# Supplementary material for: Using Voice Coils to Actuate Modular Soft Robots: Wormbot, an Example
Source: Soft Robot. 2016 Dec 1;3(4):198–204. doi: 10.1089/soro.2016.0009 (PMC5180079; doi:10.1089/soro.2016.0009)
Supplement: Supplemental data [file Supp_Data.zip]

Archive with 271 entries (229 files):
- Supplemental Information/
- Supplemental Information/3D Printer Parts/
- Supplemental Information/3D Printer Parts/.picasa.ini
- Supplemental Information/3D Printer Parts/.picasaoriginals/
- Supplemental Information/3D Printer Parts/.picasaoriginals/.picasa.ini
- Supplemental Information/3D Printer Parts/.picasaoriginals/1.1.jpg
- Supplemental Information/3D Printer Parts/.picasaoriginals/1.jpg
- Supplemental Information/3D Printer Parts/.picasaoriginals/reel 1.jpg
- Supplemental Information/3D Printer Parts/.picasaoriginals/reel 2.jpg
- Supplemental Information/3D Printer Parts/.picasaoriginals/system 2.jpg
- Supplemental Information/3D Printer Parts/1.jpg
- Supplemental Information/3D Printer Parts/20141028_121243.jpg
- Supplemental Information/3D Printer Parts/20141028_121301.jpg
- Supplemental Information/3D Printer Parts/20141028_121321.jpg
- Supplemental Information/3D Printer Parts/20141028_121844.jpg
- Supplemental Information/3D Printer Parts/30mm_Tripple_reel/
- Supplemental Information/3D Printer Parts/30mm_Tripple_reel/30mm_3_reel.gcode
- Supplemental Information/3D Printer Parts/30mm_Tripple_reel/30mm_3_reel.stl
- Supplemental Information/3D Printer Parts/30mm_Tripple_reel/30mm_3_reel_spindle.gcode
- Supplemental Information/3D Printer Parts/30mm_Tripple_reel/30mm_3_reel_spindle.stl
- Supplemental Information/3D Printer Parts/30mm_Tripple_reel/30mm_3_reel_spindle.x3g
- Supplemental Information/3D Printer Parts/30mm_Tripple_reel/30mm_3_reel_support.gcode
- Supplemental Information/3D Printer Parts/30mm_Tripple_reel/30mm_3_reel_support.stl
- Supplemental Information/3D Printer Parts/30mm_Tripple_reel/30mm_3_reel_wt_spprt.gcode
- Supplemental Information/3D Printer Parts/30mm_Tripple_reel/30mm_3_reel_wt_spprt.x3g
- Supplemental Information/3D Printer Parts/30mm_Tripple_reel/3pple.jpg
- Supplemental Information/3D Printer Parts/30mm_Tripple_reel/v2/
- Supplemental Information/3D Printer Parts/30mm_Tripple_reel/v2/30mm_3_reel.gcode
- Supplemental Information/3D Printer Parts/30mm_Tripple_reel/v2/30mm_3_reel.stl
- Supplemental Information/3D Printer Parts/30mm_Tripple_reel/v2/30mm_3_reel.x3g
- Supplemental Information/3D Printer Parts/30mm_Tripple_reel/v2/Untitled.jpg
- Supplemental Information/3D Printer Parts/All moulds/
- Supplemental Information/3D Printer Parts/All moulds/.picasa.ini
- Supplemental Information/3D Printer Parts/All moulds/1.JPG
- Supplemental Information/3D Printer Parts/All moulds/2.JPG
- Supplemental Information/3D Printer Parts/All moulds/3.JPG
- Supplemental Information/3D Printer Parts/All moulds/4.JPG
- Supplemental Information/3D Printer Parts/All moulds/5.JPG
- Supplemental Information/3D Printer Parts/All moulds/6.JPG
- Supplemental Information/3D Printer Parts/All moulds/7.JPG
- Supplemental Information/3D Printer Parts/All moulds/All moulds2.jpg
- Supplemental Information/3D Printer Parts/All moulds/i1.jpg
- Supplemental Information/3D Printer Parts/All moulds/i2.jpg
- Supplemental Information/3D Printer Parts/All moulds/i3.jpg
- Supplemental Information/3D Printer Parts/All moulds/i4.jpg
- Supplemental Information/3D Printer Parts/All moulds/i5.jpg
- Supplemental Information/3D Printer Parts/All moulds/i6.jpg
- Supplemental Information/3D Printer Parts/All moulds/i7.jpg
- Supplemental Information/3D Printer Parts/All moulds/insides.jpg
- Supplemental Information/3D Printer Parts/All moulds/moulds.jpg
- Supplemental Information/3D Printer Parts/All moulds/six.jpg
- Supplemental Information/3D Printer Parts/Body segment 1.stl
- Supplemental Information/3D Printer Parts/body wall.jpg
- Supplemental Information/3D Printer Parts/Capture.JPG
- Supplemental Information/3D Printer Parts/Capture2.JPG
- Supplemental Information/3D Printer Parts/Capture3.JPG
- Supplemental Information/3D Printer Parts/font_end.jpg
- Supplemental Information/3D Printer Parts/font_end_LDRmid.jpg
- Supplemental Information/3D Printer Parts/front_rear.gcode
- Supplemental Information/3D Printer Parts/front_rear.jpg
- Supplemental Information/3D Printer Parts/front_rear.stl
- Supplemental Information/3D Printer Parts/front_rear.x3g
- Supplemental Information/3D Printer Parts/front_rear_ldrmid.gcode
- Supplemental Information/3D Printer Parts/front_rear_ldrmid.stl
- Supplemental Information/3D Printer Parts/front_rear_ldrmid.x3g
- Supplemental Information/3D Printer Parts/hook.gcode
- Supplemental Information/3D Printer Parts/hook.jpg
- Supplemental Information/3D Printer Parts/hook.stl
- Supplemental Information/3D Printer Parts/hook.x3g
- Supplemental Information/3D Printer Parts/hook2.jpg
- Supplemental Information/3D Printer Parts/Large mold v1.stl
- Supplemental Information/3D Printer Parts/Mould standing.jpg
- Supplemental Information/3D Printer Parts/Mould_large_v2.stl
- Supplemental Information/3D Printer Parts/Mould_Wide_3.stl
- Supplemental Information/3D Printer Parts/prop sys 3 parts.jpg
- Supplemental Information/3D Printer Parts/prop sys 3.jpg
- Supplemental Information/3D Printer Parts/rear_servo_fix.gcode
- Supplemental Information/3D Printer Parts/rear_servo_fix.jpg
- Supplemental Information/3D Printer Parts/rear_servo_fix.stl
- Supplemental Information/3D Printer Parts/rear_servo_fix.x3g
- Supplemental Information/3D Printer Parts/Reel 1 Shorter.stl
- Supplemental Information/3D Printer Parts/reel 1.jpg
- Supplemental Information/3D Printer Parts/Reel 1.stl
- Supplemental Information/3D Printer Parts/reel 2.jpg
- Supplemental Information/3D Printer Parts/Reel Magnet holes.gcode
- Supplemental Information/3D Printer Parts/Reel Magnet holes.stl
- Supplemental Information/3D Printer Parts/reel with holes.bmp
- Supplemental Information/3D Printer Parts/reel with holes.jpg
- Supplemental Information/3D Printer Parts/Reel with magnet attachment 1.stl
- Supplemental Information/3D Printer Parts/Reel with magnet attachment 2.stl
- Supplemental Information/3D Printer Parts/Reel_Magn_hls_sprt.x3g
- Supplemental Information/3D Printer Parts/Reel_magn_restrain.gcode
- Supplemental Information/3D Printer Parts/reel_magn_restrain.png
- Supplemental Information/3D Printer Parts/Reel_magn_restrain.stl
- Supplemental Information/3D Printer Parts/Reel_magn_restrain.x3g
- Supplemental Information/3D Printer Parts/reel_mgnt_full_sprt.x3g
- Supplemental Information/3D Printer Parts/replicator g.JPG
- Supplemental Information/3D Printer Parts/segment grip.jpg
- Supplemental Information/3D Printer Parts/segment_mould_from_4_parts.stl
- Supplemental Information/3D Printer Parts/simple bot.jpg
- Supplemental Information/3D Printer Parts/Standing mould 1/
- Supplemental Information/3D Printer Parts/Standing mould 1/high_piece_1_standing_mould_v1.gcode
- Supplemental Information/3D Printer Parts/Standing mould 1/high_piece_1_standing_mould_v1.stl
- Supplemental Information/3D Printer Parts/Standing mould 1/high_piece_1_standing_mould_v1.x3g
- Supplemental Information/3D Printer Parts/Standing mould 1/low_piece_1_standing_mould_v1.gcode
- Supplemental Information/3D Printer Parts/Standing mould 1/low_piece_1_standing_mould_v1.stl
- Supplemental Information/3D Printer Parts/Standing mould 1/low_piece_1_standing_mould_v1.x3g
- Supplemental Information/3D Printer Parts/Standing mould 1/Mould_standing_v1.stl
- Supplemental Information/3D Printer Parts/Standing mould 1/Untitled.jpg
- Supplemental Information/3D Printer Parts/Standing mould 1/v2/
- Supplemental Information/3D Printer Parts/Standing mould 1/v2/high.x3g
- Supplemental Information/3D Printer Parts/Standing mould 1/v2/high_piece_1_standing_mould_v1 (1).gcode
- Supplemental Information/3D Printer Parts/Standing mould 1/v2/high_piece_1_standing_mould_v1 (1).stl
- Supplemental Information/3D Printer Parts/Standing mould 1/v2/low.x3g
- Supplemental Information/3D Printer Parts/Standing mould 1/v2/low_piece_1_standing_mould_v1 (1).gcode
- Supplemental Information/3D Printer Parts/Standing mould 1/v2/low_piece_1_standing_mould_v1 (1).stl
- Supplemental Information/3D Printer Parts/Standing mould 1/v2/low_piece_1_standing_mould_v1 (1).x3g
- Supplemental Information/3D Printer Parts/Stuff/
- Supplemental Information/3D Printer Parts/Stuff/fablab logo.jpg
- Supplemental Information/3D Printer Parts/Stuff/FabLab_logo_base.gcode
- Supplemental Information/3D Printer Parts/Stuff/FabLab_logo_base.stl
- Supplemental Information/3D Printer Parts/Stuff/fablab_logo_top.gcode
- Supplemental Information/3D Printer Parts/Stuff/fablab_logo_top.stl
- Supplemental Information/3D Printer Parts/Stuff/Merged_2_colour.gcode
- Supplemental Information/3D Printer Parts/Stuff/Merged_2_colour.x3g
- Supplemental Information/3D Printer Parts/Stuff/pcb legs.jpg
- Supplemental Information/3D Printer Parts/Stuff/pcb_legs.gcode
- Supplemental Information/3D Printer Parts/Stuff/pcb_legs.stl
- Supplemental Information/3D Printer Parts/Stuff/pcb_legs.x3g
- Supplemental Information/3D Printer Parts/Stuff/pcb_legs_larger.gcode
- Supplemental Information/3D Printer Parts/Stuff/pcb_legs_larger.stl
- Supplemental Information/3D Printer Parts/Stuff/pcb_legs_larger.x3g
- Supplemental Information/3D Printer Parts/Stuff/Untitled.jpg
- Supplemental Information/3D Printer Parts/system 2 many.jpg
- Supplemental Information/3D Printer Parts/system 2.jpg
- Supplemental Information/3D Printer Parts/Tripple Reel/
- Supplemental Information/3D Printer Parts/Tripple Reel/Bi Extruder/
- Supplemental Information/3D Printer Parts/Tripple Reel/Bi Extruder/3pl_reel_dual_extr_sprt.x3g
- Supplemental Information/3D Printer Parts/Tripple Reel/Bi Extruder/combined.gcode
- Supplemental Information/3D Printer Parts/Tripple Reel/Bi Extruder/Inner_Left.gcode
- Supplemental Information/3D Printer Parts/Tripple Reel/Bi Extruder/Inner_Left.stl
- Supplemental Information/3D Printer Parts/Tripple Reel/Bi Extruder/Support_Right.gcode
- Supplemental Information/3D Printer Parts/Tripple Reel/Bi Extruder/Support_Right.stl
- Supplemental Information/3D Printer Parts/Tripple Reel/Bi Extruder/Untitled.jpg
- Supplemental Information/3D Printer Parts/Tripple Reel/Bi Extruder/v2/
- Supplemental Information/3D Printer Parts/Tripple Reel/Bi Extruder/v2/3ple_reel_2xtrdr_spprt.x3g
- Supplemental Information/3D Printer Parts/Tripple Reel/Bi Extruder/v2/combined.gcode
- Supplemental Information/3D Printer Parts/Tripple Reel/Bi Extruder/v2/triple_reel_center.gcode
- Supplemental Information/3D Printer Parts/Tripple Reel/Bi Extruder/v2/triple_reel_center.stl
- Supplemental Information/3D Printer Parts/Tripple Reel/Bi Extruder/v2/triple_reel_fill.gcode
- Supplemental Information/3D Printer Parts/Tripple Reel/Bi Extruder/v2/triple_reel_fill.stl
- Supplemental Information/3D Printer Parts/Tripple Reel/Bi Extruder/v2/Untitled.jpg
- Supplemental Information/3D Printer Parts/Tripple Reel/triple_reel.gcode
- Supplemental Information/3D Printer Parts/Tripple Reel/triple_reel.stl
- Supplemental Information/3D Printer Parts/Tripple Reel/triple_reel.x3g
- Supplemental Information/Android App/
- Supplemental Information/Android App/3 screens.jpg
- Supplemental Information/Android App/Bluetoot_Robot_Control.aia
- Supplemental Information/Android App/Screenshot_2014-11-21-13-50-05.png
- Supplemental Information/Android App/Screenshot_2014-12-16-17-24-36.jpg
- Supplemental Information/Android App/Screenshot_2014-12-16-17-24-36.png
- Supplemental Information/Android App/Screenshot_2015-01-05-15-35-22.png
- Supplemental Information/Arduino Code/
- Supplemental Information/Arduino Code/Bio-inspired Robot/
- Supplemental Information/Arduino Code/Bio-inspired Robot/2 90 deg speed phase control/
- Supplemental Information/Arduino Code/Bio-inspired Robot/2 90 deg speed phase control/_2_90_deg_speed_phase_control.ino
- Supplemental Information/Arduino Code/Bio-inspired Robot/3 120 deg phase/
- Supplemental Information/Arduino Code/Bio-inspired Robot/3 120 deg phase/10 outputs 5 dualpolar/
- Supplemental Information/Arduino Code/Bio-inspired Robot/3 120 deg phase/10 outputs 5 dualpolar/blinkv2/
- Supplemental Information/Arduino Code/Bio-inspired Robot/3 120 deg phase/10 outputs 5 dualpolar/blinkv2/blinkv2.ino
- Supplemental Information/Arduino Code/Bio-inspired Robot/3 120 deg phase/10 outputs 5 dualpolar/blinkv3_moving_in_two/
- Supplemental Information/Arduino Code/Bio-inspired Robot/3 120 deg phase/10 outputs 5 dualpolar/blinkv3_moving_in_two/blinkv3_moving_in_two.ino
- Supplemental Information/Arduino Code/Bio-inspired Robot/3 120 deg phase/3 outputs single pole/
- Supplemental Information/Arduino Code/Bio-inspired Robot/3 120 deg phase/3 outputs single pole/blinkv1.ino
- Supplemental Information/Arduino Code/Bio-inspired Robot/3 120 deg phase/3 outputs single pole/Capture.JPG
- Supplemental Information/Arduino Code/Bio-inspired Robot/3 120 deg phase/6 outputs 3 dualpolar/
- Supplemental Information/Arduino Code/Bio-inspired Robot/3 120 deg phase/6 outputs 3 dualpolar/blinkv2/
- Supplemental Information/Arduino Code/Bio-inspired Robot/3 120 deg phase/6 outputs 3 dualpolar/blinkv2/blinkv2.ino
- Supplemental Information/Arduino Code/Bio-inspired Robot/3 120 deg phase/6 outputs 3 dualpolar/ddefinitions variables.JPG
- Supplemental Information/Arduino Code/Bio-inspired Robot/3 120 deg phase/6 outputs 3 dualpolar/functions.jpg
- Supplemental Information/Arduino Code/Bio-inspired Robot/3 120 deg phase/6 outputs 3 dualpolar/main loop.JPG
- Supplemental Information/Arduino Code/Bio-inspired Robot/3 120 deg phase/6 outputs 3 dualpolar/setup.JPG
- Supplemental Information/Arduino Code/Bio-inspired Robot/3 120 deg phase/8 outputs 4 dualpolar/
- Supplemental Information/Arduino Code/Bio-inspired Robot/3 120 deg phase/8 outputs 4 dualpolar/blinkv2/
- Supplemental Information/Arduino Code/Bio-inspired Robot/3 120 deg phase/8 outputs 4 dualpolar/blinkv2/blinkv2.ino
- Supplemental Information/Arduino Code/Bio-inspired Robot/3 120 deg phase/8 outputs 4 dualpolar/Untitled.jpg
- Supplemental Information/Arduino Code/Bio-inspired Robot/Bluetooth 2 LDRs 5 segments 2polar/
- Supplemental Information/Arduino Code/Bio-inspired Robot/Bluetooth 2 LDRs 5 segments 2polar/_2_LDRs_5_segments/
- Supplemental Information/Arduino Code/Bio-inspired Robot/Bluetooth 2 LDRs 5 segments 2polar/_2_LDRs_5_segments/_2_LDRs_5_segments.ino
- Supplemental Information/Arduino Code/Bio-inspired Robot/Bluetooth 2 LDRs 5 segments 2polar/_2_LDRs_5_segments_light/
- Supplemental Information/Arduino Code/Bio-inspired Robot/Bluetooth 2 LDRs 5 segments 2polar/_2_LDRs_5_segments_light/_2_LDRs_5_segments_light.ino
- Supplemental Information/Arduino Code/Turning Robot Servo Control/
- Supplemental Information/Arduino Code/Turning Robot Servo Control/Sweep1.ino
- Supplemental Information/Arduino Code/Wheeled_Robot_Final/
- Supplemental Information/Arduino Code/Wheeled_Robot_Final/Wheeled_Robot_Final.ino
- Supplemental Information/Arduino Code/Wire Winder/
- Supplemental Information/Arduino Code/Wire Winder/WireWinder9_buttons.ino
- Supplemental Information/PCB Schematics/
- Supplemental Information/PCB Schematics/1pcb drawing and leds.jpg
- Supplemental Information/PCB Schematics/1pcb drawing.jpg
- Supplemental Information/PCB Schematics/1pcb.jpg
- Supplemental Information/PCB Schematics/3pcb drawing 1st version.jpg
- Supplemental Information/PCB Schematics/3pcb drawing.jpg
- Supplemental Information/PCB Schematics/driver.jpg
- Supplemental Information/PCB Schematics/LED circle PCB/
- Supplemental Information/PCB Schematics/LED circle PCB/Capture.JPG
- Supplemental Information/PCB Schematics/LED circle PCB/LED Coils PCB.T3001
- Supplemental Information/PCB Schematics/LED circle PCB/led pcb.jpg
- Supplemental Information/PCB Schematics/LED circle PCB/led schematic.jpg
- Supplemental Information/PCB Schematics/LED circle PCB/XGerber/
- Supplemental Information/PCB Schematics/LED circle PCB/XGerber/LED Coils PCB.Apr
- Supplemental Information/PCB Schematics/LED circle PCB/XGerber/LED Coils PCB.Bot
- Supplemental Information/PCB Schematics/LED circle PCB/XGerber/LED Coils PCB.Drill
- Supplemental Information/PCB Schematics/LED circle PCB/XGerber/LED Coils PCB.Info
- Supplemental Information/PCB Schematics/LED circle PCB/XGerber/LED Coils PCB.Outline
- Supplemental Information/PCB Schematics/LED circle PCB/XGerber/LED Coils PCB.PasteTop
- Supplemental Information/PCB Schematics/LED circle PCB/XGerber/LED Coils PCB.PosiTop
- Supplemental Information/PCB Schematics/LED circle PCB/XGerber/LED Coils PCB.StopBot
- Supplemental Information/PCB Schematics/LED circle PCB/XGerber/LED Coils PCB.StopTop
- Supplemental Information/PCB Schematics/LED circle PCB/XGerber/LED Coils PCB.Tool
- Supplemental Information/PCB Schematics/LED circle PCB/XGerber/LED Coils PCB.Top
- Supplemental Information/PCB Schematics/LED circle PCB/XGerber/LED Coils PCB.Whl
- Supplemental Information/PCB Schematics/LED circle PCB/Y5 Semester 11-001.jpg
- Supplemental Information/PCB Schematics/Single Driver/
- Supplemental Information/PCB Schematics/Single Driver/BackupFiles/
- Supplemental Information/PCB Schematics/Single Driver/BackupFiles/NEW.T3001A
- Supplemental Information/PCB Schematics/Single Driver/NEW.T3001
- Supplemental Information/PCB Schematics/Single Driver/NEW.T3001OPEN
- Supplemental Information/PCB Schematics/Single Driver/XGerber/
- Supplemental Information/PCB Schematics/Single Driver/XGerber/NEW.Apr
- Supplemental Information/PCB Schematics/Single Driver/XGerber/NEW.Bot
- Supplemental Information/PCB Schematics/Single Driver/XGerber/NEW.Drill
- Supplemental Information/PCB Schematics/Single Driver/XGerber/NEW.Info
- Supplemental Information/PCB Schematics/Single Driver/XGerber/NEW.Outline
- Supplemental Information/PCB Schematics/Single Driver/XGerber/NEW.PosiTop
- Supplemental Information/PCB Schematics/Single Driver/XGerber/NEW.StopBot
- Supplemental Information/PCB Schematics/Single Driver/XGerber/NEW.StopTop
- Supplemental Information/PCB Schematics/Single Driver/XGerber/NEW.Tool
- Supplemental Information/PCB Schematics/Single Driver/XGerber/NEW.Top
- Supplemental Information/PCB Schematics/Single Driver/XGerber/NEW.Whl
- Supplemental Information/PCB Schematics/Tripple Driver/
- Supplemental Information/PCB Schematics/Tripple Driver/Capture.JPG
- Supplemental Information/PCB Schematics/Tripple Driver/gerber/
- Supplemental Information/PCB Schematics/Tripple Driver/gerber/XGerber/
- Supplemental Information/PCB Schematics/Tripple Driver/gerber/XGerber/NEW.Apr
- Supplemental Information/PCB Schematics/Tripple Driver/gerber/XGerber/NEW.Bot
- Supplemental Information/PCB Schematics/Tripple Driver/gerber/XGerber/NEW.Drill
- Supplemental Information/PCB Schematics/Tripple Driver/gerber/XGerber/NEW.Info
- Supplemental Information/PCB Schematics/Tripple Driver/gerber/XGerber/NEW.Outline
- Supplemental Information/PCB Schematics/Tripple Driver/gerber/XGerber/NEW.PosiTop
- Supplemental Information/PCB Schematics/Tripple Driver/gerber/XGerber/NEW.StopBot
- Supplemental Information/PCB Schematics/Tripple Driver/gerber/XGerber/NEW.StopTop
- Supplemental Information/PCB Schematics/Tripple Driver/gerber/XGerber/NEW.Tool
- Supplemental Information/PCB Schematics/Tripple Driver/gerber/XGerber/NEW.Top
- Supplemental Information/PCB Schematics/Tripple Driver/gerber/XGerber/NEW.Whl
- Supplemental Information/PCB Schematics/Tripple Driver/gerber_small_footprint/
- Supplemental Information/PCB Schematics/Tripple Driver/gerber_small_footprint/XGerber/
- Supplemental Information/PCB Schematics/Tripple Driver/gerber_small_footprint/XGerber/NEW.T3002_smaller_footprint.Apr
- Supplemental Information/PCB Schematics/Tripple Driver/gerber_small_footprint/XGerber/NEW.T3002_smaller_footprint.Bot
- Supplemental Information/PCB Schematics/Tripple Driver/gerber_small_footprint/XGerber/NEW.T3002_smaller_footprint.Drill
- Supplemental Information/PCB Schematics/Tripple Driver/gerber_small_footprint/XGerber/NEW.T3002_smaller_footprint.Info
- Supplemental Information/PCB Schematics/Tripple Driver/gerber_small_footprint/XGerber/NEW.T3002_smaller_footprint.Outline
- Supplemental Information/PCB Schematics/Tripple Driver/gerber_small_footprint/XGerber/NEW.T3002_smaller_footprint.PosiTop
- Supplemental Information/PCB Schematics/Tripple Driver/gerber_small_footprint/XGerber/NEW.T3002_smaller_footprint.StopBot
- Supplemental Information/PCB Schematics/Tripple Driver/gerber_small_footprint/XGerber/NEW.T3002_smaller_footprint.StopTop
- Supplemental Information/PCB Schematics/Tripple Driver/gerber_small_footprint/XGerber/NEW.T3002_smaller_footprint.Tool
- Supplemental Information/PCB Schematics/Tripple Driver/gerber_small_footprint/XGerber/NEW.T3002_smaller_footprint.Top
- Supplemental Information/PCB Schematics/Tripple Driver/gerber_small_footprint/XGerber/NEW.T3002_smaller_footprint.Whl
- Supplemental Information/PCB Schematics/Tripple Driver/NEW.T3001
- Supplemental Information/PCB Schematics/Tripple Driver/NEW.T3002_smaller_footprint.T3001
- Supplemental Information/PCB Schematics/Tripple Driver/pcb 3ple.JPG
