# Supplementary material for: Using Voice Coils to Actuate Modular Soft Robots: Wormbot, an Example
Source: Soft Robot. 2016 Dec 1;3(4):198–204. doi: 10.1089/soro.2016.0009 (PMC5180079; doi:10.1089/soro.2016.0009)
Supplement: Supplemental data [file Supp_Data.zip › Supplemental Information/3D Printer Parts/30mm_Tripple_reel/30mm_3_reel.gcode]

(<format> skeinforge gcode </format>)
(<version> 12.03.14 </version>)
(<created> 14.11.11|14:14 </created>)
(<extruderInitialization>)
(<craftTypeName> extrusion </craftTypeName>)
M105
(<decimalPlacesCarried> 3 </decimalPlacesCarried>)
(<layerThickness> 0.27 </layerThickness>)
(<infillWidth> 0.4 </infillWidth>)
(<volumeFraction> 0.82 </volumeFraction>)
(<infillPerimeterOverlap> 0.3 </infillPerimeterOverlap>)
(<sharpestProduct> 0.866 </sharpestProduct>)
(<layerHeight> 0.27 </layerHeight>)
(<threadSequenceString> loops edge infill </threadSequenceString>)
(<maximumZFeedRatePerSecond> 999.0 </maximumZFeedRatePerSecond>)
(<objectFirstLayerFeedRateInfillMultiplier> 0.9 </objectFirstLayerFeedRateInfillMultiplier>)
(<operatingFeedRatePerSecond> 80.0 </operatingFeedRatePerSecond>)
(<objectFirstLayerFlowRateInfillMultiplier> 0.8 </objectFirstLayerFlowRateInfillMultiplier>)
(<operatingFlowRate> 80.0 </operatingFlowRate>)
(<orbitalFeedRatePerSecond> 0.0 </orbitalFeedRatePerSecond>)
(<travelFeedRatePerSecond> 70.0 </travelFeedRatePerSecond>)
(<edgeWidth> 0.4 </edgeWidth>)
(<perimeterWidth> 0.4 </perimeterWidth>)
(<profileName> ABS </profileName>)
(<settings>)
(<setting> alteration Activate_Alteration True </setting>)
(<setting> alteration Name_of_End_File:  </setting>)
(<setting> alteration Name_of_Start_File:  </setting>)
(<setting> alteration Remove_Redundant_Mcode True </setting>)
(<setting> alteration Replace_Variable_with_Setting True </setting>)
(<setting> comb Activate_Comb True </setting>)
(<setting> comb Running_Jump_Space_(mm): 2.0 </setting>)
(<setting> dimension Activate_Dimension True </setting>)
(<setting> dimension Absolute_Extrusion_Distance True </setting>)
(<setting> dimension Relative_Extrusion_Distance False </setting>)
(<setting> dimension Extruder_Retraction_Speed_(mm/s): 20.0 </setting>)
(<setting> dimension Filament_Diameter_(mm): 1.75 </setting>)
(<setting> dimension Filament_Packing_Density_(ratio): 0.85 </setting>)
(<setting> dimension Maximum_E_Value_before_Reset_(float): 91234.0 </setting>)
(<setting> dimension Minimum_Travel_for_Retraction_(millimeters): 1.0 </setting>)
(<setting> dimension Retract_Within_Island False </setting>)
(<setting> dimension Retraction_Distance_(millimeters): 1.0 </setting>)
(<setting> dimension Restart_Extra_Distance_(millimeters): 0.0 </setting>)
(<setting> export Activate_Export True </setting>)
(<setting> export Add_Descriptive_Extension False </setting>)
(<setting> export Add_Export_Suffix False </setting>)
(<setting> export Add_Profile_Extension False </setting>)
(<setting> export Add_Timestamp_Extension False </setting>)
(<setting> export Also_Send_Output_To:  </setting>)
(<setting> export Analyze_Gcode True </setting>)
(<setting> export Do_Not_Delete_Comments True </setting>)
(<setting> export Delete_Crafting_Comments False </setting>)
(<setting> export Delete_All_Comments False </setting>)
(<setting> export Do_Not_Change_Output True </setting>)
(<setting> export binary_16_byte False </setting>)
(<setting> export gcode_step False </setting>)
(<setting> export gcode_time_segment False </setting>)
(<setting> export gcode_small False </setting>)
(<setting> export File_Extension: gcode </setting>)
(<setting> export Name_of_Replace_File: replace.csv </setting>)
(<setting> export Save_Penultimate_Gcode False </setting>)
(<setting> fill Activate_Fill True </setting>)
(<setting> fill Diaphragm_Period_(layers): 100 </setting>)
(<setting> fill Diaphragm_Thickness_(layers): 0 </setting>)
(<setting> fill Extra_Shells_on_Alternating_Solid_Layer_(layers): 1 </setting>)
(<setting> fill Extra_Shells_on_Base_(layers): 1 </setting>)
(<setting> fill Extra_Shells_on_Sparse_Layer_(layers): 1 </setting>)
(<setting> fill Grid_Circle_Separation_over_Perimeter_Width_(ratio): 0.2 </setting>)
(<setting> fill Grid_Extra_Overlap_(ratio): 0.1 </setting>)
(<setting> fill Grid_Junction_Separation_Band_Height_(layers): 10 </setting>)
(<setting> fill Grid_Junction_Separation_over_Octogon_Radius_At_End_(ratio): 0.0 </setting>)
(<setting> fill Grid_Junction_Separation_over_Octogon_Radius_At_Middle_(ratio): 0.0 </setting>)
(<setting> fill Infill_Begin_Rotation_(degrees): 90.0 </setting>)
(<setting> fill Infill_Begin_Rotation_Repeat_(layers): 1 </setting>)
(<setting> fill Infill_Odd_Layer_Extra_Rotation_(degrees): 90.0 </setting>)
(<setting> fill Grid_Circular False </setting>)
(<setting> fill Grid_Hexagonal False </setting>)
(<setting> fill Grid_Rectangular True </setting>)
(<setting> fill Line False </setting>)
(<setting> fill Infill_Perimeter_Overlap_(ratio): 0.3 </setting>)
(<setting> fill Infill_Solidity_(ratio): 1.0 </setting>)
(<setting> fill Sharpest_Angle_(degrees): 60.0 </setting>)
(<setting> fill Solid_Surface_Thickness_(layers): 3 </setting>)
(<setting> fill Lower_Left True </setting>)
(<setting> fill Nearest False </setting>)
(<setting> fill Surrounding_Angle_(degrees): 60.0 </setting>)
(<setting> fill Infill_>_Loops_>_Perimeter False </setting>)
(<setting> fill Infill_>_Perimeter_>_Loops False </setting>)
(<setting> fill Loops_>_Infill_>_Perimeter False </setting>)
(<setting> fill Loops_>_Perimeter_>_Infill True </setting>)
(<setting> fill Perimeter_>_Infill_>_Loops False </setting>)
(<setting> fill Perimeter_>_Loops_>_Infill False </setting>)
(<setting> home Activate_Home True </setting>)
(<setting> home Name_of_Home_File: home.gcode </setting>)
(<setting> jitter Activate_Jitter True </setting>)
(<setting> jitter Jitter_Over_Perimeter_Width_(ratio): 2.0 </setting>)
(<setting> raft Activate_Raft True </setting>)
(<setting> raft Add_Raft,_Elevate_Nozzle,_Orbit: False </setting>)
(<setting> raft Base_Feed_Rate_Multiplier_(ratio): 0.75 </setting>)
(<setting> raft Base_Flow_Rate_Multiplier_(ratio): 0.6 </setting>)
(<setting> raft Base_Infill_Density_(ratio): 0.3 </setting>)
(<setting> raft Base_Layer_Thickness_over_Layer_Thickness: 2.2 </setting>)
(<setting> raft Base_Layers_(integer): 1 </setting>)
(<setting> raft Base_Nozzle_Lift_over_Base_Layer_Thickness_(ratio): 0.3 </setting>)
(<setting> raft Initial_Circling: False </setting>)
(<setting> raft Infill_Overhang_over_Extrusion_Width_(ratio): 0.1 </setting>)
(<setting> raft Interface_Feed_Rate_Multiplier_(ratio): 1.5 </setting>)
(<setting> raft Interface_Flow_Rate_Multiplier_(ratio): 0.7 </setting>)
(<setting> raft Interface_Infill_Density_(ratio): 0.4 </setting>)
(<setting> raft Interface_Layer_Thickness_over_Layer_Thickness: 1.8 </setting>)
(<setting> raft Interface_Layers_(integer): 2 </setting>)
(<setting> raft Interface_Nozzle_Lift_over_Interface_Layer_Thickness_(ratio): 0.3 </setting>)
(<setting> raft Name_of_Support_End_File: support_end.gcode </setting>)
(<setting> raft Name_of_Support_Start_File: support_start.gcode </setting>)
(<setting> raft Operating_Nozzle_Lift_over_Layer_Thickness_(ratio): 0.0 </setting>)
(<setting> raft Raft_Additional_Margin_over_Length_(%): 2.5 </setting>)
(<setting> raft Raft_Margin_(mm): 2.5 </setting>)
(<setting> raft Support_Cross_Hatch False </setting>)
(<setting> raft Support_Flow_Rate_over_Operating_Flow_Rate_(ratio): 0.7 </setting>)
(<setting> raft Support_Gap_over_Perimeter_Extrusion_Width_(ratio): 0.005 </setting>)
(<setting> raft None True </setting>)
(<setting> raft Empty_Layers_Only False </setting>)
(<setting> raft Everywhere False </setting>)
(<setting> raft Exterior_Only False </setting>)
(<setting> raft Support_Minimum_Angle_(degrees): 45.0 </setting>)
(<setting> speed Activate_Speed True </setting>)
(<setting> speed Add_Flow_Rate: True </setting>)
(<setting> speed Bridge_Feed_Rate_Multiplier_(ratio): 1.0 </setting>)
(<setting> speed Bridge_Flow_Rate_Multiplier_(ratio): 1.0 </setting>)
(<setting> speed Duty_Cyle_at_Beginning_(portion): 1.0 </setting>)
(<setting> speed Duty_Cyle_at_Ending_(portion): 0.0 </setting>)
(<setting> speed Feed_Rate_(mm/s): 80.0 </setting>)
(<setting> speed Flow_Rate_Setting_(float): 80.0 </setting>)
(<setting> speed Object_First_Layer_Feed_Rate_Infill_Multiplier_(ratio): 0.9 </setting>)
(<setting> speed Object_First_Layer_Feed_Rate_Perimeter_Multiplier_(ratio): 0.9 </setting>)
(<setting> speed Object_First_Layer_Flow_Rate_Infill_Multiplier_(ratio): 0.8 </setting>)
(<setting> speed Object_First_Layer_Flow_Rate_Perimeter_Multiplier_(ratio): 0.9 </setting>)
(<setting> speed Orbital_Feed_Rate_over_Operating_Feed_Rate_(ratio): 0.0 </setting>)
(<setting> speed Maximum_Z_Feed_Rate_(mm/s): 999.0 </setting>)
(<setting> speed Perimeter_Feed_Rate_Multiplier_(ratio): 0.5 </setting>)
(<setting> speed Perimeter_Flow_Rate_Multiplier_(ratio): 0.5 </setting>)
(<setting> speed Travel_Feed_Rate_(mm/s): 70.0 </setting>)
(</settings>)
(<timeStampPreface> 20141111_141408 </timeStampPreface>)
(<procedureName> carve </procedureName>)
(<procedureName> preface </procedureName>)
(<procedureName> inset </procedureName>)
(<procedureName> fill </procedureName>)
(<procedureName> speed </procedureName>)
(<procedureName> raft </procedureName>)
(<procedureName> jitter </procedureName>)
(<procedureName> comb </procedureName>)
(<procedureName> dimension </procedureName>)
(<procedureName> alteration </procedureName>)
(<procedureName> export </procedureName>)
(</extruderInitialization>)
(<crafting>)
;M113 S1.0
;M108 R36.0
(<layer> 2.134 )
(<rotation> (6.12323399574e-17+1j) )
(<nestedRing>)
(<boundaryPerimeter>)
(<boundaryPoint> X-22.739 Y-0.673 Z2.134 </boundaryPoint>)
(<boundaryPoint> X-23.308 Y-2.549 Z2.134 </boundaryPoint>)
(<boundaryPoint> X-23.501 Y-4.5 Z2.134 </boundaryPoint>)
(<boundaryPoint> X-23.308 Y-6.451 Z2.134 </boundaryPoint>)
(<boundaryPoint> X-22.739 Y-8.327 Z2.134 </boundaryPoint>)
(<boundaryPoint> X-21.815 Y-10.056 Z2.134 </boundaryPoint>)
(<boundaryPoint> X-20.571 Y-11.571 Z2.134 </boundaryPoint>)
(<boundaryPoint> X-19.056 Y-12.815 Z2.134 </boundaryPoint>)
(<boundaryPoint> X-17.327 Y-13.739 Z2.134 </boundaryPoint>)
(<boundaryPoint> X-15.451 Y-14.308 Z2.134 </boundaryPoint>)
(<boundaryPoint> X-13.5 Y-14.501 Z2.134 </boundaryPoint>)
(<boundaryPoint> X-11.549 Y-14.308 Z2.134 </boundaryPoint>)
(<boundaryPoint> X-9.673 Y-13.739 Z2.134 </boundaryPoint>)
(<boundaryPoint> X-7.944 Y-12.815 Z2.134 </boundaryPoint>)
(<boundaryPoint> X-6.429 Y-11.571 Z2.134 </boundaryPoint>)
(<boundaryPoint> X-5.185 Y-10.056 Z2.134 </boundaryPoint>)
(<boundaryPoint> X-4.261 Y-8.327 Z2.134 </boundaryPoint>)
(<boundaryPoint> X-3.692 Y-6.451 Z2.134 </boundaryPoint>)
(<boundaryPoint> X-3.499 Y-4.5 Z2.134 </boundaryPoint>)
(<boundaryPoint> X-3.692 Y-2.549 Z2.134 </boundaryPoint>)
(<boundaryPoint> X-4.261 Y-0.673 Z2.134 </boundaryPoint>)
(<boundaryPoint> X-5.185 Y1.056 Z2.134 </boundaryPoint>)
(<boundaryPoint> X-6.429 Y2.571 Z2.134 </boundaryPoint>)
(<boundaryPoint> X-7.944 Y3.815 Z2.134 </boundaryPoint>)
(<boundaryPoint> X-9.673 Y4.739 Z2.134 </boundaryPoint>)
(<boundaryPoint> X-11.549 Y5.308 Z2.134 </boundaryPoint>)
(<boundaryPoint> X-13.5 Y5.501 Z2.134 </boundaryPoint>)
(<boundaryPoint> X-15.451 Y5.308 Z2.134 </boundaryPoint>)
(<boundaryPoint> X-17.327 Y4.739 Z2.134 </boundaryPoint>)
(<boundaryPoint> X-19.056 Y3.815 Z2.134 </boundaryPoint>)
(<boundaryPoint> X-20.571 Y2.571 Z2.134 </boundaryPoint>)
(<boundaryPoint> X-21.815 Y1.056 Z2.134 </boundaryPoint>)
(<edge> outer )
G1 X-20.43 Y-11.43 Z2.13 F4200.0
G1 F1200.0
G1 E1.0
G1 F4200.0
M101
G1 X-20.43 Y-11.43 Z2.13 F2160.0 E1.0
G1 X-18.94 Y-12.65 Z2.13 F2160.0 E1.102
G1 X-17.25 Y-13.55 Z2.13 F2160.0 E1.203
G1 X-15.41 Y-14.11 Z2.13 F2160.0 E1.305
G1 X-13.5 Y-14.3 Z2.13 F2160.0 E1.406
G1 X-11.59 Y-14.11 Z2.13 F2160.0 E1.508
G1 X-9.75 Y-13.55 Z2.13 F2160.0 E1.609
G1 X-8.06 Y-12.65 Z2.13 F2160.0 E1.711
G1 X-6.57 Y-11.43 Z2.13 F2160.0 E1.812
G1 X-5.35 Y-9.94 Z2.13 F2160.0 E1.914
G1 X-4.45 Y-8.25 Z2.13 F2160.0 E2.015
G1 X-3.89 Y-6.41 Z2.13 F2160.0 E2.117
G1 X-3.7 Y-4.5 Z2.13 F2160.0 E2.218
G1 X-3.89 Y-2.59 Z2.13 F2160.0 E2.32
G1 X-4.45 Y-0.75 Z2.13 F2160.0 E2.421
G1 X-5.35 Y0.94 Z2.13 F2160.0 E2.522
G1 X-6.57 Y2.43 Z2.13 F2160.0 E2.624
G1 X-8.06 Y3.65 Z2.13 F2160.0 E2.725
G1 X-9.75 Y4.55 Z2.13 F2160.0 E2.827
G1 X-11.59 Y5.11 Z2.13 F2160.0 E2.928
G1 X-13.5 Y5.3 Z2.13 F2160.0 E3.03
G1 X-15.41 Y5.11 Z2.13 F2160.0 E3.131
G1 X-17.25 Y4.55 Z2.13 F2160.0 E3.233
G1 X-18.94 Y3.65 Z2.13 F2160.0 E3.334
G1 X-20.43 Y2.43 Z2.13 F2160.0 E3.436
G1 X-21.65 Y0.94 Z2.13 F2160.0 E3.537
G1 X-22.55 Y-0.75 Z2.13 F2160.0 E3.639
G1 X-23.11 Y-2.59 Z2.13 F2160.0 E3.74
G1 X-23.3 Y-4.5 Z2.13 F2160.0 E3.842
G1 X-23.11 Y-6.41 Z2.13 F2160.0 E3.943
G1 X-22.55 Y-8.25 Z2.13 F2160.0 E4.045
G1 X-21.65 Y-9.94 Z2.13 F2160.0 E4.146
G1 X-20.43 Y-11.43 Z2.13 F2160.0 E4.247
G1 F1200.0
G1 E3.247
G1 F2160.0
M103
(</edge>)
(</boundaryPerimeter>)
(<nestedRing>)
(<boundaryPerimeter>)
(<boundaryPoint> X-19.115 Y-0.748 Z2.134 </boundaryPoint>)
(<boundaryPoint> X-18.275 Y0.275 Z2.134 </boundaryPoint>)
(<boundaryPoint> X-17.252 Y1.115 Z2.134 </boundaryPoint>)
(<boundaryPoint> X-16.084 Y1.739 Z2.134 </boundaryPoint>)
(<boundaryPoint> X-14.817 Y2.123 Z2.134 </boundaryPoint>)
(<boundaryPoint> X-13.5 Y2.253 Z2.134 </boundaryPoint>)
(<boundaryPoint> X-12.183 Y2.123 Z2.134 </boundaryPoint>)
(<boundaryPoint> X-10.916 Y1.739 Z2.134 </boundaryPoint>)
(<boundaryPoint> X-9.748 Y1.115 Z2.134 </boundaryPoint>)
(<boundaryPoint> X-8.725 Y0.275 Z2.134 </boundaryPoint>)
(<boundaryPoint> X-7.885 Y-0.748 Z2.134 </boundaryPoint>)
(<boundaryPoint> X-7.261 Y-1.916 Z2.134 </boundaryPoint>)
(<boundaryPoint> X-6.877 Y-3.183 Z2.134 </boundaryPoint>)
(<boundaryPoint> X-6.747 Y-4.5 Z2.134 </boundaryPoint>)
(<boundaryPoint> X-6.877 Y-5.817 Z2.134 </boundaryPoint>)
(<boundaryPoint> X-7.261 Y-7.084 Z2.134 </boundaryPoint>)
(<boundaryPoint> X-7.885 Y-8.252 Z2.134 </boundaryPoint>)
(<boundaryPoint> X-8.725 Y-9.275 Z2.134 </boundaryPoint>)
(<boundaryPoint> X-9.748 Y-10.115 Z2.134 </boundaryPoint>)
(<boundaryPoint> X-10.916 Y-10.739 Z2.134 </boundaryPoint>)
(<boundaryPoint> X-12.183 Y-11.123 Z2.134 </boundaryPoint>)
(<boundaryPoint> X-13.5 Y-11.253 Z2.134 </boundaryPoint>)
(<boundaryPoint> X-14.817 Y-11.123 Z2.134 </boundaryPoint>)
(<boundaryPoint> X-16.084 Y-10.739 Z2.134 </boundaryPoint>)
(<boundaryPoint> X-17.252 Y-10.115 Z2.134 </boundaryPoint>)
(<boundaryPoint> X-18.275 Y-9.275 Z2.134 </boundaryPoint>)
(<boundaryPoint> X-19.115 Y-8.252 Z2.134 </boundaryPoint>)
(<boundaryPoint> X-19.739 Y-7.084 Z2.134 </boundaryPoint>)
(<boundaryPoint> X-20.123 Y-5.817 Z2.134 </boundaryPoint>)
(<boundaryPoint> X-20.253 Y-4.5 Z2.134 </boundaryPoint>)
(<boundaryPoint> X-20.123 Y-3.183 Z2.134 </boundaryPoint>)
(<boundaryPoint> X-19.739 Y-1.916 Z2.134 </boundaryPoint>)
(<edge> inner )
G1 X-18.41 Y-9.42 Z2.13 F4200.0
G1 F1200.0
G1 E4.247
G1 F4200.0
M101
G1 X-18.42 Y-9.42 Z2.13 F2160.0 E4.248
G1 X-19.28 Y-8.36 Z2.13 F2160.0 E4.32
G1 X-19.93 Y-7.16 Z2.13 F2160.0 E4.392
G1 X-20.32 Y-5.86 Z2.13 F2160.0 E4.464
G1 X-20.45 Y-4.5 Z2.13 F2160.0 E4.536
G1 X-20.32 Y-3.14 Z2.13 F2160.0 E4.608
G1 X-19.93 Y-1.84 Z2.13 F2160.0 E4.68
G1 X-19.28 Y-0.64 Z2.13 F2160.0 E4.752
G1 X-18.42 Y0.42 Z2.13 F2160.0 E4.824
G1 X-17.36 Y1.28 Z2.13 F2160.0 E4.896
G1 X-16.16 Y1.93 Z2.13 F2160.0 E4.968
G1 X-14.86 Y2.32 Z2.13 F2160.0 E5.04
G1 X-13.5 Y2.45 Z2.13 F2160.0 E5.112
G1 X-12.14 Y2.32 Z2.13 F2160.0 E5.184
G1 X-10.84 Y1.93 Z2.13 F2160.0 E5.256
G1 X-9.64 Y1.28 Z2.13 F2160.0 E5.328
G1 X-8.58 Y0.42 Z2.13 F2160.0 E5.4
G1 X-7.72 Y-0.64 Z2.13 F2160.0 E5.472
G1 X-7.08 Y-1.84 Z2.13 F2160.0 E5.544
G1 X-6.68 Y-3.14 Z2.13 F2160.0 E5.616
G1 X-6.55 Y-4.5 Z2.13 F2160.0 E5.688
G1 X-6.68 Y-5.86 Z2.13 F2160.0 E5.76
G1 X-7.08 Y-7.16 Z2.13 F2160.0 E5.832
G1 X-7.72 Y-8.36 Z2.13 F2160.0 E5.904
G1 X-8.58 Y-9.42 Z2.13 F2160.0 E5.976
G1 X-9.64 Y-10.28 Z2.13 F2160.0 E6.048
G1 X-10.84 Y-10.93 Z2.13 F2160.0 E6.12
G1 X-12.14 Y-11.32 Z2.13 F2160.0 E6.192
G1 X-13.5 Y-11.45 Z2.13 F2160.0 E6.264
G1 X-14.86 Y-11.32 Z2.13 F2160.0 E6.336
G1 X-16.16 Y-10.93 Z2.13 F2160.0 E6.408
G1 X-17.36 Y-10.28 Z2.13 F2160.0 E6.48
G1 X-18.41 Y-9.42 Z2.13 F2160.0 E6.552
G1 F1200.0
G1 E6.552
G1 F2160.0
M103
(</edge>)
(</boundaryPerimeter>)
(</nestedRing>)
(<loop> inner )
;M108 R64.0
G1 X-18.7 Y-9.71 Z2.13 F4200.0
G1 F1200.0
G1 E6.552
G1 F4200.0
M101
G1 X-18.7 Y-9.7 Z2.13 F4320.0 E6.552
G1 X-19.62 Y-8.59 Z2.13 F4320.0 E6.62
G1 X-20.3 Y-7.32 Z2.13 F4320.0 E6.687
G1 X-20.71 Y-5.94 Z2.13 F4320.0 E6.755
G1 X-20.86 Y-4.5 Z2.13 F4320.0 E6.823
G1 X-20.71 Y-3.07 Z2.13 F4320.0 E6.89
G1 X-20.3 Y-1.69 Z2.13 F4320.0 E6.958
G1 X-19.62 Y-0.41 Z2.13 F4320.0 E7.026
G1 X-18.7 Y0.7 Z2.13 F4320.0 E7.094
G1 X-17.59 Y1.62 Z2.13 F4320.0 E7.161
G1 X-16.32 Y2.3 Z2.13 F4320.0 E7.229
G1 X-14.94 Y2.71 Z2.13 F4320.0 E7.297
G1 X-13.5 Y2.86 Z2.13 F4320.0 E7.364
G1 X-12.07 Y2.71 Z2.13 F4320.0 E7.432
G1 X-10.69 Y2.3 Z2.13 F4320.0 E7.5
G1 X-9.41 Y1.62 Z2.13 F4320.0 E7.568
G1 X-8.3 Y0.7 Z2.13 F4320.0 E7.635
G1 X-7.38 Y-0.41 Z2.13 F4320.0 E7.703
G1 X-6.7 Y-1.69 Z2.13 F4320.0 E7.771
G1 X-6.29 Y-3.07 Z2.13 F4320.0 E7.838
G1 X-6.14 Y-4.5 Z2.13 F4320.0 E7.906
G1 X-6.29 Y-5.94 Z2.13 F4320.0 E7.974
G1 X-6.7 Y-7.32 Z2.13 F4320.0 E8.041
G1 X-7.38 Y-8.59 Z2.13 F4320.0 E8.109
G1 X-8.3 Y-9.7 Z2.13 F4320.0 E8.177
G1 X-9.41 Y-10.62 Z2.13 F4320.0 E8.245
G1 X-10.69 Y-11.3 Z2.13 F4320.0 E8.312
G1 X-12.07 Y-11.71 Z2.13 F4320.0 E8.38
G1 X-13.5 Y-11.86 Z2.13 F4320.0 E8.448
G1 X-14.94 Y-11.71 Z2.13 F4320.0 E8.515
G1 X-16.32 Y-11.3 Z2.13 F4320.0 E8.583
G1 X-17.59 Y-10.62 Z2.13 F4320.0 E8.651
G1 X-18.7 Y-9.71 Z2.13 F4320.0 E8.718
G1 F1200.0
G1 E7.718
G1 F4320.0
M103
(</loop>)
(<loop> outer )
G1 X-20.15 Y-11.14 Z2.13 F4200.0
G1 F1200.0
G1 E8.718
G1 F4200.0
M101
G1 X-20.15 Y-11.15 Z2.13 F4320.0 E8.719
G1 X-18.72 Y-12.31 Z2.13 F4320.0 E8.805
G1 X-17.1 Y-13.18 Z2.13 F4320.0 E8.892
G1 X-15.33 Y-13.72 Z2.13 F4320.0 E8.978
G1 X-13.5 Y-13.9 Z2.13 F4320.0 E9.065
G1 X-11.67 Y-13.72 Z2.13 F4320.0 E9.151
G1 X-9.9 Y-13.18 Z2.13 F4320.0 E9.238
G1 X-8.28 Y-12.31 Z2.13 F4320.0 E9.324
G1 X-6.86 Y-11.15 Z2.13 F4320.0 E9.411
G1 X-5.69 Y-9.72 Z2.13 F4320.0 E9.497
G1 X-4.82 Y-8.1 Z2.13 F4320.0 E9.584
G1 X-4.28 Y-6.33 Z2.13 F4320.0 E9.67
G1 X-4.1 Y-4.5 Z2.13 F4320.0 E9.757
G1 X-4.28 Y-2.67 Z2.13 F4320.0 E9.843
G1 X-4.82 Y-0.9 Z2.13 F4320.0 E9.93
G1 X-5.69 Y0.72 Z2.13 F4320.0 E10.016
G1 X-6.86 Y2.15 Z2.13 F4320.0 E10.103
G1 X-8.28 Y3.31 Z2.13 F4320.0 E10.189
G1 X-9.9 Y4.18 Z2.13 F4320.0 E10.276
G1 X-11.67 Y4.72 Z2.13 F4320.0 E10.362
G1 X-13.5 Y4.9 Z2.13 F4320.0 E10.449
G1 X-15.33 Y4.72 Z2.13 F4320.0 E10.535
G1 X-17.1 Y4.18 Z2.13 F4320.0 E10.622
G1 X-18.72 Y3.31 Z2.13 F4320.0 E10.708
G1 X-20.15 Y2.15 Z2.13 F4320.0 E10.795
G1 X-21.31 Y0.72 Z2.13 F4320.0 E10.881
G1 X-22.18 Y-0.9 Z2.13 F4320.0 E10.968
G1 X-22.72 Y-2.67 Z2.13 F4320.0 E11.054
G1 X-22.9 Y-4.5 Z2.13 F4320.0 E11.141
G1 X-22.72 Y-6.33 Z2.13 F4320.0 E11.227
G1 X-22.18 Y-8.1 Z2.13 F4320.0 E11.314
G1 X-21.31 Y-9.72 Z2.13 F4320.0 E11.4
G1 X-20.15 Y-11.14 Z2.13 F4320.0 E11.486
G1 F1200.0
G1 E10.486
G1 F4320.0
M103
(</loop>)
(<infill>)
(<infillBoundary>)
(<infillPoint> X-22.182 Y-0.904 Z2.134 </infillPoint>)
(<infillPoint> X-22.717 Y-2.667 Z2.134 </infillPoint>)
(<infillPoint> X-22.898 Y-4.5 Z2.134 </infillPoint>)
(<infillPoint> X-22.717 Y-6.333 Z2.134 </infillPoint>)
(<infillPoint> X-22.182 Y-8.096 Z2.134 </infillPoint>)
(<infillPoint> X-21.314 Y-9.721 Z2.134 </infillPoint>)
(<infillPoint> X-20.145 Y-11.145 Z2.134 </infillPoint>)
(<infillPoint> X-18.721 Y-12.314 Z2.134 </infillPoint>)
(<infillPoint> X-17.096 Y-13.182 Z2.134 </infillPoint>)
(<infillPoint> X-15.333 Y-13.717 Z2.134 </infillPoint>)
(<infillPoint> X-13.5 Y-13.898 Z2.134 </infillPoint>)
(<infillPoint> X-11.667 Y-13.717 Z2.134 </infillPoint>)
(<infillPoint> X-9.904 Y-13.182 Z2.134 </infillPoint>)
(<infillPoint> X-8.279 Y-12.314 Z2.134 </infillPoint>)
(<infillPoint> X-6.855 Y-11.145 Z2.134 </infillPoint>)
(<infillPoint> X-5.686 Y-9.721 Z2.134 </infillPoint>)
(<infillPoint> X-4.818 Y-8.096 Z2.134 </infillPoint>)
(<infillPoint> X-4.283 Y-6.333 Z2.134 </infillPoint>)
(<infillPoint> X-4.102 Y-4.5 Z2.134 </infillPoint>)
(<infillPoint> X-4.283 Y-2.667 Z2.134 </infillPoint>)
(<infillPoint> X-4.818 Y-0.904 Z2.134 </infillPoint>)
(<infillPoint> X-5.686 Y0.721 Z2.134 </infillPoint>)
(<infillPoint> X-6.855 Y2.145 Z2.134 </infillPoint>)
(<infillPoint> X-8.279 Y3.314 Z2.134 </infillPoint>)
(<infillPoint> X-9.904 Y4.182 Z2.134 </infillPoint>)
(<infillPoint> X-11.667 Y4.717 Z2.134 </infillPoint>)
(<infillPoint> X-13.5 Y4.898 Z2.134 </infillPoint>)
(<infillPoint> X-15.333 Y4.717 Z2.134 </infillPoint>)
(<infillPoint> X-17.096 Y4.182 Z2.134 </infillPoint>)
(<infillPoint> X-18.721 Y3.314 Z2.134 </infillPoint>)
(<infillPoint> X-20.145 Y2.145 Z2.134 </infillPoint>)
(<infillPoint> X-21.314 Y0.721 Z2.134 </infillPoint>)
(</infillBoundary>)
(<infillBoundary>)
(<infillPoint> X-19.616 Y-0.413 Z2.134 </infillPoint>)
(<infillPoint> X-18.701 Y0.701 Z2.134 </infillPoint>)
(<infillPoint> X-17.587 Y1.616 Z2.134 </infillPoint>)
(<infillPoint> X-16.315 Y2.296 Z2.134 </infillPoint>)
(<infillPoint> X-14.935 Y2.714 Z2.134 </infillPoint>)
(<infillPoint> X-13.5 Y2.856 Z2.134 </infillPoint>)
(<infillPoint> X-12.065 Y2.714 Z2.134 </infillPoint>)
(<infillPoint> X-10.685 Y2.296 Z2.134 </infillPoint>)
(<infillPoint> X-9.413 Y1.616 Z2.134 </infillPoint>)
(<infillPoint> X-8.299 Y0.701 Z2.134 </infillPoint>)
(<infillPoint> X-7.384 Y-0.413 Z2.134 </infillPoint>)
(<infillPoint> X-6.704 Y-1.685 Z2.134 </infillPoint>)
(<infillPoint> X-6.286 Y-3.065 Z2.134 </infillPoint>)
(<infillPoint> X-6.144 Y-4.5 Z2.134 </infillPoint>)
(<infillPoint> X-6.286 Y-5.935 Z2.134 </infillPoint>)
(<infillPoint> X-6.704 Y-7.315 Z2.134 </infillPoint>)
(<infillPoint> X-7.384 Y-8.587 Z2.134 </infillPoint>)
(<infillPoint> X-8.299 Y-9.701 Z2.134 </infillPoint>)
(<infillPoint> X-9.413 Y-10.616 Z2.134 </infillPoint>)
(<infillPoint> X-10.685 Y-11.296 Z2.134 </infillPoint>)
(<infillPoint> X-12.065 Y-11.714 Z2.134 </infillPoint>)
(<infillPoint> X-13.5 Y-11.856 Z2.134 </infillPoint>)
(<infillPoint> X-14.935 Y-11.714 Z2.134 </infillPoint>)
(<infillPoint> X-16.315 Y-11.296 Z2.134 </infillPoint>)
(<infillPoint> X-17.587 Y-10.616 Z2.134 </infillPoint>)
(<infillPoint> X-18.701 Y-9.701 Z2.134 </infillPoint>)
(<infillPoint> X-19.616 Y-8.587 Z2.134 </infillPoint>)
(<infillPoint> X-20.296 Y-7.315 Z2.134 </infillPoint>)
(<infillPoint> X-20.714 Y-5.935 Z2.134 </infillPoint>)
(<infillPoint> X-20.856 Y-4.5 Z2.134 </infillPoint>)
(<infillPoint> X-20.714 Y-3.065 Z2.134 </infillPoint>)
(<infillPoint> X-20.296 Y-1.685 Z2.134 </infillPoint>)
(</infillBoundary>)
G1 X-20.0 Y-8.46 Z2.13 F4200.0
G1 F1200.0
G1 E11.486
G1 F4200.0
M101
G1 X-20.0 Y-10.88 Z2.13 F4320.0 E11.6
G1 X-19.6 Y-11.23 Z2.13 F4320.0 E11.625
G1 X-19.6 Y-9.05 Z2.13 F4320.0 E11.727
G1 X-19.2 Y-9.54 Z2.13 F4320.0 E11.757
G1 X-19.2 Y-11.56 Z2.13 F4320.0 E11.852
G1 X-18.8 Y-11.89 Z2.13 F4320.0 E11.876
G1 X-18.8 Y-9.98 Z2.13 F4320.0 E11.966
G1 X-18.4 Y-10.31 Z2.13 F4320.0 E11.99
G1 X-18.4 Y-12.17 Z2.13 F4320.0 E12.077
G1 X-18.0 Y-12.38 Z2.13 F4320.0 E12.098
G1 X-18.0 Y-10.64 Z2.13 F4320.0 E12.18
G1 X-17.6 Y-10.93 Z2.13 F4320.0 E12.203
G1 X-17.6 Y-12.6 Z2.13 F4320.0 E12.282
G1 X-17.2 Y-12.81 Z2.13 F4320.0 E12.303
G1 X-17.2 Y-11.14 Z2.13 F4320.0 E12.381
G1 X-16.8 Y-11.35 Z2.13 F4320.0 E12.403
G1 X-16.8 Y-12.98 Z2.13 F4320.0 E12.479
G1 X-16.4 Y-13.1 Z2.13 F4320.0 E12.499
G1 X-16.4 Y-11.56 Z2.13 F4320.0 E12.571
G1 X-16.0 Y-11.68 Z2.13 F4320.0 E12.59
G1 X-16.0 Y-13.22 Z2.13 F4320.0 E12.663
G1 X-15.6 Y-13.34 Z2.13 F4320.0 E12.682
G1 X-15.6 Y-11.81 Z2.13 F4320.0 E12.755
G1 X-15.2 Y-11.93 Z2.13 F4320.0 E12.774
G1 X-15.2 Y-13.45 Z2.13 F4320.0 E12.846
G1 X-14.8 Y-13.49 Z2.13 F4320.0 E12.865
G1 X-14.8 Y-12.01 Z2.13 F4320.0 E12.934
G1 X-14.4 Y-12.05 Z2.13 F4320.0 E12.953
G1 X-14.4 Y-13.53 Z2.13 F4320.0 E13.022
G1 X-14.0 Y-13.57 Z2.13 F4320.0 E13.041
G1 X-14.0 Y-12.09 Z2.13 F4320.0 E13.111
G1 X-13.6 Y-12.13 Z2.13 F4320.0 E13.13
G1 X-13.6 Y-13.61 Z2.13 F4320.0 E13.199
G1 X-13.2 Y-13.59 Z2.13 F4320.0 E13.218
G1 X-13.2 Y-12.11 Z2.13 F4320.0 E13.287
G1 X-12.8 Y-12.07 Z2.13 F4320.0 E13.306
G1 X-12.8 Y-13.55 Z2.13 F4320.0 E13.376
G1 X-12.4 Y-13.51 Z2.13 F4320.0 E13.394
G1 X-12.4 Y-12.03 Z2.13 F4320.0 E13.464
G1 X-12.0 Y-11.99 Z2.13 F4320.0 E13.483
G1 X-12.0 Y-13.47 Z2.13 F4320.0 E13.552
G1 X-11.6 Y-13.4 Z2.13 F4320.0 E13.571
G1 X-11.6 Y-11.87 Z2.13 F4320.0 E13.644
G1 X-11.2 Y-11.75 Z2.13 F4320.0 E13.663
G1 X-11.2 Y-13.28 Z2.13 F4320.0 E13.735
G1 X-10.8 Y-13.16 Z2.13 F4320.0 E13.755
G1 X-10.8 Y-11.62 Z2.13 F4320.0 E13.827
G1 X-10.4 Y-11.46 Z2.13 F4320.0 E13.848
G1 X-10.4 Y-13.04 Z2.13 F4320.0 E13.922
G1 X-10.0 Y-12.92 Z2.13 F4320.0 E13.941
G1 X-10.0 Y-11.25 Z2.13 F4320.0 E14.02
G1 X-9.6 Y-11.03 Z2.13 F4320.0 E14.041
G1 X-9.6 Y-12.7 Z2.13 F4320.0 E14.119
G1 X-9.2 Y-12.49 Z2.13 F4320.0 E14.141
G1 X-9.2 Y-10.8 Z2.13 F4320.0 E14.22
G1 X-8.8 Y-10.48 Z2.13 F4320.0 E14.244
G1 X-8.8 Y-12.28 Z2.13 F4320.0 E14.329
G1 X-8.4 Y-12.05 Z2.13 F4320.0 E14.35
G1 X-8.4 Y-10.15 Z2.13 F4320.0 E14.439
G1 X-8.0 Y-9.78 Z2.13 F4320.0 E14.465
G1 X-8.0 Y-11.72 Z2.13 F4320.0 E14.556
G1 X-7.6 Y-11.39 Z2.13 F4320.0 E14.581
G1 X-7.6 Y-9.29 Z2.13 F4320.0 E14.679
G1 X-7.2 Y-8.8 Z2.13 F4320.0 E14.709
G1 X-7.2 Y-11.07 Z2.13 F4320.0 E14.815
G1 X-6.8 Y-10.64 Z2.13 F4320.0 E14.843
G1 X-6.8 Y-8.09 Z2.13 F4320.0 E14.962
G1 X-6.4 Y-7.28 Z2.13 F4320.0 E15.005
G1 X-6.4 Y-10.15 Z2.13 F4320.0 E15.14
G1 F1200.0
G1 E14.14
G1 F4320.0
M103
G1 X-4.4 Y-4.67 Z2.13 F4200.0
G1 F1200.0
G1 E15.14
G1 F4200.0
M101
G1 X-4.4 Y-4.33 Z2.13 F4320.0 E15.155
G1 X-4.8 Y-1.93 Z2.13 F4320.0 E15.27
G1 X-4.8 Y-7.07 Z2.13 F4320.0 E15.511
G1 X-5.2 Y-8.22 Z2.13 F4320.0 E15.568
G1 X-5.2 Y-0.78 Z2.13 F4320.0 E15.917
G1 X-5.6 Y-0.04 Z2.13 F4320.0 E15.957
G1 X-5.6 Y-8.97 Z2.13 F4320.0 E16.376
G1 X-6.0 Y-9.66 Z2.13 F4320.0 E16.414
G1 X-6.0 Y0.66 Z2.13 F4320.0 E16.899
G1 X-6.4 Y1.15 Z2.13 F4320.0 E16.929
G1 X-6.4 Y-1.72 Z2.13 F4320.0 E17.063
G1 F1200.0
G1 E17.063
G1 F4320.0
M103
G1 X-6.8 Y-0.91 Z2.13 F4200.0
G1 F1200.0
G1 E17.063
G1 F4200.0
M101
G1 X-6.8 Y1.64 Z2.13 F4320.0 E17.183
G1 X-7.2 Y2.07 Z2.13 F4320.0 E17.211
G1 X-7.2 Y-0.2 Z2.13 F4320.0 E17.317
G1 X-7.6 Y0.29 Z2.13 F4320.0 E17.346
G1 X-7.6 Y2.39 Z2.13 F4320.0 E17.445
G1 X-8.0 Y2.72 Z2.13 F4320.0 E17.469
G1 X-8.0 Y0.78 Z2.13 F4320.0 E17.561
G1 X-8.4 Y1.15 Z2.13 F4320.0 E17.586
G1 X-8.4 Y3.05 Z2.13 F4320.0 E17.675
G1 X-8.8 Y3.28 Z2.13 F4320.0 E17.697
G1 X-8.8 Y1.48 Z2.13 F4320.0 E17.782
G1 X-9.2 Y1.8 Z2.13 F4320.0 E17.806
G1 X-9.2 Y3.49 Z2.13 F4320.0 E17.885
G1 X-9.6 Y3.7 Z2.13 F4320.0 E17.906
G1 X-9.6 Y2.03 Z2.13 F4320.0 E17.985
G1 X-10.0 Y2.25 Z2.13 F4320.0 E18.006
G1 X-10.0 Y3.92 Z2.13 F4320.0 E18.084
G1 X-10.4 Y4.04 Z2.13 F4320.0 E18.104
G1 X-10.4 Y2.46 Z2.13 F4320.0 E18.178
G1 X-10.8 Y2.62 Z2.13 F4320.0 E18.198
G1 X-10.8 Y4.16 Z2.13 F4320.0 E18.27
G1 X-11.2 Y4.28 Z2.13 F4320.0 E18.29
G1 X-11.2 Y2.75 Z2.13 F4320.0 E18.362
G1 X-11.6 Y2.87 Z2.13 F4320.0 E18.382
G1 X-11.6 Y4.4 Z2.13 F4320.0 E18.454
G1 X-12.0 Y4.47 Z2.13 F4320.0 E18.473
G1 X-12.0 Y2.99 Z2.13 F4320.0 E18.543
G1 X-12.4 Y3.03 Z2.13 F4320.0 E18.562
G1 X-12.4 Y4.51 Z2.13 F4320.0 E18.631
G1 X-12.8 Y4.55 Z2.13 F4320.0 E18.65
G1 X-12.8 Y3.07 Z2.13 F4320.0 E18.719
G1 X-13.2 Y3.11 Z2.13 F4320.0 E18.738
G1 X-13.2 Y4.59 Z2.13 F4320.0 E18.808
G1 X-13.6 Y4.61 Z2.13 F4320.0 E18.827
G1 X-13.6 Y3.13 Z2.13 F4320.0 E18.896
G1 X-14.0 Y3.09 Z2.13 F4320.0 E18.915
G1 X-14.0 Y4.57 Z2.13 F4320.0 E18.984
G1 X-14.4 Y4.53 Z2.13 F4320.0 E19.003
G1 X-14.4 Y3.05 Z2.13 F4320.0 E19.073
G1 X-14.8 Y3.01 Z2.13 F4320.0 E19.092
G1 X-14.8 Y4.49 Z2.13 F4320.0 E19.161
G1 X-15.2 Y4.45 Z2.13 F4320.0 E19.18
G1 X-15.2 Y2.93 Z2.13 F4320.0 E19.251
G1 X-15.6 Y2.81 Z2.13 F4320.0 E19.271
G1 X-15.6 Y4.34 Z2.13 F4320.0 E19.343
G1 X-16.0 Y4.22 Z2.13 F4320.0 E19.363
G1 X-16.0 Y2.68 Z2.13 F4320.0 E19.435
G1 X-16.4 Y2.56 Z2.13 F4320.0 E19.455
G1 X-16.4 Y4.1 Z2.13 F4320.0 E19.527
G1 X-16.8 Y3.98 Z2.13 F4320.0 E19.547
G1 X-16.8 Y2.35 Z2.13 F4320.0 E19.623
G1 X-17.2 Y2.14 Z2.13 F4320.0 E19.644
G1 X-17.2 Y3.81 Z2.13 F4320.0 E19.723
G1 X-17.6 Y3.6 Z2.13 F4320.0 E19.744
G1 X-17.6 Y1.93 Z2.13 F4320.0 E19.822
G1 X-18.0 Y1.64 Z2.13 F4320.0 E19.845
G1 X-18.0 Y3.38 Z2.13 F4320.0 E19.927
G1 X-18.4 Y3.17 Z2.13 F4320.0 E19.948
G1 X-18.4 Y1.31 Z2.13 F4320.0 E20.036
G1 X-18.8 Y0.98 Z2.13 F4320.0 E20.06
G1 X-18.8 Y2.89 Z2.13 F4320.0 E20.149
G1 X-19.2 Y2.56 Z2.13 F4320.0 E20.174
G1 X-19.2 Y0.54 Z2.13 F4320.0 E20.269
G1 X-19.6 Y0.05 Z2.13 F4320.0 E20.298
G1 X-19.6 Y2.23 Z2.13 F4320.0 E20.401
G1 X-20.0 Y1.88 Z2.13 F4320.0 E20.426
G1 X-20.0 Y-0.54 Z2.13 F4320.0 E20.539
G1 X-20.4 Y-1.29 Z2.13 F4320.0 E20.579
G1 X-20.4 Y1.39 Z2.13 F4320.0 E20.705
G1 X-20.8 Y0.91 Z2.13 F4320.0 E20.734
G1 X-20.8 Y-2.38 Z2.13 F4320.0 E20.889
G1 F1200.0
G1 E20.276
G1 F4320.0
M103
G1 X-22.4 Y-2.59 Z2.13 F4200.0
G1 F1200.0
G1 E20.889
G1 F4200.0
M101
G1 X-22.4 Y-6.41 Z2.13 F4320.0 E21.068
G1 X-22.0 Y-7.73 Z2.13 F4320.0 E21.133
G1 X-22.0 Y-1.27 Z2.13 F4320.0 E21.437
G1 X-21.6 Y-0.41 Z2.13 F4320.0 E21.481
G1 X-21.6 Y-8.59 Z2.13 F4320.0 E21.865
G1 X-21.2 Y-9.34 Z2.13 F4320.0 E21.905
G1 X-21.2 Y0.34 Z2.13 F4320.0 E22.36
G1 F1200.0
G1 E21.36
G1 F4320.0
M103
G1 X-20.8 Y-6.62 Z2.13 F4200.0
G1 F1200.0
G1 E22.36
G1 F4200.0
M101
G1 X-20.8 Y-9.9 Z2.13 F4320.0 E22.514
G1 X-20.4 Y-10.39 Z2.13 F4320.0 E22.544
G1 X-20.4 Y-7.71 Z2.13 F4320.0 E22.67
G1 F1200.0
G1 E21.67
G1 F4320.0
M103
(</infill>)
(</nestedRing>)
(</rotation>)
(</layer>)
;M108 R80.0
(<layer> 2.404 )
(<rotation> (-1+1.22464679915e-16j) )
(<nestedRing>)
(<boundaryPerimeter>)
(<boundaryPoint> X-22.739 Y-0.673 Z2.404 </boundaryPoint>)
(<boundaryPoint> X-23.308 Y-2.549 Z2.404 </boundaryPoint>)
(<boundaryPoint> X-23.501 Y-4.5 Z2.404 </boundaryPoint>)
(<boundaryPoint> X-23.308 Y-6.451 Z2.404 </boundaryPoint>)
(<boundaryPoint> X-22.739 Y-8.327 Z2.404 </boundaryPoint>)
(<boundaryPoint> X-21.815 Y-10.056 Z2.404 </boundaryPoint>)
(<boundaryPoint> X-20.571 Y-11.571 Z2.404 </boundaryPoint>)
(<boundaryPoint> X-19.056 Y-12.815 Z2.404 </boundaryPoint>)
(<boundaryPoint> X-17.327 Y-13.739 Z2.404 </boundaryPoint>)
(<boundaryPoint> X-15.451 Y-14.308 Z2.404 </boundaryPoint>)
(<boundaryPoint> X-13.5 Y-14.501 Z2.404 </boundaryPoint>)
(<boundaryPoint> X-11.549 Y-14.308 Z2.404 </boundaryPoint>)
(<boundaryPoint> X-9.673 Y-13.739 Z2.404 </boundaryPoint>)
(<boundaryPoint> X-7.944 Y-12.815 Z2.404 </boundaryPoint>)
(<boundaryPoint> X-6.429 Y-11.571 Z2.404 </boundaryPoint>)
(<boundaryPoint> X-5.185 Y-10.056 Z2.404 </boundaryPoint>)
(<boundaryPoint> X-4.261 Y-8.327 Z2.404 </boundaryPoint>)
(<boundaryPoint> X-3.692 Y-6.451 Z2.404 </boundaryPoint>)
(<boundaryPoint> X-3.499 Y-4.5 Z2.404 </boundaryPoint>)
(<boundaryPoint> X-3.692 Y-2.549 Z2.404 </boundaryPoint>)
(<boundaryPoint> X-4.261 Y-0.673 Z2.404 </boundaryPoint>)
(<boundaryPoint> X-5.185 Y1.056 Z2.404 </boundaryPoint>)
(<boundaryPoint> X-6.429 Y2.571 Z2.404 </boundaryPoint>)
(<boundaryPoint> X-7.944 Y3.815 Z2.404 </boundaryPoint>)
(<boundaryPoint> X-9.673 Y4.739 Z2.404 </boundaryPoint>)
(<boundaryPoint> X-11.549 Y5.308 Z2.404 </boundaryPoint>)
(<boundaryPoint> X-13.5 Y5.501 Z2.404 </boundaryPoint>)
(<boundaryPoint> X-15.451 Y5.308 Z2.404 </boundaryPoint>)
(<boundaryPoint> X-17.327 Y4.739 Z2.404 </boundaryPoint>)
(<boundaryPoint> X-19.056 Y3.815 Z2.404 </boundaryPoint>)
(<boundaryPoint> X-20.571 Y2.571 Z2.404 </boundaryPoint>)
(<boundaryPoint> X-21.815 Y1.056 Z2.404 </boundaryPoint>)
(<loop> inner )
G1 X-18.46 Y-9.9 Z2.4 F4200.0
G1 F1200.0
G1 E22.67
G1 F4200.0
M101
G1 X-18.7 Y-9.7 Z2.4 F4800.0 E22.686
G1 X-19.62 Y-8.59 Z2.4 F4800.0 E22.762
G1 X-20.3 Y-7.32 Z2.4 F4800.0 E22.838
G1 X-20.71 Y-5.94 Z2.4 F4800.0 E22.915
G1 X-20.86 Y-4.5 Z2.4 F4800.0 E22.991
G1 X-20.71 Y-3.07 Z2.4 F4800.0 E23.067
G1 X-20.3 Y-1.69 Z2.4 F4800.0 E23.143
G1 X-19.62 Y-0.41 Z2.4 F4800.0 E23.219
G1 X-18.7 Y0.7 Z2.4 F4800.0 E23.295
G1 X-17.59 Y1.62 Z2.4 F4800.0 E23.372
G1 X-16.32 Y2.3 Z2.4 F4800.0 E23.448
G1 X-14.94 Y2.71 Z2.4 F4800.0 E23.524
G1 X-13.5 Y2.86 Z2.4 F4800.0 E23.6
G1 X-12.07 Y2.71 Z2.4 F4800.0 E23.676
G1 X-10.69 Y2.3 Z2.4 F4800.0 E23.752
G1 X-9.41 Y1.62 Z2.4 F4800.0 E23.829
G1 X-8.3 Y0.7 Z2.4 F4800.0 E23.905
G1 X-7.38 Y-0.41 Z2.4 F4800.0 E23.981
G1 X-6.7 Y-1.69 Z2.4 F4800.0 E24.057
G1 X-6.29 Y-3.07 Z2.4 F4800.0 E24.133
G1 X-6.14 Y-4.5 Z2.4 F4800.0 E24.209
G1 X-6.29 Y-5.94 Z2.4 F4800.0 E24.286
G1 X-6.7 Y-7.32 Z2.4 F4800.0 E24.362
G1 X-7.38 Y-8.59 Z2.4 F4800.0 E24.438
G1 X-8.3 Y-9.7 Z2.4 F4800.0 E24.514
G1 X-9.41 Y-10.62 Z2.4 F4800.0 E24.59
G1 X-10.69 Y-11.3 Z2.4 F4800.0 E24.666
G1 X-12.07 Y-11.71 Z2.4 F4800.0 E24.743
G1 X-13.5 Y-11.86 Z2.4 F4800.0 E24.819
G1 X-14.94 Y-11.71 Z2.4 F4800.0 E24.895
G1 X-16.32 Y-11.3 Z2.4 F4800.0 E24.971
G1 X-17.59 Y-10.62 Z2.4 F4800.0 E25.047
G1 X-18.46 Y-9.9 Z2.4 F4800.0 E25.107
G1 F1200.0
G1 E24.107
G1 F4800.0
M103
(</loop>)
(<loop> outer )
G1 X-20.34 Y-10.91 Z2.4 F4200.0
G1 F1200.0
G1 E25.107
G1 F4200.0
M101
G1 X-20.15 Y-11.15 Z2.4 F4800.0 E25.124
G1 X-18.72 Y-12.31 Z2.4 F4800.0 E25.221
G1 X-17.1 Y-13.18 Z2.4 F4800.0 E25.318
G1 X-15.33 Y-13.72 Z2.4 F4800.0 E25.415
G1 X-13.5 Y-13.9 Z2.4 F4800.0 E25.513
G1 X-11.67 Y-13.72 Z2.4 F4800.0 E25.61
G1 X-9.9 Y-13.18 Z2.4 F4800.0 E25.707
G1 X-8.28 Y-12.31 Z2.4 F4800.0 E25.805
G1 X-6.86 Y-11.15 Z2.4 F4800.0 E25.902
G1 X-5.69 Y-9.72 Z2.4 F4800.0 E25.999
G1 X-4.82 Y-8.1 Z2.4 F4800.0 E26.097
G1 X-4.28 Y-6.33 Z2.4 F4800.0 E26.194
G1 X-4.1 Y-4.5 Z2.4 F4800.0 E26.291
G1 X-4.28 Y-2.67 Z2.4 F4800.0 E26.389
G1 X-4.82 Y-0.9 Z2.4 F4800.0 E26.486
G1 X-5.69 Y0.72 Z2.4 F4800.0 E26.583
G1 X-6.86 Y2.15 Z2.4 F4800.0 E26.681
G1 X-8.28 Y3.31 Z2.4 F4800.0 E26.778
G1 X-9.9 Y4.18 Z2.4 F4800.0 E26.875
G1 X-11.67 Y4.72 Z2.4 F4800.0 E26.973
G1 X-13.5 Y4.9 Z2.4 F4800.0 E27.07
G1 X-15.33 Y4.72 Z2.4 F4800.0 E27.167
G1 X-17.1 Y4.18 Z2.4 F4800.0 E27.264
G1 X-18.72 Y3.31 Z2.4 F4800.0 E27.362
G1 X-20.15 Y2.15 Z2.4 F4800.0 E27.459
G1 X-21.31 Y0.72 Z2.4 F4800.0 E27.556
G1 X-22.18 Y-0.9 Z2.4 F4800.0 E27.654
G1 X-22.72 Y-2.67 Z2.4 F4800.0 E27.751
G1 X-22.9 Y-4.5 Z2.4 F4800.0 E27.848
G1 X-22.72 Y-6.33 Z2.4 F4800.0 E27.946
G1 X-22.18 Y-8.1 Z2.4 F4800.0 E28.043
G1 X-21.31 Y-9.72 Z2.4 F4800.0 E28.14
G1 X-20.34 Y-10.91 Z2.4 F4800.0 E28.221
G1 F1200.0
G1 E28.221
G1 F4800.0
M103
(</loop>)
(<edge> outer )
;M108 R40.0
G1 X-20.63 Y-11.19 Z2.4 F4200.0
G1 F1200.0
G1 E28.221
G1 F4200.0
M101
G1 X-20.43 Y-11.43 Z2.4 F2400.0 E28.238
G1 X-18.94 Y-12.65 Z2.4 F2400.0 E28.339
G1 X-17.25 Y-13.55 Z2.4 F2400.0 E28.441
G1 X-15.41 Y-14.11 Z2.4 F2400.0 E28.542
G1 X-13.5 Y-14.3 Z2.4 F2400.0 E28.644
G1 X-11.59 Y-14.11 Z2.4 F2400.0 E28.745
G1 X-9.75 Y-13.55 Z2.4 F2400.0 E28.847
G1 X-8.06 Y-12.65 Z2.4 F2400.0 E28.948
G1 X-6.57 Y-11.43 Z2.4 F2400.0 E29.049
G1 X-5.35 Y-9.94 Z2.4 F2400.0 E29.151
G1 X-4.45 Y-8.25 Z2.4 F2400.0 E29.252
G1 X-3.89 Y-6.41 Z2.4 F2400.0 E29.354
G1 X-3.7 Y-4.5 Z2.4 F2400.0 E29.455
G1 X-3.89 Y-2.59 Z2.4 F2400.0 E29.557
G1 X-4.45 Y-0.75 Z2.4 F2400.0 E29.658
G1 X-5.35 Y0.94 Z2.4 F2400.0 E29.76
G1 X-6.57 Y2.43 Z2.4 F2400.0 E29.861
G1 X-8.06 Y3.65 Z2.4 F2400.0 E29.963
G1 X-9.75 Y4.55 Z2.4 F2400.0 E30.064
G1 X-11.59 Y5.11 Z2.4 F2400.0 E30.166
G1 X-13.5 Y5.3 Z2.4 F2400.0 E30.267
G1 X-15.41 Y5.11 Z2.4 F2400.0 E30.369
G1 X-17.25 Y4.55 Z2.4 F2400.0 E30.47
G1 X-18.94 Y3.65 Z2.4 F2400.0 E30.572
G1 X-20.43 Y2.43 Z2.4 F2400.0 E30.673
G1 X-21.65 Y0.94 Z2.4 F2400.0 E30.775
G1 X-22.55 Y-0.75 Z2.4 F2400.0 E30.876
G1 X-23.11 Y-2.59 Z2.4 F2400.0 E30.977
G1 X-23.3 Y-4.5 Z2.4 F2400.0 E31.079
G1 X-23.11 Y-6.41 Z2.4 F2400.0 E31.18
G1 X-22.55 Y-8.25 Z2.4 F2400.0 E31.282
G1 X-21.65 Y-9.94 Z2.4 F2400.0 E31.383
G1 X-20.63 Y-11.19 Z2.4 F2400.0 E31.468
G1 F1200.0
G1 E30.468
G1 F2400.0
M103
(</edge>)
(</boundaryPerimeter>)
(<nestedRing>)
(<boundaryPerimeter>)
(<boundaryPoint> X-19.115 Y-0.748 Z2.404 </boundaryPoint>)
(<boundaryPoint> X-18.275 Y0.275 Z2.404 </boundaryPoint>)
(<boundaryPoint> X-17.252 Y1.115 Z2.404 </boundaryPoint>)
(<boundaryPoint> X-16.084 Y1.739 Z2.404 </boundaryPoint>)
(<boundaryPoint> X-14.817 Y2.123 Z2.404 </boundaryPoint>)
(<boundaryPoint> X-13.5 Y2.253 Z2.404 </boundaryPoint>)
(<boundaryPoint> X-12.183 Y2.123 Z2.404 </boundaryPoint>)
(<boundaryPoint> X-10.916 Y1.739 Z2.404 </boundaryPoint>)
(<boundaryPoint> X-9.748 Y1.115 Z2.404 </boundaryPoint>)
(<boundaryPoint> X-8.725 Y0.275 Z2.404 </boundaryPoint>)
(<boundaryPoint> X-7.885 Y-0.748 Z2.404 </boundaryPoint>)
(<boundaryPoint> X-7.261 Y-1.916 Z2.404 </boundaryPoint>)
(<boundaryPoint> X-6.877 Y-3.183 Z2.404 </boundaryPoint>)
(<boundaryPoint> X-6.747 Y-4.5 Z2.404 </boundaryPoint>)
(<boundaryPoint> X-6.877 Y-5.817 Z2.404 </boundaryPoint>)
(<boundaryPoint> X-7.261 Y-7.084 Z2.404 </boundaryPoint>)
(<boundaryPoint> X-7.885 Y-8.252 Z2.404 </boundaryPoint>)
(<boundaryPoint> X-8.725 Y-9.275 Z2.404 </boundaryPoint>)
(<boundaryPoint> X-9.748 Y-10.115 Z2.404 </boundaryPoint>)
(<boundaryPoint> X-10.916 Y-10.739 Z2.404 </boundaryPoint>)
(<boundaryPoint> X-12.183 Y-11.123 Z2.404 </boundaryPoint>)
(<boundaryPoint> X-13.5 Y-11.253 Z2.404 </boundaryPoint>)
(<boundaryPoint> X-14.817 Y-11.123 Z2.404 </boundaryPoint>)
(<boundaryPoint> X-16.084 Y-10.739 Z2.404 </boundaryPoint>)
(<boundaryPoint> X-17.252 Y-10.115 Z2.404 </boundaryPoint>)
(<boundaryPoint> X-18.275 Y-9.275 Z2.404 </boundaryPoint>)
(<boundaryPoint> X-19.115 Y-8.252 Z2.404 </boundaryPoint>)
(<boundaryPoint> X-19.739 Y-7.084 Z2.404 </boundaryPoint>)
(<boundaryPoint> X-20.123 Y-5.817 Z2.404 </boundaryPoint>)
(<boundaryPoint> X-20.253 Y-4.5 Z2.404 </boundaryPoint>)
(<boundaryPoint> X-20.123 Y-3.183 Z2.404 </boundaryPoint>)
(<boundaryPoint> X-19.739 Y-1.916 Z2.404 </boundaryPoint>)
(<edge> inner )
G1 X-18.18 Y-9.62 Z2.4 F4200.0
G1 F1200.0
G1 E31.468
G1 F4200.0
M101
G1 X-18.42 Y-9.42 Z2.4 F2400.0 E31.485
G1 X-19.28 Y-8.36 Z2.4 F2400.0 E31.557
G1 X-19.93 Y-7.16 Z2.4 F2400.0 E31.629
G1 X-20.32 Y-5.86 Z2.4 F2400.0 E31.701
G1 X-20.45 Y-4.5 Z2.4 F2400.0 E31.773
G1 X-20.32 Y-3.14 Z2.4 F2400.0 E31.845
G1 X-19.93 Y-1.84 Z2.4 F2400.0 E31.917
G1 X-19.28 Y-0.64 Z2.4 F2400.0 E31.989
G1 X-18.42 Y0.42 Z2.4 F2400.0 E32.061
G1 X-17.36 Y1.28 Z2.4 F2400.0 E32.133
G1 X-16.16 Y1.93 Z2.4 F2400.0 E32.205
G1 X-14.86 Y2.32 Z2.4 F2400.0 E32.277
G1 X-13.5 Y2.45 Z2.4 F2400.0 E32.349
G1 X-12.14 Y2.32 Z2.4 F2400.0 E32.421
G1 X-10.84 Y1.93 Z2.4 F2400.0 E32.493
G1 X-9.64 Y1.28 Z2.4 F2400.0 E32.565
G1 X-8.58 Y0.42 Z2.4 F2400.0 E32.637
G1 X-7.72 Y-0.64 Z2.4 F2400.0 E32.709
G1 X-7.08 Y-1.84 Z2.4 F2400.0 E32.781
G1 X-6.68 Y-3.14 Z2.4 F2400.0 E32.853
G1 X-6.55 Y-4.5 Z2.4 F2400.0 E32.925
G1 X-6.68 Y-5.86 Z2.4 F2400.0 E32.997
G1 X-7.08 Y-7.16 Z2.4 F2400.0 E33.069
G1 X-7.72 Y-8.36 Z2.4 F2400.0 E33.141
G1 X-8.58 Y-9.42 Z2.4 F2400.0 E33.213
G1 X-9.64 Y-10.28 Z2.4 F2400.0 E33.285
G1 X-10.84 Y-10.93 Z2.4 F2400.0 E33.357
G1 X-12.14 Y-11.32 Z2.4 F2400.0 E33.429
G1 X-13.5 Y-11.45 Z2.4 F2400.0 E33.501
G1 X-14.86 Y-11.32 Z2.4 F2400.0 E33.573
G1 X-16.16 Y-10.93 Z2.4 F2400.0 E33.645
G1 X-17.36 Y-10.28 Z2.4 F2400.0 E33.717
G1 X-18.18 Y-9.62 Z2.4 F2400.0 E33.773
G1 F1200.0
G1 E32.85
G1 F2400.0
M103
(</edge>)
(</boundaryPerimeter>)
(</nestedRing>)
(<infill>)
(<infillBoundary>)
(<infillPoint> X-22.182 Y-0.904 Z2.404 </infillPoint>)
(<infillPoint> X-22.717 Y-2.667 Z2.404 </infillPoint>)
(<infillPoint> X-22.898 Y-4.5 Z2.404 </infillPoint>)
(<infillPoint> X-22.717 Y-6.333 Z2.404 </infillPoint>)
(<infillPoint> X-22.182 Y-8.096 Z2.404 </infillPoint>)
(<infillPoint> X-21.314 Y-9.721 Z2.404 </infillPoint>)
(<infillPoint> X-20.145 Y-11.145 Z2.404 </infillPoint>)
(<infillPoint> X-18.721 Y-12.314 Z2.404 </infillPoint>)
(<infillPoint> X-17.096 Y-13.182 Z2.404 </infillPoint>)
(<infillPoint> X-15.333 Y-13.717 Z2.404 </infillPoint>)
(<infillPoint> X-13.5 Y-13.898 Z2.404 </infillPoint>)
(<infillPoint> X-11.667 Y-13.717 Z2.404 </infillPoint>)
(<infillPoint> X-9.904 Y-13.182 Z2.404 </infillPoint>)
(<infillPoint> X-8.279 Y-12.314 Z2.404 </infillPoint>)
(<infillPoint> X-6.855 Y-11.145 Z2.404 </infillPoint>)
(<infillPoint> X-5.686 Y-9.721 Z2.404 </infillPoint>)
(<infillPoint> X-4.818 Y-8.096 Z2.404 </infillPoint>)
(<infillPoint> X-4.283 Y-6.333 Z2.404 </infillPoint>)
(<infillPoint> X-4.102 Y-4.5 Z2.404 </infillPoint>)
(<infillPoint> X-4.283 Y-2.667 Z2.404 </infillPoint>)
(<infillPoint> X-4.818 Y-0.904 Z2.404 </infillPoint>)
(<infillPoint> X-5.686 Y0.721 Z2.404 </infillPoint>)
(<infillPoint> X-6.855 Y2.145 Z2.404 </infillPoint>)
(<infillPoint> X-8.279 Y3.314 Z2.404 </infillPoint>)
(<infillPoint> X-9.904 Y4.182 Z2.404 </infillPoint>)
(<infillPoint> X-11.667 Y4.717 Z2.404 </infillPoint>)
(<infillPoint> X-13.5 Y4.898 Z2.404 </infillPoint>)
(<infillPoint> X-15.333 Y4.717 Z2.404 </infillPoint>)
(<infillPoint> X-17.096 Y4.182 Z2.404 </infillPoint>)
(<infillPoint> X-18.721 Y3.314 Z2.404 </infillPoint>)
(<infillPoint> X-20.145 Y2.145 Z2.404 </infillPoint>)
(<infillPoint> X-21.314 Y0.721 Z2.404 </infillPoint>)
(</infillBoundary>)
(<infillBoundary>)
(<infillPoint> X-19.616 Y-0.413 Z2.404 </infillPoint>)
(<infillPoint> X-18.701 Y0.701 Z2.404 </infillPoint>)
(<infillPoint> X-17.587 Y1.616 Z2.404 </infillPoint>)
(<infillPoint> X-16.315 Y2.296 Z2.404 </infillPoint>)
(<infillPoint> X-14.935 Y2.714 Z2.404 </infillPoint>)
(<infillPoint> X-13.5 Y2.856 Z2.404 </infillPoint>)
(<infillPoint> X-12.065 Y2.714 Z2.404 </infillPoint>)
(<infillPoint> X-10.685 Y2.296 Z2.404 </infillPoint>)
(<infillPoint> X-9.413 Y1.616 Z2.404 </infillPoint>)
(<infillPoint> X-8.299 Y0.701 Z2.404 </infillPoint>)
(<infillPoint> X-7.384 Y-0.413 Z2.404 </infillPoint>)
(<infillPoint> X-6.704 Y-1.685 Z2.404 </infillPoint>)
(<infillPoint> X-6.286 Y-3.065 Z2.404 </infillPoint>)
(<infillPoint> X-6.144 Y-4.5 Z2.404 </infillPoint>)
(<infillPoint> X-6.286 Y-5.935 Z2.404 </infillPoint>)
(<infillPoint> X-6.704 Y-7.315 Z2.404 </infillPoint>)
(<infillPoint> X-7.384 Y-8.587 Z2.404 </infillPoint>)
(<infillPoint> X-8.299 Y-9.701 Z2.404 </infillPoint>)
(<infillPoint> X-9.413 Y-10.616 Z2.404 </infillPoint>)
(<infillPoint> X-10.685 Y-11.296 Z2.404 </infillPoint>)
(<infillPoint> X-12.065 Y-11.714 Z2.404 </infillPoint>)
(<infillPoint> X-13.5 Y-11.856 Z2.404 </infillPoint>)
(<infillPoint> X-14.935 Y-11.714 Z2.404 </infillPoint>)
(<infillPoint> X-16.315 Y-11.296 Z2.404 </infillPoint>)
(<infillPoint> X-17.587 Y-10.616 Z2.404 </infillPoint>)
(<infillPoint> X-18.701 Y-9.701 Z2.404 </infillPoint>)
(<infillPoint> X-19.616 Y-8.587 Z2.404 </infillPoint>)
(<infillPoint> X-20.296 Y-7.315 Z2.404 </infillPoint>)
(<infillPoint> X-20.714 Y-5.935 Z2.404 </infillPoint>)
(<infillPoint> X-20.856 Y-4.5 Z2.404 </infillPoint>)
(<infillPoint> X-20.714 Y-3.065 Z2.404 </infillPoint>)
(<infillPoint> X-20.296 Y-1.685 Z2.404 </infillPoint>)
(</infillBoundary>)
;M108 R80.0
G1 X-17.09 Y-11.2 Z2.4 F4200.0
G1 F1200.0
G1 E33.773
G1 F4200.0
M101
G1 X-19.64 Y-11.2 Z2.4 F4800.0 E33.907
G1 X-20.07 Y-10.8 Z2.4 F4800.0 E33.938
G1 X-17.8 Y-10.8 Z2.4 F4800.0 E34.058
G1 X-18.29 Y-10.4 Z2.4 F4800.0 E34.091
G1 X-20.39 Y-10.4 Z2.4 F4800.0 E34.202
G1 X-20.72 Y-10.0 Z2.4 F4800.0 E34.23
G1 X-18.78 Y-10.0 Z2.4 F4800.0 E34.332
G1 X-19.15 Y-9.6 Z2.4 F4800.0 E34.361
G1 X-21.05 Y-9.6 Z2.4 F4800.0 E34.461
G1 X-21.28 Y-9.2 Z2.4 F4800.0 E34.486
G1 X-19.48 Y-9.2 Z2.4 F4800.0 E34.581
G1 X-19.8 Y-8.8 Z2.4 F4800.0 E34.608
G1 X-21.49 Y-8.8 Z2.4 F4800.0 E34.697
G1 X-21.7 Y-8.4 Z2.4 F4800.0 E34.721
G1 X-20.03 Y-8.4 Z2.4 F4800.0 E34.809
G1 X-20.25 Y-8.0 Z2.4 F4800.0 E34.833
G1 X-21.92 Y-8.0 Z2.4 F4800.0 E34.921
G1 X-22.04 Y-7.6 Z2.4 F4800.0 E34.943
G1 X-20.46 Y-7.6 Z2.4 F4800.0 E35.027
G1 X-20.62 Y-7.2 Z2.4 F4800.0 E35.05
G1 X-22.16 Y-7.2 Z2.4 F4800.0 E35.131
G1 X-22.28 Y-6.8 Z2.4 F4800.0 E35.153
G1 X-20.75 Y-6.8 Z2.4 F4800.0 E35.234
G1 X-20.87 Y-6.4 Z2.4 F4800.0 E35.256
G1 X-22.4 Y-6.4 Z2.4 F4800.0 E35.337
G1 X-22.47 Y-6.0 Z2.4 F4800.0 E35.359
G1 X-20.99 Y-6.0 Z2.4 F4800.0 E35.437
G1 X-21.03 Y-5.6 Z2.4 F4800.0 E35.458
G1 X-22.51 Y-5.6 Z2.4 F4800.0 E35.536
G1 X-22.55 Y-5.2 Z2.4 F4800.0 E35.558
G1 X-21.07 Y-5.2 Z2.4 F4800.0 E35.636
G1 X-21.11 Y-4.8 Z2.4 F4800.0 E35.657
G1 X-22.59 Y-4.8 Z2.4 F4800.0 E35.735
G1 X-22.61 Y-4.4 Z2.4 F4800.0 E35.756
G1 X-21.13 Y-4.4 Z2.4 F4800.0 E35.835
G1 X-21.09 Y-4.0 Z2.4 F4800.0 E35.856
G1 X-22.57 Y-4.0 Z2.4 F4800.0 E35.934
G1 X-22.53 Y-3.6 Z2.4 F4800.0 E35.955
G1 X-21.05 Y-3.6 Z2.4 F4800.0 E36.033
G1 X-21.01 Y-3.2 Z2.4 F4800.0 E36.055
G1 X-22.49 Y-3.2 Z2.4 F4800.0 E36.133
G1 X-22.45 Y-2.8 Z2.4 F4800.0 E36.154
G1 X-20.93 Y-2.8 Z2.4 F4800.0 E36.234
G1 X-20.81 Y-2.4 Z2.4 F4800.0 E36.256
G1 X-22.34 Y-2.4 Z2.4 F4800.0 E36.338
G1 X-22.22 Y-2.0 Z2.4 F4800.0 E36.36
G1 X-20.68 Y-2.0 Z2.4 F4800.0 E36.441
G1 X-20.56 Y-1.6 Z2.4 F4800.0 E36.463
G1 X-22.1 Y-1.6 Z2.4 F4800.0 E36.544
G1 X-21.98 Y-1.2 Z2.4 F4800.0 E36.566
G1 X-20.35 Y-1.2 Z2.4 F4800.0 E36.652
G1 X-20.14 Y-0.8 Z2.4 F4800.0 E36.676
G1 X-21.81 Y-0.8 Z2.4 F4800.0 E36.764
G1 X-21.6 Y-0.4 Z2.4 F4800.0 E36.788
G1 X-19.93 Y-0.4 Z2.4 F4800.0 E36.876
G1 X-19.64 Y0.0 Z2.4 F4800.0 E36.902
G1 X-21.38 Y0.0 Z2.4 F4800.0 E36.995
G1 X-21.17 Y0.4 Z2.4 F4800.0 E37.019
G1 X-19.31 Y0.4 Z2.4 F4800.0 E37.117
G1 X-18.98 Y0.8 Z2.4 F4800.0 E37.144
G1 X-20.89 Y0.8 Z2.4 F4800.0 E37.245
G1 X-20.56 Y1.2 Z2.4 F4800.0 E37.272
G1 X-18.54 Y1.2 Z2.4 F4800.0 E37.379
G1 X-18.05 Y1.6 Z2.4 F4800.0 E37.412
G1 X-20.23 Y1.6 Z2.4 F4800.0 E37.527
G1 X-19.88 Y2.0 Z2.4 F4800.0 E37.555
G1 X-17.46 Y2.0 Z2.4 F4800.0 E37.683
G1 X-16.71 Y2.4 Z2.4 F4800.0 E37.728
G1 X-19.39 Y2.4 Z2.4 F4800.0 E37.869
G1 X-18.91 Y2.8 Z2.4 F4800.0 E37.903
G1 X-15.62 Y2.8 Z2.4 F4800.0 E38.076
G1 F1200.0
G1 E37.464
G1 F4800.0
M103
G1 X-15.41 Y4.4 Z2.4 F4200.0
G1 F1200.0
G1 E38.076
G1 F4200.0
M101
G1 X-11.59 Y4.4 Z2.4 F4800.0 E38.279
G1 X-10.27 Y4.0 Z2.4 F4800.0 E38.351
G1 X-16.73 Y4.0 Z2.4 F4800.0 E38.693
G1 X-17.59 Y3.6 Z2.4 F4800.0 E38.743
G1 X-9.41 Y3.6 Z2.4 F4800.0 E39.175
G1 X-8.66 Y3.2 Z2.4 F4800.0 E39.22
G1 X-18.34 Y3.2 Z2.4 F4800.0 E39.731
G1 F1200.0
G1 E38.731
G1 F4800.0
M103
G1 X-11.38 Y2.8 Z2.4 F4200.0
G1 F1200.0
G1 E39.731
G1 F4200.0
M101
G1 X-8.1 Y2.8 Z2.4 F4800.0 E39.905
G1 X-7.61 Y2.4 Z2.4 F4800.0 E39.938
G1 X-10.29 Y2.4 Z2.4 F4800.0 E40.08
G1 F1200.0
G1 E39.08
G1 F4800.0
M103
G1 X-7.55 Y-0.53 Z2.4 F4200.0
G1 X-6.35 Y-4.5 Z2.4 F4200.0
G1 X-7.55 Y-8.47 Z2.4 F4200.0
G1 X-10.76 Y-11.11 Z2.4 F4200.0
G1 X-16.28 Y-11.6 Z2.4 F4200.0
G1 F1200.0
G1 E40.08
G1 F4200.0
M101
G1 X-19.15 Y-11.6 Z2.4 F4800.0 E40.232
G1 X-18.66 Y-12.0 Z2.4 F4800.0 E40.265
G1 X-8.34 Y-12.0 Z2.4 F4800.0 E40.81
G1 X-7.85 Y-11.6 Z2.4 F4800.0 E40.844
G1 X-10.72 Y-11.6 Z2.4 F4800.0 E40.995
G1 X-9.91 Y-11.2 Z2.4 F4800.0 E41.043
G1 X-7.36 Y-11.2 Z2.4 F4800.0 E41.178
G1 X-6.94 Y-10.8 Z2.4 F4800.0 E41.209
G1 X-9.2 Y-10.8 Z2.4 F4800.0 E41.328
G1 X-8.71 Y-10.4 Z2.4 F4800.0 E41.361
G1 X-6.61 Y-10.4 Z2.4 F4800.0 E41.472
G1 X-6.28 Y-10.0 Z2.4 F4800.0 E41.5
G1 X-8.22 Y-10.0 Z2.4 F4800.0 E41.602
G1 X-7.85 Y-9.6 Z2.4 F4800.0 E41.631
G1 X-5.95 Y-9.6 Z2.4 F4800.0 E41.732
G1 X-5.73 Y-9.2 Z2.4 F4800.0 E41.756
G1 X-7.53 Y-9.2 Z2.4 F4800.0 E41.851
G1 X-7.2 Y-8.8 Z2.4 F4800.0 E41.878
G1 X-5.51 Y-8.8 Z2.4 F4800.0 E41.967
G1 X-5.3 Y-8.4 Z2.4 F4800.0 E41.991
G1 X-6.97 Y-8.4 Z2.4 F4800.0 E42.079
G1 X-6.75 Y-8.0 Z2.4 F4800.0 E42.103
G1 X-5.08 Y-8.0 Z2.4 F4800.0 E42.191
G1 X-4.96 Y-7.6 Z2.4 F4800.0 E42.214
G1 X-6.54 Y-7.6 Z2.4 F4800.0 E42.297
G1 X-6.38 Y-7.2 Z2.4 F4800.0 E42.32
G1 X-4.84 Y-7.2 Z2.4 F4800.0 E42.401
G1 X-4.72 Y-6.8 Z2.4 F4800.0 E42.423
G1 X-6.26 Y-6.8 Z2.4 F4800.0 E42.504
G1 X-6.13 Y-6.4 Z2.4 F4800.0 E42.526
G1 X-4.6 Y-6.4 Z2.4 F4800.0 E42.608
G1 X-4.53 Y-6.0 Z2.4 F4800.0 E42.629
G1 X-6.01 Y-6.0 Z2.4 F4800.0 E42.707
G1 X-5.97 Y-5.6 Z2.4 F4800.0 E42.729
G1 X-4.49 Y-5.6 Z2.4 F4800.0 E42.807
G1 X-4.45 Y-5.2 Z2.4 F4800.0 E42.828
G1 X-5.93 Y-5.2 Z2.4 F4800.0 E42.906
G1 X-5.89 Y-4.8 Z2.4 F4800.0 E42.927
G1 X-4.41 Y-4.8 Z2.4 F4800.0 E43.005
G1 X-4.39 Y-4.4 Z2.4 F4800.0 E43.027
G1 X-5.87 Y-4.4 Z2.4 F4800.0 E43.105
G1 X-5.91 Y-4.0 Z2.4 F4800.0 E43.126
G1 X-4.43 Y-4.0 Z2.4 F4800.0 E43.204
G1 X-4.47 Y-3.6 Z2.4 F4800.0 E43.225
G1 X-5.95 Y-3.6 Z2.4 F4800.0 E43.303
G1 X-5.99 Y-3.2 Z2.4 F4800.0 E43.325
G1 X-4.51 Y-3.2 Z2.4 F4800.0 E43.403
G1 X-4.55 Y-2.8 Z2.4 F4800.0 E43.424
G1 X-6.07 Y-2.8 Z2.4 F4800.0 E43.505
G1 X-6.2 Y-2.4 Z2.4 F4800.0 E43.527
G1 X-4.66 Y-2.4 Z2.4 F4800.0 E43.608
G1 X-4.78 Y-2.0 Z2.4 F4800.0 E43.63
G1 X-6.32 Y-2.0 Z2.4 F4800.0 E43.711
G1 X-6.44 Y-1.6 Z2.4 F4800.0 E43.733
G1 X-4.9 Y-1.6 Z2.4 F4800.0 E43.814
G1 X-5.02 Y-1.2 Z2.4 F4800.0 E43.837
G1 X-6.65 Y-1.2 Z2.4 F4800.0 E43.922
G1 X-6.86 Y-0.8 Z2.4 F4800.0 E43.946
G1 X-5.19 Y-0.8 Z2.4 F4800.0 E44.035
G1 X-5.41 Y-0.4 Z2.4 F4800.0 E44.059
G1 X-7.07 Y-0.4 Z2.4 F4800.0 E44.147
G1 X-7.36 Y0.0 Z2.4 F4800.0 E44.173
G1 X-5.62 Y0.0 Z2.4 F4800.0 E44.265
G1 X-5.83 Y0.4 Z2.4 F4800.0 E44.289
G1 X-7.69 Y0.4 Z2.4 F4800.0 E44.387
G1 X-8.02 Y0.8 Z2.4 F4800.0 E44.414
G1 X-6.11 Y0.8 Z2.4 F4800.0 E44.515
G1 X-6.44 Y1.2 Z2.4 F4800.0 E44.542
G1 X-8.47 Y1.2 Z2.4 F4800.0 E44.649
G1 X-8.95 Y1.6 Z2.4 F4800.0 E44.682
G1 X-6.77 Y1.6 Z2.4 F4800.0 E44.797
G1 X-7.12 Y2.0 Z2.4 F4800.0 E44.826
G1 X-9.54 Y2.0 Z2.4 F4800.0 E44.953
G1 F1200.0
G1 E43.953
G1 F4800.0
M103
G1 X-7.55 Y-0.53 Z2.4 F4200.0
G1 X-6.35 Y-4.5 Z2.4 F4200.0
G1 X-9.04 Y-12.4 Z2.4 F4200.0
G1 F1200.0
G1 E44.953
G1 F4200.0
M101
G1 X-17.97 Y-12.4 Z2.4 F4800.0 E45.425
G1 F1200.0
G1 E45.425
G1 F4800.0
M103
G1 X-17.22 Y-12.8 Z2.4 F4200.0
G1 F1200.0
G1 E45.425
G1 F4200.0
M101
G1 X-9.78 Y-12.8 Z2.4 F4800.0 E45.818
G1 F1200.0
G1 E45.605
G1 F4800.0
M103
G1 X-10.93 Y-13.2 Z2.4 F4200.0
G1 F1200.0
G1 E45.818
G1 F4200.0
M101
G1 X-16.07 Y-13.2 Z2.4 F4800.0 E46.089
G1 F1200.0
G1 E45.089
G1 F4800.0
M103
G1 X-13.67 Y-13.6 Z2.4 F4200.0
G1 F1200.0
G1 E46.089
G1 F4200.0
M101
G1 X-13.33 Y-13.6 Z2.4 F4800.0 E46.107
G1 F1200.0
G1 E45.107
G1 F4800.0
M103
(</infill>)
(</nestedRing>)
(</rotation>)
(</layer>)
(<operatingLayerEnd> </operatingLayerEnd>)
(<layer> 2.674 )
(<rotation> (6.12323399574e-17+1j) )
(<nestedRing>)
(<boundaryPerimeter>)
(<boundaryPoint> X-22.739 Y-0.673 Z2.674 </boundaryPoint>)
(<boundaryPoint> X-23.308 Y-2.549 Z2.674 </boundaryPoint>)
(<boundaryPoint> X-23.501 Y-4.5 Z2.674 </boundaryPoint>)
(<boundaryPoint> X-23.308 Y-6.451 Z2.674 </boundaryPoint>)
(<boundaryPoint> X-22.739 Y-8.327 Z2.674 </boundaryPoint>)
(<boundaryPoint> X-21.815 Y-10.056 Z2.674 </boundaryPoint>)
(<boundaryPoint> X-20.571 Y-11.571 Z2.674 </boundaryPoint>)
(<boundaryPoint> X-19.056 Y-12.815 Z2.674 </boundaryPoint>)
(<boundaryPoint> X-17.327 Y-13.739 Z2.674 </boundaryPoint>)
(<boundaryPoint> X-15.451 Y-14.308 Z2.674 </boundaryPoint>)
(<boundaryPoint> X-13.5 Y-14.501 Z2.674 </boundaryPoint>)
(<boundaryPoint> X-11.549 Y-14.308 Z2.674 </boundaryPoint>)
(<boundaryPoint> X-9.673 Y-13.739 Z2.674 </boundaryPoint>)
(<boundaryPoint> X-7.944 Y-12.815 Z2.674 </boundaryPoint>)
(<boundaryPoint> X-6.429 Y-11.571 Z2.674 </boundaryPoint>)
(<boundaryPoint> X-5.185 Y-10.056 Z2.674 </boundaryPoint>)
(<boundaryPoint> X-4.261 Y-8.327 Z2.674 </boundaryPoint>)
(<boundaryPoint> X-3.692 Y-6.451 Z2.674 </boundaryPoint>)
(<boundaryPoint> X-3.499 Y-4.5 Z2.674 </boundaryPoint>)
(<boundaryPoint> X-3.692 Y-2.549 Z2.674 </boundaryPoint>)
(<boundaryPoint> X-4.261 Y-0.673 Z2.674 </boundaryPoint>)
(<boundaryPoint> X-5.185 Y1.056 Z2.674 </boundaryPoint>)
(<boundaryPoint> X-6.429 Y2.571 Z2.674 </boundaryPoint>)
(<boundaryPoint> X-7.944 Y3.815 Z2.674 </boundaryPoint>)
(<boundaryPoint> X-9.673 Y4.739 Z2.674 </boundaryPoint>)
(<boundaryPoint> X-11.549 Y5.308 Z2.674 </boundaryPoint>)
(<boundaryPoint> X-13.5 Y5.501 Z2.674 </boundaryPoint>)
(<boundaryPoint> X-15.451 Y5.308 Z2.674 </boundaryPoint>)
(<boundaryPoint> X-17.327 Y4.739 Z2.674 </boundaryPoint>)
(<boundaryPoint> X-19.056 Y3.815 Z2.674 </boundaryPoint>)
(<boundaryPoint> X-20.571 Y2.571 Z2.674 </boundaryPoint>)
(<boundaryPoint> X-21.815 Y1.056 Z2.674 </boundaryPoint>)
(<loop> inner )
G1 X-18.82 Y-9.56 Z2.67 F4200.0
G1 F1200.0
G1 E46.107
G1 F4200.0
M101
G1 X-19.62 Y-8.59 Z2.67 F4800.0 E46.174
G1 X-20.3 Y-7.32 Z2.67 F4800.0 E46.25
G1 X-20.71 Y-5.94 Z2.67 F4800.0 E46.326
G1 X-20.86 Y-4.5 Z2.67 F4800.0 E46.402
G1 X-20.71 Y-3.07 Z2.67 F4800.0 E46.478
G1 X-20.3 Y-1.69 Z2.67 F4800.0 E46.555
G1 X-19.62 Y-0.41 Z2.67 F4800.0 E46.631
G1 X-18.7 Y0.7 Z2.67 F4800.0 E46.707
G1 X-17.59 Y1.62 Z2.67 F4800.0 E46.783
G1 X-16.32 Y2.3 Z2.67 F4800.0 E46.859
G1 X-14.94 Y2.71 Z2.67 F4800.0 E46.935
G1 X-13.5 Y2.86 Z2.67 F4800.0 E47.012
G1 X-12.07 Y2.71 Z2.67 F4800.0 E47.088
G1 X-10.69 Y2.3 Z2.67 F4800.0 E47.164
G1 X-9.41 Y1.62 Z2.67 F4800.0 E47.24
G1 X-8.3 Y0.7 Z2.67 F4800.0 E47.316
G1 X-7.38 Y-0.41 Z2.67 F4800.0 E47.392
G1 X-6.7 Y-1.69 Z2.67 F4800.0 E47.469
G1 X-6.29 Y-3.07 Z2.67 F4800.0 E47.545
G1 X-6.14 Y-4.5 Z2.67 F4800.0 E47.621
G1 X-6.29 Y-5.94 Z2.67 F4800.0 E47.697
G1 X-6.7 Y-7.32 Z2.67 F4800.0 E47.773
G1 X-7.38 Y-8.59 Z2.67 F4800.0 E47.85
G1 X-8.3 Y-9.7 Z2.67 F4800.0 E47.926
G1 X-9.41 Y-10.62 Z2.67 F4800.0 E48.002
G1 X-10.69 Y-11.3 Z2.67 F4800.0 E48.078
G1 X-12.07 Y-11.71 Z2.67 F4800.0 E48.154
G1 X-13.5 Y-11.86 Z2.67 F4800.0 E48.23
G1 X-14.94 Y-11.71 Z2.67 F4800.0 E48.307
G1 X-16.32 Y-11.3 Z2.67 F4800.0 E48.383
G1 X-17.59 Y-10.62 Z2.67 F4800.0 E48.459
G1 X-18.7 Y-9.7 Z2.67 F4800.0 E48.535
G1 X-18.82 Y-9.56 Z2.67 F4800.0 E48.545
G1 F1200.0
G1 E47.545
G1 F4800.0
M103
(</loop>)
(<loop> outer )
G1 X-20.0 Y-11.26 Z2.67 F4200.0
G1 F1200.0
G1 E48.545
G1 F4200.0
M101
G1 X-18.72 Y-12.31 Z2.67 F4800.0 E48.632
G1 X-17.1 Y-13.18 Z2.67 F4800.0 E48.73
G1 X-15.33 Y-13.72 Z2.67 F4800.0 E48.827
G1 X-13.5 Y-13.9 Z2.67 F4800.0 E48.924
G1 X-11.67 Y-13.72 Z2.67 F4800.0 E49.022
G1 X-9.9 Y-13.18 Z2.67 F4800.0 E49.119
G1 X-8.28 Y-12.31 Z2.67 F4800.0 E49.216
G1 X-6.86 Y-11.15 Z2.67 F4800.0 E49.314
G1 X-5.69 Y-9.72 Z2.67 F4800.0 E49.411
G1 X-4.82 Y-8.1 Z2.67 F4800.0 E49.508
G1 X-4.28 Y-6.33 Z2.67 F4800.0 E49.606
G1 X-4.1 Y-4.5 Z2.67 F4800.0 E49.703
G1 X-4.28 Y-2.67 Z2.67 F4800.0 E49.8
G1 X-4.82 Y-0.9 Z2.67 F4800.0 E49.897
G1 X-5.69 Y0.72 Z2.67 F4800.0 E49.995
G1 X-6.86 Y2.15 Z2.67 F4800.0 E50.092
G1 X-8.28 Y3.31 Z2.67 F4800.0 E50.189
G1 X-9.9 Y4.18 Z2.67 F4800.0 E50.287
G1 X-11.67 Y4.72 Z2.67 F4800.0 E50.384
G1 X-13.5 Y4.9 Z2.67 F4800.0 E50.481
G1 X-15.33 Y4.72 Z2.67 F4800.0 E50.579
G1 X-17.1 Y4.18 Z2.67 F4800.0 E50.676
G1 X-18.72 Y3.31 Z2.67 F4800.0 E50.773
G1 X-20.15 Y2.15 Z2.67 F4800.0 E50.871
G1 X-21.31 Y0.72 Z2.67 F4800.0 E50.968
G1 X-22.18 Y-0.9 Z2.67 F4800.0 E51.065
G1 X-22.72 Y-2.67 Z2.67 F4800.0 E51.163
G1 X-22.9 Y-4.5 Z2.67 F4800.0 E51.26
G1 X-22.72 Y-6.33 Z2.67 F4800.0 E51.357
G1 X-22.18 Y-8.1 Z2.67 F4800.0 E51.455
G1 X-21.31 Y-9.72 Z2.67 F4800.0 E51.552
G1 X-20.15 Y-11.15 Z2.67 F4800.0 E51.649
G1 X-20.0 Y-11.26 Z2.67 F4800.0 E51.659
G1 F1200.0
G1 E51.659
G1 F4800.0
M103
(</loop>)
(<edge> outer )
;M108 R40.0
G1 X-20.29 Y-11.55 Z2.67 F4200.0
G1 F1200.0
G1 E51.659
G1 F4200.0
M101
G1 X-18.94 Y-12.65 Z2.67 F2400.0 E51.751
G1 X-17.25 Y-13.55 Z2.67 F2400.0 E51.852
G1 X-15.41 Y-14.11 Z2.67 F2400.0 E51.954
G1 X-13.5 Y-14.3 Z2.67 F2400.0 E52.055
G1 X-11.59 Y-14.11 Z2.67 F2400.0 E52.157
G1 X-9.75 Y-13.55 Z2.67 F2400.0 E52.258
G1 X-8.06 Y-12.65 Z2.67 F2400.0 E52.36
G1 X-6.57 Y-11.43 Z2.67 F2400.0 E52.461
G1 X-5.35 Y-9.94 Z2.67 F2400.0 E52.562
G1 X-4.45 Y-8.25 Z2.67 F2400.0 E52.664
G1 X-3.89 Y-6.41 Z2.67 F2400.0 E52.765
G1 X-3.7 Y-4.5 Z2.67 F2400.0 E52.867
G1 X-3.89 Y-2.59 Z2.67 F2400.0 E52.968
G1 X-4.45 Y-0.75 Z2.67 F2400.0 E53.07
G1 X-5.35 Y0.94 Z2.67 F2400.0 E53.171
G1 X-6.57 Y2.43 Z2.67 F2400.0 E53.273
G1 X-8.06 Y3.65 Z2.67 F2400.0 E53.374
G1 X-9.75 Y4.55 Z2.67 F2400.0 E53.476
G1 X-11.59 Y5.11 Z2.67 F2400.0 E53.577
G1 X-13.5 Y5.3 Z2.67 F2400.0 E53.679
G1 X-15.41 Y5.11 Z2.67 F2400.0 E53.78
G1 X-17.25 Y4.55 Z2.67 F2400.0 E53.882
G1 X-18.94 Y3.65 Z2.67 F2400.0 E53.983
G1 X-20.43 Y2.43 Z2.67 F2400.0 E54.085
G1 X-21.65 Y0.94 Z2.67 F2400.0 E54.186
G1 X-22.55 Y-0.75 Z2.67 F2400.0 E54.288
G1 X-23.11 Y-2.59 Z2.67 F2400.0 E54.389
G1 X-23.3 Y-4.5 Z2.67 F2400.0 E54.491
G1 X-23.11 Y-6.41 Z2.67 F2400.0 E54.592
G1 X-22.55 Y-8.25 Z2.67 F2400.0 E54.693
G1 X-21.65 Y-9.94 Z2.67 F2400.0 E54.795
G1 X-20.43 Y-11.43 Z2.67 F2400.0 E54.896
G1 X-20.29 Y-11.55 Z2.67 F2400.0 E54.906
G1 F1200.0
G1 E53.906
G1 F2400.0
M103
(</edge>)
(</boundaryPerimeter>)
(<nestedRing>)
(<boundaryPerimeter>)
(<boundaryPoint> X-19.115 Y-0.748 Z2.674 </boundaryPoint>)
(<boundaryPoint> X-18.275 Y0.275 Z2.674 </boundaryPoint>)
(<boundaryPoint> X-17.252 Y1.115 Z2.674 </boundaryPoint>)
(<boundaryPoint> X-16.084 Y1.739 Z2.674 </boundaryPoint>)
(<boundaryPoint> X-14.817 Y2.123 Z2.674 </boundaryPoint>)
(<boundaryPoint> X-13.5 Y2.253 Z2.674 </boundaryPoint>)
(<boundaryPoint> X-12.183 Y2.123 Z2.674 </boundaryPoint>)
(<boundaryPoint> X-10.916 Y1.739 Z2.674 </boundaryPoint>)
(<boundaryPoint> X-9.748 Y1.115 Z2.674 </boundaryPoint>)
(<boundaryPoint> X-8.725 Y0.275 Z2.674 </boundaryPoint>)
(<boundaryPoint> X-7.885 Y-0.748 Z2.674 </boundaryPoint>)
(<boundaryPoint> X-7.261 Y-1.916 Z2.674 </boundaryPoint>)
(<boundaryPoint> X-6.877 Y-3.183 Z2.674 </boundaryPoint>)
(<boundaryPoint> X-6.747 Y-4.5 Z2.674 </boundaryPoint>)
(<boundaryPoint> X-6.877 Y-5.817 Z2.674 </boundaryPoint>)
(<boundaryPoint> X-7.261 Y-7.084 Z2.674 </boundaryPoint>)
(<boundaryPoint> X-7.885 Y-8.252 Z2.674 </boundaryPoint>)
(<boundaryPoint> X-8.725 Y-9.275 Z2.674 </boundaryPoint>)
(<boundaryPoint> X-9.748 Y-10.115 Z2.674 </boundaryPoint>)
(<boundaryPoint> X-10.916 Y-10.739 Z2.674 </boundaryPoint>)
(<boundaryPoint> X-12.183 Y-11.123 Z2.674 </boundaryPoint>)
(<boundaryPoint> X-13.5 Y-11.253 Z2.674 </boundaryPoint>)
(<boundaryPoint> X-14.817 Y-11.123 Z2.674 </boundaryPoint>)
(<boundaryPoint> X-16.084 Y-10.739 Z2.674 </boundaryPoint>)
(<boundaryPoint> X-17.252 Y-10.115 Z2.674 </boundaryPoint>)
(<boundaryPoint> X-18.275 Y-9.275 Z2.674 </boundaryPoint>)
(<boundaryPoint> X-19.115 Y-8.252 Z2.674 </boundaryPoint>)
(<boundaryPoint> X-19.739 Y-7.084 Z2.674 </boundaryPoint>)
(<boundaryPoint> X-20.123 Y-5.817 Z2.674 </boundaryPoint>)
(<boundaryPoint> X-20.253 Y-4.5 Z2.674 </boundaryPoint>)
(<boundaryPoint> X-20.123 Y-3.183 Z2.674 </boundaryPoint>)
(<boundaryPoint> X-19.739 Y-1.916 Z2.674 </boundaryPoint>)
(<edge> inner )
G1 X-18.53 Y-9.28 Z2.67 F4200.0
G1 F1200.0
G1 E54.906
G1 F4200.0
M101
G1 X-19.28 Y-8.36 Z2.67 F2400.0 E54.968
G1 X-19.93 Y-7.16 Z2.67 F2400.0 E55.04
G1 X-20.32 Y-5.86 Z2.67 F2400.0 E55.112
G1 X-20.45 Y-4.5 Z2.67 F2400.0 E55.184
G1 X-20.32 Y-3.14 Z2.67 F2400.0 E55.256
G1 X-19.93 Y-1.84 Z2.67 F2400.0 E55.328
G1 X-19.28 Y-0.64 Z2.67 F2400.0 E55.401
G1 X-18.42 Y0.42 Z2.67 F2400.0 E55.473
G1 X-17.36 Y1.28 Z2.67 F2400.0 E55.545
G1 X-16.16 Y1.93 Z2.67 F2400.0 E55.617
G1 X-14.86 Y2.32 Z2.67 F2400.0 E55.689
G1 X-13.5 Y2.45 Z2.67 F2400.0 E55.761
G1 X-12.14 Y2.32 Z2.67 F2400.0 E55.833
G1 X-10.84 Y1.93 Z2.67 F2400.0 E55.905
G1 X-9.64 Y1.28 Z2.67 F2400.0 E55.977
G1 X-8.58 Y0.42 Z2.67 F2400.0 E56.049
G1 X-7.72 Y-0.64 Z2.67 F2400.0 E56.121
G1 X-7.08 Y-1.84 Z2.67 F2400.0 E56.193
G1 X-6.68 Y-3.14 Z2.67 F2400.0 E56.265
G1 X-6.55 Y-4.5 Z2.67 F2400.0 E56.337
G1 X-6.68 Y-5.86 Z2.67 F2400.0 E56.409
G1 X-7.08 Y-7.16 Z2.67 F2400.0 E56.481
G1 X-7.72 Y-8.36 Z2.67 F2400.0 E56.553
G1 X-8.58 Y-9.42 Z2.67 F2400.0 E56.625
G1 X-9.64 Y-10.28 Z2.67 F2400.0 E56.697
G1 X-10.84 Y-10.93 Z2.67 F2400.0 E56.769
G1 X-12.14 Y-11.32 Z2.67 F2400.0 E56.841
G1 X-13.5 Y-11.45 Z2.67 F2400.0 E56.913
G1 X-14.86 Y-11.32 Z2.67 F2400.0 E56.985
G1 X-16.16 Y-10.93 Z2.67 F2400.0 E57.057
G1 X-17.36 Y-10.28 Z2.67 F2400.0 E57.129
G1 X-18.42 Y-9.42 Z2.67 F2400.0 E57.201
G1 X-18.53 Y-9.28 Z2.67 F2400.0 E57.21
G1 F1200.0
G1 E56.534
G1 F2400.0
M103
(</edge>)
(</boundaryPerimeter>)
(</nestedRing>)
(<infill>)
(<infillBoundary>)
(<infillPoint> X-22.182 Y-0.904 Z2.674 </infillPoint>)
(<infillPoint> X-22.717 Y-2.667 Z2.674 </infillPoint>)
(<infillPoint> X-22.898 Y-4.5 Z2.674 </infillPoint>)
(<infillPoint> X-22.717 Y-6.333 Z2.674 </infillPoint>)
(<infillPoint> X-22.182 Y-8.096 Z2.674 </infillPoint>)
(<infillPoint> X-21.314 Y-9.721 Z2.674 </infillPoint>)
(<infillPoint> X-20.145 Y-11.145 Z2.674 </infillPoint>)
(<infillPoint> X-18.721 Y-12.314 Z2.674 </infillPoint>)
(<infillPoint> X-17.096 Y-13.182 Z2.674 </infillPoint>)
(<infillPoint> X-15.333 Y-13.717 Z2.674 </infillPoint>)
(<infillPoint> X-13.5 Y-13.898 Z2.674 </infillPoint>)
(<infillPoint> X-11.667 Y-13.717 Z2.674 </infillPoint>)
(<infillPoint> X-9.904 Y-13.182 Z2.674 </infillPoint>)
(<infillPoint> X-8.279 Y-12.314 Z2.674 </infillPoint>)
(<infillPoint> X-6.855 Y-11.145 Z2.674 </infillPoint>)
(<infillPoint> X-5.686 Y-9.721 Z2.674 </infillPoint>)
(<infillPoint> X-4.818 Y-8.096 Z2.674 </infillPoint>)
(<infillPoint> X-4.283 Y-6.333 Z2.674 </infillPoint>)
(<infillPoint> X-4.102 Y-4.5 Z2.674 </infillPoint>)
(<infillPoint> X-4.283 Y-2.667 Z2.674 </infillPoint>)
(<infillPoint> X-4.818 Y-0.904 Z2.674 </infillPoint>)
(<infillPoint> X-5.686 Y0.721 Z2.674 </infillPoint>)
(<infillPoint> X-6.855 Y2.145 Z2.674 </infillPoint>)
(<infillPoint> X-8.279 Y3.314 Z2.674 </infillPoint>)
(<infillPoint> X-9.904 Y4.182 Z2.674 </infillPoint>)
(<infillPoint> X-11.667 Y4.717 Z2.674 </infillPoint>)
(<infillPoint> X-13.5 Y4.898 Z2.674 </infillPoint>)
(<infillPoint> X-15.333 Y4.717 Z2.674 </infillPoint>)
(<infillPoint> X-17.096 Y4.182 Z2.674 </infillPoint>)
(<infillPoint> X-18.721 Y3.314 Z2.674 </infillPoint>)
(<infillPoint> X-20.145 Y2.145 Z2.674 </infillPoint>)
(<infillPoint> X-21.314 Y0.721 Z2.674 </infillPoint>)
(</infillBoundary>)
(<infillBoundary>)
(<infillPoint> X-19.616 Y-0.413 Z2.674 </infillPoint>)
(<infillPoint> X-18.701 Y0.701 Z2.674 </infillPoint>)
(<infillPoint> X-17.587 Y1.616 Z2.674 </infillPoint>)
(<infillPoint> X-16.315 Y2.296 Z2.674 </infillPoint>)
(<infillPoint> X-14.935 Y2.714 Z2.674 </infillPoint>)
(<infillPoint> X-13.5 Y2.856 Z2.674 </infillPoint>)
(<infillPoint> X-12.065 Y2.714 Z2.674 </infillPoint>)
(<infillPoint> X-10.685 Y2.296 Z2.674 </infillPoint>)
(<infillPoint> X-9.413 Y1.616 Z2.674 </infillPoint>)
(<infillPoint> X-8.299 Y0.701 Z2.674 </infillPoint>)
(<infillPoint> X-7.384 Y-0.413 Z2.674 </infillPoint>)
(<infillPoint> X-6.704 Y-1.685 Z2.674 </infillPoint>)
(<infillPoint> X-6.286 Y-3.065 Z2.674 </infillPoint>)
(<infillPoint> X-6.144 Y-4.5 Z2.674 </infillPoint>)
(<infillPoint> X-6.286 Y-5.935 Z2.674 </infillPoint>)
(<infillPoint> X-6.704 Y-7.315 Z2.674 </infillPoint>)
(<infillPoint> X-7.384 Y-8.587 Z2.674 </infillPoint>)
(<infillPoint> X-8.299 Y-9.701 Z2.674 </infillPoint>)
(<infillPoint> X-9.413 Y-10.616 Z2.674 </infillPoint>)
(<infillPoint> X-10.685 Y-11.296 Z2.674 </infillPoint>)
(<infillPoint> X-12.065 Y-11.714 Z2.674 </infillPoint>)
(<infillPoint> X-13.5 Y-11.856 Z2.674 </infillPoint>)
(<infillPoint> X-14.935 Y-11.714 Z2.674 </infillPoint>)
(<infillPoint> X-16.315 Y-11.296 Z2.674 </infillPoint>)
(<infillPoint> X-17.587 Y-10.616 Z2.674 </infillPoint>)
(<infillPoint> X-18.701 Y-9.701 Z2.674 </infillPoint>)
(<infillPoint> X-19.616 Y-8.587 Z2.674 </infillPoint>)
(<infillPoint> X-20.296 Y-7.315 Z2.674 </infillPoint>)
(<infillPoint> X-20.714 Y-5.935 Z2.674 </infillPoint>)
(<infillPoint> X-20.856 Y-4.5 Z2.674 </infillPoint>)
(<infillPoint> X-20.714 Y-3.065 Z2.674 </infillPoint>)
(<infillPoint> X-20.296 Y-1.685 Z2.674 </infillPoint>)
(</infillBoundary>)
;M108 R80.0
G1 X-20.0 Y-8.46 Z2.67 F4200.0
G1 F1200.0
G1 E57.21
G1 F4200.0
M101
G1 X-20.0 Y-10.88 Z2.67 F4800.0 E57.338
G1 X-19.6 Y-11.23 Z2.67 F4800.0 E57.366
G1 X-19.6 Y-9.05 Z2.67 F4800.0 E57.482
G1 X-19.2 Y-9.54 Z2.67 F4800.0 E57.515
G1 X-19.2 Y-11.56 Z2.67 F4800.0 E57.622
G1 X-18.8 Y-11.89 Z2.67 F4800.0 E57.649
G1 X-18.8 Y-9.98 Z2.67 F4800.0 E57.75
G1 X-18.4 Y-10.31 Z2.67 F4800.0 E57.777
G1 X-18.4 Y-12.17 Z2.67 F4800.0 E57.875
G1 X-18.0 Y-12.38 Z2.67 F4800.0 E57.899
G1 X-18.0 Y-10.64 Z2.67 F4800.0 E57.991
G1 X-17.6 Y-10.93 Z2.67 F4800.0 E58.017
G1 X-17.6 Y-12.6 Z2.67 F4800.0 E58.105
G1 X-17.2 Y-12.81 Z2.67 F4800.0 E58.129
G1 X-17.2 Y-11.14 Z2.67 F4800.0 E58.217
G1 X-16.8 Y-11.35 Z2.67 F4800.0 E58.241
G1 X-16.8 Y-12.98 Z2.67 F4800.0 E58.327
G1 X-16.4 Y-13.1 Z2.67 F4800.0 E58.349
G1 X-16.4 Y-11.56 Z2.67 F4800.0 E58.43
G1 X-16.0 Y-11.68 Z2.67 F4800.0 E58.453
G1 X-16.0 Y-13.22 Z2.67 F4800.0 E58.534
G1 X-15.6 Y-13.34 Z2.67 F4800.0 E58.556
G1 X-15.6 Y-11.81 Z2.67 F4800.0 E58.637
G1 X-15.2 Y-11.93 Z2.67 F4800.0 E58.659
G1 X-15.2 Y-13.45 Z2.67 F4800.0 E58.74
G1 X-14.8 Y-13.49 Z2.67 F4800.0 E58.761
G1 X-14.8 Y-12.01 Z2.67 F4800.0 E58.839
G1 X-14.4 Y-12.05 Z2.67 F4800.0 E58.86
G1 X-14.4 Y-13.53 Z2.67 F4800.0 E58.938
G1 X-14.0 Y-13.57 Z2.67 F4800.0 E58.96
G1 X-14.0 Y-12.09 Z2.67 F4800.0 E59.038
G1 X-13.6 Y-12.13 Z2.67 F4800.0 E59.059
G1 X-13.6 Y-13.61 Z2.67 F4800.0 E59.137
G1 X-13.2 Y-13.59 Z2.67 F4800.0 E59.158
G1 X-13.2 Y-12.11 Z2.67 F4800.0 E59.236
G1 X-12.8 Y-12.07 Z2.67 F4800.0 E59.258
G1 X-12.8 Y-13.55 Z2.67 F4800.0 E59.336
G1 X-12.4 Y-13.51 Z2.67 F4800.0 E59.357
G1 X-12.4 Y-12.03 Z2.67 F4800.0 E59.435
G1 X-12.0 Y-11.99 Z2.67 F4800.0 E59.456
G1 X-12.0 Y-13.47 Z2.67 F4800.0 E59.535
G1 X-11.6 Y-13.4 Z2.67 F4800.0 E59.556
G1 X-11.6 Y-11.87 Z2.67 F4800.0 E59.637
G1 X-11.2 Y-11.75 Z2.67 F4800.0 E59.659
G1 X-11.2 Y-13.28 Z2.67 F4800.0 E59.741
G1 X-10.8 Y-13.16 Z2.67 F4800.0 E59.763
G1 X-10.8 Y-11.62 Z2.67 F4800.0 E59.844
G1 X-10.4 Y-11.46 Z2.67 F4800.0 E59.867
G1 X-10.4 Y-13.04 Z2.67 F4800.0 E59.95
G1 X-10.0 Y-12.92 Z2.67 F4800.0 E59.972
G1 X-10.0 Y-11.25 Z2.67 F4800.0 E60.06
G1 X-9.6 Y-11.03 Z2.67 F4800.0 E60.084
G1 X-9.6 Y-12.7 Z2.67 F4800.0 E60.173
G1 X-9.2 Y-12.49 Z2.67 F4800.0 E60.196
G1 X-9.2 Y-10.8 Z2.67 F4800.0 E60.285
G1 X-8.8 Y-10.48 Z2.67 F4800.0 E60.313
G1 X-8.8 Y-12.28 Z2.67 F4800.0 E60.408
G1 X-8.4 Y-12.05 Z2.67 F4800.0 E60.432
G1 X-8.4 Y-10.15 Z2.67 F4800.0 E60.533
G1 X-8.0 Y-9.78 Z2.67 F4800.0 E60.561
G1 X-8.0 Y-11.72 Z2.67 F4800.0 E60.664
G1 X-7.6 Y-11.39 Z2.67 F4800.0 E60.691
G1 X-7.6 Y-9.29 Z2.67 F4800.0 E60.802
G1 X-7.2 Y-8.8 Z2.67 F4800.0 E60.836
G1 X-7.2 Y-11.07 Z2.67 F4800.0 E60.955
G1 X-6.8 Y-10.64 Z2.67 F4800.0 E60.986
G1 X-6.8 Y-8.09 Z2.67 F4800.0 E61.121
G1 X-6.4 Y-7.28 Z2.67 F4800.0 E61.169
G1 X-6.4 Y-10.15 Z2.67 F4800.0 E61.32
G1 F1200.0
G1 E60.32
G1 F4800.0
M103
G1 X-4.4 Y-4.67 Z2.67 F4200.0
G1 F1200.0
G1 E61.32
G1 F4200.0
M101
G1 X-4.4 Y-4.33 Z2.67 F4800.0 E61.338
G1 X-4.8 Y-1.93 Z2.67 F4800.0 E61.467
G1 X-4.8 Y-7.07 Z2.67 F4800.0 E61.738
G1 X-5.2 Y-8.22 Z2.67 F4800.0 E61.803
G1 X-5.2 Y-0.78 Z2.67 F4800.0 E62.195
G1 X-5.6 Y-0.04 Z2.67 F4800.0 E62.24
G1 X-5.6 Y-8.97 Z2.67 F4800.0 E62.712
G1 X-6.0 Y-9.66 Z2.67 F4800.0 E62.754
G1 X-6.0 Y0.66 Z2.67 F4800.0 E63.3
G1 X-6.4 Y1.15 Z2.67 F4800.0 E63.333
G1 X-6.4 Y-1.72 Z2.67 F4800.0 E63.485
G1 F1200.0
G1 E63.485
G1 F4800.0
M103
G1 X-6.8 Y-0.91 Z2.67 F4200.0
G1 F1200.0
G1 E63.485
G1 F4200.0
M101
G1 X-6.8 Y1.64 Z2.67 F4800.0 E63.619
G1 X-7.2 Y2.07 Z2.67 F4800.0 E63.65
G1 X-7.2 Y-0.2 Z2.67 F4800.0 E63.77
G1 X-7.6 Y0.29 Z2.67 F4800.0 E63.803
G1 X-7.6 Y2.39 Z2.67 F4800.0 E63.914
G1 X-8.0 Y2.72 Z2.67 F4800.0 E63.941
G1 X-8.0 Y0.78 Z2.67 F4800.0 E64.044
G1 X-8.4 Y1.15 Z2.67 F4800.0 E64.073
G1 X-8.4 Y3.05 Z2.67 F4800.0 E64.173
G1 X-8.8 Y3.28 Z2.67 F4800.0 E64.197
G1 X-8.8 Y1.48 Z2.67 F4800.0 E64.293
G1 X-9.2 Y1.8 Z2.67 F4800.0 E64.32
G1 X-9.2 Y3.49 Z2.67 F4800.0 E64.409
G1 X-9.6 Y3.7 Z2.67 F4800.0 E64.433
G1 X-9.6 Y2.03 Z2.67 F4800.0 E64.521
G1 X-10.0 Y2.25 Z2.67 F4800.0 E64.545
G1 X-10.0 Y3.92 Z2.67 F4800.0 E64.633
G1 X-10.4 Y4.04 Z2.67 F4800.0 E64.655
G1 X-10.4 Y2.46 Z2.67 F4800.0 E64.739
G1 X-10.8 Y2.62 Z2.67 F4800.0 E64.761
G1 X-10.8 Y4.16 Z2.67 F4800.0 E64.843
G1 X-11.2 Y4.28 Z2.67 F4800.0 E64.865
G1 X-11.2 Y2.75 Z2.67 F4800.0 E64.946
G1 X-11.6 Y2.87 Z2.67 F4800.0 E64.968
G1 X-11.6 Y4.4 Z2.67 F4800.0 E65.049
G1 X-12.0 Y4.47 Z2.67 F4800.0 E65.071
G1 X-12.0 Y2.99 Z2.67 F4800.0 E65.149
G1 X-12.4 Y3.03 Z2.67 F4800.0 E65.17
G1 X-12.4 Y4.51 Z2.67 F4800.0 E65.248
G1 X-12.8 Y4.55 Z2.67 F4800.0 E65.269
G1 X-12.8 Y3.07 Z2.67 F4800.0 E65.348
G1 X-13.2 Y3.11 Z2.67 F4800.0 E65.369
G1 X-13.2 Y4.59 Z2.67 F4800.0 E65.447
G1 X-13.6 Y4.61 Z2.67 F4800.0 E65.468
G1 X-13.6 Y3.13 Z2.67 F4800.0 E65.546
G1 X-14.0 Y3.09 Z2.67 F4800.0 E65.568
G1 X-14.0 Y4.57 Z2.67 F4800.0 E65.646
G1 X-14.4 Y4.53 Z2.67 F4800.0 E65.667
G1 X-14.4 Y3.05 Z2.67 F4800.0 E65.745
G1 X-14.8 Y3.01 Z2.67 F4800.0 E65.766
G1 X-14.8 Y4.49 Z2.67 F4800.0 E65.844
G1 X-15.2 Y4.45 Z2.67 F4800.0 E65.866
G1 X-15.2 Y2.93 Z2.67 F4800.0 E65.946
G1 X-15.6 Y2.81 Z2.67 F4800.0 E65.968
G1 X-15.6 Y4.34 Z2.67 F4800.0 E66.049
G1 X-16.0 Y4.22 Z2.67 F4800.0 E66.072
G1 X-16.0 Y2.68 Z2.67 F4800.0 E66.153
G1 X-16.4 Y2.56 Z2.67 F4800.0 E66.175
G1 X-16.4 Y4.1 Z2.67 F4800.0 E66.256
G1 X-16.8 Y3.98 Z2.67 F4800.0 E66.278
G1 X-16.8 Y2.35 Z2.67 F4800.0 E66.364
G1 X-17.2 Y2.14 Z2.67 F4800.0 E66.388
G1 X-17.2 Y3.81 Z2.67 F4800.0 E66.476
G1 X-17.6 Y3.6 Z2.67 F4800.0 E66.5
G1 X-17.6 Y1.93 Z2.67 F4800.0 E66.588
G1 X-18.0 Y1.64 Z2.67 F4800.0 E66.614
G1 X-18.0 Y3.38 Z2.67 F4800.0 E66.706
G1 X-18.4 Y3.17 Z2.67 F4800.0 E66.73
G1 X-18.4 Y1.31 Z2.67 F4800.0 E66.828
G1 X-18.8 Y0.98 Z2.67 F4800.0 E66.856
G1 X-18.8 Y2.89 Z2.67 F4800.0 E66.956
G1 X-19.2 Y2.56 Z2.67 F4800.0 E66.984
G1 X-19.2 Y0.54 Z2.67 F4800.0 E67.091
G1 X-19.6 Y0.05 Z2.67 F4800.0 E67.124
G1 X-19.6 Y2.23 Z2.67 F4800.0 E67.239
G1 X-20.0 Y1.88 Z2.67 F4800.0 E67.267
G1 X-20.0 Y-0.54 Z2.67 F4800.0 E67.395
G1 X-20.4 Y-1.29 Z2.67 F4800.0 E67.44
G1 X-20.4 Y1.39 Z2.67 F4800.0 E67.581
G1 X-20.8 Y0.91 Z2.67 F4800.0 E67.615
G1 X-20.8 Y-2.38 Z2.67 F4800.0 E67.788
G1 F1200.0
G1 E67.175
G1 F4800.0
M103
G1 X-22.4 Y-2.59 Z2.67 F4200.0
G1 F1200.0
G1 E67.788
G1 F4200.0
M101
G1 X-22.4 Y-6.41 Z2.67 F4800.0 E67.99
G1 X-22.0 Y-7.73 Z2.67 F4800.0 E68.063
G1 X-22.0 Y-1.27 Z2.67 F4800.0 E68.405
G1 X-21.6 Y-0.41 Z2.67 F4800.0 E68.455
G1 X-21.6 Y-8.59 Z2.67 F4800.0 E68.887
G1 X-21.2 Y-9.34 Z2.67 F4800.0 E68.932
G1 X-21.2 Y0.34 Z2.67 F4800.0 E69.443
G1 F1200.0
G1 E68.443
G1 F4800.0
M103
G1 X-20.8 Y-6.62 Z2.67 F4200.0
G1 F1200.0
G1 E69.443
G1 F4200.0
M101
G1 X-20.8 Y-9.9 Z2.67 F4800.0 E69.617
G1 X-20.4 Y-10.39 Z2.67 F4800.0 E69.65
G1 X-20.4 Y-7.71 Z2.67 F4800.0 E69.792
G1 F1200.0
G1 E68.792
G1 F4800.0
M103
(</infill>)
(</nestedRing>)
(</rotation>)
(</layer>)
(<layer> 2.944 )
(<rotation> (-1+1.22464679915e-16j) )
(<nestedRing>)
(<boundaryPerimeter>)
(<boundaryPoint> X-22.739 Y-0.673 Z2.944 </boundaryPoint>)
(<boundaryPoint> X-23.308 Y-2.549 Z2.944 </boundaryPoint>)
(<boundaryPoint> X-23.501 Y-4.5 Z2.944 </boundaryPoint>)
(<boundaryPoint> X-23.308 Y-6.451 Z2.944 </boundaryPoint>)
(<boundaryPoint> X-22.739 Y-8.327 Z2.944 </boundaryPoint>)
(<boundaryPoint> X-21.815 Y-10.056 Z2.944 </boundaryPoint>)
(<boundaryPoint> X-20.571 Y-11.571 Z2.944 </boundaryPoint>)
(<boundaryPoint> X-19.056 Y-12.815 Z2.944 </boundaryPoint>)
(<boundaryPoint> X-17.327 Y-13.739 Z2.944 </boundaryPoint>)
(<boundaryPoint> X-15.451 Y-14.308 Z2.944 </boundaryPoint>)
(<boundaryPoint> X-13.5 Y-14.501 Z2.944 </boundaryPoint>)
(<boundaryPoint> X-11.549 Y-14.308 Z2.944 </boundaryPoint>)
(<boundaryPoint> X-9.673 Y-13.739 Z2.944 </boundaryPoint>)
(<boundaryPoint> X-7.944 Y-12.815 Z2.944 </boundaryPoint>)
(<boundaryPoint> X-6.429 Y-11.571 Z2.944 </boundaryPoint>)
(<boundaryPoint> X-5.185 Y-10.056 Z2.944 </boundaryPoint>)
(<boundaryPoint> X-4.261 Y-8.327 Z2.944 </boundaryPoint>)
(<boundaryPoint> X-3.692 Y-6.451 Z2.944 </boundaryPoint>)
(<boundaryPoint> X-3.499 Y-4.5 Z2.944 </boundaryPoint>)
(<boundaryPoint> X-3.692 Y-2.549 Z2.944 </boundaryPoint>)
(<boundaryPoint> X-4.261 Y-0.673 Z2.944 </boundaryPoint>)
(<boundaryPoint> X-5.185 Y1.056 Z2.944 </boundaryPoint>)
(<boundaryPoint> X-6.429 Y2.571 Z2.944 </boundaryPoint>)
(<boundaryPoint> X-7.944 Y3.815 Z2.944 </boundaryPoint>)
(<boundaryPoint> X-9.673 Y4.739 Z2.944 </boundaryPoint>)
(<boundaryPoint> X-11.549 Y5.308 Z2.944 </boundaryPoint>)
(<boundaryPoint> X-13.5 Y5.501 Z2.944 </boundaryPoint>)
(<boundaryPoint> X-15.451 Y5.308 Z2.944 </boundaryPoint>)
(<boundaryPoint> X-17.327 Y4.739 Z2.944 </boundaryPoint>)
(<boundaryPoint> X-19.056 Y3.815 Z2.944 </boundaryPoint>)
(<boundaryPoint> X-20.571 Y2.571 Z2.944 </boundaryPoint>)
(<boundaryPoint> X-21.815 Y1.056 Z2.944 </boundaryPoint>)
(<loop> inner )
G1 X-18.61 Y-9.78 Z2.94 F4200.0
G1 F1200.0
G1 E69.792
G1 F4200.0
M101
G1 X-18.7 Y-9.7 Z2.94 F4800.0 E69.798
G1 X-19.62 Y-8.59 Z2.94 F4800.0 E69.874
G1 X-20.3 Y-7.32 Z2.94 F4800.0 E69.95
G1 X-20.71 Y-5.94 Z2.94 F4800.0 E70.027
G1 X-20.86 Y-4.5 Z2.94 F4800.0 E70.103
G1 X-20.71 Y-3.07 Z2.94 F4800.0 E70.179
G1 X-20.3 Y-1.69 Z2.94 F4800.0 E70.255
G1 X-19.62 Y-0.41 Z2.94 F4800.0 E70.331
G1 X-18.7 Y0.7 Z2.94 F4800.0 E70.407
G1 X-17.59 Y1.62 Z2.94 F4800.0 E70.484
G1 X-16.32 Y2.3 Z2.94 F4800.0 E70.56
G1 X-14.94 Y2.71 Z2.94 F4800.0 E70.636
G1 X-13.5 Y2.86 Z2.94 F4800.0 E70.712
G1 X-12.07 Y2.71 Z2.94 F4800.0 E70.788
G1 X-10.69 Y2.3 Z2.94 F4800.0 E70.864
G1 X-9.41 Y1.62 Z2.94 F4800.0 E70.941
G1 X-8.3 Y0.7 Z2.94 F4800.0 E71.017
G1 X-7.38 Y-0.41 Z2.94 F4800.0 E71.093
G1 X-6.7 Y-1.69 Z2.94 F4800.0 E71.169
G1 X-6.29 Y-3.07 Z2.94 F4800.0 E71.245
G1 X-6.14 Y-4.5 Z2.94 F4800.0 E71.322
G1 X-6.29 Y-5.94 Z2.94 F4800.0 E71.398
G1 X-6.7 Y-7.32 Z2.94 F4800.0 E71.474
G1 X-7.38 Y-8.59 Z2.94 F4800.0 E71.55
G1 X-8.3 Y-9.7 Z2.94 F4800.0 E71.626
G1 X-9.41 Y-10.62 Z2.94 F4800.0 E71.702
G1 X-10.69 Y-11.3 Z2.94 F4800.0 E71.779
G1 X-12.07 Y-11.71 Z2.94 F4800.0 E71.855
G1 X-13.5 Y-11.86 Z2.94 F4800.0 E71.931
G1 X-14.94 Y-11.71 Z2.94 F4800.0 E72.007
G1 X-16.32 Y-11.3 Z2.94 F4800.0 E72.083
G1 X-17.59 Y-10.62 Z2.94 F4800.0 E72.159
G1 X-18.61 Y-9.78 Z2.94 F4800.0 E72.229
G1 F1200.0
G1 E71.229
G1 F4800.0
M103
(</loop>)
(<loop> outer )
G1 X-20.22 Y-11.05 Z2.94 F4200.0
G1 F1200.0
G1 E72.229
G1 F4200.0
M101
G1 X-20.15 Y-11.15 Z2.94 F4800.0 E72.236
G1 X-18.72 Y-12.31 Z2.94 F4800.0 E72.333
G1 X-17.1 Y-13.18 Z2.94 F4800.0 E72.43
G1 X-15.33 Y-13.72 Z2.94 F4800.0 E72.528
G1 X-13.5 Y-13.9 Z2.94 F4800.0 E72.625
G1 X-11.67 Y-13.72 Z2.94 F4800.0 E72.722
G1 X-9.9 Y-13.18 Z2.94 F4800.0 E72.819
G1 X-8.28 Y-12.31 Z2.94 F4800.0 E72.917
G1 X-6.86 Y-11.15 Z2.94 F4800.0 E73.014
G1 X-5.69 Y-9.72 Z2.94 F4800.0 E73.111
G1 X-4.82 Y-8.1 Z2.94 F4800.0 E73.209
G1 X-4.28 Y-6.33 Z2.94 F4800.0 E73.306
G1 X-4.1 Y-4.5 Z2.94 F4800.0 E73.403
G1 X-4.28 Y-2.67 Z2.94 F4800.0 E73.501
G1 X-4.82 Y-0.9 Z2.94 F4800.0 E73.598
G1 X-5.69 Y0.72 Z2.94 F4800.0 E73.695
G1 X-6.86 Y2.15 Z2.94 F4800.0 E73.793
G1 X-8.28 Y3.31 Z2.94 F4800.0 E73.89
G1 X-9.9 Y4.18 Z2.94 F4800.0 E73.987
G1 X-11.67 Y4.72 Z2.94 F4800.0 E74.085
G1 X-13.5 Y4.9 Z2.94 F4800.0 E74.182
G1 X-15.33 Y4.72 Z2.94 F4800.0 E74.279
G1 X-17.1 Y4.18 Z2.94 F4800.0 E74.377
G1 X-18.72 Y3.31 Z2.94 F4800.0 E74.474
G1 X-20.15 Y2.15 Z2.94 F4800.0 E74.571
G1 X-21.31 Y0.72 Z2.94 F4800.0 E74.669
G1 X-22.18 Y-0.9 Z2.94 F4800.0 E74.766
G1 X-22.72 Y-2.67 Z2.94 F4800.0 E74.863
G1 X-22.9 Y-4.5 Z2.94 F4800.0 E74.96
G1 X-22.72 Y-6.33 Z2.94 F4800.0 E75.058
G1 X-22.18 Y-8.1 Z2.94 F4800.0 E75.155
G1 X-21.31 Y-9.72 Z2.94 F4800.0 E75.252
G1 X-20.22 Y-11.05 Z2.94 F4800.0 E75.343
G1 F1200.0
G1 E75.343
G1 F4800.0
M103
(</loop>)
(<edge> outer )
;M108 R40.0
G1 X-20.51 Y-11.33 Z2.94 F4200.0
G1 F1200.0
G1 E75.343
G1 F4200.0
M101
G1 X-20.43 Y-11.43 Z2.94 F2400.0 E75.35
G1 X-18.94 Y-12.65 Z2.94 F2400.0 E75.451
G1 X-17.25 Y-13.55 Z2.94 F2400.0 E75.553
G1 X-15.41 Y-14.11 Z2.94 F2400.0 E75.654
G1 X-13.5 Y-14.3 Z2.94 F2400.0 E75.756
G1 X-11.59 Y-14.11 Z2.94 F2400.0 E75.857
G1 X-9.75 Y-13.55 Z2.94 F2400.0 E75.959
G1 X-8.06 Y-12.65 Z2.94 F2400.0 E76.06
G1 X-6.57 Y-11.43 Z2.94 F2400.0 E76.162
G1 X-5.35 Y-9.94 Z2.94 F2400.0 E76.263
G1 X-4.45 Y-8.25 Z2.94 F2400.0 E76.364
G1 X-3.89 Y-6.41 Z2.94 F2400.0 E76.466
G1 X-3.7 Y-4.5 Z2.94 F2400.0 E76.567
G1 X-3.89 Y-2.59 Z2.94 F2400.0 E76.669
G1 X-4.45 Y-0.75 Z2.94 F2400.0 E76.77
G1 X-5.35 Y0.94 Z2.94 F2400.0 E76.872
G1 X-6.57 Y2.43 Z2.94 F2400.0 E76.973
G1 X-8.06 Y3.65 Z2.94 F2400.0 E77.075
G1 X-9.75 Y4.55 Z2.94 F2400.0 E77.176
G1 X-11.59 Y5.11 Z2.94 F2400.0 E77.278
G1 X-13.5 Y5.3 Z2.94 F2400.0 E77.379
G1 X-15.41 Y5.11 Z2.94 F2400.0 E77.481
G1 X-17.25 Y4.55 Z2.94 F2400.0 E77.582
G1 X-18.94 Y3.65 Z2.94 F2400.0 E77.684
G1 X-20.43 Y2.43 Z2.94 F2400.0 E77.785
G1 X-21.65 Y0.94 Z2.94 F2400.0 E77.887
G1 X-22.55 Y-0.75 Z2.94 F2400.0 E77.988
G1 X-23.11 Y-2.59 Z2.94 F2400.0 E78.09
G1 X-23.3 Y-4.5 Z2.94 F2400.0 E78.191
G1 X-23.11 Y-6.41 Z2.94 F2400.0 E78.293
G1 X-22.55 Y-8.25 Z2.94 F2400.0 E78.394
G1 X-21.65 Y-9.94 Z2.94 F2400.0 E78.495
G1 X-20.51 Y-11.33 Z2.94 F2400.0 E78.59
G1 F1200.0
G1 E77.59
G1 F2400.0
M103
(</edge>)
(</boundaryPerimeter>)
(<nestedRing>)
(<boundaryPerimeter>)
(<boundaryPoint> X-19.115 Y-0.748 Z2.944 </boundaryPoint>)
(<boundaryPoint> X-18.275 Y0.275 Z2.944 </boundaryPoint>)
(<boundaryPoint> X-17.252 Y1.115 Z2.944 </boundaryPoint>)
(<boundaryPoint> X-16.084 Y1.739 Z2.944 </boundaryPoint>)
(<boundaryPoint> X-14.817 Y2.123 Z2.944 </boundaryPoint>)
(<boundaryPoint> X-13.5 Y2.253 Z2.944 </boundaryPoint>)
(<boundaryPoint> X-12.183 Y2.123 Z2.944 </boundaryPoint>)
(<boundaryPoint> X-10.916 Y1.739 Z2.944 </boundaryPoint>)
(<boundaryPoint> X-9.748 Y1.115 Z2.944 </boundaryPoint>)
(<boundaryPoint> X-8.725 Y0.275 Z2.944 </boundaryPoint>)
(<boundaryPoint> X-7.885 Y-0.748 Z2.944 </boundaryPoint>)
(<boundaryPoint> X-7.261 Y-1.916 Z2.944 </boundaryPoint>)
(<boundaryPoint> X-6.877 Y-3.183 Z2.944 </boundaryPoint>)
(<boundaryPoint> X-6.747 Y-4.5 Z2.944 </boundaryPoint>)
(<boundaryPoint> X-6.877 Y-5.817 Z2.944 </boundaryPoint>)
(<boundaryPoint> X-7.261 Y-7.084 Z2.944 </boundaryPoint>)
(<boundaryPoint> X-7.885 Y-8.252 Z2.944 </boundaryPoint>)
(<boundaryPoint> X-8.725 Y-9.275 Z2.944 </boundaryPoint>)
(<boundaryPoint> X-9.748 Y-10.115 Z2.944 </boundaryPoint>)
(<boundaryPoint> X-10.916 Y-10.739 Z2.944 </boundaryPoint>)
(<boundaryPoint> X-12.183 Y-11.123 Z2.944 </boundaryPoint>)
(<boundaryPoint> X-13.5 Y-11.253 Z2.944 </boundaryPoint>)
(<boundaryPoint> X-14.817 Y-11.123 Z2.944 </boundaryPoint>)
(<boundaryPoint> X-16.084 Y-10.739 Z2.944 </boundaryPoint>)
(<boundaryPoint> X-17.252 Y-10.115 Z2.944 </boundaryPoint>)
(<boundaryPoint> X-18.275 Y-9.275 Z2.944 </boundaryPoint>)
(<boundaryPoint> X-19.115 Y-8.252 Z2.944 </boundaryPoint>)
(<boundaryPoint> X-19.739 Y-7.084 Z2.944 </boundaryPoint>)
(<boundaryPoint> X-20.123 Y-5.817 Z2.944 </boundaryPoint>)
(<boundaryPoint> X-20.253 Y-4.5 Z2.944 </boundaryPoint>)
(<boundaryPoint> X-20.123 Y-3.183 Z2.944 </boundaryPoint>)
(<boundaryPoint> X-19.739 Y-1.916 Z2.944 </boundaryPoint>)
(<edge> inner )
G1 X-18.32 Y-9.49 Z2.94 F4200.0
G1 F1200.0
G1 E78.59
G1 F4200.0
M101
G1 X-18.42 Y-9.42 Z2.94 F2400.0 E78.597
G1 X-19.28 Y-8.36 Z2.94 F2400.0 E78.669
G1 X-19.93 Y-7.16 Z2.94 F2400.0 E78.741
G1 X-20.32 Y-5.86 Z2.94 F2400.0 E78.813
G1 X-20.45 Y-4.5 Z2.94 F2400.0 E78.885
G1 X-20.32 Y-3.14 Z2.94 F2400.0 E78.957
G1 X-19.93 Y-1.84 Z2.94 F2400.0 E79.029
G1 X-19.28 Y-0.64 Z2.94 F2400.0 E79.101
G1 X-18.42 Y0.42 Z2.94 F2400.0 E79.173
G1 X-17.36 Y1.28 Z2.94 F2400.0 E79.245
G1 X-16.16 Y1.93 Z2.94 F2400.0 E79.317
G1 X-14.86 Y2.32 Z2.94 F2400.0 E79.389
G1 X-13.5 Y2.45 Z2.94 F2400.0 E79.461
G1 X-12.14 Y2.32 Z2.94 F2400.0 E79.533
G1 X-10.84 Y1.93 Z2.94 F2400.0 E79.605
G1 X-9.64 Y1.28 Z2.94 F2400.0 E79.677
G1 X-8.58 Y0.42 Z2.94 F2400.0 E79.749
G1 X-7.72 Y-0.64 Z2.94 F2400.0 E79.821
G1 X-7.08 Y-1.84 Z2.94 F2400.0 E79.893
G1 X-6.68 Y-3.14 Z2.94 F2400.0 E79.965
G1 X-6.55 Y-4.5 Z2.94 F2400.0 E80.037
G1 X-6.68 Y-5.86 Z2.94 F2400.0 E80.109
G1 X-7.08 Y-7.16 Z2.94 F2400.0 E80.181
G1 X-7.72 Y-8.36 Z2.94 F2400.0 E80.253
G1 X-8.58 Y-9.42 Z2.94 F2400.0 E80.325
G1 X-9.64 Y-10.28 Z2.94 F2400.0 E80.397
G1 X-10.84 Y-10.93 Z2.94 F2400.0 E80.469
G1 X-12.14 Y-11.32 Z2.94 F2400.0 E80.541
G1 X-13.5 Y-11.45 Z2.94 F2400.0 E80.613
G1 X-14.86 Y-11.32 Z2.94 F2400.0 E80.685
G1 X-16.16 Y-10.93 Z2.94 F2400.0 E80.757
G1 X-17.36 Y-10.28 Z2.94 F2400.0 E80.829
G1 X-18.32 Y-9.49 Z2.94 F2400.0 E80.895
G1 F1200.0
G1 E79.895
G1 F2400.0
M103
(</edge>)
(</boundaryPerimeter>)
(</nestedRing>)
(<infill>)
(<infillBoundary>)
(<infillPoint> X-22.182 Y-0.904 Z2.944 </infillPoint>)
(<infillPoint> X-22.717 Y-2.667 Z2.944 </infillPoint>)
(<infillPoint> X-22.898 Y-4.5 Z2.944 </infillPoint>)
(<infillPoint> X-22.717 Y-6.333 Z2.944 </infillPoint>)
(<infillPoint> X-22.182 Y-8.096 Z2.944 </infillPoint>)
(<infillPoint> X-21.314 Y-9.721 Z2.944 </infillPoint>)
(<infillPoint> X-20.145 Y-11.145 Z2.944 </infillPoint>)
(<infillPoint> X-18.721 Y-12.314 Z2.944 </infillPoint>)
(<infillPoint> X-17.096 Y-13.182 Z2.944 </infillPoint>)
(<infillPoint> X-15.333 Y-13.717 Z2.944 </infillPoint>)
(<infillPoint> X-13.5 Y-13.898 Z2.944 </infillPoint>)
(<infillPoint> X-11.667 Y-13.717 Z2.944 </infillPoint>)
(<infillPoint> X-9.904 Y-13.182 Z2.944 </infillPoint>)
(<infillPoint> X-8.279 Y-12.314 Z2.944 </infillPoint>)
(<infillPoint> X-6.855 Y-11.145 Z2.944 </infillPoint>)
(<infillPoint> X-5.686 Y-9.721 Z2.944 </infillPoint>)
(<infillPoint> X-4.818 Y-8.096 Z2.944 </infillPoint>)
(<infillPoint> X-4.283 Y-6.333 Z2.944 </infillPoint>)
(<infillPoint> X-4.102 Y-4.5 Z2.944 </infillPoint>)
(<infillPoint> X-4.283 Y-2.667 Z2.944 </infillPoint>)
(<infillPoint> X-4.818 Y-0.904 Z2.944 </infillPoint>)
(<infillPoint> X-5.686 Y0.721 Z2.944 </infillPoint>)
(<infillPoint> X-6.855 Y2.145 Z2.944 </infillPoint>)
(<infillPoint> X-8.279 Y3.314 Z2.944 </infillPoint>)
(<infillPoint> X-9.904 Y4.182 Z2.944 </infillPoint>)
(<infillPoint> X-11.667 Y4.717 Z2.944 </infillPoint>)
(<infillPoint> X-13.5 Y4.898 Z2.944 </infillPoint>)
(<infillPoint> X-15.333 Y4.717 Z2.944 </infillPoint>)
(<infillPoint> X-17.096 Y4.182 Z2.944 </infillPoint>)
(<infillPoint> X-18.721 Y3.314 Z2.944 </infillPoint>)
(<infillPoint> X-20.145 Y2.145 Z2.944 </infillPoint>)
(<infillPoint> X-21.314 Y0.721 Z2.944 </infillPoint>)
(</infillBoundary>)
(<infillBoundary>)
(<infillPoint> X-19.616 Y-0.413 Z2.944 </infillPoint>)
(<infillPoint> X-18.701 Y0.701 Z2.944 </infillPoint>)
(<infillPoint> X-17.587 Y1.616 Z2.944 </infillPoint>)
(<infillPoint> X-16.315 Y2.296 Z2.944 </infillPoint>)
(<infillPoint> X-14.935 Y2.714 Z2.944 </infillPoint>)
(<infillPoint> X-13.5 Y2.856 Z2.944 </infillPoint>)
(<infillPoint> X-12.065 Y2.714 Z2.944 </infillPoint>)
(<infillPoint> X-10.685 Y2.296 Z2.944 </infillPoint>)
(<infillPoint> X-9.413 Y1.616 Z2.944 </infillPoint>)
(<infillPoint> X-8.299 Y0.701 Z2.944 </infillPoint>)
(<infillPoint> X-7.384 Y-0.413 Z2.944 </infillPoint>)
(<infillPoint> X-6.704 Y-1.685 Z2.944 </infillPoint>)
(<infillPoint> X-6.286 Y-3.065 Z2.944 </infillPoint>)
(<infillPoint> X-6.144 Y-4.5 Z2.944 </infillPoint>)
(<infillPoint> X-6.286 Y-5.935 Z2.944 </infillPoint>)
(<infillPoint> X-6.704 Y-7.315 Z2.944 </infillPoint>)
(<infillPoint> X-7.384 Y-8.587 Z2.944 </infillPoint>)
(<infillPoint> X-8.299 Y-9.701 Z2.944 </infillPoint>)
(<infillPoint> X-9.413 Y-10.616 Z2.944 </infillPoint>)
(<infillPoint> X-10.685 Y-11.296 Z2.944 </infillPoint>)
(<infillPoint> X-12.065 Y-11.714 Z2.944 </infillPoint>)
(<infillPoint> X-13.5 Y-11.856 Z2.944 </infillPoint>)
(<infillPoint> X-14.935 Y-11.714 Z2.944 </infillPoint>)
(<infillPoint> X-16.315 Y-11.296 Z2.944 </infillPoint>)
(<infillPoint> X-17.587 Y-10.616 Z2.944 </infillPoint>)
(<infillPoint> X-18.701 Y-9.701 Z2.944 </infillPoint>)
(<infillPoint> X-19.616 Y-8.587 Z2.944 </infillPoint>)
(<infillPoint> X-20.296 Y-7.315 Z2.944 </infillPoint>)
(<infillPoint> X-20.714 Y-5.935 Z2.944 </infillPoint>)
(<infillPoint> X-20.856 Y-4.5 Z2.944 </infillPoint>)
(<infillPoint> X-20.714 Y-3.065 Z2.944 </infillPoint>)
(<infillPoint> X-20.296 Y-1.685 Z2.944 </infillPoint>)
(</infillBoundary>)
;M108 R80.0
G1 X-17.09 Y-11.2 Z2.94 F4200.0
G1 F1200.0
G1 E80.895
G1 F4200.0
M101
G1 X-19.64 Y-11.2 Z2.94 F4800.0 E81.029
G1 X-20.07 Y-10.8 Z2.94 F4800.0 E81.06
G1 X-17.8 Y-10.8 Z2.94 F4800.0 E81.18
G1 X-18.29 Y-10.4 Z2.94 F4800.0 E81.213
G1 X-20.39 Y-10.4 Z2.94 F4800.0 E81.324
G1 X-20.72 Y-10.0 Z2.94 F4800.0 E81.352
G1 X-18.78 Y-10.0 Z2.94 F4800.0 E81.454
G1 X-19.15 Y-9.6 Z2.94 F4800.0 E81.483
G1 X-21.05 Y-9.6 Z2.94 F4800.0 E81.583
G1 X-21.28 Y-9.2 Z2.94 F4800.0 E81.608
G1 X-19.48 Y-9.2 Z2.94 F4800.0 E81.703
G1 X-19.8 Y-8.8 Z2.94 F4800.0 E81.73
G1 X-21.49 Y-8.8 Z2.94 F4800.0 E81.819
G1 X-21.7 Y-8.4 Z2.94 F4800.0 E81.843
G1 X-20.03 Y-8.4 Z2.94 F4800.0 E81.931
G1 X-20.25 Y-8.0 Z2.94 F4800.0 E81.955
G1 X-21.92 Y-8.0 Z2.94 F4800.0 E82.043
G1 X-22.04 Y-7.6 Z2.94 F4800.0 E82.065
G1 X-20.46 Y-7.6 Z2.94 F4800.0 E82.149
G1 X-20.62 Y-7.2 Z2.94 F4800.0 E82.172
G1 X-22.16 Y-7.2 Z2.94 F4800.0 E82.253
G1 X-22.28 Y-6.8 Z2.94 F4800.0 E82.275
G1 X-20.75 Y-6.8 Z2.94 F4800.0 E82.356
G1 X-20.87 Y-6.4 Z2.94 F4800.0 E82.378
G1 X-22.4 Y-6.4 Z2.94 F4800.0 E82.459
G1 X-22.47 Y-6.0 Z2.94 F4800.0 E82.481
G1 X-20.99 Y-6.0 Z2.94 F4800.0 E82.559
G1 X-21.03 Y-5.6 Z2.94 F4800.0 E82.58
G1 X-22.51 Y-5.6 Z2.94 F4800.0 E82.658
G1 X-22.55 Y-5.2 Z2.94 F4800.0 E82.68
G1 X-21.07 Y-5.2 Z2.94 F4800.0 E82.758
G1 X-21.11 Y-4.8 Z2.94 F4800.0 E82.779
G1 X-22.59 Y-4.8 Z2.94 F4800.0 E82.857
G1 X-22.61 Y-4.4 Z2.94 F4800.0 E82.878
G1 X-21.13 Y-4.4 Z2.94 F4800.0 E82.957
G1 X-21.09 Y-4.0 Z2.94 F4800.0 E82.978
G1 X-22.57 Y-4.0 Z2.94 F4800.0 E83.056
G1 X-22.53 Y-3.6 Z2.94 F4800.0 E83.077
G1 X-21.05 Y-3.6 Z2.94 F4800.0 E83.155
G1 X-21.01 Y-3.2 Z2.94 F4800.0 E83.177
G1 X-22.49 Y-3.2 Z2.94 F4800.0 E83.255
G1 X-22.45 Y-2.8 Z2.94 F4800.0 E83.276
G1 X-20.93 Y-2.8 Z2.94 F4800.0 E83.356
G1 X-20.81 Y-2.4 Z2.94 F4800.0 E83.378
G1 X-22.34 Y-2.4 Z2.94 F4800.0 E83.46
G1 X-22.22 Y-2.0 Z2.94 F4800.0 E83.482
G1 X-20.68 Y-2.0 Z2.94 F4800.0 E83.563
G1 X-20.56 Y-1.6 Z2.94 F4800.0 E83.585
G1 X-22.1 Y-1.6 Z2.94 F4800.0 E83.666
G1 X-21.98 Y-1.2 Z2.94 F4800.0 E83.688
G1 X-20.35 Y-1.2 Z2.94 F4800.0 E83.774
G1 X-20.14 Y-0.8 Z2.94 F4800.0 E83.798
G1 X-21.81 Y-0.8 Z2.94 F4800.0 E83.886
G1 X-21.6 Y-0.4 Z2.94 F4800.0 E83.91
G1 X-19.93 Y-0.4 Z2.94 F4800.0 E83.998
G1 X-19.64 Y0.0 Z2.94 F4800.0 E84.024
G1 X-21.38 Y0.0 Z2.94 F4800.0 E84.117
G1 X-21.17 Y0.4 Z2.94 F4800.0 E84.141
G1 X-19.31 Y0.4 Z2.94 F4800.0 E84.239
G1 X-18.98 Y0.8 Z2.94 F4800.0 E84.266
G1 X-20.89 Y0.8 Z2.94 F4800.0 E84.367
G1 X-20.56 Y1.2 Z2.94 F4800.0 E84.394
G1 X-18.54 Y1.2 Z2.94 F4800.0 E84.501
G1 X-18.05 Y1.6 Z2.94 F4800.0 E84.534
G1 X-20.23 Y1.6 Z2.94 F4800.0 E84.649
G1 X-19.88 Y2.0 Z2.94 F4800.0 E84.677
G1 X-17.46 Y2.0 Z2.94 F4800.0 E84.805
G1 X-16.71 Y2.4 Z2.94 F4800.0 E84.85
G1 X-19.39 Y2.4 Z2.94 F4800.0 E84.991
G1 X-18.91 Y2.8 Z2.94 F4800.0 E85.025
G1 X-15.62 Y2.8 Z2.94 F4800.0 E85.198
G1 F1200.0
G1 E84.585
G1 F4800.0
M103
G1 X-15.41 Y4.4 Z2.94 F4200.0
G1 F1200.0
G1 E85.198
G1 F4200.0
M101
G1 X-11.59 Y4.4 Z2.94 F4800.0 E85.401
G1 X-10.27 Y4.0 Z2.94 F4800.0 E85.473
G1 X-16.73 Y4.0 Z2.94 F4800.0 E85.815
G1 X-17.59 Y3.6 Z2.94 F4800.0 E85.865
G1 X-9.41 Y3.6 Z2.94 F4800.0 E86.297
G1 X-8.66 Y3.2 Z2.94 F4800.0 E86.342
G1 X-18.34 Y3.2 Z2.94 F4800.0 E86.853
G1 F1200.0
G1 E85.853
G1 F4800.0
M103
G1 X-11.38 Y2.8 Z2.94 F4200.0
G1 F1200.0
G1 E86.853
G1 F4200.0
M101
G1 X-8.1 Y2.8 Z2.94 F4800.0 E87.027
G1 X-7.61 Y2.4 Z2.94 F4800.0 E87.06
G1 X-10.29 Y2.4 Z2.94 F4800.0 E87.202
G1 F1200.0
G1 E86.202
G1 F4800.0
M103
G1 X-7.55 Y-0.53 Z2.94 F4200.0
G1 X-6.35 Y-4.5 Z2.94 F4200.0
G1 X-7.55 Y-8.47 Z2.94 F4200.0
G1 X-10.76 Y-11.11 Z2.94 F4200.0
G1 X-16.28 Y-11.6 Z2.94 F4200.0
G1 F1200.0
G1 E87.202
G1 F4200.0
M101
G1 X-19.15 Y-11.6 Z2.94 F4800.0 E87.354
G1 X-18.66 Y-12.0 Z2.94 F4800.0 E87.387
G1 X-8.34 Y-12.0 Z2.94 F4800.0 E87.932
G1 X-7.85 Y-11.6 Z2.94 F4800.0 E87.965
G1 X-10.72 Y-11.6 Z2.94 F4800.0 E88.117
G1 X-9.91 Y-11.2 Z2.94 F4800.0 E88.165
G1 X-7.36 Y-11.2 Z2.94 F4800.0 E88.3
G1 X-6.94 Y-10.8 Z2.94 F4800.0 E88.331
G1 X-9.2 Y-10.8 Z2.94 F4800.0 E88.45
G1 X-8.71 Y-10.4 Z2.94 F4800.0 E88.483
G1 X-6.61 Y-10.4 Z2.94 F4800.0 E88.594
G1 X-6.28 Y-10.0 Z2.94 F4800.0 E88.622
G1 X-8.22 Y-10.0 Z2.94 F4800.0 E88.724
G1 X-7.85 Y-9.6 Z2.94 F4800.0 E88.753
G1 X-5.95 Y-9.6 Z2.94 F4800.0 E88.854
G1 X-5.73 Y-9.2 Z2.94 F4800.0 E88.878
G1 X-7.53 Y-9.2 Z2.94 F4800.0 E88.973
G1 X-7.2 Y-8.8 Z2.94 F4800.0 E89.0
G1 X-5.51 Y-8.8 Z2.94 F4800.0 E89.089
G1 X-5.3 Y-8.4 Z2.94 F4800.0 E89.113
G1 X-6.97 Y-8.4 Z2.94 F4800.0 E89.201
G1 X-6.75 Y-8.0 Z2.94 F4800.0 E89.225
G1 X-5.08 Y-8.0 Z2.94 F4800.0 E89.313
G1 X-4.96 Y-7.6 Z2.94 F4800.0 E89.336
G1 X-6.54 Y-7.6 Z2.94 F4800.0 E89.419
G1 X-6.38 Y-7.2 Z2.94 F4800.0 E89.442
G1 X-4.84 Y-7.2 Z2.94 F4800.0 E89.523
G1 X-4.72 Y-6.8 Z2.94 F4800.0 E89.545
G1 X-6.26 Y-6.8 Z2.94 F4800.0 E89.626
G1 X-6.13 Y-6.4 Z2.94 F4800.0 E89.648
G1 X-4.6 Y-6.4 Z2.94 F4800.0 E89.73
G1 X-4.53 Y-6.0 Z2.94 F4800.0 E89.751
G1 X-6.01 Y-6.0 Z2.94 F4800.0 E89.829
G1 X-5.97 Y-5.6 Z2.94 F4800.0 E89.851
G1 X-4.49 Y-5.6 Z2.94 F4800.0 E89.929
G1 X-4.45 Y-5.2 Z2.94 F4800.0 E89.95
G1 X-5.93 Y-5.2 Z2.94 F4800.0 E90.028
G1 X-5.89 Y-4.8 Z2.94 F4800.0 E90.049
G1 X-4.41 Y-4.8 Z2.94 F4800.0 E90.127
G1 X-4.39 Y-4.4 Z2.94 F4800.0 E90.149
G1 X-5.87 Y-4.4 Z2.94 F4800.0 E90.227
G1 X-5.91 Y-4.0 Z2.94 F4800.0 E90.248
G1 X-4.43 Y-4.0 Z2.94 F4800.0 E90.326
G1 X-4.47 Y-3.6 Z2.94 F4800.0 E90.347
G1 X-5.95 Y-3.6 Z2.94 F4800.0 E90.425
G1 X-5.99 Y-3.2 Z2.94 F4800.0 E90.447
G1 X-4.51 Y-3.2 Z2.94 F4800.0 E90.525
G1 X-4.55 Y-2.8 Z2.94 F4800.0 E90.546
G1 X-6.07 Y-2.8 Z2.94 F4800.0 E90.627
G1 X-6.2 Y-2.4 Z2.94 F4800.0 E90.649
G1 X-4.66 Y-2.4 Z2.94 F4800.0 E90.73
G1 X-4.78 Y-2.0 Z2.94 F4800.0 E90.752
G1 X-6.32 Y-2.0 Z2.94 F4800.0 E90.833
G1 X-6.44 Y-1.6 Z2.94 F4800.0 E90.855
G1 X-4.9 Y-1.6 Z2.94 F4800.0 E90.936
G1 X-5.02 Y-1.2 Z2.94 F4800.0 E90.959
G1 X-6.65 Y-1.2 Z2.94 F4800.0 E91.044
G1 X-6.86 Y-0.8 Z2.94 F4800.0 E91.068
G1 X-5.19 Y-0.8 Z2.94 F4800.0 E91.157
G1 X-5.41 Y-0.4 Z2.94 F4800.0 E91.18
G1 X-7.07 Y-0.4 Z2.94 F4800.0 E91.269
G1 X-7.36 Y0.0 Z2.94 F4800.0 E91.295
G1 X-5.62 Y0.0 Z2.94 F4800.0 E91.387
G1 X-5.83 Y0.4 Z2.94 F4800.0 E91.411
G1 X-7.69 Y0.4 Z2.94 F4800.0 E91.509
G1 X-8.02 Y0.8 Z2.94 F4800.0 E91.536
G1 X-6.11 Y0.8 Z2.94 F4800.0 E91.637
G1 X-6.44 Y1.2 Z2.94 F4800.0 E91.664
G1 X-8.47 Y1.2 Z2.94 F4800.0 E91.771
G1 X-8.95 Y1.6 Z2.94 F4800.0 E91.804
G1 X-6.77 Y1.6 Z2.94 F4800.0 E91.919
G1 X-7.12 Y2.0 Z2.94 F4800.0 E91.948
G1 X-9.54 Y2.0 Z2.94 F4800.0 E92.075
G1 F1200.0
G1 E91.075
G1 F4800.0
M103
G1 X-7.55 Y-0.53 Z2.94 F4200.0
G1 X-6.35 Y-4.5 Z2.94 F4200.0
G1 X-9.04 Y-12.4 Z2.94 F4200.0
G1 F1200.0
G1 E92.075
G1 F4200.0
M101
G1 X-17.97 Y-12.4 Z2.94 F4800.0 E92.547
G1 F1200.0
G1 E92.547
G1 F4800.0
M103
G1 X-17.22 Y-12.8 Z2.94 F4200.0
G1 F1200.0
G1 E92.547
G1 F4200.0
M101
G1 X-9.78 Y-12.8 Z2.94 F4800.0 E92.94
G1 F1200.0
G1 E92.727
G1 F4800.0
M103
G1 X-10.93 Y-13.2 Z2.94 F4200.0
G1 F1200.0
G1 E92.94
G1 F4200.0
M101
G1 X-16.07 Y-13.2 Z2.94 F4800.0 E93.211
G1 F1200.0
G1 E92.211
G1 F4800.0
M103
G1 X-13.67 Y-13.6 Z2.94 F4200.0
G1 F1200.0
G1 E93.211
G1 F4200.0
M101
G1 X-13.33 Y-13.6 Z2.94 F4800.0 E93.229
G1 F1200.0
G1 E92.229
G1 F4800.0
M103
(</infill>)
(</nestedRing>)
(</rotation>)
(</layer>)
(<layer> 3.214 )
(<rotation> (6.12323399574e-17+1j) )
(<nestedRing>)
(<boundaryPerimeter>)
(<boundaryPoint> X-22.739 Y-0.673 Z3.214 </boundaryPoint>)
(<boundaryPoint> X-23.308 Y-2.549 Z3.214 </boundaryPoint>)
(<boundaryPoint> X-23.501 Y-4.5 Z3.214 </boundaryPoint>)
(<boundaryPoint> X-23.308 Y-6.451 Z3.214 </boundaryPoint>)
(<boundaryPoint> X-22.739 Y-8.327 Z3.214 </boundaryPoint>)
(<boundaryPoint> X-21.815 Y-10.056 Z3.214 </boundaryPoint>)
(<boundaryPoint> X-20.571 Y-11.571 Z3.214 </boundaryPoint>)
(<boundaryPoint> X-19.056 Y-12.815 Z3.214 </boundaryPoint>)
(<boundaryPoint> X-17.327 Y-13.739 Z3.214 </boundaryPoint>)
(<boundaryPoint> X-15.451 Y-14.308 Z3.214 </boundaryPoint>)
(<boundaryPoint> X-13.5 Y-14.501 Z3.214 </boundaryPoint>)
(<boundaryPoint> X-11.549 Y-14.308 Z3.214 </boundaryPoint>)
(<boundaryPoint> X-9.673 Y-13.739 Z3.214 </boundaryPoint>)
(<boundaryPoint> X-7.944 Y-12.815 Z3.214 </boundaryPoint>)
(<boundaryPoint> X-6.429 Y-11.571 Z3.214 </boundaryPoint>)
(<boundaryPoint> X-5.185 Y-10.056 Z3.214 </boundaryPoint>)
(<boundaryPoint> X-4.261 Y-8.327 Z3.214 </boundaryPoint>)
(<boundaryPoint> X-3.692 Y-6.451 Z3.214 </boundaryPoint>)
(<boundaryPoint> X-3.499 Y-4.5 Z3.214 </boundaryPoint>)
(<boundaryPoint> X-3.692 Y-2.549 Z3.214 </boundaryPoint>)
(<boundaryPoint> X-4.261 Y-0.673 Z3.214 </boundaryPoint>)
(<boundaryPoint> X-5.185 Y1.056 Z3.214 </boundaryPoint>)
(<boundaryPoint> X-6.429 Y2.571 Z3.214 </boundaryPoint>)
(<boundaryPoint> X-7.944 Y3.815 Z3.214 </boundaryPoint>)
(<boundaryPoint> X-9.673 Y4.739 Z3.214 </boundaryPoint>)
(<boundaryPoint> X-11.549 Y5.308 Z3.214 </boundaryPoint>)
(<boundaryPoint> X-13.5 Y5.501 Z3.214 </boundaryPoint>)
(<boundaryPoint> X-15.451 Y5.308 Z3.214 </boundaryPoint>)
(<boundaryPoint> X-17.327 Y4.739 Z3.214 </boundaryPoint>)
(<boundaryPoint> X-19.056 Y3.815 Z3.214 </boundaryPoint>)
(<boundaryPoint> X-20.571 Y2.571 Z3.214 </boundaryPoint>)
(<boundaryPoint> X-21.815 Y1.056 Z3.214 </boundaryPoint>)
(<loop> inner )
G1 X-18.37 Y-9.97 Z3.21 F4200.0
G1 F1200.0
G1 E93.229
G1 F4200.0
M101
G1 X-18.7 Y-9.7 Z3.21 F4800.0 E93.252
G1 X-19.62 Y-8.59 Z3.21 F4800.0 E93.328
G1 X-20.3 Y-7.32 Z3.21 F4800.0 E93.404
G1 X-20.71 Y-5.94 Z3.21 F4800.0 E93.48
G1 X-20.86 Y-4.5 Z3.21 F4800.0 E93.557
G1 X-20.71 Y-3.07 Z3.21 F4800.0 E93.633
G1 X-20.3 Y-1.69 Z3.21 F4800.0 E93.709
G1 X-19.62 Y-0.41 Z3.21 F4800.0 E93.785
G1 X-18.7 Y0.7 Z3.21 F4800.0 E93.861
G1 X-17.59 Y1.62 Z3.21 F4800.0 E93.937
G1 X-16.32 Y2.3 Z3.21 F4800.0 E94.014
G1 X-14.94 Y2.71 Z3.21 F4800.0 E94.09
G1 X-13.5 Y2.86 Z3.21 F4800.0 E94.166
G1 X-12.07 Y2.71 Z3.21 F4800.0 E94.242
G1 X-10.69 Y2.3 Z3.21 F4800.0 E94.318
G1 X-9.41 Y1.62 Z3.21 F4800.0 E94.394
G1 X-8.3 Y0.7 Z3.21 F4800.0 E94.471
G1 X-7.38 Y-0.41 Z3.21 F4800.0 E94.547
G1 X-6.7 Y-1.69 Z3.21 F4800.0 E94.623
G1 X-6.29 Y-3.07 Z3.21 F4800.0 E94.699
G1 X-6.14 Y-4.5 Z3.21 F4800.0 E94.775
G1 X-6.29 Y-5.94 Z3.21 F4800.0 E94.851
G1 X-6.7 Y-7.32 Z3.21 F4800.0 E94.928
G1 X-7.38 Y-8.59 Z3.21 F4800.0 E95.004
G1 X-8.3 Y-9.7 Z3.21 F4800.0 E95.08
G1 X-9.41 Y-10.62 Z3.21 F4800.0 E95.156
G1 X-10.69 Y-11.3 Z3.21 F4800.0 E95.232
G1 X-12.07 Y-11.71 Z3.21 F4800.0 E95.309
G1 X-13.5 Y-11.86 Z3.21 F4800.0 E95.385
G1 X-14.94 Y-11.71 Z3.21 F4800.0 E95.461
G1 X-16.32 Y-11.3 Z3.21 F4800.0 E95.537
G1 X-17.59 Y-10.62 Z3.21 F4800.0 E95.613
G1 X-18.37 Y-9.97 Z3.21 F4800.0 E95.667
G1 F1200.0
G1 E94.667
G1 F4800.0
M103
(</loop>)
(<loop> outer )
G1 X-20.42 Y-10.81 Z3.21 F4200.0
G1 F1200.0
G1 E95.667
G1 F4200.0
M101
G1 X-20.15 Y-11.15 Z3.21 F4800.0 E95.689
G1 X-18.72 Y-12.31 Z3.21 F4800.0 E95.787
G1 X-17.1 Y-13.18 Z3.21 F4800.0 E95.884
G1 X-15.33 Y-13.72 Z3.21 F4800.0 E95.981
G1 X-13.5 Y-13.9 Z3.21 F4800.0 E96.079
G1 X-11.67 Y-13.72 Z3.21 F4800.0 E96.176
G1 X-9.9 Y-13.18 Z3.21 F4800.0 E96.273
G1 X-8.28 Y-12.31 Z3.21 F4800.0 E96.371
G1 X-6.86 Y-11.15 Z3.21 F4800.0 E96.468
G1 X-5.69 Y-9.72 Z3.21 F4800.0 E96.565
G1 X-4.82 Y-8.1 Z3.21 F4800.0 E96.663
G1 X-4.28 Y-6.33 Z3.21 F4800.0 E96.76
G1 X-4.1 Y-4.5 Z3.21 F4800.0 E96.857
G1 X-4.28 Y-2.67 Z3.21 F4800.0 E96.954
G1 X-4.82 Y-0.9 Z3.21 F4800.0 E97.052
G1 X-5.69 Y0.72 Z3.21 F4800.0 E97.149
G1 X-6.86 Y2.15 Z3.21 F4800.0 E97.246
G1 X-8.28 Y3.31 Z3.21 F4800.0 E97.344
G1 X-9.9 Y4.18 Z3.21 F4800.0 E97.441
G1 X-11.67 Y4.72 Z3.21 F4800.0 E97.538
G1 X-13.5 Y4.9 Z3.21 F4800.0 E97.636
G1 X-15.33 Y4.72 Z3.21 F4800.0 E97.733
G1 X-17.1 Y4.18 Z3.21 F4800.0 E97.83
G1 X-18.72 Y3.31 Z3.21 F4800.0 E97.928
G1 X-20.15 Y2.15 Z3.21 F4800.0 E98.025
G1 X-21.31 Y0.72 Z3.21 F4800.0 E98.122
G1 X-22.18 Y-0.9 Z3.21 F4800.0 E98.22
G1 X-22.72 Y-2.67 Z3.21 F4800.0 E98.317
G1 X-22.9 Y-4.5 Z3.21 F4800.0 E98.414
G1 X-22.72 Y-6.33 Z3.21 F4800.0 E98.511
G1 X-22.18 Y-8.1 Z3.21 F4800.0 E98.609
G1 X-21.31 Y-9.72 Z3.21 F4800.0 E98.706
G1 X-20.42 Y-10.81 Z3.21 F4800.0 E98.781
G1 F1200.0
G1 E98.781
G1 F4800.0
M103
(</loop>)
(<edge> outer )
;M108 R40.0
G1 X-20.7 Y-11.1 Z3.21 F4200.0
G1 F1200.0
G1 E98.781
G1 F4200.0
M101
G1 X-20.43 Y-11.43 Z3.21 F2400.0 E98.803
G1 X-18.94 Y-12.65 Z3.21 F2400.0 E98.905
G1 X-17.25 Y-13.55 Z3.21 F2400.0 E99.006
G1 X-15.41 Y-14.11 Z3.21 F2400.0 E99.108
G1 X-13.5 Y-14.3 Z3.21 F2400.0 E99.209
G1 X-11.59 Y-14.11 Z3.21 F2400.0 E99.311
G1 X-9.75 Y-13.55 Z3.21 F2400.0 E99.412
G1 X-8.06 Y-12.65 Z3.21 F2400.0 E99.514
G1 X-6.57 Y-11.43 Z3.21 F2400.0 E99.615
G1 X-5.35 Y-9.94 Z3.21 F2400.0 E99.717
G1 X-4.45 Y-8.25 Z3.21 F2400.0 E99.818
G1 X-3.89 Y-6.41 Z3.21 F2400.0 E99.92
G1 X-3.7 Y-4.5 Z3.21 F2400.0 E100.021
G1 X-3.89 Y-2.59 Z3.21 F2400.0 E100.123
G1 X-4.45 Y-0.75 Z3.21 F2400.0 E100.224
G1 X-5.35 Y0.94 Z3.21 F2400.0 E100.326
G1 X-6.57 Y2.43 Z3.21 F2400.0 E100.427
G1 X-8.06 Y3.65 Z3.21 F2400.0 E100.529
G1 X-9.75 Y4.55 Z3.21 F2400.0 E100.63
G1 X-11.59 Y5.11 Z3.21 F2400.0 E100.731
G1 X-13.5 Y5.3 Z3.21 F2400.0 E100.833
G1 X-15.41 Y5.11 Z3.21 F2400.0 E100.934
G1 X-17.25 Y4.55 Z3.21 F2400.0 E101.036
G1 X-18.94 Y3.65 Z3.21 F2400.0 E101.137
G1 X-20.43 Y2.43 Z3.21 F2400.0 E101.239
G1 X-21.65 Y0.94 Z3.21 F2400.0 E101.34
G1 X-22.55 Y-0.75 Z3.21 F2400.0 E101.442
G1 X-23.11 Y-2.59 Z3.21 F2400.0 E101.543
G1 X-23.3 Y-4.5 Z3.21 F2400.0 E101.645
G1 X-23.11 Y-6.41 Z3.21 F2400.0 E101.746
G1 X-22.55 Y-8.25 Z3.21 F2400.0 E101.848
G1 X-21.65 Y-9.94 Z3.21 F2400.0 E101.949
G1 X-20.7 Y-11.1 Z3.21 F2400.0 E102.028
G1 F1200.0
G1 E101.028
G1 F2400.0
M103
(</edge>)
(</boundaryPerimeter>)
(<nestedRing>)
(<boundaryPerimeter>)
(<boundaryPoint> X-19.115 Y-0.748 Z3.214 </boundaryPoint>)
(<boundaryPoint> X-18.275 Y0.275 Z3.214 </boundaryPoint>)
(<boundaryPoint> X-17.252 Y1.115 Z3.214 </boundaryPoint>)
(<boundaryPoint> X-16.084 Y1.739 Z3.214 </boundaryPoint>)
(<boundaryPoint> X-14.817 Y2.123 Z3.214 </boundaryPoint>)
(<boundaryPoint> X-13.5 Y2.253 Z3.214 </boundaryPoint>)
(<boundaryPoint> X-12.183 Y2.123 Z3.214 </boundaryPoint>)
(<boundaryPoint> X-10.916 Y1.739 Z3.214 </boundaryPoint>)
(<boundaryPoint> X-9.748 Y1.115 Z3.214 </boundaryPoint>)
(<boundaryPoint> X-8.725 Y0.275 Z3.214 </boundaryPoint>)
(<boundaryPoint> X-7.885 Y-0.748 Z3.214 </boundaryPoint>)
(<boundaryPoint> X-7.261 Y-1.916 Z3.214 </boundaryPoint>)
(<boundaryPoint> X-6.877 Y-3.183 Z3.214 </boundaryPoint>)
(<boundaryPoint> X-6.747 Y-4.5 Z3.214 </boundaryPoint>)
(<boundaryPoint> X-6.877 Y-5.817 Z3.214 </boundaryPoint>)
(<boundaryPoint> X-7.261 Y-7.084 Z3.214 </boundaryPoint>)
(<boundaryPoint> X-7.885 Y-8.252 Z3.214 </boundaryPoint>)
(<boundaryPoint> X-8.725 Y-9.275 Z3.214 </boundaryPoint>)
(<boundaryPoint> X-9.748 Y-10.115 Z3.214 </boundaryPoint>)
(<boundaryPoint> X-10.916 Y-10.739 Z3.214 </boundaryPoint>)
(<boundaryPoint> X-12.183 Y-11.123 Z3.214 </boundaryPoint>)
(<boundaryPoint> X-13.5 Y-11.253 Z3.214 </boundaryPoint>)
(<boundaryPoint> X-14.817 Y-11.123 Z3.214 </boundaryPoint>)
(<boundaryPoint> X-16.084 Y-10.739 Z3.214 </boundaryPoint>)
(<boundaryPoint> X-17.252 Y-10.115 Z3.214 </boundaryPoint>)
(<boundaryPoint> X-18.275 Y-9.275 Z3.214 </boundaryPoint>)
(<boundaryPoint> X-19.115 Y-8.252 Z3.214 </boundaryPoint>)
(<boundaryPoint> X-19.739 Y-7.084 Z3.214 </boundaryPoint>)
(<boundaryPoint> X-20.123 Y-5.817 Z3.214 </boundaryPoint>)
(<boundaryPoint> X-20.253 Y-4.5 Z3.214 </boundaryPoint>)
(<boundaryPoint> X-20.123 Y-3.183 Z3.214 </boundaryPoint>)
(<boundaryPoint> X-19.739 Y-1.916 Z3.214 </boundaryPoint>)
(<edge> inner )
G1 X-18.09 Y-9.69 Z3.21 F4200.0
G1 F1200.0
G1 E102.028
G1 F4200.0
M101
G1 X-18.42 Y-9.42 Z3.21 F2400.0 E102.051
G1 X-19.28 Y-8.36 Z3.21 F2400.0 E102.123
G1 X-19.93 Y-7.16 Z3.21 F2400.0 E102.195
G1 X-20.32 Y-5.86 Z3.21 F2400.0 E102.267
G1 X-20.45 Y-4.5 Z3.21 F2400.0 E102.339
G1 X-20.32 Y-3.14 Z3.21 F2400.0 E102.411
G1 X-19.93 Y-1.84 Z3.21 F2400.0 E102.483
G1 X-19.28 Y-0.64 Z3.21 F2400.0 E102.555
G1 X-18.42 Y0.42 Z3.21 F2400.0 E102.627
G1 X-17.36 Y1.28 Z3.21 F2400.0 E102.699
G1 X-16.16 Y1.93 Z3.21 F2400.0 E102.771
G1 X-14.86 Y2.32 Z3.21 F2400.0 E102.843
G1 X-13.5 Y2.45 Z3.21 F2400.0 E102.915
G1 X-12.14 Y2.32 Z3.21 F2400.0 E102.987
G1 X-10.84 Y1.93 Z3.21 F2400.0 E103.059
G1 X-9.64 Y1.28 Z3.21 F2400.0 E103.131
G1 X-8.58 Y0.42 Z3.21 F2400.0 E103.203
G1 X-7.72 Y-0.64 Z3.21 F2400.0 E103.275
G1 X-7.08 Y-1.84 Z3.21 F2400.0 E103.347
G1 X-6.68 Y-3.14 Z3.21 F2400.0 E103.419
G1 X-6.55 Y-4.5 Z3.21 F2400.0 E103.491
G1 X-6.68 Y-5.86 Z3.21 F2400.0 E103.563
G1 X-7.08 Y-7.16 Z3.21 F2400.0 E103.635
G1 X-7.72 Y-8.36 Z3.21 F2400.0 E103.707
G1 X-8.58 Y-9.42 Z3.21 F2400.0 E103.779
G1 X-9.64 Y-10.28 Z3.21 F2400.0 E103.851
G1 X-10.84 Y-10.93 Z3.21 F2400.0 E103.923
G1 X-12.14 Y-11.32 Z3.21 F2400.0 E103.995
G1 X-13.5 Y-11.45 Z3.21 F2400.0 E104.067
G1 X-14.86 Y-11.32 Z3.21 F2400.0 E104.139
G1 X-16.16 Y-10.93 Z3.21 F2400.0 E104.211
G1 X-17.36 Y-10.28 Z3.21 F2400.0 E104.283
G1 X-18.09 Y-9.69 Z3.21 F2400.0 E104.332
G1 F1200.0
G1 E103.332
G1 F2400.0
M103
(</edge>)
(</boundaryPerimeter>)
(</nestedRing>)
(<infill>)
(<infillBoundary>)
(<infillPoint> X-22.182 Y-0.904 Z3.214 </infillPoint>)
(<infillPoint> X-22.717 Y-2.667 Z3.214 </infillPoint>)
(<infillPoint> X-22.898 Y-4.5 Z3.214 </infillPoint>)
(<infillPoint> X-22.717 Y-6.333 Z3.214 </infillPoint>)
(<infillPoint> X-22.182 Y-8.096 Z3.214 </infillPoint>)
(<infillPoint> X-21.314 Y-9.721 Z3.214 </infillPoint>)
(<infillPoint> X-20.145 Y-11.145 Z3.214 </infillPoint>)
(<infillPoint> X-18.721 Y-12.314 Z3.214 </infillPoint>)
(<infillPoint> X-17.096 Y-13.182 Z3.214 </infillPoint>)
(<infillPoint> X-15.333 Y-13.717 Z3.214 </infillPoint>)
(<infillPoint> X-13.5 Y-13.898 Z3.214 </infillPoint>)
(<infillPoint> X-11.667 Y-13.717 Z3.214 </infillPoint>)
(<infillPoint> X-9.904 Y-13.182 Z3.214 </infillPoint>)
(<infillPoint> X-8.279 Y-12.314 Z3.214 </infillPoint>)
(<infillPoint> X-6.855 Y-11.145 Z3.214 </infillPoint>)
(<infillPoint> X-5.686 Y-9.721 Z3.214 </infillPoint>)
(<infillPoint> X-4.818 Y-8.096 Z3.214 </infillPoint>)
(<infillPoint> X-4.283 Y-6.333 Z3.214 </infillPoint>)
(<infillPoint> X-4.102 Y-4.5 Z3.214 </infillPoint>)
(<infillPoint> X-4.283 Y-2.667 Z3.214 </infillPoint>)
(<infillPoint> X-4.818 Y-0.904 Z3.214 </infillPoint>)
(<infillPoint> X-5.686 Y0.721 Z3.214 </infillPoint>)
(<infillPoint> X-6.855 Y2.145 Z3.214 </infillPoint>)
(<infillPoint> X-8.279 Y3.314 Z3.214 </infillPoint>)
(<infillPoint> X-9.904 Y4.182 Z3.214 </infillPoint>)
(<infillPoint> X-11.667 Y4.717 Z3.214 </infillPoint>)
(<infillPoint> X-13.5 Y4.898 Z3.214 </infillPoint>)
(<infillPoint> X-15.333 Y4.717 Z3.214 </infillPoint>)
(<infillPoint> X-17.096 Y4.182 Z3.214 </infillPoint>)
(<infillPoint> X-18.721 Y3.314 Z3.214 </infillPoint>)
(<infillPoint> X-20.145 Y2.145 Z3.214 </infillPoint>)
(<infillPoint> X-21.314 Y0.721 Z3.214 </infillPoint>)
(</infillBoundary>)
(<infillBoundary>)
(<infillPoint> X-19.616 Y-0.413 Z3.214 </infillPoint>)
(<infillPoint> X-18.701 Y0.701 Z3.214 </infillPoint>)
(<infillPoint> X-17.587 Y1.616 Z3.214 </infillPoint>)
(<infillPoint> X-16.315 Y2.296 Z3.214 </infillPoint>)
(<infillPoint> X-14.935 Y2.714 Z3.214 </infillPoint>)
(<infillPoint> X-13.5 Y2.856 Z3.214 </infillPoint>)
(<infillPoint> X-12.065 Y2.714 Z3.214 </infillPoint>)
(<infillPoint> X-10.685 Y2.296 Z3.214 </infillPoint>)
(<infillPoint> X-9.413 Y1.616 Z3.214 </infillPoint>)
(<infillPoint> X-8.299 Y0.701 Z3.214 </infillPoint>)
(<infillPoint> X-7.384 Y-0.413 Z3.214 </infillPoint>)
(<infillPoint> X-6.704 Y-1.685 Z3.214 </infillPoint>)
(<infillPoint> X-6.286 Y-3.065 Z3.214 </infillPoint>)
(<infillPoint> X-6.144 Y-4.5 Z3.214 </infillPoint>)
(<infillPoint> X-6.286 Y-5.935 Z3.214 </infillPoint>)
(<infillPoint> X-6.704 Y-7.315 Z3.214 </infillPoint>)
(<infillPoint> X-7.384 Y-8.587 Z3.214 </infillPoint>)
(<infillPoint> X-8.299 Y-9.701 Z3.214 </infillPoint>)
(<infillPoint> X-9.413 Y-10.616 Z3.214 </infillPoint>)
(<infillPoint> X-10.685 Y-11.296 Z3.214 </infillPoint>)
(<infillPoint> X-12.065 Y-11.714 Z3.214 </infillPoint>)
(<infillPoint> X-13.5 Y-11.856 Z3.214 </infillPoint>)
(<infillPoint> X-14.935 Y-11.714 Z3.214 </infillPoint>)
(<infillPoint> X-16.315 Y-11.296 Z3.214 </infillPoint>)
(<infillPoint> X-17.587 Y-10.616 Z3.214 </infillPoint>)
(<infillPoint> X-18.701 Y-9.701 Z3.214 </infillPoint>)
(<infillPoint> X-19.616 Y-8.587 Z3.214 </infillPoint>)
(<infillPoint> X-20.296 Y-7.315 Z3.214 </infillPoint>)
(<infillPoint> X-20.714 Y-5.935 Z3.214 </infillPoint>)
(<infillPoint> X-20.856 Y-4.5 Z3.214 </infillPoint>)
(<infillPoint> X-20.714 Y-3.065 Z3.214 </infillPoint>)
(<infillPoint> X-20.296 Y-1.685 Z3.214 </infillPoint>)
(</infillBoundary>)
;M108 R80.0
G1 X-20.0 Y-8.46 Z3.21 F4200.0
G1 F1200.0
G1 E104.332
G1 F4200.0
M101
G1 X-20.0 Y-10.88 Z3.21 F4800.0 E104.46
G1 X-19.6 Y-11.23 Z3.21 F4800.0 E104.488
G1 X-19.6 Y-9.05 Z3.21 F4800.0 E104.603
G1 X-19.2 Y-9.54 Z3.21 F4800.0 E104.637
G1 X-19.2 Y-11.56 Z3.21 F4800.0 E104.744
G1 X-18.8 Y-11.89 Z3.21 F4800.0 E104.771
G1 X-18.8 Y-9.98 Z3.21 F4800.0 E104.872
G1 X-18.4 Y-10.31 Z3.21 F4800.0 E104.899
G1 X-18.4 Y-12.17 Z3.21 F4800.0 E104.997
G1 X-18.0 Y-12.38 Z3.21 F4800.0 E105.021
G1 X-18.0 Y-10.64 Z3.21 F4800.0 E105.113
G1 X-17.6 Y-10.93 Z3.21 F4800.0 E105.139
G1 X-17.6 Y-12.6 Z3.21 F4800.0 E105.227
G1 X-17.2 Y-12.81 Z3.21 F4800.0 E105.251
G1 X-17.2 Y-11.14 Z3.21 F4800.0 E105.339
G1 X-16.8 Y-11.35 Z3.21 F4800.0 E105.363
G1 X-16.8 Y-12.98 Z3.21 F4800.0 E105.449
G1 X-16.4 Y-13.1 Z3.21 F4800.0 E105.471
G1 X-16.4 Y-11.56 Z3.21 F4800.0 E105.552
G1 X-16.0 Y-11.68 Z3.21 F4800.0 E105.575
G1 X-16.0 Y-13.22 Z3.21 F4800.0 E105.656
G1 X-15.6 Y-13.34 Z3.21 F4800.0 E105.678
G1 X-15.6 Y-11.81 Z3.21 F4800.0 E105.759
G1 X-15.2 Y-11.93 Z3.21 F4800.0 E105.781
G1 X-15.2 Y-13.45 Z3.21 F4800.0 E105.862
G1 X-14.8 Y-13.49 Z3.21 F4800.0 E105.883
G1 X-14.8 Y-12.01 Z3.21 F4800.0 E105.961
G1 X-14.4 Y-12.05 Z3.21 F4800.0 E105.982
G1 X-14.4 Y-13.53 Z3.21 F4800.0 E106.06
G1 X-14.0 Y-13.57 Z3.21 F4800.0 E106.082
G1 X-14.0 Y-12.09 Z3.21 F4800.0 E106.16
G1 X-13.6 Y-12.13 Z3.21 F4800.0 E106.181
G1 X-13.6 Y-13.61 Z3.21 F4800.0 E106.259
G1 X-13.2 Y-13.59 Z3.21 F4800.0 E106.28
G1 X-13.2 Y-12.11 Z3.21 F4800.0 E106.358
G1 X-12.8 Y-12.07 Z3.21 F4800.0 E106.38
G1 X-12.8 Y-13.55 Z3.21 F4800.0 E106.458
G1 X-12.4 Y-13.51 Z3.21 F4800.0 E106.479
G1 X-12.4 Y-12.03 Z3.21 F4800.0 E106.557
G1 X-12.0 Y-11.99 Z3.21 F4800.0 E106.578
G1 X-12.0 Y-13.47 Z3.21 F4800.0 E106.657
G1 X-11.6 Y-13.4 Z3.21 F4800.0 E106.678
G1 X-11.6 Y-11.87 Z3.21 F4800.0 E106.759
G1 X-11.2 Y-11.75 Z3.21 F4800.0 E106.781
G1 X-11.2 Y-13.28 Z3.21 F4800.0 E106.863
G1 X-10.8 Y-13.16 Z3.21 F4800.0 E106.885
G1 X-10.8 Y-11.62 Z3.21 F4800.0 E106.966
G1 X-10.4 Y-11.46 Z3.21 F4800.0 E106.989
G1 X-10.4 Y-13.04 Z3.21 F4800.0 E107.072
G1 X-10.0 Y-12.92 Z3.21 F4800.0 E107.094
G1 X-10.0 Y-11.25 Z3.21 F4800.0 E107.182
G1 X-9.6 Y-11.03 Z3.21 F4800.0 E107.206
G1 X-9.6 Y-12.7 Z3.21 F4800.0 E107.295
G1 X-9.2 Y-12.49 Z3.21 F4800.0 E107.318
G1 X-9.2 Y-10.8 Z3.21 F4800.0 E107.407
G1 X-8.8 Y-10.48 Z3.21 F4800.0 E107.435
G1 X-8.8 Y-12.28 Z3.21 F4800.0 E107.53
G1 X-8.4 Y-12.05 Z3.21 F4800.0 E107.554
G1 X-8.4 Y-10.15 Z3.21 F4800.0 E107.655
G1 X-8.0 Y-9.78 Z3.21 F4800.0 E107.683
G1 X-8.0 Y-11.72 Z3.21 F4800.0 E107.786
G1 X-7.6 Y-11.39 Z3.21 F4800.0 E107.813
G1 X-7.6 Y-9.29 Z3.21 F4800.0 E107.924
G1 X-7.2 Y-8.8 Z3.21 F4800.0 E107.958
G1 X-7.2 Y-11.07 Z3.21 F4800.0 E108.077
G1 X-6.8 Y-10.64 Z3.21 F4800.0 E108.108
G1 X-6.8 Y-8.09 Z3.21 F4800.0 E108.243
G1 X-6.4 Y-7.28 Z3.21 F4800.0 E108.29
G1 X-6.4 Y-10.15 Z3.21 F4800.0 E108.442
G1 F1200.0
G1 E107.442
G1 F4800.0
M103
G1 X-4.4 Y-4.67 Z3.21 F4200.0
G1 F1200.0
G1 E108.442
G1 F4200.0
M101
G1 X-4.4 Y-4.33 Z3.21 F4800.0 E108.46
G1 X-4.8 Y-1.93 Z3.21 F4800.0 E108.589
G1 X-4.8 Y-7.07 Z3.21 F4800.0 E108.86
G1 X-5.2 Y-8.22 Z3.21 F4800.0 E108.925
G1 X-5.2 Y-0.78 Z3.21 F4800.0 E109.317
G1 X-5.6 Y-0.04 Z3.21 F4800.0 E109.362
G1 X-5.6 Y-8.97 Z3.21 F4800.0 E109.834
G1 X-6.0 Y-9.66 Z3.21 F4800.0 E109.876
G1 X-6.0 Y0.66 Z3.21 F4800.0 E110.422
G1 X-6.4 Y1.15 Z3.21 F4800.0 E110.455
G1 X-6.4 Y-1.72 Z3.21 F4800.0 E110.607
G1 F1200.0
G1 E110.607
G1 F4800.0
M103
G1 X-6.8 Y-0.91 Z3.21 F4200.0
G1 F1200.0
G1 E110.607
G1 F4200.0
M101
G1 X-6.8 Y1.64 Z3.21 F4800.0 E110.741
G1 X-7.2 Y2.07 Z3.21 F4800.0 E110.772
G1 X-7.2 Y-0.2 Z3.21 F4800.0 E110.892
G1 X-7.6 Y0.29 Z3.21 F4800.0 E110.925
G1 X-7.6 Y2.39 Z3.21 F4800.0 E111.036
G1 X-8.0 Y2.72 Z3.21 F4800.0 E111.063
G1 X-8.0 Y0.78 Z3.21 F4800.0 E111.166
G1 X-8.4 Y1.15 Z3.21 F4800.0 E111.195
G1 X-8.4 Y3.05 Z3.21 F4800.0 E111.295
G1 X-8.8 Y3.28 Z3.21 F4800.0 E111.319
G1 X-8.8 Y1.48 Z3.21 F4800.0 E111.414
G1 X-9.2 Y1.8 Z3.21 F4800.0 E111.442
G1 X-9.2 Y3.49 Z3.21 F4800.0 E111.531
G1 X-9.6 Y3.7 Z3.21 F4800.0 E111.555
G1 X-9.6 Y2.03 Z3.21 F4800.0 E111.643
G1 X-10.0 Y2.25 Z3.21 F4800.0 E111.667
G1 X-10.0 Y3.92 Z3.21 F4800.0 E111.755
G1 X-10.4 Y4.04 Z3.21 F4800.0 E111.777
G1 X-10.4 Y2.46 Z3.21 F4800.0 E111.861
G1 X-10.8 Y2.62 Z3.21 F4800.0 E111.883
G1 X-10.8 Y4.16 Z3.21 F4800.0 E111.965
G1 X-11.2 Y4.28 Z3.21 F4800.0 E111.987
G1 X-11.2 Y2.75 Z3.21 F4800.0 E112.068
G1 X-11.6 Y2.87 Z3.21 F4800.0 E112.09
G1 X-11.6 Y4.4 Z3.21 F4800.0 E112.171
G1 X-12.0 Y4.47 Z3.21 F4800.0 E112.193
G1 X-12.0 Y2.99 Z3.21 F4800.0 E112.271
G1 X-12.4 Y3.03 Z3.21 F4800.0 E112.292
G1 X-12.4 Y4.51 Z3.21 F4800.0 E112.37
G1 X-12.8 Y4.55 Z3.21 F4800.0 E112.391
G1 X-12.8 Y3.07 Z3.21 F4800.0 E112.47
G1 X-13.2 Y3.11 Z3.21 F4800.0 E112.491
G1 X-13.2 Y4.59 Z3.21 F4800.0 E112.569
G1 X-13.6 Y4.61 Z3.21 F4800.0 E112.59
G1 X-13.6 Y3.13 Z3.21 F4800.0 E112.668
G1 X-14.0 Y3.09 Z3.21 F4800.0 E112.69
G1 X-14.0 Y4.57 Z3.21 F4800.0 E112.768
G1 X-14.4 Y4.53 Z3.21 F4800.0 E112.789
G1 X-14.4 Y3.05 Z3.21 F4800.0 E112.867
G1 X-14.8 Y3.01 Z3.21 F4800.0 E112.888
G1 X-14.8 Y4.49 Z3.21 F4800.0 E112.966
G1 X-15.2 Y4.45 Z3.21 F4800.0 E112.988
G1 X-15.2 Y2.93 Z3.21 F4800.0 E113.068
G1 X-15.6 Y2.81 Z3.21 F4800.0 E113.09
G1 X-15.6 Y4.34 Z3.21 F4800.0 E113.171
G1 X-16.0 Y4.22 Z3.21 F4800.0 E113.193
G1 X-16.0 Y2.68 Z3.21 F4800.0 E113.275
G1 X-16.4 Y2.56 Z3.21 F4800.0 E113.297
G1 X-16.4 Y4.1 Z3.21 F4800.0 E113.378
G1 X-16.8 Y3.98 Z3.21 F4800.0 E113.4
G1 X-16.8 Y2.35 Z3.21 F4800.0 E113.486
G1 X-17.2 Y2.14 Z3.21 F4800.0 E113.51
G1 X-17.2 Y3.81 Z3.21 F4800.0 E113.598
G1 X-17.6 Y3.6 Z3.21 F4800.0 E113.622
G1 X-17.6 Y1.93 Z3.21 F4800.0 E113.71
G1 X-18.0 Y1.64 Z3.21 F4800.0 E113.736
G1 X-18.0 Y3.38 Z3.21 F4800.0 E113.828
G1 X-18.4 Y3.17 Z3.21 F4800.0 E113.852
G1 X-18.4 Y1.31 Z3.21 F4800.0 E113.95
G1 X-18.8 Y0.98 Z3.21 F4800.0 E113.978
G1 X-18.8 Y2.89 Z3.21 F4800.0 E114.078
G1 X-19.2 Y2.56 Z3.21 F4800.0 E114.106
G1 X-19.2 Y0.54 Z3.21 F4800.0 E114.212
G1 X-19.6 Y0.05 Z3.21 F4800.0 E114.246
G1 X-19.6 Y2.23 Z3.21 F4800.0 E114.361
G1 X-20.0 Y1.88 Z3.21 F4800.0 E114.389
G1 X-20.0 Y-0.54 Z3.21 F4800.0 E114.517
G1 X-20.4 Y-1.29 Z3.21 F4800.0 E114.562
G1 X-20.4 Y1.39 Z3.21 F4800.0 E114.703
G1 X-20.8 Y0.91 Z3.21 F4800.0 E114.737
G1 X-20.8 Y-2.38 Z3.21 F4800.0 E114.91
G1 F1200.0
G1 E114.297
G1 F4800.0
M103
G1 X-22.4 Y-2.59 Z3.21 F4200.0
G1 F1200.0
G1 E114.91
G1 F4200.0
M101
G1 X-22.4 Y-6.41 Z3.21 F4800.0 E115.112
G1 X-22.0 Y-7.73 Z3.21 F4800.0 E115.185
G1 X-22.0 Y-1.27 Z3.21 F4800.0 E115.527
G1 X-21.6 Y-0.41 Z3.21 F4800.0 E115.577
G1 X-21.6 Y-8.59 Z3.21 F4800.0 E116.009
G1 X-21.2 Y-9.34 Z3.21 F4800.0 E116.054
G1 X-21.2 Y0.34 Z3.21 F4800.0 E116.565
G1 F1200.0
G1 E115.565
G1 F4800.0
M103
G1 X-20.8 Y-6.62 Z3.21 F4200.0
G1 F1200.0
G1 E116.565
G1 F4200.0
M101
G1 X-20.8 Y-9.9 Z3.21 F4800.0 E116.739
G1 X-20.4 Y-10.39 Z3.21 F4800.0 E116.772
G1 X-20.4 Y-7.71 Z3.21 F4800.0 E116.914
G1 F1200.0
G1 E115.914
G1 F4800.0
M103
(</infill>)
(</nestedRing>)
(</rotation>)
(</layer>)
(<layer> 3.484 )
(<rotation> (-1+1.22464679915e-16j) )
(<nestedRing>)
(<boundaryPerimeter>)
(<boundaryPoint> X-22.739 Y-0.673 Z3.484 </boundaryPoint>)
(<boundaryPoint> X-23.308 Y-2.549 Z3.484 </boundaryPoint>)
(<boundaryPoint> X-23.501 Y-4.5 Z3.484 </boundaryPoint>)
(<boundaryPoint> X-23.308 Y-6.451 Z3.484 </boundaryPoint>)
(<boundaryPoint> X-22.739 Y-8.327 Z3.484 </boundaryPoint>)
(<boundaryPoint> X-21.815 Y-10.056 Z3.484 </boundaryPoint>)
(<boundaryPoint> X-20.571 Y-11.571 Z3.484 </boundaryPoint>)
(<boundaryPoint> X-19.056 Y-12.815 Z3.484 </boundaryPoint>)
(<boundaryPoint> X-17.327 Y-13.739 Z3.484 </boundaryPoint>)
(<boundaryPoint> X-15.451 Y-14.308 Z3.484 </boundaryPoint>)
(<boundaryPoint> X-13.5 Y-14.501 Z3.484 </boundaryPoint>)
(<boundaryPoint> X-11.549 Y-14.308 Z3.484 </boundaryPoint>)
(<boundaryPoint> X-9.673 Y-13.739 Z3.484 </boundaryPoint>)
(<boundaryPoint> X-7.944 Y-12.815 Z3.484 </boundaryPoint>)
(<boundaryPoint> X-6.429 Y-11.571 Z3.484 </boundaryPoint>)
(<boundaryPoint> X-5.185 Y-10.056 Z3.484 </boundaryPoint>)
(<boundaryPoint> X-4.261 Y-8.327 Z3.484 </boundaryPoint>)
(<boundaryPoint> X-3.692 Y-6.451 Z3.484 </boundaryPoint>)
(<boundaryPoint> X-3.499 Y-4.5 Z3.484 </boundaryPoint>)
(<boundaryPoint> X-3.692 Y-2.549 Z3.484 </boundaryPoint>)
(<boundaryPoint> X-4.261 Y-0.673 Z3.484 </boundaryPoint>)
(<boundaryPoint> X-5.185 Y1.056 Z3.484 </boundaryPoint>)
(<boundaryPoint> X-6.429 Y2.571 Z3.484 </boundaryPoint>)
(<boundaryPoint> X-7.944 Y3.815 Z3.484 </boundaryPoint>)
(<boundaryPoint> X-9.673 Y4.739 Z3.484 </boundaryPoint>)
(<boundaryPoint> X-11.549 Y5.308 Z3.484 </boundaryPoint>)
(<boundaryPoint> X-13.5 Y5.501 Z3.484 </boundaryPoint>)
(<boundaryPoint> X-15.451 Y5.308 Z3.484 </boundaryPoint>)
(<boundaryPoint> X-17.327 Y4.739 Z3.484 </boundaryPoint>)
(<boundaryPoint> X-19.056 Y3.815 Z3.484 </boundaryPoint>)
(<boundaryPoint> X-20.571 Y2.571 Z3.484 </boundaryPoint>)
(<boundaryPoint> X-21.815 Y1.056 Z3.484 </boundaryPoint>)
(<loop> inner )
G1 X-18.74 Y-9.65 Z3.48 F4200.0
G1 F1200.0
G1 E116.914
G1 F4200.0
M101
G1 X-19.62 Y-8.59 Z3.48 F4800.0 E116.986
G1 X-20.3 Y-7.32 Z3.48 F4800.0 E117.062
G1 X-20.71 Y-5.94 Z3.48 F4800.0 E117.139
G1 X-20.86 Y-4.5 Z3.48 F4800.0 E117.215
G1 X-20.71 Y-3.07 Z3.48 F4800.0 E117.291
G1 X-20.3 Y-1.69 Z3.48 F4800.0 E117.367
G1 X-19.62 Y-0.41 Z3.48 F4800.0 E117.443
G1 X-18.7 Y0.7 Z3.48 F4800.0 E117.519
G1 X-17.59 Y1.62 Z3.48 F4800.0 E117.596
G1 X-16.32 Y2.3 Z3.48 F4800.0 E117.672
G1 X-14.94 Y2.71 Z3.48 F4800.0 E117.748
G1 X-13.5 Y2.86 Z3.48 F4800.0 E117.824
G1 X-12.07 Y2.71 Z3.48 F4800.0 E117.9
G1 X-10.69 Y2.3 Z3.48 F4800.0 E117.977
G1 X-9.41 Y1.62 Z3.48 F4800.0 E118.053
G1 X-8.3 Y0.7 Z3.48 F4800.0 E118.129
G1 X-7.38 Y-0.41 Z3.48 F4800.0 E118.205
G1 X-6.7 Y-1.69 Z3.48 F4800.0 E118.281
G1 X-6.29 Y-3.07 Z3.48 F4800.0 E118.357
G1 X-6.14 Y-4.5 Z3.48 F4800.0 E118.434
G1 X-6.29 Y-5.94 Z3.48 F4800.0 E118.51
G1 X-6.7 Y-7.32 Z3.48 F4800.0 E118.586
G1 X-7.38 Y-8.59 Z3.48 F4800.0 E118.662
G1 X-8.3 Y-9.7 Z3.48 F4800.0 E118.738
G1 X-9.41 Y-10.62 Z3.48 F4800.0 E118.814
G1 X-10.69 Y-11.3 Z3.48 F4800.0 E118.891
G1 X-12.07 Y-11.71 Z3.48 F4800.0 E118.967
G1 X-13.5 Y-11.86 Z3.48 F4800.0 E119.043
G1 X-14.94 Y-11.71 Z3.48 F4800.0 E119.119
G1 X-16.32 Y-11.3 Z3.48 F4800.0 E119.195
G1 X-17.59 Y-10.62 Z3.48 F4800.0 E119.271
G1 X-18.7 Y-9.7 Z3.48 F4800.0 E119.348
G1 X-18.74 Y-9.65 Z3.48 F4800.0 E119.351
G1 F1200.0
G1 E118.351
G1 F4800.0
M103
(</loop>)
(<loop> outer )
G1 X-20.09 Y-11.19 Z3.48 F4200.0
G1 F1200.0
G1 E119.351
G1 F4200.0
M101
G1 X-18.72 Y-12.31 Z3.48 F4800.0 E119.445
G1 X-17.1 Y-13.18 Z3.48 F4800.0 E119.542
G1 X-15.33 Y-13.72 Z3.48 F4800.0 E119.64
G1 X-13.5 Y-13.9 Z3.48 F4800.0 E119.737
G1 X-11.67 Y-13.72 Z3.48 F4800.0 E119.834
G1 X-9.9 Y-13.18 Z3.48 F4800.0 E119.931
G1 X-8.28 Y-12.31 Z3.48 F4800.0 E120.029
G1 X-6.86 Y-11.15 Z3.48 F4800.0 E120.126
G1 X-5.69 Y-9.72 Z3.48 F4800.0 E120.223
G1 X-4.82 Y-8.1 Z3.48 F4800.0 E120.321
G1 X-4.28 Y-6.33 Z3.48 F4800.0 E120.418
G1 X-4.1 Y-4.5 Z3.48 F4800.0 E120.515
G1 X-4.28 Y-2.67 Z3.48 F4800.0 E120.613
G1 X-4.82 Y-0.9 Z3.48 F4800.0 E120.71
G1 X-5.69 Y0.72 Z3.48 F4800.0 E120.807
G1 X-6.86 Y2.15 Z3.48 F4800.0 E120.905
G1 X-8.28 Y3.31 Z3.48 F4800.0 E121.002
G1 X-9.9 Y4.18 Z3.48 F4800.0 E121.099
G1 X-11.67 Y4.72 Z3.48 F4800.0 E121.197
G1 X-13.5 Y4.9 Z3.48 F4800.0 E121.294
G1 X-15.33 Y4.72 Z3.48 F4800.0 E121.391
G1 X-17.1 Y4.18 Z3.48 F4800.0 E121.489
G1 X-18.72 Y3.31 Z3.48 F4800.0 E121.586
G1 X-20.15 Y2.15 Z3.48 F4800.0 E121.683
G1 X-21.31 Y0.72 Z3.48 F4800.0 E121.781
G1 X-22.18 Y-0.9 Z3.48 F4800.0 E121.878
G1 X-22.72 Y-2.67 Z3.48 F4800.0 E121.975
G1 X-22.9 Y-4.5 Z3.48 F4800.0 E122.072
G1 X-22.72 Y-6.33 Z3.48 F4800.0 E122.17
G1 X-22.18 Y-8.1 Z3.48 F4800.0 E122.267
G1 X-21.31 Y-9.72 Z3.48 F4800.0 E122.364
G1 X-20.15 Y-11.15 Z3.48 F4800.0 E122.462
G1 X-20.09 Y-11.19 Z3.48 F4800.0 E122.465
G1 F1200.0
G1 E122.465
G1 F4800.0
M103
(</loop>)
(<edge> outer )
;M108 R40.0
G1 X-20.38 Y-11.47 Z3.48 F4200.0
G1 F1200.0
G1 E122.465
G1 F4200.0
M101
G1 X-18.94 Y-12.65 Z3.48 F2400.0 E122.563
G1 X-17.25 Y-13.55 Z3.48 F2400.0 E122.665
G1 X-15.41 Y-14.11 Z3.48 F2400.0 E122.766
G1 X-13.5 Y-14.3 Z3.48 F2400.0 E122.868
G1 X-11.59 Y-14.11 Z3.48 F2400.0 E122.969
G1 X-9.75 Y-13.55 Z3.48 F2400.0 E123.071
G1 X-8.06 Y-12.65 Z3.48 F2400.0 E123.172
G1 X-6.57 Y-11.43 Z3.48 F2400.0 E123.274
G1 X-5.35 Y-9.94 Z3.48 F2400.0 E123.375
G1 X-4.45 Y-8.25 Z3.48 F2400.0 E123.476
G1 X-3.89 Y-6.41 Z3.48 F2400.0 E123.578
G1 X-3.7 Y-4.5 Z3.48 F2400.0 E123.679
G1 X-3.89 Y-2.59 Z3.48 F2400.0 E123.781
G1 X-4.45 Y-0.75 Z3.48 F2400.0 E123.882
G1 X-5.35 Y0.94 Z3.48 F2400.0 E123.984
G1 X-6.57 Y2.43 Z3.48 F2400.0 E124.085
G1 X-8.06 Y3.65 Z3.48 F2400.0 E124.187
G1 X-9.75 Y4.55 Z3.48 F2400.0 E124.288
G1 X-11.59 Y5.11 Z3.48 F2400.0 E124.39
G1 X-13.5 Y5.3 Z3.48 F2400.0 E124.491
G1 X-15.41 Y5.11 Z3.48 F2400.0 E124.593
G1 X-17.25 Y4.55 Z3.48 F2400.0 E124.694
G1 X-18.94 Y3.65 Z3.48 F2400.0 E124.796
G1 X-20.43 Y2.43 Z3.48 F2400.0 E124.897
G1 X-21.65 Y0.94 Z3.48 F2400.0 E124.999
G1 X-22.55 Y-0.75 Z3.48 F2400.0 E125.1
G1 X-23.11 Y-2.59 Z3.48 F2400.0 E125.202
G1 X-23.3 Y-4.5 Z3.48 F2400.0 E125.303
G1 X-23.11 Y-6.41 Z3.48 F2400.0 E125.405
G1 X-22.55 Y-8.25 Z3.48 F2400.0 E125.506
G1 X-21.65 Y-9.94 Z3.48 F2400.0 E125.607
G1 X-20.43 Y-11.43 Z3.48 F2400.0 E125.709
G1 X-20.38 Y-11.47 Z3.48 F2400.0 E125.712
G1 F1200.0
G1 E124.712
G1 F2400.0
M103
(</edge>)
(</boundaryPerimeter>)
(<nestedRing>)
(<boundaryPerimeter>)
(<boundaryPoint> X-19.115 Y-0.748 Z3.484 </boundaryPoint>)
(<boundaryPoint> X-18.275 Y0.275 Z3.484 </boundaryPoint>)
(<boundaryPoint> X-17.252 Y1.115 Z3.484 </boundaryPoint>)
(<boundaryPoint> X-16.084 Y1.739 Z3.484 </boundaryPoint>)
(<boundaryPoint> X-14.817 Y2.123 Z3.484 </boundaryPoint>)
(<boundaryPoint> X-13.5 Y2.253 Z3.484 </boundaryPoint>)
(<boundaryPoint> X-12.183 Y2.123 Z3.484 </boundaryPoint>)
(<boundaryPoint> X-10.916 Y1.739 Z3.484 </boundaryPoint>)
(<boundaryPoint> X-9.748 Y1.115 Z3.484 </boundaryPoint>)
(<boundaryPoint> X-8.725 Y0.275 Z3.484 </boundaryPoint>)
(<boundaryPoint> X-7.885 Y-0.748 Z3.484 </boundaryPoint>)
(<boundaryPoint> X-7.261 Y-1.916 Z3.484 </boundaryPoint>)
(<boundaryPoint> X-6.877 Y-3.183 Z3.484 </boundaryPoint>)
(<boundaryPoint> X-6.747 Y-4.5 Z3.484 </boundaryPoint>)
(<boundaryPoint> X-6.877 Y-5.817 Z3.484 </boundaryPoint>)
(<boundaryPoint> X-7.261 Y-7.084 Z3.484 </boundaryPoint>)
(<boundaryPoint> X-7.885 Y-8.252 Z3.484 </boundaryPoint>)
(<boundaryPoint> X-8.725 Y-9.275 Z3.484 </boundaryPoint>)
(<boundaryPoint> X-9.748 Y-10.115 Z3.484 </boundaryPoint>)
(<boundaryPoint> X-10.916 Y-10.739 Z3.484 </boundaryPoint>)
(<boundaryPoint> X-12.183 Y-11.123 Z3.484 </boundaryPoint>)
(<boundaryPoint> X-13.5 Y-11.253 Z3.484 </boundaryPoint>)
(<boundaryPoint> X-14.817 Y-11.123 Z3.484 </boundaryPoint>)
(<boundaryPoint> X-16.084 Y-10.739 Z3.484 </boundaryPoint>)
(<boundaryPoint> X-17.252 Y-10.115 Z3.484 </boundaryPoint>)
(<boundaryPoint> X-18.275 Y-9.275 Z3.484 </boundaryPoint>)
(<boundaryPoint> X-19.115 Y-8.252 Z3.484 </boundaryPoint>)
(<boundaryPoint> X-19.739 Y-7.084 Z3.484 </boundaryPoint>)
(<boundaryPoint> X-20.123 Y-5.817 Z3.484 </boundaryPoint>)
(<boundaryPoint> X-20.253 Y-4.5 Z3.484 </boundaryPoint>)
(<boundaryPoint> X-20.123 Y-3.183 Z3.484 </boundaryPoint>)
(<boundaryPoint> X-19.739 Y-1.916 Z3.484 </boundaryPoint>)
(<edge> inner )
G1 X-18.46 Y-9.37 Z3.48 F4200.0
G1 F1200.0
G1 E125.712
G1 F4200.0
M101
G1 X-19.28 Y-8.36 Z3.48 F2400.0 E125.781
G1 X-19.93 Y-7.16 Z3.48 F2400.0 E125.853
G1 X-20.32 Y-5.86 Z3.48 F2400.0 E125.925
G1 X-20.45 Y-4.5 Z3.48 F2400.0 E125.997
G1 X-20.32 Y-3.14 Z3.48 F2400.0 E126.069
G1 X-19.93 Y-1.84 Z3.48 F2400.0 E126.141
G1 X-19.28 Y-0.64 Z3.48 F2400.0 E126.213
G1 X-18.42 Y0.42 Z3.48 F2400.0 E126.285
G1 X-17.36 Y1.28 Z3.48 F2400.0 E126.357
G1 X-16.16 Y1.93 Z3.48 F2400.0 E126.429
G1 X-14.86 Y2.32 Z3.48 F2400.0 E126.501
G1 X-13.5 Y2.45 Z3.48 F2400.0 E126.573
G1 X-12.14 Y2.32 Z3.48 F2400.0 E126.645
G1 X-10.84 Y1.93 Z3.48 F2400.0 E126.717
G1 X-9.64 Y1.28 Z3.48 F2400.0 E126.789
G1 X-8.58 Y0.42 Z3.48 F2400.0 E126.861
G1 X-7.72 Y-0.64 Z3.48 F2400.0 E126.933
G1 X-7.08 Y-1.84 Z3.48 F2400.0 E127.005
G1 X-6.68 Y-3.14 Z3.48 F2400.0 E127.077
G1 X-6.55 Y-4.5 Z3.48 F2400.0 E127.149
G1 X-6.68 Y-5.86 Z3.48 F2400.0 E127.221
G1 X-7.08 Y-7.16 Z3.48 F2400.0 E127.293
G1 X-7.72 Y-8.36 Z3.48 F2400.0 E127.365
G1 X-8.58 Y-9.42 Z3.48 F2400.0 E127.437
G1 X-9.64 Y-10.28 Z3.48 F2400.0 E127.509
G1 X-10.84 Y-10.93 Z3.48 F2400.0 E127.581
G1 X-12.14 Y-11.32 Z3.48 F2400.0 E127.653
G1 X-13.5 Y-11.45 Z3.48 F2400.0 E127.725
G1 X-14.86 Y-11.32 Z3.48 F2400.0 E127.797
G1 X-16.16 Y-10.93 Z3.48 F2400.0 E127.869
G1 X-17.36 Y-10.28 Z3.48 F2400.0 E127.941
G1 X-18.42 Y-9.42 Z3.48 F2400.0 E128.013
G1 X-18.46 Y-9.37 Z3.48 F2400.0 E128.017
G1 F1200.0
G1 E127.017
G1 F2400.0
M103
(</edge>)
(</boundaryPerimeter>)
(</nestedRing>)
(<infill>)
(<infillBoundary>)
(<infillPoint> X-22.182 Y-0.904 Z3.484 </infillPoint>)
(<infillPoint> X-22.717 Y-2.667 Z3.484 </infillPoint>)
(<infillPoint> X-22.898 Y-4.5 Z3.484 </infillPoint>)
(<infillPoint> X-22.717 Y-6.333 Z3.484 </infillPoint>)
(<infillPoint> X-22.182 Y-8.096 Z3.484 </infillPoint>)
(<infillPoint> X-21.314 Y-9.721 Z3.484 </infillPoint>)
(<infillPoint> X-20.145 Y-11.145 Z3.484 </infillPoint>)
(<infillPoint> X-18.721 Y-12.314 Z3.484 </infillPoint>)
(<infillPoint> X-17.096 Y-13.182 Z3.484 </infillPoint>)
(<infillPoint> X-15.333 Y-13.717 Z3.484 </infillPoint>)
(<infillPoint> X-13.5 Y-13.898 Z3.484 </infillPoint>)
(<infillPoint> X-11.667 Y-13.717 Z3.484 </infillPoint>)
(<infillPoint> X-9.904 Y-13.182 Z3.484 </infillPoint>)
(<infillPoint> X-8.279 Y-12.314 Z3.484 </infillPoint>)
(<infillPoint> X-6.855 Y-11.145 Z3.484 </infillPoint>)
(<infillPoint> X-5.686 Y-9.721 Z3.484 </infillPoint>)
(<infillPoint> X-4.818 Y-8.096 Z3.484 </infillPoint>)
(<infillPoint> X-4.283 Y-6.333 Z3.484 </infillPoint>)
(<infillPoint> X-4.102 Y-4.5 Z3.484 </infillPoint>)
(<infillPoint> X-4.283 Y-2.667 Z3.484 </infillPoint>)
(<infillPoint> X-4.818 Y-0.904 Z3.484 </infillPoint>)
(<infillPoint> X-5.686 Y0.721 Z3.484 </infillPoint>)
(<infillPoint> X-6.855 Y2.145 Z3.484 </infillPoint>)
(<infillPoint> X-8.279 Y3.314 Z3.484 </infillPoint>)
(<infillPoint> X-9.904 Y4.182 Z3.484 </infillPoint>)
(<infillPoint> X-11.667 Y4.717 Z3.484 </infillPoint>)
(<infillPoint> X-13.5 Y4.898 Z3.484 </infillPoint>)
(<infillPoint> X-15.333 Y4.717 Z3.484 </infillPoint>)
(<infillPoint> X-17.096 Y4.182 Z3.484 </infillPoint>)
(<infillPoint> X-18.721 Y3.314 Z3.484 </infillPoint>)
(<infillPoint> X-20.145 Y2.145 Z3.484 </infillPoint>)
(<infillPoint> X-21.314 Y0.721 Z3.484 </infillPoint>)
(</infillBoundary>)
(<infillBoundary>)
(<infillPoint> X-19.616 Y-0.413 Z3.484 </infillPoint>)
(<infillPoint> X-18.701 Y0.701 Z3.484 </infillPoint>)
(<infillPoint> X-17.587 Y1.616 Z3.484 </infillPoint>)
(<infillPoint> X-16.315 Y2.296 Z3.484 </infillPoint>)
(<infillPoint> X-14.935 Y2.714 Z3.484 </infillPoint>)
(<infillPoint> X-13.5 Y2.856 Z3.484 </infillPoint>)
(<infillPoint> X-12.065 Y2.714 Z3.484 </infillPoint>)
(<infillPoint> X-10.685 Y2.296 Z3.484 </infillPoint>)
(<infillPoint> X-9.413 Y1.616 Z3.484 </infillPoint>)
(<infillPoint> X-8.299 Y0.701 Z3.484 </infillPoint>)
(<infillPoint> X-7.384 Y-0.413 Z3.484 </infillPoint>)
(<infillPoint> X-6.704 Y-1.685 Z3.484 </infillPoint>)
(<infillPoint> X-6.286 Y-3.065 Z3.484 </infillPoint>)
(<infillPoint> X-6.144 Y-4.5 Z3.484 </infillPoint>)
(<infillPoint> X-6.286 Y-5.935 Z3.484 </infillPoint>)
(<infillPoint> X-6.704 Y-7.315 Z3.484 </infillPoint>)
(<infillPoint> X-7.384 Y-8.587 Z3.484 </infillPoint>)
(<infillPoint> X-8.299 Y-9.701 Z3.484 </infillPoint>)
(<infillPoint> X-9.413 Y-10.616 Z3.484 </infillPoint>)
(<infillPoint> X-10.685 Y-11.296 Z3.484 </infillPoint>)
(<infillPoint> X-12.065 Y-11.714 Z3.484 </infillPoint>)
(<infillPoint> X-13.5 Y-11.856 Z3.484 </infillPoint>)
(<infillPoint> X-14.935 Y-11.714 Z3.484 </infillPoint>)
(<infillPoint> X-16.315 Y-11.296 Z3.484 </infillPoint>)
(<infillPoint> X-17.587 Y-10.616 Z3.484 </infillPoint>)
(<infillPoint> X-18.701 Y-9.701 Z3.484 </infillPoint>)
(<infillPoint> X-19.616 Y-8.587 Z3.484 </infillPoint>)
(<infillPoint> X-20.296 Y-7.315 Z3.484 </infillPoint>)
(<infillPoint> X-20.714 Y-5.935 Z3.484 </infillPoint>)
(<infillPoint> X-20.856 Y-4.5 Z3.484 </infillPoint>)
(<infillPoint> X-20.714 Y-3.065 Z3.484 </infillPoint>)
(<infillPoint> X-20.296 Y-1.685 Z3.484 </infillPoint>)
(</infillBoundary>)
;M108 R80.0
G1 X-17.09 Y-11.2 Z3.48 F4200.0
G1 F1200.0
G1 E128.017
G1 F4200.0
M101
G1 X-19.64 Y-11.2 Z3.48 F4800.0 E128.151
G1 X-20.07 Y-10.8 Z3.48 F4800.0 E128.182
G1 X-17.8 Y-10.8 Z3.48 F4800.0 E128.302
G1 X-18.29 Y-10.4 Z3.48 F4800.0 E128.335
G1 X-20.39 Y-10.4 Z3.48 F4800.0 E128.446
G1 X-20.72 Y-10.0 Z3.48 F4800.0 E128.473
G1 X-18.78 Y-10.0 Z3.48 F4800.0 E128.576
G1 X-19.15 Y-9.6 Z3.48 F4800.0 E128.605
G1 X-21.05 Y-9.6 Z3.48 F4800.0 E128.705
G1 X-21.28 Y-9.2 Z3.48 F4800.0 E128.73
G1 X-19.48 Y-9.2 Z3.48 F4800.0 E128.825
G1 X-19.8 Y-8.8 Z3.48 F4800.0 E128.852
G1 X-21.49 Y-8.8 Z3.48 F4800.0 E128.941
G1 X-21.7 Y-8.4 Z3.48 F4800.0 E128.965
G1 X-20.03 Y-8.4 Z3.48 F4800.0 E129.053
G1 X-20.25 Y-8.0 Z3.48 F4800.0 E129.077
G1 X-21.92 Y-8.0 Z3.48 F4800.0 E129.165
G1 X-22.04 Y-7.6 Z3.48 F4800.0 E129.187
G1 X-20.46 Y-7.6 Z3.48 F4800.0 E129.271
G1 X-20.62 Y-7.2 Z3.48 F4800.0 E129.294
G1 X-22.16 Y-7.2 Z3.48 F4800.0 E129.375
G1 X-22.28 Y-6.8 Z3.48 F4800.0 E129.397
G1 X-20.75 Y-6.8 Z3.48 F4800.0 E129.478
G1 X-20.87 Y-6.4 Z3.48 F4800.0 E129.5
G1 X-22.4 Y-6.4 Z3.48 F4800.0 E129.581
G1 X-22.47 Y-6.0 Z3.48 F4800.0 E129.603
G1 X-20.99 Y-6.0 Z3.48 F4800.0 E129.681
G1 X-21.03 Y-5.6 Z3.48 F4800.0 E129.702
G1 X-22.51 Y-5.6 Z3.48 F4800.0 E129.78
G1 X-22.55 Y-5.2 Z3.48 F4800.0 E129.802
G1 X-21.07 Y-5.2 Z3.48 F4800.0 E129.88
G1 X-21.11 Y-4.8 Z3.48 F4800.0 E129.901
G1 X-22.59 Y-4.8 Z3.48 F4800.0 E129.979
G1 X-22.61 Y-4.4 Z3.48 F4800.0 E130.0
G1 X-21.13 Y-4.4 Z3.48 F4800.0 E130.079
G1 X-21.09 Y-4.0 Z3.48 F4800.0 E130.1
G1 X-22.57 Y-4.0 Z3.48 F4800.0 E130.178
G1 X-22.53 Y-3.6 Z3.48 F4800.0 E130.199
G1 X-21.05 Y-3.6 Z3.48 F4800.0 E130.277
G1 X-21.01 Y-3.2 Z3.48 F4800.0 E130.299
G1 X-22.49 Y-3.2 Z3.48 F4800.0 E130.377
G1 X-22.45 Y-2.8 Z3.48 F4800.0 E130.398
G1 X-20.93 Y-2.8 Z3.48 F4800.0 E130.478
G1 X-20.81 Y-2.4 Z3.48 F4800.0 E130.5
G1 X-22.34 Y-2.4 Z3.48 F4800.0 E130.582
G1 X-22.22 Y-2.0 Z3.48 F4800.0 E130.604
G1 X-20.68 Y-2.0 Z3.48 F4800.0 E130.685
G1 X-20.56 Y-1.6 Z3.48 F4800.0 E130.707
G1 X-22.1 Y-1.6 Z3.48 F4800.0 E130.788
G1 X-21.98 Y-1.2 Z3.48 F4800.0 E130.81
G1 X-20.35 Y-1.2 Z3.48 F4800.0 E130.896
G1 X-20.14 Y-0.8 Z3.48 F4800.0 E130.92
G1 X-21.81 Y-0.8 Z3.48 F4800.0 E131.008
G1 X-21.6 Y-0.4 Z3.48 F4800.0 E131.032
G1 X-19.93 Y-0.4 Z3.48 F4800.0 E131.12
G1 X-19.64 Y0.0 Z3.48 F4800.0 E131.146
G1 X-21.38 Y0.0 Z3.48 F4800.0 E131.239
G1 X-21.17 Y0.4 Z3.48 F4800.0 E131.263
G1 X-19.31 Y0.4 Z3.48 F4800.0 E131.361
G1 X-18.98 Y0.8 Z3.48 F4800.0 E131.388
G1 X-20.89 Y0.8 Z3.48 F4800.0 E131.489
G1 X-20.56 Y1.2 Z3.48 F4800.0 E131.516
G1 X-18.54 Y1.2 Z3.48 F4800.0 E131.623
G1 X-18.05 Y1.6 Z3.48 F4800.0 E131.656
G1 X-20.23 Y1.6 Z3.48 F4800.0 E131.771
G1 X-19.88 Y2.0 Z3.48 F4800.0 E131.799
G1 X-17.46 Y2.0 Z3.48 F4800.0 E131.927
G1 X-16.71 Y2.4 Z3.48 F4800.0 E131.972
G1 X-19.39 Y2.4 Z3.48 F4800.0 E132.113
G1 X-18.91 Y2.8 Z3.48 F4800.0 E132.147
G1 X-15.62 Y2.8 Z3.48 F4800.0 E132.32
G1 F1200.0
G1 E131.707
G1 F4800.0
M103
G1 X-15.41 Y4.4 Z3.48 F4200.0
G1 F1200.0
G1 E132.32
G1 F4200.0
M101
G1 X-11.59 Y4.4 Z3.48 F4800.0 E132.523
G1 X-10.27 Y4.0 Z3.48 F4800.0 E132.595
G1 X-16.73 Y4.0 Z3.48 F4800.0 E132.937
G1 X-17.59 Y3.6 Z3.48 F4800.0 E132.987
G1 X-9.41 Y3.6 Z3.48 F4800.0 E133.419
G1 X-8.66 Y3.2 Z3.48 F4800.0 E133.464
G1 X-18.34 Y3.2 Z3.48 F4800.0 E133.975
G1 F1200.0
G1 E132.975
G1 F4800.0
M103
G1 X-11.38 Y2.8 Z3.48 F4200.0
G1 F1200.0
G1 E133.975
G1 F4200.0
M101
G1 X-8.1 Y2.8 Z3.48 F4800.0 E134.149
G1 X-7.61 Y2.4 Z3.48 F4800.0 E134.182
G1 X-10.29 Y2.4 Z3.48 F4800.0 E134.324
G1 F1200.0
G1 E133.324
G1 F4800.0
M103
G1 X-7.55 Y-0.53 Z3.48 F4200.0
G1 X-6.35 Y-4.5 Z3.48 F4200.0
G1 X-7.55 Y-8.47 Z3.48 F4200.0
G1 X-10.76 Y-11.11 Z3.48 F4200.0
G1 X-16.28 Y-11.6 Z3.48 F4200.0
G1 F1200.0
G1 E134.324
G1 F4200.0
M101
G1 X-19.15 Y-11.6 Z3.48 F4800.0 E134.476
G1 X-18.66 Y-12.0 Z3.48 F4800.0 E134.509
G1 X-8.34 Y-12.0 Z3.48 F4800.0 E135.054
G1 X-7.85 Y-11.6 Z3.48 F4800.0 E135.087
G1 X-10.72 Y-11.6 Z3.48 F4800.0 E135.239
G1 X-9.91 Y-11.2 Z3.48 F4800.0 E135.287
G1 X-7.36 Y-11.2 Z3.48 F4800.0 E135.422
G1 X-6.94 Y-10.8 Z3.48 F4800.0 E135.453
G1 X-9.2 Y-10.8 Z3.48 F4800.0 E135.572
G1 X-8.71 Y-10.4 Z3.48 F4800.0 E135.605
G1 X-6.61 Y-10.4 Z3.48 F4800.0 E135.716
G1 X-6.28 Y-10.0 Z3.48 F4800.0 E135.744
G1 X-8.22 Y-10.0 Z3.48 F4800.0 E135.846
G1 X-7.85 Y-9.6 Z3.48 F4800.0 E135.875
G1 X-5.95 Y-9.6 Z3.48 F4800.0 E135.976
G1 X-5.73 Y-9.2 Z3.48 F4800.0 E136.0
G1 X-7.53 Y-9.2 Z3.48 F4800.0 E136.095
G1 X-7.2 Y-8.8 Z3.48 F4800.0 E136.122
G1 X-5.51 Y-8.8 Z3.48 F4800.0 E136.211
G1 X-5.3 Y-8.4 Z3.48 F4800.0 E136.235
G1 X-6.97 Y-8.4 Z3.48 F4800.0 E136.323
G1 X-6.75 Y-8.0 Z3.48 F4800.0 E136.347
G1 X-5.08 Y-8.0 Z3.48 F4800.0 E136.435
G1 X-4.96 Y-7.6 Z3.48 F4800.0 E136.458
G1 X-6.54 Y-7.6 Z3.48 F4800.0 E136.541
G1 X-6.38 Y-7.2 Z3.48 F4800.0 E136.564
G1 X-4.84 Y-7.2 Z3.48 F4800.0 E136.645
G1 X-4.72 Y-6.8 Z3.48 F4800.0 E136.667
G1 X-6.26 Y-6.8 Z3.48 F4800.0 E136.748
G1 X-6.13 Y-6.4 Z3.48 F4800.0 E136.77
G1 X-4.6 Y-6.4 Z3.48 F4800.0 E136.852
G1 X-4.53 Y-6.0 Z3.48 F4800.0 E136.873
G1 X-6.01 Y-6.0 Z3.48 F4800.0 E136.951
G1 X-5.97 Y-5.6 Z3.48 F4800.0 E136.973
G1 X-4.49 Y-5.6 Z3.48 F4800.0 E137.051
G1 X-4.45 Y-5.2 Z3.48 F4800.0 E137.072
G1 X-5.93 Y-5.2 Z3.48 F4800.0 E137.15
G1 X-5.89 Y-4.8 Z3.48 F4800.0 E137.171
G1 X-4.41 Y-4.8 Z3.48 F4800.0 E137.249
G1 X-4.39 Y-4.4 Z3.48 F4800.0 E137.271
G1 X-5.87 Y-4.4 Z3.48 F4800.0 E137.349
G1 X-5.91 Y-4.0 Z3.48 F4800.0 E137.37
G1 X-4.43 Y-4.0 Z3.48 F4800.0 E137.448
G1 X-4.47 Y-3.6 Z3.48 F4800.0 E137.469
G1 X-5.95 Y-3.6 Z3.48 F4800.0 E137.547
G1 X-5.99 Y-3.2 Z3.48 F4800.0 E137.569
G1 X-4.51 Y-3.2 Z3.48 F4800.0 E137.647
G1 X-4.55 Y-2.8 Z3.48 F4800.0 E137.668
G1 X-6.07 Y-2.8 Z3.48 F4800.0 E137.748
G1 X-6.2 Y-2.4 Z3.48 F4800.0 E137.771
G1 X-4.66 Y-2.4 Z3.48 F4800.0 E137.852
G1 X-4.78 Y-2.0 Z3.48 F4800.0 E137.874
G1 X-6.32 Y-2.0 Z3.48 F4800.0 E137.955
G1 X-6.44 Y-1.6 Z3.48 F4800.0 E137.977
G1 X-4.9 Y-1.6 Z3.48 F4800.0 E138.058
G1 X-5.02 Y-1.2 Z3.48 F4800.0 E138.081
G1 X-6.65 Y-1.2 Z3.48 F4800.0 E138.166
G1 X-6.86 Y-0.8 Z3.48 F4800.0 E138.19
G1 X-5.19 Y-0.8 Z3.48 F4800.0 E138.279
G1 X-5.41 Y-0.4 Z3.48 F4800.0 E138.302
G1 X-7.07 Y-0.4 Z3.48 F4800.0 E138.391
G1 X-7.36 Y0.0 Z3.48 F4800.0 E138.417
G1 X-5.62 Y0.0 Z3.48 F4800.0 E138.509
G1 X-5.83 Y0.4 Z3.48 F4800.0 E138.533
G1 X-7.69 Y0.4 Z3.48 F4800.0 E138.631
G1 X-8.02 Y0.8 Z3.48 F4800.0 E138.658
G1 X-6.11 Y0.8 Z3.48 F4800.0 E138.759
G1 X-6.44 Y1.2 Z3.48 F4800.0 E138.786
G1 X-8.47 Y1.2 Z3.48 F4800.0 E138.893
G1 X-8.95 Y1.6 Z3.48 F4800.0 E138.926
G1 X-6.77 Y1.6 Z3.48 F4800.0 E139.041
G1 X-7.12 Y2.0 Z3.48 F4800.0 E139.07
G1 X-9.54 Y2.0 Z3.48 F4800.0 E139.197
G1 F1200.0
G1 E138.197
G1 F4800.0
M103
G1 X-7.55 Y-0.53 Z3.48 F4200.0
G1 X-6.35 Y-4.5 Z3.48 F4200.0
G1 X-9.04 Y-12.4 Z3.48 F4200.0
G1 F1200.0
G1 E139.197
G1 F4200.0
M101
G1 X-17.97 Y-12.4 Z3.48 F4800.0 E139.669
G1 F1200.0
G1 E139.669
G1 F4800.0
M103
G1 X-17.22 Y-12.8 Z3.48 F4200.0
G1 F1200.0
G1 E139.669
G1 F4200.0
M101
G1 X-9.78 Y-12.8 Z3.48 F4800.0 E140.062
G1 F1200.0
G1 E139.849
G1 F4800.0
M103
G1 X-10.93 Y-13.2 Z3.48 F4200.0
G1 F1200.0
G1 E140.062
G1 F4200.0
M101
G1 X-16.07 Y-13.2 Z3.48 F4800.0 E140.333
G1 F1200.0
G1 E139.333
G1 F4800.0
M103
G1 X-13.67 Y-13.6 Z3.48 F4200.0
G1 F1200.0
G1 E140.333
G1 F4200.0
M101
G1 X-13.33 Y-13.6 Z3.48 F4800.0 E140.351
G1 F1200.0
G1 E139.351
G1 F4800.0
M103
(</infill>)
(</nestedRing>)
(</rotation>)
(</layer>)
(<layer> 3.754 )
(<rotation> (6.12323399574e-17+1j) )
(<nestedRing>)
(<boundaryPerimeter>)
(<boundaryPoint> X-25.875 Y7.875 Z3.754 </boundaryPoint>)
(<boundaryPoint> X-28.051 Y5.223 Z3.754 </boundaryPoint>)
(<boundaryPoint> X-29.668 Y2.197 Z3.754 </boundaryPoint>)
(<boundaryPoint> X-30.664 Y-1.086 Z3.754 </boundaryPoint>)
(<boundaryPoint> X-31.001 Y-4.5 Z3.754 </boundaryPoint>)
(<boundaryPoint> X-30.664 Y-7.914 Z3.754 </boundaryPoint>)
(<boundaryPoint> X-29.668 Y-11.197 Z3.754 </boundaryPoint>)
(<boundaryPoint> X-28.051 Y-14.223 Z3.754 </boundaryPoint>)
(<boundaryPoint> X-25.875 Y-16.875 Z3.754 </boundaryPoint>)
(<boundaryPoint> X-23.223 Y-19.051 Z3.754 </boundaryPoint>)
(<boundaryPoint> X-20.197 Y-20.668 Z3.754 </boundaryPoint>)
(<boundaryPoint> X-16.914 Y-21.664 Z3.754 </boundaryPoint>)
(<boundaryPoint> X-13.5 Y-22.001 Z3.754 </boundaryPoint>)
(<boundaryPoint> X-10.086 Y-21.664 Z3.754 </boundaryPoint>)
(<boundaryPoint> X-6.803 Y-20.668 Z3.754 </boundaryPoint>)
(<boundaryPoint> X-3.777 Y-19.051 Z3.754 </boundaryPoint>)
(<boundaryPoint> X-1.125 Y-16.875 Z3.754 </boundaryPoint>)
(<boundaryPoint> X1.051 Y-14.223 Z3.754 </boundaryPoint>)
(<boundaryPoint> X2.668 Y-11.197 Z3.754 </boundaryPoint>)
(<boundaryPoint> X3.664 Y-7.914 Z3.754 </boundaryPoint>)
(<boundaryPoint> X4.001 Y-4.5 Z3.754 </boundaryPoint>)
(<boundaryPoint> X3.664 Y-1.086 Z3.754 </boundaryPoint>)
(<boundaryPoint> X2.668 Y2.197 Z3.754 </boundaryPoint>)
(<boundaryPoint> X1.051 Y5.223 Z3.754 </boundaryPoint>)
(<boundaryPoint> X-1.125 Y7.875 Z3.754 </boundaryPoint>)
(<boundaryPoint> X-3.777 Y10.051 Z3.754 </boundaryPoint>)
(<boundaryPoint> X-6.803 Y11.668 Z3.754 </boundaryPoint>)
(<boundaryPoint> X-10.086 Y12.664 Z3.754 </boundaryPoint>)
(<boundaryPoint> X-13.5 Y13.001 Z3.754 </boundaryPoint>)
(<boundaryPoint> X-16.914 Y12.664 Z3.754 </boundaryPoint>)
(<boundaryPoint> X-20.197 Y11.668 Z3.754 </boundaryPoint>)
(<boundaryPoint> X-23.223 Y10.051 Z3.754 </boundaryPoint>)
(<loop> inner )
G1 X-18.52 Y-9.85 Z3.75 F4200.0
G1 F1200.0
G1 E140.351
G1 F4200.0
M101
G1 X-18.7 Y-9.7 Z3.75 F4800.0 E140.364
G1 X-19.62 Y-8.59 Z3.75 F4800.0 E140.44
G1 X-20.3 Y-7.32 Z3.75 F4800.0 E140.516
G1 X-20.71 Y-5.94 Z3.75 F4800.0 E140.592
G1 X-20.86 Y-4.5 Z3.75 F4800.0 E140.669
G1 X-20.71 Y-3.07 Z3.75 F4800.0 E140.745
G1 X-20.3 Y-1.69 Z3.75 F4800.0 E140.821
G1 X-19.62 Y-0.41 Z3.75 F4800.0 E140.897
G1 X-18.7 Y0.7 Z3.75 F4800.0 E140.973
G1 X-17.59 Y1.62 Z3.75 F4800.0 E141.049
G1 X-16.32 Y2.3 Z3.75 F4800.0 E141.126
G1 X-14.94 Y2.71 Z3.75 F4800.0 E141.202
G1 X-13.5 Y2.86 Z3.75 F4800.0 E141.278
G1 X-12.07 Y2.71 Z3.75 F4800.0 E141.354
G1 X-10.69 Y2.3 Z3.75 F4800.0 E141.43
G1 X-9.41 Y1.62 Z3.75 F4800.0 E141.506
G1 X-8.3 Y0.7 Z3.75 F4800.0 E141.583
G1 X-7.38 Y-0.41 Z3.75 F4800.0 E141.659
G1 X-6.7 Y-1.69 Z3.75 F4800.0 E141.735
G1 X-6.29 Y-3.07 Z3.75 F4800.0 E141.811
G1 X-6.14 Y-4.5 Z3.75 F4800.0 E141.887
G1 X-6.29 Y-5.94 Z3.75 F4800.0 E141.963
G1 X-6.7 Y-7.32 Z3.75 F4800.0 E142.04
G1 X-7.38 Y-8.59 Z3.75 F4800.0 E142.116
G1 X-8.3 Y-9.7 Z3.75 F4800.0 E142.192
G1 X-9.41 Y-10.62 Z3.75 F4800.0 E142.268
G1 X-10.69 Y-11.3 Z3.75 F4800.0 E142.344
G1 X-12.07 Y-11.71 Z3.75 F4800.0 E142.421
G1 X-13.5 Y-11.86 Z3.75 F4800.0 E142.497
G1 X-14.94 Y-11.71 Z3.75 F4800.0 E142.573
G1 X-16.32 Y-11.3 Z3.75 F4800.0 E142.649
G1 X-17.59 Y-10.62 Z3.75 F4800.0 E142.725
G1 X-18.52 Y-9.85 Z3.75 F4800.0 E142.789
G1 F1200.0
G1 E141.789
G1 F4800.0
M103
(</loop>)
(<loop> outer )
G1 X-24.17 Y-15.46 Z3.75 F4200.0
G1 F1200.0
G1 E142.789
G1 F4200.0
M101
G1 X-23.94 Y-15.53 Z3.75 F4800.0 E142.801
G1 X-23.53 Y-15.94 Z3.75 F4800.0 E142.832
G1 X-23.38 Y-16.5 Z3.75 F4800.0 E142.863
G1 X-23.53 Y-17.06 Z3.75 F4800.0 E142.894
G1 X-23.8 Y-17.34 Z3.75 F4800.0 E142.914
G1 X-23.94 Y-17.68 Z3.75 F4800.0 E142.934
G1 X-22.89 Y-18.55 Z3.75 F4800.0 E143.006
G1 X-19.97 Y-20.11 Z3.75 F4800.0 E143.181
G1 X-19.54 Y-20.24 Z3.75 F4800.0 E143.205
G1 X-18.86 Y-19.83 Z3.75 F4800.0 E143.246
G1 X-18.56 Y-19.53 Z3.75 F4800.0 E143.269
G1 X-18.0 Y-19.38 Z3.75 F4800.0 E143.3
G1 X-17.44 Y-19.53 Z3.75 F4800.0 E143.33
G1 X-17.03 Y-19.94 Z3.75 F4800.0 E143.361
G1 X-16.88 Y-20.5 Z3.75 F4800.0 E143.392
G1 X-16.95 Y-20.76 Z3.75 F4800.0 E143.406
G1 X-16.67 Y-21.09 Z3.75 F4800.0 E143.429
G1 X-13.5 Y-21.4 Z3.75 F4800.0 E143.597
G1 X-10.2 Y-21.07 Z3.75 F4800.0 E143.772
G1 X-7.03 Y-20.11 Z3.75 F4800.0 E143.947
G1 X-4.11 Y-18.55 Z3.75 F4800.0 E144.122
G1 X-1.55 Y-16.45 Z3.75 F4800.0 E144.297
G1 X0.55 Y-13.89 Z3.75 F4800.0 E144.472
G1 X2.11 Y-10.97 Z3.75 F4800.0 E144.647
G1 X3.07 Y-7.8 Z3.75 F4800.0 E144.822
G1 X3.4 Y-4.5 Z3.75 F4800.0 E144.997
G1 X3.07 Y-1.2 Z3.75 F4800.0 E145.172
G1 X2.11 Y1.97 Z3.75 F4800.0 E145.347
G1 X0.55 Y4.89 Z3.75 F4800.0 E145.522
G1 X-1.55 Y7.45 Z3.75 F4800.0 E145.697
G1 X-4.11 Y9.55 Z3.75 F4800.0 E145.872
G1 X-7.03 Y11.11 Z3.75 F4800.0 E146.047
G1 X-10.2 Y12.07 Z3.75 F4800.0 E146.222
G1 X-13.5 Y12.4 Z3.75 F4800.0 E146.397
G1 X-16.8 Y12.07 Z3.75 F4800.0 E146.572
G1 X-19.97 Y11.11 Z3.75 F4800.0 E146.747
G1 X-22.89 Y9.55 Z3.75 F4800.0 E146.922
G1 X-25.45 Y7.45 Z3.75 F4800.0 E147.097
G1 X-27.55 Y4.89 Z3.75 F4800.0 E147.272
G1 X-29.11 Y1.97 Z3.75 F4800.0 E147.447
G1 X-30.07 Y-1.2 Z3.75 F4800.0 E147.622
G1 X-30.4 Y-4.5 Z3.75 F4800.0 E147.797
G1 X-30.07 Y-7.8 Z3.75 F4800.0 E147.971
G1 X-29.11 Y-10.97 Z3.75 F4800.0 E148.146
G1 X-27.55 Y-13.89 Z3.75 F4800.0 E148.321
G1 X-25.7 Y-16.15 Z3.75 F4800.0 E148.476
G1 X-25.06 Y-15.53 Z3.75 F4800.0 E148.523
G1 X-24.5 Y-15.38 Z3.75 F4800.0 E148.553
G1 X-24.17 Y-15.46 Z3.75 F4800.0 E148.571
G1 F1200.0
G1 E147.571
G1 F4800.0
M103
(</loop>)
(<edgePath>)
;M108 R40.0
G1 X-18.77 Y-20.95 Z3.75 F4200.0
G1 X-18.45 Y-21.27 Z3.75 F4200.0
G1 X-18.0 Y-21.39 Z3.75 F4200.0
G1 X-17.72 Y-21.34 Z3.75 F4200.0
G1 X-17.43 Y-21.3 Z3.75 F4200.0
G1 F1200.0
G1 E148.571
G1 F4200.0
M101
G1 X-16.88 Y-21.47 Z3.75 F2400.0 E148.602
G1 X-13.5 Y-21.8 Z3.75 F2400.0 E148.781
G1 X-10.13 Y-21.47 Z3.75 F2400.0 E148.96
G1 X-6.88 Y-20.48 Z3.75 F2400.0 E149.14
G1 X-3.89 Y-18.88 Z3.75 F2400.0 E149.319
G1 X-1.27 Y-16.73 Z3.75 F2400.0 E149.498
G1 X0.88 Y-14.11 Z3.75 F2400.0 E149.677
G1 X2.48 Y-11.12 Z3.75 F2400.0 E149.856
G1 X3.47 Y-7.88 Z3.75 F2400.0 E150.035
G1 X3.8 Y-4.5 Z3.75 F2400.0 E150.214
G1 X3.47 Y-1.13 Z3.75 F2400.0 E150.394
G1 X2.48 Y2.12 Z3.75 F2400.0 E150.573
G1 X0.88 Y5.11 Z3.75 F2400.0 E150.752
G1 X-1.27 Y7.73 Z3.75 F2400.0 E150.931
G1 X-3.89 Y9.88 Z3.75 F2400.0 E151.11
G1 X-6.88 Y11.48 Z3.75 F2400.0 E151.289
G1 X-10.13 Y12.47 Z3.75 F2400.0 E151.468
G1 X-13.5 Y12.8 Z3.75 F2400.0 E151.648
G1 X-16.88 Y12.47 Z3.75 F2400.0 E151.827
G1 X-20.12 Y11.48 Z3.75 F2400.0 E152.006
G1 X-23.11 Y9.88 Z3.75 F2400.0 E152.185
G1 X-25.73 Y7.73 Z3.75 F2400.0 E152.364
G1 X-27.88 Y5.11 Z3.75 F2400.0 E152.543
G1 X-29.48 Y2.12 Z3.75 F2400.0 E152.722
G1 X-30.47 Y-1.13 Z3.75 F2400.0 E152.902
G1 X-30.8 Y-4.5 Z3.75 F2400.0 E153.081
G1 X-30.47 Y-7.88 Z3.75 F2400.0 E153.26
G1 X-29.48 Y-11.12 Z3.75 F2400.0 E153.439
G1 X-27.88 Y-14.11 Z3.75 F2400.0 E153.618
G1 X-25.73 Y-16.73 Z3.75 F2400.0 E153.797
G1 X-25.18 Y-17.18 Z3.75 F2400.0 E153.835
G1 F1200.0
G1 E153.835
G1 F2400.0
M103
G1 X-24.94 Y-17.38 Z3.75 F4200.0
G1 F1200.0
G1 E153.835
G1 F4200.0
M101
G1 X-23.11 Y-18.88 Z3.75 F2400.0 E153.96
G1 X-20.12 Y-20.48 Z3.75 F2400.0 E154.139
G1 X-18.91 Y-20.85 Z3.75 F2400.0 E154.206
G1 F1200.0
G1 E154.206
G1 F2400.0
M103
(</edgePath>)
(</boundaryPerimeter>)
(<nestedRing>)
(<boundaryPerimeter>)
(<boundaryPoint> X-17.497 Y-20.5 Z3.754 </boundaryPoint>)
(<boundaryPoint> X-17.564 Y-20.752 Z3.754 </boundaryPoint>)
(<boundaryPoint> X-17.748 Y-20.936 Z3.754 </boundaryPoint>)
(<boundaryPoint> X-18.0 Y-21.003 Z3.754 </boundaryPoint>)
(<boundaryPoint> X-18.252 Y-20.936 Z3.754 </boundaryPoint>)
(<boundaryPoint> X-18.436 Y-20.752 Z3.754 </boundaryPoint>)
(<boundaryPoint> X-18.503 Y-20.5 Z3.754 </boundaryPoint>)
(<boundaryPoint> X-18.436 Y-20.248 Z3.754 </boundaryPoint>)
(<boundaryPoint> X-18.252 Y-20.064 Z3.754 </boundaryPoint>)
(<boundaryPoint> X-18.0 Y-19.997 Z3.754 </boundaryPoint>)
(<boundaryPoint> X-17.748 Y-20.064 Z3.754 </boundaryPoint>)
(<boundaryPoint> X-17.564 Y-20.248 Z3.754 </boundaryPoint>)
(<edge> inner )
G1 X-18.45 Y-21.02 Z3.75 F4200.0
G1 F1200.0
G1 E154.206
G1 F4200.0
M101
G1 X-18.61 Y-20.86 Z3.75 F2400.0 E154.219
G1 X-18.71 Y-20.5 Z3.75 F2400.0 E154.238
G1 X-18.61 Y-20.15 Z3.75 F2400.0 E154.258
G1 X-18.36 Y-19.89 Z3.75 F2400.0 E154.277
G1 X-18.0 Y-19.79 Z3.75 F2400.0 E154.297
G1 X-17.65 Y-19.89 Z3.75 F2400.0 E154.316
G1 X-17.39 Y-20.15 Z3.75 F2400.0 E154.335
G1 X-17.29 Y-20.5 Z3.75 F2400.0 E154.355
G1 X-17.39 Y-20.86 Z3.75 F2400.0 E154.374
G1 X-17.65 Y-21.12 Z3.75 F2400.0 E154.394
G1 X-18.0 Y-21.21 Z3.75 F2400.0 E154.413
G1 X-18.36 Y-21.12 Z3.75 F2400.0 E154.432
G1 X-18.45 Y-21.02 Z3.75 F2400.0 E154.439
G1 F1200.0
G1 E153.439
G1 F2400.0
M103
(</edge>)
(</boundaryPerimeter>)
(</nestedRing>)
(<nestedRing>)
(<boundaryPerimeter>)
(<boundaryPoint> X-24.064 Y-16.248 Z3.754 </boundaryPoint>)
(<boundaryPoint> X-23.997 Y-16.5 Z3.754 </boundaryPoint>)
(<boundaryPoint> X-24.064 Y-16.752 Z3.754 </boundaryPoint>)
(<boundaryPoint> X-24.248 Y-16.936 Z3.754 </boundaryPoint>)
(<boundaryPoint> X-24.5 Y-17.003 Z3.754 </boundaryPoint>)
(<boundaryPoint> X-24.752 Y-16.936 Z3.754 </boundaryPoint>)
(<boundaryPoint> X-24.936 Y-16.752 Z3.754 </boundaryPoint>)
(<boundaryPoint> X-25.003 Y-16.5 Z3.754 </boundaryPoint>)
(<boundaryPoint> X-24.936 Y-16.248 Z3.754 </boundaryPoint>)
(<boundaryPoint> X-24.752 Y-16.064 Z3.754 </boundaryPoint>)
(<boundaryPoint> X-24.5 Y-15.997 Z3.754 </boundaryPoint>)
(<boundaryPoint> X-24.248 Y-16.064 Z3.754 </boundaryPoint>)
(<edge> inner )
G1 X-23.82 Y-16.62 Z3.75 F4200.0
G1 F1200.0
G1 E154.439
G1 F4200.0
M101
G1 X-23.89 Y-16.86 Z3.75 F2400.0 E154.452
G1 X-24.15 Y-17.11 Z3.75 F2400.0 E154.471
G1 X-24.5 Y-17.21 Z3.75 F2400.0 E154.491
G1 X-24.86 Y-17.11 Z3.75 F2400.0 E154.51
G1 X-25.12 Y-16.86 Z3.75 F2400.0 E154.53
G1 X-25.21 Y-16.5 Z3.75 F2400.0 E154.549
G1 X-25.12 Y-16.15 Z3.75 F2400.0 E154.568
G1 X-24.86 Y-15.89 Z3.75 F2400.0 E154.588
G1 X-24.5 Y-15.79 Z3.75 F2400.0 E154.607
G1 X-24.15 Y-15.89 Z3.75 F2400.0 E154.627
G1 X-23.89 Y-16.15 Z3.75 F2400.0 E154.646
G1 X-23.79 Y-16.5 Z3.75 F2400.0 E154.665
G1 X-23.82 Y-16.62 Z3.75 F2400.0 E154.672
G1 F1200.0
G1 E153.672
G1 F2400.0
M103
(</edge>)
(</boundaryPerimeter>)
(</nestedRing>)
(<nestedRing>)
(<boundaryPerimeter>)
(<boundaryPoint> X-16.084 Y-10.739 Z3.754 </boundaryPoint>)
(<boundaryPoint> X-17.252 Y-10.115 Z3.754 </boundaryPoint>)
(<boundaryPoint> X-18.275 Y-9.275 Z3.754 </boundaryPoint>)
(<boundaryPoint> X-19.115 Y-8.252 Z3.754 </boundaryPoint>)
(<boundaryPoint> X-19.739 Y-7.084 Z3.754 </boundaryPoint>)
(<boundaryPoint> X-20.123 Y-5.817 Z3.754 </boundaryPoint>)
(<boundaryPoint> X-20.253 Y-4.5 Z3.754 </boundaryPoint>)
(<boundaryPoint> X-20.123 Y-3.183 Z3.754 </boundaryPoint>)
(<boundaryPoint> X-19.739 Y-1.916 Z3.754 </boundaryPoint>)
(<boundaryPoint> X-19.115 Y-0.748 Z3.754 </boundaryPoint>)
(<boundaryPoint> X-18.275 Y0.275 Z3.754 </boundaryPoint>)
(<boundaryPoint> X-17.252 Y1.115 Z3.754 </boundaryPoint>)
(<boundaryPoint> X-16.084 Y1.739 Z3.754 </boundaryPoint>)
(<boundaryPoint> X-14.817 Y2.123 Z3.754 </boundaryPoint>)
(<boundaryPoint> X-13.5 Y2.253 Z3.754 </boundaryPoint>)
(<boundaryPoint> X-12.183 Y2.123 Z3.754 </boundaryPoint>)
(<boundaryPoint> X-10.916 Y1.739 Z3.754 </boundaryPoint>)
(<boundaryPoint> X-9.748 Y1.115 Z3.754 </boundaryPoint>)
(<boundaryPoint> X-8.725 Y0.275 Z3.754 </boundaryPoint>)
(<boundaryPoint> X-7.885 Y-0.748 Z3.754 </boundaryPoint>)
(<boundaryPoint> X-7.261 Y-1.916 Z3.754 </boundaryPoint>)
(<boundaryPoint> X-6.877 Y-3.183 Z3.754 </boundaryPoint>)
(<boundaryPoint> X-6.747 Y-4.5 Z3.754 </boundaryPoint>)
(<boundaryPoint> X-6.877 Y-5.817 Z3.754 </boundaryPoint>)
(<boundaryPoint> X-7.261 Y-7.084 Z3.754 </boundaryPoint>)
(<boundaryPoint> X-7.885 Y-8.252 Z3.754 </boundaryPoint>)
(<boundaryPoint> X-8.725 Y-9.275 Z3.754 </boundaryPoint>)
(<boundaryPoint> X-9.748 Y-10.115 Z3.754 </boundaryPoint>)
(<boundaryPoint> X-10.916 Y-10.739 Z3.754 </boundaryPoint>)
(<boundaryPoint> X-12.183 Y-11.123 Z3.754 </boundaryPoint>)
(<boundaryPoint> X-13.5 Y-11.253 Z3.754 </boundaryPoint>)
(<boundaryPoint> X-14.817 Y-11.123 Z3.754 </boundaryPoint>)
(<edge> inner )
G1 X-17.85 Y-9.88 Z3.75 F4200.0
G1 F1200.0
G1 E154.672
G1 F4200.0
M101
G1 X-18.03 Y-9.73 Z3.75 F2400.0 E154.685
G1 X-18.42 Y-9.42 Z3.75 F2400.0 E154.711
G1 X-19.28 Y-8.36 Z3.75 F2400.0 E154.783
G1 X-19.93 Y-7.16 Z3.75 F2400.0 E154.855
G1 X-20.32 Y-5.86 Z3.75 F2400.0 E154.927
G1 X-20.45 Y-4.5 Z3.75 F2400.0 E154.999
G1 X-20.32 Y-3.14 Z3.75 F2400.0 E155.071
G1 X-19.93 Y-1.84 Z3.75 F2400.0 E155.143
G1 X-19.28 Y-0.64 Z3.75 F2400.0 E155.215
G1 X-18.42 Y0.42 Z3.75 F2400.0 E155.287
G1 X-17.36 Y1.28 Z3.75 F2400.0 E155.359
G1 X-16.16 Y1.93 Z3.75 F2400.0 E155.431
G1 X-14.86 Y2.32 Z3.75 F2400.0 E155.503
G1 X-13.5 Y2.45 Z3.75 F2400.0 E155.575
G1 X-12.14 Y2.32 Z3.75 F2400.0 E155.647
G1 X-10.84 Y1.93 Z3.75 F2400.0 E155.719
G1 X-9.64 Y1.28 Z3.75 F2400.0 E155.791
G1 X-8.58 Y0.42 Z3.75 F2400.0 E155.863
G1 X-7.72 Y-0.64 Z3.75 F2400.0 E155.935
G1 X-7.08 Y-1.84 Z3.75 F2400.0 E156.007
G1 X-6.68 Y-3.14 Z3.75 F2400.0 E156.079
G1 X-6.55 Y-4.5 Z3.75 F2400.0 E156.151
G1 X-6.68 Y-5.86 Z3.75 F2400.0 E156.223
G1 X-7.08 Y-7.16 Z3.75 F2400.0 E156.295
G1 X-7.72 Y-8.36 Z3.75 F2400.0 E156.367
G1 X-8.58 Y-9.42 Z3.75 F2400.0 E156.439
G1 X-9.64 Y-10.28 Z3.75 F2400.0 E156.511
G1 X-10.84 Y-10.93 Z3.75 F2400.0 E156.583
G1 X-12.14 Y-11.32 Z3.75 F2400.0 E156.655
G1 X-13.5 Y-11.45 Z3.75 F2400.0 E156.727
G1 X-14.86 Y-11.32 Z3.75 F2400.0 E156.799
G1 X-16.16 Y-10.93 Z3.75 F2400.0 E156.871
G1 X-17.36 Y-10.28 Z3.75 F2400.0 E156.943
G1 X-17.85 Y-9.88 Z3.75 F2400.0 E156.977
G1 F1200.0
G1 E155.977
G1 F2400.0
M103
(</edge>)
(</boundaryPerimeter>)
(</nestedRing>)
(<infill>)
(<infillBoundary>)
(<infillPoint> X-25.449 Y7.449 Z3.754 </infillPoint>)
(<infillPoint> X-27.55 Y4.888 Z3.754 </infillPoint>)
(<infillPoint> X-29.111 Y1.966 Z3.754 </infillPoint>)
(<infillPoint> X-30.073 Y-1.204 Z3.754 </infillPoint>)
(<infillPoint> X-30.398 Y-4.5 Z3.754 </infillPoint>)
(<infillPoint> X-30.073 Y-7.796 Z3.754 </infillPoint>)
(<infillPoint> X-29.111 Y-10.966 Z3.754 </infillPoint>)
(<infillPoint> X-27.55 Y-13.888 Z3.754 </infillPoint>)
(<infillPoint> X-25.697 Y-16.146 Z3.754 </infillPoint>)
(<infillPoint> X-25.062 Y-15.526 Z3.754 </infillPoint>)
(<infillPoint> X-24.5 Y-15.376 Z3.754 </infillPoint>)
(<infillPoint> X-23.938 Y-15.526 Z3.754 </infillPoint>)
(<infillPoint> X-23.526 Y-15.938 Z3.754 </infillPoint>)
(<infillPoint> X-23.376 Y-16.5 Z3.754 </infillPoint>)
(<infillPoint> X-23.526 Y-17.062 Z3.754 </infillPoint>)
(<infillPoint> X-23.804 Y-17.34 Z3.754 </infillPoint>)
(<infillPoint> X-23.942 Y-17.685 Z3.754 </infillPoint>)
(<infillPoint> X-22.888 Y-18.55 Z3.754 </infillPoint>)
(<infillPoint> X-19.966 Y-20.111 Z3.754 </infillPoint>)
(<infillPoint> X-19.537 Y-20.241 Z3.754 </infillPoint>)
(<infillPoint> X-18.865 Y-19.828 Z3.754 </infillPoint>)
(<infillPoint> X-18.562 Y-19.526 Z3.754 </infillPoint>)
(<infillPoint> X-18.0 Y-19.376 Z3.754 </infillPoint>)
(<infillPoint> X-17.438 Y-19.526 Z3.754 </infillPoint>)
(<infillPoint> X-17.026 Y-19.938 Z3.754 </infillPoint>)
(<infillPoint> X-16.876 Y-20.5 Z3.754 </infillPoint>)
(<infillPoint> X-16.945 Y-20.758 Z3.754 </infillPoint>)
(<infillPoint> X-16.672 Y-21.085 Z3.754 </infillPoint>)
(<infillPoint> X-13.5 Y-21.398 Z3.754 </infillPoint>)
(<infillPoint> X-10.204 Y-21.073 Z3.754 </infillPoint>)
(<infillPoint> X-7.034 Y-20.111 Z3.754 </infillPoint>)
(<infillPoint> X-4.112 Y-18.55 Z3.754 </infillPoint>)
(<infillPoint> X-1.551 Y-16.449 Z3.754 </infillPoint>)
(<infillPoint> X0.55 Y-13.888 Z3.754 </infillPoint>)
(<infillPoint> X2.111 Y-10.966 Z3.754 </infillPoint>)
(<infillPoint> X3.073 Y-7.796 Z3.754 </infillPoint>)
(<infillPoint> X3.398 Y-4.5 Z3.754 </infillPoint>)
(<infillPoint> X3.073 Y-1.204 Z3.754 </infillPoint>)
(<infillPoint> X2.111 Y1.966 Z3.754 </infillPoint>)
(<infillPoint> X0.55 Y4.888 Z3.754 </infillPoint>)
(<infillPoint> X-1.551 Y7.449 Z3.754 </infillPoint>)
(<infillPoint> X-4.112 Y9.55 Z3.754 </infillPoint>)
(<infillPoint> X-7.034 Y11.111 Z3.754 </infillPoint>)
(<infillPoint> X-10.204 Y12.073 Z3.754 </infillPoint>)
(<infillPoint> X-13.5 Y12.398 Z3.754 </infillPoint>)
(<infillPoint> X-16.796 Y12.073 Z3.754 </infillPoint>)
(<infillPoint> X-19.966 Y11.111 Z3.754 </infillPoint>)
(<infillPoint> X-22.888 Y9.55 Z3.754 </infillPoint>)
(</infillBoundary>)
(<infillBoundary>)
(<infillPoint> X-16.315 Y-11.296 Z3.754 </infillPoint>)
(<infillPoint> X-17.587 Y-10.616 Z3.754 </infillPoint>)
(<infillPoint> X-18.701 Y-9.701 Z3.754 </infillPoint>)
(<infillPoint> X-19.616 Y-8.587 Z3.754 </infillPoint>)
(<infillPoint> X-20.296 Y-7.315 Z3.754 </infillPoint>)
(<infillPoint> X-20.714 Y-5.935 Z3.754 </infillPoint>)
(<infillPoint> X-20.856 Y-4.5 Z3.754 </infillPoint>)
(<infillPoint> X-20.714 Y-3.065 Z3.754 </infillPoint>)
(<infillPoint> X-20.296 Y-1.685 Z3.754 </infillPoint>)
(<infillPoint> X-19.616 Y-0.413 Z3.754 </infillPoint>)
(<infillPoint> X-18.701 Y0.701 Z3.754 </infillPoint>)
(<infillPoint> X-17.587 Y1.616 Z3.754 </infillPoint>)
(<infillPoint> X-16.315 Y2.296 Z3.754 </infillPoint>)
(<infillPoint> X-14.935 Y2.714 Z3.754 </infillPoint>)
(<infillPoint> X-13.5 Y2.856 Z3.754 </infillPoint>)
(<infillPoint> X-12.065 Y2.714 Z3.754 </infillPoint>)
(<infillPoint> X-10.685 Y2.296 Z3.754 </infillPoint>)
(<infillPoint> X-9.413 Y1.616 Z3.754 </infillPoint>)
(<infillPoint> X-8.299 Y0.701 Z3.754 </infillPoint>)
(<infillPoint> X-7.384 Y-0.413 Z3.754 </infillPoint>)
(<infillPoint> X-6.704 Y-1.685 Z3.754 </infillPoint>)
(<infillPoint> X-6.286 Y-3.065 Z3.754 </infillPoint>)
(<infillPoint> X-6.144 Y-4.5 Z3.754 </infillPoint>)
(<infillPoint> X-6.286 Y-5.935 Z3.754 </infillPoint>)
(<infillPoint> X-6.704 Y-7.315 Z3.754 </infillPoint>)
(<infillPoint> X-7.384 Y-8.587 Z3.754 </infillPoint>)
(<infillPoint> X-8.299 Y-9.701 Z3.754 </infillPoint>)
(<infillPoint> X-9.413 Y-10.616 Z3.754 </infillPoint>)
(<infillPoint> X-10.685 Y-11.296 Z3.754 </infillPoint>)
(<infillPoint> X-12.065 Y-11.714 Z3.754 </infillPoint>)
(<infillPoint> X-13.5 Y-11.856 Z3.754 </infillPoint>)
(<infillPoint> X-14.935 Y-11.714 Z3.754 </infillPoint>)
(</infillBoundary>)
;M108 R80.0
G1 X-20.8 Y-6.62 Z3.75 F4200.0
G1 F1200.0
G1 E156.977
G1 F4200.0
M101
G1 X-20.8 Y-19.35 Z3.75 F4800.0 E157.649
G1 X-20.4 Y-19.56 Z3.75 F4800.0 E157.673
G1 X-20.4 Y-7.71 Z3.75 F4800.0 E158.299
G1 X-20.0 Y-8.46 Z3.75 F4800.0 E158.344
G1 X-20.0 Y-19.78 Z3.75 F4800.0 E158.941
G1 X-19.6 Y-19.93 Z3.75 F4800.0 E158.964
G1 X-19.6 Y-9.05 Z3.75 F4800.0 E159.539
G1 X-19.2 Y-9.54 Z3.75 F4800.0 E159.572
G1 X-19.2 Y-19.71 Z3.75 F4800.0 E160.109
G1 X-18.8 Y-19.37 Z3.75 F4800.0 E160.137
G1 X-18.8 Y-9.98 Z3.75 F4800.0 E160.633
G1 X-18.4 Y-10.31 Z3.75 F4800.0 E160.66
G1 X-18.4 Y-19.19 Z3.75 F4800.0 E161.129
G1 X-18.0 Y-19.09 Z3.75 F4800.0 E161.151
G1 X-18.0 Y-10.64 Z3.75 F4800.0 E161.597
G1 X-17.6 Y-10.93 Z3.75 F4800.0 E161.623
G1 X-17.6 Y-19.19 Z3.75 F4800.0 E162.06
G1 X-17.2 Y-19.37 Z3.75 F4800.0 E162.083
G1 X-17.2 Y-11.14 Z3.75 F4800.0 E162.518
G1 X-16.8 Y-11.35 Z3.75 F4800.0 E162.542
G1 X-16.8 Y-19.77 Z3.75 F4800.0 E162.986
G1 X-16.4 Y-20.83 Z3.75 F4800.0 E163.046
G1 X-16.4 Y-11.56 Z3.75 F4800.0 E163.536
G1 X-16.0 Y-11.68 Z3.75 F4800.0 E163.558
G1 X-16.0 Y-20.87 Z3.75 F4800.0 E164.043
G1 X-15.6 Y-20.91 Z3.75 F4800.0 E164.064
G1 X-15.6 Y-11.81 Z3.75 F4800.0 E164.545
G1 X-15.2 Y-11.93 Z3.75 F4800.0 E164.567
G1 X-15.2 Y-20.95 Z3.75 F4800.0 E165.044
G1 X-14.8 Y-20.99 Z3.75 F4800.0 E165.065
G1 X-14.8 Y-12.01 Z3.75 F4800.0 E165.539
G1 X-14.4 Y-12.05 Z3.75 F4800.0 E165.561
G1 X-14.4 Y-21.03 Z3.75 F4800.0 E166.035
G1 X-14.0 Y-21.07 Z3.75 F4800.0 E166.056
G1 X-14.0 Y-12.09 Z3.75 F4800.0 E166.531
G1 X-13.6 Y-12.13 Z3.75 F4800.0 E166.552
G1 X-13.6 Y-21.11 Z3.75 F4800.0 E167.026
G1 X-13.2 Y-21.09 Z3.75 F4800.0 E167.047
G1 X-13.2 Y-12.11 Z3.75 F4800.0 E167.522
G1 X-12.8 Y-12.07 Z3.75 F4800.0 E167.543
G1 X-12.8 Y-21.05 Z3.75 F4800.0 E168.017
G1 X-12.4 Y-21.01 Z3.75 F4800.0 E168.038
G1 X-12.4 Y-12.03 Z3.75 F4800.0 E168.513
G1 X-12.0 Y-11.99 Z3.75 F4800.0 E168.534
G1 X-12.0 Y-20.97 Z3.75 F4800.0 E169.009
G1 X-11.6 Y-20.93 Z3.75 F4800.0 E169.03
G1 X-11.6 Y-11.87 Z3.75 F4800.0 E169.508
G1 X-11.2 Y-11.75 Z3.75 F4800.0 E169.531
G1 X-11.2 Y-20.89 Z3.75 F4800.0 E170.014
G1 X-10.8 Y-20.85 Z3.75 F4800.0 E170.035
G1 X-10.8 Y-11.62 Z3.75 F4800.0 E170.522
G1 X-10.4 Y-11.46 Z3.75 F4800.0 E170.545
G1 X-10.4 Y-20.81 Z3.75 F4800.0 E171.039
G1 X-10.0 Y-20.72 Z3.75 F4800.0 E171.061
G1 X-10.0 Y-11.25 Z3.75 F4800.0 E171.561
G1 X-9.6 Y-11.03 Z3.75 F4800.0 E171.585
G1 X-9.6 Y-20.6 Z3.75 F4800.0 E172.09
G1 X-9.2 Y-20.48 Z3.75 F4800.0 E172.112
G1 X-9.2 Y-10.8 Z3.75 F4800.0 E172.623
G1 X-8.8 Y-10.48 Z3.75 F4800.0 E172.65
G1 X-8.8 Y-20.35 Z3.75 F4800.0 E173.172
G1 X-8.4 Y-20.23 Z3.75 F4800.0 E173.194
G1 X-8.4 Y-10.15 Z3.75 F4800.0 E173.727
G1 X-8.0 Y-9.78 Z3.75 F4800.0 E173.756
G1 X-8.0 Y-20.11 Z3.75 F4800.0 E174.302
G1 X-7.6 Y-19.99 Z3.75 F4800.0 E174.324
G1 X-7.6 Y-9.29 Z3.75 F4800.0 E174.889
G1 X-7.2 Y-8.8 Z3.75 F4800.0 E174.922
G1 X-7.2 Y-19.87 Z3.75 F4800.0 E175.507
G1 X-6.8 Y-19.67 Z3.75 F4800.0 E175.53
G1 X-6.8 Y-8.09 Z3.75 F4800.0 E176.142
G1 X-6.4 Y-7.28 Z3.75 F4800.0 E176.19
G1 X-6.4 Y-19.45 Z3.75 F4800.0 E176.833
G1 X-6.0 Y-19.24 Z3.75 F4800.0 E176.857
G1 X-6.0 Y10.24 Z3.75 F4800.0 E178.415
G1 X-5.6 Y10.03 Z3.75 F4800.0 E178.439
G1 X-5.6 Y-19.03 Z3.75 F4800.0 E179.973
G1 X-5.2 Y-18.81 Z3.75 F4800.0 E179.997
G1 X-5.2 Y9.81 Z3.75 F4800.0 E181.51
G1 X-4.8 Y9.6 Z3.75 F4800.0 E181.534
G1 X-4.8 Y-18.6 Z3.75 F4800.0 E183.023
G1 X-4.4 Y-18.39 Z3.75 F4800.0 E183.047
G1 X-4.4 Y9.39 Z3.75 F4800.0 E184.514
G1 X-4.0 Y9.1 Z3.75 F4800.0 E184.54
G1 X-4.0 Y-18.1 Z3.75 F4800.0 E185.977
G1 X-3.6 Y-17.77 Z3.75 F4800.0 E186.004
G1 X-3.6 Y8.77 Z3.75 F4800.0 E187.406
G1 X-3.2 Y8.44 Z3.75 F4800.0 E187.433
G1 X-3.2 Y-17.44 Z3.75 F4800.0 E188.8
G1 X-2.8 Y-17.11 Z3.75 F4800.0 E188.827
G1 X-2.8 Y8.11 Z3.75 F4800.0 E190.16
G1 X-2.4 Y7.78 Z3.75 F4800.0 E190.187
G1 X-2.4 Y-16.78 Z3.75 F4800.0 E191.485
G1 X-2.0 Y-16.45 Z3.75 F4800.0 E191.512
G1 X-2.0 Y7.46 Z3.75 F4800.0 E192.775
G1 X-1.6 Y7.07 Z3.75 F4800.0 E192.805
G1 X-1.6 Y-16.07 Z3.75 F4800.0 E194.027
G1 X-1.2 Y-15.58 Z3.75 F4800.0 E194.06
G1 X-1.2 Y6.58 Z3.75 F4800.0 E195.23
G1 X-0.8 Y6.09 Z3.75 F4800.0 E195.264
G1 X-0.8 Y-15.09 Z3.75 F4800.0 E196.383
G1 X-0.4 Y-14.6 Z3.75 F4800.0 E196.416
G1 X-0.4 Y5.6 Z3.75 F4800.0 E197.484
G1 X0.0 Y5.12 Z3.75 F4800.0 E197.517
G1 X-0.0 Y-14.12 Z3.75 F4800.0 E198.533
G1 X0.4 Y-13.57 Z3.75 F4800.0 E198.569
G1 X0.4 Y4.57 Z3.75 F4800.0 E199.527
G1 F1200.0
G1 E198.527
G1 F4800.0
M103
G1 X0.8 Y-12.83 Z3.75 F4200.0
G1 F1200.0
G1 E199.527
G1 F4200.0
M101
G1 X0.8 Y3.83 Z3.75 F4800.0 E200.407
G1 F1200.0
G1 E200.407
G1 F4800.0
M103
G1 X1.2 Y3.08 Z3.75 F4200.0
G1 F1200.0
G1 E200.407
G1 F4200.0
M101
G1 X1.2 Y-12.08 Z3.75 F4800.0 E201.207
G1 F1200.0
G1 E201.207
G1 F4800.0
M103
G1 X1.6 Y-11.33 Z3.75 F4200.0
G1 F1200.0
G1 E201.207
G1 F4200.0
M101
G1 X1.6 Y2.33 Z3.75 F4800.0 E201.929
G1 F1200.0
G1 E201.889
G1 F4800.0
M103
G1 X2.0 Y1.37 Z3.75 F4200.0
G1 F1200.0
G1 E201.929
G1 F4200.0
M101
G1 X2.0 Y-10.37 Z3.75 F4800.0 E202.549
G1 F1200.0
G1 E202.17
G1 F4800.0
M103
G1 X2.4 Y-9.05 Z3.75 F4200.0
G1 F1200.0
G1 E202.549
G1 F4200.0
M101
G1 X2.4 Y0.05 Z3.75 F4800.0 E203.029
G1 F1200.0
G1 E202.631
G1 F4800.0
M103
G1 X2.8 Y-1.29 Z3.75 F4200.0
G1 F1200.0
G1 E203.029
G1 F4200.0
M101
G1 X2.8 Y-7.71 Z3.75 F4800.0 E203.368
G1 F1200.0
G1 E202.368
G1 F4800.0
M103
G1 X-6.49 Y-3.11 Z3.75 F4200.0
G1 X-8.44 Y0.56 Z3.75 F4200.0
G1 X-12.11 Y2.51 Z3.75 F4200.0
G1 X-16.24 Y2.11 Z3.75 F4200.0
G1 X-20.0 Y-0.54 Z3.75 F4200.0
G1 F1200.0
G1 E203.368
G1 F4200.0
M101
G1 X-20.0 Y10.78 Z3.75 F4800.0 E203.966
G1 X-19.6 Y10.93 Z3.75 F4800.0 E203.989
G1 X-19.6 Y0.05 Z3.75 F4800.0 E204.563
G1 X-19.2 Y0.54 Z3.75 F4800.0 E204.597
G1 X-19.2 Y11.05 Z3.75 F4800.0 E205.152
G1 X-18.8 Y11.17 Z3.75 F4800.0 E205.174
G1 X-18.8 Y0.98 Z3.75 F4800.0 E205.713
G1 X-18.4 Y1.31 Z3.75 F4800.0 E205.74
G1 X-18.4 Y11.29 Z3.75 F4800.0 E206.267
G1 X-18.0 Y11.42 Z3.75 F4800.0 E206.289
G1 X-18.0 Y1.64 Z3.75 F4800.0 E206.806
G1 X-17.6 Y1.93 Z3.75 F4800.0 E206.832
G1 X-17.6 Y11.54 Z3.75 F4800.0 E207.339
G1 X-17.2 Y11.66 Z3.75 F4800.0 E207.361
G1 X-17.2 Y2.14 Z3.75 F4800.0 E207.864
G1 X-16.8 Y2.35 Z3.75 F4800.0 E207.888
G1 X-16.8 Y11.78 Z3.75 F4800.0 E208.386
G1 X-16.4 Y11.83 Z3.75 F4800.0 E208.407
G1 X-16.4 Y2.56 Z3.75 F4800.0 E208.897
G1 X-16.0 Y2.68 Z3.75 F4800.0 E208.919
G1 X-16.0 Y11.87 Z3.75 F4800.0 E209.404
G1 X-15.6 Y11.91 Z3.75 F4800.0 E209.425
G1 X-15.6 Y2.81 Z3.75 F4800.0 E209.906
G1 X-15.2 Y2.93 Z3.75 F4800.0 E209.928
G1 X-15.2 Y11.95 Z3.75 F4800.0 E210.405
G1 X-14.8 Y11.99 Z3.75 F4800.0 E210.426
G1 X-14.8 Y3.01 Z3.75 F4800.0 E210.901
G1 X-14.4 Y3.05 Z3.75 F4800.0 E210.922
G1 X-14.4 Y12.03 Z3.75 F4800.0 E211.396
G1 X-14.0 Y12.07 Z3.75 F4800.0 E211.417
G1 X-14.0 Y3.09 Z3.75 F4800.0 E211.892
G1 X-13.6 Y3.13 Z3.75 F4800.0 E211.913
G1 X-13.6 Y12.11 Z3.75 F4800.0 E212.387
G1 X-13.2 Y12.09 Z3.75 F4800.0 E212.408
G1 X-13.2 Y3.11 Z3.75 F4800.0 E212.883
G1 X-12.8 Y3.07 Z3.75 F4800.0 E212.904
G1 X-12.8 Y12.05 Z3.75 F4800.0 E213.378
G1 X-12.4 Y12.01 Z3.75 F4800.0 E213.4
G1 X-12.4 Y3.03 Z3.75 F4800.0 E213.874
G1 X-12.0 Y2.99 Z3.75 F4800.0 E213.895
G1 X-12.0 Y11.97 Z3.75 F4800.0 E214.37
G1 X-11.6 Y11.93 Z3.75 F4800.0 E214.391
G1 X-11.6 Y2.87 Z3.75 F4800.0 E214.87
G1 X-11.2 Y2.75 Z3.75 F4800.0 E214.892
G1 X-11.2 Y11.89 Z3.75 F4800.0 E215.375
G1 X-10.8 Y11.85 Z3.75 F4800.0 E215.396
G1 X-10.8 Y2.62 Z3.75 F4800.0 E215.883
G1 X-10.4 Y2.46 Z3.75 F4800.0 E215.906
G1 X-10.4 Y11.81 Z3.75 F4800.0 E216.4
G1 X-10.0 Y11.72 Z3.75 F4800.0 E216.422
G1 X-10.0 Y2.25 Z3.75 F4800.0 E216.922
G1 X-9.6 Y2.03 Z3.75 F4800.0 E216.946
G1 X-9.6 Y11.6 Z3.75 F4800.0 E217.451
G1 X-9.2 Y11.48 Z3.75 F4800.0 E217.473
G1 X-9.2 Y1.8 Z3.75 F4800.0 E217.984
G1 X-8.8 Y1.48 Z3.75 F4800.0 E218.012
G1 X-8.8 Y11.35 Z3.75 F4800.0 E218.534
G1 X-8.4 Y11.23 Z3.75 F4800.0 E218.556
G1 X-8.4 Y1.15 Z3.75 F4800.0 E219.088
G1 X-8.0 Y0.78 Z3.75 F4800.0 E219.117
G1 X-8.0 Y11.11 Z3.75 F4800.0 E219.663
G1 X-7.6 Y10.99 Z3.75 F4800.0 E219.685
G1 X-7.6 Y0.29 Z3.75 F4800.0 E220.25
G1 X-7.2 Y-0.2 Z3.75 F4800.0 E220.283
G1 X-7.2 Y10.87 Z3.75 F4800.0 E220.868
G1 X-6.8 Y10.67 Z3.75 F4800.0 E220.892
G1 X-6.8 Y-0.91 Z3.75 F4800.0 E221.503
G1 X-6.4 Y-1.72 Z3.75 F4800.0 E221.551
G1 X-6.4 Y10.46 Z3.75 F4800.0 E222.194
G1 F1200.0
G1 E221.194
G1 F4800.0
M103
G1 X-17.47 Y1.45 Z3.75 F4200.0
G1 X-20.8 Y-2.38 Z3.75 F4200.0
G1 F1200.0
G1 E222.194
G1 F4200.0
M101
G1 X-20.8 Y10.35 Z3.75 F4800.0 E222.867
G1 X-20.4 Y10.56 Z3.75 F4800.0 E222.891
G1 X-20.4 Y-1.29 Z3.75 F4800.0 E223.517
G1 F1200.0
G1 E222.517
G1 F4800.0
M103
G1 X-28.4 Y-11.7 Z3.75 F4200.0
G1 F1200.0
G1 E223.517
G1 F4200.0
M101
G1 X-28.4 Y2.7 Z3.75 F4800.0 E224.278
G1 F1200.0
G1 E224.278
G1 F4800.0
M103
G1 X-28.8 Y1.95 Z3.75 F4200.0
G1 F1200.0
G1 E224.278
G1 F4200.0
M101
G1 X-28.8 Y-10.95 Z3.75 F4800.0 E224.96
G1 F1200.0
G1 E224.651
G1 F4800.0
M103
G1 X-29.2 Y-9.71 Z3.75 F4200.0
G1 F1200.0
G1 E224.96
G1 F4200.0
M101
G1 X-29.2 Y0.71 Z3.75 F4800.0 E225.51
G1 F1200.0
G1 E225.133
G1 F4800.0
M103
G1 X-29.6 Y-0.61 Z3.75 F4200.0
G1 F1200.0
G1 E225.51
G1 F4200.0
M101
G1 X-29.6 Y-8.39 Z3.75 F4800.0 E225.921
G1 F1200.0
G1 E224.921
G1 F4800.0
M103
G1 X-30.0 Y-5.68 Z3.75 F4200.0
G1 F1200.0
G1 E225.921
G1 F4200.0
M101
G1 X-30.0 Y-3.32 Z3.75 F4800.0 E226.046
G1 F1200.0
G1 E225.046
G1 F4800.0
M103
G1 X-28.0 Y3.45 Z3.75 F4200.0
G1 F1200.0
G1 E226.046
G1 F4200.0
M101
G1 X-28.0 Y-12.45 Z3.75 F4800.0 E226.886
G1 F1200.0
G1 E225.886
G1 F4800.0
M103
G1 X-23.2 Y-16.93 Z3.75 F4200.0
G1 F1200.0
G1 E226.886
G1 F4200.0
M101
G1 X-23.2 Y-17.93 Z3.75 F4800.0 E226.939
G1 X-23.6 Y-17.6 Z3.75 F4800.0 E226.966
G1 X-23.6 Y-17.59 Z3.75 F4800.0 E226.967
G1 F1200.0
G1 E225.967
G1 F4800.0
M103
G1 X-21.2 Y-19.13 Z3.75 F4200.0
G1 F1200.0
G1 E226.967
G1 F4200.0
M101
G1 X-21.2 Y10.13 Z3.75 F4800.0 E228.513
G1 X-21.6 Y9.92 Z3.75 F4800.0 E228.537
G1 X-21.6 Y-18.92 Z3.75 F4800.0 E230.061
G1 X-22.0 Y-18.71 Z3.75 F4800.0 E230.085
G1 X-22.0 Y9.71 Z3.75 F4800.0 E231.586
G1 X-22.4 Y9.49 Z3.75 F4800.0 E231.61
G1 X-22.4 Y-18.49 Z3.75 F4800.0 E233.088
G1 X-22.8 Y-18.26 Z3.75 F4800.0 E233.112
G1 X-22.8 Y9.26 Z3.75 F4800.0 E234.566
G1 X-23.2 Y8.93 Z3.75 F4800.0 E234.594
G1 X-23.2 Y-16.07 Z3.75 F4800.0 E235.914
G1 X-23.6 Y-15.47 Z3.75 F4800.0 E235.953
G1 X-23.6 Y8.6 Z3.75 F4800.0 E237.224
G1 X-24.0 Y8.28 Z3.75 F4800.0 E237.252
G1 X-24.0 Y-15.22 Z3.75 F4800.0 E238.493
G1 X-24.4 Y-15.11 Z3.75 F4800.0 E238.515
G1 X-24.4 Y7.95 Z3.75 F4800.0 E239.733
G1 X-24.8 Y7.62 Z3.75 F4800.0 E239.76
G1 X-24.8 Y-15.17 Z3.75 F4800.0 E240.964
G1 X-25.2 Y-15.27 Z3.75 F4800.0 E240.985
G1 X-25.2 Y7.29 Z3.75 F4800.0 E242.177
G1 X-25.6 Y6.82 Z3.75 F4800.0 E242.21
G1 X-25.6 Y-15.58 Z3.75 F4800.0 E243.393
G1 X-26.0 Y-15.34 Z3.75 F4800.0 E243.418
G1 X-26.0 Y6.34 Z3.75 F4800.0 E244.563
G1 X-26.4 Y5.85 Z3.75 F4800.0 E244.596
G1 X-26.4 Y-14.85 Z3.75 F4800.0 E245.69
G1 X-26.8 Y-14.36 Z3.75 F4800.0 E245.723
G1 X-26.8 Y5.36 Z3.75 F4800.0 E246.765
G1 X-27.2 Y4.87 Z3.75 F4800.0 E246.798
G1 X-27.2 Y-13.87 Z3.75 F4800.0 E247.788
G1 X-27.6 Y-13.2 Z3.75 F4800.0 E247.83
G1 X-27.6 Y4.2 Z3.75 F4800.0 E248.749
G1 F1200.0
G1 E247.749
G1 F4800.0
M103
(</infill>)
(</nestedRing>)
(</rotation>)
(</layer>)
(<layer> 4.024 )
(<rotation> (-1+1.22464679915e-16j) )
(<nestedRing>)
(<boundaryPerimeter>)
(<boundaryPoint> X-25.875 Y7.875 Z4.024 </boundaryPoint>)
(<boundaryPoint> X-28.051 Y5.223 Z4.024 </boundaryPoint>)
(<boundaryPoint> X-29.668 Y2.197 Z4.024 </boundaryPoint>)
(<boundaryPoint> X-30.664 Y-1.086 Z4.024 </boundaryPoint>)
(<boundaryPoint> X-31.001 Y-4.5 Z4.024 </boundaryPoint>)
(<boundaryPoint> X-30.664 Y-7.914 Z4.024 </boundaryPoint>)
(<boundaryPoint> X-29.668 Y-11.197 Z4.024 </boundaryPoint>)
(<boundaryPoint> X-28.051 Y-14.223 Z4.024 </boundaryPoint>)
(<boundaryPoint> X-25.875 Y-16.875 Z4.024 </boundaryPoint>)
(<boundaryPoint> X-23.223 Y-19.051 Z4.024 </boundaryPoint>)
(<boundaryPoint> X-20.197 Y-20.668 Z4.024 </boundaryPoint>)
(<boundaryPoint> X-16.914 Y-21.664 Z4.024 </boundaryPoint>)
(<boundaryPoint> X-13.5 Y-22.001 Z4.024 </boundaryPoint>)
(<boundaryPoint> X-10.086 Y-21.664 Z4.024 </boundaryPoint>)
(<boundaryPoint> X-6.803 Y-20.668 Z4.024 </boundaryPoint>)
(<boundaryPoint> X-3.777 Y-19.051 Z4.024 </boundaryPoint>)
(<boundaryPoint> X-1.125 Y-16.875 Z4.024 </boundaryPoint>)
(<boundaryPoint> X1.051 Y-14.223 Z4.024 </boundaryPoint>)
(<boundaryPoint> X2.668 Y-11.197 Z4.024 </boundaryPoint>)
(<boundaryPoint> X3.664 Y-7.914 Z4.024 </boundaryPoint>)
(<boundaryPoint> X4.001 Y-4.5 Z4.024 </boundaryPoint>)
(<boundaryPoint> X3.664 Y-1.086 Z4.024 </boundaryPoint>)
(<boundaryPoint> X2.668 Y2.197 Z4.024 </boundaryPoint>)
(<boundaryPoint> X1.051 Y5.223 Z4.024 </boundaryPoint>)
(<boundaryPoint> X-1.125 Y7.875 Z4.024 </boundaryPoint>)
(<boundaryPoint> X-3.777 Y10.051 Z4.024 </boundaryPoint>)
(<boundaryPoint> X-6.803 Y11.668 Z4.024 </boundaryPoint>)
(<boundaryPoint> X-10.086 Y12.664 Z4.024 </boundaryPoint>)
(<boundaryPoint> X-13.5 Y13.001 Z4.024 </boundaryPoint>)
(<boundaryPoint> X-16.914 Y12.664 Z4.024 </boundaryPoint>)
(<boundaryPoint> X-20.197 Y11.668 Z4.024 </boundaryPoint>)
(<boundaryPoint> X-23.223 Y10.051 Z4.024 </boundaryPoint>)
(<loop> inner )
G1 X-18.86 Y-9.5 Z4.02 F4200.0
G1 F1200.0
G1 E248.749
G1 F4200.0
M101
G1 X-19.62 Y-8.59 Z4.02 F4800.0 E248.811
G1 X-20.3 Y-7.32 Z4.02 F4800.0 E248.888
G1 X-20.71 Y-5.94 Z4.02 F4800.0 E248.964
G1 X-20.86 Y-4.5 Z4.02 F4800.0 E249.04
G1 X-20.71 Y-3.07 Z4.02 F4800.0 E249.116
G1 X-20.3 Y-1.69 Z4.02 F4800.0 E249.192
G1 X-19.62 Y-0.41 Z4.02 F4800.0 E249.268
G1 X-18.7 Y0.7 Z4.02 F4800.0 E249.345
G1 X-17.59 Y1.62 Z4.02 F4800.0 E249.421
G1 X-16.32 Y2.3 Z4.02 F4800.0 E249.497
G1 X-14.94 Y2.71 Z4.02 F4800.0 E249.573
G1 X-13.5 Y2.86 Z4.02 F4800.0 E249.649
G1 X-12.07 Y2.71 Z4.02 F4800.0 E249.725
G1 X-10.69 Y2.3 Z4.02 F4800.0 E249.802
G1 X-9.41 Y1.62 Z4.02 F4800.0 E249.878
G1 X-8.3 Y0.7 Z4.02 F4800.0 E249.954
G1 X-7.38 Y-0.41 Z4.02 F4800.0 E250.03
G1 X-6.7 Y-1.69 Z4.02 F4800.0 E250.106
G1 X-6.29 Y-3.07 Z4.02 F4800.0 E250.182
G1 X-6.14 Y-4.5 Z4.02 F4800.0 E250.259
G1 X-6.29 Y-5.94 Z4.02 F4800.0 E250.335
G1 X-6.7 Y-7.32 Z4.02 F4800.0 E250.411
G1 X-7.38 Y-8.59 Z4.02 F4800.0 E250.487
G1 X-8.3 Y-9.7 Z4.02 F4800.0 E250.563
G1 X-9.41 Y-10.62 Z4.02 F4800.0 E250.639
G1 X-10.69 Y-11.3 Z4.02 F4800.0 E250.716
G1 X-12.07 Y-11.71 Z4.02 F4800.0 E250.792
G1 X-13.5 Y-11.86 Z4.02 F4800.0 E250.868
G1 X-14.94 Y-11.71 Z4.02 F4800.0 E250.944
G1 X-16.32 Y-11.3 Z4.02 F4800.0 E251.02
G1 X-17.59 Y-10.62 Z4.02 F4800.0 E251.097
G1 X-18.7 Y-9.7 Z4.02 F4800.0 E251.173
G1 X-18.86 Y-9.5 Z4.02 F4800.0 E251.186
G1 F1200.0
G1 E250.186
G1 F4800.0
M103
(</loop>)
(<loop> outer )
G1 X-23.76 Y-15.71 Z4.02 F4200.0
G1 F1200.0
G1 E251.186
G1 F4200.0
M101
G1 X-23.53 Y-15.94 Z4.02 F4800.0 E251.203
G1 X-23.38 Y-16.5 Z4.02 F4800.0 E251.234
G1 X-23.53 Y-17.06 Z4.02 F4800.0 E251.265
G1 X-23.8 Y-17.34 Z4.02 F4800.0 E251.286
G1 X-23.94 Y-17.68 Z4.02 F4800.0 E251.305
G1 X-22.89 Y-18.55 Z4.02 F4800.0 E251.377
G1 X-19.97 Y-20.11 Z4.02 F4800.0 E251.552
G1 X-19.54 Y-20.24 Z4.02 F4800.0 E251.576
G1 X-18.86 Y-19.83 Z4.02 F4800.0 E251.618
G1 X-18.56 Y-19.53 Z4.02 F4800.0 E251.64
G1 X-18.0 Y-19.38 Z4.02 F4800.0 E251.671
G1 X-17.44 Y-19.53 Z4.02 F4800.0 E251.702
G1 X-17.03 Y-19.94 Z4.02 F4800.0 E251.732
G1 X-16.88 Y-20.5 Z4.02 F4800.0 E251.763
G1 X-16.95 Y-20.76 Z4.02 F4800.0 E251.777
G1 X-16.67 Y-21.09 Z4.02 F4800.0 E251.8
G1 X-13.5 Y-21.4 Z4.02 F4800.0 E251.968
G1 X-10.2 Y-21.07 Z4.02 F4800.0 E252.143
G1 X-7.03 Y-20.11 Z4.02 F4800.0 E252.318
G1 X-4.11 Y-18.55 Z4.02 F4800.0 E252.493
G1 X-1.55 Y-16.45 Z4.02 F4800.0 E252.668
G1 X0.55 Y-13.89 Z4.02 F4800.0 E252.843
G1 X2.11 Y-10.97 Z4.02 F4800.0 E253.018
G1 X3.07 Y-7.8 Z4.02 F4800.0 E253.193
G1 X3.4 Y-4.5 Z4.02 F4800.0 E253.368
G1 X3.07 Y-1.2 Z4.02 F4800.0 E253.543
G1 X2.11 Y1.97 Z4.02 F4800.0 E253.718
G1 X0.55 Y4.89 Z4.02 F4800.0 E253.893
G1 X-1.55 Y7.45 Z4.02 F4800.0 E254.068
G1 X-4.11 Y9.55 Z4.02 F4800.0 E254.243
G1 X-7.03 Y11.11 Z4.02 F4800.0 E254.418
G1 X-10.2 Y12.07 Z4.02 F4800.0 E254.593
G1 X-13.5 Y12.4 Z4.02 F4800.0 E254.768
G1 X-16.8 Y12.07 Z4.02 F4800.0 E254.943
G1 X-19.97 Y11.11 Z4.02 F4800.0 E255.118
G1 X-22.89 Y9.55 Z4.02 F4800.0 E255.293
G1 X-25.45 Y7.45 Z4.02 F4800.0 E255.468
G1 X-27.55 Y4.89 Z4.02 F4800.0 E255.643
G1 X-29.11 Y1.97 Z4.02 F4800.0 E255.818
G1 X-30.07 Y-1.2 Z4.02 F4800.0 E255.993
G1 X-30.4 Y-4.5 Z4.02 F4800.0 E256.168
G1 X-30.07 Y-7.8 Z4.02 F4800.0 E256.343
G1 X-29.11 Y-10.97 Z4.02 F4800.0 E256.518
G1 X-27.55 Y-13.89 Z4.02 F4800.0 E256.693
G1 X-25.7 Y-16.15 Z4.02 F4800.0 E256.847
G1 X-25.06 Y-15.53 Z4.02 F4800.0 E256.894
G1 X-24.5 Y-15.38 Z4.02 F4800.0 E256.925
G1 X-23.94 Y-15.53 Z4.02 F4800.0 E256.955
G1 X-23.76 Y-15.71 Z4.02 F4800.0 E256.969
G1 F1200.0
G1 E255.969
G1 F4800.0
M103
(</loop>)
(<edgePath>)
;M108 R40.0
G1 X-18.77 Y-20.95 Z4.02 F4200.0
G1 X-18.45 Y-21.27 Z4.02 F4200.0
G1 X-18.0 Y-21.39 Z4.02 F4200.0
G1 X-17.72 Y-21.34 Z4.02 F4200.0
G1 X-17.43 Y-21.3 Z4.02 F4200.0
G1 F1200.0
G1 E256.969
G1 F4200.0
M101
G1 X-16.88 Y-21.47 Z4.02 F2400.0 E257.0
G1 X-13.5 Y-21.8 Z4.02 F2400.0 E257.179
G1 X-10.13 Y-21.47 Z4.02 F2400.0 E257.358
G1 X-6.88 Y-20.48 Z4.02 F2400.0 E257.537
G1 X-3.89 Y-18.88 Z4.02 F2400.0 E257.716
G1 X-1.27 Y-16.73 Z4.02 F2400.0 E257.895
G1 X0.88 Y-14.11 Z4.02 F2400.0 E258.074
G1 X2.48 Y-11.12 Z4.02 F2400.0 E258.254
G1 X3.47 Y-7.88 Z4.02 F2400.0 E258.433
G1 X3.8 Y-4.5 Z4.02 F2400.0 E258.612
G1 X3.47 Y-1.13 Z4.02 F2400.0 E258.791
G1 X2.48 Y2.12 Z4.02 F2400.0 E258.97
G1 X0.88 Y5.11 Z4.02 F2400.0 E259.149
G1 X-1.27 Y7.73 Z4.02 F2400.0 E259.328
G1 X-3.89 Y9.88 Z4.02 F2400.0 E259.508
G1 X-6.88 Y11.48 Z4.02 F2400.0 E259.687
G1 X-10.13 Y12.47 Z4.02 F2400.0 E259.866
G1 X-13.5 Y12.8 Z4.02 F2400.0 E260.045
G1 X-16.88 Y12.47 Z4.02 F2400.0 E260.224
G1 X-20.12 Y11.48 Z4.02 F2400.0 E260.403
G1 X-23.11 Y9.88 Z4.02 F2400.0 E260.582
G1 X-25.73 Y7.73 Z4.02 F2400.0 E260.762
G1 X-27.88 Y5.11 Z4.02 F2400.0 E260.941
G1 X-29.48 Y2.12 Z4.02 F2400.0 E261.12
G1 X-30.47 Y-1.13 Z4.02 F2400.0 E261.299
G1 X-30.8 Y-4.5 Z4.02 F2400.0 E261.478
G1 X-30.47 Y-7.88 Z4.02 F2400.0 E261.657
G1 X-29.48 Y-11.12 Z4.02 F2400.0 E261.837
G1 X-27.88 Y-14.11 Z4.02 F2400.0 E262.016
G1 X-25.73 Y-16.73 Z4.02 F2400.0 E262.195
G1 X-25.18 Y-17.18 Z4.02 F2400.0 E262.232
G1 F1200.0
G1 E262.232
G1 F2400.0
M103
G1 X-24.94 Y-17.38 Z4.02 F4200.0
G1 F1200.0
G1 E262.232
G1 F4200.0
M101
G1 X-23.11 Y-18.88 Z4.02 F2400.0 E262.358
G1 X-20.12 Y-20.48 Z4.02 F2400.0 E262.537
G1 X-18.91 Y-20.85 Z4.02 F2400.0 E262.604
G1 F1200.0
G1 E262.604
G1 F2400.0
M103
(</edgePath>)
(</boundaryPerimeter>)
(<nestedRing>)
(<boundaryPerimeter>)
(<boundaryPoint> X-17.497 Y-20.5 Z4.024 </boundaryPoint>)
(<boundaryPoint> X-17.564 Y-20.752 Z4.024 </boundaryPoint>)
(<boundaryPoint> X-17.748 Y-20.936 Z4.024 </boundaryPoint>)
(<boundaryPoint> X-18.0 Y-21.003 Z4.024 </boundaryPoint>)
(<boundaryPoint> X-18.252 Y-20.936 Z4.024 </boundaryPoint>)
(<boundaryPoint> X-18.436 Y-20.752 Z4.024 </boundaryPoint>)
(<boundaryPoint> X-18.503 Y-20.5 Z4.024 </boundaryPoint>)
(<boundaryPoint> X-18.436 Y-20.248 Z4.024 </boundaryPoint>)
(<boundaryPoint> X-18.252 Y-20.064 Z4.024 </boundaryPoint>)
(<boundaryPoint> X-18.0 Y-19.997 Z4.024 </boundaryPoint>)
(<boundaryPoint> X-17.748 Y-20.064 Z4.024 </boundaryPoint>)
(<boundaryPoint> X-17.564 Y-20.248 Z4.024 </boundaryPoint>)
(<edge> inner )
G1 X-18.68 Y-20.61 Z4.02 F4200.0
G1 F1200.0
G1 E262.604
G1 F4200.0
M101
G1 X-18.71 Y-20.5 Z4.02 F2400.0 E262.61
G1 X-18.61 Y-20.15 Z4.02 F2400.0 E262.629
G1 X-18.36 Y-19.89 Z4.02 F2400.0 E262.648
G1 X-18.0 Y-19.79 Z4.02 F2400.0 E262.668
G1 X-17.65 Y-19.89 Z4.02 F2400.0 E262.687
G1 X-17.39 Y-20.15 Z4.02 F2400.0 E262.707
G1 X-17.29 Y-20.5 Z4.02 F2400.0 E262.726
G1 X-17.39 Y-20.86 Z4.02 F2400.0 E262.745
G1 X-17.65 Y-21.12 Z4.02 F2400.0 E262.765
G1 X-18.0 Y-21.21 Z4.02 F2400.0 E262.784
G1 X-18.36 Y-21.12 Z4.02 F2400.0 E262.804
G1 X-18.61 Y-20.86 Z4.02 F2400.0 E262.823
G1 X-18.68 Y-20.61 Z4.02 F2400.0 E262.837
G1 F1200.0
G1 E261.837
G1 F2400.0
M103
(</edge>)
(</boundaryPerimeter>)
(</nestedRing>)
(<nestedRing>)
(<boundaryPerimeter>)
(<boundaryPoint> X-24.064 Y-16.248 Z4.024 </boundaryPoint>)
(<boundaryPoint> X-23.997 Y-16.5 Z4.024 </boundaryPoint>)
(<boundaryPoint> X-24.064 Y-16.752 Z4.024 </boundaryPoint>)
(<boundaryPoint> X-24.248 Y-16.936 Z4.024 </boundaryPoint>)
(<boundaryPoint> X-24.5 Y-17.003 Z4.024 </boundaryPoint>)
(<boundaryPoint> X-24.752 Y-16.936 Z4.024 </boundaryPoint>)
(<boundaryPoint> X-24.936 Y-16.752 Z4.024 </boundaryPoint>)
(<boundaryPoint> X-25.003 Y-16.5 Z4.024 </boundaryPoint>)
(<boundaryPoint> X-24.936 Y-16.248 Z4.024 </boundaryPoint>)
(<boundaryPoint> X-24.752 Y-16.064 Z4.024 </boundaryPoint>)
(<boundaryPoint> X-24.5 Y-15.997 Z4.024 </boundaryPoint>)
(<boundaryPoint> X-24.248 Y-16.064 Z4.024 </boundaryPoint>)
(<edge> inner )
G1 X-24.07 Y-17.04 Z4.02 F4200.0
G1 F1200.0
G1 E262.837
G1 F4200.0
M101
G1 X-24.15 Y-17.11 Z4.02 F2400.0 E262.843
G1 X-24.5 Y-17.21 Z4.02 F2400.0 E262.862
G1 X-24.86 Y-17.11 Z4.02 F2400.0 E262.881
G1 X-25.12 Y-16.86 Z4.02 F2400.0 E262.901
G1 X-25.21 Y-16.5 Z4.02 F2400.0 E262.92
G1 X-25.12 Y-16.15 Z4.02 F2400.0 E262.94
G1 X-24.86 Y-15.89 Z4.02 F2400.0 E262.959
G1 X-24.5 Y-15.79 Z4.02 F2400.0 E262.978
G1 X-24.15 Y-15.89 Z4.02 F2400.0 E262.998
G1 X-23.89 Y-16.15 Z4.02 F2400.0 E263.017
G1 X-23.79 Y-16.5 Z4.02 F2400.0 E263.037
G1 X-23.89 Y-16.86 Z4.02 F2400.0 E263.056
G1 X-24.07 Y-17.04 Z4.02 F2400.0 E263.07
G1 F1200.0
G1 E262.07
G1 F2400.0
M103
(</edge>)
(</boundaryPerimeter>)
(</nestedRing>)
(<nestedRing>)
(<boundaryPerimeter>)
(<boundaryPoint> X-16.084 Y-10.739 Z4.024 </boundaryPoint>)
(<boundaryPoint> X-17.252 Y-10.115 Z4.024 </boundaryPoint>)
(<boundaryPoint> X-18.275 Y-9.275 Z4.024 </boundaryPoint>)
(<boundaryPoint> X-19.115 Y-8.252 Z4.024 </boundaryPoint>)
(<boundaryPoint> X-19.739 Y-7.084 Z4.024 </boundaryPoint>)
(<boundaryPoint> X-20.123 Y-5.817 Z4.024 </boundaryPoint>)
(<boundaryPoint> X-20.253 Y-4.5 Z4.024 </boundaryPoint>)
(<boundaryPoint> X-20.123 Y-3.183 Z4.024 </boundaryPoint>)
(<boundaryPoint> X-19.739 Y-1.916 Z4.024 </boundaryPoint>)
(<boundaryPoint> X-19.115 Y-0.748 Z4.024 </boundaryPoint>)
(<boundaryPoint> X-18.275 Y0.275 Z4.024 </boundaryPoint>)
(<boundaryPoint> X-17.252 Y1.115 Z4.024 </boundaryPoint>)
(<boundaryPoint> X-16.084 Y1.739 Z4.024 </boundaryPoint>)
(<boundaryPoint> X-14.817 Y2.123 Z4.024 </boundaryPoint>)
(<boundaryPoint> X-13.5 Y2.253 Z4.024 </boundaryPoint>)
(<boundaryPoint> X-12.183 Y2.123 Z4.024 </boundaryPoint>)
(<boundaryPoint> X-10.916 Y1.739 Z4.024 </boundaryPoint>)
(<boundaryPoint> X-9.748 Y1.115 Z4.024 </boundaryPoint>)
(<boundaryPoint> X-8.725 Y0.275 Z4.024 </boundaryPoint>)
(<boundaryPoint> X-7.885 Y-0.748 Z4.024 </boundaryPoint>)
(<boundaryPoint> X-7.261 Y-1.916 Z4.024 </boundaryPoint>)
(<boundaryPoint> X-6.877 Y-3.183 Z4.024 </boundaryPoint>)
(<boundaryPoint> X-6.747 Y-4.5 Z4.024 </boundaryPoint>)
(<boundaryPoint> X-6.877 Y-5.817 Z4.024 </boundaryPoint>)
(<boundaryPoint> X-7.261 Y-7.084 Z4.024 </boundaryPoint>)
(<boundaryPoint> X-7.885 Y-8.252 Z4.024 </boundaryPoint>)
(<boundaryPoint> X-8.725 Y-9.275 Z4.024 </boundaryPoint>)
(<boundaryPoint> X-9.748 Y-10.115 Z4.024 </boundaryPoint>)
(<boundaryPoint> X-10.916 Y-10.739 Z4.024 </boundaryPoint>)
(<boundaryPoint> X-12.183 Y-11.123 Z4.024 </boundaryPoint>)
(<boundaryPoint> X-13.5 Y-11.253 Z4.024 </boundaryPoint>)
(<boundaryPoint> X-14.817 Y-11.123 Z4.024 </boundaryPoint>)
(<edge> inner )
G1 X-18.23 Y-9.57 Z4.02 F4200.0
G1 F1200.0
G1 E263.07
G1 F4200.0
M101
G1 X-18.42 Y-9.42 Z4.02 F2400.0 E263.082
G1 X-19.28 Y-8.36 Z4.02 F2400.0 E263.154
G1 X-19.93 Y-7.16 Z4.02 F2400.0 E263.226
G1 X-20.32 Y-5.86 Z4.02 F2400.0 E263.298
G1 X-20.45 Y-4.5 Z4.02 F2400.0 E263.37
G1 X-20.32 Y-3.14 Z4.02 F2400.0 E263.442
G1 X-19.93 Y-1.84 Z4.02 F2400.0 E263.514
G1 X-19.28 Y-0.64 Z4.02 F2400.0 E263.586
G1 X-18.42 Y0.42 Z4.02 F2400.0 E263.658
G1 X-17.36 Y1.28 Z4.02 F2400.0 E263.73
G1 X-16.16 Y1.93 Z4.02 F2400.0 E263.803
G1 X-14.86 Y2.32 Z4.02 F2400.0 E263.875
G1 X-13.5 Y2.45 Z4.02 F2400.0 E263.947
G1 X-12.14 Y2.32 Z4.02 F2400.0 E264.019
G1 X-10.84 Y1.93 Z4.02 F2400.0 E264.091
G1 X-9.64 Y1.28 Z4.02 F2400.0 E264.163
G1 X-8.58 Y0.42 Z4.02 F2400.0 E264.235
G1 X-7.72 Y-0.64 Z4.02 F2400.0 E264.307
G1 X-7.08 Y-1.84 Z4.02 F2400.0 E264.379
G1 X-6.68 Y-3.14 Z4.02 F2400.0 E264.451
G1 X-6.55 Y-4.5 Z4.02 F2400.0 E264.523
G1 X-6.68 Y-5.86 Z4.02 F2400.0 E264.595
G1 X-7.08 Y-7.16 Z4.02 F2400.0 E264.667
G1 X-7.72 Y-8.36 Z4.02 F2400.0 E264.739
G1 X-8.58 Y-9.42 Z4.02 F2400.0 E264.811
G1 X-9.64 Y-10.28 Z4.02 F2400.0 E264.883
G1 X-10.84 Y-10.93 Z4.02 F2400.0 E264.955
G1 X-12.14 Y-11.32 Z4.02 F2400.0 E265.027
G1 X-13.5 Y-11.45 Z4.02 F2400.0 E265.099
G1 X-14.86 Y-11.32 Z4.02 F2400.0 E265.171
G1 X-16.16 Y-10.93 Z4.02 F2400.0 E265.243
G1 X-17.36 Y-10.28 Z4.02 F2400.0 E265.315
G1 X-18.03 Y-9.73 Z4.02 F2400.0 E265.361
G1 X-18.23 Y-9.57 Z4.02 F2400.0 E265.374
G1 F1200.0
G1 E264.384
G1 F2400.0
M103
(</edge>)
(</boundaryPerimeter>)
(</nestedRing>)
(<infill>)
(<infillBoundary>)
(<infillPoint> X-25.449 Y7.449 Z4.024 </infillPoint>)
(<infillPoint> X-27.55 Y4.888 Z4.024 </infillPoint>)
(<infillPoint> X-29.111 Y1.966 Z4.024 </infillPoint>)
(<infillPoint> X-30.073 Y-1.204 Z4.024 </infillPoint>)
(<infillPoint> X-30.398 Y-4.5 Z4.024 </infillPoint>)
(<infillPoint> X-30.073 Y-7.796 Z4.024 </infillPoint>)
(<infillPoint> X-29.111 Y-10.966 Z4.024 </infillPoint>)
(<infillPoint> X-27.55 Y-13.888 Z4.024 </infillPoint>)
(<infillPoint> X-25.697 Y-16.146 Z4.024 </infillPoint>)
(<infillPoint> X-25.062 Y-15.526 Z4.024 </infillPoint>)
(<infillPoint> X-24.5 Y-15.376 Z4.024 </infillPoint>)
(<infillPoint> X-23.938 Y-15.526 Z4.024 </infillPoint>)
(<infillPoint> X-23.526 Y-15.938 Z4.024 </infillPoint>)
(<infillPoint> X-23.376 Y-16.5 Z4.024 </infillPoint>)
(<infillPoint> X-23.526 Y-17.062 Z4.024 </infillPoint>)
(<infillPoint> X-23.804 Y-17.34 Z4.024 </infillPoint>)
(<infillPoint> X-23.942 Y-17.685 Z4.024 </infillPoint>)
(<infillPoint> X-22.888 Y-18.55 Z4.024 </infillPoint>)
(<infillPoint> X-19.966 Y-20.111 Z4.024 </infillPoint>)
(<infillPoint> X-19.537 Y-20.241 Z4.024 </infillPoint>)
(<infillPoint> X-18.865 Y-19.828 Z4.024 </infillPoint>)
(<infillPoint> X-18.562 Y-19.526 Z4.024 </infillPoint>)
(<infillPoint> X-18.0 Y-19.376 Z4.024 </infillPoint>)
(<infillPoint> X-17.438 Y-19.526 Z4.024 </infillPoint>)
(<infillPoint> X-17.026 Y-19.938 Z4.024 </infillPoint>)
(<infillPoint> X-16.876 Y-20.5 Z4.024 </infillPoint>)
(<infillPoint> X-16.945 Y-20.758 Z4.024 </infillPoint>)
(<infillPoint> X-16.672 Y-21.085 Z4.024 </infillPoint>)
(<infillPoint> X-13.5 Y-21.398 Z4.024 </infillPoint>)
(<infillPoint> X-10.204 Y-21.073 Z4.024 </infillPoint>)
(<infillPoint> X-7.034 Y-20.111 Z4.024 </infillPoint>)
(<infillPoint> X-4.112 Y-18.55 Z4.024 </infillPoint>)
(<infillPoint> X-1.551 Y-16.449 Z4.024 </infillPoint>)
(<infillPoint> X0.55 Y-13.888 Z4.024 </infillPoint>)
(<infillPoint> X2.111 Y-10.966 Z4.024 </infillPoint>)
(<infillPoint> X3.073 Y-7.796 Z4.024 </infillPoint>)
(<infillPoint> X3.398 Y-4.5 Z4.024 </infillPoint>)
(<infillPoint> X3.073 Y-1.204 Z4.024 </infillPoint>)
(<infillPoint> X2.111 Y1.966 Z4.024 </infillPoint>)
(<infillPoint> X0.55 Y4.888 Z4.024 </infillPoint>)
(<infillPoint> X-1.551 Y7.449 Z4.024 </infillPoint>)
(<infillPoint> X-4.112 Y9.55 Z4.024 </infillPoint>)
(<infillPoint> X-7.034 Y11.111 Z4.024 </infillPoint>)
(<infillPoint> X-10.204 Y12.073 Z4.024 </infillPoint>)
(<infillPoint> X-13.5 Y12.398 Z4.024 </infillPoint>)
(<infillPoint> X-16.796 Y12.073 Z4.024 </infillPoint>)
(<infillPoint> X-19.966 Y11.111 Z4.024 </infillPoint>)
(<infillPoint> X-22.888 Y9.55 Z4.024 </infillPoint>)
(</infillBoundary>)
(<infillBoundary>)
(<infillPoint> X-16.315 Y-11.296 Z4.024 </infillPoint>)
(<infillPoint> X-17.587 Y-10.616 Z4.024 </infillPoint>)
(<infillPoint> X-18.701 Y-9.701 Z4.024 </infillPoint>)
(<infillPoint> X-19.616 Y-8.587 Z4.024 </infillPoint>)
(<infillPoint> X-20.296 Y-7.315 Z4.024 </infillPoint>)
(<infillPoint> X-20.714 Y-5.935 Z4.024 </infillPoint>)
(<infillPoint> X-20.856 Y-4.5 Z4.024 </infillPoint>)
(<infillPoint> X-20.714 Y-3.065 Z4.024 </infillPoint>)
(<infillPoint> X-20.296 Y-1.685 Z4.024 </infillPoint>)
(<infillPoint> X-19.616 Y-0.413 Z4.024 </infillPoint>)
(<infillPoint> X-18.701 Y0.701 Z4.024 </infillPoint>)
(<infillPoint> X-17.587 Y1.616 Z4.024 </infillPoint>)
(<infillPoint> X-16.315 Y2.296 Z4.024 </infillPoint>)
(<infillPoint> X-14.935 Y2.714 Z4.024 </infillPoint>)
(<infillPoint> X-13.5 Y2.856 Z4.024 </infillPoint>)
(<infillPoint> X-12.065 Y2.714 Z4.024 </infillPoint>)
(<infillPoint> X-10.685 Y2.296 Z4.024 </infillPoint>)
(<infillPoint> X-9.413 Y1.616 Z4.024 </infillPoint>)
(<infillPoint> X-8.299 Y0.701 Z4.024 </infillPoint>)
(<infillPoint> X-7.384 Y-0.413 Z4.024 </infillPoint>)
(<infillPoint> X-6.704 Y-1.685 Z4.024 </infillPoint>)
(<infillPoint> X-6.286 Y-3.065 Z4.024 </infillPoint>)
(<infillPoint> X-6.144 Y-4.5 Z4.024 </infillPoint>)
(<infillPoint> X-6.286 Y-5.935 Z4.024 </infillPoint>)
(<infillPoint> X-6.704 Y-7.315 Z4.024 </infillPoint>)
(<infillPoint> X-7.384 Y-8.587 Z4.024 </infillPoint>)
(<infillPoint> X-8.299 Y-9.701 Z4.024 </infillPoint>)
(<infillPoint> X-9.413 Y-10.616 Z4.024 </infillPoint>)
(<infillPoint> X-10.685 Y-11.296 Z4.024 </infillPoint>)
(<infillPoint> X-12.065 Y-11.714 Z4.024 </infillPoint>)
(<infillPoint> X-13.5 Y-11.856 Z4.024 </infillPoint>)
(<infillPoint> X-14.935 Y-11.714 Z4.024 </infillPoint>)
(</infillBoundary>)
;M108 R80.0
G1 X-17.09 Y-11.2 Z4.02 F4200.0
G1 F1200.0
G1 E265.374
G1 F4200.0
M101
G1 X-28.67 Y-11.2 Z4.02 F4800.0 E265.986
G1 X-28.87 Y-10.8 Z4.02 F4800.0 E266.009
G1 X-17.8 Y-10.8 Z4.02 F4800.0 E266.594
G1 X-18.29 Y-10.4 Z4.02 F4800.0 E266.627
G1 X-28.99 Y-10.4 Z4.02 F4800.0 E267.192
G1 X-29.11 Y-10.0 Z4.02 F4800.0 E267.214
G1 X-18.78 Y-10.0 Z4.02 F4800.0 E267.76
G1 X-19.15 Y-9.6 Z4.02 F4800.0 E267.789
G1 X-29.23 Y-9.6 Z4.02 F4800.0 E268.322
G1 X-29.35 Y-9.2 Z4.02 F4800.0 E268.344
G1 X-19.48 Y-9.2 Z4.02 F4800.0 E268.866
G1 X-19.8 Y-8.8 Z4.02 F4800.0 E268.893
G1 X-29.48 Y-8.8 Z4.02 F4800.0 E269.404
G1 X-29.6 Y-8.4 Z4.02 F4800.0 E269.426
G1 X-20.03 Y-8.4 Z4.02 F4800.0 E269.931
G1 X-20.25 Y-8.0 Z4.02 F4800.0 E269.955
G1 X-29.72 Y-8.0 Z4.02 F4800.0 E270.455
G1 X-29.81 Y-7.6 Z4.02 F4800.0 E270.477
G1 X-20.46 Y-7.6 Z4.02 F4800.0 E270.971
G1 X-20.62 Y-7.2 Z4.02 F4800.0 E270.994
G1 X-29.85 Y-7.2 Z4.02 F4800.0 E271.481
G1 X-29.89 Y-6.8 Z4.02 F4800.0 E271.503
G1 X-20.75 Y-6.8 Z4.02 F4800.0 E271.986
G1 X-20.87 Y-6.4 Z4.02 F4800.0 E272.008
G1 X-29.93 Y-6.4 Z4.02 F4800.0 E272.486
G1 X-29.97 Y-6.0 Z4.02 F4800.0 E272.508
G1 X-20.99 Y-6.0 Z4.02 F4800.0 E272.982
G1 X-21.03 Y-5.6 Z4.02 F4800.0 E273.003
G1 X-30.01 Y-5.6 Z4.02 F4800.0 E273.478
G1 X-30.05 Y-5.2 Z4.02 F4800.0 E273.499
G1 X-21.07 Y-5.2 Z4.02 F4800.0 E273.973
G1 X-21.11 Y-4.8 Z4.02 F4800.0 E273.995
G1 X-30.09 Y-4.8 Z4.02 F4800.0 E274.469
G1 X-30.11 Y-4.4 Z4.02 F4800.0 E274.49
G1 X-21.13 Y-4.4 Z4.02 F4800.0 E274.964
G1 X-21.09 Y-4.0 Z4.02 F4800.0 E274.986
G1 X-30.07 Y-4.0 Z4.02 F4800.0 E275.46
G1 X-30.03 Y-3.6 Z4.02 F4800.0 E275.481
G1 X-21.05 Y-3.6 Z4.02 F4800.0 E275.956
G1 X-21.01 Y-3.2 Z4.02 F4800.0 E275.977
G1 X-29.99 Y-3.2 Z4.02 F4800.0 E276.451
G1 X-29.95 Y-2.8 Z4.02 F4800.0 E276.472
G1 X-20.93 Y-2.8 Z4.02 F4800.0 E276.949
G1 X-20.81 Y-2.4 Z4.02 F4800.0 E276.971
G1 X-29.91 Y-2.4 Z4.02 F4800.0 E277.452
G1 X-29.87 Y-2.0 Z4.02 F4800.0 E277.473
G1 X-20.68 Y-2.0 Z4.02 F4800.0 E277.958
G1 X-20.56 Y-1.6 Z4.02 F4800.0 E277.98
G1 X-29.83 Y-1.6 Z4.02 F4800.0 E278.47
G1 X-29.78 Y-1.2 Z4.02 F4800.0 E278.491
G1 X-20.35 Y-1.2 Z4.02 F4800.0 E278.989
G1 X-20.14 Y-0.8 Z4.02 F4800.0 E279.013
G1 X-29.66 Y-0.8 Z4.02 F4800.0 E279.516
G1 X-29.54 Y-0.4 Z4.02 F4800.0 E279.538
G1 X-19.93 Y-0.4 Z4.02 F4800.0 E280.046
G1 X-19.64 Y0.0 Z4.02 F4800.0 E280.072
G1 X-29.42 Y0.0 Z4.02 F4800.0 E280.588
G1 X-29.29 Y0.4 Z4.02 F4800.0 E280.61
G1 X-19.31 Y0.4 Z4.02 F4800.0 E281.138
G1 X-18.98 Y0.8 Z4.02 F4800.0 E281.165
G1 X-29.17 Y0.8 Z4.02 F4800.0 E281.703
G1 X-29.05 Y1.2 Z4.02 F4800.0 E281.725
G1 X-18.54 Y1.2 Z4.02 F4800.0 E282.281
G1 X-18.05 Y1.6 Z4.02 F4800.0 E282.314
G1 X-28.93 Y1.6 Z4.02 F4800.0 E282.889
G1 X-28.78 Y2.0 Z4.02 F4800.0 E282.911
G1 X-17.46 Y2.0 Z4.02 F4800.0 E283.509
G1 X-16.71 Y2.4 Z4.02 F4800.0 E283.554
G1 X-28.56 Y2.4 Z4.02 F4800.0 E284.18
G1 X-28.35 Y2.8 Z4.02 F4800.0 E284.204
G1 X-15.62 Y2.8 Z4.02 F4800.0 E284.876
G1 F1200.0
G1 E283.876
G1 F4800.0
M103
G1 X-11.38 Y2.8 Z4.02 F4200.0
G1 F1200.0
G1 E284.876
G1 F4200.0
M101
G1 X1.35 Y2.8 Z4.02 F4800.0 E285.549
G1 X1.13 Y3.2 Z4.02 F4800.0 E285.573
G1 X-28.13 Y3.2 Z4.02 F4800.0 E287.119
G1 X-27.92 Y3.6 Z4.02 F4800.0 E287.143
G1 X0.92 Y3.6 Z4.02 F4800.0 E288.666
G1 X0.71 Y4.0 Z4.02 F4800.0 E288.69
G1 X-27.71 Y4.0 Z4.02 F4800.0 E290.191
G1 X-27.49 Y4.4 Z4.02 F4800.0 E290.215
G1 X0.49 Y4.4 Z4.02 F4800.0 E291.694
G1 X0.26 Y4.8 Z4.02 F4800.0 E291.718
G1 X-27.26 Y4.8 Z4.02 F4800.0 E293.172
G1 X-26.93 Y5.2 Z4.02 F4800.0 E293.199
G1 X-0.07 Y5.2 Z4.02 F4800.0 E294.618
G1 X-0.4 Y5.6 Z4.02 F4800.0 E294.646
G1 X-26.6 Y5.6 Z4.02 F4800.0 E296.03
G1 X-26.28 Y6.0 Z4.02 F4800.0 E296.057
G1 X-0.73 Y6.0 Z4.02 F4800.0 E297.407
G1 X-1.05 Y6.4 Z4.02 F4800.0 E297.434
G1 X-25.95 Y6.4 Z4.02 F4800.0 E298.749
G1 X-25.62 Y6.8 Z4.02 F4800.0 E298.777
G1 X-1.38 Y6.8 Z4.02 F4800.0 E300.057
G1 X-1.71 Y7.2 Z4.02 F4800.0 E300.084
G1 X-25.29 Y7.2 Z4.02 F4800.0 E301.33
G1 X-24.82 Y7.6 Z4.02 F4800.0 E301.362
G1 X-2.18 Y7.6 Z4.02 F4800.0 E302.559
G1 X-2.67 Y8.0 Z4.02 F4800.0 E302.592
G1 X-24.34 Y8.0 Z4.02 F4800.0 E303.737
G1 X-23.85 Y8.4 Z4.02 F4800.0 E303.77
G1 X-3.15 Y8.4 Z4.02 F4800.0 E304.863
G1 X-3.64 Y8.8 Z4.02 F4800.0 E304.897
G1 X-23.36 Y8.8 Z4.02 F4800.0 E305.938
G1 X-22.87 Y9.2 Z4.02 F4800.0 E305.972
G1 X-4.13 Y9.2 Z4.02 F4800.0 E306.962
G1 X-4.8 Y9.6 Z4.02 F4800.0 E307.003
G1 X-22.2 Y9.6 Z4.02 F4800.0 E307.922
G1 F1200.0
G1 E307.922
G1 F4800.0
M103
G1 X-21.45 Y10.0 Z4.02 F4200.0
G1 F1200.0
G1 E307.922
G1 F4200.0
M101
G1 X-5.55 Y10.0 Z4.02 F4800.0 E308.762
G1 F1200.0
G1 E308.762
G1 F4800.0
M103
G1 X-6.3 Y10.4 Z4.02 F4200.0
G1 F1200.0
G1 E308.762
G1 F4200.0
M101
G1 X-20.7 Y10.4 Z4.02 F4800.0 E309.523
G1 F1200.0
G1 E309.523
G1 F4800.0
M103
G1 X-19.95 Y10.8 Z4.02 F4200.0
G1 F1200.0
G1 E309.523
G1 F4200.0
M101
G1 X-7.05 Y10.8 Z4.02 F4800.0 E310.205
G1 F1200.0
G1 E309.897
G1 F4800.0
M103
G1 X-8.29 Y11.2 Z4.02 F4200.0
G1 F1200.0
G1 E310.205
G1 F4200.0
M101
G1 X-18.71 Y11.2 Z4.02 F4800.0 E310.756
G1 F1200.0
G1 E310.378
G1 F4800.0
M103
G1 X-17.39 Y11.6 Z4.02 F4200.0
G1 F1200.0
G1 E310.756
G1 F4200.0
M101
G1 X-9.61 Y11.6 Z4.02 F4800.0 E311.167
G1 F1200.0
G1 E310.167
G1 F4800.0
M103
G1 X-12.32 Y12.0 Z4.02 F4200.0
G1 F1200.0
G1 E311.167
G1 F4200.0
M101
G1 X-14.68 Y12.0 Z4.02 F4800.0 E311.291
G1 F1200.0
G1 E310.291
G1 F4800.0
M103
G1 X-10.29 Y2.4 Z4.02 F4200.0
G1 F1200.0
G1 E311.291
G1 F4200.0
M101
G1 X1.56 Y2.4 Z4.02 F4800.0 E311.917
G1 X1.78 Y2.0 Z4.02 F4800.0 E311.941
G1 X-9.54 Y2.0 Z4.02 F4800.0 E312.539
G1 X-8.95 Y1.6 Z4.02 F4800.0 E312.576
G1 X1.93 Y1.6 Z4.02 F4800.0 E313.151
G1 X2.05 Y1.2 Z4.02 F4800.0 E313.173
G1 X-8.47 Y1.2 Z4.02 F4800.0 E313.729
G1 X-8.02 Y0.8 Z4.02 F4800.0 E313.76
G1 X2.17 Y0.8 Z4.02 F4800.0 E314.299
G1 X2.29 Y0.4 Z4.02 F4800.0 E314.321
G1 X-7.69 Y0.4 Z4.02 F4800.0 E314.848
G1 F1200.0
G1 E313.848
G1 F4800.0
M103
G1 X2.42 Y-0.0 Z4.02 F4200.0
G1 F1200.0
G1 E314.848
G1 F4200.0
M101
G1 X-7.36 Y0.0 Z4.02 F4800.0 E315.365
G1 X-7.07 Y-0.4 Z4.02 F4800.0 E315.391
G1 X2.54 Y-0.4 Z4.02 F4800.0 E315.898
G1 X2.66 Y-0.8 Z4.02 F4800.0 E315.92
G1 X-6.86 Y-0.8 Z4.02 F4800.0 E316.423
G1 X-6.65 Y-1.2 Z4.02 F4800.0 E316.447
G1 X2.78 Y-1.2 Z4.02 F4800.0 E316.945
G1 X2.83 Y-1.6 Z4.02 F4800.0 E316.966
G1 X-6.44 Y-1.6 Z4.02 F4800.0 E317.456
G1 X-6.32 Y-2.0 Z4.02 F4800.0 E317.478
G1 X2.87 Y-2.0 Z4.02 F4800.0 E317.963
G1 X2.91 Y-2.4 Z4.02 F4800.0 E317.984
G1 X-6.2 Y-2.4 Z4.02 F4800.0 E318.465
G1 X-6.07 Y-2.8 Z4.02 F4800.0 E318.487
G1 X2.95 Y-2.8 Z4.02 F4800.0 E318.964
G1 X2.99 Y-3.2 Z4.02 F4800.0 E318.985
G1 X-5.99 Y-3.2 Z4.02 F4800.0 E319.459
G1 X-5.95 Y-3.6 Z4.02 F4800.0 E319.481
G1 X3.03 Y-3.6 Z4.02 F4800.0 E319.955
G1 X3.07 Y-4.0 Z4.02 F4800.0 E319.976
G1 X-5.91 Y-4.0 Z4.02 F4800.0 E320.451
G1 X-5.87 Y-4.4 Z4.02 F4800.0 E320.472
G1 X3.11 Y-4.4 Z4.02 F4800.0 E320.946
G1 X3.09 Y-4.8 Z4.02 F4800.0 E320.967
G1 X-5.89 Y-4.8 Z4.02 F4800.0 E321.442
G1 X-5.93 Y-5.2 Z4.02 F4800.0 E321.463
G1 X3.05 Y-5.2 Z4.02 F4800.0 E321.937
G1 X3.01 Y-5.6 Z4.02 F4800.0 E321.958
G1 X-5.97 Y-5.6 Z4.02 F4800.0 E322.433
G1 X-6.01 Y-6.0 Z4.02 F4800.0 E322.454
G1 X2.97 Y-6.0 Z4.02 F4800.0 E322.929
G1 X2.93 Y-6.4 Z4.02 F4800.0 E322.95
G1 X-6.13 Y-6.4 Z4.02 F4800.0 E323.429
G1 X-6.26 Y-6.8 Z4.02 F4800.0 E323.451
G1 X2.89 Y-6.8 Z4.02 F4800.0 E323.934
G1 X2.85 Y-7.2 Z4.02 F4800.0 E323.955
G1 X-6.38 Y-7.2 Z4.02 F4800.0 E324.442
G1 X-6.54 Y-7.6 Z4.02 F4800.0 E324.465
G1 X2.81 Y-7.6 Z4.02 F4800.0 E324.959
G1 X2.72 Y-8.0 Z4.02 F4800.0 E324.981
G1 X-6.75 Y-8.0 Z4.02 F4800.0 E325.481
G1 X-6.97 Y-8.4 Z4.02 F4800.0 E325.505
G1 X2.6 Y-8.4 Z4.02 F4800.0 E326.01
G1 X2.48 Y-8.8 Z4.02 F4800.0 E326.032
G1 X-7.2 Y-8.8 Z4.02 F4800.0 E326.543
G1 X-7.53 Y-9.2 Z4.02 F4800.0 E326.57
G1 X2.35 Y-9.2 Z4.02 F4800.0 E327.092
G1 X2.23 Y-9.6 Z4.02 F4800.0 E327.114
G1 X-7.85 Y-9.6 Z4.02 F4800.0 E327.647
G1 X-8.22 Y-10.0 Z4.02 F4800.0 E327.676
G1 X2.11 Y-10.0 Z4.02 F4800.0 E328.222
G1 X1.99 Y-10.4 Z4.02 F4800.0 E328.244
G1 X-8.71 Y-10.4 Z4.02 F4800.0 E328.809
G1 X-9.2 Y-10.8 Z4.02 F4800.0 E328.842
G1 X1.87 Y-10.8 Z4.02 F4800.0 E329.427
G1 X1.67 Y-11.2 Z4.02 F4800.0 E329.45
G1 X-9.91 Y-11.2 Z4.02 F4800.0 E330.062
G1 X-10.72 Y-11.6 Z4.02 F4800.0 E330.11
G1 X1.46 Y-11.6 Z4.02 F4800.0 E330.753
G1 X1.24 Y-12.0 Z4.02 F4800.0 E330.777
G1 X-28.24 Y-12.0 Z4.02 F4800.0 E332.335
G1 X-28.46 Y-11.6 Z4.02 F4800.0 E332.359
G1 X-16.28 Y-11.6 Z4.02 F4800.0 E333.002
G1 F1200.0
G1 E332.002
G1 F4800.0
M103
G1 X-17.57 Y-19.2 Z4.02 F4200.0
G1 F1200.0
G1 E333.002
G1 F4200.0
M101
G1 X-5.92 Y-19.2 Z4.02 F4800.0 E333.617
G1 F1200.0
G1 E333.617
G1 F4800.0
M103
G1 X-6.67 Y-19.6 Z4.02 F4200.0
G1 F1200.0
G1 E333.617
G1 F4200.0
M101
G1 X-16.97 Y-19.6 Z4.02 F4800.0 E334.161
G1 X-16.73 Y-20.0 Z4.02 F4800.0 E334.186
G1 X-7.63 Y-20.0 Z4.02 F4800.0 E334.666
G1 F1200.0
G1 E334.288
G1 F4800.0
M103
G1 X-8.95 Y-20.4 Z4.02 F4200.0
G1 F1200.0
G1 E334.666
G1 F4200.0
M101
G1 X-16.63 Y-20.4 Z4.02 F4800.0 E335.072
G1 X-16.54 Y-20.8 Z4.02 F4800.0 E335.094
G1 X-10.29 Y-20.8 Z4.02 F4800.0 E335.423
G1 F1200.0
G1 E334.423
G1 F4800.0
M103
G1 X-5.17 Y-18.8 Z4.02 F4200.0
G1 F1200.0
G1 E335.423
G1 F4200.0
M101
G1 X-21.83 Y-18.8 Z4.02 F4800.0 E336.303
G1 F1200.0
G1 E336.303
G1 F4800.0
M103
G1 X-21.08 Y-19.2 Z4.02 F4200.0
G1 F1200.0
G1 E336.303
G1 F4200.0
M101
G1 X-18.43 Y-19.2 Z4.02 F4800.0 E336.443
G1 X-19.03 Y-19.6 Z4.02 F4800.0 E336.481
G1 X-20.33 Y-19.6 Z4.02 F4800.0 E336.55
G1 F1200.0
G1 E335.55
G1 F4800.0
M103
G1 X1.03 Y-12.4 Z4.02 F4200.0
G1 F1200.0
G1 E336.55
G1 F4200.0
M101
G1 X-28.03 Y-12.4 Z4.02 F4800.0 E338.085
G1 X-27.81 Y-12.8 Z4.02 F4800.0 E338.108
G1 X0.81 Y-12.8 Z4.02 F4800.0 E339.621
G1 X0.6 Y-13.2 Z4.02 F4800.0 E339.645
G1 X-27.6 Y-13.2 Z4.02 F4800.0 E341.134
G1 X-27.39 Y-13.6 Z4.02 F4800.0 E341.158
G1 X0.39 Y-13.6 Z4.02 F4800.0 E342.625
G1 X0.1 Y-14.0 Z4.02 F4800.0 E342.651
G1 X-27.1 Y-14.0 Z4.02 F4800.0 E344.088
G1 X-26.77 Y-14.4 Z4.02 F4800.0 E344.115
G1 X-0.23 Y-14.4 Z4.02 F4800.0 E345.517
G1 X-0.56 Y-14.8 Z4.02 F4800.0 E345.544
G1 X-26.44 Y-14.8 Z4.02 F4800.0 E346.911
G1 X-26.11 Y-15.2 Z4.02 F4800.0 E346.939
G1 X-0.89 Y-15.2 Z4.02 F4800.0 E348.271
G1 X-1.22 Y-15.6 Z4.02 F4800.0 E348.298
G1 X-23.47 Y-15.6 Z4.02 F4800.0 E349.474
G1 X-23.22 Y-16.0 Z4.02 F4800.0 E349.498
G1 X-1.55 Y-16.0 Z4.02 F4800.0 E350.643
G1 X-1.93 Y-16.4 Z4.02 F4800.0 E350.673
G1 X-23.11 Y-16.4 Z4.02 F4800.0 E351.792
G1 X-23.17 Y-16.8 Z4.02 F4800.0 E351.813
G1 X-2.42 Y-16.8 Z4.02 F4800.0 E352.909
G1 X-2.91 Y-17.2 Z4.02 F4800.0 E352.942
G1 X-23.27 Y-17.2 Z4.02 F4800.0 E354.018
G1 X-23.6 Y-17.6 Z4.02 F4800.0 E354.045
G1 X-3.4 Y-17.6 Z4.02 F4800.0 E355.113
G1 X-3.88 Y-18.0 Z4.02 F4800.0 E355.146
G1 X-23.12 Y-18.0 Z4.02 F4800.0 E356.162
G1 X-22.57 Y-18.4 Z4.02 F4800.0 E356.198
G1 X-4.43 Y-18.4 Z4.02 F4800.0 E357.156
G1 F1200.0
G1 E356.156
G1 F4800.0
M103
(</infill>)
(</nestedRing>)
(</rotation>)
(</layer>)
(<layer> 4.294 )
(<rotation> (6.12323399574e-17+1j) )
(<nestedRing>)
(<boundaryPerimeter>)
(<boundaryPoint> X-25.875 Y7.875 Z4.294 </boundaryPoint>)
(<boundaryPoint> X-28.051 Y5.223 Z4.294 </boundaryPoint>)
(<boundaryPoint> X-29.668 Y2.197 Z4.294 </boundaryPoint>)
(<boundaryPoint> X-30.664 Y-1.086 Z4.294 </boundaryPoint>)
(<boundaryPoint> X-31.001 Y-4.5 Z4.294 </boundaryPoint>)
(<boundaryPoint> X-30.664 Y-7.914 Z4.294 </boundaryPoint>)
(<boundaryPoint> X-29.668 Y-11.197 Z4.294 </boundaryPoint>)
(<boundaryPoint> X-28.051 Y-14.223 Z4.294 </boundaryPoint>)
(<boundaryPoint> X-25.875 Y-16.875 Z4.294 </boundaryPoint>)
(<boundaryPoint> X-23.223 Y-19.051 Z4.294 </boundaryPoint>)
(<boundaryPoint> X-20.197 Y-20.668 Z4.294 </boundaryPoint>)
(<boundaryPoint> X-16.914 Y-21.664 Z4.294 </boundaryPoint>)
(<boundaryPoint> X-13.5 Y-22.001 Z4.294 </boundaryPoint>)
(<boundaryPoint> X-10.086 Y-21.664 Z4.294 </boundaryPoint>)
(<boundaryPoint> X-6.803 Y-20.668 Z4.294 </boundaryPoint>)
(<boundaryPoint> X-3.777 Y-19.051 Z4.294 </boundaryPoint>)
(<boundaryPoint> X-1.125 Y-16.875 Z4.294 </boundaryPoint>)
(<boundaryPoint> X1.051 Y-14.223 Z4.294 </boundaryPoint>)
(<boundaryPoint> X2.668 Y-11.197 Z4.294 </boundaryPoint>)
(<boundaryPoint> X3.664 Y-7.914 Z4.294 </boundaryPoint>)
(<boundaryPoint> X4.001 Y-4.5 Z4.294 </boundaryPoint>)
(<boundaryPoint> X3.664 Y-1.086 Z4.294 </boundaryPoint>)
(<boundaryPoint> X2.668 Y2.197 Z4.294 </boundaryPoint>)
(<boundaryPoint> X1.051 Y5.223 Z4.294 </boundaryPoint>)
(<boundaryPoint> X-1.125 Y7.875 Z4.294 </boundaryPoint>)
(<boundaryPoint> X-3.777 Y10.051 Z4.294 </boundaryPoint>)
(<boundaryPoint> X-6.803 Y11.668 Z4.294 </boundaryPoint>)
(<boundaryPoint> X-10.086 Y12.664 Z4.294 </boundaryPoint>)
(<boundaryPoint> X-13.5 Y13.001 Z4.294 </boundaryPoint>)
(<boundaryPoint> X-16.914 Y12.664 Z4.294 </boundaryPoint>)
(<boundaryPoint> X-20.197 Y11.668 Z4.294 </boundaryPoint>)
(<boundaryPoint> X-23.223 Y10.051 Z4.294 </boundaryPoint>)
(<loop> inner )
G1 X-18.66 Y-9.73 Z4.29 F4200.0
G1 F1200.0
G1 E357.156
G1 F4200.0
M101
G1 X-18.7 Y-9.7 Z4.29 F4800.0 E357.159
G1 X-19.62 Y-8.59 Z4.29 F4800.0 E357.235
G1 X-20.3 Y-7.32 Z4.29 F4800.0 E357.311
G1 X-20.71 Y-5.94 Z4.29 F4800.0 E357.388
G1 X-20.86 Y-4.5 Z4.29 F4800.0 E357.464
G1 X-20.71 Y-3.07 Z4.29 F4800.0 E357.54
G1 X-20.3 Y-1.69 Z4.29 F4800.0 E357.616
G1 X-19.62 Y-0.41 Z4.29 F4800.0 E357.692
G1 X-18.7 Y0.7 Z4.29 F4800.0 E357.768
G1 X-17.59 Y1.62 Z4.29 F4800.0 E357.845
G1 X-16.32 Y2.3 Z4.29 F4800.0 E357.921
G1 X-14.94 Y2.71 Z4.29 F4800.0 E357.997
G1 X-13.5 Y2.86 Z4.29 F4800.0 E358.073
G1 X-12.07 Y2.71 Z4.29 F4800.0 E358.149
G1 X-10.69 Y2.3 Z4.29 F4800.0 E358.226
G1 X-9.41 Y1.62 Z4.29 F4800.0 E358.302
G1 X-8.3 Y0.7 Z4.29 F4800.0 E358.378
G1 X-7.38 Y-0.41 Z4.29 F4800.0 E358.454
G1 X-6.7 Y-1.69 Z4.29 F4800.0 E358.53
G1 X-6.29 Y-3.07 Z4.29 F4800.0 E358.606
G1 X-6.14 Y-4.5 Z4.29 F4800.0 E358.683
G1 X-6.29 Y-5.94 Z4.29 F4800.0 E358.759
G1 X-6.7 Y-7.32 Z4.29 F4800.0 E358.835
G1 X-7.38 Y-8.59 Z4.29 F4800.0 E358.911
G1 X-8.3 Y-9.7 Z4.29 F4800.0 E358.987
G1 X-9.41 Y-10.62 Z4.29 F4800.0 E359.063
G1 X-10.69 Y-11.3 Z4.29 F4800.0 E359.14
G1 X-12.07 Y-11.71 Z4.29 F4800.0 E359.216
G1 X-13.5 Y-11.86 Z4.29 F4800.0 E359.292
G1 X-14.94 Y-11.71 Z4.29 F4800.0 E359.368
G1 X-16.32 Y-11.3 Z4.29 F4800.0 E359.444
G1 X-17.59 Y-10.62 Z4.29 F4800.0 E359.52
G1 X-18.66 Y-9.73 Z4.29 F4800.0 E359.594
G1 F1200.0
G1 E358.594
G1 F4800.0
M103
(</loop>)
(<loop> outer )
G1 X-23.99 Y-15.51 Z4.29 F4200.0
G1 F1200.0
G1 E359.594
G1 F4200.0
M101
G1 X-23.94 Y-15.53 Z4.29 F4800.0 E359.597
G1 X-23.53 Y-15.94 Z4.29 F4800.0 E359.627
G1 X-23.38 Y-16.5 Z4.29 F4800.0 E359.658
G1 X-23.53 Y-17.06 Z4.29 F4800.0 E359.689
G1 X-23.8 Y-17.34 Z4.29 F4800.0 E359.71
G1 X-23.94 Y-17.68 Z4.29 F4800.0 E359.729
G1 X-22.89 Y-18.55 Z4.29 F4800.0 E359.801
G1 X-19.97 Y-20.11 Z4.29 F4800.0 E359.976
G1 X-19.54 Y-20.24 Z4.29 F4800.0 E360.0
G1 X-18.86 Y-19.83 Z4.29 F4800.0 E360.042
G1 X-18.56 Y-19.53 Z4.29 F4800.0 E360.064
G1 X-18.0 Y-19.38 Z4.29 F4800.0 E360.095
G1 X-17.44 Y-19.53 Z4.29 F4800.0 E360.126
G1 X-17.03 Y-19.94 Z4.29 F4800.0 E360.156
G1 X-16.88 Y-20.5 Z4.29 F4800.0 E360.187
G1 X-16.95 Y-20.76 Z4.29 F4800.0 E360.201
G1 X-16.67 Y-21.09 Z4.29 F4800.0 E360.224
G1 X-13.5 Y-21.4 Z4.29 F4800.0 E360.392
G1 X-10.2 Y-21.07 Z4.29 F4800.0 E360.567
G1 X-7.03 Y-20.11 Z4.29 F4800.0 E360.742
G1 X-4.11 Y-18.55 Z4.29 F4800.0 E360.917
G1 X-1.55 Y-16.45 Z4.29 F4800.0 E361.092
G1 X0.55 Y-13.89 Z4.29 F4800.0 E361.267
G1 X2.11 Y-10.97 Z4.29 F4800.0 E361.442
G1 X3.07 Y-7.8 Z4.29 F4800.0 E361.617
G1 X3.4 Y-4.5 Z4.29 F4800.0 E361.792
G1 X3.07 Y-1.2 Z4.29 F4800.0 E361.967
G1 X2.11 Y1.97 Z4.29 F4800.0 E362.142
G1 X0.55 Y4.89 Z4.29 F4800.0 E362.317
G1 X-1.55 Y7.45 Z4.29 F4800.0 E362.492
G1 X-4.11 Y9.55 Z4.29 F4800.0 E362.667
G1 X-7.03 Y11.11 Z4.29 F4800.0 E362.842
G1 X-10.2 Y12.07 Z4.29 F4800.0 E363.017
G1 X-13.5 Y12.4 Z4.29 F4800.0 E363.192
G1 X-16.8 Y12.07 Z4.29 F4800.0 E363.367
G1 X-19.97 Y11.11 Z4.29 F4800.0 E363.542
G1 X-22.89 Y9.55 Z4.29 F4800.0 E363.717
G1 X-25.45 Y7.45 Z4.29 F4800.0 E363.892
G1 X-27.55 Y4.89 Z4.29 F4800.0 E364.067
G1 X-29.11 Y1.97 Z4.29 F4800.0 E364.242
G1 X-30.07 Y-1.2 Z4.29 F4800.0 E364.417
G1 X-30.4 Y-4.5 Z4.29 F4800.0 E364.592
G1 X-30.07 Y-7.8 Z4.29 F4800.0 E364.767
G1 X-29.11 Y-10.97 Z4.29 F4800.0 E364.942
G1 X-27.55 Y-13.89 Z4.29 F4800.0 E365.117
G1 X-25.7 Y-16.15 Z4.29 F4800.0 E365.271
G1 X-25.06 Y-15.53 Z4.29 F4800.0 E365.318
G1 X-24.5 Y-15.38 Z4.29 F4800.0 E365.349
G1 X-23.99 Y-15.51 Z4.29 F4800.0 E365.377
G1 F1200.0
G1 E364.377
G1 F4800.0
M103
(</loop>)
(<edgePath>)
;M108 R40.0
G1 X-18.77 Y-20.95 Z4.29 F4200.0
G1 X-18.45 Y-21.27 Z4.29 F4200.0
G1 X-18.0 Y-21.39 Z4.29 F4200.0
G1 X-17.72 Y-21.34 Z4.29 F4200.0
G1 X-17.43 Y-21.3 Z4.29 F4200.0
G1 F1200.0
G1 E365.377
G1 F4200.0
M101
G1 X-16.88 Y-21.47 Z4.29 F2400.0 E365.407
G1 X-13.5 Y-21.8 Z4.29 F2400.0 E365.587
G1 X-10.13 Y-21.47 Z4.29 F2400.0 E365.766
G1 X-6.88 Y-20.48 Z4.29 F2400.0 E365.945
G1 X-3.89 Y-18.88 Z4.29 F2400.0 E366.124
G1 X-1.27 Y-16.73 Z4.29 F2400.0 E366.303
G1 X0.88 Y-14.11 Z4.29 F2400.0 E366.482
G1 X2.48 Y-11.12 Z4.29 F2400.0 E366.661
G1 X3.47 Y-7.88 Z4.29 F2400.0 E366.841
G1 X3.8 Y-4.5 Z4.29 F2400.0 E367.02
G1 X3.47 Y-1.13 Z4.29 F2400.0 E367.199
G1 X2.48 Y2.12 Z4.29 F2400.0 E367.378
G1 X0.88 Y5.11 Z4.29 F2400.0 E367.557
G1 X-1.27 Y7.73 Z4.29 F2400.0 E367.736
G1 X-3.89 Y9.88 Z4.29 F2400.0 E367.915
G1 X-6.88 Y11.48 Z4.29 F2400.0 E368.095
G1 X-10.13 Y12.47 Z4.29 F2400.0 E368.274
G1 X-13.5 Y12.8 Z4.29 F2400.0 E368.453
G1 X-16.88 Y12.47 Z4.29 F2400.0 E368.632
G1 X-20.12 Y11.48 Z4.29 F2400.0 E368.811
G1 X-23.11 Y9.88 Z4.29 F2400.0 E368.99
G1 X-25.73 Y7.73 Z4.29 F2400.0 E369.169
G1 X-27.88 Y5.11 Z4.29 F2400.0 E369.349
G1 X-29.48 Y2.12 Z4.29 F2400.0 E369.528
G1 X-30.47 Y-1.13 Z4.29 F2400.0 E369.707
G1 X-30.8 Y-4.5 Z4.29 F2400.0 E369.886
G1 X-30.47 Y-7.88 Z4.29 F2400.0 E370.065
G1 X-29.48 Y-11.12 Z4.29 F2400.0 E370.244
G1 X-27.88 Y-14.11 Z4.29 F2400.0 E370.423
G1 X-25.73 Y-16.73 Z4.29 F2400.0 E370.603
G1 X-25.18 Y-17.18 Z4.29 F2400.0 E370.64
G1 F1200.0
G1 E370.64
G1 F2400.0
M103
G1 X-24.94 Y-17.38 Z4.29 F4200.0
G1 F1200.0
G1 E370.64
G1 F4200.0
M101
G1 X-23.11 Y-18.88 Z4.29 F2400.0 E370.765
G1 X-20.12 Y-20.48 Z4.29 F2400.0 E370.944
G1 X-18.91 Y-20.85 Z4.29 F2400.0 E371.011
G1 F1200.0
G1 E371.011
G1 F2400.0
M103
(</edgePath>)
(</boundaryPerimeter>)
(<nestedRing>)
(<boundaryPerimeter>)
(<boundaryPoint> X-17.497 Y-20.5 Z4.294 </boundaryPoint>)
(<boundaryPoint> X-17.564 Y-20.752 Z4.294 </boundaryPoint>)
(<boundaryPoint> X-17.748 Y-20.936 Z4.294 </boundaryPoint>)
(<boundaryPoint> X-18.0 Y-21.003 Z4.294 </boundaryPoint>)
(<boundaryPoint> X-18.252 Y-20.936 Z4.294 </boundaryPoint>)
(<boundaryPoint> X-18.436 Y-20.752 Z4.294 </boundaryPoint>)
(<boundaryPoint> X-18.503 Y-20.5 Z4.294 </boundaryPoint>)
(<boundaryPoint> X-18.436 Y-20.248 Z4.294 </boundaryPoint>)
(<boundaryPoint> X-18.252 Y-20.064 Z4.294 </boundaryPoint>)
(<boundaryPoint> X-18.0 Y-19.997 Z4.294 </boundaryPoint>)
(<boundaryPoint> X-17.748 Y-20.064 Z4.294 </boundaryPoint>)
(<boundaryPoint> X-17.564 Y-20.248 Z4.294 </boundaryPoint>)
(<edge> inner )
G1 X-18.58 Y-20.89 Z4.29 F4200.0
G1 F1200.0
G1 E371.011
G1 F4200.0
M101
G1 X-18.61 Y-20.86 Z4.29 F2400.0 E371.014
G1 X-18.71 Y-20.5 Z4.29 F2400.0 E371.033
G1 X-18.61 Y-20.15 Z4.29 F2400.0 E371.053
G1 X-18.36 Y-19.89 Z4.29 F2400.0 E371.072
G1 X-18.0 Y-19.79 Z4.29 F2400.0 E371.092
G1 X-17.65 Y-19.89 Z4.29 F2400.0 E371.111
G1 X-17.39 Y-20.15 Z4.29 F2400.0 E371.131
G1 X-17.29 Y-20.5 Z4.29 F2400.0 E371.15
G1 X-17.39 Y-20.86 Z4.29 F2400.0 E371.169
G1 X-17.65 Y-21.12 Z4.29 F2400.0 E371.189
G1 X-18.0 Y-21.21 Z4.29 F2400.0 E371.208
G1 X-18.36 Y-21.12 Z4.29 F2400.0 E371.228
G1 X-18.58 Y-20.89 Z4.29 F2400.0 E371.244
G1 F1200.0
G1 E370.244
G1 F2400.0
M103
(</edge>)
(</boundaryPerimeter>)
(</nestedRing>)
(<nestedRing>)
(<boundaryPerimeter>)
(<boundaryPoint> X-24.064 Y-16.248 Z4.294 </boundaryPoint>)
(<boundaryPoint> X-23.997 Y-16.5 Z4.294 </boundaryPoint>)
(<boundaryPoint> X-24.064 Y-16.752 Z4.294 </boundaryPoint>)
(<boundaryPoint> X-24.248 Y-16.936 Z4.294 </boundaryPoint>)
(<boundaryPoint> X-24.5 Y-17.003 Z4.294 </boundaryPoint>)
(<boundaryPoint> X-24.752 Y-16.936 Z4.294 </boundaryPoint>)
(<boundaryPoint> X-24.936 Y-16.752 Z4.294 </boundaryPoint>)
(<boundaryPoint> X-25.003 Y-16.5 Z4.294 </boundaryPoint>)
(<boundaryPoint> X-24.936 Y-16.248 Z4.294 </boundaryPoint>)
(<boundaryPoint> X-24.752 Y-16.064 Z4.294 </boundaryPoint>)
(<boundaryPoint> X-24.5 Y-15.997 Z4.294 </boundaryPoint>)
(<boundaryPoint> X-24.248 Y-16.064 Z4.294 </boundaryPoint>)
(<edge> inner )
G1 X-23.87 Y-16.81 Z4.29 F4200.0
G1 F1200.0
G1 E371.244
G1 F4200.0
M101
G1 X-23.89 Y-16.86 Z4.29 F2400.0 E371.247
G1 X-24.15 Y-17.11 Z4.29 F2400.0 E371.266
G1 X-24.5 Y-17.21 Z4.29 F2400.0 E371.286
G1 X-24.86 Y-17.11 Z4.29 F2400.0 E371.305
G1 X-25.12 Y-16.86 Z4.29 F2400.0 E371.325
G1 X-25.21 Y-16.5 Z4.29 F2400.0 E371.344
G1 X-25.12 Y-16.15 Z4.29 F2400.0 E371.364
G1 X-24.86 Y-15.89 Z4.29 F2400.0 E371.383
G1 X-24.5 Y-15.79 Z4.29 F2400.0 E371.402
G1 X-24.15 Y-15.89 Z4.29 F2400.0 E371.422
G1 X-23.89 Y-16.15 Z4.29 F2400.0 E371.441
G1 X-23.79 Y-16.5 Z4.29 F2400.0 E371.461
G1 X-23.87 Y-16.81 Z4.29 F2400.0 E371.477
G1 F1200.0
G1 E370.477
G1 F2400.0
M103
(</edge>)
(</boundaryPerimeter>)
(</nestedRing>)
(<nestedRing>)
(<boundaryPerimeter>)
(<boundaryPoint> X-16.084 Y-10.739 Z4.294 </boundaryPoint>)
(<boundaryPoint> X-17.252 Y-10.115 Z4.294 </boundaryPoint>)
(<boundaryPoint> X-18.275 Y-9.275 Z4.294 </boundaryPoint>)
(<boundaryPoint> X-19.115 Y-8.252 Z4.294 </boundaryPoint>)
(<boundaryPoint> X-19.739 Y-7.084 Z4.294 </boundaryPoint>)
(<boundaryPoint> X-20.123 Y-5.817 Z4.294 </boundaryPoint>)
(<boundaryPoint> X-20.253 Y-4.5 Z4.294 </boundaryPoint>)
(<boundaryPoint> X-20.123 Y-3.183 Z4.294 </boundaryPoint>)
(<boundaryPoint> X-19.739 Y-1.916 Z4.294 </boundaryPoint>)
(<boundaryPoint> X-19.115 Y-0.748 Z4.294 </boundaryPoint>)
(<boundaryPoint> X-18.275 Y0.275 Z4.294 </boundaryPoint>)
(<boundaryPoint> X-17.252 Y1.115 Z4.294 </boundaryPoint>)
(<boundaryPoint> X-16.084 Y1.739 Z4.294 </boundaryPoint>)
(<boundaryPoint> X-14.817 Y2.123 Z4.294 </boundaryPoint>)
(<boundaryPoint> X-13.5 Y2.253 Z4.294 </boundaryPoint>)
(<boundaryPoint> X-12.183 Y2.123 Z4.294 </boundaryPoint>)
(<boundaryPoint> X-10.916 Y1.739 Z4.294 </boundaryPoint>)
(<boundaryPoint> X-9.748 Y1.115 Z4.294 </boundaryPoint>)
(<boundaryPoint> X-8.725 Y0.275 Z4.294 </boundaryPoint>)
(<boundaryPoint> X-7.885 Y-0.748 Z4.294 </boundaryPoint>)
(<boundaryPoint> X-7.261 Y-1.916 Z4.294 </boundaryPoint>)
(<boundaryPoint> X-6.877 Y-3.183 Z4.294 </boundaryPoint>)
(<boundaryPoint> X-6.747 Y-4.5 Z4.294 </boundaryPoint>)
(<boundaryPoint> X-6.877 Y-5.817 Z4.294 </boundaryPoint>)
(<boundaryPoint> X-7.261 Y-7.084 Z4.294 </boundaryPoint>)
(<boundaryPoint> X-7.885 Y-8.252 Z4.294 </boundaryPoint>)
(<boundaryPoint> X-8.725 Y-9.275 Z4.294 </boundaryPoint>)
(<boundaryPoint> X-9.748 Y-10.115 Z4.294 </boundaryPoint>)
(<boundaryPoint> X-10.916 Y-10.739 Z4.294 </boundaryPoint>)
(<boundaryPoint> X-12.183 Y-11.123 Z4.294 </boundaryPoint>)
(<boundaryPoint> X-13.5 Y-11.253 Z4.294 </boundaryPoint>)
(<boundaryPoint> X-14.817 Y-11.123 Z4.294 </boundaryPoint>)
(<edge> inner )
G1 X-18.0 Y-9.76 Z4.29 F4200.0
G1 F1200.0
G1 E371.477
G1 F4200.0
M101
G1 X-18.03 Y-9.73 Z4.29 F2400.0 E371.48
G1 X-18.42 Y-9.42 Z4.29 F2400.0 E371.506
G1 X-19.28 Y-8.36 Z4.29 F2400.0 E371.578
G1 X-19.93 Y-7.16 Z4.29 F2400.0 E371.65
G1 X-20.32 Y-5.86 Z4.29 F2400.0 E371.722
G1 X-20.45 Y-4.5 Z4.29 F2400.0 E371.794
G1 X-20.32 Y-3.14 Z4.29 F2400.0 E371.866
G1 X-19.93 Y-1.84 Z4.29 F2400.0 E371.938
G1 X-19.28 Y-0.64 Z4.29 F2400.0 E372.01
G1 X-18.42 Y0.42 Z4.29 F2400.0 E372.082
G1 X-17.36 Y1.28 Z4.29 F2400.0 E372.154
G1 X-16.16 Y1.93 Z4.29 F2400.0 E372.226
G1 X-14.86 Y2.32 Z4.29 F2400.0 E372.298
G1 X-13.5 Y2.45 Z4.29 F2400.0 E372.37
G1 X-12.14 Y2.32 Z4.29 F2400.0 E372.442
G1 X-10.84 Y1.93 Z4.29 F2400.0 E372.514
G1 X-9.64 Y1.28 Z4.29 F2400.0 E372.586
G1 X-8.58 Y0.42 Z4.29 F2400.0 E372.658
G1 X-7.72 Y-0.64 Z4.29 F2400.0 E372.73
G1 X-7.08 Y-1.84 Z4.29 F2400.0 E372.803
G1 X-6.68 Y-3.14 Z4.29 F2400.0 E372.875
G1 X-6.55 Y-4.5 Z4.29 F2400.0 E372.947
G1 X-6.68 Y-5.86 Z4.29 F2400.0 E373.018
G1 X-7.08 Y-7.16 Z4.29 F2400.0 E373.091
G1 X-7.72 Y-8.36 Z4.29 F2400.0 E373.163
G1 X-8.58 Y-9.42 Z4.29 F2400.0 E373.235
G1 X-9.64 Y-10.28 Z4.29 F2400.0 E373.307
G1 X-10.84 Y-10.93 Z4.29 F2400.0 E373.379
G1 X-12.14 Y-11.32 Z4.29 F2400.0 E373.451
G1 X-13.5 Y-11.45 Z4.29 F2400.0 E373.523
G1 X-14.86 Y-11.32 Z4.29 F2400.0 E373.595
G1 X-16.16 Y-10.93 Z4.29 F2400.0 E373.667
G1 X-17.36 Y-10.28 Z4.29 F2400.0 E373.739
G1 X-18.0 Y-9.76 Z4.29 F2400.0 E373.782
G1 F1200.0
G1 E372.782
G1 F2400.0
M103
(</edge>)
(</boundaryPerimeter>)
(</nestedRing>)
(<infill>)
(<infillBoundary>)
(<infillPoint> X-25.449 Y7.449 Z4.294 </infillPoint>)
(<infillPoint> X-27.55 Y4.888 Z4.294 </infillPoint>)
(<infillPoint> X-29.111 Y1.966 Z4.294 </infillPoint>)
(<infillPoint> X-30.073 Y-1.204 Z4.294 </infillPoint>)
(<infillPoint> X-30.398 Y-4.5 Z4.294 </infillPoint>)
(<infillPoint> X-30.073 Y-7.796 Z4.294 </infillPoint>)
(<infillPoint> X-29.111 Y-10.966 Z4.294 </infillPoint>)
(<infillPoint> X-27.55 Y-13.888 Z4.294 </infillPoint>)
(<infillPoint> X-25.697 Y-16.146 Z4.294 </infillPoint>)
(<infillPoint> X-25.062 Y-15.526 Z4.294 </infillPoint>)
(<infillPoint> X-24.5 Y-15.376 Z4.294 </infillPoint>)
(<infillPoint> X-23.938 Y-15.526 Z4.294 </infillPoint>)
(<infillPoint> X-23.526 Y-15.938 Z4.294 </infillPoint>)
(<infillPoint> X-23.376 Y-16.5 Z4.294 </infillPoint>)
(<infillPoint> X-23.526 Y-17.062 Z4.294 </infillPoint>)
(<infillPoint> X-23.804 Y-17.34 Z4.294 </infillPoint>)
(<infillPoint> X-23.942 Y-17.685 Z4.294 </infillPoint>)
(<infillPoint> X-22.888 Y-18.55 Z4.294 </infillPoint>)
(<infillPoint> X-19.966 Y-20.111 Z4.294 </infillPoint>)
(<infillPoint> X-19.537 Y-20.241 Z4.294 </infillPoint>)
(<infillPoint> X-18.865 Y-19.828 Z4.294 </infillPoint>)
(<infillPoint> X-18.562 Y-19.526 Z4.294 </infillPoint>)
(<infillPoint> X-18.0 Y-19.376 Z4.294 </infillPoint>)
(<infillPoint> X-17.438 Y-19.526 Z4.294 </infillPoint>)
(<infillPoint> X-17.026 Y-19.938 Z4.294 </infillPoint>)
(<infillPoint> X-16.876 Y-20.5 Z4.294 </infillPoint>)
(<infillPoint> X-16.945 Y-20.758 Z4.294 </infillPoint>)
(<infillPoint> X-16.672 Y-21.085 Z4.294 </infillPoint>)
(<infillPoint> X-13.5 Y-21.398 Z4.294 </infillPoint>)
(<infillPoint> X-10.204 Y-21.073 Z4.294 </infillPoint>)
(<infillPoint> X-7.034 Y-20.111 Z4.294 </infillPoint>)
(<infillPoint> X-4.112 Y-18.55 Z4.294 </infillPoint>)
(<infillPoint> X-1.551 Y-16.449 Z4.294 </infillPoint>)
(<infillPoint> X0.55 Y-13.888 Z4.294 </infillPoint>)
(<infillPoint> X2.111 Y-10.966 Z4.294 </infillPoint>)
(<infillPoint> X3.073 Y-7.796 Z4.294 </infillPoint>)
(<infillPoint> X3.398 Y-4.5 Z4.294 </infillPoint>)
(<infillPoint> X3.073 Y-1.204 Z4.294 </infillPoint>)
(<infillPoint> X2.111 Y1.966 Z4.294 </infillPoint>)
(<infillPoint> X0.55 Y4.888 Z4.294 </infillPoint>)
(<infillPoint> X-1.551 Y7.449 Z4.294 </infillPoint>)
(<infillPoint> X-4.112 Y9.55 Z4.294 </infillPoint>)
(<infillPoint> X-7.034 Y11.111 Z4.294 </infillPoint>)
(<infillPoint> X-10.204 Y12.073 Z4.294 </infillPoint>)
(<infillPoint> X-13.5 Y12.398 Z4.294 </infillPoint>)
(<infillPoint> X-16.796 Y12.073 Z4.294 </infillPoint>)
(<infillPoint> X-19.966 Y11.111 Z4.294 </infillPoint>)
(<infillPoint> X-22.888 Y9.55 Z4.294 </infillPoint>)
(</infillBoundary>)
(<infillBoundary>)
(<infillPoint> X-16.315 Y-11.296 Z4.294 </infillPoint>)
(<infillPoint> X-17.587 Y-10.616 Z4.294 </infillPoint>)
(<infillPoint> X-18.701 Y-9.701 Z4.294 </infillPoint>)
(<infillPoint> X-19.616 Y-8.587 Z4.294 </infillPoint>)
(<infillPoint> X-20.296 Y-7.315 Z4.294 </infillPoint>)
(<infillPoint> X-20.714 Y-5.935 Z4.294 </infillPoint>)
(<infillPoint> X-20.856 Y-4.5 Z4.294 </infillPoint>)
(<infillPoint> X-20.714 Y-3.065 Z4.294 </infillPoint>)
(<infillPoint> X-20.296 Y-1.685 Z4.294 </infillPoint>)
(<infillPoint> X-19.616 Y-0.413 Z4.294 </infillPoint>)
(<infillPoint> X-18.701 Y0.701 Z4.294 </infillPoint>)
(<infillPoint> X-17.587 Y1.616 Z4.294 </infillPoint>)
(<infillPoint> X-16.315 Y2.296 Z4.294 </infillPoint>)
(<infillPoint> X-14.935 Y2.714 Z4.294 </infillPoint>)
(<infillPoint> X-13.5 Y2.856 Z4.294 </infillPoint>)
(<infillPoint> X-12.065 Y2.714 Z4.294 </infillPoint>)
(<infillPoint> X-10.685 Y2.296 Z4.294 </infillPoint>)
(<infillPoint> X-9.413 Y1.616 Z4.294 </infillPoint>)
(<infillPoint> X-8.299 Y0.701 Z4.294 </infillPoint>)
(<infillPoint> X-7.384 Y-0.413 Z4.294 </infillPoint>)
(<infillPoint> X-6.704 Y-1.685 Z4.294 </infillPoint>)
(<infillPoint> X-6.286 Y-3.065 Z4.294 </infillPoint>)
(<infillPoint> X-6.144 Y-4.5 Z4.294 </infillPoint>)
(<infillPoint> X-6.286 Y-5.935 Z4.294 </infillPoint>)
(<infillPoint> X-6.704 Y-7.315 Z4.294 </infillPoint>)
(<infillPoint> X-7.384 Y-8.587 Z4.294 </infillPoint>)
(<infillPoint> X-8.299 Y-9.701 Z4.294 </infillPoint>)
(<infillPoint> X-9.413 Y-10.616 Z4.294 </infillPoint>)
(<infillPoint> X-10.685 Y-11.296 Z4.294 </infillPoint>)
(<infillPoint> X-12.065 Y-11.714 Z4.294 </infillPoint>)
(<infillPoint> X-13.5 Y-11.856 Z4.294 </infillPoint>)
(<infillPoint> X-14.935 Y-11.714 Z4.294 </infillPoint>)
(</infillBoundary>)
;M108 R80.0
G1 X-20.8 Y-6.62 Z4.29 F4200.0
G1 F1200.0
G1 E373.782
G1 F4200.0
M101
G1 X-20.8 Y-19.35 Z4.29 F4800.0 E374.454
G1 X-20.4 Y-19.56 Z4.29 F4800.0 E374.478
G1 X-20.4 Y-7.71 Z4.29 F4800.0 E375.104
G1 X-20.0 Y-8.46 Z4.29 F4800.0 E375.149
G1 X-20.0 Y-19.78 Z4.29 F4800.0 E375.747
G1 X-19.6 Y-19.93 Z4.29 F4800.0 E375.769
G1 X-19.6 Y-9.05 Z4.29 F4800.0 E376.344
G1 X-19.2 Y-9.54 Z4.29 F4800.0 E376.377
G1 X-19.2 Y-19.71 Z4.29 F4800.0 E376.915
G1 X-18.8 Y-19.37 Z4.29 F4800.0 E376.942
G1 X-18.8 Y-9.98 Z4.29 F4800.0 E377.438
G1 X-18.4 Y-10.31 Z4.29 F4800.0 E377.465
G1 X-18.4 Y-19.19 Z4.29 F4800.0 E377.935
G1 X-18.0 Y-19.09 Z4.29 F4800.0 E377.956
G1 X-18.0 Y-10.64 Z4.29 F4800.0 E378.403
G1 X-17.6 Y-10.93 Z4.29 F4800.0 E378.429
G1 X-17.6 Y-19.19 Z4.29 F4800.0 E378.865
G1 X-17.2 Y-19.37 Z4.29 F4800.0 E378.888
G1 X-17.2 Y-11.14 Z4.29 F4800.0 E379.323
G1 X-16.8 Y-11.35 Z4.29 F4800.0 E379.347
G1 X-16.8 Y-19.77 Z4.29 F4800.0 E379.791
G1 X-16.4 Y-20.83 Z4.29 F4800.0 E379.851
G1 X-16.4 Y-11.56 Z4.29 F4800.0 E380.341
G1 X-16.0 Y-11.68 Z4.29 F4800.0 E380.363
G1 X-16.0 Y-20.87 Z4.29 F4800.0 E380.848
G1 X-15.6 Y-20.91 Z4.29 F4800.0 E380.869
G1 X-15.6 Y-11.81 Z4.29 F4800.0 E381.35
G1 X-15.2 Y-11.93 Z4.29 F4800.0 E381.372
G1 X-15.2 Y-20.95 Z4.29 F4800.0 E381.849
G1 X-14.8 Y-20.99 Z4.29 F4800.0 E381.87
G1 X-14.8 Y-12.01 Z4.29 F4800.0 E382.345
G1 X-14.4 Y-12.05 Z4.29 F4800.0 E382.366
G1 X-14.4 Y-21.03 Z4.29 F4800.0 E382.84
G1 X-14.0 Y-21.07 Z4.29 F4800.0 E382.861
G1 X-14.0 Y-12.09 Z4.29 F4800.0 E383.336
G1 X-13.6 Y-12.13 Z4.29 F4800.0 E383.357
G1 X-13.6 Y-21.11 Z4.29 F4800.0 E383.831
G1 X-13.2 Y-21.09 Z4.29 F4800.0 E383.853
G1 X-13.2 Y-12.11 Z4.29 F4800.0 E384.327
G1 X-12.8 Y-12.07 Z4.29 F4800.0 E384.348
G1 X-12.8 Y-21.05 Z4.29 F4800.0 E384.822
G1 X-12.4 Y-21.01 Z4.29 F4800.0 E384.844
G1 X-12.4 Y-12.03 Z4.29 F4800.0 E385.318
G1 X-12.0 Y-11.99 Z4.29 F4800.0 E385.339
G1 X-12.0 Y-20.97 Z4.29 F4800.0 E385.814
G1 X-11.6 Y-20.93 Z4.29 F4800.0 E385.835
G1 X-11.6 Y-11.87 Z4.29 F4800.0 E386.314
G1 X-11.2 Y-11.75 Z4.29 F4800.0 E386.336
G1 X-11.2 Y-20.89 Z4.29 F4800.0 E386.819
G1 X-10.8 Y-20.85 Z4.29 F4800.0 E386.84
G1 X-10.8 Y-11.62 Z4.29 F4800.0 E387.328
G1 X-10.4 Y-11.46 Z4.29 F4800.0 E387.35
G1 X-10.4 Y-20.81 Z4.29 F4800.0 E387.844
G1 X-10.0 Y-20.72 Z4.29 F4800.0 E387.866
G1 X-10.0 Y-11.25 Z4.29 F4800.0 E388.366
G1 X-9.6 Y-11.03 Z4.29 F4800.0 E388.39
G1 X-9.6 Y-20.6 Z4.29 F4800.0 E388.895
G1 X-9.2 Y-20.48 Z4.29 F4800.0 E388.917
G1 X-9.2 Y-10.8 Z4.29 F4800.0 E389.428
G1 X-8.8 Y-10.48 Z4.29 F4800.0 E389.456
G1 X-8.8 Y-20.35 Z4.29 F4800.0 E389.978
G1 X-8.4 Y-20.23 Z4.29 F4800.0 E390.0
G1 X-8.4 Y-10.15 Z4.29 F4800.0 E390.532
G1 X-8.0 Y-9.78 Z4.29 F4800.0 E390.561
G1 X-8.0 Y-20.11 Z4.29 F4800.0 E391.107
G1 X-7.6 Y-19.99 Z4.29 F4800.0 E391.129
G1 X-7.6 Y-9.29 Z4.29 F4800.0 E391.694
G1 X-7.2 Y-8.8 Z4.29 F4800.0 E391.728
G1 X-7.2 Y-19.87 Z4.29 F4800.0 E392.312
G1 X-6.8 Y-19.67 Z4.29 F4800.0 E392.336
G1 X-6.8 Y-8.09 Z4.29 F4800.0 E392.947
G1 X-6.4 Y-7.28 Z4.29 F4800.0 E392.995
G1 X-6.4 Y-19.45 Z4.29 F4800.0 E393.638
G1 X-6.0 Y-19.24 Z4.29 F4800.0 E393.662
G1 X-6.0 Y10.24 Z4.29 F4800.0 E395.22
G1 X-5.6 Y10.03 Z4.29 F4800.0 E395.244
G1 X-5.6 Y-19.03 Z4.29 F4800.0 E396.779
G1 X-5.2 Y-18.81 Z4.29 F4800.0 E396.802
G1 X-5.2 Y9.81 Z4.29 F4800.0 E398.315
G1 X-4.8 Y9.6 Z4.29 F4800.0 E398.339
G1 X-4.8 Y-18.6 Z4.29 F4800.0 E399.828
G1 X-4.4 Y-18.39 Z4.29 F4800.0 E399.852
G1 X-4.4 Y9.39 Z4.29 F4800.0 E401.319
G1 X-4.0 Y9.1 Z4.29 F4800.0 E401.346
G1 X-4.0 Y-18.1 Z4.29 F4800.0 E402.782
G1 X-3.6 Y-17.77 Z4.29 F4800.0 E402.809
G1 X-3.6 Y8.77 Z4.29 F4800.0 E404.211
G1 X-3.2 Y8.44 Z4.29 F4800.0 E404.238
G1 X-3.2 Y-17.44 Z4.29 F4800.0 E405.605
G1 X-2.8 Y-17.11 Z4.29 F4800.0 E405.633
G1 X-2.8 Y8.11 Z4.29 F4800.0 E406.965
G1 X-2.4 Y7.78 Z4.29 F4800.0 E406.992
G1 X-2.4 Y-16.78 Z4.29 F4800.0 E408.29
G1 X-2.0 Y-16.45 Z4.29 F4800.0 E408.317
G1 X-2.0 Y7.46 Z4.29 F4800.0 E409.58
G1 X-1.6 Y7.07 Z4.29 F4800.0 E409.61
G1 X-1.6 Y-16.07 Z4.29 F4800.0 E410.832
G1 X-1.2 Y-15.58 Z4.29 F4800.0 E410.865
G1 X-1.2 Y6.58 Z4.29 F4800.0 E412.036
G1 X-0.8 Y6.09 Z4.29 F4800.0 E412.069
G1 X-0.8 Y-15.09 Z4.29 F4800.0 E413.188
G1 X-0.4 Y-14.6 Z4.29 F4800.0 E413.221
G1 X-0.4 Y5.6 Z4.29 F4800.0 E414.289
G1 X0.0 Y5.12 Z4.29 F4800.0 E414.322
G1 X-0.0 Y-14.12 Z4.29 F4800.0 E415.338
G1 X0.4 Y-13.57 Z4.29 F4800.0 E415.374
G1 X0.4 Y4.57 Z4.29 F4800.0 E416.332
G1 F1200.0
G1 E415.332
G1 F4800.0
M103
G1 X0.8 Y-12.83 Z4.29 F4200.0
G1 F1200.0
G1 E416.332
G1 F4200.0
M101
G1 X0.8 Y3.83 Z4.29 F4800.0 E417.212
G1 F1200.0
G1 E417.212
G1 F4800.0
M103
G1 X1.2 Y3.08 Z4.29 F4200.0
G1 F1200.0
G1 E417.212
G1 F4200.0
M101
G1 X1.2 Y-12.08 Z4.29 F4800.0 E418.013
G1 F1200.0
G1 E418.013
G1 F4800.0
M103
G1 X1.6 Y-11.33 Z4.29 F4200.0
G1 F1200.0
G1 E418.013
G1 F4200.0
M101
G1 X1.6 Y2.33 Z4.29 F4800.0 E418.734
G1 F1200.0
G1 E418.694
G1 F4800.0
M103
G1 X2.0 Y1.37 Z4.29 F4200.0
G1 F1200.0
G1 E418.734
G1 F4200.0
M101
G1 X2.0 Y-10.37 Z4.29 F4800.0 E419.354
G1 F1200.0
G1 E418.976
G1 F4800.0
M103
G1 X2.4 Y-9.05 Z4.29 F4200.0
G1 F1200.0
G1 E419.354
G1 F4200.0
M101
G1 X2.4 Y0.05 Z4.29 F4800.0 E419.835
G1 F1200.0
G1 E419.436
G1 F4800.0
M103
G1 X2.8 Y-1.29 Z4.29 F4200.0
G1 F1200.0
G1 E419.835
G1 F4200.0
M101
G1 X2.8 Y-7.71 Z4.29 F4800.0 E420.174
G1 F1200.0
G1 E419.174
G1 F4800.0
M103
G1 X-6.49 Y-3.11 Z4.29 F4200.0
G1 X-8.44 Y0.56 Z4.29 F4200.0
G1 X-12.11 Y2.51 Z4.29 F4200.0
G1 X-16.24 Y2.11 Z4.29 F4200.0
G1 X-20.0 Y-0.54 Z4.29 F4200.0
G1 F1200.0
G1 E420.174
G1 F4200.0
M101
G1 X-20.0 Y10.78 Z4.29 F4800.0 E420.771
G1 X-19.6 Y10.93 Z4.29 F4800.0 E420.794
G1 X-19.6 Y0.05 Z4.29 F4800.0 E421.369
G1 X-19.2 Y0.54 Z4.29 F4800.0 E421.402
G1 X-19.2 Y11.05 Z4.29 F4800.0 E421.957
G1 X-18.8 Y11.17 Z4.29 F4800.0 E421.979
G1 X-18.8 Y0.98 Z4.29 F4800.0 E422.518
G1 X-18.4 Y1.31 Z4.29 F4800.0 E422.545
G1 X-18.4 Y11.29 Z4.29 F4800.0 E423.072
G1 X-18.0 Y11.42 Z4.29 F4800.0 E423.094
G1 X-18.0 Y1.64 Z4.29 F4800.0 E423.611
G1 X-17.6 Y1.93 Z4.29 F4800.0 E423.637
G1 X-17.6 Y11.54 Z4.29 F4800.0 E424.145
G1 X-17.2 Y11.66 Z4.29 F4800.0 E424.167
G1 X-17.2 Y2.14 Z4.29 F4800.0 E424.669
G1 X-16.8 Y2.35 Z4.29 F4800.0 E424.693
G1 X-16.8 Y11.78 Z4.29 F4800.0 E425.191
G1 X-16.4 Y11.83 Z4.29 F4800.0 E425.213
G1 X-16.4 Y2.56 Z4.29 F4800.0 E425.702
G1 X-16.0 Y2.68 Z4.29 F4800.0 E425.724
G1 X-16.0 Y11.87 Z4.29 F4800.0 E426.209
G1 X-15.6 Y11.91 Z4.29 F4800.0 E426.231
G1 X-15.6 Y2.81 Z4.29 F4800.0 E426.712
G1 X-15.2 Y2.93 Z4.29 F4800.0 E426.734
G1 X-15.2 Y11.95 Z4.29 F4800.0 E427.21
G1 X-14.8 Y11.99 Z4.29 F4800.0 E427.231
G1 X-14.8 Y3.01 Z4.29 F4800.0 E427.706
G1 X-14.4 Y3.05 Z4.29 F4800.0 E427.727
G1 X-14.4 Y12.03 Z4.29 F4800.0 E428.201
G1 X-14.0 Y12.07 Z4.29 F4800.0 E428.223
G1 X-14.0 Y3.09 Z4.29 F4800.0 E428.697
G1 X-13.6 Y3.13 Z4.29 F4800.0 E428.718
G1 X-13.6 Y12.11 Z4.29 F4800.0 E429.193
G1 X-13.2 Y12.09 Z4.29 F4800.0 E429.214
G1 X-13.2 Y3.11 Z4.29 F4800.0 E429.688
G1 X-12.8 Y3.07 Z4.29 F4800.0 E429.709
G1 X-12.8 Y12.05 Z4.29 F4800.0 E430.184
G1 X-12.4 Y12.01 Z4.29 F4800.0 E430.205
G1 X-12.4 Y3.03 Z4.29 F4800.0 E430.679
G1 X-12.0 Y2.99 Z4.29 F4800.0 E430.7
G1 X-12.0 Y11.97 Z4.29 F4800.0 E431.175
G1 X-11.6 Y11.93 Z4.29 F4800.0 E431.196
G1 X-11.6 Y2.87 Z4.29 F4800.0 E431.675
G1 X-11.2 Y2.75 Z4.29 F4800.0 E431.697
G1 X-11.2 Y11.89 Z4.29 F4800.0 E432.18
G1 X-10.8 Y11.85 Z4.29 F4800.0 E432.201
G1 X-10.8 Y2.62 Z4.29 F4800.0 E432.689
G1 X-10.4 Y2.46 Z4.29 F4800.0 E432.711
G1 X-10.4 Y11.81 Z4.29 F4800.0 E433.205
G1 X-10.0 Y11.72 Z4.29 F4800.0 E433.227
G1 X-10.0 Y2.25 Z4.29 F4800.0 E433.727
G1 X-9.6 Y2.03 Z4.29 F4800.0 E433.751
G1 X-9.6 Y11.6 Z4.29 F4800.0 E434.257
G1 X-9.2 Y11.48 Z4.29 F4800.0 E434.279
G1 X-9.2 Y1.8 Z4.29 F4800.0 E434.79
G1 X-8.8 Y1.48 Z4.29 F4800.0 E434.817
G1 X-8.8 Y11.35 Z4.29 F4800.0 E435.339
G1 X-8.4 Y11.23 Z4.29 F4800.0 E435.361
G1 X-8.4 Y1.15 Z4.29 F4800.0 E435.894
G1 X-8.0 Y0.78 Z4.29 F4800.0 E435.922
G1 X-8.0 Y11.11 Z4.29 F4800.0 E436.468
G1 X-7.6 Y10.99 Z4.29 F4800.0 E436.49
G1 X-7.6 Y0.29 Z4.29 F4800.0 E437.055
G1 X-7.2 Y-0.2 Z4.29 F4800.0 E437.089
G1 X-7.2 Y10.87 Z4.29 F4800.0 E437.673
G1 X-6.8 Y10.67 Z4.29 F4800.0 E437.697
G1 X-6.8 Y-0.91 Z4.29 F4800.0 E438.309
G1 X-6.4 Y-1.72 Z4.29 F4800.0 E438.356
G1 X-6.4 Y10.46 Z4.29 F4800.0 E439.0
G1 F1200.0
G1 E438.0
G1 F4800.0
M103
G1 X-17.47 Y1.45 Z4.29 F4200.0
G1 X-20.8 Y-2.38 Z4.29 F4200.0
G1 F1200.0
G1 E439.0
G1 F4200.0
M101
G1 X-20.8 Y10.35 Z4.29 F4800.0 E439.672
G1 X-20.4 Y10.56 Z4.29 F4800.0 E439.696
G1 X-20.4 Y-1.29 Z4.29 F4800.0 E440.322
G1 F1200.0
G1 E439.322
G1 F4800.0
M103
G1 X-28.4 Y-11.7 Z4.29 F4200.0
G1 F1200.0
G1 E440.322
G1 F4200.0
M101
G1 X-28.4 Y2.7 Z4.29 F4800.0 E441.083
G1 F1200.0
G1 E441.083
G1 F4800.0
M103
G1 X-28.8 Y1.95 Z4.29 F4200.0
G1 F1200.0
G1 E441.083
G1 F4200.0
M101
G1 X-28.8 Y-10.95 Z4.29 F4800.0 E441.765
G1 F1200.0
G1 E441.456
G1 F4800.0
M103
G1 X-29.2 Y-9.71 Z4.29 F4200.0
G1 F1200.0
G1 E441.765
G1 F4200.0
M101
G1 X-29.2 Y0.71 Z4.29 F4800.0 E442.315
G1 F1200.0
G1 E441.938
G1 F4800.0
M103
G1 X-29.6 Y-0.61 Z4.29 F4200.0
G1 F1200.0
G1 E442.315
G1 F4200.0
M101
G1 X-29.6 Y-8.39 Z4.29 F4800.0 E442.726
G1 F1200.0
G1 E441.726
G1 F4800.0
M103
G1 X-30.0 Y-5.68 Z4.29 F4200.0
G1 F1200.0
G1 E442.726
G1 F4200.0
M101
G1 X-30.0 Y-3.32 Z4.29 F4800.0 E442.851
G1 F1200.0
G1 E441.851
G1 F4800.0
M103
G1 X-28.0 Y3.45 Z4.29 F4200.0
G1 F1200.0
G1 E442.851
G1 F4200.0
M101
G1 X-28.0 Y-12.45 Z4.29 F4800.0 E443.691
G1 F1200.0
G1 E442.691
G1 F4800.0
M103
G1 X-23.2 Y-16.93 Z4.29 F4200.0
G1 F1200.0
G1 E443.691
G1 F4200.0
M101
G1 X-23.2 Y-17.93 Z4.29 F4800.0 E443.744
G1 X-23.6 Y-17.6 Z4.29 F4800.0 E443.771
G1 X-23.6 Y-17.59 Z4.29 F4800.0 E443.772
G1 F1200.0
G1 E442.772
G1 F4800.0
M103
G1 X-21.2 Y-19.13 Z4.29 F4200.0
G1 F1200.0
G1 E443.772
G1 F4200.0
M101
G1 X-21.2 Y10.13 Z4.29 F4800.0 E445.318
G1 X-21.6 Y9.92 Z4.29 F4800.0 E445.342
G1 X-21.6 Y-18.92 Z4.29 F4800.0 E446.866
G1 X-22.0 Y-18.71 Z4.29 F4800.0 E446.89
G1 X-22.0 Y9.71 Z4.29 F4800.0 E448.391
G1 X-22.4 Y9.49 Z4.29 F4800.0 E448.415
G1 X-22.4 Y-18.49 Z4.29 F4800.0 E449.893
G1 X-22.8 Y-18.26 Z4.29 F4800.0 E449.918
G1 X-22.8 Y9.26 Z4.29 F4800.0 E451.371
G1 X-23.2 Y8.93 Z4.29 F4800.0 E451.399
G1 X-23.2 Y-16.07 Z4.29 F4800.0 E452.72
G1 X-23.6 Y-15.47 Z4.29 F4800.0 E452.758
G1 X-23.6 Y8.6 Z4.29 F4800.0 E454.029
G1 X-24.0 Y8.28 Z4.29 F4800.0 E454.057
G1 X-24.0 Y-15.22 Z4.29 F4800.0 E455.298
G1 X-24.4 Y-15.11 Z4.29 F4800.0 E455.32
G1 X-24.4 Y7.95 Z4.29 F4800.0 E456.538
G1 X-24.8 Y7.62 Z4.29 F4800.0 E456.565
G1 X-24.8 Y-15.17 Z4.29 F4800.0 E457.769
G1 X-25.2 Y-15.27 Z4.29 F4800.0 E457.791
G1 X-25.2 Y7.29 Z4.29 F4800.0 E458.983
G1 X-25.6 Y6.82 Z4.29 F4800.0 E459.015
G1 X-25.6 Y-15.58 Z4.29 F4800.0 E460.199
G1 X-26.0 Y-15.34 Z4.29 F4800.0 E460.224
G1 X-26.0 Y6.34 Z4.29 F4800.0 E461.368
G1 X-26.4 Y5.85 Z4.29 F4800.0 E461.402
G1 X-26.4 Y-14.85 Z4.29 F4800.0 E462.495
G1 X-26.8 Y-14.36 Z4.29 F4800.0 E462.528
G1 X-26.8 Y5.36 Z4.29 F4800.0 E463.57
G1 X-27.2 Y4.87 Z4.29 F4800.0 E463.603
G1 X-27.2 Y-13.87 Z4.29 F4800.0 E464.593
G1 X-27.6 Y-13.2 Z4.29 F4800.0 E464.635
G1 X-27.6 Y4.2 Z4.29 F4800.0 E465.554
G1 F1200.0
G1 E464.554
G1 F4800.0
M103
(</infill>)
(</nestedRing>)
(</rotation>)
(</layer>)
(<layer> 4.564 )
(<rotation> (-1+1.22464679915e-16j) )
(<nestedRing>)
(<boundaryPerimeter>)
(<boundaryPoint> X-25.875 Y7.875 Z4.564 </boundaryPoint>)
(<boundaryPoint> X-28.051 Y5.223 Z4.564 </boundaryPoint>)
(<boundaryPoint> X-29.668 Y2.197 Z4.564 </boundaryPoint>)
(<boundaryPoint> X-30.664 Y-1.086 Z4.564 </boundaryPoint>)
(<boundaryPoint> X-31.001 Y-4.5 Z4.564 </boundaryPoint>)
(<boundaryPoint> X-30.664 Y-7.914 Z4.564 </boundaryPoint>)
(<boundaryPoint> X-29.668 Y-11.197 Z4.564 </boundaryPoint>)
(<boundaryPoint> X-28.051 Y-14.223 Z4.564 </boundaryPoint>)
(<boundaryPoint> X-25.875 Y-16.875 Z4.564 </boundaryPoint>)
(<boundaryPoint> X-23.223 Y-19.051 Z4.564 </boundaryPoint>)
(<boundaryPoint> X-20.197 Y-20.668 Z4.564 </boundaryPoint>)
(<boundaryPoint> X-16.914 Y-21.664 Z4.564 </boundaryPoint>)
(<boundaryPoint> X-13.5 Y-22.001 Z4.564 </boundaryPoint>)
(<boundaryPoint> X-10.086 Y-21.664 Z4.564 </boundaryPoint>)
(<boundaryPoint> X-6.803 Y-20.668 Z4.564 </boundaryPoint>)
(<boundaryPoint> X-3.777 Y-19.051 Z4.564 </boundaryPoint>)
(<boundaryPoint> X-1.125 Y-16.875 Z4.564 </boundaryPoint>)
(<boundaryPoint> X1.051 Y-14.223 Z4.564 </boundaryPoint>)
(<boundaryPoint> X2.668 Y-11.197 Z4.564 </boundaryPoint>)
(<boundaryPoint> X3.664 Y-7.914 Z4.564 </boundaryPoint>)
(<boundaryPoint> X4.001 Y-4.5 Z4.564 </boundaryPoint>)
(<boundaryPoint> X3.664 Y-1.086 Z4.564 </boundaryPoint>)
(<boundaryPoint> X2.668 Y2.197 Z4.564 </boundaryPoint>)
(<boundaryPoint> X1.051 Y5.223 Z4.564 </boundaryPoint>)
(<boundaryPoint> X-1.125 Y7.875 Z4.564 </boundaryPoint>)
(<boundaryPoint> X-3.777 Y10.051 Z4.564 </boundaryPoint>)
(<boundaryPoint> X-6.803 Y11.668 Z4.564 </boundaryPoint>)
(<boundaryPoint> X-10.086 Y12.664 Z4.564 </boundaryPoint>)
(<boundaryPoint> X-13.5 Y13.001 Z4.564 </boundaryPoint>)
(<boundaryPoint> X-16.914 Y12.664 Z4.564 </boundaryPoint>)
(<boundaryPoint> X-20.197 Y11.668 Z4.564 </boundaryPoint>)
(<boundaryPoint> X-23.223 Y10.051 Z4.564 </boundaryPoint>)
(<loop> inner )
G1 X-18.43 Y-9.93 Z4.56 F4200.0
G1 F1200.0
G1 E465.554
G1 F4200.0
M101
G1 X-18.7 Y-9.7 Z4.56 F4800.0 E465.573
G1 X-19.62 Y-8.59 Z4.56 F4800.0 E465.649
G1 X-20.3 Y-7.32 Z4.56 F4800.0 E465.725
G1 X-20.71 Y-5.94 Z4.56 F4800.0 E465.801
G1 X-20.86 Y-4.5 Z4.56 F4800.0 E465.877
G1 X-20.71 Y-3.07 Z4.56 F4800.0 E465.954
G1 X-20.3 Y-1.69 Z4.56 F4800.0 E466.03
G1 X-19.62 Y-0.41 Z4.56 F4800.0 E466.106
G1 X-18.7 Y0.7 Z4.56 F4800.0 E466.182
G1 X-17.59 Y1.62 Z4.56 F4800.0 E466.258
G1 X-16.32 Y2.3 Z4.56 F4800.0 E466.334
G1 X-14.94 Y2.71 Z4.56 F4800.0 E466.411
G1 X-13.5 Y2.86 Z4.56 F4800.0 E466.487
G1 X-12.07 Y2.71 Z4.56 F4800.0 E466.563
G1 X-10.69 Y2.3 Z4.56 F4800.0 E466.639
G1 X-9.41 Y1.62 Z4.56 F4800.0 E466.715
G1 X-8.3 Y0.7 Z4.56 F4800.0 E466.791
G1 X-7.38 Y-0.41 Z4.56 F4800.0 E466.868
G1 X-6.7 Y-1.69 Z4.56 F4800.0 E466.944
G1 X-6.29 Y-3.07 Z4.56 F4800.0 E467.02
G1 X-6.14 Y-4.5 Z4.56 F4800.0 E467.096
G1 X-6.29 Y-5.94 Z4.56 F4800.0 E467.172
G1 X-6.7 Y-7.32 Z4.56 F4800.0 E467.248
G1 X-7.38 Y-8.59 Z4.56 F4800.0 E467.325
G1 X-8.3 Y-9.7 Z4.56 F4800.0 E467.401
G1 X-9.41 Y-10.62 Z4.56 F4800.0 E467.477
G1 X-10.69 Y-11.3 Z4.56 F4800.0 E467.553
G1 X-12.07 Y-11.71 Z4.56 F4800.0 E467.629
G1 X-13.5 Y-11.86 Z4.56 F4800.0 E467.706
G1 X-14.94 Y-11.71 Z4.56 F4800.0 E467.782
G1 X-16.32 Y-11.3 Z4.56 F4800.0 E467.858
G1 X-17.59 Y-10.62 Z4.56 F4800.0 E467.934
G1 X-18.43 Y-9.93 Z4.56 F4800.0 E467.991
G1 F1200.0
G1 E466.991
G1 F4800.0
M103
(</loop>)
(<loop> outer )
G1 X-24.28 Y-15.43 Z4.56 F4200.0
G1 F1200.0
G1 E467.991
G1 F4200.0
M101
G1 X-23.94 Y-15.53 Z4.56 F4800.0 E468.01
G1 X-23.53 Y-15.94 Z4.56 F4800.0 E468.041
G1 X-23.38 Y-16.5 Z4.56 F4800.0 E468.072
G1 X-23.53 Y-17.06 Z4.56 F4800.0 E468.102
G1 X-23.8 Y-17.34 Z4.56 F4800.0 E468.123
G1 X-23.94 Y-17.68 Z4.56 F4800.0 E468.143
G1 X-22.89 Y-18.55 Z4.56 F4800.0 E468.215
G1 X-19.97 Y-20.11 Z4.56 F4800.0 E468.39
G1 X-19.54 Y-20.24 Z4.56 F4800.0 E468.414
G1 X-18.86 Y-19.83 Z4.56 F4800.0 E468.455
G1 X-18.56 Y-19.53 Z4.56 F4800.0 E468.478
G1 X-18.0 Y-19.38 Z4.56 F4800.0 E468.509
G1 X-17.44 Y-19.53 Z4.56 F4800.0 E468.539
G1 X-17.03 Y-19.94 Z4.56 F4800.0 E468.57
G1 X-16.88 Y-20.5 Z4.56 F4800.0 E468.601
G1 X-16.95 Y-20.76 Z4.56 F4800.0 E468.615
G1 X-16.67 Y-21.09 Z4.56 F4800.0 E468.637
G1 X-13.5 Y-21.4 Z4.56 F4800.0 E468.806
G1 X-10.2 Y-21.07 Z4.56 F4800.0 E468.981
G1 X-7.03 Y-20.11 Z4.56 F4800.0 E469.156
G1 X-4.11 Y-18.55 Z4.56 F4800.0 E469.331
G1 X-1.55 Y-16.45 Z4.56 F4800.0 E469.506
G1 X0.55 Y-13.89 Z4.56 F4800.0 E469.681
G1 X2.11 Y-10.97 Z4.56 F4800.0 E469.856
G1 X3.07 Y-7.8 Z4.56 F4800.0 E470.031
G1 X3.4 Y-4.5 Z4.56 F4800.0 E470.206
G1 X3.07 Y-1.2 Z4.56 F4800.0 E470.381
G1 X2.11 Y1.97 Z4.56 F4800.0 E470.556
G1 X0.55 Y4.89 Z4.56 F4800.0 E470.731
G1 X-1.55 Y7.45 Z4.56 F4800.0 E470.906
G1 X-4.11 Y9.55 Z4.56 F4800.0 E471.081
G1 X-7.03 Y11.11 Z4.56 F4800.0 E471.256
G1 X-10.2 Y12.07 Z4.56 F4800.0 E471.431
G1 X-13.5 Y12.4 Z4.56 F4800.0 E471.605
G1 X-16.8 Y12.07 Z4.56 F4800.0 E471.78
G1 X-19.97 Y11.11 Z4.56 F4800.0 E471.955
G1 X-22.89 Y9.55 Z4.56 F4800.0 E472.13
G1 X-25.45 Y7.45 Z4.56 F4800.0 E472.305
G1 X-27.55 Y4.89 Z4.56 F4800.0 E472.48
G1 X-29.11 Y1.97 Z4.56 F4800.0 E472.655
G1 X-30.07 Y-1.2 Z4.56 F4800.0 E472.83
G1 X-30.4 Y-4.5 Z4.56 F4800.0 E473.005
G1 X-30.07 Y-7.8 Z4.56 F4800.0 E473.18
G1 X-29.11 Y-10.97 Z4.56 F4800.0 E473.355
G1 X-27.55 Y-13.89 Z4.56 F4800.0 E473.53
G1 X-25.7 Y-16.15 Z4.56 F4800.0 E473.685
G1 X-25.06 Y-15.53 Z4.56 F4800.0 E473.731
G1 X-24.5 Y-15.38 Z4.56 F4800.0 E473.762
G1 X-24.28 Y-15.43 Z4.56 F4800.0 E473.774
G1 F1200.0
G1 E472.774
G1 F4800.0
M103
(</loop>)
(<edgePath>)
;M108 R40.0
G1 X-18.77 Y-20.95 Z4.56 F4200.0
G1 X-18.45 Y-21.27 Z4.56 F4200.0
G1 X-18.0 Y-21.39 Z4.56 F4200.0
G1 X-17.73 Y-21.34 Z4.56 F4200.0
G1 X-17.43 Y-21.3 Z4.56 F4200.0
G1 F1200.0
G1 E473.774
G1 F4200.0
M101
G1 X-16.88 Y-21.47 Z4.56 F2400.0 E473.805
G1 X-13.5 Y-21.8 Z4.56 F2400.0 E473.984
G1 X-10.13 Y-21.47 Z4.56 F2400.0 E474.163
G1 X-6.88 Y-20.48 Z4.56 F2400.0 E474.342
G1 X-3.89 Y-18.88 Z4.56 F2400.0 E474.521
G1 X-1.27 Y-16.73 Z4.56 F2400.0 E474.701
G1 X0.88 Y-14.11 Z4.56 F2400.0 E474.88
G1 X2.48 Y-11.12 Z4.56 F2400.0 E475.059
G1 X3.47 Y-7.88 Z4.56 F2400.0 E475.238
G1 X3.8 Y-4.5 Z4.56 F2400.0 E475.417
G1 X3.47 Y-1.13 Z4.56 F2400.0 E475.596
G1 X2.48 Y2.12 Z4.56 F2400.0 E475.775
G1 X0.88 Y5.11 Z4.56 F2400.0 E475.955
G1 X-1.27 Y7.73 Z4.56 F2400.0 E476.134
G1 X-3.89 Y9.88 Z4.56 F2400.0 E476.313
G1 X-6.88 Y11.48 Z4.56 F2400.0 E476.492
G1 X-10.13 Y12.47 Z4.56 F2400.0 E476.671
G1 X-13.5 Y12.8 Z4.56 F2400.0 E476.85
G1 X-16.88 Y12.47 Z4.56 F2400.0 E477.029
G1 X-20.12 Y11.48 Z4.56 F2400.0 E477.209
G1 X-23.11 Y9.88 Z4.56 F2400.0 E477.388
G1 X-25.73 Y7.73 Z4.56 F2400.0 E477.567
G1 X-27.88 Y5.11 Z4.56 F2400.0 E477.746
G1 X-29.48 Y2.12 Z4.56 F2400.0 E477.925
G1 X-30.47 Y-1.13 Z4.56 F2400.0 E478.104
G1 X-30.8 Y-4.5 Z4.56 F2400.0 E478.283
G1 X-30.47 Y-7.88 Z4.56 F2400.0 E478.463
G1 X-29.48 Y-11.12 Z4.56 F2400.0 E478.642
G1 X-27.88 Y-14.11 Z4.56 F2400.0 E478.821
G1 X-25.73 Y-16.73 Z4.56 F2400.0 E479.0
G1 X-25.18 Y-17.18 Z4.56 F2400.0 E479.038
G1 F1200.0
G1 E479.038
G1 F2400.0
M103
G1 X-24.94 Y-17.38 Z4.56 F4200.0
G1 F1200.0
G1 E479.038
G1 F4200.0
M101
G1 X-23.11 Y-18.88 Z4.56 F2400.0 E479.163
G1 X-20.12 Y-20.48 Z4.56 F2400.0 E479.342
G1 X-18.91 Y-20.85 Z4.56 F2400.0 E479.409
G1 F1200.0
G1 E479.409
G1 F2400.0
M103
(</edgePath>)
(</boundaryPerimeter>)
(<nestedRing>)
(<boundaryPerimeter>)
(<boundaryPoint> X-17.497 Y-20.5 Z4.564 </boundaryPoint>)
(<boundaryPoint> X-17.564 Y-20.752 Z4.564 </boundaryPoint>)
(<boundaryPoint> X-17.748 Y-20.936 Z4.564 </boundaryPoint>)
(<boundaryPoint> X-18.0 Y-21.003 Z4.564 </boundaryPoint>)
(<boundaryPoint> X-18.252 Y-20.936 Z4.564 </boundaryPoint>)
(<boundaryPoint> X-18.436 Y-20.752 Z4.564 </boundaryPoint>)
(<boundaryPoint> X-18.503 Y-20.5 Z4.564 </boundaryPoint>)
(<boundaryPoint> X-18.436 Y-20.248 Z4.564 </boundaryPoint>)
(<boundaryPoint> X-18.252 Y-20.064 Z4.564 </boundaryPoint>)
(<boundaryPoint> X-18.0 Y-19.997 Z4.564 </boundaryPoint>)
(<boundaryPoint> X-17.748 Y-20.064 Z4.564 </boundaryPoint>)
(<boundaryPoint> X-17.564 Y-20.248 Z4.564 </boundaryPoint>)
(<edge> inner )
G1 X-18.36 Y-21.11 Z4.56 F4200.0
G1 F1200.0
G1 E479.409
G1 F4200.0
M101
G1 X-18.61 Y-20.86 Z4.56 F2400.0 E479.428
G1 X-18.71 Y-20.5 Z4.56 F2400.0 E479.447
G1 X-18.61 Y-20.15 Z4.56 F2400.0 E479.467
G1 X-18.36 Y-19.89 Z4.56 F2400.0 E479.486
G1 X-18.0 Y-19.79 Z4.56 F2400.0 E479.505
G1 X-17.65 Y-19.89 Z4.56 F2400.0 E479.525
G1 X-17.39 Y-20.15 Z4.56 F2400.0 E479.544
G1 X-17.29 Y-20.5 Z4.56 F2400.0 E479.564
G1 X-17.39 Y-20.86 Z4.56 F2400.0 E479.583
G1 X-17.65 Y-21.12 Z4.56 F2400.0 E479.602
G1 X-18.0 Y-21.21 Z4.56 F2400.0 E479.622
G1 X-18.36 Y-21.12 Z4.56 F2400.0 E479.641
G1 X-18.36 Y-21.11 Z4.56 F2400.0 E479.642
G1 F1200.0
G1 E478.642
G1 F2400.0
M103
(</edge>)
(</boundaryPerimeter>)
(</nestedRing>)
(<nestedRing>)
(<boundaryPerimeter>)
(<boundaryPoint> X-24.064 Y-16.248 Z4.564 </boundaryPoint>)
(<boundaryPoint> X-23.997 Y-16.5 Z4.564 </boundaryPoint>)
(<boundaryPoint> X-24.064 Y-16.752 Z4.564 </boundaryPoint>)
(<boundaryPoint> X-24.248 Y-16.936 Z4.564 </boundaryPoint>)
(<boundaryPoint> X-24.5 Y-17.003 Z4.564 </boundaryPoint>)
(<boundaryPoint> X-24.752 Y-16.936 Z4.564 </boundaryPoint>)
(<boundaryPoint> X-24.936 Y-16.752 Z4.564 </boundaryPoint>)
(<boundaryPoint> X-25.003 Y-16.5 Z4.564 </boundaryPoint>)
(<boundaryPoint> X-24.936 Y-16.248 Z4.564 </boundaryPoint>)
(<boundaryPoint> X-24.752 Y-16.064 Z4.564 </boundaryPoint>)
(<boundaryPoint> X-24.5 Y-15.997 Z4.564 </boundaryPoint>)
(<boundaryPoint> X-24.248 Y-16.064 Z4.564 </boundaryPoint>)
(<edge> inner )
G1 X-23.79 Y-16.51 Z4.56 F4200.0
G1 F1200.0
G1 E479.642
G1 F4200.0
M101
G1 X-23.89 Y-16.86 Z4.56 F2400.0 E479.661
G1 X-24.15 Y-17.11 Z4.56 F2400.0 E479.68
G1 X-24.5 Y-17.21 Z4.56 F2400.0 E479.7
G1 X-24.86 Y-17.11 Z4.56 F2400.0 E479.719
G1 X-25.12 Y-16.86 Z4.56 F2400.0 E479.738
G1 X-25.21 Y-16.5 Z4.56 F2400.0 E479.758
G1 X-25.12 Y-16.15 Z4.56 F2400.0 E479.777
G1 X-24.86 Y-15.89 Z4.56 F2400.0 E479.797
G1 X-24.5 Y-15.79 Z4.56 F2400.0 E479.816
G1 X-24.15 Y-15.89 Z4.56 F2400.0 E479.835
G1 X-23.89 Y-16.15 Z4.56 F2400.0 E479.855
G1 X-23.79 Y-16.5 Z4.56 F2400.0 E479.874
G1 X-23.79 Y-16.51 Z4.56 F2400.0 E479.875
G1 F1200.0
G1 E478.875
G1 F2400.0
M103
(</edge>)
(</boundaryPerimeter>)
(</nestedRing>)
(<nestedRing>)
(<boundaryPerimeter>)
(<boundaryPoint> X-16.084 Y-10.739 Z4.564 </boundaryPoint>)
(<boundaryPoint> X-17.252 Y-10.115 Z4.564 </boundaryPoint>)
(<boundaryPoint> X-18.275 Y-9.275 Z4.564 </boundaryPoint>)
(<boundaryPoint> X-19.115 Y-8.252 Z4.564 </boundaryPoint>)
(<boundaryPoint> X-19.739 Y-7.084 Z4.564 </boundaryPoint>)
(<boundaryPoint> X-20.123 Y-5.817 Z4.564 </boundaryPoint>)
(<boundaryPoint> X-20.253 Y-4.5 Z4.564 </boundaryPoint>)
(<boundaryPoint> X-20.123 Y-3.183 Z4.564 </boundaryPoint>)
(<boundaryPoint> X-19.739 Y-1.916 Z4.564 </boundaryPoint>)
(<boundaryPoint> X-19.115 Y-0.748 Z4.564 </boundaryPoint>)
(<boundaryPoint> X-18.275 Y0.275 Z4.564 </boundaryPoint>)
(<boundaryPoint> X-17.252 Y1.115 Z4.564 </boundaryPoint>)
(<boundaryPoint> X-16.084 Y1.739 Z4.564 </boundaryPoint>)
(<boundaryPoint> X-14.817 Y2.123 Z4.564 </boundaryPoint>)
(<boundaryPoint> X-13.5 Y2.253 Z4.564 </boundaryPoint>)
(<boundaryPoint> X-12.183 Y2.123 Z4.564 </boundaryPoint>)
(<boundaryPoint> X-10.916 Y1.739 Z4.564 </boundaryPoint>)
(<boundaryPoint> X-9.748 Y1.115 Z4.564 </boundaryPoint>)
(<boundaryPoint> X-8.725 Y0.275 Z4.564 </boundaryPoint>)
(<boundaryPoint> X-7.885 Y-0.748 Z4.564 </boundaryPoint>)
(<boundaryPoint> X-7.261 Y-1.916 Z4.564 </boundaryPoint>)
(<boundaryPoint> X-6.877 Y-3.183 Z4.564 </boundaryPoint>)
(<boundaryPoint> X-6.747 Y-4.5 Z4.564 </boundaryPoint>)
(<boundaryPoint> X-6.877 Y-5.817 Z4.564 </boundaryPoint>)
(<boundaryPoint> X-7.261 Y-7.084 Z4.564 </boundaryPoint>)
(<boundaryPoint> X-7.885 Y-8.252 Z4.564 </boundaryPoint>)
(<boundaryPoint> X-8.725 Y-9.275 Z4.564 </boundaryPoint>)
(<boundaryPoint> X-9.748 Y-10.115 Z4.564 </boundaryPoint>)
(<boundaryPoint> X-10.916 Y-10.739 Z4.564 </boundaryPoint>)
(<boundaryPoint> X-12.183 Y-11.123 Z4.564 </boundaryPoint>)
(<boundaryPoint> X-13.5 Y-11.253 Z4.564 </boundaryPoint>)
(<boundaryPoint> X-14.817 Y-11.123 Z4.564 </boundaryPoint>)
(<edge> inner )
G1 X-17.76 Y-9.96 Z4.56 F4200.0
G1 F1200.0
G1 E479.875
G1 F4200.0
M101
G1 X-18.03 Y-9.73 Z4.56 F2400.0 E479.894
G1 X-18.42 Y-9.42 Z4.56 F2400.0 E479.92
G1 X-19.28 Y-8.36 Z4.56 F2400.0 E479.992
G1 X-19.93 Y-7.16 Z4.56 F2400.0 E480.064
G1 X-20.32 Y-5.86 Z4.56 F2400.0 E480.136
G1 X-20.45 Y-4.5 Z4.56 F2400.0 E480.208
G1 X-20.32 Y-3.14 Z4.56 F2400.0 E480.28
G1 X-19.93 Y-1.84 Z4.56 F2400.0 E480.352
G1 X-19.28 Y-0.64 Z4.56 F2400.0 E480.424
G1 X-18.42 Y0.42 Z4.56 F2400.0 E480.496
G1 X-17.36 Y1.28 Z4.56 F2400.0 E480.568
G1 X-16.16 Y1.93 Z4.56 F2400.0 E480.64
G1 X-14.86 Y2.32 Z4.56 F2400.0 E480.712
G1 X-13.5 Y2.45 Z4.56 F2400.0 E480.784
G1 X-12.14 Y2.32 Z4.56 F2400.0 E480.856
G1 X-10.84 Y1.93 Z4.56 F2400.0 E480.928
G1 X-9.64 Y1.28 Z4.56 F2400.0 E481.0
G1 X-8.58 Y0.42 Z4.56 F2400.0 E481.072
G1 X-7.72 Y-0.64 Z4.56 F2400.0 E481.144
G1 X-7.08 Y-1.84 Z4.56 F2400.0 E481.216
G1 X-6.68 Y-3.14 Z4.56 F2400.0 E481.288
G1 X-6.55 Y-4.5 Z4.56 F2400.0 E481.36
G1 X-6.68 Y-5.86 Z4.56 F2400.0 E481.432
G1 X-7.08 Y-7.16 Z4.56 F2400.0 E481.504
G1 X-7.72 Y-8.36 Z4.56 F2400.0 E481.576
G1 X-8.58 Y-9.42 Z4.56 F2400.0 E481.648
G1 X-9.64 Y-10.28 Z4.56 F2400.0 E481.72
G1 X-10.84 Y-10.93 Z4.56 F2400.0 E481.792
G1 X-12.14 Y-11.32 Z4.56 F2400.0 E481.864
G1 X-13.5 Y-11.45 Z4.56 F2400.0 E481.936
G1 X-14.86 Y-11.32 Z4.56 F2400.0 E482.008
G1 X-16.16 Y-10.93 Z4.56 F2400.0 E482.08
G1 X-17.36 Y-10.28 Z4.56 F2400.0 E482.152
G1 X-17.76 Y-9.96 Z4.56 F2400.0 E482.179
G1 F1200.0
G1 E481.768
G1 F2400.0
M103
(</edge>)
(</boundaryPerimeter>)
(</nestedRing>)
(<infill>)
(<infillBoundary>)
(<infillPoint> X-25.449 Y7.449 Z4.564 </infillPoint>)
(<infillPoint> X-27.55 Y4.888 Z4.564 </infillPoint>)
(<infillPoint> X-29.111 Y1.966 Z4.564 </infillPoint>)
(<infillPoint> X-30.073 Y-1.204 Z4.564 </infillPoint>)
(<infillPoint> X-30.398 Y-4.5 Z4.564 </infillPoint>)
(<infillPoint> X-30.073 Y-7.796 Z4.564 </infillPoint>)
(<infillPoint> X-29.111 Y-10.966 Z4.564 </infillPoint>)
(<infillPoint> X-27.55 Y-13.888 Z4.564 </infillPoint>)
(<infillPoint> X-25.697 Y-16.146 Z4.564 </infillPoint>)
(<infillPoint> X-25.062 Y-15.526 Z4.564 </infillPoint>)
(<infillPoint> X-24.5 Y-15.376 Z4.564 </infillPoint>)
(<infillPoint> X-23.938 Y-15.526 Z4.564 </infillPoint>)
(<infillPoint> X-23.526 Y-15.938 Z4.564 </infillPoint>)
(<infillPoint> X-23.376 Y-16.5 Z4.564 </infillPoint>)
(<infillPoint> X-23.526 Y-17.062 Z4.564 </infillPoint>)
(<infillPoint> X-23.804 Y-17.34 Z4.564 </infillPoint>)
(<infillPoint> X-23.942 Y-17.685 Z4.564 </infillPoint>)
(<infillPoint> X-22.888 Y-18.55 Z4.564 </infillPoint>)
(<infillPoint> X-19.966 Y-20.111 Z4.564 </infillPoint>)
(<infillPoint> X-19.537 Y-20.241 Z4.564 </infillPoint>)
(<infillPoint> X-18.865 Y-19.828 Z4.564 </infillPoint>)
(<infillPoint> X-18.562 Y-19.526 Z4.564 </infillPoint>)
(<infillPoint> X-18.0 Y-19.376 Z4.564 </infillPoint>)
(<infillPoint> X-17.438 Y-19.526 Z4.564 </infillPoint>)
(<infillPoint> X-17.026 Y-19.938 Z4.564 </infillPoint>)
(<infillPoint> X-16.876 Y-20.5 Z4.564 </infillPoint>)
(<infillPoint> X-16.945 Y-20.758 Z4.564 </infillPoint>)
(<infillPoint> X-16.672 Y-21.085 Z4.564 </infillPoint>)
(<infillPoint> X-13.5 Y-21.398 Z4.564 </infillPoint>)
(<infillPoint> X-10.204 Y-21.073 Z4.564 </infillPoint>)
(<infillPoint> X-7.034 Y-20.111 Z4.564 </infillPoint>)
(<infillPoint> X-4.112 Y-18.55 Z4.564 </infillPoint>)
(<infillPoint> X-1.551 Y-16.449 Z4.564 </infillPoint>)
(<infillPoint> X0.55 Y-13.888 Z4.564 </infillPoint>)
(<infillPoint> X2.111 Y-10.966 Z4.564 </infillPoint>)
(<infillPoint> X3.073 Y-7.796 Z4.564 </infillPoint>)
(<infillPoint> X3.398 Y-4.5 Z4.564 </infillPoint>)
(<infillPoint> X3.073 Y-1.204 Z4.564 </infillPoint>)
(<infillPoint> X2.111 Y1.966 Z4.564 </infillPoint>)
(<infillPoint> X0.55 Y4.888 Z4.564 </infillPoint>)
(<infillPoint> X-1.551 Y7.449 Z4.564 </infillPoint>)
(<infillPoint> X-4.112 Y9.55 Z4.564 </infillPoint>)
(<infillPoint> X-7.034 Y11.111 Z4.564 </infillPoint>)
(<infillPoint> X-10.204 Y12.073 Z4.564 </infillPoint>)
(<infillPoint> X-13.5 Y12.398 Z4.564 </infillPoint>)
(<infillPoint> X-16.796 Y12.073 Z4.564 </infillPoint>)
(<infillPoint> X-19.966 Y11.111 Z4.564 </infillPoint>)
(<infillPoint> X-22.888 Y9.55 Z4.564 </infillPoint>)
(</infillBoundary>)
(<infillBoundary>)
(<infillPoint> X-16.315 Y-11.296 Z4.564 </infillPoint>)
(<infillPoint> X-17.587 Y-10.616 Z4.564 </infillPoint>)
(<infillPoint> X-18.701 Y-9.701 Z4.564 </infillPoint>)
(<infillPoint> X-19.616 Y-8.587 Z4.564 </infillPoint>)
(<infillPoint> X-20.296 Y-7.315 Z4.564 </infillPoint>)
(<infillPoint> X-20.714 Y-5.935 Z4.564 </infillPoint>)
(<infillPoint> X-20.856 Y-4.5 Z4.564 </infillPoint>)
(<infillPoint> X-20.714 Y-3.065 Z4.564 </infillPoint>)
(<infillPoint> X-20.296 Y-1.685 Z4.564 </infillPoint>)
(<infillPoint> X-19.616 Y-0.413 Z4.564 </infillPoint>)
(<infillPoint> X-18.701 Y0.701 Z4.564 </infillPoint>)
(<infillPoint> X-17.587 Y1.616 Z4.564 </infillPoint>)
(<infillPoint> X-16.315 Y2.296 Z4.564 </infillPoint>)
(<infillPoint> X-14.935 Y2.714 Z4.564 </infillPoint>)
(<infillPoint> X-13.5 Y2.856 Z4.564 </infillPoint>)
(<infillPoint> X-12.065 Y2.714 Z4.564 </infillPoint>)
(<infillPoint> X-10.685 Y2.296 Z4.564 </infillPoint>)
(<infillPoint> X-9.413 Y1.616 Z4.564 </infillPoint>)
(<infillPoint> X-8.299 Y0.701 Z4.564 </infillPoint>)
(<infillPoint> X-7.384 Y-0.413 Z4.564 </infillPoint>)
(<infillPoint> X-6.704 Y-1.685 Z4.564 </infillPoint>)
(<infillPoint> X-6.286 Y-3.065 Z4.564 </infillPoint>)
(<infillPoint> X-6.144 Y-4.5 Z4.564 </infillPoint>)
(<infillPoint> X-6.286 Y-5.935 Z4.564 </infillPoint>)
(<infillPoint> X-6.704 Y-7.315 Z4.564 </infillPoint>)
(<infillPoint> X-7.384 Y-8.587 Z4.564 </infillPoint>)
(<infillPoint> X-8.299 Y-9.701 Z4.564 </infillPoint>)
(<infillPoint> X-9.413 Y-10.616 Z4.564 </infillPoint>)
(<infillPoint> X-10.685 Y-11.296 Z4.564 </infillPoint>)
(<infillPoint> X-12.065 Y-11.714 Z4.564 </infillPoint>)
(<infillPoint> X-13.5 Y-11.856 Z4.564 </infillPoint>)
(<infillPoint> X-14.935 Y-11.714 Z4.564 </infillPoint>)
(</infillBoundary>)
;M108 R80.0
G1 X-17.09 Y-11.2 Z4.56 F4200.0
G1 F1200.0
G1 E482.179
G1 F4200.0
M101
G1 X-28.67 Y-11.2 Z4.56 F4800.0 E482.791
G1 X-28.87 Y-10.8 Z4.56 F4800.0 E482.815
G1 X-17.8 Y-10.8 Z4.56 F4800.0 E483.399
G1 X-18.29 Y-10.4 Z4.56 F4800.0 E483.432
G1 X-28.99 Y-10.4 Z4.56 F4800.0 E483.998
G1 X-29.11 Y-10.0 Z4.56 F4800.0 E484.02
G1 X-18.78 Y-10.0 Z4.56 F4800.0 E484.565
G1 X-19.15 Y-9.6 Z4.56 F4800.0 E484.594
G1 X-29.23 Y-9.6 Z4.56 F4800.0 E485.127
G1 X-29.35 Y-9.2 Z4.56 F4800.0 E485.149
G1 X-19.48 Y-9.2 Z4.56 F4800.0 E485.671
G1 X-19.8 Y-8.8 Z4.56 F4800.0 E485.698
G1 X-29.48 Y-8.8 Z4.56 F4800.0 E486.209
G1 X-29.6 Y-8.4 Z4.56 F4800.0 E486.231
G1 X-20.03 Y-8.4 Z4.56 F4800.0 E486.736
G1 X-20.25 Y-8.0 Z4.56 F4800.0 E486.76
G1 X-29.72 Y-8.0 Z4.56 F4800.0 E487.261
G1 X-29.81 Y-7.6 Z4.56 F4800.0 E487.282
G1 X-20.46 Y-7.6 Z4.56 F4800.0 E487.776
G1 X-20.62 Y-7.2 Z4.56 F4800.0 E487.799
G1 X-29.85 Y-7.2 Z4.56 F4800.0 E488.287
G1 X-29.89 Y-6.8 Z4.56 F4800.0 E488.308
G1 X-20.75 Y-6.8 Z4.56 F4800.0 E488.791
G1 X-20.87 Y-6.4 Z4.56 F4800.0 E488.813
G1 X-29.93 Y-6.4 Z4.56 F4800.0 E489.292
G1 X-29.97 Y-6.0 Z4.56 F4800.0 E489.313
G1 X-20.99 Y-6.0 Z4.56 F4800.0 E489.787
G1 X-21.03 Y-5.6 Z4.56 F4800.0 E489.809
G1 X-30.01 Y-5.6 Z4.56 F4800.0 E490.283
G1 X-30.05 Y-5.2 Z4.56 F4800.0 E490.304
G1 X-21.07 Y-5.2 Z4.56 F4800.0 E490.779
G1 X-21.11 Y-4.8 Z4.56 F4800.0 E490.8
G1 X-30.09 Y-4.8 Z4.56 F4800.0 E491.274
G1 X-30.11 Y-4.4 Z4.56 F4800.0 E491.295
G1 X-21.13 Y-4.4 Z4.56 F4800.0 E491.77
G1 X-21.09 Y-4.0 Z4.56 F4800.0 E491.791
G1 X-30.07 Y-4.0 Z4.56 F4800.0 E492.265
G1 X-30.03 Y-3.6 Z4.56 F4800.0 E492.286
G1 X-21.05 Y-3.6 Z4.56 F4800.0 E492.761
G1 X-21.01 Y-3.2 Z4.56 F4800.0 E492.782
G1 X-29.99 Y-3.2 Z4.56 F4800.0 E493.256
G1 X-29.95 Y-2.8 Z4.56 F4800.0 E493.278
G1 X-20.93 Y-2.8 Z4.56 F4800.0 E493.754
G1 X-20.81 Y-2.4 Z4.56 F4800.0 E493.776
G1 X-29.91 Y-2.4 Z4.56 F4800.0 E494.257
G1 X-29.87 Y-2.0 Z4.56 F4800.0 E494.278
G1 X-20.68 Y-2.0 Z4.56 F4800.0 E494.764
G1 X-20.56 Y-1.6 Z4.56 F4800.0 E494.786
G1 X-29.83 Y-1.6 Z4.56 F4800.0 E495.275
G1 X-29.78 Y-1.2 Z4.56 F4800.0 E495.297
G1 X-20.35 Y-1.2 Z4.56 F4800.0 E495.794
G1 X-20.14 Y-0.8 Z4.56 F4800.0 E495.818
G1 X-29.66 Y-0.8 Z4.56 F4800.0 E496.321
G1 X-29.54 Y-0.4 Z4.56 F4800.0 E496.343
G1 X-19.93 Y-0.4 Z4.56 F4800.0 E496.851
G1 X-19.64 Y0.0 Z4.56 F4800.0 E496.877
G1 X-29.42 Y0.0 Z4.56 F4800.0 E497.393
G1 X-29.29 Y0.4 Z4.56 F4800.0 E497.415
G1 X-19.31 Y0.4 Z4.56 F4800.0 E497.943
G1 X-18.98 Y0.8 Z4.56 F4800.0 E497.97
G1 X-29.17 Y0.8 Z4.56 F4800.0 E498.508
G1 X-29.05 Y1.2 Z4.56 F4800.0 E498.53
G1 X-18.54 Y1.2 Z4.56 F4800.0 E499.086
G1 X-18.05 Y1.6 Z4.56 F4800.0 E499.119
G1 X-28.93 Y1.6 Z4.56 F4800.0 E499.694
G1 X-28.78 Y2.0 Z4.56 F4800.0 E499.717
G1 X-17.46 Y2.0 Z4.56 F4800.0 E500.314
G1 X-16.71 Y2.4 Z4.56 F4800.0 E500.359
G1 X-28.56 Y2.4 Z4.56 F4800.0 E500.985
G1 X-28.35 Y2.8 Z4.56 F4800.0 E501.009
G1 X-15.62 Y2.8 Z4.56 F4800.0 E501.681
G1 F1200.0
G1 E500.681
G1 F4800.0
M103
G1 X-11.38 Y2.8 Z4.56 F4200.0
G1 F1200.0
G1 E501.681
G1 F4200.0
M101
G1 X1.35 Y2.8 Z4.56 F4800.0 E502.354
G1 X1.13 Y3.2 Z4.56 F4800.0 E502.378
G1 X-28.13 Y3.2 Z4.56 F4800.0 E503.924
G1 X-27.92 Y3.6 Z4.56 F4800.0 E503.948
G1 X0.92 Y3.6 Z4.56 F4800.0 E505.472
G1 X0.71 Y4.0 Z4.56 F4800.0 E505.495
G1 X-27.71 Y4.0 Z4.56 F4800.0 E506.996
G1 X-27.49 Y4.4 Z4.56 F4800.0 E507.02
G1 X0.49 Y4.4 Z4.56 F4800.0 E508.499
G1 X0.26 Y4.8 Z4.56 F4800.0 E508.523
G1 X-27.26 Y4.8 Z4.56 F4800.0 E509.977
G1 X-26.93 Y5.2 Z4.56 F4800.0 E510.004
G1 X-0.07 Y5.2 Z4.56 F4800.0 E511.423
G1 X-0.4 Y5.6 Z4.56 F4800.0 E511.451
G1 X-26.6 Y5.6 Z4.56 F4800.0 E512.835
G1 X-26.28 Y6.0 Z4.56 F4800.0 E512.862
G1 X-0.73 Y6.0 Z4.56 F4800.0 E514.212
G1 X-1.05 Y6.4 Z4.56 F4800.0 E514.239
G1 X-25.95 Y6.4 Z4.56 F4800.0 E515.554
G1 X-25.62 Y6.8 Z4.56 F4800.0 E515.582
G1 X-1.38 Y6.8 Z4.56 F4800.0 E516.862
G1 X-1.71 Y7.2 Z4.56 F4800.0 E516.889
G1 X-25.29 Y7.2 Z4.56 F4800.0 E518.135
G1 X-24.82 Y7.6 Z4.56 F4800.0 E518.168
G1 X-2.18 Y7.6 Z4.56 F4800.0 E519.364
G1 X-2.67 Y8.0 Z4.56 F4800.0 E519.397
G1 X-24.34 Y8.0 Z4.56 F4800.0 E520.542
G1 X-23.85 Y8.4 Z4.56 F4800.0 E520.575
G1 X-3.15 Y8.4 Z4.56 F4800.0 E521.669
G1 X-3.64 Y8.8 Z4.56 F4800.0 E521.702
G1 X-23.36 Y8.8 Z4.56 F4800.0 E522.744
G1 X-22.87 Y9.2 Z4.56 F4800.0 E522.777
G1 X-4.13 Y9.2 Z4.56 F4800.0 E523.767
G1 X-4.8 Y9.6 Z4.56 F4800.0 E523.809
G1 X-22.2 Y9.6 Z4.56 F4800.0 E524.728
G1 F1200.0
G1 E524.728
G1 F4800.0
M103
G1 X-21.45 Y10.0 Z4.56 F4200.0
G1 F1200.0
G1 E524.728
G1 F4200.0
M101
G1 X-5.55 Y10.0 Z4.56 F4800.0 E525.568
G1 F1200.0
G1 E525.568
G1 F4800.0
M103
G1 X-6.3 Y10.4 Z4.56 F4200.0
G1 F1200.0
G1 E525.568
G1 F4200.0
M101
G1 X-20.7 Y10.4 Z4.56 F4800.0 E526.329
G1 F1200.0
G1 E526.329
G1 F4800.0
M103
G1 X-19.95 Y10.8 Z4.56 F4200.0
G1 F1200.0
G1 E526.329
G1 F4200.0
M101
G1 X-7.05 Y10.8 Z4.56 F4800.0 E527.011
G1 F1200.0
G1 E526.702
G1 F4800.0
M103
G1 X-8.29 Y11.2 Z4.56 F4200.0
G1 F1200.0
G1 E527.011
G1 F4200.0
M101
G1 X-18.71 Y11.2 Z4.56 F4800.0 E527.561
G1 F1200.0
G1 E527.183
G1 F4800.0
M103
G1 X-17.39 Y11.6 Z4.56 F4200.0
G1 F1200.0
G1 E527.561
G1 F4200.0
M101
G1 X-9.61 Y11.6 Z4.56 F4800.0 E527.972
G1 F1200.0
G1 E526.972
G1 F4800.0
M103
G1 X-12.32 Y12.0 Z4.56 F4200.0
G1 F1200.0
G1 E527.972
G1 F4200.0
M101
G1 X-14.68 Y12.0 Z4.56 F4800.0 E528.097
G1 F1200.0
G1 E527.097
G1 F4800.0
M103
G1 X-10.29 Y2.4 Z4.56 F4200.0
G1 F1200.0
G1 E528.097
G1 F4200.0
M101
G1 X1.56 Y2.4 Z4.56 F4800.0 E528.722
G1 X1.78 Y2.0 Z4.56 F4800.0 E528.746
G1 X-9.54 Y2.0 Z4.56 F4800.0 E529.344
G1 X-8.95 Y1.6 Z4.56 F4800.0 E529.382
G1 X1.93 Y1.6 Z4.56 F4800.0 E529.956
G1 X2.05 Y1.2 Z4.56 F4800.0 E529.978
G1 X-8.47 Y1.2 Z4.56 F4800.0 E530.534
G1 X-8.02 Y0.8 Z4.56 F4800.0 E530.566
G1 X2.17 Y0.8 Z4.56 F4800.0 E531.104
G1 X2.29 Y0.4 Z4.56 F4800.0 E531.126
G1 X-7.69 Y0.4 Z4.56 F4800.0 E531.653
G1 F1200.0
G1 E530.653
G1 F4800.0
M103
G1 X2.42 Y-0.0 Z4.56 F4200.0
G1 F1200.0
G1 E531.653
G1 F4200.0
M101
G1 X-7.36 Y0.0 Z4.56 F4800.0 E532.17
G1 X-7.07 Y-0.4 Z4.56 F4800.0 E532.196
G1 X2.54 Y-0.4 Z4.56 F4800.0 E532.703
G1 X2.66 Y-0.8 Z4.56 F4800.0 E532.725
G1 X-6.86 Y-0.8 Z4.56 F4800.0 E533.228
G1 X-6.65 Y-1.2 Z4.56 F4800.0 E533.252
G1 X2.78 Y-1.2 Z4.56 F4800.0 E533.75
G1 X2.83 Y-1.6 Z4.56 F4800.0 E533.771
G1 X-6.44 Y-1.6 Z4.56 F4800.0 E534.261
G1 X-6.32 Y-2.0 Z4.56 F4800.0 E534.283
G1 X2.87 Y-2.0 Z4.56 F4800.0 E534.768
G1 X2.91 Y-2.4 Z4.56 F4800.0 E534.789
G1 X-6.2 Y-2.4 Z4.56 F4800.0 E535.27
G1 X-6.07 Y-2.8 Z4.56 F4800.0 E535.292
G1 X2.95 Y-2.8 Z4.56 F4800.0 E535.769
G1 X2.99 Y-3.2 Z4.56 F4800.0 E535.79
G1 X-5.99 Y-3.2 Z4.56 F4800.0 E536.265
G1 X-5.95 Y-3.6 Z4.56 F4800.0 E536.286
G1 X3.03 Y-3.6 Z4.56 F4800.0 E536.76
G1 X3.07 Y-4.0 Z4.56 F4800.0 E536.781
G1 X-5.91 Y-4.0 Z4.56 F4800.0 E537.256
G1 X-5.87 Y-4.4 Z4.56 F4800.0 E537.277
G1 X3.11 Y-4.4 Z4.56 F4800.0 E537.751
G1 X3.09 Y-4.8 Z4.56 F4800.0 E537.773
G1 X-5.89 Y-4.8 Z4.56 F4800.0 E538.247
G1 X-5.93 Y-5.2 Z4.56 F4800.0 E538.268
G1 X3.05 Y-5.2 Z4.56 F4800.0 E538.742
G1 X3.01 Y-5.6 Z4.56 F4800.0 E538.764
G1 X-5.97 Y-5.6 Z4.56 F4800.0 E539.238
G1 X-6.01 Y-6.0 Z4.56 F4800.0 E539.259
G1 X2.97 Y-6.0 Z4.56 F4800.0 E539.734
G1 X2.93 Y-6.4 Z4.56 F4800.0 E539.755
G1 X-6.13 Y-6.4 Z4.56 F4800.0 E540.234
G1 X-6.26 Y-6.8 Z4.56 F4800.0 E540.256
G1 X2.89 Y-6.8 Z4.56 F4800.0 E540.739
G1 X2.85 Y-7.2 Z4.56 F4800.0 E540.76
G1 X-6.38 Y-7.2 Z4.56 F4800.0 E541.248
G1 X-6.54 Y-7.6 Z4.56 F4800.0 E541.27
G1 X2.81 Y-7.6 Z4.56 F4800.0 E541.764
G1 X2.72 Y-8.0 Z4.56 F4800.0 E541.786
G1 X-6.75 Y-8.0 Z4.56 F4800.0 E542.286
G1 X-6.97 Y-8.4 Z4.56 F4800.0 E542.31
G1 X2.6 Y-8.4 Z4.56 F4800.0 E542.815
G1 X2.48 Y-8.8 Z4.56 F4800.0 E542.837
G1 X-7.2 Y-8.8 Z4.56 F4800.0 E543.348
G1 X-7.53 Y-9.2 Z4.56 F4800.0 E543.376
G1 X2.35 Y-9.2 Z4.56 F4800.0 E543.898
G1 X2.23 Y-9.6 Z4.56 F4800.0 E543.92
G1 X-7.85 Y-9.6 Z4.56 F4800.0 E544.452
G1 X-8.22 Y-10.0 Z4.56 F4800.0 E544.481
G1 X2.11 Y-10.0 Z4.56 F4800.0 E545.027
G1 X1.99 Y-10.4 Z4.56 F4800.0 E545.049
G1 X-8.71 Y-10.4 Z4.56 F4800.0 E545.614
G1 X-9.2 Y-10.8 Z4.56 F4800.0 E545.648
G1 X1.87 Y-10.8 Z4.56 F4800.0 E546.232
G1 X1.67 Y-11.2 Z4.56 F4800.0 E546.256
G1 X-9.91 Y-11.2 Z4.56 F4800.0 E546.867
G1 X-10.72 Y-11.6 Z4.56 F4800.0 E546.915
G1 X1.46 Y-11.6 Z4.56 F4800.0 E547.558
G1 X1.24 Y-12.0 Z4.56 F4800.0 E547.582
G1 X-28.24 Y-12.0 Z4.56 F4800.0 E549.14
G1 X-28.46 Y-11.6 Z4.56 F4800.0 E549.164
G1 X-16.28 Y-11.6 Z4.56 F4800.0 E549.807
G1 F1200.0
G1 E548.807
G1 F4800.0
M103
G1 X-17.57 Y-19.2 Z4.56 F4200.0
G1 F1200.0
G1 E549.807
G1 F4200.0
M101
G1 X-5.92 Y-19.2 Z4.56 F4800.0 E550.423
G1 F1200.0
G1 E550.423
G1 F4800.0
M103
G1 X-6.67 Y-19.6 Z4.56 F4200.0
G1 F1200.0
G1 E550.423
G1 F4200.0
M101
G1 X-16.97 Y-19.6 Z4.56 F4800.0 E550.966
G1 X-16.73 Y-20.0 Z4.56 F4800.0 E550.991
G1 X-7.63 Y-20.0 Z4.56 F4800.0 E551.471
G1 F1200.0
G1 E551.093
G1 F4800.0
M103
G1 X-8.95 Y-20.4 Z4.56 F4200.0
G1 F1200.0
G1 E551.471
G1 F4200.0
M101
G1 X-16.63 Y-20.4 Z4.56 F4800.0 E551.877
G1 X-16.54 Y-20.8 Z4.56 F4800.0 E551.899
G1 X-10.29 Y-20.8 Z4.56 F4800.0 E552.229
G1 F1200.0
G1 E551.229
G1 F4800.0
M103
G1 X-5.17 Y-18.8 Z4.56 F4200.0
G1 F1200.0
G1 E552.229
G1 F4200.0
M101
G1 X-21.83 Y-18.8 Z4.56 F4800.0 E553.108
G1 F1200.0
G1 E553.108
G1 F4800.0
M103
G1 X-21.08 Y-19.2 Z4.56 F4200.0
G1 F1200.0
G1 E553.108
G1 F4200.0
M101
G1 X-18.43 Y-19.2 Z4.56 F4800.0 E553.248
G1 X-19.03 Y-19.6 Z4.56 F4800.0 E553.287
G1 X-20.33 Y-19.6 Z4.56 F4800.0 E553.355
G1 F1200.0
G1 E552.355
G1 F4800.0
M103
G1 X1.03 Y-12.4 Z4.56 F4200.0
G1 F1200.0
G1 E553.355
G1 F4200.0
M101
G1 X-28.03 Y-12.4 Z4.56 F4800.0 E554.89
G1 X-27.81 Y-12.8 Z4.56 F4800.0 E554.914
G1 X0.81 Y-12.8 Z4.56 F4800.0 E556.426
G1 X0.6 Y-13.2 Z4.56 F4800.0 E556.45
G1 X-27.6 Y-13.2 Z4.56 F4800.0 E557.94
G1 X-27.39 Y-13.6 Z4.56 F4800.0 E557.964
G1 X0.39 Y-13.6 Z4.56 F4800.0 E559.431
G1 X0.1 Y-14.0 Z4.56 F4800.0 E559.457
G1 X-27.1 Y-14.0 Z4.56 F4800.0 E560.893
G1 X-26.77 Y-14.4 Z4.56 F4800.0 E560.92
G1 X-0.23 Y-14.4 Z4.56 F4800.0 E562.322
G1 X-0.56 Y-14.8 Z4.56 F4800.0 E562.349
G1 X-26.44 Y-14.8 Z4.56 F4800.0 E563.716
G1 X-26.11 Y-15.2 Z4.56 F4800.0 E563.744
G1 X-0.89 Y-15.2 Z4.56 F4800.0 E565.076
G1 X-1.22 Y-15.6 Z4.56 F4800.0 E565.103
G1 X-23.47 Y-15.6 Z4.56 F4800.0 E566.279
G1 X-23.22 Y-16.0 Z4.56 F4800.0 E566.304
G1 X-1.55 Y-16.0 Z4.56 F4800.0 E567.449
G1 X-1.93 Y-16.4 Z4.56 F4800.0 E567.478
G1 X-23.11 Y-16.4 Z4.56 F4800.0 E568.597
G1 X-23.17 Y-16.8 Z4.56 F4800.0 E568.618
G1 X-2.42 Y-16.8 Z4.56 F4800.0 E569.714
G1 X-2.91 Y-17.2 Z4.56 F4800.0 E569.747
G1 X-23.27 Y-17.2 Z4.56 F4800.0 E570.823
G1 X-23.6 Y-17.6 Z4.56 F4800.0 E570.851
G1 X-3.4 Y-17.6 Z4.56 F4800.0 E571.918
G1 X-3.88 Y-18.0 Z4.56 F4800.0 E571.951
G1 X-23.12 Y-18.0 Z4.56 F4800.0 E572.967
G1 X-22.57 Y-18.4 Z4.56 F4800.0 E573.003
G1 X-4.43 Y-18.4 Z4.56 F4800.0 E573.962
G1 F1200.0
G1 E572.962
G1 F4800.0
M103
(</infill>)
(</nestedRing>)
(</rotation>)
(</layer>)
(<layer> 4.834 )
(<rotation> (6.12323399574e-17+1j) )
(<nestedRing>)
(<boundaryPerimeter>)
(<boundaryPoint> X-25.875 Y7.875 Z4.834 </boundaryPoint>)
(<boundaryPoint> X-28.051 Y5.223 Z4.834 </boundaryPoint>)
(<boundaryPoint> X-29.668 Y2.197 Z4.834 </boundaryPoint>)
(<boundaryPoint> X-30.664 Y-1.086 Z4.834 </boundaryPoint>)
(<boundaryPoint> X-31.001 Y-4.5 Z4.834 </boundaryPoint>)
(<boundaryPoint> X-30.664 Y-7.914 Z4.834 </boundaryPoint>)
(<boundaryPoint> X-29.668 Y-11.197 Z4.834 </boundaryPoint>)
(<boundaryPoint> X-28.051 Y-14.223 Z4.834 </boundaryPoint>)
(<boundaryPoint> X-25.875 Y-16.875 Z4.834 </boundaryPoint>)
(<boundaryPoint> X-23.223 Y-19.051 Z4.834 </boundaryPoint>)
(<boundaryPoint> X-20.197 Y-20.668 Z4.834 </boundaryPoint>)
(<boundaryPoint> X-16.914 Y-21.664 Z4.834 </boundaryPoint>)
(<boundaryPoint> X-13.5 Y-22.001 Z4.834 </boundaryPoint>)
(<boundaryPoint> X-10.086 Y-21.664 Z4.834 </boundaryPoint>)
(<boundaryPoint> X-6.803 Y-20.668 Z4.834 </boundaryPoint>)
(<boundaryPoint> X-3.777 Y-19.051 Z4.834 </boundaryPoint>)
(<boundaryPoint> X-1.125 Y-16.875 Z4.834 </boundaryPoint>)
(<boundaryPoint> X1.051 Y-14.223 Z4.834 </boundaryPoint>)
(<boundaryPoint> X2.668 Y-11.197 Z4.834 </boundaryPoint>)
(<boundaryPoint> X3.664 Y-7.914 Z4.834 </boundaryPoint>)
(<boundaryPoint> X4.001 Y-4.5 Z4.834 </boundaryPoint>)
(<boundaryPoint> X3.664 Y-1.086 Z4.834 </boundaryPoint>)
(<boundaryPoint> X2.668 Y2.197 Z4.834 </boundaryPoint>)
(<boundaryPoint> X1.051 Y5.223 Z4.834 </boundaryPoint>)
(<boundaryPoint> X-1.125 Y7.875 Z4.834 </boundaryPoint>)
(<boundaryPoint> X-3.777 Y10.051 Z4.834 </boundaryPoint>)
(<boundaryPoint> X-6.803 Y11.668 Z4.834 </boundaryPoint>)
(<boundaryPoint> X-10.086 Y12.664 Z4.834 </boundaryPoint>)
(<boundaryPoint> X-13.5 Y13.001 Z4.834 </boundaryPoint>)
(<boundaryPoint> X-16.914 Y12.664 Z4.834 </boundaryPoint>)
(<boundaryPoint> X-20.197 Y11.668 Z4.834 </boundaryPoint>)
(<boundaryPoint> X-23.223 Y10.051 Z4.834 </boundaryPoint>)
(<loop> inner )
G1 X-18.79 Y-9.59 Z4.83 F4200.0
G1 F1200.0
G1 E573.962
G1 F4200.0
M101
G1 X-19.62 Y-8.59 Z4.83 F4800.0 E574.03
G1 X-20.3 Y-7.32 Z4.83 F4800.0 E574.107
G1 X-20.71 Y-5.94 Z4.83 F4800.0 E574.183
G1 X-20.86 Y-4.5 Z4.83 F4800.0 E574.259
G1 X-20.71 Y-3.07 Z4.83 F4800.0 E574.335
G1 X-20.3 Y-1.69 Z4.83 F4800.0 E574.411
G1 X-19.62 Y-0.41 Z4.83 F4800.0 E574.488
G1 X-18.7 Y0.7 Z4.83 F4800.0 E574.564
G1 X-17.59 Y1.62 Z4.83 F4800.0 E574.64
G1 X-16.32 Y2.3 Z4.83 F4800.0 E574.716
G1 X-14.94 Y2.71 Z4.83 F4800.0 E574.792
G1 X-13.5 Y2.86 Z4.83 F4800.0 E574.868
G1 X-12.07 Y2.71 Z4.83 F4800.0 E574.945
G1 X-10.69 Y2.3 Z4.83 F4800.0 E575.021
G1 X-9.41 Y1.62 Z4.83 F4800.0 E575.097
G1 X-8.3 Y0.7 Z4.83 F4800.0 E575.173
G1 X-7.38 Y-0.41 Z4.83 F4800.0 E575.249
G1 X-6.7 Y-1.69 Z4.83 F4800.0 E575.325
G1 X-6.29 Y-3.07 Z4.83 F4800.0 E575.402
G1 X-6.14 Y-4.5 Z4.83 F4800.0 E575.478
G1 X-6.29 Y-5.94 Z4.83 F4800.0 E575.554
G1 X-6.7 Y-7.32 Z4.83 F4800.0 E575.63
G1 X-7.38 Y-8.59 Z4.83 F4800.0 E575.706
G1 X-8.3 Y-9.7 Z4.83 F4800.0 E575.782
G1 X-9.41 Y-10.62 Z4.83 F4800.0 E575.859
G1 X-10.69 Y-11.3 Z4.83 F4800.0 E575.935
G1 X-12.07 Y-11.71 Z4.83 F4800.0 E576.011
G1 X-13.5 Y-11.86 Z4.83 F4800.0 E576.087
G1 X-14.94 Y-11.71 Z4.83 F4800.0 E576.163
G1 X-16.32 Y-11.3 Z4.83 F4800.0 E576.239
G1 X-17.59 Y-10.62 Z4.83 F4800.0 E576.316
G1 X-18.7 Y-9.7 Z4.83 F4800.0 E576.392
G1 X-18.79 Y-9.59 Z4.83 F4800.0 E576.399
G1 F1200.0
G1 E575.399
G1 F4800.0
M103
(</loop>)
(<loop> outer )
G1 X-23.84 Y-15.62 Z4.83 F4200.0
G1 F1200.0
G1 E576.399
G1 F4200.0
M101
G1 X-23.53 Y-15.94 Z4.83 F4800.0 E576.423
G1 X-23.38 Y-16.5 Z4.83 F4800.0 E576.453
G1 X-23.53 Y-17.06 Z4.83 F4800.0 E576.484
G1 X-23.8 Y-17.34 Z4.83 F4800.0 E576.505
G1 X-23.94 Y-17.68 Z4.83 F4800.0 E576.524
G1 X-22.89 Y-18.55 Z4.83 F4800.0 E576.596
G1 X-19.97 Y-20.11 Z4.83 F4800.0 E576.771
G1 X-19.54 Y-20.24 Z4.83 F4800.0 E576.795
G1 X-18.86 Y-19.83 Z4.83 F4800.0 E576.837
G1 X-18.56 Y-19.53 Z4.83 F4800.0 E576.859
G1 X-18.0 Y-19.38 Z4.83 F4800.0 E576.89
G1 X-17.44 Y-19.53 Z4.83 F4800.0 E576.921
G1 X-17.03 Y-19.94 Z4.83 F4800.0 E576.952
G1 X-16.88 Y-20.5 Z4.83 F4800.0 E576.982
G1 X-16.95 Y-20.76 Z4.83 F4800.0 E576.996
G1 X-16.67 Y-21.09 Z4.83 F4800.0 E577.019
G1 X-13.5 Y-21.4 Z4.83 F4800.0 E577.187
G1 X-10.2 Y-21.07 Z4.83 F4800.0 E577.362
G1 X-7.03 Y-20.11 Z4.83 F4800.0 E577.537
G1 X-4.11 Y-18.55 Z4.83 F4800.0 E577.712
G1 X-1.55 Y-16.45 Z4.83 F4800.0 E577.887
G1 X0.55 Y-13.89 Z4.83 F4800.0 E578.062
G1 X2.11 Y-10.97 Z4.83 F4800.0 E578.237
G1 X3.07 Y-7.8 Z4.83 F4800.0 E578.412
G1 X3.4 Y-4.5 Z4.83 F4800.0 E578.587
G1 X3.07 Y-1.2 Z4.83 F4800.0 E578.762
G1 X2.11 Y1.97 Z4.83 F4800.0 E578.937
G1 X0.55 Y4.89 Z4.83 F4800.0 E579.112
G1 X-1.55 Y7.45 Z4.83 F4800.0 E579.287
G1 X-4.11 Y9.55 Z4.83 F4800.0 E579.462
G1 X-7.03 Y11.11 Z4.83 F4800.0 E579.637
G1 X-10.2 Y12.07 Z4.83 F4800.0 E579.812
G1 X-13.5 Y12.4 Z4.83 F4800.0 E579.987
G1 X-16.8 Y12.07 Z4.83 F4800.0 E580.162
G1 X-19.97 Y11.11 Z4.83 F4800.0 E580.337
G1 X-22.89 Y9.55 Z4.83 F4800.0 E580.512
G1 X-25.45 Y7.45 Z4.83 F4800.0 E580.687
G1 X-27.55 Y4.89 Z4.83 F4800.0 E580.862
G1 X-29.11 Y1.97 Z4.83 F4800.0 E581.037
G1 X-30.07 Y-1.2 Z4.83 F4800.0 E581.212
G1 X-30.4 Y-4.5 Z4.83 F4800.0 E581.387
G1 X-30.07 Y-7.8 Z4.83 F4800.0 E581.562
G1 X-29.11 Y-10.97 Z4.83 F4800.0 E581.737
G1 X-27.55 Y-13.89 Z4.83 F4800.0 E581.912
G1 X-25.7 Y-16.15 Z4.83 F4800.0 E582.066
G1 X-25.06 Y-15.53 Z4.83 F4800.0 E582.113
G1 X-24.5 Y-15.38 Z4.83 F4800.0 E582.144
G1 X-23.94 Y-15.53 Z4.83 F4800.0 E582.175
G1 X-23.84 Y-15.62 Z4.83 F4800.0 E582.182
G1 F1200.0
G1 E581.182
G1 F4800.0
M103
(</loop>)
(<edgePath>)
;M108 R40.0
G1 X-18.77 Y-20.95 Z4.83 F4200.0
G1 X-18.45 Y-21.27 Z4.83 F4200.0
G1 X-18.0 Y-21.39 Z4.83 F4200.0
G1 X-17.72 Y-21.34 Z4.83 F4200.0
G1 X-17.43 Y-21.3 Z4.83 F4200.0
G1 F1200.0
G1 E582.182
G1 F4200.0
M101
G1 X-16.88 Y-21.47 Z4.83 F2400.0 E582.213
G1 X-13.5 Y-21.8 Z4.83 F2400.0 E582.392
G1 X-10.13 Y-21.47 Z4.83 F2400.0 E582.571
G1 X-6.88 Y-20.48 Z4.83 F2400.0 E582.75
G1 X-3.89 Y-18.88 Z4.83 F2400.0 E582.929
G1 X-1.27 Y-16.73 Z4.83 F2400.0 E583.108
G1 X0.88 Y-14.11 Z4.83 F2400.0 E583.287
G1 X2.48 Y-11.12 Z4.83 F2400.0 E583.467
G1 X3.47 Y-7.88 Z4.83 F2400.0 E583.646
G1 X3.8 Y-4.5 Z4.83 F2400.0 E583.825
G1 X3.47 Y-1.13 Z4.83 F2400.0 E584.004
G1 X2.48 Y2.12 Z4.83 F2400.0 E584.183
G1 X0.88 Y5.11 Z4.83 F2400.0 E584.362
G1 X-1.27 Y7.73 Z4.83 F2400.0 E584.541
G1 X-3.89 Y9.88 Z4.83 F2400.0 E584.721
G1 X-6.88 Y11.48 Z4.83 F2400.0 E584.9
G1 X-10.13 Y12.47 Z4.83 F2400.0 E585.079
G1 X-13.5 Y12.8 Z4.83 F2400.0 E585.258
G1 X-16.88 Y12.47 Z4.83 F2400.0 E585.437
G1 X-20.12 Y11.48 Z4.83 F2400.0 E585.616
G1 X-23.11 Y9.88 Z4.83 F2400.0 E585.795
G1 X-25.73 Y7.73 Z4.83 F2400.0 E585.975
G1 X-27.88 Y5.11 Z4.83 F2400.0 E586.154
G1 X-29.48 Y2.12 Z4.83 F2400.0 E586.333
G1 X-30.47 Y-1.13 Z4.83 F2400.0 E586.512
G1 X-30.8 Y-4.5 Z4.83 F2400.0 E586.691
G1 X-30.47 Y-7.88 Z4.83 F2400.0 E586.87
G1 X-29.48 Y-11.12 Z4.83 F2400.0 E587.049
G1 X-27.88 Y-14.11 Z4.83 F2400.0 E587.229
G1 X-25.73 Y-16.73 Z4.83 F2400.0 E587.408
G1 X-25.18 Y-17.18 Z4.83 F2400.0 E587.445
G1 F1200.0
G1 E587.445
G1 F2400.0
M103
G1 X-24.94 Y-17.38 Z4.83 F4200.0
G1 F1200.0
G1 E587.445
G1 F4200.0
M101
G1 X-23.11 Y-18.88 Z4.83 F2400.0 E587.57
G1 X-20.12 Y-20.48 Z4.83 F2400.0 E587.75
G1 X-18.91 Y-20.85 Z4.83 F2400.0 E587.817
G1 F1200.0
G1 E587.817
G1 F2400.0
M103
(</edgePath>)
(</boundaryPerimeter>)
(<nestedRing>)
(<boundaryPerimeter>)
(<boundaryPoint> X-17.497 Y-20.5 Z4.834 </boundaryPoint>)
(<boundaryPoint> X-17.564 Y-20.752 Z4.834 </boundaryPoint>)
(<boundaryPoint> X-17.748 Y-20.936 Z4.834 </boundaryPoint>)
(<boundaryPoint> X-18.0 Y-21.003 Z4.834 </boundaryPoint>)
(<boundaryPoint> X-18.252 Y-20.936 Z4.834 </boundaryPoint>)
(<boundaryPoint> X-18.436 Y-20.752 Z4.834 </boundaryPoint>)
(<boundaryPoint> X-18.503 Y-20.5 Z4.834 </boundaryPoint>)
(<boundaryPoint> X-18.436 Y-20.248 Z4.834 </boundaryPoint>)
(<boundaryPoint> X-18.252 Y-20.064 Z4.834 </boundaryPoint>)
(<boundaryPoint> X-18.0 Y-19.997 Z4.834 </boundaryPoint>)
(<boundaryPoint> X-17.748 Y-20.064 Z4.834 </boundaryPoint>)
(<boundaryPoint> X-17.564 Y-20.248 Z4.834 </boundaryPoint>)
(<edge> inner )
G1 X-18.65 Y-20.72 Z4.83 F4200.0
G1 F1200.0
G1 E587.817
G1 F4200.0
M101
G1 X-18.71 Y-20.5 Z4.83 F2400.0 E587.829
G1 X-18.61 Y-20.15 Z4.83 F2400.0 E587.848
G1 X-18.36 Y-19.89 Z4.83 F2400.0 E587.868
G1 X-18.0 Y-19.79 Z4.83 F2400.0 E587.887
G1 X-17.65 Y-19.89 Z4.83 F2400.0 E587.906
G1 X-17.39 Y-20.15 Z4.83 F2400.0 E587.926
G1 X-17.29 Y-20.5 Z4.83 F2400.0 E587.945
G1 X-17.39 Y-20.86 Z4.83 F2400.0 E587.965
G1 X-17.65 Y-21.12 Z4.83 F2400.0 E587.984
G1 X-18.0 Y-21.21 Z4.83 F2400.0 E588.003
G1 X-18.36 Y-21.12 Z4.83 F2400.0 E588.023
G1 X-18.61 Y-20.86 Z4.83 F2400.0 E588.042
G1 X-18.65 Y-20.72 Z4.83 F2400.0 E588.05
G1 F1200.0
G1 E587.05
G1 F2400.0
M103
(</edge>)
(</boundaryPerimeter>)
(</nestedRing>)
(<nestedRing>)
(<boundaryPerimeter>)
(<boundaryPoint> X-24.064 Y-16.248 Z4.834 </boundaryPoint>)
(<boundaryPoint> X-23.997 Y-16.5 Z4.834 </boundaryPoint>)
(<boundaryPoint> X-24.064 Y-16.752 Z4.834 </boundaryPoint>)
(<boundaryPoint> X-24.248 Y-16.936 Z4.834 </boundaryPoint>)
(<boundaryPoint> X-24.5 Y-17.003 Z4.834 </boundaryPoint>)
(<boundaryPoint> X-24.752 Y-16.936 Z4.834 </boundaryPoint>)
(<boundaryPoint> X-24.936 Y-16.752 Z4.834 </boundaryPoint>)
(<boundaryPoint> X-25.003 Y-16.5 Z4.834 </boundaryPoint>)
(<boundaryPoint> X-24.936 Y-16.248 Z4.834 </boundaryPoint>)
(<boundaryPoint> X-24.752 Y-16.064 Z4.834 </boundaryPoint>)
(<boundaryPoint> X-24.5 Y-15.997 Z4.834 </boundaryPoint>)
(<boundaryPoint> X-24.248 Y-16.064 Z4.834 </boundaryPoint>)
(<edge> inner )
G1 X-23.98 Y-16.95 Z4.83 F4200.0
G1 F1200.0
G1 E588.05
G1 F4200.0
M101
G1 X-24.15 Y-17.11 Z4.83 F2400.0 E588.062
G1 X-24.5 Y-17.21 Z4.83 F2400.0 E588.081
G1 X-24.86 Y-17.11 Z4.83 F2400.0 E588.101
G1 X-25.12 Y-16.86 Z4.83 F2400.0 E588.12
G1 X-25.21 Y-16.5 Z4.83 F2400.0 E588.139
G1 X-25.12 Y-16.15 Z4.83 F2400.0 E588.159
G1 X-24.86 Y-15.89 Z4.83 F2400.0 E588.178
G1 X-24.5 Y-15.79 Z4.83 F2400.0 E588.198
G1 X-24.15 Y-15.89 Z4.83 F2400.0 E588.217
G1 X-23.89 Y-16.15 Z4.83 F2400.0 E588.236
G1 X-23.79 Y-16.5 Z4.83 F2400.0 E588.256
G1 X-23.89 Y-16.86 Z4.83 F2400.0 E588.275
G1 X-23.98 Y-16.95 Z4.83 F2400.0 E588.283
G1 F1200.0
G1 E587.283
G1 F2400.0
M103
(</edge>)
(</boundaryPerimeter>)
(</nestedRing>)
(<nestedRing>)
(<boundaryPerimeter>)
(<boundaryPoint> X-16.084 Y-10.739 Z4.834 </boundaryPoint>)
(<boundaryPoint> X-17.252 Y-10.115 Z4.834 </boundaryPoint>)
(<boundaryPoint> X-18.275 Y-9.275 Z4.834 </boundaryPoint>)
(<boundaryPoint> X-19.115 Y-8.252 Z4.834 </boundaryPoint>)
(<boundaryPoint> X-19.739 Y-7.084 Z4.834 </boundaryPoint>)
(<boundaryPoint> X-20.123 Y-5.817 Z4.834 </boundaryPoint>)
(<boundaryPoint> X-20.253 Y-4.5 Z4.834 </boundaryPoint>)
(<boundaryPoint> X-20.123 Y-3.183 Z4.834 </boundaryPoint>)
(<boundaryPoint> X-19.739 Y-1.916 Z4.834 </boundaryPoint>)
(<boundaryPoint> X-19.115 Y-0.748 Z4.834 </boundaryPoint>)
(<boundaryPoint> X-18.275 Y0.275 Z4.834 </boundaryPoint>)
(<boundaryPoint> X-17.252 Y1.115 Z4.834 </boundaryPoint>)
(<boundaryPoint> X-16.084 Y1.739 Z4.834 </boundaryPoint>)
(<boundaryPoint> X-14.817 Y2.123 Z4.834 </boundaryPoint>)
(<boundaryPoint> X-13.5 Y2.253 Z4.834 </boundaryPoint>)
(<boundaryPoint> X-12.183 Y2.123 Z4.834 </boundaryPoint>)
(<boundaryPoint> X-10.916 Y1.739 Z4.834 </boundaryPoint>)
(<boundaryPoint> X-9.748 Y1.115 Z4.834 </boundaryPoint>)
(<boundaryPoint> X-8.725 Y0.275 Z4.834 </boundaryPoint>)
(<boundaryPoint> X-7.885 Y-0.748 Z4.834 </boundaryPoint>)
(<boundaryPoint> X-7.261 Y-1.916 Z4.834 </boundaryPoint>)
(<boundaryPoint> X-6.877 Y-3.183 Z4.834 </boundaryPoint>)
(<boundaryPoint> X-6.747 Y-4.5 Z4.834 </boundaryPoint>)
(<boundaryPoint> X-6.877 Y-5.817 Z4.834 </boundaryPoint>)
(<boundaryPoint> X-7.261 Y-7.084 Z4.834 </boundaryPoint>)
(<boundaryPoint> X-7.885 Y-8.252 Z4.834 </boundaryPoint>)
(<boundaryPoint> X-8.725 Y-9.275 Z4.834 </boundaryPoint>)
(<boundaryPoint> X-9.748 Y-10.115 Z4.834 </boundaryPoint>)
(<boundaryPoint> X-10.916 Y-10.739 Z4.834 </boundaryPoint>)
(<boundaryPoint> X-12.183 Y-11.123 Z4.834 </boundaryPoint>)
(<boundaryPoint> X-13.5 Y-11.253 Z4.834 </boundaryPoint>)
(<boundaryPoint> X-14.817 Y-11.123 Z4.834 </boundaryPoint>)
(<edge> inner )
G1 X-18.14 Y-9.64 Z4.83 F4200.0
G1 F1200.0
G1 E588.283
G1 F4200.0
M101
G1 X-18.42 Y-9.42 Z4.83 F2400.0 E588.302
G1 X-19.28 Y-8.36 Z4.83 F2400.0 E588.373
G1 X-19.93 Y-7.16 Z4.83 F2400.0 E588.446
G1 X-20.32 Y-5.86 Z4.83 F2400.0 E588.518
G1 X-20.45 Y-4.5 Z4.83 F2400.0 E588.59
G1 X-20.32 Y-3.14 Z4.83 F2400.0 E588.662
G1 X-19.93 Y-1.84 Z4.83 F2400.0 E588.734
G1 X-19.28 Y-0.64 Z4.83 F2400.0 E588.806
G1 X-18.42 Y0.42 Z4.83 F2400.0 E588.878
G1 X-17.36 Y1.28 Z4.83 F2400.0 E588.95
G1 X-16.16 Y1.93 Z4.83 F2400.0 E589.022
G1 X-14.86 Y2.32 Z4.83 F2400.0 E589.094
G1 X-13.5 Y2.45 Z4.83 F2400.0 E589.166
G1 X-12.14 Y2.32 Z4.83 F2400.0 E589.238
G1 X-10.84 Y1.93 Z4.83 F2400.0 E589.31
G1 X-9.64 Y1.28 Z4.83 F2400.0 E589.382
G1 X-8.58 Y0.42 Z4.83 F2400.0 E589.454
G1 X-7.72 Y-0.64 Z4.83 F2400.0 E589.526
G1 X-7.08 Y-1.84 Z4.83 F2400.0 E589.598
G1 X-6.68 Y-3.14 Z4.83 F2400.0 E589.67
G1 X-6.55 Y-4.5 Z4.83 F2400.0 E589.742
G1 X-6.68 Y-5.86 Z4.83 F2400.0 E589.814
G1 X-7.08 Y-7.16 Z4.83 F2400.0 E589.886
G1 X-7.72 Y-8.36 Z4.83 F2400.0 E589.958
G1 X-8.58 Y-9.42 Z4.83 F2400.0 E590.03
G1 X-9.64 Y-10.28 Z4.83 F2400.0 E590.102
G1 X-10.84 Y-10.93 Z4.83 F2400.0 E590.174
G1 X-12.14 Y-11.32 Z4.83 F2400.0 E590.246
G1 X-13.5 Y-11.45 Z4.83 F2400.0 E590.318
G1 X-14.86 Y-11.32 Z4.83 F2400.0 E590.39
G1 X-16.16 Y-10.93 Z4.83 F2400.0 E590.462
G1 X-17.36 Y-10.28 Z4.83 F2400.0 E590.534
G1 X-18.03 Y-9.73 Z4.83 F2400.0 E590.58
G1 X-18.14 Y-9.64 Z4.83 F2400.0 E590.587
G1 F1200.0
G1 E589.587
G1 F2400.0
M103
(</edge>)
(</boundaryPerimeter>)
(</nestedRing>)
(<infill>)
(<infillBoundary>)
(<infillPoint> X-25.449 Y7.449 Z4.834 </infillPoint>)
(<infillPoint> X-27.55 Y4.888 Z4.834 </infillPoint>)
(<infillPoint> X-29.111 Y1.966 Z4.834 </infillPoint>)
(<infillPoint> X-30.073 Y-1.204 Z4.834 </infillPoint>)
(<infillPoint> X-30.398 Y-4.5 Z4.834 </infillPoint>)
(<infillPoint> X-30.073 Y-7.796 Z4.834 </infillPoint>)
(<infillPoint> X-29.111 Y-10.966 Z4.834 </infillPoint>)
(<infillPoint> X-27.55 Y-13.888 Z4.834 </infillPoint>)
(<infillPoint> X-25.697 Y-16.146 Z4.834 </infillPoint>)
(<infillPoint> X-25.062 Y-15.526 Z4.834 </infillPoint>)
(<infillPoint> X-24.5 Y-15.376 Z4.834 </infillPoint>)
(<infillPoint> X-23.938 Y-15.526 Z4.834 </infillPoint>)
(<infillPoint> X-23.526 Y-15.938 Z4.834 </infillPoint>)
(<infillPoint> X-23.376 Y-16.5 Z4.834 </infillPoint>)
(<infillPoint> X-23.526 Y-17.062 Z4.834 </infillPoint>)
(<infillPoint> X-23.804 Y-17.34 Z4.834 </infillPoint>)
(<infillPoint> X-23.942 Y-17.685 Z4.834 </infillPoint>)
(<infillPoint> X-22.888 Y-18.55 Z4.834 </infillPoint>)
(<infillPoint> X-19.966 Y-20.111 Z4.834 </infillPoint>)
(<infillPoint> X-19.537 Y-20.241 Z4.834 </infillPoint>)
(<infillPoint> X-18.865 Y-19.828 Z4.834 </infillPoint>)
(<infillPoint> X-18.562 Y-19.526 Z4.834 </infillPoint>)
(<infillPoint> X-18.0 Y-19.376 Z4.834 </infillPoint>)
(<infillPoint> X-17.438 Y-19.526 Z4.834 </infillPoint>)
(<infillPoint> X-17.026 Y-19.938 Z4.834 </infillPoint>)
(<infillPoint> X-16.876 Y-20.5 Z4.834 </infillPoint>)
(<infillPoint> X-16.945 Y-20.758 Z4.834 </infillPoint>)
(<infillPoint> X-16.672 Y-21.085 Z4.834 </infillPoint>)
(<infillPoint> X-13.5 Y-21.398 Z4.834 </infillPoint>)
(<infillPoint> X-10.204 Y-21.073 Z4.834 </infillPoint>)
(<infillPoint> X-7.034 Y-20.111 Z4.834 </infillPoint>)
(<infillPoint> X-4.112 Y-18.55 Z4.834 </infillPoint>)
(<infillPoint> X-1.551 Y-16.449 Z4.834 </infillPoint>)
(<infillPoint> X0.55 Y-13.888 Z4.834 </infillPoint>)
(<infillPoint> X2.111 Y-10.966 Z4.834 </infillPoint>)
(<infillPoint> X3.073 Y-7.796 Z4.834 </infillPoint>)
(<infillPoint> X3.398 Y-4.5 Z4.834 </infillPoint>)
(<infillPoint> X3.073 Y-1.204 Z4.834 </infillPoint>)
(<infillPoint> X2.111 Y1.966 Z4.834 </infillPoint>)
(<infillPoint> X0.55 Y4.888 Z4.834 </infillPoint>)
(<infillPoint> X-1.551 Y7.449 Z4.834 </infillPoint>)
(<infillPoint> X-4.112 Y9.55 Z4.834 </infillPoint>)
(<infillPoint> X-7.034 Y11.111 Z4.834 </infillPoint>)
(<infillPoint> X-10.204 Y12.073 Z4.834 </infillPoint>)
(<infillPoint> X-13.5 Y12.398 Z4.834 </infillPoint>)
(<infillPoint> X-16.796 Y12.073 Z4.834 </infillPoint>)
(<infillPoint> X-19.966 Y11.111 Z4.834 </infillPoint>)
(<infillPoint> X-22.888 Y9.55 Z4.834 </infillPoint>)
(</infillBoundary>)
(<infillBoundary>)
(<infillPoint> X-16.315 Y-11.296 Z4.834 </infillPoint>)
(<infillPoint> X-17.587 Y-10.616 Z4.834 </infillPoint>)
(<infillPoint> X-18.701 Y-9.701 Z4.834 </infillPoint>)
(<infillPoint> X-19.616 Y-8.587 Z4.834 </infillPoint>)
(<infillPoint> X-20.296 Y-7.315 Z4.834 </infillPoint>)
(<infillPoint> X-20.714 Y-5.935 Z4.834 </infillPoint>)
(<infillPoint> X-20.856 Y-4.5 Z4.834 </infillPoint>)
(<infillPoint> X-20.714 Y-3.065 Z4.834 </infillPoint>)
(<infillPoint> X-20.296 Y-1.685 Z4.834 </infillPoint>)
(<infillPoint> X-19.616 Y-0.413 Z4.834 </infillPoint>)
(<infillPoint> X-18.701 Y0.701 Z4.834 </infillPoint>)
(<infillPoint> X-17.587 Y1.616 Z4.834 </infillPoint>)
(<infillPoint> X-16.315 Y2.296 Z4.834 </infillPoint>)
(<infillPoint> X-14.935 Y2.714 Z4.834 </infillPoint>)
(<infillPoint> X-13.5 Y2.856 Z4.834 </infillPoint>)
(<infillPoint> X-12.065 Y2.714 Z4.834 </infillPoint>)
(<infillPoint> X-10.685 Y2.296 Z4.834 </infillPoint>)
(<infillPoint> X-9.413 Y1.616 Z4.834 </infillPoint>)
(<infillPoint> X-8.299 Y0.701 Z4.834 </infillPoint>)
(<infillPoint> X-7.384 Y-0.413 Z4.834 </infillPoint>)
(<infillPoint> X-6.704 Y-1.685 Z4.834 </infillPoint>)
(<infillPoint> X-6.286 Y-3.065 Z4.834 </infillPoint>)
(<infillPoint> X-6.144 Y-4.5 Z4.834 </infillPoint>)
(<infillPoint> X-6.286 Y-5.935 Z4.834 </infillPoint>)
(<infillPoint> X-6.704 Y-7.315 Z4.834 </infillPoint>)
(<infillPoint> X-7.384 Y-8.587 Z4.834 </infillPoint>)
(<infillPoint> X-8.299 Y-9.701 Z4.834 </infillPoint>)
(<infillPoint> X-9.413 Y-10.616 Z4.834 </infillPoint>)
(<infillPoint> X-10.685 Y-11.296 Z4.834 </infillPoint>)
(<infillPoint> X-12.065 Y-11.714 Z4.834 </infillPoint>)
(<infillPoint> X-13.5 Y-11.856 Z4.834 </infillPoint>)
(<infillPoint> X-14.935 Y-11.714 Z4.834 </infillPoint>)
(</infillBoundary>)
;M108 R80.0
G1 X-20.8 Y-6.62 Z4.83 F4200.0
G1 F1200.0
G1 E590.587
G1 F4200.0
M101
G1 X-20.8 Y-19.35 Z4.83 F4800.0 E591.26
G1 X-20.4 Y-19.56 Z4.83 F4800.0 E591.283
G1 X-20.4 Y-7.71 Z4.83 F4800.0 E591.909
G1 X-20.0 Y-8.46 Z4.83 F4800.0 E591.954
G1 X-20.0 Y-19.78 Z4.83 F4800.0 E592.552
G1 X-19.6 Y-19.93 Z4.83 F4800.0 E592.574
G1 X-19.6 Y-9.05 Z4.83 F4800.0 E593.149
G1 X-19.2 Y-9.54 Z4.83 F4800.0 E593.183
G1 X-19.2 Y-19.71 Z4.83 F4800.0 E593.72
G1 X-18.8 Y-19.37 Z4.83 F4800.0 E593.748
G1 X-18.8 Y-9.98 Z4.83 F4800.0 E594.243
G1 X-18.4 Y-10.31 Z4.83 F4800.0 E594.271
G1 X-18.4 Y-19.19 Z4.83 F4800.0 E594.74
G1 X-18.0 Y-19.09 Z4.83 F4800.0 E594.762
G1 X-18.0 Y-10.64 Z4.83 F4800.0 E595.208
G1 X-17.6 Y-10.93 Z4.83 F4800.0 E595.234
G1 X-17.6 Y-19.19 Z4.83 F4800.0 E595.671
G1 X-17.2 Y-19.37 Z4.83 F4800.0 E595.694
G1 X-17.2 Y-11.14 Z4.83 F4800.0 E596.128
G1 X-16.8 Y-11.35 Z4.83 F4800.0 E596.152
G1 X-16.8 Y-19.77 Z4.83 F4800.0 E596.597
G1 X-16.4 Y-20.83 Z4.83 F4800.0 E596.657
G1 X-16.4 Y-11.56 Z4.83 F4800.0 E597.146
G1 X-16.0 Y-11.68 Z4.83 F4800.0 E597.168
G1 X-16.0 Y-20.87 Z4.83 F4800.0 E597.653
G1 X-15.6 Y-20.91 Z4.83 F4800.0 E597.675
G1 X-15.6 Y-11.81 Z4.83 F4800.0 E598.156
G1 X-15.2 Y-11.93 Z4.83 F4800.0 E598.178
G1 X-15.2 Y-20.95 Z4.83 F4800.0 E598.654
G1 X-14.8 Y-20.99 Z4.83 F4800.0 E598.676
G1 X-14.8 Y-12.01 Z4.83 F4800.0 E599.15
G1 X-14.4 Y-12.05 Z4.83 F4800.0 E599.171
G1 X-14.4 Y-21.03 Z4.83 F4800.0 E599.645
G1 X-14.0 Y-21.07 Z4.83 F4800.0 E599.667
G1 X-14.0 Y-12.09 Z4.83 F4800.0 E600.141
G1 X-13.6 Y-12.13 Z4.83 F4800.0 E600.162
G1 X-13.6 Y-21.11 Z4.83 F4800.0 E600.637
G1 X-13.2 Y-21.09 Z4.83 F4800.0 E600.658
G1 X-13.2 Y-12.11 Z4.83 F4800.0 E601.132
G1 X-12.8 Y-12.07 Z4.83 F4800.0 E601.153
G1 X-12.8 Y-21.05 Z4.83 F4800.0 E601.628
G1 X-12.4 Y-21.01 Z4.83 F4800.0 E601.649
G1 X-12.4 Y-12.03 Z4.83 F4800.0 E602.123
G1 X-12.0 Y-11.99 Z4.83 F4800.0 E602.144
G1 X-12.0 Y-20.97 Z4.83 F4800.0 E602.619
G1 X-11.6 Y-20.93 Z4.83 F4800.0 E602.64
G1 X-11.6 Y-11.87 Z4.83 F4800.0 E603.119
G1 X-11.2 Y-11.75 Z4.83 F4800.0 E603.141
G1 X-11.2 Y-20.89 Z4.83 F4800.0 E603.624
G1 X-10.8 Y-20.85 Z4.83 F4800.0 E603.645
G1 X-10.8 Y-11.62 Z4.83 F4800.0 E604.133
G1 X-10.4 Y-11.46 Z4.83 F4800.0 E604.156
G1 X-10.4 Y-20.81 Z4.83 F4800.0 E604.649
G1 X-10.0 Y-20.72 Z4.83 F4800.0 E604.671
G1 X-10.0 Y-11.25 Z4.83 F4800.0 E605.171
G1 X-9.6 Y-11.03 Z4.83 F4800.0 E605.195
G1 X-9.6 Y-20.6 Z4.83 F4800.0 E605.701
G1 X-9.2 Y-20.48 Z4.83 F4800.0 E605.723
G1 X-9.2 Y-10.8 Z4.83 F4800.0 E606.234
G1 X-8.8 Y-10.48 Z4.83 F4800.0 E606.261
G1 X-8.8 Y-20.35 Z4.83 F4800.0 E606.783
G1 X-8.4 Y-20.23 Z4.83 F4800.0 E606.805
G1 X-8.4 Y-10.15 Z4.83 F4800.0 E607.338
G1 X-8.0 Y-9.78 Z4.83 F4800.0 E607.366
G1 X-8.0 Y-20.11 Z4.83 F4800.0 E607.912
G1 X-7.6 Y-19.99 Z4.83 F4800.0 E607.934
G1 X-7.6 Y-9.29 Z4.83 F4800.0 E608.499
G1 X-7.2 Y-8.8 Z4.83 F4800.0 E608.533
G1 X-7.2 Y-19.87 Z4.83 F4800.0 E609.117
G1 X-6.8 Y-19.67 Z4.83 F4800.0 E609.141
G1 X-6.8 Y-8.09 Z4.83 F4800.0 E609.753
G1 X-6.4 Y-7.28 Z4.83 F4800.0 E609.8
G1 X-6.4 Y-19.45 Z4.83 F4800.0 E610.444
G1 X-6.0 Y-19.24 Z4.83 F4800.0 E610.468
G1 X-6.0 Y10.24 Z4.83 F4800.0 E612.025
G1 X-5.6 Y10.03 Z4.83 F4800.0 E612.049
G1 X-5.6 Y-19.03 Z4.83 F4800.0 E613.584
G1 X-5.2 Y-18.81 Z4.83 F4800.0 E613.608
G1 X-5.2 Y9.81 Z4.83 F4800.0 E615.12
G1 X-4.8 Y9.6 Z4.83 F4800.0 E615.144
G1 X-4.8 Y-18.6 Z4.83 F4800.0 E616.634
G1 X-4.4 Y-18.39 Z4.83 F4800.0 E616.658
G1 X-4.4 Y9.39 Z4.83 F4800.0 E618.125
G1 X-4.0 Y9.1 Z4.83 F4800.0 E618.151
G1 X-4.0 Y-18.1 Z4.83 F4800.0 E619.587
G1 X-3.6 Y-17.77 Z4.83 F4800.0 E619.614
G1 X-3.6 Y8.77 Z4.83 F4800.0 E621.016
G1 X-3.2 Y8.44 Z4.83 F4800.0 E621.043
G1 X-3.2 Y-17.44 Z4.83 F4800.0 E622.41
G1 X-2.8 Y-17.11 Z4.83 F4800.0 E622.438
G1 X-2.8 Y8.11 Z4.83 F4800.0 E623.77
G1 X-2.4 Y7.78 Z4.83 F4800.0 E623.797
G1 X-2.4 Y-16.78 Z4.83 F4800.0 E625.095
G1 X-2.0 Y-16.45 Z4.83 F4800.0 E625.123
G1 X-2.0 Y7.46 Z4.83 F4800.0 E626.386
G1 X-1.6 Y7.07 Z4.83 F4800.0 E626.415
G1 X-1.6 Y-16.07 Z4.83 F4800.0 E627.637
G1 X-1.2 Y-15.58 Z4.83 F4800.0 E627.67
G1 X-1.2 Y6.58 Z4.83 F4800.0 E628.841
G1 X-0.8 Y6.09 Z4.83 F4800.0 E628.874
G1 X-0.8 Y-15.09 Z4.83 F4800.0 E629.993
G1 X-0.4 Y-14.6 Z4.83 F4800.0 E630.027
G1 X-0.4 Y5.6 Z4.83 F4800.0 E631.094
G1 X0.0 Y5.12 Z4.83 F4800.0 E631.127
G1 X-0.0 Y-14.12 Z4.83 F4800.0 E632.143
G1 X0.4 Y-13.57 Z4.83 F4800.0 E632.179
G1 X0.4 Y4.57 Z4.83 F4800.0 E633.138
G1 F1200.0
G1 E632.138
G1 F4800.0
M103
G1 X0.8 Y-12.83 Z4.83 F4200.0
G1 F1200.0
G1 E633.138
G1 F4200.0
M101
G1 X0.8 Y3.83 Z4.83 F4800.0 E634.017
G1 F1200.0
G1 E634.017
G1 F4800.0
M103
G1 X1.2 Y3.08 Z4.83 F4200.0
G1 F1200.0
G1 E634.017
G1 F4200.0
M101
G1 X1.2 Y-12.08 Z4.83 F4800.0 E634.818
G1 F1200.0
G1 E634.818
G1 F4800.0
M103
G1 X1.6 Y-11.33 Z4.83 F4200.0
G1 F1200.0
G1 E634.818
G1 F4200.0
M101
G1 X1.6 Y2.33 Z4.83 F4800.0 E635.539
G1 F1200.0
G1 E635.499
G1 F4800.0
M103
G1 X2.0 Y1.37 Z4.83 F4200.0
G1 F1200.0
G1 E635.539
G1 F4200.0
M101
G1 X2.0 Y-10.37 Z4.83 F4800.0 E636.159
G1 F1200.0
G1 E635.781
G1 F4800.0
M103
G1 X2.4 Y-9.05 Z4.83 F4200.0
G1 F1200.0
G1 E636.159
G1 F4200.0
M101
G1 X2.4 Y0.05 Z4.83 F4800.0 E636.64
G1 F1200.0
G1 E636.241
G1 F4800.0
M103
G1 X2.8 Y-1.29 Z4.83 F4200.0
G1 F1200.0
G1 E636.64
G1 F4200.0
M101
G1 X2.8 Y-7.71 Z4.83 F4800.0 E636.979
G1 F1200.0
G1 E635.979
G1 F4800.0
M103
G1 X-6.49 Y-3.11 Z4.83 F4200.0
G1 X-8.44 Y0.56 Z4.83 F4200.0
G1 X-12.11 Y2.51 Z4.83 F4200.0
G1 X-16.24 Y2.11 Z4.83 F4200.0
G1 X-20.0 Y-0.54 Z4.83 F4200.0
G1 F1200.0
G1 E636.979
G1 F4200.0
M101
G1 X-20.0 Y10.78 Z4.83 F4800.0 E637.576
G1 X-19.6 Y10.93 Z4.83 F4800.0 E637.599
G1 X-19.6 Y0.05 Z4.83 F4800.0 E638.174
G1 X-19.2 Y0.54 Z4.83 F4800.0 E638.207
G1 X-19.2 Y11.05 Z4.83 F4800.0 E638.763
G1 X-18.8 Y11.17 Z4.83 F4800.0 E638.785
G1 X-18.8 Y0.98 Z4.83 F4800.0 E639.323
G1 X-18.4 Y1.31 Z4.83 F4800.0 E639.35
G1 X-18.4 Y11.29 Z4.83 F4800.0 E639.878
G1 X-18.0 Y11.42 Z4.83 F4800.0 E639.9
G1 X-18.0 Y1.64 Z4.83 F4800.0 E640.416
G1 X-17.6 Y1.93 Z4.83 F4800.0 E640.442
G1 X-17.6 Y11.54 Z4.83 F4800.0 E640.95
G1 X-17.2 Y11.66 Z4.83 F4800.0 E640.972
G1 X-17.2 Y2.14 Z4.83 F4800.0 E641.475
G1 X-16.8 Y2.35 Z4.83 F4800.0 E641.499
G1 X-16.8 Y11.78 Z4.83 F4800.0 E641.996
G1 X-16.4 Y11.83 Z4.83 F4800.0 E642.018
G1 X-16.4 Y2.56 Z4.83 F4800.0 E642.507
G1 X-16.0 Y2.68 Z4.83 F4800.0 E642.529
G1 X-16.0 Y11.87 Z4.83 F4800.0 E643.015
G1 X-15.6 Y11.91 Z4.83 F4800.0 E643.036
G1 X-15.6 Y2.81 Z4.83 F4800.0 E643.517
G1 X-15.2 Y2.93 Z4.83 F4800.0 E643.539
G1 X-15.2 Y11.95 Z4.83 F4800.0 E644.015
G1 X-14.8 Y11.99 Z4.83 F4800.0 E644.037
G1 X-14.8 Y3.01 Z4.83 F4800.0 E644.511
G1 X-14.4 Y3.05 Z4.83 F4800.0 E644.532
G1 X-14.4 Y12.03 Z4.83 F4800.0 E645.007
G1 X-14.0 Y12.07 Z4.83 F4800.0 E645.028
G1 X-14.0 Y3.09 Z4.83 F4800.0 E645.502
G1 X-13.6 Y3.13 Z4.83 F4800.0 E645.523
G1 X-13.6 Y12.11 Z4.83 F4800.0 E645.998
G1 X-13.2 Y12.09 Z4.83 F4800.0 E646.019
G1 X-13.2 Y3.11 Z4.83 F4800.0 E646.493
G1 X-12.8 Y3.07 Z4.83 F4800.0 E646.514
G1 X-12.8 Y12.05 Z4.83 F4800.0 E646.989
G1 X-12.4 Y12.01 Z4.83 F4800.0 E647.01
G1 X-12.4 Y3.03 Z4.83 F4800.0 E647.484
G1 X-12.0 Y2.99 Z4.83 F4800.0 E647.506
G1 X-12.0 Y11.97 Z4.83 F4800.0 E647.98
G1 X-11.6 Y11.93 Z4.83 F4800.0 E648.001
G1 X-11.6 Y2.87 Z4.83 F4800.0 E648.48
G1 X-11.2 Y2.75 Z4.83 F4800.0 E648.502
G1 X-11.2 Y11.89 Z4.83 F4800.0 E648.985
G1 X-10.8 Y11.85 Z4.83 F4800.0 E649.006
G1 X-10.8 Y2.62 Z4.83 F4800.0 E649.494
G1 X-10.4 Y2.46 Z4.83 F4800.0 E649.517
G1 X-10.4 Y11.81 Z4.83 F4800.0 E650.011
G1 X-10.0 Y11.72 Z4.83 F4800.0 E650.032
G1 X-10.0 Y2.25 Z4.83 F4800.0 E650.533
G1 X-9.6 Y2.03 Z4.83 F4800.0 E650.557
G1 X-9.6 Y11.6 Z4.83 F4800.0 E651.062
G1 X-9.2 Y11.48 Z4.83 F4800.0 E651.084
G1 X-9.2 Y1.8 Z4.83 F4800.0 E651.595
G1 X-8.8 Y1.48 Z4.83 F4800.0 E651.622
G1 X-8.8 Y11.35 Z4.83 F4800.0 E652.144
G1 X-8.4 Y11.23 Z4.83 F4800.0 E652.166
G1 X-8.4 Y1.15 Z4.83 F4800.0 E652.699
G1 X-8.0 Y0.78 Z4.83 F4800.0 E652.728
G1 X-8.0 Y11.11 Z4.83 F4800.0 E653.273
G1 X-7.6 Y10.99 Z4.83 F4800.0 E653.295
G1 X-7.6 Y0.29 Z4.83 F4800.0 E653.861
G1 X-7.2 Y-0.2 Z4.83 F4800.0 E653.894
G1 X-7.2 Y10.87 Z4.83 F4800.0 E654.478
G1 X-6.8 Y10.67 Z4.83 F4800.0 E654.502
G1 X-6.8 Y-0.91 Z4.83 F4800.0 E655.114
G1 X-6.4 Y-1.72 Z4.83 F4800.0 E655.162
G1 X-6.4 Y10.46 Z4.83 F4800.0 E655.805
G1 F1200.0
G1 E654.805
G1 F4800.0
M103
G1 X-17.47 Y1.45 Z4.83 F4200.0
G1 X-20.8 Y-2.38 Z4.83 F4200.0
G1 F1200.0
G1 E655.805
G1 F4200.0
M101
G1 X-20.8 Y10.35 Z4.83 F4800.0 E656.477
G1 X-20.4 Y10.56 Z4.83 F4800.0 E656.501
G1 X-20.4 Y-1.29 Z4.83 F4800.0 E657.127
G1 F1200.0
G1 E656.127
G1 F4800.0
M103
G1 X-28.4 Y-11.7 Z4.83 F4200.0
G1 F1200.0
G1 E657.127
G1 F4200.0
M101
G1 X-28.4 Y2.7 Z4.83 F4800.0 E657.888
G1 F1200.0
G1 E657.888
G1 F4800.0
M103
G1 X-28.8 Y1.95 Z4.83 F4200.0
G1 F1200.0
G1 E657.888
G1 F4200.0
M101
G1 X-28.8 Y-10.95 Z4.83 F4800.0 E658.57
G1 F1200.0
G1 E658.261
G1 F4800.0
M103
G1 X-29.2 Y-9.71 Z4.83 F4200.0
G1 F1200.0
G1 E658.57
G1 F4200.0
M101
G1 X-29.2 Y0.71 Z4.83 F4800.0 E659.12
G1 F1200.0
G1 E658.743
G1 F4800.0
M103
G1 X-29.6 Y-0.61 Z4.83 F4200.0
G1 F1200.0
G1 E659.12
G1 F4200.0
M101
G1 X-29.6 Y-8.39 Z4.83 F4800.0 E659.531
G1 F1200.0
G1 E658.531
G1 F4800.0
M103
G1 X-30.0 Y-5.68 Z4.83 F4200.0
G1 F1200.0
G1 E659.531
G1 F4200.0
M101
G1 X-30.0 Y-3.32 Z4.83 F4800.0 E659.656
G1 F1200.0
G1 E658.656
G1 F4800.0
M103
G1 X-28.0 Y3.45 Z4.83 F4200.0
G1 F1200.0
G1 E659.656
G1 F4200.0
M101
G1 X-28.0 Y-12.45 Z4.83 F4800.0 E660.496
G1 F1200.0
G1 E659.496
G1 F4800.0
M103
G1 X-23.2 Y-16.93 Z4.83 F4200.0
G1 F1200.0
G1 E660.496
G1 F4200.0
M101
G1 X-23.2 Y-17.93 Z4.83 F4800.0 E660.549
G1 X-23.6 Y-17.6 Z4.83 F4800.0 E660.577
G1 X-23.6 Y-17.59 Z4.83 F4800.0 E660.578
G1 F1200.0
G1 E659.578
G1 F4800.0
M103
G1 X-21.2 Y-19.13 Z4.83 F4200.0
G1 F1200.0
G1 E660.578
G1 F4200.0
M101
G1 X-21.2 Y10.13 Z4.83 F4800.0 E662.124
G1 X-21.6 Y9.92 Z4.83 F4800.0 E662.148
G1 X-21.6 Y-18.92 Z4.83 F4800.0 E663.671
G1 X-22.0 Y-18.71 Z4.83 F4800.0 E663.695
G1 X-22.0 Y9.71 Z4.83 F4800.0 E665.196
G1 X-22.4 Y9.49 Z4.83 F4800.0 E665.22
G1 X-22.4 Y-18.49 Z4.83 F4800.0 E666.698
G1 X-22.8 Y-18.26 Z4.83 F4800.0 E666.723
G1 X-22.8 Y9.26 Z4.83 F4800.0 E668.177
G1 X-23.2 Y8.93 Z4.83 F4800.0 E668.204
G1 X-23.2 Y-16.07 Z4.83 F4800.0 E669.525
G1 X-23.6 Y-15.47 Z4.83 F4800.0 E669.563
G1 X-23.6 Y8.6 Z4.83 F4800.0 E670.835
G1 X-24.0 Y8.28 Z4.83 F4800.0 E670.862
G1 X-24.0 Y-15.22 Z4.83 F4800.0 E672.103
G1 X-24.4 Y-15.11 Z4.83 F4800.0 E672.125
G1 X-24.4 Y7.95 Z4.83 F4800.0 E673.343
G1 X-24.8 Y7.62 Z4.83 F4800.0 E673.37
G1 X-24.8 Y-15.17 Z4.83 F4800.0 E674.574
G1 X-25.2 Y-15.27 Z4.83 F4800.0 E674.596
G1 X-25.2 Y7.29 Z4.83 F4800.0 E675.788
G1 X-25.6 Y6.82 Z4.83 F4800.0 E675.82
G1 X-25.6 Y-15.58 Z4.83 F4800.0 E677.004
G1 X-26.0 Y-15.34 Z4.83 F4800.0 E677.029
G1 X-26.0 Y6.34 Z4.83 F4800.0 E678.173
G1 X-26.4 Y5.85 Z4.83 F4800.0 E678.207
G1 X-26.4 Y-14.85 Z4.83 F4800.0 E679.3
G1 X-26.8 Y-14.36 Z4.83 F4800.0 E679.333
G1 X-26.8 Y5.36 Z4.83 F4800.0 E680.375
G1 X-27.2 Y4.87 Z4.83 F4800.0 E680.408
G1 X-27.2 Y-13.87 Z4.83 F4800.0 E681.399
G1 X-27.6 Y-13.2 Z4.83 F4800.0 E681.44
G1 X-27.6 Y4.2 Z4.83 F4800.0 E682.359
G1 F1200.0
G1 E681.359
G1 F4800.0
M103
(</infill>)
(</nestedRing>)
(</rotation>)
(</layer>)
(<layer> 5.104 )
(<rotation> (-1+1.22464679915e-16j) )
(<nestedRing>)
(<boundaryPerimeter>)
(<boundaryPoint> X-25.875 Y7.875 Z5.104 </boundaryPoint>)
(<boundaryPoint> X-28.051 Y5.223 Z5.104 </boundaryPoint>)
(<boundaryPoint> X-29.668 Y2.197 Z5.104 </boundaryPoint>)
(<boundaryPoint> X-30.664 Y-1.086 Z5.104 </boundaryPoint>)
(<boundaryPoint> X-31.001 Y-4.5 Z5.104 </boundaryPoint>)
(<boundaryPoint> X-30.664 Y-7.914 Z5.104 </boundaryPoint>)
(<boundaryPoint> X-29.668 Y-11.197 Z5.104 </boundaryPoint>)
(<boundaryPoint> X-28.051 Y-14.223 Z5.104 </boundaryPoint>)
(<boundaryPoint> X-25.875 Y-16.875 Z5.104 </boundaryPoint>)
(<boundaryPoint> X-23.223 Y-19.051 Z5.104 </boundaryPoint>)
(<boundaryPoint> X-20.197 Y-20.668 Z5.104 </boundaryPoint>)
(<boundaryPoint> X-16.914 Y-21.664 Z5.104 </boundaryPoint>)
(<boundaryPoint> X-13.5 Y-22.001 Z5.104 </boundaryPoint>)
(<boundaryPoint> X-10.086 Y-21.664 Z5.104 </boundaryPoint>)
(<boundaryPoint> X-6.803 Y-20.668 Z5.104 </boundaryPoint>)
(<boundaryPoint> X-3.777 Y-19.051 Z5.104 </boundaryPoint>)
(<boundaryPoint> X-1.125 Y-16.875 Z5.104 </boundaryPoint>)
(<boundaryPoint> X1.051 Y-14.223 Z5.104 </boundaryPoint>)
(<boundaryPoint> X2.668 Y-11.197 Z5.104 </boundaryPoint>)
(<boundaryPoint> X3.664 Y-7.914 Z5.104 </boundaryPoint>)
(<boundaryPoint> X4.001 Y-4.5 Z5.104 </boundaryPoint>)
(<boundaryPoint> X3.664 Y-1.086 Z5.104 </boundaryPoint>)
(<boundaryPoint> X2.668 Y2.197 Z5.104 </boundaryPoint>)
(<boundaryPoint> X1.051 Y5.223 Z5.104 </boundaryPoint>)
(<boundaryPoint> X-1.125 Y7.875 Z5.104 </boundaryPoint>)
(<boundaryPoint> X-3.777 Y10.051 Z5.104 </boundaryPoint>)
(<boundaryPoint> X-6.803 Y11.668 Z5.104 </boundaryPoint>)
(<boundaryPoint> X-10.086 Y12.664 Z5.104 </boundaryPoint>)
(<boundaryPoint> X-13.5 Y13.001 Z5.104 </boundaryPoint>)
(<boundaryPoint> X-16.914 Y12.664 Z5.104 </boundaryPoint>)
(<boundaryPoint> X-20.197 Y11.668 Z5.104 </boundaryPoint>)
(<boundaryPoint> X-23.223 Y10.051 Z5.104 </boundaryPoint>)
(<loop> inner )
G1 X-18.57 Y-9.81 Z5.1 F4200.0
G1 F1200.0
G1 E682.359
G1 F4200.0
M101
G1 X-18.7 Y-9.7 Z5.1 F4800.0 E682.368
G1 X-19.62 Y-8.59 Z5.1 F4800.0 E682.444
G1 X-20.3 Y-7.32 Z5.1 F4800.0 E682.52
G1 X-20.71 Y-5.94 Z5.1 F4800.0 E682.596
G1 X-20.86 Y-4.5 Z5.1 F4800.0 E682.673
G1 X-20.71 Y-3.07 Z5.1 F4800.0 E682.749
G1 X-20.3 Y-1.69 Z5.1 F4800.0 E682.825
G1 X-19.62 Y-0.41 Z5.1 F4800.0 E682.901
G1 X-18.7 Y0.7 Z5.1 F4800.0 E682.977
G1 X-17.59 Y1.62 Z5.1 F4800.0 E683.053
G1 X-16.32 Y2.3 Z5.1 F4800.0 E683.13
G1 X-14.94 Y2.71 Z5.1 F4800.0 E683.206
G1 X-13.5 Y2.86 Z5.1 F4800.0 E683.282
G1 X-12.07 Y2.71 Z5.1 F4800.0 E683.358
G1 X-10.69 Y2.3 Z5.1 F4800.0 E683.434
G1 X-9.41 Y1.62 Z5.1 F4800.0 E683.511
G1 X-8.3 Y0.7 Z5.1 F4800.0 E683.587
G1 X-7.38 Y-0.41 Z5.1 F4800.0 E683.663
G1 X-6.7 Y-1.69 Z5.1 F4800.0 E683.739
G1 X-6.29 Y-3.07 Z5.1 F4800.0 E683.815
G1 X-6.14 Y-4.5 Z5.1 F4800.0 E683.891
G1 X-6.29 Y-5.94 Z5.1 F4800.0 E683.968
G1 X-6.7 Y-7.32 Z5.1 F4800.0 E684.044
G1 X-7.38 Y-8.59 Z5.1 F4800.0 E684.12
G1 X-8.3 Y-9.7 Z5.1 F4800.0 E684.196
G1 X-9.41 Y-10.62 Z5.1 F4800.0 E684.272
G1 X-10.69 Y-11.3 Z5.1 F4800.0 E684.348
G1 X-12.07 Y-11.71 Z5.1 F4800.0 E684.425
G1 X-13.5 Y-11.86 Z5.1 F4800.0 E684.501
G1 X-14.94 Y-11.71 Z5.1 F4800.0 E684.577
G1 X-16.32 Y-11.3 Z5.1 F4800.0 E684.653
G1 X-17.59 Y-10.62 Z5.1 F4800.0 E684.729
G1 X-18.57 Y-9.81 Z5.1 F4800.0 E684.797
G1 F1200.0
G1 E683.797
G1 F4800.0
M103
(</loop>)
(<loop> outer )
G1 X-24.1 Y-15.48 Z5.1 F4200.0
G1 F1200.0
G1 E684.797
G1 F4200.0
M101
G1 X-23.94 Y-15.53 Z5.1 F4800.0 E684.805
G1 X-23.53 Y-15.94 Z5.1 F4800.0 E684.836
G1 X-23.38 Y-16.5 Z5.1 F4800.0 E684.867
G1 X-23.53 Y-17.06 Z5.1 F4800.0 E684.898
G1 X-23.8 Y-17.34 Z5.1 F4800.0 E684.918
G1 X-23.94 Y-17.68 Z5.1 F4800.0 E684.938
G1 X-22.89 Y-18.55 Z5.1 F4800.0 E685.01
G1 X-19.97 Y-20.11 Z5.1 F4800.0 E685.185
G1 X-19.54 Y-20.24 Z5.1 F4800.0 E685.209
G1 X-18.86 Y-19.83 Z5.1 F4800.0 E685.25
G1 X-18.56 Y-19.53 Z5.1 F4800.0 E685.273
G1 X-18.0 Y-19.38 Z5.1 F4800.0 E685.304
G1 X-17.44 Y-19.53 Z5.1 F4800.0 E685.334
G1 X-17.03 Y-19.94 Z5.1 F4800.0 E685.365
G1 X-16.88 Y-20.5 Z5.1 F4800.0 E685.396
G1 X-16.95 Y-20.76 Z5.1 F4800.0 E685.41
G1 X-16.67 Y-21.09 Z5.1 F4800.0 E685.433
G1 X-13.5 Y-21.4 Z5.1 F4800.0 E685.601
G1 X-10.2 Y-21.07 Z5.1 F4800.0 E685.776
G1 X-7.03 Y-20.11 Z5.1 F4800.0 E685.951
G1 X-4.11 Y-18.55 Z5.1 F4800.0 E686.126
G1 X-1.55 Y-16.45 Z5.1 F4800.0 E686.301
G1 X0.55 Y-13.89 Z5.1 F4800.0 E686.476
G1 X2.11 Y-10.97 Z5.1 F4800.0 E686.651
G1 X3.07 Y-7.8 Z5.1 F4800.0 E686.826
G1 X3.4 Y-4.5 Z5.1 F4800.0 E687.001
G1 X3.07 Y-1.2 Z5.1 F4800.0 E687.176
G1 X2.11 Y1.97 Z5.1 F4800.0 E687.351
G1 X0.55 Y4.89 Z5.1 F4800.0 E687.526
G1 X-1.55 Y7.45 Z5.1 F4800.0 E687.701
G1 X-4.11 Y9.55 Z5.1 F4800.0 E687.876
G1 X-7.03 Y11.11 Z5.1 F4800.0 E688.051
G1 X-10.2 Y12.07 Z5.1 F4800.0 E688.226
G1 X-13.5 Y12.4 Z5.1 F4800.0 E688.401
G1 X-16.8 Y12.07 Z5.1 F4800.0 E688.576
G1 X-19.97 Y11.11 Z5.1 F4800.0 E688.751
G1 X-22.89 Y9.55 Z5.1 F4800.0 E688.926
G1 X-25.45 Y7.45 Z5.1 F4800.0 E689.101
G1 X-27.55 Y4.89 Z5.1 F4800.0 E689.276
G1 X-29.11 Y1.97 Z5.1 F4800.0 E689.451
G1 X-30.07 Y-1.2 Z5.1 F4800.0 E689.626
G1 X-30.4 Y-4.5 Z5.1 F4800.0 E689.801
G1 X-30.07 Y-7.8 Z5.1 F4800.0 E689.976
G1 X-29.11 Y-10.97 Z5.1 F4800.0 E690.151
G1 X-27.55 Y-13.89 Z5.1 F4800.0 E690.326
G1 X-25.7 Y-16.15 Z5.1 F4800.0 E690.48
G1 X-25.06 Y-15.53 Z5.1 F4800.0 E690.527
G1 X-24.5 Y-15.38 Z5.1 F4800.0 E690.557
G1 X-24.1 Y-15.48 Z5.1 F4800.0 E690.579
G1 F1200.0
G1 E689.579
G1 F4800.0
M103
(</loop>)
(<edgePath>)
;M108 R40.0
G1 X-18.77 Y-20.95 Z5.1 F4200.0
G1 X-18.45 Y-21.27 Z5.1 F4200.0
G1 X-18.0 Y-21.39 Z5.1 F4200.0
G1 X-17.72 Y-21.34 Z5.1 F4200.0
G1 X-17.43 Y-21.3 Z5.1 F4200.0
G1 F1200.0
G1 E690.579
G1 F4200.0
M101
G1 X-16.88 Y-21.47 Z5.1 F2400.0 E690.61
G1 X-13.5 Y-21.8 Z5.1 F2400.0 E690.789
G1 X-10.13 Y-21.47 Z5.1 F2400.0 E690.968
G1 X-6.88 Y-20.48 Z5.1 F2400.0 E691.147
G1 X-3.89 Y-18.88 Z5.1 F2400.0 E691.327
G1 X-1.27 Y-16.73 Z5.1 F2400.0 E691.506
G1 X0.88 Y-14.11 Z5.1 F2400.0 E691.685
G1 X2.48 Y-11.12 Z5.1 F2400.0 E691.864
G1 X3.47 Y-7.88 Z5.1 F2400.0 E692.043
G1 X3.8 Y-4.5 Z5.1 F2400.0 E692.222
G1 X3.47 Y-1.13 Z5.1 F2400.0 E692.401
G1 X2.48 Y2.12 Z5.1 F2400.0 E692.581
G1 X0.88 Y5.11 Z5.1 F2400.0 E692.76
G1 X-1.27 Y7.73 Z5.1 F2400.0 E692.939
G1 X-3.89 Y9.88 Z5.1 F2400.0 E693.118
G1 X-6.88 Y11.48 Z5.1 F2400.0 E693.297
G1 X-10.13 Y12.47 Z5.1 F2400.0 E693.476
G1 X-13.5 Y12.8 Z5.1 F2400.0 E693.655
G1 X-16.88 Y12.47 Z5.1 F2400.0 E693.835
G1 X-20.12 Y11.48 Z5.1 F2400.0 E694.014
G1 X-23.11 Y9.88 Z5.1 F2400.0 E694.193
G1 X-25.73 Y7.73 Z5.1 F2400.0 E694.372
G1 X-27.88 Y5.11 Z5.1 F2400.0 E694.551
G1 X-29.48 Y2.12 Z5.1 F2400.0 E694.73
G1 X-30.47 Y-1.13 Z5.1 F2400.0 E694.91
G1 X-30.8 Y-4.5 Z5.1 F2400.0 E695.089
G1 X-30.47 Y-7.88 Z5.1 F2400.0 E695.268
G1 X-29.48 Y-11.12 Z5.1 F2400.0 E695.447
G1 X-27.88 Y-14.11 Z5.1 F2400.0 E695.626
G1 X-25.73 Y-16.73 Z5.1 F2400.0 E695.805
G1 X-25.18 Y-17.18 Z5.1 F2400.0 E695.843
G1 F1200.0
G1 E695.843
G1 F2400.0
M103
G1 X-24.94 Y-17.38 Z5.1 F4200.0
G1 F1200.0
G1 E695.843
G1 F4200.0
M101
G1 X-23.11 Y-18.88 Z5.1 F2400.0 E695.968
G1 X-20.12 Y-20.48 Z5.1 F2400.0 E696.147
G1 X-18.91 Y-20.85 Z5.1 F2400.0 E696.214
G1 F1200.0
G1 E696.214
G1 F2400.0
M103
(</edgePath>)
(</boundaryPerimeter>)
(<nestedRing>)
(<boundaryPerimeter>)
(<boundaryPoint> X-17.497 Y-20.5 Z5.104 </boundaryPoint>)
(<boundaryPoint> X-17.564 Y-20.752 Z5.104 </boundaryPoint>)
(<boundaryPoint> X-17.748 Y-20.936 Z5.104 </boundaryPoint>)
(<boundaryPoint> X-18.0 Y-21.003 Z5.104 </boundaryPoint>)
(<boundaryPoint> X-18.252 Y-20.936 Z5.104 </boundaryPoint>)
(<boundaryPoint> X-18.436 Y-20.752 Z5.104 </boundaryPoint>)
(<boundaryPoint> X-18.503 Y-20.5 Z5.104 </boundaryPoint>)
(<boundaryPoint> X-18.436 Y-20.248 Z5.104 </boundaryPoint>)
(<boundaryPoint> X-18.252 Y-20.064 Z5.104 </boundaryPoint>)
(<boundaryPoint> X-18.0 Y-19.997 Z5.104 </boundaryPoint>)
(<boundaryPoint> X-17.748 Y-20.064 Z5.104 </boundaryPoint>)
(<boundaryPoint> X-17.564 Y-20.248 Z5.104 </boundaryPoint>)
(<edge> inner )
G1 X-18.5 Y-20.97 Z5.1 F4200.0
G1 F1200.0
G1 E696.214
G1 F4200.0
M101
G1 X-18.61 Y-20.86 Z5.1 F2400.0 E696.223
G1 X-18.71 Y-20.5 Z5.1 F2400.0 E696.242
G1 X-18.61 Y-20.15 Z5.1 F2400.0 E696.262
G1 X-18.36 Y-19.89 Z5.1 F2400.0 E696.281
G1 X-18.0 Y-19.79 Z5.1 F2400.0 E696.301
G1 X-17.65 Y-19.89 Z5.1 F2400.0 E696.32
G1 X-17.39 Y-20.15 Z5.1 F2400.0 E696.339
G1 X-17.29 Y-20.5 Z5.1 F2400.0 E696.359
G1 X-17.39 Y-20.86 Z5.1 F2400.0 E696.378
G1 X-17.65 Y-21.12 Z5.1 F2400.0 E696.398
G1 X-18.0 Y-21.21 Z5.1 F2400.0 E696.417
G1 X-18.36 Y-21.12 Z5.1 F2400.0 E696.436
G1 X-18.5 Y-20.97 Z5.1 F2400.0 E696.447
G1 F1200.0
G1 E695.447
G1 F2400.0
M103
(</edge>)
(</boundaryPerimeter>)
(</nestedRing>)
(<nestedRing>)
(<boundaryPerimeter>)
(<boundaryPoint> X-24.064 Y-16.248 Z5.104 </boundaryPoint>)
(<boundaryPoint> X-23.997 Y-16.5 Z5.104 </boundaryPoint>)
(<boundaryPoint> X-24.064 Y-16.752 Z5.104 </boundaryPoint>)
(<boundaryPoint> X-24.248 Y-16.936 Z5.104 </boundaryPoint>)
(<boundaryPoint> X-24.5 Y-17.003 Z5.104 </boundaryPoint>)
(<boundaryPoint> X-24.752 Y-16.936 Z5.104 </boundaryPoint>)
(<boundaryPoint> X-24.936 Y-16.752 Z5.104 </boundaryPoint>)
(<boundaryPoint> X-25.003 Y-16.5 Z5.104 </boundaryPoint>)
(<boundaryPoint> X-24.936 Y-16.248 Z5.104 </boundaryPoint>)
(<boundaryPoint> X-24.752 Y-16.064 Z5.104 </boundaryPoint>)
(<boundaryPoint> X-24.5 Y-15.997 Z5.104 </boundaryPoint>)
(<boundaryPoint> X-24.248 Y-16.064 Z5.104 </boundaryPoint>)
(<edge> inner )
G1 X-23.84 Y-16.69 Z5.1 F4200.0
G1 F1200.0
G1 E696.447
G1 F4200.0
M101
G1 X-23.89 Y-16.86 Z5.1 F2400.0 E696.456
G1 X-24.15 Y-17.11 Z5.1 F2400.0 E696.475
G1 X-24.5 Y-17.21 Z5.1 F2400.0 E696.495
G1 X-24.86 Y-17.11 Z5.1 F2400.0 E696.514
G1 X-25.12 Y-16.86 Z5.1 F2400.0 E696.534
G1 X-25.21 Y-16.5 Z5.1 F2400.0 E696.553
G1 X-25.12 Y-16.15 Z5.1 F2400.0 E696.572
G1 X-24.86 Y-15.89 Z5.1 F2400.0 E696.592
G1 X-24.5 Y-15.79 Z5.1 F2400.0 E696.611
G1 X-24.15 Y-15.89 Z5.1 F2400.0 E696.631
G1 X-23.89 Y-16.15 Z5.1 F2400.0 E696.65
G1 X-23.79 Y-16.5 Z5.1 F2400.0 E696.669
G1 X-23.84 Y-16.69 Z5.1 F2400.0 E696.68
G1 F1200.0
G1 E695.68
G1 F2400.0
M103
(</edge>)
(</boundaryPerimeter>)
(</nestedRing>)
(<nestedRing>)
(<boundaryPerimeter>)
(<boundaryPoint> X-16.084 Y-10.739 Z5.104 </boundaryPoint>)
(<boundaryPoint> X-17.252 Y-10.115 Z5.104 </boundaryPoint>)
(<boundaryPoint> X-18.275 Y-9.275 Z5.104 </boundaryPoint>)
(<boundaryPoint> X-19.115 Y-8.252 Z5.104 </boundaryPoint>)
(<boundaryPoint> X-19.739 Y-7.084 Z5.104 </boundaryPoint>)
(<boundaryPoint> X-20.123 Y-5.817 Z5.104 </boundaryPoint>)
(<boundaryPoint> X-20.253 Y-4.5 Z5.104 </boundaryPoint>)
(<boundaryPoint> X-20.123 Y-3.183 Z5.104 </boundaryPoint>)
(<boundaryPoint> X-19.739 Y-1.916 Z5.104 </boundaryPoint>)
(<boundaryPoint> X-19.115 Y-0.748 Z5.104 </boundaryPoint>)
(<boundaryPoint> X-18.275 Y0.275 Z5.104 </boundaryPoint>)
(<boundaryPoint> X-17.252 Y1.115 Z5.104 </boundaryPoint>)
(<boundaryPoint> X-16.084 Y1.739 Z5.104 </boundaryPoint>)
(<boundaryPoint> X-14.817 Y2.123 Z5.104 </boundaryPoint>)
(<boundaryPoint> X-13.5 Y2.253 Z5.104 </boundaryPoint>)
(<boundaryPoint> X-12.183 Y2.123 Z5.104 </boundaryPoint>)
(<boundaryPoint> X-10.916 Y1.739 Z5.104 </boundaryPoint>)
(<boundaryPoint> X-9.748 Y1.115 Z5.104 </boundaryPoint>)
(<boundaryPoint> X-8.725 Y0.275 Z5.104 </boundaryPoint>)
(<boundaryPoint> X-7.885 Y-0.748 Z5.104 </boundaryPoint>)
(<boundaryPoint> X-7.261 Y-1.916 Z5.104 </boundaryPoint>)
(<boundaryPoint> X-6.877 Y-3.183 Z5.104 </boundaryPoint>)
(<boundaryPoint> X-6.747 Y-4.5 Z5.104 </boundaryPoint>)
(<boundaryPoint> X-6.877 Y-5.817 Z5.104 </boundaryPoint>)
(<boundaryPoint> X-7.261 Y-7.084 Z5.104 </boundaryPoint>)
(<boundaryPoint> X-7.885 Y-8.252 Z5.104 </boundaryPoint>)
(<boundaryPoint> X-8.725 Y-9.275 Z5.104 </boundaryPoint>)
(<boundaryPoint> X-9.748 Y-10.115 Z5.104 </boundaryPoint>)
(<boundaryPoint> X-10.916 Y-10.739 Z5.104 </boundaryPoint>)
(<boundaryPoint> X-12.183 Y-11.123 Z5.104 </boundaryPoint>)
(<boundaryPoint> X-13.5 Y-11.253 Z5.104 </boundaryPoint>)
(<boundaryPoint> X-14.817 Y-11.123 Z5.104 </boundaryPoint>)
(<edge> inner )
G1 X-17.91 Y-9.84 Z5.1 F4200.0
G1 F1200.0
G1 E696.68
G1 F4200.0
M101
G1 X-18.03 Y-9.73 Z5.1 F2400.0 E696.689
G1 X-18.42 Y-9.42 Z5.1 F2400.0 E696.715
G1 X-19.28 Y-8.36 Z5.1 F2400.0 E696.787
G1 X-19.93 Y-7.16 Z5.1 F2400.0 E696.859
G1 X-20.32 Y-5.86 Z5.1 F2400.0 E696.931
G1 X-20.45 Y-4.5 Z5.1 F2400.0 E697.003
G1 X-20.32 Y-3.14 Z5.1 F2400.0 E697.075
G1 X-19.93 Y-1.84 Z5.1 F2400.0 E697.147
G1 X-19.28 Y-0.64 Z5.1 F2400.0 E697.219
G1 X-18.42 Y0.42 Z5.1 F2400.0 E697.291
G1 X-17.36 Y1.28 Z5.1 F2400.0 E697.363
G1 X-16.16 Y1.93 Z5.1 F2400.0 E697.435
G1 X-14.86 Y2.32 Z5.1 F2400.0 E697.507
G1 X-13.5 Y2.45 Z5.1 F2400.0 E697.579
G1 X-12.14 Y2.32 Z5.1 F2400.0 E697.651
G1 X-10.84 Y1.93 Z5.1 F2400.0 E697.723
G1 X-9.64 Y1.28 Z5.1 F2400.0 E697.795
G1 X-8.58 Y0.42 Z5.1 F2400.0 E697.867
G1 X-7.72 Y-0.64 Z5.1 F2400.0 E697.939
G1 X-7.08 Y-1.84 Z5.1 F2400.0 E698.011
G1 X-6.68 Y-3.14 Z5.1 F2400.0 E698.083
G1 X-6.55 Y-4.5 Z5.1 F2400.0 E698.155
G1 X-6.68 Y-5.86 Z5.1 F2400.0 E698.227
G1 X-7.08 Y-7.16 Z5.1 F2400.0 E698.299
G1 X-7.72 Y-8.36 Z5.1 F2400.0 E698.371
G1 X-8.58 Y-9.42 Z5.1 F2400.0 E698.443
G1 X-9.64 Y-10.28 Z5.1 F2400.0 E698.515
G1 X-10.84 Y-10.93 Z5.1 F2400.0 E698.587
G1 X-12.14 Y-11.32 Z5.1 F2400.0 E698.659
G1 X-13.5 Y-11.45 Z5.1 F2400.0 E698.731
G1 X-14.86 Y-11.32 Z5.1 F2400.0 E698.803
G1 X-16.16 Y-10.93 Z5.1 F2400.0 E698.875
G1 X-17.36 Y-10.28 Z5.1 F2400.0 E698.947
G1 X-17.91 Y-9.84 Z5.1 F2400.0 E698.984
G1 F1200.0
G1 E698.397
G1 F2400.0
M103
(</edge>)
(</boundaryPerimeter>)
(</nestedRing>)
(<infill>)
(<infillBoundary>)
(<infillPoint> X-25.449 Y7.449 Z5.104 </infillPoint>)
(<infillPoint> X-27.55 Y4.888 Z5.104 </infillPoint>)
(<infillPoint> X-29.111 Y1.966 Z5.104 </infillPoint>)
(<infillPoint> X-30.073 Y-1.204 Z5.104 </infillPoint>)
(<infillPoint> X-30.398 Y-4.5 Z5.104 </infillPoint>)
(<infillPoint> X-30.073 Y-7.796 Z5.104 </infillPoint>)
(<infillPoint> X-29.111 Y-10.966 Z5.104 </infillPoint>)
(<infillPoint> X-27.55 Y-13.888 Z5.104 </infillPoint>)
(<infillPoint> X-25.697 Y-16.146 Z5.104 </infillPoint>)
(<infillPoint> X-25.062 Y-15.526 Z5.104 </infillPoint>)
(<infillPoint> X-24.5 Y-15.376 Z5.104 </infillPoint>)
(<infillPoint> X-23.938 Y-15.526 Z5.104 </infillPoint>)
(<infillPoint> X-23.526 Y-15.938 Z5.104 </infillPoint>)
(<infillPoint> X-23.376 Y-16.5 Z5.104 </infillPoint>)
(<infillPoint> X-23.526 Y-17.062 Z5.104 </infillPoint>)
(<infillPoint> X-23.804 Y-17.34 Z5.104 </infillPoint>)
(<infillPoint> X-23.942 Y-17.685 Z5.104 </infillPoint>)
(<infillPoint> X-22.888 Y-18.55 Z5.104 </infillPoint>)
(<infillPoint> X-19.966 Y-20.111 Z5.104 </infillPoint>)
(<infillPoint> X-19.537 Y-20.241 Z5.104 </infillPoint>)
(<infillPoint> X-18.865 Y-19.828 Z5.104 </infillPoint>)
(<infillPoint> X-18.562 Y-19.526 Z5.104 </infillPoint>)
(<infillPoint> X-18.0 Y-19.376 Z5.104 </infillPoint>)
(<infillPoint> X-17.438 Y-19.526 Z5.104 </infillPoint>)
(<infillPoint> X-17.026 Y-19.938 Z5.104 </infillPoint>)
(<infillPoint> X-16.876 Y-20.5 Z5.104 </infillPoint>)
(<infillPoint> X-16.945 Y-20.758 Z5.104 </infillPoint>)
(<infillPoint> X-16.672 Y-21.085 Z5.104 </infillPoint>)
(<infillPoint> X-13.5 Y-21.398 Z5.104 </infillPoint>)
(<infillPoint> X-10.204 Y-21.073 Z5.104 </infillPoint>)
(<infillPoint> X-7.034 Y-20.111 Z5.104 </infillPoint>)
(<infillPoint> X-4.112 Y-18.55 Z5.104 </infillPoint>)
(<infillPoint> X-1.551 Y-16.449 Z5.104 </infillPoint>)
(<infillPoint> X0.55 Y-13.888 Z5.104 </infillPoint>)
(<infillPoint> X2.111 Y-10.966 Z5.104 </infillPoint>)
(<infillPoint> X3.073 Y-7.796 Z5.104 </infillPoint>)
(<infillPoint> X3.398 Y-4.5 Z5.104 </infillPoint>)
(<infillPoint> X3.073 Y-1.204 Z5.104 </infillPoint>)
(<infillPoint> X2.111 Y1.966 Z5.104 </infillPoint>)
(<infillPoint> X0.55 Y4.888 Z5.104 </infillPoint>)
(<infillPoint> X-1.551 Y7.449 Z5.104 </infillPoint>)
(<infillPoint> X-4.112 Y9.55 Z5.104 </infillPoint>)
(<infillPoint> X-7.034 Y11.111 Z5.104 </infillPoint>)
(<infillPoint> X-10.204 Y12.073 Z5.104 </infillPoint>)
(<infillPoint> X-13.5 Y12.398 Z5.104 </infillPoint>)
(<infillPoint> X-16.796 Y12.073 Z5.104 </infillPoint>)
(<infillPoint> X-19.966 Y11.111 Z5.104 </infillPoint>)
(<infillPoint> X-22.888 Y9.55 Z5.104 </infillPoint>)
(</infillBoundary>)
(<infillBoundary>)
(<infillPoint> X-16.315 Y-11.296 Z5.104 </infillPoint>)
(<infillPoint> X-17.587 Y-10.616 Z5.104 </infillPoint>)
(<infillPoint> X-18.701 Y-9.701 Z5.104 </infillPoint>)
(<infillPoint> X-19.616 Y-8.587 Z5.104 </infillPoint>)
(<infillPoint> X-20.296 Y-7.315 Z5.104 </infillPoint>)
(<infillPoint> X-20.714 Y-5.935 Z5.104 </infillPoint>)
(<infillPoint> X-20.856 Y-4.5 Z5.104 </infillPoint>)
(<infillPoint> X-20.714 Y-3.065 Z5.104 </infillPoint>)
(<infillPoint> X-20.296 Y-1.685 Z5.104 </infillPoint>)
(<infillPoint> X-19.616 Y-0.413 Z5.104 </infillPoint>)
(<infillPoint> X-18.701 Y0.701 Z5.104 </infillPoint>)
(<infillPoint> X-17.587 Y1.616 Z5.104 </infillPoint>)
(<infillPoint> X-16.315 Y2.296 Z5.104 </infillPoint>)
(<infillPoint> X-14.935 Y2.714 Z5.104 </infillPoint>)
(<infillPoint> X-13.5 Y2.856 Z5.104 </infillPoint>)
(<infillPoint> X-12.065 Y2.714 Z5.104 </infillPoint>)
(<infillPoint> X-10.685 Y2.296 Z5.104 </infillPoint>)
(<infillPoint> X-9.413 Y1.616 Z5.104 </infillPoint>)
(<infillPoint> X-8.299 Y0.701 Z5.104 </infillPoint>)
(<infillPoint> X-7.384 Y-0.413 Z5.104 </infillPoint>)
(<infillPoint> X-6.704 Y-1.685 Z5.104 </infillPoint>)
(<infillPoint> X-6.286 Y-3.065 Z5.104 </infillPoint>)
(<infillPoint> X-6.144 Y-4.5 Z5.104 </infillPoint>)
(<infillPoint> X-6.286 Y-5.935 Z5.104 </infillPoint>)
(<infillPoint> X-6.704 Y-7.315 Z5.104 </infillPoint>)
(<infillPoint> X-7.384 Y-8.587 Z5.104 </infillPoint>)
(<infillPoint> X-8.299 Y-9.701 Z5.104 </infillPoint>)
(<infillPoint> X-9.413 Y-10.616 Z5.104 </infillPoint>)
(<infillPoint> X-10.685 Y-11.296 Z5.104 </infillPoint>)
(<infillPoint> X-12.065 Y-11.714 Z5.104 </infillPoint>)
(<infillPoint> X-13.5 Y-11.856 Z5.104 </infillPoint>)
(<infillPoint> X-14.935 Y-11.714 Z5.104 </infillPoint>)
(</infillBoundary>)
;M108 R80.0
G1 X-17.09 Y-11.2 Z5.1 F4200.0
G1 F1200.0
G1 E698.984
G1 F4200.0
M101
G1 X-28.67 Y-11.2 Z5.1 F4800.0 E699.596
G1 X-28.87 Y-10.8 Z5.1 F4800.0 E699.62
G1 X-17.8 Y-10.8 Z5.1 F4800.0 E700.204
G1 X-18.29 Y-10.4 Z5.1 F4800.0 E700.238
G1 X-28.99 Y-10.4 Z5.1 F4800.0 E700.803
G1 X-29.11 Y-10.0 Z5.1 F4800.0 E700.825
G1 X-18.78 Y-10.0 Z5.1 F4800.0 E701.371
G1 X-19.15 Y-9.6 Z5.1 F4800.0 E701.399
G1 X-29.23 Y-9.6 Z5.1 F4800.0 E701.932
G1 X-29.35 Y-9.2 Z5.1 F4800.0 E701.954
G1 X-19.48 Y-9.2 Z5.1 F4800.0 E702.476
G1 X-19.8 Y-8.8 Z5.1 F4800.0 E702.503
G1 X-29.48 Y-8.8 Z5.1 F4800.0 E703.014
G1 X-29.6 Y-8.4 Z5.1 F4800.0 E703.036
G1 X-20.03 Y-8.4 Z5.1 F4800.0 E703.542
G1 X-20.25 Y-8.0 Z5.1 F4800.0 E703.566
G1 X-29.72 Y-8.0 Z5.1 F4800.0 E704.066
G1 X-29.81 Y-7.6 Z5.1 F4800.0 E704.088
G1 X-20.46 Y-7.6 Z5.1 F4800.0 E704.582
G1 X-20.62 Y-7.2 Z5.1 F4800.0 E704.604
G1 X-29.85 Y-7.2 Z5.1 F4800.0 E705.092
G1 X-29.89 Y-6.8 Z5.1 F4800.0 E705.113
G1 X-20.75 Y-6.8 Z5.1 F4800.0 E705.596
G1 X-20.87 Y-6.4 Z5.1 F4800.0 E705.618
G1 X-29.93 Y-6.4 Z5.1 F4800.0 E706.097
G1 X-29.97 Y-6.0 Z5.1 F4800.0 E706.118
G1 X-20.99 Y-6.0 Z5.1 F4800.0 E706.593
G1 X-21.03 Y-5.6 Z5.1 F4800.0 E706.614
G1 X-30.01 Y-5.6 Z5.1 F4800.0 E707.088
G1 X-30.05 Y-5.2 Z5.1 F4800.0 E707.109
G1 X-21.07 Y-5.2 Z5.1 F4800.0 E707.584
G1 X-21.11 Y-4.8 Z5.1 F4800.0 E707.605
G1 X-30.09 Y-4.8 Z5.1 F4800.0 E708.079
G1 X-30.11 Y-4.4 Z5.1 F4800.0 E708.1
G1 X-21.13 Y-4.4 Z5.1 F4800.0 E708.575
G1 X-21.09 Y-4.0 Z5.1 F4800.0 E708.596
G1 X-30.07 Y-4.0 Z5.1 F4800.0 E709.07
G1 X-30.03 Y-3.6 Z5.1 F4800.0 E709.092
G1 X-21.05 Y-3.6 Z5.1 F4800.0 E709.566
G1 X-21.01 Y-3.2 Z5.1 F4800.0 E709.587
G1 X-29.99 Y-3.2 Z5.1 F4800.0 E710.061
G1 X-29.95 Y-2.8 Z5.1 F4800.0 E710.083
G1 X-20.93 Y-2.8 Z5.1 F4800.0 E710.559
G1 X-20.81 Y-2.4 Z5.1 F4800.0 E710.581
G1 X-29.91 Y-2.4 Z5.1 F4800.0 E711.062
G1 X-29.87 Y-2.0 Z5.1 F4800.0 E711.084
G1 X-20.68 Y-2.0 Z5.1 F4800.0 E711.569
G1 X-20.56 Y-1.6 Z5.1 F4800.0 E711.591
G1 X-29.83 Y-1.6 Z5.1 F4800.0 E712.08
G1 X-29.78 Y-1.2 Z5.1 F4800.0 E712.102
G1 X-20.35 Y-1.2 Z5.1 F4800.0 E712.6
G1 X-20.14 Y-0.8 Z5.1 F4800.0 E712.624
G1 X-29.66 Y-0.8 Z5.1 F4800.0 E713.126
G1 X-29.54 Y-0.4 Z5.1 F4800.0 E713.148
G1 X-19.93 Y-0.4 Z5.1 F4800.0 E713.656
G1 X-19.64 Y0.0 Z5.1 F4800.0 E713.682
G1 X-29.42 Y0.0 Z5.1 F4800.0 E714.199
G1 X-29.29 Y0.4 Z5.1 F4800.0 E714.221
G1 X-19.31 Y0.4 Z5.1 F4800.0 E714.748
G1 X-18.98 Y0.8 Z5.1 F4800.0 E714.775
G1 X-29.17 Y0.8 Z5.1 F4800.0 E715.313
G1 X-29.05 Y1.2 Z5.1 F4800.0 E715.336
G1 X-18.54 Y1.2 Z5.1 F4800.0 E715.891
G1 X-18.05 Y1.6 Z5.1 F4800.0 E715.924
G1 X-28.93 Y1.6 Z5.1 F4800.0 E716.499
G1 X-28.78 Y2.0 Z5.1 F4800.0 E716.522
G1 X-17.46 Y2.0 Z5.1 F4800.0 E717.119
G1 X-16.71 Y2.4 Z5.1 F4800.0 E717.164
G1 X-28.56 Y2.4 Z5.1 F4800.0 E717.79
G1 X-28.35 Y2.8 Z5.1 F4800.0 E717.814
G1 X-15.62 Y2.8 Z5.1 F4800.0 E718.487
G1 F1200.0
G1 E717.487
G1 F4800.0
M103
G1 X-11.38 Y2.8 Z5.1 F4200.0
G1 F1200.0
G1 E718.487
G1 F4200.0
M101
G1 X1.35 Y2.8 Z5.1 F4800.0 E719.159
G1 X1.13 Y3.2 Z5.1 F4800.0 E719.183
G1 X-28.13 Y3.2 Z5.1 F4800.0 E720.729
G1 X-27.92 Y3.6 Z5.1 F4800.0 E720.753
G1 X0.92 Y3.6 Z5.1 F4800.0 E722.277
G1 X0.71 Y4.0 Z5.1 F4800.0 E722.301
G1 X-27.71 Y4.0 Z5.1 F4800.0 E723.802
G1 X-27.49 Y4.4 Z5.1 F4800.0 E723.826
G1 X0.49 Y4.4 Z5.1 F4800.0 E725.304
G1 X0.26 Y4.8 Z5.1 F4800.0 E725.328
G1 X-27.26 Y4.8 Z5.1 F4800.0 E726.782
G1 X-26.93 Y5.2 Z5.1 F4800.0 E726.81
G1 X-0.07 Y5.2 Z5.1 F4800.0 E728.229
G1 X-0.4 Y5.6 Z5.1 F4800.0 E728.256
G1 X-26.6 Y5.6 Z5.1 F4800.0 E729.64
G1 X-26.28 Y6.0 Z5.1 F4800.0 E729.668
G1 X-0.73 Y6.0 Z5.1 F4800.0 E731.017
G1 X-1.05 Y6.4 Z5.1 F4800.0 E731.045
G1 X-25.95 Y6.4 Z5.1 F4800.0 E732.36
G1 X-25.62 Y6.8 Z5.1 F4800.0 E732.387
G1 X-1.38 Y6.8 Z5.1 F4800.0 E733.667
G1 X-1.71 Y7.2 Z5.1 F4800.0 E733.695
G1 X-25.29 Y7.2 Z5.1 F4800.0 E734.94
G1 X-24.82 Y7.6 Z5.1 F4800.0 E734.973
G1 X-2.18 Y7.6 Z5.1 F4800.0 E736.169
G1 X-2.67 Y8.0 Z5.1 F4800.0 E736.203
G1 X-24.34 Y8.0 Z5.1 F4800.0 E737.347
G1 X-23.85 Y8.4 Z5.1 F4800.0 E737.381
G1 X-3.15 Y8.4 Z5.1 F4800.0 E738.474
G1 X-3.64 Y8.8 Z5.1 F4800.0 E738.507
G1 X-23.36 Y8.8 Z5.1 F4800.0 E739.549
G1 X-22.87 Y9.2 Z5.1 F4800.0 E739.582
G1 X-4.13 Y9.2 Z5.1 F4800.0 E740.572
G1 X-4.8 Y9.6 Z5.1 F4800.0 E740.614
G1 X-22.2 Y9.6 Z5.1 F4800.0 E741.533
G1 F1200.0
G1 E741.533
G1 F4800.0
M103
G1 X-21.45 Y10.0 Z5.1 F4200.0
G1 F1200.0
G1 E741.533
G1 F4200.0
M101
G1 X-5.55 Y10.0 Z5.1 F4800.0 E742.373
G1 F1200.0
G1 E742.373
G1 F4800.0
M103
G1 X-6.3 Y10.4 Z5.1 F4200.0
G1 F1200.0
G1 E742.373
G1 F4200.0
M101
G1 X-20.7 Y10.4 Z5.1 F4800.0 E743.134
G1 F1200.0
G1 E743.134
G1 F4800.0
M103
G1 X-19.95 Y10.8 Z5.1 F4200.0
G1 F1200.0
G1 E743.134
G1 F4200.0
M101
G1 X-7.05 Y10.8 Z5.1 F4800.0 E743.816
G1 F1200.0
G1 E743.507
G1 F4800.0
M103
G1 X-8.29 Y11.2 Z5.1 F4200.0
G1 F1200.0
G1 E743.816
G1 F4200.0
M101
G1 X-18.71 Y11.2 Z5.1 F4800.0 E744.366
G1 F1200.0
G1 E743.989
G1 F4800.0
M103
G1 X-17.39 Y11.6 Z5.1 F4200.0
G1 F1200.0
G1 E744.366
G1 F4200.0
M101
G1 X-9.61 Y11.6 Z5.1 F4800.0 E744.777
G1 F1200.0
G1 E743.777
G1 F4800.0
M103
G1 X-12.32 Y12.0 Z5.1 F4200.0
G1 F1200.0
G1 E744.777
G1 F4200.0
M101
G1 X-14.68 Y12.0 Z5.1 F4800.0 E744.902
G1 F1200.0
G1 E743.902
G1 F4800.0
M103
G1 X-10.29 Y2.4 Z5.1 F4200.0
G1 F1200.0
G1 E744.902
G1 F4200.0
M101
G1 X1.56 Y2.4 Z5.1 F4800.0 E745.528
G1 X1.78 Y2.0 Z5.1 F4800.0 E745.552
G1 X-9.54 Y2.0 Z5.1 F4800.0 E746.149
G1 X-8.95 Y1.6 Z5.1 F4800.0 E746.187
G1 X1.93 Y1.6 Z5.1 F4800.0 E746.762
G1 X2.05 Y1.2 Z5.1 F4800.0 E746.784
G1 X-8.47 Y1.2 Z5.1 F4800.0 E747.339
G1 X-8.02 Y0.8 Z5.1 F4800.0 E747.371
G1 X2.17 Y0.8 Z5.1 F4800.0 E747.909
G1 X2.29 Y0.4 Z5.1 F4800.0 E747.931
G1 X-7.69 Y0.4 Z5.1 F4800.0 E748.459
G1 F1200.0
G1 E747.459
G1 F4800.0
M103
G1 X2.42 Y-0.0 Z5.1 F4200.0
G1 F1200.0
G1 E748.459
G1 F4200.0
M101
G1 X-7.36 Y0.0 Z5.1 F4800.0 E748.975
G1 X-7.07 Y-0.4 Z5.1 F4800.0 E749.001
G1 X2.54 Y-0.4 Z5.1 F4800.0 E749.509
G1 X2.66 Y-0.8 Z5.1 F4800.0 E749.531
G1 X-6.86 Y-0.8 Z5.1 F4800.0 E750.033
G1 X-6.65 Y-1.2 Z5.1 F4800.0 E750.057
G1 X2.78 Y-1.2 Z5.1 F4800.0 E750.555
G1 X2.83 Y-1.6 Z5.1 F4800.0 E750.577
G1 X-6.44 Y-1.6 Z5.1 F4800.0 E751.066
G1 X-6.32 Y-2.0 Z5.1 F4800.0 E751.088
G1 X2.87 Y-2.0 Z5.1 F4800.0 E751.573
G1 X2.91 Y-2.4 Z5.1 F4800.0 E751.595
G1 X-6.2 Y-2.4 Z5.1 F4800.0 E752.076
G1 X-6.07 Y-2.8 Z5.1 F4800.0 E752.098
G1 X2.95 Y-2.8 Z5.1 F4800.0 E752.574
G1 X2.99 Y-3.2 Z5.1 F4800.0 E752.596
G1 X-5.99 Y-3.2 Z5.1 F4800.0 E753.07
G1 X-5.95 Y-3.6 Z5.1 F4800.0 E753.091
G1 X3.03 Y-3.6 Z5.1 F4800.0 E753.565
G1 X3.07 Y-4.0 Z5.1 F4800.0 E753.587
G1 X-5.91 Y-4.0 Z5.1 F4800.0 E754.061
G1 X-5.87 Y-4.4 Z5.1 F4800.0 E754.082
G1 X3.11 Y-4.4 Z5.1 F4800.0 E754.557
G1 X3.09 Y-4.8 Z5.1 F4800.0 E754.578
G1 X-5.89 Y-4.8 Z5.1 F4800.0 E755.052
G1 X-5.93 Y-5.2 Z5.1 F4800.0 E755.073
G1 X3.05 Y-5.2 Z5.1 F4800.0 E755.548
G1 X3.01 Y-5.6 Z5.1 F4800.0 E755.569
G1 X-5.97 Y-5.6 Z5.1 F4800.0 E756.043
G1 X-6.01 Y-6.0 Z5.1 F4800.0 E756.064
G1 X2.97 Y-6.0 Z5.1 F4800.0 E756.539
G1 X2.93 Y-6.4 Z5.1 F4800.0 E756.56
G1 X-6.13 Y-6.4 Z5.1 F4800.0 E757.039
G1 X-6.26 Y-6.8 Z5.1 F4800.0 E757.061
G1 X2.89 Y-6.8 Z5.1 F4800.0 E757.544
G1 X2.85 Y-7.2 Z5.1 F4800.0 E757.565
G1 X-6.38 Y-7.2 Z5.1 F4800.0 E758.053
G1 X-6.54 Y-7.6 Z5.1 F4800.0 E758.076
G1 X2.81 Y-7.6 Z5.1 F4800.0 E758.569
G1 X2.72 Y-8.0 Z5.1 F4800.0 E758.591
G1 X-6.75 Y-8.0 Z5.1 F4800.0 E759.091
G1 X-6.97 Y-8.4 Z5.1 F4800.0 E759.115
G1 X2.6 Y-8.4 Z5.1 F4800.0 E759.621
G1 X2.48 Y-8.8 Z5.1 F4800.0 E759.643
G1 X-7.2 Y-8.8 Z5.1 F4800.0 E760.154
G1 X-7.53 Y-9.2 Z5.1 F4800.0 E760.181
G1 X2.35 Y-9.2 Z5.1 F4800.0 E760.703
G1 X2.23 Y-9.6 Z5.1 F4800.0 E760.725
G1 X-7.85 Y-9.6 Z5.1 F4800.0 E761.258
G1 X-8.22 Y-10.0 Z5.1 F4800.0 E761.286
G1 X2.11 Y-10.0 Z5.1 F4800.0 E761.832
G1 X1.99 Y-10.4 Z5.1 F4800.0 E761.854
G1 X-8.71 Y-10.4 Z5.1 F4800.0 E762.419
G1 X-9.2 Y-10.8 Z5.1 F4800.0 E762.453
G1 X1.87 Y-10.8 Z5.1 F4800.0 E763.037
G1 X1.67 Y-11.2 Z5.1 F4800.0 E763.061
G1 X-9.91 Y-11.2 Z5.1 F4800.0 E763.673
G1 X-10.72 Y-11.6 Z5.1 F4800.0 E763.72
G1 X1.46 Y-11.6 Z5.1 F4800.0 E764.364
G1 X1.24 Y-12.0 Z5.1 F4800.0 E764.388
G1 X-28.24 Y-12.0 Z5.1 F4800.0 E765.945
G1 X-28.46 Y-11.6 Z5.1 F4800.0 E765.969
G1 X-16.28 Y-11.6 Z5.1 F4800.0 E766.612
G1 F1200.0
G1 E765.612
G1 F4800.0
M103
G1 X-17.57 Y-19.2 Z5.1 F4200.0
G1 F1200.0
G1 E766.612
G1 F4200.0
M101
G1 X-5.92 Y-19.2 Z5.1 F4800.0 E767.228
G1 F1200.0
G1 E767.228
G1 F4800.0
M103
G1 X-6.67 Y-19.6 Z5.1 F4200.0
G1 F1200.0
G1 E767.228
G1 F4200.0
M101
G1 X-16.97 Y-19.6 Z5.1 F4800.0 E767.772
G1 X-16.73 Y-20.0 Z5.1 F4800.0 E767.796
G1 X-7.63 Y-20.0 Z5.1 F4800.0 E768.277
G1 F1200.0
G1 E767.898
G1 F4800.0
M103
G1 X-8.95 Y-20.4 Z5.1 F4200.0
G1 F1200.0
G1 E768.277
G1 F4200.0
M101
G1 X-16.63 Y-20.4 Z5.1 F4800.0 E768.682
G1 X-16.54 Y-20.8 Z5.1 F4800.0 E768.704
G1 X-10.29 Y-20.8 Z5.1 F4800.0 E769.034
G1 F1200.0
G1 E768.034
G1 F4800.0
M103
G1 X-5.17 Y-18.8 Z5.1 F4200.0
G1 F1200.0
G1 E769.034
G1 F4200.0
M101
G1 X-21.83 Y-18.8 Z5.1 F4800.0 E769.913
G1 F1200.0
G1 E769.913
G1 F4800.0
M103
G1 X-21.08 Y-19.2 Z5.1 F4200.0
G1 F1200.0
G1 E769.913
G1 F4200.0
M101
G1 X-18.43 Y-19.2 Z5.1 F4800.0 E770.053
G1 X-19.03 Y-19.6 Z5.1 F4800.0 E770.092
G1 X-20.33 Y-19.6 Z5.1 F4800.0 E770.16
G1 F1200.0
G1 E769.16
G1 F4800.0
M103
G1 X1.03 Y-12.4 Z5.1 F4200.0
G1 F1200.0
G1 E770.16
G1 F4200.0
M101
G1 X-28.03 Y-12.4 Z5.1 F4800.0 E771.695
G1 X-27.81 Y-12.8 Z5.1 F4800.0 E771.719
G1 X0.81 Y-12.8 Z5.1 F4800.0 E773.231
G1 X0.6 Y-13.2 Z5.1 F4800.0 E773.255
G1 X-27.6 Y-13.2 Z5.1 F4800.0 E774.745
G1 X-27.39 Y-13.6 Z5.1 F4800.0 E774.769
G1 X0.39 Y-13.6 Z5.1 F4800.0 E776.236
G1 X0.1 Y-14.0 Z5.1 F4800.0 E776.262
G1 X-27.1 Y-14.0 Z5.1 F4800.0 E777.698
G1 X-26.77 Y-14.4 Z5.1 F4800.0 E777.726
G1 X-0.23 Y-14.4 Z5.1 F4800.0 E779.127
G1 X-0.56 Y-14.8 Z5.1 F4800.0 E779.155
G1 X-26.44 Y-14.8 Z5.1 F4800.0 E780.522
G1 X-26.11 Y-15.2 Z5.1 F4800.0 E780.549
G1 X-0.89 Y-15.2 Z5.1 F4800.0 E781.881
G1 X-1.22 Y-15.6 Z5.1 F4800.0 E781.909
G1 X-23.47 Y-15.6 Z5.1 F4800.0 E783.084
G1 X-23.22 Y-16.0 Z5.1 F4800.0 E783.109
G1 X-1.55 Y-16.0 Z5.1 F4800.0 E784.254
G1 X-1.93 Y-16.4 Z5.1 F4800.0 E784.283
G1 X-23.11 Y-16.4 Z5.1 F4800.0 E785.402
G1 X-23.17 Y-16.8 Z5.1 F4800.0 E785.423
G1 X-2.42 Y-16.8 Z5.1 F4800.0 E786.519
G1 X-2.91 Y-17.2 Z5.1 F4800.0 E786.553
G1 X-23.27 Y-17.2 Z5.1 F4800.0 E787.628
G1 X-23.6 Y-17.6 Z5.1 F4800.0 E787.656
G1 X-3.4 Y-17.6 Z5.1 F4800.0 E788.723
G1 X-3.88 Y-18.0 Z5.1 F4800.0 E788.757
G1 X-23.12 Y-18.0 Z5.1 F4800.0 E789.773
G1 X-22.57 Y-18.4 Z5.1 F4800.0 E789.808
G1 X-4.43 Y-18.4 Z5.1 F4800.0 E790.767
G1 F1200.0
G1 E789.767
G1 F4800.0
M103
(</infill>)
(</nestedRing>)
(</rotation>)
(</layer>)
(<layer> 5.374 )
(<rotation> (6.12323399574e-17+1j) )
(<nestedRing>)
(<boundaryPerimeter>)
(<boundaryPoint> X-25.875 Y7.875 Z5.374 </boundaryPoint>)
(<boundaryPoint> X-28.051 Y5.223 Z5.374 </boundaryPoint>)
(<boundaryPoint> X-29.668 Y2.197 Z5.374 </boundaryPoint>)
(<boundaryPoint> X-30.664 Y-1.086 Z5.374 </boundaryPoint>)
(<boundaryPoint> X-31.001 Y-4.5 Z5.374 </boundaryPoint>)
(<boundaryPoint> X-30.664 Y-7.914 Z5.374 </boundaryPoint>)
(<boundaryPoint> X-29.668 Y-11.197 Z5.374 </boundaryPoint>)
(<boundaryPoint> X-28.051 Y-14.223 Z5.374 </boundaryPoint>)
(<boundaryPoint> X-25.875 Y-16.875 Z5.374 </boundaryPoint>)
(<boundaryPoint> X-23.223 Y-19.051 Z5.374 </boundaryPoint>)
(<boundaryPoint> X-20.197 Y-20.668 Z5.374 </boundaryPoint>)
(<boundaryPoint> X-16.914 Y-21.664 Z5.374 </boundaryPoint>)
(<boundaryPoint> X-13.5 Y-22.001 Z5.374 </boundaryPoint>)
(<boundaryPoint> X-10.086 Y-21.664 Z5.374 </boundaryPoint>)
(<boundaryPoint> X-6.803 Y-20.668 Z5.374 </boundaryPoint>)
(<boundaryPoint> X-3.777 Y-19.051 Z5.374 </boundaryPoint>)
(<boundaryPoint> X-1.125 Y-16.875 Z5.374 </boundaryPoint>)
(<boundaryPoint> X1.051 Y-14.223 Z5.374 </boundaryPoint>)
(<boundaryPoint> X2.668 Y-11.197 Z5.374 </boundaryPoint>)
(<boundaryPoint> X3.664 Y-7.914 Z5.374 </boundaryPoint>)
(<boundaryPoint> X4.001 Y-4.5 Z5.374 </boundaryPoint>)
(<boundaryPoint> X3.664 Y-1.086 Z5.374 </boundaryPoint>)
(<boundaryPoint> X2.668 Y2.197 Z5.374 </boundaryPoint>)
(<boundaryPoint> X1.051 Y5.223 Z5.374 </boundaryPoint>)
(<boundaryPoint> X-1.125 Y7.875 Z5.374 </boundaryPoint>)
(<boundaryPoint> X-3.777 Y10.051 Z5.374 </boundaryPoint>)
(<boundaryPoint> X-6.803 Y11.668 Z5.374 </boundaryPoint>)
(<boundaryPoint> X-10.086 Y12.664 Z5.374 </boundaryPoint>)
(<boundaryPoint> X-13.5 Y13.001 Z5.374 </boundaryPoint>)
(<boundaryPoint> X-16.914 Y12.664 Z5.374 </boundaryPoint>)
(<boundaryPoint> X-20.197 Y11.668 Z5.374 </boundaryPoint>)
(<boundaryPoint> X-23.223 Y10.051 Z5.374 </boundaryPoint>)
(<loop> inner )
G1 X-18.34 Y-10.0 Z5.37 F4200.0
G1 F1200.0
G1 E790.767
G1 F4200.0
M101
G1 X-18.7 Y-9.7 Z5.37 F4800.0 E790.792
G1 X-19.62 Y-8.59 Z5.37 F4800.0 E790.868
G1 X-20.3 Y-7.32 Z5.37 F4800.0 E790.944
G1 X-20.71 Y-5.94 Z5.37 F4800.0 E791.02
G1 X-20.86 Y-4.5 Z5.37 F4800.0 E791.097
G1 X-20.71 Y-3.07 Z5.37 F4800.0 E791.173
G1 X-20.3 Y-1.69 Z5.37 F4800.0 E791.249
G1 X-19.62 Y-0.41 Z5.37 F4800.0 E791.325
G1 X-18.7 Y0.7 Z5.37 F4800.0 E791.401
G1 X-17.59 Y1.62 Z5.37 F4800.0 E791.477
G1 X-16.32 Y2.3 Z5.37 F4800.0 E791.554
G1 X-14.94 Y2.71 Z5.37 F4800.0 E791.63
G1 X-13.5 Y2.86 Z5.37 F4800.0 E791.706
G1 X-12.07 Y2.71 Z5.37 F4800.0 E791.782
G1 X-10.69 Y2.3 Z5.37 F4800.0 E791.858
G1 X-9.41 Y1.62 Z5.37 F4800.0 E791.934
G1 X-8.3 Y0.7 Z5.37 F4800.0 E792.011
G1 X-7.38 Y-0.41 Z5.37 F4800.0 E792.087
G1 X-6.7 Y-1.69 Z5.37 F4800.0 E792.163
G1 X-6.29 Y-3.07 Z5.37 F4800.0 E792.239
G1 X-6.14 Y-4.5 Z5.37 F4800.0 E792.315
G1 X-6.29 Y-5.94 Z5.37 F4800.0 E792.391
G1 X-6.7 Y-7.32 Z5.37 F4800.0 E792.468
G1 X-7.38 Y-8.59 Z5.37 F4800.0 E792.544
G1 X-8.3 Y-9.7 Z5.37 F4800.0 E792.62
G1 X-9.41 Y-10.62 Z5.37 F4800.0 E792.696
G1 X-10.69 Y-11.3 Z5.37 F4800.0 E792.772
G1 X-12.07 Y-11.71 Z5.37 F4800.0 E792.848
G1 X-13.5 Y-11.86 Z5.37 F4800.0 E792.925
G1 X-14.94 Y-11.71 Z5.37 F4800.0 E793.001
G1 X-16.32 Y-11.3 Z5.37 F4800.0 E793.077
G1 X-17.59 Y-10.62 Z5.37 F4800.0 E793.153
G1 X-18.34 Y-10.0 Z5.37 F4800.0 E793.204
G1 F1200.0
G1 E792.204
G1 F4800.0
M103
(</loop>)
(<loop> outer )
G1 X-24.39 Y-15.4 Z5.37 F4200.0
G1 F1200.0
G1 E793.204
G1 F4200.0
M101
G1 X-23.94 Y-15.53 Z5.37 F4800.0 E793.229
G1 X-23.53 Y-15.94 Z5.37 F4800.0 E793.26
G1 X-23.38 Y-16.5 Z5.37 F4800.0 E793.291
G1 X-23.53 Y-17.06 Z5.37 F4800.0 E793.322
G1 X-23.8 Y-17.34 Z5.37 F4800.0 E793.342
G1 X-23.94 Y-17.68 Z5.37 F4800.0 E793.362
G1 X-22.89 Y-18.55 Z5.37 F4800.0 E793.434
G1 X-19.97 Y-20.11 Z5.37 F4800.0 E793.609
G1 X-19.54 Y-20.24 Z5.37 F4800.0 E793.633
G1 X-18.86 Y-19.83 Z5.37 F4800.0 E793.674
G1 X-18.56 Y-19.53 Z5.37 F4800.0 E793.697
G1 X-18.0 Y-19.38 Z5.37 F4800.0 E793.728
G1 X-17.44 Y-19.53 Z5.37 F4800.0 E793.758
G1 X-17.03 Y-19.94 Z5.37 F4800.0 E793.789
G1 X-16.88 Y-20.5 Z5.37 F4800.0 E793.82
G1 X-16.95 Y-20.76 Z5.37 F4800.0 E793.834
G1 X-16.67 Y-21.09 Z5.37 F4800.0 E793.856
G1 X-13.5 Y-21.4 Z5.37 F4800.0 E794.025
G1 X-10.2 Y-21.07 Z5.37 F4800.0 E794.2
G1 X-7.03 Y-20.11 Z5.37 F4800.0 E794.375
G1 X-4.11 Y-18.55 Z5.37 F4800.0 E794.55
G1 X-1.55 Y-16.45 Z5.37 F4800.0 E794.725
G1 X0.55 Y-13.89 Z5.37 F4800.0 E794.9
G1 X2.11 Y-10.97 Z5.37 F4800.0 E795.075
G1 X3.07 Y-7.8 Z5.37 F4800.0 E795.25
G1 X3.4 Y-4.5 Z5.37 F4800.0 E795.425
G1 X3.07 Y-1.2 Z5.37 F4800.0 E795.6
G1 X2.11 Y1.97 Z5.37 F4800.0 E795.775
G1 X0.55 Y4.89 Z5.37 F4800.0 E795.95
G1 X-1.55 Y7.45 Z5.37 F4800.0 E796.125
G1 X-4.11 Y9.55 Z5.37 F4800.0 E796.3
G1 X-7.03 Y11.11 Z5.37 F4800.0 E796.475
G1 X-10.2 Y12.07 Z5.37 F4800.0 E796.65
G1 X-13.5 Y12.4 Z5.37 F4800.0 E796.825
G1 X-16.8 Y12.07 Z5.37 F4800.0 E797.0
G1 X-19.97 Y11.11 Z5.37 F4800.0 E797.175
G1 X-22.89 Y9.55 Z5.37 F4800.0 E797.35
G1 X-25.45 Y7.45 Z5.37 F4800.0 E797.525
G1 X-27.55 Y4.89 Z5.37 F4800.0 E797.7
G1 X-29.11 Y1.97 Z5.37 F4800.0 E797.875
G1 X-30.07 Y-1.2 Z5.37 F4800.0 E798.049
G1 X-30.4 Y-4.5 Z5.37 F4800.0 E798.224
G1 X-30.07 Y-7.8 Z5.37 F4800.0 E798.399
G1 X-29.11 Y-10.97 Z5.37 F4800.0 E798.574
G1 X-27.55 Y-13.89 Z5.37 F4800.0 E798.749
G1 X-25.7 Y-16.15 Z5.37 F4800.0 E798.904
G1 X-25.06 Y-15.53 Z5.37 F4800.0 E798.951
G1 X-24.5 Y-15.38 Z5.37 F4800.0 E798.981
G1 X-24.39 Y-15.4 Z5.37 F4800.0 E798.987
G1 F1200.0
G1 E797.987
G1 F4800.0
M103
(</loop>)
(<edgePath>)
;M108 R40.0
G1 X-18.77 Y-20.95 Z5.37 F4200.0
G1 X-18.45 Y-21.27 Z5.37 F4200.0
G1 X-18.0 Y-21.39 Z5.37 F4200.0
G1 X-17.73 Y-21.35 Z5.37 F4200.0
G1 X-17.43 Y-21.3 Z5.37 F4200.0
G1 F1200.0
G1 E798.987
G1 F4200.0
M101
G1 X-16.88 Y-21.47 Z5.37 F2400.0 E799.018
G1 X-13.5 Y-21.8 Z5.37 F2400.0 E799.197
G1 X-10.13 Y-21.47 Z5.37 F2400.0 E799.376
G1 X-6.88 Y-20.48 Z5.37 F2400.0 E799.555
G1 X-3.89 Y-18.88 Z5.37 F2400.0 E799.734
G1 X-1.27 Y-16.73 Z5.37 F2400.0 E799.914
G1 X0.88 Y-14.11 Z5.37 F2400.0 E800.093
G1 X2.48 Y-11.12 Z5.37 F2400.0 E800.272
G1 X3.47 Y-7.88 Z5.37 F2400.0 E800.451
G1 X3.8 Y-4.5 Z5.37 F2400.0 E800.63
G1 X3.47 Y-1.13 Z5.37 F2400.0 E800.809
G1 X2.48 Y2.12 Z5.37 F2400.0 E800.988
G1 X0.88 Y5.11 Z5.37 F2400.0 E801.168
G1 X-1.27 Y7.73 Z5.37 F2400.0 E801.347
G1 X-3.89 Y9.88 Z5.37 F2400.0 E801.526
G1 X-6.88 Y11.48 Z5.37 F2400.0 E801.705
G1 X-10.13 Y12.47 Z5.37 F2400.0 E801.884
G1 X-13.5 Y12.8 Z5.37 F2400.0 E802.063
G1 X-16.88 Y12.47 Z5.37 F2400.0 E802.242
G1 X-20.12 Y11.48 Z5.37 F2400.0 E802.422
G1 X-23.11 Y9.88 Z5.37 F2400.0 E802.601
G1 X-25.73 Y7.73 Z5.37 F2400.0 E802.78
G1 X-27.88 Y5.11 Z5.37 F2400.0 E802.959
G1 X-29.48 Y2.12 Z5.37 F2400.0 E803.138
G1 X-30.47 Y-1.13 Z5.37 F2400.0 E803.317
G1 X-30.8 Y-4.5 Z5.37 F2400.0 E803.496
G1 X-30.47 Y-7.88 Z5.37 F2400.0 E803.676
G1 X-29.48 Y-11.12 Z5.37 F2400.0 E803.855
G1 X-27.88 Y-14.11 Z5.37 F2400.0 E804.034
G1 X-25.73 Y-16.73 Z5.37 F2400.0 E804.213
G1 X-25.18 Y-17.18 Z5.37 F2400.0 E804.251
G1 F1200.0
G1 E804.251
G1 F2400.0
M103
G1 X-24.94 Y-17.38 Z5.37 F4200.0
G1 F1200.0
G1 E804.251
G1 F4200.0
M101
G1 X-23.11 Y-18.88 Z5.37 F2400.0 E804.376
G1 X-20.12 Y-20.48 Z5.37 F2400.0 E804.555
G1 X-18.91 Y-20.85 Z5.37 F2400.0 E804.622
G1 F1200.0
G1 E804.622
G1 F2400.0
M103
(</edgePath>)
(</boundaryPerimeter>)
(<nestedRing>)
(<boundaryPerimeter>)
(<boundaryPoint> X-17.497 Y-20.5 Z5.374 </boundaryPoint>)
(<boundaryPoint> X-17.564 Y-20.752 Z5.374 </boundaryPoint>)
(<boundaryPoint> X-17.748 Y-20.936 Z5.374 </boundaryPoint>)
(<boundaryPoint> X-18.0 Y-21.003 Z5.374 </boundaryPoint>)
(<boundaryPoint> X-18.252 Y-20.936 Z5.374 </boundaryPoint>)
(<boundaryPoint> X-18.436 Y-20.752 Z5.374 </boundaryPoint>)
(<boundaryPoint> X-18.503 Y-20.5 Z5.374 </boundaryPoint>)
(<boundaryPoint> X-18.436 Y-20.248 Z5.374 </boundaryPoint>)
(<boundaryPoint> X-18.252 Y-20.064 Z5.374 </boundaryPoint>)
(<boundaryPoint> X-18.0 Y-19.997 Z5.374 </boundaryPoint>)
(<boundaryPoint> X-17.748 Y-20.064 Z5.374 </boundaryPoint>)
(<boundaryPoint> X-17.564 Y-20.248 Z5.374 </boundaryPoint>)
(<edge> inner )
G1 X-18.25 Y-21.14 Z5.37 F4200.0
G1 F1200.0
G1 E804.622
G1 F4200.0
M101
G1 X-18.36 Y-21.12 Z5.37 F2400.0 E804.627
G1 X-18.61 Y-20.86 Z5.37 F2400.0 E804.647
G1 X-18.71 Y-20.5 Z5.37 F2400.0 E804.666
G1 X-18.61 Y-20.15 Z5.37 F2400.0 E804.686
G1 X-18.36 Y-19.89 Z5.37 F2400.0 E804.705
G1 X-18.0 Y-19.79 Z5.37 F2400.0 E804.724
G1 X-17.65 Y-19.89 Z5.37 F2400.0 E804.744
G1 X-17.39 Y-20.15 Z5.37 F2400.0 E804.763
G1 X-17.29 Y-20.5 Z5.37 F2400.0 E804.783
G1 X-17.39 Y-20.86 Z5.37 F2400.0 E804.802
G1 X-17.65 Y-21.12 Z5.37 F2400.0 E804.822
G1 X-18.0 Y-21.21 Z5.37 F2400.0 E804.841
G1 X-18.25 Y-21.14 Z5.37 F2400.0 E804.855
G1 F1200.0
G1 E803.855
G1 F2400.0
M103
(</edge>)
(</boundaryPerimeter>)
(</nestedRing>)
(<nestedRing>)
(<boundaryPerimeter>)
(<boundaryPoint> X-24.064 Y-16.248 Z5.374 </boundaryPoint>)
(<boundaryPoint> X-23.997 Y-16.5 Z5.374 </boundaryPoint>)
(<boundaryPoint> X-24.064 Y-16.752 Z5.374 </boundaryPoint>)
(<boundaryPoint> X-24.248 Y-16.936 Z5.374 </boundaryPoint>)
(<boundaryPoint> X-24.5 Y-17.003 Z5.374 </boundaryPoint>)
(<boundaryPoint> X-24.752 Y-16.936 Z5.374 </boundaryPoint>)
(<boundaryPoint> X-24.936 Y-16.752 Z5.374 </boundaryPoint>)
(<boundaryPoint> X-25.003 Y-16.5 Z5.374 </boundaryPoint>)
(<boundaryPoint> X-24.936 Y-16.248 Z5.374 </boundaryPoint>)
(<boundaryPoint> X-24.752 Y-16.064 Z5.374 </boundaryPoint>)
(<boundaryPoint> X-24.5 Y-15.997 Z5.374 </boundaryPoint>)
(<boundaryPoint> X-24.248 Y-16.064 Z5.374 </boundaryPoint>)
(<edge> inner )
G1 X-23.82 Y-16.4 Z5.37 F4200.0
G1 F1200.0
G1 E804.855
G1 F4200.0
M101
G1 X-23.79 Y-16.5 Z5.37 F2400.0 E804.86
G1 X-23.89 Y-16.86 Z5.37 F2400.0 E804.88
G1 X-24.15 Y-17.11 Z5.37 F2400.0 E804.899
G1 X-24.5 Y-17.21 Z5.37 F2400.0 E804.919
G1 X-24.86 Y-17.11 Z5.37 F2400.0 E804.938
G1 X-25.12 Y-16.86 Z5.37 F2400.0 E804.957
G1 X-25.21 Y-16.5 Z5.37 F2400.0 E804.977
G1 X-25.12 Y-16.15 Z5.37 F2400.0 E804.996
G1 X-24.86 Y-15.89 Z5.37 F2400.0 E805.016
G1 X-24.5 Y-15.79 Z5.37 F2400.0 E805.035
G1 X-24.15 Y-15.89 Z5.37 F2400.0 E805.055
G1 X-23.89 Y-16.15 Z5.37 F2400.0 E805.074
G1 X-23.82 Y-16.4 Z5.37 F2400.0 E805.088
G1 F1200.0
G1 E804.088
G1 F2400.0
M103
(</edge>)
(</boundaryPerimeter>)
(</nestedRing>)
(<nestedRing>)
(<boundaryPerimeter>)
(<boundaryPoint> X-16.084 Y-10.739 Z5.374 </boundaryPoint>)
(<boundaryPoint> X-17.252 Y-10.115 Z5.374 </boundaryPoint>)
(<boundaryPoint> X-18.275 Y-9.275 Z5.374 </boundaryPoint>)
(<boundaryPoint> X-19.115 Y-8.252 Z5.374 </boundaryPoint>)
(<boundaryPoint> X-19.739 Y-7.084 Z5.374 </boundaryPoint>)
(<boundaryPoint> X-20.123 Y-5.817 Z5.374 </boundaryPoint>)
(<boundaryPoint> X-20.253 Y-4.5 Z5.374 </boundaryPoint>)
(<boundaryPoint> X-20.123 Y-3.183 Z5.374 </boundaryPoint>)
(<boundaryPoint> X-19.739 Y-1.916 Z5.374 </boundaryPoint>)
(<boundaryPoint> X-19.115 Y-0.748 Z5.374 </boundaryPoint>)
(<boundaryPoint> X-18.275 Y0.275 Z5.374 </boundaryPoint>)
(<boundaryPoint> X-17.252 Y1.115 Z5.374 </boundaryPoint>)
(<boundaryPoint> X-16.084 Y1.739 Z5.374 </boundaryPoint>)
(<boundaryPoint> X-14.817 Y2.123 Z5.374 </boundaryPoint>)
(<boundaryPoint> X-13.5 Y2.253 Z5.374 </boundaryPoint>)
(<boundaryPoint> X-12.183 Y2.123 Z5.374 </boundaryPoint>)
(<boundaryPoint> X-10.916 Y1.739 Z5.374 </boundaryPoint>)
(<boundaryPoint> X-9.748 Y1.115 Z5.374 </boundaryPoint>)
(<boundaryPoint> X-8.725 Y0.275 Z5.374 </boundaryPoint>)
(<boundaryPoint> X-7.885 Y-0.748 Z5.374 </boundaryPoint>)
(<boundaryPoint> X-7.261 Y-1.916 Z5.374 </boundaryPoint>)
(<boundaryPoint> X-6.877 Y-3.183 Z5.374 </boundaryPoint>)
(<boundaryPoint> X-6.747 Y-4.5 Z5.374 </boundaryPoint>)
(<boundaryPoint> X-6.877 Y-5.817 Z5.374 </boundaryPoint>)
(<boundaryPoint> X-7.261 Y-7.084 Z5.374 </boundaryPoint>)
(<boundaryPoint> X-7.885 Y-8.252 Z5.374 </boundaryPoint>)
(<boundaryPoint> X-8.725 Y-9.275 Z5.374 </boundaryPoint>)
(<boundaryPoint> X-9.748 Y-10.115 Z5.374 </boundaryPoint>)
(<boundaryPoint> X-10.916 Y-10.739 Z5.374 </boundaryPoint>)
(<boundaryPoint> X-12.183 Y-11.123 Z5.374 </boundaryPoint>)
(<boundaryPoint> X-13.5 Y-11.253 Z5.374 </boundaryPoint>)
(<boundaryPoint> X-14.817 Y-11.123 Z5.374 </boundaryPoint>)
(<edge> inner )
G1 X-17.67 Y-10.03 Z5.37 F4200.0
G1 F1200.0
G1 E805.088
G1 F4200.0
M101
G1 X-18.03 Y-9.73 Z5.37 F2400.0 E805.113
G1 X-18.42 Y-9.42 Z5.37 F2400.0 E805.139
G1 X-19.28 Y-8.36 Z5.37 F2400.0 E805.211
G1 X-19.93 Y-7.16 Z5.37 F2400.0 E805.283
G1 X-20.32 Y-5.86 Z5.37 F2400.0 E805.355
G1 X-20.45 Y-4.5 Z5.37 F2400.0 E805.427
G1 X-20.32 Y-3.14 Z5.37 F2400.0 E805.499
G1 X-19.93 Y-1.84 Z5.37 F2400.0 E805.571
G1 X-19.28 Y-0.64 Z5.37 F2400.0 E805.643
G1 X-18.42 Y0.42 Z5.37 F2400.0 E805.715
G1 X-17.36 Y1.28 Z5.37 F2400.0 E805.787
G1 X-16.16 Y1.93 Z5.37 F2400.0 E805.859
G1 X-14.86 Y2.32 Z5.37 F2400.0 E805.931
G1 X-13.5 Y2.45 Z5.37 F2400.0 E806.003
G1 X-12.14 Y2.32 Z5.37 F2400.0 E806.075
G1 X-10.84 Y1.93 Z5.37 F2400.0 E806.147
G1 X-9.64 Y1.28 Z5.37 F2400.0 E806.219
G1 X-8.58 Y0.42 Z5.37 F2400.0 E806.291
G1 X-7.72 Y-0.64 Z5.37 F2400.0 E806.363
G1 X-7.08 Y-1.84 Z5.37 F2400.0 E806.435
G1 X-6.68 Y-3.14 Z5.37 F2400.0 E806.507
G1 X-6.55 Y-4.5 Z5.37 F2400.0 E806.579
G1 X-6.68 Y-5.86 Z5.37 F2400.0 E806.651
G1 X-7.08 Y-7.16 Z5.37 F2400.0 E806.723
G1 X-7.72 Y-8.36 Z5.37 F2400.0 E806.795
G1 X-8.58 Y-9.42 Z5.37 F2400.0 E806.867
G1 X-9.64 Y-10.28 Z5.37 F2400.0 E806.939
G1 X-10.84 Y-10.93 Z5.37 F2400.0 E807.011
G1 X-12.14 Y-11.32 Z5.37 F2400.0 E807.083
G1 X-13.5 Y-11.45 Z5.37 F2400.0 E807.155
G1 X-14.86 Y-11.32 Z5.37 F2400.0 E807.227
G1 X-16.16 Y-10.93 Z5.37 F2400.0 E807.299
G1 X-17.36 Y-10.28 Z5.37 F2400.0 E807.371
G1 X-17.67 Y-10.03 Z5.37 F2400.0 E807.392
G1 F1200.0
G1 E806.392
G1 F2400.0
M103
(</edge>)
(</boundaryPerimeter>)
(</nestedRing>)
(<infill>)
(<infillBoundary>)
(<infillPoint> X-25.449 Y7.449 Z5.374 </infillPoint>)
(<infillPoint> X-27.55 Y4.888 Z5.374 </infillPoint>)
(<infillPoint> X-29.111 Y1.966 Z5.374 </infillPoint>)
(<infillPoint> X-30.073 Y-1.204 Z5.374 </infillPoint>)
(<infillPoint> X-30.398 Y-4.5 Z5.374 </infillPoint>)
(<infillPoint> X-30.073 Y-7.796 Z5.374 </infillPoint>)
(<infillPoint> X-29.111 Y-10.966 Z5.374 </infillPoint>)
(<infillPoint> X-27.55 Y-13.888 Z5.374 </infillPoint>)
(<infillPoint> X-25.697 Y-16.146 Z5.374 </infillPoint>)
(<infillPoint> X-25.062 Y-15.526 Z5.374 </infillPoint>)
(<infillPoint> X-24.5 Y-15.376 Z5.374 </infillPoint>)
(<infillPoint> X-23.938 Y-15.526 Z5.374 </infillPoint>)
(<infillPoint> X-23.526 Y-15.938 Z5.374 </infillPoint>)
(<infillPoint> X-23.376 Y-16.5 Z5.374 </infillPoint>)
(<infillPoint> X-23.526 Y-17.062 Z5.374 </infillPoint>)
(<infillPoint> X-23.804 Y-17.34 Z5.374 </infillPoint>)
(<infillPoint> X-23.942 Y-17.685 Z5.374 </infillPoint>)
(<infillPoint> X-22.888 Y-18.55 Z5.374 </infillPoint>)
(<infillPoint> X-19.966 Y-20.111 Z5.374 </infillPoint>)
(<infillPoint> X-19.537 Y-20.241 Z5.374 </infillPoint>)
(<infillPoint> X-18.865 Y-19.828 Z5.374 </infillPoint>)
(<infillPoint> X-18.562 Y-19.526 Z5.374 </infillPoint>)
(<infillPoint> X-18.0 Y-19.376 Z5.374 </infillPoint>)
(<infillPoint> X-17.438 Y-19.526 Z5.374 </infillPoint>)
(<infillPoint> X-17.026 Y-19.938 Z5.374 </infillPoint>)
(<infillPoint> X-16.876 Y-20.5 Z5.374 </infillPoint>)
(<infillPoint> X-16.945 Y-20.758 Z5.374 </infillPoint>)
(<infillPoint> X-16.672 Y-21.085 Z5.374 </infillPoint>)
(<infillPoint> X-13.5 Y-21.398 Z5.374 </infillPoint>)
(<infillPoint> X-10.204 Y-21.073 Z5.374 </infillPoint>)
(<infillPoint> X-7.034 Y-20.111 Z5.374 </infillPoint>)
(<infillPoint> X-4.112 Y-18.55 Z5.374 </infillPoint>)
(<infillPoint> X-1.551 Y-16.449 Z5.374 </infillPoint>)
(<infillPoint> X0.55 Y-13.888 Z5.374 </infillPoint>)
(<infillPoint> X2.111 Y-10.966 Z5.374 </infillPoint>)
(<infillPoint> X3.073 Y-7.796 Z5.374 </infillPoint>)
(<infillPoint> X3.398 Y-4.5 Z5.374 </infillPoint>)
(<infillPoint> X3.073 Y-1.204 Z5.374 </infillPoint>)
(<infillPoint> X2.111 Y1.966 Z5.374 </infillPoint>)
(<infillPoint> X0.55 Y4.888 Z5.374 </infillPoint>)
(<infillPoint> X-1.551 Y7.449 Z5.374 </infillPoint>)
(<infillPoint> X-4.112 Y9.55 Z5.374 </infillPoint>)
(<infillPoint> X-7.034 Y11.111 Z5.374 </infillPoint>)
(<infillPoint> X-10.204 Y12.073 Z5.374 </infillPoint>)
(<infillPoint> X-13.5 Y12.398 Z5.374 </infillPoint>)
(<infillPoint> X-16.796 Y12.073 Z5.374 </infillPoint>)
(<infillPoint> X-19.966 Y11.111 Z5.374 </infillPoint>)
(<infillPoint> X-22.888 Y9.55 Z5.374 </infillPoint>)
(</infillBoundary>)
(<infillBoundary>)
(<infillPoint> X-16.315 Y-11.296 Z5.374 </infillPoint>)
(<infillPoint> X-17.587 Y-10.616 Z5.374 </infillPoint>)
(<infillPoint> X-18.701 Y-9.701 Z5.374 </infillPoint>)
(<infillPoint> X-19.616 Y-8.587 Z5.374 </infillPoint>)
(<infillPoint> X-20.296 Y-7.315 Z5.374 </infillPoint>)
(<infillPoint> X-20.714 Y-5.935 Z5.374 </infillPoint>)
(<infillPoint> X-20.856 Y-4.5 Z5.374 </infillPoint>)
(<infillPoint> X-20.714 Y-3.065 Z5.374 </infillPoint>)
(<infillPoint> X-20.296 Y-1.685 Z5.374 </infillPoint>)
(<infillPoint> X-19.616 Y-0.413 Z5.374 </infillPoint>)
(<infillPoint> X-18.701 Y0.701 Z5.374 </infillPoint>)
(<infillPoint> X-17.587 Y1.616 Z5.374 </infillPoint>)
(<infillPoint> X-16.315 Y2.296 Z5.374 </infillPoint>)
(<infillPoint> X-14.935 Y2.714 Z5.374 </infillPoint>)
(<infillPoint> X-13.5 Y2.856 Z5.374 </infillPoint>)
(<infillPoint> X-12.065 Y2.714 Z5.374 </infillPoint>)
(<infillPoint> X-10.685 Y2.296 Z5.374 </infillPoint>)
(<infillPoint> X-9.413 Y1.616 Z5.374 </infillPoint>)
(<infillPoint> X-8.299 Y0.701 Z5.374 </infillPoint>)
(<infillPoint> X-7.384 Y-0.413 Z5.374 </infillPoint>)
(<infillPoint> X-6.704 Y-1.685 Z5.374 </infillPoint>)
(<infillPoint> X-6.286 Y-3.065 Z5.374 </infillPoint>)
(<infillPoint> X-6.144 Y-4.5 Z5.374 </infillPoint>)
(<infillPoint> X-6.286 Y-5.935 Z5.374 </infillPoint>)
(<infillPoint> X-6.704 Y-7.315 Z5.374 </infillPoint>)
(<infillPoint> X-7.384 Y-8.587 Z5.374 </infillPoint>)
(<infillPoint> X-8.299 Y-9.701 Z5.374 </infillPoint>)
(<infillPoint> X-9.413 Y-10.616 Z5.374 </infillPoint>)
(<infillPoint> X-10.685 Y-11.296 Z5.374 </infillPoint>)
(<infillPoint> X-12.065 Y-11.714 Z5.374 </infillPoint>)
(<infillPoint> X-13.5 Y-11.856 Z5.374 </infillPoint>)
(<infillPoint> X-14.935 Y-11.714 Z5.374 </infillPoint>)
(</infillBoundary>)
;M108 R80.0
G1 X-20.8 Y-6.62 Z5.37 F4200.0
G1 F1200.0
G1 E807.392
G1 F4200.0
M101
G1 X-20.8 Y-19.35 Z5.37 F4800.0 E808.065
G1 X-20.4 Y-19.56 Z5.37 F4800.0 E808.089
G1 X-20.4 Y-7.71 Z5.37 F4800.0 E808.715
G1 X-20.0 Y-8.46 Z5.37 F4800.0 E808.759
G1 X-20.0 Y-19.78 Z5.37 F4800.0 E809.357
G1 X-19.6 Y-19.93 Z5.37 F4800.0 E809.38
G1 X-19.6 Y-9.05 Z5.37 F4800.0 E809.955
G1 X-19.2 Y-9.54 Z5.37 F4800.0 E809.988
G1 X-19.2 Y-19.71 Z5.37 F4800.0 E810.525
G1 X-18.8 Y-19.37 Z5.37 F4800.0 E810.553
G1 X-18.8 Y-9.98 Z5.37 F4800.0 E811.048
G1 X-18.4 Y-10.31 Z5.37 F4800.0 E811.076
G1 X-18.4 Y-19.19 Z5.37 F4800.0 E811.545
G1 X-18.0 Y-19.09 Z5.37 F4800.0 E811.567
G1 X-18.0 Y-10.64 Z5.37 F4800.0 E812.013
G1 X-17.6 Y-10.93 Z5.37 F4800.0 E812.039
G1 X-17.6 Y-19.19 Z5.37 F4800.0 E812.476
G1 X-17.2 Y-19.37 Z5.37 F4800.0 E812.499
G1 X-17.2 Y-11.14 Z5.37 F4800.0 E812.933
G1 X-16.8 Y-11.35 Z5.37 F4800.0 E812.957
G1 X-16.8 Y-19.77 Z5.37 F4800.0 E813.402
G1 X-16.4 Y-20.83 Z5.37 F4800.0 E813.462
G1 X-16.4 Y-11.56 Z5.37 F4800.0 E813.951
G1 X-16.0 Y-11.68 Z5.37 F4800.0 E813.973
G1 X-16.0 Y-20.87 Z5.37 F4800.0 E814.459
G1 X-15.6 Y-20.91 Z5.37 F4800.0 E814.48
G1 X-15.6 Y-11.81 Z5.37 F4800.0 E814.961
G1 X-15.2 Y-11.93 Z5.37 F4800.0 E814.983
G1 X-15.2 Y-20.95 Z5.37 F4800.0 E815.46
G1 X-14.8 Y-20.99 Z5.37 F4800.0 E815.481
G1 X-14.8 Y-12.01 Z5.37 F4800.0 E815.955
G1 X-14.4 Y-12.05 Z5.37 F4800.0 E815.976
G1 X-14.4 Y-21.03 Z5.37 F4800.0 E816.451
G1 X-14.0 Y-21.07 Z5.37 F4800.0 E816.472
G1 X-14.0 Y-12.09 Z5.37 F4800.0 E816.946
G1 X-13.6 Y-12.13 Z5.37 F4800.0 E816.967
G1 X-13.6 Y-21.11 Z5.37 F4800.0 E817.442
G1 X-13.2 Y-21.09 Z5.37 F4800.0 E817.463
G1 X-13.2 Y-12.11 Z5.37 F4800.0 E817.937
G1 X-12.8 Y-12.07 Z5.37 F4800.0 E817.959
G1 X-12.8 Y-21.05 Z5.37 F4800.0 E818.433
G1 X-12.4 Y-21.01 Z5.37 F4800.0 E818.454
G1 X-12.4 Y-12.03 Z5.37 F4800.0 E818.928
G1 X-12.0 Y-11.99 Z5.37 F4800.0 E818.95
G1 X-12.0 Y-20.97 Z5.37 F4800.0 E819.424
G1 X-11.6 Y-20.93 Z5.37 F4800.0 E819.445
G1 X-11.6 Y-11.87 Z5.37 F4800.0 E819.924
G1 X-11.2 Y-11.75 Z5.37 F4800.0 E819.946
G1 X-11.2 Y-20.89 Z5.37 F4800.0 E820.429
G1 X-10.8 Y-20.85 Z5.37 F4800.0 E820.451
G1 X-10.8 Y-11.62 Z5.37 F4800.0 E820.938
G1 X-10.4 Y-11.46 Z5.37 F4800.0 E820.961
G1 X-10.4 Y-20.81 Z5.37 F4800.0 E821.455
G1 X-10.0 Y-20.72 Z5.37 F4800.0 E821.476
G1 X-10.0 Y-11.25 Z5.37 F4800.0 E821.977
G1 X-9.6 Y-11.03 Z5.37 F4800.0 E822.001
G1 X-9.6 Y-20.6 Z5.37 F4800.0 E822.506
G1 X-9.2 Y-20.48 Z5.37 F4800.0 E822.528
G1 X-9.2 Y-10.8 Z5.37 F4800.0 E823.039
G1 X-8.8 Y-10.48 Z5.37 F4800.0 E823.066
G1 X-8.8 Y-20.35 Z5.37 F4800.0 E823.588
G1 X-8.4 Y-20.23 Z5.37 F4800.0 E823.61
G1 X-8.4 Y-10.15 Z5.37 F4800.0 E824.143
G1 X-8.0 Y-9.78 Z5.37 F4800.0 E824.172
G1 X-8.0 Y-20.11 Z5.37 F4800.0 E824.717
G1 X-7.6 Y-19.99 Z5.37 F4800.0 E824.739
G1 X-7.6 Y-9.29 Z5.37 F4800.0 E825.305
G1 X-7.2 Y-8.8 Z5.37 F4800.0 E825.338
G1 X-7.2 Y-19.87 Z5.37 F4800.0 E825.922
G1 X-6.8 Y-19.67 Z5.37 F4800.0 E825.946
G1 X-6.8 Y-8.09 Z5.37 F4800.0 E826.558
G1 X-6.4 Y-7.28 Z5.37 F4800.0 E826.606
G1 X-6.4 Y-19.45 Z5.37 F4800.0 E827.249
G1 X-6.0 Y-19.24 Z5.37 F4800.0 E827.273
G1 X-6.0 Y10.24 Z5.37 F4800.0 E828.83
G1 X-5.6 Y10.03 Z5.37 F4800.0 E828.854
G1 X-5.6 Y-19.03 Z5.37 F4800.0 E830.389
G1 X-5.2 Y-18.81 Z5.37 F4800.0 E830.413
G1 X-5.2 Y9.81 Z5.37 F4800.0 E831.925
G1 X-4.8 Y9.6 Z5.37 F4800.0 E831.949
G1 X-4.8 Y-18.6 Z5.37 F4800.0 E833.439
G1 X-4.4 Y-18.39 Z5.37 F4800.0 E833.463
G1 X-4.4 Y9.39 Z5.37 F4800.0 E834.93
G1 X-4.0 Y9.1 Z5.37 F4800.0 E834.956
G1 X-4.0 Y-18.1 Z5.37 F4800.0 E836.392
G1 X-3.6 Y-17.77 Z5.37 F4800.0 E836.42
G1 X-3.6 Y8.77 Z5.37 F4800.0 E837.821
G1 X-3.2 Y8.44 Z5.37 F4800.0 E837.849
G1 X-3.2 Y-17.44 Z5.37 F4800.0 E839.216
G1 X-2.8 Y-17.11 Z5.37 F4800.0 E839.243
G1 X-2.8 Y8.11 Z5.37 F4800.0 E840.575
G1 X-2.4 Y7.78 Z5.37 F4800.0 E840.603
G1 X-2.4 Y-16.78 Z5.37 F4800.0 E841.9
G1 X-2.0 Y-16.45 Z5.37 F4800.0 E841.928
G1 X-2.0 Y7.46 Z5.37 F4800.0 E843.191
G1 X-1.6 Y7.07 Z5.37 F4800.0 E843.22
G1 X-1.6 Y-16.07 Z5.37 F4800.0 E844.442
G1 X-1.2 Y-15.58 Z5.37 F4800.0 E844.476
G1 X-1.2 Y6.58 Z5.37 F4800.0 E845.646
G1 X-0.8 Y6.09 Z5.37 F4800.0 E845.679
G1 X-0.8 Y-15.09 Z5.37 F4800.0 E846.798
G1 X-0.4 Y-14.6 Z5.37 F4800.0 E846.832
G1 X-0.4 Y5.6 Z5.37 F4800.0 E847.899
G1 X0.0 Y5.12 Z5.37 F4800.0 E847.933
G1 X-0.0 Y-14.12 Z5.37 F4800.0 E848.949
G1 X0.4 Y-13.57 Z5.37 F4800.0 E848.984
G1 X0.4 Y4.57 Z5.37 F4800.0 E849.943
G1 F1200.0
G1 E848.943
G1 F4800.0
M103
G1 X0.8 Y-12.83 Z5.37 F4200.0
G1 F1200.0
G1 E849.943
G1 F4200.0
M101
G1 X0.8 Y3.83 Z5.37 F4800.0 E850.822
G1 F1200.0
G1 E850.822
G1 F4800.0
M103
G1 X1.2 Y3.08 Z5.37 F4200.0
G1 F1200.0
G1 E850.822
G1 F4200.0
M101
G1 X1.2 Y-12.08 Z5.37 F4800.0 E851.623
G1 F1200.0
G1 E851.623
G1 F4800.0
M103
G1 X1.6 Y-11.33 Z5.37 F4200.0
G1 F1200.0
G1 E851.623
G1 F4200.0
M101
G1 X1.6 Y2.33 Z5.37 F4800.0 E852.344
G1 F1200.0
G1 E852.304
G1 F4800.0
M103
G1 X2.0 Y1.37 Z5.37 F4200.0
G1 F1200.0
G1 E852.344
G1 F4200.0
M101
G1 X2.0 Y-10.37 Z5.37 F4800.0 E852.964
G1 F1200.0
G1 E852.586
G1 F4800.0
M103
G1 X2.4 Y-9.05 Z5.37 F4200.0
G1 F1200.0
G1 E852.964
G1 F4200.0
M101
G1 X2.4 Y0.05 Z5.37 F4800.0 E853.445
G1 F1200.0
G1 E853.047
G1 F4800.0
M103
G1 X2.8 Y-1.29 Z5.37 F4200.0
G1 F1200.0
G1 E853.445
G1 F4200.0
M101
G1 X2.8 Y-7.71 Z5.37 F4800.0 E853.784
G1 F1200.0
G1 E852.784
G1 F4800.0
M103
G1 X-6.49 Y-3.11 Z5.37 F4200.0
G1 X-8.44 Y0.56 Z5.37 F4200.0
G1 X-12.11 Y2.51 Z5.37 F4200.0
G1 X-16.24 Y2.11 Z5.37 F4200.0
G1 X-20.0 Y-0.54 Z5.37 F4200.0
G1 F1200.0
G1 E853.784
G1 F4200.0
M101
G1 X-20.0 Y10.78 Z5.37 F4800.0 E854.382
G1 X-19.6 Y10.93 Z5.37 F4800.0 E854.404
G1 X-19.6 Y0.05 Z5.37 F4800.0 E854.979
G1 X-19.2 Y0.54 Z5.37 F4800.0 E855.012
G1 X-19.2 Y11.05 Z5.37 F4800.0 E855.568
G1 X-18.8 Y11.17 Z5.37 F4800.0 E855.59
G1 X-18.8 Y0.98 Z5.37 F4800.0 E856.128
G1 X-18.4 Y1.31 Z5.37 F4800.0 E856.155
G1 X-18.4 Y11.29 Z5.37 F4800.0 E856.683
G1 X-18.0 Y11.42 Z5.37 F4800.0 E856.705
G1 X-18.0 Y1.64 Z5.37 F4800.0 E857.221
G1 X-17.6 Y1.93 Z5.37 F4800.0 E857.247
G1 X-17.6 Y11.54 Z5.37 F4800.0 E857.755
G1 X-17.2 Y11.66 Z5.37 F4800.0 E857.777
G1 X-17.2 Y2.14 Z5.37 F4800.0 E858.28
G1 X-16.8 Y2.35 Z5.37 F4800.0 E858.304
G1 X-16.8 Y11.78 Z5.37 F4800.0 E858.802
G1 X-16.4 Y11.83 Z5.37 F4800.0 E858.823
G1 X-16.4 Y2.56 Z5.37 F4800.0 E859.313
G1 X-16.0 Y2.68 Z5.37 F4800.0 E859.335
G1 X-16.0 Y11.87 Z5.37 F4800.0 E859.82
G1 X-15.6 Y11.91 Z5.37 F4800.0 E859.841
G1 X-15.6 Y2.81 Z5.37 F4800.0 E860.322
G1 X-15.2 Y2.93 Z5.37 F4800.0 E860.344
G1 X-15.2 Y11.95 Z5.37 F4800.0 E860.821
G1 X-14.8 Y11.99 Z5.37 F4800.0 E860.842
G1 X-14.8 Y3.01 Z5.37 F4800.0 E861.316
G1 X-14.4 Y3.05 Z5.37 F4800.0 E861.337
G1 X-14.4 Y12.03 Z5.37 F4800.0 E861.812
G1 X-14.0 Y12.07 Z5.37 F4800.0 E861.833
G1 X-14.0 Y3.09 Z5.37 F4800.0 E862.307
G1 X-13.6 Y3.13 Z5.37 F4800.0 E862.329
G1 X-13.6 Y12.11 Z5.37 F4800.0 E862.803
G1 X-13.2 Y12.09 Z5.37 F4800.0 E862.824
G1 X-13.2 Y3.11 Z5.37 F4800.0 E863.298
G1 X-12.8 Y3.07 Z5.37 F4800.0 E863.32
G1 X-12.8 Y12.05 Z5.37 F4800.0 E863.794
G1 X-12.4 Y12.01 Z5.37 F4800.0 E863.815
G1 X-12.4 Y3.03 Z5.37 F4800.0 E864.29
G1 X-12.0 Y2.99 Z5.37 F4800.0 E864.311
G1 X-12.0 Y11.97 Z5.37 F4800.0 E864.785
G1 X-11.6 Y11.93 Z5.37 F4800.0 E864.807
G1 X-11.6 Y2.87 Z5.37 F4800.0 E865.285
G1 X-11.2 Y2.75 Z5.37 F4800.0 E865.307
G1 X-11.2 Y11.89 Z5.37 F4800.0 E865.79
G1 X-10.8 Y11.85 Z5.37 F4800.0 E865.812
G1 X-10.8 Y2.62 Z5.37 F4800.0 E866.299
G1 X-10.4 Y2.46 Z5.37 F4800.0 E866.322
G1 X-10.4 Y11.81 Z5.37 F4800.0 E866.816
G1 X-10.0 Y11.72 Z5.37 F4800.0 E866.838
G1 X-10.0 Y2.25 Z5.37 F4800.0 E867.338
G1 X-9.6 Y2.03 Z5.37 F4800.0 E867.362
G1 X-9.6 Y11.6 Z5.37 F4800.0 E867.867
G1 X-9.2 Y11.48 Z5.37 F4800.0 E867.889
G1 X-9.2 Y1.8 Z5.37 F4800.0 E868.4
G1 X-8.8 Y1.48 Z5.37 F4800.0 E868.427
G1 X-8.8 Y11.35 Z5.37 F4800.0 E868.949
G1 X-8.4 Y11.23 Z5.37 F4800.0 E868.971
G1 X-8.4 Y1.15 Z5.37 F4800.0 E869.504
G1 X-8.0 Y0.78 Z5.37 F4800.0 E869.533
G1 X-8.0 Y11.11 Z5.37 F4800.0 E870.079
G1 X-7.6 Y10.99 Z5.37 F4800.0 E870.101
G1 X-7.6 Y0.29 Z5.37 F4800.0 E870.666
G1 X-7.2 Y-0.2 Z5.37 F4800.0 E870.699
G1 X-7.2 Y10.87 Z5.37 F4800.0 E871.284
G1 X-6.8 Y10.67 Z5.37 F4800.0 E871.307
G1 X-6.8 Y-0.91 Z5.37 F4800.0 E871.919
G1 X-6.4 Y-1.72 Z5.37 F4800.0 E871.967
G1 X-6.4 Y10.46 Z5.37 F4800.0 E872.61
G1 F1200.0
G1 E871.61
G1 F4800.0
M103
G1 X-17.47 Y1.45 Z5.37 F4200.0
G1 X-20.8 Y-2.38 Z5.37 F4200.0
G1 F1200.0
G1 E872.61
G1 F4200.0
M101
G1 X-20.8 Y10.35 Z5.37 F4800.0 E873.283
G1 X-20.4 Y10.56 Z5.37 F4800.0 E873.307
G1 X-20.4 Y-1.29 Z5.37 F4800.0 E873.932
G1 F1200.0
G1 E872.932
G1 F4800.0
M103
G1 X-28.4 Y-11.7 Z5.37 F4200.0
G1 F1200.0
G1 E873.932
G1 F4200.0
M101
G1 X-28.4 Y2.7 Z5.37 F4800.0 E874.693
G1 F1200.0
G1 E874.693
G1 F4800.0
M103
G1 X-28.8 Y1.95 Z5.37 F4200.0
G1 F1200.0
G1 E874.693
G1 F4200.0
M101
G1 X-28.8 Y-10.95 Z5.37 F4800.0 E875.375
G1 F1200.0
G1 E875.067
G1 F4800.0
M103
G1 X-29.2 Y-9.71 Z5.37 F4200.0
G1 F1200.0
G1 E875.375
G1 F4200.0
M101
G1 X-29.2 Y0.71 Z5.37 F4800.0 E875.926
G1 F1200.0
G1 E875.548
G1 F4800.0
M103
G1 X-29.6 Y-0.61 Z5.37 F4200.0
G1 F1200.0
G1 E875.926
G1 F4200.0
M101
G1 X-29.6 Y-8.39 Z5.37 F4800.0 E876.336
G1 F1200.0
G1 E875.336
G1 F4800.0
M103
G1 X-30.0 Y-5.68 Z5.37 F4200.0
G1 F1200.0
G1 E876.336
G1 F4200.0
M101
G1 X-30.0 Y-3.32 Z5.37 F4800.0 E876.461
G1 F1200.0
G1 E875.461
G1 F4800.0
M103
G1 X-28.0 Y3.45 Z5.37 F4200.0
G1 F1200.0
G1 E876.461
G1 F4200.0
M101
G1 X-28.0 Y-12.45 Z5.37 F4800.0 E877.301
G1 F1200.0
G1 E876.301
G1 F4800.0
M103
G1 X-23.2 Y-16.93 Z5.37 F4200.0
G1 F1200.0
G1 E877.301
G1 F4200.0
M101
G1 X-23.2 Y-17.93 Z5.37 F4800.0 E877.354
G1 X-23.6 Y-17.6 Z5.37 F4800.0 E877.382
G1 X-23.6 Y-17.59 Z5.37 F4800.0 E877.383
G1 F1200.0
G1 E876.383
G1 F4800.0
M103
G1 X-21.2 Y-19.13 Z5.37 F4200.0
G1 F1200.0
G1 E877.383
G1 F4200.0
M101
G1 X-21.2 Y10.13 Z5.37 F4800.0 E878.929
G1 X-21.6 Y9.92 Z5.37 F4800.0 E878.953
G1 X-21.6 Y-18.92 Z5.37 F4800.0 E880.476
G1 X-22.0 Y-18.71 Z5.37 F4800.0 E880.5
G1 X-22.0 Y9.71 Z5.37 F4800.0 E882.001
G1 X-22.4 Y9.49 Z5.37 F4800.0 E882.025
G1 X-22.4 Y-18.49 Z5.37 F4800.0 E883.504
G1 X-22.8 Y-18.26 Z5.37 F4800.0 E883.528
G1 X-22.8 Y9.26 Z5.37 F4800.0 E884.982
G1 X-23.2 Y8.93 Z5.37 F4800.0 E885.009
G1 X-23.2 Y-16.07 Z5.37 F4800.0 E886.33
G1 X-23.6 Y-15.47 Z5.37 F4800.0 E886.368
G1 X-23.6 Y8.6 Z5.37 F4800.0 E887.64
G1 X-24.0 Y8.28 Z5.37 F4800.0 E887.667
G1 X-24.0 Y-15.22 Z5.37 F4800.0 E888.908
G1 X-24.4 Y-15.11 Z5.37 F4800.0 E888.93
G1 X-24.4 Y7.95 Z5.37 F4800.0 E890.148
G1 X-24.8 Y7.62 Z5.37 F4800.0 E890.176
G1 X-24.8 Y-15.17 Z5.37 F4800.0 E891.379
G1 X-25.2 Y-15.27 Z5.37 F4800.0 E891.401
G1 X-25.2 Y7.29 Z5.37 F4800.0 E892.593
G1 X-25.6 Y6.82 Z5.37 F4800.0 E892.626
G1 X-25.6 Y-15.58 Z5.37 F4800.0 E893.809
G1 X-26.0 Y-15.34 Z5.37 F4800.0 E893.834
G1 X-26.0 Y6.34 Z5.37 F4800.0 E894.979
G1 X-26.4 Y5.85 Z5.37 F4800.0 E895.012
G1 X-26.4 Y-14.85 Z5.37 F4800.0 E896.105
G1 X-26.8 Y-14.36 Z5.37 F4800.0 E896.139
G1 X-26.8 Y5.36 Z5.37 F4800.0 E897.18
G1 X-27.2 Y4.87 Z5.37 F4800.0 E897.214
G1 X-27.2 Y-13.87 Z5.37 F4800.0 E898.204
G1 X-27.6 Y-13.2 Z5.37 F4800.0 E898.245
G1 X-27.6 Y4.2 Z5.37 F4800.0 E899.164
G1 F1200.0
G1 E898.164
G1 F4800.0
M103
(</infill>)
(</nestedRing>)
(</rotation>)
(</layer>)
(<layer> 5.644 )
(<rotation> (-1+1.22464679915e-16j) )
(<nestedRing>)
(<boundaryPerimeter>)
(<boundaryPoint> X-25.875 Y7.875 Z5.644 </boundaryPoint>)
(<boundaryPoint> X-28.051 Y5.223 Z5.644 </boundaryPoint>)
(<boundaryPoint> X-29.668 Y2.197 Z5.644 </boundaryPoint>)
(<boundaryPoint> X-30.664 Y-1.086 Z5.644 </boundaryPoint>)
(<boundaryPoint> X-31.001 Y-4.5 Z5.644 </boundaryPoint>)
(<boundaryPoint> X-30.664 Y-7.914 Z5.644 </boundaryPoint>)
(<boundaryPoint> X-29.668 Y-11.197 Z5.644 </boundaryPoint>)
(<boundaryPoint> X-28.051 Y-14.223 Z5.644 </boundaryPoint>)
(<boundaryPoint> X-25.875 Y-16.875 Z5.644 </boundaryPoint>)
(<boundaryPoint> X-23.223 Y-19.051 Z5.644 </boundaryPoint>)
(<boundaryPoint> X-20.197 Y-20.668 Z5.644 </boundaryPoint>)
(<boundaryPoint> X-16.914 Y-21.664 Z5.644 </boundaryPoint>)
(<boundaryPoint> X-13.5 Y-22.001 Z5.644 </boundaryPoint>)
(<boundaryPoint> X-10.086 Y-21.664 Z5.644 </boundaryPoint>)
(<boundaryPoint> X-6.803 Y-20.668 Z5.644 </boundaryPoint>)
(<boundaryPoint> X-3.777 Y-19.051 Z5.644 </boundaryPoint>)
(<boundaryPoint> X-1.125 Y-16.875 Z5.644 </boundaryPoint>)
(<boundaryPoint> X1.051 Y-14.223 Z5.644 </boundaryPoint>)
(<boundaryPoint> X2.668 Y-11.197 Z5.644 </boundaryPoint>)
(<boundaryPoint> X3.664 Y-7.914 Z5.644 </boundaryPoint>)
(<boundaryPoint> X4.001 Y-4.5 Z5.644 </boundaryPoint>)
(<boundaryPoint> X3.664 Y-1.086 Z5.644 </boundaryPoint>)
(<boundaryPoint> X2.668 Y2.197 Z5.644 </boundaryPoint>)
(<boundaryPoint> X1.051 Y5.223 Z5.644 </boundaryPoint>)
(<boundaryPoint> X-1.125 Y7.875 Z5.644 </boundaryPoint>)
(<boundaryPoint> X-3.777 Y10.051 Z5.644 </boundaryPoint>)
(<boundaryPoint> X-6.803 Y11.668 Z5.644 </boundaryPoint>)
(<boundaryPoint> X-10.086 Y12.664 Z5.644 </boundaryPoint>)
(<boundaryPoint> X-13.5 Y13.001 Z5.644 </boundaryPoint>)
(<boundaryPoint> X-16.914 Y12.664 Z5.644 </boundaryPoint>)
(<boundaryPoint> X-20.197 Y11.668 Z5.644 </boundaryPoint>)
(<boundaryPoint> X-23.223 Y10.051 Z5.644 </boundaryPoint>)
(<loop> inner )
G1 X-18.72 Y-9.68 Z5.64 F4200.0
G1 F1200.0
G1 E899.164
G1 F4200.0
M101
G1 X-19.62 Y-8.59 Z5.64 F4800.0 E899.239
G1 X-20.3 Y-7.32 Z5.64 F4800.0 E899.315
G1 X-20.71 Y-5.94 Z5.64 F4800.0 E899.392
G1 X-20.86 Y-4.5 Z5.64 F4800.0 E899.468
G1 X-20.71 Y-3.07 Z5.64 F4800.0 E899.544
G1 X-20.3 Y-1.69 Z5.64 F4800.0 E899.62
G1 X-19.62 Y-0.41 Z5.64 F4800.0 E899.696
G1 X-18.7 Y0.7 Z5.64 F4800.0 E899.773
G1 X-17.59 Y1.62 Z5.64 F4800.0 E899.849
G1 X-16.32 Y2.3 Z5.64 F4800.0 E899.925
G1 X-14.94 Y2.71 Z5.64 F4800.0 E900.001
G1 X-13.5 Y2.86 Z5.64 F4800.0 E900.077
G1 X-12.07 Y2.71 Z5.64 F4800.0 E900.153
G1 X-10.69 Y2.3 Z5.64 F4800.0 E900.23
G1 X-9.41 Y1.62 Z5.64 F4800.0 E900.306
G1 X-8.3 Y0.7 Z5.64 F4800.0 E900.382
G1 X-7.38 Y-0.41 Z5.64 F4800.0 E900.458
G1 X-6.7 Y-1.69 Z5.64 F4800.0 E900.534
G1 X-6.29 Y-3.07 Z5.64 F4800.0 E900.61
G1 X-6.14 Y-4.5 Z5.64 F4800.0 E900.687
G1 X-6.29 Y-5.94 Z5.64 F4800.0 E900.763
G1 X-6.7 Y-7.32 Z5.64 F4800.0 E900.839
G1 X-7.38 Y-8.59 Z5.64 F4800.0 E900.915
G1 X-8.3 Y-9.7 Z5.64 F4800.0 E900.991
G1 X-9.41 Y-10.62 Z5.64 F4800.0 E901.067
G1 X-10.69 Y-11.3 Z5.64 F4800.0 E901.144
G1 X-12.07 Y-11.71 Z5.64 F4800.0 E901.22
G1 X-13.5 Y-11.86 Z5.64 F4800.0 E901.296
G1 X-14.94 Y-11.71 Z5.64 F4800.0 E901.372
G1 X-16.32 Y-11.3 Z5.64 F4800.0 E901.448
G1 X-17.59 Y-10.62 Z5.64 F4800.0 E901.524
G1 X-18.7 Y-9.7 Z5.64 F4800.0 E901.601
G1 X-18.72 Y-9.68 Z5.64 F4800.0 E901.602
G1 F1200.0
G1 E900.602
G1 F4800.0
M103
(</loop>)
(<loop> outer )
G1 X-23.92 Y-15.54 Z5.64 F4200.0
G1 F1200.0
G1 E901.602
G1 F4200.0
M101
G1 X-23.53 Y-15.94 Z5.64 F4800.0 E901.631
G1 X-23.38 Y-16.5 Z5.64 F4800.0 E901.662
G1 X-23.53 Y-17.06 Z5.64 F4800.0 E901.693
G1 X-23.8 Y-17.34 Z5.64 F4800.0 E901.714
G1 X-23.94 Y-17.68 Z5.64 F4800.0 E901.733
G1 X-22.89 Y-18.55 Z5.64 F4800.0 E901.805
G1 X-19.97 Y-20.11 Z5.64 F4800.0 E901.98
G1 X-19.54 Y-20.24 Z5.64 F4800.0 E902.004
G1 X-18.86 Y-19.83 Z5.64 F4800.0 E902.046
G1 X-18.56 Y-19.53 Z5.64 F4800.0 E902.068
G1 X-18.0 Y-19.38 Z5.64 F4800.0 E902.099
G1 X-17.44 Y-19.53 Z5.64 F4800.0 E902.13
G1 X-17.03 Y-19.94 Z5.64 F4800.0 E902.16
G1 X-16.88 Y-20.5 Z5.64 F4800.0 E902.191
G1 X-16.95 Y-20.76 Z5.64 F4800.0 E902.205
G1 X-16.67 Y-21.09 Z5.64 F4800.0 E902.228
G1 X-13.5 Y-21.4 Z5.64 F4800.0 E902.396
G1 X-10.2 Y-21.07 Z5.64 F4800.0 E902.571
G1 X-7.03 Y-20.11 Z5.64 F4800.0 E902.746
G1 X-4.11 Y-18.55 Z5.64 F4800.0 E902.921
G1 X-1.55 Y-16.45 Z5.64 F4800.0 E903.096
G1 X0.55 Y-13.89 Z5.64 F4800.0 E903.271
G1 X2.11 Y-10.97 Z5.64 F4800.0 E903.446
G1 X3.07 Y-7.8 Z5.64 F4800.0 E903.621
G1 X3.4 Y-4.5 Z5.64 F4800.0 E903.796
G1 X3.07 Y-1.2 Z5.64 F4800.0 E903.971
G1 X2.11 Y1.97 Z5.64 F4800.0 E904.146
G1 X0.55 Y4.89 Z5.64 F4800.0 E904.321
G1 X-1.55 Y7.45 Z5.64 F4800.0 E904.496
G1 X-4.11 Y9.55 Z5.64 F4800.0 E904.671
G1 X-7.03 Y11.11 Z5.64 F4800.0 E904.846
G1 X-10.2 Y12.07 Z5.64 F4800.0 E905.021
G1 X-13.5 Y12.4 Z5.64 F4800.0 E905.196
G1 X-16.8 Y12.07 Z5.64 F4800.0 E905.371
G1 X-19.97 Y11.11 Z5.64 F4800.0 E905.546
G1 X-22.89 Y9.55 Z5.64 F4800.0 E905.721
G1 X-25.45 Y7.45 Z5.64 F4800.0 E905.896
G1 X-27.55 Y4.89 Z5.64 F4800.0 E906.071
G1 X-29.11 Y1.97 Z5.64 F4800.0 E906.246
G1 X-30.07 Y-1.2 Z5.64 F4800.0 E906.421
G1 X-30.4 Y-4.5 Z5.64 F4800.0 E906.596
G1 X-30.07 Y-7.8 Z5.64 F4800.0 E906.771
G1 X-29.11 Y-10.97 Z5.64 F4800.0 E906.946
G1 X-27.55 Y-13.89 Z5.64 F4800.0 E907.121
G1 X-25.7 Y-16.15 Z5.64 F4800.0 E907.275
G1 X-25.06 Y-15.53 Z5.64 F4800.0 E907.322
G1 X-24.5 Y-15.38 Z5.64 F4800.0 E907.353
G1 X-23.94 Y-15.53 Z5.64 F4800.0 E907.383
G1 X-23.92 Y-15.54 Z5.64 F4800.0 E907.385
G1 F1200.0
G1 E906.385
G1 F4800.0
M103
(</loop>)
(<edgePath>)
;M108 R40.0
G1 X-18.77 Y-20.95 Z5.64 F4200.0
G1 X-18.45 Y-21.27 Z5.64 F4200.0
G1 X-18.0 Y-21.39 Z5.64 F4200.0
G1 X-17.72 Y-21.34 Z5.64 F4200.0
G1 X-17.43 Y-21.3 Z5.64 F4200.0
G1 F1200.0
G1 E907.385
G1 F4200.0
M101
G1 X-16.88 Y-21.47 Z5.64 F2400.0 E907.415
G1 X-13.5 Y-21.8 Z5.64 F2400.0 E907.594
G1 X-10.13 Y-21.47 Z5.64 F2400.0 E907.774
G1 X-6.88 Y-20.48 Z5.64 F2400.0 E907.953
G1 X-3.89 Y-18.88 Z5.64 F2400.0 E908.132
G1 X-1.27 Y-16.73 Z5.64 F2400.0 E908.311
G1 X0.88 Y-14.11 Z5.64 F2400.0 E908.49
G1 X2.48 Y-11.12 Z5.64 F2400.0 E908.669
G1 X3.47 Y-7.88 Z5.64 F2400.0 E908.848
G1 X3.8 Y-4.5 Z5.64 F2400.0 E909.028
G1 X3.47 Y-1.13 Z5.64 F2400.0 E909.207
G1 X2.48 Y2.12 Z5.64 F2400.0 E909.386
G1 X0.88 Y5.11 Z5.64 F2400.0 E909.565
G1 X-1.27 Y7.73 Z5.64 F2400.0 E909.744
G1 X-3.89 Y9.88 Z5.64 F2400.0 E909.923
G1 X-6.88 Y11.48 Z5.64 F2400.0 E910.102
G1 X-10.13 Y12.47 Z5.64 F2400.0 E910.282
G1 X-13.5 Y12.8 Z5.64 F2400.0 E910.461
G1 X-16.88 Y12.47 Z5.64 F2400.0 E910.64
G1 X-20.12 Y11.48 Z5.64 F2400.0 E910.819
G1 X-23.11 Y9.88 Z5.64 F2400.0 E910.998
G1 X-25.73 Y7.73 Z5.64 F2400.0 E911.177
G1 X-27.88 Y5.11 Z5.64 F2400.0 E911.356
G1 X-29.48 Y2.12 Z5.64 F2400.0 E911.536
G1 X-30.47 Y-1.13 Z5.64 F2400.0 E911.715
G1 X-30.8 Y-4.5 Z5.64 F2400.0 E911.894
G1 X-30.47 Y-7.88 Z5.64 F2400.0 E912.073
G1 X-29.48 Y-11.12 Z5.64 F2400.0 E912.252
G1 X-27.88 Y-14.11 Z5.64 F2400.0 E912.431
G1 X-25.73 Y-16.73 Z5.64 F2400.0 E912.61
G1 X-25.18 Y-17.18 Z5.64 F2400.0 E912.648
G1 F1200.0
G1 E912.648
G1 F2400.0
M103
G1 X-24.94 Y-17.38 Z5.64 F4200.0
G1 F1200.0
G1 E912.648
G1 F4200.0
M101
G1 X-23.11 Y-18.88 Z5.64 F2400.0 E912.773
G1 X-20.12 Y-20.48 Z5.64 F2400.0 E912.952
G1 X-18.91 Y-20.85 Z5.64 F2400.0 E913.019
G1 F1200.0
G1 E913.019
G1 F2400.0
M103
(</edgePath>)
(</boundaryPerimeter>)
(<nestedRing>)
(<boundaryPerimeter>)
(<boundaryPoint> X-17.497 Y-20.5 Z5.644 </boundaryPoint>)
(<boundaryPoint> X-17.564 Y-20.752 Z5.644 </boundaryPoint>)
(<boundaryPoint> X-17.748 Y-20.936 Z5.644 </boundaryPoint>)
(<boundaryPoint> X-18.0 Y-21.003 Z5.644 </boundaryPoint>)
(<boundaryPoint> X-18.252 Y-20.936 Z5.644 </boundaryPoint>)
(<boundaryPoint> X-18.436 Y-20.752 Z5.644 </boundaryPoint>)
(<boundaryPoint> X-18.503 Y-20.5 Z5.644 </boundaryPoint>)
(<boundaryPoint> X-18.436 Y-20.248 Z5.644 </boundaryPoint>)
(<boundaryPoint> X-18.252 Y-20.064 Z5.644 </boundaryPoint>)
(<boundaryPoint> X-18.0 Y-19.997 Z5.644 </boundaryPoint>)
(<boundaryPoint> X-17.748 Y-20.064 Z5.644 </boundaryPoint>)
(<boundaryPoint> X-17.564 Y-20.248 Z5.644 </boundaryPoint>)
(<edge> inner )
G1 X-18.62 Y-20.83 Z5.64 F4200.0
G1 F1200.0
G1 E913.019
G1 F4200.0
M101
G1 X-18.71 Y-20.5 Z5.64 F2400.0 E913.038
G1 X-18.61 Y-20.15 Z5.64 F2400.0 E913.057
G1 X-18.36 Y-19.89 Z5.64 F2400.0 E913.076
G1 X-18.0 Y-19.79 Z5.64 F2400.0 E913.096
G1 X-17.65 Y-19.89 Z5.64 F2400.0 E913.115
G1 X-17.39 Y-20.15 Z5.64 F2400.0 E913.135
G1 X-17.29 Y-20.5 Z5.64 F2400.0 E913.154
G1 X-17.39 Y-20.86 Z5.64 F2400.0 E913.173
G1 X-17.65 Y-21.12 Z5.64 F2400.0 E913.193
G1 X-18.0 Y-21.21 Z5.64 F2400.0 E913.212
G1 X-18.36 Y-21.12 Z5.64 F2400.0 E913.232
G1 X-18.61 Y-20.86 Z5.64 F2400.0 E913.251
G1 X-18.62 Y-20.83 Z5.64 F2400.0 E913.252
G1 F1200.0
G1 E912.252
G1 F2400.0
M103
(</edge>)
(</boundaryPerimeter>)
(</nestedRing>)
(<nestedRing>)
(<boundaryPerimeter>)
(<boundaryPoint> X-24.064 Y-16.248 Z5.644 </boundaryPoint>)
(<boundaryPoint> X-23.997 Y-16.5 Z5.644 </boundaryPoint>)
(<boundaryPoint> X-24.064 Y-16.752 Z5.644 </boundaryPoint>)
(<boundaryPoint> X-24.248 Y-16.936 Z5.644 </boundaryPoint>)
(<boundaryPoint> X-24.5 Y-17.003 Z5.644 </boundaryPoint>)
(<boundaryPoint> X-24.752 Y-16.936 Z5.644 </boundaryPoint>)
(<boundaryPoint> X-24.936 Y-16.752 Z5.644 </boundaryPoint>)
(<boundaryPoint> X-25.003 Y-16.5 Z5.644 </boundaryPoint>)
(<boundaryPoint> X-24.936 Y-16.248 Z5.644 </boundaryPoint>)
(<boundaryPoint> X-24.752 Y-16.064 Z5.644 </boundaryPoint>)
(<boundaryPoint> X-24.5 Y-15.997 Z5.644 </boundaryPoint>)
(<boundaryPoint> X-24.248 Y-16.064 Z5.644 </boundaryPoint>)
(<edge> inner )
G1 X-23.9 Y-16.87 Z5.64 F4200.0
G1 F1200.0
G1 E913.252
G1 F4200.0
M101
G1 X-24.15 Y-17.11 Z5.64 F2400.0 E913.271
G1 X-24.5 Y-17.21 Z5.64 F2400.0 E913.29
G1 X-24.86 Y-17.11 Z5.64 F2400.0 E913.309
G1 X-25.12 Y-16.86 Z5.64 F2400.0 E913.329
G1 X-25.21 Y-16.5 Z5.64 F2400.0 E913.348
G1 X-25.12 Y-16.15 Z5.64 F2400.0 E913.368
G1 X-24.86 Y-15.89 Z5.64 F2400.0 E913.387
G1 X-24.5 Y-15.79 Z5.64 F2400.0 E913.406
G1 X-24.15 Y-15.89 Z5.64 F2400.0 E913.426
G1 X-23.89 Y-16.15 Z5.64 F2400.0 E913.445
G1 X-23.79 Y-16.5 Z5.64 F2400.0 E913.465
G1 X-23.89 Y-16.86 Z5.64 F2400.0 E913.484
G1 X-23.9 Y-16.87 Z5.64 F2400.0 E913.485
G1 F1200.0
G1 E912.485
G1 F2400.0
M103
(</edge>)
(</boundaryPerimeter>)
(</nestedRing>)
(<nestedRing>)
(<boundaryPerimeter>)
(<boundaryPoint> X-16.084 Y-10.739 Z5.644 </boundaryPoint>)
(<boundaryPoint> X-17.252 Y-10.115 Z5.644 </boundaryPoint>)
(<boundaryPoint> X-18.275 Y-9.275 Z5.644 </boundaryPoint>)
(<boundaryPoint> X-19.115 Y-8.252 Z5.644 </boundaryPoint>)
(<boundaryPoint> X-19.739 Y-7.084 Z5.644 </boundaryPoint>)
(<boundaryPoint> X-20.123 Y-5.817 Z5.644 </boundaryPoint>)
(<boundaryPoint> X-20.253 Y-4.5 Z5.644 </boundaryPoint>)
(<boundaryPoint> X-20.123 Y-3.183 Z5.644 </boundaryPoint>)
(<boundaryPoint> X-19.739 Y-1.916 Z5.644 </boundaryPoint>)
(<boundaryPoint> X-19.115 Y-0.748 Z5.644 </boundaryPoint>)
(<boundaryPoint> X-18.275 Y0.275 Z5.644 </boundaryPoint>)
(<boundaryPoint> X-17.252 Y1.115 Z5.644 </boundaryPoint>)
(<boundaryPoint> X-16.084 Y1.739 Z5.644 </boundaryPoint>)
(<boundaryPoint> X-14.817 Y2.123 Z5.644 </boundaryPoint>)
(<boundaryPoint> X-13.5 Y2.253 Z5.644 </boundaryPoint>)
(<boundaryPoint> X-12.183 Y2.123 Z5.644 </boundaryPoint>)
(<boundaryPoint> X-10.916 Y1.739 Z5.644 </boundaryPoint>)
(<boundaryPoint> X-9.748 Y1.115 Z5.644 </boundaryPoint>)
(<boundaryPoint> X-8.725 Y0.275 Z5.644 </boundaryPoint>)
(<boundaryPoint> X-7.885 Y-0.748 Z5.644 </boundaryPoint>)
(<boundaryPoint> X-7.261 Y-1.916 Z5.644 </boundaryPoint>)
(<boundaryPoint> X-6.877 Y-3.183 Z5.644 </boundaryPoint>)
(<boundaryPoint> X-6.747 Y-4.5 Z5.644 </boundaryPoint>)
(<boundaryPoint> X-6.877 Y-5.817 Z5.644 </boundaryPoint>)
(<boundaryPoint> X-7.261 Y-7.084 Z5.644 </boundaryPoint>)
(<boundaryPoint> X-7.885 Y-8.252 Z5.644 </boundaryPoint>)
(<boundaryPoint> X-8.725 Y-9.275 Z5.644 </boundaryPoint>)
(<boundaryPoint> X-9.748 Y-10.115 Z5.644 </boundaryPoint>)
(<boundaryPoint> X-10.916 Y-10.739 Z5.644 </boundaryPoint>)
(<boundaryPoint> X-12.183 Y-11.123 Z5.644 </boundaryPoint>)
(<boundaryPoint> X-13.5 Y-11.253 Z5.644 </boundaryPoint>)
(<boundaryPoint> X-14.817 Y-11.123 Z5.644 </boundaryPoint>)
(<edge> inner )
G1 X-18.05 Y-9.72 Z5.64 F4200.0
G1 F1200.0
G1 E913.485
G1 F4200.0
M101
G1 X-18.42 Y-9.42 Z5.64 F2400.0 E913.51
G1 X-19.28 Y-8.36 Z5.64 F2400.0 E913.582
G1 X-19.93 Y-7.16 Z5.64 F2400.0 E913.654
G1 X-20.32 Y-5.86 Z5.64 F2400.0 E913.726
G1 X-20.45 Y-4.5 Z5.64 F2400.0 E913.798
G1 X-20.32 Y-3.14 Z5.64 F2400.0 E913.87
G1 X-19.93 Y-1.84 Z5.64 F2400.0 E913.942
G1 X-19.28 Y-0.64 Z5.64 F2400.0 E914.014
G1 X-18.42 Y0.42 Z5.64 F2400.0 E914.086
G1 X-17.36 Y1.28 Z5.64 F2400.0 E914.158
G1 X-16.16 Y1.93 Z5.64 F2400.0 E914.23
G1 X-14.86 Y2.32 Z5.64 F2400.0 E914.302
G1 X-13.5 Y2.45 Z5.64 F2400.0 E914.374
G1 X-12.14 Y2.32 Z5.64 F2400.0 E914.446
G1 X-10.84 Y1.93 Z5.64 F2400.0 E914.518
G1 X-9.64 Y1.28 Z5.64 F2400.0 E914.591
G1 X-8.58 Y0.42 Z5.64 F2400.0 E914.663
G1 X-7.72 Y-0.64 Z5.64 F2400.0 E914.735
G1 X-7.08 Y-1.84 Z5.64 F2400.0 E914.807
G1 X-6.68 Y-3.14 Z5.64 F2400.0 E914.879
G1 X-6.55 Y-4.5 Z5.64 F2400.0 E914.951
G1 X-6.68 Y-5.86 Z5.64 F2400.0 E915.023
G1 X-7.08 Y-7.16 Z5.64 F2400.0 E915.095
G1 X-7.72 Y-8.36 Z5.64 F2400.0 E915.167
G1 X-8.58 Y-9.42 Z5.64 F2400.0 E915.239
G1 X-9.64 Y-10.28 Z5.64 F2400.0 E915.311
G1 X-10.84 Y-10.93 Z5.64 F2400.0 E915.383
G1 X-12.14 Y-11.32 Z5.64 F2400.0 E915.455
G1 X-13.5 Y-11.45 Z5.64 F2400.0 E915.527
G1 X-14.86 Y-11.32 Z5.64 F2400.0 E915.599
G1 X-16.16 Y-10.93 Z5.64 F2400.0 E915.671
G1 X-17.36 Y-10.28 Z5.64 F2400.0 E915.743
G1 X-18.03 Y-9.73 Z5.64 F2400.0 E915.789
G1 X-18.05 Y-9.72 Z5.64 F2400.0 E915.79
G1 F1200.0
G1 E915.023
G1 F2400.0
M103
(</edge>)
(</boundaryPerimeter>)
(</nestedRing>)
(<infill>)
(<infillBoundary>)
(<infillPoint> X-25.449 Y7.449 Z5.644 </infillPoint>)
(<infillPoint> X-27.55 Y4.888 Z5.644 </infillPoint>)
(<infillPoint> X-29.111 Y1.966 Z5.644 </infillPoint>)
(<infillPoint> X-30.073 Y-1.204 Z5.644 </infillPoint>)
(<infillPoint> X-30.398 Y-4.5 Z5.644 </infillPoint>)
(<infillPoint> X-30.073 Y-7.796 Z5.644 </infillPoint>)
(<infillPoint> X-29.111 Y-10.966 Z5.644 </infillPoint>)
(<infillPoint> X-27.55 Y-13.888 Z5.644 </infillPoint>)
(<infillPoint> X-25.697 Y-16.146 Z5.644 </infillPoint>)
(<infillPoint> X-25.062 Y-15.526 Z5.644 </infillPoint>)
(<infillPoint> X-24.5 Y-15.376 Z5.644 </infillPoint>)
(<infillPoint> X-23.938 Y-15.526 Z5.644 </infillPoint>)
(<infillPoint> X-23.526 Y-15.938 Z5.644 </infillPoint>)
(<infillPoint> X-23.376 Y-16.5 Z5.644 </infillPoint>)
(<infillPoint> X-23.526 Y-17.062 Z5.644 </infillPoint>)
(<infillPoint> X-23.804 Y-17.34 Z5.644 </infillPoint>)
(<infillPoint> X-23.942 Y-17.685 Z5.644 </infillPoint>)
(<infillPoint> X-22.888 Y-18.55 Z5.644 </infillPoint>)
(<infillPoint> X-19.966 Y-20.111 Z5.644 </infillPoint>)
(<infillPoint> X-19.537 Y-20.241 Z5.644 </infillPoint>)
(<infillPoint> X-18.865 Y-19.828 Z5.644 </infillPoint>)
(<infillPoint> X-18.562 Y-19.526 Z5.644 </infillPoint>)
(<infillPoint> X-18.0 Y-19.376 Z5.644 </infillPoint>)
(<infillPoint> X-17.438 Y-19.526 Z5.644 </infillPoint>)
(<infillPoint> X-17.026 Y-19.938 Z5.644 </infillPoint>)
(<infillPoint> X-16.876 Y-20.5 Z5.644 </infillPoint>)
(<infillPoint> X-16.945 Y-20.758 Z5.644 </infillPoint>)
(<infillPoint> X-16.672 Y-21.085 Z5.644 </infillPoint>)
(<infillPoint> X-13.5 Y-21.398 Z5.644 </infillPoint>)
(<infillPoint> X-10.204 Y-21.073 Z5.644 </infillPoint>)
(<infillPoint> X-7.034 Y-20.111 Z5.644 </infillPoint>)
(<infillPoint> X-4.112 Y-18.55 Z5.644 </infillPoint>)
(<infillPoint> X-1.551 Y-16.449 Z5.644 </infillPoint>)
(<infillPoint> X0.55 Y-13.888 Z5.644 </infillPoint>)
(<infillPoint> X2.111 Y-10.966 Z5.644 </infillPoint>)
(<infillPoint> X3.073 Y-7.796 Z5.644 </infillPoint>)
(<infillPoint> X3.398 Y-4.5 Z5.644 </infillPoint>)
(<infillPoint> X3.073 Y-1.204 Z5.644 </infillPoint>)
(<infillPoint> X2.111 Y1.966 Z5.644 </infillPoint>)
(<infillPoint> X0.55 Y4.888 Z5.644 </infillPoint>)
(<infillPoint> X-1.551 Y7.449 Z5.644 </infillPoint>)
(<infillPoint> X-4.112 Y9.55 Z5.644 </infillPoint>)
(<infillPoint> X-7.034 Y11.111 Z5.644 </infillPoint>)
(<infillPoint> X-10.204 Y12.073 Z5.644 </infillPoint>)
(<infillPoint> X-13.5 Y12.398 Z5.644 </infillPoint>)
(<infillPoint> X-16.796 Y12.073 Z5.644 </infillPoint>)
(<infillPoint> X-19.966 Y11.111 Z5.644 </infillPoint>)
(<infillPoint> X-22.888 Y9.55 Z5.644 </infillPoint>)
(</infillBoundary>)
(<infillBoundary>)
(<infillPoint> X-16.315 Y-11.296 Z5.644 </infillPoint>)
(<infillPoint> X-17.587 Y-10.616 Z5.644 </infillPoint>)
(<infillPoint> X-18.701 Y-9.701 Z5.644 </infillPoint>)
(<infillPoint> X-19.616 Y-8.587 Z5.644 </infillPoint>)
(<infillPoint> X-20.296 Y-7.315 Z5.644 </infillPoint>)
(<infillPoint> X-20.714 Y-5.935 Z5.644 </infillPoint>)
(<infillPoint> X-20.856 Y-4.5 Z5.644 </infillPoint>)
(<infillPoint> X-20.714 Y-3.065 Z5.644 </infillPoint>)
(<infillPoint> X-20.296 Y-1.685 Z5.644 </infillPoint>)
(<infillPoint> X-19.616 Y-0.413 Z5.644 </infillPoint>)
(<infillPoint> X-18.701 Y0.701 Z5.644 </infillPoint>)
(<infillPoint> X-17.587 Y1.616 Z5.644 </infillPoint>)
(<infillPoint> X-16.315 Y2.296 Z5.644 </infillPoint>)
(<infillPoint> X-14.935 Y2.714 Z5.644 </infillPoint>)
(<infillPoint> X-13.5 Y2.856 Z5.644 </infillPoint>)
(<infillPoint> X-12.065 Y2.714 Z5.644 </infillPoint>)
(<infillPoint> X-10.685 Y2.296 Z5.644 </infillPoint>)
(<infillPoint> X-9.413 Y1.616 Z5.644 </infillPoint>)
(<infillPoint> X-8.299 Y0.701 Z5.644 </infillPoint>)
(<infillPoint> X-7.384 Y-0.413 Z5.644 </infillPoint>)
(<infillPoint> X-6.704 Y-1.685 Z5.644 </infillPoint>)
(<infillPoint> X-6.286 Y-3.065 Z5.644 </infillPoint>)
(<infillPoint> X-6.144 Y-4.5 Z5.644 </infillPoint>)
(<infillPoint> X-6.286 Y-5.935 Z5.644 </infillPoint>)
(<infillPoint> X-6.704 Y-7.315 Z5.644 </infillPoint>)
(<infillPoint> X-7.384 Y-8.587 Z5.644 </infillPoint>)
(<infillPoint> X-8.299 Y-9.701 Z5.644 </infillPoint>)
(<infillPoint> X-9.413 Y-10.616 Z5.644 </infillPoint>)
(<infillPoint> X-10.685 Y-11.296 Z5.644 </infillPoint>)
(<infillPoint> X-12.065 Y-11.714 Z5.644 </infillPoint>)
(<infillPoint> X-13.5 Y-11.856 Z5.644 </infillPoint>)
(<infillPoint> X-14.935 Y-11.714 Z5.644 </infillPoint>)
(</infillBoundary>)
;M108 R80.0
G1 X-17.09 Y-11.2 Z5.64 F4200.0
G1 F1200.0
G1 E915.79
G1 F4200.0
M101
G1 X-28.67 Y-11.2 Z5.64 F4800.0 E916.401
G1 X-28.87 Y-10.8 Z5.64 F4800.0 E916.425
G1 X-17.8 Y-10.8 Z5.64 F4800.0 E917.01
G1 X-18.29 Y-10.4 Z5.64 F4800.0 E917.043
G1 X-28.99 Y-10.4 Z5.64 F4800.0 E917.608
G1 X-29.11 Y-10.0 Z5.64 F4800.0 E917.63
G1 X-18.78 Y-10.0 Z5.64 F4800.0 E918.176
G1 X-19.15 Y-9.6 Z5.64 F4800.0 E918.205
G1 X-29.23 Y-9.6 Z5.64 F4800.0 E918.737
G1 X-29.35 Y-9.2 Z5.64 F4800.0 E918.759
G1 X-19.48 Y-9.2 Z5.64 F4800.0 E919.281
G1 X-19.8 Y-8.8 Z5.64 F4800.0 E919.309
G1 X-29.48 Y-8.8 Z5.64 F4800.0 E919.82
G1 X-29.6 Y-8.4 Z5.64 F4800.0 E919.842
G1 X-20.03 Y-8.4 Z5.64 F4800.0 E920.347
G1 X-20.25 Y-8.0 Z5.64 F4800.0 E920.371
G1 X-29.72 Y-8.0 Z5.64 F4800.0 E920.871
G1 X-29.81 Y-7.6 Z5.64 F4800.0 E920.893
G1 X-20.46 Y-7.6 Z5.64 F4800.0 E921.387
G1 X-20.62 Y-7.2 Z5.64 F4800.0 E921.41
G1 X-29.85 Y-7.2 Z5.64 F4800.0 E921.897
G1 X-29.89 Y-6.8 Z5.64 F4800.0 E921.918
G1 X-20.75 Y-6.8 Z5.64 F4800.0 E922.401
G1 X-20.87 Y-6.4 Z5.64 F4800.0 E922.423
G1 X-29.93 Y-6.4 Z5.64 F4800.0 E922.902
G1 X-29.97 Y-6.0 Z5.64 F4800.0 E922.923
G1 X-20.99 Y-6.0 Z5.64 F4800.0 E923.398
G1 X-21.03 Y-5.6 Z5.64 F4800.0 E923.419
G1 X-30.01 Y-5.6 Z5.64 F4800.0 E923.893
G1 X-30.05 Y-5.2 Z5.64 F4800.0 E923.915
G1 X-21.07 Y-5.2 Z5.64 F4800.0 E924.389
G1 X-21.11 Y-4.8 Z5.64 F4800.0 E924.41
G1 X-30.09 Y-4.8 Z5.64 F4800.0 E924.885
G1 X-30.11 Y-4.4 Z5.64 F4800.0 E924.906
G1 X-21.13 Y-4.4 Z5.64 F4800.0 E925.38
G1 X-21.09 Y-4.0 Z5.64 F4800.0 E925.401
G1 X-30.07 Y-4.0 Z5.64 F4800.0 E925.876
G1 X-30.03 Y-3.6 Z5.64 F4800.0 E925.897
G1 X-21.05 Y-3.6 Z5.64 F4800.0 E926.371
G1 X-21.01 Y-3.2 Z5.64 F4800.0 E926.392
G1 X-29.99 Y-3.2 Z5.64 F4800.0 E926.867
G1 X-29.95 Y-2.8 Z5.64 F4800.0 E926.888
G1 X-20.93 Y-2.8 Z5.64 F4800.0 E927.365
G1 X-20.81 Y-2.4 Z5.64 F4800.0 E927.387
G1 X-29.91 Y-2.4 Z5.64 F4800.0 E927.868
G1 X-29.87 Y-2.0 Z5.64 F4800.0 E927.889
G1 X-20.68 Y-2.0 Z5.64 F4800.0 E928.374
G1 X-20.56 Y-1.6 Z5.64 F4800.0 E928.396
G1 X-29.83 Y-1.6 Z5.64 F4800.0 E928.886
G1 X-29.78 Y-1.2 Z5.64 F4800.0 E928.907
G1 X-20.35 Y-1.2 Z5.64 F4800.0 E929.405
G1 X-20.14 Y-0.8 Z5.64 F4800.0 E929.429
G1 X-29.66 Y-0.8 Z5.64 F4800.0 E929.932
G1 X-29.54 Y-0.4 Z5.64 F4800.0 E929.954
G1 X-19.93 Y-0.4 Z5.64 F4800.0 E930.461
G1 X-19.64 Y0.0 Z5.64 F4800.0 E930.487
G1 X-29.42 Y0.0 Z5.64 F4800.0 E931.004
G1 X-29.29 Y0.4 Z5.64 F4800.0 E931.026
G1 X-19.31 Y0.4 Z5.64 F4800.0 E931.553
G1 X-18.98 Y0.8 Z5.64 F4800.0 E931.58
G1 X-29.17 Y0.8 Z5.64 F4800.0 E932.119
G1 X-29.05 Y1.2 Z5.64 F4800.0 E932.141
G1 X-18.54 Y1.2 Z5.64 F4800.0 E932.696
G1 X-18.05 Y1.6 Z5.64 F4800.0 E932.73
G1 X-28.93 Y1.6 Z5.64 F4800.0 E933.304
G1 X-28.78 Y2.0 Z5.64 F4800.0 E933.327
G1 X-17.46 Y2.0 Z5.64 F4800.0 E933.925
G1 X-16.71 Y2.4 Z5.64 F4800.0 E933.97
G1 X-28.56 Y2.4 Z5.64 F4800.0 E934.595
G1 X-28.35 Y2.8 Z5.64 F4800.0 E934.619
G1 X-15.62 Y2.8 Z5.64 F4800.0 E935.292
G1 F1200.0
G1 E934.292
G1 F4800.0
M103
G1 X-11.38 Y2.8 Z5.64 F4200.0
G1 F1200.0
G1 E935.292
G1 F4200.0
M101
G1 X1.35 Y2.8 Z5.64 F4800.0 E935.964
G1 X1.13 Y3.2 Z5.64 F4800.0 E935.988
G1 X-28.13 Y3.2 Z5.64 F4800.0 E937.534
G1 X-27.92 Y3.6 Z5.64 F4800.0 E937.558
G1 X0.92 Y3.6 Z5.64 F4800.0 E939.082
G1 X0.71 Y4.0 Z5.64 F4800.0 E939.106
G1 X-27.71 Y4.0 Z5.64 F4800.0 E940.607
G1 X-27.49 Y4.4 Z5.64 F4800.0 E940.631
G1 X0.49 Y4.4 Z5.64 F4800.0 E942.109
G1 X0.26 Y4.8 Z5.64 F4800.0 E942.134
G1 X-27.26 Y4.8 Z5.64 F4800.0 E943.587
G1 X-26.93 Y5.2 Z5.64 F4800.0 E943.615
G1 X-0.07 Y5.2 Z5.64 F4800.0 E945.034
G1 X-0.4 Y5.6 Z5.64 F4800.0 E945.061
G1 X-26.6 Y5.6 Z5.64 F4800.0 E946.446
G1 X-26.28 Y6.0 Z5.64 F4800.0 E946.473
G1 X-0.73 Y6.0 Z5.64 F4800.0 E947.823
G1 X-1.05 Y6.4 Z5.64 F4800.0 E947.85
G1 X-25.95 Y6.4 Z5.64 F4800.0 E949.165
G1 X-25.62 Y6.8 Z5.64 F4800.0 E949.192
G1 X-1.38 Y6.8 Z5.64 F4800.0 E950.473
G1 X-1.71 Y7.2 Z5.64 F4800.0 E950.5
G1 X-25.29 Y7.2 Z5.64 F4800.0 E951.746
G1 X-24.82 Y7.6 Z5.64 F4800.0 E951.778
G1 X-2.18 Y7.6 Z5.64 F4800.0 E952.974
G1 X-2.67 Y8.0 Z5.64 F4800.0 E953.008
G1 X-24.34 Y8.0 Z5.64 F4800.0 E954.152
G1 X-23.85 Y8.4 Z5.64 F4800.0 E954.186
G1 X-3.15 Y8.4 Z5.64 F4800.0 E955.279
G1 X-3.64 Y8.8 Z5.64 F4800.0 E955.312
G1 X-23.36 Y8.8 Z5.64 F4800.0 E956.354
G1 X-22.87 Y9.2 Z5.64 F4800.0 E956.387
G1 X-4.13 Y9.2 Z5.64 F4800.0 E957.378
G1 X-4.8 Y9.6 Z5.64 F4800.0 E957.419
G1 X-22.2 Y9.6 Z5.64 F4800.0 E958.338
G1 F1200.0
G1 E958.338
G1 F4800.0
M103
G1 X-21.45 Y10.0 Z5.64 F4200.0
G1 F1200.0
G1 E958.338
G1 F4200.0
M101
G1 X-5.55 Y10.0 Z5.64 F4800.0 E959.178
G1 F1200.0
G1 E959.178
G1 F4800.0
M103
G1 X-6.3 Y10.4 Z5.64 F4200.0
G1 F1200.0
G1 E959.178
G1 F4200.0
M101
G1 X-20.7 Y10.4 Z5.64 F4800.0 E959.939
G1 F1200.0
G1 E959.939
G1 F4800.0
M103
G1 X-19.95 Y10.8 Z5.64 F4200.0
G1 F1200.0
G1 E959.939
G1 F4200.0
M101
G1 X-7.05 Y10.8 Z5.64 F4800.0 E960.621
G1 F1200.0
G1 E960.312
G1 F4800.0
M103
G1 X-8.29 Y11.2 Z5.64 F4200.0
G1 F1200.0
G1 E960.621
G1 F4200.0
M101
G1 X-18.71 Y11.2 Z5.64 F4800.0 E961.171
G1 F1200.0
G1 E960.794
G1 F4800.0
M103
G1 X-17.39 Y11.6 Z5.64 F4200.0
G1 F1200.0
G1 E961.171
G1 F4200.0
M101
G1 X-9.61 Y11.6 Z5.64 F4800.0 E961.582
G1 F1200.0
G1 E960.582
G1 F4800.0
M103
G1 X-12.32 Y12.0 Z5.64 F4200.0
G1 F1200.0
G1 E961.582
G1 F4200.0
M101
G1 X-14.68 Y12.0 Z5.64 F4800.0 E961.707
G1 F1200.0
G1 E960.707
G1 F4800.0
M103
G1 X-10.29 Y2.4 Z5.64 F4200.0
G1 F1200.0
G1 E961.707
G1 F4200.0
M101
G1 X1.56 Y2.4 Z5.64 F4800.0 E962.333
G1 X1.78 Y2.0 Z5.64 F4800.0 E962.357
G1 X-9.54 Y2.0 Z5.64 F4800.0 E962.954
G1 X-8.95 Y1.6 Z5.64 F4800.0 E962.992
G1 X1.93 Y1.6 Z5.64 F4800.0 E963.567
G1 X2.05 Y1.2 Z5.64 F4800.0 E963.589
G1 X-8.47 Y1.2 Z5.64 F4800.0 E964.144
G1 X-8.02 Y0.8 Z5.64 F4800.0 E964.176
G1 X2.17 Y0.8 Z5.64 F4800.0 E964.714
G1 X2.29 Y0.4 Z5.64 F4800.0 E964.736
G1 X-7.69 Y0.4 Z5.64 F4800.0 E965.264
G1 F1200.0
G1 E964.264
G1 F4800.0
M103
G1 X2.42 Y-0.0 Z5.64 F4200.0
G1 F1200.0
G1 E965.264
G1 F4200.0
M101
G1 X-7.36 Y0.0 Z5.64 F4800.0 E965.78
G1 X-7.07 Y-0.4 Z5.64 F4800.0 E965.806
G1 X2.54 Y-0.4 Z5.64 F4800.0 E966.314
G1 X2.66 Y-0.8 Z5.64 F4800.0 E966.336
G1 X-6.86 Y-0.8 Z5.64 F4800.0 E966.839
G1 X-6.65 Y-1.2 Z5.64 F4800.0 E966.863
G1 X2.78 Y-1.2 Z5.64 F4800.0 E967.361
G1 X2.83 Y-1.6 Z5.64 F4800.0 E967.382
G1 X-6.44 Y-1.6 Z5.64 F4800.0 E967.871
G1 X-6.32 Y-2.0 Z5.64 F4800.0 E967.893
G1 X2.87 Y-2.0 Z5.64 F4800.0 E968.379
G1 X2.91 Y-2.4 Z5.64 F4800.0 E968.4
G1 X-6.2 Y-2.4 Z5.64 F4800.0 E968.881
G1 X-6.07 Y-2.8 Z5.64 F4800.0 E968.903
G1 X2.95 Y-2.8 Z5.64 F4800.0 E969.38
G1 X2.99 Y-3.2 Z5.64 F4800.0 E969.401
G1 X-5.99 Y-3.2 Z5.64 F4800.0 E969.875
G1 X-5.95 Y-3.6 Z5.64 F4800.0 E969.896
G1 X3.03 Y-3.6 Z5.64 F4800.0 E970.371
G1 X3.07 Y-4.0 Z5.64 F4800.0 E970.392
G1 X-5.91 Y-4.0 Z5.64 F4800.0 E970.866
G1 X-5.87 Y-4.4 Z5.64 F4800.0 E970.887
G1 X3.11 Y-4.4 Z5.64 F4800.0 E971.362
G1 X3.09 Y-4.8 Z5.64 F4800.0 E971.383
G1 X-5.89 Y-4.8 Z5.64 F4800.0 E971.857
G1 X-5.93 Y-5.2 Z5.64 F4800.0 E971.879
G1 X3.05 Y-5.2 Z5.64 F4800.0 E972.353
G1 X3.01 Y-5.6 Z5.64 F4800.0 E972.374
G1 X-5.97 Y-5.6 Z5.64 F4800.0 E972.848
G1 X-6.01 Y-6.0 Z5.64 F4800.0 E972.87
G1 X2.97 Y-6.0 Z5.64 F4800.0 E973.344
G1 X2.93 Y-6.4 Z5.64 F4800.0 E973.365
G1 X-6.13 Y-6.4 Z5.64 F4800.0 E973.844
G1 X-6.26 Y-6.8 Z5.64 F4800.0 E973.866
G1 X2.89 Y-6.8 Z5.64 F4800.0 E974.349
G1 X2.85 Y-7.2 Z5.64 F4800.0 E974.371
G1 X-6.38 Y-7.2 Z5.64 F4800.0 E974.858
G1 X-6.54 Y-7.6 Z5.64 F4800.0 E974.881
G1 X2.81 Y-7.6 Z5.64 F4800.0 E975.375
G1 X2.72 Y-8.0 Z5.64 F4800.0 E975.396
G1 X-6.75 Y-8.0 Z5.64 F4800.0 E975.897
G1 X-6.97 Y-8.4 Z5.64 F4800.0 E975.921
G1 X2.6 Y-8.4 Z5.64 F4800.0 E976.426
G1 X2.48 Y-8.8 Z5.64 F4800.0 E976.448
G1 X-7.2 Y-8.8 Z5.64 F4800.0 E976.959
G1 X-7.53 Y-9.2 Z5.64 F4800.0 E976.986
G1 X2.35 Y-9.2 Z5.64 F4800.0 E977.508
G1 X2.23 Y-9.6 Z5.64 F4800.0 E977.53
G1 X-7.85 Y-9.6 Z5.64 F4800.0 E978.063
G1 X-8.22 Y-10.0 Z5.64 F4800.0 E978.092
G1 X2.11 Y-10.0 Z5.64 F4800.0 E978.637
G1 X1.99 Y-10.4 Z5.64 F4800.0 E978.66
G1 X-8.71 Y-10.4 Z5.64 F4800.0 E979.225
G1 X-9.2 Y-10.8 Z5.64 F4800.0 E979.258
G1 X1.87 Y-10.8 Z5.64 F4800.0 E979.842
G1 X1.67 Y-11.2 Z5.64 F4800.0 E979.866
G1 X-9.91 Y-11.2 Z5.64 F4800.0 E980.478
G1 X-10.72 Y-11.6 Z5.64 F4800.0 E980.526
G1 X1.46 Y-11.6 Z5.64 F4800.0 E981.169
G1 X1.24 Y-12.0 Z5.64 F4800.0 E981.193
G1 X-28.24 Y-12.0 Z5.64 F4800.0 E982.75
G1 X-28.46 Y-11.6 Z5.64 F4800.0 E982.774
G1 X-16.28 Y-11.6 Z5.64 F4800.0 E983.418
G1 F1200.0
G1 E982.418
G1 F4800.0
M103
G1 X-17.57 Y-19.2 Z5.64 F4200.0
G1 F1200.0
G1 E983.418
G1 F4200.0
M101
G1 X-5.92 Y-19.2 Z5.64 F4800.0 E984.033
G1 F1200.0
G1 E984.033
G1 F4800.0
M103
G1 X-6.67 Y-19.6 Z5.64 F4200.0
G1 F1200.0
G1 E984.033
G1 F4200.0
M101
G1 X-16.97 Y-19.6 Z5.64 F4800.0 E984.577
G1 X-16.73 Y-20.0 Z5.64 F4800.0 E984.601
G1 X-7.63 Y-20.0 Z5.64 F4800.0 E985.082
G1 F1200.0
G1 E984.703
G1 F4800.0
M103
G1 X-8.95 Y-20.4 Z5.64 F4200.0
G1 F1200.0
G1 E985.082
G1 F4200.0
M101
G1 X-16.63 Y-20.4 Z5.64 F4800.0 E985.487
G1 X-16.54 Y-20.8 Z5.64 F4800.0 E985.509
G1 X-10.29 Y-20.8 Z5.64 F4800.0 E985.839
G1 F1200.0
G1 E984.839
G1 F4800.0
M103
G1 X-5.17 Y-18.8 Z5.64 F4200.0
G1 F1200.0
G1 E985.839
G1 F4200.0
M101
G1 X-21.83 Y-18.8 Z5.64 F4800.0 E986.719
G1 F1200.0
G1 E986.719
G1 F4800.0
M103
G1 X-21.08 Y-19.2 Z5.64 F4200.0
G1 F1200.0
G1 E986.719
G1 F4200.0
M101
G1 X-18.43 Y-19.2 Z5.64 F4800.0 E986.859
G1 X-19.03 Y-19.6 Z5.64 F4800.0 E986.897
G1 X-20.33 Y-19.6 Z5.64 F4800.0 E986.965
G1 F1200.0
G1 E985.965
G1 F4800.0
M103
G1 X1.03 Y-12.4 Z5.64 F4200.0
G1 F1200.0
G1 E986.965
G1 F4200.0
M101
G1 X-28.03 Y-12.4 Z5.64 F4800.0 E988.5
G1 X-27.81 Y-12.8 Z5.64 F4800.0 E988.524
G1 X0.81 Y-12.8 Z5.64 F4800.0 E990.036
G1 X0.6 Y-13.2 Z5.64 F4800.0 E990.06
G1 X-27.6 Y-13.2 Z5.64 F4800.0 E991.55
G1 X-27.39 Y-13.6 Z5.64 F4800.0 E991.574
G1 X0.39 Y-13.6 Z5.64 F4800.0 E993.041
G1 X0.1 Y-14.0 Z5.64 F4800.0 E993.067
G1 X-27.1 Y-14.0 Z5.64 F4800.0 E994.504
G1 X-26.77 Y-14.4 Z5.64 F4800.0 E994.531
G1 X-0.23 Y-14.4 Z5.64 F4800.0 E995.933
G1 X-0.56 Y-14.8 Z5.64 F4800.0 E995.96
G1 X-26.44 Y-14.8 Z5.64 F4800.0 E997.327
G1 X-26.11 Y-15.2 Z5.64 F4800.0 E997.354
G1 X-0.89 Y-15.2 Z5.64 F4800.0 E998.687
G1 X-1.22 Y-15.6 Z5.64 F4800.0 E998.714
G1 X-23.47 Y-15.6 Z5.64 F4800.0 E999.889
G1 X-23.22 Y-16.0 Z5.64 F4800.0 E999.914
G1 X-1.55 Y-16.0 Z5.64 F4800.0 E1001.059
G1 X-1.93 Y-16.4 Z5.64 F4800.0 E1001.088
G1 X-23.11 Y-16.4 Z5.64 F4800.0 E1002.207
G1 X-23.17 Y-16.8 Z5.64 F4800.0 E1002.229
G1 X-2.42 Y-16.8 Z5.64 F4800.0 E1003.324
G1 X-2.91 Y-17.2 Z5.64 F4800.0 E1003.358
G1 X-23.27 Y-17.2 Z5.64 F4800.0 E1004.434
G1 X-23.6 Y-17.6 Z5.64 F4800.0 E1004.461
G1 X-3.4 Y-17.6 Z5.64 F4800.0 E1005.528
G1 X-3.88 Y-18.0 Z5.64 F4800.0 E1005.562
G1 X-23.12 Y-18.0 Z5.64 F4800.0 E1006.578
G1 X-22.57 Y-18.4 Z5.64 F4800.0 E1006.613
G1 X-4.43 Y-18.4 Z5.64 F4800.0 E1007.572
G1 F1200.0
G1 E1006.572
G1 F4800.0
M103
(</infill>)
(</nestedRing>)
(</rotation>)
(</layer>)
(<layer> 5.914 )
(<rotation> (6.12323399574e-17+1j) )
(<nestedRing>)
(<boundaryPerimeter>)
(<boundaryPoint> X-25.875 Y7.875 Z5.914 </boundaryPoint>)
(<boundaryPoint> X-28.051 Y5.223 Z5.914 </boundaryPoint>)
(<boundaryPoint> X-29.668 Y2.197 Z5.914 </boundaryPoint>)
(<boundaryPoint> X-30.664 Y-1.086 Z5.914 </boundaryPoint>)
(<boundaryPoint> X-31.001 Y-4.5 Z5.914 </boundaryPoint>)
(<boundaryPoint> X-30.664 Y-7.914 Z5.914 </boundaryPoint>)
(<boundaryPoint> X-29.668 Y-11.197 Z5.914 </boundaryPoint>)
(<boundaryPoint> X-28.051 Y-14.223 Z5.914 </boundaryPoint>)
(<boundaryPoint> X-25.875 Y-16.875 Z5.914 </boundaryPoint>)
(<boundaryPoint> X-23.223 Y-19.051 Z5.914 </boundaryPoint>)
(<boundaryPoint> X-20.197 Y-20.668 Z5.914 </boundaryPoint>)
(<boundaryPoint> X-16.914 Y-21.664 Z5.914 </boundaryPoint>)
(<boundaryPoint> X-13.5 Y-22.001 Z5.914 </boundaryPoint>)
(<boundaryPoint> X-10.086 Y-21.664 Z5.914 </boundaryPoint>)
(<boundaryPoint> X-6.803 Y-20.668 Z5.914 </boundaryPoint>)
(<boundaryPoint> X-3.777 Y-19.051 Z5.914 </boundaryPoint>)
(<boundaryPoint> X-1.125 Y-16.875 Z5.914 </boundaryPoint>)
(<boundaryPoint> X1.051 Y-14.223 Z5.914 </boundaryPoint>)
(<boundaryPoint> X2.668 Y-11.197 Z5.914 </boundaryPoint>)
(<boundaryPoint> X3.664 Y-7.914 Z5.914 </boundaryPoint>)
(<boundaryPoint> X4.001 Y-4.5 Z5.914 </boundaryPoint>)
(<boundaryPoint> X3.664 Y-1.086 Z5.914 </boundaryPoint>)
(<boundaryPoint> X2.668 Y2.197 Z5.914 </boundaryPoint>)
(<boundaryPoint> X1.051 Y5.223 Z5.914 </boundaryPoint>)
(<boundaryPoint> X-1.125 Y7.875 Z5.914 </boundaryPoint>)
(<boundaryPoint> X-3.777 Y10.051 Z5.914 </boundaryPoint>)
(<boundaryPoint> X-6.803 Y11.668 Z5.914 </boundaryPoint>)
(<boundaryPoint> X-10.086 Y12.664 Z5.914 </boundaryPoint>)
(<boundaryPoint> X-13.5 Y13.001 Z5.914 </boundaryPoint>)
(<boundaryPoint> X-16.914 Y12.664 Z5.914 </boundaryPoint>)
(<boundaryPoint> X-20.197 Y11.668 Z5.914 </boundaryPoint>)
(<boundaryPoint> X-23.223 Y10.051 Z5.914 </boundaryPoint>)
(<loop> inner )
G1 X-18.48 Y-9.88 Z5.91 F4200.0
G1 F1200.0
G1 E1007.572
G1 F4200.0
M101
G1 X-18.7 Y-9.7 Z5.91 F4800.0 E1007.587
G1 X-19.62 Y-8.59 Z5.91 F4800.0 E1007.663
G1 X-20.3 Y-7.32 Z5.91 F4800.0 E1007.739
G1 X-20.71 Y-5.94 Z5.91 F4800.0 E1007.816
G1 X-20.86 Y-4.5 Z5.91 F4800.0 E1007.892
G1 X-20.71 Y-3.07 Z5.91 F4800.0 E1007.968
G1 X-20.3 Y-1.69 Z5.91 F4800.0 E1008.044
G1 X-19.62 Y-0.41 Z5.91 F4800.0 E1008.12
G1 X-18.7 Y0.7 Z5.91 F4800.0 E1008.196
G1 X-17.59 Y1.62 Z5.91 F4800.0 E1008.273
G1 X-16.32 Y2.3 Z5.91 F4800.0 E1008.349
G1 X-14.94 Y2.71 Z5.91 F4800.0 E1008.425
G1 X-13.5 Y2.86 Z5.91 F4800.0 E1008.501
G1 X-12.07 Y2.71 Z5.91 F4800.0 E1008.577
G1 X-10.69 Y2.3 Z5.91 F4800.0 E1008.653
G1 X-9.41 Y1.62 Z5.91 F4800.0 E1008.73
G1 X-8.3 Y0.7 Z5.91 F4800.0 E1008.806
G1 X-7.38 Y-0.41 Z5.91 F4800.0 E1008.882
G1 X-6.7 Y-1.69 Z5.91 F4800.0 E1008.958
G1 X-6.29 Y-3.07 Z5.91 F4800.0 E1009.034
G1 X-6.14 Y-4.5 Z5.91 F4800.0 E1009.11
G1 X-6.29 Y-5.94 Z5.91 F4800.0 E1009.187
G1 X-6.7 Y-7.32 Z5.91 F4800.0 E1009.263
G1 X-7.38 Y-8.59 Z5.91 F4800.0 E1009.339
G1 X-8.3 Y-9.7 Z5.91 F4800.0 E1009.415
G1 X-9.41 Y-10.62 Z5.91 F4800.0 E1009.491
G1 X-10.69 Y-11.3 Z5.91 F4800.0 E1009.568
G1 X-12.07 Y-11.71 Z5.91 F4800.0 E1009.644
G1 X-13.5 Y-11.86 Z5.91 F4800.0 E1009.72
G1 X-14.94 Y-11.71 Z5.91 F4800.0 E1009.796
G1 X-16.32 Y-11.3 Z5.91 F4800.0 E1009.872
G1 X-17.59 Y-10.62 Z5.91 F4800.0 E1009.948
G1 X-18.48 Y-9.88 Z5.91 F4800.0 E1010.01
G1 F1200.0
G1 E1009.01
G1 F4800.0
M103
(</loop>)
(<loop> outer )
G1 X-24.21 Y-15.45 Z5.91 F4200.0
G1 F1200.0
G1 E1010.01
G1 F4200.0
M101
G1 X-23.94 Y-15.53 Z5.91 F4800.0 E1010.025
G1 X-23.53 Y-15.94 Z5.91 F4800.0 E1010.055
G1 X-23.38 Y-16.5 Z5.91 F4800.0 E1010.086
G1 X-23.53 Y-17.06 Z5.91 F4800.0 E1010.117
G1 X-23.8 Y-17.34 Z5.91 F4800.0 E1010.138
G1 X-23.94 Y-17.68 Z5.91 F4800.0 E1010.157
G1 X-22.89 Y-18.55 Z5.91 F4800.0 E1010.229
G1 X-19.97 Y-20.11 Z5.91 F4800.0 E1010.404
G1 X-19.54 Y-20.24 Z5.91 F4800.0 E1010.428
G1 X-18.86 Y-19.83 Z5.91 F4800.0 E1010.47
G1 X-18.56 Y-19.53 Z5.91 F4800.0 E1010.492
G1 X-18.0 Y-19.38 Z5.91 F4800.0 E1010.523
G1 X-17.44 Y-19.53 Z5.91 F4800.0 E1010.554
G1 X-17.03 Y-19.94 Z5.91 F4800.0 E1010.584
G1 X-16.88 Y-20.5 Z5.91 F4800.0 E1010.615
G1 X-16.95 Y-20.76 Z5.91 F4800.0 E1010.629
G1 X-16.67 Y-21.09 Z5.91 F4800.0 E1010.652
G1 X-13.5 Y-21.4 Z5.91 F4800.0 E1010.82
G1 X-10.2 Y-21.07 Z5.91 F4800.0 E1010.995
G1 X-7.03 Y-20.11 Z5.91 F4800.0 E1011.17
G1 X-4.11 Y-18.55 Z5.91 F4800.0 E1011.345
G1 X-1.55 Y-16.45 Z5.91 F4800.0 E1011.52
G1 X0.55 Y-13.89 Z5.91 F4800.0 E1011.695
G1 X2.11 Y-10.97 Z5.91 F4800.0 E1011.87
G1 X3.07 Y-7.8 Z5.91 F4800.0 E1012.045
G1 X3.4 Y-4.5 Z5.91 F4800.0 E1012.22
G1 X3.07 Y-1.2 Z5.91 F4800.0 E1012.395
G1 X2.11 Y1.97 Z5.91 F4800.0 E1012.57
G1 X0.55 Y4.89 Z5.91 F4800.0 E1012.745
G1 X-1.55 Y7.45 Z5.91 F4800.0 E1012.92
G1 X-4.11 Y9.55 Z5.91 F4800.0 E1013.095
G1 X-7.03 Y11.11 Z5.91 F4800.0 E1013.27
G1 X-10.2 Y12.07 Z5.91 F4800.0 E1013.445
G1 X-13.5 Y12.4 Z5.91 F4800.0 E1013.62
G1 X-16.8 Y12.07 Z5.91 F4800.0 E1013.795
G1 X-19.97 Y11.11 Z5.91 F4800.0 E1013.97
G1 X-22.89 Y9.55 Z5.91 F4800.0 E1014.145
G1 X-25.45 Y7.45 Z5.91 F4800.0 E1014.32
G1 X-27.55 Y4.89 Z5.91 F4800.0 E1014.495
G1 X-29.11 Y1.97 Z5.91 F4800.0 E1014.67
G1 X-30.07 Y-1.2 Z5.91 F4800.0 E1014.845
G1 X-30.4 Y-4.5 Z5.91 F4800.0 E1015.02
G1 X-30.07 Y-7.8 Z5.91 F4800.0 E1015.195
G1 X-29.11 Y-10.97 Z5.91 F4800.0 E1015.37
G1 X-27.55 Y-13.89 Z5.91 F4800.0 E1015.545
G1 X-25.7 Y-16.15 Z5.91 F4800.0 E1015.699
G1 X-25.06 Y-15.53 Z5.91 F4800.0 E1015.746
G1 X-24.5 Y-15.38 Z5.91 F4800.0 E1015.777
G1 X-24.21 Y-15.45 Z5.91 F4800.0 E1015.792
G1 F1200.0
G1 E1014.792
G1 F4800.0
M103
(</loop>)
(<edgePath>)
;M108 R40.0
G1 X-18.77 Y-20.95 Z5.91 F4200.0
G1 X-18.45 Y-21.27 Z5.91 F4200.0
G1 X-18.0 Y-21.39 Z5.91 F4200.0
G1 X-17.72 Y-21.34 Z5.91 F4200.0
G1 X-17.43 Y-21.3 Z5.91 F4200.0
G1 F1200.0
G1 E1015.792
G1 F4200.0
M101
G1 X-16.88 Y-21.47 Z5.91 F2400.0 E1015.823
G1 X-13.5 Y-21.8 Z5.91 F2400.0 E1016.002
G1 X-10.13 Y-21.47 Z5.91 F2400.0 E1016.181
G1 X-6.88 Y-20.48 Z5.91 F2400.0 E1016.36
G1 X-3.89 Y-18.88 Z5.91 F2400.0 E1016.54
G1 X-1.27 Y-16.73 Z5.91 F2400.0 E1016.719
G1 X0.88 Y-14.11 Z5.91 F2400.0 E1016.898
G1 X2.48 Y-11.12 Z5.91 F2400.0 E1017.077
G1 X3.47 Y-7.88 Z5.91 F2400.0 E1017.256
G1 X3.8 Y-4.5 Z5.91 F2400.0 E1017.435
G1 X3.47 Y-1.13 Z5.91 F2400.0 E1017.614
G1 X2.48 Y2.12 Z5.91 F2400.0 E1017.794
G1 X0.88 Y5.11 Z5.91 F2400.0 E1017.973
G1 X-1.27 Y7.73 Z5.91 F2400.0 E1018.152
G1 X-3.89 Y9.88 Z5.91 F2400.0 E1018.331
G1 X-6.88 Y11.48 Z5.91 F2400.0 E1018.51
G1 X-10.13 Y12.47 Z5.91 F2400.0 E1018.689
G1 X-13.5 Y12.8 Z5.91 F2400.0 E1018.868
G1 X-16.88 Y12.47 Z5.91 F2400.0 E1019.048
G1 X-20.12 Y11.48 Z5.91 F2400.0 E1019.227
G1 X-23.11 Y9.88 Z5.91 F2400.0 E1019.406
G1 X-25.73 Y7.73 Z5.91 F2400.0 E1019.585
G1 X-27.88 Y5.11 Z5.91 F2400.0 E1019.764
G1 X-29.48 Y2.12 Z5.91 F2400.0 E1019.943
G1 X-30.47 Y-1.13 Z5.91 F2400.0 E1020.122
G1 X-30.8 Y-4.5 Z5.91 F2400.0 E1020.302
G1 X-30.47 Y-7.88 Z5.91 F2400.0 E1020.481
G1 X-29.48 Y-11.12 Z5.91 F2400.0 E1020.66
G1 X-27.88 Y-14.11 Z5.91 F2400.0 E1020.839
G1 X-25.73 Y-16.73 Z5.91 F2400.0 E1021.018
G1 X-25.18 Y-17.18 Z5.91 F2400.0 E1021.056
G1 F1200.0
G1 E1021.056
G1 F2400.0
M103
G1 X-24.94 Y-17.38 Z5.91 F4200.0
G1 F1200.0
G1 E1021.056
G1 F4200.0
M101
G1 X-23.11 Y-18.88 Z5.91 F2400.0 E1021.181
G1 X-20.12 Y-20.48 Z5.91 F2400.0 E1021.36
G1 X-18.91 Y-20.85 Z5.91 F2400.0 E1021.427
G1 F1200.0
G1 E1021.427
G1 F2400.0
M103
(</edgePath>)
(</boundaryPerimeter>)
(<nestedRing>)
(<boundaryPerimeter>)
(<boundaryPoint> X-17.497 Y-20.5 Z5.914 </boundaryPoint>)
(<boundaryPoint> X-17.564 Y-20.752 Z5.914 </boundaryPoint>)
(<boundaryPoint> X-17.748 Y-20.936 Z5.914 </boundaryPoint>)
(<boundaryPoint> X-18.0 Y-21.003 Z5.914 </boundaryPoint>)
(<boundaryPoint> X-18.252 Y-20.936 Z5.914 </boundaryPoint>)
(<boundaryPoint> X-18.436 Y-20.752 Z5.914 </boundaryPoint>)
(<boundaryPoint> X-18.503 Y-20.5 Z5.914 </boundaryPoint>)
(<boundaryPoint> X-18.436 Y-20.248 Z5.914 </boundaryPoint>)
(<boundaryPoint> X-18.252 Y-20.064 Z5.914 </boundaryPoint>)
(<boundaryPoint> X-18.0 Y-19.997 Z5.914 </boundaryPoint>)
(<boundaryPoint> X-17.748 Y-20.064 Z5.914 </boundaryPoint>)
(<boundaryPoint> X-17.564 Y-20.248 Z5.914 </boundaryPoint>)
(<edge> inner )
G1 X-18.41 Y-21.06 Z5.91 F4200.0
G1 F1200.0
G1 E1021.427
G1 F4200.0
M101
G1 X-18.61 Y-20.86 Z5.91 F2400.0 E1021.442
G1 X-18.71 Y-20.5 Z5.91 F2400.0 E1021.461
G1 X-18.61 Y-20.15 Z5.91 F2400.0 E1021.481
G1 X-18.36 Y-19.89 Z5.91 F2400.0 E1021.5
G1 X-18.0 Y-19.79 Z5.91 F2400.0 E1021.52
G1 X-17.65 Y-19.89 Z5.91 F2400.0 E1021.539
G1 X-17.39 Y-20.15 Z5.91 F2400.0 E1021.559
G1 X-17.29 Y-20.5 Z5.91 F2400.0 E1021.578
G1 X-17.39 Y-20.86 Z5.91 F2400.0 E1021.597
G1 X-17.65 Y-21.12 Z5.91 F2400.0 E1021.617
G1 X-18.0 Y-21.21 Z5.91 F2400.0 E1021.636
G1 X-18.36 Y-21.12 Z5.91 F2400.0 E1021.656
G1 X-18.41 Y-21.06 Z5.91 F2400.0 E1021.66
G1 F1200.0
G1 E1020.66
G1 F2400.0
M103
(</edge>)
(</boundaryPerimeter>)
(</nestedRing>)
(<nestedRing>)
(<boundaryPerimeter>)
(<boundaryPoint> X-24.064 Y-16.248 Z5.914 </boundaryPoint>)
(<boundaryPoint> X-23.997 Y-16.5 Z5.914 </boundaryPoint>)
(<boundaryPoint> X-24.064 Y-16.752 Z5.914 </boundaryPoint>)
(<boundaryPoint> X-24.248 Y-16.936 Z5.914 </boundaryPoint>)
(<boundaryPoint> X-24.5 Y-17.003 Z5.914 </boundaryPoint>)
(<boundaryPoint> X-24.752 Y-16.936 Z5.914 </boundaryPoint>)
(<boundaryPoint> X-24.936 Y-16.752 Z5.914 </boundaryPoint>)
(<boundaryPoint> X-25.003 Y-16.5 Z5.914 </boundaryPoint>)
(<boundaryPoint> X-24.936 Y-16.248 Z5.914 </boundaryPoint>)
(<boundaryPoint> X-24.752 Y-16.064 Z5.914 </boundaryPoint>)
(<boundaryPoint> X-24.5 Y-15.997 Z5.914 </boundaryPoint>)
(<boundaryPoint> X-24.248 Y-16.064 Z5.914 </boundaryPoint>)
(<edge> inner )
G1 X-23.81 Y-16.58 Z5.91 F4200.0
G1 F1200.0
G1 E1021.66
G1 F4200.0
M101
G1 X-23.89 Y-16.86 Z5.91 F2400.0 E1021.675
G1 X-24.15 Y-17.11 Z5.91 F2400.0 E1021.694
G1 X-24.5 Y-17.21 Z5.91 F2400.0 E1021.714
G1 X-24.86 Y-17.11 Z5.91 F2400.0 E1021.733
G1 X-25.12 Y-16.86 Z5.91 F2400.0 E1021.753
G1 X-25.21 Y-16.5 Z5.91 F2400.0 E1021.772
G1 X-25.12 Y-16.15 Z5.91 F2400.0 E1021.792
G1 X-24.86 Y-15.89 Z5.91 F2400.0 E1021.811
G1 X-24.5 Y-15.79 Z5.91 F2400.0 E1021.83
G1 X-24.15 Y-15.89 Z5.91 F2400.0 E1021.85
G1 X-23.89 Y-16.15 Z5.91 F2400.0 E1021.869
G1 X-23.79 Y-16.5 Z5.91 F2400.0 E1021.889
G1 X-23.81 Y-16.58 Z5.91 F2400.0 E1021.893
G1 F1200.0
G1 E1020.893
G1 F2400.0
M103
(</edge>)
(</boundaryPerimeter>)
(</nestedRing>)
(<nestedRing>)
(<boundaryPerimeter>)
(<boundaryPoint> X-16.084 Y-10.739 Z5.914 </boundaryPoint>)
(<boundaryPoint> X-17.252 Y-10.115 Z5.914 </boundaryPoint>)
(<boundaryPoint> X-18.275 Y-9.275 Z5.914 </boundaryPoint>)
(<boundaryPoint> X-19.115 Y-8.252 Z5.914 </boundaryPoint>)
(<boundaryPoint> X-19.739 Y-7.084 Z5.914 </boundaryPoint>)
(<boundaryPoint> X-20.123 Y-5.817 Z5.914 </boundaryPoint>)
(<boundaryPoint> X-20.253 Y-4.5 Z5.914 </boundaryPoint>)
(<boundaryPoint> X-20.123 Y-3.183 Z5.914 </boundaryPoint>)
(<boundaryPoint> X-19.739 Y-1.916 Z5.914 </boundaryPoint>)
(<boundaryPoint> X-19.115 Y-0.748 Z5.914 </boundaryPoint>)
(<boundaryPoint> X-18.275 Y0.275 Z5.914 </boundaryPoint>)
(<boundaryPoint> X-17.252 Y1.115 Z5.914 </boundaryPoint>)
(<boundaryPoint> X-16.084 Y1.739 Z5.914 </boundaryPoint>)
(<boundaryPoint> X-14.817 Y2.123 Z5.914 </boundaryPoint>)
(<boundaryPoint> X-13.5 Y2.253 Z5.914 </boundaryPoint>)
(<boundaryPoint> X-12.183 Y2.123 Z5.914 </boundaryPoint>)
(<boundaryPoint> X-10.916 Y1.739 Z5.914 </boundaryPoint>)
(<boundaryPoint> X-9.748 Y1.115 Z5.914 </boundaryPoint>)
(<boundaryPoint> X-8.725 Y0.275 Z5.914 </boundaryPoint>)
(<boundaryPoint> X-7.885 Y-0.748 Z5.914 </boundaryPoint>)
(<boundaryPoint> X-7.261 Y-1.916 Z5.914 </boundaryPoint>)
(<boundaryPoint> X-6.877 Y-3.183 Z5.914 </boundaryPoint>)
(<boundaryPoint> X-6.747 Y-4.5 Z5.914 </boundaryPoint>)
(<boundaryPoint> X-6.877 Y-5.817 Z5.914 </boundaryPoint>)
(<boundaryPoint> X-7.261 Y-7.084 Z5.914 </boundaryPoint>)
(<boundaryPoint> X-7.885 Y-8.252 Z5.914 </boundaryPoint>)
(<boundaryPoint> X-8.725 Y-9.275 Z5.914 </boundaryPoint>)
(<boundaryPoint> X-9.748 Y-10.115 Z5.914 </boundaryPoint>)
(<boundaryPoint> X-10.916 Y-10.739 Z5.914 </boundaryPoint>)
(<boundaryPoint> X-12.183 Y-11.123 Z5.914 </boundaryPoint>)
(<boundaryPoint> X-13.5 Y-11.253 Z5.914 </boundaryPoint>)
(<boundaryPoint> X-14.817 Y-11.123 Z5.914 </boundaryPoint>)
(<edge> inner )
G1 X-17.82 Y-9.91 Z5.91 F4200.0
G1 F1200.0
G1 E1021.893
G1 F4200.0
M101
G1 X-18.03 Y-9.73 Z5.91 F2400.0 E1021.908
G1 X-18.42 Y-9.42 Z5.91 F2400.0 E1021.934
G1 X-19.28 Y-8.36 Z5.91 F2400.0 E1022.006
G1 X-19.93 Y-7.16 Z5.91 F2400.0 E1022.078
G1 X-20.32 Y-5.86 Z5.91 F2400.0 E1022.15
G1 X-20.45 Y-4.5 Z5.91 F2400.0 E1022.222
G1 X-20.32 Y-3.14 Z5.91 F2400.0 E1022.294
G1 X-19.93 Y-1.84 Z5.91 F2400.0 E1022.366
G1 X-19.28 Y-0.64 Z5.91 F2400.0 E1022.438
G1 X-18.42 Y0.42 Z5.91 F2400.0 E1022.51
G1 X-17.36 Y1.28 Z5.91 F2400.0 E1022.582
G1 X-16.16 Y1.93 Z5.91 F2400.0 E1022.654
G1 X-14.86 Y2.32 Z5.91 F2400.0 E1022.726
G1 X-13.5 Y2.45 Z5.91 F2400.0 E1022.798
G1 X-12.14 Y2.32 Z5.91 F2400.0 E1022.87
G1 X-10.84 Y1.93 Z5.91 F2400.0 E1022.942
G1 X-9.64 Y1.28 Z5.91 F2400.0 E1023.014
G1 X-8.58 Y0.42 Z5.91 F2400.0 E1023.086
G1 X-7.72 Y-0.64 Z5.91 F2400.0 E1023.158
G1 X-7.08 Y-1.84 Z5.91 F2400.0 E1023.23
G1 X-6.68 Y-3.14 Z5.91 F2400.0 E1023.302
G1 X-6.55 Y-4.5 Z5.91 F2400.0 E1023.374
G1 X-6.68 Y-5.86 Z5.91 F2400.0 E1023.446
G1 X-7.08 Y-7.16 Z5.91 F2400.0 E1023.518
G1 X-7.72 Y-8.36 Z5.91 F2400.0 E1023.591
G1 X-8.58 Y-9.42 Z5.91 F2400.0 E1023.663
G1 X-9.64 Y-10.28 Z5.91 F2400.0 E1023.735
G1 X-10.84 Y-10.93 Z5.91 F2400.0 E1023.807
G1 X-12.14 Y-11.32 Z5.91 F2400.0 E1023.879
G1 X-13.5 Y-11.45 Z5.91 F2400.0 E1023.951
G1 X-14.86 Y-11.32 Z5.91 F2400.0 E1024.023
G1 X-16.16 Y-10.93 Z5.91 F2400.0 E1024.095
G1 X-17.36 Y-10.28 Z5.91 F2400.0 E1024.167
G1 X-17.82 Y-9.91 Z5.91 F2400.0 E1024.197
G1 F1200.0
G1 E1023.197
G1 F2400.0
M103
(</edge>)
(</boundaryPerimeter>)
(</nestedRing>)
(<infill>)
(<infillBoundary>)
(<infillPoint> X-25.449 Y7.449 Z5.914 </infillPoint>)
(<infillPoint> X-27.55 Y4.888 Z5.914 </infillPoint>)
(<infillPoint> X-29.111 Y1.966 Z5.914 </infillPoint>)
(<infillPoint> X-30.073 Y-1.204 Z5.914 </infillPoint>)
(<infillPoint> X-30.398 Y-4.5 Z5.914 </infillPoint>)
(<infillPoint> X-30.073 Y-7.796 Z5.914 </infillPoint>)
(<infillPoint> X-29.111 Y-10.966 Z5.914 </infillPoint>)
(<infillPoint> X-27.55 Y-13.888 Z5.914 </infillPoint>)
(<infillPoint> X-25.697 Y-16.146 Z5.914 </infillPoint>)
(<infillPoint> X-25.062 Y-15.526 Z5.914 </infillPoint>)
(<infillPoint> X-24.5 Y-15.376 Z5.914 </infillPoint>)
(<infillPoint> X-23.938 Y-15.526 Z5.914 </infillPoint>)
(<infillPoint> X-23.526 Y-15.938 Z5.914 </infillPoint>)
(<infillPoint> X-23.376 Y-16.5 Z5.914 </infillPoint>)
(<infillPoint> X-23.526 Y-17.062 Z5.914 </infillPoint>)
(<infillPoint> X-23.804 Y-17.34 Z5.914 </infillPoint>)
(<infillPoint> X-23.942 Y-17.685 Z5.914 </infillPoint>)
(<infillPoint> X-22.888 Y-18.55 Z5.914 </infillPoint>)
(<infillPoint> X-19.966 Y-20.111 Z5.914 </infillPoint>)
(<infillPoint> X-19.537 Y-20.241 Z5.914 </infillPoint>)
(<infillPoint> X-18.865 Y-19.828 Z5.914 </infillPoint>)
(<infillPoint> X-18.562 Y-19.526 Z5.914 </infillPoint>)
(<infillPoint> X-18.0 Y-19.376 Z5.914 </infillPoint>)
(<infillPoint> X-17.438 Y-19.526 Z5.914 </infillPoint>)
(<infillPoint> X-17.026 Y-19.938 Z5.914 </infillPoint>)
(<infillPoint> X-16.876 Y-20.5 Z5.914 </infillPoint>)
(<infillPoint> X-16.945 Y-20.758 Z5.914 </infillPoint>)
(<infillPoint> X-16.672 Y-21.085 Z5.914 </infillPoint>)
(<infillPoint> X-13.5 Y-21.398 Z5.914 </infillPoint>)
(<infillPoint> X-10.204 Y-21.073 Z5.914 </infillPoint>)
(<infillPoint> X-7.034 Y-20.111 Z5.914 </infillPoint>)
(<infillPoint> X-4.112 Y-18.55 Z5.914 </infillPoint>)
(<infillPoint> X-1.551 Y-16.449 Z5.914 </infillPoint>)
(<infillPoint> X0.55 Y-13.888 Z5.914 </infillPoint>)
(<infillPoint> X2.111 Y-10.966 Z5.914 </infillPoint>)
(<infillPoint> X3.073 Y-7.796 Z5.914 </infillPoint>)
(<infillPoint> X3.398 Y-4.5 Z5.914 </infillPoint>)
(<infillPoint> X3.073 Y-1.204 Z5.914 </infillPoint>)
(<infillPoint> X2.111 Y1.966 Z5.914 </infillPoint>)
(<infillPoint> X0.55 Y4.888 Z5.914 </infillPoint>)
(<infillPoint> X-1.551 Y7.449 Z5.914 </infillPoint>)
(<infillPoint> X-4.112 Y9.55 Z5.914 </infillPoint>)
(<infillPoint> X-7.034 Y11.111 Z5.914 </infillPoint>)
(<infillPoint> X-10.204 Y12.073 Z5.914 </infillPoint>)
(<infillPoint> X-13.5 Y12.398 Z5.914 </infillPoint>)
(<infillPoint> X-16.796 Y12.073 Z5.914 </infillPoint>)
(<infillPoint> X-19.966 Y11.111 Z5.914 </infillPoint>)
(<infillPoint> X-22.888 Y9.55 Z5.914 </infillPoint>)
(</infillBoundary>)
(<infillBoundary>)
(<infillPoint> X-16.315 Y-11.296 Z5.914 </infillPoint>)
(<infillPoint> X-17.587 Y-10.616 Z5.914 </infillPoint>)
(<infillPoint> X-18.701 Y-9.701 Z5.914 </infillPoint>)
(<infillPoint> X-19.616 Y-8.587 Z5.914 </infillPoint>)
(<infillPoint> X-20.296 Y-7.315 Z5.914 </infillPoint>)
(<infillPoint> X-20.714 Y-5.935 Z5.914 </infillPoint>)
(<infillPoint> X-20.856 Y-4.5 Z5.914 </infillPoint>)
(<infillPoint> X-20.714 Y-3.065 Z5.914 </infillPoint>)
(<infillPoint> X-20.296 Y-1.685 Z5.914 </infillPoint>)
(<infillPoint> X-19.616 Y-0.413 Z5.914 </infillPoint>)
(<infillPoint> X-18.701 Y0.701 Z5.914 </infillPoint>)
(<infillPoint> X-17.587 Y1.616 Z5.914 </infillPoint>)
(<infillPoint> X-16.315 Y2.296 Z5.914 </infillPoint>)
(<infillPoint> X-14.935 Y2.714 Z5.914 </infillPoint>)
(<infillPoint> X-13.5 Y2.856 Z5.914 </infillPoint>)
(<infillPoint> X-12.065 Y2.714 Z5.914 </infillPoint>)
(<infillPoint> X-10.685 Y2.296 Z5.914 </infillPoint>)
(<infillPoint> X-9.413 Y1.616 Z5.914 </infillPoint>)
(<infillPoint> X-8.299 Y0.701 Z5.914 </infillPoint>)
(<infillPoint> X-7.384 Y-0.413 Z5.914 </infillPoint>)
(<infillPoint> X-6.704 Y-1.685 Z5.914 </infillPoint>)
(<infillPoint> X-6.286 Y-3.065 Z5.914 </infillPoint>)
(<infillPoint> X-6.144 Y-4.5 Z5.914 </infillPoint>)
(<infillPoint> X-6.286 Y-5.935 Z5.914 </infillPoint>)
(<infillPoint> X-6.704 Y-7.315 Z5.914 </infillPoint>)
(<infillPoint> X-7.384 Y-8.587 Z5.914 </infillPoint>)
(<infillPoint> X-8.299 Y-9.701 Z5.914 </infillPoint>)
(<infillPoint> X-9.413 Y-10.616 Z5.914 </infillPoint>)
(<infillPoint> X-10.685 Y-11.296 Z5.914 </infillPoint>)
(<infillPoint> X-12.065 Y-11.714 Z5.914 </infillPoint>)
(<infillPoint> X-13.5 Y-11.856 Z5.914 </infillPoint>)
(<infillPoint> X-14.935 Y-11.714 Z5.914 </infillPoint>)
(</infillBoundary>)
;M108 R80.0
G1 X-20.8 Y-6.62 Z5.91 F4200.0
G1 F1200.0
G1 E1024.197
G1 F4200.0
M101
G1 X-20.8 Y-19.35 Z5.91 F4800.0 E1024.87
G1 X-20.4 Y-19.56 Z5.91 F4800.0 E1024.894
G1 X-20.4 Y-7.71 Z5.91 F4800.0 E1025.52
G1 X-20.0 Y-8.46 Z5.91 F4800.0 E1025.565
G1 X-20.0 Y-19.78 Z5.91 F4800.0 E1026.162
G1 X-19.6 Y-19.93 Z5.91 F4800.0 E1026.185
G1 X-19.6 Y-9.05 Z5.91 F4800.0 E1026.76
G1 X-19.2 Y-9.54 Z5.91 F4800.0 E1026.793
G1 X-19.2 Y-19.71 Z5.91 F4800.0 E1027.33
G1 X-18.8 Y-19.37 Z5.91 F4800.0 E1027.358
G1 X-18.8 Y-9.98 Z5.91 F4800.0 E1027.854
G1 X-18.4 Y-10.31 Z5.91 F4800.0 E1027.881
G1 X-18.4 Y-19.19 Z5.91 F4800.0 E1028.35
G1 X-18.0 Y-19.09 Z5.91 F4800.0 E1028.372
G1 X-18.0 Y-10.64 Z5.91 F4800.0 E1028.818
G1 X-17.6 Y-10.93 Z5.91 F4800.0 E1028.844
G1 X-17.6 Y-19.19 Z5.91 F4800.0 E1029.281
G1 X-17.2 Y-19.37 Z5.91 F4800.0 E1029.304
G1 X-17.2 Y-11.14 Z5.91 F4800.0 E1029.739
G1 X-16.8 Y-11.35 Z5.91 F4800.0 E1029.763
G1 X-16.8 Y-19.77 Z5.91 F4800.0 E1030.207
G1 X-16.4 Y-20.83 Z5.91 F4800.0 E1030.267
G1 X-16.4 Y-11.56 Z5.91 F4800.0 E1030.757
G1 X-16.0 Y-11.68 Z5.91 F4800.0 E1030.779
G1 X-16.0 Y-20.87 Z5.91 F4800.0 E1031.264
G1 X-15.6 Y-20.91 Z5.91 F4800.0 E1031.285
G1 X-15.6 Y-11.81 Z5.91 F4800.0 E1031.766
G1 X-15.2 Y-11.93 Z5.91 F4800.0 E1031.788
G1 X-15.2 Y-20.95 Z5.91 F4800.0 E1032.265
G1 X-14.8 Y-20.99 Z5.91 F4800.0 E1032.286
G1 X-14.8 Y-12.01 Z5.91 F4800.0 E1032.76
G1 X-14.4 Y-12.05 Z5.91 F4800.0 E1032.782
G1 X-14.4 Y-21.03 Z5.91 F4800.0 E1033.256
G1 X-14.0 Y-21.07 Z5.91 F4800.0 E1033.277
G1 X-14.0 Y-12.09 Z5.91 F4800.0 E1033.751
G1 X-13.6 Y-12.13 Z5.91 F4800.0 E1033.773
G1 X-13.6 Y-21.11 Z5.91 F4800.0 E1034.247
G1 X-13.2 Y-21.09 Z5.91 F4800.0 E1034.268
G1 X-13.2 Y-12.11 Z5.91 F4800.0 E1034.742
G1 X-12.8 Y-12.07 Z5.91 F4800.0 E1034.764
G1 X-12.8 Y-21.05 Z5.91 F4800.0 E1035.238
G1 X-12.4 Y-21.01 Z5.91 F4800.0 E1035.259
G1 X-12.4 Y-12.03 Z5.91 F4800.0 E1035.734
G1 X-12.0 Y-11.99 Z5.91 F4800.0 E1035.755
G1 X-12.0 Y-20.97 Z5.91 F4800.0 E1036.229
G1 X-11.6 Y-20.93 Z5.91 F4800.0 E1036.251
G1 X-11.6 Y-11.87 Z5.91 F4800.0 E1036.729
G1 X-11.2 Y-11.75 Z5.91 F4800.0 E1036.751
G1 X-11.2 Y-20.89 Z5.91 F4800.0 E1037.235
G1 X-10.8 Y-20.85 Z5.91 F4800.0 E1037.256
G1 X-10.8 Y-11.62 Z5.91 F4800.0 E1037.743
G1 X-10.4 Y-11.46 Z5.91 F4800.0 E1037.766
G1 X-10.4 Y-20.81 Z5.91 F4800.0 E1038.26
G1 X-10.0 Y-20.72 Z5.91 F4800.0 E1038.282
G1 X-10.0 Y-11.25 Z5.91 F4800.0 E1038.782
G1 X-9.6 Y-11.03 Z5.91 F4800.0 E1038.806
G1 X-9.6 Y-20.6 Z5.91 F4800.0 E1039.311
G1 X-9.2 Y-20.48 Z5.91 F4800.0 E1039.333
G1 X-9.2 Y-10.8 Z5.91 F4800.0 E1039.844
G1 X-8.8 Y-10.48 Z5.91 F4800.0 E1039.871
G1 X-8.8 Y-20.35 Z5.91 F4800.0 E1040.393
G1 X-8.4 Y-20.23 Z5.91 F4800.0 E1040.415
G1 X-8.4 Y-10.15 Z5.91 F4800.0 E1040.948
G1 X-8.0 Y-9.78 Z5.91 F4800.0 E1040.977
G1 X-8.0 Y-20.11 Z5.91 F4800.0 E1041.523
G1 X-7.6 Y-19.99 Z5.91 F4800.0 E1041.545
G1 X-7.6 Y-9.29 Z5.91 F4800.0 E1042.11
G1 X-7.2 Y-8.8 Z5.91 F4800.0 E1042.143
G1 X-7.2 Y-19.87 Z5.91 F4800.0 E1042.728
G1 X-6.8 Y-19.67 Z5.91 F4800.0 E1042.751
G1 X-6.8 Y-8.09 Z5.91 F4800.0 E1043.363
G1 X-6.4 Y-7.28 Z5.91 F4800.0 E1043.411
G1 X-6.4 Y-19.45 Z5.91 F4800.0 E1044.054
G1 X-6.0 Y-19.24 Z5.91 F4800.0 E1044.078
G1 X-6.0 Y10.24 Z5.91 F4800.0 E1045.635
G1 X-5.6 Y10.03 Z5.91 F4800.0 E1045.659
G1 X-5.6 Y-19.03 Z5.91 F4800.0 E1047.194
G1 X-5.2 Y-18.81 Z5.91 F4800.0 E1047.218
G1 X-5.2 Y9.81 Z5.91 F4800.0 E1048.73
G1 X-4.8 Y9.6 Z5.91 F4800.0 E1048.754
G1 X-4.8 Y-18.6 Z5.91 F4800.0 E1050.244
G1 X-4.4 Y-18.39 Z5.91 F4800.0 E1050.268
G1 X-4.4 Y9.39 Z5.91 F4800.0 E1051.735
G1 X-4.0 Y9.1 Z5.91 F4800.0 E1051.761
G1 X-4.0 Y-18.1 Z5.91 F4800.0 E1053.198
G1 X-3.6 Y-17.77 Z5.91 F4800.0 E1053.225
G1 X-3.6 Y8.77 Z5.91 F4800.0 E1054.627
G1 X-3.2 Y8.44 Z5.91 F4800.0 E1054.654
G1 X-3.2 Y-17.44 Z5.91 F4800.0 E1056.021
G1 X-2.8 Y-17.11 Z5.91 F4800.0 E1056.048
G1 X-2.8 Y8.11 Z5.91 F4800.0 E1057.381
G1 X-2.4 Y7.78 Z5.91 F4800.0 E1057.408
G1 X-2.4 Y-16.78 Z5.91 F4800.0 E1058.706
G1 X-2.0 Y-16.45 Z5.91 F4800.0 E1058.733
G1 X-2.0 Y7.46 Z5.91 F4800.0 E1059.996
G1 X-1.6 Y7.07 Z5.91 F4800.0 E1060.025
G1 X-1.6 Y-16.07 Z5.91 F4800.0 E1061.247
G1 X-1.2 Y-15.58 Z5.91 F4800.0 E1061.281
G1 X-1.2 Y6.58 Z5.91 F4800.0 E1062.451
G1 X-0.8 Y6.09 Z5.91 F4800.0 E1062.485
G1 X-0.8 Y-15.09 Z5.91 F4800.0 E1063.604
G1 X-0.4 Y-14.6 Z5.91 F4800.0 E1063.637
G1 X-0.4 Y5.6 Z5.91 F4800.0 E1064.704
G1 X0.0 Y5.12 Z5.91 F4800.0 E1064.738
G1 X-0.0 Y-14.12 Z5.91 F4800.0 E1065.754
G1 X0.4 Y-13.57 Z5.91 F4800.0 E1065.789
G1 X0.4 Y4.57 Z5.91 F4800.0 E1066.748
G1 F1200.0
G1 E1065.748
G1 F4800.0
M103
G1 X0.8 Y-12.83 Z5.91 F4200.0
G1 F1200.0
G1 E1066.748
G1 F4200.0
M101
G1 X0.8 Y3.83 Z5.91 F4800.0 E1067.628
G1 F1200.0
G1 E1067.628
G1 F4800.0
M103
G1 X1.2 Y3.08 Z5.91 F4200.0
G1 F1200.0
G1 E1067.628
G1 F4200.0
M101
G1 X1.2 Y-12.08 Z5.91 F4800.0 E1068.428
G1 F1200.0
G1 E1068.428
G1 F4800.0
M103
G1 X1.6 Y-11.33 Z5.91 F4200.0
G1 F1200.0
G1 E1068.428
G1 F4200.0
M101
G1 X1.6 Y2.33 Z5.91 F4800.0 E1069.15
G1 F1200.0
G1 E1069.11
G1 F4800.0
M103
G1 X2.0 Y1.37 Z5.91 F4200.0
G1 F1200.0
G1 E1069.15
G1 F4200.0
M101
G1 X2.0 Y-10.37 Z5.91 F4800.0 E1069.77
G1 F1200.0
G1 E1069.391
G1 F4800.0
M103
G1 X2.4 Y-9.05 Z5.91 F4200.0
G1 F1200.0
G1 E1069.77
G1 F4200.0
M101
G1 X2.4 Y0.05 Z5.91 F4800.0 E1070.25
G1 F1200.0
G1 E1069.852
G1 F4800.0
M103
G1 X2.8 Y-1.29 Z5.91 F4200.0
G1 F1200.0
G1 E1070.25
G1 F4200.0
M101
G1 X2.8 Y-7.71 Z5.91 F4800.0 E1070.589
G1 F1200.0
G1 E1069.589
G1 F4800.0
M103
G1 X-6.49 Y-3.11 Z5.91 F4200.0
G1 X-8.44 Y0.56 Z5.91 F4200.0
G1 X-12.11 Y2.51 Z5.91 F4200.0
G1 X-16.24 Y2.11 Z5.91 F4200.0
G1 X-20.0 Y-0.54 Z5.91 F4200.0
G1 F1200.0
G1 E1070.589
G1 F4200.0
M101
G1 X-20.0 Y10.78 Z5.91 F4800.0 E1071.187
G1 X-19.6 Y10.93 Z5.91 F4800.0 E1071.209
G1 X-19.6 Y0.05 Z5.91 F4800.0 E1071.784
G1 X-19.2 Y0.54 Z5.91 F4800.0 E1071.818
G1 X-19.2 Y11.05 Z5.91 F4800.0 E1072.373
G1 X-18.8 Y11.17 Z5.91 F4800.0 E1072.395
G1 X-18.8 Y0.98 Z5.91 F4800.0 E1072.933
G1 X-18.4 Y1.31 Z5.91 F4800.0 E1072.961
G1 X-18.4 Y11.29 Z5.91 F4800.0 E1073.488
G1 X-18.0 Y11.42 Z5.91 F4800.0 E1073.51
G1 X-18.0 Y1.64 Z5.91 F4800.0 E1074.027
G1 X-17.6 Y1.93 Z5.91 F4800.0 E1074.053
G1 X-17.6 Y11.54 Z5.91 F4800.0 E1074.56
G1 X-17.2 Y11.66 Z5.91 F4800.0 E1074.582
G1 X-17.2 Y2.14 Z5.91 F4800.0 E1075.085
G1 X-16.8 Y2.35 Z5.91 F4800.0 E1075.109
G1 X-16.8 Y11.78 Z5.91 F4800.0 E1075.607
G1 X-16.4 Y11.83 Z5.91 F4800.0 E1075.628
G1 X-16.4 Y2.56 Z5.91 F4800.0 E1076.118
G1 X-16.0 Y2.68 Z5.91 F4800.0 E1076.14
G1 X-16.0 Y11.87 Z5.91 F4800.0 E1076.625
G1 X-15.6 Y11.91 Z5.91 F4800.0 E1076.646
G1 X-15.6 Y2.81 Z5.91 F4800.0 E1077.127
G1 X-15.2 Y2.93 Z5.91 F4800.0 E1077.149
G1 X-15.2 Y11.95 Z5.91 F4800.0 E1077.626
G1 X-14.8 Y11.99 Z5.91 F4800.0 E1077.647
G1 X-14.8 Y3.01 Z5.91 F4800.0 E1078.121
G1 X-14.4 Y3.05 Z5.91 F4800.0 E1078.143
G1 X-14.4 Y12.03 Z5.91 F4800.0 E1078.617
G1 X-14.0 Y12.07 Z5.91 F4800.0 E1078.638
G1 X-14.0 Y3.09 Z5.91 F4800.0 E1079.113
G1 X-13.6 Y3.13 Z5.91 F4800.0 E1079.134
G1 X-13.6 Y12.11 Z5.91 F4800.0 E1079.608
G1 X-13.2 Y12.09 Z5.91 F4800.0 E1079.629
G1 X-13.2 Y3.11 Z5.91 F4800.0 E1080.104
G1 X-12.8 Y3.07 Z5.91 F4800.0 E1080.125
G1 X-12.8 Y12.05 Z5.91 F4800.0 E1080.599
G1 X-12.4 Y12.01 Z5.91 F4800.0 E1080.621
G1 X-12.4 Y3.03 Z5.91 F4800.0 E1081.095
G1 X-12.0 Y2.99 Z5.91 F4800.0 E1081.116
G1 X-12.0 Y11.97 Z5.91 F4800.0 E1081.591
G1 X-11.6 Y11.93 Z5.91 F4800.0 E1081.612
G1 X-11.6 Y2.87 Z5.91 F4800.0 E1082.091
G1 X-11.2 Y2.75 Z5.91 F4800.0 E1082.113
G1 X-11.2 Y11.89 Z5.91 F4800.0 E1082.596
G1 X-10.8 Y11.85 Z5.91 F4800.0 E1082.617
G1 X-10.8 Y2.62 Z5.91 F4800.0 E1083.104
G1 X-10.4 Y2.46 Z5.91 F4800.0 E1083.127
G1 X-10.4 Y11.81 Z5.91 F4800.0 E1083.621
G1 X-10.0 Y11.72 Z5.91 F4800.0 E1083.643
G1 X-10.0 Y2.25 Z5.91 F4800.0 E1084.143
G1 X-9.6 Y2.03 Z5.91 F4800.0 E1084.167
G1 X-9.6 Y11.6 Z5.91 F4800.0 E1084.672
G1 X-9.2 Y11.48 Z5.91 F4800.0 E1084.694
G1 X-9.2 Y1.8 Z5.91 F4800.0 E1085.205
G1 X-8.8 Y1.48 Z5.91 F4800.0 E1085.233
G1 X-8.8 Y11.35 Z5.91 F4800.0 E1085.754
G1 X-8.4 Y11.23 Z5.91 F4800.0 E1085.776
G1 X-8.4 Y1.15 Z5.91 F4800.0 E1086.309
G1 X-8.0 Y0.78 Z5.91 F4800.0 E1086.338
G1 X-8.0 Y11.11 Z5.91 F4800.0 E1086.884
G1 X-7.6 Y10.99 Z5.91 F4800.0 E1086.906
G1 X-7.6 Y0.29 Z5.91 F4800.0 E1087.471
G1 X-7.2 Y-0.2 Z5.91 F4800.0 E1087.504
G1 X-7.2 Y10.87 Z5.91 F4800.0 E1088.089
G1 X-6.8 Y10.67 Z5.91 F4800.0 E1088.112
G1 X-6.8 Y-0.91 Z5.91 F4800.0 E1088.724
G1 X-6.4 Y-1.72 Z5.91 F4800.0 E1088.772
G1 X-6.4 Y10.46 Z5.91 F4800.0 E1089.415
G1 F1200.0
G1 E1088.415
G1 F4800.0
M103
G1 X-17.47 Y1.45 Z5.91 F4200.0
G1 X-20.8 Y-2.38 Z5.91 F4200.0
G1 F1200.0
G1 E1089.415
G1 F4200.0
M101
G1 X-20.8 Y10.35 Z5.91 F4800.0 E1090.088
G1 X-20.4 Y10.56 Z5.91 F4800.0 E1090.112
G1 X-20.4 Y-1.29 Z5.91 F4800.0 E1090.738
G1 F1200.0
G1 E1089.738
G1 F4800.0
M103
G1 X-28.4 Y-11.7 Z5.91 F4200.0
G1 F1200.0
G1 E1090.738
G1 F4200.0
M101
G1 X-28.4 Y2.7 Z5.91 F4800.0 E1091.499
G1 F1200.0
G1 E1091.499
G1 F4800.0
M103
G1 X-28.8 Y1.95 Z5.91 F4200.0
G1 F1200.0
G1 E1091.499
G1 F4200.0
M101
G1 X-28.8 Y-10.95 Z5.91 F4800.0 E1092.18
G1 F1200.0
G1 E1091.872
G1 F4800.0
M103
G1 X-29.2 Y-9.71 Z5.91 F4200.0
G1 F1200.0
G1 E1092.18
G1 F4200.0
M101
G1 X-29.2 Y0.71 Z5.91 F4800.0 E1092.731
G1 F1200.0
G1 E1092.353
G1 F4800.0
M103
G1 X-29.6 Y-0.61 Z5.91 F4200.0
G1 F1200.0
G1 E1092.731
G1 F4200.0
M101
G1 X-29.6 Y-8.39 Z5.91 F4800.0 E1093.142
G1 F1200.0
G1 E1092.142
G1 F4800.0
M103
G1 X-30.0 Y-5.68 Z5.91 F4200.0
G1 F1200.0
G1 E1093.142
G1 F4200.0
M101
G1 X-30.0 Y-3.32 Z5.91 F4800.0 E1093.267
G1 F1200.0
G1 E1092.267
G1 F4800.0
M103
G1 X-28.0 Y3.45 Z5.91 F4200.0
G1 F1200.0
G1 E1093.267
G1 F4200.0
M101
G1 X-28.0 Y-12.45 Z5.91 F4800.0 E1094.107
G1 F1200.0
G1 E1093.107
G1 F4800.0
M103
G1 X-23.2 Y-16.93 Z5.91 F4200.0
G1 F1200.0
G1 E1094.107
G1 F4200.0
M101
G1 X-23.2 Y-17.93 Z5.91 F4800.0 E1094.16
G1 X-23.6 Y-17.6 Z5.91 F4800.0 E1094.187
G1 X-23.6 Y-17.59 Z5.91 F4800.0 E1094.188
G1 F1200.0
G1 E1093.188
G1 F4800.0
M103
G1 X-21.2 Y-19.13 Z5.91 F4200.0
G1 F1200.0
G1 E1094.188
G1 F4200.0
M101
G1 X-21.2 Y10.13 Z5.91 F4800.0 E1095.734
G1 X-21.6 Y9.92 Z5.91 F4800.0 E1095.758
G1 X-21.6 Y-18.92 Z5.91 F4800.0 E1097.282
G1 X-22.0 Y-18.71 Z5.91 F4800.0 E1097.306
G1 X-22.0 Y9.71 Z5.91 F4800.0 E1098.807
G1 X-22.4 Y9.49 Z5.91 F4800.0 E1098.83
G1 X-22.4 Y-18.49 Z5.91 F4800.0 E1100.309
G1 X-22.8 Y-18.26 Z5.91 F4800.0 E1100.333
G1 X-22.8 Y9.26 Z5.91 F4800.0 E1101.787
G1 X-23.2 Y8.93 Z5.91 F4800.0 E1101.814
G1 X-23.2 Y-16.07 Z5.91 F4800.0 E1103.135
G1 X-23.6 Y-15.47 Z5.91 F4800.0 E1103.174
G1 X-23.6 Y8.6 Z5.91 F4800.0 E1104.445
G1 X-24.0 Y8.28 Z5.91 F4800.0 E1104.472
G1 X-24.0 Y-15.22 Z5.91 F4800.0 E1105.713
G1 X-24.4 Y-15.11 Z5.91 F4800.0 E1105.735
G1 X-24.4 Y7.95 Z5.91 F4800.0 E1106.954
G1 X-24.8 Y7.62 Z5.91 F4800.0 E1106.981
G1 X-24.8 Y-15.17 Z5.91 F4800.0 E1108.184
G1 X-25.2 Y-15.27 Z5.91 F4800.0 E1108.206
G1 X-25.2 Y7.29 Z5.91 F4800.0 E1109.398
G1 X-25.6 Y6.82 Z5.91 F4800.0 E1109.431
G1 X-25.6 Y-15.58 Z5.91 F4800.0 E1110.614
G1 X-26.0 Y-15.34 Z5.91 F4800.0 E1110.639
G1 X-26.0 Y6.34 Z5.91 F4800.0 E1111.784
G1 X-26.4 Y5.85 Z5.91 F4800.0 E1111.817
G1 X-26.4 Y-14.85 Z5.91 F4800.0 E1112.91
G1 X-26.8 Y-14.36 Z5.91 F4800.0 E1112.944
G1 X-26.8 Y5.36 Z5.91 F4800.0 E1113.985
G1 X-27.2 Y4.87 Z5.91 F4800.0 E1114.019
G1 X-27.2 Y-13.87 Z5.91 F4800.0 E1115.009
G1 X-27.6 Y-13.2 Z5.91 F4800.0 E1115.05
G1 X-27.6 Y4.2 Z5.91 F4800.0 E1115.97
G1 F1200.0
G1 E1114.97
G1 F4800.0
M103
(</infill>)
(</nestedRing>)
(</rotation>)
(</layer>)
(<layer> 6.184 )
(<rotation> (-1+1.22464679915e-16j) )
(<nestedRing>)
(<boundaryPerimeter>)
(<boundaryPoint> X-25.875 Y7.875 Z6.184 </boundaryPoint>)
(<boundaryPoint> X-28.051 Y5.223 Z6.184 </boundaryPoint>)
(<boundaryPoint> X-29.668 Y2.197 Z6.184 </boundaryPoint>)
(<boundaryPoint> X-30.664 Y-1.086 Z6.184 </boundaryPoint>)
(<boundaryPoint> X-31.001 Y-4.5 Z6.184 </boundaryPoint>)
(<boundaryPoint> X-30.664 Y-7.914 Z6.184 </boundaryPoint>)
(<boundaryPoint> X-29.668 Y-11.197 Z6.184 </boundaryPoint>)
(<boundaryPoint> X-28.051 Y-14.223 Z6.184 </boundaryPoint>)
(<boundaryPoint> X-25.875 Y-16.875 Z6.184 </boundaryPoint>)
(<boundaryPoint> X-23.223 Y-19.051 Z6.184 </boundaryPoint>)
(<boundaryPoint> X-20.197 Y-20.668 Z6.184 </boundaryPoint>)
(<boundaryPoint> X-16.914 Y-21.664 Z6.184 </boundaryPoint>)
(<boundaryPoint> X-13.5 Y-22.001 Z6.184 </boundaryPoint>)
(<boundaryPoint> X-10.086 Y-21.664 Z6.184 </boundaryPoint>)
(<boundaryPoint> X-6.803 Y-20.668 Z6.184 </boundaryPoint>)
(<boundaryPoint> X-3.777 Y-19.051 Z6.184 </boundaryPoint>)
(<boundaryPoint> X-1.125 Y-16.875 Z6.184 </boundaryPoint>)
(<boundaryPoint> X1.051 Y-14.223 Z6.184 </boundaryPoint>)
(<boundaryPoint> X2.668 Y-11.197 Z6.184 </boundaryPoint>)
(<boundaryPoint> X3.664 Y-7.914 Z6.184 </boundaryPoint>)
(<boundaryPoint> X4.001 Y-4.5 Z6.184 </boundaryPoint>)
(<boundaryPoint> X3.664 Y-1.086 Z6.184 </boundaryPoint>)
(<boundaryPoint> X2.668 Y2.197 Z6.184 </boundaryPoint>)
(<boundaryPoint> X1.051 Y5.223 Z6.184 </boundaryPoint>)
(<boundaryPoint> X-1.125 Y7.875 Z6.184 </boundaryPoint>)
(<boundaryPoint> X-3.777 Y10.051 Z6.184 </boundaryPoint>)
(<boundaryPoint> X-6.803 Y11.668 Z6.184 </boundaryPoint>)
(<boundaryPoint> X-10.086 Y12.664 Z6.184 </boundaryPoint>)
(<boundaryPoint> X-13.5 Y13.001 Z6.184 </boundaryPoint>)
(<boundaryPoint> X-16.914 Y12.664 Z6.184 </boundaryPoint>)
(<boundaryPoint> X-20.197 Y11.668 Z6.184 </boundaryPoint>)
(<boundaryPoint> X-23.223 Y10.051 Z6.184 </boundaryPoint>)
(<loop> inner )
G1 X-18.84 Y-9.54 Z6.18 F4200.0
G1 F1200.0
G1 E1115.97
G1 F4200.0
M101
G1 X-19.62 Y-8.59 Z6.18 F4800.0 E1116.035
G1 X-20.3 Y-7.32 Z6.18 F4800.0 E1116.111
G1 X-20.71 Y-5.94 Z6.18 F4800.0 E1116.187
G1 X-20.86 Y-4.5 Z6.18 F4800.0 E1116.263
G1 X-20.71 Y-3.07 Z6.18 F4800.0 E1116.339
G1 X-20.3 Y-1.69 Z6.18 F4800.0 E1116.415
G1 X-19.62 Y-0.41 Z6.18 F4800.0 E1116.492
G1 X-18.7 Y0.7 Z6.18 F4800.0 E1116.568
G1 X-17.59 Y1.62 Z6.18 F4800.0 E1116.644
G1 X-16.32 Y2.3 Z6.18 F4800.0 E1116.72
G1 X-14.94 Y2.71 Z6.18 F4800.0 E1116.796
G1 X-13.5 Y2.86 Z6.18 F4800.0 E1116.872
G1 X-12.07 Y2.71 Z6.18 F4800.0 E1116.949
G1 X-10.69 Y2.3 Z6.18 F4800.0 E1117.025
G1 X-9.41 Y1.62 Z6.18 F4800.0 E1117.101
G1 X-8.3 Y0.7 Z6.18 F4800.0 E1117.177
G1 X-7.38 Y-0.41 Z6.18 F4800.0 E1117.253
G1 X-6.7 Y-1.69 Z6.18 F4800.0 E1117.329
G1 X-6.29 Y-3.07 Z6.18 F4800.0 E1117.406
G1 X-6.14 Y-4.5 Z6.18 F4800.0 E1117.482
G1 X-6.29 Y-5.94 Z6.18 F4800.0 E1117.558
G1 X-6.7 Y-7.32 Z6.18 F4800.0 E1117.634
G1 X-7.38 Y-8.59 Z6.18 F4800.0 E1117.71
G1 X-8.3 Y-9.7 Z6.18 F4800.0 E1117.787
G1 X-9.41 Y-10.62 Z6.18 F4800.0 E1117.863
G1 X-10.69 Y-11.3 Z6.18 F4800.0 E1117.939
G1 X-12.07 Y-11.71 Z6.18 F4800.0 E1118.015
G1 X-13.5 Y-11.86 Z6.18 F4800.0 E1118.091
G1 X-14.94 Y-11.71 Z6.18 F4800.0 E1118.167
G1 X-16.32 Y-11.3 Z6.18 F4800.0 E1118.244
G1 X-17.59 Y-10.62 Z6.18 F4800.0 E1118.32
G1 X-18.7 Y-9.7 Z6.18 F4800.0 E1118.396
G1 X-18.84 Y-9.54 Z6.18 F4800.0 E1118.407
G1 F1200.0
G1 E1117.407
G1 F4800.0
M103
(</loop>)
(<loop> outer )
G1 X-23.79 Y-15.68 Z6.18 F4200.0
G1 F1200.0
G1 E1118.407
G1 F4200.0
M101
G1 X-23.53 Y-15.94 Z6.18 F4800.0 E1118.427
G1 X-23.38 Y-16.5 Z6.18 F4800.0 E1118.457
G1 X-23.53 Y-17.06 Z6.18 F4800.0 E1118.488
G1 X-23.8 Y-17.34 Z6.18 F4800.0 E1118.509
G1 X-23.94 Y-17.68 Z6.18 F4800.0 E1118.529
G1 X-22.89 Y-18.55 Z6.18 F4800.0 E1118.601
G1 X-19.97 Y-20.11 Z6.18 F4800.0 E1118.776
G1 X-19.54 Y-20.24 Z6.18 F4800.0 E1118.799
G1 X-18.86 Y-19.83 Z6.18 F4800.0 E1118.841
G1 X-18.56 Y-19.53 Z6.18 F4800.0 E1118.863
G1 X-18.0 Y-19.38 Z6.18 F4800.0 E1118.894
G1 X-17.44 Y-19.53 Z6.18 F4800.0 E1118.925
G1 X-17.03 Y-19.94 Z6.18 F4800.0 E1118.956
G1 X-16.88 Y-20.5 Z6.18 F4800.0 E1118.986
G1 X-16.95 Y-20.76 Z6.18 F4800.0 E1119.001
G1 X-16.67 Y-21.09 Z6.18 F4800.0 E1119.023
G1 X-13.5 Y-21.4 Z6.18 F4800.0 E1119.191
G1 X-10.2 Y-21.07 Z6.18 F4800.0 E1119.366
G1 X-7.03 Y-20.11 Z6.18 F4800.0 E1119.541
G1 X-4.11 Y-18.55 Z6.18 F4800.0 E1119.716
G1 X-1.55 Y-16.45 Z6.18 F4800.0 E1119.891
G1 X0.55 Y-13.89 Z6.18 F4800.0 E1120.066
G1 X2.11 Y-10.97 Z6.18 F4800.0 E1120.241
G1 X3.07 Y-7.8 Z6.18 F4800.0 E1120.416
G1 X3.4 Y-4.5 Z6.18 F4800.0 E1120.591
G1 X3.07 Y-1.2 Z6.18 F4800.0 E1120.766
G1 X2.11 Y1.97 Z6.18 F4800.0 E1120.941
G1 X0.55 Y4.89 Z6.18 F4800.0 E1121.116
G1 X-1.55 Y7.45 Z6.18 F4800.0 E1121.291
G1 X-4.11 Y9.55 Z6.18 F4800.0 E1121.466
G1 X-7.03 Y11.11 Z6.18 F4800.0 E1121.641
G1 X-10.2 Y12.07 Z6.18 F4800.0 E1121.816
G1 X-13.5 Y12.4 Z6.18 F4800.0 E1121.991
G1 X-16.8 Y12.07 Z6.18 F4800.0 E1122.166
G1 X-19.97 Y11.11 Z6.18 F4800.0 E1122.341
G1 X-22.89 Y9.55 Z6.18 F4800.0 E1122.516
G1 X-25.45 Y7.45 Z6.18 F4800.0 E1122.691
G1 X-27.55 Y4.89 Z6.18 F4800.0 E1122.866
G1 X-29.11 Y1.97 Z6.18 F4800.0 E1123.041
G1 X-30.07 Y-1.2 Z6.18 F4800.0 E1123.216
G1 X-30.4 Y-4.5 Z6.18 F4800.0 E1123.391
G1 X-30.07 Y-7.8 Z6.18 F4800.0 E1123.566
G1 X-29.11 Y-10.97 Z6.18 F4800.0 E1123.741
G1 X-27.55 Y-13.89 Z6.18 F4800.0 E1123.916
G1 X-25.7 Y-16.15 Z6.18 F4800.0 E1124.07
G1 X-25.06 Y-15.53 Z6.18 F4800.0 E1124.117
G1 X-24.5 Y-15.38 Z6.18 F4800.0 E1124.148
G1 X-23.94 Y-15.53 Z6.18 F4800.0 E1124.179
G1 X-23.79 Y-15.68 Z6.18 F4800.0 E1124.19
G1 F1200.0
G1 E1123.19
G1 F4800.0
M103
(</loop>)
(<edgePath>)
;M108 R40.0
G1 X-18.77 Y-20.95 Z6.18 F4200.0
G1 X-18.45 Y-21.27 Z6.18 F4200.0
G1 X-18.0 Y-21.39 Z6.18 F4200.0
G1 X-17.72 Y-21.34 Z6.18 F4200.0
G1 X-17.43 Y-21.3 Z6.18 F4200.0
G1 F1200.0
G1 E1124.19
G1 F4200.0
M101
G1 X-16.88 Y-21.47 Z6.18 F2400.0 E1124.22
G1 X-13.5 Y-21.8 Z6.18 F2400.0 E1124.4
G1 X-10.13 Y-21.47 Z6.18 F2400.0 E1124.579
G1 X-6.88 Y-20.48 Z6.18 F2400.0 E1124.758
G1 X-3.89 Y-18.88 Z6.18 F2400.0 E1124.937
G1 X-1.27 Y-16.73 Z6.18 F2400.0 E1125.116
G1 X0.88 Y-14.11 Z6.18 F2400.0 E1125.295
G1 X2.48 Y-11.12 Z6.18 F2400.0 E1125.474
G1 X3.47 Y-7.88 Z6.18 F2400.0 E1125.654
G1 X3.8 Y-4.5 Z6.18 F2400.0 E1125.833
G1 X3.47 Y-1.13 Z6.18 F2400.0 E1126.012
G1 X2.48 Y2.12 Z6.18 F2400.0 E1126.191
G1 X0.88 Y5.11 Z6.18 F2400.0 E1126.37
G1 X-1.27 Y7.73 Z6.18 F2400.0 E1126.549
G1 X-3.89 Y9.88 Z6.18 F2400.0 E1126.728
G1 X-6.88 Y11.48 Z6.18 F2400.0 E1126.908
G1 X-10.13 Y12.47 Z6.18 F2400.0 E1127.087
G1 X-13.5 Y12.8 Z6.18 F2400.0 E1127.266
G1 X-16.88 Y12.47 Z6.18 F2400.0 E1127.445
G1 X-20.12 Y11.48 Z6.18 F2400.0 E1127.624
G1 X-23.11 Y9.88 Z6.18 F2400.0 E1127.803
G1 X-25.73 Y7.73 Z6.18 F2400.0 E1127.983
G1 X-27.88 Y5.11 Z6.18 F2400.0 E1128.162
G1 X-29.48 Y2.12 Z6.18 F2400.0 E1128.341
G1 X-30.47 Y-1.13 Z6.18 F2400.0 E1128.52
G1 X-30.8 Y-4.5 Z6.18 F2400.0 E1128.699
G1 X-30.47 Y-7.88 Z6.18 F2400.0 E1128.878
G1 X-29.48 Y-11.12 Z6.18 F2400.0 E1129.057
G1 X-27.88 Y-14.11 Z6.18 F2400.0 E1129.237
G1 X-25.73 Y-16.73 Z6.18 F2400.0 E1129.416
G1 X-25.18 Y-17.18 Z6.18 F2400.0 E1129.453
G1 F1200.0
G1 E1129.453
G1 F2400.0
M103
G1 X-24.94 Y-17.38 Z6.18 F4200.0
G1 F1200.0
G1 E1129.453
G1 F4200.0
M101
G1 X-23.11 Y-18.88 Z6.18 F2400.0 E1129.578
G1 X-20.12 Y-20.48 Z6.18 F2400.0 E1129.757
G1 X-18.91 Y-20.85 Z6.18 F2400.0 E1129.825
G1 F1200.0
G1 E1129.825
G1 F2400.0
M103
(</edgePath>)
(</boundaryPerimeter>)
(<nestedRing>)
(<boundaryPerimeter>)
(<boundaryPoint> X-17.497 Y-20.5 Z6.184 </boundaryPoint>)
(<boundaryPoint> X-17.564 Y-20.752 Z6.184 </boundaryPoint>)
(<boundaryPoint> X-17.748 Y-20.936 Z6.184 </boundaryPoint>)
(<boundaryPoint> X-18.0 Y-21.003 Z6.184 </boundaryPoint>)
(<boundaryPoint> X-18.252 Y-20.936 Z6.184 </boundaryPoint>)
(<boundaryPoint> X-18.436 Y-20.752 Z6.184 </boundaryPoint>)
(<boundaryPoint> X-18.503 Y-20.5 Z6.184 </boundaryPoint>)
(<boundaryPoint> X-18.436 Y-20.248 Z6.184 </boundaryPoint>)
(<boundaryPoint> X-18.252 Y-20.064 Z6.184 </boundaryPoint>)
(<boundaryPoint> X-18.0 Y-19.997 Z6.184 </boundaryPoint>)
(<boundaryPoint> X-17.748 Y-20.064 Z6.184 </boundaryPoint>)
[truncated: 1,766,555 more chars]
