# Supplementary material for: Using Voice Coils to Actuate Modular Soft Robots: Wormbot, an Example
Source: Soft Robot. 2016 Dec 1;3(4):198–204. doi: 10.1089/soro.2016.0009 (PMC5180079; doi:10.1089/soro.2016.0009)
Supplement: Supplemental data [file Supp_Data.zip › Supplemental Information/3D Printer Parts/30mm_Tripple_reel/30mm_3_reel_spindle.gcode]

(** This GCode was generated by ReplicatorG 0040 **)
(*  using Skeinforge (50)  *)
(*  for a Dual headed The Replicator  *)
(*  on 2014/11/10 12:55:28 (+0000) *)
(**** start.gcode for The Replicator, dual head ****)
M103 (disable RPM)
M73 P0 (enable build progress)
G21 (set units to mm)
G90 (set positioning to absolute)
M109 S110 T1 (set HBP temperature)
M104 S220 T1 (set extruder temperature) (temp updated by printOMatic)
(**** begin homing ****)
G162 X Y F2500 (home XY axes maximum)
G161 Z F1100 (home Z axis minimum)
G92 Z-5 (set Z to -5)
G1 Z0.0 (move Z to "0")
G161 Z F100 (home Z axis minimum)
M132 X Y Z A B (Recall stored home offsets for XYZAB axis)
(**** end homing ****)
G1 X-110.5 Y-74 Z150 F3300.0 (move to waiting position)
G130 X20 Y20 Z20 A20 B20 (Lower stepper Vrefs while heating)
M6 T1 (wait for toolhead, and HBP to reach temperature)
G130 X127 Y127 Z40 A127 B127 (Set Stepper motor Vref to defaults)
M108 R3.0 T1
G0 X-110.5 Y-74 (Position Nozzle)
G0 Z0.6      (Position Height)
M108 R5.0    (Set Extruder Speed)
M101         (Start Extruder)
G4 P2000     (Create Anchor)
(**** end of start.gcode ****)
(<format> skeinforge gcode </format>)
(<version> 12.03.14 </version>)
(<created> 14.11.10|12:54 </created>)
(<extruderInitialization>)
(<craftTypeName> extrusion </craftTypeName>)
M105
(<decimalPlacesCarried> 3 </decimalPlacesCarried>)
(<layerThickness> 0.27 </layerThickness>)
(<infillWidth> 0.4 </infillWidth>)
(<volumeFraction> 0.82 </volumeFraction>)
(<infillPerimeterOverlap> 0.3 </infillPerimeterOverlap>)
(<sharpestProduct> 0.866 </sharpestProduct>)
(<layerHeight> 0.27 </layerHeight>)
(<threadSequenceString> loops edge infill </threadSequenceString>)
(<maximumZFeedRatePerSecond> 999.0 </maximumZFeedRatePerSecond>)
(<objectFirstLayerFeedRateInfillMultiplier> 0.9 </objectFirstLayerFeedRateInfillMultiplier>)
(<operatingFeedRatePerSecond> 80.0 </operatingFeedRatePerSecond>)
(<objectFirstLayerFlowRateInfillMultiplier> 0.8 </objectFirstLayerFlowRateInfillMultiplier>)
(<operatingFlowRate> 80.0 </operatingFlowRate>)
(<orbitalFeedRatePerSecond> 0.0 </orbitalFeedRatePerSecond>)
(<travelFeedRatePerSecond> 70.0 </travelFeedRatePerSecond>)
M126
(<edgeWidth> 0.4 </edgeWidth>)
(<perimeterWidth> 0.4 </perimeterWidth>)
(<profileName> ABS </profileName>)
(<settings>)
(<setting> alteration Activate_Alteration True </setting>)
(<setting> alteration Name_of_End_File:  </setting>)
(<setting> alteration Name_of_Start_File:  </setting>)
(<setting> alteration Remove_Redundant_Mcode True </setting>)
(<setting> alteration Replace_Variable_with_Setting True </setting>)
(<setting> comb Activate_Comb True </setting>)
(<setting> comb Running_Jump_Space_(mm): 2.0 </setting>)
(<setting> cool Activate_Cool True </setting>)
(<setting> cool Bridge_Cool_(Celcius): 1.0 </setting>)
(<setting> cool Orbit False </setting>)
(<setting> cool Slow_Down True </setting>)
(<setting> cool Maximum_Cool_(Celcius): 1.0 </setting>)
(<setting> cool Minimum_Layer_Time_(seconds): 5.0 </setting>)
(<setting> cool Minimum_Orbital_Radius_(millimeters): 10.0 </setting>)
(<setting> cool Name_of_Cool_End_File: cool_end.gcode </setting>)
(<setting> cool Name_of_Cool_Start_File: cool_start.gcode </setting>)
(<setting> cool Orbital_Outset_(millimeters): 2.0 </setting>)
(<setting> cool Turn_Fan_On_at_Beginning True </setting>)
(<setting> cool Turn_Fan_Off_at_Ending True </setting>)
(<setting> dimension Activate_Dimension True </setting>)
(<setting> dimension Absolute_Extrusion_Distance True </setting>)
(<setting> dimension Relative_Extrusion_Distance False </setting>)
(<setting> dimension Extruder_Retraction_Speed_(mm/s): 20.0 </setting>)
(<setting> dimension Filament_Diameter_(mm): 1.75 </setting>)
(<setting> dimension Filament_Packing_Density_(ratio): 0.85 </setting>)
(<setting> dimension Maximum_E_Value_before_Reset_(float): 91234.0 </setting>)
(<setting> dimension Minimum_Travel_for_Retraction_(millimeters): 1.0 </setting>)
(<setting> dimension Retract_Within_Island False </setting>)
(<setting> dimension Retraction_Distance_(millimeters): 1.0 </setting>)
(<setting> dimension Restart_Extra_Distance_(millimeters): 0.0 </setting>)
(<setting> export Activate_Export True </setting>)
(<setting> export Add_Descriptive_Extension False </setting>)
(<setting> export Add_Export_Suffix False </setting>)
(<setting> export Add_Profile_Extension False </setting>)
(<setting> export Add_Timestamp_Extension False </setting>)
(<setting> export Also_Send_Output_To:  </setting>)
(<setting> export Analyze_Gcode True </setting>)
(<setting> export Do_Not_Delete_Comments True </setting>)
(<setting> export Delete_Crafting_Comments False </setting>)
(<setting> export Delete_All_Comments False </setting>)
(<setting> export Do_Not_Change_Output True </setting>)
(<setting> export binary_16_byte False </setting>)
(<setting> export gcode_step False </setting>)
(<setting> export gcode_time_segment False </setting>)
(<setting> export gcode_small False </setting>)
(<setting> export File_Extension: gcode </setting>)
(<setting> export Name_of_Replace_File: replace.csv </setting>)
(<setting> export Save_Penultimate_Gcode False </setting>)
(<setting> fill Activate_Fill True </setting>)
(<setting> fill Diaphragm_Period_(layers): 100 </setting>)
(<setting> fill Diaphragm_Thickness_(layers): 0 </setting>)
(<setting> fill Extra_Shells_on_Alternating_Solid_Layer_(layers): 1 </setting>)
(<setting> fill Extra_Shells_on_Base_(layers): 1 </setting>)
(<setting> fill Extra_Shells_on_Sparse_Layer_(layers): 1 </setting>)
(<setting> fill Grid_Circle_Separation_over_Perimeter_Width_(ratio): 0.2 </setting>)
(<setting> fill Grid_Extra_Overlap_(ratio): 0.1 </setting>)
(<setting> fill Grid_Junction_Separation_Band_Height_(layers): 10 </setting>)
(<setting> fill Grid_Junction_Separation_over_Octogon_Radius_At_End_(ratio): 0.0 </setting>)
(<setting> fill Grid_Junction_Separation_over_Octogon_Radius_At_Middle_(ratio): 0.0 </setting>)
(<setting> fill Infill_Begin_Rotation_(degrees): 90.0 </setting>)
(<setting> fill Infill_Begin_Rotation_Repeat_(layers): 1 </setting>)
(<setting> fill Infill_Odd_Layer_Extra_Rotation_(degrees): 90.0 </setting>)
(<setting> fill Grid_Circular False </setting>)
(<setting> fill Grid_Hexagonal False </setting>)
(<setting> fill Grid_Rectangular True </setting>)
(<setting> fill Line False </setting>)
(<setting> fill Infill_Perimeter_Overlap_(ratio): 0.3 </setting>)
(<setting> fill Infill_Solidity_(ratio): 0.01 </setting>)
(<setting> fill Sharpest_Angle_(degrees): 60.0 </setting>)
(<setting> fill Solid_Surface_Thickness_(layers): 3 </setting>)
(<setting> fill Lower_Left True </setting>)
(<setting> fill Nearest False </setting>)
(<setting> fill Surrounding_Angle_(degrees): 60.0 </setting>)
(<setting> fill Infill_>_Loops_>_Perimeter False </setting>)
(<setting> fill Infill_>_Perimeter_>_Loops False </setting>)
(<setting> fill Loops_>_Infill_>_Perimeter False </setting>)
(<setting> fill Loops_>_Perimeter_>_Infill True </setting>)
(<setting> fill Perimeter_>_Infill_>_Loops False </setting>)
(<setting> fill Perimeter_>_Loops_>_Infill False </setting>)
(<setting> home Activate_Home True </setting>)
(<setting> home Name_of_Home_File: home.gcode </setting>)
(<setting> jitter Activate_Jitter True </setting>)
(<setting> jitter Jitter_Over_Perimeter_Width_(ratio): 2.0 </setting>)
(<setting> raft Activate_Raft True </setting>)
(<setting> raft Add_Raft,_Elevate_Nozzle,_Orbit: False </setting>)
(<setting> raft Base_Feed_Rate_Multiplier_(ratio): 0.75 </setting>)
(<setting> raft Base_Flow_Rate_Multiplier_(ratio): 0.6 </setting>)
(<setting> raft Base_Infill_Density_(ratio): 0.3 </setting>)
(<setting> raft Base_Layer_Thickness_over_Layer_Thickness: 2.2 </setting>)
(<setting> raft Base_Layers_(integer): 1 </setting>)
(<setting> raft Base_Nozzle_Lift_over_Base_Layer_Thickness_(ratio): 0.3 </setting>)
(<setting> raft Initial_Circling: False </setting>)
(<setting> raft Infill_Overhang_over_Extrusion_Width_(ratio): 0.1 </setting>)
(<setting> raft Interface_Feed_Rate_Multiplier_(ratio): 1.5 </setting>)
(<setting> raft Interface_Flow_Rate_Multiplier_(ratio): 0.7 </setting>)
(<setting> raft Interface_Infill_Density_(ratio): 0.4 </setting>)
(<setting> raft Interface_Layer_Thickness_over_Layer_Thickness: 1.8 </setting>)
(<setting> raft Interface_Layers_(integer): 2 </setting>)
(<setting> raft Interface_Nozzle_Lift_over_Interface_Layer_Thickness_(ratio): 0.3 </setting>)
(<setting> raft Name_of_Support_End_File: support_end.gcode </setting>)
(<setting> raft Name_of_Support_Start_File: support_start.gcode </setting>)
(<setting> raft Operating_Nozzle_Lift_over_Layer_Thickness_(ratio): 0.0 </setting>)
(<setting> raft Raft_Additional_Margin_over_Length_(%): 2.5 </setting>)
(<setting> raft Raft_Margin_(mm): 2.5 </setting>)
(<setting> raft Support_Cross_Hatch False </setting>)
(<setting> raft Support_Flow_Rate_over_Operating_Flow_Rate_(ratio): 0.7 </setting>)
(<setting> raft Support_Gap_over_Perimeter_Extrusion_Width_(ratio): 0.005 </setting>)
(<setting> raft None True </setting>)
(<setting> raft Empty_Layers_Only False </setting>)
(<setting> raft Everywhere False </setting>)
(<setting> raft Exterior_Only False </setting>)
(<setting> raft Support_Minimum_Angle_(degrees): 45.0 </setting>)
(<setting> speed Activate_Speed True </setting>)
(<setting> speed Add_Flow_Rate: True </setting>)
(<setting> speed Bridge_Feed_Rate_Multiplier_(ratio): 1.0 </setting>)
(<setting> speed Bridge_Flow_Rate_Multiplier_(ratio): 1.0 </setting>)
(<setting> speed Duty_Cyle_at_Beginning_(portion): 1.0 </setting>)
(<setting> speed Duty_Cyle_at_Ending_(portion): 0.0 </setting>)
(<setting> speed Feed_Rate_(mm/s): 80.0 </setting>)
(<setting> speed Flow_Rate_Setting_(float): 80.0 </setting>)
(<setting> speed Object_First_Layer_Feed_Rate_Infill_Multiplier_(ratio): 0.9 </setting>)
(<setting> speed Object_First_Layer_Feed_Rate_Perimeter_Multiplier_(ratio): 0.9 </setting>)
(<setting> speed Object_First_Layer_Flow_Rate_Infill_Multiplier_(ratio): 0.8 </setting>)
(<setting> speed Object_First_Layer_Flow_Rate_Perimeter_Multiplier_(ratio): 0.9 </setting>)
(<setting> speed Orbital_Feed_Rate_over_Operating_Feed_Rate_(ratio): 0.0 </setting>)
(<setting> speed Maximum_Z_Feed_Rate_(mm/s): 999.0 </setting>)
(<setting> speed Perimeter_Feed_Rate_Multiplier_(ratio): 0.5 </setting>)
(<setting> speed Perimeter_Flow_Rate_Multiplier_(ratio): 0.5 </setting>)
(<setting> speed Travel_Feed_Rate_(mm/s): 70.0 </setting>)
(</settings>)
(<timeStampPreface> 20141110_125449 </timeStampPreface>)
(<procedureName> carve </procedureName>)
(<procedureName> preface </procedureName>)
(<procedureName> inset </procedureName>)
(<procedureName> fill </procedureName>)
(<procedureName> speed </procedureName>)
(<procedureName> raft </procedureName>)
(<procedureName> jitter </procedureName>)
(<procedureName> comb </procedureName>)
(<procedureName> cool </procedureName>)
(<procedureName> dimension </procedureName>)
(<procedureName> alteration </procedureName>)
(<procedureName> export </procedureName>)
(</extruderInitialization>)
(<crafting>)
;M113 S1.0
;M108 R36.0
(<layer> 0.135 )
(<rotation> (6.12323399574e-17+1j) )
(<nestedRing>)
(<boundaryPerimeter>)
(<boundaryPoint> X-5.889 Y3.4 Z0.135 </boundaryPoint>)
(<boundaryPoint> X-5.889 Y2.44 Z0.135 </boundaryPoint>)
(<boundaryPoint> X-6.569 Y1.759 Z0.135 </boundaryPoint>)
(<boundaryPoint> X-6.32 Y0.832 Z0.135 </boundaryPoint>)
(<boundaryPoint> X-6.801 Y0.0 Z0.135 </boundaryPoint>)
(<boundaryPoint> X-6.32 Y-0.833 Z0.135 </boundaryPoint>)
(<boundaryPoint> X-6.569 Y-1.76 Z0.135 </boundaryPoint>)
(<boundaryPoint> X-5.889 Y-2.44 Z0.135 </boundaryPoint>)
(<boundaryPoint> X-5.889 Y-3.401 Z0.135 </boundaryPoint>)
(<boundaryPoint> X-5.057 Y-3.88 Z0.135 </boundaryPoint>)
(<boundaryPoint> X-4.809 Y-4.809 Z0.135 </boundaryPoint>)
(<boundaryPoint> X-3.88 Y-5.057 Z0.135 </boundaryPoint>)
(<boundaryPoint> X-3.4 Y-5.889 Z0.135 </boundaryPoint>)
(<boundaryPoint> X-2.439 Y-5.889 Z0.135 </boundaryPoint>)
(<boundaryPoint> X-1.76 Y-6.569 Z0.135 </boundaryPoint>)
(<boundaryPoint> X-0.832 Y-6.32 Z0.135 </boundaryPoint>)
(<boundaryPoint> X-0.0 Y-6.801 Z0.135 </boundaryPoint>)
(<boundaryPoint> X0.833 Y-6.32 Z0.135 </boundaryPoint>)
(<boundaryPoint> X1.761 Y-6.569 Z0.135 </boundaryPoint>)
(<boundaryPoint> X2.44 Y-5.889 Z0.135 </boundaryPoint>)
(<boundaryPoint> X3.401 Y-5.889 Z0.135 </boundaryPoint>)
(<boundaryPoint> X3.881 Y-5.057 Z0.135 </boundaryPoint>)
(<boundaryPoint> X4.81 Y-4.809 Z0.135 </boundaryPoint>)
(<boundaryPoint> X5.058 Y-3.88 Z0.135 </boundaryPoint>)
(<boundaryPoint> X5.89 Y-3.401 Z0.135 </boundaryPoint>)
(<boundaryPoint> X5.89 Y-2.44 Z0.135 </boundaryPoint>)
(<boundaryPoint> X6.57 Y-1.76 Z0.135 </boundaryPoint>)
(<boundaryPoint> X6.321 Y-0.832 Z0.135 </boundaryPoint>)
(<boundaryPoint> X6.801 Y-0.0 Z0.135 </boundaryPoint>)
(<boundaryPoint> X6.321 Y0.831 Z0.135 </boundaryPoint>)
(<boundaryPoint> X6.57 Y1.759 Z0.135 </boundaryPoint>)
(<boundaryPoint> X5.89 Y2.44 Z0.135 </boundaryPoint>)
(<boundaryPoint> X5.89 Y3.4 Z0.135 </boundaryPoint>)
(<boundaryPoint> X5.058 Y3.879 Z0.135 </boundaryPoint>)
(<boundaryPoint> X4.81 Y4.809 Z0.135 </boundaryPoint>)
(<boundaryPoint> X3.881 Y5.057 Z0.135 </boundaryPoint>)
(<boundaryPoint> X3.401 Y5.89 Z0.135 </boundaryPoint>)
(<boundaryPoint> X2.44 Y5.89 Z0.135 </boundaryPoint>)
(<boundaryPoint> X1.761 Y6.569 Z0.135 </boundaryPoint>)
(<boundaryPoint> X0.833 Y6.32 Z0.135 </boundaryPoint>)
(<boundaryPoint> X0.0 Y6.801 Z0.135 </boundaryPoint>)
(<boundaryPoint> X-0.832 Y6.32 Z0.135 </boundaryPoint>)
(<boundaryPoint> X-1.76 Y6.569 Z0.135 </boundaryPoint>)
(<boundaryPoint> X-2.439 Y5.89 Z0.135 </boundaryPoint>)
(<boundaryPoint> X-3.4 Y5.89 Z0.135 </boundaryPoint>)
(<boundaryPoint> X-3.88 Y5.057 Z0.135 </boundaryPoint>)
(<boundaryPoint> X-4.809 Y4.809 Z0.135 </boundaryPoint>)
(<boundaryPoint> X-5.057 Y3.879 Z0.135 </boundaryPoint>)
(<edge> outer )
G1 X-4.65 Y-4.64 Z0.14 F4200.0
G1 F1200.0
G1 E1.0
G1 F4200.0
M101
G1 X-4.65 Y-4.65 Z0.14 F2160.0 E1.0
G1 X-3.75 Y-4.89 Z0.14 F2160.0 E1.049
G1 X-3.28 Y-5.69 Z0.14 F2160.0 E1.098
G1 X-2.36 Y-5.69 Z0.14 F2160.0 E1.147
G1 X-1.7 Y-6.35 Z0.14 F2160.0 E1.196
G1 X-0.8 Y-6.11 Z0.14 F2160.0 E1.245
G1 X0.0 Y-6.57 Z0.14 F2160.0 E1.295
G1 X0.81 Y-6.11 Z0.14 F2160.0 E1.344
G1 X1.7 Y-6.35 Z0.14 F2160.0 E1.393
G1 X2.36 Y-5.69 Z0.14 F2160.0 E1.442
G1 X3.29 Y-5.69 Z0.14 F2160.0 E1.491
G1 X3.75 Y-4.89 Z0.14 F2160.0 E1.54
G1 X4.65 Y-4.65 Z0.14 F2160.0 E1.589
G1 X4.89 Y-3.75 Z0.14 F2160.0 E1.638
G1 X5.69 Y-3.29 Z0.14 F2160.0 E1.687
G1 X5.69 Y-2.36 Z0.14 F2160.0 E1.736
G1 X6.35 Y-1.7 Z0.14 F2160.0 E1.785
G1 X6.11 Y-0.8 Z0.14 F2160.0 E1.834
G1 X6.57 Y-0.0 Z0.14 F2160.0 E1.883
G1 X6.11 Y0.8 Z0.14 F2160.0 E1.932
G1 X6.35 Y1.7 Z0.14 F2160.0 E1.981
G1 X5.69 Y2.36 Z0.14 F2160.0 E2.03
G1 X5.69 Y3.28 Z0.14 F2160.0 E2.079
G1 X4.89 Y3.75 Z0.14 F2160.0 E2.128
G1 X4.65 Y4.65 Z0.14 F2160.0 E2.177
G1 X3.75 Y4.89 Z0.14 F2160.0 E2.226
G1 X3.29 Y5.69 Z0.14 F2160.0 E2.276
G1 X2.36 Y5.69 Z0.14 F2160.0 E2.325
G1 X1.7 Y6.35 Z0.14 F2160.0 E2.374
G1 X0.81 Y6.11 Z0.14 F2160.0 E2.423
G1 X0.0 Y6.57 Z0.14 F2160.0 E2.472
G1 X-0.8 Y6.11 Z0.14 F2160.0 E2.521
G1 X-1.7 Y6.35 Z0.14 F2160.0 E2.57
G1 X-2.36 Y5.69 Z0.14 F2160.0 E2.619
G1 X-3.28 Y5.69 Z0.14 F2160.0 E2.668
G1 X-3.75 Y4.89 Z0.14 F2160.0 E2.717
G1 X-4.65 Y4.65 Z0.14 F2160.0 E2.766
G1 X-4.89 Y3.75 Z0.14 F2160.0 E2.815
G1 X-5.69 Y3.28 Z0.14 F2160.0 E2.864
G1 X-5.69 Y2.36 Z0.14 F2160.0 E2.913
G1 X-6.35 Y1.7 Z0.14 F2160.0 E2.962
G1 X-6.11 Y0.8 Z0.14 F2160.0 E3.011
G1 X-6.57 Y-0.0 Z0.14 F2160.0 E3.06
G1 X-6.11 Y-0.81 Z0.14 F2160.0 E3.109
G1 X-6.35 Y-1.7 Z0.14 F2160.0 E3.158
G1 X-5.69 Y-2.36 Z0.14 F2160.0 E3.207
G1 X-5.69 Y-3.29 Z0.14 F2160.0 E3.256
G1 X-4.89 Y-3.75 Z0.14 F2160.0 E3.305
G1 X-4.65 Y-4.64 Z0.14 F2160.0 E3.354
G1 F1200.0
G1 E3.354
G1 F2160.0
M103
(</edge>)
(</boundaryPerimeter>)
(<loop> outer )
;M108 R64.0
G1 X-4.32 Y-4.31 Z0.14 F4200.0
G1 F1200.0
G1 E3.354
G1 F4200.0
M73 P1 (display progress)
M101
G1 X-4.32 Y-4.32 Z0.14 F4320.0 E3.354
G1 X-3.49 Y-4.54 Z0.14 F4320.0 E3.395
G1 X-3.05 Y-5.29 Z0.14 F4320.0 E3.435
G1 X-2.19 Y-5.29 Z0.14 F4320.0 E3.476
G1 X-1.58 Y-5.9 Z0.14 F4320.0 E3.517
G1 X-0.75 Y-5.68 Z0.14 F4320.0 E3.557
G1 X0.0 Y-6.11 Z0.14 F4320.0 E3.598
G1 X0.75 Y-5.68 Z0.14 F4320.0 E3.638
G1 X1.58 Y-5.9 Z0.14 F4320.0 E3.679
G1 X2.19 Y-5.29 Z0.14 F4320.0 E3.719
G1 X3.05 Y-5.29 Z0.14 F4320.0 E3.76
G1 X3.49 Y-4.54 Z0.14 F4320.0 E3.8
G1 X4.32 Y-4.32 Z0.14 F4320.0 E3.841
G1 X4.54 Y-3.48 Z0.14 F4320.0 E3.881
G1 X5.29 Y-3.05 Z0.14 F4320.0 E3.922
G1 X5.29 Y-2.19 Z0.14 F4320.0 E3.962
G1 X5.9 Y-1.58 Z0.14 F4320.0 E4.003
G1 X5.68 Y-0.75 Z0.14 F4320.0 E4.043
G1 X6.11 Y-0.0 Z0.14 F4320.0 E4.084
G1 X5.68 Y0.75 Z0.14 F4320.0 E4.124
G1 X5.9 Y1.58 Z0.14 F4320.0 E4.165
G1 X5.29 Y2.19 Z0.14 F4320.0 E4.206
G1 X5.29 Y3.05 Z0.14 F4320.0 E4.246
G1 X4.54 Y3.48 Z0.14 F4320.0 E4.286
G1 X4.32 Y4.32 Z0.14 F4320.0 E4.327
G1 X3.49 Y4.54 Z0.14 F4320.0 E4.368
G1 X3.05 Y5.29 Z0.14 F4320.0 E4.408
G1 X2.19 Y5.29 Z0.14 F4320.0 E4.449
G1 X1.58 Y5.9 Z0.14 F4320.0 E4.489
G1 X0.75 Y5.68 Z0.14 F4320.0 E4.53
G1 X0.0 Y6.11 Z0.14 F4320.0 E4.57
G1 X-0.75 Y5.68 Z0.14 F4320.0 E4.611
G1 X-1.58 Y5.9 Z0.14 F4320.0 E4.651
G1 X-2.19 Y5.29 Z0.14 F4320.0 E4.692
G1 X-3.05 Y5.29 Z0.14 F4320.0 E4.732
G1 X-3.49 Y4.54 Z0.14 F4320.0 E4.773
G1 X-4.32 Y4.32 Z0.14 F4320.0 E4.813
G1 X-4.54 Y3.48 Z0.14 F4320.0 E4.854
G1 X-5.29 Y3.05 Z0.14 F4320.0 E4.895
G1 X-5.29 Y2.19 Z0.14 F4320.0 E4.935
G1 X-5.9 Y1.58 Z0.14 F4320.0 E4.976
G1 X-5.68 Y0.75 Z0.14 F4320.0 E5.016
G1 X-6.11 Y-0.0 Z0.14 F4320.0 E5.057
G1 X-5.68 Y-0.75 Z0.14 F4320.0 E5.097
G1 X-5.9 Y-1.58 Z0.14 F4320.0 E5.138
G1 X-5.29 Y-2.19 Z0.14 F4320.0 E5.178
G1 X-5.29 Y-3.05 Z0.14 F4320.0 E5.219
G1 X-4.54 Y-3.48 Z0.14 F4320.0 E5.259
G1 X-4.32 Y-4.31 Z0.14 F4320.0 E5.3
G1 F1200.0
G1 E4.3
G1 F4320.0
M103
(</loop>)
(<infill>)
(<infillBoundary>)
(<infillPoint> X-5.289 Y3.053 Z0.135 </infillPoint>)
(<infillPoint> X-5.289 Y2.192 Z0.135 </infillPoint>)
(<infillPoint> X-5.9 Y1.58 Z0.135 </infillPoint>)
(<infillPoint> X-5.676 Y0.747 Z0.135 </infillPoint>)
(<infillPoint> X-6.108 Y-0.0 Z0.135 </infillPoint>)
(<infillPoint> X-5.676 Y-0.748 Z0.135 </infillPoint>)
(<infillPoint> X-5.9 Y-1.581 Z0.135 </infillPoint>)
(<infillPoint> X-5.289 Y-2.191 Z0.135 </infillPoint>)
(<infillPoint> X-5.289 Y-3.054 Z0.135 </infillPoint>)
(<infillPoint> X-4.542 Y-3.484 Z0.135 </infillPoint>)
(<infillPoint> X-4.319 Y-4.319 Z0.135 </infillPoint>)
(<infillPoint> X-3.485 Y-4.542 Z0.135 </infillPoint>)
(<infillPoint> X-3.053 Y-5.289 Z0.135 </infillPoint>)
(<infillPoint> X-2.19 Y-5.289 Z0.135 </infillPoint>)
(<infillPoint> X-1.58 Y-5.9 Z0.135 </infillPoint>)
(<infillPoint> X-0.747 Y-5.676 Z0.135 </infillPoint>)
(<infillPoint> X0.0 Y-6.108 Z0.135 </infillPoint>)
(<infillPoint> X0.748 Y-5.676 Z0.135 </infillPoint>)
(<infillPoint> X1.581 Y-5.9 Z0.135 </infillPoint>)
(<infillPoint> X2.191 Y-5.289 Z0.135 </infillPoint>)
(<infillPoint> X3.054 Y-5.289 Z0.135 </infillPoint>)
(<infillPoint> X3.486 Y-4.542 Z0.135 </infillPoint>)
(<infillPoint> X4.32 Y-4.319 Z0.135 </infillPoint>)
(<infillPoint> X4.543 Y-3.484 Z0.135 </infillPoint>)
(<infillPoint> X5.29 Y-3.054 Z0.135 </infillPoint>)
(<infillPoint> X5.29 Y-2.191 Z0.135 </infillPoint>)
(<infillPoint> X5.901 Y-1.581 Z0.135 </infillPoint>)
(<infillPoint> X5.677 Y-0.747 Z0.135 </infillPoint>)
(<infillPoint> X6.108 Y-0.0 Z0.135 </infillPoint>)
(<infillPoint> X5.677 Y0.746 Z0.135 </infillPoint>)
(<infillPoint> X5.901 Y1.58 Z0.135 </infillPoint>)
(<infillPoint> X5.29 Y2.192 Z0.135 </infillPoint>)
(<infillPoint> X5.29 Y3.053 Z0.135 </infillPoint>)
(<infillPoint> X4.543 Y3.483 Z0.135 </infillPoint>)
(<infillPoint> X4.32 Y4.319 Z0.135 </infillPoint>)
(<infillPoint> X3.486 Y4.542 Z0.135 </infillPoint>)
(<infillPoint> X3.054 Y5.29 Z0.135 </infillPoint>)
(<infillPoint> X2.191 Y5.29 Z0.135 </infillPoint>)
(<infillPoint> X1.582 Y5.9 Z0.135 </infillPoint>)
(<infillPoint> X0.748 Y5.676 Z0.135 </infillPoint>)
(<infillPoint> X0.0 Y6.108 Z0.135 </infillPoint>)
(<infillPoint> X-0.747 Y5.676 Z0.135 </infillPoint>)
(<infillPoint> X-1.581 Y5.9 Z0.135 </infillPoint>)
(<infillPoint> X-2.19 Y5.29 Z0.135 </infillPoint>)
(<infillPoint> X-3.053 Y5.29 Z0.135 </infillPoint>)
(<infillPoint> X-3.485 Y4.542 Z0.135 </infillPoint>)
(<infillPoint> X-4.319 Y4.319 Z0.135 </infillPoint>)
(<infillPoint> X-4.542 Y3.483 Z0.135 </infillPoint>)
(</infillBoundary>)
G1 X-5.2 Y1.89 Z0.14 F4200.0
G1 F1200.0
G1 E5.3
G1 F4200.0
M101
G1 X-5.2 Y-1.88 Z0.14 F4320.0 E5.476
G1 F1200.0
G1 E4.862
G1 F4320.0
M103
G1 X-5.6 Y-0.32 Z0.14 F4200.0
G1 F1200.0
G1 E5.476
G1 F4200.0
M101
G1 X-5.6 Y0.32 Z0.14 F4320.0 E5.507
G1 F1200.0
G1 E4.507
G1 F4320.0
M103
G1 X-0.4 Y5.55 Z0.14 F4200.0
G1 F1200.0
G1 E5.507
G1 F4200.0
M101
G1 X-0.4 Y-5.55 Z0.14 F4320.0 E6.028
G1 X-0.8 Y-5.4 Z0.14 F4320.0 E6.048
G1 X-0.8 Y5.4 Z0.14 F4320.0 E6.555
G1 X-1.2 Y5.51 Z0.14 F4320.0 E6.575
G1 X-1.2 Y-5.51 Z0.14 F4320.0 E7.092
G1 X-1.6 Y-5.48 Z0.14 F4320.0 E7.111
G1 X-1.6 Y5.48 Z0.14 F4320.0 E7.626
G1 X-2.0 Y5.08 Z0.14 F4320.0 E7.652
G1 X-2.0 Y-5.08 Z0.14 F4320.0 E8.13
G1 X-2.4 Y-5.01 Z0.14 F4320.0 E8.149
G1 X-2.4 Y5.01 Z0.14 F4320.0 E8.619
G1 X-2.8 Y5.01 Z0.14 F4320.0 E8.638
G1 X-2.8 Y-5.01 Z0.14 F4320.0 E9.108
G1 X-3.2 Y-4.47 Z0.14 F4320.0 E9.14
G1 X-3.2 Y4.47 Z0.14 F4320.0 E9.56
G1 X-3.6 Y4.22 Z0.14 F4320.0 E9.582
G1 X-3.6 Y-4.22 Z0.14 F4320.0 E9.979
G1 X-4.0 Y-4.11 Z0.14 F4320.0 E9.998
G1 X-4.0 Y4.11 Z0.14 F4320.0 E10.385
G1 X-4.8 Y3.01 Z0.14 F4320.0 E10.448
G1 X-4.8 Y-3.01 Z0.14 F4320.0 E10.731
G1 X-4.4 Y-3.24 Z0.14 F4320.0 E10.753
G1 X-4.4 Y3.24 Z0.14 F4320.0 E11.058
G1 F1200.0
G1 E10.058
G1 F4320.0
M103
G1 X-0.0 Y-5.79 Z0.14 F4200.0
G1 F1200.0
G1 E11.058
G1 F4200.0
M101
G1 X0.0 Y5.79 Z0.14 F4320.0 E11.601
G1 X0.4 Y5.55 Z0.14 F4320.0 E11.623
G1 X0.4 Y-5.55 Z0.14 F4320.0 E12.144
G1 X0.8 Y-5.4 Z0.14 F4320.0 E12.164
G1 X0.8 Y5.4 Z0.14 F4320.0 E12.671
G1 X1.2 Y5.51 Z0.14 F4320.0 E12.691
G1 X1.2 Y-5.51 Z0.14 F4320.0 E13.208
G1 X1.6 Y-5.49 Z0.14 F4320.0 E13.227
G1 X1.6 Y5.49 Z0.14 F4320.0 E13.742
G1 X2.0 Y5.09 Z0.14 F4320.0 E13.768
G1 X2.0 Y-5.08 Z0.14 F4320.0 E14.246
G1 X2.4 Y-5.01 Z0.14 F4320.0 E14.265
G1 X2.4 Y5.01 Z0.14 F4320.0 E14.735
G1 X2.8 Y5.01 Z0.14 F4320.0 E14.754
G1 X2.8 Y-5.01 Z0.14 F4320.0 E15.225
G1 X3.2 Y-4.48 Z0.14 F4320.0 E15.256
G1 X3.2 Y4.48 Z0.14 F4320.0 E15.676
G1 X3.6 Y4.22 Z0.14 F4320.0 E15.699
G1 X3.6 Y-4.22 Z0.14 F4320.0 E16.095
G1 X4.0 Y-4.11 Z0.14 F4320.0 E16.114
G1 X4.0 Y4.11 Z0.14 F4320.0 E16.501
G1 X4.8 Y3.01 Z0.14 F4320.0 E16.565
G1 X4.8 Y-3.01 Z0.14 F4320.0 E16.848
G1 X4.4 Y-3.24 Z0.14 F4320.0 E16.869
G1 X4.4 Y3.24 Z0.14 F4320.0 E17.174
G1 F1200.0
G1 E16.599
G1 F4320.0
M103
G1 X5.2 Y1.89 Z0.14 F4200.0
G1 F1200.0
G1 E17.174
G1 F4200.0
M101
G1 X5.2 Y-1.89 Z0.14 F4320.0 E17.351
G1 F1200.0
G1 E16.737
G1 F4320.0
M103
G1 X5.6 Y-0.32 Z0.14 F4200.0
G1 F1200.0
G1 E17.351
G1 F4200.0
M101
G1 X5.6 Y0.32 Z0.14 F4320.0 E17.381
G1 F1200.0
G1 E16.381
G1 F4320.0
M103
(</infill>)
(</nestedRing>)
(</rotation>)
(</layer>)
;M108 R80.0
(<layer> 0.405 )
(<rotation> (-1+1.22464679915e-16j) )
(<nestedRing>)
(<boundaryPerimeter>)
(<boundaryPoint> X-5.889 Y3.4 Z0.405 </boundaryPoint>)
(<boundaryPoint> X-5.889 Y2.44 Z0.405 </boundaryPoint>)
(<boundaryPoint> X-6.569 Y1.759 Z0.405 </boundaryPoint>)
(<boundaryPoint> X-6.32 Y0.832 Z0.405 </boundaryPoint>)
(<boundaryPoint> X-6.801 Y0.0 Z0.405 </boundaryPoint>)
(<boundaryPoint> X-6.32 Y-0.833 Z0.405 </boundaryPoint>)
(<boundaryPoint> X-6.569 Y-1.76 Z0.405 </boundaryPoint>)
(<boundaryPoint> X-5.889 Y-2.44 Z0.405 </boundaryPoint>)
(<boundaryPoint> X-5.889 Y-3.401 Z0.405 </boundaryPoint>)
(<boundaryPoint> X-5.057 Y-3.88 Z0.405 </boundaryPoint>)
(<boundaryPoint> X-4.809 Y-4.809 Z0.405 </boundaryPoint>)
(<boundaryPoint> X-3.88 Y-5.057 Z0.405 </boundaryPoint>)
(<boundaryPoint> X-3.4 Y-5.889 Z0.405 </boundaryPoint>)
(<boundaryPoint> X-2.439 Y-5.889 Z0.405 </boundaryPoint>)
(<boundaryPoint> X-1.76 Y-6.569 Z0.405 </boundaryPoint>)
(<boundaryPoint> X-0.832 Y-6.32 Z0.405 </boundaryPoint>)
(<boundaryPoint> X-0.0 Y-6.801 Z0.405 </boundaryPoint>)
(<boundaryPoint> X0.833 Y-6.32 Z0.405 </boundaryPoint>)
(<boundaryPoint> X1.761 Y-6.569 Z0.405 </boundaryPoint>)
(<boundaryPoint> X2.44 Y-5.889 Z0.405 </boundaryPoint>)
(<boundaryPoint> X3.401 Y-5.889 Z0.405 </boundaryPoint>)
(<boundaryPoint> X3.881 Y-5.057 Z0.405 </boundaryPoint>)
(<boundaryPoint> X4.81 Y-4.809 Z0.405 </boundaryPoint>)
(<boundaryPoint> X5.058 Y-3.88 Z0.405 </boundaryPoint>)
(<boundaryPoint> X5.89 Y-3.401 Z0.405 </boundaryPoint>)
(<boundaryPoint> X5.89 Y-2.44 Z0.405 </boundaryPoint>)
(<boundaryPoint> X6.57 Y-1.76 Z0.405 </boundaryPoint>)
(<boundaryPoint> X6.321 Y-0.832 Z0.405 </boundaryPoint>)
(<boundaryPoint> X6.801 Y-0.0 Z0.405 </boundaryPoint>)
(<boundaryPoint> X6.321 Y0.831 Z0.405 </boundaryPoint>)
(<boundaryPoint> X6.57 Y1.759 Z0.405 </boundaryPoint>)
(<boundaryPoint> X5.89 Y2.44 Z0.405 </boundaryPoint>)
(<boundaryPoint> X5.89 Y3.4 Z0.405 </boundaryPoint>)
(<boundaryPoint> X5.058 Y3.879 Z0.405 </boundaryPoint>)
(<boundaryPoint> X4.81 Y4.809 Z0.405 </boundaryPoint>)
(<boundaryPoint> X3.881 Y5.057 Z0.405 </boundaryPoint>)
(<boundaryPoint> X3.401 Y5.89 Z0.405 </boundaryPoint>)
(<boundaryPoint> X2.44 Y5.89 Z0.405 </boundaryPoint>)
(<boundaryPoint> X1.761 Y6.569 Z0.405 </boundaryPoint>)
(<boundaryPoint> X0.833 Y6.32 Z0.405 </boundaryPoint>)
(<boundaryPoint> X0.0 Y6.801 Z0.405 </boundaryPoint>)
(<boundaryPoint> X-0.832 Y6.32 Z0.405 </boundaryPoint>)
(<boundaryPoint> X-1.76 Y6.569 Z0.405 </boundaryPoint>)
(<boundaryPoint> X-2.439 Y5.89 Z0.405 </boundaryPoint>)
(<boundaryPoint> X-3.4 Y5.89 Z0.405 </boundaryPoint>)
(<boundaryPoint> X-3.88 Y5.057 Z0.405 </boundaryPoint>)
(<boundaryPoint> X-4.809 Y4.809 Z0.405 </boundaryPoint>)
(<boundaryPoint> X-5.057 Y3.879 Z0.405 </boundaryPoint>)
(<loop> outer )
G1 X-4.4 Y-4.02 Z0.41 F4200.0
G1 F1200.0
G1 E17.381
G1 F4200.0
M101
G1 X-4.32 Y-4.32 Z0.41 F4800.0 E17.397
G1 X-3.49 Y-4.54 Z0.41 F4800.0 E17.443
G1 X-3.05 Y-5.29 Z0.41 F4800.0 E17.489
G1 X-2.19 Y-5.29 Z0.41 F4800.0 E17.534
G1 X-1.58 Y-5.9 Z0.41 F4800.0 E17.58
G1 X-0.75 Y-5.68 Z0.41 F4800.0 E17.625
G1 X0.0 Y-6.11 Z0.41 F4800.0 E17.671
G1 X0.75 Y-5.68 Z0.41 F4800.0 E17.717
G1 X1.58 Y-5.9 Z0.41 F4800.0 E17.762
G1 X2.19 Y-5.29 Z0.41 F4800.0 E17.808
G1 X3.05 Y-5.29 Z0.41 F4800.0 E17.853
G1 X3.49 Y-4.54 Z0.41 F4800.0 E17.899
G1 X4.32 Y-4.32 Z0.41 F4800.0 E17.945
G1 X4.54 Y-3.48 Z0.41 F4800.0 E17.99
G1 X5.29 Y-3.05 Z0.41 F4800.0 E18.036
G1 X5.29 Y-2.19 Z0.41 F4800.0 E18.081
G1 X5.9 Y-1.58 Z0.41 F4800.0 E18.127
G1 X5.68 Y-0.75 Z0.41 F4800.0 E18.173
G1 X6.11 Y-0.0 Z0.41 F4800.0 E18.218
G1 X5.68 Y0.75 Z0.41 F4800.0 E18.264
G1 X5.9 Y1.58 Z0.41 F4800.0 E18.309
G1 X5.29 Y2.19 Z0.41 F4800.0 E18.355
G1 X5.29 Y3.05 Z0.41 F4800.0 E18.4
G1 X4.54 Y3.48 Z0.41 F4800.0 E18.446
G1 X4.32 Y4.32 Z0.41 F4800.0 E18.492
G1 X3.49 Y4.54 Z0.41 F4800.0 E18.537
G1 X3.05 Y5.29 Z0.41 F4800.0 E18.583
G1 X2.19 Y5.29 Z0.41 F4800.0 E18.628
G1 X1.58 Y5.9 Z0.41 F4800.0 E18.674
G1 X0.75 Y5.68 Z0.41 F4800.0 E18.72
G1 X0.0 Y6.11 Z0.41 F4800.0 E18.765
G1 X-0.75 Y5.68 Z0.41 F4800.0 E18.811
G1 X-1.58 Y5.9 Z0.41 F4800.0 E18.856
G1 X-2.19 Y5.29 Z0.41 F4800.0 E18.902
G1 X-3.05 Y5.29 Z0.41 F4800.0 E18.948
G1 X-3.49 Y4.54 Z0.41 F4800.0 E18.993
G1 X-4.32 Y4.32 Z0.41 F4800.0 E19.039
G1 X-4.54 Y3.48 Z0.41 F4800.0 E19.084
G1 X-5.29 Y3.05 Z0.41 F4800.0 E19.13
G1 X-5.29 Y2.19 Z0.41 F4800.0 E19.176
G1 X-5.9 Y1.58 Z0.41 F4800.0 E19.221
G1 X-5.68 Y0.75 Z0.41 F4800.0 E19.267
M73 P2 (display progress)
G1 X-6.11 Y-0.0 Z0.41 F4800.0 E19.312
G1 X-5.68 Y-0.75 Z0.41 F4800.0 E19.358
G1 X-5.9 Y-1.58 Z0.41 F4800.0 E19.404
G1 X-5.29 Y-2.19 Z0.41 F4800.0 E19.449
G1 X-5.29 Y-3.05 Z0.41 F4800.0 E19.495
G1 X-4.54 Y-3.48 Z0.41 F4800.0 E19.54
G1 X-4.4 Y-4.02 Z0.41 F4800.0 E19.569
G1 F1200.0
G1 E19.569
G1 F4800.0
M103
(</loop>)
(<edge> outer )
;M108 R40.0
G1 X-4.79 Y-4.12 Z0.41 F4200.0
G1 F1200.0
G1 E19.569
G1 F4200.0
M101
G1 X-4.71 Y-4.42 Z0.41 F2400.0 E19.586
G1 X-4.65 Y-4.65 Z0.41 F2400.0 E19.598
G1 X-3.75 Y-4.89 Z0.41 F2400.0 E19.647
G1 X-3.28 Y-5.69 Z0.41 F2400.0 E19.696
G1 X-2.36 Y-5.69 Z0.41 F2400.0 E19.745
G1 X-1.7 Y-6.35 Z0.41 F2400.0 E19.794
G1 X-0.8 Y-6.11 Z0.41 F2400.0 E19.843
G1 X0.0 Y-6.57 Z0.41 F2400.0 E19.892
G1 X0.81 Y-6.11 Z0.41 F2400.0 E19.942
G1 X1.7 Y-6.35 Z0.41 F2400.0 E19.991
G1 X2.36 Y-5.69 Z0.41 F2400.0 E20.04
G1 X3.29 Y-5.69 Z0.41 F2400.0 E20.089
G1 X3.75 Y-4.89 Z0.41 F2400.0 E20.138
G1 X4.65 Y-4.65 Z0.41 F2400.0 E20.187
G1 X4.89 Y-3.75 Z0.41 F2400.0 E20.236
G1 X5.69 Y-3.29 Z0.41 F2400.0 E20.285
G1 X5.69 Y-2.36 Z0.41 F2400.0 E20.334
G1 X6.35 Y-1.7 Z0.41 F2400.0 E20.383
G1 X6.11 Y-0.8 Z0.41 F2400.0 E20.432
G1 X6.57 Y-0.0 Z0.41 F2400.0 E20.481
G1 X6.11 Y0.8 Z0.41 F2400.0 E20.53
G1 X6.35 Y1.7 Z0.41 F2400.0 E20.579
G1 X5.69 Y2.36 Z0.41 F2400.0 E20.628
G1 X5.69 Y3.28 Z0.41 F2400.0 E20.677
G1 X4.89 Y3.75 Z0.41 F2400.0 E20.726
G1 X4.65 Y4.65 Z0.41 F2400.0 E20.775
G1 X3.75 Y4.89 Z0.41 F2400.0 E20.824
G1 X3.29 Y5.69 Z0.41 F2400.0 E20.873
G1 X2.36 Y5.69 Z0.41 F2400.0 E20.922
G1 X1.7 Y6.35 Z0.41 F2400.0 E20.971
G1 X0.81 Y6.11 Z0.41 F2400.0 E21.02
G1 X0.0 Y6.57 Z0.41 F2400.0 E21.07
G1 X-0.8 Y6.11 Z0.41 F2400.0 E21.119
G1 X-1.7 Y6.35 Z0.41 F2400.0 E21.168
G1 X-2.36 Y5.69 Z0.41 F2400.0 E21.217
G1 X-3.28 Y5.69 Z0.41 F2400.0 E21.266
G1 X-3.75 Y4.89 Z0.41 F2400.0 E21.315
G1 X-4.65 Y4.65 Z0.41 F2400.0 E21.364
G1 X-4.89 Y3.75 Z0.41 F2400.0 E21.413
G1 X-5.69 Y3.28 Z0.41 F2400.0 E21.462
G1 X-5.69 Y2.36 Z0.41 F2400.0 E21.511
G1 X-6.35 Y1.7 Z0.41 F2400.0 E21.56
G1 X-6.11 Y0.8 Z0.41 F2400.0 E21.609
G1 X-6.57 Y-0.0 Z0.41 F2400.0 E21.658
G1 X-6.11 Y-0.81 Z0.41 F2400.0 E21.707
G1 X-6.35 Y-1.7 Z0.41 F2400.0 E21.756
G1 X-5.69 Y-2.36 Z0.41 F2400.0 E21.805
G1 X-5.69 Y-3.29 Z0.41 F2400.0 E21.854
G1 X-4.89 Y-3.75 Z0.41 F2400.0 E21.903
G1 X-4.79 Y-4.12 Z0.41 F2400.0 E21.924
G1 F1200.0
G1 E20.924
G1 F2400.0
M103
(</edge>)
(</boundaryPerimeter>)
(<infill>)
(<infillBoundary>)
(<infillPoint> X-5.289 Y3.053 Z0.405 </infillPoint>)
(<infillPoint> X-5.289 Y2.192 Z0.405 </infillPoint>)
(<infillPoint> X-5.9 Y1.58 Z0.405 </infillPoint>)
(<infillPoint> X-5.676 Y0.747 Z0.405 </infillPoint>)
(<infillPoint> X-6.108 Y-0.0 Z0.405 </infillPoint>)
(<infillPoint> X-5.676 Y-0.748 Z0.405 </infillPoint>)
(<infillPoint> X-5.9 Y-1.581 Z0.405 </infillPoint>)
(<infillPoint> X-5.289 Y-2.191 Z0.405 </infillPoint>)
(<infillPoint> X-5.289 Y-3.054 Z0.405 </infillPoint>)
(<infillPoint> X-4.542 Y-3.484 Z0.405 </infillPoint>)
(<infillPoint> X-4.319 Y-4.319 Z0.405 </infillPoint>)
(<infillPoint> X-3.485 Y-4.542 Z0.405 </infillPoint>)
(<infillPoint> X-3.053 Y-5.289 Z0.405 </infillPoint>)
(<infillPoint> X-2.19 Y-5.289 Z0.405 </infillPoint>)
(<infillPoint> X-1.58 Y-5.9 Z0.405 </infillPoint>)
(<infillPoint> X-0.747 Y-5.676 Z0.405 </infillPoint>)
(<infillPoint> X0.0 Y-6.108 Z0.405 </infillPoint>)
(<infillPoint> X0.748 Y-5.676 Z0.405 </infillPoint>)
(<infillPoint> X1.581 Y-5.9 Z0.405 </infillPoint>)
(<infillPoint> X2.191 Y-5.289 Z0.405 </infillPoint>)
(<infillPoint> X3.054 Y-5.289 Z0.405 </infillPoint>)
(<infillPoint> X3.486 Y-4.542 Z0.405 </infillPoint>)
(<infillPoint> X4.32 Y-4.319 Z0.405 </infillPoint>)
(<infillPoint> X4.543 Y-3.484 Z0.405 </infillPoint>)
(<infillPoint> X5.29 Y-3.054 Z0.405 </infillPoint>)
(<infillPoint> X5.29 Y-2.191 Z0.405 </infillPoint>)
(<infillPoint> X5.901 Y-1.581 Z0.405 </infillPoint>)
(<infillPoint> X5.677 Y-0.747 Z0.405 </infillPoint>)
(<infillPoint> X6.108 Y-0.0 Z0.405 </infillPoint>)
(<infillPoint> X5.677 Y0.746 Z0.405 </infillPoint>)
(<infillPoint> X5.901 Y1.58 Z0.405 </infillPoint>)
(<infillPoint> X5.29 Y2.192 Z0.405 </infillPoint>)
(<infillPoint> X5.29 Y3.053 Z0.405 </infillPoint>)
(<infillPoint> X4.543 Y3.483 Z0.405 </infillPoint>)
(<infillPoint> X4.32 Y4.319 Z0.405 </infillPoint>)
(<infillPoint> X3.486 Y4.542 Z0.405 </infillPoint>)
(<infillPoint> X3.054 Y5.29 Z0.405 </infillPoint>)
(<infillPoint> X2.191 Y5.29 Z0.405 </infillPoint>)
(<infillPoint> X1.582 Y5.9 Z0.405 </infillPoint>)
(<infillPoint> X0.748 Y5.676 Z0.405 </infillPoint>)
(<infillPoint> X0.0 Y6.108 Z0.405 </infillPoint>)
(<infillPoint> X-0.747 Y5.676 Z0.405 </infillPoint>)
(<infillPoint> X-1.581 Y5.9 Z0.405 </infillPoint>)
(<infillPoint> X-2.19 Y5.29 Z0.405 </infillPoint>)
(<infillPoint> X-3.053 Y5.29 Z0.405 </infillPoint>)
(<infillPoint> X-3.485 Y4.542 Z0.405 </infillPoint>)
(<infillPoint> X-4.319 Y4.319 Z0.405 </infillPoint>)
(<infillPoint> X-4.542 Y3.483 Z0.405 </infillPoint>)
(</infillBoundary>)
;M108 R80.0
G1 X5.79 Y-0.0 Z0.41 F4200.0
G1 F1200.0
G1 E21.924
G1 F4200.0
M101
G1 X-5.79 Y0.0 Z0.41 F4800.0 E22.535
G1 X-5.55 Y-0.4 Z0.41 F4800.0 E22.559
G1 X5.55 Y-0.4 Z0.41 F4800.0 E23.146
G1 X5.4 Y-0.8 Z0.41 F4800.0 E23.169
G1 X-5.4 Y-0.8 Z0.41 F4800.0 E23.739
G1 X-5.51 Y-1.2 Z0.41 F4800.0 E23.761
G1 X5.51 Y-1.2 Z0.41 F4800.0 E24.343
G1 X5.49 Y-1.6 Z0.41 F4800.0 E24.364
G1 X-5.48 Y-1.6 Z0.41 F4800.0 E24.944
G1 X-5.08 Y-2.0 Z0.41 F4800.0 E24.973
G1 X5.09 Y-2.0 Z0.41 F4800.0 E25.511
G1 X5.01 Y-2.4 Z0.41 F4800.0 E25.532
G1 X-5.01 Y-2.4 Z0.41 F4800.0 E26.061
G1 X-5.01 Y-2.8 Z0.41 F4800.0 E26.083
G1 X5.01 Y-2.8 Z0.41 F4800.0 E26.612
G1 X4.47 Y-3.2 Z0.41 F4800.0 E26.647
G1 X-4.47 Y-3.2 Z0.41 F4800.0 E27.12
G1 X-4.22 Y-3.6 Z0.41 F4800.0 E27.145
G1 X4.22 Y-3.6 Z0.41 F4800.0 E27.591
G1 X4.12 Y-4.0 Z0.41 F4800.0 E27.613
G1 X-4.11 Y-4.0 Z0.41 F4800.0 E28.047
G1 X-3.01 Y-4.8 Z0.41 F4800.0 E28.119
G1 X3.01 Y-4.8 Z0.41 F4800.0 E28.438
G1 X3.24 Y-4.4 Z0.41 F4800.0 E28.462
G1 X-3.24 Y-4.4 Z0.41 F4800.0 E28.805
G1 F1200.0
G1 E28.227
G1 F4800.0
M103
G1 X-1.88 Y-5.2 Z0.41 F4200.0
G1 F1200.0
G1 E28.805
G1 F4200.0
M101
G1 X1.88 Y-5.2 Z0.41 F4800.0 E29.004
G1 F1200.0
G1 E28.389
G1 F4800.0
M103
G1 X0.32 Y-5.6 Z0.41 F4200.0
G1 F1200.0
G1 E29.004
G1 F4200.0
M101
G1 X-0.32 Y-5.6 Z0.41 F4800.0 E29.037
G1 F1200.0
G1 E28.037
G1 F4800.0
M103
G1 X-5.55 Y0.4 Z0.41 F4200.0
G1 F1200.0
G1 E29.037
G1 F4200.0
M101
G1 X5.55 Y0.4 Z0.41 F4800.0 E29.624
G1 X5.4 Y0.8 Z0.41 F4800.0 E29.647
G1 X-5.4 Y0.8 Z0.41 F4800.0 E30.217
G1 X-5.51 Y1.2 Z0.41 F4800.0 E30.239
G1 X5.51 Y1.2 Z0.41 F4800.0 E30.821
G1 X5.49 Y1.6 Z0.41 F4800.0 E30.842
G1 X-5.48 Y1.6 Z0.41 F4800.0 E31.422
G1 X-5.09 Y2.0 Z0.41 F4800.0 E31.452
G1 X5.09 Y2.0 Z0.41 F4800.0 E31.989
G1 X5.01 Y2.4 Z0.41 F4800.0 E32.01
G1 X-5.01 Y2.4 Z0.41 F4800.0 E32.54
G1 X-5.01 Y2.8 Z0.41 F4800.0 E32.561
G1 X5.01 Y2.8 Z0.41 F4800.0 E33.09
G1 X4.47 Y3.2 Z0.41 F4800.0 E33.125
G1 X-4.47 Y3.2 Z0.41 F4800.0 E33.598
G1 X-4.22 Y3.6 Z0.41 F4800.0 E33.623
G1 X4.22 Y3.6 Z0.41 F4800.0 E34.069
G1 X4.12 Y4.0 Z0.41 F4800.0 E34.091
G1 X-4.11 Y4.0 Z0.41 F4800.0 E34.526
G1 X-3.01 Y4.8 Z0.41 F4800.0 E34.598
G1 X3.01 Y4.8 Z0.41 F4800.0 E34.916
G1 X3.24 Y4.4 Z0.41 F4800.0 E34.94
G1 X-3.24 Y4.4 Z0.41 F4800.0 E35.283
G1 F1200.0
G1 E34.706
G1 F4800.0
M103
G1 X-1.88 Y5.2 Z0.41 F4200.0
G1 F1200.0
G1 E35.283
G1 F4200.0
M101
G1 X1.89 Y5.2 Z0.41 F4800.0 E35.482
G1 F1200.0
G1 E34.867
G1 F4800.0
M103
G1 X0.32 Y5.6 Z0.41 F4200.0
G1 F1200.0
G1 E35.482
G1 F4200.0
M101
G1 X-0.32 Y5.6 Z0.41 F4800.0 E35.516
G1 F1200.0
G1 E34.516
G1 F4800.0
M103
(</infill>)
(</nestedRing>)
(</rotation>)
(</layer>)
(<operatingLayerEnd> </operatingLayerEnd>)
(<layer> 0.675 )
(<rotation> (6.12323399574e-17+1j) )
(<nestedRing>)
(<boundaryPerimeter>)
(<boundaryPoint> X-5.889 Y3.4 Z0.675 </boundaryPoint>)
(<boundaryPoint> X-5.889 Y2.44 Z0.675 </boundaryPoint>)
(<boundaryPoint> X-6.569 Y1.759 Z0.675 </boundaryPoint>)
(<boundaryPoint> X-6.32 Y0.832 Z0.675 </boundaryPoint>)
(<boundaryPoint> X-6.801 Y0.0 Z0.675 </boundaryPoint>)
(<boundaryPoint> X-6.32 Y-0.833 Z0.675 </boundaryPoint>)
(<boundaryPoint> X-6.569 Y-1.76 Z0.675 </boundaryPoint>)
(<boundaryPoint> X-5.889 Y-2.44 Z0.675 </boundaryPoint>)
(<boundaryPoint> X-5.889 Y-3.401 Z0.675 </boundaryPoint>)
(<boundaryPoint> X-5.057 Y-3.88 Z0.675 </boundaryPoint>)
(<boundaryPoint> X-4.809 Y-4.809 Z0.675 </boundaryPoint>)
(<boundaryPoint> X-3.88 Y-5.057 Z0.675 </boundaryPoint>)
(<boundaryPoint> X-3.4 Y-5.889 Z0.675 </boundaryPoint>)
(<boundaryPoint> X-2.439 Y-5.889 Z0.675 </boundaryPoint>)
(<boundaryPoint> X-1.76 Y-6.569 Z0.675 </boundaryPoint>)
(<boundaryPoint> X-0.832 Y-6.32 Z0.675 </boundaryPoint>)
(<boundaryPoint> X-0.0 Y-6.801 Z0.675 </boundaryPoint>)
(<boundaryPoint> X0.833 Y-6.32 Z0.675 </boundaryPoint>)
(<boundaryPoint> X1.761 Y-6.569 Z0.675 </boundaryPoint>)
(<boundaryPoint> X2.44 Y-5.889 Z0.675 </boundaryPoint>)
(<boundaryPoint> X3.401 Y-5.889 Z0.675 </boundaryPoint>)
(<boundaryPoint> X3.881 Y-5.057 Z0.675 </boundaryPoint>)
(<boundaryPoint> X4.81 Y-4.809 Z0.675 </boundaryPoint>)
(<boundaryPoint> X5.058 Y-3.88 Z0.675 </boundaryPoint>)
(<boundaryPoint> X5.89 Y-3.401 Z0.675 </boundaryPoint>)
(<boundaryPoint> X5.89 Y-2.44 Z0.675 </boundaryPoint>)
(<boundaryPoint> X6.57 Y-1.76 Z0.675 </boundaryPoint>)
(<boundaryPoint> X6.321 Y-0.832 Z0.675 </boundaryPoint>)
(<boundaryPoint> X6.801 Y-0.0 Z0.675 </boundaryPoint>)
(<boundaryPoint> X6.321 Y0.831 Z0.675 </boundaryPoint>)
(<boundaryPoint> X6.57 Y1.759 Z0.675 </boundaryPoint>)
(<boundaryPoint> X5.89 Y2.44 Z0.675 </boundaryPoint>)
(<boundaryPoint> X5.89 Y3.4 Z0.675 </boundaryPoint>)
(<boundaryPoint> X5.058 Y3.879 Z0.675 </boundaryPoint>)
(<boundaryPoint> X4.81 Y4.809 Z0.675 </boundaryPoint>)
(<boundaryPoint> X3.881 Y5.057 Z0.675 </boundaryPoint>)
(<boundaryPoint> X3.401 Y5.89 Z0.675 </boundaryPoint>)
(<boundaryPoint> X2.44 Y5.89 Z0.675 </boundaryPoint>)
(<boundaryPoint> X1.761 Y6.569 Z0.675 </boundaryPoint>)
(<boundaryPoint> X0.833 Y6.32 Z0.675 </boundaryPoint>)
(<boundaryPoint> X0.0 Y6.801 Z0.675 </boundaryPoint>)
(<boundaryPoint> X-0.832 Y6.32 Z0.675 </boundaryPoint>)
(<boundaryPoint> X-1.76 Y6.569 Z0.675 </boundaryPoint>)
(<boundaryPoint> X-2.439 Y5.89 Z0.675 </boundaryPoint>)
(<boundaryPoint> X-3.4 Y5.89 Z0.675 </boundaryPoint>)
(<boundaryPoint> X-3.88 Y5.057 Z0.675 </boundaryPoint>)
(<boundaryPoint> X-4.809 Y4.809 Z0.675 </boundaryPoint>)
(<boundaryPoint> X-5.057 Y3.879 Z0.675 </boundaryPoint>)
(<loop> outer )
G1 X-4.14 Y-4.37 Z0.68 F4200.0
G1 F1200.0
G1 E35.516
G1 F4200.0
M101
G1 X-3.49 Y-4.54 Z0.68 F4800.0 E35.552
G1 X-3.05 Y-5.29 Z0.68 F4800.0 E35.597
G1 X-2.19 Y-5.29 Z0.68 F4800.0 E35.643
G1 X-1.58 Y-5.9 Z0.68 F4800.0 E35.688
G1 X-0.75 Y-5.68 Z0.68 F4800.0 E35.734
G1 X0.0 Y-6.11 Z0.68 F4800.0 E35.78
G1 X0.75 Y-5.68 Z0.68 F4800.0 E35.825
G1 X1.58 Y-5.9 Z0.68 F4800.0 E35.871
G1 X2.19 Y-5.29 Z0.68 F4800.0 E35.916
G1 X3.05 Y-5.29 Z0.68 F4800.0 E35.962
G1 X3.49 Y-4.54 Z0.68 F4800.0 E36.008
G1 X4.32 Y-4.32 Z0.68 F4800.0 E36.053
G1 X4.54 Y-3.48 Z0.68 F4800.0 E36.099
G1 X5.29 Y-3.05 Z0.68 F4800.0 E36.144
G1 X5.29 Y-2.19 Z0.68 F4800.0 E36.19
G1 X5.9 Y-1.58 Z0.68 F4800.0 E36.236
G1 X5.68 Y-0.75 Z0.68 F4800.0 E36.281
G1 X6.11 Y-0.0 Z0.68 F4800.0 E36.327
G1 X5.68 Y0.75 Z0.68 F4800.0 E36.372
G1 X5.9 Y1.58 Z0.68 F4800.0 E36.418
G1 X5.29 Y2.19 Z0.68 F4800.0 E36.464
M73 P3 (display progress)
G1 X5.29 Y3.05 Z0.68 F4800.0 E36.509
G1 X4.54 Y3.48 Z0.68 F4800.0 E36.555
G1 X4.32 Y4.32 Z0.68 F4800.0 E36.6
G1 X3.49 Y4.54 Z0.68 F4800.0 E36.646
G1 X3.05 Y5.29 Z0.68 F4800.0 E36.691
G1 X2.19 Y5.29 Z0.68 F4800.0 E36.737
G1 X1.58 Y5.9 Z0.68 F4800.0 E36.783
G1 X0.75 Y5.68 Z0.68 F4800.0 E36.828
G1 X0.0 Y6.11 Z0.68 F4800.0 E36.874
G1 X-0.75 Y5.68 Z0.68 F4800.0 E36.919
G1 X-1.58 Y5.9 Z0.68 F4800.0 E36.965
G1 X-2.19 Y5.29 Z0.68 F4800.0 E37.011
G1 X-3.05 Y5.29 Z0.68 F4800.0 E37.056
G1 X-3.49 Y4.54 Z0.68 F4800.0 E37.102
G1 X-4.32 Y4.32 Z0.68 F4800.0 E37.147
G1 X-4.54 Y3.48 Z0.68 F4800.0 E37.193
G1 X-5.29 Y3.05 Z0.68 F4800.0 E37.239
G1 X-5.29 Y2.19 Z0.68 F4800.0 E37.284
G1 X-5.9 Y1.58 Z0.68 F4800.0 E37.33
G1 X-5.68 Y0.75 Z0.68 F4800.0 E37.375
G1 X-6.11 Y-0.0 Z0.68 F4800.0 E37.421
G1 X-5.68 Y-0.75 Z0.68 F4800.0 E37.467
G1 X-5.9 Y-1.58 Z0.68 F4800.0 E37.512
G1 X-5.29 Y-2.19 Z0.68 F4800.0 E37.558
G1 X-5.29 Y-3.05 Z0.68 F4800.0 E37.603
G1 X-4.54 Y-3.48 Z0.68 F4800.0 E37.649
G1 X-4.32 Y-4.32 Z0.68 F4800.0 E37.695
G1 X-4.14 Y-4.37 Z0.68 F4800.0 E37.704
G1 F1200.0
G1 E37.704
G1 F4800.0
M103
(</loop>)
(<edge> outer )
;M108 R40.0
G1 X-4.66 Y-4.6 Z0.68 F4200.0
G1 F1200.0
G1 E37.704
G1 F4200.0
M101
G1 X-4.65 Y-4.65 Z0.68 F2400.0 E37.707
G1 X-3.75 Y-4.89 Z0.68 F2400.0 E37.756
G1 X-3.28 Y-5.69 Z0.68 F2400.0 E37.805
G1 X-2.36 Y-5.69 Z0.68 F2400.0 E37.854
G1 X-1.7 Y-6.35 Z0.68 F2400.0 E37.903
G1 X-0.8 Y-6.11 Z0.68 F2400.0 E37.952
G1 X0.0 Y-6.57 Z0.68 F2400.0 E38.001
G1 X0.81 Y-6.11 Z0.68 F2400.0 E38.05
G1 X1.7 Y-6.35 Z0.68 F2400.0 E38.099
G1 X2.36 Y-5.69 Z0.68 F2400.0 E38.148
G1 X3.29 Y-5.69 Z0.68 F2400.0 E38.197
G1 X3.75 Y-4.89 Z0.68 F2400.0 E38.246
G1 X4.65 Y-4.65 Z0.68 F2400.0 E38.295
G1 X4.89 Y-3.75 Z0.68 F2400.0 E38.344
G1 X5.69 Y-3.29 Z0.68 F2400.0 E38.393
G1 X5.69 Y-2.36 Z0.68 F2400.0 E38.442
G1 X6.35 Y-1.7 Z0.68 F2400.0 E38.492
G1 X6.11 Y-0.8 Z0.68 F2400.0 E38.541
G1 X6.57 Y-0.0 Z0.68 F2400.0 E38.59
G1 X6.11 Y0.8 Z0.68 F2400.0 E38.639
G1 X6.35 Y1.7 Z0.68 F2400.0 E38.688
G1 X5.69 Y2.36 Z0.68 F2400.0 E38.737
G1 X5.69 Y3.28 Z0.68 F2400.0 E38.786
G1 X4.89 Y3.75 Z0.68 F2400.0 E38.835
G1 X4.65 Y4.65 Z0.68 F2400.0 E38.884
G1 X3.75 Y4.89 Z0.68 F2400.0 E38.933
G1 X3.29 Y5.69 Z0.68 F2400.0 E38.982
G1 X2.36 Y5.69 Z0.68 F2400.0 E39.031
G1 X1.7 Y6.35 Z0.68 F2400.0 E39.08
G1 X0.81 Y6.11 Z0.68 F2400.0 E39.129
G1 X0.0 Y6.57 Z0.68 F2400.0 E39.178
G1 X-0.8 Y6.11 Z0.68 F2400.0 E39.227
G1 X-1.7 Y6.35 Z0.68 F2400.0 E39.276
G1 X-2.36 Y5.69 Z0.68 F2400.0 E39.325
G1 X-3.28 Y5.69 Z0.68 F2400.0 E39.374
G1 X-3.75 Y4.89 Z0.68 F2400.0 E39.423
G1 X-4.65 Y4.65 Z0.68 F2400.0 E39.472
G1 X-4.89 Y3.75 Z0.68 F2400.0 E39.522
G1 X-5.69 Y3.28 Z0.68 F2400.0 E39.571
G1 X-5.69 Y2.36 Z0.68 F2400.0 E39.62
G1 X-6.35 Y1.7 Z0.68 F2400.0 E39.669
G1 X-6.11 Y0.8 Z0.68 F2400.0 E39.718
G1 X-6.57 Y-0.0 Z0.68 F2400.0 E39.767
G1 X-6.11 Y-0.81 Z0.68 F2400.0 E39.816
G1 X-6.35 Y-1.7 Z0.68 F2400.0 E39.865
G1 X-5.69 Y-2.36 Z0.68 F2400.0 E39.914
G1 X-5.69 Y-3.29 Z0.68 F2400.0 E39.963
G1 X-4.89 Y-3.75 Z0.68 F2400.0 E40.012
G1 X-4.71 Y-4.42 Z0.68 F2400.0 E40.049
G1 X-4.66 Y-4.6 Z0.68 F2400.0 E40.058
G1 F1200.0
G1 E39.058
G1 F2400.0
M103
(</edge>)
(</boundaryPerimeter>)
(<infill>)
(<infillBoundary>)
(<infillPoint> X-5.289 Y3.053 Z0.675 </infillPoint>)
(<infillPoint> X-5.289 Y2.192 Z0.675 </infillPoint>)
(<infillPoint> X-5.9 Y1.58 Z0.675 </infillPoint>)
(<infillPoint> X-5.676 Y0.747 Z0.675 </infillPoint>)
(<infillPoint> X-6.108 Y-0.0 Z0.675 </infillPoint>)
(<infillPoint> X-5.676 Y-0.748 Z0.675 </infillPoint>)
(<infillPoint> X-5.9 Y-1.581 Z0.675 </infillPoint>)
(<infillPoint> X-5.289 Y-2.191 Z0.675 </infillPoint>)
(<infillPoint> X-5.289 Y-3.054 Z0.675 </infillPoint>)
(<infillPoint> X-4.542 Y-3.484 Z0.675 </infillPoint>)
(<infillPoint> X-4.319 Y-4.319 Z0.675 </infillPoint>)
(<infillPoint> X-3.485 Y-4.542 Z0.675 </infillPoint>)
(<infillPoint> X-3.053 Y-5.289 Z0.675 </infillPoint>)
(<infillPoint> X-2.19 Y-5.289 Z0.675 </infillPoint>)
(<infillPoint> X-1.58 Y-5.9 Z0.675 </infillPoint>)
(<infillPoint> X-0.747 Y-5.676 Z0.675 </infillPoint>)
(<infillPoint> X0.0 Y-6.108 Z0.675 </infillPoint>)
(<infillPoint> X0.748 Y-5.676 Z0.675 </infillPoint>)
(<infillPoint> X1.581 Y-5.9 Z0.675 </infillPoint>)
(<infillPoint> X2.191 Y-5.289 Z0.675 </infillPoint>)
(<infillPoint> X3.054 Y-5.289 Z0.675 </infillPoint>)
(<infillPoint> X3.486 Y-4.542 Z0.675 </infillPoint>)
(<infillPoint> X4.32 Y-4.319 Z0.675 </infillPoint>)
(<infillPoint> X4.543 Y-3.484 Z0.675 </infillPoint>)
(<infillPoint> X5.29 Y-3.054 Z0.675 </infillPoint>)
(<infillPoint> X5.29 Y-2.191 Z0.675 </infillPoint>)
(<infillPoint> X5.901 Y-1.581 Z0.675 </infillPoint>)
(<infillPoint> X5.677 Y-0.747 Z0.675 </infillPoint>)
(<infillPoint> X6.108 Y-0.0 Z0.675 </infillPoint>)
(<infillPoint> X5.677 Y0.746 Z0.675 </infillPoint>)
(<infillPoint> X5.901 Y1.58 Z0.675 </infillPoint>)
(<infillPoint> X5.29 Y2.192 Z0.675 </infillPoint>)
(<infillPoint> X5.29 Y3.053 Z0.675 </infillPoint>)
(<infillPoint> X4.543 Y3.483 Z0.675 </infillPoint>)
(<infillPoint> X4.32 Y4.319 Z0.675 </infillPoint>)
(<infillPoint> X3.486 Y4.542 Z0.675 </infillPoint>)
(<infillPoint> X3.054 Y5.29 Z0.675 </infillPoint>)
(<infillPoint> X2.191 Y5.29 Z0.675 </infillPoint>)
(<infillPoint> X1.582 Y5.9 Z0.675 </infillPoint>)
(<infillPoint> X0.748 Y5.676 Z0.675 </infillPoint>)
(<infillPoint> X0.0 Y6.108 Z0.675 </infillPoint>)
(<infillPoint> X-0.747 Y5.676 Z0.675 </infillPoint>)
(<infillPoint> X-1.581 Y5.9 Z0.675 </infillPoint>)
(<infillPoint> X-2.19 Y5.29 Z0.675 </infillPoint>)
(<infillPoint> X-3.053 Y5.29 Z0.675 </infillPoint>)
(<infillPoint> X-3.485 Y4.542 Z0.675 </infillPoint>)
(<infillPoint> X-4.319 Y4.319 Z0.675 </infillPoint>)
(<infillPoint> X-4.542 Y3.483 Z0.675 </infillPoint>)
(</infillBoundary>)
;M108 R80.0
G1 X-5.2 Y1.89 Z0.68 F4200.0
G1 F1200.0
G1 E40.058
G1 F4200.0
M101
G1 X-5.2 Y-1.88 Z0.68 F4800.0 E40.258
G1 F1200.0
G1 E39.643
G1 F4800.0
M103
G1 X-5.6 Y-0.32 Z0.68 F4200.0
G1 F1200.0
G1 E40.258
G1 F4200.0
M101
G1 X-5.6 Y0.32 Z0.68 F4800.0 E40.291
G1 F1200.0
G1 E39.291
G1 F4800.0
M103
G1 X-0.4 Y5.55 Z0.68 F4200.0
G1 F1200.0
G1 E40.291
G1 F4200.0
M101
G1 X-0.4 Y-5.55 Z0.68 F4800.0 E40.878
G1 X-0.8 Y-5.4 Z0.68 F4800.0 E40.901
G1 X-0.8 Y5.4 Z0.68 F4800.0 E41.471
G1 X-1.2 Y5.51 Z0.68 F4800.0 E41.493
G1 X-1.2 Y-5.51 Z0.68 F4800.0 E42.075
G1 X-1.6 Y-5.48 Z0.68 F4800.0 E42.096
G1 X-1.6 Y5.48 Z0.68 F4800.0 E42.675
G1 X-2.0 Y5.08 Z0.68 F4800.0 E42.705
G1 X-2.0 Y-5.08 Z0.68 F4800.0 E43.242
G1 X-2.4 Y-5.01 Z0.68 F4800.0 E43.264
G1 X-2.4 Y5.01 Z0.68 F4800.0 E43.793
G1 X-2.8 Y5.01 Z0.68 F4800.0 E43.814
G1 X-2.8 Y-5.01 Z0.68 F4800.0 E44.344
G1 X-3.2 Y-4.47 Z0.68 F4800.0 E44.379
G1 X-3.2 Y4.47 Z0.68 F4800.0 E44.852
G1 X-3.6 Y4.22 Z0.68 F4800.0 E44.877
G1 X-3.6 Y-4.22 Z0.68 F4800.0 E45.323
G1 X-4.0 Y-4.11 Z0.68 F4800.0 E45.344
G1 X-4.0 Y4.11 Z0.68 F4800.0 E45.779
G1 X-4.8 Y3.01 Z0.68 F4800.0 E45.851
G1 X-4.8 Y-3.01 Z0.68 F4800.0 E46.169
G1 X-4.4 Y-3.24 Z0.68 F4800.0 E46.194
G1 X-4.4 Y3.24 Z0.68 F4800.0 E46.536
G1 F1200.0
G1 E45.536
G1 F4800.0
M103
G1 X-0.0 Y-5.79 Z0.68 F4200.0
G1 F1200.0
G1 E46.536
G1 F4200.0
M101
G1 X0.0 Y5.79 Z0.68 F4800.0 E47.147
G1 X0.4 Y5.55 Z0.68 F4800.0 E47.172
G1 X0.4 Y-5.55 Z0.68 F4800.0 E47.759
G1 X0.8 Y-5.4 Z0.68 F4800.0 E47.781
G1 X0.8 Y5.4 Z0.68 F4800.0 E48.352
G1 X1.2 Y5.51 Z0.68 F4800.0 E48.374
G1 X1.2 Y-5.51 Z0.68 F4800.0 E48.955
G1 X1.6 Y-5.49 Z0.68 F4800.0 E48.977
G1 X1.6 Y5.49 Z0.68 F4800.0 E49.556
G1 X2.0 Y5.09 Z0.68 F4800.0 E49.586
G1 X2.0 Y-5.08 Z0.68 F4800.0 E50.123
G1 X2.4 Y-5.01 Z0.68 F4800.0 E50.145
G1 X2.4 Y5.01 Z0.68 F4800.0 E50.674
G1 X2.8 Y5.01 Z0.68 F4800.0 E50.695
G1 X2.8 Y-5.01 Z0.68 F4800.0 E51.224
G1 X3.2 Y-4.48 Z0.68 F4800.0 E51.259
G1 X3.2 Y4.48 Z0.68 F4800.0 E51.732
G1 X3.6 Y4.22 Z0.68 F4800.0 E51.757
G1 X3.6 Y-4.22 Z0.68 F4800.0 E52.203
G1 X4.0 Y-4.11 Z0.68 F4800.0 E52.225
G1 X4.0 Y4.11 Z0.68 F4800.0 E52.66
G1 X4.8 Y3.01 Z0.68 F4800.0 E52.732
G1 X4.8 Y-3.01 Z0.68 F4800.0 E53.05
G1 X4.4 Y-3.24 Z0.68 F4800.0 E53.074
G1 X4.4 Y3.24 Z0.68 F4800.0 E53.417
G1 F1200.0
G1 E52.843
G1 F4800.0
M103
G1 X5.2 Y1.89 Z0.68 F4200.0
G1 F1200.0
G1 E53.417
G1 F4200.0
M101
G1 X5.2 Y-1.89 Z0.68 F4800.0 E53.616
G1 F1200.0
G1 E53.002
G1 F4800.0
M103
G1 X5.6 Y-0.32 Z0.68 F4200.0
G1 F1200.0
G1 E53.616
G1 F4200.0
M101
G1 X5.6 Y0.32 Z0.68 F4800.0 E53.65
G1 F1200.0
G1 E52.65
G1 F4800.0
M103
(</infill>)
(</nestedRing>)
(</rotation>)
(</layer>)
(<layer> 0.945 )
;M108 R36.7
(<rotation> (-1+1.22464679915e-16j) )
(<nestedRing>)
(<boundaryPerimeter>)
(<boundaryPoint> X-5.889 Y3.4 Z0.945 </boundaryPoint>)
(<boundaryPoint> X-5.889 Y2.44 Z0.945 </boundaryPoint>)
(<boundaryPoint> X-6.569 Y1.759 Z0.945 </boundaryPoint>)
(<boundaryPoint> X-6.32 Y0.832 Z0.945 </boundaryPoint>)
(<boundaryPoint> X-6.801 Y0.0 Z0.945 </boundaryPoint>)
(<boundaryPoint> X-6.32 Y-0.833 Z0.945 </boundaryPoint>)
(<boundaryPoint> X-6.569 Y-1.76 Z0.945 </boundaryPoint>)
(<boundaryPoint> X-5.889 Y-2.44 Z0.945 </boundaryPoint>)
(<boundaryPoint> X-5.889 Y-3.401 Z0.945 </boundaryPoint>)
(<boundaryPoint> X-5.057 Y-3.88 Z0.945 </boundaryPoint>)
(<boundaryPoint> X-4.809 Y-4.809 Z0.945 </boundaryPoint>)
(<boundaryPoint> X-3.88 Y-5.057 Z0.945 </boundaryPoint>)
(<boundaryPoint> X-3.4 Y-5.889 Z0.945 </boundaryPoint>)
(<boundaryPoint> X-2.439 Y-5.889 Z0.945 </boundaryPoint>)
(<boundaryPoint> X-1.76 Y-6.569 Z0.945 </boundaryPoint>)
(<boundaryPoint> X-0.832 Y-6.32 Z0.945 </boundaryPoint>)
(<boundaryPoint> X-0.0 Y-6.801 Z0.945 </boundaryPoint>)
(<boundaryPoint> X0.833 Y-6.32 Z0.945 </boundaryPoint>)
(<boundaryPoint> X1.761 Y-6.569 Z0.945 </boundaryPoint>)
(<boundaryPoint> X2.44 Y-5.889 Z0.945 </boundaryPoint>)
(<boundaryPoint> X3.401 Y-5.889 Z0.945 </boundaryPoint>)
(<boundaryPoint> X3.881 Y-5.057 Z0.945 </boundaryPoint>)
(<boundaryPoint> X4.81 Y-4.809 Z0.945 </boundaryPoint>)
(<boundaryPoint> X5.058 Y-3.88 Z0.945 </boundaryPoint>)
(<boundaryPoint> X5.89 Y-3.401 Z0.945 </boundaryPoint>)
(<boundaryPoint> X5.89 Y-2.44 Z0.945 </boundaryPoint>)
(<boundaryPoint> X6.57 Y-1.76 Z0.945 </boundaryPoint>)
(<boundaryPoint> X6.321 Y-0.832 Z0.945 </boundaryPoint>)
(<boundaryPoint> X6.801 Y-0.0 Z0.945 </boundaryPoint>)
(<boundaryPoint> X6.321 Y0.831 Z0.945 </boundaryPoint>)
(<boundaryPoint> X6.57 Y1.759 Z0.945 </boundaryPoint>)
(<boundaryPoint> X5.89 Y2.44 Z0.945 </boundaryPoint>)
(<boundaryPoint> X5.89 Y3.4 Z0.945 </boundaryPoint>)
(<boundaryPoint> X5.058 Y3.879 Z0.945 </boundaryPoint>)
(<boundaryPoint> X4.81 Y4.809 Z0.945 </boundaryPoint>)
(<boundaryPoint> X3.881 Y5.057 Z0.945 </boundaryPoint>)
(<boundaryPoint> X3.401 Y5.89 Z0.945 </boundaryPoint>)
(<boundaryPoint> X2.44 Y5.89 Z0.945 </boundaryPoint>)
(<boundaryPoint> X1.761 Y6.569 Z0.945 </boundaryPoint>)
(<boundaryPoint> X0.833 Y6.32 Z0.945 </boundaryPoint>)
(<boundaryPoint> X0.0 Y6.801 Z0.945 </boundaryPoint>)
(<boundaryPoint> X-0.832 Y6.32 Z0.945 </boundaryPoint>)
(<boundaryPoint> X-1.76 Y6.569 Z0.945 </boundaryPoint>)
(<boundaryPoint> X-2.439 Y5.89 Z0.945 </boundaryPoint>)
(<boundaryPoint> X-3.4 Y5.89 Z0.945 </boundaryPoint>)
(<boundaryPoint> X-3.88 Y5.057 Z0.945 </boundaryPoint>)
(<boundaryPoint> X-4.809 Y4.809 Z0.945 </boundaryPoint>)
(<boundaryPoint> X-5.057 Y3.879 Z0.945 </boundaryPoint>)
(<loop> outer )
G1 X-4.35 Y-4.2 Z0.95 F4200.0
G1 F1200.0
G1 E53.65
G1 F4200.0
M101
M73 P4 (display progress)
G1 X-4.32 Y-4.32 Z0.95 F2201.906 E53.657
G1 X-3.49 Y-4.54 Z0.95 F2201.906 E53.702
G1 X-3.05 Y-5.29 Z0.95 F2201.906 E53.748
G1 X-2.19 Y-5.29 Z0.95 F2201.906 E53.793
G1 X-1.58 Y-5.9 Z0.95 F2201.906 E53.839
G1 X-0.75 Y-5.68 Z0.95 F2201.906 E53.884
G1 X0.0 Y-6.11 Z0.95 F2201.906 E53.93
G1 X0.75 Y-5.68 Z0.95 F2201.906 E53.976
G1 X1.58 Y-5.9 Z0.95 F2201.906 E54.021
G1 X2.19 Y-5.29 Z0.95 F2201.906 E54.067
G1 X3.05 Y-5.29 Z0.95 F2201.906 E54.112
G1 X3.49 Y-4.54 Z0.95 F2201.906 E54.158
G1 X4.32 Y-4.32 Z0.95 F2201.906 E54.204
G1 X4.54 Y-3.48 Z0.95 F2201.906 E54.249
G1 X5.29 Y-3.05 Z0.95 F2201.906 E54.295
G1 X5.29 Y-2.19 Z0.95 F2201.906 E54.34
G1 X5.9 Y-1.58 Z0.95 F2201.906 E54.386
G1 X5.68 Y-0.75 Z0.95 F2201.906 E54.432
G1 X6.11 Y-0.0 Z0.95 F2201.906 E54.477
G1 X5.68 Y0.75 Z0.95 F2201.906 E54.523
G1 X5.9 Y1.58 Z0.95 F2201.906 E54.568
G1 X5.29 Y2.19 Z0.95 F2201.906 E54.614
G1 X5.29 Y3.05 Z0.95 F2201.906 E54.66
G1 X4.54 Y3.48 Z0.95 F2201.906 E54.705
G1 X4.32 Y4.32 Z0.95 F2201.906 E54.751
G1 X3.49 Y4.54 Z0.95 F2201.906 E54.796
G1 X3.05 Y5.29 Z0.95 F2201.906 E54.842
G1 X2.19 Y5.29 Z0.95 F2201.906 E54.888
G1 X1.58 Y5.9 Z0.95 F2201.906 E54.933
G1 X0.75 Y5.68 Z0.95 F2201.906 E54.979
G1 X0.0 Y6.11 Z0.95 F2201.906 E55.024
G1 X-0.75 Y5.68 Z0.95 F2201.906 E55.07
G1 X-1.58 Y5.9 Z0.95 F2201.906 E55.116
G1 X-2.19 Y5.29 Z0.95 F2201.906 E55.161
G1 X-3.05 Y5.29 Z0.95 F2201.906 E55.207
G1 X-3.49 Y4.54 Z0.95 F2201.906 E55.252
G1 X-4.32 Y4.32 Z0.95 F2201.906 E55.298
G1 X-4.54 Y3.48 Z0.95 F2201.906 E55.344
G1 X-5.29 Y3.05 Z0.95 F2201.906 E55.389
G1 X-5.29 Y2.19 Z0.95 F2201.906 E55.435
G1 X-5.9 Y1.58 Z0.95 F2201.906 E55.48
G1 X-5.68 Y0.75 Z0.95 F2201.906 E55.526
G1 X-6.11 Y-0.0 Z0.95 F2201.906 E55.572
G1 X-5.68 Y-0.75 Z0.95 F2201.906 E55.617
G1 X-5.9 Y-1.58 Z0.95 F2201.906 E55.663
G1 X-5.29 Y-2.19 Z0.95 F2201.906 E55.708
G1 X-5.29 Y-3.05 Z0.95 F2201.906 E55.754
G1 X-4.54 Y-3.48 Z0.95 F2201.906 E55.799
G1 X-4.35 Y-4.2 Z0.95 F2201.906 E55.839
G1 F1200.0
G1 E55.839
G1 F2201.906
M103
(</loop>)
(<edge> outer )
;M108 R18.35
G1 X-4.74 Y-4.3 Z0.95 F4200.0
G1 F1200.0
G1 E55.839
G1 F4200.0
M101
G1 X-4.71 Y-4.42 Z0.95 F1100.953 E55.845
G1 X-4.65 Y-4.65 Z0.95 F1100.953 E55.857
G1 X-3.75 Y-4.89 Z0.95 F1100.953 E55.906
G1 X-3.28 Y-5.69 Z0.95 F1100.953 E55.955
G1 X-2.36 Y-5.69 Z0.95 F1100.953 E56.004
G1 X-1.7 Y-6.35 Z0.95 F1100.953 E56.054
G1 X-0.8 Y-6.11 Z0.95 F1100.953 E56.103
G1 X0.0 Y-6.57 Z0.95 F1100.953 E56.152
G1 X0.81 Y-6.11 Z0.95 F1100.953 E56.201
G1 X1.7 Y-6.35 Z0.95 F1100.953 E56.25
G1 X2.36 Y-5.69 Z0.95 F1100.953 E56.299
G1 X3.29 Y-5.69 Z0.95 F1100.953 E56.348
G1 X3.75 Y-4.89 Z0.95 F1100.953 E56.397
G1 X4.65 Y-4.65 Z0.95 F1100.953 E56.446
G1 X4.89 Y-3.75 Z0.95 F1100.953 E56.495
G1 X5.69 Y-3.29 Z0.95 F1100.953 E56.544
G1 X5.69 Y-2.36 Z0.95 F1100.953 E56.593
G1 X6.35 Y-1.7 Z0.95 F1100.953 E56.642
G1 X6.11 Y-0.8 Z0.95 F1100.953 E56.691
G1 X6.57 Y-0.0 Z0.95 F1100.953 E56.74
G1 X6.11 Y0.8 Z0.95 F1100.953 E56.789
G1 X6.35 Y1.7 Z0.95 F1100.953 E56.838
G1 X5.69 Y2.36 Z0.95 F1100.953 E56.887
G1 X5.69 Y3.28 Z0.95 F1100.953 E56.936
G1 X4.89 Y3.75 Z0.95 F1100.953 E56.985
G1 X4.65 Y4.65 Z0.95 F1100.953 E57.034
G1 X3.75 Y4.89 Z0.95 F1100.953 E57.084
G1 X3.29 Y5.69 Z0.95 F1100.953 E57.133
G1 X2.36 Y5.69 Z0.95 F1100.953 E57.182
G1 X1.7 Y6.35 Z0.95 F1100.953 E57.231
G1 X0.81 Y6.11 Z0.95 F1100.953 E57.28
G1 X0.0 Y6.57 Z0.95 F1100.953 E57.329
G1 X-0.8 Y6.11 Z0.95 F1100.953 E57.378
G1 X-1.7 Y6.35 Z0.95 F1100.953 E57.427
G1 X-2.36 Y5.69 Z0.95 F1100.953 E57.476
G1 X-3.28 Y5.69 Z0.95 F1100.953 E57.525
G1 X-3.75 Y4.89 Z0.95 F1100.953 E57.574
G1 X-4.65 Y4.65 Z0.95 F1100.953 E57.623
G1 X-4.89 Y3.75 Z0.95 F1100.953 E57.672
G1 X-5.69 Y3.28 Z0.95 F1100.953 E57.721
G1 X-5.69 Y2.36 Z0.95 F1100.953 E57.77
G1 X-6.35 Y1.7 Z0.95 F1100.953 E57.819
G1 X-6.11 Y0.8 Z0.95 F1100.953 E57.868
G1 X-6.57 Y-0.0 Z0.95 F1100.953 E57.917
G1 X-6.11 Y-0.81 Z0.95 F1100.953 E57.966
G1 X-6.35 Y-1.7 Z0.95 F1100.953 E58.015
G1 X-5.69 Y-2.36 Z0.95 F1100.953 E58.065
G1 X-5.69 Y-3.29 Z0.95 F1100.953 E58.114
G1 X-4.89 Y-3.75 Z0.95 F1100.953 E58.163
G1 X-4.74 Y-4.3 Z0.95 F1100.953 E58.193
G1 F1200.0
G1 E57.193
G1 F1100.953
M103
(</edge>)
(</boundaryPerimeter>)
(<infill>)
(<infillBoundary>)
(<infillPoint> X-5.289 Y3.053 Z0.945 </infillPoint>)
(<infillPoint> X-5.289 Y2.192 Z0.945 </infillPoint>)
(<infillPoint> X-5.9 Y1.58 Z0.945 </infillPoint>)
(<infillPoint> X-5.676 Y0.747 Z0.945 </infillPoint>)
(<infillPoint> X-6.108 Y-0.0 Z0.945 </infillPoint>)
(<infillPoint> X-5.676 Y-0.748 Z0.945 </infillPoint>)
(<infillPoint> X-5.9 Y-1.581 Z0.945 </infillPoint>)
(<infillPoint> X-5.289 Y-2.191 Z0.945 </infillPoint>)
(<infillPoint> X-5.289 Y-3.054 Z0.945 </infillPoint>)
(<infillPoint> X-4.542 Y-3.484 Z0.945 </infillPoint>)
(<infillPoint> X-4.319 Y-4.319 Z0.945 </infillPoint>)
(<infillPoint> X-3.485 Y-4.542 Z0.945 </infillPoint>)
(<infillPoint> X-3.053 Y-5.289 Z0.945 </infillPoint>)
(<infillPoint> X-2.19 Y-5.289 Z0.945 </infillPoint>)
(<infillPoint> X-1.58 Y-5.9 Z0.945 </infillPoint>)
(<infillPoint> X-0.747 Y-5.676 Z0.945 </infillPoint>)
(<infillPoint> X0.0 Y-6.108 Z0.945 </infillPoint>)
(<infillPoint> X0.748 Y-5.676 Z0.945 </infillPoint>)
(<infillPoint> X1.581 Y-5.9 Z0.945 </infillPoint>)
(<infillPoint> X2.191 Y-5.289 Z0.945 </infillPoint>)
(<infillPoint> X3.054 Y-5.289 Z0.945 </infillPoint>)
(<infillPoint> X3.486 Y-4.542 Z0.945 </infillPoint>)
(<infillPoint> X4.32 Y-4.319 Z0.945 </infillPoint>)
(<infillPoint> X4.543 Y-3.484 Z0.945 </infillPoint>)
(<infillPoint> X5.29 Y-3.054 Z0.945 </infillPoint>)
(<infillPoint> X5.29 Y-2.191 Z0.945 </infillPoint>)
(<infillPoint> X5.901 Y-1.581 Z0.945 </infillPoint>)
(<infillPoint> X5.677 Y-0.747 Z0.945 </infillPoint>)
(<infillPoint> X6.108 Y-0.0 Z0.945 </infillPoint>)
(<infillPoint> X5.677 Y0.746 Z0.945 </infillPoint>)
(<infillPoint> X5.901 Y1.58 Z0.945 </infillPoint>)
(<infillPoint> X5.29 Y2.192 Z0.945 </infillPoint>)
(<infillPoint> X5.29 Y3.053 Z0.945 </infillPoint>)
(<infillPoint> X4.543 Y3.483 Z0.945 </infillPoint>)
(<infillPoint> X4.32 Y4.319 Z0.945 </infillPoint>)
(<infillPoint> X3.486 Y4.542 Z0.945 </infillPoint>)
(<infillPoint> X3.054 Y5.29 Z0.945 </infillPoint>)
(<infillPoint> X2.191 Y5.29 Z0.945 </infillPoint>)
(<infillPoint> X1.582 Y5.9 Z0.945 </infillPoint>)
(<infillPoint> X0.748 Y5.676 Z0.945 </infillPoint>)
(<infillPoint> X0.0 Y6.108 Z0.945 </infillPoint>)
(<infillPoint> X-0.747 Y5.676 Z0.945 </infillPoint>)
(<infillPoint> X-1.581 Y5.9 Z0.945 </infillPoint>)
(<infillPoint> X-2.19 Y5.29 Z0.945 </infillPoint>)
(<infillPoint> X-3.053 Y5.29 Z0.945 </infillPoint>)
(<infillPoint> X-3.485 Y4.542 Z0.945 </infillPoint>)
(<infillPoint> X-4.319 Y4.319 Z0.945 </infillPoint>)
(<infillPoint> X-4.542 Y3.483 Z0.945 </infillPoint>)
(</infillBoundary>)
;M108 R36.7
G1 X0.32 Y5.6 Z0.95 F4200.0
G1 F1200.0
G1 E58.193
G1 F4200.0
M101
G1 X-0.32 Y5.6 Z0.95 F2201.906 E58.227
G1 F1200.0
G1 E57.227
G1 F2201.906
M103
G1 X5.79 Y-0.0 Z0.95 F4200.0
G1 F1200.0
G1 E58.227
G1 F4200.0
M101
G1 X5.55 Y0.4 Z0.95 F2201.906 E58.251
G1 X5.4 Y0.8 Z0.95 F2201.906 E58.274
G1 X5.51 Y1.2 Z0.95 F2201.906 E58.296
G1 X5.49 Y1.6 Z0.95 F2201.906 E58.317
G1 X5.09 Y2.0 Z0.95 F2201.906 E58.347
G1 X5.01 Y2.4 Z0.95 F2201.906 E58.368
G1 X5.01 Y2.8 Z0.95 F2201.906 E58.389
G1 X4.47 Y3.2 Z0.95 F2201.906 E58.425
G1 X4.22 Y3.6 Z0.95 F2201.906 E58.45
G1 X4.12 Y4.0 Z0.95 F2201.906 E58.471
G1 X3.24 Y4.4 Z0.95 F2201.906 E58.522
G1 X3.01 Y4.8 Z0.95 F2201.906 E58.546
G1 X1.89 Y5.2 Z0.95 F2201.906 E58.61
G1 X-1.88 Y5.2 Z0.95 F2201.906 E58.809
G1 X-3.01 Y4.8 Z0.95 F2201.906 E58.872
G1 X-3.24 Y4.4 Z0.95 F2201.906 E58.896
G1 X-4.11 Y4.0 Z0.95 F2201.906 E58.947
G1 X-4.22 Y3.6 Z0.95 F2201.906 E58.969
G1 X-4.47 Y3.2 Z0.95 F2201.906 E58.994
G1 X-5.01 Y2.8 Z0.95 F2201.906 E59.029
G1 X-5.01 Y2.4 Z0.95 F2201.906 E59.05
G1 X-5.09 Y2.0 Z0.95 F2201.906 E59.072
G1 X-5.48 Y1.6 Z0.95 F2201.906 E59.102
G1 X-5.51 Y1.2 Z0.95 F2201.906 E59.123
G1 X-5.4 Y0.8 Z0.95 F2201.906 E59.145
G1 X-5.55 Y0.4 Z0.95 F2201.906 E59.167
G1 X-5.79 Y0.0 Z0.95 F2201.906 E59.192
G1 X-5.55 Y-0.4 Z0.95 F2201.906 E59.216
G1 X-5.4 Y-0.8 Z0.95 F2201.906 E59.239
G1 X-5.51 Y-1.2 Z0.95 F2201.906 E59.261
G1 X-5.48 Y-1.6 Z0.95 F2201.906 E59.282
G1 X-5.08 Y-2.0 Z0.95 F2201.906 E59.312
G1 X-5.01 Y-2.4 Z0.95 F2201.906 E59.333
G1 X-5.01 Y-2.8 Z0.95 F2201.906 E59.354
G1 X-4.47 Y-3.2 Z0.95 F2201.906 E59.39
G1 X-4.22 Y-3.6 Z0.95 F2201.906 E59.415
G1 X-4.11 Y-4.0 Z0.95 F2201.906 E59.437
G1 X-3.24 Y-4.4 Z0.95 F2201.906 E59.487
G1 X-3.01 Y-4.8 Z0.95 F2201.906 E59.512
G1 X-1.88 Y-5.2 Z0.95 F2201.906 E59.575
G1 X-0.32 Y-5.6 Z0.95 F2201.906 E59.66
G1 X0.32 Y-5.6 Z0.95 F2201.906 E59.694
G1 X1.88 Y-5.2 Z0.95 F2201.906 E59.779
G1 X3.01 Y-4.8 Z0.95 F2201.906 E59.842
G1 X3.24 Y-4.4 Z0.95 F2201.906 E59.867
G1 X4.12 Y-4.0 Z0.95 F2201.906 E59.918
G1 X4.22 Y-3.6 Z0.95 F2201.906 E59.939
G1 X4.47 Y-3.2 Z0.95 F2201.906 E59.964
G1 X5.01 Y-2.8 Z0.95 F2201.906 E60.0
G1 X5.01 Y-2.4 Z0.95 F2201.906 E60.021
G1 X5.09 Y-2.0 Z0.95 F2201.906 E60.042
G1 X5.49 Y-1.6 Z0.95 F2201.906 E60.072
G1 X5.51 Y-1.2 Z0.95 F2201.906 E60.093
G1 X5.4 Y-0.8 Z0.95 F2201.906 E60.115
G1 X5.55 Y-0.4 Z0.95 F2201.906 E60.138
G1 F1200.0
G1 E59.138
G1 F2201.906
M103
(</infill>)
(</nestedRing>)
(</rotation>)
;M108 R36.0
(</layer>)
(<layer> 1.215 )
(<rotation> (6.12323399574e-17+1j) )
(<nestedRing>)
(<boundaryPerimeter>)
(<boundaryPoint> X-5.889 Y3.4 Z1.215 </boundaryPoint>)
(<boundaryPoint> X-5.889 Y2.44 Z1.215 </boundaryPoint>)
(<boundaryPoint> X-6.569 Y1.759 Z1.215 </boundaryPoint>)
(<boundaryPoint> X-6.32 Y0.832 Z1.215 </boundaryPoint>)
(<boundaryPoint> X-6.801 Y0.0 Z1.215 </boundaryPoint>)
(<boundaryPoint> X-6.32 Y-0.833 Z1.215 </boundaryPoint>)
(<boundaryPoint> X-6.569 Y-1.76 Z1.215 </boundaryPoint>)
(<boundaryPoint> X-5.889 Y-2.44 Z1.215 </boundaryPoint>)
(<boundaryPoint> X-5.889 Y-3.401 Z1.215 </boundaryPoint>)
(<boundaryPoint> X-5.057 Y-3.88 Z1.215 </boundaryPoint>)
(<boundaryPoint> X-4.809 Y-4.809 Z1.215 </boundaryPoint>)
(<boundaryPoint> X-3.88 Y-5.057 Z1.215 </boundaryPoint>)
(<boundaryPoint> X-3.4 Y-5.889 Z1.215 </boundaryPoint>)
(<boundaryPoint> X-2.439 Y-5.889 Z1.215 </boundaryPoint>)
(<boundaryPoint> X-1.76 Y-6.569 Z1.215 </boundaryPoint>)
(<boundaryPoint> X-0.832 Y-6.32 Z1.215 </boundaryPoint>)
(<boundaryPoint> X-0.0 Y-6.801 Z1.215 </boundaryPoint>)
(<boundaryPoint> X0.833 Y-6.32 Z1.215 </boundaryPoint>)
(<boundaryPoint> X1.761 Y-6.569 Z1.215 </boundaryPoint>)
(<boundaryPoint> X2.44 Y-5.889 Z1.215 </boundaryPoint>)
(<boundaryPoint> X3.401 Y-5.889 Z1.215 </boundaryPoint>)
(<boundaryPoint> X3.881 Y-5.057 Z1.215 </boundaryPoint>)
(<boundaryPoint> X4.81 Y-4.809 Z1.215 </boundaryPoint>)
(<boundaryPoint> X5.058 Y-3.88 Z1.215 </boundaryPoint>)
(<boundaryPoint> X5.89 Y-3.401 Z1.215 </boundaryPoint>)
(<boundaryPoint> X5.89 Y-2.44 Z1.215 </boundaryPoint>)
(<boundaryPoint> X6.57 Y-1.76 Z1.215 </boundaryPoint>)
(<boundaryPoint> X6.321 Y-0.832 Z1.215 </boundaryPoint>)
(<boundaryPoint> X6.801 Y-0.0 Z1.215 </boundaryPoint>)
(<boundaryPoint> X6.321 Y0.831 Z1.215 </boundaryPoint>)
(<boundaryPoint> X6.57 Y1.759 Z1.215 </boundaryPoint>)
(<boundaryPoint> X5.89 Y2.44 Z1.215 </boundaryPoint>)
(<boundaryPoint> X5.89 Y3.4 Z1.215 </boundaryPoint>)
(<boundaryPoint> X5.058 Y3.879 Z1.215 </boundaryPoint>)
(<boundaryPoint> X4.81 Y4.809 Z1.215 </boundaryPoint>)
(<boundaryPoint> X3.881 Y5.057 Z1.215 </boundaryPoint>)
(<boundaryPoint> X3.401 Y5.89 Z1.215 </boundaryPoint>)
(<boundaryPoint> X2.44 Y5.89 Z1.215 </boundaryPoint>)
(<boundaryPoint> X1.761 Y6.569 Z1.215 </boundaryPoint>)
(<boundaryPoint> X0.833 Y6.32 Z1.215 </boundaryPoint>)
(<boundaryPoint> X0.0 Y6.801 Z1.215 </boundaryPoint>)
(<boundaryPoint> X-0.832 Y6.32 Z1.215 </boundaryPoint>)
(<boundaryPoint> X-1.76 Y6.569 Z1.215 </boundaryPoint>)
(<boundaryPoint> X-2.439 Y5.89 Z1.215 </boundaryPoint>)
(<boundaryPoint> X-3.4 Y5.89 Z1.215 </boundaryPoint>)
(<boundaryPoint> X-3.88 Y5.057 Z1.215 </boundaryPoint>)
(<boundaryPoint> X-4.809 Y4.809 Z1.215 </boundaryPoint>)
(<boundaryPoint> X-5.057 Y3.879 Z1.215 </boundaryPoint>)
(<loop> outer )
G1 X-4.43 Y-3.91 Z1.22 F4200.0
G1 F1200.0
G1 E60.138
G1 F4200.0
M101
G1 X-4.32 Y-4.32 Z1.22 F2159.861 E60.16
G1 X-3.49 Y-4.54 Z1.22 F2159.861 E60.206
G1 X-3.05 Y-5.29 Z1.22 F2159.861 E60.252
G1 X-2.19 Y-5.29 Z1.22 F2159.861 E60.297
G1 X-1.58 Y-5.9 Z1.22 F2159.861 E60.343
G1 X-0.75 Y-5.68 Z1.22 F2159.861 E60.388
G1 X0.0 Y-6.11 Z1.22 F2159.861 E60.434
G1 X0.75 Y-5.68 Z1.22 F2159.861 E60.48
G1 X1.58 Y-5.9 Z1.22 F2159.861 E60.525
G1 X2.19 Y-5.29 Z1.22 F2159.861 E60.571
G1 X3.05 Y-5.29 Z1.22 F2159.861 E60.616
M73 P5 (display progress)
G1 X3.49 Y-4.54 Z1.22 F2159.861 E60.662
G1 X4.32 Y-4.32 Z1.22 F2159.861 E60.708
G1 X4.54 Y-3.48 Z1.22 F2159.861 E60.753
G1 X5.29 Y-3.05 Z1.22 F2159.861 E60.799
G1 X5.29 Y-2.19 Z1.22 F2159.861 E60.844
G1 X5.9 Y-1.58 Z1.22 F2159.861 E60.89
G1 X5.68 Y-0.75 Z1.22 F2159.861 E60.936
G1 X6.11 Y-0.0 Z1.22 F2159.861 E60.981
G1 X5.68 Y0.75 Z1.22 F2159.861 E61.027
G1 X5.9 Y1.58 Z1.22 F2159.861 E61.072
G1 X5.29 Y2.19 Z1.22 F2159.861 E61.118
G1 X5.29 Y3.05 Z1.22 F2159.861 E61.163
G1 X4.54 Y3.48 Z1.22 F2159.861 E61.209
G1 X4.32 Y4.32 Z1.22 F2159.861 E61.255
G1 X3.49 Y4.54 Z1.22 F2159.861 E61.3
G1 X3.05 Y5.29 Z1.22 F2159.861 E61.346
G1 X2.19 Y5.29 Z1.22 F2159.861 E61.392
G1 X1.58 Y5.9 Z1.22 F2159.861 E61.437
G1 X0.75 Y5.68 Z1.22 F2159.861 E61.483
G1 X0.0 Y6.11 Z1.22 F2159.861 E61.528
G1 X-0.75 Y5.68 Z1.22 F2159.861 E61.574
G1 X-1.58 Y5.9 Z1.22 F2159.861 E61.62
G1 X-2.19 Y5.29 Z1.22 F2159.861 E61.665
G1 X-3.05 Y5.29 Z1.22 F2159.861 E61.711
G1 X-3.49 Y4.54 Z1.22 F2159.861 E61.756
G1 X-4.32 Y4.32 Z1.22 F2159.861 E61.802
G1 X-4.54 Y3.48 Z1.22 F2159.861 E61.848
G1 X-5.29 Y3.05 Z1.22 F2159.861 E61.893
G1 X-5.29 Y2.19 Z1.22 F2159.861 E61.939
G1 X-5.9 Y1.58 Z1.22 F2159.861 E61.984
G1 X-5.68 Y0.75 Z1.22 F2159.861 E62.03
G1 X-6.11 Y-0.0 Z1.22 F2159.861 E62.075
G1 X-5.68 Y-0.75 Z1.22 F2159.861 E62.121
G1 X-5.9 Y-1.58 Z1.22 F2159.861 E62.167
G1 X-5.29 Y-2.19 Z1.22 F2159.861 E62.212
G1 X-5.29 Y-3.05 Z1.22 F2159.861 E62.258
G1 X-4.54 Y-3.48 Z1.22 F2159.861 E62.303
G1 X-4.43 Y-3.91 Z1.22 F2159.861 E62.326
G1 F1200.0
G1 E62.326
G1 F2159.861
M103
(</loop>)
(<edge> outer )
;M108 R18.0
G1 X-4.82 Y-4.01 Z1.22 F4200.0
G1 F1200.0
G1 E62.326
G1 F4200.0
M101
G1 X-4.71 Y-4.42 Z1.22 F1079.931 E62.349
G1 X-4.65 Y-4.65 Z1.22 F1079.931 E62.361
G1 X-3.75 Y-4.89 Z1.22 F1079.931 E62.41
G1 X-3.28 Y-5.69 Z1.22 F1079.931 E62.459
G1 X-2.36 Y-5.69 Z1.22 F1079.931 E62.509
G1 X-1.7 Y-6.35 Z1.22 F1079.931 E62.558
G1 X-0.8 Y-6.11 Z1.22 F1079.931 E62.607
G1 X0.0 Y-6.57 Z1.22 F1079.931 E62.656
G1 X0.81 Y-6.11 Z1.22 F1079.931 E62.705
G1 X1.7 Y-6.35 Z1.22 F1079.931 E62.754
G1 X2.36 Y-5.69 Z1.22 F1079.931 E62.803
G1 X3.29 Y-5.69 Z1.22 F1079.931 E62.852
G1 X3.75 Y-4.89 Z1.22 F1079.931 E62.901
G1 X4.65 Y-4.65 Z1.22 F1079.931 E62.95
G1 X4.89 Y-3.75 Z1.22 F1079.931 E62.999
G1 X5.69 Y-3.29 Z1.22 F1079.931 E63.048
G1 X5.69 Y-2.36 Z1.22 F1079.931 E63.097
G1 X6.35 Y-1.7 Z1.22 F1079.931 E63.146
G1 X6.11 Y-0.8 Z1.22 F1079.931 E63.195
G1 X6.57 Y-0.0 Z1.22 F1079.931 E63.244
G1 X6.11 Y0.8 Z1.22 F1079.931 E63.293
G1 X6.35 Y1.7 Z1.22 F1079.931 E63.342
G1 X5.69 Y2.36 Z1.22 F1079.931 E63.391
G1 X5.69 Y3.28 Z1.22 F1079.931 E63.44
G1 X4.89 Y3.75 Z1.22 F1079.931 E63.489
G1 X4.65 Y4.65 Z1.22 F1079.931 E63.539
G1 X3.75 Y4.89 Z1.22 F1079.931 E63.588
G1 X3.29 Y5.69 Z1.22 F1079.931 E63.637
G1 X2.36 Y5.69 Z1.22 F1079.931 E63.686
G1 X1.7 Y6.35 Z1.22 F1079.931 E63.735
G1 X0.81 Y6.11 Z1.22 F1079.931 E63.784
G1 X0.0 Y6.57 Z1.22 F1079.931 E63.833
G1 X-0.8 Y6.11 Z1.22 F1079.931 E63.882
G1 X-1.7 Y6.35 Z1.22 F1079.931 E63.931
G1 X-2.36 Y5.69 Z1.22 F1079.931 E63.98
G1 X-3.28 Y5.69 Z1.22 F1079.931 E64.029
G1 X-3.75 Y4.89 Z1.22 F1079.931 E64.078
G1 X-4.65 Y4.65 Z1.22 F1079.931 E64.127
G1 X-4.89 Y3.75 Z1.22 F1079.931 E64.176
G1 X-5.69 Y3.28 Z1.22 F1079.931 E64.225
G1 X-5.69 Y2.36 Z1.22 F1079.931 E64.274
G1 X-6.35 Y1.7 Z1.22 F1079.931 E64.323
G1 X-6.11 Y0.8 Z1.22 F1079.931 E64.372
G1 X-6.57 Y-0.0 Z1.22 F1079.931 E64.421
G1 X-6.11 Y-0.81 Z1.22 F1079.931 E64.471
G1 X-6.35 Y-1.7 Z1.22 F1079.931 E64.52
G1 X-5.69 Y-2.36 Z1.22 F1079.931 E64.569
G1 X-5.69 Y-3.29 Z1.22 F1079.931 E64.618
G1 X-4.89 Y-3.75 Z1.22 F1079.931 E64.667
G1 X-4.82 Y-4.01 Z1.22 F1079.931 E64.681
G1 F1200.0
G1 E63.681
G1 F1079.931
M103
(</edge>)
(</boundaryPerimeter>)
(<infill>)
(<infillBoundary>)
(<infillPoint> X-5.289 Y3.053 Z1.215 </infillPoint>)
(<infillPoint> X-5.289 Y2.192 Z1.215 </infillPoint>)
(<infillPoint> X-5.9 Y1.58 Z1.215 </infillPoint>)
(<infillPoint> X-5.676 Y0.747 Z1.215 </infillPoint>)
(<infillPoint> X-6.108 Y-0.0 Z1.215 </infillPoint>)
(<infillPoint> X-5.676 Y-0.748 Z1.215 </infillPoint>)
(<infillPoint> X-5.9 Y-1.581 Z1.215 </infillPoint>)
(<infillPoint> X-5.289 Y-2.191 Z1.215 </infillPoint>)
(<infillPoint> X-5.289 Y-3.054 Z1.215 </infillPoint>)
(<infillPoint> X-4.542 Y-3.484 Z1.215 </infillPoint>)
(<infillPoint> X-4.319 Y-4.319 Z1.215 </infillPoint>)
(<infillPoint> X-3.485 Y-4.542 Z1.215 </infillPoint>)
(<infillPoint> X-3.053 Y-5.289 Z1.215 </infillPoint>)
(<infillPoint> X-2.19 Y-5.289 Z1.215 </infillPoint>)
(<infillPoint> X-1.58 Y-5.9 Z1.215 </infillPoint>)
(<infillPoint> X-0.747 Y-5.676 Z1.215 </infillPoint>)
(<infillPoint> X0.0 Y-6.108 Z1.215 </infillPoint>)
(<infillPoint> X0.748 Y-5.676 Z1.215 </infillPoint>)
(<infillPoint> X1.581 Y-5.9 Z1.215 </infillPoint>)
(<infillPoint> X2.191 Y-5.289 Z1.215 </infillPoint>)
(<infillPoint> X3.054 Y-5.289 Z1.215 </infillPoint>)
(<infillPoint> X3.486 Y-4.542 Z1.215 </infillPoint>)
(<infillPoint> X4.32 Y-4.319 Z1.215 </infillPoint>)
(<infillPoint> X4.543 Y-3.484 Z1.215 </infillPoint>)
(<infillPoint> X5.29 Y-3.054 Z1.215 </infillPoint>)
(<infillPoint> X5.29 Y-2.191 Z1.215 </infillPoint>)
(<infillPoint> X5.901 Y-1.581 Z1.215 </infillPoint>)
(<infillPoint> X5.677 Y-0.747 Z1.215 </infillPoint>)
(<infillPoint> X6.108 Y-0.0 Z1.215 </infillPoint>)
(<infillPoint> X5.677 Y0.746 Z1.215 </infillPoint>)
(<infillPoint> X5.901 Y1.58 Z1.215 </infillPoint>)
(<infillPoint> X5.29 Y2.192 Z1.215 </infillPoint>)
(<infillPoint> X5.29 Y3.053 Z1.215 </infillPoint>)
(<infillPoint> X4.543 Y3.483 Z1.215 </infillPoint>)
(<infillPoint> X4.32 Y4.319 Z1.215 </infillPoint>)
(<infillPoint> X3.486 Y4.542 Z1.215 </infillPoint>)
(<infillPoint> X3.054 Y5.29 Z1.215 </infillPoint>)
(<infillPoint> X2.191 Y5.29 Z1.215 </infillPoint>)
(<infillPoint> X1.582 Y5.9 Z1.215 </infillPoint>)
(<infillPoint> X0.748 Y5.676 Z1.215 </infillPoint>)
(<infillPoint> X0.0 Y6.108 Z1.215 </infillPoint>)
(<infillPoint> X-0.747 Y5.676 Z1.215 </infillPoint>)
(<infillPoint> X-1.581 Y5.9 Z1.215 </infillPoint>)
(<infillPoint> X-2.19 Y5.29 Z1.215 </infillPoint>)
(<infillPoint> X-3.053 Y5.29 Z1.215 </infillPoint>)
(<infillPoint> X-3.485 Y4.542 Z1.215 </infillPoint>)
(<infillPoint> X-4.319 Y4.319 Z1.215 </infillPoint>)
(<infillPoint> X-4.542 Y3.483 Z1.215 </infillPoint>)
(</infillBoundary>)
;M108 R36.0
G1 X-0.0 Y-5.79 Z1.22 F4200.0
G1 F1200.0
G1 E64.681
G1 F4200.0
M101
G1 X0.4 Y-5.55 Z1.22 F2159.861 E64.705
G1 X0.8 Y-5.4 Z1.22 F2159.861 E64.728
G1 X1.2 Y-5.51 Z1.22 F2159.861 E64.75
G1 X1.6 Y-5.49 Z1.22 F2159.861 E64.771
G1 X2.0 Y-5.08 Z1.22 F2159.861 E64.801
G1 X2.4 Y-5.01 Z1.22 F2159.861 E64.822
G1 X2.8 Y-5.01 Z1.22 F2159.861 E64.843
G1 X3.2 Y-4.48 Z1.22 F2159.861 E64.879
G1 X3.6 Y-4.22 Z1.22 F2159.861 E64.904
G1 X4.0 Y-4.11 Z1.22 F2159.861 E64.926
G1 X4.4 Y-3.24 Z1.22 F2159.861 E64.976
G1 X4.8 Y-3.01 Z1.22 F2159.861 E65.001
G1 X5.2 Y-1.89 Z1.22 F2159.861 E65.064
G1 X5.2 Y1.89 Z1.22 F2159.861 E65.263
G1 X4.8 Y3.01 Z1.22 F2159.861 E65.326
G1 X4.4 Y3.24 Z1.22 F2159.861 E65.351
G1 X4.0 Y4.11 Z1.22 F2159.861 E65.401
G1 X3.6 Y4.22 Z1.22 F2159.861 E65.423
G1 X3.2 Y4.48 Z1.22 F2159.861 E65.448
G1 X2.8 Y5.01 Z1.22 F2159.861 E65.483
G1 X2.4 Y5.01 Z1.22 F2159.861 E65.505
G1 X2.0 Y5.09 Z1.22 F2159.861 E65.526
G1 X1.6 Y5.49 Z1.22 F2159.861 E65.556
G1 X1.2 Y5.51 Z1.22 F2159.861 E65.577
G1 X0.8 Y5.4 Z1.22 F2159.861 E65.599
G1 X0.4 Y5.55 Z1.22 F2159.861 E65.622
G1 X0.0 Y5.79 Z1.22 F2159.861 E65.646
G1 X-0.4 Y5.55 Z1.22 F2159.861 E65.67
G1 X-0.8 Y5.4 Z1.22 F2159.861 E65.693
G1 X-1.2 Y5.51 Z1.22 F2159.861 E65.715
G1 X-1.6 Y5.48 Z1.22 F2159.861 E65.736
G1 X-2.0 Y5.08 Z1.22 F2159.861 E65.766
G1 X-2.4 Y5.01 Z1.22 F2159.861 E65.788
G1 X-2.8 Y5.01 Z1.22 F2159.861 E65.809
G1 X-3.2 Y4.47 Z1.22 F2159.861 E65.844
G1 X-3.6 Y4.22 Z1.22 F2159.861 E65.869
G1 X-4.0 Y4.11 Z1.22 F2159.861 E65.891
G1 X-4.4 Y3.24 Z1.22 F2159.861 E65.942
G1 X-4.8 Y3.01 Z1.22 F2159.861 E65.966
G1 X-5.2 Y1.89 Z1.22 F2159.861 E66.029
G1 X-5.6 Y0.32 Z1.22 F2159.861 E66.114
G1 X-5.6 Y-0.32 Z1.22 F2159.861 E66.148
G1 X-5.2 Y-1.88 Z1.22 F2159.861 E66.233
G1 X-4.8 Y-3.01 Z1.22 F2159.861 E66.297
G1 X-4.4 Y-3.24 Z1.22 F2159.861 E66.321
G1 X-4.0 Y-4.11 Z1.22 F2159.861 E66.372
G1 X-3.6 Y-4.22 Z1.22 F2159.861 E66.394
G1 X-3.2 Y-4.47 Z1.22 F2159.861 E66.419
G1 X-2.8 Y-5.01 Z1.22 F2159.861 E66.454
G1 X-2.4 Y-5.01 Z1.22 F2159.861 E66.475
G1 X-2.0 Y-5.08 Z1.22 F2159.861 E66.497
G1 X-1.6 Y-5.48 Z1.22 F2159.861 E66.526
G1 X-1.2 Y-5.51 Z1.22 F2159.861 E66.548
G1 X-0.8 Y-5.4 Z1.22 F2159.861 E66.57
G1 X-0.4 Y-5.55 Z1.22 F2159.861 E66.592
G1 F1200.0
G1 E65.592
G1 F2159.861
M103
G1 X5.6 Y0.32 Z1.22 F4200.0
G1 F1200.0
G1 E66.592
G1 F4200.0
M101
G1 X5.6 Y-0.32 Z1.22 F2159.861 E66.626
G1 F1200.0
G1 E65.626
G1 F2159.861
M103
(</infill>)
(</nestedRing>)
(</rotation>)
;M108 R36.69
(</layer>)
(<layer> 1.485 )
(<rotation> (-1+1.22464679915e-16j) )
(<nestedRing>)
(<boundaryPerimeter>)
(<boundaryPoint> X-5.889 Y3.4 Z1.485 </boundaryPoint>)
(<boundaryPoint> X-5.889 Y2.44 Z1.485 </boundaryPoint>)
(<boundaryPoint> X-6.569 Y1.759 Z1.485 </boundaryPoint>)
(<boundaryPoint> X-6.32 Y0.832 Z1.485 </boundaryPoint>)
(<boundaryPoint> X-6.801 Y0.0 Z1.485 </boundaryPoint>)
(<boundaryPoint> X-6.32 Y-0.833 Z1.485 </boundaryPoint>)
(<boundaryPoint> X-6.569 Y-1.76 Z1.485 </boundaryPoint>)
(<boundaryPoint> X-5.889 Y-2.44 Z1.485 </boundaryPoint>)
(<boundaryPoint> X-5.889 Y-3.401 Z1.485 </boundaryPoint>)
(<boundaryPoint> X-5.057 Y-3.88 Z1.485 </boundaryPoint>)
(<boundaryPoint> X-4.809 Y-4.809 Z1.485 </boundaryPoint>)
(<boundaryPoint> X-3.88 Y-5.057 Z1.485 </boundaryPoint>)
(<boundaryPoint> X-3.4 Y-5.889 Z1.485 </boundaryPoint>)
(<boundaryPoint> X-2.439 Y-5.889 Z1.485 </boundaryPoint>)
(<boundaryPoint> X-1.76 Y-6.569 Z1.485 </boundaryPoint>)
(<boundaryPoint> X-0.832 Y-6.32 Z1.485 </boundaryPoint>)
(<boundaryPoint> X-0.0 Y-6.801 Z1.485 </boundaryPoint>)
(<boundaryPoint> X0.833 Y-6.32 Z1.485 </boundaryPoint>)
(<boundaryPoint> X1.761 Y-6.569 Z1.485 </boundaryPoint>)
(<boundaryPoint> X2.44 Y-5.889 Z1.485 </boundaryPoint>)
(<boundaryPoint> X3.401 Y-5.889 Z1.485 </boundaryPoint>)
(<boundaryPoint> X3.881 Y-5.057 Z1.485 </boundaryPoint>)
(<boundaryPoint> X4.81 Y-4.809 Z1.485 </boundaryPoint>)
(<boundaryPoint> X5.058 Y-3.88 Z1.485 </boundaryPoint>)
(<boundaryPoint> X5.89 Y-3.401 Z1.485 </boundaryPoint>)
(<boundaryPoint> X5.89 Y-2.44 Z1.485 </boundaryPoint>)
(<boundaryPoint> X6.57 Y-1.76 Z1.485 </boundaryPoint>)
(<boundaryPoint> X6.321 Y-0.832 Z1.485 </boundaryPoint>)
(<boundaryPoint> X6.801 Y-0.0 Z1.485 </boundaryPoint>)
(<boundaryPoint> X6.321 Y0.831 Z1.485 </boundaryPoint>)
(<boundaryPoint> X6.57 Y1.759 Z1.485 </boundaryPoint>)
(<boundaryPoint> X5.89 Y2.44 Z1.485 </boundaryPoint>)
(<boundaryPoint> X5.89 Y3.4 Z1.485 </boundaryPoint>)
(<boundaryPoint> X5.058 Y3.879 Z1.485 </boundaryPoint>)
(<boundaryPoint> X4.81 Y4.809 Z1.485 </boundaryPoint>)
(<boundaryPoint> X3.881 Y5.057 Z1.485 </boundaryPoint>)
(<boundaryPoint> X3.401 Y5.89 Z1.485 </boundaryPoint>)
(<boundaryPoint> X2.44 Y5.89 Z1.485 </boundaryPoint>)
(<boundaryPoint> X1.761 Y6.569 Z1.485 </boundaryPoint>)
(<boundaryPoint> X0.833 Y6.32 Z1.485 </boundaryPoint>)
(<boundaryPoint> X0.0 Y6.801 Z1.485 </boundaryPoint>)
(<boundaryPoint> X-0.832 Y6.32 Z1.485 </boundaryPoint>)
(<boundaryPoint> X-1.76 Y6.569 Z1.485 </boundaryPoint>)
(<boundaryPoint> X-2.439 Y5.89 Z1.485 </boundaryPoint>)
(<boundaryPoint> X-3.4 Y5.89 Z1.485 </boundaryPoint>)
(<boundaryPoint> X-3.88 Y5.057 Z1.485 </boundaryPoint>)
(<boundaryPoint> X-4.809 Y4.809 Z1.485 </boundaryPoint>)
(<boundaryPoint> X-5.057 Y3.879 Z1.485 </boundaryPoint>)
(<loop> outer )
G1 X-4.26 Y-4.34 Z1.49 F4200.0
G1 F1200.0
G1 E66.626
G1 F4200.0
M101
G1 X-3.49 Y-4.54 Z1.49 F2201.302 E66.668
G1 X-3.05 Y-5.29 Z1.49 F2201.302 E66.714
G1 X-2.19 Y-5.29 Z1.49 F2201.302 E66.759
G1 X-1.58 Y-5.9 Z1.49 F2201.302 E66.805
G1 X-0.75 Y-5.68 Z1.49 F2201.302 E66.85
G1 X0.0 Y-6.11 Z1.49 F2201.302 E66.896
G1 X0.75 Y-5.68 Z1.49 F2201.302 E66.942
G1 X1.58 Y-5.9 Z1.49 F2201.302 E66.987
G1 X2.19 Y-5.29 Z1.49 F2201.302 E67.033
G1 X3.05 Y-5.29 Z1.49 F2201.302 E67.078
G1 X3.49 Y-4.54 Z1.49 F2201.302 E67.124
G1 X4.32 Y-4.32 Z1.49 F2201.302 E67.17
G1 X4.54 Y-3.48 Z1.49 F2201.302 E67.215
G1 X5.29 Y-3.05 Z1.49 F2201.302 E67.261
G1 X5.29 Y-2.19 Z1.49 F2201.302 E67.306
G1 X5.9 Y-1.58 Z1.49 F2201.302 E67.352
G1 X5.68 Y-0.75 Z1.49 F2201.302 E67.398
G1 X6.11 Y-0.0 Z1.49 F2201.302 E67.443
G1 X5.68 Y0.75 Z1.49 F2201.302 E67.489
G1 X5.9 Y1.58 Z1.49 F2201.302 E67.534
G1 X5.29 Y2.19 Z1.49 F2201.302 E67.58
G1 X5.29 Y3.05 Z1.49 F2201.302 E67.626
M73 P6 (display progress)
G1 X4.54 Y3.48 Z1.49 F2201.302 E67.671
G1 X4.32 Y4.32 Z1.49 F2201.302 E67.717
G1 X3.49 Y4.54 Z1.49 F2201.302 E67.762
G1 X3.05 Y5.29 Z1.49 F2201.302 E67.808
G1 X2.19 Y5.29 Z1.49 F2201.302 E67.854
G1 X1.58 Y5.9 Z1.49 F2201.302 E67.899
G1 X0.75 Y5.68 Z1.49 F2201.302 E67.945
G1 X0.0 Y6.11 Z1.49 F2201.302 E67.99
G1 X-0.75 Y5.68 Z1.49 F2201.302 E68.036
G1 X-1.58 Y5.9 Z1.49 F2201.302 E68.082
G1 X-2.19 Y5.29 Z1.49 F2201.302 E68.127
G1 X-3.05 Y5.29 Z1.49 F2201.302 E68.173
G1 X-3.49 Y4.54 Z1.49 F2201.302 E68.218
G1 X-4.32 Y4.32 Z1.49 F2201.302 E68.264
G1 X-4.54 Y3.48 Z1.49 F2201.302 E68.31
G1 X-5.29 Y3.05 Z1.49 F2201.302 E68.355
G1 X-5.29 Y2.19 Z1.49 F2201.302 E68.401
G1 X-5.9 Y1.58 Z1.49 F2201.302 E68.446
G1 X-5.68 Y0.75 Z1.49 F2201.302 E68.492
G1 X-6.11 Y-0.0 Z1.49 F2201.302 E68.538
G1 X-5.68 Y-0.75 Z1.49 F2201.302 E68.583
G1 X-5.9 Y-1.58 Z1.49 F2201.302 E68.629
G1 X-5.29 Y-2.19 Z1.49 F2201.302 E68.674
G1 X-5.29 Y-3.05 Z1.49 F2201.302 E68.72
G1 X-4.54 Y-3.48 Z1.49 F2201.302 E68.765
G1 X-4.32 Y-4.32 Z1.49 F2201.302 E68.811
G1 X-4.26 Y-4.34 Z1.49 F2201.302 E68.815
G1 F1200.0
G1 E68.815
G1 F2201.302
M103
(</loop>)
(<edge> outer )
;M108 R18.34
G1 X-4.69 Y-4.49 Z1.49 F4200.0
G1 F1200.0
G1 E68.815
G1 F4200.0
M101
G1 X-4.65 Y-4.65 Z1.49 F1100.651 E68.823
G1 X-3.75 Y-4.89 Z1.49 F1100.651 E68.872
G1 X-3.28 Y-5.69 Z1.49 F1100.651 E68.921
G1 X-2.36 Y-5.69 Z1.49 F1100.651 E68.97
G1 X-1.7 Y-6.35 Z1.49 F1100.651 E69.02
G1 X-0.8 Y-6.11 Z1.49 F1100.651 E69.069
G1 X0.0 Y-6.57 Z1.49 F1100.651 E69.118
G1 X0.81 Y-6.11 Z1.49 F1100.651 E69.167
G1 X1.7 Y-6.35 Z1.49 F1100.651 E69.216
G1 X2.36 Y-5.69 Z1.49 F1100.651 E69.265
G1 X3.29 Y-5.69 Z1.49 F1100.651 E69.314
G1 X3.75 Y-4.89 Z1.49 F1100.651 E69.363
G1 X4.65 Y-4.65 Z1.49 F1100.651 E69.412
G1 X4.89 Y-3.75 Z1.49 F1100.651 E69.461
G1 X5.69 Y-3.29 Z1.49 F1100.651 E69.51
G1 X5.69 Y-2.36 Z1.49 F1100.651 E69.559
G1 X6.35 Y-1.7 Z1.49 F1100.651 E69.608
G1 X6.11 Y-0.8 Z1.49 F1100.651 E69.657
G1 X6.57 Y-0.0 Z1.49 F1100.651 E69.706
G1 X6.11 Y0.8 Z1.49 F1100.651 E69.755
G1 X6.35 Y1.7 Z1.49 F1100.651 E69.804
G1 X5.69 Y2.36 Z1.49 F1100.651 E69.853
G1 X5.69 Y3.28 Z1.49 F1100.651 E69.902
G1 X4.89 Y3.75 Z1.49 F1100.651 E69.951
G1 X4.65 Y4.65 Z1.49 F1100.651 E70.0
G1 X3.75 Y4.89 Z1.49 F1100.651 E70.049
G1 X3.29 Y5.69 Z1.49 F1100.651 E70.098
G1 X2.36 Y5.69 Z1.49 F1100.651 E70.147
G1 X1.7 Y6.35 Z1.49 F1100.651 E70.196
G1 X0.81 Y6.11 Z1.49 F1100.651 E70.245
G1 X0.0 Y6.57 Z1.49 F1100.651 E70.294
G1 X-0.8 Y6.11 Z1.49 F1100.651 E70.343
G1 X-1.7 Y6.35 Z1.49 F1100.651 E70.392
G1 X-2.36 Y5.69 Z1.49 F1100.651 E70.441
G1 X-3.28 Y5.69 Z1.49 F1100.651 E70.49
G1 X-3.75 Y4.89 Z1.49 F1100.651 E70.54
G1 X-4.65 Y4.65 Z1.49 F1100.651 E70.589
G1 X-4.89 Y3.75 Z1.49 F1100.651 E70.638
G1 X-5.69 Y3.28 Z1.49 F1100.651 E70.687
G1 X-5.69 Y2.36 Z1.49 F1100.651 E70.736
G1 X-6.35 Y1.7 Z1.49 F1100.651 E70.785
G1 X-6.11 Y0.8 Z1.49 F1100.651 E70.834
G1 X-6.57 Y-0.0 Z1.49 F1100.651 E70.883
G1 X-6.11 Y-0.81 Z1.49 F1100.651 E70.932
G1 X-6.35 Y-1.7 Z1.49 F1100.651 E70.981
G1 X-5.69 Y-2.36 Z1.49 F1100.651 E71.03
G1 X-5.69 Y-3.29 Z1.49 F1100.651 E71.079
G1 X-4.89 Y-3.75 Z1.49 F1100.651 E71.128
G1 X-4.71 Y-4.42 Z1.49 F1100.651 E71.165
G1 X-4.69 Y-4.49 Z1.49 F1100.651 E71.168
G1 F1200.0
G1 E70.168
G1 F1100.651
M103
(</edge>)
(</boundaryPerimeter>)
(<infill>)
(<infillBoundary>)
(<infillPoint> X-5.289 Y3.053 Z1.485 </infillPoint>)
(<infillPoint> X-5.289 Y2.192 Z1.485 </infillPoint>)
(<infillPoint> X-5.9 Y1.58 Z1.485 </infillPoint>)
(<infillPoint> X-5.676 Y0.747 Z1.485 </infillPoint>)
(<infillPoint> X-6.108 Y-0.0 Z1.485 </infillPoint>)
(<infillPoint> X-5.676 Y-0.748 Z1.485 </infillPoint>)
(<infillPoint> X-5.9 Y-1.581 Z1.485 </infillPoint>)
(<infillPoint> X-5.289 Y-2.191 Z1.485 </infillPoint>)
(<infillPoint> X-5.289 Y-3.054 Z1.485 </infillPoint>)
(<infillPoint> X-4.542 Y-3.484 Z1.485 </infillPoint>)
(<infillPoint> X-4.319 Y-4.319 Z1.485 </infillPoint>)
(<infillPoint> X-3.485 Y-4.542 Z1.485 </infillPoint>)
(<infillPoint> X-3.053 Y-5.289 Z1.485 </infillPoint>)
(<infillPoint> X-2.19 Y-5.289 Z1.485 </infillPoint>)
(<infillPoint> X-1.58 Y-5.9 Z1.485 </infillPoint>)
(<infillPoint> X-0.747 Y-5.676 Z1.485 </infillPoint>)
(<infillPoint> X0.0 Y-6.108 Z1.485 </infillPoint>)
(<infillPoint> X0.748 Y-5.676 Z1.485 </infillPoint>)
(<infillPoint> X1.581 Y-5.9 Z1.485 </infillPoint>)
(<infillPoint> X2.191 Y-5.289 Z1.485 </infillPoint>)
(<infillPoint> X3.054 Y-5.289 Z1.485 </infillPoint>)
(<infillPoint> X3.486 Y-4.542 Z1.485 </infillPoint>)
(<infillPoint> X4.32 Y-4.319 Z1.485 </infillPoint>)
(<infillPoint> X4.543 Y-3.484 Z1.485 </infillPoint>)
(<infillPoint> X5.29 Y-3.054 Z1.485 </infillPoint>)
(<infillPoint> X5.29 Y-2.191 Z1.485 </infillPoint>)
(<infillPoint> X5.901 Y-1.581 Z1.485 </infillPoint>)
(<infillPoint> X5.677 Y-0.747 Z1.485 </infillPoint>)
(<infillPoint> X6.108 Y-0.0 Z1.485 </infillPoint>)
(<infillPoint> X5.677 Y0.746 Z1.485 </infillPoint>)
(<infillPoint> X5.901 Y1.58 Z1.485 </infillPoint>)
(<infillPoint> X5.29 Y2.192 Z1.485 </infillPoint>)
(<infillPoint> X5.29 Y3.053 Z1.485 </infillPoint>)
(<infillPoint> X4.543 Y3.483 Z1.485 </infillPoint>)
(<infillPoint> X4.32 Y4.319 Z1.485 </infillPoint>)
(<infillPoint> X3.486 Y4.542 Z1.485 </infillPoint>)
(<infillPoint> X3.054 Y5.29 Z1.485 </infillPoint>)
(<infillPoint> X2.191 Y5.29 Z1.485 </infillPoint>)
(<infillPoint> X1.582 Y5.9 Z1.485 </infillPoint>)
(<infillPoint> X0.748 Y5.676 Z1.485 </infillPoint>)
(<infillPoint> X0.0 Y6.108 Z1.485 </infillPoint>)
(<infillPoint> X-0.747 Y5.676 Z1.485 </infillPoint>)
(<infillPoint> X-1.581 Y5.9 Z1.485 </infillPoint>)
(<infillPoint> X-2.19 Y5.29 Z1.485 </infillPoint>)
(<infillPoint> X-3.053 Y5.29 Z1.485 </infillPoint>)
(<infillPoint> X-3.485 Y4.542 Z1.485 </infillPoint>)
(<infillPoint> X-4.319 Y4.319 Z1.485 </infillPoint>)
(<infillPoint> X-4.542 Y3.483 Z1.485 </infillPoint>)
(</infillBoundary>)
;M108 R36.69
G1 X0.32 Y5.6 Z1.49 F4200.0
G1 F1200.0
G1 E71.168
G1 F4200.0
M101
G1 X-0.32 Y5.6 Z1.49 F2201.302 E71.202
G1 F1200.0
G1 E70.202
G1 F2201.302
M103
G1 X5.79 Y-0.0 Z1.49 F4200.0
G1 F1200.0
G1 E71.202
G1 F4200.0
M101
G1 X5.55 Y0.4 Z1.49 F2201.302 E71.226
G1 X5.4 Y0.8 Z1.49 F2201.302 E71.249
G1 X5.51 Y1.2 Z1.49 F2201.302 E71.271
G1 X5.49 Y1.6 Z1.49 F2201.302 E71.292
G1 X5.09 Y2.0 Z1.49 F2201.302 E71.322
G1 X5.01 Y2.4 Z1.49 F2201.302 E71.343
G1 X5.01 Y2.8 Z1.49 F2201.302 E71.365
G1 X4.47 Y3.2 Z1.49 F2201.302 E71.4
G1 X4.22 Y3.6 Z1.49 F2201.302 E71.425
G1 X4.12 Y4.0 Z1.49 F2201.302 E71.447
G1 X3.24 Y4.4 Z1.49 F2201.302 E71.497
G1 X3.01 Y4.8 Z1.49 F2201.302 E71.522
G1 X1.89 Y5.2 Z1.49 F2201.302 E71.585
G1 X-1.88 Y5.2 Z1.49 F2201.302 E71.784
G1 X-3.01 Y4.8 Z1.49 F2201.302 E71.847
G1 X-3.24 Y4.4 Z1.49 F2201.302 E71.872
G1 X-4.11 Y4.0 Z1.49 F2201.302 E71.922
G1 X-4.22 Y3.6 Z1.49 F2201.302 E71.944
G1 X-4.47 Y3.2 Z1.49 F2201.302 E71.969
G1 X-5.01 Y2.8 Z1.49 F2201.302 E72.005
G1 X-5.01 Y2.4 Z1.49 F2201.302 E72.026
G1 X-5.09 Y2.0 Z1.49 F2201.302 E72.047
G1 X-5.48 Y1.6 Z1.49 F2201.302 E72.077
G1 X-5.51 Y1.2 Z1.49 F2201.302 E72.098
G1 X-5.4 Y0.8 Z1.49 F2201.302 E72.12
G1 X-5.55 Y0.4 Z1.49 F2201.302 E72.143
G1 X-5.79 Y0.0 Z1.49 F2201.302 E72.167
G1 X-5.55 Y-0.4 Z1.49 F2201.302 E72.192
G1 X-5.4 Y-0.8 Z1.49 F2201.302 E72.214
G1 X-5.51 Y-1.2 Z1.49 F2201.302 E72.236
G1 X-5.48 Y-1.6 Z1.49 F2201.302 E72.257
G1 X-5.08 Y-2.0 Z1.49 F2201.302 E72.287
G1 X-5.01 Y-2.4 Z1.49 F2201.302 E72.309
G1 X-5.01 Y-2.8 Z1.49 F2201.302 E72.33
G1 X-4.47 Y-3.2 Z1.49 F2201.302 E72.365
G1 X-4.22 Y-3.6 Z1.49 F2201.302 E72.39
G1 X-4.11 Y-4.0 Z1.49 F2201.302 E72.412
G1 X-3.24 Y-4.4 Z1.49 F2201.302 E72.463
G1 X-3.01 Y-4.8 Z1.49 F2201.302 E72.487
G1 X-1.88 Y-5.2 Z1.49 F2201.302 E72.55
G1 X-0.32 Y-5.6 Z1.49 F2201.302 E72.635
G1 X0.32 Y-5.6 Z1.49 F2201.302 E72.669
G1 X1.88 Y-5.2 Z1.49 F2201.302 E72.755
G1 X3.01 Y-4.8 Z1.49 F2201.302 E72.818
G1 X3.24 Y-4.4 Z1.49 F2201.302 E72.842
G1 X4.12 Y-4.0 Z1.49 F2201.302 E72.893
G1 X4.22 Y-3.6 Z1.49 F2201.302 E72.915
G1 X4.47 Y-3.2 Z1.49 F2201.302 E72.94
G1 X5.01 Y-2.8 Z1.49 F2201.302 E72.975
G1 X5.01 Y-2.4 Z1.49 F2201.302 E72.996
G1 X5.09 Y-2.0 Z1.49 F2201.302 E73.018
G1 X5.49 Y-1.6 Z1.49 F2201.302 E73.048
G1 X5.51 Y-1.2 Z1.49 F2201.302 E73.069
G1 X5.4 Y-0.8 Z1.49 F2201.302 E73.091
G1 X5.55 Y-0.4 Z1.49 F2201.302 E73.113
G1 F1200.0
G1 E72.113
G1 F2201.302
M103
(</infill>)
(</nestedRing>)
(</rotation>)
;M108 R35.99
(</layer>)
(<layer> 1.755 )
(<rotation> (6.12323399574e-17+1j) )
(<nestedRing>)
(<boundaryPerimeter>)
(<boundaryPoint> X-5.889 Y3.4 Z1.755 </boundaryPoint>)
(<boundaryPoint> X-5.889 Y2.44 Z1.755 </boundaryPoint>)
(<boundaryPoint> X-6.569 Y1.759 Z1.755 </boundaryPoint>)
(<boundaryPoint> X-6.32 Y0.832 Z1.755 </boundaryPoint>)
(<boundaryPoint> X-6.801 Y0.0 Z1.755 </boundaryPoint>)
(<boundaryPoint> X-6.32 Y-0.833 Z1.755 </boundaryPoint>)
(<boundaryPoint> X-6.569 Y-1.76 Z1.755 </boundaryPoint>)
(<boundaryPoint> X-5.889 Y-2.44 Z1.755 </boundaryPoint>)
(<boundaryPoint> X-5.889 Y-3.401 Z1.755 </boundaryPoint>)
(<boundaryPoint> X-5.057 Y-3.88 Z1.755 </boundaryPoint>)
(<boundaryPoint> X-4.809 Y-4.809 Z1.755 </boundaryPoint>)
(<boundaryPoint> X-3.88 Y-5.057 Z1.755 </boundaryPoint>)
(<boundaryPoint> X-3.4 Y-5.889 Z1.755 </boundaryPoint>)
(<boundaryPoint> X-2.439 Y-5.889 Z1.755 </boundaryPoint>)
(<boundaryPoint> X-1.76 Y-6.569 Z1.755 </boundaryPoint>)
(<boundaryPoint> X-0.832 Y-6.32 Z1.755 </boundaryPoint>)
(<boundaryPoint> X-0.0 Y-6.801 Z1.755 </boundaryPoint>)
(<boundaryPoint> X0.833 Y-6.32 Z1.755 </boundaryPoint>)
(<boundaryPoint> X1.761 Y-6.569 Z1.755 </boundaryPoint>)
(<boundaryPoint> X2.44 Y-5.889 Z1.755 </boundaryPoint>)
(<boundaryPoint> X3.401 Y-5.889 Z1.755 </boundaryPoint>)
(<boundaryPoint> X3.881 Y-5.057 Z1.755 </boundaryPoint>)
(<boundaryPoint> X4.81 Y-4.809 Z1.755 </boundaryPoint>)
(<boundaryPoint> X5.058 Y-3.88 Z1.755 </boundaryPoint>)
(<boundaryPoint> X5.89 Y-3.401 Z1.755 </boundaryPoint>)
(<boundaryPoint> X5.89 Y-2.44 Z1.755 </boundaryPoint>)
(<boundaryPoint> X6.57 Y-1.76 Z1.755 </boundaryPoint>)
(<boundaryPoint> X6.321 Y-0.832 Z1.755 </boundaryPoint>)
(<boundaryPoint> X6.801 Y-0.0 Z1.755 </boundaryPoint>)
(<boundaryPoint> X6.321 Y0.831 Z1.755 </boundaryPoint>)
(<boundaryPoint> X6.57 Y1.759 Z1.755 </boundaryPoint>)
(<boundaryPoint> X5.89 Y2.44 Z1.755 </boundaryPoint>)
(<boundaryPoint> X5.89 Y3.4 Z1.755 </boundaryPoint>)
(<boundaryPoint> X5.058 Y3.879 Z1.755 </boundaryPoint>)
(<boundaryPoint> X4.81 Y4.809 Z1.755 </boundaryPoint>)
(<boundaryPoint> X3.881 Y5.057 Z1.755 </boundaryPoint>)
(<boundaryPoint> X3.401 Y5.89 Z1.755 </boundaryPoint>)
(<boundaryPoint> X2.44 Y5.89 Z1.755 </boundaryPoint>)
(<boundaryPoint> X1.761 Y6.569 Z1.755 </boundaryPoint>)
(<boundaryPoint> X0.833 Y6.32 Z1.755 </boundaryPoint>)
(<boundaryPoint> X0.0 Y6.801 Z1.755 </boundaryPoint>)
(<boundaryPoint> X-0.832 Y6.32 Z1.755 </boundaryPoint>)
(<boundaryPoint> X-1.76 Y6.569 Z1.755 </boundaryPoint>)
(<boundaryPoint> X-2.439 Y5.89 Z1.755 </boundaryPoint>)
(<boundaryPoint> X-3.4 Y5.89 Z1.755 </boundaryPoint>)
(<boundaryPoint> X-3.88 Y5.057 Z1.755 </boundaryPoint>)
(<boundaryPoint> X-4.809 Y4.809 Z1.755 </boundaryPoint>)
(<boundaryPoint> X-5.057 Y3.879 Z1.755 </boundaryPoint>)
(<loop> outer )
G1 X-4.38 Y-4.09 Z1.76 F4200.0
G1 F1200.0
G1 E73.113
G1 F4200.0
M101
G1 X-4.32 Y-4.32 Z1.76 F2159.258 E73.126
G1 X-3.49 Y-4.54 Z1.76 F2159.258 E73.171
G1 X-3.05 Y-5.29 Z1.76 F2159.258 E73.217
G1 X-2.19 Y-5.29 Z1.76 F2159.258 E73.263
G1 X-1.58 Y-5.9 Z1.76 F2159.258 E73.308
G1 X-0.75 Y-5.68 Z1.76 F2159.258 E73.354
G1 X0.0 Y-6.11 Z1.76 F2159.258 E73.399
G1 X0.75 Y-5.68 Z1.76 F2159.258 E73.445
G1 X1.58 Y-5.9 Z1.76 F2159.258 E73.491
G1 X2.19 Y-5.29 Z1.76 F2159.258 E73.536
G1 X3.05 Y-5.29 Z1.76 F2159.258 E73.582
G1 X3.49 Y-4.54 Z1.76 F2159.258 E73.627
G1 X4.32 Y-4.32 Z1.76 F2159.258 E73.673
G1 X4.54 Y-3.48 Z1.76 F2159.258 E73.719
G1 X5.29 Y-3.05 Z1.76 F2159.258 E73.764
G1 X5.29 Y-2.19 Z1.76 F2159.258 E73.81
G1 X5.9 Y-1.58 Z1.76 F2159.258 E73.855
G1 X5.68 Y-0.75 Z1.76 F2159.258 E73.901
G1 X6.11 Y-0.0 Z1.76 F2159.258 E73.947
G1 X5.68 Y0.75 Z1.76 F2159.258 E73.992
G1 X5.9 Y1.58 Z1.76 F2159.258 E74.038
G1 X5.29 Y2.19 Z1.76 F2159.258 E74.083
G1 X5.29 Y3.05 Z1.76 F2159.258 E74.129
G1 X4.54 Y3.48 Z1.76 F2159.258 E74.174
G1 X4.32 Y4.32 Z1.76 F2159.258 E74.22
G1 X3.49 Y4.54 Z1.76 F2159.258 E74.266
G1 X3.05 Y5.29 Z1.76 F2159.258 E74.311
G1 X2.19 Y5.29 Z1.76 F2159.258 E74.357
G1 X1.58 Y5.9 Z1.76 F2159.258 E74.402
G1 X0.75 Y5.68 Z1.76 F2159.258 E74.448
G1 X0.0 Y6.11 Z1.76 F2159.258 E74.494
G1 X-0.75 Y5.68 Z1.76 F2159.258 E74.539
G1 X-1.58 Y5.9 Z1.76 F2159.258 E74.585
M73 P7 (display progress)
G1 X-2.19 Y5.29 Z1.76 F2159.258 E74.63
G1 X-3.05 Y5.29 Z1.76 F2159.258 E74.676
G1 X-3.49 Y4.54 Z1.76 F2159.258 E74.722
G1 X-4.32 Y4.32 Z1.76 F2159.258 E74.767
G1 X-4.54 Y3.48 Z1.76 F2159.258 E74.813
G1 X-5.29 Y3.05 Z1.76 F2159.258 E74.859
G1 X-5.29 Y2.19 Z1.76 F2159.258 E74.904
G1 X-5.9 Y1.58 Z1.76 F2159.258 E74.95
G1 X-5.68 Y0.75 Z1.76 F2159.258 E74.995
G1 X-6.11 Y-0.0 Z1.76 F2159.258 E75.041
G1 X-5.68 Y-0.75 Z1.76 F2159.258 E75.087
G1 X-5.9 Y-1.58 Z1.76 F2159.258 E75.132
G1 X-5.29 Y-2.19 Z1.76 F2159.258 E75.178
G1 X-5.29 Y-3.05 Z1.76 F2159.258 E75.223
G1 X-4.54 Y-3.48 Z1.76 F2159.258 E75.269
G1 X-4.38 Y-4.09 Z1.76 F2159.258 E75.302
G1 F1200.0
G1 E75.302
G1 F2159.258
M103
(</loop>)
(<edge> outer )
;M108 R17.99
G1 X-4.77 Y-4.19 Z1.76 F4200.0
G1 F1200.0
G1 E75.302
G1 F4200.0
M101
G1 X-4.71 Y-4.42 Z1.76 F1079.629 E75.314
G1 X-4.65 Y-4.65 Z1.76 F1079.629 E75.327
G1 X-3.75 Y-4.89 Z1.76 F1079.629 E75.376
G1 X-3.28 Y-5.69 Z1.76 F1079.629 E75.425
G1 X-2.36 Y-5.69 Z1.76 F1079.629 E75.474
G1 X-1.7 Y-6.35 Z1.76 F1079.629 E75.523
G1 X-0.8 Y-6.11 Z1.76 F1079.629 E75.572
G1 X0.0 Y-6.57 Z1.76 F1079.629 E75.621
G1 X0.81 Y-6.11 Z1.76 F1079.629 E75.67
G1 X1.7 Y-6.35 Z1.76 F1079.629 E75.719
G1 X2.36 Y-5.69 Z1.76 F1079.629 E75.768
G1 X3.29 Y-5.69 Z1.76 F1079.629 E75.817
G1 X3.75 Y-4.89 Z1.76 F1079.629 E75.866
G1 X4.65 Y-4.65 Z1.76 F1079.629 E75.915
G1 X4.89 Y-3.75 Z1.76 F1079.629 E75.964
G1 X5.69 Y-3.29 Z1.76 F1079.629 E76.013
G1 X5.69 Y-2.36 Z1.76 F1079.629 E76.062
G1 X6.35 Y-1.7 Z1.76 F1079.629 E76.111
G1 X6.11 Y-0.8 Z1.76 F1079.629 E76.16
G1 X6.57 Y-0.0 Z1.76 F1079.629 E76.209
G1 X6.11 Y0.8 Z1.76 F1079.629 E76.258
G1 X6.35 Y1.7 Z1.76 F1079.629 E76.307
G1 X5.69 Y2.36 Z1.76 F1079.629 E76.356
G1 X5.69 Y3.28 Z1.76 F1079.629 E76.405
G1 X4.89 Y3.75 Z1.76 F1079.629 E76.454
G1 X4.65 Y4.65 Z1.76 F1079.629 E76.504
G1 X3.75 Y4.89 Z1.76 F1079.629 E76.553
G1 X3.29 Y5.69 Z1.76 F1079.629 E76.602
G1 X2.36 Y5.69 Z1.76 F1079.629 E76.651
G1 X1.7 Y6.35 Z1.76 F1079.629 E76.7
G1 X0.81 Y6.11 Z1.76 F1079.629 E76.749
G1 X0.0 Y6.57 Z1.76 F1079.629 E76.798
G1 X-0.8 Y6.11 Z1.76 F1079.629 E76.847
G1 X-1.7 Y6.35 Z1.76 F1079.629 E76.896
G1 X-2.36 Y5.69 Z1.76 F1079.629 E76.945
G1 X-3.28 Y5.69 Z1.76 F1079.629 E76.994
G1 X-3.75 Y4.89 Z1.76 F1079.629 E77.043
G1 X-4.65 Y4.65 Z1.76 F1079.629 E77.092
G1 X-4.89 Y3.75 Z1.76 F1079.629 E77.141
G1 X-5.69 Y3.28 Z1.76 F1079.629 E77.19
G1 X-5.69 Y2.36 Z1.76 F1079.629 E77.239
G1 X-6.35 Y1.7 Z1.76 F1079.629 E77.288
G1 X-6.11 Y0.8 Z1.76 F1079.629 E77.337
G1 X-6.57 Y-0.0 Z1.76 F1079.629 E77.386
G1 X-6.11 Y-0.81 Z1.76 F1079.629 E77.435
G1 X-6.35 Y-1.7 Z1.76 F1079.629 E77.484
G1 X-5.69 Y-2.36 Z1.76 F1079.629 E77.533
G1 X-5.69 Y-3.29 Z1.76 F1079.629 E77.582
G1 X-4.89 Y-3.75 Z1.76 F1079.629 E77.631
G1 X-4.77 Y-4.19 Z1.76 F1079.629 E77.656
G1 F1200.0
G1 E76.656
G1 F1079.629
M103
(</edge>)
(</boundaryPerimeter>)
(<infill>)
(<infillBoundary>)
(<infillPoint> X-5.289 Y3.053 Z1.755 </infillPoint>)
(<infillPoint> X-5.289 Y2.192 Z1.755 </infillPoint>)
(<infillPoint> X-5.9 Y1.58 Z1.755 </infillPoint>)
(<infillPoint> X-5.676 Y0.747 Z1.755 </infillPoint>)
(<infillPoint> X-6.108 Y-0.0 Z1.755 </infillPoint>)
(<infillPoint> X-5.676 Y-0.748 Z1.755 </infillPoint>)
(<infillPoint> X-5.9 Y-1.581 Z1.755 </infillPoint>)
(<infillPoint> X-5.289 Y-2.191 Z1.755 </infillPoint>)
(<infillPoint> X-5.289 Y-3.054 Z1.755 </infillPoint>)
(<infillPoint> X-4.542 Y-3.484 Z1.755 </infillPoint>)
(<infillPoint> X-4.319 Y-4.319 Z1.755 </infillPoint>)
(<infillPoint> X-3.485 Y-4.542 Z1.755 </infillPoint>)
(<infillPoint> X-3.053 Y-5.289 Z1.755 </infillPoint>)
(<infillPoint> X-2.19 Y-5.289 Z1.755 </infillPoint>)
(<infillPoint> X-1.58 Y-5.9 Z1.755 </infillPoint>)
(<infillPoint> X-0.747 Y-5.676 Z1.755 </infillPoint>)
(<infillPoint> X0.0 Y-6.108 Z1.755 </infillPoint>)
(<infillPoint> X0.748 Y-5.676 Z1.755 </infillPoint>)
(<infillPoint> X1.581 Y-5.9 Z1.755 </infillPoint>)
(<infillPoint> X2.191 Y-5.289 Z1.755 </infillPoint>)
(<infillPoint> X3.054 Y-5.289 Z1.755 </infillPoint>)
(<infillPoint> X3.486 Y-4.542 Z1.755 </infillPoint>)
(<infillPoint> X4.32 Y-4.319 Z1.755 </infillPoint>)
(<infillPoint> X4.543 Y-3.484 Z1.755 </infillPoint>)
(<infillPoint> X5.29 Y-3.054 Z1.755 </infillPoint>)
(<infillPoint> X5.29 Y-2.191 Z1.755 </infillPoint>)
(<infillPoint> X5.901 Y-1.581 Z1.755 </infillPoint>)
(<infillPoint> X5.677 Y-0.747 Z1.755 </infillPoint>)
(<infillPoint> X6.108 Y-0.0 Z1.755 </infillPoint>)
(<infillPoint> X5.677 Y0.746 Z1.755 </infillPoint>)
(<infillPoint> X5.901 Y1.58 Z1.755 </infillPoint>)
(<infillPoint> X5.29 Y2.192 Z1.755 </infillPoint>)
(<infillPoint> X5.29 Y3.053 Z1.755 </infillPoint>)
(<infillPoint> X4.543 Y3.483 Z1.755 </infillPoint>)
(<infillPoint> X4.32 Y4.319 Z1.755 </infillPoint>)
(<infillPoint> X3.486 Y4.542 Z1.755 </infillPoint>)
(<infillPoint> X3.054 Y5.29 Z1.755 </infillPoint>)
(<infillPoint> X2.191 Y5.29 Z1.755 </infillPoint>)
(<infillPoint> X1.582 Y5.9 Z1.755 </infillPoint>)
(<infillPoint> X0.748 Y5.676 Z1.755 </infillPoint>)
(<infillPoint> X0.0 Y6.108 Z1.755 </infillPoint>)
(<infillPoint> X-0.747 Y5.676 Z1.755 </infillPoint>)
(<infillPoint> X-1.581 Y5.9 Z1.755 </infillPoint>)
(<infillPoint> X-2.19 Y5.29 Z1.755 </infillPoint>)
(<infillPoint> X-3.053 Y5.29 Z1.755 </infillPoint>)
(<infillPoint> X-3.485 Y4.542 Z1.755 </infillPoint>)
(<infillPoint> X-4.319 Y4.319 Z1.755 </infillPoint>)
(<infillPoint> X-4.542 Y3.483 Z1.755 </infillPoint>)
(</infillBoundary>)
;M108 R35.99
G1 X-0.0 Y-5.79 Z1.76 F4200.0
G1 F1200.0
G1 E77.656
G1 F4200.0
M101
G1 X0.4 Y-5.55 Z1.76 F2159.258 E77.68
G1 X0.8 Y-5.4 Z1.76 F2159.258 E77.703
G1 X1.2 Y-5.51 Z1.76 F2159.258 E77.724
G1 X1.6 Y-5.49 Z1.76 F2159.258 E77.746
G1 X2.0 Y-5.08 Z1.76 F2159.258 E77.776
G1 X2.4 Y-5.01 Z1.76 F2159.258 E77.797
G1 X2.8 Y-5.01 Z1.76 F2159.258 E77.818
G1 X3.2 Y-4.48 Z1.76 F2159.258 E77.853
G1 X3.6 Y-4.22 Z1.76 F2159.258 E77.878
G1 X4.0 Y-4.11 Z1.76 F2159.258 E77.9
G1 X4.4 Y-3.24 Z1.76 F2159.258 E77.951
G1 X4.8 Y-3.01 Z1.76 F2159.258 E77.975
G1 X5.2 Y-1.89 Z1.76 F2159.258 E78.039
G1 X5.2 Y1.89 Z1.76 F2159.258 E78.238
G1 X4.8 Y3.01 Z1.76 F2159.258 E78.301
G1 X4.4 Y3.24 Z1.76 F2159.258 E78.325
G1 X4.0 Y4.11 Z1.76 F2159.258 E78.376
G1 X3.6 Y4.22 Z1.76 F2159.258 E78.398
G1 X3.2 Y4.48 Z1.76 F2159.258 E78.423
G1 X2.8 Y5.01 Z1.76 F2159.258 E78.458
G1 X2.4 Y5.01 Z1.76 F2159.258 E78.479
G1 X2.0 Y5.09 Z1.76 F2159.258 E78.501
G1 X1.6 Y5.49 Z1.76 F2159.258 E78.531
G1 X1.2 Y5.51 Z1.76 F2159.258 E78.552
G1 X0.8 Y5.4 Z1.76 F2159.258 E78.574
G1 X0.4 Y5.55 Z1.76 F2159.258 E78.596
G1 X0.0 Y5.79 Z1.76 F2159.258 E78.621
G1 X-0.4 Y5.55 Z1.76 F2159.258 E78.645
G1 X-0.8 Y5.4 Z1.76 F2159.258 E78.668
G1 X-1.2 Y5.51 Z1.76 F2159.258 E78.69
G1 X-1.6 Y5.48 Z1.76 F2159.258 E78.711
G1 X-2.0 Y5.08 Z1.76 F2159.258 E78.741
G1 X-2.4 Y5.01 Z1.76 F2159.258 E78.762
G1 X-2.8 Y5.01 Z1.76 F2159.258 E78.783
G1 X-3.2 Y4.47 Z1.76 F2159.258 E78.819
G1 X-3.6 Y4.22 Z1.76 F2159.258 E78.844
G1 X-4.0 Y4.11 Z1.76 F2159.258 E78.866
G1 X-4.4 Y3.24 Z1.76 F2159.258 E78.916
G1 X-4.8 Y3.01 Z1.76 F2159.258 E78.941
G1 X-5.2 Y1.89 Z1.76 F2159.258 E79.004
G1 X-5.6 Y0.32 Z1.76 F2159.258 E79.089
G1 X-5.6 Y-0.32 Z1.76 F2159.258 E79.123
G1 X-5.2 Y-1.88 Z1.76 F2159.258 E79.208
G1 X-4.8 Y-3.01 Z1.76 F2159.258 E79.271
G1 X-4.4 Y-3.24 Z1.76 F2159.258 E79.296
G1 X-4.0 Y-4.11 Z1.76 F2159.258 E79.346
G1 X-3.6 Y-4.22 Z1.76 F2159.258 E79.368
G1 X-3.2 Y-4.47 Z1.76 F2159.258 E79.393
G1 X-2.8 Y-5.01 Z1.76 F2159.258 E79.429
G1 X-2.4 Y-5.01 Z1.76 F2159.258 E79.45
G1 X-2.0 Y-5.08 Z1.76 F2159.258 E79.471
G1 X-1.6 Y-5.48 Z1.76 F2159.258 E79.501
G1 X-1.2 Y-5.51 Z1.76 F2159.258 E79.522
G1 X-0.8 Y-5.4 Z1.76 F2159.258 E79.544
G1 X-0.4 Y-5.55 Z1.76 F2159.258 E79.567
G1 F1200.0
G1 E78.567
G1 F2159.258
M103
G1 X5.6 Y0.32 Z1.76 F4200.0
G1 F1200.0
G1 E79.567
G1 F4200.0
M101
G1 X5.6 Y-0.32 Z1.76 F2159.258 E79.601
G1 F1200.0
G1 E78.601
G1 F2159.258
M103
(</infill>)
(</nestedRing>)
(</rotation>)
;M108 R36.7
(</layer>)
(<layer> 2.025 )
(<rotation> (-1+1.22464679915e-16j) )
(<nestedRing>)
(<boundaryPerimeter>)
(<boundaryPoint> X-5.889 Y3.4 Z2.025 </boundaryPoint>)
(<boundaryPoint> X-5.889 Y2.44 Z2.025 </boundaryPoint>)
(<boundaryPoint> X-6.569 Y1.759 Z2.025 </boundaryPoint>)
(<boundaryPoint> X-6.32 Y0.832 Z2.025 </boundaryPoint>)
(<boundaryPoint> X-6.801 Y0.0 Z2.025 </boundaryPoint>)
(<boundaryPoint> X-6.32 Y-0.833 Z2.025 </boundaryPoint>)
(<boundaryPoint> X-6.569 Y-1.76 Z2.025 </boundaryPoint>)
(<boundaryPoint> X-5.889 Y-2.44 Z2.025 </boundaryPoint>)
(<boundaryPoint> X-5.889 Y-3.401 Z2.025 </boundaryPoint>)
(<boundaryPoint> X-5.057 Y-3.88 Z2.025 </boundaryPoint>)
(<boundaryPoint> X-4.809 Y-4.809 Z2.025 </boundaryPoint>)
(<boundaryPoint> X-3.88 Y-5.057 Z2.025 </boundaryPoint>)
(<boundaryPoint> X-3.4 Y-5.889 Z2.025 </boundaryPoint>)
(<boundaryPoint> X-2.439 Y-5.889 Z2.025 </boundaryPoint>)
(<boundaryPoint> X-1.76 Y-6.569 Z2.025 </boundaryPoint>)
(<boundaryPoint> X-0.832 Y-6.32 Z2.025 </boundaryPoint>)
(<boundaryPoint> X-0.0 Y-6.801 Z2.025 </boundaryPoint>)
(<boundaryPoint> X0.833 Y-6.32 Z2.025 </boundaryPoint>)
(<boundaryPoint> X1.761 Y-6.569 Z2.025 </boundaryPoint>)
(<boundaryPoint> X2.44 Y-5.889 Z2.025 </boundaryPoint>)
(<boundaryPoint> X3.401 Y-5.889 Z2.025 </boundaryPoint>)
(<boundaryPoint> X3.881 Y-5.057 Z2.025 </boundaryPoint>)
(<boundaryPoint> X4.81 Y-4.809 Z2.025 </boundaryPoint>)
(<boundaryPoint> X5.058 Y-3.88 Z2.025 </boundaryPoint>)
(<boundaryPoint> X5.89 Y-3.401 Z2.025 </boundaryPoint>)
(<boundaryPoint> X5.89 Y-2.44 Z2.025 </boundaryPoint>)
(<boundaryPoint> X6.57 Y-1.76 Z2.025 </boundaryPoint>)
(<boundaryPoint> X6.321 Y-0.832 Z2.025 </boundaryPoint>)
(<boundaryPoint> X6.801 Y-0.0 Z2.025 </boundaryPoint>)
(<boundaryPoint> X6.321 Y0.831 Z2.025 </boundaryPoint>)
(<boundaryPoint> X6.57 Y1.759 Z2.025 </boundaryPoint>)
(<boundaryPoint> X5.89 Y2.44 Z2.025 </boundaryPoint>)
(<boundaryPoint> X5.89 Y3.4 Z2.025 </boundaryPoint>)
(<boundaryPoint> X5.058 Y3.879 Z2.025 </boundaryPoint>)
(<boundaryPoint> X4.81 Y4.809 Z2.025 </boundaryPoint>)
(<boundaryPoint> X3.881 Y5.057 Z2.025 </boundaryPoint>)
(<boundaryPoint> X3.401 Y5.89 Z2.025 </boundaryPoint>)
(<boundaryPoint> X2.44 Y5.89 Z2.025 </boundaryPoint>)
(<boundaryPoint> X1.761 Y6.569 Z2.025 </boundaryPoint>)
(<boundaryPoint> X0.833 Y6.32 Z2.025 </boundaryPoint>)
(<boundaryPoint> X0.0 Y6.801 Z2.025 </boundaryPoint>)
(<boundaryPoint> X-0.832 Y6.32 Z2.025 </boundaryPoint>)
(<boundaryPoint> X-1.76 Y6.569 Z2.025 </boundaryPoint>)
(<boundaryPoint> X-2.439 Y5.89 Z2.025 </boundaryPoint>)
(<boundaryPoint> X-3.4 Y5.89 Z2.025 </boundaryPoint>)
(<boundaryPoint> X-3.88 Y5.057 Z2.025 </boundaryPoint>)
(<boundaryPoint> X-4.809 Y4.809 Z2.025 </boundaryPoint>)
(<boundaryPoint> X-5.057 Y3.879 Z2.025 </boundaryPoint>)
(<loop> outer )
G1 X-4.07 Y-4.39 Z2.03 F4200.0
G1 F1200.0
G1 E79.601
G1 F4200.0
M101
G1 X-3.49 Y-4.54 Z2.03 F2202.15 E79.633
G1 X-3.05 Y-5.29 Z2.03 F2202.15 E79.678
G1 X-2.19 Y-5.29 Z2.03 F2202.15 E79.724
G1 X-1.58 Y-5.9 Z2.03 F2202.15 E79.77
G1 X-0.75 Y-5.68 Z2.03 F2202.15 E79.815
G1 X0.0 Y-6.11 Z2.03 F2202.15 E79.861
G1 X0.75 Y-5.68 Z2.03 F2202.15 E79.906
G1 X1.58 Y-5.9 Z2.03 F2202.15 E79.952
G1 X2.19 Y-5.29 Z2.03 F2202.15 E79.998
G1 X3.05 Y-5.29 Z2.03 F2202.15 E80.043
G1 X3.49 Y-4.54 Z2.03 F2202.15 E80.089
G1 X4.32 Y-4.32 Z2.03 F2202.15 E80.134
G1 X4.54 Y-3.48 Z2.03 F2202.15 E80.18
G1 X5.29 Y-3.05 Z2.03 F2202.15 E80.225
G1 X5.29 Y-2.19 Z2.03 F2202.15 E80.271
G1 X5.9 Y-1.58 Z2.03 F2202.15 E80.317
G1 X5.68 Y-0.75 Z2.03 F2202.15 E80.362
G1 X6.11 Y-0.0 Z2.03 F2202.15 E80.408
G1 X5.68 Y0.75 Z2.03 F2202.15 E80.453
G1 X5.9 Y1.58 Z2.03 F2202.15 E80.499
G1 X5.29 Y2.19 Z2.03 F2202.15 E80.545
G1 X5.29 Y3.05 Z2.03 F2202.15 E80.59
G1 X4.54 Y3.48 Z2.03 F2202.15 E80.636
G1 X4.32 Y4.32 Z2.03 F2202.15 E80.681
G1 X3.49 Y4.54 Z2.03 F2202.15 E80.727
G1 X3.05 Y5.29 Z2.03 F2202.15 E80.773
G1 X2.19 Y5.29 Z2.03 F2202.15 E80.818
G1 X1.58 Y5.9 Z2.03 F2202.15 E80.864
G1 X0.75 Y5.68 Z2.03 F2202.15 E80.909
G1 X0.0 Y6.11 Z2.03 F2202.15 E80.955
G1 X-0.75 Y5.68 Z2.03 F2202.15 E81.001
G1 X-1.58 Y5.9 Z2.03 F2202.15 E81.046
G1 X-2.19 Y5.29 Z2.03 F2202.15 E81.092
G1 X-3.05 Y5.29 Z2.03 F2202.15 E81.137
G1 X-3.49 Y4.54 Z2.03 F2202.15 E81.183
G1 X-4.32 Y4.32 Z2.03 F2202.15 E81.228
G1 X-4.54 Y3.48 Z2.03 F2202.15 E81.274
G1 X-5.29 Y3.05 Z2.03 F2202.15 E81.32
G1 X-5.29 Y2.19 Z2.03 F2202.15 E81.365
G1 X-5.9 Y1.58 Z2.03 F2202.15 E81.411
G1 X-5.68 Y0.75 Z2.03 F2202.15 E81.456
G1 X-6.11 Y-0.0 Z2.03 F2202.15 E81.502
G1 X-5.68 Y-0.75 Z2.03 F2202.15 E81.548
G1 X-5.9 Y-1.58 Z2.03 F2202.15 E81.593
M73 P8 (display progress)
G1 X-5.29 Y-2.19 Z2.03 F2202.15 E81.639
G1 X-5.29 Y-3.05 Z2.03 F2202.15 E81.684
G1 X-4.54 Y-3.48 Z2.03 F2202.15 E81.73
G1 X-4.32 Y-4.32 Z2.03 F2202.15 E81.776
G1 X-4.07 Y-4.39 Z2.03 F2202.15 E81.789
G1 F1200.0
G1 E81.789
G1 F2202.15
M103
(</loop>)
(<edge> outer )
;M108 R18.35
G1 X-4.62 Y-4.65 Z2.03 F4200.0
G1 F1200.0
G1 E81.789
G1 F4200.0
M101
G1 X-3.75 Y-4.89 Z2.03 F1101.075 E81.837
G1 X-3.28 Y-5.69 Z2.03 F1101.075 E81.886
G1 X-2.36 Y-5.69 Z2.03 F1101.075 E81.935
G1 X-1.7 Y-6.35 Z2.03 F1101.075 E81.984
G1 X-0.8 Y-6.11 Z2.03 F1101.075 E82.033
G1 X0.0 Y-6.57 Z2.03 F1101.075 E82.082
G1 X0.81 Y-6.11 Z2.03 F1101.075 E82.131
G1 X1.7 Y-6.35 Z2.03 F1101.075 E82.18
G1 X2.36 Y-5.69 Z2.03 F1101.075 E82.229
G1 X3.29 Y-5.69 Z2.03 F1101.075 E82.278
G1 X3.75 Y-4.89 Z2.03 F1101.075 E82.327
G1 X4.65 Y-4.65 Z2.03 F1101.075 E82.376
G1 X4.89 Y-3.75 Z2.03 F1101.075 E82.425
G1 X5.69 Y-3.29 Z2.03 F1101.075 E82.474
G1 X5.69 Y-2.36 Z2.03 F1101.075 E82.523
G1 X6.35 Y-1.7 Z2.03 F1101.075 E82.573
G1 X6.11 Y-0.8 Z2.03 F1101.075 E82.622
G1 X6.57 Y-0.0 Z2.03 F1101.075 E82.671
G1 X6.11 Y0.8 Z2.03 F1101.075 E82.72
G1 X6.35 Y1.7 Z2.03 F1101.075 E82.769
G1 X5.69 Y2.36 Z2.03 F1101.075 E82.818
G1 X5.69 Y3.28 Z2.03 F1101.075 E82.867
G1 X4.89 Y3.75 Z2.03 F1101.075 E82.916
G1 X4.65 Y4.65 Z2.03 F1101.075 E82.965
G1 X3.75 Y4.89 Z2.03 F1101.075 E83.014
G1 X3.29 Y5.69 Z2.03 F1101.075 E83.063
G1 X2.36 Y5.69 Z2.03 F1101.075 E83.112
G1 X1.7 Y6.35 Z2.03 F1101.075 E83.161
G1 X0.81 Y6.11 Z2.03 F1101.075 E83.21
G1 X0.0 Y6.57 Z2.03 F1101.075 E83.259
G1 X-0.8 Y6.11 Z2.03 F1101.075 E83.308
G1 X-1.7 Y6.35 Z2.03 F1101.075 E83.357
G1 X-2.36 Y5.69 Z2.03 F1101.075 E83.406
G1 X-3.28 Y5.69 Z2.03 F1101.075 E83.455
G1 X-3.75 Y4.89 Z2.03 F1101.075 E83.504
G1 X-4.65 Y4.65 Z2.03 F1101.075 E83.553
G1 X-4.89 Y3.75 Z2.03 F1101.075 E83.602
G1 X-5.69 Y3.28 Z2.03 F1101.075 E83.651
G1 X-5.69 Y2.36 Z2.03 F1101.075 E83.7
G1 X-6.35 Y1.7 Z2.03 F1101.075 E83.75
G1 X-6.11 Y0.8 Z2.03 F1101.075 E83.799
G1 X-6.57 Y-0.0 Z2.03 F1101.075 E83.848
G1 X-6.11 Y-0.81 Z2.03 F1101.075 E83.897
G1 X-6.35 Y-1.7 Z2.03 F1101.075 E83.946
G1 X-5.69 Y-2.36 Z2.03 F1101.075 E83.995
G1 X-5.69 Y-3.29 Z2.03 F1101.075 E84.044
G1 X-4.89 Y-3.75 Z2.03 F1101.075 E84.093
G1 X-4.71 Y-4.42 Z2.03 F1101.075 E84.13
G1 X-4.65 Y-4.65 Z2.03 F1101.075 E84.142
G1 X-4.62 Y-4.65 Z2.03 F1101.075 E84.143
G1 F1200.0
G1 E83.143
G1 F1101.075
M103
(</edge>)
(</boundaryPerimeter>)
(<infill>)
(<infillBoundary>)
(<infillPoint> X-5.289 Y3.053 Z2.025 </infillPoint>)
(<infillPoint> X-5.289 Y2.192 Z2.025 </infillPoint>)
(<infillPoint> X-5.9 Y1.58 Z2.025 </infillPoint>)
(<infillPoint> X-5.676 Y0.747 Z2.025 </infillPoint>)
(<infillPoint> X-6.108 Y-0.0 Z2.025 </infillPoint>)
(<infillPoint> X-5.676 Y-0.748 Z2.025 </infillPoint>)
(<infillPoint> X-5.9 Y-1.581 Z2.025 </infillPoint>)
(<infillPoint> X-5.289 Y-2.191 Z2.025 </infillPoint>)
(<infillPoint> X-5.289 Y-3.054 Z2.025 </infillPoint>)
(<infillPoint> X-4.542 Y-3.484 Z2.025 </infillPoint>)
(<infillPoint> X-4.319 Y-4.319 Z2.025 </infillPoint>)
(<infillPoint> X-3.485 Y-4.542 Z2.025 </infillPoint>)
(<infillPoint> X-3.053 Y-5.289 Z2.025 </infillPoint>)
(<infillPoint> X-2.19 Y-5.289 Z2.025 </infillPoint>)
(<infillPoint> X-1.58 Y-5.9 Z2.025 </infillPoint>)
(<infillPoint> X-0.747 Y-5.676 Z2.025 </infillPoint>)
(<infillPoint> X0.0 Y-6.108 Z2.025 </infillPoint>)
(<infillPoint> X0.748 Y-5.676 Z2.025 </infillPoint>)
(<infillPoint> X1.581 Y-5.9 Z2.025 </infillPoint>)
(<infillPoint> X2.191 Y-5.289 Z2.025 </infillPoint>)
(<infillPoint> X3.054 Y-5.289 Z2.025 </infillPoint>)
(<infillPoint> X3.486 Y-4.542 Z2.025 </infillPoint>)
(<infillPoint> X4.32 Y-4.319 Z2.025 </infillPoint>)
(<infillPoint> X4.543 Y-3.484 Z2.025 </infillPoint>)
(<infillPoint> X5.29 Y-3.054 Z2.025 </infillPoint>)
(<infillPoint> X5.29 Y-2.191 Z2.025 </infillPoint>)
(<infillPoint> X5.901 Y-1.581 Z2.025 </infillPoint>)
(<infillPoint> X5.677 Y-0.747 Z2.025 </infillPoint>)
(<infillPoint> X6.108 Y-0.0 Z2.025 </infillPoint>)
(<infillPoint> X5.677 Y0.746 Z2.025 </infillPoint>)
(<infillPoint> X5.901 Y1.58 Z2.025 </infillPoint>)
(<infillPoint> X5.29 Y2.192 Z2.025 </infillPoint>)
(<infillPoint> X5.29 Y3.053 Z2.025 </infillPoint>)
(<infillPoint> X4.543 Y3.483 Z2.025 </infillPoint>)
(<infillPoint> X4.32 Y4.319 Z2.025 </infillPoint>)
(<infillPoint> X3.486 Y4.542 Z2.025 </infillPoint>)
(<infillPoint> X3.054 Y5.29 Z2.025 </infillPoint>)
(<infillPoint> X2.191 Y5.29 Z2.025 </infillPoint>)
(<infillPoint> X1.582 Y5.9 Z2.025 </infillPoint>)
(<infillPoint> X0.748 Y5.676 Z2.025 </infillPoint>)
(<infillPoint> X0.0 Y6.108 Z2.025 </infillPoint>)
(<infillPoint> X-0.747 Y5.676 Z2.025 </infillPoint>)
(<infillPoint> X-1.581 Y5.9 Z2.025 </infillPoint>)
(<infillPoint> X-2.19 Y5.29 Z2.025 </infillPoint>)
(<infillPoint> X-3.053 Y5.29 Z2.025 </infillPoint>)
(<infillPoint> X-3.485 Y4.542 Z2.025 </infillPoint>)
(<infillPoint> X-4.319 Y4.319 Z2.025 </infillPoint>)
(<infillPoint> X-4.542 Y3.483 Z2.025 </infillPoint>)
(</infillBoundary>)
;M108 R36.7
G1 X0.32 Y5.6 Z2.03 F4200.0
G1 F1200.0
G1 E84.143
G1 F4200.0
M101
G1 X-0.32 Y5.6 Z2.03 F2202.15 E84.177
G1 F1200.0
G1 E83.177
G1 F2202.15
M103
G1 X5.79 Y-0.0 Z2.03 F4200.0
G1 F1200.0
G1 E84.177
G1 F4200.0
M101
G1 X5.55 Y0.4 Z2.03 F2202.15 E84.201
G1 X5.4 Y0.8 Z2.03 F2202.15 E84.224
G1 X5.51 Y1.2 Z2.03 F2202.15 E84.246
G1 X5.49 Y1.6 Z2.03 F2202.15 E84.267
G1 X5.09 Y2.0 Z2.03 F2202.15 E84.297
G1 X5.01 Y2.4 Z2.03 F2202.15 E84.318
G1 X5.01 Y2.8 Z2.03 F2202.15 E84.339
G1 X4.47 Y3.2 Z2.03 F2202.15 E84.375
G1 X4.22 Y3.6 Z2.03 F2202.15 E84.4
G1 X4.12 Y4.0 Z2.03 F2202.15 E84.422
G1 X3.24 Y4.4 Z2.03 F2202.15 E84.472
G1 X3.01 Y4.8 Z2.03 F2202.15 E84.497
G1 X1.89 Y5.2 Z2.03 F2202.15 E84.56
G1 X-1.88 Y5.2 Z2.03 F2202.15 E84.759
G1 X-3.01 Y4.8 Z2.03 F2202.15 E84.822
G1 X-3.24 Y4.4 Z2.03 F2202.15 E84.846
G1 X-4.11 Y4.0 Z2.03 F2202.15 E84.897
G1 X-4.22 Y3.6 Z2.03 F2202.15 E84.919
G1 X-4.47 Y3.2 Z2.03 F2202.15 E84.944
G1 X-5.01 Y2.8 Z2.03 F2202.15 E84.979
G1 X-5.01 Y2.4 Z2.03 F2202.15 E85.0
G1 X-5.09 Y2.0 Z2.03 F2202.15 E85.022
G1 X-5.48 Y1.6 Z2.03 F2202.15 E85.052
G1 X-5.51 Y1.2 Z2.03 F2202.15 E85.073
G1 X-5.4 Y0.8 Z2.03 F2202.15 E85.095
G1 X-5.55 Y0.4 Z2.03 F2202.15 E85.117
G1 X-5.79 Y0.0 Z2.03 F2202.15 E85.142
G1 X-5.55 Y-0.4 Z2.03 F2202.15 E85.166
G1 X-5.4 Y-0.8 Z2.03 F2202.15 E85.189
G1 X-5.51 Y-1.2 Z2.03 F2202.15 E85.211
G1 X-5.48 Y-1.6 Z2.03 F2202.15 E85.232
G1 X-5.08 Y-2.0 Z2.03 F2202.15 E85.262
G1 X-5.01 Y-2.4 Z2.03 F2202.15 E85.283
G1 X-5.01 Y-2.8 Z2.03 F2202.15 E85.304
G1 X-4.47 Y-3.2 Z2.03 F2202.15 E85.34
G1 X-4.22 Y-3.6 Z2.03 F2202.15 E85.365
G1 X-4.11 Y-4.0 Z2.03 F2202.15 E85.387
G1 X-3.24 Y-4.4 Z2.03 F2202.15 E85.437
G1 X-3.01 Y-4.8 Z2.03 F2202.15 E85.462
G1 X-1.88 Y-5.2 Z2.03 F2202.15 E85.525
G1 X-0.32 Y-5.6 Z2.03 F2202.15 E85.61
G1 X0.32 Y-5.6 Z2.03 F2202.15 E85.644
G1 X1.88 Y-5.2 Z2.03 F2202.15 E85.729
G1 X3.01 Y-4.8 Z2.03 F2202.15 E85.792
G1 X3.24 Y-4.4 Z2.03 F2202.15 E85.817
G1 X4.12 Y-4.0 Z2.03 F2202.15 E85.867
G1 X4.22 Y-3.6 Z2.03 F2202.15 E85.889
G1 X4.47 Y-3.2 Z2.03 F2202.15 E85.914
G1 X5.01 Y-2.8 Z2.03 F2202.15 E85.95
G1 X5.01 Y-2.4 Z2.03 F2202.15 E85.971
G1 X5.09 Y-2.0 Z2.03 F2202.15 E85.992
G1 X5.49 Y-1.6 Z2.03 F2202.15 E86.022
G1 X5.51 Y-1.2 Z2.03 F2202.15 E86.043
G1 X5.4 Y-0.8 Z2.03 F2202.15 E86.065
G1 X5.55 Y-0.4 Z2.03 F2202.15 E86.088
G1 F1200.0
G1 E85.088
G1 F2202.15
M103
(</infill>)
(</nestedRing>)
(</rotation>)
;M108 R35.98
(</layer>)
(<layer> 2.295 )
(<rotation> (6.12323399574e-17+1j) )
(<nestedRing>)
(<boundaryPerimeter>)
(<boundaryPoint> X-5.889 Y3.4 Z2.295 </boundaryPoint>)
(<boundaryPoint> X-5.889 Y2.44 Z2.295 </boundaryPoint>)
(<boundaryPoint> X-6.569 Y1.759 Z2.295 </boundaryPoint>)
(<boundaryPoint> X-6.32 Y0.832 Z2.295 </boundaryPoint>)
(<boundaryPoint> X-6.801 Y0.0 Z2.295 </boundaryPoint>)
(<boundaryPoint> X-6.32 Y-0.833 Z2.295 </boundaryPoint>)
(<boundaryPoint> X-6.569 Y-1.76 Z2.295 </boundaryPoint>)
(<boundaryPoint> X-5.889 Y-2.44 Z2.295 </boundaryPoint>)
(<boundaryPoint> X-5.889 Y-3.401 Z2.295 </boundaryPoint>)
(<boundaryPoint> X-5.057 Y-3.88 Z2.295 </boundaryPoint>)
(<boundaryPoint> X-4.809 Y-4.809 Z2.295 </boundaryPoint>)
(<boundaryPoint> X-3.88 Y-5.057 Z2.295 </boundaryPoint>)
(<boundaryPoint> X-3.4 Y-5.889 Z2.295 </boundaryPoint>)
(<boundaryPoint> X-2.439 Y-5.889 Z2.295 </boundaryPoint>)
(<boundaryPoint> X-1.76 Y-6.569 Z2.295 </boundaryPoint>)
(<boundaryPoint> X-0.832 Y-6.32 Z2.295 </boundaryPoint>)
(<boundaryPoint> X-0.0 Y-6.801 Z2.295 </boundaryPoint>)
(<boundaryPoint> X0.833 Y-6.32 Z2.295 </boundaryPoint>)
(<boundaryPoint> X1.761 Y-6.569 Z2.295 </boundaryPoint>)
(<boundaryPoint> X2.44 Y-5.889 Z2.295 </boundaryPoint>)
(<boundaryPoint> X3.401 Y-5.889 Z2.295 </boundaryPoint>)
(<boundaryPoint> X3.881 Y-5.057 Z2.295 </boundaryPoint>)
(<boundaryPoint> X4.81 Y-4.809 Z2.295 </boundaryPoint>)
(<boundaryPoint> X5.058 Y-3.88 Z2.295 </boundaryPoint>)
(<boundaryPoint> X5.89 Y-3.401 Z2.295 </boundaryPoint>)
(<boundaryPoint> X5.89 Y-2.44 Z2.295 </boundaryPoint>)
(<boundaryPoint> X6.57 Y-1.76 Z2.295 </boundaryPoint>)
(<boundaryPoint> X6.321 Y-0.832 Z2.295 </boundaryPoint>)
(<boundaryPoint> X6.801 Y-0.0 Z2.295 </boundaryPoint>)
(<boundaryPoint> X6.321 Y0.831 Z2.295 </boundaryPoint>)
(<boundaryPoint> X6.57 Y1.759 Z2.295 </boundaryPoint>)
(<boundaryPoint> X5.89 Y2.44 Z2.295 </boundaryPoint>)
(<boundaryPoint> X5.89 Y3.4 Z2.295 </boundaryPoint>)
(<boundaryPoint> X5.058 Y3.879 Z2.295 </boundaryPoint>)
(<boundaryPoint> X4.81 Y4.809 Z2.295 </boundaryPoint>)
(<boundaryPoint> X3.881 Y5.057 Z2.295 </boundaryPoint>)
(<boundaryPoint> X3.401 Y5.89 Z2.295 </boundaryPoint>)
(<boundaryPoint> X2.44 Y5.89 Z2.295 </boundaryPoint>)
(<boundaryPoint> X1.761 Y6.569 Z2.295 </boundaryPoint>)
(<boundaryPoint> X0.833 Y6.32 Z2.295 </boundaryPoint>)
(<boundaryPoint> X0.0 Y6.801 Z2.295 </boundaryPoint>)
(<boundaryPoint> X-0.832 Y6.32 Z2.295 </boundaryPoint>)
(<boundaryPoint> X-1.76 Y6.569 Z2.295 </boundaryPoint>)
(<boundaryPoint> X-2.439 Y5.89 Z2.295 </boundaryPoint>)
(<boundaryPoint> X-3.4 Y5.89 Z2.295 </boundaryPoint>)
(<boundaryPoint> X-3.88 Y5.057 Z2.295 </boundaryPoint>)
(<boundaryPoint> X-4.809 Y4.809 Z2.295 </boundaryPoint>)
(<boundaryPoint> X-5.057 Y3.879 Z2.295 </boundaryPoint>)
(<loop> outer )
G1 X-4.33 Y-4.27 Z2.3 F4200.0
G1 F1200.0
G1 E86.088
G1 F4200.0
M101
G1 X-4.32 Y-4.32 Z2.3 F2158.723 E86.09
G1 X-3.49 Y-4.54 Z2.3 F2158.723 E86.136
G1 X-3.05 Y-5.29 Z2.3 F2158.723 E86.182
G1 X-2.19 Y-5.29 Z2.3 F2158.723 E86.227
G1 X-1.58 Y-5.9 Z2.3 F2158.723 E86.273
G1 X-0.75 Y-5.68 Z2.3 F2158.723 E86.318
G1 X0.0 Y-6.11 Z2.3 F2158.723 E86.364
G1 X0.75 Y-5.68 Z2.3 F2158.723 E86.41
G1 X1.58 Y-5.9 Z2.3 F2158.723 E86.455
G1 X2.19 Y-5.29 Z2.3 F2158.723 E86.501
G1 X3.05 Y-5.29 Z2.3 F2158.723 E86.546
G1 X3.49 Y-4.54 Z2.3 F2158.723 E86.592
G1 X4.32 Y-4.32 Z2.3 F2158.723 E86.638
G1 X4.54 Y-3.48 Z2.3 F2158.723 E86.683
G1 X5.29 Y-3.05 Z2.3 F2158.723 E86.729
G1 X5.29 Y-2.19 Z2.3 F2158.723 E86.774
G1 X5.9 Y-1.58 Z2.3 F2158.723 E86.82
G1 X5.68 Y-0.75 Z2.3 F2158.723 E86.866
G1 X6.11 Y-0.0 Z2.3 F2158.723 E86.911
G1 X5.68 Y0.75 Z2.3 F2158.723 E86.957
G1 X5.9 Y1.58 Z2.3 F2158.723 E87.002
G1 X5.29 Y2.19 Z2.3 F2158.723 E87.048
G1 X5.29 Y3.05 Z2.3 F2158.723 E87.093
G1 X4.54 Y3.48 Z2.3 F2158.723 E87.139
G1 X4.32 Y4.32 Z2.3 F2158.723 E87.185
G1 X3.49 Y4.54 Z2.3 F2158.723 E87.23
G1 X3.05 Y5.29 Z2.3 F2158.723 E87.276
G1 X2.19 Y5.29 Z2.3 F2158.723 E87.321
G1 X1.58 Y5.9 Z2.3 F2158.723 E87.367
G1 X0.75 Y5.68 Z2.3 F2158.723 E87.413
G1 X0.0 Y6.11 Z2.3 F2158.723 E87.458
G1 X-0.75 Y5.68 Z2.3 F2158.723 E87.504
G1 X-1.58 Y5.9 Z2.3 F2158.723 E87.549
G1 X-2.19 Y5.29 Z2.3 F2158.723 E87.595
G1 X-3.05 Y5.29 Z2.3 F2158.723 E87.641
G1 X-3.49 Y4.54 Z2.3 F2158.723 E87.686
G1 X-4.32 Y4.32 Z2.3 F2158.723 E87.732
G1 X-4.54 Y3.48 Z2.3 F2158.723 E87.778
G1 X-5.29 Y3.05 Z2.3 F2158.723 E87.823
G1 X-5.29 Y2.19 Z2.3 F2158.723 E87.869
G1 X-5.9 Y1.58 Z2.3 F2158.723 E87.914
G1 X-5.68 Y0.75 Z2.3 F2158.723 E87.96
G1 X-6.11 Y-0.0 Z2.3 F2158.723 E88.005
G1 X-5.68 Y-0.75 Z2.3 F2158.723 E88.051
G1 X-5.9 Y-1.58 Z2.3 F2158.723 E88.097
G1 X-5.29 Y-2.19 Z2.3 F2158.723 E88.142
G1 X-5.29 Y-3.05 Z2.3 F2158.723 E88.188
G1 X-4.54 Y-3.48 Z2.3 F2158.723 E88.233
G1 X-4.33 Y-4.27 Z2.3 F2158.723 E88.276
G1 F1200.0
G1 E88.276
G1 F2158.723
M103
(</loop>)
(<edge> outer )
M73 P9 (display progress)
;M108 R17.99
G1 X-4.72 Y-4.37 Z2.3 F4200.0
G1 F1200.0
G1 E88.276
G1 F4200.0
M101
G1 X-4.71 Y-4.42 Z2.3 F1079.362 E88.279
G1 X-4.65 Y-4.65 Z2.3 F1079.362 E88.291
G1 X-3.75 Y-4.89 Z2.3 F1079.362 E88.34
G1 X-3.28 Y-5.69 Z2.3 F1079.362 E88.389
G1 X-2.36 Y-5.69 Z2.3 F1079.362 E88.438
G1 X-1.7 Y-6.35 Z2.3 F1079.362 E88.487
G1 X-0.8 Y-6.11 Z2.3 F1079.362 E88.536
G1 X0.0 Y-6.57 Z2.3 F1079.362 E88.586
G1 X0.81 Y-6.11 Z2.3 F1079.362 E88.635
G1 X1.7 Y-6.35 Z2.3 F1079.362 E88.684
G1 X2.36 Y-5.69 Z2.3 F1079.362 E88.733
G1 X3.29 Y-5.69 Z2.3 F1079.362 E88.782
G1 X3.75 Y-4.89 Z2.3 F1079.362 E88.831
G1 X4.65 Y-4.65 Z2.3 F1079.362 E88.88
G1 X4.89 Y-3.75 Z2.3 F1079.362 E88.929
G1 X5.69 Y-3.29 Z2.3 F1079.362 E88.978
G1 X5.69 Y-2.36 Z2.3 F1079.362 E89.027
G1 X6.35 Y-1.7 Z2.3 F1079.362 E89.076
G1 X6.11 Y-0.8 Z2.3 F1079.362 E89.125
G1 X6.57 Y-0.0 Z2.3 F1079.362 E89.174
G1 X6.11 Y0.8 Z2.3 F1079.362 E89.223
G1 X6.35 Y1.7 Z2.3 F1079.362 E89.272
G1 X5.69 Y2.36 Z2.3 F1079.362 E89.321
G1 X5.69 Y3.28 Z2.3 F1079.362 E89.37
G1 X4.89 Y3.75 Z2.3 F1079.362 E89.419
G1 X4.65 Y4.65 Z2.3 F1079.362 E89.468
G1 X3.75 Y4.89 Z2.3 F1079.362 E89.517
G1 X3.29 Y5.69 Z2.3 F1079.362 E89.567
G1 X2.36 Y5.69 Z2.3 F1079.362 E89.616
G1 X1.7 Y6.35 Z2.3 F1079.362 E89.665
G1 X0.81 Y6.11 Z2.3 F1079.362 E89.714
G1 X0.0 Y6.57 Z2.3 F1079.362 E89.763
G1 X-0.8 Y6.11 Z2.3 F1079.362 E89.812
G1 X-1.7 Y6.35 Z2.3 F1079.362 E89.861
G1 X-2.36 Y5.69 Z2.3 F1079.362 E89.91
G1 X-3.28 Y5.69 Z2.3 F1079.362 E89.959
G1 X-3.75 Y4.89 Z2.3 F1079.362 E90.008
G1 X-4.65 Y4.65 Z2.3 F1079.362 E90.057
G1 X-4.89 Y3.75 Z2.3 F1079.362 E90.106
G1 X-5.69 Y3.28 Z2.3 F1079.362 E90.155
G1 X-5.69 Y2.36 Z2.3 F1079.362 E90.204
G1 X-6.35 Y1.7 Z2.3 F1079.362 E90.253
G1 X-6.11 Y0.8 Z2.3 F1079.362 E90.302
G1 X-6.57 Y-0.0 Z2.3 F1079.362 E90.351
G1 X-6.11 Y-0.81 Z2.3 F1079.362 E90.4
G1 X-6.35 Y-1.7 Z2.3 F1079.362 E90.449
G1 X-5.69 Y-2.36 Z2.3 F1079.362 E90.498
G1 X-5.69 Y-3.29 Z2.3 F1079.362 E90.547
G1 X-4.89 Y-3.75 Z2.3 F1079.362 E90.596
G1 X-4.72 Y-4.37 Z2.3 F1079.362 E90.631
G1 F1200.0
G1 E89.631
G1 F1079.362
M103
(</edge>)
(</boundaryPerimeter>)
(<infill>)
(<infillBoundary>)
(<infillPoint> X-5.289 Y3.053 Z2.295 </infillPoint>)
(<infillPoint> X-5.289 Y2.192 Z2.295 </infillPoint>)
(<infillPoint> X-5.9 Y1.58 Z2.295 </infillPoint>)
(<infillPoint> X-5.676 Y0.747 Z2.295 </infillPoint>)
(<infillPoint> X-6.108 Y-0.0 Z2.295 </infillPoint>)
(<infillPoint> X-5.676 Y-0.748 Z2.295 </infillPoint>)
(<infillPoint> X-5.9 Y-1.581 Z2.295 </infillPoint>)
(<infillPoint> X-5.289 Y-2.191 Z2.295 </infillPoint>)
(<infillPoint> X-5.289 Y-3.054 Z2.295 </infillPoint>)
(<infillPoint> X-4.542 Y-3.484 Z2.295 </infillPoint>)
(<infillPoint> X-4.319 Y-4.319 Z2.295 </infillPoint>)
(<infillPoint> X-3.485 Y-4.542 Z2.295 </infillPoint>)
(<infillPoint> X-3.053 Y-5.289 Z2.295 </infillPoint>)
(<infillPoint> X-2.19 Y-5.289 Z2.295 </infillPoint>)
(<infillPoint> X-1.58 Y-5.9 Z2.295 </infillPoint>)
(<infillPoint> X-0.747 Y-5.676 Z2.295 </infillPoint>)
(<infillPoint> X0.0 Y-6.108 Z2.295 </infillPoint>)
(<infillPoint> X0.748 Y-5.676 Z2.295 </infillPoint>)
(<infillPoint> X1.581 Y-5.9 Z2.295 </infillPoint>)
(<infillPoint> X2.191 Y-5.289 Z2.295 </infillPoint>)
(<infillPoint> X3.054 Y-5.289 Z2.295 </infillPoint>)
(<infillPoint> X3.486 Y-4.542 Z2.295 </infillPoint>)
(<infillPoint> X4.32 Y-4.319 Z2.295 </infillPoint>)
(<infillPoint> X4.543 Y-3.484 Z2.295 </infillPoint>)
(<infillPoint> X5.29 Y-3.054 Z2.295 </infillPoint>)
(<infillPoint> X5.29 Y-2.191 Z2.295 </infillPoint>)
(<infillPoint> X5.901 Y-1.581 Z2.295 </infillPoint>)
(<infillPoint> X5.677 Y-0.747 Z2.295 </infillPoint>)
(<infillPoint> X6.108 Y-0.0 Z2.295 </infillPoint>)
(<infillPoint> X5.677 Y0.746 Z2.295 </infillPoint>)
(<infillPoint> X5.901 Y1.58 Z2.295 </infillPoint>)
(<infillPoint> X5.29 Y2.192 Z2.295 </infillPoint>)
(<infillPoint> X5.29 Y3.053 Z2.295 </infillPoint>)
(<infillPoint> X4.543 Y3.483 Z2.295 </infillPoint>)
(<infillPoint> X4.32 Y4.319 Z2.295 </infillPoint>)
(<infillPoint> X3.486 Y4.542 Z2.295 </infillPoint>)
(<infillPoint> X3.054 Y5.29 Z2.295 </infillPoint>)
(<infillPoint> X2.191 Y5.29 Z2.295 </infillPoint>)
(<infillPoint> X1.582 Y5.9 Z2.295 </infillPoint>)
(<infillPoint> X0.748 Y5.676 Z2.295 </infillPoint>)
(<infillPoint> X0.0 Y6.108 Z2.295 </infillPoint>)
(<infillPoint> X-0.747 Y5.676 Z2.295 </infillPoint>)
(<infillPoint> X-1.581 Y5.9 Z2.295 </infillPoint>)
(<infillPoint> X-2.19 Y5.29 Z2.295 </infillPoint>)
(<infillPoint> X-3.053 Y5.29 Z2.295 </infillPoint>)
(<infillPoint> X-3.485 Y4.542 Z2.295 </infillPoint>)
(<infillPoint> X-4.319 Y4.319 Z2.295 </infillPoint>)
(<infillPoint> X-4.542 Y3.483 Z2.295 </infillPoint>)
(</infillBoundary>)
;M108 R35.98
G1 X-0.0 Y-5.79 Z2.3 F4200.0
G1 F1200.0
G1 E90.631
G1 F4200.0
M101
G1 X0.4 Y-5.55 Z2.3 F2158.723 E90.655
G1 X0.8 Y-5.4 Z2.3 F2158.723 E90.678
G1 X1.2 Y-5.51 Z2.3 F2158.723 E90.7
G1 X1.6 Y-5.49 Z2.3 F2158.723 E90.721
G1 X2.0 Y-5.08 Z2.3 F2158.723 E90.751
G1 X2.4 Y-5.01 Z2.3 F2158.723 E90.772
G1 X2.8 Y-5.01 Z2.3 F2158.723 E90.793
G1 X3.2 Y-4.48 Z2.3 F2158.723 E90.828
G1 X3.6 Y-4.22 Z2.3 F2158.723 E90.854
G1 X4.0 Y-4.11 Z2.3 F2158.723 E90.875
G1 X4.4 Y-3.24 Z2.3 F2158.723 E90.926
G1 X4.8 Y-3.01 Z2.3 F2158.723 E90.95
G1 X5.2 Y-1.89 Z2.3 F2158.723 E91.014
G1 X5.2 Y1.89 Z2.3 F2158.723 E91.213
G1 X4.8 Y3.01 Z2.3 F2158.723 E91.276
G1 X4.4 Y3.24 Z2.3 F2158.723 E91.3
G1 X4.0 Y4.11 Z2.3 F2158.723 E91.351
G1 X3.6 Y4.22 Z2.3 F2158.723 E91.373
G1 X3.2 Y4.48 Z2.3 F2158.723 E91.398
G1 X2.8 Y5.01 Z2.3 F2158.723 E91.433
G1 X2.4 Y5.01 Z2.3 F2158.723 E91.454
G1 X2.0 Y5.09 Z2.3 F2158.723 E91.476
G1 X1.6 Y5.49 Z2.3 F2158.723 E91.506
G1 X1.2 Y5.51 Z2.3 F2158.723 E91.527
G1 X0.8 Y5.4 Z2.3 F2158.723 E91.549
G1 X0.4 Y5.55 Z2.3 F2158.723 E91.571
G1 X0.0 Y5.79 Z2.3 F2158.723 E91.596
G1 X-0.4 Y5.55 Z2.3 F2158.723 E91.62
G1 X-0.8 Y5.4 Z2.3 F2158.723 E91.643
G1 X-1.2 Y5.51 Z2.3 F2158.723 E91.665
G1 X-1.6 Y5.48 Z2.3 F2158.723 E91.686
G1 X-2.0 Y5.08 Z2.3 F2158.723 E91.716
G1 X-2.4 Y5.01 Z2.3 F2158.723 E91.737
G1 X-2.8 Y5.01 Z2.3 F2158.723 E91.758
G1 X-3.2 Y4.47 Z2.3 F2158.723 E91.794
G1 X-3.6 Y4.22 Z2.3 F2158.723 E91.819
G1 X-4.0 Y4.11 Z2.3 F2158.723 E91.841
G1 X-4.4 Y3.24 Z2.3 F2158.723 E91.891
G1 X-4.8 Y3.01 Z2.3 F2158.723 E91.916
G1 X-5.2 Y1.89 Z2.3 F2158.723 E91.979
G1 X-5.6 Y0.32 Z2.3 F2158.723 E92.064
G1 X-5.6 Y-0.32 Z2.3 F2158.723 E92.098
G1 X-5.2 Y-1.88 Z2.3 F2158.723 E92.183
G1 X-4.8 Y-3.01 Z2.3 F2158.723 E92.247
G1 X-4.4 Y-3.24 Z2.3 F2158.723 E92.271
G1 X-4.0 Y-4.11 Z2.3 F2158.723 E92.322
G1 X-3.6 Y-4.22 Z2.3 F2158.723 E92.343
G1 X-3.2 Y-4.47 Z2.3 F2158.723 E92.368
G1 X-2.8 Y-5.01 Z2.3 F2158.723 E92.404
G1 X-2.4 Y-5.01 Z2.3 F2158.723 E92.425
G1 X-2.0 Y-5.08 Z2.3 F2158.723 E92.446
G1 X-1.6 Y-5.48 Z2.3 F2158.723 E92.476
G1 X-1.2 Y-5.51 Z2.3 F2158.723 E92.497
G1 X-0.8 Y-5.4 Z2.3 F2158.723 E92.519
G1 X-0.4 Y-5.55 Z2.3 F2158.723 E92.542
G1 F1200.0
G1 E91.542
G1 F2158.723
M103
G1 X5.6 Y0.32 Z2.3 F4200.0
G1 F1200.0
G1 E92.542
G1 F4200.0
M101
G1 X5.6 Y-0.32 Z2.3 F2158.723 E92.576
G1 F1200.0
G1 E91.576
G1 F2158.723
M103
(</infill>)
(</nestedRing>)
(</rotation>)
;M108 R36.65
(</layer>)
(<layer> 2.565 )
(<rotation> (-1+1.22464679915e-16j) )
(<nestedRing>)
(<boundaryPerimeter>)
(<boundaryPoint> X-5.889 Y3.4 Z2.565 </boundaryPoint>)
(<boundaryPoint> X-5.889 Y2.44 Z2.565 </boundaryPoint>)
(<boundaryPoint> X-6.569 Y1.759 Z2.565 </boundaryPoint>)
(<boundaryPoint> X-6.32 Y0.832 Z2.565 </boundaryPoint>)
(<boundaryPoint> X-6.801 Y0.0 Z2.565 </boundaryPoint>)
(<boundaryPoint> X-6.32 Y-0.833 Z2.565 </boundaryPoint>)
(<boundaryPoint> X-6.569 Y-1.76 Z2.565 </boundaryPoint>)
(<boundaryPoint> X-5.889 Y-2.44 Z2.565 </boundaryPoint>)
(<boundaryPoint> X-5.889 Y-3.401 Z2.565 </boundaryPoint>)
(<boundaryPoint> X-5.057 Y-3.88 Z2.565 </boundaryPoint>)
(<boundaryPoint> X-4.809 Y-4.809 Z2.565 </boundaryPoint>)
(<boundaryPoint> X-3.88 Y-5.057 Z2.565 </boundaryPoint>)
(<boundaryPoint> X-3.4 Y-5.889 Z2.565 </boundaryPoint>)
(<boundaryPoint> X-2.439 Y-5.889 Z2.565 </boundaryPoint>)
(<boundaryPoint> X-1.76 Y-6.569 Z2.565 </boundaryPoint>)
(<boundaryPoint> X-0.832 Y-6.32 Z2.565 </boundaryPoint>)
(<boundaryPoint> X-0.0 Y-6.801 Z2.565 </boundaryPoint>)
(<boundaryPoint> X0.833 Y-6.32 Z2.565 </boundaryPoint>)
(<boundaryPoint> X1.761 Y-6.569 Z2.565 </boundaryPoint>)
(<boundaryPoint> X2.44 Y-5.889 Z2.565 </boundaryPoint>)
(<boundaryPoint> X3.401 Y-5.889 Z2.565 </boundaryPoint>)
(<boundaryPoint> X3.881 Y-5.057 Z2.565 </boundaryPoint>)
(<boundaryPoint> X4.81 Y-4.809 Z2.565 </boundaryPoint>)
(<boundaryPoint> X5.058 Y-3.88 Z2.565 </boundaryPoint>)
(<boundaryPoint> X5.89 Y-3.401 Z2.565 </boundaryPoint>)
(<boundaryPoint> X5.89 Y-2.44 Z2.565 </boundaryPoint>)
(<boundaryPoint> X6.57 Y-1.76 Z2.565 </boundaryPoint>)
(<boundaryPoint> X6.321 Y-0.832 Z2.565 </boundaryPoint>)
(<boundaryPoint> X6.801 Y-0.0 Z2.565 </boundaryPoint>)
(<boundaryPoint> X6.321 Y0.831 Z2.565 </boundaryPoint>)
(<boundaryPoint> X6.57 Y1.759 Z2.565 </boundaryPoint>)
(<boundaryPoint> X5.89 Y2.44 Z2.565 </boundaryPoint>)
(<boundaryPoint> X5.89 Y3.4 Z2.565 </boundaryPoint>)
(<boundaryPoint> X5.058 Y3.879 Z2.565 </boundaryPoint>)
(<boundaryPoint> X4.81 Y4.809 Z2.565 </boundaryPoint>)
(<boundaryPoint> X3.881 Y5.057 Z2.565 </boundaryPoint>)
(<boundaryPoint> X3.401 Y5.89 Z2.565 </boundaryPoint>)
(<boundaryPoint> X2.44 Y5.89 Z2.565 </boundaryPoint>)
(<boundaryPoint> X1.761 Y6.569 Z2.565 </boundaryPoint>)
(<boundaryPoint> X0.833 Y6.32 Z2.565 </boundaryPoint>)
(<boundaryPoint> X0.0 Y6.801 Z2.565 </boundaryPoint>)
(<boundaryPoint> X-0.832 Y6.32 Z2.565 </boundaryPoint>)
(<boundaryPoint> X-1.76 Y6.569 Z2.565 </boundaryPoint>)
(<boundaryPoint> X-2.439 Y5.89 Z2.565 </boundaryPoint>)
(<boundaryPoint> X-3.4 Y5.89 Z2.565 </boundaryPoint>)
(<boundaryPoint> X-3.88 Y5.057 Z2.565 </boundaryPoint>)
(<boundaryPoint> X-4.809 Y4.809 Z2.565 </boundaryPoint>)
(<boundaryPoint> X-5.057 Y3.879 Z2.565 </boundaryPoint>)
(<loop> outer )
G1 X-4.41 Y-3.98 Z2.57 F4200.0
G1 F1200.0
G1 E92.576
G1 F4200.0
M101
G1 X-4.32 Y-4.32 Z2.57 F2198.837 E92.595
G1 X-3.49 Y-4.54 Z2.57 F2198.837 E92.64
G1 X-3.05 Y-5.29 Z2.57 F2198.837 E92.686
G1 X-2.19 Y-5.29 Z2.57 F2198.837 E92.731
G1 X-1.58 Y-5.9 Z2.57 F2198.837 E92.777
G1 X-0.75 Y-5.68 Z2.57 F2198.837 E92.823
G1 X0.0 Y-6.11 Z2.57 F2198.837 E92.868
G1 X0.75 Y-5.68 Z2.57 F2198.837 E92.914
G1 X1.58 Y-5.9 Z2.57 F2198.837 E92.959
G1 X2.19 Y-5.29 Z2.57 F2198.837 E93.005
G1 X3.05 Y-5.29 Z2.57 F2198.837 E93.051
G1 X3.49 Y-4.54 Z2.57 F2198.837 E93.096
G1 X4.32 Y-4.32 Z2.57 F2198.837 E93.142
G1 X4.54 Y-3.48 Z2.57 F2198.837 E93.187
G1 X5.29 Y-3.05 Z2.57 F2198.837 E93.233
G1 X5.29 Y-2.19 Z2.57 F2198.837 E93.279
G1 X5.9 Y-1.58 Z2.57 F2198.837 E93.324
G1 X5.68 Y-0.75 Z2.57 F2198.837 E93.37
G1 X6.11 Y-0.0 Z2.57 F2198.837 E93.415
G1 X5.68 Y0.75 Z2.57 F2198.837 E93.461
G1 X5.9 Y1.58 Z2.57 F2198.837 E93.506
G1 X5.29 Y2.19 Z2.57 F2198.837 E93.552
G1 X5.29 Y3.05 Z2.57 F2198.837 E93.598
G1 X4.54 Y3.48 Z2.57 F2198.837 E93.643
G1 X4.32 Y4.32 Z2.57 F2198.837 E93.689
G1 X3.49 Y4.54 Z2.57 F2198.837 E93.734
G1 X3.05 Y5.29 Z2.57 F2198.837 E93.78
G1 X2.19 Y5.29 Z2.57 F2198.837 E93.826
G1 X1.58 Y5.9 Z2.57 F2198.837 E93.871
G1 X0.75 Y5.68 Z2.57 F2198.837 E93.917
G1 X0.0 Y6.11 Z2.57 F2198.837 E93.962
G1 X-0.75 Y5.68 Z2.57 F2198.837 E94.008
G1 X-1.58 Y5.9 Z2.57 F2198.837 E94.054
G1 X-2.19 Y5.29 Z2.57 F2198.837 E94.099
G1 X-3.05 Y5.29 Z2.57 F2198.837 E94.145
G1 X-3.49 Y4.54 Z2.57 F2198.837 E94.19
G1 X-4.32 Y4.32 Z2.57 F2198.837 E94.236
G1 X-4.54 Y3.48 Z2.57 F2198.837 E94.282
G1 X-5.29 Y3.05 Z2.57 F2198.837 E94.327
G1 X-5.29 Y2.19 Z2.57 F2198.837 E94.373
G1 X-5.9 Y1.58 Z2.57 F2198.837 E94.418
G1 X-5.68 Y0.75 Z2.57 F2198.837 E94.464
G1 X-6.11 Y-0.0 Z2.57 F2198.837 E94.51
G1 X-5.68 Y-0.75 Z2.57 F2198.837 E94.555
G1 X-5.9 Y-1.58 Z2.57 F2198.837 E94.601
G1 X-5.29 Y-2.19 Z2.57 F2198.837 E94.646
G1 X-5.29 Y-3.05 Z2.57 F2198.837 E94.692
G1 X-4.54 Y-3.48 Z2.57 F2198.837 E94.738
G1 X-4.41 Y-3.98 Z2.57 F2198.837 E94.764
G1 F1200.0
G1 E94.764
G1 F2198.837
M103
(</loop>)
(<edge> outer )
;M108 R18.32
G1 X-4.8 Y-4.08 Z2.57 F4200.0
G1 F1200.0
G1 E94.764
G1 F4200.0
M101
G1 X-4.71 Y-4.42 Z2.57 F1099.419 E94.783
G1 X-4.65 Y-4.65 Z2.57 F1099.419 E94.795
G1 X-3.75 Y-4.89 Z2.57 F1099.419 E94.845
G1 X-3.28 Y-5.69 Z2.57 F1099.419 E94.894
G1 X-2.36 Y-5.69 Z2.57 F1099.419 E94.943
M73 P10 (display progress)
G1 X-1.7 Y-6.35 Z2.57 F1099.419 E94.992
G1 X-0.8 Y-6.11 Z2.57 F1099.419 E95.041
G1 X0.0 Y-6.57 Z2.57 F1099.419 E95.09
G1 X0.81 Y-6.11 Z2.57 F1099.419 E95.139
G1 X1.7 Y-6.35 Z2.57 F1099.419 E95.188
G1 X2.36 Y-5.69 Z2.57 F1099.419 E95.237
G1 X3.29 Y-5.69 Z2.57 F1099.419 E95.286
G1 X3.75 Y-4.89 Z2.57 F1099.419 E95.335
G1 X4.65 Y-4.65 Z2.57 F1099.419 E95.384
G1 X4.89 Y-3.75 Z2.57 F1099.419 E95.433
G1 X5.69 Y-3.29 Z2.57 F1099.419 E95.482
G1 X5.69 Y-2.36 Z2.57 F1099.419 E95.531
G1 X6.35 Y-1.7 Z2.57 F1099.419 E95.58
G1 X6.11 Y-0.8 Z2.57 F1099.419 E95.629
G1 X6.57 Y-0.0 Z2.57 F1099.419 E95.678
G1 X6.11 Y0.8 Z2.57 F1099.419 E95.727
G1 X6.35 Y1.7 Z2.57 F1099.419 E95.776
G1 X5.69 Y2.36 Z2.57 F1099.419 E95.825
G1 X5.69 Y3.28 Z2.57 F1099.419 E95.874
G1 X4.89 Y3.75 Z2.57 F1099.419 E95.923
G1 X4.65 Y4.65 Z2.57 F1099.419 E95.972
G1 X3.75 Y4.89 Z2.57 F1099.419 E96.021
G1 X3.29 Y5.69 Z2.57 F1099.419 E96.07
G1 X2.36 Y5.69 Z2.57 F1099.419 E96.119
G1 X1.7 Y6.35 Z2.57 F1099.419 E96.168
G1 X0.81 Y6.11 Z2.57 F1099.419 E96.217
G1 X0.0 Y6.57 Z2.57 F1099.419 E96.267
G1 X-0.8 Y6.11 Z2.57 F1099.419 E96.316
G1 X-1.7 Y6.35 Z2.57 F1099.419 E96.365
G1 X-2.36 Y5.69 Z2.57 F1099.419 E96.414
G1 X-3.28 Y5.69 Z2.57 F1099.419 E96.463
G1 X-3.75 Y4.89 Z2.57 F1099.419 E96.512
G1 X-4.65 Y4.65 Z2.57 F1099.419 E96.561
G1 X-4.89 Y3.75 Z2.57 F1099.419 E96.61
G1 X-5.69 Y3.28 Z2.57 F1099.419 E96.659
G1 X-5.69 Y2.36 Z2.57 F1099.419 E96.708
G1 X-6.35 Y1.7 Z2.57 F1099.419 E96.757
G1 X-6.11 Y0.8 Z2.57 F1099.419 E96.806
G1 X-6.57 Y-0.0 Z2.57 F1099.419 E96.855
G1 X-6.11 Y-0.81 Z2.57 F1099.419 E96.904
G1 X-6.35 Y-1.7 Z2.57 F1099.419 E96.953
G1 X-5.69 Y-2.36 Z2.57 F1099.419 E97.002
G1 X-5.69 Y-3.29 Z2.57 F1099.419 E97.051
G1 X-4.89 Y-3.75 Z2.57 F1099.419 E97.1
G1 X-4.8 Y-4.08 Z2.57 F1099.419 E97.118
G1 F1200.0
G1 E96.118
G1 F1099.419
M103
(</edge>)
(</boundaryPerimeter>)
(<infill>)
(<infillBoundary>)
(<infillPoint> X-5.289 Y3.053 Z2.565 </infillPoint>)
(<infillPoint> X-5.289 Y2.192 Z2.565 </infillPoint>)
(<infillPoint> X-5.9 Y1.58 Z2.565 </infillPoint>)
(<infillPoint> X-5.676 Y0.747 Z2.565 </infillPoint>)
(<infillPoint> X-6.108 Y-0.0 Z2.565 </infillPoint>)
(<infillPoint> X-5.676 Y-0.748 Z2.565 </infillPoint>)
(<infillPoint> X-5.9 Y-1.581 Z2.565 </infillPoint>)
(<infillPoint> X-5.289 Y-2.191 Z2.565 </infillPoint>)
(<infillPoint> X-5.289 Y-3.054 Z2.565 </infillPoint>)
(<infillPoint> X-4.542 Y-3.484 Z2.565 </infillPoint>)
(<infillPoint> X-4.319 Y-4.319 Z2.565 </infillPoint>)
(<infillPoint> X-3.485 Y-4.542 Z2.565 </infillPoint>)
(<infillPoint> X-3.053 Y-5.289 Z2.565 </infillPoint>)
(<infillPoint> X-2.19 Y-5.289 Z2.565 </infillPoint>)
(<infillPoint> X-1.58 Y-5.9 Z2.565 </infillPoint>)
(<infillPoint> X-0.747 Y-5.676 Z2.565 </infillPoint>)
(<infillPoint> X0.0 Y-6.108 Z2.565 </infillPoint>)
(<infillPoint> X0.748 Y-5.676 Z2.565 </infillPoint>)
(<infillPoint> X1.581 Y-5.9 Z2.565 </infillPoint>)
(<infillPoint> X2.191 Y-5.289 Z2.565 </infillPoint>)
(<infillPoint> X3.054 Y-5.289 Z2.565 </infillPoint>)
(<infillPoint> X3.486 Y-4.542 Z2.565 </infillPoint>)
(<infillPoint> X4.32 Y-4.319 Z2.565 </infillPoint>)
(<infillPoint> X4.543 Y-3.484 Z2.565 </infillPoint>)
(<infillPoint> X5.29 Y-3.054 Z2.565 </infillPoint>)
(<infillPoint> X5.29 Y-2.191 Z2.565 </infillPoint>)
(<infillPoint> X5.901 Y-1.581 Z2.565 </infillPoint>)
(<infillPoint> X5.677 Y-0.747 Z2.565 </infillPoint>)
(<infillPoint> X6.108 Y-0.0 Z2.565 </infillPoint>)
(<infillPoint> X5.677 Y0.746 Z2.565 </infillPoint>)
(<infillPoint> X5.901 Y1.58 Z2.565 </infillPoint>)
(<infillPoint> X5.29 Y2.192 Z2.565 </infillPoint>)
(<infillPoint> X5.29 Y3.053 Z2.565 </infillPoint>)
(<infillPoint> X4.543 Y3.483 Z2.565 </infillPoint>)
(<infillPoint> X4.32 Y4.319 Z2.565 </infillPoint>)
(<infillPoint> X3.486 Y4.542 Z2.565 </infillPoint>)
(<infillPoint> X3.054 Y5.29 Z2.565 </infillPoint>)
(<infillPoint> X2.191 Y5.29 Z2.565 </infillPoint>)
(<infillPoint> X1.582 Y5.9 Z2.565 </infillPoint>)
(<infillPoint> X0.748 Y5.676 Z2.565 </infillPoint>)
(<infillPoint> X0.0 Y6.108 Z2.565 </infillPoint>)
(<infillPoint> X-0.747 Y5.676 Z2.565 </infillPoint>)
(<infillPoint> X-1.581 Y5.9 Z2.565 </infillPoint>)
(<infillPoint> X-2.19 Y5.29 Z2.565 </infillPoint>)
(<infillPoint> X-3.053 Y5.29 Z2.565 </infillPoint>)
(<infillPoint> X-3.485 Y4.542 Z2.565 </infillPoint>)
(<infillPoint> X-4.319 Y4.319 Z2.565 </infillPoint>)
(<infillPoint> X-4.542 Y3.483 Z2.565 </infillPoint>)
(</infillBoundary>)
;M108 R36.65
G1 X0.32 Y5.6 Z2.57 F4200.0
G1 F1200.0
G1 E97.118
G1 F4200.0
M101
G1 X-0.32 Y5.6 Z2.57 F2198.837 E97.152
G1 F1200.0
G1 E96.152
G1 F2198.837
M103
G1 X5.79 Y-0.0 Z2.57 F4200.0
G1 F1200.0
G1 E97.152
G1 F4200.0
M101
G1 X5.55 Y0.4 Z2.57 F2198.837 E97.176
G1 X5.4 Y0.8 Z2.57 F2198.837 E97.199
G1 X5.51 Y1.2 Z2.57 F2198.837 E97.221
G1 X5.49 Y1.6 Z2.57 F2198.837 E97.242
G1 X5.09 Y2.0 Z2.57 F2198.837 E97.272
G1 X5.01 Y2.4 Z2.57 F2198.837 E97.293
G1 X5.01 Y2.8 Z2.57 F2198.837 E97.314
G1 X4.47 Y3.2 Z2.57 F2198.837 E97.35
G1 X4.22 Y3.6 Z2.57 F2198.837 E97.375
G1 X4.12 Y4.0 Z2.57 F2198.837 E97.397
G1 X3.24 Y4.4 Z2.57 F2198.837 E97.447
G1 X3.01 Y4.8 Z2.57 F2198.837 E97.472
G1 X1.89 Y5.2 Z2.57 F2198.837 E97.535
G1 X-1.88 Y5.2 Z2.57 F2198.837 E97.734
G1 X-3.01 Y4.8 Z2.57 F2198.837 E97.797
G1 X-3.24 Y4.4 Z2.57 F2198.837 E97.822
G1 X-4.11 Y4.0 Z2.57 F2198.837 E97.872
G1 X-4.22 Y3.6 Z2.57 F2198.837 E97.894
G1 X-4.47 Y3.2 Z2.57 F2198.837 E97.919
G1 X-5.01 Y2.8 Z2.57 F2198.837 E97.954
G1 X-5.01 Y2.4 Z2.57 F2198.837 E97.976
G1 X-5.09 Y2.0 Z2.57 F2198.837 E97.997
G1 X-5.48 Y1.6 Z2.57 F2198.837 E98.027
G1 X-5.51 Y1.2 Z2.57 F2198.837 E98.048
G1 X-5.4 Y0.8 Z2.57 F2198.837 E98.07
G1 X-5.55 Y0.4 Z2.57 F2198.837 E98.093
G1 X-5.79 Y0.0 Z2.57 F2198.837 E98.117
G1 X-5.55 Y-0.4 Z2.57 F2198.837 E98.141
G1 X-5.4 Y-0.8 Z2.57 F2198.837 E98.164
G1 X-5.51 Y-1.2 Z2.57 F2198.837 E98.186
G1 X-5.48 Y-1.6 Z2.57 F2198.837 E98.207
G1 X-5.08 Y-2.0 Z2.57 F2198.837 E98.237
G1 X-5.01 Y-2.4 Z2.57 F2198.837 E98.259
G1 X-5.01 Y-2.8 Z2.57 F2198.837 E98.28
G1 X-4.47 Y-3.2 Z2.57 F2198.837 E98.315
G1 X-4.22 Y-3.6 Z2.57 F2198.837 E98.34
G1 X-4.11 Y-4.0 Z2.57 F2198.837 E98.362
G1 X-3.24 Y-4.4 Z2.57 F2198.837 E98.412
G1 X-3.01 Y-4.8 Z2.57 F2198.837 E98.437
G1 X-1.88 Y-5.2 Z2.57 F2198.837 E98.5
G1 X-0.32 Y-5.6 Z2.57 F2198.837 E98.585
G1 X0.32 Y-5.6 Z2.57 F2198.837 E98.619
G1 X1.88 Y-5.2 Z2.57 F2198.837 E98.704
G1 X3.01 Y-4.8 Z2.57 F2198.837 E98.768
G1 X3.24 Y-4.4 Z2.57 F2198.837 E98.792
G1 X4.12 Y-4.0 Z2.57 F2198.837 E98.843
G1 X4.22 Y-3.6 Z2.57 F2198.837 E98.865
G1 X4.47 Y-3.2 Z2.57 F2198.837 E98.89
G1 X5.01 Y-2.8 Z2.57 F2198.837 E98.925
G1 X5.01 Y-2.4 Z2.57 F2198.837 E98.946
G1 X5.09 Y-2.0 Z2.57 F2198.837 E98.968
G1 X5.49 Y-1.6 Z2.57 F2198.837 E98.997
G1 X5.51 Y-1.2 Z2.57 F2198.837 E99.019
G1 X5.4 Y-0.8 Z2.57 F2198.837 E99.041
G1 X5.55 Y-0.4 Z2.57 F2198.837 E99.063
G1 F1200.0
G1 E98.063
G1 F2198.837
M103
(</infill>)
(</nestedRing>)
(</rotation>)
;M108 R35.97
(</layer>)
(<layer> 2.835 )
(<rotation> (6.12323399574e-17+1j) )
(<nestedRing>)
(<boundaryPerimeter>)
(<boundaryPoint> X-5.889 Y3.4 Z2.835 </boundaryPoint>)
(<boundaryPoint> X-5.889 Y2.44 Z2.835 </boundaryPoint>)
(<boundaryPoint> X-6.569 Y1.759 Z2.835 </boundaryPoint>)
(<boundaryPoint> X-6.32 Y0.832 Z2.835 </boundaryPoint>)
(<boundaryPoint> X-6.801 Y0.0 Z2.835 </boundaryPoint>)
(<boundaryPoint> X-6.32 Y-0.833 Z2.835 </boundaryPoint>)
(<boundaryPoint> X-6.569 Y-1.76 Z2.835 </boundaryPoint>)
(<boundaryPoint> X-5.889 Y-2.44 Z2.835 </boundaryPoint>)
(<boundaryPoint> X-5.889 Y-3.401 Z2.835 </boundaryPoint>)
(<boundaryPoint> X-5.057 Y-3.88 Z2.835 </boundaryPoint>)
(<boundaryPoint> X-4.809 Y-4.809 Z2.835 </boundaryPoint>)
(<boundaryPoint> X-3.88 Y-5.057 Z2.835 </boundaryPoint>)
(<boundaryPoint> X-3.4 Y-5.889 Z2.835 </boundaryPoint>)
(<boundaryPoint> X-2.439 Y-5.889 Z2.835 </boundaryPoint>)
(<boundaryPoint> X-1.76 Y-6.569 Z2.835 </boundaryPoint>)
(<boundaryPoint> X-0.832 Y-6.32 Z2.835 </boundaryPoint>)
(<boundaryPoint> X-0.0 Y-6.801 Z2.835 </boundaryPoint>)
(<boundaryPoint> X0.833 Y-6.32 Z2.835 </boundaryPoint>)
(<boundaryPoint> X1.761 Y-6.569 Z2.835 </boundaryPoint>)
(<boundaryPoint> X2.44 Y-5.889 Z2.835 </boundaryPoint>)
(<boundaryPoint> X3.401 Y-5.889 Z2.835 </boundaryPoint>)
(<boundaryPoint> X3.881 Y-5.057 Z2.835 </boundaryPoint>)
(<boundaryPoint> X4.81 Y-4.809 Z2.835 </boundaryPoint>)
(<boundaryPoint> X5.058 Y-3.88 Z2.835 </boundaryPoint>)
(<boundaryPoint> X5.89 Y-3.401 Z2.835 </boundaryPoint>)
(<boundaryPoint> X5.89 Y-2.44 Z2.835 </boundaryPoint>)
(<boundaryPoint> X6.57 Y-1.76 Z2.835 </boundaryPoint>)
(<boundaryPoint> X6.321 Y-0.832 Z2.835 </boundaryPoint>)
(<boundaryPoint> X6.801 Y-0.0 Z2.835 </boundaryPoint>)
(<boundaryPoint> X6.321 Y0.831 Z2.835 </boundaryPoint>)
(<boundaryPoint> X6.57 Y1.759 Z2.835 </boundaryPoint>)
(<boundaryPoint> X5.89 Y2.44 Z2.835 </boundaryPoint>)
(<boundaryPoint> X5.89 Y3.4 Z2.835 </boundaryPoint>)
(<boundaryPoint> X5.058 Y3.879 Z2.835 </boundaryPoint>)
(<boundaryPoint> X4.81 Y4.809 Z2.835 </boundaryPoint>)
(<boundaryPoint> X3.881 Y5.057 Z2.835 </boundaryPoint>)
(<boundaryPoint> X3.401 Y5.89 Z2.835 </boundaryPoint>)
(<boundaryPoint> X2.44 Y5.89 Z2.835 </boundaryPoint>)
(<boundaryPoint> X1.761 Y6.569 Z2.835 </boundaryPoint>)
(<boundaryPoint> X0.833 Y6.32 Z2.835 </boundaryPoint>)
(<boundaryPoint> X0.0 Y6.801 Z2.835 </boundaryPoint>)
(<boundaryPoint> X-0.832 Y6.32 Z2.835 </boundaryPoint>)
(<boundaryPoint> X-1.76 Y6.569 Z2.835 </boundaryPoint>)
(<boundaryPoint> X-2.439 Y5.89 Z2.835 </boundaryPoint>)
(<boundaryPoint> X-3.4 Y5.89 Z2.835 </boundaryPoint>)
(<boundaryPoint> X-3.88 Y5.057 Z2.835 </boundaryPoint>)
(<boundaryPoint> X-4.809 Y4.809 Z2.835 </boundaryPoint>)
(<boundaryPoint> X-5.057 Y3.879 Z2.835 </boundaryPoint>)
(<loop> outer )
G1 X-4.18 Y-4.36 Z2.84 F4200.0
G1 F1200.0
G1 E99.063
G1 F4200.0
M101
G1 X-3.49 Y-4.54 Z2.84 F2158.211 E99.101
G1 X-3.05 Y-5.29 Z2.84 F2158.211 E99.147
G1 X-2.19 Y-5.29 Z2.84 F2158.211 E99.193
G1 X-1.58 Y-5.9 Z2.84 F2158.211 E99.238
G1 X-0.75 Y-5.68 Z2.84 F2158.211 E99.284
G1 X0.0 Y-6.11 Z2.84 F2158.211 E99.329
G1 X0.75 Y-5.68 Z2.84 F2158.211 E99.375
G1 X1.58 Y-5.9 Z2.84 F2158.211 E99.421
G1 X2.19 Y-5.29 Z2.84 F2158.211 E99.466
G1 X3.05 Y-5.29 Z2.84 F2158.211 E99.512
G1 X3.49 Y-4.54 Z2.84 F2158.211 E99.557
G1 X4.32 Y-4.32 Z2.84 F2158.211 E99.603
G1 X4.54 Y-3.48 Z2.84 F2158.211 E99.649
G1 X5.29 Y-3.05 Z2.84 F2158.211 E99.694
G1 X5.29 Y-2.19 Z2.84 F2158.211 E99.74
G1 X5.9 Y-1.58 Z2.84 F2158.211 E99.785
G1 X5.68 Y-0.75 Z2.84 F2158.211 E99.831
G1 X6.11 Y-0.0 Z2.84 F2158.211 E99.876
G1 X5.68 Y0.75 Z2.84 F2158.211 E99.922
G1 X5.9 Y1.58 Z2.84 F2158.211 E99.968
G1 X5.29 Y2.19 Z2.84 F2158.211 E100.013
G1 X5.29 Y3.05 Z2.84 F2158.211 E100.059
G1 X4.54 Y3.48 Z2.84 F2158.211 E100.104
G1 X4.32 Y4.32 Z2.84 F2158.211 E100.15
G1 X3.49 Y4.54 Z2.84 F2158.211 E100.196
G1 X3.05 Y5.29 Z2.84 F2158.211 E100.241
G1 X2.19 Y5.29 Z2.84 F2158.211 E100.287
G1 X1.58 Y5.9 Z2.84 F2158.211 E100.332
G1 X0.75 Y5.68 Z2.84 F2158.211 E100.378
G1 X0.0 Y6.11 Z2.84 F2158.211 E100.424
G1 X-0.75 Y5.68 Z2.84 F2158.211 E100.469
G1 X-1.58 Y5.9 Z2.84 F2158.211 E100.515
G1 X-2.19 Y5.29 Z2.84 F2158.211 E100.56
G1 X-3.05 Y5.29 Z2.84 F2158.211 E100.606
G1 X-3.49 Y4.54 Z2.84 F2158.211 E100.652
G1 X-4.32 Y4.32 Z2.84 F2158.211 E100.697
G1 X-4.54 Y3.48 Z2.84 F2158.211 E100.743
G1 X-5.29 Y3.05 Z2.84 F2158.211 E100.788
G1 X-5.29 Y2.19 Z2.84 F2158.211 E100.834
G1 X-5.9 Y1.58 Z2.84 F2158.211 E100.88
G1 X-5.68 Y0.75 Z2.84 F2158.211 E100.925
G1 X-6.11 Y-0.0 Z2.84 F2158.211 E100.971
G1 X-5.68 Y-0.75 Z2.84 F2158.211 E101.016
G1 X-5.9 Y-1.58 Z2.84 F2158.211 E101.062
G1 X-5.29 Y-2.19 Z2.84 F2158.211 E101.108
G1 X-5.29 Y-3.05 Z2.84 F2158.211 E101.153
G1 X-4.54 Y-3.48 Z2.84 F2158.211 E101.199
G1 X-4.32 Y-4.32 Z2.84 F2158.211 E101.244
G1 X-4.18 Y-4.36 Z2.84 F2158.211 E101.252
G1 F1200.0
G1 E101.252
G1 F2158.211
M103
(</loop>)
(<edge> outer )
;M108 R17.99
G1 X-4.67 Y-4.56 Z2.84 F4200.0
G1 F1200.0
G1 E101.252
G1 F4200.0
M101
G1 X-4.65 Y-4.65 Z2.84 F1079.105 E101.257
G1 X-3.75 Y-4.89 Z2.84 F1079.105 E101.306
G1 X-3.28 Y-5.69 Z2.84 F1079.105 E101.355
G1 X-2.36 Y-5.69 Z2.84 F1079.105 E101.404
G1 X-1.7 Y-6.35 Z2.84 F1079.105 E101.453
G1 X-0.8 Y-6.11 Z2.84 F1079.105 E101.502
G1 X0.0 Y-6.57 Z2.84 F1079.105 E101.551
G1 X0.81 Y-6.11 Z2.84 F1079.105 E101.6
G1 X1.7 Y-6.35 Z2.84 F1079.105 E101.649
G1 X2.36 Y-5.69 Z2.84 F1079.105 E101.698
G1 X3.29 Y-5.69 Z2.84 F1079.105 E101.747
G1 X3.75 Y-4.89 Z2.84 F1079.105 E101.796
G1 X4.65 Y-4.65 Z2.84 F1079.105 E101.845
G1 X4.89 Y-3.75 Z2.84 F1079.105 E101.894
G1 X5.69 Y-3.29 Z2.84 F1079.105 E101.943
G1 X5.69 Y-2.36 Z2.84 F1079.105 E101.992
M73 P11 (display progress)
G1 X6.35 Y-1.7 Z2.84 F1079.105 E102.042
G1 X6.11 Y-0.8 Z2.84 F1079.105 E102.091
G1 X6.57 Y-0.0 Z2.84 F1079.105 E102.14
G1 X6.11 Y0.8 Z2.84 F1079.105 E102.189
G1 X6.35 Y1.7 Z2.84 F1079.105 E102.238
G1 X5.69 Y2.36 Z2.84 F1079.105 E102.287
G1 X5.69 Y3.28 Z2.84 F1079.105 E102.336
G1 X4.89 Y3.75 Z2.84 F1079.105 E102.385
G1 X4.65 Y4.65 Z2.84 F1079.105 E102.434
G1 X3.75 Y4.89 Z2.84 F1079.105 E102.483
G1 X3.29 Y5.69 Z2.84 F1079.105 E102.532
G1 X2.36 Y5.69 Z2.84 F1079.105 E102.581
G1 X1.7 Y6.35 Z2.84 F1079.105 E102.63
G1 X0.81 Y6.11 Z2.84 F1079.105 E102.679
G1 X0.0 Y6.57 Z2.84 F1079.105 E102.728
G1 X-0.8 Y6.11 Z2.84 F1079.105 E102.777
G1 X-1.7 Y6.35 Z2.84 F1079.105 E102.826
G1 X-2.36 Y5.69 Z2.84 F1079.105 E102.875
G1 X-3.28 Y5.69 Z2.84 F1079.105 E102.925
G1 X-3.75 Y4.89 Z2.84 F1079.105 E102.974
G1 X-4.65 Y4.65 Z2.84 F1079.105 E103.023
G1 X-4.89 Y3.75 Z2.84 F1079.105 E103.072
G1 X-5.69 Y3.28 Z2.84 F1079.105 E103.121
G1 X-5.69 Y2.36 Z2.84 F1079.105 E103.17
G1 X-6.35 Y1.7 Z2.84 F1079.105 E103.219
G1 X-6.11 Y0.8 Z2.84 F1079.105 E103.268
G1 X-6.57 Y-0.0 Z2.84 F1079.105 E103.317
G1 X-6.11 Y-0.81 Z2.84 F1079.105 E103.366
G1 X-6.35 Y-1.7 Z2.84 F1079.105 E103.415
G1 X-5.69 Y-2.36 Z2.84 F1079.105 E103.464
G1 X-5.69 Y-3.29 Z2.84 F1079.105 E103.513
G1 X-4.89 Y-3.75 Z2.84 F1079.105 E103.562
G1 X-4.71 Y-4.42 Z2.84 F1079.105 E103.599
G1 X-4.67 Y-4.56 Z2.84 F1079.105 E103.606
G1 F1200.0
G1 E102.606
G1 F1079.105
M103
(</edge>)
(</boundaryPerimeter>)
(<infill>)
(<infillBoundary>)
(<infillPoint> X-5.289 Y3.053 Z2.835 </infillPoint>)
(<infillPoint> X-5.289 Y2.192 Z2.835 </infillPoint>)
(<infillPoint> X-5.9 Y1.58 Z2.835 </infillPoint>)
(<infillPoint> X-5.676 Y0.747 Z2.835 </infillPoint>)
(<infillPoint> X-6.108 Y-0.0 Z2.835 </infillPoint>)
(<infillPoint> X-5.676 Y-0.748 Z2.835 </infillPoint>)
(<infillPoint> X-5.9 Y-1.581 Z2.835 </infillPoint>)
(<infillPoint> X-5.289 Y-2.191 Z2.835 </infillPoint>)
(<infillPoint> X-5.289 Y-3.054 Z2.835 </infillPoint>)
(<infillPoint> X-4.542 Y-3.484 Z2.835 </infillPoint>)
(<infillPoint> X-4.319 Y-4.319 Z2.835 </infillPoint>)
(<infillPoint> X-3.485 Y-4.542 Z2.835 </infillPoint>)
(<infillPoint> X-3.053 Y-5.289 Z2.835 </infillPoint>)
(<infillPoint> X-2.19 Y-5.289 Z2.835 </infillPoint>)
(<infillPoint> X-1.58 Y-5.9 Z2.835 </infillPoint>)
(<infillPoint> X-0.747 Y-5.676 Z2.835 </infillPoint>)
(<infillPoint> X0.0 Y-6.108 Z2.835 </infillPoint>)
(<infillPoint> X0.748 Y-5.676 Z2.835 </infillPoint>)
(<infillPoint> X1.581 Y-5.9 Z2.835 </infillPoint>)
(<infillPoint> X2.191 Y-5.289 Z2.835 </infillPoint>)
(<infillPoint> X3.054 Y-5.289 Z2.835 </infillPoint>)
(<infillPoint> X3.486 Y-4.542 Z2.835 </infillPoint>)
(<infillPoint> X4.32 Y-4.319 Z2.835 </infillPoint>)
(<infillPoint> X4.543 Y-3.484 Z2.835 </infillPoint>)
(<infillPoint> X5.29 Y-3.054 Z2.835 </infillPoint>)
(<infillPoint> X5.29 Y-2.191 Z2.835 </infillPoint>)
(<infillPoint> X5.901 Y-1.581 Z2.835 </infillPoint>)
(<infillPoint> X5.677 Y-0.747 Z2.835 </infillPoint>)
(<infillPoint> X6.108 Y-0.0 Z2.835 </infillPoint>)
(<infillPoint> X5.677 Y0.746 Z2.835 </infillPoint>)
(<infillPoint> X5.901 Y1.58 Z2.835 </infillPoint>)
(<infillPoint> X5.29 Y2.192 Z2.835 </infillPoint>)
(<infillPoint> X5.29 Y3.053 Z2.835 </infillPoint>)
(<infillPoint> X4.543 Y3.483 Z2.835 </infillPoint>)
(<infillPoint> X4.32 Y4.319 Z2.835 </infillPoint>)
(<infillPoint> X3.486 Y4.542 Z2.835 </infillPoint>)
(<infillPoint> X3.054 Y5.29 Z2.835 </infillPoint>)
(<infillPoint> X2.191 Y5.29 Z2.835 </infillPoint>)
(<infillPoint> X1.582 Y5.9 Z2.835 </infillPoint>)
(<infillPoint> X0.748 Y5.676 Z2.835 </infillPoint>)
(<infillPoint> X0.0 Y6.108 Z2.835 </infillPoint>)
(<infillPoint> X-0.747 Y5.676 Z2.835 </infillPoint>)
(<infillPoint> X-1.581 Y5.9 Z2.835 </infillPoint>)
(<infillPoint> X-2.19 Y5.29 Z2.835 </infillPoint>)
(<infillPoint> X-3.053 Y5.29 Z2.835 </infillPoint>)
(<infillPoint> X-3.485 Y4.542 Z2.835 </infillPoint>)
(<infillPoint> X-4.319 Y4.319 Z2.835 </infillPoint>)
(<infillPoint> X-4.542 Y3.483 Z2.835 </infillPoint>)
(</infillBoundary>)
;M108 R35.97
G1 X-0.0 Y-5.79 Z2.84 F4200.0
G1 F1200.0
G1 E103.606
G1 F4200.0
M101
G1 X0.4 Y-5.55 Z2.84 F2158.211 E103.631
G1 X0.8 Y-5.4 Z2.84 F2158.211 E103.654
G1 X1.2 Y-5.51 Z2.84 F2158.211 E103.675
G1 X1.6 Y-5.49 Z2.84 F2158.211 E103.697
G1 X2.0 Y-5.08 Z2.84 F2158.211 E103.726
G1 X2.4 Y-5.01 Z2.84 F2158.211 E103.748
G1 X2.8 Y-5.01 Z2.84 F2158.211 E103.769
G1 X3.2 Y-4.48 Z2.84 F2158.211 E103.804
G1 X3.6 Y-4.22 Z2.84 F2158.211 E103.829
G1 X4.0 Y-4.11 Z2.84 F2158.211 E103.851
G1 X4.4 Y-3.24 Z2.84 F2158.211 E103.902
G1 X4.8 Y-3.01 Z2.84 F2158.211 E103.926
G1 X5.2 Y-1.89 Z2.84 F2158.211 E103.989
G1 X5.2 Y1.89 Z2.84 F2158.211 E104.189
G1 X4.8 Y3.01 Z2.84 F2158.211 E104.252
G1 X4.4 Y3.24 Z2.84 F2158.211 E104.276
G1 X4.0 Y4.11 Z2.84 F2158.211 E104.327
G1 X3.6 Y4.22 Z2.84 F2158.211 E104.349
G1 X3.2 Y4.48 Z2.84 F2158.211 E104.374
G1 X2.8 Y5.01 Z2.84 F2158.211 E104.409
G1 X2.4 Y5.01 Z2.84 F2158.211 E104.43
G1 X2.0 Y5.09 Z2.84 F2158.211 E104.452
G1 X1.6 Y5.49 Z2.84 F2158.211 E104.482
G1 X1.2 Y5.51 Z2.84 F2158.211 E104.503
G1 X0.8 Y5.4 Z2.84 F2158.211 E104.525
G1 X0.4 Y5.55 Z2.84 F2158.211 E104.547
G1 X0.0 Y5.79 Z2.84 F2158.211 E104.572
G1 X-0.4 Y5.55 Z2.84 F2158.211 E104.596
G1 X-0.8 Y5.4 Z2.84 F2158.211 E104.619
G1 X-1.2 Y5.51 Z2.84 F2158.211 E104.641
G1 X-1.6 Y5.48 Z2.84 F2158.211 E104.662
G1 X-2.0 Y5.08 Z2.84 F2158.211 E104.692
G1 X-2.4 Y5.01 Z2.84 F2158.211 E104.713
G1 X-2.8 Y5.01 Z2.84 F2158.211 E104.734
G1 X-3.2 Y4.47 Z2.84 F2158.211 E104.769
G1 X-3.6 Y4.22 Z2.84 F2158.211 E104.795
G1 X-4.0 Y4.11 Z2.84 F2158.211 E104.816
G1 X-4.4 Y3.24 Z2.84 F2158.211 E104.867
G1 X-4.8 Y3.01 Z2.84 F2158.211 E104.891
G1 X-5.2 Y1.89 Z2.84 F2158.211 E104.955
G1 X-5.6 Y0.32 Z2.84 F2158.211 E105.04
G1 X-5.6 Y-0.32 Z2.84 F2158.211 E105.074
G1 X-5.2 Y-1.88 Z2.84 F2158.211 E105.159
G1 X-4.8 Y-3.01 Z2.84 F2158.211 E105.222
G1 X-4.4 Y-3.24 Z2.84 F2158.211 E105.247
G1 X-4.0 Y-4.11 Z2.84 F2158.211 E105.297
G1 X-3.6 Y-4.22 Z2.84 F2158.211 E105.319
G1 X-3.2 Y-4.47 Z2.84 F2158.211 E105.344
G1 X-2.8 Y-5.01 Z2.84 F2158.211 E105.379
G1 X-2.4 Y-5.01 Z2.84 F2158.211 E105.401
G1 X-2.0 Y-5.08 Z2.84 F2158.211 E105.422
G1 X-1.6 Y-5.48 Z2.84 F2158.211 E105.452
G1 X-1.2 Y-5.51 Z2.84 F2158.211 E105.473
G1 X-0.8 Y-5.4 Z2.84 F2158.211 E105.495
G1 X-0.4 Y-5.55 Z2.84 F2158.211 E105.518
G1 F1200.0
G1 E104.518
G1 F2158.211
M103
G1 X5.6 Y0.32 Z2.84 F4200.0
G1 F1200.0
G1 E105.518
G1 F4200.0
M101
G1 X5.6 Y-0.32 Z2.84 F2158.211 E105.552
G1 F1200.0
G1 E104.552
G1 F2158.211
M103
(</infill>)
(</nestedRing>)
(</rotation>)
;M108 R36.67
(</layer>)
(<layer> 3.105 )
(<rotation> (-1+1.22464679915e-16j) )
(<nestedRing>)
(<boundaryPerimeter>)
(<boundaryPoint> X-5.889 Y3.4 Z3.105 </boundaryPoint>)
(<boundaryPoint> X-5.889 Y2.44 Z3.105 </boundaryPoint>)
(<boundaryPoint> X-6.569 Y1.759 Z3.105 </boundaryPoint>)
(<boundaryPoint> X-6.32 Y0.832 Z3.105 </boundaryPoint>)
(<boundaryPoint> X-6.801 Y0.0 Z3.105 </boundaryPoint>)
(<boundaryPoint> X-6.32 Y-0.833 Z3.105 </boundaryPoint>)
(<boundaryPoint> X-6.569 Y-1.76 Z3.105 </boundaryPoint>)
(<boundaryPoint> X-5.889 Y-2.44 Z3.105 </boundaryPoint>)
(<boundaryPoint> X-5.889 Y-3.401 Z3.105 </boundaryPoint>)
(<boundaryPoint> X-5.057 Y-3.88 Z3.105 </boundaryPoint>)
(<boundaryPoint> X-4.809 Y-4.809 Z3.105 </boundaryPoint>)
(<boundaryPoint> X-3.88 Y-5.057 Z3.105 </boundaryPoint>)
(<boundaryPoint> X-3.4 Y-5.889 Z3.105 </boundaryPoint>)
(<boundaryPoint> X-2.439 Y-5.889 Z3.105 </boundaryPoint>)
(<boundaryPoint> X-1.76 Y-6.569 Z3.105 </boundaryPoint>)
(<boundaryPoint> X-0.832 Y-6.32 Z3.105 </boundaryPoint>)
(<boundaryPoint> X-0.0 Y-6.801 Z3.105 </boundaryPoint>)
(<boundaryPoint> X0.833 Y-6.32 Z3.105 </boundaryPoint>)
(<boundaryPoint> X1.761 Y-6.569 Z3.105 </boundaryPoint>)
(<boundaryPoint> X2.44 Y-5.889 Z3.105 </boundaryPoint>)
(<boundaryPoint> X3.401 Y-5.889 Z3.105 </boundaryPoint>)
(<boundaryPoint> X3.881 Y-5.057 Z3.105 </boundaryPoint>)
(<boundaryPoint> X4.81 Y-4.809 Z3.105 </boundaryPoint>)
(<boundaryPoint> X5.058 Y-3.88 Z3.105 </boundaryPoint>)
(<boundaryPoint> X5.89 Y-3.401 Z3.105 </boundaryPoint>)
(<boundaryPoint> X5.89 Y-2.44 Z3.105 </boundaryPoint>)
(<boundaryPoint> X6.57 Y-1.76 Z3.105 </boundaryPoint>)
(<boundaryPoint> X6.321 Y-0.832 Z3.105 </boundaryPoint>)
(<boundaryPoint> X6.801 Y-0.0 Z3.105 </boundaryPoint>)
(<boundaryPoint> X6.321 Y0.831 Z3.105 </boundaryPoint>)
(<boundaryPoint> X6.57 Y1.759 Z3.105 </boundaryPoint>)
(<boundaryPoint> X5.89 Y2.44 Z3.105 </boundaryPoint>)
(<boundaryPoint> X5.89 Y3.4 Z3.105 </boundaryPoint>)
(<boundaryPoint> X5.058 Y3.879 Z3.105 </boundaryPoint>)
(<boundaryPoint> X4.81 Y4.809 Z3.105 </boundaryPoint>)
(<boundaryPoint> X3.881 Y5.057 Z3.105 </boundaryPoint>)
(<boundaryPoint> X3.401 Y5.89 Z3.105 </boundaryPoint>)
(<boundaryPoint> X2.44 Y5.89 Z3.105 </boundaryPoint>)
(<boundaryPoint> X1.761 Y6.569 Z3.105 </boundaryPoint>)
(<boundaryPoint> X0.833 Y6.32 Z3.105 </boundaryPoint>)
(<boundaryPoint> X0.0 Y6.801 Z3.105 </boundaryPoint>)
(<boundaryPoint> X-0.832 Y6.32 Z3.105 </boundaryPoint>)
(<boundaryPoint> X-1.76 Y6.569 Z3.105 </boundaryPoint>)
(<boundaryPoint> X-2.439 Y5.89 Z3.105 </boundaryPoint>)
(<boundaryPoint> X-3.4 Y5.89 Z3.105 </boundaryPoint>)
(<boundaryPoint> X-3.88 Y5.057 Z3.105 </boundaryPoint>)
(<boundaryPoint> X-4.809 Y4.809 Z3.105 </boundaryPoint>)
(<boundaryPoint> X-5.057 Y3.879 Z3.105 </boundaryPoint>)
(<loop> outer )
G1 X-4.36 Y-4.16 Z3.11 F4200.0
G1 F1200.0
G1 E105.552
G1 F4200.0
M101
G1 X-4.32 Y-4.32 Z3.11 F2199.934 E105.56
G1 X-3.49 Y-4.54 Z3.11 F2199.934 E105.606
G1 X-3.05 Y-5.29 Z3.11 F2199.934 E105.652
G1 X-2.19 Y-5.29 Z3.11 F2199.934 E105.697
G1 X-1.58 Y-5.9 Z3.11 F2199.934 E105.743
G1 X-0.75 Y-5.68 Z3.11 F2199.934 E105.788
G1 X0.0 Y-6.11 Z3.11 F2199.934 E105.834
G1 X0.75 Y-5.68 Z3.11 F2199.934 E105.88
G1 X1.58 Y-5.9 Z3.11 F2199.934 E105.925
G1 X2.19 Y-5.29 Z3.11 F2199.934 E105.971
G1 X3.05 Y-5.29 Z3.11 F2199.934 E106.016
G1 X3.49 Y-4.54 Z3.11 F2199.934 E106.062
G1 X4.32 Y-4.32 Z3.11 F2199.934 E106.108
G1 X4.54 Y-3.48 Z3.11 F2199.934 E106.153
G1 X5.29 Y-3.05 Z3.11 F2199.934 E106.199
G1 X5.29 Y-2.19 Z3.11 F2199.934 E106.244
G1 X5.9 Y-1.58 Z3.11 F2199.934 E106.29
G1 X5.68 Y-0.75 Z3.11 F2199.934 E106.336
G1 X6.11 Y-0.0 Z3.11 F2199.934 E106.381
G1 X5.68 Y0.75 Z3.11 F2199.934 E106.427
G1 X5.9 Y1.58 Z3.11 F2199.934 E106.472
G1 X5.29 Y2.19 Z3.11 F2199.934 E106.518
G1 X5.29 Y3.05 Z3.11 F2199.934 E106.563
G1 X4.54 Y3.48 Z3.11 F2199.934 E106.609
G1 X4.32 Y4.32 Z3.11 F2199.934 E106.655
G1 X3.49 Y4.54 Z3.11 F2199.934 E106.7
G1 X3.05 Y5.29 Z3.11 F2199.934 E106.746
G1 X2.19 Y5.29 Z3.11 F2199.934 E106.791
G1 X1.58 Y5.9 Z3.11 F2199.934 E106.837
G1 X0.75 Y5.68 Z3.11 F2199.934 E106.883
G1 X0.0 Y6.11 Z3.11 F2199.934 E106.928
G1 X-0.75 Y5.68 Z3.11 F2199.934 E106.974
G1 X-1.58 Y5.9 Z3.11 F2199.934 E107.02
G1 X-2.19 Y5.29 Z3.11 F2199.934 E107.065
G1 X-3.05 Y5.29 Z3.11 F2199.934 E107.111
G1 X-3.49 Y4.54 Z3.11 F2199.934 E107.156
G1 X-4.32 Y4.32 Z3.11 F2199.934 E107.202
G1 X-4.54 Y3.48 Z3.11 F2199.934 E107.248
G1 X-5.29 Y3.05 Z3.11 F2199.934 E107.293
G1 X-5.29 Y2.19 Z3.11 F2199.934 E107.339
G1 X-5.9 Y1.58 Z3.11 F2199.934 E107.384
G1 X-5.68 Y0.75 Z3.11 F2199.934 E107.43
G1 X-6.11 Y-0.0 Z3.11 F2199.934 E107.475
G1 X-5.68 Y-0.75 Z3.11 F2199.934 E107.521
G1 X-5.9 Y-1.58 Z3.11 F2199.934 E107.567
G1 X-5.29 Y-2.19 Z3.11 F2199.934 E107.612
G1 X-5.29 Y-3.05 Z3.11 F2199.934 E107.658
G1 X-4.54 Y-3.48 Z3.11 F2199.934 E107.703
G1 X-4.36 Y-4.16 Z3.11 F2199.934 E107.74
G1 F1200.0
G1 E107.74
G1 F2199.934
M103
(</loop>)
(<edge> outer )
;M108 R18.33
G1 X-4.75 Y-4.26 Z3.11 F4200.0
G1 F1200.0
G1 E107.74
G1 F4200.0
M101
G1 X-4.71 Y-4.42 Z3.11 F1099.967 E107.749
G1 X-4.65 Y-4.65 Z3.11 F1099.967 E107.761
G1 X-3.75 Y-4.89 Z3.11 F1099.967 E107.81
G1 X-3.28 Y-5.69 Z3.11 F1099.967 E107.859
G1 X-2.36 Y-5.69 Z3.11 F1099.967 E107.908
G1 X-1.7 Y-6.35 Z3.11 F1099.967 E107.957
G1 X-0.8 Y-6.11 Z3.11 F1099.967 E108.006
G1 X0.0 Y-6.57 Z3.11 F1099.967 E108.056
G1 X0.81 Y-6.11 Z3.11 F1099.967 E108.105
G1 X1.7 Y-6.35 Z3.11 F1099.967 E108.154
G1 X2.36 Y-5.69 Z3.11 F1099.967 E108.203
G1 X3.29 Y-5.69 Z3.11 F1099.967 E108.252
G1 X3.75 Y-4.89 Z3.11 F1099.967 E108.301
G1 X4.65 Y-4.65 Z3.11 F1099.967 E108.35
G1 X4.89 Y-3.75 Z3.11 F1099.967 E108.399
G1 X5.69 Y-3.29 Z3.11 F1099.967 E108.448
G1 X5.69 Y-2.36 Z3.11 F1099.967 E108.497
G1 X6.35 Y-1.7 Z3.11 F1099.967 E108.546
G1 X6.11 Y-0.8 Z3.11 F1099.967 E108.595
G1 X6.57 Y-0.0 Z3.11 F1099.967 E108.644
G1 X6.11 Y0.8 Z3.11 F1099.967 E108.693
G1 X6.35 Y1.7 Z3.11 F1099.967 E108.742
G1 X5.69 Y2.36 Z3.11 F1099.967 E108.791
G1 X5.69 Y3.28 Z3.11 F1099.967 E108.84
G1 X4.89 Y3.75 Z3.11 F1099.967 E108.889
G1 X4.65 Y4.65 Z3.11 F1099.967 E108.938
G1 X3.75 Y4.89 Z3.11 F1099.967 E108.987
M73 P12 (display progress)
G1 X3.29 Y5.69 Z3.11 F1099.967 E109.036
G1 X2.36 Y5.69 Z3.11 F1099.967 E109.085
G1 X1.7 Y6.35 Z3.11 F1099.967 E109.134
G1 X0.81 Y6.11 Z3.11 F1099.967 E109.183
G1 X0.0 Y6.57 Z3.11 F1099.967 E109.232
G1 X-0.8 Y6.11 Z3.11 F1099.967 E109.282
G1 X-1.7 Y6.35 Z3.11 F1099.967 E109.331
G1 X-2.36 Y5.69 Z3.11 F1099.967 E109.38
G1 X-3.28 Y5.69 Z3.11 F1099.967 E109.429
G1 X-3.75 Y4.89 Z3.11 F1099.967 E109.478
G1 X-4.65 Y4.65 Z3.11 F1099.967 E109.527
G1 X-4.89 Y3.75 Z3.11 F1099.967 E109.576
G1 X-5.69 Y3.28 Z3.11 F1099.967 E109.625
G1 X-5.69 Y2.36 Z3.11 F1099.967 E109.674
G1 X-6.35 Y1.7 Z3.11 F1099.967 E109.723
G1 X-6.11 Y0.8 Z3.11 F1099.967 E109.772
G1 X-6.57 Y-0.0 Z3.11 F1099.967 E109.821
G1 X-6.11 Y-0.81 Z3.11 F1099.967 E109.87
G1 X-6.35 Y-1.7 Z3.11 F1099.967 E109.919
G1 X-5.69 Y-2.36 Z3.11 F1099.967 E109.968
G1 X-5.69 Y-3.29 Z3.11 F1099.967 E110.017
G1 X-4.89 Y-3.75 Z3.11 F1099.967 E110.066
G1 X-4.75 Y-4.26 Z3.11 F1099.967 E110.094
G1 F1200.0
G1 E109.094
G1 F1099.967
M103
(</edge>)
(</boundaryPerimeter>)
(<infill>)
(<infillBoundary>)
(<infillPoint> X-5.289 Y3.053 Z3.105 </infillPoint>)
(<infillPoint> X-5.289 Y2.192 Z3.105 </infillPoint>)
(<infillPoint> X-5.9 Y1.58 Z3.105 </infillPoint>)
(<infillPoint> X-5.676 Y0.747 Z3.105 </infillPoint>)
(<infillPoint> X-6.108 Y-0.0 Z3.105 </infillPoint>)
(<infillPoint> X-5.676 Y-0.748 Z3.105 </infillPoint>)
(<infillPoint> X-5.9 Y-1.581 Z3.105 </infillPoint>)
(<infillPoint> X-5.289 Y-2.191 Z3.105 </infillPoint>)
(<infillPoint> X-5.289 Y-3.054 Z3.105 </infillPoint>)
(<infillPoint> X-4.542 Y-3.484 Z3.105 </infillPoint>)
(<infillPoint> X-4.319 Y-4.319 Z3.105 </infillPoint>)
(<infillPoint> X-3.485 Y-4.542 Z3.105 </infillPoint>)
(<infillPoint> X-3.053 Y-5.289 Z3.105 </infillPoint>)
(<infillPoint> X-2.19 Y-5.289 Z3.105 </infillPoint>)
(<infillPoint> X-1.58 Y-5.9 Z3.105 </infillPoint>)
(<infillPoint> X-0.747 Y-5.676 Z3.105 </infillPoint>)
(<infillPoint> X0.0 Y-6.108 Z3.105 </infillPoint>)
(<infillPoint> X0.748 Y-5.676 Z3.105 </infillPoint>)
(<infillPoint> X1.581 Y-5.9 Z3.105 </infillPoint>)
(<infillPoint> X2.191 Y-5.289 Z3.105 </infillPoint>)
(<infillPoint> X3.054 Y-5.289 Z3.105 </infillPoint>)
(<infillPoint> X3.486 Y-4.542 Z3.105 </infillPoint>)
(<infillPoint> X4.32 Y-4.319 Z3.105 </infillPoint>)
(<infillPoint> X4.543 Y-3.484 Z3.105 </infillPoint>)
(<infillPoint> X5.29 Y-3.054 Z3.105 </infillPoint>)
(<infillPoint> X5.29 Y-2.191 Z3.105 </infillPoint>)
(<infillPoint> X5.901 Y-1.581 Z3.105 </infillPoint>)
(<infillPoint> X5.677 Y-0.747 Z3.105 </infillPoint>)
(<infillPoint> X6.108 Y-0.0 Z3.105 </infillPoint>)
(<infillPoint> X5.677 Y0.746 Z3.105 </infillPoint>)
(<infillPoint> X5.901 Y1.58 Z3.105 </infillPoint>)
(<infillPoint> X5.29 Y2.192 Z3.105 </infillPoint>)
(<infillPoint> X5.29 Y3.053 Z3.105 </infillPoint>)
(<infillPoint> X4.543 Y3.483 Z3.105 </infillPoint>)
(<infillPoint> X4.32 Y4.319 Z3.105 </infillPoint>)
(<infillPoint> X3.486 Y4.542 Z3.105 </infillPoint>)
(<infillPoint> X3.054 Y5.29 Z3.105 </infillPoint>)
(<infillPoint> X2.191 Y5.29 Z3.105 </infillPoint>)
(<infillPoint> X1.582 Y5.9 Z3.105 </infillPoint>)
(<infillPoint> X0.748 Y5.676 Z3.105 </infillPoint>)
(<infillPoint> X0.0 Y6.108 Z3.105 </infillPoint>)
(<infillPoint> X-0.747 Y5.676 Z3.105 </infillPoint>)
(<infillPoint> X-1.581 Y5.9 Z3.105 </infillPoint>)
(<infillPoint> X-2.19 Y5.29 Z3.105 </infillPoint>)
(<infillPoint> X-3.053 Y5.29 Z3.105 </infillPoint>)
(<infillPoint> X-3.485 Y4.542 Z3.105 </infillPoint>)
(<infillPoint> X-4.319 Y4.319 Z3.105 </infillPoint>)
(<infillPoint> X-4.542 Y3.483 Z3.105 </infillPoint>)
(</infillBoundary>)
;M108 R36.67
G1 X0.32 Y5.6 Z3.11 F4200.0
G1 F1200.0
G1 E110.094
G1 F4200.0
M101
G1 X-0.32 Y5.6 Z3.11 F2199.934 E110.128
G1 F1200.0
G1 E109.128
G1 F2199.934
M103
G1 X5.79 Y-0.0 Z3.11 F4200.0
G1 F1200.0
G1 E110.128
G1 F4200.0
M101
G1 X5.55 Y0.4 Z3.11 F2199.934 E110.152
G1 X5.4 Y0.8 Z3.11 F2199.934 E110.175
G1 X5.51 Y1.2 Z3.11 F2199.934 E110.197
G1 X5.49 Y1.6 Z3.11 F2199.934 E110.218
G1 X5.09 Y2.0 Z3.11 F2199.934 E110.248
G1 X5.01 Y2.4 Z3.11 F2199.934 E110.269
G1 X5.01 Y2.8 Z3.11 F2199.934 E110.29
G1 X4.47 Y3.2 Z3.11 F2199.934 E110.326
G1 X4.22 Y3.6 Z3.11 F2199.934 E110.351
G1 X4.12 Y4.0 Z3.11 F2199.934 E110.373
G1 X3.24 Y4.4 Z3.11 F2199.934 E110.423
G1 X3.01 Y4.8 Z3.11 F2199.934 E110.448
G1 X1.89 Y5.2 Z3.11 F2199.934 E110.511
G1 X-1.88 Y5.2 Z3.11 F2199.934 E110.71
G1 X-3.01 Y4.8 Z3.11 F2199.934 E110.773
G1 X-3.24 Y4.4 Z3.11 F2199.934 E110.798
G1 X-4.11 Y4.0 Z3.11 F2199.934 E110.848
G1 X-4.22 Y3.6 Z3.11 F2199.934 E110.87
G1 X-4.47 Y3.2 Z3.11 F2199.934 E110.895
G1 X-5.01 Y2.8 Z3.11 F2199.934 E110.93
G1 X-5.01 Y2.4 Z3.11 F2199.934 E110.952
G1 X-5.09 Y2.0 Z3.11 F2199.934 E110.973
G1 X-5.48 Y1.6 Z3.11 F2199.934 E111.003
G1 X-5.51 Y1.2 Z3.11 F2199.934 E111.024
G1 X-5.4 Y0.8 Z3.11 F2199.934 E111.046
G1 X-5.55 Y0.4 Z3.11 F2199.934 E111.069
G1 X-5.79 Y0.0 Z3.11 F2199.934 E111.093
G1 X-5.55 Y-0.4 Z3.11 F2199.934 E111.117
G1 X-5.4 Y-0.8 Z3.11 F2199.934 E111.14
G1 X-5.51 Y-1.2 Z3.11 F2199.934 E111.162
G1 X-5.48 Y-1.6 Z3.11 F2199.934 E111.183
G1 X-5.08 Y-2.0 Z3.11 F2199.934 E111.213
G1 X-5.01 Y-2.4 Z3.11 F2199.934 E111.235
G1 X-5.01 Y-2.8 Z3.11 F2199.934 E111.256
G1 X-4.47 Y-3.2 Z3.11 F2199.934 E111.291
G1 X-4.22 Y-3.6 Z3.11 F2199.934 E111.316
G1 X-4.11 Y-4.0 Z3.11 F2199.934 E111.338
G1 X-3.24 Y-4.4 Z3.11 F2199.934 E111.388
G1 X-3.01 Y-4.8 Z3.11 F2199.934 E111.413
G1 X-1.88 Y-5.2 Z3.11 F2199.934 E111.476
G1 X-0.32 Y-5.6 Z3.11 F2199.934 E111.561
G1 X0.32 Y-5.6 Z3.11 F2199.934 E111.595
G1 X1.88 Y-5.2 Z3.11 F2199.934 E111.68
G1 X3.01 Y-4.8 Z3.11 F2199.934 E111.744
G1 X3.24 Y-4.4 Z3.11 F2199.934 E111.768
G1 X4.12 Y-4.0 Z3.11 F2199.934 E111.819
G1 X4.22 Y-3.6 Z3.11 F2199.934 E111.841
G1 X4.47 Y-3.2 Z3.11 F2199.934 E111.866
G1 X5.01 Y-2.8 Z3.11 F2199.934 E111.901
G1 X5.01 Y-2.4 Z3.11 F2199.934 E111.922
G1 X5.09 Y-2.0 Z3.11 F2199.934 E111.944
G1 X5.49 Y-1.6 Z3.11 F2199.934 E111.974
G1 X5.51 Y-1.2 Z3.11 F2199.934 E111.995
G1 X5.4 Y-0.8 Z3.11 F2199.934 E112.017
G1 X5.55 Y-0.4 Z3.11 F2199.934 E112.039
G1 F1200.0
G1 E111.039
G1 F2199.934
M103
(</infill>)
(</nestedRing>)
(</rotation>)
;M108 R36.0
(</layer>)
(<layer> 3.375 )
(<rotation> (6.12323399574e-17+1j) )
(<nestedRing>)
(<boundaryPerimeter>)
(<boundaryPoint> X-5.889 Y3.4 Z3.375 </boundaryPoint>)
(<boundaryPoint> X-5.889 Y2.44 Z3.375 </boundaryPoint>)
(<boundaryPoint> X-6.569 Y1.759 Z3.375 </boundaryPoint>)
(<boundaryPoint> X-6.32 Y0.832 Z3.375 </boundaryPoint>)
(<boundaryPoint> X-6.801 Y0.0 Z3.375 </boundaryPoint>)
(<boundaryPoint> X-6.32 Y-0.833 Z3.375 </boundaryPoint>)
(<boundaryPoint> X-6.569 Y-1.76 Z3.375 </boundaryPoint>)
(<boundaryPoint> X-5.889 Y-2.44 Z3.375 </boundaryPoint>)
(<boundaryPoint> X-5.889 Y-3.401 Z3.375 </boundaryPoint>)
(<boundaryPoint> X-5.057 Y-3.88 Z3.375 </boundaryPoint>)
(<boundaryPoint> X-4.809 Y-4.809 Z3.375 </boundaryPoint>)
(<boundaryPoint> X-3.88 Y-5.057 Z3.375 </boundaryPoint>)
(<boundaryPoint> X-3.4 Y-5.889 Z3.375 </boundaryPoint>)
(<boundaryPoint> X-2.439 Y-5.889 Z3.375 </boundaryPoint>)
(<boundaryPoint> X-1.76 Y-6.569 Z3.375 </boundaryPoint>)
(<boundaryPoint> X-0.832 Y-6.32 Z3.375 </boundaryPoint>)
(<boundaryPoint> X-0.0 Y-6.801 Z3.375 </boundaryPoint>)
(<boundaryPoint> X0.833 Y-6.32 Z3.375 </boundaryPoint>)
(<boundaryPoint> X1.761 Y-6.569 Z3.375 </boundaryPoint>)
(<boundaryPoint> X2.44 Y-5.889 Z3.375 </boundaryPoint>)
(<boundaryPoint> X3.401 Y-5.889 Z3.375 </boundaryPoint>)
(<boundaryPoint> X3.881 Y-5.057 Z3.375 </boundaryPoint>)
(<boundaryPoint> X4.81 Y-4.809 Z3.375 </boundaryPoint>)
(<boundaryPoint> X5.058 Y-3.88 Z3.375 </boundaryPoint>)
(<boundaryPoint> X5.89 Y-3.401 Z3.375 </boundaryPoint>)
(<boundaryPoint> X5.89 Y-2.44 Z3.375 </boundaryPoint>)
(<boundaryPoint> X6.57 Y-1.76 Z3.375 </boundaryPoint>)
(<boundaryPoint> X6.321 Y-0.832 Z3.375 </boundaryPoint>)
(<boundaryPoint> X6.801 Y-0.0 Z3.375 </boundaryPoint>)
(<boundaryPoint> X6.321 Y0.831 Z3.375 </boundaryPoint>)
(<boundaryPoint> X6.57 Y1.759 Z3.375 </boundaryPoint>)
(<boundaryPoint> X5.89 Y2.44 Z3.375 </boundaryPoint>)
(<boundaryPoint> X5.89 Y3.4 Z3.375 </boundaryPoint>)
(<boundaryPoint> X5.058 Y3.879 Z3.375 </boundaryPoint>)
(<boundaryPoint> X4.81 Y4.809 Z3.375 </boundaryPoint>)
(<boundaryPoint> X3.881 Y5.057 Z3.375 </boundaryPoint>)
(<boundaryPoint> X3.401 Y5.89 Z3.375 </boundaryPoint>)
(<boundaryPoint> X2.44 Y5.89 Z3.375 </boundaryPoint>)
(<boundaryPoint> X1.761 Y6.569 Z3.375 </boundaryPoint>)
(<boundaryPoint> X0.833 Y6.32 Z3.375 </boundaryPoint>)
(<boundaryPoint> X0.0 Y6.801 Z3.375 </boundaryPoint>)
(<boundaryPoint> X-0.832 Y6.32 Z3.375 </boundaryPoint>)
(<boundaryPoint> X-1.76 Y6.569 Z3.375 </boundaryPoint>)
(<boundaryPoint> X-2.439 Y5.89 Z3.375 </boundaryPoint>)
(<boundaryPoint> X-3.4 Y5.89 Z3.375 </boundaryPoint>)
(<boundaryPoint> X-3.88 Y5.057 Z3.375 </boundaryPoint>)
(<boundaryPoint> X-4.809 Y4.809 Z3.375 </boundaryPoint>)
(<boundaryPoint> X-5.057 Y3.879 Z3.375 </boundaryPoint>)
(<loop> outer )
G1 X-4.44 Y-3.86 Z3.38 F4200.0
G1 F1200.0
G1 E112.039
G1 F4200.0
M101
G1 X-4.32 Y-4.32 Z3.38 F2160.004 E112.064
G1 X-3.49 Y-4.54 Z3.38 F2160.004 E112.11
G1 X-3.05 Y-5.29 Z3.38 F2160.004 E112.155
G1 X-2.19 Y-5.29 Z3.38 F2160.004 E112.201
G1 X-1.58 Y-5.9 Z3.38 F2160.004 E112.247
G1 X-0.75 Y-5.68 Z3.38 F2160.004 E112.292
G1 X0.0 Y-6.11 Z3.38 F2160.004 E112.338
G1 X0.75 Y-5.68 Z3.38 F2160.004 E112.383
G1 X1.58 Y-5.9 Z3.38 F2160.004 E112.429
G1 X2.19 Y-5.29 Z3.38 F2160.004 E112.474
G1 X3.05 Y-5.29 Z3.38 F2160.004 E112.52
G1 X3.49 Y-4.54 Z3.38 F2160.004 E112.566
G1 X4.32 Y-4.32 Z3.38 F2160.004 E112.611
G1 X4.54 Y-3.48 Z3.38 F2160.004 E112.657
G1 X5.29 Y-3.05 Z3.38 F2160.004 E112.702
G1 X5.29 Y-2.19 Z3.38 F2160.004 E112.748
G1 X5.9 Y-1.58 Z3.38 F2160.004 E112.794
G1 X5.68 Y-0.75 Z3.38 F2160.004 E112.839
G1 X6.11 Y-0.0 Z3.38 F2160.004 E112.885
G1 X5.68 Y0.75 Z3.38 F2160.004 E112.93
G1 X5.9 Y1.58 Z3.38 F2160.004 E112.976
G1 X5.29 Y2.19 Z3.38 F2160.004 E113.022
G1 X5.29 Y3.05 Z3.38 F2160.004 E113.067
G1 X4.54 Y3.48 Z3.38 F2160.004 E113.113
G1 X4.32 Y4.32 Z3.38 F2160.004 E113.158
G1 X3.49 Y4.54 Z3.38 F2160.004 E113.204
G1 X3.05 Y5.29 Z3.38 F2160.004 E113.25
G1 X2.19 Y5.29 Z3.38 F2160.004 E113.295
G1 X1.58 Y5.9 Z3.38 F2160.004 E113.341
G1 X0.75 Y5.68 Z3.38 F2160.004 E113.386
G1 X0.0 Y6.11 Z3.38 F2160.004 E113.432
G1 X-0.75 Y5.68 Z3.38 F2160.004 E113.478
G1 X-1.58 Y5.9 Z3.38 F2160.004 E113.523
G1 X-2.19 Y5.29 Z3.38 F2160.004 E113.569
G1 X-3.05 Y5.29 Z3.38 F2160.004 E113.614
G1 X-3.49 Y4.54 Z3.38 F2160.004 E113.66
G1 X-4.32 Y4.32 Z3.38 F2160.004 E113.705
G1 X-4.54 Y3.48 Z3.38 F2160.004 E113.751
G1 X-5.29 Y3.05 Z3.38 F2160.004 E113.797
G1 X-5.29 Y2.19 Z3.38 F2160.004 E113.842
G1 X-5.9 Y1.58 Z3.38 F2160.004 E113.888
G1 X-5.68 Y0.75 Z3.38 F2160.004 E113.933
G1 X-6.11 Y-0.0 Z3.38 F2160.004 E113.979
G1 X-5.68 Y-0.75 Z3.38 F2160.004 E114.025
G1 X-5.9 Y-1.58 Z3.38 F2160.004 E114.07
G1 X-5.29 Y-2.19 Z3.38 F2160.004 E114.116
G1 X-5.29 Y-3.05 Z3.38 F2160.004 E114.161
G1 X-4.54 Y-3.48 Z3.38 F2160.004 E114.207
G1 X-4.44 Y-3.86 Z3.38 F2160.004 E114.228
G1 F1200.0
G1 E114.228
G1 F2160.004
M103
(</loop>)
(<edge> outer )
;M108 R18.0
G1 X-4.83 Y-3.97 Z3.38 F4200.0
G1 F1200.0
G1 E114.228
G1 F4200.0
M101
G1 X-4.71 Y-4.42 Z3.38 F1080.002 E114.253
G1 X-4.65 Y-4.65 Z3.38 F1080.002 E114.265
G1 X-3.75 Y-4.89 Z3.38 F1080.002 E114.314
G1 X-3.28 Y-5.69 Z3.38 F1080.002 E114.363
G1 X-2.36 Y-5.69 Z3.38 F1080.002 E114.412
G1 X-1.7 Y-6.35 Z3.38 F1080.002 E114.461
G1 X-0.8 Y-6.11 Z3.38 F1080.002 E114.51
G1 X0.0 Y-6.57 Z3.38 F1080.002 E114.559
G1 X0.81 Y-6.11 Z3.38 F1080.002 E114.608
G1 X1.7 Y-6.35 Z3.38 F1080.002 E114.657
G1 X2.36 Y-5.69 Z3.38 F1080.002 E114.706
G1 X3.29 Y-5.69 Z3.38 F1080.002 E114.755
G1 X3.75 Y-4.89 Z3.38 F1080.002 E114.804
G1 X4.65 Y-4.65 Z3.38 F1080.002 E114.853
G1 X4.89 Y-3.75 Z3.38 F1080.002 E114.903
G1 X5.69 Y-3.29 Z3.38 F1080.002 E114.952
G1 X5.69 Y-2.36 Z3.38 F1080.002 E115.001
G1 X6.35 Y-1.7 Z3.38 F1080.002 E115.05
G1 X6.11 Y-0.8 Z3.38 F1080.002 E115.099
G1 X6.57 Y-0.0 Z3.38 F1080.002 E115.148
G1 X6.11 Y0.8 Z3.38 F1080.002 E115.197
G1 X6.35 Y1.7 Z3.38 F1080.002 E115.246
G1 X5.69 Y2.36 Z3.38 F1080.002 E115.295
G1 X5.69 Y3.28 Z3.38 F1080.002 E115.344
G1 X4.89 Y3.75 Z3.38 F1080.002 E115.393
G1 X4.65 Y4.65 Z3.38 F1080.002 E115.442
G1 X3.75 Y4.89 Z3.38 F1080.002 E115.491
G1 X3.29 Y5.69 Z3.38 F1080.002 E115.54
G1 X2.36 Y5.69 Z3.38 F1080.002 E115.589
G1 X1.7 Y6.35 Z3.38 F1080.002 E115.638
G1 X0.81 Y6.11 Z3.38 F1080.002 E115.687
G1 X0.0 Y6.57 Z3.38 F1080.002 E115.736
G1 X-0.8 Y6.11 Z3.38 F1080.002 E115.785
G1 X-1.7 Y6.35 Z3.38 F1080.002 E115.834
G1 X-2.36 Y5.69 Z3.38 F1080.002 E115.883
G1 X-3.28 Y5.69 Z3.38 F1080.002 E115.932
G1 X-3.75 Y4.89 Z3.38 F1080.002 E115.981
G1 X-4.65 Y4.65 Z3.38 F1080.002 E116.031
M73 P13 (display progress)
G1 X-4.89 Y3.75 Z3.38 F1080.002 E116.08
G1 X-5.69 Y3.28 Z3.38 F1080.002 E116.129
G1 X-5.69 Y2.36 Z3.38 F1080.002 E116.178
G1 X-6.35 Y1.7 Z3.38 F1080.002 E116.227
G1 X-6.11 Y0.8 Z3.38 F1080.002 E116.276
G1 X-6.57 Y-0.0 Z3.38 F1080.002 E116.325
G1 X-6.11 Y-0.81 Z3.38 F1080.002 E116.374
G1 X-6.35 Y-1.7 Z3.38 F1080.002 E116.423
G1 X-5.69 Y-2.36 Z3.38 F1080.002 E116.472
G1 X-5.69 Y-3.29 Z3.38 F1080.002 E116.521
G1 X-4.89 Y-3.75 Z3.38 F1080.002 E116.57
G1 X-4.83 Y-3.97 Z3.38 F1080.002 E116.582
G1 F1200.0
G1 E115.582
G1 F1080.002
M103
(</edge>)
(</boundaryPerimeter>)
(<infill>)
(<infillBoundary>)
(<infillPoint> X-5.289 Y3.053 Z3.375 </infillPoint>)
(<infillPoint> X-5.289 Y2.192 Z3.375 </infillPoint>)
(<infillPoint> X-5.9 Y1.58 Z3.375 </infillPoint>)
(<infillPoint> X-5.676 Y0.747 Z3.375 </infillPoint>)
(<infillPoint> X-6.108 Y-0.0 Z3.375 </infillPoint>)
(<infillPoint> X-5.676 Y-0.748 Z3.375 </infillPoint>)
(<infillPoint> X-5.9 Y-1.581 Z3.375 </infillPoint>)
(<infillPoint> X-5.289 Y-2.191 Z3.375 </infillPoint>)
(<infillPoint> X-5.289 Y-3.054 Z3.375 </infillPoint>)
(<infillPoint> X-4.542 Y-3.484 Z3.375 </infillPoint>)
(<infillPoint> X-4.319 Y-4.319 Z3.375 </infillPoint>)
(<infillPoint> X-3.485 Y-4.542 Z3.375 </infillPoint>)
(<infillPoint> X-3.053 Y-5.289 Z3.375 </infillPoint>)
(<infillPoint> X-2.19 Y-5.289 Z3.375 </infillPoint>)
(<infillPoint> X-1.58 Y-5.9 Z3.375 </infillPoint>)
(<infillPoint> X-0.747 Y-5.676 Z3.375 </infillPoint>)
(<infillPoint> X0.0 Y-6.108 Z3.375 </infillPoint>)
(<infillPoint> X0.748 Y-5.676 Z3.375 </infillPoint>)
(<infillPoint> X1.581 Y-5.9 Z3.375 </infillPoint>)
(<infillPoint> X2.191 Y-5.289 Z3.375 </infillPoint>)
(<infillPoint> X3.054 Y-5.289 Z3.375 </infillPoint>)
(<infillPoint> X3.486 Y-4.542 Z3.375 </infillPoint>)
(<infillPoint> X4.32 Y-4.319 Z3.375 </infillPoint>)
(<infillPoint> X4.543 Y-3.484 Z3.375 </infillPoint>)
(<infillPoint> X5.29 Y-3.054 Z3.375 </infillPoint>)
(<infillPoint> X5.29 Y-2.191 Z3.375 </infillPoint>)
(<infillPoint> X5.901 Y-1.581 Z3.375 </infillPoint>)
(<infillPoint> X5.677 Y-0.747 Z3.375 </infillPoint>)
(<infillPoint> X6.108 Y-0.0 Z3.375 </infillPoint>)
(<infillPoint> X5.677 Y0.746 Z3.375 </infillPoint>)
(<infillPoint> X5.901 Y1.58 Z3.375 </infillPoint>)
(<infillPoint> X5.29 Y2.192 Z3.375 </infillPoint>)
(<infillPoint> X5.29 Y3.053 Z3.375 </infillPoint>)
(<infillPoint> X4.543 Y3.483 Z3.375 </infillPoint>)
(<infillPoint> X4.32 Y4.319 Z3.375 </infillPoint>)
(<infillPoint> X3.486 Y4.542 Z3.375 </infillPoint>)
(<infillPoint> X3.054 Y5.29 Z3.375 </infillPoint>)
(<infillPoint> X2.191 Y5.29 Z3.375 </infillPoint>)
(<infillPoint> X1.582 Y5.9 Z3.375 </infillPoint>)
(<infillPoint> X0.748 Y5.676 Z3.375 </infillPoint>)
(<infillPoint> X0.0 Y6.108 Z3.375 </infillPoint>)
(<infillPoint> X-0.747 Y5.676 Z3.375 </infillPoint>)
(<infillPoint> X-1.581 Y5.9 Z3.375 </infillPoint>)
(<infillPoint> X-2.19 Y5.29 Z3.375 </infillPoint>)
(<infillPoint> X-3.053 Y5.29 Z3.375 </infillPoint>)
(<infillPoint> X-3.485 Y4.542 Z3.375 </infillPoint>)
(<infillPoint> X-4.319 Y4.319 Z3.375 </infillPoint>)
(<infillPoint> X-4.542 Y3.483 Z3.375 </infillPoint>)
(</infillBoundary>)
;M108 R36.0
G1 X-0.0 Y-5.79 Z3.38 F4200.0
G1 F1200.0
G1 E116.582
G1 F4200.0
M101
G1 X0.4 Y-5.55 Z3.38 F2160.004 E116.606
G1 X0.8 Y-5.4 Z3.38 F2160.004 E116.629
G1 X1.2 Y-5.51 Z3.38 F2160.004 E116.651
G1 X1.6 Y-5.49 Z3.38 F2160.004 E116.672
G1 X2.0 Y-5.08 Z3.38 F2160.004 E116.702
G1 X2.4 Y-5.01 Z3.38 F2160.004 E116.723
G1 X2.8 Y-5.01 Z3.38 F2160.004 E116.744
G1 X3.2 Y-4.48 Z3.38 F2160.004 E116.78
G1 X3.6 Y-4.22 Z3.38 F2160.004 E116.805
G1 X4.0 Y-4.11 Z3.38 F2160.004 E116.827
G1 X4.4 Y-3.24 Z3.38 F2160.004 E116.877
G1 X4.8 Y-3.01 Z3.38 F2160.004 E116.902
G1 X5.2 Y-1.89 Z3.38 F2160.004 E116.965
G1 X5.2 Y1.89 Z3.38 F2160.004 E117.164
G1 X4.8 Y3.01 Z3.38 F2160.004 E117.227
G1 X4.4 Y3.24 Z3.38 F2160.004 E117.252
G1 X4.0 Y4.11 Z3.38 F2160.004 E117.302
G1 X3.6 Y4.22 Z3.38 F2160.004 E117.324
G1 X3.2 Y4.48 Z3.38 F2160.004 E117.349
G1 X2.8 Y5.01 Z3.38 F2160.004 E117.384
G1 X2.4 Y5.01 Z3.38 F2160.004 E117.406
G1 X2.0 Y5.09 Z3.38 F2160.004 E117.427
G1 X1.6 Y5.49 Z3.38 F2160.004 E117.457
G1 X1.2 Y5.51 Z3.38 F2160.004 E117.478
G1 X0.8 Y5.4 Z3.38 F2160.004 E117.5
G1 X0.4 Y5.55 Z3.38 F2160.004 E117.523
G1 X0.0 Y5.79 Z3.38 F2160.004 E117.547
G1 X-0.4 Y5.55 Z3.38 F2160.004 E117.571
G1 X-0.8 Y5.4 Z3.38 F2160.004 E117.594
G1 X-1.2 Y5.51 Z3.38 F2160.004 E117.616
G1 X-1.6 Y5.48 Z3.38 F2160.004 E117.637
G1 X-2.0 Y5.08 Z3.38 F2160.004 E117.667
G1 X-2.4 Y5.01 Z3.38 F2160.004 E117.688
G1 X-2.8 Y5.01 Z3.38 F2160.004 E117.71
G1 X-3.2 Y4.47 Z3.38 F2160.004 E117.745
G1 X-3.6 Y4.22 Z3.38 F2160.004 E117.77
G1 X-4.0 Y4.11 Z3.38 F2160.004 E117.792
G1 X-4.4 Y3.24 Z3.38 F2160.004 E117.842
G1 X-4.8 Y3.01 Z3.38 F2160.004 E117.867
G1 X-5.2 Y1.89 Z3.38 F2160.004 E117.93
G1 X-5.6 Y0.32 Z3.38 F2160.004 E118.015
G1 X-5.6 Y-0.32 Z3.38 F2160.004 E118.049
G1 X-5.2 Y-1.88 Z3.38 F2160.004 E118.134
G1 X-4.8 Y-3.01 Z3.38 F2160.004 E118.198
G1 X-4.4 Y-3.24 Z3.38 F2160.004 E118.222
G1 X-4.0 Y-4.11 Z3.38 F2160.004 E118.273
G1 X-3.6 Y-4.22 Z3.38 F2160.004 E118.295
G1 X-3.2 Y-4.47 Z3.38 F2160.004 E118.32
G1 X-2.8 Y-5.01 Z3.38 F2160.004 E118.355
G1 X-2.4 Y-5.01 Z3.38 F2160.004 E118.376
G1 X-2.0 Y-5.08 Z3.38 F2160.004 E118.397
G1 X-1.6 Y-5.48 Z3.38 F2160.004 E118.427
G1 X-1.2 Y-5.51 Z3.38 F2160.004 E118.449
G1 X-0.8 Y-5.4 Z3.38 F2160.004 E118.47
G1 X-0.4 Y-5.55 Z3.38 F2160.004 E118.493
G1 F1200.0
G1 E117.493
G1 F2160.004
M103
G1 X5.6 Y0.32 Z3.38 F4200.0
G1 F1200.0
G1 E118.493
G1 F4200.0
M101
G1 X5.6 Y-0.32 Z3.38 F2160.004 E118.527
G1 F1200.0
G1 E117.527
G1 F2160.004
M103
(</infill>)
(</nestedRing>)
(</rotation>)
;M108 R36.68
(</layer>)
(<layer> 3.645 )
(<rotation> (-1+1.22464679915e-16j) )
(<nestedRing>)
(<boundaryPerimeter>)
(<boundaryPoint> X-5.889 Y3.4 Z3.645 </boundaryPoint>)
(<boundaryPoint> X-5.889 Y2.44 Z3.645 </boundaryPoint>)
(<boundaryPoint> X-6.569 Y1.759 Z3.645 </boundaryPoint>)
(<boundaryPoint> X-6.32 Y0.832 Z3.645 </boundaryPoint>)
(<boundaryPoint> X-6.801 Y0.0 Z3.645 </boundaryPoint>)
(<boundaryPoint> X-6.32 Y-0.833 Z3.645 </boundaryPoint>)
(<boundaryPoint> X-6.569 Y-1.76 Z3.645 </boundaryPoint>)
(<boundaryPoint> X-5.889 Y-2.44 Z3.645 </boundaryPoint>)
(<boundaryPoint> X-5.889 Y-3.401 Z3.645 </boundaryPoint>)
(<boundaryPoint> X-5.057 Y-3.88 Z3.645 </boundaryPoint>)
(<boundaryPoint> X-4.809 Y-4.809 Z3.645 </boundaryPoint>)
(<boundaryPoint> X-3.88 Y-5.057 Z3.645 </boundaryPoint>)
(<boundaryPoint> X-3.4 Y-5.889 Z3.645 </boundaryPoint>)
(<boundaryPoint> X-2.439 Y-5.889 Z3.645 </boundaryPoint>)
(<boundaryPoint> X-1.76 Y-6.569 Z3.645 </boundaryPoint>)
(<boundaryPoint> X-0.832 Y-6.32 Z3.645 </boundaryPoint>)
(<boundaryPoint> X-0.0 Y-6.801 Z3.645 </boundaryPoint>)
(<boundaryPoint> X0.833 Y-6.32 Z3.645 </boundaryPoint>)
(<boundaryPoint> X1.761 Y-6.569 Z3.645 </boundaryPoint>)
(<boundaryPoint> X2.44 Y-5.889 Z3.645 </boundaryPoint>)
(<boundaryPoint> X3.401 Y-5.889 Z3.645 </boundaryPoint>)
(<boundaryPoint> X3.881 Y-5.057 Z3.645 </boundaryPoint>)
(<boundaryPoint> X4.81 Y-4.809 Z3.645 </boundaryPoint>)
(<boundaryPoint> X5.058 Y-3.88 Z3.645 </boundaryPoint>)
(<boundaryPoint> X5.89 Y-3.401 Z3.645 </boundaryPoint>)
(<boundaryPoint> X5.89 Y-2.44 Z3.645 </boundaryPoint>)
(<boundaryPoint> X6.57 Y-1.76 Z3.645 </boundaryPoint>)
(<boundaryPoint> X6.321 Y-0.832 Z3.645 </boundaryPoint>)
(<boundaryPoint> X6.801 Y-0.0 Z3.645 </boundaryPoint>)
(<boundaryPoint> X6.321 Y0.831 Z3.645 </boundaryPoint>)
(<boundaryPoint> X6.57 Y1.759 Z3.645 </boundaryPoint>)
(<boundaryPoint> X5.89 Y2.44 Z3.645 </boundaryPoint>)
(<boundaryPoint> X5.89 Y3.4 Z3.645 </boundaryPoint>)
(<boundaryPoint> X5.058 Y3.879 Z3.645 </boundaryPoint>)
(<boundaryPoint> X4.81 Y4.809 Z3.645 </boundaryPoint>)
(<boundaryPoint> X3.881 Y5.057 Z3.645 </boundaryPoint>)
(<boundaryPoint> X3.401 Y5.89 Z3.645 </boundaryPoint>)
(<boundaryPoint> X2.44 Y5.89 Z3.645 </boundaryPoint>)
(<boundaryPoint> X1.761 Y6.569 Z3.645 </boundaryPoint>)
(<boundaryPoint> X0.833 Y6.32 Z3.645 </boundaryPoint>)
(<boundaryPoint> X0.0 Y6.801 Z3.645 </boundaryPoint>)
(<boundaryPoint> X-0.832 Y6.32 Z3.645 </boundaryPoint>)
(<boundaryPoint> X-1.76 Y6.569 Z3.645 </boundaryPoint>)
(<boundaryPoint> X-2.439 Y5.89 Z3.645 </boundaryPoint>)
(<boundaryPoint> X-3.4 Y5.89 Z3.645 </boundaryPoint>)
(<boundaryPoint> X-3.88 Y5.057 Z3.645 </boundaryPoint>)
(<boundaryPoint> X-4.809 Y4.809 Z3.645 </boundaryPoint>)
(<boundaryPoint> X-5.057 Y3.879 Z3.645 </boundaryPoint>)
(<loop> outer )
G1 X-4.3 Y-4.33 Z3.65 F4200.0
G1 F1200.0
G1 E118.527
G1 F4200.0
M101
G1 X-3.49 Y-4.54 Z3.65 F2201.04 E118.571
G1 X-3.05 Y-5.29 Z3.65 F2201.04 E118.617
G1 X-2.19 Y-5.29 Z3.65 F2201.04 E118.663
G1 X-1.58 Y-5.9 Z3.65 F2201.04 E118.708
G1 X-0.75 Y-5.68 Z3.65 F2201.04 E118.754
G1 X0.0 Y-6.11 Z3.65 F2201.04 E118.799
G1 X0.75 Y-5.68 Z3.65 F2201.04 E118.845
G1 X1.58 Y-5.9 Z3.65 F2201.04 E118.89
G1 X2.19 Y-5.29 Z3.65 F2201.04 E118.936
G1 X3.05 Y-5.29 Z3.65 F2201.04 E118.982
G1 X3.49 Y-4.54 Z3.65 F2201.04 E119.027
G1 X4.32 Y-4.32 Z3.65 F2201.04 E119.073
G1 X4.54 Y-3.48 Z3.65 F2201.04 E119.118
G1 X5.29 Y-3.05 Z3.65 F2201.04 E119.164
G1 X5.29 Y-2.19 Z3.65 F2201.04 E119.21
G1 X5.9 Y-1.58 Z3.65 F2201.04 E119.255
G1 X5.68 Y-0.75 Z3.65 F2201.04 E119.301
G1 X6.11 Y-0.0 Z3.65 F2201.04 E119.346
G1 X5.68 Y0.75 Z3.65 F2201.04 E119.392
G1 X5.9 Y1.58 Z3.65 F2201.04 E119.437
G1 X5.29 Y2.19 Z3.65 F2201.04 E119.483
G1 X5.29 Y3.05 Z3.65 F2201.04 E119.529
G1 X4.54 Y3.48 Z3.65 F2201.04 E119.574
G1 X4.32 Y4.32 Z3.65 F2201.04 E119.62
G1 X3.49 Y4.54 Z3.65 F2201.04 E119.665
G1 X3.05 Y5.29 Z3.65 F2201.04 E119.711
G1 X2.19 Y5.29 Z3.65 F2201.04 E119.757
G1 X1.58 Y5.9 Z3.65 F2201.04 E119.802
G1 X0.75 Y5.68 Z3.65 F2201.04 E119.848
G1 X0.0 Y6.11 Z3.65 F2201.04 E119.893
G1 X-0.75 Y5.68 Z3.65 F2201.04 E119.939
G1 X-1.58 Y5.9 Z3.65 F2201.04 E119.985
G1 X-2.19 Y5.29 Z3.65 F2201.04 E120.03
G1 X-3.05 Y5.29 Z3.65 F2201.04 E120.076
G1 X-3.49 Y4.54 Z3.65 F2201.04 E120.121
G1 X-4.32 Y4.32 Z3.65 F2201.04 E120.167
G1 X-4.54 Y3.48 Z3.65 F2201.04 E120.213
G1 X-5.29 Y3.05 Z3.65 F2201.04 E120.258
G1 X-5.29 Y2.19 Z3.65 F2201.04 E120.304
G1 X-5.9 Y1.58 Z3.65 F2201.04 E120.349
G1 X-5.68 Y0.75 Z3.65 F2201.04 E120.395
G1 X-6.11 Y-0.0 Z3.65 F2201.04 E120.44
G1 X-5.68 Y-0.75 Z3.65 F2201.04 E120.486
G1 X-5.9 Y-1.58 Z3.65 F2201.04 E120.532
G1 X-5.29 Y-2.19 Z3.65 F2201.04 E120.577
G1 X-5.29 Y-3.05 Z3.65 F2201.04 E120.623
G1 X-4.54 Y-3.48 Z3.65 F2201.04 E120.668
G1 X-4.32 Y-4.32 Z3.65 F2201.04 E120.714
G1 X-4.3 Y-4.33 Z3.65 F2201.04 E120.715
G1 F1200.0
G1 E120.715
G1 F2201.04
M103
(</loop>)
(<edge> outer )
;M108 R18.34
G1 X-4.7 Y-4.44 Z3.65 F4200.0
G1 F1200.0
G1 E120.715
G1 F4200.0
M101
G1 X-4.65 Y-4.65 Z3.65 F1100.52 E120.726
G1 X-3.75 Y-4.89 Z3.65 F1100.52 E120.775
G1 X-3.28 Y-5.69 Z3.65 F1100.52 E120.824
G1 X-2.36 Y-5.69 Z3.65 F1100.52 E120.873
G1 X-1.7 Y-6.35 Z3.65 F1100.52 E120.922
G1 X-0.8 Y-6.11 Z3.65 F1100.52 E120.971
G1 X0.0 Y-6.57 Z3.65 F1100.52 E121.021
G1 X0.81 Y-6.11 Z3.65 F1100.52 E121.07
G1 X1.7 Y-6.35 Z3.65 F1100.52 E121.119
G1 X2.36 Y-5.69 Z3.65 F1100.52 E121.168
G1 X3.29 Y-5.69 Z3.65 F1100.52 E121.217
G1 X3.75 Y-4.89 Z3.65 F1100.52 E121.266
G1 X4.65 Y-4.65 Z3.65 F1100.52 E121.315
G1 X4.89 Y-3.75 Z3.65 F1100.52 E121.364
G1 X5.69 Y-3.29 Z3.65 F1100.52 E121.413
G1 X5.69 Y-2.36 Z3.65 F1100.52 E121.462
G1 X6.35 Y-1.7 Z3.65 F1100.52 E121.511
G1 X6.11 Y-0.8 Z3.65 F1100.52 E121.56
G1 X6.57 Y-0.0 Z3.65 F1100.52 E121.609
G1 X6.11 Y0.8 Z3.65 F1100.52 E121.658
G1 X6.35 Y1.7 Z3.65 F1100.52 E121.707
G1 X5.69 Y2.36 Z3.65 F1100.52 E121.756
G1 X5.69 Y3.28 Z3.65 F1100.52 E121.805
G1 X4.89 Y3.75 Z3.65 F1100.52 E121.854
G1 X4.65 Y4.65 Z3.65 F1100.52 E121.903
G1 X3.75 Y4.89 Z3.65 F1100.52 E121.952
G1 X3.29 Y5.69 Z3.65 F1100.52 E122.001
G1 X2.36 Y5.69 Z3.65 F1100.52 E122.05
G1 X1.7 Y6.35 Z3.65 F1100.52 E122.099
G1 X0.81 Y6.11 Z3.65 F1100.52 E122.148
G1 X0.0 Y6.57 Z3.65 F1100.52 E122.198
G1 X-0.8 Y6.11 Z3.65 F1100.52 E122.247
G1 X-1.7 Y6.35 Z3.65 F1100.52 E122.296
G1 X-2.36 Y5.69 Z3.65 F1100.52 E122.345
G1 X-3.28 Y5.69 Z3.65 F1100.52 E122.394
G1 X-3.75 Y4.89 Z3.65 F1100.52 E122.443
G1 X-4.65 Y4.65 Z3.65 F1100.52 E122.492
G1 X-4.89 Y3.75 Z3.65 F1100.52 E122.541
G1 X-5.69 Y3.28 Z3.65 F1100.52 E122.59
G1 X-5.69 Y2.36 Z3.65 F1100.52 E122.639
G1 X-6.35 Y1.7 Z3.65 F1100.52 E122.688
G1 X-6.11 Y0.8 Z3.65 F1100.52 E122.737
G1 X-6.57 Y-0.0 Z3.65 F1100.52 E122.786
G1 X-6.11 Y-0.81 Z3.65 F1100.52 E122.835
G1 X-6.35 Y-1.7 Z3.65 F1100.52 E122.884
G1 X-5.69 Y-2.36 Z3.65 F1100.52 E122.933
G1 X-5.69 Y-3.29 Z3.65 F1100.52 E122.982
G1 X-4.89 Y-3.75 Z3.65 F1100.52 E123.031
G1 X-4.71 Y-4.42 Z3.65 F1100.52 E123.068
M73 P14 (display progress)
G1 X-4.7 Y-4.44 Z3.65 F1100.52 E123.069
G1 F1200.0
G1 E122.069
G1 F1100.52
M103
(</edge>)
(</boundaryPerimeter>)
(<infill>)
(<infillBoundary>)
(<infillPoint> X-5.289 Y3.053 Z3.645 </infillPoint>)
(<infillPoint> X-5.289 Y2.192 Z3.645 </infillPoint>)
(<infillPoint> X-5.9 Y1.58 Z3.645 </infillPoint>)
(<infillPoint> X-5.676 Y0.747 Z3.645 </infillPoint>)
(<infillPoint> X-6.108 Y-0.0 Z3.645 </infillPoint>)
(<infillPoint> X-5.676 Y-0.748 Z3.645 </infillPoint>)
(<infillPoint> X-5.9 Y-1.581 Z3.645 </infillPoint>)
(<infillPoint> X-5.289 Y-2.191 Z3.645 </infillPoint>)
(<infillPoint> X-5.289 Y-3.054 Z3.645 </infillPoint>)
(<infillPoint> X-4.542 Y-3.484 Z3.645 </infillPoint>)
(<infillPoint> X-4.319 Y-4.319 Z3.645 </infillPoint>)
(<infillPoint> X-3.485 Y-4.542 Z3.645 </infillPoint>)
(<infillPoint> X-3.053 Y-5.289 Z3.645 </infillPoint>)
(<infillPoint> X-2.19 Y-5.289 Z3.645 </infillPoint>)
(<infillPoint> X-1.58 Y-5.9 Z3.645 </infillPoint>)
(<infillPoint> X-0.747 Y-5.676 Z3.645 </infillPoint>)
(<infillPoint> X0.0 Y-6.108 Z3.645 </infillPoint>)
(<infillPoint> X0.748 Y-5.676 Z3.645 </infillPoint>)
(<infillPoint> X1.581 Y-5.9 Z3.645 </infillPoint>)
(<infillPoint> X2.191 Y-5.289 Z3.645 </infillPoint>)
(<infillPoint> X3.054 Y-5.289 Z3.645 </infillPoint>)
(<infillPoint> X3.486 Y-4.542 Z3.645 </infillPoint>)
(<infillPoint> X4.32 Y-4.319 Z3.645 </infillPoint>)
(<infillPoint> X4.543 Y-3.484 Z3.645 </infillPoint>)
(<infillPoint> X5.29 Y-3.054 Z3.645 </infillPoint>)
(<infillPoint> X5.29 Y-2.191 Z3.645 </infillPoint>)
(<infillPoint> X5.901 Y-1.581 Z3.645 </infillPoint>)
(<infillPoint> X5.677 Y-0.747 Z3.645 </infillPoint>)
(<infillPoint> X6.108 Y-0.0 Z3.645 </infillPoint>)
(<infillPoint> X5.677 Y0.746 Z3.645 </infillPoint>)
(<infillPoint> X5.901 Y1.58 Z3.645 </infillPoint>)
(<infillPoint> X5.29 Y2.192 Z3.645 </infillPoint>)
(<infillPoint> X5.29 Y3.053 Z3.645 </infillPoint>)
(<infillPoint> X4.543 Y3.483 Z3.645 </infillPoint>)
(<infillPoint> X4.32 Y4.319 Z3.645 </infillPoint>)
(<infillPoint> X3.486 Y4.542 Z3.645 </infillPoint>)
(<infillPoint> X3.054 Y5.29 Z3.645 </infillPoint>)
(<infillPoint> X2.191 Y5.29 Z3.645 </infillPoint>)
(<infillPoint> X1.582 Y5.9 Z3.645 </infillPoint>)
(<infillPoint> X0.748 Y5.676 Z3.645 </infillPoint>)
(<infillPoint> X0.0 Y6.108 Z3.645 </infillPoint>)
(<infillPoint> X-0.747 Y5.676 Z3.645 </infillPoint>)
(<infillPoint> X-1.581 Y5.9 Z3.645 </infillPoint>)
(<infillPoint> X-2.19 Y5.29 Z3.645 </infillPoint>)
(<infillPoint> X-3.053 Y5.29 Z3.645 </infillPoint>)
(<infillPoint> X-3.485 Y4.542 Z3.645 </infillPoint>)
(<infillPoint> X-4.319 Y4.319 Z3.645 </infillPoint>)
(<infillPoint> X-4.542 Y3.483 Z3.645 </infillPoint>)
(</infillBoundary>)
;M108 R36.68
G1 X0.32 Y5.6 Z3.65 F4200.0
G1 F1200.0
G1 E123.069
G1 F4200.0
M101
G1 X-0.32 Y5.6 Z3.65 F2201.04 E123.103
G1 F1200.0
G1 E122.103
G1 F2201.04
M103
G1 X5.79 Y-0.0 Z3.65 F4200.0
G1 F1200.0
G1 E123.103
G1 F4200.0
M101
G1 X5.55 Y0.4 Z3.65 F2201.04 E123.127
G1 X5.4 Y0.8 Z3.65 F2201.04 E123.15
G1 X5.51 Y1.2 Z3.65 F2201.04 E123.172
G1 X5.49 Y1.6 Z3.65 F2201.04 E123.193
G1 X5.09 Y2.0 Z3.65 F2201.04 E123.223
G1 X5.01 Y2.4 Z3.65 F2201.04 E123.244
G1 X5.01 Y2.8 Z3.65 F2201.04 E123.265
G1 X4.47 Y3.2 Z3.65 F2201.04 E123.301
G1 X4.22 Y3.6 Z3.65 F2201.04 E123.326
G1 X4.12 Y4.0 Z3.65 F2201.04 E123.348
G1 X3.24 Y4.4 Z3.65 F2201.04 E123.398
G1 X3.01 Y4.8 Z3.65 F2201.04 E123.423
G1 X1.89 Y5.2 Z3.65 F2201.04 E123.486
G1 X-1.88 Y5.2 Z3.65 F2201.04 E123.685
G1 X-3.01 Y4.8 Z3.65 F2201.04 E123.748
G1 X-3.24 Y4.4 Z3.65 F2201.04 E123.772
G1 X-4.11 Y4.0 Z3.65 F2201.04 E123.823
G1 X-4.22 Y3.6 Z3.65 F2201.04 E123.845
G1 X-4.47 Y3.2 Z3.65 F2201.04 E123.87
G1 X-5.01 Y2.8 Z3.65 F2201.04 E123.905
G1 X-5.01 Y2.4 Z3.65 F2201.04 E123.926
G1 X-5.09 Y2.0 Z3.65 F2201.04 E123.948
G1 X-5.48 Y1.6 Z3.65 F2201.04 E123.978
G1 X-5.51 Y1.2 Z3.65 F2201.04 E123.999
G1 X-5.4 Y0.8 Z3.65 F2201.04 E124.021
G1 X-5.55 Y0.4 Z3.65 F2201.04 E124.043
G1 X-5.79 Y0.0 Z3.65 F2201.04 E124.068
G1 X-5.55 Y-0.4 Z3.65 F2201.04 E124.092
G1 X-5.4 Y-0.8 Z3.65 F2201.04 E124.115
G1 X-5.51 Y-1.2 Z3.65 F2201.04 E124.137
G1 X-5.48 Y-1.6 Z3.65 F2201.04 E124.158
G1 X-5.08 Y-2.0 Z3.65 F2201.04 E124.188
G1 X-5.01 Y-2.4 Z3.65 F2201.04 E124.209
G1 X-5.01 Y-2.8 Z3.65 F2201.04 E124.23
G1 X-4.47 Y-3.2 Z3.65 F2201.04 E124.266
G1 X-4.22 Y-3.6 Z3.65 F2201.04 E124.291
G1 X-4.11 Y-4.0 Z3.65 F2201.04 E124.313
G1 X-3.24 Y-4.4 Z3.65 F2201.04 E124.363
G1 X-3.01 Y-4.8 Z3.65 F2201.04 E124.388
G1 X-1.88 Y-5.2 Z3.65 F2201.04 E124.451
G1 X-0.32 Y-5.6 Z3.65 F2201.04 E124.536
G1 X0.32 Y-5.6 Z3.65 F2201.04 E124.57
G1 X1.88 Y-5.2 Z3.65 F2201.04 E124.655
G1 X3.01 Y-4.8 Z3.65 F2201.04 E124.718
G1 X3.24 Y-4.4 Z3.65 F2201.04 E124.743
G1 X4.12 Y-4.0 Z3.65 F2201.04 E124.793
G1 X4.22 Y-3.6 Z3.65 F2201.04 E124.815
G1 X4.47 Y-3.2 Z3.65 F2201.04 E124.84
G1 X5.01 Y-2.8 Z3.65 F2201.04 E124.876
G1 X5.01 Y-2.4 Z3.65 F2201.04 E124.897
G1 X5.09 Y-2.0 Z3.65 F2201.04 E124.918
G1 X5.49 Y-1.6 Z3.65 F2201.04 E124.948
G1 X5.51 Y-1.2 Z3.65 F2201.04 E124.969
G1 X5.4 Y-0.8 Z3.65 F2201.04 E124.991
G1 X5.55 Y-0.4 Z3.65 F2201.04 E125.014
G1 F1200.0
G1 E124.014
G1 F2201.04
M103
(</infill>)
(</nestedRing>)
(</rotation>)
;M108 R35.99
(</layer>)
(<layer> 3.915 )
(<rotation> (6.12323399574e-17+1j) )
(<nestedRing>)
(<boundaryPerimeter>)
(<boundaryPoint> X-5.889 Y3.4 Z3.915 </boundaryPoint>)
(<boundaryPoint> X-5.889 Y2.44 Z3.915 </boundaryPoint>)
(<boundaryPoint> X-6.569 Y1.759 Z3.915 </boundaryPoint>)
(<boundaryPoint> X-6.32 Y0.832 Z3.915 </boundaryPoint>)
(<boundaryPoint> X-6.801 Y0.0 Z3.915 </boundaryPoint>)
(<boundaryPoint> X-6.32 Y-0.833 Z3.915 </boundaryPoint>)
(<boundaryPoint> X-6.569 Y-1.76 Z3.915 </boundaryPoint>)
(<boundaryPoint> X-5.889 Y-2.44 Z3.915 </boundaryPoint>)
(<boundaryPoint> X-5.889 Y-3.401 Z3.915 </boundaryPoint>)
(<boundaryPoint> X-5.057 Y-3.88 Z3.915 </boundaryPoint>)
(<boundaryPoint> X-4.809 Y-4.809 Z3.915 </boundaryPoint>)
(<boundaryPoint> X-3.88 Y-5.057 Z3.915 </boundaryPoint>)
(<boundaryPoint> X-3.4 Y-5.889 Z3.915 </boundaryPoint>)
(<boundaryPoint> X-2.439 Y-5.889 Z3.915 </boundaryPoint>)
(<boundaryPoint> X-1.76 Y-6.569 Z3.915 </boundaryPoint>)
(<boundaryPoint> X-0.832 Y-6.32 Z3.915 </boundaryPoint>)
(<boundaryPoint> X-0.0 Y-6.801 Z3.915 </boundaryPoint>)
(<boundaryPoint> X0.833 Y-6.32 Z3.915 </boundaryPoint>)
(<boundaryPoint> X1.761 Y-6.569 Z3.915 </boundaryPoint>)
(<boundaryPoint> X2.44 Y-5.889 Z3.915 </boundaryPoint>)
(<boundaryPoint> X3.401 Y-5.889 Z3.915 </boundaryPoint>)
(<boundaryPoint> X3.881 Y-5.057 Z3.915 </boundaryPoint>)
(<boundaryPoint> X4.81 Y-4.809 Z3.915 </boundaryPoint>)
(<boundaryPoint> X5.058 Y-3.88 Z3.915 </boundaryPoint>)
(<boundaryPoint> X5.89 Y-3.401 Z3.915 </boundaryPoint>)
(<boundaryPoint> X5.89 Y-2.44 Z3.915 </boundaryPoint>)
(<boundaryPoint> X6.57 Y-1.76 Z3.915 </boundaryPoint>)
(<boundaryPoint> X6.321 Y-0.832 Z3.915 </boundaryPoint>)
(<boundaryPoint> X6.801 Y-0.0 Z3.915 </boundaryPoint>)
(<boundaryPoint> X6.321 Y0.831 Z3.915 </boundaryPoint>)
(<boundaryPoint> X6.57 Y1.759 Z3.915 </boundaryPoint>)
(<boundaryPoint> X5.89 Y2.44 Z3.915 </boundaryPoint>)
(<boundaryPoint> X5.89 Y3.4 Z3.915 </boundaryPoint>)
(<boundaryPoint> X5.058 Y3.879 Z3.915 </boundaryPoint>)
(<boundaryPoint> X4.81 Y4.809 Z3.915 </boundaryPoint>)
(<boundaryPoint> X3.881 Y5.057 Z3.915 </boundaryPoint>)
(<boundaryPoint> X3.401 Y5.89 Z3.915 </boundaryPoint>)
(<boundaryPoint> X2.44 Y5.89 Z3.915 </boundaryPoint>)
(<boundaryPoint> X1.761 Y6.569 Z3.915 </boundaryPoint>)
(<boundaryPoint> X0.833 Y6.32 Z3.915 </boundaryPoint>)
(<boundaryPoint> X0.0 Y6.801 Z3.915 </boundaryPoint>)
(<boundaryPoint> X-0.832 Y6.32 Z3.915 </boundaryPoint>)
(<boundaryPoint> X-1.76 Y6.569 Z3.915 </boundaryPoint>)
(<boundaryPoint> X-2.439 Y5.89 Z3.915 </boundaryPoint>)
(<boundaryPoint> X-3.4 Y5.89 Z3.915 </boundaryPoint>)
(<boundaryPoint> X-3.88 Y5.057 Z3.915 </boundaryPoint>)
(<boundaryPoint> X-4.809 Y4.809 Z3.915 </boundaryPoint>)
(<boundaryPoint> X-5.057 Y3.879 Z3.915 </boundaryPoint>)
(<loop> outer )
G1 X-4.39 Y-4.05 Z3.92 F4200.0
G1 F1200.0
G1 E125.014
G1 F4200.0
M101
G1 X-4.32 Y-4.32 Z3.92 F2159.401 E125.029
G1 X-3.49 Y-4.54 Z3.92 F2159.401 E125.074
G1 X-3.05 Y-5.29 Z3.92 F2159.401 E125.12
G1 X-2.19 Y-5.29 Z3.92 F2159.401 E125.166
G1 X-1.58 Y-5.9 Z3.92 F2159.401 E125.211
G1 X-0.75 Y-5.68 Z3.92 F2159.401 E125.257
G1 X0.0 Y-6.11 Z3.92 F2159.401 E125.302
G1 X0.75 Y-5.68 Z3.92 F2159.401 E125.348
G1 X1.58 Y-5.9 Z3.92 F2159.401 E125.393
G1 X2.19 Y-5.29 Z3.92 F2159.401 E125.439
G1 X3.05 Y-5.29 Z3.92 F2159.401 E125.485
G1 X3.49 Y-4.54 Z3.92 F2159.401 E125.53
G1 X4.32 Y-4.32 Z3.92 F2159.401 E125.576
G1 X4.54 Y-3.48 Z3.92 F2159.401 E125.621
G1 X5.29 Y-3.05 Z3.92 F2159.401 E125.667
G1 X5.29 Y-2.19 Z3.92 F2159.401 E125.713
G1 X5.9 Y-1.58 Z3.92 F2159.401 E125.758
G1 X5.68 Y-0.75 Z3.92 F2159.401 E125.804
G1 X6.11 Y-0.0 Z3.92 F2159.401 E125.849
G1 X5.68 Y0.75 Z3.92 F2159.401 E125.895
G1 X5.9 Y1.58 Z3.92 F2159.401 E125.941
G1 X5.29 Y2.19 Z3.92 F2159.401 E125.986
G1 X5.29 Y3.05 Z3.92 F2159.401 E126.032
G1 X4.54 Y3.48 Z3.92 F2159.401 E126.077
G1 X4.32 Y4.32 Z3.92 F2159.401 E126.123
G1 X3.49 Y4.54 Z3.92 F2159.401 E126.169
G1 X3.05 Y5.29 Z3.92 F2159.401 E126.214
G1 X2.19 Y5.29 Z3.92 F2159.401 E126.26
G1 X1.58 Y5.9 Z3.92 F2159.401 E126.305
G1 X0.75 Y5.68 Z3.92 F2159.401 E126.351
G1 X0.0 Y6.11 Z3.92 F2159.401 E126.397
G1 X-0.75 Y5.68 Z3.92 F2159.401 E126.442
G1 X-1.58 Y5.9 Z3.92 F2159.401 E126.488
G1 X-2.19 Y5.29 Z3.92 F2159.401 E126.533
G1 X-3.05 Y5.29 Z3.92 F2159.401 E126.579
G1 X-3.49 Y4.54 Z3.92 F2159.401 E126.624
G1 X-4.32 Y4.32 Z3.92 F2159.401 E126.67
G1 X-4.54 Y3.48 Z3.92 F2159.401 E126.716
G1 X-5.29 Y3.05 Z3.92 F2159.401 E126.761
G1 X-5.29 Y2.19 Z3.92 F2159.401 E126.807
G1 X-5.9 Y1.58 Z3.92 F2159.401 E126.852
G1 X-5.68 Y0.75 Z3.92 F2159.401 E126.898
G1 X-6.11 Y-0.0 Z3.92 F2159.401 E126.944
G1 X-5.68 Y-0.75 Z3.92 F2159.401 E126.989
G1 X-5.9 Y-1.58 Z3.92 F2159.401 E127.035
G1 X-5.29 Y-2.19 Z3.92 F2159.401 E127.08
G1 X-5.29 Y-3.05 Z3.92 F2159.401 E127.126
G1 X-4.54 Y-3.48 Z3.92 F2159.401 E127.172
G1 X-4.39 Y-4.05 Z3.92 F2159.401 E127.202
G1 F1200.0
G1 E127.202
G1 F2159.401
M103
(</loop>)
(<edge> outer )
;M108 R18.0
G1 X-4.78 Y-4.15 Z3.92 F4200.0
G1 F1200.0
G1 E127.202
G1 F4200.0
M101
G1 X-4.71 Y-4.42 Z3.92 F1079.7 E127.217
G1 X-4.65 Y-4.65 Z3.92 F1079.7 E127.229
G1 X-3.75 Y-4.89 Z3.92 F1079.7 E127.279
G1 X-3.28 Y-5.69 Z3.92 F1079.7 E127.328
G1 X-2.36 Y-5.69 Z3.92 F1079.7 E127.377
G1 X-1.7 Y-6.35 Z3.92 F1079.7 E127.426
G1 X-0.8 Y-6.11 Z3.92 F1079.7 E127.475
G1 X0.0 Y-6.57 Z3.92 F1079.7 E127.524
G1 X0.81 Y-6.11 Z3.92 F1079.7 E127.573
G1 X1.7 Y-6.35 Z3.92 F1079.7 E127.622
G1 X2.36 Y-5.69 Z3.92 F1079.7 E127.671
G1 X3.29 Y-5.69 Z3.92 F1079.7 E127.72
G1 X3.75 Y-4.89 Z3.92 F1079.7 E127.769
G1 X4.65 Y-4.65 Z3.92 F1079.7 E127.818
G1 X4.89 Y-3.75 Z3.92 F1079.7 E127.867
G1 X5.69 Y-3.29 Z3.92 F1079.7 E127.916
G1 X5.69 Y-2.36 Z3.92 F1079.7 E127.965
G1 X6.35 Y-1.7 Z3.92 F1079.7 E128.014
G1 X6.11 Y-0.8 Z3.92 F1079.7 E128.063
G1 X6.57 Y-0.0 Z3.92 F1079.7 E128.113
G1 X6.11 Y0.8 Z3.92 F1079.7 E128.162
G1 X6.35 Y1.7 Z3.92 F1079.7 E128.211
G1 X5.69 Y2.36 Z3.92 F1079.7 E128.26
G1 X5.69 Y3.28 Z3.92 F1079.7 E128.309
G1 X4.89 Y3.75 Z3.92 F1079.7 E128.358
G1 X4.65 Y4.65 Z3.92 F1079.7 E128.407
G1 X3.75 Y4.89 Z3.92 F1079.7 E128.456
G1 X3.29 Y5.69 Z3.92 F1079.7 E128.505
G1 X2.36 Y5.69 Z3.92 F1079.7 E128.554
G1 X1.7 Y6.35 Z3.92 F1079.7 E128.603
G1 X0.81 Y6.11 Z3.92 F1079.7 E128.652
G1 X0.0 Y6.57 Z3.92 F1079.7 E128.701
G1 X-0.8 Y6.11 Z3.92 F1079.7 E128.75
G1 X-1.7 Y6.35 Z3.92 F1079.7 E128.799
G1 X-2.36 Y5.69 Z3.92 F1079.7 E128.848
G1 X-3.28 Y5.69 Z3.92 F1079.7 E128.897
G1 X-3.75 Y4.89 Z3.92 F1079.7 E128.947
G1 X-4.65 Y4.65 Z3.92 F1079.7 E128.996
G1 X-4.89 Y3.75 Z3.92 F1079.7 E129.045
G1 X-5.69 Y3.28 Z3.92 F1079.7 E129.094
G1 X-5.69 Y2.36 Z3.92 F1079.7 E129.143
G1 X-6.35 Y1.7 Z3.92 F1079.7 E129.192
G1 X-6.11 Y0.8 Z3.92 F1079.7 E129.241
G1 X-6.57 Y-0.0 Z3.92 F1079.7 E129.29
G1 X-6.11 Y-0.81 Z3.92 F1079.7 E129.339
G1 X-6.35 Y-1.7 Z3.92 F1079.7 E129.388
G1 X-5.69 Y-2.36 Z3.92 F1079.7 E129.437
G1 X-5.69 Y-3.29 Z3.92 F1079.7 E129.486
G1 X-4.89 Y-3.75 Z3.92 F1079.7 E129.535
G1 X-4.78 Y-4.15 Z3.92 F1079.7 E129.557
G1 F1200.0
G1 E128.557
G1 F1079.7
M103
(</edge>)
(</boundaryPerimeter>)
(<infill>)
(<infillBoundary>)
(<infillPoint> X-5.289 Y3.053 Z3.915 </infillPoint>)
(<infillPoint> X-5.289 Y2.192 Z3.915 </infillPoint>)
M73 P15 (display progress)
(<infillPoint> X-5.9 Y1.58 Z3.915 </infillPoint>)
(<infillPoint> X-5.676 Y0.747 Z3.915 </infillPoint>)
(<infillPoint> X-6.108 Y-0.0 Z3.915 </infillPoint>)
(<infillPoint> X-5.676 Y-0.748 Z3.915 </infillPoint>)
(<infillPoint> X-5.9 Y-1.581 Z3.915 </infillPoint>)
(<infillPoint> X-5.289 Y-2.191 Z3.915 </infillPoint>)
(<infillPoint> X-5.289 Y-3.054 Z3.915 </infillPoint>)
(<infillPoint> X-4.542 Y-3.484 Z3.915 </infillPoint>)
(<infillPoint> X-4.319 Y-4.319 Z3.915 </infillPoint>)
(<infillPoint> X-3.485 Y-4.542 Z3.915 </infillPoint>)
(<infillPoint> X-3.053 Y-5.289 Z3.915 </infillPoint>)
(<infillPoint> X-2.19 Y-5.289 Z3.915 </infillPoint>)
(<infillPoint> X-1.58 Y-5.9 Z3.915 </infillPoint>)
(<infillPoint> X-0.747 Y-5.676 Z3.915 </infillPoint>)
(<infillPoint> X0.0 Y-6.108 Z3.915 </infillPoint>)
(<infillPoint> X0.748 Y-5.676 Z3.915 </infillPoint>)
(<infillPoint> X1.581 Y-5.9 Z3.915 </infillPoint>)
(<infillPoint> X2.191 Y-5.289 Z3.915 </infillPoint>)
(<infillPoint> X3.054 Y-5.289 Z3.915 </infillPoint>)
(<infillPoint> X3.486 Y-4.542 Z3.915 </infillPoint>)
(<infillPoint> X4.32 Y-4.319 Z3.915 </infillPoint>)
(<infillPoint> X4.543 Y-3.484 Z3.915 </infillPoint>)
(<infillPoint> X5.29 Y-3.054 Z3.915 </infillPoint>)
(<infillPoint> X5.29 Y-2.191 Z3.915 </infillPoint>)
(<infillPoint> X5.901 Y-1.581 Z3.915 </infillPoint>)
(<infillPoint> X5.677 Y-0.747 Z3.915 </infillPoint>)
(<infillPoint> X6.108 Y-0.0 Z3.915 </infillPoint>)
(<infillPoint> X5.677 Y0.746 Z3.915 </infillPoint>)
(<infillPoint> X5.901 Y1.58 Z3.915 </infillPoint>)
(<infillPoint> X5.29 Y2.192 Z3.915 </infillPoint>)
(<infillPoint> X5.29 Y3.053 Z3.915 </infillPoint>)
(<infillPoint> X4.543 Y3.483 Z3.915 </infillPoint>)
(<infillPoint> X4.32 Y4.319 Z3.915 </infillPoint>)
(<infillPoint> X3.486 Y4.542 Z3.915 </infillPoint>)
(<infillPoint> X3.054 Y5.29 Z3.915 </infillPoint>)
(<infillPoint> X2.191 Y5.29 Z3.915 </infillPoint>)
(<infillPoint> X1.582 Y5.9 Z3.915 </infillPoint>)
(<infillPoint> X0.748 Y5.676 Z3.915 </infillPoint>)
(<infillPoint> X0.0 Y6.108 Z3.915 </infillPoint>)
(<infillPoint> X-0.747 Y5.676 Z3.915 </infillPoint>)
(<infillPoint> X-1.581 Y5.9 Z3.915 </infillPoint>)
(<infillPoint> X-2.19 Y5.29 Z3.915 </infillPoint>)
(<infillPoint> X-3.053 Y5.29 Z3.915 </infillPoint>)
(<infillPoint> X-3.485 Y4.542 Z3.915 </infillPoint>)
(<infillPoint> X-4.319 Y4.319 Z3.915 </infillPoint>)
(<infillPoint> X-4.542 Y3.483 Z3.915 </infillPoint>)
(</infillBoundary>)
;M108 R35.99
G1 X-0.0 Y-5.79 Z3.92 F4200.0
G1 F1200.0
G1 E129.557
G1 F4200.0
M101
G1 X0.4 Y-5.55 Z3.92 F2159.401 E129.581
G1 X0.8 Y-5.4 Z3.92 F2159.401 E129.604
G1 X1.2 Y-5.51 Z3.92 F2159.401 E129.626
G1 X1.6 Y-5.49 Z3.92 F2159.401 E129.647
G1 X2.0 Y-5.08 Z3.92 F2159.401 E129.677
G1 X2.4 Y-5.01 Z3.92 F2159.401 E129.699
G1 X2.8 Y-5.01 Z3.92 F2159.401 E129.72
G1 X3.2 Y-4.48 Z3.92 F2159.401 E129.755
G1 X3.6 Y-4.22 Z3.92 F2159.401 E129.78
G1 X4.0 Y-4.11 Z3.92 F2159.401 E129.802
G1 X4.4 Y-3.24 Z3.92 F2159.401 E129.852
G1 X4.8 Y-3.01 Z3.92 F2159.401 E129.877
G1 X5.2 Y-1.89 Z3.92 F2159.401 E129.94
G1 X5.2 Y1.89 Z3.92 F2159.401 E130.139
G1 X4.8 Y3.01 Z3.92 F2159.401 E130.202
G1 X4.4 Y3.24 Z3.92 F2159.401 E130.227
G1 X4.0 Y4.11 Z3.92 F2159.401 E130.277
G1 X3.6 Y4.22 Z3.92 F2159.401 E130.299
G1 X3.2 Y4.48 Z3.92 F2159.401 E130.324
G1 X2.8 Y5.01 Z3.92 F2159.401 E130.36
G1 X2.4 Y5.01 Z3.92 F2159.401 E130.381
G1 X2.0 Y5.09 Z3.92 F2159.401 E130.402
G1 X1.6 Y5.49 Z3.92 F2159.401 E130.432
G1 X1.2 Y5.51 Z3.92 F2159.401 E130.453
G1 X0.8 Y5.4 Z3.92 F2159.401 E130.475
G1 X0.4 Y5.55 Z3.92 F2159.401 E130.498
G1 X0.0 Y5.79 Z3.92 F2159.401 E130.522
G1 X-0.4 Y5.55 Z3.92 F2159.401 E130.547
G1 X-0.8 Y5.4 Z3.92 F2159.401 E130.569
G1 X-1.2 Y5.51 Z3.92 F2159.401 E130.591
G1 X-1.6 Y5.48 Z3.92 F2159.401 E130.612
G1 X-2.0 Y5.08 Z3.92 F2159.401 E130.642
G1 X-2.4 Y5.01 Z3.92 F2159.401 E130.664
G1 X-2.8 Y5.01 Z3.92 F2159.401 E130.685
G1 X-3.2 Y4.47 Z3.92 F2159.401 E130.72
G1 X-3.6 Y4.22 Z3.92 F2159.401 E130.745
G1 X-4.0 Y4.11 Z3.92 F2159.401 E130.767
G1 X-4.4 Y3.24 Z3.92 F2159.401 E130.818
G1 X-4.8 Y3.01 Z3.92 F2159.401 E130.842
G1 X-5.2 Y1.89 Z3.92 F2159.401 E130.905
G1 X-5.6 Y0.32 Z3.92 F2159.401 E130.991
G1 X-5.6 Y-0.32 Z3.92 F2159.401 E131.024
G1 X-5.2 Y-1.88 Z3.92 F2159.401 E131.11
G1 X-4.8 Y-3.01 Z3.92 F2159.401 E131.173
G1 X-4.4 Y-3.24 Z3.92 F2159.401 E131.197
G1 X-4.0 Y-4.11 Z3.92 F2159.401 E131.248
G1 X-3.6 Y-4.22 Z3.92 F2159.401 E131.27
G1 X-3.2 Y-4.47 Z3.92 F2159.401 E131.295
G1 X-2.8 Y-5.01 Z3.92 F2159.401 E131.33
G1 X-2.4 Y-5.01 Z3.92 F2159.401 E131.351
G1 X-2.0 Y-5.08 Z3.92 F2159.401 E131.373
G1 X-1.6 Y-5.48 Z3.92 F2159.401 E131.403
G1 X-1.2 Y-5.51 Z3.92 F2159.401 E131.424
G1 X-0.8 Y-5.4 Z3.92 F2159.401 E131.446
G1 X-0.4 Y-5.55 Z3.92 F2159.401 E131.468
G1 F1200.0
G1 E130.468
G1 F2159.401
M103
G1 X5.6 Y0.32 Z3.92 F4200.0
G1 F1200.0
G1 E131.468
G1 F4200.0
M101
G1 X5.6 Y-0.32 Z3.92 F2159.401 E131.502
G1 F1200.0
G1 E130.502
G1 F2159.401
M103
(</infill>)
(</nestedRing>)
(</rotation>)
;M108 R36.7
(</layer>)
(<layer> 4.185 )
(<rotation> (-1+1.22464679915e-16j) )
(<nestedRing>)
(<boundaryPerimeter>)
(<boundaryPoint> X-5.889 Y3.4 Z4.185 </boundaryPoint>)
(<boundaryPoint> X-5.889 Y2.44 Z4.185 </boundaryPoint>)
(<boundaryPoint> X-6.569 Y1.759 Z4.185 </boundaryPoint>)
(<boundaryPoint> X-6.32 Y0.832 Z4.185 </boundaryPoint>)
(<boundaryPoint> X-6.801 Y0.0 Z4.185 </boundaryPoint>)
(<boundaryPoint> X-6.32 Y-0.833 Z4.185 </boundaryPoint>)
(<boundaryPoint> X-6.569 Y-1.76 Z4.185 </boundaryPoint>)
(<boundaryPoint> X-5.889 Y-2.44 Z4.185 </boundaryPoint>)
(<boundaryPoint> X-5.889 Y-3.401 Z4.185 </boundaryPoint>)
(<boundaryPoint> X-5.057 Y-3.88 Z4.185 </boundaryPoint>)
(<boundaryPoint> X-4.809 Y-4.809 Z4.185 </boundaryPoint>)
(<boundaryPoint> X-3.88 Y-5.057 Z4.185 </boundaryPoint>)
(<boundaryPoint> X-3.4 Y-5.889 Z4.185 </boundaryPoint>)
(<boundaryPoint> X-2.439 Y-5.889 Z4.185 </boundaryPoint>)
(<boundaryPoint> X-1.76 Y-6.569 Z4.185 </boundaryPoint>)
(<boundaryPoint> X-0.832 Y-6.32 Z4.185 </boundaryPoint>)
(<boundaryPoint> X-0.0 Y-6.801 Z4.185 </boundaryPoint>)
(<boundaryPoint> X0.833 Y-6.32 Z4.185 </boundaryPoint>)
(<boundaryPoint> X1.761 Y-6.569 Z4.185 </boundaryPoint>)
(<boundaryPoint> X2.44 Y-5.889 Z4.185 </boundaryPoint>)
(<boundaryPoint> X3.401 Y-5.889 Z4.185 </boundaryPoint>)
(<boundaryPoint> X3.881 Y-5.057 Z4.185 </boundaryPoint>)
(<boundaryPoint> X4.81 Y-4.809 Z4.185 </boundaryPoint>)
(<boundaryPoint> X5.058 Y-3.88 Z4.185 </boundaryPoint>)
(<boundaryPoint> X5.89 Y-3.401 Z4.185 </boundaryPoint>)
(<boundaryPoint> X5.89 Y-2.44 Z4.185 </boundaryPoint>)
(<boundaryPoint> X6.57 Y-1.76 Z4.185 </boundaryPoint>)
(<boundaryPoint> X6.321 Y-0.832 Z4.185 </boundaryPoint>)
(<boundaryPoint> X6.801 Y-0.0 Z4.185 </boundaryPoint>)
(<boundaryPoint> X6.321 Y0.831 Z4.185 </boundaryPoint>)
(<boundaryPoint> X6.57 Y1.759 Z4.185 </boundaryPoint>)
(<boundaryPoint> X5.89 Y2.44 Z4.185 </boundaryPoint>)
(<boundaryPoint> X5.89 Y3.4 Z4.185 </boundaryPoint>)
(<boundaryPoint> X5.058 Y3.879 Z4.185 </boundaryPoint>)
(<boundaryPoint> X4.81 Y4.809 Z4.185 </boundaryPoint>)
(<boundaryPoint> X3.881 Y5.057 Z4.185 </boundaryPoint>)
(<boundaryPoint> X3.401 Y5.89 Z4.185 </boundaryPoint>)
(<boundaryPoint> X2.44 Y5.89 Z4.185 </boundaryPoint>)
(<boundaryPoint> X1.761 Y6.569 Z4.185 </boundaryPoint>)
(<boundaryPoint> X0.833 Y6.32 Z4.185 </boundaryPoint>)
(<boundaryPoint> X0.0 Y6.801 Z4.185 </boundaryPoint>)
(<boundaryPoint> X-0.832 Y6.32 Z4.185 </boundaryPoint>)
(<boundaryPoint> X-1.76 Y6.569 Z4.185 </boundaryPoint>)
(<boundaryPoint> X-2.439 Y5.89 Z4.185 </boundaryPoint>)
(<boundaryPoint> X-3.4 Y5.89 Z4.185 </boundaryPoint>)
(<boundaryPoint> X-3.88 Y5.057 Z4.185 </boundaryPoint>)
(<boundaryPoint> X-4.809 Y4.809 Z4.185 </boundaryPoint>)
(<boundaryPoint> X-5.057 Y3.879 Z4.185 </boundaryPoint>)
(<loop> outer )
G1 X-4.12 Y-4.37 Z4.18 F4200.0
G1 F1200.0
G1 E131.502
G1 F4200.0
M101
G1 X-3.49 Y-4.54 Z4.18 F2202.179 E131.537
G1 X-3.05 Y-5.29 Z4.18 F2202.179 E131.582
G1 X-2.19 Y-5.29 Z4.18 F2202.179 E131.628
G1 X-1.58 Y-5.9 Z4.18 F2202.179 E131.673
G1 X-0.75 Y-5.68 Z4.18 F2202.179 E131.719
G1 X0.0 Y-6.11 Z4.18 F2202.179 E131.765
G1 X0.75 Y-5.68 Z4.18 F2202.179 E131.81
G1 X1.58 Y-5.9 Z4.18 F2202.179 E131.856
G1 X2.19 Y-5.29 Z4.18 F2202.179 E131.901
G1 X3.05 Y-5.29 Z4.18 F2202.179 E131.947
G1 X3.49 Y-4.54 Z4.18 F2202.179 E131.992
G1 X4.32 Y-4.32 Z4.18 F2202.179 E132.038
G1 X4.54 Y-3.48 Z4.18 F2202.179 E132.084
G1 X5.29 Y-3.05 Z4.18 F2202.179 E132.129
G1 X5.29 Y-2.19 Z4.18 F2202.179 E132.175
G1 X5.9 Y-1.58 Z4.18 F2202.179 E132.22
G1 X5.68 Y-0.75 Z4.18 F2202.179 E132.266
G1 X6.11 Y-0.0 Z4.18 F2202.179 E132.312
G1 X5.68 Y0.75 Z4.18 F2202.179 E132.357
G1 X5.9 Y1.58 Z4.18 F2202.179 E132.403
G1 X5.29 Y2.19 Z4.18 F2202.179 E132.448
G1 X5.29 Y3.05 Z4.18 F2202.179 E132.494
G1 X4.54 Y3.48 Z4.18 F2202.179 E132.539
G1 X4.32 Y4.32 Z4.18 F2202.179 E132.585
G1 X3.49 Y4.54 Z4.18 F2202.179 E132.631
G1 X3.05 Y5.29 Z4.18 F2202.179 E132.676
G1 X2.19 Y5.29 Z4.18 F2202.179 E132.722
G1 X1.58 Y5.9 Z4.18 F2202.179 E132.767
G1 X0.75 Y5.68 Z4.18 F2202.179 E132.813
G1 X0.0 Y6.11 Z4.18 F2202.179 E132.859
G1 X-0.75 Y5.68 Z4.18 F2202.179 E132.904
G1 X-1.58 Y5.9 Z4.18 F2202.179 E132.95
G1 X-2.19 Y5.29 Z4.18 F2202.179 E132.995
G1 X-3.05 Y5.29 Z4.18 F2202.179 E133.041
G1 X-3.49 Y4.54 Z4.18 F2202.179 E133.087
G1 X-4.32 Y4.32 Z4.18 F2202.179 E133.132
G1 X-4.54 Y3.48 Z4.18 F2202.179 E133.178
G1 X-5.29 Y3.05 Z4.18 F2202.179 E133.223
G1 X-5.29 Y2.19 Z4.18 F2202.179 E133.269
G1 X-5.9 Y1.58 Z4.18 F2202.179 E133.315
G1 X-5.68 Y0.75 Z4.18 F2202.179 E133.36
G1 X-6.11 Y-0.0 Z4.18 F2202.179 E133.406
G1 X-5.68 Y-0.75 Z4.18 F2202.179 E133.451
G1 X-5.9 Y-1.58 Z4.18 F2202.179 E133.497
G1 X-5.29 Y-2.19 Z4.18 F2202.179 E133.543
G1 X-5.29 Y-3.05 Z4.18 F2202.179 E133.588
G1 X-4.54 Y-3.48 Z4.18 F2202.179 E133.634
G1 X-4.32 Y-4.32 Z4.18 F2202.179 E133.679
G1 X-4.12 Y-4.37 Z4.18 F2202.179 E133.69
G1 F1200.0
G1 E133.69
G1 F2202.179
M103
(</loop>)
(<edge> outer )
;M108 R18.35
G1 X-4.65 Y-4.63 Z4.18 F4200.0
G1 F1200.0
G1 E133.69
G1 F4200.0
M101
G1 X-4.65 Y-4.65 Z4.18 F1101.089 E133.692
G1 X-3.75 Y-4.89 Z4.18 F1101.089 E133.741
G1 X-3.28 Y-5.69 Z4.18 F1101.089 E133.79
G1 X-2.36 Y-5.69 Z4.18 F1101.089 E133.839
G1 X-1.7 Y-6.35 Z4.18 F1101.089 E133.888
G1 X-0.8 Y-6.11 Z4.18 F1101.089 E133.937
G1 X0.0 Y-6.57 Z4.18 F1101.089 E133.986
G1 X0.81 Y-6.11 Z4.18 F1101.089 E134.035
G1 X1.7 Y-6.35 Z4.18 F1101.089 E134.084
G1 X2.36 Y-5.69 Z4.18 F1101.089 E134.133
G1 X3.29 Y-5.69 Z4.18 F1101.089 E134.182
G1 X3.75 Y-4.89 Z4.18 F1101.089 E134.231
G1 X4.65 Y-4.65 Z4.18 F1101.089 E134.28
G1 X4.89 Y-3.75 Z4.18 F1101.089 E134.329
G1 X5.69 Y-3.29 Z4.18 F1101.089 E134.378
G1 X5.69 Y-2.36 Z4.18 F1101.089 E134.427
G1 X6.35 Y-1.7 Z4.18 F1101.089 E134.476
G1 X6.11 Y-0.8 Z4.18 F1101.089 E134.525
G1 X6.57 Y-0.0 Z4.18 F1101.089 E134.574
G1 X6.11 Y0.8 Z4.18 F1101.089 E134.623
G1 X6.35 Y1.7 Z4.18 F1101.089 E134.672
G1 X5.69 Y2.36 Z4.18 F1101.089 E134.721
G1 X5.69 Y3.28 Z4.18 F1101.089 E134.77
G1 X4.89 Y3.75 Z4.18 F1101.089 E134.819
G1 X4.65 Y4.65 Z4.18 F1101.089 E134.869
G1 X3.75 Y4.89 Z4.18 F1101.089 E134.918
G1 X3.29 Y5.69 Z4.18 F1101.089 E134.967
G1 X2.36 Y5.69 Z4.18 F1101.089 E135.016
G1 X1.7 Y6.35 Z4.18 F1101.089 E135.065
G1 X0.81 Y6.11 Z4.18 F1101.089 E135.114
G1 X0.0 Y6.57 Z4.18 F1101.089 E135.163
G1 X-0.8 Y6.11 Z4.18 F1101.089 E135.212
G1 X-1.7 Y6.35 Z4.18 F1101.089 E135.261
G1 X-2.36 Y5.69 Z4.18 F1101.089 E135.31
G1 X-3.28 Y5.69 Z4.18 F1101.089 E135.359
G1 X-3.75 Y4.89 Z4.18 F1101.089 E135.408
G1 X-4.65 Y4.65 Z4.18 F1101.089 E135.457
G1 X-4.89 Y3.75 Z4.18 F1101.089 E135.506
G1 X-5.69 Y3.28 Z4.18 F1101.089 E135.555
G1 X-5.69 Y2.36 Z4.18 F1101.089 E135.604
G1 X-6.35 Y1.7 Z4.18 F1101.089 E135.653
G1 X-6.11 Y0.8 Z4.18 F1101.089 E135.702
G1 X-6.57 Y-0.0 Z4.18 F1101.089 E135.751
G1 X-6.11 Y-0.81 Z4.18 F1101.089 E135.8
G1 X-6.35 Y-1.7 Z4.18 F1101.089 E135.849
G1 X-5.69 Y-2.36 Z4.18 F1101.089 E135.898
G1 X-5.69 Y-3.29 Z4.18 F1101.089 E135.947
G1 X-4.89 Y-3.75 Z4.18 F1101.089 E135.996
G1 X-4.71 Y-4.42 Z4.18 F1101.089 E136.033
G1 X-4.65 Y-4.63 Z4.18 F1101.089 E136.044
G1 F1200.0
G1 E135.044
G1 F1101.089
M103
(</edge>)
(</boundaryPerimeter>)
(<infill>)
(<infillBoundary>)
(<infillPoint> X-5.289 Y3.053 Z4.185 </infillPoint>)
(<infillPoint> X-5.289 Y2.192 Z4.185 </infillPoint>)
(<infillPoint> X-5.9 Y1.58 Z4.185 </infillPoint>)
(<infillPoint> X-5.676 Y0.747 Z4.185 </infillPoint>)
(<infillPoint> X-6.108 Y-0.0 Z4.185 </infillPoint>)
(<infillPoint> X-5.676 Y-0.748 Z4.185 </infillPoint>)
(<infillPoint> X-5.9 Y-1.581 Z4.185 </infillPoint>)
(<infillPoint> X-5.289 Y-2.191 Z4.185 </infillPoint>)
(<infillPoint> X-5.289 Y-3.054 Z4.185 </infillPoint>)
(<infillPoint> X-4.542 Y-3.484 Z4.185 </infillPoint>)
(<infillPoint> X-4.319 Y-4.319 Z4.185 </infillPoint>)
(<infillPoint> X-3.485 Y-4.542 Z4.185 </infillPoint>)
(<infillPoint> X-3.053 Y-5.289 Z4.185 </infillPoint>)
M73 P16 (display progress)
(<infillPoint> X-2.19 Y-5.289 Z4.185 </infillPoint>)
(<infillPoint> X-1.58 Y-5.9 Z4.185 </infillPoint>)
(<infillPoint> X-0.747 Y-5.676 Z4.185 </infillPoint>)
(<infillPoint> X0.0 Y-6.108 Z4.185 </infillPoint>)
(<infillPoint> X0.748 Y-5.676 Z4.185 </infillPoint>)
(<infillPoint> X1.581 Y-5.9 Z4.185 </infillPoint>)
(<infillPoint> X2.191 Y-5.289 Z4.185 </infillPoint>)
(<infillPoint> X3.054 Y-5.289 Z4.185 </infillPoint>)
(<infillPoint> X3.486 Y-4.542 Z4.185 </infillPoint>)
(<infillPoint> X4.32 Y-4.319 Z4.185 </infillPoint>)
(<infillPoint> X4.543 Y-3.484 Z4.185 </infillPoint>)
(<infillPoint> X5.29 Y-3.054 Z4.185 </infillPoint>)
(<infillPoint> X5.29 Y-2.191 Z4.185 </infillPoint>)
(<infillPoint> X5.901 Y-1.581 Z4.185 </infillPoint>)
(<infillPoint> X5.677 Y-0.747 Z4.185 </infillPoint>)
(<infillPoint> X6.108 Y-0.0 Z4.185 </infillPoint>)
(<infillPoint> X5.677 Y0.746 Z4.185 </infillPoint>)
(<infillPoint> X5.901 Y1.58 Z4.185 </infillPoint>)
(<infillPoint> X5.29 Y2.192 Z4.185 </infillPoint>)
(<infillPoint> X5.29 Y3.053 Z4.185 </infillPoint>)
(<infillPoint> X4.543 Y3.483 Z4.185 </infillPoint>)
(<infillPoint> X4.32 Y4.319 Z4.185 </infillPoint>)
(<infillPoint> X3.486 Y4.542 Z4.185 </infillPoint>)
(<infillPoint> X3.054 Y5.29 Z4.185 </infillPoint>)
(<infillPoint> X2.191 Y5.29 Z4.185 </infillPoint>)
(<infillPoint> X1.582 Y5.9 Z4.185 </infillPoint>)
(<infillPoint> X0.748 Y5.676 Z4.185 </infillPoint>)
(<infillPoint> X0.0 Y6.108 Z4.185 </infillPoint>)
(<infillPoint> X-0.747 Y5.676 Z4.185 </infillPoint>)
(<infillPoint> X-1.581 Y5.9 Z4.185 </infillPoint>)
(<infillPoint> X-2.19 Y5.29 Z4.185 </infillPoint>)
(<infillPoint> X-3.053 Y5.29 Z4.185 </infillPoint>)
(<infillPoint> X-3.485 Y4.542 Z4.185 </infillPoint>)
(<infillPoint> X-4.319 Y4.319 Z4.185 </infillPoint>)
(<infillPoint> X-4.542 Y3.483 Z4.185 </infillPoint>)
(</infillBoundary>)
;M108 R36.7
G1 X0.32 Y5.6 Z4.18 F4200.0
G1 F1200.0
G1 E136.044
G1 F4200.0
M101
G1 X-0.32 Y5.6 Z4.18 F2202.179 E136.078
G1 F1200.0
G1 E135.078
G1 F2202.179
M103
G1 X5.79 Y-0.0 Z4.18 F4200.0
G1 F1200.0
G1 E136.078
G1 F4200.0
M101
G1 X5.55 Y0.4 Z4.18 F2202.179 E136.103
G1 X5.4 Y0.8 Z4.18 F2202.179 E136.125
G1 X5.51 Y1.2 Z4.18 F2202.179 E136.147
G1 X5.49 Y1.6 Z4.18 F2202.179 E136.168
G1 X5.09 Y2.0 Z4.18 F2202.179 E136.198
G1 X5.01 Y2.4 Z4.18 F2202.179 E136.22
G1 X5.01 Y2.8 Z4.18 F2202.179 E136.241
G1 X4.47 Y3.2 Z4.18 F2202.179 E136.276
G1 X4.22 Y3.6 Z4.18 F2202.179 E136.301
G1 X4.12 Y4.0 Z4.18 F2202.179 E136.323
G1 X3.24 Y4.4 Z4.18 F2202.179 E136.374
G1 X3.01 Y4.8 Z4.18 F2202.179 E136.398
G1 X1.89 Y5.2 Z4.18 F2202.179 E136.461
G1 X-1.88 Y5.2 Z4.18 F2202.179 E136.66
G1 X-3.01 Y4.8 Z4.18 F2202.179 E136.723
G1 X-3.24 Y4.4 Z4.18 F2202.179 E136.748
G1 X-4.11 Y4.0 Z4.18 F2202.179 E136.798
G1 X-4.22 Y3.6 Z4.18 F2202.179 E136.82
G1 X-4.47 Y3.2 Z4.18 F2202.179 E136.845
G1 X-5.01 Y2.8 Z4.18 F2202.179 E136.881
G1 X-5.01 Y2.4 Z4.18 F2202.179 E136.902
G1 X-5.09 Y2.0 Z4.18 F2202.179 E136.923
G1 X-5.48 Y1.6 Z4.18 F2202.179 E136.953
G1 X-5.51 Y1.2 Z4.18 F2202.179 E136.974
G1 X-5.4 Y0.8 Z4.18 F2202.179 E136.996
G1 X-5.55 Y0.4 Z4.18 F2202.179 E137.019
G1 X-5.79 Y0.0 Z4.18 F2202.179 E137.043
G1 X-5.55 Y-0.4 Z4.18 F2202.179 E137.068
G1 X-5.4 Y-0.8 Z4.18 F2202.179 E137.09
G1 X-5.51 Y-1.2 Z4.18 F2202.179 E137.112
G1 X-5.48 Y-1.6 Z4.18 F2202.179 E137.133
G1 X-5.08 Y-2.0 Z4.18 F2202.179 E137.163
G1 X-5.01 Y-2.4 Z4.18 F2202.179 E137.185
G1 X-5.01 Y-2.8 Z4.18 F2202.179 E137.206
G1 X-4.47 Y-3.2 Z4.18 F2202.179 E137.241
G1 X-4.22 Y-3.6 Z4.18 F2202.179 E137.266
G1 X-4.11 Y-4.0 Z4.18 F2202.179 E137.288
G1 X-3.24 Y-4.4 Z4.18 F2202.179 E137.339
G1 X-3.01 Y-4.8 Z4.18 F2202.179 E137.363
G1 X-1.88 Y-5.2 Z4.18 F2202.179 E137.426
G1 X-0.32 Y-5.6 Z4.18 F2202.179 E137.512
G1 X0.32 Y-5.6 Z4.18 F2202.179 E137.545
G1 X1.88 Y-5.2 Z4.18 F2202.179 E137.631
G1 X3.01 Y-4.8 Z4.18 F2202.179 E137.694
G1 X3.24 Y-4.4 Z4.18 F2202.179 E137.718
G1 X4.12 Y-4.0 Z4.18 F2202.179 E137.769
G1 X4.22 Y-3.6 Z4.18 F2202.179 E137.791
G1 X4.47 Y-3.2 Z4.18 F2202.179 E137.816
G1 X5.01 Y-2.8 Z4.18 F2202.179 E137.851
G1 X5.01 Y-2.4 Z4.18 F2202.179 E137.872
G1 X5.09 Y-2.0 Z4.18 F2202.179 E137.894
G1 X5.49 Y-1.6 Z4.18 F2202.179 E137.923
G1 X5.51 Y-1.2 Z4.18 F2202.179 E137.945
G1 X5.4 Y-0.8 Z4.18 F2202.179 E137.967
G1 X5.55 Y-0.4 Z4.18 F2202.179 E137.989
G1 F1200.0
G1 E136.989
G1 F2202.179
M103
(</infill>)
(</nestedRing>)
(</rotation>)
;M108 R35.98
(</layer>)
(<layer> 4.455 )
(<rotation> (6.12323399574e-17+1j) )
(<nestedRing>)
(<boundaryPerimeter>)
(<boundaryPoint> X-5.889 Y3.4 Z4.455 </boundaryPoint>)
(<boundaryPoint> X-5.889 Y2.44 Z4.455 </boundaryPoint>)
(<boundaryPoint> X-6.569 Y1.759 Z4.455 </boundaryPoint>)
(<boundaryPoint> X-6.32 Y0.832 Z4.455 </boundaryPoint>)
(<boundaryPoint> X-6.801 Y0.0 Z4.455 </boundaryPoint>)
(<boundaryPoint> X-6.32 Y-0.833 Z4.455 </boundaryPoint>)
(<boundaryPoint> X-6.569 Y-1.76 Z4.455 </boundaryPoint>)
(<boundaryPoint> X-5.889 Y-2.44 Z4.455 </boundaryPoint>)
(<boundaryPoint> X-5.889 Y-3.401 Z4.455 </boundaryPoint>)
(<boundaryPoint> X-5.057 Y-3.88 Z4.455 </boundaryPoint>)
(<boundaryPoint> X-4.809 Y-4.809 Z4.455 </boundaryPoint>)
(<boundaryPoint> X-3.88 Y-5.057 Z4.455 </boundaryPoint>)
(<boundaryPoint> X-3.4 Y-5.889 Z4.455 </boundaryPoint>)
(<boundaryPoint> X-2.439 Y-5.889 Z4.455 </boundaryPoint>)
(<boundaryPoint> X-1.76 Y-6.569 Z4.455 </boundaryPoint>)
(<boundaryPoint> X-0.832 Y-6.32 Z4.455 </boundaryPoint>)
(<boundaryPoint> X-0.0 Y-6.801 Z4.455 </boundaryPoint>)
(<boundaryPoint> X0.833 Y-6.32 Z4.455 </boundaryPoint>)
(<boundaryPoint> X1.761 Y-6.569 Z4.455 </boundaryPoint>)
(<boundaryPoint> X2.44 Y-5.889 Z4.455 </boundaryPoint>)
(<boundaryPoint> X3.401 Y-5.889 Z4.455 </boundaryPoint>)
(<boundaryPoint> X3.881 Y-5.057 Z4.455 </boundaryPoint>)
(<boundaryPoint> X4.81 Y-4.809 Z4.455 </boundaryPoint>)
(<boundaryPoint> X5.058 Y-3.88 Z4.455 </boundaryPoint>)
(<boundaryPoint> X5.89 Y-3.401 Z4.455 </boundaryPoint>)
(<boundaryPoint> X5.89 Y-2.44 Z4.455 </boundaryPoint>)
(<boundaryPoint> X6.57 Y-1.76 Z4.455 </boundaryPoint>)
(<boundaryPoint> X6.321 Y-0.832 Z4.455 </boundaryPoint>)
(<boundaryPoint> X6.801 Y-0.0 Z4.455 </boundaryPoint>)
(<boundaryPoint> X6.321 Y0.831 Z4.455 </boundaryPoint>)
(<boundaryPoint> X6.57 Y1.759 Z4.455 </boundaryPoint>)
(<boundaryPoint> X5.89 Y2.44 Z4.455 </boundaryPoint>)
(<boundaryPoint> X5.89 Y3.4 Z4.455 </boundaryPoint>)
(<boundaryPoint> X5.058 Y3.879 Z4.455 </boundaryPoint>)
(<boundaryPoint> X4.81 Y4.809 Z4.455 </boundaryPoint>)
(<boundaryPoint> X3.881 Y5.057 Z4.455 </boundaryPoint>)
(<boundaryPoint> X3.401 Y5.89 Z4.455 </boundaryPoint>)
(<boundaryPoint> X2.44 Y5.89 Z4.455 </boundaryPoint>)
(<boundaryPoint> X1.761 Y6.569 Z4.455 </boundaryPoint>)
(<boundaryPoint> X0.833 Y6.32 Z4.455 </boundaryPoint>)
(<boundaryPoint> X0.0 Y6.801 Z4.455 </boundaryPoint>)
(<boundaryPoint> X-0.832 Y6.32 Z4.455 </boundaryPoint>)
(<boundaryPoint> X-1.76 Y6.569 Z4.455 </boundaryPoint>)
(<boundaryPoint> X-2.439 Y5.89 Z4.455 </boundaryPoint>)
(<boundaryPoint> X-3.4 Y5.89 Z4.455 </boundaryPoint>)
(<boundaryPoint> X-3.88 Y5.057 Z4.455 </boundaryPoint>)
(<boundaryPoint> X-4.809 Y4.809 Z4.455 </boundaryPoint>)
(<boundaryPoint> X-5.057 Y3.879 Z4.455 </boundaryPoint>)
(<loop> outer )
G1 X-4.34 Y-4.23 Z4.46 F4200.0
G1 F1200.0
G1 E137.989
G1 F4200.0
M101
G1 X-4.32 Y-4.32 Z4.46 F2158.84 E137.994
G1 X-3.49 Y-4.54 Z4.46 F2158.84 E138.04
G1 X-3.05 Y-5.29 Z4.46 F2158.84 E138.085
G1 X-2.19 Y-5.29 Z4.46 F2158.84 E138.131
G1 X-1.58 Y-5.9 Z4.46 F2158.84 E138.177
G1 X-0.75 Y-5.68 Z4.46 F2158.84 E138.222
G1 X0.0 Y-6.11 Z4.46 F2158.84 E138.268
G1 X0.75 Y-5.68 Z4.46 F2158.84 E138.313
G1 X1.58 Y-5.9 Z4.46 F2158.84 E138.359
G1 X2.19 Y-5.29 Z4.46 F2158.84 E138.405
G1 X3.05 Y-5.29 Z4.46 F2158.84 E138.45
G1 X3.49 Y-4.54 Z4.46 F2158.84 E138.496
G1 X4.32 Y-4.32 Z4.46 F2158.84 E138.541
G1 X4.54 Y-3.48 Z4.46 F2158.84 E138.587
G1 X5.29 Y-3.05 Z4.46 F2158.84 E138.632
G1 X5.29 Y-2.19 Z4.46 F2158.84 E138.678
G1 X5.9 Y-1.58 Z4.46 F2158.84 E138.724
G1 X5.68 Y-0.75 Z4.46 F2158.84 E138.769
G1 X6.11 Y-0.0 Z4.46 F2158.84 E138.815
G1 X5.68 Y0.75 Z4.46 F2158.84 E138.86
G1 X5.9 Y1.58 Z4.46 F2158.84 E138.906
G1 X5.29 Y2.19 Z4.46 F2158.84 E138.952
G1 X5.29 Y3.05 Z4.46 F2158.84 E138.997
G1 X4.54 Y3.48 Z4.46 F2158.84 E139.043
G1 X4.32 Y4.32 Z4.46 F2158.84 E139.088
G1 X3.49 Y4.54 Z4.46 F2158.84 E139.134
G1 X3.05 Y5.29 Z4.46 F2158.84 E139.18
G1 X2.19 Y5.29 Z4.46 F2158.84 E139.225
G1 X1.58 Y5.9 Z4.46 F2158.84 E139.271
G1 X0.75 Y5.68 Z4.46 F2158.84 E139.316
G1 X0.0 Y6.11 Z4.46 F2158.84 E139.362
G1 X-0.75 Y5.68 Z4.46 F2158.84 E139.408
G1 X-1.58 Y5.9 Z4.46 F2158.84 E139.453
G1 X-2.19 Y5.29 Z4.46 F2158.84 E139.499
G1 X-3.05 Y5.29 Z4.46 F2158.84 E139.544
G1 X-3.49 Y4.54 Z4.46 F2158.84 E139.59
G1 X-4.32 Y4.32 Z4.46 F2158.84 E139.636
G1 X-4.54 Y3.48 Z4.46 F2158.84 E139.681
G1 X-5.29 Y3.05 Z4.46 F2158.84 E139.727
G1 X-5.29 Y2.19 Z4.46 F2158.84 E139.772
G1 X-5.9 Y1.58 Z4.46 F2158.84 E139.818
G1 X-5.68 Y0.75 Z4.46 F2158.84 E139.863
G1 X-6.11 Y-0.0 Z4.46 F2158.84 E139.909
G1 X-5.68 Y-0.75 Z4.46 F2158.84 E139.955
G1 X-5.9 Y-1.58 Z4.46 F2158.84 E140.0
G1 X-5.29 Y-2.19 Z4.46 F2158.84 E140.046
G1 X-5.29 Y-3.05 Z4.46 F2158.84 E140.091
G1 X-4.54 Y-3.48 Z4.46 F2158.84 E140.137
G1 X-4.34 Y-4.23 Z4.46 F2158.84 E140.178
G1 F1200.0
G1 E140.178
G1 F2158.84
M103
(</loop>)
(<edge> outer )
;M108 R17.99
G1 X-4.73 Y-4.33 Z4.46 F4200.0
G1 F1200.0
G1 E140.178
G1 F4200.0
M101
G1 X-4.71 Y-4.42 Z4.46 F1079.42 E140.183
G1 X-4.65 Y-4.65 Z4.46 F1079.42 E140.195
G1 X-3.75 Y-4.89 Z4.46 F1079.42 E140.244
G1 X-3.28 Y-5.69 Z4.46 F1079.42 E140.293
G1 X-2.36 Y-5.69 Z4.46 F1079.42 E140.342
G1 X-1.7 Y-6.35 Z4.46 F1079.42 E140.391
G1 X-0.8 Y-6.11 Z4.46 F1079.42 E140.44
G1 X0.0 Y-6.57 Z4.46 F1079.42 E140.489
G1 X0.81 Y-6.11 Z4.46 F1079.42 E140.538
G1 X1.7 Y-6.35 Z4.46 F1079.42 E140.587
G1 X2.36 Y-5.69 Z4.46 F1079.42 E140.636
G1 X3.29 Y-5.69 Z4.46 F1079.42 E140.685
G1 X3.75 Y-4.89 Z4.46 F1079.42 E140.734
G1 X4.65 Y-4.65 Z4.46 F1079.42 E140.783
G1 X4.89 Y-3.75 Z4.46 F1079.42 E140.833
G1 X5.69 Y-3.29 Z4.46 F1079.42 E140.882
G1 X5.69 Y-2.36 Z4.46 F1079.42 E140.931
G1 X6.35 Y-1.7 Z4.46 F1079.42 E140.98
G1 X6.11 Y-0.8 Z4.46 F1079.42 E141.029
G1 X6.57 Y-0.0 Z4.46 F1079.42 E141.078
G1 X6.11 Y0.8 Z4.46 F1079.42 E141.127
G1 X6.35 Y1.7 Z4.46 F1079.42 E141.176
G1 X5.69 Y2.36 Z4.46 F1079.42 E141.225
G1 X5.69 Y3.28 Z4.46 F1079.42 E141.274
G1 X4.89 Y3.75 Z4.46 F1079.42 E141.323
G1 X4.65 Y4.65 Z4.46 F1079.42 E141.372
G1 X3.75 Y4.89 Z4.46 F1079.42 E141.421
G1 X3.29 Y5.69 Z4.46 F1079.42 E141.47
G1 X2.36 Y5.69 Z4.46 F1079.42 E141.519
G1 X1.7 Y6.35 Z4.46 F1079.42 E141.568
G1 X0.81 Y6.11 Z4.46 F1079.42 E141.617
G1 X0.0 Y6.57 Z4.46 F1079.42 E141.666
G1 X-0.8 Y6.11 Z4.46 F1079.42 E141.715
G1 X-1.7 Y6.35 Z4.46 F1079.42 E141.764
G1 X-2.36 Y5.69 Z4.46 F1079.42 E141.813
G1 X-3.28 Y5.69 Z4.46 F1079.42 E141.862
G1 X-3.75 Y4.89 Z4.46 F1079.42 E141.911
G1 X-4.65 Y4.65 Z4.46 F1079.42 E141.961
G1 X-4.89 Y3.75 Z4.46 F1079.42 E142.01
G1 X-5.69 Y3.28 Z4.46 F1079.42 E142.059
G1 X-5.69 Y2.36 Z4.46 F1079.42 E142.108
G1 X-6.35 Y1.7 Z4.46 F1079.42 E142.157
G1 X-6.11 Y0.8 Z4.46 F1079.42 E142.206
G1 X-6.57 Y-0.0 Z4.46 F1079.42 E142.255
G1 X-6.11 Y-0.81 Z4.46 F1079.42 E142.304
G1 X-6.35 Y-1.7 Z4.46 F1079.42 E142.353
G1 X-5.69 Y-2.36 Z4.46 F1079.42 E142.402
G1 X-5.69 Y-3.29 Z4.46 F1079.42 E142.451
G1 X-4.89 Y-3.75 Z4.46 F1079.42 E142.5
G1 X-4.73 Y-4.33 Z4.46 F1079.42 E142.532
G1 F1200.0
G1 E141.532
G1 F1079.42
M103
(</edge>)
(</boundaryPerimeter>)
(<infill>)
(<infillBoundary>)
(<infillPoint> X-5.289 Y3.053 Z4.455 </infillPoint>)
(<infillPoint> X-5.289 Y2.192 Z4.455 </infillPoint>)
(<infillPoint> X-5.9 Y1.58 Z4.455 </infillPoint>)
(<infillPoint> X-5.676 Y0.747 Z4.455 </infillPoint>)
(<infillPoint> X-6.108 Y-0.0 Z4.455 </infillPoint>)
(<infillPoint> X-5.676 Y-0.748 Z4.455 </infillPoint>)
(<infillPoint> X-5.9 Y-1.581 Z4.455 </infillPoint>)
(<infillPoint> X-5.289 Y-2.191 Z4.455 </infillPoint>)
(<infillPoint> X-5.289 Y-3.054 Z4.455 </infillPoint>)
(<infillPoint> X-4.542 Y-3.484 Z4.455 </infillPoint>)
(<infillPoint> X-4.319 Y-4.319 Z4.455 </infillPoint>)
(<infillPoint> X-3.485 Y-4.542 Z4.455 </infillPoint>)
(<infillPoint> X-3.053 Y-5.289 Z4.455 </infillPoint>)
(<infillPoint> X-2.19 Y-5.289 Z4.455 </infillPoint>)
(<infillPoint> X-1.58 Y-5.9 Z4.455 </infillPoint>)
(<infillPoint> X-0.747 Y-5.676 Z4.455 </infillPoint>)
(<infillPoint> X0.0 Y-6.108 Z4.455 </infillPoint>)
(<infillPoint> X0.748 Y-5.676 Z4.455 </infillPoint>)
(<infillPoint> X1.581 Y-5.9 Z4.455 </infillPoint>)
(<infillPoint> X2.191 Y-5.289 Z4.455 </infillPoint>)
(<infillPoint> X3.054 Y-5.289 Z4.455 </infillPoint>)
(<infillPoint> X3.486 Y-4.542 Z4.455 </infillPoint>)
(<infillPoint> X4.32 Y-4.319 Z4.455 </infillPoint>)
(<infillPoint> X4.543 Y-3.484 Z4.455 </infillPoint>)
M73 P17 (display progress)
(<infillPoint> X5.29 Y-3.054 Z4.455 </infillPoint>)
(<infillPoint> X5.29 Y-2.191 Z4.455 </infillPoint>)
(<infillPoint> X5.901 Y-1.581 Z4.455 </infillPoint>)
(<infillPoint> X5.677 Y-0.747 Z4.455 </infillPoint>)
(<infillPoint> X6.108 Y-0.0 Z4.455 </infillPoint>)
(<infillPoint> X5.677 Y0.746 Z4.455 </infillPoint>)
(<infillPoint> X5.901 Y1.58 Z4.455 </infillPoint>)
(<infillPoint> X5.29 Y2.192 Z4.455 </infillPoint>)
(<infillPoint> X5.29 Y3.053 Z4.455 </infillPoint>)
(<infillPoint> X4.543 Y3.483 Z4.455 </infillPoint>)
(<infillPoint> X4.32 Y4.319 Z4.455 </infillPoint>)
(<infillPoint> X3.486 Y4.542 Z4.455 </infillPoint>)
(<infillPoint> X3.054 Y5.29 Z4.455 </infillPoint>)
(<infillPoint> X2.191 Y5.29 Z4.455 </infillPoint>)
(<infillPoint> X1.582 Y5.9 Z4.455 </infillPoint>)
(<infillPoint> X0.748 Y5.676 Z4.455 </infillPoint>)
(<infillPoint> X0.0 Y6.108 Z4.455 </infillPoint>)
(<infillPoint> X-0.747 Y5.676 Z4.455 </infillPoint>)
(<infillPoint> X-1.581 Y5.9 Z4.455 </infillPoint>)
(<infillPoint> X-2.19 Y5.29 Z4.455 </infillPoint>)
(<infillPoint> X-3.053 Y5.29 Z4.455 </infillPoint>)
(<infillPoint> X-3.485 Y4.542 Z4.455 </infillPoint>)
(<infillPoint> X-4.319 Y4.319 Z4.455 </infillPoint>)
(<infillPoint> X-4.542 Y3.483 Z4.455 </infillPoint>)
(</infillBoundary>)
;M108 R35.98
G1 X-0.0 Y-5.79 Z4.46 F4200.0
G1 F1200.0
G1 E142.532
G1 F4200.0
M101
G1 X0.4 Y-5.55 Z4.46 F2158.84 E142.556
G1 X0.8 Y-5.4 Z4.46 F2158.84 E142.579
G1 X1.2 Y-5.51 Z4.46 F2158.84 E142.601
G1 X1.6 Y-5.49 Z4.46 F2158.84 E142.622
G1 X2.0 Y-5.08 Z4.46 F2158.84 E142.652
G1 X2.4 Y-5.01 Z4.46 F2158.84 E142.673
G1 X2.8 Y-5.01 Z4.46 F2158.84 E142.694
G1 X3.2 Y-4.48 Z4.46 F2158.84 E142.73
G1 X3.6 Y-4.22 Z4.46 F2158.84 E142.755
G1 X4.0 Y-4.11 Z4.46 F2158.84 E142.777
G1 X4.4 Y-3.24 Z4.46 F2158.84 E142.827
G1 X4.8 Y-3.01 Z4.46 F2158.84 E142.852
G1 X5.2 Y-1.89 Z4.46 F2158.84 E142.915
G1 X5.2 Y1.89 Z4.46 F2158.84 E143.114
G1 X4.8 Y3.01 Z4.46 F2158.84 E143.177
G1 X4.4 Y3.24 Z4.46 F2158.84 E143.201
G1 X4.0 Y4.11 Z4.46 F2158.84 E143.252
G1 X3.6 Y4.22 Z4.46 F2158.84 E143.274
G1 X3.2 Y4.48 Z4.46 F2158.84 E143.299
G1 X2.8 Y5.01 Z4.46 F2158.84 E143.334
G1 X2.4 Y5.01 Z4.46 F2158.84 E143.355
G1 X2.0 Y5.09 Z4.46 F2158.84 E143.377
G1 X1.6 Y5.49 Z4.46 F2158.84 E143.407
G1 X1.2 Y5.51 Z4.46 F2158.84 E143.428
G1 X0.8 Y5.4 Z4.46 F2158.84 E143.45
G1 X0.4 Y5.55 Z4.46 F2158.84 E143.472
G1 X0.0 Y5.79 Z4.46 F2158.84 E143.497
G1 X-0.4 Y5.55 Z4.46 F2158.84 E143.521
G1 X-0.8 Y5.4 Z4.46 F2158.84 E143.544
G1 X-1.2 Y5.51 Z4.46 F2158.84 E143.566
G1 X-1.6 Y5.48 Z4.46 F2158.84 E143.587
G1 X-2.0 Y5.08 Z4.46 F2158.84 E143.617
G1 X-2.4 Y5.01 Z4.46 F2158.84 E143.638
G1 X-2.8 Y5.01 Z4.46 F2158.84 E143.659
G1 X-3.2 Y4.47 Z4.46 F2158.84 E143.695
G1 X-3.6 Y4.22 Z4.46 F2158.84 E143.72
G1 X-4.0 Y4.11 Z4.46 F2158.84 E143.742
G1 X-4.4 Y3.24 Z4.46 F2158.84 E143.792
G1 X-4.8 Y3.01 Z4.46 F2158.84 E143.817
G1 X-5.2 Y1.89 Z4.46 F2158.84 E143.88
G1 X-5.6 Y0.32 Z4.46 F2158.84 E143.965
G1 X-5.6 Y-0.32 Z4.46 F2158.84 E143.999
G1 X-5.2 Y-1.88 Z4.46 F2158.84 E144.084
G1 X-4.8 Y-3.01 Z4.46 F2158.84 E144.148
G1 X-4.4 Y-3.24 Z4.46 F2158.84 E144.172
G1 X-4.0 Y-4.11 Z4.46 F2158.84 E144.223
G1 X-3.6 Y-4.22 Z4.46 F2158.84 E144.244
G1 X-3.2 Y-4.47 Z4.46 F2158.84 E144.269
G1 X-2.8 Y-5.01 Z4.46 F2158.84 E144.305
G1 X-2.4 Y-5.01 Z4.46 F2158.84 E144.326
G1 X-2.0 Y-5.08 Z4.46 F2158.84 E144.347
G1 X-1.6 Y-5.48 Z4.46 F2158.84 E144.377
G1 X-1.2 Y-5.51 Z4.46 F2158.84 E144.398
G1 X-0.8 Y-5.4 Z4.46 F2158.84 E144.42
G1 X-0.4 Y-5.55 Z4.46 F2158.84 E144.443
G1 F1200.0
G1 E143.443
G1 F2158.84
M103
G1 X5.6 Y0.32 Z4.46 F4200.0
G1 F1200.0
G1 E144.443
G1 F4200.0
M101
G1 X5.6 Y-0.32 Z4.46 F2158.84 E144.477
G1 F1200.0
G1 E143.477
G1 F2158.84
M103
(</infill>)
(</nestedRing>)
(</rotation>)
;M108 R36.64
(</layer>)
(<layer> 4.725 )
(<rotation> (-1+1.22464679915e-16j) )
(<nestedRing>)
(<boundaryPerimeter>)
(<boundaryPoint> X-5.889 Y3.4 Z4.725 </boundaryPoint>)
(<boundaryPoint> X-5.889 Y2.44 Z4.725 </boundaryPoint>)
(<boundaryPoint> X-6.569 Y1.759 Z4.725 </boundaryPoint>)
(<boundaryPoint> X-6.32 Y0.832 Z4.725 </boundaryPoint>)
(<boundaryPoint> X-6.801 Y0.0 Z4.725 </boundaryPoint>)
(<boundaryPoint> X-6.32 Y-0.833 Z4.725 </boundaryPoint>)
(<boundaryPoint> X-6.569 Y-1.76 Z4.725 </boundaryPoint>)
(<boundaryPoint> X-5.889 Y-2.44 Z4.725 </boundaryPoint>)
(<boundaryPoint> X-5.889 Y-3.401 Z4.725 </boundaryPoint>)
(<boundaryPoint> X-5.057 Y-3.88 Z4.725 </boundaryPoint>)
(<boundaryPoint> X-4.809 Y-4.809 Z4.725 </boundaryPoint>)
(<boundaryPoint> X-3.88 Y-5.057 Z4.725 </boundaryPoint>)
(<boundaryPoint> X-3.4 Y-5.889 Z4.725 </boundaryPoint>)
(<boundaryPoint> X-2.439 Y-5.889 Z4.725 </boundaryPoint>)
(<boundaryPoint> X-1.76 Y-6.569 Z4.725 </boundaryPoint>)
(<boundaryPoint> X-0.832 Y-6.32 Z4.725 </boundaryPoint>)
(<boundaryPoint> X-0.0 Y-6.801 Z4.725 </boundaryPoint>)
(<boundaryPoint> X0.833 Y-6.32 Z4.725 </boundaryPoint>)
(<boundaryPoint> X1.761 Y-6.569 Z4.725 </boundaryPoint>)
(<boundaryPoint> X2.44 Y-5.889 Z4.725 </boundaryPoint>)
(<boundaryPoint> X3.401 Y-5.889 Z4.725 </boundaryPoint>)
(<boundaryPoint> X3.881 Y-5.057 Z4.725 </boundaryPoint>)
(<boundaryPoint> X4.81 Y-4.809 Z4.725 </boundaryPoint>)
(<boundaryPoint> X5.058 Y-3.88 Z4.725 </boundaryPoint>)
(<boundaryPoint> X5.89 Y-3.401 Z4.725 </boundaryPoint>)
(<boundaryPoint> X5.89 Y-2.44 Z4.725 </boundaryPoint>)
(<boundaryPoint> X6.57 Y-1.76 Z4.725 </boundaryPoint>)
(<boundaryPoint> X6.321 Y-0.832 Z4.725 </boundaryPoint>)
(<boundaryPoint> X6.801 Y-0.0 Z4.725 </boundaryPoint>)
(<boundaryPoint> X6.321 Y0.831 Z4.725 </boundaryPoint>)
(<boundaryPoint> X6.57 Y1.759 Z4.725 </boundaryPoint>)
(<boundaryPoint> X5.89 Y2.44 Z4.725 </boundaryPoint>)
(<boundaryPoint> X5.89 Y3.4 Z4.725 </boundaryPoint>)
(<boundaryPoint> X5.058 Y3.879 Z4.725 </boundaryPoint>)
(<boundaryPoint> X4.81 Y4.809 Z4.725 </boundaryPoint>)
(<boundaryPoint> X3.881 Y5.057 Z4.725 </boundaryPoint>)
(<boundaryPoint> X3.401 Y5.89 Z4.725 </boundaryPoint>)
(<boundaryPoint> X2.44 Y5.89 Z4.725 </boundaryPoint>)
(<boundaryPoint> X1.761 Y6.569 Z4.725 </boundaryPoint>)
(<boundaryPoint> X0.833 Y6.32 Z4.725 </boundaryPoint>)
(<boundaryPoint> X0.0 Y6.801 Z4.725 </boundaryPoint>)
(<boundaryPoint> X-0.832 Y6.32 Z4.725 </boundaryPoint>)
(<boundaryPoint> X-1.76 Y6.569 Z4.725 </boundaryPoint>)
(<boundaryPoint> X-2.439 Y5.89 Z4.725 </boundaryPoint>)
(<boundaryPoint> X-3.4 Y5.89 Z4.725 </boundaryPoint>)
(<boundaryPoint> X-3.88 Y5.057 Z4.725 </boundaryPoint>)
(<boundaryPoint> X-4.809 Y4.809 Z4.725 </boundaryPoint>)
(<boundaryPoint> X-5.057 Y3.879 Z4.725 </boundaryPoint>)
(<loop> outer )
G1 X-4.42 Y-3.93 Z4.72 F4200.0
G1 F1200.0
G1 E144.477
G1 F4200.0
M101
G1 X-4.32 Y-4.32 Z4.72 F2198.592 E144.498
G1 X-3.49 Y-4.54 Z4.72 F2198.592 E144.544
G1 X-3.05 Y-5.29 Z4.72 F2198.592 E144.589
G1 X-2.19 Y-5.29 Z4.72 F2198.592 E144.635
G1 X-1.58 Y-5.9 Z4.72 F2198.592 E144.68
G1 X-0.75 Y-5.68 Z4.72 F2198.592 E144.726
G1 X0.0 Y-6.11 Z4.72 F2198.592 E144.771
G1 X0.75 Y-5.68 Z4.72 F2198.592 E144.817
G1 X1.58 Y-5.9 Z4.72 F2198.592 E144.863
G1 X2.19 Y-5.29 Z4.72 F2198.592 E144.908
G1 X3.05 Y-5.29 Z4.72 F2198.592 E144.954
G1 X3.49 Y-4.54 Z4.72 F2198.592 E144.999
G1 X4.32 Y-4.32 Z4.72 F2198.592 E145.045
G1 X4.54 Y-3.48 Z4.72 F2198.592 E145.091
G1 X5.29 Y-3.05 Z4.72 F2198.592 E145.136
G1 X5.29 Y-2.19 Z4.72 F2198.592 E145.182
G1 X5.9 Y-1.58 Z4.72 F2198.592 E145.227
G1 X5.68 Y-0.75 Z4.72 F2198.592 E145.273
G1 X6.11 Y-0.0 Z4.72 F2198.592 E145.319
G1 X5.68 Y0.75 Z4.72 F2198.592 E145.364
G1 X5.9 Y1.58 Z4.72 F2198.592 E145.41
G1 X5.29 Y2.19 Z4.72 F2198.592 E145.455
G1 X5.29 Y3.05 Z4.72 F2198.592 E145.501
G1 X4.54 Y3.48 Z4.72 F2198.592 E145.546
G1 X4.32 Y4.32 Z4.72 F2198.592 E145.592
G1 X3.49 Y4.54 Z4.72 F2198.592 E145.638
G1 X3.05 Y5.29 Z4.72 F2198.592 E145.683
G1 X2.19 Y5.29 Z4.72 F2198.592 E145.729
G1 X1.58 Y5.9 Z4.72 F2198.592 E145.774
G1 X0.75 Y5.68 Z4.72 F2198.592 E145.82
G1 X0.0 Y6.11 Z4.72 F2198.592 E145.866
G1 X-0.75 Y5.68 Z4.72 F2198.592 E145.911
G1 X-1.58 Y5.9 Z4.72 F2198.592 E145.957
G1 X-2.19 Y5.29 Z4.72 F2198.592 E146.002
G1 X-3.05 Y5.29 Z4.72 F2198.592 E146.048
G1 X-3.49 Y4.54 Z4.72 F2198.592 E146.094
G1 X-4.32 Y4.32 Z4.72 F2198.592 E146.139
G1 X-4.54 Y3.48 Z4.72 F2198.592 E146.185
G1 X-5.29 Y3.05 Z4.72 F2198.592 E146.23
G1 X-5.29 Y2.19 Z4.72 F2198.592 E146.276
G1 X-5.9 Y1.58 Z4.72 F2198.592 E146.322
G1 X-5.68 Y0.75 Z4.72 F2198.592 E146.367
G1 X-6.11 Y-0.0 Z4.72 F2198.592 E146.413
G1 X-5.68 Y-0.75 Z4.72 F2198.592 E146.458
G1 X-5.9 Y-1.58 Z4.72 F2198.592 E146.504
G1 X-5.29 Y-2.19 Z4.72 F2198.592 E146.549
G1 X-5.29 Y-3.05 Z4.72 F2198.592 E146.595
G1 X-4.54 Y-3.48 Z4.72 F2198.592 E146.641
G1 X-4.42 Y-3.93 Z4.72 F2198.592 E146.665
G1 F1200.0
G1 E146.665
G1 F2198.592
M103
(</loop>)
(<edge> outer )
;M108 R18.32
G1 X-4.81 Y-4.04 Z4.72 F4200.0
G1 F1200.0
G1 E146.665
G1 F4200.0
M101
G1 X-4.71 Y-4.42 Z4.72 F1099.296 E146.686
G1 X-4.65 Y-4.65 Z4.72 F1099.296 E146.698
G1 X-3.75 Y-4.89 Z4.72 F1099.296 E146.748
G1 X-3.28 Y-5.69 Z4.72 F1099.296 E146.797
G1 X-2.36 Y-5.69 Z4.72 F1099.296 E146.846
G1 X-1.7 Y-6.35 Z4.72 F1099.296 E146.895
G1 X-0.8 Y-6.11 Z4.72 F1099.296 E146.944
G1 X0.0 Y-6.57 Z4.72 F1099.296 E146.993
G1 X0.81 Y-6.11 Z4.72 F1099.296 E147.042
G1 X1.7 Y-6.35 Z4.72 F1099.296 E147.091
G1 X2.36 Y-5.69 Z4.72 F1099.296 E147.14
G1 X3.29 Y-5.69 Z4.72 F1099.296 E147.189
G1 X3.75 Y-4.89 Z4.72 F1099.296 E147.238
G1 X4.65 Y-4.65 Z4.72 F1099.296 E147.287
G1 X4.89 Y-3.75 Z4.72 F1099.296 E147.336
G1 X5.69 Y-3.29 Z4.72 F1099.296 E147.385
G1 X5.69 Y-2.36 Z4.72 F1099.296 E147.434
G1 X6.35 Y-1.7 Z4.72 F1099.296 E147.483
G1 X6.11 Y-0.8 Z4.72 F1099.296 E147.532
G1 X6.57 Y-0.0 Z4.72 F1099.296 E147.581
G1 X6.11 Y0.8 Z4.72 F1099.296 E147.63
G1 X6.35 Y1.7 Z4.72 F1099.296 E147.679
G1 X5.69 Y2.36 Z4.72 F1099.296 E147.728
G1 X5.69 Y3.28 Z4.72 F1099.296 E147.777
G1 X4.89 Y3.75 Z4.72 F1099.296 E147.826
G1 X4.65 Y4.65 Z4.72 F1099.296 E147.875
G1 X3.75 Y4.89 Z4.72 F1099.296 E147.925
G1 X3.29 Y5.69 Z4.72 F1099.296 E147.974
G1 X2.36 Y5.69 Z4.72 F1099.296 E148.023
G1 X1.7 Y6.35 Z4.72 F1099.296 E148.072
G1 X0.81 Y6.11 Z4.72 F1099.296 E148.121
G1 X0.0 Y6.57 Z4.72 F1099.296 E148.17
G1 X-0.8 Y6.11 Z4.72 F1099.296 E148.219
G1 X-1.7 Y6.35 Z4.72 F1099.296 E148.268
G1 X-2.36 Y5.69 Z4.72 F1099.296 E148.317
G1 X-3.28 Y5.69 Z4.72 F1099.296 E148.366
G1 X-3.75 Y4.89 Z4.72 F1099.296 E148.415
G1 X-4.65 Y4.65 Z4.72 F1099.296 E148.464
G1 X-4.89 Y3.75 Z4.72 F1099.296 E148.513
G1 X-5.69 Y3.28 Z4.72 F1099.296 E148.562
G1 X-5.69 Y2.36 Z4.72 F1099.296 E148.611
G1 X-6.35 Y1.7 Z4.72 F1099.296 E148.66
G1 X-6.11 Y0.8 Z4.72 F1099.296 E148.709
G1 X-6.57 Y-0.0 Z4.72 F1099.296 E148.758
G1 X-6.11 Y-0.81 Z4.72 F1099.296 E148.807
G1 X-6.35 Y-1.7 Z4.72 F1099.296 E148.856
G1 X-5.69 Y-2.36 Z4.72 F1099.296 E148.905
G1 X-5.69 Y-3.29 Z4.72 F1099.296 E148.954
G1 X-4.89 Y-3.75 Z4.72 F1099.296 E149.003
G1 X-4.81 Y-4.04 Z4.72 F1099.296 E149.019
G1 F1200.0
G1 E148.019
G1 F1099.296
M103
(</edge>)
(</boundaryPerimeter>)
(<infill>)
(<infillBoundary>)
(<infillPoint> X-5.289 Y3.053 Z4.725 </infillPoint>)
(<infillPoint> X-5.289 Y2.192 Z4.725 </infillPoint>)
(<infillPoint> X-5.9 Y1.58 Z4.725 </infillPoint>)
(<infillPoint> X-5.676 Y0.747 Z4.725 </infillPoint>)
(<infillPoint> X-6.108 Y-0.0 Z4.725 </infillPoint>)
(<infillPoint> X-5.676 Y-0.748 Z4.725 </infillPoint>)
(<infillPoint> X-5.9 Y-1.581 Z4.725 </infillPoint>)
(<infillPoint> X-5.289 Y-2.191 Z4.725 </infillPoint>)
(<infillPoint> X-5.289 Y-3.054 Z4.725 </infillPoint>)
(<infillPoint> X-4.542 Y-3.484 Z4.725 </infillPoint>)
(<infillPoint> X-4.319 Y-4.319 Z4.725 </infillPoint>)
(<infillPoint> X-3.485 Y-4.542 Z4.725 </infillPoint>)
(<infillPoint> X-3.053 Y-5.289 Z4.725 </infillPoint>)
(<infillPoint> X-2.19 Y-5.289 Z4.725 </infillPoint>)
(<infillPoint> X-1.58 Y-5.9 Z4.725 </infillPoint>)
(<infillPoint> X-0.747 Y-5.676 Z4.725 </infillPoint>)
(<infillPoint> X0.0 Y-6.108 Z4.725 </infillPoint>)
(<infillPoint> X0.748 Y-5.676 Z4.725 </infillPoint>)
(<infillPoint> X1.581 Y-5.9 Z4.725 </infillPoint>)
(<infillPoint> X2.191 Y-5.289 Z4.725 </infillPoint>)
(<infillPoint> X3.054 Y-5.289 Z4.725 </infillPoint>)
(<infillPoint> X3.486 Y-4.542 Z4.725 </infillPoint>)
(<infillPoint> X4.32 Y-4.319 Z4.725 </infillPoint>)
(<infillPoint> X4.543 Y-3.484 Z4.725 </infillPoint>)
(<infillPoint> X5.29 Y-3.054 Z4.725 </infillPoint>)
(<infillPoint> X5.29 Y-2.191 Z4.725 </infillPoint>)
(<infillPoint> X5.901 Y-1.581 Z4.725 </infillPoint>)
(<infillPoint> X5.677 Y-0.747 Z4.725 </infillPoint>)
(<infillPoint> X6.108 Y-0.0 Z4.725 </infillPoint>)
(<infillPoint> X5.677 Y0.746 Z4.725 </infillPoint>)
(<infillPoint> X5.901 Y1.58 Z4.725 </infillPoint>)
(<infillPoint> X5.29 Y2.192 Z4.725 </infillPoint>)
(<infillPoint> X5.29 Y3.053 Z4.725 </infillPoint>)
(<infillPoint> X4.543 Y3.483 Z4.725 </infillPoint>)
(<infillPoint> X4.32 Y4.319 Z4.725 </infillPoint>)
M73 P18 (display progress)
(<infillPoint> X3.486 Y4.542 Z4.725 </infillPoint>)
(<infillPoint> X3.054 Y5.29 Z4.725 </infillPoint>)
(<infillPoint> X2.191 Y5.29 Z4.725 </infillPoint>)
(<infillPoint> X1.582 Y5.9 Z4.725 </infillPoint>)
(<infillPoint> X0.748 Y5.676 Z4.725 </infillPoint>)
(<infillPoint> X0.0 Y6.108 Z4.725 </infillPoint>)
(<infillPoint> X-0.747 Y5.676 Z4.725 </infillPoint>)
(<infillPoint> X-1.581 Y5.9 Z4.725 </infillPoint>)
(<infillPoint> X-2.19 Y5.29 Z4.725 </infillPoint>)
(<infillPoint> X-3.053 Y5.29 Z4.725 </infillPoint>)
(<infillPoint> X-3.485 Y4.542 Z4.725 </infillPoint>)
(<infillPoint> X-4.319 Y4.319 Z4.725 </infillPoint>)
(<infillPoint> X-4.542 Y3.483 Z4.725 </infillPoint>)
(</infillBoundary>)
;M108 R36.64
G1 X0.32 Y5.6 Z4.72 F4200.0
G1 F1200.0
G1 E149.019
G1 F4200.0
M101
G1 X-0.32 Y5.6 Z4.72 F2198.592 E149.053
G1 F1200.0
G1 E148.053
G1 F2198.592
M103
G1 X5.79 Y-0.0 Z4.72 F4200.0
G1 F1200.0
G1 E149.053
G1 F4200.0
M101
G1 X5.55 Y0.4 Z4.72 F2198.592 E149.077
G1 X5.4 Y0.8 Z4.72 F2198.592 E149.1
G1 X5.51 Y1.2 Z4.72 F2198.592 E149.122
G1 X5.49 Y1.6 Z4.72 F2198.592 E149.143
G1 X5.09 Y2.0 Z4.72 F2198.592 E149.173
G1 X5.01 Y2.4 Z4.72 F2198.592 E149.194
G1 X5.01 Y2.8 Z4.72 F2198.592 E149.215
G1 X4.47 Y3.2 Z4.72 F2198.592 E149.251
G1 X4.22 Y3.6 Z4.72 F2198.592 E149.276
G1 X4.12 Y4.0 Z4.72 F2198.592 E149.298
G1 X3.24 Y4.4 Z4.72 F2198.592 E149.348
G1 X3.01 Y4.8 Z4.72 F2198.592 E149.373
G1 X1.89 Y5.2 Z4.72 F2198.592 E149.436
G1 X-1.88 Y5.2 Z4.72 F2198.592 E149.635
G1 X-3.01 Y4.8 Z4.72 F2198.592 E149.698
G1 X-3.24 Y4.4 Z4.72 F2198.592 E149.722
G1 X-4.11 Y4.0 Z4.72 F2198.592 E149.773
G1 X-4.22 Y3.6 Z4.72 F2198.592 E149.795
G1 X-4.47 Y3.2 Z4.72 F2198.592 E149.82
G1 X-5.01 Y2.8 Z4.72 F2198.592 E149.855
G1 X-5.01 Y2.4 Z4.72 F2198.592 E149.876
G1 X-5.09 Y2.0 Z4.72 F2198.592 E149.898
G1 X-5.48 Y1.6 Z4.72 F2198.592 E149.928
G1 X-5.51 Y1.2 Z4.72 F2198.592 E149.949
G1 X-5.4 Y0.8 Z4.72 F2198.592 E149.971
G1 X-5.55 Y0.4 Z4.72 F2198.592 E149.993
G1 X-5.79 Y0.0 Z4.72 F2198.592 E150.018
G1 X-5.55 Y-0.4 Z4.72 F2198.592 E150.042
G1 X-5.4 Y-0.8 Z4.72 F2198.592 E150.065
G1 X-5.51 Y-1.2 Z4.72 F2198.592 E150.087
G1 X-5.48 Y-1.6 Z4.72 F2198.592 E150.108
G1 X-5.08 Y-2.0 Z4.72 F2198.592 E150.138
G1 X-5.01 Y-2.4 Z4.72 F2198.592 E150.159
G1 X-5.01 Y-2.8 Z4.72 F2198.592 E150.18
G1 X-4.47 Y-3.2 Z4.72 F2198.592 E150.216
G1 X-4.22 Y-3.6 Z4.72 F2198.592 E150.241
G1 X-4.11 Y-4.0 Z4.72 F2198.592 E150.263
G1 X-3.24 Y-4.4 Z4.72 F2198.592 E150.313
G1 X-3.01 Y-4.8 Z4.72 F2198.592 E150.338
G1 X-1.88 Y-5.2 Z4.72 F2198.592 E150.401
G1 X-0.32 Y-5.6 Z4.72 F2198.592 E150.486
G1 X0.32 Y-5.6 Z4.72 F2198.592 E150.52
G1 X1.88 Y-5.2 Z4.72 F2198.592 E150.605
G1 X3.01 Y-4.8 Z4.72 F2198.592 E150.668
G1 X3.24 Y-4.4 Z4.72 F2198.592 E150.693
G1 X4.12 Y-4.0 Z4.72 F2198.592 E150.743
G1 X4.22 Y-3.6 Z4.72 F2198.592 E150.765
G1 X4.47 Y-3.2 Z4.72 F2198.592 E150.79
G1 X5.01 Y-2.8 Z4.72 F2198.592 E150.826
G1 X5.01 Y-2.4 Z4.72 F2198.592 E150.847
G1 X5.09 Y-2.0 Z4.72 F2198.592 E150.868
G1 X5.49 Y-1.6 Z4.72 F2198.592 E150.898
G1 X5.51 Y-1.2 Z4.72 F2198.592 E150.919
G1 X5.4 Y-0.8 Z4.72 F2198.592 E150.941
G1 X5.55 Y-0.4 Z4.72 F2198.592 E150.964
G1 F1200.0
G1 E149.964
G1 F2198.592
M103
(</infill>)
(</nestedRing>)
(</rotation>)
;M108 R35.97
(</layer>)
(<layer> 4.995 )
(<rotation> (6.12323399574e-17+1j) )
(<nestedRing>)
(<boundaryPerimeter>)
(<boundaryPoint> X-5.889 Y3.4 Z4.995 </boundaryPoint>)
(<boundaryPoint> X-5.889 Y2.44 Z4.995 </boundaryPoint>)
(<boundaryPoint> X-6.569 Y1.759 Z4.995 </boundaryPoint>)
(<boundaryPoint> X-6.32 Y0.832 Z4.995 </boundaryPoint>)
(<boundaryPoint> X-6.801 Y0.0 Z4.995 </boundaryPoint>)
(<boundaryPoint> X-6.32 Y-0.833 Z4.995 </boundaryPoint>)
(<boundaryPoint> X-6.569 Y-1.76 Z4.995 </boundaryPoint>)
(<boundaryPoint> X-5.889 Y-2.44 Z4.995 </boundaryPoint>)
(<boundaryPoint> X-5.889 Y-3.401 Z4.995 </boundaryPoint>)
(<boundaryPoint> X-5.057 Y-3.88 Z4.995 </boundaryPoint>)
(<boundaryPoint> X-4.809 Y-4.809 Z4.995 </boundaryPoint>)
(<boundaryPoint> X-3.88 Y-5.057 Z4.995 </boundaryPoint>)
(<boundaryPoint> X-3.4 Y-5.889 Z4.995 </boundaryPoint>)
(<boundaryPoint> X-2.439 Y-5.889 Z4.995 </boundaryPoint>)
(<boundaryPoint> X-1.76 Y-6.569 Z4.995 </boundaryPoint>)
(<boundaryPoint> X-0.832 Y-6.32 Z4.995 </boundaryPoint>)
(<boundaryPoint> X-0.0 Y-6.801 Z4.995 </boundaryPoint>)
(<boundaryPoint> X0.833 Y-6.32 Z4.995 </boundaryPoint>)
(<boundaryPoint> X1.761 Y-6.569 Z4.995 </boundaryPoint>)
(<boundaryPoint> X2.44 Y-5.889 Z4.995 </boundaryPoint>)
(<boundaryPoint> X3.401 Y-5.889 Z4.995 </boundaryPoint>)
(<boundaryPoint> X3.881 Y-5.057 Z4.995 </boundaryPoint>)
(<boundaryPoint> X4.81 Y-4.809 Z4.995 </boundaryPoint>)
(<boundaryPoint> X5.058 Y-3.88 Z4.995 </boundaryPoint>)
(<boundaryPoint> X5.89 Y-3.401 Z4.995 </boundaryPoint>)
(<boundaryPoint> X5.89 Y-2.44 Z4.995 </boundaryPoint>)
(<boundaryPoint> X6.57 Y-1.76 Z4.995 </boundaryPoint>)
(<boundaryPoint> X6.321 Y-0.832 Z4.995 </boundaryPoint>)
(<boundaryPoint> X6.801 Y-0.0 Z4.995 </boundaryPoint>)
(<boundaryPoint> X6.321 Y0.831 Z4.995 </boundaryPoint>)
(<boundaryPoint> X6.57 Y1.759 Z4.995 </boundaryPoint>)
(<boundaryPoint> X5.89 Y2.44 Z4.995 </boundaryPoint>)
(<boundaryPoint> X5.89 Y3.4 Z4.995 </boundaryPoint>)
(<boundaryPoint> X5.058 Y3.879 Z4.995 </boundaryPoint>)
(<boundaryPoint> X4.81 Y4.809 Z4.995 </boundaryPoint>)
(<boundaryPoint> X3.881 Y5.057 Z4.995 </boundaryPoint>)
(<boundaryPoint> X3.401 Y5.89 Z4.995 </boundaryPoint>)
(<boundaryPoint> X2.44 Y5.89 Z4.995 </boundaryPoint>)
(<boundaryPoint> X1.761 Y6.569 Z4.995 </boundaryPoint>)
(<boundaryPoint> X0.833 Y6.32 Z4.995 </boundaryPoint>)
(<boundaryPoint> X0.0 Y6.801 Z4.995 </boundaryPoint>)
(<boundaryPoint> X-0.832 Y6.32 Z4.995 </boundaryPoint>)
(<boundaryPoint> X-1.76 Y6.569 Z4.995 </boundaryPoint>)
(<boundaryPoint> X-2.439 Y5.89 Z4.995 </boundaryPoint>)
(<boundaryPoint> X-3.4 Y5.89 Z4.995 </boundaryPoint>)
(<boundaryPoint> X-3.88 Y5.057 Z4.995 </boundaryPoint>)
(<boundaryPoint> X-4.809 Y4.809 Z4.995 </boundaryPoint>)
(<boundaryPoint> X-5.057 Y3.879 Z4.995 </boundaryPoint>)
(<loop> outer )
G1 X-4.23 Y-4.34 Z5.0 F4200.0
G1 F1200.0
G1 E150.964
G1 F4200.0
M101
G1 X-3.49 Y-4.54 Z5.0 F2158.329 E151.004
G1 X-3.05 Y-5.29 Z5.0 F2158.329 E151.05
G1 X-2.19 Y-5.29 Z5.0 F2158.329 E151.096
G1 X-1.58 Y-5.9 Z5.0 F2158.329 E151.141
G1 X-0.75 Y-5.68 Z5.0 F2158.329 E151.187
G1 X0.0 Y-6.11 Z5.0 F2158.329 E151.232
G1 X0.75 Y-5.68 Z5.0 F2158.329 E151.278
G1 X1.58 Y-5.9 Z5.0 F2158.329 E151.323
G1 X2.19 Y-5.29 Z5.0 F2158.329 E151.369
G1 X3.05 Y-5.29 Z5.0 F2158.329 E151.415
G1 X3.49 Y-4.54 Z5.0 F2158.329 E151.46
G1 X4.32 Y-4.32 Z5.0 F2158.329 E151.506
G1 X4.54 Y-3.48 Z5.0 F2158.329 E151.552
G1 X5.29 Y-3.05 Z5.0 F2158.329 E151.597
G1 X5.29 Y-2.19 Z5.0 F2158.329 E151.643
G1 X5.9 Y-1.58 Z5.0 F2158.329 E151.688
G1 X5.68 Y-0.75 Z5.0 F2158.329 E151.734
G1 X6.11 Y-0.0 Z5.0 F2158.329 E151.779
G1 X5.68 Y0.75 Z5.0 F2158.329 E151.825
G1 X5.9 Y1.58 Z5.0 F2158.329 E151.871
G1 X5.29 Y2.19 Z5.0 F2158.329 E151.916
G1 X5.29 Y3.05 Z5.0 F2158.329 E151.962
G1 X4.54 Y3.48 Z5.0 F2158.329 E152.007
G1 X4.32 Y4.32 Z5.0 F2158.329 E152.053
G1 X3.49 Y4.54 Z5.0 F2158.329 E152.099
G1 X3.05 Y5.29 Z5.0 F2158.329 E152.144
G1 X2.19 Y5.29 Z5.0 F2158.329 E152.19
G1 X1.58 Y5.9 Z5.0 F2158.329 E152.235
G1 X0.75 Y5.68 Z5.0 F2158.329 E152.281
G1 X0.0 Y6.11 Z5.0 F2158.329 E152.326
G1 X-0.75 Y5.68 Z5.0 F2158.329 E152.372
G1 X-1.58 Y5.9 Z5.0 F2158.329 E152.418
G1 X-2.19 Y5.29 Z5.0 F2158.329 E152.463
G1 X-3.05 Y5.29 Z5.0 F2158.329 E152.509
G1 X-3.49 Y4.54 Z5.0 F2158.329 E152.554
G1 X-4.32 Y4.32 Z5.0 F2158.329 E152.6
G1 X-4.54 Y3.48 Z5.0 F2158.329 E152.646
G1 X-5.29 Y3.05 Z5.0 F2158.329 E152.691
G1 X-5.29 Y2.19 Z5.0 F2158.329 E152.737
G1 X-5.9 Y1.58 Z5.0 F2158.329 E152.782
G1 X-5.68 Y0.75 Z5.0 F2158.329 E152.828
G1 X-6.11 Y-0.0 Z5.0 F2158.329 E152.874
G1 X-5.68 Y-0.75 Z5.0 F2158.329 E152.919
G1 X-5.9 Y-1.58 Z5.0 F2158.329 E152.965
G1 X-5.29 Y-2.19 Z5.0 F2158.329 E153.01
G1 X-5.29 Y-3.05 Z5.0 F2158.329 E153.056
G1 X-4.54 Y-3.48 Z5.0 F2158.329 E153.101
G1 X-4.32 Y-4.32 Z5.0 F2158.329 E153.147
G1 X-4.23 Y-4.34 Z5.0 F2158.329 E153.152
G1 F1200.0
G1 E153.152
G1 F2158.329
M103
(</loop>)
(<edge> outer )
;M108 R17.99
G1 X-4.68 Y-4.51 Z5.0 F4200.0
G1 F1200.0
G1 E153.152
G1 F4200.0
M101
G1 X-4.65 Y-4.65 Z5.0 F1079.165 E153.159
G1 X-3.75 Y-4.89 Z5.0 F1079.165 E153.208
G1 X-3.28 Y-5.69 Z5.0 F1079.165 E153.258
G1 X-2.36 Y-5.69 Z5.0 F1079.165 E153.307
G1 X-1.7 Y-6.35 Z5.0 F1079.165 E153.356
G1 X-0.8 Y-6.11 Z5.0 F1079.165 E153.405
G1 X0.0 Y-6.57 Z5.0 F1079.165 E153.454
G1 X0.81 Y-6.11 Z5.0 F1079.165 E153.503
G1 X1.7 Y-6.35 Z5.0 F1079.165 E153.552
G1 X2.36 Y-5.69 Z5.0 F1079.165 E153.601
G1 X3.29 Y-5.69 Z5.0 F1079.165 E153.65
G1 X3.75 Y-4.89 Z5.0 F1079.165 E153.699
G1 X4.65 Y-4.65 Z5.0 F1079.165 E153.748
G1 X4.89 Y-3.75 Z5.0 F1079.165 E153.797
G1 X5.69 Y-3.29 Z5.0 F1079.165 E153.846
G1 X5.69 Y-2.36 Z5.0 F1079.165 E153.895
G1 X6.35 Y-1.7 Z5.0 F1079.165 E153.944
G1 X6.11 Y-0.8 Z5.0 F1079.165 E153.993
G1 X6.57 Y-0.0 Z5.0 F1079.165 E154.042
G1 X6.11 Y0.8 Z5.0 F1079.165 E154.091
G1 X6.35 Y1.7 Z5.0 F1079.165 E154.14
G1 X5.69 Y2.36 Z5.0 F1079.165 E154.19
G1 X5.69 Y3.28 Z5.0 F1079.165 E154.239
G1 X4.89 Y3.75 Z5.0 F1079.165 E154.288
G1 X4.65 Y4.65 Z5.0 F1079.165 E154.337
G1 X3.75 Y4.89 Z5.0 F1079.165 E154.386
G1 X3.29 Y5.69 Z5.0 F1079.165 E154.435
G1 X2.36 Y5.69 Z5.0 F1079.165 E154.484
G1 X1.7 Y6.35 Z5.0 F1079.165 E154.533
G1 X0.81 Y6.11 Z5.0 F1079.165 E154.582
G1 X0.0 Y6.57 Z5.0 F1079.165 E154.631
G1 X-0.8 Y6.11 Z5.0 F1079.165 E154.68
G1 X-1.7 Y6.35 Z5.0 F1079.165 E154.729
G1 X-2.36 Y5.69 Z5.0 F1079.165 E154.778
G1 X-3.28 Y5.69 Z5.0 F1079.165 E154.827
G1 X-3.75 Y4.89 Z5.0 F1079.165 E154.876
G1 X-4.65 Y4.65 Z5.0 F1079.165 E154.925
G1 X-4.89 Y3.75 Z5.0 F1079.165 E154.975
G1 X-5.69 Y3.28 Z5.0 F1079.165 E155.024
G1 X-5.69 Y2.36 Z5.0 F1079.165 E155.073
G1 X-6.35 Y1.7 Z5.0 F1079.165 E155.122
G1 X-6.11 Y0.8 Z5.0 F1079.165 E155.171
G1 X-6.57 Y-0.0 Z5.0 F1079.165 E155.22
G1 X-6.11 Y-0.81 Z5.0 F1079.165 E155.269
G1 X-6.35 Y-1.7 Z5.0 F1079.165 E155.318
G1 X-5.69 Y-2.36 Z5.0 F1079.165 E155.367
G1 X-5.69 Y-3.29 Z5.0 F1079.165 E155.416
G1 X-4.89 Y-3.75 Z5.0 F1079.165 E155.465
G1 X-4.71 Y-4.42 Z5.0 F1079.165 E155.502
G1 X-4.68 Y-4.51 Z5.0 F1079.165 E155.507
G1 F1200.0
G1 E154.507
G1 F1079.165
M103
(</edge>)
(</boundaryPerimeter>)
(<infill>)
(<infillBoundary>)
(<infillPoint> X-5.289 Y3.053 Z4.995 </infillPoint>)
(<infillPoint> X-5.289 Y2.192 Z4.995 </infillPoint>)
(<infillPoint> X-5.9 Y1.58 Z4.995 </infillPoint>)
(<infillPoint> X-5.676 Y0.747 Z4.995 </infillPoint>)
(<infillPoint> X-6.108 Y-0.0 Z4.995 </infillPoint>)
(<infillPoint> X-5.676 Y-0.748 Z4.995 </infillPoint>)
(<infillPoint> X-5.9 Y-1.581 Z4.995 </infillPoint>)
(<infillPoint> X-5.289 Y-2.191 Z4.995 </infillPoint>)
(<infillPoint> X-5.289 Y-3.054 Z4.995 </infillPoint>)
(<infillPoint> X-4.542 Y-3.484 Z4.995 </infillPoint>)
(<infillPoint> X-4.319 Y-4.319 Z4.995 </infillPoint>)
(<infillPoint> X-3.485 Y-4.542 Z4.995 </infillPoint>)
(<infillPoint> X-3.053 Y-5.289 Z4.995 </infillPoint>)
(<infillPoint> X-2.19 Y-5.289 Z4.995 </infillPoint>)
(<infillPoint> X-1.58 Y-5.9 Z4.995 </infillPoint>)
(<infillPoint> X-0.747 Y-5.676 Z4.995 </infillPoint>)
(<infillPoint> X0.0 Y-6.108 Z4.995 </infillPoint>)
(<infillPoint> X0.748 Y-5.676 Z4.995 </infillPoint>)
(<infillPoint> X1.581 Y-5.9 Z4.995 </infillPoint>)
(<infillPoint> X2.191 Y-5.289 Z4.995 </infillPoint>)
(<infillPoint> X3.054 Y-5.289 Z4.995 </infillPoint>)
(<infillPoint> X3.486 Y-4.542 Z4.995 </infillPoint>)
(<infillPoint> X4.32 Y-4.319 Z4.995 </infillPoint>)
(<infillPoint> X4.543 Y-3.484 Z4.995 </infillPoint>)
(<infillPoint> X5.29 Y-3.054 Z4.995 </infillPoint>)
(<infillPoint> X5.29 Y-2.191 Z4.995 </infillPoint>)
(<infillPoint> X5.901 Y-1.581 Z4.995 </infillPoint>)
(<infillPoint> X5.677 Y-0.747 Z4.995 </infillPoint>)
(<infillPoint> X6.108 Y-0.0 Z4.995 </infillPoint>)
(<infillPoint> X5.677 Y0.746 Z4.995 </infillPoint>)
(<infillPoint> X5.901 Y1.58 Z4.995 </infillPoint>)
(<infillPoint> X5.29 Y2.192 Z4.995 </infillPoint>)
(<infillPoint> X5.29 Y3.053 Z4.995 </infillPoint>)
(<infillPoint> X4.543 Y3.483 Z4.995 </infillPoint>)
(<infillPoint> X4.32 Y4.319 Z4.995 </infillPoint>)
(<infillPoint> X3.486 Y4.542 Z4.995 </infillPoint>)
(<infillPoint> X3.054 Y5.29 Z4.995 </infillPoint>)
(<infillPoint> X2.191 Y5.29 Z4.995 </infillPoint>)
(<infillPoint> X1.582 Y5.9 Z4.995 </infillPoint>)
(<infillPoint> X0.748 Y5.676 Z4.995 </infillPoint>)
(<infillPoint> X0.0 Y6.108 Z4.995 </infillPoint>)
(<infillPoint> X-0.747 Y5.676 Z4.995 </infillPoint>)
(<infillPoint> X-1.581 Y5.9 Z4.995 </infillPoint>)
(<infillPoint> X-2.19 Y5.29 Z4.995 </infillPoint>)
(<infillPoint> X-3.053 Y5.29 Z4.995 </infillPoint>)
(<infillPoint> X-3.485 Y4.542 Z4.995 </infillPoint>)
M73 P19 (display progress)
(<infillPoint> X-4.319 Y4.319 Z4.995 </infillPoint>)
(<infillPoint> X-4.542 Y3.483 Z4.995 </infillPoint>)
(</infillBoundary>)
;M108 R35.97
G1 X-0.0 Y-5.79 Z5.0 F4200.0
G1 F1200.0
G1 E155.507
G1 F4200.0
M101
G1 X0.4 Y-5.55 Z5.0 F2158.329 E155.531
G1 X0.8 Y-5.4 Z5.0 F2158.329 E155.554
G1 X1.2 Y-5.51 Z5.0 F2158.329 E155.576
G1 X1.6 Y-5.49 Z5.0 F2158.329 E155.597
G1 X2.0 Y-5.08 Z5.0 F2158.329 E155.627
G1 X2.4 Y-5.01 Z5.0 F2158.329 E155.648
G1 X2.8 Y-5.01 Z5.0 F2158.329 E155.669
G1 X3.2 Y-4.48 Z5.0 F2158.329 E155.705
G1 X3.6 Y-4.22 Z5.0 F2158.329 E155.73
G1 X4.0 Y-4.11 Z5.0 F2158.329 E155.752
G1 X4.4 Y-3.24 Z5.0 F2158.329 E155.802
G1 X4.8 Y-3.01 Z5.0 F2158.329 E155.827
G1 X5.2 Y-1.89 Z5.0 F2158.329 E155.89
G1 X5.2 Y1.89 Z5.0 F2158.329 E156.089
G1 X4.8 Y3.01 Z5.0 F2158.329 E156.152
G1 X4.4 Y3.24 Z5.0 F2158.329 E156.176
G1 X4.0 Y4.11 Z5.0 F2158.329 E156.227
G1 X3.6 Y4.22 Z5.0 F2158.329 E156.249
G1 X3.2 Y4.48 Z5.0 F2158.329 E156.274
G1 X2.8 Y5.01 Z5.0 F2158.329 E156.309
G1 X2.4 Y5.01 Z5.0 F2158.329 E156.33
G1 X2.0 Y5.09 Z5.0 F2158.329 E156.352
G1 X1.6 Y5.49 Z5.0 F2158.329 E156.382
G1 X1.2 Y5.51 Z5.0 F2158.329 E156.403
G1 X0.8 Y5.4 Z5.0 F2158.329 E156.425
G1 X0.4 Y5.55 Z5.0 F2158.329 E156.447
G1 X0.0 Y5.79 Z5.0 F2158.329 E156.472
G1 X-0.4 Y5.55 Z5.0 F2158.329 E156.496
G1 X-0.8 Y5.4 Z5.0 F2158.329 E156.519
G1 X-1.2 Y5.51 Z5.0 F2158.329 E156.541
G1 X-1.6 Y5.48 Z5.0 F2158.329 E156.562
G1 X-2.0 Y5.08 Z5.0 F2158.329 E156.592
G1 X-2.4 Y5.01 Z5.0 F2158.329 E156.613
G1 X-2.8 Y5.01 Z5.0 F2158.329 E156.634
G1 X-3.2 Y4.47 Z5.0 F2158.329 E156.67
G1 X-3.6 Y4.22 Z5.0 F2158.329 E156.695
G1 X-4.0 Y4.11 Z5.0 F2158.329 E156.717
G1 X-4.4 Y3.24 Z5.0 F2158.329 E156.767
G1 X-4.8 Y3.01 Z5.0 F2158.329 E156.792
G1 X-5.2 Y1.89 Z5.0 F2158.329 E156.855
G1 X-5.6 Y0.32 Z5.0 F2158.329 E156.94
G1 X-5.6 Y-0.32 Z5.0 F2158.329 E156.974
G1 X-5.2 Y-1.88 Z5.0 F2158.329 E157.059
G1 X-4.8 Y-3.01 Z5.0 F2158.329 E157.123
G1 X-4.4 Y-3.24 Z5.0 F2158.329 E157.147
G1 X-4.0 Y-4.11 Z5.0 F2158.329 E157.198
G1 X-3.6 Y-4.22 Z5.0 F2158.329 E157.219
G1 X-3.2 Y-4.47 Z5.0 F2158.329 E157.244
G1 X-2.8 Y-5.01 Z5.0 F2158.329 E157.28
G1 X-2.4 Y-5.01 Z5.0 F2158.329 E157.301
G1 X-2.0 Y-5.08 Z5.0 F2158.329 E157.322
G1 X-1.6 Y-5.48 Z5.0 F2158.329 E157.352
G1 X-1.2 Y-5.51 Z5.0 F2158.329 E157.373
G1 X-0.8 Y-5.4 Z5.0 F2158.329 E157.395
G1 X-0.4 Y-5.55 Z5.0 F2158.329 E157.418
G1 F1200.0
G1 E156.418
G1 F2158.329
M103
G1 X5.6 Y0.32 Z5.0 F4200.0
G1 F1200.0
G1 E157.418
G1 F4200.0
M101
G1 X5.6 Y-0.32 Z5.0 F2158.329 E157.452
G1 F1200.0
G1 E156.452
G1 F2158.329
M103
(</infill>)
(</nestedRing>)
(</rotation>)
;M108 R36.66
(</layer>)
(<layer> 5.265 )
(<rotation> (-1+1.22464679915e-16j) )
(<nestedRing>)
(<boundaryPerimeter>)
(<boundaryPoint> X-5.889 Y3.4 Z5.265 </boundaryPoint>)
(<boundaryPoint> X-5.889 Y2.44 Z5.265 </boundaryPoint>)
(<boundaryPoint> X-6.569 Y1.759 Z5.265 </boundaryPoint>)
(<boundaryPoint> X-6.32 Y0.832 Z5.265 </boundaryPoint>)
(<boundaryPoint> X-6.801 Y0.0 Z5.265 </boundaryPoint>)
(<boundaryPoint> X-6.32 Y-0.833 Z5.265 </boundaryPoint>)
(<boundaryPoint> X-6.569 Y-1.76 Z5.265 </boundaryPoint>)
(<boundaryPoint> X-5.889 Y-2.44 Z5.265 </boundaryPoint>)
(<boundaryPoint> X-5.889 Y-3.401 Z5.265 </boundaryPoint>)
(<boundaryPoint> X-5.057 Y-3.88 Z5.265 </boundaryPoint>)
(<boundaryPoint> X-4.809 Y-4.809 Z5.265 </boundaryPoint>)
(<boundaryPoint> X-3.88 Y-5.057 Z5.265 </boundaryPoint>)
(<boundaryPoint> X-3.4 Y-5.889 Z5.265 </boundaryPoint>)
(<boundaryPoint> X-2.439 Y-5.889 Z5.265 </boundaryPoint>)
(<boundaryPoint> X-1.76 Y-6.569 Z5.265 </boundaryPoint>)
(<boundaryPoint> X-0.832 Y-6.32 Z5.265 </boundaryPoint>)
(<boundaryPoint> X-0.0 Y-6.801 Z5.265 </boundaryPoint>)
(<boundaryPoint> X0.833 Y-6.32 Z5.265 </boundaryPoint>)
(<boundaryPoint> X1.761 Y-6.569 Z5.265 </boundaryPoint>)
(<boundaryPoint> X2.44 Y-5.889 Z5.265 </boundaryPoint>)
(<boundaryPoint> X3.401 Y-5.889 Z5.265 </boundaryPoint>)
(<boundaryPoint> X3.881 Y-5.057 Z5.265 </boundaryPoint>)
(<boundaryPoint> X4.81 Y-4.809 Z5.265 </boundaryPoint>)
(<boundaryPoint> X5.058 Y-3.88 Z5.265 </boundaryPoint>)
(<boundaryPoint> X5.89 Y-3.401 Z5.265 </boundaryPoint>)
(<boundaryPoint> X5.89 Y-2.44 Z5.265 </boundaryPoint>)
(<boundaryPoint> X6.57 Y-1.76 Z5.265 </boundaryPoint>)
(<boundaryPoint> X6.321 Y-0.832 Z5.265 </boundaryPoint>)
(<boundaryPoint> X6.801 Y-0.0 Z5.265 </boundaryPoint>)
(<boundaryPoint> X6.321 Y0.831 Z5.265 </boundaryPoint>)
(<boundaryPoint> X6.57 Y1.759 Z5.265 </boundaryPoint>)
(<boundaryPoint> X5.89 Y2.44 Z5.265 </boundaryPoint>)
(<boundaryPoint> X5.89 Y3.4 Z5.265 </boundaryPoint>)
(<boundaryPoint> X5.058 Y3.879 Z5.265 </boundaryPoint>)
(<boundaryPoint> X4.81 Y4.809 Z5.265 </boundaryPoint>)
(<boundaryPoint> X3.881 Y5.057 Z5.265 </boundaryPoint>)
(<boundaryPoint> X3.401 Y5.89 Z5.265 </boundaryPoint>)
(<boundaryPoint> X2.44 Y5.89 Z5.265 </boundaryPoint>)
(<boundaryPoint> X1.761 Y6.569 Z5.265 </boundaryPoint>)
(<boundaryPoint> X0.833 Y6.32 Z5.265 </boundaryPoint>)
(<boundaryPoint> X0.0 Y6.801 Z5.265 </boundaryPoint>)
(<boundaryPoint> X-0.832 Y6.32 Z5.265 </boundaryPoint>)
(<boundaryPoint> X-1.76 Y6.569 Z5.265 </boundaryPoint>)
(<boundaryPoint> X-2.439 Y5.89 Z5.265 </boundaryPoint>)
(<boundaryPoint> X-3.4 Y5.89 Z5.265 </boundaryPoint>)
(<boundaryPoint> X-3.88 Y5.057 Z5.265 </boundaryPoint>)
(<boundaryPoint> X-4.809 Y4.809 Z5.265 </boundaryPoint>)
(<boundaryPoint> X-5.057 Y3.879 Z5.265 </boundaryPoint>)
(<loop> outer )
G1 X-4.37 Y-4.12 Z5.27 F4200.0
G1 F1200.0
G1 E157.452
G1 F4200.0
M101
G1 X-4.32 Y-4.32 Z5.27 F2199.671 E157.463
G1 X-3.49 Y-4.54 Z5.27 F2199.671 E157.509
G1 X-3.05 Y-5.29 Z5.27 F2199.671 E157.554
G1 X-2.19 Y-5.29 Z5.27 F2199.671 E157.6
G1 X-1.58 Y-5.9 Z5.27 F2199.671 E157.645
G1 X-0.75 Y-5.68 Z5.27 F2199.671 E157.691
G1 X0.0 Y-6.11 Z5.27 F2199.671 E157.736
G1 X0.75 Y-5.68 Z5.27 F2199.671 E157.782
G1 X1.58 Y-5.9 Z5.27 F2199.671 E157.828
G1 X2.19 Y-5.29 Z5.27 F2199.671 E157.873
G1 X3.05 Y-5.29 Z5.27 F2199.671 E157.919
G1 X3.49 Y-4.54 Z5.27 F2199.671 E157.964
G1 X4.32 Y-4.32 Z5.27 F2199.671 E158.01
G1 X4.54 Y-3.48 Z5.27 F2199.671 E158.056
G1 X5.29 Y-3.05 Z5.27 F2199.671 E158.101
G1 X5.29 Y-2.19 Z5.27 F2199.671 E158.147
G1 X5.9 Y-1.58 Z5.27 F2199.671 E158.192
G1 X5.68 Y-0.75 Z5.27 F2199.671 E158.238
G1 X6.11 Y-0.0 Z5.27 F2199.671 E158.284
G1 X5.68 Y0.75 Z5.27 F2199.671 E158.329
G1 X5.9 Y1.58 Z5.27 F2199.671 E158.375
G1 X5.29 Y2.19 Z5.27 F2199.671 E158.42
G1 X5.29 Y3.05 Z5.27 F2199.671 E158.466
G1 X4.54 Y3.48 Z5.27 F2199.671 E158.511
G1 X4.32 Y4.32 Z5.27 F2199.671 E158.557
G1 X3.49 Y4.54 Z5.27 F2199.671 E158.603
G1 X3.05 Y5.29 Z5.27 F2199.671 E158.648
G1 X2.19 Y5.29 Z5.27 F2199.671 E158.694
G1 X1.58 Y5.9 Z5.27 F2199.671 E158.739
G1 X0.75 Y5.68 Z5.27 F2199.671 E158.785
G1 X0.0 Y6.11 Z5.27 F2199.671 E158.831
G1 X-0.75 Y5.68 Z5.27 F2199.671 E158.876
G1 X-1.58 Y5.9 Z5.27 F2199.671 E158.922
G1 X-2.19 Y5.29 Z5.27 F2199.671 E158.967
G1 X-3.05 Y5.29 Z5.27 F2199.671 E159.013
G1 X-3.49 Y4.54 Z5.27 F2199.671 E159.059
G1 X-4.32 Y4.32 Z5.27 F2199.671 E159.104
G1 X-4.54 Y3.48 Z5.27 F2199.671 E159.15
G1 X-5.29 Y3.05 Z5.27 F2199.671 E159.195
G1 X-5.29 Y2.19 Z5.27 F2199.671 E159.241
G1 X-5.9 Y1.58 Z5.27 F2199.671 E159.287
G1 X-5.68 Y0.75 Z5.27 F2199.671 E159.332
G1 X-6.11 Y-0.0 Z5.27 F2199.671 E159.378
G1 X-5.68 Y-0.75 Z5.27 F2199.671 E159.423
G1 X-5.9 Y-1.58 Z5.27 F2199.671 E159.469
G1 X-5.29 Y-2.19 Z5.27 F2199.671 E159.515
G1 X-5.29 Y-3.05 Z5.27 F2199.671 E159.56
G1 X-4.54 Y-3.48 Z5.27 F2199.671 E159.606
G1 X-4.37 Y-4.12 Z5.27 F2199.671 E159.64
G1 F1200.0
G1 E159.64
G1 F2199.671
M103
(</loop>)
(<edge> outer )
;M108 R18.33
G1 X-4.76 Y-4.22 Z5.27 F4200.0
G1 F1200.0
G1 E159.64
G1 F4200.0
M101
G1 X-4.71 Y-4.42 Z5.27 F1099.835 E159.651
G1 X-4.65 Y-4.65 Z5.27 F1099.835 E159.664
G1 X-3.75 Y-4.89 Z5.27 F1099.835 E159.713
G1 X-3.28 Y-5.69 Z5.27 F1099.835 E159.762
G1 X-2.36 Y-5.69 Z5.27 F1099.835 E159.811
G1 X-1.7 Y-6.35 Z5.27 F1099.835 E159.86
G1 X-0.8 Y-6.11 Z5.27 F1099.835 E159.909
G1 X0.0 Y-6.57 Z5.27 F1099.835 E159.958
G1 X0.81 Y-6.11 Z5.27 F1099.835 E160.007
G1 X1.7 Y-6.35 Z5.27 F1099.835 E160.056
G1 X2.36 Y-5.69 Z5.27 F1099.835 E160.105
G1 X3.29 Y-5.69 Z5.27 F1099.835 E160.154
G1 X3.75 Y-4.89 Z5.27 F1099.835 E160.203
G1 X4.65 Y-4.65 Z5.27 F1099.835 E160.252
G1 X4.89 Y-3.75 Z5.27 F1099.835 E160.301
G1 X5.69 Y-3.29 Z5.27 F1099.835 E160.35
G1 X5.69 Y-2.36 Z5.27 F1099.835 E160.399
G1 X6.35 Y-1.7 Z5.27 F1099.835 E160.448
G1 X6.11 Y-0.8 Z5.27 F1099.835 E160.497
G1 X6.57 Y-0.0 Z5.27 F1099.835 E160.546
G1 X6.11 Y0.8 Z5.27 F1099.835 E160.595
G1 X6.35 Y1.7 Z5.27 F1099.835 E160.644
G1 X5.69 Y2.36 Z5.27 F1099.835 E160.693
G1 X5.69 Y3.28 Z5.27 F1099.835 E160.742
G1 X4.89 Y3.75 Z5.27 F1099.835 E160.791
G1 X4.65 Y4.65 Z5.27 F1099.835 E160.841
G1 X3.75 Y4.89 Z5.27 F1099.835 E160.89
G1 X3.29 Y5.69 Z5.27 F1099.835 E160.939
G1 X2.36 Y5.69 Z5.27 F1099.835 E160.988
G1 X1.7 Y6.35 Z5.27 F1099.835 E161.037
G1 X0.81 Y6.11 Z5.27 F1099.835 E161.086
G1 X0.0 Y6.57 Z5.27 F1099.835 E161.135
G1 X-0.8 Y6.11 Z5.27 F1099.835 E161.184
G1 X-1.7 Y6.35 Z5.27 F1099.835 E161.233
G1 X-2.36 Y5.69 Z5.27 F1099.835 E161.282
G1 X-3.28 Y5.69 Z5.27 F1099.835 E161.331
G1 X-3.75 Y4.89 Z5.27 F1099.835 E161.38
G1 X-4.65 Y4.65 Z5.27 F1099.835 E161.429
G1 X-4.89 Y3.75 Z5.27 F1099.835 E161.478
G1 X-5.69 Y3.28 Z5.27 F1099.835 E161.527
G1 X-5.69 Y2.36 Z5.27 F1099.835 E161.576
G1 X-6.35 Y1.7 Z5.27 F1099.835 E161.625
G1 X-6.11 Y0.8 Z5.27 F1099.835 E161.674
G1 X-6.57 Y-0.0 Z5.27 F1099.835 E161.723
G1 X-6.11 Y-0.81 Z5.27 F1099.835 E161.773
G1 X-6.35 Y-1.7 Z5.27 F1099.835 E161.822
G1 X-5.69 Y-2.36 Z5.27 F1099.835 E161.871
G1 X-5.69 Y-3.29 Z5.27 F1099.835 E161.92
G1 X-4.89 Y-3.75 Z5.27 F1099.835 E161.969
G1 X-4.76 Y-4.22 Z5.27 F1099.835 E161.994
G1 F1200.0
G1 E160.994
G1 F1099.835
M103
(</edge>)
(</boundaryPerimeter>)
(<infill>)
(<infillBoundary>)
(<infillPoint> X-5.289 Y3.053 Z5.265 </infillPoint>)
(<infillPoint> X-5.289 Y2.192 Z5.265 </infillPoint>)
(<infillPoint> X-5.9 Y1.58 Z5.265 </infillPoint>)
(<infillPoint> X-5.676 Y0.747 Z5.265 </infillPoint>)
(<infillPoint> X-6.108 Y-0.0 Z5.265 </infillPoint>)
(<infillPoint> X-5.676 Y-0.748 Z5.265 </infillPoint>)
(<infillPoint> X-5.9 Y-1.581 Z5.265 </infillPoint>)
(<infillPoint> X-5.289 Y-2.191 Z5.265 </infillPoint>)
(<infillPoint> X-5.289 Y-3.054 Z5.265 </infillPoint>)
(<infillPoint> X-4.542 Y-3.484 Z5.265 </infillPoint>)
(<infillPoint> X-4.319 Y-4.319 Z5.265 </infillPoint>)
(<infillPoint> X-3.485 Y-4.542 Z5.265 </infillPoint>)
(<infillPoint> X-3.053 Y-5.289 Z5.265 </infillPoint>)
(<infillPoint> X-2.19 Y-5.289 Z5.265 </infillPoint>)
(<infillPoint> X-1.58 Y-5.9 Z5.265 </infillPoint>)
(<infillPoint> X-0.747 Y-5.676 Z5.265 </infillPoint>)
(<infillPoint> X0.0 Y-6.108 Z5.265 </infillPoint>)
(<infillPoint> X0.748 Y-5.676 Z5.265 </infillPoint>)
(<infillPoint> X1.581 Y-5.9 Z5.265 </infillPoint>)
(<infillPoint> X2.191 Y-5.289 Z5.265 </infillPoint>)
(<infillPoint> X3.054 Y-5.289 Z5.265 </infillPoint>)
(<infillPoint> X3.486 Y-4.542 Z5.265 </infillPoint>)
(<infillPoint> X4.32 Y-4.319 Z5.265 </infillPoint>)
(<infillPoint> X4.543 Y-3.484 Z5.265 </infillPoint>)
(<infillPoint> X5.29 Y-3.054 Z5.265 </infillPoint>)
(<infillPoint> X5.29 Y-2.191 Z5.265 </infillPoint>)
(<infillPoint> X5.901 Y-1.581 Z5.265 </infillPoint>)
(<infillPoint> X5.677 Y-0.747 Z5.265 </infillPoint>)
(<infillPoint> X6.108 Y-0.0 Z5.265 </infillPoint>)
(<infillPoint> X5.677 Y0.746 Z5.265 </infillPoint>)
(<infillPoint> X5.901 Y1.58 Z5.265 </infillPoint>)
(<infillPoint> X5.29 Y2.192 Z5.265 </infillPoint>)
(<infillPoint> X5.29 Y3.053 Z5.265 </infillPoint>)
(<infillPoint> X4.543 Y3.483 Z5.265 </infillPoint>)
(<infillPoint> X4.32 Y4.319 Z5.265 </infillPoint>)
(<infillPoint> X3.486 Y4.542 Z5.265 </infillPoint>)
(<infillPoint> X3.054 Y5.29 Z5.265 </infillPoint>)
(<infillPoint> X2.191 Y5.29 Z5.265 </infillPoint>)
(<infillPoint> X1.582 Y5.9 Z5.265 </infillPoint>)
(<infillPoint> X0.748 Y5.676 Z5.265 </infillPoint>)
(<infillPoint> X0.0 Y6.108 Z5.265 </infillPoint>)
(<infillPoint> X-0.747 Y5.676 Z5.265 </infillPoint>)
(<infillPoint> X-1.581 Y5.9 Z5.265 </infillPoint>)
(<infillPoint> X-2.19 Y5.29 Z5.265 </infillPoint>)
(<infillPoint> X-3.053 Y5.29 Z5.265 </infillPoint>)
(<infillPoint> X-3.485 Y4.542 Z5.265 </infillPoint>)
(<infillPoint> X-4.319 Y4.319 Z5.265 </infillPoint>)
(<infillPoint> X-4.542 Y3.483 Z5.265 </infillPoint>)
(</infillBoundary>)
;M108 R36.66
G1 X0.32 Y5.6 Z5.27 F4200.0
G1 F1200.0
G1 E161.994
G1 F4200.0
M101
G1 X-0.32 Y5.6 Z5.27 F2199.671 E162.028
G1 F1200.0
M73 P20 (display progress)
G1 E161.028
G1 F2199.671
M103
G1 X5.79 Y-0.0 Z5.27 F4200.0
G1 F1200.0
G1 E162.028
G1 F4200.0
M101
G1 X5.55 Y0.4 Z5.27 F2199.671 E162.052
G1 X5.4 Y0.8 Z5.27 F2199.671 E162.075
G1 X5.51 Y1.2 Z5.27 F2199.671 E162.097
G1 X5.49 Y1.6 Z5.27 F2199.671 E162.118
G1 X5.09 Y2.0 Z5.27 F2199.671 E162.148
G1 X5.01 Y2.4 Z5.27 F2199.671 E162.169
G1 X5.01 Y2.8 Z5.27 F2199.671 E162.191
G1 X4.47 Y3.2 Z5.27 F2199.671 E162.226
G1 X4.22 Y3.6 Z5.27 F2199.671 E162.251
G1 X4.12 Y4.0 Z5.27 F2199.671 E162.273
G1 X3.24 Y4.4 Z5.27 F2199.671 E162.323
G1 X3.01 Y4.8 Z5.27 F2199.671 E162.348
G1 X1.89 Y5.2 Z5.27 F2199.671 E162.411
G1 X-1.88 Y5.2 Z5.27 F2199.671 E162.61
G1 X-3.01 Y4.8 Z5.27 F2199.671 E162.673
G1 X-3.24 Y4.4 Z5.27 F2199.671 E162.698
G1 X-4.11 Y4.0 Z5.27 F2199.671 E162.748
G1 X-4.22 Y3.6 Z5.27 F2199.671 E162.77
G1 X-4.47 Y3.2 Z5.27 F2199.671 E162.795
G1 X-5.01 Y2.8 Z5.27 F2199.671 E162.831
G1 X-5.01 Y2.4 Z5.27 F2199.671 E162.852
G1 X-5.09 Y2.0 Z5.27 F2199.671 E162.873
G1 X-5.48 Y1.6 Z5.27 F2199.671 E162.903
G1 X-5.51 Y1.2 Z5.27 F2199.671 E162.924
G1 X-5.4 Y0.8 Z5.27 F2199.671 E162.946
G1 X-5.55 Y0.4 Z5.27 F2199.671 E162.969
G1 X-5.79 Y0.0 Z5.27 F2199.671 E162.993
G1 X-5.55 Y-0.4 Z5.27 F2199.671 E163.017
G1 X-5.4 Y-0.8 Z5.27 F2199.671 E163.04
G1 X-5.51 Y-1.2 Z5.27 F2199.671 E163.062
G1 X-5.48 Y-1.6 Z5.27 F2199.671 E163.083
G1 X-5.08 Y-2.0 Z5.27 F2199.671 E163.113
G1 X-5.01 Y-2.4 Z5.27 F2199.671 E163.135
G1 X-5.01 Y-2.8 Z5.27 F2199.671 E163.156
G1 X-4.47 Y-3.2 Z5.27 F2199.671 E163.191
G1 X-4.22 Y-3.6 Z5.27 F2199.671 E163.216
G1 X-4.11 Y-4.0 Z5.27 F2199.671 E163.238
G1 X-3.24 Y-4.4 Z5.27 F2199.671 E163.288
G1 X-3.01 Y-4.8 Z5.27 F2199.671 E163.313
G1 X-1.88 Y-5.2 Z5.27 F2199.671 E163.376
G1 X-0.32 Y-5.6 Z5.27 F2199.671 E163.461
G1 X0.32 Y-5.6 Z5.27 F2199.671 E163.495
G1 X1.88 Y-5.2 Z5.27 F2199.671 E163.58
G1 X3.01 Y-4.8 Z5.27 F2199.671 E163.644
G1 X3.24 Y-4.4 Z5.27 F2199.671 E163.668
G1 X4.12 Y-4.0 Z5.27 F2199.671 E163.719
G1 X4.22 Y-3.6 Z5.27 F2199.671 E163.741
G1 X4.47 Y-3.2 Z5.27 F2199.671 E163.766
G1 X5.01 Y-2.8 Z5.27 F2199.671 E163.801
G1 X5.01 Y-2.4 Z5.27 F2199.671 E163.822
G1 X5.09 Y-2.0 Z5.27 F2199.671 E163.844
G1 X5.49 Y-1.6 Z5.27 F2199.671 E163.873
G1 X5.51 Y-1.2 Z5.27 F2199.671 E163.895
G1 X5.4 Y-0.8 Z5.27 F2199.671 E163.916
G1 X5.55 Y-0.4 Z5.27 F2199.671 E163.939
G1 F1200.0
G1 E162.939
G1 F2199.671
M103
(</infill>)
(</nestedRing>)
(</rotation>)
;M108 R35.96
(</layer>)
(<layer> 5.535 )
(<rotation> (6.12323399574e-17+1j) )
(<nestedRing>)
(<boundaryPerimeter>)
(<boundaryPoint> X-5.889 Y3.4 Z5.535 </boundaryPoint>)
(<boundaryPoint> X-5.889 Y2.44 Z5.535 </boundaryPoint>)
(<boundaryPoint> X-6.569 Y1.759 Z5.535 </boundaryPoint>)
(<boundaryPoint> X-6.32 Y0.832 Z5.535 </boundaryPoint>)
(<boundaryPoint> X-6.801 Y0.0 Z5.535 </boundaryPoint>)
(<boundaryPoint> X-6.32 Y-0.833 Z5.535 </boundaryPoint>)
(<boundaryPoint> X-6.569 Y-1.76 Z5.535 </boundaryPoint>)
(<boundaryPoint> X-5.889 Y-2.44 Z5.535 </boundaryPoint>)
(<boundaryPoint> X-5.889 Y-3.401 Z5.535 </boundaryPoint>)
(<boundaryPoint> X-5.057 Y-3.88 Z5.535 </boundaryPoint>)
(<boundaryPoint> X-4.809 Y-4.809 Z5.535 </boundaryPoint>)
(<boundaryPoint> X-3.88 Y-5.057 Z5.535 </boundaryPoint>)
(<boundaryPoint> X-3.4 Y-5.889 Z5.535 </boundaryPoint>)
(<boundaryPoint> X-2.439 Y-5.889 Z5.535 </boundaryPoint>)
(<boundaryPoint> X-1.76 Y-6.569 Z5.535 </boundaryPoint>)
(<boundaryPoint> X-0.832 Y-6.32 Z5.535 </boundaryPoint>)
(<boundaryPoint> X-0.0 Y-6.801 Z5.535 </boundaryPoint>)
(<boundaryPoint> X0.833 Y-6.32 Z5.535 </boundaryPoint>)
(<boundaryPoint> X1.761 Y-6.569 Z5.535 </boundaryPoint>)
(<boundaryPoint> X2.44 Y-5.889 Z5.535 </boundaryPoint>)
(<boundaryPoint> X3.401 Y-5.889 Z5.535 </boundaryPoint>)
(<boundaryPoint> X3.881 Y-5.057 Z5.535 </boundaryPoint>)
(<boundaryPoint> X4.81 Y-4.809 Z5.535 </boundaryPoint>)
(<boundaryPoint> X5.058 Y-3.88 Z5.535 </boundaryPoint>)
(<boundaryPoint> X5.89 Y-3.401 Z5.535 </boundaryPoint>)
(<boundaryPoint> X5.89 Y-2.44 Z5.535 </boundaryPoint>)
(<boundaryPoint> X6.57 Y-1.76 Z5.535 </boundaryPoint>)
(<boundaryPoint> X6.321 Y-0.832 Z5.535 </boundaryPoint>)
(<boundaryPoint> X6.801 Y-0.0 Z5.535 </boundaryPoint>)
(<boundaryPoint> X6.321 Y0.831 Z5.535 </boundaryPoint>)
(<boundaryPoint> X6.57 Y1.759 Z5.535 </boundaryPoint>)
(<boundaryPoint> X5.89 Y2.44 Z5.535 </boundaryPoint>)
(<boundaryPoint> X5.89 Y3.4 Z5.535 </boundaryPoint>)
(<boundaryPoint> X5.058 Y3.879 Z5.535 </boundaryPoint>)
(<boundaryPoint> X4.81 Y4.809 Z5.535 </boundaryPoint>)
(<boundaryPoint> X3.881 Y5.057 Z5.535 </boundaryPoint>)
(<boundaryPoint> X3.401 Y5.89 Z5.535 </boundaryPoint>)
(<boundaryPoint> X2.44 Y5.89 Z5.535 </boundaryPoint>)
(<boundaryPoint> X1.761 Y6.569 Z5.535 </boundaryPoint>)
(<boundaryPoint> X0.833 Y6.32 Z5.535 </boundaryPoint>)
(<boundaryPoint> X0.0 Y6.801 Z5.535 </boundaryPoint>)
(<boundaryPoint> X-0.832 Y6.32 Z5.535 </boundaryPoint>)
(<boundaryPoint> X-1.76 Y6.569 Z5.535 </boundaryPoint>)
(<boundaryPoint> X-2.439 Y5.89 Z5.535 </boundaryPoint>)
(<boundaryPoint> X-3.4 Y5.89 Z5.535 </boundaryPoint>)
(<boundaryPoint> X-3.88 Y5.057 Z5.535 </boundaryPoint>)
(<boundaryPoint> X-4.809 Y4.809 Z5.535 </boundaryPoint>)
(<boundaryPoint> X-5.057 Y3.879 Z5.535 </boundaryPoint>)
(<loop> outer )
G1 X-4.05 Y-4.39 Z5.54 F4200.0
G1 F1200.0
G1 E163.939
G1 F4200.0
M101
G1 X-3.49 Y-4.54 Z5.54 F2157.394 E163.97
G1 X-3.05 Y-5.29 Z5.54 F2157.394 E164.015
G1 X-2.19 Y-5.29 Z5.54 F2157.394 E164.061
G1 X-1.58 Y-5.9 Z5.54 F2157.394 E164.107
G1 X-0.75 Y-5.68 Z5.54 F2157.394 E164.152
G1 X0.0 Y-6.11 Z5.54 F2157.394 E164.198
G1 X0.75 Y-5.68 Z5.54 F2157.394 E164.243
G1 X1.58 Y-5.9 Z5.54 F2157.394 E164.289
G1 X2.19 Y-5.29 Z5.54 F2157.394 E164.335
G1 X3.05 Y-5.29 Z5.54 F2157.394 E164.38
G1 X3.49 Y-4.54 Z5.54 F2157.394 E164.426
G1 X4.32 Y-4.32 Z5.54 F2157.394 E164.471
G1 X4.54 Y-3.48 Z5.54 F2157.394 E164.517
G1 X5.29 Y-3.05 Z5.54 F2157.394 E164.563
G1 X5.29 Y-2.19 Z5.54 F2157.394 E164.608
G1 X5.9 Y-1.58 Z5.54 F2157.394 E164.654
G1 X5.68 Y-0.75 Z5.54 F2157.394 E164.699
G1 X6.11 Y-0.0 Z5.54 F2157.394 E164.745
G1 X5.68 Y0.75 Z5.54 F2157.394 E164.79
G1 X5.9 Y1.58 Z5.54 F2157.394 E164.836
G1 X5.29 Y2.19 Z5.54 F2157.394 E164.882
G1 X5.29 Y3.05 Z5.54 F2157.394 E164.927
G1 X4.54 Y3.48 Z5.54 F2157.394 E164.973
G1 X4.32 Y4.32 Z5.54 F2157.394 E165.018
G1 X3.49 Y4.54 Z5.54 F2157.394 E165.064
G1 X3.05 Y5.29 Z5.54 F2157.394 E165.11
G1 X2.19 Y5.29 Z5.54 F2157.394 E165.155
G1 X1.58 Y5.9 Z5.54 F2157.394 E165.201
G1 X0.75 Y5.68 Z5.54 F2157.394 E165.246
G1 X0.0 Y6.11 Z5.54 F2157.394 E165.292
G1 X-0.75 Y5.68 Z5.54 F2157.394 E165.338
G1 X-1.58 Y5.9 Z5.54 F2157.394 E165.383
G1 X-2.19 Y5.29 Z5.54 F2157.394 E165.429
G1 X-3.05 Y5.29 Z5.54 F2157.394 E165.474
G1 X-3.49 Y4.54 Z5.54 F2157.394 E165.52
G1 X-4.32 Y4.32 Z5.54 F2157.394 E165.566
G1 X-4.54 Y3.48 Z5.54 F2157.394 E165.611
G1 X-5.29 Y3.05 Z5.54 F2157.394 E165.657
G1 X-5.29 Y2.19 Z5.54 F2157.394 E165.702
G1 X-5.9 Y1.58 Z5.54 F2157.394 E165.748
G1 X-5.68 Y0.75 Z5.54 F2157.394 E165.794
G1 X-6.11 Y-0.0 Z5.54 F2157.394 E165.839
G1 X-5.68 Y-0.75 Z5.54 F2157.394 E165.885
G1 X-5.9 Y-1.58 Z5.54 F2157.394 E165.93
G1 X-5.29 Y-2.19 Z5.54 F2157.394 E165.976
G1 X-5.29 Y-3.05 Z5.54 F2157.394 E166.022
G1 X-4.54 Y-3.48 Z5.54 F2157.394 E166.067
G1 X-4.32 Y-4.32 Z5.54 F2157.394 E166.113
G1 X-4.05 Y-4.39 Z5.54 F2157.394 E166.128
G1 F1200.0
G1 E166.128
G1 F2157.394
M103
(</loop>)
(<edge> outer )
;M108 R17.98
G1 X-4.6 Y-4.66 Z5.54 F4200.0
G1 F1200.0
G1 E166.128
G1 F4200.0
M101
G1 X-3.75 Y-4.89 Z5.54 F1078.697 E166.174
G1 X-3.28 Y-5.69 Z5.54 F1078.697 E166.223
G1 X-2.36 Y-5.69 Z5.54 F1078.697 E166.272
G1 X-1.7 Y-6.35 Z5.54 F1078.697 E166.321
G1 X-0.8 Y-6.11 Z5.54 F1078.697 E166.37
G1 X0.0 Y-6.57 Z5.54 F1078.697 E166.419
G1 X0.81 Y-6.11 Z5.54 F1078.697 E166.469
G1 X1.7 Y-6.35 Z5.54 F1078.697 E166.518
G1 X2.36 Y-5.69 Z5.54 F1078.697 E166.567
G1 X3.29 Y-5.69 Z5.54 F1078.697 E166.616
G1 X3.75 Y-4.89 Z5.54 F1078.697 E166.665
G1 X4.65 Y-4.65 Z5.54 F1078.697 E166.714
G1 X4.89 Y-3.75 Z5.54 F1078.697 E166.763
G1 X5.69 Y-3.29 Z5.54 F1078.697 E166.812
G1 X5.69 Y-2.36 Z5.54 F1078.697 E166.861
G1 X6.35 Y-1.7 Z5.54 F1078.697 E166.91
G1 X6.11 Y-0.8 Z5.54 F1078.697 E166.959
G1 X6.57 Y-0.0 Z5.54 F1078.697 E167.008
G1 X6.11 Y0.8 Z5.54 F1078.697 E167.057
G1 X6.35 Y1.7 Z5.54 F1078.697 E167.106
G1 X5.69 Y2.36 Z5.54 F1078.697 E167.155
G1 X5.69 Y3.28 Z5.54 F1078.697 E167.204
G1 X4.89 Y3.75 Z5.54 F1078.697 E167.253
G1 X4.65 Y4.65 Z5.54 F1078.697 E167.302
G1 X3.75 Y4.89 Z5.54 F1078.697 E167.351
G1 X3.29 Y5.69 Z5.54 F1078.697 E167.4
G1 X2.36 Y5.69 Z5.54 F1078.697 E167.449
G1 X1.7 Y6.35 Z5.54 F1078.697 E167.498
G1 X0.81 Y6.11 Z5.54 F1078.697 E167.548
G1 X0.0 Y6.57 Z5.54 F1078.697 E167.597
G1 X-0.8 Y6.11 Z5.54 F1078.697 E167.646
G1 X-1.7 Y6.35 Z5.54 F1078.697 E167.695
G1 X-2.36 Y5.69 Z5.54 F1078.697 E167.744
G1 X-3.28 Y5.69 Z5.54 F1078.697 E167.793
G1 X-3.75 Y4.89 Z5.54 F1078.697 E167.842
G1 X-4.65 Y4.65 Z5.54 F1078.697 E167.891
G1 X-4.89 Y3.75 Z5.54 F1078.697 E167.94
G1 X-5.69 Y3.28 Z5.54 F1078.697 E167.989
G1 X-5.69 Y2.36 Z5.54 F1078.697 E168.038
G1 X-6.35 Y1.7 Z5.54 F1078.697 E168.087
G1 X-6.11 Y0.8 Z5.54 F1078.697 E168.136
G1 X-6.57 Y-0.0 Z5.54 F1078.697 E168.185
G1 X-6.11 Y-0.81 Z5.54 F1078.697 E168.234
G1 X-6.35 Y-1.7 Z5.54 F1078.697 E168.283
G1 X-5.69 Y-2.36 Z5.54 F1078.697 E168.332
G1 X-5.69 Y-3.29 Z5.54 F1078.697 E168.381
G1 X-4.89 Y-3.75 Z5.54 F1078.697 E168.43
G1 X-4.71 Y-4.42 Z5.54 F1078.697 E168.467
G1 X-4.65 Y-4.65 Z5.54 F1078.697 E168.48
G1 X-4.6 Y-4.66 Z5.54 F1078.697 E168.482
G1 F1200.0
G1 E167.482
G1 F1078.697
M103
(</edge>)
(</boundaryPerimeter>)
(<infill>)
(<infillBoundary>)
(<infillPoint> X-5.289 Y3.053 Z5.535 </infillPoint>)
(<infillPoint> X-5.289 Y2.192 Z5.535 </infillPoint>)
(<infillPoint> X-5.9 Y1.58 Z5.535 </infillPoint>)
(<infillPoint> X-5.676 Y0.747 Z5.535 </infillPoint>)
(<infillPoint> X-6.108 Y-0.0 Z5.535 </infillPoint>)
(<infillPoint> X-5.676 Y-0.748 Z5.535 </infillPoint>)
(<infillPoint> X-5.9 Y-1.581 Z5.535 </infillPoint>)
(<infillPoint> X-5.289 Y-2.191 Z5.535 </infillPoint>)
(<infillPoint> X-5.289 Y-3.054 Z5.535 </infillPoint>)
(<infillPoint> X-4.542 Y-3.484 Z5.535 </infillPoint>)
(<infillPoint> X-4.319 Y-4.319 Z5.535 </infillPoint>)
(<infillPoint> X-3.485 Y-4.542 Z5.535 </infillPoint>)
(<infillPoint> X-3.053 Y-5.289 Z5.535 </infillPoint>)
(<infillPoint> X-2.19 Y-5.289 Z5.535 </infillPoint>)
(<infillPoint> X-1.58 Y-5.9 Z5.535 </infillPoint>)
(<infillPoint> X-0.747 Y-5.676 Z5.535 </infillPoint>)
(<infillPoint> X0.0 Y-6.108 Z5.535 </infillPoint>)
(<infillPoint> X0.748 Y-5.676 Z5.535 </infillPoint>)
(<infillPoint> X1.581 Y-5.9 Z5.535 </infillPoint>)
(<infillPoint> X2.191 Y-5.289 Z5.535 </infillPoint>)
(<infillPoint> X3.054 Y-5.289 Z5.535 </infillPoint>)
(<infillPoint> X3.486 Y-4.542 Z5.535 </infillPoint>)
(<infillPoint> X4.32 Y-4.319 Z5.535 </infillPoint>)
(<infillPoint> X4.543 Y-3.484 Z5.535 </infillPoint>)
(<infillPoint> X5.29 Y-3.054 Z5.535 </infillPoint>)
(<infillPoint> X5.29 Y-2.191 Z5.535 </infillPoint>)
(<infillPoint> X5.901 Y-1.581 Z5.535 </infillPoint>)
(<infillPoint> X5.677 Y-0.747 Z5.535 </infillPoint>)
(<infillPoint> X6.108 Y-0.0 Z5.535 </infillPoint>)
(<infillPoint> X5.677 Y0.746 Z5.535 </infillPoint>)
(<infillPoint> X5.901 Y1.58 Z5.535 </infillPoint>)
(<infillPoint> X5.29 Y2.192 Z5.535 </infillPoint>)
(<infillPoint> X5.29 Y3.053 Z5.535 </infillPoint>)
(<infillPoint> X4.543 Y3.483 Z5.535 </infillPoint>)
(<infillPoint> X4.32 Y4.319 Z5.535 </infillPoint>)
(<infillPoint> X3.486 Y4.542 Z5.535 </infillPoint>)
(<infillPoint> X3.054 Y5.29 Z5.535 </infillPoint>)
(<infillPoint> X2.191 Y5.29 Z5.535 </infillPoint>)
(<infillPoint> X1.582 Y5.9 Z5.535 </infillPoint>)
(<infillPoint> X0.748 Y5.676 Z5.535 </infillPoint>)
(<infillPoint> X0.0 Y6.108 Z5.535 </infillPoint>)
(<infillPoint> X-0.747 Y5.676 Z5.535 </infillPoint>)
(<infillPoint> X-1.581 Y5.9 Z5.535 </infillPoint>)
(<infillPoint> X-2.19 Y5.29 Z5.535 </infillPoint>)
(<infillPoint> X-3.053 Y5.29 Z5.535 </infillPoint>)
(<infillPoint> X-3.485 Y4.542 Z5.535 </infillPoint>)
(<infillPoint> X-4.319 Y4.319 Z5.535 </infillPoint>)
(<infillPoint> X-4.542 Y3.483 Z5.535 </infillPoint>)
(</infillBoundary>)
;M108 R35.96
G1 X-0.0 Y-5.79 Z5.54 F4200.0
G1 F1200.0
G1 E168.482
G1 F4200.0
M101
G1 X0.4 Y-5.55 Z5.54 F2157.394 E168.507
G1 X0.8 Y-5.4 Z5.54 F2157.394 E168.529
G1 X1.2 Y-5.51 Z5.54 F2157.394 E168.551
G1 X1.6 Y-5.49 Z5.54 F2157.394 E168.572
G1 X2.0 Y-5.08 Z5.54 F2157.394 E168.602
G1 X2.4 Y-5.01 Z5.54 F2157.394 E168.624
G1 X2.8 Y-5.01 Z5.54 F2157.394 E168.645
G1 X3.2 Y-4.48 Z5.54 F2157.394 E168.68
G1 X3.6 Y-4.22 Z5.54 F2157.394 E168.705
G1 X4.0 Y-4.11 Z5.54 F2157.394 E168.727
G1 X4.4 Y-3.24 Z5.54 F2157.394 E168.778
G1 X4.8 Y-3.01 Z5.54 F2157.394 E168.802
G1 X5.2 Y-1.89 Z5.54 F2157.394 E168.865
M73 P21 (display progress)
G1 X5.2 Y1.89 Z5.54 F2157.394 E169.064
G1 X4.8 Y3.01 Z5.54 F2157.394 E169.128
G1 X4.4 Y3.24 Z5.54 F2157.394 E169.152
G1 X4.0 Y4.11 Z5.54 F2157.394 E169.203
G1 X3.6 Y4.22 Z5.54 F2157.394 E169.225
G1 X3.2 Y4.48 Z5.54 F2157.394 E169.25
G1 X2.8 Y5.01 Z5.54 F2157.394 E169.285
G1 X2.4 Y5.01 Z5.54 F2157.394 E169.306
G1 X2.0 Y5.09 Z5.54 F2157.394 E169.327
G1 X1.6 Y5.49 Z5.54 F2157.394 E169.357
G1 X1.2 Y5.51 Z5.54 F2157.394 E169.378
G1 X0.8 Y5.4 Z5.54 F2157.394 E169.4
G1 X0.4 Y5.55 Z5.54 F2157.394 E169.423
G1 X0.0 Y5.79 Z5.54 F2157.394 E169.447
G1 X-0.4 Y5.55 Z5.54 F2157.394 E169.472
G1 X-0.8 Y5.4 Z5.54 F2157.394 E169.494
G1 X-1.2 Y5.51 Z5.54 F2157.394 E169.516
G1 X-1.6 Y5.48 Z5.54 F2157.394 E169.538
G1 X-2.0 Y5.08 Z5.54 F2157.394 E169.567
G1 X-2.4 Y5.01 Z5.54 F2157.394 E169.589
G1 X-2.8 Y5.01 Z5.54 F2157.394 E169.61
G1 X-3.2 Y4.47 Z5.54 F2157.394 E169.645
G1 X-3.6 Y4.22 Z5.54 F2157.394 E169.67
G1 X-4.0 Y4.11 Z5.54 F2157.394 E169.692
G1 X-4.4 Y3.24 Z5.54 F2157.394 E169.743
G1 X-4.8 Y3.01 Z5.54 F2157.394 E169.767
G1 X-5.2 Y1.89 Z5.54 F2157.394 E169.83
G1 X-5.6 Y0.32 Z5.54 F2157.394 E169.916
G1 X-5.6 Y-0.32 Z5.54 F2157.394 E169.95
G1 X-5.2 Y-1.88 Z5.54 F2157.394 E170.035
G1 X-4.8 Y-3.01 Z5.54 F2157.394 E170.098
G1 X-4.4 Y-3.24 Z5.54 F2157.394 E170.123
G1 X-4.0 Y-4.11 Z5.54 F2157.394 E170.173
G1 X-3.6 Y-4.22 Z5.54 F2157.394 E170.195
G1 X-3.2 Y-4.47 Z5.54 F2157.394 E170.22
G1 X-2.8 Y-5.01 Z5.54 F2157.394 E170.255
G1 X-2.4 Y-5.01 Z5.54 F2157.394 E170.276
G1 X-2.0 Y-5.08 Z5.54 F2157.394 E170.298
G1 X-1.6 Y-5.48 Z5.54 F2157.394 E170.328
G1 X-1.2 Y-5.51 Z5.54 F2157.394 E170.349
G1 X-0.8 Y-5.4 Z5.54 F2157.394 E170.371
G1 X-0.4 Y-5.55 Z5.54 F2157.394 E170.394
G1 F1200.0
G1 E169.394
G1 F2157.394
M103
G1 X5.6 Y0.32 Z5.54 F4200.0
G1 F1200.0
G1 E170.394
G1 F4200.0
M101
G1 X5.6 Y-0.32 Z5.54 F2157.394 E170.427
G1 F1200.0
G1 E169.427
G1 F2157.394
M103
(</infill>)
(</nestedRing>)
(</rotation>)
;M108 R36.68
(</layer>)
(<layer> 5.805 )
(<rotation> (-1+1.22464679915e-16j) )
(<nestedRing>)
(<boundaryPerimeter>)
(<boundaryPoint> X-5.889 Y3.4 Z5.805 </boundaryPoint>)
(<boundaryPoint> X-5.889 Y2.44 Z5.805 </boundaryPoint>)
(<boundaryPoint> X-6.569 Y1.759 Z5.805 </boundaryPoint>)
(<boundaryPoint> X-6.32 Y0.832 Z5.805 </boundaryPoint>)
(<boundaryPoint> X-6.801 Y0.0 Z5.805 </boundaryPoint>)
(<boundaryPoint> X-6.32 Y-0.833 Z5.805 </boundaryPoint>)
(<boundaryPoint> X-6.569 Y-1.76 Z5.805 </boundaryPoint>)
(<boundaryPoint> X-5.889 Y-2.44 Z5.805 </boundaryPoint>)
(<boundaryPoint> X-5.889 Y-3.401 Z5.805 </boundaryPoint>)
(<boundaryPoint> X-5.057 Y-3.88 Z5.805 </boundaryPoint>)
(<boundaryPoint> X-4.809 Y-4.809 Z5.805 </boundaryPoint>)
(<boundaryPoint> X-3.88 Y-5.057 Z5.805 </boundaryPoint>)
(<boundaryPoint> X-3.4 Y-5.889 Z5.805 </boundaryPoint>)
(<boundaryPoint> X-2.439 Y-5.889 Z5.805 </boundaryPoint>)
(<boundaryPoint> X-1.76 Y-6.569 Z5.805 </boundaryPoint>)
(<boundaryPoint> X-0.832 Y-6.32 Z5.805 </boundaryPoint>)
(<boundaryPoint> X-0.0 Y-6.801 Z5.805 </boundaryPoint>)
(<boundaryPoint> X0.833 Y-6.32 Z5.805 </boundaryPoint>)
(<boundaryPoint> X1.761 Y-6.569 Z5.805 </boundaryPoint>)
(<boundaryPoint> X2.44 Y-5.889 Z5.805 </boundaryPoint>)
(<boundaryPoint> X3.401 Y-5.889 Z5.805 </boundaryPoint>)
(<boundaryPoint> X3.881 Y-5.057 Z5.805 </boundaryPoint>)
(<boundaryPoint> X4.81 Y-4.809 Z5.805 </boundaryPoint>)
(<boundaryPoint> X5.058 Y-3.88 Z5.805 </boundaryPoint>)
(<boundaryPoint> X5.89 Y-3.401 Z5.805 </boundaryPoint>)
(<boundaryPoint> X5.89 Y-2.44 Z5.805 </boundaryPoint>)
(<boundaryPoint> X6.57 Y-1.76 Z5.805 </boundaryPoint>)
(<boundaryPoint> X6.321 Y-0.832 Z5.805 </boundaryPoint>)
(<boundaryPoint> X6.801 Y-0.0 Z5.805 </boundaryPoint>)
(<boundaryPoint> X6.321 Y0.831 Z5.805 </boundaryPoint>)
(<boundaryPoint> X6.57 Y1.759 Z5.805 </boundaryPoint>)
(<boundaryPoint> X5.89 Y2.44 Z5.805 </boundaryPoint>)
(<boundaryPoint> X5.89 Y3.4 Z5.805 </boundaryPoint>)
(<boundaryPoint> X5.058 Y3.879 Z5.805 </boundaryPoint>)
(<boundaryPoint> X4.81 Y4.809 Z5.805 </boundaryPoint>)
(<boundaryPoint> X3.881 Y5.057 Z5.805 </boundaryPoint>)
(<boundaryPoint> X3.401 Y5.89 Z5.805 </boundaryPoint>)
(<boundaryPoint> X2.44 Y5.89 Z5.805 </boundaryPoint>)
(<boundaryPoint> X1.761 Y6.569 Z5.805 </boundaryPoint>)
(<boundaryPoint> X0.833 Y6.32 Z5.805 </boundaryPoint>)
(<boundaryPoint> X0.0 Y6.801 Z5.805 </boundaryPoint>)
(<boundaryPoint> X-0.832 Y6.32 Z5.805 </boundaryPoint>)
(<boundaryPoint> X-1.76 Y6.569 Z5.805 </boundaryPoint>)
(<boundaryPoint> X-2.439 Y5.89 Z5.805 </boundaryPoint>)
(<boundaryPoint> X-3.4 Y5.89 Z5.805 </boundaryPoint>)
(<boundaryPoint> X-3.88 Y5.057 Z5.805 </boundaryPoint>)
(<boundaryPoint> X-4.809 Y4.809 Z5.805 </boundaryPoint>)
(<boundaryPoint> X-5.057 Y3.879 Z5.805 </boundaryPoint>)
(<loop> outer )
G1 X-4.33 Y-4.3 Z5.81 F4200.0
G1 F1200.0
G1 E170.427
G1 F4200.0
M101
G1 X-4.32 Y-4.32 Z5.81 F2200.785 E170.429
G1 X-3.49 Y-4.54 Z5.81 F2200.785 E170.474
G1 X-3.05 Y-5.29 Z5.81 F2200.785 E170.52
G1 X-2.19 Y-5.29 Z5.81 F2200.785 E170.565
G1 X-1.58 Y-5.9 Z5.81 F2200.785 E170.611
G1 X-0.75 Y-5.68 Z5.81 F2200.785 E170.657
G1 X0.0 Y-6.11 Z5.81 F2200.785 E170.702
G1 X0.75 Y-5.68 Z5.81 F2200.785 E170.748
G1 X1.58 Y-5.9 Z5.81 F2200.785 E170.793
G1 X2.19 Y-5.29 Z5.81 F2200.785 E170.839
G1 X3.05 Y-5.29 Z5.81 F2200.785 E170.885
G1 X3.49 Y-4.54 Z5.81 F2200.785 E170.93
G1 X4.32 Y-4.32 Z5.81 F2200.785 E170.976
G1 X4.54 Y-3.48 Z5.81 F2200.785 E171.021
G1 X5.29 Y-3.05 Z5.81 F2200.785 E171.067
G1 X5.29 Y-2.19 Z5.81 F2200.785 E171.113
G1 X5.9 Y-1.58 Z5.81 F2200.785 E171.158
G1 X5.68 Y-0.75 Z5.81 F2200.785 E171.204
G1 X6.11 Y-0.0 Z5.81 F2200.785 E171.249
G1 X5.68 Y0.75 Z5.81 F2200.785 E171.295
G1 X5.9 Y1.58 Z5.81 F2200.785 E171.34
G1 X5.29 Y2.19 Z5.81 F2200.785 E171.386
G1 X5.29 Y3.05 Z5.81 F2200.785 E171.432
G1 X4.54 Y3.48 Z5.81 F2200.785 E171.477
G1 X4.32 Y4.32 Z5.81 F2200.785 E171.523
G1 X3.49 Y4.54 Z5.81 F2200.785 E171.568
G1 X3.05 Y5.29 Z5.81 F2200.785 E171.614
G1 X2.19 Y5.29 Z5.81 F2200.785 E171.66
G1 X1.58 Y5.9 Z5.81 F2200.785 E171.705
G1 X0.75 Y5.68 Z5.81 F2200.785 E171.751
G1 X0.0 Y6.11 Z5.81 F2200.785 E171.796
G1 X-0.75 Y5.68 Z5.81 F2200.785 E171.842
G1 X-1.58 Y5.9 Z5.81 F2200.785 E171.888
G1 X-2.19 Y5.29 Z5.81 F2200.785 E171.933
G1 X-3.05 Y5.29 Z5.81 F2200.785 E171.979
G1 X-3.49 Y4.54 Z5.81 F2200.785 E172.024
G1 X-4.32 Y4.32 Z5.81 F2200.785 E172.07
G1 X-4.54 Y3.48 Z5.81 F2200.785 E172.116
G1 X-5.29 Y3.05 Z5.81 F2200.785 E172.161
G1 X-5.29 Y2.19 Z5.81 F2200.785 E172.207
G1 X-5.9 Y1.58 Z5.81 F2200.785 E172.252
G1 X-5.68 Y0.75 Z5.81 F2200.785 E172.298
G1 X-6.11 Y-0.0 Z5.81 F2200.785 E172.344
G1 X-5.68 Y-0.75 Z5.81 F2200.785 E172.389
G1 X-5.9 Y-1.58 Z5.81 F2200.785 E172.435
G1 X-5.29 Y-2.19 Z5.81 F2200.785 E172.48
G1 X-5.29 Y-3.05 Z5.81 F2200.785 E172.526
G1 X-4.54 Y-3.48 Z5.81 F2200.785 E172.571
G1 X-4.33 Y-4.3 Z5.81 F2200.785 E172.616
G1 F1200.0
G1 E172.616
G1 F2200.785
M103
(</loop>)
(<edge> outer )
;M108 R18.34
G1 X-4.71 Y-4.4 Z5.81 F4200.0
G1 F1200.0
G1 E172.616
G1 F4200.0
M101
G1 X-4.71 Y-4.42 Z5.81 F1100.392 E172.617
G1 X-4.65 Y-4.65 Z5.81 F1100.392 E172.629
G1 X-3.75 Y-4.89 Z5.81 F1100.392 E172.678
G1 X-3.28 Y-5.69 Z5.81 F1100.392 E172.728
G1 X-2.36 Y-5.69 Z5.81 F1100.392 E172.777
G1 X-1.7 Y-6.35 Z5.81 F1100.392 E172.826
G1 X-0.8 Y-6.11 Z5.81 F1100.392 E172.875
G1 X0.0 Y-6.57 Z5.81 F1100.392 E172.924
G1 X0.81 Y-6.11 Z5.81 F1100.392 E172.973
G1 X1.7 Y-6.35 Z5.81 F1100.392 E173.022
G1 X2.36 Y-5.69 Z5.81 F1100.392 E173.071
G1 X3.29 Y-5.69 Z5.81 F1100.392 E173.12
G1 X3.75 Y-4.89 Z5.81 F1100.392 E173.169
G1 X4.65 Y-4.65 Z5.81 F1100.392 E173.218
G1 X4.89 Y-3.75 Z5.81 F1100.392 E173.267
G1 X5.69 Y-3.29 Z5.81 F1100.392 E173.316
G1 X5.69 Y-2.36 Z5.81 F1100.392 E173.365
G1 X6.35 Y-1.7 Z5.81 F1100.392 E173.414
G1 X6.11 Y-0.8 Z5.81 F1100.392 E173.463
G1 X6.57 Y-0.0 Z5.81 F1100.392 E173.512
G1 X6.11 Y0.8 Z5.81 F1100.392 E173.561
G1 X6.35 Y1.7 Z5.81 F1100.392 E173.61
G1 X5.69 Y2.36 Z5.81 F1100.392 E173.659
G1 X5.69 Y3.28 Z5.81 F1100.392 E173.708
G1 X4.89 Y3.75 Z5.81 F1100.392 E173.757
G1 X4.65 Y4.65 Z5.81 F1100.392 E173.806
G1 X3.75 Y4.89 Z5.81 F1100.392 E173.856
G1 X3.29 Y5.69 Z5.81 F1100.392 E173.905
G1 X2.36 Y5.69 Z5.81 F1100.392 E173.954
G1 X1.7 Y6.35 Z5.81 F1100.392 E174.003
G1 X0.81 Y6.11 Z5.81 F1100.392 E174.052
G1 X0.0 Y6.57 Z5.81 F1100.392 E174.101
G1 X-0.8 Y6.11 Z5.81 F1100.392 E174.15
G1 X-1.7 Y6.35 Z5.81 F1100.392 E174.199
G1 X-2.36 Y5.69 Z5.81 F1100.392 E174.248
G1 X-3.28 Y5.69 Z5.81 F1100.392 E174.297
G1 X-3.75 Y4.89 Z5.81 F1100.392 E174.346
G1 X-4.65 Y4.65 Z5.81 F1100.392 E174.395
G1 X-4.89 Y3.75 Z5.81 F1100.392 E174.444
G1 X-5.69 Y3.28 Z5.81 F1100.392 E174.493
G1 X-5.69 Y2.36 Z5.81 F1100.392 E174.542
G1 X-6.35 Y1.7 Z5.81 F1100.392 E174.591
G1 X-6.11 Y0.8 Z5.81 F1100.392 E174.64
G1 X-6.57 Y-0.0 Z5.81 F1100.392 E174.689
G1 X-6.11 Y-0.81 Z5.81 F1100.392 E174.738
G1 X-6.35 Y-1.7 Z5.81 F1100.392 E174.787
G1 X-5.69 Y-2.36 Z5.81 F1100.392 E174.836
G1 X-5.69 Y-3.29 Z5.81 F1100.392 E174.886
G1 X-4.89 Y-3.75 Z5.81 F1100.392 E174.935
G1 X-4.71 Y-4.4 Z5.81 F1100.392 E174.97
G1 F1200.0
G1 E173.97
G1 F1100.392
M103
(</edge>)
(</boundaryPerimeter>)
(<infill>)
(<infillBoundary>)
(<infillPoint> X-5.289 Y3.053 Z5.805 </infillPoint>)
(<infillPoint> X-5.289 Y2.192 Z5.805 </infillPoint>)
(<infillPoint> X-5.9 Y1.58 Z5.805 </infillPoint>)
(<infillPoint> X-5.676 Y0.747 Z5.805 </infillPoint>)
(<infillPoint> X-6.108 Y-0.0 Z5.805 </infillPoint>)
(<infillPoint> X-5.676 Y-0.748 Z5.805 </infillPoint>)
(<infillPoint> X-5.9 Y-1.581 Z5.805 </infillPoint>)
(<infillPoint> X-5.289 Y-2.191 Z5.805 </infillPoint>)
(<infillPoint> X-5.289 Y-3.054 Z5.805 </infillPoint>)
(<infillPoint> X-4.542 Y-3.484 Z5.805 </infillPoint>)
(<infillPoint> X-4.319 Y-4.319 Z5.805 </infillPoint>)
(<infillPoint> X-3.485 Y-4.542 Z5.805 </infillPoint>)
(<infillPoint> X-3.053 Y-5.289 Z5.805 </infillPoint>)
(<infillPoint> X-2.19 Y-5.289 Z5.805 </infillPoint>)
(<infillPoint> X-1.58 Y-5.9 Z5.805 </infillPoint>)
(<infillPoint> X-0.747 Y-5.676 Z5.805 </infillPoint>)
(<infillPoint> X0.0 Y-6.108 Z5.805 </infillPoint>)
(<infillPoint> X0.748 Y-5.676 Z5.805 </infillPoint>)
(<infillPoint> X1.581 Y-5.9 Z5.805 </infillPoint>)
(<infillPoint> X2.191 Y-5.289 Z5.805 </infillPoint>)
(<infillPoint> X3.054 Y-5.289 Z5.805 </infillPoint>)
(<infillPoint> X3.486 Y-4.542 Z5.805 </infillPoint>)
(<infillPoint> X4.32 Y-4.319 Z5.805 </infillPoint>)
(<infillPoint> X4.543 Y-3.484 Z5.805 </infillPoint>)
(<infillPoint> X5.29 Y-3.054 Z5.805 </infillPoint>)
(<infillPoint> X5.29 Y-2.191 Z5.805 </infillPoint>)
(<infillPoint> X5.901 Y-1.581 Z5.805 </infillPoint>)
(<infillPoint> X5.677 Y-0.747 Z5.805 </infillPoint>)
(<infillPoint> X6.108 Y-0.0 Z5.805 </infillPoint>)
(<infillPoint> X5.677 Y0.746 Z5.805 </infillPoint>)
(<infillPoint> X5.901 Y1.58 Z5.805 </infillPoint>)
(<infillPoint> X5.29 Y2.192 Z5.805 </infillPoint>)
(<infillPoint> X5.29 Y3.053 Z5.805 </infillPoint>)
(<infillPoint> X4.543 Y3.483 Z5.805 </infillPoint>)
(<infillPoint> X4.32 Y4.319 Z5.805 </infillPoint>)
(<infillPoint> X3.486 Y4.542 Z5.805 </infillPoint>)
(<infillPoint> X3.054 Y5.29 Z5.805 </infillPoint>)
(<infillPoint> X2.191 Y5.29 Z5.805 </infillPoint>)
(<infillPoint> X1.582 Y5.9 Z5.805 </infillPoint>)
(<infillPoint> X0.748 Y5.676 Z5.805 </infillPoint>)
(<infillPoint> X0.0 Y6.108 Z5.805 </infillPoint>)
(<infillPoint> X-0.747 Y5.676 Z5.805 </infillPoint>)
(<infillPoint> X-1.581 Y5.9 Z5.805 </infillPoint>)
(<infillPoint> X-2.19 Y5.29 Z5.805 </infillPoint>)
(<infillPoint> X-3.053 Y5.29 Z5.805 </infillPoint>)
(<infillPoint> X-3.485 Y4.542 Z5.805 </infillPoint>)
(<infillPoint> X-4.319 Y4.319 Z5.805 </infillPoint>)
(<infillPoint> X-4.542 Y3.483 Z5.805 </infillPoint>)
(</infillBoundary>)
;M108 R36.68
G1 X0.32 Y5.6 Z5.81 F4200.0
G1 F1200.0
G1 E174.97
G1 F4200.0
M101
G1 X-0.32 Y5.6 Z5.81 F2200.785 E175.004
G1 F1200.0
G1 E174.004
G1 F2200.785
M103
G1 X5.79 Y-0.0 Z5.81 F4200.0
G1 F1200.0
G1 E175.004
G1 F4200.0
M101
G1 X5.55 Y0.4 Z5.81 F2200.785 E175.028
G1 X5.4 Y0.8 Z5.81 F2200.785 E175.051
G1 X5.51 Y1.2 Z5.81 F2200.785 E175.073
G1 X5.49 Y1.6 Z5.81 F2200.785 E175.094
G1 X5.09 Y2.0 Z5.81 F2200.785 E175.124
G1 X5.01 Y2.4 Z5.81 F2200.785 E175.145
G1 X5.01 Y2.8 Z5.81 F2200.785 E175.166
G1 X4.47 Y3.2 Z5.81 F2200.785 E175.202
G1 X4.22 Y3.6 Z5.81 F2200.785 E175.227
G1 X4.12 Y4.0 Z5.81 F2200.785 E175.249
G1 X3.24 Y4.4 Z5.81 F2200.785 E175.299
G1 X3.01 Y4.8 Z5.81 F2200.785 E175.324
G1 X1.89 Y5.2 Z5.81 F2200.785 E175.387
G1 X-1.88 Y5.2 Z5.81 F2200.785 E175.586
M73 P22 (display progress)
G1 X-3.01 Y4.8 Z5.81 F2200.785 E175.649
G1 X-3.24 Y4.4 Z5.81 F2200.785 E175.674
G1 X-4.11 Y4.0 Z5.81 F2200.785 E175.724
G1 X-4.22 Y3.6 Z5.81 F2200.785 E175.746
G1 X-4.47 Y3.2 Z5.81 F2200.785 E175.771
G1 X-5.01 Y2.8 Z5.81 F2200.785 E175.806
G1 X-5.01 Y2.4 Z5.81 F2200.785 E175.828
G1 X-5.09 Y2.0 Z5.81 F2200.785 E175.849
G1 X-5.48 Y1.6 Z5.81 F2200.785 E175.879
G1 X-5.51 Y1.2 Z5.81 F2200.785 E175.9
G1 X-5.4 Y0.8 Z5.81 F2200.785 E175.922
G1 X-5.55 Y0.4 Z5.81 F2200.785 E175.945
G1 X-5.79 Y0.0 Z5.81 F2200.785 E175.969
G1 X-5.55 Y-0.4 Z5.81 F2200.785 E175.993
G1 X-5.4 Y-0.8 Z5.81 F2200.785 E176.016
G1 X-5.51 Y-1.2 Z5.81 F2200.785 E176.038
G1 X-5.48 Y-1.6 Z5.81 F2200.785 E176.059
G1 X-5.08 Y-2.0 Z5.81 F2200.785 E176.089
G1 X-5.01 Y-2.4 Z5.81 F2200.785 E176.11
G1 X-5.01 Y-2.8 Z5.81 F2200.785 E176.132
G1 X-4.47 Y-3.2 Z5.81 F2200.785 E176.167
G1 X-4.22 Y-3.6 Z5.81 F2200.785 E176.192
G1 X-4.11 Y-4.0 Z5.81 F2200.785 E176.214
G1 X-3.24 Y-4.4 Z5.81 F2200.785 E176.264
G1 X-3.01 Y-4.8 Z5.81 F2200.785 E176.289
G1 X-1.88 Y-5.2 Z5.81 F2200.785 E176.352
G1 X-0.32 Y-5.6 Z5.81 F2200.785 E176.437
G1 X0.32 Y-5.6 Z5.81 F2200.785 E176.471
G1 X1.88 Y-5.2 Z5.81 F2200.785 E176.556
G1 X3.01 Y-4.8 Z5.81 F2200.785 E176.62
G1 X3.24 Y-4.4 Z5.81 F2200.785 E176.644
G1 X4.12 Y-4.0 Z5.81 F2200.785 E176.695
G1 X4.22 Y-3.6 Z5.81 F2200.785 E176.717
G1 X4.47 Y-3.2 Z5.81 F2200.785 E176.742
G1 X5.01 Y-2.8 Z5.81 F2200.785 E176.777
G1 X5.01 Y-2.4 Z5.81 F2200.785 E176.798
G1 X5.09 Y-2.0 Z5.81 F2200.785 E176.819
G1 X5.49 Y-1.6 Z5.81 F2200.785 E176.849
G1 X5.51 Y-1.2 Z5.81 F2200.785 E176.871
G1 X5.4 Y-0.8 Z5.81 F2200.785 E176.892
G1 X5.55 Y-0.4 Z5.81 F2200.785 E176.915
G1 F1200.0
G1 E175.915
G1 F2200.785
M103
(</infill>)
(</nestedRing>)
(</rotation>)
;M108 R35.99
(</layer>)
(<layer> 6.075 )
(<rotation> (6.12323399574e-17+1j) )
(<nestedRing>)
(<boundaryPerimeter>)
(<boundaryPoint> X-5.889 Y3.4 Z6.075 </boundaryPoint>)
(<boundaryPoint> X-5.889 Y2.44 Z6.075 </boundaryPoint>)
(<boundaryPoint> X-6.569 Y1.759 Z6.075 </boundaryPoint>)
(<boundaryPoint> X-6.32 Y0.832 Z6.075 </boundaryPoint>)
(<boundaryPoint> X-6.801 Y0.0 Z6.075 </boundaryPoint>)
(<boundaryPoint> X-6.32 Y-0.833 Z6.075 </boundaryPoint>)
(<boundaryPoint> X-6.569 Y-1.76 Z6.075 </boundaryPoint>)
(<boundaryPoint> X-5.889 Y-2.44 Z6.075 </boundaryPoint>)
(<boundaryPoint> X-5.889 Y-3.401 Z6.075 </boundaryPoint>)
(<boundaryPoint> X-5.057 Y-3.88 Z6.075 </boundaryPoint>)
(<boundaryPoint> X-4.809 Y-4.809 Z6.075 </boundaryPoint>)
(<boundaryPoint> X-3.88 Y-5.057 Z6.075 </boundaryPoint>)
(<boundaryPoint> X-3.4 Y-5.889 Z6.075 </boundaryPoint>)
(<boundaryPoint> X-2.439 Y-5.889 Z6.075 </boundaryPoint>)
(<boundaryPoint> X-1.76 Y-6.569 Z6.075 </boundaryPoint>)
(<boundaryPoint> X-0.832 Y-6.32 Z6.075 </boundaryPoint>)
(<boundaryPoint> X-0.0 Y-6.801 Z6.075 </boundaryPoint>)
(<boundaryPoint> X0.833 Y-6.32 Z6.075 </boundaryPoint>)
(<boundaryPoint> X1.761 Y-6.569 Z6.075 </boundaryPoint>)
(<boundaryPoint> X2.44 Y-5.889 Z6.075 </boundaryPoint>)
(<boundaryPoint> X3.401 Y-5.889 Z6.075 </boundaryPoint>)
(<boundaryPoint> X3.881 Y-5.057 Z6.075 </boundaryPoint>)
(<boundaryPoint> X4.81 Y-4.809 Z6.075 </boundaryPoint>)
(<boundaryPoint> X5.058 Y-3.88 Z6.075 </boundaryPoint>)
(<boundaryPoint> X5.89 Y-3.401 Z6.075 </boundaryPoint>)
(<boundaryPoint> X5.89 Y-2.44 Z6.075 </boundaryPoint>)
(<boundaryPoint> X6.57 Y-1.76 Z6.075 </boundaryPoint>)
(<boundaryPoint> X6.321 Y-0.832 Z6.075 </boundaryPoint>)
(<boundaryPoint> X6.801 Y-0.0 Z6.075 </boundaryPoint>)
(<boundaryPoint> X6.321 Y0.831 Z6.075 </boundaryPoint>)
(<boundaryPoint> X6.57 Y1.759 Z6.075 </boundaryPoint>)
(<boundaryPoint> X5.89 Y2.44 Z6.075 </boundaryPoint>)
(<boundaryPoint> X5.89 Y3.4 Z6.075 </boundaryPoint>)
(<boundaryPoint> X5.058 Y3.879 Z6.075 </boundaryPoint>)
(<boundaryPoint> X4.81 Y4.809 Z6.075 </boundaryPoint>)
(<boundaryPoint> X3.881 Y5.057 Z6.075 </boundaryPoint>)
(<boundaryPoint> X3.401 Y5.89 Z6.075 </boundaryPoint>)
(<boundaryPoint> X2.44 Y5.89 Z6.075 </boundaryPoint>)
(<boundaryPoint> X1.761 Y6.569 Z6.075 </boundaryPoint>)
(<boundaryPoint> X0.833 Y6.32 Z6.075 </boundaryPoint>)
(<boundaryPoint> X0.0 Y6.801 Z6.075 </boundaryPoint>)
(<boundaryPoint> X-0.832 Y6.32 Z6.075 </boundaryPoint>)
(<boundaryPoint> X-1.76 Y6.569 Z6.075 </boundaryPoint>)
(<boundaryPoint> X-2.439 Y5.89 Z6.075 </boundaryPoint>)
(<boundaryPoint> X-3.4 Y5.89 Z6.075 </boundaryPoint>)
(<boundaryPoint> X-3.88 Y5.057 Z6.075 </boundaryPoint>)
(<boundaryPoint> X-4.809 Y4.809 Z6.075 </boundaryPoint>)
(<boundaryPoint> X-5.057 Y3.879 Z6.075 </boundaryPoint>)
(<loop> outer )
G1 X-4.4 Y-4.0 Z6.08 F4200.0
G1 F1200.0
G1 E176.915
G1 F4200.0
M101
G1 X-4.32 Y-4.32 Z6.08 F2159.534 E176.932
G1 X-3.49 Y-4.54 Z6.08 F2159.534 E176.978
G1 X-3.05 Y-5.29 Z6.08 F2159.534 E177.024
G1 X-2.19 Y-5.29 Z6.08 F2159.534 E177.069
G1 X-1.58 Y-5.9 Z6.08 F2159.534 E177.115
G1 X-0.75 Y-5.68 Z6.08 F2159.534 E177.16
G1 X0.0 Y-6.11 Z6.08 F2159.534 E177.206
G1 X0.75 Y-5.68 Z6.08 F2159.534 E177.252
G1 X1.58 Y-5.9 Z6.08 F2159.534 E177.297
G1 X2.19 Y-5.29 Z6.08 F2159.534 E177.343
G1 X3.05 Y-5.29 Z6.08 F2159.534 E177.388
G1 X3.49 Y-4.54 Z6.08 F2159.534 E177.434
G1 X4.32 Y-4.32 Z6.08 F2159.534 E177.479
G1 X4.54 Y-3.48 Z6.08 F2159.534 E177.525
G1 X5.29 Y-3.05 Z6.08 F2159.534 E177.571
G1 X5.29 Y-2.19 Z6.08 F2159.534 E177.616
G1 X5.9 Y-1.58 Z6.08 F2159.534 E177.662
G1 X5.68 Y-0.75 Z6.08 F2159.534 E177.707
G1 X6.11 Y-0.0 Z6.08 F2159.534 E177.753
G1 X5.68 Y0.75 Z6.08 F2159.534 E177.798
G1 X5.9 Y1.58 Z6.08 F2159.534 E177.844
G1 X5.29 Y2.19 Z6.08 F2159.534 E177.89
G1 X5.29 Y3.05 Z6.08 F2159.534 E177.935
G1 X4.54 Y3.48 Z6.08 F2159.534 E177.981
G1 X4.32 Y4.32 Z6.08 F2159.534 E178.026
G1 X3.49 Y4.54 Z6.08 F2159.534 E178.072
G1 X3.05 Y5.29 Z6.08 F2159.534 E178.118
G1 X2.19 Y5.29 Z6.08 F2159.534 E178.163
G1 X1.58 Y5.9 Z6.08 F2159.534 E178.209
G1 X0.75 Y5.68 Z6.08 F2159.534 E178.254
G1 X0.0 Y6.11 Z6.08 F2159.534 E178.3
G1 X-0.75 Y5.68 Z6.08 F2159.534 E178.346
G1 X-1.58 Y5.9 Z6.08 F2159.534 E178.391
G1 X-2.19 Y5.29 Z6.08 F2159.534 E178.437
G1 X-3.05 Y5.29 Z6.08 F2159.534 E178.482
G1 X-3.49 Y4.54 Z6.08 F2159.534 E178.528
G1 X-4.32 Y4.32 Z6.08 F2159.534 E178.574
G1 X-4.54 Y3.48 Z6.08 F2159.534 E178.619
G1 X-5.29 Y3.05 Z6.08 F2159.534 E178.665
G1 X-5.29 Y2.19 Z6.08 F2159.534 E178.71
G1 X-5.9 Y1.58 Z6.08 F2159.534 E178.756
G1 X-5.68 Y0.75 Z6.08 F2159.534 E178.802
G1 X-6.11 Y-0.0 Z6.08 F2159.534 E178.847
G1 X-5.68 Y-0.75 Z6.08 F2159.534 E178.893
G1 X-5.9 Y-1.58 Z6.08 F2159.534 E178.938
G1 X-5.29 Y-2.19 Z6.08 F2159.534 E178.984
G1 X-5.29 Y-3.05 Z6.08 F2159.534 E179.03
G1 X-4.54 Y-3.48 Z6.08 F2159.534 E179.075
G1 X-4.4 Y-4.0 Z6.08 F2159.534 E179.103
G1 F1200.0
G1 E179.103
G1 F2159.534
M103
(</loop>)
(<edge> outer )
;M108 R18.0
G1 X-4.79 Y-4.11 Z6.08 F4200.0
G1 F1200.0
G1 E179.103
G1 F4200.0
M101
G1 X-4.71 Y-4.42 Z6.08 F1079.767 E179.121
G1 X-4.65 Y-4.65 Z6.08 F1079.767 E179.133
G1 X-3.75 Y-4.89 Z6.08 F1079.767 E179.182
G1 X-3.28 Y-5.69 Z6.08 F1079.767 E179.231
G1 X-2.36 Y-5.69 Z6.08 F1079.767 E179.28
G1 X-1.7 Y-6.35 Z6.08 F1079.767 E179.329
G1 X-0.8 Y-6.11 Z6.08 F1079.767 E179.378
G1 X0.0 Y-6.57 Z6.08 F1079.767 E179.427
G1 X0.81 Y-6.11 Z6.08 F1079.767 E179.476
G1 X1.7 Y-6.35 Z6.08 F1079.767 E179.525
G1 X2.36 Y-5.69 Z6.08 F1079.767 E179.574
G1 X3.29 Y-5.69 Z6.08 F1079.767 E179.624
G1 X3.75 Y-4.89 Z6.08 F1079.767 E179.673
G1 X4.65 Y-4.65 Z6.08 F1079.767 E179.722
G1 X4.89 Y-3.75 Z6.08 F1079.767 E179.771
G1 X5.69 Y-3.29 Z6.08 F1079.767 E179.82
G1 X5.69 Y-2.36 Z6.08 F1079.767 E179.869
G1 X6.35 Y-1.7 Z6.08 F1079.767 E179.918
G1 X6.11 Y-0.8 Z6.08 F1079.767 E179.967
G1 X6.57 Y-0.0 Z6.08 F1079.767 E180.016
G1 X6.11 Y0.8 Z6.08 F1079.767 E180.065
G1 X6.35 Y1.7 Z6.08 F1079.767 E180.114
G1 X5.69 Y2.36 Z6.08 F1079.767 E180.163
G1 X5.69 Y3.28 Z6.08 F1079.767 E180.212
G1 X4.89 Y3.75 Z6.08 F1079.767 E180.261
G1 X4.65 Y4.65 Z6.08 F1079.767 E180.31
G1 X3.75 Y4.89 Z6.08 F1079.767 E180.359
G1 X3.29 Y5.69 Z6.08 F1079.767 E180.408
G1 X2.36 Y5.69 Z6.08 F1079.767 E180.457
G1 X1.7 Y6.35 Z6.08 F1079.767 E180.507
G1 X0.81 Y6.11 Z6.08 F1079.767 E180.556
G1 X0.0 Y6.57 Z6.08 F1079.767 E180.605
G1 X-0.8 Y6.11 Z6.08 F1079.767 E180.654
G1 X-1.7 Y6.35 Z6.08 F1079.767 E180.703
G1 X-2.36 Y5.69 Z6.08 F1079.767 E180.752
G1 X-3.28 Y5.69 Z6.08 F1079.767 E180.801
G1 X-3.75 Y4.89 Z6.08 F1079.767 E180.85
G1 X-4.65 Y4.65 Z6.08 F1079.767 E180.899
G1 X-4.89 Y3.75 Z6.08 F1079.767 E180.948
G1 X-5.69 Y3.28 Z6.08 F1079.767 E180.997
G1 X-5.69 Y2.36 Z6.08 F1079.767 E181.046
G1 X-6.35 Y1.7 Z6.08 F1079.767 E181.095
G1 X-6.11 Y0.8 Z6.08 F1079.767 E181.144
G1 X-6.57 Y-0.0 Z6.08 F1079.767 E181.193
G1 X-6.11 Y-0.81 Z6.08 F1079.767 E181.242
G1 X-6.35 Y-1.7 Z6.08 F1079.767 E181.291
G1 X-5.69 Y-2.36 Z6.08 F1079.767 E181.341
G1 X-5.69 Y-3.29 Z6.08 F1079.767 E181.39
G1 X-4.89 Y-3.75 Z6.08 F1079.767 E181.439
G1 X-4.79 Y-4.11 Z6.08 F1079.767 E181.458
G1 F1200.0
G1 E180.458
G1 F1079.767
M103
(</edge>)
(</boundaryPerimeter>)
(<infill>)
(<infillBoundary>)
(<infillPoint> X-5.289 Y3.053 Z6.075 </infillPoint>)
(<infillPoint> X-5.289 Y2.192 Z6.075 </infillPoint>)
(<infillPoint> X-5.9 Y1.58 Z6.075 </infillPoint>)
(<infillPoint> X-5.676 Y0.747 Z6.075 </infillPoint>)
(<infillPoint> X-6.108 Y-0.0 Z6.075 </infillPoint>)
(<infillPoint> X-5.676 Y-0.748 Z6.075 </infillPoint>)
(<infillPoint> X-5.9 Y-1.581 Z6.075 </infillPoint>)
(<infillPoint> X-5.289 Y-2.191 Z6.075 </infillPoint>)
(<infillPoint> X-5.289 Y-3.054 Z6.075 </infillPoint>)
(<infillPoint> X-4.542 Y-3.484 Z6.075 </infillPoint>)
(<infillPoint> X-4.319 Y-4.319 Z6.075 </infillPoint>)
(<infillPoint> X-3.485 Y-4.542 Z6.075 </infillPoint>)
(<infillPoint> X-3.053 Y-5.289 Z6.075 </infillPoint>)
(<infillPoint> X-2.19 Y-5.289 Z6.075 </infillPoint>)
(<infillPoint> X-1.58 Y-5.9 Z6.075 </infillPoint>)
(<infillPoint> X-0.747 Y-5.676 Z6.075 </infillPoint>)
(<infillPoint> X0.0 Y-6.108 Z6.075 </infillPoint>)
(<infillPoint> X0.748 Y-5.676 Z6.075 </infillPoint>)
(<infillPoint> X1.581 Y-5.9 Z6.075 </infillPoint>)
(<infillPoint> X2.191 Y-5.289 Z6.075 </infillPoint>)
(<infillPoint> X3.054 Y-5.289 Z6.075 </infillPoint>)
(<infillPoint> X3.486 Y-4.542 Z6.075 </infillPoint>)
(<infillPoint> X4.32 Y-4.319 Z6.075 </infillPoint>)
(<infillPoint> X4.543 Y-3.484 Z6.075 </infillPoint>)
(<infillPoint> X5.29 Y-3.054 Z6.075 </infillPoint>)
(<infillPoint> X5.29 Y-2.191 Z6.075 </infillPoint>)
(<infillPoint> X5.901 Y-1.581 Z6.075 </infillPoint>)
(<infillPoint> X5.677 Y-0.747 Z6.075 </infillPoint>)
(<infillPoint> X6.108 Y-0.0 Z6.075 </infillPoint>)
(<infillPoint> X5.677 Y0.746 Z6.075 </infillPoint>)
(<infillPoint> X5.901 Y1.58 Z6.075 </infillPoint>)
(<infillPoint> X5.29 Y2.192 Z6.075 </infillPoint>)
(<infillPoint> X5.29 Y3.053 Z6.075 </infillPoint>)
(<infillPoint> X4.543 Y3.483 Z6.075 </infillPoint>)
(<infillPoint> X4.32 Y4.319 Z6.075 </infillPoint>)
(<infillPoint> X3.486 Y4.542 Z6.075 </infillPoint>)
(<infillPoint> X3.054 Y5.29 Z6.075 </infillPoint>)
(<infillPoint> X2.191 Y5.29 Z6.075 </infillPoint>)
(<infillPoint> X1.582 Y5.9 Z6.075 </infillPoint>)
(<infillPoint> X0.748 Y5.676 Z6.075 </infillPoint>)
(<infillPoint> X0.0 Y6.108 Z6.075 </infillPoint>)
(<infillPoint> X-0.747 Y5.676 Z6.075 </infillPoint>)
(<infillPoint> X-1.581 Y5.9 Z6.075 </infillPoint>)
(<infillPoint> X-2.19 Y5.29 Z6.075 </infillPoint>)
(<infillPoint> X-3.053 Y5.29 Z6.075 </infillPoint>)
(<infillPoint> X-3.485 Y4.542 Z6.075 </infillPoint>)
(<infillPoint> X-4.319 Y4.319 Z6.075 </infillPoint>)
(<infillPoint> X-4.542 Y3.483 Z6.075 </infillPoint>)
(</infillBoundary>)
;M108 R35.99
G1 X-0.0 Y-5.79 Z6.08 F4200.0
G1 F1200.0
G1 E181.458
G1 F4200.0
M101
G1 X0.4 Y-5.55 Z6.08 F2159.534 E181.482
G1 X0.8 Y-5.4 Z6.08 F2159.534 E181.505
G1 X1.2 Y-5.51 Z6.08 F2159.534 E181.527
G1 X1.6 Y-5.49 Z6.08 F2159.534 E181.548
G1 X2.0 Y-5.08 Z6.08 F2159.534 E181.578
G1 X2.4 Y-5.01 Z6.08 F2159.534 E181.6
G1 X2.8 Y-5.01 Z6.08 F2159.534 E181.621
G1 X3.2 Y-4.48 Z6.08 F2159.534 E181.656
G1 X3.6 Y-4.22 Z6.08 F2159.534 E181.681
G1 X4.0 Y-4.11 Z6.08 F2159.534 E181.703
G1 X4.4 Y-3.24 Z6.08 F2159.534 E181.753
G1 X4.8 Y-3.01 Z6.08 F2159.534 E181.778
G1 X5.2 Y-1.89 Z6.08 F2159.534 E181.841
G1 X5.2 Y1.89 Z6.08 F2159.534 E182.04
G1 X4.8 Y3.01 Z6.08 F2159.534 E182.103
G1 X4.4 Y3.24 Z6.08 F2159.534 E182.128
G1 X4.0 Y4.11 Z6.08 F2159.534 E182.178
G1 X3.6 Y4.22 Z6.08 F2159.534 E182.2
G1 X3.2 Y4.48 Z6.08 F2159.534 E182.225
G1 X2.8 Y5.01 Z6.08 F2159.534 E182.261
G1 X2.4 Y5.01 Z6.08 F2159.534 E182.282
G1 X2.0 Y5.09 Z6.08 F2159.534 E182.303
G1 X1.6 Y5.49 Z6.08 F2159.534 E182.333
G1 X1.2 Y5.51 Z6.08 F2159.534 E182.354
G1 X0.8 Y5.4 Z6.08 F2159.534 E182.376
G1 X0.4 Y5.55 Z6.08 F2159.534 E182.399
G1 X0.0 Y5.79 Z6.08 F2159.534 E182.423
G1 X-0.4 Y5.55 Z6.08 F2159.534 E182.448
G1 X-0.8 Y5.4 Z6.08 F2159.534 E182.47
G1 X-1.2 Y5.51 Z6.08 F2159.534 E182.492
G1 X-1.6 Y5.48 Z6.08 F2159.534 E182.513
G1 X-2.0 Y5.08 Z6.08 F2159.534 E182.543
G1 X-2.4 Y5.01 Z6.08 F2159.534 E182.565
G1 X-2.8 Y5.01 Z6.08 F2159.534 E182.586
G1 X-3.2 Y4.47 Z6.08 F2159.534 E182.621
M73 P23 (display progress)
G1 X-3.6 Y4.22 Z6.08 F2159.534 E182.646
G1 X-4.0 Y4.11 Z6.08 F2159.534 E182.668
G1 X-4.4 Y3.24 Z6.08 F2159.534 E182.719
G1 X-4.8 Y3.01 Z6.08 F2159.534 E182.743
G1 X-5.2 Y1.89 Z6.08 F2159.534 E182.806
G1 X-5.6 Y0.32 Z6.08 F2159.534 E182.892
G1 X-5.6 Y-0.32 Z6.08 F2159.534 E182.925
G1 X-5.2 Y-1.88 Z6.08 F2159.534 E183.011
G1 X-4.8 Y-3.01 Z6.08 F2159.534 E183.074
G1 X-4.4 Y-3.24 Z6.08 F2159.534 E183.098
G1 X-4.0 Y-4.11 Z6.08 F2159.534 E183.149
G1 X-3.6 Y-4.22 Z6.08 F2159.534 E183.171
G1 X-3.2 Y-4.47 Z6.08 F2159.534 E183.196
G1 X-2.8 Y-5.01 Z6.08 F2159.534 E183.231
G1 X-2.4 Y-5.01 Z6.08 F2159.534 E183.252
G1 X-2.0 Y-5.08 Z6.08 F2159.534 E183.274
G1 X-1.6 Y-5.48 Z6.08 F2159.534 E183.303
G1 X-1.2 Y-5.51 Z6.08 F2159.534 E183.325
G1 X-0.8 Y-5.4 Z6.08 F2159.534 E183.347
G1 X-0.4 Y-5.55 Z6.08 F2159.534 E183.369
G1 F1200.0
G1 E182.369
G1 F2159.534
M103
G1 X5.6 Y0.32 Z6.08 F4200.0
G1 F1200.0
G1 E183.369
G1 F4200.0
M101
G1 X5.6 Y-0.32 Z6.08 F2159.534 E183.403
G1 F1200.0
G1 E182.403
G1 F2159.534
M103
(</infill>)
(</nestedRing>)
(</rotation>)
;M108 R36.7
(</layer>)
(<layer> 6.345 )
(<rotation> (-1+1.22464679915e-16j) )
(<nestedRing>)
(<boundaryPerimeter>)
(<boundaryPoint> X-5.889 Y3.4 Z6.345 </boundaryPoint>)
(<boundaryPoint> X-5.889 Y2.44 Z6.345 </boundaryPoint>)
(<boundaryPoint> X-6.569 Y1.759 Z6.345 </boundaryPoint>)
(<boundaryPoint> X-6.32 Y0.832 Z6.345 </boundaryPoint>)
(<boundaryPoint> X-6.801 Y0.0 Z6.345 </boundaryPoint>)
(<boundaryPoint> X-6.32 Y-0.833 Z6.345 </boundaryPoint>)
(<boundaryPoint> X-6.569 Y-1.76 Z6.345 </boundaryPoint>)
(<boundaryPoint> X-5.889 Y-2.44 Z6.345 </boundaryPoint>)
(<boundaryPoint> X-5.889 Y-3.401 Z6.345 </boundaryPoint>)
(<boundaryPoint> X-5.057 Y-3.88 Z6.345 </boundaryPoint>)
(<boundaryPoint> X-4.809 Y-4.809 Z6.345 </boundaryPoint>)
(<boundaryPoint> X-3.88 Y-5.057 Z6.345 </boundaryPoint>)
(<boundaryPoint> X-3.4 Y-5.889 Z6.345 </boundaryPoint>)
(<boundaryPoint> X-2.439 Y-5.889 Z6.345 </boundaryPoint>)
(<boundaryPoint> X-1.76 Y-6.569 Z6.345 </boundaryPoint>)
(<boundaryPoint> X-0.832 Y-6.32 Z6.345 </boundaryPoint>)
(<boundaryPoint> X-0.0 Y-6.801 Z6.345 </boundaryPoint>)
(<boundaryPoint> X0.833 Y-6.32 Z6.345 </boundaryPoint>)
(<boundaryPoint> X1.761 Y-6.569 Z6.345 </boundaryPoint>)
(<boundaryPoint> X2.44 Y-5.889 Z6.345 </boundaryPoint>)
(<boundaryPoint> X3.401 Y-5.889 Z6.345 </boundaryPoint>)
(<boundaryPoint> X3.881 Y-5.057 Z6.345 </boundaryPoint>)
(<boundaryPoint> X4.81 Y-4.809 Z6.345 </boundaryPoint>)
(<boundaryPoint> X5.058 Y-3.88 Z6.345 </boundaryPoint>)
(<boundaryPoint> X5.89 Y-3.401 Z6.345 </boundaryPoint>)
(<boundaryPoint> X5.89 Y-2.44 Z6.345 </boundaryPoint>)
(<boundaryPoint> X6.57 Y-1.76 Z6.345 </boundaryPoint>)
(<boundaryPoint> X6.321 Y-0.832 Z6.345 </boundaryPoint>)
(<boundaryPoint> X6.801 Y-0.0 Z6.345 </boundaryPoint>)
(<boundaryPoint> X6.321 Y0.831 Z6.345 </boundaryPoint>)
(<boundaryPoint> X6.57 Y1.759 Z6.345 </boundaryPoint>)
(<boundaryPoint> X5.89 Y2.44 Z6.345 </boundaryPoint>)
(<boundaryPoint> X5.89 Y3.4 Z6.345 </boundaryPoint>)
(<boundaryPoint> X5.058 Y3.879 Z6.345 </boundaryPoint>)
(<boundaryPoint> X4.81 Y4.809 Z6.345 </boundaryPoint>)
(<boundaryPoint> X3.881 Y5.057 Z6.345 </boundaryPoint>)
(<boundaryPoint> X3.401 Y5.89 Z6.345 </boundaryPoint>)
(<boundaryPoint> X2.44 Y5.89 Z6.345 </boundaryPoint>)
(<boundaryPoint> X1.761 Y6.569 Z6.345 </boundaryPoint>)
(<boundaryPoint> X0.833 Y6.32 Z6.345 </boundaryPoint>)
(<boundaryPoint> X0.0 Y6.801 Z6.345 </boundaryPoint>)
(<boundaryPoint> X-0.832 Y6.32 Z6.345 </boundaryPoint>)
(<boundaryPoint> X-1.76 Y6.569 Z6.345 </boundaryPoint>)
(<boundaryPoint> X-2.439 Y5.89 Z6.345 </boundaryPoint>)
(<boundaryPoint> X-3.4 Y5.89 Z6.345 </boundaryPoint>)
(<boundaryPoint> X-3.88 Y5.057 Z6.345 </boundaryPoint>)
(<boundaryPoint> X-4.809 Y4.809 Z6.345 </boundaryPoint>)
(<boundaryPoint> X-5.057 Y3.879 Z6.345 </boundaryPoint>)
(<loop> outer )
G1 X-4.16 Y-4.36 Z6.35 F4200.0
G1 F1200.0
G1 E183.403
G1 F4200.0
M101
G1 X-3.49 Y-4.54 Z6.35 F2201.907 E183.44
G1 X-3.05 Y-5.29 Z6.35 F2201.907 E183.485
G1 X-2.19 Y-5.29 Z6.35 F2201.907 E183.531
G1 X-1.58 Y-5.9 Z6.35 F2201.907 E183.577
G1 X-0.75 Y-5.68 Z6.35 F2201.907 E183.622
G1 X0.0 Y-6.11 Z6.35 F2201.907 E183.668
G1 X0.75 Y-5.68 Z6.35 F2201.907 E183.713
G1 X1.58 Y-5.9 Z6.35 F2201.907 E183.759
G1 X2.19 Y-5.29 Z6.35 F2201.907 E183.805
G1 X3.05 Y-5.29 Z6.35 F2201.907 E183.85
G1 X3.49 Y-4.54 Z6.35 F2201.907 E183.896
G1 X4.32 Y-4.32 Z6.35 F2201.907 E183.941
G1 X4.54 Y-3.48 Z6.35 F2201.907 E183.987
G1 X5.29 Y-3.05 Z6.35 F2201.907 E184.033
G1 X5.29 Y-2.19 Z6.35 F2201.907 E184.078
G1 X5.9 Y-1.58 Z6.35 F2201.907 E184.124
G1 X5.68 Y-0.75 Z6.35 F2201.907 E184.169
G1 X6.11 Y-0.0 Z6.35 F2201.907 E184.215
G1 X5.68 Y0.75 Z6.35 F2201.907 E184.26
G1 X5.9 Y1.58 Z6.35 F2201.907 E184.306
G1 X5.29 Y2.19 Z6.35 F2201.907 E184.352
G1 X5.29 Y3.05 Z6.35 F2201.907 E184.397
G1 X4.54 Y3.48 Z6.35 F2201.907 E184.443
G1 X4.32 Y4.32 Z6.35 F2201.907 E184.488
G1 X3.49 Y4.54 Z6.35 F2201.907 E184.534
G1 X3.05 Y5.29 Z6.35 F2201.907 E184.58
G1 X2.19 Y5.29 Z6.35 F2201.907 E184.625
G1 X1.58 Y5.9 Z6.35 F2201.907 E184.671
G1 X0.75 Y5.68 Z6.35 F2201.907 E184.716
G1 X0.0 Y6.11 Z6.35 F2201.907 E184.762
G1 X-0.75 Y5.68 Z6.35 F2201.907 E184.808
G1 X-1.58 Y5.9 Z6.35 F2201.907 E184.853
G1 X-2.19 Y5.29 Z6.35 F2201.907 E184.899
G1 X-3.05 Y5.29 Z6.35 F2201.907 E184.944
G1 X-3.49 Y4.54 Z6.35 F2201.907 E184.99
G1 X-4.32 Y4.32 Z6.35 F2201.907 E185.036
G1 X-4.54 Y3.48 Z6.35 F2201.907 E185.081
G1 X-5.29 Y3.05 Z6.35 F2201.907 E185.127
G1 X-5.29 Y2.19 Z6.35 F2201.907 E185.172
G1 X-5.9 Y1.58 Z6.35 F2201.907 E185.218
G1 X-5.68 Y0.75 Z6.35 F2201.907 E185.264
G1 X-6.11 Y-0.0 Z6.35 F2201.907 E185.309
G1 X-5.68 Y-0.75 Z6.35 F2201.907 E185.355
G1 X-5.9 Y-1.58 Z6.35 F2201.907 E185.4
G1 X-5.29 Y-2.19 Z6.35 F2201.907 E185.446
G1 X-5.29 Y-3.05 Z6.35 F2201.907 E185.492
G1 X-4.54 Y-3.48 Z6.35 F2201.907 E185.537
G1 X-4.32 Y-4.32 Z6.35 F2201.907 E185.583
G1 X-4.16 Y-4.36 Z6.35 F2201.907 E185.592
G1 F1200.0
G1 E185.592
G1 F2201.907
M103
(</loop>)
(<edge> outer )
;M108 R18.35
G1 X-4.66 Y-4.58 Z6.35 F4200.0
G1 F1200.0
G1 E185.592
G1 F4200.0
M101
G1 X-4.65 Y-4.65 Z6.35 F1100.954 E185.595
G1 X-3.75 Y-4.89 Z6.35 F1100.954 E185.644
G1 X-3.28 Y-5.69 Z6.35 F1100.954 E185.693
G1 X-2.36 Y-5.69 Z6.35 F1100.954 E185.742
G1 X-1.7 Y-6.35 Z6.35 F1100.954 E185.791
G1 X-0.8 Y-6.11 Z6.35 F1100.954 E185.84
G1 X0.0 Y-6.57 Z6.35 F1100.954 E185.889
G1 X0.81 Y-6.11 Z6.35 F1100.954 E185.938
G1 X1.7 Y-6.35 Z6.35 F1100.954 E185.987
G1 X2.36 Y-5.69 Z6.35 F1100.954 E186.036
G1 X3.29 Y-5.69 Z6.35 F1100.954 E186.086
G1 X3.75 Y-4.89 Z6.35 F1100.954 E186.135
G1 X4.65 Y-4.65 Z6.35 F1100.954 E186.184
G1 X4.89 Y-3.75 Z6.35 F1100.954 E186.233
G1 X5.69 Y-3.29 Z6.35 F1100.954 E186.282
G1 X5.69 Y-2.36 Z6.35 F1100.954 E186.331
G1 X6.35 Y-1.7 Z6.35 F1100.954 E186.38
G1 X6.11 Y-0.8 Z6.35 F1100.954 E186.429
G1 X6.57 Y-0.0 Z6.35 F1100.954 E186.478
G1 X6.11 Y0.8 Z6.35 F1100.954 E186.527
G1 X6.35 Y1.7 Z6.35 F1100.954 E186.576
G1 X5.69 Y2.36 Z6.35 F1100.954 E186.625
G1 X5.69 Y3.28 Z6.35 F1100.954 E186.674
G1 X4.89 Y3.75 Z6.35 F1100.954 E186.723
G1 X4.65 Y4.65 Z6.35 F1100.954 E186.772
G1 X3.75 Y4.89 Z6.35 F1100.954 E186.821
G1 X3.29 Y5.69 Z6.35 F1100.954 E186.87
G1 X2.36 Y5.69 Z6.35 F1100.954 E186.919
G1 X1.7 Y6.35 Z6.35 F1100.954 E186.968
G1 X0.81 Y6.11 Z6.35 F1100.954 E187.017
G1 X0.0 Y6.57 Z6.35 F1100.954 E187.066
G1 X-0.8 Y6.11 Z6.35 F1100.954 E187.116
G1 X-1.7 Y6.35 Z6.35 F1100.954 E187.165
G1 X-2.36 Y5.69 Z6.35 F1100.954 E187.214
G1 X-3.28 Y5.69 Z6.35 F1100.954 E187.263
G1 X-3.75 Y4.89 Z6.35 F1100.954 E187.312
G1 X-4.65 Y4.65 Z6.35 F1100.954 E187.361
G1 X-4.89 Y3.75 Z6.35 F1100.954 E187.41
G1 X-5.69 Y3.28 Z6.35 F1100.954 E187.459
G1 X-5.69 Y2.36 Z6.35 F1100.954 E187.508
G1 X-6.35 Y1.7 Z6.35 F1100.954 E187.557
G1 X-6.11 Y0.8 Z6.35 F1100.954 E187.606
G1 X-6.57 Y-0.0 Z6.35 F1100.954 E187.655
G1 X-6.11 Y-0.81 Z6.35 F1100.954 E187.704
G1 X-6.35 Y-1.7 Z6.35 F1100.954 E187.753
G1 X-5.69 Y-2.36 Z6.35 F1100.954 E187.802
G1 X-5.69 Y-3.29 Z6.35 F1100.954 E187.851
G1 X-4.89 Y-3.75 Z6.35 F1100.954 E187.9
G1 X-4.71 Y-4.42 Z6.35 F1100.954 E187.937
G1 X-4.66 Y-4.58 Z6.35 F1100.954 E187.946
G1 F1200.0
G1 E186.946
G1 F1100.954
M103
(</edge>)
(</boundaryPerimeter>)
(<infill>)
(<infillBoundary>)
(<infillPoint> X-5.289 Y3.053 Z6.345 </infillPoint>)
(<infillPoint> X-5.289 Y2.192 Z6.345 </infillPoint>)
(<infillPoint> X-5.9 Y1.58 Z6.345 </infillPoint>)
(<infillPoint> X-5.676 Y0.747 Z6.345 </infillPoint>)
(<infillPoint> X-6.108 Y-0.0 Z6.345 </infillPoint>)
(<infillPoint> X-5.676 Y-0.748 Z6.345 </infillPoint>)
(<infillPoint> X-5.9 Y-1.581 Z6.345 </infillPoint>)
(<infillPoint> X-5.289 Y-2.191 Z6.345 </infillPoint>)
(<infillPoint> X-5.289 Y-3.054 Z6.345 </infillPoint>)
(<infillPoint> X-4.542 Y-3.484 Z6.345 </infillPoint>)
(<infillPoint> X-4.319 Y-4.319 Z6.345 </infillPoint>)
(<infillPoint> X-3.485 Y-4.542 Z6.345 </infillPoint>)
(<infillPoint> X-3.053 Y-5.289 Z6.345 </infillPoint>)
(<infillPoint> X-2.19 Y-5.289 Z6.345 </infillPoint>)
(<infillPoint> X-1.58 Y-5.9 Z6.345 </infillPoint>)
(<infillPoint> X-0.747 Y-5.676 Z6.345 </infillPoint>)
(<infillPoint> X0.0 Y-6.108 Z6.345 </infillPoint>)
(<infillPoint> X0.748 Y-5.676 Z6.345 </infillPoint>)
(<infillPoint> X1.581 Y-5.9 Z6.345 </infillPoint>)
(<infillPoint> X2.191 Y-5.289 Z6.345 </infillPoint>)
(<infillPoint> X3.054 Y-5.289 Z6.345 </infillPoint>)
(<infillPoint> X3.486 Y-4.542 Z6.345 </infillPoint>)
(<infillPoint> X4.32 Y-4.319 Z6.345 </infillPoint>)
(<infillPoint> X4.543 Y-3.484 Z6.345 </infillPoint>)
(<infillPoint> X5.29 Y-3.054 Z6.345 </infillPoint>)
(<infillPoint> X5.29 Y-2.191 Z6.345 </infillPoint>)
(<infillPoint> X5.901 Y-1.581 Z6.345 </infillPoint>)
(<infillPoint> X5.677 Y-0.747 Z6.345 </infillPoint>)
(<infillPoint> X6.108 Y-0.0 Z6.345 </infillPoint>)
(<infillPoint> X5.677 Y0.746 Z6.345 </infillPoint>)
(<infillPoint> X5.901 Y1.58 Z6.345 </infillPoint>)
(<infillPoint> X5.29 Y2.192 Z6.345 </infillPoint>)
(<infillPoint> X5.29 Y3.053 Z6.345 </infillPoint>)
(<infillPoint> X4.543 Y3.483 Z6.345 </infillPoint>)
(<infillPoint> X4.32 Y4.319 Z6.345 </infillPoint>)
(<infillPoint> X3.486 Y4.542 Z6.345 </infillPoint>)
(<infillPoint> X3.054 Y5.29 Z6.345 </infillPoint>)
(<infillPoint> X2.191 Y5.29 Z6.345 </infillPoint>)
(<infillPoint> X1.582 Y5.9 Z6.345 </infillPoint>)
(<infillPoint> X0.748 Y5.676 Z6.345 </infillPoint>)
(<infillPoint> X0.0 Y6.108 Z6.345 </infillPoint>)
(<infillPoint> X-0.747 Y5.676 Z6.345 </infillPoint>)
(<infillPoint> X-1.581 Y5.9 Z6.345 </infillPoint>)
(<infillPoint> X-2.19 Y5.29 Z6.345 </infillPoint>)
(<infillPoint> X-3.053 Y5.29 Z6.345 </infillPoint>)
(<infillPoint> X-3.485 Y4.542 Z6.345 </infillPoint>)
(<infillPoint> X-4.319 Y4.319 Z6.345 </infillPoint>)
(<infillPoint> X-4.542 Y3.483 Z6.345 </infillPoint>)
(</infillBoundary>)
;M108 R36.7
G1 X0.32 Y5.6 Z6.35 F4200.0
G1 F1200.0
G1 E187.946
G1 F4200.0
M101
G1 X-0.32 Y5.6 Z6.35 F2201.907 E187.98
G1 F1200.0
G1 E186.98
G1 F2201.907
M103
G1 X5.79 Y-0.0 Z6.35 F4200.0
G1 F1200.0
G1 E187.98
G1 F4200.0
M101
G1 X5.55 Y0.4 Z6.35 F2201.907 E188.004
G1 X5.4 Y0.8 Z6.35 F2201.907 E188.027
G1 X5.51 Y1.2 Z6.35 F2201.907 E188.049
G1 X5.49 Y1.6 Z6.35 F2201.907 E188.07
G1 X5.09 Y2.0 Z6.35 F2201.907 E188.1
G1 X5.01 Y2.4 Z6.35 F2201.907 E188.121
G1 X5.01 Y2.8 Z6.35 F2201.907 E188.142
G1 X4.47 Y3.2 Z6.35 F2201.907 E188.178
G1 X4.22 Y3.6 Z6.35 F2201.907 E188.202
G1 X4.12 Y4.0 Z6.35 F2201.907 E188.224
G1 X3.24 Y4.4 Z6.35 F2201.907 E188.275
G1 X3.01 Y4.8 Z6.35 F2201.907 E188.299
G1 X1.89 Y5.2 Z6.35 F2201.907 E188.363
G1 X-1.88 Y5.2 Z6.35 F2201.907 E188.562
G1 X-3.01 Y4.8 Z6.35 F2201.907 E188.625
G1 X-3.24 Y4.4 Z6.35 F2201.907 E188.649
G1 X-4.11 Y4.0 Z6.35 F2201.907 E188.7
G1 X-4.22 Y3.6 Z6.35 F2201.907 E188.722
G1 X-4.47 Y3.2 Z6.35 F2201.907 E188.747
G1 X-5.01 Y2.8 Z6.35 F2201.907 E188.782
G1 X-5.01 Y2.4 Z6.35 F2201.907 E188.803
G1 X-5.09 Y2.0 Z6.35 F2201.907 E188.825
G1 X-5.48 Y1.6 Z6.35 F2201.907 E188.855
G1 X-5.51 Y1.2 Z6.35 F2201.907 E188.876
G1 X-5.4 Y0.8 Z6.35 F2201.907 E188.898
G1 X-5.55 Y0.4 Z6.35 F2201.907 E188.92
G1 X-5.79 Y0.0 Z6.35 F2201.907 E188.945
G1 X-5.55 Y-0.4 Z6.35 F2201.907 E188.969
G1 X-5.4 Y-0.8 Z6.35 F2201.907 E188.992
G1 X-5.51 Y-1.2 Z6.35 F2201.907 E189.014
G1 X-5.48 Y-1.6 Z6.35 F2201.907 E189.035
G1 X-5.08 Y-2.0 Z6.35 F2201.907 E189.065
G1 X-5.01 Y-2.4 Z6.35 F2201.907 E189.086
G1 X-5.01 Y-2.8 Z6.35 F2201.907 E189.107
G1 X-4.47 Y-3.2 Z6.35 F2201.907 E189.143
G1 X-4.22 Y-3.6 Z6.35 F2201.907 E189.168
M73 P24 (display progress)
G1 X-4.11 Y-4.0 Z6.35 F2201.907 E189.19
G1 X-3.24 Y-4.4 Z6.35 F2201.907 E189.24
G1 X-3.01 Y-4.8 Z6.35 F2201.907 E189.265
G1 X-1.88 Y-5.2 Z6.35 F2201.907 E189.328
G1 X-0.32 Y-5.6 Z6.35 F2201.907 E189.413
G1 X0.32 Y-5.6 Z6.35 F2201.907 E189.447
G1 X1.88 Y-5.2 Z6.35 F2201.907 E189.532
G1 X3.01 Y-4.8 Z6.35 F2201.907 E189.595
G1 X3.24 Y-4.4 Z6.35 F2201.907 E189.62
G1 X4.12 Y-4.0 Z6.35 F2201.907 E189.67
G1 X4.22 Y-3.6 Z6.35 F2201.907 E189.692
G1 X4.47 Y-3.2 Z6.35 F2201.907 E189.717
G1 X5.01 Y-2.8 Z6.35 F2201.907 E189.753
G1 X5.01 Y-2.4 Z6.35 F2201.907 E189.774
G1 X5.09 Y-2.0 Z6.35 F2201.907 E189.795
G1 X5.49 Y-1.6 Z6.35 F2201.907 E189.825
G1 X5.51 Y-1.2 Z6.35 F2201.907 E189.846
G1 X5.4 Y-0.8 Z6.35 F2201.907 E189.868
G1 X5.55 Y-0.4 Z6.35 F2201.907 E189.891
G1 F1200.0
G1 E188.891
G1 F2201.907
M103
(</infill>)
(</nestedRing>)
(</rotation>)
;M108 R35.98
(</layer>)
(<layer> 6.615 )
(<rotation> (6.12323399574e-17+1j) )
(<nestedRing>)
(<boundaryPerimeter>)
(<boundaryPoint> X-5.889 Y3.4 Z6.615 </boundaryPoint>)
(<boundaryPoint> X-5.889 Y2.44 Z6.615 </boundaryPoint>)
(<boundaryPoint> X-6.569 Y1.759 Z6.615 </boundaryPoint>)
(<boundaryPoint> X-6.32 Y0.832 Z6.615 </boundaryPoint>)
(<boundaryPoint> X-6.801 Y0.0 Z6.615 </boundaryPoint>)
(<boundaryPoint> X-6.32 Y-0.833 Z6.615 </boundaryPoint>)
(<boundaryPoint> X-6.569 Y-1.76 Z6.615 </boundaryPoint>)
(<boundaryPoint> X-5.889 Y-2.44 Z6.615 </boundaryPoint>)
(<boundaryPoint> X-5.889 Y-3.401 Z6.615 </boundaryPoint>)
(<boundaryPoint> X-5.057 Y-3.88 Z6.615 </boundaryPoint>)
(<boundaryPoint> X-4.809 Y-4.809 Z6.615 </boundaryPoint>)
(<boundaryPoint> X-3.88 Y-5.057 Z6.615 </boundaryPoint>)
(<boundaryPoint> X-3.4 Y-5.889 Z6.615 </boundaryPoint>)
(<boundaryPoint> X-2.439 Y-5.889 Z6.615 </boundaryPoint>)
(<boundaryPoint> X-1.76 Y-6.569 Z6.615 </boundaryPoint>)
(<boundaryPoint> X-0.832 Y-6.32 Z6.615 </boundaryPoint>)
(<boundaryPoint> X-0.0 Y-6.801 Z6.615 </boundaryPoint>)
(<boundaryPoint> X0.833 Y-6.32 Z6.615 </boundaryPoint>)
(<boundaryPoint> X1.761 Y-6.569 Z6.615 </boundaryPoint>)
(<boundaryPoint> X2.44 Y-5.889 Z6.615 </boundaryPoint>)
(<boundaryPoint> X3.401 Y-5.889 Z6.615 </boundaryPoint>)
(<boundaryPoint> X3.881 Y-5.057 Z6.615 </boundaryPoint>)
(<boundaryPoint> X4.81 Y-4.809 Z6.615 </boundaryPoint>)
(<boundaryPoint> X5.058 Y-3.88 Z6.615 </boundaryPoint>)
(<boundaryPoint> X5.89 Y-3.401 Z6.615 </boundaryPoint>)
(<boundaryPoint> X5.89 Y-2.44 Z6.615 </boundaryPoint>)
(<boundaryPoint> X6.57 Y-1.76 Z6.615 </boundaryPoint>)
(<boundaryPoint> X6.321 Y-0.832 Z6.615 </boundaryPoint>)
(<boundaryPoint> X6.801 Y-0.0 Z6.615 </boundaryPoint>)
(<boundaryPoint> X6.321 Y0.831 Z6.615 </boundaryPoint>)
(<boundaryPoint> X6.57 Y1.759 Z6.615 </boundaryPoint>)
(<boundaryPoint> X5.89 Y2.44 Z6.615 </boundaryPoint>)
(<boundaryPoint> X5.89 Y3.4 Z6.615 </boundaryPoint>)
(<boundaryPoint> X5.058 Y3.879 Z6.615 </boundaryPoint>)
(<boundaryPoint> X4.81 Y4.809 Z6.615 </boundaryPoint>)
(<boundaryPoint> X3.881 Y5.057 Z6.615 </boundaryPoint>)
(<boundaryPoint> X3.401 Y5.89 Z6.615 </boundaryPoint>)
(<boundaryPoint> X2.44 Y5.89 Z6.615 </boundaryPoint>)
(<boundaryPoint> X1.761 Y6.569 Z6.615 </boundaryPoint>)
(<boundaryPoint> X0.833 Y6.32 Z6.615 </boundaryPoint>)
(<boundaryPoint> X0.0 Y6.801 Z6.615 </boundaryPoint>)
(<boundaryPoint> X-0.832 Y6.32 Z6.615 </boundaryPoint>)
(<boundaryPoint> X-1.76 Y6.569 Z6.615 </boundaryPoint>)
(<boundaryPoint> X-2.439 Y5.89 Z6.615 </boundaryPoint>)
(<boundaryPoint> X-3.4 Y5.89 Z6.615 </boundaryPoint>)
(<boundaryPoint> X-3.88 Y5.057 Z6.615 </boundaryPoint>)
(<boundaryPoint> X-4.809 Y4.809 Z6.615 </boundaryPoint>)
(<boundaryPoint> X-5.057 Y3.879 Z6.615 </boundaryPoint>)
(<loop> outer )
G1 X-4.36 Y-4.18 Z6.62 F4200.0
G1 F1200.0
G1 E189.891
G1 F4200.0
M101
G1 X-4.32 Y-4.32 Z6.62 F2158.973 E189.898
G1 X-3.49 Y-4.54 Z6.62 F2158.973 E189.944
G1 X-3.05 Y-5.29 Z6.62 F2158.973 E189.989
G1 X-2.19 Y-5.29 Z6.62 F2158.973 E190.035
G1 X-1.58 Y-5.9 Z6.62 F2158.973 E190.081
G1 X-0.75 Y-5.68 Z6.62 F2158.973 E190.126
G1 X0.0 Y-6.11 Z6.62 F2158.973 E190.172
G1 X0.75 Y-5.68 Z6.62 F2158.973 E190.217
G1 X1.58 Y-5.9 Z6.62 F2158.973 E190.263
G1 X2.19 Y-5.29 Z6.62 F2158.973 E190.309
G1 X3.05 Y-5.29 Z6.62 F2158.973 E190.354
G1 X3.49 Y-4.54 Z6.62 F2158.973 E190.4
G1 X4.32 Y-4.32 Z6.62 F2158.973 E190.445
G1 X4.54 Y-3.48 Z6.62 F2158.973 E190.491
G1 X5.29 Y-3.05 Z6.62 F2158.973 E190.536
G1 X5.29 Y-2.19 Z6.62 F2158.973 E190.582
G1 X5.9 Y-1.58 Z6.62 F2158.973 E190.628
G1 X5.68 Y-0.75 Z6.62 F2158.973 E190.673
G1 X6.11 Y-0.0 Z6.62 F2158.973 E190.719
G1 X5.68 Y0.75 Z6.62 F2158.973 E190.764
G1 X5.9 Y1.58 Z6.62 F2158.973 E190.81
G1 X5.29 Y2.19 Z6.62 F2158.973 E190.856
G1 X5.29 Y3.05 Z6.62 F2158.973 E190.901
G1 X4.54 Y3.48 Z6.62 F2158.973 E190.947
G1 X4.32 Y4.32 Z6.62 F2158.973 E190.992
G1 X3.49 Y4.54 Z6.62 F2158.973 E191.038
G1 X3.05 Y5.29 Z6.62 F2158.973 E191.084
G1 X2.19 Y5.29 Z6.62 F2158.973 E191.129
G1 X1.58 Y5.9 Z6.62 F2158.973 E191.175
G1 X0.75 Y5.68 Z6.62 F2158.973 E191.22
G1 X0.0 Y6.11 Z6.62 F2158.973 E191.266
G1 X-0.75 Y5.68 Z6.62 F2158.973 E191.311
G1 X-1.58 Y5.9 Z6.62 F2158.973 E191.357
G1 X-2.19 Y5.29 Z6.62 F2158.973 E191.403
G1 X-3.05 Y5.29 Z6.62 F2158.973 E191.448
G1 X-3.49 Y4.54 Z6.62 F2158.973 E191.494
G1 X-4.32 Y4.32 Z6.62 F2158.973 E191.539
G1 X-4.54 Y3.48 Z6.62 F2158.973 E191.585
G1 X-5.29 Y3.05 Z6.62 F2158.973 E191.631
G1 X-5.29 Y2.19 Z6.62 F2158.973 E191.676
G1 X-5.9 Y1.58 Z6.62 F2158.973 E191.722
G1 X-5.68 Y0.75 Z6.62 F2158.973 E191.767
G1 X-6.11 Y-0.0 Z6.62 F2158.973 E191.813
G1 X-5.68 Y-0.75 Z6.62 F2158.973 E191.859
G1 X-5.9 Y-1.58 Z6.62 F2158.973 E191.904
G1 X-5.29 Y-2.19 Z6.62 F2158.973 E191.95
G1 X-5.29 Y-3.05 Z6.62 F2158.973 E191.995
G1 X-4.54 Y-3.48 Z6.62 F2158.973 E192.041
G1 X-4.36 Y-4.18 Z6.62 F2158.973 E192.079
G1 F1200.0
G1 E192.079
G1 F2158.973
M103
(</loop>)
(<edge> outer )
;M108 R17.99
G1 X-4.74 Y-4.29 Z6.62 F4200.0
G1 F1200.0
G1 E192.079
G1 F4200.0
M101
G1 X-4.71 Y-4.42 Z6.62 F1079.486 E192.087
G1 X-4.65 Y-4.65 Z6.62 F1079.486 E192.099
G1 X-3.75 Y-4.89 Z6.62 F1079.486 E192.148
G1 X-3.28 Y-5.69 Z6.62 F1079.486 E192.197
G1 X-2.36 Y-5.69 Z6.62 F1079.486 E192.246
G1 X-1.7 Y-6.35 Z6.62 F1079.486 E192.295
G1 X-0.8 Y-6.11 Z6.62 F1079.486 E192.344
G1 X0.0 Y-6.57 Z6.62 F1079.486 E192.393
G1 X0.81 Y-6.11 Z6.62 F1079.486 E192.442
G1 X1.7 Y-6.35 Z6.62 F1079.486 E192.491
G1 X2.36 Y-5.69 Z6.62 F1079.486 E192.54
G1 X3.29 Y-5.69 Z6.62 F1079.486 E192.589
G1 X3.75 Y-4.89 Z6.62 F1079.486 E192.638
G1 X4.65 Y-4.65 Z6.62 F1079.486 E192.687
G1 X4.89 Y-3.75 Z6.62 F1079.486 E192.736
G1 X5.69 Y-3.29 Z6.62 F1079.486 E192.785
G1 X5.69 Y-2.36 Z6.62 F1079.486 E192.834
G1 X6.35 Y-1.7 Z6.62 F1079.486 E192.883
G1 X6.11 Y-0.8 Z6.62 F1079.486 E192.932
G1 X6.57 Y-0.0 Z6.62 F1079.486 E192.982
G1 X6.11 Y0.8 Z6.62 F1079.486 E193.031
G1 X6.35 Y1.7 Z6.62 F1079.486 E193.08
G1 X5.69 Y2.36 Z6.62 F1079.486 E193.129
G1 X5.69 Y3.28 Z6.62 F1079.486 E193.178
G1 X4.89 Y3.75 Z6.62 F1079.486 E193.227
G1 X4.65 Y4.65 Z6.62 F1079.486 E193.276
G1 X3.75 Y4.89 Z6.62 F1079.486 E193.325
G1 X3.29 Y5.69 Z6.62 F1079.486 E193.374
G1 X2.36 Y5.69 Z6.62 F1079.486 E193.423
G1 X1.7 Y6.35 Z6.62 F1079.486 E193.472
G1 X0.81 Y6.11 Z6.62 F1079.486 E193.521
G1 X0.0 Y6.57 Z6.62 F1079.486 E193.57
G1 X-0.8 Y6.11 Z6.62 F1079.486 E193.619
G1 X-1.7 Y6.35 Z6.62 F1079.486 E193.668
G1 X-2.36 Y5.69 Z6.62 F1079.486 E193.717
G1 X-3.28 Y5.69 Z6.62 F1079.486 E193.766
G1 X-3.75 Y4.89 Z6.62 F1079.486 E193.815
G1 X-4.65 Y4.65 Z6.62 F1079.486 E193.864
G1 X-4.89 Y3.75 Z6.62 F1079.486 E193.913
G1 X-5.69 Y3.28 Z6.62 F1079.486 E193.962
G1 X-5.69 Y2.36 Z6.62 F1079.486 E194.011
G1 X-6.35 Y1.7 Z6.62 F1079.486 E194.061
G1 X-6.11 Y0.8 Z6.62 F1079.486 E194.109
G1 X-6.57 Y-0.0 Z6.62 F1079.486 E194.159
G1 X-6.11 Y-0.81 Z6.62 F1079.486 E194.208
G1 X-6.35 Y-1.7 Z6.62 F1079.486 E194.257
G1 X-5.69 Y-2.36 Z6.62 F1079.486 E194.306
G1 X-5.69 Y-3.29 Z6.62 F1079.486 E194.355
G1 X-4.89 Y-3.75 Z6.62 F1079.486 E194.404
G1 X-4.74 Y-4.29 Z6.62 F1079.486 E194.433
G1 F1200.0
G1 E193.433
G1 F1079.486
M103
(</edge>)
(</boundaryPerimeter>)
(<infill>)
(<infillBoundary>)
(<infillPoint> X-5.289 Y3.053 Z6.615 </infillPoint>)
(<infillPoint> X-5.289 Y2.192 Z6.615 </infillPoint>)
(<infillPoint> X-5.9 Y1.58 Z6.615 </infillPoint>)
(<infillPoint> X-5.676 Y0.747 Z6.615 </infillPoint>)
(<infillPoint> X-6.108 Y-0.0 Z6.615 </infillPoint>)
(<infillPoint> X-5.676 Y-0.748 Z6.615 </infillPoint>)
(<infillPoint> X-5.9 Y-1.581 Z6.615 </infillPoint>)
(<infillPoint> X-5.289 Y-2.191 Z6.615 </infillPoint>)
(<infillPoint> X-5.289 Y-3.054 Z6.615 </infillPoint>)
(<infillPoint> X-4.542 Y-3.484 Z6.615 </infillPoint>)
(<infillPoint> X-4.319 Y-4.319 Z6.615 </infillPoint>)
(<infillPoint> X-3.485 Y-4.542 Z6.615 </infillPoint>)
(<infillPoint> X-3.053 Y-5.289 Z6.615 </infillPoint>)
(<infillPoint> X-2.19 Y-5.289 Z6.615 </infillPoint>)
(<infillPoint> X-1.58 Y-5.9 Z6.615 </infillPoint>)
(<infillPoint> X-0.747 Y-5.676 Z6.615 </infillPoint>)
(<infillPoint> X0.0 Y-6.108 Z6.615 </infillPoint>)
(<infillPoint> X0.748 Y-5.676 Z6.615 </infillPoint>)
(<infillPoint> X1.581 Y-5.9 Z6.615 </infillPoint>)
(<infillPoint> X2.191 Y-5.289 Z6.615 </infillPoint>)
(<infillPoint> X3.054 Y-5.289 Z6.615 </infillPoint>)
(<infillPoint> X3.486 Y-4.542 Z6.615 </infillPoint>)
(<infillPoint> X4.32 Y-4.319 Z6.615 </infillPoint>)
(<infillPoint> X4.543 Y-3.484 Z6.615 </infillPoint>)
(<infillPoint> X5.29 Y-3.054 Z6.615 </infillPoint>)
(<infillPoint> X5.29 Y-2.191 Z6.615 </infillPoint>)
(<infillPoint> X5.901 Y-1.581 Z6.615 </infillPoint>)
(<infillPoint> X5.677 Y-0.747 Z6.615 </infillPoint>)
(<infillPoint> X6.108 Y-0.0 Z6.615 </infillPoint>)
(<infillPoint> X5.677 Y0.746 Z6.615 </infillPoint>)
(<infillPoint> X5.901 Y1.58 Z6.615 </infillPoint>)
(<infillPoint> X5.29 Y2.192 Z6.615 </infillPoint>)
(<infillPoint> X5.29 Y3.053 Z6.615 </infillPoint>)
(<infillPoint> X4.543 Y3.483 Z6.615 </infillPoint>)
(<infillPoint> X4.32 Y4.319 Z6.615 </infillPoint>)
(<infillPoint> X3.486 Y4.542 Z6.615 </infillPoint>)
(<infillPoint> X3.054 Y5.29 Z6.615 </infillPoint>)
(<infillPoint> X2.191 Y5.29 Z6.615 </infillPoint>)
(<infillPoint> X1.582 Y5.9 Z6.615 </infillPoint>)
(<infillPoint> X0.748 Y5.676 Z6.615 </infillPoint>)
(<infillPoint> X0.0 Y6.108 Z6.615 </infillPoint>)
(<infillPoint> X-0.747 Y5.676 Z6.615 </infillPoint>)
(<infillPoint> X-1.581 Y5.9 Z6.615 </infillPoint>)
(<infillPoint> X-2.19 Y5.29 Z6.615 </infillPoint>)
(<infillPoint> X-3.053 Y5.29 Z6.615 </infillPoint>)
(<infillPoint> X-3.485 Y4.542 Z6.615 </infillPoint>)
(<infillPoint> X-4.319 Y4.319 Z6.615 </infillPoint>)
(<infillPoint> X-4.542 Y3.483 Z6.615 </infillPoint>)
(</infillBoundary>)
;M108 R35.98
G1 X-0.0 Y-5.79 Z6.62 F4200.0
G1 F1200.0
G1 E194.433
G1 F4200.0
M101
G1 X0.4 Y-5.55 Z6.62 F2158.973 E194.458
G1 X0.8 Y-5.4 Z6.62 F2158.973 E194.48
G1 X1.2 Y-5.51 Z6.62 F2158.973 E194.502
G1 X1.6 Y-5.49 Z6.62 F2158.973 E194.523
G1 X2.0 Y-5.08 Z6.62 F2158.973 E194.553
G1 X2.4 Y-5.01 Z6.62 F2158.973 E194.575
G1 X2.8 Y-5.01 Z6.62 F2158.973 E194.596
G1 X3.2 Y-4.48 Z6.62 F2158.973 E194.631
G1 X3.6 Y-4.22 Z6.62 F2158.973 E194.656
G1 X4.0 Y-4.11 Z6.62 F2158.973 E194.678
G1 X4.4 Y-3.24 Z6.62 F2158.973 E194.729
G1 X4.8 Y-3.01 Z6.62 F2158.973 E194.753
G1 X5.2 Y-1.89 Z6.62 F2158.973 E194.816
G1 X5.2 Y1.89 Z6.62 F2158.973 E195.015
G1 X4.8 Y3.01 Z6.62 F2158.973 E195.078
G1 X4.4 Y3.24 Z6.62 F2158.973 E195.103
G1 X4.0 Y4.11 Z6.62 F2158.973 E195.153
G1 X3.6 Y4.22 Z6.62 F2158.973 E195.175
G1 X3.2 Y4.48 Z6.62 F2158.973 E195.2
G1 X2.8 Y5.01 Z6.62 F2158.973 E195.236
G1 X2.4 Y5.01 Z6.62 F2158.973 E195.257
G1 X2.0 Y5.09 Z6.62 F2158.973 E195.278
G1 X1.6 Y5.49 Z6.62 F2158.973 E195.308
G1 X1.2 Y5.51 Z6.62 F2158.973 E195.329
G1 X0.8 Y5.4 Z6.62 F2158.973 E195.351
G1 X0.4 Y5.55 Z6.62 F2158.973 E195.374
G1 X0.0 Y5.79 Z6.62 F2158.973 E195.398
G1 X-0.4 Y5.55 Z6.62 F2158.973 E195.423
G1 X-0.8 Y5.4 Z6.62 F2158.973 E195.445
G1 X-1.2 Y5.51 Z6.62 F2158.973 E195.467
G1 X-1.6 Y5.48 Z6.62 F2158.973 E195.488
G1 X-2.0 Y5.08 Z6.62 F2158.973 E195.518
G1 X-2.4 Y5.01 Z6.62 F2158.973 E195.54
G1 X-2.8 Y5.01 Z6.62 F2158.973 E195.561
G1 X-3.2 Y4.47 Z6.62 F2158.973 E195.596
G1 X-3.6 Y4.22 Z6.62 F2158.973 E195.621
G1 X-4.0 Y4.11 Z6.62 F2158.973 E195.643
G1 X-4.4 Y3.24 Z6.62 F2158.973 E195.694
G1 X-4.8 Y3.01 Z6.62 F2158.973 E195.718
G1 X-5.2 Y1.89 Z6.62 F2158.973 E195.781
G1 X-5.6 Y0.32 Z6.62 F2158.973 E195.867
G1 X-5.6 Y-0.32 Z6.62 F2158.973 E195.9
G1 X-5.2 Y-1.88 Z6.62 F2158.973 E195.986
G1 X-4.8 Y-3.01 Z6.62 F2158.973 E196.049
G1 X-4.4 Y-3.24 Z6.62 F2158.973 E196.073
G1 X-4.0 Y-4.11 Z6.62 F2158.973 E196.124
G1 X-3.6 Y-4.22 Z6.62 F2158.973 E196.146
G1 X-3.2 Y-4.47 Z6.62 F2158.973 E196.171
G1 X-2.8 Y-5.01 Z6.62 F2158.973 E196.206
G1 X-2.4 Y-5.01 Z6.62 F2158.973 E196.227
G1 X-2.0 Y-5.08 Z6.62 F2158.973 E196.249
G1 X-1.6 Y-5.48 Z6.62 F2158.973 E196.279
G1 X-1.2 Y-5.51 Z6.62 F2158.973 E196.3
G1 X-0.8 Y-5.4 Z6.62 F2158.973 E196.322
G1 X-0.4 Y-5.55 Z6.62 F2158.973 E196.344
G1 F1200.0
G1 E195.344
M73 P25 (display progress)
G1 F2158.973
M103
G1 X5.6 Y0.32 Z6.62 F4200.0
G1 F1200.0
G1 E196.344
G1 F4200.0
M101
G1 X5.6 Y-0.32 Z6.62 F2158.973 E196.378
G1 F1200.0
G1 E195.378
G1 F2158.973
M103
(</infill>)
(</nestedRing>)
(</rotation>)
;M108 R36.64
(</layer>)
(<layer> 6.885 )
(<rotation> (-1+1.22464679915e-16j) )
(<nestedRing>)
(<boundaryPerimeter>)
(<boundaryPoint> X-5.889 Y3.4 Z6.885 </boundaryPoint>)
(<boundaryPoint> X-5.889 Y2.44 Z6.885 </boundaryPoint>)
(<boundaryPoint> X-6.569 Y1.759 Z6.885 </boundaryPoint>)
(<boundaryPoint> X-6.32 Y0.832 Z6.885 </boundaryPoint>)
(<boundaryPoint> X-6.801 Y0.0 Z6.885 </boundaryPoint>)
(<boundaryPoint> X-6.32 Y-0.833 Z6.885 </boundaryPoint>)
(<boundaryPoint> X-6.569 Y-1.76 Z6.885 </boundaryPoint>)
(<boundaryPoint> X-5.889 Y-2.44 Z6.885 </boundaryPoint>)
(<boundaryPoint> X-5.889 Y-3.401 Z6.885 </boundaryPoint>)
(<boundaryPoint> X-5.057 Y-3.88 Z6.885 </boundaryPoint>)
(<boundaryPoint> X-4.809 Y-4.809 Z6.885 </boundaryPoint>)
(<boundaryPoint> X-3.88 Y-5.057 Z6.885 </boundaryPoint>)
(<boundaryPoint> X-3.4 Y-5.889 Z6.885 </boundaryPoint>)
(<boundaryPoint> X-2.439 Y-5.889 Z6.885 </boundaryPoint>)
(<boundaryPoint> X-1.76 Y-6.569 Z6.885 </boundaryPoint>)
(<boundaryPoint> X-0.832 Y-6.32 Z6.885 </boundaryPoint>)
(<boundaryPoint> X-0.0 Y-6.801 Z6.885 </boundaryPoint>)
(<boundaryPoint> X0.833 Y-6.32 Z6.885 </boundaryPoint>)
(<boundaryPoint> X1.761 Y-6.569 Z6.885 </boundaryPoint>)
(<boundaryPoint> X2.44 Y-5.889 Z6.885 </boundaryPoint>)
(<boundaryPoint> X3.401 Y-5.889 Z6.885 </boundaryPoint>)
(<boundaryPoint> X3.881 Y-5.057 Z6.885 </boundaryPoint>)
(<boundaryPoint> X4.81 Y-4.809 Z6.885 </boundaryPoint>)
(<boundaryPoint> X5.058 Y-3.88 Z6.885 </boundaryPoint>)
(<boundaryPoint> X5.89 Y-3.401 Z6.885 </boundaryPoint>)
(<boundaryPoint> X5.89 Y-2.44 Z6.885 </boundaryPoint>)
(<boundaryPoint> X6.57 Y-1.76 Z6.885 </boundaryPoint>)
(<boundaryPoint> X6.321 Y-0.832 Z6.885 </boundaryPoint>)
(<boundaryPoint> X6.801 Y-0.0 Z6.885 </boundaryPoint>)
(<boundaryPoint> X6.321 Y0.831 Z6.885 </boundaryPoint>)
(<boundaryPoint> X6.57 Y1.759 Z6.885 </boundaryPoint>)
(<boundaryPoint> X5.89 Y2.44 Z6.885 </boundaryPoint>)
(<boundaryPoint> X5.89 Y3.4 Z6.885 </boundaryPoint>)
(<boundaryPoint> X5.058 Y3.879 Z6.885 </boundaryPoint>)
(<boundaryPoint> X4.81 Y4.809 Z6.885 </boundaryPoint>)
(<boundaryPoint> X3.881 Y5.057 Z6.885 </boundaryPoint>)
(<boundaryPoint> X3.401 Y5.89 Z6.885 </boundaryPoint>)
(<boundaryPoint> X2.44 Y5.89 Z6.885 </boundaryPoint>)
(<boundaryPoint> X1.761 Y6.569 Z6.885 </boundaryPoint>)
(<boundaryPoint> X0.833 Y6.32 Z6.885 </boundaryPoint>)
(<boundaryPoint> X0.0 Y6.801 Z6.885 </boundaryPoint>)
(<boundaryPoint> X-0.832 Y6.32 Z6.885 </boundaryPoint>)
(<boundaryPoint> X-1.76 Y6.569 Z6.885 </boundaryPoint>)
(<boundaryPoint> X-2.439 Y5.89 Z6.885 </boundaryPoint>)
(<boundaryPoint> X-3.4 Y5.89 Z6.885 </boundaryPoint>)
(<boundaryPoint> X-3.88 Y5.057 Z6.885 </boundaryPoint>)
(<boundaryPoint> X-4.809 Y4.809 Z6.885 </boundaryPoint>)
(<boundaryPoint> X-5.057 Y3.879 Z6.885 </boundaryPoint>)
(<loop> outer )
G1 X-4.43 Y-3.89 Z6.89 F4200.0
G1 F1200.0
G1 E196.378
G1 F4200.0
M101
G1 X-4.32 Y-4.32 Z6.89 F2198.338 E196.402
G1 X-3.49 Y-4.54 Z6.89 F2198.338 E196.447
G1 X-3.05 Y-5.29 Z6.89 F2198.338 E196.493
G1 X-2.19 Y-5.29 Z6.89 F2198.338 E196.538
G1 X-1.58 Y-5.9 Z6.89 F2198.338 E196.584
G1 X-0.75 Y-5.68 Z6.89 F2198.338 E196.63
G1 X0.0 Y-6.11 Z6.89 F2198.338 E196.675
G1 X0.75 Y-5.68 Z6.89 F2198.338 E196.721
G1 X1.58 Y-5.9 Z6.89 F2198.338 E196.766
G1 X2.19 Y-5.29 Z6.89 F2198.338 E196.812
G1 X3.05 Y-5.29 Z6.89 F2198.338 E196.858
G1 X3.49 Y-4.54 Z6.89 F2198.338 E196.903
G1 X4.32 Y-4.32 Z6.89 F2198.338 E196.949
G1 X4.54 Y-3.48 Z6.89 F2198.338 E196.994
G1 X5.29 Y-3.05 Z6.89 F2198.338 E197.04
G1 X5.29 Y-2.19 Z6.89 F2198.338 E197.085
G1 X5.9 Y-1.58 Z6.89 F2198.338 E197.131
G1 X5.68 Y-0.75 Z6.89 F2198.338 E197.177
G1 X6.11 Y-0.0 Z6.89 F2198.338 E197.222
G1 X5.68 Y0.75 Z6.89 F2198.338 E197.268
G1 X5.9 Y1.58 Z6.89 F2198.338 E197.313
G1 X5.29 Y2.19 Z6.89 F2198.338 E197.359
G1 X5.29 Y3.05 Z6.89 F2198.338 E197.405
G1 X4.54 Y3.48 Z6.89 F2198.338 E197.45
G1 X4.32 Y4.32 Z6.89 F2198.338 E197.496
G1 X3.49 Y4.54 Z6.89 F2198.338 E197.541
G1 X3.05 Y5.29 Z6.89 F2198.338 E197.587
G1 X2.19 Y5.29 Z6.89 F2198.338 E197.633
G1 X1.58 Y5.9 Z6.89 F2198.338 E197.678
G1 X0.75 Y5.68 Z6.89 F2198.338 E197.724
G1 X0.0 Y6.11 Z6.89 F2198.338 E197.769
G1 X-0.75 Y5.68 Z6.89 F2198.338 E197.815
G1 X-1.58 Y5.9 Z6.89 F2198.338 E197.861
G1 X-2.19 Y5.29 Z6.89 F2198.338 E197.906
G1 X-3.05 Y5.29 Z6.89 F2198.338 E197.952
G1 X-3.49 Y4.54 Z6.89 F2198.338 E197.997
G1 X-4.32 Y4.32 Z6.89 F2198.338 E198.043
G1 X-4.54 Y3.48 Z6.89 F2198.338 E198.089
G1 X-5.29 Y3.05 Z6.89 F2198.338 E198.134
G1 X-5.29 Y2.19 Z6.89 F2198.338 E198.18
G1 X-5.9 Y1.58 Z6.89 F2198.338 E198.225
G1 X-5.68 Y0.75 Z6.89 F2198.338 E198.271
G1 X-6.11 Y-0.0 Z6.89 F2198.338 E198.317
G1 X-5.68 Y-0.75 Z6.89 F2198.338 E198.362
G1 X-5.9 Y-1.58 Z6.89 F2198.338 E198.408
G1 X-5.29 Y-2.19 Z6.89 F2198.338 E198.453
G1 X-5.29 Y-3.05 Z6.89 F2198.338 E198.499
G1 X-4.54 Y-3.48 Z6.89 F2198.338 E198.544
G1 X-4.43 Y-3.89 Z6.89 F2198.338 E198.567
G1 F1200.0
G1 E198.567
G1 F2198.338
M103
(</loop>)
(<edge> outer )
;M108 R18.32
G1 X-4.82 Y-3.99 Z6.89 F4200.0
G1 F1200.0
G1 E198.567
G1 F4200.0
M101
G1 X-4.71 Y-4.42 Z6.89 F1099.169 E198.59
G1 X-4.65 Y-4.65 Z6.89 F1099.169 E198.602
G1 X-3.75 Y-4.89 Z6.89 F1099.169 E198.651
G1 X-3.28 Y-5.69 Z6.89 F1099.169 E198.7
G1 X-2.36 Y-5.69 Z6.89 F1099.169 E198.749
G1 X-1.7 Y-6.35 Z6.89 F1099.169 E198.799
G1 X-0.8 Y-6.11 Z6.89 F1099.169 E198.848
G1 X0.0 Y-6.57 Z6.89 F1099.169 E198.897
G1 X0.81 Y-6.11 Z6.89 F1099.169 E198.946
G1 X1.7 Y-6.35 Z6.89 F1099.169 E198.995
G1 X2.36 Y-5.69 Z6.89 F1099.169 E199.044
G1 X3.29 Y-5.69 Z6.89 F1099.169 E199.093
G1 X3.75 Y-4.89 Z6.89 F1099.169 E199.142
G1 X4.65 Y-4.65 Z6.89 F1099.169 E199.191
G1 X4.89 Y-3.75 Z6.89 F1099.169 E199.24
G1 X5.69 Y-3.29 Z6.89 F1099.169 E199.289
G1 X5.69 Y-2.36 Z6.89 F1099.169 E199.338
G1 X6.35 Y-1.7 Z6.89 F1099.169 E199.387
G1 X6.11 Y-0.8 Z6.89 F1099.169 E199.436
G1 X6.57 Y-0.0 Z6.89 F1099.169 E199.485
G1 X6.11 Y0.8 Z6.89 F1099.169 E199.534
G1 X6.35 Y1.7 Z6.89 F1099.169 E199.583
G1 X5.69 Y2.36 Z6.89 F1099.169 E199.632
G1 X5.69 Y3.28 Z6.89 F1099.169 E199.681
G1 X4.89 Y3.75 Z6.89 F1099.169 E199.73
G1 X4.65 Y4.65 Z6.89 F1099.169 E199.779
G1 X3.75 Y4.89 Z6.89 F1099.169 E199.829
G1 X3.29 Y5.69 Z6.89 F1099.169 E199.878
G1 X2.36 Y5.69 Z6.89 F1099.169 E199.927
G1 X1.7 Y6.35 Z6.89 F1099.169 E199.976
G1 X0.81 Y6.11 Z6.89 F1099.169 E200.025
G1 X0.0 Y6.57 Z6.89 F1099.169 E200.074
G1 X-0.8 Y6.11 Z6.89 F1099.169 E200.123
G1 X-1.7 Y6.35 Z6.89 F1099.169 E200.172
G1 X-2.36 Y5.69 Z6.89 F1099.169 E200.221
G1 X-3.28 Y5.69 Z6.89 F1099.169 E200.27
G1 X-3.75 Y4.89 Z6.89 F1099.169 E200.319
G1 X-4.65 Y4.65 Z6.89 F1099.169 E200.368
G1 X-4.89 Y3.75 Z6.89 F1099.169 E200.417
G1 X-5.69 Y3.28 Z6.89 F1099.169 E200.466
G1 X-5.69 Y2.36 Z6.89 F1099.169 E200.515
G1 X-6.35 Y1.7 Z6.89 F1099.169 E200.564
G1 X-6.11 Y0.8 Z6.89 F1099.169 E200.613
G1 X-6.57 Y-0.0 Z6.89 F1099.169 E200.662
G1 X-6.11 Y-0.81 Z6.89 F1099.169 E200.711
G1 X-6.35 Y-1.7 Z6.89 F1099.169 E200.76
G1 X-5.69 Y-2.36 Z6.89 F1099.169 E200.809
G1 X-5.69 Y-3.29 Z6.89 F1099.169 E200.859
G1 X-4.89 Y-3.75 Z6.89 F1099.169 E200.908
G1 X-4.82 Y-3.99 Z6.89 F1099.169 E200.921
G1 F1200.0
G1 E199.921
G1 F1099.169
M103
(</edge>)
(</boundaryPerimeter>)
(<infill>)
(<infillBoundary>)
(<infillPoint> X-5.289 Y3.053 Z6.885 </infillPoint>)
(<infillPoint> X-5.289 Y2.192 Z6.885 </infillPoint>)
(<infillPoint> X-5.9 Y1.58 Z6.885 </infillPoint>)
(<infillPoint> X-5.676 Y0.747 Z6.885 </infillPoint>)
(<infillPoint> X-6.108 Y-0.0 Z6.885 </infillPoint>)
(<infillPoint> X-5.676 Y-0.748 Z6.885 </infillPoint>)
(<infillPoint> X-5.9 Y-1.581 Z6.885 </infillPoint>)
(<infillPoint> X-5.289 Y-2.191 Z6.885 </infillPoint>)
(<infillPoint> X-5.289 Y-3.054 Z6.885 </infillPoint>)
(<infillPoint> X-4.542 Y-3.484 Z6.885 </infillPoint>)
(<infillPoint> X-4.319 Y-4.319 Z6.885 </infillPoint>)
(<infillPoint> X-3.485 Y-4.542 Z6.885 </infillPoint>)
(<infillPoint> X-3.053 Y-5.289 Z6.885 </infillPoint>)
(<infillPoint> X-2.19 Y-5.289 Z6.885 </infillPoint>)
(<infillPoint> X-1.58 Y-5.9 Z6.885 </infillPoint>)
(<infillPoint> X-0.747 Y-5.676 Z6.885 </infillPoint>)
(<infillPoint> X0.0 Y-6.108 Z6.885 </infillPoint>)
(<infillPoint> X0.748 Y-5.676 Z6.885 </infillPoint>)
(<infillPoint> X1.581 Y-5.9 Z6.885 </infillPoint>)
(<infillPoint> X2.191 Y-5.289 Z6.885 </infillPoint>)
(<infillPoint> X3.054 Y-5.289 Z6.885 </infillPoint>)
(<infillPoint> X3.486 Y-4.542 Z6.885 </infillPoint>)
(<infillPoint> X4.32 Y-4.319 Z6.885 </infillPoint>)
(<infillPoint> X4.543 Y-3.484 Z6.885 </infillPoint>)
(<infillPoint> X5.29 Y-3.054 Z6.885 </infillPoint>)
(<infillPoint> X5.29 Y-2.191 Z6.885 </infillPoint>)
(<infillPoint> X5.901 Y-1.581 Z6.885 </infillPoint>)
(<infillPoint> X5.677 Y-0.747 Z6.885 </infillPoint>)
(<infillPoint> X6.108 Y-0.0 Z6.885 </infillPoint>)
(<infillPoint> X5.677 Y0.746 Z6.885 </infillPoint>)
(<infillPoint> X5.901 Y1.58 Z6.885 </infillPoint>)
(<infillPoint> X5.29 Y2.192 Z6.885 </infillPoint>)
(<infillPoint> X5.29 Y3.053 Z6.885 </infillPoint>)
(<infillPoint> X4.543 Y3.483 Z6.885 </infillPoint>)
(<infillPoint> X4.32 Y4.319 Z6.885 </infillPoint>)
(<infillPoint> X3.486 Y4.542 Z6.885 </infillPoint>)
(<infillPoint> X3.054 Y5.29 Z6.885 </infillPoint>)
(<infillPoint> X2.191 Y5.29 Z6.885 </infillPoint>)
(<infillPoint> X1.582 Y5.9 Z6.885 </infillPoint>)
(<infillPoint> X0.748 Y5.676 Z6.885 </infillPoint>)
(<infillPoint> X0.0 Y6.108 Z6.885 </infillPoint>)
(<infillPoint> X-0.747 Y5.676 Z6.885 </infillPoint>)
(<infillPoint> X-1.581 Y5.9 Z6.885 </infillPoint>)
(<infillPoint> X-2.19 Y5.29 Z6.885 </infillPoint>)
(<infillPoint> X-3.053 Y5.29 Z6.885 </infillPoint>)
(<infillPoint> X-3.485 Y4.542 Z6.885 </infillPoint>)
(<infillPoint> X-4.319 Y4.319 Z6.885 </infillPoint>)
(<infillPoint> X-4.542 Y3.483 Z6.885 </infillPoint>)
(</infillBoundary>)
;M108 R36.64
G1 X0.32 Y5.6 Z6.89 F4200.0
G1 F1200.0
G1 E200.921
G1 F4200.0
M101
G1 X-0.32 Y5.6 Z6.89 F2198.338 E200.955
G1 F1200.0
G1 E199.955
G1 F2198.338
M103
G1 X5.79 Y-0.0 Z6.89 F4200.0
G1 F1200.0
G1 E200.955
G1 F4200.0
M101
G1 X5.55 Y0.4 Z6.89 F2198.338 E200.979
G1 X5.4 Y0.8 Z6.89 F2198.338 E201.002
G1 X5.51 Y1.2 Z6.89 F2198.338 E201.024
G1 X5.49 Y1.6 Z6.89 F2198.338 E201.045
G1 X5.09 Y2.0 Z6.89 F2198.338 E201.075
G1 X5.01 Y2.4 Z6.89 F2198.338 E201.096
G1 X5.01 Y2.8 Z6.89 F2198.338 E201.117
G1 X4.47 Y3.2 Z6.89 F2198.338 E201.152
G1 X4.22 Y3.6 Z6.89 F2198.338 E201.177
G1 X4.12 Y4.0 Z6.89 F2198.338 E201.199
G1 X3.24 Y4.4 Z6.89 F2198.338 E201.25
G1 X3.01 Y4.8 Z6.89 F2198.338 E201.274
G1 X1.89 Y5.2 Z6.89 F2198.338 E201.338
G1 X-1.88 Y5.2 Z6.89 F2198.338 E201.537
G1 X-3.01 Y4.8 Z6.89 F2198.338 E201.6
G1 X-3.24 Y4.4 Z6.89 F2198.338 E201.624
G1 X-4.11 Y4.0 Z6.89 F2198.338 E201.675
G1 X-4.22 Y3.6 Z6.89 F2198.338 E201.697
G1 X-4.47 Y3.2 Z6.89 F2198.338 E201.722
G1 X-5.01 Y2.8 Z6.89 F2198.338 E201.757
G1 X-5.01 Y2.4 Z6.89 F2198.338 E201.778
G1 X-5.09 Y2.0 Z6.89 F2198.338 E201.8
G1 X-5.48 Y1.6 Z6.89 F2198.338 E201.83
G1 X-5.51 Y1.2 Z6.89 F2198.338 E201.851
G1 X-5.4 Y0.8 Z6.89 F2198.338 E201.873
G1 X-5.55 Y0.4 Z6.89 F2198.338 E201.895
G1 X-5.79 Y0.0 Z6.89 F2198.338 E201.92
G1 X-5.55 Y-0.4 Z6.89 F2198.338 E201.944
G1 X-5.4 Y-0.8 Z6.89 F2198.338 E201.967
G1 X-5.51 Y-1.2 Z6.89 F2198.338 E201.989
G1 X-5.48 Y-1.6 Z6.89 F2198.338 E202.01
G1 X-5.08 Y-2.0 Z6.89 F2198.338 E202.04
G1 X-5.01 Y-2.4 Z6.89 F2198.338 E202.061
G1 X-5.01 Y-2.8 Z6.89 F2198.338 E202.082
G1 X-4.47 Y-3.2 Z6.89 F2198.338 E202.118
G1 X-4.22 Y-3.6 Z6.89 F2198.338 E202.143
G1 X-4.11 Y-4.0 Z6.89 F2198.338 E202.164
G1 X-3.24 Y-4.4 Z6.89 F2198.338 E202.215
G1 X-3.01 Y-4.8 Z6.89 F2198.338 E202.24
G1 X-1.88 Y-5.2 Z6.89 F2198.338 E202.303
G1 X-0.32 Y-5.6 Z6.89 F2198.338 E202.388
G1 X0.32 Y-5.6 Z6.89 F2198.338 E202.422
G1 X1.88 Y-5.2 Z6.89 F2198.338 E202.507
G1 X3.01 Y-4.8 Z6.89 F2198.338 E202.57
G1 X3.24 Y-4.4 Z6.89 F2198.338 E202.595
G1 X4.12 Y-4.0 Z6.89 F2198.338 E202.645
G1 X4.22 Y-3.6 Z6.89 F2198.338 E202.667
G1 X4.47 Y-3.2 Z6.89 F2198.338 E202.692
G1 X5.01 Y-2.8 Z6.89 F2198.338 E202.728
G1 X5.01 Y-2.4 Z6.89 F2198.338 E202.749
G1 X5.09 Y-2.0 Z6.89 F2198.338 E202.77
G1 X5.49 Y-1.6 Z6.89 F2198.338 E202.8
G1 X5.51 Y-1.2 Z6.89 F2198.338 E202.821
G1 X5.4 Y-0.8 Z6.89 F2198.338 E202.843
G1 X5.55 Y-0.4 Z6.89 F2198.338 E202.866
G1 F1200.0
G1 E201.866
G1 F2198.338
M73 P26 (display progress)
M103
(</infill>)
(</nestedRing>)
(</rotation>)
;M108 R35.97
(</layer>)
(<layer> 7.155 )
(<rotation> (6.12323399574e-17+1j) )
(<nestedRing>)
(<boundaryPerimeter>)
(<boundaryPoint> X-5.889 Y3.4 Z7.155 </boundaryPoint>)
(<boundaryPoint> X-5.889 Y2.44 Z7.155 </boundaryPoint>)
(<boundaryPoint> X-6.569 Y1.759 Z7.155 </boundaryPoint>)
(<boundaryPoint> X-6.32 Y0.832 Z7.155 </boundaryPoint>)
(<boundaryPoint> X-6.801 Y0.0 Z7.155 </boundaryPoint>)
(<boundaryPoint> X-6.32 Y-0.833 Z7.155 </boundaryPoint>)
(<boundaryPoint> X-6.569 Y-1.76 Z7.155 </boundaryPoint>)
(<boundaryPoint> X-5.889 Y-2.44 Z7.155 </boundaryPoint>)
(<boundaryPoint> X-5.889 Y-3.401 Z7.155 </boundaryPoint>)
(<boundaryPoint> X-5.057 Y-3.88 Z7.155 </boundaryPoint>)
(<boundaryPoint> X-4.809 Y-4.809 Z7.155 </boundaryPoint>)
(<boundaryPoint> X-3.88 Y-5.057 Z7.155 </boundaryPoint>)
(<boundaryPoint> X-3.4 Y-5.889 Z7.155 </boundaryPoint>)
(<boundaryPoint> X-2.439 Y-5.889 Z7.155 </boundaryPoint>)
(<boundaryPoint> X-1.76 Y-6.569 Z7.155 </boundaryPoint>)
(<boundaryPoint> X-0.832 Y-6.32 Z7.155 </boundaryPoint>)
(<boundaryPoint> X-0.0 Y-6.801 Z7.155 </boundaryPoint>)
(<boundaryPoint> X0.833 Y-6.32 Z7.155 </boundaryPoint>)
(<boundaryPoint> X1.761 Y-6.569 Z7.155 </boundaryPoint>)
(<boundaryPoint> X2.44 Y-5.889 Z7.155 </boundaryPoint>)
(<boundaryPoint> X3.401 Y-5.889 Z7.155 </boundaryPoint>)
(<boundaryPoint> X3.881 Y-5.057 Z7.155 </boundaryPoint>)
(<boundaryPoint> X4.81 Y-4.809 Z7.155 </boundaryPoint>)
(<boundaryPoint> X5.058 Y-3.88 Z7.155 </boundaryPoint>)
(<boundaryPoint> X5.89 Y-3.401 Z7.155 </boundaryPoint>)
(<boundaryPoint> X5.89 Y-2.44 Z7.155 </boundaryPoint>)
(<boundaryPoint> X6.57 Y-1.76 Z7.155 </boundaryPoint>)
(<boundaryPoint> X6.321 Y-0.832 Z7.155 </boundaryPoint>)
(<boundaryPoint> X6.801 Y-0.0 Z7.155 </boundaryPoint>)
(<boundaryPoint> X6.321 Y0.831 Z7.155 </boundaryPoint>)
(<boundaryPoint> X6.57 Y1.759 Z7.155 </boundaryPoint>)
(<boundaryPoint> X5.89 Y2.44 Z7.155 </boundaryPoint>)
(<boundaryPoint> X5.89 Y3.4 Z7.155 </boundaryPoint>)
(<boundaryPoint> X5.058 Y3.879 Z7.155 </boundaryPoint>)
(<boundaryPoint> X4.81 Y4.809 Z7.155 </boundaryPoint>)
(<boundaryPoint> X3.881 Y5.057 Z7.155 </boundaryPoint>)
(<boundaryPoint> X3.401 Y5.89 Z7.155 </boundaryPoint>)
(<boundaryPoint> X2.44 Y5.89 Z7.155 </boundaryPoint>)
(<boundaryPoint> X1.761 Y6.569 Z7.155 </boundaryPoint>)
(<boundaryPoint> X0.833 Y6.32 Z7.155 </boundaryPoint>)
(<boundaryPoint> X0.0 Y6.801 Z7.155 </boundaryPoint>)
(<boundaryPoint> X-0.832 Y6.32 Z7.155 </boundaryPoint>)
(<boundaryPoint> X-1.76 Y6.569 Z7.155 </boundaryPoint>)
(<boundaryPoint> X-2.439 Y5.89 Z7.155 </boundaryPoint>)
(<boundaryPoint> X-3.4 Y5.89 Z7.155 </boundaryPoint>)
(<boundaryPoint> X-3.88 Y5.057 Z7.155 </boundaryPoint>)
(<boundaryPoint> X-4.809 Y4.809 Z7.155 </boundaryPoint>)
(<boundaryPoint> X-5.057 Y3.879 Z7.155 </boundaryPoint>)
(<loop> outer )
G1 X-4.27 Y-4.33 Z7.16 F4200.0
G1 F1200.0
G1 E202.866
G1 F4200.0
M101
G1 X-3.49 Y-4.54 Z7.16 F2158.442 E202.909
G1 X-3.05 Y-5.29 Z7.16 F2158.442 E202.954
G1 X-2.19 Y-5.29 Z7.16 F2158.442 E203.0
G1 X-1.58 Y-5.9 Z7.16 F2158.442 E203.046
G1 X-0.75 Y-5.68 Z7.16 F2158.442 E203.091
G1 X0.0 Y-6.11 Z7.16 F2158.442 E203.137
G1 X0.75 Y-5.68 Z7.16 F2158.442 E203.182
G1 X1.58 Y-5.9 Z7.16 F2158.442 E203.228
G1 X2.19 Y-5.29 Z7.16 F2158.442 E203.273
G1 X3.05 Y-5.29 Z7.16 F2158.442 E203.319
G1 X3.49 Y-4.54 Z7.16 F2158.442 E203.365
G1 X4.32 Y-4.32 Z7.16 F2158.442 E203.41
G1 X4.54 Y-3.48 Z7.16 F2158.442 E203.456
G1 X5.29 Y-3.05 Z7.16 F2158.442 E203.501
G1 X5.29 Y-2.19 Z7.16 F2158.442 E203.547
G1 X5.9 Y-1.58 Z7.16 F2158.442 E203.593
G1 X5.68 Y-0.75 Z7.16 F2158.442 E203.638
G1 X6.11 Y-0.0 Z7.16 F2158.442 E203.684
G1 X5.68 Y0.75 Z7.16 F2158.442 E203.729
G1 X5.9 Y1.58 Z7.16 F2158.442 E203.775
G1 X5.29 Y2.19 Z7.16 F2158.442 E203.821
G1 X5.29 Y3.05 Z7.16 F2158.442 E203.866
G1 X4.54 Y3.48 Z7.16 F2158.442 E203.912
G1 X4.32 Y4.32 Z7.16 F2158.442 E203.957
G1 X3.49 Y4.54 Z7.16 F2158.442 E204.003
G1 X3.05 Y5.29 Z7.16 F2158.442 E204.048
G1 X2.19 Y5.29 Z7.16 F2158.442 E204.094
G1 X1.58 Y5.9 Z7.16 F2158.442 E204.14
G1 X0.75 Y5.68 Z7.16 F2158.442 E204.185
G1 X0.0 Y6.11 Z7.16 F2158.442 E204.231
G1 X-0.75 Y5.68 Z7.16 F2158.442 E204.276
G1 X-1.58 Y5.9 Z7.16 F2158.442 E204.322
G1 X-2.19 Y5.29 Z7.16 F2158.442 E204.368
G1 X-3.05 Y5.29 Z7.16 F2158.442 E204.413
G1 X-3.49 Y4.54 Z7.16 F2158.442 E204.459
G1 X-4.32 Y4.32 Z7.16 F2158.442 E204.504
G1 X-4.54 Y3.48 Z7.16 F2158.442 E204.55
G1 X-5.29 Y3.05 Z7.16 F2158.442 E204.596
G1 X-5.29 Y2.19 Z7.16 F2158.442 E204.641
G1 X-5.9 Y1.58 Z7.16 F2158.442 E204.687
G1 X-5.68 Y0.75 Z7.16 F2158.442 E204.732
G1 X-6.11 Y-0.0 Z7.16 F2158.442 E204.778
G1 X-5.68 Y-0.75 Z7.16 F2158.442 E204.823
G1 X-5.9 Y-1.58 Z7.16 F2158.442 E204.869
G1 X-5.29 Y-2.19 Z7.16 F2158.442 E204.915
G1 X-5.29 Y-3.05 Z7.16 F2158.442 E204.96
G1 X-4.54 Y-3.48 Z7.16 F2158.442 E205.006
G1 X-4.32 Y-4.32 Z7.16 F2158.442 E205.051
G1 X-4.27 Y-4.33 Z7.16 F2158.442 E205.054
G1 F1200.0
G1 E205.054
G1 F2158.442
M103
(</loop>)
(<edge> outer )
;M108 R17.99
G1 X-4.69 Y-4.47 Z7.16 F4200.0
G1 F1200.0
G1 E205.054
G1 F4200.0
M101
G1 X-4.65 Y-4.65 Z7.16 F1079.221 E205.064
G1 X-3.75 Y-4.89 Z7.16 F1079.221 E205.113
G1 X-3.28 Y-5.69 Z7.16 F1079.221 E205.162
G1 X-2.36 Y-5.69 Z7.16 F1079.221 E205.211
G1 X-1.7 Y-6.35 Z7.16 F1079.221 E205.26
G1 X-0.8 Y-6.11 Z7.16 F1079.221 E205.309
G1 X0.0 Y-6.57 Z7.16 F1079.221 E205.358
G1 X0.81 Y-6.11 Z7.16 F1079.221 E205.407
G1 X1.7 Y-6.35 Z7.16 F1079.221 E205.456
G1 X2.36 Y-5.69 Z7.16 F1079.221 E205.505
G1 X3.29 Y-5.69 Z7.16 F1079.221 E205.554
G1 X3.75 Y-4.89 Z7.16 F1079.221 E205.603
G1 X4.65 Y-4.65 Z7.16 F1079.221 E205.652
G1 X4.89 Y-3.75 Z7.16 F1079.221 E205.701
G1 X5.69 Y-3.29 Z7.16 F1079.221 E205.75
G1 X5.69 Y-2.36 Z7.16 F1079.221 E205.799
G1 X6.35 Y-1.7 Z7.16 F1079.221 E205.849
G1 X6.11 Y-0.8 Z7.16 F1079.221 E205.898
G1 X6.57 Y-0.0 Z7.16 F1079.221 E205.947
G1 X6.11 Y0.8 Z7.16 F1079.221 E205.996
G1 X6.35 Y1.7 Z7.16 F1079.221 E206.045
G1 X5.69 Y2.36 Z7.16 F1079.221 E206.094
G1 X5.69 Y3.28 Z7.16 F1079.221 E206.143
G1 X4.89 Y3.75 Z7.16 F1079.221 E206.192
G1 X4.65 Y4.65 Z7.16 F1079.221 E206.241
G1 X3.75 Y4.89 Z7.16 F1079.221 E206.29
G1 X3.29 Y5.69 Z7.16 F1079.221 E206.339
G1 X2.36 Y5.69 Z7.16 F1079.221 E206.388
G1 X1.7 Y6.35 Z7.16 F1079.221 E206.437
G1 X0.81 Y6.11 Z7.16 F1079.221 E206.486
G1 X0.0 Y6.57 Z7.16 F1079.221 E206.535
G1 X-0.8 Y6.11 Z7.16 F1079.221 E206.584
G1 X-1.7 Y6.35 Z7.16 F1079.221 E206.633
G1 X-2.36 Y5.69 Z7.16 F1079.221 E206.682
G1 X-3.28 Y5.69 Z7.16 F1079.221 E206.731
G1 X-3.75 Y4.89 Z7.16 F1079.221 E206.78
G1 X-4.65 Y4.65 Z7.16 F1079.221 E206.83
G1 X-4.89 Y3.75 Z7.16 F1079.221 E206.879
G1 X-5.69 Y3.28 Z7.16 F1079.221 E206.928
G1 X-5.69 Y2.36 Z7.16 F1079.221 E206.977
G1 X-6.35 Y1.7 Z7.16 F1079.221 E207.026
G1 X-6.11 Y0.8 Z7.16 F1079.221 E207.075
G1 X-6.57 Y-0.0 Z7.16 F1079.221 E207.124
G1 X-6.11 Y-0.81 Z7.16 F1079.221 E207.173
G1 X-6.35 Y-1.7 Z7.16 F1079.221 E207.222
G1 X-5.69 Y-2.36 Z7.16 F1079.221 E207.271
G1 X-5.69 Y-3.29 Z7.16 F1079.221 E207.32
G1 X-4.89 Y-3.75 Z7.16 F1079.221 E207.369
G1 X-4.71 Y-4.42 Z7.16 F1079.221 E207.406
G1 X-4.69 Y-4.47 Z7.16 F1079.221 E207.409
G1 F1200.0
G1 E206.409
G1 F1079.221
M103
(</edge>)
(</boundaryPerimeter>)
(<infill>)
(<infillBoundary>)
(<infillPoint> X-5.289 Y3.053 Z7.155 </infillPoint>)
(<infillPoint> X-5.289 Y2.192 Z7.155 </infillPoint>)
(<infillPoint> X-5.9 Y1.58 Z7.155 </infillPoint>)
(<infillPoint> X-5.676 Y0.747 Z7.155 </infillPoint>)
(<infillPoint> X-6.108 Y-0.0 Z7.155 </infillPoint>)
(<infillPoint> X-5.676 Y-0.748 Z7.155 </infillPoint>)
(<infillPoint> X-5.9 Y-1.581 Z7.155 </infillPoint>)
(<infillPoint> X-5.289 Y-2.191 Z7.155 </infillPoint>)
(<infillPoint> X-5.289 Y-3.054 Z7.155 </infillPoint>)
(<infillPoint> X-4.542 Y-3.484 Z7.155 </infillPoint>)
(<infillPoint> X-4.319 Y-4.319 Z7.155 </infillPoint>)
(<infillPoint> X-3.485 Y-4.542 Z7.155 </infillPoint>)
(<infillPoint> X-3.053 Y-5.289 Z7.155 </infillPoint>)
(<infillPoint> X-2.19 Y-5.289 Z7.155 </infillPoint>)
(<infillPoint> X-1.58 Y-5.9 Z7.155 </infillPoint>)
(<infillPoint> X-0.747 Y-5.676 Z7.155 </infillPoint>)
(<infillPoint> X0.0 Y-6.108 Z7.155 </infillPoint>)
(<infillPoint> X0.748 Y-5.676 Z7.155 </infillPoint>)
(<infillPoint> X1.581 Y-5.9 Z7.155 </infillPoint>)
(<infillPoint> X2.191 Y-5.289 Z7.155 </infillPoint>)
(<infillPoint> X3.054 Y-5.289 Z7.155 </infillPoint>)
(<infillPoint> X3.486 Y-4.542 Z7.155 </infillPoint>)
(<infillPoint> X4.32 Y-4.319 Z7.155 </infillPoint>)
(<infillPoint> X4.543 Y-3.484 Z7.155 </infillPoint>)
(<infillPoint> X5.29 Y-3.054 Z7.155 </infillPoint>)
(<infillPoint> X5.29 Y-2.191 Z7.155 </infillPoint>)
(<infillPoint> X5.901 Y-1.581 Z7.155 </infillPoint>)
(<infillPoint> X5.677 Y-0.747 Z7.155 </infillPoint>)
(<infillPoint> X6.108 Y-0.0 Z7.155 </infillPoint>)
(<infillPoint> X5.677 Y0.746 Z7.155 </infillPoint>)
(<infillPoint> X5.901 Y1.58 Z7.155 </infillPoint>)
(<infillPoint> X5.29 Y2.192 Z7.155 </infillPoint>)
(<infillPoint> X5.29 Y3.053 Z7.155 </infillPoint>)
(<infillPoint> X4.543 Y3.483 Z7.155 </infillPoint>)
(<infillPoint> X4.32 Y4.319 Z7.155 </infillPoint>)
(<infillPoint> X3.486 Y4.542 Z7.155 </infillPoint>)
(<infillPoint> X3.054 Y5.29 Z7.155 </infillPoint>)
(<infillPoint> X2.191 Y5.29 Z7.155 </infillPoint>)
(<infillPoint> X1.582 Y5.9 Z7.155 </infillPoint>)
(<infillPoint> X0.748 Y5.676 Z7.155 </infillPoint>)
(<infillPoint> X0.0 Y6.108 Z7.155 </infillPoint>)
(<infillPoint> X-0.747 Y5.676 Z7.155 </infillPoint>)
(<infillPoint> X-1.581 Y5.9 Z7.155 </infillPoint>)
(<infillPoint> X-2.19 Y5.29 Z7.155 </infillPoint>)
(<infillPoint> X-3.053 Y5.29 Z7.155 </infillPoint>)
(<infillPoint> X-3.485 Y4.542 Z7.155 </infillPoint>)
(<infillPoint> X-4.319 Y4.319 Z7.155 </infillPoint>)
(<infillPoint> X-4.542 Y3.483 Z7.155 </infillPoint>)
(</infillBoundary>)
;M108 R35.97
G1 X-0.0 Y-5.79 Z7.16 F4200.0
G1 F1200.0
G1 E207.409
G1 F4200.0
M101
G1 X0.4 Y-5.55 Z7.16 F2158.442 E207.433
G1 X0.8 Y-5.4 Z7.16 F2158.442 E207.456
G1 X1.2 Y-5.51 Z7.16 F2158.442 E207.478
G1 X1.6 Y-5.49 Z7.16 F2158.442 E207.499
G1 X2.0 Y-5.08 Z7.16 F2158.442 E207.529
G1 X2.4 Y-5.01 Z7.16 F2158.442 E207.55
G1 X2.8 Y-5.01 Z7.16 F2158.442 E207.571
G1 X3.2 Y-4.48 Z7.16 F2158.442 E207.606
G1 X3.6 Y-4.22 Z7.16 F2158.442 E207.631
G1 X4.0 Y-4.11 Z7.16 F2158.442 E207.653
G1 X4.4 Y-3.24 Z7.16 F2158.442 E207.704
G1 X4.8 Y-3.01 Z7.16 F2158.442 E207.728
G1 X5.2 Y-1.89 Z7.16 F2158.442 E207.792
G1 X5.2 Y1.89 Z7.16 F2158.442 E207.991
G1 X4.8 Y3.01 Z7.16 F2158.442 E208.054
G1 X4.4 Y3.24 Z7.16 F2158.442 E208.078
G1 X4.0 Y4.11 Z7.16 F2158.442 E208.129
G1 X3.6 Y4.22 Z7.16 F2158.442 E208.151
G1 X3.2 Y4.48 Z7.16 F2158.442 E208.176
G1 X2.8 Y5.01 Z7.16 F2158.442 E208.211
G1 X2.4 Y5.01 Z7.16 F2158.442 E208.232
G1 X2.0 Y5.09 Z7.16 F2158.442 E208.254
G1 X1.6 Y5.49 Z7.16 F2158.442 E208.284
G1 X1.2 Y5.51 Z7.16 F2158.442 E208.305
G1 X0.8 Y5.4 Z7.16 F2158.442 E208.327
G1 X0.4 Y5.55 Z7.16 F2158.442 E208.349
G1 X0.0 Y5.79 Z7.16 F2158.442 E208.374
G1 X-0.4 Y5.55 Z7.16 F2158.442 E208.398
G1 X-0.8 Y5.4 Z7.16 F2158.442 E208.421
G1 X-1.2 Y5.51 Z7.16 F2158.442 E208.443
G1 X-1.6 Y5.48 Z7.16 F2158.442 E208.464
G1 X-2.0 Y5.08 Z7.16 F2158.442 E208.494
G1 X-2.4 Y5.01 Z7.16 F2158.442 E208.515
G1 X-2.8 Y5.01 Z7.16 F2158.442 E208.536
G1 X-3.2 Y4.47 Z7.16 F2158.442 E208.571
G1 X-3.6 Y4.22 Z7.16 F2158.442 E208.597
G1 X-4.0 Y4.11 Z7.16 F2158.442 E208.618
G1 X-4.4 Y3.24 Z7.16 F2158.442 E208.669
G1 X-4.8 Y3.01 Z7.16 F2158.442 E208.693
G1 X-5.2 Y1.89 Z7.16 F2158.442 E208.757
G1 X-5.6 Y0.32 Z7.16 F2158.442 E208.842
G1 X-5.6 Y-0.32 Z7.16 F2158.442 E208.876
G1 X-5.2 Y-1.88 Z7.16 F2158.442 E208.961
G1 X-4.8 Y-3.01 Z7.16 F2158.442 E209.024
G1 X-4.4 Y-3.24 Z7.16 F2158.442 E209.049
G1 X-4.0 Y-4.11 Z7.16 F2158.442 E209.099
G1 X-3.6 Y-4.22 Z7.16 F2158.442 E209.121
G1 X-3.2 Y-4.47 Z7.16 F2158.442 E209.146
G1 X-2.8 Y-5.01 Z7.16 F2158.442 E209.181
G1 X-2.4 Y-5.01 Z7.16 F2158.442 E209.203
G1 X-2.0 Y-5.08 Z7.16 F2158.442 E209.224
G1 X-1.6 Y-5.48 Z7.16 F2158.442 E209.254
G1 X-1.2 Y-5.51 Z7.16 F2158.442 E209.275
G1 X-0.8 Y-5.4 Z7.16 F2158.442 E209.297
G1 X-0.4 Y-5.55 Z7.16 F2158.442 E209.32
G1 F1200.0
G1 E208.32
G1 F2158.442
M103
G1 X5.6 Y0.32 Z7.16 F4200.0
G1 F1200.0
G1 E209.32
G1 F4200.0
M101
G1 X5.6 Y-0.32 Z7.16 F2158.442 E209.353
G1 F1200.0
G1 E208.353
G1 F2158.442
M103
(</infill>)
(</nestedRing>)
(</rotation>)
;M108 R80.0
(</layer>)
(<layer> 7.425 )
(<rotation> (-1+1.22464679915e-16j) )
(<nestedRing>)
(<boundaryPerimeter>)
(<boundaryPoint> X-5.889 Y3.4 Z7.425 </boundaryPoint>)
M73 P27 (display progress)
(<boundaryPoint> X-5.889 Y2.44 Z7.425 </boundaryPoint>)
(<boundaryPoint> X-6.569 Y1.759 Z7.425 </boundaryPoint>)
(<boundaryPoint> X-6.32 Y0.832 Z7.425 </boundaryPoint>)
(<boundaryPoint> X-6.801 Y0.0 Z7.425 </boundaryPoint>)
(<boundaryPoint> X-6.32 Y-0.833 Z7.425 </boundaryPoint>)
(<boundaryPoint> X-6.569 Y-1.76 Z7.425 </boundaryPoint>)
(<boundaryPoint> X-5.889 Y-2.44 Z7.425 </boundaryPoint>)
(<boundaryPoint> X-5.889 Y-3.401 Z7.425 </boundaryPoint>)
(<boundaryPoint> X-5.057 Y-3.88 Z7.425 </boundaryPoint>)
(<boundaryPoint> X-4.809 Y-4.809 Z7.425 </boundaryPoint>)
(<boundaryPoint> X-3.88 Y-5.057 Z7.425 </boundaryPoint>)
(<boundaryPoint> X-3.4 Y-5.889 Z7.425 </boundaryPoint>)
(<boundaryPoint> X-2.439 Y-5.889 Z7.425 </boundaryPoint>)
(<boundaryPoint> X-1.76 Y-6.569 Z7.425 </boundaryPoint>)
(<boundaryPoint> X-0.832 Y-6.32 Z7.425 </boundaryPoint>)
(<boundaryPoint> X-0.0 Y-6.801 Z7.425 </boundaryPoint>)
(<boundaryPoint> X0.833 Y-6.32 Z7.425 </boundaryPoint>)
(<boundaryPoint> X1.761 Y-6.569 Z7.425 </boundaryPoint>)
(<boundaryPoint> X2.44 Y-5.889 Z7.425 </boundaryPoint>)
(<boundaryPoint> X3.401 Y-5.889 Z7.425 </boundaryPoint>)
(<boundaryPoint> X3.881 Y-5.057 Z7.425 </boundaryPoint>)
(<boundaryPoint> X4.81 Y-4.809 Z7.425 </boundaryPoint>)
(<boundaryPoint> X5.058 Y-3.88 Z7.425 </boundaryPoint>)
(<boundaryPoint> X5.89 Y-3.401 Z7.425 </boundaryPoint>)
(<boundaryPoint> X5.89 Y-2.44 Z7.425 </boundaryPoint>)
(<boundaryPoint> X6.57 Y-1.76 Z7.425 </boundaryPoint>)
(<boundaryPoint> X6.321 Y-0.832 Z7.425 </boundaryPoint>)
(<boundaryPoint> X6.801 Y-0.0 Z7.425 </boundaryPoint>)
(<boundaryPoint> X6.321 Y0.831 Z7.425 </boundaryPoint>)
(<boundaryPoint> X6.57 Y1.759 Z7.425 </boundaryPoint>)
(<boundaryPoint> X5.89 Y2.44 Z7.425 </boundaryPoint>)
(<boundaryPoint> X5.89 Y3.4 Z7.425 </boundaryPoint>)
(<boundaryPoint> X5.058 Y3.879 Z7.425 </boundaryPoint>)
(<boundaryPoint> X4.81 Y4.809 Z7.425 </boundaryPoint>)
(<boundaryPoint> X3.881 Y5.057 Z7.425 </boundaryPoint>)
(<boundaryPoint> X3.401 Y5.89 Z7.425 </boundaryPoint>)
(<boundaryPoint> X2.44 Y5.89 Z7.425 </boundaryPoint>)
(<boundaryPoint> X1.761 Y6.569 Z7.425 </boundaryPoint>)
(<boundaryPoint> X0.833 Y6.32 Z7.425 </boundaryPoint>)
(<boundaryPoint> X0.0 Y6.801 Z7.425 </boundaryPoint>)
(<boundaryPoint> X-0.832 Y6.32 Z7.425 </boundaryPoint>)
(<boundaryPoint> X-1.76 Y6.569 Z7.425 </boundaryPoint>)
(<boundaryPoint> X-2.439 Y5.89 Z7.425 </boundaryPoint>)
(<boundaryPoint> X-3.4 Y5.89 Z7.425 </boundaryPoint>)
(<boundaryPoint> X-3.88 Y5.057 Z7.425 </boundaryPoint>)
(<boundaryPoint> X-4.809 Y4.809 Z7.425 </boundaryPoint>)
(<boundaryPoint> X-5.057 Y3.879 Z7.425 </boundaryPoint>)
(<loop> outer )
G1 X-4.39 Y-4.07 Z7.43 F4200.0
G1 F1200.0
G1 E209.353
G1 F4200.0
M101
G1 X-4.32 Y-4.32 Z7.43 F4800.0 E209.367
G1 X-3.49 Y-4.54 Z7.43 F4800.0 E209.413
G1 X-3.05 Y-5.29 Z7.43 F4800.0 E209.458
G1 X-2.19 Y-5.29 Z7.43 F4800.0 E209.504
G1 X-1.58 Y-5.9 Z7.43 F4800.0 E209.549
G1 X-0.75 Y-5.68 Z7.43 F4800.0 E209.595
G1 X0.0 Y-6.11 Z7.43 F4800.0 E209.64
G1 X0.75 Y-5.68 Z7.43 F4800.0 E209.686
G1 X1.58 Y-5.9 Z7.43 F4800.0 E209.732
G1 X2.19 Y-5.29 Z7.43 F4800.0 E209.777
G1 X3.05 Y-5.29 Z7.43 F4800.0 E209.823
G1 X3.49 Y-4.54 Z7.43 F4800.0 E209.868
G1 X4.32 Y-4.32 Z7.43 F4800.0 E209.914
G1 X4.54 Y-3.48 Z7.43 F4800.0 E209.96
G1 X5.29 Y-3.05 Z7.43 F4800.0 E210.005
G1 X5.29 Y-2.19 Z7.43 F4800.0 E210.051
G1 X5.9 Y-1.58 Z7.43 F4800.0 E210.096
G1 X5.68 Y-0.75 Z7.43 F4800.0 E210.142
G1 X6.11 Y-0.0 Z7.43 F4800.0 E210.188
G1 X5.68 Y0.75 Z7.43 F4800.0 E210.233
G1 X5.9 Y1.58 Z7.43 F4800.0 E210.279
G1 X5.29 Y2.19 Z7.43 F4800.0 E210.324
G1 X5.29 Y3.05 Z7.43 F4800.0 E210.37
G1 X4.54 Y3.48 Z7.43 F4800.0 E210.415
G1 X4.32 Y4.32 Z7.43 F4800.0 E210.461
G1 X3.49 Y4.54 Z7.43 F4800.0 E210.507
G1 X3.05 Y5.29 Z7.43 F4800.0 E210.552
G1 X2.19 Y5.29 Z7.43 F4800.0 E210.598
G1 X1.58 Y5.9 Z7.43 F4800.0 E210.643
G1 X0.75 Y5.68 Z7.43 F4800.0 E210.689
G1 X0.0 Y6.11 Z7.43 F4800.0 E210.735
G1 X-0.75 Y5.68 Z7.43 F4800.0 E210.78
G1 X-1.58 Y5.9 Z7.43 F4800.0 E210.826
G1 X-2.19 Y5.29 Z7.43 F4800.0 E210.871
G1 X-3.05 Y5.29 Z7.43 F4800.0 E210.917
G1 X-3.49 Y4.54 Z7.43 F4800.0 E210.963
G1 X-4.32 Y4.32 Z7.43 F4800.0 E211.008
G1 X-4.54 Y3.48 Z7.43 F4800.0 E211.054
G1 X-5.29 Y3.05 Z7.43 F4800.0 E211.1
G1 X-5.29 Y2.19 Z7.43 F4800.0 E211.145
G1 X-5.9 Y1.58 Z7.43 F4800.0 E211.191
G1 X-5.68 Y0.75 Z7.43 F4800.0 E211.236
G1 X-6.11 Y-0.0 Z7.43 F4800.0 E211.282
G1 X-5.68 Y-0.75 Z7.43 F4800.0 E211.327
G1 X-5.9 Y-1.58 Z7.43 F4800.0 E211.373
G1 X-5.29 Y-2.19 Z7.43 F4800.0 E211.419
G1 X-5.29 Y-3.05 Z7.43 F4800.0 E211.464
G1 X-4.54 Y-3.48 Z7.43 F4800.0 E211.51
G1 X-4.39 Y-4.07 Z7.43 F4800.0 E211.542
G1 F1200.0
G1 E211.542
G1 F4800.0
M103
(</loop>)
(<edge> outer )
;M108 R40.0
G1 X-4.77 Y-4.18 Z7.43 F4200.0
G1 F1200.0
G1 E211.542
G1 F4200.0
M101
G1 X-4.71 Y-4.42 Z7.43 F2400.0 E211.555
G1 X-4.65 Y-4.65 Z7.43 F2400.0 E211.568
G1 X-3.75 Y-4.89 Z7.43 F2400.0 E211.617
G1 X-3.28 Y-5.69 Z7.43 F2400.0 E211.666
G1 X-2.36 Y-5.69 Z7.43 F2400.0 E211.715
G1 X-1.7 Y-6.35 Z7.43 F2400.0 E211.764
G1 X-0.8 Y-6.11 Z7.43 F2400.0 E211.813
G1 X0.0 Y-6.57 Z7.43 F2400.0 E211.862
G1 X0.81 Y-6.11 Z7.43 F2400.0 E211.911
G1 X1.7 Y-6.35 Z7.43 F2400.0 E211.96
G1 X2.36 Y-5.69 Z7.43 F2400.0 E212.009
G1 X3.29 Y-5.69 Z7.43 F2400.0 E212.058
G1 X3.75 Y-4.89 Z7.43 F2400.0 E212.107
G1 X4.65 Y-4.65 Z7.43 F2400.0 E212.156
G1 X4.89 Y-3.75 Z7.43 F2400.0 E212.205
G1 X5.69 Y-3.29 Z7.43 F2400.0 E212.254
G1 X5.69 Y-2.36 Z7.43 F2400.0 E212.303
G1 X6.35 Y-1.7 Z7.43 F2400.0 E212.352
G1 X6.11 Y-0.8 Z7.43 F2400.0 E212.401
G1 X6.57 Y-0.0 Z7.43 F2400.0 E212.451
G1 X6.11 Y0.8 Z7.43 F2400.0 E212.499
G1 X6.35 Y1.7 Z7.43 F2400.0 E212.549
G1 X5.69 Y2.36 Z7.43 F2400.0 E212.598
G1 X5.69 Y3.28 Z7.43 F2400.0 E212.647
G1 X4.89 Y3.75 Z7.43 F2400.0 E212.696
G1 X4.65 Y4.65 Z7.43 F2400.0 E212.745
G1 X3.75 Y4.89 Z7.43 F2400.0 E212.794
G1 X3.29 Y5.69 Z7.43 F2400.0 E212.843
G1 X2.36 Y5.69 Z7.43 F2400.0 E212.892
G1 X1.7 Y6.35 Z7.43 F2400.0 E212.941
G1 X0.81 Y6.11 Z7.43 F2400.0 E212.99
G1 X0.0 Y6.57 Z7.43 F2400.0 E213.039
G1 X-0.8 Y6.11 Z7.43 F2400.0 E213.088
G1 X-1.7 Y6.35 Z7.43 F2400.0 E213.137
G1 X-2.36 Y5.69 Z7.43 F2400.0 E213.186
G1 X-3.28 Y5.69 Z7.43 F2400.0 E213.235
G1 X-3.75 Y4.89 Z7.43 F2400.0 E213.284
G1 X-4.65 Y4.65 Z7.43 F2400.0 E213.333
G1 X-4.89 Y3.75 Z7.43 F2400.0 E213.382
G1 X-5.69 Y3.28 Z7.43 F2400.0 E213.431
G1 X-5.69 Y2.36 Z7.43 F2400.0 E213.48
G1 X-6.35 Y1.7 Z7.43 F2400.0 E213.53
G1 X-6.11 Y0.8 Z7.43 F2400.0 E213.579
G1 X-6.57 Y-0.0 Z7.43 F2400.0 E213.628
G1 X-6.11 Y-0.81 Z7.43 F2400.0 E213.677
G1 X-6.35 Y-1.7 Z7.43 F2400.0 E213.726
G1 X-5.69 Y-2.36 Z7.43 F2400.0 E213.775
G1 X-5.69 Y-3.29 Z7.43 F2400.0 E213.824
G1 X-4.89 Y-3.75 Z7.43 F2400.0 E213.873
G1 X-4.77 Y-4.18 Z7.43 F2400.0 E213.896
G1 F1200.0
G1 E212.896
G1 F2400.0
M103
(</edge>)
(</boundaryPerimeter>)
(<infill>)
(<infillBoundary>)
(<infillPoint> X-5.289 Y3.053 Z7.425 </infillPoint>)
(<infillPoint> X-5.289 Y2.192 Z7.425 </infillPoint>)
(<infillPoint> X-5.9 Y1.58 Z7.425 </infillPoint>)
(<infillPoint> X-5.676 Y0.747 Z7.425 </infillPoint>)
(<infillPoint> X-6.108 Y-0.0 Z7.425 </infillPoint>)
(<infillPoint> X-5.676 Y-0.748 Z7.425 </infillPoint>)
(<infillPoint> X-5.9 Y-1.581 Z7.425 </infillPoint>)
(<infillPoint> X-5.289 Y-2.191 Z7.425 </infillPoint>)
(<infillPoint> X-5.289 Y-3.054 Z7.425 </infillPoint>)
(<infillPoint> X-4.542 Y-3.484 Z7.425 </infillPoint>)
(<infillPoint> X-4.319 Y-4.319 Z7.425 </infillPoint>)
(<infillPoint> X-3.485 Y-4.542 Z7.425 </infillPoint>)
(<infillPoint> X-3.053 Y-5.289 Z7.425 </infillPoint>)
(<infillPoint> X-2.19 Y-5.289 Z7.425 </infillPoint>)
(<infillPoint> X-1.58 Y-5.9 Z7.425 </infillPoint>)
(<infillPoint> X-0.747 Y-5.676 Z7.425 </infillPoint>)
(<infillPoint> X0.0 Y-6.108 Z7.425 </infillPoint>)
(<infillPoint> X0.748 Y-5.676 Z7.425 </infillPoint>)
(<infillPoint> X1.581 Y-5.9 Z7.425 </infillPoint>)
(<infillPoint> X2.191 Y-5.289 Z7.425 </infillPoint>)
(<infillPoint> X3.054 Y-5.289 Z7.425 </infillPoint>)
(<infillPoint> X3.486 Y-4.542 Z7.425 </infillPoint>)
(<infillPoint> X4.32 Y-4.319 Z7.425 </infillPoint>)
(<infillPoint> X4.543 Y-3.484 Z7.425 </infillPoint>)
(<infillPoint> X5.29 Y-3.054 Z7.425 </infillPoint>)
(<infillPoint> X5.29 Y-2.191 Z7.425 </infillPoint>)
(<infillPoint> X5.901 Y-1.581 Z7.425 </infillPoint>)
(<infillPoint> X5.677 Y-0.747 Z7.425 </infillPoint>)
(<infillPoint> X6.108 Y-0.0 Z7.425 </infillPoint>)
(<infillPoint> X5.677 Y0.746 Z7.425 </infillPoint>)
(<infillPoint> X5.901 Y1.58 Z7.425 </infillPoint>)
(<infillPoint> X5.29 Y2.192 Z7.425 </infillPoint>)
(<infillPoint> X5.29 Y3.053 Z7.425 </infillPoint>)
(<infillPoint> X4.543 Y3.483 Z7.425 </infillPoint>)
(<infillPoint> X4.32 Y4.319 Z7.425 </infillPoint>)
(<infillPoint> X3.486 Y4.542 Z7.425 </infillPoint>)
(<infillPoint> X3.054 Y5.29 Z7.425 </infillPoint>)
(<infillPoint> X2.191 Y5.29 Z7.425 </infillPoint>)
(<infillPoint> X1.582 Y5.9 Z7.425 </infillPoint>)
(<infillPoint> X0.748 Y5.676 Z7.425 </infillPoint>)
(<infillPoint> X0.0 Y6.108 Z7.425 </infillPoint>)
(<infillPoint> X-0.747 Y5.676 Z7.425 </infillPoint>)
(<infillPoint> X-1.581 Y5.9 Z7.425 </infillPoint>)
(<infillPoint> X-2.19 Y5.29 Z7.425 </infillPoint>)
(<infillPoint> X-3.053 Y5.29 Z7.425 </infillPoint>)
(<infillPoint> X-3.485 Y4.542 Z7.425 </infillPoint>)
(<infillPoint> X-4.319 Y4.319 Z7.425 </infillPoint>)
(<infillPoint> X-4.542 Y3.483 Z7.425 </infillPoint>)
(</infillBoundary>)
;M108 R80.0
G1 X5.79 Y-0.0 Z7.43 F4200.0
G1 F1200.0
G1 E213.896
G1 F4200.0
M101
G1 X-5.79 Y0.0 Z7.43 F4800.0 E214.507
G1 X-5.55 Y-0.4 Z7.43 F4800.0 E214.532
G1 X5.55 Y-0.4 Z7.43 F4800.0 E215.118
G1 X5.4 Y-0.8 Z7.43 F4800.0 E215.141
G1 X-5.4 Y-0.8 Z7.43 F4800.0 E215.712
G1 X-5.51 Y-1.2 Z7.43 F4800.0 E215.734
G1 X5.51 Y-1.2 Z7.43 F4800.0 E216.315
G1 X5.49 Y-1.6 Z7.43 F4800.0 E216.337
G1 X-5.48 Y-1.6 Z7.43 F4800.0 E216.916
G1 X-5.08 Y-2.0 Z7.43 F4800.0 E216.946
G1 X5.09 Y-2.0 Z7.43 F4800.0 E217.483
G1 X5.01 Y-2.4 Z7.43 F4800.0 E217.505
G1 X-5.01 Y-2.4 Z7.43 F4800.0 E218.034
G1 X-5.01 Y-2.8 Z7.43 F4800.0 E218.055
G1 X5.01 Y-2.8 Z7.43 F4800.0 E218.584
G1 X4.47 Y-3.2 Z7.43 F4800.0 E218.62
G1 X-4.47 Y-3.2 Z7.43 F4800.0 E219.092
G1 X-4.22 Y-3.6 Z7.43 F4800.0 E219.117
G1 X4.22 Y-3.6 Z7.43 F4800.0 E219.563
G1 X4.12 Y-4.0 Z7.43 F4800.0 E219.585
G1 X-4.11 Y-4.0 Z7.43 F4800.0 E220.02
G1 X-3.01 Y-4.8 Z7.43 F4800.0 E220.092
G1 X3.01 Y-4.8 Z7.43 F4800.0 E220.41
G1 X3.24 Y-4.4 Z7.43 F4800.0 E220.434
G1 X-3.24 Y-4.4 Z7.43 F4800.0 E220.777
G1 F1200.0
G1 E220.199
G1 F4800.0
M103
G1 X-1.88 Y-5.2 Z7.43 F4200.0
G1 F1200.0
G1 E220.777
G1 F4200.0
M101
G1 X1.88 Y-5.2 Z7.43 F4800.0 E220.976
G1 F1200.0
G1 E220.362
G1 F4800.0
M103
G1 X0.32 Y-5.6 Z7.43 F4200.0
G1 F1200.0
G1 E220.976
G1 F4200.0
M101
G1 X-0.32 Y-5.6 Z7.43 F4800.0 E221.01
G1 F1200.0
G1 E220.01
G1 F4800.0
M103
G1 X-5.55 Y0.4 Z7.43 F4200.0
G1 F1200.0
G1 E221.01
G1 F4200.0
M101
G1 X5.55 Y0.4 Z7.43 F4800.0 E221.597
G1 X5.4 Y0.8 Z7.43 F4800.0 E221.619
G1 X-5.4 Y0.8 Z7.43 F4800.0 E222.19
G1 X-5.51 Y1.2 Z7.43 F4800.0 E222.212
G1 X5.51 Y1.2 Z7.43 F4800.0 E222.794
G1 X5.49 Y1.6 Z7.43 F4800.0 E222.815
G1 X-5.48 Y1.6 Z7.43 F4800.0 E223.394
G1 X-5.09 Y2.0 Z7.43 F4800.0 E223.424
G1 X5.09 Y2.0 Z7.43 F4800.0 E223.961
G1 X5.01 Y2.4 Z7.43 F4800.0 E223.983
G1 X-5.01 Y2.4 Z7.43 F4800.0 E224.512
G1 X-5.01 Y2.8 Z7.43 F4800.0 E224.533
G1 X5.01 Y2.8 Z7.43 F4800.0 E225.063
G1 X4.47 Y3.2 Z7.43 F4800.0 E225.098
G1 X-4.47 Y3.2 Z7.43 F4800.0 E225.571
G1 X-4.22 Y3.6 Z7.43 F4800.0 E225.595
G1 X4.22 Y3.6 Z7.43 F4800.0 E226.041
G1 X4.12 Y4.0 Z7.43 F4800.0 E226.063
G1 X-4.11 Y4.0 Z7.43 F4800.0 E226.498
G1 X-3.01 Y4.8 Z7.43 F4800.0 E226.57
G1 X3.01 Y4.8 Z7.43 F4800.0 E226.888
G1 X3.24 Y4.4 Z7.43 F4800.0 E226.913
G1 X-3.24 Y4.4 Z7.43 F4800.0 E227.255
G1 F1200.0
G1 E226.678
G1 F4800.0
M103
G1 X-1.88 Y5.2 Z7.43 F4200.0
G1 F1200.0
G1 E227.255
G1 F4200.0
M101
G1 X1.89 Y5.2 Z7.43 F4800.0 E227.454
G1 F1200.0
G1 E226.839
G1 F4800.0
M73 P28 (display progress)
M103
G1 X0.32 Y5.6 Z7.43 F4200.0
G1 F1200.0
G1 E227.454
G1 F4200.0
M101
G1 X-0.32 Y5.6 Z7.43 F4800.0 E227.488
G1 F1200.0
G1 E226.488
G1 F4800.0
M103
(</infill>)
(</nestedRing>)
(</rotation>)
(</layer>)
(<layer> 7.695 )
(<rotation> (6.12323399574e-17+1j) )
(<nestedRing>)
(<boundaryPerimeter>)
(<boundaryPoint> X-5.889 Y3.4 Z7.695 </boundaryPoint>)
(<boundaryPoint> X-5.889 Y2.44 Z7.695 </boundaryPoint>)
(<boundaryPoint> X-6.569 Y1.759 Z7.695 </boundaryPoint>)
(<boundaryPoint> X-6.32 Y0.832 Z7.695 </boundaryPoint>)
(<boundaryPoint> X-6.801 Y0.0 Z7.695 </boundaryPoint>)
(<boundaryPoint> X-6.32 Y-0.833 Z7.695 </boundaryPoint>)
(<boundaryPoint> X-6.569 Y-1.76 Z7.695 </boundaryPoint>)
(<boundaryPoint> X-5.889 Y-2.44 Z7.695 </boundaryPoint>)
(<boundaryPoint> X-5.889 Y-3.401 Z7.695 </boundaryPoint>)
(<boundaryPoint> X-5.057 Y-3.88 Z7.695 </boundaryPoint>)
(<boundaryPoint> X-4.809 Y-4.809 Z7.695 </boundaryPoint>)
(<boundaryPoint> X-3.88 Y-5.057 Z7.695 </boundaryPoint>)
(<boundaryPoint> X-3.4 Y-5.889 Z7.695 </boundaryPoint>)
(<boundaryPoint> X-2.439 Y-5.889 Z7.695 </boundaryPoint>)
(<boundaryPoint> X-1.76 Y-6.569 Z7.695 </boundaryPoint>)
(<boundaryPoint> X-0.832 Y-6.32 Z7.695 </boundaryPoint>)
(<boundaryPoint> X-0.0 Y-6.801 Z7.695 </boundaryPoint>)
(<boundaryPoint> X0.833 Y-6.32 Z7.695 </boundaryPoint>)
(<boundaryPoint> X1.761 Y-6.569 Z7.695 </boundaryPoint>)
(<boundaryPoint> X2.44 Y-5.889 Z7.695 </boundaryPoint>)
(<boundaryPoint> X3.401 Y-5.889 Z7.695 </boundaryPoint>)
(<boundaryPoint> X3.881 Y-5.057 Z7.695 </boundaryPoint>)
(<boundaryPoint> X4.81 Y-4.809 Z7.695 </boundaryPoint>)
(<boundaryPoint> X5.058 Y-3.88 Z7.695 </boundaryPoint>)
(<boundaryPoint> X5.89 Y-3.401 Z7.695 </boundaryPoint>)
(<boundaryPoint> X5.89 Y-2.44 Z7.695 </boundaryPoint>)
(<boundaryPoint> X6.57 Y-1.76 Z7.695 </boundaryPoint>)
(<boundaryPoint> X6.321 Y-0.832 Z7.695 </boundaryPoint>)
(<boundaryPoint> X6.801 Y-0.0 Z7.695 </boundaryPoint>)
(<boundaryPoint> X6.321 Y0.831 Z7.695 </boundaryPoint>)
(<boundaryPoint> X6.57 Y1.759 Z7.695 </boundaryPoint>)
(<boundaryPoint> X5.89 Y2.44 Z7.695 </boundaryPoint>)
(<boundaryPoint> X5.89 Y3.4 Z7.695 </boundaryPoint>)
(<boundaryPoint> X5.058 Y3.879 Z7.695 </boundaryPoint>)
(<boundaryPoint> X4.81 Y4.809 Z7.695 </boundaryPoint>)
(<boundaryPoint> X3.881 Y5.057 Z7.695 </boundaryPoint>)
(<boundaryPoint> X3.401 Y5.89 Z7.695 </boundaryPoint>)
(<boundaryPoint> X2.44 Y5.89 Z7.695 </boundaryPoint>)
(<boundaryPoint> X1.761 Y6.569 Z7.695 </boundaryPoint>)
(<boundaryPoint> X0.833 Y6.32 Z7.695 </boundaryPoint>)
(<boundaryPoint> X0.0 Y6.801 Z7.695 </boundaryPoint>)
(<boundaryPoint> X-0.832 Y6.32 Z7.695 </boundaryPoint>)
(<boundaryPoint> X-1.76 Y6.569 Z7.695 </boundaryPoint>)
(<boundaryPoint> X-2.439 Y5.89 Z7.695 </boundaryPoint>)
(<boundaryPoint> X-3.4 Y5.89 Z7.695 </boundaryPoint>)
(<boundaryPoint> X-3.88 Y5.057 Z7.695 </boundaryPoint>)
(<boundaryPoint> X-4.809 Y4.809 Z7.695 </boundaryPoint>)
(<boundaryPoint> X-5.057 Y3.879 Z7.695 </boundaryPoint>)
(<loop> outer )
G1 X-4.09 Y-4.38 Z7.7 F4200.0
G1 F1200.0
G1 E227.488
G1 F4200.0
M101
G1 X-3.49 Y-4.54 Z7.7 F4800.0 E227.521
G1 X-3.05 Y-5.29 Z7.7 F4800.0 E227.567
G1 X-2.19 Y-5.29 Z7.7 F4800.0 E227.612
G1 X-1.58 Y-5.9 Z7.7 F4800.0 E227.658
G1 X-0.75 Y-5.68 Z7.7 F4800.0 E227.704
G1 X0.0 Y-6.11 Z7.7 F4800.0 E227.749
G1 X0.75 Y-5.68 Z7.7 F4800.0 E227.795
G1 X1.58 Y-5.9 Z7.7 F4800.0 E227.84
G1 X2.19 Y-5.29 Z7.7 F4800.0 E227.886
G1 X3.05 Y-5.29 Z7.7 F4800.0 E227.932
G1 X3.49 Y-4.54 Z7.7 F4800.0 E227.977
G1 X4.32 Y-4.32 Z7.7 F4800.0 E228.023
G1 X4.54 Y-3.48 Z7.7 F4800.0 E228.068
G1 X5.29 Y-3.05 Z7.7 F4800.0 E228.114
G1 X5.29 Y-2.19 Z7.7 F4800.0 E228.159
G1 X5.9 Y-1.58 Z7.7 F4800.0 E228.205
G1 X5.68 Y-0.75 Z7.7 F4800.0 E228.251
G1 X6.11 Y-0.0 Z7.7 F4800.0 E228.296
G1 X5.68 Y0.75 Z7.7 F4800.0 E228.342
G1 X5.9 Y1.58 Z7.7 F4800.0 E228.387
G1 X5.29 Y2.19 Z7.7 F4800.0 E228.433
G1 X5.29 Y3.05 Z7.7 F4800.0 E228.479
G1 X4.54 Y3.48 Z7.7 F4800.0 E228.524
G1 X4.32 Y4.32 Z7.7 F4800.0 E228.57
G1 X3.49 Y4.54 Z7.7 F4800.0 E228.615
G1 X3.05 Y5.29 Z7.7 F4800.0 E228.661
G1 X2.19 Y5.29 Z7.7 F4800.0 E228.707
G1 X1.58 Y5.9 Z7.7 F4800.0 E228.752
G1 X0.75 Y5.68 Z7.7 F4800.0 E228.798
G1 X0.0 Y6.11 Z7.7 F4800.0 E228.843
G1 X-0.75 Y5.68 Z7.7 F4800.0 E228.889
G1 X-1.58 Y5.9 Z7.7 F4800.0 E228.935
G1 X-2.19 Y5.29 Z7.7 F4800.0 E228.98
G1 X-3.05 Y5.29 Z7.7 F4800.0 E229.026
G1 X-3.49 Y4.54 Z7.7 F4800.0 E229.071
G1 X-4.32 Y4.32 Z7.7 F4800.0 E229.117
G1 X-4.54 Y3.48 Z7.7 F4800.0 E229.163
G1 X-5.29 Y3.05 Z7.7 F4800.0 E229.208
G1 X-5.29 Y2.19 Z7.7 F4800.0 E229.254
G1 X-5.9 Y1.58 Z7.7 F4800.0 E229.299
G1 X-5.68 Y0.75 Z7.7 F4800.0 E229.345
G1 X-6.11 Y-0.0 Z7.7 F4800.0 E229.391
G1 X-5.68 Y-0.75 Z7.7 F4800.0 E229.436
G1 X-5.9 Y-1.58 Z7.7 F4800.0 E229.482
G1 X-5.29 Y-2.19 Z7.7 F4800.0 E229.527
G1 X-5.29 Y-3.05 Z7.7 F4800.0 E229.573
G1 X-4.54 Y-3.48 Z7.7 F4800.0 E229.618
G1 X-4.32 Y-4.32 Z7.7 F4800.0 E229.664
G1 X-4.09 Y-4.38 Z7.7 F4800.0 E229.677
G1 F1200.0
G1 E229.677
G1 F4800.0
M103
(</loop>)
(<edge> outer )
;M108 R40.0
G1 X-4.64 Y-4.65 Z7.7 F4200.0
G1 F1200.0
G1 E229.677
G1 F4200.0
M101
G1 X-3.75 Y-4.89 Z7.7 F2400.0 E229.725
G1 X-3.28 Y-5.69 Z7.7 F2400.0 E229.774
G1 X-2.36 Y-5.69 Z7.7 F2400.0 E229.823
G1 X-1.7 Y-6.35 Z7.7 F2400.0 E229.873
G1 X-0.8 Y-6.11 Z7.7 F2400.0 E229.922
G1 X0.0 Y-6.57 Z7.7 F2400.0 E229.971
G1 X0.81 Y-6.11 Z7.7 F2400.0 E230.02
G1 X1.7 Y-6.35 Z7.7 F2400.0 E230.069
G1 X2.36 Y-5.69 Z7.7 F2400.0 E230.118
G1 X3.29 Y-5.69 Z7.7 F2400.0 E230.167
G1 X3.75 Y-4.89 Z7.7 F2400.0 E230.216
G1 X4.65 Y-4.65 Z7.7 F2400.0 E230.265
G1 X4.89 Y-3.75 Z7.7 F2400.0 E230.314
G1 X5.69 Y-3.29 Z7.7 F2400.0 E230.363
G1 X5.69 Y-2.36 Z7.7 F2400.0 E230.412
G1 X6.35 Y-1.7 Z7.7 F2400.0 E230.461
G1 X6.11 Y-0.8 Z7.7 F2400.0 E230.51
G1 X6.57 Y-0.0 Z7.7 F2400.0 E230.559
G1 X6.11 Y0.8 Z7.7 F2400.0 E230.608
G1 X6.35 Y1.7 Z7.7 F2400.0 E230.657
G1 X5.69 Y2.36 Z7.7 F2400.0 E230.706
G1 X5.69 Y3.28 Z7.7 F2400.0 E230.755
G1 X4.89 Y3.75 Z7.7 F2400.0 E230.804
G1 X4.65 Y4.65 Z7.7 F2400.0 E230.853
G1 X3.75 Y4.89 Z7.7 F2400.0 E230.903
G1 X3.29 Y5.69 Z7.7 F2400.0 E230.952
G1 X2.36 Y5.69 Z7.7 F2400.0 E231.001
G1 X1.7 Y6.35 Z7.7 F2400.0 E231.05
G1 X0.81 Y6.11 Z7.7 F2400.0 E231.099
G1 X0.0 Y6.57 Z7.7 F2400.0 E231.148
G1 X-0.8 Y6.11 Z7.7 F2400.0 E231.197
G1 X-1.7 Y6.35 Z7.7 F2400.0 E231.246
G1 X-2.36 Y5.69 Z7.7 F2400.0 E231.295
G1 X-3.28 Y5.69 Z7.7 F2400.0 E231.344
G1 X-3.75 Y4.89 Z7.7 F2400.0 E231.393
G1 X-4.65 Y4.65 Z7.7 F2400.0 E231.442
G1 X-4.89 Y3.75 Z7.7 F2400.0 E231.491
G1 X-5.69 Y3.28 Z7.7 F2400.0 E231.54
G1 X-5.69 Y2.36 Z7.7 F2400.0 E231.589
G1 X-6.35 Y1.7 Z7.7 F2400.0 E231.638
G1 X-6.11 Y0.8 Z7.7 F2400.0 E231.687
G1 X-6.57 Y-0.0 Z7.7 F2400.0 E231.736
G1 X-6.11 Y-0.81 Z7.7 F2400.0 E231.785
G1 X-6.35 Y-1.7 Z7.7 F2400.0 E231.834
G1 X-5.69 Y-2.36 Z7.7 F2400.0 E231.883
G1 X-5.69 Y-3.29 Z7.7 F2400.0 E231.932
G1 X-4.89 Y-3.75 Z7.7 F2400.0 E231.981
G1 X-4.71 Y-4.42 Z7.7 F2400.0 E232.018
G1 X-4.65 Y-4.65 Z7.7 F2400.0 E232.031
G1 X-4.64 Y-4.65 Z7.7 F2400.0 E232.031
G1 F1200.0
G1 E231.031
G1 F2400.0
M103
(</edge>)
(</boundaryPerimeter>)
(<infill>)
(<infillBoundary>)
(<infillPoint> X-5.289 Y3.053 Z7.695 </infillPoint>)
(<infillPoint> X-5.289 Y2.192 Z7.695 </infillPoint>)
(<infillPoint> X-5.9 Y1.58 Z7.695 </infillPoint>)
(<infillPoint> X-5.676 Y0.747 Z7.695 </infillPoint>)
(<infillPoint> X-6.108 Y-0.0 Z7.695 </infillPoint>)
(<infillPoint> X-5.676 Y-0.748 Z7.695 </infillPoint>)
(<infillPoint> X-5.9 Y-1.581 Z7.695 </infillPoint>)
(<infillPoint> X-5.289 Y-2.191 Z7.695 </infillPoint>)
(<infillPoint> X-5.289 Y-3.054 Z7.695 </infillPoint>)
(<infillPoint> X-4.542 Y-3.484 Z7.695 </infillPoint>)
(<infillPoint> X-4.319 Y-4.319 Z7.695 </infillPoint>)
(<infillPoint> X-3.485 Y-4.542 Z7.695 </infillPoint>)
(<infillPoint> X-3.053 Y-5.289 Z7.695 </infillPoint>)
(<infillPoint> X-2.19 Y-5.289 Z7.695 </infillPoint>)
(<infillPoint> X-1.58 Y-5.9 Z7.695 </infillPoint>)
(<infillPoint> X-0.747 Y-5.676 Z7.695 </infillPoint>)
(<infillPoint> X0.0 Y-6.108 Z7.695 </infillPoint>)
(<infillPoint> X0.748 Y-5.676 Z7.695 </infillPoint>)
(<infillPoint> X1.581 Y-5.9 Z7.695 </infillPoint>)
(<infillPoint> X2.191 Y-5.289 Z7.695 </infillPoint>)
(<infillPoint> X3.054 Y-5.289 Z7.695 </infillPoint>)
(<infillPoint> X3.486 Y-4.542 Z7.695 </infillPoint>)
(<infillPoint> X4.32 Y-4.319 Z7.695 </infillPoint>)
(<infillPoint> X4.543 Y-3.484 Z7.695 </infillPoint>)
(<infillPoint> X5.29 Y-3.054 Z7.695 </infillPoint>)
(<infillPoint> X5.29 Y-2.191 Z7.695 </infillPoint>)
(<infillPoint> X5.901 Y-1.581 Z7.695 </infillPoint>)
(<infillPoint> X5.677 Y-0.747 Z7.695 </infillPoint>)
(<infillPoint> X6.108 Y-0.0 Z7.695 </infillPoint>)
(<infillPoint> X5.677 Y0.746 Z7.695 </infillPoint>)
(<infillPoint> X5.901 Y1.58 Z7.695 </infillPoint>)
(<infillPoint> X5.29 Y2.192 Z7.695 </infillPoint>)
(<infillPoint> X5.29 Y3.053 Z7.695 </infillPoint>)
(<infillPoint> X4.543 Y3.483 Z7.695 </infillPoint>)
(<infillPoint> X4.32 Y4.319 Z7.695 </infillPoint>)
(<infillPoint> X3.486 Y4.542 Z7.695 </infillPoint>)
(<infillPoint> X3.054 Y5.29 Z7.695 </infillPoint>)
(<infillPoint> X2.191 Y5.29 Z7.695 </infillPoint>)
(<infillPoint> X1.582 Y5.9 Z7.695 </infillPoint>)
(<infillPoint> X0.748 Y5.676 Z7.695 </infillPoint>)
(<infillPoint> X0.0 Y6.108 Z7.695 </infillPoint>)
(<infillPoint> X-0.747 Y5.676 Z7.695 </infillPoint>)
(<infillPoint> X-1.581 Y5.9 Z7.695 </infillPoint>)
(<infillPoint> X-2.19 Y5.29 Z7.695 </infillPoint>)
(<infillPoint> X-3.053 Y5.29 Z7.695 </infillPoint>)
(<infillPoint> X-3.485 Y4.542 Z7.695 </infillPoint>)
(<infillPoint> X-4.319 Y4.319 Z7.695 </infillPoint>)
(<infillPoint> X-4.542 Y3.483 Z7.695 </infillPoint>)
(</infillBoundary>)
;M108 R80.0
G1 X-5.2 Y1.89 Z7.7 F4200.0
G1 F1200.0
G1 E232.031
G1 F4200.0
M101
G1 X-5.2 Y-1.88 Z7.7 F4800.0 E232.23
G1 F1200.0
G1 E231.616
G1 F4800.0
M103
G1 X-5.6 Y-0.32 Z7.7 F4200.0
G1 F1200.0
G1 E232.23
G1 F4200.0
M101
G1 X-5.6 Y0.32 Z7.7 F4800.0 E232.264
G1 F1200.0
G1 E231.264
G1 F4800.0
M103
G1 X-0.4 Y5.55 Z7.7 F4200.0
G1 F1200.0
G1 E232.264
G1 F4200.0
M101
G1 X-0.4 Y-5.55 Z7.7 F4800.0 E232.85
G1 X-0.8 Y-5.4 Z7.7 F4800.0 E232.873
G1 X-0.8 Y5.4 Z7.7 F4800.0 E233.444
G1 X-1.2 Y5.51 Z7.7 F4800.0 E233.465
G1 X-1.2 Y-5.51 Z7.7 F4800.0 E234.047
G1 X-1.6 Y-5.48 Z7.7 F4800.0 E234.069
G1 X-1.6 Y5.48 Z7.7 F4800.0 E234.648
G1 X-2.0 Y5.08 Z7.7 F4800.0 E234.678
G1 X-2.0 Y-5.08 Z7.7 F4800.0 E235.215
G1 X-2.4 Y-5.01 Z7.7 F4800.0 E235.236
G1 X-2.4 Y5.01 Z7.7 F4800.0 E235.766
G1 X-2.8 Y5.01 Z7.7 F4800.0 E235.787
G1 X-2.8 Y-5.01 Z7.7 F4800.0 E236.316
G1 X-3.2 Y-4.47 Z7.7 F4800.0 E236.351
G1 X-3.2 Y4.47 Z7.7 F4800.0 E236.824
G1 X-3.6 Y4.22 Z7.7 F4800.0 E236.849
G1 X-3.6 Y-4.22 Z7.7 F4800.0 E237.295
G1 X-4.0 Y-4.11 Z7.7 F4800.0 E237.317
G1 X-4.0 Y4.11 Z7.7 F4800.0 E237.751
G1 X-4.8 Y3.01 Z7.7 F4800.0 E237.823
G1 X-4.8 Y-3.01 Z7.7 F4800.0 E238.142
G1 X-4.4 Y-3.24 Z7.7 F4800.0 E238.166
G1 X-4.4 Y3.24 Z7.7 F4800.0 E238.509
G1 F1200.0
G1 E237.509
G1 F4800.0
M103
G1 X-0.0 Y-5.79 Z7.7 F4200.0
G1 F1200.0
G1 E238.509
G1 F4200.0
M101
G1 X0.0 Y5.79 Z7.7 F4800.0 E239.12
G1 X0.4 Y5.55 Z7.7 F4800.0 E239.144
G1 X0.4 Y-5.55 Z7.7 F4800.0 E239.731
G1 X0.8 Y-5.4 Z7.7 F4800.0 E239.754
G1 X0.8 Y5.4 Z7.7 F4800.0 E240.324
G1 X1.2 Y5.51 Z7.7 F4800.0 E240.346
G1 X1.2 Y-5.51 Z7.7 F4800.0 E240.928
G1 X1.6 Y-5.49 Z7.7 F4800.0 E240.949
G1 X1.6 Y5.49 Z7.7 F4800.0 E241.528
G1 X2.0 Y5.09 Z7.7 F4800.0 E241.558
G1 X2.0 Y-5.08 Z7.7 F4800.0 E242.096
G1 X2.4 Y-5.01 Z7.7 F4800.0 E242.117
G1 X2.4 Y5.01 Z7.7 F4800.0 E242.646
G1 X2.8 Y5.01 Z7.7 F4800.0 E242.667
G1 X2.8 Y-5.01 Z7.7 F4800.0 E243.197
G1 X3.2 Y-4.48 Z7.7 F4800.0 E243.232
G1 X3.2 Y4.48 Z7.7 F4800.0 E243.705
G1 X3.6 Y4.22 Z7.7 F4800.0 E243.73
M73 P29 (display progress)
G1 X3.6 Y-4.22 Z7.7 F4800.0 E244.176
G1 X4.0 Y-4.11 Z7.7 F4800.0 E244.198
G1 X4.0 Y4.11 Z7.7 F4800.0 E244.632
G1 X4.8 Y3.01 Z7.7 F4800.0 E244.704
G1 X4.8 Y-3.01 Z7.7 F4800.0 E245.023
G1 X4.4 Y-3.24 Z7.7 F4800.0 E245.047
G1 X4.4 Y3.24 Z7.7 F4800.0 E245.389
G1 F1200.0
G1 E244.815
G1 F4800.0
M103
G1 X5.2 Y1.89 Z7.7 F4200.0
G1 F1200.0
G1 E245.389
G1 F4200.0
M101
G1 X5.2 Y-1.89 Z7.7 F4800.0 E245.589
G1 F1200.0
G1 E244.974
G1 F4800.0
M103
G1 X5.6 Y-0.32 Z7.7 F4200.0
G1 F1200.0
G1 E245.589
G1 F4200.0
M101
G1 X5.6 Y0.32 Z7.7 F4800.0 E245.623
G1 F1200.0
G1 E244.623
G1 F4800.0
M103
(</infill>)
(</nestedRing>)
(</rotation>)
(</layer>)
(<layer> 7.965 )
(<rotation> (-1+1.22464679915e-16j) )
(<nestedRing>)
(<boundaryPerimeter>)
(<boundaryPoint> X-5.889 Y3.4 Z7.965 </boundaryPoint>)
(<boundaryPoint> X-5.889 Y2.44 Z7.965 </boundaryPoint>)
(<boundaryPoint> X-6.569 Y1.759 Z7.965 </boundaryPoint>)
(<boundaryPoint> X-6.32 Y0.832 Z7.965 </boundaryPoint>)
(<boundaryPoint> X-6.801 Y0.0 Z7.965 </boundaryPoint>)
(<boundaryPoint> X-6.32 Y-0.833 Z7.965 </boundaryPoint>)
(<boundaryPoint> X-6.569 Y-1.76 Z7.965 </boundaryPoint>)
(<boundaryPoint> X-5.889 Y-2.44 Z7.965 </boundaryPoint>)
(<boundaryPoint> X-5.889 Y-3.401 Z7.965 </boundaryPoint>)
(<boundaryPoint> X-5.057 Y-3.88 Z7.965 </boundaryPoint>)
(<boundaryPoint> X-4.809 Y-4.809 Z7.965 </boundaryPoint>)
(<boundaryPoint> X-3.88 Y-5.057 Z7.965 </boundaryPoint>)
(<boundaryPoint> X-3.4 Y-5.889 Z7.965 </boundaryPoint>)
(<boundaryPoint> X-2.439 Y-5.889 Z7.965 </boundaryPoint>)
(<boundaryPoint> X-1.76 Y-6.569 Z7.965 </boundaryPoint>)
(<boundaryPoint> X-0.832 Y-6.32 Z7.965 </boundaryPoint>)
(<boundaryPoint> X-0.0 Y-6.801 Z7.965 </boundaryPoint>)
(<boundaryPoint> X0.833 Y-6.32 Z7.965 </boundaryPoint>)
(<boundaryPoint> X1.761 Y-6.569 Z7.965 </boundaryPoint>)
(<boundaryPoint> X2.44 Y-5.889 Z7.965 </boundaryPoint>)
(<boundaryPoint> X3.401 Y-5.889 Z7.965 </boundaryPoint>)
(<boundaryPoint> X3.881 Y-5.057 Z7.965 </boundaryPoint>)
(<boundaryPoint> X4.81 Y-4.809 Z7.965 </boundaryPoint>)
(<boundaryPoint> X5.058 Y-3.88 Z7.965 </boundaryPoint>)
(<boundaryPoint> X5.89 Y-3.401 Z7.965 </boundaryPoint>)
(<boundaryPoint> X5.89 Y-2.44 Z7.965 </boundaryPoint>)
(<boundaryPoint> X6.57 Y-1.76 Z7.965 </boundaryPoint>)
(<boundaryPoint> X6.321 Y-0.832 Z7.965 </boundaryPoint>)
(<boundaryPoint> X6.801 Y-0.0 Z7.965 </boundaryPoint>)
(<boundaryPoint> X6.321 Y0.831 Z7.965 </boundaryPoint>)
(<boundaryPoint> X6.57 Y1.759 Z7.965 </boundaryPoint>)
(<boundaryPoint> X5.89 Y2.44 Z7.965 </boundaryPoint>)
(<boundaryPoint> X5.89 Y3.4 Z7.965 </boundaryPoint>)
(<boundaryPoint> X5.058 Y3.879 Z7.965 </boundaryPoint>)
(<boundaryPoint> X4.81 Y4.809 Z7.965 </boundaryPoint>)
(<boundaryPoint> X3.881 Y5.057 Z7.965 </boundaryPoint>)
(<boundaryPoint> X3.401 Y5.89 Z7.965 </boundaryPoint>)
(<boundaryPoint> X2.44 Y5.89 Z7.965 </boundaryPoint>)
(<boundaryPoint> X1.761 Y6.569 Z7.965 </boundaryPoint>)
(<boundaryPoint> X0.833 Y6.32 Z7.965 </boundaryPoint>)
(<boundaryPoint> X0.0 Y6.801 Z7.965 </boundaryPoint>)
(<boundaryPoint> X-0.832 Y6.32 Z7.965 </boundaryPoint>)
(<boundaryPoint> X-1.76 Y6.569 Z7.965 </boundaryPoint>)
(<boundaryPoint> X-2.439 Y5.89 Z7.965 </boundaryPoint>)
(<boundaryPoint> X-3.4 Y5.89 Z7.965 </boundaryPoint>)
(<boundaryPoint> X-3.88 Y5.057 Z7.965 </boundaryPoint>)
(<boundaryPoint> X-4.809 Y4.809 Z7.965 </boundaryPoint>)
(<boundaryPoint> X-5.057 Y3.879 Z7.965 </boundaryPoint>)
(<loop> outer )
G1 X-4.34 Y-4.25 Z7.97 F4200.0
G1 F1200.0
G1 E245.623
G1 F4200.0
M101
G1 X-4.32 Y-4.32 Z7.97 F4800.0 E245.626
G1 X-3.49 Y-4.54 Z7.97 F4800.0 E245.672
G1 X-3.05 Y-5.29 Z7.97 F4800.0 E245.717
G1 X-2.19 Y-5.29 Z7.97 F4800.0 E245.763
G1 X-1.58 Y-5.9 Z7.97 F4800.0 E245.808
G1 X-0.75 Y-5.68 Z7.97 F4800.0 E245.854
G1 X0.0 Y-6.11 Z7.97 F4800.0 E245.9
G1 X0.75 Y-5.68 Z7.97 F4800.0 E245.945
G1 X1.58 Y-5.9 Z7.97 F4800.0 E245.991
G1 X2.19 Y-5.29 Z7.97 F4800.0 E246.036
G1 X3.05 Y-5.29 Z7.97 F4800.0 E246.082
G1 X3.49 Y-4.54 Z7.97 F4800.0 E246.128
G1 X4.32 Y-4.32 Z7.97 F4800.0 E246.173
G1 X4.54 Y-3.48 Z7.97 F4800.0 E246.219
G1 X5.29 Y-3.05 Z7.97 F4800.0 E246.264
G1 X5.29 Y-2.19 Z7.97 F4800.0 E246.31
G1 X5.9 Y-1.58 Z7.97 F4800.0 E246.356
G1 X5.68 Y-0.75 Z7.97 F4800.0 E246.401
G1 X6.11 Y-0.0 Z7.97 F4800.0 E246.447
G1 X5.68 Y0.75 Z7.97 F4800.0 E246.492
G1 X5.9 Y1.58 Z7.97 F4800.0 E246.538
G1 X5.29 Y2.19 Z7.97 F4800.0 E246.584
G1 X5.29 Y3.05 Z7.97 F4800.0 E246.629
G1 X4.54 Y3.48 Z7.97 F4800.0 E246.675
G1 X4.32 Y4.32 Z7.97 F4800.0 E246.72
G1 X3.49 Y4.54 Z7.97 F4800.0 E246.766
G1 X3.05 Y5.29 Z7.97 F4800.0 E246.811
G1 X2.19 Y5.29 Z7.97 F4800.0 E246.857
G1 X1.58 Y5.9 Z7.97 F4800.0 E246.903
G1 X0.75 Y5.68 Z7.97 F4800.0 E246.948
G1 X0.0 Y6.11 Z7.97 F4800.0 E246.994
G1 X-0.75 Y5.68 Z7.97 F4800.0 E247.039
G1 X-1.58 Y5.9 Z7.97 F4800.0 E247.085
G1 X-2.19 Y5.29 Z7.97 F4800.0 E247.131
G1 X-3.05 Y5.29 Z7.97 F4800.0 E247.176
G1 X-3.49 Y4.54 Z7.97 F4800.0 E247.222
G1 X-4.32 Y4.32 Z7.97 F4800.0 E247.267
G1 X-4.54 Y3.48 Z7.97 F4800.0 E247.313
G1 X-5.29 Y3.05 Z7.97 F4800.0 E247.359
G1 X-5.29 Y2.19 Z7.97 F4800.0 E247.404
G1 X-5.9 Y1.58 Z7.97 F4800.0 E247.45
G1 X-5.68 Y0.75 Z7.97 F4800.0 E247.495
G1 X-6.11 Y-0.0 Z7.97 F4800.0 E247.541
G1 X-5.68 Y-0.75 Z7.97 F4800.0 E247.587
G1 X-5.9 Y-1.58 Z7.97 F4800.0 E247.632
G1 X-5.29 Y-2.19 Z7.97 F4800.0 E247.678
G1 X-5.29 Y-3.05 Z7.97 F4800.0 E247.723
G1 X-4.54 Y-3.48 Z7.97 F4800.0 E247.769
G1 X-4.34 Y-4.25 Z7.97 F4800.0 E247.811
G1 F1200.0
G1 E247.811
G1 F4800.0
M103
(</loop>)
(<edge> outer )
;M108 R40.0
G1 X-4.72 Y-4.36 Z7.97 F4200.0
G1 F1200.0
G1 E247.811
G1 F4200.0
M101
G1 X-4.71 Y-4.42 Z7.97 F2400.0 E247.815
G1 X-4.65 Y-4.65 Z7.97 F2400.0 E247.827
G1 X-3.75 Y-4.89 Z7.97 F2400.0 E247.876
G1 X-3.28 Y-5.69 Z7.97 F2400.0 E247.925
G1 X-2.36 Y-5.69 Z7.97 F2400.0 E247.974
G1 X-1.7 Y-6.35 Z7.97 F2400.0 E248.023
G1 X-0.8 Y-6.11 Z7.97 F2400.0 E248.072
G1 X0.0 Y-6.57 Z7.97 F2400.0 E248.121
G1 X0.81 Y-6.11 Z7.97 F2400.0 E248.17
G1 X1.7 Y-6.35 Z7.97 F2400.0 E248.219
G1 X2.36 Y-5.69 Z7.97 F2400.0 E248.268
G1 X3.29 Y-5.69 Z7.97 F2400.0 E248.317
G1 X3.75 Y-4.89 Z7.97 F2400.0 E248.366
G1 X4.65 Y-4.65 Z7.97 F2400.0 E248.415
G1 X4.89 Y-3.75 Z7.97 F2400.0 E248.464
G1 X5.69 Y-3.29 Z7.97 F2400.0 E248.513
G1 X5.69 Y-2.36 Z7.97 F2400.0 E248.562
G1 X6.35 Y-1.7 Z7.97 F2400.0 E248.612
G1 X6.11 Y-0.8 Z7.97 F2400.0 E248.661
G1 X6.57 Y-0.0 Z7.97 F2400.0 E248.71
G1 X6.11 Y0.8 Z7.97 F2400.0 E248.759
G1 X6.35 Y1.7 Z7.97 F2400.0 E248.808
G1 X5.69 Y2.36 Z7.97 F2400.0 E248.857
G1 X5.69 Y3.28 Z7.97 F2400.0 E248.906
G1 X4.89 Y3.75 Z7.97 F2400.0 E248.955
G1 X4.65 Y4.65 Z7.97 F2400.0 E249.004
G1 X3.75 Y4.89 Z7.97 F2400.0 E249.053
G1 X3.29 Y5.69 Z7.97 F2400.0 E249.102
G1 X2.36 Y5.69 Z7.97 F2400.0 E249.151
G1 X1.7 Y6.35 Z7.97 F2400.0 E249.2
G1 X0.81 Y6.11 Z7.97 F2400.0 E249.249
G1 X0.0 Y6.57 Z7.97 F2400.0 E249.298
G1 X-0.8 Y6.11 Z7.97 F2400.0 E249.347
G1 X-1.7 Y6.35 Z7.97 F2400.0 E249.396
G1 X-2.36 Y5.69 Z7.97 F2400.0 E249.445
G1 X-3.28 Y5.69 Z7.97 F2400.0 E249.494
G1 X-3.75 Y4.89 Z7.97 F2400.0 E249.543
G1 X-4.65 Y4.65 Z7.97 F2400.0 E249.592
G1 X-4.89 Y3.75 Z7.97 F2400.0 E249.642
G1 X-5.69 Y3.28 Z7.97 F2400.0 E249.691
G1 X-5.69 Y2.36 Z7.97 F2400.0 E249.74
G1 X-6.35 Y1.7 Z7.97 F2400.0 E249.789
G1 X-6.11 Y0.8 Z7.97 F2400.0 E249.838
G1 X-6.57 Y-0.0 Z7.97 F2400.0 E249.887
G1 X-6.11 Y-0.81 Z7.97 F2400.0 E249.936
G1 X-6.35 Y-1.7 Z7.97 F2400.0 E249.985
G1 X-5.69 Y-2.36 Z7.97 F2400.0 E250.034
G1 X-5.69 Y-3.29 Z7.97 F2400.0 E250.083
G1 X-4.89 Y-3.75 Z7.97 F2400.0 E250.132
G1 X-4.72 Y-4.36 Z7.97 F2400.0 E250.165
G1 F1200.0
G1 E249.165
G1 F2400.0
M103
(</edge>)
(</boundaryPerimeter>)
(<infill>)
(<infillBoundary>)
(<infillPoint> X-5.289 Y3.053 Z7.965 </infillPoint>)
(<infillPoint> X-5.289 Y2.192 Z7.965 </infillPoint>)
(<infillPoint> X-5.9 Y1.58 Z7.965 </infillPoint>)
(<infillPoint> X-5.676 Y0.747 Z7.965 </infillPoint>)
(<infillPoint> X-6.108 Y-0.0 Z7.965 </infillPoint>)
(<infillPoint> X-5.676 Y-0.748 Z7.965 </infillPoint>)
(<infillPoint> X-5.9 Y-1.581 Z7.965 </infillPoint>)
(<infillPoint> X-5.289 Y-2.191 Z7.965 </infillPoint>)
(<infillPoint> X-5.289 Y-3.054 Z7.965 </infillPoint>)
(<infillPoint> X-4.542 Y-3.484 Z7.965 </infillPoint>)
(<infillPoint> X-4.319 Y-4.319 Z7.965 </infillPoint>)
(<infillPoint> X-3.485 Y-4.542 Z7.965 </infillPoint>)
(<infillPoint> X-3.053 Y-5.289 Z7.965 </infillPoint>)
(<infillPoint> X-2.19 Y-5.289 Z7.965 </infillPoint>)
(<infillPoint> X-1.58 Y-5.9 Z7.965 </infillPoint>)
(<infillPoint> X-0.747 Y-5.676 Z7.965 </infillPoint>)
(<infillPoint> X0.0 Y-6.108 Z7.965 </infillPoint>)
(<infillPoint> X0.748 Y-5.676 Z7.965 </infillPoint>)
(<infillPoint> X1.581 Y-5.9 Z7.965 </infillPoint>)
(<infillPoint> X2.191 Y-5.289 Z7.965 </infillPoint>)
(<infillPoint> X3.054 Y-5.289 Z7.965 </infillPoint>)
(<infillPoint> X3.486 Y-4.542 Z7.965 </infillPoint>)
(<infillPoint> X4.32 Y-4.319 Z7.965 </infillPoint>)
(<infillPoint> X4.543 Y-3.484 Z7.965 </infillPoint>)
(<infillPoint> X5.29 Y-3.054 Z7.965 </infillPoint>)
(<infillPoint> X5.29 Y-2.191 Z7.965 </infillPoint>)
(<infillPoint> X5.901 Y-1.581 Z7.965 </infillPoint>)
(<infillPoint> X5.677 Y-0.747 Z7.965 </infillPoint>)
(<infillPoint> X6.108 Y-0.0 Z7.965 </infillPoint>)
(<infillPoint> X5.677 Y0.746 Z7.965 </infillPoint>)
(<infillPoint> X5.901 Y1.58 Z7.965 </infillPoint>)
(<infillPoint> X5.29 Y2.192 Z7.965 </infillPoint>)
(<infillPoint> X5.29 Y3.053 Z7.965 </infillPoint>)
(<infillPoint> X4.543 Y3.483 Z7.965 </infillPoint>)
(<infillPoint> X4.32 Y4.319 Z7.965 </infillPoint>)
(<infillPoint> X3.486 Y4.542 Z7.965 </infillPoint>)
(<infillPoint> X3.054 Y5.29 Z7.965 </infillPoint>)
(<infillPoint> X2.191 Y5.29 Z7.965 </infillPoint>)
(<infillPoint> X1.582 Y5.9 Z7.965 </infillPoint>)
(<infillPoint> X0.748 Y5.676 Z7.965 </infillPoint>)
(<infillPoint> X0.0 Y6.108 Z7.965 </infillPoint>)
(<infillPoint> X-0.747 Y5.676 Z7.965 </infillPoint>)
(<infillPoint> X-1.581 Y5.9 Z7.965 </infillPoint>)
(<infillPoint> X-2.19 Y5.29 Z7.965 </infillPoint>)
(<infillPoint> X-3.053 Y5.29 Z7.965 </infillPoint>)
(<infillPoint> X-3.485 Y4.542 Z7.965 </infillPoint>)
(<infillPoint> X-4.319 Y4.319 Z7.965 </infillPoint>)
(<infillPoint> X-4.542 Y3.483 Z7.965 </infillPoint>)
(</infillBoundary>)
;M108 R80.0
G1 X5.79 Y-0.0 Z7.97 F4200.0
G1 F1200.0
G1 E250.165
G1 F4200.0
M101
G1 X-5.79 Y0.0 Z7.97 F4800.0 E250.776
G1 X-5.55 Y-0.4 Z7.97 F4800.0 E250.801
G1 X5.55 Y-0.4 Z7.97 F4800.0 E251.388
G1 X5.4 Y-0.8 Z7.97 F4800.0 E251.41
G1 X-5.4 Y-0.8 Z7.97 F4800.0 E251.981
G1 X-5.51 Y-1.2 Z7.97 F4800.0 E252.003
G1 X5.51 Y-1.2 Z7.97 F4800.0 E252.585
G1 X5.49 Y-1.6 Z7.97 F4800.0 E252.606
G1 X-5.48 Y-1.6 Z7.97 F4800.0 E253.185
G1 X-5.08 Y-2.0 Z7.97 F4800.0 E253.215
G1 X5.09 Y-2.0 Z7.97 F4800.0 E253.752
G1 X5.01 Y-2.4 Z7.97 F4800.0 E253.774
G1 X-5.01 Y-2.4 Z7.97 F4800.0 E254.303
G1 X-5.01 Y-2.8 Z7.97 F4800.0 E254.324
G1 X5.01 Y-2.8 Z7.97 F4800.0 E254.853
G1 X4.47 Y-3.2 Z7.97 F4800.0 E254.889
G1 X-4.47 Y-3.2 Z7.97 F4800.0 E255.361
G1 X-4.22 Y-3.6 Z7.97 F4800.0 E255.386
G1 X4.22 Y-3.6 Z7.97 F4800.0 E255.832
G1 X4.12 Y-4.0 Z7.97 F4800.0 E255.854
G1 X-4.11 Y-4.0 Z7.97 F4800.0 E256.289
G1 X-3.01 Y-4.8 Z7.97 F4800.0 E256.361
G1 X3.01 Y-4.8 Z7.97 F4800.0 E256.679
G1 X3.24 Y-4.4 Z7.97 F4800.0 E256.704
G1 X-3.24 Y-4.4 Z7.97 F4800.0 E257.046
G1 F1200.0
G1 E256.468
G1 F4800.0
M103
G1 X-1.88 Y-5.2 Z7.97 F4200.0
G1 F1200.0
G1 E257.046
G1 F4200.0
M101
G1 X1.88 Y-5.2 Z7.97 F4800.0 E257.245
G1 F1200.0
G1 E256.631
G1 F4800.0
M103
G1 X0.32 Y-5.6 Z7.97 F4200.0
G1 F1200.0
G1 E257.245
G1 F4200.0
M101
G1 X-0.32 Y-5.6 Z7.97 F4800.0 E257.279
G1 F1200.0
G1 E256.279
G1 F4800.0
M103
G1 X-5.55 Y0.4 Z7.97 F4200.0
M73 P30 (display progress)
G1 F1200.0
G1 E257.279
G1 F4200.0
M101
G1 X5.55 Y0.4 Z7.97 F4800.0 E257.866
G1 X5.4 Y0.8 Z7.97 F4800.0 E257.888
G1 X-5.4 Y0.8 Z7.97 F4800.0 E258.459
G1 X-5.51 Y1.2 Z7.97 F4800.0 E258.481
G1 X5.51 Y1.2 Z7.97 F4800.0 E259.063
G1 X5.49 Y1.6 Z7.97 F4800.0 E259.084
G1 X-5.48 Y1.6 Z7.97 F4800.0 E259.663
G1 X-5.09 Y2.0 Z7.97 F4800.0 E259.693
G1 X5.09 Y2.0 Z7.97 F4800.0 E260.23
G1 X5.01 Y2.4 Z7.97 F4800.0 E260.252
G1 X-5.01 Y2.4 Z7.97 F4800.0 E260.781
G1 X-5.01 Y2.8 Z7.97 F4800.0 E260.802
G1 X5.01 Y2.8 Z7.97 F4800.0 E261.332
G1 X4.47 Y3.2 Z7.97 F4800.0 E261.367
G1 X-4.47 Y3.2 Z7.97 F4800.0 E261.84
G1 X-4.22 Y3.6 Z7.97 F4800.0 E261.865
G1 X4.22 Y3.6 Z7.97 F4800.0 E262.311
G1 X4.12 Y4.0 Z7.97 F4800.0 E262.332
G1 X-4.11 Y4.0 Z7.97 F4800.0 E262.767
G1 X-3.01 Y4.8 Z7.97 F4800.0 E262.839
G1 X3.01 Y4.8 Z7.97 F4800.0 E263.157
G1 X3.24 Y4.4 Z7.97 F4800.0 E263.182
G1 X-3.24 Y4.4 Z7.97 F4800.0 E263.524
G1 F1200.0
G1 E262.947
G1 F4800.0
M103
G1 X-1.88 Y5.2 Z7.97 F4200.0
G1 F1200.0
G1 E263.524
G1 F4200.0
M101
G1 X1.89 Y5.2 Z7.97 F4800.0 E263.724
G1 F1200.0
G1 E263.108
G1 F4800.0
M103
G1 X0.32 Y5.6 Z7.97 F4200.0
G1 F1200.0
G1 E263.724
G1 F4200.0
M101
G1 X-0.32 Y5.6 Z7.97 F4800.0 E263.757
G1 F1200.0
G1 E262.757
G1 F4800.0
M103
(</infill>)
(</nestedRing>)
(</rotation>)
(</layer>)
(<layer> 8.235 )
;M108 R13.55
(<rotation> (6.12323399574e-17+1j) )
(<nestedRing>)
(<boundaryPerimeter>)
(<boundaryPoint> X2.773 Y-1.149 Z8.235 </boundaryPoint>)
(<boundaryPoint> X3.001 Y-0.0 Z8.235 </boundaryPoint>)
(<boundaryPoint> X2.773 Y1.148 Z8.235 </boundaryPoint>)
(<boundaryPoint> X2.123 Y2.122 Z8.235 </boundaryPoint>)
(<boundaryPoint> X1.149 Y2.772 Z8.235 </boundaryPoint>)
(<boundaryPoint> X-0.0 Y3.001 Z8.235 </boundaryPoint>)
(<boundaryPoint> X-1.148 Y2.772 Z8.235 </boundaryPoint>)
(<boundaryPoint> X-2.122 Y2.122 Z8.235 </boundaryPoint>)
(<boundaryPoint> X-2.772 Y1.148 Z8.235 </boundaryPoint>)
(<boundaryPoint> X-3.001 Y0.0 Z8.235 </boundaryPoint>)
(<boundaryPoint> X-2.772 Y-1.149 Z8.235 </boundaryPoint>)
(<boundaryPoint> X-2.122 Y-2.123 Z8.235 </boundaryPoint>)
(<boundaryPoint> X-1.148 Y-2.773 Z8.235 </boundaryPoint>)
(<boundaryPoint> X0.0 Y-3.0 Z8.235 </boundaryPoint>)
(<boundaryPoint> X1.149 Y-2.773 Z8.235 </boundaryPoint>)
(<boundaryPoint> X2.123 Y-2.123 Z8.235 </boundaryPoint>)
(<loop> outer )
G1 X-1.9 Y-1.38 Z8.24 F4200.0
G1 F1200.0
G1 E263.757
G1 F4200.0
M101
G1 X-1.69 Y-1.69 Z8.24 F812.841 E263.777
G1 X-0.91 Y-2.21 Z8.24 F812.841 E263.826
G1 X0.0 Y-2.39 Z8.24 F812.841 E263.875
G1 X0.92 Y-2.21 Z8.24 F812.841 E263.925
G1 X1.69 Y-1.69 Z8.24 F812.841 E263.974
G1 X2.21 Y-0.92 Z8.24 F812.841 E264.023
G1 X2.39 Y-0.0 Z8.24 F812.841 E264.072
G1 X2.21 Y0.91 Z8.24 F812.841 E264.122
G1 X1.69 Y1.69 Z8.24 F812.841 E264.171
G1 X0.92 Y2.21 Z8.24 F812.841 E264.22
G1 X0.0 Y2.39 Z8.24 F812.841 E264.27
G1 X-0.91 Y2.21 Z8.24 F812.841 E264.319
G1 X-1.69 Y1.69 Z8.24 F812.841 E264.368
G1 X-2.21 Y0.91 Z8.24 F812.841 E264.417
G1 X-2.39 Y-0.0 Z8.24 F812.841 E264.466
G1 X-2.21 Y-0.92 Z8.24 F812.841 E264.516
G1 X-1.9 Y-1.38 Z8.24 F812.841 E264.545
G1 F1200.0
G1 E264.545
G1 F812.841
M103
(</loop>)
(<edge> outer )
;M108 R6.774
G1 X-2.19 Y-1.67 Z8.24 F4200.0
G1 F1200.0
G1 E264.545
G1 F4200.0
M101
G1 X-1.98 Y-1.98 Z8.24 F406.42 E264.565
G1 X-1.07 Y-2.59 Z8.24 F406.42 E264.623
G1 X0.0 Y-2.8 Z8.24 F406.42 E264.68
G1 X1.07 Y-2.59 Z8.24 F406.42 E264.738
G1 X1.98 Y-1.98 Z8.24 F406.42 E264.796
G1 X2.59 Y-1.07 Z8.24 F406.42 E264.853
G1 X2.8 Y-0.0 Z8.24 F406.42 E264.911
G1 X2.59 Y1.07 Z8.24 F406.42 E264.969
G1 X1.98 Y1.98 Z8.24 F406.42 E265.026
G1 X1.07 Y2.58 Z8.24 F406.42 E265.084
G1 X0.0 Y2.8 Z8.24 F406.42 E265.142
G1 X-1.07 Y2.58 Z8.24 F406.42 E265.199
G1 X-1.98 Y1.98 Z8.24 F406.42 E265.257
G1 X-2.58 Y1.07 Z8.24 F406.42 E265.315
G1 X-2.8 Y-0.0 Z8.24 F406.42 E265.372
G1 X-2.58 Y-1.07 Z8.24 F406.42 E265.43
G1 X-2.19 Y-1.67 Z8.24 F406.42 E265.468
G1 F1200.0
G1 E264.468
G1 F406.42
M103
(</edge>)
(</boundaryPerimeter>)
(<infill>)
(<infillBoundary>)
(<infillPoint> X2.208 Y-0.915 Z8.235 </infillPoint>)
(<infillPoint> X2.389 Y-0.0 Z8.235 </infillPoint>)
(<infillPoint> X2.208 Y0.914 Z8.235 </infillPoint>)
(<infillPoint> X1.69 Y1.689 Z8.235 </infillPoint>)
(<infillPoint> X0.915 Y2.207 Z8.235 </infillPoint>)
(<infillPoint> X0.0 Y2.389 Z8.235 </infillPoint>)
(<infillPoint> X-0.914 Y2.207 Z8.235 </infillPoint>)
(<infillPoint> X-1.689 Y1.689 Z8.235 </infillPoint>)
(<infillPoint> X-2.207 Y0.914 Z8.235 </infillPoint>)
(<infillPoint> X-2.389 Y-0.0 Z8.235 </infillPoint>)
(<infillPoint> X-2.207 Y-0.915 Z8.235 </infillPoint>)
(<infillPoint> X-1.689 Y-1.69 Z8.235 </infillPoint>)
(<infillPoint> X-0.914 Y-2.208 Z8.235 </infillPoint>)
(<infillPoint> X0.0 Y-2.388 Z8.235 </infillPoint>)
(<infillPoint> X0.915 Y-2.208 Z8.235 </infillPoint>)
(<infillPoint> X1.69 Y-1.69 Z8.235 </infillPoint>)
(</infillBoundary>)
;M108 R13.55
G1 X2.0 Y-0.52 Z8.24 F4200.0
G1 F1200.0
G1 E265.468
G1 F4200.0
M101
G1 X2.0 Y0.52 Z8.24 F812.841 E265.523
G1 X1.6 Y1.32 Z8.24 F812.841 E265.57
G1 X1.2 Y1.68 Z8.24 F812.841 E265.599
G1 X0.8 Y1.94 Z8.24 F812.841 E265.624
G1 X0.0 Y2.1 Z8.24 F812.841 E265.667
G1 X-0.4 Y2.02 Z8.24 F812.841 E265.689
G1 X1.6 Y-1.32 Z8.24 F812.841 E265.895
G1 X1.2 Y-1.68 Z8.24 F812.841 E265.923
G1 X0.8 Y-1.95 Z8.24 F812.841 E265.948
G1 X-0.0 Y-2.1 Z8.24 F812.841 E265.991
G1 X-0.8 Y-1.95 Z8.24 F812.841 E266.035
G1 X-1.2 Y-1.68 Z8.24 F812.841 E266.06
G1 X-1.6 Y-1.32 Z8.24 F812.841 E266.088
G1 X-2.0 Y-0.52 Z8.24 F812.841 E266.136
G1 X-2.0 Y0.52 Z8.24 F812.841 E266.191
G1 X-1.6 Y1.32 Z8.24 F812.841 E266.238
G1 X-1.2 Y1.68 Z8.24 F812.841 E266.266
G1 X-0.8 Y1.94 Z8.24 F812.841 E266.292
G1 F1200.0
G1 E265.292
G1 F812.841
M103
(</infill>)
(</nestedRing>)
(</rotation>)
;M108 R13.09
(</layer>)
(<layer> 8.505 )
(<rotation> (-1+1.22464679915e-16j) )
(<nestedRing>)
(<boundaryPerimeter>)
(<boundaryPoint> X2.773 Y-1.149 Z8.505 </boundaryPoint>)
(<boundaryPoint> X3.001 Y-0.0 Z8.505 </boundaryPoint>)
(<boundaryPoint> X2.773 Y1.148 Z8.505 </boundaryPoint>)
(<boundaryPoint> X2.123 Y2.122 Z8.505 </boundaryPoint>)
(<boundaryPoint> X1.149 Y2.772 Z8.505 </boundaryPoint>)
(<boundaryPoint> X-0.0 Y3.001 Z8.505 </boundaryPoint>)
(<boundaryPoint> X-1.148 Y2.772 Z8.505 </boundaryPoint>)
(<boundaryPoint> X-2.122 Y2.122 Z8.505 </boundaryPoint>)
(<boundaryPoint> X-2.772 Y1.148 Z8.505 </boundaryPoint>)
(<boundaryPoint> X-3.001 Y0.0 Z8.505 </boundaryPoint>)
(<boundaryPoint> X-2.772 Y-1.149 Z8.505 </boundaryPoint>)
(<boundaryPoint> X-2.122 Y-2.123 Z8.505 </boundaryPoint>)
(<boundaryPoint> X-1.148 Y-2.773 Z8.505 </boundaryPoint>)
(<boundaryPoint> X0.0 Y-3.0 Z8.505 </boundaryPoint>)
(<boundaryPoint> X1.149 Y-2.773 Z8.505 </boundaryPoint>)
(<boundaryPoint> X2.123 Y-2.123 Z8.505 </boundaryPoint>)
(<loop> outer )
G1 X-1.59 Y-1.76 Z8.51 F4200.0
G1 F1200.0
G1 E266.292
G1 F4200.0
M101
G1 X-0.91 Y-2.21 Z8.51 F785.324 E266.334
G1 X0.0 Y-2.39 Z8.51 F785.324 E266.384
G1 X0.92 Y-2.21 Z8.51 F785.324 E266.433
G1 X1.69 Y-1.69 Z8.51 F785.324 E266.482
G1 X2.21 Y-0.92 Z8.51 F785.324 E266.531
G1 X2.39 Y-0.0 Z8.51 F785.324 E266.581
G1 X2.21 Y0.91 Z8.51 F785.324 E266.63
G1 X1.69 Y1.69 Z8.51 F785.324 E266.679
G1 X0.92 Y2.21 Z8.51 F785.324 E266.728
G1 X0.0 Y2.39 Z8.51 F785.324 E266.778
G1 X-0.91 Y2.21 Z8.51 F785.324 E266.827
G1 X-1.69 Y1.69 Z8.51 F785.324 E266.876
G1 X-2.21 Y0.91 Z8.51 F785.324 E266.925
G1 X-2.39 Y-0.0 Z8.51 F785.324 E266.975
G1 X-2.21 Y-0.92 Z8.51 F785.324 E267.024
G1 X-1.69 Y-1.69 Z8.51 F785.324 E267.073
G1 X-1.59 Y-1.76 Z8.51 F785.324 E267.08
G1 F1200.0
G1 E267.08
G1 F785.324
M103
(</loop>)
(<edge> outer )
;M108 R6.544
G1 X-1.88 Y-2.05 Z8.51 F4200.0
G1 F1200.0
G1 E267.08
G1 F4200.0
M101
G1 X-1.07 Y-2.59 Z8.51 F392.662 E267.131
G1 X0.0 Y-2.8 Z8.51 F392.662 E267.188
G1 X1.07 Y-2.59 Z8.51 F392.662 E267.246
G1 X1.98 Y-1.98 Z8.51 F392.662 E267.304
G1 X2.59 Y-1.07 Z8.51 F392.662 E267.361
G1 X2.8 Y-0.0 Z8.51 F392.662 E267.419
G1 X2.59 Y1.07 Z8.51 F392.662 E267.477
G1 X1.98 Y1.98 Z8.51 F392.662 E267.534
G1 X1.07 Y2.58 Z8.51 F392.662 E267.592
G1 X0.0 Y2.8 Z8.51 F392.662 E267.65
G1 X-1.07 Y2.58 Z8.51 F392.662 E267.707
G1 X-1.98 Y1.98 Z8.51 F392.662 E267.765
G1 X-2.58 Y1.07 Z8.51 F392.662 E267.823
G1 X-2.8 Y-0.0 Z8.51 F392.662 E267.88
G1 X-2.58 Y-1.07 Z8.51 F392.662 E267.938
G1 X-1.98 Y-1.98 Z8.51 F392.662 E267.996
G1 X-1.88 Y-2.05 Z8.51 F392.662 E268.002
G1 F1200.0
G1 E267.002
G1 F392.662
M103
(</edge>)
(</boundaryPerimeter>)
(<infill>)
(<infillBoundary>)
(<infillPoint> X2.208 Y-0.915 Z8.505 </infillPoint>)
(<infillPoint> X2.389 Y-0.0 Z8.505 </infillPoint>)
(<infillPoint> X2.208 Y0.914 Z8.505 </infillPoint>)
(<infillPoint> X1.69 Y1.689 Z8.505 </infillPoint>)
(<infillPoint> X0.915 Y2.207 Z8.505 </infillPoint>)
(<infillPoint> X0.0 Y2.389 Z8.505 </infillPoint>)
(<infillPoint> X-0.914 Y2.207 Z8.505 </infillPoint>)
(<infillPoint> X-1.689 Y1.689 Z8.505 </infillPoint>)
(<infillPoint> X-2.207 Y0.914 Z8.505 </infillPoint>)
(<infillPoint> X-2.389 Y-0.0 Z8.505 </infillPoint>)
(<infillPoint> X-2.207 Y-0.915 Z8.505 </infillPoint>)
(<infillPoint> X-1.689 Y-1.69 Z8.505 </infillPoint>)
(<infillPoint> X-0.914 Y-2.208 Z8.505 </infillPoint>)
(<infillPoint> X0.0 Y-2.388 Z8.505 </infillPoint>)
(<infillPoint> X0.915 Y-2.208 Z8.505 </infillPoint>)
(<infillPoint> X1.69 Y-1.69 Z8.505 </infillPoint>)
(</infillBoundary>)
;M108 R13.09
G1 X2.02 Y-0.4 Z8.51 F4200.0
G1 F1200.0
G1 E268.002
G1 F4200.0
M101
G1 X2.1 Y-0.0 Z8.51 F785.324 E268.024
G1 X1.95 Y0.8 Z8.51 F785.324 E268.067
G1 X1.68 Y1.2 Z8.51 F785.324 E268.092
G1 X1.32 Y1.6 Z8.51 F785.324 E268.12
G1 X-1.32 Y1.6 Z8.51 F785.324 E268.26
G1 X-1.68 Y1.2 Z8.51 F785.324 E268.288
G1 X-1.94 Y0.8 Z8.51 F785.324 E268.314
G1 X-2.1 Y0.0 Z8.51 F785.324 E268.357
G1 X-1.94 Y-0.8 Z8.51 F785.324 E268.4
G1 X-1.68 Y-1.2 Z8.51 F785.324 E268.425
G1 X-1.32 Y-1.6 Z8.51 F785.324 E268.454
G1 X-0.52 Y-2.0 Z8.51 F785.324 E268.501
G1 X0.52 Y-2.0 Z8.51 F785.324 E268.556
G1 X1.32 Y-1.6 Z8.51 F785.324 E268.603
G1 X1.68 Y-1.2 Z8.51 F785.324 E268.632
G1 X1.95 Y-0.8 Z8.51 F785.324 E268.657
G1 F1200.0
G1 E267.657
G1 F785.324
M103
G1 X0.52 Y2.0 Z8.51 F4200.0
G1 F1200.0
G1 E268.657
G1 F4200.0
M101
G1 X-0.52 Y2.0 Z8.51 F785.324 E268.712
G1 F1200.0
G1 E267.712
M73 P31 (display progress)
G1 F785.324
M103
(</infill>)
(</nestedRing>)
(</rotation>)
;M108 R13.41
(</layer>)
(<layer> 8.775 )
(<rotation> (6.12323399574e-17+1j) )
(<nestedRing>)
(<boundaryPerimeter>)
(<boundaryPoint> X2.773 Y-1.149 Z8.775 </boundaryPoint>)
(<boundaryPoint> X3.001 Y-0.0 Z8.775 </boundaryPoint>)
(<boundaryPoint> X2.773 Y1.148 Z8.775 </boundaryPoint>)
(<boundaryPoint> X2.123 Y2.122 Z8.775 </boundaryPoint>)
(<boundaryPoint> X1.149 Y2.772 Z8.775 </boundaryPoint>)
(<boundaryPoint> X-0.0 Y3.001 Z8.775 </boundaryPoint>)
(<boundaryPoint> X-1.148 Y2.772 Z8.775 </boundaryPoint>)
(<boundaryPoint> X-2.122 Y2.122 Z8.775 </boundaryPoint>)
(<boundaryPoint> X-2.772 Y1.148 Z8.775 </boundaryPoint>)
(<boundaryPoint> X-3.001 Y0.0 Z8.775 </boundaryPoint>)
(<boundaryPoint> X-2.772 Y-1.149 Z8.775 </boundaryPoint>)
(<boundaryPoint> X-2.122 Y-2.123 Z8.775 </boundaryPoint>)
(<boundaryPoint> X-1.148 Y-2.773 Z8.775 </boundaryPoint>)
(<boundaryPoint> X0.0 Y-3.0 Z8.775 </boundaryPoint>)
(<boundaryPoint> X1.149 Y-2.773 Z8.775 </boundaryPoint>)
(<boundaryPoint> X2.123 Y-2.123 Z8.775 </boundaryPoint>)
(<loop> outer )
G1 X-1.79 Y-1.54 Z8.78 F4200.0
G1 F1200.0
G1 E268.712
G1 F4200.0
M101
G1 X-1.69 Y-1.69 Z8.78 F804.632 E268.721
G1 X-0.91 Y-2.21 Z8.78 F804.632 E268.771
G1 X0.0 Y-2.39 Z8.78 F804.632 E268.82
G1 X0.92 Y-2.21 Z8.78 F804.632 E268.869
G1 X1.69 Y-1.69 Z8.78 F804.632 E268.918
G1 X2.21 Y-0.92 Z8.78 F804.632 E268.968
G1 X2.39 Y-0.0 Z8.78 F804.632 E269.017
G1 X2.21 Y0.91 Z8.78 F804.632 E269.066
G1 X1.69 Y1.69 Z8.78 F804.632 E269.115
G1 X0.92 Y2.21 Z8.78 F804.632 E269.165
G1 X0.0 Y2.39 Z8.78 F804.632 E269.214
G1 X-0.91 Y2.21 Z8.78 F804.632 E269.263
G1 X-1.69 Y1.69 Z8.78 F804.632 E269.312
G1 X-2.21 Y0.91 Z8.78 F804.632 E269.362
G1 X-2.39 Y-0.0 Z8.78 F804.632 E269.411
G1 X-2.21 Y-0.92 Z8.78 F804.632 E269.46
G1 X-1.79 Y-1.54 Z8.78 F804.632 E269.5
G1 F1200.0
G1 E269.5
G1 F804.632
M103
(</loop>)
(<edge> outer )
;M108 R6.705
G1 X-2.08 Y-1.83 Z8.78 F4200.0
G1 F1200.0
G1 E269.5
G1 F4200.0
M101
G1 X-1.98 Y-1.98 Z8.78 F402.316 E269.509
G1 X-1.07 Y-2.59 Z8.78 F402.316 E269.567
G1 X0.0 Y-2.8 Z8.78 F402.316 E269.625
G1 X1.07 Y-2.59 Z8.78 F402.316 E269.682
G1 X1.98 Y-1.98 Z8.78 F402.316 E269.74
G1 X2.59 Y-1.07 Z8.78 F402.316 E269.798
G1 X2.8 Y-0.0 Z8.78 F402.316 E269.855
G1 X2.59 Y1.07 Z8.78 F402.316 E269.913
G1 X1.98 Y1.98 Z8.78 F402.316 E269.971
G1 X1.07 Y2.58 Z8.78 F402.316 E270.028
G1 X0.0 Y2.8 Z8.78 F402.316 E270.086
G1 X-1.07 Y2.58 Z8.78 F402.316 E270.144
G1 X-1.98 Y1.98 Z8.78 F402.316 E270.201
G1 X-2.58 Y1.07 Z8.78 F402.316 E270.259
G1 X-2.8 Y-0.0 Z8.78 F402.316 E270.317
G1 X-2.58 Y-1.07 Z8.78 F402.316 E270.374
G1 X-2.08 Y-1.83 Z8.78 F402.316 E270.422
G1 F1200.0
G1 E269.422
G1 F402.316
M103
(</edge>)
(</boundaryPerimeter>)
(<infill>)
(<infillBoundary>)
(<infillPoint> X2.208 Y-0.915 Z8.775 </infillPoint>)
(<infillPoint> X2.389 Y-0.0 Z8.775 </infillPoint>)
(<infillPoint> X2.208 Y0.914 Z8.775 </infillPoint>)
(<infillPoint> X1.69 Y1.689 Z8.775 </infillPoint>)
(<infillPoint> X0.915 Y2.207 Z8.775 </infillPoint>)
(<infillPoint> X0.0 Y2.389 Z8.775 </infillPoint>)
(<infillPoint> X-0.914 Y2.207 Z8.775 </infillPoint>)
(<infillPoint> X-1.689 Y1.689 Z8.775 </infillPoint>)
(<infillPoint> X-2.207 Y0.914 Z8.775 </infillPoint>)
(<infillPoint> X-2.389 Y-0.0 Z8.775 </infillPoint>)
(<infillPoint> X-2.207 Y-0.915 Z8.775 </infillPoint>)
(<infillPoint> X-1.689 Y-1.69 Z8.775 </infillPoint>)
(<infillPoint> X-0.914 Y-2.208 Z8.775 </infillPoint>)
(<infillPoint> X0.0 Y-2.388 Z8.775 </infillPoint>)
(<infillPoint> X0.915 Y-2.208 Z8.775 </infillPoint>)
(<infillPoint> X1.69 Y-1.69 Z8.775 </infillPoint>)
(</infillBoundary>)
;M108 R13.41
G1 X2.0 Y-0.52 Z8.78 F4200.0
G1 F1200.0
G1 E270.422
G1 F4200.0
M101
G1 X2.0 Y0.52 Z8.78 F804.632 E270.477
G1 X1.6 Y1.32 Z8.78 F804.632 E270.525
G1 X1.2 Y1.68 Z8.78 F804.632 E270.553
G1 X0.8 Y1.94 Z8.78 F804.632 E270.578
G1 X0.0 Y2.1 Z8.78 F804.632 E270.621
G1 X-0.4 Y2.02 Z8.78 F804.632 E270.643
G1 X1.6 Y-1.32 Z8.78 F804.632 E270.849
G1 X1.2 Y-1.68 Z8.78 F804.632 E270.877
G1 X0.8 Y-1.95 Z8.78 F804.632 E270.903
G1 X-0.0 Y-2.1 Z8.78 F804.632 E270.946
G1 X-0.8 Y-1.95 Z8.78 F804.632 E270.989
G1 X-1.2 Y-1.68 Z8.78 F804.632 E271.014
G1 X-1.6 Y-1.32 Z8.78 F804.632 E271.042
G1 X-2.0 Y-0.52 Z8.78 F804.632 E271.09
G1 X-2.0 Y0.52 Z8.78 F804.632 E271.145
G1 X-1.6 Y1.32 Z8.78 F804.632 E271.192
G1 X-1.2 Y1.68 Z8.78 F804.632 E271.22
G1 X-0.8 Y1.94 Z8.78 F804.632 E271.246
G1 F1200.0
G1 E270.246
G1 F804.632
M103
(</infill>)
(</nestedRing>)
(</rotation>)
;M108 R13.08
(</layer>)
(<layer> 9.045 )
(<rotation> (-1+1.22464679915e-16j) )
(<nestedRing>)
(<boundaryPerimeter>)
(<boundaryPoint> X2.773 Y-1.149 Z9.045 </boundaryPoint>)
(<boundaryPoint> X3.001 Y-0.0 Z9.045 </boundaryPoint>)
(<boundaryPoint> X2.773 Y1.148 Z9.045 </boundaryPoint>)
(<boundaryPoint> X2.123 Y2.122 Z9.045 </boundaryPoint>)
(<boundaryPoint> X1.149 Y2.772 Z9.045 </boundaryPoint>)
(<boundaryPoint> X-0.0 Y3.001 Z9.045 </boundaryPoint>)
(<boundaryPoint> X-1.148 Y2.772 Z9.045 </boundaryPoint>)
(<boundaryPoint> X-2.122 Y2.122 Z9.045 </boundaryPoint>)
(<boundaryPoint> X-2.772 Y1.148 Z9.045 </boundaryPoint>)
(<boundaryPoint> X-3.001 Y0.0 Z9.045 </boundaryPoint>)
(<boundaryPoint> X-2.772 Y-1.149 Z9.045 </boundaryPoint>)
(<boundaryPoint> X-2.122 Y-2.123 Z9.045 </boundaryPoint>)
(<boundaryPoint> X-1.148 Y-2.773 Z9.045 </boundaryPoint>)
(<boundaryPoint> X0.0 Y-3.0 Z9.045 </boundaryPoint>)
(<boundaryPoint> X1.149 Y-2.773 Z9.045 </boundaryPoint>)
(<boundaryPoint> X2.123 Y-2.123 Z9.045 </boundaryPoint>)
(<loop> outer )
G1 X-1.96 Y-1.28 Z9.05 F4200.0
G1 F1200.0
G1 E271.246
G1 F4200.0
M101
G1 X-1.69 Y-1.69 Z9.05 F784.959 E271.271
G1 X-0.91 Y-2.21 Z9.05 F784.959 E271.321
G1 X0.0 Y-2.39 Z9.05 F784.959 E271.37
G1 X0.92 Y-2.21 Z9.05 F784.959 E271.419
G1 X1.69 Y-1.69 Z9.05 F784.959 E271.468
G1 X2.21 Y-0.92 Z9.05 F784.959 E271.518
G1 X2.39 Y-0.0 Z9.05 F784.959 E271.567
G1 X2.21 Y0.91 Z9.05 F784.959 E271.616
G1 X1.69 Y1.69 Z9.05 F784.959 E271.665
G1 X0.92 Y2.21 Z9.05 F784.959 E271.715
G1 X0.0 Y2.39 Z9.05 F784.959 E271.764
G1 X-0.91 Y2.21 Z9.05 F784.959 E271.813
G1 X-1.69 Y1.69 Z9.05 F784.959 E271.862
G1 X-2.21 Y0.91 Z9.05 F784.959 E271.911
G1 X-2.39 Y-0.0 Z9.05 F784.959 E271.961
G1 X-2.21 Y-0.92 Z9.05 F784.959 E272.01
G1 X-1.96 Y-1.28 Z9.05 F784.959 E272.033
G1 F1200.0
G1 E272.033
G1 F784.959
M103
(</loop>)
(<edge> outer )
;M108 R6.541
G1 X-2.25 Y-1.57 Z9.05 F4200.0
G1 F1200.0
G1 E272.033
G1 F4200.0
M101
G1 X-1.98 Y-1.98 Z9.05 F392.48 E272.059
G1 X-1.07 Y-2.59 Z9.05 F392.48 E272.117
G1 X0.0 Y-2.8 Z9.05 F392.48 E272.174
G1 X1.07 Y-2.59 Z9.05 F392.48 E272.232
G1 X1.98 Y-1.98 Z9.05 F392.48 E272.29
G1 X2.59 Y-1.07 Z9.05 F392.48 E272.347
G1 X2.8 Y-0.0 Z9.05 F392.48 E272.405
G1 X2.59 Y1.07 Z9.05 F392.48 E272.463
G1 X1.98 Y1.98 Z9.05 F392.48 E272.52
G1 X1.07 Y2.58 Z9.05 F392.48 E272.578
G1 X0.0 Y2.8 Z9.05 F392.48 E272.636
G1 X-1.07 Y2.58 Z9.05 F392.48 E272.693
G1 X-1.98 Y1.98 Z9.05 F392.48 E272.751
G1 X-2.58 Y1.07 Z9.05 F392.48 E272.809
G1 X-2.8 Y-0.0 Z9.05 F392.48 E272.866
G1 X-2.58 Y-1.07 Z9.05 F392.48 E272.924
G1 X-2.25 Y-1.57 Z9.05 F392.48 E272.956
G1 F1200.0
G1 E271.956
G1 F392.48
M103
(</edge>)
(</boundaryPerimeter>)
(<infill>)
(<infillBoundary>)
(<infillPoint> X2.208 Y-0.915 Z9.045 </infillPoint>)
(<infillPoint> X2.389 Y-0.0 Z9.045 </infillPoint>)
(<infillPoint> X2.208 Y0.914 Z9.045 </infillPoint>)
(<infillPoint> X1.69 Y1.689 Z9.045 </infillPoint>)
(<infillPoint> X0.915 Y2.207 Z9.045 </infillPoint>)
(<infillPoint> X0.0 Y2.389 Z9.045 </infillPoint>)
(<infillPoint> X-0.914 Y2.207 Z9.045 </infillPoint>)
(<infillPoint> X-1.689 Y1.689 Z9.045 </infillPoint>)
(<infillPoint> X-2.207 Y0.914 Z9.045 </infillPoint>)
(<infillPoint> X-2.389 Y-0.0 Z9.045 </infillPoint>)
(<infillPoint> X-2.207 Y-0.915 Z9.045 </infillPoint>)
(<infillPoint> X-1.689 Y-1.69 Z9.045 </infillPoint>)
(<infillPoint> X-0.914 Y-2.208 Z9.045 </infillPoint>)
(<infillPoint> X0.0 Y-2.388 Z9.045 </infillPoint>)
(<infillPoint> X0.915 Y-2.208 Z9.045 </infillPoint>)
(<infillPoint> X1.69 Y-1.69 Z9.045 </infillPoint>)
(</infillBoundary>)
;M108 R13.08
G1 X2.02 Y-0.4 Z9.05 F4200.0
G1 F1200.0
G1 E272.956
G1 F4200.0
M101
G1 X2.1 Y-0.0 Z9.05 F784.959 E272.977
G1 X1.95 Y0.8 Z9.05 F784.959 E273.02
G1 X1.68 Y1.2 Z9.05 F784.959 E273.046
G1 X1.32 Y1.6 Z9.05 F784.959 E273.074
G1 X-1.32 Y1.6 Z9.05 F784.959 E273.214
G1 X-1.68 Y1.2 Z9.05 F784.959 E273.242
G1 X-1.94 Y0.8 Z9.05 F784.959 E273.267
G1 X-2.1 Y0.0 Z9.05 F784.959 E273.31
G1 X-1.94 Y-0.8 Z9.05 F784.959 E273.354
G1 X-1.68 Y-1.2 Z9.05 F784.959 E273.379
G1 X-1.32 Y-1.6 Z9.05 F784.959 E273.407
G1 X-0.52 Y-2.0 Z9.05 F784.959 E273.454
G1 X0.52 Y-2.0 Z9.05 F784.959 E273.509
G1 X1.32 Y-1.6 Z9.05 F784.959 E273.557
G1 X1.68 Y-1.2 Z9.05 F784.959 E273.585
G1 X1.95 Y-0.8 Z9.05 F784.959 E273.61
G1 F1200.0
G1 E272.61
G1 F784.959
M103
G1 X0.52 Y2.0 Z9.05 F4200.0
G1 F1200.0
G1 E273.61
G1 F4200.0
M101
G1 X-0.52 Y2.0 Z9.05 F784.959 E273.665
G1 F1200.0
G1 E272.665
G1 F784.959
M103
(</infill>)
(</nestedRing>)
(</rotation>)
;M108 R13.41
(</layer>)
(<layer> 9.315 )
(<rotation> (6.12323399574e-17+1j) )
(<nestedRing>)
(<boundaryPerimeter>)
(<boundaryPoint> X2.773 Y-1.149 Z9.315 </boundaryPoint>)
(<boundaryPoint> X3.001 Y-0.0 Z9.315 </boundaryPoint>)
(<boundaryPoint> X2.773 Y1.148 Z9.315 </boundaryPoint>)
(<boundaryPoint> X2.123 Y2.122 Z9.315 </boundaryPoint>)
(<boundaryPoint> X1.149 Y2.772 Z9.315 </boundaryPoint>)
(<boundaryPoint> X-0.0 Y3.001 Z9.315 </boundaryPoint>)
(<boundaryPoint> X-1.148 Y2.772 Z9.315 </boundaryPoint>)
(<boundaryPoint> X-2.122 Y2.122 Z9.315 </boundaryPoint>)
(<boundaryPoint> X-2.772 Y1.148 Z9.315 </boundaryPoint>)
(<boundaryPoint> X-3.001 Y0.0 Z9.315 </boundaryPoint>)
(<boundaryPoint> X-2.772 Y-1.149 Z9.315 </boundaryPoint>)
(<boundaryPoint> X-2.122 Y-2.123 Z9.315 </boundaryPoint>)
(<boundaryPoint> X-1.148 Y-2.773 Z9.315 </boundaryPoint>)
(<boundaryPoint> X0.0 Y-3.0 Z9.315 </boundaryPoint>)
(<boundaryPoint> X1.149 Y-2.773 Z9.315 </boundaryPoint>)
(<boundaryPoint> X2.123 Y-2.123 Z9.315 </boundaryPoint>)
(<loop> outer )
G1 X-1.69 Y-1.69 Z9.32 F4200.0
G1 F1200.0
G1 E273.665
G1 F4200.0
M101
G1 X-0.91 Y-2.21 Z9.32 F804.783 E273.714
G1 X0.0 Y-2.39 Z9.32 F804.783 E273.764
G1 X0.92 Y-2.21 Z9.32 F804.783 E273.813
G1 X1.69 Y-1.69 Z9.32 F804.783 E273.862
G1 X2.21 Y-0.92 Z9.32 F804.783 E273.911
G1 X2.39 Y-0.0 Z9.32 F804.783 E273.961
G1 X2.21 Y0.91 Z9.32 F804.783 E274.01
G1 X1.69 Y1.69 Z9.32 F804.783 E274.059
G1 X0.92 Y2.21 Z9.32 F804.783 E274.108
G1 X0.0 Y2.39 Z9.32 F804.783 E274.157
G1 X-0.91 Y2.21 Z9.32 F804.783 E274.207
G1 X-1.69 Y1.69 Z9.32 F804.783 E274.256
G1 X-2.21 Y0.91 Z9.32 F804.783 E274.305
G1 X-2.39 Y-0.0 Z9.32 F804.783 E274.354
G1 X-2.21 Y-0.92 Z9.32 F804.783 E274.404
G1 X-1.69 Y-1.69 Z9.32 F804.783 E274.453
M73 P32 (display progress)
G1 X-1.69 Y-1.69 Z9.32 F804.783 E274.453
G1 F1200.0
G1 E274.453
G1 F804.783
M103
(</loop>)
(<edge> outer )
;M108 R6.707
G1 X-1.97 Y-1.98 Z9.32 F4200.0
G1 F1200.0
G1 E274.453
G1 F4200.0
M101
G1 X-1.07 Y-2.59 Z9.32 F402.392 E274.511
G1 X0.0 Y-2.8 Z9.32 F402.392 E274.568
G1 X1.07 Y-2.59 Z9.32 F402.392 E274.626
G1 X1.98 Y-1.98 Z9.32 F402.392 E274.683
G1 X2.59 Y-1.07 Z9.32 F402.392 E274.741
G1 X2.8 Y-0.0 Z9.32 F402.392 E274.799
G1 X2.59 Y1.07 Z9.32 F402.392 E274.856
G1 X1.98 Y1.98 Z9.32 F402.392 E274.914
G1 X1.07 Y2.58 Z9.32 F402.392 E274.972
G1 X0.0 Y2.8 Z9.32 F402.392 E275.029
G1 X-1.07 Y2.58 Z9.32 F402.392 E275.087
G1 X-1.98 Y1.98 Z9.32 F402.392 E275.145
G1 X-2.58 Y1.07 Z9.32 F402.392 E275.202
G1 X-2.8 Y-0.0 Z9.32 F402.392 E275.26
G1 X-2.58 Y-1.07 Z9.32 F402.392 E275.318
G1 X-1.98 Y-1.98 Z9.32 F402.392 E275.375
G1 X-1.97 Y-1.98 Z9.32 F402.392 E275.376
G1 F1200.0
G1 E274.376
G1 F402.392
M103
(</edge>)
(</boundaryPerimeter>)
(<infill>)
(<infillBoundary>)
(<infillPoint> X2.208 Y-0.915 Z9.315 </infillPoint>)
(<infillPoint> X2.389 Y-0.0 Z9.315 </infillPoint>)
(<infillPoint> X2.208 Y0.914 Z9.315 </infillPoint>)
(<infillPoint> X1.69 Y1.689 Z9.315 </infillPoint>)
(<infillPoint> X0.915 Y2.207 Z9.315 </infillPoint>)
(<infillPoint> X0.0 Y2.389 Z9.315 </infillPoint>)
(<infillPoint> X-0.914 Y2.207 Z9.315 </infillPoint>)
(<infillPoint> X-1.689 Y1.689 Z9.315 </infillPoint>)
(<infillPoint> X-2.207 Y0.914 Z9.315 </infillPoint>)
(<infillPoint> X-2.389 Y-0.0 Z9.315 </infillPoint>)
(<infillPoint> X-2.207 Y-0.915 Z9.315 </infillPoint>)
(<infillPoint> X-1.689 Y-1.69 Z9.315 </infillPoint>)
(<infillPoint> X-0.914 Y-2.208 Z9.315 </infillPoint>)
(<infillPoint> X0.0 Y-2.388 Z9.315 </infillPoint>)
(<infillPoint> X0.915 Y-2.208 Z9.315 </infillPoint>)
(<infillPoint> X1.69 Y-1.69 Z9.315 </infillPoint>)
(</infillBoundary>)
;M108 R13.41
G1 X2.0 Y-0.52 Z9.32 F4200.0
G1 F1200.0
G1 E275.376
G1 F4200.0
M101
G1 X2.0 Y0.52 Z9.32 F804.783 E275.431
G1 X1.6 Y1.32 Z9.32 F804.783 E275.478
G1 X1.2 Y1.68 Z9.32 F804.783 E275.506
G1 X0.8 Y1.94 Z9.32 F804.783 E275.532
G1 X0.0 Y2.1 Z9.32 F804.783 E275.575
G1 X-0.4 Y2.02 Z9.32 F804.783 E275.596
G1 X1.6 Y-1.32 Z9.32 F804.783 E275.802
G1 X1.2 Y-1.68 Z9.32 F804.783 E275.831
G1 X0.8 Y-1.95 Z9.32 F804.783 E275.856
G1 X-0.0 Y-2.1 Z9.32 F804.783 E275.899
G1 X-0.8 Y-1.95 Z9.32 F804.783 E275.942
G1 X-1.2 Y-1.68 Z9.32 F804.783 E275.967
G1 X-1.6 Y-1.32 Z9.32 F804.783 E275.996
G1 X-2.0 Y-0.52 Z9.32 F804.783 E276.043
G1 X-2.0 Y0.52 Z9.32 F804.783 E276.098
G1 X-1.6 Y1.32 Z9.32 F804.783 E276.145
G1 X-1.2 Y1.68 Z9.32 F804.783 E276.174
G1 X-0.8 Y1.94 Z9.32 F804.783 E276.199
G1 F1200.0
G1 E275.199
G1 F804.783
M103
(</infill>)
(</nestedRing>)
(</rotation>)
;M108 R13.08
(</layer>)
(<layer> 9.585 )
(<rotation> (-1+1.22464679915e-16j) )
(<nestedRing>)
(<boundaryPerimeter>)
(<boundaryPoint> X2.773 Y-1.149 Z9.585 </boundaryPoint>)
(<boundaryPoint> X3.001 Y-0.0 Z9.585 </boundaryPoint>)
(<boundaryPoint> X2.773 Y1.148 Z9.585 </boundaryPoint>)
(<boundaryPoint> X2.123 Y2.122 Z9.585 </boundaryPoint>)
(<boundaryPoint> X1.149 Y2.772 Z9.585 </boundaryPoint>)
(<boundaryPoint> X-0.0 Y3.001 Z9.585 </boundaryPoint>)
(<boundaryPoint> X-1.148 Y2.772 Z9.585 </boundaryPoint>)
(<boundaryPoint> X-2.122 Y2.122 Z9.585 </boundaryPoint>)
(<boundaryPoint> X-2.772 Y1.148 Z9.585 </boundaryPoint>)
(<boundaryPoint> X-3.001 Y0.0 Z9.585 </boundaryPoint>)
(<boundaryPoint> X-2.772 Y-1.149 Z9.585 </boundaryPoint>)
(<boundaryPoint> X-2.122 Y-2.123 Z9.585 </boundaryPoint>)
(<boundaryPoint> X-1.148 Y-2.773 Z9.585 </boundaryPoint>)
(<boundaryPoint> X0.0 Y-3.0 Z9.585 </boundaryPoint>)
(<boundaryPoint> X1.149 Y-2.773 Z9.585 </boundaryPoint>)
(<boundaryPoint> X2.123 Y-2.123 Z9.585 </boundaryPoint>)
(<loop> outer )
G1 X-1.86 Y-1.44 Z9.59 F4200.0
G1 F1200.0
G1 E276.199
G1 F4200.0
M101
G1 X-1.69 Y-1.69 Z9.59 F785.096 E276.215
G1 X-0.91 Y-2.21 Z9.59 F785.096 E276.264
G1 X0.0 Y-2.39 Z9.59 F785.096 E276.313
G1 X0.92 Y-2.21 Z9.59 F785.096 E276.363
G1 X1.69 Y-1.69 Z9.59 F785.096 E276.412
G1 X2.21 Y-0.92 Z9.59 F785.096 E276.461
G1 X2.39 Y-0.0 Z9.59 F785.096 E276.51
G1 X2.21 Y0.91 Z9.59 F785.096 E276.559
G1 X1.69 Y1.69 Z9.59 F785.096 E276.609
G1 X0.92 Y2.21 Z9.59 F785.096 E276.658
G1 X0.0 Y2.39 Z9.59 F785.096 E276.707
G1 X-0.91 Y2.21 Z9.59 F785.096 E276.756
G1 X-1.69 Y1.69 Z9.59 F785.096 E276.806
G1 X-2.21 Y0.91 Z9.59 F785.096 E276.855
G1 X-2.39 Y-0.0 Z9.59 F785.096 E276.904
G1 X-2.21 Y-0.92 Z9.59 F785.096 E276.953
G1 X-1.86 Y-1.44 Z9.59 F785.096 E276.987
G1 F1200.0
G1 E276.987
G1 F785.096
M103
(</loop>)
(<edge> outer )
;M108 R6.542
G1 X-2.15 Y-1.73 Z9.59 F4200.0
G1 F1200.0
G1 E276.987
G1 F4200.0
M101
G1 X-1.98 Y-1.98 Z9.59 F392.548 E277.003
G1 X-1.07 Y-2.59 Z9.59 F392.548 E277.06
G1 X0.0 Y-2.8 Z9.59 F392.548 E277.118
G1 X1.07 Y-2.59 Z9.59 F392.548 E277.175
G1 X1.98 Y-1.98 Z9.59 F392.548 E277.233
G1 X2.59 Y-1.07 Z9.59 F392.548 E277.291
G1 X2.8 Y-0.0 Z9.59 F392.548 E277.348
G1 X2.59 Y1.07 Z9.59 F392.548 E277.406
G1 X1.98 Y1.98 Z9.59 F392.548 E277.464
G1 X1.07 Y2.58 Z9.59 F392.548 E277.521
G1 X0.0 Y2.8 Z9.59 F392.548 E277.579
G1 X-1.07 Y2.58 Z9.59 F392.548 E277.637
G1 X-1.98 Y1.98 Z9.59 F392.548 E277.694
G1 X-2.58 Y1.07 Z9.59 F392.548 E277.752
G1 X-2.8 Y-0.0 Z9.59 F392.548 E277.81
G1 X-2.58 Y-1.07 Z9.59 F392.548 E277.867
G1 X-2.15 Y-1.73 Z9.59 F392.548 E277.909
G1 F1200.0
G1 E276.909
G1 F392.548
M103
(</edge>)
(</boundaryPerimeter>)
(<infill>)
(<infillBoundary>)
(<infillPoint> X2.208 Y-0.915 Z9.585 </infillPoint>)
(<infillPoint> X2.389 Y-0.0 Z9.585 </infillPoint>)
(<infillPoint> X2.208 Y0.914 Z9.585 </infillPoint>)
(<infillPoint> X1.69 Y1.689 Z9.585 </infillPoint>)
(<infillPoint> X0.915 Y2.207 Z9.585 </infillPoint>)
(<infillPoint> X0.0 Y2.389 Z9.585 </infillPoint>)
(<infillPoint> X-0.914 Y2.207 Z9.585 </infillPoint>)
(<infillPoint> X-1.689 Y1.689 Z9.585 </infillPoint>)
[truncated: 778,526 more chars]
