# Supplementary material for: Using Voice Coils to Actuate Modular Soft Robots: Wormbot, an Example
Source: Soft Robot. 2016 Dec 1;3(4):198–204. doi: 10.1089/soro.2016.0009 (PMC5180079; doi:10.1089/soro.2016.0009)
Supplement: Supplemental data [file Supp_Data.zip › Supplemental Information/3D Printer Parts/30mm_Tripple_reel/30mm_3_reel_support.gcode]

(<format> skeinforge gcode </format>)
(<version> 12.03.14 </version>)
(<created> 14.11.11|14:10 </created>)
(<extruderInitialization>)
(<craftTypeName> extrusion </craftTypeName>)
M105
(<decimalPlacesCarried> 3 </decimalPlacesCarried>)
(<layerThickness> 0.27 </layerThickness>)
(<infillWidth> 0.4 </infillWidth>)
(<volumeFraction> 0.82 </volumeFraction>)
(<infillPerimeterOverlap> 0.3 </infillPerimeterOverlap>)
(<sharpestProduct> 0.866 </sharpestProduct>)
(<layerHeight> 0.27 </layerHeight>)
(<threadSequenceString> loops edge infill </threadSequenceString>)
(<maximumZFeedRatePerSecond> 999.0 </maximumZFeedRatePerSecond>)
(<objectFirstLayerFeedRateInfillMultiplier> 0.9 </objectFirstLayerFeedRateInfillMultiplier>)
(<operatingFeedRatePerSecond> 80.0 </operatingFeedRatePerSecond>)
(<objectFirstLayerFlowRateInfillMultiplier> 0.8 </objectFirstLayerFlowRateInfillMultiplier>)
(<operatingFlowRate> 80.0 </operatingFlowRate>)
(<orbitalFeedRatePerSecond> 0.0 </orbitalFeedRatePerSecond>)
(<travelFeedRatePerSecond> 70.0 </travelFeedRatePerSecond>)
(<edgeWidth> 0.4 </edgeWidth>)
(<perimeterWidth> 0.4 </perimeterWidth>)
(<profileName> ABS </profileName>)
(<settings>)
(<setting> alteration Activate_Alteration True </setting>)
(<setting> alteration Name_of_End_File:  </setting>)
(<setting> alteration Name_of_Start_File:  </setting>)
(<setting> alteration Remove_Redundant_Mcode True </setting>)
(<setting> alteration Replace_Variable_with_Setting True </setting>)
(<setting> comb Activate_Comb True </setting>)
(<setting> comb Running_Jump_Space_(mm): 2.0 </setting>)
(<setting> dimension Activate_Dimension True </setting>)
(<setting> dimension Absolute_Extrusion_Distance True </setting>)
(<setting> dimension Relative_Extrusion_Distance False </setting>)
(<setting> dimension Extruder_Retraction_Speed_(mm/s): 20.0 </setting>)
(<setting> dimension Filament_Diameter_(mm): 1.75 </setting>)
(<setting> dimension Filament_Packing_Density_(ratio): 0.85 </setting>)
(<setting> dimension Maximum_E_Value_before_Reset_(float): 91234.0 </setting>)
(<setting> dimension Minimum_Travel_for_Retraction_(millimeters): 1.0 </setting>)
(<setting> dimension Retract_Within_Island False </setting>)
(<setting> dimension Retraction_Distance_(millimeters): 1.0 </setting>)
(<setting> dimension Restart_Extra_Distance_(millimeters): 0.0 </setting>)
(<setting> export Activate_Export True </setting>)
(<setting> export Add_Descriptive_Extension False </setting>)
(<setting> export Add_Export_Suffix False </setting>)
(<setting> export Add_Profile_Extension False </setting>)
(<setting> export Add_Timestamp_Extension False </setting>)
(<setting> export Also_Send_Output_To:  </setting>)
(<setting> export Analyze_Gcode True </setting>)
(<setting> export Do_Not_Delete_Comments True </setting>)
(<setting> export Delete_Crafting_Comments False </setting>)
(<setting> export Delete_All_Comments False </setting>)
(<setting> export Do_Not_Change_Output True </setting>)
(<setting> export binary_16_byte False </setting>)
(<setting> export gcode_step False </setting>)
(<setting> export gcode_time_segment False </setting>)
(<setting> export gcode_small False </setting>)
(<setting> export File_Extension: gcode </setting>)
(<setting> export Name_of_Replace_File: replace.csv </setting>)
(<setting> export Save_Penultimate_Gcode False </setting>)
(<setting> fill Activate_Fill True </setting>)
(<setting> fill Diaphragm_Period_(layers): 100 </setting>)
(<setting> fill Diaphragm_Thickness_(layers): 0 </setting>)
(<setting> fill Extra_Shells_on_Alternating_Solid_Layer_(layers): 1 </setting>)
(<setting> fill Extra_Shells_on_Base_(layers): 1 </setting>)
(<setting> fill Extra_Shells_on_Sparse_Layer_(layers): 1 </setting>)
(<setting> fill Grid_Circle_Separation_over_Perimeter_Width_(ratio): 0.2 </setting>)
(<setting> fill Grid_Extra_Overlap_(ratio): 0.1 </setting>)
(<setting> fill Grid_Junction_Separation_Band_Height_(layers): 10 </setting>)
(<setting> fill Grid_Junction_Separation_over_Octogon_Radius_At_End_(ratio): 0.0 </setting>)
(<setting> fill Grid_Junction_Separation_over_Octogon_Radius_At_Middle_(ratio): 0.0 </setting>)
(<setting> fill Infill_Begin_Rotation_(degrees): 90.0 </setting>)
(<setting> fill Infill_Begin_Rotation_Repeat_(layers): 1 </setting>)
(<setting> fill Infill_Odd_Layer_Extra_Rotation_(degrees): 90.0 </setting>)
(<setting> fill Grid_Circular False </setting>)
(<setting> fill Grid_Hexagonal False </setting>)
(<setting> fill Grid_Rectangular True </setting>)
(<setting> fill Line False </setting>)
(<setting> fill Infill_Perimeter_Overlap_(ratio): 0.3 </setting>)
(<setting> fill Infill_Solidity_(ratio): 0.01 </setting>)
(<setting> fill Sharpest_Angle_(degrees): 60.0 </setting>)
(<setting> fill Solid_Surface_Thickness_(layers): 3 </setting>)
(<setting> fill Lower_Left True </setting>)
(<setting> fill Nearest False </setting>)
(<setting> fill Surrounding_Angle_(degrees): 60.0 </setting>)
(<setting> fill Infill_>_Loops_>_Perimeter False </setting>)
(<setting> fill Infill_>_Perimeter_>_Loops False </setting>)
(<setting> fill Loops_>_Infill_>_Perimeter False </setting>)
(<setting> fill Loops_>_Perimeter_>_Infill True </setting>)
(<setting> fill Perimeter_>_Infill_>_Loops False </setting>)
(<setting> fill Perimeter_>_Loops_>_Infill False </setting>)
(<setting> home Activate_Home True </setting>)
(<setting> home Name_of_Home_File: home.gcode </setting>)
(<setting> jitter Activate_Jitter True </setting>)
(<setting> jitter Jitter_Over_Perimeter_Width_(ratio): 2.0 </setting>)
(<setting> raft Activate_Raft True </setting>)
(<setting> raft Add_Raft,_Elevate_Nozzle,_Orbit: False </setting>)
(<setting> raft Base_Feed_Rate_Multiplier_(ratio): 0.75 </setting>)
(<setting> raft Base_Flow_Rate_Multiplier_(ratio): 0.6 </setting>)
(<setting> raft Base_Infill_Density_(ratio): 0.3 </setting>)
(<setting> raft Base_Layer_Thickness_over_Layer_Thickness: 2.2 </setting>)
(<setting> raft Base_Layers_(integer): 1 </setting>)
(<setting> raft Base_Nozzle_Lift_over_Base_Layer_Thickness_(ratio): 0.3 </setting>)
(<setting> raft Initial_Circling: False </setting>)
(<setting> raft Infill_Overhang_over_Extrusion_Width_(ratio): 0.1 </setting>)
(<setting> raft Interface_Feed_Rate_Multiplier_(ratio): 1.5 </setting>)
(<setting> raft Interface_Flow_Rate_Multiplier_(ratio): 0.7 </setting>)
(<setting> raft Interface_Infill_Density_(ratio): 0.4 </setting>)
(<setting> raft Interface_Layer_Thickness_over_Layer_Thickness: 1.8 </setting>)
(<setting> raft Interface_Layers_(integer): 2 </setting>)
(<setting> raft Interface_Nozzle_Lift_over_Interface_Layer_Thickness_(ratio): 0.3 </setting>)
(<setting> raft Name_of_Support_End_File: support_end.gcode </setting>)
(<setting> raft Name_of_Support_Start_File: support_start.gcode </setting>)
(<setting> raft Operating_Nozzle_Lift_over_Layer_Thickness_(ratio): 0.0 </setting>)
(<setting> raft Raft_Additional_Margin_over_Length_(%): 2.5 </setting>)
(<setting> raft Raft_Margin_(mm): 2.5 </setting>)
(<setting> raft Support_Cross_Hatch False </setting>)
(<setting> raft Support_Flow_Rate_over_Operating_Flow_Rate_(ratio): 0.7 </setting>)
(<setting> raft Support_Gap_over_Perimeter_Extrusion_Width_(ratio): 0.005 </setting>)
(<setting> raft None True </setting>)
(<setting> raft Empty_Layers_Only False </setting>)
(<setting> raft Everywhere False </setting>)
(<setting> raft Exterior_Only False </setting>)
(<setting> raft Support_Minimum_Angle_(degrees): 45.0 </setting>)
(<setting> speed Activate_Speed True </setting>)
(<setting> speed Add_Flow_Rate: True </setting>)
(<setting> speed Bridge_Feed_Rate_Multiplier_(ratio): 1.0 </setting>)
(<setting> speed Bridge_Flow_Rate_Multiplier_(ratio): 1.0 </setting>)
(<setting> speed Duty_Cyle_at_Beginning_(portion): 1.0 </setting>)
(<setting> speed Duty_Cyle_at_Ending_(portion): 0.0 </setting>)
(<setting> speed Feed_Rate_(mm/s): 80.0 </setting>)
(<setting> speed Flow_Rate_Setting_(float): 80.0 </setting>)
(<setting> speed Object_First_Layer_Feed_Rate_Infill_Multiplier_(ratio): 0.9 </setting>)
(<setting> speed Object_First_Layer_Feed_Rate_Perimeter_Multiplier_(ratio): 0.9 </setting>)
(<setting> speed Object_First_Layer_Flow_Rate_Infill_Multiplier_(ratio): 0.8 </setting>)
(<setting> speed Object_First_Layer_Flow_Rate_Perimeter_Multiplier_(ratio): 0.9 </setting>)
(<setting> speed Orbital_Feed_Rate_over_Operating_Feed_Rate_(ratio): 0.0 </setting>)
(<setting> speed Maximum_Z_Feed_Rate_(mm/s): 999.0 </setting>)
(<setting> speed Perimeter_Feed_Rate_Multiplier_(ratio): 0.5 </setting>)
(<setting> speed Perimeter_Flow_Rate_Multiplier_(ratio): 0.5 </setting>)
(<setting> speed Travel_Feed_Rate_(mm/s): 70.0 </setting>)
(</settings>)
(<timeStampPreface> 20141111_141048 </timeStampPreface>)
(<procedureName> carve </procedureName>)
(<procedureName> preface </procedureName>)
(<procedureName> inset </procedureName>)
(<procedureName> fill </procedureName>)
(<procedureName> speed </procedureName>)
(<procedureName> raft </procedureName>)
(<procedureName> jitter </procedureName>)
(<procedureName> comb </procedureName>)
(<procedureName> dimension </procedureName>)
(<procedureName> alteration </procedureName>)
(<procedureName> export </procedureName>)
(</extruderInitialization>)
(<crafting>)
;M113 S1.0
;M108 R36.0
(<layer> 0.135 )
(<rotation> (6.12323399574e-17+1j) )
(<nestedRing>)
(<boundaryPerimeter>)
(<boundaryPoint> X-0.065 Y8.935 Z0.135 </boundaryPoint>)
(<boundaryPoint> X-2.944 Y11.298 Z0.135 </boundaryPoint>)
(<boundaryPoint> X-6.229 Y13.054 Z0.135 </boundaryPoint>)
(<boundaryPoint> X-9.793 Y14.135 Z0.135 </boundaryPoint>)
(<boundaryPoint> X-13.5 Y14.501 Z0.135 </boundaryPoint>)
(<boundaryPoint> X-17.207 Y14.135 Z0.135 </boundaryPoint>)
(<boundaryPoint> X-20.771 Y13.054 Z0.135 </boundaryPoint>)
(<boundaryPoint> X-24.056 Y11.298 Z0.135 </boundaryPoint>)
(<boundaryPoint> X-26.935 Y8.935 Z0.135 </boundaryPoint>)
(<boundaryPoint> X-29.298 Y6.056 Z0.135 </boundaryPoint>)
(<boundaryPoint> X-31.054 Y2.771 Z0.135 </boundaryPoint>)
(<boundaryPoint> X-32.135 Y-0.793 Z0.135 </boundaryPoint>)
(<boundaryPoint> X-32.5 Y-4.5 Z0.135 </boundaryPoint>)
(<boundaryPoint> X-32.135 Y-8.207 Z0.135 </boundaryPoint>)
(<boundaryPoint> X-31.054 Y-11.771 Z0.135 </boundaryPoint>)
(<boundaryPoint> X-29.298 Y-15.056 Z0.135 </boundaryPoint>)
(<boundaryPoint> X-26.935 Y-17.935 Z0.135 </boundaryPoint>)
(<boundaryPoint> X-24.056 Y-20.298 Z0.135 </boundaryPoint>)
(<boundaryPoint> X-20.771 Y-22.054 Z0.135 </boundaryPoint>)
(<boundaryPoint> X-17.207 Y-23.135 Z0.135 </boundaryPoint>)
(<boundaryPoint> X-13.5 Y-23.501 Z0.135 </boundaryPoint>)
(<boundaryPoint> X-9.793 Y-23.135 Z0.135 </boundaryPoint>)
(<boundaryPoint> X-6.229 Y-22.054 Z0.135 </boundaryPoint>)
(<boundaryPoint> X-2.944 Y-20.298 Z0.135 </boundaryPoint>)
(<boundaryPoint> X-0.065 Y-17.935 Z0.135 </boundaryPoint>)
(<boundaryPoint> X2.298 Y-15.056 Z0.135 </boundaryPoint>)
(<boundaryPoint> X4.054 Y-11.771 Z0.135 </boundaryPoint>)
(<boundaryPoint> X5.135 Y-8.207 Z0.135 </boundaryPoint>)
(<boundaryPoint> X5.5 Y-4.5 Z0.135 </boundaryPoint>)
(<boundaryPoint> X5.135 Y-0.793 Z0.135 </boundaryPoint>)
(<boundaryPoint> X4.054 Y2.771 Z0.135 </boundaryPoint>)
(<boundaryPoint> X2.298 Y6.056 Z0.135 </boundaryPoint>)
(<edge> outer )
G1 X-26.8 Y-17.79 Z0.14 F4200.0
G1 F1200.0
G1 E1.0
G1 F4200.0
M101
G1 X-26.79 Y-17.79 Z0.14 F2160.0 E1.0
G1 X-23.94 Y-20.13 Z0.14 F2160.0 E1.195
G1 X-20.69 Y-21.87 Z0.14 F2160.0 E1.39
G1 X-17.17 Y-22.94 Z0.14 F2160.0 E1.584
G1 X-13.5 Y-23.3 Z0.14 F2160.0 E1.779
G1 X-9.83 Y-22.94 Z0.14 F2160.0 E1.974
G1 X-6.31 Y-21.87 Z0.14 F2160.0 E2.168
G1 X-3.06 Y-20.13 Z0.14 F2160.0 E2.363
G1 X-0.21 Y-17.79 Z0.14 F2160.0 E2.558
G1 X2.13 Y-14.94 Z0.14 F2160.0 E2.752
G1 X3.87 Y-11.69 Z0.14 F2160.0 E2.947
G1 X4.94 Y-8.17 Z0.14 F2160.0 E3.142
G1 X5.3 Y-4.5 Z0.14 F2160.0 E3.336
G1 X4.94 Y-0.83 Z0.14 F2160.0 E3.531
G1 X3.87 Y2.69 Z0.14 F2160.0 E3.726
G1 X2.13 Y5.94 Z0.14 F2160.0 E3.92
G1 X-0.21 Y8.79 Z0.14 F2160.0 E4.115
G1 X-3.06 Y11.13 Z0.14 F2160.0 E4.31
G1 X-6.31 Y12.87 Z0.14 F2160.0 E4.504
G1 X-9.83 Y13.94 Z0.14 F2160.0 E4.699
G1 X-13.5 Y14.3 Z0.14 F2160.0 E4.894
G1 X-17.17 Y13.94 Z0.14 F2160.0 E5.088
G1 X-20.69 Y12.87 Z0.14 F2160.0 E5.283
G1 X-23.94 Y11.13 Z0.14 F2160.0 E5.478
G1 X-26.79 Y8.79 Z0.14 F2160.0 E5.672
G1 X-29.13 Y5.94 Z0.14 F2160.0 E5.867
G1 X-30.87 Y2.69 Z0.14 F2160.0 E6.062
G1 X-31.94 Y-0.83 Z0.14 F2160.0 E6.256
G1 X-32.3 Y-4.5 Z0.14 F2160.0 E6.451
G1 X-31.94 Y-8.17 Z0.14 F2160.0 E6.646
G1 X-30.87 Y-11.69 Z0.14 F2160.0 E6.841
G1 X-29.13 Y-14.94 Z0.14 F2160.0 E7.035
G1 X-26.8 Y-17.79 Z0.14 F2160.0 E7.23
G1 F1200.0
G1 E7.23
G1 F2160.0
M103
(</edge>)
(</boundaryPerimeter>)
(<loop> outer )
;M108 R64.0
G1 X-26.51 Y-17.51 Z0.14 F4200.0
G1 F1200.0
G1 E7.23
G1 F4200.0
M101
G1 X-26.51 Y-17.51 Z0.14 F4320.0 E7.23
G1 X-23.72 Y-19.8 Z0.14 F4320.0 E7.399
G1 X-20.54 Y-21.5 Z0.14 F4320.0 E7.569
G1 X-17.09 Y-22.54 Z0.14 F4320.0 E7.738
G1 X-13.5 Y-22.9 Z0.14 F4320.0 E7.907
G1 X-9.91 Y-22.54 Z0.14 F4320.0 E8.077
G1 X-6.46 Y-21.5 Z0.14 F4320.0 E8.246
G1 X-3.28 Y-19.8 Z0.14 F4320.0 E8.415
G1 X-0.49 Y-17.51 Z0.14 F4320.0 E8.585
G1 X1.8 Y-14.72 Z0.14 F4320.0 E8.754
G1 X3.5 Y-11.54 Z0.14 F4320.0 E8.923
G1 X4.54 Y-8.09 Z0.14 F4320.0 E9.093
G1 X4.9 Y-4.5 Z0.14 F4320.0 E9.262
G1 X4.54 Y-0.91 Z0.14 F4320.0 E9.431
G1 X3.5 Y2.54 Z0.14 F4320.0 E9.601
G1 X1.8 Y5.72 Z0.14 F4320.0 E9.77
G1 X-0.49 Y8.51 Z0.14 F4320.0 E9.939
G1 X-3.28 Y10.8 Z0.14 F4320.0 E10.109
G1 X-6.46 Y12.5 Z0.14 F4320.0 E10.278
G1 X-9.91 Y13.54 Z0.14 F4320.0 E10.447
G1 X-13.5 Y13.9 Z0.14 F4320.0 E10.617
G1 X-17.09 Y13.54 Z0.14 F4320.0 E10.786
G1 X-20.54 Y12.5 Z0.14 F4320.0 E10.955
G1 X-23.72 Y10.8 Z0.14 F4320.0 E11.125
G1 X-26.51 Y8.51 Z0.14 F4320.0 E11.294
G1 X-28.8 Y5.72 Z0.14 F4320.0 E11.464
G1 X-30.5 Y2.54 Z0.14 F4320.0 E11.633
G1 X-31.54 Y-0.91 Z0.14 F4320.0 E11.802
G1 X-31.9 Y-4.5 Z0.14 F4320.0 E11.972
G1 X-31.54 Y-8.09 Z0.14 F4320.0 E12.141
G1 X-30.5 Y-11.54 Z0.14 F4320.0 E12.31
G1 X-28.8 Y-14.72 Z0.14 F4320.0 E12.48
G1 X-26.51 Y-17.51 Z0.14 F4320.0 E12.649
G1 F1200.0
G1 E11.649
G1 F4320.0
M103
(</loop>)
(<infill>)
(<infillBoundary>)
(<infillPoint> X-0.491 Y8.509 Z0.135 </infillPoint>)
(<infillPoint> X-3.279 Y10.797 Z0.135 </infillPoint>)
(<infillPoint> X-6.46 Y12.497 Z0.135 </infillPoint>)
(<infillPoint> X-9.911 Y13.544 Z0.135 </infillPoint>)
(<infillPoint> X-13.5 Y13.898 Z0.135 </infillPoint>)
(<infillPoint> X-17.089 Y13.544 Z0.135 </infillPoint>)
(<infillPoint> X-20.54 Y12.497 Z0.135 </infillPoint>)
(<infillPoint> X-23.721 Y10.797 Z0.135 </infillPoint>)
(<infillPoint> X-26.509 Y8.509 Z0.135 </infillPoint>)
(<infillPoint> X-28.797 Y5.721 Z0.135 </infillPoint>)
(<infillPoint> X-30.497 Y2.54 Z0.135 </infillPoint>)
(<infillPoint> X-31.544 Y-0.911 Z0.135 </infillPoint>)
(<infillPoint> X-31.897 Y-4.5 Z0.135 </infillPoint>)
(<infillPoint> X-31.544 Y-8.089 Z0.135 </infillPoint>)
(<infillPoint> X-30.497 Y-11.54 Z0.135 </infillPoint>)
(<infillPoint> X-28.797 Y-14.721 Z0.135 </infillPoint>)
(<infillPoint> X-26.509 Y-17.509 Z0.135 </infillPoint>)
(<infillPoint> X-23.721 Y-19.797 Z0.135 </infillPoint>)
(<infillPoint> X-20.54 Y-21.497 Z0.135 </infillPoint>)
(<infillPoint> X-17.089 Y-22.544 Z0.135 </infillPoint>)
(<infillPoint> X-13.5 Y-22.898 Z0.135 </infillPoint>)
(<infillPoint> X-9.911 Y-22.544 Z0.135 </infillPoint>)
(<infillPoint> X-6.46 Y-21.497 Z0.135 </infillPoint>)
(<infillPoint> X-3.279 Y-19.797 Z0.135 </infillPoint>)
(<infillPoint> X-0.491 Y-17.509 Z0.135 </infillPoint>)
(<infillPoint> X1.797 Y-14.721 Z0.135 </infillPoint>)
(<infillPoint> X3.497 Y-11.54 Z0.135 </infillPoint>)
(<infillPoint> X4.544 Y-8.089 Z0.135 </infillPoint>)
(<infillPoint> X4.897 Y-4.5 Z0.135 </infillPoint>)
(<infillPoint> X4.544 Y-0.911 Z0.135 </infillPoint>)
(<infillPoint> X3.497 Y2.54 Z0.135 </infillPoint>)
(<infillPoint> X1.797 Y5.721 Z0.135 </infillPoint>)
(</infillBoundary>)
G1 X-0.4 Y-16.96 Z0.14 F4200.0
G1 F1200.0
G1 E12.649
G1 F4200.0
M101
G1 X-0.4 Y7.96 Z0.14 F4320.0 E13.818
G1 X-0.8 Y8.4 Z0.14 F4320.0 E13.846
G1 X-0.8 Y-17.4 Z0.14 F4320.0 E15.058
G1 X-1.2 Y-17.73 Z0.14 F4320.0 E15.082
G1 X-1.2 Y8.73 Z0.14 F4320.0 E16.324
G1 X-1.6 Y9.06 Z0.14 F4320.0 E16.349
G1 X-1.6 Y-18.06 Z0.14 F4320.0 E17.622
G1 X-2.0 Y-18.39 Z0.14 F4320.0 E17.646
G1 X-2.0 Y9.39 Z0.14 F4320.0 E18.95
G1 X-2.4 Y9.71 Z0.14 F4320.0 E18.974
G1 X-2.4 Y-18.71 Z0.14 F4320.0 E20.309
G1 X-2.8 Y-19.04 Z0.14 F4320.0 E20.333
G1 X-2.8 Y10.04 Z0.14 F4320.0 E21.699
G1 X-3.2 Y10.37 Z0.14 F4320.0 E21.723
G1 X-3.2 Y-19.37 Z0.14 F4320.0 E23.12
G1 X-3.6 Y-19.65 Z0.14 F4320.0 E23.143
G1 X-3.6 Y10.65 Z0.14 F4320.0 E24.566
G1 X-4.0 Y10.87 Z0.14 F4320.0 E24.587
G1 X-4.0 Y-19.86 Z0.14 F4320.0 E26.03
G1 X-4.4 Y-20.08 Z0.14 F4320.0 E26.051
G1 X-4.4 Y11.08 Z0.14 F4320.0 E27.514
G1 X-4.8 Y11.29 Z0.14 F4320.0 E27.535
G1 X-4.8 Y-20.29 Z0.14 F4320.0 E29.018
G1 X-5.2 Y-20.51 Z0.14 F4320.0 E29.04
G1 X-5.2 Y11.51 Z0.14 F4320.0 E30.543
G1 X-5.6 Y11.72 Z0.14 F4320.0 E30.564
G1 X-5.6 Y-20.72 Z0.14 F4320.0 E32.087
G1 X-6.0 Y-20.93 Z0.14 F4320.0 E32.109
G1 X-6.0 Y11.93 Z0.14 F4320.0 E33.652
G1 X-6.4 Y12.15 Z0.14 F4320.0 E33.673
G1 X-6.4 Y-21.15 Z0.14 F4320.0 E35.237
G1 X-6.8 Y-21.31 Z0.14 F4320.0 E35.257
G1 X-6.8 Y12.31 Z0.14 F4320.0 E36.835
G1 X-7.2 Y12.43 Z0.14 F4320.0 E36.855
G1 X-7.2 Y-21.43 Z0.14 F4320.0 E38.445
G1 X-7.6 Y-21.55 Z0.14 F4320.0 E38.464
G1 X-7.6 Y12.55 Z0.14 F4320.0 E40.066
G1 X-8.0 Y12.67 Z0.14 F4320.0 E40.085
G1 X-8.0 Y-21.67 Z0.14 F4320.0 E41.698
G1 X-8.4 Y-21.79 Z0.14 F4320.0 E41.718
G1 X-8.4 Y12.79 Z0.14 F4320.0 E43.342
G1 X-8.8 Y12.91 Z0.14 F4320.0 E43.361
G1 X-8.8 Y-21.91 Z0.14 F4320.0 E44.997
G1 X-9.2 Y-22.04 Z0.14 F4320.0 E45.016
G1 X-9.2 Y13.04 Z0.14 F4320.0 E46.663
G1 X-9.6 Y13.16 Z0.14 F4320.0 E46.683
G1 X-9.6 Y-22.16 Z0.14 F4320.0 E48.341
G1 X-10.0 Y-22.27 Z0.14 F4320.0 E48.36
G1 X-10.0 Y13.27 Z0.14 F4320.0 E50.029
G1 X-10.4 Y13.31 Z0.14 F4320.0 E50.048
G1 X-10.4 Y-22.31 Z0.14 F4320.0 E51.721
G1 X-10.8 Y-22.35 Z0.14 F4320.0 E51.74
G1 X-10.8 Y13.35 Z0.14 F4320.0 E53.416
G1 X-11.2 Y13.39 Z0.14 F4320.0 E53.435
G1 X-11.2 Y-22.39 Z0.14 F4320.0 E55.115
G1 X-11.6 Y-22.43 Z0.14 F4320.0 E55.134
G1 X-11.6 Y13.43 Z0.14 F4320.0 E56.817
G1 X-12.0 Y13.47 Z0.14 F4320.0 E56.836
G1 X-12.0 Y-22.47 Z0.14 F4320.0 E58.524
G1 X-12.4 Y-22.51 Z0.14 F4320.0 E58.543
G1 X-12.4 Y13.51 Z0.14 F4320.0 E60.234
G1 X-12.8 Y13.55 Z0.14 F4320.0 E60.253
G1 X-12.8 Y-22.55 Z0.14 F4320.0 E61.948
G1 X-13.2 Y-22.59 Z0.14 F4320.0 E61.967
G1 X-13.2 Y13.59 Z0.14 F4320.0 E63.665
G1 X-13.6 Y13.61 Z0.14 F4320.0 E63.684
G1 X-13.6 Y-22.61 Z0.14 F4320.0 E65.384
G1 X-14.0 Y-22.57 Z0.14 F4320.0 E65.403
G1 X-14.0 Y13.57 Z0.14 F4320.0 E67.1
G1 X-14.4 Y13.53 Z0.14 F4320.0 E67.119
G1 X-14.4 Y-22.53 Z0.14 F4320.0 E68.812
G1 X-14.8 Y-22.49 Z0.14 F4320.0 E68.831
G1 X-14.8 Y13.49 Z0.14 F4320.0 E70.52
G1 X-15.2 Y13.45 Z0.14 F4320.0 E70.539
G1 X-15.2 Y-22.45 Z0.14 F4320.0 E72.224
G1 X-15.6 Y-22.41 Z0.14 F4320.0 E72.243
G1 X-15.6 Y13.41 Z0.14 F4320.0 E73.925
G1 X-16.0 Y13.37 Z0.14 F4320.0 E73.944
G1 X-16.0 Y-22.37 Z0.14 F4320.0 E75.622
G1 X-16.4 Y-22.33 Z0.14 F4320.0 E75.641
G1 X-16.4 Y13.33 Z0.14 F4320.0 E77.316
G1 X-16.8 Y13.29 Z0.14 F4320.0 E77.334
G1 X-16.8 Y-22.29 Z0.14 F4320.0 E79.005
G1 X-17.2 Y-22.22 Z0.14 F4320.0 E79.024
G1 X-17.2 Y13.22 Z0.14 F4320.0 E80.688
G1 X-17.6 Y13.1 Z0.14 F4320.0 E80.708
G1 X-17.6 Y-22.1 Z0.14 F4320.0 E82.36
G1 X-18.0 Y-21.98 Z0.14 F4320.0 E82.38
G1 X-18.0 Y12.98 Z0.14 F4320.0 E84.021
G1 X-18.4 Y12.85 Z0.14 F4320.0 E84.041
G1 X-18.4 Y-21.85 Z0.14 F4320.0 E85.67
G1 X-18.8 Y-21.73 Z0.14 F4320.0 E85.69
G1 X-18.8 Y12.73 Z0.14 F4320.0 E87.308
G1 X-19.2 Y12.61 Z0.14 F4320.0 E87.328
G1 X-19.2 Y-21.61 Z0.14 F4320.0 E88.935
G1 X-19.6 Y-21.49 Z0.14 F4320.0 E88.954
G1 X-19.6 Y12.49 Z0.14 F4320.0 E90.55
G1 X-20.0 Y12.37 Z0.14 F4320.0 E90.57
G1 X-20.0 Y-21.37 Z0.14 F4320.0 E92.154
G1 X-20.4 Y-21.25 Z0.14 F4320.0 E92.173
G1 X-20.4 Y12.25 Z0.14 F4320.0 E93.746
G1 X-20.8 Y12.04 Z0.14 F4320.0 E93.767
G1 X-20.8 Y-21.04 Z0.14 F4320.0 E95.321
G1 X-21.2 Y-20.83 Z0.14 F4320.0 E95.342
G1 X-21.2 Y11.83 Z0.14 F4320.0 E96.875
G1 X-21.6 Y11.61 Z0.14 F4320.0 E96.896
G1 X-21.6 Y-20.61 Z0.14 F4320.0 E98.41
G1 X-22.0 Y-20.4 Z0.14 F4320.0 E98.431
G1 X-22.0 Y11.4 Z0.14 F4320.0 E99.924
G1 X-22.4 Y11.19 Z0.14 F4320.0 E99.945
G1 X-22.4 Y-20.18 Z0.14 F4320.0 E101.418
G1 X-22.8 Y-19.97 Z0.14 F4320.0 E101.44
G1 X-22.8 Y10.97 Z0.14 F4320.0 E102.893
G1 X-23.2 Y10.76 Z0.14 F4320.0 E102.914
G1 X-23.2 Y-19.76 Z0.14 F4320.0 E104.347
G1 X-23.6 Y-19.53 Z0.14 F4320.0 E104.368
G1 X-23.6 Y10.53 Z0.14 F4320.0 E105.78
G1 X-24.0 Y10.21 Z0.14 F4320.0 E105.804
G1 X-24.0 Y-19.21 Z0.14 F4320.0 E107.185
G1 X-24.4 Y-18.88 Z0.14 F4320.0 E107.21
G1 X-24.4 Y9.88 Z0.14 F4320.0 E108.56
G1 X-24.8 Y9.55 Z0.14 F4320.0 E108.584
G1 X-24.8 Y-18.55 Z0.14 F4320.0 E109.904
G1 X-25.2 Y-18.22 Z0.14 F4320.0 E109.928
G1 X-25.2 Y9.22 Z0.14 F4320.0 E111.216
G1 X-25.6 Y8.89 Z0.14 F4320.0 E111.241
G1 X-25.6 Y-17.89 Z0.14 F4320.0 E112.498
G1 X-26.0 Y-17.56 Z0.14 F4320.0 E112.523
G1 X-26.0 Y8.56 Z0.14 F4320.0 E113.75
G1 X-26.4 Y8.2 Z0.14 F4320.0 E113.775
G1 X-26.4 Y-17.2 Z0.14 F4320.0 E114.968
G1 X-26.8 Y-16.71 Z0.14 F4320.0 E114.997
G1 X-26.8 Y7.71 Z0.14 F4320.0 E116.144
G1 X-27.2 Y7.23 Z0.14 F4320.0 E116.174
G1 X-27.2 Y-16.23 Z0.14 F4320.0 E117.275
G1 X-27.6 Y-15.74 Z0.14 F4320.0 E117.304
G1 X-27.6 Y6.74 Z0.14 F4320.0 E118.36
G1 X-28.0 Y6.25 Z0.14 F4320.0 E118.389
G1 X-28.0 Y-15.25 Z0.14 F4320.0 E119.399
G1 X-28.4 Y-14.76 Z0.14 F4320.0 E119.429
G1 X-28.4 Y5.76 Z0.14 F4320.0 E120.392
G1 X-28.8 Y5.12 Z0.14 F4320.0 E120.428
G1 X-28.8 Y-14.12 Z0.14 F4320.0 E121.331
G1 F1200.0
G1 E121.331
G1 F4320.0
M103
G1 X-29.2 Y-13.37 Z0.14 F4200.0
G1 F1200.0
G1 E121.331
G1 F4200.0
M101
G1 X-29.2 Y4.37 Z0.14 F4320.0 E122.165
G1 F1200.0
G1 E122.165
G1 F4320.0
M103
G1 X-29.6 Y3.62 Z0.14 F4200.0
G1 F1200.0
G1 E122.165
G1 F4200.0
M101
G1 X-29.6 Y-12.62 Z0.14 F4320.0 E122.928
G1 F1200.0
G1 E122.928
G1 F4320.0
M103
G1 X-30.0 Y-11.88 Z0.14 F4200.0
G1 F1200.0
G1 E122.928
G1 F4200.0
M101
G1 X-30.0 Y2.88 Z0.14 F4320.0 E123.62
G1 F1200.0
G1 E123.561
G1 F4320.0
M103
G1 X-30.4 Y1.9 Z0.14 F4200.0
G1 F1200.0
G1 E123.62
G1 F4200.0
M101
G1 X-30.4 Y-10.9 Z0.14 F4320.0 E124.221
G1 F1200.0
G1 E123.843
G1 F4320.0
M103
G1 X-30.8 Y-9.58 Z0.14 F4200.0
G1 F1200.0
G1 E124.221
G1 F4200.0
M101
G1 X-30.8 Y0.58 Z0.14 F4320.0 E124.698
G1 F1200.0
G1 E124.319
G1 F4320.0
M103
G1 X-31.2 Y-0.74 Z0.14 F4200.0
G1 F1200.0
G1 E124.698
G1 F4200.0
M101
G1 X-31.2 Y-8.26 Z0.14 F4320.0 E125.051
G1 F1200.0
G1 E124.051
G1 F4320.0
M103
G1 X-31.6 Y-4.66 Z0.14 F4200.0
G1 F1200.0
G1 E125.051
G1 F4200.0
M101
G1 X-31.6 Y-4.34 Z0.14 F4320.0 E125.066
G1 F1200.0
G1 E124.066
G1 F4320.0
M103
G1 X-0.0 Y-16.47 Z0.14 F4200.0
G1 F1200.0
G1 E125.066
G1 F4200.0
M101
G1 X0.0 Y7.47 Z0.14 F4320.0 E126.19
G1 X0.4 Y6.98 Z0.14 F4320.0 E126.219
G1 X0.4 Y-15.98 Z0.14 F4320.0 E127.297
G1 X0.8 Y-15.49 Z0.14 F4320.0 E127.327
G1 X0.8 Y6.49 Z0.14 F4320.0 E128.359
G1 X1.2 Y6.01 Z0.14 F4320.0 E128.389
G1 X1.2 Y-15.01 Z0.14 F4320.0 E129.376
G1 X1.6 Y-14.5 Z0.14 F4320.0 E129.406
G1 X1.6 Y5.5 Z0.14 F4320.0 E130.345
G1 F1200.0
G1 E130.345
G1 F4320.0
M103
G1 X2.0 Y4.75 Z0.14 F4200.0
G1 F1200.0
G1 E130.345
G1 F4200.0
M101
G1 X2.0 Y-13.75 Z0.14 F4320.0 E131.213
G1 F1200.0
G1 E131.213
G1 F4320.0
M103
G1 X2.4 Y-13.0 Z0.14 F4200.0
G1 F1200.0
G1 E131.213
G1 F4200.0
M101
G1 X2.4 Y4.0 Z0.14 F4320.0 E132.011
G1 F1200.0
G1 E132.011
G1 F4320.0
M103
G1 X2.8 Y3.25 Z0.14 F4200.0
G1 F1200.0
G1 E132.011
G1 F4200.0
M101
G1 X2.8 Y-12.25 Z0.14 F4320.0 E132.739
G1 F1200.0
G1 E132.739
G1 F4320.0
M103
G1 X3.2 Y-11.5 Z0.14 F4200.0
G1 F1200.0
G1 E132.739
G1 F4200.0
M101
G1 X3.2 Y2.5 Z0.14 F4320.0 E133.397
G1 F1200.0
G1 E133.069
G1 F4320.0
M103
G1 X3.6 Y1.24 Z0.14 F4200.0
G1 F1200.0
G1 E133.397
G1 F4200.0
M101
G1 X3.6 Y-10.24 Z0.14 F4320.0 E133.935
G1 F1200.0
G1 E133.557
G1 F4320.0
M103
G1 X4.0 Y-8.92 Z0.14 F4200.0
G1 F1200.0
G1 E133.935
G1 F4200.0
M101
G1 X4.0 Y-0.08 Z0.14 F4320.0 E134.35
G1 F1200.0
G1 E133.35
G1 F4320.0
M103
G1 X4.4 Y-2.31 Z0.14 F4200.0
G1 F1200.0
G1 E134.35
G1 F4200.0
M101
G1 X4.4 Y-6.69 Z0.14 F4320.0 E134.556
G1 F1200.0
G1 E133.556
G1 F4320.0
M103
(</infill>)
(</nestedRing>)
(</rotation>)
(</layer>)
;M108 R80.0
(<layer> 0.405 )
(<rotation> (-1+1.22464679915e-16j) )
(<nestedRing>)
(<boundaryPerimeter>)
(<boundaryPoint> X-0.065 Y8.935 Z0.405 </boundaryPoint>)
(<boundaryPoint> X-2.944 Y11.298 Z0.405 </boundaryPoint>)
(<boundaryPoint> X-6.229 Y13.054 Z0.405 </boundaryPoint>)
(<boundaryPoint> X-9.793 Y14.135 Z0.405 </boundaryPoint>)
(<boundaryPoint> X-13.5 Y14.501 Z0.405 </boundaryPoint>)
(<boundaryPoint> X-17.207 Y14.135 Z0.405 </boundaryPoint>)
(<boundaryPoint> X-20.771 Y13.054 Z0.405 </boundaryPoint>)
(<boundaryPoint> X-24.056 Y11.298 Z0.405 </boundaryPoint>)
(<boundaryPoint> X-26.935 Y8.935 Z0.405 </boundaryPoint>)
(<boundaryPoint> X-29.298 Y6.056 Z0.405 </boundaryPoint>)
(<boundaryPoint> X-31.054 Y2.771 Z0.405 </boundaryPoint>)
(<boundaryPoint> X-32.135 Y-0.793 Z0.405 </boundaryPoint>)
(<boundaryPoint> X-32.5 Y-4.5 Z0.405 </boundaryPoint>)
(<boundaryPoint> X-32.135 Y-8.207 Z0.405 </boundaryPoint>)
(<boundaryPoint> X-31.054 Y-11.771 Z0.405 </boundaryPoint>)
(<boundaryPoint> X-29.298 Y-15.056 Z0.405 </boundaryPoint>)
(<boundaryPoint> X-26.935 Y-17.935 Z0.405 </boundaryPoint>)
(<boundaryPoint> X-24.056 Y-20.298 Z0.405 </boundaryPoint>)
(<boundaryPoint> X-20.771 Y-22.054 Z0.405 </boundaryPoint>)
(<boundaryPoint> X-17.207 Y-23.135 Z0.405 </boundaryPoint>)
(<boundaryPoint> X-13.5 Y-23.501 Z0.405 </boundaryPoint>)
(<boundaryPoint> X-9.793 Y-23.135 Z0.405 </boundaryPoint>)
(<boundaryPoint> X-6.229 Y-22.054 Z0.405 </boundaryPoint>)
(<boundaryPoint> X-2.944 Y-20.298 Z0.405 </boundaryPoint>)
(<boundaryPoint> X-0.065 Y-17.935 Z0.405 </boundaryPoint>)
(<boundaryPoint> X2.298 Y-15.056 Z0.405 </boundaryPoint>)
(<boundaryPoint> X4.054 Y-11.771 Z0.405 </boundaryPoint>)
(<boundaryPoint> X5.135 Y-8.207 Z0.405 </boundaryPoint>)
(<boundaryPoint> X5.5 Y-4.5 Z0.405 </boundaryPoint>)
(<boundaryPoint> X5.135 Y-0.793 Z0.405 </boundaryPoint>)
(<boundaryPoint> X4.054 Y2.771 Z0.405 </boundaryPoint>)
(<boundaryPoint> X2.298 Y6.056 Z0.405 </boundaryPoint>)
(<loop> outer )
G1 X-26.71 Y-17.27 Z0.41 F4200.0
G1 F1200.0
G1 E134.556
G1 F4200.0
M101
G1 X-26.51 Y-17.51 Z0.41 F4800.0 E134.573
G1 X-23.72 Y-19.8 Z0.41 F4800.0 E134.763
G1 X-20.54 Y-21.5 Z0.41 F4800.0 E134.954
G1 X-17.09 Y-22.54 Z0.41 F4800.0 E135.144
G1 X-13.5 Y-22.9 Z0.41 F4800.0 E135.335
G1 X-9.91 Y-22.54 Z0.41 F4800.0 E135.525
G1 X-6.46 Y-21.5 Z0.41 F4800.0 E135.716
G1 X-3.28 Y-19.8 Z0.41 F4800.0 E135.906
G1 X-0.49 Y-17.51 Z0.41 F4800.0 E136.097
G1 X1.8 Y-14.72 Z0.41 F4800.0 E136.287
G1 X3.5 Y-11.54 Z0.41 F4800.0 E136.478
G1 X4.54 Y-8.09 Z0.41 F4800.0 E136.668
G1 X4.9 Y-4.5 Z0.41 F4800.0 E136.859
G1 X4.54 Y-0.91 Z0.41 F4800.0 E137.049
G1 X3.5 Y2.54 Z0.41 F4800.0 E137.24
G1 X1.8 Y5.72 Z0.41 F4800.0 E137.43
G1 X-0.49 Y8.51 Z0.41 F4800.0 E137.621
G1 X-3.28 Y10.8 Z0.41 F4800.0 E137.811
G1 X-6.46 Y12.5 Z0.41 F4800.0 E138.002
G1 X-9.91 Y13.54 Z0.41 F4800.0 E138.192
G1 X-13.5 Y13.9 Z0.41 F4800.0 E138.383
G1 X-17.09 Y13.54 Z0.41 F4800.0 E138.573
G1 X-20.54 Y12.5 Z0.41 F4800.0 E138.764
G1 X-23.72 Y10.8 Z0.41 F4800.0 E138.954
G1 X-26.51 Y8.51 Z0.41 F4800.0 E139.145
G1 X-28.8 Y5.72 Z0.41 F4800.0 E139.335
G1 X-30.5 Y2.54 Z0.41 F4800.0 E139.526
G1 X-31.54 Y-0.91 Z0.41 F4800.0 E139.716
G1 X-31.9 Y-4.5 Z0.41 F4800.0 E139.907
G1 X-31.54 Y-8.09 Z0.41 F4800.0 E140.097
G1 X-30.5 Y-11.54 Z0.41 F4800.0 E140.288
G1 X-28.8 Y-14.72 Z0.41 F4800.0 E140.478
G1 X-26.71 Y-17.27 Z0.41 F4800.0 E140.653
G1 F1200.0
G1 E140.653
G1 F4800.0
M103
(</loop>)
(<edge> outer )
;M108 R40.0
G1 X-26.99 Y-17.55 Z0.41 F4200.0
G1 F1200.0
G1 E140.653
G1 F4200.0
M101
G1 X-26.79 Y-17.79 Z0.41 F2400.0 E140.669
G1 X-23.94 Y-20.13 Z0.41 F2400.0 E140.864
G1 X-20.69 Y-21.87 Z0.41 F2400.0 E141.058
G1 X-17.17 Y-22.94 Z0.41 F2400.0 E141.253
G1 X-13.5 Y-23.3 Z0.41 F2400.0 E141.448
G1 X-9.83 Y-22.94 Z0.41 F2400.0 E141.642
G1 X-6.31 Y-21.87 Z0.41 F2400.0 E141.837
G1 X-3.06 Y-20.13 Z0.41 F2400.0 E142.032
G1 X-0.21 Y-17.79 Z0.41 F2400.0 E142.226
G1 X2.13 Y-14.94 Z0.41 F2400.0 E142.421
G1 X3.87 Y-11.69 Z0.41 F2400.0 E142.616
G1 X4.94 Y-8.17 Z0.41 F2400.0 E142.81
G1 X5.3 Y-4.5 Z0.41 F2400.0 E143.005
G1 X4.94 Y-0.83 Z0.41 F2400.0 E143.2
G1 X3.87 Y2.69 Z0.41 F2400.0 E143.394
G1 X2.13 Y5.94 Z0.41 F2400.0 E143.589
G1 X-0.21 Y8.79 Z0.41 F2400.0 E143.784
G1 X-3.06 Y11.13 Z0.41 F2400.0 E143.978
G1 X-6.31 Y12.87 Z0.41 F2400.0 E144.173
G1 X-9.83 Y13.94 Z0.41 F2400.0 E144.368
G1 X-13.5 Y14.3 Z0.41 F2400.0 E144.562
G1 X-17.17 Y13.94 Z0.41 F2400.0 E144.757
G1 X-20.69 Y12.87 Z0.41 F2400.0 E144.952
G1 X-23.94 Y11.13 Z0.41 F2400.0 E145.146
G1 X-26.79 Y8.79 Z0.41 F2400.0 E145.341
G1 X-29.13 Y5.94 Z0.41 F2400.0 E145.536
G1 X-30.87 Y2.69 Z0.41 F2400.0 E145.731
G1 X-31.94 Y-0.83 Z0.41 F2400.0 E145.925
G1 X-32.3 Y-4.5 Z0.41 F2400.0 E146.12
G1 X-31.94 Y-8.17 Z0.41 F2400.0 E146.315
G1 X-30.87 Y-11.69 Z0.41 F2400.0 E146.509
G1 X-29.13 Y-14.94 Z0.41 F2400.0 E146.704
G1 X-26.99 Y-17.55 Z0.41 F2400.0 E146.882
G1 F1200.0
G1 E145.882
G1 F2400.0
M103
(</edge>)
(</boundaryPerimeter>)
(<infill>)
(<infillBoundary>)
(<infillPoint> X-0.491 Y8.509 Z0.405 </infillPoint>)
(<infillPoint> X-3.279 Y10.797 Z0.405 </infillPoint>)
(<infillPoint> X-6.46 Y12.497 Z0.405 </infillPoint>)
(<infillPoint> X-9.911 Y13.544 Z0.405 </infillPoint>)
(<infillPoint> X-13.5 Y13.898 Z0.405 </infillPoint>)
(<infillPoint> X-17.089 Y13.544 Z0.405 </infillPoint>)
(<infillPoint> X-20.54 Y12.497 Z0.405 </infillPoint>)
(<infillPoint> X-23.721 Y10.797 Z0.405 </infillPoint>)
(<infillPoint> X-26.509 Y8.509 Z0.405 </infillPoint>)
(<infillPoint> X-28.797 Y5.721 Z0.405 </infillPoint>)
(<infillPoint> X-30.497 Y2.54 Z0.405 </infillPoint>)
(<infillPoint> X-31.544 Y-0.911 Z0.405 </infillPoint>)
(<infillPoint> X-31.897 Y-4.5 Z0.405 </infillPoint>)
(<infillPoint> X-31.544 Y-8.089 Z0.405 </infillPoint>)
(<infillPoint> X-30.497 Y-11.54 Z0.405 </infillPoint>)
(<infillPoint> X-28.797 Y-14.721 Z0.405 </infillPoint>)
(<infillPoint> X-26.509 Y-17.509 Z0.405 </infillPoint>)
(<infillPoint> X-23.721 Y-19.797 Z0.405 </infillPoint>)
(<infillPoint> X-20.54 Y-21.497 Z0.405 </infillPoint>)
(<infillPoint> X-17.089 Y-22.544 Z0.405 </infillPoint>)
(<infillPoint> X-13.5 Y-22.898 Z0.405 </infillPoint>)
(<infillPoint> X-9.911 Y-22.544 Z0.405 </infillPoint>)
(<infillPoint> X-6.46 Y-21.497 Z0.405 </infillPoint>)
(<infillPoint> X-3.279 Y-19.797 Z0.405 </infillPoint>)
(<infillPoint> X-0.491 Y-17.509 Z0.405 </infillPoint>)
(<infillPoint> X1.797 Y-14.721 Z0.405 </infillPoint>)
(<infillPoint> X3.497 Y-11.54 Z0.405 </infillPoint>)
(<infillPoint> X4.544 Y-8.089 Z0.405 </infillPoint>)
(<infillPoint> X4.897 Y-4.5 Z0.405 </infillPoint>)
(<infillPoint> X4.544 Y-0.911 Z0.405 </infillPoint>)
(<infillPoint> X3.497 Y2.54 Z0.405 </infillPoint>)
(<infillPoint> X1.797 Y5.721 Z0.405 </infillPoint>)
(</infillBoundary>)
;M108 R80.0
G1 X-4.25 Y-20.0 Z0.41 F4200.0
G1 F1200.0
G1 E146.882
G1 F4200.0
M101
G1 X-22.75 Y-20.0 Z0.41 F4800.0 E147.859
G1 F1200.0
G1 E147.859
G1 F4800.0
M103
G1 X-22.0 Y-20.4 Z0.41 F4200.0
G1 F1200.0
G1 E147.859
G1 F4200.0
M101
G1 X-5.0 Y-20.4 Z0.41 F4800.0 E148.757
G1 F1200.0
G1 E148.757
G1 F4800.0
M103
G1 X-5.75 Y-20.8 Z0.41 F4200.0
G1 F1200.0
G1 E148.757
G1 F4200.0
M101
G1 X-21.25 Y-20.8 Z0.41 F4800.0 E149.576
G1 F1200.0
G1 E149.576
G1 F4800.0
M103
G1 X-20.5 Y-21.2 Z0.41 F4200.0
G1 F1200.0
G1 E149.576
G1 F4200.0
M101
G1 X-6.5 Y-21.2 Z0.41 F4800.0 E150.316
G1 F1200.0
G1 E149.988
G1 F4800.0
M103
G1 X-7.76 Y-21.6 Z0.41 F4200.0
G1 F1200.0
G1 E150.316
G1 F4200.0
M101
G1 X-19.24 Y-21.6 Z0.41 F4800.0 E150.922
G1 F1200.0
G1 E150.543
G1 F4800.0
M103
G1 X-17.92 Y-22.0 Z0.41 F4200.0
G1 F1200.0
G1 E150.922
G1 F4200.0
M101
G1 X-9.08 Y-22.0 Z0.41 F4800.0 E151.388
G1 F1200.0
G1 E150.388
G1 F4800.0
M103
G1 X-11.31 Y-22.4 Z0.41 F4200.0
G1 F1200.0
G1 E151.388
G1 F4200.0
M101
G1 X-15.7 Y-22.4 Z0.41 F4800.0 E151.62
G1 F1200.0
G1 E150.62
G1 F4800.0
M103
G1 X-31.1 Y-0.4 Z0.41 F4200.0
G1 F1200.0
G1 E151.62
G1 F4200.0
M101
G1 X4.1 Y-0.4 Z0.41 F4800.0 E153.479
G1 X4.22 Y-0.8 Z0.41 F4800.0 E153.501
G1 X-31.22 Y-0.8 Z0.41 F4800.0 E155.373
G1 X-31.29 Y-1.2 Z0.41 F4800.0 E155.395
G1 X4.29 Y-1.2 Z0.41 F4800.0 E157.274
G1 X4.33 Y-1.6 Z0.41 F4800.0 E157.295
G1 X-31.33 Y-1.6 Z0.41 F4800.0 E159.179
G1 X-31.37 Y-2.0 Z0.41 F4800.0 E159.2
G1 X4.37 Y-2.0 Z0.41 F4800.0 E161.088
G1 X4.41 Y-2.4 Z0.41 F4800.0 E161.11
G1 X-31.41 Y-2.4 Z0.41 F4800.0 E163.002
G1 X-31.45 Y-2.8 Z0.41 F4800.0 E163.023
G1 X4.45 Y-2.8 Z0.41 F4800.0 E164.919
G1 X4.49 Y-3.2 Z0.41 F4800.0 E164.94
G1 X-31.49 Y-3.2 Z0.41 F4800.0 E166.841
G1 X-31.53 Y-3.6 Z0.41 F4800.0 E166.862
G1 X4.53 Y-3.6 Z0.41 F4800.0 E168.767
G1 X4.57 Y-4.0 Z0.41 F4800.0 E168.788
G1 X-31.57 Y-4.0 Z0.41 F4800.0 E170.697
G1 X-31.61 Y-4.4 Z0.41 F4800.0 E170.718
G1 X4.61 Y-4.4 Z0.41 F4800.0 E172.631
G1 X4.59 Y-4.8 Z0.41 F4800.0 E172.652
G1 X-31.59 Y-4.8 Z0.41 F4800.0 E174.563
G1 X-31.55 Y-5.2 Z0.41 F4800.0 E174.584
G1 X4.55 Y-5.2 Z0.41 F4800.0 E176.491
G1 X4.51 Y-5.6 Z0.41 F4800.0 E176.512
G1 X-31.51 Y-5.6 Z0.41 F4800.0 E178.414
G1 X-31.47 Y-6.0 Z0.41 F4800.0 E178.435
G1 X4.47 Y-6.0 Z0.41 F4800.0 E180.334
G1 X4.43 Y-6.4 Z0.41 F4800.0 E180.355
G1 X-31.43 Y-6.4 Z0.41 F4800.0 E182.249
G1 X-31.39 Y-6.8 Z0.41 F4800.0 E182.27
G1 X4.39 Y-6.8 Z0.41 F4800.0 E184.16
G1 X4.35 Y-7.2 Z0.41 F4800.0 E184.182
G1 X-31.35 Y-7.2 Z0.41 F4800.0 E186.067
G1 X-31.31 Y-7.6 Z0.41 F4800.0 E186.089
G1 X4.31 Y-7.6 Z0.41 F4800.0 E187.97
G1 X4.27 Y-8.0 Z0.41 F4800.0 E187.992
G1 X-31.27 Y-8.0 Z0.41 F4800.0 E189.869
G1 X-31.16 Y-8.4 Z0.41 F4800.0 E189.891
G1 X4.16 Y-8.4 Z0.41 F4800.0 E191.757
G1 X4.04 Y-8.8 Z0.41 F4800.0 E191.779
G1 X-31.04 Y-8.8 Z0.41 F4800.0 E193.631
G1 X-30.91 Y-9.2 Z0.41 F4800.0 E193.653
G1 X3.91 Y-9.2 Z0.41 F4800.0 E195.493
G1 X3.79 Y-9.6 Z0.41 F4800.0 E195.515
G1 X-30.79 Y-9.6 Z0.41 F4800.0 E197.342
G1 X-30.67 Y-10.0 Z0.41 F4800.0 E197.364
G1 X3.67 Y-10.0 Z0.41 F4800.0 E199.179
G1 X3.55 Y-10.4 Z0.41 F4800.0 E199.201
G1 X-30.55 Y-10.4 Z0.41 F4800.0 E201.002
G1 X-30.43 Y-10.8 Z0.41 F4800.0 E201.024
G1 X3.43 Y-10.8 Z0.41 F4800.0 E202.813
G1 X3.31 Y-11.2 Z0.41 F4800.0 E202.835
G1 X-30.31 Y-11.2 Z0.41 F4800.0 E204.61
G1 X-30.15 Y-11.6 Z0.41 F4800.0 E204.633
G1 X3.15 Y-11.6 Z0.41 F4800.0 E206.392
G1 X2.93 Y-12.0 Z0.41 F4800.0 E206.416
G1 X-29.93 Y-12.0 Z0.41 F4800.0 E208.152
G1 X-29.72 Y-12.4 Z0.41 F4800.0 E208.176
G1 X2.72 Y-12.4 Z0.41 F4800.0 E209.89
G1 X2.51 Y-12.8 Z0.41 F4800.0 E209.914
G1 X-29.51 Y-12.8 Z0.41 F4800.0 E211.605
G1 X-29.29 Y-13.2 Z0.41 F4800.0 E211.629
G1 X2.29 Y-13.2 Z0.41 F4800.0 E213.297
G1 X2.08 Y-13.6 Z0.41 F4800.0 E213.321
G1 X-29.08 Y-13.6 Z0.41 F4800.0 E214.967
G1 X-28.87 Y-14.0 Z0.41 F4800.0 E214.991
G1 X1.87 Y-14.0 Z0.41 F4800.0 E216.614
G1 X1.65 Y-14.4 Z0.41 F4800.0 E216.638
G1 X-28.65 Y-14.4 Z0.41 F4800.0 E218.239
G1 X-28.37 Y-14.8 Z0.41 F4800.0 E218.265
G1 X1.37 Y-14.8 Z0.41 F4800.0 E219.836
G1 X1.04 Y-15.2 Z0.41 F4800.0 E219.863
G1 X-28.04 Y-15.2 Z0.41 F4800.0 E221.399
G1 X-27.71 Y-15.6 Z0.41 F4800.0 E221.427
G1 X0.71 Y-15.6 Z0.41 F4800.0 E222.928
G1 X0.39 Y-16.0 Z0.41 F4800.0 E222.956
G1 X-27.39 Y-16.0 Z0.41 F4800.0 E224.423
G1 X-27.06 Y-16.4 Z0.41 F4800.0 E224.45
G1 X0.06 Y-16.4 Z0.41 F4800.0 E225.882
G1 X-0.27 Y-16.8 Z0.41 F4800.0 E225.909
G1 X-26.73 Y-16.8 Z0.41 F4800.0 E227.307
G1 X-26.4 Y-17.2 Z0.41 F4800.0 E227.334
G1 X-0.6 Y-17.2 Z0.41 F4800.0 E228.697
G1 X-1.04 Y-17.6 Z0.41 F4800.0 E228.729
G1 X-25.96 Y-17.6 Z0.41 F4800.0 E230.045
G1 X-25.47 Y-18.0 Z0.41 F4800.0 E230.078
G1 X-1.53 Y-18.0 Z0.41 F4800.0 E231.343
G1 X-2.02 Y-18.4 Z0.41 F4800.0 E231.376
G1 X-24.98 Y-18.4 Z0.41 F4800.0 E232.589
G1 X-24.49 Y-18.8 Z0.41 F4800.0 E232.622
G1 X-2.51 Y-18.8 Z0.41 F4800.0 E233.784
G1 X-2.99 Y-19.2 Z0.41 F4800.0 E233.817
G1 X-24.01 Y-19.2 Z0.41 F4800.0 E234.927
G1 X-23.5 Y-19.6 Z0.41 F4800.0 E234.961
G1 X-3.51 Y-19.6 Z0.41 F4800.0 E236.017
G1 F1200.0
G1 E235.017
G1 F4800.0
M103
G1 X3.98 Y-0.0 Z0.41 F4200.0
G1 F1200.0
G1 E236.017
G1 F4200.0
M101
G1 X-30.98 Y0.0 Z0.41 F4800.0 E237.864
G1 X-30.85 Y0.4 Z0.41 F4800.0 E237.886
G1 X3.85 Y0.4 Z0.41 F4800.0 E239.719
G1 X3.73 Y0.8 Z0.41 F4800.0 E239.741
G1 X-30.73 Y0.8 Z0.41 F4800.0 E241.562
G1 X-30.61 Y1.2 Z0.41 F4800.0 E241.584
G1 X3.61 Y1.2 Z0.41 F4800.0 E243.392
G1 X3.49 Y1.6 Z0.41 F4800.0 E243.414
G1 X-30.49 Y1.6 Z0.41 F4800.0 E245.209
G1 X-30.37 Y2.0 Z0.41 F4800.0 E245.231
G1 X3.37 Y2.0 Z0.41 F4800.0 E247.013
G1 X3.25 Y2.4 Z0.41 F4800.0 E247.035
G1 X-30.25 Y2.4 Z0.41 F4800.0 E248.804
G1 X-30.04 Y2.8 Z0.41 F4800.0 E248.828
G1 X3.04 Y2.8 Z0.41 F4800.0 E250.576
G1 X2.83 Y3.2 Z0.41 F4800.0 E250.6
G1 X-29.83 Y3.2 Z0.41 F4800.0 E252.324
G1 X-29.61 Y3.6 Z0.41 F4800.0 E252.348
G1 X2.61 Y3.6 Z0.41 F4800.0 E254.051
G1 X2.4 Y4.0 Z0.41 F4800.0 E254.075
G1 X-29.4 Y4.0 Z0.41 F4800.0 E255.754
G1 X-29.19 Y4.4 Z0.41 F4800.0 E255.778
G1 X2.19 Y4.4 Z0.41 F4800.0 E257.436
G1 X1.97 Y4.8 Z0.41 F4800.0 E257.459
G1 X-28.97 Y4.8 Z0.41 F4800.0 E259.094
G1 X-28.76 Y5.2 Z0.41 F4800.0 E259.118
G1 X1.76 Y5.2 Z0.41 F4800.0 E260.73
G1 X1.53 Y5.6 Z0.41 F4800.0 E260.754
G1 X-28.53 Y5.6 Z0.41 F4800.0 E262.343
G1 X-28.21 Y6.0 Z0.41 F4800.0 E262.37
G1 X1.21 Y6.0 Z0.41 F4800.0 E263.924
G1 X0.88 Y6.4 Z0.41 F4800.0 E263.951
G1 X-27.88 Y6.4 Z0.41 F4800.0 E265.47
G1 X-27.55 Y6.8 Z0.41 F4800.0 E265.497
G1 X0.55 Y6.8 Z0.41 F4800.0 E266.982
G1 X0.22 Y7.2 Z0.41 F4800.0 E267.009
G1 X-27.22 Y7.2 Z0.41 F4800.0 E268.458
G1 X-26.89 Y7.6 Z0.41 F4800.0 E268.486
G1 X-0.11 Y7.6 Z0.41 F4800.0 E269.901
G1 X-0.44 Y8.0 Z0.41 F4800.0 E269.928
G1 X-26.56 Y8.0 Z0.41 F4800.0 E271.308
G1 X-26.2 Y8.4 Z0.41 F4800.0 E271.337
G1 X-0.8 Y8.4 Z0.41 F4800.0 E272.679
G1 X-1.29 Y8.8 Z0.41 F4800.0 E272.712
G1 X-25.71 Y8.8 Z0.41 F4800.0 E274.002
G1 X-25.23 Y9.2 Z0.41 F4800.0 E274.035
G1 X-1.78 Y9.2 Z0.41 F4800.0 E275.274
G1 X-2.26 Y9.6 Z0.41 F4800.0 E275.307
G1 X-24.74 Y9.6 Z0.41 F4800.0 E276.495
G1 X-24.25 Y10.0 Z0.41 F4800.0 E276.528
G1 X-2.75 Y10.0 Z0.41 F4800.0 E277.664
G1 X-3.24 Y10.4 Z0.41 F4800.0 E277.697
G1 X-23.76 Y10.4 Z0.41 F4800.0 E278.781
G1 X-23.12 Y10.8 Z0.41 F4800.0 E278.821
G1 X-3.88 Y10.8 Z0.41 F4800.0 E279.838
G1 F1200.0
G1 E279.838
G1 F4800.0
M103
G1 X-4.63 Y11.2 Z0.41 F4200.0
G1 F1200.0
G1 E279.838
G1 F4200.0
M101
G1 X-22.37 Y11.2 Z0.41 F4800.0 E280.775
G1 F1200.0
G1 E280.775
G1 F4800.0
M103
G1 X-21.62 Y11.6 Z0.41 F4200.0
G1 F1200.0
G1 E280.775
G1 F4200.0
M101
G1 X-5.38 Y11.6 Z0.41 F4800.0 E281.633
G1 F1200.0
G1 E281.633
G1 F4800.0
M103
G1 X-6.12 Y12.0 Z0.41 F4200.0
G1 F1200.0
G1 E281.633
G1 F4200.0
M101
G1 X-20.88 Y12.0 Z0.41 F4800.0 E282.413
G1 F1200.0
G1 E282.353
G1 F4800.0
M103
G1 X-19.9 Y12.4 Z0.41 F4200.0
G1 F1200.0
G1 E282.413
G1 F4200.0
M101
G1 X-7.11 Y12.4 Z0.41 F4800.0 E283.088
G1 F1200.0
G1 E282.711
G1 F4800.0
M103
G1 X-8.42 Y12.8 Z0.41 F4200.0
G1 F1200.0
G1 E283.088
G1 F4200.0
M101
G1 X-18.58 Y12.8 Z0.41 F4800.0 E283.625
G1 F1200.0
G1 E283.246
G1 F4800.0
M103
G1 X-17.26 Y13.2 Z0.41 F4200.0
G1 F1200.0
G1 E283.625
G1 F4200.0
M101
G1 X-9.74 Y13.2 Z0.41 F4800.0 E284.022
G1 F1200.0
G1 E283.022
G1 F4800.0
M103
G1 X-13.33 Y13.6 Z0.41 F4200.0
G1 F1200.0
G1 E284.022
G1 F4200.0
M101
G1 X-13.67 Y13.6 Z0.41 F4800.0 E284.04
G1 F1200.0
G1 E283.04
G1 F4800.0
M103
(</infill>)
(</nestedRing>)
(</rotation>)
(</layer>)
(<operatingLayerEnd> </operatingLayerEnd>)
(<layer> 0.675 )
(<rotation> (6.12323399574e-17+1j) )
(<nestedRing>)
(<boundaryPerimeter>)
(<boundaryPoint> X-0.065 Y8.935 Z0.675 </boundaryPoint>)
(<boundaryPoint> X-2.944 Y11.298 Z0.675 </boundaryPoint>)
(<boundaryPoint> X-6.229 Y13.054 Z0.675 </boundaryPoint>)
(<boundaryPoint> X-9.793 Y14.135 Z0.675 </boundaryPoint>)
(<boundaryPoint> X-13.5 Y14.501 Z0.675 </boundaryPoint>)
(<boundaryPoint> X-17.207 Y14.135 Z0.675 </boundaryPoint>)
(<boundaryPoint> X-20.771 Y13.054 Z0.675 </boundaryPoint>)
(<boundaryPoint> X-24.056 Y11.298 Z0.675 </boundaryPoint>)
(<boundaryPoint> X-26.935 Y8.935 Z0.675 </boundaryPoint>)
(<boundaryPoint> X-29.298 Y6.056 Z0.675 </boundaryPoint>)
(<boundaryPoint> X-31.054 Y2.771 Z0.675 </boundaryPoint>)
(<boundaryPoint> X-32.135 Y-0.793 Z0.675 </boundaryPoint>)
(<boundaryPoint> X-32.5 Y-4.5 Z0.675 </boundaryPoint>)
(<boundaryPoint> X-32.135 Y-8.207 Z0.675 </boundaryPoint>)
(<boundaryPoint> X-31.054 Y-11.771 Z0.675 </boundaryPoint>)
(<boundaryPoint> X-29.298 Y-15.056 Z0.675 </boundaryPoint>)
(<boundaryPoint> X-26.935 Y-17.935 Z0.675 </boundaryPoint>)
(<boundaryPoint> X-24.056 Y-20.298 Z0.675 </boundaryPoint>)
(<boundaryPoint> X-20.771 Y-22.054 Z0.675 </boundaryPoint>)
(<boundaryPoint> X-17.207 Y-23.135 Z0.675 </boundaryPoint>)
(<boundaryPoint> X-13.5 Y-23.501 Z0.675 </boundaryPoint>)
(<boundaryPoint> X-9.793 Y-23.135 Z0.675 </boundaryPoint>)
(<boundaryPoint> X-6.229 Y-22.054 Z0.675 </boundaryPoint>)
(<boundaryPoint> X-2.944 Y-20.298 Z0.675 </boundaryPoint>)
(<boundaryPoint> X-0.065 Y-17.935 Z0.675 </boundaryPoint>)
(<boundaryPoint> X2.298 Y-15.056 Z0.675 </boundaryPoint>)
(<boundaryPoint> X4.054 Y-11.771 Z0.675 </boundaryPoint>)
(<boundaryPoint> X5.135 Y-8.207 Z0.675 </boundaryPoint>)
(<boundaryPoint> X5.5 Y-4.5 Z0.675 </boundaryPoint>)
(<boundaryPoint> X5.135 Y-0.793 Z0.675 </boundaryPoint>)
(<boundaryPoint> X4.054 Y2.771 Z0.675 </boundaryPoint>)
(<boundaryPoint> X2.298 Y6.056 Z0.675 </boundaryPoint>)
(<loop> outer )
G1 X-26.37 Y-17.63 Z0.68 F4200.0
G1 F1200.0
G1 E284.04
G1 F4200.0
M101
G1 X-23.72 Y-19.8 Z0.68 F4800.0 E284.22
G1 X-20.54 Y-21.5 Z0.68 F4800.0 E284.411
G1 X-17.09 Y-22.54 Z0.68 F4800.0 E284.602
G1 X-13.5 Y-22.9 Z0.68 F4800.0 E284.792
G1 X-9.91 Y-22.54 Z0.68 F4800.0 E284.983
G1 X-6.46 Y-21.5 Z0.68 F4800.0 E285.173
G1 X-3.28 Y-19.8 Z0.68 F4800.0 E285.364
G1 X-0.49 Y-17.51 Z0.68 F4800.0 E285.554
G1 X1.8 Y-14.72 Z0.68 F4800.0 E285.745
G1 X3.5 Y-11.54 Z0.68 F4800.0 E285.935
G1 X4.54 Y-8.09 Z0.68 F4800.0 E286.126
G1 X4.9 Y-4.5 Z0.68 F4800.0 E286.316
G1 X4.54 Y-0.91 Z0.68 F4800.0 E286.507
G1 X3.5 Y2.54 Z0.68 F4800.0 E286.697
G1 X1.8 Y5.72 Z0.68 F4800.0 E286.888
G1 X-0.49 Y8.51 Z0.68 F4800.0 E287.078
G1 X-3.28 Y10.8 Z0.68 F4800.0 E287.269
G1 X-6.46 Y12.5 Z0.68 F4800.0 E287.459
G1 X-9.91 Y13.54 Z0.68 F4800.0 E287.65
G1 X-13.5 Y13.9 Z0.68 F4800.0 E287.84
G1 X-17.09 Y13.54 Z0.68 F4800.0 E288.031
G1 X-20.54 Y12.5 Z0.68 F4800.0 E288.221
G1 X-23.72 Y10.8 Z0.68 F4800.0 E288.412
G1 X-26.51 Y8.51 Z0.68 F4800.0 E288.602
G1 X-28.8 Y5.72 Z0.68 F4800.0 E288.793
G1 X-30.5 Y2.54 Z0.68 F4800.0 E288.983
G1 X-31.54 Y-0.91 Z0.68 F4800.0 E289.174
G1 X-31.9 Y-4.5 Z0.68 F4800.0 E289.364
G1 X-31.54 Y-8.09 Z0.68 F4800.0 E289.555
G1 X-30.5 Y-11.54 Z0.68 F4800.0 E289.745
G1 X-28.8 Y-14.72 Z0.68 F4800.0 E289.936
G1 X-26.51 Y-17.51 Z0.68 F4800.0 E290.126
G1 X-26.37 Y-17.63 Z0.68 F4800.0 E290.136
G1 F1200.0
G1 E290.136
G1 F4800.0
M103
(</loop>)
(<edge> outer )
;M108 R40.0
G1 X-26.65 Y-17.91 Z0.68 F4200.0
G1 F1200.0
G1 E290.136
G1 F4200.0
M101
G1 X-23.94 Y-20.13 Z0.68 F2400.0 E290.321
G1 X-20.69 Y-21.87 Z0.68 F2400.0 E290.516
G1 X-17.17 Y-22.94 Z0.68 F2400.0 E290.71
G1 X-13.5 Y-23.3 Z0.68 F2400.0 E290.905
G1 X-9.83 Y-22.94 Z0.68 F2400.0 E291.1
G1 X-6.31 Y-21.87 Z0.68 F2400.0 E291.294
G1 X-3.06 Y-20.13 Z0.68 F2400.0 E291.489
G1 X-0.21 Y-17.79 Z0.68 F2400.0 E291.684
G1 X2.13 Y-14.94 Z0.68 F2400.0 E291.879
G1 X3.87 Y-11.69 Z0.68 F2400.0 E292.073
G1 X4.94 Y-8.17 Z0.68 F2400.0 E292.268
G1 X5.3 Y-4.5 Z0.68 F2400.0 E292.463
G1 X4.94 Y-0.83 Z0.68 F2400.0 E292.657
G1 X3.87 Y2.69 Z0.68 F2400.0 E292.852
G1 X2.13 Y5.94 Z0.68 F2400.0 E293.047
G1 X-0.21 Y8.79 Z0.68 F2400.0 E293.241
G1 X-3.06 Y11.13 Z0.68 F2400.0 E293.436
G1 X-6.31 Y12.87 Z0.68 F2400.0 E293.631
G1 X-9.83 Y13.94 Z0.68 F2400.0 E293.825
G1 X-13.5 Y14.3 Z0.68 F2400.0 E294.02
G1 X-17.17 Y13.94 Z0.68 F2400.0 E294.215
G1 X-20.69 Y12.87 Z0.68 F2400.0 E294.409
G1 X-23.94 Y11.13 Z0.68 F2400.0 E294.604
G1 X-26.79 Y8.79 Z0.68 F2400.0 E294.799
G1 X-29.13 Y5.94 Z0.68 F2400.0 E294.993
G1 X-30.87 Y2.69 Z0.68 F2400.0 E295.188
G1 X-31.94 Y-0.83 Z0.68 F2400.0 E295.383
G1 X-32.3 Y-4.5 Z0.68 F2400.0 E295.577
G1 X-31.94 Y-8.17 Z0.68 F2400.0 E295.772
G1 X-30.87 Y-11.69 Z0.68 F2400.0 E295.967
G1 X-29.13 Y-14.94 Z0.68 F2400.0 E296.161
G1 X-26.79 Y-17.79 Z0.68 F2400.0 E296.356
G1 X-26.65 Y-17.91 Z0.68 F2400.0 E296.366
G1 F1200.0
G1 E295.366
G1 F2400.0
M103
(</edge>)
(</boundaryPerimeter>)
(<infill>)
(<infillBoundary>)
(<infillPoint> X-0.491 Y8.509 Z0.675 </infillPoint>)
(<infillPoint> X-3.279 Y10.797 Z0.675 </infillPoint>)
(<infillPoint> X-6.46 Y12.497 Z0.675 </infillPoint>)
(<infillPoint> X-9.911 Y13.544 Z0.675 </infillPoint>)
(<infillPoint> X-13.5 Y13.898 Z0.675 </infillPoint>)
(<infillPoint> X-17.089 Y13.544 Z0.675 </infillPoint>)
(<infillPoint> X-20.54 Y12.497 Z0.675 </infillPoint>)
(<infillPoint> X-23.721 Y10.797 Z0.675 </infillPoint>)
(<infillPoint> X-26.509 Y8.509 Z0.675 </infillPoint>)
(<infillPoint> X-28.797 Y5.721 Z0.675 </infillPoint>)
(<infillPoint> X-30.497 Y2.54 Z0.675 </infillPoint>)
(<infillPoint> X-31.544 Y-0.911 Z0.675 </infillPoint>)
(<infillPoint> X-31.897 Y-4.5 Z0.675 </infillPoint>)
(<infillPoint> X-31.544 Y-8.089 Z0.675 </infillPoint>)
(<infillPoint> X-30.497 Y-11.54 Z0.675 </infillPoint>)
(<infillPoint> X-28.797 Y-14.721 Z0.675 </infillPoint>)
(<infillPoint> X-26.509 Y-17.509 Z0.675 </infillPoint>)
(<infillPoint> X-23.721 Y-19.797 Z0.675 </infillPoint>)
(<infillPoint> X-20.54 Y-21.497 Z0.675 </infillPoint>)
(<infillPoint> X-17.089 Y-22.544 Z0.675 </infillPoint>)
(<infillPoint> X-13.5 Y-22.898 Z0.675 </infillPoint>)
(<infillPoint> X-9.911 Y-22.544 Z0.675 </infillPoint>)
(<infillPoint> X-6.46 Y-21.497 Z0.675 </infillPoint>)
(<infillPoint> X-3.279 Y-19.797 Z0.675 </infillPoint>)
(<infillPoint> X-0.491 Y-17.509 Z0.675 </infillPoint>)
(<infillPoint> X1.797 Y-14.721 Z0.675 </infillPoint>)
(<infillPoint> X3.497 Y-11.54 Z0.675 </infillPoint>)
(<infillPoint> X4.544 Y-8.089 Z0.675 </infillPoint>)
(<infillPoint> X4.897 Y-4.5 Z0.675 </infillPoint>)
(<infillPoint> X4.544 Y-0.911 Z0.675 </infillPoint>)
(<infillPoint> X3.497 Y2.54 Z0.675 </infillPoint>)
(<infillPoint> X1.797 Y5.721 Z0.675 </infillPoint>)
(</infillBoundary>)
;M108 R80.0
G1 X-0.4 Y-16.96 Z0.68 F4200.0
G1 F1200.0
G1 E296.366
G1 F4200.0
M101
G1 X-0.4 Y7.96 Z0.68 F4800.0 E297.682
G1 X-0.8 Y8.4 Z0.68 F4800.0 E297.713
G1 X-0.8 Y-17.4 Z0.68 F4800.0 E299.076
G1 X-1.2 Y-17.73 Z0.68 F4800.0 E299.103
G1 X-1.2 Y8.73 Z0.68 F4800.0 E300.501
G1 X-1.6 Y9.06 Z0.68 F4800.0 E300.528
G1 X-1.6 Y-18.06 Z0.68 F4800.0 E301.961
G1 X-2.0 Y-18.39 Z0.68 F4800.0 E301.988
G1 X-2.0 Y9.39 Z0.68 F4800.0 E303.455
G1 X-2.4 Y9.71 Z0.68 F4800.0 E303.482
G1 X-2.4 Y-18.71 Z0.68 F4800.0 E304.984
G1 X-2.8 Y-19.04 Z0.68 F4800.0 E305.011
G1 X-2.8 Y10.04 Z0.68 F4800.0 E306.547
G1 X-3.2 Y10.37 Z0.68 F4800.0 E306.575
G1 X-3.2 Y-19.37 Z0.68 F4800.0 E308.146
G1 X-3.6 Y-19.65 Z0.68 F4800.0 E308.172
G1 X-3.6 Y10.65 Z0.68 F4800.0 E309.772
G1 X-4.0 Y10.87 Z0.68 F4800.0 E309.796
G1 X-4.0 Y-19.86 Z0.68 F4800.0 E311.419
G1 X-4.4 Y-20.08 Z0.68 F4800.0 E311.443
G1 X-4.4 Y11.08 Z0.68 F4800.0 E313.089
G1 X-4.8 Y11.29 Z0.68 F4800.0 E313.113
G1 X-4.8 Y-20.29 Z0.68 F4800.0 E314.782
G1 X-5.2 Y-20.51 Z0.68 F4800.0 E314.806
G1 X-5.2 Y11.51 Z0.68 F4800.0 E316.497
G1 X-5.6 Y11.72 Z0.68 F4800.0 E316.521
G1 X-5.6 Y-20.72 Z0.68 F4800.0 E318.234
G1 X-6.0 Y-20.93 Z0.68 F4800.0 E318.258
G1 X-6.0 Y11.93 Z0.68 F4800.0 E319.994
G1 X-6.4 Y12.15 Z0.68 F4800.0 E320.018
G1 X-6.4 Y-21.15 Z0.68 F4800.0 E321.777
G1 X-6.8 Y-21.31 Z0.68 F4800.0 E321.8
G1 X-6.8 Y12.31 Z0.68 F4800.0 E323.576
G1 X-7.2 Y12.43 Z0.68 F4800.0 E323.598
G1 X-7.2 Y-21.43 Z0.68 F4800.0 E325.386
G1 X-7.6 Y-21.55 Z0.68 F4800.0 E325.408
G1 X-7.6 Y12.55 Z0.68 F4800.0 E327.21
G1 X-8.0 Y12.67 Z0.68 F4800.0 E327.232
G1 X-8.0 Y-21.67 Z0.68 F4800.0 E329.046
G1 X-8.4 Y-21.79 Z0.68 F4800.0 E329.068
G1 X-8.4 Y12.79 Z0.68 F4800.0 E330.895
G1 X-8.8 Y12.91 Z0.68 F4800.0 E330.917
G1 X-8.8 Y-21.91 Z0.68 F4800.0 E332.757
G1 X-9.2 Y-22.04 Z0.68 F4800.0 E332.779
G1 X-9.2 Y13.04 Z0.68 F4800.0 E334.632
G1 X-9.6 Y13.16 Z0.68 F4800.0 E334.654
G1 X-9.6 Y-22.16 Z0.68 F4800.0 E336.519
G1 X-10.0 Y-22.27 Z0.68 F4800.0 E336.541
G1 X-10.0 Y13.27 Z0.68 F4800.0 E338.419
G1 X-10.4 Y13.31 Z0.68 F4800.0 E338.44
G1 X-10.4 Y-22.31 Z0.68 F4800.0 E340.322
G1 X-10.8 Y-22.35 Z0.68 F4800.0 E340.343
G1 X-10.8 Y13.35 Z0.68 F4800.0 E342.229
G1 X-11.2 Y13.39 Z0.68 F4800.0 E342.25
G1 X-11.2 Y-22.39 Z0.68 F4800.0 E344.14
G1 X-11.6 Y-22.43 Z0.68 F4800.0 E344.161
G1 X-11.6 Y13.43 Z0.68 F4800.0 E346.056
G1 X-12.0 Y13.47 Z0.68 F4800.0 E346.077
G1 X-12.0 Y-22.47 Z0.68 F4800.0 E347.975
G1 X-12.4 Y-22.51 Z0.68 F4800.0 E347.997
G1 X-12.4 Y13.51 Z0.68 F4800.0 E349.899
G1 X-12.8 Y13.55 Z0.68 F4800.0 E349.92
G1 X-12.8 Y-22.55 Z0.68 F4800.0 E351.827
G1 X-13.2 Y-22.59 Z0.68 F4800.0 E351.848
G1 X-13.2 Y13.59 Z0.68 F4800.0 E353.759
G1 X-13.6 Y13.61 Z0.68 F4800.0 E353.78
G1 X-13.6 Y-22.61 Z0.68 F4800.0 E355.693
G1 X-14.0 Y-22.57 Z0.68 F4800.0 E355.715
G1 X-14.0 Y13.57 Z0.68 F4800.0 E357.623
G1 X-14.4 Y13.53 Z0.68 F4800.0 E357.645
G1 X-14.4 Y-22.53 Z0.68 F4800.0 E359.549
G1 X-14.8 Y-22.49 Z0.68 F4800.0 E359.57
G1 X-14.8 Y13.49 Z0.68 F4800.0 E361.471
G1 X-15.2 Y13.45 Z0.68 F4800.0 E361.492
G1 X-15.2 Y-22.45 Z0.68 F4800.0 E363.388
G1 X-15.6 Y-22.41 Z0.68 F4800.0 E363.41
G1 X-15.6 Y13.41 Z0.68 F4800.0 E365.302
G1 X-16.0 Y13.37 Z0.68 F4800.0 E365.323
G1 X-16.0 Y-22.37 Z0.68 F4800.0 E367.211
G1 X-16.4 Y-22.33 Z0.68 F4800.0 E367.232
G1 X-16.4 Y13.33 Z0.68 F4800.0 E369.116
G1 X-16.8 Y13.29 Z0.68 F4800.0 E369.137
G1 X-16.8 Y-22.29 Z0.68 F4800.0 E371.017
G1 X-17.2 Y-22.22 Z0.68 F4800.0 E371.038
G1 X-17.2 Y13.22 Z0.68 F4800.0 E372.91
G1 X-17.6 Y13.1 Z0.68 F4800.0 E372.932
G1 X-17.6 Y-22.1 Z0.68 F4800.0 E374.791
G1 X-18.0 Y-21.98 Z0.68 F4800.0 E374.813
G1 X-18.0 Y12.98 Z0.68 F4800.0 E376.66
G1 X-18.4 Y12.85 Z0.68 F4800.0 E376.682
G1 X-18.4 Y-21.85 Z0.68 F4800.0 E378.515
G1 X-18.8 Y-21.73 Z0.68 F4800.0 E378.537
G1 X-18.8 Y12.73 Z0.68 F4800.0 E380.358
G1 X-19.2 Y12.61 Z0.68 F4800.0 E380.38
G1 X-19.2 Y-21.61 Z0.68 F4800.0 E382.188
G1 X-19.6 Y-21.49 Z0.68 F4800.0 E382.21
G1 X-19.6 Y12.49 Z0.68 F4800.0 E384.005
G1 X-20.0 Y12.37 Z0.68 F4800.0 E384.027
G1 X-20.0 Y-21.37 Z0.68 F4800.0 E385.809
G1 X-20.4 Y-21.25 Z0.68 F4800.0 E385.831
G1 X-20.4 Y12.25 Z0.68 F4800.0 E387.6
G1 X-20.8 Y12.04 Z0.68 F4800.0 E387.624
G1 X-20.8 Y-21.04 Z0.68 F4800.0 E389.372
G1 X-21.2 Y-20.83 Z0.68 F4800.0 E389.396
G1 X-21.2 Y11.83 Z0.68 F4800.0 E391.12
G1 X-21.6 Y11.61 Z0.68 F4800.0 E391.144
G1 X-21.6 Y-20.61 Z0.68 F4800.0 E392.847
G1 X-22.0 Y-20.4 Z0.68 F4800.0 E392.871
G1 X-22.0 Y11.4 Z0.68 F4800.0 E394.55
G1 X-22.4 Y11.19 Z0.68 F4800.0 E394.574
G1 X-22.4 Y-20.18 Z0.68 F4800.0 E396.232
G1 X-22.8 Y-19.97 Z0.68 F4800.0 E396.255
G1 X-22.8 Y10.97 Z0.68 F4800.0 E397.89
G1 X-23.2 Y10.76 Z0.68 F4800.0 E397.914
G1 X-23.2 Y-19.76 Z0.68 F4800.0 E399.526
G1 X-23.6 Y-19.53 Z0.68 F4800.0 E399.55
G1 X-23.6 Y10.53 Z0.68 F4800.0 E401.139
G1 X-24.0 Y10.21 Z0.68 F4800.0 E401.166
G1 X-24.0 Y-19.21 Z0.68 F4800.0 E402.72
G1 X-24.4 Y-18.88 Z0.68 F4800.0 E402.747
G1 X-24.4 Y9.88 Z0.68 F4800.0 E404.266
G1 X-24.8 Y9.55 Z0.68 F4800.0 E404.293
G1 X-24.8 Y-18.55 Z0.68 F4800.0 E405.778
G1 X-25.2 Y-18.22 Z0.68 F4800.0 E405.805
G1 X-25.2 Y9.22 Z0.68 F4800.0 E407.254
G1 X-25.6 Y8.89 Z0.68 F4800.0 E407.282
G1 X-25.6 Y-17.89 Z0.68 F4800.0 E408.697
G1 X-26.0 Y-17.56 Z0.68 F4800.0 E408.724
G1 X-26.0 Y8.56 Z0.68 F4800.0 E410.104
G1 X-26.4 Y8.2 Z0.68 F4800.0 E410.133
G1 X-26.4 Y-17.2 Z0.68 F4800.0 E411.475
G1 X-26.8 Y-16.71 Z0.68 F4800.0 E411.508
G1 X-26.8 Y7.71 Z0.68 F4800.0 E412.798
G1 X-27.2 Y7.23 Z0.68 F4800.0 E412.831
G1 X-27.2 Y-16.23 Z0.68 F4800.0 E414.07
G1 X-27.6 Y-15.74 Z0.68 F4800.0 E414.103
G1 X-27.6 Y6.74 Z0.68 F4800.0 E415.291
G1 X-28.0 Y6.25 Z0.68 F4800.0 E415.324
G1 X-28.0 Y-15.25 Z0.68 F4800.0 E416.46
G1 X-28.4 Y-14.76 Z0.68 F4800.0 E416.493
G1 X-28.4 Y5.76 Z0.68 F4800.0 E417.577
G1 X-28.8 Y5.12 Z0.68 F4800.0 E417.617
G1 X-28.8 Y-14.12 Z0.68 F4800.0 E418.634
G1 F1200.0
G1 E418.634
G1 F4800.0
M103
G1 X-29.2 Y-13.37 Z0.68 F4200.0
G1 F1200.0
G1 E418.634
G1 F4200.0
M101
G1 X-29.2 Y4.37 Z0.68 F4800.0 E419.571
G1 F1200.0
G1 E419.571
G1 F4800.0
M103
G1 X-29.6 Y3.62 Z0.68 F4200.0
G1 F1200.0
G1 E419.571
G1 F4200.0
M101
G1 X-29.6 Y-12.62 Z0.68 F4800.0 E420.429
G1 F1200.0
G1 E420.429
G1 F4800.0
M103
G1 X-30.0 Y-11.88 Z0.68 F4200.0
G1 F1200.0
G1 E420.429
G1 F4200.0
M101
G1 X-30.0 Y2.88 Z0.68 F4800.0 E421.209
G1 F1200.0
G1 E421.149
G1 F4800.0
M103
G1 X-30.4 Y1.9 Z0.68 F4200.0
G1 F1200.0
G1 E421.209
G1 F4200.0
M101
G1 X-30.4 Y-10.9 Z0.68 F4800.0 E421.884
G1 F1200.0
G1 E421.507
G1 F4800.0
M103
G1 X-30.8 Y-9.58 Z0.68 F4200.0
G1 F1200.0
G1 E421.884
G1 F4200.0
M101
G1 X-30.8 Y0.58 Z0.68 F4800.0 E422.421
G1 F1200.0
G1 E422.042
G1 F4800.0
M103
G1 X-31.2 Y-0.74 Z0.68 F4200.0
G1 F1200.0
G1 E422.421
G1 F4200.0
M101
G1 X-31.2 Y-8.26 Z0.68 F4800.0 E422.818
G1 F1200.0
G1 E421.818
G1 F4800.0
M103
G1 X-31.6 Y-4.66 Z0.68 F4200.0
G1 F1200.0
G1 E422.818
G1 F4200.0
M101
G1 X-31.6 Y-4.34 Z0.68 F4800.0 E422.835
G1 F1200.0
G1 E421.835
G1 F4800.0
M103
G1 X-0.0 Y-16.47 Z0.68 F4200.0
G1 F1200.0
G1 E422.835
G1 F4200.0
M101
G1 X0.0 Y7.47 Z0.68 F4800.0 E424.099
G1 X0.4 Y6.98 Z0.68 F4800.0 E424.133
G1 X0.4 Y-15.98 Z0.68 F4800.0 E425.346
G1 X0.8 Y-15.49 Z0.68 F4800.0 E425.379
G1 X0.8 Y6.49 Z0.68 F4800.0 E426.54
G1 X1.2 Y6.01 Z0.68 F4800.0 E426.574
G1 X1.2 Y-15.01 Z0.68 F4800.0 E427.684
G1 X1.6 Y-14.5 Z0.68 F4800.0 E427.718
G1 X1.6 Y5.5 Z0.68 F4800.0 E428.774
G1 F1200.0
G1 E428.774
G1 F4800.0
M103
G1 X2.0 Y4.75 Z0.68 F4200.0
G1 F1200.0
G1 E428.774
G1 F4200.0
M101
G1 X2.0 Y-13.75 Z0.68 F4800.0 E429.751
G1 F1200.0
G1 E429.751
G1 F4800.0
M103
G1 X2.4 Y-13.0 Z0.68 F4200.0
G1 F1200.0
G1 E429.751
G1 F4200.0
M101
G1 X2.4 Y4.0 Z0.68 F4800.0 E430.649
G1 F1200.0
G1 E430.649
G1 F4800.0
M103
G1 X2.8 Y3.25 Z0.68 F4200.0
G1 F1200.0
G1 E430.649
G1 F4200.0
M101
G1 X2.8 Y-12.25 Z0.68 F4800.0 E431.468
G1 F1200.0
G1 E431.468
G1 F4800.0
M103
G1 X3.2 Y-11.5 Z0.68 F4200.0
G1 F1200.0
G1 E431.468
G1 F4200.0
M101
G1 X3.2 Y2.5 Z0.68 F4800.0 E432.207
G1 F1200.0
G1 E431.88
G1 F4800.0
M103
G1 X3.6 Y1.24 Z0.68 F4200.0
G1 F1200.0
G1 E432.207
G1 F4200.0
M101
G1 X3.6 Y-10.24 Z0.68 F4800.0 E432.813
G1 F1200.0
G1 E432.435
G1 F4800.0
M103
G1 X4.0 Y-8.92 Z0.68 F4200.0
G1 F1200.0
G1 E432.813
G1 F4200.0
M101
G1 X4.0 Y-0.08 Z0.68 F4800.0 E433.28
G1 F1200.0
G1 E432.28
G1 F4800.0
M103
G1 X4.4 Y-2.31 Z0.68 F4200.0
G1 F1200.0
G1 E433.28
G1 F4200.0
M101
G1 X4.4 Y-6.69 Z0.68 F4800.0 E433.512
G1 F1200.0
G1 E432.512
G1 F4800.0
M103
(</infill>)
(</nestedRing>)
(</rotation>)
(</layer>)
(<layer> 0.945 )
(<rotation> (-1+1.22464679915e-16j) )
(<nestedRing>)
(<boundaryPerimeter>)
(<boundaryPoint> X-0.065 Y8.935 Z0.945 </boundaryPoint>)
(<boundaryPoint> X-2.944 Y11.298 Z0.945 </boundaryPoint>)
(<boundaryPoint> X-6.229 Y13.054 Z0.945 </boundaryPoint>)
(<boundaryPoint> X-9.793 Y14.135 Z0.945 </boundaryPoint>)
(<boundaryPoint> X-13.5 Y14.501 Z0.945 </boundaryPoint>)
(<boundaryPoint> X-17.207 Y14.135 Z0.945 </boundaryPoint>)
(<boundaryPoint> X-20.771 Y13.054 Z0.945 </boundaryPoint>)
(<boundaryPoint> X-24.056 Y11.298 Z0.945 </boundaryPoint>)
(<boundaryPoint> X-26.935 Y8.935 Z0.945 </boundaryPoint>)
(<boundaryPoint> X-29.298 Y6.056 Z0.945 </boundaryPoint>)
(<boundaryPoint> X-31.054 Y2.771 Z0.945 </boundaryPoint>)
(<boundaryPoint> X-32.135 Y-0.793 Z0.945 </boundaryPoint>)
(<boundaryPoint> X-32.5 Y-4.5 Z0.945 </boundaryPoint>)
(<boundaryPoint> X-32.135 Y-8.207 Z0.945 </boundaryPoint>)
(<boundaryPoint> X-31.054 Y-11.771 Z0.945 </boundaryPoint>)
(<boundaryPoint> X-29.298 Y-15.056 Z0.945 </boundaryPoint>)
(<boundaryPoint> X-26.935 Y-17.935 Z0.945 </boundaryPoint>)
(<boundaryPoint> X-24.056 Y-20.298 Z0.945 </boundaryPoint>)
(<boundaryPoint> X-20.771 Y-22.054 Z0.945 </boundaryPoint>)
(<boundaryPoint> X-17.207 Y-23.135 Z0.945 </boundaryPoint>)
(<boundaryPoint> X-13.5 Y-23.501 Z0.945 </boundaryPoint>)
(<boundaryPoint> X-9.793 Y-23.135 Z0.945 </boundaryPoint>)
(<boundaryPoint> X-6.229 Y-22.054 Z0.945 </boundaryPoint>)
(<boundaryPoint> X-2.944 Y-20.298 Z0.945 </boundaryPoint>)
(<boundaryPoint> X-0.065 Y-17.935 Z0.945 </boundaryPoint>)
(<boundaryPoint> X2.298 Y-15.056 Z0.945 </boundaryPoint>)
(<boundaryPoint> X4.054 Y-11.771 Z0.945 </boundaryPoint>)
(<boundaryPoint> X5.135 Y-8.207 Z0.945 </boundaryPoint>)
(<boundaryPoint> X5.5 Y-4.5 Z0.945 </boundaryPoint>)
(<boundaryPoint> X5.135 Y-0.793 Z0.945 </boundaryPoint>)
(<boundaryPoint> X4.054 Y2.771 Z0.945 </boundaryPoint>)
(<boundaryPoint> X2.298 Y6.056 Z0.945 </boundaryPoint>)
(<loop> outer )
G1 X-26.59 Y-17.41 Z0.95 F4200.0
G1 F1200.0
G1 E433.512
G1 F4200.0
M101
G1 X-26.51 Y-17.51 Z0.95 F4800.0 E433.518
G1 X-23.72 Y-19.8 Z0.95 F4800.0 E433.709
G1 X-20.54 Y-21.5 Z0.95 F4800.0 E433.899
G1 X-17.09 Y-22.54 Z0.95 F4800.0 E434.09
G1 X-13.5 Y-22.9 Z0.95 F4800.0 E434.28
G1 X-9.91 Y-22.54 Z0.95 F4800.0 E434.471
G1 X-6.46 Y-21.5 Z0.95 F4800.0 E434.661
G1 X-3.28 Y-19.8 Z0.95 F4800.0 E434.852
G1 X-0.49 Y-17.51 Z0.95 F4800.0 E435.042
G1 X1.8 Y-14.72 Z0.95 F4800.0 E435.233
G1 X3.5 Y-11.54 Z0.95 F4800.0 E435.423
G1 X4.54 Y-8.09 Z0.95 F4800.0 E435.614
G1 X4.9 Y-4.5 Z0.95 F4800.0 E435.804
G1 X4.54 Y-0.91 Z0.95 F4800.0 E435.995
G1 X3.5 Y2.54 Z0.95 F4800.0 E436.185
G1 X1.8 Y5.72 Z0.95 F4800.0 E436.376
G1 X-0.49 Y8.51 Z0.95 F4800.0 E436.566
G1 X-3.28 Y10.8 Z0.95 F4800.0 E436.757
G1 X-6.46 Y12.5 Z0.95 F4800.0 E436.947
G1 X-9.91 Y13.54 Z0.95 F4800.0 E437.138
G1 X-13.5 Y13.9 Z0.95 F4800.0 E437.328
G1 X-17.09 Y13.54 Z0.95 F4800.0 E437.519
G1 X-20.54 Y12.5 Z0.95 F4800.0 E437.709
G1 X-23.72 Y10.8 Z0.95 F4800.0 E437.9
G1 X-26.51 Y8.51 Z0.95 F4800.0 E438.09
G1 X-28.8 Y5.72 Z0.95 F4800.0 E438.281
G1 X-30.5 Y2.54 Z0.95 F4800.0 E438.471
G1 X-31.54 Y-0.91 Z0.95 F4800.0 E438.662
G1 X-31.9 Y-4.5 Z0.95 F4800.0 E438.852
G1 X-31.54 Y-8.09 Z0.95 F4800.0 E439.043
G1 X-30.5 Y-11.54 Z0.95 F4800.0 E439.233
G1 X-28.8 Y-14.72 Z0.95 F4800.0 E439.424
G1 X-26.59 Y-17.41 Z0.95 F4800.0 E439.608
G1 F1200.0
G1 E439.608
G1 F4800.0
M103
(</loop>)
(<edge> outer )
;M108 R40.0
G1 X-26.87 Y-17.7 Z0.95 F4200.0
G1 F1200.0
G1 E439.608
G1 F4200.0
M101
G1 X-26.79 Y-17.79 Z0.95 F2400.0 E439.614
G1 X-23.94 Y-20.13 Z0.95 F2400.0 E439.809
G1 X-20.69 Y-21.87 Z0.95 F2400.0 E440.004
G1 X-17.17 Y-22.94 Z0.95 F2400.0 E440.198
G1 X-13.5 Y-23.3 Z0.95 F2400.0 E440.393
G1 X-9.83 Y-22.94 Z0.95 F2400.0 E440.588
G1 X-6.31 Y-21.87 Z0.95 F2400.0 E440.783
G1 X-3.06 Y-20.13 Z0.95 F2400.0 E440.977
G1 X-0.21 Y-17.79 Z0.95 F2400.0 E441.172
G1 X2.13 Y-14.94 Z0.95 F2400.0 E441.367
G1 X3.87 Y-11.69 Z0.95 F2400.0 E441.561
G1 X4.94 Y-8.17 Z0.95 F2400.0 E441.756
G1 X5.3 Y-4.5 Z0.95 F2400.0 E441.951
G1 X4.94 Y-0.83 Z0.95 F2400.0 E442.145
G1 X3.87 Y2.69 Z0.95 F2400.0 E442.34
G1 X2.13 Y5.94 Z0.95 F2400.0 E442.535
G1 X-0.21 Y8.79 Z0.95 F2400.0 E442.729
G1 X-3.06 Y11.13 Z0.95 F2400.0 E442.924
G1 X-6.31 Y12.87 Z0.95 F2400.0 E443.119
G1 X-9.83 Y13.94 Z0.95 F2400.0 E443.313
G1 X-13.5 Y14.3 Z0.95 F2400.0 E443.508
G1 X-17.17 Y13.94 Z0.95 F2400.0 E443.703
G1 X-20.69 Y12.87 Z0.95 F2400.0 E443.897
G1 X-23.94 Y11.13 Z0.95 F2400.0 E444.092
G1 X-26.79 Y8.79 Z0.95 F2400.0 E444.287
G1 X-29.13 Y5.94 Z0.95 F2400.0 E444.481
G1 X-30.87 Y2.69 Z0.95 F2400.0 E444.676
G1 X-31.94 Y-0.83 Z0.95 F2400.0 E444.871
G1 X-32.3 Y-4.5 Z0.95 F2400.0 E445.065
G1 X-31.94 Y-8.17 Z0.95 F2400.0 E445.26
G1 X-30.87 Y-11.69 Z0.95 F2400.0 E445.455
G1 X-29.13 Y-14.94 Z0.95 F2400.0 E445.649
G1 X-26.87 Y-17.7 Z0.95 F2400.0 E445.838
G1 F1200.0
G1 E444.838
G1 F2400.0
M103
(</edge>)
(</boundaryPerimeter>)
(<infill>)
(<infillBoundary>)
(<infillPoint> X-0.491 Y8.509 Z0.945 </infillPoint>)
(<infillPoint> X-3.279 Y10.797 Z0.945 </infillPoint>)
(<infillPoint> X-6.46 Y12.497 Z0.945 </infillPoint>)
(<infillPoint> X-9.911 Y13.544 Z0.945 </infillPoint>)
(<infillPoint> X-13.5 Y13.898 Z0.945 </infillPoint>)
(<infillPoint> X-17.089 Y13.544 Z0.945 </infillPoint>)
(<infillPoint> X-20.54 Y12.497 Z0.945 </infillPoint>)
(<infillPoint> X-23.721 Y10.797 Z0.945 </infillPoint>)
(<infillPoint> X-26.509 Y8.509 Z0.945 </infillPoint>)
(<infillPoint> X-28.797 Y5.721 Z0.945 </infillPoint>)
(<infillPoint> X-30.497 Y2.54 Z0.945 </infillPoint>)
(<infillPoint> X-31.544 Y-0.911 Z0.945 </infillPoint>)
(<infillPoint> X-31.897 Y-4.5 Z0.945 </infillPoint>)
(<infillPoint> X-31.544 Y-8.089 Z0.945 </infillPoint>)
(<infillPoint> X-30.497 Y-11.54 Z0.945 </infillPoint>)
(<infillPoint> X-28.797 Y-14.721 Z0.945 </infillPoint>)
(<infillPoint> X-26.509 Y-17.509 Z0.945 </infillPoint>)
(<infillPoint> X-23.721 Y-19.797 Z0.945 </infillPoint>)
(<infillPoint> X-20.54 Y-21.497 Z0.945 </infillPoint>)
(<infillPoint> X-17.089 Y-22.544 Z0.945 </infillPoint>)
(<infillPoint> X-13.5 Y-22.898 Z0.945 </infillPoint>)
(<infillPoint> X-9.911 Y-22.544 Z0.945 </infillPoint>)
(<infillPoint> X-6.46 Y-21.497 Z0.945 </infillPoint>)
(<infillPoint> X-3.279 Y-19.797 Z0.945 </infillPoint>)
(<infillPoint> X-0.491 Y-17.509 Z0.945 </infillPoint>)
(<infillPoint> X1.797 Y-14.721 Z0.945 </infillPoint>)
(<infillPoint> X3.497 Y-11.54 Z0.945 </infillPoint>)
(<infillPoint> X4.544 Y-8.089 Z0.945 </infillPoint>)
(<infillPoint> X4.897 Y-4.5 Z0.945 </infillPoint>)
(<infillPoint> X4.544 Y-0.911 Z0.945 </infillPoint>)
(<infillPoint> X3.497 Y2.54 Z0.945 </infillPoint>)
(<infillPoint> X1.797 Y5.721 Z0.945 </infillPoint>)
(</infillBoundary>)
;M108 R80.0
G1 X-13.67 Y13.6 Z0.95 F4200.0
G1 F1200.0
G1 E445.838
G1 F4200.0
M101
G1 X-13.33 Y13.6 Z0.95 F4800.0 E445.855
G1 F1200.0
G1 E444.855
G1 F4800.0
M103
G1 X4.1 Y-0.4 Z0.95 F4200.0
G1 F1200.0
G1 E445.855
G1 F4200.0
M101
G1 X3.25 Y2.4 Z0.95 F4800.0 E446.01
G1 X1.53 Y5.6 Z0.95 F4800.0 E446.202
G1 X-0.8 Y8.4 Z0.95 F4800.0 E446.394
G1 X-3.24 Y10.4 Z0.95 F4800.0 E446.561
G1 X-6.12 Y12.0 Z0.95 F4800.0 E446.735
G1 X-7.11 Y12.4 Z0.95 F4800.0 E446.791
G1 X-9.74 Y13.2 Z0.95 F4800.0 E446.937
G1 X-17.26 Y13.2 Z0.95 F4800.0 E447.334
G1 X-19.9 Y12.4 Z0.95 F4800.0 E447.479
G1 X-20.88 Y12.0 Z0.95 F4800.0 E447.535
G1 X-23.76 Y10.4 Z0.95 F4800.0 E447.71
G1 X-26.2 Y8.4 Z0.95 F4800.0 E447.876
G1 X-28.53 Y5.6 Z0.95 F4800.0 E448.069
G1 X-30.25 Y2.4 Z0.95 F4800.0 E448.26
G1 X-31.22 Y-0.8 Z0.95 F4800.0 E448.437
G1 X-31.61 Y-4.4 Z0.95 F4800.0 E448.628
G1 X-31.27 Y-8.0 Z0.95 F4800.0 E448.819
G1 X-30.15 Y-11.6 Z0.95 F4800.0 E449.019
G1 X-28.65 Y-14.4 Z0.95 F4800.0 E449.186
G1 X-26.4 Y-17.2 Z0.95 F4800.0 E449.376
G1 X-23.5 Y-19.6 Z0.95 F4800.0 E449.575
G1 X-20.5 Y-21.2 Z0.95 F4800.0 E449.754
G1 X-17.92 Y-22.0 Z0.95 F4800.0 E449.897
G1 X-15.7 Y-22.4 Z0.95 F4800.0 E450.017
G1 X-11.31 Y-22.4 Z0.95 F4800.0 E450.249
G1 X-9.08 Y-22.0 Z0.95 F4800.0 E450.368
G1 X-6.5 Y-21.2 Z0.95 F4800.0 E450.511
G1 X-3.51 Y-19.6 Z0.95 F4800.0 E450.69
G1 X-0.6 Y-17.2 Z0.95 F4800.0 E450.889
G1 X1.65 Y-14.4 Z0.95 F4800.0 E451.079
G1 X3.15 Y-11.6 Z0.95 F4800.0 E451.247
G1 X4.27 Y-8.0 Z0.95 F4800.0 E451.446
G1 X4.61 Y-4.4 Z0.95 F4800.0 E451.637
G1 X4.22 Y-0.8 Z0.95 F4800.0 E451.828
G1 F1200.0
G1 E450.828
G1 F4800.0
M103
(</infill>)
(</nestedRing>)
(</rotation>)
(</layer>)
(<layer> 1.215 )
(<rotation> (6.12323399574e-17+1j) )
(<nestedRing>)
(<boundaryPerimeter>)
(<boundaryPoint> X-0.065 Y8.935 Z1.215 </boundaryPoint>)
(<boundaryPoint> X-2.944 Y11.298 Z1.215 </boundaryPoint>)
(<boundaryPoint> X-6.229 Y13.054 Z1.215 </boundaryPoint>)
(<boundaryPoint> X-9.793 Y14.135 Z1.215 </boundaryPoint>)
(<boundaryPoint> X-13.5 Y14.501 Z1.215 </boundaryPoint>)
(<boundaryPoint> X-17.207 Y14.135 Z1.215 </boundaryPoint>)
(<boundaryPoint> X-20.771 Y13.054 Z1.215 </boundaryPoint>)
(<boundaryPoint> X-24.056 Y11.298 Z1.215 </boundaryPoint>)
(<boundaryPoint> X-26.935 Y8.935 Z1.215 </boundaryPoint>)
(<boundaryPoint> X-29.298 Y6.056 Z1.215 </boundaryPoint>)
(<boundaryPoint> X-31.054 Y2.771 Z1.215 </boundaryPoint>)
(<boundaryPoint> X-32.135 Y-0.793 Z1.215 </boundaryPoint>)
(<boundaryPoint> X-32.5 Y-4.5 Z1.215 </boundaryPoint>)
(<boundaryPoint> X-32.135 Y-8.207 Z1.215 </boundaryPoint>)
(<boundaryPoint> X-31.054 Y-11.771 Z1.215 </boundaryPoint>)
(<boundaryPoint> X-29.298 Y-15.056 Z1.215 </boundaryPoint>)
(<boundaryPoint> X-26.935 Y-17.935 Z1.215 </boundaryPoint>)
(<boundaryPoint> X-24.056 Y-20.298 Z1.215 </boundaryPoint>)
(<boundaryPoint> X-20.771 Y-22.054 Z1.215 </boundaryPoint>)
(<boundaryPoint> X-17.207 Y-23.135 Z1.215 </boundaryPoint>)
(<boundaryPoint> X-13.5 Y-23.501 Z1.215 </boundaryPoint>)
(<boundaryPoint> X-9.793 Y-23.135 Z1.215 </boundaryPoint>)
(<boundaryPoint> X-6.229 Y-22.054 Z1.215 </boundaryPoint>)
(<boundaryPoint> X-2.944 Y-20.298 Z1.215 </boundaryPoint>)
(<boundaryPoint> X-0.065 Y-17.935 Z1.215 </boundaryPoint>)
(<boundaryPoint> X2.298 Y-15.056 Z1.215 </boundaryPoint>)
(<boundaryPoint> X4.054 Y-11.771 Z1.215 </boundaryPoint>)
(<boundaryPoint> X5.135 Y-8.207 Z1.215 </boundaryPoint>)
(<boundaryPoint> X5.5 Y-4.5 Z1.215 </boundaryPoint>)
(<boundaryPoint> X5.135 Y-0.793 Z1.215 </boundaryPoint>)
(<boundaryPoint> X4.054 Y2.771 Z1.215 </boundaryPoint>)
(<boundaryPoint> X2.298 Y6.056 Z1.215 </boundaryPoint>)
(<loop> outer )
G1 X-26.78 Y-17.18 Z1.22 F4200.0
G1 F1200.0
G1 E451.828
G1 F4200.0
M101
G1 X-26.51 Y-17.51 Z1.22 F4800.0 E451.851
G1 X-23.72 Y-19.8 Z1.22 F4800.0 E452.041
G1 X-20.54 Y-21.5 Z1.22 F4800.0 E452.232
G1 X-17.09 Y-22.54 Z1.22 F4800.0 E452.422
G1 X-13.5 Y-22.9 Z1.22 F4800.0 E452.613
G1 X-9.91 Y-22.54 Z1.22 F4800.0 E452.803
G1 X-6.46 Y-21.5 Z1.22 F4800.0 E452.994
G1 X-3.28 Y-19.8 Z1.22 F4800.0 E453.184
G1 X-0.49 Y-17.51 Z1.22 F4800.0 E453.375
G1 X1.8 Y-14.72 Z1.22 F4800.0 E453.565
G1 X3.5 Y-11.54 Z1.22 F4800.0 E453.756
G1 X4.54 Y-8.09 Z1.22 F4800.0 E453.946
G1 X4.9 Y-4.5 Z1.22 F4800.0 E454.137
G1 X4.54 Y-0.91 Z1.22 F4800.0 E454.327
G1 X3.5 Y2.54 Z1.22 F4800.0 E454.518
G1 X1.8 Y5.72 Z1.22 F4800.0 E454.708
G1 X-0.49 Y8.51 Z1.22 F4800.0 E454.899
G1 X-3.28 Y10.8 Z1.22 F4800.0 E455.089
G1 X-6.46 Y12.5 Z1.22 F4800.0 E455.28
G1 X-9.91 Y13.54 Z1.22 F4800.0 E455.47
G1 X-13.5 Y13.9 Z1.22 F4800.0 E455.661
G1 X-17.09 Y13.54 Z1.22 F4800.0 E455.851
G1 X-20.54 Y12.5 Z1.22 F4800.0 E456.042
G1 X-23.72 Y10.8 Z1.22 F4800.0 E456.232
G1 X-26.51 Y8.51 Z1.22 F4800.0 E456.423
G1 X-28.8 Y5.72 Z1.22 F4800.0 E456.614
G1 X-30.5 Y2.54 Z1.22 F4800.0 E456.804
G1 X-31.54 Y-0.91 Z1.22 F4800.0 E456.995
G1 X-31.9 Y-4.5 Z1.22 F4800.0 E457.185
G1 X-31.54 Y-8.09 Z1.22 F4800.0 E457.376
G1 X-30.5 Y-11.54 Z1.22 F4800.0 E457.566
G1 X-28.8 Y-14.72 Z1.22 F4800.0 E457.757
G1 X-26.78 Y-17.18 Z1.22 F4800.0 E457.925
G1 F1200.0
G1 E457.925
G1 F4800.0
M103
(</loop>)
(<edge> outer )
;M108 R40.0
G1 X-27.06 Y-17.46 Z1.22 F4200.0
G1 F1200.0
G1 E457.925
G1 F4200.0
M101
G1 X-26.79 Y-17.79 Z1.22 F2400.0 E457.947
G1 X-23.94 Y-20.13 Z1.22 F2400.0 E458.142
G1 X-20.69 Y-21.87 Z1.22 F2400.0 E458.336
G1 X-17.17 Y-22.94 Z1.22 F2400.0 E458.531
G1 X-13.5 Y-23.3 Z1.22 F2400.0 E458.726
G1 X-9.83 Y-22.94 Z1.22 F2400.0 E458.921
G1 X-6.31 Y-21.87 Z1.22 F2400.0 E459.115
G1 X-3.06 Y-20.13 Z1.22 F2400.0 E459.31
G1 X-0.21 Y-17.79 Z1.22 F2400.0 E459.505
G1 X2.13 Y-14.94 Z1.22 F2400.0 E459.699
G1 X3.87 Y-11.69 Z1.22 F2400.0 E459.894
G1 X4.94 Y-8.17 Z1.22 F2400.0 E460.089
G1 X5.3 Y-4.5 Z1.22 F2400.0 E460.283
G1 X4.94 Y-0.83 Z1.22 F2400.0 E460.478
G1 X3.87 Y2.69 Z1.22 F2400.0 E460.673
G1 X2.13 Y5.94 Z1.22 F2400.0 E460.867
G1 X-0.21 Y8.79 Z1.22 F2400.0 E461.062
G1 X-3.06 Y11.13 Z1.22 F2400.0 E461.257
G1 X-6.31 Y12.87 Z1.22 F2400.0 E461.451
G1 X-9.83 Y13.94 Z1.22 F2400.0 E461.646
G1 X-13.5 Y14.3 Z1.22 F2400.0 E461.841
G1 X-17.17 Y13.94 Z1.22 F2400.0 E462.035
G1 X-20.69 Y12.87 Z1.22 F2400.0 E462.23
G1 X-23.94 Y11.13 Z1.22 F2400.0 E462.425
G1 X-26.79 Y8.79 Z1.22 F2400.0 E462.619
G1 X-29.13 Y5.94 Z1.22 F2400.0 E462.814
G1 X-30.87 Y2.69 Z1.22 F2400.0 E463.009
G1 X-31.94 Y-0.83 Z1.22 F2400.0 E463.203
G1 X-32.3 Y-4.5 Z1.22 F2400.0 E463.398
G1 X-31.94 Y-8.17 Z1.22 F2400.0 E463.593
G1 X-30.87 Y-11.69 Z1.22 F2400.0 E463.787
G1 X-29.13 Y-14.94 Z1.22 F2400.0 E463.982
G1 X-27.06 Y-17.46 Z1.22 F2400.0 E464.154
G1 F1200.0
G1 E463.154
G1 F2400.0
M103
(</edge>)
(</boundaryPerimeter>)
(<infill>)
(<infillBoundary>)
(<infillPoint> X-0.491 Y8.509 Z1.215 </infillPoint>)
(<infillPoint> X-3.279 Y10.797 Z1.215 </infillPoint>)
(<infillPoint> X-6.46 Y12.497 Z1.215 </infillPoint>)
(<infillPoint> X-9.911 Y13.544 Z1.215 </infillPoint>)
(<infillPoint> X-13.5 Y13.898 Z1.215 </infillPoint>)
(<infillPoint> X-17.089 Y13.544 Z1.215 </infillPoint>)
(<infillPoint> X-20.54 Y12.497 Z1.215 </infillPoint>)
(<infillPoint> X-23.721 Y10.797 Z1.215 </infillPoint>)
(<infillPoint> X-26.509 Y8.509 Z1.215 </infillPoint>)
(<infillPoint> X-28.797 Y5.721 Z1.215 </infillPoint>)
(<infillPoint> X-30.497 Y2.54 Z1.215 </infillPoint>)
(<infillPoint> X-31.544 Y-0.911 Z1.215 </infillPoint>)
(<infillPoint> X-31.897 Y-4.5 Z1.215 </infillPoint>)
(<infillPoint> X-31.544 Y-8.089 Z1.215 </infillPoint>)
(<infillPoint> X-30.497 Y-11.54 Z1.215 </infillPoint>)
(<infillPoint> X-28.797 Y-14.721 Z1.215 </infillPoint>)
(<infillPoint> X-26.509 Y-17.509 Z1.215 </infillPoint>)
(<infillPoint> X-23.721 Y-19.797 Z1.215 </infillPoint>)
(<infillPoint> X-20.54 Y-21.497 Z1.215 </infillPoint>)
(<infillPoint> X-17.089 Y-22.544 Z1.215 </infillPoint>)
(<infillPoint> X-13.5 Y-22.898 Z1.215 </infillPoint>)
(<infillPoint> X-9.911 Y-22.544 Z1.215 </infillPoint>)
(<infillPoint> X-6.46 Y-21.497 Z1.215 </infillPoint>)
(<infillPoint> X-3.279 Y-19.797 Z1.215 </infillPoint>)
(<infillPoint> X-0.491 Y-17.509 Z1.215 </infillPoint>)
(<infillPoint> X1.797 Y-14.721 Z1.215 </infillPoint>)
(<infillPoint> X3.497 Y-11.54 Z1.215 </infillPoint>)
(<infillPoint> X4.544 Y-8.089 Z1.215 </infillPoint>)
(<infillPoint> X4.897 Y-4.5 Z1.215 </infillPoint>)
(<infillPoint> X4.544 Y-0.911 Z1.215 </infillPoint>)
(<infillPoint> X3.497 Y2.54 Z1.215 </infillPoint>)
(<infillPoint> X1.797 Y5.721 Z1.215 </infillPoint>)
(</infillBoundary>)
;M108 R80.0
G1 X-23.2 Y-19.76 Z1.22 F4200.0
G1 F1200.0
G1 E464.154
G1 F4200.0
M101
G1 X-23.6 Y-19.53 Z1.22 F4800.0 E464.178
G1 X-26.4 Y-17.2 Z1.22 F4800.0 E464.371
G1 X-28.4 Y-14.76 Z1.22 F4800.0 E464.537
G1 X-30.0 Y-11.88 Z1.22 F4800.0 E464.712
G1 X-30.4 Y-10.9 Z1.22 F4800.0 E464.768
G1 X-31.2 Y-8.26 Z1.22 F4800.0 E464.913
G1 X-31.6 Y-4.66 Z1.22 F4800.0 E465.105
G1 X-31.2 Y-0.74 Z1.22 F4800.0 E465.313
G1 X-30.4 Y1.9 Z1.22 F4800.0 E465.458
G1 X-30.0 Y2.88 Z1.22 F4800.0 E465.514
G1 X-28.4 Y5.76 Z1.22 F4800.0 E465.688
G1 X-26.4 Y8.2 Z1.22 F4800.0 E465.855
G1 X-23.6 Y10.53 Z1.22 F4800.0 E466.048
G1 X-23.2 Y10.76 Z1.22 F4800.0 E466.072
G1 F1200.0
G1 E465.072
G1 F4800.0
M103
G1 X-4.8 Y11.29 Z1.22 F4200.0
G1 F1200.0
G1 E466.072
G1 F4200.0
M101
G1 X-3.6 Y10.65 Z1.22 F4800.0 E466.144
G1 X-0.8 Y8.4 Z1.22 F4800.0 E466.333
G1 X-0.4 Y7.96 Z1.22 F4800.0 E466.365
G1 X-0.4 Y-16.96 Z1.22 F4800.0 E467.681
G1 X-0.8 Y-17.4 Z1.22 F4800.0 E467.713
G1 X-3.6 Y-19.65 Z1.22 F4800.0 E467.902
G1 X-5.2 Y-20.51 Z1.22 F4800.0 E467.998
G1 X-5.2 Y11.51 Z1.22 F4800.0 E469.689
G1 X-5.6 Y11.72 Z1.22 F4800.0 E469.713
G1 X-5.6 Y-20.72 Z1.22 F4800.0 E471.427
G1 X-6.0 Y-20.93 Z1.22 F4800.0 E471.451
G1 X-6.0 Y11.93 Z1.22 F4800.0 E473.187
G1 X-6.4 Y12.15 Z1.22 F4800.0 E473.211
G1 X-6.4 Y-21.15 Z1.22 F4800.0 E474.97
G1 X-6.8 Y-21.31 Z1.22 F4800.0 E474.993
G1 X-6.8 Y12.31 Z1.22 F4800.0 E476.768
G1 X-7.2 Y12.43 Z1.22 F4800.0 E476.79
G1 X-7.2 Y-21.43 Z1.22 F4800.0 E478.579
G1 X-7.6 Y-21.55 Z1.22 F4800.0 E478.601
G1 X-7.6 Y12.55 Z1.22 F4800.0 E480.402
G1 X-8.0 Y12.67 Z1.22 F4800.0 E480.424
G1 X-8.0 Y-21.67 Z1.22 F4800.0 E482.239
G1 X-8.4 Y-21.79 Z1.22 F4800.0 E482.261
G1 X-8.4 Y12.79 Z1.22 F4800.0 E484.088
G1 X-8.8 Y12.91 Z1.22 F4800.0 E484.11
G1 X-8.8 Y-21.91 Z1.22 F4800.0 E485.95
G1 X-9.2 Y-22.04 Z1.22 F4800.0 E485.972
G1 X-9.2 Y13.04 Z1.22 F4800.0 E487.824
G1 X-9.6 Y13.16 Z1.22 F4800.0 E487.846
G1 X-9.6 Y-22.16 Z1.22 F4800.0 E489.712
G1 X-10.0 Y-22.27 Z1.22 F4800.0 E489.734
G1 X-10.0 Y13.27 Z1.22 F4800.0 E491.611
G1 X-10.4 Y13.31 Z1.22 F4800.0 E491.633
G1 X-10.4 Y-22.31 Z1.22 F4800.0 E493.514
G1 X-10.8 Y-22.35 Z1.22 F4800.0 E493.536
G1 X-10.8 Y13.35 Z1.22 F4800.0 E495.421
G1 X-11.2 Y13.39 Z1.22 F4800.0 E495.443
G1 X-11.2 Y-22.39 Z1.22 F4800.0 E497.333
G1 X-11.6 Y-22.43 Z1.22 F4800.0 E497.354
G1 X-11.6 Y13.43 Z1.22 F4800.0 E499.248
G1 X-12.0 Y13.47 Z1.22 F4800.0 E499.269
G1 X-12.0 Y-22.47 Z1.22 F4800.0 E501.168
G1 X-12.4 Y-22.51 Z1.22 F4800.0 E501.189
G1 X-12.4 Y13.51 Z1.22 F4800.0 E503.092
G1 X-12.8 Y13.55 Z1.22 F4800.0 E503.113
G1 X-12.8 Y-22.55 Z1.22 F4800.0 E505.02
G1 X-13.2 Y-22.59 Z1.22 F4800.0 E505.041
G1 X-13.2 Y13.59 Z1.22 F4800.0 E506.952
G1 X-13.6 Y13.61 Z1.22 F4800.0 E506.973
G1 X-13.6 Y-22.61 Z1.22 F4800.0 E508.886
G1 X-14.0 Y-22.57 Z1.22 F4800.0 E508.907
G1 X-14.0 Y13.57 Z1.22 F4800.0 E510.816
G1 X-14.4 Y13.53 Z1.22 F4800.0 E510.837
G1 X-14.4 Y-22.53 Z1.22 F4800.0 E512.742
G1 X-14.8 Y-22.49 Z1.22 F4800.0 E512.763
G1 X-14.8 Y13.49 Z1.22 F4800.0 E514.663
G1 X-15.2 Y13.45 Z1.22 F4800.0 E514.685
G1 X-15.2 Y-22.45 Z1.22 F4800.0 E516.581
G1 X-15.6 Y-22.41 Z1.22 F4800.0 E516.602
G1 X-15.6 Y13.41 Z1.22 F4800.0 E518.494
G1 X-16.0 Y13.37 Z1.22 F4800.0 E518.516
G1 X-16.0 Y-22.37 Z1.22 F4800.0 E520.404
G1 X-16.4 Y-22.33 Z1.22 F4800.0 E520.425
G1 X-16.4 Y13.33 Z1.22 F4800.0 E522.308
G1 X-16.8 Y13.29 Z1.22 F4800.0 E522.33
G1 X-16.8 Y-22.29 Z1.22 F4800.0 E524.209
G1 X-17.2 Y-22.22 Z1.22 F4800.0 E524.231
G1 X-17.2 Y13.22 Z1.22 F4800.0 E526.103
G1 X-17.6 Y13.1 Z1.22 F4800.0 E526.125
G1 X-17.6 Y-22.1 Z1.22 F4800.0 E527.984
G1 X-18.0 Y-21.98 Z1.22 F4800.0 E528.006
G1 X-18.0 Y12.98 Z1.22 F4800.0 E529.852
G1 X-18.4 Y12.85 Z1.22 F4800.0 E529.874
G1 X-18.4 Y-21.85 Z1.22 F4800.0 E531.708
G1 X-18.8 Y-21.73 Z1.22 F4800.0 E531.73
G1 X-18.8 Y12.73 Z1.22 F4800.0 E533.55
G1 X-19.2 Y12.61 Z1.22 F4800.0 E533.572
G1 X-19.2 Y-21.61 Z1.22 F4800.0 E535.38
G1 X-19.6 Y-21.49 Z1.22 F4800.0 E535.402
G1 X-19.6 Y12.49 Z1.22 F4800.0 E537.197
G1 X-20.0 Y12.37 Z1.22 F4800.0 E537.219
G1 X-20.0 Y-21.37 Z1.22 F4800.0 E539.001
G1 X-20.4 Y-21.25 Z1.22 F4800.0 E539.023
G1 X-20.4 Y12.25 Z1.22 F4800.0 E540.793
G1 X-20.8 Y12.04 Z1.22 F4800.0 E540.817
G1 X-20.8 Y-21.04 Z1.22 F4800.0 E542.564
G1 X-21.2 Y-20.83 Z1.22 F4800.0 E542.588
G1 X-21.2 Y11.83 Z1.22 F4800.0 E544.313
G1 X-21.6 Y11.61 Z1.22 F4800.0 E544.337
G1 X-21.6 Y-20.61 Z1.22 F4800.0 E546.039
G1 X-22.0 Y-20.4 Z1.22 F4800.0 E546.063
G1 X-22.0 Y11.4 Z1.22 F4800.0 E547.743
G1 X-22.8 Y10.97 Z1.22 F4800.0 E547.791
G1 X-22.8 Y-19.97 Z1.22 F4800.0 E549.426
G1 X-22.4 Y-20.18 Z1.22 F4800.0 E549.449
G1 F1200.0
G1 E548.449
G1 F4800.0
M103
G1 X-0.0 Y-16.47 Z1.22 F4200.0
G1 F1200.0
G1 E549.449
G1 F4200.0
M101
G1 X1.6 Y-14.5 Z1.22 F4800.0 E549.584
G1 X3.2 Y-11.5 Z1.22 F4800.0 E549.763
G1 X4.0 Y-8.92 Z1.22 F4800.0 E549.906
G1 X4.0 Y-0.08 Z1.22 F4800.0 E550.373
G1 X3.2 Y2.5 Z1.22 F4800.0 E550.516
G1 X1.6 Y5.5 Z1.22 F4800.0 E550.695
G1 X0.0 Y7.47 Z1.22 F4800.0 E550.829
G1 F1200.0
G1 E549.829
G1 F4800.0
M103
G1 X4.4 Y-2.31 Z1.22 F4200.0
G1 F1200.0
G1 E550.829
G1 F4200.0
M101
G1 X4.4 Y-6.69 Z1.22 F4800.0 E551.061
G1 F1200.0
G1 E550.061
G1 F4800.0
M103
(</infill>)
(</nestedRing>)
(</rotation>)
(</layer>)
(<layer> 1.485 )
(<rotation> (-1+1.22464679915e-16j) )
(<nestedRing>)
(<boundaryPerimeter>)
(<boundaryPoint> X-0.065 Y8.935 Z1.485 </boundaryPoint>)
(<boundaryPoint> X-2.944 Y11.298 Z1.485 </boundaryPoint>)
(<boundaryPoint> X-6.229 Y13.054 Z1.485 </boundaryPoint>)
(<boundaryPoint> X-9.793 Y14.135 Z1.485 </boundaryPoint>)
(<boundaryPoint> X-13.5 Y14.501 Z1.485 </boundaryPoint>)
(<boundaryPoint> X-17.207 Y14.135 Z1.485 </boundaryPoint>)
(<boundaryPoint> X-20.771 Y13.054 Z1.485 </boundaryPoint>)
(<boundaryPoint> X-24.056 Y11.298 Z1.485 </boundaryPoint>)
(<boundaryPoint> X-26.935 Y8.935 Z1.485 </boundaryPoint>)
(<boundaryPoint> X-29.298 Y6.056 Z1.485 </boundaryPoint>)
(<boundaryPoint> X-31.054 Y2.771 Z1.485 </boundaryPoint>)
(<boundaryPoint> X-32.135 Y-0.793 Z1.485 </boundaryPoint>)
(<boundaryPoint> X-32.5 Y-4.5 Z1.485 </boundaryPoint>)
(<boundaryPoint> X-32.135 Y-8.207 Z1.485 </boundaryPoint>)
(<boundaryPoint> X-31.054 Y-11.771 Z1.485 </boundaryPoint>)
(<boundaryPoint> X-29.298 Y-15.056 Z1.485 </boundaryPoint>)
(<boundaryPoint> X-26.935 Y-17.935 Z1.485 </boundaryPoint>)
(<boundaryPoint> X-24.056 Y-20.298 Z1.485 </boundaryPoint>)
(<boundaryPoint> X-20.771 Y-22.054 Z1.485 </boundaryPoint>)
(<boundaryPoint> X-17.207 Y-23.135 Z1.485 </boundaryPoint>)
(<boundaryPoint> X-13.5 Y-23.501 Z1.485 </boundaryPoint>)
(<boundaryPoint> X-9.793 Y-23.135 Z1.485 </boundaryPoint>)
(<boundaryPoint> X-6.229 Y-22.054 Z1.485 </boundaryPoint>)
(<boundaryPoint> X-2.944 Y-20.298 Z1.485 </boundaryPoint>)
(<boundaryPoint> X-0.065 Y-17.935 Z1.485 </boundaryPoint>)
(<boundaryPoint> X2.298 Y-15.056 Z1.485 </boundaryPoint>)
(<boundaryPoint> X4.054 Y-11.771 Z1.485 </boundaryPoint>)
(<boundaryPoint> X5.135 Y-8.207 Z1.485 </boundaryPoint>)
(<boundaryPoint> X5.5 Y-4.5 Z1.485 </boundaryPoint>)
(<boundaryPoint> X5.135 Y-0.793 Z1.485 </boundaryPoint>)
(<boundaryPoint> X4.054 Y2.771 Z1.485 </boundaryPoint>)
(<boundaryPoint> X2.298 Y6.056 Z1.485 </boundaryPoint>)
(<loop> outer )
G1 X-26.46 Y-17.55 Z1.49 F4200.0
G1 F1200.0
G1 E551.061
G1 F4200.0
M101
G1 X-23.72 Y-19.8 Z1.49 F4800.0 E551.248
G1 X-20.54 Y-21.5 Z1.49 F4800.0 E551.438
G1 X-17.09 Y-22.54 Z1.49 F4800.0 E551.629
G1 X-13.5 Y-22.9 Z1.49 F4800.0 E551.819
G1 X-9.91 Y-22.54 Z1.49 F4800.0 E552.01
G1 X-6.46 Y-21.5 Z1.49 F4800.0 E552.2
G1 X-3.28 Y-19.8 Z1.49 F4800.0 E552.391
G1 X-0.49 Y-17.51 Z1.49 F4800.0 E552.581
G1 X1.8 Y-14.72 Z1.49 F4800.0 E552.772
G1 X3.5 Y-11.54 Z1.49 F4800.0 E552.962
G1 X4.54 Y-8.09 Z1.49 F4800.0 E553.153
G1 X4.9 Y-4.5 Z1.49 F4800.0 E553.343
G1 X4.54 Y-0.91 Z1.49 F4800.0 E553.534
G1 X3.5 Y2.54 Z1.49 F4800.0 E553.724
G1 X1.8 Y5.72 Z1.49 F4800.0 E553.915
G1 X-0.49 Y8.51 Z1.49 F4800.0 E554.105
G1 X-3.28 Y10.8 Z1.49 F4800.0 E554.296
G1 X-6.46 Y12.5 Z1.49 F4800.0 E554.486
G1 X-9.91 Y13.54 Z1.49 F4800.0 E554.677
G1 X-13.5 Y13.9 Z1.49 F4800.0 E554.867
G1 X-17.09 Y13.54 Z1.49 F4800.0 E555.058
G1 X-20.54 Y12.5 Z1.49 F4800.0 E555.248
G1 X-23.72 Y10.8 Z1.49 F4800.0 E555.439
G1 X-26.51 Y8.51 Z1.49 F4800.0 E555.629
G1 X-28.8 Y5.72 Z1.49 F4800.0 E555.82
G1 X-30.5 Y2.54 Z1.49 F4800.0 E556.01
G1 X-31.54 Y-0.91 Z1.49 F4800.0 E556.201
G1 X-31.9 Y-4.5 Z1.49 F4800.0 E556.391
G1 X-31.54 Y-8.09 Z1.49 F4800.0 E556.582
G1 X-30.5 Y-11.54 Z1.49 F4800.0 E556.772
G1 X-28.8 Y-14.72 Z1.49 F4800.0 E556.963
G1 X-26.51 Y-17.51 Z1.49 F4800.0 E557.153
G1 X-26.46 Y-17.55 Z1.49 F4800.0 E557.157
G1 F1200.0
G1 E557.157
G1 F4800.0
M103
(</loop>)
(<edge> outer )
;M108 R40.0
G1 X-26.74 Y-17.84 Z1.49 F4200.0
G1 F1200.0
G1 E557.157
G1 F4200.0
M101
G1 X-23.94 Y-20.13 Z1.49 F2400.0 E557.348
G1 X-20.69 Y-21.87 Z1.49 F2400.0 E557.543
G1 X-17.17 Y-22.94 Z1.49 F2400.0 E557.737
G1 X-13.5 Y-23.3 Z1.49 F2400.0 E557.932
G1 X-9.83 Y-22.94 Z1.49 F2400.0 E558.127
G1 X-6.31 Y-21.87 Z1.49 F2400.0 E558.322
G1 X-3.06 Y-20.13 Z1.49 F2400.0 E558.516
G1 X-0.21 Y-17.79 Z1.49 F2400.0 E558.711
G1 X2.13 Y-14.94 Z1.49 F2400.0 E558.906
G1 X3.87 Y-11.69 Z1.49 F2400.0 E559.1
G1 X4.94 Y-8.17 Z1.49 F2400.0 E559.295
G1 X5.3 Y-4.5 Z1.49 F2400.0 E559.49
G1 X4.94 Y-0.83 Z1.49 F2400.0 E559.684
G1 X3.87 Y2.69 Z1.49 F2400.0 E559.879
G1 X2.13 Y5.94 Z1.49 F2400.0 E560.074
G1 X-0.21 Y8.79 Z1.49 F2400.0 E560.268
G1 X-3.06 Y11.13 Z1.49 F2400.0 E560.463
G1 X-6.31 Y12.87 Z1.49 F2400.0 E560.658
G1 X-9.83 Y13.94 Z1.49 F2400.0 E560.852
G1 X-13.5 Y14.3 Z1.49 F2400.0 E561.047
G1 X-17.17 Y13.94 Z1.49 F2400.0 E561.242
G1 X-20.69 Y12.87 Z1.49 F2400.0 E561.436
G1 X-23.94 Y11.13 Z1.49 F2400.0 E561.631
G1 X-26.79 Y8.79 Z1.49 F2400.0 E561.826
G1 X-29.13 Y5.94 Z1.49 F2400.0 E562.02
G1 X-30.87 Y2.69 Z1.49 F2400.0 E562.215
G1 X-31.94 Y-0.83 Z1.49 F2400.0 E562.41
G1 X-32.3 Y-4.5 Z1.49 F2400.0 E562.604
G1 X-31.94 Y-8.17 Z1.49 F2400.0 E562.799
G1 X-30.87 Y-11.69 Z1.49 F2400.0 E562.994
G1 X-29.13 Y-14.94 Z1.49 F2400.0 E563.188
G1 X-26.79 Y-17.79 Z1.49 F2400.0 E563.383
G1 X-26.74 Y-17.84 Z1.49 F2400.0 E563.387
G1 F1200.0
G1 E562.387
G1 F2400.0
M103
(</edge>)
(</boundaryPerimeter>)
(<infill>)
(<infillBoundary>)
(<infillPoint> X-0.491 Y8.509 Z1.485 </infillPoint>)
(<infillPoint> X-3.279 Y10.797 Z1.485 </infillPoint>)
(<infillPoint> X-6.46 Y12.497 Z1.485 </infillPoint>)
(<infillPoint> X-9.911 Y13.544 Z1.485 </infillPoint>)
(<infillPoint> X-13.5 Y13.898 Z1.485 </infillPoint>)
(<infillPoint> X-17.089 Y13.544 Z1.485 </infillPoint>)
(<infillPoint> X-20.54 Y12.497 Z1.485 </infillPoint>)
(<infillPoint> X-23.721 Y10.797 Z1.485 </infillPoint>)
(<infillPoint> X-26.509 Y8.509 Z1.485 </infillPoint>)
(<infillPoint> X-28.797 Y5.721 Z1.485 </infillPoint>)
(<infillPoint> X-30.497 Y2.54 Z1.485 </infillPoint>)
(<infillPoint> X-31.544 Y-0.911 Z1.485 </infillPoint>)
(<infillPoint> X-31.897 Y-4.5 Z1.485 </infillPoint>)
(<infillPoint> X-31.544 Y-8.089 Z1.485 </infillPoint>)
(<infillPoint> X-30.497 Y-11.54 Z1.485 </infillPoint>)
(<infillPoint> X-28.797 Y-14.721 Z1.485 </infillPoint>)
(<infillPoint> X-26.509 Y-17.509 Z1.485 </infillPoint>)
(<infillPoint> X-23.721 Y-19.797 Z1.485 </infillPoint>)
(<infillPoint> X-20.54 Y-21.497 Z1.485 </infillPoint>)
(<infillPoint> X-17.089 Y-22.544 Z1.485 </infillPoint>)
(<infillPoint> X-13.5 Y-22.898 Z1.485 </infillPoint>)
(<infillPoint> X-9.911 Y-22.544 Z1.485 </infillPoint>)
(<infillPoint> X-6.46 Y-21.497 Z1.485 </infillPoint>)
(<infillPoint> X-3.279 Y-19.797 Z1.485 </infillPoint>)
(<infillPoint> X-0.491 Y-17.509 Z1.485 </infillPoint>)
(<infillPoint> X1.797 Y-14.721 Z1.485 </infillPoint>)
(<infillPoint> X3.497 Y-11.54 Z1.485 </infillPoint>)
(<infillPoint> X4.544 Y-8.089 Z1.485 </infillPoint>)
(<infillPoint> X4.897 Y-4.5 Z1.485 </infillPoint>)
(<infillPoint> X4.544 Y-0.911 Z1.485 </infillPoint>)
(<infillPoint> X3.497 Y2.54 Z1.485 </infillPoint>)
(<infillPoint> X1.797 Y5.721 Z1.485 </infillPoint>)
(</infillBoundary>)
;M108 R80.0
G1 X-4.25 Y-20.0 Z1.49 F4200.0
G1 F1200.0
G1 E563.387
G1 F4200.0
M101
G1 X-22.75 Y-20.0 Z1.49 F4800.0 E564.363
G1 F1200.0
G1 E564.363
G1 F4800.0
M103
G1 X-22.0 Y-20.4 Z1.49 F4200.0
G1 F1200.0
G1 E564.363
G1 F4200.0
M101
G1 X-5.0 Y-20.4 Z1.49 F4800.0 E565.261
G1 F1200.0
G1 E565.261
G1 F4800.0
M103
G1 X-5.75 Y-20.8 Z1.49 F4200.0
G1 F1200.0
G1 E565.261
G1 F4200.0
M101
G1 X-21.25 Y-20.8 Z1.49 F4800.0 E566.08
G1 F1200.0
G1 E566.08
G1 F4800.0
M103
G1 X-20.5 Y-21.2 Z1.49 F4200.0
G1 F1200.0
G1 E566.08
G1 F4200.0
M101
G1 X-6.5 Y-21.2 Z1.49 F4800.0 E566.82
G1 F1200.0
G1 E566.492
G1 F4800.0
M103
G1 X-7.76 Y-21.6 Z1.49 F4200.0
G1 F1200.0
G1 E566.82
G1 F4200.0
M101
G1 X-19.24 Y-21.6 Z1.49 F4800.0 E567.426
G1 F1200.0
G1 E567.048
G1 F4800.0
M103
G1 X-17.92 Y-22.0 Z1.49 F4200.0
G1 F1200.0
G1 E567.426
G1 F4200.0
M101
G1 X-9.08 Y-22.0 Z1.49 F4800.0 E567.893
G1 F1200.0
G1 E566.893
G1 F4800.0
M103
G1 X-11.31 Y-22.4 Z1.49 F4200.0
G1 F1200.0
G1 E567.893
G1 F4200.0
M101
G1 X-15.7 Y-22.4 Z1.49 F4800.0 E568.125
G1 F1200.0
G1 E567.125
G1 F4800.0
M103
G1 X-31.1 Y-0.4 Z1.49 F4200.0
G1 F1200.0
G1 E568.125
G1 F4200.0
M101
G1 X4.1 Y-0.4 Z1.49 F4800.0 E569.984
G1 X4.22 Y-0.8 Z1.49 F4800.0 E570.006
G1 X-31.22 Y-0.8 Z1.49 F4800.0 E571.878
G1 X-31.29 Y-1.2 Z1.49 F4800.0 E571.899
G1 X4.29 Y-1.2 Z1.49 F4800.0 E573.779
G1 X4.33 Y-1.6 Z1.49 F4800.0 E573.8
G1 X-31.33 Y-1.6 Z1.49 F4800.0 E575.684
G1 X-31.37 Y-2.0 Z1.49 F4800.0 E575.705
G1 X4.37 Y-2.0 Z1.49 F4800.0 E577.593
G1 X4.41 Y-2.4 Z1.49 F4800.0 E577.614
G1 X-31.41 Y-2.4 Z1.49 F4800.0 E579.506
G1 X-31.45 Y-2.8 Z1.49 F4800.0 E579.527
G1 X4.45 Y-2.8 Z1.49 F4800.0 E581.424
G1 X4.49 Y-3.2 Z1.49 F4800.0 E581.445
G1 X-31.49 Y-3.2 Z1.49 F4800.0 E583.345
G1 X-31.53 Y-3.6 Z1.49 F4800.0 E583.366
G1 X4.53 Y-3.6 Z1.49 F4800.0 E585.271
G1 X4.57 Y-4.0 Z1.49 F4800.0 E585.292
G1 X-31.57 Y-4.0 Z1.49 F4800.0 E587.201
G1 X-31.61 Y-4.4 Z1.49 F4800.0 E587.222
G1 X4.61 Y-4.4 Z1.49 F4800.0 E589.135
G1 X4.59 Y-4.8 Z1.49 F4800.0 E589.156
G1 X-31.59 Y-4.8 Z1.49 F4800.0 E591.067
G1 X-31.55 Y-5.2 Z1.49 F4800.0 E591.088
G1 X4.55 Y-5.2 Z1.49 F4800.0 E592.995
G1 X4.51 Y-5.6 Z1.49 F4800.0 E593.016
G1 X-31.51 Y-5.6 Z1.49 F4800.0 E594.919
G1 X-31.47 Y-6.0 Z1.49 F4800.0 E594.94
G1 X4.47 Y-6.0 Z1.49 F4800.0 E596.838
G1 X4.43 Y-6.4 Z1.49 F4800.0 E596.859
G1 X-31.43 Y-6.4 Z1.49 F4800.0 E598.754
G1 X-31.39 Y-6.8 Z1.49 F4800.0 E598.775
G1 X4.39 Y-6.8 Z1.49 F4800.0 E600.665
G1 X4.35 Y-7.2 Z1.49 F4800.0 E600.686
G1 X-31.35 Y-7.2 Z1.49 F4800.0 E602.572
G1 X-31.31 Y-7.6 Z1.49 F4800.0 E602.593
G1 X4.31 Y-7.6 Z1.49 F4800.0 E604.475
G1 X4.27 Y-8.0 Z1.49 F4800.0 E604.496
G1 X-31.27 Y-8.0 Z1.49 F4800.0 E606.374
G1 X-31.16 Y-8.4 Z1.49 F4800.0 E606.396
G1 X4.16 Y-8.4 Z1.49 F4800.0 E608.261
G1 X4.04 Y-8.8 Z1.49 F4800.0 E608.283
G1 X-31.04 Y-8.8 Z1.49 F4800.0 E610.136
G1 X-30.91 Y-9.2 Z1.49 F4800.0 E610.158
G1 X3.91 Y-9.2 Z1.49 F4800.0 E611.998
G1 X3.79 Y-9.6 Z1.49 F4800.0 E612.02
G1 X-30.79 Y-9.6 Z1.49 F4800.0 E613.847
G1 X-30.67 Y-10.0 Z1.49 F4800.0 E613.869
G1 X3.67 Y-10.0 Z1.49 F4800.0 E615.683
G1 X3.55 Y-10.4 Z1.49 F4800.0 E615.705
G1 X-30.55 Y-10.4 Z1.49 F4800.0 E617.506
G1 X-30.43 Y-10.8 Z1.49 F4800.0 E617.529
G1 X3.43 Y-10.8 Z1.49 F4800.0 E619.317
G1 X3.31 Y-11.2 Z1.49 F4800.0 E619.339
G1 X-30.31 Y-11.2 Z1.49 F4800.0 E621.115
G1 X-30.15 Y-11.6 Z1.49 F4800.0 E621.138
G1 X3.15 Y-11.6 Z1.49 F4800.0 E622.897
G1 X2.93 Y-12.0 Z1.49 F4800.0 E622.92
G1 X-29.93 Y-12.0 Z1.49 F4800.0 E624.657
G1 X-29.72 Y-12.4 Z1.49 F4800.0 E624.681
G1 X2.72 Y-12.4 Z1.49 F4800.0 E626.394
G1 X2.51 Y-12.8 Z1.49 F4800.0 E626.418
G1 X-29.51 Y-12.8 Z1.49 F4800.0 E628.109
G1 X-29.29 Y-13.2 Z1.49 F4800.0 E628.133
G1 X2.29 Y-13.2 Z1.49 F4800.0 E629.802
G1 X2.08 Y-13.6 Z1.49 F4800.0 E629.826
G1 X-29.08 Y-13.6 Z1.49 F4800.0 E631.471
G1 X-28.87 Y-14.0 Z1.49 F4800.0 E631.495
G1 X1.87 Y-14.0 Z1.49 F4800.0 E633.119
G1 X1.65 Y-14.4 Z1.49 F4800.0 E633.143
G1 X-28.65 Y-14.4 Z1.49 F4800.0 E634.743
G1 X-28.37 Y-14.8 Z1.49 F4800.0 E634.769
G1 X1.37 Y-14.8 Z1.49 F4800.0 E636.34
G1 X1.04 Y-15.2 Z1.49 F4800.0 E636.368
G1 X-28.04 Y-15.2 Z1.49 F4800.0 E637.904
G1 X-27.71 Y-15.6 Z1.49 F4800.0 E637.931
G1 X0.71 Y-15.6 Z1.49 F4800.0 E639.433
G1 X0.39 Y-16.0 Z1.49 F4800.0 E639.46
G1 X-27.39 Y-16.0 Z1.49 F4800.0 E640.927
G1 X-27.06 Y-16.4 Z1.49 F4800.0 E640.954
G1 X0.06 Y-16.4 Z1.49 F4800.0 E642.387
G1 X-0.27 Y-16.8 Z1.49 F4800.0 E642.414
G1 X-26.73 Y-16.8 Z1.49 F4800.0 E643.811
G1 X-26.4 Y-17.2 Z1.49 F4800.0 E643.839
G1 X-0.6 Y-17.2 Z1.49 F4800.0 E645.202
G1 X-1.04 Y-17.6 Z1.49 F4800.0 E645.233
G1 X-25.96 Y-17.6 Z1.49 F4800.0 E646.549
G1 X-25.47 Y-18.0 Z1.49 F4800.0 E646.583
G1 X-1.53 Y-18.0 Z1.49 F4800.0 E647.847
G1 X-2.02 Y-18.4 Z1.49 F4800.0 E647.88
G1 X-24.98 Y-18.4 Z1.49 F4800.0 E649.093
G1 X-24.49 Y-18.8 Z1.49 F4800.0 E649.127
G1 X-2.51 Y-18.8 Z1.49 F4800.0 E650.288
G1 X-2.99 Y-19.2 Z1.49 F4800.0 E650.321
G1 X-24.01 Y-19.2 Z1.49 F4800.0 E651.431
G1 X-23.5 Y-19.6 Z1.49 F4800.0 E651.466
G1 X-3.51 Y-19.6 Z1.49 F4800.0 E652.522
G1 F1200.0
G1 E651.522
G1 F4800.0
M103
G1 X3.98 Y-0.0 Z1.49 F4200.0
G1 F1200.0
G1 E652.522
G1 F4200.0
M101
G1 X-30.98 Y0.0 Z1.49 F4800.0 E654.368
G1 X-30.85 Y0.4 Z1.49 F4800.0 E654.39
G1 X3.85 Y0.4 Z1.49 F4800.0 E656.224
G1 X3.73 Y0.8 Z1.49 F4800.0 E656.246
G1 X-30.73 Y0.8 Z1.49 F4800.0 E658.066
G1 X-30.61 Y1.2 Z1.49 F4800.0 E658.088
G1 X3.61 Y1.2 Z1.49 F4800.0 E659.896
G1 X3.49 Y1.6 Z1.49 F4800.0 E659.918
G1 X-30.49 Y1.6 Z1.49 F4800.0 E661.713
G1 X-30.37 Y2.0 Z1.49 F4800.0 E661.735
G1 X3.37 Y2.0 Z1.49 F4800.0 E663.517
G1 X3.25 Y2.4 Z1.49 F4800.0 E663.539
G1 X-30.25 Y2.4 Z1.49 F4800.0 E665.309
G1 X-30.04 Y2.8 Z1.49 F4800.0 E665.332
G1 X3.04 Y2.8 Z1.49 F4800.0 E667.08
G1 X2.83 Y3.2 Z1.49 F4800.0 E667.104
G1 X-29.83 Y3.2 Z1.49 F4800.0 E668.829
G1 X-29.61 Y3.6 Z1.49 F4800.0 E668.853
G1 X2.61 Y3.6 Z1.49 F4800.0 E670.555
G1 X2.4 Y4.0 Z1.49 F4800.0 E670.579
G1 X-29.4 Y4.0 Z1.49 F4800.0 E672.259
G1 X-29.19 Y4.4 Z1.49 F4800.0 E672.283
G1 X2.19 Y4.4 Z1.49 F4800.0 E673.94
G1 X1.97 Y4.8 Z1.49 F4800.0 E673.964
G1 X-28.97 Y4.8 Z1.49 F4800.0 E675.599
G1 X-28.76 Y5.2 Z1.49 F4800.0 E675.623
G1 X1.76 Y5.2 Z1.49 F4800.0 E677.235
G1 X1.53 Y5.6 Z1.49 F4800.0 E677.259
G1 X-28.53 Y5.6 Z1.49 F4800.0 E678.847
G1 X-28.21 Y6.0 Z1.49 F4800.0 E678.874
G1 X1.21 Y6.0 Z1.49 F4800.0 E680.428
G1 X0.88 Y6.4 Z1.49 F4800.0 E680.455
G1 X-27.88 Y6.4 Z1.49 F4800.0 E681.974
G1 X-27.55 Y6.8 Z1.49 F4800.0 E682.002
G1 X0.55 Y6.8 Z1.49 F4800.0 E683.486
G1 X0.22 Y7.2 Z1.49 F4800.0 E683.513
G1 X-27.22 Y7.2 Z1.49 F4800.0 E684.963
G1 X-26.89 Y7.6 Z1.49 F4800.0 E684.99
G1 X-0.11 Y7.6 Z1.49 F4800.0 E686.405
G1 X-0.44 Y8.0 Z1.49 F4800.0 E686.432
G1 X-26.56 Y8.0 Z1.49 F4800.0 E687.813
G1 X-26.2 Y8.4 Z1.49 F4800.0 E687.841
G1 X-0.8 Y8.4 Z1.49 F4800.0 E689.183
G1 X-1.29 Y8.8 Z1.49 F4800.0 E689.216
G1 X-25.71 Y8.8 Z1.49 F4800.0 E690.507
G1 X-25.23 Y9.2 Z1.49 F4800.0 E690.54
G1 X-1.78 Y9.2 Z1.49 F4800.0 E691.779
G1 X-2.26 Y9.6 Z1.49 F4800.0 E691.812
G1 X-24.74 Y9.6 Z1.49 F4800.0 E692.999
G1 X-24.25 Y10.0 Z1.49 F4800.0 E693.032
G1 X-2.75 Y10.0 Z1.49 F4800.0 E694.168
G1 X-3.24 Y10.4 Z1.49 F4800.0 E694.201
G1 X-23.76 Y10.4 Z1.49 F4800.0 E695.286
G1 X-23.12 Y10.8 Z1.49 F4800.0 E695.326
G1 X-3.88 Y10.8 Z1.49 F4800.0 E696.342
G1 F1200.0
G1 E696.342
G1 F4800.0
M103
G1 X-4.63 Y11.2 Z1.49 F4200.0
G1 F1200.0
G1 E696.342
G1 F4200.0
M101
G1 X-22.37 Y11.2 Z1.49 F4800.0 E697.28
G1 F1200.0
G1 E697.28
G1 F4800.0
M103
G1 X-21.62 Y11.6 Z1.49 F4200.0
G1 F1200.0
G1 E697.28
G1 F4200.0
M101
G1 X-5.38 Y11.6 Z1.49 F4800.0 E698.138
G1 F1200.0
G1 E698.138
G1 F4800.0
M103
G1 X-6.12 Y12.0 Z1.49 F4200.0
G1 F1200.0
G1 E698.138
G1 F4200.0
M101
G1 X-20.88 Y12.0 Z1.49 F4800.0 E698.917
G1 F1200.0
G1 E698.858
G1 F4800.0
M103
G1 X-19.9 Y12.4 Z1.49 F4200.0
G1 F1200.0
G1 E698.917
G1 F4200.0
M101
G1 X-7.11 Y12.4 Z1.49 F4800.0 E699.593
G1 F1200.0
G1 E699.215
G1 F4800.0
M103
G1 X-8.42 Y12.8 Z1.49 F4200.0
G1 F1200.0
G1 E699.593
G1 F4200.0
M101
G1 X-18.58 Y12.8 Z1.49 F4800.0 E700.129
G1 F1200.0
G1 E699.751
G1 F4800.0
M103
G1 X-17.26 Y13.2 Z1.49 F4200.0
G1 F1200.0
G1 E700.129
G1 F4200.0
M101
G1 X-9.74 Y13.2 Z1.49 F4800.0 E700.526
G1 F1200.0
G1 E699.526
G1 F4800.0
M103
G1 X-13.33 Y13.6 Z1.49 F4200.0
G1 F1200.0
G1 E700.526
G1 F4200.0
M101
G1 X-13.67 Y13.6 Z1.49 F4800.0 E700.544
G1 F1200.0
G1 E699.544
G1 F4800.0
M103
(</infill>)
(</nestedRing>)
(</rotation>)
(</layer>)
(<layer> 1.755 )
(<rotation> (6.12323399574e-17+1j) )
(<nestedRing>)
(<boundaryPerimeter>)
(<boundaryPoint> X-0.065 Y8.935 Z1.755 </boundaryPoint>)
(<boundaryPoint> X-2.944 Y11.298 Z1.755 </boundaryPoint>)
(<boundaryPoint> X-6.229 Y13.054 Z1.755 </boundaryPoint>)
(<boundaryPoint> X-9.793 Y14.135 Z1.755 </boundaryPoint>)
(<boundaryPoint> X-13.5 Y14.501 Z1.755 </boundaryPoint>)
(<boundaryPoint> X-17.207 Y14.135 Z1.755 </boundaryPoint>)
(<boundaryPoint> X-20.771 Y13.054 Z1.755 </boundaryPoint>)
(<boundaryPoint> X-24.056 Y11.298 Z1.755 </boundaryPoint>)
(<boundaryPoint> X-26.935 Y8.935 Z1.755 </boundaryPoint>)
(<boundaryPoint> X-29.298 Y6.056 Z1.755 </boundaryPoint>)
(<boundaryPoint> X-31.054 Y2.771 Z1.755 </boundaryPoint>)
(<boundaryPoint> X-32.135 Y-0.793 Z1.755 </boundaryPoint>)
(<boundaryPoint> X-32.5 Y-4.5 Z1.755 </boundaryPoint>)
(<boundaryPoint> X-32.135 Y-8.207 Z1.755 </boundaryPoint>)
(<boundaryPoint> X-31.054 Y-11.771 Z1.755 </boundaryPoint>)
(<boundaryPoint> X-29.298 Y-15.056 Z1.755 </boundaryPoint>)
(<boundaryPoint> X-26.935 Y-17.935 Z1.755 </boundaryPoint>)
(<boundaryPoint> X-24.056 Y-20.298 Z1.755 </boundaryPoint>)
(<boundaryPoint> X-20.771 Y-22.054 Z1.755 </boundaryPoint>)
(<boundaryPoint> X-17.207 Y-23.135 Z1.755 </boundaryPoint>)
(<boundaryPoint> X-13.5 Y-23.501 Z1.755 </boundaryPoint>)
(<boundaryPoint> X-9.793 Y-23.135 Z1.755 </boundaryPoint>)
(<boundaryPoint> X-6.229 Y-22.054 Z1.755 </boundaryPoint>)
(<boundaryPoint> X-2.944 Y-20.298 Z1.755 </boundaryPoint>)
(<boundaryPoint> X-0.065 Y-17.935 Z1.755 </boundaryPoint>)
(<boundaryPoint> X2.298 Y-15.056 Z1.755 </boundaryPoint>)
(<boundaryPoint> X4.054 Y-11.771 Z1.755 </boundaryPoint>)
(<boundaryPoint> X5.135 Y-8.207 Z1.755 </boundaryPoint>)
(<boundaryPoint> X5.5 Y-4.5 Z1.755 </boundaryPoint>)
(<boundaryPoint> X5.135 Y-0.793 Z1.755 </boundaryPoint>)
(<boundaryPoint> X4.054 Y2.771 Z1.755 </boundaryPoint>)
(<boundaryPoint> X2.298 Y6.056 Z1.755 </boundaryPoint>)
(<loop> outer )
G1 X-26.66 Y-17.32 Z1.76 F4200.0
G1 F1200.0
G1 E700.544
G1 F4200.0
M101
G1 X-26.51 Y-17.51 Z1.76 F4800.0 E700.557
G1 X-23.72 Y-19.8 Z1.76 F4800.0 E700.747
G1 X-20.54 Y-21.5 Z1.76 F4800.0 E700.938
G1 X-17.09 Y-22.54 Z1.76 F4800.0 E701.128
G1 X-13.5 Y-22.9 Z1.76 F4800.0 E701.319
G1 X-9.91 Y-22.54 Z1.76 F4800.0 E701.509
G1 X-6.46 Y-21.5 Z1.76 F4800.0 E701.7
G1 X-3.28 Y-19.8 Z1.76 F4800.0 E701.89
G1 X-0.49 Y-17.51 Z1.76 F4800.0 E702.081
G1 X1.8 Y-14.72 Z1.76 F4800.0 E702.271
G1 X3.5 Y-11.54 Z1.76 F4800.0 E702.462
G1 X4.54 Y-8.09 Z1.76 F4800.0 E702.652
G1 X4.9 Y-4.5 Z1.76 F4800.0 E702.843
G1 X4.54 Y-0.91 Z1.76 F4800.0 E703.033
G1 X3.5 Y2.54 Z1.76 F4800.0 E703.224
G1 X1.8 Y5.72 Z1.76 F4800.0 E703.414
G1 X-0.49 Y8.51 Z1.76 F4800.0 E703.605
G1 X-3.28 Y10.8 Z1.76 F4800.0 E703.796
G1 X-6.46 Y12.5 Z1.76 F4800.0 E703.986
G1 X-9.91 Y13.54 Z1.76 F4800.0 E704.177
G1 X-13.5 Y13.9 Z1.76 F4800.0 E704.367
G1 X-17.09 Y13.54 Z1.76 F4800.0 E704.558
G1 X-20.54 Y12.5 Z1.76 F4800.0 E704.748
G1 X-23.72 Y10.8 Z1.76 F4800.0 E704.939
G1 X-26.51 Y8.51 Z1.76 F4800.0 E705.129
G1 X-28.8 Y5.72 Z1.76 F4800.0 E705.32
G1 X-30.5 Y2.54 Z1.76 F4800.0 E705.51
G1 X-31.54 Y-0.91 Z1.76 F4800.0 E705.701
G1 X-31.9 Y-4.5 Z1.76 F4800.0 E705.891
G1 X-31.54 Y-8.09 Z1.76 F4800.0 E706.082
G1 X-30.5 Y-11.54 Z1.76 F4800.0 E706.272
G1 X-28.8 Y-14.72 Z1.76 F4800.0 E706.463
G1 X-26.66 Y-17.32 Z1.76 F4800.0 E706.641
G1 F1200.0
G1 E706.641
G1 F4800.0
M103
(</loop>)
(<edge> outer )
;M108 R40.0
G1 X-26.95 Y-17.61 Z1.76 F4200.0
G1 F1200.0
G1 E706.641
G1 F4200.0
M101
G1 X-26.79 Y-17.79 Z1.76 F2400.0 E706.653
G1 X-23.94 Y-20.13 Z1.76 F2400.0 E706.848
G1 X-20.69 Y-21.87 Z1.76 F2400.0 E707.043
G1 X-17.17 Y-22.94 Z1.76 F2400.0 E707.237
G1 X-13.5 Y-23.3 Z1.76 F2400.0 E707.432
G1 X-9.83 Y-22.94 Z1.76 F2400.0 E707.627
G1 X-6.31 Y-21.87 Z1.76 F2400.0 E707.821
G1 X-3.06 Y-20.13 Z1.76 F2400.0 E708.016
G1 X-0.21 Y-17.79 Z1.76 F2400.0 E708.211
G1 X2.13 Y-14.94 Z1.76 F2400.0 E708.405
G1 X3.87 Y-11.69 Z1.76 F2400.0 E708.6
G1 X4.94 Y-8.17 Z1.76 F2400.0 E708.795
G1 X5.3 Y-4.5 Z1.76 F2400.0 E708.989
G1 X4.94 Y-0.83 Z1.76 F2400.0 E709.184
G1 X3.87 Y2.69 Z1.76 F2400.0 E709.379
G1 X2.13 Y5.94 Z1.76 F2400.0 E709.573
G1 X-0.21 Y8.79 Z1.76 F2400.0 E709.768
G1 X-3.06 Y11.13 Z1.76 F2400.0 E709.963
G1 X-6.31 Y12.87 Z1.76 F2400.0 E710.157
G1 X-9.83 Y13.94 Z1.76 F2400.0 E710.352
G1 X-13.5 Y14.3 Z1.76 F2400.0 E710.547
G1 X-17.17 Y13.94 Z1.76 F2400.0 E710.741
G1 X-20.69 Y12.87 Z1.76 F2400.0 E710.936
G1 X-23.94 Y11.13 Z1.76 F2400.0 E711.131
G1 X-26.79 Y8.79 Z1.76 F2400.0 E711.325
G1 X-29.13 Y5.94 Z1.76 F2400.0 E711.52
G1 X-30.87 Y2.69 Z1.76 F2400.0 E711.715
G1 X-31.94 Y-0.83 Z1.76 F2400.0 E711.909
G1 X-32.3 Y-4.5 Z1.76 F2400.0 E712.104
G1 X-31.94 Y-8.17 Z1.76 F2400.0 E712.299
G1 X-30.87 Y-11.69 Z1.76 F2400.0 E712.493
G1 X-29.13 Y-14.94 Z1.76 F2400.0 E712.688
G1 X-26.95 Y-17.61 Z1.76 F2400.0 E712.87
G1 F1200.0
G1 E711.87
G1 F2400.0
M103
(</edge>)
(</boundaryPerimeter>)
(<infill>)
(<infillBoundary>)
(<infillPoint> X-0.491 Y8.509 Z1.755 </infillPoint>)
(<infillPoint> X-3.279 Y10.797 Z1.755 </infillPoint>)
(<infillPoint> X-6.46 Y12.497 Z1.755 </infillPoint>)
(<infillPoint> X-9.911 Y13.544 Z1.755 </infillPoint>)
(<infillPoint> X-13.5 Y13.898 Z1.755 </infillPoint>)
(<infillPoint> X-17.089 Y13.544 Z1.755 </infillPoint>)
(<infillPoint> X-20.54 Y12.497 Z1.755 </infillPoint>)
(<infillPoint> X-23.721 Y10.797 Z1.755 </infillPoint>)
(<infillPoint> X-26.509 Y8.509 Z1.755 </infillPoint>)
(<infillPoint> X-28.797 Y5.721 Z1.755 </infillPoint>)
(<infillPoint> X-30.497 Y2.54 Z1.755 </infillPoint>)
(<infillPoint> X-31.544 Y-0.911 Z1.755 </infillPoint>)
(<infillPoint> X-31.897 Y-4.5 Z1.755 </infillPoint>)
(<infillPoint> X-31.544 Y-8.089 Z1.755 </infillPoint>)
(<infillPoint> X-30.497 Y-11.54 Z1.755 </infillPoint>)
(<infillPoint> X-28.797 Y-14.721 Z1.755 </infillPoint>)
(<infillPoint> X-26.509 Y-17.509 Z1.755 </infillPoint>)
(<infillPoint> X-23.721 Y-19.797 Z1.755 </infillPoint>)
(<infillPoint> X-20.54 Y-21.497 Z1.755 </infillPoint>)
(<infillPoint> X-17.089 Y-22.544 Z1.755 </infillPoint>)
(<infillPoint> X-13.5 Y-22.898 Z1.755 </infillPoint>)
(<infillPoint> X-9.911 Y-22.544 Z1.755 </infillPoint>)
(<infillPoint> X-6.46 Y-21.497 Z1.755 </infillPoint>)
(<infillPoint> X-3.279 Y-19.797 Z1.755 </infillPoint>)
(<infillPoint> X-0.491 Y-17.509 Z1.755 </infillPoint>)
(<infillPoint> X1.797 Y-14.721 Z1.755 </infillPoint>)
(<infillPoint> X3.497 Y-11.54 Z1.755 </infillPoint>)
(<infillPoint> X4.544 Y-8.089 Z1.755 </infillPoint>)
(<infillPoint> X4.897 Y-4.5 Z1.755 </infillPoint>)
(<infillPoint> X4.544 Y-0.911 Z1.755 </infillPoint>)
(<infillPoint> X3.497 Y2.54 Z1.755 </infillPoint>)
(<infillPoint> X1.797 Y5.721 Z1.755 </infillPoint>)
(</infillBoundary>)
;M108 R80.0
G1 X-0.4 Y-16.96 Z1.76 F4200.0
G1 F1200.0
G1 E712.87
G1 F4200.0
M101
G1 X-0.4 Y7.96 Z1.76 F4800.0 E714.186
G1 X-0.8 Y8.4 Z1.76 F4800.0 E714.218
G1 X-0.8 Y-17.4 Z1.76 F4800.0 E715.581
G1 X-1.2 Y-17.73 Z1.76 F4800.0 E715.608
G1 X-1.2 Y8.73 Z1.76 F4800.0 E717.005
G1 X-1.6 Y9.06 Z1.76 F4800.0 E717.033
G1 X-1.6 Y-18.06 Z1.76 F4800.0 E718.465
G1 X-2.0 Y-18.39 Z1.76 F4800.0 E718.492
G1 X-2.0 Y9.39 Z1.76 F4800.0 E719.959
G1 X-2.4 Y9.71 Z1.76 F4800.0 E719.987
G1 X-2.4 Y-18.71 Z1.76 F4800.0 E721.488
G1 X-2.8 Y-19.04 Z1.76 F4800.0 E721.516
G1 X-2.8 Y10.04 Z1.76 F4800.0 E723.052
G1 X-3.2 Y10.37 Z1.76 F4800.0 E723.079
G1 X-3.2 Y-19.37 Z1.76 F4800.0 E724.65
G1 X-3.6 Y-19.65 Z1.76 F4800.0 E724.676
G1 X-3.6 Y10.65 Z1.76 F4800.0 E726.277
G1 X-4.0 Y10.87 Z1.76 F4800.0 E726.301
G1 X-4.0 Y-19.86 Z1.76 F4800.0 E727.924
G1 X-4.4 Y-20.08 Z1.76 F4800.0 E727.948
G1 X-4.4 Y11.08 Z1.76 F4800.0 E729.594
G1 X-4.8 Y11.29 Z1.76 F4800.0 E729.618
G1 X-4.8 Y-20.29 Z1.76 F4800.0 E731.286
G1 X-5.2 Y-20.51 Z1.76 F4800.0 E731.31
G1 X-5.2 Y11.51 Z1.76 F4800.0 E733.001
G1 X-5.6 Y11.72 Z1.76 F4800.0 E733.025
G1 X-5.6 Y-20.72 Z1.76 F4800.0 E734.739
G1 X-6.0 Y-20.93 Z1.76 F4800.0 E734.763
G1 X-6.0 Y11.93 Z1.76 F4800.0 E736.499
G1 X-6.4 Y12.15 Z1.76 F4800.0 E736.523
G1 X-6.4 Y-21.15 Z1.76 F4800.0 E738.282
G1 X-6.8 Y-21.31 Z1.76 F4800.0 E738.304
G1 X-6.8 Y12.31 Z1.76 F4800.0 E740.08
G1 X-7.2 Y12.43 Z1.76 F4800.0 E740.102
G1 X-7.2 Y-21.43 Z1.76 F4800.0 E741.891
G1 X-7.6 Y-21.55 Z1.76 F4800.0 E741.913
G1 X-7.6 Y12.55 Z1.76 F4800.0 E743.714
G1 X-8.0 Y12.67 Z1.76 F4800.0 E743.736
G1 X-8.0 Y-21.67 Z1.76 F4800.0 E745.551
G1 X-8.4 Y-21.79 Z1.76 F4800.0 E745.573
G1 X-8.4 Y12.79 Z1.76 F4800.0 E747.4
G1 X-8.8 Y12.91 Z1.76 F4800.0 E747.422
G1 X-8.8 Y-21.91 Z1.76 F4800.0 E749.262
G1 X-9.2 Y-22.04 Z1.76 F4800.0 E749.284
G1 X-9.2 Y13.04 Z1.76 F4800.0 E751.136
G1 X-9.6 Y13.16 Z1.76 F4800.0 E751.158
G1 X-9.6 Y-22.16 Z1.76 F4800.0 E753.024
G1 X-10.0 Y-22.27 Z1.76 F4800.0 E753.046
G1 X-10.0 Y13.27 Z1.76 F4800.0 E754.923
G1 X-10.4 Y13.31 Z1.76 F4800.0 E754.945
G1 X-10.4 Y-22.31 Z1.76 F4800.0 E756.826
G1 X-10.8 Y-22.35 Z1.76 F4800.0 E756.847
G1 X-10.8 Y13.35 Z1.76 F4800.0 E758.733
G1 X-11.2 Y13.39 Z1.76 F4800.0 E758.755
G1 X-11.2 Y-22.39 Z1.76 F4800.0 E760.645
G1 X-11.6 Y-22.43 Z1.76 F4800.0 E760.666
G1 X-11.6 Y13.43 Z1.76 F4800.0 E762.56
G1 X-12.0 Y13.47 Z1.76 F4800.0 E762.581
G1 X-12.0 Y-22.47 Z1.76 F4800.0 E764.48
G1 X-12.4 Y-22.51 Z1.76 F4800.0 E764.501
G1 X-12.4 Y13.51 Z1.76 F4800.0 E766.403
G1 X-12.8 Y13.55 Z1.76 F4800.0 E766.425
G1 X-12.8 Y-22.55 Z1.76 F4800.0 E768.332
G1 X-13.2 Y-22.59 Z1.76 F4800.0 E768.353
G1 X-13.2 Y13.59 Z1.76 F4800.0 E770.264
G1 X-13.6 Y13.61 Z1.76 F4800.0 E770.285
G1 X-13.6 Y-22.61 Z1.76 F4800.0 E772.198
G1 X-14.0 Y-22.57 Z1.76 F4800.0 E772.219
G1 X-14.0 Y13.57 Z1.76 F4800.0 E774.128
G1 X-14.4 Y13.53 Z1.76 F4800.0 E774.149
G1 X-14.4 Y-22.53 Z1.76 F4800.0 E776.054
G1 X-14.8 Y-22.49 Z1.76 F4800.0 E776.075
G1 X-14.8 Y13.49 Z1.76 F4800.0 E777.975
G1 X-15.2 Y13.45 Z1.76 F4800.0 E777.997
G1 X-15.2 Y-22.45 Z1.76 F4800.0 E779.893
G1 X-15.6 Y-22.41 Z1.76 F4800.0 E779.914
G1 X-15.6 Y13.41 Z1.76 F4800.0 E781.806
G1 X-16.0 Y13.37 Z1.76 F4800.0 E781.827
G1 X-16.0 Y-22.37 Z1.76 F4800.0 E783.715
G1 X-16.4 Y-22.33 Z1.76 F4800.0 E783.737
G1 X-16.4 Y13.33 Z1.76 F4800.0 E785.62
G1 X-16.8 Y13.29 Z1.76 F4800.0 E785.642
G1 X-16.8 Y-22.29 Z1.76 F4800.0 E787.521
G1 X-17.2 Y-22.22 Z1.76 F4800.0 E787.543
G1 X-17.2 Y13.22 Z1.76 F4800.0 E789.415
G1 X-17.6 Y13.1 Z1.76 F4800.0 E789.437
G1 X-17.6 Y-22.1 Z1.76 F4800.0 E791.296
G1 X-18.0 Y-21.98 Z1.76 F4800.0 E791.318
G1 X-18.0 Y12.98 Z1.76 F4800.0 E793.164
G1 X-18.4 Y12.85 Z1.76 F4800.0 E793.186
G1 X-18.4 Y-21.85 Z1.76 F4800.0 E795.02
G1 X-18.8 Y-21.73 Z1.76 F4800.0 E795.042
G1 X-18.8 Y12.73 Z1.76 F4800.0 E796.862
G1 X-19.2 Y12.61 Z1.76 F4800.0 E796.884
G1 X-19.2 Y-21.61 Z1.76 F4800.0 E798.692
G1 X-19.6 Y-21.49 Z1.76 F4800.0 E798.714
G1 X-19.6 Y12.49 Z1.76 F4800.0 E800.509
G1 X-20.0 Y12.37 Z1.76 F4800.0 E800.531
G1 X-20.0 Y-21.37 Z1.76 F4800.0 E802.313
G1 X-20.4 Y-21.25 Z1.76 F4800.0 E802.335
G1 X-20.4 Y12.25 Z1.76 F4800.0 E804.105
G1 X-20.8 Y12.04 Z1.76 F4800.0 E804.128
G1 X-20.8 Y-21.04 Z1.76 F4800.0 E805.876
G1 X-21.2 Y-20.83 Z1.76 F4800.0 E805.9
G1 X-21.2 Y11.83 Z1.76 F4800.0 E807.625
G1 X-21.6 Y11.61 Z1.76 F4800.0 E807.649
G1 X-21.6 Y-20.61 Z1.76 F4800.0 E809.351
G1 X-22.0 Y-20.4 Z1.76 F4800.0 E809.375
G1 X-22.0 Y11.4 Z1.76 F4800.0 E811.055
G1 X-22.4 Y11.19 Z1.76 F4800.0 E811.079
G1 X-22.4 Y-20.18 Z1.76 F4800.0 E812.736
G1 X-22.8 Y-19.97 Z1.76 F4800.0 E812.76
G1 X-22.8 Y10.97 Z1.76 F4800.0 E814.395
G1 X-23.2 Y10.76 Z1.76 F4800.0 E814.418
G1 X-23.2 Y-19.76 Z1.76 F4800.0 E816.031
G1 X-23.6 Y-19.53 Z1.76 F4800.0 E816.055
G1 X-23.6 Y10.53 Z1.76 F4800.0 E817.643
G1 X-24.0 Y10.21 Z1.76 F4800.0 E817.67
G1 X-24.0 Y-19.21 Z1.76 F4800.0 E819.224
G1 X-24.4 Y-18.88 Z1.76 F4800.0 E819.251
G1 X-24.4 Y9.88 Z1.76 F4800.0 E820.77
G1 X-24.8 Y9.55 Z1.76 F4800.0 E820.798
G1 X-24.8 Y-18.55 Z1.76 F4800.0 E822.282
G1 X-25.2 Y-18.22 Z1.76 F4800.0 E822.309
G1 X-25.2 Y9.22 Z1.76 F4800.0 E823.759
G1 X-25.6 Y8.89 Z1.76 F4800.0 E823.786
G1 X-25.6 Y-17.89 Z1.76 F4800.0 E825.201
G1 X-26.0 Y-17.56 Z1.76 F4800.0 E825.228
G1 X-26.0 Y8.56 Z1.76 F4800.0 E826.609
G1 X-26.4 Y8.2 Z1.76 F4800.0 E826.637
G1 X-26.4 Y-17.2 Z1.76 F4800.0 E827.979
G1 X-26.8 Y-16.71 Z1.76 F4800.0 E828.012
G1 X-26.8 Y7.71 Z1.76 F4800.0 E829.303
G1 X-27.2 Y7.23 Z1.76 F4800.0 E829.336
G1 X-27.2 Y-16.23 Z1.76 F4800.0 E830.575
G1 X-27.6 Y-15.74 Z1.76 F4800.0 E830.608
G1 X-27.6 Y6.74 Z1.76 F4800.0 E831.795
G1 X-28.0 Y6.25 Z1.76 F4800.0 E831.828
G1 X-28.0 Y-15.25 Z1.76 F4800.0 E832.964
G1 X-28.4 Y-14.76 Z1.76 F4800.0 E832.997
G1 X-28.4 Y5.76 Z1.76 F4800.0 E834.082
G1 X-28.8 Y5.12 Z1.76 F4800.0 E834.122
G1 X-28.8 Y-14.12 Z1.76 F4800.0 E835.138
G1 F1200.0
G1 E835.138
G1 F4800.0
M103
G1 X-29.2 Y-13.37 Z1.76 F4200.0
G1 F1200.0
G1 E835.138
G1 F4200.0
M101
G1 X-29.2 Y4.37 Z1.76 F4800.0 E836.076
G1 F1200.0
G1 E836.076
G1 F4800.0
M103
G1 X-29.6 Y3.62 Z1.76 F4200.0
G1 F1200.0
G1 E836.076
G1 F4200.0
M101
G1 X-29.6 Y-12.62 Z1.76 F4800.0 E836.934
G1 F1200.0
G1 E836.934
G1 F4800.0
M103
G1 X-30.0 Y-11.88 Z1.76 F4200.0
G1 F1200.0
G1 E836.934
G1 F4200.0
M101
G1 X-30.0 Y2.88 Z1.76 F4800.0 E837.713
G1 F1200.0
G1 E837.654
G1 F4800.0
M103
G1 X-30.4 Y1.9 Z1.76 F4200.0
G1 F1200.0
G1 E837.713
G1 F4200.0
M101
G1 X-30.4 Y-10.9 Z1.76 F4800.0 E838.389
G1 F1200.0
G1 E838.011
G1 F4800.0
M103
G1 X-30.8 Y-9.58 Z1.76 F4200.0
G1 F1200.0
G1 E838.389
G1 F4200.0
M101
G1 X-30.8 Y0.58 Z1.76 F4800.0 E838.925
G1 F1200.0
G1 E838.547
G1 F4800.0
M103
G1 X-31.2 Y-0.74 Z1.76 F4200.0
G1 F1200.0
G1 E838.925
G1 F4200.0
M101
G1 X-31.2 Y-8.26 Z1.76 F4800.0 E839.322
G1 F1200.0
G1 E838.322
G1 F4800.0
M103
G1 X-31.6 Y-4.66 Z1.76 F4200.0
G1 F1200.0
G1 E839.322
G1 F4200.0
M101
G1 X-31.6 Y-4.34 Z1.76 F4800.0 E839.339
G1 F1200.0
G1 E838.339
G1 F4800.0
M103
G1 X-0.0 Y-16.47 Z1.76 F4200.0
G1 F1200.0
G1 E839.339
G1 F4200.0
M101
G1 X0.0 Y7.47 Z1.76 F4800.0 E840.604
G1 X0.4 Y6.98 Z1.76 F4800.0 E840.637
G1 X0.4 Y-15.98 Z1.76 F4800.0 E841.85
G1 X0.8 Y-15.49 Z1.76 F4800.0 E841.883
G1 X0.8 Y6.49 Z1.76 F4800.0 E843.045
G1 X1.2 Y6.01 Z1.76 F4800.0 E843.078
G1 X1.2 Y-15.01 Z1.76 F4800.0 E844.188
G1 X1.6 Y-14.5 Z1.76 F4800.0 E844.222
G1 X1.6 Y5.5 Z1.76 F4800.0 E845.278
G1 F1200.0
G1 E845.278
G1 F4800.0
M103
G1 X2.0 Y4.75 Z1.76 F4200.0
G1 F1200.0
G1 E845.278
G1 F4200.0
M101
G1 X2.0 Y-13.75 Z1.76 F4800.0 E846.255
G1 F1200.0
G1 E846.255
G1 F4800.0
M103
G1 X2.4 Y-13.0 Z1.76 F4200.0
G1 F1200.0
G1 E846.255
G1 F4200.0
M101
G1 X2.4 Y4.0 Z1.76 F4800.0 E847.153
G1 F1200.0
G1 E847.153
G1 F4800.0
M103
G1 X2.8 Y3.25 Z1.76 F4200.0
G1 F1200.0
G1 E847.153
G1 F4200.0
M101
G1 X2.8 Y-12.25 Z1.76 F4800.0 E847.972
G1 F1200.0
G1 E847.972
G1 F4800.0
M103
G1 X3.2 Y-11.5 Z1.76 F4200.0
G1 F1200.0
G1 E847.972
G1 F4200.0
M101
G1 X3.2 Y2.5 Z1.76 F4800.0 E848.712
G1 F1200.0
G1 E848.384
G1 F4800.0
M103
G1 X3.6 Y1.24 Z1.76 F4200.0
G1 F1200.0
G1 E848.712
G1 F4200.0
M101
G1 X3.6 Y-10.24 Z1.76 F4800.0 E849.318
G1 F1200.0
G1 E848.94
G1 F4800.0
M103
G1 X4.0 Y-8.92 Z1.76 F4200.0
G1 F1200.0
G1 E849.318
G1 F4200.0
M101
G1 X4.0 Y-0.08 Z1.76 F4800.0 E849.784
G1 F1200.0
G1 E848.784
G1 F4800.0
M103
G1 X4.4 Y-2.31 Z1.76 F4200.0
G1 F1200.0
G1 E849.784
G1 F4200.0
M101
G1 X4.4 Y-6.69 Z1.76 F4800.0 E850.016
G1 F1200.0
G1 E849.016
G1 F4800.0
M103
(</infill>)
(</nestedRing>)
(</rotation>)
(</layer>)
(<layer> 2.025 )
(<rotation> (-1+1.22464679915e-16j) )
(<nestedRing>)
(<boundaryPerimeter>)
(<boundaryPoint> X-30.664 Y-7.914 Z2.025 </boundaryPoint>)
(<boundaryPoint> X-29.668 Y-11.197 Z2.025 </boundaryPoint>)
(<boundaryPoint> X-28.051 Y-14.223 Z2.025 </boundaryPoint>)
(<boundaryPoint> X-25.875 Y-16.875 Z2.025 </boundaryPoint>)
(<boundaryPoint> X-23.223 Y-19.051 Z2.025 </boundaryPoint>)
(<boundaryPoint> X-20.197 Y-20.668 Z2.025 </boundaryPoint>)
(<boundaryPoint> X-16.914 Y-21.664 Z2.025 </boundaryPoint>)
(<boundaryPoint> X-13.5 Y-22.001 Z2.025 </boundaryPoint>)
(<boundaryPoint> X-10.086 Y-21.664 Z2.025 </boundaryPoint>)
(<boundaryPoint> X-6.803 Y-20.668 Z2.025 </boundaryPoint>)
(<boundaryPoint> X-3.777 Y-19.051 Z2.025 </boundaryPoint>)
(<boundaryPoint> X-1.125 Y-16.875 Z2.025 </boundaryPoint>)
(<boundaryPoint> X1.051 Y-14.223 Z2.025 </boundaryPoint>)
(<boundaryPoint> X2.668 Y-11.197 Z2.025 </boundaryPoint>)
(<boundaryPoint> X3.664 Y-7.914 Z2.025 </boundaryPoint>)
(<boundaryPoint> X4.001 Y-4.5 Z2.025 </boundaryPoint>)
(<boundaryPoint> X3.664 Y-1.086 Z2.025 </boundaryPoint>)
(<boundaryPoint> X2.668 Y2.197 Z2.025 </boundaryPoint>)
(<boundaryPoint> X1.051 Y5.223 Z2.025 </boundaryPoint>)
(<boundaryPoint> X-1.125 Y7.875 Z2.025 </boundaryPoint>)
(<boundaryPoint> X-3.777 Y10.051 Z2.025 </boundaryPoint>)
(<boundaryPoint> X-6.803 Y11.668 Z2.025 </boundaryPoint>)
(<boundaryPoint> X-10.086 Y12.664 Z2.025 </boundaryPoint>)
(<boundaryPoint> X-13.5 Y13.001 Z2.025 </boundaryPoint>)
(<boundaryPoint> X-16.914 Y12.664 Z2.025 </boundaryPoint>)
(<boundaryPoint> X-20.197 Y11.668 Z2.025 </boundaryPoint>)
(<boundaryPoint> X-23.223 Y10.051 Z2.025 </boundaryPoint>)
(<boundaryPoint> X-25.875 Y7.875 Z2.025 </boundaryPoint>)
(<boundaryPoint> X-28.051 Y5.223 Z2.025 </boundaryPoint>)
(<boundaryPoint> X-29.668 Y2.197 Z2.025 </boundaryPoint>)
(<boundaryPoint> X-30.664 Y-1.086 Z2.025 </boundaryPoint>)
(<boundaryPoint> X-31.001 Y-4.5 Z2.025 </boundaryPoint>)
(<loop> inner )
G1 X-21.16 Y-11.8 Z2.03 F4200.0
G1 F1200.0
G1 E850.016
G1 F4200.0
M101
G1 X-22.32 Y-10.39 Z2.03 F4800.0 E850.112
G1 X-23.3 Y-8.56 Z2.03 F4800.0 E850.222
G1 X-23.9 Y-6.57 Z2.03 F4800.0 E850.332
G1 X-24.11 Y-4.5 Z2.03 F4800.0 E850.442
G1 X-23.9 Y-2.43 Z2.03 F4800.0 E850.552
G1 X-23.3 Y-0.44 Z2.03 F4800.0 E850.661
G1 X-22.32 Y1.39 Z2.03 F4800.0 E850.771
G1 X-21.0 Y3.0 Z2.03 F4800.0 E850.881
G1 X-19.39 Y4.32 Z2.03 F4800.0 E850.991
G1 X-17.56 Y5.3 Z2.03 F4800.0 E851.101
G1 X-15.57 Y5.9 Z2.03 F4800.0 E851.21
G1 X-13.5 Y6.11 Z2.03 F4800.0 E851.32
G1 X-11.43 Y5.9 Z2.03 F4800.0 E851.43
G1 X-9.44 Y5.3 Z2.03 F4800.0 E851.54
G1 X-7.61 Y4.32 Z2.03 F4800.0 E851.65
G1 X-6.0 Y3.0 Z2.03 F4800.0 E851.76
G1 X-4.68 Y1.39 Z2.03 F4800.0 E851.869
G1 X-3.7 Y-0.44 Z2.03 F4800.0 E851.979
G1 X-3.1 Y-2.43 Z2.03 F4800.0 E852.089
G1 X-2.9 Y-4.5 Z2.03 F4800.0 E852.199
G1 X-3.1 Y-6.57 Z2.03 F4800.0 E852.309
G1 X-3.7 Y-8.56 Z2.03 F4800.0 E852.419
G1 X-4.68 Y-10.39 Z2.03 F4800.0 E852.528
G1 X-6.0 Y-12.0 Z2.03 F4800.0 E852.638
G1 X-7.61 Y-13.32 Z2.03 F4800.0 E852.748
G1 X-9.44 Y-14.3 Z2.03 F4800.0 E852.858
G1 X-11.43 Y-14.9 Z2.03 F4800.0 E852.968
G1 X-13.5 Y-15.11 Z2.03 F4800.0 E853.077
G1 X-15.57 Y-14.9 Z2.03 F4800.0 E853.187
G1 X-17.56 Y-14.3 Z2.03 F4800.0 E853.297
G1 X-19.39 Y-13.32 Z2.03 F4800.0 E853.407
G1 X-21.0 Y-12.0 Z2.03 F4800.0 E853.517
G1 X-21.16 Y-11.8 Z2.03 F4800.0 E853.53
G1 F1200.0
G1 E852.53
G1 F4800.0
M103
(</loop>)
(<loop> outer )
G1 X-25.68 Y-16.17 Z2.03 F4200.0
G1 F1200.0
G1 E853.53
G1 F4200.0
M101
G1 X-25.45 Y-16.45 Z2.03 F4800.0 E853.549
G1 X-22.89 Y-18.55 Z2.03 F4800.0 E853.724
G1 X-19.97 Y-20.11 Z2.03 F4800.0 E853.899
G1 X-16.8 Y-21.07 Z2.03 F4800.0 E854.074
G1 X-13.5 Y-21.4 Z2.03 F4800.0 E854.249
G1 X-10.2 Y-21.07 Z2.03 F4800.0 E854.424
G1 X-7.03 Y-20.11 Z2.03 F4800.0 E854.599
G1 X-4.11 Y-18.55 Z2.03 F4800.0 E854.774
G1 X-1.55 Y-16.45 Z2.03 F4800.0 E854.949
G1 X0.55 Y-13.89 Z2.03 F4800.0 E855.124
G1 X2.11 Y-10.97 Z2.03 F4800.0 E855.299
G1 X3.07 Y-7.8 Z2.03 F4800.0 E855.474
G1 X3.4 Y-4.5 Z2.03 F4800.0 E855.649
G1 X3.07 Y-1.2 Z2.03 F4800.0 E855.824
G1 X2.11 Y1.97 Z2.03 F4800.0 E855.999
G1 X0.55 Y4.89 Z2.03 F4800.0 E856.174
G1 X-1.55 Y7.45 Z2.03 F4800.0 E856.349
G1 X-4.11 Y9.55 Z2.03 F4800.0 E856.524
G1 X-7.03 Y11.11 Z2.03 F4800.0 E856.699
G1 X-10.2 Y12.07 Z2.03 F4800.0 E856.874
G1 X-13.5 Y12.4 Z2.03 F4800.0 E857.049
G1 X-16.8 Y12.07 Z2.03 F4800.0 E857.224
G1 X-19.97 Y11.11 Z2.03 F4800.0 E857.399
G1 X-22.89 Y9.55 Z2.03 F4800.0 E857.574
G1 X-25.45 Y7.45 Z2.03 F4800.0 E857.749
G1 X-27.55 Y4.89 Z2.03 F4800.0 E857.924
G1 X-29.11 Y1.97 Z2.03 F4800.0 E858.099
G1 X-30.07 Y-1.2 Z2.03 F4800.0 E858.274
G1 X-30.4 Y-4.5 Z2.03 F4800.0 E858.449
G1 X-30.07 Y-7.8 Z2.03 F4800.0 E858.624
G1 X-29.11 Y-10.97 Z2.03 F4800.0 E858.799
G1 X-27.55 Y-13.89 Z2.03 F4800.0 E858.974
G1 X-25.84 Y-15.97 Z2.03 F4800.0 E859.116
G1 X-25.68 Y-16.17 Z2.03 F4800.0 E859.13
G1 F1200.0
G1 E859.13
G1 F4800.0
M103
(</loop>)
(<edge> outer )
;M108 R40.0
G1 X-25.99 Y-16.42 Z2.03 F4200.0
G1 F1200.0
G1 E859.13
G1 F4200.0
M101
G1 X-25.73 Y-16.73 Z2.03 F2400.0 E859.151
G1 X-23.11 Y-18.88 Z2.03 F2400.0 E859.33
G1 X-20.12 Y-20.48 Z2.03 F2400.0 E859.509
G1 X-16.88 Y-21.47 Z2.03 F2400.0 E859.688
G1 X-13.5 Y-21.8 Z2.03 F2400.0 E859.867
G1 X-10.13 Y-21.47 Z2.03 F2400.0 E860.047
G1 X-6.88 Y-20.48 Z2.03 F2400.0 E860.226
G1 X-3.89 Y-18.88 Z2.03 F2400.0 E860.405
G1 X-1.27 Y-16.73 Z2.03 F2400.0 E860.584
G1 X0.88 Y-14.11 Z2.03 F2400.0 E860.763
G1 X2.48 Y-11.12 Z2.03 F2400.0 E860.942
G1 X3.47 Y-7.88 Z2.03 F2400.0 E861.121
G1 X3.8 Y-4.5 Z2.03 F2400.0 E861.301
G1 X3.47 Y-1.13 Z2.03 F2400.0 E861.48
G1 X2.48 Y2.12 Z2.03 F2400.0 E861.659
G1 X0.88 Y5.11 Z2.03 F2400.0 E861.838
G1 X-1.27 Y7.73 Z2.03 F2400.0 E862.017
G1 X-3.89 Y9.88 Z2.03 F2400.0 E862.196
G1 X-6.88 Y11.48 Z2.03 F2400.0 E862.375
G1 X-10.13 Y12.47 Z2.03 F2400.0 E862.555
G1 X-13.5 Y12.8 Z2.03 F2400.0 E862.734
G1 X-16.88 Y12.47 Z2.03 F2400.0 E862.913
G1 X-20.12 Y11.48 Z2.03 F2400.0 E863.092
G1 X-23.11 Y9.88 Z2.03 F2400.0 E863.271
G1 X-25.73 Y7.73 Z2.03 F2400.0 E863.45
G1 X-27.88 Y5.11 Z2.03 F2400.0 E863.629
G1 X-29.48 Y2.12 Z2.03 F2400.0 E863.809
G1 X-30.47 Y-1.13 Z2.03 F2400.0 E863.988
G1 X-30.8 Y-4.5 Z2.03 F2400.0 E864.167
G1 X-30.47 Y-7.88 Z2.03 F2400.0 E864.346
G1 X-29.48 Y-11.12 Z2.03 F2400.0 E864.525
G1 X-27.88 Y-14.11 Z2.03 F2400.0 E864.704
G1 X-26.15 Y-16.23 Z2.03 F2400.0 E864.849
G1 X-25.99 Y-16.42 Z2.03 F2400.0 E864.862
G1 F1200.0
G1 E863.862
G1 F2400.0
M103
(</edge>)
(</boundaryPerimeter>)
(<nestedRing>)
(<boundaryPerimeter>)
(<boundaryPoint> X-22.741 Y-8.328 Z2.025 </boundaryPoint>)
(<boundaryPoint> X-23.31 Y-6.451 Z2.025 </boundaryPoint>)
(<boundaryPoint> X-23.502 Y-4.5 Z2.025 </boundaryPoint>)
(<boundaryPoint> X-23.31 Y-2.549 Z2.025 </boundaryPoint>)
(<boundaryPoint> X-22.741 Y-0.672 Z2.025 </boundaryPoint>)
(<boundaryPoint> X-21.816 Y1.057 Z2.025 </boundaryPoint>)
(<boundaryPoint> X-20.572 Y2.572 Z2.025 </boundaryPoint>)
(<boundaryPoint> X-19.057 Y3.816 Z2.025 </boundaryPoint>)
(<boundaryPoint> X-17.328 Y4.741 Z2.025 </boundaryPoint>)
(<boundaryPoint> X-15.451 Y5.31 Z2.025 </boundaryPoint>)
(<boundaryPoint> X-13.5 Y5.502 Z2.025 </boundaryPoint>)
(<boundaryPoint> X-11.549 Y5.31 Z2.025 </boundaryPoint>)
(<boundaryPoint> X-9.672 Y4.741 Z2.025 </boundaryPoint>)
(<boundaryPoint> X-7.943 Y3.816 Z2.025 </boundaryPoint>)
(<boundaryPoint> X-6.428 Y2.572 Z2.025 </boundaryPoint>)
(<boundaryPoint> X-5.184 Y1.057 Z2.025 </boundaryPoint>)
(<boundaryPoint> X-4.259 Y-0.672 Z2.025 </boundaryPoint>)
(<boundaryPoint> X-3.69 Y-2.549 Z2.025 </boundaryPoint>)
(<boundaryPoint> X-3.498 Y-4.5 Z2.025 </boundaryPoint>)
(<boundaryPoint> X-3.69 Y-6.451 Z2.025 </boundaryPoint>)
(<boundaryPoint> X-4.259 Y-8.328 Z2.025 </boundaryPoint>)
(<boundaryPoint> X-5.184 Y-10.057 Z2.025 </boundaryPoint>)
(<boundaryPoint> X-6.428 Y-11.572 Z2.025 </boundaryPoint>)
(<boundaryPoint> X-7.943 Y-12.816 Z2.025 </boundaryPoint>)
(<boundaryPoint> X-9.672 Y-13.741 Z2.025 </boundaryPoint>)
(<boundaryPoint> X-11.549 Y-14.31 Z2.025 </boundaryPoint>)
(<boundaryPoint> X-13.5 Y-14.502 Z2.025 </boundaryPoint>)
(<boundaryPoint> X-15.451 Y-14.31 Z2.025 </boundaryPoint>)
(<boundaryPoint> X-17.328 Y-13.741 Z2.025 </boundaryPoint>)
(<boundaryPoint> X-19.057 Y-12.816 Z2.025 </boundaryPoint>)
(<boundaryPoint> X-20.572 Y-11.572 Z2.025 </boundaryPoint>)
(<boundaryPoint> X-21.816 Y-10.057 Z2.025 </boundaryPoint>)
(<edge> inner )
G1 X-20.88 Y-11.52 Z2.03 F4200.0
G1 F1200.0
G1 E864.862
G1 F4200.0
M101
G1 X-21.98 Y-10.17 Z2.03 F2400.0 E864.954
G1 X-22.93 Y-8.4 Z2.03 F2400.0 E865.06
G1 X-23.51 Y-6.49 Z2.03 F2400.0 E865.166
G1 X-23.7 Y-4.5 Z2.03 F2400.0 E865.271
G1 X-23.51 Y-2.51 Z2.03 F2400.0 E865.377
G1 X-22.93 Y-0.6 Z2.03 F2400.0 E865.483
G1 X-21.98 Y1.17 Z2.03 F2400.0 E865.588
G1 X-20.71 Y2.71 Z2.03 F2400.0 E865.694
G1 X-19.17 Y3.98 Z2.03 F2400.0 E865.8
G1 X-17.41 Y4.93 Z2.03 F2400.0 E865.905
G1 X-15.49 Y5.51 Z2.03 F2400.0 E866.011
G1 X-13.5 Y5.7 Z2.03 F2400.0 E866.117
G1 X-11.51 Y5.51 Z2.03 F2400.0 E866.222
G1 X-9.6 Y4.93 Z2.03 F2400.0 E866.328
G1 X-7.83 Y3.98 Z2.03 F2400.0 E866.434
G1 X-6.29 Y2.71 Z2.03 F2400.0 E866.539
G1 X-5.02 Y1.17 Z2.03 F2400.0 E866.645
G1 X-4.07 Y-0.6 Z2.03 F2400.0 E866.751
G1 X-3.49 Y-2.51 Z2.03 F2400.0 E866.856
G1 X-3.3 Y-4.5 Z2.03 F2400.0 E866.962
G1 X-3.49 Y-6.49 Z2.03 F2400.0 E867.068
G1 X-4.07 Y-8.4 Z2.03 F2400.0 E867.173
G1 X-5.02 Y-10.17 Z2.03 F2400.0 E867.279
G1 X-6.29 Y-11.71 Z2.03 F2400.0 E867.385
G1 X-7.83 Y-12.98 Z2.03 F2400.0 E867.49
G1 X-9.6 Y-13.93 Z2.03 F2400.0 E867.596
G1 X-11.51 Y-14.51 Z2.03 F2400.0 E867.702
G1 X-13.5 Y-14.7 Z2.03 F2400.0 E867.807
G1 X-15.49 Y-14.51 Z2.03 F2400.0 E867.913
G1 X-17.41 Y-13.93 Z2.03 F2400.0 E868.019
G1 X-19.17 Y-12.98 Z2.03 F2400.0 E868.124
G1 X-20.71 Y-11.71 Z2.03 F2400.0 E868.23
G1 X-20.88 Y-11.52 Z2.03 F2400.0 E868.243
G1 F1200.0
G1 E867.243
G1 F2400.0
M103
(</edge>)
(</boundaryPerimeter>)
(</nestedRing>)
(<infill>)
(<infillBoundary>)
(<infillPoint> X-30.073 Y-7.796 Z2.025 </infillPoint>)
(<infillPoint> X-29.111 Y-10.966 Z2.025 </infillPoint>)
(<infillPoint> X-27.55 Y-13.888 Z2.025 </infillPoint>)
(<infillPoint> X-25.449 Y-16.449 Z2.025 </infillPoint>)
(<infillPoint> X-22.888 Y-18.55 Z2.025 </infillPoint>)
(<infillPoint> X-19.966 Y-20.111 Z2.025 </infillPoint>)
(<infillPoint> X-16.796 Y-21.073 Z2.025 </infillPoint>)
(<infillPoint> X-13.5 Y-21.398 Z2.025 </infillPoint>)
(<infillPoint> X-10.204 Y-21.073 Z2.025 </infillPoint>)
(<infillPoint> X-7.034 Y-20.111 Z2.025 </infillPoint>)
(<infillPoint> X-4.112 Y-18.55 Z2.025 </infillPoint>)
(<infillPoint> X-1.551 Y-16.449 Z2.025 </infillPoint>)
(<infillPoint> X0.55 Y-13.888 Z2.025 </infillPoint>)
(<infillPoint> X2.111 Y-10.966 Z2.025 </infillPoint>)
(<infillPoint> X3.073 Y-7.796 Z2.025 </infillPoint>)
(<infillPoint> X3.398 Y-4.5 Z2.025 </infillPoint>)
(<infillPoint> X3.073 Y-1.204 Z2.025 </infillPoint>)
(<infillPoint> X2.111 Y1.966 Z2.025 </infillPoint>)
(<infillPoint> X0.55 Y4.888 Z2.025 </infillPoint>)
(<infillPoint> X-1.551 Y7.449 Z2.025 </infillPoint>)
(<infillPoint> X-4.112 Y9.55 Z2.025 </infillPoint>)
(<infillPoint> X-7.034 Y11.111 Z2.025 </infillPoint>)
(<infillPoint> X-10.204 Y12.073 Z2.025 </infillPoint>)
(<infillPoint> X-13.5 Y12.398 Z2.025 </infillPoint>)
(<infillPoint> X-16.796 Y12.073 Z2.025 </infillPoint>)
(<infillPoint> X-19.966 Y11.111 Z2.025 </infillPoint>)
(<infillPoint> X-22.888 Y9.55 Z2.025 </infillPoint>)
(<infillPoint> X-25.449 Y7.449 Z2.025 </infillPoint>)
(<infillPoint> X-27.55 Y4.888 Z2.025 </infillPoint>)
(<infillPoint> X-29.111 Y1.966 Z2.025 </infillPoint>)
(<infillPoint> X-30.073 Y-1.204 Z2.025 </infillPoint>)
(<infillPoint> X-30.398 Y-4.5 Z2.025 </infillPoint>)
(</infillBoundary>)
(<infillBoundary>)
(<infillPoint> X-23.298 Y-8.559 Z2.025 </infillPoint>)
(<infillPoint> X-23.901 Y-6.569 Z2.025 </infillPoint>)
(<infillPoint> X-24.105 Y-4.5 Z2.025 </infillPoint>)
(<infillPoint> X-23.901 Y-2.431 Z2.025 </infillPoint>)
(<infillPoint> X-23.298 Y-0.441 Z2.025 </infillPoint>)
(<infillPoint> X-22.317 Y1.392 Z2.025 </infillPoint>)
(<infillPoint> X-20.998 Y2.998 Z2.025 </infillPoint>)
(<infillPoint> X-19.392 Y4.317 Z2.025 </infillPoint>)
(<infillPoint> X-17.559 Y5.298 Z2.025 </infillPoint>)
(<infillPoint> X-15.569 Y5.901 Z2.025 </infillPoint>)
(<infillPoint> X-13.5 Y6.105 Z2.025 </infillPoint>)
(<infillPoint> X-11.431 Y5.901 Z2.025 </infillPoint>)
(<infillPoint> X-9.441 Y5.298 Z2.025 </infillPoint>)
(<infillPoint> X-7.608 Y4.317 Z2.025 </infillPoint>)
(<infillPoint> X-6.002 Y2.998 Z2.025 </infillPoint>)
(<infillPoint> X-4.683 Y1.392 Z2.025 </infillPoint>)
(<infillPoint> X-3.702 Y-0.441 Z2.025 </infillPoint>)
(<infillPoint> X-3.099 Y-2.431 Z2.025 </infillPoint>)
(<infillPoint> X-2.895 Y-4.5 Z2.025 </infillPoint>)
(<infillPoint> X-3.099 Y-6.569 Z2.025 </infillPoint>)
(<infillPoint> X-3.702 Y-8.559 Z2.025 </infillPoint>)
(<infillPoint> X-4.683 Y-10.392 Z2.025 </infillPoint>)
(<infillPoint> X-6.002 Y-11.998 Z2.025 </infillPoint>)
(<infillPoint> X-7.608 Y-13.317 Z2.025 </infillPoint>)
(<infillPoint> X-9.441 Y-14.298 Z2.025 </infillPoint>)
(<infillPoint> X-11.431 Y-14.901 Z2.025 </infillPoint>)
(<infillPoint> X-13.5 Y-15.105 Z2.025 </infillPoint>)
(<infillPoint> X-15.569 Y-14.901 Z2.025 </infillPoint>)
(<infillPoint> X-17.559 Y-14.298 Z2.025 </infillPoint>)
(<infillPoint> X-19.392 Y-13.317 Z2.025 </infillPoint>)
(<infillPoint> X-20.998 Y-11.998 Z2.025 </infillPoint>)
(<infillPoint> X-22.317 Y-10.392 Z2.025 </infillPoint>)
(</infillBoundary>)
;M108 R80.0
G1 X-23.11 Y-8.48 Z2.03 F4200.0
G1 X-23.9 Y-4.5 Z2.03 F4200.0
G1 X-23.11 Y-0.52 Z2.03 F4200.0
G1 X-20.85 Y2.85 Z2.03 F4200.0
G1 X-16.21 Y6.0 Z2.03 F4200.0
G1 F1200.0
G1 E868.243
G1 F4200.0
M101
G1 X-17.53 Y5.6 Z2.03 F4800.0 E868.316
G1 X-19.73 Y4.4 Z2.03 F4800.0 E868.449
G1 X-21.19 Y3.2 Z2.03 F4800.0 E868.549
G1 X-22.51 Y1.6 Z2.03 F4800.0 E868.658
G1 X-23.58 Y-0.4 Z2.03 F4800.0 E868.778
G1 X-23.94 Y-0.22 Z2.03 F4800.0 E868.799
G1 X-19.95 Y10.8 Z2.03 F4800.0 E869.418
G1 X-22.87 Y9.2 Z2.03 F4800.0 E869.594
G1 X-25.29 Y7.2 Z2.03 F4800.0 E869.76
G1 X-27.26 Y4.8 Z2.03 F4800.0 E869.924
G1 X-28.78 Y2.0 Z2.03 F4800.0 E870.092
G1 X-29.78 Y-1.2 Z2.03 F4800.0 E870.269
G1 X-30.11 Y-4.4 Z2.03 F4800.0 E870.439
G1 X-29.81 Y-7.6 Z2.03 F4800.0 E870.609
G1 X-28.87 Y-10.8 Z2.03 F4800.0 E870.785
G1 X-27.39 Y-13.6 Z2.03 F4800.0 E870.952
G1 X-25.07 Y-16.4 Z2.03 F4800.0 E871.144
G1 X-22.57 Y-18.4 Z2.03 F4800.0 E871.313
G1 X-20.33 Y-19.6 Z2.03 F4800.0 E871.448
G1 X-19.37 Y-20.0 Z2.03 F4800.0 E871.503
G1 X-16.71 Y-20.8 Z2.03 F4800.0 E871.649
G1 X-20.72 Y-13.11 Z2.03 F4800.0 E872.107
G1 X-21.64 Y-12.29 Z2.03 F4800.0 E872.173
G1 X-22.96 Y-10.63 Z2.03 F4800.0 E872.284
G1 X-23.84 Y-8.99 Z2.03 F4800.0 E872.383
G1 X-24.59 Y-6.47 Z2.03 F4800.0 E872.522
G1 X-24.78 Y-4.42 Z2.03 F4800.0 E872.63
G1 X-24.58 Y-2.36 Z2.03 F4800.0 E872.74
G1 X-24.08 Y-0.68 Z2.03 F4800.0 E872.832
G1 X-23.82 Y-1.2 Z2.03 F4800.0 E872.863
G1 X-24.06 Y-2.0 Z2.03 F4800.0 E872.907
G1 X-24.34 Y-4.0 Z2.03 F4800.0 E873.013
G1 X-24.36 Y-4.8 Z2.03 F4800.0 E873.056
G1 X-24.12 Y-6.8 Z2.03 F4800.0 E873.162
G1 X-23.64 Y-8.4 Z2.03 F4800.0 E873.25
G1 X-22.85 Y-10.0 Z2.03 F4800.0 E873.345
G1 X-22.35 Y-10.8 Z2.03 F4800.0 E873.395
G1 X-20.95 Y-12.4 Z2.03 F4800.0 E873.507
G1 X-19.46 Y-13.6 Z2.03 F4800.0 E873.608
G1 X-17.96 Y-14.4 Z2.03 F4800.0 E873.698
G1 X-16.87 Y-14.8 Z2.03 F4800.0 E873.759
G1 X-15.39 Y-15.2 Z2.03 F4800.0 E873.84
G1 X-10.29 Y-20.8 Z2.03 F4800.0 E874.24
G1 X-7.63 Y-20.0 Z2.03 F4800.0 E874.387
G1 X-6.67 Y-19.6 Z2.03 F4800.0 E874.442
G1 X-4.43 Y-18.4 Z2.03 F4800.0 E874.576
G1 X-1.93 Y-16.4 Z2.03 F4800.0 E874.745
G1 X0.39 Y-13.6 Z2.03 F4800.0 E874.937
G1 X1.87 Y-10.8 Z2.03 F4800.0 E875.104
G1 X2.81 Y-7.6 Z2.03 F4800.0 E875.281
G1 X3.11 Y-4.4 Z2.03 F4800.0 E875.45
G1 X2.78 Y-1.2 Z2.03 F4800.0 E875.62
G1 X2.54 Y-0.4 Z2.03 F4800.0 E875.664
G1 X-3.42 Y-0.4 Z2.03 F4800.0 E875.979
G1 X-2.82 Y-2.4 Z2.03 F4800.0 E876.089
G1 X-2.62 Y-4.4 Z2.03 F4800.0 E876.196
G1 X-2.88 Y-6.8 Z2.03 F4800.0 E876.323
G1 X-3.51 Y-8.8 Z2.03 F4800.0 E876.434
G1 X-4.37 Y-10.4 Z2.03 F4800.0 E876.53
G1 X-5.64 Y-12.0 Z2.03 F4800.0 E876.638
G1 X-7.54 Y-13.6 Z2.03 F4800.0 E876.769
G1 X-9.04 Y-14.4 Z2.03 F4800.0 E876.859
G1 X-10.13 Y-14.8 Z2.03 F4800.0 E876.92
G1 X-11.61 Y-15.2 Z2.03 F4800.0 E877.001
G1 F1200.0
G1 E876.001
G1 F4800.0
M103
G1 X-6.15 Y-11.85 Z2.03 F4200.0
G1 X2.42 Y-0.0 Z2.03 F4200.0
G1 F1200.0
G1 E877.001
G1 F4200.0
M101
G1 X1.78 Y2.0 Z2.03 F4800.0 E877.112
G1 X0.26 Y4.8 Z2.03 F4800.0 E877.28
G1 X-1.71 Y7.2 Z2.03 F4800.0 E877.444
G1 X-2.67 Y8.0 Z2.03 F4800.0 E877.51
G1 X-3.62 Y0.0 Z2.03 F4800.0 E877.935
G1 X-4.49 Y1.6 Z2.03 F4800.0 E878.032
G1 X-5.81 Y3.2 Z2.03 F4800.0 E878.141
G1 X-7.27 Y4.4 Z2.03 F4800.0 E878.241
G1 X-9.47 Y5.6 Z2.03 F4800.0 E878.374
G1 X-10.79 Y6.0 Z2.03 F4800.0 E878.446
G1 X-9.61 Y11.6 Z2.03 F4800.0 E878.749
G1 X-7.05 Y10.8 Z2.03 F4800.0 E878.891
G1 X-4.13 Y9.2 Z2.03 F4800.0 E879.067
G1 X-3.15 Y8.4 Z2.03 F4800.0 E879.133
G1 F1200.0
G1 E878.133
G1 F4800.0
M103
G1 X-12.32 Y12.0 Z2.03 F4200.0
G1 F1200.0
G1 E879.133
G1 F4200.0
M101
G1 X-14.68 Y12.0 Z2.03 F4800.0 E879.258
G1 X-17.39 Y11.6 Z2.03 F4800.0 E879.403
G1 X-18.71 Y11.2 Z2.03 F4800.0 E879.475
G1 F1200.0
G1 E878.475
G1 F4800.0
M103
(</infill>)
(</nestedRing>)
(</rotation>)
(</layer>)
(<layer> 2.295 )
(<rotation> (6.12323399574e-17+1j) )
(<nestedRing>)
(<boundaryPerimeter>)
(<boundaryPoint> X-30.664 Y-7.914 Z2.295 </boundaryPoint>)
(<boundaryPoint> X-29.668 Y-11.197 Z2.295 </boundaryPoint>)
(<boundaryPoint> X-28.051 Y-14.223 Z2.295 </boundaryPoint>)
(<boundaryPoint> X-25.875 Y-16.875 Z2.295 </boundaryPoint>)
(<boundaryPoint> X-23.223 Y-19.051 Z2.295 </boundaryPoint>)
(<boundaryPoint> X-20.197 Y-20.668 Z2.295 </boundaryPoint>)
(<boundaryPoint> X-16.914 Y-21.664 Z2.295 </boundaryPoint>)
(<boundaryPoint> X-13.5 Y-22.001 Z2.295 </boundaryPoint>)
(<boundaryPoint> X-10.086 Y-21.664 Z2.295 </boundaryPoint>)
(<boundaryPoint> X-6.803 Y-20.668 Z2.295 </boundaryPoint>)
(<boundaryPoint> X-3.777 Y-19.051 Z2.295 </boundaryPoint>)
(<boundaryPoint> X-1.125 Y-16.875 Z2.295 </boundaryPoint>)
(<boundaryPoint> X1.051 Y-14.223 Z2.295 </boundaryPoint>)
(<boundaryPoint> X2.668 Y-11.197 Z2.295 </boundaryPoint>)
(<boundaryPoint> X3.664 Y-7.914 Z2.295 </boundaryPoint>)
(<boundaryPoint> X4.001 Y-4.5 Z2.295 </boundaryPoint>)
(<boundaryPoint> X3.664 Y-1.086 Z2.295 </boundaryPoint>)
(<boundaryPoint> X2.668 Y2.197 Z2.295 </boundaryPoint>)
(<boundaryPoint> X1.051 Y5.223 Z2.295 </boundaryPoint>)
(<boundaryPoint> X-1.125 Y7.875 Z2.295 </boundaryPoint>)
(<boundaryPoint> X-3.777 Y10.051 Z2.295 </boundaryPoint>)
(<boundaryPoint> X-6.803 Y11.668 Z2.295 </boundaryPoint>)
(<boundaryPoint> X-10.086 Y12.664 Z2.295 </boundaryPoint>)
(<boundaryPoint> X-13.5 Y13.001 Z2.295 </boundaryPoint>)
(<boundaryPoint> X-16.914 Y12.664 Z2.295 </boundaryPoint>)
(<boundaryPoint> X-20.197 Y11.668 Z2.295 </boundaryPoint>)
(<boundaryPoint> X-23.223 Y10.051 Z2.295 </boundaryPoint>)
(<boundaryPoint> X-25.875 Y7.875 Z2.295 </boundaryPoint>)
(<boundaryPoint> X-28.051 Y5.223 Z2.295 </boundaryPoint>)
(<boundaryPoint> X-29.668 Y2.197 Z2.295 </boundaryPoint>)
(<boundaryPoint> X-30.664 Y-1.086 Z2.295 </boundaryPoint>)
(<boundaryPoint> X-31.001 Y-4.5 Z2.295 </boundaryPoint>)
(<loop> inner )
G1 X-22.15 Y1.28 Z2.3 F4200.0
G1 X-23.7 Y-2.47 Z2.3 F4200.0
G1 X-23.7 Y-6.53 Z2.3 F4200.0
G1 X-20.96 Y-12.03 Z2.3 F4200.0
G1 F1200.0
G1 E879.475
G1 F4200.0
M101
G1 X-21.0 Y-12.0 Z2.3 F4800.0 E879.478
G1 X-22.32 Y-10.39 Z2.3 F4800.0 E879.588
G1 X-23.3 Y-8.56 Z2.3 F4800.0 E879.698
G1 X-23.9 Y-6.57 Z2.3 F4800.0 E879.808
G1 X-24.11 Y-4.5 Z2.3 F4800.0 E879.917
G1 X-23.9 Y-2.43 Z2.3 F4800.0 E880.027
G1 X-23.3 Y-0.44 Z2.3 F4800.0 E880.137
G1 X-22.32 Y1.39 Z2.3 F4800.0 E880.247
G1 X-21.0 Y3.0 Z2.3 F4800.0 E880.357
G1 X-19.39 Y4.32 Z2.3 F4800.0 E880.466
G1 X-17.56 Y5.3 Z2.3 F4800.0 E880.576
G1 X-15.57 Y5.9 Z2.3 F4800.0 E880.686
G1 X-13.5 Y6.11 Z2.3 F4800.0 E880.796
G1 X-11.43 Y5.9 Z2.3 F4800.0 E880.906
G1 X-9.44 Y5.3 Z2.3 F4800.0 E881.016
G1 X-7.61 Y4.32 Z2.3 F4800.0 E881.125
G1 X-6.0 Y3.0 Z2.3 F4800.0 E881.235
G1 X-4.68 Y1.39 Z2.3 F4800.0 E881.345
G1 X-3.7 Y-0.44 Z2.3 F4800.0 E881.455
G1 X-3.1 Y-2.43 Z2.3 F4800.0 E881.565
G1 X-2.9 Y-4.5 Z2.3 F4800.0 E881.674
G1 X-3.1 Y-6.57 Z2.3 F4800.0 E881.784
G1 X-3.7 Y-8.56 Z2.3 F4800.0 E881.894
G1 X-4.68 Y-10.39 Z2.3 F4800.0 E882.004
G1 X-6.0 Y-12.0 Z2.3 F4800.0 E882.114
G1 X-7.61 Y-13.32 Z2.3 F4800.0 E882.223
G1 X-9.44 Y-14.3 Z2.3 F4800.0 E882.333
G1 X-11.43 Y-14.9 Z2.3 F4800.0 E882.443
G1 X-13.5 Y-15.11 Z2.3 F4800.0 E882.553
G1 X-15.57 Y-14.9 Z2.3 F4800.0 E882.663
G1 X-17.56 Y-14.3 Z2.3 F4800.0 E882.773
G1 X-19.39 Y-13.32 Z2.3 F4800.0 E882.882
G1 X-20.96 Y-12.03 Z2.3 F4800.0 E882.99
G1 F1200.0
G1 E881.99
G1 F4800.0
M103
(</loop>)
(<loop> outer )
G1 X-25.87 Y-15.93 Z2.3 F4200.0
G1 F1200.0
G1 E882.99
G1 F4200.0
M101
G1 X-25.84 Y-15.97 Z2.3 F4800.0 E882.992
G1 X-25.45 Y-16.45 Z2.3 F4800.0 E883.025
G1 X-22.89 Y-18.55 Z2.3 F4800.0 E883.2
G1 X-19.97 Y-20.11 Z2.3 F4800.0 E883.375
G1 X-16.8 Y-21.07 Z2.3 F4800.0 E883.55
G1 X-13.5 Y-21.4 Z2.3 F4800.0 E883.725
G1 X-10.2 Y-21.07 Z2.3 F4800.0 E883.9
G1 X-7.03 Y-20.11 Z2.3 F4800.0 E884.075
G1 X-4.11 Y-18.55 Z2.3 F4800.0 E884.25
G1 X-1.55 Y-16.45 Z2.3 F4800.0 E884.425
G1 X0.55 Y-13.89 Z2.3 F4800.0 E884.6
G1 X2.11 Y-10.97 Z2.3 F4800.0 E884.775
G1 X3.07 Y-7.8 Z2.3 F4800.0 E884.95
G1 X3.4 Y-4.5 Z2.3 F4800.0 E885.125
G1 X3.07 Y-1.2 Z2.3 F4800.0 E885.3
G1 X2.11 Y1.97 Z2.3 F4800.0 E885.475
G1 X0.55 Y4.89 Z2.3 F4800.0 E885.65
G1 X-1.55 Y7.45 Z2.3 F4800.0 E885.825
G1 X-4.11 Y9.55 Z2.3 F4800.0 E886.0
G1 X-7.03 Y11.11 Z2.3 F4800.0 E886.175
G1 X-10.2 Y12.07 Z2.3 F4800.0 E886.35
G1 X-13.5 Y12.4 Z2.3 F4800.0 E886.525
G1 X-16.8 Y12.07 Z2.3 F4800.0 E886.699
G1 X-19.97 Y11.11 Z2.3 F4800.0 E886.874
G1 X-22.89 Y9.55 Z2.3 F4800.0 E887.049
G1 X-25.45 Y7.45 Z2.3 F4800.0 E887.224
G1 X-27.55 Y4.89 Z2.3 F4800.0 E887.399
G1 X-29.11 Y1.97 Z2.3 F4800.0 E887.574
G1 X-30.07 Y-1.2 Z2.3 F4800.0 E887.749
G1 X-30.4 Y-4.5 Z2.3 F4800.0 E887.924
G1 X-30.07 Y-7.8 Z2.3 F4800.0 E888.099
G1 X-29.11 Y-10.97 Z2.3 F4800.0 E888.274
G1 X-27.55 Y-13.89 Z2.3 F4800.0 E888.449
G1 X-25.87 Y-15.93 Z2.3 F4800.0 E888.589
G1 F1200.0
G1 E888.589
G1 F4800.0
M103
(</loop>)
(<edge> outer )
;M108 R40.0
G1 X-26.18 Y-16.19 Z2.3 F4200.0
G1 F1200.0
G1 E888.589
G1 F4200.0
M101
G1 X-26.15 Y-16.23 Z2.3 F2400.0 E888.592
G1 X-25.73 Y-16.73 Z2.3 F2400.0 E888.626
G1 X-23.11 Y-18.88 Z2.3 F2400.0 E888.806
G1 X-20.12 Y-20.48 Z2.3 F2400.0 E888.985
G1 X-16.88 Y-21.47 Z2.3 F2400.0 E889.164
G1 X-13.5 Y-21.8 Z2.3 F2400.0 E889.343
G1 X-10.13 Y-21.47 Z2.3 F2400.0 E889.522
G1 X-6.88 Y-20.48 Z2.3 F2400.0 E889.701
G1 X-3.89 Y-18.88 Z2.3 F2400.0 E889.88
G1 X-1.27 Y-16.73 Z2.3 F2400.0 E890.06
G1 X0.88 Y-14.11 Z2.3 F2400.0 E890.239
G1 X2.48 Y-11.12 Z2.3 F2400.0 E890.418
G1 X3.47 Y-7.88 Z2.3 F2400.0 E890.597
G1 X3.8 Y-4.5 Z2.3 F2400.0 E890.776
G1 X3.47 Y-1.13 Z2.3 F2400.0 E890.955
G1 X2.48 Y2.12 Z2.3 F2400.0 E891.134
G1 X0.88 Y5.11 Z2.3 F2400.0 E891.314
G1 X-1.27 Y7.73 Z2.3 F2400.0 E891.493
G1 X-3.89 Y9.88 Z2.3 F2400.0 E891.672
G1 X-6.88 Y11.48 Z2.3 F2400.0 E891.851
G1 X-10.13 Y12.47 Z2.3 F2400.0 E892.03
G1 X-13.5 Y12.8 Z2.3 F2400.0 E892.209
G1 X-16.88 Y12.47 Z2.3 F2400.0 E892.388
G1 X-20.12 Y11.48 Z2.3 F2400.0 E892.568
G1 X-23.11 Y9.88 Z2.3 F2400.0 E892.747
G1 X-25.73 Y7.73 Z2.3 F2400.0 E892.926
G1 X-27.88 Y5.11 Z2.3 F2400.0 E893.105
G1 X-29.48 Y2.12 Z2.3 F2400.0 E893.284
G1 X-30.47 Y-1.13 Z2.3 F2400.0 E893.463
G1 X-30.8 Y-4.5 Z2.3 F2400.0 E893.642
G1 X-30.47 Y-7.88 Z2.3 F2400.0 E893.822
G1 X-29.48 Y-11.12 Z2.3 F2400.0 E894.001
G1 X-27.88 Y-14.11 Z2.3 F2400.0 E894.18
G1 X-26.18 Y-16.19 Z2.3 F2400.0 E894.322
G1 F1200.0
G1 E893.322
G1 F2400.0
M103
(</edge>)
(</boundaryPerimeter>)
(<nestedRing>)
(<boundaryPerimeter>)
(<boundaryPoint> X-22.741 Y-8.328 Z2.295 </boundaryPoint>)
(<boundaryPoint> X-23.31 Y-6.451 Z2.295 </boundaryPoint>)
(<boundaryPoint> X-23.502 Y-4.5 Z2.295 </boundaryPoint>)
(<boundaryPoint> X-23.31 Y-2.549 Z2.295 </boundaryPoint>)
(<boundaryPoint> X-22.741 Y-0.672 Z2.295 </boundaryPoint>)
(<boundaryPoint> X-21.816 Y1.057 Z2.295 </boundaryPoint>)
(<boundaryPoint> X-20.572 Y2.572 Z2.295 </boundaryPoint>)
(<boundaryPoint> X-19.057 Y3.816 Z2.295 </boundaryPoint>)
(<boundaryPoint> X-17.328 Y4.741 Z2.295 </boundaryPoint>)
(<boundaryPoint> X-15.451 Y5.31 Z2.295 </boundaryPoint>)
(<boundaryPoint> X-13.5 Y5.502 Z2.295 </boundaryPoint>)
(<boundaryPoint> X-11.549 Y5.31 Z2.295 </boundaryPoint>)
(<boundaryPoint> X-9.672 Y4.741 Z2.295 </boundaryPoint>)
(<boundaryPoint> X-7.943 Y3.816 Z2.295 </boundaryPoint>)
(<boundaryPoint> X-6.428 Y2.572 Z2.295 </boundaryPoint>)
(<boundaryPoint> X-5.184 Y1.057 Z2.295 </boundaryPoint>)
(<boundaryPoint> X-4.259 Y-0.672 Z2.295 </boundaryPoint>)
(<boundaryPoint> X-3.69 Y-2.549 Z2.295 </boundaryPoint>)
(<boundaryPoint> X-3.498 Y-4.5 Z2.295 </boundaryPoint>)
(<boundaryPoint> X-3.69 Y-6.451 Z2.295 </boundaryPoint>)
(<boundaryPoint> X-4.259 Y-8.328 Z2.295 </boundaryPoint>)
(<boundaryPoint> X-5.184 Y-10.057 Z2.295 </boundaryPoint>)
(<boundaryPoint> X-6.428 Y-11.572 Z2.295 </boundaryPoint>)
(<boundaryPoint> X-7.943 Y-12.816 Z2.295 </boundaryPoint>)
(<boundaryPoint> X-9.672 Y-13.741 Z2.295 </boundaryPoint>)
(<boundaryPoint> X-11.549 Y-14.31 Z2.295 </boundaryPoint>)
(<boundaryPoint> X-13.5 Y-14.502 Z2.295 </boundaryPoint>)
(<boundaryPoint> X-15.451 Y-14.31 Z2.295 </boundaryPoint>)
(<boundaryPoint> X-17.328 Y-13.741 Z2.295 </boundaryPoint>)
(<boundaryPoint> X-19.057 Y-12.816 Z2.295 </boundaryPoint>)
(<boundaryPoint> X-20.572 Y-11.572 Z2.295 </boundaryPoint>)
(<boundaryPoint> X-21.816 Y-10.057 Z2.295 </boundaryPoint>)
(<edge> inner )
G1 X-20.68 Y-11.75 Z2.3 F4200.0
G1 F1200.0
G1 E894.322
G1 F4200.0
M101
G1 X-20.71 Y-11.71 Z2.3 F2400.0 E894.324
G1 X-21.98 Y-10.17 Z2.3 F2400.0 E894.43
G1 X-22.93 Y-8.4 Z2.3 F2400.0 E894.536
G1 X-23.51 Y-6.49 Z2.3 F2400.0 E894.641
G1 X-23.7 Y-4.5 Z2.3 F2400.0 E894.747
G1 X-23.51 Y-2.51 Z2.3 F2400.0 E894.853
G1 X-22.93 Y-0.6 Z2.3 F2400.0 E894.958
G1 X-21.98 Y1.17 Z2.3 F2400.0 E895.064
G1 X-20.71 Y2.71 Z2.3 F2400.0 E895.17
G1 X-19.17 Y3.98 Z2.3 F2400.0 E895.275
G1 X-17.41 Y4.93 Z2.3 F2400.0 E895.381
G1 X-15.49 Y5.51 Z2.3 F2400.0 E895.487
G1 X-13.5 Y5.7 Z2.3 F2400.0 E895.592
G1 X-11.51 Y5.51 Z2.3 F2400.0 E895.698
G1 X-9.6 Y4.93 Z2.3 F2400.0 E895.804
G1 X-7.83 Y3.98 Z2.3 F2400.0 E895.909
G1 X-6.29 Y2.71 Z2.3 F2400.0 E896.015
G1 X-5.02 Y1.17 Z2.3 F2400.0 E896.12
G1 X-4.07 Y-0.6 Z2.3 F2400.0 E896.226
G1 X-3.49 Y-2.51 Z2.3 F2400.0 E896.332
G1 X-3.3 Y-4.5 Z2.3 F2400.0 E896.437
G1 X-3.49 Y-6.49 Z2.3 F2400.0 E896.543
G1 X-4.07 Y-8.4 Z2.3 F2400.0 E896.649
G1 X-5.02 Y-10.17 Z2.3 F2400.0 E896.754
G1 X-6.29 Y-11.71 Z2.3 F2400.0 E896.86
G1 X-7.83 Y-12.98 Z2.3 F2400.0 E896.966
G1 X-9.6 Y-13.93 Z2.3 F2400.0 E897.071
G1 X-11.51 Y-14.51 Z2.3 F2400.0 E897.177
G1 X-13.5 Y-14.7 Z2.3 F2400.0 E897.283
G1 X-15.49 Y-14.51 Z2.3 F2400.0 E897.388
G1 X-17.41 Y-13.93 Z2.3 F2400.0 E897.494
G1 X-19.17 Y-12.98 Z2.3 F2400.0 E897.6
G1 X-20.68 Y-11.75 Z2.3 F2400.0 E897.703
G1 F1200.0
G1 E896.703
G1 F2400.0
M103
(</edge>)
(</boundaryPerimeter>)
(</nestedRing>)
(<infill>)
(<infillBoundary>)
(<infillPoint> X-30.073 Y-7.796 Z2.295 </infillPoint>)
(<infillPoint> X-29.111 Y-10.966 Z2.295 </infillPoint>)
(<infillPoint> X-27.55 Y-13.888 Z2.295 </infillPoint>)
(<infillPoint> X-25.449 Y-16.449 Z2.295 </infillPoint>)
(<infillPoint> X-22.888 Y-18.55 Z2.295 </infillPoint>)
(<infillPoint> X-19.966 Y-20.111 Z2.295 </infillPoint>)
(<infillPoint> X-16.796 Y-21.073 Z2.295 </infillPoint>)
(<infillPoint> X-13.5 Y-21.398 Z2.295 </infillPoint>)
(<infillPoint> X-10.204 Y-21.073 Z2.295 </infillPoint>)
(<infillPoint> X-7.034 Y-20.111 Z2.295 </infillPoint>)
(<infillPoint> X-4.112 Y-18.55 Z2.295 </infillPoint>)
(<infillPoint> X-1.551 Y-16.449 Z2.295 </infillPoint>)
(<infillPoint> X0.55 Y-13.888 Z2.295 </infillPoint>)
(<infillPoint> X2.111 Y-10.966 Z2.295 </infillPoint>)
(<infillPoint> X3.073 Y-7.796 Z2.295 </infillPoint>)
(<infillPoint> X3.398 Y-4.5 Z2.295 </infillPoint>)
(<infillPoint> X3.073 Y-1.204 Z2.295 </infillPoint>)
(<infillPoint> X2.111 Y1.966 Z2.295 </infillPoint>)
(<infillPoint> X0.55 Y4.888 Z2.295 </infillPoint>)
(<infillPoint> X-1.551 Y7.449 Z2.295 </infillPoint>)
(<infillPoint> X-4.112 Y9.55 Z2.295 </infillPoint>)
(<infillPoint> X-7.034 Y11.111 Z2.295 </infillPoint>)
(<infillPoint> X-10.204 Y12.073 Z2.295 </infillPoint>)
(<infillPoint> X-13.5 Y12.398 Z2.295 </infillPoint>)
(<infillPoint> X-16.796 Y12.073 Z2.295 </infillPoint>)
(<infillPoint> X-19.966 Y11.111 Z2.295 </infillPoint>)
(<infillPoint> X-22.888 Y9.55 Z2.295 </infillPoint>)
(<infillPoint> X-25.449 Y7.449 Z2.295 </infillPoint>)
(<infillPoint> X-27.55 Y4.888 Z2.295 </infillPoint>)
(<infillPoint> X-29.111 Y1.966 Z2.295 </infillPoint>)
(<infillPoint> X-30.073 Y-1.204 Z2.295 </infillPoint>)
(<infillPoint> X-30.398 Y-4.5 Z2.295 </infillPoint>)
(</infillBoundary>)
(<infillBoundary>)
(<infillPoint> X-23.298 Y-8.559 Z2.295 </infillPoint>)
(<infillPoint> X-23.901 Y-6.569 Z2.295 </infillPoint>)
(<infillPoint> X-24.105 Y-4.5 Z2.295 </infillPoint>)
(<infillPoint> X-23.901 Y-2.431 Z2.295 </infillPoint>)
(<infillPoint> X-23.298 Y-0.441 Z2.295 </infillPoint>)
(<infillPoint> X-22.317 Y1.392 Z2.295 </infillPoint>)
(<infillPoint> X-20.998 Y2.998 Z2.295 </infillPoint>)
(<infillPoint> X-19.392 Y4.317 Z2.295 </infillPoint>)
(<infillPoint> X-17.559 Y5.298 Z2.295 </infillPoint>)
(<infillPoint> X-15.569 Y5.901 Z2.295 </infillPoint>)
(<infillPoint> X-13.5 Y6.105 Z2.295 </infillPoint>)
(<infillPoint> X-11.431 Y5.901 Z2.295 </infillPoint>)
(<infillPoint> X-9.441 Y5.298 Z2.295 </infillPoint>)
(<infillPoint> X-7.608 Y4.317 Z2.295 </infillPoint>)
(<infillPoint> X-6.002 Y2.998 Z2.295 </infillPoint>)
(<infillPoint> X-4.683 Y1.392 Z2.295 </infillPoint>)
(<infillPoint> X-3.702 Y-0.441 Z2.295 </infillPoint>)
(<infillPoint> X-3.099 Y-2.431 Z2.295 </infillPoint>)
(<infillPoint> X-2.895 Y-4.5 Z2.295 </infillPoint>)
(<infillPoint> X-3.099 Y-6.569 Z2.295 </infillPoint>)
(<infillPoint> X-3.702 Y-8.559 Z2.295 </infillPoint>)
(<infillPoint> X-4.683 Y-10.392 Z2.295 </infillPoint>)
(<infillPoint> X-6.002 Y-11.998 Z2.295 </infillPoint>)
(<infillPoint> X-7.608 Y-13.317 Z2.295 </infillPoint>)
(<infillPoint> X-9.441 Y-14.298 Z2.295 </infillPoint>)
(<infillPoint> X-11.431 Y-14.901 Z2.295 </infillPoint>)
(<infillPoint> X-13.5 Y-15.105 Z2.295 </infillPoint>)
(<infillPoint> X-15.569 Y-14.901 Z2.295 </infillPoint>)
(<infillPoint> X-17.559 Y-14.298 Z2.295 </infillPoint>)
(<infillPoint> X-19.392 Y-13.317 Z2.295 </infillPoint>)
(<infillPoint> X-20.998 Y-11.998 Z2.295 </infillPoint>)
(<infillPoint> X-22.317 Y-10.392 Z2.295 </infillPoint>)
(</infillBoundary>)
;M108 R80.0
G1 X-20.56 Y-12.1 Z2.3 F4200.0
G1 X-15.53 Y-14.7 Z2.3 F4200.0
G1 X-0.0 Y-14.12 Z2.3 F4200.0
G1 F1200.0
G1 E897.703
G1 F4200.0
M101
G1 X0.4 Y-13.57 Z2.3 F4800.0 E897.738
G1 X1.6 Y-11.33 Z2.3 F4800.0 E897.873
G1 X2.0 Y-10.37 Z2.3 F4800.0 E897.928
G1 X2.4 Y-9.05 Z2.3 F4800.0 E898.001
G1 X2.4 Y0.05 Z2.3 F4800.0 E898.481
G1 X2.0 Y1.37 Z2.3 F4800.0 E898.554
G1 X1.6 Y2.33 Z2.3 F4800.0 E898.609
G1 X0.4 Y4.57 Z2.3 F4800.0 E898.743
G1 X-1.6 Y7.07 Z2.3 F4800.0 E898.912
G1 X-4.4 Y9.39 Z2.3 F4800.0 E899.104
G1 X-7.2 Y10.87 Z2.3 F4800.0 E899.272
G1 X-10.4 Y11.81 Z2.3 F4800.0 E899.448
G1 X-13.6 Y12.11 Z2.3 F4800.0 E899.618
G1 X-16.8 Y11.78 Z2.3 F4800.0 E899.788
G1 X-20.0 Y10.78 Z2.3 F4800.0 E899.965
G1 X-22.8 Y9.26 Z2.3 F4800.0 E900.133
G1 X-25.2 Y7.29 Z2.3 F4800.0 E900.297
G1 X-27.2 Y4.87 Z2.3 F4800.0 E900.463
G1 X-28.8 Y1.95 Z2.3 F4800.0 E900.639
G1 X-29.6 Y-0.61 Z2.3 F4800.0 E900.78
G1 X-21.05 Y3.83 Z2.3 F4800.0 E901.289
G1 X-19.4 Y5.09 Z2.3 F4800.0 E901.399
G1 X-17.78 Y5.94 Z2.3 F4800.0 E901.496
G1 X-16.12 Y6.45 Z2.3 F4800.0 E901.587
G1 X-14.04 Y6.74 Z2.3 F4800.0 E901.698
G1 X-13.18 Y6.76 Z2.3 F4800.0 E901.744
G1 X-11.13 Y6.52 Z2.3 F4800.0 E901.853
G1 X-9.48 Y6.02 Z2.3 F4800.0 E901.943
G1 X-7.81 Y5.2 Z2.3 F4800.0 E902.042
G1 X-6.97 Y4.67 Z2.3 F4800.0 E902.095
G1 X-5.31 Y3.23 Z2.3 F4800.0 E902.21
G1 X-4.49 Y2.23 Z2.3 F4800.0 E902.279
G1 X-4.4 Y1.46 Z2.3 F4800.0 E902.32
G1 X-6.0 Y3.36 Z2.3 F4800.0 E902.451
G1 X-7.6 Y4.63 Z2.3 F4800.0 E902.559
G1 X-9.2 Y5.49 Z2.3 F4800.0 E902.655
G1 X-11.2 Y6.12 Z2.3 F4800.0 E902.766
G1 X-13.6 Y6.38 Z2.3 F4800.0 E902.893
G1 X-15.6 Y6.18 Z2.3 F4800.0 E902.999
G1 X-17.6 Y5.58 Z2.3 F4800.0 E903.11
G1 X-19.6 Y4.51 Z2.3 F4800.0 E903.23
G1 X-21.2 Y3.19 Z2.3 F4800.0 E903.339
G1 X-22.4 Y1.73 Z2.3 F4800.0 E903.439
G1 X-23.6 Y-0.47 Z2.3 F4800.0 E903.571
G1 X-24.0 Y-1.79 Z2.3 F4800.0 E903.644
G1 X-30.0 Y-3.32 Z2.3 F4800.0 E903.971
G1 X-30.0 Y-5.68 Z2.3 F4800.0 E904.096
G1 X-29.6 Y-8.39 Z2.3 F4800.0 E904.241
G1 X-28.8 Y-10.95 Z2.3 F4800.0 E904.383
G1 X-27.2 Y-13.87 Z2.3 F4800.0 E904.559
G1 X-25.2 Y-16.29 Z2.3 F4800.0 E904.724
G1 X-22.8 Y-18.26 Z2.3 F4800.0 E904.888
G1 X-20.0 Y-19.78 Z2.3 F4800.0 E905.057
G1 X-16.8 Y-20.78 Z2.3 F4800.0 E905.234
G1 X-13.6 Y-21.11 Z2.3 F4800.0 E905.404
G1 X-10.4 Y-20.81 Z2.3 F4800.0 E905.573
G1 X-7.2 Y-19.87 Z2.3 F4800.0 E905.75
G1 X-4.4 Y-18.39 Z2.3 F4800.0 E905.917
G1 X-1.6 Y-16.07 Z2.3 F4800.0 E906.109
G1 X-0.4 Y-14.6 Z2.3 F4800.0 E906.209
G1 X-3.65 Y-9.9 Z2.3 F4800.0 E906.511
G1 X-4.0 Y-9.71 Z2.3 F4800.0 E906.532
G1 X-4.4 Y-10.46 Z2.3 F4800.0 E906.577
G1 X-6.0 Y-12.36 Z2.3 F4800.0 E906.708
G1 X-7.6 Y-13.63 Z2.3 F4800.0 E906.816
G1 X-9.2 Y-14.49 Z2.3 F4800.0 E906.912
G1 X-11.2 Y-15.12 Z2.3 F4800.0 E907.023
G1 X-13.6 Y-15.38 Z2.3 F4800.0 E907.15
G1 X-15.6 Y-15.18 Z2.3 F4800.0 E907.257
G1 X-17.6 Y-14.58 Z2.3 F4800.0 E907.367
G1 X-19.6 Y-13.51 Z2.3 F4800.0 E907.487
G1 X-21.2 Y-12.19 Z2.3 F4800.0 E907.596
G1 X-22.4 Y-10.73 Z2.3 F4800.0 E907.696
G1 X-23.6 Y-8.53 Z2.3 F4800.0 E907.829
G1 F1200.0
G1 E906.829
G1 F4800.0
M103
G1 X-22.15 Y-10.28 Z2.3 F4200.0
G1 X-19.28 Y-13.15 Z2.3 F4200.0
G1 X-15.53 Y-14.7 Z2.3 F4200.0
G1 X-11.47 Y-14.7 Z2.3 F4200.0
G1 X-7.72 Y-13.15 Z2.3 F4200.0
G1 X2.8 Y-1.29 Z2.3 F4200.0
G1 F1200.0
G1 E907.829
G1 F4200.0
M101
G1 X2.8 Y-7.71 Z2.3 F4800.0 E908.168
G1 F1200.0
G1 E907.168
G1 F4800.0
M103
(</infill>)
(</nestedRing>)
(</rotation>)
(</layer>)
(<layer> 2.565 )
(<rotation> (-1+1.22464679915e-16j) )
(<nestedRing>)
(<boundaryPerimeter>)
(<boundaryPoint> X-30.664 Y-7.914 Z2.565 </boundaryPoint>)
(<boundaryPoint> X-29.668 Y-11.197 Z2.565 </boundaryPoint>)
(<boundaryPoint> X-28.051 Y-14.223 Z2.565 </boundaryPoint>)
(<boundaryPoint> X-25.875 Y-16.875 Z2.565 </boundaryPoint>)
(<boundaryPoint> X-23.223 Y-19.051 Z2.565 </boundaryPoint>)
(<boundaryPoint> X-20.197 Y-20.668 Z2.565 </boundaryPoint>)
(<boundaryPoint> X-16.914 Y-21.664 Z2.565 </boundaryPoint>)
(<boundaryPoint> X-13.5 Y-22.001 Z2.565 </boundaryPoint>)
(<boundaryPoint> X-10.086 Y-21.664 Z2.565 </boundaryPoint>)
(<boundaryPoint> X-6.803 Y-20.668 Z2.565 </boundaryPoint>)
(<boundaryPoint> X-3.777 Y-19.051 Z2.565 </boundaryPoint>)
(<boundaryPoint> X-1.125 Y-16.875 Z2.565 </boundaryPoint>)
(<boundaryPoint> X1.051 Y-14.223 Z2.565 </boundaryPoint>)
(<boundaryPoint> X2.668 Y-11.197 Z2.565 </boundaryPoint>)
(<boundaryPoint> X3.664 Y-7.914 Z2.565 </boundaryPoint>)
(<boundaryPoint> X4.001 Y-4.5 Z2.565 </boundaryPoint>)
(<boundaryPoint> X3.664 Y-1.086 Z2.565 </boundaryPoint>)
(<boundaryPoint> X2.668 Y2.197 Z2.565 </boundaryPoint>)
(<boundaryPoint> X1.051 Y5.223 Z2.565 </boundaryPoint>)
(<boundaryPoint> X-1.125 Y7.875 Z2.565 </boundaryPoint>)
(<boundaryPoint> X-3.777 Y10.051 Z2.565 </boundaryPoint>)
(<boundaryPoint> X-6.803 Y11.668 Z2.565 </boundaryPoint>)
(<boundaryPoint> X-10.086 Y12.664 Z2.565 </boundaryPoint>)
(<boundaryPoint> X-13.5 Y13.001 Z2.565 </boundaryPoint>)
(<boundaryPoint> X-16.914 Y12.664 Z2.565 </boundaryPoint>)
(<boundaryPoint> X-20.197 Y11.668 Z2.565 </boundaryPoint>)
(<boundaryPoint> X-23.223 Y10.051 Z2.565 </boundaryPoint>)
(<boundaryPoint> X-25.875 Y7.875 Z2.565 </boundaryPoint>)
(<boundaryPoint> X-28.051 Y5.223 Z2.565 </boundaryPoint>)
(<boundaryPoint> X-29.668 Y2.197 Z2.565 </boundaryPoint>)
(<boundaryPoint> X-30.664 Y-1.086 Z2.565 </boundaryPoint>)
(<boundaryPoint> X-31.001 Y-4.5 Z2.565 </boundaryPoint>)
(<loop> inner )
G1 X-7.72 Y-13.15 Z2.57 F4200.0
G1 X-11.47 Y-14.7 Z2.57 F4200.0
G1 X-15.53 Y-14.7 Z2.57 F4200.0
G1 X-20.72 Y-12.22 Z2.57 F4200.0
G1 F1200.0
G1 E908.168
G1 F4200.0
M101
G1 X-21.0 Y-12.0 Z2.57 F4800.0 E908.186
G1 X-22.32 Y-10.39 Z2.57 F4800.0 E908.296
G1 X-23.3 Y-8.56 Z2.57 F4800.0 E908.406
G1 X-23.9 Y-6.57 Z2.57 F4800.0 E908.516
G1 X-24.11 Y-4.5 Z2.57 F4800.0 E908.626
G1 X-23.9 Y-2.43 Z2.57 F4800.0 E908.736
G1 X-23.3 Y-0.44 Z2.57 F4800.0 E908.845
G1 X-22.32 Y1.39 Z2.57 F4800.0 E908.955
G1 X-21.0 Y3.0 Z2.57 F4800.0 E909.065
G1 X-19.39 Y4.32 Z2.57 F4800.0 E909.175
G1 X-17.56 Y5.3 Z2.57 F4800.0 E909.285
G1 X-15.57 Y5.9 Z2.57 F4800.0 E909.394
G1 X-13.5 Y6.11 Z2.57 F4800.0 E909.504
G1 X-11.43 Y5.9 Z2.57 F4800.0 E909.614
G1 X-9.44 Y5.3 Z2.57 F4800.0 E909.724
G1 X-7.61 Y4.32 Z2.57 F4800.0 E909.834
G1 X-6.0 Y3.0 Z2.57 F4800.0 E909.944
G1 X-4.68 Y1.39 Z2.57 F4800.0 E910.053
G1 X-3.7 Y-0.44 Z2.57 F4800.0 E910.163
G1 X-3.1 Y-2.43 Z2.57 F4800.0 E910.273
G1 X-2.9 Y-4.5 Z2.57 F4800.0 E910.383
G1 X-3.1 Y-6.57 Z2.57 F4800.0 E910.493
G1 X-3.7 Y-8.56 Z2.57 F4800.0 E910.602
G1 X-4.68 Y-10.39 Z2.57 F4800.0 E910.712
G1 X-6.0 Y-12.0 Z2.57 F4800.0 E910.822
G1 X-7.61 Y-13.32 Z2.57 F4800.0 E910.932
G1 X-9.44 Y-14.3 Z2.57 F4800.0 E911.042
G1 X-11.43 Y-14.9 Z2.57 F4800.0 E911.152
G1 X-13.5 Y-15.11 Z2.57 F4800.0 E911.261
G1 X-15.57 Y-14.9 Z2.57 F4800.0 E911.371
G1 X-17.56 Y-14.3 Z2.57 F4800.0 E911.481
G1 X-19.39 Y-13.32 Z2.57 F4800.0 E911.591
G1 X-20.72 Y-12.22 Z2.57 F4800.0 E911.682
G1 F1200.0
G1 E910.682
G1 F4800.0
M103
(</loop>)
(<loop> outer )
G1 X-26.07 Y-15.7 Z2.57 F4200.0
G1 F1200.0
G1 E911.682
G1 F4200.0
M101
G1 X-25.84 Y-15.97 Z2.57 F4800.0 E911.701
G1 X-25.45 Y-16.45 Z2.57 F4800.0 E911.733
G1 X-22.89 Y-18.55 Z2.57 F4800.0 E911.908
G1 X-19.97 Y-20.11 Z2.57 F4800.0 E912.083
G1 X-16.8 Y-21.07 Z2.57 F4800.0 E912.258
G1 X-13.5 Y-21.4 Z2.57 F4800.0 E912.433
G1 X-10.2 Y-21.07 Z2.57 F4800.0 E912.608
G1 X-7.03 Y-20.11 Z2.57 F4800.0 E912.783
G1 X-4.11 Y-18.55 Z2.57 F4800.0 E912.958
G1 X-1.55 Y-16.45 Z2.57 F4800.0 E913.133
G1 X0.55 Y-13.89 Z2.57 F4800.0 E913.308
G1 X2.11 Y-10.97 Z2.57 F4800.0 E913.483
G1 X3.07 Y-7.8 Z2.57 F4800.0 E913.658
G1 X3.4 Y-4.5 Z2.57 F4800.0 E913.833
G1 X3.07 Y-1.2 Z2.57 F4800.0 E914.008
G1 X2.11 Y1.97 Z2.57 F4800.0 E914.183
G1 X0.55 Y4.89 Z2.57 F4800.0 E914.358
G1 X-1.55 Y7.45 Z2.57 F4800.0 E914.533
G1 X-4.11 Y9.55 Z2.57 F4800.0 E914.708
G1 X-7.03 Y11.11 Z2.57 F4800.0 E914.883
G1 X-10.2 Y12.07 Z2.57 F4800.0 E915.058
G1 X-13.5 Y12.4 Z2.57 F4800.0 E915.233
G1 X-16.8 Y12.07 Z2.57 F4800.0 E915.408
G1 X-19.97 Y11.11 Z2.57 F4800.0 E915.583
G1 X-22.89 Y9.55 Z2.57 F4800.0 E915.758
G1 X-25.45 Y7.45 Z2.57 F4800.0 E915.933
G1 X-27.55 Y4.89 Z2.57 F4800.0 E916.108
G1 X-29.11 Y1.97 Z2.57 F4800.0 E916.283
G1 X-30.07 Y-1.2 Z2.57 F4800.0 E916.458
G1 X-30.4 Y-4.5 Z2.57 F4800.0 E916.633
G1 X-30.07 Y-7.8 Z2.57 F4800.0 E916.808
G1 X-29.11 Y-10.97 Z2.57 F4800.0 E916.983
G1 X-27.55 Y-13.89 Z2.57 F4800.0 E917.158
G1 X-26.07 Y-15.7 Z2.57 F4800.0 E917.281
G1 F1200.0
G1 E917.281
G1 F4800.0
M103
(</loop>)
(<edge> outer )
;M108 R40.0
G1 X-26.38 Y-15.95 Z2.57 F4200.0
G1 F1200.0
G1 E917.281
G1 F4200.0
M101
G1 X-26.15 Y-16.23 Z2.57 F2400.0 E917.3
G1 X-25.73 Y-16.73 Z2.57 F2400.0 E917.335
G1 X-23.11 Y-18.88 Z2.57 F2400.0 E917.514
G1 X-20.12 Y-20.48 Z2.57 F2400.0 E917.693
G1 X-16.88 Y-21.47 Z2.57 F2400.0 E917.872
G1 X-13.5 Y-21.8 Z2.57 F2400.0 E918.051
G1 X-10.13 Y-21.47 Z2.57 F2400.0 E918.231
G1 X-6.88 Y-20.48 Z2.57 F2400.0 E918.41
G1 X-3.89 Y-18.88 Z2.57 F2400.0 E918.589
G1 X-1.27 Y-16.73 Z2.57 F2400.0 E918.768
G1 X0.88 Y-14.11 Z2.57 F2400.0 E918.947
G1 X2.48 Y-11.12 Z2.57 F2400.0 E919.126
G1 X3.47 Y-7.88 Z2.57 F2400.0 E919.305
G1 X3.8 Y-4.5 Z2.57 F2400.0 E919.485
G1 X3.47 Y-1.13 Z2.57 F2400.0 E919.664
G1 X2.48 Y2.12 Z2.57 F2400.0 E919.843
G1 X0.88 Y5.11 Z2.57 F2400.0 E920.022
G1 X-1.27 Y7.73 Z2.57 F2400.0 E920.201
G1 X-3.89 Y9.88 Z2.57 F2400.0 E920.38
G1 X-6.88 Y11.48 Z2.57 F2400.0 E920.559
G1 X-10.13 Y12.47 Z2.57 F2400.0 E920.739
G1 X-13.5 Y12.8 Z2.57 F2400.0 E920.918
G1 X-16.88 Y12.47 Z2.57 F2400.0 E921.097
G1 X-20.12 Y11.48 Z2.57 F2400.0 E921.276
G1 X-23.11 Y9.88 Z2.57 F2400.0 E921.455
G1 X-25.73 Y7.73 Z2.57 F2400.0 E921.634
G1 X-27.88 Y5.11 Z2.57 F2400.0 E921.813
G1 X-29.48 Y2.12 Z2.57 F2400.0 E921.993
G1 X-30.47 Y-1.13 Z2.57 F2400.0 E922.172
G1 X-30.8 Y-4.5 Z2.57 F2400.0 E922.351
G1 X-30.47 Y-7.88 Z2.57 F2400.0 E922.53
G1 X-29.48 Y-11.12 Z2.57 F2400.0 E922.709
G1 X-27.88 Y-14.11 Z2.57 F2400.0 E922.888
G1 X-26.38 Y-15.95 Z2.57 F2400.0 E923.014
G1 F1200.0
G1 E922.014
G1 F2400.0
M103
(</edge>)
(</boundaryPerimeter>)
(<nestedRing>)
(<boundaryPerimeter>)
(<boundaryPoint> X-22.741 Y-8.328 Z2.565 </boundaryPoint>)
(<boundaryPoint> X-23.31 Y-6.451 Z2.565 </boundaryPoint>)
(<boundaryPoint> X-23.502 Y-4.5 Z2.565 </boundaryPoint>)
(<boundaryPoint> X-23.31 Y-2.549 Z2.565 </boundaryPoint>)
(<boundaryPoint> X-22.741 Y-0.672 Z2.565 </boundaryPoint>)
(<boundaryPoint> X-21.816 Y1.057 Z2.565 </boundaryPoint>)
(<boundaryPoint> X-20.572 Y2.572 Z2.565 </boundaryPoint>)
(<boundaryPoint> X-19.057 Y3.816 Z2.565 </boundaryPoint>)
(<boundaryPoint> X-17.328 Y4.741 Z2.565 </boundaryPoint>)
(<boundaryPoint> X-15.451 Y5.31 Z2.565 </boundaryPoint>)
(<boundaryPoint> X-13.5 Y5.502 Z2.565 </boundaryPoint>)
(<boundaryPoint> X-11.549 Y5.31 Z2.565 </boundaryPoint>)
(<boundaryPoint> X-9.672 Y4.741 Z2.565 </boundaryPoint>)
(<boundaryPoint> X-7.943 Y3.816 Z2.565 </boundaryPoint>)
(<boundaryPoint> X-6.428 Y2.572 Z2.565 </boundaryPoint>)
(<boundaryPoint> X-5.184 Y1.057 Z2.565 </boundaryPoint>)
(<boundaryPoint> X-4.259 Y-0.672 Z2.565 </boundaryPoint>)
(<boundaryPoint> X-3.69 Y-2.549 Z2.565 </boundaryPoint>)
(<boundaryPoint> X-3.498 Y-4.5 Z2.565 </boundaryPoint>)
(<boundaryPoint> X-3.69 Y-6.451 Z2.565 </boundaryPoint>)
(<boundaryPoint> X-4.259 Y-8.328 Z2.565 </boundaryPoint>)
(<boundaryPoint> X-5.184 Y-10.057 Z2.565 </boundaryPoint>)
(<boundaryPoint> X-6.428 Y-11.572 Z2.565 </boundaryPoint>)
(<boundaryPoint> X-7.943 Y-12.816 Z2.565 </boundaryPoint>)
(<boundaryPoint> X-9.672 Y-13.741 Z2.565 </boundaryPoint>)
(<boundaryPoint> X-11.549 Y-14.31 Z2.565 </boundaryPoint>)
(<boundaryPoint> X-13.5 Y-14.502 Z2.565 </boundaryPoint>)
(<boundaryPoint> X-15.451 Y-14.31 Z2.565 </boundaryPoint>)
(<boundaryPoint> X-17.328 Y-13.741 Z2.565 </boundaryPoint>)
(<boundaryPoint> X-19.057 Y-12.816 Z2.565 </boundaryPoint>)
(<boundaryPoint> X-20.572 Y-11.572 Z2.565 </boundaryPoint>)
(<boundaryPoint> X-21.816 Y-10.057 Z2.565 </boundaryPoint>)
(<edge> inner )
G1 X-20.44 Y-11.94 Z2.57 F4200.0
G1 F1200.0
G1 E923.014
G1 F4200.0
M101
G1 X-20.71 Y-11.71 Z2.57 F2400.0 E923.033
G1 X-21.98 Y-10.17 Z2.57 F2400.0 E923.138
G1 X-22.93 Y-8.4 Z2.57 F2400.0 E923.244
G1 X-23.51 Y-6.49 Z2.57 F2400.0 E923.35
G1 X-23.7 Y-4.5 Z2.57 F2400.0 E923.455
G1 X-23.51 Y-2.51 Z2.57 F2400.0 E923.561
G1 X-22.93 Y-0.6 Z2.57 F2400.0 E923.667
G1 X-21.98 Y1.17 Z2.57 F2400.0 E923.772
G1 X-20.71 Y2.71 Z2.57 F2400.0 E923.878
G1 X-19.17 Y3.98 Z2.57 F2400.0 E923.984
G1 X-17.41 Y4.93 Z2.57 F2400.0 E924.089
G1 X-15.49 Y5.51 Z2.57 F2400.0 E924.195
G1 X-13.5 Y5.7 Z2.57 F2400.0 E924.301
G1 X-11.51 Y5.51 Z2.57 F2400.0 E924.406
G1 X-9.6 Y4.93 Z2.57 F2400.0 E924.512
G1 X-7.83 Y3.98 Z2.57 F2400.0 E924.618
G1 X-6.29 Y2.71 Z2.57 F2400.0 E924.723
G1 X-5.02 Y1.17 Z2.57 F2400.0 E924.829
G1 X-4.07 Y-0.6 Z2.57 F2400.0 E924.935
G1 X-3.49 Y-2.51 Z2.57 F2400.0 E925.04
G1 X-3.3 Y-4.5 Z2.57 F2400.0 E925.146
G1 X-3.49 Y-6.49 Z2.57 F2400.0 E925.251
G1 X-4.07 Y-8.4 Z2.57 F2400.0 E925.357
G1 X-5.02 Y-10.17 Z2.57 F2400.0 E925.463
G1 X-6.29 Y-11.71 Z2.57 F2400.0 E925.568
G1 X-7.83 Y-12.98 Z2.57 F2400.0 E925.674
G1 X-9.6 Y-13.93 Z2.57 F2400.0 E925.78
G1 X-11.51 Y-14.51 Z2.57 F2400.0 E925.885
G1 X-13.5 Y-14.7 Z2.57 F2400.0 E925.991
G1 X-15.49 Y-14.51 Z2.57 F2400.0 E926.097
G1 X-17.41 Y-13.93 Z2.57 F2400.0 E926.202
G1 X-19.17 Y-12.98 Z2.57 F2400.0 E926.308
G1 X-20.44 Y-11.94 Z2.57 F2400.0 E926.395
G1 F1200.0
G1 E925.395
G1 F2400.0
M103
(</edge>)
(</boundaryPerimeter>)
(</nestedRing>)
(<infill>)
(<infillBoundary>)
(<infillPoint> X-30.073 Y-7.796 Z2.565 </infillPoint>)
(<infillPoint> X-29.111 Y-10.966 Z2.565 </infillPoint>)
(<infillPoint> X-27.55 Y-13.888 Z2.565 </infillPoint>)
(<infillPoint> X-25.449 Y-16.449 Z2.565 </infillPoint>)
(<infillPoint> X-22.888 Y-18.55 Z2.565 </infillPoint>)
(<infillPoint> X-19.966 Y-20.111 Z2.565 </infillPoint>)
(<infillPoint> X-16.796 Y-21.073 Z2.565 </infillPoint>)
(<infillPoint> X-13.5 Y-21.398 Z2.565 </infillPoint>)
(<infillPoint> X-10.204 Y-21.073 Z2.565 </infillPoint>)
(<infillPoint> X-7.034 Y-20.111 Z2.565 </infillPoint>)
(<infillPoint> X-4.112 Y-18.55 Z2.565 </infillPoint>)
(<infillPoint> X-1.551 Y-16.449 Z2.565 </infillPoint>)
(<infillPoint> X0.55 Y-13.888 Z2.565 </infillPoint>)
(<infillPoint> X2.111 Y-10.966 Z2.565 </infillPoint>)
(<infillPoint> X3.073 Y-7.796 Z2.565 </infillPoint>)
(<infillPoint> X3.398 Y-4.5 Z2.565 </infillPoint>)
(<infillPoint> X3.073 Y-1.204 Z2.565 </infillPoint>)
(<infillPoint> X2.111 Y1.966 Z2.565 </infillPoint>)
(<infillPoint> X0.55 Y4.888 Z2.565 </infillPoint>)
(<infillPoint> X-1.551 Y7.449 Z2.565 </infillPoint>)
(<infillPoint> X-4.112 Y9.55 Z2.565 </infillPoint>)
(<infillPoint> X-7.034 Y11.111 Z2.565 </infillPoint>)
(<infillPoint> X-10.204 Y12.073 Z2.565 </infillPoint>)
(<infillPoint> X-13.5 Y12.398 Z2.565 </infillPoint>)
(<infillPoint> X-16.796 Y12.073 Z2.565 </infillPoint>)
(<infillPoint> X-19.966 Y11.111 Z2.565 </infillPoint>)
(<infillPoint> X-22.888 Y9.55 Z2.565 </infillPoint>)
(<infillPoint> X-25.449 Y7.449 Z2.565 </infillPoint>)
(<infillPoint> X-27.55 Y4.888 Z2.565 </infillPoint>)
(<infillPoint> X-29.111 Y1.966 Z2.565 </infillPoint>)
(<infillPoint> X-30.073 Y-1.204 Z2.565 </infillPoint>)
(<infillPoint> X-30.398 Y-4.5 Z2.565 </infillPoint>)
(</infillBoundary>)
(<infillBoundary>)
(<infillPoint> X-23.298 Y-8.559 Z2.565 </infillPoint>)
(<infillPoint> X-23.901 Y-6.569 Z2.565 </infillPoint>)
(<infillPoint> X-24.105 Y-4.5 Z2.565 </infillPoint>)
(<infillPoint> X-23.901 Y-2.431 Z2.565 </infillPoint>)
(<infillPoint> X-23.298 Y-0.441 Z2.565 </infillPoint>)
(<infillPoint> X-22.317 Y1.392 Z2.565 </infillPoint>)
(<infillPoint> X-20.998 Y2.998 Z2.565 </infillPoint>)
(<infillPoint> X-19.392 Y4.317 Z2.565 </infillPoint>)
(<infillPoint> X-17.559 Y5.298 Z2.565 </infillPoint>)
(<infillPoint> X-15.569 Y5.901 Z2.565 </infillPoint>)
(<infillPoint> X-13.5 Y6.105 Z2.565 </infillPoint>)
(<infillPoint> X-11.431 Y5.901 Z2.565 </infillPoint>)
(<infillPoint> X-9.441 Y5.298 Z2.565 </infillPoint>)
(<infillPoint> X-7.608 Y4.317 Z2.565 </infillPoint>)
(<infillPoint> X-6.002 Y2.998 Z2.565 </infillPoint>)
(<infillPoint> X-4.683 Y1.392 Z2.565 </infillPoint>)
(<infillPoint> X-3.702 Y-0.441 Z2.565 </infillPoint>)
(<infillPoint> X-3.099 Y-2.431 Z2.565 </infillPoint>)
(<infillPoint> X-2.895 Y-4.5 Z2.565 </infillPoint>)
(<infillPoint> X-3.099 Y-6.569 Z2.565 </infillPoint>)
(<infillPoint> X-3.702 Y-8.559 Z2.565 </infillPoint>)
(<infillPoint> X-4.683 Y-10.392 Z2.565 </infillPoint>)
(<infillPoint> X-6.002 Y-11.998 Z2.565 </infillPoint>)
(<infillPoint> X-7.608 Y-13.317 Z2.565 </infillPoint>)
(<infillPoint> X-9.441 Y-14.298 Z2.565 </infillPoint>)
(<infillPoint> X-11.431 Y-14.901 Z2.565 </infillPoint>)
(<infillPoint> X-13.5 Y-15.105 Z2.565 </infillPoint>)
(<infillPoint> X-15.569 Y-14.901 Z2.565 </infillPoint>)
(<infillPoint> X-17.559 Y-14.298 Z2.565 </infillPoint>)
(<infillPoint> X-19.392 Y-13.317 Z2.565 </infillPoint>)
(<infillPoint> X-20.998 Y-11.998 Z2.565 </infillPoint>)
(<infillPoint> X-22.317 Y-10.392 Z2.565 </infillPoint>)
(</infillBoundary>)
;M108 R80.0
G1 X-23.11 Y-8.48 Z2.57 F4200.0
G1 X-23.9 Y-4.5 Z2.57 F4200.0
G1 X-23.11 Y-0.52 Z2.57 F4200.0
G1 X-20.85 Y2.85 Z2.57 F4200.0
G1 X-16.21 Y6.0 Z2.57 F4200.0
G1 F1200.0
G1 E926.395
G1 F4200.0
M101
G1 X-17.53 Y5.6 Z2.57 F4800.0 E926.468
G1 X-19.73 Y4.4 Z2.57 F4800.0 E926.6
G1 X-21.19 Y3.2 Z2.57 F4800.0 E926.7
G1 X-22.51 Y1.6 Z2.57 F4800.0 E926.81
G1 X-23.58 Y-0.4 Z2.57 F4800.0 E926.929
G1 X-23.94 Y-0.22 Z2.57 F4800.0 E926.951
G1 X-19.95 Y10.8 Z2.57 F4800.0 E927.57
G1 X-22.87 Y9.2 Z2.57 F4800.0 E927.746
G1 X-25.29 Y7.2 Z2.57 F4800.0 E927.911
G1 X-27.26 Y4.8 Z2.57 F4800.0 E928.075
G1 X-28.78 Y2.0 Z2.57 F4800.0 E928.243
G1 X-29.78 Y-1.2 Z2.57 F4800.0 E928.421
G1 X-30.11 Y-4.4 Z2.57 F4800.0 E928.591
G1 X-29.81 Y-7.6 Z2.57 F4800.0 E928.76
G1 X-28.87 Y-10.8 Z2.57 F4800.0 E928.937
G1 X-27.39 Y-13.6 Z2.57 F4800.0 E929.104
G1 X-25.07 Y-16.4 Z2.57 F4800.0 E929.296
G1 X-22.57 Y-18.4 Z2.57 F4800.0 E929.465
G1 X-20.33 Y-19.6 Z2.57 F4800.0 E929.599
G1 X-19.37 Y-20.0 Z2.57 F4800.0 E929.654
G1 X-16.71 Y-20.8 Z2.57 F4800.0 E929.801
G1 X-20.72 Y-13.11 Z2.57 F4800.0 E930.259
G1 X-21.64 Y-12.29 Z2.57 F4800.0 E930.324
G1 X-22.96 Y-10.63 Z2.57 F4800.0 E930.436
G1 X-23.84 Y-8.99 Z2.57 F4800.0 E930.535
G1 X-24.59 Y-6.47 Z2.57 F4800.0 E930.673
G1 X-24.78 Y-4.42 Z2.57 F4800.0 E930.782
G1 X-24.58 Y-2.36 Z2.57 F4800.0 E930.891
G1 X-24.08 Y-0.68 Z2.57 F4800.0 E930.984
G1 X-23.82 Y-1.2 Z2.57 F4800.0 E931.014
G1 X-24.06 Y-2.0 Z2.57 F4800.0 E931.059
G1 X-24.34 Y-4.0 Z2.57 F4800.0 E931.165
G1 X-24.36 Y-4.8 Z2.57 F4800.0 E931.207
G1 X-24.12 Y-6.8 Z2.57 F4800.0 E931.314
G1 X-23.64 Y-8.4 Z2.57 F4800.0 E931.402
G1 X-22.85 Y-10.0 Z2.57 F4800.0 E931.496
G1 X-22.35 Y-10.8 Z2.57 F4800.0 E931.546
G1 X-20.95 Y-12.4 Z2.57 F4800.0 E931.658
G1 X-19.46 Y-13.6 Z2.57 F4800.0 E931.76
G1 X-17.96 Y-14.4 Z2.57 F4800.0 E931.849
G1 X-16.87 Y-14.8 Z2.57 F4800.0 E931.911
G1 X-15.39 Y-15.2 Z2.57 F4800.0 E931.991
G1 X-10.29 Y-20.8 Z2.57 F4800.0 E932.392
G1 X-7.63 Y-20.0 Z2.57 F4800.0 E932.538
G1 X-6.67 Y-19.6 Z2.57 F4800.0 E932.593
G1 X-4.43 Y-18.4 Z2.57 F4800.0 E932.728
G1 X-1.93 Y-16.4 Z2.57 F4800.0 E932.897
G1 X0.39 Y-13.6 Z2.57 F4800.0 E933.089
G1 X1.87 Y-10.8 Z2.57 F4800.0 E933.256
G1 X2.81 Y-7.6 Z2.57 F4800.0 E933.432
G1 X3.11 Y-4.4 Z2.57 F4800.0 E933.602
G1 X2.78 Y-1.2 Z2.57 F4800.0 E933.772
G1 X2.54 Y-0.4 Z2.57 F4800.0 E933.816
G1 X-3.42 Y-0.4 Z2.57 F4800.0 E934.131
G1 X-2.82 Y-2.4 Z2.57 F4800.0 E934.241
G1 X-2.62 Y-4.4 Z2.57 F4800.0 E934.347
G1 X-2.88 Y-6.8 Z2.57 F4800.0 E934.475
G1 X-3.51 Y-8.8 Z2.57 F4800.0 E934.586
G1 X-4.37 Y-10.4 Z2.57 F4800.0 E934.682
G1 X-5.64 Y-12.0 Z2.57 F4800.0 E934.789
G1 X-7.54 Y-13.6 Z2.57 F4800.0 E934.921
G1 X-9.04 Y-14.4 Z2.57 F4800.0 E935.01
G1 X-10.13 Y-14.8 Z2.57 F4800.0 E935.072
G1 X-11.61 Y-15.2 Z2.57 F4800.0 E935.153
G1 F1200.0
G1 E934.153
G1 F4800.0
M103
G1 X-6.15 Y-11.85 Z2.57 F4200.0
G1 X2.42 Y-0.0 Z2.57 F4200.0
G1 F1200.0
G1 E935.153
G1 F4200.0
M101
G1 X1.78 Y2.0 Z2.57 F4800.0 E935.264
G1 X0.26 Y4.8 Z2.57 F4800.0 E935.432
G1 X-1.71 Y7.2 Z2.57 F4800.0 E935.596
G1 X-2.67 Y8.0 Z2.57 F4800.0 E935.662
G1 X-3.62 Y0.0 Z2.57 F4800.0 E936.087
G1 X-4.49 Y1.6 Z2.57 F4800.0 E936.183
G1 X-5.81 Y3.2 Z2.57 F4800.0 E936.293
G1 X-7.27 Y4.4 Z2.57 F4800.0 E936.393
G1 X-9.47 Y5.6 Z2.57 F4800.0 E936.525
G1 X-10.79 Y6.0 Z2.57 F4800.0 E936.598
G1 X-9.61 Y11.6 Z2.57 F4800.0 E936.9
G1 X-7.05 Y10.8 Z2.57 F4800.0 E937.042
G1 X-4.13 Y9.2 Z2.57 F4800.0 E937.218
G1 X-3.15 Y8.4 Z2.57 F4800.0 E937.285
G1 F1200.0
G1 E936.285
G1 F4800.0
M103
G1 X-12.32 Y12.0 Z2.57 F4200.0
G1 F1200.0
G1 E937.285
G1 F4200.0
M101
G1 X-14.68 Y12.0 Z2.57 F4800.0 E937.41
G1 X-17.39 Y11.6 Z2.57 F4800.0 E937.554
G1 X-18.71 Y11.2 Z2.57 F4800.0 E937.627
G1 F1200.0
G1 E936.627
G1 F4800.0
M103
(</infill>)
(</nestedRing>)
(</rotation>)
(</layer>)
(<layer> 2.835 )
(<rotation> (6.12323399574e-17+1j) )
(<nestedRing>)
(<boundaryPerimeter>)
(<boundaryPoint> X-30.664 Y-7.914 Z2.835 </boundaryPoint>)
(<boundaryPoint> X-29.668 Y-11.197 Z2.835 </boundaryPoint>)
(<boundaryPoint> X-28.051 Y-14.223 Z2.835 </boundaryPoint>)
(<boundaryPoint> X-25.875 Y-16.875 Z2.835 </boundaryPoint>)
(<boundaryPoint> X-23.223 Y-19.051 Z2.835 </boundaryPoint>)
(<boundaryPoint> X-20.197 Y-20.668 Z2.835 </boundaryPoint>)
(<boundaryPoint> X-16.914 Y-21.664 Z2.835 </boundaryPoint>)
(<boundaryPoint> X-13.5 Y-22.001 Z2.835 </boundaryPoint>)
(<boundaryPoint> X-10.086 Y-21.664 Z2.835 </boundaryPoint>)
(<boundaryPoint> X-6.803 Y-20.668 Z2.835 </boundaryPoint>)
(<boundaryPoint> X-3.777 Y-19.051 Z2.835 </boundaryPoint>)
(<boundaryPoint> X-1.125 Y-16.875 Z2.835 </boundaryPoint>)
(<boundaryPoint> X1.051 Y-14.223 Z2.835 </boundaryPoint>)
(<boundaryPoint> X2.668 Y-11.197 Z2.835 </boundaryPoint>)
(<boundaryPoint> X3.664 Y-7.914 Z2.835 </boundaryPoint>)
(<boundaryPoint> X4.001 Y-4.5 Z2.835 </boundaryPoint>)
(<boundaryPoint> X3.664 Y-1.086 Z2.835 </boundaryPoint>)
(<boundaryPoint> X2.668 Y2.197 Z2.835 </boundaryPoint>)
(<boundaryPoint> X1.051 Y5.223 Z2.835 </boundaryPoint>)
(<boundaryPoint> X-1.125 Y7.875 Z2.835 </boundaryPoint>)
(<boundaryPoint> X-3.777 Y10.051 Z2.835 </boundaryPoint>)
(<boundaryPoint> X-6.803 Y11.668 Z2.835 </boundaryPoint>)
(<boundaryPoint> X-10.086 Y12.664 Z2.835 </boundaryPoint>)
(<boundaryPoint> X-13.5 Y13.001 Z2.835 </boundaryPoint>)
(<boundaryPoint> X-16.914 Y12.664 Z2.835 </boundaryPoint>)
(<boundaryPoint> X-20.197 Y11.668 Z2.835 </boundaryPoint>)
(<boundaryPoint> X-23.223 Y10.051 Z2.835 </boundaryPoint>)
(<boundaryPoint> X-25.875 Y7.875 Z2.835 </boundaryPoint>)
(<boundaryPoint> X-28.051 Y5.223 Z2.835 </boundaryPoint>)
(<boundaryPoint> X-29.668 Y2.197 Z2.835 </boundaryPoint>)
(<boundaryPoint> X-30.664 Y-1.086 Z2.835 </boundaryPoint>)
(<boundaryPoint> X-31.001 Y-4.5 Z2.835 </boundaryPoint>)
(<loop> inner )
G1 X-22.15 Y1.28 Z2.84 F4200.0
G1 X-23.7 Y-2.47 Z2.84 F4200.0
G1 X-23.7 Y-6.53 Z2.84 F4200.0
G1 X-21.09 Y-11.89 Z2.84 F4200.0
G1 F1200.0
G1 E937.627
G1 F4200.0
M101
G1 X-22.32 Y-10.39 Z2.84 F4800.0 E937.73
G1 X-23.3 Y-8.56 Z2.84 F4800.0 E937.839
G1 X-23.9 Y-6.57 Z2.84 F4800.0 E937.949
G1 X-24.11 Y-4.5 Z2.84 F4800.0 E938.059
G1 X-23.9 Y-2.43 Z2.84 F4800.0 E938.169
G1 X-23.3 Y-0.44 Z2.84 F4800.0 E938.279
G1 X-22.32 Y1.39 Z2.84 F4800.0 E938.389
G1 X-21.0 Y3.0 Z2.84 F4800.0 E938.498
G1 X-19.39 Y4.32 Z2.84 F4800.0 E938.608
G1 X-17.56 Y5.3 Z2.84 F4800.0 E938.718
G1 X-15.57 Y5.9 Z2.84 F4800.0 E938.828
G1 X-13.5 Y6.11 Z2.84 F4800.0 E938.938
G1 X-11.43 Y5.9 Z2.84 F4800.0 E939.047
G1 X-9.44 Y5.3 Z2.84 F4800.0 E939.157
G1 X-7.61 Y4.32 Z2.84 F4800.0 E939.267
G1 X-6.0 Y3.0 Z2.84 F4800.0 E939.377
G1 X-4.68 Y1.39 Z2.84 F4800.0 E939.487
G1 X-3.7 Y-0.44 Z2.84 F4800.0 E939.596
G1 X-3.1 Y-2.43 Z2.84 F4800.0 E939.706
G1 X-2.9 Y-4.5 Z2.84 F4800.0 E939.816
G1 X-3.1 Y-6.57 Z2.84 F4800.0 E939.926
G1 X-3.7 Y-8.56 Z2.84 F4800.0 E940.036
G1 X-4.68 Y-10.39 Z2.84 F4800.0 E940.146
G1 X-6.0 Y-12.0 Z2.84 F4800.0 E940.255
G1 X-7.61 Y-13.32 Z2.84 F4800.0 E940.365
G1 X-9.44 Y-14.3 Z2.84 F4800.0 E940.475
G1 X-11.43 Y-14.9 Z2.84 F4800.0 E940.585
G1 X-13.5 Y-15.11 Z2.84 F4800.0 E940.695
G1 X-15.57 Y-14.9 Z2.84 F4800.0 E940.804
G1 X-17.56 Y-14.3 Z2.84 F4800.0 E940.914
G1 X-19.39 Y-13.32 Z2.84 F4800.0 E941.024
G1 X-21.0 Y-12.0 Z2.84 F4800.0 E941.134
G1 X-21.09 Y-11.89 Z2.84 F4800.0 E941.141
G1 F1200.0
G1 E940.141
G1 F4800.0
M103
(</loop>)
(<loop> outer )
G1 X-25.75 Y-16.08 Z2.84 F4200.0
G1 F1200.0
G1 E941.141
G1 F4200.0
M101
G1 X-25.45 Y-16.45 Z2.84 F4800.0 E941.167
G1 X-22.89 Y-18.55 Z2.84 F4800.0 E941.342
G1 X-19.97 Y-20.11 Z2.84 F4800.0 E941.517
G1 X-16.8 Y-21.07 Z2.84 F4800.0 E941.692
G1 X-13.5 Y-21.4 Z2.84 F4800.0 E941.866
G1 X-10.2 Y-21.07 Z2.84 F4800.0 E942.041
G1 X-7.03 Y-20.11 Z2.84 F4800.0 E942.216
G1 X-4.11 Y-18.55 Z2.84 F4800.0 E942.391
G1 X-1.55 Y-16.45 Z2.84 F4800.0 E942.566
G1 X0.55 Y-13.89 Z2.84 F4800.0 E942.741
G1 X2.11 Y-10.97 Z2.84 F4800.0 E942.916
G1 X3.07 Y-7.8 Z2.84 F4800.0 E943.091
G1 X3.4 Y-4.5 Z2.84 F4800.0 E943.266
G1 X3.07 Y-1.2 Z2.84 F4800.0 E943.441
G1 X2.11 Y1.97 Z2.84 F4800.0 E943.616
G1 X0.55 Y4.89 Z2.84 F4800.0 E943.791
G1 X-1.55 Y7.45 Z2.84 F4800.0 E943.966
G1 X-4.11 Y9.55 Z2.84 F4800.0 E944.141
G1 X-7.03 Y11.11 Z2.84 F4800.0 E944.316
G1 X-10.2 Y12.07 Z2.84 F4800.0 E944.491
G1 X-13.5 Y12.4 Z2.84 F4800.0 E944.666
G1 X-16.8 Y12.07 Z2.84 F4800.0 E944.841
G1 X-19.97 Y11.11 Z2.84 F4800.0 E945.016
G1 X-22.89 Y9.55 Z2.84 F4800.0 E945.191
G1 X-25.45 Y7.45 Z2.84 F4800.0 E945.366
G1 X-27.55 Y4.89 Z2.84 F4800.0 E945.541
G1 X-29.11 Y1.97 Z2.84 F4800.0 E945.716
G1 X-30.07 Y-1.2 Z2.84 F4800.0 E945.891
G1 X-30.4 Y-4.5 Z2.84 F4800.0 E946.066
G1 X-30.07 Y-7.8 Z2.84 F4800.0 E946.241
G1 X-29.11 Y-10.97 Z2.84 F4800.0 E946.416
G1 X-27.55 Y-13.89 Z2.84 F4800.0 E946.591
G1 X-25.84 Y-15.97 Z2.84 F4800.0 E946.733
G1 X-25.75 Y-16.08 Z2.84 F4800.0 E946.741
G1 F1200.0
G1 E946.741
G1 F4800.0
M103
(</loop>)
(<edge> outer )
;M108 R40.0
G1 X-26.06 Y-16.33 Z2.84 F4200.0
G1 F1200.0
G1 E946.741
G1 F4200.0
M101
G1 X-25.73 Y-16.73 Z2.84 F2400.0 E946.768
G1 X-23.11 Y-18.88 Z2.84 F2400.0 E946.947
G1 X-20.12 Y-20.48 Z2.84 F2400.0 E947.126
G1 X-16.88 Y-21.47 Z2.84 F2400.0 E947.306
G1 X-13.5 Y-21.8 Z2.84 F2400.0 E947.485
G1 X-10.13 Y-21.47 Z2.84 F2400.0 E947.664
G1 X-6.88 Y-20.48 Z2.84 F2400.0 E947.843
G1 X-3.89 Y-18.88 Z2.84 F2400.0 E948.022
G1 X-1.27 Y-16.73 Z2.84 F2400.0 E948.201
G1 X0.88 Y-14.11 Z2.84 F2400.0 E948.38
G1 X2.48 Y-11.12 Z2.84 F2400.0 E948.56
G1 X3.47 Y-7.88 Z2.84 F2400.0 E948.739
G1 X3.8 Y-4.5 Z2.84 F2400.0 E948.918
G1 X3.47 Y-1.13 Z2.84 F2400.0 E949.097
G1 X2.48 Y2.12 Z2.84 F2400.0 E949.276
G1 X0.88 Y5.11 Z2.84 F2400.0 E949.455
G1 X-1.27 Y7.73 Z2.84 F2400.0 E949.634
G1 X-3.89 Y9.88 Z2.84 F2400.0 E949.814
G1 X-6.88 Y11.48 Z2.84 F2400.0 E949.993
G1 X-10.13 Y12.47 Z2.84 F2400.0 E950.172
G1 X-13.5 Y12.8 Z2.84 F2400.0 E950.351
G1 X-16.88 Y12.47 Z2.84 F2400.0 E950.53
G1 X-20.12 Y11.48 Z2.84 F2400.0 E950.709
G1 X-23.11 Y9.88 Z2.84 F2400.0 E950.888
G1 X-25.73 Y7.73 Z2.84 F2400.0 E951.068
G1 X-27.88 Y5.11 Z2.84 F2400.0 E951.247
G1 X-29.48 Y2.12 Z2.84 F2400.0 E951.426
G1 X-30.47 Y-1.13 Z2.84 F2400.0 E951.605
G1 X-30.8 Y-4.5 Z2.84 F2400.0 E951.784
G1 X-30.47 Y-7.88 Z2.84 F2400.0 E951.963
G1 X-29.48 Y-11.12 Z2.84 F2400.0 E952.142
G1 X-27.88 Y-14.11 Z2.84 F2400.0 E952.322
G1 X-26.15 Y-16.23 Z2.84 F2400.0 E952.466
G1 X-26.06 Y-16.33 Z2.84 F2400.0 E952.473
G1 F1200.0
G1 E951.473
G1 F2400.0
M103
(</edge>)
(</boundaryPerimeter>)
(<nestedRing>)
(<boundaryPerimeter>)
(<boundaryPoint> X-22.741 Y-8.328 Z2.835 </boundaryPoint>)
(<boundaryPoint> X-23.31 Y-6.451 Z2.835 </boundaryPoint>)
(<boundaryPoint> X-23.502 Y-4.5 Z2.835 </boundaryPoint>)
(<boundaryPoint> X-23.31 Y-2.549 Z2.835 </boundaryPoint>)
(<boundaryPoint> X-22.741 Y-0.672 Z2.835 </boundaryPoint>)
(<boundaryPoint> X-21.816 Y1.057 Z2.835 </boundaryPoint>)
(<boundaryPoint> X-20.572 Y2.572 Z2.835 </boundaryPoint>)
(<boundaryPoint> X-19.057 Y3.816 Z2.835 </boundaryPoint>)
(<boundaryPoint> X-17.328 Y4.741 Z2.835 </boundaryPoint>)
(<boundaryPoint> X-15.451 Y5.31 Z2.835 </boundaryPoint>)
(<boundaryPoint> X-13.5 Y5.502 Z2.835 </boundaryPoint>)
(<boundaryPoint> X-11.549 Y5.31 Z2.835 </boundaryPoint>)
(<boundaryPoint> X-9.672 Y4.741 Z2.835 </boundaryPoint>)
(<boundaryPoint> X-7.943 Y3.816 Z2.835 </boundaryPoint>)
(<boundaryPoint> X-6.428 Y2.572 Z2.835 </boundaryPoint>)
(<boundaryPoint> X-5.184 Y1.057 Z2.835 </boundaryPoint>)
(<boundaryPoint> X-4.259 Y-0.672 Z2.835 </boundaryPoint>)
(<boundaryPoint> X-3.69 Y-2.549 Z2.835 </boundaryPoint>)
(<boundaryPoint> X-3.498 Y-4.5 Z2.835 </boundaryPoint>)
(<boundaryPoint> X-3.69 Y-6.451 Z2.835 </boundaryPoint>)
(<boundaryPoint> X-4.259 Y-8.328 Z2.835 </boundaryPoint>)
(<boundaryPoint> X-5.184 Y-10.057 Z2.835 </boundaryPoint>)
(<boundaryPoint> X-6.428 Y-11.572 Z2.835 </boundaryPoint>)
(<boundaryPoint> X-7.943 Y-12.816 Z2.835 </boundaryPoint>)
(<boundaryPoint> X-9.672 Y-13.741 Z2.835 </boundaryPoint>)
(<boundaryPoint> X-11.549 Y-14.31 Z2.835 </boundaryPoint>)
(<boundaryPoint> X-13.5 Y-14.502 Z2.835 </boundaryPoint>)
(<boundaryPoint> X-15.451 Y-14.31 Z2.835 </boundaryPoint>)
(<boundaryPoint> X-17.328 Y-13.741 Z2.835 </boundaryPoint>)
(<boundaryPoint> X-19.057 Y-12.816 Z2.835 </boundaryPoint>)
(<boundaryPoint> X-20.572 Y-11.572 Z2.835 </boundaryPoint>)
(<boundaryPoint> X-21.816 Y-10.057 Z2.835 </boundaryPoint>)
(<edge> inner )
G1 X-20.8 Y-11.61 Z2.84 F4200.0
G1 F1200.0
G1 E952.473
G1 F4200.0
M101
G1 X-21.98 Y-10.17 Z2.84 F2400.0 E952.572
G1 X-22.93 Y-8.4 Z2.84 F2400.0 E952.677
G1 X-23.51 Y-6.49 Z2.84 F2400.0 E952.783
G1 X-23.7 Y-4.5 Z2.84 F2400.0 E952.889
G1 X-23.51 Y-2.51 Z2.84 F2400.0 E952.994
G1 X-22.93 Y-0.6 Z2.84 F2400.0 E953.1
G1 X-21.98 Y1.17 Z2.84 F2400.0 E953.206
G1 X-20.71 Y2.71 Z2.84 F2400.0 E953.311
G1 X-19.17 Y3.98 Z2.84 F2400.0 E953.417
G1 X-17.41 Y4.93 Z2.84 F2400.0 E953.523
G1 X-15.49 Y5.51 Z2.84 F2400.0 E953.628
G1 X-13.5 Y5.7 Z2.84 F2400.0 E953.734
G1 X-11.51 Y5.51 Z2.84 F2400.0 E953.84
G1 X-9.6 Y4.93 Z2.84 F2400.0 E953.945
G1 X-7.83 Y3.98 Z2.84 F2400.0 E954.051
G1 X-6.29 Y2.71 Z2.84 F2400.0 E954.157
G1 X-5.02 Y1.17 Z2.84 F2400.0 E954.262
G1 X-4.07 Y-0.6 Z2.84 F2400.0 E954.368
G1 X-3.49 Y-2.51 Z2.84 F2400.0 E954.474
G1 X-3.3 Y-4.5 Z2.84 F2400.0 E954.579
G1 X-3.49 Y-6.49 Z2.84 F2400.0 E954.685
G1 X-4.07 Y-8.4 Z2.84 F2400.0 E954.79
G1 X-5.02 Y-10.17 Z2.84 F2400.0 E954.896
G1 X-6.29 Y-11.71 Z2.84 F2400.0 E955.002
G1 X-7.83 Y-12.98 Z2.84 F2400.0 E955.107
G1 X-9.6 Y-13.93 Z2.84 F2400.0 E955.213
G1 X-11.51 Y-14.51 Z2.84 F2400.0 E955.319
G1 X-13.5 Y-14.7 Z2.84 F2400.0 E955.424
G1 X-15.49 Y-14.51 Z2.84 F2400.0 E955.53
G1 X-17.41 Y-13.93 Z2.84 F2400.0 E955.636
G1 X-19.17 Y-12.98 Z2.84 F2400.0 E955.741
G1 X-20.71 Y-11.71 Z2.84 F2400.0 E955.847
G1 X-20.8 Y-11.61 Z2.84 F2400.0 E955.854
G1 F1200.0
G1 E954.854
G1 F2400.0
M103
(</edge>)
(</boundaryPerimeter>)
(</nestedRing>)
(<infill>)
(<infillBoundary>)
(<infillPoint> X-30.073 Y-7.796 Z2.835 </infillPoint>)
(<infillPoint> X-29.111 Y-10.966 Z2.835 </infillPoint>)
(<infillPoint> X-27.55 Y-13.888 Z2.835 </infillPoint>)
(<infillPoint> X-25.449 Y-16.449 Z2.835 </infillPoint>)
(<infillPoint> X-22.888 Y-18.55 Z2.835 </infillPoint>)
(<infillPoint> X-19.966 Y-20.111 Z2.835 </infillPoint>)
(<infillPoint> X-16.796 Y-21.073 Z2.835 </infillPoint>)
(<infillPoint> X-13.5 Y-21.398 Z2.835 </infillPoint>)
(<infillPoint> X-10.204 Y-21.073 Z2.835 </infillPoint>)
(<infillPoint> X-7.034 Y-20.111 Z2.835 </infillPoint>)
(<infillPoint> X-4.112 Y-18.55 Z2.835 </infillPoint>)
(<infillPoint> X-1.551 Y-16.449 Z2.835 </infillPoint>)
(<infillPoint> X0.55 Y-13.888 Z2.835 </infillPoint>)
(<infillPoint> X2.111 Y-10.966 Z2.835 </infillPoint>)
(<infillPoint> X3.073 Y-7.796 Z2.835 </infillPoint>)
(<infillPoint> X3.398 Y-4.5 Z2.835 </infillPoint>)
(<infillPoint> X3.073 Y-1.204 Z2.835 </infillPoint>)
(<infillPoint> X2.111 Y1.966 Z2.835 </infillPoint>)
(<infillPoint> X0.55 Y4.888 Z2.835 </infillPoint>)
(<infillPoint> X-1.551 Y7.449 Z2.835 </infillPoint>)
(<infillPoint> X-4.112 Y9.55 Z2.835 </infillPoint>)
(<infillPoint> X-7.034 Y11.111 Z2.835 </infillPoint>)
(<infillPoint> X-10.204 Y12.073 Z2.835 </infillPoint>)
(<infillPoint> X-13.5 Y12.398 Z2.835 </infillPoint>)
(<infillPoint> X-16.796 Y12.073 Z2.835 </infillPoint>)
(<infillPoint> X-19.966 Y11.111 Z2.835 </infillPoint>)
(<infillPoint> X-22.888 Y9.55 Z2.835 </infillPoint>)
(<infillPoint> X-25.449 Y7.449 Z2.835 </infillPoint>)
(<infillPoint> X-27.55 Y4.888 Z2.835 </infillPoint>)
(<infillPoint> X-29.111 Y1.966 Z2.835 </infillPoint>)
(<infillPoint> X-30.073 Y-1.204 Z2.835 </infillPoint>)
(<infillPoint> X-30.398 Y-4.5 Z2.835 </infillPoint>)
(</infillBoundary>)
(<infillBoundary>)
(<infillPoint> X-23.298 Y-8.559 Z2.835 </infillPoint>)
(<infillPoint> X-23.901 Y-6.569 Z2.835 </infillPoint>)
(<infillPoint> X-24.105 Y-4.5 Z2.835 </infillPoint>)
(<infillPoint> X-23.901 Y-2.431 Z2.835 </infillPoint>)
(<infillPoint> X-23.298 Y-0.441 Z2.835 </infillPoint>)
(<infillPoint> X-22.317 Y1.392 Z2.835 </infillPoint>)
(<infillPoint> X-20.998 Y2.998 Z2.835 </infillPoint>)
(<infillPoint> X-19.392 Y4.317 Z2.835 </infillPoint>)
(<infillPoint> X-17.559 Y5.298 Z2.835 </infillPoint>)
(<infillPoint> X-15.569 Y5.901 Z2.835 </infillPoint>)
(<infillPoint> X-13.5 Y6.105 Z2.835 </infillPoint>)
(<infillPoint> X-11.431 Y5.901 Z2.835 </infillPoint>)
(<infillPoint> X-9.441 Y5.298 Z2.835 </infillPoint>)
(<infillPoint> X-7.608 Y4.317 Z2.835 </infillPoint>)
(<infillPoint> X-6.002 Y2.998 Z2.835 </infillPoint>)
(<infillPoint> X-4.683 Y1.392 Z2.835 </infillPoint>)
(<infillPoint> X-3.702 Y-0.441 Z2.835 </infillPoint>)
(<infillPoint> X-3.099 Y-2.431 Z2.835 </infillPoint>)
(<infillPoint> X-2.895 Y-4.5 Z2.835 </infillPoint>)
(<infillPoint> X-3.099 Y-6.569 Z2.835 </infillPoint>)
(<infillPoint> X-3.702 Y-8.559 Z2.835 </infillPoint>)
(<infillPoint> X-4.683 Y-10.392 Z2.835 </infillPoint>)
(<infillPoint> X-6.002 Y-11.998 Z2.835 </infillPoint>)
(<infillPoint> X-7.608 Y-13.317 Z2.835 </infillPoint>)
(<infillPoint> X-9.441 Y-14.298 Z2.835 </infillPoint>)
(<infillPoint> X-11.431 Y-14.901 Z2.835 </infillPoint>)
(<infillPoint> X-13.5 Y-15.105 Z2.835 </infillPoint>)
(<infillPoint> X-15.569 Y-14.901 Z2.835 </infillPoint>)
(<infillPoint> X-17.559 Y-14.298 Z2.835 </infillPoint>)
(<infillPoint> X-19.392 Y-13.317 Z2.835 </infillPoint>)
(<infillPoint> X-20.998 Y-11.998 Z2.835 </infillPoint>)
(<infillPoint> X-22.317 Y-10.392 Z2.835 </infillPoint>)
(</infillBoundary>)
;M108 R80.0
G1 X-20.74 Y-11.96 Z2.84 F4200.0
G1 X-15.53 Y-14.7 Z2.84 F4200.0
G1 X-0.0 Y-14.12 Z2.84 F4200.0
G1 F1200.0
G1 E955.854
G1 F4200.0
M101
G1 X0.4 Y-13.57 Z2.84 F4800.0 E955.89
G1 X1.6 Y-11.33 Z2.84 F4800.0 E956.025
G1 X2.0 Y-10.37 Z2.84 F4800.0 E956.079
G1 X2.4 Y-9.05 Z2.84 F4800.0 E956.152
G1 X2.4 Y0.05 Z2.84 F4800.0 E956.633
G1 X2.0 Y1.37 Z2.84 F4800.0 E956.706
G1 X1.6 Y2.33 Z2.84 F4800.0 E956.761
G1 X0.4 Y4.57 Z2.84 F4800.0 E956.895
G1 X-1.6 Y7.07 Z2.84 F4800.0 E957.064
G1 X-4.4 Y9.39 Z2.84 F4800.0 E957.256
G1 X-7.2 Y10.87 Z2.84 F4800.0 E957.423
G1 X-10.4 Y11.81 Z2.84 F4800.0 E957.6
G1 X-13.6 Y12.11 Z2.84 F4800.0 E957.769
G1 X-16.8 Y11.78 Z2.84 F4800.0 E957.939
G1 X-20.0 Y10.78 Z2.84 F4800.0 E958.116
G1 X-22.8 Y9.26 Z2.84 F4800.0 E958.285
G1 X-25.2 Y7.29 Z2.84 F4800.0 E958.449
G1 X-27.2 Y4.87 Z2.84 F4800.0 E958.614
G1 X-28.8 Y1.95 Z2.84 F4800.0 E958.79
G1 X-29.6 Y-0.61 Z2.84 F4800.0 E958.932
G1 X-21.05 Y3.83 Z2.84 F4800.0 E959.441
G1 X-19.4 Y5.09 Z2.84 F4800.0 E959.551
G1 X-17.78 Y5.94 Z2.84 F4800.0 E959.647
G1 X-16.12 Y6.45 Z2.84 F4800.0 E959.739
G1 X-14.04 Y6.74 Z2.84 F4800.0 E959.85
G1 X-13.18 Y6.76 Z2.84 F4800.0 E959.895
G1 X-11.13 Y6.52 Z2.84 F4800.0 E960.004
G1 X-9.48 Y6.02 Z2.84 F4800.0 E960.095
G1 X-7.81 Y5.2 Z2.84 F4800.0 E960.194
G1 X-6.97 Y4.67 Z2.84 F4800.0 E960.246
G1 X-5.31 Y3.23 Z2.84 F4800.0 E960.362
G1 X-4.49 Y2.23 Z2.84 F4800.0 E960.43
G1 X-4.4 Y1.46 Z2.84 F4800.0 E960.472
G1 X-6.0 Y3.36 Z2.84 F4800.0 E960.603
G1 X-7.6 Y4.63 Z2.84 F4800.0 E960.711
G1 X-9.2 Y5.49 Z2.84 F4800.0 E960.807
G1 X-11.2 Y6.12 Z2.84 F4800.0 E960.918
G1 X-13.6 Y6.38 Z2.84 F4800.0 E961.045
G1 X-15.6 Y6.18 Z2.84 F4800.0 E961.151
G1 X-17.6 Y5.58 Z2.84 F4800.0 E961.261
G1 X-19.6 Y4.51 Z2.84 F4800.0 E961.381
G1 X-21.2 Y3.19 Z2.84 F4800.0 E961.491
G1 X-22.4 Y1.73 Z2.84 F4800.0 E961.591
G1 X-23.6 Y-0.47 Z2.84 F4800.0 E961.723
G1 X-24.0 Y-1.79 Z2.84 F4800.0 E961.796
G1 X-30.0 Y-3.32 Z2.84 F4800.0 E962.123
G1 X-30.0 Y-5.68 Z2.84 F4800.0 E962.248
G1 X-29.6 Y-8.39 Z2.84 F4800.0 E962.393
G1 X-28.8 Y-10.95 Z2.84 F4800.0 E962.534
G1 X-27.2 Y-13.87 Z2.84 F4800.0 E962.71
G1 X-25.2 Y-16.29 Z2.84 F4800.0 E962.876
G1 X-22.8 Y-18.26 Z2.84 F4800.0 E963.04
G1 X-20.0 Y-19.78 Z2.84 F4800.0 E963.208
G1 X-16.8 Y-20.78 Z2.84 F4800.0 E963.385
G1 X-13.6 Y-21.11 Z2.84 F4800.0 E963.555
G1 X-10.4 Y-20.81 Z2.84 F4800.0 E963.725
G1 X-7.2 Y-19.87 Z2.84 F4800.0 E963.901
G1 X-4.4 Y-18.39 Z2.84 F4800.0 E964.069
G1 X-1.6 Y-16.07 Z2.84 F4800.0 E964.261
G1 X-0.4 Y-14.6 Z2.84 F4800.0 E964.361
G1 X-3.65 Y-9.9 Z2.84 F4800.0 E964.663
G1 X-4.0 Y-9.71 Z2.84 F4800.0 E964.684
G1 X-4.4 Y-10.46 Z2.84 F4800.0 E964.729
G1 X-6.0 Y-12.36 Z2.84 F4800.0 E964.86
G1 X-7.6 Y-13.63 Z2.84 F4800.0 E964.968
G1 X-9.2 Y-14.49 Z2.84 F4800.0 E965.064
G1 X-11.2 Y-15.12 Z2.84 F4800.0 E965.175
G1 X-13.6 Y-15.38 Z2.84 F4800.0 E965.302
G1 X-15.6 Y-15.18 Z2.84 F4800.0 E965.408
G1 X-17.6 Y-14.58 Z2.84 F4800.0 E965.519
G1 X-19.6 Y-13.51 Z2.84 F4800.0 E965.638
G1 X-21.2 Y-12.19 Z2.84 F4800.0 E965.748
G1 X-22.4 Y-10.73 Z2.84 F4800.0 E965.848
G1 X-23.6 Y-8.53 Z2.84 F4800.0 E965.98
G1 F1200.0
G1 E964.98
G1 F4800.0
M103
G1 X-22.15 Y-10.28 Z2.84 F4200.0
G1 X-19.28 Y-13.15 Z2.84 F4200.0
G1 X-15.53 Y-14.7 Z2.84 F4200.0
G1 X-11.47 Y-14.7 Z2.84 F4200.0
G1 X-7.72 Y-13.15 Z2.84 F4200.0
G1 X2.8 Y-1.29 Z2.84 F4200.0
G1 F1200.0
G1 E965.98
G1 F4200.0
M101
G1 X2.8 Y-7.71 Z2.84 F4800.0 E966.319
G1 F1200.0
G1 E965.319
G1 F4800.0
M103
(</infill>)
(</nestedRing>)
(</rotation>)
(</layer>)
(<layer> 3.105 )
(<rotation> (-1+1.22464679915e-16j) )
(<nestedRing>)
(<boundaryPerimeter>)
(<boundaryPoint> X-30.664 Y-7.914 Z3.105 </boundaryPoint>)
(<boundaryPoint> X-29.668 Y-11.197 Z3.105 </boundaryPoint>)
(<boundaryPoint> X-28.051 Y-14.223 Z3.105 </boundaryPoint>)
(<boundaryPoint> X-25.875 Y-16.875 Z3.105 </boundaryPoint>)
(<boundaryPoint> X-23.223 Y-19.051 Z3.105 </boundaryPoint>)
(<boundaryPoint> X-20.197 Y-20.668 Z3.105 </boundaryPoint>)
(<boundaryPoint> X-16.914 Y-21.664 Z3.105 </boundaryPoint>)
(<boundaryPoint> X-13.5 Y-22.001 Z3.105 </boundaryPoint>)
(<boundaryPoint> X-10.086 Y-21.664 Z3.105 </boundaryPoint>)
(<boundaryPoint> X-6.803 Y-20.668 Z3.105 </boundaryPoint>)
(<boundaryPoint> X-3.777 Y-19.051 Z3.105 </boundaryPoint>)
(<boundaryPoint> X-1.125 Y-16.875 Z3.105 </boundaryPoint>)
(<boundaryPoint> X1.051 Y-14.223 Z3.105 </boundaryPoint>)
(<boundaryPoint> X2.668 Y-11.197 Z3.105 </boundaryPoint>)
(<boundaryPoint> X3.664 Y-7.914 Z3.105 </boundaryPoint>)
(<boundaryPoint> X4.001 Y-4.5 Z3.105 </boundaryPoint>)
(<boundaryPoint> X3.664 Y-1.086 Z3.105 </boundaryPoint>)
(<boundaryPoint> X2.668 Y2.197 Z3.105 </boundaryPoint>)
(<boundaryPoint> X1.051 Y5.223 Z3.105 </boundaryPoint>)
(<boundaryPoint> X-1.125 Y7.875 Z3.105 </boundaryPoint>)
(<boundaryPoint> X-3.777 Y10.051 Z3.105 </boundaryPoint>)
(<boundaryPoint> X-6.803 Y11.668 Z3.105 </boundaryPoint>)
(<boundaryPoint> X-10.086 Y12.664 Z3.105 </boundaryPoint>)
(<boundaryPoint> X-13.5 Y13.001 Z3.105 </boundaryPoint>)
(<boundaryPoint> X-16.914 Y12.664 Z3.105 </boundaryPoint>)
(<boundaryPoint> X-20.197 Y11.668 Z3.105 </boundaryPoint>)
(<boundaryPoint> X-23.223 Y10.051 Z3.105 </boundaryPoint>)
(<boundaryPoint> X-25.875 Y7.875 Z3.105 </boundaryPoint>)
(<boundaryPoint> X-28.051 Y5.223 Z3.105 </boundaryPoint>)
(<boundaryPoint> X-29.668 Y2.197 Z3.105 </boundaryPoint>)
(<boundaryPoint> X-30.664 Y-1.086 Z3.105 </boundaryPoint>)
(<boundaryPoint> X-31.001 Y-4.5 Z3.105 </boundaryPoint>)
(<loop> inner )
G1 X-7.72 Y-13.15 Z3.11 F4200.0
G1 X-11.47 Y-14.7 Z3.11 F4200.0
G1 X-15.53 Y-14.7 Z3.11 F4200.0
G1 X-20.87 Y-12.1 Z3.11 F4200.0
G1 F1200.0
G1 E966.319
G1 F4200.0
M101
G1 X-21.0 Y-12.0 Z3.11 F4800.0 E966.328
G1 X-22.32 Y-10.39 Z3.11 F4800.0 E966.438
G1 X-23.3 Y-8.56 Z3.11 F4800.0 E966.548
G1 X-23.9 Y-6.57 Z3.11 F4800.0 E966.658
G1 X-24.11 Y-4.5 Z3.11 F4800.0 E966.767
G1 X-23.9 Y-2.43 Z3.11 F4800.0 E966.877
G1 X-23.3 Y-0.44 Z3.11 F4800.0 E966.987
G1 X-22.32 Y1.39 Z3.11 F4800.0 E967.097
G1 X-21.0 Y3.0 Z3.11 F4800.0 E967.207
G1 X-19.39 Y4.32 Z3.11 F4800.0 E967.316
G1 X-17.56 Y5.3 Z3.11 F4800.0 E967.426
G1 X-15.57 Y5.9 Z3.11 F4800.0 E967.536
G1 X-13.5 Y6.11 Z3.11 F4800.0 E967.646
G1 X-11.43 Y5.9 Z3.11 F4800.0 E967.756
G1 X-9.44 Y5.3 Z3.11 F4800.0 E967.866
G1 X-7.61 Y4.32 Z3.11 F4800.0 E967.975
G1 X-6.0 Y3.0 Z3.11 F4800.0 E968.085
G1 X-4.68 Y1.39 Z3.11 F4800.0 E968.195
G1 X-3.7 Y-0.44 Z3.11 F4800.0 E968.305
G1 X-3.1 Y-2.43 Z3.11 F4800.0 E968.415
G1 X-2.9 Y-4.5 Z3.11 F4800.0 E968.524
G1 X-3.1 Y-6.57 Z3.11 F4800.0 E968.634
G1 X-3.7 Y-8.56 Z3.11 F4800.0 E968.744
G1 X-4.68 Y-10.39 Z3.11 F4800.0 E968.854
G1 X-6.0 Y-12.0 Z3.11 F4800.0 E968.964
G1 X-7.61 Y-13.32 Z3.11 F4800.0 E969.074
G1 X-9.44 Y-14.3 Z3.11 F4800.0 E969.183
G1 X-11.43 Y-14.9 Z3.11 F4800.0 E969.293
G1 X-13.5 Y-15.11 Z3.11 F4800.0 E969.403
G1 X-15.57 Y-14.9 Z3.11 F4800.0 E969.513
G1 X-17.56 Y-14.3 Z3.11 F4800.0 E969.623
G1 X-19.39 Y-13.32 Z3.11 F4800.0 E969.733
G1 X-20.87 Y-12.1 Z3.11 F4800.0 E969.833
G1 F1200.0
G1 E968.833
G1 F4800.0
M103
(</loop>)
(<loop> outer )
G1 X-25.95 Y-15.84 Z3.11 F4200.0
G1 F1200.0
G1 E969.833
G1 F4200.0
M101
G1 X-25.84 Y-15.97 Z3.11 F4800.0 E969.842
G1 X-25.45 Y-16.45 Z3.11 F4800.0 E969.875
G1 X-22.89 Y-18.55 Z3.11 F4800.0 E970.05
G1 X-19.97 Y-20.11 Z3.11 F4800.0 E970.225
G1 X-16.8 Y-21.07 Z3.11 F4800.0 E970.4
G1 X-13.5 Y-21.4 Z3.11 F4800.0 E970.575
G1 X-10.2 Y-21.07 Z3.11 F4800.0 E970.75
G1 X-7.03 Y-20.11 Z3.11 F4800.0 E970.925
G1 X-4.11 Y-18.55 Z3.11 F4800.0 E971.1
G1 X-1.55 Y-16.45 Z3.11 F4800.0 E971.275
G1 X0.55 Y-13.89 Z3.11 F4800.0 E971.45
G1 X2.11 Y-10.97 Z3.11 F4800.0 E971.625
G1 X3.07 Y-7.8 Z3.11 F4800.0 E971.8
G1 X3.4 Y-4.5 Z3.11 F4800.0 E971.975
G1 X3.07 Y-1.2 Z3.11 F4800.0 E972.15
G1 X2.11 Y1.97 Z3.11 F4800.0 E972.325
G1 X0.55 Y4.89 Z3.11 F4800.0 E972.5
G1 X-1.55 Y7.45 Z3.11 F4800.0 E972.675
G1 X-4.11 Y9.55 Z3.11 F4800.0 E972.85
G1 X-7.03 Y11.11 Z3.11 F4800.0 E973.025
G1 X-10.2 Y12.07 Z3.11 F4800.0 E973.2
G1 X-13.5 Y12.4 Z3.11 F4800.0 E973.375
G1 X-16.8 Y12.07 Z3.11 F4800.0 E973.55
G1 X-19.97 Y11.11 Z3.11 F4800.0 E973.725
G1 X-22.89 Y9.55 Z3.11 F4800.0 E973.9
G1 X-25.45 Y7.45 Z3.11 F4800.0 E974.075
G1 X-27.55 Y4.89 Z3.11 F4800.0 E974.25
G1 X-29.11 Y1.97 Z3.11 F4800.0 E974.425
G1 X-30.07 Y-1.2 Z3.11 F4800.0 E974.6
G1 X-30.4 Y-4.5 Z3.11 F4800.0 E974.774
G1 X-30.07 Y-7.8 Z3.11 F4800.0 E974.949
G1 X-29.11 Y-10.97 Z3.11 F4800.0 E975.124
G1 X-27.55 Y-13.89 Z3.11 F4800.0 E975.299
G1 X-25.95 Y-15.84 Z3.11 F4800.0 E975.433
G1 F1200.0
G1 E975.433
G1 F4800.0
M103
(</loop>)
(<edge> outer )
;M108 R40.0
G1 X-26.26 Y-16.1 Z3.11 F4200.0
G1 F1200.0
G1 E975.433
G1 F4200.0
M101
G1 X-26.15 Y-16.23 Z3.11 F2400.0 E975.442
G1 X-25.73 Y-16.73 Z3.11 F2400.0 E975.476
G1 X-23.11 Y-18.88 Z3.11 F2400.0 E975.656
G1 X-20.12 Y-20.48 Z3.11 F2400.0 E975.835
G1 X-16.88 Y-21.47 Z3.11 F2400.0 E976.014
G1 X-13.5 Y-21.8 Z3.11 F2400.0 E976.193
G1 X-10.13 Y-21.47 Z3.11 F2400.0 E976.372
G1 X-6.88 Y-20.48 Z3.11 F2400.0 E976.551
G1 X-3.89 Y-18.88 Z3.11 F2400.0 E976.731
G1 X-1.27 Y-16.73 Z3.11 F2400.0 E976.91
G1 X0.88 Y-14.11 Z3.11 F2400.0 E977.089
G1 X2.48 Y-11.12 Z3.11 F2400.0 E977.268
G1 X3.47 Y-7.88 Z3.11 F2400.0 E977.447
G1 X3.8 Y-4.5 Z3.11 F2400.0 E977.626
G1 X3.47 Y-1.13 Z3.11 F2400.0 E977.805
G1 X2.48 Y2.12 Z3.11 F2400.0 E977.985
G1 X0.88 Y5.11 Z3.11 F2400.0 E978.164
G1 X-1.27 Y7.73 Z3.11 F2400.0 E978.343
G1 X-3.89 Y9.88 Z3.11 F2400.0 E978.522
G1 X-6.88 Y11.48 Z3.11 F2400.0 E978.701
G1 X-10.13 Y12.47 Z3.11 F2400.0 E978.88
G1 X-13.5 Y12.8 Z3.11 F2400.0 E979.059
G1 X-16.88 Y12.47 Z3.11 F2400.0 E979.239
G1 X-20.12 Y11.48 Z3.11 F2400.0 E979.418
G1 X-23.11 Y9.88 Z3.11 F2400.0 E979.597
G1 X-25.73 Y7.73 Z3.11 F2400.0 E979.776
G1 X-27.88 Y5.11 Z3.11 F2400.0 E979.955
G1 X-29.48 Y2.12 Z3.11 F2400.0 E980.134
G1 X-30.47 Y-1.13 Z3.11 F2400.0 E980.313
G1 X-30.8 Y-4.5 Z3.11 F2400.0 E980.493
G1 X-30.47 Y-7.88 Z3.11 F2400.0 E980.672
G1 X-29.48 Y-11.12 Z3.11 F2400.0 E980.851
G1 X-27.88 Y-14.11 Z3.11 F2400.0 E981.03
G1 X-26.26 Y-16.1 Z3.11 F2400.0 E981.166
G1 F1200.0
G1 E980.166
G1 F2400.0
M103
(</edge>)
(</boundaryPerimeter>)
(<nestedRing>)
(<boundaryPerimeter>)
(<boundaryPoint> X-22.741 Y-8.328 Z3.105 </boundaryPoint>)
(<boundaryPoint> X-23.31 Y-6.451 Z3.105 </boundaryPoint>)
(<boundaryPoint> X-23.502 Y-4.5 Z3.105 </boundaryPoint>)
(<boundaryPoint> X-23.31 Y-2.549 Z3.105 </boundaryPoint>)
(<boundaryPoint> X-22.741 Y-0.672 Z3.105 </boundaryPoint>)
(<boundaryPoint> X-21.816 Y1.057 Z3.105 </boundaryPoint>)
(<boundaryPoint> X-20.572 Y2.572 Z3.105 </boundaryPoint>)
(<boundaryPoint> X-19.057 Y3.816 Z3.105 </boundaryPoint>)
(<boundaryPoint> X-17.328 Y4.741 Z3.105 </boundaryPoint>)
(<boundaryPoint> X-15.451 Y5.31 Z3.105 </boundaryPoint>)
(<boundaryPoint> X-13.5 Y5.502 Z3.105 </boundaryPoint>)
(<boundaryPoint> X-11.549 Y5.31 Z3.105 </boundaryPoint>)
(<boundaryPoint> X-9.672 Y4.741 Z3.105 </boundaryPoint>)
(<boundaryPoint> X-7.943 Y3.816 Z3.105 </boundaryPoint>)
(<boundaryPoint> X-6.428 Y2.572 Z3.105 </boundaryPoint>)
(<boundaryPoint> X-5.184 Y1.057 Z3.105 </boundaryPoint>)
(<boundaryPoint> X-4.259 Y-0.672 Z3.105 </boundaryPoint>)
(<boundaryPoint> X-3.69 Y-2.549 Z3.105 </boundaryPoint>)
(<boundaryPoint> X-3.498 Y-4.5 Z3.105 </boundaryPoint>)
(<boundaryPoint> X-3.69 Y-6.451 Z3.105 </boundaryPoint>)
(<boundaryPoint> X-4.259 Y-8.328 Z3.105 </boundaryPoint>)
(<boundaryPoint> X-5.184 Y-10.057 Z3.105 </boundaryPoint>)
(<boundaryPoint> X-6.428 Y-11.572 Z3.105 </boundaryPoint>)
(<boundaryPoint> X-7.943 Y-12.816 Z3.105 </boundaryPoint>)
(<boundaryPoint> X-9.672 Y-13.741 Z3.105 </boundaryPoint>)
(<boundaryPoint> X-11.549 Y-14.31 Z3.105 </boundaryPoint>)
(<boundaryPoint> X-13.5 Y-14.502 Z3.105 </boundaryPoint>)
(<boundaryPoint> X-15.451 Y-14.31 Z3.105 </boundaryPoint>)
(<boundaryPoint> X-17.328 Y-13.741 Z3.105 </boundaryPoint>)
(<boundaryPoint> X-19.057 Y-12.816 Z3.105 </boundaryPoint>)
(<boundaryPoint> X-20.572 Y-11.572 Z3.105 </boundaryPoint>)
(<boundaryPoint> X-21.816 Y-10.057 Z3.105 </boundaryPoint>)
(<edge> inner )
G1 X-20.59 Y-11.82 Z3.11 F4200.0
G1 F1200.0
G1 E981.166
G1 F4200.0
M101
G1 X-20.71 Y-11.71 Z3.11 F2400.0 E981.174
G1 X-21.98 Y-10.17 Z3.11 F2400.0 E981.28
G1 X-22.93 Y-8.4 Z3.11 F2400.0 E981.386
G1 X-23.51 Y-6.49 Z3.11 F2400.0 E981.491
G1 X-23.7 Y-4.5 Z3.11 F2400.0 E981.597
G1 X-23.51 Y-2.51 Z3.11 F2400.0 E981.703
G1 X-22.93 Y-0.6 Z3.11 F2400.0 E981.808
G1 X-21.98 Y1.17 Z3.11 F2400.0 E981.914
G1 X-20.71 Y2.71 Z3.11 F2400.0 E982.02
G1 X-19.17 Y3.98 Z3.11 F2400.0 E982.125
G1 X-17.41 Y4.93 Z3.11 F2400.0 E982.231
G1 X-15.49 Y5.51 Z3.11 F2400.0 E982.337
G1 X-13.5 Y5.7 Z3.11 F2400.0 E982.442
G1 X-11.51 Y5.51 Z3.11 F2400.0 E982.548
G1 X-9.6 Y4.93 Z3.11 F2400.0 E982.654
G1 X-7.83 Y3.98 Z3.11 F2400.0 E982.759
G1 X-6.29 Y2.71 Z3.11 F2400.0 E982.865
G1 X-5.02 Y1.17 Z3.11 F2400.0 E982.971
G1 X-4.07 Y-0.6 Z3.11 F2400.0 E983.076
G1 X-3.49 Y-2.51 Z3.11 F2400.0 E983.182
G1 X-3.3 Y-4.5 Z3.11 F2400.0 E983.288
G1 X-3.49 Y-6.49 Z3.11 F2400.0 E983.393
G1 X-4.07 Y-8.4 Z3.11 F2400.0 E983.499
G1 X-5.02 Y-10.17 Z3.11 F2400.0 E983.605
G1 X-6.29 Y-11.71 Z3.11 F2400.0 E983.71
G1 X-7.83 Y-12.98 Z3.11 F2400.0 E983.816
G1 X-9.6 Y-13.93 Z3.11 F2400.0 E983.921
G1 X-11.51 Y-14.51 Z3.11 F2400.0 E984.027
G1 X-13.5 Y-14.7 Z3.11 F2400.0 E984.133
G1 X-15.49 Y-14.51 Z3.11 F2400.0 E984.238
G1 X-17.41 Y-13.93 Z3.11 F2400.0 E984.344
G1 X-19.17 Y-12.98 Z3.11 F2400.0 E984.45
G1 X-20.59 Y-11.82 Z3.11 F2400.0 E984.547
G1 F1200.0
G1 E983.547
G1 F2400.0
M103
(</edge>)
(</boundaryPerimeter>)
(</nestedRing>)
(<infill>)
(<infillBoundary>)
(<infillPoint> X-30.073 Y-7.796 Z3.105 </infillPoint>)
(<infillPoint> X-29.111 Y-10.966 Z3.105 </infillPoint>)
(<infillPoint> X-27.55 Y-13.888 Z3.105 </infillPoint>)
(<infillPoint> X-25.449 Y-16.449 Z3.105 </infillPoint>)
(<infillPoint> X-22.888 Y-18.55 Z3.105 </infillPoint>)
(<infillPoint> X-19.966 Y-20.111 Z3.105 </infillPoint>)
(<infillPoint> X-16.796 Y-21.073 Z3.105 </infillPoint>)
(<infillPoint> X-13.5 Y-21.398 Z3.105 </infillPoint>)
(<infillPoint> X-10.204 Y-21.073 Z3.105 </infillPoint>)
(<infillPoint> X-7.034 Y-20.111 Z3.105 </infillPoint>)
(<infillPoint> X-4.112 Y-18.55 Z3.105 </infillPoint>)
(<infillPoint> X-1.551 Y-16.449 Z3.105 </infillPoint>)
(<infillPoint> X0.55 Y-13.888 Z3.105 </infillPoint>)
(<infillPoint> X2.111 Y-10.966 Z3.105 </infillPoint>)
(<infillPoint> X3.073 Y-7.796 Z3.105 </infillPoint>)
(<infillPoint> X3.398 Y-4.5 Z3.105 </infillPoint>)
(<infillPoint> X3.073 Y-1.204 Z3.105 </infillPoint>)
(<infillPoint> X2.111 Y1.966 Z3.105 </infillPoint>)
(<infillPoint> X0.55 Y4.888 Z3.105 </infillPoint>)
(<infillPoint> X-1.551 Y7.449 Z3.105 </infillPoint>)
(<infillPoint> X-4.112 Y9.55 Z3.105 </infillPoint>)
(<infillPoint> X-7.034 Y11.111 Z3.105 </infillPoint>)
(<infillPoint> X-10.204 Y12.073 Z3.105 </infillPoint>)
(<infillPoint> X-13.5 Y12.398 Z3.105 </infillPoint>)
(<infillPoint> X-16.796 Y12.073 Z3.105 </infillPoint>)
(<infillPoint> X-19.966 Y11.111 Z3.105 </infillPoint>)
(<infillPoint> X-22.888 Y9.55 Z3.105 </infillPoint>)
(<infillPoint> X-25.449 Y7.449 Z3.105 </infillPoint>)
(<infillPoint> X-27.55 Y4.888 Z3.105 </infillPoint>)
(<infillPoint> X-29.111 Y1.966 Z3.105 </infillPoint>)
(<infillPoint> X-30.073 Y-1.204 Z3.105 </infillPoint>)
(<infillPoint> X-30.398 Y-4.5 Z3.105 </infillPoint>)
(</infillBoundary>)
(<infillBoundary>)
(<infillPoint> X-23.298 Y-8.559 Z3.105 </infillPoint>)
(<infillPoint> X-23.901 Y-6.569 Z3.105 </infillPoint>)
(<infillPoint> X-24.105 Y-4.5 Z3.105 </infillPoint>)
(<infillPoint> X-23.901 Y-2.431 Z3.105 </infillPoint>)
(<infillPoint> X-23.298 Y-0.441 Z3.105 </infillPoint>)
(<infillPoint> X-22.317 Y1.392 Z3.105 </infillPoint>)
(<infillPoint> X-20.998 Y2.998 Z3.105 </infillPoint>)
(<infillPoint> X-19.392 Y4.317 Z3.105 </infillPoint>)
(<infillPoint> X-17.559 Y5.298 Z3.105 </infillPoint>)
(<infillPoint> X-15.569 Y5.901 Z3.105 </infillPoint>)
(<infillPoint> X-13.5 Y6.105 Z3.105 </infillPoint>)
(<infillPoint> X-11.431 Y5.901 Z3.105 </infillPoint>)
(<infillPoint> X-9.441 Y5.298 Z3.105 </infillPoint>)
(<infillPoint> X-7.608 Y4.317 Z3.105 </infillPoint>)
(<infillPoint> X-6.002 Y2.998 Z3.105 </infillPoint>)
(<infillPoint> X-4.683 Y1.392 Z3.105 </infillPoint>)
(<infillPoint> X-3.702 Y-0.441 Z3.105 </infillPoint>)
(<infillPoint> X-3.099 Y-2.431 Z3.105 </infillPoint>)
(<infillPoint> X-2.895 Y-4.5 Z3.105 </infillPoint>)
(<infillPoint> X-3.099 Y-6.569 Z3.105 </infillPoint>)
(<infillPoint> X-3.702 Y-8.559 Z3.105 </infillPoint>)
(<infillPoint> X-4.683 Y-10.392 Z3.105 </infillPoint>)
(<infillPoint> X-6.002 Y-11.998 Z3.105 </infillPoint>)
(<infillPoint> X-7.608 Y-13.317 Z3.105 </infillPoint>)
(<infillPoint> X-9.441 Y-14.298 Z3.105 </infillPoint>)
(<infillPoint> X-11.431 Y-14.901 Z3.105 </infillPoint>)
(<infillPoint> X-13.5 Y-15.105 Z3.105 </infillPoint>)
(<infillPoint> X-15.569 Y-14.901 Z3.105 </infillPoint>)
(<infillPoint> X-17.559 Y-14.298 Z3.105 </infillPoint>)
(<infillPoint> X-19.392 Y-13.317 Z3.105 </infillPoint>)
(<infillPoint> X-20.998 Y-11.998 Z3.105 </infillPoint>)
(<infillPoint> X-22.317 Y-10.392 Z3.105 </infillPoint>)
(</infillBoundary>)
;M108 R80.0
G1 X-19.46 Y-13.6 Z3.11 F4200.0
G1 F1200.0
G1 E984.547
G1 F4200.0
M101
G1 X-27.39 Y-13.6 Z3.11 F4800.0 E984.965
G1 X-27.6 Y-13.2 Z3.11 F4800.0 E984.989
G1 X-19.98 Y-13.2 Z3.11 F4800.0 E985.392
G1 X-20.46 Y-12.8 Z3.11 F4800.0 E985.425
G1 X-27.81 Y-12.8 Z3.11 F4800.0 E985.814
G1 X-28.03 Y-12.4 Z3.11 F4800.0 E985.838
G1 X-20.95 Y-12.4 Z3.11 F4800.0 E986.212
G1 X-21.36 Y-12.0 Z3.11 F4800.0 E986.242
G1 X-28.24 Y-12.0 Z3.11 F4800.0 E986.605
G1 X-28.46 Y-11.6 Z3.11 F4800.0 E986.629
G1 X-21.69 Y-11.6 Z3.11 F4800.0 E986.987
G1 X-22.02 Y-11.2 Z3.11 F4800.0 E987.014
G1 X-28.67 Y-11.2 Z3.11 F4800.0 E987.366
G1 X-28.87 Y-10.8 Z3.11 F4800.0 E987.389
G1 X-22.35 Y-10.8 Z3.11 F4800.0 E987.734
G1 X-22.63 Y-10.4 Z3.11 F4800.0 E987.76
G1 X-28.99 Y-10.4 Z3.11 F4800.0 E988.096
G1 X-29.11 Y-10.0 Z3.11 F4800.0 E988.118
G1 X-22.85 Y-10.0 Z3.11 F4800.0 E988.449
G1 X-23.06 Y-9.6 Z3.11 F4800.0 E988.473
G1 X-29.23 Y-9.6 Z3.11 F4800.0 E988.799
G1 X-29.35 Y-9.2 Z3.11 F4800.0 E988.821
G1 X-23.27 Y-9.2 Z3.11 F4800.0 E989.142
G1 X-23.49 Y-8.8 Z3.11 F4800.0 E989.166
G1 X-29.48 Y-8.8 Z3.11 F4800.0 E989.483
G1 X-29.6 Y-8.4 Z3.11 F4800.0 E989.505
G1 X-23.64 Y-8.4 Z3.11 F4800.0 E989.819
G1 X-23.76 Y-8.0 Z3.11 F4800.0 E989.841
G1 X-29.72 Y-8.0 Z3.11 F4800.0 E990.156
G1 X-29.81 Y-7.6 Z3.11 F4800.0 E990.178
G1 X-23.88 Y-7.6 Z3.11 F4800.0 E990.491
G1 X-24.0 Y-7.2 Z3.11 F4800.0 E990.513
G1 X-29.85 Y-7.2 Z3.11 F4800.0 E990.822
G1 X-29.89 Y-6.8 Z3.11 F4800.0 E990.843
G1 X-24.12 Y-6.8 Z3.11 F4800.0 E991.148
G1 X-24.2 Y-6.4 Z3.11 F4800.0 E991.169
G1 X-29.93 Y-6.4 Z3.11 F4800.0 E991.472
G1 X-29.97 Y-6.0 Z3.11 F4800.0 E991.493
G1 X-24.24 Y-6.0 Z3.11 F4800.0 E991.796
G1 X-24.28 Y-5.6 Z3.11 F4800.0 E991.817
G1 X-30.01 Y-5.6 Z3.11 F4800.0 E992.12
G1 X-30.05 Y-5.2 Z3.11 F4800.0 E992.141
G1 X-24.32 Y-5.2 Z3.11 F4800.0 E992.444
G1 X-24.36 Y-4.8 Z3.11 F4800.0 E992.465
G1 X-30.09 Y-4.8 Z3.11 F4800.0 E992.768
G1 X-30.11 Y-4.4 Z3.11 F4800.0 E992.789
G1 X-24.38 Y-4.4 Z3.11 F4800.0 E993.092
G1 X-24.34 Y-4.0 Z3.11 F4800.0 E993.113
G1 X-30.07 Y-4.0 Z3.11 F4800.0 E993.416
G1 X-30.03 Y-3.6 Z3.11 F4800.0 E993.437
G1 X-24.3 Y-3.6 Z3.11 F4800.0 E993.74
G1 X-24.26 Y-3.2 Z3.11 F4800.0 E993.761
G1 X-29.99 Y-3.2 Z3.11 F4800.0 E994.063
G1 X-29.95 Y-2.8 Z3.11 F4800.0 E994.085
G1 X-24.22 Y-2.8 Z3.11 F4800.0 E994.387
G1 X-24.18 Y-2.4 Z3.11 F4800.0 E994.409
G1 X-29.91 Y-2.4 Z3.11 F4800.0 E994.711
G1 X-29.87 Y-2.0 Z3.11 F4800.0 E994.733
G1 X-24.06 Y-2.0 Z3.11 F4800.0 E995.039
G1 X-23.94 Y-1.6 Z3.11 F4800.0 E995.061
G1 X-29.83 Y-1.6 Z3.11 F4800.0 E995.372
G1 X-29.78 Y-1.2 Z3.11 F4800.0 E995.394
G1 X-23.82 Y-1.2 Z3.11 F4800.0 E995.708
G1 X-23.7 Y-0.8 Z3.11 F4800.0 E995.73
G1 X-29.66 Y-0.8 Z3.11 F4800.0 E996.045
G1 X-29.54 Y-0.4 Z3.11 F4800.0 E996.067
G1 X-23.58 Y-0.4 Z3.11 F4800.0 E996.382
G1 X-23.38 Y0.0 Z3.11 F4800.0 E996.406
G1 X-29.42 Y0.0 Z3.11 F4800.0 E996.724
G1 X-29.29 Y0.4 Z3.11 F4800.0 E996.747
G1 X-23.17 Y0.4 Z3.11 F4800.0 E997.07
G1 X-22.95 Y0.8 Z3.11 F4800.0 E997.094
G1 X-29.17 Y0.8 Z3.11 F4800.0 E997.423
G1 X-29.05 Y1.2 Z3.11 F4800.0 E997.445
G1 X-22.74 Y1.2 Z3.11 F4800.0 E997.778
G1 X-22.51 Y1.6 Z3.11 F4800.0 E997.803
G1 X-28.93 Y1.6 Z3.11 F4800.0 E998.142
G1 X-28.78 Y2.0 Z3.11 F4800.0 E998.165
G1 X-22.18 Y2.0 Z3.11 F4800.0 E998.513
G1 X-21.85 Y2.4 Z3.11 F4800.0 E998.54
G1 X-28.56 Y2.4 Z3.11 F4800.0 E998.895
G1 X-28.35 Y2.8 Z3.11 F4800.0 E998.919
G1 X-21.52 Y2.8 Z3.11 F4800.0 E999.279
G1 X-21.19 Y3.2 Z3.11 F4800.0 E999.307
G1 X-28.13 Y3.2 Z3.11 F4800.0 E999.673
G1 X-27.92 Y3.6 Z3.11 F4800.0 E999.697
G1 X-20.71 Y3.6 Z3.11 F4800.0 E1000.078
G1 X-20.22 Y4.0 Z3.11 F4800.0 E1000.112
G1 X-27.71 Y4.0 Z3.11 F4800.0 E1000.507
G1 X-27.49 Y4.4 Z3.11 F4800.0 E1000.531
G1 X-19.73 Y4.4 Z3.11 F4800.0 E1000.941
G1 X-19.08 Y4.8 Z3.11 F4800.0 E1000.981
G1 X-27.26 Y4.8 Z3.11 F4800.0 E1001.413
G1 X-26.93 Y5.2 Z3.11 F4800.0 E1001.44
G1 X-18.34 Y5.2 Z3.11 F4800.0 E1001.895
G1 X-17.53 Y5.6 Z3.11 F4800.0 E1001.942
G1 X-26.6 Y5.6 Z3.11 F4800.0 E1002.422
G1 X-26.28 Y6.0 Z3.11 F4800.0 E1002.449
G1 X-16.21 Y6.0 Z3.11 F4800.0 E1002.981
G1 F1200.0
G1 E1001.981
G1 F4800.0
M103
G1 X-10.79 Y6.0 Z3.11 F4200.0
G1 F1200.0
G1 E1002.981
G1 F4200.0
M101
G1 X-0.73 Y6.0 Z3.11 F4800.0 E1003.512
G1 X-0.4 Y5.6 Z3.11 F4800.0 E1003.54
G1 X-9.47 Y5.6 Z3.11 F4800.0 E1004.019
G1 F1200.0
G1 E1003.019
G1 F4800.0
M103
G1 X-6.15 Y2.85 Z3.11 F4200.0
G1 X-3.89 Y-0.52 Z3.11 F4200.0
G1 X-3.1 Y-4.5 Z3.11 F4200.0
G1 X-3.89 Y-8.48 Z3.11 F4200.0
G1 X-6.15 Y-11.85 Z3.11 F4200.0
G1 X-11.61 Y-15.2 Z3.11 F4200.0
G1 F1200.0
G1 E1004.019
G1 F4200.0
M101
G1 X-0.89 Y-15.2 Z3.11 F4800.0 E1004.585
G1 X-0.56 Y-14.8 Z3.11 F4800.0 E1004.613
G1 X-10.13 Y-14.8 Z3.11 F4800.0 E1005.118
G1 X-9.04 Y-14.4 Z3.11 F4800.0 E1005.18
G1 X-0.23 Y-14.4 Z3.11 F4800.0 E1005.645
G1 X0.1 Y-14.0 Z3.11 F4800.0 E1005.672
G1 X-8.29 Y-14.0 Z3.11 F4800.0 E1006.115
G1 X-7.54 Y-13.6 Z3.11 F4800.0 E1006.16
G1 X0.39 Y-13.6 Z3.11 F4800.0 E1006.579
G1 X0.6 Y-13.2 Z3.11 F4800.0 E1006.603
G1 X-7.02 Y-13.2 Z3.11 F4800.0 E1007.006
G1 X-6.54 Y-12.8 Z3.11 F4800.0 E1007.039
G1 X0.81 Y-12.8 Z3.11 F4800.0 E1007.427
G1 X1.03 Y-12.4 Z3.11 F4800.0 E1007.451
G1 X-6.05 Y-12.4 Z3.11 F4800.0 E1007.825
G1 X-5.64 Y-12.0 Z3.11 F4800.0 E1007.855
G1 X1.24 Y-12.0 Z3.11 F4800.0 E1008.219
G1 X1.46 Y-11.6 Z3.11 F4800.0 E1008.243
G1 X-5.31 Y-11.6 Z3.11 F4800.0 E1008.6
G1 X-4.98 Y-11.2 Z3.11 F4800.0 E1008.628
G1 X1.67 Y-11.2 Z3.11 F4800.0 E1008.979
G1 X1.87 Y-10.8 Z3.11 F4800.0 E1009.003
G1 X-4.66 Y-10.8 Z3.11 F4800.0 E1009.347
G1 X-4.37 Y-10.4 Z3.11 F4800.0 E1009.373
G1 X1.99 Y-10.4 Z3.11 F4800.0 E1009.709
G1 X2.11 Y-10.0 Z3.11 F4800.0 E1009.731
G1 X-4.16 Y-10.0 Z3.11 F4800.0 E1010.062
G1 X-3.94 Y-9.6 Z3.11 F4800.0 E1010.086
G1 X2.23 Y-9.6 Z3.11 F4800.0 E1010.412
G1 X2.35 Y-9.2 Z3.11 F4800.0 E1010.435
G1 X-3.73 Y-9.2 Z3.11 F4800.0 E1010.756
G1 X-3.51 Y-8.8 Z3.11 F4800.0 E1010.78
G1 X2.48 Y-8.8 Z3.11 F4800.0 E1011.096
G1 X2.6 Y-8.4 Z3.11 F4800.0 E1011.118
G1 X-3.36 Y-8.4 Z3.11 F4800.0 E1011.433
G1 X-3.24 Y-8.0 Z3.11 F4800.0 E1011.455
G1 X2.72 Y-8.0 Z3.11 F4800.0 E1011.77
G1 X2.81 Y-7.6 Z3.11 F4800.0 E1011.791
G1 X-3.12 Y-7.6 Z3.11 F4800.0 E1012.105
G1 X-3.0 Y-7.2 Z3.11 F4800.0 E1012.127
G1 X2.85 Y-7.2 Z3.11 F4800.0 E1012.436
G1 X2.89 Y-6.8 Z3.11 F4800.0 E1012.457
G1 X-2.88 Y-6.8 Z3.11 F4800.0 E1012.761
G1 X-2.8 Y-6.4 Z3.11 F4800.0 E1012.783
G1 X2.93 Y-6.4 Z3.11 F4800.0 E1013.086
G1 X2.97 Y-6.0 Z3.11 F4800.0 E1013.107
G1 X-2.76 Y-6.0 Z3.11 F4800.0 E1013.41
G1 X-2.72 Y-5.6 Z3.11 F4800.0 E1013.431
G1 X3.01 Y-5.6 Z3.11 F4800.0 E1013.733
G1 X3.05 Y-5.2 Z3.11 F4800.0 E1013.755
G1 X-2.68 Y-5.2 Z3.11 F4800.0 E1014.057
G1 X-2.64 Y-4.8 Z3.11 F4800.0 E1014.079
G1 X3.09 Y-4.8 Z3.11 F4800.0 E1014.381
G1 X3.11 Y-4.4 Z3.11 F4800.0 E1014.403
G1 X-2.62 Y-4.4 Z3.11 F4800.0 E1014.705
G1 X-2.66 Y-4.0 Z3.11 F4800.0 E1014.727
G1 X3.07 Y-4.0 Z3.11 F4800.0 E1015.029
G1 X3.03 Y-3.6 Z3.11 F4800.0 E1015.05
G1 X-2.7 Y-3.6 Z3.11 F4800.0 E1015.353
G1 X-2.74 Y-3.2 Z3.11 F4800.0 E1015.374
G1 X2.99 Y-3.2 Z3.11 F4800.0 E1015.677
G1 X2.95 Y-2.8 Z3.11 F4800.0 E1015.698
G1 X-2.78 Y-2.8 Z3.11 F4800.0 E1016.001
G1 X-2.82 Y-2.4 Z3.11 F4800.0 E1016.022
G1 X2.91 Y-2.4 Z3.11 F4800.0 E1016.325
G1 X2.87 Y-2.0 Z3.11 F4800.0 E1016.346
G1 X-2.94 Y-2.0 Z3.11 F4800.0 E1016.653
G1 X-3.06 Y-1.6 Z3.11 F4800.0 E1016.675
G1 X2.83 Y-1.6 Z3.11 F4800.0 E1016.986
G1 X2.78 Y-1.2 Z3.11 F4800.0 E1017.007
G1 X-3.18 Y-1.2 Z3.11 F4800.0 E1017.322
G1 X-3.3 Y-0.8 Z3.11 F4800.0 E1017.344
G1 X2.66 Y-0.8 Z3.11 F4800.0 E1017.659
G1 X2.54 Y-0.4 Z3.11 F4800.0 E1017.681
G1 X-3.42 Y-0.4 Z3.11 F4800.0 E1017.996
G1 X-3.62 Y0.0 Z3.11 F4800.0 E1018.019
G1 X2.42 Y-0.0 Z3.11 F4800.0 E1018.338
G1 X2.29 Y0.4 Z3.11 F4800.0 E1018.36
G1 X-3.83 Y0.4 Z3.11 F4800.0 E1018.684
G1 X-4.05 Y0.8 Z3.11 F4800.0 E1018.708
G1 X2.17 Y0.8 Z3.11 F4800.0 E1019.036
G1 X2.05 Y1.2 Z3.11 F4800.0 E1019.058
G1 X-4.26 Y1.2 Z3.11 F4800.0 E1019.392
G1 X-4.49 Y1.6 Z3.11 F4800.0 E1019.416
G1 X1.93 Y1.6 Z3.11 F4800.0 E1019.755
G1 X1.78 Y2.0 Z3.11 F4800.0 E1019.778
G1 X-4.82 Y2.0 Z3.11 F4800.0 E1020.127
G1 X-5.15 Y2.4 Z3.11 F4800.0 E1020.154
G1 X1.56 Y2.4 Z3.11 F4800.0 E1020.508
G1 X1.35 Y2.8 Z3.11 F4800.0 E1020.532
G1 X-5.48 Y2.8 Z3.11 F4800.0 E1020.893
G1 X-5.81 Y3.2 Z3.11 F4800.0 E1020.92
G1 X1.13 Y3.2 Z3.11 F4800.0 E1021.287
G1 X0.92 Y3.6 Z3.11 F4800.0 E1021.311
G1 X-6.29 Y3.6 Z3.11 F4800.0 E1021.692
G1 X-6.78 Y4.0 Z3.11 F4800.0 E1021.725
G1 X0.71 Y4.0 Z3.11 F4800.0 E1022.121
G1 X0.49 Y4.4 Z3.11 F4800.0 E1022.145
G1 X-7.27 Y4.4 Z3.11 F4800.0 E1022.554
G1 X-7.92 Y4.8 Z3.11 F4800.0 E1022.595
G1 X0.26 Y4.8 Z3.11 F4800.0 E1023.027
G1 X-0.07 Y5.2 Z3.11 F4800.0 E1023.054
G1 X-8.66 Y5.2 Z3.11 F4800.0 E1023.508
G1 F1200.0
G1 E1022.508
G1 F4800.0
M103
G1 X-6.3 Y10.4 Z3.11 F4200.0
G1 F1200.0
G1 E1023.508
G1 F4200.0
M101
G1 X-20.7 Y10.4 Z3.11 F4800.0 E1024.269
G1 F1200.0
G1 E1024.269
G1 F4800.0
M103
G1 X-19.95 Y10.8 Z3.11 F4200.0
G1 F1200.0
G1 E1024.269
G1 F4200.0
M101
G1 X-7.05 Y10.8 Z3.11 F4800.0 E1024.951
G1 F1200.0
G1 E1024.642
G1 F4800.0
M103
G1 X-8.29 Y11.2 Z3.11 F4200.0
G1 F1200.0
G1 E1024.951
G1 F4200.0
M101
G1 X-18.71 Y11.2 Z3.11 F4800.0 E1025.501
G1 F1200.0
G1 E1025.124
G1 F4800.0
M103
G1 X-17.39 Y11.6 Z3.11 F4200.0
G1 F1200.0
G1 E1025.501
G1 F4200.0
M101
G1 X-9.61 Y11.6 Z3.11 F4800.0 E1025.912
G1 F1200.0
G1 E1024.912
G1 F4800.0
M103
G1 X-12.32 Y12.0 Z3.11 F4200.0
G1 F1200.0
G1 E1025.912
G1 F4200.0
M101
G1 X-14.68 Y12.0 Z3.11 F4800.0 E1026.037
G1 F1200.0
G1 E1025.037
G1 F4800.0
M103
G1 X-21.45 Y10.0 Z3.11 F4200.0
G1 F1200.0
G1 E1026.037
G1 F4200.0
M101
G1 X-5.55 Y10.0 Z3.11 F4800.0 E1026.877
G1 F1200.0
G1 E1025.877
G1 F4800.0
M103
G1 X-1.05 Y6.4 Z3.11 F4200.0
G1 F1200.0
G1 E1026.877
G1 F4200.0
M101
G1 X-25.95 Y6.4 Z3.11 F4800.0 E1028.192
G1 X-25.62 Y6.8 Z3.11 F4800.0 E1028.219
G1 X-1.38 Y6.8 Z3.11 F4800.0 E1029.5
G1 X-1.71 Y7.2 Z3.11 F4800.0 E1029.527
G1 X-25.29 Y7.2 Z3.11 F4800.0 E1030.773
G1 X-24.82 Y7.6 Z3.11 F4800.0 E1030.805
G1 X-2.18 Y7.6 Z3.11 F4800.0 E1032.002
G1 X-2.67 Y8.0 Z3.11 F4800.0 E1032.035
G1 X-24.34 Y8.0 Z3.11 F4800.0 E1033.18
G1 X-23.85 Y8.4 Z3.11 F4800.0 E1033.213
G1 X-3.15 Y8.4 Z3.11 F4800.0 E1034.306
G1 X-3.64 Y8.8 Z3.11 F4800.0 E1034.34
G1 X-23.36 Y8.8 Z3.11 F4800.0 E1035.381
G1 X-22.87 Y9.2 Z3.11 F4800.0 E1035.415
G1 X-4.13 Y9.2 Z3.11 F4800.0 E1036.405
G1 X-4.8 Y9.6 Z3.11 F4800.0 E1036.446
G1 X-22.2 Y9.6 Z3.11 F4800.0 E1037.365
G1 F1200.0
G1 E1036.365
G1 F4800.0
M103
G1 X-23.7 Y-2.47 Z3.11 F4200.0
G1 X-23.7 Y-6.53 Z3.11 F4200.0
G1 X-22.15 Y-10.28 Z3.11 F4200.0
G1 X-17.96 Y-14.4 Z3.11 F4200.0
G1 F1200.0
G1 E1037.365
G1 F4200.0
M101
G1 X-26.77 Y-14.4 Z3.11 F4800.0 E1037.83
G1 X-27.1 Y-14.0 Z3.11 F4800.0 E1037.858
G1 X-18.71 Y-14.0 Z3.11 F4800.0 E1038.301
G1 F1200.0
G1 E1037.301
G1 F4800.0
M103
G1 X-15.39 Y-15.2 Z3.11 F4200.0
G1 F1200.0
G1 E1038.301
G1 F4200.0
M101
G1 X-26.11 Y-15.2 Z3.11 F4800.0 E1038.867
G1 X-26.44 Y-14.8 Z3.11 F4800.0 E1038.894
G1 X-16.87 Y-14.8 Z3.11 F4800.0 E1039.4
G1 F1200.0
G1 E1038.4
G1 F4800.0
M103
G1 X-18.05 Y-20.4 Z3.11 F4200.0
G1 F1200.0
G1 E1039.4
G1 F4200.0
M101
G1 X-8.95 Y-20.4 Z3.11 F4800.0 E1039.881
G1 F1200.0
G1 E1039.502
G1 F4800.0
M103
G1 X-7.63 Y-20.0 Z3.11 F4200.0
G1 F1200.0
G1 E1039.881
G1 F4200.0
M101
G1 X-19.37 Y-20.0 Z3.11 F4800.0 E1040.501
G1 F1200.0
G1 E1040.461
G1 F4800.0
M103
G1 X-20.33 Y-19.6 Z3.11 F4200.0
G1 F1200.0
G1 E1040.501
G1 F4200.0
M101
G1 X-6.67 Y-19.6 Z3.11 F4800.0 E1041.222
G1 F1200.0
G1 E1041.222
G1 F4800.0
M103
G1 X-5.92 Y-19.2 Z3.11 F4200.0
G1 F1200.0
G1 E1041.222
G1 F4200.0
M101
G1 X-21.08 Y-19.2 Z3.11 F4800.0 E1042.022
G1 F1200.0
G1 E1042.022
G1 F4800.0
M103
G1 X-21.83 Y-18.8 Z3.11 F4200.0
G1 F1200.0
G1 E1042.022
G1 F4200.0
M101
G1 X-5.17 Y-18.8 Z3.11 F4800.0 E1042.902
G1 F1200.0
G1 E1041.902
G1 F4800.0
M103
G1 X-10.29 Y-20.8 Z3.11 F4200.0
G1 F1200.0
G1 E1042.902
G1 F4200.0
M101
G1 X-16.71 Y-20.8 Z3.11 F4800.0 E1043.241
G1 F1200.0
G1 E1042.241
G1 F4800.0
M103
G1 X-25.78 Y-15.6 Z3.11 F4200.0
G1 F1200.0
G1 E1043.241
G1 F4200.0
M101
G1 X-1.22 Y-15.6 Z3.11 F4800.0 E1044.539
G1 X-1.55 Y-16.0 Z3.11 F4800.0 E1044.566
G1 X-25.46 Y-16.0 Z3.11 F4800.0 E1045.829
G1 X-25.07 Y-16.4 Z3.11 F4800.0 E1045.859
G1 X-1.93 Y-16.4 Z3.11 F4800.0 E1047.081
G1 X-2.42 Y-16.8 Z3.11 F4800.0 E1047.114
G1 X-24.58 Y-16.8 Z3.11 F4800.0 E1048.284
G1 X-24.09 Y-17.2 Z3.11 F4800.0 E1048.318
G1 X-2.91 Y-17.2 Z3.11 F4800.0 E1049.437
G1 X-3.4 Y-17.6 Z3.11 F4800.0 E1049.47
G1 X-23.6 Y-17.6 Z3.11 F4800.0 E1050.538
G1 X-23.12 Y-18.0 Z3.11 F4800.0 E1050.571
G1 X-3.88 Y-18.0 Z3.11 F4800.0 E1051.587
G1 X-4.43 Y-18.4 Z3.11 F4800.0 E1051.623
G1 X-22.57 Y-18.4 Z3.11 F4800.0 E1052.581
G1 F1200.0
G1 E1051.581
G1 F4800.0
M103
(</infill>)
(</nestedRing>)
(</rotation>)
(</layer>)
(<layer> 3.375 )
(<rotation> (6.12323399574e-17+1j) )
(<nestedRing>)
(<boundaryPerimeter>)
(<boundaryPoint> X-30.664 Y-7.914 Z3.375 </boundaryPoint>)
(<boundaryPoint> X-29.668 Y-11.197 Z3.375 </boundaryPoint>)
(<boundaryPoint> X-28.051 Y-14.223 Z3.375 </boundaryPoint>)
(<boundaryPoint> X-25.875 Y-16.875 Z3.375 </boundaryPoint>)
(<boundaryPoint> X-23.223 Y-19.051 Z3.375 </boundaryPoint>)
(<boundaryPoint> X-20.197 Y-20.668 Z3.375 </boundaryPoint>)
(<boundaryPoint> X-16.914 Y-21.664 Z3.375 </boundaryPoint>)
(<boundaryPoint> X-13.5 Y-22.001 Z3.375 </boundaryPoint>)
(<boundaryPoint> X-10.086 Y-21.664 Z3.375 </boundaryPoint>)
(<boundaryPoint> X-6.803 Y-20.668 Z3.375 </boundaryPoint>)
(<boundaryPoint> X-3.777 Y-19.051 Z3.375 </boundaryPoint>)
(<boundaryPoint> X-1.125 Y-16.875 Z3.375 </boundaryPoint>)
(<boundaryPoint> X1.051 Y-14.223 Z3.375 </boundaryPoint>)
(<boundaryPoint> X2.668 Y-11.197 Z3.375 </boundaryPoint>)
(<boundaryPoint> X3.664 Y-7.914 Z3.375 </boundaryPoint>)
(<boundaryPoint> X4.001 Y-4.5 Z3.375 </boundaryPoint>)
(<boundaryPoint> X3.664 Y-1.086 Z3.375 </boundaryPoint>)
(<boundaryPoint> X2.668 Y2.197 Z3.375 </boundaryPoint>)
(<boundaryPoint> X1.051 Y5.223 Z3.375 </boundaryPoint>)
(<boundaryPoint> X-1.125 Y7.875 Z3.375 </boundaryPoint>)
(<boundaryPoint> X-3.777 Y10.051 Z3.375 </boundaryPoint>)
(<boundaryPoint> X-6.803 Y11.668 Z3.375 </boundaryPoint>)
(<boundaryPoint> X-10.086 Y12.664 Z3.375 </boundaryPoint>)
(<boundaryPoint> X-13.5 Y13.001 Z3.375 </boundaryPoint>)
(<boundaryPoint> X-16.914 Y12.664 Z3.375 </boundaryPoint>)
(<boundaryPoint> X-20.197 Y11.668 Z3.375 </boundaryPoint>)
(<boundaryPoint> X-23.223 Y10.051 Z3.375 </boundaryPoint>)
(<boundaryPoint> X-25.875 Y7.875 Z3.375 </boundaryPoint>)
(<boundaryPoint> X-28.051 Y5.223 Z3.375 </boundaryPoint>)
(<boundaryPoint> X-29.668 Y2.197 Z3.375 </boundaryPoint>)
(<boundaryPoint> X-30.664 Y-1.086 Z3.375 </boundaryPoint>)
(<boundaryPoint> X-31.001 Y-4.5 Z3.375 </boundaryPoint>)
(<loop> inner )
G1 X-20.63 Y-12.3 Z3.38 F4200.0
G1 F1200.0
G1 E1052.581
G1 F4200.0
M101
G1 X-21.0 Y-12.0 Z3.38 F4800.0 E1052.606
G1 X-22.32 Y-10.39 Z3.38 F4800.0 E1052.716
G1 X-23.3 Y-8.56 Z3.38 F4800.0 E1052.826
G1 X-23.9 Y-6.57 Z3.38 F4800.0 E1052.936
G1 X-24.11 Y-4.5 Z3.38 F4800.0 E1053.045
G1 X-23.9 Y-2.43 Z3.38 F4800.0 E1053.155
G1 X-23.3 Y-0.44 Z3.38 F4800.0 E1053.265
G1 X-22.32 Y1.39 Z3.38 F4800.0 E1053.375
G1 X-21.0 Y3.0 Z3.38 F4800.0 E1053.485
G1 X-19.39 Y4.32 Z3.38 F4800.0 E1053.595
G1 X-17.56 Y5.3 Z3.38 F4800.0 E1053.704
G1 X-15.57 Y5.9 Z3.38 F4800.0 E1053.814
G1 X-13.5 Y6.11 Z3.38 F4800.0 E1053.924
G1 X-11.43 Y5.9 Z3.38 F4800.0 E1054.034
G1 X-9.44 Y5.3 Z3.38 F4800.0 E1054.144
G1 X-7.61 Y4.32 Z3.38 F4800.0 E1054.253
G1 X-6.0 Y3.0 Z3.38 F4800.0 E1054.363
G1 X-4.68 Y1.39 Z3.38 F4800.0 E1054.473
G1 X-3.7 Y-0.44 Z3.38 F4800.0 E1054.583
G1 X-3.1 Y-2.43 Z3.38 F4800.0 E1054.693
G1 X-2.9 Y-4.5 Z3.38 F4800.0 E1054.803
G1 X-3.1 Y-6.57 Z3.38 F4800.0 E1054.912
G1 X-3.7 Y-8.56 Z3.38 F4800.0 E1055.022
G1 X-4.68 Y-10.39 Z3.38 F4800.0 E1055.132
G1 X-6.0 Y-12.0 Z3.38 F4800.0 E1055.242
G1 X-7.61 Y-13.32 Z3.38 F4800.0 E1055.352
G1 X-9.44 Y-14.3 Z3.38 F4800.0 E1055.461
G1 X-11.43 Y-14.9 Z3.38 F4800.0 E1055.571
G1 X-13.5 Y-15.11 Z3.38 F4800.0 E1055.681
G1 X-15.57 Y-14.9 Z3.38 F4800.0 E1055.791
G1 X-17.56 Y-14.3 Z3.38 F4800.0 E1055.901
G1 X-19.39 Y-13.32 Z3.38 F4800.0 E1056.011
G1 X-20.63 Y-12.3 Z3.38 F4800.0 E1056.095
G1 F1200.0
G1 E1055.095
G1 F4800.0
M103
(</loop>)
(<loop> outer )
G1 X-26.14 Y-15.61 Z3.38 F4200.0
G1 F1200.0
G1 E1056.095
G1 F4200.0
M101
G1 X-25.84 Y-15.97 Z3.38 F4800.0 E1056.12
G1 X-25.45 Y-16.45 Z3.38 F4800.0 E1056.153
G1 X-22.89 Y-18.55 Z3.38 F4800.0 E1056.328
G1 X-19.97 Y-20.11 Z3.38 F4800.0 E1056.503
G1 X-16.8 Y-21.07 Z3.38 F4800.0 E1056.678
G1 X-13.5 Y-21.4 Z3.38 F4800.0 E1056.853
G1 X-10.2 Y-21.07 Z3.38 F4800.0 E1057.028
G1 X-7.03 Y-20.11 Z3.38 F4800.0 E1057.203
G1 X-4.11 Y-18.55 Z3.38 F4800.0 E1057.378
G1 X-1.55 Y-16.45 Z3.38 F4800.0 E1057.553
G1 X0.55 Y-13.89 Z3.38 F4800.0 E1057.728
G1 X2.11 Y-10.97 Z3.38 F4800.0 E1057.903
G1 X3.07 Y-7.8 Z3.38 F4800.0 E1058.078
G1 X3.4 Y-4.5 Z3.38 F4800.0 E1058.253
G1 X3.07 Y-1.2 Z3.38 F4800.0 E1058.428
G1 X2.11 Y1.97 Z3.38 F4800.0 E1058.603
G1 X0.55 Y4.89 Z3.38 F4800.0 E1058.778
G1 X-1.55 Y7.45 Z3.38 F4800.0 E1058.953
G1 X-4.11 Y9.55 Z3.38 F4800.0 E1059.128
G1 X-7.03 Y11.11 Z3.38 F4800.0 E1059.303
G1 X-10.2 Y12.07 Z3.38 F4800.0 E1059.478
G1 X-13.5 Y12.4 Z3.38 F4800.0 E1059.653
G1 X-16.8 Y12.07 Z3.38 F4800.0 E1059.828
G1 X-19.97 Y11.11 Z3.38 F4800.0 E1060.003
G1 X-22.89 Y9.55 Z3.38 F4800.0 E1060.178
G1 X-25.45 Y7.45 Z3.38 F4800.0 E1060.353
G1 X-27.55 Y4.89 Z3.38 F4800.0 E1060.528
G1 X-29.11 Y1.97 Z3.38 F4800.0 E1060.703
G1 X-30.07 Y-1.2 Z3.38 F4800.0 E1060.878
G1 X-30.4 Y-4.5 Z3.38 F4800.0 E1061.053
G1 X-30.07 Y-7.8 Z3.38 F4800.0 E1061.227
G1 X-29.11 Y-10.97 Z3.38 F4800.0 E1061.402
G1 X-27.55 Y-13.89 Z3.38 F4800.0 E1061.577
G1 X-26.14 Y-15.61 Z3.38 F4800.0 E1061.695
G1 F1200.0
G1 E1061.695
G1 F4800.0
M103
(</loop>)
(<edge> outer )
;M108 R40.0
G1 X-26.45 Y-15.86 Z3.38 F4200.0
G1 F1200.0
G1 E1061.695
G1 F4200.0
M101
G1 X-26.15 Y-16.23 Z3.38 F2400.0 E1061.72
G1 X-25.73 Y-16.73 Z3.38 F2400.0 E1061.755
G1 X-23.11 Y-18.88 Z3.38 F2400.0 E1061.934
G1 X-20.12 Y-20.48 Z3.38 F2400.0 E1062.113
G1 X-16.88 Y-21.47 Z3.38 F2400.0 E1062.292
G1 X-13.5 Y-21.8 Z3.38 F2400.0 E1062.471
G1 X-10.13 Y-21.47 Z3.38 F2400.0 E1062.65
G1 X-6.88 Y-20.48 Z3.38 F2400.0 E1062.829
G1 X-3.89 Y-18.88 Z3.38 F2400.0 E1063.009
G1 X-1.27 Y-16.73 Z3.38 F2400.0 E1063.188
G1 X0.88 Y-14.11 Z3.38 F2400.0 E1063.367
G1 X2.48 Y-11.12 Z3.38 F2400.0 E1063.546
G1 X3.47 Y-7.88 Z3.38 F2400.0 E1063.725
G1 X3.8 Y-4.5 Z3.38 F2400.0 E1063.904
G1 X3.47 Y-1.13 Z3.38 F2400.0 E1064.083
G1 X2.48 Y2.12 Z3.38 F2400.0 E1064.263
G1 X0.88 Y5.11 Z3.38 F2400.0 E1064.442
G1 X-1.27 Y7.73 Z3.38 F2400.0 E1064.621
G1 X-3.89 Y9.88 Z3.38 F2400.0 E1064.8
G1 X-6.88 Y11.48 Z3.38 F2400.0 E1064.979
G1 X-10.13 Y12.47 Z3.38 F2400.0 E1065.158
G1 X-13.5 Y12.8 Z3.38 F2400.0 E1065.337
G1 X-16.88 Y12.47 Z3.38 F2400.0 E1065.517
G1 X-20.12 Y11.48 Z3.38 F2400.0 E1065.696
G1 X-23.11 Y9.88 Z3.38 F2400.0 E1065.875
G1 X-25.73 Y7.73 Z3.38 F2400.0 E1066.054
G1 X-27.88 Y5.11 Z3.38 F2400.0 E1066.233
G1 X-29.48 Y2.12 Z3.38 F2400.0 E1066.412
G1 X-30.47 Y-1.13 Z3.38 F2400.0 E1066.591
G1 X-30.8 Y-4.5 Z3.38 F2400.0 E1066.771
G1 X-30.47 Y-7.88 Z3.38 F2400.0 E1066.95
G1 X-29.48 Y-11.12 Z3.38 F2400.0 E1067.129
G1 X-27.88 Y-14.11 Z3.38 F2400.0 E1067.308
G1 X-26.45 Y-15.86 Z3.38 F2400.0 E1067.427
G1 F1200.0
G1 E1066.427
G1 F2400.0
M103
(</edge>)
(</boundaryPerimeter>)
(<nestedRing>)
(<boundaryPerimeter>)
(<boundaryPoint> X-22.741 Y-8.328 Z3.375 </boundaryPoint>)
(<boundaryPoint> X-23.31 Y-6.451 Z3.375 </boundaryPoint>)
(<boundaryPoint> X-23.502 Y-4.5 Z3.375 </boundaryPoint>)
(<boundaryPoint> X-23.31 Y-2.549 Z3.375 </boundaryPoint>)
(<boundaryPoint> X-22.741 Y-0.672 Z3.375 </boundaryPoint>)
(<boundaryPoint> X-21.816 Y1.057 Z3.375 </boundaryPoint>)
(<boundaryPoint> X-20.572 Y2.572 Z3.375 </boundaryPoint>)
(<boundaryPoint> X-19.057 Y3.816 Z3.375 </boundaryPoint>)
(<boundaryPoint> X-17.328 Y4.741 Z3.375 </boundaryPoint>)
(<boundaryPoint> X-15.451 Y5.31 Z3.375 </boundaryPoint>)
(<boundaryPoint> X-13.5 Y5.502 Z3.375 </boundaryPoint>)
(<boundaryPoint> X-11.549 Y5.31 Z3.375 </boundaryPoint>)
(<boundaryPoint> X-9.672 Y4.741 Z3.375 </boundaryPoint>)
(<boundaryPoint> X-7.943 Y3.816 Z3.375 </boundaryPoint>)
(<boundaryPoint> X-6.428 Y2.572 Z3.375 </boundaryPoint>)
(<boundaryPoint> X-5.184 Y1.057 Z3.375 </boundaryPoint>)
(<boundaryPoint> X-4.259 Y-0.672 Z3.375 </boundaryPoint>)
(<boundaryPoint> X-3.69 Y-2.549 Z3.375 </boundaryPoint>)
(<boundaryPoint> X-3.498 Y-4.5 Z3.375 </boundaryPoint>)
(<boundaryPoint> X-3.69 Y-6.451 Z3.375 </boundaryPoint>)
(<boundaryPoint> X-4.259 Y-8.328 Z3.375 </boundaryPoint>)
(<boundaryPoint> X-5.184 Y-10.057 Z3.375 </boundaryPoint>)
(<boundaryPoint> X-6.428 Y-11.572 Z3.375 </boundaryPoint>)
(<boundaryPoint> X-7.943 Y-12.816 Z3.375 </boundaryPoint>)
(<boundaryPoint> X-9.672 Y-13.741 Z3.375 </boundaryPoint>)
(<boundaryPoint> X-11.549 Y-14.31 Z3.375 </boundaryPoint>)
(<boundaryPoint> X-13.5 Y-14.502 Z3.375 </boundaryPoint>)
(<boundaryPoint> X-15.451 Y-14.31 Z3.375 </boundaryPoint>)
(<boundaryPoint> X-17.328 Y-13.741 Z3.375 </boundaryPoint>)
(<boundaryPoint> X-19.057 Y-12.816 Z3.375 </boundaryPoint>)
(<boundaryPoint> X-20.572 Y-11.572 Z3.375 </boundaryPoint>)
(<boundaryPoint> X-21.816 Y-10.057 Z3.375 </boundaryPoint>)
(<edge> inner )
G1 X-20.35 Y-12.01 Z3.38 F4200.0
G1 F1200.0
G1 E1067.427
G1 F4200.0
M101
G1 X-20.71 Y-11.71 Z3.38 F2400.0 E1067.452
G1 X-21.98 Y-10.17 Z3.38 F2400.0 E1067.558
G1 X-22.93 Y-8.4 Z3.38 F2400.0 E1067.664
G1 X-23.51 Y-6.49 Z3.38 F2400.0 E1067.769
G1 X-23.7 Y-4.5 Z3.38 F2400.0 E1067.875
G1 X-23.51 Y-2.51 Z3.38 F2400.0 E1067.981
G1 X-22.93 Y-0.6 Z3.38 F2400.0 E1068.086
G1 X-21.98 Y1.17 Z3.38 F2400.0 E1068.192
G1 X-20.71 Y2.71 Z3.38 F2400.0 E1068.298
G1 X-19.17 Y3.98 Z3.38 F2400.0 E1068.403
G1 X-17.41 Y4.93 Z3.38 F2400.0 E1068.509
G1 X-15.49 Y5.51 Z3.38 F2400.0 E1068.615
G1 X-13.5 Y5.7 Z3.38 F2400.0 E1068.72
G1 X-11.51 Y5.51 Z3.38 F2400.0 E1068.826
G1 X-9.6 Y4.93 Z3.38 F2400.0 E1068.932
G1 X-7.83 Y3.98 Z3.38 F2400.0 E1069.037
G1 X-6.29 Y2.71 Z3.38 F2400.0 E1069.143
G1 X-5.02 Y1.17 Z3.38 F2400.0 E1069.249
G1 X-4.07 Y-0.6 Z3.38 F2400.0 E1069.354
G1 X-3.49 Y-2.51 Z3.38 F2400.0 E1069.46
G1 X-3.3 Y-4.5 Z3.38 F2400.0 E1069.566
G1 X-3.49 Y-6.49 Z3.38 F2400.0 E1069.671
G1 X-4.07 Y-8.4 Z3.38 F2400.0 E1069.777
G1 X-5.02 Y-10.17 Z3.38 F2400.0 E1069.883
G1 X-6.29 Y-11.71 Z3.38 F2400.0 E1069.988
G1 X-7.83 Y-12.98 Z3.38 F2400.0 E1070.094
G1 X-9.6 Y-13.93 Z3.38 F2400.0 E1070.2
G1 X-11.51 Y-14.51 Z3.38 F2400.0 E1070.305
G1 X-13.5 Y-14.7 Z3.38 F2400.0 E1070.411
G1 X-15.49 Y-14.51 Z3.38 F2400.0 E1070.516
G1 X-17.41 Y-13.93 Z3.38 F2400.0 E1070.622
G1 X-19.17 Y-12.98 Z3.38 F2400.0 E1070.728
G1 X-20.35 Y-12.01 Z3.38 F2400.0 E1070.809
G1 F1200.0
G1 E1069.809
G1 F2400.0
M103
(</edge>)
(</boundaryPerimeter>)
(</nestedRing>)
(<infill>)
(<infillBoundary>)
(<infillPoint> X-30.073 Y-7.796 Z3.375 </infillPoint>)
(<infillPoint> X-29.111 Y-10.966 Z3.375 </infillPoint>)
(<infillPoint> X-27.55 Y-13.888 Z3.375 </infillPoint>)
(<infillPoint> X-25.449 Y-16.449 Z3.375 </infillPoint>)
(<infillPoint> X-22.888 Y-18.55 Z3.375 </infillPoint>)
(<infillPoint> X-19.966 Y-20.111 Z3.375 </infillPoint>)
(<infillPoint> X-16.796 Y-21.073 Z3.375 </infillPoint>)
(<infillPoint> X-13.5 Y-21.398 Z3.375 </infillPoint>)
(<infillPoint> X-10.204 Y-21.073 Z3.375 </infillPoint>)
(<infillPoint> X-7.034 Y-20.111 Z3.375 </infillPoint>)
(<infillPoint> X-4.112 Y-18.55 Z3.375 </infillPoint>)
(<infillPoint> X-1.551 Y-16.449 Z3.375 </infillPoint>)
(<infillPoint> X0.55 Y-13.888 Z3.375 </infillPoint>)
(<infillPoint> X2.111 Y-10.966 Z3.375 </infillPoint>)
(<infillPoint> X3.073 Y-7.796 Z3.375 </infillPoint>)
(<infillPoint> X3.398 Y-4.5 Z3.375 </infillPoint>)
(<infillPoint> X3.073 Y-1.204 Z3.375 </infillPoint>)
(<infillPoint> X2.111 Y1.966 Z3.375 </infillPoint>)
(<infillPoint> X0.55 Y4.888 Z3.375 </infillPoint>)
(<infillPoint> X-1.551 Y7.449 Z3.375 </infillPoint>)
(<infillPoint> X-4.112 Y9.55 Z3.375 </infillPoint>)
(<infillPoint> X-7.034 Y11.111 Z3.375 </infillPoint>)
(<infillPoint> X-10.204 Y12.073 Z3.375 </infillPoint>)
(<infillPoint> X-13.5 Y12.398 Z3.375 </infillPoint>)
(<infillPoint> X-16.796 Y12.073 Z3.375 </infillPoint>)
(<infillPoint> X-19.966 Y11.111 Z3.375 </infillPoint>)
(<infillPoint> X-22.888 Y9.55 Z3.375 </infillPoint>)
(<infillPoint> X-25.449 Y7.449 Z3.375 </infillPoint>)
(<infillPoint> X-27.55 Y4.888 Z3.375 </infillPoint>)
(<infillPoint> X-29.111 Y1.966 Z3.375 </infillPoint>)
(<infillPoint> X-30.073 Y-1.204 Z3.375 </infillPoint>)
(<infillPoint> X-30.398 Y-4.5 Z3.375 </infillPoint>)
(</infillBoundary>)
(<infillBoundary>)
(<infillPoint> X-23.298 Y-8.559 Z3.375 </infillPoint>)
(<infillPoint> X-23.901 Y-6.569 Z3.375 </infillPoint>)
(<infillPoint> X-24.105 Y-4.5 Z3.375 </infillPoint>)
(<infillPoint> X-23.901 Y-2.431 Z3.375 </infillPoint>)
(<infillPoint> X-23.298 Y-0.441 Z3.375 </infillPoint>)
(<infillPoint> X-22.317 Y1.392 Z3.375 </infillPoint>)
(<infillPoint> X-20.998 Y2.998 Z3.375 </infillPoint>)
(<infillPoint> X-19.392 Y4.317 Z3.375 </infillPoint>)
(<infillPoint> X-17.559 Y5.298 Z3.375 </infillPoint>)
(<infillPoint> X-15.569 Y5.901 Z3.375 </infillPoint>)
(<infillPoint> X-13.5 Y6.105 Z3.375 </infillPoint>)
(<infillPoint> X-11.431 Y5.901 Z3.375 </infillPoint>)
(<infillPoint> X-9.441 Y5.298 Z3.375 </infillPoint>)
(<infillPoint> X-7.608 Y4.317 Z3.375 </infillPoint>)
(<infillPoint> X-6.002 Y2.998 Z3.375 </infillPoint>)
(<infillPoint> X-4.683 Y1.392 Z3.375 </infillPoint>)
(<infillPoint> X-3.702 Y-0.441 Z3.375 </infillPoint>)
(<infillPoint> X-3.099 Y-2.431 Z3.375 </infillPoint>)
(<infillPoint> X-2.895 Y-4.5 Z3.375 </infillPoint>)
(<infillPoint> X-3.099 Y-6.569 Z3.375 </infillPoint>)
(<infillPoint> X-3.702 Y-8.559 Z3.375 </infillPoint>)
(<infillPoint> X-4.683 Y-10.392 Z3.375 </infillPoint>)
(<infillPoint> X-6.002 Y-11.998 Z3.375 </infillPoint>)
(<infillPoint> X-7.608 Y-13.317 Z3.375 </infillPoint>)
(<infillPoint> X-9.441 Y-14.298 Z3.375 </infillPoint>)
(<infillPoint> X-11.431 Y-14.901 Z3.375 </infillPoint>)
(<infillPoint> X-13.5 Y-15.105 Z3.375 </infillPoint>)
(<infillPoint> X-15.569 Y-14.901 Z3.375 </infillPoint>)
(<infillPoint> X-17.559 Y-14.298 Z3.375 </infillPoint>)
(<infillPoint> X-19.392 Y-13.317 Z3.375 </infillPoint>)
(<infillPoint> X-20.998 Y-11.998 Z3.375 </infillPoint>)
(<infillPoint> X-22.317 Y-10.392 Z3.375 </infillPoint>)
(</infillBoundary>)
;M108 R80.0
G1 X-23.2 Y-9.34 Z3.38 F4200.0
G1 F1200.0
G1 E1070.809
G1 F4200.0
M101
G1 X-23.2 Y-17.93 Z3.38 F4800.0 E1071.263
G1 X-22.8 Y-18.26 Z3.38 F4800.0 E1071.29
G1 X-22.8 Y-10.08 Z3.38 F4800.0 E1071.722
G1 X-22.4 Y-10.73 Z3.38 F4800.0 E1071.762
G1 X-22.4 Y-18.49 Z3.38 F4800.0 E1072.172
G1 X-22.0 Y-18.71 Z3.38 F4800.0 E1072.196
G1 X-22.0 Y-11.22 Z3.38 F4800.0 E1072.592
G1 X-21.6 Y-11.71 Z3.38 F4800.0 E1072.625
G1 X-21.6 Y-18.92 Z3.38 F4800.0 E1073.006
G1 X-21.2 Y-19.13 Z3.38 F4800.0 E1073.03
G1 X-21.2 Y-12.19 Z3.38 F4800.0 E1073.397
G1 X-20.8 Y-12.52 Z3.38 F4800.0 E1073.424
G1 X-20.8 Y-19.35 Z3.38 F4800.0 E1073.784
G1 X-20.4 Y-19.56 Z3.38 F4800.0 E1073.808
G1 X-20.4 Y-12.85 Z3.38 F4800.0 E1074.163
G1 X-20.0 Y-13.18 Z3.38 F4800.0 E1074.19
G1 X-20.0 Y-19.78 Z3.38 F4800.0 E1074.539
G1 X-19.6 Y-19.93 Z3.38 F4800.0 E1074.561
G1 X-19.6 Y-13.51 Z3.38 F4800.0 E1074.9
G1 X-19.2 Y-13.74 Z3.38 F4800.0 E1074.925
G1 X-19.2 Y-20.05 Z3.38 F4800.0 E1075.258
G1 X-18.8 Y-20.17 Z3.38 F4800.0 E1075.28
G1 X-18.8 Y-13.95 Z3.38 F4800.0 E1075.609
G1 X-18.4 Y-14.17 Z3.38 F4800.0 E1075.633
G1 X-18.4 Y-20.29 Z3.38 F4800.0 E1075.957
G1 X-18.0 Y-20.42 Z3.38 F4800.0 E1075.979
G1 X-18.0 Y-14.38 Z3.38 F4800.0 E1076.297
G1 X-17.6 Y-14.58 Z3.38 F4800.0 E1076.321
G1 X-17.6 Y-20.54 Z3.38 F4800.0 E1076.636
G1 X-17.2 Y-20.66 Z3.38 F4800.0 E1076.658
G1 X-17.2 Y-14.7 Z3.38 F4800.0 E1076.973
G1 X-16.8 Y-14.82 Z3.38 F4800.0 E1076.995
G1 X-16.8 Y-20.78 Z3.38 F4800.0 E1077.309
G1 X-16.4 Y-20.83 Z3.38 F4800.0 E1077.331
G1 X-16.4 Y-14.94 Z3.38 F4800.0 E1077.642
G1 X-16.0 Y-15.06 Z3.38 F4800.0 E1077.664
G1 X-16.0 Y-20.87 Z3.38 F4800.0 E1077.971
G1 X-15.6 Y-20.91 Z3.38 F4800.0 E1077.992
G1 X-15.6 Y-15.18 Z3.38 F4800.0 E1078.294
G1 X-15.2 Y-15.22 Z3.38 F4800.0 E1078.316
G1 X-15.2 Y-20.95 Z3.38 F4800.0 E1078.618
G1 X-14.8 Y-20.99 Z3.38 F4800.0 E1078.64
G1 X-14.8 Y-15.26 Z3.38 F4800.0 E1078.942
G1 X-14.4 Y-15.3 Z3.38 F4800.0 E1078.964
G1 X-14.4 Y-21.03 Z3.38 F4800.0 E1079.266
G1 X-14.0 Y-21.07 Z3.38 F4800.0 E1079.287
G1 X-14.0 Y-15.34 Z3.38 F4800.0 E1079.59
G1 X-13.6 Y-15.38 Z3.38 F4800.0 E1079.611
G1 X-13.6 Y-21.11 Z3.38 F4800.0 E1079.914
G1 X-13.2 Y-21.09 Z3.38 F4800.0 E1079.935
G1 X-13.2 Y-15.36 Z3.38 F4800.0 E1080.238
G1 X-12.8 Y-15.32 Z3.38 F4800.0 E1080.259
G1 X-12.8 Y-21.05 Z3.38 F4800.0 E1080.562
G1 X-12.4 Y-21.01 Z3.38 F4800.0 E1080.583
G1 X-12.4 Y-15.28 Z3.38 F4800.0 E1080.886
G1 X-12.0 Y-15.24 Z3.38 F4800.0 E1080.907
G1 X-12.0 Y-20.97 Z3.38 F4800.0 E1081.21
G1 X-11.6 Y-20.93 Z3.38 F4800.0 E1081.231
G1 X-11.6 Y-15.2 Z3.38 F4800.0 E1081.534
G1 X-11.2 Y-15.12 Z3.38 F4800.0 E1081.555
G1 X-11.2 Y-20.89 Z3.38 F4800.0 E1081.86
G1 X-10.8 Y-20.85 Z3.38 F4800.0 E1081.881
G1 X-10.8 Y-15.0 Z3.38 F4800.0 E1082.19
G1 X-10.4 Y-14.88 Z3.38 F4800.0 E1082.212
G1 X-10.4 Y-20.81 Z3.38 F4800.0 E1082.525
G1 X-10.0 Y-20.72 Z3.38 F4800.0 E1082.547
G1 X-10.0 Y-14.76 Z3.38 F4800.0 E1082.862
G1 X-9.6 Y-14.64 Z3.38 F4800.0 E1082.884
G1 X-9.6 Y-20.6 Z3.38 F4800.0 E1083.199
G1 X-9.2 Y-20.48 Z3.38 F4800.0 E1083.221
G1 X-9.2 Y-14.49 Z3.38 F4800.0 E1083.537
G1 X-8.8 Y-14.27 Z3.38 F4800.0 E1083.561
G1 X-8.8 Y-20.35 Z3.38 F4800.0 E1083.882
G1 X-8.4 Y-20.23 Z3.38 F4800.0 E1083.904
G1 X-8.4 Y-14.06 Z3.38 F4800.0 E1084.23
G1 X-8.0 Y-13.85 Z3.38 F4800.0 E1084.254
G1 X-8.0 Y-20.11 Z3.38 F4800.0 E1084.585
G1 X-7.6 Y-19.99 Z3.38 F4800.0 E1084.607
G1 X-7.6 Y-13.63 Z3.38 F4800.0 E1084.943
G1 X-7.2 Y-13.35 Z3.38 F4800.0 E1084.969
G1 X-7.2 Y-19.87 Z3.38 F4800.0 E1085.314
G1 X-6.8 Y-19.67 Z3.38 F4800.0 E1085.338
G1 X-6.8 Y-13.02 Z3.38 F4800.0 E1085.689
G1 X-6.4 Y-12.69 Z3.38 F4800.0 E1085.716
G1 X-6.4 Y-19.45 Z3.38 F4800.0 E1086.074
G1 X-6.0 Y-19.24 Z3.38 F4800.0 E1086.098
G1 X-6.0 Y-12.36 Z3.38 F4800.0 E1086.461
G1 X-5.6 Y-11.95 Z3.38 F4800.0 E1086.492
G1 X-5.6 Y-19.03 Z3.38 F4800.0 E1086.865
G1 X-5.2 Y-18.81 Z3.38 F4800.0 E1086.889
G1 X-5.2 Y-11.46 Z3.38 F4800.0 E1087.278
G1 X-4.8 Y-10.98 Z3.38 F4800.0 E1087.311
G1 X-4.8 Y-18.6 Z3.38 F4800.0 E1087.714
G1 X-4.4 Y-18.39 Z3.38 F4800.0 E1087.738
G1 X-4.4 Y-10.46 Z3.38 F4800.0 E1088.157
G1 X-4.0 Y-9.71 Z3.38 F4800.0 E1088.201
G1 X-4.0 Y-18.1 Z3.38 F4800.0 E1088.644
G1 X-3.6 Y-17.77 Z3.38 F4800.0 E1088.672
G1 X-3.6 Y-8.96 Z3.38 F4800.0 E1089.137
G1 X-3.2 Y-7.87 Z3.38 F4800.0 E1089.198
G1 X-3.2 Y-17.44 Z3.38 F4800.0 E1089.704
G1 X-2.8 Y-17.11 Z3.38 F4800.0 E1089.731
G1 X-2.8 Y-6.39 Z3.38 F4800.0 E1090.297
G1 F1200.0
G1 E1089.297
G1 F4800.0
M103
G1 X-0.0 Y-14.12 Z3.38 F4200.0
G1 F1200.0
G1 E1090.297
G1 F4200.0
M101
G1 X0.0 Y5.12 Z3.38 F4800.0 E1091.313
G1 X-0.4 Y5.6 Z3.38 F4800.0 E1091.347
G1 X-0.4 Y-14.6 Z3.38 F4800.0 E1092.414
G1 X-0.8 Y-15.09 Z3.38 F4800.0 E1092.448
G1 X-0.8 Y6.09 Z3.38 F4800.0 E1093.567
G1 X-1.2 Y6.58 Z3.38 F4800.0 E1093.6
G1 X-1.2 Y-15.58 Z3.38 F4800.0 E1094.77
G1 X-1.6 Y-16.07 Z3.38 F4800.0 E1094.804
G1 X-1.6 Y7.07 Z3.38 F4800.0 E1096.026
G1 X-2.0 Y7.46 Z3.38 F4800.0 E1096.055
G1 X-2.0 Y-16.45 Z3.38 F4800.0 E1097.318
G1 X-2.4 Y-16.78 Z3.38 F4800.0 E1097.346
G1 X-2.4 Y7.78 Z3.38 F4800.0 E1098.643
G1 X-2.8 Y8.11 Z3.38 F4800.0 E1098.671
G1 X-2.8 Y-2.61 Z3.38 F4800.0 E1099.237
G1 F1200.0
G1 E1098.709
G1 F4800.0
M103
G1 X-3.2 Y-1.13 Z3.38 F4200.0
G1 F1200.0
G1 E1099.237
G1 F4200.0
M101
G1 X-3.2 Y8.44 Z3.38 F4800.0 E1099.742
G1 X-3.6 Y8.77 Z3.38 F4800.0 E1099.77
G1 X-3.6 Y-0.04 Z3.38 F4800.0 E1100.235
G1 F1200.0
G1 E1100.235
G1 F4800.0
M103
G1 X-4.0 Y0.71 Z3.38 F4200.0
G1 F1200.0
G1 E1100.235
G1 F4200.0
M101
G1 X-4.0 Y9.1 Z3.38 F4800.0 E1100.678
G1 X-4.4 Y9.39 Z3.38 F4800.0 E1100.704
G1 X-4.4 Y1.46 Z3.38 F4800.0 E1101.123
G1 X-4.8 Y1.98 Z3.38 F4800.0 E1101.157
G1 X-4.8 Y9.6 Z3.38 F4800.0 E1101.56
G1 X-5.2 Y9.81 Z3.38 F4800.0 E1101.584
G1 X-5.2 Y2.46 Z3.38 F4800.0 E1101.972
G1 X-5.6 Y2.95 Z3.38 F4800.0 E1102.006
G1 X-5.6 Y10.03 Z3.38 F4800.0 E1102.38
G1 X-6.0 Y10.24 Z3.38 F4800.0 E1102.404
G1 X-6.0 Y3.36 Z3.38 F4800.0 E1102.767
G1 X-6.4 Y3.69 Z3.38 F4800.0 E1102.794
G1 X-6.4 Y10.46 Z3.38 F4800.0 E1103.152
G1 X-6.8 Y10.67 Z3.38 F4800.0 E1103.176
G1 X-6.8 Y4.02 Z3.38 F4800.0 E1103.527
G1 X-7.2 Y4.35 Z3.38 F4800.0 E1103.555
G1 X-7.2 Y10.87 Z3.38 F4800.0 E1103.899
G1 X-7.6 Y10.99 Z3.38 F4800.0 E1103.921
G1 X-7.6 Y4.63 Z3.38 F4800.0 E1104.257
G1 X-8.0 Y4.85 Z3.38 F4800.0 E1104.281
G1 X-8.0 Y11.11 Z3.38 F4800.0 E1104.612
G1 X-8.4 Y11.23 Z3.38 F4800.0 E1104.634
G1 X-8.4 Y5.06 Z3.38 F4800.0 E1104.961
G1 X-8.8 Y5.27 Z3.38 F4800.0 E1104.985
G1 X-8.8 Y11.35 Z3.38 F4800.0 E1105.306
G1 X-9.2 Y11.48 Z3.38 F4800.0 E1105.328
G1 X-9.2 Y5.49 Z3.38 F4800.0 E1105.644
G1 X-9.6 Y5.64 Z3.38 F4800.0 E1105.667
G1 X-9.6 Y11.6 Z3.38 F4800.0 E1105.982
G1 X-10.0 Y11.72 Z3.38 F4800.0 E1106.004
G1 X-10.0 Y5.76 Z3.38 F4800.0 E1106.318
G1 X-10.4 Y5.88 Z3.38 F4800.0 E1106.34
G1 X-10.4 Y11.81 Z3.38 F4800.0 E1106.654
G1 X-10.8 Y11.85 Z3.38 F4800.0 E1106.675
G1 X-10.8 Y6.0 Z3.38 F4800.0 E1106.984
G1 X-11.2 Y6.12 Z3.38 F4800.0 E1107.006
G1 X-11.2 Y11.89 Z3.38 F4800.0 E1107.311
G1 X-11.6 Y11.93 Z3.38 F4800.0 E1107.332
G1 X-11.6 Y6.2 Z3.38 F4800.0 E1107.634
G1 X-12.0 Y6.24 Z3.38 F4800.0 E1107.656
G1 X-12.0 Y11.97 Z3.38 F4800.0 E1107.958
G1 X-12.4 Y12.01 Z3.38 F4800.0 E1107.98
G1 X-12.4 Y6.28 Z3.38 F4800.0 E1108.282
G1 X-12.8 Y6.32 Z3.38 F4800.0 E1108.304
G1 X-12.8 Y12.05 Z3.38 F4800.0 E1108.606
G1 X-13.2 Y12.09 Z3.38 F4800.0 E1108.627
G1 X-13.2 Y6.36 Z3.38 F4800.0 E1108.93
G1 X-13.6 Y6.38 Z3.38 F4800.0 E1108.951
G1 X-13.6 Y12.11 Z3.38 F4800.0 E1109.254
G1 X-14.0 Y12.07 Z3.38 F4800.0 E1109.275
G1 X-14.0 Y6.34 Z3.38 F4800.0 E1109.578
G1 X-14.4 Y6.3 Z3.38 F4800.0 E1109.599
G1 X-14.4 Y12.03 Z3.38 F4800.0 E1109.902
G1 X-14.8 Y11.99 Z3.38 F4800.0 E1109.923
G1 X-14.8 Y6.26 Z3.38 F4800.0 E1110.226
G1 X-15.2 Y6.22 Z3.38 F4800.0 E1110.247
G1 X-15.2 Y11.95 Z3.38 F4800.0 E1110.55
G1 X-15.6 Y11.91 Z3.38 F4800.0 E1110.571
G1 X-15.6 Y6.18 Z3.38 F4800.0 E1110.874
G1 X-16.0 Y6.06 Z3.38 F4800.0 E1110.896
G1 X-16.0 Y11.87 Z3.38 F4800.0 E1111.202
G1 X-16.4 Y11.83 Z3.38 F4800.0 E1111.224
G1 X-16.4 Y5.94 Z3.38 F4800.0 E1111.535
G1 X-16.8 Y5.82 Z3.38 F4800.0 E1111.557
G1 X-16.8 Y11.78 Z3.38 F4800.0 E1111.871
G1 X-17.2 Y11.66 Z3.38 F4800.0 E1111.894
G1 X-17.2 Y5.7 Z3.38 F4800.0 E1112.208
G1 X-17.6 Y5.58 Z3.38 F4800.0 E1112.23
G1 X-17.6 Y11.54 Z3.38 F4800.0 E1112.545
G1 X-18.0 Y11.42 Z3.38 F4800.0 E1112.567
G1 X-18.0 Y5.38 Z3.38 F4800.0 E1112.886
G1 X-18.4 Y5.17 Z3.38 F4800.0 E1112.91
G1 X-18.4 Y11.29 Z3.38 F4800.0 E1113.234
G1 X-18.8 Y11.17 Z3.38 F4800.0 E1113.256
G1 X-18.8 Y4.95 Z3.38 F4800.0 E1113.584
G1 X-19.2 Y4.74 Z3.38 F4800.0 E1113.608
G1 X-19.2 Y11.05 Z3.38 F4800.0 E1113.942
G1 X-19.6 Y10.93 Z3.38 F4800.0 E1113.964
G1 X-19.6 Y4.51 Z3.38 F4800.0 E1114.303
G1 X-20.0 Y4.18 Z3.38 F4800.0 E1114.33
G1 X-20.0 Y10.78 Z3.38 F4800.0 E1114.679
G1 X-20.4 Y10.56 Z3.38 F4800.0 E1114.703
G1 X-20.4 Y3.85 Z3.38 F4800.0 E1115.057
G1 X-20.8 Y3.52 Z3.38 F4800.0 E1115.085
G1 X-20.8 Y10.35 Z3.38 F4800.0 E1115.445
G1 X-21.2 Y10.13 Z3.38 F4800.0 E1115.469
G1 X-21.2 Y3.19 Z3.38 F4800.0 E1115.836
G1 X-21.6 Y2.71 Z3.38 F4800.0 E1115.869
G1 X-21.6 Y9.92 Z3.38 F4800.0 E1116.25
G1 X-22.0 Y9.71 Z3.38 F4800.0 E1116.274
G1 X-22.0 Y2.22 Z3.38 F4800.0 E1116.67
G1 X-22.4 Y1.73 Z3.38 F4800.0 E1116.703
G1 X-22.4 Y9.49 Z3.38 F4800.0 E1117.113
G1 X-22.8 Y9.26 Z3.38 F4800.0 E1117.137
G1 X-22.8 Y1.08 Z3.38 F4800.0 E1117.569
G1 X-23.2 Y0.34 Z3.38 F4800.0 E1117.614
G1 X-23.2 Y8.93 Z3.38 F4800.0 E1118.068
G1 X-23.6 Y8.6 Z3.38 F4800.0 E1118.095
G1 X-23.6 Y-0.47 Z3.38 F4800.0 E1118.575
G1 X-24.0 Y-1.79 Z3.38 F4800.0 E1118.648
G1 X-24.0 Y8.28 Z3.38 F4800.0 E1119.179
G1 X-24.4 Y7.95 Z3.38 F4800.0 E1119.207
G1 X-24.4 Y-16.95 Z3.38 F4800.0 E1120.522
G1 X-24.8 Y-16.62 Z3.38 F4800.0 E1120.549
G1 X-24.8 Y7.62 Z3.38 F4800.0 E1121.83
G1 X-25.2 Y7.29 Z3.38 F4800.0 E1121.857
G1 X-25.2 Y-16.29 Z3.38 F4800.0 E1123.103
G1 X-25.6 Y-15.82 Z3.38 F4800.0 E1123.135
G1 X-25.6 Y6.82 Z3.38 F4800.0 E1124.331
G1 X-26.0 Y6.34 Z3.38 F4800.0 E1124.365
G1 X-26.0 Y-15.34 Z3.38 F4800.0 E1125.509
G1 X-26.4 Y-14.85 Z3.38 F4800.0 E1125.543
G1 X-26.4 Y5.85 Z3.38 F4800.0 E1126.636
G1 X-26.8 Y5.36 Z3.38 F4800.0 E1126.669
G1 X-26.8 Y-14.36 Z3.38 F4800.0 E1127.711
G1 X-27.2 Y-13.87 Z3.38 F4800.0 E1127.744
G1 X-27.2 Y4.87 Z3.38 F4800.0 E1128.735
G1 X-27.6 Y4.2 Z3.38 F4800.0 E1128.776
G1 X-27.6 Y-13.2 Z3.38 F4800.0 E1129.695
G1 F1200.0
G1 E1129.695
G1 F4800.0
M103
G1 X-28.0 Y-12.45 Z3.38 F4200.0
G1 F1200.0
G1 E1129.695
G1 F4200.0
M101
G1 X-28.0 Y3.45 Z3.38 F4800.0 E1130.535
G1 F1200.0
G1 E1130.535
G1 F4800.0
M103
G1 X-28.4 Y2.7 Z3.38 F4200.0
G1 F1200.0
G1 E1130.535
G1 F4200.0
M101
G1 X-28.4 Y-11.7 Z3.38 F4800.0 E1131.296
G1 F1200.0
G1 E1131.296
G1 F4800.0
M103
G1 X-28.8 Y-10.95 Z3.38 F4200.0
G1 F1200.0
G1 E1131.296
G1 F4200.0
M101
G1 X-28.8 Y1.95 Z3.38 F4800.0 E1131.978
G1 F1200.0
G1 E1131.669
G1 F4800.0
M103
G1 X-29.2 Y0.71 Z3.38 F4200.0
G1 F1200.0
G1 E1131.978
G1 F4200.0
M101
G1 X-29.2 Y-9.71 Z3.38 F4800.0 E1132.528
G1 F1200.0
G1 E1132.151
G1 F4800.0
M103
G1 X-29.6 Y-8.39 Z3.38 F4200.0
G1 F1200.0
G1 E1132.528
G1 F4200.0
M101
G1 X-29.6 Y-0.61 Z3.38 F4800.0 E1132.939
G1 F1200.0
G1 E1131.939
G1 F4800.0
M103
G1 X-30.0 Y-3.32 Z3.38 F4200.0
G1 F1200.0
G1 E1132.939
G1 F4200.0
M101
G1 X-30.0 Y-5.68 Z3.38 F4800.0 E1133.064
G1 F1200.0
G1 E1132.064
G1 F4800.0
M103
G1 X-24.0 Y-7.21 Z3.38 F4200.0
G1 F1200.0
G1 E1133.064
G1 F4200.0
M101
G1 X-24.0 Y-17.27 Z3.38 F4800.0 E1133.596
G1 X-23.6 Y-17.6 Z3.38 F4800.0 E1133.623
G1 X-23.6 Y-8.53 Z3.38 F4800.0 E1134.103
G1 F1200.0
G1 E1133.103
G1 F4800.0
M103
G1 X-19.28 Y-13.15 Z3.38 F4200.0
G1 X-15.53 Y-14.7 Z3.38 F4200.0
G1 X-11.47 Y-14.7 Z3.38 F4200.0
G1 X2.8 Y-7.71 Z3.38 F4200.0
G1 F1200.0
G1 E1134.103
G1 F4200.0
M101
G1 X2.8 Y-1.29 Z3.38 F4800.0 E1134.442
G1 X2.4 Y0.05 Z3.38 F4800.0 E1134.515
G1 X2.4 Y-9.05 Z3.38 F4800.0 E1134.996
G1 X2.0 Y-10.37 Z3.38 F4800.0 E1135.069
G1 X2.0 Y1.37 Z3.38 F4800.0 E1135.689
G1 X1.6 Y2.33 Z3.38 F4800.0 E1135.744
G1 X1.6 Y-11.33 Z3.38 F4800.0 E1136.465
G1 X1.2 Y-12.08 Z3.38 F4800.0 E1136.51
G1 X1.2 Y3.08 Z3.38 F4800.0 E1137.31
G1 X0.8 Y3.83 Z3.38 F4800.0 E1137.355
G1 X0.8 Y-12.83 Z3.38 F4800.0 E1138.235
G1 X0.4 Y-13.57 Z3.38 F4800.0 E1138.28
G1 X0.4 Y4.57 Z3.38 F4800.0 E1139.238
G1 F1200.0
G1 E1138.238
G1 F4800.0
M103
(</infill>)
(</nestedRing>)
(</rotation>)
(</layer>)
(<layer> 3.645 )
(<rotation> (-1+1.22464679915e-16j) )
(<nestedRing>)
(<boundaryPerimeter>)
(<boundaryPoint> X-30.664 Y-7.914 Z3.645 </boundaryPoint>)
(<boundaryPoint> X-29.668 Y-11.197 Z3.645 </boundaryPoint>)
(<boundaryPoint> X-28.051 Y-14.223 Z3.645 </boundaryPoint>)
(<boundaryPoint> X-25.875 Y-16.875 Z3.645 </boundaryPoint>)
(<boundaryPoint> X-23.223 Y-19.051 Z3.645 </boundaryPoint>)
(<boundaryPoint> X-20.197 Y-20.668 Z3.645 </boundaryPoint>)
(<boundaryPoint> X-16.914 Y-21.664 Z3.645 </boundaryPoint>)
(<boundaryPoint> X-13.5 Y-22.001 Z3.645 </boundaryPoint>)
(<boundaryPoint> X-10.086 Y-21.664 Z3.645 </boundaryPoint>)
(<boundaryPoint> X-6.803 Y-20.668 Z3.645 </boundaryPoint>)
(<boundaryPoint> X-3.777 Y-19.051 Z3.645 </boundaryPoint>)
(<boundaryPoint> X-1.125 Y-16.875 Z3.645 </boundaryPoint>)
(<boundaryPoint> X1.051 Y-14.223 Z3.645 </boundaryPoint>)
(<boundaryPoint> X2.668 Y-11.197 Z3.645 </boundaryPoint>)
(<boundaryPoint> X3.664 Y-7.914 Z3.645 </boundaryPoint>)
(<boundaryPoint> X4.001 Y-4.5 Z3.645 </boundaryPoint>)
(<boundaryPoint> X3.664 Y-1.086 Z3.645 </boundaryPoint>)
(<boundaryPoint> X2.668 Y2.197 Z3.645 </boundaryPoint>)
(<boundaryPoint> X1.051 Y5.223 Z3.645 </boundaryPoint>)
(<boundaryPoint> X-1.125 Y7.875 Z3.645 </boundaryPoint>)
(<boundaryPoint> X-3.777 Y10.051 Z3.645 </boundaryPoint>)
(<boundaryPoint> X-6.803 Y11.668 Z3.645 </boundaryPoint>)
(<boundaryPoint> X-10.086 Y12.664 Z3.645 </boundaryPoint>)
(<boundaryPoint> X-13.5 Y13.001 Z3.645 </boundaryPoint>)
(<boundaryPoint> X-16.914 Y12.664 Z3.645 </boundaryPoint>)
(<boundaryPoint> X-20.197 Y11.668 Z3.645 </boundaryPoint>)
(<boundaryPoint> X-23.223 Y10.051 Z3.645 </boundaryPoint>)
(<boundaryPoint> X-25.875 Y7.875 Z3.645 </boundaryPoint>)
(<boundaryPoint> X-28.051 Y5.223 Z3.645 </boundaryPoint>)
(<boundaryPoint> X-29.668 Y2.197 Z3.645 </boundaryPoint>)
(<boundaryPoint> X-30.664 Y-1.086 Z3.645 </boundaryPoint>)
(<boundaryPoint> X-31.001 Y-4.5 Z3.645 </boundaryPoint>)
(<loop> inner )
G1 X-3.3 Y-2.47 Z3.65 F4200.0
G1 X-3.3 Y-6.53 Z3.65 F4200.0
G1 X-4.85 Y-10.28 Z3.65 F4200.0
G1 X-7.72 Y-13.15 Z3.65 F4200.0
G1 X-11.47 Y-14.7 Z3.65 F4200.0
G1 X-15.53 Y-14.7 Z3.65 F4200.0
G1 X-21.01 Y-11.98 Z3.65 F4200.0
G1 F1200.0
G1 E1139.238
G1 F4200.0
M101
G1 X-22.32 Y-10.39 Z3.65 F4800.0 E1139.347
G1 X-23.3 Y-8.56 Z3.65 F4800.0 E1139.457
G1 X-23.9 Y-6.57 Z3.65 F4800.0 E1139.567
G1 X-24.11 Y-4.5 Z3.65 F4800.0 E1139.677
G1 X-23.9 Y-2.43 Z3.65 F4800.0 E1139.786
G1 X-23.3 Y-0.44 Z3.65 F4800.0 E1139.896
G1 X-22.32 Y1.39 Z3.65 F4800.0 E1140.006
G1 X-21.0 Y3.0 Z3.65 F4800.0 E1140.116
G1 X-19.39 Y4.32 Z3.65 F4800.0 E1140.226
G1 X-17.56 Y5.3 Z3.65 F4800.0 E1140.335
G1 X-15.57 Y5.9 Z3.65 F4800.0 E1140.445
G1 X-13.5 Y6.11 Z3.65 F4800.0 E1140.555
G1 X-11.43 Y5.9 Z3.65 F4800.0 E1140.665
G1 X-9.44 Y5.3 Z3.65 F4800.0 E1140.775
G1 X-7.61 Y4.32 Z3.65 F4800.0 E1140.885
G1 X-6.0 Y3.0 Z3.65 F4800.0 E1140.994
G1 X-4.68 Y1.39 Z3.65 F4800.0 E1141.104
G1 X-3.7 Y-0.44 Z3.65 F4800.0 E1141.214
G1 X-3.1 Y-2.43 Z3.65 F4800.0 E1141.324
G1 X-2.9 Y-4.5 Z3.65 F4800.0 E1141.434
G1 X-3.1 Y-6.57 Z3.65 F4800.0 E1141.543
G1 X-3.7 Y-8.56 Z3.65 F4800.0 E1141.653
G1 X-4.68 Y-10.39 Z3.65 F4800.0 E1141.763
G1 X-6.0 Y-12.0 Z3.65 F4800.0 E1141.873
G1 X-7.61 Y-13.32 Z3.65 F4800.0 E1141.983
G1 X-9.44 Y-14.3 Z3.65 F4800.0 E1142.093
G1 X-11.43 Y-14.9 Z3.65 F4800.0 E1142.202
G1 X-13.5 Y-15.11 Z3.65 F4800.0 E1142.312
G1 X-15.57 Y-14.9 Z3.65 F4800.0 E1142.422
G1 X-17.56 Y-14.3 Z3.65 F4800.0 E1142.532
G1 X-19.39 Y-13.32 Z3.65 F4800.0 E1142.642
G1 X-21.0 Y-12.0 Z3.65 F4800.0 E1142.751
G1 X-21.01 Y-11.98 Z3.65 F4800.0 E1142.753
G1 F1200.0
G1 E1141.753
G1 F4800.0
M103
(</loop>)
(<loop> outer )
G1 X-25.83 Y-15.99 Z3.65 F4200.0
G1 F1200.0
G1 E1142.753
G1 F4200.0
M101
G1 X-25.45 Y-16.45 Z3.65 F4800.0 E1142.784
G1 X-22.89 Y-18.55 Z3.65 F4800.0 E1142.959
G1 X-19.97 Y-20.11 Z3.65 F4800.0 E1143.134
G1 X-16.8 Y-21.07 Z3.65 F4800.0 E1143.309
G1 X-13.5 Y-21.4 Z3.65 F4800.0 E1143.484
G1 X-10.2 Y-21.07 Z3.65 F4800.0 E1143.659
G1 X-7.03 Y-20.11 Z3.65 F4800.0 E1143.834
G1 X-4.11 Y-18.55 Z3.65 F4800.0 E1144.009
G1 X-1.55 Y-16.45 Z3.65 F4800.0 E1144.184
G1 X0.55 Y-13.89 Z3.65 F4800.0 E1144.359
G1 X2.11 Y-10.97 Z3.65 F4800.0 E1144.534
G1 X3.07 Y-7.8 Z3.65 F4800.0 E1144.709
G1 X3.4 Y-4.5 Z3.65 F4800.0 E1144.884
G1 X3.07 Y-1.2 Z3.65 F4800.0 E1145.059
G1 X2.11 Y1.97 Z3.65 F4800.0 E1145.234
G1 X0.55 Y4.89 Z3.65 F4800.0 E1145.409
G1 X-1.55 Y7.45 Z3.65 F4800.0 E1145.584
G1 X-4.11 Y9.55 Z3.65 F4800.0 E1145.759
G1 X-7.03 Y11.11 Z3.65 F4800.0 E1145.934
G1 X-10.2 Y12.07 Z3.65 F4800.0 E1146.109
G1 X-13.5 Y12.4 Z3.65 F4800.0 E1146.284
G1 X-16.8 Y12.07 Z3.65 F4800.0 E1146.459
G1 X-19.97 Y11.11 Z3.65 F4800.0 E1146.634
G1 X-22.89 Y9.55 Z3.65 F4800.0 E1146.809
G1 X-25.45 Y7.45 Z3.65 F4800.0 E1146.984
G1 X-27.55 Y4.89 Z3.65 F4800.0 E1147.159
G1 X-29.11 Y1.97 Z3.65 F4800.0 E1147.334
G1 X-30.07 Y-1.2 Z3.65 F4800.0 E1147.509
G1 X-30.4 Y-4.5 Z3.65 F4800.0 E1147.684
G1 X-30.07 Y-7.8 Z3.65 F4800.0 E1147.859
G1 X-29.11 Y-10.97 Z3.65 F4800.0 E1148.034
G1 X-27.55 Y-13.89 Z3.65 F4800.0 E1148.209
G1 X-25.84 Y-15.97 Z3.65 F4800.0 E1148.351
G1 X-25.83 Y-15.99 Z3.65 F4800.0 E1148.352
G1 F1200.0
G1 E1148.352
G1 F4800.0
M103
(</loop>)
(<edge> outer )
;M108 R40.0
G1 X-26.14 Y-16.24 Z3.65 F4200.0
G1 F1200.0
G1 E1148.352
G1 F4200.0
M101
G1 X-25.73 Y-16.73 Z3.65 F2400.0 E1148.386
G1 X-23.11 Y-18.88 Z3.65 F2400.0 E1148.565
G1 X-20.12 Y-20.48 Z3.65 F2400.0 E1148.744
G1 X-16.88 Y-21.47 Z3.65 F2400.0 E1148.923
G1 X-13.5 Y-21.8 Z3.65 F2400.0 E1149.102
G1 X-10.13 Y-21.47 Z3.65 F2400.0 E1149.281
G1 X-6.88 Y-20.48 Z3.65 F2400.0 E1149.461
G1 X-3.89 Y-18.88 Z3.65 F2400.0 E1149.64
G1 X-1.27 Y-16.73 Z3.65 F2400.0 E1149.819
G1 X0.88 Y-14.11 Z3.65 F2400.0 E1149.998
G1 X2.48 Y-11.12 Z3.65 F2400.0 E1150.177
G1 X3.47 Y-7.88 Z3.65 F2400.0 E1150.356
G1 X3.8 Y-4.5 Z3.65 F2400.0 E1150.535
G1 X3.47 Y-1.13 Z3.65 F2400.0 E1150.715
G1 X2.48 Y2.12 Z3.65 F2400.0 E1150.894
G1 X0.88 Y5.11 Z3.65 F2400.0 E1151.073
G1 X-1.27 Y7.73 Z3.65 F2400.0 E1151.252
G1 X-3.89 Y9.88 Z3.65 F2400.0 E1151.431
G1 X-6.88 Y11.48 Z3.65 F2400.0 E1151.61
G1 X-10.13 Y12.47 Z3.65 F2400.0 E1151.789
G1 X-13.5 Y12.8 Z3.65 F2400.0 E1151.969
G1 X-16.88 Y12.47 Z3.65 F2400.0 E1152.148
G1 X-20.12 Y11.48 Z3.65 F2400.0 E1152.327
G1 X-23.11 Y9.88 Z3.65 F2400.0 E1152.506
G1 X-25.73 Y7.73 Z3.65 F2400.0 E1152.685
G1 X-27.88 Y5.11 Z3.65 F2400.0 E1152.864
G1 X-29.48 Y2.12 Z3.65 F2400.0 E1153.043
G1 X-30.47 Y-1.13 Z3.65 F2400.0 E1153.223
G1 X-30.8 Y-4.5 Z3.65 F2400.0 E1153.402
G1 X-30.47 Y-7.88 Z3.65 F2400.0 E1153.581
G1 X-29.48 Y-11.12 Z3.65 F2400.0 E1153.76
G1 X-27.88 Y-14.11 Z3.65 F2400.0 E1153.939
G1 X-26.15 Y-16.23 Z3.65 F2400.0 E1154.084
G1 X-26.14 Y-16.24 Z3.65 F2400.0 E1154.085
G1 F1200.0
G1 E1153.085
G1 F2400.0
M103
(</edge>)
(</boundaryPerimeter>)
(<nestedRing>)
(<boundaryPerimeter>)
(<boundaryPoint> X-22.741 Y-8.328 Z3.645 </boundaryPoint>)
(<boundaryPoint> X-23.31 Y-6.451 Z3.645 </boundaryPoint>)
(<boundaryPoint> X-23.502 Y-4.5 Z3.645 </boundaryPoint>)
(<boundaryPoint> X-23.31 Y-2.549 Z3.645 </boundaryPoint>)
(<boundaryPoint> X-22.741 Y-0.672 Z3.645 </boundaryPoint>)
(<boundaryPoint> X-21.816 Y1.057 Z3.645 </boundaryPoint>)
(<boundaryPoint> X-20.572 Y2.572 Z3.645 </boundaryPoint>)
(<boundaryPoint> X-19.057 Y3.816 Z3.645 </boundaryPoint>)
(<boundaryPoint> X-17.328 Y4.741 Z3.645 </boundaryPoint>)
(<boundaryPoint> X-15.451 Y5.31 Z3.645 </boundaryPoint>)
(<boundaryPoint> X-13.5 Y5.502 Z3.645 </boundaryPoint>)
(<boundaryPoint> X-11.549 Y5.31 Z3.645 </boundaryPoint>)
(<boundaryPoint> X-9.672 Y4.741 Z3.645 </boundaryPoint>)
(<boundaryPoint> X-7.943 Y3.816 Z3.645 </boundaryPoint>)
(<boundaryPoint> X-6.428 Y2.572 Z3.645 </boundaryPoint>)
(<boundaryPoint> X-5.184 Y1.057 Z3.645 </boundaryPoint>)
(<boundaryPoint> X-4.259 Y-0.672 Z3.645 </boundaryPoint>)
(<boundaryPoint> X-3.69 Y-2.549 Z3.645 </boundaryPoint>)
(<boundaryPoint> X-3.498 Y-4.5 Z3.645 </boundaryPoint>)
(<boundaryPoint> X-3.69 Y-6.451 Z3.645 </boundaryPoint>)
(<boundaryPoint> X-4.259 Y-8.328 Z3.645 </boundaryPoint>)
(<boundaryPoint> X-5.184 Y-10.057 Z3.645 </boundaryPoint>)
(<boundaryPoint> X-6.428 Y-11.572 Z3.645 </boundaryPoint>)
(<boundaryPoint> X-7.943 Y-12.816 Z3.645 </boundaryPoint>)
(<boundaryPoint> X-9.672 Y-13.741 Z3.645 </boundaryPoint>)
(<boundaryPoint> X-11.549 Y-14.31 Z3.645 </boundaryPoint>)
(<boundaryPoint> X-13.5 Y-14.502 Z3.645 </boundaryPoint>)
(<boundaryPoint> X-15.451 Y-14.31 Z3.645 </boundaryPoint>)
(<boundaryPoint> X-17.328 Y-13.741 Z3.645 </boundaryPoint>)
(<boundaryPoint> X-19.057 Y-12.816 Z3.645 </boundaryPoint>)
(<boundaryPoint> X-20.572 Y-11.572 Z3.645 </boundaryPoint>)
(<boundaryPoint> X-21.816 Y-10.057 Z3.645 </boundaryPoint>)
(<edge> inner )
G1 X-20.73 Y-11.7 Z3.65 F4200.0
G1 F1200.0
G1 E1154.085
G1 F4200.0
M101
G1 X-21.98 Y-10.17 Z3.65 F2400.0 E1154.189
G1 X-22.93 Y-8.4 Z3.65 F2400.0 E1154.295
G1 X-23.51 Y-6.49 Z3.65 F2400.0 E1154.401
G1 X-23.7 Y-4.5 Z3.65 F2400.0 E1154.506
G1 X-23.51 Y-2.51 Z3.65 F2400.0 E1154.612
G1 X-22.93 Y-0.6 Z3.65 F2400.0 E1154.718
G1 X-21.98 Y1.17 Z3.65 F2400.0 E1154.823
G1 X-20.71 Y2.71 Z3.65 F2400.0 E1154.929
G1 X-19.17 Y3.98 Z3.65 F2400.0 E1155.034
G1 X-17.41 Y4.93 Z3.65 F2400.0 E1155.14
G1 X-15.49 Y5.51 Z3.65 F2400.0 E1155.246
G1 X-13.5 Y5.7 Z3.65 F2400.0 E1155.351
G1 X-11.51 Y5.51 Z3.65 F2400.0 E1155.457
G1 X-9.6 Y4.93 Z3.65 F2400.0 E1155.563
G1 X-7.83 Y3.98 Z3.65 F2400.0 E1155.668
G1 X-6.29 Y2.71 Z3.65 F2400.0 E1155.774
G1 X-5.02 Y1.17 Z3.65 F2400.0 E1155.88
G1 X-4.07 Y-0.6 Z3.65 F2400.0 E1155.985
G1 X-3.49 Y-2.51 Z3.65 F2400.0 E1156.091
G1 X-3.3 Y-4.5 Z3.65 F2400.0 E1156.197
G1 X-3.49 Y-6.49 Z3.65 F2400.0 E1156.302
G1 X-4.07 Y-8.4 Z3.65 F2400.0 E1156.408
G1 X-5.02 Y-10.17 Z3.65 F2400.0 E1156.514
G1 X-6.29 Y-11.71 Z3.65 F2400.0 E1156.619
G1 X-7.83 Y-12.98 Z3.65 F2400.0 E1156.725
G1 X-9.6 Y-13.93 Z3.65 F2400.0 E1156.831
G1 X-11.51 Y-14.51 Z3.65 F2400.0 E1156.936
G1 X-13.5 Y-14.7 Z3.65 F2400.0 E1157.042
G1 X-15.49 Y-14.51 Z3.65 F2400.0 E1157.148
G1 X-17.41 Y-13.93 Z3.65 F2400.0 E1157.253
G1 X-19.17 Y-12.98 Z3.65 F2400.0 E1157.359
G1 X-20.71 Y-11.71 Z3.65 F2400.0 E1157.465
G1 X-20.73 Y-11.7 Z3.65 F2400.0 E1157.466
G1 F1200.0
G1 E1156.466
G1 F2400.0
M103
(</edge>)
(</boundaryPerimeter>)
(</nestedRing>)
(<infill>)
(<infillBoundary>)
(<infillPoint> X-30.073 Y-7.796 Z3.645 </infillPoint>)
(<infillPoint> X-29.111 Y-10.966 Z3.645 </infillPoint>)
(<infillPoint> X-27.55 Y-13.888 Z3.645 </infillPoint>)
(<infillPoint> X-25.449 Y-16.449 Z3.645 </infillPoint>)
(<infillPoint> X-22.888 Y-18.55 Z3.645 </infillPoint>)
(<infillPoint> X-19.966 Y-20.111 Z3.645 </infillPoint>)
(<infillPoint> X-16.796 Y-21.073 Z3.645 </infillPoint>)
(<infillPoint> X-13.5 Y-21.398 Z3.645 </infillPoint>)
(<infillPoint> X-10.204 Y-21.073 Z3.645 </infillPoint>)
(<infillPoint> X-7.034 Y-20.111 Z3.645 </infillPoint>)
(<infillPoint> X-4.112 Y-18.55 Z3.645 </infillPoint>)
(<infillPoint> X-1.551 Y-16.449 Z3.645 </infillPoint>)
(<infillPoint> X0.55 Y-13.888 Z3.645 </infillPoint>)
(<infillPoint> X2.111 Y-10.966 Z3.645 </infillPoint>)
(<infillPoint> X3.073 Y-7.796 Z3.645 </infillPoint>)
(<infillPoint> X3.398 Y-4.5 Z3.645 </infillPoint>)
(<infillPoint> X3.073 Y-1.204 Z3.645 </infillPoint>)
(<infillPoint> X2.111 Y1.966 Z3.645 </infillPoint>)
(<infillPoint> X0.55 Y4.888 Z3.645 </infillPoint>)
(<infillPoint> X-1.551 Y7.449 Z3.645 </infillPoint>)
(<infillPoint> X-4.112 Y9.55 Z3.645 </infillPoint>)
(<infillPoint> X-7.034 Y11.111 Z3.645 </infillPoint>)
(<infillPoint> X-10.204 Y12.073 Z3.645 </infillPoint>)
(<infillPoint> X-13.5 Y12.398 Z3.645 </infillPoint>)
(<infillPoint> X-16.796 Y12.073 Z3.645 </infillPoint>)
(<infillPoint> X-19.966 Y11.111 Z3.645 </infillPoint>)
(<infillPoint> X-22.888 Y9.55 Z3.645 </infillPoint>)
(<infillPoint> X-25.449 Y7.449 Z3.645 </infillPoint>)
(<infillPoint> X-27.55 Y4.888 Z3.645 </infillPoint>)
(<infillPoint> X-29.111 Y1.966 Z3.645 </infillPoint>)
(<infillPoint> X-30.073 Y-1.204 Z3.645 </infillPoint>)
(<infillPoint> X-30.398 Y-4.5 Z3.645 </infillPoint>)
(</infillBoundary>)
(<infillBoundary>)
(<infillPoint> X-23.298 Y-8.559 Z3.645 </infillPoint>)
(<infillPoint> X-23.901 Y-6.569 Z3.645 </infillPoint>)
(<infillPoint> X-24.105 Y-4.5 Z3.645 </infillPoint>)
(<infillPoint> X-23.901 Y-2.431 Z3.645 </infillPoint>)
(<infillPoint> X-23.298 Y-0.441 Z3.645 </infillPoint>)
(<infillPoint> X-22.317 Y1.392 Z3.645 </infillPoint>)
(<infillPoint> X-20.998 Y2.998 Z3.645 </infillPoint>)
(<infillPoint> X-19.392 Y4.317 Z3.645 </infillPoint>)
(<infillPoint> X-17.559 Y5.298 Z3.645 </infillPoint>)
(<infillPoint> X-15.569 Y5.901 Z3.645 </infillPoint>)
(<infillPoint> X-13.5 Y6.105 Z3.645 </infillPoint>)
(<infillPoint> X-11.431 Y5.901 Z3.645 </infillPoint>)
(<infillPoint> X-9.441 Y5.298 Z3.645 </infillPoint>)
(<infillPoint> X-7.608 Y4.317 Z3.645 </infillPoint>)
(<infillPoint> X-6.002 Y2.998 Z3.645 </infillPoint>)
(<infillPoint> X-4.683 Y1.392 Z3.645 </infillPoint>)
(<infillPoint> X-3.702 Y-0.441 Z3.645 </infillPoint>)
(<infillPoint> X-3.099 Y-2.431 Z3.645 </infillPoint>)
(<infillPoint> X-2.895 Y-4.5 Z3.645 </infillPoint>)
(<infillPoint> X-3.099 Y-6.569 Z3.645 </infillPoint>)
(<infillPoint> X-3.702 Y-8.559 Z3.645 </infillPoint>)
(<infillPoint> X-4.683 Y-10.392 Z3.645 </infillPoint>)
(<infillPoint> X-6.002 Y-11.998 Z3.645 </infillPoint>)
(<infillPoint> X-7.608 Y-13.317 Z3.645 </infillPoint>)
(<infillPoint> X-9.441 Y-14.298 Z3.645 </infillPoint>)
(<infillPoint> X-11.431 Y-14.901 Z3.645 </infillPoint>)
(<infillPoint> X-13.5 Y-15.105 Z3.645 </infillPoint>)
(<infillPoint> X-15.569 Y-14.901 Z3.645 </infillPoint>)
(<infillPoint> X-17.559 Y-14.298 Z3.645 </infillPoint>)
(<infillPoint> X-19.392 Y-13.317 Z3.645 </infillPoint>)
(<infillPoint> X-20.998 Y-11.998 Z3.645 </infillPoint>)
(<infillPoint> X-22.317 Y-10.392 Z3.645 </infillPoint>)
(</infillBoundary>)
;M108 R80.0
G1 X-19.46 Y-13.6 Z3.65 F4200.0
G1 F1200.0
G1 E1157.466
G1 F4200.0
M101
G1 X-27.39 Y-13.6 Z3.65 F4800.0 E1157.885
G1 X-27.6 Y-13.2 Z3.65 F4800.0 E1157.909
G1 X-19.98 Y-13.2 Z3.65 F4800.0 E1158.311
G1 X-20.46 Y-12.8 Z3.65 F4800.0 E1158.345
G1 X-27.81 Y-12.8 Z3.65 F4800.0 E1158.733
G1 X-28.03 Y-12.4 Z3.65 F4800.0 E1158.757
G1 X-20.95 Y-12.4 Z3.65 F4800.0 E1159.131
G1 X-21.36 Y-12.0 Z3.65 F4800.0 E1159.161
G1 X-28.24 Y-12.0 Z3.65 F4800.0 E1159.524
G1 X-28.46 Y-11.6 Z3.65 F4800.0 E1159.548
G1 X-21.69 Y-11.6 Z3.65 F4800.0 E1159.906
G1 X-22.02 Y-11.2 Z3.65 F4800.0 E1159.933
G1 X-28.67 Y-11.2 Z3.65 F4800.0 E1160.285
G1 X-28.87 Y-10.8 Z3.65 F4800.0 E1160.308
G1 X-22.35 Y-10.8 Z3.65 F4800.0 E1160.653
G1 X-22.63 Y-10.4 Z3.65 F4800.0 E1160.679
G1 X-28.99 Y-10.4 Z3.65 F4800.0 E1161.015
G1 X-29.11 Y-10.0 Z3.65 F4800.0 E1161.037
G1 X-22.85 Y-10.0 Z3.65 F4800.0 E1161.368
G1 X-23.06 Y-9.6 Z3.65 F4800.0 E1161.392
G1 X-29.23 Y-9.6 Z3.65 F4800.0 E1161.718
G1 X-29.35 Y-9.2 Z3.65 F4800.0 E1161.74
G1 X-23.27 Y-9.2 Z3.65 F4800.0 E1162.061
G1 X-23.49 Y-8.8 Z3.65 F4800.0 E1162.085
G1 X-29.48 Y-8.8 Z3.65 F4800.0 E1162.402
G1 X-29.6 Y-8.4 Z3.65 F4800.0 E1162.424
G1 X-23.64 Y-8.4 Z3.65 F4800.0 E1162.738
G1 X-23.76 Y-8.0 Z3.65 F4800.0 E1162.761
G1 X-29.72 Y-8.0 Z3.65 F4800.0 E1163.075
G1 X-29.81 Y-7.6 Z3.65 F4800.0 E1163.097
G1 X-23.88 Y-7.6 Z3.65 F4800.0 E1163.41
G1 X-24.0 Y-7.2 Z3.65 F4800.0 E1163.432
G1 X-29.85 Y-7.2 Z3.65 F4800.0 E1163.741
G1 X-29.89 Y-6.8 Z3.65 F4800.0 E1163.762
G1 X-24.12 Y-6.8 Z3.65 F4800.0 E1164.067
G1 X-24.2 Y-6.4 Z3.65 F4800.0 E1164.089
G1 X-29.93 Y-6.4 Z3.65 F4800.0 E1164.391
G1 X-29.97 Y-6.0 Z3.65 F4800.0 E1164.412
G1 X-24.24 Y-6.0 Z3.65 F4800.0 E1164.715
G1 X-24.28 Y-5.6 Z3.65 F4800.0 E1164.736
G1 X-30.01 Y-5.6 Z3.65 F4800.0 E1165.039
G1 X-30.05 Y-5.2 Z3.65 F4800.0 E1165.06
G1 X-24.32 Y-5.2 Z3.65 F4800.0 E1165.363
G1 X-24.36 Y-4.8 Z3.65 F4800.0 E1165.384
G1 X-30.09 Y-4.8 Z3.65 F4800.0 E1165.687
G1 X-30.11 Y-4.4 Z3.65 F4800.0 E1165.708
G1 X-24.38 Y-4.4 Z3.65 F4800.0 E1166.011
G1 X-24.34 Y-4.0 Z3.65 F4800.0 E1166.032
G1 X-30.07 Y-4.0 Z3.65 F4800.0 E1166.335
G1 X-30.03 Y-3.6 Z3.65 F4800.0 E1166.356
G1 X-24.3 Y-3.6 Z3.65 F4800.0 E1166.659
G1 X-24.26 Y-3.2 Z3.65 F4800.0 E1166.68
G1 X-29.99 Y-3.2 Z3.65 F4800.0 E1166.983
G1 X-29.95 Y-2.8 Z3.65 F4800.0 E1167.004
G1 X-24.22 Y-2.8 Z3.65 F4800.0 E1167.307
G1 X-24.18 Y-2.4 Z3.65 F4800.0 E1167.328
G1 X-29.91 Y-2.4 Z3.65 F4800.0 E1167.63
G1 X-29.87 Y-2.0 Z3.65 F4800.0 E1167.652
G1 X-24.06 Y-2.0 Z3.65 F4800.0 E1167.958
G1 X-23.94 Y-1.6 Z3.65 F4800.0 E1167.98
G1 X-29.83 Y-1.6 Z3.65 F4800.0 E1168.292
G1 X-29.78 Y-1.2 Z3.65 F4800.0 E1168.313
G1 X-23.82 Y-1.2 Z3.65 F4800.0 E1168.628
G1 X-23.7 Y-0.8 Z3.65 F4800.0 E1168.65
G1 X-29.66 Y-0.8 Z3.65 F4800.0 E1168.964
G1 X-29.54 Y-0.4 Z3.65 F4800.0 E1168.987
G1 X-23.58 Y-0.4 Z3.65 F4800.0 E1169.301
G1 X-23.38 Y0.0 Z3.65 F4800.0 E1169.325
G1 X-29.42 Y0.0 Z3.65 F4800.0 E1169.644
G1 X-29.29 Y0.4 Z3.65 F4800.0 E1169.666
G1 X-23.17 Y0.4 Z3.65 F4800.0 E1169.989
G1 X-22.95 Y0.8 Z3.65 F4800.0 E1170.013
G1 X-29.17 Y0.8 Z3.65 F4800.0 E1170.342
G1 X-29.05 Y1.2 Z3.65 F4800.0 E1170.364
G1 X-22.74 Y1.2 Z3.65 F4800.0 E1170.697
G1 X-22.51 Y1.6 Z3.65 F4800.0 E1170.722
G1 X-28.93 Y1.6 Z3.65 F4800.0 E1171.061
G1 X-28.78 Y2.0 Z3.65 F4800.0 E1171.084
G1 X-22.18 Y2.0 Z3.65 F4800.0 E1171.432
G1 X-21.85 Y2.4 Z3.65 F4800.0 E1171.459
G1 X-28.56 Y2.4 Z3.65 F4800.0 E1171.814
G1 X-28.35 Y2.8 Z3.65 F4800.0 E1171.838
G1 X-21.52 Y2.8 Z3.65 F4800.0 E1172.198
G1 X-21.19 Y3.2 Z3.65 F4800.0 E1172.226
G1 X-28.13 Y3.2 Z3.65 F4800.0 E1172.592
G1 X-27.92 Y3.6 Z3.65 F4800.0 E1172.616
G1 X-20.71 Y3.6 Z3.65 F4800.0 E1172.997
G1 X-20.22 Y4.0 Z3.65 F4800.0 E1173.031
G1 X-27.71 Y4.0 Z3.65 F4800.0 E1173.426
G1 X-27.49 Y4.4 Z3.65 F4800.0 E1173.45
G1 X-19.73 Y4.4 Z3.65 F4800.0 E1173.86
G1 X-19.08 Y4.8 Z3.65 F4800.0 E1173.9
G1 X-27.26 Y4.8 Z3.65 F4800.0 E1174.332
G1 X-26.93 Y5.2 Z3.65 F4800.0 E1174.36
G1 X-18.34 Y5.2 Z3.65 F4800.0 E1174.814
G1 X-17.53 Y5.6 Z3.65 F4800.0 E1174.861
G1 X-26.6 Y5.6 Z3.65 F4800.0 E1175.341
G1 X-26.28 Y6.0 Z3.65 F4800.0 E1175.368
G1 X-16.21 Y6.0 Z3.65 F4800.0 E1175.9
G1 F1200.0
G1 E1174.9
G1 F4800.0
M103
G1 X-10.79 Y6.0 Z3.65 F4200.0
G1 F1200.0
G1 E1175.9
G1 F4200.0
M101
G1 X-0.73 Y6.0 Z3.65 F4800.0 E1176.432
G1 X-0.4 Y5.6 Z3.65 F4800.0 E1176.459
G1 X-9.47 Y5.6 Z3.65 F4800.0 E1176.938
G1 F1200.0
G1 E1175.938
G1 F4800.0
M103
G1 X-6.15 Y2.85 Z3.65 F4200.0
G1 X-3.89 Y-0.52 Z3.65 F4200.0
G1 X-3.1 Y-4.5 Z3.65 F4200.0
G1 X-3.89 Y-8.48 Z3.65 F4200.0
G1 X-6.15 Y-11.85 Z3.65 F4200.0
G1 X-11.61 Y-15.2 Z3.65 F4200.0
G1 F1200.0
G1 E1176.938
G1 F4200.0
M101
G1 X-0.89 Y-15.2 Z3.65 F4800.0 E1177.505
G1 X-0.56 Y-14.8 Z3.65 F4800.0 E1177.532
G1 X-10.13 Y-14.8 Z3.65 F4800.0 E1178.037
G1 X-9.04 Y-14.4 Z3.65 F4800.0 E1178.099
G1 X-0.23 Y-14.4 Z3.65 F4800.0 E1178.564
G1 X0.1 Y-14.0 Z3.65 F4800.0 E1178.591
G1 X-8.29 Y-14.0 Z3.65 F4800.0 E1179.034
G1 X-7.54 Y-13.6 Z3.65 F4800.0 E1179.079
G1 X0.39 Y-13.6 Z3.65 F4800.0 E1179.498
G1 X0.6 Y-13.2 Z3.65 F4800.0 E1179.522
G1 X-7.02 Y-13.2 Z3.65 F4800.0 E1179.925
G1 X-6.54 Y-12.8 Z3.65 F4800.0 E1179.958
G1 X0.81 Y-12.8 Z3.65 F4800.0 E1180.346
G1 X1.03 Y-12.4 Z3.65 F4800.0 E1180.37
G1 X-6.05 Y-12.4 Z3.65 F4800.0 E1180.744
G1 X-5.64 Y-12.0 Z3.65 F4800.0 E1180.774
G1 X1.24 Y-12.0 Z3.65 F4800.0 E1181.138
G1 X1.46 Y-11.6 Z3.65 F4800.0 E1181.162
G1 X-5.31 Y-11.6 Z3.65 F4800.0 E1181.519
G1 X-4.98 Y-11.2 Z3.65 F4800.0 E1181.547
G1 X1.67 Y-11.2 Z3.65 F4800.0 E1181.898
G1 X1.87 Y-10.8 Z3.65 F4800.0 E1181.922
G1 X-4.66 Y-10.8 Z3.65 F4800.0 E1182.266
G1 X-4.37 Y-10.4 Z3.65 F4800.0 E1182.292
G1 X1.99 Y-10.4 Z3.65 F4800.0 E1182.628
G1 X2.11 Y-10.0 Z3.65 F4800.0 E1182.65
G1 X-4.16 Y-10.0 Z3.65 F4800.0 E1182.981
G1 X-3.94 Y-9.6 Z3.65 F4800.0 E1183.005
G1 X2.23 Y-9.6 Z3.65 F4800.0 E1183.332
G1 X2.35 Y-9.2 Z3.65 F4800.0 E1183.354
G1 X-3.73 Y-9.2 Z3.65 F4800.0 E1183.675
G1 X-3.51 Y-8.8 Z3.65 F4800.0 E1183.699
G1 X2.48 Y-8.8 Z3.65 F4800.0 E1184.015
G1 X2.6 Y-8.4 Z3.65 F4800.0 E1184.037
G1 X-3.36 Y-8.4 Z3.65 F4800.0 E1184.352
G1 X-3.24 Y-8.0 Z3.65 F4800.0 E1184.374
G1 X2.72 Y-8.0 Z3.65 F4800.0 E1184.689
G1 X2.81 Y-7.6 Z3.65 F4800.0 E1184.711
G1 X-3.12 Y-7.6 Z3.65 F4800.0 E1185.024
G1 X-3.0 Y-7.2 Z3.65 F4800.0 E1185.046
G1 X2.85 Y-7.2 Z3.65 F4800.0 E1185.355
G1 X2.89 Y-6.8 Z3.65 F4800.0 E1185.376
G1 X-2.88 Y-6.8 Z3.65 F4800.0 E1185.681
G1 X-2.8 Y-6.4 Z3.65 F4800.0 E1185.702
G1 X2.93 Y-6.4 Z3.65 F4800.0 E1186.005
G1 X2.97 Y-6.0 Z3.65 F4800.0 E1186.026
G1 X-2.76 Y-6.0 Z3.65 F4800.0 E1186.329
G1 X-2.72 Y-5.6 Z3.65 F4800.0 E1186.35
G1 X3.01 Y-5.6 Z3.65 F4800.0 E1186.653
G1 X3.05 Y-5.2 Z3.65 F4800.0 E1186.674
G1 X-2.68 Y-5.2 Z3.65 F4800.0 E1186.977
G1 X-2.64 Y-4.8 Z3.65 F4800.0 E1186.998
G1 X3.09 Y-4.8 Z3.65 F4800.0 E1187.301
G1 X3.11 Y-4.4 Z3.65 F4800.0 E1187.322
G1 X-2.62 Y-4.4 Z3.65 F4800.0 E1187.624
G1 X-2.66 Y-4.0 Z3.65 F4800.0 E1187.646
G1 X3.07 Y-4.0 Z3.65 F4800.0 E1187.948
G1 X3.03 Y-3.6 Z3.65 F4800.0 E1187.97
G1 X-2.7 Y-3.6 Z3.65 F4800.0 E1188.272
G1 X-2.74 Y-3.2 Z3.65 F4800.0 E1188.293
G1 X2.99 Y-3.2 Z3.65 F4800.0 E1188.596
G1 X2.95 Y-2.8 Z3.65 F4800.0 E1188.617
G1 X-2.78 Y-2.8 Z3.65 F4800.0 E1188.92
G1 X-2.82 Y-2.4 Z3.65 F4800.0 E1188.941
G1 X2.91 Y-2.4 Z3.65 F4800.0 E1189.244
G1 X2.87 Y-2.0 Z3.65 F4800.0 E1189.265
G1 X-2.94 Y-2.0 Z3.65 F4800.0 E1189.572
G1 X-3.06 Y-1.6 Z3.65 F4800.0 E1189.594
G1 X2.83 Y-1.6 Z3.65 F4800.0 E1189.905
G1 X2.78 Y-1.2 Z3.65 F4800.0 E1189.926
G1 X-3.18 Y-1.2 Z3.65 F4800.0 E1190.241
G1 X-3.3 Y-0.8 Z3.65 F4800.0 E1190.263
G1 X2.66 Y-0.8 Z3.65 F4800.0 E1190.578
G1 X2.54 Y-0.4 Z3.65 F4800.0 E1190.6
G1 X-3.42 Y-0.4 Z3.65 F4800.0 E1190.915
G1 X-3.62 Y0.0 Z3.65 F4800.0 E1190.938
G1 X2.42 Y-0.0 Z3.65 F4800.0 E1191.257
G1 X2.29 Y0.4 Z3.65 F4800.0 E1191.279
G1 X-3.83 Y0.4 Z3.65 F4800.0 E1191.603
G1 X-4.05 Y0.8 Z3.65 F4800.0 E1191.627
G1 X2.17 Y0.8 Z3.65 F4800.0 E1191.955
G1 X2.05 Y1.2 Z3.65 F4800.0 E1191.978
G1 X-4.26 Y1.2 Z3.65 F4800.0 E1192.311
G1 X-4.49 Y1.6 Z3.65 F4800.0 E1192.335
G1 X1.93 Y1.6 Z3.65 F4800.0 E1192.675
G1 X1.78 Y2.0 Z3.65 F4800.0 E1192.697
G1 X-4.82 Y2.0 Z3.65 F4800.0 E1193.046
G1 X-5.15 Y2.4 Z3.65 F4800.0 E1193.073
G1 X1.56 Y2.4 Z3.65 F4800.0 E1193.427
G1 X1.35 Y2.8 Z3.65 F4800.0 E1193.451
G1 X-5.48 Y2.8 Z3.65 F4800.0 E1193.812
G1 X-5.81 Y3.2 Z3.65 F4800.0 E1193.839
G1 X1.13 Y3.2 Z3.65 F4800.0 E1194.206
G1 X0.92 Y3.6 Z3.65 F4800.0 E1194.23
G1 X-6.29 Y3.6 Z3.65 F4800.0 E1194.611
G1 X-6.78 Y4.0 Z3.65 F4800.0 E1194.644
G1 X0.71 Y4.0 Z3.65 F4800.0 E1195.04
G1 X0.49 Y4.4 Z3.65 F4800.0 E1195.064
G1 X-7.27 Y4.4 Z3.65 F4800.0 E1195.474
G1 X-7.92 Y4.8 Z3.65 F4800.0 E1195.514
G1 X0.26 Y4.8 Z3.65 F4800.0 E1195.946
G1 X-0.07 Y5.2 Z3.65 F4800.0 E1195.973
G1 X-8.66 Y5.2 Z3.65 F4800.0 E1196.427
G1 F1200.0
G1 E1195.427
G1 F4800.0
M103
G1 X-6.3 Y10.4 Z3.65 F4200.0
G1 F1200.0
G1 E1196.427
G1 F4200.0
M101
G1 X-20.7 Y10.4 Z3.65 F4800.0 E1197.188
G1 F1200.0
G1 E1197.188
G1 F4800.0
M103
G1 X-19.95 Y10.8 Z3.65 F4200.0
G1 F1200.0
G1 E1197.188
G1 F4200.0
M101
G1 X-7.05 Y10.8 Z3.65 F4800.0 E1197.87
G1 F1200.0
G1 E1197.561
G1 F4800.0
M103
G1 X-8.29 Y11.2 Z3.65 F4200.0
G1 F1200.0
G1 E1197.87
G1 F4200.0
M101
G1 X-18.71 Y11.2 Z3.65 F4800.0 E1198.42
G1 F1200.0
G1 E1198.043
G1 F4800.0
M103
G1 X-17.39 Y11.6 Z3.65 F4200.0
G1 F1200.0
G1 E1198.42
G1 F4200.0
M101
G1 X-9.61 Y11.6 Z3.65 F4800.0 E1198.831
G1 F1200.0
G1 E1197.831
G1 F4800.0
M103
G1 X-12.32 Y12.0 Z3.65 F4200.0
G1 F1200.0
G1 E1198.831
G1 F4200.0
M101
G1 X-14.68 Y12.0 Z3.65 F4800.0 E1198.956
G1 F1200.0
G1 E1197.956
G1 F4800.0
M103
G1 X-21.45 Y10.0 Z3.65 F4200.0
G1 F1200.0
G1 E1198.956
G1 F4200.0
M101
G1 X-5.55 Y10.0 Z3.65 F4800.0 E1199.796
G1 F1200.0
G1 E1198.796
G1 F4800.0
M103
G1 X-1.05 Y6.4 Z3.65 F4200.0
G1 F1200.0
G1 E1199.796
G1 F4200.0
M101
G1 X-25.95 Y6.4 Z3.65 F4800.0 E1201.111
G1 X-25.62 Y6.8 Z3.65 F4800.0 E1201.139
G1 X-1.38 Y6.8 Z3.65 F4800.0 E1202.419
G1 X-1.71 Y7.2 Z3.65 F4800.0 E1202.446
G1 X-25.29 Y7.2 Z3.65 F4800.0 E1203.692
G1 X-24.82 Y7.6 Z3.65 F4800.0 E1203.725
G1 X-2.18 Y7.6 Z3.65 F4800.0 E1204.921
G1 X-2.67 Y8.0 Z3.65 F4800.0 E1204.954
G1 X-24.34 Y8.0 Z3.65 F4800.0 E1206.099
G1 X-23.85 Y8.4 Z3.65 F4800.0 E1206.132
G1 X-3.15 Y8.4 Z3.65 F4800.0 E1207.225
G1 X-3.64 Y8.8 Z3.65 F4800.0 E1207.259
G1 X-23.36 Y8.8 Z3.65 F4800.0 E1208.3
G1 X-22.87 Y9.2 Z3.65 F4800.0 E1208.334
G1 X-4.13 Y9.2 Z3.65 F4800.0 E1209.324
G1 X-4.8 Y9.6 Z3.65 F4800.0 E1209.365
G1 X-22.2 Y9.6 Z3.65 F4800.0 E1210.284
G1 F1200.0
G1 E1209.284
G1 F4800.0
M103
G1 X-23.7 Y-2.47 Z3.65 F4200.0
G1 X-23.7 Y-6.53 Z3.65 F4200.0
G1 X-22.15 Y-10.28 Z3.65 F4200.0
G1 X-17.96 Y-14.4 Z3.65 F4200.0
G1 F1200.0
G1 E1210.284
G1 F4200.0
M101
G1 X-26.77 Y-14.4 Z3.65 F4800.0 E1210.75
G1 X-27.1 Y-14.0 Z3.65 F4800.0 E1210.777
G1 X-18.71 Y-14.0 Z3.65 F4800.0 E1211.22
G1 F1200.0
G1 E1210.22
G1 F4800.0
M103
G1 X-15.39 Y-15.2 Z3.65 F4200.0
G1 F1200.0
G1 E1211.22
G1 F4200.0
M101
G1 X-26.11 Y-15.2 Z3.65 F4800.0 E1211.786
G1 X-26.44 Y-14.8 Z3.65 F4800.0 E1211.814
G1 X-16.87 Y-14.8 Z3.65 F4800.0 E1212.319
G1 F1200.0
G1 E1211.319
G1 F4800.0
M103
G1 X-18.05 Y-20.4 Z3.65 F4200.0
G1 F1200.0
G1 E1212.319
G1 F4200.0
M101
G1 X-8.95 Y-20.4 Z3.65 F4800.0 E1212.8
G1 F1200.0
G1 E1212.421
G1 F4800.0
M103
G1 X-7.63 Y-20.0 Z3.65 F4200.0
G1 F1200.0
G1 E1212.8
G1 F4200.0
M101
G1 X-19.37 Y-20.0 Z3.65 F4800.0 E1213.42
G1 F1200.0
G1 E1213.38
G1 F4800.0
M103
G1 X-20.33 Y-19.6 Z3.65 F4200.0
G1 F1200.0
G1 E1213.42
G1 F4200.0
M101
G1 X-6.67 Y-19.6 Z3.65 F4800.0 E1214.141
G1 F1200.0
G1 E1214.141
G1 F4800.0
M103
G1 X-5.92 Y-19.2 Z3.65 F4200.0
G1 F1200.0
G1 E1214.141
G1 F4200.0
M101
G1 X-21.08 Y-19.2 Z3.65 F4800.0 E1214.942
G1 F1200.0
G1 E1214.942
G1 F4800.0
M103
G1 X-21.83 Y-18.8 Z3.65 F4200.0
G1 F1200.0
G1 E1214.942
G1 F4200.0
M101
G1 X-5.17 Y-18.8 Z3.65 F4800.0 E1215.821
G1 F1200.0
G1 E1214.821
G1 F4800.0
M103
G1 X-10.29 Y-20.8 Z3.65 F4200.0
G1 F1200.0
G1 E1215.821
G1 F4200.0
M101
G1 X-16.71 Y-20.8 Z3.65 F4800.0 E1216.16
G1 F1200.0
G1 E1215.16
G1 F4800.0
M103
G1 X-25.78 Y-15.6 Z3.65 F4200.0
G1 F1200.0
G1 E1216.16
G1 F4200.0
M101
G1 X-1.22 Y-15.6 Z3.65 F4800.0 E1217.458
G1 X-1.55 Y-16.0 Z3.65 F4800.0 E1217.485
G1 X-25.46 Y-16.0 Z3.65 F4800.0 E1218.748
G1 X-25.07 Y-16.4 Z3.65 F4800.0 E1218.778
G1 X-1.93 Y-16.4 Z3.65 F4800.0 E1220.0
G1 X-2.42 Y-16.8 Z3.65 F4800.0 E1220.033
G1 X-24.58 Y-16.8 Z3.65 F4800.0 E1221.204
G1 X-24.09 Y-17.2 Z3.65 F4800.0 E1221.237
G1 X-2.91 Y-17.2 Z3.65 F4800.0 E1222.356
G1 X-3.4 Y-17.6 Z3.65 F4800.0 E1222.389
G1 X-23.6 Y-17.6 Z3.65 F4800.0 E1223.457
G1 X-23.12 Y-18.0 Z3.65 F4800.0 E1223.49
G1 X-3.88 Y-18.0 Z3.65 F4800.0 E1224.506
G1 X-4.43 Y-18.4 Z3.65 F4800.0 E1224.542
G1 X-22.57 Y-18.4 Z3.65 F4800.0 E1225.5
G1 F1200.0
G1 E1224.5
G1 F4800.0
M103
(</infill>)
(</nestedRing>)
(</rotation>)
(</layer>)
(<layer> 3.915 )
(<rotation> (6.12323399574e-17+1j) )
(</rotation>)
(</layer>)
(<layer> 4.185 )
(<rotation> (-1+1.22464679915e-16j) )
(</rotation>)
(</layer>)
(<layer> 4.455 )
(<rotation> (6.12323399574e-17+1j) )
(</rotation>)
(</layer>)
(<layer> 4.725 )
(<rotation> (-1+1.22464679915e-16j) )
(</rotation>)
(</layer>)
(<layer> 4.995 )
(<rotation> (6.12323399574e-17+1j) )
(</rotation>)
(</layer>)
(<layer> 5.265 )
(<rotation> (-1+1.22464679915e-16j) )
(</rotation>)
(</layer>)
(<layer> 5.535 )
(<rotation> (6.12323399574e-17+1j) )
(</rotation>)
(</layer>)
(<layer> 5.805 )
(<rotation> (-1+1.22464679915e-16j) )
(</rotation>)
(</layer>)
(<layer> 6.075 )
(<rotation> (6.12323399574e-17+1j) )
(</rotation>)
(</layer>)
(<layer> 6.345 )
(<rotation> (-1+1.22464679915e-16j) )
(</rotation>)
(</layer>)
(<layer> 6.615 )
(<rotation> (6.12323399574e-17+1j) )
(</rotation>)
(</layer>)
(<layer> 6.885 )
(<rotation> (-1+1.22464679915e-16j) )
(</rotation>)
(</layer>)
(<layer> 7.155 )
(<rotation> (6.12323399574e-17+1j) )
(<nestedRing>)
(<boundaryPerimeter>)
(<boundaryPoint> X-5.922 Y-1.361 Z7.155 </boundaryPoint>)
(<boundaryPoint> X-6.68 Y0.057 Z7.155 </boundaryPoint>)
(<boundaryPoint> X-7.7 Y1.3 Z7.155 </boundaryPoint>)
(<boundaryPoint> X-8.943 Y2.32 Z7.155 </boundaryPoint>)
(<boundaryPoint> X-10.361 Y3.078 Z7.155 </boundaryPoint>)
(<boundaryPoint> X-11.9 Y3.545 Z7.155 </boundaryPoint>)
(<boundaryPoint> X-13.5 Y3.702 Z7.155 </boundaryPoint>)
(<boundaryPoint> X-15.1 Y3.545 Z7.155 </boundaryPoint>)
(<boundaryPoint> X-16.639 Y3.078 Z7.155 </boundaryPoint>)
(<boundaryPoint> X-18.057 Y2.32 Z7.155 </boundaryPoint>)
(<boundaryPoint> X-19.3 Y1.3 Z7.155 </boundaryPoint>)
(<boundaryPoint> X-20.32 Y0.057 Z7.155 </boundaryPoint>)
(<boundaryPoint> X-21.078 Y-1.361 Z7.155 </boundaryPoint>)
(<boundaryPoint> X-21.545 Y-2.9 Z7.155 </boundaryPoint>)
(<boundaryPoint> X-21.702 Y-4.5 Z7.155 </boundaryPoint>)
(<boundaryPoint> X-21.545 Y-6.1 Z7.155 </boundaryPoint>)
(<boundaryPoint> X-21.078 Y-7.639 Z7.155 </boundaryPoint>)
(<boundaryPoint> X-20.32 Y-9.057 Z7.155 </boundaryPoint>)
(<boundaryPoint> X-19.3 Y-10.3 Z7.155 </boundaryPoint>)
(<boundaryPoint> X-18.057 Y-11.32 Z7.155 </boundaryPoint>)
(<boundaryPoint> X-16.639 Y-12.078 Z7.155 </boundaryPoint>)
(<boundaryPoint> X-15.1 Y-12.545 Z7.155 </boundaryPoint>)
(<boundaryPoint> X-13.5 Y-12.702 Z7.155 </boundaryPoint>)
(<boundaryPoint> X-11.9 Y-12.545 Z7.155 </boundaryPoint>)
(<boundaryPoint> X-10.361 Y-12.078 Z7.155 </boundaryPoint>)
(<boundaryPoint> X-8.943 Y-11.32 Z7.155 </boundaryPoint>)
(<boundaryPoint> X-7.7 Y-10.3 Z7.155 </boundaryPoint>)
(<boundaryPoint> X-6.68 Y-9.057 Z7.155 </boundaryPoint>)
(<boundaryPoint> X-5.922 Y-7.639 Z7.155 </boundaryPoint>)
(<boundaryPoint> X-5.455 Y-6.1 Z7.155 </boundaryPoint>)
(<boundaryPoint> X-5.298 Y-4.5 Z7.155 </boundaryPoint>)
(<boundaryPoint> X-5.455 Y-2.9 Z7.155 </boundaryPoint>)
(<edge> outer )
;M108 R40.0
G1 X-19.12 Y-10.19 Z7.16 F4200.0
G1 F1200.0
G1 E1225.5
G1 F4200.0
M101
G1 X-17.95 Y-11.15 Z7.16 F2400.0 E1225.581
G1 X-16.56 Y-11.89 Z7.16 F2400.0 E1225.663
G1 X-15.06 Y-12.35 Z7.16 F2400.0 E1225.746
G1 X-13.5 Y-12.5 Z7.16 F2400.0 E1225.829
G1 X-11.94 Y-12.35 Z7.16 F2400.0 E1225.912
G1 X-10.44 Y-11.89 Z7.16 F2400.0 E1225.995
G1 X-9.06 Y-11.15 Z7.16 F2400.0 E1226.078
G1 X-7.84 Y-10.16 Z7.16 F2400.0 E1226.161
G1 X-6.85 Y-8.95 Z7.16 F2400.0 E1226.244
G1 X-6.11 Y-7.56 Z7.16 F2400.0 E1226.326
G1 X-5.65 Y-6.06 Z7.16 F2400.0 E1226.409
G1 X-5.5 Y-4.5 Z7.16 F2400.0 E1226.492
G1 X-5.65 Y-2.94 Z7.16 F2400.0 E1226.575
G1 X-6.11 Y-1.44 Z7.16 F2400.0 E1226.658
G1 X-6.85 Y-0.06 Z7.16 F2400.0 E1226.741
G1 X-7.84 Y1.16 Z7.16 F2400.0 E1226.824
G1 X-9.06 Y2.15 Z7.16 F2400.0 E1226.906
G1 X-10.44 Y2.89 Z7.16 F2400.0 E1226.989
G1 X-11.94 Y3.35 Z7.16 F2400.0 E1227.072
G1 X-13.5 Y3.5 Z7.16 F2400.0 E1227.155
G1 X-15.06 Y3.35 Z7.16 F2400.0 E1227.238
G1 X-16.56 Y2.89 Z7.16 F2400.0 E1227.321
G1 X-17.95 Y2.15 Z7.16 F2400.0 E1227.403
G1 X-19.16 Y1.16 Z7.16 F2400.0 E1227.486
G1 X-20.15 Y-0.06 Z7.16 F2400.0 E1227.569
G1 X-20.89 Y-1.44 Z7.16 F2400.0 E1227.652
G1 X-21.35 Y-2.94 Z7.16 F2400.0 E1227.735
G1 X-21.5 Y-4.5 Z7.16 F2400.0 E1227.818
G1 X-21.35 Y-6.06 Z7.16 F2400.0 E1227.901
G1 X-20.89 Y-7.56 Z7.16 F2400.0 E1227.984
G1 X-20.15 Y-8.95 Z7.16 F2400.0 E1228.066
G1 X-19.16 Y-10.16 Z7.16 F2400.0 E1228.149
G1 X-19.12 Y-10.19 Z7.16 F2400.0 E1228.152
G1 F1200.0
G1 E1228.152
G1 F2400.0
M103
(</edge>)
(</boundaryPerimeter>)
(<nestedRing>)
(<boundaryPerimeter>)
(<boundaryPoint> X-9.61 Y-10.322 Z7.155 </boundaryPoint>)
(<boundaryPoint> X-10.821 Y-10.969 Z7.155 </boundaryPoint>)
(<boundaryPoint> X-12.134 Y-11.367 Z7.155 </boundaryPoint>)
(<boundaryPoint> X-13.5 Y-11.502 Z7.155 </boundaryPoint>)
(<boundaryPoint> X-14.866 Y-11.367 Z7.155 </boundaryPoint>)
(<boundaryPoint> X-16.179 Y-10.969 Z7.155 </boundaryPoint>)
(<boundaryPoint> X-17.39 Y-10.322 Z7.155 </boundaryPoint>)
(<boundaryPoint> X-18.451 Y-9.451 Z7.155 </boundaryPoint>)
(<boundaryPoint> X-19.322 Y-8.39 Z7.155 </boundaryPoint>)
(<boundaryPoint> X-19.969 Y-7.179 Z7.155 </boundaryPoint>)
(<boundaryPoint> X-20.367 Y-5.866 Z7.155 </boundaryPoint>)
(<boundaryPoint> X-20.502 Y-4.5 Z7.155 </boundaryPoint>)
(<boundaryPoint> X-20.367 Y-3.134 Z7.155 </boundaryPoint>)
(<boundaryPoint> X-19.969 Y-1.821 Z7.155 </boundaryPoint>)
(<boundaryPoint> X-19.322 Y-0.61 Z7.155 </boundaryPoint>)
(<boundaryPoint> X-18.451 Y0.451 Z7.155 </boundaryPoint>)
(<boundaryPoint> X-17.39 Y1.322 Z7.155 </boundaryPoint>)
(<boundaryPoint> X-16.179 Y1.969 Z7.155 </boundaryPoint>)
(<boundaryPoint> X-14.866 Y2.367 Z7.155 </boundaryPoint>)
(<boundaryPoint> X-13.5 Y2.502 Z7.155 </boundaryPoint>)
(<boundaryPoint> X-12.134 Y2.367 Z7.155 </boundaryPoint>)
(<boundaryPoint> X-10.821 Y1.969 Z7.155 </boundaryPoint>)
(<boundaryPoint> X-9.61 Y1.322 Z7.155 </boundaryPoint>)
(<boundaryPoint> X-8.549 Y0.451 Z7.155 </boundaryPoint>)
(<boundaryPoint> X-7.678 Y-0.61 Z7.155 </boundaryPoint>)
(<boundaryPoint> X-7.031 Y-1.821 Z7.155 </boundaryPoint>)
(<boundaryPoint> X-6.633 Y-3.134 Z7.155 </boundaryPoint>)
(<boundaryPoint> X-6.498 Y-4.5 Z7.155 </boundaryPoint>)
(<boundaryPoint> X-6.633 Y-5.866 Z7.155 </boundaryPoint>)
(<boundaryPoint> X-7.031 Y-7.179 Z7.155 </boundaryPoint>)
(<boundaryPoint> X-7.678 Y-8.39 Z7.155 </boundaryPoint>)
(<boundaryPoint> X-8.549 Y-9.451 Z7.155 </boundaryPoint>)
(<edge> inner )
G1 X-18.62 Y-9.56 Z7.16 F4200.0
G1 F1200.0
G1 E1228.152
G1 F4200.0
M101
G1 X-19.49 Y-8.5 Z7.16 F2400.0 E1228.224
G1 X-20.16 Y-7.26 Z7.16 F2400.0 E1228.298
G1 X-20.56 Y-5.91 Z7.16 F2400.0 E1228.373
G1 X-20.7 Y-4.5 Z7.16 F2400.0 E1228.448
G1 X-20.56 Y-3.1 Z7.16 F2400.0 E1228.522
G1 X-20.16 Y-1.74 Z7.16 F2400.0 E1228.597
G1 X-19.49 Y-0.5 Z7.16 F2400.0 E1228.671
G1 X-18.59 Y0.59 Z7.16 F2400.0 E1228.746
G1 X-17.5 Y1.49 Z7.16 F2400.0 E1228.821
G1 X-16.26 Y2.15 Z7.16 F2400.0 E1228.895
G1 X-14.91 Y2.56 Z7.16 F2400.0 E1228.97
G1 X-13.5 Y2.7 Z7.16 F2400.0 E1229.044
G1 X-12.1 Y2.56 Z7.16 F2400.0 E1229.119
G1 X-10.74 Y2.15 Z7.16 F2400.0 E1229.193
G1 X-9.5 Y1.49 Z7.16 F2400.0 E1229.268
G1 X-8.41 Y0.59 Z7.16 F2400.0 E1229.343
G1 X-7.51 Y-0.5 Z7.16 F2400.0 E1229.417
G1 X-6.85 Y-1.74 Z7.16 F2400.0 E1229.492
G1 X-6.44 Y-3.1 Z7.16 F2400.0 E1229.566
G1 X-6.3 Y-4.5 Z7.16 F2400.0 E1229.641
G1 X-6.44 Y-5.91 Z7.16 F2400.0 E1229.716
G1 X-6.85 Y-7.26 Z7.16 F2400.0 E1229.79
G1 X-7.51 Y-8.5 Z7.16 F2400.0 E1229.865
G1 X-8.41 Y-9.59 Z7.16 F2400.0 E1229.939
G1 X-9.5 Y-10.49 Z7.16 F2400.0 E1230.014
G1 X-10.74 Y-11.16 Z7.16 F2400.0 E1230.089
G1 X-12.1 Y-11.56 Z7.16 F2400.0 E1230.163
G1 X-13.5 Y-11.7 Z7.16 F2400.0 E1230.238
G1 X-14.91 Y-11.56 Z7.16 F2400.0 E1230.312
G1 X-16.26 Y-11.16 Z7.16 F2400.0 E1230.387
G1 X-17.5 Y-10.49 Z7.16 F2400.0 E1230.461
G1 X-18.59 Y-9.59 Z7.16 F2400.0 E1230.536
G1 X-18.62 Y-9.56 Z7.16 F2400.0 E1230.539
G1 F1200.0
G1 E1229.539
G1 F2400.0
M103
(</edge>)
(</boundaryPerimeter>)
(</nestedRing>)
(<infill>)
(<infillBoundary>)
(<infillPoint> X-6.108 Y-1.438 Z7.155 </infillPoint>)
(<infillPoint> X-6.847 Y-0.055 Z7.155 </infillPoint>)
(<infillPoint> X-7.842 Y1.158 Z7.155 </infillPoint>)
(<infillPoint> X-9.055 Y2.153 Z7.155 </infillPoint>)
(<infillPoint> X-10.438 Y2.892 Z7.155 </infillPoint>)
(<infillPoint> X-11.939 Y3.348 Z7.155 </infillPoint>)
(<infillPoint> X-13.5 Y3.501 Z7.155 </infillPoint>)
(<infillPoint> X-15.061 Y3.348 Z7.155 </infillPoint>)
(<infillPoint> X-16.562 Y2.892 Z7.155 </infillPoint>)
(<infillPoint> X-17.945 Y2.153 Z7.155 </infillPoint>)
(<infillPoint> X-19.158 Y1.158 Z7.155 </infillPoint>)
(<infillPoint> X-20.153 Y-0.055 Z7.155 </infillPoint>)
(<infillPoint> X-20.892 Y-1.438 Z7.155 </infillPoint>)
(<infillPoint> X-21.348 Y-2.939 Z7.155 </infillPoint>)
(<infillPoint> X-21.501 Y-4.5 Z7.155 </infillPoint>)
(<infillPoint> X-21.348 Y-6.061 Z7.155 </infillPoint>)
(<infillPoint> X-20.892 Y-7.562 Z7.155 </infillPoint>)
(<infillPoint> X-20.153 Y-8.945 Z7.155 </infillPoint>)
(<infillPoint> X-19.158 Y-10.158 Z7.155 </infillPoint>)
(<infillPoint> X-17.945 Y-11.153 Z7.155 </infillPoint>)
(<infillPoint> X-16.562 Y-11.892 Z7.155 </infillPoint>)
(<infillPoint> X-15.061 Y-12.348 Z7.155 </infillPoint>)
(<infillPoint> X-13.5 Y-12.501 Z7.155 </infillPoint>)
(<infillPoint> X-11.939 Y-12.348 Z7.155 </infillPoint>)
(<infillPoint> X-10.438 Y-11.892 Z7.155 </infillPoint>)
(<infillPoint> X-9.055 Y-11.153 Z7.155 </infillPoint>)
(<infillPoint> X-7.842 Y-10.158 Z7.155 </infillPoint>)
(<infillPoint> X-6.847 Y-8.945 Z7.155 </infillPoint>)
(<infillPoint> X-6.108 Y-7.562 Z7.155 </infillPoint>)
(<infillPoint> X-5.652 Y-6.061 Z7.155 </infillPoint>)
(<infillPoint> X-5.499 Y-4.5 Z7.155 </infillPoint>)
(<infillPoint> X-5.652 Y-2.939 Z7.155 </infillPoint>)
(</infillBoundary>)
(<infillBoundary>)
(<infillPoint> X-9.498 Y-10.489 Z7.155 </infillPoint>)
(<infillPoint> X-10.744 Y-11.155 Z7.155 </infillPoint>)
(<infillPoint> X-12.095 Y-11.564 Z7.155 </infillPoint>)
(<infillPoint> X-13.5 Y-11.703 Z7.155 </infillPoint>)
(<infillPoint> X-14.905 Y-11.564 Z7.155 </infillPoint>)
(<infillPoint> X-16.256 Y-11.155 Z7.155 </infillPoint>)
(<infillPoint> X-17.502 Y-10.489 Z7.155 </infillPoint>)
(<infillPoint> X-18.593 Y-9.593 Z7.155 </infillPoint>)
(<infillPoint> X-19.489 Y-8.502 Z7.155 </infillPoint>)
(<infillPoint> X-20.155 Y-7.256 Z7.155 </infillPoint>)
(<infillPoint> X-20.564 Y-5.905 Z7.155 </infillPoint>)
(<infillPoint> X-20.703 Y-4.5 Z7.155 </infillPoint>)
(<infillPoint> X-20.564 Y-3.095 Z7.155 </infillPoint>)
(<infillPoint> X-20.155 Y-1.744 Z7.155 </infillPoint>)
(<infillPoint> X-19.489 Y-0.498 Z7.155 </infillPoint>)
(<infillPoint> X-18.593 Y0.593 Z7.155 </infillPoint>)
(<infillPoint> X-17.502 Y1.489 Z7.155 </infillPoint>)
(<infillPoint> X-16.256 Y2.155 Z7.155 </infillPoint>)
(<infillPoint> X-14.905 Y2.564 Z7.155 </infillPoint>)
(<infillPoint> X-13.5 Y2.703 Z7.155 </infillPoint>)
(<infillPoint> X-12.095 Y2.564 Z7.155 </infillPoint>)
(<infillPoint> X-10.744 Y2.155 Z7.155 </infillPoint>)
(<infillPoint> X-9.498 Y1.489 Z7.155 </infillPoint>)
(<infillPoint> X-8.407 Y0.593 Z7.155 </infillPoint>)
(<infillPoint> X-7.511 Y-0.498 Z7.155 </infillPoint>)
(<infillPoint> X-6.845 Y-1.744 Z7.155 </infillPoint>)
(<infillPoint> X-6.436 Y-3.095 Z7.155 </infillPoint>)
(<infillPoint> X-6.297 Y-4.5 Z7.155 </infillPoint>)
(<infillPoint> X-6.436 Y-5.905 Z7.155 </infillPoint>)
(<infillPoint> X-6.845 Y-7.256 Z7.155 </infillPoint>)
(<infillPoint> X-7.511 Y-8.502 Z7.155 </infillPoint>)
(<infillPoint> X-8.407 Y-9.593 Z7.155 </infillPoint>)
(</infillBoundary>)
;M108 R80.0
G1 X-17.61 Y-10.65 Z7.16 F4200.0
G1 X-13.5 Y-11.9 Z7.16 F4200.0
G1 X-9.39 Y-10.65 Z7.16 F4200.0
G1 X-6.0 Y-6.24 Z7.16 F4200.0
G1 F1200.0
G1 E1230.539
G1 F4200.0
M101
G1 X-6.0 Y-2.76 Z7.16 F4800.0 E1230.723
G1 X-6.4 Y-2.25 Z7.16 F4800.0 E1230.757
G1 X-6.4 Y-1.49 Z7.16 F4800.0 E1230.797
G1 X-6.8 Y-1.24 Z7.16 F4800.0 E1230.822
G1 X-6.8 Y-0.74 Z7.16 F4800.0 E1230.849
G1 X-7.2 Y-0.49 Z7.16 F4800.0 E1230.873
G1 X-7.2 Y-0.07 Z7.16 F4800.0 E1230.896
G1 X-7.6 Y0.05 Z7.16 F4800.0 E1230.918
G1 X-7.6 Y0.42 Z7.16 F4800.0 E1230.937
G1 X-8.0 Y0.54 Z7.16 F4800.0 E1230.959
G1 X-8.0 Y0.91 Z7.16 F4800.0 E1230.979
G1 X-8.4 Y0.95 Z7.16 F4800.0 E1231.0
G1 X-8.4 Y1.25 Z7.16 F4800.0 E1231.016
G1 X-8.8 Y1.28 Z7.16 F4800.0 E1231.037
G1 X-8.8 Y1.58 Z7.16 F4800.0 E1231.053
G1 X-9.2 Y1.61 Z7.16 F4800.0 E1231.074
G1 X-9.2 Y1.91 Z7.16 F4800.0 E1231.091
G1 X-9.6 Y1.86 Z7.16 F4800.0 E1231.112
G1 X-9.6 Y2.13 Z7.16 F4800.0 E1231.126
G1 X-10.0 Y2.08 Z7.16 F4800.0 E1231.147
G1 X-10.0 Y2.34 Z7.16 F4800.0 E1231.161
G1 X-10.4 Y2.29 Z7.16 F4800.0 E1231.183
G1 X-10.4 Y2.56 Z7.16 F4800.0 E1231.197
G1 X-10.8 Y2.46 Z7.16 F4800.0 E1231.218
G1 X-10.8 Y2.71 Z7.16 F4800.0 E1231.231
G1 X-11.2 Y2.83 Z7.16 F4800.0 E1231.253
G1 X-11.2 Y2.59 Z7.16 F4800.0 E1231.266
G1 X-11.6 Y2.71 Z7.16 F4800.0 E1231.288
G1 X-11.6 Y2.95 Z7.16 F4800.0 E1231.301
G1 X-12.0 Y3.07 Z7.16 F4800.0 E1231.323
G1 X-12.0 Y2.83 Z7.16 F4800.0 E1231.336
G1 X-12.4 Y2.88 Z7.16 F4800.0 E1231.358
G1 X-12.4 Y3.11 Z7.16 F4800.0 E1231.37
G1 X-12.8 Y3.15 Z7.16 F4800.0 E1231.391
G1 X-12.8 Y2.92 Z7.16 F4800.0 E1231.404
G1 X-13.2 Y2.96 Z7.16 F4800.0 E1231.425
G1 X-13.2 Y3.19 Z7.16 F4800.0 E1231.438
G1 X-13.6 Y3.21 Z7.16 F4800.0 E1231.459
G1 X-13.6 Y2.97 Z7.16 F4800.0 E1231.471
G1 X-14.0 Y2.94 Z7.16 F4800.0 E1231.492
G1 X-14.0 Y3.17 Z7.16 F4800.0 E1231.505
G1 X-14.4 Y3.13 Z7.16 F4800.0 E1231.526
G1 X-14.4 Y2.9 Z7.16 F4800.0 E1231.539
G1 X-14.8 Y2.86 Z7.16 F4800.0 E1231.56
G1 X-14.8 Y3.09 Z7.16 F4800.0 E1231.572
G1 X-15.2 Y3.01 Z7.16 F4800.0 E1231.594
G1 X-15.2 Y2.77 Z7.16 F4800.0 E1231.607
G1 X-15.6 Y2.65 Z7.16 F4800.0 E1231.629
G1 X-15.6 Y2.89 Z7.16 F4800.0 E1231.642
G1 X-16.0 Y2.77 Z7.16 F4800.0 E1231.664
G1 X-16.0 Y2.53 Z7.16 F4800.0 E1231.677
G1 X-16.4 Y2.65 Z7.16 F4800.0 E1231.699
G1 X-16.4 Y2.4 Z7.16 F4800.0 E1231.712
G1 X-16.8 Y2.45 Z7.16 F4800.0 E1231.734
G1 X-16.8 Y2.18 Z7.16 F4800.0 E1231.748
G1 X-17.2 Y2.23 Z7.16 F4800.0 E1231.769
G1 X-17.2 Y1.97 Z7.16 F4800.0 E1231.783
G1 X-17.6 Y2.02 Z7.16 F4800.0 E1231.804
G1 X-17.6 Y1.75 Z7.16 F4800.0 E1231.819
G1 X-18.0 Y1.75 Z7.16 F4800.0 E1231.84
G1 X-18.0 Y1.44 Z7.16 F4800.0 E1231.856
G1 X-18.4 Y1.42 Z7.16 F4800.0 E1231.877
G1 X-18.4 Y1.11 Z7.16 F4800.0 E1231.893
G1 X-18.8 Y1.09 Z7.16 F4800.0 E1231.914
G1 X-18.8 Y0.78 Z7.16 F4800.0 E1231.93
G1 X-19.2 Y0.67 Z7.16 F4800.0 E1231.952
G1 X-19.2 Y0.3 Z7.16 F4800.0 E1231.972
G1 X-19.6 Y0.18 Z7.16 F4800.0 E1231.994
G1 X-19.6 Y-0.19 Z7.16 F4800.0 E1232.013
G1 X-20.0 Y-0.36 Z7.16 F4800.0 E1232.036
G1 X-20.0 Y-0.86 Z7.16 F4800.0 E1232.063
G1 X-20.4 Y-1.11 Z7.16 F4800.0 E1232.088
G1 X-20.4 Y-1.61 Z7.16 F4800.0 E1232.114
G1 X-20.8 Y-2.1 Z7.16 F4800.0 E1232.147
G1 X-20.8 Y-2.91 Z7.16 F4800.0 E1232.19
G1 X-21.2 Y-4.3 Z7.16 F4800.0 E1232.267
G1 X-21.2 Y-4.7 Z7.16 F4800.0 E1232.288
G1 X-20.8 Y-6.09 Z7.16 F4800.0 E1232.364
G1 X-20.8 Y-6.9 Z7.16 F4800.0 E1232.407
G1 X-20.4 Y-7.39 Z7.16 F4800.0 E1232.44
G1 X-20.4 Y-7.89 Z7.16 F4800.0 E1232.467
G1 X-20.0 Y-8.14 Z7.16 F4800.0 E1232.492
G1 X-20.0 Y-8.64 Z7.16 F4800.0 E1232.518
G1 X-19.6 Y-8.81 Z7.16 F4800.0 E1232.541
G1 X-19.6 Y-9.18 Z7.16 F4800.0 E1232.56
G1 X-19.2 Y-9.3 Z7.16 F4800.0 E1232.582
G1 X-19.2 Y-9.66 Z7.16 F4800.0 E1232.602
G1 X-18.8 Y-9.78 Z7.16 F4800.0 E1232.624
G1 X-18.8 Y-10.09 Z7.16 F4800.0 E1232.64
G1 X-18.4 Y-10.11 Z7.16 F4800.0 E1232.661
G1 X-18.4 Y-10.42 Z7.16 F4800.0 E1232.677
G1 X-18.0 Y-10.44 Z7.16 F4800.0 E1232.699
G1 X-18.0 Y-10.75 Z7.16 F4800.0 E1232.715
G1 X-17.6 Y-10.75 Z7.16 F4800.0 E1232.736
G1 X-17.6 Y-11.02 Z7.16 F4800.0 E1232.75
G1 X-17.2 Y-10.97 Z7.16 F4800.0 E1232.771
G1 X-17.2 Y-11.23 Z7.16 F4800.0 E1232.785
G1 X-16.8 Y-11.18 Z7.16 F4800.0 E1232.807
G1 X-16.8 Y-11.45 Z7.16 F4800.0 E1232.821
G1 X-16.4 Y-11.4 Z7.16 F4800.0 E1232.842
G1 X-16.4 Y-11.65 Z7.16 F4800.0 E1232.855
G1 X-16.0 Y-11.77 Z7.16 F4800.0 E1232.877
G1 X-16.0 Y-11.53 Z7.16 F4800.0 E1232.89
G1 X-15.6 Y-11.65 Z7.16 F4800.0 E1232.913
G1 X-15.6 Y-11.89 Z7.16 F4800.0 E1232.925
G1 X-15.2 Y-12.01 Z7.16 F4800.0 E1232.948
G1 X-15.2 Y-11.77 Z7.16 F4800.0 E1232.961
G1 X-14.8 Y-11.86 Z7.16 F4800.0 E1232.982
G1 X-14.8 Y-12.09 Z7.16 F4800.0 E1232.995
G1 X-14.4 Y-12.13 Z7.16 F4800.0 E1233.016
G1 X-14.4 Y-11.9 Z7.16 F4800.0 E1233.028
G1 X-14.0 Y-11.94 Z7.16 F4800.0 E1233.05
G1 X-14.0 Y-12.17 Z7.16 F4800.0 E1233.062
G1 X-13.6 Y-12.21 Z7.16 F4800.0 E1233.083
G1 X-13.6 Y-11.97 Z7.16 F4800.0 E1233.096
G1 X-13.2 Y-11.96 Z7.16 F4800.0 E1233.117
G1 X-13.2 Y-12.19 Z7.16 F4800.0 E1233.129
G1 X-12.8 Y-12.15 Z7.16 F4800.0 E1233.151
G1 X-12.8 Y-11.92 Z7.16 F4800.0 E1233.163
G1 X-12.4 Y-11.88 Z7.16 F4800.0 E1233.184
G1 X-12.4 Y-12.11 Z7.16 F4800.0 E1233.197
G1 X-12.0 Y-12.07 Z7.16 F4800.0 E1233.218
G1 X-12.0 Y-11.83 Z7.16 F4800.0 E1233.231
G1 X-11.6 Y-11.71 Z7.16 F4800.0 E1233.253
G1 X-11.6 Y-11.95 Z7.16 F4800.0 E1233.266
G1 X-11.2 Y-11.83 Z7.16 F4800.0 E1233.288
G1 X-11.2 Y-11.59 Z7.16 F4800.0 E1233.301
G1 X-10.8 Y-11.46 Z7.16 F4800.0 E1233.323
G1 X-10.8 Y-11.71 Z7.16 F4800.0 E1233.336
G1 X-10.4 Y-11.56 Z7.16 F4800.0 E1233.359
G1 X-10.4 Y-11.29 Z7.16 F4800.0 E1233.373
G1 X-10.0 Y-11.34 Z7.16 F4800.0 E1233.394
G1 X-10.0 Y-11.08 Z7.16 F4800.0 E1233.408
G1 X-9.6 Y-11.13 Z7.16 F4800.0 E1233.43
G1 X-9.6 Y-10.86 Z7.16 F4800.0 E1233.444
G1 X-9.2 Y-10.91 Z7.16 F4800.0 E1233.465
G1 X-9.2 Y-10.61 Z7.16 F4800.0 E1233.481
G1 X-8.8 Y-10.58 Z7.16 F4800.0 E1233.502
G1 X-8.8 Y-10.28 Z7.16 F4800.0 E1233.518
G1 X-8.4 Y-10.25 Z7.16 F4800.0 E1233.539
G1 X-8.4 Y-9.95 Z7.16 F4800.0 E1233.555
G1 X-8.0 Y-9.91 Z7.16 F4800.0 E1233.577
G1 X-8.0 Y-9.54 Z7.16 F4800.0 E1233.596
G1 X-7.6 Y-9.42 Z7.16 F4800.0 E1233.618
G1 X-7.6 Y-9.05 Z7.16 F4800.0 E1233.638
G1 X-7.2 Y-8.93 Z7.16 F4800.0 E1233.66
G1 X-7.2 Y-8.51 Z7.16 F4800.0 E1233.682
G1 X-6.8 Y-8.26 Z7.16 F4800.0 E1233.707
G1 X-6.8 Y-7.77 Z7.16 F4800.0 E1233.733
G1 X-6.4 Y-7.52 Z7.16 F4800.0 E1233.758
G1 X-6.4 Y-6.75 Z7.16 F4800.0 E1233.798
G1 F1200.0
G1 E1232.798
G1 F4800.0
M103
(</infill>)
(</nestedRing>)
(</rotation>)
(</layer>)
(<layer> 7.425 )
(<rotation> (-1+1.22464679915e-16j) )
(<nestedRing>)
(<boundaryPerimeter>)
(<boundaryPoint> X-5.693 Y-1.266 Z7.425 </boundaryPoint>)
(<boundaryPoint> X-6.473 Y0.195 Z7.425 </boundaryPoint>)
(<boundaryPoint> X-7.525 Y1.475 Z7.425 </boundaryPoint>)
(<boundaryPoint> X-8.805 Y2.527 Z7.425 </boundaryPoint>)
(<boundaryPoint> X-10.266 Y3.307 Z7.425 </boundaryPoint>)
(<boundaryPoint> X-11.851 Y3.788 Z7.425 </boundaryPoint>)
(<boundaryPoint> X-13.5 Y3.951 Z7.425 </boundaryPoint>)
(<boundaryPoint> X-15.149 Y3.788 Z7.425 </boundaryPoint>)
(<boundaryPoint> X-16.734 Y3.307 Z7.425 </boundaryPoint>)
(<boundaryPoint> X-18.195 Y2.527 Z7.425 </boundaryPoint>)
(<boundaryPoint> X-19.475 Y1.475 Z7.425 </boundaryPoint>)
(<boundaryPoint> X-20.527 Y0.195 Z7.425 </boundaryPoint>)
(<boundaryPoint> X-21.307 Y-1.266 Z7.425 </boundaryPoint>)
(<boundaryPoint> X-21.788 Y-2.851 Z7.425 </boundaryPoint>)
(<boundaryPoint> X-21.951 Y-4.5 Z7.425 </boundaryPoint>)
(<boundaryPoint> X-21.788 Y-6.149 Z7.425 </boundaryPoint>)
(<boundaryPoint> X-21.307 Y-7.734 Z7.425 </boundaryPoint>)
(<boundaryPoint> X-20.527 Y-9.195 Z7.425 </boundaryPoint>)
(<boundaryPoint> X-19.475 Y-10.475 Z7.425 </boundaryPoint>)
(<boundaryPoint> X-18.195 Y-11.527 Z7.425 </boundaryPoint>)
(<boundaryPoint> X-16.734 Y-12.307 Z7.425 </boundaryPoint>)
(<boundaryPoint> X-15.149 Y-12.788 Z7.425 </boundaryPoint>)
(<boundaryPoint> X-13.5 Y-12.951 Z7.425 </boundaryPoint>)
(<boundaryPoint> X-11.851 Y-12.788 Z7.425 </boundaryPoint>)
(<boundaryPoint> X-10.266 Y-12.307 Z7.425 </boundaryPoint>)
(<boundaryPoint> X-8.805 Y-11.527 Z7.425 </boundaryPoint>)
(<boundaryPoint> X-7.525 Y-10.475 Z7.425 </boundaryPoint>)
(<boundaryPoint> X-6.473 Y-9.195 Z7.425 </boundaryPoint>)
(<boundaryPoint> X-5.693 Y-7.734 Z7.425 </boundaryPoint>)
(<boundaryPoint> X-5.212 Y-6.149 Z7.425 </boundaryPoint>)
(<boundaryPoint> X-5.049 Y-4.5 Z7.425 </boundaryPoint>)
(<boundaryPoint> X-5.212 Y-2.851 Z7.425 </boundaryPoint>)
(<edge> outer )
;M108 R40.0
G1 X-7.35 Y-8.61 Z7.43 F4200.0
G1 X-10.67 Y-11.34 Z7.43 F4200.0
G1 X-14.94 Y-11.76 Z7.43 F4200.0
G1 X-18.32 Y-10.07 Z7.43 F4200.0
G1 X-19.5 Y-10.14 Z7.43 F4200.0
G1 F1200.0
G1 E1233.798
G1 F4200.0
M101
G1 X-19.33 Y-10.33 Z7.43 F2400.0 E1233.812
G1 X-18.08 Y-11.36 Z7.43 F2400.0 E1233.897
G1 X-16.66 Y-12.12 Z7.43 F2400.0 E1233.983
G1 X-15.11 Y-12.59 Z7.43 F2400.0 E1234.068
G1 X-13.5 Y-12.75 Z7.43 F2400.0 E1234.154
G1 X-11.89 Y-12.59 Z7.43 F2400.0 E1234.239
G1 X-10.34 Y-12.12 Z7.43 F2400.0 E1234.324
G1 X-8.92 Y-11.36 Z7.43 F2400.0 E1234.41
G1 X-7.67 Y-10.33 Z7.43 F2400.0 E1234.495
G1 X-6.64 Y-9.08 Z7.43 F2400.0 E1234.581
G1 X-5.88 Y-7.66 Z7.43 F2400.0 E1234.666
G1 X-5.41 Y-6.11 Z7.43 F2400.0 E1234.752
G1 X-5.25 Y-4.5 Z7.43 F2400.0 E1234.837
G1 X-5.41 Y-2.89 Z7.43 F2400.0 E1234.922
G1 X-5.88 Y-1.34 Z7.43 F2400.0 E1235.008
G1 X-6.64 Y0.08 Z7.43 F2400.0 E1235.093
G1 X-7.67 Y1.33 Z7.43 F2400.0 E1235.179
G1 X-8.92 Y2.36 Z7.43 F2400.0 E1235.264
G1 X-10.34 Y3.12 Z7.43 F2400.0 E1235.35
G1 X-11.89 Y3.59 Z7.43 F2400.0 E1235.435
G1 X-13.5 Y3.75 Z7.43 F2400.0 E1235.52
G1 X-15.11 Y3.59 Z7.43 F2400.0 E1235.606
G1 X-16.66 Y3.12 Z7.43 F2400.0 E1235.691
G1 X-18.08 Y2.36 Z7.43 F2400.0 E1235.777
G1 X-19.33 Y1.33 Z7.43 F2400.0 E1235.862
G1 X-20.36 Y0.08 Z7.43 F2400.0 E1235.948
G1 X-21.12 Y-1.34 Z7.43 F2400.0 E1236.033
G1 X-21.59 Y-2.89 Z7.43 F2400.0 E1236.118
G1 X-21.75 Y-4.5 Z7.43 F2400.0 E1236.204
G1 X-21.59 Y-6.11 Z7.43 F2400.0 E1236.289
G1 X-21.12 Y-7.66 Z7.43 F2400.0 E1236.375
G1 X-20.36 Y-9.08 Z7.43 F2400.0 E1236.46
G1 X-19.5 Y-10.14 Z7.43 F2400.0 E1236.532
G1 F1200.0
G1 E1236.367
G1 F2400.0
M103
(</edge>)
(</boundaryPerimeter>)
(<nestedRing>)
(<boundaryPerimeter>)
(<boundaryPoint> X-9.61 Y-10.322 Z7.425 </boundaryPoint>)
(<boundaryPoint> X-10.821 Y-10.969 Z7.425 </boundaryPoint>)
(<boundaryPoint> X-12.134 Y-11.367 Z7.425 </boundaryPoint>)
(<boundaryPoint> X-13.5 Y-11.502 Z7.425 </boundaryPoint>)
(<boundaryPoint> X-14.866 Y-11.367 Z7.425 </boundaryPoint>)
(<boundaryPoint> X-16.179 Y-10.969 Z7.425 </boundaryPoint>)
(<boundaryPoint> X-17.39 Y-10.322 Z7.425 </boundaryPoint>)
(<boundaryPoint> X-18.451 Y-9.451 Z7.425 </boundaryPoint>)
(<boundaryPoint> X-19.322 Y-8.39 Z7.425 </boundaryPoint>)
(<boundaryPoint> X-19.969 Y-7.179 Z7.425 </boundaryPoint>)
(<boundaryPoint> X-20.367 Y-5.866 Z7.425 </boundaryPoint>)
(<boundaryPoint> X-20.502 Y-4.5 Z7.425 </boundaryPoint>)
(<boundaryPoint> X-20.367 Y-3.134 Z7.425 </boundaryPoint>)
(<boundaryPoint> X-19.969 Y-1.821 Z7.425 </boundaryPoint>)
(<boundaryPoint> X-19.322 Y-0.61 Z7.425 </boundaryPoint>)
(<boundaryPoint> X-18.451 Y0.451 Z7.425 </boundaryPoint>)
(<boundaryPoint> X-17.39 Y1.322 Z7.425 </boundaryPoint>)
(<boundaryPoint> X-16.179 Y1.969 Z7.425 </boundaryPoint>)
(<boundaryPoint> X-14.866 Y2.367 Z7.425 </boundaryPoint>)
(<boundaryPoint> X-13.5 Y2.502 Z7.425 </boundaryPoint>)
(<boundaryPoint> X-12.134 Y2.367 Z7.425 </boundaryPoint>)
(<boundaryPoint> X-10.821 Y1.969 Z7.425 </boundaryPoint>)
(<boundaryPoint> X-9.61 Y1.322 Z7.425 </boundaryPoint>)
(<boundaryPoint> X-8.549 Y0.451 Z7.425 </boundaryPoint>)
(<boundaryPoint> X-7.678 Y-0.61 Z7.425 </boundaryPoint>)
(<boundaryPoint> X-7.031 Y-1.821 Z7.425 </boundaryPoint>)
(<boundaryPoint> X-6.633 Y-3.134 Z7.425 </boundaryPoint>)
(<boundaryPoint> X-6.498 Y-4.5 Z7.425 </boundaryPoint>)
(<boundaryPoint> X-6.633 Y-5.866 Z7.425 </boundaryPoint>)
(<boundaryPoint> X-7.031 Y-7.179 Z7.425 </boundaryPoint>)
(<boundaryPoint> X-7.678 Y-8.39 Z7.425 </boundaryPoint>)
(<boundaryPoint> X-8.549 Y-9.451 Z7.425 </boundaryPoint>)
(<edge> inner )
G1 X-18.4 Y-9.76 Z7.43 F4200.0
G1 F1200.0
G1 E1236.532
G1 F4200.0
M101
G1 X-18.59 Y-9.59 Z7.43 F2400.0 E1236.546
G1 X-19.49 Y-8.5 Z7.43 F2400.0 E1236.62
G1 X-20.16 Y-7.26 Z7.43 F2400.0 E1236.695
G1 X-20.56 Y-5.91 Z7.43 F2400.0 E1236.769
G1 X-20.7 Y-4.5 Z7.43 F2400.0 E1236.844
G1 X-20.56 Y-3.1 Z7.43 F2400.0 E1236.919
G1 X-20.16 Y-1.74 Z7.43 F2400.0 E1236.993
G1 X-19.49 Y-0.5 Z7.43 F2400.0 E1237.068
G1 X-18.59 Y0.59 Z7.43 F2400.0 E1237.142
G1 X-17.5 Y1.49 Z7.43 F2400.0 E1237.217
G1 X-16.26 Y2.15 Z7.43 F2400.0 E1237.291
G1 X-14.91 Y2.56 Z7.43 F2400.0 E1237.366
G1 X-13.5 Y2.7 Z7.43 F2400.0 E1237.441
G1 X-12.1 Y2.56 Z7.43 F2400.0 E1237.515
G1 X-10.74 Y2.15 Z7.43 F2400.0 E1237.59
G1 X-9.5 Y1.49 Z7.43 F2400.0 E1237.664
G1 X-8.41 Y0.59 Z7.43 F2400.0 E1237.739
G1 X-7.51 Y-0.5 Z7.43 F2400.0 E1237.814
G1 X-6.85 Y-1.74 Z7.43 F2400.0 E1237.888
G1 X-6.44 Y-3.1 Z7.43 F2400.0 E1237.963
G1 X-6.3 Y-4.5 Z7.43 F2400.0 E1238.037
G1 X-6.44 Y-5.91 Z7.43 F2400.0 E1238.112
G1 X-6.85 Y-7.26 Z7.43 F2400.0 E1238.186
G1 X-7.51 Y-8.5 Z7.43 F2400.0 E1238.261
G1 X-8.41 Y-9.59 Z7.43 F2400.0 E1238.336
G1 X-9.5 Y-10.49 Z7.43 F2400.0 E1238.41
G1 X-10.74 Y-11.16 Z7.43 F2400.0 E1238.485
G1 X-12.1 Y-11.56 Z7.43 F2400.0 E1238.559
G1 X-13.5 Y-11.7 Z7.43 F2400.0 E1238.634
G1 X-14.91 Y-11.56 Z7.43 F2400.0 E1238.709
G1 X-16.26 Y-11.16 Z7.43 F2400.0 E1238.783
G1 X-17.5 Y-10.49 Z7.43 F2400.0 E1238.858
G1 X-18.4 Y-9.76 Z7.43 F2400.0 E1238.919
G1 F1200.0
G1 E1237.919
G1 F2400.0
M103
(</edge>)
(</boundaryPerimeter>)
(</nestedRing>)
(<infill>)
(<infillBoundary>)
(<infillPoint> X-5.879 Y-1.343 Z7.425 </infillPoint>)
(<infillPoint> X-6.64 Y0.083 Z7.425 </infillPoint>)
(<infillPoint> X-7.667 Y1.333 Z7.425 </infillPoint>)
(<infillPoint> X-8.917 Y2.36 Z7.425 </infillPoint>)
(<infillPoint> X-10.343 Y3.121 Z7.425 </infillPoint>)
(<infillPoint> X-11.89 Y3.591 Z7.425 </infillPoint>)
(<infillPoint> X-13.5 Y3.75 Z7.425 </infillPoint>)
(<infillPoint> X-15.11 Y3.591 Z7.425 </infillPoint>)
(<infillPoint> X-16.657 Y3.121 Z7.425 </infillPoint>)
(<infillPoint> X-18.083 Y2.36 Z7.425 </infillPoint>)
(<infillPoint> X-19.333 Y1.333 Z7.425 </infillPoint>)
(<infillPoint> X-20.36 Y0.083 Z7.425 </infillPoint>)
(<infillPoint> X-21.121 Y-1.343 Z7.425 </infillPoint>)
(<infillPoint> X-21.591 Y-2.89 Z7.425 </infillPoint>)
(<infillPoint> X-21.75 Y-4.5 Z7.425 </infillPoint>)
(<infillPoint> X-21.591 Y-6.11 Z7.425 </infillPoint>)
(<infillPoint> X-21.121 Y-7.657 Z7.425 </infillPoint>)
(<infillPoint> X-20.36 Y-9.083 Z7.425 </infillPoint>)
(<infillPoint> X-19.333 Y-10.333 Z7.425 </infillPoint>)
(<infillPoint> X-18.083 Y-11.36 Z7.425 </infillPoint>)
(<infillPoint> X-16.657 Y-12.121 Z7.425 </infillPoint>)
(<infillPoint> X-15.11 Y-12.591 Z7.425 </infillPoint>)
(<infillPoint> X-13.5 Y-12.75 Z7.425 </infillPoint>)
(<infillPoint> X-11.89 Y-12.591 Z7.425 </infillPoint>)
(<infillPoint> X-10.343 Y-12.121 Z7.425 </infillPoint>)
(<infillPoint> X-8.917 Y-11.36 Z7.425 </infillPoint>)
(<infillPoint> X-7.667 Y-10.333 Z7.425 </infillPoint>)
(<infillPoint> X-6.64 Y-9.083 Z7.425 </infillPoint>)
(<infillPoint> X-5.879 Y-7.657 Z7.425 </infillPoint>)
(<infillPoint> X-5.409 Y-6.11 Z7.425 </infillPoint>)
(<infillPoint> X-5.25 Y-4.5 Z7.425 </infillPoint>)
(<infillPoint> X-5.409 Y-2.89 Z7.425 </infillPoint>)
(</infillBoundary>)
(<infillBoundary>)
(<infillPoint> X-9.498 Y-10.489 Z7.425 </infillPoint>)
(<infillPoint> X-10.744 Y-11.155 Z7.425 </infillPoint>)
(<infillPoint> X-12.095 Y-11.564 Z7.425 </infillPoint>)
(<infillPoint> X-13.5 Y-11.703 Z7.425 </infillPoint>)
(<infillPoint> X-14.905 Y-11.564 Z7.425 </infillPoint>)
(<infillPoint> X-16.256 Y-11.155 Z7.425 </infillPoint>)
(<infillPoint> X-17.502 Y-10.489 Z7.425 </infillPoint>)
(<infillPoint> X-18.593 Y-9.593 Z7.425 </infillPoint>)
(<infillPoint> X-19.489 Y-8.502 Z7.425 </infillPoint>)
(<infillPoint> X-20.155 Y-7.256 Z7.425 </infillPoint>)
(<infillPoint> X-20.564 Y-5.905 Z7.425 </infillPoint>)
(<infillPoint> X-20.703 Y-4.5 Z7.425 </infillPoint>)
(<infillPoint> X-20.564 Y-3.095 Z7.425 </infillPoint>)
(<infillPoint> X-20.155 Y-1.744 Z7.425 </infillPoint>)
(<infillPoint> X-19.489 Y-0.498 Z7.425 </infillPoint>)
(<infillPoint> X-18.593 Y0.593 Z7.425 </infillPoint>)
(<infillPoint> X-17.502 Y1.489 Z7.425 </infillPoint>)
(<infillPoint> X-16.256 Y2.155 Z7.425 </infillPoint>)
(<infillPoint> X-14.905 Y2.564 Z7.425 </infillPoint>)
(<infillPoint> X-13.5 Y2.703 Z7.425 </infillPoint>)
(<infillPoint> X-12.095 Y2.564 Z7.425 </infillPoint>)
(<infillPoint> X-10.744 Y2.155 Z7.425 </infillPoint>)
(<infillPoint> X-9.498 Y1.489 Z7.425 </infillPoint>)
(<infillPoint> X-8.407 Y0.593 Z7.425 </infillPoint>)
(<infillPoint> X-7.511 Y-0.498 Z7.425 </infillPoint>)
(<infillPoint> X-6.845 Y-1.744 Z7.425 </infillPoint>)
(<infillPoint> X-6.436 Y-3.095 Z7.425 </infillPoint>)
(<infillPoint> X-6.297 Y-4.5 Z7.425 </infillPoint>)
(<infillPoint> X-6.436 Y-5.905 Z7.425 </infillPoint>)
(<infillPoint> X-6.845 Y-7.256 Z7.425 </infillPoint>)
(<infillPoint> X-7.511 Y-8.502 Z7.425 </infillPoint>)
(<infillPoint> X-8.407 Y-9.593 Z7.425 </infillPoint>)
(</infillBoundary>)
;M108 R80.0
G1 X-17.91 Y-10.42 Z7.43 F4200.0
G1 X-12.81 Y-12.4 Z7.43 F4200.0
G1 F1200.0
G1 E1238.919
G1 F4200.0
M101
G1 X-14.2 Y-12.4 Z7.43 F4800.0 E1238.992
G1 F1200.0
G1 E1237.992
G1 F4800.0
M103
G1 X-12.06 Y-11.76 Z7.43 F4200.0
G1 X-8.27 Y-9.73 Z7.43 F4200.0
G1 X-6.24 Y-5.94 Z7.43 F4200.0
G1 X-6.93 Y0.0 Z7.43 F4200.0
G1 F1200.0
G1 E1238.992
G1 F4200.0
M101
G1 X-7.56 Y0.0 Z7.43 F4800.0 E1239.025
G1 X-7.26 Y0.4 Z7.43 F4800.0 E1239.052
G1 X-7.89 Y0.4 Z7.43 F4800.0 E1239.084
G1 X-7.59 Y0.8 Z7.43 F4800.0 E1239.111
G1 X-8.22 Y0.8 Z7.43 F4800.0 E1239.144
G1 X-7.95 Y1.2 Z7.43 F4800.0 E1239.169
G1 X-8.71 Y1.2 Z7.43 F4800.0 E1239.209
G1 X-8.43 Y1.6 Z7.43 F4800.0 E1239.235
G1 X-9.19 Y1.6 Z7.43 F4800.0 E1239.275
G1 X-8.92 Y2.0 Z7.43 F4800.0 E1239.301
G1 X-9.86 Y2.0 Z7.43 F4800.0 E1239.35
G1 X-9.59 Y2.4 Z7.43 F4800.0 E1239.376
G1 X-10.61 Y2.4 Z7.43 F4800.0 E1239.43
G1 X-10.34 Y2.8 Z7.43 F4800.0 E1239.455
G1 X-11.91 Y2.8 Z7.43 F4800.0 E1239.539
G1 X-11.57 Y3.2 Z7.43 F4800.0 E1239.566
G1 X-15.43 Y3.2 Z7.43 F4800.0 E1239.771
G1 X-15.09 Y2.8 Z7.43 F4800.0 E1239.798
G1 X-16.66 Y2.8 Z7.43 F4800.0 E1239.881
G1 X-16.39 Y2.4 Z7.43 F4800.0 E1239.907
G1 X-17.41 Y2.4 Z7.43 F4800.0 E1239.961
G1 X-17.14 Y2.0 Z7.43 F4800.0 E1239.987
G1 X-18.08 Y2.0 Z7.43 F4800.0 E1240.036
G1 X-17.81 Y1.6 Z7.43 F4800.0 E1240.062
G1 X-18.57 Y1.6 Z7.43 F4800.0 E1240.102
G1 X-18.3 Y1.2 Z7.43 F4800.0 E1240.128
G1 X-19.05 Y1.2 Z7.43 F4800.0 E1240.168
G1 X-18.78 Y0.8 Z7.43 F4800.0 E1240.193
G1 X-19.41 Y0.8 Z7.43 F4800.0 E1240.226
G1 X-19.11 Y0.4 Z7.43 F4800.0 E1240.253
G1 X-19.74 Y0.4 Z7.43 F4800.0 E1240.285
G1 X-19.44 Y0.0 Z7.43 F4800.0 E1240.312
G1 X-20.07 Y0.0 Z7.43 F4800.0 E1240.345
G1 X-20.3 Y-0.4 Z7.43 F4800.0 E1240.369
G1 X-19.75 Y-0.4 Z7.43 F4800.0 E1240.398
G1 X-19.97 Y-0.8 Z7.43 F4800.0 E1240.422
G1 X-20.51 Y-0.8 Z7.43 F4800.0 E1240.451
G1 X-20.73 Y-1.2 Z7.43 F4800.0 E1240.475
G1 X-20.18 Y-1.2 Z7.43 F4800.0 E1240.504
G1 X-20.4 Y-1.6 Z7.43 F4800.0 E1240.528
G1 X-20.91 Y-1.6 Z7.43 F4800.0 E1240.555
G1 X-21.03 Y-2.0 Z7.43 F4800.0 E1240.577
G1 X-20.53 Y-2.0 Z7.43 F4800.0 E1240.603
G1 X-20.65 Y-2.4 Z7.43 F4800.0 E1240.625
G1 X-21.15 Y-2.4 Z7.43 F4800.0 E1240.652
G1 X-21.27 Y-2.8 Z7.43 F4800.0 E1240.674
G1 X-20.77 Y-2.8 Z7.43 F4800.0 E1240.701
G1 X-20.86 Y-3.2 Z7.43 F4800.0 E1240.722
G1 X-21.34 Y-3.2 Z7.43 F4800.0 E1240.748
G1 X-21.38 Y-3.6 Z7.43 F4800.0 E1240.769
G1 X-20.9 Y-3.6 Z7.43 F4800.0 E1240.795
G1 X-20.94 Y-4.0 Z7.43 F4800.0 E1240.816
G1 X-21.42 Y-4.0 Z7.43 F4800.0 E1240.842
G1 X-21.46 Y-4.4 Z7.43 F4800.0 E1240.863
G1 X-20.97 Y-4.4 Z7.43 F4800.0 E1240.888
G1 X-20.96 Y-4.8 Z7.43 F4800.0 E1240.91
G1 X-21.44 Y-4.8 Z7.43 F4800.0 E1240.935
G1 X-21.4 Y-5.2 Z7.43 F4800.0 E1240.956
G1 X-20.92 Y-5.2 Z7.43 F4800.0 E1240.982
G1 X-20.88 Y-5.6 Z7.43 F4800.0 E1241.003
G1 X-21.36 Y-5.6 Z7.43 F4800.0 E1241.029
G1 X-21.32 Y-6.0 Z7.43 F4800.0 E1241.05
G1 X-20.83 Y-6.0 Z7.43 F4800.0 E1241.076
G1 X-20.71 Y-6.4 Z7.43 F4800.0 E1241.098
G1 X-21.21 Y-6.4 Z7.43 F4800.0 E1241.125
G1 X-21.09 Y-6.8 Z7.43 F4800.0 E1241.147
G1 X-20.59 Y-6.8 Z7.43 F4800.0 E1241.173
G1 X-20.46 Y-7.2 Z7.43 F4800.0 E1241.195
G1 X-20.97 Y-7.2 Z7.43 F4800.0 E1241.222
G1 X-20.83 Y-7.6 Z7.43 F4800.0 E1241.244
G1 X-20.29 Y-7.6 Z7.43 F4800.0 E1241.273
G1 X-20.08 Y-8.0 Z7.43 F4800.0 E1241.297
G1 X-20.62 Y-8.0 Z7.43 F4800.0 E1241.326
G1 X-20.41 Y-8.4 Z7.43 F4800.0 E1241.35
G1 X-19.86 Y-8.4 Z7.43 F4800.0 E1241.379
G1 X-19.61 Y-8.8 Z7.43 F4800.0 E1241.404
G1 X-20.19 Y-8.8 Z7.43 F4800.0 E1241.435
G1 X-19.9 Y-9.2 Z7.43 F4800.0 E1241.461
G1 X-19.28 Y-9.2 Z7.43 F4800.0 E1241.494
G1 X-19.57 Y-9.6 Z7.43 F4800.0 E1241.52
G1 X-18.95 Y-9.6 Z7.43 F4800.0 E1241.553
G1 X-19.24 Y-10.0 Z7.43 F4800.0 E1241.579
G1 X-18.54 Y-10.0 Z7.43 F4800.0 E1241.617
G1 X-18.81 Y-10.4 Z7.43 F4800.0 E1241.642
G1 X-18.05 Y-10.4 Z7.43 F4800.0 E1241.682
G1 X-18.32 Y-10.8 Z7.43 F4800.0 E1241.708
G1 X-17.51 Y-10.8 Z7.43 F4800.0 E1241.751
G1 X-17.79 Y-11.2 Z7.43 F4800.0 E1241.776
G1 X-16.77 Y-11.2 Z7.43 F4800.0 E1241.83
G1 X-17.04 Y-11.6 Z7.43 F4800.0 E1241.856
G1 X-15.75 Y-11.6 Z7.43 F4800.0 E1241.924
G1 X-16.09 Y-12.0 Z7.43 F4800.0 E1241.952
G1 X-10.91 Y-12.0 Z7.43 F4800.0 E1242.226
G1 X-11.25 Y-11.6 Z7.43 F4800.0 E1242.253
G1 X-9.96 Y-11.6 Z7.43 F4800.0 E1242.321
G1 X-10.24 Y-11.2 Z7.43 F4800.0 E1242.347
G1 X-9.21 Y-11.2 Z7.43 F4800.0 E1242.401
G1 X-9.49 Y-10.8 Z7.43 F4800.0 E1242.427
G1 X-8.68 Y-10.8 Z7.43 F4800.0 E1242.469
G1 X-8.95 Y-10.4 Z7.43 F4800.0 E1242.495
G1 X-8.19 Y-10.4 Z7.43 F4800.0 E1242.535
G1 X-8.46 Y-10.0 Z7.43 F4800.0 E1242.561
G1 X-7.76 Y-10.0 Z7.43 F4800.0 E1242.598
G1 X-8.05 Y-9.6 Z7.43 F4800.0 E1242.624
G1 X-7.43 Y-9.6 Z7.43 F4800.0 E1242.657
G1 X-7.72 Y-9.2 Z7.43 F4800.0 E1242.683
G1 X-7.1 Y-9.2 Z7.43 F4800.0 E1242.716
G1 X-6.81 Y-8.8 Z7.43 F4800.0 E1242.742
G1 X-7.39 Y-8.8 Z7.43 F4800.0 E1242.773
G1 X-7.14 Y-8.4 Z7.43 F4800.0 E1242.798
G1 X-6.59 Y-8.4 Z7.43 F4800.0 E1242.827
G1 X-6.38 Y-8.0 Z7.43 F4800.0 E1242.851
G1 X-6.93 Y-8.0 Z7.43 F4800.0 E1242.88
G1 X-6.71 Y-7.6 Z7.43 F4800.0 E1242.904
G1 X-6.17 Y-7.6 Z7.43 F4800.0 E1242.933
G1 X-6.03 Y-7.2 Z7.43 F4800.0 E1242.955
G1 X-6.54 Y-7.2 Z7.43 F4800.0 E1242.982
G1 X-6.42 Y-6.8 Z7.43 F4800.0 E1243.004
G1 X-5.91 Y-6.8 Z7.43 F4800.0 E1243.03
G1 X-5.79 Y-6.4 Z7.43 F4800.0 E1243.052
G1 X-6.29 Y-6.4 Z7.43 F4800.0 E1243.079
G1 X-6.17 Y-6.0 Z7.43 F4800.0 E1243.101
G1 X-5.68 Y-6.0 Z7.43 F4800.0 E1243.127
G1 X-5.64 Y-5.6 Z7.43 F4800.0 E1243.148
G1 X-6.12 Y-5.6 Z7.43 F4800.0 E1243.174
G1 X-6.09 Y-5.2 Z7.43 F4800.0 E1243.195
G1 X-5.6 Y-5.2 Z7.43 F4800.0 E1243.221
G1 X-5.56 Y-4.8 Z7.43 F4800.0 E1243.242
G1 X-6.05 Y-4.8 Z7.43 F4800.0 E1243.268
G1 X-6.03 Y-4.4 Z7.43 F4800.0 E1243.289
G1 X-5.54 Y-4.4 Z7.43 F4800.0 E1243.314
G1 X-5.58 Y-4.0 Z7.43 F4800.0 E1243.336
G1 X-6.07 Y-4.0 Z7.43 F4800.0 E1243.361
G1 X-6.11 Y-3.6 Z7.43 F4800.0 E1243.382
G1 X-5.62 Y-3.6 Z7.43 F4800.0 E1243.408
G1 X-5.66 Y-3.2 Z7.43 F4800.0 E1243.429
G1 X-6.14 Y-3.2 Z7.43 F4800.0 E1243.455
G1 X-6.23 Y-2.8 Z7.43 F4800.0 E1243.476
G1 X-5.73 Y-2.8 Z7.43 F4800.0 E1243.503
G1 X-5.85 Y-2.4 Z7.43 F4800.0 E1243.525
G1 X-6.35 Y-2.4 Z7.43 F4800.0 E1243.552
G1 X-6.48 Y-2.0 Z7.43 F4800.0 E1243.574
G1 X-5.97 Y-2.0 Z7.43 F4800.0 E1243.6
G1 X-6.09 Y-1.6 Z7.43 F4800.0 E1243.622
G1 X-6.61 Y-1.6 Z7.43 F4800.0 E1243.649
G1 X-6.82 Y-1.2 Z7.43 F4800.0 E1243.673
G1 X-6.27 Y-1.2 Z7.43 F4800.0 E1243.702
G1 X-6.49 Y-0.8 Z7.43 F4800.0 E1243.726
G1 X-7.03 Y-0.8 Z7.43 F4800.0 E1243.755
G1 X-7.25 Y-0.4 Z7.43 F4800.0 E1243.779
G1 X-6.7 Y-0.4 Z7.43 F4800.0 E1243.808
G1 F1200.0
G1 E1242.808
G1 F4800.0
M103
(</infill>)
(</nestedRing>)
(</rotation>)
(</layer>)
(<layer> 7.695 )
(<rotation> (6.12323399574e-17+1j) )
(<nestedRing>)
(<boundaryPerimeter>)
(<boundaryPoint> X-5.463 Y-1.17 Z7.695 </boundaryPoint>)
(<boundaryPoint> X-6.266 Y0.333 Z7.695 </boundaryPoint>)
(<boundaryPoint> X-7.349 Y1.651 Z7.695 </boundaryPoint>)
(<boundaryPoint> X-8.667 Y2.734 Z7.695 </boundaryPoint>)
(<boundaryPoint> X-10.17 Y3.537 Z7.695 </boundaryPoint>)
(<boundaryPoint> X-11.803 Y4.032 Z7.695 </boundaryPoint>)
(<boundaryPoint> X-13.5 Y4.199 Z7.695 </boundaryPoint>)
(<boundaryPoint> X-15.197 Y4.032 Z7.695 </boundaryPoint>)
(<boundaryPoint> X-16.83 Y3.537 Z7.695 </boundaryPoint>)
(<boundaryPoint> X-18.333 Y2.734 Z7.695 </boundaryPoint>)
(<boundaryPoint> X-19.651 Y1.651 Z7.695 </boundaryPoint>)
(<boundaryPoint> X-20.734 Y0.333 Z7.695 </boundaryPoint>)
(<boundaryPoint> X-21.537 Y-1.17 Z7.695 </boundaryPoint>)
(<boundaryPoint> X-22.032 Y-2.803 Z7.695 </boundaryPoint>)
(<boundaryPoint> X-22.199 Y-4.5 Z7.695 </boundaryPoint>)
(<boundaryPoint> X-22.032 Y-6.197 Z7.695 </boundaryPoint>)
(<boundaryPoint> X-21.537 Y-7.83 Z7.695 </boundaryPoint>)
(<boundaryPoint> X-20.734 Y-9.333 Z7.695 </boundaryPoint>)
(<boundaryPoint> X-19.651 Y-10.651 Z7.695 </boundaryPoint>)
(<boundaryPoint> X-18.333 Y-11.734 Z7.695 </boundaryPoint>)
(<boundaryPoint> X-16.83 Y-12.537 Z7.695 </boundaryPoint>)
(<boundaryPoint> X-15.197 Y-13.032 Z7.695 </boundaryPoint>)
(<boundaryPoint> X-13.5 Y-13.199 Z7.695 </boundaryPoint>)
(<boundaryPoint> X-11.803 Y-13.032 Z7.695 </boundaryPoint>)
(<boundaryPoint> X-10.17 Y-12.537 Z7.695 </boundaryPoint>)
(<boundaryPoint> X-8.667 Y-11.734 Z7.695 </boundaryPoint>)
(<boundaryPoint> X-7.349 Y-10.651 Z7.695 </boundaryPoint>)
(<boundaryPoint> X-6.266 Y-9.333 Z7.695 </boundaryPoint>)
(<boundaryPoint> X-5.463 Y-7.83 Z7.695 </boundaryPoint>)
(<boundaryPoint> X-4.968 Y-6.197 Z7.695 </boundaryPoint>)
(<boundaryPoint> X-4.801 Y-4.5 Z7.695 </boundaryPoint>)
(<boundaryPoint> X-4.968 Y-2.803 Z7.695 </boundaryPoint>)
(<loop> inner )
G1 X-6.1 Y-4.5 Z7.7 F4200.0
G1 X-7.35 Y-8.61 Z7.7 F4200.0
G1 X-10.67 Y-11.34 Z7.7 F4200.0
G1 X-14.94 Y-11.76 Z7.7 F4200.0
G1 X-19.03 Y-9.69 Z7.7 F4200.0
G1 F1200.0
G1 E1243.808
G1 F4200.0
M101
G1 X-19.82 Y-8.73 Z7.7 F4800.0 E1243.874
G1 X-20.53 Y-7.41 Z7.7 F4800.0 E1243.953
G1 X-20.96 Y-5.98 Z7.7 F4800.0 E1244.032
G1 X-21.11 Y-4.5 Z7.7 F4800.0 E1244.11
G1 X-20.96 Y-3.02 Z7.7 F4800.0 E1244.189
G1 X-20.53 Y-1.59 Z7.7 F4800.0 E1244.268
G1 X-19.82 Y-0.28 Z7.7 F4800.0 E1244.347
G1 X-18.88 Y0.88 Z7.7 F4800.0 E1244.425
G1 X-17.73 Y1.82 Z7.7 F4800.0 E1244.504
G1 X-16.41 Y2.53 Z7.7 F4800.0 E1244.583
G1 X-14.98 Y2.96 Z7.7 F4800.0 E1244.662
G1 X-13.5 Y3.11 Z7.7 F4800.0 E1244.74
G1 X-12.02 Y2.96 Z7.7 F4800.0 E1244.819
G1 X-10.59 Y2.53 Z7.7 F4800.0 E1244.898
G1 X-9.28 Y1.82 Z7.7 F4800.0 E1244.977
G1 X-8.12 Y0.88 Z7.7 F4800.0 E1245.055
G1 X-7.18 Y-0.28 Z7.7 F4800.0 E1245.134
G1 X-6.47 Y-1.59 Z7.7 F4800.0 E1245.213
G1 X-6.04 Y-3.02 Z7.7 F4800.0 E1245.292
G1 X-5.9 Y-4.5 Z7.7 F4800.0 E1245.37
G1 X-6.04 Y-5.98 Z7.7 F4800.0 E1245.449
G1 X-6.47 Y-7.41 Z7.7 F4800.0 E1245.528
G1 X-7.18 Y-8.73 Z7.7 F4800.0 E1245.607
G1 X-8.12 Y-9.88 Z7.7 F4800.0 E1245.685
G1 X-9.28 Y-10.82 Z7.7 F4800.0 E1245.764
G1 X-10.59 Y-11.53 Z7.7 F4800.0 E1245.843
G1 X-12.02 Y-11.96 Z7.7 F4800.0 E1245.922
G1 X-13.5 Y-12.11 Z7.7 F4800.0 E1246.0
G1 X-14.98 Y-11.96 Z7.7 F4800.0 E1246.079
G1 X-16.41 Y-11.53 Z7.7 F4800.0 E1246.158
G1 X-17.73 Y-10.82 Z7.7 F4800.0 E1246.237
G1 X-18.88 Y-9.88 Z7.7 F4800.0 E1246.315
G1 X-19.03 Y-9.69 Z7.7 F4800.0 E1246.328
G1 F1200.0
G1 E1246.328
G1 F4800.0
M103
(</loop>)
(<loop> outer )
G1 X-19.04 Y-10.38 Z7.7 F4200.0
G1 F1200.0
G1 E1246.328
G1 F4200.0
M101
G1 X-18.0 Y-11.23 Z7.7 F4800.0 E1246.399
G1 X-16.6 Y-11.98 Z7.7 F4800.0 E1246.483
G1 X-15.08 Y-12.44 Z7.7 F4800.0 E1246.567
G1 X-13.5 Y-12.6 Z7.7 F4800.0 E1246.651
G1 X-11.92 Y-12.44 Z7.7 F4800.0 E1246.735
G1 X-10.4 Y-11.98 Z7.7 F4800.0 E1246.819
G1 X-9.0 Y-11.23 Z7.7 F4800.0 E1246.902
G1 X-7.78 Y-10.23 Z7.7 F4800.0 E1246.986
G1 X-6.77 Y-9.0 Z7.7 F4800.0 E1247.07
G1 X-6.02 Y-7.6 Z7.7 F4800.0 E1247.154
G1 X-5.56 Y-6.08 Z7.7 F4800.0 E1247.238
G1 X-5.4 Y-4.5 Z7.7 F4800.0 E1247.322
G1 X-5.56 Y-2.92 Z7.7 F4800.0 E1247.405
G1 X-6.02 Y-1.4 Z7.7 F4800.0 E1247.489
G1 X-6.77 Y-0.0 Z7.7 F4800.0 E1247.573
G1 X-7.78 Y1.23 Z7.7 F4800.0 E1247.657
G1 X-9.0 Y2.23 Z7.7 F4800.0 E1247.741
G1 X-10.4 Y2.98 Z7.7 F4800.0 E1247.825
G1 X-11.92 Y3.44 Z7.7 F4800.0 E1247.908
G1 X-13.5 Y3.6 Z7.7 F4800.0 E1247.992
G1 X-15.08 Y3.44 Z7.7 F4800.0 E1248.076
G1 X-16.6 Y2.98 Z7.7 F4800.0 E1248.16
G1 X-18.0 Y2.23 Z7.7 F4800.0 E1248.244
G1 X-19.23 Y1.23 Z7.7 F4800.0 E1248.328
G1 X-20.23 Y-0.0 Z7.7 F4800.0 E1248.412
G1 X-20.98 Y-1.4 Z7.7 F4800.0 E1248.495
G1 X-21.44 Y-2.92 Z7.7 F4800.0 E1248.579
G1 X-21.6 Y-4.5 Z7.7 F4800.0 E1248.663
G1 X-21.44 Y-6.08 Z7.7 F4800.0 E1248.747
G1 X-20.98 Y-7.6 Z7.7 F4800.0 E1248.831
G1 X-20.23 Y-9.0 Z7.7 F4800.0 E1248.915
G1 X-19.23 Y-10.23 Z7.7 F4800.0 E1248.998
G1 X-19.04 Y-10.38 Z7.7 F4800.0 E1249.011
G1 F1200.0
G1 E1249.011
G1 F4800.0
M103
(</loop>)
(<edge> outer )
;M108 R40.0
G1 X-19.33 Y-10.66 Z7.7 F4200.0
G1 F1200.0
G1 E1249.011
G1 F4200.0
M101
G1 X-18.22 Y-11.57 Z7.7 F2400.0 E1249.086
G1 X-16.75 Y-12.35 Z7.7 F2400.0 E1249.174
G1 X-15.16 Y-12.84 Z7.7 F2400.0 E1249.262
G1 X-13.5 Y-13.0 Z7.7 F2400.0 E1249.35
G1 X-11.84 Y-12.84 Z7.7 F2400.0 E1249.438
G1 X-10.25 Y-12.35 Z7.7 F2400.0 E1249.527
G1 X-8.78 Y-11.57 Z7.7 F2400.0 E1249.614
G1 X-7.49 Y-10.51 Z7.7 F2400.0 E1249.702
G1 X-6.43 Y-9.22 Z7.7 F2400.0 E1249.791
G1 X-5.65 Y-7.75 Z7.7 F2400.0 E1249.878
G1 X-5.17 Y-6.16 Z7.7 F2400.0 E1249.966
G1 X-5.0 Y-4.5 Z7.7 F2400.0 E1250.054
G1 X-5.17 Y-2.84 Z7.7 F2400.0 E1250.142
G1 X-5.65 Y-1.25 Z7.7 F2400.0 E1250.231
G1 X-6.43 Y0.22 Z7.7 F2400.0 E1250.318
G1 X-7.49 Y1.51 Z7.7 F2400.0 E1250.407
G1 X-8.78 Y2.57 Z7.7 F2400.0 E1250.495
G1 X-10.25 Y3.35 Z7.7 F2400.0 E1250.582
G1 X-11.84 Y3.84 Z7.7 F2400.0 E1250.671
G1 X-13.5 Y4.0 Z7.7 F2400.0 E1250.759
G1 X-15.16 Y3.84 Z7.7 F2400.0 E1250.847
G1 X-16.75 Y3.35 Z7.7 F2400.0 E1250.935
G1 X-18.22 Y2.57 Z7.7 F2400.0 E1251.022
G1 X-19.51 Y1.51 Z7.7 F2400.0 E1251.111
G1 X-20.57 Y0.22 Z7.7 F2400.0 E1251.199
G1 X-21.35 Y-1.25 Z7.7 F2400.0 E1251.287
G1 X-21.84 Y-2.84 Z7.7 F2400.0 E1251.375
G1 X-22.0 Y-4.5 Z7.7 F2400.0 E1251.463
G1 X-21.84 Y-6.16 Z7.7 F2400.0 E1251.551
G1 X-21.35 Y-7.75 Z7.7 F2400.0 E1251.639
G1 X-20.57 Y-9.22 Z7.7 F2400.0 E1251.727
G1 X-19.51 Y-10.51 Z7.7 F2400.0 E1251.815
G1 X-19.33 Y-10.66 Z7.7 F2400.0 E1251.827
G1 F1200.0
G1 E1251.448
G1 F2400.0
M103
(</edge>)
(</boundaryPerimeter>)
(<nestedRing>)
(<boundaryPerimeter>)
(<boundaryPoint> X-9.61 Y-10.322 Z7.695 </boundaryPoint>)
(<boundaryPoint> X-10.821 Y-10.969 Z7.695 </boundaryPoint>)
(<boundaryPoint> X-12.134 Y-11.367 Z7.695 </boundaryPoint>)
(<boundaryPoint> X-13.5 Y-11.502 Z7.695 </boundaryPoint>)
(<boundaryPoint> X-14.866 Y-11.367 Z7.695 </boundaryPoint>)
(<boundaryPoint> X-16.179 Y-10.969 Z7.695 </boundaryPoint>)
(<boundaryPoint> X-17.39 Y-10.322 Z7.695 </boundaryPoint>)
(<boundaryPoint> X-18.451 Y-9.451 Z7.695 </boundaryPoint>)
(<boundaryPoint> X-19.322 Y-8.39 Z7.695 </boundaryPoint>)
(<boundaryPoint> X-19.969 Y-7.179 Z7.695 </boundaryPoint>)
(<boundaryPoint> X-20.367 Y-5.866 Z7.695 </boundaryPoint>)
(<boundaryPoint> X-20.502 Y-4.5 Z7.695 </boundaryPoint>)
(<boundaryPoint> X-20.367 Y-3.134 Z7.695 </boundaryPoint>)
(<boundaryPoint> X-19.969 Y-1.821 Z7.695 </boundaryPoint>)
(<boundaryPoint> X-19.322 Y-0.61 Z7.695 </boundaryPoint>)
(<boundaryPoint> X-18.451 Y0.451 Z7.695 </boundaryPoint>)
(<boundaryPoint> X-17.39 Y1.322 Z7.695 </boundaryPoint>)
(<boundaryPoint> X-16.179 Y1.969 Z7.695 </boundaryPoint>)
(<boundaryPoint> X-14.866 Y2.367 Z7.695 </boundaryPoint>)
(<boundaryPoint> X-13.5 Y2.502 Z7.695 </boundaryPoint>)
(<boundaryPoint> X-12.134 Y2.367 Z7.695 </boundaryPoint>)
(<boundaryPoint> X-10.821 Y1.969 Z7.695 </boundaryPoint>)
(<boundaryPoint> X-9.61 Y1.322 Z7.695 </boundaryPoint>)
(<boundaryPoint> X-8.549 Y0.451 Z7.695 </boundaryPoint>)
(<boundaryPoint> X-7.678 Y-0.61 Z7.695 </boundaryPoint>)
(<boundaryPoint> X-7.031 Y-1.821 Z7.695 </boundaryPoint>)
(<boundaryPoint> X-6.633 Y-3.134 Z7.695 </boundaryPoint>)
(<boundaryPoint> X-6.498 Y-4.5 Z7.695 </boundaryPoint>)
(<boundaryPoint> X-6.633 Y-5.866 Z7.695 </boundaryPoint>)
(<boundaryPoint> X-7.031 Y-7.179 Z7.695 </boundaryPoint>)
(<boundaryPoint> X-7.678 Y-8.39 Z7.695 </boundaryPoint>)
(<boundaryPoint> X-8.549 Y-9.451 Z7.695 </boundaryPoint>)
(<edge> inner )
G1 X-18.74 Y-9.41 Z7.7 F4200.0
G1 F1200.0
G1 E1251.827
G1 F4200.0
M101
G1 X-19.49 Y-8.5 Z7.7 F2400.0 E1251.889
G1 X-20.16 Y-7.26 Z7.7 F2400.0 E1251.964
G1 X-20.56 Y-5.91 Z7.7 F2400.0 E1252.038
G1 X-20.7 Y-4.5 Z7.7 F2400.0 E1252.113
G1 X-20.56 Y-3.1 Z7.7 F2400.0 E1252.188
G1 X-20.16 Y-1.74 Z7.7 F2400.0 E1252.262
G1 X-19.49 Y-0.5 Z7.7 F2400.0 E1252.337
G1 X-18.59 Y0.59 Z7.7 F2400.0 E1252.411
G1 X-17.5 Y1.49 Z7.7 F2400.0 E1252.486
G1 X-16.26 Y2.15 Z7.7 F2400.0 E1252.56
G1 X-14.91 Y2.56 Z7.7 F2400.0 E1252.635
G1 X-13.5 Y2.7 Z7.7 F2400.0 E1252.71
G1 X-12.1 Y2.56 Z7.7 F2400.0 E1252.784
G1 X-10.74 Y2.15 Z7.7 F2400.0 E1252.859
G1 X-9.5 Y1.49 Z7.7 F2400.0 E1252.933
G1 X-8.41 Y0.59 Z7.7 F2400.0 E1253.008
G1 X-7.51 Y-0.5 Z7.7 F2400.0 E1253.083
G1 X-6.85 Y-1.74 Z7.7 F2400.0 E1253.157
G1 X-6.44 Y-3.1 Z7.7 F2400.0 E1253.232
G1 X-6.3 Y-4.5 Z7.7 F2400.0 E1253.306
G1 X-6.44 Y-5.91 Z7.7 F2400.0 E1253.381
G1 X-6.85 Y-7.26 Z7.7 F2400.0 E1253.456
G1 X-7.51 Y-8.5 Z7.7 F2400.0 E1253.53
G1 X-8.41 Y-9.59 Z7.7 F2400.0 E1253.605
G1 X-9.5 Y-10.49 Z7.7 F2400.0 E1253.679
G1 X-10.74 Y-11.16 Z7.7 F2400.0 E1253.754
G1 X-12.1 Y-11.56 Z7.7 F2400.0 E1253.828
G1 X-13.5 Y-11.7 Z7.7 F2400.0 E1253.903
G1 X-14.91 Y-11.56 Z7.7 F2400.0 E1253.978
G1 X-16.26 Y-11.16 Z7.7 F2400.0 E1254.052
G1 X-17.5 Y-10.49 Z7.7 F2400.0 E1254.127
G1 X-18.59 Y-9.59 Z7.7 F2400.0 E1254.201
G1 X-18.74 Y-9.41 Z7.7 F2400.0 E1254.214
G1 F1200.0
G1 E1254.214
G1 F2400.0
M103
(</edge>)
(</boundaryPerimeter>)
(</nestedRing>)
(</nestedRing>)
(</rotation>)
(</layer>)
;M108 R80.0
(<layer> 7.965 )
(<rotation> (-1+1.22464679915e-16j) )
(<nestedRing>)
(<boundaryPerimeter>)
(<boundaryPoint> X-6.059 Y-9.471 Z7.965 </boundaryPoint>)
(<boundaryPoint> X-5.233 Y-7.925 Z7.965 </boundaryPoint>)
(<boundaryPoint> X-4.724 Y-6.246 Z7.965 </boundaryPoint>)
(<boundaryPoint> X-4.552 Y-4.5 Z7.965 </boundaryPoint>)
(<boundaryPoint> X-4.724 Y-2.754 Z7.965 </boundaryPoint>)
(<boundaryPoint> X-5.233 Y-1.075 Z7.965 </boundaryPoint>)
(<boundaryPoint> X-6.059 Y0.471 Z7.965 </boundaryPoint>)
(<boundaryPoint> X-7.173 Y1.827 Z7.965 </boundaryPoint>)
(<boundaryPoint> X-8.529 Y2.941 Z7.965 </boundaryPoint>)
(<boundaryPoint> X-10.075 Y3.767 Z7.965 </boundaryPoint>)
(<boundaryPoint> X-11.754 Y4.276 Z7.965 </boundaryPoint>)
(<boundaryPoint> X-13.5 Y4.448 Z7.965 </boundaryPoint>)
(<boundaryPoint> X-15.246 Y4.276 Z7.965 </boundaryPoint>)
(<boundaryPoint> X-16.925 Y3.767 Z7.965 </boundaryPoint>)
(<boundaryPoint> X-18.471 Y2.941 Z7.965 </boundaryPoint>)
(<boundaryPoint> X-19.827 Y1.827 Z7.965 </boundaryPoint>)
(<boundaryPoint> X-20.941 Y0.471 Z7.965 </boundaryPoint>)
(<boundaryPoint> X-21.767 Y-1.075 Z7.965 </boundaryPoint>)
(<boundaryPoint> X-22.276 Y-2.754 Z7.965 </boundaryPoint>)
(<boundaryPoint> X-22.448 Y-4.5 Z7.965 </boundaryPoint>)
(<boundaryPoint> X-22.276 Y-6.246 Z7.965 </boundaryPoint>)
(<boundaryPoint> X-21.767 Y-7.925 Z7.965 </boundaryPoint>)
(<boundaryPoint> X-20.941 Y-9.471 Z7.965 </boundaryPoint>)
(<boundaryPoint> X-19.827 Y-10.827 Z7.965 </boundaryPoint>)
(<boundaryPoint> X-18.471 Y-11.941 Z7.965 </boundaryPoint>)
(<boundaryPoint> X-16.925 Y-12.767 Z7.965 </boundaryPoint>)
(<boundaryPoint> X-15.246 Y-13.276 Z7.965 </boundaryPoint>)
(<boundaryPoint> X-13.5 Y-13.448 Z7.965 </boundaryPoint>)
(<boundaryPoint> X-11.754 Y-13.276 Z7.965 </boundaryPoint>)
(<boundaryPoint> X-10.075 Y-12.767 Z7.965 </boundaryPoint>)
(<boundaryPoint> X-8.529 Y-11.941 Z7.965 </boundaryPoint>)
(<boundaryPoint> X-7.173 Y-10.827 Z7.965 </boundaryPoint>)
(<loop> inner )
G1 X-18.83 Y-9.92 Z7.97 F4200.0
G1 F1200.0
G1 E1254.214
G1 F4200.0
M101
G1 X-18.88 Y-9.88 Z7.97 F4800.0 E1254.218
G1 X-19.82 Y-8.73 Z7.97 F4800.0 E1254.296
G1 X-20.53 Y-7.41 Z7.97 F4800.0 E1254.375
G1 X-20.96 Y-5.98 Z7.97 F4800.0 E1254.454
G1 X-21.11 Y-4.5 Z7.97 F4800.0 E1254.533
G1 X-20.96 Y-3.02 Z7.97 F4800.0 E1254.611
G1 X-20.53 Y-1.59 Z7.97 F4800.0 E1254.69
G1 X-19.82 Y-0.28 Z7.97 F4800.0 E1254.769
G1 X-18.88 Y0.88 Z7.97 F4800.0 E1254.848
G1 X-17.73 Y1.82 Z7.97 F4800.0 E1254.926
G1 X-16.41 Y2.53 Z7.97 F4800.0 E1255.005
G1 X-14.98 Y2.96 Z7.97 F4800.0 E1255.084
G1 X-13.5 Y3.11 Z7.97 F4800.0 E1255.163
G1 X-12.02 Y2.96 Z7.97 F4800.0 E1255.241
G1 X-10.59 Y2.53 Z7.97 F4800.0 E1255.32
G1 X-9.28 Y1.82 Z7.97 F4800.0 E1255.399
G1 X-8.12 Y0.88 Z7.97 F4800.0 E1255.478
G1 X-7.18 Y-0.28 Z7.97 F4800.0 E1255.556
G1 X-6.47 Y-1.59 Z7.97 F4800.0 E1255.635
G1 X-6.04 Y-3.02 Z7.97 F4800.0 E1255.714
G1 X-5.9 Y-4.5 Z7.97 F4800.0 E1255.793
G1 X-6.04 Y-5.98 Z7.97 F4800.0 E1255.871
G1 X-6.47 Y-7.41 Z7.97 F4800.0 E1255.95
G1 X-7.18 Y-8.73 Z7.97 F4800.0 E1256.029
G1 X-8.12 Y-9.88 Z7.97 F4800.0 E1256.108
G1 X-9.28 Y-10.82 Z7.97 F4800.0 E1256.186
G1 X-10.59 Y-11.53 Z7.97 F4800.0 E1256.265
G1 X-12.02 Y-11.96 Z7.97 F4800.0 E1256.344
G1 X-13.5 Y-12.11 Z7.97 F4800.0 E1256.423
G1 X-14.98 Y-11.96 Z7.97 F4800.0 E1256.501
G1 X-16.41 Y-11.53 Z7.97 F4800.0 E1256.58
G1 X-17.73 Y-10.82 Z7.97 F4800.0 E1256.659
G1 X-18.83 Y-9.92 Z7.97 F4800.0 E1256.734
G1 F1200.0
G1 E1256.734
G1 F4800.0
M103
(</loop>)
(<loop> outer )
G1 X-19.44 Y-10.35 Z7.97 F4200.0
G1 F1200.0
G1 E1256.734
G1 F4200.0
M101
G1 X-19.4 Y-10.4 Z7.97 F4800.0 E1256.738
G1 X-18.14 Y-11.44 Z7.97 F4800.0 E1256.824
G1 X-16.69 Y-12.21 Z7.97 F4800.0 E1256.91
G1 X-15.13 Y-12.69 Z7.97 F4800.0 E1256.997
G1 X-13.5 Y-12.85 Z7.97 F4800.0 E1257.083
G1 X-11.87 Y-12.69 Z7.97 F4800.0 E1257.17
G1 X-10.31 Y-12.21 Z7.97 F4800.0 E1257.256
G1 X-8.86 Y-11.44 Z7.97 F4800.0 E1257.342
G1 X-7.6 Y-10.4 Z7.97 F4800.0 E1257.429
G1 X-6.56 Y-9.14 Z7.97 F4800.0 E1257.515
G1 X-5.79 Y-7.69 Z7.97 F4800.0 E1257.602
G1 X-5.32 Y-6.13 Z7.97 F4800.0 E1257.688
G1 X-5.16 Y-4.5 Z7.97 F4800.0 E1257.775
G1 X-5.32 Y-2.87 Z7.97 F4800.0 E1257.861
G1 X-5.79 Y-1.31 Z7.97 F4800.0 E1257.947
G1 X-6.56 Y0.14 Z7.97 F4800.0 E1258.034
G1 X-7.6 Y1.4 Z7.97 F4800.0 E1258.12
G1 X-8.86 Y2.44 Z7.97 F4800.0 E1258.207
G1 X-10.31 Y3.21 Z7.97 F4800.0 E1258.293
G1 X-11.87 Y3.69 Z7.97 F4800.0 E1258.38
G1 X-13.5 Y3.85 Z7.97 F4800.0 E1258.466
G1 X-15.13 Y3.69 Z7.97 F4800.0 E1258.552
G1 X-16.69 Y3.21 Z7.97 F4800.0 E1258.639
G1 X-18.14 Y2.44 Z7.97 F4800.0 E1258.725
G1 X-19.4 Y1.4 Z7.97 F4800.0 E1258.812
G1 X-20.44 Y0.14 Z7.97 F4800.0 E1258.898
G1 X-21.21 Y-1.31 Z7.97 F4800.0 E1258.984
G1 X-21.69 Y-2.87 Z7.97 F4800.0 E1259.071
G1 X-21.85 Y-4.5 Z7.97 F4800.0 E1259.157
G1 X-21.69 Y-6.13 Z7.97 F4800.0 E1259.244
G1 X-21.21 Y-7.69 Z7.97 F4800.0 E1259.33
G1 X-20.44 Y-9.14 Z7.97 F4800.0 E1259.417
G1 X-19.44 Y-10.35 Z7.97 F4800.0 E1259.499
G1 F1200.0
G1 E1259.499
G1 F4800.0
M103
(</loop>)
(<edge> outer )
;M108 R40.0
G1 X-19.73 Y-10.63 Z7.97 F4200.0
G1 F1200.0
G1 E1259.499
G1 F4200.0
M101
G1 X-19.68 Y-10.69 Z7.97 F2400.0 E1259.503
G1 X-18.36 Y-11.77 Z7.97 F2400.0 E1259.594
G1 X-16.85 Y-12.58 Z7.97 F2400.0 E1259.684
G1 X-15.21 Y-13.08 Z7.97 F2400.0 E1259.775
G1 X-13.5 Y-13.25 Z7.97 F2400.0 E1259.865
G1 X-11.79 Y-13.08 Z7.97 F2400.0 E1259.956
G1 X-10.15 Y-12.58 Z7.97 F2400.0 E1260.047
G1 X-8.64 Y-11.77 Z7.97 F2400.0 E1260.137
G1 X-7.32 Y-10.69 Z7.97 F2400.0 E1260.228
G1 X-6.23 Y-9.36 Z7.97 F2400.0 E1260.318
G1 X-5.42 Y-7.85 Z7.97 F2400.0 E1260.409
G1 X-4.92 Y-6.21 Z7.97 F2400.0 E1260.499
G1 X-4.75 Y-4.5 Z7.97 F2400.0 E1260.59
G1 X-4.92 Y-2.79 Z7.97 F2400.0 E1260.681
G1 X-5.42 Y-1.15 Z7.97 F2400.0 E1260.771
G1 X-6.23 Y0.36 Z7.97 F2400.0 E1260.862
G1 X-7.32 Y1.69 Z7.97 F2400.0 E1260.952
G1 X-8.64 Y2.77 Z7.97 F2400.0 E1261.043
G1 X-10.15 Y3.58 Z7.97 F2400.0 E1261.133
G1 X-11.79 Y4.08 Z7.97 F2400.0 E1261.224
G1 X-13.5 Y4.25 Z7.97 F2400.0 E1261.315
G1 X-15.21 Y4.08 Z7.97 F2400.0 E1261.405
G1 X-16.85 Y3.58 Z7.97 F2400.0 E1261.496
G1 X-18.36 Y2.77 Z7.97 F2400.0 E1261.586
G1 X-19.68 Y1.69 Z7.97 F2400.0 E1261.677
G1 X-20.77 Y0.36 Z7.97 F2400.0 E1261.768
G1 X-21.58 Y-1.15 Z7.97 F2400.0 E1261.858
G1 X-22.08 Y-2.79 Z7.97 F2400.0 E1261.949
G1 X-22.25 Y-4.5 Z7.97 F2400.0 E1262.039
G1 X-22.08 Y-6.21 Z7.97 F2400.0 E1262.13
G1 X-21.58 Y-7.85 Z7.97 F2400.0 E1262.221
G1 X-20.77 Y-9.36 Z7.97 F2400.0 E1262.311
G1 X-19.73 Y-10.63 Z7.97 F2400.0 E1262.398
G1 F1200.0
G1 E1261.848
G1 F2400.0
M103
(</edge>)
(</boundaryPerimeter>)
(<nestedRing>)
(<boundaryPerimeter>)
(<boundaryPoint> X-9.61 Y-10.322 Z7.965 </boundaryPoint>)
(<boundaryPoint> X-10.821 Y-10.969 Z7.965 </boundaryPoint>)
(<boundaryPoint> X-12.134 Y-11.367 Z7.965 </boundaryPoint>)
(<boundaryPoint> X-13.5 Y-11.502 Z7.965 </boundaryPoint>)
(<boundaryPoint> X-14.866 Y-11.367 Z7.965 </boundaryPoint>)
(<boundaryPoint> X-16.179 Y-10.969 Z7.965 </boundaryPoint>)
(<boundaryPoint> X-17.39 Y-10.322 Z7.965 </boundaryPoint>)
(<boundaryPoint> X-18.451 Y-9.451 Z7.965 </boundaryPoint>)
(<boundaryPoint> X-19.322 Y-8.39 Z7.965 </boundaryPoint>)
(<boundaryPoint> X-19.969 Y-7.179 Z7.965 </boundaryPoint>)
(<boundaryPoint> X-20.367 Y-5.866 Z7.965 </boundaryPoint>)
(<boundaryPoint> X-20.502 Y-4.5 Z7.965 </boundaryPoint>)
(<boundaryPoint> X-20.367 Y-3.134 Z7.965 </boundaryPoint>)
(<boundaryPoint> X-19.969 Y-1.821 Z7.965 </boundaryPoint>)
(<boundaryPoint> X-19.322 Y-0.61 Z7.965 </boundaryPoint>)
(<boundaryPoint> X-18.451 Y0.451 Z7.965 </boundaryPoint>)
(<boundaryPoint> X-17.39 Y1.322 Z7.965 </boundaryPoint>)
(<boundaryPoint> X-16.179 Y1.969 Z7.965 </boundaryPoint>)
(<boundaryPoint> X-14.866 Y2.367 Z7.965 </boundaryPoint>)
(<boundaryPoint> X-13.5 Y2.502 Z7.965 </boundaryPoint>)
(<boundaryPoint> X-12.134 Y2.367 Z7.965 </boundaryPoint>)
(<boundaryPoint> X-10.821 Y1.969 Z7.965 </boundaryPoint>)
(<boundaryPoint> X-9.61 Y1.322 Z7.965 </boundaryPoint>)
(<boundaryPoint> X-8.549 Y0.451 Z7.965 </boundaryPoint>)
(<boundaryPoint> X-7.678 Y-0.61 Z7.965 </boundaryPoint>)
(<boundaryPoint> X-7.031 Y-1.821 Z7.965 </boundaryPoint>)
(<boundaryPoint> X-6.633 Y-3.134 Z7.965 </boundaryPoint>)
(<boundaryPoint> X-6.498 Y-4.5 Z7.965 </boundaryPoint>)
(<boundaryPoint> X-6.633 Y-5.866 Z7.965 </boundaryPoint>)
(<boundaryPoint> X-7.031 Y-7.179 Z7.965 </boundaryPoint>)
(<boundaryPoint> X-7.678 Y-8.39 Z7.965 </boundaryPoint>)
(<boundaryPoint> X-8.549 Y-9.451 Z7.965 </boundaryPoint>)
(<edge> inner )
G1 X-18.54 Y-9.64 Z7.97 F4200.0
G1 F1200.0
G1 E1262.398
G1 F4200.0
M101
G1 X-18.59 Y-9.59 Z7.97 F2400.0 E1262.402
G1 X-19.49 Y-8.5 Z7.97 F2400.0 E1262.476
G1 X-20.16 Y-7.26 Z7.97 F2400.0 E1262.551
G1 X-20.56 Y-5.91 Z7.97 F2400.0 E1262.625
G1 X-20.7 Y-4.5 Z7.97 F2400.0 E1262.7
G1 X-20.56 Y-3.1 Z7.97 F2400.0 E1262.775
G1 X-20.16 Y-1.74 Z7.97 F2400.0 E1262.849
G1 X-19.49 Y-0.5 Z7.97 F2400.0 E1262.924
G1 X-18.59 Y0.59 Z7.97 F2400.0 E1262.998
G1 X-17.5 Y1.49 Z7.97 F2400.0 E1263.073
G1 X-16.26 Y2.15 Z7.97 F2400.0 E1263.148
G1 X-14.91 Y2.56 Z7.97 F2400.0 E1263.222
G1 X-13.5 Y2.7 Z7.97 F2400.0 E1263.297
G1 X-12.1 Y2.56 Z7.97 F2400.0 E1263.371
G1 X-10.74 Y2.15 Z7.97 F2400.0 E1263.446
G1 X-9.5 Y1.49 Z7.97 F2400.0 E1263.52
G1 X-8.41 Y0.59 Z7.97 F2400.0 E1263.595
G1 X-7.51 Y-0.5 Z7.97 F2400.0 E1263.67
G1 X-6.85 Y-1.74 Z7.97 F2400.0 E1263.744
G1 X-6.44 Y-3.1 Z7.97 F2400.0 E1263.819
G1 X-6.3 Y-4.5 Z7.97 F2400.0 E1263.893
G1 X-6.44 Y-5.91 Z7.97 F2400.0 E1263.968
G1 X-6.85 Y-7.26 Z7.97 F2400.0 E1264.043
G1 X-7.51 Y-8.5 Z7.97 F2400.0 E1264.117
G1 X-8.41 Y-9.59 Z7.97 F2400.0 E1264.192
G1 X-9.5 Y-10.49 Z7.97 F2400.0 E1264.266
G1 X-10.74 Y-11.16 Z7.97 F2400.0 E1264.341
G1 X-12.1 Y-11.56 Z7.97 F2400.0 E1264.416
G1 X-13.5 Y-11.7 Z7.97 F2400.0 E1264.49
G1 X-14.91 Y-11.56 Z7.97 F2400.0 E1264.565
G1 X-16.26 Y-11.16 Z7.97 F2400.0 E1264.639
G1 X-17.5 Y-10.49 Z7.97 F2400.0 E1264.714
G1 X-18.54 Y-9.64 Z7.97 F2400.0 E1264.785
G1 F1200.0
G1 E1263.785
G1 F2400.0
M103
(</edge>)
(</boundaryPerimeter>)
(</nestedRing>)
(<infill>)
(<infillBoundary>)
(<infillPoint> X-6.56 Y-9.136 Z7.965 </infillPoint>)
(<infillPoint> X-5.79 Y-7.694 Z7.965 </infillPoint>)
(<infillPoint> X-5.315 Y-6.128 Z7.965 </infillPoint>)
(<infillPoint> X-5.155 Y-4.5 Z7.965 </infillPoint>)
(<infillPoint> X-5.315 Y-2.872 Z7.965 </infillPoint>)
(<infillPoint> X-5.79 Y-1.306 Z7.965 </infillPoint>)
(<infillPoint> X-6.56 Y0.136 Z7.965 </infillPoint>)
(<infillPoint> X-7.599 Y1.401 Z7.965 </infillPoint>)
(<infillPoint> X-8.864 Y2.44 Z7.965 </infillPoint>)
(<infillPoint> X-10.306 Y3.21 Z7.965 </infillPoint>)
(<infillPoint> X-11.872 Y3.685 Z7.965 </infillPoint>)
(<infillPoint> X-13.5 Y3.845 Z7.965 </infillPoint>)
(<infillPoint> X-15.128 Y3.685 Z7.965 </infillPoint>)
(<infillPoint> X-16.694 Y3.21 Z7.965 </infillPoint>)
(<infillPoint> X-18.136 Y2.44 Z7.965 </infillPoint>)
(<infillPoint> X-19.401 Y1.401 Z7.965 </infillPoint>)
(<infillPoint> X-20.44 Y0.136 Z7.965 </infillPoint>)
(<infillPoint> X-21.21 Y-1.306 Z7.965 </infillPoint>)
(<infillPoint> X-21.685 Y-2.872 Z7.965 </infillPoint>)
(<infillPoint> X-21.845 Y-4.5 Z7.965 </infillPoint>)
(<infillPoint> X-21.685 Y-6.128 Z7.965 </infillPoint>)
(<infillPoint> X-21.21 Y-7.694 Z7.965 </infillPoint>)
(<infillPoint> X-20.44 Y-9.136 Z7.965 </infillPoint>)
(<infillPoint> X-19.401 Y-10.401 Z7.965 </infillPoint>)
(<infillPoint> X-18.136 Y-11.44 Z7.965 </infillPoint>)
(<infillPoint> X-16.694 Y-12.21 Z7.965 </infillPoint>)
(<infillPoint> X-15.128 Y-12.685 Z7.965 </infillPoint>)
(<infillPoint> X-13.5 Y-12.845 Z7.965 </infillPoint>)
(<infillPoint> X-11.872 Y-12.685 Z7.965 </infillPoint>)
(<infillPoint> X-10.306 Y-12.21 Z7.965 </infillPoint>)
(<infillPoint> X-8.864 Y-11.44 Z7.965 </infillPoint>)
(<infillPoint> X-7.599 Y-10.401 Z7.965 </infillPoint>)
(</infillBoundary>)
(<infillBoundary>)
(<infillPoint> X-9.275 Y-10.823 Z7.965 </infillPoint>)
(<infillPoint> X-10.59 Y-11.526 Z7.965 </infillPoint>)
(<infillPoint> X-12.016 Y-11.958 Z7.965 </infillPoint>)
(<infillPoint> X-13.5 Y-12.105 Z7.965 </infillPoint>)
(<infillPoint> X-14.984 Y-11.958 Z7.965 </infillPoint>)
(<infillPoint> X-16.41 Y-11.526 Z7.965 </infillPoint>)
(<infillPoint> X-17.725 Y-10.823 Z7.965 </infillPoint>)
(<infillPoint> X-18.877 Y-9.877 Z7.965 </infillPoint>)
(<infillPoint> X-19.823 Y-8.725 Z7.965 </infillPoint>)
(<infillPoint> X-20.526 Y-7.41 Z7.965 </infillPoint>)
(<infillPoint> X-20.958 Y-5.984 Z7.965 </infillPoint>)
(<infillPoint> X-21.105 Y-4.5 Z7.965 </infillPoint>)
(<infillPoint> X-20.958 Y-3.016 Z7.965 </infillPoint>)
(<infillPoint> X-20.526 Y-1.59 Z7.965 </infillPoint>)
(<infillPoint> X-19.823 Y-0.275 Z7.965 </infillPoint>)
(<infillPoint> X-18.877 Y0.877 Z7.965 </infillPoint>)
(<infillPoint> X-17.725 Y1.823 Z7.965 </infillPoint>)
(<infillPoint> X-16.41 Y2.526 Z7.965 </infillPoint>)
(<infillPoint> X-14.984 Y2.958 Z7.965 </infillPoint>)
(<infillPoint> X-13.5 Y3.105 Z7.965 </infillPoint>)
(<infillPoint> X-12.016 Y2.958 Z7.965 </infillPoint>)
(<infillPoint> X-10.59 Y2.526 Z7.965 </infillPoint>)
(<infillPoint> X-9.275 Y1.823 Z7.965 </infillPoint>)
(<infillPoint> X-8.123 Y0.877 Z7.965 </infillPoint>)
(<infillPoint> X-7.177 Y-0.275 Z7.965 </infillPoint>)
(<infillPoint> X-6.474 Y-1.59 Z7.965 </infillPoint>)
(<infillPoint> X-6.042 Y-3.016 Z7.965 </infillPoint>)
(<infillPoint> X-5.895 Y-4.5 Z7.965 </infillPoint>)
(<infillPoint> X-6.042 Y-5.984 Z7.965 </infillPoint>)
(<infillPoint> X-6.474 Y-7.41 Z7.965 </infillPoint>)
(<infillPoint> X-7.177 Y-8.725 Z7.965 </infillPoint>)
(<infillPoint> X-8.123 Y-9.877 Z7.965 </infillPoint>)
(</infillBoundary>)
;M108 R80.0
G1 X-18.7 Y-9.76 Z7.97 F4200.0
G1 X-20.76 Y-5.94 Z7.97 F4200.0
G1 X-20.34 Y-1.67 Z7.97 F4200.0
G1 X-17.61 Y1.65 Z7.97 F4200.0
G1 X-11.85 Y3.2 Z7.97 F4200.0
G1 F1200.0
G1 E1264.785
G1 F4200.0
M101
G1 X-11.24 Y3.2 Z7.97 F4800.0 E1264.817
G1 X-10.53 Y2.8 Z7.97 F4800.0 E1264.86
G1 X-10.13 Y2.8 Z7.97 F4800.0 E1264.881
G1 X-9.76 Y2.4 Z7.97 F4800.0 E1264.91
G1 X-9.38 Y2.4 Z7.97 F4800.0 E1264.93
G1 X-9.05 Y2.0 Z7.97 F4800.0 E1264.957
G1 X-8.77 Y2.0 Z7.97 F4800.0 E1264.972
G1 X-8.56 Y1.6 Z7.97 F4800.0 E1264.996
G1 X-8.28 Y1.6 Z7.97 F4800.0 E1265.011
G1 X-8.07 Y1.2 Z7.97 F4800.0 E1265.035
G1 X-7.8 Y1.2 Z7.97 F4800.0 E1265.049
G1 X-7.7 Y0.8 Z7.97 F4800.0 E1265.071
G1 X-7.47 Y0.8 Z7.97 F4800.0 E1265.083
G1 X-7.37 Y0.4 Z7.97 F4800.0 E1265.105
G1 X-7.14 Y0.4 Z7.97 F4800.0 E1265.117
G1 X-7.04 Y0.0 Z7.97 F4800.0 E1265.139
G1 X-6.81 Y0.0 Z7.97 F4800.0 E1265.151
G1 X-6.79 Y-0.4 Z7.97 F4800.0 E1265.172
G1 X-6.59 Y-0.4 Z7.97 F4800.0 E1265.183
G1 X-6.58 Y-0.8 Z7.97 F4800.0 E1265.204
G1 X-6.38 Y-0.8 Z7.97 F4800.0 E1265.214
G1 X-6.37 Y-1.2 Z7.97 F4800.0 E1265.235
G1 X-6.16 Y-1.2 Z7.97 F4800.0 E1265.246
G1 X-6.18 Y-1.6 Z7.97 F4800.0 E1265.267
G1 X-5.99 Y-1.6 Z7.97 F4800.0 E1265.277
G1 X-6.06 Y-2.0 Z7.97 F4800.0 E1265.298
G1 X-5.87 Y-2.0 Z7.97 F4800.0 E1265.308
G1 X-5.94 Y-2.4 Z7.97 F4800.0 E1265.33
G1 X-5.75 Y-2.4 Z7.97 F4800.0 E1265.339
G1 X-5.63 Y-2.8 Z7.97 F4800.0 E1265.361
G1 X-5.82 Y-2.8 Z7.97 F4800.0 E1265.371
G1 X-5.74 Y-3.2 Z7.97 F4800.0 E1265.393
G1 X-5.56 Y-3.2 Z7.97 F4800.0 E1265.402
G1 X-5.53 Y-3.6 Z7.97 F4800.0 E1265.423
G1 X-5.7 Y-3.6 Z7.97 F4800.0 E1265.433
G1 X-5.66 Y-4.0 Z7.97 F4800.0 E1265.454
G1 X-5.49 Y-4.0 Z7.97 F4800.0 E1265.463
G1 X-5.45 Y-4.4 Z7.97 F4800.0 E1265.485
G1 X-5.62 Y-4.4 Z7.97 F4800.0 E1265.494
G1 X-5.64 Y-4.8 Z7.97 F4800.0 E1265.515
G1 X-5.47 Y-4.8 Z7.97 F4800.0 E1265.524
G1 X-5.51 Y-5.2 Z7.97 F4800.0 E1265.546
G1 X-5.68 Y-5.2 Z7.97 F4800.0 E1265.555
G1 X-5.72 Y-5.6 Z7.97 F4800.0 E1265.576
G1 X-5.55 Y-5.6 Z7.97 F4800.0 E1265.586
G1 X-5.58 Y-6.0 Z7.97 F4800.0 E1265.607
G1 X-5.76 Y-6.0 Z7.97 F4800.0 E1265.616
G1 X-5.69 Y-6.4 Z7.97 F4800.0 E1265.638
G1 X-5.88 Y-6.4 Z7.97 F4800.0 E1265.648
G1 X-5.81 Y-6.8 Z7.97 F4800.0 E1265.669
G1 X-6.0 Y-6.8 Z7.97 F4800.0 E1265.679
G1 X-5.93 Y-7.2 Z7.97 F4800.0 E1265.7
G1 X-6.12 Y-7.2 Z7.97 F4800.0 E1265.71
G1 X-6.06 Y-7.6 Z7.97 F4800.0 E1265.731
G1 X-6.26 Y-7.6 Z7.97 F4800.0 E1265.742
G1 X-6.27 Y-8.0 Z7.97 F4800.0 E1265.763
G1 X-6.47 Y-8.0 Z7.97 F4800.0 E1265.774
G1 X-6.49 Y-8.4 Z7.97 F4800.0 E1265.795
G1 X-6.69 Y-8.4 Z7.97 F4800.0 E1265.805
G1 X-6.7 Y-8.8 Z7.97 F4800.0 E1265.827
G1 X-6.9 Y-8.8 Z7.97 F4800.0 E1265.837
G1 X-6.98 Y-9.2 Z7.97 F4800.0 E1265.859
G1 X-7.2 Y-9.2 Z7.97 F4800.0 E1265.871
G1 X-7.3 Y-9.6 Z7.97 F4800.0 E1265.893
G1 X-7.53 Y-9.6 Z7.97 F4800.0 E1265.905
G1 X-7.63 Y-10.0 Z7.97 F4800.0 E1265.926
G1 X-7.86 Y-10.0 Z7.97 F4800.0 E1265.939
G1 X-8.04 Y-10.4 Z7.97 F4800.0 E1265.962
G1 X-8.32 Y-10.4 Z7.97 F4800.0 E1265.976
G1 X-8.53 Y-10.8 Z7.97 F4800.0 E1266.0
G1 X-8.81 Y-10.8 Z7.97 F4800.0 E1266.015
G1 X-9.01 Y-11.2 Z7.97 F4800.0 E1266.039
G1 X-9.39 Y-11.2 Z7.97 F4800.0 E1266.058
G1 X-9.76 Y-11.6 Z7.97 F4800.0 E1266.087
G1 X-10.14 Y-11.6 Z7.97 F4800.0 E1266.107
G1 X-10.58 Y-12.0 Z7.97 F4800.0 E1266.139
G1 X-11.19 Y-12.0 Z7.97 F4800.0 E1266.171
G1 X-11.9 Y-12.4 Z7.97 F4800.0 E1266.214
G1 X-15.1 Y-12.4 Z7.97 F4800.0 E1266.383
G1 X-15.81 Y-12.0 Z7.97 F4800.0 E1266.426
G1 X-16.42 Y-12.0 Z7.97 F4800.0 E1266.459
G1 X-16.86 Y-11.6 Z7.97 F4800.0 E1266.49
G1 X-17.24 Y-11.6 Z7.97 F4800.0 E1266.51
G1 X-17.61 Y-11.2 Z7.97 F4800.0 E1266.539
G1 X-17.99 Y-11.2 Z7.97 F4800.0 E1266.559
G1 X-18.2 Y-10.8 Z7.97 F4800.0 E1266.582
G1 X-18.47 Y-10.8 Z7.97 F4800.0 E1266.597
G1 X-18.68 Y-10.4 Z7.97 F4800.0 E1266.621
G1 X-18.96 Y-10.4 Z7.97 F4800.0 E1266.636
G1 X-19.14 Y-10.0 Z7.97 F4800.0 E1266.659
G1 X-19.37 Y-10.0 Z7.97 F4800.0 E1266.671
G1 X-19.47 Y-9.6 Z7.97 F4800.0 E1266.693
G1 X-19.7 Y-9.6 Z7.97 F4800.0 E1266.705
G1 X-19.8 Y-9.2 Z7.97 F4800.0 E1266.727
G1 X-20.02 Y-9.2 Z7.97 F4800.0 E1266.739
G1 X-20.1 Y-8.8 Z7.97 F4800.0 E1266.76
G1 X-20.3 Y-8.8 Z7.97 F4800.0 E1266.771
G1 X-20.31 Y-8.4 Z7.97 F4800.0 E1266.792
G1 X-20.52 Y-8.4 Z7.97 F4800.0 E1266.802
G1 X-20.53 Y-8.0 Z7.97 F4800.0 E1266.824
G1 X-20.73 Y-8.0 Z7.97 F4800.0 E1266.834
G1 X-20.74 Y-7.6 Z7.97 F4800.0 E1266.855
G1 X-20.94 Y-7.6 Z7.97 F4800.0 E1266.866
G1 X-20.88 Y-7.2 Z7.97 F4800.0 E1266.887
G1 X-21.07 Y-7.2 Z7.97 F4800.0 E1266.897
G1 X-21.0 Y-6.8 Z7.97 F4800.0 E1266.919
G1 X-21.19 Y-6.8 Z7.97 F4800.0 E1266.928
G1 X-21.13 Y-6.4 Z7.97 F4800.0 E1266.95
G1 X-21.31 Y-6.4 Z7.97 F4800.0 E1266.96
G1 X-21.42 Y-6.0 Z7.97 F4800.0 E1266.981
G1 X-21.24 Y-6.0 Z7.97 F4800.0 E1266.991
G1 X-21.28 Y-5.6 Z7.97 F4800.0 E1267.012
G1 X-21.46 Y-5.6 Z7.97 F4800.0 E1267.021
G1 X-21.5 Y-5.2 Z7.97 F4800.0 E1267.043
G1 X-21.32 Y-5.2 Z7.97 F4800.0 E1267.052
G1 X-21.36 Y-4.8 Z7.97 F4800.0 E1267.073
G1 X-21.53 Y-4.8 Z7.97 F4800.0 E1267.083
G1 X-21.55 Y-4.4 Z7.97 F4800.0 E1267.104
G1 X-21.38 Y-4.4 Z7.97 F4800.0 E1267.113
G1 X-21.34 Y-4.0 Z7.97 F4800.0 E1267.134
G1 X-21.51 Y-4.0 Z7.97 F4800.0 E1267.144
G1 X-21.48 Y-3.6 Z7.97 F4800.0 E1267.165
G1 X-21.3 Y-3.6 Z7.97 F4800.0 E1267.174
G1 X-21.26 Y-3.2 Z7.97 F4800.0 E1267.196
G1 X-21.44 Y-3.2 Z7.97 F4800.0 E1267.205
G1 X-21.37 Y-2.8 Z7.97 F4800.0 E1267.226
G1 X-21.19 Y-2.8 Z7.97 F4800.0 E1267.236
G1 X-21.25 Y-2.4 Z7.97 F4800.0 E1267.258
G1 X-21.06 Y-2.4 Z7.97 F4800.0 E1267.267
G1 X-21.13 Y-2.0 Z7.97 F4800.0 E1267.289
G1 X-20.94 Y-2.0 Z7.97 F4800.0 E1267.299
G1 X-21.01 Y-1.6 Z7.97 F4800.0 E1267.32
G1 X-20.82 Y-1.6 Z7.97 F4800.0 E1267.33
G1 X-20.84 Y-1.2 Z7.97 F4800.0 E1267.351
G1 X-20.64 Y-1.2 Z7.97 F4800.0 E1267.361
G1 X-20.62 Y-0.8 Z7.97 F4800.0 E1267.383
G1 X-20.42 Y-0.8 Z7.97 F4800.0 E1267.393
G1 X-20.41 Y-0.4 Z7.97 F4800.0 E1267.414
G1 X-20.21 Y-0.4 Z7.97 F4800.0 E1267.425
G1 X-20.19 Y0.0 Z7.97 F4800.0 E1267.446
G1 X-19.96 Y0.0 Z7.97 F4800.0 E1267.458
G1 X-19.86 Y0.4 Z7.97 F4800.0 E1267.48
G1 X-19.63 Y0.4 Z7.97 F4800.0 E1267.492
G1 X-19.53 Y0.8 Z7.97 F4800.0 E1267.514
G1 X-19.3 Y0.8 Z7.97 F4800.0 E1267.526
G1 X-19.2 Y1.2 Z7.97 F4800.0 E1267.548
G1 X-18.93 Y1.2 Z7.97 F4800.0 E1267.562
G1 X-18.72 Y1.6 Z7.97 F4800.0 E1267.586
G1 X-18.44 Y1.6 Z7.97 F4800.0 E1267.601
G1 X-18.23 Y2.0 Z7.97 F4800.0 E1267.625
G1 X-17.95 Y2.0 Z7.97 F4800.0 E1267.64
G1 X-17.62 Y2.4 Z7.97 F4800.0 E1267.667
G1 X-17.24 Y2.4 Z7.97 F4800.0 E1267.687
G1 X-16.87 Y2.8 Z7.97 F4800.0 E1267.716
G1 X-16.47 Y2.8 Z7.97 F4800.0 E1267.737
G1 X-15.76 Y3.2 Z7.97 F4800.0 E1267.78
G1 X-15.15 Y3.2 Z7.97 F4800.0 E1267.812
G1 F1200.0
G1 E1266.812
G1 F4800.0
M103
(</infill>)
(</nestedRing>)
(</rotation>)
(</layer>)
(<layer> 8.235 )
(<rotation> (6.12323399574e-17+1j) )
(<nestedRing>)
(<boundaryPerimeter>)
(<boundaryPoint> X-5.853 Y-9.609 Z8.235 </boundaryPoint>)
(<boundaryPoint> X-5.003 Y-8.02 Z8.235 </boundaryPoint>)
(<boundaryPoint> X-4.48 Y-6.294 Z8.235 </boundaryPoint>)
(<boundaryPoint> X-4.303 Y-4.5 Z8.235 </boundaryPoint>)
(<boundaryPoint> X-4.48 Y-2.706 Z8.235 </boundaryPoint>)
(<boundaryPoint> X-5.003 Y-0.98 Z8.235 </boundaryPoint>)
(<boundaryPoint> X-5.853 Y0.609 Z8.235 </boundaryPoint>)
(<boundaryPoint> X-6.997 Y2.003 Z8.235 </boundaryPoint>)
(<boundaryPoint> X-8.391 Y3.147 Z8.235 </boundaryPoint>)
(<boundaryPoint> X-9.98 Y3.997 Z8.235 </boundaryPoint>)
(<boundaryPoint> X-11.706 Y4.52 Z8.235 </boundaryPoint>)
(<boundaryPoint> X-13.5 Y4.697 Z8.235 </boundaryPoint>)
(<boundaryPoint> X-15.294 Y4.52 Z8.235 </boundaryPoint>)
(<boundaryPoint> X-17.02 Y3.997 Z8.235 </boundaryPoint>)
(<boundaryPoint> X-18.609 Y3.147 Z8.235 </boundaryPoint>)
(<boundaryPoint> X-20.003 Y2.003 Z8.235 </boundaryPoint>)
(<boundaryPoint> X-21.147 Y0.609 Z8.235 </boundaryPoint>)
(<boundaryPoint> X-21.997 Y-0.98 Z8.235 </boundaryPoint>)
(<boundaryPoint> X-22.52 Y-2.706 Z8.235 </boundaryPoint>)
(<boundaryPoint> X-22.697 Y-4.5 Z8.235 </boundaryPoint>)
(<boundaryPoint> X-22.52 Y-6.294 Z8.235 </boundaryPoint>)
(<boundaryPoint> X-21.997 Y-8.02 Z8.235 </boundaryPoint>)
(<boundaryPoint> X-21.147 Y-9.609 Z8.235 </boundaryPoint>)
(<boundaryPoint> X-20.003 Y-11.003 Z8.235 </boundaryPoint>)
(<boundaryPoint> X-18.609 Y-12.147 Z8.235 </boundaryPoint>)
(<boundaryPoint> X-17.02 Y-12.997 Z8.235 </boundaryPoint>)
(<boundaryPoint> X-15.294 Y-13.52 Z8.235 </boundaryPoint>)
(<boundaryPoint> X-13.5 Y-13.697 Z8.235 </boundaryPoint>)
(<boundaryPoint> X-11.706 Y-13.52 Z8.235 </boundaryPoint>)
(<boundaryPoint> X-9.98 Y-12.997 Z8.235 </boundaryPoint>)
(<boundaryPoint> X-8.391 Y-12.147 Z8.235 </boundaryPoint>)
(<boundaryPoint> X-6.997 Y-11.003 Z8.235 </boundaryPoint>)
(<loop> inner )
G1 X-17.61 Y1.65 Z8.24 F4200.0
G1 X-20.34 Y-1.67 Z8.24 F4200.0
G1 X-20.76 Y-5.94 Z8.24 F4200.0
G1 X-18.59 Y-10.11 Z8.24 F4200.0
G1 F1200.0
G1 E1267.812
G1 F4200.0
M101
G1 X-18.88 Y-9.88 Z8.24 F4800.0 E1267.832
G1 X-19.82 Y-8.73 Z8.24 F4800.0 E1267.911
G1 X-20.53 Y-7.41 Z8.24 F4800.0 E1267.989
G1 X-20.96 Y-5.98 Z8.24 F4800.0 E1268.068
G1 X-21.11 Y-4.5 Z8.24 F4800.0 E1268.147
G1 X-20.96 Y-3.02 Z8.24 F4800.0 E1268.226
G1 X-20.53 Y-1.59 Z8.24 F4800.0 E1268.304
G1 X-19.82 Y-0.28 Z8.24 F4800.0 E1268.383
G1 X-18.88 Y0.88 Z8.24 F4800.0 E1268.462
G1 X-17.73 Y1.82 Z8.24 F4800.0 E1268.54
G1 X-16.41 Y2.53 Z8.24 F4800.0 E1268.619
G1 X-14.98 Y2.96 Z8.24 F4800.0 E1268.698
G1 X-13.5 Y3.11 Z8.24 F4800.0 E1268.777
G1 X-12.02 Y2.96 Z8.24 F4800.0 E1268.856
G1 X-10.59 Y2.53 Z8.24 F4800.0 E1268.934
G1 X-9.28 Y1.82 Z8.24 F4800.0 E1269.013
G1 X-8.12 Y0.88 Z8.24 F4800.0 E1269.092
G1 X-7.18 Y-0.28 Z8.24 F4800.0 E1269.17
G1 X-6.47 Y-1.59 Z8.24 F4800.0 E1269.249
G1 X-6.04 Y-3.02 Z8.24 F4800.0 E1269.328
G1 X-5.9 Y-4.5 Z8.24 F4800.0 E1269.407
G1 X-6.04 Y-5.98 Z8.24 F4800.0 E1269.486
G1 X-6.47 Y-7.41 Z8.24 F4800.0 E1269.564
G1 X-7.18 Y-8.73 Z8.24 F4800.0 E1269.643
G1 X-8.12 Y-9.88 Z8.24 F4800.0 E1269.722
G1 X-9.28 Y-10.82 Z8.24 F4800.0 E1269.8
G1 X-10.59 Y-11.53 Z8.24 F4800.0 E1269.879
G1 X-12.02 Y-11.96 Z8.24 F4800.0 E1269.958
G1 X-13.5 Y-12.11 Z8.24 F4800.0 E1270.037
G1 X-14.98 Y-11.96 Z8.24 F4800.0 E1270.116
G1 X-16.41 Y-11.53 Z8.24 F4800.0 E1270.194
G1 X-17.73 Y-10.82 Z8.24 F4800.0 E1270.273
G1 X-18.59 Y-10.11 Z8.24 F4800.0 E1270.332
G1 F1200.0
G1 E1270.096
G1 F4800.0
M103
(</loop>)
(<loop> outer )
G1 X-19.81 Y-10.29 Z8.24 F4200.0
G1 F1200.0
G1 E1270.332
G1 F4200.0
M101
G1 X-19.58 Y-10.58 Z8.24 F4800.0 E1270.352
G1 X-18.27 Y-11.65 Z8.24 F4800.0 E1270.441
G1 X-16.79 Y-12.44 Z8.24 F4800.0 E1270.53
G1 X-15.18 Y-12.93 Z8.24 F4800.0 E1270.619
G1 X-13.5 Y-13.09 Z8.24 F4800.0 E1270.708
G1 X-11.82 Y-12.93 Z8.24 F4800.0 E1270.797
G1 X-10.21 Y-12.44 Z8.24 F4800.0 E1270.886
G1 X-8.73 Y-11.65 Z8.24 F4800.0 E1270.975
G1 X-7.42 Y-10.58 Z8.24 F4800.0 E1271.064
G1 X-6.35 Y-9.27 Z8.24 F4800.0 E1271.153
G1 X-5.56 Y-7.79 Z8.24 F4800.0 E1271.242
G1 X-5.07 Y-6.18 Z8.24 F4800.0 E1271.331
G1 X-4.91 Y-4.5 Z8.24 F4800.0 E1271.42
G1 X-5.07 Y-2.82 Z8.24 F4800.0 E1271.509
G1 X-5.56 Y-1.21 Z8.24 F4800.0 E1271.598
G1 X-6.35 Y0.27 Z8.24 F4800.0 E1271.687
G1 X-7.42 Y1.58 Z8.24 F4800.0 E1271.776
G1 X-8.73 Y2.65 Z8.24 F4800.0 E1271.865
G1 X-10.21 Y3.44 Z8.24 F4800.0 E1271.954
G1 X-11.82 Y3.93 Z8.24 F4800.0 E1272.043
G1 X-13.5 Y4.09 Z8.24 F4800.0 E1272.132
G1 X-15.18 Y3.93 Z8.24 F4800.0 E1272.221
G1 X-16.79 Y3.44 Z8.24 F4800.0 E1272.31
G1 X-18.27 Y2.65 Z8.24 F4800.0 E1272.399
G1 X-19.58 Y1.58 Z8.24 F4800.0 E1272.488
G1 X-20.65 Y0.27 Z8.24 F4800.0 E1272.577
G1 X-21.44 Y-1.21 Z8.24 F4800.0 E1272.666
G1 X-21.93 Y-2.82 Z8.24 F4800.0 E1272.755
G1 X-22.09 Y-4.5 Z8.24 F4800.0 E1272.844
G1 X-21.93 Y-6.18 Z8.24 F4800.0 E1272.933
G1 X-21.44 Y-7.79 Z8.24 F4800.0 E1273.022
G1 X-20.65 Y-9.27 Z8.24 F4800.0 E1273.111
G1 X-19.81 Y-10.29 Z8.24 F4800.0 E1273.18
G1 F1200.0
G1 E1273.18
G1 F4800.0
M103
(</loop>)
(<edge> outer )
;M108 R40.0
G1 X-20.1 Y-10.57 Z8.24 F4200.0
G1 F1200.0
G1 E1273.18
G1 F4200.0
M101
G1 X-19.86 Y-10.86 Z8.24 F2400.0 E1273.2
G1 X-18.5 Y-11.98 Z8.24 F2400.0 E1273.293
G1 X-16.94 Y-12.81 Z8.24 F2400.0 E1273.386
G1 X-15.26 Y-13.32 Z8.24 F2400.0 E1273.479
G1 X-13.5 Y-13.5 Z8.24 F2400.0 E1273.572
G1 X-11.75 Y-13.32 Z8.24 F2400.0 E1273.665
G1 X-10.06 Y-12.81 Z8.24 F2400.0 E1273.759
G1 X-8.5 Y-11.98 Z8.24 F2400.0 E1273.852
G1 X-7.14 Y-10.86 Z8.24 F2400.0 E1273.945
G1 X-6.02 Y-9.5 Z8.24 F2400.0 E1274.038
G1 X-5.19 Y-7.94 Z8.24 F2400.0 E1274.131
G1 X-4.68 Y-6.26 Z8.24 F2400.0 E1274.224
G1 X-4.5 Y-4.5 Z8.24 F2400.0 E1274.317
G1 X-4.68 Y-2.75 Z8.24 F2400.0 E1274.411
G1 X-5.19 Y-1.06 Z8.24 F2400.0 E1274.504
G1 X-6.02 Y0.5 Z8.24 F2400.0 E1274.597
G1 X-7.14 Y1.86 Z8.24 F2400.0 E1274.69
G1 X-8.5 Y2.98 Z8.24 F2400.0 E1274.783
G1 X-10.06 Y3.81 Z8.24 F2400.0 E1274.876
G1 X-11.75 Y4.32 Z8.24 F2400.0 E1274.97
G1 X-13.5 Y4.5 Z8.24 F2400.0 E1275.063
G1 X-15.26 Y4.32 Z8.24 F2400.0 E1275.156
G1 X-16.94 Y3.81 Z8.24 F2400.0 E1275.249
G1 X-18.5 Y2.98 Z8.24 F2400.0 E1275.342
G1 X-19.86 Y1.86 Z8.24 F2400.0 E1275.435
G1 X-20.98 Y0.5 Z8.24 F2400.0 E1275.529
G1 X-21.81 Y-1.06 Z8.24 F2400.0 E1275.622
G1 X-22.32 Y-2.75 Z8.24 F2400.0 E1275.715
G1 X-22.5 Y-4.5 Z8.24 F2400.0 E1275.808
G1 X-22.32 Y-6.26 Z8.24 F2400.0 E1275.901
G1 X-21.81 Y-7.94 Z8.24 F2400.0 E1275.994
G1 X-20.98 Y-9.5 Z8.24 F2400.0 E1276.087
G1 X-20.1 Y-10.57 Z8.24 F2400.0 E1276.161
G1 F1200.0
G1 E1275.221
G1 F2400.0
M103
(</edge>)
(</boundaryPerimeter>)
(<nestedRing>)
(<boundaryPerimeter>)
(<boundaryPoint> X-9.61 Y-10.322 Z8.235 </boundaryPoint>)
(<boundaryPoint> X-10.821 Y-10.969 Z8.235 </boundaryPoint>)
(<boundaryPoint> X-12.134 Y-11.367 Z8.235 </boundaryPoint>)
(<boundaryPoint> X-13.5 Y-11.502 Z8.235 </boundaryPoint>)
(<boundaryPoint> X-14.866 Y-11.367 Z8.235 </boundaryPoint>)
(<boundaryPoint> X-16.179 Y-10.969 Z8.235 </boundaryPoint>)
(<boundaryPoint> X-17.39 Y-10.322 Z8.235 </boundaryPoint>)
(<boundaryPoint> X-18.451 Y-9.451 Z8.235 </boundaryPoint>)
(<boundaryPoint> X-19.322 Y-8.39 Z8.235 </boundaryPoint>)
(<boundaryPoint> X-19.969 Y-7.179 Z8.235 </boundaryPoint>)
(<boundaryPoint> X-20.367 Y-5.866 Z8.235 </boundaryPoint>)
(<boundaryPoint> X-20.502 Y-4.5 Z8.235 </boundaryPoint>)
(<boundaryPoint> X-20.367 Y-3.134 Z8.235 </boundaryPoint>)
(<boundaryPoint> X-19.969 Y-1.821 Z8.235 </boundaryPoint>)
(<boundaryPoint> X-19.322 Y-0.61 Z8.235 </boundaryPoint>)
(<boundaryPoint> X-18.451 Y0.451 Z8.235 </boundaryPoint>)
(<boundaryPoint> X-17.39 Y1.322 Z8.235 </boundaryPoint>)
(<boundaryPoint> X-16.179 Y1.969 Z8.235 </boundaryPoint>)
(<boundaryPoint> X-14.866 Y2.367 Z8.235 </boundaryPoint>)
(<boundaryPoint> X-13.5 Y2.502 Z8.235 </boundaryPoint>)
(<boundaryPoint> X-12.134 Y2.367 Z8.235 </boundaryPoint>)
(<boundaryPoint> X-10.821 Y1.969 Z8.235 </boundaryPoint>)
(<boundaryPoint> X-9.61 Y1.322 Z8.235 </boundaryPoint>)
(<boundaryPoint> X-8.549 Y0.451 Z8.235 </boundaryPoint>)
(<boundaryPoint> X-7.678 Y-0.61 Z8.235 </boundaryPoint>)
(<boundaryPoint> X-7.031 Y-1.821 Z8.235 </boundaryPoint>)
(<boundaryPoint> X-6.633 Y-3.134 Z8.235 </boundaryPoint>)
(<boundaryPoint> X-6.498 Y-4.5 Z8.235 </boundaryPoint>)
(<boundaryPoint> X-6.633 Y-5.866 Z8.235 </boundaryPoint>)
(<boundaryPoint> X-7.031 Y-7.179 Z8.235 </boundaryPoint>)
(<boundaryPoint> X-7.678 Y-8.39 Z8.235 </boundaryPoint>)
(<boundaryPoint> X-8.549 Y-9.451 Z8.235 </boundaryPoint>)
(<edge> inner )
G1 X-18.31 Y-9.83 Z8.24 F4200.0
G1 F1200.0
G1 E1276.161
G1 F4200.0
M101
G1 X-18.59 Y-9.59 Z8.24 F2400.0 E1276.181
G1 X-19.49 Y-8.5 Z8.24 F2400.0 E1276.255
G1 X-20.16 Y-7.26 Z8.24 F2400.0 E1276.33
G1 X-20.56 Y-5.91 Z8.24 F2400.0 E1276.404
G1 X-20.7 Y-4.5 Z8.24 F2400.0 E1276.479
G1 X-20.56 Y-3.1 Z8.24 F2400.0 E1276.554
G1 X-20.16 Y-1.74 Z8.24 F2400.0 E1276.628
G1 X-19.49 Y-0.5 Z8.24 F2400.0 E1276.703
G1 X-18.59 Y0.59 Z8.24 F2400.0 E1276.777
G1 X-17.5 Y1.49 Z8.24 F2400.0 E1276.852
G1 X-16.26 Y2.15 Z8.24 F2400.0 E1276.927
G1 X-14.91 Y2.56 Z8.24 F2400.0 E1277.001
G1 X-13.5 Y2.7 Z8.24 F2400.0 E1277.076
G1 X-12.1 Y2.56 Z8.24 F2400.0 E1277.15
G1 X-10.74 Y2.15 Z8.24 F2400.0 E1277.225
G1 X-9.5 Y1.49 Z8.24 F2400.0 E1277.299
G1 X-8.41 Y0.59 Z8.24 F2400.0 E1277.374
G1 X-7.51 Y-0.5 Z8.24 F2400.0 E1277.449
G1 X-6.85 Y-1.74 Z8.24 F2400.0 E1277.523
G1 X-6.44 Y-3.1 Z8.24 F2400.0 E1277.598
G1 X-6.3 Y-4.5 Z8.24 F2400.0 E1277.672
G1 X-6.44 Y-5.91 Z8.24 F2400.0 E1277.747
G1 X-6.85 Y-7.26 Z8.24 F2400.0 E1277.822
G1 X-7.51 Y-8.5 Z8.24 F2400.0 E1277.896
G1 X-8.41 Y-9.59 Z8.24 F2400.0 E1277.971
G1 X-9.5 Y-10.49 Z8.24 F2400.0 E1278.045
G1 X-10.74 Y-11.16 Z8.24 F2400.0 E1278.12
G1 X-12.1 Y-11.56 Z8.24 F2400.0 E1278.195
G1 X-13.5 Y-11.7 Z8.24 F2400.0 E1278.269
G1 X-14.91 Y-11.56 Z8.24 F2400.0 E1278.344
G1 X-16.26 Y-11.16 Z8.24 F2400.0 E1278.418
G1 X-17.5 Y-10.49 Z8.24 F2400.0 E1278.493
G1 X-18.31 Y-9.83 Z8.24 F2400.0 E1278.548
G1 F1200.0
G1 E1277.548
G1 F2400.0
M103
(</edge>)
(</boundaryPerimeter>)
(</nestedRing>)
(<infill>)
(<infillBoundary>)
(<infillPoint> X-6.354 Y-9.274 Z8.235 </infillPoint>)
(<infillPoint> X-5.56 Y-7.789 Z8.235 </infillPoint>)
(<infillPoint> X-5.071 Y-6.176 Z8.235 </infillPoint>)
(<infillPoint> X-4.906 Y-4.5 Z8.235 </infillPoint>)
(<infillPoint> X-5.071 Y-2.824 Z8.235 </infillPoint>)
(<infillPoint> X-5.56 Y-1.211 Z8.235 </infillPoint>)
(<infillPoint> X-6.354 Y0.274 Z8.235 </infillPoint>)
(<infillPoint> X-7.423 Y1.577 Z8.235 </infillPoint>)
(<infillPoint> X-8.726 Y2.646 Z8.235 </infillPoint>)
(<infillPoint> X-10.211 Y3.44 Z8.235 </infillPoint>)
(<infillPoint> X-11.824 Y3.929 Z8.235 </infillPoint>)
(<infillPoint> X-13.5 Y4.094 Z8.235 </infillPoint>)
(<infillPoint> X-15.176 Y3.929 Z8.235 </infillPoint>)
(<infillPoint> X-16.789 Y3.44 Z8.235 </infillPoint>)
(<infillPoint> X-18.274 Y2.646 Z8.235 </infillPoint>)
(<infillPoint> X-19.577 Y1.577 Z8.235 </infillPoint>)
(<infillPoint> X-20.646 Y0.274 Z8.235 </infillPoint>)
(<infillPoint> X-21.44 Y-1.211 Z8.235 </infillPoint>)
(<infillPoint> X-21.929 Y-2.824 Z8.235 </infillPoint>)
(<infillPoint> X-22.094 Y-4.5 Z8.235 </infillPoint>)
(<infillPoint> X-21.929 Y-6.176 Z8.235 </infillPoint>)
(<infillPoint> X-21.44 Y-7.789 Z8.235 </infillPoint>)
(<infillPoint> X-20.646 Y-9.274 Z8.235 </infillPoint>)
(<infillPoint> X-19.577 Y-10.577 Z8.235 </infillPoint>)
(<infillPoint> X-18.274 Y-11.646 Z8.235 </infillPoint>)
(<infillPoint> X-16.789 Y-12.44 Z8.235 </infillPoint>)
(<infillPoint> X-15.176 Y-12.929 Z8.235 </infillPoint>)
(<infillPoint> X-13.5 Y-13.094 Z8.235 </infillPoint>)
(<infillPoint> X-11.824 Y-12.929 Z8.235 </infillPoint>)
(<infillPoint> X-10.211 Y-12.44 Z8.235 </infillPoint>)
(<infillPoint> X-8.726 Y-11.646 Z8.235 </infillPoint>)
(<infillPoint> X-7.423 Y-10.577 Z8.235 </infillPoint>)
(</infillBoundary>)
(<infillBoundary>)
(<infillPoint> X-9.275 Y-10.823 Z8.235 </infillPoint>)
(<infillPoint> X-10.59 Y-11.526 Z8.235 </infillPoint>)
(<infillPoint> X-12.016 Y-11.958 Z8.235 </infillPoint>)
(<infillPoint> X-13.5 Y-12.105 Z8.235 </infillPoint>)
(<infillPoint> X-14.984 Y-11.958 Z8.235 </infillPoint>)
(<infillPoint> X-16.41 Y-11.526 Z8.235 </infillPoint>)
(<infillPoint> X-17.725 Y-10.823 Z8.235 </infillPoint>)
(<infillPoint> X-18.877 Y-9.877 Z8.235 </infillPoint>)
(<infillPoint> X-19.823 Y-8.725 Z8.235 </infillPoint>)
(<infillPoint> X-20.526 Y-7.41 Z8.235 </infillPoint>)
(<infillPoint> X-20.958 Y-5.984 Z8.235 </infillPoint>)
(<infillPoint> X-21.105 Y-4.5 Z8.235 </infillPoint>)
(<infillPoint> X-20.958 Y-3.016 Z8.235 </infillPoint>)
(<infillPoint> X-20.526 Y-1.59 Z8.235 </infillPoint>)
(<infillPoint> X-19.823 Y-0.275 Z8.235 </infillPoint>)
(<infillPoint> X-18.877 Y0.877 Z8.235 </infillPoint>)
(<infillPoint> X-17.725 Y1.823 Z8.235 </infillPoint>)
(<infillPoint> X-16.41 Y2.526 Z8.235 </infillPoint>)
(<infillPoint> X-14.984 Y2.958 Z8.235 </infillPoint>)
(<infillPoint> X-13.5 Y3.105 Z8.235 </infillPoint>)
(<infillPoint> X-12.016 Y2.958 Z8.235 </infillPoint>)
(<infillPoint> X-10.59 Y2.526 Z8.235 </infillPoint>)
(<infillPoint> X-9.275 Y1.823 Z8.235 </infillPoint>)
(<infillPoint> X-8.123 Y0.877 Z8.235 </infillPoint>)
(<infillPoint> X-7.177 Y-0.275 Z8.235 </infillPoint>)
(<infillPoint> X-6.474 Y-1.59 Z8.235 </infillPoint>)
(<infillPoint> X-6.042 Y-3.016 Z8.235 </infillPoint>)
(<infillPoint> X-5.895 Y-4.5 Z8.235 </infillPoint>)
(<infillPoint> X-6.042 Y-5.984 Z8.235 </infillPoint>)
(<infillPoint> X-6.474 Y-7.41 Z8.235 </infillPoint>)
(<infillPoint> X-7.177 Y-8.725 Z8.235 </infillPoint>)
(<infillPoint> X-8.123 Y-9.877 Z8.235 </infillPoint>)
(</infillBoundary>)
;M108 R80.0
G1 X-16.33 Y-11.34 Z8.24 F4200.0
G1 X-12.06 Y-11.76 Z8.24 F4200.0
G1 X-8.27 Y-9.73 Z8.24 F4200.0
G1 X-5.2 Y-4.37 Z8.24 F4200.0
G1 F1200.0
G1 E1278.548
G1 F4200.0
M101
G1 X-5.2 Y-4.63 Z8.24 F4800.0 E1278.561
G1 X-6.0 Y-6.81 Z8.24 F4800.0 E1278.684
G1 X-5.6 Y-6.96 Z8.24 F4800.0 E1278.707
G1 X-6.0 Y-8.02 Z8.24 F4800.0 E1278.767
G1 X-6.4 Y-7.87 Z8.24 F4800.0 E1278.789
G1 X-6.8 Y-8.61 Z8.24 F4800.0 E1278.834
G1 X-6.4 Y-8.77 Z8.24 F4800.0 E1278.857
G1 X-6.8 Y-9.38 Z8.24 F4800.0 E1278.895
G1 X-7.2 Y-9.2 Z8.24 F4800.0 E1278.918
G1 X-7.2 Y-9.86 Z8.24 F4800.0 E1278.954
G1 X-7.6 Y-9.68 Z8.24 F4800.0 E1278.977
G1 X-7.6 Y-10.35 Z8.24 F4800.0 E1279.012
G1 X-8.0 Y-10.14 Z8.24 F4800.0 E1279.036
G1 X-8.0 Y-10.69 Z8.24 F4800.0 E1279.065
G1 X-8.4 Y-10.47 Z8.24 F4800.0 E1279.089
G1 X-8.4 Y-11.02 Z8.24 F4800.0 E1279.118
G1 X-8.8 Y-10.8 Z8.24 F4800.0 E1279.142
G1 X-8.8 Y-11.34 Z8.24 F4800.0 E1279.171
G1 X-9.2 Y-11.58 Z8.24 F4800.0 E1279.196
G1 X-9.2 Y-11.1 Z8.24 F4800.0 E1279.221
G1 X-9.6 Y-11.31 Z8.24 F4800.0 E1279.245
G1 X-9.6 Y-11.8 Z8.24 F4800.0 E1279.271
G1 X-10.0 Y-12.01 Z8.24 F4800.0 E1279.295
G1 X-10.0 Y-11.53 Z8.24 F4800.0 E1279.32
G1 X-10.4 Y-11.74 Z8.24 F4800.0 E1279.344
G1 X-10.4 Y-12.21 Z8.24 F4800.0 E1279.369
G1 X-10.8 Y-12.33 Z8.24 F4800.0 E1279.391
G1 X-10.8 Y-11.88 Z8.24 F4800.0 E1279.414
G1 X-11.2 Y-12.0 Z8.24 F4800.0 E1279.436
G1 X-11.2 Y-12.45 Z8.24 F4800.0 E1279.46
G1 X-11.6 Y-12.57 Z8.24 F4800.0 E1279.482
G1 X-11.6 Y-12.13 Z8.24 F4800.0 E1279.505
G1 X-12.0 Y-12.24 Z8.24 F4800.0 E1279.527
G1 X-12.0 Y-12.67 Z8.24 F4800.0 E1279.55
G1 X-12.4 Y-12.7 Z8.24 F4800.0 E1279.571
G1 X-12.4 Y-12.28 Z8.24 F4800.0 E1279.593
G1 X-12.8 Y-12.32 Z8.24 F4800.0 E1279.615
G1 X-12.8 Y-12.74 Z8.24 F4800.0 E1279.637
G1 X-13.2 Y-12.78 Z8.24 F4800.0 E1279.658
G1 X-13.2 Y-12.36 Z8.24 F4800.0 E1279.681
G1 X-13.6 Y-12.38 Z8.24 F4800.0 E1279.702
G1 X-13.6 Y-12.8 Z8.24 F4800.0 E1279.725
G1 X-14.0 Y-12.76 Z8.24 F4800.0 E1279.746
G1 X-14.0 Y-12.34 Z8.24 F4800.0 E1279.768
G1 X-14.4 Y-12.3 Z8.24 F4800.0 E1279.79
G1 X-14.4 Y-12.72 Z8.24 F4800.0 E1279.812
G1 X-14.8 Y-12.68 Z8.24 F4800.0 E1279.833
G1 X-14.8 Y-12.26 Z8.24 F4800.0 E1279.856
G1 X-15.2 Y-12.19 Z8.24 F4800.0 E1279.877
G1 X-15.2 Y-12.63 Z8.24 F4800.0 E1279.901
G1 X-15.6 Y-12.51 Z8.24 F4800.0 E1279.923
G1 X-15.6 Y-12.06 Z8.24 F4800.0 E1279.946
G1 X-16.0 Y-11.94 Z8.24 F4800.0 E1279.968
G1 X-16.0 Y-12.39 Z8.24 F4800.0 E1279.992
G1 X-16.4 Y-12.27 Z8.24 F4800.0 E1280.014
G1 X-16.4 Y-11.82 Z8.24 F4800.0 E1280.037
G1 X-16.8 Y-11.64 Z8.24 F4800.0 E1280.061
G1 X-16.8 Y-12.12 Z8.24 F4800.0 E1280.086
G1 X-17.2 Y-11.9 Z8.24 F4800.0 E1280.11
G1 X-17.2 Y-11.42 Z8.24 F4800.0 E1280.136
G1 X-17.6 Y-11.21 Z8.24 F4800.0 E1280.159
G1 X-17.6 Y-11.69 Z8.24 F4800.0 E1280.185
G1 X-18.0 Y-11.48 Z8.24 F4800.0 E1280.209
G1 X-18.0 Y-10.96 Z8.24 F4800.0 E1280.236
G1 X-18.4 Y-11.18 Z8.24 F4800.0 E1280.26
G1 X-18.4 Y-10.63 Z8.24 F4800.0 E1280.289
G1 X-18.8 Y-10.85 Z8.24 F4800.0 E1280.313
G1 X-18.8 Y-10.3 Z8.24 F4800.0 E1280.342
G1 X-19.2 Y-10.52 Z8.24 F4800.0 E1280.366
G1 X-19.2 Y-9.93 Z8.24 F4800.0 E1280.398
G1 X-19.6 Y-10.11 Z8.24 F4800.0 E1280.421
G1 X-19.6 Y-9.44 Z8.24 F4800.0 E1280.457
G1 X-20.0 Y-9.62 Z8.24 F4800.0 E1280.48
G1 X-20.4 Y-9.13 Z8.24 F4800.0 E1280.513
G1 X-20.0 Y-8.95 Z8.24 F4800.0 E1280.536
G1 X-20.4 Y-8.24 Z8.24 F4800.0 E1280.579
G1 X-20.8 Y-8.39 Z8.24 F4800.0 E1280.602
G1 X-20.8 Y-7.47 Z8.24 F4800.0 E1280.651
G1 X-21.2 Y-7.62 Z8.24 F4800.0 E1280.673
G1 X-21.6 Y-6.3 Z8.24 F4800.0 E1280.746
G1 X-21.34 Y-5.78 Z8.24 F4800.0 E1280.777
G1 X-21.2 Y-2.85 Z8.24 F4800.0 E1280.932
G1 X-21.6 Y-2.7 Z8.24 F4800.0 E1280.954
G1 X-20.8 Y-1.53 Z8.24 F4800.0 E1281.029
G1 X-21.2 Y-1.38 Z8.24 F4800.0 E1281.052
G1 X-20.8 Y-0.61 Z8.24 F4800.0 E1281.098
G1 X-20.4 Y-0.76 Z8.24 F4800.0 E1281.12
G1 X-20.4 Y0.13 Z8.24 F4800.0 E1281.167
G1 X-20.0 Y-0.05 Z8.24 F4800.0 E1281.191
G1 X-20.0 Y0.62 Z8.24 F4800.0 E1281.226
G1 X-19.6 Y0.44 Z8.24 F4800.0 E1281.249
G1 X-19.6 Y1.11 Z8.24 F4800.0 E1281.284
G1 X-19.2 Y0.93 Z8.24 F4800.0 E1281.308
G1 X-19.2 Y1.52 Z8.24 F4800.0 E1281.339
G1 X-18.8 Y1.3 Z8.24 F4800.0 E1281.363
G1 X-18.8 Y1.85 Z8.24 F4800.0 E1281.392
G1 X-18.4 Y1.63 Z8.24 F4800.0 E1281.416
G1 X-18.4 Y2.18 Z8.24 F4800.0 E1281.445
G1 X-18.0 Y1.96 Z8.24 F4800.0 E1281.47
G1 X-18.0 Y2.48 Z8.24 F4800.0 E1281.497
G1 X-17.6 Y2.69 Z8.24 F4800.0 E1281.521
G1 X-17.6 Y2.21 Z8.24 F4800.0 E1281.546
G1 X-17.2 Y2.42 Z8.24 F4800.0 E1281.57
G1 X-17.2 Y2.9 Z8.24 F4800.0 E1281.596
G1 X-16.8 Y3.12 Z8.24 F4800.0 E1281.62
G1 X-16.8 Y2.64 Z8.24 F4800.0 E1281.645
G1 X-16.4 Y2.82 Z8.24 F4800.0 E1281.668
G1 X-16.4 Y3.27 Z8.24 F4800.0 E1281.692
G1 X-16.0 Y3.39 Z8.24 F4800.0 E1281.714
G1 X-16.0 Y2.94 Z8.24 F4800.0 E1281.737
G1 X-15.6 Y3.06 Z8.24 F4800.0 E1281.759
G1 X-15.6 Y3.51 Z8.24 F4800.0 E1281.783
G1 X-15.2 Y3.63 Z8.24 F4800.0 E1281.805
G1 X-15.2 Y3.19 Z8.24 F4800.0 E1281.828
G1 X-14.8 Y3.26 Z8.24 F4800.0 E1281.85
G1 X-14.8 Y3.68 Z8.24 F4800.0 E1281.872
G1 X-14.4 Y3.72 Z8.24 F4800.0 E1281.894
G1 X-14.4 Y3.3 Z8.24 F4800.0 E1281.916
G1 X-14.0 Y3.34 Z8.24 F4800.0 E1281.937
G1 X-14.0 Y3.76 Z8.24 F4800.0 E1281.96
G1 X-13.6 Y3.8 Z8.24 F4800.0 E1281.981
G1 X-13.6 Y3.38 Z8.24 F4800.0 E1282.004
G1 X-13.2 Y3.36 Z8.24 F4800.0 E1282.025
G1 X-13.2 Y3.78 Z8.24 F4800.0 E1282.047
G1 X-12.8 Y3.74 Z8.24 F4800.0 E1282.069
G1 X-12.8 Y3.32 Z8.24 F4800.0 E1282.091
G1 X-12.4 Y3.28 Z8.24 F4800.0 E1282.112
G1 X-12.4 Y3.7 Z8.24 F4800.0 E1282.135
G1 X-12.0 Y3.67 Z8.24 F4800.0 E1282.156
G1 X-12.0 Y3.24 Z8.24 F4800.0 E1282.179
G1 X-11.6 Y3.13 Z8.24 F4800.0 E1282.201
G1 X-11.6 Y3.57 Z8.24 F4800.0 E1282.224
G1 X-11.2 Y3.45 Z8.24 F4800.0 E1282.246
G1 X-11.2 Y3.0 Z8.24 F4800.0 E1282.269
G1 X-10.8 Y2.88 Z8.24 F4800.0 E1282.292
G1 X-10.8 Y3.33 Z8.24 F4800.0 E1282.315
G1 X-10.4 Y3.21 Z8.24 F4800.0 E1282.337
G1 X-10.4 Y2.74 Z8.24 F4800.0 E1282.362
G1 X-10.0 Y2.53 Z8.24 F4800.0 E1282.386
G1 X-10.0 Y3.01 Z8.24 F4800.0 E1282.411
G1 X-9.6 Y2.8 Z8.24 F4800.0 E1282.435
G1 X-9.6 Y2.31 Z8.24 F4800.0 E1282.46
G1 X-9.2 Y2.1 Z8.24 F4800.0 E1282.484
G1 X-9.2 Y2.58 Z8.24 F4800.0 E1282.51
G1 X-8.8 Y2.34 Z8.24 F4800.0 E1282.534
G1 X-8.8 Y1.8 Z8.24 F4800.0 E1282.563
G1 X-8.4 Y2.02 Z8.24 F4800.0 E1282.587
G1 X-8.4 Y1.47 Z8.24 F4800.0 E1282.616
G1 X-8.0 Y1.69 Z8.24 F4800.0 E1282.641
G1 X-8.0 Y1.14 Z8.24 F4800.0 E1282.67
G1 X-7.6 Y1.35 Z8.24 F4800.0 E1282.693
G1 X-7.6 Y0.68 Z8.24 F4800.0 E1282.729
G1 X-7.2 Y0.86 Z8.24 F4800.0 E1282.752
G1 X-7.2 Y0.2 Z8.24 F4800.0 E1282.787
G1 X-6.8 Y0.38 Z8.24 F4800.0 E1282.81
G1 X-6.4 Y-0.23 Z8.24 F4800.0 E1282.849
G1 X-6.8 Y-0.39 Z8.24 F4800.0 E1282.872
G1 X-6.4 Y-1.14 Z8.24 F4800.0 E1282.916
G1 X-6.0 Y-0.98 Z8.24 F4800.0 E1282.939
G1 X-5.6 Y-2.04 Z8.24 F4800.0 E1282.999
G1 X-6.0 Y-2.19 Z8.24 F4800.0 E1283.021
G1 F1200.0
G1 E1282.021
G1 F4800.0
M103
(</infill>)
(</nestedRing>)
(</rotation>)
(</layer>)
(<layer> 8.505 )
(<rotation> (-1+1.22464679915e-16j) )
(<nestedRing>)
(<boundaryPerimeter>)
(<boundaryPoint> X-5.646 Y-9.747 Z8.505 </boundaryPoint>)
(<boundaryPoint> X-4.774 Y-8.115 Z8.505 </boundaryPoint>)
(<boundaryPoint> X-4.236 Y-6.343 Z8.505 </boundaryPoint>)
(<boundaryPoint> X-4.055 Y-4.5 Z8.505 </boundaryPoint>)
(<boundaryPoint> X-4.236 Y-2.657 Z8.505 </boundaryPoint>)
(<boundaryPoint> X-4.774 Y-0.885 Z8.505 </boundaryPoint>)
(<boundaryPoint> X-5.646 Y0.747 Z8.505 </boundaryPoint>)
(<boundaryPoint> X-6.821 Y2.179 Z8.505 </boundaryPoint>)
(<boundaryPoint> X-8.253 Y3.354 Z8.505 </boundaryPoint>)
(<boundaryPoint> X-9.885 Y4.226 Z8.505 </boundaryPoint>)
(<boundaryPoint> X-11.657 Y4.764 Z8.505 </boundaryPoint>)
(<boundaryPoint> X-13.5 Y4.945 Z8.505 </boundaryPoint>)
(<boundaryPoint> X-15.343 Y4.764 Z8.505 </boundaryPoint>)
(<boundaryPoint> X-17.115 Y4.226 Z8.505 </boundaryPoint>)
(<boundaryPoint> X-18.747 Y3.354 Z8.505 </boundaryPoint>)
(<boundaryPoint> X-20.179 Y2.179 Z8.505 </boundaryPoint>)
(<boundaryPoint> X-21.354 Y0.747 Z8.505 </boundaryPoint>)
(<boundaryPoint> X-22.226 Y-0.885 Z8.505 </boundaryPoint>)
(<boundaryPoint> X-22.764 Y-2.657 Z8.505 </boundaryPoint>)
(<boundaryPoint> X-22.945 Y-4.5 Z8.505 </boundaryPoint>)
(<boundaryPoint> X-22.764 Y-6.343 Z8.505 </boundaryPoint>)
(<boundaryPoint> X-22.226 Y-8.115 Z8.505 </boundaryPoint>)
(<boundaryPoint> X-21.354 Y-9.747 Z8.505 </boundaryPoint>)
(<boundaryPoint> X-20.179 Y-11.179 Z8.505 </boundaryPoint>)
(<boundaryPoint> X-18.747 Y-12.354 Z8.505 </boundaryPoint>)
(<boundaryPoint> X-17.115 Y-13.226 Z8.505 </boundaryPoint>)
(<boundaryPoint> X-15.343 Y-13.764 Z8.505 </boundaryPoint>)
(<boundaryPoint> X-13.5 Y-13.945 Z8.505 </boundaryPoint>)
(<boundaryPoint> X-11.657 Y-13.764 Z8.505 </boundaryPoint>)
(<boundaryPoint> X-9.885 Y-13.226 Z8.505 </boundaryPoint>)
(<boundaryPoint> X-8.253 Y-12.354 Z8.505 </boundaryPoint>)
(<boundaryPoint> X-6.821 Y-11.179 Z8.505 </boundaryPoint>)
(<loop> inner )
G1 X-6.1 Y-4.5 Z8.51 F4200.0
G1 X-7.35 Y-8.61 Z8.51 F4200.0
G1 X-10.67 Y-11.34 Z8.51 F4200.0
G1 X-14.94 Y-11.76 Z8.51 F4200.0
G1 X-18.95 Y-9.78 Z8.51 F4200.0
G1 F1200.0
G1 E1283.021
G1 F4200.0
M101
G1 X-19.82 Y-8.73 Z8.51 F4800.0 E1283.094
G1 X-20.53 Y-7.41 Z8.51 F4800.0 E1283.173
G1 X-20.96 Y-5.98 Z8.51 F4800.0 E1283.251
G1 X-21.11 Y-4.5 Z8.51 F4800.0 E1283.33
G1 X-20.96 Y-3.02 Z8.51 F4800.0 E1283.409
G1 X-20.53 Y-1.59 Z8.51 F4800.0 E1283.488
G1 X-19.82 Y-0.28 Z8.51 F4800.0 E1283.566
G1 X-18.88 Y0.88 Z8.51 F4800.0 E1283.645
G1 X-17.73 Y1.82 Z8.51 F4800.0 E1283.724
G1 X-16.41 Y2.53 Z8.51 F4800.0 E1283.803
G1 X-14.98 Y2.96 Z8.51 F4800.0 E1283.881
G1 X-13.5 Y3.11 Z8.51 F4800.0 E1283.96
G1 X-12.02 Y2.96 Z8.51 F4800.0 E1284.039
G1 X-10.59 Y2.53 Z8.51 F4800.0 E1284.118
G1 X-9.28 Y1.82 Z8.51 F4800.0 E1284.196
G1 X-8.12 Y0.88 Z8.51 F4800.0 E1284.275
G1 X-7.18 Y-0.28 Z8.51 F4800.0 E1284.354
G1 X-6.47 Y-1.59 Z8.51 F4800.0 E1284.433
G1 X-6.04 Y-3.02 Z8.51 F4800.0 E1284.511
G1 X-5.9 Y-4.5 Z8.51 F4800.0 E1284.59
G1 X-6.04 Y-5.98 Z8.51 F4800.0 E1284.669
G1 X-6.47 Y-7.41 Z8.51 F4800.0 E1284.748
G1 X-7.18 Y-8.73 Z8.51 F4800.0 E1284.826
G1 X-8.12 Y-9.88 Z8.51 F4800.0 E1284.905
G1 X-9.28 Y-10.82 Z8.51 F4800.0 E1284.984
G1 X-10.59 Y-11.53 Z8.51 F4800.0 E1285.063
G1 X-12.02 Y-11.96 Z8.51 F4800.0 E1285.141
G1 X-13.5 Y-12.11 Z8.51 F4800.0 E1285.22
G1 X-14.98 Y-11.96 Z8.51 F4800.0 E1285.299
G1 X-16.41 Y-11.53 Z8.51 F4800.0 E1285.378
G1 X-17.73 Y-10.82 Z8.51 F4800.0 E1285.456
G1 X-18.88 Y-9.88 Z8.51 F4800.0 E1285.535
G1 X-18.95 Y-9.78 Z8.51 F4800.0 E1285.541
G1 F1200.0
G1 E1285.279
G1 F4800.0
M103
(</loop>)
(<loop> outer )
G1 X-19.66 Y-10.83 Z8.51 F4200.0
G1 F1200.0
G1 E1285.541
G1 F4200.0
M101
G1 X-18.41 Y-11.85 Z8.51 F4800.0 E1285.627
G1 X-16.88 Y-12.67 Z8.51 F4800.0 E1285.718
G1 X-15.23 Y-13.17 Z8.51 F4800.0 E1285.81
G1 X-13.5 Y-13.34 Z8.51 F4800.0 E1285.901
G1 X-11.78 Y-13.17 Z8.51 F4800.0 E1285.993
G1 X-10.12 Y-12.67 Z8.51 F4800.0 E1286.084
G1 X-8.59 Y-11.85 Z8.51 F4800.0 E1286.176
G1 X-7.25 Y-10.75 Z8.51 F4800.0 E1286.268
G1 X-6.15 Y-9.41 Z8.51 F4800.0 E1286.359
G1 X-5.33 Y-7.88 Z8.51 F4800.0 E1286.451
G1 X-4.83 Y-6.23 Z8.51 F4800.0 E1286.542
G1 X-4.66 Y-4.5 Z8.51 F4800.0 E1286.634
G1 X-4.83 Y-2.78 Z8.51 F4800.0 E1286.725
G1 X-5.33 Y-1.12 Z8.51 F4800.0 E1286.817
G1 X-6.15 Y0.41 Z8.51 F4800.0 E1286.909
G1 X-7.25 Y1.75 Z8.51 F4800.0 E1287.0
G1 X-8.59 Y2.85 Z8.51 F4800.0 E1287.092
G1 X-10.12 Y3.67 Z8.51 F4800.0 E1287.183
G1 X-11.78 Y4.17 Z8.51 F4800.0 E1287.275
G1 X-13.5 Y4.34 Z8.51 F4800.0 E1287.366
G1 X-15.23 Y4.17 Z8.51 F4800.0 E1287.458
G1 X-16.88 Y3.67 Z8.51 F4800.0 E1287.55
G1 X-18.41 Y2.85 Z8.51 F4800.0 E1287.641
G1 X-19.75 Y1.75 Z8.51 F4800.0 E1287.733
G1 X-20.85 Y0.41 Z8.51 F4800.0 E1287.824
G1 X-21.67 Y-1.12 Z8.51 F4800.0 E1287.916
G1 X-22.17 Y-2.78 Z8.51 F4800.0 E1288.007
G1 X-22.34 Y-4.5 Z8.51 F4800.0 E1288.099
G1 X-22.17 Y-6.23 Z8.51 F4800.0 E1288.191
G1 X-21.67 Y-7.88 Z8.51 F4800.0 E1288.282
G1 X-20.85 Y-9.41 Z8.51 F4800.0 E1288.374
G1 X-19.75 Y-10.75 Z8.51 F4800.0 E1288.465
G1 X-19.66 Y-10.83 Z8.51 F4800.0 E1288.472
G1 F1200.0
G1 E1288.472
G1 F4800.0
M103
(</loop>)
(<edge> outer )
;M108 R40.0
G1 X-19.94 Y-11.11 Z8.51 F4200.0
G1 F1200.0
G1 E1288.472
G1 F4200.0
M101
G1 X-18.64 Y-12.19 Z8.51 F2400.0 E1288.561
G1 X-17.04 Y-13.04 Z8.51 F2400.0 E1288.657
G1 X-15.3 Y-13.57 Z8.51 F2400.0 E1288.752
G1 X-13.5 Y-13.74 Z8.51 F2400.0 E1288.848
G1 X-11.7 Y-13.57 Z8.51 F2400.0 E1288.944
G1 X-9.96 Y-13.04 Z8.51 F2400.0 E1289.04
G1 X-8.37 Y-12.19 Z8.51 F2400.0 E1289.135
G1 X-6.96 Y-11.04 Z8.51 F2400.0 E1289.231
G1 X-5.81 Y-9.64 Z8.51 F2400.0 E1289.327
G1 X-4.96 Y-8.04 Z8.51 F2400.0 E1289.423
G1 X-4.43 Y-6.3 Z8.51 F2400.0 E1289.518
G1 X-4.26 Y-4.5 Z8.51 F2400.0 E1289.614
G1 X-4.43 Y-2.7 Z8.51 F2400.0 E1289.71
G1 X-4.96 Y-0.96 Z8.51 F2400.0 E1289.806
G1 X-5.81 Y0.64 Z8.51 F2400.0 E1289.901
G1 X-6.96 Y2.04 Z8.51 F2400.0 E1289.997
G1 X-8.37 Y3.19 Z8.51 F2400.0 E1290.093
G1 X-9.96 Y4.04 Z8.51 F2400.0 E1290.188
G1 X-11.7 Y4.57 Z8.51 F2400.0 E1290.284
G1 X-13.5 Y4.74 Z8.51 F2400.0 E1290.38
G1 X-15.3 Y4.57 Z8.51 F2400.0 E1290.476
G1 X-17.04 Y4.04 Z8.51 F2400.0 E1290.571
G1 X-18.64 Y3.19 Z8.51 F2400.0 E1290.667
G1 X-20.04 Y2.04 Z8.51 F2400.0 E1290.763
G1 X-21.19 Y0.64 Z8.51 F2400.0 E1290.859
G1 X-22.04 Y-0.96 Z8.51 F2400.0 E1290.954
G1 X-22.57 Y-2.7 Z8.51 F2400.0 E1291.05
G1 X-22.74 Y-4.5 Z8.51 F2400.0 E1291.146
G1 X-22.57 Y-6.3 Z8.51 F2400.0 E1291.241
G1 X-22.04 Y-8.04 Z8.51 F2400.0 E1291.337
G1 X-21.19 Y-9.64 Z8.51 F2400.0 E1291.433
G1 X-20.04 Y-11.04 Z8.51 F2400.0 E1291.529
G1 X-19.94 Y-11.11 Z8.51 F2400.0 E1291.535
G1 F1200.0
G1 E1290.535
G1 F2400.0
M103
(</edge>)
(</boundaryPerimeter>)
(<nestedRing>)
(<boundaryPerimeter>)
(<boundaryPoint> X-9.61 Y-10.322 Z8.505 </boundaryPoint>)
(<boundaryPoint> X-10.821 Y-10.969 Z8.505 </boundaryPoint>)
(<boundaryPoint> X-12.134 Y-11.367 Z8.505 </boundaryPoint>)
(<boundaryPoint> X-13.5 Y-11.502 Z8.505 </boundaryPoint>)
(<boundaryPoint> X-14.866 Y-11.367 Z8.505 </boundaryPoint>)
(<boundaryPoint> X-16.179 Y-10.969 Z8.505 </boundaryPoint>)
(<boundaryPoint> X-17.39 Y-10.322 Z8.505 </boundaryPoint>)
(<boundaryPoint> X-18.451 Y-9.451 Z8.505 </boundaryPoint>)
(<boundaryPoint> X-19.322 Y-8.39 Z8.505 </boundaryPoint>)
(<boundaryPoint> X-19.969 Y-7.179 Z8.505 </boundaryPoint>)
(<boundaryPoint> X-20.367 Y-5.866 Z8.505 </boundaryPoint>)
(<boundaryPoint> X-20.502 Y-4.5 Z8.505 </boundaryPoint>)
(<boundaryPoint> X-20.367 Y-3.134 Z8.505 </boundaryPoint>)
(<boundaryPoint> X-19.969 Y-1.821 Z8.505 </boundaryPoint>)
(<boundaryPoint> X-19.322 Y-0.61 Z8.505 </boundaryPoint>)
(<boundaryPoint> X-18.451 Y0.451 Z8.505 </boundaryPoint>)
(<boundaryPoint> X-17.39 Y1.322 Z8.505 </boundaryPoint>)
(<boundaryPoint> X-16.179 Y1.969 Z8.505 </boundaryPoint>)
(<boundaryPoint> X-14.866 Y2.367 Z8.505 </boundaryPoint>)
(<boundaryPoint> X-13.5 Y2.502 Z8.505 </boundaryPoint>)
(<boundaryPoint> X-12.134 Y2.367 Z8.505 </boundaryPoint>)
(<boundaryPoint> X-10.821 Y1.969 Z8.505 </boundaryPoint>)
(<boundaryPoint> X-9.61 Y1.322 Z8.505 </boundaryPoint>)
(<boundaryPoint> X-8.549 Y0.451 Z8.505 </boundaryPoint>)
(<boundaryPoint> X-7.678 Y-0.61 Z8.505 </boundaryPoint>)
(<boundaryPoint> X-7.031 Y-1.821 Z8.505 </boundaryPoint>)
(<boundaryPoint> X-6.633 Y-3.134 Z8.505 </boundaryPoint>)
(<boundaryPoint> X-6.498 Y-4.5 Z8.505 </boundaryPoint>)
(<boundaryPoint> X-6.633 Y-5.866 Z8.505 </boundaryPoint>)
(<boundaryPoint> X-7.031 Y-7.179 Z8.505 </boundaryPoint>)
(<boundaryPoint> X-7.678 Y-8.39 Z8.505 </boundaryPoint>)
(<boundaryPoint> X-8.549 Y-9.451 Z8.505 </boundaryPoint>)
(<edge> inner )
G1 X-18.67 Y-9.5 Z8.51 F4200.0
G1 F1200.0
G1 E1291.535
G1 F4200.0
M101
G1 X-19.49 Y-8.5 Z8.51 F2400.0 E1291.603
G1 X-20.16 Y-7.26 Z8.51 F2400.0 E1291.678
G1 X-20.56 Y-5.91 Z8.51 F2400.0 E1291.752
G1 X-20.7 Y-4.5 Z8.51 F2400.0 E1291.827
G1 X-20.56 Y-3.1 Z8.51 F2400.0 E1291.902
G1 X-20.16 Y-1.74 Z8.51 F2400.0 E1291.976
G1 X-19.49 Y-0.5 Z8.51 F2400.0 E1292.051
G1 X-18.59 Y0.59 Z8.51 F2400.0 E1292.125
G1 X-17.5 Y1.49 Z8.51 F2400.0 E1292.2
G1 X-16.26 Y2.15 Z8.51 F2400.0 E1292.275
G1 X-14.91 Y2.56 Z8.51 F2400.0 E1292.349
G1 X-13.5 Y2.7 Z8.51 F2400.0 E1292.424
G1 X-12.1 Y2.56 Z8.51 F2400.0 E1292.498
G1 X-10.74 Y2.15 Z8.51 F2400.0 E1292.573
G1 X-9.5 Y1.49 Z8.51 F2400.0 E1292.647
G1 X-8.41 Y0.59 Z8.51 F2400.0 E1292.722
G1 X-7.51 Y-0.5 Z8.51 F2400.0 E1292.797
G1 X-6.85 Y-1.74 Z8.51 F2400.0 E1292.871
G1 X-6.44 Y-3.1 Z8.51 F2400.0 E1292.946
G1 X-6.3 Y-4.5 Z8.51 F2400.0 E1293.02
G1 X-6.44 Y-5.91 Z8.51 F2400.0 E1293.095
G1 X-6.85 Y-7.26 Z8.51 F2400.0 E1293.17
G1 X-7.51 Y-8.5 Z8.51 F2400.0 E1293.244
G1 X-8.41 Y-9.59 Z8.51 F2400.0 E1293.319
G1 X-9.5 Y-10.49 Z8.51 F2400.0 E1293.393
G1 X-10.74 Y-11.16 Z8.51 F2400.0 E1293.468
G1 X-12.1 Y-11.56 Z8.51 F2400.0 E1293.543
G1 X-13.5 Y-11.7 Z8.51 F2400.0 E1293.617
G1 X-14.91 Y-11.56 Z8.51 F2400.0 E1293.692
G1 X-16.26 Y-11.16 Z8.51 F2400.0 E1293.766
G1 X-17.5 Y-10.49 Z8.51 F2400.0 E1293.841
G1 X-18.59 Y-9.59 Z8.51 F2400.0 E1293.915
G1 X-18.67 Y-9.5 Z8.51 F2400.0 E1293.922
G1 F1200.0
G1 E1292.922
G1 F2400.0
M103
(</edge>)
(</boundaryPerimeter>)
(</nestedRing>)
(<infill>)
(<infillBoundary>)
(<infillPoint> X-6.147 Y-9.412 Z8.505 </infillPoint>)
(<infillPoint> X-5.331 Y-7.884 Z8.505 </infillPoint>)
(<infillPoint> X-4.827 Y-6.225 Z8.505 </infillPoint>)
(<infillPoint> X-4.658 Y-4.5 Z8.505 </infillPoint>)
(<infillPoint> X-4.827 Y-2.775 Z8.505 </infillPoint>)
(<infillPoint> X-5.331 Y-1.116 Z8.505 </infillPoint>)
(<infillPoint> X-6.147 Y0.412 Z8.505 </infillPoint>)
(<infillPoint> X-7.247 Y1.753 Z8.505 </infillPoint>)
(<infillPoint> X-8.588 Y2.853 Z8.505 </infillPoint>)
(<infillPoint> X-10.116 Y3.669 Z8.505 </infillPoint>)
(<infillPoint> X-11.775 Y4.173 Z8.505 </infillPoint>)
(<infillPoint> X-13.5 Y4.342 Z8.505 </infillPoint>)
(<infillPoint> X-15.225 Y4.173 Z8.505 </infillPoint>)
(<infillPoint> X-16.884 Y3.669 Z8.505 </infillPoint>)
(<infillPoint> X-18.412 Y2.853 Z8.505 </infillPoint>)
(<infillPoint> X-19.753 Y1.753 Z8.505 </infillPoint>)
(<infillPoint> X-20.853 Y0.412 Z8.505 </infillPoint>)
(<infillPoint> X-21.669 Y-1.116 Z8.505 </infillPoint>)
(<infillPoint> X-22.173 Y-2.775 Z8.505 </infillPoint>)
(<infillPoint> X-22.342 Y-4.5 Z8.505 </infillPoint>)
(<infillPoint> X-22.173 Y-6.225 Z8.505 </infillPoint>)
(<infillPoint> X-21.669 Y-7.884 Z8.505 </infillPoint>)
(<infillPoint> X-20.853 Y-9.412 Z8.505 </infillPoint>)
(<infillPoint> X-19.753 Y-10.753 Z8.505 </infillPoint>)
(<infillPoint> X-18.412 Y-11.853 Z8.505 </infillPoint>)
(<infillPoint> X-16.884 Y-12.669 Z8.505 </infillPoint>)
(<infillPoint> X-15.225 Y-13.173 Z8.505 </infillPoint>)
(<infillPoint> X-13.5 Y-13.342 Z8.505 </infillPoint>)
(<infillPoint> X-11.775 Y-13.173 Z8.505 </infillPoint>)
(<infillPoint> X-10.116 Y-12.669 Z8.505 </infillPoint>)
(<infillPoint> X-8.588 Y-11.853 Z8.505 </infillPoint>)
(<infillPoint> X-7.247 Y-10.753 Z8.505 </infillPoint>)
(</infillBoundary>)
(<infillBoundary>)
(<infillPoint> X-9.275 Y-10.823 Z8.505 </infillPoint>)
(<infillPoint> X-10.59 Y-11.526 Z8.505 </infillPoint>)
(<infillPoint> X-12.016 Y-11.958 Z8.505 </infillPoint>)
(<infillPoint> X-13.5 Y-12.105 Z8.505 </infillPoint>)
(<infillPoint> X-14.984 Y-11.958 Z8.505 </infillPoint>)
(<infillPoint> X-16.41 Y-11.526 Z8.505 </infillPoint>)
(<infillPoint> X-17.725 Y-10.823 Z8.505 </infillPoint>)
(<infillPoint> X-18.877 Y-9.877 Z8.505 </infillPoint>)
(<infillPoint> X-19.823 Y-8.725 Z8.505 </infillPoint>)
(<infillPoint> X-20.526 Y-7.41 Z8.505 </infillPoint>)
(<infillPoint> X-20.958 Y-5.984 Z8.505 </infillPoint>)
(<infillPoint> X-21.105 Y-4.5 Z8.505 </infillPoint>)
(<infillPoint> X-20.958 Y-3.016 Z8.505 </infillPoint>)
(<infillPoint> X-20.526 Y-1.59 Z8.505 </infillPoint>)
(<infillPoint> X-19.823 Y-0.275 Z8.505 </infillPoint>)
(<infillPoint> X-18.877 Y0.877 Z8.505 </infillPoint>)
(<infillPoint> X-17.725 Y1.823 Z8.505 </infillPoint>)
(<infillPoint> X-16.41 Y2.526 Z8.505 </infillPoint>)
(<infillPoint> X-14.984 Y2.958 Z8.505 </infillPoint>)
(<infillPoint> X-13.5 Y3.105 Z8.505 </infillPoint>)
(<infillPoint> X-12.016 Y2.958 Z8.505 </infillPoint>)
(<infillPoint> X-10.59 Y2.526 Z8.505 </infillPoint>)
(<infillPoint> X-9.275 Y1.823 Z8.505 </infillPoint>)
(<infillPoint> X-8.123 Y0.877 Z8.505 </infillPoint>)
(<infillPoint> X-7.177 Y-0.275 Z8.505 </infillPoint>)
(<infillPoint> X-6.474 Y-1.59 Z8.505 </infillPoint>)
(<infillPoint> X-6.042 Y-3.016 Z8.505 </infillPoint>)
(<infillPoint> X-5.895 Y-4.5 Z8.505 </infillPoint>)
(<infillPoint> X-6.042 Y-5.984 Z8.505 </infillPoint>)
(<infillPoint> X-6.474 Y-7.41 Z8.505 </infillPoint>)
(<infillPoint> X-7.177 Y-8.725 Z8.505 </infillPoint>)
(<infillPoint> X-8.123 Y-9.877 Z8.505 </infillPoint>)
(</infillBoundary>)
;M108 R80.0
G1 X-17.61 Y-10.65 Z8.51 F4200.0
G1 X-13.5 Y-11.9 Z8.51 F4200.0
G1 X-8.81 Y-10.8 Z8.51 F4200.0
G1 F1200.0
G1 E1293.922
G1 F4200.0
M101
G1 X-7.86 Y-10.0 Z8.51 F4800.0 E1293.987
G1 X-7.53 Y-9.6 Z8.51 F4800.0 E1294.015
G1 X-6.66 Y-9.6 Z8.51 F4800.0 E1294.06
G1 X-7.32 Y-10.4 Z8.51 F4800.0 E1294.115
G1 X-8.72 Y-11.6 Z8.51 F4800.0 E1294.213
G1 X-9.39 Y-11.2 Z8.51 F4800.0 E1294.254
G1 X-9.46 Y-12.0 Z8.51 F4800.0 E1294.296
G1 X-10.14 Y-11.6 Z8.51 F4800.0 E1294.338
G1 X-10.21 Y-12.4 Z8.51 F4800.0 E1294.38
G1 X-11.19 Y-12.0 Z8.51 F4800.0 E1294.436
G1 X-11.51 Y-12.8 Z8.51 F4800.0 E1294.482
G1 X-15.49 Y-12.8 Z8.51 F4800.0 E1294.692
G1 X-15.81 Y-12.0 Z8.51 F4800.0 E1294.737
G1 X-16.79 Y-12.4 Z8.51 F4800.0 E1294.793
G1 X-16.86 Y-11.6 Z8.51 F4800.0 E1294.836
G1 X-17.54 Y-12.0 Z8.51 F4800.0 E1294.877
G1 X-17.61 Y-11.2 Z8.51 F4800.0 E1294.92
G1 X-18.2 Y-10.8 Z8.51 F4800.0 E1294.957
G1 X-18.28 Y-11.6 Z8.51 F4800.0 E1294.999
G1 X-18.77 Y-11.2 Z8.51 F4800.0 E1295.033
G1 X-18.68 Y-10.4 Z8.51 F4800.0 E1295.075
G1 X-19.14 Y-10.0 Z8.51 F4800.0 E1295.107
G1 X-19.25 Y-10.8 Z8.51 F4800.0 E1295.15
G1 X-19.68 Y-10.4 Z8.51 F4800.0 E1295.181
G1 X-20.34 Y-9.6 Z8.51 F4800.0 E1295.236
G1 X-19.47 Y-9.6 Z8.51 F4800.0 E1295.281
G1 F1200.0
G1 E1295.281
G1 F4800.0
M103
G1 X-19.8 Y-9.2 Z8.51 F4200.0
G1 F1200.0
G1 E1295.281
G1 F4200.0
M101
G1 X-20.1 Y-8.8 Z8.51 F4800.0 E1295.308
G1 X-20.65 Y-9.2 Z8.51 F4800.0 E1295.344
G1 X-21.08 Y-8.4 Z8.51 F4800.0 E1295.392
G1 X-20.31 Y-8.4 Z8.51 F4800.0 E1295.432
G1 X-20.53 Y-8.0 Z8.51 F4800.0 E1295.456
G1 X-21.29 Y-8.0 Z8.51 F4800.0 E1295.496
G1 X-21.46 Y-7.6 Z8.51 F4800.0 E1295.519
G1 X-20.74 Y-7.6 Z8.51 F4800.0 E1295.557
G1 X-20.88 Y-7.2 Z8.51 F4800.0 E1295.58
G1 X-21.58 Y-7.2 Z8.51 F4800.0 E1295.617
G1 X-21.71 Y-6.8 Z8.51 F4800.0 E1295.639
G1 X-21.0 Y-6.8 Z8.51 F4800.0 E1295.676
G1 X-21.13 Y-6.4 Z8.51 F4800.0 E1295.698
G1 X-21.83 Y-6.4 Z8.51 F4800.0 E1295.735
G1 X-21.91 Y-6.0 Z8.51 F4800.0 E1295.757
G1 X-21.24 Y-6.0 Z8.51 F4800.0 E1295.792
G1 X-21.28 Y-5.6 Z8.51 F4800.0 E1295.814
G1 X-21.95 Y-5.6 Z8.51 F4800.0 E1295.849
G1 X-21.99 Y-5.2 Z8.51 F4800.0 E1295.871
G1 X-21.32 Y-5.2 Z8.51 F4800.0 E1295.906
G1 X-21.36 Y-4.8 Z8.51 F4800.0 E1295.928
G1 X-22.03 Y-4.8 Z8.51 F4800.0 E1295.963
G1 X-22.05 Y-4.4 Z8.51 F4800.0 E1295.984
G1 X-21.38 Y-4.4 Z8.51 F4800.0 E1296.02
G1 X-21.34 Y-4.0 Z8.51 F4800.0 E1296.041
G1 X-22.01 Y-4.0 Z8.51 F4800.0 E1296.077
G1 X-21.97 Y-3.6 Z8.51 F4800.0 E1296.098
G1 X-21.3 Y-3.6 Z8.51 F4800.0 E1296.134
G1 X-21.26 Y-3.2 Z8.51 F4800.0 E1296.155
G1 X-21.93 Y-3.2 Z8.51 F4800.0 E1296.191
G1 X-21.89 Y-2.8 Z8.51 F4800.0 E1296.212
G1 X-21.19 Y-2.8 Z8.51 F4800.0 E1296.249
G1 X-21.06 Y-2.4 Z8.51 F4800.0 E1296.271
G1 X-21.77 Y-2.4 Z8.51 F4800.0 E1296.308
G1 X-21.65 Y-2.0 Z8.51 F4800.0 E1296.33
G1 X-20.94 Y-2.0 Z8.51 F4800.0 E1296.367
G1 X-20.82 Y-1.6 Z8.51 F4800.0 E1296.389
G1 X-21.52 Y-1.6 Z8.51 F4800.0 E1296.426
G1 X-21.4 Y-1.2 Z8.51 F4800.0 E1296.449
G1 X-20.64 Y-1.2 Z8.51 F4800.0 E1296.489
G1 X-20.42 Y-0.8 Z8.51 F4800.0 E1296.513
G1 X-21.18 Y-0.8 Z8.51 F4800.0 E1296.553
G1 X-20.97 Y-0.4 Z8.51 F4800.0 E1296.577
G1 X-20.21 Y-0.4 Z8.51 F4800.0 E1296.617
G1 X-19.96 Y0.0 Z8.51 F4800.0 E1296.642
G1 X-18.93 Y1.2 Z8.51 F4800.0 E1296.726
G1 X-17.95 Y2.0 Z8.51 F4800.0 E1296.792
G1 X-16.47 Y2.8 Z8.51 F4800.0 E1296.881
G1 X-16.15 Y3.6 Z8.51 F4800.0 E1296.927
G1 X-17.17 Y3.2 Z8.51 F4800.0 E1296.985
G1 X-18.52 Y2.4 Z8.51 F4800.0 E1297.068
G1 X-19.5 Y1.6 Z8.51 F4800.0 E1297.134
G1 X-20.76 Y0.0 Z8.51 F4800.0 E1297.242
G1 F1200.0
G1 E1296.242
G1 F4800.0
M103
G1 X-15.15 Y3.2 Z8.51 F4200.0
G1 F1200.0
G1 E1297.242
G1 F4200.0
M101
G1 X-14.12 Y4.0 Z8.51 F4800.0 E1297.311
G1 X-12.88 Y4.0 Z8.51 F4800.0 E1297.376
G1 X-11.85 Y3.2 Z8.51 F4800.0 E1297.445
G1 X-10.85 Y3.6 Z8.51 F4800.0 E1297.502
G1 F1200.0
G1 E1296.502
G1 F4800.0
M103
G1 X-6.25 Y0.0 Z8.51 F4200.0
G1 F1200.0
G1 E1297.502
G1 F4200.0
M101
G1 X-7.5 Y1.6 Z8.51 F4800.0 E1297.61
G1 X-7.78 Y1.47 Z8.51 F4800.0 E1297.626
G1 X-7.99 Y2.0 Z8.51 F4800.0 E1297.656
G1 X-8.48 Y2.4 Z8.51 F4800.0 E1297.689
G1 X-8.8 Y2.31 Z8.51 F4800.0 E1297.707
G1 X-9.08 Y2.8 Z8.51 F4800.0 E1297.737
G1 X-9.83 Y3.2 Z8.51 F4800.0 E1297.782
G1 X-9.76 Y2.4 Z8.51 F4800.0 E1297.824
G1 X-8.56 Y1.6 Z8.51 F4800.0 E1297.9
G1 X-7.7 Y0.8 Z8.51 F4800.0 E1297.962
G1 X-7.04 Y0.0 Z8.51 F4800.0 E1298.017
G1 X-6.79 Y-0.4 Z8.51 F4800.0 E1298.042
G1 X-6.03 Y-0.4 Z8.51 F4800.0 E1298.082
G1 X-5.82 Y-0.8 Z8.51 F4800.0 E1298.106
G1 X-6.58 Y-0.8 Z8.51 F4800.0 E1298.146
G1 X-6.37 Y-1.2 Z8.51 F4800.0 E1298.17
G1 X-5.6 Y-1.2 Z8.51 F4800.0 E1298.211
G1 X-5.48 Y-1.6 Z8.51 F4800.0 E1298.233
G1 X-6.18 Y-1.6 Z8.51 F4800.0 E1298.27
G1 X-6.06 Y-2.0 Z8.51 F4800.0 E1298.292
G1 X-5.36 Y-2.0 Z8.51 F4800.0 E1298.329
G1 X-5.23 Y-2.4 Z8.51 F4800.0 E1298.351
G1 X-5.94 Y-2.4 Z8.51 F4800.0 E1298.388
G1 X-5.82 Y-2.8 Z8.51 F4800.0 E1298.41
G1 X-5.11 Y-2.8 Z8.51 F4800.0 E1298.447
G1 X-5.07 Y-3.2 Z8.51 F4800.0 E1298.469
G1 X-5.74 Y-3.2 Z8.51 F4800.0 E1298.504
G1 X-5.7 Y-3.6 Z8.51 F4800.0 E1298.525
G1 X-5.03 Y-3.6 Z8.51 F4800.0 E1298.561
G1 X-4.99 Y-4.0 Z8.51 F4800.0 E1298.582
G1 X-5.66 Y-4.0 Z8.51 F4800.0 E1298.618
G1 X-5.62 Y-4.4 Z8.51 F4800.0 E1298.639
G1 X-4.95 Y-4.4 Z8.51 F4800.0 E1298.675
G1 X-4.97 Y-4.8 Z8.51 F4800.0 E1298.696
G1 X-5.64 Y-4.8 Z8.51 F4800.0 E1298.732
G1 X-5.68 Y-5.2 Z8.51 F4800.0 E1298.753
G1 X-5.01 Y-5.2 Z8.51 F4800.0 E1298.789
G1 X-5.05 Y-5.6 Z8.51 F4800.0 E1298.81
G1 X-5.72 Y-5.6 Z8.51 F4800.0 E1298.845
G1 X-5.76 Y-6.0 Z8.51 F4800.0 E1298.867
G1 X-5.09 Y-6.0 Z8.51 F4800.0 E1298.902
G1 X-5.17 Y-6.4 Z8.51 F4800.0 E1298.924
G1 X-5.88 Y-6.4 Z8.51 F4800.0 E1298.961
G1 X-6.0 Y-6.8 Z8.51 F4800.0 E1298.983
G1 X-5.29 Y-6.8 Z8.51 F4800.0 E1299.02
G1 X-5.42 Y-7.2 Z8.51 F4800.0 E1299.042
G1 X-6.12 Y-7.2 Z8.51 F4800.0 E1299.079
G1 X-6.26 Y-7.6 Z8.51 F4800.0 E1299.102
G1 X-5.54 Y-7.6 Z8.51 F4800.0 E1299.14
G1 X-5.71 Y-8.0 Z8.51 F4800.0 E1299.163
G1 X-6.47 Y-8.0 Z8.51 F4800.0 E1299.203
G1 X-6.69 Y-8.4 Z8.51 F4800.0 E1299.227
G1 X-5.92 Y-8.4 Z8.51 F4800.0 E1299.267
G1 X-6.35 Y-9.2 Z8.51 F4800.0 E1299.315
G1 X-6.9 Y-8.8 Z8.51 F4800.0 E1299.351
G1 X-7.2 Y-9.2 Z8.51 F4800.0 E1299.378
G1 F1200.0
G1 E1298.378
G1 F4800.0
M103
(</infill>)
(</nestedRing>)
(</rotation>)
(</layer>)
(<layer> 8.775 )
(<rotation> (6.12323399574e-17+1j) )
(<nestedRing>)
(<boundaryPerimeter>)
(<boundaryPoint> X-5.439 Y-9.886 Z8.775 </boundaryPoint>)
(<boundaryPoint> X-4.544 Y-8.21 Z8.775 </boundaryPoint>)
(<boundaryPoint> X-3.992 Y-6.391 Z8.775 </boundaryPoint>)
(<boundaryPoint> X-3.806 Y-4.5 Z8.775 </boundaryPoint>)
(<boundaryPoint> X-3.992 Y-2.609 Z8.775 </boundaryPoint>)
(<boundaryPoint> X-4.544 Y-0.79 Z8.775 </boundaryPoint>)
(<boundaryPoint> X-5.439 Y0.886 Z8.775 </boundaryPoint>)
(<boundaryPoint> X-6.645 Y2.355 Z8.775 </boundaryPoint>)
(<boundaryPoint> X-8.114 Y3.561 Z8.775 </boundaryPoint>)
(<boundaryPoint> X-9.79 Y4.456 Z8.775 </boundaryPoint>)
(<boundaryPoint> X-11.609 Y5.008 Z8.775 </boundaryPoint>)
(<boundaryPoint> X-13.5 Y5.194 Z8.775 </boundaryPoint>)
(<boundaryPoint> X-15.391 Y5.008 Z8.775 </boundaryPoint>)
(<boundaryPoint> X-17.21 Y4.456 Z8.775 </boundaryPoint>)
(<boundaryPoint> X-18.886 Y3.561 Z8.775 </boundaryPoint>)
(<boundaryPoint> X-20.355 Y2.355 Z8.775 </boundaryPoint>)
(<boundaryPoint> X-21.561 Y0.886 Z8.775 </boundaryPoint>)
(<boundaryPoint> X-22.456 Y-0.79 Z8.775 </boundaryPoint>)
(<boundaryPoint> X-23.008 Y-2.609 Z8.775 </boundaryPoint>)
(<boundaryPoint> X-23.194 Y-4.5 Z8.775 </boundaryPoint>)
(<boundaryPoint> X-23.008 Y-6.391 Z8.775 </boundaryPoint>)
(<boundaryPoint> X-22.456 Y-8.21 Z8.775 </boundaryPoint>)
(<boundaryPoint> X-21.561 Y-9.886 Z8.775 </boundaryPoint>)
(<boundaryPoint> X-20.355 Y-11.355 Z8.775 </boundaryPoint>)
(<boundaryPoint> X-18.886 Y-12.561 Z8.775 </boundaryPoint>)
(<boundaryPoint> X-17.21 Y-13.456 Z8.775 </boundaryPoint>)
(<boundaryPoint> X-15.391 Y-14.008 Z8.775 </boundaryPoint>)
(<boundaryPoint> X-13.5 Y-14.194 Z8.775 </boundaryPoint>)
(<boundaryPoint> X-11.609 Y-14.008 Z8.775 </boundaryPoint>)
(<boundaryPoint> X-9.79 Y-13.456 Z8.775 </boundaryPoint>)
(<boundaryPoint> X-8.114 Y-12.561 Z8.775 </boundaryPoint>)
(<boundaryPoint> X-6.645 Y-11.355 Z8.775 </boundaryPoint>)
(<loop> inner )
G1 X-10.67 Y-11.34 Z8.78 F4200.0
G1 X-14.94 Y-11.76 Z8.78 F4200.0
G1 X-18.74 Y-9.99 Z8.78 F4200.0
G1 F1200.0
G1 E1299.378
G1 F4200.0
M101
G1 X-18.88 Y-9.88 Z8.78 F4800.0 E1299.387
G1 X-19.82 Y-8.73 Z8.78 F4800.0 E1299.466
G1 X-20.53 Y-7.41 Z8.78 F4800.0 E1299.545
G1 X-20.96 Y-5.98 Z8.78 F4800.0 E1299.624
G1 X-21.11 Y-4.5 Z8.78 F4800.0 E1299.702
G1 X-20.96 Y-3.02 Z8.78 F4800.0 E1299.781
G1 X-20.53 Y-1.59 Z8.78 F4800.0 E1299.86
G1 X-19.82 Y-0.28 Z8.78 F4800.0 E1299.939
G1 X-18.88 Y0.88 Z8.78 F4800.0 E1300.017
G1 X-17.73 Y1.82 Z8.78 F4800.0 E1300.096
G1 X-16.41 Y2.53 Z8.78 F4800.0 E1300.175
G1 X-14.98 Y2.96 Z8.78 F4800.0 E1300.254
G1 X-13.5 Y3.11 Z8.78 F4800.0 E1300.332
G1 X-12.02 Y2.96 Z8.78 F4800.0 E1300.411
G1 X-10.59 Y2.53 Z8.78 F4800.0 E1300.49
G1 X-9.28 Y1.82 Z8.78 F4800.0 E1300.569
G1 X-8.12 Y0.88 Z8.78 F4800.0 E1300.647
G1 X-7.18 Y-0.28 Z8.78 F4800.0 E1300.726
G1 X-6.47 Y-1.59 Z8.78 F4800.0 E1300.805
G1 X-6.04 Y-3.02 Z8.78 F4800.0 E1300.884
G1 X-5.9 Y-4.5 Z8.78 F4800.0 E1300.962
G1 X-6.04 Y-5.98 Z8.78 F4800.0 E1301.041
G1 X-6.47 Y-7.41 Z8.78 F4800.0 E1301.12
G1 X-7.18 Y-8.73 Z8.78 F4800.0 E1301.199
G1 X-8.12 Y-9.88 Z8.78 F4800.0 E1301.277
G1 X-9.28 Y-10.82 Z8.78 F4800.0 E1301.356
G1 X-10.59 Y-11.53 Z8.78 F4800.0 E1301.435
G1 X-12.02 Y-11.96 Z8.78 F4800.0 E1301.514
G1 X-13.5 Y-12.11 Z8.78 F4800.0 E1301.592
G1 X-14.98 Y-11.96 Z8.78 F4800.0 E1301.671
G1 X-16.41 Y-11.53 Z8.78 F4800.0 E1301.75
G1 X-17.73 Y-10.82 Z8.78 F4800.0 E1301.829
G1 X-18.74 Y-9.99 Z8.78 F4800.0 E1301.898
G1 F1200.0
G1 E1301.366
G1 F4800.0
M103
(</loop>)
(<loop> outer )
G1 X-20.05 Y-10.79 Z8.78 F4200.0
G1 F1200.0
G1 E1301.898
G1 F4200.0
M101
G1 X-19.93 Y-10.93 Z8.78 F4800.0 E1301.907
G1 X-18.55 Y-12.06 Z8.78 F4800.0 E1302.002
G1 X-16.98 Y-12.9 Z8.78 F4800.0 E1302.096
G1 X-15.27 Y-13.42 Z8.78 F4800.0 E1302.19
G1 X-13.5 Y-13.59 Z8.78 F4800.0 E1302.284
G1 X-11.73 Y-13.42 Z8.78 F4800.0 E1302.378
G1 X-10.02 Y-12.9 Z8.78 F4800.0 E1302.472
G1 X-8.45 Y-12.06 Z8.78 F4800.0 E1302.566
G1 X-7.07 Y-10.93 Z8.78 F4800.0 E1302.661
G1 X-5.94 Y-9.55 Z8.78 F4800.0 E1302.755
G1 X-5.1 Y-7.98 Z8.78 F4800.0 E1302.849
G1 X-4.58 Y-6.27 Z8.78 F4800.0 E1302.943
G1 X-4.41 Y-4.5 Z8.78 F4800.0 E1303.037
G1 X-4.58 Y-2.73 Z8.78 F4800.0 E1303.131
G1 X-5.1 Y-1.02 Z8.78 F4800.0 E1303.225
G1 X-5.94 Y0.55 Z8.78 F4800.0 E1303.32
G1 X-7.07 Y1.93 Z8.78 F4800.0 E1303.414
G1 X-8.45 Y3.06 Z8.78 F4800.0 E1303.508
G1 X-10.02 Y3.9 Z8.78 F4800.0 E1303.602
G1 X-11.73 Y4.42 Z8.78 F4800.0 E1303.696
G1 X-13.5 Y4.59 Z8.78 F4800.0 E1303.79
G1 X-15.27 Y4.42 Z8.78 F4800.0 E1303.884
G1 X-16.98 Y3.9 Z8.78 F4800.0 E1303.979
G1 X-18.55 Y3.06 Z8.78 F4800.0 E1304.073
G1 X-19.93 Y1.93 Z8.78 F4800.0 E1304.167
G1 X-21.06 Y0.55 Z8.78 F4800.0 E1304.261
G1 X-21.9 Y-1.02 Z8.78 F4800.0 E1304.355
G1 X-22.42 Y-2.73 Z8.78 F4800.0 E1304.449
G1 X-22.59 Y-4.5 Z8.78 F4800.0 E1304.544
G1 X-22.42 Y-6.27 Z8.78 F4800.0 E1304.638
G1 X-21.9 Y-7.98 Z8.78 F4800.0 E1304.732
G1 X-21.06 Y-9.55 Z8.78 F4800.0 E1304.826
G1 X-20.05 Y-10.79 Z8.78 F4800.0 E1304.91
G1 F1200.0
G1 E1304.91
G1 F4800.0
M103
(</loop>)
(<edge> outer )
;M108 R40.0
G1 X-20.33 Y-11.07 Z8.78 F4200.0
G1 F1200.0
G1 E1304.91
G1 F4200.0
M101
G1 X-20.21 Y-11.21 Z8.78 F2400.0 E1304.92
G1 X-18.77 Y-12.39 Z8.78 F2400.0 E1305.018
G1 X-17.13 Y-13.27 Z8.78 F2400.0 E1305.117
G1 X-15.35 Y-13.81 Z8.78 F2400.0 E1305.215
G1 X-13.5 Y-13.99 Z8.78 F2400.0 E1305.313
G1 X-11.65 Y-13.81 Z8.78 F2400.0 E1305.412
G1 X-9.87 Y-13.27 Z8.78 F2400.0 E1305.51
G1 X-8.23 Y-12.39 Z8.78 F2400.0 E1305.608
G1 X-6.79 Y-11.21 Z8.78 F2400.0 E1305.707
G1 X-5.61 Y-9.77 Z8.78 F2400.0 E1305.805
G1 X-4.73 Y-8.13 Z8.78 F2400.0 E1305.903
G1 X-4.19 Y-6.35 Z8.78 F2400.0 E1306.002
G1 X-4.01 Y-4.5 Z8.78 F2400.0 E1306.1
G1 X-4.19 Y-2.65 Z8.78 F2400.0 E1306.198
G1 X-4.73 Y-0.87 Z8.78 F2400.0 E1306.296
G1 X-5.61 Y0.77 Z8.78 F2400.0 E1306.395
G1 X-6.79 Y2.21 Z8.78 F2400.0 E1306.493
G1 X-8.23 Y3.39 Z8.78 F2400.0 E1306.591
G1 X-9.87 Y4.27 Z8.78 F2400.0 E1306.69
G1 X-11.65 Y4.81 Z8.78 F2400.0 E1306.788
G1 X-13.5 Y4.99 Z8.78 F2400.0 E1306.886
G1 X-15.35 Y4.81 Z8.78 F2400.0 E1306.985
G1 X-17.13 Y4.27 Z8.78 F2400.0 E1307.083
G1 X-18.77 Y3.39 Z8.78 F2400.0 E1307.181
G1 X-20.21 Y2.21 Z8.78 F2400.0 E1307.28
G1 X-21.39 Y0.77 Z8.78 F2400.0 E1307.378
G1 X-22.27 Y-0.87 Z8.78 F2400.0 E1307.476
G1 X-22.81 Y-2.65 Z8.78 F2400.0 E1307.574
G1 X-22.99 Y-4.5 Z8.78 F2400.0 E1307.673
G1 X-22.81 Y-6.35 Z8.78 F2400.0 E1307.771
G1 X-22.27 Y-8.13 Z8.78 F2400.0 E1307.869
G1 X-21.39 Y-9.77 Z8.78 F2400.0 E1307.968
G1 X-20.33 Y-11.07 Z8.78 F2400.0 E1308.056
G1 F1200.0
G1 E1307.056
G1 F2400.0
M103
(</edge>)
(</boundaryPerimeter>)
(<nestedRing>)
(<boundaryPerimeter>)
(<boundaryPoint> X-9.61 Y-10.322 Z8.775 </boundaryPoint>)
(<boundaryPoint> X-10.821 Y-10.969 Z8.775 </boundaryPoint>)
(<boundaryPoint> X-12.134 Y-11.367 Z8.775 </boundaryPoint>)
(<boundaryPoint> X-13.5 Y-11.502 Z8.775 </boundaryPoint>)
(<boundaryPoint> X-14.866 Y-11.367 Z8.775 </boundaryPoint>)
(<boundaryPoint> X-16.179 Y-10.969 Z8.775 </boundaryPoint>)
(<boundaryPoint> X-17.39 Y-10.322 Z8.775 </boundaryPoint>)
(<boundaryPoint> X-18.451 Y-9.451 Z8.775 </boundaryPoint>)
(<boundaryPoint> X-19.322 Y-8.39 Z8.775 </boundaryPoint>)
(<boundaryPoint> X-19.969 Y-7.179 Z8.775 </boundaryPoint>)
(<boundaryPoint> X-20.367 Y-5.866 Z8.775 </boundaryPoint>)
(<boundaryPoint> X-20.502 Y-4.5 Z8.775 </boundaryPoint>)
(<boundaryPoint> X-20.367 Y-3.134 Z8.775 </boundaryPoint>)
(<boundaryPoint> X-19.969 Y-1.821 Z8.775 </boundaryPoint>)
(<boundaryPoint> X-19.322 Y-0.61 Z8.775 </boundaryPoint>)
(<boundaryPoint> X-18.451 Y0.451 Z8.775 </boundaryPoint>)
(<boundaryPoint> X-17.39 Y1.322 Z8.775 </boundaryPoint>)
(<boundaryPoint> X-16.179 Y1.969 Z8.775 </boundaryPoint>)
(<boundaryPoint> X-14.866 Y2.367 Z8.775 </boundaryPoint>)
(<boundaryPoint> X-13.5 Y2.502 Z8.775 </boundaryPoint>)
(<boundaryPoint> X-12.134 Y2.367 Z8.775 </boundaryPoint>)
(<boundaryPoint> X-10.821 Y1.969 Z8.775 </boundaryPoint>)
(<boundaryPoint> X-9.61 Y1.322 Z8.775 </boundaryPoint>)
(<boundaryPoint> X-8.549 Y0.451 Z8.775 </boundaryPoint>)
(<boundaryPoint> X-7.678 Y-0.61 Z8.775 </boundaryPoint>)
(<boundaryPoint> X-7.031 Y-1.821 Z8.775 </boundaryPoint>)
(<boundaryPoint> X-6.633 Y-3.134 Z8.775 </boundaryPoint>)
(<boundaryPoint> X-6.498 Y-4.5 Z8.775 </boundaryPoint>)
(<boundaryPoint> X-6.633 Y-5.866 Z8.775 </boundaryPoint>)
(<boundaryPoint> X-7.031 Y-7.179 Z8.775 </boundaryPoint>)
(<boundaryPoint> X-7.678 Y-8.39 Z8.775 </boundaryPoint>)
(<boundaryPoint> X-8.549 Y-9.451 Z8.775 </boundaryPoint>)
(<edge> inner )
G1 X-18.45 Y-9.71 Z8.78 F4200.0
G1 F1200.0
G1 E1308.056
G1 F4200.0
M101
G1 X-18.59 Y-9.59 Z8.78 F2400.0 E1308.066
G1 X-19.49 Y-8.5 Z8.78 F2400.0 E1308.141
G1 X-20.16 Y-7.26 Z8.78 F2400.0 E1308.215
G1 X-20.56 Y-5.91 Z8.78 F2400.0 E1308.29
G1 X-20.7 Y-4.5 Z8.78 F2400.0 E1308.364
G1 X-20.56 Y-3.1 Z8.78 F2400.0 E1308.439
G1 X-20.16 Y-1.74 Z8.78 F2400.0 E1308.513
G1 X-19.49 Y-0.5 Z8.78 F2400.0 E1308.588
G1 X-18.59 Y0.59 Z8.78 F2400.0 E1308.663
G1 X-17.5 Y1.49 Z8.78 F2400.0 E1308.737
G1 X-16.26 Y2.15 Z8.78 F2400.0 E1308.812
G1 X-14.91 Y2.56 Z8.78 F2400.0 E1308.886
G1 X-13.5 Y2.7 Z8.78 F2400.0 E1308.961
G1 X-12.1 Y2.56 Z8.78 F2400.0 E1309.036
G1 X-10.74 Y2.15 Z8.78 F2400.0 E1309.11
G1 X-9.5 Y1.49 Z8.78 F2400.0 E1309.185
G1 X-8.41 Y0.59 Z8.78 F2400.0 E1309.259
G1 X-7.51 Y-0.5 Z8.78 F2400.0 E1309.334
G1 X-6.85 Y-1.74 Z8.78 F2400.0 E1309.409
G1 X-6.44 Y-3.1 Z8.78 F2400.0 E1309.483
G1 X-6.3 Y-4.5 Z8.78 F2400.0 E1309.558
G1 X-6.44 Y-5.91 Z8.78 F2400.0 E1309.632
G1 X-6.85 Y-7.26 Z8.78 F2400.0 E1309.707
G1 X-7.51 Y-8.5 Z8.78 F2400.0 E1309.782
G1 X-8.41 Y-9.59 Z8.78 F2400.0 E1309.856
G1 X-9.5 Y-10.49 Z8.78 F2400.0 E1309.931
G1 X-10.74 Y-11.16 Z8.78 F2400.0 E1310.005
G1 X-12.1 Y-11.56 Z8.78 F2400.0 E1310.08
G1 X-13.5 Y-11.7 Z8.78 F2400.0 E1310.154
G1 X-14.91 Y-11.56 Z8.78 F2400.0 E1310.229
G1 X-16.26 Y-11.16 Z8.78 F2400.0 E1310.304
G1 X-17.5 Y-10.49 Z8.78 F2400.0 E1310.378
G1 X-18.45 Y-9.71 Z8.78 F2400.0 E1310.443
G1 F1200.0
G1 E1309.443
G1 F2400.0
M103
(</edge>)
(</boundaryPerimeter>)
(</nestedRing>)
(<infill>)
(<infillBoundary>)
(<infillPoint> X-5.94 Y-9.551 Z8.775 </infillPoint>)
(<infillPoint> X-5.101 Y-7.979 Z8.775 </infillPoint>)
(<infillPoint> X-4.583 Y-6.273 Z8.775 </infillPoint>)
(<infillPoint> X-4.409 Y-4.5 Z8.775 </infillPoint>)
(<infillPoint> X-4.583 Y-2.727 Z8.775 </infillPoint>)
(<infillPoint> X-5.101 Y-1.021 Z8.775 </infillPoint>)
(<infillPoint> X-5.94 Y0.551 Z8.775 </infillPoint>)
(<infillPoint> X-7.071 Y1.929 Z8.775 </infillPoint>)
(<infillPoint> X-8.449 Y3.06 Z8.775 </infillPoint>)
(<infillPoint> X-10.021 Y3.899 Z8.775 </infillPoint>)
(<infillPoint> X-11.727 Y4.417 Z8.775 </infillPoint>)
(<infillPoint> X-13.5 Y4.591 Z8.775 </infillPoint>)
(<infillPoint> X-15.273 Y4.417 Z8.775 </infillPoint>)
(<infillPoint> X-16.979 Y3.899 Z8.775 </infillPoint>)
(<infillPoint> X-18.551 Y3.06 Z8.775 </infillPoint>)
(<infillPoint> X-19.929 Y1.929 Z8.775 </infillPoint>)
(<infillPoint> X-21.06 Y0.551 Z8.775 </infillPoint>)
(<infillPoint> X-21.899 Y-1.021 Z8.775 </infillPoint>)
(<infillPoint> X-22.417 Y-2.727 Z8.775 </infillPoint>)
(<infillPoint> X-22.591 Y-4.5 Z8.775 </infillPoint>)
(<infillPoint> X-22.417 Y-6.273 Z8.775 </infillPoint>)
(<infillPoint> X-21.899 Y-7.979 Z8.775 </infillPoint>)
(<infillPoint> X-21.06 Y-9.551 Z8.775 </infillPoint>)
(<infillPoint> X-19.929 Y-10.929 Z8.775 </infillPoint>)
(<infillPoint> X-18.551 Y-12.06 Z8.775 </infillPoint>)
(<infillPoint> X-16.979 Y-12.899 Z8.775 </infillPoint>)
(<infillPoint> X-15.273 Y-13.417 Z8.775 </infillPoint>)
(<infillPoint> X-13.5 Y-13.591 Z8.775 </infillPoint>)
(<infillPoint> X-11.727 Y-13.417 Z8.775 </infillPoint>)
(<infillPoint> X-10.021 Y-12.899 Z8.775 </infillPoint>)
(<infillPoint> X-8.449 Y-12.06 Z8.775 </infillPoint>)
(<infillPoint> X-7.071 Y-10.929 Z8.775 </infillPoint>)
(</infillBoundary>)
(<infillBoundary>)
(<infillPoint> X-9.275 Y-10.823 Z8.775 </infillPoint>)
(<infillPoint> X-10.59 Y-11.526 Z8.775 </infillPoint>)
(<infillPoint> X-12.016 Y-11.958 Z8.775 </infillPoint>)
(<infillPoint> X-13.5 Y-12.105 Z8.775 </infillPoint>)
(<infillPoint> X-14.984 Y-11.958 Z8.775 </infillPoint>)
(<infillPoint> X-16.41 Y-11.526 Z8.775 </infillPoint>)
(<infillPoint> X-17.725 Y-10.823 Z8.775 </infillPoint>)
(<infillPoint> X-18.877 Y-9.877 Z8.775 </infillPoint>)
(<infillPoint> X-19.823 Y-8.725 Z8.775 </infillPoint>)
(<infillPoint> X-20.526 Y-7.41 Z8.775 </infillPoint>)
(<infillPoint> X-20.958 Y-5.984 Z8.775 </infillPoint>)
(<infillPoint> X-21.105 Y-4.5 Z8.775 </infillPoint>)
(<infillPoint> X-20.958 Y-3.016 Z8.775 </infillPoint>)
(<infillPoint> X-20.526 Y-1.59 Z8.775 </infillPoint>)
(<infillPoint> X-19.823 Y-0.275 Z8.775 </infillPoint>)
(<infillPoint> X-18.877 Y0.877 Z8.775 </infillPoint>)
(<infillPoint> X-17.725 Y1.823 Z8.775 </infillPoint>)
(<infillPoint> X-16.41 Y2.526 Z8.775 </infillPoint>)
(<infillPoint> X-14.984 Y2.958 Z8.775 </infillPoint>)
(<infillPoint> X-13.5 Y3.105 Z8.775 </infillPoint>)
(<infillPoint> X-12.016 Y2.958 Z8.775 </infillPoint>)
(<infillPoint> X-10.59 Y2.526 Z8.775 </infillPoint>)
(<infillPoint> X-9.275 Y1.823 Z8.775 </infillPoint>)
(<infillPoint> X-8.123 Y0.877 Z8.775 </infillPoint>)
(<infillPoint> X-7.177 Y-0.275 Z8.775 </infillPoint>)
(<infillPoint> X-6.474 Y-1.59 Z8.775 </infillPoint>)
(<infillPoint> X-6.042 Y-3.016 Z8.775 </infillPoint>)
(<infillPoint> X-5.895 Y-4.5 Z8.775 </infillPoint>)
(<infillPoint> X-6.042 Y-5.984 Z8.775 </infillPoint>)
(<infillPoint> X-6.474 Y-7.41 Z8.775 </infillPoint>)
(<infillPoint> X-7.177 Y-8.725 Z8.775 </infillPoint>)
(<infillPoint> X-8.123 Y-9.877 Z8.775 </infillPoint>)
(</infillBoundary>)
;M108 R80.0
G1 X-20.34 Y-7.33 Z8.78 F4200.0
G1 X-20.76 Y-3.06 Z8.78 F4200.0
G1 X-18.8 Y1.3 Z8.78 F4200.0
G1 F1200.0
G1 E1310.443
G1 F4200.0
M101
G1 X-18.0 Y1.96 Z8.78 F4800.0 E1310.498
G1 X-16.4 Y2.82 Z8.78 F4800.0 E1310.594
G1 X-15.2 Y3.19 Z8.78 F4800.0 E1310.66
G1 X-13.6 Y3.38 Z8.78 F4800.0 E1310.745
G1 X-12.0 Y3.24 Z8.78 F4800.0 E1310.83
G1 X-10.4 Y2.74 Z8.78 F4800.0 E1310.918
G1 X-9.2 Y2.1 Z8.78 F4800.0 E1310.99
G1 X-8.0 Y1.14 Z8.78 F4800.0 E1311.072
G1 X-6.8 Y-0.39 Z8.78 F4800.0 E1311.174
G1 X-6.4 Y-1.14 Z8.78 F4800.0 E1311.219
G1 X-6.0 Y-2.19 Z8.78 F4800.0 E1311.279
G1 X-5.63 Y-2.05 Z8.78 F4800.0 E1311.3
G1 X-5.2 Y-1.66 Z8.78 F4800.0 E1311.33
G1 X-5.6 Y-0.68 Z8.78 F4800.0 E1311.386
G1 X-6.0 Y0.07 Z8.78 F4800.0 E1311.431
G1 X-7.2 Y1.64 Z8.78 F4800.0 E1311.535
G1 X-8.4 Y2.66 Z8.78 F4800.0 E1311.618
G1 X-10.0 Y3.57 Z8.78 F4800.0 E1311.716
G1 X-12.0 Y4.16 Z8.78 F4800.0 E1311.826
G1 X-13.6 Y4.3 Z8.78 F4800.0 E1311.911
G1 X-15.2 Y4.14 Z8.78 F4800.0 E1311.996
G1 X-16.8 Y3.66 Z8.78 F4800.0 E1312.084
G1 X-18.4 Y2.82 Z8.78 F4800.0 E1312.179
G1 X-19.6 Y1.84 Z8.78 F4800.0 E1312.261
G1 X-20.8 Y0.43 Z8.78 F4800.0 E1312.359
G1 X-19.2 Y0.93 Z8.78 F4800.0 E1312.448
G1 X-20.0 Y-0.05 Z8.78 F4800.0 E1312.514
G1 X-21.2 Y-0.31 Z8.78 F4800.0 E1312.579
G1 X-21.6 Y-1.06 Z8.78 F4800.0 E1312.624
G1 X-20.4 Y-0.76 Z8.78 F4800.0 E1312.689
G1 X-20.8 Y-1.53 Z8.78 F4800.0 E1312.735
G1 X-22.0 Y-2.32 Z8.78 F4800.0 E1312.811
G1 X-21.2 Y-2.85 Z8.78 F4800.0 E1312.862
G1 X-21.42 Y-5.82 Z8.78 F4800.0 E1313.019
G1 X-22.0 Y-6.68 Z8.78 F4800.0 E1313.074
G1 X-20.8 Y-7.47 Z8.78 F4800.0 E1313.15
G1 X-20.4 Y-8.24 Z8.78 F4800.0 E1313.196
G1 X-21.6 Y-7.95 Z8.78 F4800.0 E1313.261
G1 X-20.8 Y-9.43 Z8.78 F4800.0 E1313.35
G1 X-19.6 Y-10.84 Z8.78 F4800.0 E1313.448
G1 X-18.4 Y-11.82 Z8.78 F4800.0 E1313.53
G1 X-16.8 Y-12.66 Z8.78 F4800.0 E1313.625
G1 X-15.2 Y-13.14 Z8.78 F4800.0 E1313.713
G1 X-13.6 Y-13.3 Z8.78 F4800.0 E1313.798
G1 X-12.0 Y-13.16 Z8.78 F4800.0 E1313.883
G1 X-10.0 Y-12.57 Z8.78 F4800.0 E1313.993
G1 X-8.4 Y-11.66 Z8.78 F4800.0 E1314.091
G1 X-7.2 Y-10.64 Z8.78 F4800.0 E1314.173
G1 X-6.0 Y-9.07 Z8.78 F4800.0 E1314.278
G1 X-6.47 Y-8.84 Z8.78 F4800.0 E1314.306
G1 X-5.6 Y-8.32 Z8.78 F4800.0 E1314.359
G1 X-5.2 Y-7.34 Z8.78 F4800.0 E1314.415
G1 X-6.4 Y-7.87 Z8.78 F4800.0 E1314.484
G1 X-7.2 Y-9.2 Z8.78 F4800.0 E1314.566
G1 X-8.0 Y-10.14 Z8.78 F4800.0 E1314.632
G1 X-9.2 Y-11.1 Z8.78 F4800.0 E1314.713
G1 X-10.4 Y-11.74 Z8.78 F4800.0 E1314.785
G1 X-12.0 Y-12.24 Z8.78 F4800.0 E1314.873
G1 X-13.6 Y-12.38 Z8.78 F4800.0 E1314.958
G1 X-15.2 Y-12.19 Z8.78 F4800.0 E1315.043
G1 X-16.4 Y-11.82 Z8.78 F4800.0 E1315.11
G1 X-18.0 Y-10.96 Z8.78 F4800.0 E1315.206
G1 X-19.2 Y-9.93 Z8.78 F4800.0 E1315.289
G1 X-20.0 Y-8.95 Z8.78 F4800.0 E1315.356
G1 F1200.0
G1 E1314.356
G1 F4800.0
M103
G1 X-17.61 Y-10.65 Z8.78 F4200.0
G1 X-13.5 Y-11.9 Z8.78 F4200.0
G1 X-9.39 Y-10.65 Z8.78 F4200.0
G1 X-4.8 Y-5.62 Z8.78 F4200.0
G1 F1200.0
G1 E1315.356
G1 F4200.0
M101
G1 X-4.8 Y-3.38 Z8.78 F4800.0 E1315.474
G1 F1200.0
G1 E1314.474
G1 F4800.0
M103
(</infill>)
(</nestedRing>)
(</rotation>)
(</layer>)
(<layer> 9.045 )
(<rotation> (-1+1.22464679915e-16j) )
(<nestedRing>)
(<boundaryPerimeter>)
(<boundaryPoint> X-5.232 Y-10.024 Z9.045 </boundaryPoint>)
(<boundaryPoint> X-4.314 Y-8.305 Z9.045 </boundaryPoint>)
(<boundaryPoint> X-3.748 Y-6.44 Z9.045 </boundaryPoint>)
(<boundaryPoint> X-3.557 Y-4.5 Z9.045 </boundaryPoint>)
(<boundaryPoint> X-3.748 Y-2.56 Z9.045 </boundaryPoint>)
(<boundaryPoint> X-4.314 Y-0.695 Z9.045 </boundaryPoint>)
(<boundaryPoint> X-5.232 Y1.024 Z9.045 </boundaryPoint>)
(<boundaryPoint> X-6.47 Y2.53 Z9.045 </boundaryPoint>)
(<boundaryPoint> X-7.976 Y3.768 Z9.045 </boundaryPoint>)
(<boundaryPoint> X-9.695 Y4.686 Z9.045 </boundaryPoint>)
(<boundaryPoint> X-11.56 Y5.252 Z9.045 </boundaryPoint>)
(<boundaryPoint> X-13.5 Y5.443 Z9.045 </boundaryPoint>)
(<boundaryPoint> X-15.44 Y5.252 Z9.045 </boundaryPoint>)
(<boundaryPoint> X-17.305 Y4.686 Z9.045 </boundaryPoint>)
(<boundaryPoint> X-19.024 Y3.768 Z9.045 </boundaryPoint>)
(<boundaryPoint> X-20.53 Y2.53 Z9.045 </boundaryPoint>)
(<boundaryPoint> X-21.768 Y1.024 Z9.045 </boundaryPoint>)
(<boundaryPoint> X-22.686 Y-0.695 Z9.045 </boundaryPoint>)
(<boundaryPoint> X-23.252 Y-2.56 Z9.045 </boundaryPoint>)
(<boundaryPoint> X-23.443 Y-4.5 Z9.045 </boundaryPoint>)
(<boundaryPoint> X-23.252 Y-6.44 Z9.045 </boundaryPoint>)
(<boundaryPoint> X-22.686 Y-8.305 Z9.045 </boundaryPoint>)
(<boundaryPoint> X-21.768 Y-10.024 Z9.045 </boundaryPoint>)
(<boundaryPoint> X-20.53 Y-11.53 Z9.045 </boundaryPoint>)
(<boundaryPoint> X-19.024 Y-12.768 Z9.045 </boundaryPoint>)
(<boundaryPoint> X-17.305 Y-13.686 Z9.045 </boundaryPoint>)
(<boundaryPoint> X-15.44 Y-14.252 Z9.045 </boundaryPoint>)
(<boundaryPoint> X-13.5 Y-14.443 Z9.045 </boundaryPoint>)
(<boundaryPoint> X-11.56 Y-14.252 Z9.045 </boundaryPoint>)
(<boundaryPoint> X-9.695 Y-13.686 Z9.045 </boundaryPoint>)
(<boundaryPoint> X-7.976 Y-12.768 Z9.045 </boundaryPoint>)
(<boundaryPoint> X-6.47 Y-11.53 Z9.045 </boundaryPoint>)
(<loop> inner )
G1 X-6.66 Y-7.33 Z9.05 F4200.0
G1 X-9.39 Y-10.65 Z9.05 F4200.0
G1 X-13.5 Y-11.9 Z9.05 F4200.0
G1 X-18.5 Y-10.19 Z9.05 F4200.0
G1 F1200.0
G1 E1315.474
G1 F4200.0
M101
G1 X-18.88 Y-9.88 Z9.05 F4800.0 E1315.5
G1 X-19.82 Y-8.73 Z9.05 F4800.0 E1315.578
G1 X-20.53 Y-7.41 Z9.05 F4800.0 E1315.657
G1 X-20.96 Y-5.98 Z9.05 F4800.0 E1315.736
G1 X-21.11 Y-4.5 Z9.05 F4800.0 E1315.815
G1 X-20.96 Y-3.02 Z9.05 F4800.0 E1315.893
G1 X-20.53 Y-1.59 Z9.05 F4800.0 E1315.972
G1 X-19.82 Y-0.28 Z9.05 F4800.0 E1316.051
G1 X-18.88 Y0.88 Z9.05 F4800.0 E1316.13
G1 X-17.73 Y1.82 Z9.05 F4800.0 E1316.208
G1 X-16.41 Y2.53 Z9.05 F4800.0 E1316.287
G1 X-14.98 Y2.96 Z9.05 F4800.0 E1316.366
G1 X-13.5 Y3.11 Z9.05 F4800.0 E1316.445
G1 X-12.02 Y2.96 Z9.05 F4800.0 E1316.523
G1 X-10.59 Y2.53 Z9.05 F4800.0 E1316.602
G1 X-9.28 Y1.82 Z9.05 F4800.0 E1316.681
G1 X-8.12 Y0.88 Z9.05 F4800.0 E1316.76
G1 X-7.18 Y-0.28 Z9.05 F4800.0 E1316.838
G1 X-6.47 Y-1.59 Z9.05 F4800.0 E1316.917
G1 X-6.04 Y-3.02 Z9.05 F4800.0 E1316.996
G1 X-5.9 Y-4.5 Z9.05 F4800.0 E1317.075
G1 X-6.04 Y-5.98 Z9.05 F4800.0 E1317.153
G1 X-6.47 Y-7.41 Z9.05 F4800.0 E1317.232
G1 X-7.18 Y-8.73 Z9.05 F4800.0 E1317.311
G1 X-8.12 Y-9.88 Z9.05 F4800.0 E1317.39
G1 X-9.28 Y-10.82 Z9.05 F4800.0 E1317.468
G1 X-10.59 Y-11.53 Z9.05 F4800.0 E1317.547
G1 X-12.02 Y-11.96 Z9.05 F4800.0 E1317.626
G1 X-13.5 Y-12.11 Z9.05 F4800.0 E1317.705
G1 X-14.98 Y-11.96 Z9.05 F4800.0 E1317.783
G1 X-16.41 Y-11.53 Z9.05 F4800.0 E1317.862
G1 X-17.73 Y-10.82 Z9.05 F4800.0 E1317.941
G1 X-18.5 Y-10.19 Z9.05 F4800.0 E1317.994
G1 F1200.0
G1 E1317.004
G1 F4800.0
M103
(</loop>)
(<loop> outer )
G1 X-20.42 Y-10.73 Z9.05 F4200.0
G1 F1200.0
G1 E1317.994
G1 F4200.0
M101
G1 X-20.1 Y-11.1 Z9.05 F4800.0 E1318.02
G1 X-18.69 Y-12.27 Z9.05 F4800.0 E1318.116
G1 X-17.07 Y-13.13 Z9.05 F4800.0 E1318.213
G1 X-15.32 Y-13.66 Z9.05 F4800.0 E1318.31
G1 X-13.5 Y-13.84 Z9.05 F4800.0 E1318.406
G1 X-11.68 Y-13.66 Z9.05 F4800.0 E1318.503
G1 X-9.93 Y-13.13 Z9.05 F4800.0 E1318.6
G1 X-8.31 Y-12.27 Z9.05 F4800.0 E1318.697
G1 X-6.9 Y-11.1 Z9.05 F4800.0 E1318.793
G1 X-5.73 Y-9.69 Z9.05 F4800.0 E1318.89
G1 X-4.87 Y-8.07 Z9.05 F4800.0 E1318.987
G1 X-4.34 Y-6.32 Z9.05 F4800.0 E1319.084
G1 X-4.16 Y-4.5 Z9.05 F4800.0 E1319.18
G1 X-4.34 Y-2.68 Z9.05 F4800.0 E1319.277
G1 X-4.87 Y-0.93 Z9.05 F4800.0 E1319.374
G1 X-5.73 Y0.69 Z9.05 F4800.0 E1319.47
G1 X-6.9 Y2.1 Z9.05 F4800.0 E1319.567
G1 X-8.31 Y3.27 Z9.05 F4800.0 E1319.664
G1 X-9.93 Y4.13 Z9.05 F4800.0 E1319.761
G1 X-11.68 Y4.66 Z9.05 F4800.0 E1319.857
G1 X-13.5 Y4.84 Z9.05 F4800.0 E1319.954
G1 X-15.32 Y4.66 Z9.05 F4800.0 E1320.051
G1 X-17.07 Y4.13 Z9.05 F4800.0 E1320.147
G1 X-18.69 Y3.27 Z9.05 F4800.0 E1320.244
G1 X-20.1 Y2.1 Z9.05 F4800.0 E1320.341
G1 X-21.27 Y0.69 Z9.05 F4800.0 E1320.438
G1 X-22.13 Y-0.93 Z9.05 F4800.0 E1320.534
G1 X-22.66 Y-2.68 Z9.05 F4800.0 E1320.631
G1 X-22.84 Y-4.5 Z9.05 F4800.0 E1320.728
G1 X-22.66 Y-6.32 Z9.05 F4800.0 E1320.824
G1 X-22.13 Y-8.07 Z9.05 F4800.0 E1320.921
G1 X-21.27 Y-9.69 Z9.05 F4800.0 E1321.018
G1 X-20.42 Y-10.73 Z9.05 F4800.0 E1321.089
G1 F1200.0
G1 E1321.089
G1 F4800.0
M103
(</loop>)
(<edge> outer )
;M108 R40.0
G1 X-20.7 Y-11.01 Z9.05 F4200.0
G1 F1200.0
G1 E1321.089
G1 F4200.0
M101
G1 X-20.39 Y-11.39 Z9.05 F2400.0 E1321.115
G1 X-18.91 Y-12.6 Z9.05 F2400.0 E1321.216
G1 X-17.23 Y-13.5 Z9.05 F2400.0 E1321.316
G1 X-15.4 Y-14.06 Z9.05 F2400.0 E1321.417
G1 X-13.5 Y-14.24 Z9.05 F2400.0 E1321.518
G1 X-11.6 Y-14.06 Z9.05 F2400.0 E1321.619
G1 X-9.77 Y-13.5 Z9.05 F2400.0 E1321.72
G1 X-8.09 Y-12.6 Z9.05 F2400.0 E1321.821
G1 X-6.61 Y-11.39 Z9.05 F2400.0 E1321.922
G1 X-5.4 Y-9.91 Z9.05 F2400.0 E1322.023
G1 X-4.5 Y-8.23 Z9.05 F2400.0 E1322.123
G1 X-3.95 Y-6.4 Z9.05 F2400.0 E1322.224
G1 X-3.76 Y-4.5 Z9.05 F2400.0 E1322.325
G1 X-3.95 Y-2.6 Z9.05 F2400.0 E1322.426
G1 X-4.5 Y-0.77 Z9.05 F2400.0 E1322.527
G1 X-5.4 Y0.91 Z9.05 F2400.0 E1322.628
G1 X-6.61 Y2.39 Z9.05 F2400.0 E1322.729
G1 X-8.09 Y3.6 Z9.05 F2400.0 E1322.83
G1 X-9.77 Y4.5 Z9.05 F2400.0 E1322.931
G1 X-11.6 Y5.06 Z9.05 F2400.0 E1323.031
G1 X-13.5 Y5.24 Z9.05 F2400.0 E1323.132
G1 X-15.4 Y5.06 Z9.05 F2400.0 E1323.233
G1 X-17.23 Y4.5 Z9.05 F2400.0 E1323.334
G1 X-18.91 Y3.6 Z9.05 F2400.0 E1323.435
G1 X-20.39 Y2.39 Z9.05 F2400.0 E1323.536
G1 X-21.6 Y0.91 Z9.05 F2400.0 E1323.637
G1 X-22.5 Y-0.77 Z9.05 F2400.0 E1323.738
G1 X-23.06 Y-2.6 Z9.05 F2400.0 E1323.838
G1 X-23.24 Y-4.5 Z9.05 F2400.0 E1323.939
G1 X-23.06 Y-6.4 Z9.05 F2400.0 E1324.04
G1 X-22.5 Y-8.23 Z9.05 F2400.0 E1324.141
G1 X-21.6 Y-9.91 Z9.05 F2400.0 E1324.242
G1 X-20.7 Y-11.01 Z9.05 F2400.0 E1324.317
G1 F1200.0
G1 E1323.317
G1 F2400.0
M103
(</edge>)
(</boundaryPerimeter>)
(<nestedRing>)
(<boundaryPerimeter>)
(<boundaryPoint> X-9.61 Y-10.322 Z9.045 </boundaryPoint>)
(<boundaryPoint> X-10.821 Y-10.969 Z9.045 </boundaryPoint>)
(<boundaryPoint> X-12.134 Y-11.367 Z9.045 </boundaryPoint>)
(<boundaryPoint> X-13.5 Y-11.502 Z9.045 </boundaryPoint>)
(<boundaryPoint> X-14.866 Y-11.367 Z9.045 </boundaryPoint>)
(<boundaryPoint> X-16.179 Y-10.969 Z9.045 </boundaryPoint>)
(<boundaryPoint> X-17.39 Y-10.322 Z9.045 </boundaryPoint>)
(<boundaryPoint> X-18.451 Y-9.451 Z9.045 </boundaryPoint>)
(<boundaryPoint> X-19.322 Y-8.39 Z9.045 </boundaryPoint>)
(<boundaryPoint> X-19.969 Y-7.179 Z9.045 </boundaryPoint>)
(<boundaryPoint> X-20.367 Y-5.866 Z9.045 </boundaryPoint>)
(<boundaryPoint> X-20.502 Y-4.5 Z9.045 </boundaryPoint>)
(<boundaryPoint> X-20.367 Y-3.134 Z9.045 </boundaryPoint>)
(<boundaryPoint> X-19.969 Y-1.821 Z9.045 </boundaryPoint>)
(<boundaryPoint> X-19.322 Y-0.61 Z9.045 </boundaryPoint>)
(<boundaryPoint> X-18.451 Y0.451 Z9.045 </boundaryPoint>)
(<boundaryPoint> X-17.39 Y1.322 Z9.045 </boundaryPoint>)
(<boundaryPoint> X-16.179 Y1.969 Z9.045 </boundaryPoint>)
(<boundaryPoint> X-14.866 Y2.367 Z9.045 </boundaryPoint>)
(<boundaryPoint> X-13.5 Y2.502 Z9.045 </boundaryPoint>)
(<boundaryPoint> X-12.134 Y2.367 Z9.045 </boundaryPoint>)
(<boundaryPoint> X-10.821 Y1.969 Z9.045 </boundaryPoint>)
(<boundaryPoint> X-9.61 Y1.322 Z9.045 </boundaryPoint>)
(<boundaryPoint> X-8.549 Y0.451 Z9.045 </boundaryPoint>)
(<boundaryPoint> X-7.678 Y-0.61 Z9.045 </boundaryPoint>)
(<boundaryPoint> X-7.031 Y-1.821 Z9.045 </boundaryPoint>)
(<boundaryPoint> X-6.633 Y-3.134 Z9.045 </boundaryPoint>)
(<boundaryPoint> X-6.498 Y-4.5 Z9.045 </boundaryPoint>)
(<boundaryPoint> X-6.633 Y-5.866 Z9.045 </boundaryPoint>)
(<boundaryPoint> X-7.031 Y-7.179 Z9.045 </boundaryPoint>)
(<boundaryPoint> X-7.678 Y-8.39 Z9.045 </boundaryPoint>)
(<boundaryPoint> X-8.549 Y-9.451 Z9.045 </boundaryPoint>)
(<edge> inner )
G1 X-18.22 Y-9.9 Z9.05 F4200.0
G1 F1200.0
G1 E1324.317
G1 F4200.0
M101
G1 X-18.59 Y-9.59 Z9.05 F2400.0 E1324.343
G1 X-19.49 Y-8.5 Z9.05 F2400.0 E1324.417
G1 X-20.16 Y-7.26 Z9.05 F2400.0 E1324.492
G1 X-20.56 Y-5.91 Z9.05 F2400.0 E1324.567
G1 X-20.7 Y-4.5 Z9.05 F2400.0 E1324.641
G1 X-20.56 Y-3.1 Z9.05 F2400.0 E1324.716
G1 X-20.16 Y-1.74 Z9.05 F2400.0 E1324.79
G1 X-19.49 Y-0.5 Z9.05 F2400.0 E1324.865
G1 X-18.59 Y0.59 Z9.05 F2400.0 E1324.94
G1 X-17.5 Y1.49 Z9.05 F2400.0 E1325.014
G1 X-16.26 Y2.15 Z9.05 F2400.0 E1325.089
G1 X-14.91 Y2.56 Z9.05 F2400.0 E1325.163
G1 X-13.5 Y2.7 Z9.05 F2400.0 E1325.238
G1 X-12.1 Y2.56 Z9.05 F2400.0 E1325.313
G1 X-10.74 Y2.15 Z9.05 F2400.0 E1325.387
G1 X-9.5 Y1.49 Z9.05 F2400.0 E1325.462
G1 X-8.41 Y0.59 Z9.05 F2400.0 E1325.536
G1 X-7.51 Y-0.5 Z9.05 F2400.0 E1325.611
G1 X-6.85 Y-1.74 Z9.05 F2400.0 E1325.686
G1 X-6.44 Y-3.1 Z9.05 F2400.0 E1325.76
G1 X-6.3 Y-4.5 Z9.05 F2400.0 E1325.835
G1 X-6.44 Y-5.91 Z9.05 F2400.0 E1325.909
G1 X-6.85 Y-7.26 Z9.05 F2400.0 E1325.984
G1 X-7.51 Y-8.5 Z9.05 F2400.0 E1326.058
G1 X-8.41 Y-9.59 Z9.05 F2400.0 E1326.133
G1 X-9.5 Y-10.49 Z9.05 F2400.0 E1326.208
G1 X-10.74 Y-11.16 Z9.05 F2400.0 E1326.282
G1 X-12.1 Y-11.56 Z9.05 F2400.0 E1326.357
G1 X-13.5 Y-11.7 Z9.05 F2400.0 E1326.431
G1 X-14.91 Y-11.56 Z9.05 F2400.0 E1326.506
G1 X-16.26 Y-11.16 Z9.05 F2400.0 E1326.581
G1 X-17.5 Y-10.49 Z9.05 F2400.0 E1326.655
G1 X-18.22 Y-9.9 Z9.05 F2400.0 E1326.704
G1 F1200.0
G1 E1325.704
G1 F2400.0
M103
(</edge>)
(</boundaryPerimeter>)
(</nestedRing>)
(<infill>)
(<infillBoundary>)
(<infillPoint> X-5.733 Y-9.689 Z9.045 </infillPoint>)
(<infillPoint> X-4.871 Y-8.074 Z9.045 </infillPoint>)
(<infillPoint> X-4.339 Y-6.322 Z9.045 </infillPoint>)
(<infillPoint> X-4.16 Y-4.5 Z9.045 </infillPoint>)
(<infillPoint> X-4.339 Y-2.678 Z9.045 </infillPoint>)
(<infillPoint> X-4.871 Y-0.926 Z9.045 </infillPoint>)
(<infillPoint> X-5.733 Y0.689 Z9.045 </infillPoint>)
(<infillPoint> X-6.896 Y2.104 Z9.045 </infillPoint>)
(<infillPoint> X-8.311 Y3.267 Z9.045 </infillPoint>)
(<infillPoint> X-9.926 Y4.129 Z9.045 </infillPoint>)
(<infillPoint> X-11.678 Y4.661 Z9.045 </infillPoint>)
(<infillPoint> X-13.5 Y4.84 Z9.045 </infillPoint>)
(<infillPoint> X-15.322 Y4.661 Z9.045 </infillPoint>)
(<infillPoint> X-17.074 Y4.129 Z9.045 </infillPoint>)
(<infillPoint> X-18.689 Y3.267 Z9.045 </infillPoint>)
(<infillPoint> X-20.104 Y2.104 Z9.045 </infillPoint>)
(<infillPoint> X-21.267 Y0.689 Z9.045 </infillPoint>)
(<infillPoint> X-22.129 Y-0.926 Z9.045 </infillPoint>)
(<infillPoint> X-22.661 Y-2.678 Z9.045 </infillPoint>)
(<infillPoint> X-22.84 Y-4.5 Z9.045 </infillPoint>)
(<infillPoint> X-22.661 Y-6.322 Z9.045 </infillPoint>)
(<infillPoint> X-22.129 Y-8.074 Z9.045 </infillPoint>)
(<infillPoint> X-21.267 Y-9.689 Z9.045 </infillPoint>)
(<infillPoint> X-20.104 Y-11.104 Z9.045 </infillPoint>)
(<infillPoint> X-18.689 Y-12.267 Z9.045 </infillPoint>)
(<infillPoint> X-17.074 Y-13.129 Z9.045 </infillPoint>)
(<infillPoint> X-15.322 Y-13.661 Z9.045 </infillPoint>)
(<infillPoint> X-13.5 Y-13.84 Z9.045 </infillPoint>)
(<infillPoint> X-11.678 Y-13.661 Z9.045 </infillPoint>)
(<infillPoint> X-9.926 Y-13.129 Z9.045 </infillPoint>)
(<infillPoint> X-8.311 Y-12.267 Z9.045 </infillPoint>)
(<infillPoint> X-6.896 Y-11.104 Z9.045 </infillPoint>)
(</infillBoundary>)
(<infillBoundary>)
(<infillPoint> X-9.275 Y-10.823 Z9.045 </infillPoint>)
(<infillPoint> X-10.59 Y-11.526 Z9.045 </infillPoint>)
(<infillPoint> X-12.016 Y-11.958 Z9.045 </infillPoint>)
(<infillPoint> X-13.5 Y-12.105 Z9.045 </infillPoint>)
(<infillPoint> X-14.984 Y-11.958 Z9.045 </infillPoint>)
(<infillPoint> X-16.41 Y-11.526 Z9.045 </infillPoint>)
(<infillPoint> X-17.725 Y-10.823 Z9.045 </infillPoint>)
(<infillPoint> X-18.877 Y-9.877 Z9.045 </infillPoint>)
(<infillPoint> X-19.823 Y-8.725 Z9.045 </infillPoint>)
(<infillPoint> X-20.526 Y-7.41 Z9.045 </infillPoint>)
(<infillPoint> X-20.958 Y-5.984 Z9.045 </infillPoint>)
(<infillPoint> X-21.105 Y-4.5 Z9.045 </infillPoint>)
(<infillPoint> X-20.958 Y-3.016 Z9.045 </infillPoint>)
(<infillPoint> X-20.526 Y-1.59 Z9.045 </infillPoint>)
(<infillPoint> X-19.823 Y-0.275 Z9.045 </infillPoint>)
(<infillPoint> X-18.877 Y0.877 Z9.045 </infillPoint>)
(<infillPoint> X-17.725 Y1.823 Z9.045 </infillPoint>)
(<infillPoint> X-16.41 Y2.526 Z9.045 </infillPoint>)
(<infillPoint> X-14.984 Y2.958 Z9.045 </infillPoint>)
(<infillPoint> X-13.5 Y3.105 Z9.045 </infillPoint>)
(<infillPoint> X-12.016 Y2.958 Z9.045 </infillPoint>)
(<infillPoint> X-10.59 Y2.526 Z9.045 </infillPoint>)
(<infillPoint> X-9.275 Y1.823 Z9.045 </infillPoint>)
(<infillPoint> X-8.123 Y0.877 Z9.045 </infillPoint>)
(<infillPoint> X-7.177 Y-0.275 Z9.045 </infillPoint>)
(<infillPoint> X-6.474 Y-1.59 Z9.045 </infillPoint>)
(<infillPoint> X-6.042 Y-3.016 Z9.045 </infillPoint>)
(<infillPoint> X-5.895 Y-4.5 Z9.045 </infillPoint>)
(<infillPoint> X-6.042 Y-5.984 Z9.045 </infillPoint>)
(<infillPoint> X-6.474 Y-7.41 Z9.045 </infillPoint>)
(<infillPoint> X-7.177 Y-8.725 Z9.045 </infillPoint>)
(<infillPoint> X-8.123 Y-9.877 Z9.045 </infillPoint>)
(</infillBoundary>)
;M108 R80.0
G1 X-18.38 Y-10.03 Z9.05 F4200.0
G1 X-20.76 Y-5.94 Z9.05 F4200.0
G1 X-20.34 Y-1.67 Z9.05 F4200.0
G1 X-17.61 Y1.65 Z9.05 F4200.0
G1 X-11.85 Y3.2 Z9.05 F4200.0
G1 F1200.0
G1 E1326.704
G1 F4200.0
M101
G1 X-11.89 Y4.4 Z9.05 F4800.0 E1326.767
G1 X-15.11 Y4.4 Z9.05 F4800.0 E1326.938
G1 X-15.15 Y3.2 Z9.05 F4800.0 E1327.001
G1 F1200.0
G1 E1326.402
G1 F4800.0
M103
G1 X-16.54 Y4.0 Z9.05 F4200.0
G1 F1200.0
G1 E1327.001
G1 F4200.0
M101
G1 X-16.47 Y2.8 Z9.05 F4800.0 E1327.065
G1 X-17.24 Y2.4 Z9.05 F4800.0 E1327.11
G1 X-17.47 Y3.6 Z9.05 F4800.0 E1327.175
G1 X-18.82 Y2.8 Z9.05 F4800.0 E1327.258
G1 X-17.95 Y2.0 Z9.05 F4800.0 E1327.32
G1 X-18.93 Y1.2 Z9.05 F4800.0 E1327.386
G1 X-19.96 Y0.0 Z9.05 F4800.0 E1327.47
G1 X-19.3 Y2.4 Z9.05 F4800.0 E1327.602
G1 X-19.79 Y2.0 Z9.05 F4800.0 E1327.635
G1 X-21.1 Y0.4 Z9.05 F4800.0 E1327.744
G1 X-21.92 Y-1.2 Z9.05 F4800.0 E1327.839
G1 X-22.39 Y-2.8 Z9.05 F4800.0 E1327.927
G1 X-22.55 Y-4.4 Z9.05 F4800.0 E1328.012
G1 X-22.35 Y-6.4 Z9.05 F4800.0 E1328.118
G1 X-21.85 Y-8.0 Z9.05 F4800.0 E1328.207
G1 X-20.98 Y-9.6 Z9.05 F4800.0 E1328.303
G1 X-19.99 Y-10.8 Z9.05 F4800.0 E1328.385
G1 X-18.57 Y-12.0 Z9.05 F4800.0 E1328.483
G1 X-17.85 Y-12.4 Z9.05 F4800.0 E1328.527
G1 X-20.11 Y-9.45 Z9.05 F4800.0 E1328.723
G1 X-21.1 Y-7.79 Z9.05 F4800.0 E1328.826
G1 X-21.62 Y-6.11 Z9.05 F4800.0 E1328.919
G1 X-21.78 Y-4.42 Z9.05 F4800.0 E1329.008
G1 X-21.58 Y-2.73 Z9.05 F4800.0 E1329.098
G1 X-21.0 Y-1.03 Z9.05 F4800.0 E1329.193
G1 X-20.56 Y-0.21 Z9.05 F4800.0 E1329.242
G1 X-20.42 Y-0.8 Z9.05 F4800.0 E1329.274
G1 X-20.82 Y-1.6 Z9.05 F4800.0 E1329.321
G1 X-21.26 Y-3.2 Z9.05 F4800.0 E1329.409
G1 X-21.36 Y-4.8 Z9.05 F4800.0 E1329.494
G1 X-21.13 Y-6.4 Z9.05 F4800.0 E1329.579
G1 X-20.88 Y-7.2 Z9.05 F4800.0 E1329.623
G1 X-20.1 Y-8.8 Z9.05 F4800.0 E1329.717
G1 X-19.47 Y-9.6 Z9.05 F4800.0 E1329.771
G1 X-18.2 Y-10.8 Z9.05 F4800.0 E1329.863
G1 X-17.61 Y-11.2 Z9.05 F4800.0 E1329.901
G1 X-16.86 Y-11.6 Z9.05 F4800.0 E1329.946
G1 X-17.1 Y-12.8 Z9.05 F4800.0 E1330.01
G1 X-15.88 Y-13.2 Z9.05 F4800.0 E1330.078
G1 X-15.81 Y-12.0 Z9.05 F4800.0 E1330.141
G1 X-11.12 Y-13.2 Z9.05 F4800.0 E1330.397
G1 X-9.9 Y-12.8 Z9.05 F4800.0 E1330.465
G1 X-10.14 Y-11.6 Z9.05 F4800.0 E1330.529
G1 X-9.39 Y-11.2 Z9.05 F4800.0 E1330.574
G1 X-7.86 Y-10.0 Z9.05 F4800.0 E1330.677
G1 X-6.9 Y-8.8 Z9.05 F4800.0 E1330.758
G1 X-6.26 Y-7.6 Z9.05 F4800.0 E1330.83
G1 X-5.76 Y-6.0 Z9.05 F4800.0 E1330.918
G1 X-5.62 Y-4.4 Z9.05 F4800.0 E1331.003
G1 X-5.82 Y-2.8 Z9.05 F4800.0 E1331.088
G1 X-6.18 Y-1.6 Z9.05 F4800.0 E1331.155
G1 X-6.79 Y-0.4 Z9.05 F4800.0 E1331.226
G1 X-6.44 Y-0.21 Z9.05 F4800.0 E1331.247
G1 X-6.0 Y-1.03 Z9.05 F4800.0 E1331.296
G1 X-5.42 Y-2.73 Z9.05 F4800.0 E1331.391
G1 X-5.22 Y-4.42 Z9.05 F4800.0 E1331.481
G1 X-5.38 Y-6.11 Z9.05 F4800.0 E1331.57
G1 X-5.91 Y-7.79 Z9.05 F4800.0 E1331.663
G1 X-6.33 Y-8.59 Z9.05 F4800.0 E1331.711
G1 X-9.15 Y-12.4 Z9.05 F4800.0 E1331.962
G1 X-8.43 Y-12.0 Z9.05 F4800.0 E1332.005
G1 X-7.01 Y-10.8 Z9.05 F4800.0 E1332.104
G1 X-6.02 Y-9.6 Z9.05 F4800.0 E1332.186
G1 X-5.15 Y-8.0 Z9.05 F4800.0 E1332.282
G1 X-4.59 Y-6.0 Z9.05 F4800.0 E1332.392
G1 X-4.45 Y-4.4 Z9.05 F4800.0 E1332.477
G1 X-4.61 Y-2.8 Z9.05 F4800.0 E1332.561
G1 X-5.26 Y-0.8 Z9.05 F4800.0 E1332.673
G1 F1200.0
G1 E1332.673
G1 F4800.0
M103
G1 X-5.47 Y-0.4 Z9.05 F4200.0
G1 F1200.0
G1 E1332.673
G1 F4200.0
M101
G1 X-5.9 Y0.4 Z9.05 F4800.0 E1332.72
G1 X-7.21 Y2.0 Z9.05 F4800.0 E1332.83
G1 X-7.04 Y0.0 Z9.05 F4800.0 E1332.936
G1 X-8.07 Y1.2 Z9.05 F4800.0 E1333.02
G1 X-8.56 Y1.6 Z9.05 F4800.0 E1333.053
G1 X-7.7 Y2.4 Z9.05 F4800.0 E1333.115
G1 X-8.78 Y3.2 Z9.05 F4800.0 E1333.186
G1 X-9.05 Y2.0 Z9.05 F4800.0 E1333.251
G1 X-10.53 Y2.8 Z9.05 F4800.0 E1333.34
G1 X-10.47 Y4.0 Z9.05 F4800.0 E1333.403
G1 X-9.53 Y3.6 Z9.05 F4800.0 E1333.457
G1 F1200.0
G1 E1332.457
G1 F4800.0
M103
(</infill>)
(</nestedRing>)
(</rotation>)
(</layer>)
(<layer> 9.315 )
(<rotation> (6.12323399574e-17+1j) )
(<nestedRing>)
(<boundaryPerimeter>)
(<boundaryPoint> X-5.026 Y-10.162 Z9.315 </boundaryPoint>)
(<boundaryPoint> X-4.084 Y-8.4 Z9.315 </boundaryPoint>)
(<boundaryPoint> X-3.504 Y-6.488 Z9.315 </boundaryPoint>)
(<boundaryPoint> X-3.309 Y-4.5 Z9.315 </boundaryPoint>)
(<boundaryPoint> X-3.504 Y-2.512 Z9.315 </boundaryPoint>)
(<boundaryPoint> X-4.084 Y-0.6 Z9.315 </boundaryPoint>)
(<boundaryPoint> X-5.026 Y1.162 Z9.315 </boundaryPoint>)
(<boundaryPoint> X-6.294 Y2.706 Z9.315 </boundaryPoint>)
(<boundaryPoint> X-7.838 Y3.974 Z9.315 </boundaryPoint>)
(<boundaryPoint> X-9.6 Y4.916 Z9.315 </boundaryPoint>)
(<boundaryPoint> X-11.512 Y5.496 Z9.315 </boundaryPoint>)
(<boundaryPoint> X-13.5 Y5.691 Z9.315 </boundaryPoint>)
(<boundaryPoint> X-15.488 Y5.496 Z9.315 </boundaryPoint>)
(<boundaryPoint> X-17.4 Y4.916 Z9.315 </boundaryPoint>)
(<boundaryPoint> X-19.162 Y3.974 Z9.315 </boundaryPoint>)
(<boundaryPoint> X-20.706 Y2.706 Z9.315 </boundaryPoint>)
(<boundaryPoint> X-21.974 Y1.162 Z9.315 </boundaryPoint>)
(<boundaryPoint> X-22.916 Y-0.6 Z9.315 </boundaryPoint>)
(<boundaryPoint> X-23.496 Y-2.512 Z9.315 </boundaryPoint>)
(<boundaryPoint> X-23.691 Y-4.5 Z9.315 </boundaryPoint>)
(<boundaryPoint> X-23.496 Y-6.488 Z9.315 </boundaryPoint>)
(<boundaryPoint> X-22.916 Y-8.4 Z9.315 </boundaryPoint>)
(<boundaryPoint> X-21.974 Y-10.162 Z9.315 </boundaryPoint>)
(<boundaryPoint> X-20.706 Y-11.706 Z9.315 </boundaryPoint>)
(<boundaryPoint> X-19.162 Y-12.974 Z9.315 </boundaryPoint>)
(<boundaryPoint> X-17.4 Y-13.916 Z9.315 </boundaryPoint>)
(<boundaryPoint> X-15.488 Y-14.496 Z9.315 </boundaryPoint>)
(<boundaryPoint> X-13.5 Y-14.691 Z9.315 </boundaryPoint>)
(<boundaryPoint> X-11.512 Y-14.496 Z9.315 </boundaryPoint>)
(<boundaryPoint> X-9.6 Y-13.916 Z9.315 </boundaryPoint>)
(<boundaryPoint> X-7.838 Y-12.974 Z9.315 </boundaryPoint>)
(<boundaryPoint> X-6.294 Y-11.706 Z9.315 </boundaryPoint>)
(<loop> inner )
G1 X-13.5 Y2.9 Z9.32 F4200.0
G1 X-17.61 Y1.65 Z9.32 F4200.0
G1 X-20.34 Y-1.67 Z9.32 F4200.0
G1 X-20.76 Y-5.94 Z9.32 F4200.0
G1 X-18.88 Y-9.87 Z9.32 F4200.0
G1 F1200.0
G1 E1333.457
G1 F4200.0
M101
G1 X-19.82 Y-8.73 Z9.32 F4800.0 E1333.536
G1 X-20.53 Y-7.41 Z9.32 F4800.0 E1333.614
G1 X-20.96 Y-5.98 Z9.32 F4800.0 E1333.693
G1 X-21.11 Y-4.5 Z9.32 F4800.0 E1333.772
G1 X-20.96 Y-3.02 Z9.32 F4800.0 E1333.851
G1 X-20.53 Y-1.59 Z9.32 F4800.0 E1333.929
G1 X-19.82 Y-0.28 Z9.32 F4800.0 E1334.008
G1 X-18.88 Y0.88 Z9.32 F4800.0 E1334.087
G1 X-17.73 Y1.82 Z9.32 F4800.0 E1334.166
G1 X-16.41 Y2.53 Z9.32 F4800.0 E1334.244
G1 X-14.98 Y2.96 Z9.32 F4800.0 E1334.323
G1 X-13.5 Y3.11 Z9.32 F4800.0 E1334.402
G1 X-12.02 Y2.96 Z9.32 F4800.0 E1334.481
G1 X-10.59 Y2.53 Z9.32 F4800.0 E1334.559
G1 X-9.28 Y1.82 Z9.32 F4800.0 E1334.638
G1 X-8.12 Y0.88 Z9.32 F4800.0 E1334.717
G1 X-7.18 Y-0.28 Z9.32 F4800.0 E1334.796
G1 X-6.47 Y-1.59 Z9.32 F4800.0 E1334.874
G1 X-6.04 Y-3.02 Z9.32 F4800.0 E1334.953
G1 X-5.9 Y-4.5 Z9.32 F4800.0 E1335.032
G1 X-6.04 Y-5.98 Z9.32 F4800.0 E1335.111
G1 X-6.47 Y-7.41 Z9.32 F4800.0 E1335.189
G1 X-7.18 Y-8.73 Z9.32 F4800.0 E1335.268
G1 X-8.12 Y-9.88 Z9.32 F4800.0 E1335.347
G1 X-9.28 Y-10.82 Z9.32 F4800.0 E1335.426
G1 X-10.59 Y-11.53 Z9.32 F4800.0 E1335.504
G1 X-12.02 Y-11.96 Z9.32 F4800.0 E1335.583
G1 X-13.5 Y-12.11 Z9.32 F4800.0 E1335.662
G1 X-14.98 Y-11.96 Z9.32 F4800.0 E1335.741
G1 X-16.41 Y-11.53 Z9.32 F4800.0 E1335.819
G1 X-17.73 Y-10.82 Z9.32 F4800.0 E1335.898
G1 X-18.88 Y-9.88 Z9.32 F4800.0 E1335.977
G1 X-18.88 Y-9.87 Z9.32 F4800.0 E1335.977
G1 F1200.0
G1 E1334.993
G1 F4800.0
M103
(</loop>)
(<loop> outer )
G1 X-20.28 Y-11.28 Z9.32 F4200.0
G1 F1200.0
G1 E1335.977
G1 F4200.0
M101
G1 X-18.83 Y-12.47 Z9.32 F4800.0 E1336.076
G1 X-17.17 Y-13.36 Z9.32 F4800.0 E1336.175
G1 X-15.37 Y-13.91 Z9.32 F4800.0 E1336.275
G1 X-13.5 Y-14.09 Z9.32 F4800.0 E1336.374
G1 X-11.63 Y-13.91 Z9.32 F4800.0 E1336.473
G1 X-9.83 Y-13.36 Z9.32 F4800.0 E1336.573
G1 X-8.17 Y-12.47 Z9.32 F4800.0 E1336.672
G1 X-6.72 Y-11.28 Z9.32 F4800.0 E1336.771
G1 X-5.53 Y-9.83 Z9.32 F4800.0 E1336.871
G1 X-4.64 Y-8.17 Z9.32 F4800.0 E1336.97
G1 X-4.1 Y-6.37 Z9.32 F4800.0 E1337.069
G1 X-3.91 Y-4.5 Z9.32 F4800.0 E1337.168
G1 X-4.1 Y-2.63 Z9.32 F4800.0 E1337.268
G1 X-4.64 Y-0.83 Z9.32 F4800.0 E1337.367
G1 X-5.53 Y0.83 Z9.32 F4800.0 E1337.466
G1 X-6.72 Y2.28 Z9.32 F4800.0 E1337.566
G1 X-8.17 Y3.47 Z9.32 F4800.0 E1337.665
G1 X-9.83 Y4.36 Z9.32 F4800.0 E1337.764
G1 X-11.63 Y4.91 Z9.32 F4800.0 E1337.864
G1 X-13.5 Y5.09 Z9.32 F4800.0 E1337.963
G1 X-15.37 Y4.91 Z9.32 F4800.0 E1338.062
G1 X-17.17 Y4.36 Z9.32 F4800.0 E1338.161
G1 X-18.83 Y3.47 Z9.32 F4800.0 E1338.261
G1 X-20.28 Y2.28 Z9.32 F4800.0 E1338.36
G1 X-21.47 Y0.83 Z9.32 F4800.0 E1338.459
G1 X-22.36 Y-0.83 Z9.32 F4800.0 E1338.559
G1 X-22.91 Y-2.63 Z9.32 F4800.0 E1338.658
G1 X-23.09 Y-4.5 Z9.32 F4800.0 E1338.757
G1 X-22.91 Y-6.37 Z9.32 F4800.0 E1338.856
G1 X-22.36 Y-8.17 Z9.32 F4800.0 E1338.956
G1 X-21.47 Y-9.83 Z9.32 F4800.0 E1339.055
G1 X-20.28 Y-11.28 Z9.32 F4800.0 E1339.154
G1 X-20.28 Y-11.28 Z9.32 F4800.0 E1339.155
G1 F1200.0
G1 E1339.155
G1 F4800.0
M103
(</loop>)
(<edge> outer )
;M108 R40.0
G1 X-20.56 Y-11.57 Z9.32 F4200.0
G1 F1200.0
G1 E1339.155
G1 F4200.0
M101
G1 X-19.05 Y-12.81 Z9.32 F2400.0 E1339.258
G1 X-17.32 Y-13.73 Z9.32 F2400.0 E1339.361
G1 X-15.45 Y-14.3 Z9.32 F2400.0 E1339.465
G1 X-13.5 Y-14.49 Z9.32 F2400.0 E1339.568
G1 X-11.55 Y-14.3 Z9.32 F2400.0 E1339.672
G1 X-9.68 Y-13.73 Z9.32 F2400.0 E1339.775
G1 X-7.95 Y-12.81 Z9.32 F2400.0 E1339.879
G1 X-6.44 Y-11.56 Z9.32 F2400.0 E1339.982
G1 X-5.19 Y-10.05 Z9.32 F2400.0 E1340.085
G1 X-4.27 Y-8.32 Z9.32 F2400.0 E1340.189
G1 X-3.7 Y-6.45 Z9.32 F2400.0 E1340.292
G1 X-3.51 Y-4.5 Z9.32 F2400.0 E1340.396
G1 X-3.7 Y-2.55 Z9.32 F2400.0 E1340.499
G1 X-4.27 Y-0.68 Z9.32 F2400.0 E1340.603
G1 X-5.19 Y1.05 Z9.32 F2400.0 E1340.706
G1 X-6.44 Y2.56 Z9.32 F2400.0 E1340.81
G1 X-7.95 Y3.81 Z9.32 F2400.0 E1340.913
G1 X-9.68 Y4.73 Z9.32 F2400.0 E1341.017
G1 X-11.55 Y5.3 Z9.32 F2400.0 E1341.12
G1 X-13.5 Y5.49 Z9.32 F2400.0 E1341.223
G1 X-15.45 Y5.3 Z9.32 F2400.0 E1341.327
G1 X-17.32 Y4.73 Z9.32 F2400.0 E1341.43
G1 X-19.05 Y3.81 Z9.32 F2400.0 E1341.534
G1 X-20.56 Y2.56 Z9.32 F2400.0 E1341.637
G1 X-21.81 Y1.05 Z9.32 F2400.0 E1341.741
G1 X-22.73 Y-0.68 Z9.32 F2400.0 E1341.844
G1 X-23.3 Y-2.55 Z9.32 F2400.0 E1341.948
G1 X-23.49 Y-4.5 Z9.32 F2400.0 E1342.051
G1 X-23.3 Y-6.45 Z9.32 F2400.0 E1342.155
G1 X-22.73 Y-8.32 Z9.32 F2400.0 E1342.258
G1 X-21.81 Y-10.05 Z9.32 F2400.0 E1342.361
G1 X-20.56 Y-11.56 Z9.32 F2400.0 E1342.465
G1 X-20.56 Y-11.57 Z9.32 F2400.0 E1342.465
G1 F1200.0
G1 E1341.465
G1 F2400.0
M103
(</edge>)
(</boundaryPerimeter>)
(<nestedRing>)
(<boundaryPerimeter>)
(<boundaryPoint> X-9.61 Y-10.322 Z9.315 </boundaryPoint>)
(<boundaryPoint> X-10.821 Y-10.969 Z9.315 </boundaryPoint>)
(<boundaryPoint> X-12.134 Y-11.367 Z9.315 </boundaryPoint>)
(<boundaryPoint> X-13.5 Y-11.502 Z9.315 </boundaryPoint>)
(<boundaryPoint> X-14.866 Y-11.367 Z9.315 </boundaryPoint>)
(<boundaryPoint> X-16.179 Y-10.969 Z9.315 </boundaryPoint>)
(<boundaryPoint> X-17.39 Y-10.322 Z9.315 </boundaryPoint>)
(<boundaryPoint> X-18.451 Y-9.451 Z9.315 </boundaryPoint>)
(<boundaryPoint> X-19.322 Y-8.39 Z9.315 </boundaryPoint>)
(<boundaryPoint> X-19.969 Y-7.179 Z9.315 </boundaryPoint>)
(<boundaryPoint> X-20.367 Y-5.866 Z9.315 </boundaryPoint>)
(<boundaryPoint> X-20.502 Y-4.5 Z9.315 </boundaryPoint>)
(<boundaryPoint> X-20.367 Y-3.134 Z9.315 </boundaryPoint>)
(<boundaryPoint> X-19.969 Y-1.821 Z9.315 </boundaryPoint>)
(<boundaryPoint> X-19.322 Y-0.61 Z9.315 </boundaryPoint>)
(<boundaryPoint> X-18.451 Y0.451 Z9.315 </boundaryPoint>)
(<boundaryPoint> X-17.39 Y1.322 Z9.315 </boundaryPoint>)
(<boundaryPoint> X-16.179 Y1.969 Z9.315 </boundaryPoint>)
(<boundaryPoint> X-14.866 Y2.367 Z9.315 </boundaryPoint>)
(<boundaryPoint> X-13.5 Y2.502 Z9.315 </boundaryPoint>)
(<boundaryPoint> X-12.134 Y2.367 Z9.315 </boundaryPoint>)
(<boundaryPoint> X-10.821 Y1.969 Z9.315 </boundaryPoint>)
(<boundaryPoint> X-9.61 Y1.322 Z9.315 </boundaryPoint>)
(<boundaryPoint> X-8.549 Y0.451 Z9.315 </boundaryPoint>)
(<boundaryPoint> X-7.678 Y-0.61 Z9.315 </boundaryPoint>)
(<boundaryPoint> X-7.031 Y-1.821 Z9.315 </boundaryPoint>)
(<boundaryPoint> X-6.633 Y-3.134 Z9.315 </boundaryPoint>)
(<boundaryPoint> X-6.498 Y-4.5 Z9.315 </boundaryPoint>)
(<boundaryPoint> X-6.633 Y-5.866 Z9.315 </boundaryPoint>)
(<boundaryPoint> X-7.031 Y-7.179 Z9.315 </boundaryPoint>)
(<boundaryPoint> X-7.678 Y-8.39 Z9.315 </boundaryPoint>)
(<boundaryPoint> X-8.549 Y-9.451 Z9.315 </boundaryPoint>)
(<edge> inner )
G1 X-18.6 Y-9.59 Z9.32 F4200.0
G1 F1200.0
G1 E1342.465
G1 F4200.0
M101
G1 X-19.49 Y-8.5 Z9.32 F2400.0 E1342.54
G1 X-20.16 Y-7.26 Z9.32 F2400.0 E1342.614
G1 X-20.56 Y-5.91 Z9.32 F2400.0 E1342.689
G1 X-20.7 Y-4.5 Z9.32 F2400.0 E1342.763
G1 X-20.56 Y-3.1 Z9.32 F2400.0 E1342.838
G1 X-20.16 Y-1.74 Z9.32 F2400.0 E1342.912
G1 X-19.49 Y-0.5 Z9.32 F2400.0 E1342.987
G1 X-18.59 Y0.59 Z9.32 F2400.0 E1343.062
G1 X-17.5 Y1.49 Z9.32 F2400.0 E1343.136
G1 X-16.26 Y2.15 Z9.32 F2400.0 E1343.211
G1 X-14.91 Y2.56 Z9.32 F2400.0 E1343.285
G1 X-13.5 Y2.7 Z9.32 F2400.0 E1343.36
G1 X-12.1 Y2.56 Z9.32 F2400.0 E1343.435
G1 X-10.74 Y2.15 Z9.32 F2400.0 E1343.509
G1 X-9.5 Y1.49 Z9.32 F2400.0 E1343.584
G1 X-8.41 Y0.59 Z9.32 F2400.0 E1343.658
G1 X-7.51 Y-0.5 Z9.32 F2400.0 E1343.733
G1 X-6.85 Y-1.74 Z9.32 F2400.0 E1343.808
G1 X-6.44 Y-3.1 Z9.32 F2400.0 E1343.882
G1 X-6.3 Y-4.5 Z9.32 F2400.0 E1343.957
G1 X-6.44 Y-5.91 Z9.32 F2400.0 E1344.031
G1 X-6.85 Y-7.26 Z9.32 F2400.0 E1344.106
G1 X-7.51 Y-8.5 Z9.32 F2400.0 E1344.18
G1 X-8.41 Y-9.59 Z9.32 F2400.0 E1344.255
G1 X-9.5 Y-10.49 Z9.32 F2400.0 E1344.33
G1 X-10.74 Y-11.16 Z9.32 F2400.0 E1344.404
G1 X-12.1 Y-11.56 Z9.32 F2400.0 E1344.479
G1 X-13.5 Y-11.7 Z9.32 F2400.0 E1344.553
G1 X-14.91 Y-11.56 Z9.32 F2400.0 E1344.628
G1 X-16.26 Y-11.16 Z9.32 F2400.0 E1344.703
G1 X-17.5 Y-10.49 Z9.32 F2400.0 E1344.777
G1 X-18.59 Y-9.59 Z9.32 F2400.0 E1344.852
G1 X-18.6 Y-9.59 Z9.32 F2400.0 E1344.852
G1 F1200.0
G1 E1343.852
G1 F2400.0
M103
(</edge>)
(</boundaryPerimeter>)
(</nestedRing>)
(<infill>)
(<infillBoundary>)
(<infillPoint> X-5.527 Y-9.827 Z9.315 </infillPoint>)
(<infillPoint> X-4.641 Y-8.169 Z9.315 </infillPoint>)
(<infillPoint> X-4.095 Y-6.37 Z9.315 </infillPoint>)
(<infillPoint> X-3.912 Y-4.5 Z9.315 </infillPoint>)
(<infillPoint> X-4.095 Y-2.63 Z9.315 </infillPoint>)
(<infillPoint> X-4.641 Y-0.831 Z9.315 </infillPoint>)
(<infillPoint> X-5.527 Y0.827 Z9.315 </infillPoint>)
(<infillPoint> X-6.72 Y2.28 Z9.315 </infillPoint>)
(<infillPoint> X-8.173 Y3.473 Z9.315 </infillPoint>)
(<infillPoint> X-9.831 Y4.359 Z9.315 </infillPoint>)
(<infillPoint> X-11.63 Y4.905 Z9.315 </infillPoint>)
[truncated: 1,824,487 more chars]
