# Supplementary material for: Using Voice Coils to Actuate Modular Soft Robots: Wormbot, an Example
Source: Soft Robot. 2016 Dec 1;3(4):198–204. doi: 10.1089/soro.2016.0009 (PMC5180079; doi:10.1089/soro.2016.0009)
Supplement: Supplemental data [file Supp_Data.zip › Supplemental Information/3D Printer Parts/30mm_Tripple_reel/v2/30mm_3_reel.gcode]

(** This GCode was generated by ReplicatorG 0040 **)
(*  using Skeinforge (50)  *)
(*  for a Dual headed The Replicator  *)
(*  on 2014/11/13 14:12:01 (+0000) *)
(**** start.gcode for The Replicator, dual head ****)
M103 (disable RPM)
M73 P0 (enable build progress)
G21 (set units to mm)
G90 (set positioning to absolute)
M109 S110 T1 (set HBP temperature)
M104 S220 T1 (set extruder temperature) (temp updated by printOMatic)
(**** begin homing ****)
G162 X Y F2500 (home XY axes maximum)
G161 Z F1100 (home Z axis minimum)
G92 Z-5 (set Z to -5)
G1 Z0.0 (move Z to "0")
G161 Z F100 (home Z axis minimum)
M132 X Y Z A B (Recall stored home offsets for XYZAB axis)
(**** end homing ****)
G1 X-110.5 Y-74 Z150 F3300.0 (move to waiting position)
G130 X20 Y20 Z20 A20 B20 (Lower stepper Vrefs while heating)
M6 T1 (wait for toolhead, and HBP to reach temperature)
G130 X127 Y127 Z40 A127 B127 (Set Stepper motor Vref to defaults)
M108 R3.0 T1
G0 X-110.5 Y-74 (Position Nozzle)
G0 Z0.6      (Position Height)
M108 R5.0    (Set Extruder Speed)
M101         (Start Extruder)
G4 P2000     (Create Anchor)
(**** end of start.gcode ****)
(<format> skeinforge gcode </format>)
(<version> 12.03.14 </version>)
(<created> 14.11.13|14:8 </created>)
(<extruderInitialization>)
(<craftTypeName> extrusion </craftTypeName>)
M105
(<decimalPlacesCarried> 3 </decimalPlacesCarried>)
(<layerThickness> 0.27 </layerThickness>)
(<infillWidth> 0.4 </infillWidth>)
(<volumeFraction> 0.82 </volumeFraction>)
(<infillPerimeterOverlap> 0.3 </infillPerimeterOverlap>)
(<sharpestProduct> 0.866 </sharpestProduct>)
(<layerHeight> 0.27 </layerHeight>)
(<threadSequenceString> loops edge infill </threadSequenceString>)
(<maximumZFeedRatePerSecond> 999.0 </maximumZFeedRatePerSecond>)
(<objectFirstLayerFeedRateInfillMultiplier> 0.9 </objectFirstLayerFeedRateInfillMultiplier>)
(<operatingFeedRatePerSecond> 80.0 </operatingFeedRatePerSecond>)
(<objectFirstLayerFlowRateInfillMultiplier> 0.8 </objectFirstLayerFlowRateInfillMultiplier>)
(<operatingFlowRate> 80.0 </operatingFlowRate>)
(<orbitalFeedRatePerSecond> 0.0 </orbitalFeedRatePerSecond>)
(<travelFeedRatePerSecond> 70.0 </travelFeedRatePerSecond>)
M126
(<edgeWidth> 0.4 </edgeWidth>)
(<perimeterWidth> 0.4 </perimeterWidth>)
(<profileName> ABS </profileName>)
(<settings>)
(<setting> alteration Activate_Alteration True </setting>)
(<setting> alteration Name_of_End_File:  </setting>)
(<setting> alteration Name_of_Start_File:  </setting>)
(<setting> alteration Remove_Redundant_Mcode True </setting>)
(<setting> alteration Replace_Variable_with_Setting True </setting>)
(<setting> comb Activate_Comb True </setting>)
(<setting> comb Running_Jump_Space_(mm): 2.0 </setting>)
(<setting> cool Activate_Cool True </setting>)
(<setting> cool Bridge_Cool_(Celcius): 1.0 </setting>)
(<setting> cool Orbit False </setting>)
(<setting> cool Slow_Down True </setting>)
(<setting> cool Maximum_Cool_(Celcius): 1.0 </setting>)
(<setting> cool Minimum_Layer_Time_(seconds): 5.0 </setting>)
(<setting> cool Minimum_Orbital_Radius_(millimeters): 10.0 </setting>)
(<setting> cool Name_of_Cool_End_File: cool_end.gcode </setting>)
(<setting> cool Name_of_Cool_Start_File: cool_start.gcode </setting>)
(<setting> cool Orbital_Outset_(millimeters): 2.0 </setting>)
(<setting> cool Turn_Fan_On_at_Beginning True </setting>)
(<setting> cool Turn_Fan_Off_at_Ending True </setting>)
(<setting> dimension Activate_Dimension True </setting>)
(<setting> dimension Absolute_Extrusion_Distance True </setting>)
(<setting> dimension Relative_Extrusion_Distance False </setting>)
(<setting> dimension Extruder_Retraction_Speed_(mm/s): 20.0 </setting>)
(<setting> dimension Filament_Diameter_(mm): 1.75 </setting>)
(<setting> dimension Filament_Packing_Density_(ratio): 0.85 </setting>)
(<setting> dimension Maximum_E_Value_before_Reset_(float): 91234.0 </setting>)
(<setting> dimension Minimum_Travel_for_Retraction_(millimeters): 1.0 </setting>)
(<setting> dimension Retract_Within_Island False </setting>)
(<setting> dimension Retraction_Distance_(millimeters): 1.0 </setting>)
(<setting> dimension Restart_Extra_Distance_(millimeters): 0.0 </setting>)
(<setting> export Activate_Export True </setting>)
(<setting> export Add_Descriptive_Extension False </setting>)
(<setting> export Add_Export_Suffix False </setting>)
(<setting> export Add_Profile_Extension False </setting>)
(<setting> export Add_Timestamp_Extension False </setting>)
(<setting> export Also_Send_Output_To:  </setting>)
(<setting> export Analyze_Gcode True </setting>)
(<setting> export Do_Not_Delete_Comments True </setting>)
(<setting> export Delete_Crafting_Comments False </setting>)
(<setting> export Delete_All_Comments False </setting>)
(<setting> export Do_Not_Change_Output True </setting>)
(<setting> export binary_16_byte False </setting>)
(<setting> export gcode_step False </setting>)
(<setting> export gcode_time_segment False </setting>)
(<setting> export gcode_small False </setting>)
(<setting> export File_Extension: gcode </setting>)
(<setting> export Name_of_Replace_File: replace.csv </setting>)
(<setting> export Save_Penultimate_Gcode False </setting>)
(<setting> fill Activate_Fill True </setting>)
(<setting> fill Diaphragm_Period_(layers): 100 </setting>)
(<setting> fill Diaphragm_Thickness_(layers): 0 </setting>)
(<setting> fill Extra_Shells_on_Alternating_Solid_Layer_(layers): 1 </setting>)
(<setting> fill Extra_Shells_on_Base_(layers): 1 </setting>)
(<setting> fill Extra_Shells_on_Sparse_Layer_(layers): 1 </setting>)
(<setting> fill Grid_Circle_Separation_over_Perimeter_Width_(ratio): 0.2 </setting>)
(<setting> fill Grid_Extra_Overlap_(ratio): 0.1 </setting>)
(<setting> fill Grid_Junction_Separation_Band_Height_(layers): 10 </setting>)
(<setting> fill Grid_Junction_Separation_over_Octogon_Radius_At_End_(ratio): 0.0 </setting>)
(<setting> fill Grid_Junction_Separation_over_Octogon_Radius_At_Middle_(ratio): 0.0 </setting>)
(<setting> fill Infill_Begin_Rotation_(degrees): 90.0 </setting>)
(<setting> fill Infill_Begin_Rotation_Repeat_(layers): 1 </setting>)
(<setting> fill Infill_Odd_Layer_Extra_Rotation_(degrees): 90.0 </setting>)
(<setting> fill Grid_Circular False </setting>)
(<setting> fill Grid_Hexagonal False </setting>)
(<setting> fill Grid_Rectangular True </setting>)
(<setting> fill Line False </setting>)
(<setting> fill Infill_Perimeter_Overlap_(ratio): 0.3 </setting>)
(<setting> fill Infill_Solidity_(ratio): 1.0 </setting>)
(<setting> fill Sharpest_Angle_(degrees): 60.0 </setting>)
(<setting> fill Solid_Surface_Thickness_(layers): 3 </setting>)
(<setting> fill Lower_Left True </setting>)
(<setting> fill Nearest False </setting>)
(<setting> fill Surrounding_Angle_(degrees): 60.0 </setting>)
(<setting> fill Infill_>_Loops_>_Perimeter False </setting>)
(<setting> fill Infill_>_Perimeter_>_Loops False </setting>)
(<setting> fill Loops_>_Infill_>_Perimeter False </setting>)
(<setting> fill Loops_>_Perimeter_>_Infill True </setting>)
(<setting> fill Perimeter_>_Infill_>_Loops False </setting>)
(<setting> fill Perimeter_>_Loops_>_Infill False </setting>)
(<setting> home Activate_Home True </setting>)
(<setting> home Name_of_Home_File: home.gcode </setting>)
(<setting> jitter Activate_Jitter True </setting>)
(<setting> jitter Jitter_Over_Perimeter_Width_(ratio): 2.0 </setting>)
(<setting> raft Activate_Raft True </setting>)
(<setting> raft Add_Raft,_Elevate_Nozzle,_Orbit: True </setting>)
(<setting> raft Base_Feed_Rate_Multiplier_(ratio): 0.75 </setting>)
(<setting> raft Base_Flow_Rate_Multiplier_(ratio): 0.6 </setting>)
(<setting> raft Base_Infill_Density_(ratio): 0.3 </setting>)
(<setting> raft Base_Layer_Thickness_over_Layer_Thickness: 2.2 </setting>)
(<setting> raft Base_Layers_(integer): 1 </setting>)
(<setting> raft Base_Nozzle_Lift_over_Base_Layer_Thickness_(ratio): 0.3 </setting>)
(<setting> raft Initial_Circling: False </setting>)
(<setting> raft Infill_Overhang_over_Extrusion_Width_(ratio): 0.1 </setting>)
(<setting> raft Interface_Feed_Rate_Multiplier_(ratio): 1.5 </setting>)
(<setting> raft Interface_Flow_Rate_Multiplier_(ratio): 0.7 </setting>)
(<setting> raft Interface_Infill_Density_(ratio): 0.4 </setting>)
(<setting> raft Interface_Layer_Thickness_over_Layer_Thickness: 1.8 </setting>)
(<setting> raft Interface_Layers_(integer): 2 </setting>)
(<setting> raft Interface_Nozzle_Lift_over_Interface_Layer_Thickness_(ratio): 0.3 </setting>)
(<setting> raft Name_of_Support_End_File: support_end.gcode </setting>)
(<setting> raft Name_of_Support_Start_File: support_start.gcode </setting>)
(<setting> raft Operating_Nozzle_Lift_over_Layer_Thickness_(ratio): 0.0 </setting>)
(<setting> raft Raft_Additional_Margin_over_Length_(%): 2.5 </setting>)
(<setting> raft Raft_Margin_(mm): 2.5 </setting>)
(<setting> raft Support_Cross_Hatch False </setting>)
(<setting> raft Support_Flow_Rate_over_Operating_Flow_Rate_(ratio): 0.7 </setting>)
(<setting> raft Support_Gap_over_Perimeter_Extrusion_Width_(ratio): 0.005 </setting>)
(<setting> raft None False </setting>)
(<setting> raft Empty_Layers_Only False </setting>)
(<setting> raft Everywhere True </setting>)
(<setting> raft Exterior_Only False </setting>)
(<setting> raft Support_Minimum_Angle_(degrees): 45.0 </setting>)
(<setting> speed Activate_Speed True </setting>)
(<setting> speed Add_Flow_Rate: True </setting>)
(<setting> speed Bridge_Feed_Rate_Multiplier_(ratio): 1.0 </setting>)
(<setting> speed Bridge_Flow_Rate_Multiplier_(ratio): 1.0 </setting>)
(<setting> speed Duty_Cyle_at_Beginning_(portion): 1.0 </setting>)
(<setting> speed Duty_Cyle_at_Ending_(portion): 0.0 </setting>)
(<setting> speed Feed_Rate_(mm/s): 80.0 </setting>)
(<setting> speed Flow_Rate_Setting_(float): 80.0 </setting>)
(<setting> speed Object_First_Layer_Feed_Rate_Infill_Multiplier_(ratio): 0.9 </setting>)
(<setting> speed Object_First_Layer_Feed_Rate_Perimeter_Multiplier_(ratio): 0.9 </setting>)
(<setting> speed Object_First_Layer_Flow_Rate_Infill_Multiplier_(ratio): 0.8 </setting>)
(<setting> speed Object_First_Layer_Flow_Rate_Perimeter_Multiplier_(ratio): 0.9 </setting>)
(<setting> speed Orbital_Feed_Rate_over_Operating_Feed_Rate_(ratio): 0.0 </setting>)
(<setting> speed Maximum_Z_Feed_Rate_(mm/s): 999.0 </setting>)
(<setting> speed Perimeter_Feed_Rate_Multiplier_(ratio): 0.5 </setting>)
(<setting> speed Perimeter_Flow_Rate_Multiplier_(ratio): 0.5 </setting>)
(<setting> speed Travel_Feed_Rate_(mm/s): 70.0 </setting>)
(</settings>)
(<timeStampPreface> 20141113_140818 </timeStampPreface>)
(<procedureName> carve </procedureName>)
(<procedureName> preface </procedureName>)
(<procedureName> inset </procedureName>)
(<procedureName> fill </procedureName>)
(<procedureName> speed </procedureName>)
(<procedureName> raft </procedureName>)
(<procedureName> jitter </procedureName>)
(<procedureName> comb </procedureName>)
(<procedureName> cool </procedureName>)
(<procedureName> dimension </procedureName>)
(<procedureName> alteration </procedureName>)
(<procedureName> export </procedureName>)
(</extruderInitialization>)
(<crafting>)
;M113 S1.0
;M108 R48.0
(<raftPerimeter>)
(<raftPoint> X-17.952 Y-5.581 </raftPoint>)
(<raftPoint> X-17.773 Y-7.167 </raftPoint>)
(<raftPoint> X-18.397 Y-9.249 </raftPoint>)
(<raftPoint> X-17.139 Y-10.948 </raftPoint>)
(<raftPoint> X-16.795 Y-12.78 </raftPoint>)
(<raftPoint> X-14.545 Y-14.94 </raftPoint>)
(<raftPoint> X-10.949 Y-14.94 </raftPoint>)
(<raftPoint> X-7.349 Y-18.54 </raftPoint>)
(<raftPoint> X7.349 Y-18.54 </raftPoint>)
(<raftPoint> X10.949 Y-14.94 </raftPoint>)
(<raftPoint> X14.545 Y-14.94 </raftPoint>)
(<raftPoint> X16.794 Y-12.78 </raftPoint>)
(<raftPoint> X17.138 Y-10.948 </raftPoint>)
(<raftPoint> X18.397 Y-9.249 </raftPoint>)
(<raftPoint> X17.772 Y-7.167 </raftPoint>)
(<raftPoint> X17.951 Y-5.581 </raftPoint>)
(<raftPoint> X21.96 Y-2.146 </raftPoint>)
(<raftPoint> X21.96 Y2.146 </raftPoint>)
(<raftPoint> X17.951 Y5.581 </raftPoint>)
(<raftPoint> X17.772 Y7.167 </raftPoint>)
(<raftPoint> X18.397 Y9.249 </raftPoint>)
(<raftPoint> X17.138 Y10.948 </raftPoint>)
(<raftPoint> X16.794 Y12.78 </raftPoint>)
(<raftPoint> X14.545 Y14.94 </raftPoint>)
(<raftPoint> X10.949 Y14.94 </raftPoint>)
(<raftPoint> X7.349 Y18.54 </raftPoint>)
(<raftPoint> X-7.349 Y18.54 </raftPoint>)
(<raftPoint> X-10.949 Y14.94 </raftPoint>)
(<raftPoint> X-14.545 Y14.94 </raftPoint>)
(<raftPoint> X-16.795 Y12.78 </raftPoint>)
(<raftPoint> X-17.139 Y10.948 </raftPoint>)
(<raftPoint> X-18.397 Y9.249 </raftPoint>)
(<raftPoint> X-17.773 Y7.167 </raftPoint>)
(<raftPoint> X-17.952 Y5.581 </raftPoint>)
(<raftPoint> X-21.96 Y2.146 </raftPoint>)
(<raftPoint> X-21.96 Y-2.146 </raftPoint>)
(</raftPerimeter>)
(<raftPerimeter>)
(<raftPoint> X-17.368 Y-1.607 </raftPoint>)
(<raftPoint> X-17.368 Y1.607 </raftPoint>)
(<raftPoint> X-12.37 Y4.941 </raftPoint>)
(<raftPoint> X-8.652 Y8.701 </raftPoint>)
(<raftPoint> X-5.32 Y10.26 </raftPoint>)
(<raftPoint> X-3.515 Y10.26 </raftPoint>)
(<raftPoint> X-0.0 Y12.018 </raftPoint>)
(<raftPoint> X3.515 Y10.26 </raftPoint>)
(<raftPoint> X5.32 Y10.26 </raftPoint>)
(<raftPoint> X8.651 Y8.701 </raftPoint>)
(<raftPoint> X12.37 Y4.941 </raftPoint>)
(<raftPoint> X17.367 Y1.607 </raftPoint>)
(<raftPoint> X17.367 Y-1.607 </raftPoint>)
(<raftPoint> X12.37 Y-4.941 </raftPoint>)
(<raftPoint> X8.651 Y-8.701 </raftPoint>)
(<raftPoint> X5.32 Y-10.26 </raftPoint>)
(<raftPoint> X3.515 Y-10.26 </raftPoint>)
(<raftPoint> X0.0 Y-12.018 </raftPoint>)
(<raftPoint> X-3.515 Y-10.26 </raftPoint>)
(<raftPoint> X-5.32 Y-10.26 </raftPoint>)
(<raftPoint> X-8.652 Y-8.701 </raftPoint>)
(<raftPoint> X-12.37 Y-4.941 </raftPoint>)
(</raftPerimeter>)
(<raftPerimeter>)
(<raftPoint> X-17.952 Y-5.581 </raftPoint>)
(<raftPoint> X-17.773 Y-7.167 </raftPoint>)
(<raftPoint> X-18.397 Y-9.249 </raftPoint>)
(<raftPoint> X-17.139 Y-10.948 </raftPoint>)
(<raftPoint> X-16.795 Y-12.78 </raftPoint>)
(<raftPoint> X-14.545 Y-14.94 </raftPoint>)
(<raftPoint> X-10.949 Y-14.94 </raftPoint>)
(<raftPoint> X-7.349 Y-18.54 </raftPoint>)
(<raftPoint> X7.349 Y-18.54 </raftPoint>)
(<raftPoint> X10.949 Y-14.94 </raftPoint>)
(<raftPoint> X14.545 Y-14.94 </raftPoint>)
(<raftPoint> X16.794 Y-12.78 </raftPoint>)
(<raftPoint> X17.138 Y-10.948 </raftPoint>)
(<raftPoint> X18.397 Y-9.249 </raftPoint>)
(<raftPoint> X17.772 Y-7.167 </raftPoint>)
(<raftPoint> X17.951 Y-5.581 </raftPoint>)
(<raftPoint> X21.96 Y-2.146 </raftPoint>)
(<raftPoint> X21.96 Y2.146 </raftPoint>)
(<raftPoint> X17.951 Y5.581 </raftPoint>)
(<raftPoint> X17.772 Y7.167 </raftPoint>)
(<raftPoint> X18.397 Y9.249 </raftPoint>)
(<raftPoint> X17.138 Y10.948 </raftPoint>)
(<raftPoint> X16.794 Y12.78 </raftPoint>)
(<raftPoint> X14.545 Y14.94 </raftPoint>)
(<raftPoint> X10.949 Y14.94 </raftPoint>)
(<raftPoint> X7.349 Y18.54 </raftPoint>)
(<raftPoint> X-7.349 Y18.54 </raftPoint>)
(<raftPoint> X-10.949 Y14.94 </raftPoint>)
(<raftPoint> X-14.545 Y14.94 </raftPoint>)
(<raftPoint> X-16.795 Y12.78 </raftPoint>)
(<raftPoint> X-17.139 Y10.948 </raftPoint>)
(<raftPoint> X-18.397 Y9.249 </raftPoint>)
(<raftPoint> X-17.773 Y7.167 </raftPoint>)
(<raftPoint> X-17.952 Y5.581 </raftPoint>)
(<raftPoint> X-21.96 Y2.146 </raftPoint>)
(<raftPoint> X-21.96 Y-2.146 </raftPoint>)
(</raftPerimeter>)
(<raftPerimeter>)
(<raftPoint> X-17.368 Y-1.607 </raftPoint>)
(<raftPoint> X-17.368 Y1.607 </raftPoint>)
(<raftPoint> X-12.37 Y4.941 </raftPoint>)
(<raftPoint> X-8.652 Y8.701 </raftPoint>)
(<raftPoint> X-5.32 Y10.26 </raftPoint>)
(<raftPoint> X-3.515 Y10.26 </raftPoint>)
(<raftPoint> X-0.0 Y12.018 </raftPoint>)
(<raftPoint> X3.515 Y10.26 </raftPoint>)
(<raftPoint> X5.32 Y10.26 </raftPoint>)
(<raftPoint> X8.651 Y8.701 </raftPoint>)
(<raftPoint> X12.37 Y4.941 </raftPoint>)
(<raftPoint> X17.367 Y1.607 </raftPoint>)
(<raftPoint> X17.367 Y-1.607 </raftPoint>)
(<raftPoint> X12.37 Y-4.941 </raftPoint>)
(<raftPoint> X8.651 Y-8.701 </raftPoint>)
(<raftPoint> X5.32 Y-10.26 </raftPoint>)
(<raftPoint> X3.515 Y-10.26 </raftPoint>)
(<raftPoint> X0.0 Y-12.018 </raftPoint>)
(<raftPoint> X-3.515 Y-10.26 </raftPoint>)
(<raftPoint> X-5.32 Y-10.26 </raftPoint>)
(<raftPoint> X-8.652 Y-8.701 </raftPoint>)
(<raftPoint> X-12.37 Y-4.941 </raftPoint>)
(</raftPerimeter>)
(<raftPerimeter>)
(<raftPoint> X-17.952 Y-5.581 </raftPoint>)
(<raftPoint> X-17.773 Y-7.167 </raftPoint>)
(<raftPoint> X-18.397 Y-9.249 </raftPoint>)
(<raftPoint> X-17.139 Y-10.948 </raftPoint>)
(<raftPoint> X-16.795 Y-12.78 </raftPoint>)
(<raftPoint> X-14.545 Y-14.94 </raftPoint>)
(<raftPoint> X-10.949 Y-14.94 </raftPoint>)
(<raftPoint> X-7.349 Y-18.54 </raftPoint>)
(<raftPoint> X7.349 Y-18.54 </raftPoint>)
(<raftPoint> X10.949 Y-14.94 </raftPoint>)
(<raftPoint> X14.545 Y-14.94 </raftPoint>)
(<raftPoint> X16.794 Y-12.78 </raftPoint>)
(<raftPoint> X17.138 Y-10.948 </raftPoint>)
(<raftPoint> X18.397 Y-9.249 </raftPoint>)
(<raftPoint> X17.772 Y-7.167 </raftPoint>)
(<raftPoint> X17.951 Y-5.581 </raftPoint>)
(<raftPoint> X21.96 Y-2.146 </raftPoint>)
(<raftPoint> X21.96 Y2.146 </raftPoint>)
(<raftPoint> X17.951 Y5.581 </raftPoint>)
(<raftPoint> X17.772 Y7.167 </raftPoint>)
(<raftPoint> X18.397 Y9.249 </raftPoint>)
(<raftPoint> X17.138 Y10.948 </raftPoint>)
(<raftPoint> X16.794 Y12.78 </raftPoint>)
(<raftPoint> X14.545 Y14.94 </raftPoint>)
(<raftPoint> X10.949 Y14.94 </raftPoint>)
(<raftPoint> X7.349 Y18.54 </raftPoint>)
(<raftPoint> X-7.349 Y18.54 </raftPoint>)
(<raftPoint> X-10.949 Y14.94 </raftPoint>)
(<raftPoint> X-14.545 Y14.94 </raftPoint>)
(<raftPoint> X-16.795 Y12.78 </raftPoint>)
(<raftPoint> X-17.139 Y10.948 </raftPoint>)
(<raftPoint> X-18.397 Y9.249 </raftPoint>)
(<raftPoint> X-17.773 Y7.167 </raftPoint>)
(<raftPoint> X-17.952 Y5.581 </raftPoint>)
(<raftPoint> X-21.96 Y2.146 </raftPoint>)
(<raftPoint> X-21.96 Y-2.146 </raftPoint>)
(</raftPerimeter>)
(<raftPerimeter>)
(<raftPoint> X-17.368 Y-1.607 </raftPoint>)
(<raftPoint> X-17.368 Y1.607 </raftPoint>)
(<raftPoint> X-12.37 Y4.941 </raftPoint>)
(<raftPoint> X-8.652 Y8.701 </raftPoint>)
(<raftPoint> X-5.32 Y10.26 </raftPoint>)
(<raftPoint> X-3.515 Y10.26 </raftPoint>)
(<raftPoint> X-0.0 Y12.018 </raftPoint>)
(<raftPoint> X3.515 Y10.26 </raftPoint>)
(<raftPoint> X5.32 Y10.26 </raftPoint>)
(<raftPoint> X8.651 Y8.701 </raftPoint>)
(<raftPoint> X12.37 Y4.941 </raftPoint>)
(<raftPoint> X17.367 Y1.607 </raftPoint>)
(<raftPoint> X17.367 Y-1.607 </raftPoint>)
(<raftPoint> X12.37 Y-4.941 </raftPoint>)
(<raftPoint> X8.651 Y-8.701 </raftPoint>)
(<raftPoint> X5.32 Y-10.26 </raftPoint>)
(<raftPoint> X3.515 Y-10.26 </raftPoint>)
(<raftPoint> X0.0 Y-12.018 </raftPoint>)
(<raftPoint> X-3.515 Y-10.26 </raftPoint>)
(<raftPoint> X-5.32 Y-10.26 </raftPoint>)
(<raftPoint> X-8.652 Y-8.701 </raftPoint>)
(<raftPoint> X-12.37 Y-4.941 </raftPoint>)
(</raftPerimeter>)
(<raftPerimeter>)
(<raftPoint> X-17.952 Y-5.581 </raftPoint>)
(<raftPoint> X-17.773 Y-7.167 </raftPoint>)
(<raftPoint> X-18.397 Y-9.249 </raftPoint>)
(<raftPoint> X-17.139 Y-10.948 </raftPoint>)
(<raftPoint> X-16.795 Y-12.78 </raftPoint>)
(<raftPoint> X-14.545 Y-14.94 </raftPoint>)
(<raftPoint> X-10.949 Y-14.94 </raftPoint>)
(<raftPoint> X-7.349 Y-18.54 </raftPoint>)
(<raftPoint> X7.349 Y-18.54 </raftPoint>)
(<raftPoint> X10.949 Y-14.94 </raftPoint>)
(<raftPoint> X14.545 Y-14.94 </raftPoint>)
(<raftPoint> X16.794 Y-12.78 </raftPoint>)
(<raftPoint> X17.138 Y-10.948 </raftPoint>)
(<raftPoint> X18.397 Y-9.249 </raftPoint>)
(<raftPoint> X17.772 Y-7.167 </raftPoint>)
(<raftPoint> X17.951 Y-5.581 </raftPoint>)
(<raftPoint> X21.96 Y-2.146 </raftPoint>)
(<raftPoint> X21.96 Y2.146 </raftPoint>)
(<raftPoint> X17.951 Y5.581 </raftPoint>)
(<raftPoint> X17.772 Y7.167 </raftPoint>)
(<raftPoint> X18.397 Y9.249 </raftPoint>)
(<raftPoint> X17.138 Y10.948 </raftPoint>)
(<raftPoint> X16.794 Y12.78 </raftPoint>)
(<raftPoint> X14.545 Y14.94 </raftPoint>)
(<raftPoint> X10.949 Y14.94 </raftPoint>)
(<raftPoint> X7.349 Y18.54 </raftPoint>)
(<raftPoint> X-7.349 Y18.54 </raftPoint>)
(<raftPoint> X-10.949 Y14.94 </raftPoint>)
(<raftPoint> X-14.545 Y14.94 </raftPoint>)
(<raftPoint> X-16.795 Y12.78 </raftPoint>)
(<raftPoint> X-17.139 Y10.948 </raftPoint>)
(<raftPoint> X-18.397 Y9.249 </raftPoint>)
(<raftPoint> X-17.773 Y7.167 </raftPoint>)
(<raftPoint> X-17.952 Y5.581 </raftPoint>)
(<raftPoint> X-21.96 Y2.146 </raftPoint>)
(<raftPoint> X-21.96 Y-2.146 </raftPoint>)
(</raftPerimeter>)
(<raftPerimeter>)
(<raftPoint> X-17.368 Y-1.607 </raftPoint>)
(<raftPoint> X-17.368 Y1.607 </raftPoint>)
(<raftPoint> X-12.37 Y4.941 </raftPoint>)
(<raftPoint> X-8.652 Y8.701 </raftPoint>)
(<raftPoint> X-5.32 Y10.26 </raftPoint>)
(<raftPoint> X-3.515 Y10.26 </raftPoint>)
(<raftPoint> X-0.0 Y12.018 </raftPoint>)
(<raftPoint> X3.515 Y10.26 </raftPoint>)
(<raftPoint> X5.32 Y10.26 </raftPoint>)
(<raftPoint> X8.651 Y8.701 </raftPoint>)
(<raftPoint> X12.37 Y4.941 </raftPoint>)
(<raftPoint> X17.367 Y1.607 </raftPoint>)
(<raftPoint> X17.367 Y-1.607 </raftPoint>)
(<raftPoint> X12.37 Y-4.941 </raftPoint>)
(<raftPoint> X8.651 Y-8.701 </raftPoint>)
(<raftPoint> X5.32 Y-10.26 </raftPoint>)
(<raftPoint> X3.515 Y-10.26 </raftPoint>)
(<raftPoint> X0.0 Y-12.018 </raftPoint>)
(<raftPoint> X-3.515 Y-10.26 </raftPoint>)
(<raftPoint> X-5.32 Y-10.26 </raftPoint>)
(<raftPoint> X-8.652 Y-8.701 </raftPoint>)
(<raftPoint> X-12.37 Y-4.941 </raftPoint>)
(</raftPerimeter>)
(<raftPerimeter>)
(<raftPoint> X-17.952 Y-5.581 </raftPoint>)
(<raftPoint> X-17.773 Y-7.167 </raftPoint>)
(<raftPoint> X-18.397 Y-9.249 </raftPoint>)
(<raftPoint> X-17.139 Y-10.948 </raftPoint>)
(<raftPoint> X-16.795 Y-12.78 </raftPoint>)
(<raftPoint> X-14.545 Y-14.94 </raftPoint>)
(<raftPoint> X-10.949 Y-14.94 </raftPoint>)
(<raftPoint> X-7.349 Y-18.54 </raftPoint>)
(<raftPoint> X7.349 Y-18.54 </raftPoint>)
(<raftPoint> X10.949 Y-14.94 </raftPoint>)
(<raftPoint> X14.545 Y-14.94 </raftPoint>)
(<raftPoint> X16.794 Y-12.78 </raftPoint>)
(<raftPoint> X17.138 Y-10.948 </raftPoint>)
(<raftPoint> X18.397 Y-9.249 </raftPoint>)
(<raftPoint> X17.772 Y-7.167 </raftPoint>)
(<raftPoint> X17.951 Y-5.581 </raftPoint>)
(<raftPoint> X21.96 Y-2.146 </raftPoint>)
(<raftPoint> X21.96 Y2.146 </raftPoint>)
(<raftPoint> X17.951 Y5.581 </raftPoint>)
(<raftPoint> X17.772 Y7.167 </raftPoint>)
(<raftPoint> X18.397 Y9.249 </raftPoint>)
(<raftPoint> X17.138 Y10.948 </raftPoint>)
(<raftPoint> X16.794 Y12.78 </raftPoint>)
(<raftPoint> X14.545 Y14.94 </raftPoint>)
(<raftPoint> X10.949 Y14.94 </raftPoint>)
(<raftPoint> X7.349 Y18.54 </raftPoint>)
(<raftPoint> X-7.349 Y18.54 </raftPoint>)
(<raftPoint> X-10.949 Y14.94 </raftPoint>)
(<raftPoint> X-14.545 Y14.94 </raftPoint>)
(<raftPoint> X-16.795 Y12.78 </raftPoint>)
(<raftPoint> X-17.139 Y10.948 </raftPoint>)
(<raftPoint> X-18.397 Y9.249 </raftPoint>)
(<raftPoint> X-17.773 Y7.167 </raftPoint>)
(<raftPoint> X-17.952 Y5.581 </raftPoint>)
(<raftPoint> X-21.96 Y2.146 </raftPoint>)
(<raftPoint> X-21.96 Y-2.146 </raftPoint>)
(</raftPerimeter>)
(<raftPerimeter>)
(<raftPoint> X-17.368 Y-1.607 </raftPoint>)
(<raftPoint> X-17.368 Y1.607 </raftPoint>)
(<raftPoint> X-12.37 Y4.941 </raftPoint>)
(<raftPoint> X-8.652 Y8.701 </raftPoint>)
(<raftPoint> X-5.32 Y10.26 </raftPoint>)
(<raftPoint> X-3.515 Y10.26 </raftPoint>)
(<raftPoint> X-0.0 Y12.018 </raftPoint>)
(<raftPoint> X3.515 Y10.26 </raftPoint>)
(<raftPoint> X5.32 Y10.26 </raftPoint>)
(<raftPoint> X8.651 Y8.701 </raftPoint>)
(<raftPoint> X12.37 Y4.941 </raftPoint>)
(<raftPoint> X17.367 Y1.607 </raftPoint>)
(<raftPoint> X17.367 Y-1.607 </raftPoint>)
(<raftPoint> X12.37 Y-4.941 </raftPoint>)
(<raftPoint> X8.651 Y-8.701 </raftPoint>)
(<raftPoint> X5.32 Y-10.26 </raftPoint>)
(<raftPoint> X3.515 Y-10.26 </raftPoint>)
(<raftPoint> X0.0 Y-12.018 </raftPoint>)
(<raftPoint> X-3.515 Y-10.26 </raftPoint>)
(<raftPoint> X-5.32 Y-10.26 </raftPoint>)
(<raftPoint> X-8.652 Y-8.701 </raftPoint>)
(<raftPoint> X-12.37 Y-4.941 </raftPoint>)
(</raftPerimeter>)
(<raftPerimeter>)
(<raftPoint> X-17.952 Y-5.581 </raftPoint>)
(<raftPoint> X-17.773 Y-7.167 </raftPoint>)
(<raftPoint> X-18.397 Y-9.249 </raftPoint>)
(<raftPoint> X-17.139 Y-10.948 </raftPoint>)
(<raftPoint> X-16.795 Y-12.78 </raftPoint>)
(<raftPoint> X-14.545 Y-14.94 </raftPoint>)
(<raftPoint> X-10.949 Y-14.94 </raftPoint>)
(<raftPoint> X-7.349 Y-18.54 </raftPoint>)
(<raftPoint> X7.349 Y-18.54 </raftPoint>)
(<raftPoint> X10.949 Y-14.94 </raftPoint>)
(<raftPoint> X14.545 Y-14.94 </raftPoint>)
(<raftPoint> X16.794 Y-12.78 </raftPoint>)
(<raftPoint> X17.138 Y-10.948 </raftPoint>)
(<raftPoint> X18.397 Y-9.249 </raftPoint>)
(<raftPoint> X17.772 Y-7.167 </raftPoint>)
(<raftPoint> X17.951 Y-5.581 </raftPoint>)
(<raftPoint> X21.96 Y-2.146 </raftPoint>)
(<raftPoint> X21.96 Y2.146 </raftPoint>)
(<raftPoint> X17.951 Y5.581 </raftPoint>)
(<raftPoint> X17.772 Y7.167 </raftPoint>)
(<raftPoint> X18.397 Y9.249 </raftPoint>)
(<raftPoint> X17.138 Y10.948 </raftPoint>)
(<raftPoint> X16.794 Y12.78 </raftPoint>)
(<raftPoint> X14.545 Y14.94 </raftPoint>)
(<raftPoint> X10.949 Y14.94 </raftPoint>)
(<raftPoint> X7.349 Y18.54 </raftPoint>)
(<raftPoint> X-7.349 Y18.54 </raftPoint>)
(<raftPoint> X-10.949 Y14.94 </raftPoint>)
(<raftPoint> X-14.545 Y14.94 </raftPoint>)
(<raftPoint> X-16.795 Y12.78 </raftPoint>)
(<raftPoint> X-17.139 Y10.948 </raftPoint>)
(<raftPoint> X-18.397 Y9.249 </raftPoint>)
(<raftPoint> X-17.773 Y7.167 </raftPoint>)
(<raftPoint> X-17.952 Y5.581 </raftPoint>)
(<raftPoint> X-21.96 Y2.146 </raftPoint>)
(<raftPoint> X-21.96 Y-2.146 </raftPoint>)
(</raftPerimeter>)
(<raftPerimeter>)
(<raftPoint> X-17.368 Y-1.607 </raftPoint>)
(<raftPoint> X-17.368 Y1.607 </raftPoint>)
(<raftPoint> X-12.37 Y4.941 </raftPoint>)
(<raftPoint> X-8.652 Y8.701 </raftPoint>)
(<raftPoint> X-5.32 Y10.26 </raftPoint>)
(<raftPoint> X-3.515 Y10.26 </raftPoint>)
(<raftPoint> X-0.0 Y12.018 </raftPoint>)
(<raftPoint> X3.515 Y10.26 </raftPoint>)
(<raftPoint> X5.32 Y10.26 </raftPoint>)
(<raftPoint> X8.651 Y8.701 </raftPoint>)
(<raftPoint> X12.37 Y4.941 </raftPoint>)
(<raftPoint> X17.367 Y1.607 </raftPoint>)
(<raftPoint> X17.367 Y-1.607 </raftPoint>)
(<raftPoint> X12.37 Y-4.941 </raftPoint>)
(<raftPoint> X8.651 Y-8.701 </raftPoint>)
(<raftPoint> X5.32 Y-10.26 </raftPoint>)
(<raftPoint> X3.515 Y-10.26 </raftPoint>)
(<raftPoint> X0.0 Y-12.018 </raftPoint>)
(<raftPoint> X-3.515 Y-10.26 </raftPoint>)
(<raftPoint> X-5.32 Y-10.26 </raftPoint>)
(<raftPoint> X-8.652 Y-8.701 </raftPoint>)
(<raftPoint> X-12.37 Y-4.941 </raftPoint>)
(</raftPerimeter>)
(<raftPerimeter>)
(<raftPoint> X-17.952 Y-5.581 </raftPoint>)
(<raftPoint> X-17.773 Y-7.167 </raftPoint>)
(<raftPoint> X-18.397 Y-9.249 </raftPoint>)
(<raftPoint> X-17.139 Y-10.948 </raftPoint>)
(<raftPoint> X-16.795 Y-12.78 </raftPoint>)
(<raftPoint> X-14.545 Y-14.94 </raftPoint>)
(<raftPoint> X-10.949 Y-14.94 </raftPoint>)
(<raftPoint> X-7.349 Y-18.54 </raftPoint>)
(<raftPoint> X7.349 Y-18.54 </raftPoint>)
(<raftPoint> X10.949 Y-14.94 </raftPoint>)
(<raftPoint> X14.545 Y-14.94 </raftPoint>)
(<raftPoint> X16.794 Y-12.78 </raftPoint>)
(<raftPoint> X17.138 Y-10.948 </raftPoint>)
(<raftPoint> X18.397 Y-9.249 </raftPoint>)
(<raftPoint> X17.772 Y-7.167 </raftPoint>)
(<raftPoint> X17.951 Y-5.581 </raftPoint>)
(<raftPoint> X21.96 Y-2.146 </raftPoint>)
(<raftPoint> X21.96 Y2.146 </raftPoint>)
(<raftPoint> X17.951 Y5.581 </raftPoint>)
(<raftPoint> X17.772 Y7.167 </raftPoint>)
(<raftPoint> X18.397 Y9.249 </raftPoint>)
(<raftPoint> X17.138 Y10.948 </raftPoint>)
(<raftPoint> X16.794 Y12.78 </raftPoint>)
(<raftPoint> X14.545 Y14.94 </raftPoint>)
(<raftPoint> X10.949 Y14.94 </raftPoint>)
(<raftPoint> X7.349 Y18.54 </raftPoint>)
(<raftPoint> X-7.349 Y18.54 </raftPoint>)
(<raftPoint> X-10.949 Y14.94 </raftPoint>)
(<raftPoint> X-14.545 Y14.94 </raftPoint>)
(<raftPoint> X-16.795 Y12.78 </raftPoint>)
(<raftPoint> X-17.139 Y10.948 </raftPoint>)
(<raftPoint> X-18.397 Y9.249 </raftPoint>)
(<raftPoint> X-17.773 Y7.167 </raftPoint>)
(<raftPoint> X-17.952 Y5.581 </raftPoint>)
(<raftPoint> X-21.96 Y2.146 </raftPoint>)
(<raftPoint> X-21.96 Y-2.146 </raftPoint>)
(</raftPerimeter>)
(<raftPerimeter>)
(<raftPoint> X-17.368 Y-1.607 </raftPoint>)
(<raftPoint> X-17.368 Y1.607 </raftPoint>)
(<raftPoint> X-12.37 Y4.941 </raftPoint>)
(<raftPoint> X-8.652 Y8.701 </raftPoint>)
(<raftPoint> X-5.32 Y10.26 </raftPoint>)
(<raftPoint> X-3.515 Y10.26 </raftPoint>)
(<raftPoint> X-0.0 Y12.018 </raftPoint>)
(<raftPoint> X3.515 Y10.26 </raftPoint>)
(<raftPoint> X5.32 Y10.26 </raftPoint>)
(<raftPoint> X8.651 Y8.701 </raftPoint>)
(<raftPoint> X12.37 Y4.941 </raftPoint>)
(<raftPoint> X17.367 Y1.607 </raftPoint>)
(<raftPoint> X17.367 Y-1.607 </raftPoint>)
(<raftPoint> X12.37 Y-4.941 </raftPoint>)
(<raftPoint> X8.651 Y-8.701 </raftPoint>)
(<raftPoint> X5.32 Y-10.26 </raftPoint>)
(<raftPoint> X3.515 Y-10.26 </raftPoint>)
(<raftPoint> X0.0 Y-12.018 </raftPoint>)
(<raftPoint> X-3.515 Y-10.26 </raftPoint>)
(<raftPoint> X-5.32 Y-10.26 </raftPoint>)
(<raftPoint> X-8.652 Y-8.701 </raftPoint>)
(<raftPoint> X-12.37 Y-4.941 </raftPoint>)
(</raftPerimeter>)
(<raftPerimeter>)
(<raftPoint> X-17.952 Y-5.581 </raftPoint>)
(<raftPoint> X-17.773 Y-7.167 </raftPoint>)
(<raftPoint> X-18.397 Y-9.249 </raftPoint>)
(<raftPoint> X-17.139 Y-10.948 </raftPoint>)
(<raftPoint> X-16.795 Y-12.78 </raftPoint>)
(<raftPoint> X-14.545 Y-14.94 </raftPoint>)
(<raftPoint> X-10.949 Y-14.94 </raftPoint>)
(<raftPoint> X-7.349 Y-18.54 </raftPoint>)
(<raftPoint> X7.349 Y-18.54 </raftPoint>)
(<raftPoint> X10.949 Y-14.94 </raftPoint>)
(<raftPoint> X14.545 Y-14.94 </raftPoint>)
(<raftPoint> X16.794 Y-12.78 </raftPoint>)
(<raftPoint> X17.138 Y-10.948 </raftPoint>)
(<raftPoint> X18.397 Y-9.249 </raftPoint>)
(<raftPoint> X17.772 Y-7.167 </raftPoint>)
(<raftPoint> X17.951 Y-5.581 </raftPoint>)
(<raftPoint> X21.96 Y-2.146 </raftPoint>)
(<raftPoint> X21.96 Y2.146 </raftPoint>)
(<raftPoint> X17.951 Y5.581 </raftPoint>)
(<raftPoint> X17.772 Y7.167 </raftPoint>)
(<raftPoint> X18.397 Y9.249 </raftPoint>)
(<raftPoint> X17.138 Y10.948 </raftPoint>)
(<raftPoint> X16.794 Y12.78 </raftPoint>)
(<raftPoint> X14.545 Y14.94 </raftPoint>)
(<raftPoint> X10.949 Y14.94 </raftPoint>)
(<raftPoint> X7.349 Y18.54 </raftPoint>)
(<raftPoint> X-7.349 Y18.54 </raftPoint>)
(<raftPoint> X-10.949 Y14.94 </raftPoint>)
(<raftPoint> X-14.545 Y14.94 </raftPoint>)
(<raftPoint> X-16.795 Y12.78 </raftPoint>)
(<raftPoint> X-17.139 Y10.948 </raftPoint>)
(<raftPoint> X-18.397 Y9.249 </raftPoint>)
(<raftPoint> X-17.773 Y7.167 </raftPoint>)
(<raftPoint> X-17.952 Y5.581 </raftPoint>)
(<raftPoint> X-21.96 Y2.146 </raftPoint>)
(<raftPoint> X-21.96 Y-2.146 </raftPoint>)
(</raftPerimeter>)
(<raftPerimeter>)
(<raftPoint> X-17.368 Y-1.607 </raftPoint>)
(<raftPoint> X-17.368 Y1.607 </raftPoint>)
(<raftPoint> X-12.37 Y4.941 </raftPoint>)
(<raftPoint> X-8.652 Y8.701 </raftPoint>)
(<raftPoint> X-5.32 Y10.26 </raftPoint>)
(<raftPoint> X-3.515 Y10.26 </raftPoint>)
(<raftPoint> X-0.0 Y12.018 </raftPoint>)
(<raftPoint> X3.515 Y10.26 </raftPoint>)
(<raftPoint> X5.32 Y10.26 </raftPoint>)
(<raftPoint> X8.651 Y8.701 </raftPoint>)
(<raftPoint> X12.37 Y4.941 </raftPoint>)
(<raftPoint> X17.367 Y1.607 </raftPoint>)
(<raftPoint> X17.367 Y-1.607 </raftPoint>)
(<raftPoint> X12.37 Y-4.941 </raftPoint>)
(<raftPoint> X8.651 Y-8.701 </raftPoint>)
(<raftPoint> X5.32 Y-10.26 </raftPoint>)
(<raftPoint> X3.515 Y-10.26 </raftPoint>)
(<raftPoint> X0.0 Y-12.018 </raftPoint>)
(<raftPoint> X-3.515 Y-10.26 </raftPoint>)
(<raftPoint> X-5.32 Y-10.26 </raftPoint>)
(<raftPoint> X-8.652 Y-8.701 </raftPoint>)
(<raftPoint> X-12.37 Y-4.941 </raftPoint>)
(</raftPerimeter>)
(<raftPerimeter>)
(<raftPoint> X-17.952 Y-5.581 </raftPoint>)
(<raftPoint> X-17.773 Y-7.167 </raftPoint>)
(<raftPoint> X-18.397 Y-9.249 </raftPoint>)
(<raftPoint> X-17.139 Y-10.948 </raftPoint>)
(<raftPoint> X-16.795 Y-12.78 </raftPoint>)
(<raftPoint> X-14.545 Y-14.94 </raftPoint>)
(<raftPoint> X-10.949 Y-14.94 </raftPoint>)
(<raftPoint> X-7.349 Y-18.54 </raftPoint>)
(<raftPoint> X7.349 Y-18.54 </raftPoint>)
(<raftPoint> X10.949 Y-14.94 </raftPoint>)
(<raftPoint> X14.545 Y-14.94 </raftPoint>)
(<raftPoint> X16.794 Y-12.78 </raftPoint>)
(<raftPoint> X17.138 Y-10.948 </raftPoint>)
(<raftPoint> X18.397 Y-9.249 </raftPoint>)
(<raftPoint> X17.772 Y-7.167 </raftPoint>)
(<raftPoint> X17.951 Y-5.581 </raftPoint>)
(<raftPoint> X21.96 Y-2.146 </raftPoint>)
(<raftPoint> X21.96 Y2.146 </raftPoint>)
(<raftPoint> X17.951 Y5.581 </raftPoint>)
(<raftPoint> X17.772 Y7.167 </raftPoint>)
(<raftPoint> X18.397 Y9.249 </raftPoint>)
(<raftPoint> X17.138 Y10.948 </raftPoint>)
(<raftPoint> X16.794 Y12.78 </raftPoint>)
(<raftPoint> X14.545 Y14.94 </raftPoint>)
(<raftPoint> X10.949 Y14.94 </raftPoint>)
(<raftPoint> X7.349 Y18.54 </raftPoint>)
(<raftPoint> X-7.349 Y18.54 </raftPoint>)
(<raftPoint> X-10.949 Y14.94 </raftPoint>)
(<raftPoint> X-14.545 Y14.94 </raftPoint>)
(<raftPoint> X-16.795 Y12.78 </raftPoint>)
(<raftPoint> X-17.139 Y10.948 </raftPoint>)
(<raftPoint> X-18.397 Y9.249 </raftPoint>)
(<raftPoint> X-17.773 Y7.167 </raftPoint>)
(<raftPoint> X-17.952 Y5.581 </raftPoint>)
(<raftPoint> X-21.96 Y2.146 </raftPoint>)
(<raftPoint> X-21.96 Y-2.146 </raftPoint>)
(</raftPerimeter>)
(<raftPerimeter>)
(<raftPoint> X-17.368 Y-1.607 </raftPoint>)
(<raftPoint> X-17.368 Y1.607 </raftPoint>)
(<raftPoint> X-12.37 Y4.941 </raftPoint>)
(<raftPoint> X-8.652 Y8.701 </raftPoint>)
(<raftPoint> X-5.32 Y10.26 </raftPoint>)
(<raftPoint> X-3.515 Y10.26 </raftPoint>)
(<raftPoint> X-0.0 Y12.018 </raftPoint>)
(<raftPoint> X3.515 Y10.26 </raftPoint>)
(<raftPoint> X5.32 Y10.26 </raftPoint>)
(<raftPoint> X8.651 Y8.701 </raftPoint>)
(<raftPoint> X12.37 Y4.941 </raftPoint>)
(<raftPoint> X17.367 Y1.607 </raftPoint>)
(<raftPoint> X17.367 Y-1.607 </raftPoint>)
(<raftPoint> X12.37 Y-4.941 </raftPoint>)
(<raftPoint> X8.651 Y-8.701 </raftPoint>)
(<raftPoint> X5.32 Y-10.26 </raftPoint>)
(<raftPoint> X3.515 Y-10.26 </raftPoint>)
(<raftPoint> X0.0 Y-12.018 </raftPoint>)
(<raftPoint> X-3.515 Y-10.26 </raftPoint>)
(<raftPoint> X-5.32 Y-10.26 </raftPoint>)
(<raftPoint> X-8.652 Y-8.701 </raftPoint>)
(<raftPoint> X-12.37 Y-4.941 </raftPoint>)
(</raftPerimeter>)
(<raftPerimeter>)
(<raftPoint> X-17.952 Y-5.581 </raftPoint>)
(<raftPoint> X-17.773 Y-7.167 </raftPoint>)
(<raftPoint> X-18.397 Y-9.249 </raftPoint>)
(<raftPoint> X-17.139 Y-10.948 </raftPoint>)
(<raftPoint> X-16.795 Y-12.78 </raftPoint>)
(<raftPoint> X-14.545 Y-14.94 </raftPoint>)
(<raftPoint> X-10.949 Y-14.94 </raftPoint>)
(<raftPoint> X-7.349 Y-18.54 </raftPoint>)
(<raftPoint> X7.349 Y-18.54 </raftPoint>)
(<raftPoint> X10.949 Y-14.94 </raftPoint>)
(<raftPoint> X14.545 Y-14.94 </raftPoint>)
(<raftPoint> X16.794 Y-12.78 </raftPoint>)
(<raftPoint> X17.138 Y-10.948 </raftPoint>)
(<raftPoint> X18.397 Y-9.249 </raftPoint>)
(<raftPoint> X17.772 Y-7.167 </raftPoint>)
(<raftPoint> X17.951 Y-5.581 </raftPoint>)
(<raftPoint> X21.96 Y-2.146 </raftPoint>)
(<raftPoint> X21.96 Y2.146 </raftPoint>)
(<raftPoint> X17.951 Y5.581 </raftPoint>)
(<raftPoint> X17.772 Y7.167 </raftPoint>)
(<raftPoint> X18.397 Y9.249 </raftPoint>)
(<raftPoint> X17.138 Y10.948 </raftPoint>)
(<raftPoint> X16.794 Y12.78 </raftPoint>)
(<raftPoint> X14.545 Y14.94 </raftPoint>)
(<raftPoint> X10.949 Y14.94 </raftPoint>)
(<raftPoint> X7.349 Y18.54 </raftPoint>)
(<raftPoint> X-7.349 Y18.54 </raftPoint>)
(<raftPoint> X-10.949 Y14.94 </raftPoint>)
(<raftPoint> X-14.545 Y14.94 </raftPoint>)
(<raftPoint> X-16.795 Y12.78 </raftPoint>)
(<raftPoint> X-17.139 Y10.948 </raftPoint>)
(<raftPoint> X-18.397 Y9.249 </raftPoint>)
(<raftPoint> X-17.773 Y7.167 </raftPoint>)
(<raftPoint> X-17.952 Y5.581 </raftPoint>)
(<raftPoint> X-21.96 Y2.146 </raftPoint>)
(<raftPoint> X-21.96 Y-2.146 </raftPoint>)
(</raftPerimeter>)
(<raftPerimeter>)
(<raftPoint> X-17.368 Y-1.607 </raftPoint>)
(<raftPoint> X-17.368 Y1.607 </raftPoint>)
(<raftPoint> X-12.37 Y4.941 </raftPoint>)
(<raftPoint> X-8.652 Y8.701 </raftPoint>)
(<raftPoint> X-5.32 Y10.26 </raftPoint>)
(<raftPoint> X-3.515 Y10.26 </raftPoint>)
(<raftPoint> X-0.0 Y12.018 </raftPoint>)
(<raftPoint> X3.515 Y10.26 </raftPoint>)
(<raftPoint> X5.32 Y10.26 </raftPoint>)
(<raftPoint> X8.651 Y8.701 </raftPoint>)
(<raftPoint> X12.37 Y4.941 </raftPoint>)
(<raftPoint> X17.367 Y1.607 </raftPoint>)
(<raftPoint> X17.367 Y-1.607 </raftPoint>)
(<raftPoint> X12.37 Y-4.941 </raftPoint>)
(<raftPoint> X8.651 Y-8.701 </raftPoint>)
(<raftPoint> X5.32 Y-10.26 </raftPoint>)
(<raftPoint> X3.515 Y-10.26 </raftPoint>)
(<raftPoint> X0.0 Y-12.018 </raftPoint>)
(<raftPoint> X-3.515 Y-10.26 </raftPoint>)
(<raftPoint> X-5.32 Y-10.26 </raftPoint>)
(<raftPoint> X-8.652 Y-8.701 </raftPoint>)
(<raftPoint> X-12.37 Y-4.941 </raftPoint>)
(</raftPerimeter>)
(<raftPerimeter>)
(<raftPoint> X-17.952 Y-5.581 </raftPoint>)
(<raftPoint> X-17.773 Y-7.167 </raftPoint>)
(<raftPoint> X-18.397 Y-9.249 </raftPoint>)
(<raftPoint> X-17.139 Y-10.948 </raftPoint>)
(<raftPoint> X-16.795 Y-12.78 </raftPoint>)
(<raftPoint> X-14.545 Y-14.94 </raftPoint>)
(<raftPoint> X-10.949 Y-14.94 </raftPoint>)
(<raftPoint> X-7.349 Y-18.54 </raftPoint>)
(<raftPoint> X7.349 Y-18.54 </raftPoint>)
(<raftPoint> X10.949 Y-14.94 </raftPoint>)
(<raftPoint> X14.545 Y-14.94 </raftPoint>)
(<raftPoint> X16.794 Y-12.78 </raftPoint>)
(<raftPoint> X17.138 Y-10.948 </raftPoint>)
(<raftPoint> X18.397 Y-9.249 </raftPoint>)
(<raftPoint> X17.772 Y-7.167 </raftPoint>)
(<raftPoint> X17.951 Y-5.581 </raftPoint>)
(<raftPoint> X21.96 Y-2.146 </raftPoint>)
(<raftPoint> X21.96 Y2.146 </raftPoint>)
(<raftPoint> X17.951 Y5.581 </raftPoint>)
(<raftPoint> X17.772 Y7.167 </raftPoint>)
(<raftPoint> X18.397 Y9.249 </raftPoint>)
(<raftPoint> X17.138 Y10.948 </raftPoint>)
(<raftPoint> X16.794 Y12.78 </raftPoint>)
(<raftPoint> X14.545 Y14.94 </raftPoint>)
(<raftPoint> X10.949 Y14.94 </raftPoint>)
(<raftPoint> X7.349 Y18.54 </raftPoint>)
(<raftPoint> X-7.349 Y18.54 </raftPoint>)
(<raftPoint> X-10.949 Y14.94 </raftPoint>)
(<raftPoint> X-14.545 Y14.94 </raftPoint>)
(<raftPoint> X-16.795 Y12.78 </raftPoint>)
(<raftPoint> X-17.139 Y10.948 </raftPoint>)
(<raftPoint> X-18.397 Y9.249 </raftPoint>)
(<raftPoint> X-17.773 Y7.167 </raftPoint>)
(<raftPoint> X-17.952 Y5.581 </raftPoint>)
(<raftPoint> X-21.96 Y2.146 </raftPoint>)
(<raftPoint> X-21.96 Y-2.146 </raftPoint>)
(</raftPerimeter>)
(<raftPerimeter>)
(<raftPoint> X-17.368 Y-1.607 </raftPoint>)
(<raftPoint> X-17.368 Y1.607 </raftPoint>)
(<raftPoint> X-12.37 Y4.941 </raftPoint>)
(<raftPoint> X-8.652 Y8.701 </raftPoint>)
(<raftPoint> X-5.32 Y10.26 </raftPoint>)
(<raftPoint> X-3.515 Y10.26 </raftPoint>)
(<raftPoint> X-0.0 Y12.018 </raftPoint>)
(<raftPoint> X3.515 Y10.26 </raftPoint>)
(<raftPoint> X5.32 Y10.26 </raftPoint>)
(<raftPoint> X8.651 Y8.701 </raftPoint>)
(<raftPoint> X12.37 Y4.941 </raftPoint>)
(<raftPoint> X17.367 Y1.607 </raftPoint>)
(<raftPoint> X17.367 Y-1.607 </raftPoint>)
(<raftPoint> X12.37 Y-4.941 </raftPoint>)
(<raftPoint> X8.651 Y-8.701 </raftPoint>)
(<raftPoint> X5.32 Y-10.26 </raftPoint>)
(<raftPoint> X3.515 Y-10.26 </raftPoint>)
(<raftPoint> X0.0 Y-12.018 </raftPoint>)
(<raftPoint> X-3.515 Y-10.26 </raftPoint>)
(<raftPoint> X-5.32 Y-10.26 </raftPoint>)
(<raftPoint> X-8.652 Y-8.701 </raftPoint>)
(<raftPoint> X-12.37 Y-4.941 </raftPoint>)
(</raftPerimeter>)
(<raftPerimeter>)
(<raftPoint> X-17.952 Y-5.581 </raftPoint>)
(<raftPoint> X-17.773 Y-7.167 </raftPoint>)
(<raftPoint> X-18.397 Y-9.249 </raftPoint>)
(<raftPoint> X-17.139 Y-10.948 </raftPoint>)
(<raftPoint> X-16.795 Y-12.78 </raftPoint>)
(<raftPoint> X-14.545 Y-14.94 </raftPoint>)
(<raftPoint> X-10.949 Y-14.94 </raftPoint>)
(<raftPoint> X-7.349 Y-18.54 </raftPoint>)
(<raftPoint> X7.349 Y-18.54 </raftPoint>)
(<raftPoint> X10.949 Y-14.94 </raftPoint>)
(<raftPoint> X14.545 Y-14.94 </raftPoint>)
(<raftPoint> X16.794 Y-12.78 </raftPoint>)
(<raftPoint> X17.138 Y-10.948 </raftPoint>)
(<raftPoint> X18.397 Y-9.249 </raftPoint>)
(<raftPoint> X17.772 Y-7.167 </raftPoint>)
(<raftPoint> X17.951 Y-5.581 </raftPoint>)
(<raftPoint> X21.96 Y-2.146 </raftPoint>)
(<raftPoint> X21.96 Y2.146 </raftPoint>)
(<raftPoint> X17.951 Y5.581 </raftPoint>)
(<raftPoint> X17.772 Y7.167 </raftPoint>)
(<raftPoint> X18.397 Y9.249 </raftPoint>)
(<raftPoint> X17.138 Y10.948 </raftPoint>)
(<raftPoint> X16.794 Y12.78 </raftPoint>)
(<raftPoint> X14.545 Y14.94 </raftPoint>)
(<raftPoint> X10.949 Y14.94 </raftPoint>)
(<raftPoint> X7.349 Y18.54 </raftPoint>)
(<raftPoint> X-7.349 Y18.54 </raftPoint>)
(<raftPoint> X-10.949 Y14.94 </raftPoint>)
(<raftPoint> X-14.545 Y14.94 </raftPoint>)
(<raftPoint> X-16.795 Y12.78 </raftPoint>)
(<raftPoint> X-17.139 Y10.948 </raftPoint>)
(<raftPoint> X-18.397 Y9.249 </raftPoint>)
(<raftPoint> X-17.773 Y7.167 </raftPoint>)
(<raftPoint> X-17.952 Y5.581 </raftPoint>)
(<raftPoint> X-21.96 Y2.146 </raftPoint>)
(<raftPoint> X-21.96 Y-2.146 </raftPoint>)
(</raftPerimeter>)
(<raftPerimeter>)
(<raftPoint> X-17.368 Y-1.607 </raftPoint>)
(<raftPoint> X-17.368 Y1.607 </raftPoint>)
(<raftPoint> X-12.37 Y4.941 </raftPoint>)
(<raftPoint> X-8.652 Y8.701 </raftPoint>)
(<raftPoint> X-5.32 Y10.26 </raftPoint>)
(<raftPoint> X-3.515 Y10.26 </raftPoint>)
(<raftPoint> X-0.0 Y12.018 </raftPoint>)
(<raftPoint> X3.515 Y10.26 </raftPoint>)
(<raftPoint> X5.32 Y10.26 </raftPoint>)
(<raftPoint> X8.651 Y8.701 </raftPoint>)
(<raftPoint> X12.37 Y4.941 </raftPoint>)
(<raftPoint> X17.367 Y1.607 </raftPoint>)
(<raftPoint> X17.367 Y-1.607 </raftPoint>)
(<raftPoint> X12.37 Y-4.941 </raftPoint>)
(<raftPoint> X8.651 Y-8.701 </raftPoint>)
(<raftPoint> X5.32 Y-10.26 </raftPoint>)
(<raftPoint> X3.515 Y-10.26 </raftPoint>)
(<raftPoint> X0.0 Y-12.018 </raftPoint>)
(<raftPoint> X-3.515 Y-10.26 </raftPoint>)
(<raftPoint> X-5.32 Y-10.26 </raftPoint>)
(<raftPoint> X-8.652 Y-8.701 </raftPoint>)
(<raftPoint> X-12.37 Y-4.941 </raftPoint>)
(</raftPerimeter>)
(<raftPerimeter>)
(<raftPoint> X-10.885 Y-16.74 </raftPoint>)
(<raftPoint> X-7.285 Y-18.54 </raftPoint>)
(<raftPoint> X7.285 Y-18.54 </raftPoint>)
(<raftPoint> X10.885 Y-16.74 </raftPoint>)
(<raftPoint> X12.749 Y-16.74 </raftPoint>)
(<raftPoint> X20.13 Y-9.359 </raftPoint>)
(<raftPoint> X20.951 Y-5.535 </raftPoint>)
(<raftPoint> X21.981 Y-3.846 </raftPoint>)
(<raftPoint> X21.549 Y-1.763 </raftPoint>)
(<raftPoint> X21.549 Y1.763 </raftPoint>)
(<raftPoint> X21.981 Y3.846 </raftPoint>)
(<raftPoint> X20.951 Y5.535 </raftPoint>)
(<raftPoint> X20.13 Y9.359 </raftPoint>)
(<raftPoint> X12.749 Y16.74 </raftPoint>)
(<raftPoint> X10.885 Y16.74 </raftPoint>)
(<raftPoint> X7.285 Y18.54 </raftPoint>)
(<raftPoint> X-7.285 Y18.54 </raftPoint>)
(<raftPoint> X-10.885 Y16.74 </raftPoint>)
(<raftPoint> X-12.749 Y16.74 </raftPoint>)
(<raftPoint> X-20.13 Y9.359 </raftPoint>)
(<raftPoint> X-20.952 Y5.535 </raftPoint>)
(<raftPoint> X-21.981 Y3.846 </raftPoint>)
(<raftPoint> X-21.549 Y1.763 </raftPoint>)
(<raftPoint> X-21.549 Y-1.763 </raftPoint>)
(<raftPoint> X-21.981 Y-3.846 </raftPoint>)
(<raftPoint> X-20.952 Y-5.535 </raftPoint>)
(<raftPoint> X-20.13 Y-9.359 </raftPoint>)
(<raftPoint> X-12.749 Y-16.74 </raftPoint>)
(</raftPerimeter>)
(<raftPerimeter>)
(<raftPoint> X-6.955 Y-3.435 </raftPoint>)
(<raftPoint> X-7.582 Y-1.715 </raftPoint>)
(<raftPoint> X-7.792 Y0.0 </raftPoint>)
(<raftPoint> X-7.582 Y1.715 </raftPoint>)
(<raftPoint> X-6.955 Y3.435 </raftPoint>)
(<raftPoint> X-5.943 Y4.94 </raftPoint>)
(<raftPoint> X-7.56 Y1.705 </raftPoint>)
(<raftPoint> X-7.56 Y-1.705 </raftPoint>)
(<raftPoint> X-5.943 Y-4.94 </raftPoint>)
(</raftPerimeter>)
(<raftPerimeter>)
(<raftPoint> X6.955 Y3.435 </raftPoint>)
(<raftPoint> X7.582 Y1.715 </raftPoint>)
(<raftPoint> X7.792 Y0.0 </raftPoint>)
(<raftPoint> X7.582 Y-1.715 </raftPoint>)
(<raftPoint> X6.955 Y-3.435 </raftPoint>)
(<raftPoint> X5.943 Y-4.938 </raftPoint>)
(<raftPoint> X7.56 Y-1.705 </raftPoint>)
(<raftPoint> X7.56 Y1.705 </raftPoint>)
(<raftPoint> X5.943 Y4.938 </raftPoint>)
(</raftPerimeter>)
(<raftPerimeter>)
(<raftPoint> X-10.885 Y-16.74 </raftPoint>)
(<raftPoint> X-7.285 Y-18.54 </raftPoint>)
(<raftPoint> X7.285 Y-18.54 </raftPoint>)
(<raftPoint> X10.885 Y-16.74 </raftPoint>)
(<raftPoint> X12.749 Y-16.74 </raftPoint>)
(<raftPoint> X20.13 Y-9.359 </raftPoint>)
(<raftPoint> X20.951 Y-5.535 </raftPoint>)
(<raftPoint> X21.981 Y-3.846 </raftPoint>)
(<raftPoint> X21.549 Y-1.763 </raftPoint>)
(<raftPoint> X21.549 Y1.763 </raftPoint>)
(<raftPoint> X21.981 Y3.846 </raftPoint>)
(<raftPoint> X20.951 Y5.535 </raftPoint>)
(<raftPoint> X20.13 Y9.359 </raftPoint>)
(<raftPoint> X12.749 Y16.74 </raftPoint>)
(<raftPoint> X10.885 Y16.74 </raftPoint>)
(<raftPoint> X7.285 Y18.54 </raftPoint>)
(<raftPoint> X-7.285 Y18.54 </raftPoint>)
(<raftPoint> X-10.885 Y16.74 </raftPoint>)
(<raftPoint> X-12.749 Y16.74 </raftPoint>)
(<raftPoint> X-20.13 Y9.359 </raftPoint>)
(<raftPoint> X-20.952 Y5.535 </raftPoint>)
(<raftPoint> X-21.981 Y3.846 </raftPoint>)
(<raftPoint> X-21.549 Y1.763 </raftPoint>)
(<raftPoint> X-21.549 Y-1.763 </raftPoint>)
(<raftPoint> X-21.981 Y-3.846 </raftPoint>)
(<raftPoint> X-20.952 Y-5.535 </raftPoint>)
(<raftPoint> X-20.13 Y-9.359 </raftPoint>)
(<raftPoint> X-12.749 Y-16.74 </raftPoint>)
(</raftPerimeter>)
(<raftPerimeter>)
(<raftPoint> X-6.955 Y-3.435 </raftPoint>)
(<raftPoint> X-7.582 Y-1.715 </raftPoint>)
(<raftPoint> X-7.792 Y0.0 </raftPoint>)
(<raftPoint> X-7.582 Y1.715 </raftPoint>)
(<raftPoint> X-6.955 Y3.435 </raftPoint>)
(<raftPoint> X-5.943 Y4.94 </raftPoint>)
(<raftPoint> X-7.56 Y1.705 </raftPoint>)
(<raftPoint> X-7.56 Y-1.705 </raftPoint>)
(<raftPoint> X-5.943 Y-4.94 </raftPoint>)
(</raftPerimeter>)
(<raftPerimeter>)
(<raftPoint> X6.955 Y3.435 </raftPoint>)
(<raftPoint> X7.582 Y1.715 </raftPoint>)
(<raftPoint> X7.792 Y0.0 </raftPoint>)
(<raftPoint> X7.582 Y-1.715 </raftPoint>)
(<raftPoint> X6.955 Y-3.435 </raftPoint>)
(<raftPoint> X5.943 Y-4.938 </raftPoint>)
(<raftPoint> X7.56 Y-1.705 </raftPoint>)
(<raftPoint> X7.56 Y1.705 </raftPoint>)
(<raftPoint> X5.943 Y4.938 </raftPoint>)
(</raftPerimeter>)
(<raftPerimeter>)
(<raftPoint> X-10.885 Y-16.74 </raftPoint>)
(<raftPoint> X-7.285 Y-18.54 </raftPoint>)
(<raftPoint> X7.285 Y-18.54 </raftPoint>)
(<raftPoint> X10.885 Y-16.74 </raftPoint>)
(<raftPoint> X12.749 Y-16.74 </raftPoint>)
(<raftPoint> X20.13 Y-9.359 </raftPoint>)
(<raftPoint> X20.951 Y-5.535 </raftPoint>)
(<raftPoint> X21.981 Y-3.846 </raftPoint>)
(<raftPoint> X21.549 Y-1.763 </raftPoint>)
(<raftPoint> X21.549 Y1.763 </raftPoint>)
(<raftPoint> X21.981 Y3.846 </raftPoint>)
(<raftPoint> X20.951 Y5.535 </raftPoint>)
(<raftPoint> X20.13 Y9.359 </raftPoint>)
(<raftPoint> X12.749 Y16.74 </raftPoint>)
(<raftPoint> X10.885 Y16.74 </raftPoint>)
(<raftPoint> X7.285 Y18.54 </raftPoint>)
(<raftPoint> X-7.285 Y18.54 </raftPoint>)
(<raftPoint> X-10.885 Y16.74 </raftPoint>)
(<raftPoint> X-12.749 Y16.74 </raftPoint>)
(<raftPoint> X-20.13 Y9.359 </raftPoint>)
(<raftPoint> X-20.952 Y5.535 </raftPoint>)
(<raftPoint> X-21.981 Y3.846 </raftPoint>)
(<raftPoint> X-21.549 Y1.763 </raftPoint>)
(<raftPoint> X-21.549 Y-1.763 </raftPoint>)
(<raftPoint> X-21.981 Y-3.846 </raftPoint>)
(<raftPoint> X-20.952 Y-5.535 </raftPoint>)
(<raftPoint> X-20.13 Y-9.359 </raftPoint>)
(<raftPoint> X-12.749 Y-16.74 </raftPoint>)
(</raftPerimeter>)
(<raftPerimeter>)
(<raftPoint> X-6.955 Y-3.435 </raftPoint>)
(<raftPoint> X-7.582 Y-1.715 </raftPoint>)
(<raftPoint> X-7.792 Y0.0 </raftPoint>)
(<raftPoint> X-7.582 Y1.715 </raftPoint>)
(<raftPoint> X-6.955 Y3.435 </raftPoint>)
(<raftPoint> X-5.943 Y4.94 </raftPoint>)
(<raftPoint> X-7.56 Y1.705 </raftPoint>)
(<raftPoint> X-7.56 Y-1.705 </raftPoint>)
(<raftPoint> X-5.943 Y-4.94 </raftPoint>)
(</raftPerimeter>)
(<raftPerimeter>)
(<raftPoint> X6.955 Y3.435 </raftPoint>)
(<raftPoint> X7.582 Y1.715 </raftPoint>)
(<raftPoint> X7.792 Y0.0 </raftPoint>)
(<raftPoint> X7.582 Y-1.715 </raftPoint>)
(<raftPoint> X6.955 Y-3.435 </raftPoint>)
(<raftPoint> X5.943 Y-4.938 </raftPoint>)
(<raftPoint> X7.56 Y-1.705 </raftPoint>)
(<raftPoint> X7.56 Y1.705 </raftPoint>)
(<raftPoint> X5.943 Y4.938 </raftPoint>)
(</raftPerimeter>)
(<raftPerimeter>)
(<raftPoint> X-10.885 Y-16.74 </raftPoint>)
(<raftPoint> X-7.285 Y-18.54 </raftPoint>)
(<raftPoint> X7.285 Y-18.54 </raftPoint>)
(<raftPoint> X10.885 Y-16.74 </raftPoint>)
(<raftPoint> X12.749 Y-16.74 </raftPoint>)
(<raftPoint> X20.13 Y-9.359 </raftPoint>)
(<raftPoint> X20.951 Y-5.535 </raftPoint>)
(<raftPoint> X21.981 Y-3.846 </raftPoint>)
(<raftPoint> X21.549 Y-1.763 </raftPoint>)
(<raftPoint> X21.549 Y1.763 </raftPoint>)
(<raftPoint> X21.981 Y3.846 </raftPoint>)
(<raftPoint> X20.951 Y5.535 </raftPoint>)
(<raftPoint> X20.13 Y9.359 </raftPoint>)
(<raftPoint> X12.749 Y16.74 </raftPoint>)
(<raftPoint> X10.885 Y16.74 </raftPoint>)
(<raftPoint> X7.285 Y18.54 </raftPoint>)
(<raftPoint> X-7.285 Y18.54 </raftPoint>)
(<raftPoint> X-10.885 Y16.74 </raftPoint>)
(<raftPoint> X-12.749 Y16.74 </raftPoint>)
(<raftPoint> X-20.13 Y9.359 </raftPoint>)
(<raftPoint> X-20.952 Y5.535 </raftPoint>)
(<raftPoint> X-21.981 Y3.846 </raftPoint>)
(<raftPoint> X-21.549 Y1.763 </raftPoint>)
(<raftPoint> X-21.549 Y-1.763 </raftPoint>)
(<raftPoint> X-21.981 Y-3.846 </raftPoint>)
(<raftPoint> X-20.952 Y-5.535 </raftPoint>)
(<raftPoint> X-20.13 Y-9.359 </raftPoint>)
(<raftPoint> X-12.749 Y-16.74 </raftPoint>)
(</raftPerimeter>)
(<raftPerimeter>)
(<raftPoint> X-6.955 Y-3.435 </raftPoint>)
(<raftPoint> X-7.582 Y-1.715 </raftPoint>)
(<raftPoint> X-7.792 Y0.0 </raftPoint>)
(<raftPoint> X-7.582 Y1.715 </raftPoint>)
(<raftPoint> X-6.955 Y3.435 </raftPoint>)
(<raftPoint> X-5.943 Y4.94 </raftPoint>)
(<raftPoint> X-7.56 Y1.705 </raftPoint>)
(<raftPoint> X-7.56 Y-1.705 </raftPoint>)
(<raftPoint> X-5.943 Y-4.94 </raftPoint>)
(</raftPerimeter>)
(<raftPerimeter>)
(<raftPoint> X6.955 Y3.435 </raftPoint>)
(<raftPoint> X7.582 Y1.715 </raftPoint>)
(<raftPoint> X7.792 Y0.0 </raftPoint>)
(<raftPoint> X7.582 Y-1.715 </raftPoint>)
(<raftPoint> X6.955 Y-3.435 </raftPoint>)
(<raftPoint> X5.943 Y-4.938 </raftPoint>)
(<raftPoint> X7.56 Y-1.705 </raftPoint>)
(<raftPoint> X7.56 Y1.705 </raftPoint>)
(<raftPoint> X5.943 Y4.938 </raftPoint>)
(</raftPerimeter>)
(<raftPerimeter>)
(<raftPoint> X-10.885 Y-16.74 </raftPoint>)
(<raftPoint> X-7.285 Y-18.54 </raftPoint>)
(<raftPoint> X7.285 Y-18.54 </raftPoint>)
(<raftPoint> X10.885 Y-16.74 </raftPoint>)
(<raftPoint> X12.749 Y-16.74 </raftPoint>)
(<raftPoint> X20.13 Y-9.359 </raftPoint>)
(<raftPoint> X20.951 Y-5.535 </raftPoint>)
(<raftPoint> X21.981 Y-3.846 </raftPoint>)
(<raftPoint> X21.549 Y-1.763 </raftPoint>)
(<raftPoint> X21.549 Y1.763 </raftPoint>)
(<raftPoint> X21.981 Y3.846 </raftPoint>)
(<raftPoint> X20.951 Y5.535 </raftPoint>)
(<raftPoint> X20.13 Y9.359 </raftPoint>)
(<raftPoint> X12.749 Y16.74 </raftPoint>)
(<raftPoint> X10.885 Y16.74 </raftPoint>)
(<raftPoint> X7.285 Y18.54 </raftPoint>)
(<raftPoint> X-7.285 Y18.54 </raftPoint>)
(<raftPoint> X-10.885 Y16.74 </raftPoint>)
(<raftPoint> X-12.749 Y16.74 </raftPoint>)
(<raftPoint> X-20.13 Y9.359 </raftPoint>)
(<raftPoint> X-20.952 Y5.535 </raftPoint>)
(<raftPoint> X-21.981 Y3.846 </raftPoint>)
(<raftPoint> X-21.549 Y1.763 </raftPoint>)
(<raftPoint> X-21.549 Y-1.763 </raftPoint>)
(<raftPoint> X-21.981 Y-3.846 </raftPoint>)
(<raftPoint> X-20.952 Y-5.535 </raftPoint>)
(<raftPoint> X-20.13 Y-9.359 </raftPoint>)
(<raftPoint> X-12.749 Y-16.74 </raftPoint>)
(</raftPerimeter>)
(<raftPerimeter>)
(<raftPoint> X-6.955 Y-3.435 </raftPoint>)
(<raftPoint> X-7.582 Y-1.715 </raftPoint>)
(<raftPoint> X-7.792 Y0.0 </raftPoint>)
(<raftPoint> X-7.582 Y1.715 </raftPoint>)
(<raftPoint> X-6.955 Y3.435 </raftPoint>)
(<raftPoint> X-5.943 Y4.94 </raftPoint>)
(<raftPoint> X-7.56 Y1.705 </raftPoint>)
(<raftPoint> X-7.56 Y-1.705 </raftPoint>)
(<raftPoint> X-5.943 Y-4.94 </raftPoint>)
(</raftPerimeter>)
(<raftPerimeter>)
(<raftPoint> X6.955 Y3.435 </raftPoint>)
(<raftPoint> X7.582 Y1.715 </raftPoint>)
(<raftPoint> X7.792 Y0.0 </raftPoint>)
(<raftPoint> X7.582 Y-1.715 </raftPoint>)
(<raftPoint> X6.955 Y-3.435 </raftPoint>)
(<raftPoint> X5.943 Y-4.938 </raftPoint>)
(<raftPoint> X7.56 Y-1.705 </raftPoint>)
(<raftPoint> X7.56 Y1.705 </raftPoint>)
(<raftPoint> X5.943 Y4.938 </raftPoint>)
(</raftPerimeter>)
(<raftPerimeter>)
(<raftPoint> X-10.885 Y-16.74 </raftPoint>)
(<raftPoint> X-7.285 Y-18.54 </raftPoint>)
(<raftPoint> X7.285 Y-18.54 </raftPoint>)
(<raftPoint> X10.885 Y-16.74 </raftPoint>)
(<raftPoint> X12.749 Y-16.74 </raftPoint>)
(<raftPoint> X20.13 Y-9.359 </raftPoint>)
(<raftPoint> X20.951 Y-5.535 </raftPoint>)
(<raftPoint> X21.981 Y-3.846 </raftPoint>)
(<raftPoint> X21.549 Y-1.763 </raftPoint>)
(<raftPoint> X21.549 Y1.763 </raftPoint>)
(<raftPoint> X21.981 Y3.846 </raftPoint>)
(<raftPoint> X20.951 Y5.535 </raftPoint>)
(<raftPoint> X20.13 Y9.359 </raftPoint>)
(<raftPoint> X12.749 Y16.74 </raftPoint>)
(<raftPoint> X10.885 Y16.74 </raftPoint>)
(<raftPoint> X7.285 Y18.54 </raftPoint>)
(<raftPoint> X-7.285 Y18.54 </raftPoint>)
(<raftPoint> X-10.885 Y16.74 </raftPoint>)
(<raftPoint> X-12.749 Y16.74 </raftPoint>)
(<raftPoint> X-20.13 Y9.359 </raftPoint>)
(<raftPoint> X-20.952 Y5.535 </raftPoint>)
(<raftPoint> X-21.981 Y3.846 </raftPoint>)
(<raftPoint> X-21.549 Y1.763 </raftPoint>)
(<raftPoint> X-21.549 Y-1.763 </raftPoint>)
(<raftPoint> X-21.981 Y-3.846 </raftPoint>)
(<raftPoint> X-20.952 Y-5.535 </raftPoint>)
(<raftPoint> X-20.13 Y-9.359 </raftPoint>)
(<raftPoint> X-12.749 Y-16.74 </raftPoint>)
(</raftPerimeter>)
(<raftPerimeter>)
(<raftPoint> X-6.955 Y-3.435 </raftPoint>)
(<raftPoint> X-7.582 Y-1.715 </raftPoint>)
(<raftPoint> X-7.792 Y0.0 </raftPoint>)
(<raftPoint> X-7.582 Y1.715 </raftPoint>)
(<raftPoint> X-6.955 Y3.435 </raftPoint>)
(<raftPoint> X-5.943 Y4.94 </raftPoint>)
(<raftPoint> X-7.56 Y1.705 </raftPoint>)
(<raftPoint> X-7.56 Y-1.705 </raftPoint>)
(<raftPoint> X-5.943 Y-4.94 </raftPoint>)
(</raftPerimeter>)
(<raftPerimeter>)
(<raftPoint> X6.955 Y3.435 </raftPoint>)
(<raftPoint> X7.582 Y1.715 </raftPoint>)
(<raftPoint> X7.792 Y0.0 </raftPoint>)
(<raftPoint> X7.582 Y-1.715 </raftPoint>)
(<raftPoint> X6.955 Y-3.435 </raftPoint>)
(<raftPoint> X5.943 Y-4.938 </raftPoint>)
(<raftPoint> X7.56 Y-1.705 </raftPoint>)
(<raftPoint> X7.56 Y1.705 </raftPoint>)
(<raftPoint> X5.943 Y4.938 </raftPoint>)
(</raftPerimeter>)
(<raftPerimeter>)
(<raftPoint> X-10.885 Y-16.74 </raftPoint>)
(<raftPoint> X-7.285 Y-18.54 </raftPoint>)
(<raftPoint> X7.285 Y-18.54 </raftPoint>)
(<raftPoint> X10.885 Y-16.74 </raftPoint>)
(<raftPoint> X12.749 Y-16.74 </raftPoint>)
(<raftPoint> X20.13 Y-9.359 </raftPoint>)
(<raftPoint> X20.951 Y-5.535 </raftPoint>)
(<raftPoint> X21.981 Y-3.846 </raftPoint>)
(<raftPoint> X21.549 Y-1.763 </raftPoint>)
(<raftPoint> X21.549 Y1.763 </raftPoint>)
(<raftPoint> X21.981 Y3.846 </raftPoint>)
(<raftPoint> X20.951 Y5.535 </raftPoint>)
(<raftPoint> X20.13 Y9.359 </raftPoint>)
(<raftPoint> X12.749 Y16.74 </raftPoint>)
(<raftPoint> X10.885 Y16.74 </raftPoint>)
(<raftPoint> X7.285 Y18.54 </raftPoint>)
(<raftPoint> X-7.285 Y18.54 </raftPoint>)
(<raftPoint> X-10.885 Y16.74 </raftPoint>)
(<raftPoint> X-12.749 Y16.74 </raftPoint>)
(<raftPoint> X-20.13 Y9.359 </raftPoint>)
(<raftPoint> X-20.952 Y5.535 </raftPoint>)
(<raftPoint> X-21.981 Y3.846 </raftPoint>)
(<raftPoint> X-21.549 Y1.763 </raftPoint>)
(<raftPoint> X-21.549 Y-1.763 </raftPoint>)
(<raftPoint> X-21.981 Y-3.846 </raftPoint>)
(<raftPoint> X-20.952 Y-5.535 </raftPoint>)
(<raftPoint> X-20.13 Y-9.359 </raftPoint>)
(<raftPoint> X-12.749 Y-16.74 </raftPoint>)
(</raftPerimeter>)
(<raftPerimeter>)
(<raftPoint> X-6.955 Y-3.435 </raftPoint>)
(<raftPoint> X-7.582 Y-1.715 </raftPoint>)
(<raftPoint> X-7.792 Y0.0 </raftPoint>)
(<raftPoint> X-7.582 Y1.715 </raftPoint>)
(<raftPoint> X-6.955 Y3.435 </raftPoint>)
(<raftPoint> X-5.943 Y4.94 </raftPoint>)
(<raftPoint> X-7.56 Y1.705 </raftPoint>)
(<raftPoint> X-7.56 Y-1.705 </raftPoint>)
(<raftPoint> X-5.943 Y-4.94 </raftPoint>)
(</raftPerimeter>)
(<raftPerimeter>)
(<raftPoint> X6.955 Y3.435 </raftPoint>)
(<raftPoint> X7.582 Y1.715 </raftPoint>)
(<raftPoint> X7.792 Y0.0 </raftPoint>)
(<raftPoint> X7.582 Y-1.715 </raftPoint>)
(<raftPoint> X6.955 Y-3.435 </raftPoint>)
(<raftPoint> X5.943 Y-4.938 </raftPoint>)
(<raftPoint> X7.56 Y-1.705 </raftPoint>)
(<raftPoint> X7.56 Y1.705 </raftPoint>)
(<raftPoint> X5.943 Y4.938 </raftPoint>)
(</raftPerimeter>)
(<raftPerimeter>)
(<raftPoint> X-10.885 Y-16.74 </raftPoint>)
(<raftPoint> X-7.285 Y-18.54 </raftPoint>)
(<raftPoint> X7.285 Y-18.54 </raftPoint>)
(<raftPoint> X10.885 Y-16.74 </raftPoint>)
(<raftPoint> X12.749 Y-16.74 </raftPoint>)
(<raftPoint> X20.13 Y-9.359 </raftPoint>)
(<raftPoint> X20.951 Y-5.535 </raftPoint>)
(<raftPoint> X21.981 Y-3.846 </raftPoint>)
(<raftPoint> X21.549 Y-1.763 </raftPoint>)
(<raftPoint> X21.549 Y1.763 </raftPoint>)
(<raftPoint> X21.981 Y3.846 </raftPoint>)
(<raftPoint> X20.951 Y5.535 </raftPoint>)
(<raftPoint> X20.13 Y9.359 </raftPoint>)
(<raftPoint> X12.749 Y16.74 </raftPoint>)
(<raftPoint> X10.885 Y16.74 </raftPoint>)
(<raftPoint> X7.285 Y18.54 </raftPoint>)
(<raftPoint> X-7.285 Y18.54 </raftPoint>)
(<raftPoint> X-10.885 Y16.74 </raftPoint>)
(<raftPoint> X-12.749 Y16.74 </raftPoint>)
(<raftPoint> X-20.13 Y9.359 </raftPoint>)
(<raftPoint> X-20.952 Y5.535 </raftPoint>)
(<raftPoint> X-21.981 Y3.846 </raftPoint>)
(<raftPoint> X-21.549 Y1.763 </raftPoint>)
(<raftPoint> X-21.549 Y-1.763 </raftPoint>)
(<raftPoint> X-21.981 Y-3.846 </raftPoint>)
(<raftPoint> X-20.952 Y-5.535 </raftPoint>)
(<raftPoint> X-20.13 Y-9.359 </raftPoint>)
(<raftPoint> X-12.749 Y-16.74 </raftPoint>)
(</raftPerimeter>)
(<raftPerimeter>)
(<raftPoint> X-6.955 Y-3.435 </raftPoint>)
(<raftPoint> X-7.582 Y-1.715 </raftPoint>)
(<raftPoint> X-7.792 Y0.0 </raftPoint>)
(<raftPoint> X-7.582 Y1.715 </raftPoint>)
(<raftPoint> X-6.955 Y3.435 </raftPoint>)
(<raftPoint> X-5.943 Y4.94 </raftPoint>)
(<raftPoint> X-7.56 Y1.705 </raftPoint>)
(<raftPoint> X-7.56 Y-1.705 </raftPoint>)
(<raftPoint> X-5.943 Y-4.94 </raftPoint>)
(</raftPerimeter>)
(<raftPerimeter>)
(<raftPoint> X6.955 Y3.435 </raftPoint>)
(<raftPoint> X7.582 Y1.715 </raftPoint>)
(<raftPoint> X7.792 Y0.0 </raftPoint>)
(<raftPoint> X7.582 Y-1.715 </raftPoint>)
(<raftPoint> X6.955 Y-3.435 </raftPoint>)
(<raftPoint> X5.943 Y-4.938 </raftPoint>)
(<raftPoint> X7.56 Y-1.705 </raftPoint>)
(<raftPoint> X7.56 Y1.705 </raftPoint>)
(<raftPoint> X5.943 Y4.938 </raftPoint>)
(</raftPerimeter>)
(<raftPerimeter>)
(<raftPoint> X-10.885 Y-16.74 </raftPoint>)
(<raftPoint> X-7.285 Y-18.54 </raftPoint>)
(<raftPoint> X7.285 Y-18.54 </raftPoint>)
(<raftPoint> X10.885 Y-16.74 </raftPoint>)
(<raftPoint> X12.749 Y-16.74 </raftPoint>)
(<raftPoint> X20.13 Y-9.359 </raftPoint>)
(<raftPoint> X20.951 Y-5.535 </raftPoint>)
(<raftPoint> X21.981 Y-3.846 </raftPoint>)
(<raftPoint> X21.549 Y-1.763 </raftPoint>)
(<raftPoint> X21.549 Y1.763 </raftPoint>)
(<raftPoint> X21.981 Y3.846 </raftPoint>)
(<raftPoint> X20.951 Y5.535 </raftPoint>)
(<raftPoint> X20.13 Y9.359 </raftPoint>)
(<raftPoint> X12.749 Y16.74 </raftPoint>)
(<raftPoint> X10.885 Y16.74 </raftPoint>)
(<raftPoint> X7.285 Y18.54 </raftPoint>)
(<raftPoint> X-7.285 Y18.54 </raftPoint>)
(<raftPoint> X-10.885 Y16.74 </raftPoint>)
(<raftPoint> X-12.749 Y16.74 </raftPoint>)
(<raftPoint> X-20.13 Y9.359 </raftPoint>)
(<raftPoint> X-20.952 Y5.535 </raftPoint>)
(<raftPoint> X-21.981 Y3.846 </raftPoint>)
(<raftPoint> X-21.549 Y1.763 </raftPoint>)
(<raftPoint> X-21.549 Y-1.763 </raftPoint>)
(<raftPoint> X-21.981 Y-3.846 </raftPoint>)
(<raftPoint> X-20.952 Y-5.535 </raftPoint>)
(<raftPoint> X-20.13 Y-9.359 </raftPoint>)
(<raftPoint> X-12.749 Y-16.74 </raftPoint>)
(</raftPerimeter>)
(<raftPerimeter>)
(<raftPoint> X-6.955 Y-3.435 </raftPoint>)
(<raftPoint> X-7.582 Y-1.715 </raftPoint>)
(<raftPoint> X-7.792 Y0.0 </raftPoint>)
(<raftPoint> X-7.582 Y1.715 </raftPoint>)
(<raftPoint> X-6.955 Y3.435 </raftPoint>)
(<raftPoint> X-5.943 Y4.94 </raftPoint>)
(<raftPoint> X-7.56 Y1.705 </raftPoint>)
(<raftPoint> X-7.56 Y-1.705 </raftPoint>)
(<raftPoint> X-5.943 Y-4.94 </raftPoint>)
(</raftPerimeter>)
(<raftPerimeter>)
(<raftPoint> X6.955 Y3.435 </raftPoint>)
(<raftPoint> X7.582 Y1.715 </raftPoint>)
(<raftPoint> X7.792 Y0.0 </raftPoint>)
(<raftPoint> X7.582 Y-1.715 </raftPoint>)
(<raftPoint> X6.955 Y-3.435 </raftPoint>)
(<raftPoint> X5.943 Y-4.938 </raftPoint>)
(<raftPoint> X7.56 Y-1.705 </raftPoint>)
(<raftPoint> X7.56 Y1.705 </raftPoint>)
(<raftPoint> X5.943 Y4.938 </raftPoint>)
(</raftPerimeter>)
(<raftPerimeter>)
(<raftPoint> X-10.885 Y-16.74 </raftPoint>)
(<raftPoint> X-7.285 Y-18.54 </raftPoint>)
(<raftPoint> X7.285 Y-18.54 </raftPoint>)
(<raftPoint> X10.885 Y-16.74 </raftPoint>)
(<raftPoint> X12.749 Y-16.74 </raftPoint>)
(<raftPoint> X20.13 Y-9.359 </raftPoint>)
(<raftPoint> X20.951 Y-5.535 </raftPoint>)
(<raftPoint> X21.981 Y-3.846 </raftPoint>)
(<raftPoint> X21.549 Y-1.763 </raftPoint>)
(<raftPoint> X21.549 Y1.763 </raftPoint>)
(<raftPoint> X21.981 Y3.846 </raftPoint>)
(<raftPoint> X20.951 Y5.535 </raftPoint>)
(<raftPoint> X20.13 Y9.359 </raftPoint>)
(<raftPoint> X12.749 Y16.74 </raftPoint>)
(<raftPoint> X10.885 Y16.74 </raftPoint>)
(<raftPoint> X7.285 Y18.54 </raftPoint>)
(<raftPoint> X-7.285 Y18.54 </raftPoint>)
(<raftPoint> X-10.885 Y16.74 </raftPoint>)
(<raftPoint> X-12.749 Y16.74 </raftPoint>)
(<raftPoint> X-20.13 Y9.359 </raftPoint>)
(<raftPoint> X-20.952 Y5.535 </raftPoint>)
(<raftPoint> X-21.981 Y3.846 </raftPoint>)
(<raftPoint> X-21.549 Y1.763 </raftPoint>)
(<raftPoint> X-21.549 Y-1.763 </raftPoint>)
(<raftPoint> X-21.981 Y-3.846 </raftPoint>)
(<raftPoint> X-20.952 Y-5.535 </raftPoint>)
(<raftPoint> X-20.13 Y-9.359 </raftPoint>)
(<raftPoint> X-12.749 Y-16.74 </raftPoint>)
(</raftPerimeter>)
(<raftPerimeter>)
(<raftPoint> X-6.955 Y-3.435 </raftPoint>)
(<raftPoint> X-7.582 Y-1.715 </raftPoint>)
(<raftPoint> X-7.792 Y0.0 </raftPoint>)
(<raftPoint> X-7.582 Y1.715 </raftPoint>)
(<raftPoint> X-6.955 Y3.435 </raftPoint>)
(<raftPoint> X-5.943 Y4.94 </raftPoint>)
(<raftPoint> X-7.56 Y1.705 </raftPoint>)
(<raftPoint> X-7.56 Y-1.705 </raftPoint>)
(<raftPoint> X-5.943 Y-4.94 </raftPoint>)
(</raftPerimeter>)
(<raftPerimeter>)
(<raftPoint> X6.955 Y3.435 </raftPoint>)
(<raftPoint> X7.582 Y1.715 </raftPoint>)
(<raftPoint> X7.792 Y0.0 </raftPoint>)
(<raftPoint> X7.582 Y-1.715 </raftPoint>)
(<raftPoint> X6.955 Y-3.435 </raftPoint>)
(<raftPoint> X5.943 Y-4.938 </raftPoint>)
(<raftPoint> X7.56 Y-1.705 </raftPoint>)
(<raftPoint> X7.56 Y1.705 </raftPoint>)
(<raftPoint> X5.943 Y4.938 </raftPoint>)
(</raftPerimeter>)
(<raftPerimeter>)
(<raftPoint> X-10.885 Y-16.74 </raftPoint>)
(<raftPoint> X-7.285 Y-18.54 </raftPoint>)
(<raftPoint> X7.285 Y-18.54 </raftPoint>)
(<raftPoint> X10.885 Y-16.74 </raftPoint>)
(<raftPoint> X12.749 Y-16.74 </raftPoint>)
(<raftPoint> X20.13 Y-9.359 </raftPoint>)
(<raftPoint> X20.951 Y-5.535 </raftPoint>)
(<raftPoint> X21.981 Y-3.846 </raftPoint>)
(<raftPoint> X21.549 Y-1.763 </raftPoint>)
(<raftPoint> X21.549 Y1.763 </raftPoint>)
(<raftPoint> X21.981 Y3.846 </raftPoint>)
(<raftPoint> X20.951 Y5.535 </raftPoint>)
(<raftPoint> X20.13 Y9.359 </raftPoint>)
(<raftPoint> X12.749 Y16.74 </raftPoint>)
(<raftPoint> X10.885 Y16.74 </raftPoint>)
(<raftPoint> X7.285 Y18.54 </raftPoint>)
(<raftPoint> X-7.285 Y18.54 </raftPoint>)
(<raftPoint> X-10.885 Y16.74 </raftPoint>)
(<raftPoint> X-12.749 Y16.74 </raftPoint>)
(<raftPoint> X-20.13 Y9.359 </raftPoint>)
(<raftPoint> X-20.952 Y5.535 </raftPoint>)
(<raftPoint> X-21.981 Y3.846 </raftPoint>)
(<raftPoint> X-21.549 Y1.763 </raftPoint>)
(<raftPoint> X-21.549 Y-1.763 </raftPoint>)
(<raftPoint> X-21.981 Y-3.846 </raftPoint>)
(<raftPoint> X-20.952 Y-5.535 </raftPoint>)
(<raftPoint> X-20.13 Y-9.359 </raftPoint>)
(<raftPoint> X-12.749 Y-16.74 </raftPoint>)
(</raftPerimeter>)
(<raftPerimeter>)
(<raftPoint> X-6.955 Y-3.435 </raftPoint>)
(<raftPoint> X-7.582 Y-1.715 </raftPoint>)
(<raftPoint> X-7.792 Y0.0 </raftPoint>)
(<raftPoint> X-7.582 Y1.715 </raftPoint>)
(<raftPoint> X-6.955 Y3.435 </raftPoint>)
(<raftPoint> X-5.943 Y4.94 </raftPoint>)
(<raftPoint> X-7.56 Y1.705 </raftPoint>)
(<raftPoint> X-7.56 Y-1.705 </raftPoint>)
(<raftPoint> X-5.943 Y-4.94 </raftPoint>)
(</raftPerimeter>)
(<raftPerimeter>)
(<raftPoint> X6.955 Y3.435 </raftPoint>)
(<raftPoint> X7.582 Y1.715 </raftPoint>)
(<raftPoint> X7.792 Y0.0 </raftPoint>)
(<raftPoint> X7.582 Y-1.715 </raftPoint>)
(<raftPoint> X6.955 Y-3.435 </raftPoint>)
(<raftPoint> X5.943 Y-4.938 </raftPoint>)
(<raftPoint> X7.56 Y-1.705 </raftPoint>)
(<raftPoint> X7.56 Y1.705 </raftPoint>)
(<raftPoint> X5.943 Y4.938 </raftPoint>)
(</raftPerimeter>)
(<raftPerimeter>)
(<raftPoint> X-10.885 Y-16.74 </raftPoint>)
(<raftPoint> X-7.285 Y-18.54 </raftPoint>)
(<raftPoint> X7.285 Y-18.54 </raftPoint>)
(<raftPoint> X10.885 Y-16.74 </raftPoint>)
(<raftPoint> X12.749 Y-16.74 </raftPoint>)
(<raftPoint> X20.13 Y-9.359 </raftPoint>)
(<raftPoint> X20.951 Y-5.535 </raftPoint>)
(<raftPoint> X21.981 Y-3.846 </raftPoint>)
(<raftPoint> X21.549 Y-1.763 </raftPoint>)
(<raftPoint> X21.549 Y1.763 </raftPoint>)
(<raftPoint> X21.981 Y3.846 </raftPoint>)
(<raftPoint> X20.951 Y5.535 </raftPoint>)
(<raftPoint> X20.13 Y9.359 </raftPoint>)
(<raftPoint> X12.749 Y16.74 </raftPoint>)
(<raftPoint> X10.885 Y16.74 </raftPoint>)
(<raftPoint> X7.285 Y18.54 </raftPoint>)
(<raftPoint> X-7.285 Y18.54 </raftPoint>)
(<raftPoint> X-10.885 Y16.74 </raftPoint>)
(<raftPoint> X-12.749 Y16.74 </raftPoint>)
(<raftPoint> X-20.13 Y9.359 </raftPoint>)
(<raftPoint> X-20.952 Y5.535 </raftPoint>)
(<raftPoint> X-21.981 Y3.846 </raftPoint>)
(<raftPoint> X-21.549 Y1.763 </raftPoint>)
(<raftPoint> X-21.549 Y-1.763 </raftPoint>)
(<raftPoint> X-21.981 Y-3.846 </raftPoint>)
(<raftPoint> X-20.952 Y-5.535 </raftPoint>)
(<raftPoint> X-20.13 Y-9.359 </raftPoint>)
(<raftPoint> X-12.749 Y-16.74 </raftPoint>)
(</raftPerimeter>)
(<raftPerimeter>)
(<raftPoint> X-6.955 Y-3.435 </raftPoint>)
(<raftPoint> X-7.582 Y-1.715 </raftPoint>)
(<raftPoint> X-7.792 Y0.0 </raftPoint>)
(<raftPoint> X-7.582 Y1.715 </raftPoint>)
(<raftPoint> X-6.955 Y3.435 </raftPoint>)
(<raftPoint> X-5.943 Y4.94 </raftPoint>)
(<raftPoint> X-7.56 Y1.705 </raftPoint>)
(<raftPoint> X-7.56 Y-1.705 </raftPoint>)
(<raftPoint> X-5.943 Y-4.94 </raftPoint>)
(</raftPerimeter>)
(<raftPerimeter>)
(<raftPoint> X6.955 Y3.435 </raftPoint>)
(<raftPoint> X7.582 Y1.715 </raftPoint>)
(<raftPoint> X7.792 Y0.0 </raftPoint>)
(<raftPoint> X7.582 Y-1.715 </raftPoint>)
(<raftPoint> X6.955 Y-3.435 </raftPoint>)
(<raftPoint> X5.943 Y-4.938 </raftPoint>)
(<raftPoint> X7.56 Y-1.705 </raftPoint>)
(<raftPoint> X7.56 Y1.705 </raftPoint>)
(<raftPoint> X5.943 Y4.938 </raftPoint>)
(</raftPerimeter>)
(<raftPerimeter>)
(<raftPoint> X-10.885 Y-16.74 </raftPoint>)
(<raftPoint> X-7.285 Y-18.54 </raftPoint>)
(<raftPoint> X7.285 Y-18.54 </raftPoint>)
(<raftPoint> X10.885 Y-16.74 </raftPoint>)
(<raftPoint> X12.749 Y-16.74 </raftPoint>)
(<raftPoint> X20.13 Y-9.359 </raftPoint>)
(<raftPoint> X20.951 Y-5.535 </raftPoint>)
(<raftPoint> X21.981 Y-3.846 </raftPoint>)
(<raftPoint> X21.549 Y-1.763 </raftPoint>)
(<raftPoint> X21.549 Y1.763 </raftPoint>)
(<raftPoint> X21.981 Y3.846 </raftPoint>)
(<raftPoint> X20.951 Y5.535 </raftPoint>)
(<raftPoint> X20.13 Y9.359 </raftPoint>)
(<raftPoint> X12.749 Y16.74 </raftPoint>)
(<raftPoint> X10.885 Y16.74 </raftPoint>)
(<raftPoint> X7.285 Y18.54 </raftPoint>)
(<raftPoint> X-7.285 Y18.54 </raftPoint>)
(<raftPoint> X-10.885 Y16.74 </raftPoint>)
(<raftPoint> X-12.749 Y16.74 </raftPoint>)
(<raftPoint> X-20.13 Y9.359 </raftPoint>)
(<raftPoint> X-20.952 Y5.535 </raftPoint>)
(<raftPoint> X-21.981 Y3.846 </raftPoint>)
(<raftPoint> X-21.549 Y1.763 </raftPoint>)
(<raftPoint> X-21.549 Y-1.763 </raftPoint>)
(<raftPoint> X-21.981 Y-3.846 </raftPoint>)
(<raftPoint> X-20.952 Y-5.535 </raftPoint>)
(<raftPoint> X-20.13 Y-9.359 </raftPoint>)
(<raftPoint> X-12.749 Y-16.74 </raftPoint>)
(</raftPerimeter>)
(<raftPerimeter>)
(<raftPoint> X-6.955 Y-3.435 </raftPoint>)
(<raftPoint> X-7.582 Y-1.715 </raftPoint>)
(<raftPoint> X-7.792 Y0.0 </raftPoint>)
(<raftPoint> X-7.582 Y1.715 </raftPoint>)
(<raftPoint> X-6.955 Y3.435 </raftPoint>)
(<raftPoint> X-5.943 Y4.94 </raftPoint>)
(<raftPoint> X-7.56 Y1.705 </raftPoint>)
(<raftPoint> X-7.56 Y-1.705 </raftPoint>)
(<raftPoint> X-5.943 Y-4.94 </raftPoint>)
(</raftPerimeter>)
(<raftPerimeter>)
(<raftPoint> X6.955 Y3.435 </raftPoint>)
(<raftPoint> X7.582 Y1.715 </raftPoint>)
(<raftPoint> X7.792 Y0.0 </raftPoint>)
(<raftPoint> X7.582 Y-1.715 </raftPoint>)
(<raftPoint> X6.955 Y-3.435 </raftPoint>)
(<raftPoint> X5.943 Y-4.938 </raftPoint>)
(<raftPoint> X7.56 Y-1.705 </raftPoint>)
(<raftPoint> X7.56 Y1.705 </raftPoint>)
(<raftPoint> X5.943 Y4.938 </raftPoint>)
(</raftPerimeter>)
(<raftPerimeter>)
(<raftPoint> X-10.885 Y-16.74 </raftPoint>)
(<raftPoint> X-7.285 Y-18.54 </raftPoint>)
(<raftPoint> X7.285 Y-18.54 </raftPoint>)
(<raftPoint> X10.885 Y-16.74 </raftPoint>)
(<raftPoint> X12.749 Y-16.74 </raftPoint>)
(<raftPoint> X20.13 Y-9.359 </raftPoint>)
(<raftPoint> X20.951 Y-5.535 </raftPoint>)
(<raftPoint> X21.981 Y-3.846 </raftPoint>)
(<raftPoint> X21.549 Y-1.763 </raftPoint>)
(<raftPoint> X21.549 Y1.763 </raftPoint>)
(<raftPoint> X21.981 Y3.846 </raftPoint>)
(<raftPoint> X20.951 Y5.535 </raftPoint>)
(<raftPoint> X20.13 Y9.359 </raftPoint>)
(<raftPoint> X12.749 Y16.74 </raftPoint>)
(<raftPoint> X10.885 Y16.74 </raftPoint>)
(<raftPoint> X7.285 Y18.54 </raftPoint>)
(<raftPoint> X-7.285 Y18.54 </raftPoint>)
(<raftPoint> X-10.885 Y16.74 </raftPoint>)
(<raftPoint> X-12.749 Y16.74 </raftPoint>)
(<raftPoint> X-20.13 Y9.359 </raftPoint>)
(<raftPoint> X-20.952 Y5.535 </raftPoint>)
(<raftPoint> X-21.981 Y3.846 </raftPoint>)
(<raftPoint> X-21.549 Y1.763 </raftPoint>)
(<raftPoint> X-21.549 Y-1.763 </raftPoint>)
(<raftPoint> X-21.981 Y-3.846 </raftPoint>)
(<raftPoint> X-20.952 Y-5.535 </raftPoint>)
(<raftPoint> X-20.13 Y-9.359 </raftPoint>)
(<raftPoint> X-12.749 Y-16.74 </raftPoint>)
(</raftPerimeter>)
(<raftPerimeter>)
(<raftPoint> X-6.955 Y-3.435 </raftPoint>)
(<raftPoint> X-7.582 Y-1.715 </raftPoint>)
(<raftPoint> X-7.792 Y0.0 </raftPoint>)
(<raftPoint> X-7.582 Y1.715 </raftPoint>)
(<raftPoint> X-6.955 Y3.435 </raftPoint>)
(<raftPoint> X-5.943 Y4.94 </raftPoint>)
(<raftPoint> X-7.56 Y1.705 </raftPoint>)
(<raftPoint> X-7.56 Y-1.705 </raftPoint>)
(<raftPoint> X-5.943 Y-4.94 </raftPoint>)
(</raftPerimeter>)
(<raftPerimeter>)
(<raftPoint> X6.955 Y3.435 </raftPoint>)
(<raftPoint> X7.582 Y1.715 </raftPoint>)
(<raftPoint> X7.792 Y0.0 </raftPoint>)
(<raftPoint> X7.582 Y-1.715 </raftPoint>)
(<raftPoint> X6.955 Y-3.435 </raftPoint>)
(<raftPoint> X5.943 Y-4.938 </raftPoint>)
(<raftPoint> X7.56 Y-1.705 </raftPoint>)
(<raftPoint> X7.56 Y1.705 </raftPoint>)
(<raftPoint> X5.943 Y4.938 </raftPoint>)
(</raftPerimeter>)
(<raftPerimeter>)
(<raftPoint> X-10.885 Y-16.74 </raftPoint>)
(<raftPoint> X-7.285 Y-18.54 </raftPoint>)
(<raftPoint> X7.285 Y-18.54 </raftPoint>)
(<raftPoint> X10.885 Y-16.74 </raftPoint>)
(<raftPoint> X12.749 Y-16.74 </raftPoint>)
(<raftPoint> X20.13 Y-9.359 </raftPoint>)
(<raftPoint> X20.951 Y-5.535 </raftPoint>)
(<raftPoint> X21.981 Y-3.846 </raftPoint>)
(<raftPoint> X21.549 Y-1.763 </raftPoint>)
(<raftPoint> X21.549 Y1.763 </raftPoint>)
(<raftPoint> X21.981 Y3.846 </raftPoint>)
(<raftPoint> X20.951 Y5.535 </raftPoint>)
(<raftPoint> X20.13 Y9.359 </raftPoint>)
(<raftPoint> X12.749 Y16.74 </raftPoint>)
(<raftPoint> X10.885 Y16.74 </raftPoint>)
(<raftPoint> X7.285 Y18.54 </raftPoint>)
(<raftPoint> X-7.285 Y18.54 </raftPoint>)
(<raftPoint> X-10.885 Y16.74 </raftPoint>)
(<raftPoint> X-12.749 Y16.74 </raftPoint>)
(<raftPoint> X-20.13 Y9.359 </raftPoint>)
(<raftPoint> X-20.952 Y5.535 </raftPoint>)
(<raftPoint> X-21.981 Y3.846 </raftPoint>)
(<raftPoint> X-21.549 Y1.763 </raftPoint>)
(<raftPoint> X-21.549 Y-1.763 </raftPoint>)
(<raftPoint> X-21.981 Y-3.846 </raftPoint>)
(<raftPoint> X-20.952 Y-5.535 </raftPoint>)
(<raftPoint> X-20.13 Y-9.359 </raftPoint>)
(<raftPoint> X-12.749 Y-16.74 </raftPoint>)
(</raftPerimeter>)
(<raftPerimeter>)
(<raftPoint> X-6.955 Y-3.435 </raftPoint>)
(<raftPoint> X-7.582 Y-1.715 </raftPoint>)
(<raftPoint> X-7.792 Y0.0 </raftPoint>)
(<raftPoint> X-7.582 Y1.715 </raftPoint>)
(<raftPoint> X-6.955 Y3.435 </raftPoint>)
(<raftPoint> X-5.943 Y4.94 </raftPoint>)
(<raftPoint> X-7.56 Y1.705 </raftPoint>)
(<raftPoint> X-7.56 Y-1.705 </raftPoint>)
(<raftPoint> X-5.943 Y-4.94 </raftPoint>)
(</raftPerimeter>)
(<raftPerimeter>)
(<raftPoint> X6.955 Y3.435 </raftPoint>)
(<raftPoint> X7.582 Y1.715 </raftPoint>)
(<raftPoint> X7.792 Y0.0 </raftPoint>)
(<raftPoint> X7.582 Y-1.715 </raftPoint>)
(<raftPoint> X6.955 Y-3.435 </raftPoint>)
(<raftPoint> X5.943 Y-4.938 </raftPoint>)
(<raftPoint> X7.56 Y-1.705 </raftPoint>)
(<raftPoint> X7.56 Y1.705 </raftPoint>)
(<raftPoint> X5.943 Y4.938 </raftPoint>)
(</raftPerimeter>)
(<raftPerimeter>)
(<raftPoint> X-10.885 Y-16.74 </raftPoint>)
(<raftPoint> X-7.285 Y-18.54 </raftPoint>)
(<raftPoint> X7.285 Y-18.54 </raftPoint>)
(<raftPoint> X10.885 Y-16.74 </raftPoint>)
(<raftPoint> X12.749 Y-16.74 </raftPoint>)
(<raftPoint> X20.13 Y-9.359 </raftPoint>)
(<raftPoint> X20.951 Y-5.535 </raftPoint>)
(<raftPoint> X21.981 Y-3.846 </raftPoint>)
(<raftPoint> X21.549 Y-1.763 </raftPoint>)
(<raftPoint> X21.549 Y1.763 </raftPoint>)
(<raftPoint> X21.981 Y3.846 </raftPoint>)
(<raftPoint> X20.951 Y5.535 </raftPoint>)
(<raftPoint> X20.13 Y9.359 </raftPoint>)
(<raftPoint> X12.749 Y16.74 </raftPoint>)
(<raftPoint> X10.885 Y16.74 </raftPoint>)
(<raftPoint> X7.285 Y18.54 </raftPoint>)
(<raftPoint> X-7.285 Y18.54 </raftPoint>)
(<raftPoint> X-10.885 Y16.74 </raftPoint>)
(<raftPoint> X-12.749 Y16.74 </raftPoint>)
(<raftPoint> X-20.13 Y9.359 </raftPoint>)
(<raftPoint> X-20.952 Y5.535 </raftPoint>)
(<raftPoint> X-21.981 Y3.846 </raftPoint>)
(<raftPoint> X-21.549 Y1.763 </raftPoint>)
(<raftPoint> X-21.549 Y-1.763 </raftPoint>)
(<raftPoint> X-21.981 Y-3.846 </raftPoint>)
(<raftPoint> X-20.952 Y-5.535 </raftPoint>)
(<raftPoint> X-20.13 Y-9.359 </raftPoint>)
(<raftPoint> X-12.749 Y-16.74 </raftPoint>)
(</raftPerimeter>)
(<raftPerimeter>)
(<raftPoint> X-6.955 Y-3.435 </raftPoint>)
(<raftPoint> X-7.582 Y-1.715 </raftPoint>)
(<raftPoint> X-7.792 Y0.0 </raftPoint>)
(<raftPoint> X-7.582 Y1.715 </raftPoint>)
(<raftPoint> X-6.955 Y3.435 </raftPoint>)
(<raftPoint> X-5.943 Y4.94 </raftPoint>)
(<raftPoint> X-7.56 Y1.705 </raftPoint>)
(<raftPoint> X-7.56 Y-1.705 </raftPoint>)
(<raftPoint> X-5.943 Y-4.94 </raftPoint>)
(</raftPerimeter>)
(<raftPerimeter>)
(<raftPoint> X6.955 Y3.435 </raftPoint>)
(<raftPoint> X7.582 Y1.715 </raftPoint>)
(<raftPoint> X7.792 Y0.0 </raftPoint>)
(<raftPoint> X7.582 Y-1.715 </raftPoint>)
(<raftPoint> X6.955 Y-3.435 </raftPoint>)
(<raftPoint> X5.943 Y-4.938 </raftPoint>)
(<raftPoint> X7.56 Y-1.705 </raftPoint>)
(<raftPoint> X7.56 Y1.705 </raftPoint>)
(<raftPoint> X5.943 Y4.938 </raftPoint>)
(</raftPerimeter>)
(<raftPerimeter>)
M73 P1 (display progress)
(<raftPoint> X-10.885 Y-16.74 </raftPoint>)
(<raftPoint> X-7.285 Y-18.54 </raftPoint>)
(<raftPoint> X7.285 Y-18.54 </raftPoint>)
(<raftPoint> X10.885 Y-16.74 </raftPoint>)
(<raftPoint> X12.749 Y-16.74 </raftPoint>)
(<raftPoint> X20.13 Y-9.359 </raftPoint>)
(<raftPoint> X20.951 Y-5.535 </raftPoint>)
(<raftPoint> X21.981 Y-3.846 </raftPoint>)
(<raftPoint> X21.549 Y-1.763 </raftPoint>)
(<raftPoint> X21.549 Y1.763 </raftPoint>)
(<raftPoint> X21.981 Y3.846 </raftPoint>)
(<raftPoint> X20.951 Y5.535 </raftPoint>)
(<raftPoint> X20.13 Y9.359 </raftPoint>)
(<raftPoint> X12.749 Y16.74 </raftPoint>)
(<raftPoint> X10.885 Y16.74 </raftPoint>)
(<raftPoint> X7.285 Y18.54 </raftPoint>)
(<raftPoint> X-7.285 Y18.54 </raftPoint>)
(<raftPoint> X-10.885 Y16.74 </raftPoint>)
(<raftPoint> X-12.749 Y16.74 </raftPoint>)
(<raftPoint> X-20.13 Y9.359 </raftPoint>)
(<raftPoint> X-20.952 Y5.535 </raftPoint>)
(<raftPoint> X-21.981 Y3.846 </raftPoint>)
(<raftPoint> X-21.549 Y1.763 </raftPoint>)
(<raftPoint> X-21.549 Y-1.763 </raftPoint>)
(<raftPoint> X-21.981 Y-3.846 </raftPoint>)
(<raftPoint> X-20.952 Y-5.535 </raftPoint>)
(<raftPoint> X-20.13 Y-9.359 </raftPoint>)
(<raftPoint> X-12.749 Y-16.74 </raftPoint>)
(</raftPerimeter>)
(<raftPerimeter>)
(<raftPoint> X-6.955 Y-3.435 </raftPoint>)
(<raftPoint> X-7.582 Y-1.715 </raftPoint>)
(<raftPoint> X-7.792 Y0.0 </raftPoint>)
(<raftPoint> X-7.582 Y1.715 </raftPoint>)
(<raftPoint> X-6.955 Y3.435 </raftPoint>)
(<raftPoint> X-5.943 Y4.94 </raftPoint>)
(<raftPoint> X-7.56 Y1.705 </raftPoint>)
(<raftPoint> X-7.56 Y-1.705 </raftPoint>)
(<raftPoint> X-5.943 Y-4.94 </raftPoint>)
(</raftPerimeter>)
(<raftPerimeter>)
(<raftPoint> X6.955 Y3.435 </raftPoint>)
(<raftPoint> X7.582 Y1.715 </raftPoint>)
(<raftPoint> X7.792 Y0.0 </raftPoint>)
(<raftPoint> X7.582 Y-1.715 </raftPoint>)
(<raftPoint> X6.955 Y-3.435 </raftPoint>)
(<raftPoint> X5.943 Y-4.938 </raftPoint>)
(<raftPoint> X7.56 Y-1.705 </raftPoint>)
(<raftPoint> X7.56 Y1.705 </raftPoint>)
(<raftPoint> X5.943 Y4.938 </raftPoint>)
(</raftPerimeter>)
(<raftPerimeter>)
(<raftPoint> X-10.885 Y-16.74 </raftPoint>)
(<raftPoint> X-7.285 Y-18.54 </raftPoint>)
(<raftPoint> X7.285 Y-18.54 </raftPoint>)
(<raftPoint> X10.885 Y-16.74 </raftPoint>)
(<raftPoint> X12.749 Y-16.74 </raftPoint>)
(<raftPoint> X20.13 Y-9.359 </raftPoint>)
(<raftPoint> X20.951 Y-5.535 </raftPoint>)
(<raftPoint> X21.981 Y-3.846 </raftPoint>)
(<raftPoint> X21.549 Y-1.763 </raftPoint>)
(<raftPoint> X21.549 Y1.763 </raftPoint>)
(<raftPoint> X21.981 Y3.846 </raftPoint>)
(<raftPoint> X20.951 Y5.535 </raftPoint>)
(<raftPoint> X20.13 Y9.359 </raftPoint>)
(<raftPoint> X12.749 Y16.74 </raftPoint>)
(<raftPoint> X10.885 Y16.74 </raftPoint>)
(<raftPoint> X7.285 Y18.54 </raftPoint>)
(<raftPoint> X-7.285 Y18.54 </raftPoint>)
(<raftPoint> X-10.885 Y16.74 </raftPoint>)
(<raftPoint> X-12.749 Y16.74 </raftPoint>)
(<raftPoint> X-20.13 Y9.359 </raftPoint>)
(<raftPoint> X-20.952 Y5.535 </raftPoint>)
(<raftPoint> X-21.981 Y3.846 </raftPoint>)
(<raftPoint> X-21.549 Y1.763 </raftPoint>)
(<raftPoint> X-21.549 Y-1.763 </raftPoint>)
(<raftPoint> X-21.981 Y-3.846 </raftPoint>)
(<raftPoint> X-20.952 Y-5.535 </raftPoint>)
(<raftPoint> X-20.13 Y-9.359 </raftPoint>)
(<raftPoint> X-12.749 Y-16.74 </raftPoint>)
(</raftPerimeter>)
(<raftPerimeter>)
(<raftPoint> X-6.955 Y-3.435 </raftPoint>)
(<raftPoint> X-7.582 Y-1.715 </raftPoint>)
(<raftPoint> X-7.792 Y0.0 </raftPoint>)
(<raftPoint> X-7.582 Y1.715 </raftPoint>)
(<raftPoint> X-6.955 Y3.435 </raftPoint>)
(<raftPoint> X-5.943 Y4.94 </raftPoint>)
(<raftPoint> X-7.56 Y1.705 </raftPoint>)
(<raftPoint> X-7.56 Y-1.705 </raftPoint>)
(<raftPoint> X-5.943 Y-4.94 </raftPoint>)
(</raftPerimeter>)
(<raftPerimeter>)
(<raftPoint> X6.955 Y3.435 </raftPoint>)
(<raftPoint> X7.582 Y1.715 </raftPoint>)
(<raftPoint> X7.792 Y0.0 </raftPoint>)
(<raftPoint> X7.582 Y-1.715 </raftPoint>)
(<raftPoint> X6.955 Y-3.435 </raftPoint>)
(<raftPoint> X5.943 Y-4.938 </raftPoint>)
(<raftPoint> X7.56 Y-1.705 </raftPoint>)
(<raftPoint> X7.56 Y1.705 </raftPoint>)
(<raftPoint> X5.943 Y4.938 </raftPoint>)
(</raftPerimeter>)
(<raftPerimeter>)
(<raftPoint> X-10.885 Y-16.74 </raftPoint>)
(<raftPoint> X-7.285 Y-18.54 </raftPoint>)
(<raftPoint> X7.285 Y-18.54 </raftPoint>)
(<raftPoint> X10.885 Y-16.74 </raftPoint>)
(<raftPoint> X12.749 Y-16.74 </raftPoint>)
(<raftPoint> X20.13 Y-9.359 </raftPoint>)
(<raftPoint> X20.951 Y-5.535 </raftPoint>)
(<raftPoint> X21.981 Y-3.846 </raftPoint>)
(<raftPoint> X21.549 Y-1.763 </raftPoint>)
(<raftPoint> X21.549 Y1.763 </raftPoint>)
(<raftPoint> X21.981 Y3.846 </raftPoint>)
(<raftPoint> X20.951 Y5.535 </raftPoint>)
(<raftPoint> X20.13 Y9.359 </raftPoint>)
(<raftPoint> X12.749 Y16.74 </raftPoint>)
(<raftPoint> X10.885 Y16.74 </raftPoint>)
(<raftPoint> X7.285 Y18.54 </raftPoint>)
(<raftPoint> X-7.285 Y18.54 </raftPoint>)
(<raftPoint> X-10.885 Y16.74 </raftPoint>)
(<raftPoint> X-12.749 Y16.74 </raftPoint>)
(<raftPoint> X-20.13 Y9.359 </raftPoint>)
(<raftPoint> X-20.952 Y5.535 </raftPoint>)
(<raftPoint> X-21.981 Y3.846 </raftPoint>)
(<raftPoint> X-21.549 Y1.763 </raftPoint>)
(<raftPoint> X-21.549 Y-1.763 </raftPoint>)
(<raftPoint> X-21.981 Y-3.846 </raftPoint>)
(<raftPoint> X-20.952 Y-5.535 </raftPoint>)
(<raftPoint> X-20.13 Y-9.359 </raftPoint>)
(<raftPoint> X-12.749 Y-16.74 </raftPoint>)
(</raftPerimeter>)
(<raftPerimeter>)
(<raftPoint> X-6.955 Y-3.435 </raftPoint>)
(<raftPoint> X-7.582 Y-1.715 </raftPoint>)
(<raftPoint> X-7.792 Y0.0 </raftPoint>)
(<raftPoint> X-7.582 Y1.715 </raftPoint>)
(<raftPoint> X-6.955 Y3.435 </raftPoint>)
(<raftPoint> X-5.943 Y4.94 </raftPoint>)
(<raftPoint> X-7.56 Y1.705 </raftPoint>)
(<raftPoint> X-7.56 Y-1.705 </raftPoint>)
(<raftPoint> X-5.943 Y-4.94 </raftPoint>)
(</raftPerimeter>)
(<raftPerimeter>)
(<raftPoint> X6.955 Y3.435 </raftPoint>)
(<raftPoint> X7.582 Y1.715 </raftPoint>)
(<raftPoint> X7.792 Y0.0 </raftPoint>)
(<raftPoint> X7.582 Y-1.715 </raftPoint>)
(<raftPoint> X6.955 Y-3.435 </raftPoint>)
(<raftPoint> X5.943 Y-4.938 </raftPoint>)
(<raftPoint> X7.56 Y-1.705 </raftPoint>)
(<raftPoint> X7.56 Y1.705 </raftPoint>)
(<raftPoint> X5.943 Y4.938 </raftPoint>)
(</raftPerimeter>)
(<raftPerimeter>)
(<raftPoint> X-10.885 Y-16.74 </raftPoint>)
(<raftPoint> X-7.285 Y-18.54 </raftPoint>)
(<raftPoint> X7.285 Y-18.54 </raftPoint>)
(<raftPoint> X10.885 Y-16.74 </raftPoint>)
(<raftPoint> X12.749 Y-16.74 </raftPoint>)
(<raftPoint> X20.13 Y-9.359 </raftPoint>)
(<raftPoint> X20.951 Y-5.535 </raftPoint>)
(<raftPoint> X21.981 Y-3.846 </raftPoint>)
(<raftPoint> X21.549 Y-1.763 </raftPoint>)
(<raftPoint> X21.549 Y1.763 </raftPoint>)
(<raftPoint> X21.981 Y3.846 </raftPoint>)
(<raftPoint> X20.951 Y5.535 </raftPoint>)
(<raftPoint> X20.13 Y9.359 </raftPoint>)
(<raftPoint> X12.749 Y16.74 </raftPoint>)
(<raftPoint> X10.885 Y16.74 </raftPoint>)
(<raftPoint> X7.285 Y18.54 </raftPoint>)
(<raftPoint> X-7.285 Y18.54 </raftPoint>)
(<raftPoint> X-10.885 Y16.74 </raftPoint>)
(<raftPoint> X-12.749 Y16.74 </raftPoint>)
(<raftPoint> X-20.13 Y9.359 </raftPoint>)
(<raftPoint> X-20.952 Y5.535 </raftPoint>)
(<raftPoint> X-21.981 Y3.846 </raftPoint>)
(<raftPoint> X-21.549 Y1.763 </raftPoint>)
(<raftPoint> X-21.549 Y-1.763 </raftPoint>)
(<raftPoint> X-21.981 Y-3.846 </raftPoint>)
(<raftPoint> X-20.952 Y-5.535 </raftPoint>)
(<raftPoint> X-20.13 Y-9.359 </raftPoint>)
(<raftPoint> X-12.749 Y-16.74 </raftPoint>)
(</raftPerimeter>)
(<raftPerimeter>)
(<raftPoint> X-6.955 Y-3.435 </raftPoint>)
(<raftPoint> X-7.582 Y-1.715 </raftPoint>)
(<raftPoint> X-7.792 Y0.0 </raftPoint>)
(<raftPoint> X-7.582 Y1.715 </raftPoint>)
(<raftPoint> X-6.955 Y3.435 </raftPoint>)
(<raftPoint> X-5.943 Y4.94 </raftPoint>)
(<raftPoint> X-7.56 Y1.705 </raftPoint>)
(<raftPoint> X-7.56 Y-1.705 </raftPoint>)
(<raftPoint> X-5.943 Y-4.94 </raftPoint>)
(</raftPerimeter>)
(<raftPerimeter>)
(<raftPoint> X6.955 Y3.435 </raftPoint>)
(<raftPoint> X7.582 Y1.715 </raftPoint>)
(<raftPoint> X7.792 Y0.0 </raftPoint>)
(<raftPoint> X7.582 Y-1.715 </raftPoint>)
(<raftPoint> X6.955 Y-3.435 </raftPoint>)
(<raftPoint> X5.943 Y-4.938 </raftPoint>)
(<raftPoint> X7.56 Y-1.705 </raftPoint>)
(<raftPoint> X7.56 Y1.705 </raftPoint>)
(<raftPoint> X5.943 Y4.938 </raftPoint>)
(</raftPerimeter>)
(<raftPerimeter>)
(<raftPoint> X-10.885 Y-16.74 </raftPoint>)
(<raftPoint> X-7.285 Y-18.54 </raftPoint>)
(<raftPoint> X7.285 Y-18.54 </raftPoint>)
(<raftPoint> X10.885 Y-16.74 </raftPoint>)
(<raftPoint> X12.749 Y-16.74 </raftPoint>)
(<raftPoint> X20.13 Y-9.359 </raftPoint>)
(<raftPoint> X20.951 Y-5.535 </raftPoint>)
(<raftPoint> X21.981 Y-3.846 </raftPoint>)
(<raftPoint> X21.549 Y-1.763 </raftPoint>)
(<raftPoint> X21.549 Y1.763 </raftPoint>)
(<raftPoint> X21.981 Y3.846 </raftPoint>)
(<raftPoint> X20.951 Y5.535 </raftPoint>)
(<raftPoint> X20.13 Y9.359 </raftPoint>)
(<raftPoint> X12.749 Y16.74 </raftPoint>)
(<raftPoint> X10.885 Y16.74 </raftPoint>)
(<raftPoint> X7.285 Y18.54 </raftPoint>)
(<raftPoint> X-7.285 Y18.54 </raftPoint>)
(<raftPoint> X-10.885 Y16.74 </raftPoint>)
(<raftPoint> X-12.749 Y16.74 </raftPoint>)
(<raftPoint> X-20.13 Y9.359 </raftPoint>)
(<raftPoint> X-20.952 Y5.535 </raftPoint>)
(<raftPoint> X-21.981 Y3.846 </raftPoint>)
(<raftPoint> X-21.549 Y1.763 </raftPoint>)
(<raftPoint> X-21.549 Y-1.763 </raftPoint>)
(<raftPoint> X-21.981 Y-3.846 </raftPoint>)
(<raftPoint> X-20.952 Y-5.535 </raftPoint>)
(<raftPoint> X-20.13 Y-9.359 </raftPoint>)
(<raftPoint> X-12.749 Y-16.74 </raftPoint>)
(</raftPerimeter>)
(<raftPerimeter>)
(<raftPoint> X-6.955 Y-3.435 </raftPoint>)
(<raftPoint> X-7.582 Y-1.715 </raftPoint>)
(<raftPoint> X-7.792 Y0.0 </raftPoint>)
(<raftPoint> X-7.582 Y1.715 </raftPoint>)
(<raftPoint> X-6.955 Y3.435 </raftPoint>)
(<raftPoint> X-5.943 Y4.94 </raftPoint>)
(<raftPoint> X-7.56 Y1.705 </raftPoint>)
(<raftPoint> X-7.56 Y-1.705 </raftPoint>)
(<raftPoint> X-5.943 Y-4.94 </raftPoint>)
(</raftPerimeter>)
(<raftPerimeter>)
(<raftPoint> X6.955 Y3.435 </raftPoint>)
(<raftPoint> X7.582 Y1.715 </raftPoint>)
(<raftPoint> X7.792 Y0.0 </raftPoint>)
(<raftPoint> X7.582 Y-1.715 </raftPoint>)
(<raftPoint> X6.955 Y-3.435 </raftPoint>)
(<raftPoint> X5.943 Y-4.938 </raftPoint>)
(<raftPoint> X7.56 Y-1.705 </raftPoint>)
(<raftPoint> X7.56 Y1.705 </raftPoint>)
(<raftPoint> X5.943 Y4.938 </raftPoint>)
(</raftPerimeter>)
(<raftPerimeter>)
(<raftPoint> X-10.885 Y-16.74 </raftPoint>)
(<raftPoint> X-7.285 Y-18.54 </raftPoint>)
(<raftPoint> X7.285 Y-18.54 </raftPoint>)
(<raftPoint> X10.885 Y-16.74 </raftPoint>)
(<raftPoint> X12.749 Y-16.74 </raftPoint>)
(<raftPoint> X20.13 Y-9.359 </raftPoint>)
(<raftPoint> X20.951 Y-5.535 </raftPoint>)
(<raftPoint> X21.981 Y-3.846 </raftPoint>)
(<raftPoint> X21.549 Y-1.763 </raftPoint>)
(<raftPoint> X21.549 Y1.763 </raftPoint>)
(<raftPoint> X21.981 Y3.846 </raftPoint>)
(<raftPoint> X20.951 Y5.535 </raftPoint>)
(<raftPoint> X20.13 Y9.359 </raftPoint>)
(<raftPoint> X12.749 Y16.74 </raftPoint>)
(<raftPoint> X10.885 Y16.74 </raftPoint>)
(<raftPoint> X7.285 Y18.54 </raftPoint>)
(<raftPoint> X-7.285 Y18.54 </raftPoint>)
(<raftPoint> X-10.885 Y16.74 </raftPoint>)
(<raftPoint> X-12.749 Y16.74 </raftPoint>)
(<raftPoint> X-20.13 Y9.359 </raftPoint>)
(<raftPoint> X-20.952 Y5.535 </raftPoint>)
(<raftPoint> X-21.981 Y3.846 </raftPoint>)
(<raftPoint> X-21.549 Y1.763 </raftPoint>)
(<raftPoint> X-21.549 Y-1.763 </raftPoint>)
(<raftPoint> X-21.981 Y-3.846 </raftPoint>)
(<raftPoint> X-20.952 Y-5.535 </raftPoint>)
(<raftPoint> X-20.13 Y-9.359 </raftPoint>)
(<raftPoint> X-12.749 Y-16.74 </raftPoint>)
(</raftPerimeter>)
(<raftPerimeter>)
(<raftPoint> X-6.955 Y-3.435 </raftPoint>)
(<raftPoint> X-7.582 Y-1.715 </raftPoint>)
(<raftPoint> X-7.792 Y0.0 </raftPoint>)
(<raftPoint> X-7.582 Y1.715 </raftPoint>)
(<raftPoint> X-6.955 Y3.435 </raftPoint>)
(<raftPoint> X-5.943 Y4.94 </raftPoint>)
(<raftPoint> X-7.56 Y1.705 </raftPoint>)
(<raftPoint> X-7.56 Y-1.705 </raftPoint>)
(<raftPoint> X-5.943 Y-4.94 </raftPoint>)
(</raftPerimeter>)
(<raftPerimeter>)
(<raftPoint> X6.955 Y3.435 </raftPoint>)
(<raftPoint> X7.582 Y1.715 </raftPoint>)
(<raftPoint> X7.792 Y0.0 </raftPoint>)
(<raftPoint> X7.582 Y-1.715 </raftPoint>)
(<raftPoint> X6.955 Y-3.435 </raftPoint>)
(<raftPoint> X5.943 Y-4.938 </raftPoint>)
(<raftPoint> X7.56 Y-1.705 </raftPoint>)
(<raftPoint> X7.56 Y1.705 </raftPoint>)
(<raftPoint> X5.943 Y4.938 </raftPoint>)
(</raftPerimeter>)
(<raftPerimeter>)
(<raftPoint> X-10.885 Y-16.74 </raftPoint>)
(<raftPoint> X-7.285 Y-18.54 </raftPoint>)
(<raftPoint> X7.285 Y-18.54 </raftPoint>)
(<raftPoint> X10.885 Y-16.74 </raftPoint>)
(<raftPoint> X12.749 Y-16.74 </raftPoint>)
(<raftPoint> X20.13 Y-9.359 </raftPoint>)
(<raftPoint> X20.951 Y-5.535 </raftPoint>)
(<raftPoint> X21.981 Y-3.846 </raftPoint>)
(<raftPoint> X21.549 Y-1.763 </raftPoint>)
(<raftPoint> X21.549 Y1.763 </raftPoint>)
(<raftPoint> X21.981 Y3.846 </raftPoint>)
(<raftPoint> X20.951 Y5.535 </raftPoint>)
(<raftPoint> X20.13 Y9.359 </raftPoint>)
(<raftPoint> X12.749 Y16.74 </raftPoint>)
(<raftPoint> X10.885 Y16.74 </raftPoint>)
(<raftPoint> X7.285 Y18.54 </raftPoint>)
(<raftPoint> X-7.285 Y18.54 </raftPoint>)
(<raftPoint> X-10.885 Y16.74 </raftPoint>)
(<raftPoint> X-12.749 Y16.74 </raftPoint>)
(<raftPoint> X-20.13 Y9.359 </raftPoint>)
(<raftPoint> X-20.952 Y5.535 </raftPoint>)
(<raftPoint> X-21.981 Y3.846 </raftPoint>)
(<raftPoint> X-21.549 Y1.763 </raftPoint>)
(<raftPoint> X-21.549 Y-1.763 </raftPoint>)
(<raftPoint> X-21.981 Y-3.846 </raftPoint>)
(<raftPoint> X-20.952 Y-5.535 </raftPoint>)
(<raftPoint> X-20.13 Y-9.359 </raftPoint>)
(<raftPoint> X-12.749 Y-16.74 </raftPoint>)
(</raftPerimeter>)
(<raftPerimeter>)
(<raftPoint> X-6.955 Y-3.435 </raftPoint>)
(<raftPoint> X-7.582 Y-1.715 </raftPoint>)
(<raftPoint> X-7.792 Y0.0 </raftPoint>)
(<raftPoint> X-7.582 Y1.715 </raftPoint>)
(<raftPoint> X-6.955 Y3.435 </raftPoint>)
(<raftPoint> X-5.943 Y4.94 </raftPoint>)
(<raftPoint> X-7.56 Y1.705 </raftPoint>)
(<raftPoint> X-7.56 Y-1.705 </raftPoint>)
(<raftPoint> X-5.943 Y-4.94 </raftPoint>)
(</raftPerimeter>)
(<raftPerimeter>)
(<raftPoint> X6.955 Y3.435 </raftPoint>)
(<raftPoint> X7.582 Y1.715 </raftPoint>)
(<raftPoint> X7.792 Y0.0 </raftPoint>)
(<raftPoint> X7.582 Y-1.715 </raftPoint>)
(<raftPoint> X6.955 Y-3.435 </raftPoint>)
(<raftPoint> X5.943 Y-4.938 </raftPoint>)
(<raftPoint> X7.56 Y-1.705 </raftPoint>)
(<raftPoint> X7.56 Y1.705 </raftPoint>)
(<raftPoint> X5.943 Y4.938 </raftPoint>)
(</raftPerimeter>)
(<raftPerimeter>)
(<raftPoint> X-10.885 Y-16.74 </raftPoint>)
(<raftPoint> X-7.285 Y-18.54 </raftPoint>)
(<raftPoint> X7.285 Y-18.54 </raftPoint>)
(<raftPoint> X10.885 Y-16.74 </raftPoint>)
(<raftPoint> X12.749 Y-16.74 </raftPoint>)
(<raftPoint> X20.13 Y-9.359 </raftPoint>)
(<raftPoint> X20.951 Y-5.535 </raftPoint>)
(<raftPoint> X21.981 Y-3.846 </raftPoint>)
(<raftPoint> X21.549 Y-1.763 </raftPoint>)
(<raftPoint> X21.549 Y1.763 </raftPoint>)
(<raftPoint> X21.981 Y3.846 </raftPoint>)
(<raftPoint> X20.951 Y5.535 </raftPoint>)
(<raftPoint> X20.13 Y9.359 </raftPoint>)
(<raftPoint> X12.749 Y16.74 </raftPoint>)
(<raftPoint> X10.885 Y16.74 </raftPoint>)
(<raftPoint> X7.285 Y18.54 </raftPoint>)
(<raftPoint> X-7.285 Y18.54 </raftPoint>)
(<raftPoint> X-10.885 Y16.74 </raftPoint>)
(<raftPoint> X-12.749 Y16.74 </raftPoint>)
(<raftPoint> X-20.13 Y9.359 </raftPoint>)
(<raftPoint> X-20.952 Y5.535 </raftPoint>)
(<raftPoint> X-21.981 Y3.846 </raftPoint>)
(<raftPoint> X-21.549 Y1.763 </raftPoint>)
(<raftPoint> X-21.549 Y-1.763 </raftPoint>)
(<raftPoint> X-21.981 Y-3.846 </raftPoint>)
(<raftPoint> X-20.952 Y-5.535 </raftPoint>)
(<raftPoint> X-20.13 Y-9.359 </raftPoint>)
(<raftPoint> X-12.749 Y-16.74 </raftPoint>)
(</raftPerimeter>)
(<raftPerimeter>)
(<raftPoint> X-6.955 Y-3.435 </raftPoint>)
(<raftPoint> X-7.582 Y-1.715 </raftPoint>)
(<raftPoint> X-7.792 Y0.0 </raftPoint>)
(<raftPoint> X-7.582 Y1.715 </raftPoint>)
(<raftPoint> X-6.955 Y3.435 </raftPoint>)
(<raftPoint> X-5.943 Y4.94 </raftPoint>)
(<raftPoint> X-7.56 Y1.705 </raftPoint>)
(<raftPoint> X-7.56 Y-1.705 </raftPoint>)
(<raftPoint> X-5.943 Y-4.94 </raftPoint>)
(</raftPerimeter>)
(<raftPerimeter>)
(<raftPoint> X6.955 Y3.435 </raftPoint>)
(<raftPoint> X7.582 Y1.715 </raftPoint>)
(<raftPoint> X7.792 Y0.0 </raftPoint>)
(<raftPoint> X7.582 Y-1.715 </raftPoint>)
(<raftPoint> X6.955 Y-3.435 </raftPoint>)
(<raftPoint> X5.943 Y-4.938 </raftPoint>)
(<raftPoint> X7.56 Y-1.705 </raftPoint>)
(<raftPoint> X7.56 Y1.705 </raftPoint>)
(<raftPoint> X5.943 Y4.938 </raftPoint>)
(</raftPerimeter>)
(<raftPerimeter>)
(<raftPoint> X-10.885 Y-16.74 </raftPoint>)
(<raftPoint> X-7.285 Y-18.54 </raftPoint>)
(<raftPoint> X7.285 Y-18.54 </raftPoint>)
(<raftPoint> X10.885 Y-16.74 </raftPoint>)
(<raftPoint> X12.749 Y-16.74 </raftPoint>)
(<raftPoint> X20.13 Y-9.359 </raftPoint>)
(<raftPoint> X20.951 Y-5.535 </raftPoint>)
(<raftPoint> X21.981 Y-3.846 </raftPoint>)
(<raftPoint> X21.549 Y-1.763 </raftPoint>)
(<raftPoint> X21.549 Y1.763 </raftPoint>)
(<raftPoint> X21.981 Y3.846 </raftPoint>)
(<raftPoint> X20.951 Y5.535 </raftPoint>)
(<raftPoint> X20.13 Y9.359 </raftPoint>)
(<raftPoint> X12.749 Y16.74 </raftPoint>)
(<raftPoint> X10.885 Y16.74 </raftPoint>)
(<raftPoint> X7.285 Y18.54 </raftPoint>)
(<raftPoint> X-7.285 Y18.54 </raftPoint>)
(<raftPoint> X-10.885 Y16.74 </raftPoint>)
(<raftPoint> X-12.749 Y16.74 </raftPoint>)
(<raftPoint> X-20.13 Y9.359 </raftPoint>)
(<raftPoint> X-20.952 Y5.535 </raftPoint>)
(<raftPoint> X-21.981 Y3.846 </raftPoint>)
(<raftPoint> X-21.549 Y1.763 </raftPoint>)
(<raftPoint> X-21.549 Y-1.763 </raftPoint>)
(<raftPoint> X-21.981 Y-3.846 </raftPoint>)
(<raftPoint> X-20.952 Y-5.535 </raftPoint>)
(<raftPoint> X-20.13 Y-9.359 </raftPoint>)
(<raftPoint> X-12.749 Y-16.74 </raftPoint>)
(</raftPerimeter>)
(<raftPerimeter>)
(<raftPoint> X-6.955 Y-3.435 </raftPoint>)
(<raftPoint> X-7.582 Y-1.715 </raftPoint>)
(<raftPoint> X-7.792 Y0.0 </raftPoint>)
(<raftPoint> X-7.582 Y1.715 </raftPoint>)
(<raftPoint> X-6.955 Y3.435 </raftPoint>)
(<raftPoint> X-5.943 Y4.94 </raftPoint>)
(<raftPoint> X-7.56 Y1.705 </raftPoint>)
(<raftPoint> X-7.56 Y-1.705 </raftPoint>)
(<raftPoint> X-5.943 Y-4.94 </raftPoint>)
(</raftPerimeter>)
(<raftPerimeter>)
(<raftPoint> X6.955 Y3.435 </raftPoint>)
(<raftPoint> X7.582 Y1.715 </raftPoint>)
(<raftPoint> X7.792 Y0.0 </raftPoint>)
(<raftPoint> X7.582 Y-1.715 </raftPoint>)
(<raftPoint> X6.955 Y-3.435 </raftPoint>)
(<raftPoint> X5.943 Y-4.938 </raftPoint>)
(<raftPoint> X7.56 Y-1.705 </raftPoint>)
(<raftPoint> X7.56 Y1.705 </raftPoint>)
(<raftPoint> X5.943 Y4.938 </raftPoint>)
(</raftPerimeter>)
(<raftPerimeter>)
(<raftPoint> X-10.885 Y-16.74 </raftPoint>)
(<raftPoint> X-7.285 Y-18.54 </raftPoint>)
(<raftPoint> X7.285 Y-18.54 </raftPoint>)
(<raftPoint> X10.885 Y-16.74 </raftPoint>)
(<raftPoint> X12.749 Y-16.74 </raftPoint>)
(<raftPoint> X20.13 Y-9.359 </raftPoint>)
(<raftPoint> X20.951 Y-5.535 </raftPoint>)
(<raftPoint> X21.981 Y-3.846 </raftPoint>)
(<raftPoint> X21.549 Y-1.763 </raftPoint>)
(<raftPoint> X21.549 Y1.763 </raftPoint>)
(<raftPoint> X21.981 Y3.846 </raftPoint>)
(<raftPoint> X20.951 Y5.535 </raftPoint>)
(<raftPoint> X20.13 Y9.359 </raftPoint>)
(<raftPoint> X12.749 Y16.74 </raftPoint>)
(<raftPoint> X10.885 Y16.74 </raftPoint>)
(<raftPoint> X7.285 Y18.54 </raftPoint>)
(<raftPoint> X-7.285 Y18.54 </raftPoint>)
(<raftPoint> X-10.885 Y16.74 </raftPoint>)
(<raftPoint> X-12.749 Y16.74 </raftPoint>)
(<raftPoint> X-20.13 Y9.359 </raftPoint>)
(<raftPoint> X-20.952 Y5.535 </raftPoint>)
(<raftPoint> X-21.981 Y3.846 </raftPoint>)
(<raftPoint> X-21.549 Y1.763 </raftPoint>)
(<raftPoint> X-21.549 Y-1.763 </raftPoint>)
(<raftPoint> X-21.981 Y-3.846 </raftPoint>)
(<raftPoint> X-20.952 Y-5.535 </raftPoint>)
(<raftPoint> X-20.13 Y-9.359 </raftPoint>)
(<raftPoint> X-12.749 Y-16.74 </raftPoint>)
(</raftPerimeter>)
(<raftPerimeter>)
(<raftPoint> X-6.955 Y-3.435 </raftPoint>)
(<raftPoint> X-7.582 Y-1.715 </raftPoint>)
(<raftPoint> X-7.792 Y0.0 </raftPoint>)
(<raftPoint> X-7.582 Y1.715 </raftPoint>)
(<raftPoint> X-6.955 Y3.435 </raftPoint>)
(<raftPoint> X-5.943 Y4.94 </raftPoint>)
(<raftPoint> X-7.56 Y1.705 </raftPoint>)
(<raftPoint> X-7.56 Y-1.705 </raftPoint>)
(<raftPoint> X-5.943 Y-4.94 </raftPoint>)
(</raftPerimeter>)
(<raftPerimeter>)
(<raftPoint> X6.955 Y3.435 </raftPoint>)
(<raftPoint> X7.582 Y1.715 </raftPoint>)
(<raftPoint> X7.792 Y0.0 </raftPoint>)
(<raftPoint> X7.582 Y-1.715 </raftPoint>)
(<raftPoint> X6.955 Y-3.435 </raftPoint>)
(<raftPoint> X5.943 Y-4.938 </raftPoint>)
(<raftPoint> X7.56 Y-1.705 </raftPoint>)
(<raftPoint> X7.56 Y1.705 </raftPoint>)
(<raftPoint> X5.943 Y4.938 </raftPoint>)
(</raftPerimeter>)
(<raftPerimeter>)
(<raftPoint> X-10.885 Y-16.74 </raftPoint>)
(<raftPoint> X-7.285 Y-18.54 </raftPoint>)
(<raftPoint> X7.285 Y-18.54 </raftPoint>)
(<raftPoint> X10.885 Y-16.74 </raftPoint>)
(<raftPoint> X12.749 Y-16.74 </raftPoint>)
(<raftPoint> X20.13 Y-9.359 </raftPoint>)
(<raftPoint> X20.951 Y-5.535 </raftPoint>)
(<raftPoint> X21.981 Y-3.846 </raftPoint>)
(<raftPoint> X21.549 Y-1.763 </raftPoint>)
(<raftPoint> X21.549 Y1.763 </raftPoint>)
(<raftPoint> X21.981 Y3.846 </raftPoint>)
(<raftPoint> X20.951 Y5.535 </raftPoint>)
(<raftPoint> X20.13 Y9.359 </raftPoint>)
(<raftPoint> X12.749 Y16.74 </raftPoint>)
(<raftPoint> X10.885 Y16.74 </raftPoint>)
(<raftPoint> X7.285 Y18.54 </raftPoint>)
(<raftPoint> X-7.285 Y18.54 </raftPoint>)
(<raftPoint> X-10.885 Y16.74 </raftPoint>)
(<raftPoint> X-12.749 Y16.74 </raftPoint>)
(<raftPoint> X-20.13 Y9.359 </raftPoint>)
(<raftPoint> X-20.952 Y5.535 </raftPoint>)
(<raftPoint> X-21.981 Y3.846 </raftPoint>)
(<raftPoint> X-21.549 Y1.763 </raftPoint>)
(<raftPoint> X-21.549 Y-1.763 </raftPoint>)
(<raftPoint> X-21.981 Y-3.846 </raftPoint>)
(<raftPoint> X-20.952 Y-5.535 </raftPoint>)
(<raftPoint> X-20.13 Y-9.359 </raftPoint>)
(<raftPoint> X-12.749 Y-16.74 </raftPoint>)
(</raftPerimeter>)
(<raftPerimeter>)
(<raftPoint> X-6.955 Y-3.435 </raftPoint>)
(<raftPoint> X-7.582 Y-1.715 </raftPoint>)
(<raftPoint> X-7.792 Y0.0 </raftPoint>)
(<raftPoint> X-7.582 Y1.715 </raftPoint>)
(<raftPoint> X-6.955 Y3.435 </raftPoint>)
(<raftPoint> X-5.943 Y4.94 </raftPoint>)
(<raftPoint> X-7.56 Y1.705 </raftPoint>)
(<raftPoint> X-7.56 Y-1.705 </raftPoint>)
(<raftPoint> X-5.943 Y-4.94 </raftPoint>)
(</raftPerimeter>)
(<raftPerimeter>)
(<raftPoint> X6.955 Y3.435 </raftPoint>)
(<raftPoint> X7.582 Y1.715 </raftPoint>)
(<raftPoint> X7.792 Y0.0 </raftPoint>)
(<raftPoint> X7.582 Y-1.715 </raftPoint>)
(<raftPoint> X6.955 Y-3.435 </raftPoint>)
(<raftPoint> X5.943 Y-4.938 </raftPoint>)
(<raftPoint> X7.56 Y-1.705 </raftPoint>)
(<raftPoint> X7.56 Y1.705 </raftPoint>)
(<raftPoint> X5.943 Y4.938 </raftPoint>)
(</raftPerimeter>)
(<raftPerimeter>)
(<raftPoint> X-10.885 Y-16.74 </raftPoint>)
(<raftPoint> X-7.285 Y-18.54 </raftPoint>)
(<raftPoint> X7.285 Y-18.54 </raftPoint>)
(<raftPoint> X10.885 Y-16.74 </raftPoint>)
(<raftPoint> X12.749 Y-16.74 </raftPoint>)
(<raftPoint> X20.13 Y-9.359 </raftPoint>)
(<raftPoint> X20.951 Y-5.535 </raftPoint>)
(<raftPoint> X21.981 Y-3.846 </raftPoint>)
(<raftPoint> X21.549 Y-1.763 </raftPoint>)
(<raftPoint> X21.549 Y1.763 </raftPoint>)
(<raftPoint> X21.981 Y3.846 </raftPoint>)
(<raftPoint> X20.951 Y5.535 </raftPoint>)
(<raftPoint> X20.13 Y9.359 </raftPoint>)
(<raftPoint> X12.749 Y16.74 </raftPoint>)
(<raftPoint> X10.885 Y16.74 </raftPoint>)
(<raftPoint> X7.285 Y18.54 </raftPoint>)
(<raftPoint> X-7.285 Y18.54 </raftPoint>)
(<raftPoint> X-10.885 Y16.74 </raftPoint>)
(<raftPoint> X-12.749 Y16.74 </raftPoint>)
(<raftPoint> X-20.13 Y9.359 </raftPoint>)
(<raftPoint> X-20.952 Y5.535 </raftPoint>)
(<raftPoint> X-21.981 Y3.846 </raftPoint>)
(<raftPoint> X-21.549 Y1.763 </raftPoint>)
(<raftPoint> X-21.549 Y-1.763 </raftPoint>)
(<raftPoint> X-21.981 Y-3.846 </raftPoint>)
(<raftPoint> X-20.952 Y-5.535 </raftPoint>)
(<raftPoint> X-20.13 Y-9.359 </raftPoint>)
(<raftPoint> X-12.749 Y-16.74 </raftPoint>)
(</raftPerimeter>)
(<raftPerimeter>)
(<raftPoint> X-6.955 Y-3.435 </raftPoint>)
(<raftPoint> X-7.582 Y-1.715 </raftPoint>)
(<raftPoint> X-7.792 Y0.0 </raftPoint>)
(<raftPoint> X-7.582 Y1.715 </raftPoint>)
(<raftPoint> X-6.955 Y3.435 </raftPoint>)
(<raftPoint> X-5.943 Y4.94 </raftPoint>)
(<raftPoint> X-7.56 Y1.705 </raftPoint>)
(<raftPoint> X-7.56 Y-1.705 </raftPoint>)
(<raftPoint> X-5.943 Y-4.94 </raftPoint>)
(</raftPerimeter>)
(<raftPerimeter>)
(<raftPoint> X6.955 Y3.435 </raftPoint>)
(<raftPoint> X7.582 Y1.715 </raftPoint>)
(<raftPoint> X7.792 Y0.0 </raftPoint>)
(<raftPoint> X7.582 Y-1.715 </raftPoint>)
(<raftPoint> X6.955 Y-3.435 </raftPoint>)
(<raftPoint> X5.943 Y-4.938 </raftPoint>)
(<raftPoint> X7.56 Y-1.705 </raftPoint>)
(<raftPoint> X7.56 Y1.705 </raftPoint>)
(<raftPoint> X5.943 Y4.938 </raftPoint>)
(</raftPerimeter>)
(<raftPerimeter>)
(<raftPoint> X-10.885 Y-16.74 </raftPoint>)
(<raftPoint> X-7.285 Y-18.54 </raftPoint>)
(<raftPoint> X7.285 Y-18.54 </raftPoint>)
(<raftPoint> X10.885 Y-16.74 </raftPoint>)
(<raftPoint> X12.749 Y-16.74 </raftPoint>)
(<raftPoint> X20.13 Y-9.359 </raftPoint>)
(<raftPoint> X20.951 Y-5.535 </raftPoint>)
(<raftPoint> X21.981 Y-3.846 </raftPoint>)
(<raftPoint> X21.549 Y-1.763 </raftPoint>)
(<raftPoint> X21.549 Y1.763 </raftPoint>)
(<raftPoint> X21.981 Y3.846 </raftPoint>)
(<raftPoint> X20.951 Y5.535 </raftPoint>)
(<raftPoint> X20.13 Y9.359 </raftPoint>)
(<raftPoint> X12.749 Y16.74 </raftPoint>)
(<raftPoint> X10.885 Y16.74 </raftPoint>)
(<raftPoint> X7.285 Y18.54 </raftPoint>)
(<raftPoint> X-7.285 Y18.54 </raftPoint>)
(<raftPoint> X-10.885 Y16.74 </raftPoint>)
(<raftPoint> X-12.749 Y16.74 </raftPoint>)
(<raftPoint> X-20.13 Y9.359 </raftPoint>)
(<raftPoint> X-20.952 Y5.535 </raftPoint>)
(<raftPoint> X-21.981 Y3.846 </raftPoint>)
(<raftPoint> X-21.549 Y1.763 </raftPoint>)
(<raftPoint> X-21.549 Y-1.763 </raftPoint>)
(<raftPoint> X-21.981 Y-3.846 </raftPoint>)
(<raftPoint> X-20.952 Y-5.535 </raftPoint>)
(<raftPoint> X-20.13 Y-9.359 </raftPoint>)
(<raftPoint> X-12.749 Y-16.74 </raftPoint>)
(</raftPerimeter>)
(<raftPerimeter>)
(<raftPoint> X-6.955 Y-3.435 </raftPoint>)
(<raftPoint> X-7.582 Y-1.715 </raftPoint>)
(<raftPoint> X-7.792 Y0.0 </raftPoint>)
(<raftPoint> X-7.582 Y1.715 </raftPoint>)
(<raftPoint> X-6.955 Y3.435 </raftPoint>)
(<raftPoint> X-5.943 Y4.94 </raftPoint>)
(<raftPoint> X-7.56 Y1.705 </raftPoint>)
(<raftPoint> X-7.56 Y-1.705 </raftPoint>)
(<raftPoint> X-5.943 Y-4.94 </raftPoint>)
(</raftPerimeter>)
(<raftPerimeter>)
(<raftPoint> X6.955 Y3.435 </raftPoint>)
(<raftPoint> X7.582 Y1.715 </raftPoint>)
(<raftPoint> X7.792 Y0.0 </raftPoint>)
(<raftPoint> X7.582 Y-1.715 </raftPoint>)
(<raftPoint> X6.955 Y-3.435 </raftPoint>)
(<raftPoint> X5.943 Y-4.938 </raftPoint>)
(<raftPoint> X7.56 Y-1.705 </raftPoint>)
(<raftPoint> X7.56 Y1.705 </raftPoint>)
(<raftPoint> X5.943 Y4.938 </raftPoint>)
(</raftPerimeter>)
(<raftPerimeter>)
(<raftPoint> X-10.885 Y-16.74 </raftPoint>)
(<raftPoint> X-7.285 Y-18.54 </raftPoint>)
(<raftPoint> X7.285 Y-18.54 </raftPoint>)
(<raftPoint> X10.885 Y-16.74 </raftPoint>)
(<raftPoint> X12.749 Y-16.74 </raftPoint>)
(<raftPoint> X20.13 Y-9.359 </raftPoint>)
(<raftPoint> X20.951 Y-5.535 </raftPoint>)
(<raftPoint> X21.981 Y-3.846 </raftPoint>)
(<raftPoint> X21.549 Y-1.763 </raftPoint>)
(<raftPoint> X21.549 Y1.763 </raftPoint>)
(<raftPoint> X21.981 Y3.846 </raftPoint>)
(<raftPoint> X20.951 Y5.535 </raftPoint>)
(<raftPoint> X20.13 Y9.359 </raftPoint>)
(<raftPoint> X12.749 Y16.74 </raftPoint>)
(<raftPoint> X10.885 Y16.74 </raftPoint>)
(<raftPoint> X7.285 Y18.54 </raftPoint>)
(<raftPoint> X-7.285 Y18.54 </raftPoint>)
(<raftPoint> X-10.885 Y16.74 </raftPoint>)
(<raftPoint> X-12.749 Y16.74 </raftPoint>)
(<raftPoint> X-20.13 Y9.359 </raftPoint>)
(<raftPoint> X-20.952 Y5.535 </raftPoint>)
(<raftPoint> X-21.981 Y3.846 </raftPoint>)
(<raftPoint> X-21.549 Y1.763 </raftPoint>)
(<raftPoint> X-21.549 Y-1.763 </raftPoint>)
(<raftPoint> X-21.981 Y-3.846 </raftPoint>)
(<raftPoint> X-20.952 Y-5.535 </raftPoint>)
(<raftPoint> X-20.13 Y-9.359 </raftPoint>)
(<raftPoint> X-12.749 Y-16.74 </raftPoint>)
(</raftPerimeter>)
(<raftPerimeter>)
(<raftPoint> X-6.955 Y-3.435 </raftPoint>)
(<raftPoint> X-7.582 Y-1.715 </raftPoint>)
(<raftPoint> X-7.792 Y0.0 </raftPoint>)
(<raftPoint> X-7.582 Y1.715 </raftPoint>)
(<raftPoint> X-6.955 Y3.435 </raftPoint>)
(<raftPoint> X-5.943 Y4.94 </raftPoint>)
(<raftPoint> X-7.56 Y1.705 </raftPoint>)
(<raftPoint> X-7.56 Y-1.705 </raftPoint>)
(<raftPoint> X-5.943 Y-4.94 </raftPoint>)
(</raftPerimeter>)
(<raftPerimeter>)
(<raftPoint> X6.955 Y3.435 </raftPoint>)
(<raftPoint> X7.582 Y1.715 </raftPoint>)
(<raftPoint> X7.792 Y0.0 </raftPoint>)
(<raftPoint> X7.582 Y-1.715 </raftPoint>)
(<raftPoint> X6.955 Y-3.435 </raftPoint>)
(<raftPoint> X5.943 Y-4.938 </raftPoint>)
(<raftPoint> X7.56 Y-1.705 </raftPoint>)
(<raftPoint> X7.56 Y1.705 </raftPoint>)
(<raftPoint> X5.943 Y4.938 </raftPoint>)
(</raftPerimeter>)
(<raftPerimeter>)
(<raftPoint> X-10.885 Y-16.74 </raftPoint>)
(<raftPoint> X-7.285 Y-18.54 </raftPoint>)
(<raftPoint> X7.285 Y-18.54 </raftPoint>)
(<raftPoint> X10.885 Y-16.74 </raftPoint>)
(<raftPoint> X12.749 Y-16.74 </raftPoint>)
(<raftPoint> X20.13 Y-9.359 </raftPoint>)
(<raftPoint> X20.951 Y-5.535 </raftPoint>)
(<raftPoint> X21.981 Y-3.846 </raftPoint>)
(<raftPoint> X21.549 Y-1.763 </raftPoint>)
(<raftPoint> X21.549 Y1.763 </raftPoint>)
(<raftPoint> X21.981 Y3.846 </raftPoint>)
(<raftPoint> X20.951 Y5.535 </raftPoint>)
(<raftPoint> X20.13 Y9.359 </raftPoint>)
(<raftPoint> X12.749 Y16.74 </raftPoint>)
(<raftPoint> X10.885 Y16.74 </raftPoint>)
(<raftPoint> X7.285 Y18.54 </raftPoint>)
(<raftPoint> X-7.285 Y18.54 </raftPoint>)
(<raftPoint> X-10.885 Y16.74 </raftPoint>)
(<raftPoint> X-12.749 Y16.74 </raftPoint>)
(<raftPoint> X-20.13 Y9.359 </raftPoint>)
(<raftPoint> X-20.952 Y5.535 </raftPoint>)
(<raftPoint> X-21.981 Y3.846 </raftPoint>)
(<raftPoint> X-21.549 Y1.763 </raftPoint>)
(<raftPoint> X-21.549 Y-1.763 </raftPoint>)
(<raftPoint> X-21.981 Y-3.846 </raftPoint>)
(<raftPoint> X-20.952 Y-5.535 </raftPoint>)
(<raftPoint> X-20.13 Y-9.359 </raftPoint>)
(<raftPoint> X-12.749 Y-16.74 </raftPoint>)
(</raftPerimeter>)
(<raftPerimeter>)
(<raftPoint> X-6.955 Y-3.435 </raftPoint>)
(<raftPoint> X-7.582 Y-1.715 </raftPoint>)
(<raftPoint> X-7.792 Y0.0 </raftPoint>)
(<raftPoint> X-7.582 Y1.715 </raftPoint>)
(<raftPoint> X-6.955 Y3.435 </raftPoint>)
(<raftPoint> X-5.943 Y4.94 </raftPoint>)
(<raftPoint> X-7.56 Y1.705 </raftPoint>)
(<raftPoint> X-7.56 Y-1.705 </raftPoint>)
(<raftPoint> X-5.943 Y-4.94 </raftPoint>)
(</raftPerimeter>)
(<raftPerimeter>)
(<raftPoint> X6.955 Y3.435 </raftPoint>)
(<raftPoint> X7.582 Y1.715 </raftPoint>)
(<raftPoint> X7.792 Y0.0 </raftPoint>)
(<raftPoint> X7.582 Y-1.715 </raftPoint>)
(<raftPoint> X6.955 Y-3.435 </raftPoint>)
(<raftPoint> X5.943 Y-4.938 </raftPoint>)
(<raftPoint> X7.56 Y-1.705 </raftPoint>)
(<raftPoint> X7.56 Y1.705 </raftPoint>)
(<raftPoint> X5.943 Y4.938 </raftPoint>)
(</raftPerimeter>)
(<raftPerimeter>)
(<raftPoint> X-10.885 Y-16.74 </raftPoint>)
(<raftPoint> X-7.285 Y-18.54 </raftPoint>)
(<raftPoint> X7.285 Y-18.54 </raftPoint>)
(<raftPoint> X10.885 Y-16.74 </raftPoint>)
(<raftPoint> X12.749 Y-16.74 </raftPoint>)
(<raftPoint> X20.13 Y-9.359 </raftPoint>)
(<raftPoint> X20.951 Y-5.535 </raftPoint>)
(<raftPoint> X21.981 Y-3.846 </raftPoint>)
(<raftPoint> X21.549 Y-1.763 </raftPoint>)
(<raftPoint> X21.549 Y1.763 </raftPoint>)
(<raftPoint> X21.981 Y3.846 </raftPoint>)
(<raftPoint> X20.951 Y5.535 </raftPoint>)
(<raftPoint> X20.13 Y9.359 </raftPoint>)
(<raftPoint> X12.749 Y16.74 </raftPoint>)
(<raftPoint> X10.885 Y16.74 </raftPoint>)
(<raftPoint> X7.285 Y18.54 </raftPoint>)
(<raftPoint> X-7.285 Y18.54 </raftPoint>)
(<raftPoint> X-10.885 Y16.74 </raftPoint>)
(<raftPoint> X-12.749 Y16.74 </raftPoint>)
(<raftPoint> X-20.13 Y9.359 </raftPoint>)
(<raftPoint> X-20.952 Y5.535 </raftPoint>)
(<raftPoint> X-21.981 Y3.846 </raftPoint>)
(<raftPoint> X-21.549 Y1.763 </raftPoint>)
(<raftPoint> X-21.549 Y-1.763 </raftPoint>)
(<raftPoint> X-21.981 Y-3.846 </raftPoint>)
(<raftPoint> X-20.952 Y-5.535 </raftPoint>)
(<raftPoint> X-20.13 Y-9.359 </raftPoint>)
(<raftPoint> X-12.749 Y-16.74 </raftPoint>)
(</raftPerimeter>)
(<raftPerimeter>)
(<raftPoint> X-6.955 Y-3.435 </raftPoint>)
(<raftPoint> X-7.582 Y-1.715 </raftPoint>)
(<raftPoint> X-7.792 Y0.0 </raftPoint>)
(<raftPoint> X-7.582 Y1.715 </raftPoint>)
(<raftPoint> X-6.955 Y3.435 </raftPoint>)
(<raftPoint> X-5.943 Y4.94 </raftPoint>)
(<raftPoint> X-7.56 Y1.705 </raftPoint>)
(<raftPoint> X-7.56 Y-1.705 </raftPoint>)
(<raftPoint> X-5.943 Y-4.94 </raftPoint>)
(</raftPerimeter>)
(<raftPerimeter>)
(<raftPoint> X6.955 Y3.435 </raftPoint>)
(<raftPoint> X7.582 Y1.715 </raftPoint>)
(<raftPoint> X7.792 Y0.0 </raftPoint>)
(<raftPoint> X7.582 Y-1.715 </raftPoint>)
(<raftPoint> X6.955 Y-3.435 </raftPoint>)
(<raftPoint> X5.943 Y-4.938 </raftPoint>)
(<raftPoint> X7.56 Y-1.705 </raftPoint>)
(<raftPoint> X7.56 Y1.705 </raftPoint>)
(<raftPoint> X5.943 Y4.938 </raftPoint>)
(</raftPerimeter>)
(<raftPerimeter>)
(<raftPoint> X-10.885 Y-16.74 </raftPoint>)
(<raftPoint> X-7.285 Y-18.54 </raftPoint>)
(<raftPoint> X7.285 Y-18.54 </raftPoint>)
(<raftPoint> X10.885 Y-16.74 </raftPoint>)
(<raftPoint> X12.749 Y-16.74 </raftPoint>)
(<raftPoint> X20.13 Y-9.359 </raftPoint>)
(<raftPoint> X20.951 Y-5.535 </raftPoint>)
(<raftPoint> X21.981 Y-3.846 </raftPoint>)
(<raftPoint> X21.549 Y-1.763 </raftPoint>)
(<raftPoint> X21.549 Y1.763 </raftPoint>)
(<raftPoint> X21.981 Y3.846 </raftPoint>)
(<raftPoint> X20.951 Y5.535 </raftPoint>)
(<raftPoint> X20.13 Y9.359 </raftPoint>)
(<raftPoint> X12.749 Y16.74 </raftPoint>)
(<raftPoint> X10.885 Y16.74 </raftPoint>)
(<raftPoint> X7.285 Y18.54 </raftPoint>)
(<raftPoint> X-7.285 Y18.54 </raftPoint>)
(<raftPoint> X-10.885 Y16.74 </raftPoint>)
(<raftPoint> X-12.749 Y16.74 </raftPoint>)
(<raftPoint> X-20.13 Y9.359 </raftPoint>)
(<raftPoint> X-20.952 Y5.535 </raftPoint>)
(<raftPoint> X-21.981 Y3.846 </raftPoint>)
(<raftPoint> X-21.549 Y1.763 </raftPoint>)
(<raftPoint> X-21.549 Y-1.763 </raftPoint>)
(<raftPoint> X-21.981 Y-3.846 </raftPoint>)
(<raftPoint> X-20.952 Y-5.535 </raftPoint>)
(<raftPoint> X-20.13 Y-9.359 </raftPoint>)
(<raftPoint> X-12.749 Y-16.74 </raftPoint>)
(</raftPerimeter>)
(<raftPerimeter>)
(<raftPoint> X-6.955 Y-3.435 </raftPoint>)
(<raftPoint> X-7.582 Y-1.715 </raftPoint>)
(<raftPoint> X-7.792 Y0.0 </raftPoint>)
(<raftPoint> X-7.582 Y1.715 </raftPoint>)
(<raftPoint> X-6.955 Y3.435 </raftPoint>)
(<raftPoint> X-5.943 Y4.94 </raftPoint>)
(<raftPoint> X-7.56 Y1.705 </raftPoint>)
(<raftPoint> X-7.56 Y-1.705 </raftPoint>)
(<raftPoint> X-5.943 Y-4.94 </raftPoint>)
(</raftPerimeter>)
(<raftPerimeter>)
(<raftPoint> X6.955 Y3.435 </raftPoint>)
(<raftPoint> X7.582 Y1.715 </raftPoint>)
(<raftPoint> X7.792 Y0.0 </raftPoint>)
(<raftPoint> X7.582 Y-1.715 </raftPoint>)
(<raftPoint> X6.955 Y-3.435 </raftPoint>)
(<raftPoint> X5.943 Y-4.938 </raftPoint>)
(<raftPoint> X7.56 Y-1.705 </raftPoint>)
(<raftPoint> X7.56 Y1.705 </raftPoint>)
(<raftPoint> X5.943 Y4.938 </raftPoint>)
(</raftPerimeter>)
(<raftPerimeter>)
(<raftPoint> X-10.885 Y-16.74 </raftPoint>)
(<raftPoint> X-7.285 Y-18.54 </raftPoint>)
(<raftPoint> X7.285 Y-18.54 </raftPoint>)
(<raftPoint> X10.885 Y-16.74 </raftPoint>)
(<raftPoint> X12.749 Y-16.74 </raftPoint>)
(<raftPoint> X20.13 Y-9.359 </raftPoint>)
(<raftPoint> X20.951 Y-5.535 </raftPoint>)
(<raftPoint> X21.981 Y-3.846 </raftPoint>)
(<raftPoint> X21.549 Y-1.763 </raftPoint>)
(<raftPoint> X21.549 Y1.763 </raftPoint>)
(<raftPoint> X21.981 Y3.846 </raftPoint>)
(<raftPoint> X20.951 Y5.535 </raftPoint>)
(<raftPoint> X20.13 Y9.359 </raftPoint>)
(<raftPoint> X12.749 Y16.74 </raftPoint>)
(<raftPoint> X10.885 Y16.74 </raftPoint>)
(<raftPoint> X7.285 Y18.54 </raftPoint>)
(<raftPoint> X-7.285 Y18.54 </raftPoint>)
(<raftPoint> X-10.885 Y16.74 </raftPoint>)
(<raftPoint> X-12.749 Y16.74 </raftPoint>)
(<raftPoint> X-20.13 Y9.359 </raftPoint>)
(<raftPoint> X-20.952 Y5.535 </raftPoint>)
(<raftPoint> X-21.981 Y3.846 </raftPoint>)
(<raftPoint> X-21.549 Y1.763 </raftPoint>)
(<raftPoint> X-21.549 Y-1.763 </raftPoint>)
(<raftPoint> X-21.981 Y-3.846 </raftPoint>)
(<raftPoint> X-20.952 Y-5.535 </raftPoint>)
(<raftPoint> X-20.13 Y-9.359 </raftPoint>)
(<raftPoint> X-12.749 Y-16.74 </raftPoint>)
(</raftPerimeter>)
(<raftPerimeter>)
(<raftPoint> X-6.955 Y-3.435 </raftPoint>)
(<raftPoint> X-7.582 Y-1.715 </raftPoint>)
(<raftPoint> X-7.792 Y0.0 </raftPoint>)
(<raftPoint> X-7.582 Y1.715 </raftPoint>)
(<raftPoint> X-6.955 Y3.435 </raftPoint>)
(<raftPoint> X-5.943 Y4.94 </raftPoint>)
(<raftPoint> X-7.56 Y1.705 </raftPoint>)
(<raftPoint> X-7.56 Y-1.705 </raftPoint>)
(<raftPoint> X-5.943 Y-4.94 </raftPoint>)
(</raftPerimeter>)
(<raftPerimeter>)
(<raftPoint> X6.955 Y3.435 </raftPoint>)
(<raftPoint> X7.582 Y1.715 </raftPoint>)
(<raftPoint> X7.792 Y0.0 </raftPoint>)
(<raftPoint> X7.582 Y-1.715 </raftPoint>)
(<raftPoint> X6.955 Y-3.435 </raftPoint>)
(<raftPoint> X5.943 Y-4.938 </raftPoint>)
(<raftPoint> X7.56 Y-1.705 </raftPoint>)
(<raftPoint> X7.56 Y1.705 </raftPoint>)
(<raftPoint> X5.943 Y4.938 </raftPoint>)
(</raftPerimeter>)
(<raftPerimeter>)
(<raftPoint> X-10.885 Y-16.74 </raftPoint>)
(<raftPoint> X-7.285 Y-18.54 </raftPoint>)
(<raftPoint> X7.285 Y-18.54 </raftPoint>)
(<raftPoint> X10.885 Y-16.74 </raftPoint>)
(<raftPoint> X12.749 Y-16.74 </raftPoint>)
(<raftPoint> X20.13 Y-9.359 </raftPoint>)
(<raftPoint> X20.951 Y-5.535 </raftPoint>)
(<raftPoint> X21.981 Y-3.846 </raftPoint>)
(<raftPoint> X21.549 Y-1.763 </raftPoint>)
(<raftPoint> X21.549 Y1.763 </raftPoint>)
(<raftPoint> X21.981 Y3.846 </raftPoint>)
(<raftPoint> X20.951 Y5.535 </raftPoint>)
(<raftPoint> X20.13 Y9.359 </raftPoint>)
(<raftPoint> X12.749 Y16.74 </raftPoint>)
(<raftPoint> X10.885 Y16.74 </raftPoint>)
(<raftPoint> X7.285 Y18.54 </raftPoint>)
(<raftPoint> X-7.285 Y18.54 </raftPoint>)
(<raftPoint> X-10.885 Y16.74 </raftPoint>)
(<raftPoint> X-12.749 Y16.74 </raftPoint>)
(<raftPoint> X-20.13 Y9.359 </raftPoint>)
(<raftPoint> X-20.952 Y5.535 </raftPoint>)
(<raftPoint> X-21.981 Y3.846 </raftPoint>)
(<raftPoint> X-21.549 Y1.763 </raftPoint>)
(<raftPoint> X-21.549 Y-1.763 </raftPoint>)
(<raftPoint> X-21.981 Y-3.846 </raftPoint>)
(<raftPoint> X-20.952 Y-5.535 </raftPoint>)
(<raftPoint> X-20.13 Y-9.359 </raftPoint>)
(<raftPoint> X-12.749 Y-16.74 </raftPoint>)
(</raftPerimeter>)
(<raftPerimeter>)
(<raftPoint> X-6.955 Y-3.435 </raftPoint>)
(<raftPoint> X-7.582 Y-1.715 </raftPoint>)
(<raftPoint> X-7.792 Y0.0 </raftPoint>)
(<raftPoint> X-7.582 Y1.715 </raftPoint>)
(<raftPoint> X-6.955 Y3.435 </raftPoint>)
(<raftPoint> X-5.943 Y4.94 </raftPoint>)
(<raftPoint> X-7.56 Y1.705 </raftPoint>)
(<raftPoint> X-7.56 Y-1.705 </raftPoint>)
(<raftPoint> X-5.943 Y-4.94 </raftPoint>)
(</raftPerimeter>)
(<raftPerimeter>)
(<raftPoint> X6.955 Y3.435 </raftPoint>)
(<raftPoint> X7.582 Y1.715 </raftPoint>)
(<raftPoint> X7.792 Y0.0 </raftPoint>)
(<raftPoint> X7.582 Y-1.715 </raftPoint>)
(<raftPoint> X6.955 Y-3.435 </raftPoint>)
(<raftPoint> X5.943 Y-4.938 </raftPoint>)
(<raftPoint> X7.56 Y-1.705 </raftPoint>)
(<raftPoint> X7.56 Y1.705 </raftPoint>)
(<raftPoint> X5.943 Y4.938 </raftPoint>)
(</raftPerimeter>)
(<raftPerimeter>)
(<raftPoint> X-10.885 Y-16.74 </raftPoint>)
(<raftPoint> X-7.285 Y-18.54 </raftPoint>)
(<raftPoint> X7.285 Y-18.54 </raftPoint>)
(<raftPoint> X10.885 Y-16.74 </raftPoint>)
(<raftPoint> X12.749 Y-16.74 </raftPoint>)
(<raftPoint> X20.13 Y-9.359 </raftPoint>)
(<raftPoint> X20.951 Y-5.535 </raftPoint>)
(<raftPoint> X21.981 Y-3.846 </raftPoint>)
(<raftPoint> X21.549 Y-1.763 </raftPoint>)
(<raftPoint> X21.549 Y1.763 </raftPoint>)
(<raftPoint> X21.981 Y3.846 </raftPoint>)
(<raftPoint> X20.951 Y5.535 </raftPoint>)
(<raftPoint> X20.13 Y9.359 </raftPoint>)
(<raftPoint> X12.749 Y16.74 </raftPoint>)
(<raftPoint> X10.885 Y16.74 </raftPoint>)
(<raftPoint> X7.285 Y18.54 </raftPoint>)
(<raftPoint> X-7.285 Y18.54 </raftPoint>)
(<raftPoint> X-10.885 Y16.74 </raftPoint>)
(<raftPoint> X-12.749 Y16.74 </raftPoint>)
(<raftPoint> X-20.13 Y9.359 </raftPoint>)
(<raftPoint> X-20.952 Y5.535 </raftPoint>)
(<raftPoint> X-21.981 Y3.846 </raftPoint>)
(<raftPoint> X-21.549 Y1.763 </raftPoint>)
(<raftPoint> X-21.549 Y-1.763 </raftPoint>)
(<raftPoint> X-21.981 Y-3.846 </raftPoint>)
(<raftPoint> X-20.952 Y-5.535 </raftPoint>)
(<raftPoint> X-20.13 Y-9.359 </raftPoint>)
(<raftPoint> X-12.749 Y-16.74 </raftPoint>)
(</raftPerimeter>)
(<raftPerimeter>)
(<raftPoint> X-6.955 Y-3.435 </raftPoint>)
(<raftPoint> X-7.582 Y-1.715 </raftPoint>)
(<raftPoint> X-7.792 Y0.0 </raftPoint>)
(<raftPoint> X-7.582 Y1.715 </raftPoint>)
(<raftPoint> X-6.955 Y3.435 </raftPoint>)
(<raftPoint> X-5.943 Y4.94 </raftPoint>)
(<raftPoint> X-7.56 Y1.705 </raftPoint>)
(<raftPoint> X-7.56 Y-1.705 </raftPoint>)
(<raftPoint> X-5.943 Y-4.94 </raftPoint>)
(</raftPerimeter>)
(<raftPerimeter>)
(<raftPoint> X6.955 Y3.435 </raftPoint>)
(<raftPoint> X7.582 Y1.715 </raftPoint>)
(<raftPoint> X7.792 Y0.0 </raftPoint>)
(<raftPoint> X7.582 Y-1.715 </raftPoint>)
(<raftPoint> X6.955 Y-3.435 </raftPoint>)
(<raftPoint> X5.943 Y-4.938 </raftPoint>)
(<raftPoint> X7.56 Y-1.705 </raftPoint>)
(<raftPoint> X7.56 Y1.705 </raftPoint>)
(<raftPoint> X5.943 Y4.938 </raftPoint>)
(</raftPerimeter>)
(<raftPerimeter>)
(<raftPoint> X-10.885 Y-16.74 </raftPoint>)
(<raftPoint> X-7.285 Y-18.54 </raftPoint>)
(<raftPoint> X7.285 Y-18.54 </raftPoint>)
(<raftPoint> X10.885 Y-16.74 </raftPoint>)
(<raftPoint> X12.749 Y-16.74 </raftPoint>)
(<raftPoint> X20.13 Y-9.359 </raftPoint>)
(<raftPoint> X20.951 Y-5.535 </raftPoint>)
(<raftPoint> X21.981 Y-3.846 </raftPoint>)
(<raftPoint> X21.549 Y-1.763 </raftPoint>)
(<raftPoint> X21.549 Y1.763 </raftPoint>)
(<raftPoint> X21.981 Y3.846 </raftPoint>)
(<raftPoint> X20.951 Y5.535 </raftPoint>)
(<raftPoint> X20.13 Y9.359 </raftPoint>)
(<raftPoint> X12.749 Y16.74 </raftPoint>)
(<raftPoint> X10.885 Y16.74 </raftPoint>)
(<raftPoint> X7.285 Y18.54 </raftPoint>)
(<raftPoint> X-7.285 Y18.54 </raftPoint>)
(<raftPoint> X-10.885 Y16.74 </raftPoint>)
(<raftPoint> X-12.749 Y16.74 </raftPoint>)
(<raftPoint> X-20.13 Y9.359 </raftPoint>)
(<raftPoint> X-20.952 Y5.535 </raftPoint>)
(<raftPoint> X-21.981 Y3.846 </raftPoint>)
(<raftPoint> X-21.549 Y1.763 </raftPoint>)
(<raftPoint> X-21.549 Y-1.763 </raftPoint>)
(<raftPoint> X-21.981 Y-3.846 </raftPoint>)
(<raftPoint> X-20.952 Y-5.535 </raftPoint>)
(<raftPoint> X-20.13 Y-9.359 </raftPoint>)
(<raftPoint> X-12.749 Y-16.74 </raftPoint>)
(</raftPerimeter>)
(<raftPerimeter>)
(<raftPoint> X-6.955 Y-3.435 </raftPoint>)
(<raftPoint> X-7.582 Y-1.715 </raftPoint>)
(<raftPoint> X-7.792 Y0.0 </raftPoint>)
(<raftPoint> X-7.582 Y1.715 </raftPoint>)
(<raftPoint> X-6.955 Y3.435 </raftPoint>)
(<raftPoint> X-5.943 Y4.94 </raftPoint>)
(<raftPoint> X-7.56 Y1.705 </raftPoint>)
(<raftPoint> X-7.56 Y-1.705 </raftPoint>)
(<raftPoint> X-5.943 Y-4.94 </raftPoint>)
(</raftPerimeter>)
(<raftPerimeter>)
(<raftPoint> X6.955 Y3.435 </raftPoint>)
(<raftPoint> X7.582 Y1.715 </raftPoint>)
(<raftPoint> X7.792 Y0.0 </raftPoint>)
(<raftPoint> X7.582 Y-1.715 </raftPoint>)
(<raftPoint> X6.955 Y-3.435 </raftPoint>)
(<raftPoint> X5.943 Y-4.938 </raftPoint>)
(<raftPoint> X7.56 Y-1.705 </raftPoint>)
(<raftPoint> X7.56 Y1.705 </raftPoint>)
(<raftPoint> X5.943 Y4.938 </raftPoint>)
(</raftPerimeter>)
(<raftPerimeter>)
(<raftPoint> X-17.952 Y-5.581 </raftPoint>)
(<raftPoint> X-17.773 Y-7.167 </raftPoint>)
(<raftPoint> X-18.397 Y-9.249 </raftPoint>)
(<raftPoint> X-17.139 Y-10.948 </raftPoint>)
(<raftPoint> X-16.795 Y-12.78 </raftPoint>)
(<raftPoint> X-14.545 Y-14.94 </raftPoint>)
(<raftPoint> X-10.949 Y-14.94 </raftPoint>)
(<raftPoint> X-7.349 Y-18.54 </raftPoint>)
(<raftPoint> X7.349 Y-18.54 </raftPoint>)
(<raftPoint> X10.949 Y-14.94 </raftPoint>)
(<raftPoint> X14.545 Y-14.94 </raftPoint>)
(<raftPoint> X16.794 Y-12.78 </raftPoint>)
(<raftPoint> X17.138 Y-10.948 </raftPoint>)
(<raftPoint> X18.397 Y-9.249 </raftPoint>)
(<raftPoint> X17.772 Y-7.167 </raftPoint>)
(<raftPoint> X17.951 Y-5.581 </raftPoint>)
(<raftPoint> X21.96 Y-2.146 </raftPoint>)
(<raftPoint> X21.96 Y2.146 </raftPoint>)
(<raftPoint> X17.951 Y5.581 </raftPoint>)
(<raftPoint> X17.772 Y7.167 </raftPoint>)
(<raftPoint> X18.397 Y9.249 </raftPoint>)
(<raftPoint> X17.138 Y10.948 </raftPoint>)
(<raftPoint> X16.794 Y12.78 </raftPoint>)
(<raftPoint> X14.545 Y14.94 </raftPoint>)
(<raftPoint> X10.949 Y14.94 </raftPoint>)
(<raftPoint> X7.349 Y18.54 </raftPoint>)
(<raftPoint> X-7.349 Y18.54 </raftPoint>)
(<raftPoint> X-10.949 Y14.94 </raftPoint>)
(<raftPoint> X-14.545 Y14.94 </raftPoint>)
(<raftPoint> X-16.795 Y12.78 </raftPoint>)
(<raftPoint> X-17.139 Y10.948 </raftPoint>)
(<raftPoint> X-18.397 Y9.249 </raftPoint>)
(<raftPoint> X-17.773 Y7.167 </raftPoint>)
(<raftPoint> X-17.952 Y5.581 </raftPoint>)
(<raftPoint> X-21.96 Y2.146 </raftPoint>)
(<raftPoint> X-21.96 Y-2.146 </raftPoint>)
(</raftPerimeter>)
(<raftPerimeter>)
(<raftPoint> X-17.368 Y-1.607 </raftPoint>)
(<raftPoint> X-17.368 Y1.607 </raftPoint>)
(<raftPoint> X-12.37 Y4.941 </raftPoint>)
(<raftPoint> X-8.652 Y8.701 </raftPoint>)
(<raftPoint> X-5.32 Y10.26 </raftPoint>)
(<raftPoint> X-3.515 Y10.26 </raftPoint>)
(<raftPoint> X-0.0 Y12.018 </raftPoint>)
(<raftPoint> X3.515 Y10.26 </raftPoint>)
(<raftPoint> X5.32 Y10.26 </raftPoint>)
(<raftPoint> X8.651 Y8.701 </raftPoint>)
(<raftPoint> X12.37 Y4.941 </raftPoint>)
(<raftPoint> X17.367 Y1.607 </raftPoint>)
(<raftPoint> X17.367 Y-1.607 </raftPoint>)
(<raftPoint> X12.37 Y-4.941 </raftPoint>)
(<raftPoint> X8.651 Y-8.701 </raftPoint>)
(<raftPoint> X5.32 Y-10.26 </raftPoint>)
(<raftPoint> X3.515 Y-10.26 </raftPoint>)
(<raftPoint> X0.0 Y-12.018 </raftPoint>)
(<raftPoint> X-3.515 Y-10.26 </raftPoint>)
(<raftPoint> X-5.32 Y-10.26 </raftPoint>)
(<raftPoint> X-8.652 Y-8.701 </raftPoint>)
(<raftPoint> X-12.37 Y-4.941 </raftPoint>)
(</raftPerimeter>)
(<raftPerimeter>)
(<raftPoint> X-17.952 Y-5.581 </raftPoint>)
(<raftPoint> X-17.773 Y-7.167 </raftPoint>)
(<raftPoint> X-18.397 Y-9.249 </raftPoint>)
(<raftPoint> X-17.139 Y-10.948 </raftPoint>)
(<raftPoint> X-16.795 Y-12.78 </raftPoint>)
(<raftPoint> X-14.545 Y-14.94 </raftPoint>)
(<raftPoint> X-10.949 Y-14.94 </raftPoint>)
(<raftPoint> X-7.349 Y-18.54 </raftPoint>)
(<raftPoint> X7.349 Y-18.54 </raftPoint>)
(<raftPoint> X10.949 Y-14.94 </raftPoint>)
(<raftPoint> X14.545 Y-14.94 </raftPoint>)
(<raftPoint> X16.794 Y-12.78 </raftPoint>)
(<raftPoint> X17.138 Y-10.948 </raftPoint>)
(<raftPoint> X18.397 Y-9.249 </raftPoint>)
(<raftPoint> X17.772 Y-7.167 </raftPoint>)
(<raftPoint> X17.951 Y-5.581 </raftPoint>)
(<raftPoint> X21.96 Y-2.146 </raftPoint>)
(<raftPoint> X21.96 Y2.146 </raftPoint>)
(<raftPoint> X17.951 Y5.581 </raftPoint>)
(<raftPoint> X17.772 Y7.167 </raftPoint>)
(<raftPoint> X18.397 Y9.249 </raftPoint>)
(<raftPoint> X17.138 Y10.948 </raftPoint>)
(<raftPoint> X16.794 Y12.78 </raftPoint>)
(<raftPoint> X14.545 Y14.94 </raftPoint>)
(<raftPoint> X10.949 Y14.94 </raftPoint>)
(<raftPoint> X7.349 Y18.54 </raftPoint>)
(<raftPoint> X-7.349 Y18.54 </raftPoint>)
(<raftPoint> X-10.949 Y14.94 </raftPoint>)
(<raftPoint> X-14.545 Y14.94 </raftPoint>)
(<raftPoint> X-16.795 Y12.78 </raftPoint>)
(<raftPoint> X-17.139 Y10.948 </raftPoint>)
(<raftPoint> X-18.397 Y9.249 </raftPoint>)
(<raftPoint> X-17.773 Y7.167 </raftPoint>)
(<raftPoint> X-17.952 Y5.581 </raftPoint>)
(<raftPoint> X-21.96 Y2.146 </raftPoint>)
(<raftPoint> X-21.96 Y-2.146 </raftPoint>)
(</raftPerimeter>)
(<raftPerimeter>)
(<raftPoint> X-17.368 Y-1.607 </raftPoint>)
(<raftPoint> X-17.368 Y1.607 </raftPoint>)
(<raftPoint> X-12.37 Y4.941 </raftPoint>)
(<raftPoint> X-8.652 Y8.701 </raftPoint>)
(<raftPoint> X-5.32 Y10.26 </raftPoint>)
(<raftPoint> X-3.515 Y10.26 </raftPoint>)
(<raftPoint> X-0.0 Y12.018 </raftPoint>)
(<raftPoint> X3.515 Y10.26 </raftPoint>)
(<raftPoint> X5.32 Y10.26 </raftPoint>)
(<raftPoint> X8.651 Y8.701 </raftPoint>)
(<raftPoint> X12.37 Y4.941 </raftPoint>)
(<raftPoint> X17.367 Y1.607 </raftPoint>)
(<raftPoint> X17.367 Y-1.607 </raftPoint>)
(<raftPoint> X12.37 Y-4.941 </raftPoint>)
(<raftPoint> X8.651 Y-8.701 </raftPoint>)
(<raftPoint> X5.32 Y-10.26 </raftPoint>)
(<raftPoint> X3.515 Y-10.26 </raftPoint>)
(<raftPoint> X0.0 Y-12.018 </raftPoint>)
(<raftPoint> X-3.515 Y-10.26 </raftPoint>)
(<raftPoint> X-5.32 Y-10.26 </raftPoint>)
(<raftPoint> X-8.652 Y-8.701 </raftPoint>)
(<raftPoint> X-12.37 Y-4.941 </raftPoint>)
(</raftPerimeter>)
(<raftPerimeter>)
(<raftPoint> X-17.952 Y-5.581 </raftPoint>)
(<raftPoint> X-17.773 Y-7.167 </raftPoint>)
(<raftPoint> X-18.397 Y-9.249 </raftPoint>)
(<raftPoint> X-17.139 Y-10.948 </raftPoint>)
(<raftPoint> X-16.795 Y-12.78 </raftPoint>)
(<raftPoint> X-14.545 Y-14.94 </raftPoint>)
(<raftPoint> X-10.949 Y-14.94 </raftPoint>)
(<raftPoint> X-7.349 Y-18.54 </raftPoint>)
(<raftPoint> X7.349 Y-18.54 </raftPoint>)
(<raftPoint> X10.949 Y-14.94 </raftPoint>)
(<raftPoint> X14.545 Y-14.94 </raftPoint>)
(<raftPoint> X16.794 Y-12.78 </raftPoint>)
(<raftPoint> X17.138 Y-10.948 </raftPoint>)
(<raftPoint> X18.397 Y-9.249 </raftPoint>)
(<raftPoint> X17.772 Y-7.167 </raftPoint>)
(<raftPoint> X17.951 Y-5.581 </raftPoint>)
(<raftPoint> X21.96 Y-2.146 </raftPoint>)
(<raftPoint> X21.96 Y2.146 </raftPoint>)
(<raftPoint> X17.951 Y5.581 </raftPoint>)
(<raftPoint> X17.772 Y7.167 </raftPoint>)
(<raftPoint> X18.397 Y9.249 </raftPoint>)
(<raftPoint> X17.138 Y10.948 </raftPoint>)
(<raftPoint> X16.794 Y12.78 </raftPoint>)
(<raftPoint> X14.545 Y14.94 </raftPoint>)
(<raftPoint> X10.949 Y14.94 </raftPoint>)
(<raftPoint> X7.349 Y18.54 </raftPoint>)
(<raftPoint> X-7.349 Y18.54 </raftPoint>)
(<raftPoint> X-10.949 Y14.94 </raftPoint>)
(<raftPoint> X-14.545 Y14.94 </raftPoint>)
(<raftPoint> X-16.795 Y12.78 </raftPoint>)
(<raftPoint> X-17.139 Y10.948 </raftPoint>)
(<raftPoint> X-18.397 Y9.249 </raftPoint>)
(<raftPoint> X-17.773 Y7.167 </raftPoint>)
(<raftPoint> X-17.952 Y5.581 </raftPoint>)
(<raftPoint> X-21.96 Y2.146 </raftPoint>)
(<raftPoint> X-21.96 Y-2.146 </raftPoint>)
(</raftPerimeter>)
(<raftPerimeter>)
(<raftPoint> X-17.368 Y-1.607 </raftPoint>)
(<raftPoint> X-17.368 Y1.607 </raftPoint>)
(<raftPoint> X-12.37 Y4.941 </raftPoint>)
(<raftPoint> X-8.652 Y8.701 </raftPoint>)
(<raftPoint> X-5.32 Y10.26 </raftPoint>)
(<raftPoint> X-3.515 Y10.26 </raftPoint>)
(<raftPoint> X-0.0 Y12.018 </raftPoint>)
(<raftPoint> X3.515 Y10.26 </raftPoint>)
(<raftPoint> X5.32 Y10.26 </raftPoint>)
(<raftPoint> X8.651 Y8.701 </raftPoint>)
(<raftPoint> X12.37 Y4.941 </raftPoint>)
(<raftPoint> X17.367 Y1.607 </raftPoint>)
(<raftPoint> X17.367 Y-1.607 </raftPoint>)
(<raftPoint> X12.37 Y-4.941 </raftPoint>)
(<raftPoint> X8.651 Y-8.701 </raftPoint>)
(<raftPoint> X5.32 Y-10.26 </raftPoint>)
(<raftPoint> X3.515 Y-10.26 </raftPoint>)
(<raftPoint> X0.0 Y-12.018 </raftPoint>)
(<raftPoint> X-3.515 Y-10.26 </raftPoint>)
(<raftPoint> X-5.32 Y-10.26 </raftPoint>)
(<raftPoint> X-8.652 Y-8.701 </raftPoint>)
(<raftPoint> X-12.37 Y-4.941 </raftPoint>)
(</raftPerimeter>)
(<raftPerimeter>)
(<raftPoint> X-17.952 Y-5.581 </raftPoint>)
(<raftPoint> X-17.773 Y-7.167 </raftPoint>)
(<raftPoint> X-18.397 Y-9.249 </raftPoint>)
(<raftPoint> X-17.139 Y-10.948 </raftPoint>)
(<raftPoint> X-16.795 Y-12.78 </raftPoint>)
(<raftPoint> X-14.545 Y-14.94 </raftPoint>)
(<raftPoint> X-10.949 Y-14.94 </raftPoint>)
(<raftPoint> X-7.349 Y-18.54 </raftPoint>)
(<raftPoint> X7.349 Y-18.54 </raftPoint>)
(<raftPoint> X10.949 Y-14.94 </raftPoint>)
(<raftPoint> X14.545 Y-14.94 </raftPoint>)
(<raftPoint> X16.794 Y-12.78 </raftPoint>)
(<raftPoint> X17.138 Y-10.948 </raftPoint>)
(<raftPoint> X18.397 Y-9.249 </raftPoint>)
(<raftPoint> X17.772 Y-7.167 </raftPoint>)
(<raftPoint> X17.951 Y-5.581 </raftPoint>)
(<raftPoint> X21.96 Y-2.146 </raftPoint>)
(<raftPoint> X21.96 Y2.146 </raftPoint>)
(<raftPoint> X17.951 Y5.581 </raftPoint>)
(<raftPoint> X17.772 Y7.167 </raftPoint>)
(<raftPoint> X18.397 Y9.249 </raftPoint>)
(<raftPoint> X17.138 Y10.948 </raftPoint>)
(<raftPoint> X16.794 Y12.78 </raftPoint>)
(<raftPoint> X14.545 Y14.94 </raftPoint>)
(<raftPoint> X10.949 Y14.94 </raftPoint>)
(<raftPoint> X7.349 Y18.54 </raftPoint>)
(<raftPoint> X-7.349 Y18.54 </raftPoint>)
(<raftPoint> X-10.949 Y14.94 </raftPoint>)
(<raftPoint> X-14.545 Y14.94 </raftPoint>)
(<raftPoint> X-16.795 Y12.78 </raftPoint>)
(<raftPoint> X-17.139 Y10.948 </raftPoint>)
(<raftPoint> X-18.397 Y9.249 </raftPoint>)
(<raftPoint> X-17.773 Y7.167 </raftPoint>)
(<raftPoint> X-17.952 Y5.581 </raftPoint>)
(<raftPoint> X-21.96 Y2.146 </raftPoint>)
(<raftPoint> X-21.96 Y-2.146 </raftPoint>)
(</raftPerimeter>)
(<raftPerimeter>)
(<raftPoint> X-17.368 Y-1.607 </raftPoint>)
(<raftPoint> X-17.368 Y1.607 </raftPoint>)
(<raftPoint> X-12.37 Y4.941 </raftPoint>)
(<raftPoint> X-8.652 Y8.701 </raftPoint>)
(<raftPoint> X-5.32 Y10.26 </raftPoint>)
(<raftPoint> X-3.515 Y10.26 </raftPoint>)
(<raftPoint> X-0.0 Y12.018 </raftPoint>)
(<raftPoint> X3.515 Y10.26 </raftPoint>)
(<raftPoint> X5.32 Y10.26 </raftPoint>)
(<raftPoint> X8.651 Y8.701 </raftPoint>)
(<raftPoint> X12.37 Y4.941 </raftPoint>)
(<raftPoint> X17.367 Y1.607 </raftPoint>)
(<raftPoint> X17.367 Y-1.607 </raftPoint>)
(<raftPoint> X12.37 Y-4.941 </raftPoint>)
(<raftPoint> X8.651 Y-8.701 </raftPoint>)
(<raftPoint> X5.32 Y-10.26 </raftPoint>)
(<raftPoint> X3.515 Y-10.26 </raftPoint>)
(<raftPoint> X0.0 Y-12.018 </raftPoint>)
(<raftPoint> X-3.515 Y-10.26 </raftPoint>)
(<raftPoint> X-5.32 Y-10.26 </raftPoint>)
(<raftPoint> X-8.652 Y-8.701 </raftPoint>)
(<raftPoint> X-12.37 Y-4.941 </raftPoint>)
(</raftPerimeter>)
(<raftPerimeter>)
(<raftPoint> X-17.952 Y-5.581 </raftPoint>)
(<raftPoint> X-17.773 Y-7.167 </raftPoint>)
(<raftPoint> X-18.397 Y-9.249 </raftPoint>)
(<raftPoint> X-17.139 Y-10.948 </raftPoint>)
(<raftPoint> X-16.795 Y-12.78 </raftPoint>)
(<raftPoint> X-14.545 Y-14.94 </raftPoint>)
(<raftPoint> X-10.949 Y-14.94 </raftPoint>)
(<raftPoint> X-7.349 Y-18.54 </raftPoint>)
(<raftPoint> X7.349 Y-18.54 </raftPoint>)
(<raftPoint> X10.949 Y-14.94 </raftPoint>)
(<raftPoint> X14.545 Y-14.94 </raftPoint>)
(<raftPoint> X16.794 Y-12.78 </raftPoint>)
(<raftPoint> X17.138 Y-10.948 </raftPoint>)
(<raftPoint> X18.397 Y-9.249 </raftPoint>)
(<raftPoint> X17.772 Y-7.167 </raftPoint>)
(<raftPoint> X17.951 Y-5.581 </raftPoint>)
(<raftPoint> X21.96 Y-2.146 </raftPoint>)
(<raftPoint> X21.96 Y2.146 </raftPoint>)
(<raftPoint> X17.951 Y5.581 </raftPoint>)
(<raftPoint> X17.772 Y7.167 </raftPoint>)
(<raftPoint> X18.397 Y9.249 </raftPoint>)
(<raftPoint> X17.138 Y10.948 </raftPoint>)
(<raftPoint> X16.794 Y12.78 </raftPoint>)
(<raftPoint> X14.545 Y14.94 </raftPoint>)
(<raftPoint> X10.949 Y14.94 </raftPoint>)
(<raftPoint> X7.349 Y18.54 </raftPoint>)
(<raftPoint> X-7.349 Y18.54 </raftPoint>)
(<raftPoint> X-10.949 Y14.94 </raftPoint>)
(<raftPoint> X-14.545 Y14.94 </raftPoint>)
(<raftPoint> X-16.795 Y12.78 </raftPoint>)
(<raftPoint> X-17.139 Y10.948 </raftPoint>)
(<raftPoint> X-18.397 Y9.249 </raftPoint>)
(<raftPoint> X-17.773 Y7.167 </raftPoint>)
(<raftPoint> X-17.952 Y5.581 </raftPoint>)
(<raftPoint> X-21.96 Y2.146 </raftPoint>)
(<raftPoint> X-21.96 Y-2.146 </raftPoint>)
(</raftPerimeter>)
(<raftPerimeter>)
(<raftPoint> X-17.368 Y-1.607 </raftPoint>)
(<raftPoint> X-17.368 Y1.607 </raftPoint>)
(<raftPoint> X-12.37 Y4.941 </raftPoint>)
(<raftPoint> X-8.652 Y8.701 </raftPoint>)
(<raftPoint> X-5.32 Y10.26 </raftPoint>)
(<raftPoint> X-3.515 Y10.26 </raftPoint>)
(<raftPoint> X-0.0 Y12.018 </raftPoint>)
(<raftPoint> X3.515 Y10.26 </raftPoint>)
(<raftPoint> X5.32 Y10.26 </raftPoint>)
(<raftPoint> X8.651 Y8.701 </raftPoint>)
(<raftPoint> X12.37 Y4.941 </raftPoint>)
(<raftPoint> X17.367 Y1.607 </raftPoint>)
(<raftPoint> X17.367 Y-1.607 </raftPoint>)
(<raftPoint> X12.37 Y-4.941 </raftPoint>)
(<raftPoint> X8.651 Y-8.701 </raftPoint>)
(<raftPoint> X5.32 Y-10.26 </raftPoint>)
(<raftPoint> X3.515 Y-10.26 </raftPoint>)
(<raftPoint> X0.0 Y-12.018 </raftPoint>)
(<raftPoint> X-3.515 Y-10.26 </raftPoint>)
(<raftPoint> X-5.32 Y-10.26 </raftPoint>)
(<raftPoint> X-8.652 Y-8.701 </raftPoint>)
(<raftPoint> X-12.37 Y-4.941 </raftPoint>)
(</raftPerimeter>)
(<raftPerimeter>)
(<raftPoint> X-17.952 Y-5.581 </raftPoint>)
(<raftPoint> X-17.773 Y-7.167 </raftPoint>)
(<raftPoint> X-18.397 Y-9.249 </raftPoint>)
(<raftPoint> X-17.139 Y-10.948 </raftPoint>)
(<raftPoint> X-16.795 Y-12.78 </raftPoint>)
(<raftPoint> X-14.545 Y-14.94 </raftPoint>)
(<raftPoint> X-10.949 Y-14.94 </raftPoint>)
(<raftPoint> X-7.349 Y-18.54 </raftPoint>)
(<raftPoint> X7.349 Y-18.54 </raftPoint>)
(<raftPoint> X10.949 Y-14.94 </raftPoint>)
(<raftPoint> X14.545 Y-14.94 </raftPoint>)
(<raftPoint> X16.794 Y-12.78 </raftPoint>)
(<raftPoint> X17.138 Y-10.948 </raftPoint>)
(<raftPoint> X18.397 Y-9.249 </raftPoint>)
(<raftPoint> X17.772 Y-7.167 </raftPoint>)
(<raftPoint> X17.951 Y-5.581 </raftPoint>)
(<raftPoint> X21.96 Y-2.146 </raftPoint>)
(<raftPoint> X21.96 Y2.146 </raftPoint>)
(<raftPoint> X17.951 Y5.581 </raftPoint>)
(<raftPoint> X17.772 Y7.167 </raftPoint>)
(<raftPoint> X18.397 Y9.249 </raftPoint>)
(<raftPoint> X17.138 Y10.948 </raftPoint>)
(<raftPoint> X16.794 Y12.78 </raftPoint>)
(<raftPoint> X14.545 Y14.94 </raftPoint>)
(<raftPoint> X10.949 Y14.94 </raftPoint>)
(<raftPoint> X7.349 Y18.54 </raftPoint>)
(<raftPoint> X-7.349 Y18.54 </raftPoint>)
(<raftPoint> X-10.949 Y14.94 </raftPoint>)
(<raftPoint> X-14.545 Y14.94 </raftPoint>)
(<raftPoint> X-16.795 Y12.78 </raftPoint>)
(<raftPoint> X-17.139 Y10.948 </raftPoint>)
(<raftPoint> X-18.397 Y9.249 </raftPoint>)
(<raftPoint> X-17.773 Y7.167 </raftPoint>)
(<raftPoint> X-17.952 Y5.581 </raftPoint>)
(<raftPoint> X-21.96 Y2.146 </raftPoint>)
(<raftPoint> X-21.96 Y-2.146 </raftPoint>)
(</raftPerimeter>)
(<raftPerimeter>)
(<raftPoint> X-17.368 Y-1.607 </raftPoint>)
(<raftPoint> X-17.368 Y1.607 </raftPoint>)
(<raftPoint> X-12.37 Y4.941 </raftPoint>)
(<raftPoint> X-8.652 Y8.701 </raftPoint>)
(<raftPoint> X-5.32 Y10.26 </raftPoint>)
(<raftPoint> X-3.515 Y10.26 </raftPoint>)
(<raftPoint> X-0.0 Y12.018 </raftPoint>)
(<raftPoint> X3.515 Y10.26 </raftPoint>)
(<raftPoint> X5.32 Y10.26 </raftPoint>)
(<raftPoint> X8.651 Y8.701 </raftPoint>)
(<raftPoint> X12.37 Y4.941 </raftPoint>)
(<raftPoint> X17.367 Y1.607 </raftPoint>)
(<raftPoint> X17.367 Y-1.607 </raftPoint>)
(<raftPoint> X12.37 Y-4.941 </raftPoint>)
(<raftPoint> X8.651 Y-8.701 </raftPoint>)
(<raftPoint> X5.32 Y-10.26 </raftPoint>)
(<raftPoint> X3.515 Y-10.26 </raftPoint>)
(<raftPoint> X0.0 Y-12.018 </raftPoint>)
(<raftPoint> X-3.515 Y-10.26 </raftPoint>)
(<raftPoint> X-5.32 Y-10.26 </raftPoint>)
(<raftPoint> X-8.652 Y-8.701 </raftPoint>)
(<raftPoint> X-12.37 Y-4.941 </raftPoint>)
(</raftPerimeter>)
(<raftPerimeter>)
(<raftPoint> X-17.952 Y-5.581 </raftPoint>)
(<raftPoint> X-17.773 Y-7.167 </raftPoint>)
(<raftPoint> X-18.397 Y-9.249 </raftPoint>)
(<raftPoint> X-17.139 Y-10.948 </raftPoint>)
(<raftPoint> X-16.795 Y-12.78 </raftPoint>)
(<raftPoint> X-14.545 Y-14.94 </raftPoint>)
(<raftPoint> X-10.949 Y-14.94 </raftPoint>)
(<raftPoint> X-7.349 Y-18.54 </raftPoint>)
(<raftPoint> X7.349 Y-18.54 </raftPoint>)
(<raftPoint> X10.949 Y-14.94 </raftPoint>)
(<raftPoint> X14.545 Y-14.94 </raftPoint>)
(<raftPoint> X16.794 Y-12.78 </raftPoint>)
(<raftPoint> X17.138 Y-10.948 </raftPoint>)
(<raftPoint> X18.397 Y-9.249 </raftPoint>)
(<raftPoint> X17.772 Y-7.167 </raftPoint>)
(<raftPoint> X17.951 Y-5.581 </raftPoint>)
(<raftPoint> X21.96 Y-2.146 </raftPoint>)
(<raftPoint> X21.96 Y2.146 </raftPoint>)
(<raftPoint> X17.951 Y5.581 </raftPoint>)
(<raftPoint> X17.772 Y7.167 </raftPoint>)
(<raftPoint> X18.397 Y9.249 </raftPoint>)
(<raftPoint> X17.138 Y10.948 </raftPoint>)
(<raftPoint> X16.794 Y12.78 </raftPoint>)
(<raftPoint> X14.545 Y14.94 </raftPoint>)
(<raftPoint> X10.949 Y14.94 </raftPoint>)
(<raftPoint> X7.349 Y18.54 </raftPoint>)
(<raftPoint> X-7.349 Y18.54 </raftPoint>)
(<raftPoint> X-10.949 Y14.94 </raftPoint>)
(<raftPoint> X-14.545 Y14.94 </raftPoint>)
(<raftPoint> X-16.795 Y12.78 </raftPoint>)
(<raftPoint> X-17.139 Y10.948 </raftPoint>)
(<raftPoint> X-18.397 Y9.249 </raftPoint>)
(<raftPoint> X-17.773 Y7.167 </raftPoint>)
(<raftPoint> X-17.952 Y5.581 </raftPoint>)
(<raftPoint> X-21.96 Y2.146 </raftPoint>)
(<raftPoint> X-21.96 Y-2.146 </raftPoint>)
(</raftPerimeter>)
(<raftPerimeter>)
(<raftPoint> X-17.368 Y-1.607 </raftPoint>)
(<raftPoint> X-17.368 Y1.607 </raftPoint>)
(<raftPoint> X-12.37 Y4.941 </raftPoint>)
(<raftPoint> X-8.652 Y8.701 </raftPoint>)
(<raftPoint> X-5.32 Y10.26 </raftPoint>)
(<raftPoint> X-3.515 Y10.26 </raftPoint>)
(<raftPoint> X-0.0 Y12.018 </raftPoint>)
(<raftPoint> X3.515 Y10.26 </raftPoint>)
(<raftPoint> X5.32 Y10.26 </raftPoint>)
(<raftPoint> X8.651 Y8.701 </raftPoint>)
(<raftPoint> X12.37 Y4.941 </raftPoint>)
(<raftPoint> X17.367 Y1.607 </raftPoint>)
(<raftPoint> X17.367 Y-1.607 </raftPoint>)
(<raftPoint> X12.37 Y-4.941 </raftPoint>)
(<raftPoint> X8.651 Y-8.701 </raftPoint>)
(<raftPoint> X5.32 Y-10.26 </raftPoint>)
(<raftPoint> X3.515 Y-10.26 </raftPoint>)
(<raftPoint> X0.0 Y-12.018 </raftPoint>)
(<raftPoint> X-3.515 Y-10.26 </raftPoint>)
(<raftPoint> X-5.32 Y-10.26 </raftPoint>)
(<raftPoint> X-8.652 Y-8.701 </raftPoint>)
(<raftPoint> X-12.37 Y-4.941 </raftPoint>)
(</raftPerimeter>)
(<raftPerimeter>)
(<raftPoint> X-17.952 Y-5.581 </raftPoint>)
(<raftPoint> X-17.773 Y-7.167 </raftPoint>)
(<raftPoint> X-18.397 Y-9.249 </raftPoint>)
(<raftPoint> X-17.139 Y-10.948 </raftPoint>)
(<raftPoint> X-16.795 Y-12.78 </raftPoint>)
(<raftPoint> X-14.545 Y-14.94 </raftPoint>)
(<raftPoint> X-10.949 Y-14.94 </raftPoint>)
(<raftPoint> X-7.349 Y-18.54 </raftPoint>)
(<raftPoint> X7.349 Y-18.54 </raftPoint>)
(<raftPoint> X10.949 Y-14.94 </raftPoint>)
(<raftPoint> X14.545 Y-14.94 </raftPoint>)
(<raftPoint> X16.794 Y-12.78 </raftPoint>)
(<raftPoint> X17.138 Y-10.948 </raftPoint>)
(<raftPoint> X18.397 Y-9.249 </raftPoint>)
(<raftPoint> X17.772 Y-7.167 </raftPoint>)
(<raftPoint> X17.951 Y-5.581 </raftPoint>)
(<raftPoint> X21.96 Y-2.146 </raftPoint>)
(<raftPoint> X21.96 Y2.146 </raftPoint>)
(<raftPoint> X17.951 Y5.581 </raftPoint>)
(<raftPoint> X17.772 Y7.167 </raftPoint>)
(<raftPoint> X18.397 Y9.249 </raftPoint>)
(<raftPoint> X17.138 Y10.948 </raftPoint>)
(<raftPoint> X16.794 Y12.78 </raftPoint>)
(<raftPoint> X14.545 Y14.94 </raftPoint>)
(<raftPoint> X10.949 Y14.94 </raftPoint>)
(<raftPoint> X7.349 Y18.54 </raftPoint>)
(<raftPoint> X-7.349 Y18.54 </raftPoint>)
(<raftPoint> X-10.949 Y14.94 </raftPoint>)
(<raftPoint> X-14.545 Y14.94 </raftPoint>)
(<raftPoint> X-16.795 Y12.78 </raftPoint>)
(<raftPoint> X-17.139 Y10.948 </raftPoint>)
(<raftPoint> X-18.397 Y9.249 </raftPoint>)
(<raftPoint> X-17.773 Y7.167 </raftPoint>)
(<raftPoint> X-17.952 Y5.581 </raftPoint>)
(<raftPoint> X-21.96 Y2.146 </raftPoint>)
(<raftPoint> X-21.96 Y-2.146 </raftPoint>)
(</raftPerimeter>)
(<raftPerimeter>)
(<raftPoint> X-17.368 Y-1.607 </raftPoint>)
(<raftPoint> X-17.368 Y1.607 </raftPoint>)
(<raftPoint> X-12.37 Y4.941 </raftPoint>)
(<raftPoint> X-8.652 Y8.701 </raftPoint>)
(<raftPoint> X-5.32 Y10.26 </raftPoint>)
(<raftPoint> X-3.515 Y10.26 </raftPoint>)
(<raftPoint> X-0.0 Y12.018 </raftPoint>)
(<raftPoint> X3.515 Y10.26 </raftPoint>)
(<raftPoint> X5.32 Y10.26 </raftPoint>)
(<raftPoint> X8.651 Y8.701 </raftPoint>)
(<raftPoint> X12.37 Y4.941 </raftPoint>)
(<raftPoint> X17.367 Y1.607 </raftPoint>)
(<raftPoint> X17.367 Y-1.607 </raftPoint>)
(<raftPoint> X12.37 Y-4.941 </raftPoint>)
(<raftPoint> X8.651 Y-8.701 </raftPoint>)
(<raftPoint> X5.32 Y-10.26 </raftPoint>)
(<raftPoint> X3.515 Y-10.26 </raftPoint>)
(<raftPoint> X0.0 Y-12.018 </raftPoint>)
(<raftPoint> X-3.515 Y-10.26 </raftPoint>)
(<raftPoint> X-5.32 Y-10.26 </raftPoint>)
(<raftPoint> X-8.652 Y-8.701 </raftPoint>)
(<raftPoint> X-12.37 Y-4.941 </raftPoint>)
(</raftPerimeter>)
(<raftPerimeter>)
(<raftPoint> X-17.952 Y-5.581 </raftPoint>)
(<raftPoint> X-17.773 Y-7.167 </raftPoint>)
(<raftPoint> X-18.397 Y-9.249 </raftPoint>)
(<raftPoint> X-17.139 Y-10.948 </raftPoint>)
(<raftPoint> X-16.795 Y-12.78 </raftPoint>)
(<raftPoint> X-14.545 Y-14.94 </raftPoint>)
(<raftPoint> X-10.949 Y-14.94 </raftPoint>)
(<raftPoint> X-7.349 Y-18.54 </raftPoint>)
(<raftPoint> X7.349 Y-18.54 </raftPoint>)
(<raftPoint> X10.949 Y-14.94 </raftPoint>)
(<raftPoint> X14.545 Y-14.94 </raftPoint>)
(<raftPoint> X16.794 Y-12.78 </raftPoint>)
(<raftPoint> X17.138 Y-10.948 </raftPoint>)
(<raftPoint> X18.397 Y-9.249 </raftPoint>)
(<raftPoint> X17.772 Y-7.167 </raftPoint>)
(<raftPoint> X17.951 Y-5.581 </raftPoint>)
(<raftPoint> X21.96 Y-2.146 </raftPoint>)
(<raftPoint> X21.96 Y2.146 </raftPoint>)
(<raftPoint> X17.951 Y5.581 </raftPoint>)
(<raftPoint> X17.772 Y7.167 </raftPoint>)
(<raftPoint> X18.397 Y9.249 </raftPoint>)
(<raftPoint> X17.138 Y10.948 </raftPoint>)
(<raftPoint> X16.794 Y12.78 </raftPoint>)
(<raftPoint> X14.545 Y14.94 </raftPoint>)
(<raftPoint> X10.949 Y14.94 </raftPoint>)
(<raftPoint> X7.349 Y18.54 </raftPoint>)
(<raftPoint> X-7.349 Y18.54 </raftPoint>)
(<raftPoint> X-10.949 Y14.94 </raftPoint>)
(<raftPoint> X-14.545 Y14.94 </raftPoint>)
(<raftPoint> X-16.795 Y12.78 </raftPoint>)
(<raftPoint> X-17.139 Y10.948 </raftPoint>)
(<raftPoint> X-18.397 Y9.249 </raftPoint>)
(<raftPoint> X-17.773 Y7.167 </raftPoint>)
(<raftPoint> X-17.952 Y5.581 </raftPoint>)
(<raftPoint> X-21.96 Y2.146 </raftPoint>)
(<raftPoint> X-21.96 Y-2.146 </raftPoint>)
(</raftPerimeter>)
(<raftPerimeter>)
(<raftPoint> X-17.368 Y-1.607 </raftPoint>)
(<raftPoint> X-17.368 Y1.607 </raftPoint>)
(<raftPoint> X-12.37 Y4.941 </raftPoint>)
(<raftPoint> X-8.652 Y8.701 </raftPoint>)
(<raftPoint> X-5.32 Y10.26 </raftPoint>)
(<raftPoint> X-3.515 Y10.26 </raftPoint>)
(<raftPoint> X-0.0 Y12.018 </raftPoint>)
(<raftPoint> X3.515 Y10.26 </raftPoint>)
(<raftPoint> X5.32 Y10.26 </raftPoint>)
(<raftPoint> X8.651 Y8.701 </raftPoint>)
(<raftPoint> X12.37 Y4.941 </raftPoint>)
(<raftPoint> X17.367 Y1.607 </raftPoint>)
(<raftPoint> X17.367 Y-1.607 </raftPoint>)
(<raftPoint> X12.37 Y-4.941 </raftPoint>)
(<raftPoint> X8.651 Y-8.701 </raftPoint>)
(<raftPoint> X5.32 Y-10.26 </raftPoint>)
(<raftPoint> X3.515 Y-10.26 </raftPoint>)
(<raftPoint> X0.0 Y-12.018 </raftPoint>)
(<raftPoint> X-3.515 Y-10.26 </raftPoint>)
(<raftPoint> X-5.32 Y-10.26 </raftPoint>)
(<raftPoint> X-8.652 Y-8.701 </raftPoint>)
(<raftPoint> X-12.37 Y-4.941 </raftPoint>)
(</raftPerimeter>)
(<raftPerimeter>)
(<raftPoint> X-17.952 Y-5.581 </raftPoint>)
(<raftPoint> X-17.773 Y-7.167 </raftPoint>)
(<raftPoint> X-18.397 Y-9.249 </raftPoint>)
(<raftPoint> X-17.139 Y-10.948 </raftPoint>)
(<raftPoint> X-16.795 Y-12.78 </raftPoint>)
(<raftPoint> X-14.545 Y-14.94 </raftPoint>)
(<raftPoint> X-10.949 Y-14.94 </raftPoint>)
(<raftPoint> X-7.349 Y-18.54 </raftPoint>)
(<raftPoint> X7.349 Y-18.54 </raftPoint>)
(<raftPoint> X10.949 Y-14.94 </raftPoint>)
(<raftPoint> X14.545 Y-14.94 </raftPoint>)
(<raftPoint> X16.794 Y-12.78 </raftPoint>)
(<raftPoint> X17.138 Y-10.948 </raftPoint>)
(<raftPoint> X18.397 Y-9.249 </raftPoint>)
(<raftPoint> X17.772 Y-7.167 </raftPoint>)
(<raftPoint> X17.951 Y-5.581 </raftPoint>)
(<raftPoint> X21.96 Y-2.146 </raftPoint>)
(<raftPoint> X21.96 Y2.146 </raftPoint>)
(<raftPoint> X17.951 Y5.581 </raftPoint>)
(<raftPoint> X17.772 Y7.167 </raftPoint>)
(<raftPoint> X18.397 Y9.249 </raftPoint>)
(<raftPoint> X17.138 Y10.948 </raftPoint>)
(<raftPoint> X16.794 Y12.78 </raftPoint>)
(<raftPoint> X14.545 Y14.94 </raftPoint>)
(<raftPoint> X10.949 Y14.94 </raftPoint>)
(<raftPoint> X7.349 Y18.54 </raftPoint>)
(<raftPoint> X-7.349 Y18.54 </raftPoint>)
(<raftPoint> X-10.949 Y14.94 </raftPoint>)
(<raftPoint> X-14.545 Y14.94 </raftPoint>)
(<raftPoint> X-16.795 Y12.78 </raftPoint>)
(<raftPoint> X-17.139 Y10.948 </raftPoint>)
(<raftPoint> X-18.397 Y9.249 </raftPoint>)
(<raftPoint> X-17.773 Y7.167 </raftPoint>)
(<raftPoint> X-17.952 Y5.581 </raftPoint>)
(<raftPoint> X-21.96 Y2.146 </raftPoint>)
(<raftPoint> X-21.96 Y-2.146 </raftPoint>)
(</raftPerimeter>)
(<raftPerimeter>)
(<raftPoint> X-17.368 Y-1.607 </raftPoint>)
(<raftPoint> X-17.368 Y1.607 </raftPoint>)
(<raftPoint> X-12.37 Y4.941 </raftPoint>)
(<raftPoint> X-8.652 Y8.701 </raftPoint>)
(<raftPoint> X-5.32 Y10.26 </raftPoint>)
(<raftPoint> X-3.515 Y10.26 </raftPoint>)
(<raftPoint> X-0.0 Y12.018 </raftPoint>)
(<raftPoint> X3.515 Y10.26 </raftPoint>)
(<raftPoint> X5.32 Y10.26 </raftPoint>)
(<raftPoint> X8.651 Y8.701 </raftPoint>)
(<raftPoint> X12.37 Y4.941 </raftPoint>)
(<raftPoint> X17.367 Y1.607 </raftPoint>)
(<raftPoint> X17.367 Y-1.607 </raftPoint>)
(<raftPoint> X12.37 Y-4.941 </raftPoint>)
(<raftPoint> X8.651 Y-8.701 </raftPoint>)
(<raftPoint> X5.32 Y-10.26 </raftPoint>)
(<raftPoint> X3.515 Y-10.26 </raftPoint>)
(<raftPoint> X0.0 Y-12.018 </raftPoint>)
(<raftPoint> X-3.515 Y-10.26 </raftPoint>)
(<raftPoint> X-5.32 Y-10.26 </raftPoint>)
(<raftPoint> X-8.652 Y-8.701 </raftPoint>)
(<raftPoint> X-12.37 Y-4.941 </raftPoint>)
(</raftPerimeter>)
(<raftPerimeter>)
(<raftPoint> X-10.885 Y-16.74 </raftPoint>)
(<raftPoint> X-7.285 Y-18.54 </raftPoint>)
(<raftPoint> X7.285 Y-18.54 </raftPoint>)
(<raftPoint> X10.885 Y-16.74 </raftPoint>)
(<raftPoint> X12.749 Y-16.74 </raftPoint>)
(<raftPoint> X20.13 Y-9.359 </raftPoint>)
(<raftPoint> X20.951 Y-5.535 </raftPoint>)
(<raftPoint> X21.981 Y-3.846 </raftPoint>)
(<raftPoint> X21.549 Y-1.763 </raftPoint>)
(<raftPoint> X21.549 Y1.763 </raftPoint>)
(<raftPoint> X21.981 Y3.846 </raftPoint>)
(<raftPoint> X20.951 Y5.535 </raftPoint>)
(<raftPoint> X20.13 Y9.359 </raftPoint>)
(<raftPoint> X12.749 Y16.74 </raftPoint>)
(<raftPoint> X10.885 Y16.74 </raftPoint>)
(<raftPoint> X7.285 Y18.54 </raftPoint>)
(<raftPoint> X-7.285 Y18.54 </raftPoint>)
(<raftPoint> X-10.885 Y16.74 </raftPoint>)
(<raftPoint> X-12.749 Y16.74 </raftPoint>)
(<raftPoint> X-20.13 Y9.359 </raftPoint>)
(<raftPoint> X-20.952 Y5.535 </raftPoint>)
(<raftPoint> X-21.981 Y3.846 </raftPoint>)
(<raftPoint> X-21.549 Y1.763 </raftPoint>)
(<raftPoint> X-21.549 Y-1.763 </raftPoint>)
(<raftPoint> X-21.981 Y-3.846 </raftPoint>)
(<raftPoint> X-20.952 Y-5.535 </raftPoint>)
(<raftPoint> X-20.13 Y-9.359 </raftPoint>)
(<raftPoint> X-12.749 Y-16.74 </raftPoint>)
(</raftPerimeter>)
(<raftPerimeter>)
(<raftPoint> X-6.955 Y-3.435 </raftPoint>)
(<raftPoint> X-7.582 Y-1.715 </raftPoint>)
(<raftPoint> X-7.792 Y0.0 </raftPoint>)
(<raftPoint> X-7.582 Y1.715 </raftPoint>)
(<raftPoint> X-6.955 Y3.435 </raftPoint>)
(<raftPoint> X-5.943 Y4.94 </raftPoint>)
(<raftPoint> X-7.56 Y1.705 </raftPoint>)
(<raftPoint> X-7.56 Y-1.705 </raftPoint>)
(<raftPoint> X-5.943 Y-4.94 </raftPoint>)
(</raftPerimeter>)
(<raftPerimeter>)
(<raftPoint> X6.955 Y3.435 </raftPoint>)
(<raftPoint> X7.582 Y1.715 </raftPoint>)
(<raftPoint> X7.792 Y0.0 </raftPoint>)
(<raftPoint> X7.582 Y-1.715 </raftPoint>)
(<raftPoint> X6.955 Y-3.435 </raftPoint>)
(<raftPoint> X5.943 Y-4.938 </raftPoint>)
(<raftPoint> X7.56 Y-1.705 </raftPoint>)
(<raftPoint> X7.56 Y1.705 </raftPoint>)
(<raftPoint> X5.943 Y4.938 </raftPoint>)
(</raftPerimeter>)
(<raftPerimeter>)
(<raftPoint> X-10.885 Y-16.74 </raftPoint>)
(<raftPoint> X-7.285 Y-18.54 </raftPoint>)
(<raftPoint> X7.285 Y-18.54 </raftPoint>)
(<raftPoint> X10.885 Y-16.74 </raftPoint>)
(<raftPoint> X12.749 Y-16.74 </raftPoint>)
(<raftPoint> X20.13 Y-9.359 </raftPoint>)
(<raftPoint> X20.951 Y-5.535 </raftPoint>)
(<raftPoint> X21.981 Y-3.846 </raftPoint>)
(<raftPoint> X21.549 Y-1.763 </raftPoint>)
(<raftPoint> X21.549 Y1.763 </raftPoint>)
(<raftPoint> X21.981 Y3.846 </raftPoint>)
(<raftPoint> X20.951 Y5.535 </raftPoint>)
M73 P2 (display progress)
(<raftPoint> X20.13 Y9.359 </raftPoint>)
(<raftPoint> X12.749 Y16.74 </raftPoint>)
(<raftPoint> X10.885 Y16.74 </raftPoint>)
(<raftPoint> X7.285 Y18.54 </raftPoint>)
(<raftPoint> X-7.285 Y18.54 </raftPoint>)
(<raftPoint> X-10.885 Y16.74 </raftPoint>)
(<raftPoint> X-12.749 Y16.74 </raftPoint>)
(<raftPoint> X-20.13 Y9.359 </raftPoint>)
(<raftPoint> X-20.952 Y5.535 </raftPoint>)
(<raftPoint> X-21.981 Y3.846 </raftPoint>)
(<raftPoint> X-21.549 Y1.763 </raftPoint>)
(<raftPoint> X-21.549 Y-1.763 </raftPoint>)
(<raftPoint> X-21.981 Y-3.846 </raftPoint>)
(<raftPoint> X-20.952 Y-5.535 </raftPoint>)
(<raftPoint> X-20.13 Y-9.359 </raftPoint>)
(<raftPoint> X-12.749 Y-16.74 </raftPoint>)
(</raftPerimeter>)
(<raftPerimeter>)
(<raftPoint> X-6.955 Y-3.435 </raftPoint>)
(<raftPoint> X-7.582 Y-1.715 </raftPoint>)
(<raftPoint> X-7.792 Y0.0 </raftPoint>)
(<raftPoint> X-7.582 Y1.715 </raftPoint>)
(<raftPoint> X-6.955 Y3.435 </raftPoint>)
(<raftPoint> X-5.943 Y4.94 </raftPoint>)
(<raftPoint> X-7.56 Y1.705 </raftPoint>)
(<raftPoint> X-7.56 Y-1.705 </raftPoint>)
(<raftPoint> X-5.943 Y-4.94 </raftPoint>)
(</raftPerimeter>)
(<raftPerimeter>)
(<raftPoint> X6.955 Y3.435 </raftPoint>)
(<raftPoint> X7.582 Y1.715 </raftPoint>)
(<raftPoint> X7.792 Y0.0 </raftPoint>)
(<raftPoint> X7.582 Y-1.715 </raftPoint>)
(<raftPoint> X6.955 Y-3.435 </raftPoint>)
(<raftPoint> X5.943 Y-4.938 </raftPoint>)
(<raftPoint> X7.56 Y-1.705 </raftPoint>)
(<raftPoint> X7.56 Y1.705 </raftPoint>)
(<raftPoint> X5.943 Y4.938 </raftPoint>)
(</raftPerimeter>)
(<raftPerimeter>)
(<raftPoint> X-10.885 Y-16.74 </raftPoint>)
(<raftPoint> X-7.285 Y-18.54 </raftPoint>)
(<raftPoint> X7.285 Y-18.54 </raftPoint>)
(<raftPoint> X10.885 Y-16.74 </raftPoint>)
(<raftPoint> X12.749 Y-16.74 </raftPoint>)
(<raftPoint> X20.13 Y-9.359 </raftPoint>)
(<raftPoint> X20.951 Y-5.535 </raftPoint>)
(<raftPoint> X21.981 Y-3.846 </raftPoint>)
(<raftPoint> X21.549 Y-1.763 </raftPoint>)
(<raftPoint> X21.549 Y1.763 </raftPoint>)
(<raftPoint> X21.981 Y3.846 </raftPoint>)
(<raftPoint> X20.951 Y5.535 </raftPoint>)
(<raftPoint> X20.13 Y9.359 </raftPoint>)
(<raftPoint> X12.749 Y16.74 </raftPoint>)
(<raftPoint> X10.885 Y16.74 </raftPoint>)
(<raftPoint> X7.285 Y18.54 </raftPoint>)
(<raftPoint> X-7.285 Y18.54 </raftPoint>)
(<raftPoint> X-10.885 Y16.74 </raftPoint>)
(<raftPoint> X-12.749 Y16.74 </raftPoint>)
(<raftPoint> X-20.13 Y9.359 </raftPoint>)
(<raftPoint> X-20.952 Y5.535 </raftPoint>)
(<raftPoint> X-21.981 Y3.846 </raftPoint>)
(<raftPoint> X-21.549 Y1.763 </raftPoint>)
(<raftPoint> X-21.549 Y-1.763 </raftPoint>)
(<raftPoint> X-21.981 Y-3.846 </raftPoint>)
(<raftPoint> X-20.952 Y-5.535 </raftPoint>)
(<raftPoint> X-20.13 Y-9.359 </raftPoint>)
(<raftPoint> X-12.749 Y-16.74 </raftPoint>)
(</raftPerimeter>)
(<raftPerimeter>)
(<raftPoint> X-6.955 Y-3.435 </raftPoint>)
(<raftPoint> X-7.582 Y-1.715 </raftPoint>)
(<raftPoint> X-7.792 Y0.0 </raftPoint>)
(<raftPoint> X-7.582 Y1.715 </raftPoint>)
(<raftPoint> X-6.955 Y3.435 </raftPoint>)
(<raftPoint> X-5.943 Y4.94 </raftPoint>)
(<raftPoint> X-7.56 Y1.705 </raftPoint>)
(<raftPoint> X-7.56 Y-1.705 </raftPoint>)
(<raftPoint> X-5.943 Y-4.94 </raftPoint>)
(</raftPerimeter>)
(<raftPerimeter>)
(<raftPoint> X6.955 Y3.435 </raftPoint>)
(<raftPoint> X7.582 Y1.715 </raftPoint>)
(<raftPoint> X7.792 Y0.0 </raftPoint>)
(<raftPoint> X7.582 Y-1.715 </raftPoint>)
(<raftPoint> X6.955 Y-3.435 </raftPoint>)
(<raftPoint> X5.943 Y-4.938 </raftPoint>)
(<raftPoint> X7.56 Y-1.705 </raftPoint>)
(<raftPoint> X7.56 Y1.705 </raftPoint>)
(<raftPoint> X5.943 Y4.938 </raftPoint>)
(</raftPerimeter>)
(<raftPerimeter>)
(<raftPoint> X-10.885 Y-16.74 </raftPoint>)
(<raftPoint> X-7.285 Y-18.54 </raftPoint>)
(<raftPoint> X7.285 Y-18.54 </raftPoint>)
(<raftPoint> X10.885 Y-16.74 </raftPoint>)
(<raftPoint> X12.749 Y-16.74 </raftPoint>)
(<raftPoint> X20.13 Y-9.359 </raftPoint>)
(<raftPoint> X20.951 Y-5.535 </raftPoint>)
(<raftPoint> X21.981 Y-3.846 </raftPoint>)
(<raftPoint> X21.549 Y-1.763 </raftPoint>)
(<raftPoint> X21.549 Y1.763 </raftPoint>)
(<raftPoint> X21.981 Y3.846 </raftPoint>)
(<raftPoint> X20.951 Y5.535 </raftPoint>)
(<raftPoint> X20.13 Y9.359 </raftPoint>)
(<raftPoint> X12.749 Y16.74 </raftPoint>)
(<raftPoint> X10.885 Y16.74 </raftPoint>)
(<raftPoint> X7.285 Y18.54 </raftPoint>)
(<raftPoint> X-7.285 Y18.54 </raftPoint>)
(<raftPoint> X-10.885 Y16.74 </raftPoint>)
(<raftPoint> X-12.749 Y16.74 </raftPoint>)
(<raftPoint> X-20.13 Y9.359 </raftPoint>)
(<raftPoint> X-20.952 Y5.535 </raftPoint>)
(<raftPoint> X-21.981 Y3.846 </raftPoint>)
(<raftPoint> X-21.549 Y1.763 </raftPoint>)
(<raftPoint> X-21.549 Y-1.763 </raftPoint>)
(<raftPoint> X-21.981 Y-3.846 </raftPoint>)
(<raftPoint> X-20.952 Y-5.535 </raftPoint>)
(<raftPoint> X-20.13 Y-9.359 </raftPoint>)
(<raftPoint> X-12.749 Y-16.74 </raftPoint>)
(</raftPerimeter>)
(<raftPerimeter>)
(<raftPoint> X-6.955 Y-3.435 </raftPoint>)
(<raftPoint> X-7.582 Y-1.715 </raftPoint>)
(<raftPoint> X-7.792 Y0.0 </raftPoint>)
(<raftPoint> X-7.582 Y1.715 </raftPoint>)
(<raftPoint> X-6.955 Y3.435 </raftPoint>)
(<raftPoint> X-5.943 Y4.94 </raftPoint>)
(<raftPoint> X-7.56 Y1.705 </raftPoint>)
(<raftPoint> X-7.56 Y-1.705 </raftPoint>)
(<raftPoint> X-5.943 Y-4.94 </raftPoint>)
(</raftPerimeter>)
(<raftPerimeter>)
(<raftPoint> X6.955 Y3.435 </raftPoint>)
(<raftPoint> X7.582 Y1.715 </raftPoint>)
(<raftPoint> X7.792 Y0.0 </raftPoint>)
(<raftPoint> X7.582 Y-1.715 </raftPoint>)
(<raftPoint> X6.955 Y-3.435 </raftPoint>)
(<raftPoint> X5.943 Y-4.938 </raftPoint>)
(<raftPoint> X7.56 Y-1.705 </raftPoint>)
(<raftPoint> X7.56 Y1.705 </raftPoint>)
(<raftPoint> X5.943 Y4.938 </raftPoint>)
(</raftPerimeter>)
(<raftPerimeter>)
(<raftPoint> X-10.885 Y-16.74 </raftPoint>)
(<raftPoint> X-7.285 Y-18.54 </raftPoint>)
(<raftPoint> X7.285 Y-18.54 </raftPoint>)
(<raftPoint> X10.885 Y-16.74 </raftPoint>)
(<raftPoint> X12.749 Y-16.74 </raftPoint>)
(<raftPoint> X20.13 Y-9.359 </raftPoint>)
(<raftPoint> X20.951 Y-5.535 </raftPoint>)
(<raftPoint> X21.981 Y-3.846 </raftPoint>)
(<raftPoint> X21.549 Y-1.763 </raftPoint>)
(<raftPoint> X21.549 Y1.763 </raftPoint>)
(<raftPoint> X21.981 Y3.846 </raftPoint>)
(<raftPoint> X20.951 Y5.535 </raftPoint>)
(<raftPoint> X20.13 Y9.359 </raftPoint>)
(<raftPoint> X12.749 Y16.74 </raftPoint>)
(<raftPoint> X10.885 Y16.74 </raftPoint>)
(<raftPoint> X7.285 Y18.54 </raftPoint>)
(<raftPoint> X-7.285 Y18.54 </raftPoint>)
(<raftPoint> X-10.885 Y16.74 </raftPoint>)
(<raftPoint> X-12.749 Y16.74 </raftPoint>)
(<raftPoint> X-20.13 Y9.359 </raftPoint>)
(<raftPoint> X-20.952 Y5.535 </raftPoint>)
(<raftPoint> X-21.981 Y3.846 </raftPoint>)
(<raftPoint> X-21.549 Y1.763 </raftPoint>)
(<raftPoint> X-21.549 Y-1.763 </raftPoint>)
(<raftPoint> X-21.981 Y-3.846 </raftPoint>)
(<raftPoint> X-20.952 Y-5.535 </raftPoint>)
(<raftPoint> X-20.13 Y-9.359 </raftPoint>)
(<raftPoint> X-12.749 Y-16.74 </raftPoint>)
(</raftPerimeter>)
(<raftPerimeter>)
(<raftPoint> X-6.955 Y-3.435 </raftPoint>)
(<raftPoint> X-7.582 Y-1.715 </raftPoint>)
(<raftPoint> X-7.792 Y0.0 </raftPoint>)
(<raftPoint> X-7.582 Y1.715 </raftPoint>)
(<raftPoint> X-6.955 Y3.435 </raftPoint>)
(<raftPoint> X-5.943 Y4.94 </raftPoint>)
(<raftPoint> X-7.56 Y1.705 </raftPoint>)
(<raftPoint> X-7.56 Y-1.705 </raftPoint>)
(<raftPoint> X-5.943 Y-4.94 </raftPoint>)
(</raftPerimeter>)
(<raftPerimeter>)
(<raftPoint> X6.955 Y3.435 </raftPoint>)
(<raftPoint> X7.582 Y1.715 </raftPoint>)
(<raftPoint> X7.792 Y0.0 </raftPoint>)
(<raftPoint> X7.582 Y-1.715 </raftPoint>)
(<raftPoint> X6.955 Y-3.435 </raftPoint>)
(<raftPoint> X5.943 Y-4.938 </raftPoint>)
(<raftPoint> X7.56 Y-1.705 </raftPoint>)
(<raftPoint> X7.56 Y1.705 </raftPoint>)
(<raftPoint> X5.943 Y4.938 </raftPoint>)
(</raftPerimeter>)
(<raftPerimeter>)
(<raftPoint> X-10.885 Y-16.74 </raftPoint>)
(<raftPoint> X-7.285 Y-18.54 </raftPoint>)
(<raftPoint> X7.285 Y-18.54 </raftPoint>)
(<raftPoint> X10.885 Y-16.74 </raftPoint>)
(<raftPoint> X12.749 Y-16.74 </raftPoint>)
(<raftPoint> X20.13 Y-9.359 </raftPoint>)
(<raftPoint> X20.951 Y-5.535 </raftPoint>)
(<raftPoint> X21.981 Y-3.846 </raftPoint>)
(<raftPoint> X21.549 Y-1.763 </raftPoint>)
(<raftPoint> X21.549 Y1.763 </raftPoint>)
(<raftPoint> X21.981 Y3.846 </raftPoint>)
(<raftPoint> X20.951 Y5.535 </raftPoint>)
(<raftPoint> X20.13 Y9.359 </raftPoint>)
(<raftPoint> X12.749 Y16.74 </raftPoint>)
(<raftPoint> X10.885 Y16.74 </raftPoint>)
(<raftPoint> X7.285 Y18.54 </raftPoint>)
(<raftPoint> X-7.285 Y18.54 </raftPoint>)
(<raftPoint> X-10.885 Y16.74 </raftPoint>)
(<raftPoint> X-12.749 Y16.74 </raftPoint>)
(<raftPoint> X-20.13 Y9.359 </raftPoint>)
(<raftPoint> X-20.952 Y5.535 </raftPoint>)
(<raftPoint> X-21.981 Y3.846 </raftPoint>)
(<raftPoint> X-21.549 Y1.763 </raftPoint>)
(<raftPoint> X-21.549 Y-1.763 </raftPoint>)
(<raftPoint> X-21.981 Y-3.846 </raftPoint>)
(<raftPoint> X-20.952 Y-5.535 </raftPoint>)
(<raftPoint> X-20.13 Y-9.359 </raftPoint>)
(<raftPoint> X-12.749 Y-16.74 </raftPoint>)
(</raftPerimeter>)
(<raftPerimeter>)
(<raftPoint> X-6.955 Y-3.435 </raftPoint>)
(<raftPoint> X-7.582 Y-1.715 </raftPoint>)
(<raftPoint> X-7.792 Y0.0 </raftPoint>)
(<raftPoint> X-7.582 Y1.715 </raftPoint>)
(<raftPoint> X-6.955 Y3.435 </raftPoint>)
(<raftPoint> X-5.943 Y4.94 </raftPoint>)
(<raftPoint> X-7.56 Y1.705 </raftPoint>)
(<raftPoint> X-7.56 Y-1.705 </raftPoint>)
(<raftPoint> X-5.943 Y-4.94 </raftPoint>)
(</raftPerimeter>)
(<raftPerimeter>)
(<raftPoint> X6.955 Y3.435 </raftPoint>)
(<raftPoint> X7.582 Y1.715 </raftPoint>)
(<raftPoint> X7.792 Y0.0 </raftPoint>)
(<raftPoint> X7.582 Y-1.715 </raftPoint>)
(<raftPoint> X6.955 Y-3.435 </raftPoint>)
(<raftPoint> X5.943 Y-4.938 </raftPoint>)
(<raftPoint> X7.56 Y-1.705 </raftPoint>)
(<raftPoint> X7.56 Y1.705 </raftPoint>)
(<raftPoint> X5.943 Y4.938 </raftPoint>)
(</raftPerimeter>)
(<raftPerimeter>)
(<raftPoint> X-10.885 Y-16.74 </raftPoint>)
(<raftPoint> X-7.285 Y-18.54 </raftPoint>)
(<raftPoint> X7.285 Y-18.54 </raftPoint>)
(<raftPoint> X10.885 Y-16.74 </raftPoint>)
(<raftPoint> X12.749 Y-16.74 </raftPoint>)
(<raftPoint> X20.13 Y-9.359 </raftPoint>)
(<raftPoint> X20.951 Y-5.535 </raftPoint>)
(<raftPoint> X21.981 Y-3.846 </raftPoint>)
(<raftPoint> X21.549 Y-1.763 </raftPoint>)
(<raftPoint> X21.549 Y1.763 </raftPoint>)
(<raftPoint> X21.981 Y3.846 </raftPoint>)
(<raftPoint> X20.951 Y5.535 </raftPoint>)
(<raftPoint> X20.13 Y9.359 </raftPoint>)
(<raftPoint> X12.749 Y16.74 </raftPoint>)
(<raftPoint> X10.885 Y16.74 </raftPoint>)
(<raftPoint> X7.285 Y18.54 </raftPoint>)
(<raftPoint> X-7.285 Y18.54 </raftPoint>)
(<raftPoint> X-10.885 Y16.74 </raftPoint>)
(<raftPoint> X-12.749 Y16.74 </raftPoint>)
(<raftPoint> X-20.13 Y9.359 </raftPoint>)
(<raftPoint> X-20.952 Y5.535 </raftPoint>)
(<raftPoint> X-21.981 Y3.846 </raftPoint>)
(<raftPoint> X-21.549 Y1.763 </raftPoint>)
(<raftPoint> X-21.549 Y-1.763 </raftPoint>)
(<raftPoint> X-21.981 Y-3.846 </raftPoint>)
(<raftPoint> X-20.952 Y-5.535 </raftPoint>)
(<raftPoint> X-20.13 Y-9.359 </raftPoint>)
(<raftPoint> X-12.749 Y-16.74 </raftPoint>)
(</raftPerimeter>)
(<raftPerimeter>)
(<raftPoint> X-6.955 Y-3.435 </raftPoint>)
(<raftPoint> X-7.582 Y-1.715 </raftPoint>)
(<raftPoint> X-7.792 Y0.0 </raftPoint>)
(<raftPoint> X-7.582 Y1.715 </raftPoint>)
(<raftPoint> X-6.955 Y3.435 </raftPoint>)
(<raftPoint> X-5.943 Y4.94 </raftPoint>)
(<raftPoint> X-7.56 Y1.705 </raftPoint>)
(<raftPoint> X-7.56 Y-1.705 </raftPoint>)
(<raftPoint> X-5.943 Y-4.94 </raftPoint>)
(</raftPerimeter>)
(<raftPerimeter>)
(<raftPoint> X6.955 Y3.435 </raftPoint>)
(<raftPoint> X7.582 Y1.715 </raftPoint>)
(<raftPoint> X7.792 Y0.0 </raftPoint>)
(<raftPoint> X7.582 Y-1.715 </raftPoint>)
(<raftPoint> X6.955 Y-3.435 </raftPoint>)
(<raftPoint> X5.943 Y-4.938 </raftPoint>)
(<raftPoint> X7.56 Y-1.705 </raftPoint>)
(<raftPoint> X7.56 Y1.705 </raftPoint>)
(<raftPoint> X5.943 Y4.938 </raftPoint>)
(</raftPerimeter>)
(<raftPerimeter>)
(<raftPoint> X-10.885 Y-16.74 </raftPoint>)
(<raftPoint> X-7.285 Y-18.54 </raftPoint>)
(<raftPoint> X7.285 Y-18.54 </raftPoint>)
(<raftPoint> X10.885 Y-16.74 </raftPoint>)
(<raftPoint> X12.749 Y-16.74 </raftPoint>)
(<raftPoint> X20.13 Y-9.359 </raftPoint>)
(<raftPoint> X20.951 Y-5.535 </raftPoint>)
(<raftPoint> X21.981 Y-3.846 </raftPoint>)
(<raftPoint> X21.549 Y-1.763 </raftPoint>)
(<raftPoint> X21.549 Y1.763 </raftPoint>)
(<raftPoint> X21.981 Y3.846 </raftPoint>)
(<raftPoint> X20.951 Y5.535 </raftPoint>)
(<raftPoint> X20.13 Y9.359 </raftPoint>)
(<raftPoint> X12.749 Y16.74 </raftPoint>)
(<raftPoint> X10.885 Y16.74 </raftPoint>)
(<raftPoint> X7.285 Y18.54 </raftPoint>)
(<raftPoint> X-7.285 Y18.54 </raftPoint>)
(<raftPoint> X-10.885 Y16.74 </raftPoint>)
(<raftPoint> X-12.749 Y16.74 </raftPoint>)
(<raftPoint> X-20.13 Y9.359 </raftPoint>)
(<raftPoint> X-20.952 Y5.535 </raftPoint>)
(<raftPoint> X-21.981 Y3.846 </raftPoint>)
(<raftPoint> X-21.549 Y1.763 </raftPoint>)
(<raftPoint> X-21.549 Y-1.763 </raftPoint>)
(<raftPoint> X-21.981 Y-3.846 </raftPoint>)
(<raftPoint> X-20.952 Y-5.535 </raftPoint>)
(<raftPoint> X-20.13 Y-9.359 </raftPoint>)
(<raftPoint> X-12.749 Y-16.74 </raftPoint>)
(</raftPerimeter>)
(<raftPerimeter>)
(<raftPoint> X-6.955 Y-3.435 </raftPoint>)
(<raftPoint> X-7.582 Y-1.715 </raftPoint>)
(<raftPoint> X-7.792 Y0.0 </raftPoint>)
(<raftPoint> X-7.582 Y1.715 </raftPoint>)
(<raftPoint> X-6.955 Y3.435 </raftPoint>)
(<raftPoint> X-5.943 Y4.94 </raftPoint>)
(<raftPoint> X-7.56 Y1.705 </raftPoint>)
(<raftPoint> X-7.56 Y-1.705 </raftPoint>)
(<raftPoint> X-5.943 Y-4.94 </raftPoint>)
(</raftPerimeter>)
(<raftPerimeter>)
(<raftPoint> X6.955 Y3.435 </raftPoint>)
(<raftPoint> X7.582 Y1.715 </raftPoint>)
(<raftPoint> X7.792 Y0.0 </raftPoint>)
(<raftPoint> X7.582 Y-1.715 </raftPoint>)
(<raftPoint> X6.955 Y-3.435 </raftPoint>)
(<raftPoint> X5.943 Y-4.938 </raftPoint>)
(<raftPoint> X7.56 Y-1.705 </raftPoint>)
(<raftPoint> X7.56 Y1.705 </raftPoint>)
(<raftPoint> X5.943 Y4.938 </raftPoint>)
(</raftPerimeter>)
(<raftPerimeter>)
(<raftPoint> X-10.885 Y-16.74 </raftPoint>)
(<raftPoint> X-7.285 Y-18.54 </raftPoint>)
(<raftPoint> X7.285 Y-18.54 </raftPoint>)
(<raftPoint> X10.885 Y-16.74 </raftPoint>)
(<raftPoint> X12.749 Y-16.74 </raftPoint>)
(<raftPoint> X20.13 Y-9.359 </raftPoint>)
(<raftPoint> X20.951 Y-5.535 </raftPoint>)
(<raftPoint> X21.981 Y-3.846 </raftPoint>)
(<raftPoint> X21.549 Y-1.763 </raftPoint>)
(<raftPoint> X21.549 Y1.763 </raftPoint>)
(<raftPoint> X21.981 Y3.846 </raftPoint>)
(<raftPoint> X20.951 Y5.535 </raftPoint>)
(<raftPoint> X20.13 Y9.359 </raftPoint>)
(<raftPoint> X12.749 Y16.74 </raftPoint>)
(<raftPoint> X10.885 Y16.74 </raftPoint>)
(<raftPoint> X7.285 Y18.54 </raftPoint>)
(<raftPoint> X-7.285 Y18.54 </raftPoint>)
(<raftPoint> X-10.885 Y16.74 </raftPoint>)
(<raftPoint> X-12.749 Y16.74 </raftPoint>)
(<raftPoint> X-20.13 Y9.359 </raftPoint>)
(<raftPoint> X-20.952 Y5.535 </raftPoint>)
(<raftPoint> X-21.981 Y3.846 </raftPoint>)
(<raftPoint> X-21.549 Y1.763 </raftPoint>)
(<raftPoint> X-21.549 Y-1.763 </raftPoint>)
(<raftPoint> X-21.981 Y-3.846 </raftPoint>)
(<raftPoint> X-20.952 Y-5.535 </raftPoint>)
(<raftPoint> X-20.13 Y-9.359 </raftPoint>)
(<raftPoint> X-12.749 Y-16.74 </raftPoint>)
(</raftPerimeter>)
(<raftPerimeter>)
(<raftPoint> X-6.955 Y-3.435 </raftPoint>)
(<raftPoint> X-7.582 Y-1.715 </raftPoint>)
(<raftPoint> X-7.792 Y0.0 </raftPoint>)
(<raftPoint> X-7.582 Y1.715 </raftPoint>)
(<raftPoint> X-6.955 Y3.435 </raftPoint>)
(<raftPoint> X-5.943 Y4.94 </raftPoint>)
(<raftPoint> X-7.56 Y1.705 </raftPoint>)
(<raftPoint> X-7.56 Y-1.705 </raftPoint>)
(<raftPoint> X-5.943 Y-4.94 </raftPoint>)
(</raftPerimeter>)
(<raftPerimeter>)
(<raftPoint> X6.955 Y3.435 </raftPoint>)
(<raftPoint> X7.582 Y1.715 </raftPoint>)
(<raftPoint> X7.792 Y0.0 </raftPoint>)
(<raftPoint> X7.582 Y-1.715 </raftPoint>)
(<raftPoint> X6.955 Y-3.435 </raftPoint>)
(<raftPoint> X5.943 Y-4.938 </raftPoint>)
(<raftPoint> X7.56 Y-1.705 </raftPoint>)
(<raftPoint> X7.56 Y1.705 </raftPoint>)
(<raftPoint> X5.943 Y4.938 </raftPoint>)
(</raftPerimeter>)
(<raftPerimeter>)
(<raftPoint> X-10.885 Y-16.74 </raftPoint>)
(<raftPoint> X-7.285 Y-18.54 </raftPoint>)
(<raftPoint> X7.285 Y-18.54 </raftPoint>)
(<raftPoint> X10.885 Y-16.74 </raftPoint>)
(<raftPoint> X12.749 Y-16.74 </raftPoint>)
(<raftPoint> X20.13 Y-9.359 </raftPoint>)
(<raftPoint> X20.951 Y-5.535 </raftPoint>)
(<raftPoint> X21.981 Y-3.846 </raftPoint>)
(<raftPoint> X21.549 Y-1.763 </raftPoint>)
(<raftPoint> X21.549 Y1.763 </raftPoint>)
(<raftPoint> X21.981 Y3.846 </raftPoint>)
(<raftPoint> X20.951 Y5.535 </raftPoint>)
(<raftPoint> X20.13 Y9.359 </raftPoint>)
(<raftPoint> X12.749 Y16.74 </raftPoint>)
(<raftPoint> X10.885 Y16.74 </raftPoint>)
(<raftPoint> X7.285 Y18.54 </raftPoint>)
(<raftPoint> X-7.285 Y18.54 </raftPoint>)
(<raftPoint> X-10.885 Y16.74 </raftPoint>)
(<raftPoint> X-12.749 Y16.74 </raftPoint>)
(<raftPoint> X-20.13 Y9.359 </raftPoint>)
(<raftPoint> X-20.952 Y5.535 </raftPoint>)
(<raftPoint> X-21.981 Y3.846 </raftPoint>)
(<raftPoint> X-21.549 Y1.763 </raftPoint>)
(<raftPoint> X-21.549 Y-1.763 </raftPoint>)
(<raftPoint> X-21.981 Y-3.846 </raftPoint>)
(<raftPoint> X-20.952 Y-5.535 </raftPoint>)
(<raftPoint> X-20.13 Y-9.359 </raftPoint>)
(<raftPoint> X-12.749 Y-16.74 </raftPoint>)
(</raftPerimeter>)
(<raftPerimeter>)
(<raftPoint> X-6.955 Y-3.435 </raftPoint>)
(<raftPoint> X-7.582 Y-1.715 </raftPoint>)
(<raftPoint> X-7.792 Y0.0 </raftPoint>)
(<raftPoint> X-7.582 Y1.715 </raftPoint>)
(<raftPoint> X-6.955 Y3.435 </raftPoint>)
(<raftPoint> X-5.943 Y4.94 </raftPoint>)
(<raftPoint> X-7.56 Y1.705 </raftPoint>)
(<raftPoint> X-7.56 Y-1.705 </raftPoint>)
(<raftPoint> X-5.943 Y-4.94 </raftPoint>)
(</raftPerimeter>)
(<raftPerimeter>)
(<raftPoint> X6.955 Y3.435 </raftPoint>)
(<raftPoint> X7.582 Y1.715 </raftPoint>)
(<raftPoint> X7.792 Y0.0 </raftPoint>)
(<raftPoint> X7.582 Y-1.715 </raftPoint>)
(<raftPoint> X6.955 Y-3.435 </raftPoint>)
(<raftPoint> X5.943 Y-4.938 </raftPoint>)
(<raftPoint> X7.56 Y-1.705 </raftPoint>)
(<raftPoint> X7.56 Y1.705 </raftPoint>)
(<raftPoint> X5.943 Y4.938 </raftPoint>)
(</raftPerimeter>)
(<raftPerimeter>)
(<raftPoint> X-10.885 Y-16.74 </raftPoint>)
(<raftPoint> X-7.285 Y-18.54 </raftPoint>)
(<raftPoint> X7.285 Y-18.54 </raftPoint>)
(<raftPoint> X10.885 Y-16.74 </raftPoint>)
(<raftPoint> X12.749 Y-16.74 </raftPoint>)
(<raftPoint> X20.13 Y-9.359 </raftPoint>)
(<raftPoint> X20.951 Y-5.535 </raftPoint>)
(<raftPoint> X21.981 Y-3.846 </raftPoint>)
(<raftPoint> X21.549 Y-1.763 </raftPoint>)
(<raftPoint> X21.549 Y1.763 </raftPoint>)
(<raftPoint> X21.981 Y3.846 </raftPoint>)
(<raftPoint> X20.951 Y5.535 </raftPoint>)
(<raftPoint> X20.13 Y9.359 </raftPoint>)
(<raftPoint> X12.749 Y16.74 </raftPoint>)
(<raftPoint> X10.885 Y16.74 </raftPoint>)
(<raftPoint> X7.285 Y18.54 </raftPoint>)
(<raftPoint> X-7.285 Y18.54 </raftPoint>)
(<raftPoint> X-10.885 Y16.74 </raftPoint>)
(<raftPoint> X-12.749 Y16.74 </raftPoint>)
(<raftPoint> X-20.13 Y9.359 </raftPoint>)
(<raftPoint> X-20.952 Y5.535 </raftPoint>)
(<raftPoint> X-21.981 Y3.846 </raftPoint>)
(<raftPoint> X-21.549 Y1.763 </raftPoint>)
(<raftPoint> X-21.549 Y-1.763 </raftPoint>)
(<raftPoint> X-21.981 Y-3.846 </raftPoint>)
(<raftPoint> X-20.952 Y-5.535 </raftPoint>)
(<raftPoint> X-20.13 Y-9.359 </raftPoint>)
(<raftPoint> X-12.749 Y-16.74 </raftPoint>)
(</raftPerimeter>)
(<raftPerimeter>)
(<raftPoint> X-6.955 Y-3.435 </raftPoint>)
(<raftPoint> X-7.582 Y-1.715 </raftPoint>)
(<raftPoint> X-7.792 Y0.0 </raftPoint>)
(<raftPoint> X-7.582 Y1.715 </raftPoint>)
(<raftPoint> X-6.955 Y3.435 </raftPoint>)
(<raftPoint> X-5.943 Y4.94 </raftPoint>)
(<raftPoint> X-7.56 Y1.705 </raftPoint>)
(<raftPoint> X-7.56 Y-1.705 </raftPoint>)
(<raftPoint> X-5.943 Y-4.94 </raftPoint>)
(</raftPerimeter>)
(<raftPerimeter>)
(<raftPoint> X6.955 Y3.435 </raftPoint>)
(<raftPoint> X7.582 Y1.715 </raftPoint>)
(<raftPoint> X7.792 Y0.0 </raftPoint>)
(<raftPoint> X7.582 Y-1.715 </raftPoint>)
(<raftPoint> X6.955 Y-3.435 </raftPoint>)
(<raftPoint> X5.943 Y-4.938 </raftPoint>)
(<raftPoint> X7.56 Y-1.705 </raftPoint>)
(<raftPoint> X7.56 Y1.705 </raftPoint>)
(<raftPoint> X5.943 Y4.938 </raftPoint>)
(</raftPerimeter>)
(<raftPerimeter>)
(<raftPoint> X-10.885 Y-16.74 </raftPoint>)
(<raftPoint> X-7.285 Y-18.54 </raftPoint>)
(<raftPoint> X7.285 Y-18.54 </raftPoint>)
(<raftPoint> X10.885 Y-16.74 </raftPoint>)
(<raftPoint> X12.749 Y-16.74 </raftPoint>)
(<raftPoint> X20.13 Y-9.359 </raftPoint>)
(<raftPoint> X20.951 Y-5.535 </raftPoint>)
(<raftPoint> X21.981 Y-3.846 </raftPoint>)
(<raftPoint> X21.549 Y-1.763 </raftPoint>)
(<raftPoint> X21.549 Y1.763 </raftPoint>)
(<raftPoint> X21.981 Y3.846 </raftPoint>)
(<raftPoint> X20.951 Y5.535 </raftPoint>)
(<raftPoint> X20.13 Y9.359 </raftPoint>)
(<raftPoint> X12.749 Y16.74 </raftPoint>)
(<raftPoint> X10.885 Y16.74 </raftPoint>)
(<raftPoint> X7.285 Y18.54 </raftPoint>)
(<raftPoint> X-7.285 Y18.54 </raftPoint>)
(<raftPoint> X-10.885 Y16.74 </raftPoint>)
(<raftPoint> X-12.749 Y16.74 </raftPoint>)
(<raftPoint> X-20.13 Y9.359 </raftPoint>)
(<raftPoint> X-20.952 Y5.535 </raftPoint>)
(<raftPoint> X-21.981 Y3.846 </raftPoint>)
(<raftPoint> X-21.549 Y1.763 </raftPoint>)
(<raftPoint> X-21.549 Y-1.763 </raftPoint>)
(<raftPoint> X-21.981 Y-3.846 </raftPoint>)
(<raftPoint> X-20.952 Y-5.535 </raftPoint>)
(<raftPoint> X-20.13 Y-9.359 </raftPoint>)
(<raftPoint> X-12.749 Y-16.74 </raftPoint>)
(</raftPerimeter>)
(<raftPerimeter>)
(<raftPoint> X-6.955 Y-3.435 </raftPoint>)
(<raftPoint> X-7.582 Y-1.715 </raftPoint>)
(<raftPoint> X-7.792 Y0.0 </raftPoint>)
(<raftPoint> X-7.582 Y1.715 </raftPoint>)
(<raftPoint> X-6.955 Y3.435 </raftPoint>)
(<raftPoint> X-5.943 Y4.94 </raftPoint>)
(<raftPoint> X-7.56 Y1.705 </raftPoint>)
(<raftPoint> X-7.56 Y-1.705 </raftPoint>)
(<raftPoint> X-5.943 Y-4.94 </raftPoint>)
(</raftPerimeter>)
(<raftPerimeter>)
(<raftPoint> X6.955 Y3.435 </raftPoint>)
(<raftPoint> X7.582 Y1.715 </raftPoint>)
(<raftPoint> X7.792 Y0.0 </raftPoint>)
(<raftPoint> X7.582 Y-1.715 </raftPoint>)
(<raftPoint> X6.955 Y-3.435 </raftPoint>)
(<raftPoint> X5.943 Y-4.938 </raftPoint>)
(<raftPoint> X7.56 Y-1.705 </raftPoint>)
(<raftPoint> X7.56 Y1.705 </raftPoint>)
(<raftPoint> X5.943 Y4.938 </raftPoint>)
(</raftPerimeter>)
(<raftPerimeter>)
(<raftPoint> X-10.885 Y-16.74 </raftPoint>)
(<raftPoint> X-7.285 Y-18.54 </raftPoint>)
(<raftPoint> X7.285 Y-18.54 </raftPoint>)
(<raftPoint> X10.885 Y-16.74 </raftPoint>)
(<raftPoint> X12.749 Y-16.74 </raftPoint>)
(<raftPoint> X20.13 Y-9.359 </raftPoint>)
(<raftPoint> X20.951 Y-5.535 </raftPoint>)
(<raftPoint> X21.981 Y-3.846 </raftPoint>)
(<raftPoint> X21.549 Y-1.763 </raftPoint>)
(<raftPoint> X21.549 Y1.763 </raftPoint>)
(<raftPoint> X21.981 Y3.846 </raftPoint>)
(<raftPoint> X20.951 Y5.535 </raftPoint>)
(<raftPoint> X20.13 Y9.359 </raftPoint>)
(<raftPoint> X12.749 Y16.74 </raftPoint>)
(<raftPoint> X10.885 Y16.74 </raftPoint>)
(<raftPoint> X7.285 Y18.54 </raftPoint>)
(<raftPoint> X-7.285 Y18.54 </raftPoint>)
(<raftPoint> X-10.885 Y16.74 </raftPoint>)
(<raftPoint> X-12.749 Y16.74 </raftPoint>)
(<raftPoint> X-20.13 Y9.359 </raftPoint>)
(<raftPoint> X-20.952 Y5.535 </raftPoint>)
(<raftPoint> X-21.981 Y3.846 </raftPoint>)
(<raftPoint> X-21.549 Y1.763 </raftPoint>)
(<raftPoint> X-21.549 Y-1.763 </raftPoint>)
(<raftPoint> X-21.981 Y-3.846 </raftPoint>)
(<raftPoint> X-20.952 Y-5.535 </raftPoint>)
(<raftPoint> X-20.13 Y-9.359 </raftPoint>)
(<raftPoint> X-12.749 Y-16.74 </raftPoint>)
(</raftPerimeter>)
(<raftPerimeter>)
(<raftPoint> X-6.955 Y-3.435 </raftPoint>)
(<raftPoint> X-7.582 Y-1.715 </raftPoint>)
(<raftPoint> X-7.792 Y0.0 </raftPoint>)
(<raftPoint> X-7.582 Y1.715 </raftPoint>)
(<raftPoint> X-6.955 Y3.435 </raftPoint>)
(<raftPoint> X-5.943 Y4.94 </raftPoint>)
(<raftPoint> X-7.56 Y1.705 </raftPoint>)
(<raftPoint> X-7.56 Y-1.705 </raftPoint>)
(<raftPoint> X-5.943 Y-4.94 </raftPoint>)
(</raftPerimeter>)
(<raftPerimeter>)
(<raftPoint> X6.955 Y3.435 </raftPoint>)
(<raftPoint> X7.582 Y1.715 </raftPoint>)
(<raftPoint> X7.792 Y0.0 </raftPoint>)
(<raftPoint> X7.582 Y-1.715 </raftPoint>)
(<raftPoint> X6.955 Y-3.435 </raftPoint>)
(<raftPoint> X5.943 Y-4.938 </raftPoint>)
(<raftPoint> X7.56 Y-1.705 </raftPoint>)
(<raftPoint> X7.56 Y1.705 </raftPoint>)
(<raftPoint> X5.943 Y4.938 </raftPoint>)
(</raftPerimeter>)
(<raftPerimeter>)
(<raftPoint> X-10.885 Y-16.74 </raftPoint>)
(<raftPoint> X-7.285 Y-18.54 </raftPoint>)
(<raftPoint> X7.285 Y-18.54 </raftPoint>)
(<raftPoint> X10.885 Y-16.74 </raftPoint>)
(<raftPoint> X12.749 Y-16.74 </raftPoint>)
(<raftPoint> X20.13 Y-9.359 </raftPoint>)
(<raftPoint> X20.951 Y-5.535 </raftPoint>)
(<raftPoint> X21.981 Y-3.846 </raftPoint>)
(<raftPoint> X21.549 Y-1.763 </raftPoint>)
(<raftPoint> X21.549 Y1.763 </raftPoint>)
(<raftPoint> X21.981 Y3.846 </raftPoint>)
(<raftPoint> X20.951 Y5.535 </raftPoint>)
(<raftPoint> X20.13 Y9.359 </raftPoint>)
(<raftPoint> X12.749 Y16.74 </raftPoint>)
(<raftPoint> X10.885 Y16.74 </raftPoint>)
(<raftPoint> X7.285 Y18.54 </raftPoint>)
(<raftPoint> X-7.285 Y18.54 </raftPoint>)
(<raftPoint> X-10.885 Y16.74 </raftPoint>)
(<raftPoint> X-12.749 Y16.74 </raftPoint>)
(<raftPoint> X-20.13 Y9.359 </raftPoint>)
(<raftPoint> X-20.952 Y5.535 </raftPoint>)
(<raftPoint> X-21.981 Y3.846 </raftPoint>)
(<raftPoint> X-21.549 Y1.763 </raftPoint>)
(<raftPoint> X-21.549 Y-1.763 </raftPoint>)
(<raftPoint> X-21.981 Y-3.846 </raftPoint>)
(<raftPoint> X-20.952 Y-5.535 </raftPoint>)
(<raftPoint> X-20.13 Y-9.359 </raftPoint>)
(<raftPoint> X-12.749 Y-16.74 </raftPoint>)
(</raftPerimeter>)
(<raftPerimeter>)
(<raftPoint> X-6.955 Y-3.435 </raftPoint>)
(<raftPoint> X-7.582 Y-1.715 </raftPoint>)
(<raftPoint> X-7.792 Y0.0 </raftPoint>)
(<raftPoint> X-7.582 Y1.715 </raftPoint>)
(<raftPoint> X-6.955 Y3.435 </raftPoint>)
(<raftPoint> X-5.943 Y4.94 </raftPoint>)
(<raftPoint> X-7.56 Y1.705 </raftPoint>)
(<raftPoint> X-7.56 Y-1.705 </raftPoint>)
(<raftPoint> X-5.943 Y-4.94 </raftPoint>)
(</raftPerimeter>)
(<raftPerimeter>)
(<raftPoint> X6.955 Y3.435 </raftPoint>)
(<raftPoint> X7.582 Y1.715 </raftPoint>)
(<raftPoint> X7.792 Y0.0 </raftPoint>)
(<raftPoint> X7.582 Y-1.715 </raftPoint>)
(<raftPoint> X6.955 Y-3.435 </raftPoint>)
(<raftPoint> X5.943 Y-4.938 </raftPoint>)
(<raftPoint> X7.56 Y-1.705 </raftPoint>)
(<raftPoint> X7.56 Y1.705 </raftPoint>)
(<raftPoint> X5.943 Y4.938 </raftPoint>)
(</raftPerimeter>)
(<raftPerimeter>)
(<raftPoint> X-10.885 Y-16.74 </raftPoint>)
(<raftPoint> X-7.285 Y-18.54 </raftPoint>)
(<raftPoint> X7.285 Y-18.54 </raftPoint>)
(<raftPoint> X10.885 Y-16.74 </raftPoint>)
(<raftPoint> X12.749 Y-16.74 </raftPoint>)
(<raftPoint> X20.13 Y-9.359 </raftPoint>)
(<raftPoint> X20.951 Y-5.535 </raftPoint>)
(<raftPoint> X21.981 Y-3.846 </raftPoint>)
(<raftPoint> X21.549 Y-1.763 </raftPoint>)
(<raftPoint> X21.549 Y1.763 </raftPoint>)
(<raftPoint> X21.981 Y3.846 </raftPoint>)
(<raftPoint> X20.951 Y5.535 </raftPoint>)
(<raftPoint> X20.13 Y9.359 </raftPoint>)
(<raftPoint> X12.749 Y16.74 </raftPoint>)
(<raftPoint> X10.885 Y16.74 </raftPoint>)
(<raftPoint> X7.285 Y18.54 </raftPoint>)
(<raftPoint> X-7.285 Y18.54 </raftPoint>)
(<raftPoint> X-10.885 Y16.74 </raftPoint>)
(<raftPoint> X-12.749 Y16.74 </raftPoint>)
(<raftPoint> X-20.13 Y9.359 </raftPoint>)
(<raftPoint> X-20.952 Y5.535 </raftPoint>)
(<raftPoint> X-21.981 Y3.846 </raftPoint>)
(<raftPoint> X-21.549 Y1.763 </raftPoint>)
(<raftPoint> X-21.549 Y-1.763 </raftPoint>)
(<raftPoint> X-21.981 Y-3.846 </raftPoint>)
(<raftPoint> X-20.952 Y-5.535 </raftPoint>)
(<raftPoint> X-20.13 Y-9.359 </raftPoint>)
(<raftPoint> X-12.749 Y-16.74 </raftPoint>)
(</raftPerimeter>)
(<raftPerimeter>)
(<raftPoint> X-6.955 Y-3.435 </raftPoint>)
(<raftPoint> X-7.582 Y-1.715 </raftPoint>)
(<raftPoint> X-7.792 Y0.0 </raftPoint>)
(<raftPoint> X-7.582 Y1.715 </raftPoint>)
(<raftPoint> X-6.955 Y3.435 </raftPoint>)
(<raftPoint> X-5.943 Y4.94 </raftPoint>)
(<raftPoint> X-7.56 Y1.705 </raftPoint>)
(<raftPoint> X-7.56 Y-1.705 </raftPoint>)
(<raftPoint> X-5.943 Y-4.94 </raftPoint>)
(</raftPerimeter>)
(<raftPerimeter>)
(<raftPoint> X6.955 Y3.435 </raftPoint>)
(<raftPoint> X7.582 Y1.715 </raftPoint>)
(<raftPoint> X7.792 Y0.0 </raftPoint>)
(<raftPoint> X7.582 Y-1.715 </raftPoint>)
(<raftPoint> X6.955 Y-3.435 </raftPoint>)
(<raftPoint> X5.943 Y-4.938 </raftPoint>)
(<raftPoint> X7.56 Y-1.705 </raftPoint>)
(<raftPoint> X7.56 Y1.705 </raftPoint>)
(<raftPoint> X5.943 Y4.938 </raftPoint>)
(</raftPerimeter>)
(<raftPerimeter>)
(<raftPoint> X-10.885 Y-16.74 </raftPoint>)
(<raftPoint> X-7.285 Y-18.54 </raftPoint>)
(<raftPoint> X7.285 Y-18.54 </raftPoint>)
(<raftPoint> X10.885 Y-16.74 </raftPoint>)
(<raftPoint> X12.749 Y-16.74 </raftPoint>)
(<raftPoint> X20.13 Y-9.359 </raftPoint>)
(<raftPoint> X20.951 Y-5.535 </raftPoint>)
(<raftPoint> X21.981 Y-3.846 </raftPoint>)
(<raftPoint> X21.549 Y-1.763 </raftPoint>)
(<raftPoint> X21.549 Y1.763 </raftPoint>)
(<raftPoint> X21.981 Y3.846 </raftPoint>)
(<raftPoint> X20.951 Y5.535 </raftPoint>)
(<raftPoint> X20.13 Y9.359 </raftPoint>)
(<raftPoint> X12.749 Y16.74 </raftPoint>)
(<raftPoint> X10.885 Y16.74 </raftPoint>)
(<raftPoint> X7.285 Y18.54 </raftPoint>)
(<raftPoint> X-7.285 Y18.54 </raftPoint>)
(<raftPoint> X-10.885 Y16.74 </raftPoint>)
(<raftPoint> X-12.749 Y16.74 </raftPoint>)
(<raftPoint> X-20.13 Y9.359 </raftPoint>)
(<raftPoint> X-20.952 Y5.535 </raftPoint>)
(<raftPoint> X-21.981 Y3.846 </raftPoint>)
(<raftPoint> X-21.549 Y1.763 </raftPoint>)
(<raftPoint> X-21.549 Y-1.763 </raftPoint>)
(<raftPoint> X-21.981 Y-3.846 </raftPoint>)
(<raftPoint> X-20.952 Y-5.535 </raftPoint>)
(<raftPoint> X-20.13 Y-9.359 </raftPoint>)
(<raftPoint> X-12.749 Y-16.74 </raftPoint>)
(</raftPerimeter>)
(<raftPerimeter>)
(<raftPoint> X-6.955 Y-3.435 </raftPoint>)
(<raftPoint> X-7.582 Y-1.715 </raftPoint>)
(<raftPoint> X-7.792 Y0.0 </raftPoint>)
(<raftPoint> X-7.582 Y1.715 </raftPoint>)
(<raftPoint> X-6.955 Y3.435 </raftPoint>)
(<raftPoint> X-5.943 Y4.94 </raftPoint>)
(<raftPoint> X-7.56 Y1.705 </raftPoint>)
(<raftPoint> X-7.56 Y-1.705 </raftPoint>)
(<raftPoint> X-5.943 Y-4.94 </raftPoint>)
(</raftPerimeter>)
(<raftPerimeter>)
(<raftPoint> X6.955 Y3.435 </raftPoint>)
(<raftPoint> X7.582 Y1.715 </raftPoint>)
(<raftPoint> X7.792 Y0.0 </raftPoint>)
(<raftPoint> X7.582 Y-1.715 </raftPoint>)
(<raftPoint> X6.955 Y-3.435 </raftPoint>)
(<raftPoint> X5.943 Y-4.938 </raftPoint>)
(<raftPoint> X7.56 Y-1.705 </raftPoint>)
(<raftPoint> X7.56 Y1.705 </raftPoint>)
(<raftPoint> X5.943 Y4.938 </raftPoint>)
(</raftPerimeter>)
(<raftPerimeter>)
(<raftPoint> X-10.885 Y-16.74 </raftPoint>)
(<raftPoint> X-7.285 Y-18.54 </raftPoint>)
(<raftPoint> X7.285 Y-18.54 </raftPoint>)
(<raftPoint> X10.885 Y-16.74 </raftPoint>)
(<raftPoint> X12.749 Y-16.74 </raftPoint>)
(<raftPoint> X20.13 Y-9.359 </raftPoint>)
(<raftPoint> X20.951 Y-5.535 </raftPoint>)
(<raftPoint> X21.981 Y-3.846 </raftPoint>)
(<raftPoint> X21.549 Y-1.763 </raftPoint>)
(<raftPoint> X21.549 Y1.763 </raftPoint>)
(<raftPoint> X21.981 Y3.846 </raftPoint>)
(<raftPoint> X20.951 Y5.535 </raftPoint>)
(<raftPoint> X20.13 Y9.359 </raftPoint>)
(<raftPoint> X12.749 Y16.74 </raftPoint>)
(<raftPoint> X10.885 Y16.74 </raftPoint>)
(<raftPoint> X7.285 Y18.54 </raftPoint>)
(<raftPoint> X-7.285 Y18.54 </raftPoint>)
(<raftPoint> X-10.885 Y16.74 </raftPoint>)
(<raftPoint> X-12.749 Y16.74 </raftPoint>)
(<raftPoint> X-20.13 Y9.359 </raftPoint>)
(<raftPoint> X-20.952 Y5.535 </raftPoint>)
(<raftPoint> X-21.981 Y3.846 </raftPoint>)
(<raftPoint> X-21.549 Y1.763 </raftPoint>)
(<raftPoint> X-21.549 Y-1.763 </raftPoint>)
(<raftPoint> X-21.981 Y-3.846 </raftPoint>)
(<raftPoint> X-20.952 Y-5.535 </raftPoint>)
(<raftPoint> X-20.13 Y-9.359 </raftPoint>)
(<raftPoint> X-12.749 Y-16.74 </raftPoint>)
(</raftPerimeter>)
(<raftPerimeter>)
(<raftPoint> X-6.955 Y-3.435 </raftPoint>)
(<raftPoint> X-7.582 Y-1.715 </raftPoint>)
(<raftPoint> X-7.792 Y0.0 </raftPoint>)
(<raftPoint> X-7.582 Y1.715 </raftPoint>)
(<raftPoint> X-6.955 Y3.435 </raftPoint>)
(<raftPoint> X-5.943 Y4.94 </raftPoint>)
(<raftPoint> X-7.56 Y1.705 </raftPoint>)
(<raftPoint> X-7.56 Y-1.705 </raftPoint>)
(<raftPoint> X-5.943 Y-4.94 </raftPoint>)
(</raftPerimeter>)
(<raftPerimeter>)
(<raftPoint> X6.955 Y3.435 </raftPoint>)
(<raftPoint> X7.582 Y1.715 </raftPoint>)
(<raftPoint> X7.792 Y0.0 </raftPoint>)
(<raftPoint> X7.582 Y-1.715 </raftPoint>)
(<raftPoint> X6.955 Y-3.435 </raftPoint>)
(<raftPoint> X5.943 Y-4.938 </raftPoint>)
(<raftPoint> X7.56 Y-1.705 </raftPoint>)
(<raftPoint> X7.56 Y1.705 </raftPoint>)
(<raftPoint> X5.943 Y4.938 </raftPoint>)
(</raftPerimeter>)
(<raftPerimeter>)
(<raftPoint> X-10.885 Y-16.74 </raftPoint>)
(<raftPoint> X-7.285 Y-18.54 </raftPoint>)
(<raftPoint> X7.285 Y-18.54 </raftPoint>)
(<raftPoint> X10.885 Y-16.74 </raftPoint>)
(<raftPoint> X12.749 Y-16.74 </raftPoint>)
(<raftPoint> X20.13 Y-9.359 </raftPoint>)
(<raftPoint> X20.951 Y-5.535 </raftPoint>)
(<raftPoint> X21.981 Y-3.846 </raftPoint>)
(<raftPoint> X21.549 Y-1.763 </raftPoint>)
(<raftPoint> X21.549 Y1.763 </raftPoint>)
(<raftPoint> X21.981 Y3.846 </raftPoint>)
(<raftPoint> X20.951 Y5.535 </raftPoint>)
(<raftPoint> X20.13 Y9.359 </raftPoint>)
(<raftPoint> X12.749 Y16.74 </raftPoint>)
(<raftPoint> X10.885 Y16.74 </raftPoint>)
(<raftPoint> X7.285 Y18.54 </raftPoint>)
(<raftPoint> X-7.285 Y18.54 </raftPoint>)
(<raftPoint> X-10.885 Y16.74 </raftPoint>)
(<raftPoint> X-12.749 Y16.74 </raftPoint>)
(<raftPoint> X-20.13 Y9.359 </raftPoint>)
(<raftPoint> X-20.952 Y5.535 </raftPoint>)
(<raftPoint> X-21.981 Y3.846 </raftPoint>)
(<raftPoint> X-21.549 Y1.763 </raftPoint>)
(<raftPoint> X-21.549 Y-1.763 </raftPoint>)
(<raftPoint> X-21.981 Y-3.846 </raftPoint>)
(<raftPoint> X-20.952 Y-5.535 </raftPoint>)
(<raftPoint> X-20.13 Y-9.359 </raftPoint>)
(<raftPoint> X-12.749 Y-16.74 </raftPoint>)
(</raftPerimeter>)
(<raftPerimeter>)
(<raftPoint> X-6.955 Y-3.435 </raftPoint>)
(<raftPoint> X-7.582 Y-1.715 </raftPoint>)
(<raftPoint> X-7.792 Y0.0 </raftPoint>)
(<raftPoint> X-7.582 Y1.715 </raftPoint>)
(<raftPoint> X-6.955 Y3.435 </raftPoint>)
(<raftPoint> X-5.943 Y4.94 </raftPoint>)
(<raftPoint> X-7.56 Y1.705 </raftPoint>)
(<raftPoint> X-7.56 Y-1.705 </raftPoint>)
(<raftPoint> X-5.943 Y-4.94 </raftPoint>)
(</raftPerimeter>)
(<raftPerimeter>)
(<raftPoint> X6.955 Y3.435 </raftPoint>)
(<raftPoint> X7.582 Y1.715 </raftPoint>)
(<raftPoint> X7.792 Y0.0 </raftPoint>)
(<raftPoint> X7.582 Y-1.715 </raftPoint>)
(<raftPoint> X6.955 Y-3.435 </raftPoint>)
(<raftPoint> X5.943 Y-4.938 </raftPoint>)
(<raftPoint> X7.56 Y-1.705 </raftPoint>)
(<raftPoint> X7.56 Y1.705 </raftPoint>)
(<raftPoint> X5.943 Y4.938 </raftPoint>)
(</raftPerimeter>)
(<raftPerimeter>)
(<raftPoint> X-10.885 Y-16.74 </raftPoint>)
(<raftPoint> X-7.285 Y-18.54 </raftPoint>)
(<raftPoint> X7.285 Y-18.54 </raftPoint>)
(<raftPoint> X10.885 Y-16.74 </raftPoint>)
(<raftPoint> X12.749 Y-16.74 </raftPoint>)
(<raftPoint> X20.13 Y-9.359 </raftPoint>)
(<raftPoint> X20.951 Y-5.535 </raftPoint>)
(<raftPoint> X21.981 Y-3.846 </raftPoint>)
(<raftPoint> X21.549 Y-1.763 </raftPoint>)
(<raftPoint> X21.549 Y1.763 </raftPoint>)
(<raftPoint> X21.981 Y3.846 </raftPoint>)
(<raftPoint> X20.951 Y5.535 </raftPoint>)
(<raftPoint> X20.13 Y9.359 </raftPoint>)
(<raftPoint> X12.749 Y16.74 </raftPoint>)
(<raftPoint> X10.885 Y16.74 </raftPoint>)
(<raftPoint> X7.285 Y18.54 </raftPoint>)
(<raftPoint> X-7.285 Y18.54 </raftPoint>)
(<raftPoint> X-10.885 Y16.74 </raftPoint>)
(<raftPoint> X-12.749 Y16.74 </raftPoint>)
(<raftPoint> X-20.13 Y9.359 </raftPoint>)
(<raftPoint> X-20.952 Y5.535 </raftPoint>)
(<raftPoint> X-21.981 Y3.846 </raftPoint>)
(<raftPoint> X-21.549 Y1.763 </raftPoint>)
(<raftPoint> X-21.549 Y-1.763 </raftPoint>)
(<raftPoint> X-21.981 Y-3.846 </raftPoint>)
(<raftPoint> X-20.952 Y-5.535 </raftPoint>)
(<raftPoint> X-20.13 Y-9.359 </raftPoint>)
(<raftPoint> X-12.749 Y-16.74 </raftPoint>)
(</raftPerimeter>)
(<raftPerimeter>)
(<raftPoint> X-6.955 Y-3.435 </raftPoint>)
(<raftPoint> X-7.582 Y-1.715 </raftPoint>)
(<raftPoint> X-7.792 Y0.0 </raftPoint>)
(<raftPoint> X-7.582 Y1.715 </raftPoint>)
(<raftPoint> X-6.955 Y3.435 </raftPoint>)
(<raftPoint> X-5.943 Y4.94 </raftPoint>)
(<raftPoint> X-7.56 Y1.705 </raftPoint>)
(<raftPoint> X-7.56 Y-1.705 </raftPoint>)
(<raftPoint> X-5.943 Y-4.94 </raftPoint>)
(</raftPerimeter>)
(<raftPerimeter>)
(<raftPoint> X6.955 Y3.435 </raftPoint>)
(<raftPoint> X7.582 Y1.715 </raftPoint>)
(<raftPoint> X7.792 Y0.0 </raftPoint>)
(<raftPoint> X7.582 Y-1.715 </raftPoint>)
(<raftPoint> X6.955 Y-3.435 </raftPoint>)
(<raftPoint> X5.943 Y-4.938 </raftPoint>)
(<raftPoint> X7.56 Y-1.705 </raftPoint>)
(<raftPoint> X7.56 Y1.705 </raftPoint>)
(<raftPoint> X5.943 Y4.938 </raftPoint>)
(</raftPerimeter>)
(<raftPerimeter>)
(<raftPoint> X-10.885 Y-16.74 </raftPoint>)
(<raftPoint> X-7.285 Y-18.54 </raftPoint>)
(<raftPoint> X7.285 Y-18.54 </raftPoint>)
(<raftPoint> X10.885 Y-16.74 </raftPoint>)
(<raftPoint> X12.749 Y-16.74 </raftPoint>)
(<raftPoint> X20.13 Y-9.359 </raftPoint>)
(<raftPoint> X20.951 Y-5.535 </raftPoint>)
(<raftPoint> X21.981 Y-3.846 </raftPoint>)
(<raftPoint> X21.549 Y-1.763 </raftPoint>)
(<raftPoint> X21.549 Y1.763 </raftPoint>)
(<raftPoint> X21.981 Y3.846 </raftPoint>)
(<raftPoint> X20.951 Y5.535 </raftPoint>)
(<raftPoint> X20.13 Y9.359 </raftPoint>)
(<raftPoint> X12.749 Y16.74 </raftPoint>)
(<raftPoint> X10.885 Y16.74 </raftPoint>)
(<raftPoint> X7.285 Y18.54 </raftPoint>)
(<raftPoint> X-7.285 Y18.54 </raftPoint>)
(<raftPoint> X-10.885 Y16.74 </raftPoint>)
(<raftPoint> X-12.749 Y16.74 </raftPoint>)
(<raftPoint> X-20.13 Y9.359 </raftPoint>)
(<raftPoint> X-20.952 Y5.535 </raftPoint>)
(<raftPoint> X-21.981 Y3.846 </raftPoint>)
(<raftPoint> X-21.549 Y1.763 </raftPoint>)
(<raftPoint> X-21.549 Y-1.763 </raftPoint>)
(<raftPoint> X-21.981 Y-3.846 </raftPoint>)
(<raftPoint> X-20.952 Y-5.535 </raftPoint>)
(<raftPoint> X-20.13 Y-9.359 </raftPoint>)
(<raftPoint> X-12.749 Y-16.74 </raftPoint>)
(</raftPerimeter>)
(<raftPerimeter>)
(<raftPoint> X-6.955 Y-3.435 </raftPoint>)
(<raftPoint> X-7.582 Y-1.715 </raftPoint>)
(<raftPoint> X-7.792 Y0.0 </raftPoint>)
(<raftPoint> X-7.582 Y1.715 </raftPoint>)
(<raftPoint> X-6.955 Y3.435 </raftPoint>)
(<raftPoint> X-5.943 Y4.94 </raftPoint>)
(<raftPoint> X-7.56 Y1.705 </raftPoint>)
(<raftPoint> X-7.56 Y-1.705 </raftPoint>)
(<raftPoint> X-5.943 Y-4.94 </raftPoint>)
(</raftPerimeter>)
(<raftPerimeter>)
(<raftPoint> X6.955 Y3.435 </raftPoint>)
(<raftPoint> X7.582 Y1.715 </raftPoint>)
(<raftPoint> X7.792 Y0.0 </raftPoint>)
(<raftPoint> X7.582 Y-1.715 </raftPoint>)
(<raftPoint> X6.955 Y-3.435 </raftPoint>)
(<raftPoint> X5.943 Y-4.938 </raftPoint>)
(<raftPoint> X7.56 Y-1.705 </raftPoint>)
(<raftPoint> X7.56 Y1.705 </raftPoint>)
(<raftPoint> X5.943 Y4.938 </raftPoint>)
(</raftPerimeter>)
(<raftPerimeter>)
(<raftPoint> X-10.885 Y-16.74 </raftPoint>)
(<raftPoint> X-7.285 Y-18.54 </raftPoint>)
(<raftPoint> X7.285 Y-18.54 </raftPoint>)
(<raftPoint> X10.885 Y-16.74 </raftPoint>)
(<raftPoint> X12.749 Y-16.74 </raftPoint>)
(<raftPoint> X20.13 Y-9.359 </raftPoint>)
(<raftPoint> X20.951 Y-5.535 </raftPoint>)
(<raftPoint> X21.981 Y-3.846 </raftPoint>)
(<raftPoint> X21.549 Y-1.763 </raftPoint>)
(<raftPoint> X21.549 Y1.763 </raftPoint>)
(<raftPoint> X21.981 Y3.846 </raftPoint>)
(<raftPoint> X20.951 Y5.535 </raftPoint>)
(<raftPoint> X20.13 Y9.359 </raftPoint>)
(<raftPoint> X12.749 Y16.74 </raftPoint>)
(<raftPoint> X10.885 Y16.74 </raftPoint>)
(<raftPoint> X7.285 Y18.54 </raftPoint>)
(<raftPoint> X-7.285 Y18.54 </raftPoint>)
(<raftPoint> X-10.885 Y16.74 </raftPoint>)
(<raftPoint> X-12.749 Y16.74 </raftPoint>)
(<raftPoint> X-20.13 Y9.359 </raftPoint>)
(<raftPoint> X-20.952 Y5.535 </raftPoint>)
(<raftPoint> X-21.981 Y3.846 </raftPoint>)
(<raftPoint> X-21.549 Y1.763 </raftPoint>)
(<raftPoint> X-21.549 Y-1.763 </raftPoint>)
(<raftPoint> X-21.981 Y-3.846 </raftPoint>)
(<raftPoint> X-20.952 Y-5.535 </raftPoint>)
(<raftPoint> X-20.13 Y-9.359 </raftPoint>)
(<raftPoint> X-12.749 Y-16.74 </raftPoint>)
(</raftPerimeter>)
(<raftPerimeter>)
(<raftPoint> X-6.955 Y-3.435 </raftPoint>)
(<raftPoint> X-7.582 Y-1.715 </raftPoint>)
(<raftPoint> X-7.792 Y0.0 </raftPoint>)
(<raftPoint> X-7.582 Y1.715 </raftPoint>)
(<raftPoint> X-6.955 Y3.435 </raftPoint>)
(<raftPoint> X-5.943 Y4.94 </raftPoint>)
(<raftPoint> X-7.56 Y1.705 </raftPoint>)
(<raftPoint> X-7.56 Y-1.705 </raftPoint>)
(<raftPoint> X-5.943 Y-4.94 </raftPoint>)
(</raftPerimeter>)
(<raftPerimeter>)
(<raftPoint> X6.955 Y3.435 </raftPoint>)
(<raftPoint> X7.582 Y1.715 </raftPoint>)
(<raftPoint> X7.792 Y0.0 </raftPoint>)
(<raftPoint> X7.582 Y-1.715 </raftPoint>)
(<raftPoint> X6.955 Y-3.435 </raftPoint>)
(<raftPoint> X5.943 Y-4.938 </raftPoint>)
(<raftPoint> X7.56 Y-1.705 </raftPoint>)
(<raftPoint> X7.56 Y1.705 </raftPoint>)
(<raftPoint> X5.943 Y4.938 </raftPoint>)
(</raftPerimeter>)
(<raftPerimeter>)
(<raftPoint> X-10.885 Y-16.74 </raftPoint>)
(<raftPoint> X-7.285 Y-18.54 </raftPoint>)
(<raftPoint> X7.285 Y-18.54 </raftPoint>)
(<raftPoint> X10.885 Y-16.74 </raftPoint>)
(<raftPoint> X12.749 Y-16.74 </raftPoint>)
(<raftPoint> X20.13 Y-9.359 </raftPoint>)
(<raftPoint> X20.951 Y-5.535 </raftPoint>)
(<raftPoint> X21.981 Y-3.846 </raftPoint>)
(<raftPoint> X21.549 Y-1.763 </raftPoint>)
(<raftPoint> X21.549 Y1.763 </raftPoint>)
(<raftPoint> X21.981 Y3.846 </raftPoint>)
(<raftPoint> X20.951 Y5.535 </raftPoint>)
(<raftPoint> X20.13 Y9.359 </raftPoint>)
(<raftPoint> X12.749 Y16.74 </raftPoint>)
(<raftPoint> X10.885 Y16.74 </raftPoint>)
(<raftPoint> X7.285 Y18.54 </raftPoint>)
(<raftPoint> X-7.285 Y18.54 </raftPoint>)
(<raftPoint> X-10.885 Y16.74 </raftPoint>)
(<raftPoint> X-12.749 Y16.74 </raftPoint>)
(<raftPoint> X-20.13 Y9.359 </raftPoint>)
(<raftPoint> X-20.952 Y5.535 </raftPoint>)
(<raftPoint> X-21.981 Y3.846 </raftPoint>)
(<raftPoint> X-21.549 Y1.763 </raftPoint>)
(<raftPoint> X-21.549 Y-1.763 </raftPoint>)
(<raftPoint> X-21.981 Y-3.846 </raftPoint>)
(<raftPoint> X-20.952 Y-5.535 </raftPoint>)
(<raftPoint> X-20.13 Y-9.359 </raftPoint>)
(<raftPoint> X-12.749 Y-16.74 </raftPoint>)
(</raftPerimeter>)
(<raftPerimeter>)
(<raftPoint> X-6.955 Y-3.435 </raftPoint>)
(<raftPoint> X-7.582 Y-1.715 </raftPoint>)
(<raftPoint> X-7.792 Y0.0 </raftPoint>)
(<raftPoint> X-7.582 Y1.715 </raftPoint>)
(<raftPoint> X-6.955 Y3.435 </raftPoint>)
(<raftPoint> X-5.943 Y4.94 </raftPoint>)
(<raftPoint> X-7.56 Y1.705 </raftPoint>)
(<raftPoint> X-7.56 Y-1.705 </raftPoint>)
(<raftPoint> X-5.943 Y-4.94 </raftPoint>)
(</raftPerimeter>)
(<raftPerimeter>)
(<raftPoint> X6.955 Y3.435 </raftPoint>)
(<raftPoint> X7.582 Y1.715 </raftPoint>)
(<raftPoint> X7.792 Y0.0 </raftPoint>)
(<raftPoint> X7.582 Y-1.715 </raftPoint>)
(<raftPoint> X6.955 Y-3.435 </raftPoint>)
(<raftPoint> X5.943 Y-4.938 </raftPoint>)
(<raftPoint> X7.56 Y-1.705 </raftPoint>)
(<raftPoint> X7.56 Y1.705 </raftPoint>)
(<raftPoint> X5.943 Y4.938 </raftPoint>)
(</raftPerimeter>)
(<raftPerimeter>)
(<raftPoint> X-10.885 Y-16.74 </raftPoint>)
(<raftPoint> X-7.285 Y-18.54 </raftPoint>)
(<raftPoint> X7.285 Y-18.54 </raftPoint>)
(<raftPoint> X10.885 Y-16.74 </raftPoint>)
(<raftPoint> X12.749 Y-16.74 </raftPoint>)
(<raftPoint> X20.13 Y-9.359 </raftPoint>)
(<raftPoint> X20.951 Y-5.535 </raftPoint>)
(<raftPoint> X21.981 Y-3.846 </raftPoint>)
(<raftPoint> X21.549 Y-1.763 </raftPoint>)
(<raftPoint> X21.549 Y1.763 </raftPoint>)
(<raftPoint> X21.981 Y3.846 </raftPoint>)
(<raftPoint> X20.951 Y5.535 </raftPoint>)
(<raftPoint> X20.13 Y9.359 </raftPoint>)
(<raftPoint> X12.749 Y16.74 </raftPoint>)
(<raftPoint> X10.885 Y16.74 </raftPoint>)
(<raftPoint> X7.285 Y18.54 </raftPoint>)
(<raftPoint> X-7.285 Y18.54 </raftPoint>)
(<raftPoint> X-10.885 Y16.74 </raftPoint>)
(<raftPoint> X-12.749 Y16.74 </raftPoint>)
(<raftPoint> X-20.13 Y9.359 </raftPoint>)
(<raftPoint> X-20.952 Y5.535 </raftPoint>)
(<raftPoint> X-21.981 Y3.846 </raftPoint>)
(<raftPoint> X-21.549 Y1.763 </raftPoint>)
(<raftPoint> X-21.549 Y-1.763 </raftPoint>)
(<raftPoint> X-21.981 Y-3.846 </raftPoint>)
(<raftPoint> X-20.952 Y-5.535 </raftPoint>)
(<raftPoint> X-20.13 Y-9.359 </raftPoint>)
(<raftPoint> X-12.749 Y-16.74 </raftPoint>)
(</raftPerimeter>)
(<raftPerimeter>)
(<raftPoint> X-6.955 Y-3.435 </raftPoint>)
(<raftPoint> X-7.582 Y-1.715 </raftPoint>)
(<raftPoint> X-7.792 Y0.0 </raftPoint>)
(<raftPoint> X-7.582 Y1.715 </raftPoint>)
(<raftPoint> X-6.955 Y3.435 </raftPoint>)
(<raftPoint> X-5.943 Y4.94 </raftPoint>)
(<raftPoint> X-7.56 Y1.705 </raftPoint>)
(<raftPoint> X-7.56 Y-1.705 </raftPoint>)
(<raftPoint> X-5.943 Y-4.94 </raftPoint>)
(</raftPerimeter>)
(<raftPerimeter>)
(<raftPoint> X6.955 Y3.435 </raftPoint>)
(<raftPoint> X7.582 Y1.715 </raftPoint>)
(<raftPoint> X7.792 Y0.0 </raftPoint>)
(<raftPoint> X7.582 Y-1.715 </raftPoint>)
(<raftPoint> X6.955 Y-3.435 </raftPoint>)
(<raftPoint> X5.943 Y-4.938 </raftPoint>)
(<raftPoint> X7.56 Y-1.705 </raftPoint>)
(<raftPoint> X7.56 Y1.705 </raftPoint>)
(<raftPoint> X5.943 Y4.938 </raftPoint>)
(</raftPerimeter>)
(<raftPerimeter>)
(<raftPoint> X-10.885 Y-16.74 </raftPoint>)
(<raftPoint> X-7.285 Y-18.54 </raftPoint>)
(<raftPoint> X7.285 Y-18.54 </raftPoint>)
(<raftPoint> X10.885 Y-16.74 </raftPoint>)
(<raftPoint> X12.749 Y-16.74 </raftPoint>)
(<raftPoint> X20.13 Y-9.359 </raftPoint>)
(<raftPoint> X20.951 Y-5.535 </raftPoint>)
(<raftPoint> X21.981 Y-3.846 </raftPoint>)
(<raftPoint> X21.549 Y-1.763 </raftPoint>)
(<raftPoint> X21.549 Y1.763 </raftPoint>)
(<raftPoint> X21.981 Y3.846 </raftPoint>)
(<raftPoint> X20.951 Y5.535 </raftPoint>)
(<raftPoint> X20.13 Y9.359 </raftPoint>)
(<raftPoint> X12.749 Y16.74 </raftPoint>)
(<raftPoint> X10.885 Y16.74 </raftPoint>)
(<raftPoint> X7.285 Y18.54 </raftPoint>)
(<raftPoint> X-7.285 Y18.54 </raftPoint>)
(<raftPoint> X-10.885 Y16.74 </raftPoint>)
(<raftPoint> X-12.749 Y16.74 </raftPoint>)
(<raftPoint> X-20.13 Y9.359 </raftPoint>)
(<raftPoint> X-20.952 Y5.535 </raftPoint>)
(<raftPoint> X-21.981 Y3.846 </raftPoint>)
(<raftPoint> X-21.549 Y1.763 </raftPoint>)
(<raftPoint> X-21.549 Y-1.763 </raftPoint>)
(<raftPoint> X-21.981 Y-3.846 </raftPoint>)
(<raftPoint> X-20.952 Y-5.535 </raftPoint>)
(<raftPoint> X-20.13 Y-9.359 </raftPoint>)
(<raftPoint> X-12.749 Y-16.74 </raftPoint>)
(</raftPerimeter>)
(<raftPerimeter>)
(<raftPoint> X-6.955 Y-3.435 </raftPoint>)
(<raftPoint> X-7.582 Y-1.715 </raftPoint>)
(<raftPoint> X-7.792 Y0.0 </raftPoint>)
(<raftPoint> X-7.582 Y1.715 </raftPoint>)
(<raftPoint> X-6.955 Y3.435 </raftPoint>)
(<raftPoint> X-5.943 Y4.94 </raftPoint>)
(<raftPoint> X-7.56 Y1.705 </raftPoint>)
(<raftPoint> X-7.56 Y-1.705 </raftPoint>)
(<raftPoint> X-5.943 Y-4.94 </raftPoint>)
(</raftPerimeter>)
(<raftPerimeter>)
(<raftPoint> X6.955 Y3.435 </raftPoint>)
(<raftPoint> X7.582 Y1.715 </raftPoint>)
(<raftPoint> X7.792 Y0.0 </raftPoint>)
(<raftPoint> X7.582 Y-1.715 </raftPoint>)
(<raftPoint> X6.955 Y-3.435 </raftPoint>)
(<raftPoint> X5.943 Y-4.938 </raftPoint>)
(<raftPoint> X7.56 Y-1.705 </raftPoint>)
(<raftPoint> X7.56 Y1.705 </raftPoint>)
(<raftPoint> X5.943 Y4.938 </raftPoint>)
(</raftPerimeter>)
(<raftPerimeter>)
(<raftPoint> X-10.885 Y-16.74 </raftPoint>)
(<raftPoint> X-7.285 Y-18.54 </raftPoint>)
(<raftPoint> X7.285 Y-18.54 </raftPoint>)
(<raftPoint> X10.885 Y-16.74 </raftPoint>)
(<raftPoint> X12.749 Y-16.74 </raftPoint>)
(<raftPoint> X20.13 Y-9.359 </raftPoint>)
(<raftPoint> X20.951 Y-5.535 </raftPoint>)
(<raftPoint> X21.981 Y-3.846 </raftPoint>)
(<raftPoint> X21.549 Y-1.763 </raftPoint>)
(<raftPoint> X21.549 Y1.763 </raftPoint>)
(<raftPoint> X21.981 Y3.846 </raftPoint>)
(<raftPoint> X20.951 Y5.535 </raftPoint>)
(<raftPoint> X20.13 Y9.359 </raftPoint>)
(<raftPoint> X12.749 Y16.74 </raftPoint>)
(<raftPoint> X10.885 Y16.74 </raftPoint>)
(<raftPoint> X7.285 Y18.54 </raftPoint>)
(<raftPoint> X-7.285 Y18.54 </raftPoint>)
(<raftPoint> X-10.885 Y16.74 </raftPoint>)
(<raftPoint> X-12.749 Y16.74 </raftPoint>)
(<raftPoint> X-20.13 Y9.359 </raftPoint>)
(<raftPoint> X-20.952 Y5.535 </raftPoint>)
(<raftPoint> X-21.981 Y3.846 </raftPoint>)
(<raftPoint> X-21.549 Y1.763 </raftPoint>)
(<raftPoint> X-21.549 Y-1.763 </raftPoint>)
(<raftPoint> X-21.981 Y-3.846 </raftPoint>)
(<raftPoint> X-20.952 Y-5.535 </raftPoint>)
(<raftPoint> X-20.13 Y-9.359 </raftPoint>)
(<raftPoint> X-12.749 Y-16.74 </raftPoint>)
(</raftPerimeter>)
(<raftPerimeter>)
(<raftPoint> X-6.955 Y-3.435 </raftPoint>)
(<raftPoint> X-7.582 Y-1.715 </raftPoint>)
(<raftPoint> X-7.792 Y0.0 </raftPoint>)
(<raftPoint> X-7.582 Y1.715 </raftPoint>)
(<raftPoint> X-6.955 Y3.435 </raftPoint>)
(<raftPoint> X-5.943 Y4.94 </raftPoint>)
(<raftPoint> X-7.56 Y1.705 </raftPoint>)
(<raftPoint> X-7.56 Y-1.705 </raftPoint>)
(<raftPoint> X-5.943 Y-4.94 </raftPoint>)
(</raftPerimeter>)
(<raftPerimeter>)
(<raftPoint> X6.955 Y3.435 </raftPoint>)
(<raftPoint> X7.582 Y1.715 </raftPoint>)
(<raftPoint> X7.792 Y0.0 </raftPoint>)
(<raftPoint> X7.582 Y-1.715 </raftPoint>)
(<raftPoint> X6.955 Y-3.435 </raftPoint>)
(<raftPoint> X5.943 Y-4.938 </raftPoint>)
(<raftPoint> X7.56 Y-1.705 </raftPoint>)
(<raftPoint> X7.56 Y1.705 </raftPoint>)
(<raftPoint> X5.943 Y4.938 </raftPoint>)
(</raftPerimeter>)
(<raftPerimeter>)
(<raftPoint> X-10.885 Y-16.74 </raftPoint>)
(<raftPoint> X-7.285 Y-18.54 </raftPoint>)
(<raftPoint> X7.285 Y-18.54 </raftPoint>)
(<raftPoint> X10.885 Y-16.74 </raftPoint>)
(<raftPoint> X12.749 Y-16.74 </raftPoint>)
(<raftPoint> X20.13 Y-9.359 </raftPoint>)
(<raftPoint> X20.951 Y-5.535 </raftPoint>)
(<raftPoint> X21.981 Y-3.846 </raftPoint>)
(<raftPoint> X21.549 Y-1.763 </raftPoint>)
(<raftPoint> X21.549 Y1.763 </raftPoint>)
(<raftPoint> X21.981 Y3.846 </raftPoint>)
(<raftPoint> X20.951 Y5.535 </raftPoint>)
(<raftPoint> X20.13 Y9.359 </raftPoint>)
(<raftPoint> X12.749 Y16.74 </raftPoint>)
(<raftPoint> X10.885 Y16.74 </raftPoint>)
(<raftPoint> X7.285 Y18.54 </raftPoint>)
(<raftPoint> X-7.285 Y18.54 </raftPoint>)
(<raftPoint> X-10.885 Y16.74 </raftPoint>)
(<raftPoint> X-12.749 Y16.74 </raftPoint>)
(<raftPoint> X-20.13 Y9.359 </raftPoint>)
(<raftPoint> X-20.952 Y5.535 </raftPoint>)
(<raftPoint> X-21.981 Y3.846 </raftPoint>)
(<raftPoint> X-21.549 Y1.763 </raftPoint>)
(<raftPoint> X-21.549 Y-1.763 </raftPoint>)
(<raftPoint> X-21.981 Y-3.846 </raftPoint>)
(<raftPoint> X-20.952 Y-5.535 </raftPoint>)
(<raftPoint> X-20.13 Y-9.359 </raftPoint>)
(<raftPoint> X-12.749 Y-16.74 </raftPoint>)
(</raftPerimeter>)
(<raftPerimeter>)
(<raftPoint> X-6.955 Y-3.435 </raftPoint>)
(<raftPoint> X-7.582 Y-1.715 </raftPoint>)
(<raftPoint> X-7.792 Y0.0 </raftPoint>)
(<raftPoint> X-7.582 Y1.715 </raftPoint>)
(<raftPoint> X-6.955 Y3.435 </raftPoint>)
(<raftPoint> X-5.943 Y4.94 </raftPoint>)
(<raftPoint> X-7.56 Y1.705 </raftPoint>)
(<raftPoint> X-7.56 Y-1.705 </raftPoint>)
(<raftPoint> X-5.943 Y-4.94 </raftPoint>)
(</raftPerimeter>)
(<raftPerimeter>)
(<raftPoint> X6.955 Y3.435 </raftPoint>)
(<raftPoint> X7.582 Y1.715 </raftPoint>)
(<raftPoint> X7.792 Y0.0 </raftPoint>)
(<raftPoint> X7.582 Y-1.715 </raftPoint>)
(<raftPoint> X6.955 Y-3.435 </raftPoint>)
(<raftPoint> X5.943 Y-4.938 </raftPoint>)
(<raftPoint> X7.56 Y-1.705 </raftPoint>)
(<raftPoint> X7.56 Y1.705 </raftPoint>)
(<raftPoint> X5.943 Y4.938 </raftPoint>)
(</raftPerimeter>)
(<raftPerimeter>)
(<raftPoint> X-10.885 Y-16.74 </raftPoint>)
(<raftPoint> X-7.285 Y-18.54 </raftPoint>)
(<raftPoint> X7.285 Y-18.54 </raftPoint>)
(<raftPoint> X10.885 Y-16.74 </raftPoint>)
(<raftPoint> X12.749 Y-16.74 </raftPoint>)
(<raftPoint> X20.13 Y-9.359 </raftPoint>)
(<raftPoint> X20.951 Y-5.535 </raftPoint>)
(<raftPoint> X21.981 Y-3.846 </raftPoint>)
(<raftPoint> X21.549 Y-1.763 </raftPoint>)
(<raftPoint> X21.549 Y1.763 </raftPoint>)
(<raftPoint> X21.981 Y3.846 </raftPoint>)
(<raftPoint> X20.951 Y5.535 </raftPoint>)
(<raftPoint> X20.13 Y9.359 </raftPoint>)
(<raftPoint> X12.749 Y16.74 </raftPoint>)
(<raftPoint> X10.885 Y16.74 </raftPoint>)
(<raftPoint> X7.285 Y18.54 </raftPoint>)
(<raftPoint> X-7.285 Y18.54 </raftPoint>)
(<raftPoint> X-10.885 Y16.74 </raftPoint>)
(<raftPoint> X-12.749 Y16.74 </raftPoint>)
(<raftPoint> X-20.13 Y9.359 </raftPoint>)
(<raftPoint> X-20.952 Y5.535 </raftPoint>)
(<raftPoint> X-21.981 Y3.846 </raftPoint>)
(<raftPoint> X-21.549 Y1.763 </raftPoint>)
(<raftPoint> X-21.549 Y-1.763 </raftPoint>)
(<raftPoint> X-21.981 Y-3.846 </raftPoint>)
(<raftPoint> X-20.952 Y-5.535 </raftPoint>)
(<raftPoint> X-20.13 Y-9.359 </raftPoint>)
(<raftPoint> X-12.749 Y-16.74 </raftPoint>)
(</raftPerimeter>)
(<raftPerimeter>)
(<raftPoint> X-6.955 Y-3.435 </raftPoint>)
(<raftPoint> X-7.582 Y-1.715 </raftPoint>)
(<raftPoint> X-7.792 Y0.0 </raftPoint>)
(<raftPoint> X-7.582 Y1.715 </raftPoint>)
(<raftPoint> X-6.955 Y3.435 </raftPoint>)
(<raftPoint> X-5.943 Y4.94 </raftPoint>)
(<raftPoint> X-7.56 Y1.705 </raftPoint>)
(<raftPoint> X-7.56 Y-1.705 </raftPoint>)
(<raftPoint> X-5.943 Y-4.94 </raftPoint>)
(</raftPerimeter>)
(<raftPerimeter>)
(<raftPoint> X6.955 Y3.435 </raftPoint>)
(<raftPoint> X7.582 Y1.715 </raftPoint>)
(<raftPoint> X7.792 Y0.0 </raftPoint>)
(<raftPoint> X7.582 Y-1.715 </raftPoint>)
(<raftPoint> X6.955 Y-3.435 </raftPoint>)
(<raftPoint> X5.943 Y-4.938 </raftPoint>)
(<raftPoint> X7.56 Y-1.705 </raftPoint>)
(<raftPoint> X7.56 Y1.705 </raftPoint>)
(<raftPoint> X5.943 Y4.938 </raftPoint>)
(</raftPerimeter>)
(<raftPerimeter>)
(<raftPoint> X-10.885 Y-16.74 </raftPoint>)
(<raftPoint> X-7.285 Y-18.54 </raftPoint>)
(<raftPoint> X7.285 Y-18.54 </raftPoint>)
(<raftPoint> X10.885 Y-16.74 </raftPoint>)
(<raftPoint> X12.749 Y-16.74 </raftPoint>)
(<raftPoint> X20.13 Y-9.359 </raftPoint>)
(<raftPoint> X20.951 Y-5.535 </raftPoint>)
(<raftPoint> X21.981 Y-3.846 </raftPoint>)
(<raftPoint> X21.549 Y-1.763 </raftPoint>)
(<raftPoint> X21.549 Y1.763 </raftPoint>)
(<raftPoint> X21.981 Y3.846 </raftPoint>)
(<raftPoint> X20.951 Y5.535 </raftPoint>)
(<raftPoint> X20.13 Y9.359 </raftPoint>)
(<raftPoint> X12.749 Y16.74 </raftPoint>)
(<raftPoint> X10.885 Y16.74 </raftPoint>)
(<raftPoint> X7.285 Y18.54 </raftPoint>)
(<raftPoint> X-7.285 Y18.54 </raftPoint>)
(<raftPoint> X-10.885 Y16.74 </raftPoint>)
(<raftPoint> X-12.749 Y16.74 </raftPoint>)
(<raftPoint> X-20.13 Y9.359 </raftPoint>)
(<raftPoint> X-20.952 Y5.535 </raftPoint>)
(<raftPoint> X-21.981 Y3.846 </raftPoint>)
(<raftPoint> X-21.549 Y1.763 </raftPoint>)
(<raftPoint> X-21.549 Y-1.763 </raftPoint>)
(<raftPoint> X-21.981 Y-3.846 </raftPoint>)
(<raftPoint> X-20.952 Y-5.535 </raftPoint>)
(<raftPoint> X-20.13 Y-9.359 </raftPoint>)
(<raftPoint> X-12.749 Y-16.74 </raftPoint>)
(</raftPerimeter>)
(<raftPerimeter>)
(<raftPoint> X-6.955 Y-3.435 </raftPoint>)
(<raftPoint> X-7.582 Y-1.715 </raftPoint>)
(<raftPoint> X-7.792 Y0.0 </raftPoint>)
(<raftPoint> X-7.582 Y1.715 </raftPoint>)
(<raftPoint> X-6.955 Y3.435 </raftPoint>)
(<raftPoint> X-5.943 Y4.94 </raftPoint>)
(<raftPoint> X-7.56 Y1.705 </raftPoint>)
(<raftPoint> X-7.56 Y-1.705 </raftPoint>)
(<raftPoint> X-5.943 Y-4.94 </raftPoint>)
(</raftPerimeter>)
(<raftPerimeter>)
(<raftPoint> X6.955 Y3.435 </raftPoint>)
(<raftPoint> X7.582 Y1.715 </raftPoint>)
(<raftPoint> X7.792 Y0.0 </raftPoint>)
(<raftPoint> X7.582 Y-1.715 </raftPoint>)
(<raftPoint> X6.955 Y-3.435 </raftPoint>)
(<raftPoint> X5.943 Y-4.938 </raftPoint>)
(<raftPoint> X7.56 Y-1.705 </raftPoint>)
(<raftPoint> X7.56 Y1.705 </raftPoint>)
(<raftPoint> X5.943 Y4.938 </raftPoint>)
(</raftPerimeter>)
(<raftPerimeter>)
(<raftPoint> X-10.885 Y-16.74 </raftPoint>)
(<raftPoint> X-7.285 Y-18.54 </raftPoint>)
(<raftPoint> X7.285 Y-18.54 </raftPoint>)
(<raftPoint> X10.885 Y-16.74 </raftPoint>)
(<raftPoint> X12.749 Y-16.74 </raftPoint>)
(<raftPoint> X20.13 Y-9.359 </raftPoint>)
(<raftPoint> X20.951 Y-5.535 </raftPoint>)
(<raftPoint> X21.981 Y-3.846 </raftPoint>)
(<raftPoint> X21.549 Y-1.763 </raftPoint>)
(<raftPoint> X21.549 Y1.763 </raftPoint>)
(<raftPoint> X21.981 Y3.846 </raftPoint>)
(<raftPoint> X20.951 Y5.535 </raftPoint>)
(<raftPoint> X20.13 Y9.359 </raftPoint>)
(<raftPoint> X12.749 Y16.74 </raftPoint>)
(<raftPoint> X10.885 Y16.74 </raftPoint>)
(<raftPoint> X7.285 Y18.54 </raftPoint>)
(<raftPoint> X-7.285 Y18.54 </raftPoint>)
(<raftPoint> X-10.885 Y16.74 </raftPoint>)
(<raftPoint> X-12.749 Y16.74 </raftPoint>)
(<raftPoint> X-20.13 Y9.359 </raftPoint>)
(<raftPoint> X-20.952 Y5.535 </raftPoint>)
(<raftPoint> X-21.981 Y3.846 </raftPoint>)
(<raftPoint> X-21.549 Y1.763 </raftPoint>)
(<raftPoint> X-21.549 Y-1.763 </raftPoint>)
(<raftPoint> X-21.981 Y-3.846 </raftPoint>)
(<raftPoint> X-20.952 Y-5.535 </raftPoint>)
(<raftPoint> X-20.13 Y-9.359 </raftPoint>)
(<raftPoint> X-12.749 Y-16.74 </raftPoint>)
(</raftPerimeter>)
(<raftPerimeter>)
(<raftPoint> X-6.955 Y-3.435 </raftPoint>)
(<raftPoint> X-7.582 Y-1.715 </raftPoint>)
(<raftPoint> X-7.792 Y0.0 </raftPoint>)
(<raftPoint> X-7.582 Y1.715 </raftPoint>)
(<raftPoint> X-6.955 Y3.435 </raftPoint>)
(<raftPoint> X-5.943 Y4.94 </raftPoint>)
(<raftPoint> X-7.56 Y1.705 </raftPoint>)
(<raftPoint> X-7.56 Y-1.705 </raftPoint>)
(<raftPoint> X-5.943 Y-4.94 </raftPoint>)
(</raftPerimeter>)
(<raftPerimeter>)
(<raftPoint> X6.955 Y3.435 </raftPoint>)
(<raftPoint> X7.582 Y1.715 </raftPoint>)
(<raftPoint> X7.792 Y0.0 </raftPoint>)
(<raftPoint> X7.582 Y-1.715 </raftPoint>)
(<raftPoint> X6.955 Y-3.435 </raftPoint>)
(<raftPoint> X5.943 Y-4.938 </raftPoint>)
(<raftPoint> X7.56 Y-1.705 </raftPoint>)
(<raftPoint> X7.56 Y1.705 </raftPoint>)
(<raftPoint> X5.943 Y4.938 </raftPoint>)
(</raftPerimeter>)
(<raftPerimeter>)
(<raftPoint> X-10.885 Y-16.74 </raftPoint>)
(<raftPoint> X-7.285 Y-18.54 </raftPoint>)
(<raftPoint> X7.285 Y-18.54 </raftPoint>)
(<raftPoint> X10.885 Y-16.74 </raftPoint>)
(<raftPoint> X12.749 Y-16.74 </raftPoint>)
(<raftPoint> X20.13 Y-9.359 </raftPoint>)
(<raftPoint> X20.951 Y-5.535 </raftPoint>)
(<raftPoint> X21.981 Y-3.846 </raftPoint>)
(<raftPoint> X21.549 Y-1.763 </raftPoint>)
(<raftPoint> X21.549 Y1.763 </raftPoint>)
(<raftPoint> X21.981 Y3.846 </raftPoint>)
(<raftPoint> X20.951 Y5.535 </raftPoint>)
(<raftPoint> X20.13 Y9.359 </raftPoint>)
(<raftPoint> X12.749 Y16.74 </raftPoint>)
(<raftPoint> X10.885 Y16.74 </raftPoint>)
(<raftPoint> X7.285 Y18.54 </raftPoint>)
(<raftPoint> X-7.285 Y18.54 </raftPoint>)
(<raftPoint> X-10.885 Y16.74 </raftPoint>)
(<raftPoint> X-12.749 Y16.74 </raftPoint>)
(<raftPoint> X-20.13 Y9.359 </raftPoint>)
(<raftPoint> X-20.952 Y5.535 </raftPoint>)
(<raftPoint> X-21.981 Y3.846 </raftPoint>)
(<raftPoint> X-21.549 Y1.763 </raftPoint>)
(<raftPoint> X-21.549 Y-1.763 </raftPoint>)
(<raftPoint> X-21.981 Y-3.846 </raftPoint>)
(<raftPoint> X-20.952 Y-5.535 </raftPoint>)
(<raftPoint> X-20.13 Y-9.359 </raftPoint>)
(<raftPoint> X-12.749 Y-16.74 </raftPoint>)
(</raftPerimeter>)
(<raftPerimeter>)
(<raftPoint> X-6.955 Y-3.435 </raftPoint>)
(<raftPoint> X-7.582 Y-1.715 </raftPoint>)
(<raftPoint> X-7.792 Y0.0 </raftPoint>)
(<raftPoint> X-7.582 Y1.715 </raftPoint>)
(<raftPoint> X-6.955 Y3.435 </raftPoint>)
(<raftPoint> X-5.943 Y4.94 </raftPoint>)
(<raftPoint> X-7.56 Y1.705 </raftPoint>)
(<raftPoint> X-7.56 Y-1.705 </raftPoint>)
(<raftPoint> X-5.943 Y-4.94 </raftPoint>)
(</raftPerimeter>)
(<raftPerimeter>)
(<raftPoint> X6.955 Y3.435 </raftPoint>)
(<raftPoint> X7.582 Y1.715 </raftPoint>)
(<raftPoint> X7.792 Y0.0 </raftPoint>)
(<raftPoint> X7.582 Y-1.715 </raftPoint>)
(<raftPoint> X6.955 Y-3.435 </raftPoint>)
(<raftPoint> X5.943 Y-4.938 </raftPoint>)
(<raftPoint> X7.56 Y-1.705 </raftPoint>)
(<raftPoint> X7.56 Y1.705 </raftPoint>)
(<raftPoint> X5.943 Y4.938 </raftPoint>)
(</raftPerimeter>)
(<raftPerimeter>)
(<raftPoint> X-10.885 Y-16.74 </raftPoint>)
(<raftPoint> X-7.285 Y-18.54 </raftPoint>)
(<raftPoint> X7.285 Y-18.54 </raftPoint>)
(<raftPoint> X10.885 Y-16.74 </raftPoint>)
(<raftPoint> X12.749 Y-16.74 </raftPoint>)
(<raftPoint> X20.13 Y-9.359 </raftPoint>)
(<raftPoint> X20.951 Y-5.535 </raftPoint>)
(<raftPoint> X21.981 Y-3.846 </raftPoint>)
(<raftPoint> X21.549 Y-1.763 </raftPoint>)
(<raftPoint> X21.549 Y1.763 </raftPoint>)
(<raftPoint> X21.981 Y3.846 </raftPoint>)
(<raftPoint> X20.951 Y5.535 </raftPoint>)
(<raftPoint> X20.13 Y9.359 </raftPoint>)
(<raftPoint> X12.749 Y16.74 </raftPoint>)
(<raftPoint> X10.885 Y16.74 </raftPoint>)
(<raftPoint> X7.285 Y18.54 </raftPoint>)
(<raftPoint> X-7.285 Y18.54 </raftPoint>)
(<raftPoint> X-10.885 Y16.74 </raftPoint>)
(<raftPoint> X-12.749 Y16.74 </raftPoint>)
(<raftPoint> X-20.13 Y9.359 </raftPoint>)
(<raftPoint> X-20.952 Y5.535 </raftPoint>)
(<raftPoint> X-21.981 Y3.846 </raftPoint>)
(<raftPoint> X-21.549 Y1.763 </raftPoint>)
(<raftPoint> X-21.549 Y-1.763 </raftPoint>)
(<raftPoint> X-21.981 Y-3.846 </raftPoint>)
(<raftPoint> X-20.952 Y-5.535 </raftPoint>)
(<raftPoint> X-20.13 Y-9.359 </raftPoint>)
(<raftPoint> X-12.749 Y-16.74 </raftPoint>)
(</raftPerimeter>)
(<raftPerimeter>)
(<raftPoint> X-6.955 Y-3.435 </raftPoint>)
(<raftPoint> X-7.582 Y-1.715 </raftPoint>)
(<raftPoint> X-7.792 Y0.0 </raftPoint>)
(<raftPoint> X-7.582 Y1.715 </raftPoint>)
(<raftPoint> X-6.955 Y3.435 </raftPoint>)
(<raftPoint> X-5.943 Y4.94 </raftPoint>)
(<raftPoint> X-7.56 Y1.705 </raftPoint>)
(<raftPoint> X-7.56 Y-1.705 </raftPoint>)
(<raftPoint> X-5.943 Y-4.94 </raftPoint>)
(</raftPerimeter>)
(<raftPerimeter>)
(<raftPoint> X6.955 Y3.435 </raftPoint>)
(<raftPoint> X7.582 Y1.715 </raftPoint>)
(<raftPoint> X7.792 Y0.0 </raftPoint>)
(<raftPoint> X7.582 Y-1.715 </raftPoint>)
(<raftPoint> X6.955 Y-3.435 </raftPoint>)
(<raftPoint> X5.943 Y-4.938 </raftPoint>)
(<raftPoint> X7.56 Y-1.705 </raftPoint>)
(<raftPoint> X7.56 Y1.705 </raftPoint>)
(<raftPoint> X5.943 Y4.938 </raftPoint>)
(</raftPerimeter>)
(<raftPerimeter>)
(<raftPoint> X-10.885 Y-16.74 </raftPoint>)
(<raftPoint> X-7.285 Y-18.54 </raftPoint>)
(<raftPoint> X7.285 Y-18.54 </raftPoint>)
(<raftPoint> X10.885 Y-16.74 </raftPoint>)
(<raftPoint> X12.749 Y-16.74 </raftPoint>)
(<raftPoint> X20.13 Y-9.359 </raftPoint>)
(<raftPoint> X20.951 Y-5.535 </raftPoint>)
(<raftPoint> X21.981 Y-3.846 </raftPoint>)
(<raftPoint> X21.549 Y-1.763 </raftPoint>)
(<raftPoint> X21.549 Y1.763 </raftPoint>)
(<raftPoint> X21.981 Y3.846 </raftPoint>)
(<raftPoint> X20.951 Y5.535 </raftPoint>)
(<raftPoint> X20.13 Y9.359 </raftPoint>)
(<raftPoint> X12.749 Y16.74 </raftPoint>)
(<raftPoint> X10.885 Y16.74 </raftPoint>)
(<raftPoint> X7.285 Y18.54 </raftPoint>)
(<raftPoint> X-7.285 Y18.54 </raftPoint>)
(<raftPoint> X-10.885 Y16.74 </raftPoint>)
(<raftPoint> X-12.749 Y16.74 </raftPoint>)
(<raftPoint> X-20.13 Y9.359 </raftPoint>)
(<raftPoint> X-20.952 Y5.535 </raftPoint>)
(<raftPoint> X-21.981 Y3.846 </raftPoint>)
(<raftPoint> X-21.549 Y1.763 </raftPoint>)
(<raftPoint> X-21.549 Y-1.763 </raftPoint>)
(<raftPoint> X-21.981 Y-3.846 </raftPoint>)
(<raftPoint> X-20.952 Y-5.535 </raftPoint>)
(<raftPoint> X-20.13 Y-9.359 </raftPoint>)
(<raftPoint> X-12.749 Y-16.74 </raftPoint>)
(</raftPerimeter>)
(<raftPerimeter>)
(<raftPoint> X-6.955 Y-3.435 </raftPoint>)
(<raftPoint> X-7.582 Y-1.715 </raftPoint>)
(<raftPoint> X-7.792 Y0.0 </raftPoint>)
(<raftPoint> X-7.582 Y1.715 </raftPoint>)
(<raftPoint> X-6.955 Y3.435 </raftPoint>)
(<raftPoint> X-5.943 Y4.94 </raftPoint>)
(<raftPoint> X-7.56 Y1.705 </raftPoint>)
(<raftPoint> X-7.56 Y-1.705 </raftPoint>)
(<raftPoint> X-5.943 Y-4.94 </raftPoint>)
(</raftPerimeter>)
(<raftPerimeter>)
(<raftPoint> X6.955 Y3.435 </raftPoint>)
(<raftPoint> X7.582 Y1.715 </raftPoint>)
(<raftPoint> X7.792 Y0.0 </raftPoint>)
(<raftPoint> X7.582 Y-1.715 </raftPoint>)
(<raftPoint> X6.955 Y-3.435 </raftPoint>)
(<raftPoint> X5.943 Y-4.938 </raftPoint>)
(<raftPoint> X7.56 Y-1.705 </raftPoint>)
(<raftPoint> X7.56 Y1.705 </raftPoint>)
(<raftPoint> X5.943 Y4.938 </raftPoint>)
(</raftPerimeter>)
(<raftPerimeter>)
(<raftPoint> X-10.885 Y-16.74 </raftPoint>)
(<raftPoint> X-7.285 Y-18.54 </raftPoint>)
(<raftPoint> X7.285 Y-18.54 </raftPoint>)
(<raftPoint> X10.885 Y-16.74 </raftPoint>)
(<raftPoint> X12.749 Y-16.74 </raftPoint>)
(<raftPoint> X20.13 Y-9.359 </raftPoint>)
(<raftPoint> X20.951 Y-5.535 </raftPoint>)
(<raftPoint> X21.981 Y-3.846 </raftPoint>)
(<raftPoint> X21.549 Y-1.763 </raftPoint>)
(<raftPoint> X21.549 Y1.763 </raftPoint>)
(<raftPoint> X21.981 Y3.846 </raftPoint>)
(<raftPoint> X20.951 Y5.535 </raftPoint>)
(<raftPoint> X20.13 Y9.359 </raftPoint>)
(<raftPoint> X12.749 Y16.74 </raftPoint>)
(<raftPoint> X10.885 Y16.74 </raftPoint>)
(<raftPoint> X7.285 Y18.54 </raftPoint>)
(<raftPoint> X-7.285 Y18.54 </raftPoint>)
(<raftPoint> X-10.885 Y16.74 </raftPoint>)
(<raftPoint> X-12.749 Y16.74 </raftPoint>)
(<raftPoint> X-20.13 Y9.359 </raftPoint>)
(<raftPoint> X-20.952 Y5.535 </raftPoint>)
(<raftPoint> X-21.981 Y3.846 </raftPoint>)
(<raftPoint> X-21.549 Y1.763 </raftPoint>)
(<raftPoint> X-21.549 Y-1.763 </raftPoint>)
(<raftPoint> X-21.981 Y-3.846 </raftPoint>)
(<raftPoint> X-20.952 Y-5.535 </raftPoint>)
(<raftPoint> X-20.13 Y-9.359 </raftPoint>)
(<raftPoint> X-12.749 Y-16.74 </raftPoint>)
(</raftPerimeter>)
(<raftPerimeter>)
(<raftPoint> X-6.955 Y-3.435 </raftPoint>)
(<raftPoint> X-7.582 Y-1.715 </raftPoint>)
(<raftPoint> X-7.792 Y0.0 </raftPoint>)
(<raftPoint> X-7.582 Y1.715 </raftPoint>)
(<raftPoint> X-6.955 Y3.435 </raftPoint>)
(<raftPoint> X-5.943 Y4.94 </raftPoint>)
(<raftPoint> X-7.56 Y1.705 </raftPoint>)
(<raftPoint> X-7.56 Y-1.705 </raftPoint>)
(<raftPoint> X-5.943 Y-4.94 </raftPoint>)
(</raftPerimeter>)
(<raftPerimeter>)
(<raftPoint> X6.955 Y3.435 </raftPoint>)
(<raftPoint> X7.582 Y1.715 </raftPoint>)
(<raftPoint> X7.792 Y0.0 </raftPoint>)
(<raftPoint> X7.582 Y-1.715 </raftPoint>)
(<raftPoint> X6.955 Y-3.435 </raftPoint>)
(<raftPoint> X5.943 Y-4.938 </raftPoint>)
(<raftPoint> X7.56 Y-1.705 </raftPoint>)
(<raftPoint> X7.56 Y1.705 </raftPoint>)
(<raftPoint> X5.943 Y4.938 </raftPoint>)
(</raftPerimeter>)
(<raftPerimeter>)
(<raftPoint> X-10.885 Y-16.74 </raftPoint>)
(<raftPoint> X-7.285 Y-18.54 </raftPoint>)
(<raftPoint> X7.285 Y-18.54 </raftPoint>)
(<raftPoint> X10.885 Y-16.74 </raftPoint>)
(<raftPoint> X12.749 Y-16.74 </raftPoint>)
(<raftPoint> X20.13 Y-9.359 </raftPoint>)
(<raftPoint> X20.951 Y-5.535 </raftPoint>)
(<raftPoint> X21.981 Y-3.846 </raftPoint>)
(<raftPoint> X21.549 Y-1.763 </raftPoint>)
(<raftPoint> X21.549 Y1.763 </raftPoint>)
(<raftPoint> X21.981 Y3.846 </raftPoint>)
(<raftPoint> X20.951 Y5.535 </raftPoint>)
(<raftPoint> X20.13 Y9.359 </raftPoint>)
(<raftPoint> X12.749 Y16.74 </raftPoint>)
(<raftPoint> X10.885 Y16.74 </raftPoint>)
(<raftPoint> X7.285 Y18.54 </raftPoint>)
(<raftPoint> X-7.285 Y18.54 </raftPoint>)
(<raftPoint> X-10.885 Y16.74 </raftPoint>)
(<raftPoint> X-12.749 Y16.74 </raftPoint>)
(<raftPoint> X-20.13 Y9.359 </raftPoint>)
(<raftPoint> X-20.952 Y5.535 </raftPoint>)
(<raftPoint> X-21.981 Y3.846 </raftPoint>)
(<raftPoint> X-21.549 Y1.763 </raftPoint>)
(<raftPoint> X-21.549 Y-1.763 </raftPoint>)
(<raftPoint> X-21.981 Y-3.846 </raftPoint>)
(<raftPoint> X-20.952 Y-5.535 </raftPoint>)
(<raftPoint> X-20.13 Y-9.359 </raftPoint>)
(<raftPoint> X-12.749 Y-16.74 </raftPoint>)
(</raftPerimeter>)
(<raftPerimeter>)
(<raftPoint> X-6.955 Y-3.435 </raftPoint>)
(<raftPoint> X-7.582 Y-1.715 </raftPoint>)
(<raftPoint> X-7.792 Y0.0 </raftPoint>)
(<raftPoint> X-7.582 Y1.715 </raftPoint>)
(<raftPoint> X-6.955 Y3.435 </raftPoint>)
(<raftPoint> X-5.943 Y4.94 </raftPoint>)
(<raftPoint> X-7.56 Y1.705 </raftPoint>)
(<raftPoint> X-7.56 Y-1.705 </raftPoint>)
(<raftPoint> X-5.943 Y-4.94 </raftPoint>)
(</raftPerimeter>)
(<raftPerimeter>)
(<raftPoint> X6.955 Y3.435 </raftPoint>)
(<raftPoint> X7.582 Y1.715 </raftPoint>)
(<raftPoint> X7.792 Y0.0 </raftPoint>)
(<raftPoint> X7.582 Y-1.715 </raftPoint>)
(<raftPoint> X6.955 Y-3.435 </raftPoint>)
(<raftPoint> X5.943 Y-4.938 </raftPoint>)
(<raftPoint> X7.56 Y-1.705 </raftPoint>)
(<raftPoint> X7.56 Y1.705 </raftPoint>)
(<raftPoint> X5.943 Y4.938 </raftPoint>)
(</raftPerimeter>)
(<raftPerimeter>)
(<raftPoint> X-10.885 Y-16.74 </raftPoint>)
(<raftPoint> X-7.285 Y-18.54 </raftPoint>)
(<raftPoint> X7.285 Y-18.54 </raftPoint>)
(<raftPoint> X10.885 Y-16.74 </raftPoint>)
(<raftPoint> X12.749 Y-16.74 </raftPoint>)
(<raftPoint> X20.13 Y-9.359 </raftPoint>)
(<raftPoint> X20.951 Y-5.535 </raftPoint>)
(<raftPoint> X21.981 Y-3.846 </raftPoint>)
(<raftPoint> X21.549 Y-1.763 </raftPoint>)
(<raftPoint> X21.549 Y1.763 </raftPoint>)
(<raftPoint> X21.981 Y3.846 </raftPoint>)
(<raftPoint> X20.951 Y5.535 </raftPoint>)
(<raftPoint> X20.13 Y9.359 </raftPoint>)
(<raftPoint> X12.749 Y16.74 </raftPoint>)
(<raftPoint> X10.885 Y16.74 </raftPoint>)
(<raftPoint> X7.285 Y18.54 </raftPoint>)
(<raftPoint> X-7.285 Y18.54 </raftPoint>)
(<raftPoint> X-10.885 Y16.74 </raftPoint>)
(<raftPoint> X-12.749 Y16.74 </raftPoint>)
(<raftPoint> X-20.13 Y9.359 </raftPoint>)
(<raftPoint> X-20.952 Y5.535 </raftPoint>)
(<raftPoint> X-21.981 Y3.846 </raftPoint>)
(<raftPoint> X-21.549 Y1.763 </raftPoint>)
(<raftPoint> X-21.549 Y-1.763 </raftPoint>)
(<raftPoint> X-21.981 Y-3.846 </raftPoint>)
(<raftPoint> X-20.952 Y-5.535 </raftPoint>)
(<raftPoint> X-20.13 Y-9.359 </raftPoint>)
(<raftPoint> X-12.749 Y-16.74 </raftPoint>)
(</raftPerimeter>)
(<raftPerimeter>)
(<raftPoint> X-6.955 Y-3.435 </raftPoint>)
(<raftPoint> X-7.582 Y-1.715 </raftPoint>)
(<raftPoint> X-7.792 Y0.0 </raftPoint>)
(<raftPoint> X-7.582 Y1.715 </raftPoint>)
(<raftPoint> X-6.955 Y3.435 </raftPoint>)
(<raftPoint> X-5.943 Y4.94 </raftPoint>)
(<raftPoint> X-7.56 Y1.705 </raftPoint>)
(<raftPoint> X-7.56 Y-1.705 </raftPoint>)
(<raftPoint> X-5.943 Y-4.94 </raftPoint>)
(</raftPerimeter>)
(<raftPerimeter>)
(<raftPoint> X6.955 Y3.435 </raftPoint>)
(<raftPoint> X7.582 Y1.715 </raftPoint>)
(<raftPoint> X7.792 Y0.0 </raftPoint>)
(<raftPoint> X7.582 Y-1.715 </raftPoint>)
(<raftPoint> X6.955 Y-3.435 </raftPoint>)
(<raftPoint> X5.943 Y-4.938 </raftPoint>)
(<raftPoint> X7.56 Y-1.705 </raftPoint>)
(<raftPoint> X7.56 Y1.705 </raftPoint>)
(<raftPoint> X5.943 Y4.938 </raftPoint>)
(</raftPerimeter>)
(<raftPerimeter>)
(<raftPoint> X-10.885 Y-16.74 </raftPoint>)
(<raftPoint> X-7.285 Y-18.54 </raftPoint>)
(<raftPoint> X7.285 Y-18.54 </raftPoint>)
(<raftPoint> X10.885 Y-16.74 </raftPoint>)
(<raftPoint> X12.749 Y-16.74 </raftPoint>)
(<raftPoint> X20.13 Y-9.359 </raftPoint>)
(<raftPoint> X20.951 Y-5.535 </raftPoint>)
(<raftPoint> X21.981 Y-3.846 </raftPoint>)
(<raftPoint> X21.549 Y-1.763 </raftPoint>)
(<raftPoint> X21.549 Y1.763 </raftPoint>)
(<raftPoint> X21.981 Y3.846 </raftPoint>)
(<raftPoint> X20.951 Y5.535 </raftPoint>)
(<raftPoint> X20.13 Y9.359 </raftPoint>)
(<raftPoint> X12.749 Y16.74 </raftPoint>)
(<raftPoint> X10.885 Y16.74 </raftPoint>)
(<raftPoint> X7.285 Y18.54 </raftPoint>)
(<raftPoint> X-7.285 Y18.54 </raftPoint>)
(<raftPoint> X-10.885 Y16.74 </raftPoint>)
(<raftPoint> X-12.749 Y16.74 </raftPoint>)
(<raftPoint> X-20.13 Y9.359 </raftPoint>)
M73 P3 (display progress)
(<raftPoint> X-20.952 Y5.535 </raftPoint>)
(<raftPoint> X-21.981 Y3.846 </raftPoint>)
(<raftPoint> X-21.549 Y1.763 </raftPoint>)
(<raftPoint> X-21.549 Y-1.763 </raftPoint>)
(<raftPoint> X-21.981 Y-3.846 </raftPoint>)
(<raftPoint> X-20.952 Y-5.535 </raftPoint>)
(<raftPoint> X-20.13 Y-9.359 </raftPoint>)
(<raftPoint> X-12.749 Y-16.74 </raftPoint>)
(</raftPerimeter>)
(<raftPerimeter>)
(<raftPoint> X-6.955 Y-3.435 </raftPoint>)
(<raftPoint> X-7.582 Y-1.715 </raftPoint>)
(<raftPoint> X-7.792 Y0.0 </raftPoint>)
(<raftPoint> X-7.582 Y1.715 </raftPoint>)
(<raftPoint> X-6.955 Y3.435 </raftPoint>)
(<raftPoint> X-5.943 Y4.94 </raftPoint>)
(<raftPoint> X-7.56 Y1.705 </raftPoint>)
(<raftPoint> X-7.56 Y-1.705 </raftPoint>)
(<raftPoint> X-5.943 Y-4.94 </raftPoint>)
(</raftPerimeter>)
(<raftPerimeter>)
(<raftPoint> X6.955 Y3.435 </raftPoint>)
(<raftPoint> X7.582 Y1.715 </raftPoint>)
(<raftPoint> X7.792 Y0.0 </raftPoint>)
(<raftPoint> X7.582 Y-1.715 </raftPoint>)
(<raftPoint> X6.955 Y-3.435 </raftPoint>)
(<raftPoint> X5.943 Y-4.938 </raftPoint>)
(<raftPoint> X7.56 Y-1.705 </raftPoint>)
(<raftPoint> X7.56 Y1.705 </raftPoint>)
(<raftPoint> X5.943 Y4.938 </raftPoint>)
(</raftPerimeter>)
(<raftPerimeter>)
(<raftPoint> X-10.885 Y-16.74 </raftPoint>)
(<raftPoint> X-7.285 Y-18.54 </raftPoint>)
(<raftPoint> X7.285 Y-18.54 </raftPoint>)
(<raftPoint> X10.885 Y-16.74 </raftPoint>)
(<raftPoint> X12.749 Y-16.74 </raftPoint>)
(<raftPoint> X20.13 Y-9.359 </raftPoint>)
(<raftPoint> X20.951 Y-5.535 </raftPoint>)
(<raftPoint> X21.981 Y-3.846 </raftPoint>)
(<raftPoint> X21.549 Y-1.763 </raftPoint>)
(<raftPoint> X21.549 Y1.763 </raftPoint>)
(<raftPoint> X21.981 Y3.846 </raftPoint>)
(<raftPoint> X20.951 Y5.535 </raftPoint>)
(<raftPoint> X20.13 Y9.359 </raftPoint>)
(<raftPoint> X12.749 Y16.74 </raftPoint>)
(<raftPoint> X10.885 Y16.74 </raftPoint>)
(<raftPoint> X7.285 Y18.54 </raftPoint>)
(<raftPoint> X-7.285 Y18.54 </raftPoint>)
(<raftPoint> X-10.885 Y16.74 </raftPoint>)
(<raftPoint> X-12.749 Y16.74 </raftPoint>)
(<raftPoint> X-20.13 Y9.359 </raftPoint>)
(<raftPoint> X-20.952 Y5.535 </raftPoint>)
(<raftPoint> X-21.981 Y3.846 </raftPoint>)
(<raftPoint> X-21.549 Y1.763 </raftPoint>)
(<raftPoint> X-21.549 Y-1.763 </raftPoint>)
(<raftPoint> X-21.981 Y-3.846 </raftPoint>)
(<raftPoint> X-20.952 Y-5.535 </raftPoint>)
(<raftPoint> X-20.13 Y-9.359 </raftPoint>)
(<raftPoint> X-12.749 Y-16.74 </raftPoint>)
(</raftPerimeter>)
(<raftPerimeter>)
(<raftPoint> X-6.955 Y-3.435 </raftPoint>)
(<raftPoint> X-7.582 Y-1.715 </raftPoint>)
(<raftPoint> X-7.792 Y0.0 </raftPoint>)
(<raftPoint> X-7.582 Y1.715 </raftPoint>)
(<raftPoint> X-6.955 Y3.435 </raftPoint>)
(<raftPoint> X-5.943 Y4.94 </raftPoint>)
(<raftPoint> X-7.56 Y1.705 </raftPoint>)
(<raftPoint> X-7.56 Y-1.705 </raftPoint>)
(<raftPoint> X-5.943 Y-4.94 </raftPoint>)
(</raftPerimeter>)
(<raftPerimeter>)
(<raftPoint> X6.955 Y3.435 </raftPoint>)
(<raftPoint> X7.582 Y1.715 </raftPoint>)
(<raftPoint> X7.792 Y0.0 </raftPoint>)
(<raftPoint> X7.582 Y-1.715 </raftPoint>)
(<raftPoint> X6.955 Y-3.435 </raftPoint>)
(<raftPoint> X5.943 Y-4.938 </raftPoint>)
(<raftPoint> X7.56 Y-1.705 </raftPoint>)
(<raftPoint> X7.56 Y1.705 </raftPoint>)
(<raftPoint> X5.943 Y4.938 </raftPoint>)
(</raftPerimeter>)
(<raftPerimeter>)
(<raftPoint> X-18.397 Y-9.249 </raftPoint>)
(<raftPoint> X-17.13 Y-10.96 </raftPoint>)
(<raftPoint> X-16.628 Y-12.784 </raftPoint>)
(<raftPoint> X-14.553 Y-14.94 </raftPoint>)
(<raftPoint> X-10.949 Y-14.94 </raftPoint>)
(<raftPoint> X-7.349 Y-18.54 </raftPoint>)
(<raftPoint> X7.349 Y-18.54 </raftPoint>)
(<raftPoint> X10.949 Y-14.94 </raftPoint>)
(<raftPoint> X14.549 Y-14.94 </raftPoint>)
(<raftPoint> X16.518 Y-12.971 </raftPoint>)
(<raftPoint> X17.126 Y-10.964 </raftPoint>)
(<raftPoint> X18.397 Y-9.249 </raftPoint>)
(<raftPoint> X17.77 Y-7.159 </raftPoint>)
(<raftPoint> X18.089 Y-1.832 </raftPoint>)
(<raftPoint> X18.154 Y-1.548 </raftPoint>)
(<raftPoint> X18.099 Y-1.197 </raftPoint>)
(<raftPoint> X18.212 Y-0.927 </raftPoint>)
(<raftPoint> X18.113 Y-0.606 </raftPoint>)
(<raftPoint> X18.275 Y-0.277 </raftPoint>)
(<raftPoint> X18.134 Y-0.004 </raftPoint>)
(<raftPoint> X18.268 Y0.244 </raftPoint>)
(<raftPoint> X18.361 Y1.627 </raftPoint>)
(<raftPoint> X17.772 Y7.166 </raftPoint>)
(<raftPoint> X18.397 Y9.249 </raftPoint>)
(<raftPoint> X17.126 Y10.964 </raftPoint>)
(<raftPoint> X16.518 Y12.971 </raftPoint>)
(<raftPoint> X14.549 Y14.94 </raftPoint>)
(<raftPoint> X10.949 Y14.94 </raftPoint>)
(<raftPoint> X7.349 Y18.54 </raftPoint>)
(<raftPoint> X-7.349 Y18.54 </raftPoint>)
(<raftPoint> X-10.949 Y14.94 </raftPoint>)
(<raftPoint> X-14.553 Y14.94 </raftPoint>)
(<raftPoint> X-16.628 Y12.784 </raftPoint>)
(<raftPoint> X-17.13 Y10.96 </raftPoint>)
(<raftPoint> X-18.397 Y9.249 </raftPoint>)
(<raftPoint> X-17.773 Y7.166 </raftPoint>)
(<raftPoint> X-18.361 Y1.627 </raftPoint>)
(<raftPoint> X-18.268 Y0.244 </raftPoint>)
(<raftPoint> X-18.135 Y-0.004 </raftPoint>)
(<raftPoint> X-18.275 Y-0.277 </raftPoint>)
(<raftPoint> X-18.114 Y-0.606 </raftPoint>)
(<raftPoint> X-18.213 Y-0.927 </raftPoint>)
(<raftPoint> X-18.099 Y-1.197 </raftPoint>)
(<raftPoint> X-18.154 Y-1.548 </raftPoint>)
(<raftPoint> X-18.09 Y-1.832 </raftPoint>)
(<raftPoint> X-17.771 Y-7.159 </raftPoint>)
(</raftPerimeter>)
(<raftPerimeter>)
(<raftPoint> X-17.409 Y-1.58 </raftPoint>)
(<raftPoint> X-17.422 Y-1.523 </raftPoint>)
(<raftPoint> X-17.356 Y-1.107 </raftPoint>)
(<raftPoint> X-17.448 Y-0.889 </raftPoint>)
(<raftPoint> X-17.368 Y-0.63 </raftPoint>)
(<raftPoint> X-17.368 Y1.607 </raftPoint>)
(<raftPoint> X-12.37 Y4.941 </raftPoint>)
(<raftPoint> X-8.652 Y8.701 </raftPoint>)
(<raftPoint> X-5.32 Y10.26 </raftPoint>)
(<raftPoint> X-3.515 Y10.26 </raftPoint>)
(<raftPoint> X-0.0 Y12.018 </raftPoint>)
(<raftPoint> X3.515 Y10.26 </raftPoint>)
(<raftPoint> X5.32 Y10.26 </raftPoint>)
(<raftPoint> X8.651 Y8.701 </raftPoint>)
(<raftPoint> X12.37 Y4.941 </raftPoint>)
(<raftPoint> X17.367 Y1.607 </raftPoint>)
(<raftPoint> X17.367 Y-0.63 </raftPoint>)
(<raftPoint> X17.447 Y-0.889 </raftPoint>)
(<raftPoint> X17.356 Y-1.107 </raftPoint>)
(<raftPoint> X17.421 Y-1.523 </raftPoint>)
(<raftPoint> X17.408 Y-1.58 </raftPoint>)
(<raftPoint> X12.37 Y-4.941 </raftPoint>)
(<raftPoint> X8.651 Y-8.701 </raftPoint>)
(<raftPoint> X5.32 Y-10.26 </raftPoint>)
(<raftPoint> X3.515 Y-10.26 </raftPoint>)
(<raftPoint> X0.0 Y-12.018 </raftPoint>)
(<raftPoint> X-3.515 Y-10.26 </raftPoint>)
(<raftPoint> X-5.32 Y-10.26 </raftPoint>)
(<raftPoint> X-8.652 Y-8.701 </raftPoint>)
(<raftPoint> X-12.37 Y-4.941 </raftPoint>)
(</raftPerimeter>)
(<raftPerimeter>)
(<raftPoint> X-18.397 Y-9.249 </raftPoint>)
(<raftPoint> X-17.13 Y-10.96 </raftPoint>)
(<raftPoint> X-16.628 Y-12.784 </raftPoint>)
(<raftPoint> X-14.553 Y-14.94 </raftPoint>)
(<raftPoint> X-10.949 Y-14.94 </raftPoint>)
(<raftPoint> X-7.349 Y-18.54 </raftPoint>)
(<raftPoint> X7.349 Y-18.54 </raftPoint>)
(<raftPoint> X10.949 Y-14.94 </raftPoint>)
(<raftPoint> X14.549 Y-14.94 </raftPoint>)
(<raftPoint> X16.518 Y-12.971 </raftPoint>)
(<raftPoint> X17.126 Y-10.964 </raftPoint>)
(<raftPoint> X18.397 Y-9.249 </raftPoint>)
(<raftPoint> X17.77 Y-7.159 </raftPoint>)
(<raftPoint> X18.089 Y-1.832 </raftPoint>)
(<raftPoint> X18.154 Y-1.548 </raftPoint>)
(<raftPoint> X18.099 Y-1.197 </raftPoint>)
(<raftPoint> X18.212 Y-0.927 </raftPoint>)
(<raftPoint> X18.113 Y-0.606 </raftPoint>)
(<raftPoint> X18.275 Y-0.277 </raftPoint>)
(<raftPoint> X18.134 Y-0.004 </raftPoint>)
(<raftPoint> X18.268 Y0.244 </raftPoint>)
(<raftPoint> X18.361 Y1.627 </raftPoint>)
(<raftPoint> X17.772 Y7.166 </raftPoint>)
(<raftPoint> X18.397 Y9.249 </raftPoint>)
(<raftPoint> X17.126 Y10.964 </raftPoint>)
(<raftPoint> X16.518 Y12.971 </raftPoint>)
(<raftPoint> X14.549 Y14.94 </raftPoint>)
(<raftPoint> X10.949 Y14.94 </raftPoint>)
(<raftPoint> X7.349 Y18.54 </raftPoint>)
(<raftPoint> X-7.349 Y18.54 </raftPoint>)
(<raftPoint> X-10.949 Y14.94 </raftPoint>)
(<raftPoint> X-14.553 Y14.94 </raftPoint>)
(<raftPoint> X-16.628 Y12.784 </raftPoint>)
(<raftPoint> X-17.13 Y10.96 </raftPoint>)
(<raftPoint> X-18.397 Y9.249 </raftPoint>)
(<raftPoint> X-17.773 Y7.166 </raftPoint>)
(<raftPoint> X-18.361 Y1.627 </raftPoint>)
(<raftPoint> X-18.268 Y0.244 </raftPoint>)
(<raftPoint> X-18.135 Y-0.004 </raftPoint>)
(<raftPoint> X-18.275 Y-0.277 </raftPoint>)
(<raftPoint> X-18.114 Y-0.606 </raftPoint>)
(<raftPoint> X-18.213 Y-0.927 </raftPoint>)
(<raftPoint> X-18.099 Y-1.197 </raftPoint>)
(<raftPoint> X-18.154 Y-1.548 </raftPoint>)
(<raftPoint> X-18.09 Y-1.832 </raftPoint>)
(<raftPoint> X-17.771 Y-7.159 </raftPoint>)
(</raftPerimeter>)
(<raftPerimeter>)
(<raftPoint> X-17.409 Y-1.58 </raftPoint>)
(<raftPoint> X-17.422 Y-1.523 </raftPoint>)
(<raftPoint> X-17.356 Y-1.107 </raftPoint>)
(<raftPoint> X-17.448 Y-0.889 </raftPoint>)
(<raftPoint> X-17.368 Y-0.63 </raftPoint>)
(<raftPoint> X-17.368 Y1.607 </raftPoint>)
(<raftPoint> X-12.37 Y4.941 </raftPoint>)
(<raftPoint> X-8.652 Y8.701 </raftPoint>)
(<raftPoint> X-5.32 Y10.26 </raftPoint>)
(<raftPoint> X-3.515 Y10.26 </raftPoint>)
(<raftPoint> X-0.0 Y12.018 </raftPoint>)
(<raftPoint> X3.515 Y10.26 </raftPoint>)
(<raftPoint> X5.32 Y10.26 </raftPoint>)
(<raftPoint> X8.651 Y8.701 </raftPoint>)
(<raftPoint> X12.37 Y4.941 </raftPoint>)
(<raftPoint> X17.367 Y1.607 </raftPoint>)
(<raftPoint> X17.367 Y-0.63 </raftPoint>)
(<raftPoint> X17.447 Y-0.889 </raftPoint>)
(<raftPoint> X17.356 Y-1.107 </raftPoint>)
(<raftPoint> X17.421 Y-1.523 </raftPoint>)
(<raftPoint> X17.408 Y-1.58 </raftPoint>)
(<raftPoint> X12.37 Y-4.941 </raftPoint>)
(<raftPoint> X8.651 Y-8.701 </raftPoint>)
(<raftPoint> X5.32 Y-10.26 </raftPoint>)
(<raftPoint> X3.515 Y-10.26 </raftPoint>)
(<raftPoint> X0.0 Y-12.018 </raftPoint>)
(<raftPoint> X-3.515 Y-10.26 </raftPoint>)
(<raftPoint> X-5.32 Y-10.26 </raftPoint>)
(<raftPoint> X-8.652 Y-8.701 </raftPoint>)
(<raftPoint> X-12.37 Y-4.941 </raftPoint>)
(</raftPerimeter>)
(<raftPerimeter>)
(<raftPoint> X-18.397 Y-9.249 </raftPoint>)
(<raftPoint> X-17.13 Y-10.96 </raftPoint>)
(<raftPoint> X-16.628 Y-12.784 </raftPoint>)
(<raftPoint> X-14.553 Y-14.94 </raftPoint>)
(<raftPoint> X-10.949 Y-14.94 </raftPoint>)
(<raftPoint> X-7.349 Y-18.54 </raftPoint>)
(<raftPoint> X7.349 Y-18.54 </raftPoint>)
(<raftPoint> X10.949 Y-14.94 </raftPoint>)
(<raftPoint> X14.549 Y-14.94 </raftPoint>)
(<raftPoint> X16.518 Y-12.971 </raftPoint>)
(<raftPoint> X17.126 Y-10.964 </raftPoint>)
(<raftPoint> X18.397 Y-9.249 </raftPoint>)
(<raftPoint> X17.77 Y-7.159 </raftPoint>)
(<raftPoint> X18.089 Y-1.832 </raftPoint>)
(<raftPoint> X18.154 Y-1.548 </raftPoint>)
(<raftPoint> X18.099 Y-1.197 </raftPoint>)
(<raftPoint> X18.212 Y-0.927 </raftPoint>)
(<raftPoint> X18.113 Y-0.606 </raftPoint>)
(<raftPoint> X18.275 Y-0.277 </raftPoint>)
(<raftPoint> X18.134 Y-0.004 </raftPoint>)
(<raftPoint> X18.268 Y0.244 </raftPoint>)
(<raftPoint> X18.361 Y1.627 </raftPoint>)
(<raftPoint> X17.772 Y7.166 </raftPoint>)
(<raftPoint> X18.397 Y9.249 </raftPoint>)
(<raftPoint> X17.126 Y10.964 </raftPoint>)
(<raftPoint> X16.518 Y12.971 </raftPoint>)
(<raftPoint> X14.549 Y14.94 </raftPoint>)
(<raftPoint> X10.949 Y14.94 </raftPoint>)
(<raftPoint> X7.349 Y18.54 </raftPoint>)
(<raftPoint> X-7.349 Y18.54 </raftPoint>)
(<raftPoint> X-10.949 Y14.94 </raftPoint>)
(<raftPoint> X-14.553 Y14.94 </raftPoint>)
(<raftPoint> X-16.628 Y12.784 </raftPoint>)
(<raftPoint> X-17.13 Y10.96 </raftPoint>)
(<raftPoint> X-18.397 Y9.249 </raftPoint>)
(<raftPoint> X-17.773 Y7.166 </raftPoint>)
(<raftPoint> X-18.361 Y1.627 </raftPoint>)
(<raftPoint> X-18.268 Y0.244 </raftPoint>)
(<raftPoint> X-18.135 Y-0.004 </raftPoint>)
(<raftPoint> X-18.275 Y-0.277 </raftPoint>)
(<raftPoint> X-18.114 Y-0.606 </raftPoint>)
(<raftPoint> X-18.213 Y-0.927 </raftPoint>)
(<raftPoint> X-18.099 Y-1.197 </raftPoint>)
(<raftPoint> X-18.154 Y-1.548 </raftPoint>)
(<raftPoint> X-18.09 Y-1.832 </raftPoint>)
(<raftPoint> X-17.771 Y-7.159 </raftPoint>)
(</raftPerimeter>)
(<raftPerimeter>)
(<raftPoint> X-17.409 Y-1.58 </raftPoint>)
(<raftPoint> X-17.422 Y-1.523 </raftPoint>)
(<raftPoint> X-17.356 Y-1.107 </raftPoint>)
(<raftPoint> X-17.448 Y-0.889 </raftPoint>)
(<raftPoint> X-17.368 Y-0.63 </raftPoint>)
(<raftPoint> X-17.368 Y1.607 </raftPoint>)
(<raftPoint> X-12.37 Y4.941 </raftPoint>)
(<raftPoint> X-8.652 Y8.701 </raftPoint>)
(<raftPoint> X-5.32 Y10.26 </raftPoint>)
(<raftPoint> X-3.515 Y10.26 </raftPoint>)
(<raftPoint> X-0.0 Y12.018 </raftPoint>)
(<raftPoint> X3.515 Y10.26 </raftPoint>)
(<raftPoint> X5.32 Y10.26 </raftPoint>)
(<raftPoint> X8.651 Y8.701 </raftPoint>)
(<raftPoint> X12.37 Y4.941 </raftPoint>)
(<raftPoint> X17.367 Y1.607 </raftPoint>)
(<raftPoint> X17.367 Y-0.63 </raftPoint>)
(<raftPoint> X17.447 Y-0.889 </raftPoint>)
(<raftPoint> X17.356 Y-1.107 </raftPoint>)
(<raftPoint> X17.421 Y-1.523 </raftPoint>)
(<raftPoint> X17.408 Y-1.58 </raftPoint>)
(<raftPoint> X12.37 Y-4.941 </raftPoint>)
(<raftPoint> X8.651 Y-8.701 </raftPoint>)
(<raftPoint> X5.32 Y-10.26 </raftPoint>)
(<raftPoint> X3.515 Y-10.26 </raftPoint>)
(<raftPoint> X0.0 Y-12.018 </raftPoint>)
(<raftPoint> X-3.515 Y-10.26 </raftPoint>)
(<raftPoint> X-5.32 Y-10.26 </raftPoint>)
(<raftPoint> X-8.652 Y-8.701 </raftPoint>)
(<raftPoint> X-12.37 Y-4.941 </raftPoint>)
(</raftPerimeter>)
(<raftPerimeter>)
(<raftPoint> X-18.397 Y-9.249 </raftPoint>)
(<raftPoint> X-17.13 Y-10.96 </raftPoint>)
(<raftPoint> X-16.628 Y-12.784 </raftPoint>)
(<raftPoint> X-14.553 Y-14.94 </raftPoint>)
(<raftPoint> X-10.949 Y-14.94 </raftPoint>)
(<raftPoint> X-7.349 Y-18.54 </raftPoint>)
(<raftPoint> X7.349 Y-18.54 </raftPoint>)
(<raftPoint> X10.949 Y-14.94 </raftPoint>)
(<raftPoint> X14.549 Y-14.94 </raftPoint>)
(<raftPoint> X16.518 Y-12.971 </raftPoint>)
(<raftPoint> X17.126 Y-10.964 </raftPoint>)
(<raftPoint> X18.397 Y-9.249 </raftPoint>)
(<raftPoint> X17.77 Y-7.159 </raftPoint>)
(<raftPoint> X18.089 Y-1.832 </raftPoint>)
(<raftPoint> X18.154 Y-1.548 </raftPoint>)
(<raftPoint> X18.099 Y-1.197 </raftPoint>)
(<raftPoint> X18.212 Y-0.927 </raftPoint>)
(<raftPoint> X18.113 Y-0.606 </raftPoint>)
(<raftPoint> X18.275 Y-0.277 </raftPoint>)
(<raftPoint> X18.134 Y-0.004 </raftPoint>)
(<raftPoint> X18.268 Y0.244 </raftPoint>)
(<raftPoint> X18.361 Y1.627 </raftPoint>)
(<raftPoint> X17.772 Y7.166 </raftPoint>)
(<raftPoint> X18.397 Y9.249 </raftPoint>)
(<raftPoint> X17.126 Y10.964 </raftPoint>)
(<raftPoint> X16.518 Y12.971 </raftPoint>)
(<raftPoint> X14.549 Y14.94 </raftPoint>)
(<raftPoint> X10.949 Y14.94 </raftPoint>)
(<raftPoint> X7.349 Y18.54 </raftPoint>)
(<raftPoint> X-7.349 Y18.54 </raftPoint>)
(<raftPoint> X-10.949 Y14.94 </raftPoint>)
(<raftPoint> X-14.553 Y14.94 </raftPoint>)
(<raftPoint> X-16.628 Y12.784 </raftPoint>)
(<raftPoint> X-17.13 Y10.96 </raftPoint>)
(<raftPoint> X-18.397 Y9.249 </raftPoint>)
(<raftPoint> X-17.773 Y7.166 </raftPoint>)
(<raftPoint> X-18.361 Y1.627 </raftPoint>)
(<raftPoint> X-18.268 Y0.244 </raftPoint>)
(<raftPoint> X-18.135 Y-0.004 </raftPoint>)
(<raftPoint> X-18.275 Y-0.277 </raftPoint>)
(<raftPoint> X-18.114 Y-0.606 </raftPoint>)
(<raftPoint> X-18.213 Y-0.927 </raftPoint>)
(<raftPoint> X-18.099 Y-1.197 </raftPoint>)
(<raftPoint> X-18.154 Y-1.548 </raftPoint>)
(<raftPoint> X-18.09 Y-1.832 </raftPoint>)
(<raftPoint> X-17.771 Y-7.159 </raftPoint>)
(</raftPerimeter>)
(<raftPerimeter>)
(<raftPoint> X-17.409 Y-1.58 </raftPoint>)
(<raftPoint> X-17.422 Y-1.523 </raftPoint>)
(<raftPoint> X-17.356 Y-1.107 </raftPoint>)
(<raftPoint> X-17.448 Y-0.889 </raftPoint>)
(<raftPoint> X-17.368 Y-0.63 </raftPoint>)
(<raftPoint> X-17.368 Y1.607 </raftPoint>)
(<raftPoint> X-12.37 Y4.941 </raftPoint>)
(<raftPoint> X-8.652 Y8.701 </raftPoint>)
(<raftPoint> X-5.32 Y10.26 </raftPoint>)
(<raftPoint> X-3.515 Y10.26 </raftPoint>)
(<raftPoint> X-0.0 Y12.018 </raftPoint>)
(<raftPoint> X3.515 Y10.26 </raftPoint>)
(<raftPoint> X5.32 Y10.26 </raftPoint>)
(<raftPoint> X8.651 Y8.701 </raftPoint>)
(<raftPoint> X12.37 Y4.941 </raftPoint>)
(<raftPoint> X17.367 Y1.607 </raftPoint>)
(<raftPoint> X17.367 Y-0.63 </raftPoint>)
(<raftPoint> X17.447 Y-0.889 </raftPoint>)
(<raftPoint> X17.356 Y-1.107 </raftPoint>)
(<raftPoint> X17.421 Y-1.523 </raftPoint>)
(<raftPoint> X17.408 Y-1.58 </raftPoint>)
(<raftPoint> X12.37 Y-4.941 </raftPoint>)
(<raftPoint> X8.651 Y-8.701 </raftPoint>)
(<raftPoint> X5.32 Y-10.26 </raftPoint>)
(<raftPoint> X3.515 Y-10.26 </raftPoint>)
(<raftPoint> X0.0 Y-12.018 </raftPoint>)
(<raftPoint> X-3.515 Y-10.26 </raftPoint>)
(<raftPoint> X-5.32 Y-10.26 </raftPoint>)
(<raftPoint> X-8.652 Y-8.701 </raftPoint>)
(<raftPoint> X-12.37 Y-4.941 </raftPoint>)
(</raftPerimeter>)
(<raftPerimeter>)
(<raftPoint> X-18.397 Y-9.249 </raftPoint>)
(<raftPoint> X-17.13 Y-10.96 </raftPoint>)
(<raftPoint> X-16.628 Y-12.784 </raftPoint>)
(<raftPoint> X-14.553 Y-14.94 </raftPoint>)
(<raftPoint> X-10.949 Y-14.94 </raftPoint>)
(<raftPoint> X-7.349 Y-18.54 </raftPoint>)
(<raftPoint> X7.349 Y-18.54 </raftPoint>)
(<raftPoint> X10.949 Y-14.94 </raftPoint>)
(<raftPoint> X14.549 Y-14.94 </raftPoint>)
(<raftPoint> X16.518 Y-12.971 </raftPoint>)
(<raftPoint> X17.126 Y-10.964 </raftPoint>)
(<raftPoint> X18.397 Y-9.249 </raftPoint>)
(<raftPoint> X17.77 Y-7.159 </raftPoint>)
(<raftPoint> X18.089 Y-1.832 </raftPoint>)
(<raftPoint> X18.154 Y-1.548 </raftPoint>)
(<raftPoint> X18.099 Y-1.197 </raftPoint>)
(<raftPoint> X18.212 Y-0.927 </raftPoint>)
(<raftPoint> X18.113 Y-0.606 </raftPoint>)
(<raftPoint> X18.275 Y-0.277 </raftPoint>)
(<raftPoint> X18.134 Y-0.004 </raftPoint>)
(<raftPoint> X18.268 Y0.244 </raftPoint>)
(<raftPoint> X18.361 Y1.627 </raftPoint>)
(<raftPoint> X17.772 Y7.166 </raftPoint>)
(<raftPoint> X18.397 Y9.249 </raftPoint>)
(<raftPoint> X17.126 Y10.964 </raftPoint>)
(<raftPoint> X16.518 Y12.971 </raftPoint>)
(<raftPoint> X14.549 Y14.94 </raftPoint>)
(<raftPoint> X10.949 Y14.94 </raftPoint>)
(<raftPoint> X7.349 Y18.54 </raftPoint>)
(<raftPoint> X-7.349 Y18.54 </raftPoint>)
(<raftPoint> X-10.949 Y14.94 </raftPoint>)
(<raftPoint> X-14.553 Y14.94 </raftPoint>)
(<raftPoint> X-16.628 Y12.784 </raftPoint>)
(<raftPoint> X-17.13 Y10.96 </raftPoint>)
(<raftPoint> X-18.397 Y9.249 </raftPoint>)
(<raftPoint> X-17.773 Y7.166 </raftPoint>)
(<raftPoint> X-18.361 Y1.627 </raftPoint>)
(<raftPoint> X-18.268 Y0.244 </raftPoint>)
(<raftPoint> X-18.135 Y-0.004 </raftPoint>)
(<raftPoint> X-18.275 Y-0.277 </raftPoint>)
(<raftPoint> X-18.114 Y-0.606 </raftPoint>)
(<raftPoint> X-18.213 Y-0.927 </raftPoint>)
(<raftPoint> X-18.099 Y-1.197 </raftPoint>)
(<raftPoint> X-18.154 Y-1.548 </raftPoint>)
(<raftPoint> X-18.09 Y-1.832 </raftPoint>)
(<raftPoint> X-17.771 Y-7.159 </raftPoint>)
(</raftPerimeter>)
(<raftPerimeter>)
(<raftPoint> X-17.409 Y-1.58 </raftPoint>)
(<raftPoint> X-17.422 Y-1.523 </raftPoint>)
(<raftPoint> X-17.356 Y-1.107 </raftPoint>)
(<raftPoint> X-17.448 Y-0.889 </raftPoint>)
(<raftPoint> X-17.368 Y-0.63 </raftPoint>)
(<raftPoint> X-17.368 Y1.607 </raftPoint>)
(<raftPoint> X-12.37 Y4.941 </raftPoint>)
(<raftPoint> X-8.652 Y8.701 </raftPoint>)
(<raftPoint> X-5.32 Y10.26 </raftPoint>)
(<raftPoint> X-3.515 Y10.26 </raftPoint>)
(<raftPoint> X-0.0 Y12.018 </raftPoint>)
(<raftPoint> X3.515 Y10.26 </raftPoint>)
(<raftPoint> X5.32 Y10.26 </raftPoint>)
(<raftPoint> X8.651 Y8.701 </raftPoint>)
(<raftPoint> X12.37 Y4.941 </raftPoint>)
(<raftPoint> X17.367 Y1.607 </raftPoint>)
(<raftPoint> X17.367 Y-0.63 </raftPoint>)
(<raftPoint> X17.447 Y-0.889 </raftPoint>)
(<raftPoint> X17.356 Y-1.107 </raftPoint>)
(<raftPoint> X17.421 Y-1.523 </raftPoint>)
(<raftPoint> X17.408 Y-1.58 </raftPoint>)
(<raftPoint> X12.37 Y-4.941 </raftPoint>)
(<raftPoint> X8.651 Y-8.701 </raftPoint>)
(<raftPoint> X5.32 Y-10.26 </raftPoint>)
(<raftPoint> X3.515 Y-10.26 </raftPoint>)
(<raftPoint> X0.0 Y-12.018 </raftPoint>)
(<raftPoint> X-3.515 Y-10.26 </raftPoint>)
(<raftPoint> X-5.32 Y-10.26 </raftPoint>)
(<raftPoint> X-8.652 Y-8.701 </raftPoint>)
(<raftPoint> X-12.37 Y-4.941 </raftPoint>)
(</raftPerimeter>)
(<raftPerimeter>)
(<raftPoint> X-18.397 Y-9.249 </raftPoint>)
(<raftPoint> X-17.13 Y-10.96 </raftPoint>)
(<raftPoint> X-16.628 Y-12.784 </raftPoint>)
(<raftPoint> X-14.553 Y-14.94 </raftPoint>)
(<raftPoint> X-10.949 Y-14.94 </raftPoint>)
(<raftPoint> X-7.349 Y-18.54 </raftPoint>)
(<raftPoint> X7.349 Y-18.54 </raftPoint>)
(<raftPoint> X10.949 Y-14.94 </raftPoint>)
(<raftPoint> X14.549 Y-14.94 </raftPoint>)
(<raftPoint> X16.518 Y-12.971 </raftPoint>)
(<raftPoint> X17.126 Y-10.964 </raftPoint>)
(<raftPoint> X18.397 Y-9.249 </raftPoint>)
(<raftPoint> X17.77 Y-7.159 </raftPoint>)
(<raftPoint> X18.089 Y-1.832 </raftPoint>)
(<raftPoint> X18.154 Y-1.548 </raftPoint>)
(<raftPoint> X18.099 Y-1.197 </raftPoint>)
(<raftPoint> X18.212 Y-0.927 </raftPoint>)
(<raftPoint> X18.113 Y-0.606 </raftPoint>)
(<raftPoint> X18.275 Y-0.277 </raftPoint>)
(<raftPoint> X18.134 Y-0.004 </raftPoint>)
(<raftPoint> X18.268 Y0.244 </raftPoint>)
(<raftPoint> X18.361 Y1.627 </raftPoint>)
(<raftPoint> X17.772 Y7.166 </raftPoint>)
(<raftPoint> X18.397 Y9.249 </raftPoint>)
(<raftPoint> X17.126 Y10.964 </raftPoint>)
(<raftPoint> X16.518 Y12.971 </raftPoint>)
(<raftPoint> X14.549 Y14.94 </raftPoint>)
(<raftPoint> X10.949 Y14.94 </raftPoint>)
(<raftPoint> X7.349 Y18.54 </raftPoint>)
(<raftPoint> X-7.349 Y18.54 </raftPoint>)
(<raftPoint> X-10.949 Y14.94 </raftPoint>)
(<raftPoint> X-14.553 Y14.94 </raftPoint>)
(<raftPoint> X-16.628 Y12.784 </raftPoint>)
(<raftPoint> X-17.13 Y10.96 </raftPoint>)
(<raftPoint> X-18.397 Y9.249 </raftPoint>)
(<raftPoint> X-17.773 Y7.166 </raftPoint>)
(<raftPoint> X-18.361 Y1.627 </raftPoint>)
(<raftPoint> X-18.268 Y0.244 </raftPoint>)
(<raftPoint> X-18.135 Y-0.004 </raftPoint>)
(<raftPoint> X-18.275 Y-0.277 </raftPoint>)
(<raftPoint> X-18.114 Y-0.606 </raftPoint>)
(<raftPoint> X-18.213 Y-0.927 </raftPoint>)
(<raftPoint> X-18.099 Y-1.197 </raftPoint>)
(<raftPoint> X-18.154 Y-1.548 </raftPoint>)
(<raftPoint> X-18.09 Y-1.832 </raftPoint>)
(<raftPoint> X-17.771 Y-7.159 </raftPoint>)
(</raftPerimeter>)
(<raftPerimeter>)
(<raftPoint> X-17.409 Y-1.58 </raftPoint>)
(<raftPoint> X-17.422 Y-1.523 </raftPoint>)
(<raftPoint> X-17.356 Y-1.107 </raftPoint>)
(<raftPoint> X-17.448 Y-0.889 </raftPoint>)
(<raftPoint> X-17.368 Y-0.63 </raftPoint>)
(<raftPoint> X-17.368 Y1.607 </raftPoint>)
(<raftPoint> X-12.37 Y4.941 </raftPoint>)
(<raftPoint> X-8.652 Y8.701 </raftPoint>)
(<raftPoint> X-5.32 Y10.26 </raftPoint>)
(<raftPoint> X-3.515 Y10.26 </raftPoint>)
(<raftPoint> X-0.0 Y12.018 </raftPoint>)
(<raftPoint> X3.515 Y10.26 </raftPoint>)
(<raftPoint> X5.32 Y10.26 </raftPoint>)
(<raftPoint> X8.651 Y8.701 </raftPoint>)
(<raftPoint> X12.37 Y4.941 </raftPoint>)
(<raftPoint> X17.367 Y1.607 </raftPoint>)
(<raftPoint> X17.367 Y-0.63 </raftPoint>)
(<raftPoint> X17.447 Y-0.889 </raftPoint>)
(<raftPoint> X17.356 Y-1.107 </raftPoint>)
(<raftPoint> X17.421 Y-1.523 </raftPoint>)
(<raftPoint> X17.408 Y-1.58 </raftPoint>)
(<raftPoint> X12.37 Y-4.941 </raftPoint>)
(<raftPoint> X8.651 Y-8.701 </raftPoint>)
(<raftPoint> X5.32 Y-10.26 </raftPoint>)
(<raftPoint> X3.515 Y-10.26 </raftPoint>)
(<raftPoint> X0.0 Y-12.018 </raftPoint>)
(<raftPoint> X-3.515 Y-10.26 </raftPoint>)
(<raftPoint> X-5.32 Y-10.26 </raftPoint>)
(<raftPoint> X-8.652 Y-8.701 </raftPoint>)
(<raftPoint> X-12.37 Y-4.941 </raftPoint>)
(</raftPerimeter>)
(<raftPerimeter>)
(<raftPoint> X-18.397 Y-9.249 </raftPoint>)
(<raftPoint> X-17.13 Y-10.96 </raftPoint>)
(<raftPoint> X-16.628 Y-12.784 </raftPoint>)
(<raftPoint> X-14.553 Y-14.94 </raftPoint>)
(<raftPoint> X-10.949 Y-14.94 </raftPoint>)
(<raftPoint> X-7.349 Y-18.54 </raftPoint>)
(<raftPoint> X7.349 Y-18.54 </raftPoint>)
(<raftPoint> X10.949 Y-14.94 </raftPoint>)
(<raftPoint> X14.549 Y-14.94 </raftPoint>)
(<raftPoint> X16.518 Y-12.971 </raftPoint>)
(<raftPoint> X17.126 Y-10.964 </raftPoint>)
(<raftPoint> X18.397 Y-9.249 </raftPoint>)
(<raftPoint> X17.77 Y-7.159 </raftPoint>)
(<raftPoint> X18.089 Y-1.832 </raftPoint>)
(<raftPoint> X18.154 Y-1.548 </raftPoint>)
(<raftPoint> X18.099 Y-1.197 </raftPoint>)
(<raftPoint> X18.212 Y-0.927 </raftPoint>)
(<raftPoint> X18.113 Y-0.606 </raftPoint>)
(<raftPoint> X18.275 Y-0.277 </raftPoint>)
(<raftPoint> X18.134 Y-0.004 </raftPoint>)
(<raftPoint> X18.268 Y0.244 </raftPoint>)
(<raftPoint> X18.361 Y1.627 </raftPoint>)
(<raftPoint> X17.772 Y7.166 </raftPoint>)
(<raftPoint> X18.397 Y9.249 </raftPoint>)
(<raftPoint> X17.126 Y10.964 </raftPoint>)
(<raftPoint> X16.518 Y12.971 </raftPoint>)
(<raftPoint> X14.549 Y14.94 </raftPoint>)
(<raftPoint> X10.949 Y14.94 </raftPoint>)
(<raftPoint> X7.349 Y18.54 </raftPoint>)
(<raftPoint> X-7.349 Y18.54 </raftPoint>)
(<raftPoint> X-10.949 Y14.94 </raftPoint>)
(<raftPoint> X-14.553 Y14.94 </raftPoint>)
(<raftPoint> X-16.628 Y12.784 </raftPoint>)
(<raftPoint> X-17.13 Y10.96 </raftPoint>)
(<raftPoint> X-18.397 Y9.249 </raftPoint>)
(<raftPoint> X-17.773 Y7.166 </raftPoint>)
(<raftPoint> X-18.361 Y1.627 </raftPoint>)
(<raftPoint> X-18.268 Y0.244 </raftPoint>)
(<raftPoint> X-18.135 Y-0.004 </raftPoint>)
(<raftPoint> X-18.275 Y-0.277 </raftPoint>)
(<raftPoint> X-18.114 Y-0.606 </raftPoint>)
(<raftPoint> X-18.213 Y-0.927 </raftPoint>)
(<raftPoint> X-18.099 Y-1.197 </raftPoint>)
(<raftPoint> X-18.154 Y-1.548 </raftPoint>)
(<raftPoint> X-18.09 Y-1.832 </raftPoint>)
(<raftPoint> X-17.771 Y-7.159 </raftPoint>)
(</raftPerimeter>)
(<raftPerimeter>)
(<raftPoint> X-17.409 Y-1.58 </raftPoint>)
(<raftPoint> X-17.422 Y-1.523 </raftPoint>)
(<raftPoint> X-17.356 Y-1.107 </raftPoint>)
(<raftPoint> X-17.448 Y-0.889 </raftPoint>)
(<raftPoint> X-17.368 Y-0.63 </raftPoint>)
(<raftPoint> X-17.368 Y1.607 </raftPoint>)
(<raftPoint> X-12.37 Y4.941 </raftPoint>)
(<raftPoint> X-8.652 Y8.701 </raftPoint>)
(<raftPoint> X-5.32 Y10.26 </raftPoint>)
(<raftPoint> X-3.515 Y10.26 </raftPoint>)
(<raftPoint> X-0.0 Y12.018 </raftPoint>)
(<raftPoint> X3.515 Y10.26 </raftPoint>)
(<raftPoint> X5.32 Y10.26 </raftPoint>)
(<raftPoint> X8.651 Y8.701 </raftPoint>)
(<raftPoint> X12.37 Y4.941 </raftPoint>)
(<raftPoint> X17.367 Y1.607 </raftPoint>)
(<raftPoint> X17.367 Y-0.63 </raftPoint>)
(<raftPoint> X17.447 Y-0.889 </raftPoint>)
(<raftPoint> X17.356 Y-1.107 </raftPoint>)
(<raftPoint> X17.421 Y-1.523 </raftPoint>)
(<raftPoint> X17.408 Y-1.58 </raftPoint>)
(<raftPoint> X12.37 Y-4.941 </raftPoint>)
(<raftPoint> X8.651 Y-8.701 </raftPoint>)
(<raftPoint> X5.32 Y-10.26 </raftPoint>)
(<raftPoint> X3.515 Y-10.26 </raftPoint>)
(<raftPoint> X0.0 Y-12.018 </raftPoint>)
(<raftPoint> X-3.515 Y-10.26 </raftPoint>)
(<raftPoint> X-5.32 Y-10.26 </raftPoint>)
(<raftPoint> X-8.652 Y-8.701 </raftPoint>)
(<raftPoint> X-12.37 Y-4.941 </raftPoint>)
(</raftPerimeter>)
(<raftPerimeter>)
(<raftPoint> X-18.397 Y-9.249 </raftPoint>)
(<raftPoint> X-17.13 Y-10.96 </raftPoint>)
(<raftPoint> X-16.628 Y-12.784 </raftPoint>)
(<raftPoint> X-14.553 Y-14.94 </raftPoint>)
(<raftPoint> X-10.949 Y-14.94 </raftPoint>)
(<raftPoint> X-7.349 Y-18.54 </raftPoint>)
(<raftPoint> X7.349 Y-18.54 </raftPoint>)
(<raftPoint> X10.949 Y-14.94 </raftPoint>)
(<raftPoint> X14.549 Y-14.94 </raftPoint>)
(<raftPoint> X16.518 Y-12.971 </raftPoint>)
(<raftPoint> X17.126 Y-10.964 </raftPoint>)
(<raftPoint> X18.397 Y-9.249 </raftPoint>)
(<raftPoint> X17.77 Y-7.159 </raftPoint>)
(<raftPoint> X18.089 Y-1.832 </raftPoint>)
(<raftPoint> X18.154 Y-1.548 </raftPoint>)
(<raftPoint> X18.099 Y-1.197 </raftPoint>)
(<raftPoint> X18.212 Y-0.927 </raftPoint>)
(<raftPoint> X18.113 Y-0.606 </raftPoint>)
(<raftPoint> X18.275 Y-0.277 </raftPoint>)
(<raftPoint> X18.134 Y-0.004 </raftPoint>)
(<raftPoint> X18.268 Y0.244 </raftPoint>)
(<raftPoint> X18.361 Y1.627 </raftPoint>)
(<raftPoint> X17.772 Y7.166 </raftPoint>)
(<raftPoint> X18.397 Y9.249 </raftPoint>)
(<raftPoint> X17.126 Y10.964 </raftPoint>)
(<raftPoint> X16.518 Y12.971 </raftPoint>)
(<raftPoint> X14.549 Y14.94 </raftPoint>)
(<raftPoint> X10.949 Y14.94 </raftPoint>)
(<raftPoint> X7.349 Y18.54 </raftPoint>)
(<raftPoint> X-7.349 Y18.54 </raftPoint>)
(<raftPoint> X-10.949 Y14.94 </raftPoint>)
(<raftPoint> X-14.553 Y14.94 </raftPoint>)
(<raftPoint> X-16.628 Y12.784 </raftPoint>)
(<raftPoint> X-17.13 Y10.96 </raftPoint>)
(<raftPoint> X-18.397 Y9.249 </raftPoint>)
(<raftPoint> X-17.773 Y7.166 </raftPoint>)
(<raftPoint> X-18.361 Y1.627 </raftPoint>)
(<raftPoint> X-18.268 Y0.244 </raftPoint>)
(<raftPoint> X-18.135 Y-0.004 </raftPoint>)
(<raftPoint> X-18.275 Y-0.277 </raftPoint>)
(<raftPoint> X-18.114 Y-0.606 </raftPoint>)
(<raftPoint> X-18.213 Y-0.927 </raftPoint>)
(<raftPoint> X-18.099 Y-1.197 </raftPoint>)
(<raftPoint> X-18.154 Y-1.548 </raftPoint>)
(<raftPoint> X-18.09 Y-1.832 </raftPoint>)
(<raftPoint> X-17.771 Y-7.159 </raftPoint>)
(</raftPerimeter>)
(<raftPerimeter>)
(<raftPoint> X-17.409 Y-1.58 </raftPoint>)
(<raftPoint> X-17.422 Y-1.523 </raftPoint>)
(<raftPoint> X-17.356 Y-1.107 </raftPoint>)
(<raftPoint> X-17.448 Y-0.889 </raftPoint>)
(<raftPoint> X-17.368 Y-0.63 </raftPoint>)
(<raftPoint> X-17.368 Y1.607 </raftPoint>)
(<raftPoint> X-12.37 Y4.941 </raftPoint>)
(<raftPoint> X-8.652 Y8.701 </raftPoint>)
(<raftPoint> X-5.32 Y10.26 </raftPoint>)
(<raftPoint> X-3.515 Y10.26 </raftPoint>)
(<raftPoint> X-0.0 Y12.018 </raftPoint>)
(<raftPoint> X3.515 Y10.26 </raftPoint>)
(<raftPoint> X5.32 Y10.26 </raftPoint>)
(<raftPoint> X8.651 Y8.701 </raftPoint>)
(<raftPoint> X12.37 Y4.941 </raftPoint>)
(<raftPoint> X17.367 Y1.607 </raftPoint>)
(<raftPoint> X17.367 Y-0.63 </raftPoint>)
(<raftPoint> X17.447 Y-0.889 </raftPoint>)
(<raftPoint> X17.356 Y-1.107 </raftPoint>)
(<raftPoint> X17.421 Y-1.523 </raftPoint>)
(<raftPoint> X17.408 Y-1.58 </raftPoint>)
(<raftPoint> X12.37 Y-4.941 </raftPoint>)
(<raftPoint> X8.651 Y-8.701 </raftPoint>)
(<raftPoint> X5.32 Y-10.26 </raftPoint>)
(<raftPoint> X3.515 Y-10.26 </raftPoint>)
(<raftPoint> X0.0 Y-12.018 </raftPoint>)
(<raftPoint> X-3.515 Y-10.26 </raftPoint>)
(<raftPoint> X-5.32 Y-10.26 </raftPoint>)
(<raftPoint> X-8.652 Y-8.701 </raftPoint>)
(<raftPoint> X-12.37 Y-4.941 </raftPoint>)
(</raftPerimeter>)
(<raftPerimeter>)
(<raftPoint> X-18.397 Y-9.249 </raftPoint>)
(<raftPoint> X-17.13 Y-10.96 </raftPoint>)
(<raftPoint> X-16.628 Y-12.784 </raftPoint>)
(<raftPoint> X-14.553 Y-14.94 </raftPoint>)
(<raftPoint> X-10.949 Y-14.94 </raftPoint>)
(<raftPoint> X-7.349 Y-18.54 </raftPoint>)
(<raftPoint> X7.349 Y-18.54 </raftPoint>)
(<raftPoint> X10.949 Y-14.94 </raftPoint>)
(<raftPoint> X14.549 Y-14.94 </raftPoint>)
(<raftPoint> X16.518 Y-12.971 </raftPoint>)
(<raftPoint> X17.126 Y-10.964 </raftPoint>)
(<raftPoint> X18.397 Y-9.249 </raftPoint>)
(<raftPoint> X17.77 Y-7.159 </raftPoint>)
(<raftPoint> X18.089 Y-1.832 </raftPoint>)
(<raftPoint> X18.154 Y-1.548 </raftPoint>)
(<raftPoint> X18.099 Y-1.197 </raftPoint>)
(<raftPoint> X18.212 Y-0.927 </raftPoint>)
(<raftPoint> X18.113 Y-0.606 </raftPoint>)
(<raftPoint> X18.275 Y-0.277 </raftPoint>)
(<raftPoint> X18.134 Y-0.004 </raftPoint>)
(<raftPoint> X18.268 Y0.244 </raftPoint>)
(<raftPoint> X18.361 Y1.627 </raftPoint>)
(<raftPoint> X17.772 Y7.166 </raftPoint>)
(<raftPoint> X18.397 Y9.249 </raftPoint>)
(<raftPoint> X17.126 Y10.964 </raftPoint>)
(<raftPoint> X16.518 Y12.971 </raftPoint>)
(<raftPoint> X14.549 Y14.94 </raftPoint>)
(<raftPoint> X10.949 Y14.94 </raftPoint>)
(<raftPoint> X7.349 Y18.54 </raftPoint>)
(<raftPoint> X-7.349 Y18.54 </raftPoint>)
(<raftPoint> X-10.949 Y14.94 </raftPoint>)
(<raftPoint> X-14.553 Y14.94 </raftPoint>)
(<raftPoint> X-16.628 Y12.784 </raftPoint>)
(<raftPoint> X-17.13 Y10.96 </raftPoint>)
(<raftPoint> X-18.397 Y9.249 </raftPoint>)
(<raftPoint> X-17.773 Y7.166 </raftPoint>)
(<raftPoint> X-18.361 Y1.627 </raftPoint>)
(<raftPoint> X-18.268 Y0.244 </raftPoint>)
(<raftPoint> X-18.135 Y-0.004 </raftPoint>)
(<raftPoint> X-18.275 Y-0.277 </raftPoint>)
(<raftPoint> X-18.114 Y-0.606 </raftPoint>)
(<raftPoint> X-18.213 Y-0.927 </raftPoint>)
(<raftPoint> X-18.099 Y-1.197 </raftPoint>)
(<raftPoint> X-18.154 Y-1.548 </raftPoint>)
(<raftPoint> X-18.09 Y-1.832 </raftPoint>)
(<raftPoint> X-17.771 Y-7.159 </raftPoint>)
(</raftPerimeter>)
(<raftPerimeter>)
(<raftPoint> X-17.409 Y-1.58 </raftPoint>)
(<raftPoint> X-17.422 Y-1.523 </raftPoint>)
(<raftPoint> X-17.356 Y-1.107 </raftPoint>)
(<raftPoint> X-17.448 Y-0.889 </raftPoint>)
(<raftPoint> X-17.368 Y-0.63 </raftPoint>)
(<raftPoint> X-17.368 Y1.607 </raftPoint>)
(<raftPoint> X-12.37 Y4.941 </raftPoint>)
(<raftPoint> X-8.652 Y8.701 </raftPoint>)
(<raftPoint> X-5.32 Y10.26 </raftPoint>)
(<raftPoint> X-3.515 Y10.26 </raftPoint>)
(<raftPoint> X-0.0 Y12.018 </raftPoint>)
(<raftPoint> X3.515 Y10.26 </raftPoint>)
(<raftPoint> X5.32 Y10.26 </raftPoint>)
(<raftPoint> X8.651 Y8.701 </raftPoint>)
(<raftPoint> X12.37 Y4.941 </raftPoint>)
(<raftPoint> X17.367 Y1.607 </raftPoint>)
(<raftPoint> X17.367 Y-0.63 </raftPoint>)
(<raftPoint> X17.447 Y-0.889 </raftPoint>)
(<raftPoint> X17.356 Y-1.107 </raftPoint>)
(<raftPoint> X17.421 Y-1.523 </raftPoint>)
(<raftPoint> X17.408 Y-1.58 </raftPoint>)
(<raftPoint> X12.37 Y-4.941 </raftPoint>)
(<raftPoint> X8.651 Y-8.701 </raftPoint>)
(<raftPoint> X5.32 Y-10.26 </raftPoint>)
(<raftPoint> X3.515 Y-10.26 </raftPoint>)
(<raftPoint> X0.0 Y-12.018 </raftPoint>)
(<raftPoint> X-3.515 Y-10.26 </raftPoint>)
(<raftPoint> X-5.32 Y-10.26 </raftPoint>)
(<raftPoint> X-8.652 Y-8.701 </raftPoint>)
(<raftPoint> X-12.37 Y-4.941 </raftPoint>)
(</raftPerimeter>)
(<raftPerimeter>)
(<raftPoint> X-20.949 Y-3.735 </raftPoint>)
(<raftPoint> X-20.142 Y-7.5 </raftPoint>)
(<raftPoint> X-18.296 Y-11.193 </raftPoint>)
(<raftPoint> X-14.613 Y-14.876 </raftPoint>)
(<raftPoint> X-7.285 Y-18.54 </raftPoint>)
(<raftPoint> X7.285 Y-18.54 </raftPoint>)
(<raftPoint> X14.613 Y-14.876 </raftPoint>)
(<raftPoint> X18.296 Y-11.193 </raftPoint>)
(<raftPoint> X20.142 Y-7.5 </raftPoint>)
(<raftPoint> X20.949 Y-3.735 </raftPoint>)
(<raftPoint> X21.96 Y-2.081 </raftPoint>)
(<raftPoint> X21.96 Y2.081 </raftPoint>)
(<raftPoint> X20.949 Y3.735 </raftPoint>)
(<raftPoint> X20.142 Y7.5 </raftPoint>)
(<raftPoint> X18.296 Y11.193 </raftPoint>)
(<raftPoint> X14.613 Y14.876 </raftPoint>)
(<raftPoint> X7.285 Y18.54 </raftPoint>)
(<raftPoint> X-7.285 Y18.54 </raftPoint>)
(<raftPoint> X-14.613 Y14.876 </raftPoint>)
(<raftPoint> X-18.296 Y11.193 </raftPoint>)
(<raftPoint> X-20.142 Y7.5 </raftPoint>)
(<raftPoint> X-20.949 Y3.735 </raftPoint>)
(<raftPoint> X-21.96 Y2.081 </raftPoint>)
(<raftPoint> X-21.96 Y-2.081 </raftPoint>)
(</raftPerimeter>)
(<raftPerimeter>)
(<raftPoint> X-6.955 Y-3.435 </raftPoint>)
(<raftPoint> X-7.582 Y-1.715 </raftPoint>)
(<raftPoint> X-7.792 Y0.0 </raftPoint>)
(<raftPoint> X-7.582 Y1.715 </raftPoint>)
(<raftPoint> X-6.955 Y3.435 </raftPoint>)
(<raftPoint> X-5.943 Y4.94 </raftPoint>)
(<raftPoint> X-7.56 Y1.705 </raftPoint>)
(<raftPoint> X-7.56 Y-1.705 </raftPoint>)
(<raftPoint> X-5.943 Y-4.94 </raftPoint>)
(</raftPerimeter>)
(<raftPerimeter>)
(<raftPoint> X6.955 Y3.435 </raftPoint>)
(<raftPoint> X7.582 Y1.715 </raftPoint>)
(<raftPoint> X7.792 Y0.0 </raftPoint>)
(<raftPoint> X7.582 Y-1.715 </raftPoint>)
(<raftPoint> X6.955 Y-3.435 </raftPoint>)
(<raftPoint> X5.943 Y-4.938 </raftPoint>)
(<raftPoint> X7.56 Y-1.705 </raftPoint>)
(<raftPoint> X7.56 Y1.705 </raftPoint>)
(<raftPoint> X5.943 Y4.938 </raftPoint>)
(</raftPerimeter>)
(<raftPerimeter>)
(<raftPoint> X-20.949 Y-3.735 </raftPoint>)
(<raftPoint> X-20.142 Y-7.5 </raftPoint>)
(<raftPoint> X-18.296 Y-11.193 </raftPoint>)
(<raftPoint> X-14.613 Y-14.876 </raftPoint>)
(<raftPoint> X-7.285 Y-18.54 </raftPoint>)
(<raftPoint> X7.285 Y-18.54 </raftPoint>)
(<raftPoint> X14.613 Y-14.876 </raftPoint>)
(<raftPoint> X18.296 Y-11.193 </raftPoint>)
(<raftPoint> X20.142 Y-7.5 </raftPoint>)
(<raftPoint> X20.949 Y-3.735 </raftPoint>)
(<raftPoint> X21.96 Y-2.081 </raftPoint>)
(<raftPoint> X21.96 Y2.081 </raftPoint>)
(<raftPoint> X20.949 Y3.735 </raftPoint>)
(<raftPoint> X20.142 Y7.5 </raftPoint>)
(<raftPoint> X18.296 Y11.193 </raftPoint>)
(<raftPoint> X14.613 Y14.876 </raftPoint>)
(<raftPoint> X7.285 Y18.54 </raftPoint>)
(<raftPoint> X-7.285 Y18.54 </raftPoint>)
(<raftPoint> X-14.613 Y14.876 </raftPoint>)
(<raftPoint> X-18.296 Y11.193 </raftPoint>)
(<raftPoint> X-20.142 Y7.5 </raftPoint>)
(<raftPoint> X-20.949 Y3.735 </raftPoint>)
(<raftPoint> X-21.96 Y2.081 </raftPoint>)
(<raftPoint> X-21.96 Y-2.081 </raftPoint>)
(</raftPerimeter>)
(<raftPerimeter>)
(<raftPoint> X-6.955 Y-3.435 </raftPoint>)
(<raftPoint> X-7.582 Y-1.715 </raftPoint>)
(<raftPoint> X-7.792 Y0.0 </raftPoint>)
(<raftPoint> X-7.582 Y1.715 </raftPoint>)
(<raftPoint> X-6.955 Y3.435 </raftPoint>)
(<raftPoint> X-5.943 Y4.94 </raftPoint>)
(<raftPoint> X-7.56 Y1.705 </raftPoint>)
(<raftPoint> X-7.56 Y-1.705 </raftPoint>)
(<raftPoint> X-5.943 Y-4.94 </raftPoint>)
(</raftPerimeter>)
(<raftPerimeter>)
(<raftPoint> X6.955 Y3.435 </raftPoint>)
(<raftPoint> X7.582 Y1.715 </raftPoint>)
(<raftPoint> X7.792 Y0.0 </raftPoint>)
(<raftPoint> X7.582 Y-1.715 </raftPoint>)
(<raftPoint> X6.955 Y-3.435 </raftPoint>)
(<raftPoint> X5.943 Y-4.938 </raftPoint>)
(<raftPoint> X7.56 Y-1.705 </raftPoint>)
(<raftPoint> X7.56 Y1.705 </raftPoint>)
(<raftPoint> X5.943 Y4.938 </raftPoint>)
(</raftPerimeter>)
(<raftPerimeter>)
(<raftPoint> X-20.949 Y-3.735 </raftPoint>)
(<raftPoint> X-20.142 Y-7.5 </raftPoint>)
(<raftPoint> X-18.296 Y-11.193 </raftPoint>)
(<raftPoint> X-14.613 Y-14.876 </raftPoint>)
(<raftPoint> X-7.285 Y-18.54 </raftPoint>)
(<raftPoint> X7.285 Y-18.54 </raftPoint>)
(<raftPoint> X14.613 Y-14.876 </raftPoint>)
(<raftPoint> X18.296 Y-11.193 </raftPoint>)
(<raftPoint> X20.142 Y-7.5 </raftPoint>)
(<raftPoint> X20.949 Y-3.735 </raftPoint>)
(<raftPoint> X21.96 Y-2.081 </raftPoint>)
(<raftPoint> X21.96 Y2.081 </raftPoint>)
(<raftPoint> X20.949 Y3.735 </raftPoint>)
(<raftPoint> X20.142 Y7.5 </raftPoint>)
(<raftPoint> X18.296 Y11.193 </raftPoint>)
(<raftPoint> X14.613 Y14.876 </raftPoint>)
(<raftPoint> X7.285 Y18.54 </raftPoint>)
(<raftPoint> X-7.285 Y18.54 </raftPoint>)
(<raftPoint> X-14.613 Y14.876 </raftPoint>)
(<raftPoint> X-18.296 Y11.193 </raftPoint>)
(<raftPoint> X-20.142 Y7.5 </raftPoint>)
(<raftPoint> X-20.949 Y3.735 </raftPoint>)
(<raftPoint> X-21.96 Y2.081 </raftPoint>)
(<raftPoint> X-21.96 Y-2.081 </raftPoint>)
(</raftPerimeter>)
(<raftPerimeter>)
(<raftPoint> X-6.955 Y-3.435 </raftPoint>)
(<raftPoint> X-7.582 Y-1.715 </raftPoint>)
(<raftPoint> X-7.792 Y0.0 </raftPoint>)
(<raftPoint> X-7.582 Y1.715 </raftPoint>)
(<raftPoint> X-6.955 Y3.435 </raftPoint>)
(<raftPoint> X-5.943 Y4.94 </raftPoint>)
(<raftPoint> X-7.56 Y1.705 </raftPoint>)
(<raftPoint> X-7.56 Y-1.705 </raftPoint>)
(<raftPoint> X-5.943 Y-4.94 </raftPoint>)
(</raftPerimeter>)
(<raftPerimeter>)
(<raftPoint> X6.955 Y3.435 </raftPoint>)
(<raftPoint> X7.582 Y1.715 </raftPoint>)
(<raftPoint> X7.792 Y0.0 </raftPoint>)
(<raftPoint> X7.582 Y-1.715 </raftPoint>)
(<raftPoint> X6.955 Y-3.435 </raftPoint>)
(<raftPoint> X5.943 Y-4.938 </raftPoint>)
(<raftPoint> X7.56 Y-1.705 </raftPoint>)
(<raftPoint> X7.56 Y1.705 </raftPoint>)
(<raftPoint> X5.943 Y4.938 </raftPoint>)
(</raftPerimeter>)
(<raftPerimeter>)
(<raftPoint> X-20.949 Y-3.735 </raftPoint>)
(<raftPoint> X-20.142 Y-7.5 </raftPoint>)
(<raftPoint> X-18.296 Y-11.193 </raftPoint>)
(<raftPoint> X-14.613 Y-14.876 </raftPoint>)
(<raftPoint> X-7.285 Y-18.54 </raftPoint>)
(<raftPoint> X7.285 Y-18.54 </raftPoint>)
(<raftPoint> X14.613 Y-14.876 </raftPoint>)
(<raftPoint> X18.296 Y-11.193 </raftPoint>)
(<raftPoint> X20.142 Y-7.5 </raftPoint>)
(<raftPoint> X20.949 Y-3.735 </raftPoint>)
(<raftPoint> X21.96 Y-2.081 </raftPoint>)
(<raftPoint> X21.96 Y2.081 </raftPoint>)
(<raftPoint> X20.949 Y3.735 </raftPoint>)
(<raftPoint> X20.142 Y7.5 </raftPoint>)
(<raftPoint> X18.296 Y11.193 </raftPoint>)
(<raftPoint> X14.613 Y14.876 </raftPoint>)
(<raftPoint> X7.285 Y18.54 </raftPoint>)
(<raftPoint> X-7.285 Y18.54 </raftPoint>)
(<raftPoint> X-14.613 Y14.876 </raftPoint>)
(<raftPoint> X-18.296 Y11.193 </raftPoint>)
(<raftPoint> X-20.142 Y7.5 </raftPoint>)
(<raftPoint> X-20.949 Y3.735 </raftPoint>)
(<raftPoint> X-21.96 Y2.081 </raftPoint>)
(<raftPoint> X-21.96 Y-2.081 </raftPoint>)
(</raftPerimeter>)
(<raftPerimeter>)
(<raftPoint> X-6.955 Y-3.435 </raftPoint>)
(<raftPoint> X-7.582 Y-1.715 </raftPoint>)
(<raftPoint> X-7.792 Y0.0 </raftPoint>)
(<raftPoint> X-7.582 Y1.715 </raftPoint>)
(<raftPoint> X-6.955 Y3.435 </raftPoint>)
(<raftPoint> X-5.943 Y4.94 </raftPoint>)
(<raftPoint> X-7.56 Y1.705 </raftPoint>)
(<raftPoint> X-7.56 Y-1.705 </raftPoint>)
(<raftPoint> X-5.943 Y-4.94 </raftPoint>)
(</raftPerimeter>)
(<raftPerimeter>)
(<raftPoint> X6.955 Y3.435 </raftPoint>)
(<raftPoint> X7.582 Y1.715 </raftPoint>)
(<raftPoint> X7.792 Y0.0 </raftPoint>)
(<raftPoint> X7.582 Y-1.715 </raftPoint>)
(<raftPoint> X6.955 Y-3.435 </raftPoint>)
(<raftPoint> X5.943 Y-4.938 </raftPoint>)
(<raftPoint> X7.56 Y-1.705 </raftPoint>)
(<raftPoint> X7.56 Y1.705 </raftPoint>)
(<raftPoint> X5.943 Y4.938 </raftPoint>)
(</raftPerimeter>)
(<raftPerimeter>)
(<raftPoint> X-20.949 Y-3.735 </raftPoint>)
(<raftPoint> X-20.142 Y-7.5 </raftPoint>)
(<raftPoint> X-18.296 Y-11.193 </raftPoint>)
(<raftPoint> X-14.613 Y-14.876 </raftPoint>)
(<raftPoint> X-7.285 Y-18.54 </raftPoint>)
(<raftPoint> X7.285 Y-18.54 </raftPoint>)
(<raftPoint> X14.613 Y-14.876 </raftPoint>)
(<raftPoint> X18.296 Y-11.193 </raftPoint>)
(<raftPoint> X20.142 Y-7.5 </raftPoint>)
(<raftPoint> X20.949 Y-3.735 </raftPoint>)
(<raftPoint> X21.96 Y-2.081 </raftPoint>)
(<raftPoint> X21.96 Y2.081 </raftPoint>)
(<raftPoint> X20.949 Y3.735 </raftPoint>)
(<raftPoint> X20.142 Y7.5 </raftPoint>)
(<raftPoint> X18.296 Y11.193 </raftPoint>)
(<raftPoint> X14.613 Y14.876 </raftPoint>)
(<raftPoint> X7.285 Y18.54 </raftPoint>)
(<raftPoint> X-7.285 Y18.54 </raftPoint>)
(<raftPoint> X-14.613 Y14.876 </raftPoint>)
(<raftPoint> X-18.296 Y11.193 </raftPoint>)
(<raftPoint> X-20.142 Y7.5 </raftPoint>)
(<raftPoint> X-20.949 Y3.735 </raftPoint>)
(<raftPoint> X-21.96 Y2.081 </raftPoint>)
(<raftPoint> X-21.96 Y-2.081 </raftPoint>)
(</raftPerimeter>)
(<raftPerimeter>)
(<raftPoint> X-6.955 Y-3.435 </raftPoint>)
(<raftPoint> X-7.582 Y-1.715 </raftPoint>)
(<raftPoint> X-7.792 Y0.0 </raftPoint>)
(<raftPoint> X-7.582 Y1.715 </raftPoint>)
(<raftPoint> X-6.955 Y3.435 </raftPoint>)
(<raftPoint> X-5.943 Y4.94 </raftPoint>)
(<raftPoint> X-7.56 Y1.705 </raftPoint>)
(<raftPoint> X-7.56 Y-1.705 </raftPoint>)
(<raftPoint> X-5.943 Y-4.94 </raftPoint>)
(</raftPerimeter>)
(<raftPerimeter>)
(<raftPoint> X6.955 Y3.435 </raftPoint>)
(<raftPoint> X7.582 Y1.715 </raftPoint>)
(<raftPoint> X7.792 Y0.0 </raftPoint>)
(<raftPoint> X7.582 Y-1.715 </raftPoint>)
(<raftPoint> X6.955 Y-3.435 </raftPoint>)
(<raftPoint> X5.943 Y-4.938 </raftPoint>)
(<raftPoint> X7.56 Y-1.705 </raftPoint>)
(<raftPoint> X7.56 Y1.705 </raftPoint>)
(<raftPoint> X5.943 Y4.938 </raftPoint>)
(</raftPerimeter>)
(<raftPerimeter>)
(<raftPoint> X-20.949 Y-3.735 </raftPoint>)
(<raftPoint> X-20.142 Y-7.5 </raftPoint>)
(<raftPoint> X-18.296 Y-11.193 </raftPoint>)
(<raftPoint> X-14.613 Y-14.876 </raftPoint>)
(<raftPoint> X-7.285 Y-18.54 </raftPoint>)
(<raftPoint> X7.285 Y-18.54 </raftPoint>)
(<raftPoint> X14.613 Y-14.876 </raftPoint>)
(<raftPoint> X18.296 Y-11.193 </raftPoint>)
(<raftPoint> X20.142 Y-7.5 </raftPoint>)
(<raftPoint> X20.949 Y-3.735 </raftPoint>)
(<raftPoint> X21.96 Y-2.081 </raftPoint>)
(<raftPoint> X21.96 Y2.081 </raftPoint>)
(<raftPoint> X20.949 Y3.735 </raftPoint>)
(<raftPoint> X20.142 Y7.5 </raftPoint>)
(<raftPoint> X18.296 Y11.193 </raftPoint>)
(<raftPoint> X14.613 Y14.876 </raftPoint>)
(<raftPoint> X7.285 Y18.54 </raftPoint>)
(<raftPoint> X-7.285 Y18.54 </raftPoint>)
(<raftPoint> X-14.613 Y14.876 </raftPoint>)
(<raftPoint> X-18.296 Y11.193 </raftPoint>)
(<raftPoint> X-20.142 Y7.5 </raftPoint>)
(<raftPoint> X-20.949 Y3.735 </raftPoint>)
(<raftPoint> X-21.96 Y2.081 </raftPoint>)
(<raftPoint> X-21.96 Y-2.081 </raftPoint>)
(</raftPerimeter>)
(<raftPerimeter>)
(<raftPoint> X-6.955 Y-3.435 </raftPoint>)
(<raftPoint> X-7.582 Y-1.715 </raftPoint>)
(<raftPoint> X-7.792 Y0.0 </raftPoint>)
(<raftPoint> X-7.582 Y1.715 </raftPoint>)
(<raftPoint> X-6.955 Y3.435 </raftPoint>)
(<raftPoint> X-5.943 Y4.94 </raftPoint>)
(<raftPoint> X-7.56 Y1.705 </raftPoint>)
(<raftPoint> X-7.56 Y-1.705 </raftPoint>)
(<raftPoint> X-5.943 Y-4.94 </raftPoint>)
(</raftPerimeter>)
(<raftPerimeter>)
(<raftPoint> X6.955 Y3.435 </raftPoint>)
(<raftPoint> X7.582 Y1.715 </raftPoint>)
(<raftPoint> X7.792 Y0.0 </raftPoint>)
(<raftPoint> X7.582 Y-1.715 </raftPoint>)
(<raftPoint> X6.955 Y-3.435 </raftPoint>)
(<raftPoint> X5.943 Y-4.938 </raftPoint>)
(<raftPoint> X7.56 Y-1.705 </raftPoint>)
(<raftPoint> X7.56 Y1.705 </raftPoint>)
(<raftPoint> X5.943 Y4.938 </raftPoint>)
(</raftPerimeter>)
(<raftPerimeter>)
(<raftPoint> X-20.949 Y-3.735 </raftPoint>)
(<raftPoint> X-20.142 Y-7.5 </raftPoint>)
(<raftPoint> X-18.296 Y-11.193 </raftPoint>)
(<raftPoint> X-14.613 Y-14.876 </raftPoint>)
(<raftPoint> X-7.285 Y-18.54 </raftPoint>)
(<raftPoint> X7.285 Y-18.54 </raftPoint>)
(<raftPoint> X14.613 Y-14.876 </raftPoint>)
(<raftPoint> X18.296 Y-11.193 </raftPoint>)
(<raftPoint> X20.142 Y-7.5 </raftPoint>)
(<raftPoint> X20.949 Y-3.735 </raftPoint>)
(<raftPoint> X21.96 Y-2.081 </raftPoint>)
(<raftPoint> X21.96 Y2.081 </raftPoint>)
(<raftPoint> X20.949 Y3.735 </raftPoint>)
(<raftPoint> X20.142 Y7.5 </raftPoint>)
(<raftPoint> X18.296 Y11.193 </raftPoint>)
(<raftPoint> X14.613 Y14.876 </raftPoint>)
(<raftPoint> X7.285 Y18.54 </raftPoint>)
(<raftPoint> X-7.285 Y18.54 </raftPoint>)
(<raftPoint> X-14.613 Y14.876 </raftPoint>)
(<raftPoint> X-18.296 Y11.193 </raftPoint>)
(<raftPoint> X-20.142 Y7.5 </raftPoint>)
(<raftPoint> X-20.949 Y3.735 </raftPoint>)
(<raftPoint> X-21.96 Y2.081 </raftPoint>)
(<raftPoint> X-21.96 Y-2.081 </raftPoint>)
(</raftPerimeter>)
(<raftPerimeter>)
(<raftPoint> X-6.955 Y-3.435 </raftPoint>)
(<raftPoint> X-7.582 Y-1.715 </raftPoint>)
(<raftPoint> X-7.792 Y0.0 </raftPoint>)
(<raftPoint> X-7.582 Y1.715 </raftPoint>)
(<raftPoint> X-6.955 Y3.435 </raftPoint>)
(<raftPoint> X-5.943 Y4.94 </raftPoint>)
(<raftPoint> X-7.56 Y1.705 </raftPoint>)
(<raftPoint> X-7.56 Y-1.705 </raftPoint>)
(<raftPoint> X-5.943 Y-4.94 </raftPoint>)
(</raftPerimeter>)
(<raftPerimeter>)
(<raftPoint> X6.955 Y3.435 </raftPoint>)
(<raftPoint> X7.582 Y1.715 </raftPoint>)
(<raftPoint> X7.792 Y0.0 </raftPoint>)
(<raftPoint> X7.582 Y-1.715 </raftPoint>)
(<raftPoint> X6.955 Y-3.435 </raftPoint>)
(<raftPoint> X5.943 Y-4.938 </raftPoint>)
(<raftPoint> X7.56 Y-1.705 </raftPoint>)
(<raftPoint> X7.56 Y1.705 </raftPoint>)
(<raftPoint> X5.943 Y4.938 </raftPoint>)
(</raftPerimeter>)
(<raftPerimeter>)
(<raftPoint> X-20.949 Y-3.735 </raftPoint>)
(<raftPoint> X-20.142 Y-7.5 </raftPoint>)
(<raftPoint> X-18.296 Y-11.193 </raftPoint>)
(<raftPoint> X-14.613 Y-14.876 </raftPoint>)
(<raftPoint> X-7.285 Y-18.54 </raftPoint>)
(<raftPoint> X7.285 Y-18.54 </raftPoint>)
(<raftPoint> X14.613 Y-14.876 </raftPoint>)
(<raftPoint> X18.296 Y-11.193 </raftPoint>)
(<raftPoint> X20.142 Y-7.5 </raftPoint>)
(<raftPoint> X20.949 Y-3.735 </raftPoint>)
(<raftPoint> X21.96 Y-2.081 </raftPoint>)
(<raftPoint> X21.96 Y2.081 </raftPoint>)
(<raftPoint> X20.949 Y3.735 </raftPoint>)
(<raftPoint> X20.142 Y7.5 </raftPoint>)
(<raftPoint> X18.296 Y11.193 </raftPoint>)
(<raftPoint> X14.613 Y14.876 </raftPoint>)
(<raftPoint> X7.285 Y18.54 </raftPoint>)
(<raftPoint> X-7.285 Y18.54 </raftPoint>)
(<raftPoint> X-14.613 Y14.876 </raftPoint>)
(<raftPoint> X-18.296 Y11.193 </raftPoint>)
(<raftPoint> X-20.142 Y7.5 </raftPoint>)
(<raftPoint> X-20.949 Y3.735 </raftPoint>)
(<raftPoint> X-21.96 Y2.081 </raftPoint>)
(<raftPoint> X-21.96 Y-2.081 </raftPoint>)
(</raftPerimeter>)
(<raftPerimeter>)
(<raftPoint> X-6.955 Y-3.435 </raftPoint>)
(<raftPoint> X-7.582 Y-1.715 </raftPoint>)
(<raftPoint> X-7.792 Y0.0 </raftPoint>)
(<raftPoint> X-7.582 Y1.715 </raftPoint>)
(<raftPoint> X-6.955 Y3.435 </raftPoint>)
(<raftPoint> X-5.943 Y4.94 </raftPoint>)
(<raftPoint> X-7.56 Y1.705 </raftPoint>)
(<raftPoint> X-7.56 Y-1.705 </raftPoint>)
(<raftPoint> X-5.943 Y-4.94 </raftPoint>)
(</raftPerimeter>)
(<raftPerimeter>)
(<raftPoint> X6.955 Y3.435 </raftPoint>)
(<raftPoint> X7.582 Y1.715 </raftPoint>)
(<raftPoint> X7.792 Y0.0 </raftPoint>)
(<raftPoint> X7.582 Y-1.715 </raftPoint>)
(<raftPoint> X6.955 Y-3.435 </raftPoint>)
(<raftPoint> X5.943 Y-4.938 </raftPoint>)
(<raftPoint> X7.56 Y-1.705 </raftPoint>)
(<raftPoint> X7.56 Y1.705 </raftPoint>)
(<raftPoint> X5.943 Y4.938 </raftPoint>)
(</raftPerimeter>)
(<raftPerimeter>)
(<raftPoint> X-20.949 Y-3.735 </raftPoint>)
(<raftPoint> X-20.142 Y-7.5 </raftPoint>)
(<raftPoint> X-18.296 Y-11.193 </raftPoint>)
(<raftPoint> X-14.613 Y-14.876 </raftPoint>)
(<raftPoint> X-7.285 Y-18.54 </raftPoint>)
(<raftPoint> X7.285 Y-18.54 </raftPoint>)
(<raftPoint> X14.613 Y-14.876 </raftPoint>)
(<raftPoint> X18.296 Y-11.193 </raftPoint>)
(<raftPoint> X20.142 Y-7.5 </raftPoint>)
(<raftPoint> X20.949 Y-3.735 </raftPoint>)
(<raftPoint> X21.96 Y-2.081 </raftPoint>)
(<raftPoint> X21.96 Y2.081 </raftPoint>)
(<raftPoint> X20.949 Y3.735 </raftPoint>)
(<raftPoint> X20.142 Y7.5 </raftPoint>)
(<raftPoint> X18.296 Y11.193 </raftPoint>)
(<raftPoint> X14.613 Y14.876 </raftPoint>)
(<raftPoint> X7.285 Y18.54 </raftPoint>)
(<raftPoint> X-7.285 Y18.54 </raftPoint>)
(<raftPoint> X-14.613 Y14.876 </raftPoint>)
(<raftPoint> X-18.296 Y11.193 </raftPoint>)
(<raftPoint> X-20.142 Y7.5 </raftPoint>)
(<raftPoint> X-20.949 Y3.735 </raftPoint>)
(<raftPoint> X-21.96 Y2.081 </raftPoint>)
(<raftPoint> X-21.96 Y-2.081 </raftPoint>)
(</raftPerimeter>)
(<raftPerimeter>)
(<raftPoint> X-6.955 Y-3.435 </raftPoint>)
(<raftPoint> X-7.582 Y-1.715 </raftPoint>)
(<raftPoint> X-7.792 Y0.0 </raftPoint>)
(<raftPoint> X-7.582 Y1.715 </raftPoint>)
(<raftPoint> X-6.955 Y3.435 </raftPoint>)
(<raftPoint> X-5.943 Y4.94 </raftPoint>)
(<raftPoint> X-7.56 Y1.705 </raftPoint>)
(<raftPoint> X-7.56 Y-1.705 </raftPoint>)
(<raftPoint> X-5.943 Y-4.94 </raftPoint>)
(</raftPerimeter>)
(<raftPerimeter>)
(<raftPoint> X6.955 Y3.435 </raftPoint>)
(<raftPoint> X7.582 Y1.715 </raftPoint>)
(<raftPoint> X7.792 Y0.0 </raftPoint>)
(<raftPoint> X7.582 Y-1.715 </raftPoint>)
(<raftPoint> X6.955 Y-3.435 </raftPoint>)
(<raftPoint> X5.943 Y-4.938 </raftPoint>)
(<raftPoint> X7.56 Y-1.705 </raftPoint>)
(<raftPoint> X7.56 Y1.705 </raftPoint>)
(<raftPoint> X5.943 Y4.938 </raftPoint>)
(</raftPerimeter>)
(<raftPerimeter>)
(<raftPoint> X-20.949 Y-3.735 </raftPoint>)
(<raftPoint> X-20.142 Y-7.5 </raftPoint>)
(<raftPoint> X-18.296 Y-11.193 </raftPoint>)
(<raftPoint> X-14.613 Y-14.876 </raftPoint>)
(<raftPoint> X-7.285 Y-18.54 </raftPoint>)
(<raftPoint> X7.285 Y-18.54 </raftPoint>)
(<raftPoint> X14.613 Y-14.876 </raftPoint>)
(<raftPoint> X18.296 Y-11.193 </raftPoint>)
(<raftPoint> X20.142 Y-7.5 </raftPoint>)
(<raftPoint> X20.949 Y-3.735 </raftPoint>)
(<raftPoint> X21.96 Y-2.081 </raftPoint>)
(<raftPoint> X21.96 Y2.081 </raftPoint>)
(<raftPoint> X20.949 Y3.735 </raftPoint>)
(<raftPoint> X20.142 Y7.5 </raftPoint>)
(<raftPoint> X18.296 Y11.193 </raftPoint>)
(<raftPoint> X14.613 Y14.876 </raftPoint>)
(<raftPoint> X7.285 Y18.54 </raftPoint>)
(<raftPoint> X-7.285 Y18.54 </raftPoint>)
(<raftPoint> X-14.613 Y14.876 </raftPoint>)
(<raftPoint> X-18.296 Y11.193 </raftPoint>)
(<raftPoint> X-20.142 Y7.5 </raftPoint>)
(<raftPoint> X-20.949 Y3.735 </raftPoint>)
(<raftPoint> X-21.96 Y2.081 </raftPoint>)
(<raftPoint> X-21.96 Y-2.081 </raftPoint>)
(</raftPerimeter>)
(<raftPerimeter>)
(<raftPoint> X-6.955 Y-3.435 </raftPoint>)
(<raftPoint> X-7.582 Y-1.715 </raftPoint>)
(<raftPoint> X-7.792 Y0.0 </raftPoint>)
(<raftPoint> X-7.582 Y1.715 </raftPoint>)
(<raftPoint> X-6.955 Y3.435 </raftPoint>)
(<raftPoint> X-5.943 Y4.94 </raftPoint>)
(<raftPoint> X-7.56 Y1.705 </raftPoint>)
(<raftPoint> X-7.56 Y-1.705 </raftPoint>)
(<raftPoint> X-5.943 Y-4.94 </raftPoint>)
(</raftPerimeter>)
(<raftPerimeter>)
(<raftPoint> X6.955 Y3.435 </raftPoint>)
(<raftPoint> X7.582 Y1.715 </raftPoint>)
(<raftPoint> X7.792 Y0.0 </raftPoint>)
(<raftPoint> X7.582 Y-1.715 </raftPoint>)
(<raftPoint> X6.955 Y-3.435 </raftPoint>)
(<raftPoint> X5.943 Y-4.938 </raftPoint>)
(<raftPoint> X7.56 Y-1.705 </raftPoint>)
(<raftPoint> X7.56 Y1.705 </raftPoint>)
(<raftPoint> X5.943 Y4.938 </raftPoint>)
(</raftPerimeter>)
(<raftPerimeter>)
(<raftPoint> X-20.949 Y-3.735 </raftPoint>)
(<raftPoint> X-20.142 Y-7.5 </raftPoint>)
(<raftPoint> X-18.296 Y-11.193 </raftPoint>)
(<raftPoint> X-14.613 Y-14.876 </raftPoint>)
(<raftPoint> X-7.285 Y-18.54 </raftPoint>)
(<raftPoint> X7.285 Y-18.54 </raftPoint>)
(<raftPoint> X14.613 Y-14.876 </raftPoint>)
(<raftPoint> X18.296 Y-11.193 </raftPoint>)
(<raftPoint> X20.142 Y-7.5 </raftPoint>)
(<raftPoint> X20.949 Y-3.735 </raftPoint>)
(<raftPoint> X21.96 Y-2.081 </raftPoint>)
(<raftPoint> X21.96 Y2.081 </raftPoint>)
(<raftPoint> X20.949 Y3.735 </raftPoint>)
(<raftPoint> X20.142 Y7.5 </raftPoint>)
(<raftPoint> X18.296 Y11.193 </raftPoint>)
(<raftPoint> X14.613 Y14.876 </raftPoint>)
(<raftPoint> X7.285 Y18.54 </raftPoint>)
(<raftPoint> X-7.285 Y18.54 </raftPoint>)
(<raftPoint> X-14.613 Y14.876 </raftPoint>)
(<raftPoint> X-18.296 Y11.193 </raftPoint>)
(<raftPoint> X-20.142 Y7.5 </raftPoint>)
(<raftPoint> X-20.949 Y3.735 </raftPoint>)
(<raftPoint> X-21.96 Y2.081 </raftPoint>)
(<raftPoint> X-21.96 Y-2.081 </raftPoint>)
(</raftPerimeter>)
(<raftPerimeter>)
(<raftPoint> X-6.955 Y-3.435 </raftPoint>)
(<raftPoint> X-7.582 Y-1.715 </raftPoint>)
(<raftPoint> X-7.792 Y0.0 </raftPoint>)
(<raftPoint> X-7.582 Y1.715 </raftPoint>)
(<raftPoint> X-6.955 Y3.435 </raftPoint>)
(<raftPoint> X-5.943 Y4.94 </raftPoint>)
(<raftPoint> X-7.56 Y1.705 </raftPoint>)
(<raftPoint> X-7.56 Y-1.705 </raftPoint>)
(<raftPoint> X-5.943 Y-4.94 </raftPoint>)
(</raftPerimeter>)
(<raftPerimeter>)
(<raftPoint> X6.955 Y3.435 </raftPoint>)
(<raftPoint> X7.582 Y1.715 </raftPoint>)
(<raftPoint> X7.792 Y0.0 </raftPoint>)
(<raftPoint> X7.582 Y-1.715 </raftPoint>)
(<raftPoint> X6.955 Y-3.435 </raftPoint>)
(<raftPoint> X5.943 Y-4.938 </raftPoint>)
(<raftPoint> X7.56 Y-1.705 </raftPoint>)
(<raftPoint> X7.56 Y1.705 </raftPoint>)
(<raftPoint> X5.943 Y4.938 </raftPoint>)
(</raftPerimeter>)
(<raftPerimeter>)
(<raftPoint> X-20.949 Y-3.735 </raftPoint>)
(<raftPoint> X-20.142 Y-7.5 </raftPoint>)
(<raftPoint> X-18.296 Y-11.193 </raftPoint>)
(<raftPoint> X-14.613 Y-14.876 </raftPoint>)
(<raftPoint> X-7.285 Y-18.54 </raftPoint>)
(<raftPoint> X7.285 Y-18.54 </raftPoint>)
(<raftPoint> X14.613 Y-14.876 </raftPoint>)
(<raftPoint> X18.296 Y-11.193 </raftPoint>)
(<raftPoint> X20.142 Y-7.5 </raftPoint>)
(<raftPoint> X20.949 Y-3.735 </raftPoint>)
(<raftPoint> X21.96 Y-2.081 </raftPoint>)
(<raftPoint> X21.96 Y2.081 </raftPoint>)
(<raftPoint> X20.949 Y3.735 </raftPoint>)
(<raftPoint> X20.142 Y7.5 </raftPoint>)
(<raftPoint> X18.296 Y11.193 </raftPoint>)
(<raftPoint> X14.613 Y14.876 </raftPoint>)
(<raftPoint> X7.285 Y18.54 </raftPoint>)
(<raftPoint> X-7.285 Y18.54 </raftPoint>)
(<raftPoint> X-14.613 Y14.876 </raftPoint>)
(<raftPoint> X-18.296 Y11.193 </raftPoint>)
(<raftPoint> X-20.142 Y7.5 </raftPoint>)
(<raftPoint> X-20.949 Y3.735 </raftPoint>)
(<raftPoint> X-21.96 Y2.081 </raftPoint>)
(<raftPoint> X-21.96 Y-2.081 </raftPoint>)
(</raftPerimeter>)
(<raftPerimeter>)
(<raftPoint> X-6.955 Y-3.435 </raftPoint>)
(<raftPoint> X-7.582 Y-1.715 </raftPoint>)
(<raftPoint> X-7.792 Y0.0 </raftPoint>)
(<raftPoint> X-7.582 Y1.715 </raftPoint>)
(<raftPoint> X-6.955 Y3.435 </raftPoint>)
(<raftPoint> X-5.943 Y4.94 </raftPoint>)
(<raftPoint> X-7.56 Y1.705 </raftPoint>)
(<raftPoint> X-7.56 Y-1.705 </raftPoint>)
(<raftPoint> X-5.943 Y-4.94 </raftPoint>)
(</raftPerimeter>)
(<raftPerimeter>)
(<raftPoint> X6.955 Y3.435 </raftPoint>)
(<raftPoint> X7.582 Y1.715 </raftPoint>)
(<raftPoint> X7.792 Y0.0 </raftPoint>)
(<raftPoint> X7.582 Y-1.715 </raftPoint>)
(<raftPoint> X6.955 Y-3.435 </raftPoint>)
(<raftPoint> X5.943 Y-4.938 </raftPoint>)
(<raftPoint> X7.56 Y-1.705 </raftPoint>)
(<raftPoint> X7.56 Y1.705 </raftPoint>)
(<raftPoint> X5.943 Y4.938 </raftPoint>)
(</raftPerimeter>)
(<raftPerimeter>)
(<raftPoint> X-20.949 Y-3.735 </raftPoint>)
(<raftPoint> X-20.142 Y-7.5 </raftPoint>)
(<raftPoint> X-18.296 Y-11.193 </raftPoint>)
(<raftPoint> X-14.613 Y-14.876 </raftPoint>)
(<raftPoint> X-7.285 Y-18.54 </raftPoint>)
(<raftPoint> X7.285 Y-18.54 </raftPoint>)
(<raftPoint> X14.613 Y-14.876 </raftPoint>)
(<raftPoint> X18.296 Y-11.193 </raftPoint>)
(<raftPoint> X20.142 Y-7.5 </raftPoint>)
(<raftPoint> X20.949 Y-3.735 </raftPoint>)
(<raftPoint> X21.96 Y-2.081 </raftPoint>)
(<raftPoint> X21.96 Y2.081 </raftPoint>)
(<raftPoint> X20.949 Y3.735 </raftPoint>)
(<raftPoint> X20.142 Y7.5 </raftPoint>)
(<raftPoint> X18.296 Y11.193 </raftPoint>)
(<raftPoint> X14.613 Y14.876 </raftPoint>)
(<raftPoint> X7.285 Y18.54 </raftPoint>)
(<raftPoint> X-7.285 Y18.54 </raftPoint>)
(<raftPoint> X-14.613 Y14.876 </raftPoint>)
(<raftPoint> X-18.296 Y11.193 </raftPoint>)
(<raftPoint> X-20.142 Y7.5 </raftPoint>)
(<raftPoint> X-20.949 Y3.735 </raftPoint>)
(<raftPoint> X-21.96 Y2.081 </raftPoint>)
(<raftPoint> X-21.96 Y-2.081 </raftPoint>)
(</raftPerimeter>)
(<raftPerimeter>)
(<raftPoint> X-6.955 Y-3.435 </raftPoint>)
(<raftPoint> X-7.582 Y-1.715 </raftPoint>)
(<raftPoint> X-7.792 Y0.0 </raftPoint>)
(<raftPoint> X-7.582 Y1.715 </raftPoint>)
(<raftPoint> X-6.955 Y3.435 </raftPoint>)
(<raftPoint> X-5.943 Y4.94 </raftPoint>)
(<raftPoint> X-7.56 Y1.705 </raftPoint>)
(<raftPoint> X-7.56 Y-1.705 </raftPoint>)
(<raftPoint> X-5.943 Y-4.94 </raftPoint>)
(</raftPerimeter>)
(<raftPerimeter>)
(<raftPoint> X6.955 Y3.435 </raftPoint>)
(<raftPoint> X7.582 Y1.715 </raftPoint>)
(<raftPoint> X7.792 Y0.0 </raftPoint>)
(<raftPoint> X7.582 Y-1.715 </raftPoint>)
(<raftPoint> X6.955 Y-3.435 </raftPoint>)
(<raftPoint> X5.943 Y-4.938 </raftPoint>)
(<raftPoint> X7.56 Y-1.705 </raftPoint>)
(<raftPoint> X7.56 Y1.705 </raftPoint>)
(<raftPoint> X5.943 Y4.938 </raftPoint>)
(</raftPerimeter>)
(<raftPerimeter>)
(<raftPoint> X-20.949 Y-3.735 </raftPoint>)
(<raftPoint> X-20.142 Y-7.5 </raftPoint>)
(<raftPoint> X-18.296 Y-11.193 </raftPoint>)
(<raftPoint> X-14.613 Y-14.876 </raftPoint>)
(<raftPoint> X-7.285 Y-18.54 </raftPoint>)
(<raftPoint> X7.285 Y-18.54 </raftPoint>)
(<raftPoint> X14.613 Y-14.876 </raftPoint>)
(<raftPoint> X18.296 Y-11.193 </raftPoint>)
(<raftPoint> X20.142 Y-7.5 </raftPoint>)
(<raftPoint> X20.949 Y-3.735 </raftPoint>)
(<raftPoint> X21.96 Y-2.081 </raftPoint>)
(<raftPoint> X21.96 Y2.081 </raftPoint>)
(<raftPoint> X20.949 Y3.735 </raftPoint>)
(<raftPoint> X20.142 Y7.5 </raftPoint>)
(<raftPoint> X18.296 Y11.193 </raftPoint>)
(<raftPoint> X14.613 Y14.876 </raftPoint>)
(<raftPoint> X7.285 Y18.54 </raftPoint>)
(<raftPoint> X-7.285 Y18.54 </raftPoint>)
(<raftPoint> X-14.613 Y14.876 </raftPoint>)
(<raftPoint> X-18.296 Y11.193 </raftPoint>)
(<raftPoint> X-20.142 Y7.5 </raftPoint>)
(<raftPoint> X-20.949 Y3.735 </raftPoint>)
(<raftPoint> X-21.96 Y2.081 </raftPoint>)
(<raftPoint> X-21.96 Y-2.081 </raftPoint>)
(</raftPerimeter>)
(<raftPerimeter>)
(<raftPoint> X-6.955 Y-3.435 </raftPoint>)
(<raftPoint> X-7.582 Y-1.715 </raftPoint>)
(<raftPoint> X-7.792 Y0.0 </raftPoint>)
(<raftPoint> X-7.582 Y1.715 </raftPoint>)
(<raftPoint> X-6.955 Y3.435 </raftPoint>)
(<raftPoint> X-5.943 Y4.94 </raftPoint>)
(<raftPoint> X-7.56 Y1.705 </raftPoint>)
(<raftPoint> X-7.56 Y-1.705 </raftPoint>)
(<raftPoint> X-5.943 Y-4.94 </raftPoint>)
(</raftPerimeter>)
(<raftPerimeter>)
(<raftPoint> X6.955 Y3.435 </raftPoint>)
(<raftPoint> X7.582 Y1.715 </raftPoint>)
(<raftPoint> X7.792 Y0.0 </raftPoint>)
(<raftPoint> X7.582 Y-1.715 </raftPoint>)
(<raftPoint> X6.955 Y-3.435 </raftPoint>)
(<raftPoint> X5.943 Y-4.938 </raftPoint>)
(<raftPoint> X7.56 Y-1.705 </raftPoint>)
(<raftPoint> X7.56 Y1.705 </raftPoint>)
(<raftPoint> X5.943 Y4.938 </raftPoint>)
(</raftPerimeter>)
(<raftPerimeter>)
(<raftPoint> X-20.949 Y-3.735 </raftPoint>)
(<raftPoint> X-20.142 Y-7.5 </raftPoint>)
(<raftPoint> X-18.296 Y-11.193 </raftPoint>)
(<raftPoint> X-14.613 Y-14.876 </raftPoint>)
(<raftPoint> X-7.285 Y-18.54 </raftPoint>)
(<raftPoint> X7.285 Y-18.54 </raftPoint>)
(<raftPoint> X14.613 Y-14.876 </raftPoint>)
(<raftPoint> X18.296 Y-11.193 </raftPoint>)
(<raftPoint> X20.142 Y-7.5 </raftPoint>)
(<raftPoint> X20.949 Y-3.735 </raftPoint>)
(<raftPoint> X21.96 Y-2.081 </raftPoint>)
(<raftPoint> X21.96 Y2.081 </raftPoint>)
(<raftPoint> X20.949 Y3.735 </raftPoint>)
(<raftPoint> X20.142 Y7.5 </raftPoint>)
(<raftPoint> X18.296 Y11.193 </raftPoint>)
(<raftPoint> X14.613 Y14.876 </raftPoint>)
(<raftPoint> X7.285 Y18.54 </raftPoint>)
(<raftPoint> X-7.285 Y18.54 </raftPoint>)
(<raftPoint> X-14.613 Y14.876 </raftPoint>)
(<raftPoint> X-18.296 Y11.193 </raftPoint>)
(<raftPoint> X-20.142 Y7.5 </raftPoint>)
(<raftPoint> X-20.949 Y3.735 </raftPoint>)
(<raftPoint> X-21.96 Y2.081 </raftPoint>)
(<raftPoint> X-21.96 Y-2.081 </raftPoint>)
(</raftPerimeter>)
(<raftPerimeter>)
(<raftPoint> X-6.955 Y-3.435 </raftPoint>)
(<raftPoint> X-7.582 Y-1.715 </raftPoint>)
(<raftPoint> X-7.792 Y0.0 </raftPoint>)
(<raftPoint> X-7.582 Y1.715 </raftPoint>)
(<raftPoint> X-6.955 Y3.435 </raftPoint>)
(<raftPoint> X-5.943 Y4.94 </raftPoint>)
(<raftPoint> X-7.56 Y1.705 </raftPoint>)
(<raftPoint> X-7.56 Y-1.705 </raftPoint>)
(<raftPoint> X-5.943 Y-4.94 </raftPoint>)
(</raftPerimeter>)
(<raftPerimeter>)
(<raftPoint> X6.955 Y3.435 </raftPoint>)
(<raftPoint> X7.582 Y1.715 </raftPoint>)
(<raftPoint> X7.792 Y0.0 </raftPoint>)
(<raftPoint> X7.582 Y-1.715 </raftPoint>)
(<raftPoint> X6.955 Y-3.435 </raftPoint>)
(<raftPoint> X5.943 Y-4.938 </raftPoint>)
(<raftPoint> X7.56 Y-1.705 </raftPoint>)
(<raftPoint> X7.56 Y1.705 </raftPoint>)
(<raftPoint> X5.943 Y4.938 </raftPoint>)
(</raftPerimeter>)
(<raftPerimeter>)
(<raftPoint> X-20.949 Y-3.735 </raftPoint>)
(<raftPoint> X-20.142 Y-7.5 </raftPoint>)
(<raftPoint> X-18.296 Y-11.193 </raftPoint>)
(<raftPoint> X-14.613 Y-14.876 </raftPoint>)
(<raftPoint> X-7.285 Y-18.54 </raftPoint>)
(<raftPoint> X7.285 Y-18.54 </raftPoint>)
(<raftPoint> X14.613 Y-14.876 </raftPoint>)
(<raftPoint> X18.296 Y-11.193 </raftPoint>)
(<raftPoint> X20.142 Y-7.5 </raftPoint>)
(<raftPoint> X20.949 Y-3.735 </raftPoint>)
(<raftPoint> X21.96 Y-2.081 </raftPoint>)
(<raftPoint> X21.96 Y2.081 </raftPoint>)
(<raftPoint> X20.949 Y3.735 </raftPoint>)
(<raftPoint> X20.142 Y7.5 </raftPoint>)
(<raftPoint> X18.296 Y11.193 </raftPoint>)
(<raftPoint> X14.613 Y14.876 </raftPoint>)
(<raftPoint> X7.285 Y18.54 </raftPoint>)
(<raftPoint> X-7.285 Y18.54 </raftPoint>)
(<raftPoint> X-14.613 Y14.876 </raftPoint>)
(<raftPoint> X-18.296 Y11.193 </raftPoint>)
(<raftPoint> X-20.142 Y7.5 </raftPoint>)
(<raftPoint> X-20.949 Y3.735 </raftPoint>)
(<raftPoint> X-21.96 Y2.081 </raftPoint>)
(<raftPoint> X-21.96 Y-2.081 </raftPoint>)
(</raftPerimeter>)
(<raftPerimeter>)
(<raftPoint> X-6.955 Y-3.435 </raftPoint>)
(<raftPoint> X-7.582 Y-1.715 </raftPoint>)
(<raftPoint> X-7.792 Y0.0 </raftPoint>)
(<raftPoint> X-7.582 Y1.715 </raftPoint>)
(<raftPoint> X-6.955 Y3.435 </raftPoint>)
(<raftPoint> X-5.943 Y4.94 </raftPoint>)
(<raftPoint> X-7.56 Y1.705 </raftPoint>)
(<raftPoint> X-7.56 Y-1.705 </raftPoint>)
(<raftPoint> X-5.943 Y-4.94 </raftPoint>)
(</raftPerimeter>)
(<raftPerimeter>)
(<raftPoint> X6.955 Y3.435 </raftPoint>)
(<raftPoint> X7.582 Y1.715 </raftPoint>)
(<raftPoint> X7.792 Y0.0 </raftPoint>)
(<raftPoint> X7.582 Y-1.715 </raftPoint>)
(<raftPoint> X6.955 Y-3.435 </raftPoint>)
(<raftPoint> X5.943 Y-4.938 </raftPoint>)
(<raftPoint> X7.56 Y-1.705 </raftPoint>)
(<raftPoint> X7.56 Y1.705 </raftPoint>)
(<raftPoint> X5.943 Y4.938 </raftPoint>)
(</raftPerimeter>)
(<raftPerimeter>)
(<raftPoint> X-20.949 Y-3.735 </raftPoint>)
(<raftPoint> X-20.142 Y-7.5 </raftPoint>)
(<raftPoint> X-18.296 Y-11.193 </raftPoint>)
(<raftPoint> X-14.613 Y-14.876 </raftPoint>)
(<raftPoint> X-7.285 Y-18.54 </raftPoint>)
(<raftPoint> X7.285 Y-18.54 </raftPoint>)
(<raftPoint> X14.613 Y-14.876 </raftPoint>)
(<raftPoint> X18.296 Y-11.193 </raftPoint>)
(<raftPoint> X20.142 Y-7.5 </raftPoint>)
(<raftPoint> X20.949 Y-3.735 </raftPoint>)
(<raftPoint> X21.96 Y-2.081 </raftPoint>)
(<raftPoint> X21.96 Y2.081 </raftPoint>)
(<raftPoint> X20.949 Y3.735 </raftPoint>)
(<raftPoint> X20.142 Y7.5 </raftPoint>)
(<raftPoint> X18.296 Y11.193 </raftPoint>)
(<raftPoint> X14.613 Y14.876 </raftPoint>)
(<raftPoint> X7.285 Y18.54 </raftPoint>)
(<raftPoint> X-7.285 Y18.54 </raftPoint>)
(<raftPoint> X-14.613 Y14.876 </raftPoint>)
(<raftPoint> X-18.296 Y11.193 </raftPoint>)
(<raftPoint> X-20.142 Y7.5 </raftPoint>)
(<raftPoint> X-20.949 Y3.735 </raftPoint>)
(<raftPoint> X-21.96 Y2.081 </raftPoint>)
(<raftPoint> X-21.96 Y-2.081 </raftPoint>)
(</raftPerimeter>)
(<raftPerimeter>)
(<raftPoint> X-6.955 Y-3.435 </raftPoint>)
(<raftPoint> X-7.582 Y-1.715 </raftPoint>)
(<raftPoint> X-7.792 Y0.0 </raftPoint>)
(<raftPoint> X-7.582 Y1.715 </raftPoint>)
(<raftPoint> X-6.955 Y3.435 </raftPoint>)
(<raftPoint> X-5.943 Y4.94 </raftPoint>)
(<raftPoint> X-7.56 Y1.705 </raftPoint>)
(<raftPoint> X-7.56 Y-1.705 </raftPoint>)
(<raftPoint> X-5.943 Y-4.94 </raftPoint>)
(</raftPerimeter>)
(<raftPerimeter>)
(<raftPoint> X6.955 Y3.435 </raftPoint>)
(<raftPoint> X7.582 Y1.715 </raftPoint>)
(<raftPoint> X7.792 Y0.0 </raftPoint>)
(<raftPoint> X7.582 Y-1.715 </raftPoint>)
(<raftPoint> X6.955 Y-3.435 </raftPoint>)
(<raftPoint> X5.943 Y-4.938 </raftPoint>)
(<raftPoint> X7.56 Y-1.705 </raftPoint>)
(<raftPoint> X7.56 Y1.705 </raftPoint>)
(<raftPoint> X5.943 Y4.938 </raftPoint>)
(</raftPerimeter>)
(<raftPerimeter>)
(<raftPoint> X-20.949 Y-3.735 </raftPoint>)
(<raftPoint> X-20.142 Y-7.5 </raftPoint>)
(<raftPoint> X-18.296 Y-11.193 </raftPoint>)
(<raftPoint> X-14.613 Y-14.876 </raftPoint>)
(<raftPoint> X-7.285 Y-18.54 </raftPoint>)
(<raftPoint> X7.285 Y-18.54 </raftPoint>)
(<raftPoint> X14.613 Y-14.876 </raftPoint>)
(<raftPoint> X18.296 Y-11.193 </raftPoint>)
(<raftPoint> X20.142 Y-7.5 </raftPoint>)
(<raftPoint> X20.949 Y-3.735 </raftPoint>)
(<raftPoint> X21.96 Y-2.081 </raftPoint>)
(<raftPoint> X21.96 Y2.081 </raftPoint>)
(<raftPoint> X20.949 Y3.735 </raftPoint>)
(<raftPoint> X20.142 Y7.5 </raftPoint>)
(<raftPoint> X18.296 Y11.193 </raftPoint>)
(<raftPoint> X14.613 Y14.876 </raftPoint>)
(<raftPoint> X7.285 Y18.54 </raftPoint>)
(<raftPoint> X-7.285 Y18.54 </raftPoint>)
(<raftPoint> X-14.613 Y14.876 </raftPoint>)
(<raftPoint> X-18.296 Y11.193 </raftPoint>)
(<raftPoint> X-20.142 Y7.5 </raftPoint>)
(<raftPoint> X-20.949 Y3.735 </raftPoint>)
(<raftPoint> X-21.96 Y2.081 </raftPoint>)
(<raftPoint> X-21.96 Y-2.081 </raftPoint>)
(</raftPerimeter>)
(<raftPerimeter>)
(<raftPoint> X-6.955 Y-3.435 </raftPoint>)
(<raftPoint> X-7.582 Y-1.715 </raftPoint>)
(<raftPoint> X-7.792 Y0.0 </raftPoint>)
(<raftPoint> X-7.582 Y1.715 </raftPoint>)
(<raftPoint> X-6.955 Y3.435 </raftPoint>)
(<raftPoint> X-5.943 Y4.94 </raftPoint>)
(<raftPoint> X-7.56 Y1.705 </raftPoint>)
(<raftPoint> X-7.56 Y-1.705 </raftPoint>)
(<raftPoint> X-5.943 Y-4.94 </raftPoint>)
(</raftPerimeter>)
(<raftPerimeter>)
(<raftPoint> X6.955 Y3.435 </raftPoint>)
(<raftPoint> X7.582 Y1.715 </raftPoint>)
(<raftPoint> X7.792 Y0.0 </raftPoint>)
(<raftPoint> X7.582 Y-1.715 </raftPoint>)
(<raftPoint> X6.955 Y-3.435 </raftPoint>)
(<raftPoint> X5.943 Y-4.938 </raftPoint>)
(<raftPoint> X7.56 Y-1.705 </raftPoint>)
(<raftPoint> X7.56 Y1.705 </raftPoint>)
(<raftPoint> X5.943 Y4.938 </raftPoint>)
(</raftPerimeter>)
(<raftPerimeter>)
(<raftPoint> X-20.949 Y-3.735 </raftPoint>)
(<raftPoint> X-20.142 Y-7.5 </raftPoint>)
(<raftPoint> X-18.296 Y-11.193 </raftPoint>)
(<raftPoint> X-14.613 Y-14.876 </raftPoint>)
(<raftPoint> X-7.285 Y-18.54 </raftPoint>)
(<raftPoint> X7.285 Y-18.54 </raftPoint>)
(<raftPoint> X14.613 Y-14.876 </raftPoint>)
(<raftPoint> X18.296 Y-11.193 </raftPoint>)
(<raftPoint> X20.142 Y-7.5 </raftPoint>)
(<raftPoint> X20.949 Y-3.735 </raftPoint>)
(<raftPoint> X21.96 Y-2.081 </raftPoint>)
(<raftPoint> X21.96 Y2.081 </raftPoint>)
(<raftPoint> X20.949 Y3.735 </raftPoint>)
(<raftPoint> X20.142 Y7.5 </raftPoint>)
(<raftPoint> X18.296 Y11.193 </raftPoint>)
(<raftPoint> X14.613 Y14.876 </raftPoint>)
(<raftPoint> X7.285 Y18.54 </raftPoint>)
(<raftPoint> X-7.285 Y18.54 </raftPoint>)
(<raftPoint> X-14.613 Y14.876 </raftPoint>)
(<raftPoint> X-18.296 Y11.193 </raftPoint>)
(<raftPoint> X-20.142 Y7.5 </raftPoint>)
(<raftPoint> X-20.949 Y3.735 </raftPoint>)
(<raftPoint> X-21.96 Y2.081 </raftPoint>)
(<raftPoint> X-21.96 Y-2.081 </raftPoint>)
(</raftPerimeter>)
(<raftPerimeter>)
(<raftPoint> X-6.955 Y-3.435 </raftPoint>)
(<raftPoint> X-7.582 Y-1.715 </raftPoint>)
(<raftPoint> X-7.792 Y0.0 </raftPoint>)
(<raftPoint> X-7.582 Y1.715 </raftPoint>)
(<raftPoint> X-6.955 Y3.435 </raftPoint>)
(<raftPoint> X-5.943 Y4.94 </raftPoint>)
(<raftPoint> X-7.56 Y1.705 </raftPoint>)
(<raftPoint> X-7.56 Y-1.705 </raftPoint>)
(<raftPoint> X-5.943 Y-4.94 </raftPoint>)
(</raftPerimeter>)
(<raftPerimeter>)
(<raftPoint> X6.955 Y3.435 </raftPoint>)
(<raftPoint> X7.582 Y1.715 </raftPoint>)
(<raftPoint> X7.792 Y0.0 </raftPoint>)
(<raftPoint> X7.582 Y-1.715 </raftPoint>)
(<raftPoint> X6.955 Y-3.435 </raftPoint>)
(<raftPoint> X5.943 Y-4.938 </raftPoint>)
(<raftPoint> X7.56 Y-1.705 </raftPoint>)
(<raftPoint> X7.56 Y1.705 </raftPoint>)
(<raftPoint> X5.943 Y4.938 </raftPoint>)
(</raftPerimeter>)
(<raftPerimeter>)
(<raftPoint> X-20.949 Y-3.735 </raftPoint>)
(<raftPoint> X-20.142 Y-7.5 </raftPoint>)
(<raftPoint> X-18.296 Y-11.193 </raftPoint>)
(<raftPoint> X-14.613 Y-14.876 </raftPoint>)
(<raftPoint> X-7.285 Y-18.54 </raftPoint>)
(<raftPoint> X7.285 Y-18.54 </raftPoint>)
(<raftPoint> X14.613 Y-14.876 </raftPoint>)
(<raftPoint> X18.296 Y-11.193 </raftPoint>)
(<raftPoint> X20.142 Y-7.5 </raftPoint>)
(<raftPoint> X20.949 Y-3.735 </raftPoint>)
(<raftPoint> X21.96 Y-2.081 </raftPoint>)
(<raftPoint> X21.96 Y2.081 </raftPoint>)
(<raftPoint> X20.949 Y3.735 </raftPoint>)
(<raftPoint> X20.142 Y7.5 </raftPoint>)
(<raftPoint> X18.296 Y11.193 </raftPoint>)
(<raftPoint> X14.613 Y14.876 </raftPoint>)
(<raftPoint> X7.285 Y18.54 </raftPoint>)
(<raftPoint> X-7.285 Y18.54 </raftPoint>)
(<raftPoint> X-14.613 Y14.876 </raftPoint>)
(<raftPoint> X-18.296 Y11.193 </raftPoint>)
(<raftPoint> X-20.142 Y7.5 </raftPoint>)
(<raftPoint> X-20.949 Y3.735 </raftPoint>)
(<raftPoint> X-21.96 Y2.081 </raftPoint>)
(<raftPoint> X-21.96 Y-2.081 </raftPoint>)
(</raftPerimeter>)
(<raftPerimeter>)
(<raftPoint> X-6.955 Y-3.435 </raftPoint>)
(<raftPoint> X-7.582 Y-1.715 </raftPoint>)
(<raftPoint> X-7.792 Y0.0 </raftPoint>)
(<raftPoint> X-7.582 Y1.715 </raftPoint>)
(<raftPoint> X-6.955 Y3.435 </raftPoint>)
(<raftPoint> X-5.943 Y4.94 </raftPoint>)
(<raftPoint> X-7.56 Y1.705 </raftPoint>)
(<raftPoint> X-7.56 Y-1.705 </raftPoint>)
(<raftPoint> X-5.943 Y-4.94 </raftPoint>)
(</raftPerimeter>)
(<raftPerimeter>)
(<raftPoint> X6.955 Y3.435 </raftPoint>)
(<raftPoint> X7.582 Y1.715 </raftPoint>)
(<raftPoint> X7.792 Y0.0 </raftPoint>)
(<raftPoint> X7.582 Y-1.715 </raftPoint>)
(<raftPoint> X6.955 Y-3.435 </raftPoint>)
(<raftPoint> X5.943 Y-4.938 </raftPoint>)
(<raftPoint> X7.56 Y-1.705 </raftPoint>)
(<raftPoint> X7.56 Y1.705 </raftPoint>)
(<raftPoint> X5.943 Y4.938 </raftPoint>)
(</raftPerimeter>)
(<raftPerimeter>)
(<raftPoint> X-20.949 Y-3.735 </raftPoint>)
(<raftPoint> X-20.142 Y-7.5 </raftPoint>)
(<raftPoint> X-18.296 Y-11.193 </raftPoint>)
(<raftPoint> X-14.613 Y-14.876 </raftPoint>)
(<raftPoint> X-7.285 Y-18.54 </raftPoint>)
(<raftPoint> X7.285 Y-18.54 </raftPoint>)
(<raftPoint> X14.613 Y-14.876 </raftPoint>)
(<raftPoint> X18.296 Y-11.193 </raftPoint>)
(<raftPoint> X20.142 Y-7.5 </raftPoint>)
(<raftPoint> X20.949 Y-3.735 </raftPoint>)
(<raftPoint> X21.96 Y-2.081 </raftPoint>)
(<raftPoint> X21.96 Y2.081 </raftPoint>)
M73 P4 (display progress)
(<raftPoint> X20.949 Y3.735 </raftPoint>)
(<raftPoint> X20.142 Y7.5 </raftPoint>)
(<raftPoint> X18.296 Y11.193 </raftPoint>)
(<raftPoint> X14.613 Y14.876 </raftPoint>)
(<raftPoint> X7.285 Y18.54 </raftPoint>)
(<raftPoint> X-7.285 Y18.54 </raftPoint>)
(<raftPoint> X-14.613 Y14.876 </raftPoint>)
(<raftPoint> X-18.296 Y11.193 </raftPoint>)
(<raftPoint> X-20.142 Y7.5 </raftPoint>)
(<raftPoint> X-20.949 Y3.735 </raftPoint>)
(<raftPoint> X-21.96 Y2.081 </raftPoint>)
(<raftPoint> X-21.96 Y-2.081 </raftPoint>)
(</raftPerimeter>)
(<raftPerimeter>)
(<raftPoint> X-6.955 Y-3.435 </raftPoint>)
(<raftPoint> X-7.582 Y-1.715 </raftPoint>)
(<raftPoint> X-7.792 Y0.0 </raftPoint>)
(<raftPoint> X-7.582 Y1.715 </raftPoint>)
(<raftPoint> X-6.955 Y3.435 </raftPoint>)
(<raftPoint> X-5.943 Y4.94 </raftPoint>)
(<raftPoint> X-7.56 Y1.705 </raftPoint>)
(<raftPoint> X-7.56 Y-1.705 </raftPoint>)
(<raftPoint> X-5.943 Y-4.94 </raftPoint>)
(</raftPerimeter>)
(<raftPerimeter>)
(<raftPoint> X6.955 Y3.435 </raftPoint>)
(<raftPoint> X7.582 Y1.715 </raftPoint>)
(<raftPoint> X7.792 Y0.0 </raftPoint>)
(<raftPoint> X7.582 Y-1.715 </raftPoint>)
(<raftPoint> X6.955 Y-3.435 </raftPoint>)
(<raftPoint> X5.943 Y-4.938 </raftPoint>)
(<raftPoint> X7.56 Y-1.705 </raftPoint>)
(<raftPoint> X7.56 Y1.705 </raftPoint>)
(<raftPoint> X5.943 Y4.938 </raftPoint>)
(</raftPerimeter>)
(<raftPerimeter>)
(<raftPoint> X-20.949 Y-3.735 </raftPoint>)
(<raftPoint> X-20.142 Y-7.5 </raftPoint>)
(<raftPoint> X-18.296 Y-11.193 </raftPoint>)
(<raftPoint> X-14.613 Y-14.876 </raftPoint>)
(<raftPoint> X-7.285 Y-18.54 </raftPoint>)
(<raftPoint> X7.285 Y-18.54 </raftPoint>)
(<raftPoint> X14.613 Y-14.876 </raftPoint>)
(<raftPoint> X18.296 Y-11.193 </raftPoint>)
(<raftPoint> X20.142 Y-7.5 </raftPoint>)
(<raftPoint> X20.949 Y-3.735 </raftPoint>)
(<raftPoint> X21.96 Y-2.081 </raftPoint>)
(<raftPoint> X21.96 Y2.081 </raftPoint>)
(<raftPoint> X20.949 Y3.735 </raftPoint>)
(<raftPoint> X20.142 Y7.5 </raftPoint>)
(<raftPoint> X18.296 Y11.193 </raftPoint>)
(<raftPoint> X14.613 Y14.876 </raftPoint>)
(<raftPoint> X7.285 Y18.54 </raftPoint>)
(<raftPoint> X-7.285 Y18.54 </raftPoint>)
(<raftPoint> X-14.613 Y14.876 </raftPoint>)
(<raftPoint> X-18.296 Y11.193 </raftPoint>)
(<raftPoint> X-20.142 Y7.5 </raftPoint>)
(<raftPoint> X-20.949 Y3.735 </raftPoint>)
(<raftPoint> X-21.96 Y2.081 </raftPoint>)
(<raftPoint> X-21.96 Y-2.081 </raftPoint>)
(</raftPerimeter>)
(<raftPerimeter>)
(<raftPoint> X-6.955 Y-3.435 </raftPoint>)
(<raftPoint> X-7.582 Y-1.715 </raftPoint>)
(<raftPoint> X-7.792 Y0.0 </raftPoint>)
(<raftPoint> X-7.582 Y1.715 </raftPoint>)
(<raftPoint> X-6.955 Y3.435 </raftPoint>)
(<raftPoint> X-5.943 Y4.94 </raftPoint>)
(<raftPoint> X-7.56 Y1.705 </raftPoint>)
(<raftPoint> X-7.56 Y-1.705 </raftPoint>)
(<raftPoint> X-5.943 Y-4.94 </raftPoint>)
(</raftPerimeter>)
(<raftPerimeter>)
(<raftPoint> X6.955 Y3.435 </raftPoint>)
(<raftPoint> X7.582 Y1.715 </raftPoint>)
(<raftPoint> X7.792 Y0.0 </raftPoint>)
(<raftPoint> X7.582 Y-1.715 </raftPoint>)
(<raftPoint> X6.955 Y-3.435 </raftPoint>)
(<raftPoint> X5.943 Y-4.938 </raftPoint>)
(<raftPoint> X7.56 Y-1.705 </raftPoint>)
(<raftPoint> X7.56 Y1.705 </raftPoint>)
(<raftPoint> X5.943 Y4.938 </raftPoint>)
(</raftPerimeter>)
(<raftPerimeter>)
(<raftPoint> X-20.949 Y-3.735 </raftPoint>)
(<raftPoint> X-20.142 Y-7.5 </raftPoint>)
(<raftPoint> X-18.296 Y-11.193 </raftPoint>)
(<raftPoint> X-14.613 Y-14.876 </raftPoint>)
(<raftPoint> X-7.285 Y-18.54 </raftPoint>)
(<raftPoint> X7.285 Y-18.54 </raftPoint>)
(<raftPoint> X14.613 Y-14.876 </raftPoint>)
(<raftPoint> X18.296 Y-11.193 </raftPoint>)
(<raftPoint> X20.142 Y-7.5 </raftPoint>)
(<raftPoint> X20.949 Y-3.735 </raftPoint>)
(<raftPoint> X21.96 Y-2.081 </raftPoint>)
(<raftPoint> X21.96 Y2.081 </raftPoint>)
(<raftPoint> X20.949 Y3.735 </raftPoint>)
(<raftPoint> X20.142 Y7.5 </raftPoint>)
(<raftPoint> X18.296 Y11.193 </raftPoint>)
(<raftPoint> X14.613 Y14.876 </raftPoint>)
(<raftPoint> X7.285 Y18.54 </raftPoint>)
(<raftPoint> X-7.285 Y18.54 </raftPoint>)
(<raftPoint> X-14.613 Y14.876 </raftPoint>)
(<raftPoint> X-18.296 Y11.193 </raftPoint>)
(<raftPoint> X-20.142 Y7.5 </raftPoint>)
(<raftPoint> X-20.949 Y3.735 </raftPoint>)
(<raftPoint> X-21.96 Y2.081 </raftPoint>)
(<raftPoint> X-21.96 Y-2.081 </raftPoint>)
(</raftPerimeter>)
(<raftPerimeter>)
(<raftPoint> X-6.955 Y-3.435 </raftPoint>)
(<raftPoint> X-7.582 Y-1.715 </raftPoint>)
(<raftPoint> X-7.792 Y0.0 </raftPoint>)
(<raftPoint> X-7.582 Y1.715 </raftPoint>)
(<raftPoint> X-6.955 Y3.435 </raftPoint>)
(<raftPoint> X-5.943 Y4.94 </raftPoint>)
(<raftPoint> X-7.56 Y1.705 </raftPoint>)
(<raftPoint> X-7.56 Y-1.705 </raftPoint>)
(<raftPoint> X-5.943 Y-4.94 </raftPoint>)
(</raftPerimeter>)
(<raftPerimeter>)
(<raftPoint> X6.955 Y3.435 </raftPoint>)
(<raftPoint> X7.582 Y1.715 </raftPoint>)
(<raftPoint> X7.792 Y0.0 </raftPoint>)
(<raftPoint> X7.582 Y-1.715 </raftPoint>)
(<raftPoint> X6.955 Y-3.435 </raftPoint>)
(<raftPoint> X5.943 Y-4.938 </raftPoint>)
(<raftPoint> X7.56 Y-1.705 </raftPoint>)
(<raftPoint> X7.56 Y1.705 </raftPoint>)
(<raftPoint> X5.943 Y4.938 </raftPoint>)
(</raftPerimeter>)
(<raftPerimeter>)
(<raftPoint> X-20.949 Y-3.735 </raftPoint>)
(<raftPoint> X-20.142 Y-7.5 </raftPoint>)
(<raftPoint> X-18.296 Y-11.193 </raftPoint>)
(<raftPoint> X-14.613 Y-14.876 </raftPoint>)
(<raftPoint> X-7.285 Y-18.54 </raftPoint>)
(<raftPoint> X7.285 Y-18.54 </raftPoint>)
(<raftPoint> X14.613 Y-14.876 </raftPoint>)
(<raftPoint> X18.296 Y-11.193 </raftPoint>)
(<raftPoint> X20.142 Y-7.5 </raftPoint>)
(<raftPoint> X20.949 Y-3.735 </raftPoint>)
(<raftPoint> X21.96 Y-2.081 </raftPoint>)
(<raftPoint> X21.96 Y2.081 </raftPoint>)
(<raftPoint> X20.949 Y3.735 </raftPoint>)
(<raftPoint> X20.142 Y7.5 </raftPoint>)
(<raftPoint> X18.296 Y11.193 </raftPoint>)
(<raftPoint> X14.613 Y14.876 </raftPoint>)
(<raftPoint> X7.285 Y18.54 </raftPoint>)
(<raftPoint> X-7.285 Y18.54 </raftPoint>)
(<raftPoint> X-14.613 Y14.876 </raftPoint>)
(<raftPoint> X-18.296 Y11.193 </raftPoint>)
(<raftPoint> X-20.142 Y7.5 </raftPoint>)
(<raftPoint> X-20.949 Y3.735 </raftPoint>)
(<raftPoint> X-21.96 Y2.081 </raftPoint>)
(<raftPoint> X-21.96 Y-2.081 </raftPoint>)
(</raftPerimeter>)
(<raftPerimeter>)
(<raftPoint> X-6.955 Y-3.435 </raftPoint>)
(<raftPoint> X-7.582 Y-1.715 </raftPoint>)
(<raftPoint> X-7.792 Y0.0 </raftPoint>)
(<raftPoint> X-7.582 Y1.715 </raftPoint>)
(<raftPoint> X-6.955 Y3.435 </raftPoint>)
(<raftPoint> X-5.943 Y4.94 </raftPoint>)
(<raftPoint> X-7.56 Y1.705 </raftPoint>)
(<raftPoint> X-7.56 Y-1.705 </raftPoint>)
(<raftPoint> X-5.943 Y-4.94 </raftPoint>)
(</raftPerimeter>)
(<raftPerimeter>)
(<raftPoint> X6.955 Y3.435 </raftPoint>)
(<raftPoint> X7.582 Y1.715 </raftPoint>)
(<raftPoint> X7.792 Y0.0 </raftPoint>)
(<raftPoint> X7.582 Y-1.715 </raftPoint>)
(<raftPoint> X6.955 Y-3.435 </raftPoint>)
(<raftPoint> X5.943 Y-4.938 </raftPoint>)
(<raftPoint> X7.56 Y-1.705 </raftPoint>)
(<raftPoint> X7.56 Y1.705 </raftPoint>)
(<raftPoint> X5.943 Y4.938 </raftPoint>)
(</raftPerimeter>)
(<raftPerimeter>)
(<raftPoint> X-20.949 Y-3.735 </raftPoint>)
(<raftPoint> X-20.142 Y-7.5 </raftPoint>)
(<raftPoint> X-18.296 Y-11.193 </raftPoint>)
(<raftPoint> X-14.613 Y-14.876 </raftPoint>)
(<raftPoint> X-7.285 Y-18.54 </raftPoint>)
(<raftPoint> X7.285 Y-18.54 </raftPoint>)
(<raftPoint> X14.613 Y-14.876 </raftPoint>)
(<raftPoint> X18.296 Y-11.193 </raftPoint>)
(<raftPoint> X20.142 Y-7.5 </raftPoint>)
(<raftPoint> X20.949 Y-3.735 </raftPoint>)
(<raftPoint> X21.96 Y-2.081 </raftPoint>)
(<raftPoint> X21.96 Y2.081 </raftPoint>)
(<raftPoint> X20.949 Y3.735 </raftPoint>)
(<raftPoint> X20.142 Y7.5 </raftPoint>)
(<raftPoint> X18.296 Y11.193 </raftPoint>)
(<raftPoint> X14.613 Y14.876 </raftPoint>)
(<raftPoint> X7.285 Y18.54 </raftPoint>)
(<raftPoint> X-7.285 Y18.54 </raftPoint>)
(<raftPoint> X-14.613 Y14.876 </raftPoint>)
(<raftPoint> X-18.296 Y11.193 </raftPoint>)
(<raftPoint> X-20.142 Y7.5 </raftPoint>)
(<raftPoint> X-20.949 Y3.735 </raftPoint>)
(<raftPoint> X-21.96 Y2.081 </raftPoint>)
(<raftPoint> X-21.96 Y-2.081 </raftPoint>)
(</raftPerimeter>)
(<raftPerimeter>)
(<raftPoint> X-6.955 Y-3.435 </raftPoint>)
(<raftPoint> X-7.582 Y-1.715 </raftPoint>)
(<raftPoint> X-7.792 Y0.0 </raftPoint>)
(<raftPoint> X-7.582 Y1.715 </raftPoint>)
(<raftPoint> X-6.955 Y3.435 </raftPoint>)
(<raftPoint> X-5.943 Y4.94 </raftPoint>)
(<raftPoint> X-7.56 Y1.705 </raftPoint>)
(<raftPoint> X-7.56 Y-1.705 </raftPoint>)
(<raftPoint> X-5.943 Y-4.94 </raftPoint>)
(</raftPerimeter>)
(<raftPerimeter>)
(<raftPoint> X6.955 Y3.435 </raftPoint>)
(<raftPoint> X7.582 Y1.715 </raftPoint>)
(<raftPoint> X7.792 Y0.0 </raftPoint>)
(<raftPoint> X7.582 Y-1.715 </raftPoint>)
(<raftPoint> X6.955 Y-3.435 </raftPoint>)
(<raftPoint> X5.943 Y-4.938 </raftPoint>)
(<raftPoint> X7.56 Y-1.705 </raftPoint>)
(<raftPoint> X7.56 Y1.705 </raftPoint>)
(<raftPoint> X5.943 Y4.938 </raftPoint>)
(</raftPerimeter>)
(<raftPerimeter>)
(<raftPoint> X-20.949 Y-3.735 </raftPoint>)
(<raftPoint> X-20.142 Y-7.5 </raftPoint>)
(<raftPoint> X-18.296 Y-11.193 </raftPoint>)
(<raftPoint> X-14.613 Y-14.876 </raftPoint>)
(<raftPoint> X-7.285 Y-18.54 </raftPoint>)
(<raftPoint> X7.285 Y-18.54 </raftPoint>)
(<raftPoint> X14.613 Y-14.876 </raftPoint>)
(<raftPoint> X18.296 Y-11.193 </raftPoint>)
(<raftPoint> X20.142 Y-7.5 </raftPoint>)
(<raftPoint> X20.949 Y-3.735 </raftPoint>)
(<raftPoint> X21.96 Y-2.081 </raftPoint>)
(<raftPoint> X21.96 Y2.081 </raftPoint>)
(<raftPoint> X20.949 Y3.735 </raftPoint>)
(<raftPoint> X20.142 Y7.5 </raftPoint>)
(<raftPoint> X18.296 Y11.193 </raftPoint>)
(<raftPoint> X14.613 Y14.876 </raftPoint>)
(<raftPoint> X7.285 Y18.54 </raftPoint>)
(<raftPoint> X-7.285 Y18.54 </raftPoint>)
(<raftPoint> X-14.613 Y14.876 </raftPoint>)
(<raftPoint> X-18.296 Y11.193 </raftPoint>)
(<raftPoint> X-20.142 Y7.5 </raftPoint>)
(<raftPoint> X-20.949 Y3.735 </raftPoint>)
(<raftPoint> X-21.96 Y2.081 </raftPoint>)
(<raftPoint> X-21.96 Y-2.081 </raftPoint>)
(</raftPerimeter>)
(<raftPerimeter>)
(<raftPoint> X-6.955 Y-3.435 </raftPoint>)
(<raftPoint> X-7.582 Y-1.715 </raftPoint>)
(<raftPoint> X-7.792 Y0.0 </raftPoint>)
(<raftPoint> X-7.582 Y1.715 </raftPoint>)
(<raftPoint> X-6.955 Y3.435 </raftPoint>)
(<raftPoint> X-5.943 Y4.94 </raftPoint>)
(<raftPoint> X-7.56 Y1.705 </raftPoint>)
(<raftPoint> X-7.56 Y-1.705 </raftPoint>)
(<raftPoint> X-5.943 Y-4.94 </raftPoint>)
(</raftPerimeter>)
(<raftPerimeter>)
(<raftPoint> X6.955 Y3.435 </raftPoint>)
(<raftPoint> X7.582 Y1.715 </raftPoint>)
(<raftPoint> X7.792 Y0.0 </raftPoint>)
(<raftPoint> X7.582 Y-1.715 </raftPoint>)
(<raftPoint> X6.955 Y-3.435 </raftPoint>)
(<raftPoint> X5.943 Y-4.938 </raftPoint>)
(<raftPoint> X7.56 Y-1.705 </raftPoint>)
(<raftPoint> X7.56 Y1.705 </raftPoint>)
(<raftPoint> X5.943 Y4.938 </raftPoint>)
(</raftPerimeter>)
(<raftPerimeter>)
(<raftPoint> X-20.949 Y-3.735 </raftPoint>)
(<raftPoint> X-20.142 Y-7.5 </raftPoint>)
(<raftPoint> X-18.296 Y-11.193 </raftPoint>)
(<raftPoint> X-14.613 Y-14.876 </raftPoint>)
(<raftPoint> X-7.285 Y-18.54 </raftPoint>)
(<raftPoint> X7.285 Y-18.54 </raftPoint>)
(<raftPoint> X14.613 Y-14.876 </raftPoint>)
(<raftPoint> X18.296 Y-11.193 </raftPoint>)
(<raftPoint> X20.142 Y-7.5 </raftPoint>)
(<raftPoint> X20.949 Y-3.735 </raftPoint>)
(<raftPoint> X21.96 Y-2.081 </raftPoint>)
(<raftPoint> X21.96 Y2.081 </raftPoint>)
(<raftPoint> X20.949 Y3.735 </raftPoint>)
(<raftPoint> X20.142 Y7.5 </raftPoint>)
(<raftPoint> X18.296 Y11.193 </raftPoint>)
(<raftPoint> X14.613 Y14.876 </raftPoint>)
(<raftPoint> X7.285 Y18.54 </raftPoint>)
(<raftPoint> X-7.285 Y18.54 </raftPoint>)
(<raftPoint> X-14.613 Y14.876 </raftPoint>)
(<raftPoint> X-18.296 Y11.193 </raftPoint>)
(<raftPoint> X-20.142 Y7.5 </raftPoint>)
(<raftPoint> X-20.949 Y3.735 </raftPoint>)
(<raftPoint> X-21.96 Y2.081 </raftPoint>)
(<raftPoint> X-21.96 Y-2.081 </raftPoint>)
(</raftPerimeter>)
(<raftPerimeter>)
(<raftPoint> X-6.955 Y-3.435 </raftPoint>)
(<raftPoint> X-7.582 Y-1.715 </raftPoint>)
(<raftPoint> X-7.792 Y0.0 </raftPoint>)
(<raftPoint> X-7.582 Y1.715 </raftPoint>)
(<raftPoint> X-6.955 Y3.435 </raftPoint>)
(<raftPoint> X-5.943 Y4.94 </raftPoint>)
(<raftPoint> X-7.56 Y1.705 </raftPoint>)
(<raftPoint> X-7.56 Y-1.705 </raftPoint>)
(<raftPoint> X-5.943 Y-4.94 </raftPoint>)
(</raftPerimeter>)
(<raftPerimeter>)
(<raftPoint> X6.955 Y3.435 </raftPoint>)
(<raftPoint> X7.582 Y1.715 </raftPoint>)
(<raftPoint> X7.792 Y0.0 </raftPoint>)
(<raftPoint> X7.582 Y-1.715 </raftPoint>)
(<raftPoint> X6.955 Y-3.435 </raftPoint>)
(<raftPoint> X5.943 Y-4.938 </raftPoint>)
(<raftPoint> X7.56 Y-1.705 </raftPoint>)
(<raftPoint> X7.56 Y1.705 </raftPoint>)
(<raftPoint> X5.943 Y4.938 </raftPoint>)
(</raftPerimeter>)
(<raftPerimeter>)
(<raftPoint> X-20.949 Y-3.735 </raftPoint>)
(<raftPoint> X-20.142 Y-7.5 </raftPoint>)
(<raftPoint> X-18.296 Y-11.193 </raftPoint>)
(<raftPoint> X-14.613 Y-14.876 </raftPoint>)
(<raftPoint> X-7.285 Y-18.54 </raftPoint>)
(<raftPoint> X7.285 Y-18.54 </raftPoint>)
(<raftPoint> X14.613 Y-14.876 </raftPoint>)
(<raftPoint> X18.296 Y-11.193 </raftPoint>)
(<raftPoint> X20.142 Y-7.5 </raftPoint>)
(<raftPoint> X20.949 Y-3.735 </raftPoint>)
(<raftPoint> X21.96 Y-2.081 </raftPoint>)
(<raftPoint> X21.96 Y2.081 </raftPoint>)
(<raftPoint> X20.949 Y3.735 </raftPoint>)
(<raftPoint> X20.142 Y7.5 </raftPoint>)
(<raftPoint> X18.296 Y11.193 </raftPoint>)
(<raftPoint> X14.613 Y14.876 </raftPoint>)
(<raftPoint> X7.285 Y18.54 </raftPoint>)
(<raftPoint> X-7.285 Y18.54 </raftPoint>)
(<raftPoint> X-14.613 Y14.876 </raftPoint>)
(<raftPoint> X-18.296 Y11.193 </raftPoint>)
(<raftPoint> X-20.142 Y7.5 </raftPoint>)
(<raftPoint> X-20.949 Y3.735 </raftPoint>)
(<raftPoint> X-21.96 Y2.081 </raftPoint>)
(<raftPoint> X-21.96 Y-2.081 </raftPoint>)
(</raftPerimeter>)
(<raftPerimeter>)
(<raftPoint> X-6.955 Y-3.435 </raftPoint>)
(<raftPoint> X-7.582 Y-1.715 </raftPoint>)
(<raftPoint> X-7.792 Y0.0 </raftPoint>)
(<raftPoint> X-7.582 Y1.715 </raftPoint>)
(<raftPoint> X-6.955 Y3.435 </raftPoint>)
(<raftPoint> X-5.943 Y4.94 </raftPoint>)
(<raftPoint> X-7.56 Y1.705 </raftPoint>)
(<raftPoint> X-7.56 Y-1.705 </raftPoint>)
(<raftPoint> X-5.943 Y-4.94 </raftPoint>)
(</raftPerimeter>)
(<raftPerimeter>)
(<raftPoint> X6.955 Y3.435 </raftPoint>)
(<raftPoint> X7.582 Y1.715 </raftPoint>)
(<raftPoint> X7.792 Y0.0 </raftPoint>)
(<raftPoint> X7.582 Y-1.715 </raftPoint>)
(<raftPoint> X6.955 Y-3.435 </raftPoint>)
(<raftPoint> X5.943 Y-4.938 </raftPoint>)
(<raftPoint> X7.56 Y-1.705 </raftPoint>)
(<raftPoint> X7.56 Y1.705 </raftPoint>)
(<raftPoint> X5.943 Y4.938 </raftPoint>)
(</raftPerimeter>)
(<raftPerimeter>)
(<raftPoint> X-20.949 Y-3.735 </raftPoint>)
(<raftPoint> X-20.142 Y-7.5 </raftPoint>)
(<raftPoint> X-18.296 Y-11.193 </raftPoint>)
(<raftPoint> X-14.613 Y-14.876 </raftPoint>)
(<raftPoint> X-7.285 Y-18.54 </raftPoint>)
(<raftPoint> X7.285 Y-18.54 </raftPoint>)
(<raftPoint> X14.613 Y-14.876 </raftPoint>)
(<raftPoint> X18.296 Y-11.193 </raftPoint>)
(<raftPoint> X20.142 Y-7.5 </raftPoint>)
(<raftPoint> X20.949 Y-3.735 </raftPoint>)
(<raftPoint> X21.96 Y-2.081 </raftPoint>)
(<raftPoint> X21.96 Y2.081 </raftPoint>)
(<raftPoint> X20.949 Y3.735 </raftPoint>)
(<raftPoint> X20.142 Y7.5 </raftPoint>)
(<raftPoint> X18.296 Y11.193 </raftPoint>)
(<raftPoint> X14.613 Y14.876 </raftPoint>)
(<raftPoint> X7.285 Y18.54 </raftPoint>)
(<raftPoint> X-7.285 Y18.54 </raftPoint>)
(<raftPoint> X-14.613 Y14.876 </raftPoint>)
(<raftPoint> X-18.296 Y11.193 </raftPoint>)
(<raftPoint> X-20.142 Y7.5 </raftPoint>)
(<raftPoint> X-20.949 Y3.735 </raftPoint>)
(<raftPoint> X-21.96 Y2.081 </raftPoint>)
(<raftPoint> X-21.96 Y-2.081 </raftPoint>)
(</raftPerimeter>)
(<raftPerimeter>)
(<raftPoint> X-6.955 Y-3.435 </raftPoint>)
(<raftPoint> X-7.582 Y-1.715 </raftPoint>)
(<raftPoint> X-7.792 Y0.0 </raftPoint>)
(<raftPoint> X-7.582 Y1.715 </raftPoint>)
(<raftPoint> X-6.955 Y3.435 </raftPoint>)
(<raftPoint> X-5.943 Y4.94 </raftPoint>)
(<raftPoint> X-7.56 Y1.705 </raftPoint>)
(<raftPoint> X-7.56 Y-1.705 </raftPoint>)
(<raftPoint> X-5.943 Y-4.94 </raftPoint>)
(</raftPerimeter>)
(<raftPerimeter>)
(<raftPoint> X6.955 Y3.435 </raftPoint>)
(<raftPoint> X7.582 Y1.715 </raftPoint>)
(<raftPoint> X7.792 Y0.0 </raftPoint>)
(<raftPoint> X7.582 Y-1.715 </raftPoint>)
(<raftPoint> X6.955 Y-3.435 </raftPoint>)
(<raftPoint> X5.943 Y-4.938 </raftPoint>)
(<raftPoint> X7.56 Y-1.705 </raftPoint>)
(<raftPoint> X7.56 Y1.705 </raftPoint>)
(<raftPoint> X5.943 Y4.938 </raftPoint>)
(</raftPerimeter>)
(<raftPerimeter>)
(<raftPoint> X-20.949 Y-3.735 </raftPoint>)
(<raftPoint> X-20.142 Y-7.5 </raftPoint>)
(<raftPoint> X-18.296 Y-11.193 </raftPoint>)
(<raftPoint> X-14.613 Y-14.876 </raftPoint>)
(<raftPoint> X-7.285 Y-18.54 </raftPoint>)
(<raftPoint> X7.285 Y-18.54 </raftPoint>)
(<raftPoint> X14.613 Y-14.876 </raftPoint>)
(<raftPoint> X18.296 Y-11.193 </raftPoint>)
(<raftPoint> X20.142 Y-7.5 </raftPoint>)
(<raftPoint> X20.949 Y-3.735 </raftPoint>)
(<raftPoint> X21.96 Y-2.081 </raftPoint>)
(<raftPoint> X21.96 Y2.081 </raftPoint>)
(<raftPoint> X20.949 Y3.735 </raftPoint>)
(<raftPoint> X20.142 Y7.5 </raftPoint>)
(<raftPoint> X18.296 Y11.193 </raftPoint>)
(<raftPoint> X14.613 Y14.876 </raftPoint>)
(<raftPoint> X7.285 Y18.54 </raftPoint>)
(<raftPoint> X-7.285 Y18.54 </raftPoint>)
(<raftPoint> X-14.613 Y14.876 </raftPoint>)
(<raftPoint> X-18.296 Y11.193 </raftPoint>)
(<raftPoint> X-20.142 Y7.5 </raftPoint>)
(<raftPoint> X-20.949 Y3.735 </raftPoint>)
(<raftPoint> X-21.96 Y2.081 </raftPoint>)
(<raftPoint> X-21.96 Y-2.081 </raftPoint>)
(</raftPerimeter>)
(<raftPerimeter>)
(<raftPoint> X-6.955 Y-3.435 </raftPoint>)
(<raftPoint> X-7.582 Y-1.715 </raftPoint>)
(<raftPoint> X-7.792 Y0.0 </raftPoint>)
(<raftPoint> X-7.582 Y1.715 </raftPoint>)
(<raftPoint> X-6.955 Y3.435 </raftPoint>)
(<raftPoint> X-5.943 Y4.94 </raftPoint>)
(<raftPoint> X-7.56 Y1.705 </raftPoint>)
(<raftPoint> X-7.56 Y-1.705 </raftPoint>)
(<raftPoint> X-5.943 Y-4.94 </raftPoint>)
(</raftPerimeter>)
(<raftPerimeter>)
(<raftPoint> X6.955 Y3.435 </raftPoint>)
(<raftPoint> X7.582 Y1.715 </raftPoint>)
(<raftPoint> X7.792 Y0.0 </raftPoint>)
(<raftPoint> X7.582 Y-1.715 </raftPoint>)
(<raftPoint> X6.955 Y-3.435 </raftPoint>)
(<raftPoint> X5.943 Y-4.938 </raftPoint>)
(<raftPoint> X7.56 Y-1.705 </raftPoint>)
(<raftPoint> X7.56 Y1.705 </raftPoint>)
(<raftPoint> X5.943 Y4.938 </raftPoint>)
(</raftPerimeter>)
(<raftPerimeter>)
(<raftPoint> X-20.949 Y-3.735 </raftPoint>)
(<raftPoint> X-20.142 Y-7.5 </raftPoint>)
(<raftPoint> X-18.296 Y-11.193 </raftPoint>)
(<raftPoint> X-14.613 Y-14.876 </raftPoint>)
(<raftPoint> X-7.285 Y-18.54 </raftPoint>)
(<raftPoint> X7.285 Y-18.54 </raftPoint>)
(<raftPoint> X14.613 Y-14.876 </raftPoint>)
(<raftPoint> X18.296 Y-11.193 </raftPoint>)
(<raftPoint> X20.142 Y-7.5 </raftPoint>)
(<raftPoint> X20.949 Y-3.735 </raftPoint>)
(<raftPoint> X21.96 Y-2.081 </raftPoint>)
(<raftPoint> X21.96 Y2.081 </raftPoint>)
(<raftPoint> X20.949 Y3.735 </raftPoint>)
(<raftPoint> X20.142 Y7.5 </raftPoint>)
(<raftPoint> X18.296 Y11.193 </raftPoint>)
(<raftPoint> X14.613 Y14.876 </raftPoint>)
(<raftPoint> X7.285 Y18.54 </raftPoint>)
(<raftPoint> X-7.285 Y18.54 </raftPoint>)
(<raftPoint> X-14.613 Y14.876 </raftPoint>)
(<raftPoint> X-18.296 Y11.193 </raftPoint>)
(<raftPoint> X-20.142 Y7.5 </raftPoint>)
(<raftPoint> X-20.949 Y3.735 </raftPoint>)
(<raftPoint> X-21.96 Y2.081 </raftPoint>)
(<raftPoint> X-21.96 Y-2.081 </raftPoint>)
(</raftPerimeter>)
(<raftPerimeter>)
(<raftPoint> X-6.955 Y-3.435 </raftPoint>)
(<raftPoint> X-7.582 Y-1.715 </raftPoint>)
(<raftPoint> X-7.792 Y0.0 </raftPoint>)
(<raftPoint> X-7.582 Y1.715 </raftPoint>)
(<raftPoint> X-6.955 Y3.435 </raftPoint>)
(<raftPoint> X-5.943 Y4.94 </raftPoint>)
(<raftPoint> X-7.56 Y1.705 </raftPoint>)
(<raftPoint> X-7.56 Y-1.705 </raftPoint>)
(<raftPoint> X-5.943 Y-4.94 </raftPoint>)
(</raftPerimeter>)
(<raftPerimeter>)
(<raftPoint> X6.955 Y3.435 </raftPoint>)
(<raftPoint> X7.582 Y1.715 </raftPoint>)
(<raftPoint> X7.792 Y0.0 </raftPoint>)
(<raftPoint> X7.582 Y-1.715 </raftPoint>)
(<raftPoint> X6.955 Y-3.435 </raftPoint>)
(<raftPoint> X5.943 Y-4.938 </raftPoint>)
(<raftPoint> X7.56 Y-1.705 </raftPoint>)
(<raftPoint> X7.56 Y1.705 </raftPoint>)
(<raftPoint> X5.943 Y4.938 </raftPoint>)
(</raftPerimeter>)
(<raftPerimeter>)
(<raftPoint> X-20.949 Y-3.735 </raftPoint>)
(<raftPoint> X-20.142 Y-7.5 </raftPoint>)
(<raftPoint> X-18.296 Y-11.193 </raftPoint>)
(<raftPoint> X-14.613 Y-14.876 </raftPoint>)
(<raftPoint> X-7.285 Y-18.54 </raftPoint>)
(<raftPoint> X7.285 Y-18.54 </raftPoint>)
(<raftPoint> X14.613 Y-14.876 </raftPoint>)
(<raftPoint> X18.296 Y-11.193 </raftPoint>)
(<raftPoint> X20.142 Y-7.5 </raftPoint>)
(<raftPoint> X20.949 Y-3.735 </raftPoint>)
(<raftPoint> X21.96 Y-2.081 </raftPoint>)
(<raftPoint> X21.96 Y2.081 </raftPoint>)
(<raftPoint> X20.949 Y3.735 </raftPoint>)
(<raftPoint> X20.142 Y7.5 </raftPoint>)
(<raftPoint> X18.296 Y11.193 </raftPoint>)
(<raftPoint> X14.613 Y14.876 </raftPoint>)
(<raftPoint> X7.285 Y18.54 </raftPoint>)
(<raftPoint> X-7.285 Y18.54 </raftPoint>)
(<raftPoint> X-14.613 Y14.876 </raftPoint>)
(<raftPoint> X-18.296 Y11.193 </raftPoint>)
(<raftPoint> X-20.142 Y7.5 </raftPoint>)
(<raftPoint> X-20.949 Y3.735 </raftPoint>)
(<raftPoint> X-21.96 Y2.081 </raftPoint>)
(<raftPoint> X-21.96 Y-2.081 </raftPoint>)
(</raftPerimeter>)
(<raftPerimeter>)
(<raftPoint> X-6.955 Y-3.435 </raftPoint>)
(<raftPoint> X-7.582 Y-1.715 </raftPoint>)
(<raftPoint> X-7.792 Y0.0 </raftPoint>)
(<raftPoint> X-7.582 Y1.715 </raftPoint>)
(<raftPoint> X-6.955 Y3.435 </raftPoint>)
(<raftPoint> X-5.943 Y4.94 </raftPoint>)
(<raftPoint> X-7.56 Y1.705 </raftPoint>)
(<raftPoint> X-7.56 Y-1.705 </raftPoint>)
(<raftPoint> X-5.943 Y-4.94 </raftPoint>)
(</raftPerimeter>)
(<raftPerimeter>)
(<raftPoint> X6.955 Y3.435 </raftPoint>)
(<raftPoint> X7.582 Y1.715 </raftPoint>)
(<raftPoint> X7.792 Y0.0 </raftPoint>)
(<raftPoint> X7.582 Y-1.715 </raftPoint>)
(<raftPoint> X6.955 Y-3.435 </raftPoint>)
(<raftPoint> X5.943 Y-4.938 </raftPoint>)
(<raftPoint> X7.56 Y-1.705 </raftPoint>)
(<raftPoint> X7.56 Y1.705 </raftPoint>)
(<raftPoint> X5.943 Y4.938 </raftPoint>)
(</raftPerimeter>)
(<raftPerimeter>)
(<raftPoint> X-20.949 Y-3.735 </raftPoint>)
(<raftPoint> X-20.142 Y-7.5 </raftPoint>)
(<raftPoint> X-18.296 Y-11.193 </raftPoint>)
(<raftPoint> X-14.613 Y-14.876 </raftPoint>)
(<raftPoint> X-7.285 Y-18.54 </raftPoint>)
(<raftPoint> X7.285 Y-18.54 </raftPoint>)
(<raftPoint> X14.613 Y-14.876 </raftPoint>)
(<raftPoint> X18.296 Y-11.193 </raftPoint>)
(<raftPoint> X20.142 Y-7.5 </raftPoint>)
(<raftPoint> X20.949 Y-3.735 </raftPoint>)
(<raftPoint> X21.96 Y-2.081 </raftPoint>)
(<raftPoint> X21.96 Y2.081 </raftPoint>)
(<raftPoint> X20.949 Y3.735 </raftPoint>)
(<raftPoint> X20.142 Y7.5 </raftPoint>)
(<raftPoint> X18.296 Y11.193 </raftPoint>)
(<raftPoint> X14.613 Y14.876 </raftPoint>)
(<raftPoint> X7.285 Y18.54 </raftPoint>)
(<raftPoint> X-7.285 Y18.54 </raftPoint>)
(<raftPoint> X-14.613 Y14.876 </raftPoint>)
(<raftPoint> X-18.296 Y11.193 </raftPoint>)
(<raftPoint> X-20.142 Y7.5 </raftPoint>)
(<raftPoint> X-20.949 Y3.735 </raftPoint>)
(<raftPoint> X-21.96 Y2.081 </raftPoint>)
(<raftPoint> X-21.96 Y-2.081 </raftPoint>)
(</raftPerimeter>)
(<raftPerimeter>)
(<raftPoint> X-6.955 Y-3.435 </raftPoint>)
(<raftPoint> X-7.582 Y-1.715 </raftPoint>)
(<raftPoint> X-7.792 Y0.0 </raftPoint>)
(<raftPoint> X-7.582 Y1.715 </raftPoint>)
(<raftPoint> X-6.955 Y3.435 </raftPoint>)
(<raftPoint> X-5.943 Y4.94 </raftPoint>)
(<raftPoint> X-7.56 Y1.705 </raftPoint>)
(<raftPoint> X-7.56 Y-1.705 </raftPoint>)
(<raftPoint> X-5.943 Y-4.94 </raftPoint>)
(</raftPerimeter>)
(<raftPerimeter>)
(<raftPoint> X6.955 Y3.435 </raftPoint>)
(<raftPoint> X7.582 Y1.715 </raftPoint>)
(<raftPoint> X7.792 Y0.0 </raftPoint>)
(<raftPoint> X7.582 Y-1.715 </raftPoint>)
(<raftPoint> X6.955 Y-3.435 </raftPoint>)
(<raftPoint> X5.943 Y-4.938 </raftPoint>)
(<raftPoint> X7.56 Y-1.705 </raftPoint>)
(<raftPoint> X7.56 Y1.705 </raftPoint>)
(<raftPoint> X5.943 Y4.938 </raftPoint>)
(</raftPerimeter>)
(<raftPerimeter>)
(<raftPoint> X-20.949 Y-3.735 </raftPoint>)
(<raftPoint> X-20.142 Y-7.5 </raftPoint>)
(<raftPoint> X-18.296 Y-11.193 </raftPoint>)
(<raftPoint> X-14.613 Y-14.876 </raftPoint>)
(<raftPoint> X-7.285 Y-18.54 </raftPoint>)
(<raftPoint> X7.285 Y-18.54 </raftPoint>)
(<raftPoint> X14.613 Y-14.876 </raftPoint>)
(<raftPoint> X18.296 Y-11.193 </raftPoint>)
(<raftPoint> X20.142 Y-7.5 </raftPoint>)
(<raftPoint> X20.949 Y-3.735 </raftPoint>)
(<raftPoint> X21.96 Y-2.081 </raftPoint>)
(<raftPoint> X21.96 Y2.081 </raftPoint>)
(<raftPoint> X20.949 Y3.735 </raftPoint>)
(<raftPoint> X20.142 Y7.5 </raftPoint>)
(<raftPoint> X18.296 Y11.193 </raftPoint>)
(<raftPoint> X14.613 Y14.876 </raftPoint>)
(<raftPoint> X7.285 Y18.54 </raftPoint>)
(<raftPoint> X-7.285 Y18.54 </raftPoint>)
(<raftPoint> X-14.613 Y14.876 </raftPoint>)
(<raftPoint> X-18.296 Y11.193 </raftPoint>)
(<raftPoint> X-20.142 Y7.5 </raftPoint>)
(<raftPoint> X-20.949 Y3.735 </raftPoint>)
(<raftPoint> X-21.96 Y2.081 </raftPoint>)
(<raftPoint> X-21.96 Y-2.081 </raftPoint>)
(</raftPerimeter>)
(<raftPerimeter>)
(<raftPoint> X-6.955 Y-3.435 </raftPoint>)
(<raftPoint> X-7.582 Y-1.715 </raftPoint>)
(<raftPoint> X-7.792 Y0.0 </raftPoint>)
(<raftPoint> X-7.582 Y1.715 </raftPoint>)
(<raftPoint> X-6.955 Y3.435 </raftPoint>)
(<raftPoint> X-5.943 Y4.94 </raftPoint>)
(<raftPoint> X-7.56 Y1.705 </raftPoint>)
(<raftPoint> X-7.56 Y-1.705 </raftPoint>)
(<raftPoint> X-5.943 Y-4.94 </raftPoint>)
(</raftPerimeter>)
(<raftPerimeter>)
(<raftPoint> X6.955 Y3.435 </raftPoint>)
(<raftPoint> X7.582 Y1.715 </raftPoint>)
(<raftPoint> X7.792 Y0.0 </raftPoint>)
(<raftPoint> X7.582 Y-1.715 </raftPoint>)
(<raftPoint> X6.955 Y-3.435 </raftPoint>)
(<raftPoint> X5.943 Y-4.938 </raftPoint>)
(<raftPoint> X7.56 Y-1.705 </raftPoint>)
(<raftPoint> X7.56 Y1.705 </raftPoint>)
(<raftPoint> X5.943 Y4.938 </raftPoint>)
(</raftPerimeter>)
(<raftPerimeter>)
(<raftPoint> X-20.949 Y-3.735 </raftPoint>)
(<raftPoint> X-20.142 Y-7.5 </raftPoint>)
(<raftPoint> X-18.296 Y-11.193 </raftPoint>)
(<raftPoint> X-14.613 Y-14.876 </raftPoint>)
(<raftPoint> X-7.285 Y-18.54 </raftPoint>)
(<raftPoint> X7.285 Y-18.54 </raftPoint>)
(<raftPoint> X14.613 Y-14.876 </raftPoint>)
(<raftPoint> X18.296 Y-11.193 </raftPoint>)
(<raftPoint> X20.142 Y-7.5 </raftPoint>)
(<raftPoint> X20.949 Y-3.735 </raftPoint>)
(<raftPoint> X21.96 Y-2.081 </raftPoint>)
(<raftPoint> X21.96 Y2.081 </raftPoint>)
(<raftPoint> X20.949 Y3.735 </raftPoint>)
(<raftPoint> X20.142 Y7.5 </raftPoint>)
(<raftPoint> X18.296 Y11.193 </raftPoint>)
(<raftPoint> X14.613 Y14.876 </raftPoint>)
(<raftPoint> X7.285 Y18.54 </raftPoint>)
(<raftPoint> X-7.285 Y18.54 </raftPoint>)
(<raftPoint> X-14.613 Y14.876 </raftPoint>)
(<raftPoint> X-18.296 Y11.193 </raftPoint>)
(<raftPoint> X-20.142 Y7.5 </raftPoint>)
(<raftPoint> X-20.949 Y3.735 </raftPoint>)
(<raftPoint> X-21.96 Y2.081 </raftPoint>)
(<raftPoint> X-21.96 Y-2.081 </raftPoint>)
(</raftPerimeter>)
(<raftPerimeter>)
(<raftPoint> X-6.955 Y-3.435 </raftPoint>)
(<raftPoint> X-7.582 Y-1.715 </raftPoint>)
(<raftPoint> X-7.792 Y0.0 </raftPoint>)
(<raftPoint> X-7.582 Y1.715 </raftPoint>)
(<raftPoint> X-6.955 Y3.435 </raftPoint>)
(<raftPoint> X-5.943 Y4.94 </raftPoint>)
(<raftPoint> X-7.56 Y1.705 </raftPoint>)
(<raftPoint> X-7.56 Y-1.705 </raftPoint>)
(<raftPoint> X-5.943 Y-4.94 </raftPoint>)
(</raftPerimeter>)
(<raftPerimeter>)
(<raftPoint> X6.955 Y3.435 </raftPoint>)
(<raftPoint> X7.582 Y1.715 </raftPoint>)
(<raftPoint> X7.792 Y0.0 </raftPoint>)
(<raftPoint> X7.582 Y-1.715 </raftPoint>)
(<raftPoint> X6.955 Y-3.435 </raftPoint>)
(<raftPoint> X5.943 Y-4.938 </raftPoint>)
(<raftPoint> X7.56 Y-1.705 </raftPoint>)
(<raftPoint> X7.56 Y1.705 </raftPoint>)
(<raftPoint> X5.943 Y4.938 </raftPoint>)
(</raftPerimeter>)
(<raftPerimeter>)
(<raftPoint> X-20.949 Y-3.735 </raftPoint>)
(<raftPoint> X-20.142 Y-7.5 </raftPoint>)
(<raftPoint> X-18.296 Y-11.193 </raftPoint>)
(<raftPoint> X-14.613 Y-14.876 </raftPoint>)
(<raftPoint> X-7.285 Y-18.54 </raftPoint>)
(<raftPoint> X7.285 Y-18.54 </raftPoint>)
(<raftPoint> X14.613 Y-14.876 </raftPoint>)
(<raftPoint> X18.296 Y-11.193 </raftPoint>)
(<raftPoint> X20.142 Y-7.5 </raftPoint>)
(<raftPoint> X20.949 Y-3.735 </raftPoint>)
(<raftPoint> X21.96 Y-2.081 </raftPoint>)
(<raftPoint> X21.96 Y2.081 </raftPoint>)
(<raftPoint> X20.949 Y3.735 </raftPoint>)
(<raftPoint> X20.142 Y7.5 </raftPoint>)
(<raftPoint> X18.296 Y11.193 </raftPoint>)
(<raftPoint> X14.613 Y14.876 </raftPoint>)
(<raftPoint> X7.285 Y18.54 </raftPoint>)
(<raftPoint> X-7.285 Y18.54 </raftPoint>)
(<raftPoint> X-14.613 Y14.876 </raftPoint>)
(<raftPoint> X-18.296 Y11.193 </raftPoint>)
(<raftPoint> X-20.142 Y7.5 </raftPoint>)
(<raftPoint> X-20.949 Y3.735 </raftPoint>)
(<raftPoint> X-21.96 Y2.081 </raftPoint>)
(<raftPoint> X-21.96 Y-2.081 </raftPoint>)
(</raftPerimeter>)
(<raftPerimeter>)
(<raftPoint> X-6.955 Y-3.435 </raftPoint>)
(<raftPoint> X-7.582 Y-1.715 </raftPoint>)
(<raftPoint> X-7.792 Y0.0 </raftPoint>)
(<raftPoint> X-7.582 Y1.715 </raftPoint>)
(<raftPoint> X-6.955 Y3.435 </raftPoint>)
(<raftPoint> X-5.943 Y4.94 </raftPoint>)
(<raftPoint> X-7.56 Y1.705 </raftPoint>)
(<raftPoint> X-7.56 Y-1.705 </raftPoint>)
(<raftPoint> X-5.943 Y-4.94 </raftPoint>)
(</raftPerimeter>)
(<raftPerimeter>)
(<raftPoint> X6.955 Y3.435 </raftPoint>)
(<raftPoint> X7.582 Y1.715 </raftPoint>)
(<raftPoint> X7.792 Y0.0 </raftPoint>)
(<raftPoint> X7.582 Y-1.715 </raftPoint>)
(<raftPoint> X6.955 Y-3.435 </raftPoint>)
(<raftPoint> X5.943 Y-4.938 </raftPoint>)
(<raftPoint> X7.56 Y-1.705 </raftPoint>)
(<raftPoint> X7.56 Y1.705 </raftPoint>)
(<raftPoint> X5.943 Y4.938 </raftPoint>)
(</raftPerimeter>)
(<raftPerimeter>)
(<raftPoint> X-20.949 Y-3.735 </raftPoint>)
(<raftPoint> X-20.142 Y-7.5 </raftPoint>)
(<raftPoint> X-18.296 Y-11.193 </raftPoint>)
(<raftPoint> X-14.613 Y-14.876 </raftPoint>)
(<raftPoint> X-7.285 Y-18.54 </raftPoint>)
(<raftPoint> X7.285 Y-18.54 </raftPoint>)
(<raftPoint> X14.613 Y-14.876 </raftPoint>)
(<raftPoint> X18.296 Y-11.193 </raftPoint>)
(<raftPoint> X20.142 Y-7.5 </raftPoint>)
(<raftPoint> X20.949 Y-3.735 </raftPoint>)
(<raftPoint> X21.96 Y-2.081 </raftPoint>)
(<raftPoint> X21.96 Y2.081 </raftPoint>)
(<raftPoint> X20.949 Y3.735 </raftPoint>)
(<raftPoint> X20.142 Y7.5 </raftPoint>)
(<raftPoint> X18.296 Y11.193 </raftPoint>)
(<raftPoint> X14.613 Y14.876 </raftPoint>)
(<raftPoint> X7.285 Y18.54 </raftPoint>)
(<raftPoint> X-7.285 Y18.54 </raftPoint>)
(<raftPoint> X-14.613 Y14.876 </raftPoint>)
(<raftPoint> X-18.296 Y11.193 </raftPoint>)
(<raftPoint> X-20.142 Y7.5 </raftPoint>)
(<raftPoint> X-20.949 Y3.735 </raftPoint>)
(<raftPoint> X-21.96 Y2.081 </raftPoint>)
(<raftPoint> X-21.96 Y-2.081 </raftPoint>)
(</raftPerimeter>)
(<raftPerimeter>)
(<raftPoint> X-6.955 Y-3.435 </raftPoint>)
(<raftPoint> X-7.582 Y-1.715 </raftPoint>)
(<raftPoint> X-7.792 Y0.0 </raftPoint>)
(<raftPoint> X-7.582 Y1.715 </raftPoint>)
(<raftPoint> X-6.955 Y3.435 </raftPoint>)
(<raftPoint> X-5.943 Y4.94 </raftPoint>)
(<raftPoint> X-7.56 Y1.705 </raftPoint>)
(<raftPoint> X-7.56 Y-1.705 </raftPoint>)
(<raftPoint> X-5.943 Y-4.94 </raftPoint>)
(</raftPerimeter>)
(<raftPerimeter>)
(<raftPoint> X6.955 Y3.435 </raftPoint>)
(<raftPoint> X7.582 Y1.715 </raftPoint>)
(<raftPoint> X7.792 Y0.0 </raftPoint>)
(<raftPoint> X7.582 Y-1.715 </raftPoint>)
(<raftPoint> X6.955 Y-3.435 </raftPoint>)
(<raftPoint> X5.943 Y-4.938 </raftPoint>)
(<raftPoint> X7.56 Y-1.705 </raftPoint>)
(<raftPoint> X7.56 Y1.705 </raftPoint>)
(<raftPoint> X5.943 Y4.938 </raftPoint>)
(</raftPerimeter>)
(<raftPerimeter>)
(<raftPoint> X-9.125 Y-18.708 </raftPoint>)
(<raftPoint> X-5.525 Y-20.508 </raftPoint>)
(<raftPoint> X9.125 Y-20.508 </raftPoint>)
(<raftPoint> X12.913 Y-18.614 </raftPoint>)
(<raftPoint> X14.713 Y-16.814 </raftPoint>)
(<raftPoint> X18.358 Y-14.992 </raftPoint>)
(<raftPoint> X21.133 Y-10.964 </raftPoint>)
(<raftPoint> X21.133 Y-7.388 </raftPoint>)
(<raftPoint> X24.067 Y-3.788 </raftPoint>)
(<raftPoint> X24.067 Y3.788 </raftPoint>)
(<raftPoint> X21.133 Y7.388 </raftPoint>)
(<raftPoint> X21.133 Y10.964 </raftPoint>)
(<raftPoint> X18.358 Y14.992 </raftPoint>)
(<raftPoint> X14.713 Y16.814 </raftPoint>)
(<raftPoint> X12.913 Y18.614 </raftPoint>)
(<raftPoint> X9.125 Y20.508 </raftPoint>)
(<raftPoint> X-9.125 Y20.508 </raftPoint>)
(<raftPoint> X-12.913 Y18.614 </raftPoint>)
(<raftPoint> X-14.713 Y16.814 </raftPoint>)
(<raftPoint> X-18.358 Y14.992 </raftPoint>)
(<raftPoint> X-21.133 Y10.964 </raftPoint>)
(<raftPoint> X-21.133 Y7.388 </raftPoint>)
(<raftPoint> X-24.067 Y3.788 </raftPoint>)
(<raftPoint> X-24.067 Y-3.788 </raftPoint>)
(<raftPoint> X-21.133 Y-7.388 </raftPoint>)
(<raftPoint> X-21.133 Y-10.964 </raftPoint>)
(<raftPoint> X-18.358 Y-14.992 </raftPoint>)
(<raftPoint> X-14.713 Y-16.814 </raftPoint>)
(<raftPoint> X-12.819 Y-18.708 </raftPoint>)
(</raftPerimeter>)
(<layer> 0.475 )
G1 X-23.47 Y-3.69 Z0.48 F4200.0
G1 F1200.0
G1 E1.0
G1 F4200.0
M101
G1 X-23.47 Y3.69 Z0.48 F743.802 E2.509
G1 X-20.53 Y10.89 Z0.48 F743.802 E4.099
G1 X-20.53 Y-10.89 Z0.48 F743.802 E8.553
G1 X-17.6 Y-14.49 Z0.48 F743.802 E9.503
G1 X-17.6 Y14.49 Z0.48 F743.802 E15.429
G1 X-14.67 Y16.29 Z0.48 F743.802 E16.133
G1 X-14.67 Y-16.29 Z0.48 F743.802 E22.796
G1 X-11.73 Y-18.09 Z0.48 F743.802 E23.5
G1 X-11.73 Y18.09 Z0.48 F743.802 E30.9
G1 X-8.8 Y19.89 Z0.48 F743.802 E31.604
G1 X-8.8 Y-18.09 Z0.48 F743.802 E39.371
G1 X-5.87 Y-19.89 Z0.48 F743.802 E40.075
G1 X-5.87 Y19.89 Z0.48 F743.802 E48.211
G1 X-2.93 Y19.89 Z0.48 F743.802 E48.811
G1 X-2.93 Y-19.89 Z0.48 F743.802 E56.947
G1 X0.0 Y-19.89 Z0.48 F743.802 E57.546
G1 X0.0 Y19.89 Z0.48 F743.802 E65.682
G1 X2.93 Y19.89 Z0.48 F743.802 E66.282
G1 X2.93 Y-19.89 Z0.48 F743.802 E74.418
G1 X5.87 Y-19.89 Z0.48 F743.802 E75.018
G1 X5.87 Y19.89 Z0.48 F743.802 E83.154
G1 X8.8 Y19.89 Z0.48 F743.802 E83.753
G1 X8.8 Y-19.89 Z0.48 F743.802 E91.889
G1 X11.73 Y-18.09 Z0.48 F743.802 E92.593
G1 X11.73 Y18.09 Z0.48 F743.802 E99.992
G1 X14.67 Y16.29 Z0.48 F743.802 E100.696
G1 X14.67 Y-16.29 Z0.48 F743.802 E107.36
G1 X17.6 Y-14.49 Z0.48 F743.802 E108.063
G1 X17.6 Y14.49 Z0.48 F743.802 E113.99
G1 X20.53 Y10.89 Z0.48 F743.802 E114.94
G1 X20.53 Y-10.89 Z0.48 F743.802 E119.394
G1 F1200.0
G1 E118.394
G1 F743.802
M103
G1 X23.47 Y-3.69 Z0.48 F4200.0
G1 F1200.0
G1 E119.394
G1 F4200.0
M101
G1 X23.47 Y3.69 Z0.48 F743.802 E120.903
G1 F1200.0
G1 E119.903
G1 F743.802
M103
;M108 R56.0
(</layer>)
(<layer> 0.983 )
G1 X-23.54 Y0.0 Z0.98 F4200.0
G1 F1200.0
G1 E120.903
G1 F4200.0
M101
G1 X23.54 Y0.0 Z0.98 F2222.222 E124.663
G1 X23.54 Y-1.8 Z0.98 F2222.222 E124.807
G1 X-23.54 Y-1.8 Z0.98 F2222.222 E128.567
G1 X-23.54 Y-3.6 Z0.98 F2222.222 E128.71
G1 X23.54 Y-3.6 Z0.98 F2222.222 E132.471
G1 X20.61 Y-5.4 Z0.98 F2222.222 E132.746
G1 X-20.61 Y-5.4 Z0.98 F2222.222 E136.037
G1 X-20.61 Y-7.2 Z0.98 F2222.222 E136.181
G1 X20.61 Y-7.2 Z0.98 F2222.222 E139.472
G1 X20.61 Y-9.0 Z0.98 F2222.222 E139.616
G1 X-20.61 Y-9.0 Z0.98 F2222.222 E142.908
G1 X-20.61 Y-10.8 Z0.98 F2222.222 E143.051
G1 X20.61 Y-10.8 Z0.98 F2222.222 E146.343
G1 X17.67 Y-12.6 Z0.98 F2222.222 E146.618
G1 X-17.67 Y-12.6 Z0.98 F2222.222 E149.441
G1 X-17.67 Y-14.4 Z0.98 F2222.222 E149.584
G1 X17.67 Y-14.4 Z0.98 F2222.222 E152.407
G1 F1200.0
G1 E151.407
G1 F2222.222
M103
G1 X14.74 Y-16.2 Z0.98 F4200.0
G1 F1200.0
G1 E152.407
G1 F4200.0
M101
G1 X-14.74 Y-16.2 Z0.98 F2222.222 E154.762
G1 X-11.81 Y-18.0 Z0.98 F2222.222 E155.037
G1 X11.81 Y-18.0 Z0.98 F2222.222 E156.923
G1 X8.87 Y-19.8 Z0.98 F2222.222 E157.197
G1 X-5.94 Y-19.8 Z0.98 F2222.222 E158.38
G1 F1200.0
G1 E157.38
G1 F2222.222
M103
G1 X-23.54 Y1.8 Z0.98 F4200.0
G1 F1200.0
G1 E158.38
G1 F4200.0
M101
G1 X23.54 Y1.8 Z0.98 F2222.222 E162.141
G1 X23.54 Y3.6 Z0.98 F2222.222 E162.284
G1 X-23.54 Y3.6 Z0.98 F2222.222 E166.045
G1 X-20.61 Y5.4 Z0.98 F2222.222 E166.319
G1 X20.61 Y5.4 Z0.98 F2222.222 E169.611
G1 X20.61 Y7.2 Z0.98 F2222.222 E169.755
G1 X-20.61 Y7.2 Z0.98 F2222.222 E173.046
G1 X-20.61 Y9.0 Z0.98 F2222.222 E173.19
G1 X20.61 Y9.0 Z0.98 F2222.222 E176.481
G1 X20.61 Y10.8 Z0.98 F2222.222 E176.625
G1 X-20.61 Y10.8 Z0.98 F2222.222 E179.917
G1 X-17.67 Y12.6 Z0.98 F2222.222 E180.192
G1 X17.67 Y12.6 Z0.98 F2222.222 E183.015
G1 X17.67 Y14.4 Z0.98 F2222.222 E183.158
G1 X-17.67 Y14.4 Z0.98 F2222.222 E185.981
G1 F1200.0
G1 E184.981
G1 F2222.222
M103
G1 X-14.74 Y16.2 Z0.98 F4200.0
G1 F1200.0
G1 E185.981
G1 F4200.0
M101
G1 X14.74 Y16.2 Z0.98 F2222.222 E188.336
G1 X11.81 Y18.0 Z0.98 F2222.222 E188.611
G1 X-11.81 Y18.0 Z0.98 F2222.222 E190.496
G1 X-8.87 Y19.8 Z0.98 F2222.222 E190.771
G1 X8.87 Y19.8 Z0.98 F2222.222 E192.189
G1 F1200.0
G1 E191.189
G1 F2222.222
M103
;M108 R56.0
(</layer>)
(<layer> 1.469 )
G1 X-23.54 Y0.0 Z1.47 F4200.0
G1 F1200.0
G1 E192.189
G1 F4200.0
M101
G1 X23.54 Y0.0 Z1.47 F2222.222 E195.949
G1 X23.54 Y-1.8 Z1.47 F2222.222 E196.092
G1 X-23.54 Y-1.8 Z1.47 F2222.222 E199.853
G1 X-23.54 Y-3.6 Z1.47 F2222.222 E199.996
G1 X23.54 Y-3.6 Z1.47 F2222.222 E203.757
G1 X20.61 Y-5.4 Z1.47 F2222.222 E204.032
G1 X-20.61 Y-5.4 Z1.47 F2222.222 E207.323
G1 X-20.61 Y-7.2 Z1.47 F2222.222 E207.467
G1 X20.61 Y-7.2 Z1.47 F2222.222 E210.758
G1 X20.61 Y-9.0 Z1.47 F2222.222 E210.902
G1 X-20.61 Y-9.0 Z1.47 F2222.222 E214.194
G1 X-20.61 Y-10.8 Z1.47 F2222.222 E214.337
G1 X20.61 Y-10.8 Z1.47 F2222.222 E217.629
G1 X17.67 Y-12.6 Z1.47 F2222.222 E217.904
G1 X-17.67 Y-12.6 Z1.47 F2222.222 E220.727
G1 X-17.67 Y-14.4 Z1.47 F2222.222 E220.87
G1 X17.67 Y-14.4 Z1.47 F2222.222 E223.693
G1 F1200.0
G1 E222.693
G1 F2222.222
M103
G1 X14.74 Y-16.2 Z1.47 F4200.0
G1 F1200.0
G1 E223.693
G1 F4200.0
M101
G1 X-14.74 Y-16.2 Z1.47 F2222.222 E226.048
G1 X-11.81 Y-18.0 Z1.47 F2222.222 E226.323
G1 X11.81 Y-18.0 Z1.47 F2222.222 E228.209
G1 X8.87 Y-19.8 Z1.47 F2222.222 E228.483
G1 X-5.94 Y-19.8 Z1.47 F2222.222 E229.666
G1 F1200.0
G1 E228.666
G1 F2222.222
M103
G1 X-23.54 Y1.8 Z1.47 F4200.0
G1 F1200.0
G1 E229.666
G1 F4200.0
M101
G1 X23.54 Y1.8 Z1.47 F2222.222 E233.427
G1 X23.54 Y3.6 Z1.47 F2222.222 E233.57
G1 X-23.54 Y3.6 Z1.47 F2222.222 E237.331
G1 X-20.61 Y5.4 Z1.47 F2222.222 E237.605
G1 X20.61 Y5.4 Z1.47 F2222.222 E240.897
G1 X20.61 Y7.2 Z1.47 F2222.222 E241.041
G1 X-20.61 Y7.2 Z1.47 F2222.222 E244.332
G1 X-20.61 Y9.0 Z1.47 F2222.222 E244.476
G1 X20.61 Y9.0 Z1.47 F2222.222 E247.767
G1 X20.61 Y10.8 Z1.47 F2222.222 E247.911
G1 X-20.61 Y10.8 Z1.47 F2222.222 E251.203
G1 X-17.67 Y12.6 Z1.47 F2222.222 E251.478
G1 X17.67 Y12.6 Z1.47 F2222.222 E254.301
G1 X17.67 Y14.4 Z1.47 F2222.222 E254.444
G1 X-17.67 Y14.4 Z1.47 F2222.222 E257.267
G1 F1200.0
G1 E256.267
G1 F2222.222
M103
G1 X-14.74 Y16.2 Z1.47 F4200.0
G1 F1200.0
G1 E257.267
G1 F4200.0
M101
G1 X14.74 Y16.2 Z1.47 F2222.222 E259.622
G1 X11.81 Y18.0 Z1.47 F2222.222 E259.897
G1 X-11.81 Y18.0 Z1.47 F2222.222 E261.782
G1 X-8.87 Y19.8 Z1.47 F2222.222 E262.057
G1 X8.87 Y19.8 Z1.47 F2222.222 E263.475
G1 F1200.0
G1 E262.475
G1 F2222.222
M103
;M108 R44.8
(</layer>)
(<raftLayerEnd> </raftLayerEnd>)
(<layer> 1.701 )
(<supportLayer>)
G1 X-7.4 Y-18.0 Z1.7 F4200.0
G1 F1200.0
G1 E263.475
G1 F4200.0
M101
G1 X7.4 Y-18.0 Z1.7 F4320.0 E263.961
G1 X7.49 Y-16.2 Z1.7 F4320.0 E264.02
G1 X8.86 Y-16.2 Z1.7 F4320.0 E264.065
G1 F1200.0
G1 E263.065
G1 F4320.0
M103
G1 X10.54 Y-14.4 Z1.7 F4200.0
G1 F1200.0
G1 E264.065
G1 F4200.0
M101
G1 X14.78 Y-14.4 Z1.7 F4320.0 E264.205
G1 X16.46 Y-12.6 Z1.7 F4320.0 E264.286
G1 X12.71 Y-12.6 Z1.7 F4320.0 E264.409
G1 F1200.0
G1 E263.409
G1 F4320.0
M103
G1 X14.19 Y-10.8 Z1.7 F4200.0
G1 F1200.0
G1 E264.409
G1 F4200.0
M101
G1 X16.8 Y-10.8 Z1.7 F4320.0 E264.495
G1 X17.1 Y-9.0 Z1.7 F4320.0 E264.555
G1 X15.39 Y-9.0 Z1.7 F4320.0 E264.611
G1 F1200.0
G1 E263.611
G1 F4320.0
M103
G1 X16.36 Y-7.2 Z1.7 F4200.0
G1 F1200.0
G1 E264.611
G1 F4200.0
M101
G1 X17.41 Y-7.2 Z1.7 F4320.0 E264.646
G1 X17.61 Y-5.4 Z1.7 F4320.0 E264.705
G1 X16.98 Y-5.4 Z1.7 F4320.0 E264.726
G1 F1200.0
G1 E263.845
G1 F4320.0
M103
G1 X17.53 Y-3.6 Z1.7 F4200.0
G1 F1200.0
G1 E264.726
G1 F4200.0
M101
G1 X17.71 Y-3.6 Z1.7 F4320.0 E264.732
G1 X21.19 Y-1.8 Z1.7 F4320.0 E264.861
G1 X17.73 Y-1.8 Z1.7 F4320.0 E264.974
G1 F1200.0
G1 E263.974
G1 F4320.0
M103
G1 X17.73 Y1.8 Z1.7 F4200.0
G1 F1200.0
G1 E264.974
G1 F4200.0
M101
G1 X21.19 Y1.8 Z1.7 F4320.0 E265.088
G1 X17.61 Y5.4 Z1.7 F4320.0 E265.255
G1 X16.98 Y5.4 Z1.7 F4320.0 E265.276
G1 F1200.0
G1 E264.426
G1 F4320.0
M103
G1 X17.41 Y7.2 Z1.7 F4200.0
G1 F1200.0
G1 E265.276
G1 F4200.0
M101
G1 X16.36 Y7.2 Z1.7 F4320.0 E265.31
G1 X17.1 Y9.0 Z1.7 F4320.0 E265.374
G1 X15.39 Y9.0 Z1.7 F4320.0 E265.431
G1 X16.8 Y10.8 Z1.7 F4320.0 E265.506
G1 X14.19 Y10.8 Z1.7 F4320.0 E265.591
G1 X16.46 Y12.6 Z1.7 F4320.0 E265.687
G1 X12.71 Y12.6 Z1.7 F4320.0 E265.81
G1 X14.78 Y14.4 Z1.7 F4320.0 E265.9
G1 X10.54 Y14.4 Z1.7 F4320.0 E266.04
G1 F1200.0
G1 E265.04
G1 F4320.0
M103
G1 X8.86 Y16.2 Z1.7 F4200.0
G1 F1200.0
G1 E266.04
G1 F4200.0
M101
G1 X7.49 Y16.2 Z1.7 F4320.0 E266.085
G1 X7.4 Y18.0 Z1.7 F4320.0 E266.144
G1 X-7.4 Y18.0 Z1.7 F4320.0 E266.631
G1 X-7.49 Y16.2 Z1.7 F4320.0 E266.69
G1 X-8.86 Y16.2 Z1.7 F4320.0 E266.735
G1 F1200.0
G1 E265.735
G1 F4320.0
M103
G1 X-10.54 Y14.4 Z1.7 F4200.0
G1 F1200.0
G1 E266.735
G1 F4200.0
M101
G1 X-14.78 Y14.4 Z1.7 F4320.0 E266.874
G1 X-16.46 Y12.6 Z1.7 F4320.0 E266.955
G1 X-12.71 Y12.6 Z1.7 F4320.0 E267.079
G1 F1200.0
G1 E266.079
G1 F4320.0
M103
G1 X-14.19 Y10.8 Z1.7 F4200.0
G1 F1200.0
G1 E267.079
G1 F4200.0
M101
G1 X-16.8 Y10.8 Z1.7 F4320.0 E267.165
G1 X-17.1 Y9.0 Z1.7 F4320.0 E267.225
G1 X-15.39 Y9.0 Z1.7 F4320.0 E267.281
G1 F1200.0
G1 E266.281
G1 F4320.0
M103
G1 X-16.36 Y7.2 Z1.7 F4200.0
G1 F1200.0
G1 E267.281
G1 F4200.0
M101
G1 X-17.41 Y7.2 Z1.7 F4320.0 E267.315
G1 X-17.61 Y5.4 Z1.7 F4320.0 E267.375
G1 X-16.98 Y5.4 Z1.7 F4320.0 E267.395
G1 F1200.0
G1 E266.514
G1 F4320.0
M103
G1 X-17.53 Y3.6 Z1.7 F4200.0
G1 F1200.0
G1 E267.395
G1 F4200.0
M101
G1 X-17.71 Y3.6 Z1.7 F4320.0 E267.401
G1 X-21.19 Y1.8 Z1.7 F4320.0 E267.53
G1 X-17.73 Y1.8 Z1.7 F4320.0 E267.644
G1 F1200.0
G1 E266.644
G1 F4320.0
M103
G1 X-17.73 Y-1.8 Z1.7 F4200.0
G1 F1200.0
G1 E267.644
G1 F4200.0
M101
G1 X-21.19 Y-1.8 Z1.7 F4320.0 E267.758
G1 X-17.61 Y-5.4 Z1.7 F4320.0 E267.924
G1 X-16.98 Y-5.4 Z1.7 F4320.0 E267.945
G1 F1200.0
G1 E267.096
G1 F4320.0
M103
G1 X-17.41 Y-7.2 Z1.7 F4200.0
G1 F1200.0
G1 E267.945
G1 F4200.0
M101
G1 X-16.36 Y-7.2 Z1.7 F4320.0 E267.98
G1 X-17.1 Y-9.0 Z1.7 F4320.0 E268.044
G1 X-15.39 Y-9.0 Z1.7 F4320.0 E268.1
G1 X-16.8 Y-10.8 Z1.7 F4320.0 E268.175
G1 X-14.19 Y-10.8 Z1.7 F4320.0 E268.261
G1 X-16.46 Y-12.6 Z1.7 F4320.0 E268.356
G1 X-12.71 Y-12.6 Z1.7 F4320.0 E268.48
G1 X-14.78 Y-14.4 Z1.7 F4320.0 E268.57
G1 X-10.54 Y-14.4 Z1.7 F4320.0 E268.709
G1 F1200.0
G1 E267.709
G1 F4320.0
M103
G1 X-8.86 Y-16.2 Z1.7 F4200.0
G1 F1200.0
G1 E268.709
G1 F4200.0
M101
G1 X-7.49 Y-16.2 Z1.7 F4320.0 E268.754
G1 F1200.0
G1 E267.754
G1 F4320.0
M103
G1 X-5.33 Y-12.6 Z1.7 F4200.0
G1 F1200.0
G1 E268.754
G1 F4200.0
M101
G1 X-5.12 Y-12.6 Z1.7 F4320.0 E268.761
G1 F1200.0
G1 E267.884
G1 F4320.0
M103
G1 X-4.58 Y-10.8 Z1.7 F4200.0
G1 F1200.0
G1 E268.761
G1 F4200.0
M101
G1 X-4.37 Y-10.8 Z1.7 F4320.0 E268.768
G1 F1200.0
G1 E267.768
G1 F4320.0
M103
G1 X-0.1 Y-12.6 Z1.7 F4200.0
G1 F1200.0
G1 E268.768
G1 F4200.0
M101
G1 X0.1 Y-12.6 Z1.7 F4320.0 E268.775
G1 F1200.0
G1 E267.775
G1 F4320.0
M103
G1 X4.37 Y-10.8 Z1.7 F4200.0
G1 F1200.0
G1 E268.775
G1 F4200.0
M101
G1 X4.58 Y-10.8 Z1.7 F4320.0 E268.782
G1 F1200.0
G1 E267.904
G1 F4320.0
M103
G1 X5.11 Y-12.6 Z1.7 F4200.0
G1 F1200.0
G1 E268.782
G1 F4200.0
M101
G1 X5.33 Y-12.6 Z1.7 F4320.0 E268.789
G1 F1200.0
G1 E267.789
G1 F4320.0
M103
G1 X8.86 Y-9.0 Z1.7 F4200.0
G1 F1200.0
G1 E268.789
G1 F4200.0
M101
G1 X9.14 Y-9.0 Z1.7 F4320.0 E268.798
G1 F1200.0
G1 E267.798
G1 F4320.0
M103
G1 X12.78 Y-5.4 Z1.7 F4200.0
G1 F1200.0
G1 E268.798
G1 F4200.0
M101
G1 X13.05 Y-5.4 Z1.7 F4320.0 E268.807
G1 F1200.0
G1 E267.807
G1 F4320.0
M103
G1 X17.53 Y3.6 Z1.7 F4200.0
G1 F1200.0
G1 E268.807
G1 F4200.0
M101
G1 X17.71 Y3.6 Z1.7 F4320.0 E268.813
G1 F1200.0
G1 E267.813
G1 F4320.0
M103
G1 X13.05 Y5.4 Z1.7 F4200.0
G1 F1200.0
G1 E268.813
G1 F4200.0
M101
G1 X12.78 Y5.4 Z1.7 F4320.0 E268.822
G1 F1200.0
G1 E267.822
G1 F4320.0
M103
G1 X9.14 Y9.0 Z1.7 F4200.0
G1 F1200.0
G1 E268.822
G1 F4200.0
M101
G1 X8.86 Y9.0 Z1.7 F4320.0 E268.831
G1 F1200.0
G1 E267.831
G1 F4320.0
M103
G1 X4.58 Y10.8 Z1.7 F4200.0
G1 F1200.0
G1 E268.831
G1 F4200.0
M101
G1 X4.37 Y10.8 Z1.7 F4320.0 E268.838
G1 F1200.0
G1 E267.889
G1 F4320.0
M103
G1 X5.12 Y12.6 Z1.7 F4200.0
G1 F1200.0
G1 E268.838
G1 F4200.0
M101
G1 X5.33 Y12.6 Z1.7 F4320.0 E268.845
G1 F1200.0
G1 E267.845
G1 F4320.0
M103
G1 X0.1 Y12.6 Z1.7 F4200.0
G1 F1200.0
G1 E268.845
G1 F4200.0
M101
G1 X-0.1 Y12.6 Z1.7 F4320.0 E268.851
G1 F1200.0
G1 E267.851
G1 F4320.0
M103
G1 X-4.37 Y10.8 Z1.7 F4200.0
G1 F1200.0
G1 E268.851
G1 F4200.0
M101
G1 X-4.58 Y10.8 Z1.7 F4320.0 E268.858
G1 F1200.0
G1 E267.981
G1 F4320.0
M103
G1 X-5.12 Y12.6 Z1.7 F4200.0
G1 F1200.0
G1 E268.858
G1 F4200.0
M101
G1 X-5.33 Y12.6 Z1.7 F4320.0 E268.865
G1 F1200.0
G1 E267.865
G1 F4320.0
M103
G1 X-8.86 Y9.0 Z1.7 F4200.0
G1 F1200.0
G1 E268.865
G1 F4200.0
M101
G1 X-9.14 Y9.0 Z1.7 F4320.0 E268.874
G1 F1200.0
G1 E267.874
G1 F4320.0
M103
G1 X-12.78 Y5.4 Z1.7 F4200.0
G1 F1200.0
G1 E268.874
G1 F4200.0
M101
G1 X-13.05 Y5.4 Z1.7 F4320.0 E268.883
G1 F1200.0
G1 E267.883
G1 F4320.0
M103
G1 X-17.53 Y-3.6 Z1.7 F4200.0
G1 F1200.0
G1 E268.883
G1 F4200.0
M101
G1 X-17.71 Y-3.6 Z1.7 F4320.0 E268.889
G1 F1200.0
G1 E267.889
G1 F4320.0
M103
G1 X-13.05 Y-5.4 Z1.7 F4200.0
G1 F1200.0
G1 E268.889
G1 F4200.0
M101
G1 X-12.78 Y-5.4 Z1.7 F4320.0 E268.898
G1 F1200.0
G1 E267.898
G1 F4320.0
M103
G1 X-9.14 Y-9.0 Z1.7 F4200.0
G1 F1200.0
G1 E268.898
G1 F4200.0
M101
G1 X-8.86 Y-9.0 Z1.7 F4320.0 E268.907
G1 F1200.0
G1 E267.907
G1 F4320.0
M103
;M108 R36.0
(</supportLayer>)
(<rotation> (6.12323399574e-17+1j) )
(<nestedRing>)
(<boundaryPerimeter>)
(<boundaryPoint> X-17.501 Y-0.0 Z1.701 </boundaryPoint>)
(<boundaryPoint> X-17.165 Y-3.414 Z1.701 </boundaryPoint>)
(<boundaryPoint> X-16.169 Y-6.697 Z1.701 </boundaryPoint>)
(<boundaryPoint> X-14.552 Y-9.723 Z1.701 </boundaryPoint>)
(<boundaryPoint> X-12.376 Y-12.375 Z1.701 </boundaryPoint>)
(<boundaryPoint> X-9.724 Y-14.551 Z1.701 </boundaryPoint>)
(<boundaryPoint> X-6.698 Y-16.168 Z1.701 </boundaryPoint>)
(<boundaryPoint> X-3.415 Y-17.164 Z1.701 </boundaryPoint>)
(<boundaryPoint> X-0.001 Y-17.501 Z1.701 </boundaryPoint>)
(<boundaryPoint> X3.414 Y-17.164 Z1.701 </boundaryPoint>)
(<boundaryPoint> X6.697 Y-16.168 Z1.701 </boundaryPoint>)
(<boundaryPoint> X9.723 Y-14.551 Z1.701 </boundaryPoint>)
(<boundaryPoint> X12.375 Y-12.375 Z1.701 </boundaryPoint>)
(<boundaryPoint> X14.551 Y-9.723 Z1.701 </boundaryPoint>)
(<boundaryPoint> X16.168 Y-6.697 Z1.701 </boundaryPoint>)
(<boundaryPoint> X17.164 Y-3.414 Z1.701 </boundaryPoint>)
(<boundaryPoint> X17.501 Y-0.0 Z1.701 </boundaryPoint>)
(<boundaryPoint> X17.164 Y3.414 Z1.701 </boundaryPoint>)
(<boundaryPoint> X16.168 Y6.697 Z1.701 </boundaryPoint>)
(<boundaryPoint> X14.551 Y9.723 Z1.701 </boundaryPoint>)
(<boundaryPoint> X12.375 Y12.375 Z1.701 </boundaryPoint>)
(<boundaryPoint> X9.723 Y14.551 Z1.701 </boundaryPoint>)
(<boundaryPoint> X6.697 Y16.168 Z1.701 </boundaryPoint>)
(<boundaryPoint> X3.414 Y17.164 Z1.701 </boundaryPoint>)
(<boundaryPoint> X-0.001 Y17.501 Z1.701 </boundaryPoint>)
(<boundaryPoint> X-3.415 Y17.164 Z1.701 </boundaryPoint>)
(<boundaryPoint> X-6.698 Y16.168 Z1.701 </boundaryPoint>)
(<boundaryPoint> X-9.724 Y14.551 Z1.701 </boundaryPoint>)
(<boundaryPoint> X-12.376 Y12.375 Z1.701 </boundaryPoint>)
(<boundaryPoint> X-14.552 Y9.723 Z1.701 </boundaryPoint>)
(<boundaryPoint> X-16.169 Y6.697 Z1.701 </boundaryPoint>)
(<boundaryPoint> X-17.165 Y3.414 Z1.701 </boundaryPoint>)
(<edgePath>)
G1 X-6.46 Y-13.23 Z1.7 F4200.0
G1 X-4.06 Y-15.23 Z1.7 F4200.0
G1 X-3.93 Y-16.8 Z1.7 F4200.0
G1 F1200.0
G1 E268.907
G1 F4200.0
M101
G1 X-3.38 Y-16.97 Z1.7 F2160.0 E268.938
G1 X-0.0 Y-17.3 Z1.7 F2160.0 E269.117
G1 X3.38 Y-16.97 Z1.7 F2160.0 E269.296
G1 X6.62 Y-15.98 Z1.7 F2160.0 E269.475
G1 X9.61 Y-14.38 Z1.7 F2160.0 E269.655
G1 X12.23 Y-12.23 Z1.7 F2160.0 E269.834
G1 X14.38 Y-9.61 Z1.7 F2160.0 E270.013
G1 X15.98 Y-6.62 Z1.7 F2160.0 E270.192
G1 X16.97 Y-3.38 Z1.7 F2160.0 E270.371
G1 X17.3 Y0.0 Z1.7 F2160.0 E270.55
G1 X16.97 Y3.38 Z1.7 F2160.0 E270.729
G1 X15.98 Y6.62 Z1.7 F2160.0 E270.909
G1 X14.38 Y9.61 Z1.7 F2160.0 E271.088
G1 X12.23 Y12.23 Z1.7 F2160.0 E271.267
G1 X9.61 Y14.38 Z1.7 F2160.0 E271.446
G1 X6.62 Y15.98 Z1.7 F2160.0 E271.625
G1 X3.38 Y16.97 Z1.7 F2160.0 E271.804
G1 X-0.0 Y17.3 Z1.7 F2160.0 E271.983
G1 X-3.38 Y16.97 Z1.7 F2160.0 E272.163
G1 X-6.62 Y15.98 Z1.7 F2160.0 E272.342
G1 X-9.61 Y14.38 Z1.7 F2160.0 E272.521
G1 X-12.23 Y12.23 Z1.7 F2160.0 E272.7
G1 X-14.39 Y9.61 Z1.7 F2160.0 E272.879
G1 X-15.98 Y6.62 Z1.7 F2160.0 E273.058
G1 X-16.97 Y3.38 Z1.7 F2160.0 E273.237
G1 X-17.3 Y0.0 Z1.7 F2160.0 E273.417
G1 X-16.97 Y-3.38 Z1.7 F2160.0 E273.596
G1 X-15.98 Y-6.62 Z1.7 F2160.0 E273.775
G1 X-14.39 Y-9.61 Z1.7 F2160.0 E273.954
G1 X-12.23 Y-12.23 Z1.7 F2160.0 E274.133
G1 X-11.68 Y-12.69 Z1.7 F2160.0 E274.171
G1 F1200.0
G1 E274.171
G1 F2160.0
M103
G1 X-11.44 Y-12.88 Z1.7 F4200.0
G1 F1200.0
G1 E274.171
G1 F4200.0
M101
G1 X-9.61 Y-14.38 Z1.7 F2160.0 E274.296
G1 X-6.62 Y-15.98 Z1.7 F2160.0 E274.476
G1 X-5.41 Y-16.35 Z1.7 F2160.0 E274.543
G1 F1200.0
G1 E274.543
G1 F2160.0
M103
(</edgePath>)
(</boundaryPerimeter>)
(<nestedRing>)
(<boundaryPerimeter>)
(<boundaryPoint> X-3.998 Y-16.0 Z1.701 </boundaryPoint>)
(<boundaryPoint> X-4.065 Y-16.252 Z1.701 </boundaryPoint>)
(<boundaryPoint> X-4.249 Y-16.436 Z1.701 </boundaryPoint>)
(<boundaryPoint> X-4.501 Y-16.503 Z1.701 </boundaryPoint>)
(<boundaryPoint> X-4.752 Y-16.436 Z1.701 </boundaryPoint>)
(<boundaryPoint> X-4.936 Y-16.252 Z1.701 </boundaryPoint>)
(<boundaryPoint> X-5.004 Y-16.0 Z1.701 </boundaryPoint>)
(<boundaryPoint> X-4.936 Y-15.748 Z1.701 </boundaryPoint>)
(<boundaryPoint> X-4.752 Y-15.564 Z1.701 </boundaryPoint>)
(<boundaryPoint> X-4.501 Y-15.497 Z1.701 </boundaryPoint>)
(<boundaryPoint> X-4.249 Y-15.564 Z1.701 </boundaryPoint>)
(<boundaryPoint> X-4.065 Y-15.748 Z1.701 </boundaryPoint>)
(<edge> inner )
G1 X-5.03 Y-16.44 Z1.7 F4200.0
G1 F1200.0
G1 E274.543
G1 F4200.0
M101
G1 X-5.12 Y-16.36 Z1.7 F2160.0 E274.549
G1 X-5.21 Y-16.0 Z1.7 F2160.0 E274.568
G1 X-5.12 Y-15.64 Z1.7 F2160.0 E274.588
G1 X-4.86 Y-15.39 Z1.7 F2160.0 E274.607
G1 X-4.5 Y-15.29 Z1.7 F2160.0 E274.627
G1 X-4.15 Y-15.39 Z1.7 F2160.0 E274.646
G1 X-3.89 Y-15.65 Z1.7 F2160.0 E274.666
G1 X-3.79 Y-16.0 Z1.7 F2160.0 E274.685
G1 X-3.89 Y-16.36 Z1.7 F2160.0 E274.704
G1 X-4.15 Y-16.61 Z1.7 F2160.0 E274.724
G1 X-4.5 Y-16.71 Z1.7 F2160.0 E274.743
G1 X-4.86 Y-16.61 Z1.7 F2160.0 E274.763
G1 X-5.03 Y-16.44 Z1.7 F2160.0 E274.775
G1 F1200.0
G1 E273.775
G1 F2160.0
M103
(</edge>)
(</boundaryPerimeter>)
(</nestedRing>)
(<nestedRing>)
(<boundaryPerimeter>)
(<boundaryPoint> X-3.463 Y-9.662 Z1.701 </boundaryPoint>)
(<boundaryPoint> X-5.186 Y-13.821 Z1.701 </boundaryPoint>)
(<boundaryPoint> X-6.11 Y-13.439 Z1.701 </boundaryPoint>)
(<boundaryPoint> X-4.386 Y-9.28 Z1.701 </boundaryPoint>)
(<edge> inner )
G1 X-5.03 Y-13.97 Z1.7 F4200.0
G1 F1200.0
G1 E274.775
G1 F4200.0
M101
G1 X-5.08 Y-14.08 Z1.7 F2160.0 E274.782
G1 X-6.37 Y-13.55 Z1.7 F2160.0 E274.856
G1 X-4.49 Y-9.02 Z1.7 F2160.0 E275.115
G1 X-3.2 Y-9.55 Z1.7 F2160.0 E275.189
G1 X-5.03 Y-13.97 Z1.7 F2160.0 E275.441
G1 F1200.0
G1 E274.441
G1 F2160.0
M103
(</edge>)
(</boundaryPerimeter>)
(</nestedRing>)
(<nestedRing>)
(<boundaryPerimeter>)
(<boundaryPoint> X0.502 Y-10.251 Z1.701 </boundaryPoint>)
(<boundaryPoint> X0.502 Y-14.753 Z1.701 </boundaryPoint>)
(<boundaryPoint> X-0.503 Y-14.753 Z1.701 </boundaryPoint>)
(<boundaryPoint> X-0.503 Y-10.251 Z1.701 </boundaryPoint>)
(<edge> inner )
G1 X-0.7 Y-14.2 Z1.7 F4200.0
G1 F1200.0
G1 E275.441
G1 F4200.0
M101
G1 X-0.7 Y-14.08 Z1.7 F2160.0 E275.448
G1 X-0.7 Y-10.05 Z1.7 F2160.0 E275.66
G1 X0.7 Y-10.05 Z1.7 F2160.0 E275.735
G1 X0.7 Y-14.95 Z1.7 F2160.0 E275.994
G1 X-0.7 Y-14.95 Z1.7 F2160.0 E276.068
G1 X-0.7 Y-14.2 Z1.7 F2160.0 E276.107
G1 F1200.0
G1 E275.107
G1 F2160.0
M103
(</edge>)
(</boundaryPerimeter>)
(</nestedRing>)
(<nestedRing>)
(<boundaryPerimeter>)
(<boundaryPoint> X5.185 Y-13.821 Z1.701 </boundaryPoint>)
(<boundaryPoint> X3.462 Y-9.662 Z1.701 </boundaryPoint>)
(<boundaryPoint> X4.385 Y-9.28 Z1.701 </boundaryPoint>)
(<boundaryPoint> X6.109 Y-13.439 Z1.701 </boundaryPoint>)
(<edge> inner )
G1 X-0.7 Y-14.95 Z1.7 F4200.0
G1 X0.7 Y-14.95 Z1.7 F4200.0
G1 X4.28 Y-12.15 Z1.7 F4200.0
G1 F1200.0
G1 E276.107
G1 F4200.0
M101
G1 X4.23 Y-12.04 Z1.7 F2160.0 E276.114
G1 X3.2 Y-9.55 Z1.7 F2160.0 E276.256
G1 X4.49 Y-9.02 Z1.7 F2160.0 E276.33
G1 X6.37 Y-13.55 Z1.7 F2160.0 E276.589
G1 X5.08 Y-14.08 Z1.7 F2160.0 E276.663
G1 X4.28 Y-12.15 Z1.7 F2160.0 E276.773
G1 F1200.0
G1 E275.773
G1 F2160.0
M103
(</edge>)
(</boundaryPerimeter>)
(</nestedRing>)
(<nestedRing>)
(<boundaryPerimeter>)
(<boundaryPoint> X7.603 Y-6.896 Z1.701 </boundaryPoint>)
(<boundaryPoint> X10.786 Y-10.079 Z1.701 </boundaryPoint>)
(<boundaryPoint> X10.079 Y-10.786 Z1.701 </boundaryPoint>)
(<boundaryPoint> X6.896 Y-7.602 Z1.701 </boundaryPoint>)
(<edge> inner )
G1 X5.08 Y-14.08 Z1.7 F4200.0
G1 X6.37 Y-13.55 Z1.7 F4200.0
G1 X7.73 Y-8.72 Z1.7 F4200.0
G1 F1200.0
G1 E276.773
G1 F4200.0
M101
G1 X7.64 Y-8.63 Z1.7 F2160.0 E276.779
G1 X6.61 Y-7.6 Z1.7 F2160.0 E276.856
G1 X7.6 Y-6.61 Z1.7 F2160.0 E276.93
G1 X11.07 Y-10.08 Z1.7 F2160.0 E277.189
G1 X10.08 Y-11.07 Z1.7 F2160.0 E277.263
G1 X7.73 Y-8.72 Z1.7 F2160.0 E277.439
G1 F1200.0
G1 E276.439
G1 F2160.0
M103
(</edge>)
(</boundaryPerimeter>)
(</nestedRing>)
(<nestedRing>)
(<boundaryPerimeter>)
(<boundaryPoint> X9.662 Y-3.462 Z1.701 </boundaryPoint>)
(<boundaryPoint> X13.821 Y-5.185 Z1.701 </boundaryPoint>)
(<boundaryPoint> X13.439 Y-6.109 Z1.701 </boundaryPoint>)
(<boundaryPoint> X9.28 Y-4.386 Z1.701 </boundaryPoint>)
(<edge> inner )
G1 X6.61 Y-7.6 Z1.7 F4200.0
G1 X9.42 Y-4.66 Z1.7 F4200.0
G1 F1200.0
G1 E277.439
G1 F4200.0
M101
G1 X9.3 Y-4.61 Z1.7 F2160.0 E277.445
G1 X9.02 Y-4.49 Z1.7 F2160.0 E277.462
G1 X9.55 Y-3.2 Z1.7 F2160.0 E277.536
G1 X14.08 Y-5.08 Z1.7 F2160.0 E277.794
G1 X13.55 Y-6.37 Z1.7 F2160.0 E277.868
G1 X9.42 Y-4.66 Z1.7 F2160.0 E278.104
G1 F1200.0
G1 E277.104
G1 F2160.0
M103
(</edge>)
(</boundaryPerimeter>)
(</nestedRing>)
(<nestedRing>)
(<boundaryPerimeter>)
(<boundaryPoint> X-5.616 Y-3.752 Z1.701 </boundaryPoint>)
(<boundaryPoint> X-6.24 Y-2.584 Z1.701 </boundaryPoint>)
(<boundaryPoint> X-6.624 Y-1.317 Z1.701 </boundaryPoint>)
(<boundaryPoint> X-6.754 Y-0.0 Z1.701 </boundaryPoint>)
(<boundaryPoint> X-6.624 Y1.317 Z1.701 </boundaryPoint>)
(<boundaryPoint> X-6.24 Y2.584 Z1.701 </boundaryPoint>)
(<boundaryPoint> X-5.616 Y3.752 Z1.701 </boundaryPoint>)
(<boundaryPoint> X-4.776 Y4.775 Z1.701 </boundaryPoint>)
(<boundaryPoint> X-3.753 Y5.615 Z1.701 </boundaryPoint>)
(<boundaryPoint> X-2.585 Y6.239 Z1.701 </boundaryPoint>)
(<boundaryPoint> X-1.318 Y6.623 Z1.701 </boundaryPoint>)
(<boundaryPoint> X-0.001 Y6.753 Z1.701 </boundaryPoint>)
(<boundaryPoint> X1.318 Y6.623 Z1.701 </boundaryPoint>)
(<boundaryPoint> X2.584 Y6.239 Z1.701 </boundaryPoint>)
(<boundaryPoint> X3.752 Y5.615 Z1.701 </boundaryPoint>)
(<boundaryPoint> X4.775 Y4.775 Z1.701 </boundaryPoint>)
(<boundaryPoint> X5.615 Y3.752 Z1.701 </boundaryPoint>)
(<boundaryPoint> X6.239 Y2.584 Z1.701 </boundaryPoint>)
(<boundaryPoint> X6.623 Y1.317 Z1.701 </boundaryPoint>)
(<boundaryPoint> X6.753 Y0.0 Z1.701 </boundaryPoint>)
(<boundaryPoint> X6.623 Y-1.317 Z1.701 </boundaryPoint>)
(<boundaryPoint> X6.239 Y-2.584 Z1.701 </boundaryPoint>)
(<boundaryPoint> X5.615 Y-3.752 Z1.701 </boundaryPoint>)
(<boundaryPoint> X4.775 Y-4.775 Z1.701 </boundaryPoint>)
(<boundaryPoint> X3.752 Y-5.615 Z1.701 </boundaryPoint>)
(<boundaryPoint> X2.584 Y-6.239 Z1.701 </boundaryPoint>)
(<boundaryPoint> X1.318 Y-6.623 Z1.701 </boundaryPoint>)
(<boundaryPoint> X-0.001 Y-6.753 Z1.701 </boundaryPoint>)
(<boundaryPoint> X-1.318 Y-6.623 Z1.701 </boundaryPoint>)
(<boundaryPoint> X-2.585 Y-6.239 Z1.701 </boundaryPoint>)
(<boundaryPoint> X-3.753 Y-5.615 Z1.701 </boundaryPoint>)
(<boundaryPoint> X-4.776 Y-4.775 Z1.701 </boundaryPoint>)
(<edge> inner )
G1 X6.31 Y-2.87 Z1.7 F4200.0
G1 F1200.0
G1 E278.104
G1 F4200.0
M101
G1 X6.25 Y-2.98 Z1.7 F2160.0 E278.111
G1 X5.78 Y-3.86 Z1.7 F2160.0 E278.164
G1 X4.92 Y-4.92 Z1.7 F2160.0 E278.236
G1 X3.86 Y-5.78 Z1.7 F2160.0 E278.308
G1 X2.66 Y-6.43 Z1.7 F2160.0 E278.38
G1 X1.36 Y-6.82 Z1.7 F2160.0 E278.452
G1 X-0.0 Y-6.95 Z1.7 F2160.0 E278.524
G1 X-1.36 Y-6.82 Z1.7 F2160.0 E278.596
G1 X-2.66 Y-6.43 Z1.7 F2160.0 E278.668
G1 X-3.87 Y-5.78 Z1.7 F2160.0 E278.74
G1 X-4.92 Y-4.92 Z1.7 F2160.0 E278.812
G1 X-5.78 Y-3.86 Z1.7 F2160.0 E278.884
G1 X-6.43 Y-2.66 Z1.7 F2160.0 E278.956
G1 X-6.82 Y-1.36 Z1.7 F2160.0 E279.028
G1 X-6.96 Y-0.0 Z1.7 F2160.0 E279.1
G1 X-6.82 Y1.36 Z1.7 F2160.0 E279.172
G1 X-6.43 Y2.66 Z1.7 F2160.0 E279.244
G1 X-5.78 Y3.86 Z1.7 F2160.0 E279.316
G1 X-4.92 Y4.92 Z1.7 F2160.0 E279.388
G1 X-3.87 Y5.78 Z1.7 F2160.0 E279.46
G1 X-2.66 Y6.43 Z1.7 F2160.0 E279.532
G1 X-1.36 Y6.82 Z1.7 F2160.0 E279.604
G1 X-0.0 Y6.95 Z1.7 F2160.0 E279.676
G1 X1.36 Y6.82 Z1.7 F2160.0 E279.748
G1 X2.66 Y6.43 Z1.7 F2160.0 E279.82
G1 X3.86 Y5.78 Z1.7 F2160.0 E279.892
G1 X4.92 Y4.92 Z1.7 F2160.0 E279.964
G1 X5.78 Y3.86 Z1.7 F2160.0 E280.036
G1 X6.43 Y2.66 Z1.7 F2160.0 E280.108
M73 P5 (display progress)
G1 X6.82 Y1.36 Z1.7 F2160.0 E280.18
G1 X6.95 Y0.0 Z1.7 F2160.0 E280.252
G1 X6.82 Y-1.36 Z1.7 F2160.0 E280.324
G1 X6.43 Y-2.66 Z1.7 F2160.0 E280.396
G1 X6.31 Y-2.87 Z1.7 F2160.0 E280.409
G1 F1200.0
G1 E279.409
G1 F2160.0
M103
(</edge>)
(</boundaryPerimeter>)
(</nestedRing>)
(<nestedRing>)
(<boundaryPerimeter>)
(<boundaryPoint> X10.251 Y0.503 Z1.701 </boundaryPoint>)
(<boundaryPoint> X14.753 Y0.503 Z1.701 </boundaryPoint>)
(<boundaryPoint> X14.753 Y-0.503 Z1.701 </boundaryPoint>)
(<boundaryPoint> X10.251 Y-0.503 Z1.701 </boundaryPoint>)
(<edge> inner )
G1 X10.17 Y-0.7 Z1.7 F4200.0
G1 F1200.0
G1 E280.409
G1 F4200.0
M101
G1 X10.05 Y-0.7 Z1.7 F2160.0 E280.415
G1 X10.05 Y0.7 Z1.7 F2160.0 E280.49
G1 X14.95 Y0.7 Z1.7 F2160.0 E280.749
G1 X14.95 Y-0.7 Z1.7 F2160.0 E280.823
G1 X10.17 Y-0.7 Z1.7 F2160.0 E281.075
G1 F1200.0
G1 E280.075
G1 F2160.0
M103
(</edge>)
(</boundaryPerimeter>)
(</nestedRing>)
(<nestedRing>)
(<boundaryPerimeter>)
(<boundaryPoint> X9.662 Y3.462 Z1.701 </boundaryPoint>)
(<boundaryPoint> X9.28 Y4.386 Z1.701 </boundaryPoint>)
(<boundaryPoint> X13.439 Y6.109 Z1.701 </boundaryPoint>)
(<boundaryPoint> X13.821 Y5.185 Z1.701 </boundaryPoint>)
(<edge> inner )
G1 X9.67 Y3.25 Z1.7 F4200.0
G1 F1200.0
G1 E281.075
G1 F4200.0
M101
G1 X9.55 Y3.2 Z1.7 F2160.0 E281.082
G1 X9.02 Y4.49 Z1.7 F2160.0 E281.156
G1 X13.55 Y6.37 Z1.7 F2160.0 E281.415
G1 X14.08 Y5.08 Z1.7 F2160.0 E281.489
G1 X9.67 Y3.25 Z1.7 F2160.0 E281.741
G1 F1200.0
G1 E280.741
G1 F2160.0
M103
(</edge>)
(</boundaryPerimeter>)
(</nestedRing>)
(<nestedRing>)
(<boundaryPerimeter>)
(<boundaryPoint> X10.786 Y10.079 Z1.701 </boundaryPoint>)
(<boundaryPoint> X7.603 Y6.896 Z1.701 </boundaryPoint>)
(<boundaryPoint> X6.896 Y7.602 Z1.701 </boundaryPoint>)
(<boundaryPoint> X10.079 Y10.786 Z1.701 </boundaryPoint>)
(<edge> inner )
G1 X7.69 Y6.7 Z1.7 F4200.0
G1 F1200.0
G1 E281.741
G1 F4200.0
M101
G1 X7.6 Y6.61 Z1.7 F2160.0 E281.747
G1 X6.61 Y7.6 Z1.7 F2160.0 E281.821
G1 X10.08 Y11.07 Z1.7 F2160.0 E282.08
G1 X11.07 Y10.08 Z1.7 F2160.0 E282.154
G1 X7.69 Y6.7 Z1.7 F2160.0 E282.407
G1 F1200.0
G1 E281.407
G1 F2160.0
M103
(</edge>)
(</boundaryPerimeter>)
(</nestedRing>)
(<nestedRing>)
(<boundaryPerimeter>)
(<boundaryPoint> X3.462 Y9.662 Z1.701 </boundaryPoint>)
(<boundaryPoint> X5.186 Y13.821 Z1.701 </boundaryPoint>)
(<boundaryPoint> X6.109 Y13.439 Z1.701 </boundaryPoint>)
(<boundaryPoint> X4.386 Y9.28 Z1.701 </boundaryPoint>)
(<edge> inner )
G1 X4.54 Y9.13 Z1.7 F4200.0
G1 F1200.0
G1 E282.407
G1 F4200.0
M101
G1 X4.49 Y9.02 Z1.7 F2160.0 E282.413
G1 X3.2 Y9.55 Z1.7 F2160.0 E282.487
G1 X5.08 Y14.08 Z1.7 F2160.0 E282.746
G1 X6.37 Y13.55 Z1.7 F2160.0 E282.82
G1 X4.54 Y9.13 Z1.7 F2160.0 E283.072
G1 F1200.0
G1 E282.072
G1 F2160.0
M103
(</edge>)
(</boundaryPerimeter>)
(</nestedRing>)
(<nestedRing>)
(<boundaryPerimeter>)
(<boundaryPoint> X-0.503 Y10.251 Z1.701 </boundaryPoint>)
(<boundaryPoint> X-0.503 Y14.753 Z1.701 </boundaryPoint>)
(<boundaryPoint> X0.502 Y14.753 Z1.701 </boundaryPoint>)
(<boundaryPoint> X0.502 Y10.251 Z1.701 </boundaryPoint>)
(<edge> inner )
G1 X0.7 Y10.17 Z1.7 F4200.0
G1 F1200.0
G1 E283.072
G1 F4200.0
M101
G1 X0.7 Y10.05 Z1.7 F2160.0 E283.079
G1 X-0.7 Y10.05 Z1.7 F2160.0 E283.153
G1 X-0.7 Y14.95 Z1.7 F2160.0 E283.412
G1 X0.7 Y14.95 Z1.7 F2160.0 E283.486
G1 X0.7 Y10.17 Z1.7 F2160.0 E283.739
G1 F1200.0
G1 E282.739
G1 F2160.0
M103
(</edge>)
(</boundaryPerimeter>)
(</nestedRing>)
(<nestedRing>)
(<boundaryPerimeter>)
(<boundaryPoint> X-3.463 Y9.662 Z1.701 </boundaryPoint>)
(<boundaryPoint> X-4.387 Y9.28 Z1.701 </boundaryPoint>)
(<boundaryPoint> X-6.11 Y13.439 Z1.701 </boundaryPoint>)
(<boundaryPoint> X-5.187 Y13.821 Z1.701 </boundaryPoint>)
(<edge> inner )
G1 X-3.25 Y9.67 Z1.7 F4200.0
G1 F1200.0
G1 E283.739
G1 F4200.0
M101
G1 X-3.2 Y9.55 Z1.7 F2160.0 E283.745
G1 X-4.5 Y9.02 Z1.7 F2160.0 E283.819
G1 X-6.37 Y13.55 Z1.7 F2160.0 E284.078
G1 X-5.08 Y14.08 Z1.7 F2160.0 E284.152
G1 X-3.25 Y9.67 Z1.7 F2160.0 E284.404
G1 F1200.0
G1 E283.404
G1 F2160.0
M103
(</edge>)
(</boundaryPerimeter>)
(</nestedRing>)
(<nestedRing>)
(<boundaryPerimeter>)
(<boundaryPoint> X-7.603 Y6.896 Z1.701 </boundaryPoint>)
(<boundaryPoint> X-10.787 Y10.079 Z1.701 </boundaryPoint>)
(<boundaryPoint> X-10.08 Y10.786 Z1.701 </boundaryPoint>)
(<boundaryPoint> X-6.897 Y7.602 Z1.701 </boundaryPoint>)
(<edge> inner )
G1 X-6.7 Y7.69 Z1.7 F4200.0
G1 F1200.0
G1 E284.404
G1 F4200.0
M101
G1 X-6.61 Y7.6 Z1.7 F2160.0 E284.411
G1 X-7.6 Y6.61 Z1.7 F2160.0 E284.485
G1 X-11.07 Y10.08 Z1.7 F2160.0 E284.744
G1 X-10.08 Y11.07 Z1.7 F2160.0 E284.818
G1 X-6.7 Y7.69 Z1.7 F2160.0 E285.07
G1 F1200.0
G1 E284.07
G1 F2160.0
M103
(</edge>)
(</boundaryPerimeter>)
(</nestedRing>)
(<nestedRing>)
(<boundaryPerimeter>)
(<boundaryPoint> X-13.44 Y6.109 Z1.701 </boundaryPoint>)
(<boundaryPoint> X-9.281 Y4.386 Z1.701 </boundaryPoint>)
(<boundaryPoint> X-9.663 Y3.462 Z1.701 </boundaryPoint>)
(<boundaryPoint> X-13.823 Y5.185 Z1.701 </boundaryPoint>)
(<edge> inner )
G1 X-9.13 Y4.54 Z1.7 F4200.0
G1 F1200.0
G1 E285.07
G1 F4200.0
M101
G1 X-9.02 Y4.49 Z1.7 F2160.0 E285.077
G1 X-9.56 Y3.2 Z1.7 F2160.0 E285.151
G1 X-14.08 Y5.08 Z1.7 F2160.0 E285.41
G1 X-13.55 Y6.37 Z1.7 F2160.0 E285.483
G1 X-9.13 Y4.54 Z1.7 F2160.0 E285.736
G1 F1200.0
G1 E284.736
G1 F2160.0
M103
(</edge>)
(</boundaryPerimeter>)
(</nestedRing>)
(<nestedRing>)
(<boundaryPerimeter>)
(<boundaryPoint> X-10.252 Y0.503 Z1.701 </boundaryPoint>)
(<boundaryPoint> X-10.252 Y-0.503 Z1.701 </boundaryPoint>)
(<boundaryPoint> X-14.754 Y-0.503 Z1.701 </boundaryPoint>)
(<boundaryPoint> X-14.754 Y0.503 Z1.701 </boundaryPoint>)
(<edge> inner )
G1 X-10.17 Y0.7 Z1.7 F4200.0
G1 F1200.0
G1 E285.736
G1 F4200.0
M101
G1 X-10.05 Y0.7 Z1.7 F2160.0 E285.742
G1 X-10.05 Y-0.7 Z1.7 F2160.0 E285.817
G1 X-14.95 Y-0.7 Z1.7 F2160.0 E286.076
G1 X-14.95 Y0.7 Z1.7 F2160.0 E286.15
G1 X-10.17 Y0.7 Z1.7 F2160.0 E286.402
G1 F1200.0
G1 E285.402
G1 F2160.0
M103
(</edge>)
(</boundaryPerimeter>)
(</nestedRing>)
(<nestedRing>)
(<boundaryPerimeter>)
(<boundaryPoint> X-9.281 Y-4.386 Z1.701 </boundaryPoint>)
(<boundaryPoint> X-13.44 Y-6.109 Z1.701 </boundaryPoint>)
(<boundaryPoint> X-13.823 Y-5.185 Z1.701 </boundaryPoint>)
(<boundaryPoint> X-9.663 Y-3.462 Z1.701 </boundaryPoint>)
(<edge> inner )
G1 X-9.67 Y-3.25 Z1.7 F4200.0
G1 F1200.0
G1 E286.402
G1 F4200.0
M101
G1 X-9.56 Y-3.2 Z1.7 F2160.0 E286.409
G1 X-9.02 Y-4.49 Z1.7 F2160.0 E286.483
G1 X-13.55 Y-6.37 Z1.7 F2160.0 E286.742
G1 X-14.08 Y-5.08 Z1.7 F2160.0 E286.816
G1 X-9.67 Y-3.25 Z1.7 F2160.0 E287.068
G1 F1200.0
G1 E286.068
G1 F2160.0
M103
(</edge>)
(</boundaryPerimeter>)
(</nestedRing>)
(<nestedRing>)
(<boundaryPerimeter>)
(<boundaryPoint> X-10.08 Y-10.786 Z1.701 </boundaryPoint>)
(<boundaryPoint> X-10.787 Y-10.079 Z1.701 </boundaryPoint>)
(<boundaryPoint> X-7.603 Y-6.896 Z1.701 </boundaryPoint>)
(<boundaryPoint> X-6.897 Y-7.602 Z1.701 </boundaryPoint>)
(<edge> inner )
G1 X-7.69 Y-6.7 Z1.7 F4200.0
G1 F1200.0
G1 E287.068
G1 F4200.0
M101
G1 X-7.6 Y-6.61 Z1.7 F2160.0 E287.075
G1 X-6.61 Y-7.6 Z1.7 F2160.0 E287.148
G1 X-10.08 Y-11.07 Z1.7 F2160.0 E287.407
G1 X-11.07 Y-10.08 Z1.7 F2160.0 E287.481
G1 X-7.69 Y-6.7 Z1.7 F2160.0 E287.734
G1 F1200.0
G1 E286.734
G1 F2160.0
M103
(</edge>)
(</boundaryPerimeter>)
(</nestedRing>)
(<nestedRing>)
(<boundaryPerimeter>)
(<boundaryPoint> X-11.436 Y-11.748 Z1.701 </boundaryPoint>)
(<boundaryPoint> X-11.252 Y-11.564 Z1.701 </boundaryPoint>)
(<boundaryPoint> X-11.001 Y-11.497 Z1.701 </boundaryPoint>)
(<boundaryPoint> X-10.749 Y-11.564 Z1.701 </boundaryPoint>)
(<boundaryPoint> X-10.565 Y-11.748 Z1.701 </boundaryPoint>)
(<boundaryPoint> X-10.498 Y-12.0 Z1.701 </boundaryPoint>)
(<boundaryPoint> X-10.565 Y-12.252 Z1.701 </boundaryPoint>)
(<boundaryPoint> X-10.749 Y-12.436 Z1.701 </boundaryPoint>)
(<boundaryPoint> X-11.001 Y-12.503 Z1.701 </boundaryPoint>)
(<boundaryPoint> X-11.252 Y-12.436 Z1.701 </boundaryPoint>)
(<boundaryPoint> X-11.436 Y-12.252 Z1.701 </boundaryPoint>)
(<boundaryPoint> X-11.504 Y-12.0 Z1.701 </boundaryPoint>)
(<edge> inner )
G1 X-11.07 Y-10.08 Z1.7 F4200.0
G1 X-10.76 Y-11.35 Z1.7 F4200.0
G1 F1200.0
G1 E287.734
G1 F4200.0
M101
G1 X-10.65 Y-11.39 Z1.7 F2160.0 E287.74
G1 X-10.39 Y-11.65 Z1.7 F2160.0 E287.76
G1 X-10.29 Y-12.0 Z1.7 F2160.0 E287.779
G1 X-10.39 Y-12.36 Z1.7 F2160.0 E287.799
G1 X-10.65 Y-12.62 Z1.7 F2160.0 E287.818
G1 X-11.0 Y-12.71 Z1.7 F2160.0 E287.837
G1 X-11.36 Y-12.62 Z1.7 F2160.0 E287.857
G1 X-11.62 Y-12.36 Z1.7 F2160.0 E287.876
G1 X-11.71 Y-12.0 Z1.7 F2160.0 E287.896
G1 X-11.62 Y-11.64 Z1.7 F2160.0 E287.915
G1 X-11.36 Y-11.39 Z1.7 F2160.0 E287.934
G1 X-11.0 Y-11.29 Z1.7 F2160.0 E287.954
G1 X-10.76 Y-11.35 Z1.7 F2160.0 E287.967
G1 F1200.0
G1 E286.967
G1 F2160.0
M103
(</edge>)
(</boundaryPerimeter>)
(</nestedRing>)
(<loop> inner )
;M108 R64.0
G1 X-10.08 Y-11.07 Z1.7 F4200.0
G1 X-6.61 Y-7.6 Z1.7 F4200.0
G1 X-5.11 Y-5.28 Z1.7 F4200.0
G1 F1200.0
G1 E287.967
G1 F4200.0
M101
G1 X-5.2 Y-5.2 Z1.7 F4320.0 E287.973
G1 X-6.12 Y-4.09 Z1.7 F4320.0 E288.04
G1 X-6.8 Y-2.82 Z1.7 F4320.0 E288.108
G1 X-7.22 Y-1.44 Z1.7 F4320.0 E288.176
G1 X-7.36 Y-0.0 Z1.7 F4320.0 E288.243
G1 X-7.22 Y1.44 Z1.7 F4320.0 E288.311
G1 X-6.8 Y2.82 Z1.7 F4320.0 E288.379
G1 X-6.12 Y4.09 Z1.7 F4320.0 E288.447
G1 X-5.2 Y5.2 Z1.7 F4320.0 E288.514
G1 X-4.09 Y6.12 Z1.7 F4320.0 E288.582
G1 X-2.82 Y6.8 Z1.7 F4320.0 E288.65
G1 X-1.44 Y7.21 Z1.7 F4320.0 E288.717
G1 X-0.0 Y7.36 Z1.7 F4320.0 E288.785
G1 X1.44 Y7.21 Z1.7 F4320.0 E288.853
G1 X2.82 Y6.8 Z1.7 F4320.0 E288.921
G1 X4.09 Y6.12 Z1.7 F4320.0 E288.988
G1 X5.2 Y5.2 Z1.7 F4320.0 E289.056
G1 X6.12 Y4.09 Z1.7 F4320.0 E289.124
G1 X6.8 Y2.82 Z1.7 F4320.0 E289.191
G1 X7.21 Y1.44 Z1.7 F4320.0 E289.259
G1 X7.36 Y-0.0 Z1.7 F4320.0 E289.327
G1 X7.21 Y-1.44 Z1.7 F4320.0 E289.395
G1 X6.8 Y-2.82 Z1.7 F4320.0 E289.462
G1 X6.12 Y-4.09 Z1.7 F4320.0 E289.53
G1 X5.2 Y-5.2 Z1.7 F4320.0 E289.598
G1 X4.09 Y-6.12 Z1.7 F4320.0 E289.665
G1 X2.82 Y-6.8 Z1.7 F4320.0 E289.733
G1 X1.44 Y-7.21 Z1.7 F4320.0 E289.801
G1 X-0.0 Y-7.36 Z1.7 F4320.0 E289.869
G1 X-1.44 Y-7.21 Z1.7 F4320.0 E289.936
G1 X-2.82 Y-6.8 Z1.7 F4320.0 E290.004
G1 X-4.09 Y-6.12 Z1.7 F4320.0 E290.072
G1 X-5.11 Y-5.28 Z1.7 F4320.0 E290.134
G1 F1200.0
G1 E289.134
G1 F4320.0
M103
(</loop>)
(<loop> inner )
G1 X-1.4 Y-7.01 Z1.7 F4200.0
G1 X2.74 Y-6.61 Z1.7 F4200.0
G1 X9.77 Y-1.1 Z1.7 F4200.0
G1 F1200.0
G1 E290.134
G1 F4200.0
M101
G1 X9.65 Y-1.1 Z1.7 F4320.0 E290.139
G1 X9.65 Y1.1 Z1.7 F4320.0 E290.243
G1 X15.35 Y1.1 Z1.7 F4320.0 E290.511
G1 X15.35 Y-1.1 Z1.7 F4320.0 E290.614
G1 X9.77 Y-1.1 Z1.7 F4320.0 E290.876
G1 F1200.0
G1 E290.12
G1 F4320.0
M103
(</loop>)
(<loop> inner )
G1 X9.29 Y-2.79 Z1.7 F4200.0
G1 F1200.0
G1 E290.876
G1 F4200.0
M101
G1 X9.34 Y-2.68 Z1.7 F4320.0 E290.882
G1 X14.61 Y-4.86 Z1.7 F4320.0 E291.15
G1 X13.76 Y-6.89 Z1.7 F4320.0 E291.253
G1 X8.5 Y-4.71 Z1.7 F4320.0 E291.521
G1 X9.29 Y-2.79 Z1.7 F4320.0 E291.618
G1 F1200.0
G1 E290.618
G1 F4320.0
M103
(</loop>)
(<loop> inner )
G1 X7.52 Y-6.13 Z1.7 F4200.0
G1 F1200.0
G1 E291.618
G1 F4200.0
M101
G1 X7.6 Y-6.05 Z1.7 F4320.0 E291.624
G1 X11.64 Y-10.08 Z1.7 F4320.0 E291.892
G1 X10.08 Y-11.64 Z1.7 F4320.0 E291.995
G1 X6.05 Y-7.6 Z1.7 F4320.0 E292.263
G1 X7.52 Y-6.13 Z1.7 F4320.0 E292.36
G1 F1200.0
G1 E291.36
G1 F4320.0
M103
(</loop>)
(<loop> inner )
G1 X4.6 Y-8.54 Z1.7 F4200.0
G1 F1200.0
G1 E292.36
G1 F4200.0
M101
G1 X4.71 Y-8.5 Z1.7 F4320.0 E292.366
G1 X6.89 Y-13.76 Z1.7 F4320.0 E292.634
G1 X4.86 Y-14.61 Z1.7 F4320.0 E292.737
G1 X2.68 Y-9.34 Z1.7 F4320.0 E293.005
G1 X4.6 Y-8.54 Z1.7 F4320.0 E293.102
G1 F1200.0
G1 E292.102
G1 F4320.0
M103
(</loop>)
(<loop> inner )
G1 X0.98 Y-9.65 Z1.7 F4200.0
G1 F1200.0
G1 E293.102
G1 F4200.0
M101
G1 X1.1 Y-9.65 Z1.7 F4320.0 E293.108
G1 X1.1 Y-15.35 Z1.7 F4320.0 E293.376
G1 X-1.1 Y-15.35 Z1.7 F4320.0 E293.479
G1 X-1.1 Y-9.65 Z1.7 F4320.0 E293.747
G1 X0.98 Y-9.65 Z1.7 F4320.0 E293.845
G1 F1200.0
G1 E292.845
G1 F4320.0
M103
(</loop>)
(<loop> inner )
G1 X-2.79 Y-9.29 Z1.7 F4200.0
G1 F1200.0
G1 E293.845
G1 F4200.0
M101
G1 X-2.68 Y-9.34 Z1.7 F4320.0 E293.851
G1 X-4.86 Y-14.61 Z1.7 F4320.0 E294.119
G1 X-6.89 Y-13.76 Z1.7 F4320.0 E294.222
G1 X-4.71 Y-8.5 Z1.7 F4320.0 E294.49
G1 X-2.79 Y-9.29 Z1.7 F4320.0 E294.587
G1 F1200.0
G1 E293.587
G1 F4320.0
M103
(</loop>)
(<loop> inner )
G1 X-9.65 Y-0.98 Z1.7 F4200.0
G1 F1200.0
G1 E294.587
G1 F4200.0
M101
G1 X-9.65 Y-1.1 Z1.7 F4320.0 E294.593
G1 X-15.35 Y-1.1 Z1.7 F4320.0 E294.861
G1 X-15.35 Y1.1 Z1.7 F4320.0 E294.964
G1 X-9.65 Y1.1 Z1.7 F4320.0 E295.232
G1 X-9.65 Y-0.98 Z1.7 F4320.0 E295.33
G1 F1200.0
G1 E294.574
G1 F4320.0
M103
(</loop>)
(<loop> inner )
G1 X-9.45 Y-2.73 Z1.7 F4200.0
G1 F1200.0
G1 E295.33
G1 F4200.0
M101
G1 X-9.34 Y-2.68 Z1.7 F4320.0 E295.335
G1 X-8.5 Y-4.71 Z1.7 F4320.0 E295.439
G1 X-13.77 Y-6.89 Z1.7 F4320.0 E295.707
G1 X-14.61 Y-4.86 Z1.7 F4320.0 E295.81
G1 X-9.45 Y-2.73 Z1.7 F4320.0 E296.072
G1 F1200.0
G1 E295.072
G1 F4320.0
M103
(</loop>)
(<loop> inner )
G1 X-6.61 Y2.74 Z1.7 F4200.0
G1 X-0.98 Y9.65 Z1.7 F4200.0
G1 F1200.0
G1 E296.072
G1 F4200.0
M101
G1 X-1.1 Y9.65 Z1.7 F4320.0 E296.078
G1 X-1.1 Y15.35 Z1.7 F4320.0 E296.345
G1 X1.1 Y15.35 Z1.7 F4320.0 E296.449
G1 X1.1 Y9.65 Z1.7 F4320.0 E296.717
G1 X-0.98 Y9.65 Z1.7 F4320.0 E296.814
G1 F1200.0
G1 E296.058
G1 F4320.0
M103
(</loop>)
(<loop> inner )
G1 X-2.73 Y9.45 Z1.7 F4200.0
G1 F1200.0
G1 E296.814
G1 F4200.0
M101
G1 X-2.68 Y9.34 Z1.7 F4320.0 E296.82
G1 X-4.71 Y8.5 Z1.7 F4320.0 E296.923
G1 X-6.89 Y13.76 Z1.7 F4320.0 E297.191
G1 X-4.86 Y14.61 Z1.7 F4320.0 E297.295
G1 X-2.73 Y9.45 Z1.7 F4320.0 E297.557
G1 F1200.0
G1 E296.557
G1 F4320.0
M103
(</loop>)
(<loop> inner )
G1 X-6.14 Y7.69 Z1.7 F4200.0
G1 F1200.0
G1 E297.557
G1 F4200.0
M101
G1 X-6.05 Y7.6 Z1.7 F4320.0 E297.562
G1 X-7.6 Y6.05 Z1.7 F4320.0 E297.665
G1 X-11.64 Y10.08 Z1.7 F4320.0 E297.933
G1 X-10.08 Y11.64 Z1.7 F4320.0 E298.036
G1 X-6.14 Y7.69 Z1.7 F4320.0 E298.299
G1 F1200.0
G1 E297.299
G1 F4320.0
M103
(</loop>)
(<loop> inner )
G1 X-8.61 Y4.76 Z1.7 F4200.0
G1 F1200.0
G1 E298.299
G1 F4200.0
M101
G1 X-8.5 Y4.71 Z1.7 F4320.0 E298.304
G1 X-9.34 Y2.68 Z1.7 F4320.0 E298.408
G1 X-14.61 Y4.86 Z1.7 F4320.0 E298.675
G1 X-13.77 Y6.89 Z1.7 F4320.0 E298.779
G1 X-8.61 Y4.76 Z1.7 F4320.0 E299.041
G1 F1200.0
G1 E298.041
G1 F4320.0
M103
(</loop>)
(<loop> inner )
G1 X-3.97 Y5.95 Z1.7 F4200.0
G1 X-0.0 Y7.15 Z1.7 F4200.0
G1 X8.54 Y4.6 Z1.7 F4200.0
G1 F1200.0
G1 E299.041
G1 F4200.0
M101
G1 X8.5 Y4.71 Z1.7 F4320.0 E299.046
G1 X13.76 Y6.89 Z1.7 F4320.0 E299.314
G1 X14.61 Y4.86 Z1.7 F4320.0 E299.417
G1 X9.34 Y2.68 Z1.7 F4320.0 E299.685
G1 X8.54 Y4.6 Z1.7 F4320.0 E299.783
G1 F1200.0
G1 E299.025
G1 F4320.0
M103
(</loop>)
(<loop> inner )
G1 X7.69 Y6.13 Z1.7 F4200.0
G1 F1200.0
G1 E299.783
G1 F4200.0
M101
G1 X7.6 Y6.05 Z1.7 F4320.0 E299.788
G1 X6.05 Y7.6 Z1.7 F4320.0 E299.892
G1 X10.08 Y11.64 Z1.7 F4320.0 E300.16
G1 X11.64 Y10.08 Z1.7 F4320.0 E300.263
G1 X7.69 Y6.13 Z1.7 F4320.0 E300.525
G1 F1200.0
G1 E299.525
G1 F4320.0
M103
(</loop>)
(<loop> inner )
G1 X4.76 Y8.61 Z1.7 F4200.0
G1 F1200.0
G1 E300.525
G1 F4200.0
M101
G1 X4.71 Y8.5 Z1.7 F4320.0 E300.531
G1 X2.68 Y9.34 Z1.7 F4320.0 E300.634
G1 X4.86 Y14.61 Z1.7 F4320.0 E300.902
G1 X6.89 Y13.76 Z1.7 F4320.0 E301.005
G1 X4.76 Y8.61 Z1.7 F4320.0 E301.267
G1 F1200.0
G1 E300.267
G1 F4320.0
M103
(</loop>)
(<loop> outer )
G1 X8.17 Y14.7 Z1.7 F4200.0
G1 F1200.0
G1 E301.267
G1 F4200.0
M101
G1 X8.06 Y14.76 Z1.7 F4320.0 E301.273
G1 X6.47 Y15.61 Z1.7 F4320.0 E301.357
G1 X3.3 Y16.57 Z1.7 F4320.0 E301.513
G1 X-0.0 Y16.9 Z1.7 F4320.0 E301.669
G1 X-3.3 Y16.57 Z1.7 F4320.0 E301.824
G1 X-6.47 Y15.61 Z1.7 F4320.0 E301.98
G1 X-9.39 Y14.05 Z1.7 F4320.0 E302.135
G1 X-11.95 Y11.95 Z1.7 F4320.0 E302.291
G1 X-14.05 Y9.39 Z1.7 F4320.0 E302.446
G1 X-15.61 Y6.47 Z1.7 F4320.0 E302.602
G1 X-16.57 Y3.3 Z1.7 F4320.0 E302.757
G1 X-16.9 Y-0.0 Z1.7 F4320.0 E302.913
G1 X-16.57 Y-3.3 Z1.7 F4320.0 E303.068
G1 X-15.61 Y-6.47 Z1.7 F4320.0 E303.224
G1 X-14.05 Y-9.39 Z1.7 F4320.0 E303.379
G1 X-12.2 Y-11.65 Z1.7 F4320.0 E303.517
G1 X-11.56 Y-11.03 Z1.7 F4320.0 E303.558
G1 X-11.26 Y-10.95 Z1.7 F4320.0 E303.573
G1 X-11.08 Y-10.64 Z1.7 F4320.0 E303.59
G1 X-11.64 Y-10.08 Z1.7 F4320.0 E303.627
G1 X-7.6 Y-6.05 Z1.7 F4320.0 E303.895
G1 X-6.05 Y-7.6 Z1.7 F4320.0 E303.998
G1 X-9.76 Y-11.31 Z1.7 F4320.0 E304.244
G1 X-9.96 Y-11.69 Z1.7 F4320.0 E304.264
G1 X-9.88 Y-12.0 Z1.7 F4320.0 E304.279
G1 X-10.03 Y-12.56 Z1.7 F4320.0 E304.307
G1 X-10.31 Y-12.84 Z1.7 F4320.0 E304.325
G1 X-10.44 Y-13.19 Z1.7 F4320.0 E304.343
G1 X-9.39 Y-14.05 Z1.7 F4320.0 E304.407
G1 X-6.47 Y-15.61 Z1.7 F4320.0 E304.562
G1 X-6.04 Y-15.74 Z1.7 F4320.0 E304.583
G1 X-5.37 Y-15.33 Z1.7 F4320.0 E304.62
G1 X-5.06 Y-15.03 Z1.7 F4320.0 E304.64
G1 X-4.5 Y-14.88 Z1.7 F4320.0 E304.668
G1 X-3.94 Y-15.03 Z1.7 F4320.0 E304.695
G1 X-3.53 Y-15.44 Z1.7 F4320.0 E304.722
G1 X-3.38 Y-16.0 Z1.7 F4320.0 E304.75
G1 X-3.45 Y-16.26 Z1.7 F4320.0 E304.762
G1 X-3.17 Y-16.59 Z1.7 F4320.0 E304.782
G1 X-0.0 Y-16.9 Z1.7 F4320.0 E304.932
G1 X3.3 Y-16.57 Z1.7 F4320.0 E305.087
G1 X6.47 Y-15.61 Z1.7 F4320.0 E305.243
G1 X9.39 Y-14.05 Z1.7 F4320.0 E305.398
G1 X11.95 Y-11.95 Z1.7 F4320.0 E305.554
G1 X14.05 Y-9.39 Z1.7 F4320.0 E305.71
G1 X15.61 Y-6.47 Z1.7 F4320.0 E305.865
G1 X16.57 Y-3.3 Z1.7 F4320.0 E306.021
G1 X16.9 Y0.0 Z1.7 F4320.0 E306.176
G1 X16.57 Y3.3 Z1.7 F4320.0 E306.332
G1 X15.61 Y6.47 Z1.7 F4320.0 E306.487
G1 X14.05 Y9.39 Z1.7 F4320.0 E306.643
G1 X11.95 Y11.95 Z1.7 F4320.0 E306.798
G1 X9.39 Y14.05 Z1.7 F4320.0 E306.954
G1 X8.17 Y14.7 Z1.7 F4320.0 E307.019
G1 F1200.0
G1 E306.019
G1 F4320.0
M103
(</loop>)
(<infill>)
(<infillBoundary>)
(<infillPoint> X-16.898 Y-0.0 Z0.135 </infillPoint>)
(<infillPoint> X-16.574 Y-3.296 Z0.135 </infillPoint>)
(<infillPoint> X-15.612 Y-6.466 Z0.135 </infillPoint>)
(<infillPoint> X-14.051 Y-9.388 Z0.135 </infillPoint>)
(<infillPoint> X-12.198 Y-11.646 Z0.135 </infillPoint>)
(<infillPoint> X-11.562 Y-11.026 Z0.135 </infillPoint>)
(<infillPoint> X-11.262 Y-10.946 Z0.135 </infillPoint>)
(<infillPoint> X-11.078 Y-10.637 Z0.135 </infillPoint>)
(<infillPoint> X-11.636 Y-10.079 Z0.135 </infillPoint>)
(<infillPoint> X-7.603 Y-6.048 Z0.135 </infillPoint>)
(<infillPoint> X-6.049 Y-7.602 Z0.135 </infillPoint>)
(<infillPoint> X-9.755 Y-11.309 Z0.135 </infillPoint>)
(<infillPoint> X-9.959 Y-11.694 Z0.135 </infillPoint>)
(<infillPoint> X-9.877 Y-12.0 Z0.135 </infillPoint>)
(<infillPoint> X-10.027 Y-12.562 Z0.135 </infillPoint>)
(<infillPoint> X-10.305 Y-12.84 Z0.135 </infillPoint>)
(<infillPoint> X-10.443 Y-13.185 Z0.135 </infillPoint>)
(<infillPoint> X-9.389 Y-14.05 Z0.135 </infillPoint>)
(<infillPoint> X-6.467 Y-15.611 Z0.135 </infillPoint>)
(<infillPoint> X-6.038 Y-15.741 Z0.135 </infillPoint>)
(<infillPoint> X-5.365 Y-15.328 Z0.135 </infillPoint>)
(<infillPoint> X-5.062 Y-15.026 Z0.135 </infillPoint>)
(<infillPoint> X-4.501 Y-14.876 Z0.135 </infillPoint>)
(<infillPoint> X-3.939 Y-15.026 Z0.135 </infillPoint>)
(<infillPoint> X-3.527 Y-15.438 Z0.135 </infillPoint>)
(<infillPoint> X-3.377 Y-16.0 Z0.135 </infillPoint>)
(<infillPoint> X-3.446 Y-16.258 Z0.135 </infillPoint>)
(<infillPoint> X-3.173 Y-16.585 Z0.135 </infillPoint>)
(<infillPoint> X-0.001 Y-16.898 Z0.135 </infillPoint>)
(<infillPoint> X3.296 Y-16.573 Z0.135 </infillPoint>)
(<infillPoint> X6.466 Y-15.611 Z0.135 </infillPoint>)
(<infillPoint> X9.388 Y-14.05 Z0.135 </infillPoint>)
(<infillPoint> X11.949 Y-11.949 Z0.135 </infillPoint>)
(<infillPoint> X14.05 Y-9.388 Z0.135 </infillPoint>)
(<infillPoint> X15.611 Y-6.466 Z0.135 </infillPoint>)
(<infillPoint> X16.573 Y-3.296 Z0.135 </infillPoint>)
(<infillPoint> X16.898 Y0.0 Z0.135 </infillPoint>)
(<infillPoint> X16.573 Y3.296 Z0.135 </infillPoint>)
(<infillPoint> X15.611 Y6.466 Z0.135 </infillPoint>)
(<infillPoint> X14.05 Y9.388 Z0.135 </infillPoint>)
(<infillPoint> X11.949 Y11.949 Z0.135 </infillPoint>)
(<infillPoint> X9.388 Y14.05 Z0.135 </infillPoint>)
(<infillPoint> X6.466 Y15.611 Z0.135 </infillPoint>)
(<infillPoint> X3.296 Y16.573 Z0.135 </infillPoint>)
(<infillPoint> X-0.001 Y16.898 Z0.135 </infillPoint>)
(<infillPoint> X-3.297 Y16.573 Z0.135 </infillPoint>)
(<infillPoint> X-6.467 Y15.611 Z0.135 </infillPoint>)
(<infillPoint> X-9.389 Y14.05 Z0.135 </infillPoint>)
(<infillPoint> X-11.95 Y11.949 Z0.135 </infillPoint>)
(<infillPoint> X-14.051 Y9.388 Z0.135 </infillPoint>)
(<infillPoint> X-15.612 Y6.466 Z0.135 </infillPoint>)
(<infillPoint> X-16.574 Y3.296 Z0.135 </infillPoint>)
(</infillBoundary>)
(<infillBoundary>)
(<infillPoint> X-6.117 Y-4.087 Z0.135 </infillPoint>)
(<infillPoint> X-6.797 Y-2.815 Z0.135 </infillPoint>)
(<infillPoint> X-7.215 Y-1.435 Z0.135 </infillPoint>)
(<infillPoint> X-7.357 Y-0.0 Z0.135 </infillPoint>)
(<infillPoint> X-7.215 Y1.435 Z0.135 </infillPoint>)
(<infillPoint> X-6.797 Y2.815 Z0.135 </infillPoint>)
(<infillPoint> X-6.117 Y4.087 Z0.135 </infillPoint>)
(<infillPoint> X-5.202 Y5.201 Z0.135 </infillPoint>)
(<infillPoint> X-4.088 Y6.116 Z0.135 </infillPoint>)
(<infillPoint> X-2.816 Y6.796 Z0.135 </infillPoint>)
(<infillPoint> X-1.436 Y7.214 Z0.135 </infillPoint>)
(<infillPoint> X-0.001 Y7.356 Z0.135 </infillPoint>)
(<infillPoint> X1.436 Y7.214 Z0.135 </infillPoint>)
(<infillPoint> X2.815 Y6.796 Z0.135 </infillPoint>)
(<infillPoint> X4.087 Y6.116 Z0.135 </infillPoint>)
(<infillPoint> X5.201 Y5.201 Z0.135 </infillPoint>)
(<infillPoint> X6.116 Y4.087 Z0.135 </infillPoint>)
(<infillPoint> X6.796 Y2.815 Z0.135 </infillPoint>)
(<infillPoint> X7.214 Y1.435 Z0.135 </infillPoint>)
(<infillPoint> X7.356 Y-0.0 Z0.135 </infillPoint>)
(<infillPoint> X7.214 Y-1.435 Z0.135 </infillPoint>)
(<infillPoint> X6.796 Y-2.815 Z0.135 </infillPoint>)
(<infillPoint> X6.116 Y-4.087 Z0.135 </infillPoint>)
(<infillPoint> X5.201 Y-5.201 Z0.135 </infillPoint>)
(<infillPoint> X4.087 Y-6.116 Z0.135 </infillPoint>)
(<infillPoint> X2.815 Y-6.796 Z0.135 </infillPoint>)
(<infillPoint> X1.436 Y-7.214 Z0.135 </infillPoint>)
(<infillPoint> X-0.001 Y-7.356 Z0.135 </infillPoint>)
(<infillPoint> X-1.436 Y-7.214 Z0.135 </infillPoint>)
(<infillPoint> X-2.816 Y-6.796 Z0.135 </infillPoint>)
(<infillPoint> X-4.088 Y-6.116 Z0.135 </infillPoint>)
(<infillPoint> X-5.202 Y-5.201 Z0.135 </infillPoint>)
(</infillBoundary>)
(<infillBoundary>)
(<infillPoint> X9.651 Y1.103 Z0.135 </infillPoint>)
(<infillPoint> X15.353 Y1.103 Z0.135 </infillPoint>)
(<infillPoint> X15.353 Y-1.103 Z0.135 </infillPoint>)
(<infillPoint> X9.651 Y-1.103 Z0.135 </infillPoint>)
(</infillBoundary>)
(<infillBoundary>)
(<infillPoint> X-9.652 Y1.103 Z0.135 </infillPoint>)
(<infillPoint> X-9.652 Y-1.103 Z0.135 </infillPoint>)
(<infillPoint> X-15.354 Y-1.103 Z0.135 </infillPoint>)
(<infillPoint> X-15.354 Y1.103 Z0.135 </infillPoint>)
(</infillBoundary>)
(<infillBoundary>)
(<infillPoint> X-1.103 Y9.651 Z0.135 </infillPoint>)
(<infillPoint> X-1.103 Y15.353 Z0.135 </infillPoint>)
(<infillPoint> X1.102 Y15.353 Z0.135 </infillPoint>)
(<infillPoint> X1.102 Y9.651 Z0.135 </infillPoint>)
(</infillBoundary>)
(<infillBoundary>)
(<infillPoint> X1.102 Y-9.651 Z0.135 </infillPoint>)
(<infillPoint> X1.102 Y-15.353 Z0.135 </infillPoint>)
(<infillPoint> X-1.103 Y-15.353 Z0.135 </infillPoint>)
(<infillPoint> X-1.103 Y-9.651 Z0.135 </infillPoint>)
(</infillBoundary>)
(<infillBoundary>)
(<infillPoint> X-8.497 Y-4.711 Z0.135 </infillPoint>)
(<infillPoint> X-13.765 Y-6.893 Z0.135 </infillPoint>)
(<infillPoint> X-14.607 Y-4.86 Z0.135 </infillPoint>)
(<infillPoint> X-9.338 Y-2.678 Z0.135 </infillPoint>)
(</infillBoundary>)
(<infillBoundary>)
(<infillPoint> X-13.765 Y6.893 Z0.135 </infillPoint>)
(<infillPoint> X-8.497 Y4.711 Z0.135 </infillPoint>)
(<infillPoint> X-9.338 Y2.678 Z0.135 </infillPoint>)
(<infillPoint> X-14.607 Y4.86 Z0.135 </infillPoint>)
(</infillBoundary>)
(<infillBoundary>)
(<infillPoint> X9.337 Y-2.678 Z0.135 </infillPoint>)
(<infillPoint> X14.605 Y-4.86 Z0.135 </infillPoint>)
(<infillPoint> X13.764 Y-6.893 Z0.135 </infillPoint>)
(<infillPoint> X8.496 Y-4.711 Z0.135 </infillPoint>)
(</infillBoundary>)
(<infillBoundary>)
(<infillPoint> X9.337 Y2.678 Z0.135 </infillPoint>)
(<infillPoint> X8.496 Y4.711 Z0.135 </infillPoint>)
(<infillPoint> X13.764 Y6.893 Z0.135 </infillPoint>)
(<infillPoint> X14.605 Y4.86 Z0.135 </infillPoint>)
(</infillBoundary>)
(<infillBoundary>)
(<infillPoint> X7.603 Y-6.048 Z0.135 </infillPoint>)
(<infillPoint> X11.635 Y-10.079 Z0.135 </infillPoint>)
(<infillPoint> X10.079 Y-11.635 Z0.135 </infillPoint>)
(<infillPoint> X6.047 Y-7.602 Z0.135 </infillPoint>)
(</infillBoundary>)
(<infillBoundary>)
(<infillPoint> X11.635 Y10.079 Z0.135 </infillPoint>)
(<infillPoint> X7.603 Y6.048 Z0.135 </infillPoint>)
(<infillPoint> X6.047 Y7.602 Z0.135 </infillPoint>)
(<infillPoint> X10.079 Y11.635 Z0.135 </infillPoint>)
(</infillBoundary>)
(<infillBoundary>)
(<infillPoint> X4.86 Y-14.605 Z0.135 </infillPoint>)
(<infillPoint> X2.678 Y-9.337 Z0.135 </infillPoint>)
(<infillPoint> X4.71 Y-8.496 Z0.135 </infillPoint>)
(<infillPoint> X6.893 Y-13.764 Z0.135 </infillPoint>)
(</infillBoundary>)
(<infillBoundary>)
(<infillPoint> X-2.679 Y9.337 Z0.135 </infillPoint>)
(<infillPoint> X-4.712 Y8.496 Z0.135 </infillPoint>)
(<infillPoint> X-6.894 Y13.764 Z0.135 </infillPoint>)
(<infillPoint> X-4.862 Y14.605 Z0.135 </infillPoint>)
(</infillBoundary>)
(<infillBoundary>)
(<infillPoint> X-2.679 Y-9.337 Z0.135 </infillPoint>)
(<infillPoint> X-4.861 Y-14.605 Z0.135 </infillPoint>)
(<infillPoint> X-6.894 Y-13.764 Z0.135 </infillPoint>)
(<infillPoint> X-4.711 Y-8.496 Z0.135 </infillPoint>)
(</infillBoundary>)
(<infillBoundary>)
(<infillPoint> X2.678 Y9.337 Z0.135 </infillPoint>)
(<infillPoint> X4.861 Y14.605 Z0.135 </infillPoint>)
(<infillPoint> X6.893 Y13.764 Z0.135 </infillPoint>)
(<infillPoint> X4.711 Y8.496 Z0.135 </infillPoint>)
(</infillBoundary>)
(<infillBoundary>)
(<infillPoint> X-7.603 Y6.048 Z0.135 </infillPoint>)
(<infillPoint> X-11.636 Y10.079 Z0.135 </infillPoint>)
(<infillPoint> X-10.08 Y11.635 Z0.135 </infillPoint>)
(<infillPoint> X-6.049 Y7.602 Z0.135 </infillPoint>)
(</infillBoundary>)
G1 X4.8 Y14.93 Z1.7 F4200.0
G1 F1200.0
G1 E307.019
G1 F4200.0
M101
G1 X4.8 Y15.82 Z1.7 F4320.0 E307.061
G1 X5.2 Y15.7 Z1.7 F4320.0 E307.08
G1 X5.2 Y14.77 Z1.7 F4320.0 E307.124
G1 X5.6 Y14.6 Z1.7 F4320.0 E307.145
G1 X5.6 Y15.58 Z1.7 F4320.0 E307.191
G1 X6.0 Y15.46 Z1.7 F4320.0 E307.21
G1 X6.0 Y14.44 Z1.7 F4320.0 E307.258
G1 X6.4 Y14.27 Z1.7 F4320.0 E307.279
G1 X6.4 Y15.33 Z1.7 F4320.0 E307.328
G1 X6.8 Y15.12 Z1.7 F4320.0 E307.35
G1 X6.8 Y14.11 Z1.7 F4320.0 E307.397
G1 X7.2 Y13.94 Z1.7 F4320.0 E307.417
G1 X7.2 Y14.9 Z1.7 F4320.0 E307.462
G1 F1200.0
G1 E306.462
G1 F4320.0
M103
G1 X4.0 Y13.26 Z1.7 F4200.0
G1 F1200.0
G1 E307.462
G1 F4200.0
M101
G1 X4.0 Y16.07 Z1.7 F4320.0 E307.594
G1 X4.4 Y15.95 Z1.7 F4320.0 E307.614
G1 X4.4 Y14.22 Z1.7 F4320.0 E307.695
G1 F1200.0
G1 E306.695
G1 F4320.0
M103
G1 X3.2 Y11.33 Z1.7 F4200.0
G1 F1200.0
G1 E307.695
G1 F4200.0
M101
G1 X3.2 Y16.3 Z1.7 F4320.0 E307.928
G1 X3.6 Y16.19 Z1.7 F4320.0 E307.948
G1 X3.6 Y12.29 Z1.7 F4320.0 E308.131
G1 F1200.0
G1 E307.131
G1 F4320.0
M103
G1 X3.2 Y9.55 Z1.7 F4200.0
G1 X5.2 Y8.95 Z1.7 F4200.0
G1 F1200.0
G1 E308.131
G1 F4200.0
M101
G1 X5.2 Y5.57 Z1.7 F4320.0 E308.289
G1 X4.8 Y5.89 Z1.7 F4320.0 E308.314
G1 X4.8 Y8.16 Z1.7 F4320.0 E308.42
G1 X4.4 Y8.32 Z1.7 F4320.0 E308.44
G1 X4.4 Y6.22 Z1.7 F4320.0 E308.539
G1 X4.0 Y6.48 Z1.7 F4320.0 E308.561
G1 X4.0 Y8.49 Z1.7 F4320.0 E308.656
G1 X3.6 Y8.65 Z1.7 F4320.0 E308.676
G1 X3.6 Y6.69 Z1.7 F4320.0 E308.768
G1 X3.2 Y6.91 Z1.7 F4320.0 E308.789
G1 X3.2 Y8.82 Z1.7 F4320.0 E308.879
G1 X2.8 Y8.98 Z1.7 F4320.0 E308.899
G1 X2.8 Y7.09 Z1.7 F4320.0 E308.988
G1 X2.4 Y7.21 Z1.7 F4320.0 E309.008
G1 X2.4 Y16.38 Z1.7 F4320.0 E309.438
G1 X2.8 Y16.34 Z1.7 F4320.0 E309.457
G1 X2.8 Y10.36 Z1.7 F4320.0 E309.737
G1 F1200.0
G1 E308.855
G1 F4320.0
M103
G1 X1.2 Y9.37 Z1.7 F4200.0
G1 F1200.0
G1 E309.737
G1 F4200.0
M101
G1 X1.2 Y7.52 Z1.7 F4320.0 E309.824
G1 X0.8 Y7.56 Z1.7 F4320.0 E309.843
G1 X0.8 Y9.37 Z1.7 F4320.0 E309.928
G1 X0.4 Y9.37 Z1.7 F4320.0 E309.947
G1 X0.4 Y7.6 Z1.7 F4320.0 E310.03
G1 X0.0 Y7.64 Z1.7 F4320.0 E310.049
G1 X0.0 Y9.37 Z1.7 F4320.0 E310.131
G1 X-0.4 Y9.37 Z1.7 F4320.0 E310.15
G1 X-0.4 Y7.6 Z1.7 F4320.0 E310.233
G1 X-0.8 Y7.56 Z1.7 F4320.0 E310.252
G1 X-0.8 Y9.37 Z1.7 F4320.0 E310.337
G1 X-1.2 Y9.37 Z1.7 F4320.0 E310.356
G1 X-1.2 Y7.52 Z1.7 F4320.0 E310.443
G1 X-1.6 Y7.46 Z1.7 F4320.0 E310.462
G1 X-1.6 Y16.46 Z1.7 F4320.0 E310.884
G1 X-2.0 Y16.42 Z1.7 F4320.0 E310.903
G1 X-2.0 Y7.34 Z1.7 F4320.0 E311.33
G1 F1200.0
G1 E310.33
G1 F4320.0
M103
G1 X-8.4 Y4.97 Z1.7 F4200.0
G1 F1200.0
G1 E311.33
G1 F4200.0
M101
G1 X-8.4 Y6.45 Z1.7 F4320.0 E311.399
G1 X-8.8 Y6.85 Z1.7 F4320.0 E311.425
G1 X-8.8 Y5.14 Z1.7 F4320.0 E311.506
G1 X-9.2 Y5.31 Z1.7 F4320.0 E311.526
G1 X-9.2 Y7.25 Z1.7 F4320.0 E311.617
G1 X-9.6 Y7.65 Z1.7 F4320.0 E311.644
G1 X-9.6 Y5.47 Z1.7 F4320.0 E311.746
G1 X-10.0 Y5.64 Z1.7 F4320.0 E311.766
G1 X-10.0 Y8.05 Z1.7 F4320.0 E311.88
G1 X-10.4 Y8.45 Z1.7 F4320.0 E311.906
G1 X-10.4 Y5.8 Z1.7 F4320.0 E312.03
G1 X-10.8 Y5.97 Z1.7 F4320.0 E312.051
G1 X-10.8 Y8.85 Z1.7 F4320.0 E312.186
G1 X-11.2 Y9.25 Z1.7 F4320.0 E312.213
G1 X-11.2 Y6.13 Z1.7 F4320.0 E312.359
G1 X-11.6 Y6.3 Z1.7 F4320.0 E312.379
G1 X-11.6 Y9.65 Z1.7 F4320.0 E312.536
G1 X-12.0 Y10.05 Z1.7 F4320.0 E312.563
G1 X-12.0 Y6.47 Z1.7 F4320.0 E312.731
G1 X-12.4 Y6.63 Z1.7 F4320.0 E312.751
G1 X-12.4 Y10.96 Z1.7 F4320.0 E312.955
G1 X-12.0 Y11.45 Z1.7 F4320.0 E312.984
G1 X-12.0 Y10.11 Z1.7 F4320.0 E313.047
G1 X-11.6 Y10.51 Z1.7 F4320.0 E313.073
G1 X-11.6 Y11.87 Z1.7 F4320.0 E313.137
G1 X-11.2 Y12.2 Z1.7 F4320.0 E313.162
G1 X-11.2 Y10.91 Z1.7 F4320.0 E313.222
G1 X-10.8 Y11.31 Z1.7 F4320.0 E313.249
G1 X-10.8 Y12.53 Z1.7 F4320.0 E313.306
G1 X-10.4 Y12.86 Z1.7 F4320.0 E313.33
G1 X-10.4 Y11.71 Z1.7 F4320.0 E313.384
G1 X-10.0 Y11.95 Z1.7 F4320.0 E313.406
G1 X-10.0 Y13.19 Z1.7 F4320.0 E313.464
G1 X-9.6 Y13.51 Z1.7 F4320.0 E313.488
G1 X-9.6 Y11.55 Z1.7 F4320.0 E313.581
G1 X-9.2 Y11.15 Z1.7 F4320.0 E313.607
G1 X-9.2 Y13.83 Z1.7 F4320.0 E313.733
G1 X-8.8 Y14.05 Z1.7 F4320.0 E313.754
G1 X-8.8 Y10.75 Z1.7 F4320.0 E313.909
G1 X-8.4 Y10.35 Z1.7 F4320.0 E313.936
G1 X-8.4 Y14.26 Z1.7 F4320.0 E314.119
G1 X-8.0 Y14.47 Z1.7 F4320.0 E314.141
G1 X-8.0 Y9.95 Z1.7 F4320.0 E314.353
G1 X-7.6 Y9.55 Z1.7 F4320.0 E314.38
G1 X-7.6 Y14.69 Z1.7 F4320.0 E314.621
G1 X-7.2 Y14.9 Z1.7 F4320.0 E314.642
G1 X-7.2 Y13.94 Z1.7 F4320.0 E314.687
G1 X-6.8 Y14.11 Z1.7 F4320.0 E314.708
G1 X-6.8 Y15.12 Z1.7 F4320.0 E314.755
G1 X-6.4 Y15.33 Z1.7 F4320.0 E314.777
G1 X-6.4 Y14.27 Z1.7 F4320.0 E314.826
G1 X-6.0 Y14.44 Z1.7 F4320.0 E314.847
G1 X-6.0 Y15.46 Z1.7 F4320.0 E314.895
G1 X-5.6 Y15.58 Z1.7 F4320.0 E314.914
G1 X-5.6 Y14.6 Z1.7 F4320.0 E314.96
G1 X-5.2 Y14.77 Z1.7 F4320.0 E314.981
G1 X-5.2 Y15.7 Z1.7 F4320.0 E315.024
G1 X-4.8 Y15.82 Z1.7 F4320.0 E315.044
G1 X-4.8 Y14.93 Z1.7 F4320.0 E315.086
G1 X-4.4 Y14.22 Z1.7 F4320.0 E315.124
G1 X-4.4 Y15.95 Z1.7 F4320.0 E315.205
G1 X-4.0 Y16.07 Z1.7 F4320.0 E315.225
G1 X-4.0 Y13.26 Z1.7 F4320.0 E315.357
G1 X-3.6 Y12.29 Z1.7 F4320.0 E315.406
G1 X-3.6 Y16.19 Z1.7 F4320.0 E315.589
G1 X-3.2 Y16.3 Z1.7 F4320.0 E315.608
G1 X-3.2 Y11.33 Z1.7 F4320.0 E315.842
G1 X-2.8 Y10.36 Z1.7 F4320.0 E315.891
G1 X-2.8 Y16.34 Z1.7 F4320.0 E316.172
G1 X-2.4 Y16.38 Z1.7 F4320.0 E316.191
G1 X-2.4 Y7.22 Z1.7 F4320.0 E316.621
G1 X-2.8 Y7.09 Z1.7 F4320.0 E316.641
G1 X-2.8 Y8.98 Z1.7 F4320.0 E316.729
G1 X-3.2 Y8.82 Z1.7 F4320.0 E316.75
G1 X-3.2 Y6.91 Z1.7 F4320.0 E316.84
G1 X-3.6 Y6.69 Z1.7 F4320.0 E316.861
G1 X-3.6 Y8.65 Z1.7 F4320.0 E316.953
G1 X-4.0 Y8.49 Z1.7 F4320.0 E316.973
G1 X-4.0 Y6.48 Z1.7 F4320.0 E317.067
G1 X-4.4 Y6.22 Z1.7 F4320.0 E317.09
G1 X-4.4 Y8.32 Z1.7 F4320.0 E317.188
G1 X-4.8 Y8.16 Z1.7 F4320.0 E317.209
G1 X-4.8 Y5.89 Z1.7 F4320.0 E317.315
G1 X-5.2 Y5.57 Z1.7 F4320.0 E317.339
G1 X-5.2 Y8.94 Z1.7 F4320.0 E317.498
G1 F1200.0
G1 E316.498
G1 F4320.0
M103
G1 X-6.4 Y4.15 Z1.7 F4200.0
G1 F1200.0
G1 E317.498
G1 F4200.0
M101
G1 X-6.4 Y6.85 Z1.7 F4320.0 E317.625
G1 X-6.0 Y7.25 Z1.7 F4320.0 E317.651
G1 X-6.0 Y4.67 Z1.7 F4320.0 E317.773
G1 X-5.6 Y5.16 Z1.7 F4320.0 E317.802
G1 X-5.6 Y9.91 Z1.7 F4320.0 E318.025
G1 X-6.0 Y10.87 Z1.7 F4320.0 E318.074
G1 X-6.0 Y7.95 Z1.7 F4320.0 E318.212
G1 X-6.4 Y8.35 Z1.7 F4320.0 E318.238
G1 X-6.4 Y11.84 Z1.7 F4320.0 E318.402
G1 X-6.8 Y12.81 Z1.7 F4320.0 E318.451
G1 X-6.8 Y8.75 Z1.7 F4320.0 E318.642
G1 X-7.2 Y9.15 Z1.7 F4320.0 E318.668
G1 X-7.2 Y13.77 Z1.7 F4320.0 E318.885
G1 F1200.0
G1 E317.885
G1 F4320.0
M103
G1 X2.0 Y16.42 Z1.7 F4200.0
G1 F1200.0
G1 E318.885
G1 F4200.0
M101
G1 X2.0 Y7.34 Z1.7 F4320.0 E319.312
G1 X1.6 Y7.46 Z1.7 F4320.0 E319.331
G1 X1.6 Y16.46 Z1.7 F4320.0 E319.754
G1 X1.2 Y16.5 Z1.7 F4320.0 E319.773
G1 X1.2 Y15.63 Z1.7 F4320.0 E319.813
G1 X0.8 Y15.63 Z1.7 F4320.0 E319.832
G1 X0.8 Y16.54 Z1.7 F4320.0 E319.875
G1 X0.4 Y16.58 Z1.7 F4320.0 E319.894
G1 X0.4 Y15.63 Z1.7 F4320.0 E319.938
G1 X0.0 Y15.63 Z1.7 F4320.0 E319.957
G1 X0.0 Y16.62 Z1.7 F4320.0 E320.003
G1 X-0.4 Y16.58 Z1.7 F4320.0 E320.022
G1 X-0.4 Y15.63 Z1.7 F4320.0 E320.066
G1 X-0.8 Y15.63 Z1.7 F4320.0 E320.085
G1 X-0.8 Y16.54 Z1.7 F4320.0 E320.127
G1 X-1.2 Y16.5 Z1.7 F4320.0 E320.146
G1 X-1.2 Y15.63 Z1.7 F4320.0 E320.187
G1 F1200.0
G1 E319.187
G1 F4320.0
M103
G1 X-0.7 Y14.95 Z1.7 F4200.0
G1 X0.7 Y14.95 Z1.7 F4200.0
G1 X5.6 Y5.16 Z1.7 F4200.0
G1 F1200.0
G1 E320.187
G1 F4200.0
M101
G1 X5.6 Y9.91 Z1.7 F4320.0 E320.41
G1 F1200.0
G1 E319.41
G1 F4320.0
M103
G1 X6.0 Y7.95 Z1.7 F4200.0
G1 F1200.0
G1 E320.41
G1 F4200.0
M101
G1 X6.0 Y10.88 Z1.7 F4320.0 E320.548
G1 X6.4 Y11.84 Z1.7 F4320.0 E320.597
G1 X6.4 Y8.35 Z1.7 F4320.0 E320.76
G1 X6.8 Y8.75 Z1.7 F4320.0 E320.787
G1 X6.8 Y12.81 Z1.7 F4320.0 E320.978
G1 X7.2 Y13.77 Z1.7 F4320.0 E321.027
G1 X7.2 Y9.15 Z1.7 F4320.0 E321.244
G1 X7.6 Y9.55 Z1.7 F4320.0 E321.27
G1 X7.6 Y14.69 Z1.7 F4320.0 E321.511
G1 X8.0 Y14.47 Z1.7 F4320.0 E321.533
G1 X8.0 Y9.95 Z1.7 F4320.0 E321.745
G1 X8.4 Y10.35 Z1.7 F4320.0 E321.772
G1 X8.4 Y14.26 Z1.7 F4320.0 E321.955
G1 X8.8 Y14.05 Z1.7 F4320.0 E321.976
G1 X8.8 Y10.75 Z1.7 F4320.0 E322.131
G1 X9.2 Y11.15 Z1.7 F4320.0 E322.158
G1 X9.2 Y13.83 Z1.7 F4320.0 E322.284
G1 X9.6 Y13.51 Z1.7 F4320.0 E322.308
G1 X9.6 Y11.55 Z1.7 F4320.0 E322.4
G1 X10.0 Y11.95 Z1.7 F4320.0 E322.426
G1 X10.0 Y13.19 Z1.7 F4320.0 E322.484
G1 X10.4 Y12.86 Z1.7 F4320.0 E322.509
G1 X10.4 Y11.71 Z1.7 F4320.0 E322.562
G1 X10.8 Y11.31 Z1.7 F4320.0 E322.589
G1 X10.8 Y12.53 Z1.7 F4320.0 E322.646
G1 X11.2 Y12.2 Z1.7 F4320.0 E322.671
G1 X11.2 Y10.91 Z1.7 F4320.0 E322.731
G1 X11.6 Y10.51 Z1.7 F4320.0 E322.758
G1 X11.6 Y11.87 Z1.7 F4320.0 E322.822
G1 X12.0 Y11.45 Z1.7 F4320.0 E322.849
G1 X12.0 Y6.47 Z1.7 F4320.0 E323.083
G1 X11.6 Y6.3 Z1.7 F4320.0 E323.103
G1 X11.6 Y9.65 Z1.7 F4320.0 E323.261
G1 X11.2 Y9.25 Z1.7 F4320.0 E323.287
G1 X11.2 Y6.13 Z1.7 F4320.0 E323.433
G1 X10.8 Y5.97 Z1.7 F4320.0 E323.454
G1 X10.8 Y8.85 Z1.7 F4320.0 E323.589
G1 X10.4 Y8.45 Z1.7 F4320.0 E323.616
G1 X10.4 Y5.8 Z1.7 F4320.0 E323.74
G1 X10.0 Y5.64 Z1.7 F4320.0 E323.76
G1 X10.0 Y8.05 Z1.7 F4320.0 E323.873
G1 X9.6 Y7.65 Z1.7 F4320.0 E323.9
G1 X9.6 Y5.47 Z1.7 F4320.0 E324.002
G1 X9.2 Y5.31 Z1.7 F4320.0 E324.022
G1 X9.2 Y7.25 Z1.7 F4320.0 E324.114
G1 X8.8 Y6.85 Z1.7 F4320.0 E324.14
G1 X8.8 Y5.14 Z1.7 F4320.0 E324.22
G1 X8.4 Y4.97 Z1.7 F4320.0 E324.241
G1 X8.4 Y6.45 Z1.7 F4320.0 E324.31
G1 F1200.0
G1 E323.31
G1 F4320.0
M103
G1 X6.8 Y3.4 Z1.7 F4200.0
G1 F1200.0
G1 E324.31
G1 F4200.0
M101
G1 X6.8 Y6.45 Z1.7 F4320.0 E324.453
G1 X6.4 Y6.85 Z1.7 F4320.0 E324.48
G1 X6.4 Y4.15 Z1.7 F4320.0 E324.607
G1 X6.0 Y4.67 Z1.7 F4320.0 E324.638
G1 X6.0 Y7.25 Z1.7 F4320.0 E324.759
G1 F1200.0
G1 E323.759
G1 F4320.0
M103
G1 X8.4 Y-4.21 Z1.7 F4200.0
G1 F1200.0
G1 E324.759
G1 F4200.0
M101
G1 X8.4 Y4.21 Z1.7 F4320.0 E325.154
G1 X8.0 Y6.05 Z1.7 F4320.0 E325.243
G1 X8.0 Y-6.05 Z1.7 F4320.0 E325.811
G1 X7.6 Y-5.66 Z1.7 F4320.0 E325.837
G1 X7.6 Y5.66 Z1.7 F4320.0 E326.368
G1 X7.2 Y6.06 Z1.7 F4320.0 E326.395
G1 X7.2 Y2.45 Z1.7 F4320.0 E326.564
G1 F1200.0
G1 E325.564
G1 F4320.0
M103
G1 X14.4 Y4.47 Z1.7 F4200.0
G1 F1200.0
G1 E326.564
G1 F4200.0
M101
G1 X14.4 Y1.38 Z1.7 F4320.0 E326.709
G1 X14.0 Y1.38 Z1.7 F4320.0 E326.728
G1 X14.0 Y4.31 Z1.7 F4320.0 E326.865
G1 X13.6 Y4.14 Z1.7 F4320.0 E326.885
G1 X13.6 Y1.38 Z1.7 F4320.0 E327.015
G1 X13.2 Y1.38 Z1.7 F4320.0 E327.034
G1 X13.2 Y3.98 Z1.7 F4320.0 E327.155
G1 X12.8 Y3.81 Z1.7 F4320.0 E327.176
G1 X12.8 Y1.38 Z1.7 F4320.0 E327.29
G1 X12.4 Y1.38 Z1.7 F4320.0 E327.308
G1 X12.4 Y3.64 Z1.7 F4320.0 E327.415
G1 X12.0 Y3.48 Z1.7 F4320.0 E327.435
G1 X12.0 Y1.38 Z1.7 F4320.0 E327.533
G1 X11.6 Y1.38 Z1.7 F4320.0 E327.552
G1 X11.6 Y3.31 Z1.7 F4320.0 E327.643
G1 X11.2 Y3.15 Z1.7 F4320.0 E327.663
G1 X11.2 Y1.38 Z1.7 F4320.0 E327.746
G1 X10.8 Y1.38 Z1.7 F4320.0 E327.765
G1 X10.8 Y2.98 Z1.7 F4320.0 E327.84
G1 X10.4 Y2.82 Z1.7 F4320.0 E327.86
G1 X10.4 Y1.38 Z1.7 F4320.0 E327.927
G1 X10.0 Y1.38 Z1.7 F4320.0 E327.946
G1 X10.0 Y2.65 Z1.7 F4320.0 E328.005
G1 X9.6 Y2.48 Z1.7 F4320.0 E328.026
G1 X9.6 Y1.38 Z1.7 F4320.0 E328.077
G1 F1200.0
G1 E327.077
G1 F4320.0
M103
G1 X7.2 Y-2.45 Z1.7 F4200.0
G1 F1200.0
G1 E328.077
G1 F4200.0
M101
G1 X7.2 Y-6.06 Z1.7 F4320.0 E328.247
G1 X6.8 Y-6.45 Z1.7 F4320.0 E328.273
G1 X6.8 Y-3.4 Z1.7 F4320.0 E328.417
G1 F1200.0
G1 E328.417
G1 F4320.0
M103
G1 X6.4 Y-4.15 Z1.7 F4200.0
G1 F1200.0
G1 E328.417
G1 F4200.0
M101
G1 X6.4 Y-6.85 Z1.7 F4320.0 E328.544
G1 X6.0 Y-7.25 Z1.7 F4320.0 E328.57
G1 X6.0 Y-4.67 Z1.7 F4320.0 E328.692
G1 X5.6 Y-5.16 Z1.7 F4320.0 E328.721
G1 X5.6 Y-9.91 Z1.7 F4320.0 E328.944
G1 X6.0 Y-10.88 Z1.7 F4320.0 E328.994
G1 X6.0 Y-7.95 Z1.7 F4320.0 E329.131
G1 X6.4 Y-8.35 Z1.7 F4320.0 E329.158
G1 X6.4 Y-11.84 Z1.7 F4320.0 E329.322
G1 X6.8 Y-12.81 Z1.7 F4320.0 E329.371
G1 X6.8 Y-8.75 Z1.7 F4320.0 E329.561
G1 X7.2 Y-9.15 Z1.7 F4320.0 E329.588
G1 X7.2 Y-13.77 Z1.7 F4320.0 E329.805
G1 F1200.0
G1 E328.805
G1 F4320.0
M103
G1 X4.8 Y-14.93 Z1.7 F4200.0
G1 F1200.0
G1 E329.805
G1 F4200.0
M101
G1 X4.8 Y-15.82 Z1.7 F4320.0 E329.847
G1 X5.2 Y-15.7 Z1.7 F4320.0 E329.866
G1 X5.2 Y-14.77 Z1.7 F4320.0 E329.91
G1 X5.6 Y-14.6 Z1.7 F4320.0 E329.93
G1 X5.6 Y-15.58 Z1.7 F4320.0 E329.976
G1 X6.0 Y-15.46 Z1.7 F4320.0 E329.996
G1 X6.0 Y-14.44 Z1.7 F4320.0 E330.044
G1 X6.4 Y-14.27 Z1.7 F4320.0 E330.064
G1 X6.4 Y-15.33 Z1.7 F4320.0 E330.114
G1 X6.8 Y-15.12 Z1.7 F4320.0 E330.135
G1 X6.8 Y-14.11 Z1.7 F4320.0 E330.183
G1 X7.2 Y-13.94 Z1.7 F4320.0 E330.203
G1 X7.2 Y-14.9 Z1.7 F4320.0 E330.248
G1 X7.6 Y-14.69 Z1.7 F4320.0 E330.27
G1 X7.6 Y-9.55 Z1.7 F4320.0 E330.511
G1 X8.0 Y-9.95 Z1.7 F4320.0 E330.537
G1 X8.0 Y-14.47 Z1.7 F4320.0 E330.75
G1 X8.4 Y-14.26 Z1.7 F4320.0 E330.771
G1 X8.4 Y-10.35 Z1.7 F4320.0 E330.955
G1 X8.8 Y-10.75 Z1.7 F4320.0 E330.981
G1 X8.8 Y-14.05 Z1.7 F4320.0 E331.136
G1 X9.2 Y-13.83 Z1.7 F4320.0 E331.157
G1 X9.2 Y-11.15 Z1.7 F4320.0 E331.283
G1 X9.6 Y-11.55 Z1.7 F4320.0 E331.31
G1 X9.6 Y-13.51 Z1.7 F4320.0 E331.402
G1 X10.0 Y-13.19 Z1.7 F4320.0 E331.426
G1 X10.0 Y-11.95 Z1.7 F4320.0 E331.484
G1 X10.4 Y-11.71 Z1.7 F4320.0 E331.506
G1 X10.4 Y-12.86 Z1.7 F4320.0 E331.56
G1 X10.8 Y-12.53 Z1.7 F4320.0 E331.584
G1 X10.8 Y-11.31 Z1.7 F4320.0 E331.641
G1 X11.2 Y-10.91 Z1.7 F4320.0 E331.668
G1 X11.2 Y-12.2 Z1.7 F4320.0 E331.729
G1 X11.6 Y-11.87 Z1.7 F4320.0 E331.753
G1 X11.6 Y-10.51 Z1.7 F4320.0 E331.817
G1 X12.0 Y-10.11 Z1.7 F4320.0 E331.843
G1 X12.0 Y-11.45 Z1.7 F4320.0 E331.906
G1 X12.4 Y-10.96 Z1.7 F4320.0 E331.936
G1 X12.4 Y-6.63 Z1.7 F4320.0 E332.139
G1 X12.0 Y-6.47 Z1.7 F4320.0 E332.159
G1 X12.0 Y-10.05 Z1.7 F4320.0 E332.327
G1 X11.6 Y-9.65 Z1.7 F4320.0 E332.354
G1 X11.6 Y-6.3 Z1.7 F4320.0 E332.511
G1 X11.2 Y-6.13 Z1.7 F4320.0 E332.532
G1 X11.2 Y-9.25 Z1.7 F4320.0 E332.678
G1 X10.8 Y-8.85 Z1.7 F4320.0 E332.704
G1 X10.8 Y-5.97 Z1.7 F4320.0 E332.84
G1 X10.4 Y-5.8 Z1.7 F4320.0 E332.86
G1 X10.4 Y-8.45 Z1.7 F4320.0 E332.984
G1 X10.0 Y-8.05 Z1.7 F4320.0 E333.011
G1 X10.0 Y-5.64 Z1.7 F4320.0 E333.124
G1 X9.6 Y-5.47 Z1.7 F4320.0 E333.144
G1 X9.6 Y-7.65 Z1.7 F4320.0 E333.246
G1 X9.2 Y-7.25 Z1.7 F4320.0 E333.273
G1 X9.2 Y-5.31 Z1.7 F4320.0 E333.364
G1 X8.8 Y-5.14 Z1.7 F4320.0 E333.384
G1 X8.8 Y-6.85 Z1.7 F4320.0 E333.465
G1 X8.4 Y-6.45 Z1.7 F4320.0 E333.491
G1 X8.4 Y-4.97 Z1.7 F4320.0 E333.56
G1 F1200.0
G1 E332.56
G1 F4320.0
M103
G1 X13.55 Y-6.37 Z1.7 F4200.0
G1 X14.4 Y-6.09 Z1.7 F4200.0
G1 F1200.0
G1 E333.56
G1 F4200.0
M101
G1 X14.4 Y-8.14 Z1.7 F4320.0 E333.657
G1 X14.8 Y-7.39 Z1.7 F4320.0 E333.697
G1 X14.8 Y-1.38 Z1.7 F4320.0 E333.979
G1 X14.4 Y-1.38 Z1.7 F4320.0 E333.997
G1 X14.4 Y-4.47 Z1.7 F4320.0 E334.142
G1 X14.0 Y-4.31 Z1.7 F4320.0 E334.163
G1 X14.0 Y-1.38 Z1.7 F4320.0 E334.3
G1 X13.6 Y-1.38 Z1.7 F4320.0 E334.319
G1 X13.6 Y-4.14 Z1.7 F4320.0 E334.448
G1 X13.2 Y-3.98 Z1.7 F4320.0 E334.469
G1 X13.2 Y-1.38 Z1.7 F4320.0 E334.59
G1 X12.8 Y-1.38 Z1.7 F4320.0 E334.609
G1 X12.8 Y-3.81 Z1.7 F4320.0 E334.723
G1 X12.4 Y-3.64 Z1.7 F4320.0 E334.743
G1 X12.4 Y-1.38 Z1.7 F4320.0 E334.85
G1 X12.0 Y-1.38 Z1.7 F4320.0 E334.868
G1 X12.0 Y-3.48 Z1.7 F4320.0 E334.967
G1 X11.6 Y-3.31 Z1.7 F4320.0 E334.987
G1 X11.6 Y-1.38 Z1.7 F4320.0 E335.078
G1 X11.2 Y-1.38 Z1.7 F4320.0 E335.096
G1 X11.2 Y-3.15 Z1.7 F4320.0 E335.179
G1 X10.8 Y-2.98 Z1.7 F4320.0 E335.2
G1 X10.8 Y-1.38 Z1.7 F4320.0 E335.275
G1 X10.4 Y-1.38 Z1.7 F4320.0 E335.293
G1 X10.4 Y-2.82 Z1.7 F4320.0 E335.361
G1 X10.0 Y-2.65 Z1.7 F4320.0 E335.381
G1 X10.0 Y-1.38 Z1.7 F4320.0 E335.44
G1 X9.6 Y-1.38 Z1.7 F4320.0 E335.459
G1 X9.6 Y-2.48 Z1.7 F4320.0 E335.511
G1 X9.2 Y-2.32 Z1.7 F4320.0 E335.531
G1 X9.2 Y2.32 Z1.7 F4320.0 E335.749
G1 X8.8 Y3.24 Z1.7 F4320.0 E335.796
G1 X8.8 Y-3.24 Z1.7 F4320.0 E336.101
G1 F1200.0
G1 E335.101
G1 F4320.0
M103
G1 X9.02 Y-4.49 Z1.7 F4200.0
G1 X14.0 Y-7.06 Z1.7 F4200.0
G1 F1200.0
G1 E336.101
G1 F4200.0
M101
G1 X14.0 Y-8.89 Z1.7 F4320.0 E336.187
G1 X13.6 Y-9.49 Z1.7 F4320.0 E336.221
G1 X13.6 Y-7.13 Z1.7 F4320.0 E336.332
G1 X13.2 Y-6.96 Z1.7 F4320.0 E336.353
G1 X13.2 Y-9.98 Z1.7 F4320.0 E336.494
G1 X12.8 Y-10.47 Z1.7 F4320.0 E336.524
G1 X12.8 Y-6.8 Z1.7 F4320.0 E336.696
G1 F1200.0
G1 E335.696
G1 F4320.0
M103
G1 X15.2 Y-6.64 Z1.7 F4200.0
G1 F1200.0
G1 E336.696
G1 F4200.0
M101
G1 X15.2 Y-1.38 Z1.7 F4320.0 E336.943
G1 X15.6 Y-1.38 Z1.7 F4320.0 E336.962
G1 X15.6 Y-5.54 Z1.7 F4320.0 E337.157
G1 F1200.0
G1 E336.157
G1 F4320.0
M103
G1 X15.6 Y5.54 Z1.7 F4200.0
G1 F1200.0
G1 E337.157
G1 F4200.0
M101
G1 X15.6 Y1.38 Z1.7 F4320.0 E337.352
G1 F1200.0
G1 E337.212
G1 F4320.0
M103
G1 X16.4 Y2.2 Z1.7 F4200.0
G1 F1200.0
G1 E337.352
G1 F4200.0
M101
G1 X16.4 Y-2.2 Z1.7 F4320.0 E337.559
G1 X16.0 Y-4.22 Z1.7 F4320.0 E337.655
G1 X16.0 Y4.22 Z1.7 F4320.0 E338.052
G1 F1200.0
G1 E337.052
G1 F4320.0
M103
G1 X14.8 Y7.39 Z1.7 F4200.0
G1 F1200.0
G1 E338.052
G1 F4200.0
M101
G1 X14.8 Y1.38 Z1.7 F4320.0 E338.334
G1 X15.2 Y1.38 Z1.7 F4320.0 E338.353
G1 X15.2 Y6.64 Z1.7 F4320.0 E338.599
G1 F1200.0
G1 E337.599
G1 F4320.0
M103
G1 X12.4 Y10.96 Z1.7 F4200.0
G1 F1200.0
G1 E338.599
G1 F4200.0
M101
G1 X12.4 Y6.63 Z1.7 F4320.0 E338.803
G1 X12.8 Y6.8 Z1.7 F4320.0 E338.823
G1 X12.8 Y10.47 Z1.7 F4320.0 E338.995
G1 X13.2 Y9.98 Z1.7 F4320.0 E339.025
G1 X13.2 Y6.96 Z1.7 F4320.0 E339.167
G1 X13.6 Y7.13 Z1.7 F4320.0 E339.187
G1 X13.6 Y9.49 Z1.7 F4320.0 E339.298
G1 X14.0 Y8.89 Z1.7 F4320.0 E339.332
G1 X14.0 Y7.06 Z1.7 F4320.0 E339.418
G1 X14.4 Y6.09 Z1.7 F4320.0 E339.468
G1 X14.4 Y8.14 Z1.7 F4320.0 E339.564
G1 F1200.0
G1 E338.564
G1 F4320.0
M103
G1 X13.55 Y6.37 Z1.7 F4200.0
G1 X14.08 Y5.08 Z1.7 F4200.0
G1 X10.36 Y0.9 Z1.7 F4200.0
G1 X4.49 Y-9.02 Z1.7 F4200.0
G1 X3.2 Y-9.55 Z1.7 F4200.0
G1 X3.6 Y-12.29 Z1.7 F4200.0
G1 F1200.0
G1 E339.564
G1 F4200.0
M101
G1 X3.6 Y-16.19 Z1.7 F4320.0 E339.747
G1 X3.2 Y-16.3 Z1.7 F4320.0 E339.766
G1 X3.2 Y-11.33 Z1.7 F4320.0 E340.0
G1 X2.8 Y-10.36 Z1.7 F4320.0 E340.049
G1 X2.8 Y-16.34 Z1.7 F4320.0 E340.329
G1 X2.4 Y-16.38 Z1.7 F4320.0 E340.348
G1 X2.4 Y-7.21 Z1.7 F4320.0 E340.779
G1 X2.8 Y-7.09 Z1.7 F4320.0 E340.798
G1 X2.8 Y-8.98 Z1.7 F4320.0 E340.887
G1 X3.2 Y-8.82 Z1.7 F4320.0 E340.907
G1 X3.2 Y-6.91 Z1.7 F4320.0 E340.997
G1 X3.6 Y-6.69 Z1.7 F4320.0 E341.018
G1 X3.6 Y-8.65 Z1.7 F4320.0 E341.11
G1 X4.0 Y-8.49 Z1.7 F4320.0 E341.131
G1 X4.0 Y-6.48 Z1.7 F4320.0 E341.225
G1 X4.4 Y-6.22 Z1.7 F4320.0 E341.247
G1 X4.4 Y-8.32 Z1.7 F4320.0 E341.346
G1 X4.8 Y-8.16 Z1.7 F4320.0 E341.366
G1 X4.8 Y-5.89 Z1.7 F4320.0 E341.472
G1 X5.2 Y-5.57 Z1.7 F4320.0 E341.497
G1 X5.2 Y-8.95 Z1.7 F4320.0 E341.656
G1 F1200.0
G1 E340.656
G1 F4320.0
M103
G1 X2.0 Y-7.34 Z1.7 F4200.0
G1 F1200.0
G1 E341.656
G1 F4200.0
M101
G1 X2.0 Y-16.42 Z1.7 F4320.0 E342.082
G1 X1.6 Y-16.46 Z1.7 F4320.0 E342.101
G1 X1.6 Y-7.46 Z1.7 F4320.0 E342.524
G1 F1200.0
G1 E341.568
G1 F4320.0
M103
G1 X1.2 Y-9.37 Z1.7 F4200.0
G1 F1200.0
G1 E342.524
G1 F4200.0
M101
G1 X1.2 Y-7.52 Z1.7 F4320.0 E342.611
G1 X0.8 Y-7.56 Z1.7 F4320.0 E342.629
G1 X0.8 Y-9.37 Z1.7 F4320.0 E342.715
G1 X0.4 Y-9.37 Z1.7 F4320.0 E342.733
G1 X0.4 Y-7.6 Z1.7 F4320.0 E342.817
G1 X-0.0 Y-7.64 Z1.7 F4320.0 E342.835
G1 X-0.0 Y-9.37 Z1.7 F4320.0 E342.917
G1 X-0.4 Y-9.37 Z1.7 F4320.0 E342.936
G1 X-0.4 Y-7.6 Z1.7 F4320.0 E343.019
G1 X-0.8 Y-7.56 Z1.7 F4320.0 E343.038
G1 X-0.8 Y-9.37 Z1.7 F4320.0 E343.123
G1 X-1.2 Y-9.37 Z1.7 F4320.0 E343.142
G1 X-1.2 Y-7.52 Z1.7 F4320.0 E343.229
G1 X-1.6 Y-7.46 Z1.7 F4320.0 E343.248
G1 X-1.6 Y-16.46 Z1.7 F4320.0 E343.67
G1 X-1.2 Y-16.5 Z1.7 F4320.0 E343.689
G1 X-1.2 Y-15.63 Z1.7 F4320.0 E343.73
G1 X-0.8 Y-15.63 Z1.7 F4320.0 E343.749
G1 X-0.8 Y-16.54 Z1.7 F4320.0 E343.791
G1 X-0.4 Y-16.58 Z1.7 F4320.0 E343.81
G1 X-0.4 Y-15.63 Z1.7 F4320.0 E343.854
G1 X-0.0 Y-15.63 Z1.7 F4320.0 E343.873
G1 X-0.0 Y-16.62 Z1.7 F4320.0 E343.919
G1 X0.4 Y-16.58 Z1.7 F4320.0 E343.938
G1 X0.4 Y-15.63 Z1.7 F4320.0 E343.983
G1 X0.8 Y-15.63 Z1.7 F4320.0 E344.001
G1 X0.8 Y-16.54 Z1.7 F4320.0 E344.044
G1 X1.2 Y-16.5 Z1.7 F4320.0 E344.063
G1 X1.2 Y-15.63 Z1.7 F4320.0 E344.103
G1 F1200.0
G1 E343.103
G1 F4320.0
M103
G1 X0.7 Y-14.95 Z1.7 F4200.0
G1 X-0.7 Y-14.95 Z1.7 F4200.0
G1 X-2.0 Y-7.34 Z1.7 F4200.0
G1 F1200.0
G1 E344.103
G1 F4200.0
M101
G1 X-2.0 Y-16.42 Z1.7 F4320.0 E344.53
G1 F1200.0
G1 E343.53
G1 F4320.0
M103
G1 X-4.4 Y-14.6 Z1.7 F4200.0
G1 F1200.0
G1 E344.53
G1 F4200.0
M101
G1 X-4.4 Y-14.22 Z1.7 F4320.0 E344.548
G1 X-4.0 Y-14.72 Z1.7 F4320.0 E344.578
G1 X-4.0 Y-13.26 Z1.7 F4320.0 E344.646
G1 X-3.6 Y-12.29 Z1.7 F4320.0 E344.695
G1 X-3.6 Y-14.97 Z1.7 F4320.0 E344.821
G1 X-3.2 Y-15.61 Z1.7 F4320.0 E344.856
G1 X-3.2 Y-11.33 Z1.7 F4320.0 E345.058
G1 X-2.8 Y-10.36 Z1.7 F4320.0 E345.107
G1 X-2.8 Y-16.34 Z1.7 F4320.0 E345.387
G1 X-2.4 Y-16.38 Z1.7 F4320.0 E345.406
G1 X-2.4 Y-7.22 Z1.7 F4320.0 E345.837
G1 X-2.8 Y-7.09 Z1.7 F4320.0 E345.856
G1 X-2.8 Y-8.98 Z1.7 F4320.0 E345.945
G1 X-3.2 Y-8.82 Z1.7 F4320.0 E345.965
G1 X-3.2 Y-6.91 Z1.7 F4320.0 E346.055
G1 X-3.6 Y-6.69 Z1.7 F4320.0 E346.076
G1 X-3.6 Y-8.65 Z1.7 F4320.0 E346.168
G1 X-4.0 Y-8.49 Z1.7 F4320.0 E346.189
G1 X-4.0 Y-6.48 Z1.7 F4320.0 E346.283
G1 X-4.4 Y-6.22 Z1.7 F4320.0 E346.305
G1 X-4.4 Y-8.32 Z1.7 F4320.0 E346.404
G1 X-4.8 Y-8.16 Z1.7 F4320.0 E346.424
G1 X-4.8 Y-5.89 Z1.7 F4320.0 E346.53
G1 X-5.2 Y-5.57 Z1.7 F4320.0 E346.555
G1 X-5.2 Y-8.95 Z1.7 F4320.0 E346.713
G1 X-5.6 Y-9.91 Z1.7 F4320.0 E346.763
G1 X-5.6 Y-5.16 Z1.7 F4320.0 E346.986
G1 F1200.0
G1 E345.986
G1 F4320.0
M103
G1 X-6.8 Y-3.4 Z1.7 F4200.0
G1 F1200.0
G1 E346.986
G1 F4200.0
M101
G1 X-6.8 Y-6.45 Z1.7 F4320.0 E347.129
G1 X-6.4 Y-6.85 Z1.7 F4320.0 E347.156
G1 X-6.4 Y-4.15 Z1.7 F4320.0 E347.282
G1 X-6.0 Y-4.67 Z1.7 F4320.0 E347.313
G1 X-6.0 Y-7.25 Z1.7 F4320.0 E347.434
G1 F1200.0
G1 E347.434
G1 F4320.0
M103
G1 X-6.0 Y-7.95 Z1.7 F4200.0
G1 F1200.0
G1 E347.434
G1 F4200.0
M101
G1 X-6.0 Y-10.88 Z1.7 F4320.0 E347.572
G1 X-6.4 Y-11.84 Z1.7 F4320.0 E347.621
G1 X-6.4 Y-8.35 Z1.7 F4320.0 E347.785
G1 X-6.8 Y-8.75 Z1.7 F4320.0 E347.811
G1 X-6.8 Y-12.81 Z1.7 F4320.0 E348.002
G1 X-7.2 Y-13.77 Z1.7 F4320.0 E348.051
G1 X-7.2 Y-9.15 Z1.7 F4320.0 E348.268
G1 X-7.6 Y-9.55 Z1.7 F4320.0 E348.294
G1 X-7.6 Y-14.69 Z1.7 F4320.0 E348.536
G1 X-8.0 Y-14.47 Z1.7 F4320.0 E348.557
G1 X-8.0 Y-9.95 Z1.7 F4320.0 E348.769
G1 X-8.4 Y-10.35 Z1.7 F4320.0 E348.796
G1 X-8.4 Y-14.26 Z1.7 F4320.0 E348.98
G1 X-8.8 Y-14.05 Z1.7 F4320.0 E349.001
G1 X-8.8 Y-10.75 Z1.7 F4320.0 E349.156
G1 X-9.2 Y-11.15 Z1.7 F4320.0 E349.182
G1 X-9.2 Y-13.83 Z1.7 F4320.0 E349.308
G1 X-9.6 Y-13.51 Z1.7 F4320.0 E349.332
G1 X-9.6 Y-11.62 Z1.7 F4320.0 E349.421
G1 F1200.0
G1 E349.045
G1 F4320.0
M103
G1 X-10.0 Y-12.93 Z1.7 F4200.0
G1 F1200.0
G1 E349.421
G1 F4200.0
M101
G1 X-10.0 Y-13.19 Z1.7 F4320.0 E349.433
G1 F1200.0
G1 E348.433
G1 F4320.0
M103
G1 X-7.2 Y-13.94 Z1.7 F4200.0
G1 F1200.0
G1 E349.433
G1 F4200.0
M101
G1 X-7.2 Y-14.9 Z1.7 F4320.0 E349.478
G1 X-6.8 Y-15.12 Z1.7 F4320.0 E349.5
G1 X-6.8 Y-14.11 Z1.7 F4320.0 E349.547
G1 X-6.4 Y-14.27 Z1.7 F4320.0 E349.568
G1 X-6.4 Y-15.33 Z1.7 F4320.0 E349.617
G1 X-6.0 Y-15.39 Z1.7 F4320.0 E349.636
G1 X-6.0 Y-14.44 Z1.7 F4320.0 E349.681
G1 F1200.0
G1 E349.681
G1 F4320.0
M103
G1 X-5.6 Y-14.6 Z1.7 F4200.0
G1 F1200.0
G1 E349.681
G1 F4200.0
M101
G1 X-5.6 Y-15.14 Z1.7 F4320.0 E349.706
G1 F1200.0
G1 E348.706
G1 F4320.0
M103
G1 X-6.22 Y-13.83 Z1.7 F4200.0
G1 X-6.61 Y-7.6 Z1.7 F4200.0
G1 X-8.4 Y-4.97 Z1.7 F4200.0
G1 F1200.0
G1 E349.706
G1 F4200.0
M101
G1 X-8.4 Y-6.45 Z1.7 F4320.0 E349.776
G1 X-8.8 Y-6.85 Z1.7 F4320.0 E349.802
G1 X-8.8 Y-5.14 Z1.7 F4320.0 E349.882
G1 X-9.2 Y-5.31 Z1.7 F4320.0 E349.903
G1 X-9.2 Y-7.25 Z1.7 F4320.0 E349.994
G1 X-9.6 Y-7.65 Z1.7 F4320.0 E350.021
G1 X-9.6 Y-5.47 Z1.7 F4320.0 E350.123
G1 X-10.0 Y-5.64 Z1.7 F4320.0 E350.143
G1 X-10.0 Y-8.05 Z1.7 F4320.0 E350.256
G1 X-10.4 Y-8.45 Z1.7 F4320.0 E350.283
G1 X-10.4 Y-5.8 Z1.7 F4320.0 E350.407
G1 X-10.8 Y-5.97 Z1.7 F4320.0 E350.427
G1 X-10.8 Y-8.85 Z1.7 F4320.0 E350.563
G1 X-11.2 Y-9.25 Z1.7 F4320.0 E350.589
G1 X-11.2 Y-6.13 Z1.7 F4320.0 E350.735
G1 X-11.6 Y-6.3 Z1.7 F4320.0 E350.756
G1 X-11.6 Y-9.65 Z1.7 F4320.0 E350.913
G1 X-12.0 Y-10.05 Z1.7 F4320.0 E350.94
G1 X-12.0 Y-6.47 Z1.7 F4320.0 E351.108
G1 X-12.4 Y-6.63 Z1.7 F4320.0 E351.128
G1 X-12.4 Y-10.96 Z1.7 F4320.0 E351.331
G1 X-12.0 Y-11.06 Z1.7 F4320.0 E351.351
G1 X-12.0 Y-10.11 Z1.7 F4320.0 E351.395
G1 X-11.6 Y-10.51 Z1.7 F4320.0 E351.422
G1 X-11.6 Y-10.75 Z1.7 F4320.0 E351.433
G1 F1200.0
G1 E351.202
G1 F4320.0
M103
G1 X-12.8 Y-10.47 Z1.7 F4200.0
G1 F1200.0
G1 E351.433
G1 F4200.0
M101
G1 X-12.8 Y-6.8 Z1.7 F4320.0 E351.605
G1 X-13.2 Y-6.96 Z1.7 F4320.0 E351.626
G1 X-13.2 Y-9.98 Z1.7 F4320.0 E351.768
G1 X-13.6 Y-9.5 Z1.7 F4320.0 E351.797
G1 X-13.6 Y-7.13 Z1.7 F4320.0 E351.908
G1 X-14.0 Y-7.06 Z1.7 F4320.0 E351.928
G1 X-14.0 Y-8.89 Z1.7 F4320.0 E352.014
G1 F1200.0
G1 E352.014
G1 F4320.0
M103
G1 X-14.4 Y-8.14 Z1.7 F4200.0
G1 F1200.0
G1 E352.014
G1 F4200.0
M101
G1 X-14.4 Y-6.09 Z1.7 F4320.0 E352.11
G1 X-14.8 Y-5.13 Z1.7 F4320.0 E352.159
G1 X-14.8 Y-7.39 Z1.7 F4320.0 E352.265
G1 F1200.0
G1 E352.265
G1 F4320.0
M103
G1 X-15.2 Y-6.64 Z1.7 F4200.0
G1 F1200.0
G1 E352.265
G1 F4200.0
M101
G1 X-15.2 Y-1.38 Z1.7 F4320.0 E352.512
G1 X-14.8 Y-1.38 Z1.7 F4320.0 E352.531
G1 X-14.8 Y-4.64 Z1.7 F4320.0 E352.684
G1 X-14.4 Y-4.47 Z1.7 F4320.0 E352.704
G1 X-14.4 Y-1.38 Z1.7 F4320.0 E352.849
G1 X-14.0 Y-1.38 Z1.7 F4320.0 E352.868
G1 X-14.0 Y-4.31 Z1.7 F4320.0 E353.005
G1 X-13.6 Y-4.14 Z1.7 F4320.0 E353.026
G1 X-13.6 Y-1.38 Z1.7 F4320.0 E353.155
G1 X-13.2 Y-1.38 Z1.7 F4320.0 E353.174
G1 X-13.2 Y-3.97 Z1.7 F4320.0 E353.295
G1 X-12.8 Y-3.81 Z1.7 F4320.0 E353.316
G1 X-12.8 Y-1.38 Z1.7 F4320.0 E353.43
G1 X-12.4 Y-1.38 Z1.7 F4320.0 E353.448
G1 X-12.4 Y-3.64 Z1.7 F4320.0 E353.555
G1 X-12.0 Y-3.48 Z1.7 F4320.0 E353.575
G1 X-12.0 Y-1.38 Z1.7 F4320.0 E353.673
G1 X-11.6 Y-1.38 Z1.7 F4320.0 E353.692
G1 X-11.6 Y-3.31 Z1.7 F4320.0 E353.783
G1 X-11.2 Y-3.15 Z1.7 F4320.0 E353.803
G1 X-11.2 Y-1.38 Z1.7 F4320.0 E353.886
G1 X-10.8 Y-1.38 Z1.7 F4320.0 E353.904
G1 X-10.8 Y-2.98 Z1.7 F4320.0 E353.979
G1 X-10.4 Y-2.82 Z1.7 F4320.0 E354.0
G1 X-10.4 Y-1.38 Z1.7 F4320.0 E354.067
G1 X-10.0 Y-1.38 Z1.7 F4320.0 E354.086
G1 X-10.0 Y-2.65 Z1.7 F4320.0 E354.145
G1 X-9.6 Y-2.48 Z1.7 F4320.0 E354.166
G1 X-9.6 Y-1.38 Z1.7 F4320.0 E354.217
G1 F1200.0
G1 E353.217
G1 F4320.0
M103
G1 X-8.4 Y4.21 Z1.7 F4200.0
G1 F1200.0
G1 E354.217
G1 F4200.0
M101
G1 X-8.4 Y-4.21 Z1.7 F4320.0 E354.613
G1 X-8.0 Y-6.05 Z1.7 F4320.0 E354.701
M73 P6 (display progress)
G1 X-8.0 Y6.05 Z1.7 F4320.0 E355.269
G1 X-7.6 Y5.65 Z1.7 F4320.0 E355.296
G1 X-7.6 Y-5.65 Z1.7 F4320.0 E355.827
G1 X-7.2 Y-6.05 Z1.7 F4320.0 E355.853
G1 X-7.2 Y-2.45 Z1.7 F4320.0 E356.022
G1 F1200.0
G1 E355.022
G1 F4320.0
M103
G1 X-7.2 Y2.45 Z1.7 F4200.0
G1 F1200.0
G1 E356.022
G1 F4200.0
M101
G1 X-7.2 Y6.05 Z1.7 F4320.0 E356.192
G1 X-6.8 Y6.45 Z1.7 F4320.0 E356.218
G1 X-6.8 Y3.4 Z1.7 F4320.0 E356.361
G1 F1200.0
G1 E355.361
G1 F4320.0
M103
G1 X-9.02 Y4.49 Z1.7 F4200.0
G1 X-13.55 Y6.37 Z1.7 F4200.0
G1 X-14.4 Y6.09 Z1.7 F4200.0
G1 F1200.0
G1 E356.361
G1 F4200.0
M101
G1 X-14.4 Y8.14 Z1.7 F4320.0 E356.458
G1 X-14.8 Y7.39 Z1.7 F4320.0 E356.497
G1 X-14.8 Y1.38 Z1.7 F4320.0 E356.78
G1 X-14.4 Y1.38 Z1.7 F4320.0 E356.798
G1 X-14.4 Y4.47 Z1.7 F4320.0 E356.943
G1 X-14.0 Y4.31 Z1.7 F4320.0 E356.964
G1 X-14.0 Y1.38 Z1.7 F4320.0 E357.101
G1 X-13.6 Y1.38 Z1.7 F4320.0 E357.12
G1 X-13.6 Y4.14 Z1.7 F4320.0 E357.249
G1 X-13.2 Y3.97 Z1.7 F4320.0 E357.27
G1 X-13.2 Y1.38 Z1.7 F4320.0 E357.391
G1 X-12.8 Y1.38 Z1.7 F4320.0 E357.41
G1 X-12.8 Y3.81 Z1.7 F4320.0 E357.524
G1 X-12.4 Y3.64 Z1.7 F4320.0 E357.544
G1 X-12.4 Y1.38 Z1.7 F4320.0 E357.65
G1 X-12.0 Y1.38 Z1.7 F4320.0 E357.669
G1 X-12.0 Y3.48 Z1.7 F4320.0 E357.767
G1 X-11.6 Y3.31 Z1.7 F4320.0 E357.788
G1 X-11.6 Y1.38 Z1.7 F4320.0 E357.878
G1 X-11.2 Y1.38 Z1.7 F4320.0 E357.897
G1 X-11.2 Y3.15 Z1.7 F4320.0 E357.98
G1 X-10.8 Y2.98 Z1.7 F4320.0 E358.0
G1 X-10.8 Y1.38 Z1.7 F4320.0 E358.075
G1 X-10.4 Y1.38 Z1.7 F4320.0 E358.094
G1 X-10.4 Y2.82 Z1.7 F4320.0 E358.161
G1 X-10.0 Y2.65 Z1.7 F4320.0 E358.182
G1 X-10.0 Y1.38 Z1.7 F4320.0 E358.241
G1 X-9.6 Y1.38 Z1.7 F4320.0 E358.26
G1 X-9.6 Y2.48 Z1.7 F4320.0 E358.311
G1 X-9.2 Y2.32 Z1.7 F4320.0 E358.332
G1 X-9.2 Y-2.32 Z1.7 F4320.0 E358.549
G1 X-8.8 Y-3.25 Z1.7 F4320.0 E358.597
G1 X-8.8 Y3.25 Z1.7 F4320.0 E358.902
G1 F1200.0
G1 E357.902
G1 F4320.0
M103
G1 X-9.02 Y4.49 Z1.7 F4200.0
G1 X-14.0 Y7.06 Z1.7 F4200.0
G1 F1200.0
G1 E358.902
G1 F4200.0
M101
G1 X-14.0 Y8.89 Z1.7 F4320.0 E358.988
G1 X-13.6 Y9.5 Z1.7 F4320.0 E359.022
G1 X-13.6 Y7.13 Z1.7 F4320.0 E359.133
G1 X-13.2 Y6.96 Z1.7 F4320.0 E359.154
G1 X-13.2 Y9.98 Z1.7 F4320.0 E359.295
G1 X-12.8 Y10.47 Z1.7 F4320.0 E359.325
G1 X-12.8 Y6.8 Z1.7 F4320.0 E359.498
G1 F1200.0
G1 E358.498
G1 F4320.0
M103
G1 X-15.2 Y6.64 Z1.7 F4200.0
G1 F1200.0
G1 E359.498
G1 F4200.0
M101
G1 X-15.2 Y1.38 Z1.7 F4320.0 E359.745
G1 X-15.6 Y1.38 Z1.7 F4320.0 E359.763
G1 X-15.6 Y5.54 Z1.7 F4320.0 E359.959
G1 F1200.0
G1 E359.581
G1 F4320.0
M103
G1 X-16.0 Y4.22 Z1.7 F4200.0
G1 F1200.0
G1 E359.959
G1 F4200.0
M101
G1 X-16.0 Y-4.22 Z1.7 F4320.0 E360.355
G1 X-15.6 Y-5.54 Z1.7 F4320.0 E360.42
G1 X-15.6 Y-1.38 Z1.7 F4320.0 E360.615
G1 F1200.0
G1 E360.47
G1 F4320.0
M103
G1 X-16.4 Y-2.2 Z1.7 F4200.0
G1 F1200.0
G1 E360.615
G1 F4200.0
M101
G1 X-16.4 Y2.2 Z1.7 F4320.0 E360.822
G1 F1200.0
G1 E359.822
G1 F4320.0
M103
G1 X-14.95 Y0.7 Z1.7 F4200.0
G1 X-14.95 Y-0.7 Z1.7 F4200.0
G1 X-12.83 Y-0.9 Z1.7 F4200.0
G1 X0.7 Y-10.05 Z1.7 F4200.0
G1 X4.0 Y-13.26 Z1.7 F4200.0
G1 F1200.0
G1 E360.822
G1 F4200.0
M101
G1 X4.0 Y-16.07 Z1.7 F4320.0 E360.954
G1 X4.4 Y-15.95 Z1.7 F4320.0 E360.973
G1 X4.4 Y-14.23 Z1.7 F4320.0 E361.054
G1 F1200.0
G1 E360.054
G1 F4320.0
M103
(</infill>)
(</nestedRing>)
(</rotation>)
(</layer>)
;M108 R56.0
(<layer> 1.971 )
(<supportLayer>)
G1 X-7.4 Y-18.0 Z1.97 F4200.0
G1 F1200.0
G1 E361.054
G1 F4200.0
M101
G1 X7.4 Y-18.0 Z1.97 F4800.0 E361.602
G1 X7.49 Y-16.2 Z1.97 F4800.0 E361.668
G1 X8.86 Y-16.2 Z1.97 F4800.0 E361.719
G1 F1200.0
G1 E360.719
G1 F4800.0
M103
G1 X10.54 Y-14.4 Z1.97 F4200.0
G1 F1200.0
G1 E361.719
G1 F4200.0
M101
G1 X14.78 Y-14.4 Z1.97 F4800.0 E361.876
G1 X16.46 Y-12.6 Z1.97 F4800.0 E361.967
G1 X12.71 Y-12.6 Z1.97 F4800.0 E362.105
G1 F1200.0
G1 E361.105
G1 F4800.0
M103
G1 X14.19 Y-10.8 Z1.97 F4200.0
G1 F1200.0
G1 E362.105
G1 F4200.0
M101
G1 X16.8 Y-10.8 Z1.97 F4800.0 E362.202
G1 X17.1 Y-9.0 Z1.97 F4800.0 E362.27
G1 X15.39 Y-9.0 Z1.97 F4800.0 E362.333
G1 F1200.0
G1 E361.333
G1 F4800.0
M103
G1 X16.36 Y-7.2 Z1.97 F4200.0
G1 F1200.0
G1 E362.333
G1 F4200.0
M101
G1 X17.41 Y-7.2 Z1.97 F4800.0 E362.372
G1 X17.61 Y-5.4 Z1.97 F4800.0 E362.439
G1 X16.98 Y-5.4 Z1.97 F4800.0 E362.462
G1 F1200.0
G1 E361.581
G1 F4800.0
M103
G1 X17.53 Y-3.6 Z1.97 F4200.0
G1 F1200.0
G1 E362.462
G1 F4200.0
M101
G1 X17.71 Y-3.6 Z1.97 F4800.0 E362.469
G1 X21.19 Y-1.8 Z1.97 F4800.0 E362.613
G1 X17.73 Y-1.8 Z1.97 F4800.0 E362.741
G1 F1200.0
G1 E361.741
G1 F4800.0
M103
G1 X17.73 Y1.8 Z1.97 F4200.0
G1 F1200.0
G1 E362.741
G1 F4200.0
M101
[truncated: 5,305,168 more chars]
