# Supplementary material for: Using Voice Coils to Actuate Modular Soft Robots: Wormbot, an Example
Source: Soft Robot. 2016 Dec 1;3(4):198–204. doi: 10.1089/soro.2016.0009 (PMC5180079; doi:10.1089/soro.2016.0009)
Supplement: Supplemental data [file Supp_Data.zip › Supplemental Information/3D Printer Parts/front_rear.gcode]

(** This GCode was generated by ReplicatorG 0040 **)
(*  using Skeinforge (50)  *)
(*  for a Dual headed The Replicator  *)
(*  on 2014/12/12 14:43:32 (+0000) *)
(<alteration>)
(<alterationFile>) start.gcode (</alterationFile>)
(**** beginning of start.gcode ****)
(This is start code for The Replicator running a single material print)
M73 P0 (enable build progress)
G21 (set units to mm)
G90 (set positioning to absolute)
G10 P1 X16.5 Y0 Z-0.3 (Designate T0 Offset)
G10 P2 X-16.5 Y0 Z-0.3 (Designate T1 Offset)
G55 (Recall offset cooridinate system for T1)
M104 S220 T0 (set extruder temperature)
M109 S100 T0 (set HBP temperature)
(**** begin homing ****)
G162 X Y F2500 (home XY axes maximum
G161 Z F1100 (home Z axis minimum)
G92 Z-5 (set Z to -5)
G1 Z0.0 (move Z to "0")
G161 Z F100 (home Z axis minimum)
M132 X Y Z A B (Recall stored home offsets for XYZAB axis)
(**** end homing ****)
G1 X105.0 Y-70.0 Z10.0 F3300.0 (move to waiting position)
G130 X0 Y0 A0 B0 (Set Stepper motor Vref to lower value while heating)
M6 T0 (wait for toolhead parts, nozzle, HBP, etc., to reach temperature)
G130 X127 Y127 A127 B127 (Set Stepper motor Vref to defaults)
M6 T0
M108 R3.0 T0
G0 X105 Y-70 (Position Nozzle)
G0 Z0.6     (Position Height)
M108 R4.0   (Set Extruder Speed)
M101        (Start Extruder)
G4 P1500    (Create Anchor)
(**** end of start.gcode ****)
(</alteration>)
(<format> skeinforge gcode </format>)
(<version> 12.03.14 </version>)
(<created> 14.12.12|14:41 </created>)
(<extruderInitialization>)
(<craftTypeName> extrusion </craftTypeName>)
M105
(<decimalPlacesCarried> 3 </decimalPlacesCarried>)
(<layerThickness> 0.27 </layerThickness>)
(<infillWidth> 0.4 </infillWidth>)
(<volumeFraction> 0.82 </volumeFraction>)
(<infillPerimeterOverlap> 0.3 </infillPerimeterOverlap>)
(<sharpestProduct> 0.866 </sharpestProduct>)
(<layerHeight> 0.27 </layerHeight>)
(<threadSequenceString> loops edge infill </threadSequenceString>)
(<maximumZFeedRatePerSecond> 999.0 </maximumZFeedRatePerSecond>)
(<objectFirstLayerFeedRateInfillMultiplier> 0.9 </objectFirstLayerFeedRateInfillMultiplier>)
(<operatingFeedRatePerSecond> 80.0 </operatingFeedRatePerSecond>)
(<objectFirstLayerFlowRateInfillMultiplier> 0.8 </objectFirstLayerFlowRateInfillMultiplier>)
(<operatingFlowRate> 80.0 </operatingFlowRate>)
(<orbitalFeedRatePerSecond> 0.0 </orbitalFeedRatePerSecond>)
(<travelFeedRatePerSecond> 70.0 </travelFeedRatePerSecond>)
M126
(<edgeWidth> 0.4 </edgeWidth>)
(<perimeterWidth> 0.4 </perimeterWidth>)
(<profileName> ABS </profileName>)
(<settings>)
(<setting> alteration Activate_Alteration True </setting>)
(<setting> alteration Name_of_End_File: end.gcode </setting>)
(<setting> alteration Name_of_Start_File: start.gcode </setting>)
(<setting> alteration Remove_Redundant_Mcode True </setting>)
(<setting> alteration Replace_Variable_with_Setting True </setting>)
(<setting> comb Activate_Comb True </setting>)
(<setting> comb Running_Jump_Space_(mm): 2.0 </setting>)
(<setting> cool Activate_Cool True </setting>)
(<setting> cool Bridge_Cool_(Celcius): 1.0 </setting>)
(<setting> cool Orbit False </setting>)
(<setting> cool Slow_Down True </setting>)
(<setting> cool Maximum_Cool_(Celcius): 1.0 </setting>)
(<setting> cool Minimum_Layer_Time_(seconds): 5.0 </setting>)
(<setting> cool Minimum_Orbital_Radius_(millimeters): 10.0 </setting>)
(<setting> cool Name_of_Cool_End_File: cool_end.gcode </setting>)
(<setting> cool Name_of_Cool_Start_File: cool_start.gcode </setting>)
(<setting> cool Orbital_Outset_(millimeters): 2.0 </setting>)
(<setting> cool Turn_Fan_On_at_Beginning True </setting>)
(<setting> cool Turn_Fan_Off_at_Ending True </setting>)
(<setting> dimension Activate_Dimension True </setting>)
(<setting> dimension Absolute_Extrusion_Distance True </setting>)
(<setting> dimension Relative_Extrusion_Distance False </setting>)
(<setting> dimension Extruder_Retraction_Speed_(mm/s): 20.0 </setting>)
(<setting> dimension Filament_Diameter_(mm): 1.75 </setting>)
(<setting> dimension Filament_Packing_Density_(ratio): 0.85 </setting>)
(<setting> dimension Maximum_E_Value_before_Reset_(float): 91234.0 </setting>)
(<setting> dimension Minimum_Travel_for_Retraction_(millimeters): 1.0 </setting>)
(<setting> dimension Retract_Within_Island False </setting>)
(<setting> dimension Retraction_Distance_(millimeters): 1.0 </setting>)
(<setting> dimension Restart_Extra_Distance_(millimeters): 0.0 </setting>)
(<setting> export Activate_Export True </setting>)
(<setting> export Add_Descriptive_Extension False </setting>)
(<setting> export Add_Export_Suffix False </setting>)
(<setting> export Add_Profile_Extension False </setting>)
(<setting> export Add_Timestamp_Extension False </setting>)
(<setting> export Also_Send_Output_To:  </setting>)
(<setting> export Analyze_Gcode True </setting>)
(<setting> export Do_Not_Delete_Comments True </setting>)
(<setting> export Delete_Crafting_Comments False </setting>)
(<setting> export Delete_All_Comments False </setting>)
(<setting> export Do_Not_Change_Output True </setting>)
(<setting> export binary_16_byte False </setting>)
(<setting> export gcode_step False </setting>)
(<setting> export gcode_time_segment False </setting>)
(<setting> export gcode_small False </setting>)
(<setting> export File_Extension: gcode </setting>)
(<setting> export Name_of_Replace_File: replace.csv </setting>)
(<setting> export Save_Penultimate_Gcode False </setting>)
(<setting> fill Activate_Fill True </setting>)
(<setting> fill Diaphragm_Period_(layers): 100 </setting>)
(<setting> fill Diaphragm_Thickness_(layers): 0 </setting>)
(<setting> fill Extra_Shells_on_Alternating_Solid_Layer_(layers): 1 </setting>)
(<setting> fill Extra_Shells_on_Base_(layers): 1 </setting>)
(<setting> fill Extra_Shells_on_Sparse_Layer_(layers): 1 </setting>)
(<setting> fill Grid_Circle_Separation_over_Perimeter_Width_(ratio): 0.2 </setting>)
(<setting> fill Grid_Extra_Overlap_(ratio): 0.1 </setting>)
(<setting> fill Grid_Junction_Separation_Band_Height_(layers): 10 </setting>)
(<setting> fill Grid_Junction_Separation_over_Octogon_Radius_At_End_(ratio): 0.0 </setting>)
(<setting> fill Grid_Junction_Separation_over_Octogon_Radius_At_Middle_(ratio): 0.0 </setting>)
(<setting> fill Infill_Begin_Rotation_(degrees): 90.0 </setting>)
(<setting> fill Infill_Begin_Rotation_Repeat_(layers): 1 </setting>)
(<setting> fill Infill_Odd_Layer_Extra_Rotation_(degrees): 90.0 </setting>)
(<setting> fill Grid_Circular False </setting>)
(<setting> fill Grid_Hexagonal False </setting>)
(<setting> fill Grid_Rectangular True </setting>)
(<setting> fill Line False </setting>)
(<setting> fill Infill_Perimeter_Overlap_(ratio): 0.3 </setting>)
(<setting> fill Infill_Solidity_(ratio): 1.0 </setting>)
(<setting> fill Sharpest_Angle_(degrees): 60.0 </setting>)
(<setting> fill Solid_Surface_Thickness_(layers): 3 </setting>)
(<setting> fill Lower_Left True </setting>)
(<setting> fill Nearest False </setting>)
(<setting> fill Surrounding_Angle_(degrees): 60.0 </setting>)
(<setting> fill Infill_>_Loops_>_Perimeter False </setting>)
(<setting> fill Infill_>_Perimeter_>_Loops False </setting>)
(<setting> fill Loops_>_Infill_>_Perimeter False </setting>)
(<setting> fill Loops_>_Perimeter_>_Infill True </setting>)
(<setting> fill Perimeter_>_Infill_>_Loops False </setting>)
(<setting> fill Perimeter_>_Loops_>_Infill False </setting>)
(<setting> home Activate_Home True </setting>)
(<setting> home Name_of_Home_File: home.gcode </setting>)
(<setting> jitter Activate_Jitter True </setting>)
(<setting> jitter Jitter_Over_Perimeter_Width_(ratio): 2.0 </setting>)
(<setting> raft Activate_Raft True </setting>)
(<setting> raft Add_Raft,_Elevate_Nozzle,_Orbit: True </setting>)
(<setting> raft Base_Feed_Rate_Multiplier_(ratio): 0.75 </setting>)
(<setting> raft Base_Flow_Rate_Multiplier_(ratio): 0.6 </setting>)
(<setting> raft Base_Infill_Density_(ratio): 0.3 </setting>)
(<setting> raft Base_Layer_Thickness_over_Layer_Thickness: 2.2 </setting>)
(<setting> raft Base_Layers_(integer): 1 </setting>)
(<setting> raft Base_Nozzle_Lift_over_Base_Layer_Thickness_(ratio): 0.3 </setting>)
(<setting> raft Initial_Circling: False </setting>)
(<setting> raft Infill_Overhang_over_Extrusion_Width_(ratio): 0.1 </setting>)
(<setting> raft Interface_Feed_Rate_Multiplier_(ratio): 1.5 </setting>)
(<setting> raft Interface_Flow_Rate_Multiplier_(ratio): 0.7 </setting>)
(<setting> raft Interface_Infill_Density_(ratio): 0.4 </setting>)
(<setting> raft Interface_Layer_Thickness_over_Layer_Thickness: 1.8 </setting>)
(<setting> raft Interface_Layers_(integer): 2 </setting>)
(<setting> raft Interface_Nozzle_Lift_over_Interface_Layer_Thickness_(ratio): 0.3 </setting>)
(<setting> raft Name_of_Support_End_File: support_end.gcode </setting>)
(<setting> raft Name_of_Support_Start_File: support_start.gcode </setting>)
(<setting> raft Operating_Nozzle_Lift_over_Layer_Thickness_(ratio): 0.0 </setting>)
(<setting> raft Raft_Additional_Margin_over_Length_(%): 2.5 </setting>)
(<setting> raft Raft_Margin_(mm): 2.5 </setting>)
(<setting> raft Support_Cross_Hatch False </setting>)
(<setting> raft Support_Flow_Rate_over_Operating_Flow_Rate_(ratio): 0.7 </setting>)
(<setting> raft Support_Gap_over_Perimeter_Extrusion_Width_(ratio): 0.005 </setting>)
(<setting> raft None False </setting>)
(<setting> raft Empty_Layers_Only False </setting>)
(<setting> raft Everywhere True </setting>)
(<setting> raft Exterior_Only False </setting>)
(<setting> raft Support_Minimum_Angle_(degrees): 45.0 </setting>)
(<setting> speed Activate_Speed True </setting>)
(<setting> speed Add_Flow_Rate: True </setting>)
(<setting> speed Bridge_Feed_Rate_Multiplier_(ratio): 1.0 </setting>)
(<setting> speed Bridge_Flow_Rate_Multiplier_(ratio): 1.0 </setting>)
(<setting> speed Duty_Cyle_at_Beginning_(portion): 1.0 </setting>)
(<setting> speed Duty_Cyle_at_Ending_(portion): 0.0 </setting>)
(<setting> speed Feed_Rate_(mm/s): 80.0 </setting>)
(<setting> speed Flow_Rate_Setting_(float): 80.0 </setting>)
(<setting> speed Object_First_Layer_Feed_Rate_Infill_Multiplier_(ratio): 0.9 </setting>)
(<setting> speed Object_First_Layer_Feed_Rate_Perimeter_Multiplier_(ratio): 0.9 </setting>)
(<setting> speed Object_First_Layer_Flow_Rate_Infill_Multiplier_(ratio): 0.8 </setting>)
(<setting> speed Object_First_Layer_Flow_Rate_Perimeter_Multiplier_(ratio): 0.9 </setting>)
(<setting> speed Orbital_Feed_Rate_over_Operating_Feed_Rate_(ratio): 0.0 </setting>)
(<setting> speed Maximum_Z_Feed_Rate_(mm/s): 999.0 </setting>)
(<setting> speed Perimeter_Feed_Rate_Multiplier_(ratio): 0.5 </setting>)
(<setting> speed Perimeter_Flow_Rate_Multiplier_(ratio): 0.5 </setting>)
(<setting> speed Travel_Feed_Rate_(mm/s): 70.0 </setting>)
(</settings>)
(<timeStampPreface> 20141212_144109 </timeStampPreface>)
(<procedureName> carve </procedureName>)
(<procedureName> preface </procedureName>)
(<procedureName> inset </procedureName>)
(<procedureName> fill </procedureName>)
(<procedureName> speed </procedureName>)
(<procedureName> raft </procedureName>)
(<procedureName> jitter </procedureName>)
(<procedureName> comb </procedureName>)
(<procedureName> cool </procedureName>)
(<procedureName> dimension </procedureName>)
(<procedureName> alteration </procedureName>)
(<procedureName> export </procedureName>)
(</extruderInitialization>)
(<crafting>)
;M113 S1.0
;M108 R48.0
(<raftPerimeter>)
(<raftPoint> X-19.885 Y-40.14 </raftPoint>)
(<raftPoint> X-16.285 Y-41.94 </raftPoint>)
(<raftPoint> X1.885 Y-41.94 </raftPoint>)
(<raftPoint> X5.485 Y-40.14 </raftPoint>)
(<raftPoint> X7.337 Y-40.14 </raftPoint>)
(<raftPoint> X11.712 Y-36.253 </raftPoint>)
(<raftPoint> X14.722 Y-32.758 </raftPoint>)
(<raftPoint> X15.332 Y-30.764 </raftPoint>)
(<raftPoint> X16.554 Y-29.106 </raftPoint>)
(<raftPoint> X16.839 Y-23.393 </raftPoint>)
(<raftPoint> X16.35 Y-18.003 </raftPoint>)
(<raftPoint> X16.575 Y-15.9 </raftPoint>)
(<raftPoint> X15.101 Y-14.236 </raftPoint>)
(<raftPoint> X14.734 Y-12.245 </raftPoint>)
(<raftPoint> X9.213 Y-6.724 </raftPoint>)
(<raftPoint> X5.485 Y-4.86 </raftPoint>)
(<raftPoint> X1.885 Y-4.86 </raftPoint>)
(<raftPoint> X-1.715 Y-3.06 </raftPoint>)
(<raftPoint> X-12.685 Y-3.06 </raftPoint>)
(<raftPoint> X-16.285 Y-4.86 </raftPoint>)
(<raftPoint> X-19.885 Y-4.86 </raftPoint>)
(<raftPoint> X-23.613 Y-6.724 </raftPoint>)
(<raftPoint> X-27.303 Y-10.413 </raftPoint>)
(<raftPoint> X-29.757 Y-16.021 </raftPoint>)
(<raftPoint> X-30.965 Y-17.711 </raftPoint>)
(<raftPoint> X-30.661 Y-25.18 </raftPoint>)
(<raftPoint> X-30.976 Y-27.259 </raftPoint>)
(<raftPoint> X-29.908 Y-28.953 </raftPoint>)
(<raftPoint> X-29.359 Y-30.674 </raftPoint>)
(<raftPoint> X-29.145 Y-32.744 </raftPoint>)
(<raftPoint> X-21.749 Y-40.14 </raftPoint>)
(</raftPerimeter>)
(<raftPerimeter>)
(<raftPoint> X-23.613 Y8.524 </raftPoint>)
(<raftPoint> X-16.285 Y4.86 </raftPoint>)
(<raftPoint> X3.685 Y4.86 </raftPoint>)
(<raftPoint> X7.285 Y6.66 </raftPoint>)
(<raftPoint> X9.149 Y6.66 </raftPoint>)
(<raftPoint> X14.696 Y12.207 </raftPoint>)
(<raftPoint> X16.54 Y15.895 </raftPoint>)
(<raftPoint> X17.016 Y17.836 </raftPoint>)
(<raftPoint> X18.404 Y19.547 </raftPoint>)
(<raftPoint> X17.696 Y21.656 </raftPoint>)
(<raftPoint> X17.758 Y25.143 </raftPoint>)
(<raftPoint> X18.395 Y27.242 </raftPoint>)
(<raftPoint> X17.211 Y28.958 </raftPoint>)
(<raftPoint> X16.693 Y30.665 </raftPoint>)
(<raftPoint> X16.55 Y32.735 </raftPoint>)
(<raftPoint> X9.693 Y39.896 </raftPoint>)
(<raftPoint> X5.483 Y41.94 </raftPoint>)
(<raftPoint> X-18.085 Y41.94 </raftPoint>)
(<raftPoint> X-21.813 Y40.076 </raftPoint>)
(<raftPoint> X-27.32 Y34.569 </raftPoint>)
(<raftPoint> X-27.904 Y32.564 </raftPoint>)
(<raftPoint> X-29.149 Y30.915 </raftPoint>)
(<raftPoint> X-29.83 Y23.39 </raftPoint>)
(<raftPoint> X-29.047 Y17.984 </raftPoint>)
(<raftPoint> X-29.165 Y15.945 </raftPoint>)
(<raftPoint> X-27.296 Y12.207 </raftPoint>)
(</raftPerimeter>)
(<raftPerimeter>)
(<raftPoint> X-9.256 Y20.057 </raftPoint>)
(<raftPoint> X-10.404 Y21.742 </raftPoint>)
(<raftPoint> X-10.738 Y23.406 </raftPoint>)
(<raftPoint> X-10.459 Y25.072 </raftPoint>)
(<raftPoint> X-9.447 Y26.742 </raftPoint>)
(<raftPoint> X-7.094 Y28.26 </raftPoint>)
(<raftPoint> X-3.787 Y28.26 </raftPoint>)
(<raftPoint> X-1.538 Y25.06 </raftPoint>)
(<raftPoint> X-1.261 Y23.406 </raftPoint>)
(<raftPoint> X-1.596 Y21.743 </raftPoint>)
(<raftPoint> X-3.79 Y18.54 </raftPoint>)
(<raftPoint> X-7.087 Y18.54 </raftPoint>)
(</raftPerimeter>)
(<raftPerimeter>)
(<raftPoint> X-19.885 Y-40.14 </raftPoint>)
(<raftPoint> X-16.285 Y-41.94 </raftPoint>)
(<raftPoint> X1.885 Y-41.94 </raftPoint>)
(<raftPoint> X5.485 Y-40.14 </raftPoint>)
(<raftPoint> X7.337 Y-40.14 </raftPoint>)
(<raftPoint> X11.712 Y-36.253 </raftPoint>)
(<raftPoint> X14.722 Y-32.758 </raftPoint>)
(<raftPoint> X15.332 Y-30.764 </raftPoint>)
(<raftPoint> X16.554 Y-29.106 </raftPoint>)
(<raftPoint> X16.839 Y-23.393 </raftPoint>)
(<raftPoint> X16.35 Y-18.003 </raftPoint>)
(<raftPoint> X16.575 Y-15.9 </raftPoint>)
(<raftPoint> X15.101 Y-14.236 </raftPoint>)
(<raftPoint> X14.734 Y-12.245 </raftPoint>)
(<raftPoint> X9.213 Y-6.724 </raftPoint>)
(<raftPoint> X5.485 Y-4.86 </raftPoint>)
(<raftPoint> X1.885 Y-4.86 </raftPoint>)
(<raftPoint> X-1.715 Y-3.06 </raftPoint>)
(<raftPoint> X-12.685 Y-3.06 </raftPoint>)
(<raftPoint> X-16.285 Y-4.86 </raftPoint>)
(<raftPoint> X-19.885 Y-4.86 </raftPoint>)
(<raftPoint> X-23.613 Y-6.724 </raftPoint>)
(<raftPoint> X-27.303 Y-10.413 </raftPoint>)
(<raftPoint> X-29.757 Y-16.021 </raftPoint>)
(<raftPoint> X-30.965 Y-17.711 </raftPoint>)
(<raftPoint> X-30.661 Y-25.18 </raftPoint>)
(<raftPoint> X-30.976 Y-27.259 </raftPoint>)
(<raftPoint> X-29.908 Y-28.953 </raftPoint>)
(<raftPoint> X-29.359 Y-30.674 </raftPoint>)
(<raftPoint> X-29.145 Y-32.744 </raftPoint>)
(<raftPoint> X-21.749 Y-40.14 </raftPoint>)
(</raftPerimeter>)
(<raftPerimeter>)
(<raftPoint> X-23.613 Y8.524 </raftPoint>)
(<raftPoint> X-16.285 Y4.86 </raftPoint>)
(<raftPoint> X3.685 Y4.86 </raftPoint>)
(<raftPoint> X7.285 Y6.66 </raftPoint>)
(<raftPoint> X9.149 Y6.66 </raftPoint>)
(<raftPoint> X14.696 Y12.207 </raftPoint>)
(<raftPoint> X16.54 Y15.895 </raftPoint>)
(<raftPoint> X17.016 Y17.836 </raftPoint>)
(<raftPoint> X18.404 Y19.547 </raftPoint>)
(<raftPoint> X17.696 Y21.656 </raftPoint>)
(<raftPoint> X17.758 Y25.143 </raftPoint>)
(<raftPoint> X18.395 Y27.242 </raftPoint>)
(<raftPoint> X17.211 Y28.958 </raftPoint>)
(<raftPoint> X16.693 Y30.665 </raftPoint>)
(<raftPoint> X16.55 Y32.735 </raftPoint>)
(<raftPoint> X9.693 Y39.896 </raftPoint>)
(<raftPoint> X5.483 Y41.94 </raftPoint>)
(<raftPoint> X-18.085 Y41.94 </raftPoint>)
(<raftPoint> X-21.813 Y40.076 </raftPoint>)
(<raftPoint> X-27.32 Y34.569 </raftPoint>)
(<raftPoint> X-27.904 Y32.564 </raftPoint>)
(<raftPoint> X-29.149 Y30.915 </raftPoint>)
(<raftPoint> X-29.83 Y23.39 </raftPoint>)
(<raftPoint> X-29.047 Y17.984 </raftPoint>)
(<raftPoint> X-29.165 Y15.945 </raftPoint>)
(<raftPoint> X-27.296 Y12.207 </raftPoint>)
(</raftPerimeter>)
(<raftPerimeter>)
(<raftPoint> X-9.34 Y20.059 </raftPoint>)
(<raftPoint> X-10.46 Y21.74 </raftPoint>)
(<raftPoint> X-10.793 Y23.406 </raftPoint>)
(<raftPoint> X-10.516 Y25.074 </raftPoint>)
(<raftPoint> X-9.517 Y26.741 </raftPoint>)
(<raftPoint> X-7.096 Y28.26 </raftPoint>)
(<raftPoint> X-3.784 Y28.26 </raftPoint>)
(<raftPoint> X-1.481 Y25.058 </raftPoint>)
(<raftPoint> X-1.206 Y23.406 </raftPoint>)
(<raftPoint> X-1.538 Y21.745 </raftPoint>)
(<raftPoint> X-3.787 Y18.54 </raftPoint>)
(<raftPoint> X-7.09 Y18.54 </raftPoint>)
(</raftPerimeter>)
(<raftPerimeter>)
(<raftPoint> X-19.885 Y-40.14 </raftPoint>)
(<raftPoint> X-16.285 Y-41.94 </raftPoint>)
(<raftPoint> X1.885 Y-41.94 </raftPoint>)
(<raftPoint> X5.485 Y-40.14 </raftPoint>)
(<raftPoint> X7.337 Y-40.14 </raftPoint>)
(<raftPoint> X11.712 Y-36.253 </raftPoint>)
(<raftPoint> X14.722 Y-32.758 </raftPoint>)
(<raftPoint> X15.332 Y-30.764 </raftPoint>)
(<raftPoint> X16.554 Y-29.106 </raftPoint>)
(<raftPoint> X16.839 Y-23.393 </raftPoint>)
(<raftPoint> X16.35 Y-18.003 </raftPoint>)
(<raftPoint> X16.575 Y-15.9 </raftPoint>)
(<raftPoint> X15.101 Y-14.236 </raftPoint>)
(<raftPoint> X14.734 Y-12.245 </raftPoint>)
(<raftPoint> X9.213 Y-6.724 </raftPoint>)
(<raftPoint> X5.485 Y-4.86 </raftPoint>)
(<raftPoint> X1.885 Y-4.86 </raftPoint>)
(<raftPoint> X-1.715 Y-3.06 </raftPoint>)
(<raftPoint> X-12.685 Y-3.06 </raftPoint>)
(<raftPoint> X-16.285 Y-4.86 </raftPoint>)
(<raftPoint> X-19.885 Y-4.86 </raftPoint>)
(<raftPoint> X-23.613 Y-6.724 </raftPoint>)
(<raftPoint> X-27.303 Y-10.413 </raftPoint>)
(<raftPoint> X-29.757 Y-16.021 </raftPoint>)
(<raftPoint> X-30.965 Y-17.711 </raftPoint>)
(<raftPoint> X-30.661 Y-25.18 </raftPoint>)
(<raftPoint> X-30.976 Y-27.259 </raftPoint>)
(<raftPoint> X-29.908 Y-28.953 </raftPoint>)
(<raftPoint> X-29.359 Y-30.674 </raftPoint>)
(<raftPoint> X-29.145 Y-32.744 </raftPoint>)
(<raftPoint> X-21.749 Y-40.14 </raftPoint>)
(</raftPerimeter>)
(<raftPerimeter>)
(<raftPoint> X-23.613 Y8.524 </raftPoint>)
(<raftPoint> X-16.285 Y4.86 </raftPoint>)
(<raftPoint> X3.685 Y4.86 </raftPoint>)
(<raftPoint> X7.285 Y6.66 </raftPoint>)
(<raftPoint> X9.149 Y6.66 </raftPoint>)
(<raftPoint> X14.696 Y12.207 </raftPoint>)
(<raftPoint> X16.54 Y15.895 </raftPoint>)
(<raftPoint> X17.016 Y17.836 </raftPoint>)
(<raftPoint> X18.404 Y19.547 </raftPoint>)
(<raftPoint> X17.696 Y21.656 </raftPoint>)
(<raftPoint> X17.758 Y25.143 </raftPoint>)
(<raftPoint> X18.395 Y27.242 </raftPoint>)
(<raftPoint> X17.211 Y28.958 </raftPoint>)
(<raftPoint> X16.693 Y30.665 </raftPoint>)
(<raftPoint> X16.55 Y32.735 </raftPoint>)
(<raftPoint> X9.693 Y39.896 </raftPoint>)
(<raftPoint> X5.483 Y41.94 </raftPoint>)
(<raftPoint> X-18.085 Y41.94 </raftPoint>)
(<raftPoint> X-21.813 Y40.076 </raftPoint>)
(<raftPoint> X-27.32 Y34.569 </raftPoint>)
(<raftPoint> X-27.904 Y32.564 </raftPoint>)
(<raftPoint> X-29.149 Y30.915 </raftPoint>)
(<raftPoint> X-29.83 Y23.39 </raftPoint>)
(<raftPoint> X-29.047 Y17.984 </raftPoint>)
(<raftPoint> X-29.165 Y15.945 </raftPoint>)
(<raftPoint> X-27.296 Y12.207 </raftPoint>)
(</raftPerimeter>)
(<raftPerimeter>)
(<raftPoint> X-9.427 Y20.06 </raftPoint>)
(<raftPoint> X-10.517 Y21.738 </raftPoint>)
(<raftPoint> X-10.848 Y23.406 </raftPoint>)
(<raftPoint> X-10.573 Y25.075 </raftPoint>)
(<raftPoint> X-9.589 Y26.74 </raftPoint>)
(<raftPoint> X-7.099 Y28.26 </raftPoint>)
(<raftPoint> X-3.761 Y28.26 </raftPoint>)
(<raftPoint> X-2.438 Y26.786 </raftPoint>)
(<raftPoint> X-1.426 Y25.075 </raftPoint>)
(<raftPoint> X-1.151 Y23.406 </raftPoint>)
(<raftPoint> X-1.481 Y21.747 </raftPoint>)
(<raftPoint> X-3.785 Y18.54 </raftPoint>)
(<raftPoint> X-7.093 Y18.54 </raftPoint>)
(</raftPerimeter>)
(<raftPerimeter>)
(<raftPoint> X-19.885 Y-40.14 </raftPoint>)
(<raftPoint> X-16.285 Y-41.94 </raftPoint>)
(<raftPoint> X1.885 Y-41.94 </raftPoint>)
(<raftPoint> X5.485 Y-40.14 </raftPoint>)
(<raftPoint> X7.337 Y-40.14 </raftPoint>)
(<raftPoint> X11.712 Y-36.253 </raftPoint>)
(<raftPoint> X14.722 Y-32.758 </raftPoint>)
(<raftPoint> X15.332 Y-30.764 </raftPoint>)
(<raftPoint> X16.554 Y-29.106 </raftPoint>)
(<raftPoint> X16.839 Y-23.393 </raftPoint>)
(<raftPoint> X16.35 Y-18.003 </raftPoint>)
(<raftPoint> X16.575 Y-15.9 </raftPoint>)
(<raftPoint> X15.101 Y-14.236 </raftPoint>)
(<raftPoint> X14.734 Y-12.245 </raftPoint>)
(<raftPoint> X9.213 Y-6.724 </raftPoint>)
(<raftPoint> X5.485 Y-4.86 </raftPoint>)
(<raftPoint> X1.885 Y-4.86 </raftPoint>)
(<raftPoint> X-1.715 Y-3.06 </raftPoint>)
(<raftPoint> X-12.685 Y-3.06 </raftPoint>)
(<raftPoint> X-16.285 Y-4.86 </raftPoint>)
(<raftPoint> X-19.885 Y-4.86 </raftPoint>)
(<raftPoint> X-23.613 Y-6.724 </raftPoint>)
(<raftPoint> X-27.303 Y-10.413 </raftPoint>)
(<raftPoint> X-29.757 Y-16.021 </raftPoint>)
(<raftPoint> X-30.965 Y-17.711 </raftPoint>)
(<raftPoint> X-30.661 Y-25.18 </raftPoint>)
(<raftPoint> X-30.976 Y-27.259 </raftPoint>)
(<raftPoint> X-29.908 Y-28.953 </raftPoint>)
(<raftPoint> X-29.359 Y-30.674 </raftPoint>)
(<raftPoint> X-29.145 Y-32.744 </raftPoint>)
(<raftPoint> X-21.749 Y-40.14 </raftPoint>)
(</raftPerimeter>)
(<raftPerimeter>)
(<raftPoint> X-23.613 Y8.524 </raftPoint>)
(<raftPoint> X-16.285 Y4.86 </raftPoint>)
(<raftPoint> X3.685 Y4.86 </raftPoint>)
(<raftPoint> X7.285 Y6.66 </raftPoint>)
(<raftPoint> X9.149 Y6.66 </raftPoint>)
(<raftPoint> X14.696 Y12.207 </raftPoint>)
(<raftPoint> X16.54 Y15.895 </raftPoint>)
(<raftPoint> X17.016 Y17.836 </raftPoint>)
(<raftPoint> X18.404 Y19.547 </raftPoint>)
(<raftPoint> X17.696 Y21.656 </raftPoint>)
(<raftPoint> X17.758 Y25.143 </raftPoint>)
(<raftPoint> X18.395 Y27.242 </raftPoint>)
(<raftPoint> X17.211 Y28.958 </raftPoint>)
(<raftPoint> X16.693 Y30.665 </raftPoint>)
(<raftPoint> X16.55 Y32.735 </raftPoint>)
(<raftPoint> X9.693 Y39.896 </raftPoint>)
(<raftPoint> X5.483 Y41.94 </raftPoint>)
(<raftPoint> X-18.085 Y41.94 </raftPoint>)
(<raftPoint> X-21.813 Y40.076 </raftPoint>)
(<raftPoint> X-27.32 Y34.569 </raftPoint>)
(<raftPoint> X-27.904 Y32.564 </raftPoint>)
(<raftPoint> X-29.149 Y30.915 </raftPoint>)
(<raftPoint> X-29.83 Y23.39 </raftPoint>)
(<raftPoint> X-29.047 Y17.984 </raftPoint>)
(<raftPoint> X-29.165 Y15.945 </raftPoint>)
(<raftPoint> X-27.296 Y12.207 </raftPoint>)
(</raftPerimeter>)
(<raftPerimeter>)
(<raftPoint> X-2.366 Y26.783 </raftPoint>)
(<raftPoint> X-1.369 Y25.076 </raftPoint>)
(<raftPoint> X-1.096 Y23.406 </raftPoint>)
(<raftPoint> X-1.423 Y21.749 </raftPoint>)
(<raftPoint> X-3.782 Y18.54 </raftPoint>)
(<raftPoint> X-7.096 Y18.54 </raftPoint>)
(<raftPoint> X-9.5 Y20.061 </raftPoint>)
(<raftPoint> X-10.574 Y21.737 </raftPoint>)
(<raftPoint> X-10.903 Y23.406 </raftPoint>)
(<raftPoint> X-10.629 Y25.077 </raftPoint>)
(<raftPoint> X-8.792 Y28.26 </raftPoint>)
(<raftPoint> X-3.756 Y28.26 </raftPoint>)
(</raftPerimeter>)
(<raftPerimeter>)
(<raftPoint> X-19.885 Y-40.14 </raftPoint>)
(<raftPoint> X-16.285 Y-41.94 </raftPoint>)
(<raftPoint> X1.885 Y-41.94 </raftPoint>)
(<raftPoint> X5.485 Y-40.14 </raftPoint>)
(<raftPoint> X7.337 Y-40.14 </raftPoint>)
(<raftPoint> X11.712 Y-36.253 </raftPoint>)
(<raftPoint> X14.722 Y-32.758 </raftPoint>)
(<raftPoint> X15.332 Y-30.764 </raftPoint>)
(<raftPoint> X16.554 Y-29.106 </raftPoint>)
(<raftPoint> X16.839 Y-23.393 </raftPoint>)
(<raftPoint> X16.35 Y-18.003 </raftPoint>)
(<raftPoint> X16.575 Y-15.9 </raftPoint>)
(<raftPoint> X15.101 Y-14.236 </raftPoint>)
(<raftPoint> X14.734 Y-12.245 </raftPoint>)
(<raftPoint> X9.213 Y-6.724 </raftPoint>)
(<raftPoint> X5.485 Y-4.86 </raftPoint>)
(<raftPoint> X1.885 Y-4.86 </raftPoint>)
(<raftPoint> X-1.715 Y-3.06 </raftPoint>)
(<raftPoint> X-12.685 Y-3.06 </raftPoint>)
(<raftPoint> X-16.285 Y-4.86 </raftPoint>)
(<raftPoint> X-19.885 Y-4.86 </raftPoint>)
(<raftPoint> X-23.613 Y-6.724 </raftPoint>)
(<raftPoint> X-27.303 Y-10.413 </raftPoint>)
(<raftPoint> X-29.757 Y-16.021 </raftPoint>)
(<raftPoint> X-30.965 Y-17.711 </raftPoint>)
(<raftPoint> X-30.661 Y-25.18 </raftPoint>)
(<raftPoint> X-30.976 Y-27.259 </raftPoint>)
(<raftPoint> X-29.908 Y-28.953 </raftPoint>)
(<raftPoint> X-29.359 Y-30.674 </raftPoint>)
(<raftPoint> X-29.145 Y-32.744 </raftPoint>)
(<raftPoint> X-21.749 Y-40.14 </raftPoint>)
(</raftPerimeter>)
(<raftPerimeter>)
(<raftPoint> X-23.613 Y8.524 </raftPoint>)
(<raftPoint> X-16.285 Y4.86 </raftPoint>)
(<raftPoint> X3.685 Y4.86 </raftPoint>)
(<raftPoint> X7.285 Y6.66 </raftPoint>)
(<raftPoint> X9.149 Y6.66 </raftPoint>)
(<raftPoint> X14.696 Y12.207 </raftPoint>)
(<raftPoint> X16.54 Y15.895 </raftPoint>)
(<raftPoint> X17.016 Y17.836 </raftPoint>)
(<raftPoint> X18.404 Y19.547 </raftPoint>)
(<raftPoint> X17.696 Y21.656 </raftPoint>)
(<raftPoint> X17.758 Y25.143 </raftPoint>)
(<raftPoint> X18.395 Y27.242 </raftPoint>)
(<raftPoint> X17.211 Y28.958 </raftPoint>)
(<raftPoint> X16.693 Y30.665 </raftPoint>)
(<raftPoint> X16.55 Y32.735 </raftPoint>)
(<raftPoint> X9.693 Y39.896 </raftPoint>)
(<raftPoint> X5.483 Y41.94 </raftPoint>)
(<raftPoint> X-18.085 Y41.94 </raftPoint>)
(<raftPoint> X-21.813 Y40.076 </raftPoint>)
(<raftPoint> X-27.32 Y34.569 </raftPoint>)
(<raftPoint> X-27.904 Y32.564 </raftPoint>)
(<raftPoint> X-29.149 Y30.915 </raftPoint>)
(<raftPoint> X-29.83 Y23.39 </raftPoint>)
(<raftPoint> X-29.047 Y17.984 </raftPoint>)
(<raftPoint> X-29.165 Y15.945 </raftPoint>)
(<raftPoint> X-27.296 Y12.207 </raftPoint>)
(</raftPerimeter>)
(<raftPerimeter>)
(<raftPoint> X-2.303 Y26.78 </raftPoint>)
(<raftPoint> X-1.315 Y25.079 </raftPoint>)
(<raftPoint> X-1.072 Y23.406 </raftPoint>)
(<raftPoint> X-1.368 Y21.748 </raftPoint>)
(<raftPoint> X-3.78 Y18.54 </raftPoint>)
(<raftPoint> X-7.097 Y18.54 </raftPoint>)
(<raftPoint> X-9.528 Y20.063 </raftPoint>)
(<raftPoint> X-10.63 Y21.736 </raftPoint>)
(<raftPoint> X-10.927 Y23.406 </raftPoint>)
(<raftPoint> X-10.685 Y25.078 </raftPoint>)
(<raftPoint> X-8.795 Y28.26 </raftPoint>)
(<raftPoint> X-3.751 Y28.26 </raftPoint>)
(</raftPerimeter>)
(<raftPerimeter>)
(<raftPoint> X-19.885 Y-40.14 </raftPoint>)
(<raftPoint> X-16.285 Y-41.94 </raftPoint>)
(<raftPoint> X1.885 Y-41.94 </raftPoint>)
(<raftPoint> X5.485 Y-40.14 </raftPoint>)
(<raftPoint> X7.337 Y-40.14 </raftPoint>)
(<raftPoint> X11.712 Y-36.253 </raftPoint>)
(<raftPoint> X14.722 Y-32.758 </raftPoint>)
(<raftPoint> X15.332 Y-30.764 </raftPoint>)
(<raftPoint> X16.554 Y-29.106 </raftPoint>)
(<raftPoint> X16.839 Y-23.393 </raftPoint>)
(<raftPoint> X16.35 Y-18.003 </raftPoint>)
(<raftPoint> X16.575 Y-15.9 </raftPoint>)
(<raftPoint> X15.101 Y-14.236 </raftPoint>)
(<raftPoint> X14.734 Y-12.245 </raftPoint>)
(<raftPoint> X9.213 Y-6.724 </raftPoint>)
(<raftPoint> X5.485 Y-4.86 </raftPoint>)
(<raftPoint> X1.885 Y-4.86 </raftPoint>)
(<raftPoint> X-1.715 Y-3.06 </raftPoint>)
(<raftPoint> X-12.685 Y-3.06 </raftPoint>)
(<raftPoint> X-16.285 Y-4.86 </raftPoint>)
(<raftPoint> X-19.885 Y-4.86 </raftPoint>)
(<raftPoint> X-23.613 Y-6.724 </raftPoint>)
(<raftPoint> X-27.303 Y-10.413 </raftPoint>)
(<raftPoint> X-29.757 Y-16.021 </raftPoint>)
(<raftPoint> X-30.965 Y-17.711 </raftPoint>)
(<raftPoint> X-30.661 Y-25.18 </raftPoint>)
(<raftPoint> X-30.976 Y-27.259 </raftPoint>)
(<raftPoint> X-29.908 Y-28.953 </raftPoint>)
(<raftPoint> X-29.359 Y-30.674 </raftPoint>)
(<raftPoint> X-29.145 Y-32.744 </raftPoint>)
(<raftPoint> X-21.749 Y-40.14 </raftPoint>)
(</raftPerimeter>)
(<raftPerimeter>)
(<raftPoint> X-23.613 Y8.524 </raftPoint>)
(<raftPoint> X-16.285 Y4.86 </raftPoint>)
(<raftPoint> X3.685 Y4.86 </raftPoint>)
(<raftPoint> X7.285 Y6.66 </raftPoint>)
(<raftPoint> X9.149 Y6.66 </raftPoint>)
(<raftPoint> X14.696 Y12.207 </raftPoint>)
(<raftPoint> X16.54 Y15.895 </raftPoint>)
(<raftPoint> X17.016 Y17.836 </raftPoint>)
(<raftPoint> X18.404 Y19.547 </raftPoint>)
(<raftPoint> X17.696 Y21.656 </raftPoint>)
(<raftPoint> X17.758 Y25.143 </raftPoint>)
(<raftPoint> X18.395 Y27.242 </raftPoint>)
(<raftPoint> X17.211 Y28.958 </raftPoint>)
(<raftPoint> X16.693 Y30.665 </raftPoint>)
(<raftPoint> X16.55 Y32.735 </raftPoint>)
(<raftPoint> X9.693 Y39.896 </raftPoint>)
(<raftPoint> X5.483 Y41.94 </raftPoint>)
(<raftPoint> X-18.085 Y41.94 </raftPoint>)
(<raftPoint> X-21.813 Y40.076 </raftPoint>)
(<raftPoint> X-27.32 Y34.569 </raftPoint>)
(<raftPoint> X-27.904 Y32.564 </raftPoint>)
(<raftPoint> X-29.149 Y30.915 </raftPoint>)
(<raftPoint> X-29.83 Y23.39 </raftPoint>)
(<raftPoint> X-29.047 Y17.984 </raftPoint>)
(<raftPoint> X-29.165 Y15.945 </raftPoint>)
(<raftPoint> X-27.296 Y12.207 </raftPoint>)
(</raftPerimeter>)
(<raftPerimeter>)
(<raftPoint> X-10.636 Y21.735 </raftPoint>)
(<raftPoint> X-10.339 Y23.406 </raftPoint>)
(<raftPoint> X-10.686 Y25.067 </raftPoint>)
(<raftPoint> X-6.796 Y28.44 </raftPoint>)
(<raftPoint> X-5.204 Y28.44 </raftPoint>)
(<raftPoint> X-1.313 Y25.067 </raftPoint>)
(<raftPoint> X-1.661 Y23.406 </raftPoint>)
(<raftPoint> X-1.36 Y21.716 </raftPoint>)
(<raftPoint> X-2.98 Y20.016 </raftPoint>)
(<raftPoint> X-3.811 Y18.54 </raftPoint>)
(<raftPoint> X-7.063 Y18.54 </raftPoint>)
(</raftPerimeter>)
(<raftPerimeter>)
(<raftPoint> X-19.885 Y-40.14 </raftPoint>)
(<raftPoint> X-16.285 Y-41.94 </raftPoint>)
(<raftPoint> X1.885 Y-41.94 </raftPoint>)
(<raftPoint> X5.485 Y-40.14 </raftPoint>)
(<raftPoint> X7.337 Y-40.14 </raftPoint>)
(<raftPoint> X11.712 Y-36.253 </raftPoint>)
(<raftPoint> X14.722 Y-32.758 </raftPoint>)
(<raftPoint> X15.332 Y-30.764 </raftPoint>)
(<raftPoint> X16.554 Y-29.106 </raftPoint>)
(<raftPoint> X16.839 Y-23.393 </raftPoint>)
(<raftPoint> X16.35 Y-18.003 </raftPoint>)
(<raftPoint> X16.575 Y-15.9 </raftPoint>)
(<raftPoint> X15.101 Y-14.236 </raftPoint>)
(<raftPoint> X14.734 Y-12.245 </raftPoint>)
(<raftPoint> X9.213 Y-6.724 </raftPoint>)
(<raftPoint> X5.485 Y-4.86 </raftPoint>)
(<raftPoint> X1.885 Y-4.86 </raftPoint>)
(<raftPoint> X-1.715 Y-3.06 </raftPoint>)
(<raftPoint> X-12.685 Y-3.06 </raftPoint>)
(<raftPoint> X-16.285 Y-4.86 </raftPoint>)
(<raftPoint> X-19.885 Y-4.86 </raftPoint>)
(<raftPoint> X-23.613 Y-6.724 </raftPoint>)
(<raftPoint> X-27.303 Y-10.413 </raftPoint>)
(<raftPoint> X-29.757 Y-16.021 </raftPoint>)
(<raftPoint> X-30.965 Y-17.711 </raftPoint>)
(<raftPoint> X-30.661 Y-25.18 </raftPoint>)
(<raftPoint> X-30.976 Y-27.259 </raftPoint>)
(<raftPoint> X-29.908 Y-28.953 </raftPoint>)
(<raftPoint> X-29.359 Y-30.674 </raftPoint>)
(<raftPoint> X-29.145 Y-32.744 </raftPoint>)
(<raftPoint> X-21.749 Y-40.14 </raftPoint>)
(</raftPerimeter>)
(<raftPerimeter>)
(<raftPoint> X-23.613 Y8.524 </raftPoint>)
(<raftPoint> X-16.285 Y4.86 </raftPoint>)
(<raftPoint> X3.685 Y4.86 </raftPoint>)
(<raftPoint> X7.285 Y6.66 </raftPoint>)
(<raftPoint> X9.149 Y6.66 </raftPoint>)
(<raftPoint> X14.696 Y12.207 </raftPoint>)
(<raftPoint> X16.54 Y15.895 </raftPoint>)
(<raftPoint> X17.016 Y17.836 </raftPoint>)
(<raftPoint> X18.404 Y19.547 </raftPoint>)
(<raftPoint> X17.696 Y21.656 </raftPoint>)
(<raftPoint> X17.758 Y25.143 </raftPoint>)
(<raftPoint> X18.395 Y27.242 </raftPoint>)
(<raftPoint> X17.211 Y28.958 </raftPoint>)
(<raftPoint> X16.693 Y30.665 </raftPoint>)
(<raftPoint> X16.55 Y32.735 </raftPoint>)
(<raftPoint> X9.693 Y39.896 </raftPoint>)
(<raftPoint> X5.483 Y41.94 </raftPoint>)
(<raftPoint> X-18.085 Y41.94 </raftPoint>)
(<raftPoint> X-21.813 Y40.076 </raftPoint>)
(<raftPoint> X-27.32 Y34.569 </raftPoint>)
(<raftPoint> X-27.904 Y32.564 </raftPoint>)
(<raftPoint> X-29.149 Y30.915 </raftPoint>)
(<raftPoint> X-29.83 Y23.39 </raftPoint>)
(<raftPoint> X-29.047 Y17.984 </raftPoint>)
(<raftPoint> X-29.165 Y15.945 </raftPoint>)
(<raftPoint> X-27.296 Y12.207 </raftPoint>)
(</raftPerimeter>)
(<raftPerimeter>)
(<raftPoint> X-9.713 Y20.066 </raftPoint>)
(<raftPoint> X-10.744 Y21.733 </raftPoint>)
(<raftPoint> X-11.069 Y23.406 </raftPoint>)
(<raftPoint> X-10.8 Y25.08 </raftPoint>)
(<raftPoint> X-9.868 Y26.742 </raftPoint>)
(<raftPoint> X-7.098 Y28.435 </raftPoint>)
(<raftPoint> X-3.749 Y28.267 </raftPoint>)
(<raftPoint> X-2.149 Y26.775 </raftPoint>)
(<raftPoint> X-1.199 Y25.08 </raftPoint>)
(<raftPoint> X-0.931 Y23.406 </raftPoint>)
(<raftPoint> X-1.255 Y21.733 </raftPoint>)
(<raftPoint> X-2.312 Y20.023 </raftPoint>)
(<raftPoint> X-3.752 Y18.54 </raftPoint>)
(<raftPoint> X-7.103 Y18.54 </raftPoint>)
(</raftPerimeter>)
(<raftPerimeter>)
(<raftPoint> X-19.885 Y-40.14 </raftPoint>)
(<raftPoint> X-16.285 Y-41.94 </raftPoint>)
(<raftPoint> X1.885 Y-41.94 </raftPoint>)
(<raftPoint> X5.485 Y-40.14 </raftPoint>)
(<raftPoint> X7.337 Y-40.14 </raftPoint>)
(<raftPoint> X11.712 Y-36.253 </raftPoint>)
(<raftPoint> X14.722 Y-32.758 </raftPoint>)
(<raftPoint> X15.332 Y-30.764 </raftPoint>)
(<raftPoint> X16.554 Y-29.106 </raftPoint>)
(<raftPoint> X16.839 Y-23.393 </raftPoint>)
(<raftPoint> X16.35 Y-18.003 </raftPoint>)
(<raftPoint> X16.575 Y-15.9 </raftPoint>)
(<raftPoint> X15.101 Y-14.236 </raftPoint>)
(<raftPoint> X14.734 Y-12.245 </raftPoint>)
(<raftPoint> X9.213 Y-6.724 </raftPoint>)
(<raftPoint> X5.485 Y-4.86 </raftPoint>)
(<raftPoint> X1.885 Y-4.86 </raftPoint>)
(<raftPoint> X-1.715 Y-3.06 </raftPoint>)
(<raftPoint> X-12.685 Y-3.06 </raftPoint>)
(<raftPoint> X-16.285 Y-4.86 </raftPoint>)
(<raftPoint> X-19.885 Y-4.86 </raftPoint>)
(<raftPoint> X-23.613 Y-6.724 </raftPoint>)
(<raftPoint> X-27.303 Y-10.413 </raftPoint>)
(<raftPoint> X-29.757 Y-16.021 </raftPoint>)
(<raftPoint> X-30.965 Y-17.711 </raftPoint>)
(<raftPoint> X-30.661 Y-25.18 </raftPoint>)
(<raftPoint> X-30.976 Y-27.259 </raftPoint>)
(<raftPoint> X-29.908 Y-28.953 </raftPoint>)
(<raftPoint> X-29.359 Y-30.674 </raftPoint>)
(<raftPoint> X-29.145 Y-32.744 </raftPoint>)
(<raftPoint> X-21.749 Y-40.14 </raftPoint>)
(</raftPerimeter>)
(<raftPerimeter>)
(<raftPoint> X-23.613 Y8.524 </raftPoint>)
(<raftPoint> X-16.285 Y4.86 </raftPoint>)
(<raftPoint> X3.685 Y4.86 </raftPoint>)
(<raftPoint> X7.285 Y6.66 </raftPoint>)
(<raftPoint> X9.149 Y6.66 </raftPoint>)
(<raftPoint> X14.696 Y12.207 </raftPoint>)
(<raftPoint> X16.54 Y15.895 </raftPoint>)
(<raftPoint> X17.016 Y17.836 </raftPoint>)
(<raftPoint> X18.404 Y19.547 </raftPoint>)
(<raftPoint> X17.696 Y21.656 </raftPoint>)
(<raftPoint> X17.758 Y25.143 </raftPoint>)
(<raftPoint> X18.395 Y27.242 </raftPoint>)
(<raftPoint> X17.211 Y28.958 </raftPoint>)
(<raftPoint> X16.693 Y30.665 </raftPoint>)
(<raftPoint> X16.55 Y32.735 </raftPoint>)
(<raftPoint> X9.693 Y39.896 </raftPoint>)
(<raftPoint> X5.483 Y41.94 </raftPoint>)
(<raftPoint> X-18.085 Y41.94 </raftPoint>)
(<raftPoint> X-21.813 Y40.076 </raftPoint>)
(<raftPoint> X-27.32 Y34.569 </raftPoint>)
(<raftPoint> X-27.904 Y32.564 </raftPoint>)
(<raftPoint> X-29.149 Y30.915 </raftPoint>)
(<raftPoint> X-29.83 Y23.39 </raftPoint>)
(<raftPoint> X-29.047 Y17.984 </raftPoint>)
(<raftPoint> X-29.165 Y15.945 </raftPoint>)
(<raftPoint> X-27.296 Y12.207 </raftPoint>)
(</raftPerimeter>)
(<raftPerimeter>)
(<raftPoint> X-10.801 Y21.734 </raftPoint>)
(<raftPoint> X-11.124 Y23.406 </raftPoint>)
(<raftPoint> X-10.859 Y25.069 </raftPoint>)
(<raftPoint> X-8.804 Y28.26 </raftPoint>)
(<raftPoint> X-3.738 Y28.26 </raftPoint>)
(<raftPoint> X-2.078 Y26.772 </raftPoint>)
(<raftPoint> X-1.142 Y25.081 </raftPoint>)
(<raftPoint> X-0.875 Y23.406 </raftPoint>)
(<raftPoint> X-1.199 Y21.728 </raftPoint>)
(<raftPoint> X-2.088 Y20.202 </raftPoint>)
(<raftPoint> X-3.749 Y18.54 </raftPoint>)
(<raftPoint> X-8.801 Y18.54 </raftPoint>)
(<raftPoint> X-9.039 Y18.92 </raftPoint>)
(</raftPerimeter>)
(<raftPerimeter>)
(<raftPoint> X-19.885 Y-40.14 </raftPoint>)
(<raftPoint> X-16.285 Y-41.94 </raftPoint>)
(<raftPoint> X1.885 Y-41.94 </raftPoint>)
(<raftPoint> X5.485 Y-40.14 </raftPoint>)
(<raftPoint> X7.337 Y-40.14 </raftPoint>)
(<raftPoint> X11.712 Y-36.253 </raftPoint>)
(<raftPoint> X14.722 Y-32.758 </raftPoint>)
(<raftPoint> X15.332 Y-30.764 </raftPoint>)
(<raftPoint> X16.554 Y-29.106 </raftPoint>)
(<raftPoint> X16.839 Y-23.393 </raftPoint>)
(<raftPoint> X16.35 Y-18.003 </raftPoint>)
(<raftPoint> X16.575 Y-15.9 </raftPoint>)
(<raftPoint> X15.101 Y-14.236 </raftPoint>)
(<raftPoint> X14.734 Y-12.245 </raftPoint>)
(<raftPoint> X9.213 Y-6.724 </raftPoint>)
(<raftPoint> X5.485 Y-4.86 </raftPoint>)
(<raftPoint> X1.885 Y-4.86 </raftPoint>)
(<raftPoint> X-1.715 Y-3.06 </raftPoint>)
(<raftPoint> X-12.685 Y-3.06 </raftPoint>)
(<raftPoint> X-16.285 Y-4.86 </raftPoint>)
(<raftPoint> X-19.885 Y-4.86 </raftPoint>)
(<raftPoint> X-23.613 Y-6.724 </raftPoint>)
(<raftPoint> X-27.303 Y-10.413 </raftPoint>)
(<raftPoint> X-29.757 Y-16.021 </raftPoint>)
(<raftPoint> X-30.965 Y-17.711 </raftPoint>)
(<raftPoint> X-30.661 Y-25.18 </raftPoint>)
(<raftPoint> X-30.976 Y-27.259 </raftPoint>)
(<raftPoint> X-29.908 Y-28.953 </raftPoint>)
(<raftPoint> X-29.359 Y-30.674 </raftPoint>)
(<raftPoint> X-29.145 Y-32.744 </raftPoint>)
(<raftPoint> X-21.749 Y-40.14 </raftPoint>)
(</raftPerimeter>)
(<raftPerimeter>)
(<raftPoint> X-23.613 Y8.524 </raftPoint>)
(<raftPoint> X-16.285 Y4.86 </raftPoint>)
(<raftPoint> X3.685 Y4.86 </raftPoint>)
(<raftPoint> X7.285 Y6.66 </raftPoint>)
(<raftPoint> X9.149 Y6.66 </raftPoint>)
(<raftPoint> X14.696 Y12.207 </raftPoint>)
(<raftPoint> X16.54 Y15.895 </raftPoint>)
(<raftPoint> X17.016 Y17.836 </raftPoint>)
(<raftPoint> X18.404 Y19.547 </raftPoint>)
(<raftPoint> X17.696 Y21.656 </raftPoint>)
(<raftPoint> X17.758 Y25.143 </raftPoint>)
(<raftPoint> X18.395 Y27.242 </raftPoint>)
(<raftPoint> X17.211 Y28.958 </raftPoint>)
(<raftPoint> X16.693 Y30.665 </raftPoint>)
(<raftPoint> X16.55 Y32.735 </raftPoint>)
(<raftPoint> X9.693 Y39.896 </raftPoint>)
(<raftPoint> X5.483 Y41.94 </raftPoint>)
(<raftPoint> X-18.085 Y41.94 </raftPoint>)
(<raftPoint> X-21.813 Y40.076 </raftPoint>)
(<raftPoint> X-27.32 Y34.569 </raftPoint>)
(<raftPoint> X-27.904 Y32.564 </raftPoint>)
(<raftPoint> X-29.149 Y30.915 </raftPoint>)
(<raftPoint> X-29.83 Y23.39 </raftPoint>)
(<raftPoint> X-29.047 Y17.984 </raftPoint>)
(<raftPoint> X-29.165 Y15.945 </raftPoint>)
(<raftPoint> X-27.296 Y12.207 </raftPoint>)
(</raftPerimeter>)
(<raftPerimeter>)
(<raftPoint> X-10.859 Y21.736 </raftPoint>)
(<raftPoint> X-11.179 Y23.406 </raftPoint>)
(<raftPoint> X-10.917 Y25.067 </raftPoint>)
(<raftPoint> X-8.791 Y28.283 </raftPoint>)
(<raftPoint> X-7.429 Y28.455 </raftPoint>)
(<raftPoint> X-5.425 Y29.952 </raftPoint>)
(<raftPoint> X-2.01 Y26.776 </raftPoint>)
(<raftPoint> X-1.085 Y25.082 </raftPoint>)
(<raftPoint> X-0.82 Y23.406 </raftPoint>)
(<raftPoint> X-1.142 Y21.731 </raftPoint>)
(<raftPoint> X-2.168 Y20.028 </raftPoint>)
(<raftPoint> X-3.743 Y18.54 </raftPoint>)
(<raftPoint> X-8.804 Y18.54 </raftPoint>)
(</raftPerimeter>)
(<raftPerimeter>)
(<raftPoint> X-18.085 Y-40.14 </raftPoint>)
(<raftPoint> X-14.483 Y-41.941 </raftPoint>)
(<raftPoint> X0.896 Y-41.759 </raftPoint>)
(<raftPoint> X3.697 Y-40.14 </raftPoint>)
(<raftPoint> X7.349 Y-40.14 </raftPoint>)
(<raftPoint> X9.202 Y-38.287 </raftPoint>)
(<raftPoint> X9.66 Y-38.105 </raftPoint>)
(<raftPoint> X14.719 Y-32.766 </raftPoint>)
(<raftPoint> X15.332 Y-30.764 </raftPoint>)
(<raftPoint> X16.554 Y-29.106 </raftPoint>)
(<raftPoint> X16.839 Y-23.393 </raftPoint>)
(<raftPoint> X16.35 Y-18.003 </raftPoint>)
(<raftPoint> X16.575 Y-15.9 </raftPoint>)
(<raftPoint> X15.101 Y-14.236 </raftPoint>)
(<raftPoint> X14.734 Y-12.245 </raftPoint>)
(<raftPoint> X9.213 Y-6.724 </raftPoint>)
(<raftPoint> X5.485 Y-4.86 </raftPoint>)
(<raftPoint> X1.885 Y-4.86 </raftPoint>)
(<raftPoint> X-1.715 Y-3.06 </raftPoint>)
(<raftPoint> X-12.685 Y-3.06 </raftPoint>)
(<raftPoint> X-16.285 Y-4.86 </raftPoint>)
(<raftPoint> X-19.885 Y-4.86 </raftPoint>)
(<raftPoint> X-23.613 Y-6.724 </raftPoint>)
(<raftPoint> X-27.303 Y-10.413 </raftPoint>)
(<raftPoint> X-29.757 Y-16.021 </raftPoint>)
(<raftPoint> X-30.98 Y-17.733 </raftPoint>)
(<raftPoint> X-30.617 Y-19.823 </raftPoint>)
M73 P1 (display progress)
(<raftPoint> X-30.965 Y-27.276 </raftPoint>)
(<raftPoint> X-29.908 Y-28.953 </raftPoint>)
(<raftPoint> X-29.359 Y-30.674 </raftPoint>)
(<raftPoint> X-29.145 Y-32.744 </raftPoint>)
(<raftPoint> X-21.749 Y-40.14 </raftPoint>)
(</raftPerimeter>)
(<raftPerimeter>)
(<raftPoint> X-23.613 Y8.524 </raftPoint>)
(<raftPoint> X-16.285 Y4.86 </raftPoint>)
(<raftPoint> X3.685 Y4.86 </raftPoint>)
(<raftPoint> X7.285 Y6.66 </raftPoint>)
(<raftPoint> X9.149 Y6.66 </raftPoint>)
(<raftPoint> X14.696 Y12.207 </raftPoint>)
(<raftPoint> X16.54 Y15.895 </raftPoint>)
(<raftPoint> X17.016 Y17.836 </raftPoint>)
(<raftPoint> X18.404 Y19.547 </raftPoint>)
(<raftPoint> X17.696 Y21.656 </raftPoint>)
(<raftPoint> X17.758 Y25.143 </raftPoint>)
(<raftPoint> X18.395 Y27.242 </raftPoint>)
(<raftPoint> X17.211 Y28.958 </raftPoint>)
(<raftPoint> X16.693 Y30.665 </raftPoint>)
(<raftPoint> X16.55 Y32.735 </raftPoint>)
(<raftPoint> X9.693 Y39.896 </raftPoint>)
(<raftPoint> X5.483 Y41.94 </raftPoint>)
(<raftPoint> X-18.085 Y41.94 </raftPoint>)
(<raftPoint> X-21.813 Y40.076 </raftPoint>)
(<raftPoint> X-27.32 Y34.569 </raftPoint>)
(<raftPoint> X-27.904 Y32.564 </raftPoint>)
(<raftPoint> X-29.149 Y30.915 </raftPoint>)
(<raftPoint> X-29.83 Y23.39 </raftPoint>)
(<raftPoint> X-29.047 Y17.984 </raftPoint>)
(<raftPoint> X-29.165 Y15.945 </raftPoint>)
(<raftPoint> X-27.296 Y12.207 </raftPoint>)
(</raftPerimeter>)
(<raftPerimeter>)
(<raftPoint> X-11.405 Y-28.516 </raftPoint>)
(<raftPoint> X-13.113 Y-26.786 </raftPoint>)
(<raftPoint> X-14.001 Y-25.075 </raftPoint>)
(<raftPoint> X-14.398 Y-23.359 </raftPoint>)
(<raftPoint> X-14.398 Y-21.641 </raftPoint>)
(<raftPoint> X-14.001 Y-19.925 </raftPoint>)
(<raftPoint> X-13.113 Y-18.214 </raftPoint>)
(<raftPoint> X-11.405 Y-16.484 </raftPoint>)
(<raftPoint> X-8.898 Y-14.94 </raftPoint>)
(<raftPoint> X-3.763 Y-14.94 </raftPoint>)
(<raftPoint> X-0.892 Y-18.205 </raftPoint>)
(<raftPoint> X0.001 Y-19.925 </raftPoint>)
(<raftPoint> X0.398 Y-21.641 </raftPoint>)
(<raftPoint> X0.398 Y-23.359 </raftPoint>)
(<raftPoint> X0.001 Y-25.075 </raftPoint>)
(<raftPoint> X-0.892 Y-26.795 </raftPoint>)
(<raftPoint> X-3.763 Y-30.06 </raftPoint>)
(<raftPoint> X-8.898 Y-30.06 </raftPoint>)
(</raftPerimeter>)
(<raftPerimeter>)
(<raftPoint> X-1.028 Y25.083 </raftPoint>)
(<raftPoint> X-0.765 Y23.406 </raftPoint>)
(<raftPoint> X-1.085 Y21.73 </raftPoint>)
(<raftPoint> X-2.096 Y20.03 </raftPoint>)
(<raftPoint> X-3.739 Y18.54 </raftPoint>)
(<raftPoint> X-8.806 Y18.54 </raftPoint>)
(<raftPoint> X-10.917 Y21.738 </raftPoint>)
(<raftPoint> X-11.234 Y23.406 </raftPoint>)
(<raftPoint> X-10.971 Y25.083 </raftPoint>)
(<raftPoint> X-10.048 Y26.798 </raftPoint>)
(<raftPoint> X-8.812 Y28.284 </raftPoint>)
(<raftPoint> X-7.622 Y28.456 </raftPoint>)
(<raftPoint> X-5.432 Y29.961 </raftPoint>)
(<raftPoint> X-1.939 Y26.775 </raftPoint>)
(</raftPerimeter>)
(<raftPerimeter>)
(<raftPoint> X-19.949 Y-38.34 </raftPoint>)
(<raftPoint> X-16.349 Y-41.94 </raftPoint>)
(<raftPoint> X1.935 Y-41.94 </raftPoint>)
(<raftPoint> X4.269 Y-39.9 </raftPoint>)
(<raftPoint> X7.301 Y-38.333 </raftPoint>)
(<raftPoint> X9.62 Y-38.148 </raftPoint>)
(<raftPoint> X14.719 Y-32.766 </raftPoint>)
(<raftPoint> X15.332 Y-30.764 </raftPoint>)
(<raftPoint> X16.554 Y-29.106 </raftPoint>)
(<raftPoint> X16.839 Y-23.393 </raftPoint>)
(<raftPoint> X16.35 Y-18.003 </raftPoint>)
(<raftPoint> X16.575 Y-15.9 </raftPoint>)
(<raftPoint> X15.101 Y-14.236 </raftPoint>)
(<raftPoint> X14.734 Y-12.245 </raftPoint>)
(<raftPoint> X9.213 Y-6.724 </raftPoint>)
(<raftPoint> X5.485 Y-4.86 </raftPoint>)
(<raftPoint> X1.885 Y-4.86 </raftPoint>)
(<raftPoint> X-1.715 Y-3.06 </raftPoint>)
(<raftPoint> X-12.685 Y-3.06 </raftPoint>)
(<raftPoint> X-16.285 Y-4.86 </raftPoint>)
(<raftPoint> X-19.885 Y-4.86 </raftPoint>)
(<raftPoint> X-23.613 Y-6.724 </raftPoint>)
(<raftPoint> X-27.303 Y-10.413 </raftPoint>)
(<raftPoint> X-29.757 Y-16.021 </raftPoint>)
(<raftPoint> X-30.98 Y-17.733 </raftPoint>)
(<raftPoint> X-30.617 Y-19.823 </raftPoint>)
(<raftPoint> X-30.965 Y-27.276 </raftPoint>)
(<raftPoint> X-29.908 Y-28.953 </raftPoint>)
(<raftPoint> X-29.359 Y-30.674 </raftPoint>)
(<raftPoint> X-29.145 Y-32.744 </raftPoint>)
(<raftPoint> X-23.549 Y-38.34 </raftPoint>)
(</raftPerimeter>)
(<raftPerimeter>)
(<raftPoint> X-23.613 Y8.524 </raftPoint>)
(<raftPoint> X-16.285 Y4.86 </raftPoint>)
(<raftPoint> X3.685 Y4.86 </raftPoint>)
(<raftPoint> X7.285 Y6.66 </raftPoint>)
(<raftPoint> X9.149 Y6.66 </raftPoint>)
(<raftPoint> X14.696 Y12.207 </raftPoint>)
(<raftPoint> X16.54 Y15.895 </raftPoint>)
(<raftPoint> X17.016 Y17.836 </raftPoint>)
(<raftPoint> X18.404 Y19.547 </raftPoint>)
(<raftPoint> X17.696 Y21.656 </raftPoint>)
(<raftPoint> X17.758 Y25.143 </raftPoint>)
(<raftPoint> X18.395 Y27.242 </raftPoint>)
(<raftPoint> X17.211 Y28.958 </raftPoint>)
(<raftPoint> X16.693 Y30.665 </raftPoint>)
(<raftPoint> X16.55 Y32.735 </raftPoint>)
(<raftPoint> X9.693 Y39.896 </raftPoint>)
(<raftPoint> X5.483 Y41.94 </raftPoint>)
(<raftPoint> X-18.085 Y41.94 </raftPoint>)
(<raftPoint> X-21.813 Y40.076 </raftPoint>)
(<raftPoint> X-27.32 Y34.569 </raftPoint>)
(<raftPoint> X-27.904 Y32.564 </raftPoint>)
(<raftPoint> X-29.149 Y30.915 </raftPoint>)
(<raftPoint> X-29.83 Y23.39 </raftPoint>)
(<raftPoint> X-29.047 Y17.984 </raftPoint>)
(<raftPoint> X-29.165 Y15.945 </raftPoint>)
(<raftPoint> X-27.296 Y12.207 </raftPoint>)
(</raftPerimeter>)
(<raftPerimeter>)
(<raftPoint> X-16.806 Y-26.851 </raftPoint>)
(<raftPoint> X-17.384 Y-25.127 </raftPoint>)
(<raftPoint> X-17.662 Y-21.63 </raftPoint>)
(<raftPoint> X-16.799 Y-18.136 </raftPoint>)
(<raftPoint> X-15.917 Y-16.611 </raftPoint>)
(<raftPoint> X-11.732 Y-12.896 </raftPoint>)
(<raftPoint> X-8.907 Y-11.34 </raftPoint>)
(<raftPoint> X-3.753 Y-11.34 </raftPoint>)
(<raftPoint> X2.81 Y-18.18 </raftPoint>)
(<raftPoint> X3.662 Y-21.63 </raftPoint>)
(<raftPoint> X3.384 Y-25.127 </raftPoint>)
(<raftPoint> X2.82 Y-26.809 </raftPoint>)
(<raftPoint> X-3.753 Y-33.66 </raftPoint>)
(<raftPoint> X-8.907 Y-33.66 </raftPoint>)
(<raftPoint> X-11.732 Y-32.104 </raftPoint>)
(<raftPoint> X-15.917 Y-28.389 </raftPoint>)
(</raftPerimeter>)
(<raftPerimeter>)
(<raftPoint> X-0.971 Y25.085 </raftPoint>)
(<raftPoint> X-0.71 Y23.406 </raftPoint>)
(<raftPoint> X-1.028 Y21.728 </raftPoint>)
(<raftPoint> X-2.024 Y20.033 </raftPoint>)
(<raftPoint> X-3.735 Y18.54 </raftPoint>)
(<raftPoint> X-8.809 Y18.54 </raftPoint>)
(<raftPoint> X-10.974 Y21.74 </raftPoint>)
(<raftPoint> X-11.289 Y23.406 </raftPoint>)
(<raftPoint> X-11.028 Y25.085 </raftPoint>)
(<raftPoint> X-10.12 Y26.794 </raftPoint>)
(<raftPoint> X-8.813 Y28.287 </raftPoint>)
(<raftPoint> X-7.812 Y28.457 </raftPoint>)
(<raftPoint> X-5.437 Y29.97 </raftPoint>)
(<raftPoint> X-1.868 Y26.775 </raftPoint>)
(</raftPerimeter>)
(<raftPerimeter>)
(<raftPoint> X-23.561 Y-36.54 </raftPoint>)
(<raftPoint> X-20.572 Y-39.894 </raftPoint>)
(<raftPoint> X-16.281 Y-41.94 </raftPoint>)
(<raftPoint> X-15.527 Y-41.94 </raftPoint>)
(<raftPoint> X-15.108 Y-41.882 </raftPoint>)
(<raftPoint> X-14.997 Y-41.94 </raftPoint>)
(<raftPoint> X1.885 Y-41.94 </raftPoint>)
(<raftPoint> X5.485 Y-40.14 </raftPoint>)
(<raftPoint> X7.349 Y-40.14 </raftPoint>)
(<raftPoint> X10.987 Y-36.502 </raftPoint>)
(<raftPoint> X11.656 Y-36.318 </raftPoint>)
(<raftPoint> X14.722 Y-32.758 </raftPoint>)
(<raftPoint> X15.332 Y-30.764 </raftPoint>)
(<raftPoint> X16.554 Y-29.106 </raftPoint>)
(<raftPoint> X16.839 Y-23.393 </raftPoint>)
(<raftPoint> X16.35 Y-18.003 </raftPoint>)
(<raftPoint> X16.575 Y-15.9 </raftPoint>)
(<raftPoint> X15.101 Y-14.236 </raftPoint>)
(<raftPoint> X14.734 Y-12.245 </raftPoint>)
(<raftPoint> X9.213 Y-6.724 </raftPoint>)
(<raftPoint> X5.485 Y-4.86 </raftPoint>)
(<raftPoint> X1.885 Y-4.86 </raftPoint>)
(<raftPoint> X-1.715 Y-3.06 </raftPoint>)
(<raftPoint> X-12.685 Y-3.06 </raftPoint>)
(<raftPoint> X-16.285 Y-4.86 </raftPoint>)
(<raftPoint> X-19.885 Y-4.86 </raftPoint>)
(<raftPoint> X-23.613 Y-6.724 </raftPoint>)
(<raftPoint> X-27.303 Y-10.413 </raftPoint>)
(<raftPoint> X-29.757 Y-16.021 </raftPoint>)
(<raftPoint> X-30.965 Y-17.711 </raftPoint>)
(<raftPoint> X-30.661 Y-25.18 </raftPoint>)
(<raftPoint> X-30.976 Y-27.259 </raftPoint>)
(<raftPoint> X-29.908 Y-28.953 </raftPoint>)
(<raftPoint> X-29.359 Y-30.674 </raftPoint>)
(<raftPoint> X-29.145 Y-32.744 </raftPoint>)
(<raftPoint> X-25.349 Y-36.54 </raftPoint>)
(</raftPerimeter>)
(<raftPerimeter>)
(<raftPoint> X-23.613 Y8.524 </raftPoint>)
(<raftPoint> X-16.285 Y4.86 </raftPoint>)
(<raftPoint> X3.685 Y4.86 </raftPoint>)
(<raftPoint> X7.285 Y6.66 </raftPoint>)
(<raftPoint> X9.149 Y6.66 </raftPoint>)
(<raftPoint> X14.696 Y12.207 </raftPoint>)
(<raftPoint> X16.54 Y15.895 </raftPoint>)
(<raftPoint> X17.016 Y17.836 </raftPoint>)
(<raftPoint> X18.404 Y19.547 </raftPoint>)
(<raftPoint> X17.696 Y21.656 </raftPoint>)
(<raftPoint> X17.758 Y25.143 </raftPoint>)
(<raftPoint> X18.395 Y27.242 </raftPoint>)
(<raftPoint> X17.211 Y28.958 </raftPoint>)
(<raftPoint> X16.693 Y30.665 </raftPoint>)
(<raftPoint> X16.55 Y32.735 </raftPoint>)
(<raftPoint> X9.693 Y39.896 </raftPoint>)
(<raftPoint> X5.483 Y41.94 </raftPoint>)
(<raftPoint> X-18.085 Y41.94 </raftPoint>)
(<raftPoint> X-21.813 Y40.076 </raftPoint>)
(<raftPoint> X-27.32 Y34.569 </raftPoint>)
(<raftPoint> X-27.904 Y32.564 </raftPoint>)
(<raftPoint> X-29.149 Y30.915 </raftPoint>)
(<raftPoint> X-29.83 Y23.39 </raftPoint>)
(<raftPoint> X-29.047 Y17.984 </raftPoint>)
(<raftPoint> X-29.165 Y15.945 </raftPoint>)
(<raftPoint> X-27.296 Y12.207 </raftPoint>)
(</raftPerimeter>)
(<raftPerimeter>)
(<raftPoint> X-17.272 Y-30.431 </raftPoint>)
(<raftPoint> X-17.668 Y-28.446 </raftPoint>)
(<raftPoint> X-19.252 Y-26.812 </raftPoint>)
(<raftPoint> X-19.757 Y-25.147 </raftPoint>)
(<raftPoint> X-19.757 Y-19.853 </raftPoint>)
(<raftPoint> X-19.252 Y-18.188 </raftPoint>)
(<raftPoint> X-17.668 Y-16.554 </raftPoint>)
(<raftPoint> X-17.271 Y-14.564 </raftPoint>)
(<raftPoint> X-15.975 Y-13.07 </raftPoint>)
(<raftPoint> X-8.915 Y-9.54 </raftPoint>)
(<raftPoint> X-3.691 Y-9.54 </raftPoint>)
(<raftPoint> X-0.806 Y-11.096 </raftPoint>)
(<raftPoint> X3.33 Y-14.821 </raftPoint>)
(<raftPoint> X4.442 Y-16.381 </raftPoint>)
(<raftPoint> X5.205 Y-18.063 </raftPoint>)
(<raftPoint> X5.032 Y-20.06 </raftPoint>)
(<raftPoint> X5.952 Y-21.694 </raftPoint>)
(<raftPoint> X5.952 Y-23.306 </raftPoint>)
(<raftPoint> X5.032 Y-24.94 </raftPoint>)
(<raftPoint> X5.205 Y-26.937 </raftPoint>)
(<raftPoint> X4.442 Y-28.619 </raftPoint>)
(<raftPoint> X3.33 Y-30.179 </raftPoint>)
(<raftPoint> X-0.806 Y-33.904 </raftPoint>)
(<raftPoint> X-3.691 Y-35.46 </raftPoint>)
(<raftPoint> X-8.916 Y-35.46 </raftPoint>)
(<raftPoint> X-15.739 Y-32.107 </raftPoint>)
(</raftPerimeter>)
(<raftPerimeter>)
(<raftPoint> X-5.536 Y30.06 </raftPoint>)
(<raftPoint> X-1.797 Y26.774 </raftPoint>)
(<raftPoint> X-0.914 Y25.086 </raftPoint>)
(<raftPoint> X-0.656 Y23.406 </raftPoint>)
(<raftPoint> X-0.971 Y21.727 </raftPoint>)
(<raftPoint> X-1.953 Y20.035 </raftPoint>)
(<raftPoint> X-3.731 Y18.54 </raftPoint>)
(<raftPoint> X-8.812 Y18.54 </raftPoint>)
(<raftPoint> X-11.031 Y21.742 </raftPoint>)
(<raftPoint> X-11.343 Y23.406 </raftPoint>)
(<raftPoint> X-11.085 Y25.086 </raftPoint>)
(<raftPoint> X-10.194 Y26.788 </raftPoint>)
(<raftPoint> X-7.047 Y30.06 </raftPoint>)
(</raftPerimeter>)
(<raftPerimeter>)
(<raftPoint> X-13.535 Y-34.542 </raftPoint>)
(<raftPoint> X-11.296 Y-35.935 </raftPoint>)
(<raftPoint> X-14.6 Y-41.22 </raftPoint>)
(<raftPoint> X-14.822 Y-41.22 </raftPoint>)
(<raftPoint> X-14.939 Y-41.16 </raftPoint>)
(<raftPoint> X-15.534 Y-41.095 </raftPoint>)
(<raftPoint> X-15.626 Y-41.172 </raftPoint>)
(<raftPoint> X-15.883 Y-41.082 </raftPoint>)
(<raftPoint> X-17.529 Y-39.705 </raftPoint>)
(<raftPoint> X-14.224 Y-34.418 </raftPoint>)
(</raftPerimeter>)
(<raftPerimeter>)
(<raftPoint> X1.906 Y-32.911 </raftPoint>)
(<raftPoint> X5.74 Y-37.734 </raftPoint>)
(<raftPoint> X3.698 Y-39.258 </raftPoint>)
(<raftPoint> X0.472 Y-34.097 </raftPoint>)
(</raftPerimeter>)
(<raftPerimeter>)
(<raftPoint> X-25.35 Y-34.74 </raftPoint>)
(<raftPoint> X-22.163 Y-37.964 </raftPoint>)
(<raftPoint> X-21.922 Y-40.14 </raftPoint>)
(<raftPoint> X-19.885 Y-40.14 </raftPoint>)
(<raftPoint> X-16.285 Y-41.94 </raftPoint>)
(<raftPoint> X1.885 Y-41.94 </raftPoint>)
(<raftPoint> X5.485 Y-40.14 </raftPoint>)
(<raftPoint> X7.459 Y-40.14 </raftPoint>)
(<raftPoint> X9.259 Y-34.74 </raftPoint>)
(<raftPoint> X12.749 Y-34.74 </raftPoint>)
(<raftPoint> X14.718 Y-32.771 </raftPoint>)
(<raftPoint> X15.332 Y-30.764 </raftPoint>)
(<raftPoint> X16.554 Y-29.106 </raftPoint>)
(<raftPoint> X16.839 Y-23.393 </raftPoint>)
(<raftPoint> X16.35 Y-18.003 </raftPoint>)
(<raftPoint> X16.575 Y-15.9 </raftPoint>)
(<raftPoint> X15.101 Y-14.236 </raftPoint>)
(<raftPoint> X14.734 Y-12.245 </raftPoint>)
(<raftPoint> X9.213 Y-6.724 </raftPoint>)
(<raftPoint> X5.485 Y-4.86 </raftPoint>)
(<raftPoint> X1.885 Y-4.86 </raftPoint>)
(<raftPoint> X-1.715 Y-3.06 </raftPoint>)
(<raftPoint> X-12.685 Y-3.06 </raftPoint>)
(<raftPoint> X-16.285 Y-4.86 </raftPoint>)
(<raftPoint> X-19.885 Y-4.86 </raftPoint>)
(<raftPoint> X-23.613 Y-6.724 </raftPoint>)
(<raftPoint> X-27.303 Y-10.413 </raftPoint>)
(<raftPoint> X-29.757 Y-16.021 </raftPoint>)
(<raftPoint> X-30.98 Y-17.733 </raftPoint>)
(<raftPoint> X-30.617 Y-19.823 </raftPoint>)
(<raftPoint> X-30.965 Y-27.276 </raftPoint>)
(<raftPoint> X-29.908 Y-28.953 </raftPoint>)
(<raftPoint> X-29.359 Y-30.674 </raftPoint>)
(<raftPoint> X-29.145 Y-32.744 </raftPoint>)
(<raftPoint> X-27.149 Y-34.74 </raftPoint>)
(</raftPerimeter>)
(<raftPerimeter>)
(<raftPoint> X-23.613 Y8.524 </raftPoint>)
(<raftPoint> X-16.285 Y4.86 </raftPoint>)
(<raftPoint> X3.685 Y4.86 </raftPoint>)
(<raftPoint> X7.285 Y6.66 </raftPoint>)
(<raftPoint> X9.149 Y6.66 </raftPoint>)
(<raftPoint> X14.696 Y12.207 </raftPoint>)
(<raftPoint> X16.54 Y15.895 </raftPoint>)
(<raftPoint> X17.016 Y17.836 </raftPoint>)
(<raftPoint> X18.404 Y19.547 </raftPoint>)
(<raftPoint> X17.696 Y21.656 </raftPoint>)
(<raftPoint> X17.758 Y25.143 </raftPoint>)
(<raftPoint> X18.395 Y27.242 </raftPoint>)
(<raftPoint> X17.211 Y28.958 </raftPoint>)
(<raftPoint> X16.693 Y30.665 </raftPoint>)
(<raftPoint> X16.55 Y32.735 </raftPoint>)
(<raftPoint> X9.693 Y39.896 </raftPoint>)
(<raftPoint> X5.483 Y41.94 </raftPoint>)
(<raftPoint> X-18.085 Y41.94 </raftPoint>)
(<raftPoint> X-21.813 Y40.076 </raftPoint>)
(<raftPoint> X-27.32 Y34.569 </raftPoint>)
(<raftPoint> X-27.904 Y32.564 </raftPoint>)
(<raftPoint> X-29.149 Y30.915 </raftPoint>)
(<raftPoint> X-29.83 Y23.39 </raftPoint>)
(<raftPoint> X-29.047 Y17.984 </raftPoint>)
(<raftPoint> X-29.165 Y15.945 </raftPoint>)
(<raftPoint> X-27.296 Y12.207 </raftPoint>)
(</raftPerimeter>)
(<raftPerimeter>)
(<raftPoint> X-20.875 Y-26.826 </raftPoint>)
(<raftPoint> X-21.341 Y-25.151 </raftPoint>)
(<raftPoint> X-21.341 Y-19.849 </raftPoint>)
(<raftPoint> X-20.875 Y-18.174 </raftPoint>)
(<raftPoint> X-19.498 Y-16.581 </raftPoint>)
(<raftPoint> X-17.704 Y-12.993 </raftPoint>)
(<raftPoint> X-15.987 Y-11.276 </raftPoint>)
(<raftPoint> X-8.915 Y-7.74 </raftPoint>)
(<raftPoint> X-3.693 Y-7.74 </raftPoint>)
(<raftPoint> X-0.872 Y-9.294 </raftPoint>)
(<raftPoint> X5.127 Y-14.818 </raftPoint>)
(<raftPoint> X6.195 Y-16.362 </raftPoint>)
(<raftPoint> X7.341 Y-19.857 </raftPoint>)
(<raftPoint> X7.341 Y-25.143 </raftPoint>)
(<raftPoint> X6.195 Y-28.638 </raftPoint>)
(<raftPoint> X5.127 Y-30.182 </raftPoint>)
(<raftPoint> X-0.872 Y-35.706 </raftPoint>)
(<raftPoint> X-3.693 Y-37.26 </raftPoint>)
(<raftPoint> X-8.915 Y-37.26 </raftPoint>)
(<raftPoint> X-15.987 Y-33.724 </raftPoint>)
(<raftPoint> X-17.704 Y-32.007 </raftPoint>)
(<raftPoint> X-19.498 Y-28.419 </raftPoint>)
(</raftPerimeter>)
(<raftPerimeter>)
(<raftPoint> X-5.534 Y30.06 </raftPoint>)
(<raftPoint> X-1.726 Y26.773 </raftPoint>)
(<raftPoint> X-0.858 Y25.087 </raftPoint>)
(<raftPoint> X-0.601 Y23.406 </raftPoint>)
(<raftPoint> X-0.914 Y21.726 </raftPoint>)
(<raftPoint> X-1.885 Y20.029 </raftPoint>)
(<raftPoint> X-5.426 Y16.841 </raftPoint>)
(<raftPoint> X-7.527 Y18.345 </raftPoint>)
(<raftPoint> X-8.817 Y18.519 </raftPoint>)
(<raftPoint> X-10.102 Y20.009 </raftPoint>)
(<raftPoint> X-11.085 Y21.726 </raftPoint>)
(<raftPoint> X-11.398 Y23.406 </raftPoint>)
(<raftPoint> X-11.141 Y25.087 </raftPoint>)
(<raftPoint> X-10.266 Y26.787 </raftPoint>)
(<raftPoint> X-7.049 Y30.06 </raftPoint>)
(</raftPerimeter>)
(<raftPerimeter>)
(<raftPoint> X-23.401 Y-36.136 </raftPoint>)
(<raftPoint> X-23.791 Y-38.099 </raftPoint>)
(<raftPoint> X-21.749 Y-40.14 </raftPoint>)
(<raftPoint> X-19.885 Y-40.14 </raftPoint>)
(<raftPoint> X-16.285 Y-41.94 </raftPoint>)
(<raftPoint> X1.885 Y-41.94 </raftPoint>)
(<raftPoint> X5.485 Y-40.14 </raftPoint>)
(<raftPoint> X7.353 Y-40.14 </raftPoint>)
(<raftPoint> X9.474 Y-37.937 </raftPoint>)
(<raftPoint> X9.376 Y-36.146 </raftPoint>)
(<raftPoint> X12.744 Y-32.94 </raftPoint>)
(<raftPoint> X14.666 Y-32.94 </raftPoint>)
(<raftPoint> X15.332 Y-30.764 </raftPoint>)
(<raftPoint> X16.554 Y-29.106 </raftPoint>)
(<raftPoint> X16.839 Y-23.393 </raftPoint>)
(<raftPoint> X16.35 Y-18.003 </raftPoint>)
(<raftPoint> X16.575 Y-15.9 </raftPoint>)
(<raftPoint> X15.101 Y-14.236 </raftPoint>)
(<raftPoint> X14.734 Y-12.245 </raftPoint>)
(<raftPoint> X9.213 Y-6.724 </raftPoint>)
(<raftPoint> X5.485 Y-4.86 </raftPoint>)
(<raftPoint> X1.885 Y-4.86 </raftPoint>)
(<raftPoint> X-1.715 Y-3.06 </raftPoint>)
(<raftPoint> X-12.685 Y-3.06 </raftPoint>)
(<raftPoint> X-16.285 Y-4.86 </raftPoint>)
(<raftPoint> X-19.885 Y-4.86 </raftPoint>)
(<raftPoint> X-23.613 Y-6.724 </raftPoint>)
(<raftPoint> X-27.303 Y-10.413 </raftPoint>)
(<raftPoint> X-29.757 Y-16.021 </raftPoint>)
(<raftPoint> X-30.98 Y-17.733 </raftPoint>)
(<raftPoint> X-30.617 Y-19.823 </raftPoint>)
(<raftPoint> X-30.965 Y-27.276 </raftPoint>)
(<raftPoint> X-29.908 Y-28.953 </raftPoint>)
(<raftPoint> X-29.359 Y-30.674 </raftPoint>)
(<raftPoint> X-29.125 Y-32.94 </raftPoint>)
(<raftPoint> X-27.133 Y-32.94 </raftPoint>)
(</raftPerimeter>)
(<raftPerimeter>)
(<raftPoint> X-23.613 Y8.524 </raftPoint>)
(<raftPoint> X-16.285 Y4.86 </raftPoint>)
(<raftPoint> X3.685 Y4.86 </raftPoint>)
(<raftPoint> X7.285 Y6.66 </raftPoint>)
(<raftPoint> X9.149 Y6.66 </raftPoint>)
(<raftPoint> X14.696 Y12.207 </raftPoint>)
(<raftPoint> X16.54 Y15.895 </raftPoint>)
(<raftPoint> X17.016 Y17.836 </raftPoint>)
(<raftPoint> X18.404 Y19.547 </raftPoint>)
(<raftPoint> X17.696 Y21.656 </raftPoint>)
(<raftPoint> X17.758 Y25.143 </raftPoint>)
(<raftPoint> X18.395 Y27.242 </raftPoint>)
(<raftPoint> X17.211 Y28.958 </raftPoint>)
(<raftPoint> X16.693 Y30.665 </raftPoint>)
(<raftPoint> X16.55 Y32.735 </raftPoint>)
(<raftPoint> X9.693 Y39.896 </raftPoint>)
(<raftPoint> X5.483 Y41.94 </raftPoint>)
(<raftPoint> X-18.085 Y41.94 </raftPoint>)
(<raftPoint> X-21.813 Y40.076 </raftPoint>)
(<raftPoint> X-27.32 Y34.569 </raftPoint>)
(<raftPoint> X-27.904 Y32.564 </raftPoint>)
(<raftPoint> X-29.149 Y30.915 </raftPoint>)
(<raftPoint> X-29.83 Y23.39 </raftPoint>)
(<raftPoint> X-29.047 Y17.984 </raftPoint>)
(<raftPoint> X-29.165 Y15.945 </raftPoint>)
(<raftPoint> X-27.296 Y12.207 </raftPoint>)
(</raftPerimeter>)
(<raftPerimeter>)
(<raftPoint> X-21.267 Y-28.477 </raftPoint>)
(<raftPoint> X-22.189 Y-26.884 </raftPoint>)
(<raftPoint> X-22.802 Y-21.61 </raftPoint>)
(<raftPoint> X-22.195 Y-18.125 </raftPoint>)
(<raftPoint> X-21.267 Y-16.523 </raftPoint>)
(<raftPoint> X-20.691 Y-14.582 </raftPoint>)
(<raftPoint> X-15.83 Y-9.294 </raftPoint>)
(<raftPoint> X-8.917 Y-5.94 </raftPoint>)
(<raftPoint> X-5.485 Y-5.94 </raftPoint>)
(<raftPoint> X1.587 Y-9.476 </raftPoint>)
(<raftPoint> X5.104 Y-12.993 </raftPoint>)
(<raftPoint> X6.896 Y-16.578 </raftPoint>)
(<raftPoint> X8.2 Y-18.156 </raftPoint>)
(<raftPoint> X8.802 Y-21.61 </raftPoint>)
(<raftPoint> X8.193 Y-26.853 </raftPoint>)
(<raftPoint> X6.896 Y-28.422 </raftPoint>)
(<raftPoint> X5.104 Y-32.007 </raftPoint>)
(<raftPoint> X1.587 Y-35.524 </raftPoint>)
(<raftPoint> X-5.485 Y-39.06 </raftPoint>)
(<raftPoint> X-8.917 Y-39.06 </raftPoint>)
(<raftPoint> X-15.83 Y-35.706 </raftPoint>)
(<raftPoint> X-20.691 Y-30.418 </raftPoint>)
(</raftPerimeter>)
(<raftPerimeter>)
(<raftPoint> X-5.532 Y30.06 </raftPoint>)
(<raftPoint> X-1.656 Y26.772 </raftPoint>)
(<raftPoint> X-0.801 Y25.089 </raftPoint>)
(<raftPoint> X-0.546 Y23.406 </raftPoint>)
(<raftPoint> X-0.857 Y21.725 </raftPoint>)
(<raftPoint> X-1.815 Y20.03 </raftPoint>)
(<raftPoint> X-5.432 Y16.832 </raftPoint>)
(<raftPoint> X-7.719 Y18.344 </raftPoint>)
(<raftPoint> X-8.819 Y18.516 </raftPoint>)
(<raftPoint> X-10.174 Y20.012 </raftPoint>)
(<raftPoint> X-11.142 Y21.725 </raftPoint>)
(<raftPoint> X-11.453 Y23.406 </raftPoint>)
(<raftPoint> X-11.198 Y25.089 </raftPoint>)
(<raftPoint> X-10.336 Y26.786 </raftPoint>)
(<raftPoint> X-7.051 Y30.06 </raftPoint>)
(</raftPerimeter>)
(<raftPerimeter>)
(<raftPoint> X-24.254 Y-34.329 </raftPoint>)
(<raftPoint> X-24.373 Y-36.042 </raftPoint>)
(<raftPoint> X-23.718 Y-38.171 </raftPoint>)
(<raftPoint> X-21.749 Y-40.14 </raftPoint>)
(<raftPoint> X-19.885 Y-40.14 </raftPoint>)
(<raftPoint> X-16.285 Y-41.94 </raftPoint>)
(<raftPoint> X1.885 Y-41.94 </raftPoint>)
(<raftPoint> X5.485 Y-40.14 </raftPoint>)
(<raftPoint> X7.349 Y-40.14 </raftPoint>)
(<raftPoint> X9.202 Y-38.287 </raftPoint>)
(<raftPoint> X9.672 Y-38.101 </raftPoint>)
(<raftPoint> X11.16 Y-36.31 </raftPoint>)
(<raftPoint> X11.16 Y-35.935 </raftPoint>)
(<raftPoint> X14.621 Y-31.09 </raftPoint>)
(<raftPoint> X15.224 Y-30.911 </raftPoint>)
(<raftPoint> X16.554 Y-29.106 </raftPoint>)
(<raftPoint> X16.839 Y-23.393 </raftPoint>)
(<raftPoint> X16.35 Y-18.003 </raftPoint>)
(<raftPoint> X16.575 Y-15.9 </raftPoint>)
(<raftPoint> X15.101 Y-14.236 </raftPoint>)
(<raftPoint> X14.734 Y-12.245 </raftPoint>)
(<raftPoint> X9.213 Y-6.724 </raftPoint>)
(<raftPoint> X5.485 Y-4.86 </raftPoint>)
(<raftPoint> X1.885 Y-4.86 </raftPoint>)
(<raftPoint> X-1.715 Y-3.06 </raftPoint>)
(<raftPoint> X-12.685 Y-3.06 </raftPoint>)
(<raftPoint> X-16.285 Y-4.86 </raftPoint>)
(<raftPoint> X-19.885 Y-4.86 </raftPoint>)
(<raftPoint> X-23.613 Y-6.724 </raftPoint>)
(<raftPoint> X-27.303 Y-10.413 </raftPoint>)
(<raftPoint> X-29.757 Y-16.021 </raftPoint>)
(<raftPoint> X-30.98 Y-17.733 </raftPoint>)
(<raftPoint> X-30.617 Y-19.823 </raftPoint>)
(<raftPoint> X-30.965 Y-27.276 </raftPoint>)
(<raftPoint> X-29.908 Y-28.953 </raftPoint>)
(<raftPoint> X-29.318 Y-30.805 </raftPoint>)
(<raftPoint> X-28.936 Y-31.14 </raftPoint>)
(<raftPoint> X-27.159 Y-31.14 </raftPoint>)
(</raftPerimeter>)
(<raftPerimeter>)
(<raftPoint> X-23.613 Y8.524 </raftPoint>)
(<raftPoint> X-16.285 Y4.86 </raftPoint>)
(<raftPoint> X3.685 Y4.86 </raftPoint>)
(<raftPoint> X7.285 Y6.66 </raftPoint>)
(<raftPoint> X9.149 Y6.66 </raftPoint>)
(<raftPoint> X14.696 Y12.207 </raftPoint>)
(<raftPoint> X16.54 Y15.895 </raftPoint>)
(<raftPoint> X17.016 Y17.836 </raftPoint>)
(<raftPoint> X18.404 Y19.547 </raftPoint>)
(<raftPoint> X17.696 Y21.656 </raftPoint>)
(<raftPoint> X17.758 Y25.143 </raftPoint>)
(<raftPoint> X18.395 Y27.242 </raftPoint>)
(<raftPoint> X17.211 Y28.958 </raftPoint>)
(<raftPoint> X16.693 Y30.665 </raftPoint>)
(<raftPoint> X16.55 Y32.735 </raftPoint>)
(<raftPoint> X9.693 Y39.896 </raftPoint>)
(<raftPoint> X5.483 Y41.94 </raftPoint>)
(<raftPoint> X-18.085 Y41.94 </raftPoint>)
(<raftPoint> X-21.813 Y40.076 </raftPoint>)
(<raftPoint> X-27.32 Y34.569 </raftPoint>)
(<raftPoint> X-27.904 Y32.564 </raftPoint>)
(<raftPoint> X-29.149 Y30.915 </raftPoint>)
(<raftPoint> X-29.83 Y23.39 </raftPoint>)
(<raftPoint> X-29.047 Y17.984 </raftPoint>)
(<raftPoint> X-29.165 Y15.945 </raftPoint>)
(<raftPoint> X-27.296 Y12.207 </raftPoint>)
(</raftPerimeter>)
(<raftPerimeter>)
(<raftPoint> X-20.764 Y-32.224 </raftPoint>)
(<raftPoint> X-21.273 Y-30.246 </raftPoint>)
(<raftPoint> X-22.707 Y-28.625 </raftPoint>)
(<raftPoint> X-23.63 Y-25.153 </raftPoint>)
(<raftPoint> X-23.63 Y-19.847 </raftPoint>)
(<raftPoint> X-22.707 Y-16.375 </raftPoint>)
(<raftPoint> X-21.273 Y-14.754 </raftPoint>)
(<raftPoint> X-20.764 Y-12.776 </raftPoint>)
(<raftPoint> X-17.778 Y-9.472 </raftPoint>)
(<raftPoint> X-10.715 Y-5.94 </raftPoint>)
(<raftPoint> X-8.927 Y-5.94 </raftPoint>)
(<raftPoint> X-8.51 Y-5.763 </raftPoint>)
(<raftPoint> X-3.691 Y-5.937 </raftPoint>)
(<raftPoint> X3.388 Y-9.477 </raftPoint>)
(<raftPoint> X6.8 Y-12.819 </raftPoint>)
(<raftPoint> X8.672 Y-16.288 </raftPoint>)
(<raftPoint> X8.638 Y-18.278 </raftPoint>)
(<raftPoint> X9.63 Y-19.901 </raftPoint>)
(<raftPoint> X9.63 Y-25.099 </raftPoint>)
(<raftPoint> X8.638 Y-26.722 </raftPoint>)
(<raftPoint> X8.672 Y-28.712 </raftPoint>)
(<raftPoint> X6.8 Y-32.181 </raftPoint>)
(<raftPoint> X3.388 Y-35.523 </raftPoint>)
(<raftPoint> X-3.691 Y-39.063 </raftPoint>)
(<raftPoint> X-8.51 Y-39.237 </raftPoint>)
(<raftPoint> X-8.927 Y-39.06 </raftPoint>)
(<raftPoint> X-10.715 Y-39.06 </raftPoint>)
(<raftPoint> X-17.778 Y-35.528 </raftPoint>)
(</raftPerimeter>)
(<raftPerimeter>)
(<raftPoint> X-5.53 Y30.06 </raftPoint>)
(<raftPoint> X-1.585 Y26.772 </raftPoint>)
(<raftPoint> X-0.744 Y25.09 </raftPoint>)
(<raftPoint> X-0.491 Y23.406 </raftPoint>)
(<raftPoint> X-0.8 Y21.723 </raftPoint>)
(<raftPoint> X-1.744 Y20.03 </raftPoint>)
(<raftPoint> X-5.437 Y16.825 </raftPoint>)
(<raftPoint> X-7.909 Y18.342 </raftPoint>)
(<raftPoint> X-8.819 Y18.512 </raftPoint>)
(<raftPoint> X-10.247 Y20.015 </raftPoint>)
(<raftPoint> X-11.199 Y21.723 </raftPoint>)
(<raftPoint> X-11.508 Y23.406 </raftPoint>)
(<raftPoint> X-11.255 Y25.09 </raftPoint>)
(<raftPoint> X-10.407 Y26.785 </raftPoint>)
(<raftPoint> X-7.053 Y30.06 </raftPoint>)
(</raftPerimeter>)
(<raftPerimeter>)
(<raftPoint> X-21.749 Y-40.14 </raftPoint>)
(<raftPoint> X-19.885 Y-40.14 </raftPoint>)
(<raftPoint> X-16.285 Y-41.94 </raftPoint>)
(<raftPoint> X1.885 Y-41.94 </raftPoint>)
(<raftPoint> X5.485 Y-40.14 </raftPoint>)
(<raftPoint> X7.349 Y-40.14 </raftPoint>)
(<raftPoint> X9.202 Y-38.287 </raftPoint>)
(<raftPoint> X9.672 Y-38.101 </raftPoint>)
(<raftPoint> X11.175 Y-36.293 </raftPoint>)
(<raftPoint> X10.961 Y-34.345 </raftPoint>)
(<raftPoint> X14.58 Y-31.102 </raftPoint>)
(<raftPoint> X15.224 Y-30.911 </raftPoint>)
(<raftPoint> X16.554 Y-29.106 </raftPoint>)
(<raftPoint> X16.839 Y-23.393 </raftPoint>)
(<raftPoint> X16.35 Y-18.003 </raftPoint>)
(<raftPoint> X16.575 Y-15.9 </raftPoint>)
(<raftPoint> X15.101 Y-14.236 </raftPoint>)
(<raftPoint> X14.734 Y-12.245 </raftPoint>)
(<raftPoint> X9.213 Y-6.724 </raftPoint>)
(<raftPoint> X5.485 Y-4.86 </raftPoint>)
(<raftPoint> X1.885 Y-4.86 </raftPoint>)
(<raftPoint> X-1.715 Y-3.06 </raftPoint>)
(<raftPoint> X-12.685 Y-3.06 </raftPoint>)
(<raftPoint> X-16.285 Y-4.86 </raftPoint>)
(<raftPoint> X-19.885 Y-4.86 </raftPoint>)
(<raftPoint> X-23.613 Y-6.724 </raftPoint>)
(<raftPoint> X-27.303 Y-10.413 </raftPoint>)
(<raftPoint> X-29.757 Y-16.021 </raftPoint>)
(<raftPoint> X-30.965 Y-17.711 </raftPoint>)
(<raftPoint> X-30.661 Y-25.18 </raftPoint>)
(<raftPoint> X-30.976 Y-27.259 </raftPoint>)
(<raftPoint> X-29.908 Y-28.953 </raftPoint>)
(<raftPoint> X-29.318 Y-30.802 </raftPoint>)
(<raftPoint> X-25.56 Y-34.18 </raftPoint>)
(<raftPoint> X-25.56 Y-36.329 </raftPoint>)
(</raftPerimeter>)
(<raftPerimeter>)
(<raftPoint> X-23.613 Y8.524 </raftPoint>)
(<raftPoint> X-16.285 Y4.86 </raftPoint>)
(<raftPoint> X3.685 Y4.86 </raftPoint>)
(<raftPoint> X7.285 Y6.66 </raftPoint>)
(<raftPoint> X9.149 Y6.66 </raftPoint>)
(<raftPoint> X14.696 Y12.207 </raftPoint>)
(<raftPoint> X16.54 Y15.895 </raftPoint>)
(<raftPoint> X17.016 Y17.836 </raftPoint>)
(<raftPoint> X18.404 Y19.547 </raftPoint>)
(<raftPoint> X17.696 Y21.656 </raftPoint>)
(<raftPoint> X17.758 Y25.143 </raftPoint>)
(<raftPoint> X18.395 Y27.242 </raftPoint>)
(<raftPoint> X17.211 Y28.958 </raftPoint>)
(<raftPoint> X16.693 Y30.665 </raftPoint>)
(<raftPoint> X16.55 Y32.735 </raftPoint>)
(<raftPoint> X9.693 Y39.896 </raftPoint>)
(<raftPoint> X5.483 Y41.94 </raftPoint>)
(<raftPoint> X-18.085 Y41.94 </raftPoint>)
(<raftPoint> X-21.813 Y40.076 </raftPoint>)
(<raftPoint> X-27.32 Y34.569 </raftPoint>)
(<raftPoint> X-27.904 Y32.564 </raftPoint>)
(<raftPoint> X-29.149 Y30.915 </raftPoint>)
(<raftPoint> X-29.83 Y23.39 </raftPoint>)
(<raftPoint> X-29.047 Y17.984 </raftPoint>)
(<raftPoint> X-29.165 Y15.945 </raftPoint>)
(<raftPoint> X-27.296 Y12.207 </raftPoint>)
(</raftPerimeter>)
(<raftPerimeter>)
(<raftPoint> X-23.049 Y-26.725 </raftPoint>)
(<raftPoint> X-24.479 Y-23.327 </raftPoint>)
(<raftPoint> X-24.479 Y-21.673 </raftPoint>)
(<raftPoint> X-23.049 Y-18.275 </raftPoint>)
(<raftPoint> X-22.559 Y-14.564 </raftPoint>)
(<raftPoint> X-15.983 Y-7.674 </raftPoint>)
(<raftPoint> X-8.915 Y-4.14 </raftPoint>)
(<raftPoint> X-5.488 Y-4.14 </raftPoint>)
(<raftPoint> X4.459 Y-9.294 </raftPoint>)
(<raftPoint> X6.178 Y-11.008 </raftPoint>)
(<raftPoint> X8.69 Y-16.568 </raftPoint>)
(<raftPoint> X9.945 Y-18.157 </raftPoint>)
(<raftPoint> X10.302 Y-19.838 </raftPoint>)
(<raftPoint> X10.302 Y-25.162 </raftPoint>)
(<raftPoint> X9.945 Y-26.843 </raftPoint>)
(<raftPoint> X8.69 Y-28.432 </raftPoint>)
(<raftPoint> X6.178 Y-33.992 </raftPoint>)
(<raftPoint> X4.459 Y-35.706 </raftPoint>)
(<raftPoint> X-5.488 Y-40.86 </raftPoint>)
(<raftPoint> X-8.915 Y-40.86 </raftPoint>)
(<raftPoint> X-15.983 Y-37.326 </raftPoint>)
(<raftPoint> X-22.559 Y-30.436 </raftPoint>)
(</raftPerimeter>)
(<raftPerimeter>)
(<raftPoint> X-10.318 Y20.017 </raftPoint>)
(<raftPoint> X-11.227 Y21.695 </raftPoint>)
(<raftPoint> X-11.293 Y25.12 </raftPoint>)
(<raftPoint> X-10.483 Y26.773 </raftPoint>)
(<raftPoint> X-8.49 Y28.44 </raftPoint>)
(<raftPoint> X-3.509 Y28.44 </raftPoint>)
(<raftPoint> X-1.516 Y26.773 </raftPoint>)
(<raftPoint> X-0.706 Y25.12 </raftPoint>)
(<raftPoint> X-0.772 Y21.695 </raftPoint>)
(<raftPoint> X-1.669 Y20.04 </raftPoint>)
(<raftPoint> X-3.887 Y18.364 </raftPoint>)
(<raftPoint> X-8.845 Y18.535 </raftPoint>)
(</raftPerimeter>)
(<raftPerimeter>)
(<raftPoint> X-23.613 Y8.524 </raftPoint>)
(<raftPoint> X-16.285 Y4.86 </raftPoint>)
(<raftPoint> X3.685 Y4.86 </raftPoint>)
(<raftPoint> X7.285 Y6.66 </raftPoint>)
(<raftPoint> X9.149 Y6.66 </raftPoint>)
(<raftPoint> X14.696 Y12.207 </raftPoint>)
(<raftPoint> X16.54 Y15.895 </raftPoint>)
(<raftPoint> X17.016 Y17.836 </raftPoint>)
(<raftPoint> X18.404 Y19.547 </raftPoint>)
(<raftPoint> X17.696 Y21.656 </raftPoint>)
(<raftPoint> X17.758 Y25.143 </raftPoint>)
(<raftPoint> X18.395 Y27.242 </raftPoint>)
(<raftPoint> X17.211 Y28.958 </raftPoint>)
(<raftPoint> X16.693 Y30.665 </raftPoint>)
(<raftPoint> X16.55 Y32.735 </raftPoint>)
(<raftPoint> X9.693 Y39.896 </raftPoint>)
(<raftPoint> X5.483 Y41.94 </raftPoint>)
(<raftPoint> X-18.085 Y41.94 </raftPoint>)
(<raftPoint> X-21.813 Y40.076 </raftPoint>)
(<raftPoint> X-27.32 Y34.569 </raftPoint>)
(<raftPoint> X-27.904 Y32.564 </raftPoint>)
(<raftPoint> X-29.149 Y30.915 </raftPoint>)
(<raftPoint> X-29.83 Y23.39 </raftPoint>)
(<raftPoint> X-29.047 Y17.984 </raftPoint>)
(<raftPoint> X-29.165 Y15.945 </raftPoint>)
(<raftPoint> X-27.296 Y12.207 </raftPoint>)
(</raftPerimeter>)
(<raftPerimeter>)
(<raftPoint> X-29.757 Y-16.021 </raftPoint>)
(<raftPoint> X-30.98 Y-17.733 </raftPoint>)
(<raftPoint> X-30.617 Y-19.823 </raftPoint>)
(<raftPoint> X-30.965 Y-27.276 </raftPoint>)
(<raftPoint> X-29.804 Y-29.117 </raftPoint>)
(<raftPoint> X-28.969 Y-29.311 </raftPoint>)
(<raftPoint> X-25.245 Y-32.551 </raftPoint>)
(<raftPoint> X-25.573 Y-36.316 </raftPoint>)
(<raftPoint> X-21.749 Y-40.14 </raftPoint>)
(<raftPoint> X-19.885 Y-40.14 </raftPoint>)
(<raftPoint> X-16.285 Y-41.94 </raftPoint>)
(<raftPoint> X1.885 Y-41.94 </raftPoint>)
(<raftPoint> X5.485 Y-40.14 </raftPoint>)
(<raftPoint> X7.349 Y-40.14 </raftPoint>)
(<raftPoint> X9.202 Y-38.287 </raftPoint>)
(<raftPoint> X9.656 Y-38.107 </raftPoint>)
(<raftPoint> X11.625 Y-36.133 </raftPoint>)
(<raftPoint> X11.246 Y-32.537 </raftPoint>)
(<raftPoint> X14.546 Y-29.34 </raftPoint>)
(<raftPoint> X16.543 Y-29.34 </raftPoint>)
(<raftPoint> X16.839 Y-23.393 </raftPoint>)
(<raftPoint> X16.35 Y-18.003 </raftPoint>)
(<raftPoint> X16.575 Y-15.9 </raftPoint>)
(<raftPoint> X15.101 Y-14.236 </raftPoint>)
(<raftPoint> X14.734 Y-12.245 </raftPoint>)
(<raftPoint> X9.213 Y-6.724 </raftPoint>)
(<raftPoint> X5.485 Y-4.86 </raftPoint>)
(<raftPoint> X1.885 Y-4.86 </raftPoint>)
(<raftPoint> X-1.715 Y-3.06 </raftPoint>)
(<raftPoint> X-12.685 Y-3.06 </raftPoint>)
(<raftPoint> X-16.285 Y-4.86 </raftPoint>)
(<raftPoint> X-19.885 Y-4.86 </raftPoint>)
(<raftPoint> X-23.613 Y-6.724 </raftPoint>)
(<raftPoint> X-27.303 Y-10.413 </raftPoint>)
(</raftPerimeter>)
(<raftPerimeter>)
(<raftPoint> X-17.174 Y-37.498 </raftPoint>)
(<raftPoint> X-19.544 Y-35.564 </raftPoint>)
(<raftPoint> X-22.274 Y-32.205 </raftPoint>)
(<raftPoint> X-23.984 Y-28.676 </raftPoint>)
(<raftPoint> X-24.872 Y-25.147 </raftPoint>)
(<raftPoint> X-25.045 Y-21.627 </raftPoint>)
(<raftPoint> X-23.98 Y-16.316 </raftPoint>)
(<raftPoint> X-22.274 Y-12.795 </raftPoint>)
(<raftPoint> X-19.544 Y-9.436 </raftPoint>)
(<raftPoint> X-17.174 Y-7.502 </raftPoint>)
(<raftPoint> X-10.712 Y-4.14 </raftPoint>)
(<raftPoint> X-3.684 Y-4.14 </raftPoint>)
(<raftPoint> X3.157 Y-7.495 </raftPoint>)
(<raftPoint> X8.249 Y-12.776 </raftPoint>)
(<raftPoint> X8.666 Y-14.74 </raftPoint>)
(<raftPoint> X9.989 Y-16.359 </raftPoint>)
(<raftPoint> X11.045 Y-21.627 </raftPoint>)
(<raftPoint> X10.872 Y-25.147 </raftPoint>)
(<raftPoint> X9.995 Y-28.634 </raftPoint>)
(<raftPoint> X8.666 Y-30.26 </raftPoint>)
(<raftPoint> X8.249 Y-32.224 </raftPoint>)
(<raftPoint> X3.157 Y-37.505 </raftPoint>)
(<raftPoint> X-3.684 Y-40.86 </raftPoint>)
(<raftPoint> X-10.712 Y-40.86 </raftPoint>)
(</raftPerimeter>)
(<raftPerimeter>)
(<raftPoint> X-10.39 Y20.021 </raftPoint>)
(<raftPoint> X-11.298 Y21.694 </raftPoint>)
(<raftPoint> X-11.356 Y25.12 </raftPoint>)
(<raftPoint> X-10.552 Y26.775 </raftPoint>)
(<raftPoint> X-8.604 Y28.44 </raftPoint>)
(<raftPoint> X-3.395 Y28.44 </raftPoint>)
(<raftPoint> X-1.447 Y26.775 </raftPoint>)
(<raftPoint> X-0.643 Y25.12 </raftPoint>)
(<raftPoint> X-0.701 Y21.694 </raftPoint>)
(<raftPoint> X-1.6 Y20.038 </raftPoint>)
(<raftPoint> X-3.758 Y18.36 </raftPoint>)
(<raftPoint> X-8.315 Y18.36 </raftPoint>)
(<raftPoint> X-8.815 Y18.502 </raftPoint>)
(</raftPerimeter>)
(<raftPerimeter>)
(<raftPoint> X-23.613 Y8.524 </raftPoint>)
(<raftPoint> X-16.285 Y4.86 </raftPoint>)
(<raftPoint> X3.685 Y4.86 </raftPoint>)
(<raftPoint> X7.285 Y6.66 </raftPoint>)
(<raftPoint> X9.149 Y6.66 </raftPoint>)
(<raftPoint> X14.696 Y12.207 </raftPoint>)
(<raftPoint> X16.54 Y15.895 </raftPoint>)
(<raftPoint> X17.016 Y17.836 </raftPoint>)
(<raftPoint> X18.404 Y19.547 </raftPoint>)
(<raftPoint> X17.696 Y21.656 </raftPoint>)
(<raftPoint> X17.758 Y25.143 </raftPoint>)
(<raftPoint> X18.395 Y27.242 </raftPoint>)
(<raftPoint> X17.211 Y28.958 </raftPoint>)
(<raftPoint> X16.693 Y30.665 </raftPoint>)
(<raftPoint> X16.55 Y32.735 </raftPoint>)
(<raftPoint> X9.693 Y39.896 </raftPoint>)
(<raftPoint> X5.483 Y41.94 </raftPoint>)
(<raftPoint> X-18.085 Y41.94 </raftPoint>)
(<raftPoint> X-21.813 Y40.076 </raftPoint>)
(<raftPoint> X-27.32 Y34.569 </raftPoint>)
(<raftPoint> X-27.904 Y32.564 </raftPoint>)
(<raftPoint> X-29.149 Y30.915 </raftPoint>)
(<raftPoint> X-29.83 Y23.39 </raftPoint>)
(<raftPoint> X-29.047 Y17.984 </raftPoint>)
(<raftPoint> X-29.165 Y15.945 </raftPoint>)
(<raftPoint> X-27.296 Y12.207 </raftPoint>)
(</raftPerimeter>)
(<raftPerimeter>)
(<raftPoint> X-29.757 Y-16.021 </raftPoint>)
(<raftPoint> X-30.98 Y-17.733 </raftPoint>)
(<raftPoint> X-30.617 Y-19.823 </raftPoint>)
(<raftPoint> X-30.965 Y-27.276 </raftPoint>)
(<raftPoint> X-29.804 Y-29.117 </raftPoint>)
(<raftPoint> X-28.974 Y-29.309 </raftPoint>)
(<raftPoint> X-25.475 Y-32.543 </raftPoint>)
(<raftPoint> X-25.829 Y-36.136 </raftPoint>)
(<raftPoint> X-21.747 Y-40.14 </raftPoint>)
(<raftPoint> X-19.885 Y-40.14 </raftPoint>)
(<raftPoint> X-16.285 Y-41.94 </raftPoint>)
(<raftPoint> X1.885 Y-41.94 </raftPoint>)
(<raftPoint> X5.485 Y-40.14 </raftPoint>)
(<raftPoint> X7.337 Y-40.14 </raftPoint>)
(<raftPoint> X11.831 Y-36.147 </raftPoint>)
(<raftPoint> X11.474 Y-32.53 </raftPoint>)
(<raftPoint> X14.553 Y-29.34 </raftPoint>)
(<raftPoint> X16.543 Y-29.34 </raftPoint>)
(<raftPoint> X16.839 Y-23.393 </raftPoint>)
(<raftPoint> X16.35 Y-18.003 </raftPoint>)
(<raftPoint> X16.575 Y-15.9 </raftPoint>)
(<raftPoint> X15.101 Y-14.236 </raftPoint>)
(<raftPoint> X14.734 Y-12.245 </raftPoint>)
(<raftPoint> X9.213 Y-6.724 </raftPoint>)
(<raftPoint> X5.485 Y-4.86 </raftPoint>)
(<raftPoint> X1.885 Y-4.86 </raftPoint>)
(<raftPoint> X-1.715 Y-3.06 </raftPoint>)
(<raftPoint> X-12.685 Y-3.06 </raftPoint>)
(<raftPoint> X-16.285 Y-4.86 </raftPoint>)
(<raftPoint> X-19.885 Y-4.86 </raftPoint>)
(<raftPoint> X-23.613 Y-6.724 </raftPoint>)
(<raftPoint> X-27.303 Y-10.413 </raftPoint>)
(</raftPerimeter>)
(<raftPerimeter>)
(<raftPoint> X-23.071 Y-30.261 </raftPoint>)
(<raftPoint> X-24.216 Y-28.654 </raftPoint>)
(<raftPoint> X-25.266 Y-23.373 </raftPoint>)
(<raftPoint> X-25.092 Y-19.853 </raftPoint>)
(<raftPoint> X-24.221 Y-16.353 </raftPoint>)
(<raftPoint> X-23.071 Y-14.739 </raftPoint>)
(<raftPoint> X-22.506 Y-12.782 </raftPoint>)
(<raftPoint> X-17.78 Y-7.673 </raftPoint>)
(<raftPoint> X-10.715 Y-4.14 </raftPoint>)
(<raftPoint> X-3.685 Y-4.14 </raftPoint>)
(<raftPoint> X3.387 Y-7.676 </raftPoint>)
(<raftPoint> X6.904 Y-11.193 </raftPoint>)
(<raftPoint> X8.702 Y-14.79 </raftPoint>)
(<raftPoint> X10.227 Y-16.38 </raftPoint>)
(<raftPoint> X11.092 Y-19.853 </raftPoint>)
(<raftPoint> X11.266 Y-23.373 </raftPoint>)
(<raftPoint> X10.221 Y-28.627 </raftPoint>)
(<raftPoint> X8.702 Y-30.21 </raftPoint>)
(<raftPoint> X6.904 Y-33.807 </raftPoint>)
(<raftPoint> X3.387 Y-37.324 </raftPoint>)
(<raftPoint> X-3.685 Y-40.86 </raftPoint>)
M73 P2 (display progress)
(<raftPoint> X-10.715 Y-40.86 </raftPoint>)
(<raftPoint> X-17.78 Y-37.327 </raftPoint>)
(<raftPoint> X-22.506 Y-32.218 </raftPoint>)
(</raftPerimeter>)
(<raftPerimeter>)
(<raftPoint> X-10.462 Y20.023 </raftPoint>)
(<raftPoint> X-11.352 Y21.692 </raftPoint>)
(<raftPoint> X-11.385 Y25.123 </raftPoint>)
(<raftPoint> X-10.62 Y26.779 </raftPoint>)
(<raftPoint> X-8.718 Y28.44 </raftPoint>)
(<raftPoint> X-3.281 Y28.44 </raftPoint>)
(<raftPoint> X-1.379 Y26.779 </raftPoint>)
(<raftPoint> X-0.615 Y25.123 </raftPoint>)
(<raftPoint> X-0.647 Y21.692 </raftPoint>)
(<raftPoint> X-1.53 Y20.036 </raftPoint>)
(<raftPoint> X-3.645 Y18.36 </raftPoint>)
(<raftPoint> X-8.402 Y18.36 </raftPoint>)
(<raftPoint> X-8.812 Y18.497 </raftPoint>)
(</raftPerimeter>)
(<raftPerimeter>)
(<raftPoint> X-23.613 Y8.524 </raftPoint>)
(<raftPoint> X-16.285 Y4.86 </raftPoint>)
(<raftPoint> X3.685 Y4.86 </raftPoint>)
(<raftPoint> X7.285 Y6.66 </raftPoint>)
(<raftPoint> X9.149 Y6.66 </raftPoint>)
(<raftPoint> X14.696 Y12.207 </raftPoint>)
(<raftPoint> X16.54 Y15.895 </raftPoint>)
(<raftPoint> X17.016 Y17.836 </raftPoint>)
(<raftPoint> X18.404 Y19.547 </raftPoint>)
(<raftPoint> X17.696 Y21.656 </raftPoint>)
(<raftPoint> X17.758 Y25.143 </raftPoint>)
(<raftPoint> X18.395 Y27.242 </raftPoint>)
(<raftPoint> X17.211 Y28.958 </raftPoint>)
(<raftPoint> X16.693 Y30.665 </raftPoint>)
(<raftPoint> X16.55 Y32.735 </raftPoint>)
(<raftPoint> X9.693 Y39.896 </raftPoint>)
(<raftPoint> X5.483 Y41.94 </raftPoint>)
(<raftPoint> X-18.085 Y41.94 </raftPoint>)
(<raftPoint> X-21.813 Y40.076 </raftPoint>)
(<raftPoint> X-27.32 Y34.569 </raftPoint>)
(<raftPoint> X-27.904 Y32.564 </raftPoint>)
(<raftPoint> X-29.149 Y30.915 </raftPoint>)
(<raftPoint> X-29.83 Y23.39 </raftPoint>)
(<raftPoint> X-29.047 Y17.984 </raftPoint>)
(<raftPoint> X-29.165 Y15.945 </raftPoint>)
(<raftPoint> X-27.296 Y12.207 </raftPoint>)
(</raftPerimeter>)
(<raftPerimeter>)
(<raftPoint> X-29.757 Y-16.021 </raftPoint>)
(<raftPoint> X-30.98 Y-17.733 </raftPoint>)
(<raftPoint> X-30.617 Y-19.823 </raftPoint>)
(<raftPoint> X-30.965 Y-27.276 </raftPoint>)
(<raftPoint> X-29.804 Y-29.117 </raftPoint>)
(<raftPoint> X-28.979 Y-29.308 </raftPoint>)
(<raftPoint> X-25.674 Y-32.529 </raftPoint>)
(<raftPoint> X-25.918 Y-34.184 </raftPoint>)
(<raftPoint> X-25.805 Y-36.16 </raftPoint>)
(<raftPoint> X-21.747 Y-40.14 </raftPoint>)
(<raftPoint> X-19.885 Y-40.14 </raftPoint>)
(<raftPoint> X-16.285 Y-41.94 </raftPoint>)
(<raftPoint> X1.885 Y-41.94 </raftPoint>)
(<raftPoint> X5.485 Y-40.14 </raftPoint>)
(<raftPoint> X7.337 Y-40.14 </raftPoint>)
(<raftPoint> X11.806 Y-36.17 </raftPoint>)
(<raftPoint> X11.918 Y-34.184 </raftPoint>)
(<raftPoint> X11.672 Y-32.516 </raftPoint>)
(<raftPoint> X14.559 Y-29.34 </raftPoint>)
(<raftPoint> X16.543 Y-29.34 </raftPoint>)
(<raftPoint> X16.839 Y-23.393 </raftPoint>)
(<raftPoint> X16.35 Y-18.003 </raftPoint>)
(<raftPoint> X16.575 Y-15.9 </raftPoint>)
(<raftPoint> X15.101 Y-14.236 </raftPoint>)
(<raftPoint> X14.734 Y-12.245 </raftPoint>)
(<raftPoint> X9.213 Y-6.724 </raftPoint>)
(<raftPoint> X5.485 Y-4.86 </raftPoint>)
(<raftPoint> X1.885 Y-4.86 </raftPoint>)
(<raftPoint> X-1.715 Y-3.06 </raftPoint>)
(<raftPoint> X-12.685 Y-3.06 </raftPoint>)
(<raftPoint> X-16.285 Y-4.86 </raftPoint>)
(<raftPoint> X-19.885 Y-4.86 </raftPoint>)
(<raftPoint> X-23.613 Y-6.724 </raftPoint>)
(<raftPoint> X-27.303 Y-10.413 </raftPoint>)
(</raftPerimeter>)
(<raftPerimeter>)
(<raftPoint> X-23.063 Y-30.262 </raftPoint>)
(<raftPoint> X-24.416 Y-28.633 </raftPoint>)
(<raftPoint> X-25.278 Y-25.147 </raftPoint>)
(<raftPoint> X-25.451 Y-21.626 </raftPoint>)
(<raftPoint> X-24.41 Y-16.36 </raftPoint>)
(<raftPoint> X-23.063 Y-14.738 </raftPoint>)
(<raftPoint> X-22.702 Y-12.772 </raftPoint>)
(<raftPoint> X-17.784 Y-7.674 </raftPoint>)
(<raftPoint> X-10.715 Y-4.14 </raftPoint>)
(<raftPoint> X-1.909 Y-4.14 </raftPoint>)
(<raftPoint> X3.371 Y-7.66 </raftPoint>)
(<raftPoint> X8.716 Y-13.005 </raftPoint>)
(<raftPoint> X9.673 Y-14.557 </raftPoint>)
(<raftPoint> X10.916 Y-18.019 </raftPoint>)
(<raftPoint> X10.44 Y-19.936 </raftPoint>)
(<raftPoint> X10.44 Y-25.064 </raftPoint>)
(<raftPoint> X10.916 Y-26.981 </raftPoint>)
(<raftPoint> X9.673 Y-30.443 </raftPoint>)
(<raftPoint> X8.716 Y-31.995 </raftPoint>)
(<raftPoint> X-0.149 Y-40.86 </raftPoint>)
(<raftPoint> X-10.715 Y-40.86 </raftPoint>)
(<raftPoint> X-17.784 Y-37.326 </raftPoint>)
(<raftPoint> X-22.702 Y-32.228 </raftPoint>)
(</raftPerimeter>)
(<raftPerimeter>)
(<raftPoint> X-11.409 Y21.684 </raftPoint>)
(<raftPoint> X-11.313 Y25.129 </raftPoint>)
(<raftPoint> X-10.68 Y26.789 </raftPoint>)
(<raftPoint> X-8.82 Y28.44 </raftPoint>)
(<raftPoint> X-3.167 Y28.44 </raftPoint>)
(<raftPoint> X-1.319 Y26.79 </raftPoint>)
(<raftPoint> X-0.687 Y25.129 </raftPoint>)
(<raftPoint> X-0.591 Y21.684 </raftPoint>)
(<raftPoint> X-1.461 Y20.033 </raftPoint>)
(<raftPoint> X-3.53 Y18.36 </raftPoint>)
(<raftPoint> X-8.444 Y18.36 </raftPoint>)
(<raftPoint> X-10.538 Y20.034 </raftPoint>)
(</raftPerimeter>)
(<raftPerimeter>)
(<raftPoint> X-16.285 Y-40.14 </raftPoint>)
(<raftPoint> X-12.685 Y-41.94 </raftPoint>)
(<raftPoint> X-1.715 Y-41.94 </raftPoint>)
(<raftPoint> X1.885 Y-40.14 </raftPoint>)
(<raftPoint> X7.349 Y-40.14 </raftPoint>)
(<raftPoint> X9.202 Y-38.287 </raftPoint>)
(<raftPoint> X9.66 Y-38.105 </raftPoint>)
(<raftPoint> X14.719 Y-32.766 </raftPoint>)
(<raftPoint> X15.332 Y-30.764 </raftPoint>)
(<raftPoint> X16.554 Y-29.106 </raftPoint>)
(<raftPoint> X16.839 Y-23.393 </raftPoint>)
(<raftPoint> X16.35 Y-18.003 </raftPoint>)
(<raftPoint> X16.575 Y-15.9 </raftPoint>)
(<raftPoint> X15.101 Y-14.236 </raftPoint>)
(<raftPoint> X14.734 Y-12.245 </raftPoint>)
(<raftPoint> X9.213 Y-6.724 </raftPoint>)
(<raftPoint> X5.485 Y-4.86 </raftPoint>)
(<raftPoint> X1.885 Y-4.86 </raftPoint>)
(<raftPoint> X-1.715 Y-3.06 </raftPoint>)
(<raftPoint> X-12.685 Y-3.06 </raftPoint>)
(<raftPoint> X-16.285 Y-4.86 </raftPoint>)
(<raftPoint> X-19.885 Y-4.86 </raftPoint>)
(<raftPoint> X-23.613 Y-6.724 </raftPoint>)
(<raftPoint> X-27.303 Y-10.413 </raftPoint>)
(<raftPoint> X-29.757 Y-16.021 </raftPoint>)
(<raftPoint> X-30.98 Y-17.733 </raftPoint>)
(<raftPoint> X-30.617 Y-19.823 </raftPoint>)
(<raftPoint> X-30.965 Y-27.276 </raftPoint>)
(<raftPoint> X-29.908 Y-28.953 </raftPoint>)
(<raftPoint> X-29.359 Y-30.674 </raftPoint>)
(<raftPoint> X-29.145 Y-32.744 </raftPoint>)
(<raftPoint> X-21.749 Y-40.14 </raftPoint>)
(</raftPerimeter>)
(<raftPerimeter>)
(<raftPoint> X-23.613 Y8.524 </raftPoint>)
(<raftPoint> X-16.285 Y4.86 </raftPoint>)
(<raftPoint> X3.685 Y4.86 </raftPoint>)
(<raftPoint> X7.285 Y6.66 </raftPoint>)
(<raftPoint> X9.149 Y6.66 </raftPoint>)
(<raftPoint> X14.696 Y12.207 </raftPoint>)
(<raftPoint> X16.54 Y15.895 </raftPoint>)
(<raftPoint> X17.016 Y17.836 </raftPoint>)
(<raftPoint> X18.404 Y19.547 </raftPoint>)
(<raftPoint> X17.696 Y21.656 </raftPoint>)
(<raftPoint> X17.758 Y25.143 </raftPoint>)
(<raftPoint> X18.395 Y27.242 </raftPoint>)
(<raftPoint> X17.211 Y28.958 </raftPoint>)
(<raftPoint> X16.693 Y30.665 </raftPoint>)
(<raftPoint> X16.55 Y32.735 </raftPoint>)
(<raftPoint> X9.693 Y39.896 </raftPoint>)
(<raftPoint> X5.483 Y41.94 </raftPoint>)
(<raftPoint> X-18.085 Y41.94 </raftPoint>)
(<raftPoint> X-21.813 Y40.076 </raftPoint>)
(<raftPoint> X-27.32 Y34.569 </raftPoint>)
(<raftPoint> X-27.904 Y32.564 </raftPoint>)
(<raftPoint> X-29.149 Y30.915 </raftPoint>)
(<raftPoint> X-29.83 Y23.39 </raftPoint>)
(<raftPoint> X-29.047 Y17.984 </raftPoint>)
(<raftPoint> X-29.165 Y15.945 </raftPoint>)
(<raftPoint> X-27.296 Y12.207 </raftPoint>)
(</raftPerimeter>)
(<raftPerimeter>)
(<raftPoint> X-12.557 Y-26.77 </raftPoint>)
(<raftPoint> X-13.543 Y-25.065 </raftPoint>)
(<raftPoint> X-13.956 Y-23.357 </raftPoint>)
(<raftPoint> X-13.956 Y-21.643 </raftPoint>)
(<raftPoint> X-13.543 Y-19.935 </raftPoint>)
(<raftPoint> X-12.556 Y-18.23 </raftPoint>)
(<raftPoint> X-8.863 Y-14.94 </raftPoint>)
(<raftPoint> X-5.527 Y-14.94 </raftPoint>)
(<raftPoint> X-1.439 Y-18.238 </raftPoint>)
(<raftPoint> X-0.456 Y-19.935 </raftPoint>)
(<raftPoint> X-0.044 Y-21.643 </raftPoint>)
(<raftPoint> X-0.044 Y-23.357 </raftPoint>)
(<raftPoint> X-0.456 Y-25.065 </raftPoint>)
(<raftPoint> X-1.438 Y-26.762 </raftPoint>)
(<raftPoint> X-5.527 Y-30.06 </raftPoint>)
(<raftPoint> X-8.863 Y-30.06 </raftPoint>)
(</raftPerimeter>)
(<raftPerimeter>)
(<raftPoint> X-11.557 Y21.682 </raftPoint>)
(<raftPoint> X-11.264 Y25.13 </raftPoint>)
(<raftPoint> X-10.741 Y26.8 </raftPoint>)
(<raftPoint> X-8.943 Y28.44 </raftPoint>)
(<raftPoint> X-3.057 Y28.44 </raftPoint>)
(<raftPoint> X-1.258 Y26.8 </raftPoint>)
(<raftPoint> X-0.735 Y25.13 </raftPoint>)
(<raftPoint> X-0.442 Y21.682 </raftPoint>)
(<raftPoint> X-1.386 Y20.036 </raftPoint>)
(<raftPoint> X-3.423 Y18.36 </raftPoint>)
(<raftPoint> X-8.579 Y18.36 </raftPoint>)
(<raftPoint> X-10.613 Y20.036 </raftPoint>)
(<raftPoint> X-10.903 Y20.541 </raftPoint>)
(</raftPerimeter>)
(<raftPerimeter>)
(<raftPoint> X-1.828 Y-25.441 </raftPoint>)
(<raftPoint> X-1.129 Y-23.462 </raftPoint>)
(<raftPoint> X-1.129 Y-21.538 </raftPoint>)
(<raftPoint> X-1.828 Y-19.559 </raftPoint>)
(<raftPoint> X-5.3 Y-17.46 </raftPoint>)
(<raftPoint> X-9.112 Y-17.46 </raftPoint>)
(<raftPoint> X-12.175 Y-19.57 </raftPoint>)
(<raftPoint> X-12.87 Y-21.538 </raftPoint>)
(<raftPoint> X-12.87 Y-23.462 </raftPoint>)
(<raftPoint> X-12.175 Y-25.43 </raftPoint>)
(<raftPoint> X-9.112 Y-27.54 </raftPoint>)
(<raftPoint> X-5.3 Y-27.54 </raftPoint>)
(</raftPerimeter>)
(<raftPerimeter>)
(<raftPoint> X-16.285 Y-40.14 </raftPoint>)
(<raftPoint> X-12.685 Y-41.94 </raftPoint>)
(<raftPoint> X-1.715 Y-41.94 </raftPoint>)
(<raftPoint> X1.885 Y-40.14 </raftPoint>)
(<raftPoint> X7.349 Y-40.14 </raftPoint>)
(<raftPoint> X9.202 Y-38.287 </raftPoint>)
(<raftPoint> X9.66 Y-38.105 </raftPoint>)
(<raftPoint> X14.719 Y-32.766 </raftPoint>)
(<raftPoint> X15.332 Y-30.764 </raftPoint>)
(<raftPoint> X16.554 Y-29.106 </raftPoint>)
(<raftPoint> X16.839 Y-23.393 </raftPoint>)
(<raftPoint> X16.35 Y-18.003 </raftPoint>)
(<raftPoint> X16.575 Y-15.9 </raftPoint>)
(<raftPoint> X15.101 Y-14.236 </raftPoint>)
(<raftPoint> X14.734 Y-12.245 </raftPoint>)
(<raftPoint> X9.213 Y-6.724 </raftPoint>)
(<raftPoint> X5.485 Y-4.86 </raftPoint>)
(<raftPoint> X1.885 Y-4.86 </raftPoint>)
(<raftPoint> X-1.715 Y-3.06 </raftPoint>)
(<raftPoint> X-12.685 Y-3.06 </raftPoint>)
(<raftPoint> X-16.285 Y-4.86 </raftPoint>)
(<raftPoint> X-19.885 Y-4.86 </raftPoint>)
(<raftPoint> X-23.613 Y-6.724 </raftPoint>)
(<raftPoint> X-27.303 Y-10.413 </raftPoint>)
(<raftPoint> X-29.757 Y-16.021 </raftPoint>)
(<raftPoint> X-30.98 Y-17.733 </raftPoint>)
(<raftPoint> X-30.617 Y-19.823 </raftPoint>)
(<raftPoint> X-30.965 Y-27.276 </raftPoint>)
(<raftPoint> X-29.908 Y-28.953 </raftPoint>)
(<raftPoint> X-29.359 Y-30.674 </raftPoint>)
(<raftPoint> X-29.145 Y-32.744 </raftPoint>)
(<raftPoint> X-21.749 Y-40.14 </raftPoint>)
(</raftPerimeter>)
(<raftPerimeter>)
(<raftPoint> X-23.613 Y8.524 </raftPoint>)
(<raftPoint> X-16.285 Y4.86 </raftPoint>)
(<raftPoint> X3.685 Y4.86 </raftPoint>)
(<raftPoint> X7.285 Y6.66 </raftPoint>)
(<raftPoint> X9.149 Y6.66 </raftPoint>)
(<raftPoint> X14.696 Y12.207 </raftPoint>)
(<raftPoint> X16.54 Y15.895 </raftPoint>)
(<raftPoint> X17.016 Y17.836 </raftPoint>)
(<raftPoint> X18.404 Y19.547 </raftPoint>)
(<raftPoint> X17.696 Y21.656 </raftPoint>)
(<raftPoint> X17.758 Y25.143 </raftPoint>)
(<raftPoint> X18.395 Y27.242 </raftPoint>)
(<raftPoint> X17.211 Y28.958 </raftPoint>)
(<raftPoint> X16.693 Y30.665 </raftPoint>)
(<raftPoint> X16.55 Y32.735 </raftPoint>)
(<raftPoint> X9.693 Y39.896 </raftPoint>)
(<raftPoint> X5.483 Y41.94 </raftPoint>)
(<raftPoint> X-18.085 Y41.94 </raftPoint>)
(<raftPoint> X-21.813 Y40.076 </raftPoint>)
(<raftPoint> X-27.32 Y34.569 </raftPoint>)
(<raftPoint> X-27.904 Y32.564 </raftPoint>)
(<raftPoint> X-29.149 Y30.915 </raftPoint>)
(<raftPoint> X-29.83 Y23.39 </raftPoint>)
(<raftPoint> X-29.047 Y17.984 </raftPoint>)
(<raftPoint> X-29.165 Y15.945 </raftPoint>)
(<raftPoint> X-27.296 Y12.207 </raftPoint>)
(</raftPerimeter>)
(<raftPerimeter>)
(<raftPoint> X-12.557 Y-26.77 </raftPoint>)
(<raftPoint> X-13.543 Y-25.065 </raftPoint>)
(<raftPoint> X-13.956 Y-23.357 </raftPoint>)
(<raftPoint> X-13.956 Y-21.643 </raftPoint>)
(<raftPoint> X-13.543 Y-19.935 </raftPoint>)
(<raftPoint> X-12.556 Y-18.23 </raftPoint>)
(<raftPoint> X-8.863 Y-14.94 </raftPoint>)
(<raftPoint> X-5.527 Y-14.94 </raftPoint>)
(<raftPoint> X-1.439 Y-18.238 </raftPoint>)
(<raftPoint> X-0.456 Y-19.935 </raftPoint>)
(<raftPoint> X-0.044 Y-21.643 </raftPoint>)
(<raftPoint> X-0.044 Y-23.357 </raftPoint>)
(<raftPoint> X-0.456 Y-25.065 </raftPoint>)
(<raftPoint> X-1.438 Y-26.762 </raftPoint>)
(<raftPoint> X-5.527 Y-30.06 </raftPoint>)
(<raftPoint> X-8.863 Y-30.06 </raftPoint>)
(</raftPerimeter>)
(<raftPerimeter>)
(<raftPoint> X-11.242 Y21.647 </raftPoint>)
(<raftPoint> X-10.78 Y26.831 </raftPoint>)
(<raftPoint> X-9.062 Y28.437 </raftPoint>)
(<raftPoint> X-2.012 Y28.265 </raftPoint>)
(<raftPoint> X-1.225 Y26.89 </raftPoint>)
(<raftPoint> X-0.757 Y21.647 </raftPoint>)
(<raftPoint> X-1.342 Y20.013 </raftPoint>)
(<raftPoint> X-3.302 Y18.36 </raftPoint>)
(<raftPoint> X-8.697 Y18.36 </raftPoint>)
(<raftPoint> X-10.657 Y20.013 </raftPoint>)
(</raftPerimeter>)
(<raftPerimeter>)
(<raftPoint> X-1.828 Y-25.441 </raftPoint>)
(<raftPoint> X-1.129 Y-23.462 </raftPoint>)
(<raftPoint> X-1.129 Y-21.538 </raftPoint>)
(<raftPoint> X-1.828 Y-19.559 </raftPoint>)
(<raftPoint> X-5.3 Y-17.46 </raftPoint>)
(<raftPoint> X-9.112 Y-17.46 </raftPoint>)
(<raftPoint> X-12.175 Y-19.57 </raftPoint>)
(<raftPoint> X-12.87 Y-21.538 </raftPoint>)
(<raftPoint> X-12.87 Y-23.462 </raftPoint>)
(<raftPoint> X-12.175 Y-25.43 </raftPoint>)
(<raftPoint> X-9.112 Y-27.54 </raftPoint>)
(<raftPoint> X-5.3 Y-27.54 </raftPoint>)
(</raftPerimeter>)
(<raftPerimeter>)
(<raftPoint> X-16.285 Y-40.14 </raftPoint>)
(<raftPoint> X-12.685 Y-41.94 </raftPoint>)
(<raftPoint> X-1.715 Y-41.94 </raftPoint>)
(<raftPoint> X1.885 Y-40.14 </raftPoint>)
(<raftPoint> X7.349 Y-40.14 </raftPoint>)
(<raftPoint> X9.202 Y-38.287 </raftPoint>)
(<raftPoint> X9.66 Y-38.105 </raftPoint>)
(<raftPoint> X14.719 Y-32.766 </raftPoint>)
(<raftPoint> X15.332 Y-30.764 </raftPoint>)
(<raftPoint> X16.554 Y-29.106 </raftPoint>)
(<raftPoint> X16.839 Y-23.393 </raftPoint>)
(<raftPoint> X16.35 Y-18.003 </raftPoint>)
(<raftPoint> X16.575 Y-15.9 </raftPoint>)
(<raftPoint> X15.101 Y-14.236 </raftPoint>)
(<raftPoint> X14.734 Y-12.245 </raftPoint>)
(<raftPoint> X9.213 Y-6.724 </raftPoint>)
(<raftPoint> X5.485 Y-4.86 </raftPoint>)
(<raftPoint> X1.885 Y-4.86 </raftPoint>)
(<raftPoint> X-1.715 Y-3.06 </raftPoint>)
(<raftPoint> X-12.685 Y-3.06 </raftPoint>)
(<raftPoint> X-16.285 Y-4.86 </raftPoint>)
(<raftPoint> X-19.885 Y-4.86 </raftPoint>)
(<raftPoint> X-23.613 Y-6.724 </raftPoint>)
(<raftPoint> X-27.303 Y-10.413 </raftPoint>)
(<raftPoint> X-29.757 Y-16.021 </raftPoint>)
(<raftPoint> X-30.98 Y-17.733 </raftPoint>)
(<raftPoint> X-30.617 Y-19.823 </raftPoint>)
(<raftPoint> X-30.965 Y-27.276 </raftPoint>)
(<raftPoint> X-29.908 Y-28.953 </raftPoint>)
(<raftPoint> X-29.359 Y-30.674 </raftPoint>)
(<raftPoint> X-29.145 Y-32.744 </raftPoint>)
(<raftPoint> X-21.749 Y-40.14 </raftPoint>)
(</raftPerimeter>)
(<raftPerimeter>)
(<raftPoint> X-23.613 Y8.524 </raftPoint>)
(<raftPoint> X-16.285 Y4.86 </raftPoint>)
(<raftPoint> X3.685 Y4.86 </raftPoint>)
(<raftPoint> X7.285 Y6.66 </raftPoint>)
(<raftPoint> X9.149 Y6.66 </raftPoint>)
(<raftPoint> X14.696 Y12.207 </raftPoint>)
(<raftPoint> X16.54 Y15.895 </raftPoint>)
(<raftPoint> X17.016 Y17.836 </raftPoint>)
(<raftPoint> X18.404 Y19.547 </raftPoint>)
(<raftPoint> X17.696 Y21.656 </raftPoint>)
(<raftPoint> X17.758 Y25.143 </raftPoint>)
(<raftPoint> X18.395 Y27.242 </raftPoint>)
(<raftPoint> X17.211 Y28.958 </raftPoint>)
(<raftPoint> X16.693 Y30.665 </raftPoint>)
(<raftPoint> X16.55 Y32.735 </raftPoint>)
(<raftPoint> X9.693 Y39.896 </raftPoint>)
(<raftPoint> X5.483 Y41.94 </raftPoint>)
(<raftPoint> X-18.085 Y41.94 </raftPoint>)
(<raftPoint> X-21.813 Y40.076 </raftPoint>)
(<raftPoint> X-27.32 Y34.569 </raftPoint>)
(<raftPoint> X-27.904 Y32.564 </raftPoint>)
(<raftPoint> X-29.149 Y30.915 </raftPoint>)
(<raftPoint> X-29.83 Y23.39 </raftPoint>)
(<raftPoint> X-29.047 Y17.984 </raftPoint>)
(<raftPoint> X-29.165 Y15.945 </raftPoint>)
(<raftPoint> X-27.296 Y12.207 </raftPoint>)
(</raftPerimeter>)
(<raftPerimeter>)
(<raftPoint> X-12.557 Y-26.77 </raftPoint>)
(<raftPoint> X-13.543 Y-25.065 </raftPoint>)
(<raftPoint> X-13.956 Y-23.357 </raftPoint>)
(<raftPoint> X-13.956 Y-21.643 </raftPoint>)
(<raftPoint> X-13.543 Y-19.935 </raftPoint>)
(<raftPoint> X-12.556 Y-18.23 </raftPoint>)
(<raftPoint> X-8.863 Y-14.94 </raftPoint>)
(<raftPoint> X-5.527 Y-14.94 </raftPoint>)
(<raftPoint> X-1.439 Y-18.238 </raftPoint>)
(<raftPoint> X-0.456 Y-19.935 </raftPoint>)
(<raftPoint> X-0.044 Y-21.643 </raftPoint>)
(<raftPoint> X-0.044 Y-23.357 </raftPoint>)
(<raftPoint> X-0.456 Y-25.065 </raftPoint>)
(<raftPoint> X-1.438 Y-26.762 </raftPoint>)
(<raftPoint> X-5.527 Y-30.06 </raftPoint>)
(<raftPoint> X-8.863 Y-30.06 </raftPoint>)
(</raftPerimeter>)
(<raftPerimeter>)
(<raftPoint> X-10.724 Y20.008 </raftPoint>)
(<raftPoint> X-11.274 Y21.644 </raftPoint>)
(<raftPoint> X-10.85 Y26.834 </raftPoint>)
(<raftPoint> X-9.177 Y28.437 </raftPoint>)
(<raftPoint> X-2.004 Y28.265 </raftPoint>)
(<raftPoint> X-1.153 Y26.885 </raftPoint>)
(<raftPoint> X-0.726 Y21.644 </raftPoint>)
(<raftPoint> X-1.275 Y20.008 </raftPoint>)
(<raftPoint> X-3.188 Y18.36 </raftPoint>)
(<raftPoint> X-8.811 Y18.36 </raftPoint>)
(</raftPerimeter>)
(<raftPerimeter>)
(<raftPoint> X-1.828 Y-25.441 </raftPoint>)
(<raftPoint> X-1.129 Y-23.462 </raftPoint>)
(<raftPoint> X-1.129 Y-21.538 </raftPoint>)
(<raftPoint> X-1.828 Y-19.559 </raftPoint>)
(<raftPoint> X-5.3 Y-17.46 </raftPoint>)
(<raftPoint> X-9.112 Y-17.46 </raftPoint>)
(<raftPoint> X-12.175 Y-19.57 </raftPoint>)
(<raftPoint> X-12.87 Y-21.538 </raftPoint>)
(<raftPoint> X-12.87 Y-23.462 </raftPoint>)
(<raftPoint> X-12.175 Y-25.43 </raftPoint>)
(<raftPoint> X-9.112 Y-27.54 </raftPoint>)
(<raftPoint> X-5.3 Y-27.54 </raftPoint>)
(</raftPerimeter>)
(<raftPerimeter>)
(<raftPoint> X-16.285 Y-40.14 </raftPoint>)
(<raftPoint> X-12.685 Y-41.94 </raftPoint>)
(<raftPoint> X-1.715 Y-41.94 </raftPoint>)
(<raftPoint> X1.885 Y-40.14 </raftPoint>)
(<raftPoint> X7.349 Y-40.14 </raftPoint>)
(<raftPoint> X9.202 Y-38.287 </raftPoint>)
(<raftPoint> X9.66 Y-38.105 </raftPoint>)
(<raftPoint> X14.719 Y-32.766 </raftPoint>)
(<raftPoint> X15.332 Y-30.764 </raftPoint>)
(<raftPoint> X16.554 Y-29.106 </raftPoint>)
(<raftPoint> X16.839 Y-23.393 </raftPoint>)
(<raftPoint> X16.35 Y-18.003 </raftPoint>)
(<raftPoint> X16.575 Y-15.9 </raftPoint>)
(<raftPoint> X15.101 Y-14.236 </raftPoint>)
(<raftPoint> X14.734 Y-12.245 </raftPoint>)
(<raftPoint> X9.213 Y-6.724 </raftPoint>)
(<raftPoint> X5.485 Y-4.86 </raftPoint>)
(<raftPoint> X1.885 Y-4.86 </raftPoint>)
(<raftPoint> X-1.715 Y-3.06 </raftPoint>)
(<raftPoint> X-12.685 Y-3.06 </raftPoint>)
(<raftPoint> X-16.285 Y-4.86 </raftPoint>)
(<raftPoint> X-19.885 Y-4.86 </raftPoint>)
(<raftPoint> X-23.613 Y-6.724 </raftPoint>)
(<raftPoint> X-27.303 Y-10.413 </raftPoint>)
(<raftPoint> X-29.757 Y-16.021 </raftPoint>)
(<raftPoint> X-30.98 Y-17.733 </raftPoint>)
(<raftPoint> X-30.617 Y-19.823 </raftPoint>)
(<raftPoint> X-30.965 Y-27.276 </raftPoint>)
(<raftPoint> X-29.908 Y-28.953 </raftPoint>)
(<raftPoint> X-29.359 Y-30.674 </raftPoint>)
(<raftPoint> X-29.145 Y-32.744 </raftPoint>)
(<raftPoint> X-21.749 Y-40.14 </raftPoint>)
(</raftPerimeter>)
(<raftPerimeter>)
(<raftPoint> X-23.613 Y8.524 </raftPoint>)
(<raftPoint> X-16.285 Y4.86 </raftPoint>)
(<raftPoint> X3.685 Y4.86 </raftPoint>)
(<raftPoint> X7.285 Y6.66 </raftPoint>)
(<raftPoint> X9.149 Y6.66 </raftPoint>)
(<raftPoint> X14.696 Y12.207 </raftPoint>)
(<raftPoint> X16.54 Y15.895 </raftPoint>)
(<raftPoint> X17.016 Y17.836 </raftPoint>)
(<raftPoint> X18.404 Y19.547 </raftPoint>)
(<raftPoint> X17.696 Y21.656 </raftPoint>)
(<raftPoint> X17.758 Y25.143 </raftPoint>)
(<raftPoint> X18.395 Y27.242 </raftPoint>)
(<raftPoint> X17.211 Y28.958 </raftPoint>)
(<raftPoint> X16.693 Y30.665 </raftPoint>)
(<raftPoint> X16.55 Y32.735 </raftPoint>)
(<raftPoint> X9.693 Y39.896 </raftPoint>)
(<raftPoint> X5.483 Y41.94 </raftPoint>)
(<raftPoint> X-18.085 Y41.94 </raftPoint>)
(<raftPoint> X-21.813 Y40.076 </raftPoint>)
(<raftPoint> X-27.32 Y34.569 </raftPoint>)
(<raftPoint> X-27.904 Y32.564 </raftPoint>)
(<raftPoint> X-29.149 Y30.915 </raftPoint>)
(<raftPoint> X-29.83 Y23.39 </raftPoint>)
(<raftPoint> X-29.047 Y17.984 </raftPoint>)
(<raftPoint> X-29.165 Y15.945 </raftPoint>)
(<raftPoint> X-27.296 Y12.207 </raftPoint>)
(</raftPerimeter>)
(<raftPerimeter>)
(<raftPoint> X-12.557 Y-26.77 </raftPoint>)
(<raftPoint> X-13.543 Y-25.065 </raftPoint>)
(<raftPoint> X-13.956 Y-23.357 </raftPoint>)
(<raftPoint> X-13.956 Y-21.643 </raftPoint>)
(<raftPoint> X-13.543 Y-19.935 </raftPoint>)
(<raftPoint> X-12.556 Y-18.23 </raftPoint>)
(<raftPoint> X-8.863 Y-14.94 </raftPoint>)
(<raftPoint> X-5.527 Y-14.94 </raftPoint>)
(<raftPoint> X-1.439 Y-18.238 </raftPoint>)
(<raftPoint> X-0.456 Y-19.935 </raftPoint>)
(<raftPoint> X-0.044 Y-21.643 </raftPoint>)
(<raftPoint> X-0.044 Y-23.357 </raftPoint>)
(<raftPoint> X-0.456 Y-25.065 </raftPoint>)
(<raftPoint> X-1.438 Y-26.762 </raftPoint>)
(<raftPoint> X-5.527 Y-30.06 </raftPoint>)
(<raftPoint> X-8.863 Y-30.06 </raftPoint>)
(</raftPerimeter>)
(<raftPerimeter>)
(<raftPoint> X-10.774 Y19.989 </raftPoint>)
(<raftPoint> X-11.081 Y21.628 </raftPoint>)
(<raftPoint> X-10.91 Y26.844 </raftPoint>)
(<raftPoint> X-9.289 Y28.437 </raftPoint>)
(<raftPoint> X-1.997 Y28.265 </raftPoint>)
(<raftPoint> X-1.091 Y26.887 </raftPoint>)
(<raftPoint> X-0.918 Y21.628 </raftPoint>)
(<raftPoint> X-1.237 Y19.924 </raftPoint>)
(<raftPoint> X-2.014 Y18.535 </raftPoint>)
(<raftPoint> X-8.918 Y18.363 </raftPoint>)
(</raftPerimeter>)
(<raftPerimeter>)
(<raftPoint> X-1.828 Y-25.441 </raftPoint>)
(<raftPoint> X-1.129 Y-23.462 </raftPoint>)
(<raftPoint> X-1.129 Y-21.538 </raftPoint>)
(<raftPoint> X-1.828 Y-19.559 </raftPoint>)
(<raftPoint> X-5.3 Y-17.46 </raftPoint>)
(<raftPoint> X-9.112 Y-17.46 </raftPoint>)
(<raftPoint> X-12.175 Y-19.57 </raftPoint>)
(<raftPoint> X-12.87 Y-21.538 </raftPoint>)
(<raftPoint> X-12.87 Y-23.462 </raftPoint>)
(<raftPoint> X-12.175 Y-25.43 </raftPoint>)
(<raftPoint> X-9.112 Y-27.54 </raftPoint>)
(<raftPoint> X-5.3 Y-27.54 </raftPoint>)
(</raftPerimeter>)
(<raftPerimeter>)
(<raftPoint> X-16.285 Y-40.14 </raftPoint>)
(<raftPoint> X-12.685 Y-41.94 </raftPoint>)
(<raftPoint> X-1.715 Y-41.94 </raftPoint>)
(<raftPoint> X1.885 Y-40.14 </raftPoint>)
(<raftPoint> X7.349 Y-40.14 </raftPoint>)
(<raftPoint> X9.202 Y-38.287 </raftPoint>)
(<raftPoint> X9.66 Y-38.105 </raftPoint>)
(<raftPoint> X14.719 Y-32.766 </raftPoint>)
(<raftPoint> X15.332 Y-30.764 </raftPoint>)
(<raftPoint> X16.554 Y-29.106 </raftPoint>)
(<raftPoint> X16.839 Y-23.393 </raftPoint>)
(<raftPoint> X16.35 Y-18.003 </raftPoint>)
(<raftPoint> X16.575 Y-15.9 </raftPoint>)
(<raftPoint> X15.101 Y-14.236 </raftPoint>)
(<raftPoint> X14.734 Y-12.245 </raftPoint>)
(<raftPoint> X9.213 Y-6.724 </raftPoint>)
(<raftPoint> X5.485 Y-4.86 </raftPoint>)
(<raftPoint> X1.885 Y-4.86 </raftPoint>)
(<raftPoint> X-1.715 Y-3.06 </raftPoint>)
(<raftPoint> X-12.685 Y-3.06 </raftPoint>)
(<raftPoint> X-16.285 Y-4.86 </raftPoint>)
(<raftPoint> X-19.885 Y-4.86 </raftPoint>)
(<raftPoint> X-23.613 Y-6.724 </raftPoint>)
(<raftPoint> X-27.303 Y-10.413 </raftPoint>)
(<raftPoint> X-29.757 Y-16.021 </raftPoint>)
(<raftPoint> X-30.98 Y-17.733 </raftPoint>)
(<raftPoint> X-30.617 Y-19.823 </raftPoint>)
(<raftPoint> X-30.965 Y-27.276 </raftPoint>)
(<raftPoint> X-29.908 Y-28.953 </raftPoint>)
(<raftPoint> X-29.359 Y-30.674 </raftPoint>)
(<raftPoint> X-29.145 Y-32.744 </raftPoint>)
(<raftPoint> X-21.749 Y-40.14 </raftPoint>)
(</raftPerimeter>)
(<raftPerimeter>)
(<raftPoint> X-23.613 Y8.524 </raftPoint>)
(<raftPoint> X-16.285 Y4.86 </raftPoint>)
(<raftPoint> X3.685 Y4.86 </raftPoint>)
(<raftPoint> X7.285 Y6.66 </raftPoint>)
(<raftPoint> X9.149 Y6.66 </raftPoint>)
(<raftPoint> X14.696 Y12.207 </raftPoint>)
(<raftPoint> X16.54 Y15.895 </raftPoint>)
(<raftPoint> X17.016 Y17.836 </raftPoint>)
(<raftPoint> X18.404 Y19.547 </raftPoint>)
(<raftPoint> X17.696 Y21.656 </raftPoint>)
(<raftPoint> X17.758 Y25.143 </raftPoint>)
(<raftPoint> X18.395 Y27.242 </raftPoint>)
(<raftPoint> X17.211 Y28.958 </raftPoint>)
(<raftPoint> X16.693 Y30.665 </raftPoint>)
(<raftPoint> X16.55 Y32.735 </raftPoint>)
(<raftPoint> X9.693 Y39.896 </raftPoint>)
(<raftPoint> X5.483 Y41.94 </raftPoint>)
(<raftPoint> X-18.085 Y41.94 </raftPoint>)
(<raftPoint> X-21.813 Y40.076 </raftPoint>)
(<raftPoint> X-27.32 Y34.569 </raftPoint>)
(<raftPoint> X-27.904 Y32.564 </raftPoint>)
(<raftPoint> X-29.149 Y30.915 </raftPoint>)
(<raftPoint> X-29.83 Y23.39 </raftPoint>)
(<raftPoint> X-29.047 Y17.984 </raftPoint>)
(<raftPoint> X-29.165 Y15.945 </raftPoint>)
(<raftPoint> X-27.296 Y12.207 </raftPoint>)
(</raftPerimeter>)
(<raftPerimeter>)
(<raftPoint> X-12.557 Y-26.77 </raftPoint>)
(<raftPoint> X-13.543 Y-25.065 </raftPoint>)
(<raftPoint> X-13.956 Y-23.357 </raftPoint>)
(<raftPoint> X-13.956 Y-21.643 </raftPoint>)
(<raftPoint> X-13.543 Y-19.935 </raftPoint>)
(<raftPoint> X-12.556 Y-18.23 </raftPoint>)
(<raftPoint> X-8.863 Y-14.94 </raftPoint>)
(<raftPoint> X-5.527 Y-14.94 </raftPoint>)
(<raftPoint> X-1.439 Y-18.238 </raftPoint>)
(<raftPoint> X-0.456 Y-19.935 </raftPoint>)
(<raftPoint> X-0.044 Y-21.643 </raftPoint>)
(<raftPoint> X-0.044 Y-23.357 </raftPoint>)
(<raftPoint> X-0.456 Y-25.065 </raftPoint>)
(<raftPoint> X-1.438 Y-26.762 </raftPoint>)
(<raftPoint> X-5.527 Y-30.06 </raftPoint>)
(<raftPoint> X-8.863 Y-30.06 </raftPoint>)
(</raftPerimeter>)
(<raftPerimeter>)
(<raftPoint> X-10.818 Y19.964 </raftPoint>)
(<raftPoint> X-10.963 Y26.855 </raftPoint>)
(<raftPoint> X-9.4 Y28.436 </raftPoint>)
(<raftPoint> X-1.991 Y28.264 </raftPoint>)
(<raftPoint> X-1.035 Y26.891 </raftPoint>)
(<raftPoint> X-1.182 Y19.904 </raftPoint>)
(<raftPoint> X-2.006 Y18.535 </raftPoint>)
(<raftPoint> X-9.035 Y18.363 </raftPoint>)
(</raftPerimeter>)
(<raftPerimeter>)
(<raftPoint> X-1.828 Y-25.441 </raftPoint>)
(<raftPoint> X-1.129 Y-23.462 </raftPoint>)
(<raftPoint> X-1.129 Y-21.538 </raftPoint>)
(<raftPoint> X-1.828 Y-19.559 </raftPoint>)
(<raftPoint> X-5.3 Y-17.46 </raftPoint>)
(<raftPoint> X-9.112 Y-17.46 </raftPoint>)
(<raftPoint> X-12.175 Y-19.57 </raftPoint>)
(<raftPoint> X-12.87 Y-21.538 </raftPoint>)
(<raftPoint> X-12.87 Y-23.462 </raftPoint>)
(<raftPoint> X-12.175 Y-25.43 </raftPoint>)
(<raftPoint> X-9.112 Y-27.54 </raftPoint>)
(<raftPoint> X-5.3 Y-27.54 </raftPoint>)
(</raftPerimeter>)
(<raftPerimeter>)
(<raftPoint> X-16.285 Y-40.14 </raftPoint>)
(<raftPoint> X-12.685 Y-41.94 </raftPoint>)
(<raftPoint> X-1.715 Y-41.94 </raftPoint>)
(<raftPoint> X1.885 Y-40.14 </raftPoint>)
(<raftPoint> X7.349 Y-40.14 </raftPoint>)
(<raftPoint> X9.202 Y-38.287 </raftPoint>)
(<raftPoint> X9.66 Y-38.105 </raftPoint>)
(<raftPoint> X14.719 Y-32.766 </raftPoint>)
(<raftPoint> X15.332 Y-30.764 </raftPoint>)
(<raftPoint> X16.554 Y-29.106 </raftPoint>)
(<raftPoint> X16.839 Y-23.393 </raftPoint>)
(<raftPoint> X16.35 Y-18.003 </raftPoint>)
(<raftPoint> X16.575 Y-15.9 </raftPoint>)
(<raftPoint> X15.101 Y-14.236 </raftPoint>)
(<raftPoint> X14.734 Y-12.245 </raftPoint>)
(<raftPoint> X9.213 Y-6.724 </raftPoint>)
(<raftPoint> X5.485 Y-4.86 </raftPoint>)
(<raftPoint> X1.885 Y-4.86 </raftPoint>)
(<raftPoint> X-1.715 Y-3.06 </raftPoint>)
(<raftPoint> X-12.685 Y-3.06 </raftPoint>)
(<raftPoint> X-16.285 Y-4.86 </raftPoint>)
(<raftPoint> X-19.885 Y-4.86 </raftPoint>)
(<raftPoint> X-23.613 Y-6.724 </raftPoint>)
(<raftPoint> X-27.303 Y-10.413 </raftPoint>)
(<raftPoint> X-29.757 Y-16.021 </raftPoint>)
(<raftPoint> X-30.98 Y-17.733 </raftPoint>)
(<raftPoint> X-30.617 Y-19.823 </raftPoint>)
(<raftPoint> X-30.965 Y-27.276 </raftPoint>)
(<raftPoint> X-29.908 Y-28.953 </raftPoint>)
(<raftPoint> X-29.359 Y-30.674 </raftPoint>)
(<raftPoint> X-29.145 Y-32.744 </raftPoint>)
(<raftPoint> X-21.749 Y-40.14 </raftPoint>)
(</raftPerimeter>)
(<raftPerimeter>)
(<raftPoint> X-23.613 Y8.524 </raftPoint>)
(<raftPoint> X-16.285 Y4.86 </raftPoint>)
(<raftPoint> X3.685 Y4.86 </raftPoint>)
(<raftPoint> X7.285 Y6.66 </raftPoint>)
(<raftPoint> X9.149 Y6.66 </raftPoint>)
(<raftPoint> X14.696 Y12.207 </raftPoint>)
(<raftPoint> X16.54 Y15.895 </raftPoint>)
(<raftPoint> X17.016 Y17.836 </raftPoint>)
(<raftPoint> X18.404 Y19.547 </raftPoint>)
(<raftPoint> X17.696 Y21.656 </raftPoint>)
(<raftPoint> X17.758 Y25.143 </raftPoint>)
(<raftPoint> X18.395 Y27.242 </raftPoint>)
(<raftPoint> X17.211 Y28.958 </raftPoint>)
(<raftPoint> X16.693 Y30.665 </raftPoint>)
(<raftPoint> X16.55 Y32.735 </raftPoint>)
(<raftPoint> X9.693 Y39.896 </raftPoint>)
(<raftPoint> X5.483 Y41.94 </raftPoint>)
(<raftPoint> X-18.085 Y41.94 </raftPoint>)
(<raftPoint> X-21.813 Y40.076 </raftPoint>)
(<raftPoint> X-27.32 Y34.569 </raftPoint>)
(<raftPoint> X-27.904 Y32.564 </raftPoint>)
(<raftPoint> X-29.149 Y30.915 </raftPoint>)
(<raftPoint> X-29.83 Y23.39 </raftPoint>)
(<raftPoint> X-29.047 Y17.984 </raftPoint>)
(<raftPoint> X-29.165 Y15.945 </raftPoint>)
(<raftPoint> X-27.296 Y12.207 </raftPoint>)
(</raftPerimeter>)
(<raftPerimeter>)
(<raftPoint> X-12.557 Y-26.77 </raftPoint>)
(<raftPoint> X-13.543 Y-25.065 </raftPoint>)
(<raftPoint> X-13.956 Y-23.357 </raftPoint>)
(<raftPoint> X-13.956 Y-21.643 </raftPoint>)
(<raftPoint> X-13.543 Y-19.935 </raftPoint>)
(<raftPoint> X-12.556 Y-18.23 </raftPoint>)
(<raftPoint> X-8.863 Y-14.94 </raftPoint>)
(<raftPoint> X-5.527 Y-14.94 </raftPoint>)
(<raftPoint> X-1.439 Y-18.238 </raftPoint>)
(<raftPoint> X-0.456 Y-19.935 </raftPoint>)
(<raftPoint> X-0.044 Y-21.643 </raftPoint>)
(<raftPoint> X-0.044 Y-23.357 </raftPoint>)
(<raftPoint> X-0.456 Y-25.065 </raftPoint>)
(<raftPoint> X-1.438 Y-26.762 </raftPoint>)
(<raftPoint> X-5.527 Y-30.06 </raftPoint>)
(<raftPoint> X-8.863 Y-30.06 </raftPoint>)
(</raftPerimeter>)
(<raftPerimeter>)
(<raftPoint> X-10.889 Y19.961 </raftPoint>)
(<raftPoint> X-11.025 Y26.857 </raftPoint>)
(<raftPoint> X-9.485 Y28.436 </raftPoint>)
(<raftPoint> X-1.985 Y28.264 </raftPoint>)
(<raftPoint> X-0.974 Y26.885 </raftPoint>)
(<raftPoint> X-1.111 Y19.909 </raftPoint>)
(<raftPoint> X-1.999 Y18.535 </raftPoint>)
(<raftPoint> X-9.152 Y18.363 </raftPoint>)
(</raftPerimeter>)
(<raftPerimeter>)
(<raftPoint> X-1.828 Y-25.441 </raftPoint>)
(<raftPoint> X-1.129 Y-23.462 </raftPoint>)
(<raftPoint> X-1.129 Y-21.538 </raftPoint>)
(<raftPoint> X-1.828 Y-19.559 </raftPoint>)
(<raftPoint> X-5.3 Y-17.46 </raftPoint>)
(<raftPoint> X-9.112 Y-17.46 </raftPoint>)
(<raftPoint> X-12.175 Y-19.57 </raftPoint>)
(<raftPoint> X-12.87 Y-21.538 </raftPoint>)
(<raftPoint> X-12.87 Y-23.462 </raftPoint>)
(<raftPoint> X-12.175 Y-25.43 </raftPoint>)
(<raftPoint> X-9.112 Y-27.54 </raftPoint>)
(<raftPoint> X-5.3 Y-27.54 </raftPoint>)
(</raftPerimeter>)
(<raftPerimeter>)
(<raftPoint> X-16.285 Y-40.14 </raftPoint>)
(<raftPoint> X-12.685 Y-41.94 </raftPoint>)
(<raftPoint> X-1.715 Y-41.94 </raftPoint>)
(<raftPoint> X1.885 Y-40.14 </raftPoint>)
(<raftPoint> X7.349 Y-40.14 </raftPoint>)
(<raftPoint> X9.202 Y-38.287 </raftPoint>)
(<raftPoint> X9.66 Y-38.105 </raftPoint>)
(<raftPoint> X14.719 Y-32.766 </raftPoint>)
(<raftPoint> X15.332 Y-30.764 </raftPoint>)
(<raftPoint> X16.554 Y-29.106 </raftPoint>)
(<raftPoint> X16.839 Y-23.393 </raftPoint>)
(<raftPoint> X16.35 Y-18.003 </raftPoint>)
(<raftPoint> X16.575 Y-15.9 </raftPoint>)
(<raftPoint> X15.101 Y-14.236 </raftPoint>)
(<raftPoint> X14.734 Y-12.245 </raftPoint>)
(<raftPoint> X9.213 Y-6.724 </raftPoint>)
(<raftPoint> X5.485 Y-4.86 </raftPoint>)
(<raftPoint> X1.885 Y-4.86 </raftPoint>)
(<raftPoint> X-1.715 Y-3.06 </raftPoint>)
(<raftPoint> X-12.685 Y-3.06 </raftPoint>)
(<raftPoint> X-16.285 Y-4.86 </raftPoint>)
(<raftPoint> X-19.885 Y-4.86 </raftPoint>)
(<raftPoint> X-23.613 Y-6.724 </raftPoint>)
(<raftPoint> X-27.303 Y-10.413 </raftPoint>)
(<raftPoint> X-29.757 Y-16.021 </raftPoint>)
(<raftPoint> X-30.98 Y-17.733 </raftPoint>)
(<raftPoint> X-30.617 Y-19.823 </raftPoint>)
(<raftPoint> X-30.965 Y-27.276 </raftPoint>)
(<raftPoint> X-29.908 Y-28.953 </raftPoint>)
(<raftPoint> X-29.359 Y-30.674 </raftPoint>)
(<raftPoint> X-29.145 Y-32.744 </raftPoint>)
(<raftPoint> X-21.749 Y-40.14 </raftPoint>)
(</raftPerimeter>)
(<raftPerimeter>)
(<raftPoint> X-23.613 Y8.524 </raftPoint>)
(<raftPoint> X-16.285 Y4.86 </raftPoint>)
(<raftPoint> X3.685 Y4.86 </raftPoint>)
(<raftPoint> X7.285 Y6.66 </raftPoint>)
(<raftPoint> X9.149 Y6.66 </raftPoint>)
(<raftPoint> X14.696 Y12.207 </raftPoint>)
(<raftPoint> X16.54 Y15.895 </raftPoint>)
(<raftPoint> X17.016 Y17.836 </raftPoint>)
(<raftPoint> X18.404 Y19.547 </raftPoint>)
(<raftPoint> X17.696 Y21.656 </raftPoint>)
(<raftPoint> X17.758 Y25.143 </raftPoint>)
(<raftPoint> X18.395 Y27.242 </raftPoint>)
(<raftPoint> X17.211 Y28.958 </raftPoint>)
(<raftPoint> X16.693 Y30.665 </raftPoint>)
(<raftPoint> X16.55 Y32.735 </raftPoint>)
(<raftPoint> X9.693 Y39.896 </raftPoint>)
(<raftPoint> X5.483 Y41.94 </raftPoint>)
(<raftPoint> X-18.085 Y41.94 </raftPoint>)
(<raftPoint> X-21.813 Y40.076 </raftPoint>)
(<raftPoint> X-27.32 Y34.569 </raftPoint>)
(<raftPoint> X-27.904 Y32.564 </raftPoint>)
(<raftPoint> X-29.149 Y30.915 </raftPoint>)
(<raftPoint> X-29.83 Y23.39 </raftPoint>)
(<raftPoint> X-29.047 Y17.984 </raftPoint>)
(<raftPoint> X-29.165 Y15.945 </raftPoint>)
(<raftPoint> X-27.296 Y12.207 </raftPoint>)
(</raftPerimeter>)
(<raftPerimeter>)
(<raftPoint> X-12.557 Y-26.77 </raftPoint>)
(<raftPoint> X-13.543 Y-25.065 </raftPoint>)
(<raftPoint> X-13.956 Y-23.357 </raftPoint>)
(<raftPoint> X-13.956 Y-21.643 </raftPoint>)
(<raftPoint> X-13.543 Y-19.935 </raftPoint>)
(<raftPoint> X-12.556 Y-18.23 </raftPoint>)
(<raftPoint> X-8.863 Y-14.94 </raftPoint>)
(<raftPoint> X-5.527 Y-14.94 </raftPoint>)
(<raftPoint> X-1.439 Y-18.238 </raftPoint>)
(<raftPoint> X-0.456 Y-19.935 </raftPoint>)
(<raftPoint> X-0.044 Y-21.643 </raftPoint>)
(<raftPoint> X-0.044 Y-23.357 </raftPoint>)
(<raftPoint> X-0.456 Y-25.065 </raftPoint>)
(<raftPoint> X-1.438 Y-26.762 </raftPoint>)
(<raftPoint> X-5.527 Y-30.06 </raftPoint>)
(<raftPoint> X-8.863 Y-30.06 </raftPoint>)
(</raftPerimeter>)
(<raftPerimeter>)
(<raftPoint> X-1.119 Y19.8 </raftPoint>)
(<raftPoint> X-1.992 Y18.536 </raftPoint>)
(<raftPoint> X-9.268 Y18.363 </raftPoint>)
(<raftPoint> X-10.751 Y19.759 </raftPoint>)
(<raftPoint> X-8.552 Y21.294 </raftPoint>)
(<raftPoint> X-11.024 Y26.924 </raftPoint>)
(<raftPoint> X-9.57 Y28.436 </raftPoint>)
(<raftPoint> X-1.98 Y28.264 </raftPoint>)
(<raftPoint> X-1.003 Y27.0 </raftPoint>)
(<raftPoint> X-2.16 Y25.503 </raftPoint>)
(<raftPoint> X-2.16 Y21.308 </raftPoint>)
(</raftPerimeter>)
(<raftPerimeter>)
(<raftPoint> X-1.828 Y-25.441 </raftPoint>)
(<raftPoint> X-1.129 Y-23.462 </raftPoint>)
(<raftPoint> X-1.129 Y-21.538 </raftPoint>)
(<raftPoint> X-1.828 Y-19.559 </raftPoint>)
(<raftPoint> X-5.3 Y-17.46 </raftPoint>)
(<raftPoint> X-9.112 Y-17.46 </raftPoint>)
(<raftPoint> X-12.175 Y-19.57 </raftPoint>)
(<raftPoint> X-12.87 Y-21.538 </raftPoint>)
(<raftPoint> X-12.87 Y-23.462 </raftPoint>)
(<raftPoint> X-12.175 Y-25.43 </raftPoint>)
(<raftPoint> X-9.112 Y-27.54 </raftPoint>)
(<raftPoint> X-5.3 Y-27.54 </raftPoint>)
(</raftPerimeter>)
(<raftPerimeter>)
(<raftPoint> X-18.085 Y-40.14 </raftPoint>)
(<raftPoint> X-14.485 Y-41.94 </raftPoint>)
(<raftPoint> X0.085 Y-41.94 </raftPoint>)
(<raftPoint> X3.685 Y-40.14 </raftPoint>)
(<raftPoint> X7.349 Y-40.14 </raftPoint>)
(<raftPoint> X9.202 Y-38.287 </raftPoint>)
(<raftPoint> X9.66 Y-38.105 </raftPoint>)
(<raftPoint> X14.719 Y-32.766 </raftPoint>)
(<raftPoint> X15.332 Y-30.764 </raftPoint>)
(<raftPoint> X16.554 Y-29.106 </raftPoint>)
(<raftPoint> X16.839 Y-23.393 </raftPoint>)
(<raftPoint> X16.35 Y-18.003 </raftPoint>)
(<raftPoint> X16.575 Y-15.9 </raftPoint>)
(<raftPoint> X15.101 Y-14.236 </raftPoint>)
(<raftPoint> X14.734 Y-12.245 </raftPoint>)
(<raftPoint> X9.213 Y-6.724 </raftPoint>)
(<raftPoint> X5.485 Y-4.86 </raftPoint>)
(<raftPoint> X1.885 Y-4.86 </raftPoint>)
(<raftPoint> X-1.715 Y-3.06 </raftPoint>)
(<raftPoint> X-12.685 Y-3.06 </raftPoint>)
(<raftPoint> X-16.285 Y-4.86 </raftPoint>)
(<raftPoint> X-19.885 Y-4.86 </raftPoint>)
(<raftPoint> X-23.613 Y-6.724 </raftPoint>)
(<raftPoint> X-27.303 Y-10.413 </raftPoint>)
(<raftPoint> X-29.757 Y-16.021 </raftPoint>)
(<raftPoint> X-30.98 Y-17.733 </raftPoint>)
(<raftPoint> X-30.617 Y-19.823 </raftPoint>)
(<raftPoint> X-30.965 Y-27.276 </raftPoint>)
(<raftPoint> X-29.908 Y-28.953 </raftPoint>)
(<raftPoint> X-29.359 Y-30.674 </raftPoint>)
(<raftPoint> X-29.145 Y-32.744 </raftPoint>)
(<raftPoint> X-21.749 Y-40.14 </raftPoint>)
(</raftPerimeter>)
(<raftPerimeter>)
(<raftPoint> X-23.613 Y8.524 </raftPoint>)
(<raftPoint> X-16.285 Y4.86 </raftPoint>)
(<raftPoint> X3.685 Y4.86 </raftPoint>)
(<raftPoint> X7.285 Y6.66 </raftPoint>)
(<raftPoint> X9.149 Y6.66 </raftPoint>)
(<raftPoint> X14.696 Y12.207 </raftPoint>)
(<raftPoint> X16.54 Y15.895 </raftPoint>)
(<raftPoint> X17.016 Y17.836 </raftPoint>)
(<raftPoint> X18.404 Y19.547 </raftPoint>)
(<raftPoint> X17.696 Y21.656 </raftPoint>)
(<raftPoint> X17.758 Y25.143 </raftPoint>)
(<raftPoint> X18.395 Y27.242 </raftPoint>)
(<raftPoint> X17.211 Y28.958 </raftPoint>)
M73 P3 (display progress)
(<raftPoint> X16.693 Y30.665 </raftPoint>)
(<raftPoint> X16.55 Y32.735 </raftPoint>)
(<raftPoint> X9.693 Y39.896 </raftPoint>)
(<raftPoint> X5.483 Y41.94 </raftPoint>)
(<raftPoint> X-18.085 Y41.94 </raftPoint>)
(<raftPoint> X-21.813 Y40.076 </raftPoint>)
(<raftPoint> X-27.32 Y34.569 </raftPoint>)
(<raftPoint> X-27.904 Y32.564 </raftPoint>)
(<raftPoint> X-29.149 Y30.915 </raftPoint>)
(<raftPoint> X-29.83 Y23.39 </raftPoint>)
(<raftPoint> X-29.047 Y17.984 </raftPoint>)
(<raftPoint> X-29.165 Y15.945 </raftPoint>)
(<raftPoint> X-27.296 Y12.207 </raftPoint>)
(</raftPerimeter>)
(<raftPerimeter>)
(<raftPoint> X-12.557 Y-26.77 </raftPoint>)
(<raftPoint> X-13.543 Y-25.065 </raftPoint>)
(<raftPoint> X-13.956 Y-23.357 </raftPoint>)
(<raftPoint> X-13.956 Y-21.643 </raftPoint>)
(<raftPoint> X-13.543 Y-19.935 </raftPoint>)
(<raftPoint> X-12.556 Y-18.23 </raftPoint>)
(<raftPoint> X-8.863 Y-14.94 </raftPoint>)
(<raftPoint> X-5.527 Y-14.94 </raftPoint>)
(<raftPoint> X-1.439 Y-18.238 </raftPoint>)
(<raftPoint> X-0.456 Y-19.935 </raftPoint>)
(<raftPoint> X-0.044 Y-21.643 </raftPoint>)
(<raftPoint> X-0.044 Y-23.357 </raftPoint>)
(<raftPoint> X-0.456 Y-25.065 </raftPoint>)
(<raftPoint> X-1.438 Y-26.762 </raftPoint>)
(<raftPoint> X-5.527 Y-30.06 </raftPoint>)
(<raftPoint> X-8.863 Y-30.06 </raftPoint>)
(</raftPerimeter>)
(<raftPerimeter>)
(<raftPoint> X-3.318 Y27.36 </raftPoint>)
(<raftPoint> X-10.626 Y27.36 </raftPoint>)
(<raftPoint> X-10.641 Y27.395 </raftPoint>)
(<raftPoint> X-9.65 Y28.44 </raftPoint>)
(<raftPoint> X-2.272 Y28.44 </raftPoint>)
(<raftPoint> X-2.027 Y28.328 </raftPoint>)
(<raftPoint> X-0.879 Y26.911 </raftPoint>)
(<raftPoint> X-2.188 Y21.341 </raftPoint>)
(<raftPoint> X-1.059 Y19.8 </raftPoint>)
(<raftPoint> X-1.986 Y18.536 </raftPoint>)
(<raftPoint> X-9.381 Y18.363 </raftPoint>)
(<raftPoint> X-10.496 Y19.44 </raftPoint>)
(<raftPoint> X-3.515 Y19.44 </raftPoint>)
(<raftPoint> X-1.384 Y25.477 </raftPoint>)
(</raftPerimeter>)
(<raftPerimeter>)
(<raftPoint> X-18.085 Y-40.14 </raftPoint>)
(<raftPoint> X-14.485 Y-41.94 </raftPoint>)
(<raftPoint> X0.085 Y-41.94 </raftPoint>)
(<raftPoint> X3.685 Y-40.14 </raftPoint>)
(<raftPoint> X7.349 Y-40.14 </raftPoint>)
(<raftPoint> X9.202 Y-38.287 </raftPoint>)
(<raftPoint> X9.66 Y-38.105 </raftPoint>)
(<raftPoint> X14.719 Y-32.766 </raftPoint>)
(<raftPoint> X15.332 Y-30.764 </raftPoint>)
(<raftPoint> X16.554 Y-29.106 </raftPoint>)
(<raftPoint> X16.839 Y-23.393 </raftPoint>)
(<raftPoint> X16.35 Y-18.003 </raftPoint>)
(<raftPoint> X16.575 Y-15.9 </raftPoint>)
(<raftPoint> X15.101 Y-14.236 </raftPoint>)
(<raftPoint> X14.734 Y-12.245 </raftPoint>)
(<raftPoint> X9.213 Y-6.724 </raftPoint>)
(<raftPoint> X5.485 Y-4.86 </raftPoint>)
(<raftPoint> X1.885 Y-4.86 </raftPoint>)
(<raftPoint> X-1.715 Y-3.06 </raftPoint>)
(<raftPoint> X-12.685 Y-3.06 </raftPoint>)
(<raftPoint> X-16.285 Y-4.86 </raftPoint>)
(<raftPoint> X-19.885 Y-4.86 </raftPoint>)
(<raftPoint> X-23.613 Y-6.724 </raftPoint>)
(<raftPoint> X-27.303 Y-10.413 </raftPoint>)
(<raftPoint> X-29.757 Y-16.021 </raftPoint>)
(<raftPoint> X-30.98 Y-17.733 </raftPoint>)
(<raftPoint> X-30.617 Y-19.823 </raftPoint>)
(<raftPoint> X-30.965 Y-27.276 </raftPoint>)
(<raftPoint> X-29.908 Y-28.953 </raftPoint>)
(<raftPoint> X-29.359 Y-30.674 </raftPoint>)
(<raftPoint> X-29.145 Y-32.744 </raftPoint>)
(<raftPoint> X-21.749 Y-40.14 </raftPoint>)
(</raftPerimeter>)
(<raftPerimeter>)
(<raftPoint> X-23.613 Y8.524 </raftPoint>)
(<raftPoint> X-16.285 Y4.86 </raftPoint>)
(<raftPoint> X3.685 Y4.86 </raftPoint>)
(<raftPoint> X7.285 Y6.66 </raftPoint>)
(<raftPoint> X9.149 Y6.66 </raftPoint>)
(<raftPoint> X14.696 Y12.207 </raftPoint>)
(<raftPoint> X16.54 Y15.895 </raftPoint>)
(<raftPoint> X17.016 Y17.836 </raftPoint>)
(<raftPoint> X18.404 Y19.547 </raftPoint>)
(<raftPoint> X17.696 Y21.656 </raftPoint>)
(<raftPoint> X17.758 Y25.143 </raftPoint>)
(<raftPoint> X18.395 Y27.242 </raftPoint>)
(<raftPoint> X17.211 Y28.958 </raftPoint>)
(<raftPoint> X16.693 Y30.665 </raftPoint>)
(<raftPoint> X16.55 Y32.735 </raftPoint>)
(<raftPoint> X9.693 Y39.896 </raftPoint>)
(<raftPoint> X5.483 Y41.94 </raftPoint>)
(<raftPoint> X-18.085 Y41.94 </raftPoint>)
(<raftPoint> X-21.813 Y40.076 </raftPoint>)
(<raftPoint> X-27.32 Y34.569 </raftPoint>)
(<raftPoint> X-27.904 Y32.564 </raftPoint>)
(<raftPoint> X-29.149 Y30.915 </raftPoint>)
(<raftPoint> X-29.83 Y23.39 </raftPoint>)
(<raftPoint> X-29.047 Y17.984 </raftPoint>)
(<raftPoint> X-29.165 Y15.945 </raftPoint>)
(<raftPoint> X-27.296 Y12.207 </raftPoint>)
(</raftPerimeter>)
(<raftPerimeter>)
(<raftPoint> X-12.557 Y-26.77 </raftPoint>)
(<raftPoint> X-13.543 Y-25.065 </raftPoint>)
(<raftPoint> X-13.956 Y-23.357 </raftPoint>)
(<raftPoint> X-13.956 Y-21.643 </raftPoint>)
(<raftPoint> X-13.543 Y-19.935 </raftPoint>)
(<raftPoint> X-12.556 Y-18.23 </raftPoint>)
(<raftPoint> X-8.863 Y-14.94 </raftPoint>)
(<raftPoint> X-5.527 Y-14.94 </raftPoint>)
(<raftPoint> X-1.439 Y-18.238 </raftPoint>)
(<raftPoint> X-0.456 Y-19.935 </raftPoint>)
(<raftPoint> X-0.044 Y-21.643 </raftPoint>)
(<raftPoint> X-0.044 Y-23.357 </raftPoint>)
(<raftPoint> X-0.456 Y-25.065 </raftPoint>)
(<raftPoint> X-1.438 Y-26.762 </raftPoint>)
(<raftPoint> X-5.527 Y-30.06 </raftPoint>)
(<raftPoint> X-8.863 Y-30.06 </raftPoint>)
(</raftPerimeter>)
(<raftPerimeter>)
(<raftPoint> X-11.101 Y19.952 </raftPoint>)
(<raftPoint> X-11.21 Y26.86 </raftPoint>)
(<raftPoint> X-9.736 Y28.44 </raftPoint>)
(<raftPoint> X-2.263 Y28.44 </raftPoint>)
(<raftPoint> X-0.789 Y26.86 </raftPoint>)
(<raftPoint> X-0.899 Y19.926 </raftPoint>)
(<raftPoint> X-1.979 Y18.536 </raftPoint>)
(<raftPoint> X-9.497 Y18.363 </raftPoint>)
(</raftPerimeter>)
(<raftPerimeter>)
(<raftPoint> X-1.676 Y21.456 </raftPoint>)
(<raftPoint> X-1.431 Y25.514 </raftPoint>)
(<raftPoint> X-3.177 Y27.36 </raftPoint>)
(<raftPoint> X-8.951 Y27.36 </raftPoint>)
(<raftPoint> X-10.365 Y21.504 </raftPoint>)
(<raftPoint> X-8.571 Y19.44 </raftPoint>)
(<raftPoint> X-3.429 Y19.44 </raftPoint>)
(</raftPerimeter>)
(<raftPerimeter>)
(<raftPoint> X-18.085 Y-40.14 </raftPoint>)
(<raftPoint> X-14.485 Y-41.94 </raftPoint>)
(<raftPoint> X0.085 Y-41.94 </raftPoint>)
(<raftPoint> X3.685 Y-40.14 </raftPoint>)
(<raftPoint> X7.349 Y-40.14 </raftPoint>)
(<raftPoint> X9.202 Y-38.287 </raftPoint>)
(<raftPoint> X9.66 Y-38.105 </raftPoint>)
(<raftPoint> X14.719 Y-32.766 </raftPoint>)
(<raftPoint> X15.332 Y-30.764 </raftPoint>)
(<raftPoint> X16.554 Y-29.106 </raftPoint>)
(<raftPoint> X16.839 Y-23.393 </raftPoint>)
(<raftPoint> X16.35 Y-18.003 </raftPoint>)
(<raftPoint> X16.575 Y-15.9 </raftPoint>)
(<raftPoint> X15.101 Y-14.236 </raftPoint>)
(<raftPoint> X14.734 Y-12.245 </raftPoint>)
(<raftPoint> X9.213 Y-6.724 </raftPoint>)
(<raftPoint> X5.485 Y-4.86 </raftPoint>)
(<raftPoint> X1.885 Y-4.86 </raftPoint>)
(<raftPoint> X-1.715 Y-3.06 </raftPoint>)
(<raftPoint> X-12.685 Y-3.06 </raftPoint>)
(<raftPoint> X-16.285 Y-4.86 </raftPoint>)
(<raftPoint> X-19.885 Y-4.86 </raftPoint>)
(<raftPoint> X-23.613 Y-6.724 </raftPoint>)
(<raftPoint> X-27.303 Y-10.413 </raftPoint>)
(<raftPoint> X-29.757 Y-16.021 </raftPoint>)
(<raftPoint> X-30.98 Y-17.733 </raftPoint>)
(<raftPoint> X-30.617 Y-19.823 </raftPoint>)
(<raftPoint> X-30.965 Y-27.276 </raftPoint>)
(<raftPoint> X-29.908 Y-28.953 </raftPoint>)
(<raftPoint> X-29.359 Y-30.674 </raftPoint>)
(<raftPoint> X-29.145 Y-32.744 </raftPoint>)
(<raftPoint> X-21.749 Y-40.14 </raftPoint>)
(</raftPerimeter>)
(<raftPerimeter>)
(<raftPoint> X-23.613 Y8.524 </raftPoint>)
(<raftPoint> X-16.285 Y4.86 </raftPoint>)
(<raftPoint> X3.685 Y4.86 </raftPoint>)
(<raftPoint> X7.285 Y6.66 </raftPoint>)
(<raftPoint> X9.149 Y6.66 </raftPoint>)
(<raftPoint> X14.696 Y12.207 </raftPoint>)
(<raftPoint> X16.54 Y15.895 </raftPoint>)
(<raftPoint> X17.016 Y17.836 </raftPoint>)
(<raftPoint> X18.404 Y19.547 </raftPoint>)
(<raftPoint> X17.696 Y21.656 </raftPoint>)
(<raftPoint> X17.758 Y25.143 </raftPoint>)
(<raftPoint> X18.395 Y27.242 </raftPoint>)
(<raftPoint> X17.211 Y28.958 </raftPoint>)
(<raftPoint> X16.693 Y30.665 </raftPoint>)
(<raftPoint> X16.55 Y32.735 </raftPoint>)
(<raftPoint> X9.693 Y39.896 </raftPoint>)
(<raftPoint> X5.483 Y41.94 </raftPoint>)
(<raftPoint> X-18.085 Y41.94 </raftPoint>)
(<raftPoint> X-21.813 Y40.076 </raftPoint>)
(<raftPoint> X-27.32 Y34.569 </raftPoint>)
(<raftPoint> X-27.904 Y32.564 </raftPoint>)
(<raftPoint> X-29.149 Y30.915 </raftPoint>)
(<raftPoint> X-29.83 Y23.39 </raftPoint>)
(<raftPoint> X-29.047 Y17.984 </raftPoint>)
(<raftPoint> X-29.165 Y15.945 </raftPoint>)
(<raftPoint> X-27.296 Y12.207 </raftPoint>)
(</raftPerimeter>)
(<raftPerimeter>)
(<raftPoint> X-12.557 Y-26.77 </raftPoint>)
(<raftPoint> X-13.543 Y-25.065 </raftPoint>)
(<raftPoint> X-13.956 Y-23.357 </raftPoint>)
(<raftPoint> X-13.956 Y-21.643 </raftPoint>)
(<raftPoint> X-13.543 Y-19.935 </raftPoint>)
(<raftPoint> X-12.556 Y-18.23 </raftPoint>)
(<raftPoint> X-8.863 Y-14.94 </raftPoint>)
(<raftPoint> X-5.527 Y-14.94 </raftPoint>)
(<raftPoint> X-1.439 Y-18.238 </raftPoint>)
(<raftPoint> X-0.456 Y-19.935 </raftPoint>)
(<raftPoint> X-0.044 Y-21.643 </raftPoint>)
(<raftPoint> X-0.044 Y-23.357 </raftPoint>)
(<raftPoint> X-0.456 Y-25.065 </raftPoint>)
(<raftPoint> X-1.438 Y-26.762 </raftPoint>)
(<raftPoint> X-5.527 Y-30.06 </raftPoint>)
(<raftPoint> X-8.863 Y-30.06 </raftPoint>)
(</raftPerimeter>)
(<raftPerimeter>)
(<raftPoint> X-11.171 Y19.951 </raftPoint>)
(<raftPoint> X-11.274 Y26.862 </raftPoint>)
(<raftPoint> X-9.689 Y28.583 </raftPoint>)
(<raftPoint> X-8.841 Y29.987 </raftPoint>)
(<raftPoint> X-4.207 Y28.44 </raftPoint>)
(<raftPoint> X-2.179 Y28.44 </raftPoint>)
(<raftPoint> X-0.725 Y26.862 </raftPoint>)
(<raftPoint> X-0.828 Y19.931 </raftPoint>)
(<raftPoint> X-2.018 Y18.481 </raftPoint>)
(<raftPoint> X-2.331 Y18.36 </raftPoint>)
(<raftPoint> X-9.586 Y18.36 </raftPoint>)
(</raftPerimeter>)
(<raftPerimeter>)
(<raftPoint> X-1.577 Y21.463 </raftPoint>)
(<raftPoint> X-1.435 Y25.509 </raftPoint>)
(<raftPoint> X-3.037 Y27.36 </raftPoint>)
(<raftPoint> X-9.084 Y27.36 </raftPoint>)
(<raftPoint> X-10.458 Y21.507 </raftPoint>)
(<raftPoint> X-8.723 Y19.44 </raftPoint>)
(<raftPoint> X-3.277 Y19.44 </raftPoint>)
(</raftPerimeter>)
(<raftPerimeter>)
(<raftPoint> X-18.085 Y-40.14 </raftPoint>)
(<raftPoint> X-14.485 Y-41.94 </raftPoint>)
(<raftPoint> X0.085 Y-41.94 </raftPoint>)
(<raftPoint> X3.685 Y-40.14 </raftPoint>)
(<raftPoint> X7.349 Y-40.14 </raftPoint>)
(<raftPoint> X9.202 Y-38.287 </raftPoint>)
(<raftPoint> X9.66 Y-38.105 </raftPoint>)
(<raftPoint> X14.719 Y-32.766 </raftPoint>)
(<raftPoint> X15.332 Y-30.764 </raftPoint>)
(<raftPoint> X16.554 Y-29.106 </raftPoint>)
(<raftPoint> X16.839 Y-23.393 </raftPoint>)
(<raftPoint> X16.35 Y-18.003 </raftPoint>)
(<raftPoint> X16.575 Y-15.9 </raftPoint>)
(<raftPoint> X15.101 Y-14.236 </raftPoint>)
(<raftPoint> X14.734 Y-12.245 </raftPoint>)
(<raftPoint> X9.213 Y-6.724 </raftPoint>)
(<raftPoint> X5.485 Y-4.86 </raftPoint>)
(<raftPoint> X1.885 Y-4.86 </raftPoint>)
(<raftPoint> X-1.715 Y-3.06 </raftPoint>)
(<raftPoint> X-12.685 Y-3.06 </raftPoint>)
(<raftPoint> X-16.285 Y-4.86 </raftPoint>)
(<raftPoint> X-19.885 Y-4.86 </raftPoint>)
(<raftPoint> X-23.613 Y-6.724 </raftPoint>)
(<raftPoint> X-27.303 Y-10.413 </raftPoint>)
(<raftPoint> X-29.757 Y-16.021 </raftPoint>)
(<raftPoint> X-30.98 Y-17.733 </raftPoint>)
(<raftPoint> X-30.617 Y-19.823 </raftPoint>)
(<raftPoint> X-30.965 Y-27.276 </raftPoint>)
(<raftPoint> X-29.908 Y-28.953 </raftPoint>)
(<raftPoint> X-29.359 Y-30.674 </raftPoint>)
(<raftPoint> X-29.145 Y-32.744 </raftPoint>)
(<raftPoint> X-21.749 Y-40.14 </raftPoint>)
(</raftPerimeter>)
(<raftPerimeter>)
(<raftPoint> X-23.613 Y8.524 </raftPoint>)
(<raftPoint> X-16.285 Y4.86 </raftPoint>)
(<raftPoint> X3.685 Y4.86 </raftPoint>)
(<raftPoint> X7.285 Y6.66 </raftPoint>)
(<raftPoint> X9.149 Y6.66 </raftPoint>)
(<raftPoint> X14.696 Y12.207 </raftPoint>)
(<raftPoint> X16.54 Y15.895 </raftPoint>)
(<raftPoint> X17.016 Y17.836 </raftPoint>)
(<raftPoint> X18.404 Y19.547 </raftPoint>)
(<raftPoint> X17.696 Y21.656 </raftPoint>)
(<raftPoint> X17.758 Y25.143 </raftPoint>)
(<raftPoint> X18.395 Y27.242 </raftPoint>)
(<raftPoint> X17.211 Y28.958 </raftPoint>)
(<raftPoint> X16.693 Y30.665 </raftPoint>)
(<raftPoint> X16.55 Y32.735 </raftPoint>)
(<raftPoint> X9.693 Y39.896 </raftPoint>)
(<raftPoint> X5.483 Y41.94 </raftPoint>)
(<raftPoint> X-18.085 Y41.94 </raftPoint>)
(<raftPoint> X-21.813 Y40.076 </raftPoint>)
(<raftPoint> X-27.32 Y34.569 </raftPoint>)
(<raftPoint> X-27.904 Y32.564 </raftPoint>)
(<raftPoint> X-29.149 Y30.915 </raftPoint>)
(<raftPoint> X-29.83 Y23.39 </raftPoint>)
(<raftPoint> X-29.047 Y17.984 </raftPoint>)
(<raftPoint> X-29.165 Y15.945 </raftPoint>)
(<raftPoint> X-27.296 Y12.207 </raftPoint>)
(</raftPerimeter>)
(<raftPerimeter>)
(<raftPoint> X-12.557 Y-26.77 </raftPoint>)
(<raftPoint> X-13.543 Y-25.065 </raftPoint>)
(<raftPoint> X-13.956 Y-23.357 </raftPoint>)
(<raftPoint> X-13.956 Y-21.643 </raftPoint>)
(<raftPoint> X-13.543 Y-19.935 </raftPoint>)
(<raftPoint> X-12.556 Y-18.23 </raftPoint>)
(<raftPoint> X-8.863 Y-14.94 </raftPoint>)
(<raftPoint> X-5.527 Y-14.94 </raftPoint>)
(<raftPoint> X-1.439 Y-18.238 </raftPoint>)
(<raftPoint> X-0.456 Y-19.935 </raftPoint>)
(<raftPoint> X-0.044 Y-21.643 </raftPoint>)
(<raftPoint> X-0.044 Y-23.357 </raftPoint>)
(<raftPoint> X-0.456 Y-25.065 </raftPoint>)
(<raftPoint> X-1.438 Y-26.762 </raftPoint>)
(<raftPoint> X-5.527 Y-30.06 </raftPoint>)
(<raftPoint> X-8.863 Y-30.06 </raftPoint>)
(</raftPerimeter>)
(<raftPerimeter>)
(<raftPoint> X-11.234 Y19.95 </raftPoint>)
(<raftPoint> X-11.336 Y26.877 </raftPoint>)
(<raftPoint> X-8.874 Y29.998 </raftPoint>)
(<raftPoint> X-4.24 Y28.44 </raftPoint>)
(<raftPoint> X-2.094 Y28.44 </raftPoint>)
(<raftPoint> X-0.663 Y26.863 </raftPoint>)
(<raftPoint> X-0.765 Y19.95 </raftPoint>)
(<raftPoint> X-2.328 Y18.36 </raftPoint>)
(<raftPoint> X-9.67 Y18.36 </raftPoint>)
(</raftPerimeter>)
(<raftPerimeter>)
(<raftPoint> X-1.48 Y21.47 </raftPoint>)
(<raftPoint> X-1.439 Y25.503 </raftPoint>)
(<raftPoint> X-2.893 Y27.36 </raftPoint>)
(<raftPoint> X-9.217 Y27.36 </raftPoint>)
(<raftPoint> X-10.552 Y21.508 </raftPoint>)
(<raftPoint> X-8.859 Y19.44 </raftPoint>)
(<raftPoint> X-3.14 Y19.44 </raftPoint>)
(</raftPerimeter>)
(<raftPerimeter>)
(<raftPoint> X-18.085 Y-40.14 </raftPoint>)
(<raftPoint> X-14.485 Y-41.94 </raftPoint>)
(<raftPoint> X0.085 Y-41.94 </raftPoint>)
(<raftPoint> X3.685 Y-40.14 </raftPoint>)
(<raftPoint> X7.349 Y-40.14 </raftPoint>)
(<raftPoint> X9.202 Y-38.287 </raftPoint>)
(<raftPoint> X9.66 Y-38.105 </raftPoint>)
(<raftPoint> X14.719 Y-32.766 </raftPoint>)
(<raftPoint> X15.332 Y-30.764 </raftPoint>)
(<raftPoint> X16.554 Y-29.106 </raftPoint>)
(<raftPoint> X16.839 Y-23.393 </raftPoint>)
(<raftPoint> X16.35 Y-18.003 </raftPoint>)
(<raftPoint> X16.575 Y-15.9 </raftPoint>)
(<raftPoint> X15.101 Y-14.236 </raftPoint>)
(<raftPoint> X14.734 Y-12.245 </raftPoint>)
(<raftPoint> X9.213 Y-6.724 </raftPoint>)
(<raftPoint> X5.485 Y-4.86 </raftPoint>)
(<raftPoint> X1.885 Y-4.86 </raftPoint>)
(<raftPoint> X-1.715 Y-3.06 </raftPoint>)
(<raftPoint> X-12.685 Y-3.06 </raftPoint>)
(<raftPoint> X-16.285 Y-4.86 </raftPoint>)
(<raftPoint> X-19.885 Y-4.86 </raftPoint>)
(<raftPoint> X-23.613 Y-6.724 </raftPoint>)
(<raftPoint> X-27.303 Y-10.413 </raftPoint>)
(<raftPoint> X-29.757 Y-16.021 </raftPoint>)
(<raftPoint> X-30.98 Y-17.733 </raftPoint>)
(<raftPoint> X-30.617 Y-19.823 </raftPoint>)
(<raftPoint> X-30.965 Y-27.276 </raftPoint>)
(<raftPoint> X-29.908 Y-28.953 </raftPoint>)
(<raftPoint> X-29.359 Y-30.674 </raftPoint>)
(<raftPoint> X-29.145 Y-32.744 </raftPoint>)
(<raftPoint> X-21.749 Y-40.14 </raftPoint>)
(</raftPerimeter>)
(<raftPerimeter>)
(<raftPoint> X-23.613 Y8.524 </raftPoint>)
(<raftPoint> X-16.285 Y4.86 </raftPoint>)
(<raftPoint> X3.685 Y4.86 </raftPoint>)
(<raftPoint> X7.285 Y6.66 </raftPoint>)
(<raftPoint> X9.149 Y6.66 </raftPoint>)
(<raftPoint> X14.696 Y12.207 </raftPoint>)
(<raftPoint> X16.54 Y15.895 </raftPoint>)
(<raftPoint> X17.016 Y17.836 </raftPoint>)
(<raftPoint> X18.404 Y19.547 </raftPoint>)
(<raftPoint> X17.696 Y21.656 </raftPoint>)
(<raftPoint> X17.758 Y25.143 </raftPoint>)
(<raftPoint> X18.395 Y27.242 </raftPoint>)
(<raftPoint> X17.211 Y28.958 </raftPoint>)
(<raftPoint> X16.693 Y30.665 </raftPoint>)
(<raftPoint> X16.55 Y32.735 </raftPoint>)
(<raftPoint> X9.693 Y39.896 </raftPoint>)
(<raftPoint> X5.483 Y41.94 </raftPoint>)
(<raftPoint> X-18.085 Y41.94 </raftPoint>)
(<raftPoint> X-21.813 Y40.076 </raftPoint>)
(<raftPoint> X-27.32 Y34.569 </raftPoint>)
(<raftPoint> X-27.904 Y32.564 </raftPoint>)
(<raftPoint> X-29.149 Y30.915 </raftPoint>)
(<raftPoint> X-29.83 Y23.39 </raftPoint>)
(<raftPoint> X-29.047 Y17.984 </raftPoint>)
(<raftPoint> X-29.165 Y15.945 </raftPoint>)
(<raftPoint> X-27.296 Y12.207 </raftPoint>)
(</raftPerimeter>)
(<raftPerimeter>)
(<raftPoint> X-12.557 Y-26.77 </raftPoint>)
(<raftPoint> X-13.543 Y-25.065 </raftPoint>)
(<raftPoint> X-13.956 Y-23.357 </raftPoint>)
(<raftPoint> X-13.956 Y-21.643 </raftPoint>)
(<raftPoint> X-13.543 Y-19.935 </raftPoint>)
(<raftPoint> X-12.556 Y-18.23 </raftPoint>)
(<raftPoint> X-8.863 Y-14.94 </raftPoint>)
(<raftPoint> X-5.527 Y-14.94 </raftPoint>)
(<raftPoint> X-1.439 Y-18.238 </raftPoint>)
(<raftPoint> X-0.456 Y-19.935 </raftPoint>)
(<raftPoint> X-0.044 Y-21.643 </raftPoint>)
(<raftPoint> X-0.044 Y-23.357 </raftPoint>)
(<raftPoint> X-0.456 Y-25.065 </raftPoint>)
(<raftPoint> X-1.438 Y-26.762 </raftPoint>)
(<raftPoint> X-5.527 Y-30.06 </raftPoint>)
(<raftPoint> X-8.863 Y-30.06 </raftPoint>)
(</raftPerimeter>)
(<raftPerimeter>)
(<raftPoint> X-4.279 Y28.44 </raftPoint>)
(<raftPoint> X-2.01 Y28.44 </raftPoint>)
(<raftPoint> X-0.601 Y26.865 </raftPoint>)
(<raftPoint> X-0.703 Y19.948 </raftPoint>)
(<raftPoint> X-2.244 Y18.36 </raftPoint>)
(<raftPoint> X-4.279 Y18.36 </raftPoint>)
(<raftPoint> X-8.832 Y16.817 </raftPoint>)
(<raftPoint> X-9.616 Y18.217 </raftPoint>)
(<raftPoint> X-11.311 Y19.964 </raftPoint>)
(<raftPoint> X-11.513 Y21.572 </raftPoint>)
(<raftPoint> X-10.411 Y25.43 </raftPoint>)
(<raftPoint> X-11.342 Y27.0 </raftPoint>)
(<raftPoint> X-10.513 Y28.397 </raftPoint>)
(<raftPoint> X-8.904 Y30.007 </raftPoint>)
(</raftPerimeter>)
(<raftPerimeter>)
(<raftPoint> X-1.38 Y21.476 </raftPoint>)
(<raftPoint> X-1.442 Y25.496 </raftPoint>)
(<raftPoint> X-2.748 Y27.36 </raftPoint>)
(<raftPoint> X-9.353 Y27.36 </raftPoint>)
(<raftPoint> X-10.646 Y21.51 </raftPoint>)
(<raftPoint> X-8.995 Y19.44 </raftPoint>)
(<raftPoint> X-3.005 Y19.44 </raftPoint>)
(</raftPerimeter>)
(<raftPerimeter>)
(<raftPoint> X-18.085 Y-40.14 </raftPoint>)
(<raftPoint> X-14.485 Y-41.94 </raftPoint>)
(<raftPoint> X0.085 Y-41.94 </raftPoint>)
(<raftPoint> X3.685 Y-40.14 </raftPoint>)
(<raftPoint> X7.349 Y-40.14 </raftPoint>)
(<raftPoint> X9.202 Y-38.287 </raftPoint>)
(<raftPoint> X9.66 Y-38.105 </raftPoint>)
(<raftPoint> X14.719 Y-32.766 </raftPoint>)
(<raftPoint> X15.332 Y-30.764 </raftPoint>)
(<raftPoint> X16.554 Y-29.106 </raftPoint>)
(<raftPoint> X16.839 Y-23.393 </raftPoint>)
(<raftPoint> X16.35 Y-18.003 </raftPoint>)
(<raftPoint> X16.575 Y-15.9 </raftPoint>)
(<raftPoint> X15.101 Y-14.236 </raftPoint>)
(<raftPoint> X14.734 Y-12.245 </raftPoint>)
(<raftPoint> X9.213 Y-6.724 </raftPoint>)
(<raftPoint> X5.485 Y-4.86 </raftPoint>)
(<raftPoint> X1.885 Y-4.86 </raftPoint>)
(<raftPoint> X-1.715 Y-3.06 </raftPoint>)
(<raftPoint> X-12.685 Y-3.06 </raftPoint>)
(<raftPoint> X-16.285 Y-4.86 </raftPoint>)
(<raftPoint> X-19.885 Y-4.86 </raftPoint>)
(<raftPoint> X-23.613 Y-6.724 </raftPoint>)
(<raftPoint> X-27.303 Y-10.413 </raftPoint>)
(<raftPoint> X-29.757 Y-16.021 </raftPoint>)
(<raftPoint> X-30.98 Y-17.733 </raftPoint>)
(<raftPoint> X-30.617 Y-19.823 </raftPoint>)
(<raftPoint> X-30.965 Y-27.276 </raftPoint>)
(<raftPoint> X-29.908 Y-28.953 </raftPoint>)
(<raftPoint> X-29.359 Y-30.674 </raftPoint>)
(<raftPoint> X-29.145 Y-32.744 </raftPoint>)
(<raftPoint> X-21.749 Y-40.14 </raftPoint>)
(</raftPerimeter>)
(<raftPerimeter>)
(<raftPoint> X-23.613 Y8.524 </raftPoint>)
(<raftPoint> X-16.285 Y4.86 </raftPoint>)
(<raftPoint> X3.685 Y4.86 </raftPoint>)
(<raftPoint> X7.285 Y6.66 </raftPoint>)
(<raftPoint> X9.149 Y6.66 </raftPoint>)
(<raftPoint> X14.696 Y12.207 </raftPoint>)
(<raftPoint> X16.54 Y15.895 </raftPoint>)
(<raftPoint> X17.016 Y17.836 </raftPoint>)
(<raftPoint> X18.404 Y19.547 </raftPoint>)
(<raftPoint> X17.696 Y21.656 </raftPoint>)
(<raftPoint> X17.758 Y25.143 </raftPoint>)
(<raftPoint> X18.395 Y27.242 </raftPoint>)
(<raftPoint> X17.211 Y28.958 </raftPoint>)
(<raftPoint> X16.693 Y30.665 </raftPoint>)
(<raftPoint> X16.55 Y32.735 </raftPoint>)
(<raftPoint> X9.693 Y39.896 </raftPoint>)
(<raftPoint> X5.483 Y41.94 </raftPoint>)
(<raftPoint> X-18.085 Y41.94 </raftPoint>)
(<raftPoint> X-21.813 Y40.076 </raftPoint>)
(<raftPoint> X-27.32 Y34.569 </raftPoint>)
(<raftPoint> X-27.904 Y32.564 </raftPoint>)
(<raftPoint> X-29.149 Y30.915 </raftPoint>)
(<raftPoint> X-29.83 Y23.39 </raftPoint>)
(<raftPoint> X-29.047 Y17.984 </raftPoint>)
(<raftPoint> X-29.165 Y15.945 </raftPoint>)
(<raftPoint> X-27.296 Y12.207 </raftPoint>)
(</raftPerimeter>)
(<raftPerimeter>)
(<raftPoint> X-12.557 Y-26.77 </raftPoint>)
(<raftPoint> X-13.543 Y-25.065 </raftPoint>)
(<raftPoint> X-13.956 Y-23.357 </raftPoint>)
(<raftPoint> X-13.956 Y-21.643 </raftPoint>)
(<raftPoint> X-13.543 Y-19.935 </raftPoint>)
(<raftPoint> X-12.556 Y-18.23 </raftPoint>)
(<raftPoint> X-8.863 Y-14.94 </raftPoint>)
(<raftPoint> X-5.527 Y-14.94 </raftPoint>)
(<raftPoint> X-1.439 Y-18.238 </raftPoint>)
(<raftPoint> X-0.456 Y-19.935 </raftPoint>)
(<raftPoint> X-0.044 Y-21.643 </raftPoint>)
(<raftPoint> X-0.044 Y-23.357 </raftPoint>)
(<raftPoint> X-0.456 Y-25.065 </raftPoint>)
(<raftPoint> X-1.438 Y-26.762 </raftPoint>)
(<raftPoint> X-5.527 Y-30.06 </raftPoint>)
(<raftPoint> X-8.863 Y-30.06 </raftPoint>)
(</raftPerimeter>)
(<raftPerimeter>)
(<raftPoint> X-11.379 Y19.936 </raftPoint>)
(<raftPoint> X-11.814 Y21.634 </raftPoint>)
(<raftPoint> X-11.468 Y26.885 </raftPoint>)
(<raftPoint> X-10.517 Y28.394 </raftPoint>)
(<raftPoint> X-8.905 Y30.006 </raftPoint>)
(<raftPoint> X-4.406 Y28.44 </raftPoint>)
(<raftPoint> X-1.925 Y28.44 </raftPoint>)
(<raftPoint> X-0.529 Y26.854 </raftPoint>)
(<raftPoint> X-0.186 Y21.634 </raftPoint>)
(<raftPoint> X-0.609 Y19.981 </raftPoint>)
(<raftPoint> X-2.159 Y18.36 </raftPoint>)
(<raftPoint> X-4.406 Y18.36 </raftPoint>)
(<raftPoint> X-8.905 Y16.794 </raftPoint>)
(<raftPoint> X-10.511 Y18.4 </raftPoint>)
(</raftPerimeter>)
(<raftPerimeter>)
(<raftPoint> X-2.6 Y27.354 </raftPoint>)
(<raftPoint> X-9.178 Y27.545 </raftPoint>)
(<raftPoint> X-10.822 Y25.314 </raftPoint>)
(<raftPoint> X-10.708 Y21.472 </raftPoint>)
(<raftPoint> X-9.13 Y19.44 </raftPoint>)
(<raftPoint> X-2.869 Y19.44 </raftPoint>)
(<raftPoint> X-1.44 Y21.298 </raftPoint>)
(<raftPoint> X-1.44 Y25.483 </raftPoint>)
(</raftPerimeter>)
(<raftPerimeter>)
(<raftPoint> X-18.085 Y-40.14 </raftPoint>)
(<raftPoint> X-14.485 Y-41.94 </raftPoint>)
(<raftPoint> X0.085 Y-41.94 </raftPoint>)
(<raftPoint> X3.685 Y-40.14 </raftPoint>)
(<raftPoint> X7.349 Y-40.14 </raftPoint>)
(<raftPoint> X9.202 Y-38.287 </raftPoint>)
(<raftPoint> X9.66 Y-38.105 </raftPoint>)
(<raftPoint> X14.719 Y-32.766 </raftPoint>)
(<raftPoint> X15.332 Y-30.764 </raftPoint>)
(<raftPoint> X16.554 Y-29.106 </raftPoint>)
(<raftPoint> X16.839 Y-23.393 </raftPoint>)
(<raftPoint> X16.35 Y-18.003 </raftPoint>)
(<raftPoint> X16.575 Y-15.9 </raftPoint>)
(<raftPoint> X15.101 Y-14.236 </raftPoint>)
(<raftPoint> X14.734 Y-12.245 </raftPoint>)
(<raftPoint> X9.213 Y-6.724 </raftPoint>)
(<raftPoint> X5.485 Y-4.86 </raftPoint>)
(<raftPoint> X1.885 Y-4.86 </raftPoint>)
(<raftPoint> X-1.715 Y-3.06 </raftPoint>)
(<raftPoint> X-12.685 Y-3.06 </raftPoint>)
(<raftPoint> X-16.285 Y-4.86 </raftPoint>)
(<raftPoint> X-19.885 Y-4.86 </raftPoint>)
(<raftPoint> X-23.613 Y-6.724 </raftPoint>)
(<raftPoint> X-27.303 Y-10.413 </raftPoint>)
(<raftPoint> X-29.757 Y-16.021 </raftPoint>)
(<raftPoint> X-30.98 Y-17.733 </raftPoint>)
(<raftPoint> X-30.617 Y-19.823 </raftPoint>)
(<raftPoint> X-30.965 Y-27.276 </raftPoint>)
(<raftPoint> X-29.908 Y-28.953 </raftPoint>)
(<raftPoint> X-29.359 Y-30.674 </raftPoint>)
(<raftPoint> X-29.145 Y-32.744 </raftPoint>)
(<raftPoint> X-21.749 Y-40.14 </raftPoint>)
(</raftPerimeter>)
(<raftPerimeter>)
(<raftPoint> X-23.613 Y8.524 </raftPoint>)
(<raftPoint> X-16.285 Y4.86 </raftPoint>)
(<raftPoint> X3.685 Y4.86 </raftPoint>)
(<raftPoint> X7.285 Y6.66 </raftPoint>)
(<raftPoint> X9.149 Y6.66 </raftPoint>)
(<raftPoint> X14.696 Y12.207 </raftPoint>)
(<raftPoint> X16.54 Y15.895 </raftPoint>)
(<raftPoint> X17.016 Y17.836 </raftPoint>)
(<raftPoint> X18.404 Y19.547 </raftPoint>)
(<raftPoint> X17.696 Y21.656 </raftPoint>)
(<raftPoint> X17.758 Y25.143 </raftPoint>)
(<raftPoint> X18.395 Y27.242 </raftPoint>)
(<raftPoint> X17.211 Y28.958 </raftPoint>)
(<raftPoint> X16.693 Y30.665 </raftPoint>)
(<raftPoint> X16.55 Y32.735 </raftPoint>)
(<raftPoint> X9.693 Y39.896 </raftPoint>)
(<raftPoint> X5.483 Y41.94 </raftPoint>)
(<raftPoint> X-18.085 Y41.94 </raftPoint>)
(<raftPoint> X-21.813 Y40.076 </raftPoint>)
(<raftPoint> X-27.32 Y34.569 </raftPoint>)
(<raftPoint> X-27.904 Y32.564 </raftPoint>)
(<raftPoint> X-29.149 Y30.915 </raftPoint>)
(<raftPoint> X-29.83 Y23.39 </raftPoint>)
(<raftPoint> X-29.047 Y17.984 </raftPoint>)
(<raftPoint> X-29.165 Y15.945 </raftPoint>)
(<raftPoint> X-27.296 Y12.207 </raftPoint>)
(</raftPerimeter>)
(<raftPerimeter>)
(<raftPoint> X-12.557 Y-26.77 </raftPoint>)
(<raftPoint> X-13.543 Y-25.065 </raftPoint>)
(<raftPoint> X-13.956 Y-23.357 </raftPoint>)
(<raftPoint> X-13.956 Y-21.643 </raftPoint>)
(<raftPoint> X-13.543 Y-19.935 </raftPoint>)
(<raftPoint> X-12.556 Y-18.23 </raftPoint>)
(<raftPoint> X-8.863 Y-14.94 </raftPoint>)
(<raftPoint> X-5.527 Y-14.94 </raftPoint>)
(<raftPoint> X-1.439 Y-18.238 </raftPoint>)
(<raftPoint> X-0.456 Y-19.935 </raftPoint>)
(<raftPoint> X-0.044 Y-21.643 </raftPoint>)
(<raftPoint> X-0.044 Y-23.357 </raftPoint>)
(<raftPoint> X-0.456 Y-25.065 </raftPoint>)
(<raftPoint> X-1.438 Y-26.762 </raftPoint>)
(<raftPoint> X-5.527 Y-30.06 </raftPoint>)
(<raftPoint> X-8.863 Y-30.06 </raftPoint>)
(</raftPerimeter>)
(<raftPerimeter>)
(<raftPoint> X-11.447 Y19.948 </raftPoint>)
(<raftPoint> X-11.96 Y21.639 </raftPoint>)
(<raftPoint> X-11.534 Y26.877 </raftPoint>)
(<raftPoint> X-10.521 Y28.39 </raftPoint>)
(<raftPoint> X-8.907 Y30.004 </raftPoint>)
(<raftPoint> X-4.532 Y28.44 </raftPoint>)
(<raftPoint> X-1.84 Y28.44 </raftPoint>)
(<raftPoint> X-0.463 Y26.853 </raftPoint>)
(<raftPoint> X-0.04 Y21.639 </raftPoint>)
(<raftPoint> X-0.54 Y19.985 </raftPoint>)
(<raftPoint> X-2.073 Y18.36 </raftPoint>)
(<raftPoint> X-4.532 Y18.36 </raftPoint>)
(<raftPoint> X-8.907 Y16.796 </raftPoint>)
(<raftPoint> X-10.514 Y18.404 </raftPoint>)
(</raftPerimeter>)
(<raftPerimeter>)
(<raftPoint> X-1.45 Y21.294 </raftPoint>)
(<raftPoint> X-1.092 Y25.295 </raftPoint>)
(<raftPoint> X-2.476 Y27.355 </raftPoint>)
(<raftPoint> X-9.172 Y27.545 </raftPoint>)
(<raftPoint> X-10.901 Y25.319 </raftPoint>)
(<raftPoint> X-10.789 Y21.476 </raftPoint>)
(<raftPoint> X-9.266 Y19.44 </raftPoint>)
(<raftPoint> X-2.725 Y19.44 </raftPoint>)
(</raftPerimeter>)
(<raftPerimeter>)
(<raftPoint> X-16.285 Y-40.14 </raftPoint>)
(<raftPoint> X-12.685 Y-41.94 </raftPoint>)
(<raftPoint> X-1.715 Y-41.94 </raftPoint>)
(<raftPoint> X1.885 Y-40.14 </raftPoint>)
(<raftPoint> X7.349 Y-40.14 </raftPoint>)
(<raftPoint> X9.202 Y-38.287 </raftPoint>)
(<raftPoint> X9.66 Y-38.105 </raftPoint>)
(<raftPoint> X14.719 Y-32.766 </raftPoint>)
(<raftPoint> X15.332 Y-30.764 </raftPoint>)
(<raftPoint> X16.554 Y-29.106 </raftPoint>)
(<raftPoint> X16.839 Y-23.393 </raftPoint>)
(<raftPoint> X16.35 Y-18.003 </raftPoint>)
(<raftPoint> X16.575 Y-15.9 </raftPoint>)
(<raftPoint> X15.101 Y-14.236 </raftPoint>)
(<raftPoint> X14.734 Y-12.245 </raftPoint>)
(<raftPoint> X9.213 Y-6.724 </raftPoint>)
(<raftPoint> X5.485 Y-4.86 </raftPoint>)
(<raftPoint> X1.885 Y-4.86 </raftPoint>)
(<raftPoint> X-1.715 Y-3.06 </raftPoint>)
(<raftPoint> X-12.685 Y-3.06 </raftPoint>)
(<raftPoint> X-16.285 Y-4.86 </raftPoint>)
(<raftPoint> X-19.885 Y-4.86 </raftPoint>)
(<raftPoint> X-23.613 Y-6.724 </raftPoint>)
(<raftPoint> X-27.303 Y-10.413 </raftPoint>)
(<raftPoint> X-29.757 Y-16.021 </raftPoint>)
(<raftPoint> X-30.98 Y-17.733 </raftPoint>)
(<raftPoint> X-30.617 Y-19.823 </raftPoint>)
(<raftPoint> X-30.965 Y-27.276 </raftPoint>)
(<raftPoint> X-29.908 Y-28.953 </raftPoint>)
(<raftPoint> X-29.359 Y-30.674 </raftPoint>)
(<raftPoint> X-29.145 Y-32.744 </raftPoint>)
(<raftPoint> X-21.749 Y-40.14 </raftPoint>)
(</raftPerimeter>)
(<raftPerimeter>)
(<raftPoint> X-23.613 Y8.524 </raftPoint>)
(<raftPoint> X-16.285 Y4.86 </raftPoint>)
(<raftPoint> X3.685 Y4.86 </raftPoint>)
(<raftPoint> X7.285 Y6.66 </raftPoint>)
(<raftPoint> X9.149 Y6.66 </raftPoint>)
(<raftPoint> X14.696 Y12.207 </raftPoint>)
(<raftPoint> X16.54 Y15.895 </raftPoint>)
(<raftPoint> X17.016 Y17.836 </raftPoint>)
(<raftPoint> X18.404 Y19.547 </raftPoint>)
(<raftPoint> X17.696 Y21.656 </raftPoint>)
(<raftPoint> X17.758 Y25.143 </raftPoint>)
(<raftPoint> X18.395 Y27.242 </raftPoint>)
(<raftPoint> X17.211 Y28.958 </raftPoint>)
(<raftPoint> X16.693 Y30.665 </raftPoint>)
(<raftPoint> X16.55 Y32.735 </raftPoint>)
(<raftPoint> X9.693 Y39.896 </raftPoint>)
(<raftPoint> X5.483 Y41.94 </raftPoint>)
(<raftPoint> X-18.085 Y41.94 </raftPoint>)
(<raftPoint> X-21.813 Y40.076 </raftPoint>)
(<raftPoint> X-27.32 Y34.569 </raftPoint>)
(<raftPoint> X-27.904 Y32.564 </raftPoint>)
(<raftPoint> X-29.149 Y30.915 </raftPoint>)
(<raftPoint> X-29.83 Y23.39 </raftPoint>)
(<raftPoint> X-29.047 Y17.984 </raftPoint>)
(<raftPoint> X-29.165 Y15.945 </raftPoint>)
(<raftPoint> X-27.296 Y12.207 </raftPoint>)
(</raftPerimeter>)
(<raftPerimeter>)
(<raftPoint> X-12.557 Y-26.77 </raftPoint>)
(<raftPoint> X-13.543 Y-25.065 </raftPoint>)
(<raftPoint> X-13.956 Y-23.357 </raftPoint>)
(<raftPoint> X-13.956 Y-21.643 </raftPoint>)
(<raftPoint> X-13.543 Y-19.935 </raftPoint>)
(<raftPoint> X-12.556 Y-18.23 </raftPoint>)
(<raftPoint> X-8.863 Y-14.94 </raftPoint>)
(<raftPoint> X-5.527 Y-14.94 </raftPoint>)
(<raftPoint> X-1.439 Y-18.238 </raftPoint>)
(<raftPoint> X-0.456 Y-19.935 </raftPoint>)
(<raftPoint> X-0.044 Y-21.643 </raftPoint>)
(<raftPoint> X-0.044 Y-23.357 </raftPoint>)
(<raftPoint> X-0.456 Y-25.065 </raftPoint>)
(<raftPoint> X-1.438 Y-26.762 </raftPoint>)
(<raftPoint> X-5.527 Y-30.06 </raftPoint>)
(<raftPoint> X-8.863 Y-30.06 </raftPoint>)
(</raftPerimeter>)
(<raftPerimeter>)
(<raftPoint> X-12.214 Y21.689 </raftPoint>)
(<raftPoint> X-12.244 Y25.138 </raftPoint>)
(<raftPoint> X-11.631 Y26.815 </raftPoint>)
(<raftPoint> X-8.835 Y30.06 </raftPoint>)
(<raftPoint> X-3.727 Y30.06 </raftPoint>)
(<raftPoint> X-1.842 Y28.541 </raftPoint>)
(<raftPoint> X-0.369 Y26.815 </raftPoint>)
(<raftPoint> X0.245 Y25.138 </raftPoint>)
(<raftPoint> X0.214 Y21.672 </raftPoint>)
(<raftPoint> X-0.465 Y20.004 </raftPoint>)
(<raftPoint> X-3.748 Y16.74 </raftPoint>)
(<raftPoint> X-8.851 Y16.74 </raftPoint>)
(<raftPoint> X-10.506 Y18.395 </raftPoint>)
(</raftPerimeter>)
(<raftPerimeter>)
(<raftPoint> X-1.456 Y21.255 </raftPoint>)
(<raftPoint> X-1.016 Y25.345 </raftPoint>)
(<raftPoint> X-3.462 Y27.54 </raftPoint>)
(<raftPoint> X-9.171 Y27.54 </raftPoint>)
(<raftPoint> X-10.969 Y25.325 </raftPoint>)
(<raftPoint> X-10.901 Y21.473 </raftPoint>)
(<raftPoint> X-9.176 Y19.26 </raftPoint>)
(<raftPoint> X-3.451 Y19.26 </raftPoint>)
(</raftPerimeter>)
(<raftPerimeter>)
(<raftPoint> X-16.285 Y-40.14 </raftPoint>)
(<raftPoint> X-12.685 Y-41.94 </raftPoint>)
(<raftPoint> X-1.715 Y-41.94 </raftPoint>)
(<raftPoint> X1.885 Y-40.14 </raftPoint>)
(<raftPoint> X7.349 Y-40.14 </raftPoint>)
(<raftPoint> X9.202 Y-38.287 </raftPoint>)
(<raftPoint> X9.66 Y-38.105 </raftPoint>)
(<raftPoint> X14.719 Y-32.766 </raftPoint>)
(<raftPoint> X15.332 Y-30.764 </raftPoint>)
(<raftPoint> X16.554 Y-29.106 </raftPoint>)
(<raftPoint> X16.839 Y-23.393 </raftPoint>)
(<raftPoint> X16.35 Y-18.003 </raftPoint>)
(<raftPoint> X16.575 Y-15.9 </raftPoint>)
(<raftPoint> X15.101 Y-14.236 </raftPoint>)
(<raftPoint> X14.734 Y-12.245 </raftPoint>)
(<raftPoint> X9.213 Y-6.724 </raftPoint>)
(<raftPoint> X5.485 Y-4.86 </raftPoint>)
(<raftPoint> X1.885 Y-4.86 </raftPoint>)
(<raftPoint> X-1.715 Y-3.06 </raftPoint>)
(<raftPoint> X-12.685 Y-3.06 </raftPoint>)
(<raftPoint> X-16.285 Y-4.86 </raftPoint>)
(<raftPoint> X-19.885 Y-4.86 </raftPoint>)
(<raftPoint> X-23.613 Y-6.724 </raftPoint>)
(<raftPoint> X-27.303 Y-10.413 </raftPoint>)
(<raftPoint> X-29.757 Y-16.021 </raftPoint>)
(<raftPoint> X-30.98 Y-17.733 </raftPoint>)
(<raftPoint> X-30.617 Y-19.823 </raftPoint>)
(<raftPoint> X-30.965 Y-27.276 </raftPoint>)
(<raftPoint> X-29.908 Y-28.953 </raftPoint>)
(<raftPoint> X-29.359 Y-30.674 </raftPoint>)
(<raftPoint> X-29.145 Y-32.744 </raftPoint>)
(<raftPoint> X-21.749 Y-40.14 </raftPoint>)
(</raftPerimeter>)
(<raftPerimeter>)
(<raftPoint> X-23.613 Y8.524 </raftPoint>)
(<raftPoint> X-16.285 Y4.86 </raftPoint>)
(<raftPoint> X3.685 Y4.86 </raftPoint>)
(<raftPoint> X7.285 Y6.66 </raftPoint>)
(<raftPoint> X9.149 Y6.66 </raftPoint>)
(<raftPoint> X14.696 Y12.207 </raftPoint>)
(<raftPoint> X16.54 Y15.895 </raftPoint>)
(<raftPoint> X17.016 Y17.836 </raftPoint>)
(<raftPoint> X18.404 Y19.547 </raftPoint>)
(<raftPoint> X17.696 Y21.656 </raftPoint>)
(<raftPoint> X17.758 Y25.143 </raftPoint>)
(<raftPoint> X18.395 Y27.242 </raftPoint>)
(<raftPoint> X17.211 Y28.958 </raftPoint>)
(<raftPoint> X16.693 Y30.665 </raftPoint>)
(<raftPoint> X16.55 Y32.735 </raftPoint>)
(<raftPoint> X9.693 Y39.896 </raftPoint>)
(<raftPoint> X5.483 Y41.94 </raftPoint>)
(<raftPoint> X-18.085 Y41.94 </raftPoint>)
(<raftPoint> X-21.813 Y40.076 </raftPoint>)
(<raftPoint> X-27.32 Y34.569 </raftPoint>)
(<raftPoint> X-27.904 Y32.564 </raftPoint>)
(<raftPoint> X-29.149 Y30.915 </raftPoint>)
(<raftPoint> X-29.83 Y23.39 </raftPoint>)
(<raftPoint> X-29.047 Y17.984 </raftPoint>)
(<raftPoint> X-29.165 Y15.945 </raftPoint>)
(<raftPoint> X-27.296 Y12.207 </raftPoint>)
(</raftPerimeter>)
(<raftPerimeter>)
(<raftPoint> X-12.557 Y-26.77 </raftPoint>)
(<raftPoint> X-13.543 Y-25.065 </raftPoint>)
(<raftPoint> X-13.956 Y-23.357 </raftPoint>)
(<raftPoint> X-13.956 Y-21.643 </raftPoint>)
(<raftPoint> X-13.543 Y-19.935 </raftPoint>)
(<raftPoint> X-12.556 Y-18.23 </raftPoint>)
(<raftPoint> X-8.863 Y-14.94 </raftPoint>)
(<raftPoint> X-5.527 Y-14.94 </raftPoint>)
(<raftPoint> X-1.439 Y-18.238 </raftPoint>)
(<raftPoint> X-0.456 Y-19.935 </raftPoint>)
(<raftPoint> X-0.044 Y-21.643 </raftPoint>)
(<raftPoint> X-0.044 Y-23.357 </raftPoint>)
(<raftPoint> X-0.456 Y-25.065 </raftPoint>)
(<raftPoint> X-1.438 Y-26.762 </raftPoint>)
(<raftPoint> X-5.527 Y-30.06 </raftPoint>)
(<raftPoint> X-8.863 Y-30.06 </raftPoint>)
(</raftPerimeter>)
(<raftPerimeter>)
(<raftPoint> X-12.295 Y21.674 </raftPoint>)
(<raftPoint> X-12.324 Y25.136 </raftPoint>)
(<raftPoint> X-11.695 Y26.812 </raftPoint>)
(<raftPoint> X-8.837 Y30.06 </raftPoint>)
(<raftPoint> X-3.723 Y30.06 </raftPoint>)
(<raftPoint> X-1.754 Y28.539 </raftPoint>)
(<raftPoint> X-0.306 Y26.816 </raftPoint>)
(<raftPoint> X0.324 Y25.136 </raftPoint>)
(<raftPoint> X0.296 Y21.674 </raftPoint>)
(<raftPoint> X-0.401 Y20.006 </raftPoint>)
(<raftPoint> X-3.747 Y16.74 </raftPoint>)
(<raftPoint> X-8.833 Y16.74 </raftPoint>)
(<raftPoint> X-11.592 Y19.99 </raftPoint>)
(</raftPerimeter>)
(<raftPerimeter>)
(<raftPoint> X-1.009 Y21.436 </raftPoint>)
(<raftPoint> X-0.943 Y25.362 </raftPoint>)
(<raftPoint> X-3.466 Y27.54 </raftPoint>)
(<raftPoint> X-9.166 Y27.54 </raftPoint>)
(<raftPoint> X-11.057 Y25.33 </raftPoint>)
(<raftPoint> X-10.992 Y21.468 </raftPoint>)
(<raftPoint> X-9.17 Y19.26 </raftPoint>)
(<raftPoint> X-3.463 Y19.26 </raftPoint>)
(</raftPerimeter>)
(<raftPerimeter>)
(<raftPoint> X-16.285 Y-40.14 </raftPoint>)
(<raftPoint> X-12.685 Y-41.94 </raftPoint>)
(<raftPoint> X-1.715 Y-41.94 </raftPoint>)
(<raftPoint> X1.885 Y-40.14 </raftPoint>)
(<raftPoint> X7.349 Y-40.14 </raftPoint>)
(<raftPoint> X9.202 Y-38.287 </raftPoint>)
(<raftPoint> X9.66 Y-38.105 </raftPoint>)
(<raftPoint> X14.719 Y-32.766 </raftPoint>)
(<raftPoint> X15.332 Y-30.764 </raftPoint>)
(<raftPoint> X16.554 Y-29.106 </raftPoint>)
(<raftPoint> X16.839 Y-23.393 </raftPoint>)
(<raftPoint> X16.35 Y-18.003 </raftPoint>)
(<raftPoint> X16.575 Y-15.9 </raftPoint>)
(<raftPoint> X15.101 Y-14.236 </raftPoint>)
(<raftPoint> X14.734 Y-12.245 </raftPoint>)
(<raftPoint> X9.213 Y-6.724 </raftPoint>)
(<raftPoint> X5.485 Y-4.86 </raftPoint>)
(<raftPoint> X1.885 Y-4.86 </raftPoint>)
(<raftPoint> X-1.715 Y-3.06 </raftPoint>)
(<raftPoint> X-12.685 Y-3.06 </raftPoint>)
(<raftPoint> X-16.285 Y-4.86 </raftPoint>)
(<raftPoint> X-19.885 Y-4.86 </raftPoint>)
(<raftPoint> X-23.613 Y-6.724 </raftPoint>)
(<raftPoint> X-27.303 Y-10.413 </raftPoint>)
(<raftPoint> X-29.757 Y-16.021 </raftPoint>)
(<raftPoint> X-30.98 Y-17.733 </raftPoint>)
(<raftPoint> X-30.617 Y-19.823 </raftPoint>)
(<raftPoint> X-30.965 Y-27.276 </raftPoint>)
(<raftPoint> X-29.908 Y-28.953 </raftPoint>)
(<raftPoint> X-29.359 Y-30.674 </raftPoint>)
(<raftPoint> X-29.145 Y-32.744 </raftPoint>)
(<raftPoint> X-21.749 Y-40.14 </raftPoint>)
(</raftPerimeter>)
(<raftPerimeter>)
(<raftPoint> X-23.613 Y8.524 </raftPoint>)
M73 P4 (display progress)
(<raftPoint> X-16.285 Y4.86 </raftPoint>)
(<raftPoint> X3.685 Y4.86 </raftPoint>)
(<raftPoint> X7.285 Y6.66 </raftPoint>)
(<raftPoint> X9.149 Y6.66 </raftPoint>)
(<raftPoint> X14.696 Y12.207 </raftPoint>)
(<raftPoint> X16.54 Y15.895 </raftPoint>)
(<raftPoint> X17.016 Y17.836 </raftPoint>)
(<raftPoint> X18.404 Y19.547 </raftPoint>)
(<raftPoint> X17.696 Y21.656 </raftPoint>)
(<raftPoint> X17.758 Y25.143 </raftPoint>)
(<raftPoint> X18.395 Y27.242 </raftPoint>)
(<raftPoint> X17.211 Y28.958 </raftPoint>)
(<raftPoint> X16.693 Y30.665 </raftPoint>)
(<raftPoint> X16.55 Y32.735 </raftPoint>)
(<raftPoint> X9.693 Y39.896 </raftPoint>)
(<raftPoint> X5.483 Y41.94 </raftPoint>)
(<raftPoint> X-18.085 Y41.94 </raftPoint>)
(<raftPoint> X-21.813 Y40.076 </raftPoint>)
(<raftPoint> X-27.32 Y34.569 </raftPoint>)
(<raftPoint> X-27.904 Y32.564 </raftPoint>)
(<raftPoint> X-29.149 Y30.915 </raftPoint>)
(<raftPoint> X-29.83 Y23.39 </raftPoint>)
(<raftPoint> X-29.047 Y17.984 </raftPoint>)
(<raftPoint> X-29.165 Y15.945 </raftPoint>)
(<raftPoint> X-27.296 Y12.207 </raftPoint>)
(</raftPerimeter>)
(<raftPerimeter>)
(<raftPoint> X-12.557 Y-26.77 </raftPoint>)
(<raftPoint> X-13.543 Y-25.065 </raftPoint>)
(<raftPoint> X-13.956 Y-23.357 </raftPoint>)
(<raftPoint> X-13.956 Y-21.643 </raftPoint>)
(<raftPoint> X-13.543 Y-19.935 </raftPoint>)
(<raftPoint> X-12.556 Y-18.23 </raftPoint>)
(<raftPoint> X-8.863 Y-14.94 </raftPoint>)
(<raftPoint> X-5.527 Y-14.94 </raftPoint>)
(<raftPoint> X-1.439 Y-18.238 </raftPoint>)
(<raftPoint> X-0.456 Y-19.935 </raftPoint>)
(<raftPoint> X-0.044 Y-21.643 </raftPoint>)
(<raftPoint> X-0.044 Y-23.357 </raftPoint>)
(<raftPoint> X-0.456 Y-25.065 </raftPoint>)
(<raftPoint> X-1.438 Y-26.762 </raftPoint>)
(<raftPoint> X-5.527 Y-30.06 </raftPoint>)
(<raftPoint> X-8.863 Y-30.06 </raftPoint>)
(</raftPerimeter>)
(<raftPerimeter>)
(<raftPoint> X-12.383 Y21.676 </raftPoint>)
(<raftPoint> X-12.421 Y25.133 </raftPoint>)
(<raftPoint> X-11.76 Y26.808 </raftPoint>)
(<raftPoint> X-8.839 Y30.06 </raftPoint>)
(<raftPoint> X-3.719 Y30.06 </raftPoint>)
(<raftPoint> X-1.666 Y28.537 </raftPoint>)
(<raftPoint> X-0.242 Y26.815 </raftPoint>)
(<raftPoint> X0.422 Y25.133 </raftPoint>)
(<raftPoint> X0.384 Y21.676 </raftPoint>)
(<raftPoint> X-0.336 Y20.01 </raftPoint>)
(<raftPoint> X-3.745 Y16.74 </raftPoint>)
(<raftPoint> X-8.836 Y16.74 </raftPoint>)
(<raftPoint> X-11.656 Y19.994 </raftPoint>)
(</raftPerimeter>)
(<raftPerimeter>)
(<raftPoint> X-0.921 Y21.432 </raftPoint>)
(<raftPoint> X-0.855 Y25.367 </raftPoint>)
(<raftPoint> X-3.47 Y27.54 </raftPoint>)
(<raftPoint> X-9.16 Y27.54 </raftPoint>)
(<raftPoint> X-11.145 Y25.336 </raftPoint>)
(<raftPoint> X-11.079 Y21.463 </raftPoint>)
(<raftPoint> X-9.164 Y19.26 </raftPoint>)
(<raftPoint> X-3.467 Y19.26 </raftPoint>)
(</raftPerimeter>)
(<raftPerimeter>)
(<raftPoint> X-16.285 Y-40.14 </raftPoint>)
(<raftPoint> X-12.685 Y-41.94 </raftPoint>)
(<raftPoint> X-1.715 Y-41.94 </raftPoint>)
(<raftPoint> X1.885 Y-40.14 </raftPoint>)
(<raftPoint> X7.349 Y-40.14 </raftPoint>)
(<raftPoint> X9.202 Y-38.287 </raftPoint>)
(<raftPoint> X9.66 Y-38.105 </raftPoint>)
(<raftPoint> X14.719 Y-32.766 </raftPoint>)
(<raftPoint> X15.332 Y-30.764 </raftPoint>)
(<raftPoint> X16.554 Y-29.106 </raftPoint>)
(<raftPoint> X16.839 Y-23.393 </raftPoint>)
(<raftPoint> X16.35 Y-18.003 </raftPoint>)
(<raftPoint> X16.575 Y-15.9 </raftPoint>)
(<raftPoint> X15.101 Y-14.236 </raftPoint>)
(<raftPoint> X14.734 Y-12.245 </raftPoint>)
(<raftPoint> X9.213 Y-6.724 </raftPoint>)
(<raftPoint> X5.485 Y-4.86 </raftPoint>)
(<raftPoint> X1.885 Y-4.86 </raftPoint>)
(<raftPoint> X-1.715 Y-3.06 </raftPoint>)
(<raftPoint> X-12.685 Y-3.06 </raftPoint>)
(<raftPoint> X-16.285 Y-4.86 </raftPoint>)
(<raftPoint> X-19.885 Y-4.86 </raftPoint>)
(<raftPoint> X-23.613 Y-6.724 </raftPoint>)
(<raftPoint> X-27.303 Y-10.413 </raftPoint>)
(<raftPoint> X-29.757 Y-16.021 </raftPoint>)
(<raftPoint> X-30.98 Y-17.733 </raftPoint>)
(<raftPoint> X-30.617 Y-19.823 </raftPoint>)
(<raftPoint> X-30.965 Y-27.276 </raftPoint>)
(<raftPoint> X-29.908 Y-28.953 </raftPoint>)
(<raftPoint> X-29.359 Y-30.674 </raftPoint>)
(<raftPoint> X-29.145 Y-32.744 </raftPoint>)
(<raftPoint> X-21.749 Y-40.14 </raftPoint>)
(</raftPerimeter>)
(<raftPerimeter>)
(<raftPoint> X-23.613 Y8.524 </raftPoint>)
(<raftPoint> X-16.285 Y4.86 </raftPoint>)
(<raftPoint> X3.685 Y4.86 </raftPoint>)
(<raftPoint> X7.285 Y6.66 </raftPoint>)
(<raftPoint> X9.149 Y6.66 </raftPoint>)
(<raftPoint> X14.696 Y12.207 </raftPoint>)
(<raftPoint> X16.54 Y15.895 </raftPoint>)
(<raftPoint> X17.016 Y17.836 </raftPoint>)
(<raftPoint> X18.404 Y19.547 </raftPoint>)
(<raftPoint> X17.696 Y21.656 </raftPoint>)
(<raftPoint> X17.758 Y25.143 </raftPoint>)
(<raftPoint> X18.395 Y27.242 </raftPoint>)
(<raftPoint> X17.211 Y28.958 </raftPoint>)
(<raftPoint> X16.693 Y30.665 </raftPoint>)
(<raftPoint> X16.55 Y32.735 </raftPoint>)
(<raftPoint> X9.693 Y39.896 </raftPoint>)
(<raftPoint> X5.483 Y41.94 </raftPoint>)
(<raftPoint> X-18.085 Y41.94 </raftPoint>)
(<raftPoint> X-21.813 Y40.076 </raftPoint>)
(<raftPoint> X-27.32 Y34.569 </raftPoint>)
(<raftPoint> X-27.904 Y32.564 </raftPoint>)
(<raftPoint> X-29.149 Y30.915 </raftPoint>)
(<raftPoint> X-29.83 Y23.39 </raftPoint>)
(<raftPoint> X-29.047 Y17.984 </raftPoint>)
(<raftPoint> X-29.165 Y15.945 </raftPoint>)
(<raftPoint> X-27.296 Y12.207 </raftPoint>)
(</raftPerimeter>)
(<raftPerimeter>)
(<raftPoint> X-12.557 Y-26.77 </raftPoint>)
(<raftPoint> X-13.543 Y-25.065 </raftPoint>)
(<raftPoint> X-13.956 Y-23.357 </raftPoint>)
(<raftPoint> X-13.956 Y-21.643 </raftPoint>)
(<raftPoint> X-13.543 Y-19.935 </raftPoint>)
(<raftPoint> X-12.556 Y-18.23 </raftPoint>)
(<raftPoint> X-8.863 Y-14.94 </raftPoint>)
(<raftPoint> X-5.527 Y-14.94 </raftPoint>)
(<raftPoint> X-1.439 Y-18.238 </raftPoint>)
(<raftPoint> X-0.456 Y-19.935 </raftPoint>)
(<raftPoint> X-0.044 Y-21.643 </raftPoint>)
(<raftPoint> X-0.044 Y-23.357 </raftPoint>)
(<raftPoint> X-0.456 Y-25.065 </raftPoint>)
(<raftPoint> X-1.438 Y-26.762 </raftPoint>)
(<raftPoint> X-5.527 Y-30.06 </raftPoint>)
(<raftPoint> X-8.863 Y-30.06 </raftPoint>)
(</raftPerimeter>)
(<raftPerimeter>)
(<raftPoint> X-12.44 Y21.675 </raftPoint>)
(<raftPoint> X-12.468 Y25.134 </raftPoint>)
(<raftPoint> X-11.821 Y26.807 </raftPoint>)
(<raftPoint> X-8.842 Y30.06 </raftPoint>)
(<raftPoint> X-3.715 Y30.06 </raftPoint>)
(<raftPoint> X-1.579 Y28.535 </raftPoint>)
(<raftPoint> X-0.182 Y26.817 </raftPoint>)
(<raftPoint> X0.469 Y25.134 </raftPoint>)
(<raftPoint> X0.441 Y21.675 </raftPoint>)
(<raftPoint> X-0.274 Y20.011 </raftPoint>)
(<raftPoint> X-3.743 Y16.74 </raftPoint>)
(<raftPoint> X-8.838 Y16.74 </raftPoint>)
(<raftPoint> X-11.718 Y19.995 </raftPoint>)
(</raftPerimeter>)
(<raftPerimeter>)
(<raftPoint> X-0.833 Y21.428 </raftPoint>)
(<raftPoint> X-0.769 Y25.37 </raftPoint>)
(<raftPoint> X-3.473 Y27.54 </raftPoint>)
(<raftPoint> X-9.155 Y27.54 </raftPoint>)
(<raftPoint> X-11.23 Y25.341 </raftPoint>)
(<raftPoint> X-11.167 Y21.458 </raftPoint>)
(<raftPoint> X-9.159 Y19.26 </raftPoint>)
(<raftPoint> X-3.471 Y19.26 </raftPoint>)
(</raftPerimeter>)
(<raftPerimeter>)
(<raftPoint> X-23.613 Y8.524 </raftPoint>)
(<raftPoint> X-16.285 Y4.86 </raftPoint>)
(<raftPoint> X3.685 Y4.86 </raftPoint>)
(<raftPoint> X7.285 Y6.66 </raftPoint>)
(<raftPoint> X9.149 Y6.66 </raftPoint>)
(<raftPoint> X14.696 Y12.207 </raftPoint>)
(<raftPoint> X16.54 Y15.895 </raftPoint>)
(<raftPoint> X17.016 Y17.836 </raftPoint>)
(<raftPoint> X18.404 Y19.547 </raftPoint>)
(<raftPoint> X17.696 Y21.656 </raftPoint>)
(<raftPoint> X17.758 Y25.143 </raftPoint>)
(<raftPoint> X18.395 Y27.242 </raftPoint>)
(<raftPoint> X17.211 Y28.958 </raftPoint>)
(<raftPoint> X16.693 Y30.665 </raftPoint>)
(<raftPoint> X16.55 Y32.735 </raftPoint>)
(<raftPoint> X9.693 Y39.896 </raftPoint>)
(<raftPoint> X5.483 Y41.94 </raftPoint>)
(<raftPoint> X-18.085 Y41.94 </raftPoint>)
(<raftPoint> X-21.813 Y40.076 </raftPoint>)
(<raftPoint> X-27.32 Y34.569 </raftPoint>)
(<raftPoint> X-27.904 Y32.564 </raftPoint>)
(<raftPoint> X-29.149 Y30.915 </raftPoint>)
(<raftPoint> X-29.83 Y23.39 </raftPoint>)
(<raftPoint> X-29.047 Y17.984 </raftPoint>)
(<raftPoint> X-29.165 Y15.945 </raftPoint>)
(<raftPoint> X-27.296 Y12.207 </raftPoint>)
(</raftPerimeter>)
(<raftPerimeter>)
(<raftPoint> X-11.781 Y19.997 </raftPoint>)
(<raftPoint> X-12.508 Y21.7 </raftPoint>)
(<raftPoint> X-12.775 Y23.406 </raftPoint>)
(<raftPoint> X-12.566 Y25.11 </raftPoint>)
(<raftPoint> X-11.886 Y26.803 </raftPoint>)
(<raftPoint> X-8.844 Y30.06 </raftPoint>)
(<raftPoint> X-3.712 Y30.06 </raftPoint>)
(<raftPoint> X-1.493 Y28.534 </raftPoint>)
(<raftPoint> X-0.119 Y26.817 </raftPoint>)
(<raftPoint> X0.567 Y25.109 </raftPoint>)
(<raftPoint> X0.776 Y23.406 </raftPoint>)
(<raftPoint> X0.509 Y21.7 </raftPoint>)
(<raftPoint> X-0.22 Y19.994 </raftPoint>)
(<raftPoint> X-1.735 Y18.264 </raftPoint>)
(<raftPoint> X-3.722 Y16.74 </raftPoint>)
(<raftPoint> X-8.84 Y16.74 </raftPoint>)
(</raftPerimeter>)
(<raftPerimeter>)
(<raftPoint> X-0.775 Y21.4 </raftPoint>)
(<raftPoint> X-0.363 Y23.488 </raftPoint>)
(<raftPoint> X-3.421 Y27.54 </raftPoint>)
(<raftPoint> X-7.342 Y27.54 </raftPoint>)
(<raftPoint> X-11.781 Y23.4 </raftPoint>)
(<raftPoint> X-7.342 Y19.26 </raftPoint>)
(<raftPoint> X-3.475 Y19.26 </raftPoint>)
(</raftPerimeter>)
(<raftPerimeter>)
(<raftPoint> X-23.613 Y8.524 </raftPoint>)
(<raftPoint> X-16.285 Y4.86 </raftPoint>)
(<raftPoint> X3.685 Y4.86 </raftPoint>)
(<raftPoint> X7.285 Y6.66 </raftPoint>)
(<raftPoint> X9.149 Y6.66 </raftPoint>)
(<raftPoint> X14.696 Y12.207 </raftPoint>)
(<raftPoint> X16.54 Y15.895 </raftPoint>)
(<raftPoint> X17.016 Y17.836 </raftPoint>)
(<raftPoint> X18.404 Y19.547 </raftPoint>)
(<raftPoint> X17.696 Y21.656 </raftPoint>)
(<raftPoint> X17.758 Y25.143 </raftPoint>)
(<raftPoint> X18.395 Y27.242 </raftPoint>)
(<raftPoint> X17.211 Y28.958 </raftPoint>)
(<raftPoint> X16.693 Y30.665 </raftPoint>)
(<raftPoint> X16.55 Y32.735 </raftPoint>)
(<raftPoint> X9.693 Y39.896 </raftPoint>)
(<raftPoint> X5.483 Y41.94 </raftPoint>)
(<raftPoint> X-18.085 Y41.94 </raftPoint>)
(<raftPoint> X-21.813 Y40.076 </raftPoint>)
(<raftPoint> X-27.32 Y34.569 </raftPoint>)
(<raftPoint> X-27.904 Y32.564 </raftPoint>)
(<raftPoint> X-29.149 Y30.915 </raftPoint>)
(<raftPoint> X-29.83 Y23.39 </raftPoint>)
(<raftPoint> X-29.047 Y17.984 </raftPoint>)
(<raftPoint> X-29.165 Y15.945 </raftPoint>)
(<raftPoint> X-27.296 Y12.207 </raftPoint>)
(</raftPerimeter>)
(<raftPerimeter>)
(<raftPoint> X-11.843 Y19.998 </raftPoint>)
(<raftPoint> X-12.565 Y21.699 </raftPoint>)
(<raftPoint> X-12.83 Y23.406 </raftPoint>)
(<raftPoint> X-12.623 Y25.11 </raftPoint>)
(<raftPoint> X-11.942 Y26.818 </raftPoint>)
(<raftPoint> X-10.578 Y28.552 </raftPoint>)
(<raftPoint> X-8.864 Y30.06 </raftPoint>)
(<raftPoint> X-3.709 Y30.06 </raftPoint>)
(<raftPoint> X-1.406 Y28.532 </raftPoint>)
(<raftPoint> X-0.057 Y26.818 </raftPoint>)
(<raftPoint> X0.624 Y25.11 </raftPoint>)
(<raftPoint> X0.831 Y23.406 </raftPoint>)
(<raftPoint> X0.566 Y21.699 </raftPoint>)
(<raftPoint> X-0.158 Y19.992 </raftPoint>)
(<raftPoint> X-1.647 Y18.266 </raftPoint>)
(<raftPoint> X-3.718 Y16.74 </raftPoint>)
(<raftPoint> X-8.842 Y16.74 </raftPoint>)
(</raftPerimeter>)
(<raftPerimeter>)
(<raftPoint> X-3.478 Y19.26 </raftPoint>)
(<raftPoint> X-0.688 Y21.397 </raftPoint>)
(<raftPoint> X-0.278 Y23.492 </raftPoint>)
(<raftPoint> X-3.424 Y27.54 </raftPoint>)
(<raftPoint> X-9.146 Y27.54 </raftPoint>)
(<raftPoint> X-11.381 Y25.376 </raftPoint>)
(<raftPoint> X-11.705 Y23.381 </raftPoint>)
(<raftPoint> X-11.105 Y21.17 </raftPoint>)
(<raftPoint> X-7.285 Y19.26 </raftPoint>)
(</raftPerimeter>)
(<raftPerimeter>)
(<raftPoint> X-23.613 Y8.524 </raftPoint>)
(<raftPoint> X-16.285 Y4.86 </raftPoint>)
(<raftPoint> X3.685 Y4.86 </raftPoint>)
(<raftPoint> X7.285 Y6.66 </raftPoint>)
(<raftPoint> X9.149 Y6.66 </raftPoint>)
(<raftPoint> X14.696 Y12.207 </raftPoint>)
(<raftPoint> X16.54 Y15.895 </raftPoint>)
(<raftPoint> X17.016 Y17.836 </raftPoint>)
(<raftPoint> X18.404 Y19.547 </raftPoint>)
(<raftPoint> X17.696 Y21.656 </raftPoint>)
(<raftPoint> X17.758 Y25.143 </raftPoint>)
(<raftPoint> X18.395 Y27.242 </raftPoint>)
(<raftPoint> X17.211 Y28.958 </raftPoint>)
(<raftPoint> X16.693 Y30.665 </raftPoint>)
(<raftPoint> X16.55 Y32.735 </raftPoint>)
(<raftPoint> X9.693 Y39.896 </raftPoint>)
(<raftPoint> X5.483 Y41.94 </raftPoint>)
(<raftPoint> X-18.085 Y41.94 </raftPoint>)
(<raftPoint> X-21.813 Y40.076 </raftPoint>)
(<raftPoint> X-27.32 Y34.569 </raftPoint>)
(<raftPoint> X-27.904 Y32.564 </raftPoint>)
(<raftPoint> X-29.149 Y30.915 </raftPoint>)
(<raftPoint> X-29.83 Y23.39 </raftPoint>)
(<raftPoint> X-29.047 Y17.984 </raftPoint>)
(<raftPoint> X-29.165 Y15.945 </raftPoint>)
(<raftPoint> X-27.296 Y12.207 </raftPoint>)
(</raftPerimeter>)
(<raftPerimeter>)
(<raftPoint> X-11.905 Y19.999 </raftPoint>)
(<raftPoint> X-12.622 Y21.699 </raftPoint>)
(<raftPoint> X-12.885 Y23.406 </raftPoint>)
(<raftPoint> X-12.68 Y25.111 </raftPoint>)
(<raftPoint> X-12.002 Y26.82 </raftPoint>)
(<raftPoint> X-10.665 Y28.549 </raftPoint>)
(<raftPoint> X-8.869 Y30.06 </raftPoint>)
(<raftPoint> X-3.705 Y30.06 </raftPoint>)
(<raftPoint> X-1.319 Y28.531 </raftPoint>)
(<raftPoint> X0.003 Y26.82 </raftPoint>)
(<raftPoint> X0.681 Y25.111 </raftPoint>)
(<raftPoint> X0.886 Y23.406 </raftPoint>)
(<raftPoint> X0.623 Y21.699 </raftPoint>)
(<raftPoint> X-0.098 Y19.991 </raftPoint>)
(<raftPoint> X-1.561 Y18.267 </raftPoint>)
(<raftPoint> X-3.715 Y16.74 </raftPoint>)
(<raftPoint> X-8.844 Y16.74 </raftPoint>)
(</raftPerimeter>)
(<raftPerimeter>)
(<raftPoint> X-0.117 Y23.4 </raftPoint>)
(<raftPoint> X-3.427 Y27.54 </raftPoint>)
(<raftPoint> X-9.141 Y27.54 </raftPoint>)
(<raftPoint> X-11.468 Y25.38 </raftPoint>)
(<raftPoint> X-11.788 Y23.394 </raftPoint>)
(<raftPoint> X-11.392 Y21.359 </raftPoint>)
(<raftPoint> X-7.287 Y19.26 </raftPoint>)
(<raftPoint> X-3.427 Y19.26 </raftPoint>)
(</raftPerimeter>)
(<raftPerimeter>)
(<raftPoint> X-23.613 Y8.524 </raftPoint>)
(<raftPoint> X-16.285 Y4.86 </raftPoint>)
(<raftPoint> X3.685 Y4.86 </raftPoint>)
(<raftPoint> X7.285 Y6.66 </raftPoint>)
(<raftPoint> X9.149 Y6.66 </raftPoint>)
(<raftPoint> X14.696 Y12.207 </raftPoint>)
(<raftPoint> X16.54 Y15.895 </raftPoint>)
(<raftPoint> X17.016 Y17.836 </raftPoint>)
(<raftPoint> X18.404 Y19.547 </raftPoint>)
(<raftPoint> X17.696 Y21.656 </raftPoint>)
(<raftPoint> X17.758 Y25.143 </raftPoint>)
(<raftPoint> X18.395 Y27.242 </raftPoint>)
(<raftPoint> X17.211 Y28.958 </raftPoint>)
(<raftPoint> X16.693 Y30.665 </raftPoint>)
(<raftPoint> X16.55 Y32.735 </raftPoint>)
(<raftPoint> X9.693 Y39.896 </raftPoint>)
(<raftPoint> X5.483 Y41.94 </raftPoint>)
(<raftPoint> X-18.085 Y41.94 </raftPoint>)
(<raftPoint> X-21.813 Y40.076 </raftPoint>)
(<raftPoint> X-27.32 Y34.569 </raftPoint>)
(<raftPoint> X-27.904 Y32.564 </raftPoint>)
(<raftPoint> X-29.149 Y30.915 </raftPoint>)
(<raftPoint> X-29.83 Y23.39 </raftPoint>)
(<raftPoint> X-29.047 Y17.984 </raftPoint>)
(<raftPoint> X-29.165 Y15.945 </raftPoint>)
(<raftPoint> X-27.296 Y12.207 </raftPoint>)
(</raftPerimeter>)
(<raftPerimeter>)
(<raftPoint> X-11.968 Y20.001 </raftPoint>)
(<raftPoint> X-12.679 Y21.698 </raftPoint>)
(<raftPoint> X-12.94 Y23.406 </raftPoint>)
(<raftPoint> X-12.737 Y25.111 </raftPoint>)
(<raftPoint> X-12.064 Y26.822 </raftPoint>)
(<raftPoint> X-10.753 Y28.547 </raftPoint>)
(<raftPoint> X-8.852 Y30.077 </raftPoint>)
(<raftPoint> X-7.528 Y30.255 </raftPoint>)
(<raftPoint> X-5.439 Y31.75 </raftPoint>)
(<raftPoint> X-3.825 Y30.136 </raftPoint>)
(<raftPoint> X-1.232 Y28.529 </raftPoint>)
(<raftPoint> X0.064 Y26.822 </raftPoint>)
(<raftPoint> X0.738 Y25.111 </raftPoint>)
(<raftPoint> X0.941 Y23.406 </raftPoint>)
(<raftPoint> X0.68 Y21.698 </raftPoint>)
(<raftPoint> X-0.036 Y19.989 </raftPoint>)
(<raftPoint> X-1.473 Y18.269 </raftPoint>)
(<raftPoint> X-3.711 Y16.74 </raftPoint>)
(<raftPoint> X-8.846 Y16.74 </raftPoint>)
(</raftPerimeter>)
(<raftPerimeter>)
(<raftPoint> X-0.028 Y23.4 </raftPoint>)
(<raftPoint> X-3.43 Y27.54 </raftPoint>)
(<raftPoint> X-9.193 Y27.54 </raftPoint>)
(<raftPoint> X-11.887 Y23.476 </raftPoint>)
(<raftPoint> X-11.48 Y21.357 </raftPoint>)
(<raftPoint> X-7.285 Y19.26 </raftPoint>)
(<raftPoint> X-3.43 Y19.26 </raftPoint>)
(</raftPerimeter>)
(<raftPerimeter>)
(<raftPoint> X-23.613 Y8.524 </raftPoint>)
(<raftPoint> X-16.285 Y4.86 </raftPoint>)
(<raftPoint> X3.685 Y4.86 </raftPoint>)
(<raftPoint> X7.285 Y6.66 </raftPoint>)
(<raftPoint> X9.149 Y6.66 </raftPoint>)
(<raftPoint> X14.696 Y12.207 </raftPoint>)
(<raftPoint> X16.54 Y15.895 </raftPoint>)
(<raftPoint> X17.016 Y17.836 </raftPoint>)
(<raftPoint> X18.404 Y19.547 </raftPoint>)
(<raftPoint> X17.696 Y21.656 </raftPoint>)
(<raftPoint> X17.758 Y25.143 </raftPoint>)
(<raftPoint> X18.395 Y27.242 </raftPoint>)
(<raftPoint> X17.211 Y28.958 </raftPoint>)
(<raftPoint> X16.693 Y30.665 </raftPoint>)
(<raftPoint> X16.55 Y32.735 </raftPoint>)
(<raftPoint> X9.693 Y39.896 </raftPoint>)
(<raftPoint> X5.483 Y41.94 </raftPoint>)
(<raftPoint> X-18.085 Y41.94 </raftPoint>)
(<raftPoint> X-21.813 Y40.076 </raftPoint>)
(<raftPoint> X-27.32 Y34.569 </raftPoint>)
(<raftPoint> X-27.904 Y32.564 </raftPoint>)
(<raftPoint> X-29.149 Y30.915 </raftPoint>)
(<raftPoint> X-29.83 Y23.39 </raftPoint>)
(<raftPoint> X-29.047 Y17.984 </raftPoint>)
(<raftPoint> X-29.165 Y15.945 </raftPoint>)
(<raftPoint> X-27.296 Y12.207 </raftPoint>)
(</raftPerimeter>)
(<raftPerimeter>)
(<raftPoint> X0.122 Y26.834 </raftPoint>)
(<raftPoint> X0.795 Y25.112 </raftPoint>)
(<raftPoint> X0.996 Y23.406 </raftPoint>)
(<raftPoint> X0.737 Y21.698 </raftPoint>)
(<raftPoint> X0.025 Y19.987 </raftPoint>)
(<raftPoint> X-1.386 Y18.271 </raftPoint>)
(<raftPoint> X-3.708 Y16.74 </raftPoint>)
(<raftPoint> X-8.848 Y16.74 </raftPoint>)
(<raftPoint> X-12.03 Y20.002 </raftPoint>)
(<raftPoint> X-12.737 Y21.698 </raftPoint>)
(<raftPoint> X-12.995 Y23.406 </raftPoint>)
(<raftPoint> X-12.794 Y25.112 </raftPoint>)
(<raftPoint> X-12.125 Y26.824 </raftPoint>)
(<raftPoint> X-10.84 Y28.545 </raftPoint>)
(<raftPoint> X-8.853 Y30.079 </raftPoint>)
(<raftPoint> X-7.721 Y30.256 </raftPoint>)
(<raftPoint> X-5.375 Y31.805 </raftPoint>)
(<raftPoint> X-2.048 Y30.141 </raftPoint>)
(</raftPerimeter>)
(<raftPerimeter>)
(<raftPoint> X-11.972 Y23.48 </raftPoint>)
(<raftPoint> X-11.578 Y21.411 </raftPoint>)
(<raftPoint> X-9.136 Y19.26 </raftPoint>)
(<raftPoint> X-3.433 Y19.26 </raftPoint>)
(<raftPoint> X-0.028 Y23.293 </raftPoint>)
(<raftPoint> X-0.346 Y25.32 </raftPoint>)
(<raftPoint> X-1.529 Y27.433 </raftPoint>)
(<raftPoint> X-4.139 Y29.143 </raftPoint>)
(<raftPoint> X-5.458 Y29.354 </raftPoint>)
(<raftPoint> X-9.244 Y27.46 </raftPoint>)
(</raftPerimeter>)
(<raftPerimeter>)
(<raftPoint> X-23.613 Y8.524 </raftPoint>)
(<raftPoint> X-16.285 Y4.86 </raftPoint>)
(<raftPoint> X3.685 Y4.86 </raftPoint>)
(<raftPoint> X7.285 Y6.66 </raftPoint>)
(<raftPoint> X9.149 Y6.66 </raftPoint>)
(<raftPoint> X14.696 Y12.207 </raftPoint>)
(<raftPoint> X16.54 Y15.895 </raftPoint>)
(<raftPoint> X17.016 Y17.836 </raftPoint>)
(<raftPoint> X18.404 Y19.547 </raftPoint>)
(<raftPoint> X17.696 Y21.656 </raftPoint>)
(<raftPoint> X17.758 Y25.143 </raftPoint>)
(<raftPoint> X18.395 Y27.242 </raftPoint>)
(<raftPoint> X17.211 Y28.958 </raftPoint>)
(<raftPoint> X16.693 Y30.665 </raftPoint>)
(<raftPoint> X16.55 Y32.735 </raftPoint>)
(<raftPoint> X9.693 Y39.896 </raftPoint>)
(<raftPoint> X5.483 Y41.94 </raftPoint>)
(<raftPoint> X-18.085 Y41.94 </raftPoint>)
(<raftPoint> X-21.813 Y40.076 </raftPoint>)
(<raftPoint> X-27.32 Y34.569 </raftPoint>)
(<raftPoint> X-27.904 Y32.564 </raftPoint>)
(<raftPoint> X-29.149 Y30.915 </raftPoint>)
(<raftPoint> X-29.83 Y23.39 </raftPoint>)
(<raftPoint> X-29.047 Y17.984 </raftPoint>)
(<raftPoint> X-29.165 Y15.945 </raftPoint>)
(<raftPoint> X-27.296 Y12.207 </raftPoint>)
(</raftPerimeter>)
(<raftPerimeter>)
(<raftPoint> X0.184 Y26.832 </raftPoint>)
(<raftPoint> X0.852 Y25.113 </raftPoint>)
(<raftPoint> X1.051 Y23.406 </raftPoint>)
(<raftPoint> X0.794 Y21.697 </raftPoint>)
(<raftPoint> X0.086 Y19.986 </raftPoint>)
(<raftPoint> X-1.299 Y18.272 </raftPoint>)
(<raftPoint> X-3.705 Y16.74 </raftPoint>)
(<raftPoint> X-8.87 Y16.74 </raftPoint>)
(<raftPoint> X-10.685 Y18.254 </raftPoint>)
(<raftPoint> X-12.085 Y19.986 </raftPoint>)
(<raftPoint> X-12.794 Y21.697 </raftPoint>)
(<raftPoint> X-13.05 Y23.406 </raftPoint>)
(<raftPoint> X-12.851 Y25.113 </raftPoint>)
(<raftPoint> X-12.186 Y26.825 </raftPoint>)
(<raftPoint> X-10.928 Y28.543 </raftPoint>)
(<raftPoint> X-8.852 Y30.081 </raftPoint>)
(<raftPoint> X-7.91 Y30.258 </raftPoint>)
(<raftPoint> X-5.382 Y31.809 </raftPoint>)
(<raftPoint> X-2.046 Y30.14 </raftPoint>)
(</raftPerimeter>)
(<raftPerimeter>)
(<raftPoint> X-12.057 Y23.483 </raftPoint>)
(<raftPoint> X-11.665 Y21.408 </raftPoint>)
(<raftPoint> X-9.132 Y19.26 </raftPoint>)
(<raftPoint> X-3.436 Y19.26 </raftPoint>)
(<raftPoint> X0.057 Y23.29 </raftPoint>)
(<raftPoint> X-0.259 Y25.325 </raftPoint>)
(<raftPoint> X-1.529 Y27.427 </raftPoint>)
(<raftPoint> X-3.844 Y29.145 </raftPoint>)
(<raftPoint> X-5.463 Y29.351 </raftPoint>)
(<raftPoint> X-9.242 Y27.462 </raftPoint>)
(<raftPoint> X-9.668 Y26.859 </raftPoint>)
(</raftPerimeter>)
(<raftPerimeter>)
(<raftPoint> X-23.613 Y8.524 </raftPoint>)
(<raftPoint> X-16.285 Y4.86 </raftPoint>)
(<raftPoint> X3.685 Y4.86 </raftPoint>)
(<raftPoint> X7.285 Y6.66 </raftPoint>)
(<raftPoint> X9.149 Y6.66 </raftPoint>)
(<raftPoint> X14.696 Y12.207 </raftPoint>)
(<raftPoint> X16.54 Y15.895 </raftPoint>)
(<raftPoint> X17.016 Y17.836 </raftPoint>)
(<raftPoint> X18.404 Y19.547 </raftPoint>)
(<raftPoint> X17.696 Y21.656 </raftPoint>)
(<raftPoint> X17.758 Y25.143 </raftPoint>)
(<raftPoint> X18.395 Y27.242 </raftPoint>)
(<raftPoint> X17.211 Y28.958 </raftPoint>)
(<raftPoint> X16.693 Y30.665 </raftPoint>)
(<raftPoint> X16.55 Y32.735 </raftPoint>)
(<raftPoint> X9.693 Y39.896 </raftPoint>)
(<raftPoint> X5.483 Y41.94 </raftPoint>)
(<raftPoint> X-18.085 Y41.94 </raftPoint>)
(<raftPoint> X-21.813 Y40.076 </raftPoint>)
(<raftPoint> X-27.32 Y34.569 </raftPoint>)
(<raftPoint> X-27.904 Y32.564 </raftPoint>)
(<raftPoint> X-29.149 Y30.915 </raftPoint>)
(<raftPoint> X-29.83 Y23.39 </raftPoint>)
(<raftPoint> X-29.047 Y17.984 </raftPoint>)
(<raftPoint> X-29.165 Y15.945 </raftPoint>)
(<raftPoint> X-27.296 Y12.207 </raftPoint>)
(</raftPerimeter>)
(<raftPerimeter>)
(<raftPoint> X-2.044 Y30.139 </raftPoint>)
(<raftPoint> X0.246 Y26.83 </raftPoint>)
(<raftPoint> X0.909 Y25.113 </raftPoint>)
(<raftPoint> X1.105 Y23.406 </raftPoint>)
(<raftPoint> X0.851 Y21.696 </raftPoint>)
(<raftPoint> X0.147 Y19.984 </raftPoint>)
(<raftPoint> X-1.204 Y18.284 </raftPoint>)
(<raftPoint> X-4.685 Y16.472 </raftPoint>)
(<raftPoint> X-5.504 Y15.107 </raftPoint>)
(<raftPoint> X-7.432 Y16.545 </raftPoint>)
(<raftPoint> X-8.855 Y16.725 </raftPoint>)
(<raftPoint> X-10.773 Y18.256 </raftPoint>)
(<raftPoint> X-12.146 Y19.984 </raftPoint>)
(<raftPoint> X-12.85 Y21.696 </raftPoint>)
(<raftPoint> X-13.104 Y23.406 </raftPoint>)
(<raftPoint> X-12.908 Y25.113 </raftPoint>)
(<raftPoint> X-12.247 Y26.827 </raftPoint>)
(<raftPoint> X-11.024 Y28.529 </raftPoint>)
(<raftPoint> X-7.97 Y30.334 </raftPoint>)
(<raftPoint> X-7.002 Y31.86 </raftPoint>)
(<raftPoint> X-5.485 Y31.86 </raftPoint>)
(</raftPerimeter>)
(<raftPerimeter>)
(<raftPoint> X-4.217 Y17.658 </raftPoint>)
(<raftPoint> X-1.338 Y19.546 </raftPoint>)
(<raftPoint> X-0.234 Y21.474 </raftPoint>)
(<raftPoint> X0.124 Y23.394 </raftPoint>)
(<raftPoint> X-0.172 Y25.331 </raftPoint>)
(<raftPoint> X-1.527 Y27.421 </raftPoint>)
(<raftPoint> X-3.605 Y29.16 </raftPoint>)
(<raftPoint> X-8.388 Y29.16 </raftPoint>)
(<raftPoint> X-10.839 Y27.235 </raftPoint>)
(<raftPoint> X-11.831 Y25.313 </raftPoint>)
(<raftPoint> X-12.124 Y23.394 </raftPoint>)
(<raftPoint> X-11.753 Y21.405 </raftPoint>)
(<raftPoint> X-9.197 Y19.316 </raftPoint>)
(<raftPoint> X-5.455 Y17.445 </raftPoint>)
(</raftPerimeter>)
(<raftPerimeter>)
(<raftPoint> X-3.746 Y-25.743 </raftPoint>)
(<raftPoint> X5.65 Y-25.572 </raftPoint>)
(<raftPoint> X6.684 Y-25.415 </raftPoint>)
(<raftPoint> X6.26 Y-24.459 </raftPoint>)
(<raftPoint> X4.293 Y-21.244 </raftPoint>)
(<raftPoint> X-5.76 Y-21.053 </raftPoint>)
(<raftPoint> X-5.76 Y-23.729 </raftPoint>)
(</raftPerimeter>)
(<raftPerimeter>)
(<raftPoint> X11.013 Y8.524 </raftPoint>)
(<raftPoint> X14.731 Y12.242 </raftPoint>)
(<raftPoint> X15.135 Y14.236 </raftPoint>)
(<raftPoint> X16.545 Y15.869 </raftPoint>)
(<raftPoint> X17.403 Y23.399 </raftPoint>)
(<raftPoint> X16.797 Y28.977 </raftPoint>)
(<raftPoint> X12.936 Y32.403 </raftPoint>)
(<raftPoint> X12.659 Y34.2 </raftPoint>)
(<raftPoint> X12.984 Y36.306 </raftPoint>)
(<raftPoint> X9.213 Y40.076 </raftPoint>)
(<raftPoint> X5.485 Y41.94 </raftPoint>)
(<raftPoint> X-0.139 Y41.94 </raftPoint>)
(<raftPoint> X-0.709 Y41.334 </raftPoint>)
(<raftPoint> X3.385 Y39.126 </raftPoint>)
(<raftPoint> X8.704 Y33.807 </raftPoint>)
(<raftPoint> X10.494 Y30.228 </raftPoint>)
(<raftPoint> X11.711 Y28.653 </raftPoint>)
(<raftPoint> X12.53 Y23.402 </raftPoint>)
(<raftPoint> X11.651 Y18.144 </raftPoint>)
(<raftPoint> X10.459 Y16.524 </raftPoint>)
(<raftPoint> X10.133 Y14.571 </raftPoint>)
(<raftPoint> X3.21 Y7.504 </raftPoint>)
(<raftPoint> X-0.399 Y5.983 </raftPoint>)
(<raftPoint> X-1.049 Y5.365 </raftPoint>)
(<raftPoint> X-0.223 Y5.014 </raftPoint>)
(<raftPoint> X3.678 Y4.857 </raftPoint>)
(</raftPerimeter>)
(<raftPerimeter>)
(<raftPoint> X-29.16 Y17.71 </raftPoint>)
(<raftPoint> X-28.035 Y16.036 </raftPoint>)
(<raftPoint> X-27.32 Y14.047 </raftPoint>)
(<raftPoint> X-26.112 Y12.436 </raftPoint>)
(<raftPoint> X-25.505 Y10.383 </raftPoint>)
(<raftPoint> X-16.3 Y4.86 </raftPoint>)
(<raftPoint> X-10.44 Y4.86 </raftPoint>)
(<raftPoint> X-10.44 Y5.94 </raftPoint>)
(<raftPoint> X-12.504 Y5.94 </raftPoint>)
(<raftPoint> X-15.206 Y7.495 </raftPoint>)
(<raftPoint> X-19.514 Y11.209 </raftPoint>)
(<raftPoint> X-24.187 Y19.907 </raftPoint>)
(<raftPoint> X-24.532 Y23.401 </raftPoint>)
(<raftPoint> X-24.21 Y26.87 </raftPoint>)
(<raftPoint> X-23.034 Y28.513 </raftPoint>)
(<raftPoint> X-23.141 Y30.516 </raftPoint>)
(<raftPoint> X-21.31 Y33.801 </raftPoint>)
(<raftPoint> X-15.992 Y39.119 </raftPoint>)
(<raftPoint> X-12.244 Y40.806 </raftPoint>)
(<raftPoint> X-11.603 Y41.439 </raftPoint>)
(<raftPoint> X-12.438 Y41.779 </raftPoint>)
(<raftPoint> X-18.08 Y41.942 </raftPoint>)
(<raftPoint> X-21.813 Y40.076 </raftPoint>)
(<raftPoint> X-25.56 Y36.329 </raftPoint>)
(<raftPoint> X-25.56 Y35.726 </raftPoint>)
(<raftPoint> X-24.64 Y34.079 </raftPoint>)
(<raftPoint> X-24.375 Y32.509 </raftPoint>)
(<raftPoint> X-27.163 Y29.34 </raftPoint>)
(<raftPoint> X-29.16 Y29.34 </raftPoint>)
(</raftPerimeter>)
(<raftPerimeter>)
(<raftPoint> X-5.315 Y17.46 </raftPoint>)
(<raftPoint> X-1.587 Y19.324 </raftPoint>)
(<raftPoint> X0.392 Y21.303 </raftPoint>)
(<raftPoint> X-0.043 Y23.4 </raftPoint>)
(<raftPoint> X0.392 Y25.497 </raftPoint>)
(<raftPoint> X-3.451 Y29.34 </raftPoint>)
(<raftPoint> X-7.285 Y29.34 </raftPoint>)
(<raftPoint> X-11.117 Y27.424 </raftPoint>)
(<raftPoint> X-11.957 Y23.4 </raftPoint>)
(<raftPoint> X-11.117 Y19.376 </raftPoint>)
(<raftPoint> X-7.285 Y17.46 </raftPoint>)
(</raftPerimeter>)
(<raftPerimeter>)
(<raftPoint> X-3.746 Y-25.743 </raftPoint>)
(<raftPoint> X5.65 Y-25.572 </raftPoint>)
(<raftPoint> X6.684 Y-25.415 </raftPoint>)
(<raftPoint> X6.26 Y-24.459 </raftPoint>)
(<raftPoint> X4.293 Y-21.244 </raftPoint>)
(<raftPoint> X-5.76 Y-21.053 </raftPoint>)
(<raftPoint> X-5.76 Y-23.729 </raftPoint>)
(</raftPerimeter>)
(<raftPerimeter>)
(<raftPoint> X11.013 Y8.524 </raftPoint>)
(<raftPoint> X14.731 Y12.242 </raftPoint>)
(<raftPoint> X15.135 Y14.236 </raftPoint>)
(<raftPoint> X16.545 Y15.869 </raftPoint>)
(<raftPoint> X17.403 Y23.399 </raftPoint>)
(<raftPoint> X16.797 Y28.977 </raftPoint>)
(<raftPoint> X12.936 Y32.403 </raftPoint>)
(<raftPoint> X12.659 Y34.2 </raftPoint>)
(<raftPoint> X12.984 Y36.306 </raftPoint>)
(<raftPoint> X9.213 Y40.076 </raftPoint>)
(<raftPoint> X5.485 Y41.94 </raftPoint>)
(<raftPoint> X-0.139 Y41.94 </raftPoint>)
(<raftPoint> X-0.709 Y41.334 </raftPoint>)
(<raftPoint> X3.385 Y39.126 </raftPoint>)
(<raftPoint> X8.704 Y33.807 </raftPoint>)
(<raftPoint> X10.494 Y30.228 </raftPoint>)
(<raftPoint> X11.711 Y28.653 </raftPoint>)
(<raftPoint> X12.53 Y23.402 </raftPoint>)
(<raftPoint> X11.651 Y18.144 </raftPoint>)
(<raftPoint> X10.459 Y16.524 </raftPoint>)
(<raftPoint> X10.133 Y14.571 </raftPoint>)
(<raftPoint> X3.21 Y7.504 </raftPoint>)
(<raftPoint> X-0.399 Y5.983 </raftPoint>)
(<raftPoint> X-1.049 Y5.365 </raftPoint>)
(<raftPoint> X-0.223 Y5.014 </raftPoint>)
(<raftPoint> X3.678 Y4.857 </raftPoint>)
(</raftPerimeter>)
(<raftPerimeter>)
(<raftPoint> X-29.16 Y17.71 </raftPoint>)
(<raftPoint> X-28.035 Y16.036 </raftPoint>)
(<raftPoint> X-27.32 Y14.047 </raftPoint>)
(<raftPoint> X-26.112 Y12.436 </raftPoint>)
(<raftPoint> X-25.505 Y10.383 </raftPoint>)
(<raftPoint> X-16.3 Y4.86 </raftPoint>)
(<raftPoint> X-10.44 Y4.86 </raftPoint>)
(<raftPoint> X-10.44 Y5.94 </raftPoint>)
(<raftPoint> X-12.504 Y5.94 </raftPoint>)
(<raftPoint> X-15.206 Y7.495 </raftPoint>)
(<raftPoint> X-19.514 Y11.209 </raftPoint>)
(<raftPoint> X-24.187 Y19.907 </raftPoint>)
(<raftPoint> X-24.532 Y23.401 </raftPoint>)
(<raftPoint> X-24.21 Y26.87 </raftPoint>)
(<raftPoint> X-23.034 Y28.513 </raftPoint>)
(<raftPoint> X-23.141 Y30.516 </raftPoint>)
(<raftPoint> X-21.31 Y33.801 </raftPoint>)
(<raftPoint> X-15.992 Y39.119 </raftPoint>)
(<raftPoint> X-12.244 Y40.806 </raftPoint>)
(<raftPoint> X-11.603 Y41.439 </raftPoint>)
(<raftPoint> X-12.438 Y41.779 </raftPoint>)
(<raftPoint> X-18.08 Y41.942 </raftPoint>)
(<raftPoint> X-21.813 Y40.076 </raftPoint>)
(<raftPoint> X-25.56 Y36.329 </raftPoint>)
(<raftPoint> X-25.56 Y35.726 </raftPoint>)
(<raftPoint> X-24.64 Y34.079 </raftPoint>)
(<raftPoint> X-24.375 Y32.509 </raftPoint>)
(<raftPoint> X-27.163 Y29.34 </raftPoint>)
(<raftPoint> X-29.16 Y29.34 </raftPoint>)
(</raftPerimeter>)
(<raftPerimeter>)
(<raftPoint> X-5.315 Y17.46 </raftPoint>)
(<raftPoint> X-1.587 Y19.324 </raftPoint>)
(<raftPoint> X0.392 Y21.303 </raftPoint>)
(<raftPoint> X-0.043 Y23.4 </raftPoint>)
(<raftPoint> X0.392 Y25.497 </raftPoint>)
(<raftPoint> X-3.451 Y29.34 </raftPoint>)
(<raftPoint> X-7.285 Y29.34 </raftPoint>)
(<raftPoint> X-11.117 Y27.424 </raftPoint>)
(<raftPoint> X-11.957 Y23.4 </raftPoint>)
(<raftPoint> X-11.117 Y19.376 </raftPoint>)
(<raftPoint> X-7.285 Y17.46 </raftPoint>)
(</raftPerimeter>)
(<raftPerimeter>)
(<raftPoint> X-3.746 Y-25.743 </raftPoint>)
(<raftPoint> X5.65 Y-25.572 </raftPoint>)
(<raftPoint> X6.684 Y-25.415 </raftPoint>)
(<raftPoint> X6.26 Y-24.459 </raftPoint>)
(<raftPoint> X4.293 Y-21.244 </raftPoint>)
(<raftPoint> X-5.76 Y-21.053 </raftPoint>)
(<raftPoint> X-5.76 Y-23.729 </raftPoint>)
(</raftPerimeter>)
(<raftPerimeter>)
(<raftPoint> X11.013 Y8.524 </raftPoint>)
(<raftPoint> X14.731 Y12.242 </raftPoint>)
(<raftPoint> X15.135 Y14.236 </raftPoint>)
(<raftPoint> X16.545 Y15.869 </raftPoint>)
(<raftPoint> X17.403 Y23.399 </raftPoint>)
(<raftPoint> X16.797 Y28.977 </raftPoint>)
(<raftPoint> X12.936 Y32.403 </raftPoint>)
(<raftPoint> X12.659 Y34.2 </raftPoint>)
(<raftPoint> X12.984 Y36.306 </raftPoint>)
(<raftPoint> X9.213 Y40.076 </raftPoint>)
(<raftPoint> X5.485 Y41.94 </raftPoint>)
(<raftPoint> X-0.139 Y41.94 </raftPoint>)
(<raftPoint> X-0.709 Y41.334 </raftPoint>)
(<raftPoint> X3.385 Y39.126 </raftPoint>)
(<raftPoint> X8.704 Y33.807 </raftPoint>)
(<raftPoint> X10.494 Y30.228 </raftPoint>)
(<raftPoint> X11.711 Y28.653 </raftPoint>)
(<raftPoint> X12.53 Y23.402 </raftPoint>)
(<raftPoint> X11.651 Y18.144 </raftPoint>)
(<raftPoint> X10.459 Y16.524 </raftPoint>)
(<raftPoint> X10.133 Y14.571 </raftPoint>)
(<raftPoint> X3.21 Y7.504 </raftPoint>)
(<raftPoint> X-0.399 Y5.983 </raftPoint>)
(<raftPoint> X-1.049 Y5.365 </raftPoint>)
(<raftPoint> X-0.223 Y5.014 </raftPoint>)
(<raftPoint> X3.678 Y4.857 </raftPoint>)
(</raftPerimeter>)
(<raftPerimeter>)
(<raftPoint> X-29.16 Y17.71 </raftPoint>)
(<raftPoint> X-28.035 Y16.036 </raftPoint>)
(<raftPoint> X-27.32 Y14.047 </raftPoint>)
(<raftPoint> X-26.112 Y12.436 </raftPoint>)
(<raftPoint> X-25.505 Y10.383 </raftPoint>)
(<raftPoint> X-16.3 Y4.86 </raftPoint>)
(<raftPoint> X-10.44 Y4.86 </raftPoint>)
(<raftPoint> X-10.44 Y5.94 </raftPoint>)
(<raftPoint> X-12.504 Y5.94 </raftPoint>)
(<raftPoint> X-15.206 Y7.495 </raftPoint>)
(<raftPoint> X-19.514 Y11.209 </raftPoint>)
(<raftPoint> X-24.187 Y19.907 </raftPoint>)
(<raftPoint> X-24.532 Y23.401 </raftPoint>)
(<raftPoint> X-24.21 Y26.87 </raftPoint>)
(<raftPoint> X-23.034 Y28.513 </raftPoint>)
(<raftPoint> X-23.141 Y30.516 </raftPoint>)
(<raftPoint> X-21.31 Y33.801 </raftPoint>)
(<raftPoint> X-15.992 Y39.119 </raftPoint>)
(<raftPoint> X-12.244 Y40.806 </raftPoint>)
(<raftPoint> X-11.603 Y41.439 </raftPoint>)
(<raftPoint> X-12.438 Y41.779 </raftPoint>)
(<raftPoint> X-18.08 Y41.942 </raftPoint>)
(<raftPoint> X-21.813 Y40.076 </raftPoint>)
(<raftPoint> X-25.56 Y36.329 </raftPoint>)
(<raftPoint> X-25.56 Y35.726 </raftPoint>)
(<raftPoint> X-24.64 Y34.079 </raftPoint>)
(<raftPoint> X-24.375 Y32.509 </raftPoint>)
(<raftPoint> X-27.163 Y29.34 </raftPoint>)
(<raftPoint> X-29.16 Y29.34 </raftPoint>)
(</raftPerimeter>)
(<raftPerimeter>)
(<raftPoint> X-5.315 Y17.46 </raftPoint>)
(<raftPoint> X-1.587 Y19.324 </raftPoint>)
(<raftPoint> X0.392 Y21.303 </raftPoint>)
(<raftPoint> X-0.043 Y23.4 </raftPoint>)
(<raftPoint> X0.392 Y25.497 </raftPoint>)
(<raftPoint> X-3.451 Y29.34 </raftPoint>)
(<raftPoint> X-7.285 Y29.34 </raftPoint>)
(<raftPoint> X-11.117 Y27.424 </raftPoint>)
(<raftPoint> X-11.957 Y23.4 </raftPoint>)
(<raftPoint> X-11.117 Y19.376 </raftPoint>)
(<raftPoint> X-7.285 Y17.46 </raftPoint>)
(</raftPerimeter>)
(<raftPerimeter>)
(<raftPoint> X-3.746 Y-25.743 </raftPoint>)
(<raftPoint> X5.65 Y-25.572 </raftPoint>)
(<raftPoint> X6.684 Y-25.415 </raftPoint>)
(<raftPoint> X6.26 Y-24.459 </raftPoint>)
(<raftPoint> X4.293 Y-21.244 </raftPoint>)
(<raftPoint> X-5.76 Y-21.053 </raftPoint>)
(<raftPoint> X-5.76 Y-23.729 </raftPoint>)
(</raftPerimeter>)
(<raftPerimeter>)
(<raftPoint> X11.013 Y8.524 </raftPoint>)
(<raftPoint> X14.731 Y12.242 </raftPoint>)
(<raftPoint> X15.135 Y14.236 </raftPoint>)
(<raftPoint> X16.545 Y15.869 </raftPoint>)
(<raftPoint> X17.403 Y23.399 </raftPoint>)
(<raftPoint> X16.797 Y28.977 </raftPoint>)
(<raftPoint> X12.936 Y32.403 </raftPoint>)
(<raftPoint> X12.659 Y34.2 </raftPoint>)
(<raftPoint> X12.984 Y36.306 </raftPoint>)
(<raftPoint> X9.213 Y40.076 </raftPoint>)
(<raftPoint> X5.485 Y41.94 </raftPoint>)
(<raftPoint> X-0.139 Y41.94 </raftPoint>)
(<raftPoint> X-0.709 Y41.334 </raftPoint>)
(<raftPoint> X3.385 Y39.126 </raftPoint>)
(<raftPoint> X8.704 Y33.807 </raftPoint>)
(<raftPoint> X10.494 Y30.228 </raftPoint>)
(<raftPoint> X11.711 Y28.653 </raftPoint>)
(<raftPoint> X12.53 Y23.402 </raftPoint>)
(<raftPoint> X11.651 Y18.144 </raftPoint>)
(<raftPoint> X10.459 Y16.524 </raftPoint>)
(<raftPoint> X10.133 Y14.571 </raftPoint>)
(<raftPoint> X3.21 Y7.504 </raftPoint>)
(<raftPoint> X-0.399 Y5.983 </raftPoint>)
(<raftPoint> X-1.049 Y5.365 </raftPoint>)
(<raftPoint> X-0.223 Y5.014 </raftPoint>)
(<raftPoint> X3.678 Y4.857 </raftPoint>)
(</raftPerimeter>)
(<raftPerimeter>)
(<raftPoint> X-29.16 Y17.71 </raftPoint>)
(<raftPoint> X-28.035 Y16.036 </raftPoint>)
(<raftPoint> X-27.32 Y14.047 </raftPoint>)
(<raftPoint> X-26.112 Y12.436 </raftPoint>)
(<raftPoint> X-25.505 Y10.383 </raftPoint>)
(<raftPoint> X-16.3 Y4.86 </raftPoint>)
(<raftPoint> X-10.44 Y4.86 </raftPoint>)
(<raftPoint> X-10.44 Y5.94 </raftPoint>)
(<raftPoint> X-12.504 Y5.94 </raftPoint>)
(<raftPoint> X-15.206 Y7.495 </raftPoint>)
(<raftPoint> X-19.514 Y11.209 </raftPoint>)
(<raftPoint> X-24.187 Y19.907 </raftPoint>)
(<raftPoint> X-24.532 Y23.401 </raftPoint>)
(<raftPoint> X-24.21 Y26.87 </raftPoint>)
(<raftPoint> X-23.034 Y28.513 </raftPoint>)
(<raftPoint> X-23.141 Y30.516 </raftPoint>)
(<raftPoint> X-21.31 Y33.801 </raftPoint>)
(<raftPoint> X-15.992 Y39.119 </raftPoint>)
(<raftPoint> X-12.244 Y40.806 </raftPoint>)
(<raftPoint> X-11.603 Y41.439 </raftPoint>)
(<raftPoint> X-12.438 Y41.779 </raftPoint>)
(<raftPoint> X-18.08 Y41.942 </raftPoint>)
(<raftPoint> X-21.813 Y40.076 </raftPoint>)
(<raftPoint> X-25.56 Y36.329 </raftPoint>)
(<raftPoint> X-25.56 Y35.726 </raftPoint>)
(<raftPoint> X-24.64 Y34.079 </raftPoint>)
(<raftPoint> X-24.375 Y32.509 </raftPoint>)
(<raftPoint> X-27.163 Y29.34 </raftPoint>)
(<raftPoint> X-29.16 Y29.34 </raftPoint>)
(</raftPerimeter>)
(<raftPerimeter>)
(<raftPoint> X-5.315 Y17.46 </raftPoint>)
(<raftPoint> X-1.587 Y19.324 </raftPoint>)
(<raftPoint> X0.392 Y21.303 </raftPoint>)
(<raftPoint> X-0.043 Y23.4 </raftPoint>)
(<raftPoint> X0.392 Y25.497 </raftPoint>)
(<raftPoint> X-3.451 Y29.34 </raftPoint>)
(<raftPoint> X-7.285 Y29.34 </raftPoint>)
(<raftPoint> X-11.117 Y27.424 </raftPoint>)
(<raftPoint> X-11.957 Y23.4 </raftPoint>)
M73 P5 (display progress)
(<raftPoint> X-11.117 Y19.376 </raftPoint>)
(<raftPoint> X-7.285 Y17.46 </raftPoint>)
(</raftPerimeter>)
(<raftPerimeter>)
(<raftPoint> X-3.746 Y-25.743 </raftPoint>)
(<raftPoint> X5.65 Y-25.572 </raftPoint>)
(<raftPoint> X6.684 Y-25.415 </raftPoint>)
(<raftPoint> X6.26 Y-24.459 </raftPoint>)
(<raftPoint> X4.293 Y-21.244 </raftPoint>)
(<raftPoint> X-5.76 Y-21.053 </raftPoint>)
(<raftPoint> X-5.76 Y-23.729 </raftPoint>)
(</raftPerimeter>)
(<raftPerimeter>)
(<raftPoint> X11.013 Y8.524 </raftPoint>)
(<raftPoint> X14.731 Y12.242 </raftPoint>)
(<raftPoint> X15.135 Y14.236 </raftPoint>)
(<raftPoint> X16.545 Y15.869 </raftPoint>)
(<raftPoint> X17.403 Y23.399 </raftPoint>)
(<raftPoint> X16.797 Y28.977 </raftPoint>)
(<raftPoint> X12.936 Y32.403 </raftPoint>)
(<raftPoint> X12.659 Y34.2 </raftPoint>)
(<raftPoint> X12.984 Y36.306 </raftPoint>)
(<raftPoint> X9.213 Y40.076 </raftPoint>)
(<raftPoint> X5.485 Y41.94 </raftPoint>)
(<raftPoint> X-0.139 Y41.94 </raftPoint>)
(<raftPoint> X-0.709 Y41.334 </raftPoint>)
(<raftPoint> X3.385 Y39.126 </raftPoint>)
(<raftPoint> X8.704 Y33.807 </raftPoint>)
(<raftPoint> X10.494 Y30.228 </raftPoint>)
(<raftPoint> X11.711 Y28.653 </raftPoint>)
(<raftPoint> X12.53 Y23.402 </raftPoint>)
(<raftPoint> X11.651 Y18.144 </raftPoint>)
(<raftPoint> X10.459 Y16.524 </raftPoint>)
(<raftPoint> X10.133 Y14.571 </raftPoint>)
(<raftPoint> X3.21 Y7.504 </raftPoint>)
(<raftPoint> X-0.399 Y5.983 </raftPoint>)
(<raftPoint> X-1.049 Y5.365 </raftPoint>)
(<raftPoint> X-0.223 Y5.014 </raftPoint>)
(<raftPoint> X3.678 Y4.857 </raftPoint>)
(</raftPerimeter>)
(<raftPerimeter>)
(<raftPoint> X-29.16 Y17.71 </raftPoint>)
(<raftPoint> X-28.035 Y16.036 </raftPoint>)
(<raftPoint> X-27.32 Y14.047 </raftPoint>)
(<raftPoint> X-26.112 Y12.436 </raftPoint>)
(<raftPoint> X-25.505 Y10.383 </raftPoint>)
(<raftPoint> X-16.3 Y4.86 </raftPoint>)
(<raftPoint> X-10.44 Y4.86 </raftPoint>)
(<raftPoint> X-10.44 Y5.94 </raftPoint>)
(<raftPoint> X-12.504 Y5.94 </raftPoint>)
(<raftPoint> X-15.206 Y7.495 </raftPoint>)
(<raftPoint> X-19.514 Y11.209 </raftPoint>)
(<raftPoint> X-24.187 Y19.907 </raftPoint>)
(<raftPoint> X-24.532 Y23.401 </raftPoint>)
(<raftPoint> X-24.21 Y26.87 </raftPoint>)
(<raftPoint> X-23.034 Y28.513 </raftPoint>)
(<raftPoint> X-23.141 Y30.516 </raftPoint>)
(<raftPoint> X-21.31 Y33.801 </raftPoint>)
(<raftPoint> X-15.992 Y39.119 </raftPoint>)
(<raftPoint> X-12.244 Y40.806 </raftPoint>)
(<raftPoint> X-11.603 Y41.439 </raftPoint>)
(<raftPoint> X-12.438 Y41.779 </raftPoint>)
(<raftPoint> X-18.08 Y41.942 </raftPoint>)
(<raftPoint> X-21.813 Y40.076 </raftPoint>)
(<raftPoint> X-25.56 Y36.329 </raftPoint>)
(<raftPoint> X-25.56 Y35.726 </raftPoint>)
(<raftPoint> X-24.64 Y34.079 </raftPoint>)
(<raftPoint> X-24.375 Y32.509 </raftPoint>)
(<raftPoint> X-27.163 Y29.34 </raftPoint>)
(<raftPoint> X-29.16 Y29.34 </raftPoint>)
(</raftPerimeter>)
(<raftPerimeter>)
(<raftPoint> X-5.315 Y17.46 </raftPoint>)
(<raftPoint> X-1.587 Y19.324 </raftPoint>)
(<raftPoint> X0.392 Y21.303 </raftPoint>)
(<raftPoint> X-0.043 Y23.4 </raftPoint>)
(<raftPoint> X0.392 Y25.497 </raftPoint>)
(<raftPoint> X-3.451 Y29.34 </raftPoint>)
(<raftPoint> X-7.285 Y29.34 </raftPoint>)
(<raftPoint> X-11.117 Y27.424 </raftPoint>)
(<raftPoint> X-11.957 Y23.4 </raftPoint>)
(<raftPoint> X-11.117 Y19.376 </raftPoint>)
(<raftPoint> X-7.285 Y17.46 </raftPoint>)
(</raftPerimeter>)
(<raftPerimeter>)
(<raftPoint> X-3.746 Y-25.743 </raftPoint>)
(<raftPoint> X5.65 Y-25.572 </raftPoint>)
(<raftPoint> X6.684 Y-25.415 </raftPoint>)
(<raftPoint> X6.26 Y-24.459 </raftPoint>)
(<raftPoint> X4.293 Y-21.244 </raftPoint>)
(<raftPoint> X-5.76 Y-21.053 </raftPoint>)
(<raftPoint> X-5.76 Y-23.729 </raftPoint>)
(</raftPerimeter>)
(<raftPerimeter>)
(<raftPoint> X11.013 Y8.524 </raftPoint>)
(<raftPoint> X14.731 Y12.242 </raftPoint>)
(<raftPoint> X15.135 Y14.236 </raftPoint>)
(<raftPoint> X16.545 Y15.869 </raftPoint>)
(<raftPoint> X17.403 Y23.399 </raftPoint>)
(<raftPoint> X16.797 Y28.977 </raftPoint>)
(<raftPoint> X12.936 Y32.403 </raftPoint>)
(<raftPoint> X12.659 Y34.2 </raftPoint>)
(<raftPoint> X12.984 Y36.306 </raftPoint>)
(<raftPoint> X9.213 Y40.076 </raftPoint>)
(<raftPoint> X5.485 Y41.94 </raftPoint>)
(<raftPoint> X-0.139 Y41.94 </raftPoint>)
(<raftPoint> X-0.709 Y41.334 </raftPoint>)
(<raftPoint> X3.385 Y39.126 </raftPoint>)
(<raftPoint> X8.704 Y33.807 </raftPoint>)
(<raftPoint> X10.494 Y30.228 </raftPoint>)
(<raftPoint> X11.711 Y28.653 </raftPoint>)
(<raftPoint> X12.53 Y23.402 </raftPoint>)
(<raftPoint> X11.651 Y18.144 </raftPoint>)
(<raftPoint> X10.459 Y16.524 </raftPoint>)
(<raftPoint> X10.133 Y14.571 </raftPoint>)
(<raftPoint> X3.21 Y7.504 </raftPoint>)
(<raftPoint> X-0.399 Y5.983 </raftPoint>)
(<raftPoint> X-1.049 Y5.365 </raftPoint>)
(<raftPoint> X-0.223 Y5.014 </raftPoint>)
(<raftPoint> X3.678 Y4.857 </raftPoint>)
(</raftPerimeter>)
(<raftPerimeter>)
(<raftPoint> X-29.16 Y17.71 </raftPoint>)
(<raftPoint> X-28.035 Y16.036 </raftPoint>)
(<raftPoint> X-27.32 Y14.047 </raftPoint>)
(<raftPoint> X-26.112 Y12.436 </raftPoint>)
(<raftPoint> X-25.505 Y10.383 </raftPoint>)
(<raftPoint> X-16.3 Y4.86 </raftPoint>)
(<raftPoint> X-10.44 Y4.86 </raftPoint>)
(<raftPoint> X-10.44 Y5.94 </raftPoint>)
(<raftPoint> X-12.504 Y5.94 </raftPoint>)
(<raftPoint> X-15.206 Y7.495 </raftPoint>)
(<raftPoint> X-19.514 Y11.209 </raftPoint>)
(<raftPoint> X-24.187 Y19.907 </raftPoint>)
(<raftPoint> X-24.532 Y23.401 </raftPoint>)
(<raftPoint> X-24.21 Y26.87 </raftPoint>)
(<raftPoint> X-23.034 Y28.513 </raftPoint>)
(<raftPoint> X-23.141 Y30.516 </raftPoint>)
(<raftPoint> X-21.31 Y33.801 </raftPoint>)
(<raftPoint> X-15.992 Y39.119 </raftPoint>)
(<raftPoint> X-12.244 Y40.806 </raftPoint>)
(<raftPoint> X-11.603 Y41.439 </raftPoint>)
(<raftPoint> X-12.438 Y41.779 </raftPoint>)
(<raftPoint> X-18.08 Y41.942 </raftPoint>)
(<raftPoint> X-21.813 Y40.076 </raftPoint>)
(<raftPoint> X-25.56 Y36.329 </raftPoint>)
(<raftPoint> X-25.56 Y35.726 </raftPoint>)
(<raftPoint> X-24.64 Y34.079 </raftPoint>)
(<raftPoint> X-24.375 Y32.509 </raftPoint>)
(<raftPoint> X-27.163 Y29.34 </raftPoint>)
(<raftPoint> X-29.16 Y29.34 </raftPoint>)
(</raftPerimeter>)
(<raftPerimeter>)
(<raftPoint> X-5.315 Y17.46 </raftPoint>)
(<raftPoint> X-1.587 Y19.324 </raftPoint>)
(<raftPoint> X0.392 Y21.303 </raftPoint>)
(<raftPoint> X-0.043 Y23.4 </raftPoint>)
(<raftPoint> X0.392 Y25.497 </raftPoint>)
(<raftPoint> X-3.451 Y29.34 </raftPoint>)
(<raftPoint> X-7.285 Y29.34 </raftPoint>)
(<raftPoint> X-11.117 Y27.424 </raftPoint>)
(<raftPoint> X-11.957 Y23.4 </raftPoint>)
(<raftPoint> X-11.117 Y19.376 </raftPoint>)
(<raftPoint> X-7.285 Y17.46 </raftPoint>)
(</raftPerimeter>)
(<raftPerimeter>)
(<raftPoint> X-3.746 Y-25.743 </raftPoint>)
(<raftPoint> X5.65 Y-25.572 </raftPoint>)
(<raftPoint> X6.684 Y-25.415 </raftPoint>)
(<raftPoint> X6.26 Y-24.459 </raftPoint>)
(<raftPoint> X4.293 Y-21.244 </raftPoint>)
(<raftPoint> X-5.76 Y-21.053 </raftPoint>)
(<raftPoint> X-5.76 Y-23.729 </raftPoint>)
(</raftPerimeter>)
(<raftPerimeter>)
(<raftPoint> X-28.818 Y28.788 </raftPoint>)
(<raftPoint> X-29.402 Y23.412 </raftPoint>)
(<raftPoint> X-29.155 Y17.703 </raftPoint>)
(<raftPoint> X-28.035 Y16.036 </raftPoint>)
(<raftPoint> X-27.32 Y14.047 </raftPoint>)
(<raftPoint> X-26.112 Y12.436 </raftPoint>)
(<raftPoint> X-25.505 Y10.383 </raftPoint>)
(<raftPoint> X-16.3 Y4.86 </raftPoint>)
(<raftPoint> X3.685 Y4.86 </raftPoint>)
(<raftPoint> X11.013 Y8.524 </raftPoint>)
(<raftPoint> X14.731 Y12.242 </raftPoint>)
(<raftPoint> X15.135 Y14.236 </raftPoint>)
(<raftPoint> X16.545 Y15.869 </raftPoint>)
(<raftPoint> X17.404 Y23.4 </raftPoint>)
(<raftPoint> X16.548 Y30.905 </raftPoint>)
(<raftPoint> X15.47 Y32.564 </raftPoint>)
(<raftPoint> X14.709 Y34.58 </raftPoint>)
(<raftPoint> X9.149 Y40.14 </raftPoint>)
(<raftPoint> X5.485 Y40.14 </raftPoint>)
(<raftPoint> X1.883 Y41.941 </raftPoint>)
(<raftPoint> X-13.452 Y41.759 </raftPoint>)
(<raftPoint> X-16.295 Y40.14 </raftPoint>)
(<raftPoint> X-21.749 Y40.14 </raftPoint>)
(<raftPoint> X-27.296 Y34.593 </raftPoint>)
(<raftPoint> X-29.175 Y30.835 </raftPoint>)
(</raftPerimeter>)
(<raftPerimeter>)
(<raftPoint> X0.164 Y26.833 </raftPoint>)
(<raftPoint> X0.832 Y25.112 </raftPoint>)
(<raftPoint> X1.032 Y23.406 </raftPoint>)
(<raftPoint> X0.775 Y21.697 </raftPoint>)
(<raftPoint> X0.066 Y19.986 </raftPoint>)
(<raftPoint> X-1.329 Y18.272 </raftPoint>)
(<raftPoint> X-3.706 Y16.74 </raftPoint>)
(<raftPoint> X-8.868 Y16.74 </raftPoint>)
(<raftPoint> X-10.655 Y18.253 </raftPoint>)
(<raftPoint> X-12.065 Y19.986 </raftPoint>)
(<raftPoint> X-12.774 Y21.697 </raftPoint>)
(<raftPoint> X-13.031 Y23.406 </raftPoint>)
(<raftPoint> X-12.832 Y25.112 </raftPoint>)
(<raftPoint> X-12.166 Y26.825 </raftPoint>)
(<raftPoint> X-10.899 Y28.544 </raftPoint>)
(<raftPoint> X-8.853 Y30.08 </raftPoint>)
(<raftPoint> X-7.846 Y30.258 </raftPoint>)
(<raftPoint> X-5.38 Y31.807 </raftPoint>)
(<raftPoint> X-2.046 Y30.141 </raftPoint>)
(</raftPerimeter>)
(<raftPerimeter>)
(<raftPoint> X-11.971 Y23.48 </raftPoint>)
(<raftPoint> X-11.577 Y21.411 </raftPoint>)
(<raftPoint> X-9.136 Y19.26 </raftPoint>)
(<raftPoint> X-3.433 Y19.26 </raftPoint>)
(<raftPoint> X-0.03 Y23.293 </raftPoint>)
(<raftPoint> X-0.347 Y25.319 </raftPoint>)
(<raftPoint> X-1.529 Y27.433 </raftPoint>)
(<raftPoint> X-4.144 Y29.143 </raftPoint>)
(<raftPoint> X-5.457 Y29.354 </raftPoint>)
(<raftPoint> X-9.244 Y27.46 </raftPoint>)
(</raftPerimeter>)
(<raftPerimeter>)
(<raftPoint> X-3.746 Y-25.743 </raftPoint>)
(<raftPoint> X5.65 Y-25.572 </raftPoint>)
(<raftPoint> X6.684 Y-25.415 </raftPoint>)
(<raftPoint> X6.26 Y-24.459 </raftPoint>)
(<raftPoint> X4.293 Y-21.244 </raftPoint>)
(<raftPoint> X-5.76 Y-21.053 </raftPoint>)
(<raftPoint> X-5.76 Y-23.729 </raftPoint>)
(</raftPerimeter>)
(<raftPerimeter>)
(<raftPoint> X-28.818 Y28.788 </raftPoint>)
(<raftPoint> X-29.402 Y23.412 </raftPoint>)
(<raftPoint> X-29.155 Y17.703 </raftPoint>)
(<raftPoint> X-28.035 Y16.036 </raftPoint>)
(<raftPoint> X-27.32 Y14.047 </raftPoint>)
(<raftPoint> X-26.112 Y12.436 </raftPoint>)
(<raftPoint> X-25.505 Y10.383 </raftPoint>)
(<raftPoint> X-16.3 Y4.86 </raftPoint>)
(<raftPoint> X3.685 Y4.86 </raftPoint>)
(<raftPoint> X11.013 Y8.524 </raftPoint>)
(<raftPoint> X14.731 Y12.242 </raftPoint>)
(<raftPoint> X15.135 Y14.236 </raftPoint>)
(<raftPoint> X16.545 Y15.869 </raftPoint>)
(<raftPoint> X17.404 Y23.4 </raftPoint>)
(<raftPoint> X16.548 Y30.905 </raftPoint>)
(<raftPoint> X15.47 Y32.564 </raftPoint>)
(<raftPoint> X14.709 Y34.58 </raftPoint>)
(<raftPoint> X9.149 Y40.14 </raftPoint>)
(<raftPoint> X5.485 Y40.14 </raftPoint>)
(<raftPoint> X1.883 Y41.941 </raftPoint>)
(<raftPoint> X-13.452 Y41.759 </raftPoint>)
(<raftPoint> X-16.295 Y40.14 </raftPoint>)
(<raftPoint> X-21.749 Y40.14 </raftPoint>)
(<raftPoint> X-27.296 Y34.593 </raftPoint>)
(<raftPoint> X-29.175 Y30.835 </raftPoint>)
(</raftPerimeter>)
(<raftPerimeter>)
(<raftPoint> X0.164 Y26.833 </raftPoint>)
(<raftPoint> X0.832 Y25.112 </raftPoint>)
(<raftPoint> X1.032 Y23.406 </raftPoint>)
(<raftPoint> X0.775 Y21.697 </raftPoint>)
(<raftPoint> X0.066 Y19.986 </raftPoint>)
(<raftPoint> X-1.329 Y18.272 </raftPoint>)
(<raftPoint> X-3.706 Y16.74 </raftPoint>)
(<raftPoint> X-8.868 Y16.74 </raftPoint>)
(<raftPoint> X-10.655 Y18.253 </raftPoint>)
(<raftPoint> X-12.065 Y19.986 </raftPoint>)
(<raftPoint> X-12.774 Y21.697 </raftPoint>)
(<raftPoint> X-13.031 Y23.406 </raftPoint>)
(<raftPoint> X-12.832 Y25.112 </raftPoint>)
(<raftPoint> X-12.166 Y26.825 </raftPoint>)
(<raftPoint> X-10.899 Y28.544 </raftPoint>)
(<raftPoint> X-8.853 Y30.08 </raftPoint>)
(<raftPoint> X-7.846 Y30.258 </raftPoint>)
(<raftPoint> X-5.38 Y31.807 </raftPoint>)
(<raftPoint> X-2.046 Y30.141 </raftPoint>)
(</raftPerimeter>)
(<raftPerimeter>)
(<raftPoint> X-11.971 Y23.48 </raftPoint>)
(<raftPoint> X-11.577 Y21.411 </raftPoint>)
(<raftPoint> X-9.136 Y19.26 </raftPoint>)
(<raftPoint> X-3.433 Y19.26 </raftPoint>)
(<raftPoint> X-0.03 Y23.293 </raftPoint>)
(<raftPoint> X-0.347 Y25.319 </raftPoint>)
(<raftPoint> X-1.529 Y27.433 </raftPoint>)
(<raftPoint> X-4.144 Y29.143 </raftPoint>)
(<raftPoint> X-5.457 Y29.354 </raftPoint>)
(<raftPoint> X-9.244 Y27.46 </raftPoint>)
(</raftPerimeter>)
(<raftPerimeter>)
(<raftPoint> X-3.746 Y-25.743 </raftPoint>)
(<raftPoint> X5.65 Y-25.572 </raftPoint>)
(<raftPoint> X6.684 Y-25.415 </raftPoint>)
(<raftPoint> X6.26 Y-24.459 </raftPoint>)
(<raftPoint> X4.293 Y-21.244 </raftPoint>)
(<raftPoint> X-5.76 Y-21.053 </raftPoint>)
(<raftPoint> X-5.76 Y-23.729 </raftPoint>)
(</raftPerimeter>)
(<raftPerimeter>)
(<raftPoint> X-28.818 Y28.788 </raftPoint>)
(<raftPoint> X-29.402 Y23.412 </raftPoint>)
(<raftPoint> X-29.155 Y17.703 </raftPoint>)
(<raftPoint> X-28.035 Y16.036 </raftPoint>)
(<raftPoint> X-27.32 Y14.047 </raftPoint>)
(<raftPoint> X-26.112 Y12.436 </raftPoint>)
(<raftPoint> X-25.505 Y10.383 </raftPoint>)
(<raftPoint> X-16.3 Y4.86 </raftPoint>)
(<raftPoint> X3.685 Y4.86 </raftPoint>)
(<raftPoint> X11.013 Y8.524 </raftPoint>)
(<raftPoint> X14.731 Y12.242 </raftPoint>)
(<raftPoint> X15.135 Y14.236 </raftPoint>)
(<raftPoint> X16.545 Y15.869 </raftPoint>)
(<raftPoint> X17.404 Y23.4 </raftPoint>)
(<raftPoint> X16.548 Y30.905 </raftPoint>)
(<raftPoint> X15.47 Y32.564 </raftPoint>)
(<raftPoint> X14.709 Y34.58 </raftPoint>)
(<raftPoint> X9.149 Y40.14 </raftPoint>)
(<raftPoint> X5.485 Y40.14 </raftPoint>)
(<raftPoint> X1.883 Y41.941 </raftPoint>)
(<raftPoint> X-13.452 Y41.759 </raftPoint>)
(<raftPoint> X-16.295 Y40.14 </raftPoint>)
(<raftPoint> X-21.749 Y40.14 </raftPoint>)
(<raftPoint> X-27.296 Y34.593 </raftPoint>)
(<raftPoint> X-29.175 Y30.835 </raftPoint>)
(</raftPerimeter>)
(<raftPerimeter>)
(<raftPoint> X0.164 Y26.833 </raftPoint>)
(<raftPoint> X0.832 Y25.112 </raftPoint>)
(<raftPoint> X1.032 Y23.406 </raftPoint>)
(<raftPoint> X0.775 Y21.697 </raftPoint>)
(<raftPoint> X0.066 Y19.986 </raftPoint>)
(<raftPoint> X-1.329 Y18.272 </raftPoint>)
(<raftPoint> X-3.706 Y16.74 </raftPoint>)
(<raftPoint> X-8.868 Y16.74 </raftPoint>)
(<raftPoint> X-10.655 Y18.253 </raftPoint>)
(<raftPoint> X-12.065 Y19.986 </raftPoint>)
(<raftPoint> X-12.774 Y21.697 </raftPoint>)
(<raftPoint> X-13.031 Y23.406 </raftPoint>)
(<raftPoint> X-12.832 Y25.112 </raftPoint>)
(<raftPoint> X-12.166 Y26.825 </raftPoint>)
(<raftPoint> X-10.899 Y28.544 </raftPoint>)
(<raftPoint> X-8.853 Y30.08 </raftPoint>)
(<raftPoint> X-7.846 Y30.258 </raftPoint>)
(<raftPoint> X-5.38 Y31.807 </raftPoint>)
(<raftPoint> X-2.046 Y30.141 </raftPoint>)
(</raftPerimeter>)
(<raftPerimeter>)
(<raftPoint> X-11.971 Y23.48 </raftPoint>)
(<raftPoint> X-11.577 Y21.411 </raftPoint>)
(<raftPoint> X-9.136 Y19.26 </raftPoint>)
(<raftPoint> X-3.433 Y19.26 </raftPoint>)
(<raftPoint> X-0.03 Y23.293 </raftPoint>)
(<raftPoint> X-0.347 Y25.319 </raftPoint>)
(<raftPoint> X-1.529 Y27.433 </raftPoint>)
(<raftPoint> X-4.144 Y29.143 </raftPoint>)
(<raftPoint> X-5.457 Y29.354 </raftPoint>)
(<raftPoint> X-9.244 Y27.46 </raftPoint>)
(</raftPerimeter>)
(<raftPerimeter>)
(<raftPoint> X-3.746 Y-25.743 </raftPoint>)
(<raftPoint> X5.65 Y-25.572 </raftPoint>)
(<raftPoint> X6.684 Y-25.415 </raftPoint>)
(<raftPoint> X6.26 Y-24.459 </raftPoint>)
(<raftPoint> X4.293 Y-21.244 </raftPoint>)
(<raftPoint> X-5.76 Y-21.053 </raftPoint>)
(<raftPoint> X-5.76 Y-23.729 </raftPoint>)
(</raftPerimeter>)
(<raftPerimeter>)
(<raftPoint> X-28.818 Y28.788 </raftPoint>)
(<raftPoint> X-29.402 Y23.412 </raftPoint>)
(<raftPoint> X-29.155 Y17.703 </raftPoint>)
(<raftPoint> X-28.035 Y16.036 </raftPoint>)
(<raftPoint> X-27.32 Y14.047 </raftPoint>)
(<raftPoint> X-26.112 Y12.436 </raftPoint>)
(<raftPoint> X-25.505 Y10.383 </raftPoint>)
(<raftPoint> X-16.3 Y4.86 </raftPoint>)
(<raftPoint> X3.685 Y4.86 </raftPoint>)
(<raftPoint> X11.013 Y8.524 </raftPoint>)
(<raftPoint> X14.731 Y12.242 </raftPoint>)
(<raftPoint> X15.135 Y14.236 </raftPoint>)
(<raftPoint> X16.545 Y15.869 </raftPoint>)
(<raftPoint> X17.404 Y23.4 </raftPoint>)
(<raftPoint> X16.548 Y30.905 </raftPoint>)
(<raftPoint> X15.47 Y32.564 </raftPoint>)
(<raftPoint> X14.709 Y34.58 </raftPoint>)
(<raftPoint> X9.149 Y40.14 </raftPoint>)
(<raftPoint> X5.485 Y40.14 </raftPoint>)
(<raftPoint> X1.883 Y41.941 </raftPoint>)
(<raftPoint> X-13.452 Y41.759 </raftPoint>)
(<raftPoint> X-16.295 Y40.14 </raftPoint>)
(<raftPoint> X-21.749 Y40.14 </raftPoint>)
(<raftPoint> X-27.296 Y34.593 </raftPoint>)
(<raftPoint> X-29.175 Y30.835 </raftPoint>)
(</raftPerimeter>)
(<raftPerimeter>)
(<raftPoint> X0.164 Y26.833 </raftPoint>)
(<raftPoint> X0.832 Y25.112 </raftPoint>)
(<raftPoint> X1.032 Y23.406 </raftPoint>)
(<raftPoint> X0.775 Y21.697 </raftPoint>)
(<raftPoint> X0.066 Y19.986 </raftPoint>)
(<raftPoint> X-1.329 Y18.272 </raftPoint>)
(<raftPoint> X-3.706 Y16.74 </raftPoint>)
(<raftPoint> X-8.868 Y16.74 </raftPoint>)
(<raftPoint> X-10.655 Y18.253 </raftPoint>)
(<raftPoint> X-12.065 Y19.986 </raftPoint>)
(<raftPoint> X-12.774 Y21.697 </raftPoint>)
(<raftPoint> X-13.031 Y23.406 </raftPoint>)
(<raftPoint> X-12.832 Y25.112 </raftPoint>)
(<raftPoint> X-12.166 Y26.825 </raftPoint>)
(<raftPoint> X-10.899 Y28.544 </raftPoint>)
(<raftPoint> X-8.853 Y30.08 </raftPoint>)
(<raftPoint> X-7.846 Y30.258 </raftPoint>)
(<raftPoint> X-5.38 Y31.807 </raftPoint>)
(<raftPoint> X-2.046 Y30.141 </raftPoint>)
(</raftPerimeter>)
(<raftPerimeter>)
(<raftPoint> X-11.971 Y23.48 </raftPoint>)
(<raftPoint> X-11.577 Y21.411 </raftPoint>)
(<raftPoint> X-9.136 Y19.26 </raftPoint>)
(<raftPoint> X-3.433 Y19.26 </raftPoint>)
(<raftPoint> X-0.03 Y23.293 </raftPoint>)
(<raftPoint> X-0.347 Y25.319 </raftPoint>)
(<raftPoint> X-1.529 Y27.433 </raftPoint>)
(<raftPoint> X-4.144 Y29.143 </raftPoint>)
(<raftPoint> X-5.457 Y29.354 </raftPoint>)
(<raftPoint> X-9.244 Y27.46 </raftPoint>)
(</raftPerimeter>)
(<raftPerimeter>)
(<raftPoint> X-3.746 Y-25.743 </raftPoint>)
(<raftPoint> X5.65 Y-25.572 </raftPoint>)
(<raftPoint> X6.684 Y-25.415 </raftPoint>)
(<raftPoint> X6.26 Y-24.459 </raftPoint>)
(<raftPoint> X4.293 Y-21.244 </raftPoint>)
(<raftPoint> X-5.76 Y-21.053 </raftPoint>)
(<raftPoint> X-5.76 Y-23.729 </raftPoint>)
(</raftPerimeter>)
(<raftPerimeter>)
(<raftPoint> X-28.818 Y28.788 </raftPoint>)
(<raftPoint> X-29.402 Y23.412 </raftPoint>)
(<raftPoint> X-29.155 Y17.703 </raftPoint>)
(<raftPoint> X-28.035 Y16.036 </raftPoint>)
(<raftPoint> X-27.32 Y14.047 </raftPoint>)
(<raftPoint> X-26.112 Y12.436 </raftPoint>)
(<raftPoint> X-25.505 Y10.383 </raftPoint>)
(<raftPoint> X-16.3 Y4.86 </raftPoint>)
(<raftPoint> X3.685 Y4.86 </raftPoint>)
(<raftPoint> X11.013 Y8.524 </raftPoint>)
(<raftPoint> X14.731 Y12.242 </raftPoint>)
(<raftPoint> X15.135 Y14.236 </raftPoint>)
(<raftPoint> X16.545 Y15.869 </raftPoint>)
(<raftPoint> X17.404 Y23.4 </raftPoint>)
(<raftPoint> X16.548 Y30.905 </raftPoint>)
(<raftPoint> X15.47 Y32.564 </raftPoint>)
(<raftPoint> X14.709 Y34.58 </raftPoint>)
(<raftPoint> X9.149 Y40.14 </raftPoint>)
(<raftPoint> X5.485 Y40.14 </raftPoint>)
(<raftPoint> X1.883 Y41.941 </raftPoint>)
(<raftPoint> X-13.452 Y41.759 </raftPoint>)
(<raftPoint> X-16.295 Y40.14 </raftPoint>)
(<raftPoint> X-21.749 Y40.14 </raftPoint>)
(<raftPoint> X-27.296 Y34.593 </raftPoint>)
(<raftPoint> X-29.175 Y30.835 </raftPoint>)
(</raftPerimeter>)
(<raftPerimeter>)
(<raftPoint> X0.164 Y26.833 </raftPoint>)
(<raftPoint> X0.832 Y25.112 </raftPoint>)
(<raftPoint> X1.032 Y23.406 </raftPoint>)
(<raftPoint> X0.775 Y21.697 </raftPoint>)
(<raftPoint> X0.066 Y19.986 </raftPoint>)
(<raftPoint> X-1.329 Y18.272 </raftPoint>)
(<raftPoint> X-3.706 Y16.74 </raftPoint>)
(<raftPoint> X-8.868 Y16.74 </raftPoint>)
(<raftPoint> X-10.655 Y18.253 </raftPoint>)
(<raftPoint> X-12.065 Y19.986 </raftPoint>)
(<raftPoint> X-12.774 Y21.697 </raftPoint>)
(<raftPoint> X-13.031 Y23.406 </raftPoint>)
(<raftPoint> X-12.832 Y25.112 </raftPoint>)
(<raftPoint> X-12.166 Y26.825 </raftPoint>)
(<raftPoint> X-10.899 Y28.544 </raftPoint>)
(<raftPoint> X-8.853 Y30.08 </raftPoint>)
(<raftPoint> X-7.846 Y30.258 </raftPoint>)
(<raftPoint> X-5.38 Y31.807 </raftPoint>)
(<raftPoint> X-2.046 Y30.141 </raftPoint>)
(</raftPerimeter>)
(<raftPerimeter>)
(<raftPoint> X-11.971 Y23.48 </raftPoint>)
(<raftPoint> X-11.577 Y21.411 </raftPoint>)
(<raftPoint> X-9.136 Y19.26 </raftPoint>)
(<raftPoint> X-3.433 Y19.26 </raftPoint>)
(<raftPoint> X-0.03 Y23.293 </raftPoint>)
(<raftPoint> X-0.347 Y25.319 </raftPoint>)
(<raftPoint> X-1.529 Y27.433 </raftPoint>)
(<raftPoint> X-4.144 Y29.143 </raftPoint>)
(<raftPoint> X-5.457 Y29.354 </raftPoint>)
(<raftPoint> X-9.244 Y27.46 </raftPoint>)
(</raftPerimeter>)
(<raftPerimeter>)
(<raftPoint> X-3.746 Y-25.743 </raftPoint>)
(<raftPoint> X5.65 Y-25.572 </raftPoint>)
(<raftPoint> X6.684 Y-25.415 </raftPoint>)
(<raftPoint> X6.26 Y-24.459 </raftPoint>)
(<raftPoint> X4.293 Y-21.244 </raftPoint>)
(<raftPoint> X-5.76 Y-21.053 </raftPoint>)
(<raftPoint> X-5.76 Y-23.729 </raftPoint>)
(</raftPerimeter>)
(<raftPerimeter>)
(<raftPoint> X-28.818 Y28.788 </raftPoint>)
(<raftPoint> X-29.402 Y23.412 </raftPoint>)
(<raftPoint> X-29.155 Y17.703 </raftPoint>)
(<raftPoint> X-28.035 Y16.036 </raftPoint>)
(<raftPoint> X-27.32 Y14.047 </raftPoint>)
(<raftPoint> X-26.112 Y12.436 </raftPoint>)
(<raftPoint> X-25.505 Y10.383 </raftPoint>)
(<raftPoint> X-16.3 Y4.86 </raftPoint>)
(<raftPoint> X3.685 Y4.86 </raftPoint>)
(<raftPoint> X11.013 Y8.524 </raftPoint>)
(<raftPoint> X14.731 Y12.242 </raftPoint>)
(<raftPoint> X15.135 Y14.236 </raftPoint>)
(<raftPoint> X16.545 Y15.869 </raftPoint>)
(<raftPoint> X17.404 Y23.4 </raftPoint>)
(<raftPoint> X16.548 Y30.905 </raftPoint>)
(<raftPoint> X15.47 Y32.564 </raftPoint>)
(<raftPoint> X14.709 Y34.58 </raftPoint>)
(<raftPoint> X9.149 Y40.14 </raftPoint>)
(<raftPoint> X5.485 Y40.14 </raftPoint>)
(<raftPoint> X1.883 Y41.941 </raftPoint>)
(<raftPoint> X-13.452 Y41.759 </raftPoint>)
(<raftPoint> X-16.295 Y40.14 </raftPoint>)
(<raftPoint> X-21.749 Y40.14 </raftPoint>)
(<raftPoint> X-27.296 Y34.593 </raftPoint>)
(<raftPoint> X-29.175 Y30.835 </raftPoint>)
(</raftPerimeter>)
(<raftPerimeter>)
(<raftPoint> X0.164 Y26.833 </raftPoint>)
(<raftPoint> X0.832 Y25.112 </raftPoint>)
(<raftPoint> X1.032 Y23.406 </raftPoint>)
(<raftPoint> X0.775 Y21.697 </raftPoint>)
(<raftPoint> X0.066 Y19.986 </raftPoint>)
(<raftPoint> X-1.329 Y18.272 </raftPoint>)
(<raftPoint> X-3.706 Y16.74 </raftPoint>)
(<raftPoint> X-8.868 Y16.74 </raftPoint>)
(<raftPoint> X-10.655 Y18.253 </raftPoint>)
(<raftPoint> X-12.065 Y19.986 </raftPoint>)
(<raftPoint> X-12.774 Y21.697 </raftPoint>)
(<raftPoint> X-13.031 Y23.406 </raftPoint>)
(<raftPoint> X-12.832 Y25.112 </raftPoint>)
(<raftPoint> X-12.166 Y26.825 </raftPoint>)
(<raftPoint> X-10.899 Y28.544 </raftPoint>)
(<raftPoint> X-8.853 Y30.08 </raftPoint>)
(<raftPoint> X-7.846 Y30.258 </raftPoint>)
(<raftPoint> X-5.38 Y31.807 </raftPoint>)
(<raftPoint> X-2.046 Y30.141 </raftPoint>)
(</raftPerimeter>)
(<raftPerimeter>)
(<raftPoint> X-11.971 Y23.48 </raftPoint>)
(<raftPoint> X-11.577 Y21.411 </raftPoint>)
(<raftPoint> X-9.136 Y19.26 </raftPoint>)
(<raftPoint> X-3.433 Y19.26 </raftPoint>)
(<raftPoint> X-0.03 Y23.293 </raftPoint>)
(<raftPoint> X-0.347 Y25.319 </raftPoint>)
(<raftPoint> X-1.529 Y27.433 </raftPoint>)
(<raftPoint> X-4.144 Y29.143 </raftPoint>)
(<raftPoint> X-5.457 Y29.354 </raftPoint>)
(<raftPoint> X-9.244 Y27.46 </raftPoint>)
(</raftPerimeter>)
(<raftPerimeter>)
(<raftPoint> X-3.746 Y-25.743 </raftPoint>)
(<raftPoint> X5.65 Y-25.572 </raftPoint>)
(<raftPoint> X6.684 Y-25.415 </raftPoint>)
(<raftPoint> X6.26 Y-24.459 </raftPoint>)
(<raftPoint> X4.293 Y-21.244 </raftPoint>)
(<raftPoint> X-5.76 Y-21.053 </raftPoint>)
(<raftPoint> X-5.76 Y-23.729 </raftPoint>)
(</raftPerimeter>)
(<raftPerimeter>)
(<raftPoint> X-28.818 Y28.788 </raftPoint>)
(<raftPoint> X-29.402 Y23.412 </raftPoint>)
(<raftPoint> X-29.155 Y17.703 </raftPoint>)
(<raftPoint> X-28.035 Y16.036 </raftPoint>)
(<raftPoint> X-27.32 Y14.047 </raftPoint>)
(<raftPoint> X-26.112 Y12.436 </raftPoint>)
(<raftPoint> X-25.505 Y10.383 </raftPoint>)
(<raftPoint> X-16.3 Y4.86 </raftPoint>)
(<raftPoint> X3.685 Y4.86 </raftPoint>)
(<raftPoint> X11.013 Y8.524 </raftPoint>)
(<raftPoint> X14.731 Y12.242 </raftPoint>)
(<raftPoint> X15.135 Y14.236 </raftPoint>)
(<raftPoint> X16.545 Y15.869 </raftPoint>)
(<raftPoint> X17.404 Y23.4 </raftPoint>)
(<raftPoint> X16.548 Y30.905 </raftPoint>)
(<raftPoint> X15.47 Y32.564 </raftPoint>)
(<raftPoint> X14.709 Y34.58 </raftPoint>)
(<raftPoint> X9.149 Y40.14 </raftPoint>)
(<raftPoint> X5.485 Y40.14 </raftPoint>)
(<raftPoint> X1.883 Y41.941 </raftPoint>)
(<raftPoint> X-13.452 Y41.759 </raftPoint>)
(<raftPoint> X-16.295 Y40.14 </raftPoint>)
(<raftPoint> X-21.749 Y40.14 </raftPoint>)
(<raftPoint> X-27.296 Y34.593 </raftPoint>)
(<raftPoint> X-29.175 Y30.835 </raftPoint>)
(</raftPerimeter>)
(<raftPerimeter>)
(<raftPoint> X0.164 Y26.833 </raftPoint>)
(<raftPoint> X0.832 Y25.112 </raftPoint>)
(<raftPoint> X1.032 Y23.406 </raftPoint>)
(<raftPoint> X0.775 Y21.697 </raftPoint>)
(<raftPoint> X0.066 Y19.986 </raftPoint>)
(<raftPoint> X-1.329 Y18.272 </raftPoint>)
(<raftPoint> X-3.706 Y16.74 </raftPoint>)
(<raftPoint> X-8.868 Y16.74 </raftPoint>)
(<raftPoint> X-10.655 Y18.253 </raftPoint>)
(<raftPoint> X-12.065 Y19.986 </raftPoint>)
(<raftPoint> X-12.774 Y21.697 </raftPoint>)
(<raftPoint> X-13.031 Y23.406 </raftPoint>)
(<raftPoint> X-12.832 Y25.112 </raftPoint>)
(<raftPoint> X-12.166 Y26.825 </raftPoint>)
(<raftPoint> X-10.899 Y28.544 </raftPoint>)
(<raftPoint> X-8.853 Y30.08 </raftPoint>)
(<raftPoint> X-7.846 Y30.258 </raftPoint>)
(<raftPoint> X-5.38 Y31.807 </raftPoint>)
(<raftPoint> X-2.046 Y30.141 </raftPoint>)
(</raftPerimeter>)
(<raftPerimeter>)
(<raftPoint> X-11.971 Y23.48 </raftPoint>)
(<raftPoint> X-11.577 Y21.411 </raftPoint>)
(<raftPoint> X-9.136 Y19.26 </raftPoint>)
(<raftPoint> X-3.433 Y19.26 </raftPoint>)
(<raftPoint> X-0.03 Y23.293 </raftPoint>)
(<raftPoint> X-0.347 Y25.319 </raftPoint>)
(<raftPoint> X-1.529 Y27.433 </raftPoint>)
(<raftPoint> X-4.144 Y29.143 </raftPoint>)
(<raftPoint> X-5.457 Y29.354 </raftPoint>)
(<raftPoint> X-9.244 Y27.46 </raftPoint>)
(</raftPerimeter>)
(<raftPerimeter>)
(<raftPoint> X-3.746 Y-25.743 </raftPoint>)
(<raftPoint> X5.65 Y-25.572 </raftPoint>)
(<raftPoint> X6.684 Y-25.415 </raftPoint>)
(<raftPoint> X6.26 Y-24.459 </raftPoint>)
(<raftPoint> X4.293 Y-21.244 </raftPoint>)
(<raftPoint> X-5.76 Y-21.053 </raftPoint>)
(<raftPoint> X-5.76 Y-23.729 </raftPoint>)
(</raftPerimeter>)
(<raftPerimeter>)
(<raftPoint> X-28.818 Y28.788 </raftPoint>)
(<raftPoint> X-29.402 Y23.412 </raftPoint>)
(<raftPoint> X-29.155 Y17.703 </raftPoint>)
(<raftPoint> X-28.035 Y16.036 </raftPoint>)
(<raftPoint> X-27.32 Y14.047 </raftPoint>)
(<raftPoint> X-26.112 Y12.436 </raftPoint>)
(<raftPoint> X-25.505 Y10.383 </raftPoint>)
(<raftPoint> X-16.3 Y4.86 </raftPoint>)
(<raftPoint> X3.685 Y4.86 </raftPoint>)
(<raftPoint> X11.013 Y8.524 </raftPoint>)
(<raftPoint> X14.731 Y12.242 </raftPoint>)
(<raftPoint> X15.135 Y14.236 </raftPoint>)
(<raftPoint> X16.545 Y15.869 </raftPoint>)
(<raftPoint> X17.404 Y23.4 </raftPoint>)
(<raftPoint> X16.548 Y30.905 </raftPoint>)
(<raftPoint> X15.47 Y32.564 </raftPoint>)
(<raftPoint> X14.709 Y34.58 </raftPoint>)
(<raftPoint> X9.149 Y40.14 </raftPoint>)
(<raftPoint> X5.485 Y40.14 </raftPoint>)
(<raftPoint> X1.883 Y41.941 </raftPoint>)
(<raftPoint> X-13.452 Y41.759 </raftPoint>)
(<raftPoint> X-16.295 Y40.14 </raftPoint>)
(<raftPoint> X-21.749 Y40.14 </raftPoint>)
(<raftPoint> X-27.296 Y34.593 </raftPoint>)
(<raftPoint> X-29.175 Y30.835 </raftPoint>)
(</raftPerimeter>)
(<raftPerimeter>)
(<raftPoint> X0.164 Y26.833 </raftPoint>)
(<raftPoint> X0.832 Y25.112 </raftPoint>)
(<raftPoint> X1.032 Y23.406 </raftPoint>)
(<raftPoint> X0.775 Y21.697 </raftPoint>)
(<raftPoint> X0.066 Y19.986 </raftPoint>)
(<raftPoint> X-1.329 Y18.272 </raftPoint>)
(<raftPoint> X-3.706 Y16.74 </raftPoint>)
(<raftPoint> X-8.868 Y16.74 </raftPoint>)
(<raftPoint> X-10.655 Y18.253 </raftPoint>)
(<raftPoint> X-12.065 Y19.986 </raftPoint>)
(<raftPoint> X-12.774 Y21.697 </raftPoint>)
(<raftPoint> X-13.031 Y23.406 </raftPoint>)
(<raftPoint> X-12.832 Y25.112 </raftPoint>)
(<raftPoint> X-12.166 Y26.825 </raftPoint>)
(<raftPoint> X-10.899 Y28.544 </raftPoint>)
(<raftPoint> X-8.853 Y30.08 </raftPoint>)
(<raftPoint> X-7.846 Y30.258 </raftPoint>)
(<raftPoint> X-5.38 Y31.807 </raftPoint>)
(<raftPoint> X-2.046 Y30.141 </raftPoint>)
(</raftPerimeter>)
(<raftPerimeter>)
(<raftPoint> X-11.971 Y23.48 </raftPoint>)
(<raftPoint> X-11.577 Y21.411 </raftPoint>)
(<raftPoint> X-9.136 Y19.26 </raftPoint>)
(<raftPoint> X-3.433 Y19.26 </raftPoint>)
(<raftPoint> X-0.03 Y23.293 </raftPoint>)
(<raftPoint> X-0.347 Y25.319 </raftPoint>)
(<raftPoint> X-1.529 Y27.433 </raftPoint>)
(<raftPoint> X-4.144 Y29.143 </raftPoint>)
(<raftPoint> X-5.457 Y29.354 </raftPoint>)
(<raftPoint> X-9.244 Y27.46 </raftPoint>)
(</raftPerimeter>)
(<raftPerimeter>)
(<raftPoint> X-28.818 Y28.788 </raftPoint>)
(<raftPoint> X-29.402 Y23.412 </raftPoint>)
(<raftPoint> X-29.155 Y17.703 </raftPoint>)
(<raftPoint> X-28.035 Y16.036 </raftPoint>)
(<raftPoint> X-27.32 Y14.047 </raftPoint>)
(<raftPoint> X-26.112 Y12.436 </raftPoint>)
(<raftPoint> X-25.505 Y10.383 </raftPoint>)
(<raftPoint> X-16.3 Y4.86 </raftPoint>)
(<raftPoint> X3.685 Y4.86 </raftPoint>)
(<raftPoint> X11.013 Y8.524 </raftPoint>)
(<raftPoint> X14.731 Y12.242 </raftPoint>)
(<raftPoint> X15.135 Y14.236 </raftPoint>)
(<raftPoint> X16.545 Y15.869 </raftPoint>)
(<raftPoint> X17.404 Y23.4 </raftPoint>)
(<raftPoint> X16.548 Y30.905 </raftPoint>)
(<raftPoint> X15.47 Y32.564 </raftPoint>)
(<raftPoint> X14.709 Y34.58 </raftPoint>)
(<raftPoint> X9.149 Y40.14 </raftPoint>)
(<raftPoint> X5.485 Y40.14 </raftPoint>)
(<raftPoint> X1.883 Y41.941 </raftPoint>)
(<raftPoint> X-13.452 Y41.759 </raftPoint>)
(<raftPoint> X-16.295 Y40.14 </raftPoint>)
(<raftPoint> X-21.749 Y40.14 </raftPoint>)
(<raftPoint> X-27.296 Y34.593 </raftPoint>)
(<raftPoint> X-29.175 Y30.835 </raftPoint>)
(</raftPerimeter>)
(<raftPerimeter>)
(<raftPoint> X0.164 Y26.833 </raftPoint>)
(<raftPoint> X0.832 Y25.112 </raftPoint>)
(<raftPoint> X1.032 Y23.406 </raftPoint>)
(<raftPoint> X0.775 Y21.697 </raftPoint>)
(<raftPoint> X0.066 Y19.986 </raftPoint>)
(<raftPoint> X-1.329 Y18.272 </raftPoint>)
(<raftPoint> X-3.706 Y16.74 </raftPoint>)
(<raftPoint> X-8.868 Y16.74 </raftPoint>)
(<raftPoint> X-10.655 Y18.253 </raftPoint>)
(<raftPoint> X-12.065 Y19.986 </raftPoint>)
(<raftPoint> X-12.774 Y21.697 </raftPoint>)
(<raftPoint> X-13.031 Y23.406 </raftPoint>)
(<raftPoint> X-12.832 Y25.112 </raftPoint>)
(<raftPoint> X-12.166 Y26.825 </raftPoint>)
(<raftPoint> X-10.899 Y28.544 </raftPoint>)
(<raftPoint> X-8.853 Y30.08 </raftPoint>)
(<raftPoint> X-7.846 Y30.258 </raftPoint>)
(<raftPoint> X-5.38 Y31.807 </raftPoint>)
(<raftPoint> X-2.046 Y30.141 </raftPoint>)
(</raftPerimeter>)
(<raftPerimeter>)
(<raftPoint> X-11.971 Y23.48 </raftPoint>)
(<raftPoint> X-11.577 Y21.411 </raftPoint>)
(<raftPoint> X-9.136 Y19.26 </raftPoint>)
(<raftPoint> X-3.433 Y19.26 </raftPoint>)
(<raftPoint> X-0.03 Y23.293 </raftPoint>)
(<raftPoint> X-0.347 Y25.319 </raftPoint>)
(<raftPoint> X-1.529 Y27.433 </raftPoint>)
(<raftPoint> X-4.144 Y29.143 </raftPoint>)
(<raftPoint> X-5.457 Y29.354 </raftPoint>)
(<raftPoint> X-9.244 Y27.46 </raftPoint>)
(</raftPerimeter>)
(<raftPerimeter>)
(<raftPoint> X-18.125 Y-42.108 </raftPoint>)
(<raftPoint> X3.725 Y-42.108 </raftPoint>)
(<raftPoint> X7.325 Y-40.308 </raftPoint>)
(<raftPoint> X9.125 Y-40.308 </raftPoint>)
(<raftPoint> X12.994 Y-38.374 </raftPoint>)
(<raftPoint> X14.834 Y-34.693 </raftPoint>)
(<raftPoint> X18.528 Y-30.999 </raftPoint>)
(<raftPoint> X18.528 Y-14.001 </raftPoint>)
(<raftPoint> X14.834 Y-10.307 </raftPoint>)
(<raftPoint> X12.994 Y-6.626 </raftPoint>)
(<raftPoint> X9.125 Y-4.692 </raftPoint>)
(<raftPoint> X3.725 Y-4.692 </raftPoint>)
(<raftPoint> X0.125 Y-2.892 </raftPoint>)
(<raftPoint> X-14.525 Y-2.892 </raftPoint>)
(<raftPoint> X-18.142 Y-4.701 </raftPoint>)
(<raftPoint> X-20.755 Y-4.881 </raftPoint>)
(<raftPoint> X-27.295 Y-8.379 </raftPoint>)
(<raftPoint> X-29.933 Y-10.551 </raftPoint>)
(<raftPoint> X-29.933 Y-12.402 </raftPoint>)
(<raftPoint> X-32.928 Y-15.822 </raftPoint>)
(<raftPoint> X-32.928 Y-29.178 </raftPoint>)
(<raftPoint> X-29.933 Y-32.598 </raftPoint>)
(<raftPoint> X-29.933 Y-34.43 </raftPoint>)
(<raftPoint> X-23.607 Y-40.308 </raftPoint>)
(<raftPoint> X-21.725 Y-40.308 </raftPoint>)
(</raftPerimeter>)
(<raftPerimeter>)
(<raftPoint> X-27.371 Y38.38 </raftPoint>)
(<raftPoint> X-29.933 Y34.354 </raftPoint>)
(<raftPoint> X-29.933 Y28.998 </raftPoint>)
(<raftPoint> X-32.928 Y25.578 </raftPoint>)
(<raftPoint> X-32.928 Y21.222 </raftPoint>)
(<raftPoint> X-29.933 Y17.802 </raftPoint>)
(<raftPoint> X-29.933 Y14.246 </raftPoint>)
(<raftPoint> X-27.363 Y10.207 </raftPoint>)
(<raftPoint> X-23.801 Y8.54 </raftPoint>)
(<raftPoint> X-18.163 Y4.692 </raftPoint>)
(<raftPoint> X5.525 Y4.692 </raftPoint>)
(<raftPoint> X12.913 Y8.386 </raftPoint>)
(<raftPoint> X18.528 Y14.001 </raftPoint>)
(<raftPoint> X18.528 Y32.799 </raftPoint>)
(<raftPoint> X14.834 Y36.493 </raftPoint>)
(<raftPoint> X12.994 Y40.174 </raftPoint>)
(<raftPoint> X9.123 Y42.109 </raftPoint>)
(<raftPoint> X-20.739 Y41.927 </raftPoint>)
(</raftPerimeter>)
(<layer> 0.475 )
G1 X-32.27 Y-28.89 Z0.48 F4200.0
G1 F1200.0
G1 E1.0
G1 F4200.0
M101
G1 X-32.27 Y-16.11 Z0.48 F743.802 E3.613
G1 F1200.0
G1 E2.613
G1 F743.802
M103
G1 X-29.33 Y-10.71 Z0.48 F4200.0
G1 F1200.0
G1 E3.613
G1 F4200.0
M101
G1 X-29.33 Y-34.29 Z0.48 F743.802 E8.435
G1 X-26.4 Y-36.09 Z0.48 F743.802 E9.139
G1 X-26.4 Y-8.91 Z0.48 F743.802 E14.698
G1 X-23.47 Y-7.11 Z0.48 F743.802 E15.402
G1 X-23.47 Y-39.69 Z0.48 F743.802 E22.065
G1 X-20.53 Y-39.69 Z0.48 F743.802 E22.665
G1 X-20.53 Y-5.31 Z0.48 F743.802 E29.696
G1 X-17.6 Y-5.31 Z0.48 F743.802 E30.296
G1 X-17.6 Y-41.49 Z0.48 F743.802 E37.695
G1 X-14.67 Y-41.49 Z0.48 F743.802 E38.295
G1 X-14.67 Y-3.51 Z0.48 F743.802 E46.063
G1 X-11.73 Y-3.51 Z0.48 F743.802 E46.663
G1 X-11.73 Y-41.49 Z0.48 F743.802 E54.43
G1 X-8.8 Y-41.49 Z0.48 F743.802 E55.03
G1 X-8.8 Y-3.51 Z0.48 F743.802 E62.798
G1 X-5.87 Y-3.51 Z0.48 F743.802 E63.398
G1 X-5.87 Y-41.49 Z0.48 F743.802 E71.165
G1 X-2.93 Y-41.49 Z0.48 F743.802 E71.765
G1 X-2.93 Y-3.51 Z0.48 F743.802 E79.533
G1 X0.0 Y-3.51 Z0.48 F743.802 E80.133
G1 X0.0 Y-41.49 Z0.48 F743.802 E87.9
G1 X2.93 Y-41.49 Z0.48 F743.802 E88.5
G1 X2.93 Y-5.31 Z0.48 F743.802 E95.9
G1 X5.87 Y-5.31 Z0.48 F743.802 E96.5
G1 X5.87 Y-39.69 Z0.48 F743.802 E103.531
G1 X8.8 Y-39.69 Z0.48 F743.802 E104.131
G1 X8.8 Y-5.31 Z0.48 F743.802 E111.162
G1 X11.73 Y-7.11 Z0.48 F743.802 E111.866
G1 X11.73 Y-37.89 Z0.48 F743.802 E118.161
G1 X14.67 Y-34.29 Z0.48 F743.802 E119.111
G1 X14.67 Y-10.71 Z0.48 F743.802 E123.933
G1 X17.6 Y-14.31 Z0.48 F743.802 E124.883
G1 X17.6 Y-30.69 Z0.48 F743.802 E128.232
G1 F1200.0
G1 E127.232
G1 F743.802
M103
G1 X5.87 Y5.31 Z0.48 F4200.0
G1 F1200.0
G1 E128.232
G1 F4200.0
M101
G1 X5.87 Y41.49 Z0.48 F743.802 E135.632
G1 X2.93 Y41.49 Z0.48 F743.802 E136.232
G1 X2.93 Y5.31 Z0.48 F743.802 E143.631
G1 X0.0 Y5.31 Z0.48 F743.802 E144.231
G1 X0.0 Y41.49 Z0.48 F743.802 E151.63
G1 X-2.93 Y41.49 Z0.48 F743.802 E152.23
G1 X-2.93 Y5.31 Z0.48 F743.802 E159.63
G1 X-5.87 Y5.31 Z0.48 F743.802 E160.23
G1 X-5.87 Y41.49 Z0.48 F743.802 E167.629
G1 X-8.8 Y41.49 Z0.48 F743.802 E168.229
G1 X-8.8 Y5.31 Z0.48 F743.802 E175.628
G1 X-11.73 Y5.31 Z0.48 F743.802 E176.228
G1 X-11.73 Y41.49 Z0.48 F743.802 E183.628
G1 X-14.67 Y41.49 Z0.48 F743.802 E184.228
G1 X-14.67 Y5.31 Z0.48 F743.802 E191.627
G1 X-17.6 Y5.31 Z0.48 F743.802 E192.227
G1 X-17.6 Y41.49 Z0.48 F743.802 E199.626
G1 X-20.53 Y41.49 Z0.48 F743.802 E200.226
G1 X-20.53 Y7.11 Z0.48 F743.802 E207.257
G1 X-23.47 Y8.91 Z0.48 F743.802 E207.962
G1 X-23.47 Y39.69 Z0.48 F743.802 E214.256
G1 X-26.4 Y37.89 Z0.48 F743.802 E214.96
G1 X-26.4 Y10.71 Z0.48 F743.802 E220.519
G1 X-29.33 Y14.31 Z0.48 F743.802 E221.469
G1 X-29.33 Y34.29 Z0.48 F743.802 E225.554
G1 F1200.0
G1 E224.554
G1 F743.802
M103
G1 X-32.27 Y25.29 Z0.48 F4200.0
M73 P6 (display progress)
G1 F1200.0
G1 E225.554
G1 F4200.0
M101
G1 X-32.27 Y21.51 Z0.48 F743.802 E226.327
G1 F1200.0
G1 E225.327
G1 F743.802
M103
G1 X8.8 Y7.11 Z0.48 F4200.0
G1 F1200.0
G1 E226.327
G1 F4200.0
M101
G1 X8.8 Y41.49 Z0.48 F743.802 E233.358
G1 X11.73 Y39.69 Z0.48 F743.802 E234.062
G1 X11.73 Y8.91 Z0.48 F743.802 E240.357
G1 X14.67 Y10.71 Z0.48 F743.802 E241.061
G1 X14.67 Y36.09 Z0.48 F743.802 E246.251
G1 X17.6 Y32.49 Z0.48 F743.802 E247.201
G1 X17.6 Y14.31 Z0.48 F743.802 E250.919
G1 F1200.0
G1 E249.919
G1 F743.802
M103
;M108 R56.0
(</layer>)
(<layer> 0.983 )
G1 X-17.67 Y5.4 Z0.98 F4200.0
G1 F1200.0
G1 E250.919
G1 F4200.0
M101
G1 X5.94 Y5.4 Z0.98 F2222.222 E252.804
G1 X8.87 Y7.2 Z0.98 F2222.222 E253.079
G1 X-20.61 Y7.2 Z0.98 F2222.222 E255.434
G1 X-23.54 Y9.0 Z0.98 F2222.222 E255.709
G1 X11.81 Y9.0 Z0.98 F2222.222 E258.532
G1 X14.74 Y10.8 Z0.98 F2222.222 E258.806
G1 X-26.47 Y10.8 Z0.98 F2222.222 E262.098
G1 X-26.47 Y12.6 Z0.98 F2222.222 E262.242
G1 X14.74 Y12.6 Z0.98 F2222.222 E265.533
G1 F1200.0
G1 E264.533
G1 F2222.222
M103
G1 X17.67 Y14.4 Z0.98 F4200.0
G1 F1200.0
G1 E265.533
G1 F4200.0
M101
G1 X-29.41 Y14.4 Z0.98 F2222.222 E269.293
G1 X-29.41 Y16.2 Z0.98 F2222.222 E269.437
G1 X17.67 Y16.2 Z0.98 F2222.222 E273.197
G1 X17.67 Y18.0 Z0.98 F2222.222 E273.341
G1 X-29.41 Y18.0 Z0.98 F2222.222 E277.101
G1 X-29.41 Y19.8 Z0.98 F2222.222 E277.245
G1 X17.67 Y19.8 Z0.98 F2222.222 E281.005
G1 X17.67 Y21.6 Z0.98 F2222.222 E281.149
G1 X-32.34 Y21.6 Z0.98 F2222.222 E285.143
G1 X-32.34 Y23.4 Z0.98 F2222.222 E285.287
G1 X17.67 Y23.4 Z0.98 F2222.222 E289.281
G1 X17.67 Y25.2 Z0.98 F2222.222 E289.425
G1 X-32.34 Y25.2 Z0.98 F2222.222 E293.42
G1 X-29.41 Y27.0 Z0.98 F2222.222 E293.695
G1 X17.67 Y27.0 Z0.98 F2222.222 E297.455
G1 X17.67 Y28.8 Z0.98 F2222.222 E297.598
G1 X-29.41 Y28.8 Z0.98 F2222.222 E301.359
G1 X-29.41 Y30.6 Z0.98 F2222.222 E301.502
G1 X17.67 Y30.6 Z0.98 F2222.222 E305.262
G1 X17.67 Y32.4 Z0.98 F2222.222 E305.406
G1 X-29.41 Y32.4 Z0.98 F2222.222 E309.166
G1 X-29.41 Y34.2 Z0.98 F2222.222 E309.31
G1 X14.74 Y34.2 Z0.98 F2222.222 E312.836
G1 X14.74 Y36.0 Z0.98 F2222.222 E312.98
G1 X-26.47 Y36.0 Z0.98 F2222.222 E316.271
G1 X-26.47 Y37.8 Z0.98 F2222.222 E316.415
G1 X11.81 Y37.8 Z0.98 F2222.222 E319.472
G1 X11.81 Y39.6 Z0.98 F2222.222 E319.616
G1 X-23.54 Y39.6 Z0.98 F2222.222 E322.439
G1 X-20.61 Y41.4 Z0.98 F2222.222 E322.714
G1 X8.87 Y41.4 Z0.98 F2222.222 E325.068
G1 F1200.0
G1 E324.068
G1 F2222.222
M103
G1 X0.07 Y-3.6 Z0.98 F4200.0
G1 F1200.0
G1 E325.068
G1 F4200.0
M101
G1 X-14.74 Y-3.6 Z0.98 F2222.222 E326.251
G1 F1200.0
G1 E325.251
G1 F2222.222
M103
G1 X-20.61 Y-5.4 Z0.98 F4200.0
G1 F1200.0
G1 E326.251
G1 F4200.0
M101
G1 X8.87 Y-5.4 Z0.98 F2222.222 E328.606
G1 X11.81 Y-7.2 Z0.98 F2222.222 E328.881
G1 X-23.54 Y-7.2 Z0.98 F2222.222 E331.703
G1 X-26.47 Y-9.0 Z0.98 F2222.222 E331.978
G1 X11.81 Y-9.0 Z0.98 F2222.222 E335.036
G1 X14.74 Y-10.8 Z0.98 F2222.222 E335.311
G1 X-29.41 Y-10.8 Z0.98 F2222.222 E338.836
G1 X-29.41 Y-12.6 Z0.98 F2222.222 E338.98
G1 X14.74 Y-12.6 Z0.98 F2222.222 E342.506
G1 F1200.0
G1 E341.506
G1 F2222.222
M103
G1 X17.67 Y-14.4 Z0.98 F4200.0
G1 F1200.0
G1 E342.506
G1 F4200.0
M101
G1 X-29.41 Y-14.4 Z0.98 F2222.222 E346.266
G1 X-32.34 Y-16.2 Z0.98 F2222.222 E346.541
G1 X17.67 Y-16.2 Z0.98 F2222.222 E350.535
G1 X17.67 Y-18.0 Z0.98 F2222.222 E350.679
G1 X-32.34 Y-18.0 Z0.98 F2222.222 E354.674
G1 X-32.34 Y-19.8 Z0.98 F2222.222 E354.817
G1 X17.67 Y-19.8 Z0.98 F2222.222 E358.812
G1 X17.67 Y-21.6 Z0.98 F2222.222 E358.956
G1 X-32.34 Y-21.6 Z0.98 F2222.222 E362.95
G1 X-32.34 Y-23.4 Z0.98 F2222.222 E363.094
G1 X17.67 Y-23.4 Z0.98 F2222.222 E367.088
G1 X17.67 Y-25.2 Z0.98 F2222.222 E367.232
G1 X-32.34 Y-25.2 Z0.98 F2222.222 E371.226
G1 X-32.34 Y-27.0 Z0.98 F2222.222 E371.37
G1 X17.67 Y-27.0 Z0.98 F2222.222 E375.365
G1 X17.67 Y-28.8 Z0.98 F2222.222 E375.508
G1 X-32.34 Y-28.8 Z0.98 F2222.222 E379.503
G1 X-29.41 Y-30.6 Z0.98 F2222.222 E379.778
G1 X17.67 Y-30.6 Z0.98 F2222.222 E383.538
G1 F1200.0
G1 E382.538
G1 F2222.222
M103
G1 X14.74 Y-32.4 Z0.98 F4200.0
G1 F1200.0
G1 E383.538
G1 F4200.0
M101
G1 X-29.41 Y-32.4 Z0.98 F2222.222 E387.064
G1 X-29.41 Y-34.2 Z0.98 F2222.222 E387.208
G1 X14.74 Y-34.2 Z0.98 F2222.222 E390.733
G1 X11.81 Y-36.0 Z0.98 F2222.222 E391.008
G1 X-26.47 Y-36.0 Z0.98 F2222.222 E394.066
G1 X-23.54 Y-37.8 Z0.98 F2222.222 E394.34
G1 X11.81 Y-37.8 Z0.98 F2222.222 E397.163
G1 X8.87 Y-39.6 Z0.98 F2222.222 E397.438
G1 X-23.54 Y-39.6 Z0.98 F2222.222 E400.027
G1 F1200.0
G1 E399.027
G1 F2222.222
M103
G1 X-17.67 Y-41.4 Z0.98 F4200.0
G1 F1200.0
G1 E400.027
G1 F4200.0
M101
G1 X3.01 Y-41.4 Z0.98 F2222.222 E401.678
G1 F1200.0
G1 E400.678
G1 F2222.222
M103
;M108 R56.0
(</layer>)
(<layer> 1.469 )
G1 X-17.67 Y5.4 Z1.47 F4200.0
G1 F1200.0
G1 E401.678
G1 F4200.0
M101
G1 X5.94 Y5.4 Z1.47 F2222.222 E403.564
G1 X8.87 Y7.2 Z1.47 F2222.222 E403.839
G1 X-20.61 Y7.2 Z1.47 F2222.222 E406.194
G1 X-23.54 Y9.0 Z1.47 F2222.222 E406.468
G1 X11.81 Y9.0 Z1.47 F2222.222 E409.291
G1 X14.74 Y10.8 Z1.47 F2222.222 E409.566
G1 X-26.47 Y10.8 Z1.47 F2222.222 E412.858
G1 X-26.47 Y12.6 Z1.47 F2222.222 E413.002
G1 X14.74 Y12.6 Z1.47 F2222.222 E416.293
G1 F1200.0
G1 E415.293
G1 F2222.222
M103
G1 X17.67 Y14.4 Z1.47 F4200.0
G1 F1200.0
G1 E416.293
G1 F4200.0
M101
G1 X-29.41 Y14.4 Z1.47 F2222.222 E420.053
G1 X-29.41 Y16.2 Z1.47 F2222.222 E420.197
G1 X17.67 Y16.2 Z1.47 F2222.222 E423.957
G1 X17.67 Y18.0 Z1.47 F2222.222 E424.101
G1 X-29.41 Y18.0 Z1.47 F2222.222 E427.861
G1 X-29.41 Y19.8 Z1.47 F2222.222 E428.005
G1 X17.67 Y19.8 Z1.47 F2222.222 E431.765
G1 X17.67 Y21.6 Z1.47 F2222.222 E431.909
G1 X-32.34 Y21.6 Z1.47 F2222.222 E435.903
G1 X-32.34 Y23.4 Z1.47 F2222.222 E436.047
G1 X17.67 Y23.4 Z1.47 F2222.222 E440.041
G1 X17.67 Y25.2 Z1.47 F2222.222 E440.185
G1 X-32.34 Y25.2 Z1.47 F2222.222 E444.18
G1 X-29.41 Y27.0 Z1.47 F2222.222 E444.455
G1 X17.67 Y27.0 Z1.47 F2222.222 E448.215
G1 X17.67 Y28.8 Z1.47 F2222.222 E448.358
G1 X-29.41 Y28.8 Z1.47 F2222.222 E452.118
G1 X-29.41 Y30.6 Z1.47 F2222.222 E452.262
G1 X17.67 Y30.6 Z1.47 F2222.222 E456.022
G1 X17.67 Y32.4 Z1.47 F2222.222 E456.166
G1 X-29.41 Y32.4 Z1.47 F2222.222 E459.926
G1 X-29.41 Y34.2 Z1.47 F2222.222 E460.07
G1 X14.74 Y34.2 Z1.47 F2222.222 E463.596
G1 X14.74 Y36.0 Z1.47 F2222.222 E463.74
G1 X-26.47 Y36.0 Z1.47 F2222.222 E467.031
G1 X-26.47 Y37.8 Z1.47 F2222.222 E467.175
G1 X11.81 Y37.8 Z1.47 F2222.222 E470.232
G1 X11.81 Y39.6 Z1.47 F2222.222 E470.376
G1 X-23.54 Y39.6 Z1.47 F2222.222 E473.199
G1 X-20.61 Y41.4 Z1.47 F2222.222 E473.474
G1 X8.87 Y41.4 Z1.47 F2222.222 E475.828
G1 F1200.0
G1 E474.828
G1 F2222.222
M103
G1 X0.07 Y-3.6 Z1.47 F4200.0
G1 F1200.0
G1 E475.828
G1 F4200.0
M101
G1 X-14.74 Y-3.6 Z1.47 F2222.222 E477.011
G1 F1200.0
G1 E476.011
G1 F2222.222
M103
G1 X-20.61 Y-5.4 Z1.47 F4200.0
G1 F1200.0
G1 E477.011
G1 F4200.0
M101
G1 X8.87 Y-5.4 Z1.47 F2222.222 E479.366
G1 X11.81 Y-7.2 Z1.47 F2222.222 E479.64
G1 X-23.54 Y-7.2 Z1.47 F2222.222 E482.463
G1 X-26.47 Y-9.0 Z1.47 F2222.222 E482.738
G1 X11.81 Y-9.0 Z1.47 F2222.222 E485.795
G1 X14.74 Y-10.8 Z1.47 F2222.222 E486.07
G1 X-29.41 Y-10.8 Z1.47 F2222.222 E489.596
G1 X-29.41 Y-12.6 Z1.47 F2222.222 E489.74
G1 X14.74 Y-12.6 Z1.47 F2222.222 E493.266
G1 F1200.0
G1 E492.266
G1 F2222.222
M103
G1 X17.67 Y-14.4 Z1.47 F4200.0
G1 F1200.0
G1 E493.266
G1 F4200.0
M101
G1 X-29.41 Y-14.4 Z1.47 F2222.222 E497.026
G1 X-32.34 Y-16.2 Z1.47 F2222.222 E497.301
G1 X17.67 Y-16.2 Z1.47 F2222.222 E501.295
G1 X17.67 Y-18.0 Z1.47 F2222.222 E501.439
G1 X-32.34 Y-18.0 Z1.47 F2222.222 E505.434
G1 X-32.34 Y-19.8 Z1.47 F2222.222 E505.577
G1 X17.67 Y-19.8 Z1.47 F2222.222 E509.572
G1 X17.67 Y-21.6 Z1.47 F2222.222 E509.716
G1 X-32.34 Y-21.6 Z1.47 F2222.222 E513.71
G1 X-32.34 Y-23.4 Z1.47 F2222.222 E513.854
G1 X17.67 Y-23.4 Z1.47 F2222.222 E517.848
G1 X17.67 Y-25.2 Z1.47 F2222.222 E517.992
G1 X-32.34 Y-25.2 Z1.47 F2222.222 E521.986
G1 X-32.34 Y-27.0 Z1.47 F2222.222 E522.13
G1 X17.67 Y-27.0 Z1.47 F2222.222 E526.125
G1 X17.67 Y-28.8 Z1.47 F2222.222 E526.268
G1 X-32.34 Y-28.8 Z1.47 F2222.222 E530.263
G1 X-29.41 Y-30.6 Z1.47 F2222.222 E530.538
G1 X17.67 Y-30.6 Z1.47 F2222.222 E534.298
G1 F1200.0
G1 E533.298
G1 F2222.222
M103
G1 X14.74 Y-32.4 Z1.47 F4200.0
G1 F1200.0
G1 E534.298
G1 F4200.0
M101
G1 X-29.41 Y-32.4 Z1.47 F2222.222 E537.824
G1 X-29.41 Y-34.2 Z1.47 F2222.222 E537.967
G1 X14.74 Y-34.2 Z1.47 F2222.222 E541.493
G1 X11.81 Y-36.0 Z1.47 F2222.222 E541.768
G1 X-26.47 Y-36.0 Z1.47 F2222.222 E544.825
G1 X-23.54 Y-37.8 Z1.47 F2222.222 E545.1
G1 X11.81 Y-37.8 Z1.47 F2222.222 E547.923
G1 X8.87 Y-39.6 Z1.47 F2222.222 E548.198
G1 X-23.54 Y-39.6 Z1.47 F2222.222 E550.787
G1 F1200.0
G1 E549.787
G1 F2222.222
M103
G1 X-17.67 Y-41.4 Z1.47 F4200.0
G1 F1200.0
G1 E550.787
G1 F4200.0
M101
G1 X3.01 Y-41.4 Z1.47 F2222.222 E552.438
G1 F1200.0
G1 E551.438
G1 F2222.222
M103
;M108 R44.8
(</layer>)
(<raftLayerEnd> </raftLayerEnd>)
(<layer> 1.701 )
(<supportLayer>)
G1 X-16.06 Y-41.4 Z1.7 F4200.0
G1 F1200.0
G1 E552.438
G1 F4200.0
M101
G1 X2.07 Y-41.4 Z1.7 F4320.0 E553.034
G1 X6.73 Y-39.6 Z1.7 F4320.0 E553.199
G1 X-20.73 Y-39.6 Z1.7 F4320.0 E554.101
G1 X-23.45 Y-37.8 Z1.7 F4320.0 E554.208
G1 X9.45 Y-37.8 Z1.7 F4320.0 E555.29
G1 X11.46 Y-36.0 Z1.7 F4320.0 E555.378
G1 X-25.45 Y-36.0 Z1.7 F4320.0 E556.591
G1 X-26.93 Y-34.2 Z1.7 F4320.0 E556.668
G1 X12.93 Y-34.2 Z1.7 F4320.0 E557.978
G1 X14.04 Y-32.4 Z1.7 F4320.0 E558.048
G1 X-28.04 Y-32.4 Z1.7 F4320.0 E559.431
G1 X-29.01 Y-30.6 Z1.7 F4320.0 E559.498
G1 X15.01 Y-30.6 Z1.7 F4320.0 E560.945
G1 X15.58 Y-28.8 Z1.7 F4320.0 E561.007
G1 X-29.58 Y-28.8 Z1.7 F4320.0 E562.491
G1 X-30.12 Y-27.0 Z1.7 F4320.0 E562.553
G1 X16.12 Y-27.0 Z1.7 F4320.0 E564.073
G1 X16.3 Y-25.2 Z1.7 F4320.0 E564.133
G1 X-30.3 Y-25.2 Z1.7 F4320.0 E565.664
G1 X-30.48 Y-23.4 Z1.7 F4320.0 E565.724
G1 X16.48 Y-23.4 Z1.7 F4320.0 E567.267
G1 X16.43 Y-21.6 Z1.7 F4320.0 E567.326
G1 X-30.43 Y-21.6 Z1.7 F4320.0 E568.867
G1 X-30.26 Y-19.8 Z1.7 F4320.0 E568.926
G1 X16.26 Y-19.8 Z1.7 F4320.0 E570.455
G1 X15.99 Y-18.0 Z1.7 F4320.0 E570.515
G1 X-29.99 Y-18.0 Z1.7 F4320.0 E572.026
G1 X-29.44 Y-16.2 Z1.7 F4320.0 E572.088
G1 X15.44 Y-16.2 Z1.7 F4320.0 E573.563
G1 X14.77 Y-14.4 Z1.7 F4320.0 E573.626
G1 X-28.76 Y-14.4 Z1.7 F4320.0 E575.057
G1 X-27.8 Y-12.6 Z1.7 F4320.0 E575.124
G1 X13.8 Y-12.6 Z1.7 F4320.0 E576.492
G1 X12.56 Y-10.8 Z1.7 F4320.0 E576.563
G1 X-26.56 Y-10.8 Z1.7 F4320.0 E577.849
G1 X-25.08 Y-9.0 Z1.7 F4320.0 E577.926
G1 X11.08 Y-9.0 Z1.7 F4320.0 E579.115
G1 X8.9 Y-7.2 Z1.7 F4320.0 E579.208
G1 X-22.9 Y-7.2 Z1.7 F4320.0 E580.253
G1 X-19.88 Y-5.4 Z1.7 F4320.0 E580.369
G1 X5.88 Y-5.4 Z1.7 F4320.0 E581.216
G1 F1200.0
G1 E580.216
G1 F4320.0
M103
G1 X-1.52 Y-3.6 Z1.7 F4200.0
G1 F1200.0
G1 E581.216
G1 F4200.0
M101
G1 X-12.49 Y-3.6 Z1.7 F4320.0 E581.576
G1 F1200.0
G1 E580.576
G1 F4320.0
M103
G1 X-16.22 Y5.4 Z1.7 F4200.0
G1 F1200.0
G1 E581.576
G1 F4200.0
M101
G1 X4.22 Y5.4 Z1.7 F4320.0 E582.248
G1 X8.38 Y7.2 Z1.7 F4320.0 E582.397
G1 X-20.38 Y7.2 Z1.7 F4320.0 E583.342
G1 X-22.88 Y9.0 Z1.7 F4320.0 E583.444
G1 X10.88 Y9.0 Z1.7 F4320.0 E584.553
G1 X12.74 Y10.8 Z1.7 F4320.0 E584.638
G1 X-24.74 Y10.8 Z1.7 F4320.0 E585.87
G1 X-26.22 Y12.6 Z1.7 F4320.0 E585.947
G1 X14.22 Y12.6 Z1.7 F4320.0 E587.276
G1 X15.23 Y14.4 Z1.7 F4320.0 E587.344
G1 X-27.23 Y14.4 Z1.7 F4320.0 E588.74
G1 X-28.14 Y16.2 Z1.7 F4320.0 E588.806
G1 X16.14 Y16.2 Z1.7 F4320.0 E590.261
G1 X16.68 Y18.0 Z1.7 F4320.0 E590.323
G1 X-28.69 Y18.0 Z1.7 F4320.0 E591.814
G1 X-29.16 Y19.8 Z1.7 F4320.0 E591.876
G1 X-9.52 Y19.8 Z1.7 F4320.0 E592.521
G1 F1200.0
G1 E591.521
G1 F4320.0
M103
G1 X-10.74 Y21.6 Z1.7 F4200.0
G1 F1200.0
G1 E592.521
G1 F4200.0
M101
G1 X-29.33 Y21.6 Z1.7 F4320.0 E593.132
G1 X-29.47 Y23.4 Z1.7 F4320.0 E593.192
G1 X-11.1 Y23.4 Z1.7 F4320.0 E593.795
G1 F1200.0
G1 E592.97
G1 F4320.0
M103
G1 X-10.8 Y25.2 Z1.7 F4200.0
G1 F1200.0
G1 E593.795
G1 F4200.0
M101
G1 X-29.4 Y25.2 Z1.7 F4320.0 E594.406
G1 X-29.22 Y27.0 Z1.7 F4320.0 E594.466
G1 X-9.71 Y27.0 Z1.7 F4320.0 E595.107
G1 F1200.0
G1 E594.107
G1 F4320.0
M103
G1 X-7.29 Y25.2 Z1.7 F4200.0
G1 F1200.0
G1 E595.107
G1 F4200.0
M101
G1 X-4.71 Y25.2 Z1.7 F4320.0 E595.192
G1 F1200.0
G1 E594.203
G1 F4320.0
M103
G1 X-3.87 Y23.4 Z1.7 F4200.0
G1 F1200.0
G1 E595.192
G1 F4200.0
M101
G1 X-8.13 Y23.4 Z1.7 F4320.0 E595.332
G1 X-5.04 Y21.6 Z1.7 F4320.0 E595.449
G1 X-6.97 Y21.6 Z1.7 F4320.0 E595.513
G1 F1200.0
G1 E594.513
G1 F4320.0
M103
G1 X-2.48 Y19.8 Z1.7 F4200.0
G1 F1200.0
G1 E595.513
G1 F4200.0
M101
G1 X17.16 Y19.8 Z1.7 F4320.0 E596.158
G1 X17.34 Y21.6 Z1.7 F4320.0 E596.218
G1 X-1.26 Y21.6 Z1.7 F4320.0 E596.829
G1 F1200.0
G1 E595.993
G1 F4320.0
M103
G1 X-0.9 Y23.4 Z1.7 F4200.0
G1 F1200.0
G1 E596.829
G1 F4200.0
M101
G1 X17.47 Y23.4 Z1.7 F4320.0 E597.432
G1 X17.4 Y25.2 Z1.7 F4320.0 E597.492
G1 X-1.2 Y25.2 Z1.7 F4320.0 E598.103
G1 F1200.0
G1 E597.103
G1 F4320.0
M103
G1 X-2.29 Y27.0 Z1.7 F4200.0
G1 F1200.0
G1 E598.103
G1 F4200.0
M101
G1 X17.22 Y27.0 Z1.7 F4320.0 E598.744
G1 X16.88 Y28.8 Z1.7 F4320.0 E598.804
G1 X-28.88 Y28.8 Z1.7 F4320.0 E600.309
G1 X-28.34 Y30.6 Z1.7 F4320.0 E600.37
G1 X16.34 Y30.6 Z1.7 F4320.0 E601.839
G1 X15.58 Y32.4 Z1.7 F4320.0 E601.903
G1 X-27.58 Y32.4 Z1.7 F4320.0 E603.321
G1 X-26.62 Y34.2 Z1.7 F4320.0 E603.388
G1 X14.62 Y34.2 Z1.7 F4320.0 E604.744
G1 X13.28 Y36.0 Z1.7 F4320.0 E604.817
G1 X-25.27 Y36.0 Z1.7 F4320.0 E606.084
G1 X-23.67 Y37.8 Z1.7 F4320.0 E606.164
G1 X11.67 Y37.8 Z1.7 F4320.0 E607.325
G1 X9.48 Y39.6 Z1.7 F4320.0 E607.419
G1 X-21.48 Y39.6 Z1.7 F4320.0 E608.436
G1 F1200.0
G1 E607.436
G1 F4320.0
M103
G1 X-18.23 Y41.4 Z1.7 F4200.0
G1 F1200.0
G1 E608.436
G1 F4200.0
M101
G1 X6.23 Y41.4 Z1.7 F4320.0 E609.24
G1 F1200.0
G1 E608.24
G1 F4320.0
M103
;M108 R36.0
(</supportLayer>)
(<rotation> (6.12323399574e-17+1j) )
(<nestedRing>)
(<boundaryPerimeter>)
(<boundaryPoint> X-3.382 Y19.583 Z1.701 </boundaryPoint>)
(<boundaryPoint> X-2.669 Y20.168 Z1.701 </boundaryPoint>)
(<boundaryPoint> X-2.083 Y20.882 Z1.701 </boundaryPoint>)
(<boundaryPoint> X-1.648 Y21.697 Z1.701 </boundaryPoint>)
(<boundaryPoint> X-1.379 Y22.581 Z1.701 </boundaryPoint>)
(<boundaryPoint> X-1.289 Y23.5 Z1.701 </boundaryPoint>)
(<boundaryPoint> X-1.379 Y24.419 Z1.701 </boundaryPoint>)
(<boundaryPoint> X-1.648 Y25.302 Z1.701 </boundaryPoint>)
(<boundaryPoint> X-2.083 Y26.117 Z1.701 </boundaryPoint>)
(<boundaryPoint> X-2.668 Y26.831 Z1.701 </boundaryPoint>)
(<boundaryPoint> X-3.382 Y27.416 Z1.701 </boundaryPoint>)
(<boundaryPoint> X-4.197 Y27.852 Z1.701 </boundaryPoint>)
(<boundaryPoint> X-5.081 Y28.12 Z1.701 </boundaryPoint>)
(<boundaryPoint> X-6.0 Y28.21 Z1.701 </boundaryPoint>)
(<boundaryPoint> X-6.919 Y28.12 Z1.701 </boundaryPoint>)
(<boundaryPoint> X-7.802 Y27.852 Z1.701 </boundaryPoint>)
(<boundaryPoint> X-8.617 Y27.416 Z1.701 </boundaryPoint>)
(<boundaryPoint> X-9.331 Y26.831 Z1.701 </boundaryPoint>)
(<boundaryPoint> X-9.916 Y26.117 Z1.701 </boundaryPoint>)
(<boundaryPoint> X-10.352 Y25.302 Z1.701 </boundaryPoint>)
(<boundaryPoint> X-10.62 Y24.419 Z1.701 </boundaryPoint>)
(<boundaryPoint> X-10.71 Y23.5 Z1.701 </boundaryPoint>)
(<boundaryPoint> X-10.62 Y22.581 Z1.701 </boundaryPoint>)
(<boundaryPoint> X-10.352 Y21.697 Z1.701 </boundaryPoint>)
(<boundaryPoint> X-9.916 Y20.882 Z1.701 </boundaryPoint>)
(<boundaryPoint> X-9.331 Y20.168 Z1.701 </boundaryPoint>)
(<boundaryPoint> X-8.617 Y19.583 Z1.701 </boundaryPoint>)
(<boundaryPoint> X-7.802 Y19.148 Z1.701 </boundaryPoint>)
(<boundaryPoint> X-6.919 Y18.879 Z1.701 </boundaryPoint>)
(<boundaryPoint> X-6.0 Y18.789 Z1.701 </boundaryPoint>)
(<boundaryPoint> X-5.081 Y18.879 Z1.701 </boundaryPoint>)
(<boundaryPoint> X-4.2 Y19.147 Z1.701 </boundaryPoint>)
(<edge> outer )
G1 X-5.09 Y26.29 Z1.7 F4200.0
G1 X-6.0 Y26.44 Z1.7 F4200.0
G1 X-8.45 Y25.14 Z1.7 F4200.0
G1 X-9.27 Y20.41 Z1.7 F4200.0
G1 F1200.0
G1 E609.24
G1 F4200.0
M101
G1 X-9.19 Y20.31 Z1.7 F2160.0 E609.246
G1 X-8.51 Y19.75 Z1.7 F2160.0 E609.293
G1 X-7.73 Y19.33 Z1.7 F2160.0 E609.34
G1 X-6.88 Y19.08 Z1.7 F2160.0 E609.386
G1 X-6.0 Y18.99 Z1.7 F2160.0 E609.433
G1 X-5.12 Y19.08 Z1.7 F2160.0 E609.48
G1 X-4.28 Y19.33 Z1.7 F2160.0 E609.526
G1 X-3.49 Y19.75 Z1.7 F2160.0 E609.573
G1 X-2.81 Y20.31 Z1.7 F2160.0 E609.62
G1 X-2.25 Y20.99 Z1.7 F2160.0 E609.667
G1 X-1.83 Y21.77 Z1.7 F2160.0 E609.713
G1 X-1.58 Y22.62 Z1.7 F2160.0 E609.76
G1 X-1.49 Y23.5 Z1.7 F2160.0 E609.807
G1 X-1.58 Y24.38 Z1.7 F2160.0 E609.854
G1 X-1.83 Y25.23 Z1.7 F2160.0 E609.9
G1 X-2.25 Y26.01 Z1.7 F2160.0 E609.947
G1 X-2.81 Y26.69 Z1.7 F2160.0 E609.994
G1 X-3.49 Y27.25 Z1.7 F2160.0 E610.04
G1 X-4.27 Y27.67 Z1.7 F2160.0 E610.087
G1 X-5.12 Y27.92 Z1.7 F2160.0 E610.134
G1 X-6.0 Y28.01 Z1.7 F2160.0 E610.18
G1 X-6.88 Y27.92 Z1.7 F2160.0 E610.227
G1 X-7.73 Y27.67 Z1.7 F2160.0 E610.274
G1 X-8.51 Y27.25 Z1.7 F2160.0 E610.32
G1 X-9.19 Y26.69 Z1.7 F2160.0 E610.367
G1 X-9.75 Y26.01 Z1.7 F2160.0 E610.414
G1 X-10.17 Y25.23 Z1.7 F2160.0 E610.461
G1 X-10.42 Y24.38 Z1.7 F2160.0 E610.507
G1 X-10.51 Y23.5 Z1.7 F2160.0 E610.554
G1 X-10.42 Y22.62 Z1.7 F2160.0 E610.601
G1 X-10.17 Y21.77 Z1.7 F2160.0 E610.647
G1 X-9.75 Y20.99 Z1.7 F2160.0 E610.694
G1 X-9.27 Y20.41 Z1.7 F2160.0 E610.734
G1 F1200.0
G1 E609.954
G1 F2160.0
M103
(</edge>)
(</boundaryPerimeter>)
(<nestedRing>)
(<boundaryPerimeter>)
(<boundaryPoint> X-3.504 Y23.004 Z1.701 </boundaryPoint>)
(<boundaryPoint> X-3.649 Y22.526 Z1.701 </boundaryPoint>)
(<boundaryPoint> X-3.884 Y22.086 Z1.701 </boundaryPoint>)
(<boundaryPoint> X-4.201 Y21.701 Z1.701 </boundaryPoint>)
(<boundaryPoint> X-4.586 Y21.384 Z1.701 </boundaryPoint>)
(<boundaryPoint> X-5.026 Y21.149 Z1.701 </boundaryPoint>)
(<boundaryPoint> X-5.504 Y21.004 Z1.701 </boundaryPoint>)
(<boundaryPoint> X-6.0 Y20.955 Z1.701 </boundaryPoint>)
(<boundaryPoint> X-6.496 Y21.004 Z1.701 </boundaryPoint>)
(<boundaryPoint> X-6.973 Y21.149 Z1.701 </boundaryPoint>)
(<boundaryPoint> X-7.414 Y21.384 Z1.701 </boundaryPoint>)
(<boundaryPoint> X-7.799 Y21.701 Z1.701 </boundaryPoint>)
(<boundaryPoint> X-8.115 Y22.086 Z1.701 </boundaryPoint>)
(<boundaryPoint> X-8.35 Y22.526 Z1.701 </boundaryPoint>)
(<boundaryPoint> X-8.495 Y23.004 Z1.701 </boundaryPoint>)
(<boundaryPoint> X-8.544 Y23.5 Z1.701 </boundaryPoint>)
(<boundaryPoint> X-8.495 Y23.996 Z1.701 </boundaryPoint>)
(<boundaryPoint> X-8.35 Y24.473 Z1.701 </boundaryPoint>)
(<boundaryPoint> X-8.115 Y24.914 Z1.701 </boundaryPoint>)
(<boundaryPoint> X-7.799 Y25.299 Z1.701 </boundaryPoint>)
(<boundaryPoint> X-7.414 Y25.615 Z1.701 </boundaryPoint>)
(<boundaryPoint> X-6.973 Y25.85 Z1.701 </boundaryPoint>)
(<boundaryPoint> X-6.496 Y25.995 Z1.701 </boundaryPoint>)
(<boundaryPoint> X-6.0 Y26.044 Z1.701 </boundaryPoint>)
(<boundaryPoint> X-5.504 Y25.995 Z1.701 </boundaryPoint>)
(<boundaryPoint> X-5.026 Y25.85 Z1.701 </boundaryPoint>)
(<boundaryPoint> X-4.586 Y25.615 Z1.701 </boundaryPoint>)
(<boundaryPoint> X-4.201 Y25.299 Z1.701 </boundaryPoint>)
(<boundaryPoint> X-3.884 Y24.914 Z1.701 </boundaryPoint>)
(<boundaryPoint> X-3.649 Y24.473 Z1.701 </boundaryPoint>)
(<boundaryPoint> X-3.504 Y23.996 Z1.701 </boundaryPoint>)
(<boundaryPoint> X-3.455 Y23.5 Z1.701 </boundaryPoint>)
(<edge> inner )
G1 X-7.85 Y21.48 Z1.7 F4200.0
G1 F1200.0
G1 E610.734
G1 F4200.0
M101
G1 X-7.94 Y21.56 Z1.7 F2160.0 E610.741
G1 X-8.28 Y21.97 Z1.7 F2160.0 E610.769
G1 X-8.54 Y22.45 Z1.7 F2160.0 E610.798
G1 X-8.69 Y22.97 Z1.7 F2160.0 E610.826
G1 X-8.74 Y23.5 Z1.7 F2160.0 E610.855
G1 X-8.69 Y24.04 Z1.7 F2160.0 E610.883
G1 X-8.54 Y24.55 Z1.7 F2160.0 E610.911
G1 X-8.28 Y25.03 Z1.7 F2160.0 E610.94
G1 X-7.94 Y25.44 Z1.7 F2160.0 E610.968
G1 X-7.53 Y25.78 Z1.7 F2160.0 E610.997
G1 X-7.05 Y26.04 Z1.7 F2160.0 E611.025
G1 X-6.54 Y26.19 Z1.7 F2160.0 E611.054
G1 X-6.0 Y26.25 Z1.7 F2160.0 E611.082
G1 X-5.47 Y26.19 Z1.7 F2160.0 E611.11
G1 X-4.95 Y26.04 Z1.7 F2160.0 E611.139
G1 X-4.47 Y25.78 Z1.7 F2160.0 E611.167
G1 X-4.06 Y25.44 Z1.7 F2160.0 E611.196
G1 X-3.72 Y25.03 Z1.7 F2160.0 E611.224
G1 X-3.46 Y24.55 Z1.7 F2160.0 E611.253
G1 X-3.31 Y24.04 Z1.7 F2160.0 E611.281
G1 X-3.25 Y23.5 Z1.7 F2160.0 E611.309
G1 X-3.31 Y22.97 Z1.7 F2160.0 E611.338
G1 X-3.46 Y22.45 Z1.7 F2160.0 E611.366
G1 X-3.72 Y21.97 Z1.7 F2160.0 E611.395
G1 X-4.06 Y21.56 Z1.7 F2160.0 E611.423
G1 X-4.47 Y21.22 Z1.7 F2160.0 E611.451
G1 X-4.95 Y20.96 Z1.7 F2160.0 E611.48
G1 X-5.47 Y20.81 Z1.7 F2160.0 E611.508
G1 X-6.0 Y20.75 Z1.7 F2160.0 E611.537
G1 X-6.54 Y20.81 Z1.7 F2160.0 E611.565
G1 X-7.05 Y20.96 Z1.7 F2160.0 E611.594
G1 X-7.53 Y21.22 Z1.7 F2160.0 E611.622
G1 X-7.85 Y21.48 Z1.7 F2160.0 E611.644
G1 F1200.0
G1 E611.644
G1 F2160.0
M103
(</edge>)
(</boundaryPerimeter>)
(</nestedRing>)
(<loop> inner )
;M108 R64.0
G1 X-8.13 Y21.2 Z1.7 F4200.0
G1 F1200.0
G1 E611.644
G1 F4200.0
M101
G1 X-8.23 Y21.28 Z1.7 F4320.0 E611.65
G1 X-8.62 Y21.75 Z1.7 F4320.0 E611.679
G1 X-8.91 Y22.3 Z1.7 F4320.0 E611.708
G1 X-9.09 Y22.89 Z1.7 F4320.0 E611.737
G1 X-9.15 Y23.5 Z1.7 F4320.0 E611.766
G1 X-9.09 Y24.11 Z1.7 F4320.0 E611.795
G1 X-8.91 Y24.7 Z1.7 F4320.0 E611.824
G1 X-8.62 Y25.25 Z1.7 F4320.0 E611.853
G1 X-8.23 Y25.73 Z1.7 F4320.0 E611.882
G1 X-7.75 Y26.12 Z1.7 F4320.0 E611.91
G1 X-7.2 Y26.41 Z1.7 F4320.0 E611.939
G1 X-6.61 Y26.59 Z1.7 F4320.0 E611.968
G1 X-6.0 Y26.65 Z1.7 F4320.0 E611.997
G1 X-5.39 Y26.59 Z1.7 F4320.0 E612.026
G1 X-4.8 Y26.41 Z1.7 F4320.0 E612.055
G1 X-4.25 Y26.12 Z1.7 F4320.0 E612.084
G1 X-3.78 Y25.73 Z1.7 F4320.0 E612.113
G1 X-3.38 Y25.25 Z1.7 F4320.0 E612.142
G1 X-3.09 Y24.7 Z1.7 F4320.0 E612.171
G1 X-2.91 Y24.11 Z1.7 F4320.0 E612.2
G1 X-2.85 Y23.5 Z1.7 F4320.0 E612.229
G1 X-2.91 Y22.89 Z1.7 F4320.0 E612.258
G1 X-3.09 Y22.3 Z1.7 F4320.0 E612.287
G1 X-3.38 Y21.75 Z1.7 F4320.0 E612.316
G1 X-3.78 Y21.28 Z1.7 F4320.0 E612.345
G1 X-4.25 Y20.88 Z1.7 F4320.0 E612.374
G1 X-4.8 Y20.59 Z1.7 F4320.0 E612.403
G1 X-5.39 Y20.41 Z1.7 F4320.0 E612.432
G1 X-6.0 Y20.35 Z1.7 F4320.0 E612.461
G1 X-6.61 Y20.41 Z1.7 F4320.0 E612.49
G1 X-7.2 Y20.59 Z1.7 F4320.0 E612.519
G1 X-7.75 Y20.88 Z1.7 F4320.0 E612.548
G1 X-8.13 Y21.2 Z1.7 F4320.0 E612.571
G1 F1200.0
G1 E612.571
G1 F4320.0
M103
(</loop>)
(<loop> outer )
G1 X-8.98 Y20.69 Z1.7 F4200.0
G1 F1200.0
G1 E612.571
G1 F4200.0
M101
G1 X-8.9 Y20.59 Z1.7 F4320.0 E612.577
G1 X-8.28 Y20.09 Z1.7 F4320.0 E612.615
G1 X-7.57 Y19.7 Z1.7 F4320.0 E612.652
G1 X-6.8 Y19.47 Z1.7 F4320.0 E612.69
G1 X-6.0 Y19.39 Z1.7 F4320.0 E612.728
G1 X-5.2 Y19.47 Z1.7 F4320.0 E612.766
G1 X-4.43 Y19.7 Z1.7 F4320.0 E612.804
G1 X-3.72 Y20.09 Z1.7 F4320.0 E612.842
G1 X-3.1 Y20.59 Z1.7 F4320.0 E612.879
G1 X-2.58 Y21.22 Z1.7 F4320.0 E612.917
G1 X-2.21 Y21.93 Z1.7 F4320.0 E612.955
G1 X-1.97 Y22.7 Z1.7 F4320.0 E612.993
G1 X-1.89 Y23.5 Z1.7 F4320.0 E613.031
G1 X-1.97 Y24.3 Z1.7 F4320.0 E613.068
G1 X-2.21 Y25.07 Z1.7 F4320.0 E613.106
G1 X-2.59 Y25.78 Z1.7 F4320.0 E613.144
G1 X-3.09 Y26.41 Z1.7 F4320.0 E613.182
G1 X-3.72 Y26.92 Z1.7 F4320.0 E613.22
G1 X-4.43 Y27.3 Z1.7 F4320.0 E613.257
G1 X-5.2 Y27.53 Z1.7 F4320.0 E613.295
G1 X-6.0 Y27.61 Z1.7 F4320.0 E613.333
G1 X-6.8 Y27.53 Z1.7 F4320.0 E613.371
G1 X-7.57 Y27.3 Z1.7 F4320.0 E613.409
G1 X-8.28 Y26.92 Z1.7 F4320.0 E613.447
G1 X-8.9 Y26.41 Z1.7 F4320.0 E613.484
G1 X-9.41 Y25.78 Z1.7 F4320.0 E613.522
G1 X-9.8 Y25.07 Z1.7 F4320.0 E613.56
G1 X-10.03 Y24.3 Z1.7 F4320.0 E613.598
G1 X-10.11 Y23.5 Z1.7 F4320.0 E613.636
G1 X-10.03 Y22.7 Z1.7 F4320.0 E613.673
G1 X-9.8 Y21.93 Z1.7 F4320.0 E613.711
G1 X-9.41 Y21.22 Z1.7 F4320.0 E613.749
G1 X-8.98 Y20.69 Z1.7 F4320.0 E613.781
G1 F1200.0
G1 E612.781
G1 F4320.0
M103
(</loop>)
(<infill>)
(<infillBoundary>)
(<infillPoint> X-3.717 Y20.085 Z0.135 </infillPoint>)
(<infillPoint> X-3.095 Y20.594 Z0.135 </infillPoint>)
(<infillPoint> X-2.584 Y21.217 Z0.135 </infillPoint>)
(<infillPoint> X-2.205 Y21.928 Z0.135 </infillPoint>)
(<infillPoint> X-1.97 Y22.699 Z0.135 </infillPoint>)
(<infillPoint> X-1.892 Y23.5 Z0.135 </infillPoint>)
(<infillPoint> X-1.97 Y24.301 Z0.135 </infillPoint>)
(<infillPoint> X-2.205 Y25.071 Z0.135 </infillPoint>)
(<infillPoint> X-2.585 Y25.782 Z0.135 </infillPoint>)
(<infillPoint> X-3.094 Y26.405 Z0.135 </infillPoint>)
(<infillPoint> X-3.717 Y26.915 Z0.135 </infillPoint>)
(<infillPoint> X-4.428 Y27.295 Z0.135 </infillPoint>)
(<infillPoint> X-5.198 Y27.529 Z0.135 </infillPoint>)
(<infillPoint> X-6.0 Y27.607 Z0.135 </infillPoint>)
(<infillPoint> X-6.801 Y27.529 Z0.135 </infillPoint>)
(<infillPoint> X-7.571 Y27.295 Z0.135 </infillPoint>)
(<infillPoint> X-8.282 Y26.915 Z0.135 </infillPoint>)
(<infillPoint> X-8.905 Y26.405 Z0.135 </infillPoint>)
(<infillPoint> X-9.415 Y25.782 Z0.135 </infillPoint>)
(<infillPoint> X-9.795 Y25.071 Z0.135 </infillPoint>)
(<infillPoint> X-10.029 Y24.301 Z0.135 </infillPoint>)
(<infillPoint> X-10.107 Y23.5 Z0.135 </infillPoint>)
(<infillPoint> X-10.029 Y22.698 Z0.135 </infillPoint>)
(<infillPoint> X-9.795 Y21.928 Z0.135 </infillPoint>)
(<infillPoint> X-9.415 Y21.217 Z0.135 </infillPoint>)
(<infillPoint> X-8.905 Y20.594 Z0.135 </infillPoint>)
(<infillPoint> X-8.282 Y20.085 Z0.135 </infillPoint>)
(<infillPoint> X-7.571 Y19.705 Z0.135 </infillPoint>)
(<infillPoint> X-6.801 Y19.47 Z0.135 </infillPoint>)
(<infillPoint> X-6.0 Y19.392 Z0.135 </infillPoint>)
(<infillPoint> X-5.199 Y19.47 Z0.135 </infillPoint>)
(<infillPoint> X-4.431 Y19.704 Z0.135 </infillPoint>)
(</infillBoundary>)
(<infillBoundary>)
(<infillPoint> X-2.913 Y22.886 Z0.135 </infillPoint>)
(<infillPoint> X-3.092 Y22.295 Z0.135 </infillPoint>)
(<infillPoint> X-3.383 Y21.751 Z0.135 </infillPoint>)
(<infillPoint> X-3.775 Y21.275 Z0.135 </infillPoint>)
(<infillPoint> X-4.251 Y20.883 Z0.135 </infillPoint>)
(<infillPoint> X-4.795 Y20.592 Z0.135 </infillPoint>)
(<infillPoint> X-5.386 Y20.413 Z0.135 </infillPoint>)
(<infillPoint> X-6.0 Y20.352 Z0.135 </infillPoint>)
(<infillPoint> X-6.614 Y20.413 Z0.135 </infillPoint>)
(<infillPoint> X-7.204 Y20.592 Z0.135 </infillPoint>)
(<infillPoint> X-7.749 Y20.883 Z0.135 </infillPoint>)
(<infillPoint> X-8.226 Y21.275 Z0.135 </infillPoint>)
(<infillPoint> X-8.616 Y21.751 Z0.135 </infillPoint>)
(<infillPoint> X-8.907 Y22.295 Z0.135 </infillPoint>)
(<infillPoint> X-9.086 Y22.886 Z0.135 </infillPoint>)
(<infillPoint> X-9.147 Y23.5 Z0.135 </infillPoint>)
(<infillPoint> X-9.086 Y24.114 Z0.135 </infillPoint>)
(<infillPoint> X-8.907 Y24.704 Z0.135 </infillPoint>)
(<infillPoint> X-8.617 Y25.249 Z0.135 </infillPoint>)
(<infillPoint> X-8.225 Y25.725 Z0.135 </infillPoint>)
(<infillPoint> X-7.749 Y26.117 Z0.135 </infillPoint>)
(<infillPoint> X-7.204 Y26.407 Z0.135 </infillPoint>)
(<infillPoint> X-6.614 Y26.586 Z0.135 </infillPoint>)
(<infillPoint> X-6.0 Y26.647 Z0.135 </infillPoint>)
(<infillPoint> X-5.386 Y26.586 Z0.135 </infillPoint>)
(<infillPoint> X-4.795 Y26.407 Z0.135 </infillPoint>)
(<infillPoint> X-4.251 Y26.116 Z0.135 </infillPoint>)
(<infillPoint> X-3.775 Y25.726 Z0.135 </infillPoint>)
(<infillPoint> X-3.383 Y25.249 Z0.135 </infillPoint>)
(<infillPoint> X-3.092 Y24.704 Z0.135 </infillPoint>)
(<infillPoint> X-2.913 Y24.114 Z0.135 </infillPoint>)
(<infillPoint> X-2.852 Y23.5 Z0.135 </infillPoint>)
(</infillBoundary>)
G1 X-6.0 Y20.56 Z1.7 F4200.0
G1 X-2.4 Y22.25 Z1.7 F4200.0
G1 F1200.0
G1 E613.781
G1 F4200.0
M101
G1 X-2.4 Y24.75 Z1.7 F4320.0 E613.899
G1 X-2.8 Y24.71 Z1.7 F4320.0 E613.918
G1 X-2.8 Y25.59 Z1.7 F4320.0 E613.959
G1 X-3.2 Y25.47 Z1.7 F4320.0 E613.979
G1 X-3.2 Y26.09 Z1.7 F4320.0 E614.008
G1 X-3.6 Y25.94 Z1.7 F4320.0 E614.028
G1 X-3.6 Y26.46 Z1.7 F4320.0 E614.052
G1 X-4.0 Y26.27 Z1.7 F4320.0 E614.073
G1 X-4.0 Y26.75 Z1.7 F4320.0 E614.095
G1 X-4.4 Y26.96 Z1.7 F4320.0 E614.117
G1 X-4.4 Y26.51 Z1.7 F4320.0 E614.138
G1 X-4.8 Y26.7 Z1.7 F4320.0 E614.158
G1 X-4.8 Y27.12 Z1.7 F4320.0 E614.178
G1 X-5.2 Y27.24 Z1.7 F4320.0 E614.197
G1 X-5.2 Y26.82 Z1.7 F4320.0 E614.217
G1 X-5.6 Y26.89 Z1.7 F4320.0 E614.236
G1 X-5.6 Y27.29 Z1.7 F4320.0 E614.255
G1 X-6.0 Y27.33 Z1.7 F4320.0 E614.274
G1 X-6.0 Y26.93 Z1.7 F4320.0 E614.292
G1 X-6.4 Y26.89 Z1.7 F4320.0 E614.311
G1 X-6.4 Y27.29 Z1.7 F4320.0 E614.33
G1 X-6.8 Y27.24 Z1.7 F4320.0 E614.349
G1 X-6.8 Y26.82 Z1.7 F4320.0 E614.368
G1 X-7.2 Y26.7 Z1.7 F4320.0 E614.388
G1 X-7.2 Y27.12 Z1.7 F4320.0 E614.407
G1 X-7.6 Y26.96 Z1.7 F4320.0 E614.427
G1 X-7.6 Y26.51 Z1.7 F4320.0 E614.448
G1 X-8.0 Y26.75 Z1.7 F4320.0 E614.47
G1 X-8.0 Y26.27 Z1.7 F4320.0 E614.493
G1 X-8.4 Y26.46 Z1.7 F4320.0 E614.513
G1 X-8.4 Y25.94 Z1.7 F4320.0 E614.537
G1 X-8.8 Y26.09 Z1.7 F4320.0 E614.557
G1 X-8.8 Y25.47 Z1.7 F4320.0 E614.587
G1 X-9.2 Y25.59 Z1.7 F4320.0 E614.606
G1 X-9.2 Y24.7 Z1.7 F4320.0 E614.648
G1 X-9.6 Y24.75 Z1.7 F4320.0 E614.667
G1 X-9.6 Y22.25 Z1.7 F4320.0 E614.784
G1 X-9.2 Y22.3 Z1.7 F4320.0 E614.803
G1 X-9.2 Y21.41 Z1.7 F4320.0 E614.845
G1 X-8.8 Y21.53 Z1.7 F4320.0 E614.865
G1 X-8.8 Y20.91 Z1.7 F4320.0 E614.894
G1 X-8.4 Y21.06 Z1.7 F4320.0 E614.914
G1 X-8.4 Y20.54 Z1.7 F4320.0 E614.938
G1 X-8.0 Y20.73 Z1.7 F4320.0 E614.959
G1 X-8.0 Y20.25 Z1.7 F4320.0 E614.981
G1 X-7.6 Y20.04 Z1.7 F4320.0 E615.002
G1 X-7.6 Y20.49 Z1.7 F4320.0 E615.023
G1 X-7.2 Y20.3 Z1.7 F4320.0 E615.044
G1 X-7.2 Y19.89 Z1.7 F4320.0 E615.064
G1 X-6.8 Y19.76 Z1.7 F4320.0 E615.083
G1 X-6.8 Y20.18 Z1.7 F4320.0 E615.103
G1 X-6.4 Y20.11 Z1.7 F4320.0 E615.122
G1 X-6.4 Y19.71 Z1.7 F4320.0 E615.14
G1 X-6.0 Y19.67 Z1.7 F4320.0 E615.159
G1 X-6.0 Y20.07 Z1.7 F4320.0 E615.178
G1 X-5.6 Y20.11 Z1.7 F4320.0 E615.197
G1 X-5.6 Y19.71 Z1.7 F4320.0 E615.216
G1 X-5.2 Y19.76 Z1.7 F4320.0 E615.234
G1 X-5.2 Y20.18 Z1.7 F4320.0 E615.254
G1 X-4.8 Y20.3 Z1.7 F4320.0 E615.274
G1 X-4.8 Y19.88 Z1.7 F4320.0 E615.293
G1 X-4.4 Y20.04 Z1.7 F4320.0 E615.313
G1 X-4.4 Y20.49 Z1.7 F4320.0 E615.334
G1 X-4.0 Y20.25 Z1.7 F4320.0 E615.356
G1 X-4.0 Y20.73 Z1.7 F4320.0 E615.378
G1 X-3.6 Y20.54 Z1.7 F4320.0 E615.399
G1 X-3.6 Y21.06 Z1.7 F4320.0 E615.423
G1 X-3.2 Y20.91 Z1.7 F4320.0 E615.443
G1 X-3.2 Y21.53 Z1.7 F4320.0 E615.472
G1 X-2.8 Y21.41 Z1.7 F4320.0 E615.492
G1 X-2.8 Y22.29 Z1.7 F4320.0 E615.534
G1 F1200.0
G1 E614.534
M73 P7 (display progress)
G1 F4320.0
M103
(</infill>)
(</nestedRing>)
(</rotation>)
(</layer>)
;M108 R56.0
(<layer> 1.971 )
(<supportLayer>)
G1 X-16.06 Y-41.4 Z1.97 F4200.0
G1 F1200.0
G1 E615.534
G1 F4200.0
M101
G1 X2.07 Y-41.4 Z1.97 F4800.0 E616.204
G1 X6.73 Y-39.6 Z1.97 F4800.0 E616.389
G1 X-20.73 Y-39.6 Z1.97 F4800.0 E617.404
G1 X-23.45 Y-37.8 Z1.97 F4800.0 E617.525
G1 X9.45 Y-37.8 Z1.97 F4800.0 E618.742
G1 X11.46 Y-36.0 Z1.97 F4800.0 E618.841
G1 X-25.45 Y-36.0 Z1.97 F4800.0 E620.206
G1 X-26.93 Y-34.2 Z1.97 F4800.0 E620.292
G1 X12.93 Y-34.2 Z1.97 F4800.0 E621.766
G1 X14.04 Y-32.4 Z1.97 F4800.0 E621.844
G1 X-28.04 Y-32.4 Z1.97 F4800.0 E623.401
G1 X-29.01 Y-30.6 Z1.97 F4800.0 E623.476
G1 X15.01 Y-30.6 Z1.97 F4800.0 E625.103
G1 X15.58 Y-28.8 Z1.97 F4800.0 E625.173
G1 X-29.58 Y-28.8 Z1.97 F4800.0 E626.843
G1 X-30.12 Y-27.0 Z1.97 F4800.0 E626.913
G1 X16.12 Y-27.0 Z1.97 F4800.0 E628.623
G1 X16.3 Y-25.2 Z1.97 F4800.0 E628.69
G1 X-30.3 Y-25.2 Z1.97 F4800.0 E630.413
G1 X-30.48 Y-23.4 Z1.97 F4800.0 E630.48
G1 X16.48 Y-23.4 Z1.97 F4800.0 E632.216
G1 X16.43 Y-21.6 Z1.97 F4800.0 E632.283
G1 X-30.43 Y-21.6 Z1.97 F4800.0 E634.016
G1 X-30.26 Y-19.8 Z1.97 F4800.0 E634.082
G1 X16.26 Y-19.8 Z1.97 F4800.0 E635.802
G1 X15.99 Y-18.0 Z1.97 F4800.0 E635.87
G1 X-29.99 Y-18.0 Z1.97 F4800.0 E637.57
G1 X-29.44 Y-16.2 Z1.97 F4800.0 E637.639
G1 X15.44 Y-16.2 Z1.97 F4800.0 E639.299
G1 X14.77 Y-14.4 Z1.97 F4800.0 E639.37
G1 X-28.76 Y-14.4 Z1.97 F4800.0 E640.98
G1 X-27.8 Y-12.6 Z1.97 F4800.0 E641.055
G1 X13.8 Y-12.6 Z1.97 F4800.0 E642.594
G1 X12.56 Y-10.8 Z1.97 F4800.0 E642.674
G1 X-26.56 Y-10.8 Z1.97 F4800.0 E644.121
G1 X-25.08 Y-9.0 Z1.97 F4800.0 E644.207
G1 X11.08 Y-9.0 Z1.97 F4800.0 E645.545
G1 X8.9 Y-7.2 Z1.97 F4800.0 E645.649
G1 X-22.9 Y-7.2 Z1.97 F4800.0 E646.825
G1 X-19.88 Y-5.4 Z1.97 F4800.0 E646.955
G1 X5.88 Y-5.4 Z1.97 F4800.0 E647.908
G1 F1200.0
G1 E646.908
G1 F4800.0
M103
G1 X-1.52 Y-3.6 Z1.97 F4200.0
G1 F1200.0
G1 E647.908
G1 F4200.0
M101
G1 X-12.49 Y-3.6 Z1.97 F4800.0 E648.314
G1 F1200.0
G1 E647.314
G1 F4800.0
M103
G1 X-16.22 Y5.4 Z1.97 F4200.0
G1 F1200.0
G1 E648.314
G1 F4200.0
M101
G1 X4.22 Y5.4 Z1.97 F4800.0 E649.069
G1 X8.38 Y7.2 Z1.97 F4800.0 E649.237
G1 X-20.38 Y7.2 Z1.97 F4800.0 E650.301
G1 X-22.88 Y9.0 Z1.97 F4800.0 E650.415
G1 X10.88 Y9.0 Z1.97 F4800.0 E651.663
G1 X12.74 Y10.8 Z1.97 F4800.0 E651.759
G1 X-24.74 Y10.8 Z1.97 F4800.0 E653.145
G1 X-26.22 Y12.6 Z1.97 F4800.0 E653.231
G1 X14.22 Y12.6 Z1.97 F4800.0 E654.726
G1 X15.23 Y14.4 Z1.97 F4800.0 E654.803
G1 X-27.23 Y14.4 Z1.97 F4800.0 E656.373
G1 X-28.14 Y16.2 Z1.97 F4800.0 E656.447
G1 X16.14 Y16.2 Z1.97 F4800.0 E658.084
G1 X16.68 Y18.0 Z1.97 F4800.0 E658.154
G1 X-28.69 Y18.0 Z1.97 F4800.0 E659.832
G1 X-29.16 Y19.8 Z1.97 F4800.0 E659.901
G1 X-9.6 Y19.8 Z1.97 F4800.0 E660.624
G1 F1200.0
G1 E659.624
G1 F4800.0
M103
G1 X-10.8 Y21.6 Z1.97 F4200.0
G1 F1200.0
G1 E660.624
G1 F4200.0
M101
G1 X-29.33 Y21.6 Z1.97 F4800.0 E661.309
G1 X-29.47 Y23.4 Z1.97 F4800.0 E661.376
G1 X-11.16 Y23.4 Z1.97 F4800.0 E662.053
G1 F1200.0
G1 E661.228
G1 F4800.0
M103
G1 X-10.86 Y25.2 Z1.97 F4200.0
G1 F1200.0
G1 E662.053
G1 F4200.0
M101
G1 X-29.4 Y25.2 Z1.97 F4800.0 E662.738
G1 X-29.22 Y27.0 Z1.97 F4800.0 E662.805
G1 X-9.78 Y27.0 Z1.97 F4800.0 E663.524
G1 F1200.0
G1 E662.524
G1 F4800.0
M103
G1 X-7.42 Y25.2 Z1.97 F4200.0
G1 F1200.0
G1 E663.524
G1 F4200.0
M101
G1 X-4.58 Y25.2 Z1.97 F4800.0 E663.629
G1 F1200.0
G1 E662.66
G1 F4800.0
M103
G1 X-3.79 Y23.4 Z1.97 F4200.0
G1 F1200.0
G1 E663.629
G1 F4200.0
M101
G1 X-8.21 Y23.4 Z1.97 F4800.0 E663.793
G1 F1200.0
G1 E662.793
G1 F4800.0
M103
G1 X-7.14 Y21.6 Z1.97 F4200.0
G1 F1200.0
G1 E663.793
G1 F4200.0
M101
G1 X-4.86 Y21.6 Z1.97 F4800.0 E663.877
G1 F1200.0
G1 E662.877
G1 F4800.0
M103
G1 X-2.4 Y19.8 Z1.97 F4200.0
G1 F1200.0
G1 E663.877
G1 F4200.0
M101
G1 X17.16 Y19.8 Z1.97 F4800.0 E664.6
G1 X17.34 Y21.6 Z1.97 F4800.0 E664.667
G1 X-1.2 Y21.6 Z1.97 F4800.0 E665.352
G1 F1200.0
G1 E664.517
G1 F4800.0
M103
G1 X-0.84 Y23.4 Z1.97 F4200.0
G1 F1200.0
G1 E665.352
G1 F4200.0
M101
G1 X17.47 Y23.4 Z1.97 F4800.0 E666.029
G1 X17.4 Y25.2 Z1.97 F4800.0 E666.096
G1 X-1.14 Y25.2 Z1.97 F4800.0 E666.782
G1 F1200.0
G1 E665.782
G1 F4800.0
M103
G1 X-2.22 Y27.0 Z1.97 F4200.0
G1 F1200.0
G1 E666.782
G1 F4200.0
M101
G1 X17.22 Y27.0 Z1.97 F4800.0 E667.5
G1 X16.88 Y28.8 Z1.97 F4800.0 E667.568
G1 X-28.88 Y28.8 Z1.97 F4800.0 E669.26
G1 X-28.34 Y30.6 Z1.97 F4800.0 E669.33
G1 X16.34 Y30.6 Z1.97 F4800.0 E670.982
G1 X15.58 Y32.4 Z1.97 F4800.0 E671.054
G1 X-27.58 Y32.4 Z1.97 F4800.0 E672.65
G1 X-26.62 Y34.2 Z1.97 F4800.0 E672.725
G1 X14.62 Y34.2 Z1.97 F4800.0 E674.25
G1 X13.28 Y36.0 Z1.97 F4800.0 E674.333
G1 X-25.27 Y36.0 Z1.97 F4800.0 E675.758
G1 X-23.67 Y37.8 Z1.97 F4800.0 E675.847
G1 X11.67 Y37.8 Z1.97 F4800.0 E677.154
G1 X9.48 Y39.6 Z1.97 F4800.0 E677.259
G1 X-21.48 Y39.6 Z1.97 F4800.0 E678.404
G1 F1200.0
G1 E677.404
G1 F4800.0
M103
G1 X-18.23 Y41.4 Z1.97 F4200.0
G1 F1200.0
G1 E678.404
G1 F4200.0
M101
G1 X6.23 Y41.4 Z1.97 F4800.0 E679.308
G1 F1200.0
G1 E678.308
G1 F4800.0
M103
;M108 R80.0
(</supportLayer>)
(<rotation> (-1+1.22464679915e-16j) )
(<nestedRing>)
(<boundaryPerimeter>)
(<boundaryPoint> X-3.352 Y19.537 Z1.971 </boundaryPoint>)
(<boundaryPoint> X-2.63 Y20.13 Z1.971 </boundaryPoint>)
(<boundaryPoint> X-2.037 Y20.852 Z1.971 </boundaryPoint>)
(<boundaryPoint> X-1.597 Y21.676 Z1.971 </boundaryPoint>)
(<boundaryPoint> X-1.325 Y22.57 Z1.971 </boundaryPoint>)
(<boundaryPoint> X-1.234 Y23.5 Z1.971 </boundaryPoint>)
(<boundaryPoint> X-1.325 Y24.43 Z1.971 </boundaryPoint>)
(<boundaryPoint> X-1.597 Y25.323 Z1.971 </boundaryPoint>)
(<boundaryPoint> X-2.037 Y26.147 Z1.971 </boundaryPoint>)
(<boundaryPoint> X-2.63 Y26.869 Z1.971 </boundaryPoint>)
(<boundaryPoint> X-3.352 Y27.462 Z1.971 </boundaryPoint>)
(<boundaryPoint> X-4.176 Y27.902 Z1.971 </boundaryPoint>)
(<boundaryPoint> X-5.07 Y28.174 Z1.971 </boundaryPoint>)
(<boundaryPoint> X-6.0 Y28.265 Z1.971 </boundaryPoint>)
(<boundaryPoint> X-6.93 Y28.174 Z1.971 </boundaryPoint>)
(<boundaryPoint> X-7.823 Y27.902 Z1.971 </boundaryPoint>)
(<boundaryPoint> X-8.647 Y27.462 Z1.971 </boundaryPoint>)
(<boundaryPoint> X-9.369 Y26.869 Z1.971 </boundaryPoint>)
(<boundaryPoint> X-9.962 Y26.147 Z1.971 </boundaryPoint>)
(<boundaryPoint> X-10.402 Y25.323 Z1.971 </boundaryPoint>)
(<boundaryPoint> X-10.674 Y24.43 Z1.971 </boundaryPoint>)
(<boundaryPoint> X-10.765 Y23.5 Z1.971 </boundaryPoint>)
(<boundaryPoint> X-10.674 Y22.57 Z1.971 </boundaryPoint>)
(<boundaryPoint> X-10.402 Y21.676 Z1.971 </boundaryPoint>)
(<boundaryPoint> X-9.962 Y20.852 Z1.971 </boundaryPoint>)
(<boundaryPoint> X-9.369 Y20.13 Z1.971 </boundaryPoint>)
(<boundaryPoint> X-8.647 Y19.537 Z1.971 </boundaryPoint>)
(<boundaryPoint> X-7.823 Y19.097 Z1.971 </boundaryPoint>)
(<boundaryPoint> X-6.93 Y18.825 Z1.971 </boundaryPoint>)
(<boundaryPoint> X-6.0 Y18.734 Z1.971 </boundaryPoint>)
(<boundaryPoint> X-5.07 Y18.825 Z1.971 </boundaryPoint>)
(<boundaryPoint> X-4.184 Y19.095 Z1.971 </boundaryPoint>)
(<loop> inner )
G1 X-4.44 Y26.09 Z1.97 F4200.0
G1 X-7.16 Y26.3 Z1.97 F4200.0
G1 X-8.97 Y24.09 Z1.97 F4200.0
G1 X-7.95 Y20.94 Z1.97 F4200.0
G1 F1200.0
G1 E679.308
G1 F4200.0
M101
G1 X-8.29 Y21.22 Z1.97 F4800.0 E679.331
G1 X-8.69 Y21.7 Z1.97 F4800.0 E679.364
G1 X-8.99 Y22.26 Z1.97 F4800.0 E679.398
G1 X-9.17 Y22.87 Z1.97 F4800.0 E679.431
G1 X-9.23 Y23.5 Z1.97 F4800.0 E679.465
G1 X-9.17 Y24.13 Z1.97 F4800.0 E679.498
G1 X-8.99 Y24.74 Z1.97 F4800.0 E679.532
G1 X-8.69 Y25.3 Z1.97 F4800.0 E679.565
G1 X-8.28 Y25.78 Z1.97 F4800.0 E679.598
G1 X-7.8 Y26.19 Z1.97 F4800.0 E679.632
G1 X-7.24 Y26.49 Z1.97 F4800.0 E679.665
G1 X-6.63 Y26.67 Z1.97 F4800.0 E679.699
G1 X-6.0 Y26.73 Z1.97 F4800.0 E679.732
G1 X-5.37 Y26.67 Z1.97 F4800.0 E679.766
G1 X-4.76 Y26.49 Z1.97 F4800.0 E679.799
G1 X-4.2 Y26.19 Z1.97 F4800.0 E679.833
G1 X-3.72 Y25.79 Z1.97 F4800.0 E679.866
G1 X-3.31 Y25.3 Z1.97 F4800.0 E679.9
G1 X-3.01 Y24.74 Z1.97 F4800.0 E679.933
G1 X-2.83 Y24.13 Z1.97 F4800.0 E679.967
G1 X-2.77 Y23.5 Z1.97 F4800.0 E680.0
G1 X-2.83 Y22.87 Z1.97 F4800.0 E680.034
G1 X-3.01 Y22.26 Z1.97 F4800.0 E680.067
G1 X-3.31 Y21.7 Z1.97 F4800.0 E680.1
G1 X-3.72 Y21.22 Z1.97 F4800.0 E680.134
G1 X-4.2 Y20.81 Z1.97 F4800.0 E680.167
G1 X-4.76 Y20.51 Z1.97 F4800.0 E680.201
G1 X-5.37 Y20.33 Z1.97 F4800.0 E680.234
G1 X-6.0 Y20.27 Z1.97 F4800.0 E680.268
G1 X-6.63 Y20.33 Z1.97 F4800.0 E680.301
G1 X-7.24 Y20.51 Z1.97 F4800.0 E680.335
G1 X-7.8 Y20.81 Z1.97 F4800.0 E680.368
G1 X-7.95 Y20.94 Z1.97 F4800.0 E680.379
G1 F1200.0
G1 E680.118
G1 F4800.0
M103
(</loop>)
(<loop> outer )
G1 X-9.21 Y20.89 Z1.97 F4200.0
G1 F1200.0
G1 E680.379
G1 F4200.0
M101
G1 X-8.94 Y20.56 Z1.97 F4800.0 E680.402
G1 X-8.31 Y20.04 Z1.97 F4800.0 E680.445
G1 X-7.59 Y19.65 Z1.97 F4800.0 E680.488
G1 X-6.81 Y19.42 Z1.97 F4800.0 E680.531
G1 X-6.0 Y19.34 Z1.97 F4800.0 E680.574
G1 X-5.19 Y19.42 Z1.97 F4800.0 E680.617
G1 X-4.41 Y19.65 Z1.97 F4800.0 E680.66
G1 X-3.69 Y20.04 Z1.97 F4800.0 E680.703
G1 X-3.06 Y20.56 Z1.97 F4800.0 E680.746
G1 X-2.54 Y21.19 Z1.97 F4800.0 E680.79
G1 X-2.15 Y21.91 Z1.97 F4800.0 E680.833
G1 X-1.92 Y22.69 Z1.97 F4800.0 E680.876
G1 X-1.84 Y23.5 Z1.97 F4800.0 E680.919
G1 X-1.92 Y24.31 Z1.97 F4800.0 E680.962
G1 X-2.15 Y25.09 Z1.97 F4800.0 E681.005
G1 X-2.54 Y25.81 Z1.97 F4800.0 E681.048
G1 X-3.06 Y26.44 Z1.97 F4800.0 E681.091
G1 X-3.69 Y26.96 Z1.97 F4800.0 E681.134
G1 X-4.41 Y27.35 Z1.97 F4800.0 E681.178
G1 X-5.19 Y27.58 Z1.97 F4800.0 E681.221
G1 X-6.0 Y27.66 Z1.97 F4800.0 E681.264
G1 X-6.81 Y27.58 Z1.97 F4800.0 E681.307
G1 X-7.59 Y27.35 Z1.97 F4800.0 E681.35
G1 X-8.31 Y26.96 Z1.97 F4800.0 E681.393
G1 X-8.94 Y26.44 Z1.97 F4800.0 E681.436
G1 X-9.46 Y25.81 Z1.97 F4800.0 E681.479
G1 X-9.85 Y25.09 Z1.97 F4800.0 E681.522
G1 X-10.08 Y24.31 Z1.97 F4800.0 E681.566
G1 X-10.16 Y23.5 Z1.97 F4800.0 E681.609
G1 X-10.08 Y22.69 Z1.97 F4800.0 E681.652
G1 X-9.85 Y21.91 Z1.97 F4800.0 E681.695
G1 X-9.46 Y21.19 Z1.97 F4800.0 E681.738
G1 X-9.21 Y20.89 Z1.97 F4800.0 E681.758
G1 F1200.0
G1 E681.758
G1 F4800.0
M103
(</loop>)
(<edge> outer )
;M108 R40.0
G1 X-9.5 Y20.6 Z1.97 F4200.0
G1 F1200.0
G1 E681.758
G1 F4200.0
M101
G1 X-9.23 Y20.27 Z1.97 F2400.0 E681.781
G1 X-8.54 Y19.7 Z1.97 F2400.0 E681.828
G1 X-7.75 Y19.28 Z1.97 F2400.0 E681.876
G1 X-6.89 Y19.02 Z1.97 F2400.0 E681.923
G1 X-6.0 Y18.93 Z1.97 F2400.0 E681.97
G1 X-5.11 Y19.02 Z1.97 F2400.0 E682.017
G1 X-4.26 Y19.28 Z1.97 F2400.0 E682.064
G1 X-3.46 Y19.7 Z1.97 F2400.0 E682.112
G1 X-2.77 Y20.27 Z1.97 F2400.0 E682.159
G1 X-2.2 Y20.96 Z1.97 F2400.0 E682.207
G1 X-1.78 Y21.75 Z1.97 F2400.0 E682.254
G1 X-1.52 Y22.61 Z1.97 F2400.0 E682.301
G1 X-1.44 Y23.5 Z1.97 F2400.0 E682.348
G1 X-1.52 Y24.39 Z1.97 F2400.0 E682.396
G1 X-1.78 Y25.25 Z1.97 F2400.0 E682.443
G1 X-2.2 Y26.04 Z1.97 F2400.0 E682.49
G1 X-2.77 Y26.73 Z1.97 F2400.0 E682.537
G1 X-3.46 Y27.3 Z1.97 F2400.0 E682.585
G1 X-4.25 Y27.72 Z1.97 F2400.0 E682.632
G1 X-5.11 Y27.98 Z1.97 F2400.0 E682.679
G1 X-6.0 Y28.06 Z1.97 F2400.0 E682.726
G1 X-6.89 Y27.98 Z1.97 F2400.0 E682.774
G1 X-7.75 Y27.72 Z1.97 F2400.0 E682.821
G1 X-8.54 Y27.3 Z1.97 F2400.0 E682.868
G1 X-9.23 Y26.73 Z1.97 F2400.0 E682.916
G1 X-9.8 Y26.04 Z1.97 F2400.0 E682.963
G1 X-10.22 Y25.25 Z1.97 F2400.0 E683.01
G1 X-10.48 Y24.39 Z1.97 F2400.0 E683.057
G1 X-10.56 Y23.5 Z1.97 F2400.0 E683.105
G1 X-10.48 Y22.61 Z1.97 F2400.0 E683.152
G1 X-10.22 Y21.75 Z1.97 F2400.0 E683.199
G1 X-9.8 Y20.96 Z1.97 F2400.0 E683.246
G1 X-9.5 Y20.6 Z1.97 F2400.0 E683.271
G1 F1200.0
G1 E682.339
G1 F2400.0
M103
(</edge>)
(</boundaryPerimeter>)
(<nestedRing>)
(<boundaryPerimeter>)
(<boundaryPoint> X-3.421 Y22.987 Z1.971 </boundaryPoint>)
(<boundaryPoint> X-3.571 Y22.494 Z1.971 </boundaryPoint>)
(<boundaryPoint> X-3.814 Y22.039 Z1.971 </boundaryPoint>)
(<boundaryPoint> X-4.141 Y21.641 Z1.971 </boundaryPoint>)
(<boundaryPoint> X-4.539 Y21.314 Z1.971 </boundaryPoint>)
(<boundaryPoint> X-4.994 Y21.071 Z1.971 </boundaryPoint>)
(<boundaryPoint> X-5.487 Y20.921 Z1.971 </boundaryPoint>)
(<boundaryPoint> X-6.0 Y20.871 Z1.971 </boundaryPoint>)
(<boundaryPoint> X-6.513 Y20.921 Z1.971 </boundaryPoint>)
(<boundaryPoint> X-7.006 Y21.071 Z1.971 </boundaryPoint>)
(<boundaryPoint> X-7.461 Y21.314 Z1.971 </boundaryPoint>)
(<boundaryPoint> X-7.858 Y21.641 Z1.971 </boundaryPoint>)
(<boundaryPoint> X-8.185 Y22.039 Z1.971 </boundaryPoint>)
(<boundaryPoint> X-8.428 Y22.494 Z1.971 </boundaryPoint>)
(<boundaryPoint> X-8.578 Y22.987 Z1.971 </boundaryPoint>)
(<boundaryPoint> X-8.628 Y23.5 Z1.971 </boundaryPoint>)
(<boundaryPoint> X-8.578 Y24.013 Z1.971 </boundaryPoint>)
(<boundaryPoint> X-8.428 Y24.506 Z1.971 </boundaryPoint>)
(<boundaryPoint> X-8.185 Y24.961 Z1.971 </boundaryPoint>)
(<boundaryPoint> X-7.858 Y25.358 Z1.971 </boundaryPoint>)
(<boundaryPoint> X-7.461 Y25.685 Z1.971 </boundaryPoint>)
(<boundaryPoint> X-7.006 Y25.928 Z1.971 </boundaryPoint>)
(<boundaryPoint> X-6.513 Y26.078 Z1.971 </boundaryPoint>)
(<boundaryPoint> X-6.0 Y26.128 Z1.971 </boundaryPoint>)
(<boundaryPoint> X-5.487 Y26.078 Z1.971 </boundaryPoint>)
(<boundaryPoint> X-4.994 Y25.928 Z1.971 </boundaryPoint>)
(<boundaryPoint> X-4.539 Y25.685 Z1.971 </boundaryPoint>)
(<boundaryPoint> X-4.141 Y25.358 Z1.971 </boundaryPoint>)
(<boundaryPoint> X-3.814 Y24.961 Z1.971 </boundaryPoint>)
(<boundaryPoint> X-3.571 Y24.506 Z1.971 </boundaryPoint>)
(<boundaryPoint> X-3.421 Y24.013 Z1.971 </boundaryPoint>)
(<boundaryPoint> X-3.371 Y23.5 Z1.971 </boundaryPoint>)
(<edge> inner )
G1 X-7.67 Y21.23 Z1.97 F4200.0
G1 F1200.0
G1 E683.271
G1 F4200.0
M101
G1 X-8.0 Y21.5 Z1.97 F2400.0 E683.294
G1 X-8.35 Y21.93 Z1.97 F2400.0 E683.323
G1 X-8.61 Y22.42 Z1.97 F2400.0 E683.352
G1 X-8.78 Y22.95 Z1.97 F2400.0 E683.382
G1 X-8.83 Y23.5 Z1.97 F2400.0 E683.411
G1 X-8.78 Y24.05 Z1.97 F2400.0 E683.44
G1 X-8.61 Y24.58 Z1.97 F2400.0 E683.469
G1 X-8.35 Y25.07 Z1.97 F2400.0 E683.499
G1 X-8.0 Y25.5 Z1.97 F2400.0 E683.528
G1 X-7.57 Y25.85 Z1.97 F2400.0 E683.557
G1 X-7.08 Y26.11 Z1.97 F2400.0 E683.587
G1 X-6.55 Y26.28 Z1.97 F2400.0 E683.616
G1 X-6.0 Y26.33 Z1.97 F2400.0 E683.645
G1 X-5.45 Y26.28 Z1.97 F2400.0 E683.675
G1 X-4.92 Y26.11 Z1.97 F2400.0 E683.704
G1 X-4.43 Y25.85 Z1.97 F2400.0 E683.733
G1 X-4.0 Y25.5 Z1.97 F2400.0 E683.762
G1 X-3.65 Y25.07 Z1.97 F2400.0 E683.792
G1 X-3.39 Y24.58 Z1.97 F2400.0 E683.821
G1 X-3.22 Y24.05 Z1.97 F2400.0 E683.85
G1 X-3.17 Y23.5 Z1.97 F2400.0 E683.88
G1 X-3.22 Y22.95 Z1.97 F2400.0 E683.909
G1 X-3.39 Y22.42 Z1.97 F2400.0 E683.938
G1 X-3.65 Y21.93 Z1.97 F2400.0 E683.968
G1 X-4.0 Y21.5 Z1.97 F2400.0 E683.997
G1 X-4.43 Y21.15 Z1.97 F2400.0 E684.026
G1 X-4.92 Y20.89 Z1.97 F2400.0 E684.056
G1 X-5.45 Y20.72 Z1.97 F2400.0 E684.085
G1 X-6.0 Y20.67 Z1.97 F2400.0 E684.114
G1 X-6.55 Y20.72 Z1.97 F2400.0 E684.143
G1 X-7.08 Y20.89 Z1.97 F2400.0 E684.173
G1 X-7.57 Y21.15 Z1.97 F2400.0 E684.202
G1 X-7.67 Y21.23 Z1.97 F2400.0 E684.209
G1 F1200.0
G1 E683.209
G1 F2400.0
M103
(</edge>)
(</boundaryPerimeter>)
(</nestedRing>)
(<infill>)
(<infillBoundary>)
(<infillPoint> X-3.686 Y20.039 Z0.405 </infillPoint>)
(<infillPoint> X-3.056 Y20.556 Z0.405 </infillPoint>)
(<infillPoint> X-2.538 Y21.187 Z0.405 </infillPoint>)
(<infillPoint> X-2.154 Y21.907 Z0.405 </infillPoint>)
(<infillPoint> X-1.916 Y22.688 Z0.405 </infillPoint>)
(<infillPoint> X-1.837 Y23.5 Z0.405 </infillPoint>)
(<infillPoint> X-1.916 Y24.312 Z0.405 </infillPoint>)
(<infillPoint> X-2.154 Y25.092 Z0.405 </infillPoint>)
(<infillPoint> X-2.538 Y25.812 Z0.405 </infillPoint>)
(<infillPoint> X-3.056 Y26.443 Z0.405 </infillPoint>)
(<infillPoint> X-3.687 Y26.961 Z0.405 </infillPoint>)
(<infillPoint> X-4.407 Y27.345 Z0.405 </infillPoint>)
(<infillPoint> X-5.188 Y27.583 Z0.405 </infillPoint>)
(<infillPoint> X-6.0 Y27.662 Z0.405 </infillPoint>)
(<infillPoint> X-6.812 Y27.583 Z0.405 </infillPoint>)
(<infillPoint> X-7.592 Y27.345 Z0.405 </infillPoint>)
(<infillPoint> X-8.312 Y26.961 Z0.405 </infillPoint>)
(<infillPoint> X-8.943 Y26.443 Z0.405 </infillPoint>)
(<infillPoint> X-9.461 Y25.812 Z0.405 </infillPoint>)
(<infillPoint> X-9.845 Y25.092 Z0.405 </infillPoint>)
(<infillPoint> X-10.083 Y24.312 Z0.405 </infillPoint>)
(<infillPoint> X-10.162 Y23.5 Z0.405 </infillPoint>)
(<infillPoint> X-10.083 Y22.688 Z0.405 </infillPoint>)
(<infillPoint> X-9.845 Y21.907 Z0.405 </infillPoint>)
(<infillPoint> X-9.461 Y21.187 Z0.405 </infillPoint>)
(<infillPoint> X-8.943 Y20.556 Z0.405 </infillPoint>)
(<infillPoint> X-8.312 Y20.038 Z0.405 </infillPoint>)
(<infillPoint> X-7.592 Y19.654 Z0.405 </infillPoint>)
(<infillPoint> X-6.812 Y19.416 Z0.405 </infillPoint>)
(<infillPoint> X-6.0 Y19.337 Z0.405 </infillPoint>)
(<infillPoint> X-5.188 Y19.416 Z0.405 </infillPoint>)
(<infillPoint> X-4.414 Y19.652 Z0.405 </infillPoint>)
(</infillBoundary>)
(<infillBoundary>)
(<infillPoint> X-2.83 Y22.869 Z0.405 </infillPoint>)
(<infillPoint> X-3.014 Y22.263 Z0.405 </infillPoint>)
(<infillPoint> X-3.313 Y21.704 Z0.405 </infillPoint>)
(<infillPoint> X-3.715 Y21.215 Z0.405 </infillPoint>)
(<infillPoint> X-4.204 Y20.813 Z0.405 </infillPoint>)
(<infillPoint> X-4.763 Y20.514 Z0.405 </infillPoint>)
(<infillPoint> X-5.369 Y20.33 Z0.405 </infillPoint>)
(<infillPoint> X-6.0 Y20.268 Z0.405 </infillPoint>)
(<infillPoint> X-6.631 Y20.33 Z0.405 </infillPoint>)
(<infillPoint> X-7.237 Y20.514 Z0.405 </infillPoint>)
(<infillPoint> X-7.796 Y20.813 Z0.405 </infillPoint>)
(<infillPoint> X-8.285 Y21.215 Z0.405 </infillPoint>)
(<infillPoint> X-8.686 Y21.704 Z0.405 </infillPoint>)
(<infillPoint> X-8.985 Y22.263 Z0.405 </infillPoint>)
(<infillPoint> X-9.169 Y22.869 Z0.405 </infillPoint>)
(<infillPoint> X-9.231 Y23.5 Z0.405 </infillPoint>)
(<infillPoint> X-9.169 Y24.131 Z0.405 </infillPoint>)
(<infillPoint> X-8.985 Y24.737 Z0.405 </infillPoint>)
(<infillPoint> X-8.686 Y25.296 Z0.405 </infillPoint>)
(<infillPoint> X-8.284 Y25.784 Z0.405 </infillPoint>)
(<infillPoint> X-7.796 Y26.186 Z0.405 </infillPoint>)
(<infillPoint> X-7.237 Y26.485 Z0.405 </infillPoint>)
(<infillPoint> X-6.631 Y26.669 Z0.405 </infillPoint>)
(<infillPoint> X-6.0 Y26.731 Z0.405 </infillPoint>)
(<infillPoint> X-5.369 Y26.669 Z0.405 </infillPoint>)
(<infillPoint> X-4.763 Y26.485 Z0.405 </infillPoint>)
(<infillPoint> X-4.204 Y26.186 Z0.405 </infillPoint>)
(<infillPoint> X-3.715 Y25.785 Z0.405 </infillPoint>)
(<infillPoint> X-3.313 Y25.296 Z0.405 </infillPoint>)
(<infillPoint> X-3.014 Y24.737 Z0.405 </infillPoint>)
(<infillPoint> X-2.83 Y24.131 Z0.405 </infillPoint>)
(<infillPoint> X-2.768 Y23.5 Z0.405 </infillPoint>)
(</infillBoundary>)
;M108 R80.0
G1 X-6.0 Y20.47 Z1.97 F4200.0
G1 X-3.48 Y21.82 Z1.97 F4200.0
G1 X-2.74 Y25.6 Z1.97 F4200.0
G1 F1200.0
G1 E684.209
G1 F4200.0
M101
G1 X-3.2 Y25.6 Z1.97 F4800.0 E684.233
G1 X-3.06 Y26.0 Z1.97 F4800.0 E684.255
G1 X-3.54 Y26.0 Z1.97 F4800.0 E684.281
G1 X-3.45 Y26.4 Z1.97 F4800.0 E684.302
G1 X-4.02 Y26.4 Z1.97 F4800.0 E684.333
G1 X-3.98 Y26.8 Z1.97 F4800.0 E684.354
G1 X-4.84 Y26.8 Z1.97 F4800.0 E684.4
G1 X-4.89 Y27.2 Z1.97 F4800.0 E684.421
G1 X-7.11 Y27.2 Z1.97 F4800.0 E684.538
G1 X-7.16 Y26.8 Z1.97 F4800.0 E684.559
G1 X-8.02 Y26.8 Z1.97 F4800.0 E684.604
G1 X-7.98 Y26.4 Z1.97 F4800.0 E684.626
G1 X-8.55 Y26.4 Z1.97 F4800.0 E684.656
G1 X-8.46 Y26.0 Z1.97 F4800.0 E684.678
G1 X-8.94 Y26.0 Z1.97 F4800.0 E684.703
G1 X-8.8 Y25.6 Z1.97 F4800.0 E684.726
G1 X-9.26 Y25.6 Z1.97 F4800.0 E684.75
G1 X-9.06 Y25.2 Z1.97 F4800.0 E684.774
G1 X-9.47 Y25.2 Z1.97 F4800.0 E684.795
G1 X-9.64 Y24.8 Z1.97 F4800.0 E684.818
G1 X-9.26 Y24.8 Z1.97 F4800.0 E684.839
G1 X-9.38 Y24.4 Z1.97 F4800.0 E684.861
G1 X-9.76 Y24.4 Z1.97 F4800.0 E684.881
G1 X-9.83 Y24.0 Z1.97 F4800.0 E684.902
G1 X-9.46 Y24.0 Z1.97 F4800.0 E684.922
G1 X-9.5 Y23.6 Z1.97 F4800.0 E684.943
G1 X-9.87 Y23.6 Z1.97 F4800.0 E684.963
G1 X-9.85 Y23.2 Z1.97 F4800.0 E684.984
G1 X-9.48 Y23.2 Z1.97 F4800.0 E685.003
G1 X-9.44 Y22.8 Z1.97 F4800.0 E685.024
G1 X-9.81 Y22.8 Z1.97 F4800.0 E685.044
G1 X-9.7 Y22.4 Z1.97 F4800.0 E685.066
G1 X-9.32 Y22.4 Z1.97 F4800.0 E685.086
G1 X-9.16 Y22.0 Z1.97 F4800.0 E685.109
G1 X-9.58 Y22.0 Z1.97 F4800.0 E685.131
G1 X-9.36 Y21.6 Z1.97 F4800.0 E685.155
G1 X-8.95 Y21.6 Z1.97 F4800.0 E685.177
G1 X-9.11 Y21.2 Z1.97 F4800.0 E685.2
G1 X-8.64 Y21.2 Z1.97 F4800.0 E685.225
G1 X-8.78 Y20.8 Z1.97 F4800.0 E685.247
G1 X-8.22 Y20.8 Z1.97 F4800.0 E685.277
G1 X-8.31 Y20.4 Z1.97 F4800.0 E685.298
G1 X-7.62 Y20.4 Z1.97 F4800.0 E685.335
G1 X-7.65 Y20.0 Z1.97 F4800.0 E685.356
G1 X-4.36 Y20.0 Z1.97 F4800.0 E685.53
G1 X-4.38 Y20.4 Z1.97 F4800.0 E685.551
G1 X-3.69 Y20.4 Z1.97 F4800.0 E685.588
G1 X-3.78 Y20.8 Z1.97 F4800.0 E685.609
G1 X-3.22 Y20.8 Z1.97 F4800.0 E685.639
G1 X-3.36 Y21.2 Z1.97 F4800.0 E685.661
G1 X-2.89 Y21.2 Z1.97 F4800.0 E685.686
G1 X-3.05 Y21.6 Z1.97 F4800.0 E685.709
G1 X-2.64 Y21.6 Z1.97 F4800.0 E685.731
G1 X-2.84 Y22.0 Z1.97 F4800.0 E685.755
G1 X-2.42 Y22.0 Z1.97 F4800.0 E685.777
G1 X-2.3 Y22.4 Z1.97 F4800.0 E685.799
G1 X-2.68 Y22.4 Z1.97 F4800.0 E685.819
G1 X-2.56 Y22.8 Z1.97 F4800.0 E685.841
G1 X-2.19 Y22.8 Z1.97 F4800.0 E685.861
G1 X-2.15 Y23.2 Z1.97 F4800.0 E685.882
G1 X-2.52 Y23.2 Z1.97 F4800.0 E685.902
G1 X-2.5 Y23.6 Z1.97 F4800.0 E685.923
G1 X-2.13 Y23.6 Z1.97 F4800.0 E685.942
G1 X-2.17 Y24.0 Z1.97 F4800.0 E685.963
G1 X-2.54 Y24.0 Z1.97 F4800.0 E685.983
G1 X-2.62 Y24.4 Z1.97 F4800.0 E686.005
G1 X-2.24 Y24.4 Z1.97 F4800.0 E686.025
G1 X-2.36 Y24.8 Z1.97 F4800.0 E686.047
G1 X-2.74 Y24.8 Z1.97 F4800.0 E686.067
G1 X-2.94 Y25.2 Z1.97 F4800.0 E686.091
G1 X-2.53 Y25.2 Z1.97 F4800.0 E686.113
G1 F1200.0
G1 E685.113
G1 F4800.0
M103
(</infill>)
(</nestedRing>)
(</rotation>)
(</layer>)
(<layer> 2.241 )
(<supportLayer>)
;M108 R56.0
G1 X-16.06 Y-41.4 Z2.24 F4200.0
G1 F1200.0
G1 E686.113
G1 F4200.0
M101
G1 X2.07 Y-41.4 Z2.24 F4800.0 E686.783
G1 X6.73 Y-39.6 Z2.24 F4800.0 E686.968
G1 X-20.73 Y-39.6 Z2.24 F4800.0 E687.983
G1 X-23.45 Y-37.8 Z2.24 F4800.0 E688.104
G1 X9.45 Y-37.8 Z2.24 F4800.0 E689.321
G1 X11.46 Y-36.0 Z2.24 F4800.0 E689.42
G1 X-25.45 Y-36.0 Z2.24 F4800.0 E690.785
G1 X-26.93 Y-34.2 Z2.24 F4800.0 E690.871
G1 X12.93 Y-34.2 Z2.24 F4800.0 E692.345
G1 X14.04 Y-32.4 Z2.24 F4800.0 E692.423
G1 X-28.04 Y-32.4 Z2.24 F4800.0 E693.98
G1 X-29.01 Y-30.6 Z2.24 F4800.0 E694.055
G1 X15.01 Y-30.6 Z2.24 F4800.0 E695.682
G1 X15.58 Y-28.8 Z2.24 F4800.0 E695.752
G1 X-29.58 Y-28.8 Z2.24 F4800.0 E697.422
G1 X-30.12 Y-27.0 Z2.24 F4800.0 E697.492
G1 X16.12 Y-27.0 Z2.24 F4800.0 E699.202
G1 X16.3 Y-25.2 Z2.24 F4800.0 E699.269
G1 X-30.3 Y-25.2 Z2.24 F4800.0 E700.992
G1 X-30.48 Y-23.4 Z2.24 F4800.0 E701.059
G1 X16.48 Y-23.4 Z2.24 F4800.0 E702.795
G1 X16.43 Y-21.6 Z2.24 F4800.0 E702.862
G1 X-30.43 Y-21.6 Z2.24 F4800.0 E704.595
G1 X-30.26 Y-19.8 Z2.24 F4800.0 E704.661
G1 X16.26 Y-19.8 Z2.24 F4800.0 E706.381
G1 X15.99 Y-18.0 Z2.24 F4800.0 E706.449
G1 X-29.99 Y-18.0 Z2.24 F4800.0 E708.149
G1 X-29.44 Y-16.2 Z2.24 F4800.0 E708.218
G1 X15.44 Y-16.2 Z2.24 F4800.0 E709.878
G1 X14.77 Y-14.4 Z2.24 F4800.0 E709.949
G1 X-28.76 Y-14.4 Z2.24 F4800.0 E711.559
G1 X-27.8 Y-12.6 Z2.24 F4800.0 E711.634
G1 X13.8 Y-12.6 Z2.24 F4800.0 E713.173
G1 X12.56 Y-10.8 Z2.24 F4800.0 E713.253
G1 X-26.56 Y-10.8 Z2.24 F4800.0 E714.7
G1 X-25.08 Y-9.0 Z2.24 F4800.0 E714.786
G1 X11.08 Y-9.0 Z2.24 F4800.0 E716.124
G1 X8.9 Y-7.2 Z2.24 F4800.0 E716.228
G1 X-22.9 Y-7.2 Z2.24 F4800.0 E717.404
G1 X-19.88 Y-5.4 Z2.24 F4800.0 E717.534
G1 X5.88 Y-5.4 Z2.24 F4800.0 E718.487
G1 F1200.0
G1 E717.487
G1 F4800.0
M103
G1 X-1.52 Y-3.6 Z2.24 F4200.0
G1 F1200.0
G1 E718.487
G1 F4200.0
M101
G1 X-12.49 Y-3.6 Z2.24 F4800.0 E718.893
G1 F1200.0
G1 E717.893
G1 F4800.0
M103
G1 X-16.22 Y5.4 Z2.24 F4200.0
G1 F1200.0
G1 E718.893
G1 F4200.0
M101
G1 X4.22 Y5.4 Z2.24 F4800.0 E719.649
G1 X8.38 Y7.2 Z2.24 F4800.0 E719.816
G1 X-20.38 Y7.2 Z2.24 F4800.0 E720.88
G1 X-22.88 Y9.0 Z2.24 F4800.0 E720.994
G1 X10.88 Y9.0 Z2.24 F4800.0 E722.242
G1 X12.74 Y10.8 Z2.24 F4800.0 E722.338
G1 X-24.74 Y10.8 Z2.24 F4800.0 E723.724
G1 X-26.22 Y12.6 Z2.24 F4800.0 E723.81
G1 X14.22 Y12.6 Z2.24 F4800.0 E725.305
G1 X15.23 Y14.4 Z2.24 F4800.0 E725.382
G1 X-27.23 Y14.4 Z2.24 F4800.0 E726.952
G1 X-28.14 Y16.2 Z2.24 F4800.0 E727.026
G1 X16.14 Y16.2 Z2.24 F4800.0 E728.664
G1 X16.68 Y18.0 Z2.24 F4800.0 E728.733
G1 X-28.69 Y18.0 Z2.24 F4800.0 E730.411
G1 X-29.16 Y19.8 Z2.24 F4800.0 E730.48
G1 X-9.69 Y19.8 Z2.24 F4800.0 E731.2
G1 F1200.0
G1 E730.2
G1 F4800.0
M103
G1 X-10.86 Y21.6 Z2.24 F4200.0
G1 F1200.0
G1 E731.2
G1 F4200.0
M101
G1 X-29.33 Y21.6 Z2.24 F4800.0 E731.883
G1 X-29.47 Y23.4 Z2.24 F4800.0 E731.95
G1 X-11.21 Y23.4 Z2.24 F4800.0 E732.624
G1 F1200.0
G1 E731.8
G1 F4800.0
M103
G1 X-10.92 Y25.2 Z2.24 F4200.0
G1 F1200.0
G1 E732.624
G1 F4200.0
M101
G1 X-29.4 Y25.2 Z2.24 F4800.0 E733.308
G1 X-29.22 Y27.0 Z2.24 F4800.0 E733.375
G1 X-9.85 Y27.0 Z2.24 F4800.0 E734.091
G1 F1200.0
G1 E733.091
G1 F4800.0
M103
G1 X-7.55 Y25.2 Z2.24 F4200.0
G1 F1200.0
G1 E734.091
G1 F4200.0
M101
G1 X-4.45 Y25.2 Z2.24 F4800.0 E734.206
G1 F1200.0
G1 E733.256
G1 F4800.0
M103
G1 X-3.7 Y23.4 Z2.24 F4200.0
G1 F1200.0
G1 E734.206
G1 F4200.0
M101
G1 X-8.3 Y23.4 Z2.24 F4800.0 E734.376
G1 F1200.0
G1 E733.376
G1 F4800.0
M103
G1 X-7.31 Y21.6 Z2.24 F4200.0
G1 F1200.0
G1 E734.376
G1 F4200.0
M101
G1 X-4.69 Y21.6 Z2.24 F4800.0 E734.472
G1 F1200.0
G1 E733.472
G1 F4800.0
M103
G1 X-2.31 Y19.8 Z2.24 F4200.0
G1 F1200.0
G1 E734.472
G1 F4200.0
M101
G1 X17.16 Y19.8 Z2.24 F4800.0 E735.192
G1 X17.34 Y21.6 Z2.24 F4800.0 E735.259
G1 X-1.14 Y21.6 Z2.24 F4800.0 E735.942
G1 F1200.0
G1 E735.107
G1 F4800.0
M103
G1 X-0.79 Y23.4 Z2.24 F4200.0
G1 F1200.0
G1 E735.942
G1 F4200.0
M101
G1 X17.47 Y23.4 Z2.24 F4800.0 E736.617
G1 X17.4 Y25.2 Z2.24 F4800.0 E736.684
G1 X-1.08 Y25.2 Z2.24 F4800.0 E737.367
G1 F1200.0
G1 E736.367
G1 F4800.0
M103
G1 X-2.15 Y27.0 Z2.24 F4200.0
G1 F1200.0
G1 E737.367
G1 F4200.0
M101
G1 X17.22 Y27.0 Z2.24 F4800.0 E738.084
G1 X16.88 Y28.8 Z2.24 F4800.0 E738.151
G1 X-28.88 Y28.8 Z2.24 F4800.0 E739.843
G1 X-28.34 Y30.6 Z2.24 F4800.0 E739.913
G1 X16.34 Y30.6 Z2.24 F4800.0 E741.565
G1 X15.58 Y32.4 Z2.24 F4800.0 E741.637
G1 X-27.58 Y32.4 Z2.24 F4800.0 E743.233
G1 X-26.62 Y34.2 Z2.24 F4800.0 E743.308
G1 X14.62 Y34.2 Z2.24 F4800.0 E744.833
G1 X13.28 Y36.0 Z2.24 F4800.0 E744.916
G1 X-25.27 Y36.0 Z2.24 F4800.0 E746.341
G1 X-23.67 Y37.8 Z2.24 F4800.0 E746.431
G1 X11.67 Y37.8 Z2.24 F4800.0 E747.737
G1 X9.48 Y39.6 Z2.24 F4800.0 E747.842
G1 X-21.48 Y39.6 Z2.24 F4800.0 E748.987
G1 F1200.0
G1 E747.987
G1 F4800.0
M103
G1 X-18.23 Y41.4 Z2.24 F4200.0
G1 F1200.0
G1 E748.987
G1 F4200.0
M101
G1 X6.23 Y41.4 Z2.24 F4800.0 E749.891
G1 F1200.0
G1 E748.891
G1 F4800.0
M103
;M108 R80.0
(</supportLayer>)
(<rotation> (6.12323399574e-17+1j) )
(<nestedRing>)
(<boundaryPerimeter>)
(<boundaryPoint> X-3.321 Y19.491 Z2.241 </boundaryPoint>)
(<boundaryPoint> X-2.591 Y20.091 Z2.241 </boundaryPoint>)
(<boundaryPoint> X-1.991 Y20.821 Z2.241 </boundaryPoint>)
(<boundaryPoint> X-1.546 Y21.655 Z2.241 </boundaryPoint>)
(<boundaryPoint> X-1.272 Y22.56 Z2.241 </boundaryPoint>)
(<boundaryPoint> X-1.179 Y23.5 Z2.241 </boundaryPoint>)
(<boundaryPoint> X-1.272 Y24.44 Z2.241 </boundaryPoint>)
(<boundaryPoint> X-1.546 Y25.344 Z2.241 </boundaryPoint>)
(<boundaryPoint> X-1.991 Y26.178 Z2.241 </boundaryPoint>)
(<boundaryPoint> X-2.591 Y26.908 Z2.241 </boundaryPoint>)
(<boundaryPoint> X-3.321 Y27.508 Z2.241 </boundaryPoint>)
(<boundaryPoint> X-4.155 Y27.953 Z2.241 </boundaryPoint>)
(<boundaryPoint> X-5.06 Y28.227 Z2.241 </boundaryPoint>)
(<boundaryPoint> X-6.0 Y28.32 Z2.241 </boundaryPoint>)
(<boundaryPoint> X-6.94 Y28.227 Z2.241 </boundaryPoint>)
(<boundaryPoint> X-7.844 Y27.953 Z2.241 </boundaryPoint>)
(<boundaryPoint> X-8.678 Y27.508 Z2.241 </boundaryPoint>)
(<boundaryPoint> X-9.408 Y26.908 Z2.241 </boundaryPoint>)
(<boundaryPoint> X-10.008 Y26.178 Z2.241 </boundaryPoint>)
(<boundaryPoint> X-10.453 Y25.344 Z2.241 </boundaryPoint>)
(<boundaryPoint> X-10.727 Y24.44 Z2.241 </boundaryPoint>)
(<boundaryPoint> X-10.82 Y23.5 Z2.241 </boundaryPoint>)
(<boundaryPoint> X-10.727 Y22.56 Z2.241 </boundaryPoint>)
(<boundaryPoint> X-10.453 Y21.655 Z2.241 </boundaryPoint>)
(<boundaryPoint> X-10.008 Y20.821 Z2.241 </boundaryPoint>)
(<boundaryPoint> X-9.408 Y20.091 Z2.241 </boundaryPoint>)
(<boundaryPoint> X-8.678 Y19.491 Z2.241 </boundaryPoint>)
(<boundaryPoint> X-7.844 Y19.046 Z2.241 </boundaryPoint>)
(<boundaryPoint> X-6.94 Y18.772 Z2.241 </boundaryPoint>)
(<boundaryPoint> X-6.0 Y18.679 Z2.241 </boundaryPoint>)
(<boundaryPoint> X-5.06 Y18.772 Z2.241 </boundaryPoint>)
(<boundaryPoint> X-4.169 Y19.042 Z2.241 </boundaryPoint>)
(<loop> inner )
G1 X-4.74 Y26.34 Z2.24 F4200.0
G1 X-7.19 Y26.37 Z2.24 F4200.0
G1 X-9.05 Y24.11 Z2.24 F4200.0
G1 X-8.39 Y21.21 Z2.24 F4200.0
G1 F1200.0
G1 E749.891
G1 F4200.0
M101
G1 X-8.76 Y21.66 Z2.24 F4800.0 E749.922
G1 X-9.06 Y22.23 Z2.24 F4800.0 E749.956
G1 X-9.25 Y22.85 Z2.24 F4800.0 E749.991
G1 X-9.32 Y23.5 Z2.24 F4800.0 E750.025
G1 X-9.25 Y24.15 Z2.24 F4800.0 E750.06
G1 X-9.06 Y24.77 Z2.24 F4800.0 E750.094
G1 X-8.76 Y25.34 Z2.24 F4800.0 E750.128
G1 X-8.34 Y25.84 Z2.24 F4800.0 E750.163
G1 X-7.84 Y26.26 Z2.24 F4800.0 E750.197
G1 X-7.27 Y26.56 Z2.24 F4800.0 E750.231
G1 X-6.65 Y26.75 Z2.24 F4800.0 E750.266
G1 X-6.0 Y26.82 Z2.24 F4800.0 E750.3
G1 X-5.35 Y26.75 Z2.24 F4800.0 E750.334
G1 X-4.73 Y26.56 Z2.24 F4800.0 E750.369
G1 X-4.16 Y26.26 Z2.24 F4800.0 E750.403
G1 X-3.66 Y25.84 Z2.24 F4800.0 E750.437
G1 X-3.24 Y25.34 Z2.24 F4800.0 E750.472
G1 X-2.94 Y24.77 Z2.24 F4800.0 E750.506
G1 X-2.75 Y24.15 Z2.24 F4800.0 E750.54
G1 X-2.68 Y23.5 Z2.24 F4800.0 E750.575
G1 X-2.75 Y22.85 Z2.24 F4800.0 E750.609
G1 X-2.94 Y22.23 Z2.24 F4800.0 E750.643
G1 X-3.24 Y21.66 Z2.24 F4800.0 E750.678
G1 X-3.66 Y21.16 Z2.24 F4800.0 E750.712
G1 X-4.16 Y20.74 Z2.24 F4800.0 E750.746
G1 X-4.73 Y20.44 Z2.24 F4800.0 E750.781
G1 X-5.35 Y20.25 Z2.24 F4800.0 E750.815
G1 X-6.0 Y20.18 Z2.24 F4800.0 E750.849
G1 X-6.65 Y20.25 Z2.24 F4800.0 E750.884
G1 X-7.27 Y20.44 Z2.24 F4800.0 E750.918
G1 X-7.84 Y20.74 Z2.24 F4800.0 E750.952
G1 X-8.34 Y21.16 Z2.24 F4800.0 E750.987
G1 X-8.39 Y21.21 Z2.24 F4800.0 E750.99
G1 F1200.0
G1 E750.99
G1 F4800.0
M103
(</loop>)
(<loop> outer )
G1 X-8.93 Y20.48 Z2.24 F4200.0
G1 F1200.0
G1 E750.99
G1 F4200.0
M101
G1 X-8.34 Y19.99 Z2.24 F4800.0 E751.03
G1 X-7.61 Y19.6 Z2.24 F4800.0 E751.074
G1 X-6.82 Y19.36 Z2.24 F4800.0 E751.118
G1 X-6.0 Y19.28 Z2.24 F4800.0 E751.161
M73 P8 (display progress)
G1 X-5.18 Y19.36 Z2.24 F4800.0 E751.205
G1 X-4.4 Y19.6 Z2.24 F4800.0 E751.248
G1 X-3.66 Y19.99 Z2.24 F4800.0 E751.292
G1 X-3.02 Y20.52 Z2.24 F4800.0 E751.336
G1 X-2.49 Y21.16 Z2.24 F4800.0 E751.38
G1 X-2.1 Y21.89 Z2.24 F4800.0 E751.423
G1 X-1.86 Y22.68 Z2.24 F4800.0 E751.467
G1 X-1.78 Y23.5 Z2.24 F4800.0 E751.511
G1 X-1.86 Y24.32 Z2.24 F4800.0 E751.554
G1 X-2.1 Y25.11 Z2.24 F4800.0 E751.598
G1 X-2.49 Y25.84 Z2.24 F4800.0 E751.642
G1 X-3.02 Y26.48 Z2.24 F4800.0 E751.686
G1 X-3.66 Y27.01 Z2.24 F4800.0 E751.729
G1 X-4.39 Y27.4 Z2.24 F4800.0 E751.773
G1 X-5.18 Y27.64 Z2.24 F4800.0 E751.817
G1 X-6.0 Y27.72 Z2.24 F4800.0 E751.86
G1 X-6.82 Y27.64 Z2.24 F4800.0 E751.904
G1 X-7.61 Y27.4 Z2.24 F4800.0 E751.948
G1 X-8.34 Y27.01 Z2.24 F4800.0 E751.991
G1 X-8.98 Y26.48 Z2.24 F4800.0 E752.035
G1 X-9.51 Y25.84 Z2.24 F4800.0 E752.079
G1 X-9.9 Y25.11 Z2.24 F4800.0 E752.122
G1 X-10.14 Y24.32 Z2.24 F4800.0 E752.166
G1 X-10.22 Y23.5 Z2.24 F4800.0 E752.21
G1 X-10.14 Y22.68 Z2.24 F4800.0 E752.253
G1 X-9.9 Y21.89 Z2.24 F4800.0 E752.297
G1 X-9.51 Y21.16 Z2.24 F4800.0 E752.341
G1 X-8.98 Y20.52 Z2.24 F4800.0 E752.384
G1 X-8.93 Y20.48 Z2.24 F4800.0 E752.388
G1 F1200.0
G1 E752.388
G1 F4800.0
M103
(</loop>)
(<edge> outer )
;M108 R40.0
G1 X-9.22 Y20.19 Z2.24 F4200.0
G1 F1200.0
G1 E752.388
G1 F4200.0
M101
G1 X-8.57 Y19.66 Z2.24 F2400.0 E752.432
G1 X-7.77 Y19.23 Z2.24 F2400.0 E752.48
G1 X-6.9 Y18.97 Z2.24 F2400.0 E752.528
G1 X-6.0 Y18.88 Z2.24 F2400.0 E752.576
G1 X-5.1 Y18.97 Z2.24 F2400.0 E752.624
G1 X-4.25 Y19.23 Z2.24 F2400.0 E752.671
G1 X-3.43 Y19.66 Z2.24 F2400.0 E752.719
G1 X-2.73 Y20.23 Z2.24 F2400.0 E752.767
G1 X-2.16 Y20.93 Z2.24 F2400.0 E752.815
G1 X-1.73 Y21.73 Z2.24 F2400.0 E752.863
G1 X-1.47 Y22.6 Z2.24 F2400.0 E752.911
G1 X-1.38 Y23.5 Z2.24 F2400.0 E752.958
G1 X-1.47 Y24.4 Z2.24 F2400.0 E753.006
G1 X-1.73 Y25.27 Z2.24 F2400.0 E753.054
G1 X-2.16 Y26.07 Z2.24 F2400.0 E753.102
G1 X-2.73 Y26.77 Z2.24 F2400.0 E753.15
G1 X-3.43 Y27.34 Z2.24 F2400.0 E753.198
G1 X-4.23 Y27.77 Z2.24 F2400.0 E753.245
G1 X-5.1 Y28.03 Z2.24 F2400.0 E753.293
G1 X-6.0 Y28.12 Z2.24 F2400.0 E753.341
G1 X-6.9 Y28.03 Z2.24 F2400.0 E753.389
G1 X-7.77 Y27.77 Z2.24 F2400.0 E753.437
G1 X-8.57 Y27.34 Z2.24 F2400.0 E753.485
G1 X-9.27 Y26.77 Z2.24 F2400.0 E753.532
G1 X-9.84 Y26.07 Z2.24 F2400.0 E753.58
G1 X-10.27 Y25.27 Z2.24 F2400.0 E753.628
G1 X-10.53 Y24.4 Z2.24 F2400.0 E753.676
G1 X-10.62 Y23.5 Z2.24 F2400.0 E753.724
G1 X-10.53 Y22.6 Z2.24 F2400.0 E753.772
G1 X-10.27 Y21.73 Z2.24 F2400.0 E753.819
G1 X-9.84 Y20.93 Z2.24 F2400.0 E753.867
G1 X-9.27 Y20.23 Z2.24 F2400.0 E753.915
G1 X-9.22 Y20.19 Z2.24 F2400.0 E753.919
G1 F1200.0
G1 E753.208
G1 F2400.0
M103
(</edge>)
(</boundaryPerimeter>)
(<nestedRing>)
(<boundaryPerimeter>)
(<boundaryPoint> X-3.338 Y22.971 Z2.241 </boundaryPoint>)
(<boundaryPoint> X-3.493 Y22.461 Z2.241 </boundaryPoint>)
(<boundaryPoint> X-3.744 Y21.993 Z2.241 </boundaryPoint>)
(<boundaryPoint> X-4.081 Y21.581 Z2.241 </boundaryPoint>)
(<boundaryPoint> X-4.493 Y21.244 Z2.241 </boundaryPoint>)
(<boundaryPoint> X-4.961 Y20.993 Z2.241 </boundaryPoint>)
(<boundaryPoint> X-5.471 Y20.838 Z2.241 </boundaryPoint>)
(<boundaryPoint> X-6.0 Y20.786 Z2.241 </boundaryPoint>)
(<boundaryPoint> X-6.529 Y20.838 Z2.241 </boundaryPoint>)
(<boundaryPoint> X-7.038 Y20.993 Z2.241 </boundaryPoint>)
(<boundaryPoint> X-7.507 Y21.244 Z2.241 </boundaryPoint>)
(<boundaryPoint> X-7.918 Y21.581 Z2.241 </boundaryPoint>)
(<boundaryPoint> X-8.256 Y21.993 Z2.241 </boundaryPoint>)
(<boundaryPoint> X-8.506 Y22.461 Z2.241 </boundaryPoint>)
(<boundaryPoint> X-8.661 Y22.971 Z2.241 </boundaryPoint>)
(<boundaryPoint> X-8.713 Y23.5 Z2.241 </boundaryPoint>)
(<boundaryPoint> X-8.661 Y24.029 Z2.241 </boundaryPoint>)
(<boundaryPoint> X-8.506 Y24.538 Z2.241 </boundaryPoint>)
(<boundaryPoint> X-8.256 Y25.007 Z2.241 </boundaryPoint>)
(<boundaryPoint> X-7.918 Y25.418 Z2.241 </boundaryPoint>)
(<boundaryPoint> X-7.507 Y25.756 Z2.241 </boundaryPoint>)
(<boundaryPoint> X-7.038 Y26.006 Z2.241 </boundaryPoint>)
(<boundaryPoint> X-6.529 Y26.161 Z2.241 </boundaryPoint>)
(<boundaryPoint> X-6.0 Y26.213 Z2.241 </boundaryPoint>)
(<boundaryPoint> X-5.471 Y26.161 Z2.241 </boundaryPoint>)
(<boundaryPoint> X-4.961 Y26.006 Z2.241 </boundaryPoint>)
(<boundaryPoint> X-4.493 Y25.756 Z2.241 </boundaryPoint>)
(<boundaryPoint> X-4.081 Y25.418 Z2.241 </boundaryPoint>)
(<boundaryPoint> X-3.744 Y25.007 Z2.241 </boundaryPoint>)
(<boundaryPoint> X-3.493 Y24.538 Z2.241 </boundaryPoint>)
(<boundaryPoint> X-3.338 Y24.029 Z2.241 </boundaryPoint>)
(<boundaryPoint> X-3.286 Y23.5 Z2.241 </boundaryPoint>)
(<edge> inner )
G1 X-8.1 Y21.49 Z2.24 F4200.0
G1 F1200.0
G1 E753.919
G1 F4200.0
M101
G1 X-8.42 Y21.88 Z2.24 F2400.0 E753.945
G1 X-8.69 Y22.38 Z2.24 F2400.0 E753.975
G1 X-8.86 Y22.93 Z2.24 F2400.0 E754.006
G1 X-8.91 Y23.5 Z2.24 F2400.0 E754.036
G1 X-8.86 Y24.07 Z2.24 F2400.0 E754.066
G1 X-8.69 Y24.62 Z2.24 F2400.0 E754.096
G1 X-8.42 Y25.12 Z2.24 F2400.0 E754.126
G1 X-8.06 Y25.56 Z2.24 F2400.0 E754.157
G1 X-7.62 Y25.92 Z2.24 F2400.0 E754.187
G1 X-7.12 Y26.19 Z2.24 F2400.0 E754.217
G1 X-6.57 Y26.36 Z2.24 F2400.0 E754.247
G1 X-6.0 Y26.41 Z2.24 F2400.0 E754.277
G1 X-5.43 Y26.36 Z2.24 F2400.0 E754.307
G1 X-4.88 Y26.19 Z2.24 F2400.0 E754.338
G1 X-4.38 Y25.92 Z2.24 F2400.0 E754.368
G1 X-3.94 Y25.56 Z2.24 F2400.0 E754.398
G1 X-3.58 Y25.12 Z2.24 F2400.0 E754.428
G1 X-3.31 Y24.62 Z2.24 F2400.0 E754.458
G1 X-3.14 Y24.07 Z2.24 F2400.0 E754.489
G1 X-3.09 Y23.5 Z2.24 F2400.0 E754.519
G1 X-3.14 Y22.93 Z2.24 F2400.0 E754.549
G1 X-3.31 Y22.38 Z2.24 F2400.0 E754.579
G1 X-3.58 Y21.88 Z2.24 F2400.0 E754.609
G1 X-3.94 Y21.44 Z2.24 F2400.0 E754.639
G1 X-4.38 Y21.08 Z2.24 F2400.0 E754.67
G1 X-4.88 Y20.81 Z2.24 F2400.0 E754.7
G1 X-5.43 Y20.64 Z2.24 F2400.0 E754.73
G1 X-6.0 Y20.59 Z2.24 F2400.0 E754.76
G1 X-6.57 Y20.64 Z2.24 F2400.0 E754.79
G1 X-7.12 Y20.81 Z2.24 F2400.0 E754.82
G1 X-7.62 Y21.08 Z2.24 F2400.0 E754.851
G1 X-8.06 Y21.44 Z2.24 F2400.0 E754.881
G1 X-8.1 Y21.49 Z2.24 F2400.0 E754.884
G1 F1200.0
G1 E753.884
G1 F2400.0
M103
(</edge>)
(</boundaryPerimeter>)
(</nestedRing>)
(<infill>)
(<infillBoundary>)
(<infillPoint> X-3.655 Y19.993 Z0.675 </infillPoint>)
(<infillPoint> X-3.017 Y20.517 Z0.675 </infillPoint>)
(<infillPoint> X-2.492 Y21.156 Z0.675 </infillPoint>)
(<infillPoint> X-2.103 Y21.885 Z0.675 </infillPoint>)
(<infillPoint> X-1.863 Y22.678 Z0.675 </infillPoint>)
(<infillPoint> X-1.782 Y23.5 Z0.675 </infillPoint>)
(<infillPoint> X-1.863 Y24.322 Z0.675 </infillPoint>)
(<infillPoint> X-2.103 Y25.114 Z0.675 </infillPoint>)
(<infillPoint> X-2.492 Y25.843 Z0.675 </infillPoint>)
(<infillPoint> X-3.017 Y26.482 Z0.675 </infillPoint>)
(<infillPoint> X-3.656 Y27.007 Z0.675 </infillPoint>)
(<infillPoint> X-4.385 Y27.396 Z0.675 </infillPoint>)
(<infillPoint> X-5.178 Y27.636 Z0.675 </infillPoint>)
(<infillPoint> X-6.0 Y27.717 Z0.675 </infillPoint>)
(<infillPoint> X-6.822 Y27.636 Z0.675 </infillPoint>)
(<infillPoint> X-7.614 Y27.396 Z0.675 </infillPoint>)
(<infillPoint> X-8.343 Y27.007 Z0.675 </infillPoint>)
(<infillPoint> X-8.982 Y26.482 Z0.675 </infillPoint>)
(<infillPoint> X-9.507 Y25.843 Z0.675 </infillPoint>)
(<infillPoint> X-9.896 Y25.114 Z0.675 </infillPoint>)
(<infillPoint> X-10.136 Y24.322 Z0.675 </infillPoint>)
(<infillPoint> X-10.217 Y23.5 Z0.675 </infillPoint>)
(<infillPoint> X-10.136 Y22.678 Z0.675 </infillPoint>)
(<infillPoint> X-9.896 Y21.885 Z0.675 </infillPoint>)
(<infillPoint> X-9.507 Y21.156 Z0.675 </infillPoint>)
(<infillPoint> X-8.982 Y20.517 Z0.675 </infillPoint>)
(<infillPoint> X-8.343 Y19.992 Z0.675 </infillPoint>)
(<infillPoint> X-7.614 Y19.603 Z0.675 </infillPoint>)
(<infillPoint> X-6.822 Y19.363 Z0.675 </infillPoint>)
(<infillPoint> X-6.0 Y19.282 Z0.675 </infillPoint>)
(<infillPoint> X-5.178 Y19.363 Z0.675 </infillPoint>)
(<infillPoint> X-4.399 Y19.599 Z0.675 </infillPoint>)
(</infillBoundary>)
(<infillBoundary>)
(<infillPoint> X-2.747 Y22.853 Z0.675 </infillPoint>)
(<infillPoint> X-2.936 Y22.23 Z0.675 </infillPoint>)
(<infillPoint> X-3.243 Y21.658 Z0.675 </infillPoint>)
(<infillPoint> X-3.655 Y21.155 Z0.675 </infillPoint>)
(<infillPoint> X-4.158 Y20.743 Z0.675 </infillPoint>)
(<infillPoint> X-4.73 Y20.436 Z0.675 </infillPoint>)
(<infillPoint> X-5.353 Y20.247 Z0.675 </infillPoint>)
(<infillPoint> X-6.0 Y20.183 Z0.675 </infillPoint>)
(<infillPoint> X-6.647 Y20.247 Z0.675 </infillPoint>)
(<infillPoint> X-7.269 Y20.436 Z0.675 </infillPoint>)
(<infillPoint> X-7.842 Y20.743 Z0.675 </infillPoint>)
(<infillPoint> X-8.344 Y21.155 Z0.675 </infillPoint>)
(<infillPoint> X-8.757 Y21.658 Z0.675 </infillPoint>)
(<infillPoint> X-9.063 Y22.23 Z0.675 </infillPoint>)
(<infillPoint> X-9.252 Y22.853 Z0.675 </infillPoint>)
(<infillPoint> X-9.316 Y23.5 Z0.675 </infillPoint>)
(<infillPoint> X-9.252 Y24.147 Z0.675 </infillPoint>)
(<infillPoint> X-9.063 Y24.769 Z0.675 </infillPoint>)
(<infillPoint> X-8.757 Y25.342 Z0.675 </infillPoint>)
(<infillPoint> X-8.344 Y25.844 Z0.675 </infillPoint>)
(<infillPoint> X-7.842 Y26.257 Z0.675 </infillPoint>)
(<infillPoint> X-7.269 Y26.563 Z0.675 </infillPoint>)
(<infillPoint> X-6.647 Y26.752 Z0.675 </infillPoint>)
(<infillPoint> X-6.0 Y26.816 Z0.675 </infillPoint>)
(<infillPoint> X-5.353 Y26.752 Z0.675 </infillPoint>)
(<infillPoint> X-4.73 Y26.563 Z0.675 </infillPoint>)
(<infillPoint> X-4.158 Y26.257 Z0.675 </infillPoint>)
(<infillPoint> X-3.655 Y25.844 Z0.675 </infillPoint>)
(<infillPoint> X-3.243 Y25.342 Z0.675 </infillPoint>)
(<infillPoint> X-2.936 Y24.769 Z0.675 </infillPoint>)
(<infillPoint> X-2.747 Y24.147 Z0.675 </infillPoint>)
(<infillPoint> X-2.683 Y23.5 Z0.675 </infillPoint>)
(</infillBoundary>)
;M108 R80.0
G1 X-6.0 Y20.39 Z2.24 F4200.0
G1 X-2.4 Y21.92 Z2.24 F4200.0
G1 F1200.0
G1 E754.884
G1 F4200.0
M101
G1 X-2.4 Y25.08 Z2.24 F4800.0 E755.051
G1 X-2.8 Y25.11 Z2.24 F4800.0 E755.072
G1 X-2.8 Y25.78 Z2.24 F4800.0 E755.107
G1 X-3.2 Y25.73 Z2.24 F4800.0 E755.129
G1 X-3.2 Y26.26 Z2.24 F4800.0 E755.157
G1 X-3.6 Y26.16 Z2.24 F4800.0 E755.178
G1 X-3.6 Y26.6 Z2.24 F4800.0 E755.201
G1 X-4.0 Y26.49 Z2.24 F4800.0 E755.223
G1 X-4.0 Y26.87 Z2.24 F4800.0 E755.244
G1 X-4.4 Y26.7 Z2.24 F4800.0 E755.267
G1 X-4.4 Y27.09 Z2.24 F4800.0 E755.287
G1 X-4.8 Y27.23 Z2.24 F4800.0 E755.309
G1 X-4.8 Y26.88 Z2.24 F4800.0 E755.328
G1 X-5.2 Y27.0 Z2.24 F4800.0 E755.35
G1 X-5.2 Y27.35 Z2.24 F4800.0 E755.368
G1 X-5.6 Y27.4 Z2.24 F4800.0 E755.39
G1 X-5.6 Y27.06 Z2.24 F4800.0 E755.408
G1 X-6.0 Y27.1 Z2.24 F4800.0 E755.429
G1 X-6.0 Y27.44 Z2.24 F4800.0 E755.447
G1 X-6.4 Y27.4 Z2.24 F4800.0 E755.468
G1 X-6.4 Y27.06 Z2.24 F4800.0 E755.486
G1 X-6.8 Y27.0 Z2.24 F4800.0 E755.507
G1 X-6.8 Y27.35 Z2.24 F4800.0 E755.526
G1 X-7.2 Y27.23 Z2.24 F4800.0 E755.548
G1 X-7.2 Y26.88 Z2.24 F4800.0 E755.566
G1 X-7.6 Y26.7 Z2.24 F4800.0 E755.589
G1 X-7.6 Y27.09 Z2.24 F4800.0 E755.61
G1 X-8.0 Y26.87 Z2.24 F4800.0 E755.634
G1 X-8.0 Y26.49 Z2.24 F4800.0 E755.654
G1 X-8.4 Y26.6 Z2.24 F4800.0 E755.676
G1 X-8.4 Y26.16 Z2.24 F4800.0 E755.699
G1 X-8.8 Y26.26 Z2.24 F4800.0 E755.72
G1 X-8.8 Y25.73 Z2.24 F4800.0 E755.748
G1 X-9.2 Y25.78 Z2.24 F4800.0 E755.77
G1 X-9.2 Y25.11 Z2.24 F4800.0 E755.805
G1 X-9.6 Y25.07 Z2.24 F4800.0 E755.826
G1 X-9.6 Y21.93 Z2.24 F4800.0 E755.992
G1 X-9.2 Y21.89 Z2.24 F4800.0 E756.014
G1 X-9.2 Y21.22 Z2.24 F4800.0 E756.049
G1 X-8.8 Y21.27 Z2.24 F4800.0 E756.07
G1 X-8.8 Y20.74 Z2.24 F4800.0 E756.098
G1 X-8.4 Y20.84 Z2.24 F4800.0 E756.12
G1 X-8.4 Y20.4 Z2.24 F4800.0 E756.143
G1 X-8.0 Y20.51 Z2.24 F4800.0 E756.165
G1 X-8.0 Y20.13 Z2.24 F4800.0 E756.185
G1 X-7.6 Y20.3 Z2.24 F4800.0 E756.208
G1 X-7.6 Y19.91 Z2.24 F4800.0 E756.228
G1 X-7.2 Y19.77 Z2.24 F4800.0 E756.251
G1 X-7.2 Y20.12 Z2.24 F4800.0 E756.269
G1 X-6.8 Y20.0 Z2.24 F4800.0 E756.292
G1 X-6.8 Y19.65 Z2.24 F4800.0 E756.31
G1 X-6.4 Y19.6 Z2.24 F4800.0 E756.331
G1 X-6.4 Y19.94 Z2.24 F4800.0 E756.349
G1 X-6.0 Y19.9 Z2.24 F4800.0 E756.37
G1 X-6.0 Y19.56 Z2.24 F4800.0 E756.388
G1 X-5.6 Y19.6 Z2.24 F4800.0 E756.41
G1 X-5.6 Y19.94 Z2.24 F4800.0 E756.427
G1 X-5.2 Y20.0 Z2.24 F4800.0 E756.449
G1 X-5.2 Y19.65 Z2.24 F4800.0 E756.467
G1 X-4.8 Y19.77 Z2.24 F4800.0 E756.49
G1 X-4.8 Y20.12 Z2.24 F4800.0 E756.508
G1 X-4.4 Y20.3 Z2.24 F4800.0 E756.531
G1 X-4.4 Y19.92 Z2.24 F4800.0 E756.551
G1 X-4.0 Y20.13 Z2.24 F4800.0 E756.575
G1 X-4.0 Y20.51 Z2.24 F4800.0 E756.595
G1 X-3.6 Y20.4 Z2.24 F4800.0 E756.617
G1 X-3.6 Y20.84 Z2.24 F4800.0 E756.64
G1 X-3.2 Y20.74 Z2.24 F4800.0 E756.662
G1 X-3.2 Y21.27 Z2.24 F4800.0 E756.69
G1 X-2.8 Y21.22 Z2.24 F4800.0 E756.712
G1 X-2.8 Y21.89 Z2.24 F4800.0 E756.747
G1 F1200.0
G1 E755.747
G1 F4800.0
M103
(</infill>)
(</nestedRing>)
(</rotation>)
(</layer>)
(<layer> 2.511 )
(<supportLayer>)
;M108 R56.0
G1 X-16.06 Y-41.4 Z2.51 F4200.0
G1 F1200.0
G1 E756.747
G1 F4200.0
M101
G1 X2.07 Y-41.4 Z2.51 F4800.0 E757.417
G1 X6.73 Y-39.6 Z2.51 F4800.0 E757.602
G1 X-20.73 Y-39.6 Z2.51 F4800.0 E758.617
G1 X-23.45 Y-37.8 Z2.51 F4800.0 E758.738
G1 X9.45 Y-37.8 Z2.51 F4800.0 E759.955
G1 X11.46 Y-36.0 Z2.51 F4800.0 E760.054
G1 X-25.45 Y-36.0 Z2.51 F4800.0 E761.419
G1 X-26.93 Y-34.2 Z2.51 F4800.0 E761.505
G1 X12.93 Y-34.2 Z2.51 F4800.0 E762.979
G1 X14.04 Y-32.4 Z2.51 F4800.0 E763.057
G1 X-28.04 Y-32.4 Z2.51 F4800.0 E764.614
G1 X-29.01 Y-30.6 Z2.51 F4800.0 E764.689
G1 X15.01 Y-30.6 Z2.51 F4800.0 E766.317
G1 X15.58 Y-28.8 Z2.51 F4800.0 E766.386
G1 X-29.58 Y-28.8 Z2.51 F4800.0 E768.056
G1 X-30.12 Y-27.0 Z2.51 F4800.0 E768.126
G1 X16.12 Y-27.0 Z2.51 F4800.0 E769.836
G1 X16.3 Y-25.2 Z2.51 F4800.0 E769.903
G1 X-30.3 Y-25.2 Z2.51 F4800.0 E771.626
G1 X-30.48 Y-23.4 Z2.51 F4800.0 E771.693
G1 X16.48 Y-23.4 Z2.51 F4800.0 E773.429
G1 X16.43 Y-21.6 Z2.51 F4800.0 E773.496
G1 X-30.43 Y-21.6 Z2.51 F4800.0 E775.229
G1 X-30.26 Y-19.8 Z2.51 F4800.0 E775.296
G1 X16.26 Y-19.8 Z2.51 F4800.0 E777.015
G1 X15.99 Y-18.0 Z2.51 F4800.0 E777.083
G1 X-29.99 Y-18.0 Z2.51 F4800.0 E778.783
G1 X-29.44 Y-16.2 Z2.51 F4800.0 E778.852
G1 X15.44 Y-16.2 Z2.51 F4800.0 E780.512
G1 X14.77 Y-14.4 Z2.51 F4800.0 E780.583
G1 X-28.76 Y-14.4 Z2.51 F4800.0 E782.193
G1 X-27.8 Y-12.6 Z2.51 F4800.0 E782.268
G1 X13.8 Y-12.6 Z2.51 F4800.0 E783.807
G1 X12.56 Y-10.8 Z2.51 F4800.0 E783.888
G1 X-26.56 Y-10.8 Z2.51 F4800.0 E785.334
G1 X-25.08 Y-9.0 Z2.51 F4800.0 E785.42
G1 X11.08 Y-9.0 Z2.51 F4800.0 E786.758
G1 X8.9 Y-7.2 Z2.51 F4800.0 E786.862
G1 X-22.9 Y-7.2 Z2.51 F4800.0 E788.038
G1 X-19.88 Y-5.4 Z2.51 F4800.0 E788.168
G1 X5.88 Y-5.4 Z2.51 F4800.0 E789.121
G1 F1200.0
G1 E788.121
G1 F4800.0
M103
G1 X-1.52 Y-3.6 Z2.51 F4200.0
G1 F1200.0
G1 E789.121
G1 F4200.0
M101
G1 X-12.49 Y-3.6 Z2.51 F4800.0 E789.527
G1 F1200.0
G1 E788.527
G1 F4800.0
M103
G1 X-16.22 Y5.4 Z2.51 F4200.0
G1 F1200.0
G1 E789.527
G1 F4200.0
M101
G1 X4.22 Y5.4 Z2.51 F4800.0 E790.283
G1 X8.38 Y7.2 Z2.51 F4800.0 E790.45
G1 X-20.38 Y7.2 Z2.51 F4800.0 E791.514
G1 X-22.88 Y9.0 Z2.51 F4800.0 E791.628
G1 X10.88 Y9.0 Z2.51 F4800.0 E792.876
G1 X12.74 Y10.8 Z2.51 F4800.0 E792.972
G1 X-24.74 Y10.8 Z2.51 F4800.0 E794.358
G1 X-26.22 Y12.6 Z2.51 F4800.0 E794.444
G1 X14.22 Y12.6 Z2.51 F4800.0 E795.939
G1 X15.23 Y14.4 Z2.51 F4800.0 E796.016
G1 X-27.23 Y14.4 Z2.51 F4800.0 E797.586
G1 X-28.14 Y16.2 Z2.51 F4800.0 E797.66
G1 X16.14 Y16.2 Z2.51 F4800.0 E799.298
G1 X16.68 Y18.0 Z2.51 F4800.0 E799.367
G1 X-28.69 Y18.0 Z2.51 F4800.0 E801.045
G1 X-29.16 Y19.8 Z2.51 F4800.0 E801.114
G1 X-9.76 Y19.8 Z2.51 F4800.0 E801.831
G1 F1200.0
G1 E800.831
G1 F4800.0
M103
G1 X-10.91 Y21.6 Z2.51 F4200.0
G1 F1200.0
G1 E801.831
G1 F4200.0
M101
G1 X-29.33 Y21.6 Z2.51 F4800.0 E802.512
G1 X-29.47 Y23.4 Z2.51 F4800.0 E802.579
G1 X-11.27 Y23.4 Z2.51 F4800.0 E803.252
G1 F1200.0
G1 E802.428
G1 F4800.0
M103
G1 X-10.97 Y25.2 Z2.51 F4200.0
G1 F1200.0
G1 E803.252
G1 F4200.0
M101
G1 X-29.4 Y25.2 Z2.51 F4800.0 E803.933
G1 X-29.22 Y27.0 Z2.51 F4800.0 E804.0
G1 X-9.92 Y27.0 Z2.51 F4800.0 E804.713
G1 F1200.0
G1 E803.713
G1 F4800.0
M103
G1 X-7.68 Y25.2 Z2.51 F4200.0
G1 F1200.0
G1 E804.713
G1 F4200.0
M101
G1 X-4.32 Y25.2 Z2.51 F4800.0 E804.838
G1 F1200.0
G1 E803.906
G1 F4800.0
M103
G1 X-3.62 Y23.4 Z2.51 F4200.0
G1 F1200.0
G1 E804.838
G1 F4200.0
M101
G1 X-8.38 Y23.4 Z2.51 F4800.0 E805.014
G1 F1200.0
G1 E804.014
G1 F4800.0
M103
G1 X-7.44 Y21.6 Z2.51 F4200.0
G1 F1200.0
G1 E805.014
G1 F4200.0
M101
G1 X-4.56 Y21.6 Z2.51 F4800.0 E805.121
G1 F1200.0
G1 E804.121
G1 F4800.0
M103
G1 X-2.24 Y19.8 Z2.51 F4200.0
G1 F1200.0
G1 E805.121
G1 F4200.0
M101
G1 X17.16 Y19.8 Z2.51 F4800.0 E805.838
G1 X17.34 Y21.6 Z2.51 F4800.0 E805.905
G1 X-1.09 Y21.6 Z2.51 F4800.0 E806.586
G1 F1200.0
G1 E805.751
G1 F4800.0
M103
G1 X-0.73 Y23.4 Z2.51 F4200.0
G1 F1200.0
G1 E806.586
G1 F4200.0
M101
G1 X17.47 Y23.4 Z2.51 F4800.0 E807.259
G1 X17.4 Y25.2 Z2.51 F4800.0 E807.325
G1 X-1.02 Y25.2 Z2.51 F4800.0 E808.007
G1 F1200.0
G1 E807.007
G1 F4800.0
M103
G1 X-2.08 Y27.0 Z2.51 F4200.0
G1 F1200.0
G1 E808.007
G1 F4200.0
M101
G1 X17.22 Y27.0 Z2.51 F4800.0 E808.72
G1 X16.88 Y28.8 Z2.51 F4800.0 E808.788
G1 X-28.88 Y28.8 Z2.51 F4800.0 E810.48
G1 X-28.34 Y30.6 Z2.51 F4800.0 E810.55
G1 X16.34 Y30.6 Z2.51 F4800.0 E812.202
G1 X15.58 Y32.4 Z2.51 F4800.0 E812.274
G1 X-27.58 Y32.4 Z2.51 F4800.0 E813.87
G1 X-26.62 Y34.2 Z2.51 F4800.0 E813.945
G1 X14.62 Y34.2 Z2.51 F4800.0 E815.47
G1 X13.28 Y36.0 Z2.51 F4800.0 E815.553
G1 X-25.27 Y36.0 Z2.51 F4800.0 E816.978
G1 X-23.67 Y37.8 Z2.51 F4800.0 E817.067
G1 X11.67 Y37.8 Z2.51 F4800.0 E818.374
G1 X9.48 Y39.6 Z2.51 F4800.0 E818.479
G1 X-21.48 Y39.6 Z2.51 F4800.0 E819.624
G1 F1200.0
G1 E818.624
G1 F4800.0
M103
G1 X-18.23 Y41.4 Z2.51 F4200.0
G1 F1200.0
G1 E819.624
G1 F4200.0
M101
G1 X6.23 Y41.4 Z2.51 F4800.0 E820.528
G1 F1200.0
G1 E819.528
G1 F4800.0
M103
;M108 R80.0
(</supportLayer>)
(<rotation> (-1+1.22464679915e-16j) )
(<nestedRing>)
(<boundaryPerimeter>)
(<boundaryPoint> X-3.291 Y19.446 Z2.511 </boundaryPoint>)
(<boundaryPoint> X-2.552 Y20.052 Z2.511 </boundaryPoint>)
(<boundaryPoint> X-1.946 Y20.791 Z2.511 </boundaryPoint>)
(<boundaryPoint> X-1.495 Y21.634 Z2.511 </boundaryPoint>)
(<boundaryPoint> X-1.218 Y22.549 Z2.511 </boundaryPoint>)
(<boundaryPoint> X-1.124 Y23.5 Z2.511 </boundaryPoint>)
(<boundaryPoint> X-1.218 Y24.451 Z2.511 </boundaryPoint>)
(<boundaryPoint> X-1.495 Y25.365 Z2.511 </boundaryPoint>)
(<boundaryPoint> X-1.946 Y26.208 Z2.511 </boundaryPoint>)
(<boundaryPoint> X-2.552 Y26.947 Z2.511 </boundaryPoint>)
(<boundaryPoint> X-3.291 Y27.553 Z2.511 </boundaryPoint>)
(<boundaryPoint> X-4.134 Y28.004 Z2.511 </boundaryPoint>)
(<boundaryPoint> X-5.049 Y28.281 Z2.511 </boundaryPoint>)
(<boundaryPoint> X-6.0 Y28.375 Z2.511 </boundaryPoint>)
(<boundaryPoint> X-6.951 Y28.281 Z2.511 </boundaryPoint>)
(<boundaryPoint> X-7.865 Y28.004 Z2.511 </boundaryPoint>)
(<boundaryPoint> X-8.708 Y27.553 Z2.511 </boundaryPoint>)
(<boundaryPoint> X-9.447 Y26.947 Z2.511 </boundaryPoint>)
(<boundaryPoint> X-10.053 Y26.208 Z2.511 </boundaryPoint>)
(<boundaryPoint> X-10.504 Y25.365 Z2.511 </boundaryPoint>)
(<boundaryPoint> X-10.781 Y24.451 Z2.511 </boundaryPoint>)
(<boundaryPoint> X-10.875 Y23.5 Z2.511 </boundaryPoint>)
(<boundaryPoint> X-10.781 Y22.549 Z2.511 </boundaryPoint>)
(<boundaryPoint> X-10.504 Y21.634 Z2.511 </boundaryPoint>)
(<boundaryPoint> X-10.053 Y20.791 Z2.511 </boundaryPoint>)
(<boundaryPoint> X-9.447 Y20.052 Z2.511 </boundaryPoint>)
(<boundaryPoint> X-8.708 Y19.446 Z2.511 </boundaryPoint>)
(<boundaryPoint> X-7.865 Y18.995 Z2.511 </boundaryPoint>)
(<boundaryPoint> X-6.951 Y18.718 Z2.511 </boundaryPoint>)
(<boundaryPoint> X-6.0 Y18.624 Z2.511 </boundaryPoint>)
(<boundaryPoint> X-5.049 Y18.718 Z2.511 </boundaryPoint>)
(<boundaryPoint> X-4.153 Y18.99 Z2.511 </boundaryPoint>)
(<loop> inner )
G1 X-4.49 Y26.31 Z2.51 F4200.0
G1 X-7.22 Y26.45 Z2.51 F4200.0
G1 X-9.13 Y24.12 Z2.51 F4200.0
G1 X-8.22 Y20.94 Z2.51 F4200.0
G1 F1200.0
G1 E820.528
G1 F4200.0
M101
G1 X-8.4 Y21.1 Z2.51 F4800.0 E820.541
G1 X-8.83 Y21.61 Z2.51 F4800.0 E820.576
G1 X-9.14 Y22.2 Z2.51 F4800.0 E820.611
G1 X-9.34 Y22.84 Z2.51 F4800.0 E820.646
G1 X-9.4 Y23.5 Z2.51 F4800.0 E820.682
G1 X-9.34 Y24.16 Z2.51 F4800.0 E820.717
G1 X-9.14 Y24.8 Z2.51 F4800.0 E820.752
G1 X-8.83 Y25.39 Z2.51 F4800.0 E820.787
G1 X-8.4 Y25.9 Z2.51 F4800.0 E820.822
G1 X-7.89 Y26.33 Z2.51 F4800.0 E820.858
G1 X-7.3 Y26.64 Z2.51 F4800.0 E820.893
G1 X-6.66 Y26.84 Z2.51 F4800.0 E820.928
G1 X-6.0 Y26.9 Z2.51 F4800.0 E820.963
G1 X-5.34 Y26.84 Z2.51 F4800.0 E820.998
G1 X-4.7 Y26.64 Z2.51 F4800.0 E821.034
G1 X-4.11 Y26.33 Z2.51 F4800.0 E821.069
G1 X-3.6 Y25.91 Z2.51 F4800.0 E821.104
G1 X-3.17 Y25.39 Z2.51 F4800.0 E821.139
G1 X-2.86 Y24.8 Z2.51 F4800.0 E821.175
G1 X-2.67 Y24.16 Z2.51 F4800.0 E821.21
G1 X-2.6 Y23.5 Z2.51 F4800.0 E821.245
G1 X-2.67 Y22.84 Z2.51 F4800.0 E821.28
G1 X-2.86 Y22.2 Z2.51 F4800.0 E821.315
G1 X-3.17 Y21.61 Z2.51 F4800.0 E821.351
G1 X-3.6 Y21.1 Z2.51 F4800.0 E821.386
G1 X-4.11 Y20.67 Z2.51 F4800.0 E821.421
G1 X-4.7 Y20.36 Z2.51 F4800.0 E821.456
G1 X-5.34 Y20.17 Z2.51 F4800.0 E821.491
G1 X-6.0 Y20.1 Z2.51 F4800.0 E821.527
G1 X-6.66 Y20.17 Z2.51 F4800.0 E821.562
G1 X-7.3 Y20.36 Z2.51 F4800.0 E821.597
G1 X-7.89 Y20.67 Z2.51 F4800.0 E821.632
G1 X-8.22 Y20.94 Z2.51 F4800.0 E821.655
G1 F1200.0
G1 E821.655
G1 F4800.0
M103
(</loop>)
(<loop> outer )
G1 X-9.17 Y20.66 Z2.51 F4200.0
G1 F1200.0
G1 E821.655
G1 F4200.0
M101
G1 X-9.02 Y20.48 Z2.51 F4800.0 E821.668
G1 X-8.37 Y19.95 Z2.51 F4800.0 E821.712
G1 X-7.63 Y19.55 Z2.51 F4800.0 E821.756
G1 X-6.83 Y19.31 Z2.51 F4800.0 E821.8
G1 X-6.0 Y19.23 Z2.51 F4800.0 E821.844
G1 X-5.17 Y19.31 Z2.51 F4800.0 E821.889
G1 X-4.38 Y19.55 Z2.51 F4800.0 E821.932
G1 X-3.63 Y19.95 Z2.51 F4800.0 E821.977
G1 X-2.98 Y20.48 Z2.51 F4800.0 E822.021
G1 X-2.45 Y21.13 Z2.51 F4800.0 E822.066
G1 X-2.05 Y21.87 Z2.51 F4800.0 E822.11
G1 X-1.81 Y22.67 Z2.51 F4800.0 E822.154
G1 X-1.73 Y23.5 Z2.51 F4800.0 E822.198
G1 X-1.81 Y24.33 Z2.51 F4800.0 E822.243
G1 X-2.05 Y25.13 Z2.51 F4800.0 E822.287
G1 X-2.45 Y25.87 Z2.51 F4800.0 E822.331
G1 X-2.98 Y26.52 Z2.51 F4800.0 E822.375
G1 X-3.63 Y27.05 Z2.51 F4800.0 E822.42
G1 X-4.37 Y27.45 Z2.51 F4800.0 E822.464
G1 X-5.17 Y27.69 Z2.51 F4800.0 E822.508
G1 X-6.0 Y27.77 Z2.51 F4800.0 E822.552
G1 X-6.83 Y27.69 Z2.51 F4800.0 E822.597
G1 X-7.63 Y27.45 Z2.51 F4800.0 E822.641
G1 X-8.37 Y27.05 Z2.51 F4800.0 E822.685
G1 X-9.02 Y26.52 Z2.51 F4800.0 E822.729
G1 X-9.55 Y25.87 Z2.51 F4800.0 E822.774
G1 X-9.95 Y25.13 Z2.51 F4800.0 E822.818
G1 X-10.19 Y24.33 Z2.51 F4800.0 E822.862
G1 X-10.27 Y23.5 Z2.51 F4800.0 E822.906
G1 X-10.19 Y22.67 Z2.51 F4800.0 E822.951
G1 X-9.95 Y21.87 Z2.51 F4800.0 E822.995
G1 X-9.55 Y21.13 Z2.51 F4800.0 E823.039
G1 X-9.17 Y20.66 Z2.51 F4800.0 E823.071
G1 F1200.0
G1 E823.071
G1 F4800.0
M103
(</loop>)
(<edge> outer )
;M108 R40.0
G1 X-9.46 Y20.38 Z2.51 F4200.0
G1 F1200.0
G1 E823.071
G1 F4200.0
M101
G1 X-9.31 Y20.19 Z2.51 F2400.0 E823.083
G1 X-8.6 Y19.61 Z2.51 F2400.0 E823.132
G1 X-7.79 Y19.18 Z2.51 F2400.0 E823.18
G1 X-6.91 Y18.92 Z2.51 F2400.0 E823.229
G1 X-6.0 Y18.83 Z2.51 F2400.0 E823.277
G1 X-5.09 Y18.92 Z2.51 F2400.0 E823.325
G1 X-4.23 Y19.18 Z2.51 F2400.0 E823.373
G1 X-3.4 Y19.61 Z2.51 F2400.0 E823.422
G1 X-2.69 Y20.19 Z2.51 F2400.0 E823.471
G1 X-2.11 Y20.9 Z2.51 F2400.0 E823.519
G1 X-1.68 Y21.71 Z2.51 F2400.0 E823.567
G1 X-1.42 Y22.59 Z2.51 F2400.0 E823.616
G1 X-1.33 Y23.5 Z2.51 F2400.0 E823.664
G1 X-1.42 Y24.41 Z2.51 F2400.0 E823.713
G1 X-1.68 Y25.29 Z2.51 F2400.0 E823.761
G1 X-2.11 Y26.1 Z2.51 F2400.0 E823.809
G1 X-2.69 Y26.81 Z2.51 F2400.0 E823.858
G1 X-3.4 Y27.39 Z2.51 F2400.0 E823.906
G1 X-4.21 Y27.82 Z2.51 F2400.0 E823.955
G1 X-5.09 Y28.08 Z2.51 F2400.0 E824.003
G1 X-6.0 Y28.17 Z2.51 F2400.0 E824.051
G1 X-6.91 Y28.08 Z2.51 F2400.0 E824.1
G1 X-7.79 Y27.82 Z2.51 F2400.0 E824.148
G1 X-8.6 Y27.39 Z2.51 F2400.0 E824.197
G1 X-9.31 Y26.81 Z2.51 F2400.0 E824.245
G1 X-9.89 Y26.1 Z2.51 F2400.0 E824.293
G1 X-10.32 Y25.29 Z2.51 F2400.0 E824.342
G1 X-10.58 Y24.41 Z2.51 F2400.0 E824.39
G1 X-10.67 Y23.5 Z2.51 F2400.0 E824.439
G1 X-10.58 Y22.59 Z2.51 F2400.0 E824.487
G1 X-10.32 Y21.71 Z2.51 F2400.0 E824.535
G1 X-9.89 Y20.9 Z2.51 F2400.0 E824.584
G1 X-9.46 Y20.38 Z2.51 F2400.0 E824.62
G1 F1200.0
G1 E823.879
G1 F2400.0
M103
(</edge>)
(</boundaryPerimeter>)
(<nestedRing>)
(<boundaryPerimeter>)
(<boundaryPoint> X-3.256 Y22.954 Z2.511 </boundaryPoint>)
(<boundaryPoint> X-3.415 Y22.429 Z2.511 </boundaryPoint>)
(<boundaryPoint> X-3.673 Y21.946 Z2.511 </boundaryPoint>)
(<boundaryPoint> X-4.022 Y21.522 Z2.511 </boundaryPoint>)
(<boundaryPoint> X-4.446 Y21.173 Z2.511 </boundaryPoint>)
(<boundaryPoint> X-4.929 Y20.915 Z2.511 </boundaryPoint>)
(<boundaryPoint> X-5.454 Y20.756 Z2.511 </boundaryPoint>)
(<boundaryPoint> X-6.0 Y20.702 Z2.511 </boundaryPoint>)
(<boundaryPoint> X-6.546 Y20.756 Z2.511 </boundaryPoint>)
(<boundaryPoint> X-7.07 Y20.915 Z2.511 </boundaryPoint>)
(<boundaryPoint> X-7.554 Y21.173 Z2.511 </boundaryPoint>)
(<boundaryPoint> X-7.978 Y21.522 Z2.511 </boundaryPoint>)
(<boundaryPoint> X-8.326 Y21.946 Z2.511 </boundaryPoint>)
(<boundaryPoint> X-8.584 Y22.429 Z2.511 </boundaryPoint>)
(<boundaryPoint> X-8.744 Y22.954 Z2.511 </boundaryPoint>)
(<boundaryPoint> X-8.797 Y23.5 Z2.511 </boundaryPoint>)
(<boundaryPoint> X-8.744 Y24.046 Z2.511 </boundaryPoint>)
(<boundaryPoint> X-8.584 Y24.57 Z2.511 </boundaryPoint>)
(<boundaryPoint> X-8.326 Y25.054 Z2.511 </boundaryPoint>)
(<boundaryPoint> X-7.978 Y25.477 Z2.511 </boundaryPoint>)
(<boundaryPoint> X-7.554 Y25.826 Z2.511 </boundaryPoint>)
(<boundaryPoint> X-7.07 Y26.084 Z2.511 </boundaryPoint>)
(<boundaryPoint> X-6.546 Y26.244 Z2.511 </boundaryPoint>)
(<boundaryPoint> X-6.0 Y26.297 Z2.511 </boundaryPoint>)
(<boundaryPoint> X-5.454 Y26.244 Z2.511 </boundaryPoint>)
(<boundaryPoint> X-4.929 Y26.084 Z2.511 </boundaryPoint>)
(<boundaryPoint> X-4.446 Y25.826 Z2.511 </boundaryPoint>)
(<boundaryPoint> X-4.022 Y25.478 Z2.511 </boundaryPoint>)
(<boundaryPoint> X-3.673 Y25.054 Z2.511 </boundaryPoint>)
(<boundaryPoint> X-3.415 Y24.57 Z2.511 </boundaryPoint>)
(<boundaryPoint> X-3.256 Y24.046 Z2.511 </boundaryPoint>)
(<boundaryPoint> X-3.202 Y23.5 Z2.511 </boundaryPoint>)
(<edge> inner )
G1 X-7.94 Y21.23 Z2.51 F4200.0
G1 F1200.0
G1 E824.62
G1 F4200.0
M101
G1 X-8.12 Y21.38 Z2.51 F2400.0 E824.632
G1 X-8.49 Y21.83 Z2.51 F2400.0 E824.663
G1 X-8.77 Y22.35 Z2.51 F2400.0 E824.694
G1 X-8.94 Y22.92 Z2.51 F2400.0 E824.725
G1 X-9.0 Y23.5 Z2.51 F2400.0 E824.756
G1 X-8.94 Y24.09 Z2.51 F2400.0 E824.787
G1 X-8.77 Y24.65 Z2.51 F2400.0 E824.819
G1 X-8.49 Y25.17 Z2.51 F2400.0 E824.85
G1 X-8.12 Y25.62 Z2.51 F2400.0 E824.881
G1 X-7.67 Y25.99 Z2.51 F2400.0 E824.912
G1 X-7.15 Y26.27 Z2.51 F2400.0 E824.943
G1 X-6.59 Y26.44 Z2.51 F2400.0 E824.974
G1 X-6.0 Y26.5 Z2.51 F2400.0 E825.005
G1 X-5.42 Y26.44 Z2.51 F2400.0 E825.036
G1 X-4.85 Y26.27 Z2.51 F2400.0 E825.067
G1 X-4.33 Y25.99 Z2.51 F2400.0 E825.098
G1 X-3.88 Y25.62 Z2.51 F2400.0 E825.129
G1 X-3.51 Y25.17 Z2.51 F2400.0 E825.16
G1 X-3.23 Y24.65 Z2.51 F2400.0 E825.191
G1 X-3.06 Y24.09 Z2.51 F2400.0 E825.222
G1 X-3.0 Y23.5 Z2.51 F2400.0 E825.253
G1 X-3.06 Y22.92 Z2.51 F2400.0 E825.284
G1 X-3.23 Y22.35 Z2.51 F2400.0 E825.315
G1 X-3.51 Y21.83 Z2.51 F2400.0 E825.346
G1 X-3.88 Y21.38 Z2.51 F2400.0 E825.377
G1 X-4.33 Y21.01 Z2.51 F2400.0 E825.409
G1 X-4.85 Y20.73 Z2.51 F2400.0 E825.44
G1 X-5.42 Y20.56 Z2.51 F2400.0 E825.471
G1 X-6.0 Y20.5 Z2.51 F2400.0 E825.502
G1 X-6.59 Y20.56 Z2.51 F2400.0 E825.533
G1 X-7.15 Y20.73 Z2.51 F2400.0 E825.564
G1 X-7.67 Y21.01 Z2.51 F2400.0 E825.595
G1 X-7.94 Y21.23 Z2.51 F2400.0 E825.613
G1 F1200.0
G1 E824.613
G1 F2400.0
M103
(</edge>)
(</boundaryPerimeter>)
(</nestedRing>)
(<infill>)
(<infillBoundary>)
(<infillPoint> X-3.625 Y19.948 Z0.945 </infillPoint>)
(<infillPoint> X-2.978 Y20.478 Z0.945 </infillPoint>)
(<infillPoint> X-2.447 Y21.126 Z0.945 </infillPoint>)
(<infillPoint> X-2.052 Y21.865 Z0.945 </infillPoint>)
(<infillPoint> X-1.809 Y22.667 Z0.945 </infillPoint>)
(<infillPoint> X-1.727 Y23.5 Z0.945 </infillPoint>)
(<infillPoint> X-1.809 Y24.333 Z0.945 </infillPoint>)
(<infillPoint> X-2.052 Y25.134 Z0.945 </infillPoint>)
(<infillPoint> X-2.447 Y25.873 Z0.945 </infillPoint>)
(<infillPoint> X-2.978 Y26.521 Z0.945 </infillPoint>)
(<infillPoint> X-3.626 Y27.052 Z0.945 </infillPoint>)
(<infillPoint> X-4.365 Y27.447 Z0.945 </infillPoint>)
(<infillPoint> X-5.167 Y27.69 Z0.945 </infillPoint>)
(<infillPoint> X-6.0 Y27.772 Z0.945 </infillPoint>)
(<infillPoint> X-6.833 Y27.69 Z0.945 </infillPoint>)
(<infillPoint> X-7.634 Y27.447 Z0.945 </infillPoint>)
(<infillPoint> X-8.373 Y27.052 Z0.945 </infillPoint>)
(<infillPoint> X-9.021 Y26.521 Z0.945 </infillPoint>)
(<infillPoint> X-9.552 Y25.873 Z0.945 </infillPoint>)
(<infillPoint> X-9.947 Y25.134 Z0.945 </infillPoint>)
(<infillPoint> X-10.19 Y24.333 Z0.945 </infillPoint>)
(<infillPoint> X-10.272 Y23.5 Z0.945 </infillPoint>)
(<infillPoint> X-10.19 Y22.667 Z0.945 </infillPoint>)
(<infillPoint> X-9.947 Y21.865 Z0.945 </infillPoint>)
(<infillPoint> X-9.552 Y21.126 Z0.945 </infillPoint>)
(<infillPoint> X-9.021 Y20.478 Z0.945 </infillPoint>)
(<infillPoint> X-8.373 Y19.947 Z0.945 </infillPoint>)
(<infillPoint> X-7.634 Y19.552 Z0.945 </infillPoint>)
(<infillPoint> X-6.833 Y19.309 Z0.945 </infillPoint>)
(<infillPoint> X-6.0 Y19.227 Z0.945 </infillPoint>)
(<infillPoint> X-5.167 Y19.309 Z0.945 </infillPoint>)
(<infillPoint> X-4.383 Y19.547 Z0.945 </infillPoint>)
(</infillBoundary>)
(<infillBoundary>)
(<infillPoint> X-2.665 Y22.836 Z0.945 </infillPoint>)
(<infillPoint> X-2.858 Y22.198 Z0.945 </infillPoint>)
(<infillPoint> X-3.172 Y21.611 Z0.945 </infillPoint>)
(<infillPoint> X-3.596 Y21.096 Z0.945 </infillPoint>)
(<infillPoint> X-4.111 Y20.672 Z0.945 </infillPoint>)
(<infillPoint> X-4.698 Y20.358 Z0.945 </infillPoint>)
(<infillPoint> X-5.336 Y20.165 Z0.945 </infillPoint>)
(<infillPoint> X-6.0 Y20.099 Z0.945 </infillPoint>)
(<infillPoint> X-6.664 Y20.165 Z0.945 </infillPoint>)
(<infillPoint> X-7.3 Y20.358 Z0.945 </infillPoint>)
(<infillPoint> X-7.889 Y20.672 Z0.945 </infillPoint>)
(<infillPoint> X-8.405 Y21.096 Z0.945 </infillPoint>)
(<infillPoint> X-8.827 Y21.611 Z0.945 </infillPoint>)
(<infillPoint> X-9.141 Y22.198 Z0.945 </infillPoint>)
(<infillPoint> X-9.335 Y22.836 Z0.945 </infillPoint>)
(<infillPoint> X-9.4 Y23.5 Z0.945 </infillPoint>)
(<infillPoint> X-9.335 Y24.164 Z0.945 </infillPoint>)
(<infillPoint> X-9.141 Y24.801 Z0.945 </infillPoint>)
(<infillPoint> X-8.827 Y25.389 Z0.945 </infillPoint>)
(<infillPoint> X-8.404 Y25.903 Z0.945 </infillPoint>)
(<infillPoint> X-7.889 Y26.327 Z0.945 </infillPoint>)
(<infillPoint> X-7.301 Y26.641 Z0.945 </infillPoint>)
(<infillPoint> X-6.664 Y26.835 Z0.945 </infillPoint>)
(<infillPoint> X-6.0 Y26.9 Z0.945 </infillPoint>)
(<infillPoint> X-5.336 Y26.835 Z0.945 </infillPoint>)
(<infillPoint> X-4.698 Y26.641 Z0.945 </infillPoint>)
(<infillPoint> X-4.111 Y26.327 Z0.945 </infillPoint>)
(<infillPoint> X-3.596 Y25.905 Z0.945 </infillPoint>)
(<infillPoint> X-3.172 Y25.389 Z0.945 </infillPoint>)
(<infillPoint> X-2.858 Y24.8 Z0.945 </infillPoint>)
(<infillPoint> X-2.665 Y24.164 Z0.945 </infillPoint>)
(<infillPoint> X-2.599 Y23.5 Z0.945 </infillPoint>)
(</infillBoundary>)
;M108 R80.0
G1 X-6.0 Y20.3 Z2.51 F4200.0
G1 X-3.34 Y21.73 Z2.51 F4200.0
G1 X-2.62 Y25.6 Z2.51 F4200.0
G1 F1200.0
G1 E825.613
G1 F4200.0
M101
G1 X-2.98 Y25.6 Z2.51 F4800.0 E825.633
G1 X-2.91 Y26.0 Z2.51 F4800.0 E825.654
G1 X-3.31 Y26.0 Z2.51 F4800.0 E825.675
G1 X-3.27 Y26.4 Z2.51 F4800.0 E825.696
G1 X-3.76 Y26.4 Z2.51 F4800.0 E825.722
G1 X-3.76 Y26.8 Z2.51 F4800.0 E825.743
G1 X-4.4 Y26.8 Z2.51 F4800.0 E825.777
G1 X-4.51 Y27.2 Z2.51 F4800.0 E825.799
G1 X-7.48 Y27.2 Z2.51 F4800.0 E825.956
G1 X-7.6 Y26.8 Z2.51 F4800.0 E825.978
G1 X-8.24 Y26.8 Z2.51 F4800.0 E826.011
G1 X-8.24 Y26.4 Z2.51 F4800.0 E826.033
G1 X-8.73 Y26.4 Z2.51 F4800.0 E826.058
G1 X-8.69 Y26.0 Z2.51 F4800.0 E826.079
G1 X-9.09 Y26.0 Z2.51 F4800.0 E826.101
G1 X-9.02 Y25.6 Z2.51 F4800.0 E826.122
G1 X-9.38 Y25.6 Z2.51 F4800.0 E826.141
G1 X-9.24 Y25.2 Z2.51 F4800.0 E826.164
G1 X-9.59 Y25.2 Z2.51 F4800.0 E826.182
G1 X-9.43 Y24.8 Z2.51 F4800.0 E826.205
G1 X-9.76 Y24.8 Z2.51 F4800.0 E826.222
G1 X-9.88 Y24.4 Z2.51 F4800.0 E826.244
G1 X-9.56 Y24.4 Z2.51 F4800.0 E826.261
G1 X-9.63 Y24.0 Z2.51 F4800.0 E826.282
G1 X-9.94 Y24.0 Z2.51 F4800.0 E826.299
G1 X-9.98 Y23.6 Z2.51 F4800.0 E826.32
G1 X-9.67 Y23.6 Z2.51 F4800.0 E826.336
G1 X-9.65 Y23.2 Z2.51 F4800.0 E826.357
G1 X-9.96 Y23.2 Z2.51 F4800.0 E826.374
G1 X-9.92 Y22.8 Z2.51 F4800.0 E826.395
G1 X-9.61 Y22.8 Z2.51 F4800.0 E826.411
G1 X-9.49 Y22.4 Z2.51 F4800.0 E826.433
G1 X-9.82 Y22.4 Z2.51 F4800.0 E826.45
G1 X-9.7 Y22.0 Z2.51 F4800.0 E826.472
G1 X-9.35 Y22.0 Z2.51 F4800.0 E826.49
G1 X-9.49 Y21.6 Z2.51 F4800.0 E826.513
G1 X-9.14 Y21.6 Z2.51 F4800.0 E826.531
G1 X-9.25 Y21.2 Z2.51 F4800.0 E826.553
G1 X-8.85 Y21.2 Z2.51 F4800.0 E826.574
G1 X-8.92 Y20.8 Z2.51 F4800.0 E826.595
G1 X-8.49 Y20.8 Z2.51 F4800.0 E826.618
G1 X-8.48 Y20.4 Z2.51 F4800.0 E826.64
G1 X-7.98 Y20.4 Z2.51 F4800.0 E826.666
G1 X-7.88 Y20.0 Z2.51 F4800.0 E826.688
G1 X-7.09 Y20.0 Z2.51 F4800.0 E826.73
G1 X-6.83 Y19.6 Z2.51 F4800.0 E826.755
G1 X-5.17 Y19.6 Z2.51 F4800.0 E826.843
G1 X-4.91 Y20.0 Z2.51 F4800.0 E826.868
G1 X-4.13 Y20.0 Z2.51 F4800.0 E826.909
G1 X-4.03 Y20.4 Z2.51 F4800.0 E826.931
G1 X-3.52 Y20.4 Z2.51 F4800.0 E826.958
G1 X-3.51 Y20.8 Z2.51 F4800.0 E826.979
G1 X-3.08 Y20.8 Z2.51 F4800.0 E827.002
G1 X-3.15 Y21.2 Z2.51 F4800.0 E827.024
G1 X-2.75 Y21.2 Z2.51 F4800.0 E827.045
G1 X-2.86 Y21.6 Z2.51 F4800.0 E827.067
G1 X-2.51 Y21.6 Z2.51 F4800.0 E827.085
G1 X-2.65 Y22.0 Z2.51 F4800.0 E827.108
G1 X-2.3 Y22.0 Z2.51 F4800.0 E827.126
G1 X-2.18 Y22.4 Z2.51 F4800.0 E827.148
G1 X-2.5 Y22.4 Z2.51 F4800.0 E827.165
G1 X-2.39 Y22.8 Z2.51 F4800.0 E827.187
G1 X-2.08 Y22.8 Z2.51 F4800.0 E827.203
G1 X-2.04 Y23.2 Z2.51 F4800.0 E827.224
G1 X-2.35 Y23.2 Z2.51 F4800.0 E827.241
M73 P9 (display progress)
G1 X-2.33 Y23.6 Z2.51 F4800.0 E827.262
G1 X-2.02 Y23.6 Z2.51 F4800.0 E827.278
G1 X-2.06 Y24.0 Z2.51 F4800.0 E827.299
G1 X-2.37 Y24.0 Z2.51 F4800.0 E827.316
G1 X-2.44 Y24.4 Z2.51 F4800.0 E827.337
G1 X-2.12 Y24.4 Z2.51 F4800.0 E827.354
G1 X-2.24 Y24.8 Z2.51 F4800.0 E827.376
G1 X-2.57 Y24.8 Z2.51 F4800.0 E827.393
G1 X-2.4 Y25.2 Z2.51 F4800.0 E827.416
G1 X-2.75 Y25.2 Z2.51 F4800.0 E827.434
G1 F1200.0
G1 E826.434
G1 F4800.0
M103
(</infill>)
(</nestedRing>)
(</rotation>)
(</layer>)
(<layer> 2.781 )
(<supportLayer>)
;M108 R56.0
G1 X-16.06 Y-41.4 Z2.78 F4200.0
G1 F1200.0
G1 E827.434
G1 F4200.0
M101
G1 X2.07 Y-41.4 Z2.78 F4800.0 E828.105
G1 X6.73 Y-39.6 Z2.78 F4800.0 E828.29
G1 X-20.73 Y-39.6 Z2.78 F4800.0 E829.305
G1 X-23.45 Y-37.8 Z2.78 F4800.0 E829.426
G1 X9.45 Y-37.8 Z2.78 F4800.0 E830.642
G1 X11.46 Y-36.0 Z2.78 F4800.0 E830.742
G1 X-25.45 Y-36.0 Z2.78 F4800.0 E832.107
G1 X-26.93 Y-34.2 Z2.78 F4800.0 E832.193
G1 X12.93 Y-34.2 Z2.78 F4800.0 E833.667
G1 X14.04 Y-32.4 Z2.78 F4800.0 E833.745
G1 X-28.04 Y-32.4 Z2.78 F4800.0 E835.301
G1 X-29.01 Y-30.6 Z2.78 F4800.0 E835.377
G1 X15.01 Y-30.6 Z2.78 F4800.0 E837.004
G1 X15.58 Y-28.8 Z2.78 F4800.0 E837.074
G1 X-29.58 Y-28.8 Z2.78 F4800.0 E838.744
G1 X-30.12 Y-27.0 Z2.78 F4800.0 E838.813
G1 X16.12 Y-27.0 Z2.78 F4800.0 E840.524
G1 X16.3 Y-25.2 Z2.78 F4800.0 E840.59
G1 X-30.3 Y-25.2 Z2.78 F4800.0 E842.314
G1 X-30.48 Y-23.4 Z2.78 F4800.0 E842.38
G1 X16.48 Y-23.4 Z2.78 F4800.0 E844.117
G1 X16.43 Y-21.6 Z2.78 F4800.0 E844.183
G1 X-30.43 Y-21.6 Z2.78 F4800.0 E845.916
G1 X-30.26 Y-19.8 Z2.78 F4800.0 E845.983
G1 X16.26 Y-19.8 Z2.78 F4800.0 E847.703
G1 X15.99 Y-18.0 Z2.78 F4800.0 E847.77
G1 X-29.99 Y-18.0 Z2.78 F4800.0 E849.47
G1 X-29.44 Y-16.2 Z2.78 F4800.0 E849.54
G1 X15.44 Y-16.2 Z2.78 F4800.0 E851.2
G1 X14.77 Y-14.4 Z2.78 F4800.0 E851.271
G1 X-28.76 Y-14.4 Z2.78 F4800.0 E852.88
G1 X-27.8 Y-12.6 Z2.78 F4800.0 E852.956
G1 X13.8 Y-12.6 Z2.78 F4800.0 E854.494
G1 X12.56 Y-10.8 Z2.78 F4800.0 E854.575
G1 X-26.56 Y-10.8 Z2.78 F4800.0 E856.022
G1 X-25.08 Y-9.0 Z2.78 F4800.0 E856.108
G1 X11.08 Y-9.0 Z2.78 F4800.0 E857.445
G1 X8.9 Y-7.2 Z2.78 F4800.0 E857.55
G1 X-22.9 Y-7.2 Z2.78 F4800.0 E858.726
G1 X-19.88 Y-5.4 Z2.78 F4800.0 E858.856
G1 X5.88 Y-5.4 Z2.78 F4800.0 E859.809
G1 F1200.0
G1 E858.809
G1 F4800.0
M103
G1 X-1.52 Y-3.6 Z2.78 F4200.0
G1 F1200.0
G1 E859.809
G1 F4200.0
M101
G1 X-12.49 Y-3.6 Z2.78 F4800.0 E860.215
G1 F1200.0
G1 E859.215
G1 F4800.0
M103
G1 X-16.22 Y5.4 Z2.78 F4200.0
G1 F1200.0
G1 E860.215
G1 F4200.0
M101
G1 X4.22 Y5.4 Z2.78 F4800.0 E860.97
G1 X8.38 Y7.2 Z2.78 F4800.0 E861.138
G1 X-20.38 Y7.2 Z2.78 F4800.0 E862.202
G1 X-22.88 Y9.0 Z2.78 F4800.0 E862.315
G1 X10.88 Y9.0 Z2.78 F4800.0 E863.564
G1 X12.74 Y10.8 Z2.78 F4800.0 E863.66
G1 X-24.74 Y10.8 Z2.78 F4800.0 E865.046
G1 X-26.22 Y12.6 Z2.78 F4800.0 E865.132
G1 X14.22 Y12.6 Z2.78 F4800.0 E866.627
G1 X15.23 Y14.4 Z2.78 F4800.0 E866.703
G1 X-27.23 Y14.4 Z2.78 F4800.0 E868.273
G1 X-28.14 Y16.2 Z2.78 F4800.0 E868.348
G1 X16.14 Y16.2 Z2.78 F4800.0 E869.985
G1 X16.68 Y18.0 Z2.78 F4800.0 E870.055
G1 X-28.69 Y18.0 Z2.78 F4800.0 E871.733
G1 X-29.16 Y19.8 Z2.78 F4800.0 E871.801
G1 X-9.79 Y19.8 Z2.78 F4800.0 E872.518
G1 F1200.0
G1 E871.518
G1 F4800.0
M103
G1 X-10.97 Y21.6 Z2.78 F4200.0
G1 F1200.0
G1 E872.518
G1 F4200.0
M101
G1 X-29.33 Y21.6 Z2.78 F4800.0 E873.197
G1 X-29.47 Y23.4 Z2.78 F4800.0 E873.263
G1 X-11.29 Y23.4 Z2.78 F4800.0 E873.935
G1 F1200.0
G1 E873.117
G1 F4800.0
M103
G1 X-11.03 Y25.2 Z2.78 F4200.0
G1 F1200.0
G1 E873.935
G1 F4200.0
M101
G1 X-29.4 Y25.2 Z2.78 F4800.0 E874.615
G1 X-29.22 Y27.0 Z2.78 F4800.0 E874.681
G1 X-9.99 Y27.0 Z2.78 F4800.0 E875.393
G1 F1200.0
G1 E874.393
G1 F4800.0
M103
G1 X-8.0 Y25.2 Z2.78 F4200.0
G1 F1200.0
G1 E875.393
G1 F4200.0
M101
G1 X-4.0 Y25.2 Z2.78 F4800.0 E875.541
G1 F1200.0
G1 E874.572
G1 F4800.0
M103
G1 X-3.2 Y23.4 Z2.78 F4200.0
G1 F1200.0
G1 E875.541
G1 F4200.0
M101
G1 X-8.8 Y23.4 Z2.78 F4800.0 E875.748
G1 F1200.0
G1 E874.802
G1 F4800.0
M103
G1 X-8.06 Y21.6 Z2.78 F4200.0
G1 F1200.0
G1 E875.748
G1 F4200.0
M101
G1 X-3.94 Y21.6 Z2.78 F4800.0 E875.9
G1 F1200.0
G1 E874.9
G1 F4800.0
M103
G1 X-2.21 Y19.8 Z2.78 F4200.0
G1 F1200.0
G1 E875.9
G1 F4200.0
M101
G1 X17.16 Y19.8 Z2.78 F4800.0 E876.617
G1 X17.34 Y21.6 Z2.78 F4800.0 E876.684
G1 X-1.03 Y21.6 Z2.78 F4800.0 E877.363
G1 F1200.0
G1 E876.534
G1 F4800.0
M103
G1 X-0.71 Y23.4 Z2.78 F4200.0
G1 F1200.0
G1 E877.363
G1 F4200.0
M101
G1 X17.47 Y23.4 Z2.78 F4800.0 E878.035
G1 X17.4 Y25.2 Z2.78 F4800.0 E878.101
G1 X-0.97 Y25.2 Z2.78 F4800.0 E878.78
G1 F1200.0
G1 E877.78
G1 F4800.0
M103
G1 X-2.01 Y27.0 Z2.78 F4200.0
G1 F1200.0
G1 E878.78
G1 F4200.0
M101
G1 X17.22 Y27.0 Z2.78 F4800.0 E879.492
G1 X16.88 Y28.8 Z2.78 F4800.0 E879.56
G1 X-28.88 Y28.8 Z2.78 F4800.0 E881.252
G1 X-28.34 Y30.6 Z2.78 F4800.0 E881.321
G1 X16.34 Y30.6 Z2.78 F4800.0 E882.973
G1 X15.58 Y32.4 Z2.78 F4800.0 E883.045
G1 X-27.58 Y32.4 Z2.78 F4800.0 E884.641
G1 X-26.62 Y34.2 Z2.78 F4800.0 E884.717
G1 X14.62 Y34.2 Z2.78 F4800.0 E886.241
G1 X13.28 Y36.0 Z2.78 F4800.0 E886.324
G1 X-25.27 Y36.0 Z2.78 F4800.0 E887.75
G1 X-23.67 Y37.8 Z2.78 F4800.0 E887.839
G1 X11.67 Y37.8 Z2.78 F4800.0 E889.146
G1 X9.48 Y39.6 Z2.78 F4800.0 E889.251
G1 X-21.48 Y39.6 Z2.78 F4800.0 E890.395
G1 F1200.0
G1 E889.395
G1 F4800.0
M103
G1 X-18.23 Y41.4 Z2.78 F4200.0
G1 F1200.0
G1 E890.395
G1 F4200.0
M101
G1 X6.23 Y41.4 Z2.78 F4800.0 E891.3
G1 F1200.0
G1 E890.3
G1 F4800.0
M103
;M108 R80.0
(</supportLayer>)
(<rotation> (6.12323399574e-17+1j) )
(<nestedRing>)
(<boundaryPerimeter>)
(<boundaryPoint> X-8.826 Y22.938 Z2.781 </boundaryPoint>)
(<boundaryPoint> X-9.202 Y23.095 Z2.781 </boundaryPoint>)
(<boundaryPoint> X-10.89 Y23.095 Z2.781 </boundaryPoint>)
(<boundaryPoint> X-10.835 Y22.538 Z2.781 </boundaryPoint>)
(<boundaryPoint> X-10.555 Y21.613 Z2.781 </boundaryPoint>)
(<boundaryPoint> X-10.099 Y20.76 Z2.781 </boundaryPoint>)
(<boundaryPoint> X-9.743 Y20.326 Z2.781 </boundaryPoint>)
(<boundaryPoint> X-8.549 Y21.52 Z2.781 </boundaryPoint>)
(<boundaryPoint> X-8.396 Y21.899 Z2.781 </boundaryPoint>)
(<boundaryPoint> X-8.662 Y22.397 Z2.781 </boundaryPoint>)
(<loop> outer )
G1 X-4.11 Y27.88 Z2.78 F4200.0
G1 X-10.4 Y21.35 Z2.78 F4200.0
G1 X-9.5 Y21.42 Z2.78 F4200.0
G1 F1200.0
G1 E891.3
G1 F4200.0
M101
G1 X-9.15 Y21.77 Z2.78 F4800.0 E891.325
G1 X-9.23 Y22.16 Z2.78 F4800.0 E891.347
G1 X-9.45 Y22.5 Z2.78 F4800.0 E891.368
G1 X-10.16 Y22.5 Z2.78 F4800.0 E891.406
G1 X-10.19 Y22.47 Z2.78 F4800.0 E891.407
G1 X-10.0 Y21.84 Z2.78 F4800.0 E891.442
G1 X-9.69 Y21.27 Z2.78 F4800.0 E891.476
G1 X-9.65 Y21.27 Z2.78 F4800.0 E891.478
G1 X-9.5 Y21.42 Z2.78 F4800.0 E891.49
G1 F1200.0
G1 E891.49
G1 F4800.0
M103
(</loop>)
(<edge> outer )
;M108 R40.0
G1 X-9.92 Y20.86 Z2.78 F4200.0
G1 F1200.0
G1 E891.49
G1 F4200.0
M101
G1 X-9.73 Y20.62 Z2.78 F2400.0 E891.506
G1 X-8.72 Y21.63 Z2.78 F2400.0 E891.581
G1 X-8.62 Y21.89 Z2.78 F2400.0 E891.596
G1 X-8.85 Y22.32 Z2.78 F2400.0 E891.622
G1 X-8.99 Y22.79 Z2.78 F2400.0 E891.648
G1 X-9.24 Y22.9 Z2.78 F2400.0 E891.662
G1 X-10.67 Y22.9 Z2.78 F2400.0 E891.737
G1 X-10.64 Y22.58 Z2.78 F2400.0 E891.754
G1 X-10.37 Y21.69 Z2.78 F2400.0 E891.803
G1 X-10.04 Y21.08 Z2.78 F2400.0 E891.84
G1 X-9.93 Y20.87 Z2.78 F2400.0 E891.852
G1 X-9.92 Y20.86 Z2.78 F2400.0 E891.853
G1 F1200.0
G1 E890.853
G1 F2400.0
M103
(</edge>)
(</boundaryPerimeter>)
(</nestedRing>)
(<nestedRing>)
(<boundaryPerimeter>)
(<boundaryPoint> X-7.103 Y20.837 Z2.781 </boundaryPoint>)
(<boundaryPoint> X-7.601 Y21.103 Z2.781 </boundaryPoint>)
(<boundaryPoint> X-7.98 Y20.951 Z2.781 </boundaryPoint>)
(<boundaryPoint> X-9.174 Y19.757 Z2.781 </boundaryPoint>)
(<boundaryPoint> X-8.739 Y19.4 Z2.781 </boundaryPoint>)
(<boundaryPoint> X-7.886 Y18.945 Z2.781 </boundaryPoint>)
(<boundaryPoint> X-6.962 Y18.664 Z2.781 </boundaryPoint>)
(<boundaryPoint> X-6.405 Y18.609 Z2.781 </boundaryPoint>)
(<boundaryPoint> X-6.405 Y20.297 Z2.781 </boundaryPoint>)
(<boundaryPoint> X-6.562 Y20.673 Z2.781 </boundaryPoint>)
(<loop> outer )
;M108 R80.0
G1 X-10.62 Y22.0 Z2.78 F4200.0
G1 X-7.5 Y18.88 Z2.78 F4200.0
G1 X-8.04 Y19.71 Z2.78 F4200.0
G1 F1200.0
G1 E891.853
G1 F4200.0
M101
G1 X-7.66 Y19.5 Z2.78 F4800.0 E891.877
G1 X-7.03 Y19.31 Z2.78 F4800.0 E891.911
G1 X-7.01 Y19.34 Z2.78 F4800.0 E891.913
G1 X-7.01 Y20.05 Z2.78 F4800.0 E891.95
G1 X-7.34 Y20.27 Z2.78 F4800.0 E891.972
G1 X-7.73 Y20.35 Z2.78 F4800.0 E891.993
G1 X-8.23 Y19.85 Z2.78 F4800.0 E892.03
G1 X-8.23 Y19.81 Z2.78 F4800.0 E892.032
G1 X-8.04 Y19.71 Z2.78 F4800.0 E892.044
G1 F1200.0
G1 E892.044
G1 F4800.0
M103
(</loop>)
(<edge> outer )
;M108 R40.0
G1 X-8.7 Y19.95 Z2.78 F4200.0
G1 F1200.0
G1 E892.044
G1 F4200.0
M101
G1 X-8.88 Y19.77 Z2.78 F2400.0 E892.057
G1 X-8.63 Y19.57 Z2.78 F2400.0 E892.074
G1 X-7.81 Y19.13 Z2.78 F2400.0 E892.123
G1 X-6.92 Y18.86 Z2.78 F2400.0 E892.172
G1 X-6.61 Y18.83 Z2.78 F2400.0 E892.189
G1 X-6.61 Y20.26 Z2.78 F2400.0 E892.264
G1 X-6.71 Y20.51 Z2.78 F2400.0 E892.279
G1 X-7.18 Y20.65 Z2.78 F2400.0 E892.305
G1 X-7.61 Y20.88 Z2.78 F2400.0 E892.331
G1 X-7.87 Y20.78 Z2.78 F2400.0 E892.345
G1 X-8.52 Y20.13 Z2.78 F2400.0 E892.394
G1 X-8.7 Y19.95 Z2.78 F2400.0 E892.407
G1 F1200.0
G1 E891.407
G1 F2400.0
M103
(</edge>)
(</boundaryPerimeter>)
(</nestedRing>)
(<nestedRing>)
(<boundaryPerimeter>)
(<boundaryPoint> X-3.26 Y19.4 Z2.781 </boundaryPoint>)
(<boundaryPoint> X-2.826 Y19.756 Z2.781 </boundaryPoint>)
(<boundaryPoint> X-4.02 Y20.95 Z2.781 </boundaryPoint>)
(<boundaryPoint> X-4.399 Y21.103 Z2.781 </boundaryPoint>)
(<boundaryPoint> X-4.897 Y20.837 Z2.781 </boundaryPoint>)
(<boundaryPoint> X-5.438 Y20.673 Z2.781 </boundaryPoint>)
(<boundaryPoint> X-5.595 Y20.297 Z2.781 </boundaryPoint>)
(<boundaryPoint> X-5.595 Y18.609 Z2.781 </boundaryPoint>)
(<boundaryPoint> X-5.038 Y18.664 Z2.781 </boundaryPoint>)
(<boundaryPoint> X-4.137 Y18.937 Z2.781 </boundaryPoint>)
(<loop> outer )
;M108 R80.0
G1 X-8.81 Y19.82 Z2.78 F4200.0
G1 X-3.2 Y19.82 Z2.78 F4200.0
G1 X-5.0 Y19.79 Z2.78 F4200.0
G1 F1200.0
G1 E892.407
G1 F4200.0
M101
G1 X-5.0 Y19.34 Z2.78 F4800.0 E892.431
G1 X-4.97 Y19.31 Z2.78 F4800.0 E892.433
G1 X-4.37 Y19.5 Z2.78 F4800.0 E892.466
G1 X-3.77 Y19.81 Z2.78 F4800.0 E892.502
G1 X-3.77 Y19.85 Z2.78 F4800.0 E892.504
G1 X-4.27 Y20.35 Z2.78 F4800.0 E892.541
G1 X-4.66 Y20.27 Z2.78 F4800.0 E892.563
G1 X-5.0 Y20.05 Z2.78 F4800.0 E892.584
G1 X-5.0 Y19.79 Z2.78 F4800.0 E892.597
G1 F1200.0
G1 E892.597
G1 F4800.0
M103
(</loop>)
(<edge> outer )
;M108 R40.0
G1 X-5.4 Y19.79 Z2.78 F4200.0
G1 F1200.0
G1 E892.597
G1 F4200.0
M101
G1 X-5.4 Y18.83 Z2.78 F2400.0 E892.648
G1 X-5.08 Y18.86 Z2.78 F2400.0 E892.665
G1 X-4.21 Y19.12 Z2.78 F2400.0 E892.713
G1 X-3.37 Y19.57 Z2.78 F2400.0 E892.763
G1 X-3.12 Y19.77 Z2.78 F2400.0 E892.78
G1 X-4.13 Y20.78 Z2.78 F2400.0 E892.855
G1 X-4.39 Y20.88 Z2.78 F2400.0 E892.87
G1 X-4.82 Y20.65 Z2.78 F2400.0 E892.896
G1 X-5.29 Y20.51 Z2.78 F2400.0 E892.922
G1 X-5.4 Y20.26 Z2.78 F2400.0 E892.936
G1 X-5.4 Y20.05 Z2.78 F2400.0 E892.947
G1 X-5.4 Y19.79 Z2.78 F2400.0 E892.961
G1 F1200.0
G1 E891.961
G1 F2400.0
M103
(</edge>)
(</boundaryPerimeter>)
(</nestedRing>)
(<nestedRing>)
(<boundaryPerimeter>)
(<boundaryPoint> X-2.797 Y23.095 Z2.781 </boundaryPoint>)
(<boundaryPoint> X-3.173 Y22.938 Z2.781 </boundaryPoint>)
(<boundaryPoint> X-3.337 Y22.397 Z2.781 </boundaryPoint>)
(<boundaryPoint> X-3.603 Y21.899 Z2.781 </boundaryPoint>)
(<boundaryPoint> X-3.451 Y21.519 Z2.781 </boundaryPoint>)
(<boundaryPoint> X-2.257 Y20.325 Z2.781 </boundaryPoint>)
(<boundaryPoint> X-1.9 Y20.76 Z2.781 </boundaryPoint>)
(<boundaryPoint> X-1.445 Y21.613 Z2.781 </boundaryPoint>)
(<boundaryPoint> X-1.164 Y22.538 Z2.781 </boundaryPoint>)
(<boundaryPoint> X-1.109 Y23.095 Z2.781 </boundaryPoint>)
(<loop> outer )
;M108 R80.0
G1 X-5.45 Y18.98 Z2.78 F4200.0
G1 X-1.48 Y22.95 Z2.78 F4200.0
G1 X-2.67 Y21.58 Z2.78 F4200.0
G1 F1200.0
G1 E892.961
G1 F4200.0
M101
G1 X-2.35 Y21.27 Z2.78 F4800.0 E892.985
G1 X-2.31 Y21.27 Z2.78 F4800.0 E892.987
G1 X-2.0 Y21.84 Z2.78 F4800.0 E893.021
G1 X-1.81 Y22.47 Z2.78 F4800.0 E893.056
G1 X-1.84 Y22.5 Z2.78 F4800.0 E893.058
G1 X-2.55 Y22.5 Z2.78 F4800.0 E893.095
G1 X-2.77 Y22.16 Z2.78 F4800.0 E893.117
G1 X-2.85 Y21.77 Z2.78 F4800.0 E893.138
G1 X-2.67 Y21.58 Z2.78 F4800.0 E893.151
G1 F1200.0
G1 E893.151
G1 F4800.0
M103
(</loop>)
(<edge> outer )
;M108 R40.0
G1 X-2.95 Y21.3 Z2.78 F4200.0
G1 F1200.0
G1 E893.151
G1 F4200.0
M101
G1 X-2.27 Y20.62 Z2.78 F2400.0 E893.202
G1 X-2.07 Y20.87 Z2.78 F2400.0 E893.219
G1 X-1.63 Y21.69 Z2.78 F2400.0 E893.268
G1 X-1.36 Y22.58 Z2.78 F2400.0 E893.317
G1 X-1.33 Y22.9 Z2.78 F2400.0 E893.334
G1 X-2.76 Y22.9 Z2.78 F2400.0 E893.409
G1 X-3.01 Y22.79 Z2.78 F2400.0 E893.424
G1 X-3.15 Y22.32 Z2.78 F2400.0 E893.45
G1 X-3.38 Y21.89 Z2.78 F2400.0 E893.476
G1 X-3.28 Y21.63 Z2.78 F2400.0 E893.49
G1 X-3.13 Y21.48 Z2.78 F2400.0 E893.501
G1 X-2.95 Y21.3 Z2.78 F2400.0 E893.515
G1 F1200.0
G1 E892.515
G1 F2400.0
M103
(</edge>)
(</boundaryPerimeter>)
(</nestedRing>)
(<nestedRing>)
(<boundaryPerimeter>)
(<boundaryPoint> X-1.445 Y25.386 Z2.781 </boundaryPoint>)
(<boundaryPoint> X-1.9 Y26.239 Z2.781 </boundaryPoint>)
(<boundaryPoint> X-2.257 Y26.674 Z2.781 </boundaryPoint>)
(<boundaryPoint> X-3.451 Y25.48 Z2.781 </boundaryPoint>)
(<boundaryPoint> X-3.603 Y25.101 Z2.781 </boundaryPoint>)
(<boundaryPoint> X-3.337 Y24.603 Z2.781 </boundaryPoint>)
(<boundaryPoint> X-3.173 Y24.062 Z2.781 </boundaryPoint>)
(<boundaryPoint> X-2.797 Y23.904 Z2.781 </boundaryPoint>)
(<boundaryPoint> X-1.109 Y23.904 Z2.781 </boundaryPoint>)
(<boundaryPoint> X-1.164 Y24.462 Z2.781 </boundaryPoint>)
(<loop> outer )
;M108 R80.0
G1 X-2.41 Y20.7 Z2.78 F4200.0
G1 X-2.41 Y26.3 Z2.78 F4200.0
G1 X-2.29 Y24.5 Z2.78 F4200.0
G1 F1200.0
G1 E893.515
G1 F4200.0
M101
G1 X-1.84 Y24.5 Z2.78 F4800.0 E893.539
G1 X-1.81 Y24.53 Z2.78 F4800.0 E893.541
G1 X-2.0 Y25.16 Z2.78 F4800.0 E893.575
G1 X-2.31 Y25.73 Z2.78 F4800.0 E893.61
G1 X-2.35 Y25.73 Z2.78 F4800.0 E893.612
G1 X-2.85 Y25.23 Z2.78 F4800.0 E893.649
G1 X-2.77 Y24.84 Z2.78 F4800.0 E893.67
G1 X-2.55 Y24.5 Z2.78 F4800.0 E893.692
G1 X-2.29 Y24.5 Z2.78 F4800.0 E893.705
G1 F1200.0
G1 E893.705
G1 F4800.0
M103
(</loop>)
(<edge> outer )
;M108 R40.0
G1 X-2.29 Y24.1 Z2.78 F4200.0
G1 F1200.0
G1 E893.705
G1 F4200.0
M101
G1 X-1.33 Y24.1 Z2.78 F2400.0 E893.756
G1 X-1.36 Y24.42 Z2.78 F2400.0 E893.773
G1 X-1.63 Y25.31 Z2.78 F2400.0 E893.822
G1 X-2.07 Y26.13 Z2.78 F2400.0 E893.871
G1 X-2.27 Y26.38 Z2.78 F2400.0 E893.888
G1 X-3.28 Y25.37 Z2.78 F2400.0 E893.963
G1 X-3.38 Y25.11 Z2.78 F2400.0 E893.978
G1 X-3.15 Y24.68 Z2.78 F2400.0 E894.004
G1 X-3.01 Y24.21 Z2.78 F2400.0 E894.03
G1 X-2.76 Y24.1 Z2.78 F2400.0 E894.044
G1 X-2.55 Y24.1 Z2.78 F2400.0 E894.055
G1 X-2.29 Y24.1 Z2.78 F2400.0 E894.069
G1 F1200.0
G1 E893.069
G1 F2400.0
M103
(</edge>)
(</boundaryPerimeter>)
(</nestedRing>)
(<nestedRing>)
(<boundaryPerimeter>)
(<boundaryPoint> X-4.399 Y25.896 Z2.781 </boundaryPoint>)
(<boundaryPoint> X-4.02 Y26.049 Z2.781 </boundaryPoint>)
(<boundaryPoint> X-2.826 Y27.243 Z2.781 </boundaryPoint>)
(<boundaryPoint> X-3.26 Y27.599 Z2.781 </boundaryPoint>)
(<boundaryPoint> X-4.113 Y28.055 Z2.781 </boundaryPoint>)
(<boundaryPoint> X-5.038 Y28.335 Z2.781 </boundaryPoint>)
(<boundaryPoint> X-5.595 Y28.39 Z2.781 </boundaryPoint>)
(<boundaryPoint> X-5.595 Y26.702 Z2.781 </boundaryPoint>)
(<boundaryPoint> X-5.438 Y26.326 Z2.781 </boundaryPoint>)
(<boundaryPoint> X-4.897 Y26.162 Z2.781 </boundaryPoint>)
(<loop> outer )
;M108 R80.0
G1 X-1.48 Y24.05 Z2.78 F4200.0
G1 X-5.45 Y28.02 Z2.78 F4200.0
G1 X-4.09 Y26.83 Z2.78 F4200.0
G1 F1200.0
G1 E894.069
G1 F4200.0
M101
G1 X-3.77 Y27.15 Z2.78 F4800.0 E894.093
G1 X-3.77 Y27.19 Z2.78 F4800.0 E894.095
G1 X-4.34 Y27.5 Z2.78 F4800.0 E894.129
G1 X-4.97 Y27.69 Z2.78 F4800.0 E894.164
G1 X-5.0 Y27.66 Z2.78 F4800.0 E894.166
G1 X-5.0 Y26.95 Z2.78 F4800.0 E894.203
G1 X-4.66 Y26.73 Z2.78 F4800.0 E894.224
G1 X-4.27 Y26.65 Z2.78 F4800.0 E894.246
G1 X-4.09 Y26.83 Z2.78 F4800.0 E894.259
G1 F1200.0
G1 E894.259
G1 F4800.0
M103
(</loop>)
(<edge> outer )
;M108 R40.0
G1 X-3.8 Y26.55 Z2.78 F4200.0
G1 F1200.0
G1 E894.259
G1 F4200.0
M101
G1 X-3.12 Y27.23 Z2.78 F2400.0 E894.31
G1 X-3.37 Y27.43 Z2.78 F2400.0 E894.327
G1 X-4.19 Y27.87 Z2.78 F2400.0 E894.376
G1 X-5.08 Y28.14 Z2.78 F2400.0 E894.425
G1 X-5.4 Y28.17 Z2.78 F2400.0 E894.442
G1 X-5.4 Y26.74 Z2.78 F2400.0 E894.517
G1 X-5.29 Y26.49 Z2.78 F2400.0 E894.531
G1 X-4.82 Y26.35 Z2.78 F2400.0 E894.557
G1 X-4.39 Y26.12 Z2.78 F2400.0 E894.583
G1 X-4.13 Y26.22 Z2.78 F2400.0 E894.598
G1 X-3.98 Y26.37 Z2.78 F2400.0 E894.609
G1 X-3.8 Y26.55 Z2.78 F2400.0 E894.622
G1 F1200.0
G1 E893.622
G1 F2400.0
M103
(</edge>)
(</boundaryPerimeter>)
(</nestedRing>)
(<nestedRing>)
(<boundaryPerimeter>)
(<boundaryPoint> X-6.405 Y28.39 Z2.781 </boundaryPoint>)
(<boundaryPoint> X-6.962 Y28.335 Z2.781 </boundaryPoint>)
(<boundaryPoint> X-7.886 Y28.055 Z2.781 </boundaryPoint>)
(<boundaryPoint> X-8.739 Y27.599 Z2.781 </boundaryPoint>)
(<boundaryPoint> X-9.173 Y27.243 Z2.781 </boundaryPoint>)
(<boundaryPoint> X-7.979 Y26.049 Z2.781 </boundaryPoint>)
(<boundaryPoint> X-7.601 Y25.896 Z2.781 </boundaryPoint>)
(<boundaryPoint> X-7.103 Y26.162 Z2.781 </boundaryPoint>)
(<boundaryPoint> X-6.562 Y26.326 Z2.781 </boundaryPoint>)
(<boundaryPoint> X-6.405 Y26.702 Z2.781 </boundaryPoint>)
(<loop> outer )
;M108 R80.0
G1 X-3.2 Y27.09 Z2.78 F4200.0
G1 X-8.81 Y27.09 Z2.78 F4200.0
G1 X-7.01 Y27.21 Z2.78 F4200.0
G1 F1200.0
G1 E894.622
G1 F4200.0
M101
G1 X-7.01 Y27.66 Z2.78 F4800.0 E894.646
G1 X-7.03 Y27.69 Z2.78 F4800.0 E894.648
G1 X-7.66 Y27.5 Z2.78 F4800.0 E894.683
G1 X-8.23 Y27.19 Z2.78 F4800.0 E894.717
G1 X-8.23 Y27.15 Z2.78 F4800.0 E894.719
G1 X-7.73 Y26.65 Z2.78 F4800.0 E894.757
G1 X-7.34 Y26.73 Z2.78 F4800.0 E894.778
G1 X-7.01 Y26.95 Z2.78 F4800.0 E894.799
G1 X-7.01 Y27.21 Z2.78 F4800.0 E894.813
G1 F1200.0
G1 E894.813
G1 F4800.0
M103
(</loop>)
(<edge> outer )
;M108 R40.0
G1 X-6.61 Y27.21 Z2.78 F4200.0
G1 F1200.0
G1 E894.813
G1 F4200.0
M101
G1 X-6.61 Y28.17 Z2.78 F2400.0 E894.864
G1 X-6.92 Y28.14 Z2.78 F2400.0 E894.88
G1 X-7.81 Y27.87 Z2.78 F2400.0 E894.929
G1 X-8.63 Y27.43 Z2.78 F2400.0 E894.978
G1 X-8.88 Y27.23 Z2.78 F2400.0 E894.995
G1 X-7.87 Y26.22 Z2.78 F2400.0 E895.071
G1 X-7.61 Y26.12 Z2.78 F2400.0 E895.085
G1 X-7.18 Y26.35 Z2.78 F2400.0 E895.111
G1 X-6.71 Y26.49 Z2.78 F2400.0 E895.137
G1 X-6.61 Y26.74 Z2.78 F2400.0 E895.151
G1 X-6.61 Y26.95 Z2.78 F2400.0 E895.163
G1 X-6.61 Y27.21 Z2.78 F2400.0 E895.176
G1 F1200.0
G1 E894.176
G1 F2400.0
M103
(</edge>)
(</boundaryPerimeter>)
(</nestedRing>)
(<nestedRing>)
(<boundaryPerimeter>)
(<boundaryPoint> X-9.202 Y23.904 Z2.781 </boundaryPoint>)
(<boundaryPoint> X-8.826 Y24.062 Z2.781 </boundaryPoint>)
(<boundaryPoint> X-8.662 Y24.603 Z2.781 </boundaryPoint>)
(<boundaryPoint> X-8.396 Y25.101 Z2.781 </boundaryPoint>)
(<boundaryPoint> X-8.549 Y25.479 Z2.781 </boundaryPoint>)
(<boundaryPoint> X-9.743 Y26.673 Z2.781 </boundaryPoint>)
(<boundaryPoint> X-10.099 Y26.239 Z2.781 </boundaryPoint>)
(<boundaryPoint> X-10.555 Y25.386 Z2.781 </boundaryPoint>)
(<boundaryPoint> X-10.835 Y24.462 Z2.781 </boundaryPoint>)
(<boundaryPoint> X-10.89 Y23.904 Z2.781 </boundaryPoint>)
(<loop> outer )
;M108 R80.0
G1 X-6.55 Y28.02 Z2.78 F4200.0
G1 X-10.52 Y24.05 Z2.78 F4200.0
G1 X-9.33 Y25.41 Z2.78 F4200.0
G1 F1200.0
G1 E895.176
G1 F4200.0
M101
G1 X-9.65 Y25.73 Z2.78 F4800.0 E895.2
G1 X-9.69 Y25.73 Z2.78 F4800.0 E895.202
G1 X-10.0 Y25.16 Z2.78 F4800.0 E895.237
G1 X-10.19 Y24.53 Z2.78 F4800.0 E895.271
G1 X-10.16 Y24.5 Z2.78 F4800.0 E895.273
G1 X-9.45 Y24.5 Z2.78 F4800.0 E895.31
G1 X-9.23 Y24.84 Z2.78 F4800.0 E895.332
G1 X-9.15 Y25.23 Z2.78 F4800.0 E895.353
G1 X-9.33 Y25.41 Z2.78 F4800.0 E895.366
G1 F1200.0
G1 E895.366
G1 F4800.0
M103
(</loop>)
(<edge> outer )
;M108 R40.0
G1 X-9.05 Y25.7 Z2.78 F4200.0
G1 F1200.0
G1 E895.366
G1 F4200.0
M101
G1 X-9.73 Y26.38 Z2.78 F2400.0 E895.417
G1 X-9.93 Y26.13 Z2.78 F2400.0 E895.434
G1 X-10.37 Y25.31 Z2.78 F2400.0 E895.483
G1 X-10.64 Y24.42 Z2.78 F2400.0 E895.532
G1 X-10.67 Y24.1 Z2.78 F2400.0 E895.549
G1 X-9.24 Y24.1 Z2.78 F2400.0 E895.624
G1 X-8.99 Y24.21 Z2.78 F2400.0 E895.639
G1 X-8.85 Y24.68 Z2.78 F2400.0 E895.665
G1 X-8.62 Y25.11 Z2.78 F2400.0 E895.691
G1 X-8.72 Y25.37 Z2.78 F2400.0 E895.705
G1 X-8.87 Y25.52 Z2.78 F2400.0 E895.716
G1 X-9.05 Y25.7 Z2.78 F2400.0 E895.73
G1 F1200.0
G1 E894.73
G1 F2400.0
M103
(</edge>)
(</boundaryPerimeter>)
(</nestedRing>)
(</rotation>)
(</layer>)
;M108 R56.0
(<layer> 3.051 )
(<supportLayer>)
G1 X-9.32 Y26.1 Z3.05 F4200.0
G1 X-9.32 Y20.9 Z3.05 F4200.0
G1 X-16.06 Y-41.4 Z3.05 F4200.0
G1 F1200.0
G1 E895.73
G1 F4200.0
M101
G1 X2.07 Y-41.4 Z3.05 F4800.0 E896.4
G1 X6.73 Y-39.6 Z3.05 F4800.0 E896.585
G1 X-20.73 Y-39.6 Z3.05 F4800.0 E897.6
G1 X-23.45 Y-37.8 Z3.05 F4800.0 E897.721
G1 X9.45 Y-37.8 Z3.05 F4800.0 E898.938
G1 X11.46 Y-36.0 Z3.05 F4800.0 E899.037
G1 X-25.45 Y-36.0 Z3.05 F4800.0 E900.402
G1 X-26.93 Y-34.2 Z3.05 F4800.0 E900.488
G1 X12.93 Y-34.2 Z3.05 F4800.0 E901.962
G1 X14.04 Y-32.4 Z3.05 F4800.0 E902.04
G1 X-28.04 Y-32.4 Z3.05 F4800.0 E903.597
G1 X-29.01 Y-30.6 Z3.05 F4800.0 E903.672
G1 X15.01 Y-30.6 Z3.05 F4800.0 E905.3
G1 X15.58 Y-28.8 Z3.05 F4800.0 E905.369
G1 X-29.58 Y-28.8 Z3.05 F4800.0 E907.039
G1 X-30.12 Y-27.0 Z3.05 F4800.0 E907.109
G1 X16.12 Y-27.0 Z3.05 F4800.0 E908.819
G1 X16.3 Y-25.2 Z3.05 F4800.0 E908.886
G1 X-30.3 Y-25.2 Z3.05 F4800.0 E910.609
G1 X-30.48 Y-23.4 Z3.05 F4800.0 E910.676
G1 X16.48 Y-23.4 Z3.05 F4800.0 E912.412
G1 X16.43 Y-21.6 Z3.05 F4800.0 E912.479
G1 X-30.43 Y-21.6 Z3.05 F4800.0 E914.212
G1 X-30.26 Y-19.8 Z3.05 F4800.0 E914.279
G1 X16.26 Y-19.8 Z3.05 F4800.0 E915.998
G1 X15.99 Y-18.0 Z3.05 F4800.0 E916.066
G1 X-29.99 Y-18.0 Z3.05 F4800.0 E917.766
G1 X-29.44 Y-16.2 Z3.05 F4800.0 E917.835
G1 X15.44 Y-16.2 Z3.05 F4800.0 E919.495
G1 X14.77 Y-14.4 Z3.05 F4800.0 E919.566
G1 X-28.76 Y-14.4 Z3.05 F4800.0 E921.176
G1 X-27.8 Y-12.6 Z3.05 F4800.0 E921.251
G1 X13.8 Y-12.6 Z3.05 F4800.0 E922.79
G1 X12.56 Y-10.8 Z3.05 F4800.0 E922.871
G1 X-26.56 Y-10.8 Z3.05 F4800.0 E924.317
G1 X-25.08 Y-9.0 Z3.05 F4800.0 E924.403
G1 X11.08 Y-9.0 Z3.05 F4800.0 E925.741
G1 X8.9 Y-7.2 Z3.05 F4800.0 E925.845
G1 X-22.9 Y-7.2 Z3.05 F4800.0 E927.021
G1 X-19.88 Y-5.4 Z3.05 F4800.0 E927.151
G1 X5.88 Y-5.4 Z3.05 F4800.0 E928.104
G1 F1200.0
G1 E927.104
G1 F4800.0
M103
G1 X-1.52 Y-3.6 Z3.05 F4200.0
G1 F1200.0
G1 E928.104
G1 F4200.0
M101
G1 X-12.49 Y-3.6 Z3.05 F4800.0 E928.51
G1 F1200.0
G1 E927.51
G1 F4800.0
M103
G1 X-16.22 Y5.4 Z3.05 F4200.0
G1 F1200.0
G1 E928.51
G1 F4200.0
M101
G1 X4.22 Y5.4 Z3.05 F4800.0 E929.266
G1 X8.38 Y7.2 Z3.05 F4800.0 E929.433
G1 X-20.38 Y7.2 Z3.05 F4800.0 E930.497
G1 X-22.88 Y9.0 Z3.05 F4800.0 E930.611
G1 X10.88 Y9.0 Z3.05 F4800.0 E931.859
G1 X12.74 Y10.8 Z3.05 F4800.0 E931.955
G1 X-24.74 Y10.8 Z3.05 F4800.0 E933.341
G1 X-26.22 Y12.6 Z3.05 F4800.0 E933.427
G1 X14.22 Y12.6 Z3.05 F4800.0 E934.922
G1 X15.23 Y14.4 Z3.05 F4800.0 E934.999
G1 X-27.23 Y14.4 Z3.05 F4800.0 E936.569
G1 X-28.14 Y16.2 Z3.05 F4800.0 E936.643
G1 X16.14 Y16.2 Z3.05 F4800.0 E938.281
G1 X16.68 Y18.0 Z3.05 F4800.0 E938.35
G1 X-28.69 Y18.0 Z3.05 F4800.0 E940.028
G1 X-29.16 Y19.8 Z3.05 F4800.0 E940.097
G1 X-9.31 Y19.8 Z3.05 F4800.0 E940.831
G1 F1200.0
G1 E939.831
G1 F4800.0
M103
G1 X-8.03 Y21.6 Z3.05 F4200.0
G1 F1200.0
G1 E940.831
G1 F4200.0
M101
G1 X-3.97 Y21.6 Z3.05 F4800.0 E940.981
G1 F1200.0
G1 E940.09
G1 F4800.0
M103
G1 X-3.39 Y23.4 Z3.05 F4200.0
G1 F1200.0
G1 E940.981
G1 F4200.0
M101
G1 X-8.61 Y23.4 Z3.05 F4800.0 E941.174
G1 F1200.0
G1 E940.259
G1 F4800.0
M103
G1 X-7.96 Y25.2 Z3.05 F4200.0
G1 F1200.0
G1 E941.174
G1 F4200.0
M101
G1 X-4.04 Y25.2 Z3.05 F4800.0 E941.319
G1 F1200.0
G1 E940.319
G1 F4800.0
M103
G1 X-2.72 Y27.0 Z3.05 F4200.0
G1 F1200.0
G1 E941.319
G1 F4200.0
M101
G1 X17.22 Y27.0 Z3.05 F4800.0 E942.056
G1 X17.4 Y25.2 Z3.05 F4800.0 E942.123
G1 X-0.92 Y25.2 Z3.05 F4800.0 E942.801
G1 F1200.0
G1 E941.962
G1 F4800.0
M103
G1 X-1.48 Y24.24 Z3.05 F4200.0
G1 X-1.35 Y24.54 Z3.05 F4200.0
G1 X-1.29 Y23.4 Z3.05 F4200.0
G1 F1200.0
G1 E942.801
G1 F4200.0
M101
G1 X17.47 Y23.4 Z3.05 F4800.0 E943.494
G1 X17.34 Y21.6 Z3.05 F4800.0 E943.561
G1 X-0.97 Y21.6 Z3.05 F4800.0 E944.238
G1 F1200.0
G1 E943.238
G1 F4800.0
M103
G1 X-2.69 Y19.8 Z3.05 F4200.0
G1 F1200.0
G1 E944.238
G1 F4200.0
M101
G1 X17.16 Y19.8 Z3.05 F4800.0 E944.972
G1 F1200.0
G1 E943.972
G1 F4800.0
M103
G1 X16.88 Y28.8 Z3.05 F4200.0
G1 F1200.0
G1 E944.972
G1 F4200.0
M101
G1 X-5.07 Y28.8 Z3.05 F4800.0 E945.784
G1 X-5.48 Y28.8 Z3.05 F4800.0 E945.799
G1 X-6.52 Y28.8 Z3.05 F4800.0 E945.837
G1 X-6.93 Y28.8 Z3.05 F4800.0 E945.852
G1 X-28.88 Y28.8 Z3.05 F4800.0 E946.664
G1 X-29.22 Y27.0 Z3.05 F4800.0 E946.732
G1 X-9.28 Y27.0 Z3.05 F4800.0 E947.469
G1 F1200.0
G1 E946.469
G1 F4800.0
M103
G1 X-9.92 Y26.04 Z3.05 F4200.0
G1 X-9.92 Y25.82 Z3.05 F4200.0
G1 X-11.08 Y25.2 Z3.05 F4200.0
G1 F1200.0
G1 E947.469
G1 F4200.0
M101
G1 X-29.4 Y25.2 Z3.05 F4800.0 E948.147
G1 X-29.47 Y23.4 Z3.05 F4800.0 E948.213
G1 X-10.71 Y23.4 Z3.05 F4800.0 E948.907
G1 F1200.0
G1 E948.079
G1 F4800.0
M103
G1 X-10.58 Y22.51 Z3.05 F4200.0
G1 X-10.48 Y22.62 Z3.05 F4200.0
G1 X-11.03 Y21.6 Z3.05 F4200.0
G1 F1200.0
G1 E948.907
G1 F4200.0
M101
G1 X-29.33 Y21.6 Z3.05 F4800.0 E949.584
G1 F1200.0
G1 E948.584
G1 F4800.0
M103
G1 X-28.34 Y30.6 Z3.05 F4200.0
G1 F1200.0
M73 P10 (display progress)
G1 E949.584
G1 F4200.0
M101
G1 X16.34 Y30.6 Z3.05 F4800.0 E951.236
G1 X15.58 Y32.4 Z3.05 F4800.0 E951.308
G1 X-27.58 Y32.4 Z3.05 F4800.0 E952.904
G1 X-26.62 Y34.2 Z3.05 F4800.0 E952.979
G1 X14.62 Y34.2 Z3.05 F4800.0 E954.504
G1 X13.28 Y36.0 Z3.05 F4800.0 E954.587
G1 X-25.27 Y36.0 Z3.05 F4800.0 E956.012
G1 X-23.67 Y37.8 Z3.05 F4800.0 E956.102
G1 X11.67 Y37.8 Z3.05 F4800.0 E957.408
G1 X9.48 Y39.6 Z3.05 F4800.0 E957.513
G1 X-21.48 Y39.6 Z3.05 F4800.0 E958.658
G1 F1200.0
G1 E957.658
G1 F4800.0
M103
G1 X-18.23 Y41.4 Z3.05 F4200.0
G1 F1200.0
G1 E958.658
G1 F4200.0
M101
G1 X6.23 Y41.4 Z3.05 F4800.0 E959.562
G1 F1200.0
G1 E958.562
G1 F4800.0
M103
G1 X-4.91 Y27.92 Z3.05 F4200.0
G1 X-5.1 Y27.48 Z3.05 F4200.0
G1 X-5.9 Y27.0 Z3.05 F4200.0
G1 F1200.0
G1 E959.562
G1 F4200.0
M101
G1 X-6.1 Y27.0 Z3.05 F4800.0 E959.57
G1 F1200.0
G1 E958.57
G1 F4800.0
M103
G1 X-6.1 Y19.8 Z3.05 F4200.0
G1 F1200.0
G1 E959.57
G1 F4200.0
M101
G1 X-5.9 Y19.8 Z3.05 F4800.0 E959.577
G1 F1200.0
G1 E958.577
G1 F4800.0
M103
;M108 R40.0
(</supportLayer>)
(<rotation> (-1+1.22464679915e-16j) )
(<nestedRing>)
(<boundaryPerimeter>)
(<boundaryPoint> X-8.917 Y23.0 Z3.051 </boundaryPoint>)
(<boundaryPoint> X-10.576 Y23.0 Z3.051 </boundaryPoint>)
(<boundaryPoint> X-10.933 Y22.749 Z3.051 </boundaryPoint>)
(<boundaryPoint> X-10.605 Y21.592 Z3.051 </boundaryPoint>)
(<boundaryPoint> X-10.018 Y20.541 Z3.051 </boundaryPoint>)
(<boundaryPoint> X-9.587 Y20.616 Z3.051 </boundaryPoint>)
(<boundaryPoint> X-8.414 Y21.789 Z3.051 </boundaryPoint>)
(<boundaryPoint> X-8.74 Y22.364 Z3.051 </boundaryPoint>)
(<edge> outer )
G1 X-7.66 Y18.88 Z3.05 F4200.0
G1 X-10.62 Y21.84 Z3.05 F4200.0
G1 X-9.94 Y20.81 Z3.05 F4200.0
G1 F1200.0
G1 E959.577
G1 F4200.0
M101
G1 X-9.91 Y20.76 Z3.05 F2400.0 E959.579
G1 X-9.68 Y20.8 Z3.05 F2400.0 E959.592
G1 X-8.66 Y21.82 Z3.05 F2400.0 E959.668
G1 X-8.93 Y22.29 Z3.05 F2400.0 E959.696
G1 X-9.07 Y22.8 Z3.05 F2400.0 E959.724
G1 X-10.51 Y22.8 Z3.05 F2400.0 E959.801
G1 X-10.7 Y22.67 Z3.05 F2400.0 E959.813
G1 X-10.42 Y21.67 Z3.05 F2400.0 E959.868
G1 X-9.94 Y20.81 Z3.05 F2400.0 E959.92
G1 F1200.0
G1 E959.286
G1 F2400.0
M103
(</edge>)
(</boundaryPerimeter>)
(<infill>)
(<infillBoundary>)
(<infillPoint> X-9.069 Y22.8 Z1.485 </infillPoint>)
(<infillPoint> X-10.513 Y22.8 Z1.485 </infillPoint>)
(<infillPoint> X-10.702 Y22.667 Z1.485 </infillPoint>)
(<infillPoint> X-10.419 Y21.669 Z1.485 </infillPoint>)
(<infillPoint> X-9.913 Y20.762 Z1.485 </infillPoint>)
(<infillPoint> X-9.684 Y20.802 Z1.485 </infillPoint>)
(<infillPoint> X-8.663 Y21.823 Z1.485 </infillPoint>)
(<infillPoint> X-8.926 Y22.287 Z1.485 </infillPoint>)
(</infillBoundary>)
;M108 R80.0
G1 X-10.29 Y22.4 Z3.05 F4200.0
G1 F1200.0
G1 E959.92
G1 F4200.0
M101
G1 X-9.32 Y22.4 Z3.05 F4800.0 E959.971
G1 X-9.1 Y22.0 Z3.05 F4800.0 E959.995
G1 X-10.22 Y22.0 Z3.05 F4800.0 E960.055
G1 X-10.06 Y21.6 Z3.05 F4800.0 E960.077
G1 X-9.28 Y21.6 Z3.05 F4800.0 E960.119
G1 X-9.68 Y21.2 Z3.05 F4800.0 E960.148
G1 X-9.76 Y21.2 Z3.05 F4800.0 E960.152
G1 F1200.0
G1 E959.152
G1 F4800.0
M103
(</infill>)
(</nestedRing>)
(<nestedRing>)
(<boundaryPerimeter>)
(<boundaryPoint> X-6.5 Y20.582 Z3.051 </boundaryPoint>)
(<boundaryPoint> X-7.135 Y20.759 Z3.051 </boundaryPoint>)
(<boundaryPoint> X-7.711 Y21.085 Z3.051 </boundaryPoint>)
(<boundaryPoint> X-8.884 Y19.912 Z3.051 </boundaryPoint>)
(<boundaryPoint> X-8.954 Y19.506 Z3.051 </boundaryPoint>)
(<boundaryPoint> X-8.769 Y19.354 Z3.051 </boundaryPoint>)
(<boundaryPoint> X-7.905 Y18.893 Z3.051 </boundaryPoint>)
(<boundaryPoint> X-6.751 Y18.566 Z3.051 </boundaryPoint>)
(<boundaryPoint> X-6.5 Y18.924 Z3.051 </boundaryPoint>)
(<loop> outer )
G1 X-10.74 Y22.29 Z3.05 F4200.0
G1 X-7.21 Y18.76 Z3.05 F4200.0
G1 X-8.18 Y19.77 Z3.05 F4200.0
G1 F1200.0
G1 E960.152
G1 F4200.0
M101
G1 X-8.21 Y19.74 Z3.05 F4800.0 E960.155
G1 X-7.68 Y19.45 Z3.05 F4800.0 E960.187
G1 X-7.48 Y19.4 Z3.05 F4800.0 E960.198
G1 X-7.19 Y19.75 Z3.05 F4800.0 E960.222
G1 X-7.4 Y20.11 Z3.05 F4800.0 E960.245
G1 X-7.98 Y19.97 Z3.05 F4800.0 E960.276
G1 X-8.18 Y19.77 Z3.05 F4800.0 E960.291
G1 F1200.0
G1 E960.291
G1 F4800.0
M103
(</loop>)
(<edge> outer )
;M108 R40.0
G1 X-8.44 Y19.41 Z3.05 F4200.0
G1 F1200.0
G1 E960.291
G1 F4200.0
M101
G1 X-8.4 Y19.38 Z3.05 F2400.0 E960.293
G1 X-7.83 Y19.08 Z3.05 F2400.0 E960.327
G1 X-6.83 Y18.8 Z3.05 F2400.0 E960.382
G1 X-6.7 Y18.99 Z3.05 F2400.0 E960.394
G1 X-6.7 Y20.43 Z3.05 F2400.0 E960.47
G1 X-7.21 Y20.57 Z3.05 F2400.0 E960.499
G1 X-7.68 Y20.84 Z3.05 F2400.0 E960.527
G1 X-8.7 Y19.82 Z3.05 F2400.0 E960.603
G1 X-8.74 Y19.59 Z3.05 F2400.0 E960.615
G1 X-8.66 Y19.52 Z3.05 F2400.0 E960.621
G1 X-8.44 Y19.41 Z3.05 F2400.0 E960.634
G1 F1200.0
G1 E959.634
G1 F2400.0
M103
(</edge>)
(</boundaryPerimeter>)
(<infill>)
(<infillBoundary>)
(<infillPoint> X-7.404 Y20.112 Z1.485 </infillPoint>)
(<infillPoint> X-7.982 Y19.965 Z1.485 </infillPoint>)
(<infillPoint> X-8.211 Y19.736 Z1.485 </infillPoint>)
(<infillPoint> X-7.679 Y19.453 Z1.485 </infillPoint>)
(<infillPoint> X-7.475 Y19.395 Z1.485 </infillPoint>)
(<infillPoint> X-7.187 Y19.746 Z1.485 </infillPoint>)
(</infillBoundary>)
(</infill>)
(</nestedRing>)
(<nestedRing>)
(<boundaryPerimeter>)
(<boundaryPoint> X-3.041 Y19.481 Z3.051 </boundaryPoint>)
(<boundaryPoint> X-3.116 Y19.912 Z3.051 </boundaryPoint>)
(<boundaryPoint> X-4.289 Y21.085 Z3.051 </boundaryPoint>)
(<boundaryPoint> X-4.864 Y20.759 Z3.051 </boundaryPoint>)
(<boundaryPoint> X-5.5 Y20.582 Z3.051 </boundaryPoint>)
(<boundaryPoint> X-5.5 Y18.923 Z3.051 </boundaryPoint>)
(<boundaryPoint> X-5.249 Y18.566 Z3.051 </boundaryPoint>)
(<boundaryPoint> X-4.092 Y18.894 Z3.051 </boundaryPoint>)
(<edge> outer )
G1 X-8.7 Y19.43 Z3.05 F4200.0
G1 X-3.3 Y19.43 Z3.05 F4200.0
G1 X-5.3 Y19.43 Z3.05 F4200.0
G1 F1200.0
G1 E960.634
G1 F4200.0
M101
G1 X-5.3 Y19.38 Z3.05 F2400.0 E960.636
G1 X-5.3 Y18.99 Z3.05 F2400.0 E960.657
G1 X-5.17 Y18.8 Z3.05 F2400.0 E960.669
G1 X-4.17 Y19.08 Z3.05 F2400.0 E960.724
G1 X-3.26 Y19.59 Z3.05 F2400.0 E960.779
G1 X-3.3 Y19.82 Z3.05 F2400.0 E960.791
G1 X-4.32 Y20.84 Z3.05 F2400.0 E960.868
G1 X-4.79 Y20.57 Z3.05 F2400.0 E960.896
G1 X-5.3 Y20.43 Z3.05 F2400.0 E960.924
G1 X-5.3 Y19.43 Z3.05 F2400.0 E960.977
G1 F1200.0
G1 E960.977
G1 F2400.0
M103
(</edge>)
(</boundaryPerimeter>)
(<infill>)
(<infillBoundary>)
(<infillPoint> X-3.262 Y19.586 Z1.485 </infillPoint>)
(<infillPoint> X-3.302 Y19.815 Z1.485 </infillPoint>)
(<infillPoint> X-4.323 Y20.836 Z1.485 </infillPoint>)
(<infillPoint> X-4.787 Y20.573 Z1.485 </infillPoint>)
(<infillPoint> X-5.3 Y20.43 Z1.485 </infillPoint>)
(<infillPoint> X-5.3 Y18.986 Z1.485 </infillPoint>)
(<infillPoint> X-5.167 Y18.797 Z1.485 </infillPoint>)
(<infillPoint> X-4.169 Y19.08 Z1.485 </infillPoint>)
(</infillBoundary>)
;M108 R80.0
G1 X-4.77 Y19.2 Z3.05 F4200.0
G1 F1200.0
G1 E960.977
G1 F4200.0
M101
G1 X-4.87 Y19.2 Z3.05 F4800.0 E960.982
G1 X-5.02 Y19.6 Z3.05 F4800.0 E961.004
G1 X-3.81 Y19.6 Z3.05 F4800.0 E961.068
G1 X-3.88 Y20.0 Z3.05 F4800.0 E961.089
G1 X-5.0 Y20.0 Z3.05 F4800.0 E961.149
G1 X-4.51 Y20.4 Z3.05 F4800.0 E961.182
G1 F1200.0
G1 E960.182
G1 F4800.0
M103
(</infill>)
(</nestedRing>)
(<nestedRing>)
(<boundaryPerimeter>)
(<boundaryPoint> X-3.082 Y23.0 Z3.051 </boundaryPoint>)
(<boundaryPoint> X-3.259 Y22.364 Z3.051 </boundaryPoint>)
(<boundaryPoint> X-3.586 Y21.788 Z3.051 </boundaryPoint>)
(<boundaryPoint> X-2.413 Y20.615 Z3.051 </boundaryPoint>)
(<boundaryPoint> X-2.006 Y20.545 Z3.051 </boundaryPoint>)
(<boundaryPoint> X-1.854 Y20.73 Z3.051 </boundaryPoint>)
(<boundaryPoint> X-1.393 Y21.594 Z3.051 </boundaryPoint>)
(<boundaryPoint> X-1.066 Y22.749 Z3.051 </boundaryPoint>)
(<boundaryPoint> X-1.424 Y23.0 Z3.051 </boundaryPoint>)
(<loop> outer )
G1 X-5.44 Y18.84 Z3.05 F4200.0
G1 X-1.34 Y22.94 Z3.05 F4200.0
G1 X-2.48 Y21.57 Z3.05 F4200.0
G1 F1200.0
G1 E961.182
G1 F4200.0
M101
G1 X-2.47 Y21.52 Z3.05 F4800.0 E961.185
G1 X-2.24 Y21.29 Z3.05 F4800.0 E961.202
G1 X-1.95 Y21.82 Z3.05 F4800.0 E961.234
G1 X-1.9 Y22.03 Z3.05 F4800.0 E961.245
G1 X-2.25 Y22.31 Z3.05 F4800.0 E961.269
G1 X-2.61 Y22.1 Z3.05 F4800.0 E961.291
G1 X-2.48 Y21.57 Z3.05 F4800.0 E961.32
G1 F1200.0
G1 E961.32
G1 F4800.0
M103
(</loop>)
(<edge> outer )
;M108 R40.0
G1 X-2.78 Y21.27 Z3.05 F4200.0
G1 F1200.0
G1 E961.32
G1 F4200.0
M101
G1 X-2.75 Y21.23 Z3.05 F2400.0 E961.323
G1 X-2.32 Y20.8 Z3.05 F2400.0 E961.355
G1 X-2.09 Y20.76 Z3.05 F2400.0 E961.368
G1 X-2.02 Y20.84 Z3.05 F2400.0 E961.373
G1 X-1.58 Y21.67 Z3.05 F2400.0 E961.423
G1 X-1.3 Y22.67 Z3.05 F2400.0 E961.477
G1 X-1.49 Y22.8 Z3.05 F2400.0 E961.49
G1 X-2.93 Y22.8 Z3.05 F2400.0 E961.566
G1 X-3.07 Y22.29 Z3.05 F2400.0 E961.594
G1 X-3.34 Y21.82 Z3.05 F2400.0 E961.622
G1 X-2.78 Y21.27 Z3.05 F2400.0 E961.664
G1 F1200.0
G1 E960.664
G1 F2400.0
M103
(</edge>)
(</boundaryPerimeter>)
(<infill>)
(<infillBoundary>)
(<infillPoint> X-2.612 Y22.095 Z1.485 </infillPoint>)
(<infillPoint> X-2.466 Y21.516 Z1.485 </infillPoint>)
(<infillPoint> X-2.237 Y21.287 Z1.485 </infillPoint>)
(<infillPoint> X-1.953 Y21.82 Z1.485 </infillPoint>)
(<infillPoint> X-1.895 Y22.025 Z1.485 </infillPoint>)
(<infillPoint> X-2.245 Y22.313 Z1.485 </infillPoint>)
(</infillBoundary>)
(</infill>)
(</nestedRing>)
(<nestedRing>)
(<boundaryPerimeter>)
(<boundaryPoint> X-1.854 Y26.269 Z3.051 </boundaryPoint>)
(<boundaryPoint> X-2.006 Y26.454 Z3.051 </boundaryPoint>)
(<boundaryPoint> X-2.412 Y26.384 Z3.051 </boundaryPoint>)
(<boundaryPoint> X-3.585 Y25.211 Z3.051 </boundaryPoint>)
(<boundaryPoint> X-3.259 Y24.635 Z3.051 </boundaryPoint>)
(<boundaryPoint> X-3.082 Y24.0 Z3.051 </boundaryPoint>)
(<boundaryPoint> X-1.423 Y24.0 Z3.051 </boundaryPoint>)
(<boundaryPoint> X-1.066 Y24.251 Z3.051 </boundaryPoint>)
(<boundaryPoint> X-1.393 Y25.405 Z3.051 </boundaryPoint>)
(<loop> outer )
;M108 R80.0
G1 X-2.39 Y20.8 Z3.05 F4200.0
G1 X-2.39 Y26.2 Z3.05 F4200.0
G1 X-2.29 Y24.71 Z3.05 F4200.0
G1 F1200.0
G1 E961.664
G1 F4200.0
M101
G1 X-2.25 Y24.69 Z3.05 F4800.0 E961.666
G1 X-1.9 Y24.97 Z3.05 F4800.0 E961.69
G1 X-1.95 Y25.18 Z3.05 F4800.0 E961.701
G1 X-2.24 Y25.71 Z3.05 F4800.0 E961.733
G1 X-2.47 Y25.48 Z3.05 F4800.0 E961.75
G1 X-2.61 Y24.9 Z3.05 F4800.0 E961.782
G1 X-2.29 Y24.71 Z3.05 F4800.0 E961.802
G1 F1200.0
G1 E961.802
G1 F4800.0
M103
(</loop>)
(<edge> outer )
;M108 R40.0
G1 X-2.3 Y24.2 Z3.05 F4200.0
G1 F1200.0
G1 E961.802
G1 F4200.0
M101
G1 X-2.25 Y24.2 Z3.05 F2400.0 E961.804
G1 X-1.49 Y24.2 Z3.05 F2400.0 E961.844
G1 X-1.3 Y24.33 Z3.05 F2400.0 E961.857
G1 X-1.58 Y25.33 Z3.05 F2400.0 E961.911
G1 X-2.02 Y26.16 Z3.05 F2400.0 E961.961
G1 X-2.09 Y26.24 Z3.05 F2400.0 E961.966
G1 X-2.32 Y26.2 Z3.05 F2400.0 E961.979
G1 X-3.34 Y25.18 Z3.05 F2400.0 E962.055
G1 X-3.07 Y24.71 Z3.05 F2400.0 E962.083
G1 X-2.93 Y24.2 Z3.05 F2400.0 E962.111
G1 X-2.3 Y24.2 Z3.05 F2400.0 E962.145
G1 F1200.0
G1 E961.145
G1 F2400.0
M103
(</edge>)
(</boundaryPerimeter>)
(<infill>)
(<infillBoundary>)
(<infillPoint> X-2.236 Y25.711 Z1.485 </infillPoint>)
(<infillPoint> X-2.465 Y25.482 Z1.485 </infillPoint>)
(<infillPoint> X-2.612 Y24.904 Z1.485 </infillPoint>)
(<infillPoint> X-2.245 Y24.687 Z1.485 </infillPoint>)
(<infillPoint> X-1.895 Y24.974 Z1.485 </infillPoint>)
(<infillPoint> X-1.953 Y25.179 Z1.485 </infillPoint>)
(</infillBoundary>)
(</infill>)
(</nestedRing>)
(<nestedRing>)
(<boundaryPerimeter>)
(<boundaryPoint> X-3.116 Y27.087 Z3.051 </boundaryPoint>)
(<boundaryPoint> X-3.041 Y27.518 Z3.051 </boundaryPoint>)
(<boundaryPoint> X-4.092 Y28.105 Z3.051 </boundaryPoint>)
(<boundaryPoint> X-5.249 Y28.433 Z3.051 </boundaryPoint>)
(<boundaryPoint> X-5.5 Y28.075 Z3.051 </boundaryPoint>)
(<boundaryPoint> X-5.5 Y26.417 Z3.051 </boundaryPoint>)
(<boundaryPoint> X-4.864 Y26.24 Z3.051 </boundaryPoint>)
(<boundaryPoint> X-4.289 Y25.914 Z3.051 </boundaryPoint>)
(<edge> outer )
G1 X-1.68 Y24.03 Z3.05 F4200.0
G1 X-5.48 Y27.83 Z3.05 F4200.0
G1 X-4.37 Y26.19 Z3.05 F4200.0
G1 F1200.0
G1 E962.145
G1 F4200.0
M101
G1 X-4.32 Y26.16 Z3.05 F2400.0 E962.147
G1 X-3.3 Y27.18 Z3.05 F2400.0 E962.224
G1 X-3.26 Y27.41 Z3.05 F2400.0 E962.236
G1 X-4.17 Y27.92 Z3.05 F2400.0 E962.291
G1 X-5.17 Y28.2 Z3.05 F2400.0 E962.346
G1 X-5.3 Y28.01 Z3.05 F2400.0 E962.358
G1 X-5.3 Y26.57 Z3.05 F2400.0 E962.434
G1 X-4.79 Y26.43 Z3.05 F2400.0 E962.462
G1 X-4.37 Y26.19 Z3.05 F2400.0 E962.488
G1 F1200.0
G1 E962.488
G1 F2400.0
M103
(</edge>)
(</boundaryPerimeter>)
(<infill>)
(<infillBoundary>)
(<infillPoint> X-3.302 Y27.184 Z1.485 </infillPoint>)
(<infillPoint> X-3.262 Y27.413 Z1.485 </infillPoint>)
(<infillPoint> X-4.169 Y27.919 Z1.485 </infillPoint>)
(<infillPoint> X-5.167 Y28.202 Z1.485 </infillPoint>)
(<infillPoint> X-5.3 Y28.012 Z1.485 </infillPoint>)
(<infillPoint> X-5.3 Y26.569 Z1.485 </infillPoint>)
(<infillPoint> X-4.787 Y26.426 Z1.485 </infillPoint>)
(<infillPoint> X-4.323 Y26.163 Z1.485 </infillPoint>)
(</infillBoundary>)
;M108 R80.0
G1 X-4.89 Y26.8 Z3.05 F4200.0
G1 F1200.0
G1 E962.488
G1 F4200.0
M101
G1 X-4.08 Y26.8 Z3.05 F4800.0 E962.53
G1 X-3.68 Y27.2 Z3.05 F4800.0 E962.56
G1 X-5.02 Y27.2 Z3.05 F4800.0 E962.631
G1 X-5.02 Y27.6 Z3.05 F4800.0 E962.652
G1 X-4.17 Y27.6 Z3.05 F4800.0 E962.697
G1 F1200.0
G1 E961.697
G1 F4800.0
M103
(</infill>)
(</nestedRing>)
(<nestedRing>)
(<boundaryPerimeter>)
(<boundaryPoint> X-6.5 Y28.076 Z3.051 </boundaryPoint>)
(<boundaryPoint> X-6.751 Y28.433 Z3.051 </boundaryPoint>)
(<boundaryPoint> X-7.905 Y28.106 Z3.051 </boundaryPoint>)
(<boundaryPoint> X-8.769 Y27.645 Z3.051 </boundaryPoint>)
(<boundaryPoint> X-8.954 Y27.493 Z3.051 </boundaryPoint>)
(<boundaryPoint> X-8.884 Y27.087 Z3.051 </boundaryPoint>)
(<boundaryPoint> X-7.711 Y25.914 Z3.051 </boundaryPoint>)
(<boundaryPoint> X-7.135 Y26.24 Z3.051 </boundaryPoint>)
(<boundaryPoint> X-6.5 Y26.417 Z3.051 </boundaryPoint>)
(<loop> outer )
G1 X-3.1 Y27.3 Z3.05 F4200.0
G1 X-8.9 Y27.3 Z3.05 F4200.0
G1 X-7.21 Y27.21 Z3.05 F4200.0
G1 F1200.0
G1 E962.697
G1 F4200.0
M101
G1 X-7.19 Y27.25 Z3.05 F4800.0 E962.7
G1 X-7.47 Y27.6 Z3.05 F4800.0 E962.723
G1 X-7.68 Y27.55 Z3.05 F4800.0 E962.735
G1 X-8.21 Y27.26 Z3.05 F4800.0 E962.767
G1 X-7.98 Y27.03 Z3.05 F4800.0 E962.784
G1 X-7.4 Y26.89 Z3.05 F4800.0 E962.815
G1 X-7.21 Y27.21 Z3.05 F4800.0 E962.835
G1 F1200.0
G1 E962.835
G1 F4800.0
M103
(</loop>)
(<edge> outer )
;M108 R40.0
G1 X-6.7 Y27.2 Z3.05 F4200.0
G1 F1200.0
G1 E962.835
G1 F4200.0
M101
G1 X-6.7 Y27.25 Z3.05 F2400.0 E962.838
G1 X-6.7 Y28.01 Z3.05 F2400.0 E962.878
G1 X-6.83 Y28.2 Z3.05 F2400.0 E962.89
G1 X-7.83 Y27.92 Z3.05 F2400.0 E962.945
G1 X-8.66 Y27.48 Z3.05 F2400.0 E962.994
G1 X-8.74 Y27.41 Z3.05 F2400.0 E963.0
G1 X-8.7 Y27.18 Z3.05 F2400.0 E963.012
G1 X-7.68 Y26.16 Z3.05 F2400.0 E963.088
G1 X-7.21 Y26.43 Z3.05 F2400.0 E963.116
G1 X-6.7 Y26.57 Z3.05 F2400.0 E963.145
G1 X-6.7 Y27.2 Z3.05 F2400.0 E963.178
G1 F1200.0
G1 E962.178
G1 F2400.0
M103
(</edge>)
(</boundaryPerimeter>)
(<infill>)
(<infillBoundary>)
(<infillPoint> X-7.474 Y27.604 Z1.485 </infillPoint>)
(<infillPoint> X-7.679 Y27.546 Z1.485 </infillPoint>)
(<infillPoint> X-8.211 Y27.263 Z1.485 </infillPoint>)
(<infillPoint> X-7.982 Y27.034 Z1.485 </infillPoint>)
(<infillPoint> X-7.404 Y26.887 Z1.485 </infillPoint>)
(<infillPoint> X-7.187 Y27.254 Z1.485 </infillPoint>)
(</infillBoundary>)
(</infill>)
(</nestedRing>)
(<nestedRing>)
(<boundaryPerimeter>)
(<boundaryPoint> X-8.917 Y24.0 Z3.051 </boundaryPoint>)
(<boundaryPoint> X-8.74 Y24.635 Z3.051 </boundaryPoint>)
(<boundaryPoint> X-8.414 Y25.211 Z3.051 </boundaryPoint>)
(<boundaryPoint> X-9.587 Y26.384 Z3.051 </boundaryPoint>)
(<boundaryPoint> X-10.018 Y26.458 Z3.051 </boundaryPoint>)
(<boundaryPoint> X-10.605 Y25.407 Z3.051 </boundaryPoint>)
(<boundaryPoint> X-10.933 Y24.251 Z3.051 </boundaryPoint>)
(<boundaryPoint> X-10.575 Y24.0 Z3.051 </boundaryPoint>)
(<edge> outer )
G1 X-6.52 Y27.82 Z3.05 F4200.0
G1 X-10.33 Y24.02 Z3.05 F4200.0
G1 X-8.69 Y25.13 Z3.05 F4200.0
G1 F1200.0
G1 E963.178
G1 F4200.0
M101
G1 X-8.66 Y25.18 Z3.05 F2400.0 E963.181
G1 X-9.68 Y26.2 Z3.05 F2400.0 E963.257
G1 X-9.91 Y26.24 Z3.05 F2400.0 E963.269
G1 X-10.42 Y25.33 Z3.05 F2400.0 E963.324
G1 X-10.7 Y24.33 Z3.05 F2400.0 E963.379
G1 X-10.51 Y24.2 Z3.05 F2400.0 E963.391
G1 X-9.07 Y24.2 Z3.05 F2400.0 E963.467
G1 X-8.93 Y24.71 Z3.05 F2400.0 E963.495
G1 X-8.69 Y25.13 Z3.05 F2400.0 E963.521
G1 F1200.0
G1 E963.521
G1 F2400.0
M103
(</edge>)
(</boundaryPerimeter>)
(<infill>)
(<infillBoundary>)
(<infillPoint> X-9.069 Y24.2 Z1.485 </infillPoint>)
(<infillPoint> X-8.926 Y24.712 Z1.485 </infillPoint>)
(<infillPoint> X-8.663 Y25.177 Z1.485 </infillPoint>)
(<infillPoint> X-9.683 Y26.198 Z1.485 </infillPoint>)
(<infillPoint> X-9.912 Y26.237 Z1.485 </infillPoint>)
(<infillPoint> X-10.419 Y25.33 Z1.485 </infillPoint>)
(<infillPoint> X-10.702 Y24.333 Z1.485 </infillPoint>)
(<infillPoint> X-10.512 Y24.2 Z1.485 </infillPoint>)
(</infillBoundary>)
;M108 R80.0
G1 X-9.48 Y25.6 Z3.05 F4200.0
G1 F1200.0
G1 E963.521
G1 F4200.0
M101
G1 X-9.95 Y25.6 Z3.05 F4800.0 E963.546
G1 X-10.16 Y25.2 Z3.05 F4800.0 E963.57
G1 X-9.16 Y25.2 Z3.05 F4800.0 E963.623
G1 X-9.19 Y24.8 Z3.05 F4800.0 E963.644
G1 X-10.28 Y24.8 Z3.05 F4800.0 E963.701
G1 F1200.0
G1 E962.701
G1 F4800.0
M103
(</infill>)
(</nestedRing>)
(</rotation>)
(</layer>)
(<layer> 3.321 )
(<supportLayer>)
;M108 R56.0
G1 X-10.44 Y25.6 Z3.32 F4200.0
G1 X-10.44 Y21.4 Z3.32 F4200.0
G1 X-16.06 Y-41.4 Z3.32 F4200.0
G1 F1200.0
G1 E963.701
G1 F4200.0
M101
G1 X2.07 Y-41.4 Z3.32 F4800.0 E964.372
G1 X6.73 Y-39.6 Z3.32 F4800.0 E964.556
G1 X-20.73 Y-39.6 Z3.32 F4800.0 E965.572
G1 X-23.45 Y-37.8 Z3.32 F4800.0 E965.692
G1 X9.45 Y-37.8 Z3.32 F4800.0 E966.909
G1 X11.46 Y-36.0 Z3.32 F4800.0 E967.009
G1 X-25.45 Y-36.0 Z3.32 F4800.0 E968.374
G1 X-26.93 Y-34.2 Z3.32 F4800.0 E968.46
G1 X12.93 Y-34.2 Z3.32 F4800.0 E969.934
G1 X14.04 Y-32.4 Z3.32 F4800.0 E970.012
G1 X-28.04 Y-32.4 Z3.32 F4800.0 E971.568
G1 X-29.01 Y-30.6 Z3.32 F4800.0 E971.644
G1 X15.01 Y-30.6 Z3.32 F4800.0 E973.271
G1 X15.58 Y-28.8 Z3.32 F4800.0 E973.341
G1 X-29.58 Y-28.8 Z3.32 F4800.0 E975.011
G1 X-30.12 Y-27.0 Z3.32 F4800.0 E975.08
G1 X16.12 Y-27.0 Z3.32 F4800.0 E976.79
G1 X16.3 Y-25.2 Z3.32 F4800.0 E976.857
G1 X-30.3 Y-25.2 Z3.32 F4800.0 E978.58
G1 X-30.48 Y-23.4 Z3.32 F4800.0 E978.647
G1 X16.48 Y-23.4 Z3.32 F4800.0 E980.384
G1 X16.43 Y-21.6 Z3.32 F4800.0 E980.45
G1 X-30.43 Y-21.6 Z3.32 F4800.0 E982.183
G1 X-30.26 Y-19.8 Z3.32 F4800.0 E982.25
G1 X16.26 Y-19.8 Z3.32 F4800.0 E983.97
G1 X15.99 Y-18.0 Z3.32 F4800.0 E984.037
G1 X-29.99 Y-18.0 Z3.32 F4800.0 E985.737
G1 X-29.44 Y-16.2 Z3.32 F4800.0 E985.807
G1 X15.44 Y-16.2 Z3.32 F4800.0 E987.467
G1 X14.77 Y-14.4 Z3.32 F4800.0 E987.538
G1 X-28.76 Y-14.4 Z3.32 F4800.0 E989.147
G1 X-27.8 Y-12.6 Z3.32 F4800.0 E989.223
G1 X13.8 Y-12.6 Z3.32 F4800.0 E990.761
G1 X12.56 Y-10.8 Z3.32 F4800.0 E990.842
G1 X-26.56 Y-10.8 Z3.32 F4800.0 E992.289
G1 X-25.08 Y-9.0 Z3.32 F4800.0 E992.375
G1 X11.08 Y-9.0 Z3.32 F4800.0 E993.712
G1 X8.9 Y-7.2 Z3.32 F4800.0 E993.817
G1 X-22.9 Y-7.2 Z3.32 F4800.0 E994.993
G1 X-19.88 Y-5.4 Z3.32 F4800.0 E995.123
G1 X5.88 Y-5.4 Z3.32 F4800.0 E996.076
G1 F1200.0
G1 E995.076
G1 F4800.0
M103
G1 X-1.52 Y-3.6 Z3.32 F4200.0
G1 F1200.0
G1 E996.076
G1 F4200.0
M101
G1 X-12.49 Y-3.6 Z3.32 F4800.0 E996.481
G1 F1200.0
G1 E995.481
G1 F4800.0
M103
G1 X-16.22 Y5.4 Z3.32 F4200.0
G1 F1200.0
G1 E996.481
G1 F4200.0
M101
G1 X4.22 Y5.4 Z3.32 F4800.0 E997.237
G1 X8.38 Y7.2 Z3.32 F4800.0 E997.405
G1 X-20.38 Y7.2 Z3.32 F4800.0 E998.468
G1 X-22.88 Y9.0 Z3.32 F4800.0 E998.582
G1 X10.88 Y9.0 Z3.32 F4800.0 E999.831
G1 X12.74 Y10.8 Z3.32 F4800.0 E999.926
G1 X-24.74 Y10.8 Z3.32 F4800.0 E1001.312
G1 X-26.22 Y12.6 Z3.32 F4800.0 E1001.398
G1 X14.22 Y12.6 Z3.32 F4800.0 E1002.894
G1 X15.23 Y14.4 Z3.32 F4800.0 E1002.97
G1 X-27.23 Y14.4 Z3.32 F4800.0 E1004.54
G1 X-28.14 Y16.2 Z3.32 F4800.0 E1004.615
G1 X16.14 Y16.2 Z3.32 F4800.0 E1006.252
G1 X16.68 Y18.0 Z3.32 F4800.0 E1006.322
G1 X-28.69 Y18.0 Z3.32 F4800.0 E1007.999
G1 X-29.16 Y19.8 Z3.32 F4800.0 E1008.068
G1 X-9.97 Y19.8 Z3.32 F4800.0 E1008.778
G1 X-9.74 Y19.8 Z3.32 F4800.0 E1008.786
G1 X-9.66 Y19.8 Z3.32 F4800.0 E1008.789
G1 F1200.0
G1 E1007.789
G1 F4800.0
M103
G1 X-11.09 Y21.6 Z3.32 F4200.0
G1 F1200.0
G1 E1008.789
G1 F4200.0
M101
G1 X-29.33 Y21.6 Z3.32 F4800.0 E1009.464
G1 X-29.47 Y23.4 Z3.32 F4800.0 E1009.531
G1 X-11.44 Y23.4 Z3.32 F4800.0 E1010.197
G1 F1200.0
G1 E1009.374
G1 F4800.0
M103
G1 X-11.15 Y25.2 Z3.32 F4200.0
G1 F1200.0
G1 E1010.197
G1 F4200.0
M101
G1 X-29.4 Y25.2 Z3.32 F4800.0 E1010.872
G1 X-29.22 Y27.0 Z3.32 F4800.0 E1010.939
G1 X-10.14 Y27.0 Z3.32 F4800.0 E1011.645
G1 X-9.54 Y27.0 Z3.32 F4800.0 E1011.667
G1 X-9.47 Y27.0 Z3.32 F4800.0 E1011.67
G1 F1200.0
G1 E1010.67
G1 F4800.0
M103
G1 X-8.11 Y25.2 Z3.32 F4200.0
G1 F1200.0
G1 E1011.67
G1 F4200.0
M101
G1 X-3.89 Y25.2 Z3.32 F4800.0 E1011.826
G1 F1200.0
G1 E1010.826
G1 F4800.0
M103
G1 X-2.88 Y23.4 Z3.32 F4200.0
G1 F1200.0
G1 E1011.826
G1 F4200.0
M101
G1 X-9.12 Y23.4 Z3.32 F4800.0 E1012.056
G1 F1200.0
G1 E1011.056
G1 F4800.0
M103
G1 X-8.18 Y21.6 Z3.32 F4200.0
G1 F1200.0
G1 E1012.056
G1 F4200.0
M101
G1 X-3.82 Y21.6 Z3.32 F4800.0 E1012.218
G1 F1200.0
G1 E1011.218
G1 F4800.0
M103
G1 X-2.34 Y19.8 Z3.32 F4200.0
G1 F1200.0
G1 E1012.218
G1 F4200.0
M101
G1 X-2.27 Y19.8 Z3.32 F4800.0 E1012.22
G1 X-2.03 Y19.8 Z3.32 F4800.0 E1012.229
G1 X17.16 Y19.8 Z3.32 F4800.0 E1012.939
G1 X17.34 Y21.6 Z3.32 F4800.0 E1013.006
G1 X-0.91 Y21.6 Z3.32 F4800.0 E1013.68
G1 F1200.0
G1 E1012.847
G1 F4800.0
M103
G1 X-0.57 Y23.4 Z3.32 F4200.0
G1 F1200.0
G1 E1013.68
G1 F4200.0
M101
G1 X17.47 Y23.4 Z3.32 F4800.0 E1014.347
G1 X17.4 Y25.2 Z3.32 F4800.0 E1014.414
G1 X-0.85 Y25.2 Z3.32 F4800.0 E1015.089
G1 F1200.0
G1 E1014.089
G1 F4800.0
M103
G1 X-1.86 Y27.0 Z3.32 F4200.0
G1 F1200.0
G1 E1015.089
G1 F4200.0
M101
G1 X17.22 Y27.0 Z3.32 F4800.0 E1015.794
G1 X16.88 Y28.8 Z3.32 F4800.0 E1015.862
G1 X-4.81 Y28.8 Z3.32 F4800.0 E1016.664
G1 F1200.0
G1 E1016.501
G1 F4800.0
M103
G1 X-5.97 Y28.8 Z3.32 F4200.0
G1 F1200.0
G1 E1016.664
G1 F4200.0
M101
G1 X-6.03 Y28.8 Z3.32 F4800.0 E1016.666
G1 F1200.0
G1 E1016.503
G1 F4800.0
M103
G1 X-7.19 Y28.8 Z3.32 F4200.0
G1 F1200.0
G1 E1016.666
G1 F4200.0
M101
G1 X-28.88 Y28.8 Z3.32 F4800.0 E1017.468
G1 X-28.34 Y30.6 Z3.32 F4800.0 E1017.538
G1 X16.34 Y30.6 Z3.32 F4800.0 E1019.19
G1 X15.58 Y32.4 Z3.32 F4800.0 E1019.262
G1 X-27.58 Y32.4 Z3.32 F4800.0 E1020.858
G1 X-26.62 Y34.2 Z3.32 F4800.0 E1020.933
G1 X14.62 Y34.2 Z3.32 F4800.0 E1022.458
G1 X13.28 Y36.0 Z3.32 F4800.0 E1022.541
G1 X-25.27 Y36.0 Z3.32 F4800.0 E1023.966
G1 X-23.67 Y37.8 Z3.32 F4800.0 E1024.056
G1 X11.67 Y37.8 Z3.32 F4800.0 E1025.362
G1 X9.48 Y39.6 Z3.32 F4800.0 E1025.467
G1 X-21.48 Y39.6 Z3.32 F4800.0 E1026.612
G1 F1200.0
G1 E1025.612
G1 F4800.0
M103
G1 X-18.23 Y41.4 Z3.32 F4200.0
G1 F1200.0
G1 E1026.612
G1 F4200.0
M101
G1 X6.23 Y41.4 Z3.32 F4800.0 E1027.516
G1 F1200.0
G1 E1026.516
G1 F4800.0
M103
G1 X-2.46 Y27.0 Z3.32 F4200.0
G1 F1200.0
G1 E1027.516
G1 F4200.0
M101
G1 X-2.54 Y27.0 Z3.32 F4800.0 E1027.519
G1 F1200.0
G1 E1026.519
G1 F4800.0
M103
G1 X-3.39 Y27.28 Z3.32 F4200.0
G1 X-5.17 Y27.0 Z3.32 F4200.0
G1 X-5.97 Y27.0 Z3.32 F4200.0
G1 F1200.0
G1 E1027.519
G1 F4200.0
M101
G1 X-6.03 Y27.0 Z3.32 F4800.0 E1027.521
G1 F1200.0
G1 E1026.521
G1 F4800.0
M103
G1 X-6.03 Y19.8 Z3.32 F4200.0
G1 F1200.0
G1 E1027.521
G1 F4200.0
M101
G1 X-5.97 Y19.8 Z3.32 F4800.0 E1027.523
G1 F1200.0
G1 E1026.523
G1 F4800.0
M103
;M108 R80.0
(</supportLayer>)
(<rotation> (6.12323399574e-17+1j) )
(<nestedRing>)
(<boundaryPerimeter>)
(<boundaryPoint> X-9.232 Y19.663 Z3.321 </boundaryPoint>)
(<boundaryPoint> X-8.8 Y19.309 Z3.321 </boundaryPoint>)
(<boundaryPoint> X-7.928 Y18.843 Z3.321 </boundaryPoint>)
(<boundaryPoint> X-6.983 Y18.556 Z3.321 </boundaryPoint>)
(<boundaryPoint> X-6.43 Y18.502 Z3.321 </boundaryPoint>)
(<boundaryPoint> X-6.43 Y20.131 Z3.321 </boundaryPoint>)
(<boundaryPoint> X-6.595 Y20.507 Z3.321 </boundaryPoint>)
(<boundaryPoint> X-7.167 Y20.681 Z3.321 </boundaryPoint>)
(<boundaryPoint> X-7.695 Y20.963 Z3.321 </boundaryPoint>)
(<boundaryPoint> X-8.08 Y20.815 Z3.321 </boundaryPoint>)
(<loop> outer )
G1 X-8.07 Y19.98 Z3.32 F4200.0
G1 F1200.0
G1 E1027.523
G1 F4200.0
M101
G1 X-8.29 Y19.75 Z3.32 F4800.0 E1027.54
G1 X-8.29 Y19.72 Z3.32 F4800.0 E1027.542
G1 X-7.7 Y19.4 Z3.32 F4800.0 E1027.578
G1 X-7.05 Y19.2 Z3.32 F4800.0 E1027.613
G1 X-7.03 Y19.23 Z3.32 F4800.0 E1027.615
G1 X-7.03 Y19.87 Z3.32 F4800.0 E1027.649
G1 X-7.4 Y20.12 Z3.32 F4800.0 E1027.672
G1 X-7.84 Y20.21 Z3.32 F4800.0 E1027.696
G1 X-8.07 Y19.98 Z3.32 F4800.0 E1027.713
G1 F1200.0
G1 E1027.713
G1 F4800.0
M103
(</loop>)
(<edge> outer )
;M108 R40.0
G1 X-8.78 Y19.55 Z3.32 F4200.0
G1 F1200.0
G1 E1027.713
G1 F4200.0
M101
G1 X-8.69 Y19.48 Z3.32 F2400.0 E1027.719
G1 X-8.48 Y19.36 Z3.32 F2400.0 E1027.732
G1 X-7.85 Y19.03 Z3.32 F2400.0 E1027.77
G1 X-6.94 Y18.75 Z3.32 F2400.0 E1027.82
G1 X-6.63 Y18.72 Z3.32 F2400.0 E1027.836
G1 X-6.63 Y20.09 Z3.32 F2400.0 E1027.909
G1 X-6.74 Y20.34 Z3.32 F2400.0 E1027.923
G1 X-7.24 Y20.5 Z3.32 F2400.0 E1027.951
G1 X-7.71 Y20.74 Z3.32 F2400.0 E1027.979
G1 X-7.97 Y20.64 Z3.32 F2400.0 E1027.993
G1 X-8.93 Y19.68 Z3.32 F2400.0 E1028.066
G1 X-8.78 Y19.55 Z3.32 F2400.0 E1028.076
G1 F1200.0
G1 E1027.076
G1 F2400.0
M103
(</edge>)
(</boundaryPerimeter>)
(</nestedRing>)
(<nestedRing>)
(<boundaryPerimeter>)
(<boundaryPoint> X-10.998 Y23.07 Z3.321 </boundaryPoint>)
(<boundaryPoint> X-10.943 Y22.517 Z3.321 </boundaryPoint>)
(<boundaryPoint> X-10.656 Y21.571 Z3.321 </boundaryPoint>)
(<boundaryPoint> X-10.19 Y20.699 Z3.321 </boundaryPoint>)
(<boundaryPoint> X-9.836 Y20.268 Z3.321 </boundaryPoint>)
(<boundaryPoint> X-8.684 Y21.42 Z3.321 </boundaryPoint>)
(<boundaryPoint> X-8.536 Y21.805 Z3.321 </boundaryPoint>)
(<boundaryPoint> X-8.818 Y22.332 Z3.321 </boundaryPoint>)
(<boundaryPoint> X-8.992 Y22.905 Z3.321 </boundaryPoint>)
(<boundaryPoint> X-9.368 Y23.07 Z3.321 </boundaryPoint>)
(<loop> outer )
;M108 R80.0
G1 X-7.56 Y18.79 Z3.32 F4200.0
G1 X-10.71 Y21.94 Z3.32 F4200.0
G1 X-9.93 Y21.49 Z3.32 F4200.0
G1 F1200.0
G1 E1028.076
G1 F4200.0
M101
G1 X-9.78 Y21.21 Z3.32 F4800.0 E1028.093
M73 P11 (display progress)
G1 X-9.75 Y21.21 Z3.32 F4800.0 E1028.095
G1 X-9.29 Y21.66 Z3.32 F4800.0 E1028.129
G1 X-9.38 Y22.1 Z3.32 F4800.0 E1028.152
G1 X-9.63 Y22.47 Z3.32 F4800.0 E1028.176
G1 X-10.27 Y22.47 Z3.32 F4800.0 E1028.21
G1 X-10.3 Y22.45 Z3.32 F4800.0 E1028.212
G1 X-10.1 Y21.8 Z3.32 F4800.0 E1028.247
G1 X-9.93 Y21.49 Z3.32 F4800.0 E1028.266
G1 F1200.0
G1 E1028.266
G1 F4800.0
M103
(</loop>)
(<edge> outer )
;M108 R40.0
G1 X-9.71 Y20.67 Z3.32 F4200.0
G1 F1200.0
G1 E1028.266
G1 F4200.0
M101
G1 X-9.46 Y20.92 Z3.32 F2400.0 E1028.285
G1 X-8.86 Y21.53 Z3.32 F2400.0 E1028.33
G1 X-8.76 Y21.79 Z3.32 F2400.0 E1028.345
G1 X-9.0 Y22.26 Z3.32 F2400.0 E1028.373
G1 X-9.16 Y22.76 Z3.32 F2400.0 E1028.401
G1 X-9.41 Y22.87 Z3.32 F2400.0 E1028.415
G1 X-10.78 Y22.87 Z3.32 F2400.0 E1028.487
G1 X-10.75 Y22.56 Z3.32 F2400.0 E1028.504
G1 X-10.47 Y21.65 Z3.32 F2400.0 E1028.554
G1 X-10.02 Y20.81 Z3.32 F2400.0 E1028.604
G1 X-9.82 Y20.57 Z3.32 F2400.0 E1028.621
G1 X-9.71 Y20.67 Z3.32 F2400.0 E1028.629
G1 F1200.0
G1 E1027.629
G1 F2400.0
M103
(</edge>)
(</boundaryPerimeter>)
(</nestedRing>)
(<nestedRing>)
(<boundaryPerimeter>)
(<boundaryPoint> X-9.368 Y23.929 Z3.321 </boundaryPoint>)
(<boundaryPoint> X-8.992 Y24.095 Z3.321 </boundaryPoint>)
(<boundaryPoint> X-8.818 Y24.667 Z3.321 </boundaryPoint>)
(<boundaryPoint> X-8.536 Y25.195 Z3.321 </boundaryPoint>)
(<boundaryPoint> X-8.684 Y25.58 Z3.321 </boundaryPoint>)
(<boundaryPoint> X-9.836 Y26.732 Z3.321 </boundaryPoint>)
(<boundaryPoint> X-10.19 Y26.3 Z3.321 </boundaryPoint>)
(<boundaryPoint> X-10.656 Y25.428 Z3.321 </boundaryPoint>)
(<boundaryPoint> X-10.943 Y24.483 Z3.321 </boundaryPoint>)
(<boundaryPoint> X-10.997 Y23.929 Z3.321 </boundaryPoint>)
(<loop> outer )
;M108 R80.0
G1 X-9.94 Y20.67 Z3.32 F4200.0
G1 X-9.94 Y26.33 Z3.32 F4200.0
G1 X-9.98 Y24.53 Z3.32 F4200.0
G1 F1200.0
G1 E1028.629
G1 F4200.0
M101
G1 X-9.63 Y24.53 Z3.32 F4800.0 E1028.648
G1 X-9.38 Y24.9 Z3.32 F4800.0 E1028.671
G1 X-9.29 Y25.34 Z3.32 F4800.0 E1028.695
G1 X-9.75 Y25.79 Z3.32 F4800.0 E1028.729
G1 X-9.78 Y25.79 Z3.32 F4800.0 E1028.731
G1 X-10.1 Y25.2 Z3.32 F4800.0 E1028.767
G1 X-10.29 Y24.55 Z3.32 F4800.0 E1028.802
G1 X-10.27 Y24.53 Z3.32 F4800.0 E1028.804
G1 X-9.98 Y24.53 Z3.32 F4800.0 E1028.819
G1 F1200.0
G1 E1028.819
G1 F4800.0
M103
(</loop>)
(<edge> outer )
;M108 R40.0
G1 X-9.98 Y24.13 Z3.32 F4200.0
G1 F1200.0
G1 E1028.819
G1 F4200.0
M101
G1 X-9.63 Y24.13 Z3.32 F2400.0 E1028.838
G1 X-9.41 Y24.13 Z3.32 F2400.0 E1028.849
G1 X-9.16 Y24.24 Z3.32 F2400.0 E1028.864
G1 X-9.0 Y24.74 Z3.32 F2400.0 E1028.892
G1 X-8.76 Y25.21 Z3.32 F2400.0 E1028.92
G1 X-8.86 Y25.47 Z3.32 F2400.0 E1028.934
G1 X-9.82 Y26.43 Z3.32 F2400.0 E1029.006
G1 X-10.02 Y26.19 Z3.32 F2400.0 E1029.023
G1 X-10.47 Y25.35 Z3.32 F2400.0 E1029.073
G1 X-10.75 Y24.44 Z3.32 F2400.0 E1029.123
G1 X-10.78 Y24.13 Z3.32 F2400.0 E1029.14
G1 X-9.98 Y24.13 Z3.32 F2400.0 E1029.182
G1 F1200.0
G1 E1028.182
G1 F2400.0
M103
(</edge>)
(</boundaryPerimeter>)
(</nestedRing>)
(<nestedRing>)
(<boundaryPerimeter>)
(<boundaryPoint> X-7.928 Y28.156 Z3.321 </boundaryPoint>)
(<boundaryPoint> X-8.8 Y27.69 Z3.321 </boundaryPoint>)
(<boundaryPoint> X-9.232 Y27.336 Z3.321 </boundaryPoint>)
(<boundaryPoint> X-8.08 Y26.184 Z3.321 </boundaryPoint>)
(<boundaryPoint> X-7.695 Y26.036 Z3.321 </boundaryPoint>)
(<boundaryPoint> X-7.167 Y26.318 Z3.321 </boundaryPoint>)
(<boundaryPoint> X-6.595 Y26.492 Z3.321 </boundaryPoint>)
(<boundaryPoint> X-6.43 Y26.868 Z3.321 </boundaryPoint>)
(<boundaryPoint> X-6.43 Y28.498 Z3.321 </boundaryPoint>)
(<boundaryPoint> X-6.983 Y28.443 Z3.321 </boundaryPoint>)
(<loop> outer )
;M108 R80.0
G1 X-10.72 Y24.23 Z3.32 F4200.0
G1 X-6.73 Y28.22 Z3.32 F4200.0
G1 X-8.09 Y27.04 Z3.32 F4200.0
G1 F1200.0
G1 E1029.182
G1 F4200.0
M101
G1 X-7.84 Y26.79 Z3.32 F4800.0 E1029.201
G1 X-7.4 Y26.88 Z3.32 F4800.0 E1029.225
G1 X-7.03 Y27.13 Z3.32 F4800.0 E1029.248
G1 X-7.03 Y27.77 Z3.32 F4800.0 E1029.282
G1 X-7.05 Y27.79 Z3.32 F4800.0 E1029.284
G1 X-7.7 Y27.6 Z3.32 F4800.0 E1029.319
G1 X-8.29 Y27.28 Z3.32 F4800.0 E1029.355
G1 X-8.29 Y27.25 Z3.32 F4800.0 E1029.357
G1 X-8.09 Y27.04 Z3.32 F4800.0 E1029.372
G1 F1200.0
G1 E1029.372
G1 F4800.0
M103
(</loop>)
(<edge> outer )
;M108 R40.0
G1 X-8.37 Y26.76 Z3.32 F4200.0
G1 F1200.0
G1 E1029.372
G1 F4200.0
M101
G1 X-8.12 Y26.51 Z3.32 F2400.0 E1029.391
G1 X-7.97 Y26.36 Z3.32 F2400.0 E1029.402
G1 X-7.71 Y26.26 Z3.32 F2400.0 E1029.417
G1 X-7.24 Y26.5 Z3.32 F2400.0 E1029.445
G1 X-6.74 Y26.66 Z3.32 F2400.0 E1029.473
G1 X-6.63 Y26.91 Z3.32 F2400.0 E1029.487
G1 X-6.63 Y28.28 Z3.32 F2400.0 E1029.56
G1 X-6.94 Y28.25 Z3.32 F2400.0 E1029.576
G1 X-7.85 Y27.97 Z3.32 F2400.0 E1029.626
G1 X-8.69 Y27.52 Z3.32 F2400.0 E1029.676
G1 X-8.93 Y27.32 Z3.32 F2400.0 E1029.693
G1 X-8.37 Y26.76 Z3.32 F2400.0 E1029.735
G1 F1200.0
G1 E1028.735
G1 F2400.0
M103
(</edge>)
(</boundaryPerimeter>)
(</nestedRing>)
(<nestedRing>)
(<boundaryPerimeter>)
(<boundaryPoint> X-4.832 Y26.318 Z3.321 </boundaryPoint>)
(<boundaryPoint> X-4.305 Y26.036 Z3.321 </boundaryPoint>)
(<boundaryPoint> X-3.921 Y26.184 Z3.321 </boundaryPoint>)
(<boundaryPoint> X-2.768 Y27.337 Z3.321 </boundaryPoint>)
(<boundaryPoint> X-3.199 Y27.69 Z3.321 </boundaryPoint>)
(<boundaryPoint> X-4.071 Y28.156 Z3.321 </boundaryPoint>)
(<boundaryPoint> X-5.017 Y28.443 Z3.321 </boundaryPoint>)
(<boundaryPoint> X-5.57 Y28.497 Z3.321 </boundaryPoint>)
(<boundaryPoint> X-5.57 Y26.868 Z3.321 </boundaryPoint>)
(<boundaryPoint> X-5.405 Y26.492 Z3.321 </boundaryPoint>)
(<loop> outer )
;M108 R80.0
G1 X-8.83 Y27.35 Z3.32 F4200.0
G1 X-3.17 Y27.35 Z3.32 F4200.0
G1 X-4.97 Y27.48 Z3.32 F4200.0
G1 F1200.0
G1 E1029.735
G1 F4200.0
M101
G1 X-4.97 Y27.13 Z3.32 F4800.0 E1029.754
G1 X-4.6 Y26.88 Z3.32 F4800.0 E1029.777
G1 X-4.16 Y26.79 Z3.32 F4800.0 E1029.801
G1 X-3.71 Y27.25 Z3.32 F4800.0 E1029.835
G1 X-3.71 Y27.28 Z3.32 F4800.0 E1029.837
G1 X-4.3 Y27.6 Z3.32 F4800.0 E1029.872
G1 X-4.95 Y27.79 Z3.32 F4800.0 E1029.908
G1 X-4.97 Y27.77 Z3.32 F4800.0 E1029.91
G1 X-4.97 Y27.48 Z3.32 F4800.0 E1029.925
G1 F1200.0
G1 E1029.925
G1 F4800.0
M103
(</loop>)
(<edge> outer )
;M108 R40.0
G1 X-5.37 Y27.48 Z3.32 F4200.0
G1 F1200.0
G1 E1029.925
G1 F4200.0
M101
G1 X-5.37 Y27.13 Z3.32 F2400.0 E1029.944
G1 X-5.37 Y26.91 Z3.32 F2400.0 E1029.955
G1 X-5.26 Y26.66 Z3.32 F2400.0 E1029.97
G1 X-4.76 Y26.5 Z3.32 F2400.0 E1029.998
G1 X-4.29 Y26.26 Z3.32 F2400.0 E1030.025
G1 X-4.03 Y26.36 Z3.32 F2400.0 E1030.04
G1 X-3.07 Y27.32 Z3.32 F2400.0 E1030.112
G1 X-3.31 Y27.52 Z3.32 F2400.0 E1030.129
G1 X-4.15 Y27.97 Z3.32 F2400.0 E1030.179
G1 X-5.06 Y28.25 Z3.32 F2400.0 E1030.229
G1 X-5.37 Y28.28 Z3.32 F2400.0 E1030.246
G1 X-5.37 Y27.48 Z3.32 F2400.0 E1030.288
G1 F1200.0
G1 E1029.288
G1 F2400.0
M103
(</edge>)
(</boundaryPerimeter>)
(</nestedRing>)
(<nestedRing>)
(<boundaryPerimeter>)
(<boundaryPoint> X-1.343 Y25.428 Z3.321 </boundaryPoint>)
(<boundaryPoint> X-1.809 Y26.3 Z3.321 </boundaryPoint>)
(<boundaryPoint> X-2.163 Y26.732 Z3.321 </boundaryPoint>)
(<boundaryPoint> X-3.315 Y25.58 Z3.321 </boundaryPoint>)
(<boundaryPoint> X-3.463 Y25.195 Z3.321 </boundaryPoint>)
(<boundaryPoint> X-3.181 Y24.667 Z3.321 </boundaryPoint>)
(<boundaryPoint> X-3.007 Y24.095 Z3.321 </boundaryPoint>)
(<boundaryPoint> X-2.631 Y23.929 Z3.321 </boundaryPoint>)
(<boundaryPoint> X-1.001 Y23.929 Z3.321 </boundaryPoint>)
(<boundaryPoint> X-1.056 Y24.483 Z3.321 </boundaryPoint>)
(<loop> outer )
;M108 R80.0
G1 X-5.27 Y28.23 Z3.32 F4200.0
G1 X-1.27 Y24.23 Z3.32 F4200.0
G1 X-2.46 Y25.59 Z3.32 F4200.0
G1 F1200.0
G1 E1030.288
G1 F4200.0
M101
G1 X-2.71 Y25.34 Z3.32 F4800.0 E1030.307
G1 X-2.62 Y24.9 Z3.32 F4800.0 E1030.33
G1 X-2.37 Y24.53 Z3.32 F4800.0 E1030.354
G1 X-1.73 Y24.53 Z3.32 F4800.0 E1030.388
G1 X-1.7 Y24.55 Z3.32 F4800.0 E1030.39
G1 X-1.9 Y25.2 Z3.32 F4800.0 E1030.425
G1 X-2.22 Y25.79 Z3.32 F4800.0 E1030.461
G1 X-2.25 Y25.79 Z3.32 F4800.0 E1030.463
G1 X-2.46 Y25.59 Z3.32 F4800.0 E1030.478
G1 F1200.0
G1 E1030.478
G1 F4800.0
M103
(</loop>)
(<edge> outer )
;M108 R40.0
G1 X-2.74 Y25.87 Z3.32 F4200.0
G1 F1200.0
G1 E1030.478
G1 F4200.0
M101
G1 X-2.99 Y25.62 Z3.32 F2400.0 E1030.497
G1 X-3.14 Y25.47 Z3.32 F2400.0 E1030.508
G1 X-3.24 Y25.21 Z3.32 F2400.0 E1030.523
G1 X-3.0 Y24.74 Z3.32 F2400.0 E1030.551
G1 X-2.84 Y24.24 Z3.32 F2400.0 E1030.579
G1 X-2.59 Y24.13 Z3.32 F2400.0 E1030.593
G1 X-1.22 Y24.13 Z3.32 F2400.0 E1030.666
G1 X-1.25 Y24.44 Z3.32 F2400.0 E1030.682
G1 X-1.53 Y25.35 Z3.32 F2400.0 E1030.732
G1 X-1.98 Y26.19 Z3.32 F2400.0 E1030.782
G1 X-2.18 Y26.43 Z3.32 F2400.0 E1030.799
G1 X-2.74 Y25.87 Z3.32 F2400.0 E1030.841
G1 F1200.0
G1 E1029.841
G1 F2400.0
M103
(</edge>)
(</boundaryPerimeter>)
(</nestedRing>)
(<nestedRing>)
(<boundaryPerimeter>)
(<boundaryPoint> X-2.631 Y23.07 Z3.321 </boundaryPoint>)
(<boundaryPoint> X-3.007 Y22.905 Z3.321 </boundaryPoint>)
(<boundaryPoint> X-3.181 Y22.332 Z3.321 </boundaryPoint>)
(<boundaryPoint> X-3.463 Y21.805 Z3.321 </boundaryPoint>)
(<boundaryPoint> X-3.315 Y21.419 Z3.321 </boundaryPoint>)
(<boundaryPoint> X-2.163 Y20.267 Z3.321 </boundaryPoint>)
(<boundaryPoint> X-1.809 Y20.699 Z3.321 </boundaryPoint>)
(<boundaryPoint> X-1.343 Y21.571 Z3.321 </boundaryPoint>)
(<boundaryPoint> X-1.056 Y22.517 Z3.321 </boundaryPoint>)
(<boundaryPoint> X-1.002 Y23.07 Z3.321 </boundaryPoint>)
(<loop> outer )
;M108 R80.0
G1 X-2.15 Y26.33 Z3.32 F4200.0
G1 X-2.15 Y20.67 Z3.32 F4200.0
G1 X-2.02 Y22.47 Z3.32 F4200.0
G1 F1200.0
G1 E1030.841
G1 F4200.0
M101
G1 X-2.37 Y22.47 Z3.32 F4800.0 E1030.86
G1 X-2.62 Y22.1 Z3.32 F4800.0 E1030.884
G1 X-2.71 Y21.66 Z3.32 F4800.0 E1030.907
G1 X-2.25 Y21.21 Z3.32 F4800.0 E1030.941
G1 X-2.22 Y21.21 Z3.32 F4800.0 E1030.943
G1 X-1.9 Y21.8 Z3.32 F4800.0 E1030.979
G1 X-1.71 Y22.45 Z3.32 F4800.0 E1031.014
G1 X-1.73 Y22.47 Z3.32 F4800.0 E1031.016
G1 X-2.02 Y22.47 Z3.32 F4800.0 E1031.031
G1 F1200.0
G1 E1031.031
G1 F4800.0
M103
(</loop>)
(<edge> outer )
;M108 R40.0
G1 X-2.02 Y22.87 Z3.32 F4200.0
G1 F1200.0
G1 E1031.031
G1 F4200.0
M101
G1 X-2.37 Y22.87 Z3.32 F2400.0 E1031.05
G1 X-2.59 Y22.87 Z3.32 F2400.0 E1031.061
G1 X-2.84 Y22.76 Z3.32 F2400.0 E1031.076
G1 X-3.0 Y22.26 Z3.32 F2400.0 E1031.104
G1 X-3.24 Y21.79 Z3.32 F2400.0 E1031.132
G1 X-3.14 Y21.53 Z3.32 F2400.0 E1031.146
G1 X-2.18 Y20.57 Z3.32 F2400.0 E1031.219
G1 X-1.98 Y20.81 Z3.32 F2400.0 E1031.235
G1 X-1.53 Y21.65 Z3.32 F2400.0 E1031.286
G1 X-1.25 Y22.56 Z3.32 F2400.0 E1031.336
G1 X-1.22 Y22.87 Z3.32 F2400.0 E1031.352
G1 X-2.02 Y22.87 Z3.32 F2400.0 E1031.394
G1 F1200.0
G1 E1030.394
G1 F2400.0
M103
(</edge>)
(</boundaryPerimeter>)
(</nestedRing>)
(<nestedRing>)
(<boundaryPerimeter>)
(<boundaryPoint> X-3.199 Y19.309 Z3.321 </boundaryPoint>)
(<boundaryPoint> X-2.767 Y19.663 Z3.321 </boundaryPoint>)
(<boundaryPoint> X-3.92 Y20.816 Z3.321 </boundaryPoint>)
(<boundaryPoint> X-4.305 Y20.963 Z3.321 </boundaryPoint>)
(<boundaryPoint> X-4.832 Y20.681 Z3.321 </boundaryPoint>)
(<boundaryPoint> X-5.405 Y20.507 Z3.321 </boundaryPoint>)
(<boundaryPoint> X-5.57 Y20.131 Z3.321 </boundaryPoint>)
(<boundaryPoint> X-5.57 Y18.501 Z3.321 </boundaryPoint>)
(<boundaryPoint> X-5.017 Y18.556 Z3.321 </boundaryPoint>)
(<boundaryPoint> X-4.071 Y18.843 Z3.321 </boundaryPoint>)
(<loop> outer )
;M108 R80.0
G1 X-1.27 Y22.77 Z3.32 F4200.0
G1 X-5.27 Y18.77 Z3.32 F4200.0
G1 X-3.91 Y19.96 Z3.32 F4200.0
G1 F1200.0
G1 E1031.394
G1 F4200.0
M101
G1 X-4.16 Y20.21 Z3.32 F4800.0 E1031.413
G1 X-4.6 Y20.12 Z3.32 F4800.0 E1031.437
G1 X-4.97 Y19.87 Z3.32 F4800.0 E1031.46
G1 X-4.97 Y19.23 Z3.32 F4800.0 E1031.494
G1 X-4.95 Y19.2 Z3.32 F4800.0 E1031.496
G1 X-4.3 Y19.4 Z3.32 F4800.0 E1031.532
G1 X-3.71 Y19.72 Z3.32 F4800.0 E1031.567
G1 X-3.71 Y19.75 Z3.32 F4800.0 E1031.569
G1 X-3.91 Y19.96 Z3.32 F4800.0 E1031.585
G1 F1200.0
G1 E1031.585
G1 F4800.0
M103
(</loop>)
(<edge> outer )
;M108 R40.0
G1 X-3.63 Y20.24 Z3.32 F4200.0
G1 F1200.0
G1 E1031.585
G1 F4200.0
M101
G1 X-3.88 Y20.49 Z3.32 F2400.0 E1031.603
G1 X-4.03 Y20.64 Z3.32 F2400.0 E1031.615
G1 X-4.29 Y20.74 Z3.32 F2400.0 E1031.629
G1 X-4.76 Y20.5 Z3.32 F2400.0 E1031.657
G1 X-5.26 Y20.34 Z3.32 F2400.0 E1031.685
G1 X-5.37 Y20.09 Z3.32 F2400.0 E1031.7
G1 X-5.37 Y18.72 Z3.32 F2400.0 E1031.772
G1 X-5.06 Y18.75 Z3.32 F2400.0 E1031.789
G1 X-4.15 Y19.03 Z3.32 F2400.0 E1031.839
G1 X-3.31 Y19.48 Z3.32 F2400.0 E1031.889
G1 X-3.07 Y19.68 Z3.32 F2400.0 E1031.906
G1 X-3.63 Y20.24 Z3.32 F2400.0 E1031.948
G1 F1200.0
G1 E1030.948
G1 F2400.0
M103
(</edge>)
(</boundaryPerimeter>)
(</nestedRing>)
(</rotation>)
(</layer>)
;M108 R56.0
(<layer> 3.591 )
(<supportLayer>)
G1 X-16.06 Y-41.4 Z3.59 F4200.0
G1 F1200.0
G1 E1031.948
G1 F4200.0
M101
G1 X2.07 Y-41.4 Z3.59 F4800.0 E1032.618
G1 X6.73 Y-39.6 Z3.59 F4800.0 E1032.803
G1 X-20.73 Y-39.6 Z3.59 F4800.0 E1033.818
G1 X-23.45 Y-37.8 Z3.59 F4800.0 E1033.939
G1 X9.45 Y-37.8 Z3.59 F4800.0 E1035.155
G1 X11.46 Y-36.0 Z3.59 F4800.0 E1035.255
G1 X-25.45 Y-36.0 Z3.59 F4800.0 E1036.62
G1 X-26.93 Y-34.2 Z3.59 F4800.0 E1036.706
G1 X12.93 Y-34.2 Z3.59 F4800.0 E1038.18
G1 X14.04 Y-32.4 Z3.59 F4800.0 E1038.258
G1 X-28.04 Y-32.4 Z3.59 F4800.0 E1039.814
G1 X-29.01 Y-30.6 Z3.59 F4800.0 E1039.89
G1 X15.01 Y-30.6 Z3.59 F4800.0 E1041.517
G1 X15.58 Y-28.8 Z3.59 F4800.0 E1041.587
G1 X-29.58 Y-28.8 Z3.59 F4800.0 E1043.257
G1 X-30.12 Y-27.0 Z3.59 F4800.0 E1043.327
G1 X16.12 Y-27.0 Z3.59 F4800.0 E1045.037
G1 X16.3 Y-25.2 Z3.59 F4800.0 E1045.103
G1 X-30.3 Y-25.2 Z3.59 F4800.0 E1046.827
G1 X-30.48 Y-23.4 Z3.59 F4800.0 E1046.894
G1 X16.48 Y-23.4 Z3.59 F4800.0 E1048.63
G1 X16.43 Y-21.6 Z3.59 F4800.0 E1048.696
G1 X-30.43 Y-21.6 Z3.59 F4800.0 E1050.429
G1 X-30.26 Y-19.8 Z3.59 F4800.0 E1050.496
G1 X16.26 Y-19.8 Z3.59 F4800.0 E1052.216
G1 X15.99 Y-18.0 Z3.59 F4800.0 E1052.284
G1 X-29.99 Y-18.0 Z3.59 F4800.0 E1053.984
G1 X-29.44 Y-16.2 Z3.59 F4800.0 E1054.053
G1 X15.44 Y-16.2 Z3.59 F4800.0 E1055.713
G1 X14.77 Y-14.4 Z3.59 F4800.0 E1055.784
G1 X-28.76 Y-14.4 Z3.59 F4800.0 E1057.394
G1 X-27.8 Y-12.6 Z3.59 F4800.0 E1057.469
G1 X13.8 Y-12.6 Z3.59 F4800.0 E1059.008
G1 X12.56 Y-10.8 Z3.59 F4800.0 E1059.088
G1 X-26.56 Y-10.8 Z3.59 F4800.0 E1060.535
G1 X-25.08 Y-9.0 Z3.59 F4800.0 E1060.621
G1 X11.08 Y-9.0 Z3.59 F4800.0 E1061.959
G1 X8.9 Y-7.2 Z3.59 F4800.0 E1062.063
G1 X-22.9 Y-7.2 Z3.59 F4800.0 E1063.239
G1 X-19.88 Y-5.4 Z3.59 F4800.0 E1063.369
G1 X5.88 Y-5.4 Z3.59 F4800.0 E1064.322
G1 F1200.0
G1 E1063.322
G1 F4800.0
M103
G1 X-1.52 Y-3.6 Z3.59 F4200.0
G1 F1200.0
G1 E1064.322
G1 F4200.0
M101
G1 X-12.49 Y-3.6 Z3.59 F4800.0 E1064.728
G1 F1200.0
G1 E1063.728
G1 F4800.0
M103
G1 X-16.22 Y5.4 Z3.59 F4200.0
G1 F1200.0
G1 E1064.728
G1 F4200.0
M101
G1 X4.22 Y5.4 Z3.59 F4800.0 E1065.483
G1 X8.38 Y7.2 Z3.59 F4800.0 E1065.651
G1 X-20.38 Y7.2 Z3.59 F4800.0 E1066.715
G1 X-22.88 Y9.0 Z3.59 F4800.0 E1066.829
G1 X10.88 Y9.0 Z3.59 F4800.0 E1068.077
G1 X12.74 Y10.8 Z3.59 F4800.0 E1068.173
G1 X-24.74 Y10.8 Z3.59 F4800.0 E1069.559
G1 X-26.22 Y12.6 Z3.59 F4800.0 E1069.645
G1 X14.22 Y12.6 Z3.59 F4800.0 E1071.14
G1 X15.23 Y14.4 Z3.59 F4800.0 E1071.216
G1 X-27.23 Y14.4 Z3.59 F4800.0 E1072.787
G1 X-28.14 Y16.2 Z3.59 F4800.0 E1072.861
G1 X16.14 Y16.2 Z3.59 F4800.0 E1074.498
G1 X16.68 Y18.0 Z3.59 F4800.0 E1074.568
G1 X-28.69 Y18.0 Z3.59 F4800.0 E1076.246
G1 X-29.16 Y19.8 Z3.59 F4800.0 E1076.314
G1 X-10.04 Y19.8 Z3.59 F4800.0 E1077.021
G1 F1200.0
G1 E1076.021
G1 F4800.0
M103
G1 X-11.14 Y21.6 Z3.59 F4200.0
G1 F1200.0
G1 E1077.021
G1 F4200.0
M101
G1 X-29.33 Y21.6 Z3.59 F4800.0 E1077.694
G1 X-29.47 Y23.4 Z3.59 F4800.0 E1077.761
G1 X-11.49 Y23.4 Z3.59 F4800.0 E1078.425
G1 F1200.0
G1 E1077.603
G1 F4800.0
M103
G1 X-11.2 Y25.2 Z3.59 F4200.0
G1 F1200.0
G1 E1078.425
G1 F4200.0
M101
G1 X-29.4 Y25.2 Z3.59 F4800.0 E1079.098
G1 X-29.22 Y27.0 Z3.59 F4800.0 E1079.165
G1 X-10.21 Y27.0 Z3.59 F4800.0 E1079.868
G1 F1200.0
G1 E1078.868
G1 F4800.0
M103
G1 X-8.12 Y25.2 Z3.59 F4200.0
G1 F1200.0
G1 E1079.868
G1 F4200.0
M101
G1 X-3.88 Y25.2 Z3.59 F4800.0 E1080.025
G1 F1200.0
G1 E1079.127
G1 F4800.0
M103
G1 X-3.28 Y23.4 Z3.59 F4200.0
G1 F1200.0
G1 E1080.025
G1 F4200.0
M101
G1 X-8.72 Y23.4 Z3.59 F4800.0 E1080.226
G1 F1200.0
G1 E1079.27
G1 F4800.0
M103
G1 X-7.96 Y21.6 Z3.59 F4200.0
G1 F1200.0
G1 E1080.226
G1 F4200.0
M101
G1 X-4.04 Y21.6 Z3.59 F4800.0 E1080.371
G1 F1200.0
G1 E1079.371
G1 F4800.0
M103
G1 X-1.96 Y19.8 Z3.59 F4200.0
G1 F1200.0
G1 E1080.371
G1 F4200.0
M101
G1 X17.16 Y19.8 Z3.59 F4800.0 E1081.078
G1 X17.34 Y21.6 Z3.59 F4800.0 E1081.145
G1 X-0.86 Y21.6 Z3.59 F4800.0 E1081.817
G1 F1200.0
G1 E1080.984
G1 F4800.0
M103
G1 X-0.51 Y23.4 Z3.59 F4200.0
G1 F1200.0
G1 E1081.817
G1 F4200.0
M101
G1 X17.47 Y23.4 Z3.59 F4800.0 E1082.482
G1 X17.4 Y25.2 Z3.59 F4800.0 E1082.549
G1 X-0.8 Y25.2 Z3.59 F4800.0 E1083.222
G1 F1200.0
G1 E1082.222
G1 F4800.0
M103
G1 X-1.79 Y27.0 Z3.59 F4200.0
G1 F1200.0
G1 E1083.222
G1 F4200.0
M101
G1 X17.22 Y27.0 Z3.59 F4800.0 E1083.925
G1 X16.88 Y28.8 Z3.59 F4800.0 E1083.992
G1 X-4.62 Y28.8 Z3.59 F4800.0 E1084.787
G1 F1200.0
G1 E1083.787
G1 F4800.0
M103
G1 X-7.38 Y28.8 Z3.59 F4200.0
G1 F1200.0
G1 E1084.787
G1 F4200.0
M101
G1 X-28.88 Y28.8 Z3.59 F4800.0 E1085.583
G1 X-28.34 Y30.6 Z3.59 F4800.0 E1085.652
G1 X16.34 Y30.6 Z3.59 F4800.0 E1087.304
G1 X15.58 Y32.4 Z3.59 F4800.0 E1087.376
G1 X-27.58 Y32.4 Z3.59 F4800.0 E1088.972
G1 X-26.62 Y34.2 Z3.59 F4800.0 E1089.047
G1 X14.62 Y34.2 Z3.59 F4800.0 E1090.572
G1 X13.28 Y36.0 Z3.59 F4800.0 E1090.655
G1 X-25.27 Y36.0 Z3.59 F4800.0 E1092.081
G1 X-23.67 Y37.8 Z3.59 F4800.0 E1092.17
G1 X11.67 Y37.8 Z3.59 F4800.0 E1093.476
G1 X9.48 Y39.6 Z3.59 F4800.0 E1093.581
G1 X-21.48 Y39.6 Z3.59 F4800.0 E1094.726
G1 F1200.0
G1 E1093.726
G1 F4800.0
M103
G1 X-18.23 Y41.4 Z3.59 F4200.0
G1 F1200.0
G1 E1094.726
G1 F4200.0
M101
G1 X6.23 Y41.4 Z3.59 F4800.0 E1095.63
G1 F1200.0
G1 E1094.63
G1 F4800.0
M103
;M108 R80.0
(</supportLayer>)
(<rotation> (-1+1.22464679915e-16j) )
(<nestedRing>)
(<boundaryPerimeter>)
(<boundaryPoint> X-7.949 Y28.207 Z3.591 </boundaryPoint>)
(<boundaryPoint> X-8.83 Y27.736 Z3.591 </boundaryPoint>)
(<boundaryPoint> X-9.603 Y27.103 Z3.591 </boundaryPoint>)
(<boundaryPoint> X-10.236 Y26.33 Z3.591 </boundaryPoint>)
(<boundaryPoint> X-10.707 Y25.449 Z3.591 </boundaryPoint>)
(<boundaryPoint> X-10.997 Y24.494 Z3.591 </boundaryPoint>)
(<boundaryPoint> X-11.095 Y23.5 Z3.591 </boundaryPoint>)
(<boundaryPoint> X-10.997 Y22.506 Z3.591 </boundaryPoint>)
(<boundaryPoint> X-10.707 Y21.55 Z3.591 </boundaryPoint>)
(<boundaryPoint> X-10.236 Y20.669 Z3.591 </boundaryPoint>)
(<boundaryPoint> X-9.603 Y19.896 Z3.591 </boundaryPoint>)
(<boundaryPoint> X-8.83 Y19.263 Z3.591 </boundaryPoint>)
(<boundaryPoint> X-7.949 Y18.792 Z3.591 </boundaryPoint>)
(<boundaryPoint> X-6.994 Y18.502 Z3.591 </boundaryPoint>)
(<boundaryPoint> X-6.0 Y18.404 Z3.591 </boundaryPoint>)
(<boundaryPoint> X-5.006 Y18.502 Z3.591 </boundaryPoint>)
(<boundaryPoint> X-4.05 Y18.792 Z3.591 </boundaryPoint>)
(<boundaryPoint> X-3.169 Y19.263 Z3.591 </boundaryPoint>)
(<boundaryPoint> X-2.397 Y19.896 Z3.591 </boundaryPoint>)
(<boundaryPoint> X-1.763 Y20.669 Z3.591 </boundaryPoint>)
(<boundaryPoint> X-1.292 Y21.55 Z3.591 </boundaryPoint>)
(<boundaryPoint> X-1.002 Y22.506 Z3.591 </boundaryPoint>)
(<boundaryPoint> X-0.904 Y23.5 Z3.591 </boundaryPoint>)
(<boundaryPoint> X-1.002 Y24.494 Z3.591 </boundaryPoint>)
(<boundaryPoint> X-1.292 Y25.449 Z3.591 </boundaryPoint>)
(<boundaryPoint> X-1.763 Y26.33 Z3.591 </boundaryPoint>)
(<boundaryPoint> X-2.397 Y27.103 Z3.591 </boundaryPoint>)
(<boundaryPoint> X-3.169 Y27.736 Z3.591 </boundaryPoint>)
(<boundaryPoint> X-4.05 Y28.207 Z3.591 </boundaryPoint>)
(<boundaryPoint> X-5.006 Y28.497 Z3.591 </boundaryPoint>)
(<boundaryPoint> X-6.0 Y28.595 Z3.591 </boundaryPoint>)
(<boundaryPoint> X-6.994 Y28.497 Z3.591 </boundaryPoint>)
(<loop> inner )
G1 X-4.58 Y26.73 Z3.59 F4200.0
G1 X-5.31 Y26.97 Z3.59 F4200.0
G1 X-7.96 Y26.44 Z3.59 F4200.0
G1 X-9.47 Y24.19 Z3.59 F4200.0
G1 X-8.73 Y20.96 Z3.59 F4200.0
G1 F1200.0
G1 E1095.63
G1 F4200.0
M101
G1 X-9.11 Y21.42 Z3.59 F4800.0 E1095.662
G1 X-9.45 Y22.07 Z3.59 F4800.0 E1095.7
G1 X-9.67 Y22.77 Z3.59 F4800.0 E1095.739
G1 X-9.74 Y23.5 Z3.59 F4800.0 E1095.778
G1 X-9.67 Y24.23 Z3.59 F4800.0 E1095.817
G1 X-9.45 Y24.93 Z3.59 F4800.0 E1095.855
G1 X-9.11 Y25.58 Z3.59 F4800.0 E1095.894
G1 X-8.64 Y26.14 Z3.59 F4800.0 E1095.933
G1 X-8.08 Y26.61 Z3.59 F4800.0 E1095.971
G1 X-7.43 Y26.95 Z3.59 F4800.0 E1096.01
G1 X-6.73 Y27.17 Z3.59 F4800.0 E1096.049
G1 X-6.0 Y27.24 Z3.59 F4800.0 E1096.088
G1 X-5.27 Y27.17 Z3.59 F4800.0 E1096.126
G1 X-4.57 Y26.95 Z3.59 F4800.0 E1096.165
G1 X-3.92 Y26.61 Z3.59 F4800.0 E1096.204
G1 X-3.36 Y26.14 Z3.59 F4800.0 E1096.243
G1 X-2.89 Y25.58 Z3.59 F4800.0 E1096.281
G1 X-2.55 Y24.93 Z3.59 F4800.0 E1096.32
G1 X-2.33 Y24.23 Z3.59 F4800.0 E1096.358
G1 X-2.26 Y23.5 Z3.59 F4800.0 E1096.397
G1 X-2.33 Y22.77 Z3.59 F4800.0 E1096.436
G1 X-2.55 Y22.07 Z3.59 F4800.0 E1096.475
G1 X-2.89 Y21.42 Z3.59 F4800.0 E1096.513
G1 X-3.36 Y20.86 Z3.59 F4800.0 E1096.552
G1 X-3.92 Y20.39 Z3.59 F4800.0 E1096.591
G1 X-4.57 Y20.05 Z3.59 F4800.0 E1096.629
G1 X-5.27 Y19.83 Z3.59 F4800.0 E1096.668
G1 X-6.0 Y19.76 Z3.59 F4800.0 E1096.707
G1 X-6.73 Y19.83 Z3.59 F4800.0 E1096.746
G1 X-7.43 Y20.05 Z3.59 F4800.0 E1096.784
G1 X-8.08 Y20.39 Z3.59 F4800.0 E1096.823
G1 X-8.64 Y20.86 Z3.59 F4800.0 E1096.862
G1 X-8.73 Y20.96 Z3.59 F4800.0 E1096.869
G1 F1200.0
G1 E1096.869
G1 F4800.0
M103
(</loop>)
(<loop> outer )
G1 X-9.07 Y20.23 Z3.59 F4200.0
G1 F1200.0
G1 E1096.869
G1 F4200.0
M101
G1 X-8.49 Y19.76 Z3.59 F4800.0 E1096.908
G1 X-7.72 Y19.35 Z3.59 F4800.0 E1096.955
G1 X-6.88 Y19.09 Z3.59 F4800.0 E1097.001
G1 X-6.0 Y19.01 Z3.59 F4800.0 E1097.048
G1 X-5.12 Y19.09 Z3.59 F4800.0 E1097.094
G1 X-4.28 Y19.35 Z3.59 F4800.0 E1097.141
G1 X-3.5 Y19.76 Z3.59 F4800.0 E1097.187
G1 X-2.82 Y20.32 Z3.59 F4800.0 E1097.234
G1 X-2.26 Y21.0 Z3.59 F4800.0 E1097.28
G1 X-1.85 Y21.78 Z3.59 F4800.0 E1097.327
G1 X-1.59 Y22.62 Z3.59 F4800.0 E1097.374
G1 X-1.51 Y23.5 Z3.59 F4800.0 E1097.42
G1 X-1.59 Y24.38 Z3.59 F4800.0 E1097.467
G1 X-1.85 Y25.22 Z3.59 F4800.0 E1097.513
G1 X-2.26 Y26.0 Z3.59 F4800.0 E1097.56
G1 X-2.82 Y26.68 Z3.59 F4800.0 E1097.606
G1 X-3.5 Y27.24 Z3.59 F4800.0 E1097.653
G1 X-4.28 Y27.65 Z3.59 F4800.0 E1097.699
G1 X-5.12 Y27.91 Z3.59 F4800.0 E1097.746
G1 X-6.0 Y27.99 Z3.59 F4800.0 E1097.792
G1 X-6.88 Y27.91 Z3.59 F4800.0 E1097.839
G1 X-7.72 Y27.65 Z3.59 F4800.0 E1097.885
G1 X-8.49 Y27.24 Z3.59 F4800.0 E1097.932
G1 X-9.18 Y26.68 Z3.59 F4800.0 E1097.978
G1 X-9.74 Y26.0 Z3.59 F4800.0 E1098.025
G1 X-10.15 Y25.22 Z3.59 F4800.0 E1098.071
G1 X-10.41 Y24.38 Z3.59 F4800.0 E1098.118
G1 X-10.49 Y23.5 Z3.59 F4800.0 E1098.164
G1 X-10.41 Y22.62 Z3.59 F4800.0 E1098.211
G1 X-10.15 Y21.78 Z3.59 F4800.0 E1098.257
G1 X-9.74 Y21.0 Z3.59 F4800.0 E1098.304
G1 X-9.18 Y20.32 Z3.59 F4800.0 E1098.35
G1 X-9.07 Y20.23 Z3.59 F4800.0 E1098.358
G1 F1200.0
G1 E1098.358
G1 F4800.0
M103
(</loop>)
(<edge> outer )
;M108 R40.0
G1 X-9.35 Y19.95 Z3.59 F4200.0
G1 F1200.0
G1 E1098.358
G1 F4200.0
M101
G1 X-8.72 Y19.43 Z3.59 F2400.0 E1098.401
G1 X-7.87 Y18.98 Z3.59 F2400.0 E1098.452
G1 X-6.96 Y18.7 Z3.59 F2400.0 E1098.503
G1 X-6.0 Y18.61 Z3.59 F2400.0 E1098.553
G1 X-5.05 Y18.7 Z3.59 F2400.0 E1098.604
G1 X-4.13 Y18.98 Z3.59 F2400.0 E1098.655
G1 X-3.28 Y19.43 Z3.59 F2400.0 E1098.705
G1 X-2.54 Y20.04 Z3.59 F2400.0 E1098.756
G1 X-1.93 Y20.78 Z3.59 F2400.0 E1098.807
G1 X-1.48 Y21.63 Z3.59 F2400.0 E1098.857
G1 X-1.2 Y22.55 Z3.59 F2400.0 E1098.908
G1 X-1.11 Y23.5 Z3.59 F2400.0 E1098.959
G1 X-1.2 Y24.46 Z3.59 F2400.0 E1099.009
G1 X-1.48 Y25.37 Z3.59 F2400.0 E1099.06
G1 X-1.93 Y26.22 Z3.59 F2400.0 E1099.111
G1 X-2.54 Y26.96 Z3.59 F2400.0 E1099.161
G1 X-3.28 Y27.57 Z3.59 F2400.0 E1099.212
G1 X-4.13 Y28.02 Z3.59 F2400.0 E1099.263
G1 X-5.05 Y28.3 Z3.59 F2400.0 E1099.313
G1 X-6.0 Y28.39 Z3.59 F2400.0 E1099.364
G1 X-6.96 Y28.3 Z3.59 F2400.0 E1099.415
G1 X-7.87 Y28.02 Z3.59 F2400.0 E1099.465
G1 X-8.72 Y27.57 Z3.59 F2400.0 E1099.516
G1 X-9.46 Y26.96 Z3.59 F2400.0 E1099.567
G1 X-10.07 Y26.22 Z3.59 F2400.0 E1099.618
G1 X-10.52 Y25.37 Z3.59 F2400.0 E1099.668
G1 X-10.8 Y24.46 Z3.59 F2400.0 E1099.719
G1 X-10.89 Y23.5 Z3.59 F2400.0 E1099.77
G1 X-10.8 Y22.55 Z3.59 F2400.0 E1099.82
G1 X-10.52 Y21.63 Z3.59 F2400.0 E1099.871
G1 X-10.07 Y20.78 Z3.59 F2400.0 E1099.922
G1 X-9.46 Y20.04 Z3.59 F2400.0 E1099.972
G1 X-9.35 Y19.95 Z3.59 F2400.0 E1099.98
G1 F1200.0
G1 E1099.396
G1 F2400.0
M103
(</edge>)
(</boundaryPerimeter>)
(<nestedRing>)
(<boundaryPerimeter>)
(<boundaryPoint> X-3.393 Y25.242 Z3.591 </boundaryPoint>)
(<boundaryPoint> X-3.103 Y24.699 Z3.591 </boundaryPoint>)
(<boundaryPoint> X-2.924 Y24.112 Z3.591 </boundaryPoint>)
(<boundaryPoint> X-2.864 Y23.5 Z3.591 </boundaryPoint>)
(<boundaryPoint> X-2.924 Y22.888 Z3.591 </boundaryPoint>)
(<boundaryPoint> X-3.103 Y22.3 Z3.591 </boundaryPoint>)
(<boundaryPoint> X-3.393 Y21.758 Z3.591 </boundaryPoint>)
(<boundaryPoint> X-3.783 Y21.283 Z3.591 </boundaryPoint>)
(<boundaryPoint> X-4.258 Y20.893 Z3.591 </boundaryPoint>)
(<boundaryPoint> X-4.8 Y20.603 Z3.591 </boundaryPoint>)
(<boundaryPoint> X-5.388 Y20.424 Z3.591 </boundaryPoint>)
(<boundaryPoint> X-6.0 Y20.364 Z3.591 </boundaryPoint>)
(<boundaryPoint> X-6.612 Y20.424 Z3.591 </boundaryPoint>)
(<boundaryPoint> X-7.199 Y20.603 Z3.591 </boundaryPoint>)
(<boundaryPoint> X-7.742 Y20.893 Z3.591 </boundaryPoint>)
(<boundaryPoint> X-8.216 Y21.283 Z3.591 </boundaryPoint>)
(<boundaryPoint> X-8.606 Y21.758 Z3.591 </boundaryPoint>)
(<boundaryPoint> X-8.896 Y22.3 Z3.591 </boundaryPoint>)
(<boundaryPoint> X-9.075 Y22.888 Z3.591 </boundaryPoint>)
(<boundaryPoint> X-9.135 Y23.5 Z3.591 </boundaryPoint>)
(<boundaryPoint> X-9.075 Y24.112 Z3.591 </boundaryPoint>)
(<boundaryPoint> X-8.896 Y24.699 Z3.591 </boundaryPoint>)
(<boundaryPoint> X-8.606 Y25.242 Z3.591 </boundaryPoint>)
(<boundaryPoint> X-8.216 Y25.716 Z3.591 </boundaryPoint>)
(<boundaryPoint> X-7.742 Y26.106 Z3.591 </boundaryPoint>)
(<boundaryPoint> X-7.199 Y26.396 Z3.591 </boundaryPoint>)
(<boundaryPoint> X-6.612 Y26.575 Z3.591 </boundaryPoint>)
(<boundaryPoint> X-6.0 Y26.635 Z3.591 </boundaryPoint>)
(<boundaryPoint> X-5.388 Y26.575 Z3.591 </boundaryPoint>)
(<boundaryPoint> X-4.8 Y26.396 Z3.591 </boundaryPoint>)
(<boundaryPoint> X-4.258 Y26.106 Z3.591 </boundaryPoint>)
(<boundaryPoint> X-3.781 Y25.714 Z3.591 </boundaryPoint>)
(<edge> inner )
G1 X-8.45 Y21.25 Z3.59 F4200.0
G1 F1200.0
G1 E1099.98
G1 F4200.0
M101
G1 X-8.77 Y21.65 Z3.59 F2400.0 E1100.007
G1 X-9.08 Y22.22 Z3.59 F2400.0 E1100.041
G1 X-9.27 Y22.85 Z3.59 F2400.0 E1100.076
G1 X-9.34 Y23.5 Z3.59 F2400.0 E1100.111
G1 X-9.27 Y24.15 Z3.59 F2400.0 E1100.145
G1 X-9.08 Y24.78 Z3.59 F2400.0 E1100.18
G1 X-8.77 Y25.35 Z3.59 F2400.0 E1100.214
G1 X-8.36 Y25.86 Z3.59 F2400.0 E1100.249
G1 X-7.85 Y26.27 Z3.59 F2400.0 E1100.283
G1 X-7.28 Y26.58 Z3.59 F2400.0 E1100.318
G1 X-6.65 Y26.77 Z3.59 F2400.0 E1100.352
G1 X-6.0 Y26.84 Z3.59 F2400.0 E1100.387
G1 X-5.35 Y26.77 Z3.59 F2400.0 E1100.421
G1 X-4.72 Y26.58 Z3.59 F2400.0 E1100.456
G1 X-4.15 Y26.27 Z3.59 F2400.0 E1100.491
G1 X-3.64 Y25.86 Z3.59 F2400.0 E1100.525
G1 X-3.23 Y25.35 Z3.59 F2400.0 E1100.56
G1 X-2.92 Y24.78 Z3.59 F2400.0 E1100.594
G1 X-2.73 Y24.15 Z3.59 F2400.0 E1100.629
G1 X-2.66 Y23.5 Z3.59 F2400.0 E1100.663
G1 X-2.73 Y22.85 Z3.59 F2400.0 E1100.698
G1 X-2.92 Y22.22 Z3.59 F2400.0 E1100.732
G1 X-3.23 Y21.65 Z3.59 F2400.0 E1100.767
G1 X-3.64 Y21.14 Z3.59 F2400.0 E1100.802
G1 X-4.15 Y20.73 Z3.59 F2400.0 E1100.836
G1 X-4.72 Y20.42 Z3.59 F2400.0 E1100.871
G1 X-5.35 Y20.23 Z3.59 F2400.0 E1100.905
G1 X-6.0 Y20.16 Z3.59 F2400.0 E1100.94
G1 X-6.65 Y20.23 Z3.59 F2400.0 E1100.974
G1 X-7.28 Y20.42 Z3.59 F2400.0 E1101.009
G1 X-7.85 Y20.73 Z3.59 F2400.0 E1101.043
G1 X-8.36 Y21.14 Z3.59 F2400.0 E1101.078
G1 X-8.45 Y21.25 Z3.59 F2400.0 E1101.085
G1 F1200.0
G1 E1100.085
G1 F2400.0
M103
(</edge>)
(</boundaryPerimeter>)
(</nestedRing>)
(<infill>)
(<infillBoundary>)
(<infillPoint> X-7.718 Y27.65 Z2.025 </infillPoint>)
(<infillPoint> X-8.495 Y27.235 Z2.025 </infillPoint>)
(<infillPoint> X-9.177 Y26.677 Z2.025 </infillPoint>)
(<infillPoint> X-9.735 Y25.995 Z2.025 </infillPoint>)
(<infillPoint> X-10.15 Y25.218 Z2.025 </infillPoint>)
(<infillPoint> X-10.406 Y24.376 Z2.025 </infillPoint>)
(<infillPoint> X-10.492 Y23.5 Z2.025 </infillPoint>)
(<infillPoint> X-10.406 Y22.624 Z2.025 </infillPoint>)
(<infillPoint> X-10.15 Y21.781 Z2.025 </infillPoint>)
(<infillPoint> X-9.735 Y21.004 Z2.025 </infillPoint>)
(<infillPoint> X-9.177 Y20.322 Z2.025 </infillPoint>)
(<infillPoint> X-8.495 Y19.764 Z2.025 </infillPoint>)
(<infillPoint> X-7.718 Y19.349 Z2.025 </infillPoint>)
(<infillPoint> X-6.876 Y19.093 Z2.025 </infillPoint>)
(<infillPoint> X-6.0 Y19.007 Z2.025 </infillPoint>)
(<infillPoint> X-5.124 Y19.093 Z2.025 </infillPoint>)
(<infillPoint> X-4.281 Y19.349 Z2.025 </infillPoint>)
(<infillPoint> X-3.504 Y19.764 Z2.025 </infillPoint>)
(<infillPoint> X-2.823 Y20.322 Z2.025 </infillPoint>)
(<infillPoint> X-2.264 Y21.004 Z2.025 </infillPoint>)
(<infillPoint> X-1.849 Y21.781 Z2.025 </infillPoint>)
(<infillPoint> X-1.593 Y22.624 Z2.025 </infillPoint>)
(<infillPoint> X-1.507 Y23.5 Z2.025 </infillPoint>)
(<infillPoint> X-1.593 Y24.376 Z2.025 </infillPoint>)
(<infillPoint> X-1.849 Y25.218 Z2.025 </infillPoint>)
(<infillPoint> X-2.264 Y25.995 Z2.025 </infillPoint>)
(<infillPoint> X-2.823 Y26.677 Z2.025 </infillPoint>)
(<infillPoint> X-3.504 Y27.235 Z2.025 </infillPoint>)
(<infillPoint> X-4.281 Y27.65 Z2.025 </infillPoint>)
(<infillPoint> X-5.124 Y27.906 Z2.025 </infillPoint>)
(<infillPoint> X-6.0 Y27.992 Z2.025 </infillPoint>)
(<infillPoint> X-6.876 Y27.906 Z2.025 </infillPoint>)
(</infillBoundary>)
(<infillBoundary>)
(<infillPoint> X-2.892 Y25.577 Z2.025 </infillPoint>)
(<infillPoint> X-2.546 Y24.93 Z2.025 </infillPoint>)
(<infillPoint> X-2.333 Y24.23 Z2.025 </infillPoint>)
M73 P12 (display progress)
(<infillPoint> X-2.261 Y23.5 Z2.025 </infillPoint>)
(<infillPoint> X-2.333 Y22.77 Z2.025 </infillPoint>)
(<infillPoint> X-2.546 Y22.069 Z2.025 </infillPoint>)
(<infillPoint> X-2.892 Y21.423 Z2.025 </infillPoint>)
(<infillPoint> X-3.357 Y20.857 Z2.025 </infillPoint>)
(<infillPoint> X-3.923 Y20.392 Z2.025 </infillPoint>)
(<infillPoint> X-4.569 Y20.046 Z2.025 </infillPoint>)
(<infillPoint> X-5.27 Y19.833 Z2.025 </infillPoint>)
(<infillPoint> X-6.0 Y19.761 Z2.025 </infillPoint>)
(<infillPoint> X-6.73 Y19.833 Z2.025 </infillPoint>)
(<infillPoint> X-7.43 Y20.046 Z2.025 </infillPoint>)
(<infillPoint> X-8.077 Y20.392 Z2.025 </infillPoint>)
(<infillPoint> X-8.643 Y20.857 Z2.025 </infillPoint>)
(<infillPoint> X-9.107 Y21.423 Z2.025 </infillPoint>)
(<infillPoint> X-9.453 Y22.069 Z2.025 </infillPoint>)
(<infillPoint> X-9.666 Y22.77 Z2.025 </infillPoint>)
(<infillPoint> X-9.738 Y23.5 Z2.025 </infillPoint>)
(<infillPoint> X-9.666 Y24.23 Z2.025 </infillPoint>)
(<infillPoint> X-9.453 Y24.93 Z2.025 </infillPoint>)
(<infillPoint> X-9.107 Y25.577 Z2.025 </infillPoint>)
(<infillPoint> X-8.642 Y26.142 Z2.025 </infillPoint>)
(<infillPoint> X-8.077 Y26.607 Z2.025 </infillPoint>)
(<infillPoint> X-7.43 Y26.953 Z2.025 </infillPoint>)
(<infillPoint> X-6.73 Y27.166 Z2.025 </infillPoint>)
(<infillPoint> X-6.0 Y27.238 Z2.025 </infillPoint>)
(<infillPoint> X-5.27 Y27.166 Z2.025 </infillPoint>)
(<infillPoint> X-4.569 Y26.953 Z2.025 </infillPoint>)
(<infillPoint> X-3.923 Y26.607 Z2.025 </infillPoint>)
(<infillPoint> X-3.355 Y26.14 Z2.025 </infillPoint>)
(</infillBoundary>)
;M108 R80.0
G1 X-7.96 Y20.56 Z3.59 F4200.0
G1 X-5.31 Y20.03 Z3.59 F4200.0
G1 X-3.06 Y21.54 Z3.59 F4200.0
G1 X-2.37 Y25.6 Z3.59 F4200.0
G1 F1200.0
[truncated: 2,719,795 more chars]
