# Supplementary material for: Using Voice Coils to Actuate Modular Soft Robots: Wormbot, an Example
Source: Soft Robot. 2016 Dec 1;3(4):198–204. doi: 10.1089/soro.2016.0009 (PMC5180079; doi:10.1089/soro.2016.0009)
Supplement: Supplemental data [file Supp_Data.zip › Supplemental Information/3D Printer Parts/front_rear_ldrmid.gcode]

(** This GCode was generated by ReplicatorG 0040 **)
(*  using Skeinforge (50)  *)
(*  for a Dual headed The Replicator  *)
(*  on 2014/12/10 13:14:01 (+0000) *)
(<alteration>)
(<alterationFile>) start.gcode (</alterationFile>)
(**** beginning of start.gcode ****)
(This is start code for The Replicator running a single material print)
M73 P0 (enable build progress)
G21 (set units to mm)
G90 (set positioning to absolute)
G10 P1 X16.5 Y0 Z-0.3 (Designate T0 Offset)
G10 P2 X-16.5 Y0 Z-0.3 (Designate T1 Offset)
G54 (Recall offset cooridinate system for T1)
M104 S220 T0 (set extruder temperature)
M109 S100 T0 (set HBP temperature)
(**** begin homing ****)
G162 X Y F2500 (home XY axes maximum
G161 Z F1100 (home Z axis minimum)
G92 Z-5 (set Z to -5)
G1 Z0.0 (move Z to "0")
G161 Z F100 (home Z axis minimum)
M132 X Y Z A B (Recall stored home offsets for XYZAB axis)
(**** end homing ****)
G1 X105.0 Y-70.0 Z10.0 F3300.0 (move to waiting position)
G130 X0 Y0 A0 B0 (Set Stepper motor Vref to lower value while heating)
M6 T0 (wait for toolhead parts, nozzle, HBP, etc., to reach temperature)
G130 X127 Y127 A127 B127 (Set Stepper motor Vref to defaults)
M6 T0
M108 R3.0 T0
G0 X105 Y-70 (Position Nozzle)
G0 Z0.6     (Position Height)
M108 R4.0   (Set Extruder Speed)
M101        (Start Extruder)
G4 P1500    (Create Anchor)
(**** end of start.gcode ****)
(</alteration>)
(<format> skeinforge gcode </format>)
(<version> 12.03.14 </version>)
(<created> 14.12.10|13:0 </created>)
(<extruderInitialization>)
(<craftTypeName> extrusion </craftTypeName>)
M105
(<decimalPlacesCarried> 3 </decimalPlacesCarried>)
(<layerThickness> 0.27 </layerThickness>)
(<infillWidth> 0.4 </infillWidth>)
(<volumeFraction> 0.82 </volumeFraction>)
(<infillPerimeterOverlap> 0.3 </infillPerimeterOverlap>)
(<sharpestProduct> 0.866 </sharpestProduct>)
(<layerHeight> 0.27 </layerHeight>)
(<threadSequenceString> loops edge infill </threadSequenceString>)
(<maximumZFeedRatePerSecond> 999.0 </maximumZFeedRatePerSecond>)
(<objectFirstLayerFeedRateInfillMultiplier> 0.9 </objectFirstLayerFeedRateInfillMultiplier>)
(<operatingFeedRatePerSecond> 80.0 </operatingFeedRatePerSecond>)
(<objectFirstLayerFlowRateInfillMultiplier> 0.8 </objectFirstLayerFlowRateInfillMultiplier>)
(<operatingFlowRate> 80.0 </operatingFlowRate>)
(<orbitalFeedRatePerSecond> 0.0 </orbitalFeedRatePerSecond>)
(<travelFeedRatePerSecond> 70.0 </travelFeedRatePerSecond>)
M126
(<edgeWidth> 0.4 </edgeWidth>)
(<perimeterWidth> 0.4 </perimeterWidth>)
(<profileName> ABS </profileName>)
(<settings>)
(<setting> alteration Activate_Alteration True </setting>)
(<setting> alteration Name_of_End_File: end.gcode </setting>)
(<setting> alteration Name_of_Start_File: start.gcode </setting>)
(<setting> alteration Remove_Redundant_Mcode True </setting>)
(<setting> alteration Replace_Variable_with_Setting True </setting>)
(<setting> comb Activate_Comb True </setting>)
(<setting> comb Running_Jump_Space_(mm): 2.0 </setting>)
(<setting> cool Activate_Cool True </setting>)
(<setting> cool Bridge_Cool_(Celcius): 1.0 </setting>)
(<setting> cool Orbit False </setting>)
(<setting> cool Slow_Down True </setting>)
(<setting> cool Maximum_Cool_(Celcius): 1.0 </setting>)
(<setting> cool Minimum_Layer_Time_(seconds): 5.0 </setting>)
(<setting> cool Minimum_Orbital_Radius_(millimeters): 10.0 </setting>)
(<setting> cool Name_of_Cool_End_File: cool_end.gcode </setting>)
(<setting> cool Name_of_Cool_Start_File: cool_start.gcode </setting>)
(<setting> cool Orbital_Outset_(millimeters): 2.0 </setting>)
(<setting> cool Turn_Fan_On_at_Beginning True </setting>)
(<setting> cool Turn_Fan_Off_at_Ending True </setting>)
(<setting> dimension Activate_Dimension True </setting>)
(<setting> dimension Absolute_Extrusion_Distance True </setting>)
(<setting> dimension Relative_Extrusion_Distance False </setting>)
(<setting> dimension Extruder_Retraction_Speed_(mm/s): 20.0 </setting>)
(<setting> dimension Filament_Diameter_(mm): 1.75 </setting>)
(<setting> dimension Filament_Packing_Density_(ratio): 0.85 </setting>)
(<setting> dimension Maximum_E_Value_before_Reset_(float): 91234.0 </setting>)
(<setting> dimension Minimum_Travel_for_Retraction_(millimeters): 1.0 </setting>)
(<setting> dimension Retract_Within_Island False </setting>)
(<setting> dimension Retraction_Distance_(millimeters): 1.0 </setting>)
(<setting> dimension Restart_Extra_Distance_(millimeters): 0.0 </setting>)
(<setting> export Activate_Export True </setting>)
(<setting> export Add_Descriptive_Extension False </setting>)
(<setting> export Add_Export_Suffix False </setting>)
(<setting> export Add_Profile_Extension False </setting>)
(<setting> export Add_Timestamp_Extension False </setting>)
(<setting> export Also_Send_Output_To:  </setting>)
(<setting> export Analyze_Gcode True </setting>)
(<setting> export Do_Not_Delete_Comments True </setting>)
(<setting> export Delete_Crafting_Comments False </setting>)
(<setting> export Delete_All_Comments False </setting>)
(<setting> export Do_Not_Change_Output True </setting>)
(<setting> export binary_16_byte False </setting>)
(<setting> export gcode_step False </setting>)
(<setting> export gcode_time_segment False </setting>)
(<setting> export gcode_small False </setting>)
(<setting> export File_Extension: gcode </setting>)
(<setting> export Name_of_Replace_File: replace.csv </setting>)
(<setting> export Save_Penultimate_Gcode False </setting>)
(<setting> fill Activate_Fill True </setting>)
(<setting> fill Diaphragm_Period_(layers): 100 </setting>)
(<setting> fill Diaphragm_Thickness_(layers): 0 </setting>)
(<setting> fill Extra_Shells_on_Alternating_Solid_Layer_(layers): 1 </setting>)
(<setting> fill Extra_Shells_on_Base_(layers): 1 </setting>)
(<setting> fill Extra_Shells_on_Sparse_Layer_(layers): 1 </setting>)
(<setting> fill Grid_Circle_Separation_over_Perimeter_Width_(ratio): 0.2 </setting>)
(<setting> fill Grid_Extra_Overlap_(ratio): 0.1 </setting>)
(<setting> fill Grid_Junction_Separation_Band_Height_(layers): 10 </setting>)
(<setting> fill Grid_Junction_Separation_over_Octogon_Radius_At_End_(ratio): 0.0 </setting>)
(<setting> fill Grid_Junction_Separation_over_Octogon_Radius_At_Middle_(ratio): 0.0 </setting>)
(<setting> fill Infill_Begin_Rotation_(degrees): 90.0 </setting>)
(<setting> fill Infill_Begin_Rotation_Repeat_(layers): 1 </setting>)
(<setting> fill Infill_Odd_Layer_Extra_Rotation_(degrees): 90.0 </setting>)
(<setting> fill Grid_Circular False </setting>)
(<setting> fill Grid_Hexagonal False </setting>)
(<setting> fill Grid_Rectangular True </setting>)
(<setting> fill Line False </setting>)
(<setting> fill Infill_Perimeter_Overlap_(ratio): 0.3 </setting>)
(<setting> fill Infill_Solidity_(ratio): 1.0 </setting>)
(<setting> fill Sharpest_Angle_(degrees): 60.0 </setting>)
(<setting> fill Solid_Surface_Thickness_(layers): 3 </setting>)
(<setting> fill Lower_Left True </setting>)
(<setting> fill Nearest False </setting>)
(<setting> fill Surrounding_Angle_(degrees): 60.0 </setting>)
(<setting> fill Infill_>_Loops_>_Perimeter False </setting>)
(<setting> fill Infill_>_Perimeter_>_Loops False </setting>)
(<setting> fill Loops_>_Infill_>_Perimeter False </setting>)
(<setting> fill Loops_>_Perimeter_>_Infill True </setting>)
(<setting> fill Perimeter_>_Infill_>_Loops False </setting>)
(<setting> fill Perimeter_>_Loops_>_Infill False </setting>)
(<setting> home Activate_Home True </setting>)
(<setting> home Name_of_Home_File: home.gcode </setting>)
(<setting> jitter Activate_Jitter True </setting>)
(<setting> jitter Jitter_Over_Perimeter_Width_(ratio): 2.0 </setting>)
(<setting> raft Activate_Raft True </setting>)
(<setting> raft Add_Raft,_Elevate_Nozzle,_Orbit: True </setting>)
(<setting> raft Base_Feed_Rate_Multiplier_(ratio): 0.75 </setting>)
(<setting> raft Base_Flow_Rate_Multiplier_(ratio): 0.6 </setting>)
(<setting> raft Base_Infill_Density_(ratio): 0.3 </setting>)
(<setting> raft Base_Layer_Thickness_over_Layer_Thickness: 2.2 </setting>)
(<setting> raft Base_Layers_(integer): 1 </setting>)
(<setting> raft Base_Nozzle_Lift_over_Base_Layer_Thickness_(ratio): 0.3 </setting>)
(<setting> raft Initial_Circling: False </setting>)
(<setting> raft Infill_Overhang_over_Extrusion_Width_(ratio): 0.1 </setting>)
(<setting> raft Interface_Feed_Rate_Multiplier_(ratio): 1.5 </setting>)
(<setting> raft Interface_Flow_Rate_Multiplier_(ratio): 0.7 </setting>)
(<setting> raft Interface_Infill_Density_(ratio): 0.4 </setting>)
(<setting> raft Interface_Layer_Thickness_over_Layer_Thickness: 1.8 </setting>)
(<setting> raft Interface_Layers_(integer): 2 </setting>)
(<setting> raft Interface_Nozzle_Lift_over_Interface_Layer_Thickness_(ratio): 0.3 </setting>)
(<setting> raft Name_of_Support_End_File: support_end.gcode </setting>)
(<setting> raft Name_of_Support_Start_File: support_start.gcode </setting>)
(<setting> raft Operating_Nozzle_Lift_over_Layer_Thickness_(ratio): 0.0 </setting>)
(<setting> raft Raft_Additional_Margin_over_Length_(%): 2.5 </setting>)
(<setting> raft Raft_Margin_(mm): 2.5 </setting>)
(<setting> raft Support_Cross_Hatch False </setting>)
(<setting> raft Support_Flow_Rate_over_Operating_Flow_Rate_(ratio): 0.7 </setting>)
(<setting> raft Support_Gap_over_Perimeter_Extrusion_Width_(ratio): 0.005 </setting>)
(<setting> raft None False </setting>)
(<setting> raft Empty_Layers_Only False </setting>)
(<setting> raft Everywhere True </setting>)
(<setting> raft Exterior_Only False </setting>)
(<setting> raft Support_Minimum_Angle_(degrees): 45.0 </setting>)
(<setting> speed Activate_Speed True </setting>)
(<setting> speed Add_Flow_Rate: True </setting>)
(<setting> speed Bridge_Feed_Rate_Multiplier_(ratio): 1.0 </setting>)
(<setting> speed Bridge_Flow_Rate_Multiplier_(ratio): 1.0 </setting>)
(<setting> speed Duty_Cyle_at_Beginning_(portion): 1.0 </setting>)
(<setting> speed Duty_Cyle_at_Ending_(portion): 0.0 </setting>)
(<setting> speed Feed_Rate_(mm/s): 80.0 </setting>)
(<setting> speed Flow_Rate_Setting_(float): 80.0 </setting>)
(<setting> speed Object_First_Layer_Feed_Rate_Infill_Multiplier_(ratio): 0.9 </setting>)
(<setting> speed Object_First_Layer_Feed_Rate_Perimeter_Multiplier_(ratio): 0.9 </setting>)
(<setting> speed Object_First_Layer_Flow_Rate_Infill_Multiplier_(ratio): 0.8 </setting>)
(<setting> speed Object_First_Layer_Flow_Rate_Perimeter_Multiplier_(ratio): 0.9 </setting>)
(<setting> speed Orbital_Feed_Rate_over_Operating_Feed_Rate_(ratio): 0.0 </setting>)
(<setting> speed Maximum_Z_Feed_Rate_(mm/s): 999.0 </setting>)
(<setting> speed Perimeter_Feed_Rate_Multiplier_(ratio): 0.5 </setting>)
(<setting> speed Perimeter_Flow_Rate_Multiplier_(ratio): 0.5 </setting>)
(<setting> speed Travel_Feed_Rate_(mm/s): 70.0 </setting>)
(</settings>)
(<timeStampPreface> 20141210_130041 </timeStampPreface>)
(<procedureName> carve </procedureName>)
(<procedureName> preface </procedureName>)
(<procedureName> inset </procedureName>)
(<procedureName> fill </procedureName>)
(<procedureName> speed </procedureName>)
(<procedureName> raft </procedureName>)
(<procedureName> jitter </procedureName>)
(<procedureName> comb </procedureName>)
(<procedureName> cool </procedureName>)
(<procedureName> dimension </procedureName>)
(<procedureName> alteration </procedureName>)
(<procedureName> export </procedureName>)
(</extruderInitialization>)
(<crafting>)
;M113 S1.0
;M108 R48.0
(<raftPerimeter>)
(<raftPoint> X-57.685 Y4.86 </raftPoint>)
(<raftPoint> X-30.515 Y4.86 </raftPoint>)
(<raftPoint> X-26.787 Y6.724 </raftPoint>)
(<raftPoint> X-23.303 Y10.208 </raftPoint>)
(<raftPoint> X-18.143 Y8.488 </raftPoint>)
(<raftPoint> X-15.177 Y6.9 </raftPoint>)
(<raftPoint> X-12.729 Y4.859 </raftPoint>)
(<raftPoint> X15.387 Y5.041 </raftPoint>)
(<raftPoint> X18.678 Y6.902 </raftPoint>)
(<raftPoint> X20.796 Y8.64 </raftPoint>)
(<raftPoint> X26.446 Y8.64 </raftPoint>)
(<raftPoint> X28.596 Y6.72 </raftPoint>)
(<raftPoint> X32.315 Y4.86 </raftPoint>)
(<raftPoint> X59.485 Y4.86 </raftPoint>)
(<raftPoint> X63.213 Y6.724 </raftPoint>)
(<raftPoint> X66.913 Y10.423 </raftPoint>)
(<raftPoint> X67.618 Y12.436 </raftPoint>)
(<raftPoint> X68.729 Y14.063 </raftPoint>)
(<raftPoint> X69.319 Y16.036 </raftPoint>)
(<raftPoint> X70.56 Y17.701 </raftPoint>)
(<raftPoint> X70.56 Y27.275 </raftPoint>)
(<raftPoint> X69.619 Y28.932 </raftPoint>)
(<raftPoint> X68.727 Y32.762 </raftPoint>)
(<raftPoint> X61.349 Y40.14 </raftPoint>)
(<raftPoint> X59.494 Y40.14 </raftPoint>)
(<raftPoint> X56.61 Y41.759 </raftPoint>)
(<raftPoint> X34.116 Y41.941 </raftPoint>)
(<raftPoint> X26.787 Y38.276 </raftPoint>)
(<raftPoint> X23.4 Y34.889 </raftPoint>)
(<raftPoint> X20.013 Y38.276 </raftPoint>)
(<raftPoint> X12.685 Y41.94 </raftPoint>)
(<raftPoint> X-9.085 Y41.94 </raftPoint>)
(<raftPoint> X-12.685 Y40.14 </raftPoint>)
(<raftPoint> X-14.549 Y40.14 </raftPoint>)
(<raftPoint> X-18.149 Y36.54 </raftPoint>)
(<raftPoint> X-23.3 Y36.54 </raftPoint>)
(<raftPoint> X-32.3 Y41.94 </raftPoint>)
(<raftPoint> X-55.885 Y41.94 </raftPoint>)
(<raftPoint> X-59.601 Y40.082 </raftPoint>)
(<raftPoint> X-64.043 Y36.253 </raftPoint>)
(<raftPoint> X-66.922 Y32.755 </raftPoint>)
(<raftPoint> X-67.559 Y30.764 </raftPoint>)
(<raftPoint> X-68.76 Y29.096 </raftPoint>)
(<raftPoint> X-68.76 Y17.738 </raftPoint>)
(<raftPoint> X-67.109 Y14.305 </raftPoint>)
(<raftPoint> X-66.948 Y12.259 </raftPoint>)
(<raftPoint> X-61.413 Y6.724 </raftPoint>)
(</raftPerimeter>)
(<raftPerimeter>)
(<raftPoint> X-67.618 Y-12.436 </raftPoint>)
(<raftPoint> X-68.729 Y-14.063 </raftPoint>)
(<raftPoint> X-69.318 Y-16.036 </raftPoint>)
(<raftPoint> X-70.56 Y-17.7 </raftPoint>)
(<raftPoint> X-70.56 Y-27.275 </raftPoint>)
(<raftPoint> X-69.619 Y-28.932 </raftPoint>)
(<raftPoint> X-68.727 Y-32.762 </raftPoint>)
(<raftPoint> X-61.349 Y-40.14 </raftPoint>)
(<raftPoint> X-59.494 Y-40.14 </raftPoint>)
(<raftPoint> X-56.612 Y-41.759 </raftPoint>)
(<raftPoint> X-34.116 Y-41.941 </raftPoint>)
(<raftPoint> X-26.787 Y-38.276 </raftPoint>)
(<raftPoint> X-25.051 Y-36.54 </raftPoint>)
(<raftPoint> X-19.949 Y-36.54 </raftPoint>)
(<raftPoint> X-18.213 Y-38.276 </raftPoint>)
(<raftPoint> X-10.885 Y-41.94 </raftPoint>)
(<raftPoint> X10.885 Y-41.94 </raftPoint>)
(<raftPoint> X14.485 Y-40.14 </raftPoint>)
(<raftPoint> X16.349 Y-40.14 </raftPoint>)
(<raftPoint> X19.949 Y-36.54 </raftPoint>)
(<raftPoint> X23.3 Y-36.54 </raftPoint>)
(<raftPoint> X32.3 Y-41.94 </raftPoint>)
(<raftPoint> X55.885 Y-41.94 </raftPoint>)
(<raftPoint> X59.601 Y-40.082 </raftPoint>)
(<raftPoint> X64.043 Y-36.253 </raftPoint>)
(<raftPoint> X66.922 Y-32.756 </raftPoint>)
(<raftPoint> X67.56 Y-30.764 </raftPoint>)
(<raftPoint> X68.76 Y-29.096 </raftPoint>)
(<raftPoint> X68.76 Y-17.738 </raftPoint>)
(<raftPoint> X67.11 Y-14.305 </raftPoint>)
(<raftPoint> X66.948 Y-12.259 </raftPoint>)
(<raftPoint> X61.413 Y-6.724 </raftPoint>)
(<raftPoint> X57.685 Y-4.86 </raftPoint>)
(<raftPoint> X30.515 Y-4.86 </raftPoint>)
(<raftPoint> X26.787 Y-6.724 </raftPoint>)
(<raftPoint> X25.051 Y-8.46 </raftPoint>)
(<raftPoint> X19.909 Y-8.46 </raftPoint>)
(<raftPoint> X14.508 Y-4.859 </raftPoint>)
(<raftPoint> X-13.387 Y-5.041 </raftPoint>)
(<raftPoint> X-16.691 Y-6.909 </raftPoint>)
(<raftPoint> X-20.371 Y-10.435 </raftPoint>)
(<raftPoint> X-25.046 Y-10.265 </raftPoint>)
(<raftPoint> X-28.587 Y-6.724 </raftPoint>)
(<raftPoint> X-32.315 Y-4.86 </raftPoint>)
(<raftPoint> X-59.485 Y-4.86 </raftPoint>)
(<raftPoint> X-63.213 Y-6.724 </raftPoint>)
(<raftPoint> X-66.913 Y-10.423 </raftPoint>)
(</raftPerimeter>)
(<raftPerimeter>)
(<raftPoint> X3.422 Y28.26 </raftPoint>)
(<raftPoint> X5.888 Y25.03 </raftPoint>)
(<raftPoint> X6.438 Y23.35 </raftPoint>)
(<raftPoint> X6.363 Y21.685 </raftPoint>)
(<raftPoint> X5.619 Y20.023 </raftPoint>)
(<raftPoint> X1.797 Y16.846 </raftPoint>)
(<raftPoint> X-2.12 Y20.025 </raftPoint>)
(<raftPoint> X-2.863 Y21.685 </raftPoint>)
(<raftPoint> X-2.937 Y23.332 </raftPoint>)
(<raftPoint> X-1.498 Y26.613 </raftPoint>)
(<raftPoint> X0.149 Y28.26 </raftPoint>)
(</raftPerimeter>)
(<raftPerimeter>)
(<raftPoint> X-39.852 Y25.0 </raftPoint>)
(<raftPoint> X-39.312 Y23.35 </raftPoint>)
(<raftPoint> X-39.387 Y21.685 </raftPoint>)
(<raftPoint> X-40.139 Y20.006 </raftPoint>)
(<raftPoint> X-43.257 Y16.835 </raftPoint>)
(<raftPoint> X-45.744 Y18.341 </raftPoint>)
(<raftPoint> X-46.606 Y18.509 </raftPoint>)
(<raftPoint> X-47.856 Y19.993 </raftPoint>)
(<raftPoint> X-48.613 Y21.685 </raftPoint>)
(<raftPoint> X-48.688 Y23.351 </raftPoint>)
(<raftPoint> X-48.147 Y25.005 </raftPoint>)
(<raftPoint> X-44.852 Y28.26 </raftPoint>)
(<raftPoint> X-43.342 Y28.26 </raftPoint>)
(</raftPerimeter>)
(<raftPerimeter>)
(<raftPoint> X-49.644 Y-25.013 </raftPoint>)
(<raftPoint> X-50.188 Y-23.351 </raftPoint>)
(<raftPoint> X-50.114 Y-21.699 </raftPoint>)
(<raftPoint> X-48.37 Y-18.51 </raftPoint>)
(<raftPoint> X-47.241 Y-18.344 </raftPoint>)
(<raftPoint> X-45.035 Y-16.84 </raftPoint>)
(<raftPoint> X-41.636 Y-20.014 </raftPoint>)
(<raftPoint> X-40.887 Y-21.685 </raftPoint>)
(<raftPoint> X-40.812 Y-23.35 </raftPoint>)
(<raftPoint> X-41.357 Y-25.016 </raftPoint>)
(<raftPoint> X-42.895 Y-26.728 </raftPoint>)
(<raftPoint> X-45.112 Y-28.26 </raftPoint>)
(<raftPoint> X-46.643 Y-28.26 </raftPoint>)
(</raftPerimeter>)
(<raftPerimeter>)
(<raftPoint> X-2.362 Y-26.722 </raftPoint>)
(<raftPoint> X-3.893 Y-25.016 </raftPoint>)
(<raftPoint> X-4.438 Y-23.351 </raftPoint>)
(<raftPoint> X-4.363 Y-21.685 </raftPoint>)
(<raftPoint> X-3.617 Y-20.019 </raftPoint>)
(<raftPoint> X0.014 Y-16.846 </raftPoint>)
(<raftPoint> X4.121 Y-20.029 </raftPoint>)
(<raftPoint> X4.863 Y-21.685 </raftPoint>)
(<raftPoint> X4.938 Y-23.35 </raftPoint>)
(<raftPoint> X4.391 Y-25.021 </raftPoint>)
(<raftPoint> X1.634 Y-28.26 </raftPoint>)
(<raftPoint> X0.103 Y-28.26 </raftPoint>)
(</raftPerimeter>)
(<raftPerimeter>)
(<raftPoint> X41.699 Y21.704 </raftPoint>)
(<raftPoint> X41.598 Y23.343 </raftPoint>)
(<raftPoint> X42.229 Y24.962 </raftPoint>)
(<raftPoint> X44.801 Y26.64 </raftPoint>)
(<raftPoint> X46.199 Y26.64 </raftPoint>)
(<raftPoint> X48.771 Y24.962 </raftPoint>)
(<raftPoint> X49.402 Y23.343 </raftPoint>)
(<raftPoint> X49.301 Y21.704 </raftPoint>)
(<raftPoint> X48.37 Y20.03 </raftPoint>)
(<raftPoint> X46.723 Y18.591 </raftPoint>)
(<raftPoint> X42.595 Y20.092 </raftPoint>)
(</raftPerimeter>)
(<raftPerimeter>)
(<raftPoint> X40.099 Y-23.328 </raftPoint>)
(<raftPoint> X40.199 Y-21.704 </raftPoint>)
(<raftPoint> X41.058 Y-20.16 </raftPoint>)
(<raftPoint> X46.942 Y-20.16 </raftPoint>)
(<raftPoint> X47.801 Y-21.704 </raftPoint>)
(<raftPoint> X47.902 Y-23.343 </raftPoint>)
(<raftPoint> X47.271 Y-24.962 </raftPoint>)
(<raftPoint> X44.717 Y-26.634 </raftPoint>)
(<raftPoint> X41.631 Y-26.472 </raftPoint>)
(</raftPerimeter>)
(<raftPerimeter>)
(<raftPoint> X-57.685 Y4.86 </raftPoint>)
(<raftPoint> X-30.515 Y4.86 </raftPoint>)
(<raftPoint> X-26.787 Y6.724 </raftPoint>)
(<raftPoint> X-23.303 Y10.208 </raftPoint>)
(<raftPoint> X-18.143 Y8.488 </raftPoint>)
(<raftPoint> X-15.177 Y6.9 </raftPoint>)
(<raftPoint> X-12.729 Y4.859 </raftPoint>)
(<raftPoint> X15.387 Y5.041 </raftPoint>)
(<raftPoint> X18.678 Y6.902 </raftPoint>)
(<raftPoint> X20.796 Y8.64 </raftPoint>)
(<raftPoint> X26.446 Y8.64 </raftPoint>)
(<raftPoint> X28.596 Y6.72 </raftPoint>)
(<raftPoint> X32.315 Y4.86 </raftPoint>)
(<raftPoint> X59.485 Y4.86 </raftPoint>)
(<raftPoint> X63.213 Y6.724 </raftPoint>)
(<raftPoint> X66.913 Y10.423 </raftPoint>)
(<raftPoint> X67.618 Y12.436 </raftPoint>)
(<raftPoint> X68.729 Y14.063 </raftPoint>)
(<raftPoint> X69.319 Y16.036 </raftPoint>)
(<raftPoint> X70.56 Y17.701 </raftPoint>)
(<raftPoint> X70.56 Y27.275 </raftPoint>)
(<raftPoint> X69.619 Y28.932 </raftPoint>)
(<raftPoint> X68.727 Y32.762 </raftPoint>)
(<raftPoint> X61.349 Y40.14 </raftPoint>)
(<raftPoint> X59.494 Y40.14 </raftPoint>)
(<raftPoint> X56.61 Y41.759 </raftPoint>)
(<raftPoint> X34.116 Y41.941 </raftPoint>)
(<raftPoint> X26.787 Y38.276 </raftPoint>)
(<raftPoint> X23.4 Y34.889 </raftPoint>)
(<raftPoint> X20.013 Y38.276 </raftPoint>)
(<raftPoint> X12.685 Y41.94 </raftPoint>)
(<raftPoint> X-9.085 Y41.94 </raftPoint>)
(<raftPoint> X-12.685 Y40.14 </raftPoint>)
(<raftPoint> X-14.549 Y40.14 </raftPoint>)
(<raftPoint> X-18.149 Y36.54 </raftPoint>)
(<raftPoint> X-23.3 Y36.54 </raftPoint>)
(<raftPoint> X-32.3 Y41.94 </raftPoint>)
(<raftPoint> X-55.885 Y41.94 </raftPoint>)
(<raftPoint> X-59.601 Y40.082 </raftPoint>)
(<raftPoint> X-64.043 Y36.253 </raftPoint>)
(<raftPoint> X-66.922 Y32.755 </raftPoint>)
(<raftPoint> X-67.559 Y30.764 </raftPoint>)
(<raftPoint> X-68.76 Y29.096 </raftPoint>)
(<raftPoint> X-68.76 Y17.738 </raftPoint>)
(<raftPoint> X-67.109 Y14.305 </raftPoint>)
(<raftPoint> X-66.948 Y12.259 </raftPoint>)
(<raftPoint> X-61.413 Y6.724 </raftPoint>)
(</raftPerimeter>)
(<raftPerimeter>)
(<raftPoint> X-67.618 Y-12.436 </raftPoint>)
(<raftPoint> X-68.729 Y-14.063 </raftPoint>)
(<raftPoint> X-69.318 Y-16.036 </raftPoint>)
(<raftPoint> X-70.56 Y-17.7 </raftPoint>)
(<raftPoint> X-70.56 Y-27.275 </raftPoint>)
(<raftPoint> X-69.619 Y-28.932 </raftPoint>)
(<raftPoint> X-68.727 Y-32.762 </raftPoint>)
(<raftPoint> X-61.349 Y-40.14 </raftPoint>)
(<raftPoint> X-59.494 Y-40.14 </raftPoint>)
(<raftPoint> X-56.612 Y-41.759 </raftPoint>)
(<raftPoint> X-34.116 Y-41.941 </raftPoint>)
(<raftPoint> X-26.787 Y-38.276 </raftPoint>)
(<raftPoint> X-25.051 Y-36.54 </raftPoint>)
(<raftPoint> X-19.949 Y-36.54 </raftPoint>)
(<raftPoint> X-18.213 Y-38.276 </raftPoint>)
(<raftPoint> X-10.885 Y-41.94 </raftPoint>)
(<raftPoint> X10.885 Y-41.94 </raftPoint>)
(<raftPoint> X14.485 Y-40.14 </raftPoint>)
(<raftPoint> X16.349 Y-40.14 </raftPoint>)
(<raftPoint> X19.949 Y-36.54 </raftPoint>)
(<raftPoint> X23.3 Y-36.54 </raftPoint>)
(<raftPoint> X32.3 Y-41.94 </raftPoint>)
(<raftPoint> X55.885 Y-41.94 </raftPoint>)
(<raftPoint> X59.601 Y-40.082 </raftPoint>)
(<raftPoint> X64.043 Y-36.253 </raftPoint>)
(<raftPoint> X66.922 Y-32.756 </raftPoint>)
(<raftPoint> X67.56 Y-30.764 </raftPoint>)
(<raftPoint> X68.76 Y-29.096 </raftPoint>)
(<raftPoint> X68.76 Y-17.738 </raftPoint>)
(<raftPoint> X67.11 Y-14.305 </raftPoint>)
(<raftPoint> X66.948 Y-12.259 </raftPoint>)
(<raftPoint> X61.413 Y-6.724 </raftPoint>)
(<raftPoint> X57.685 Y-4.86 </raftPoint>)
(<raftPoint> X30.515 Y-4.86 </raftPoint>)
(<raftPoint> X26.787 Y-6.724 </raftPoint>)
(<raftPoint> X25.051 Y-8.46 </raftPoint>)
(<raftPoint> X19.909 Y-8.46 </raftPoint>)
(<raftPoint> X14.508 Y-4.859 </raftPoint>)
(<raftPoint> X-13.387 Y-5.041 </raftPoint>)
(<raftPoint> X-16.691 Y-6.909 </raftPoint>)
(<raftPoint> X-20.371 Y-10.435 </raftPoint>)
(<raftPoint> X-25.046 Y-10.265 </raftPoint>)
(<raftPoint> X-28.587 Y-6.724 </raftPoint>)
(<raftPoint> X-32.315 Y-4.86 </raftPoint>)
(<raftPoint> X-59.485 Y-4.86 </raftPoint>)
(<raftPoint> X-63.213 Y-6.724 </raftPoint>)
(<raftPoint> X-66.913 Y-10.423 </raftPoint>)
(</raftPerimeter>)
(<raftPerimeter>)
(<raftPoint> X-48.671 Y21.683 </raftPoint>)
(<raftPoint> X-48.743 Y23.351 </raftPoint>)
(<raftPoint> X-48.209 Y25.004 </raftPoint>)
(<raftPoint> X-44.854 Y28.26 </raftPoint>)
(<raftPoint> X-43.321 Y28.26 </raftPoint>)
(<raftPoint> X-41.316 Y26.735 </raftPoint>)
(<raftPoint> X-39.796 Y25.018 </raftPoint>)
(<raftPoint> X-39.257 Y23.351 </raftPoint>)
(<raftPoint> X-39.329 Y21.683 </raftPoint>)
(<raftPoint> X-40.068 Y20.007 </raftPoint>)
(<raftPoint> X-43.349 Y16.74 </raftPoint>)
(<raftPoint> X-44.845 Y16.74 </raftPoint>)
(<raftPoint> X-47.931 Y20.002 </raftPoint>)
(</raftPerimeter>)
(<raftPerimeter>)
(<raftPoint> X3.424 Y28.26 </raftPoint>)
(<raftPoint> X5.951 Y25.029 </raftPoint>)
(<raftPoint> X6.493 Y23.351 </raftPoint>)
(<raftPoint> X6.421 Y21.683 </raftPoint>)
(<raftPoint> X5.69 Y20.024 </raftPoint>)
(<raftPoint> X1.797 Y16.843 </raftPoint>)
(<raftPoint> X-2.191 Y20.026 </raftPoint>)
(<raftPoint> X-2.921 Y21.683 </raftPoint>)
(<raftPoint> X-2.993 Y23.351 </raftPoint>)
(<raftPoint> X-2.445 Y25.05 </raftPoint>)
(<raftPoint> X-1.514 Y26.597 </raftPoint>)
(<raftPoint> X0.149 Y28.26 </raftPoint>)
(</raftPerimeter>)
(<raftPerimeter>)
(<raftPoint> X-49.707 Y-25.012 </raftPoint>)
(<raftPoint> X-50.243 Y-23.351 </raftPoint>)
(<raftPoint> X-50.17 Y-21.683 </raftPoint>)
(<raftPoint> X-49.42 Y-19.977 </raftPoint>)
(<raftPoint> X-48.392 Y-18.51 </raftPoint>)
(<raftPoint> X-47.393 Y-18.343 </raftPoint>)
(<raftPoint> X-45.039 Y-16.833 </raftPoint>)
(<raftPoint> X-41.565 Y-20.014 </raftPoint>)
(<raftPoint> X-40.83 Y-21.683 </raftPoint>)
(<raftPoint> X-40.757 Y-23.351 </raftPoint>)
(<raftPoint> X-41.296 Y-25.018 </raftPoint>)
(<raftPoint> X-42.809 Y-26.726 </raftPoint>)
(<raftPoint> X-45.109 Y-28.26 </raftPoint>)
(<raftPoint> X-46.645 Y-28.26 </raftPoint>)
(</raftPerimeter>)
(<raftPerimeter>)
(<raftPoint> X-2.448 Y-26.72 </raftPoint>)
(<raftPoint> X-3.955 Y-25.018 </raftPoint>)
(<raftPoint> X-4.493 Y-23.351 </raftPoint>)
(<raftPoint> X-4.42 Y-21.683 </raftPoint>)
(<raftPoint> X-3.689 Y-20.02 </raftPoint>)
(<raftPoint> X0.013 Y-16.843 </raftPoint>)
(<raftPoint> X4.192 Y-20.03 </raftPoint>)
(<raftPoint> X4.92 Y-21.683 </raftPoint>)
(<raftPoint> X4.993 Y-23.351 </raftPoint>)
(<raftPoint> X4.454 Y-25.019 </raftPoint>)
(<raftPoint> X1.636 Y-28.26 </raftPoint>)
(<raftPoint> X0.1 Y-28.26 </raftPoint>)
(</raftPerimeter>)
(<raftPerimeter>)
(<raftPoint> X45.767 Y-18.341 </raftPoint>)
(<raftPoint> X46.606 Y-18.508 </raftPoint>)
(<raftPoint> X47.865 Y-19.994 </raftPoint>)
(<raftPoint> X48.621 Y-21.684 </raftPoint>)
(<raftPoint> X48.695 Y-23.351 </raftPoint>)
(<raftPoint> X48.156 Y-25.005 </raftPoint>)
(<raftPoint> X44.852 Y-28.26 </raftPoint>)
(<raftPoint> X43.342 Y-28.26 </raftPoint>)
(<raftPoint> X39.843 Y-25.0 </raftPoint>)
(<raftPoint> X39.305 Y-23.351 </raftPoint>)
(<raftPoint> X39.379 Y-21.684 </raftPoint>)
(<raftPoint> X40.129 Y-20.006 </raftPoint>)
(<raftPoint> X43.257 Y-16.834 </raftPoint>)
(</raftPerimeter>)
(<raftPerimeter>)
(<raftPoint> X40.879 Y21.684 </raftPoint>)
(<raftPoint> X40.805 Y23.351 </raftPoint>)
(<raftPoint> X41.349 Y25.016 </raftPoint>)
(<raftPoint> X42.884 Y26.728 </raftPoint>)
(<raftPoint> X45.112 Y28.26 </raftPoint>)
(<raftPoint> X46.643 Y28.26 </raftPoint>)
(<raftPoint> X49.652 Y25.013 </raftPoint>)
(<raftPoint> X50.195 Y23.351 </raftPoint>)
(<raftPoint> X50.122 Y21.7 </raftPoint>)
(<raftPoint> X48.37 Y18.51 </raftPoint>)
(<raftPoint> X47.268 Y18.344 </raftPoint>)
(<raftPoint> X45.036 Y16.838 </raftPoint>)
(<raftPoint> X41.625 Y20.014 </raftPoint>)
(</raftPerimeter>)
(<raftPerimeter>)
(<raftPoint> X-57.685 Y4.86 </raftPoint>)
(<raftPoint> X-30.515 Y4.86 </raftPoint>)
(<raftPoint> X-26.787 Y6.724 </raftPoint>)
(<raftPoint> X-23.303 Y10.208 </raftPoint>)
(<raftPoint> X-18.143 Y8.488 </raftPoint>)
(<raftPoint> X-15.177 Y6.9 </raftPoint>)
(<raftPoint> X-12.729 Y4.859 </raftPoint>)
(<raftPoint> X15.387 Y5.041 </raftPoint>)
(<raftPoint> X18.678 Y6.902 </raftPoint>)
(<raftPoint> X20.796 Y8.64 </raftPoint>)
(<raftPoint> X26.446 Y8.64 </raftPoint>)
(<raftPoint> X28.596 Y6.72 </raftPoint>)
(<raftPoint> X32.315 Y4.86 </raftPoint>)
(<raftPoint> X59.485 Y4.86 </raftPoint>)
(<raftPoint> X63.213 Y6.724 </raftPoint>)
(<raftPoint> X66.913 Y10.423 </raftPoint>)
(<raftPoint> X67.618 Y12.436 </raftPoint>)
(<raftPoint> X68.729 Y14.063 </raftPoint>)
(<raftPoint> X69.319 Y16.036 </raftPoint>)
(<raftPoint> X70.56 Y17.701 </raftPoint>)
(<raftPoint> X70.56 Y27.275 </raftPoint>)
(<raftPoint> X69.619 Y28.932 </raftPoint>)
(<raftPoint> X68.727 Y32.762 </raftPoint>)
(<raftPoint> X61.349 Y40.14 </raftPoint>)
(<raftPoint> X55.885 Y40.14 </raftPoint>)
(<raftPoint> X52.285 Y41.94 </raftPoint>)
(<raftPoint> X39.515 Y41.94 </raftPoint>)
(<raftPoint> X35.915 Y40.14 </raftPoint>)
(<raftPoint> X30.515 Y40.14 </raftPoint>)
(<raftPoint> X26.787 Y38.276 </raftPoint>)
(<raftPoint> X23.4 Y34.889 </raftPoint>)
(<raftPoint> X20.013 Y38.276 </raftPoint>)
(<raftPoint> X12.685 Y41.94 </raftPoint>)
(<raftPoint> X-9.085 Y41.94 </raftPoint>)
(<raftPoint> X-12.685 Y40.14 </raftPoint>)
(<raftPoint> X-14.549 Y40.14 </raftPoint>)
(<raftPoint> X-18.149 Y36.54 </raftPoint>)
(<raftPoint> X-23.3 Y36.54 </raftPoint>)
(<raftPoint> X-32.3 Y41.94 </raftPoint>)
(<raftPoint> X-55.885 Y41.94 </raftPoint>)
(<raftPoint> X-59.601 Y40.082 </raftPoint>)
(<raftPoint> X-64.043 Y36.253 </raftPoint>)
(<raftPoint> X-66.922 Y32.755 </raftPoint>)
(<raftPoint> X-67.559 Y30.764 </raftPoint>)
(<raftPoint> X-68.76 Y29.096 </raftPoint>)
(<raftPoint> X-68.76 Y17.738 </raftPoint>)
(<raftPoint> X-67.109 Y14.305 </raftPoint>)
(<raftPoint> X-66.948 Y12.259 </raftPoint>)
(<raftPoint> X-61.413 Y6.724 </raftPoint>)
(</raftPerimeter>)
(<raftPerimeter>)
(<raftPoint> X-67.618 Y-12.436 </raftPoint>)
(<raftPoint> X-68.729 Y-14.063 </raftPoint>)
(<raftPoint> X-69.318 Y-16.036 </raftPoint>)
(<raftPoint> X-70.56 Y-17.7 </raftPoint>)
(<raftPoint> X-70.56 Y-27.275 </raftPoint>)
(<raftPoint> X-69.619 Y-28.932 </raftPoint>)
(<raftPoint> X-68.727 Y-32.762 </raftPoint>)
(<raftPoint> X-61.349 Y-40.14 </raftPoint>)
(<raftPoint> X-59.494 Y-40.14 </raftPoint>)
(<raftPoint> X-56.612 Y-41.759 </raftPoint>)
(<raftPoint> X-34.116 Y-41.941 </raftPoint>)
(<raftPoint> X-26.787 Y-38.276 </raftPoint>)
(<raftPoint> X-25.051 Y-36.54 </raftPoint>)
(<raftPoint> X-19.949 Y-36.54 </raftPoint>)
(<raftPoint> X-18.213 Y-38.276 </raftPoint>)
(<raftPoint> X-10.885 Y-41.94 </raftPoint>)
(<raftPoint> X10.885 Y-41.94 </raftPoint>)
(<raftPoint> X14.485 Y-40.14 </raftPoint>)
(<raftPoint> X16.349 Y-40.14 </raftPoint>)
(<raftPoint> X19.949 Y-36.54 </raftPoint>)
(<raftPoint> X23.291 Y-36.54 </raftPoint>)
(<raftPoint> X28.691 Y-40.14 </raftPoint>)
(<raftPoint> X34.115 Y-40.14 </raftPoint>)
(<raftPoint> X37.715 Y-41.94 </raftPoint>)
(<raftPoint> X50.485 Y-41.94 </raftPoint>)
(<raftPoint> X54.085 Y-40.14 </raftPoint>)
(<raftPoint> X59.534 Y-40.14 </raftPoint>)
(<raftPoint> X64.043 Y-36.253 </raftPoint>)
(<raftPoint> X66.922 Y-32.756 </raftPoint>)
(<raftPoint> X67.56 Y-30.764 </raftPoint>)
(<raftPoint> X68.76 Y-29.096 </raftPoint>)
(<raftPoint> X68.76 Y-17.738 </raftPoint>)
(<raftPoint> X67.11 Y-14.305 </raftPoint>)
(<raftPoint> X66.948 Y-12.259 </raftPoint>)
(<raftPoint> X61.413 Y-6.724 </raftPoint>)
(<raftPoint> X57.685 Y-4.86 </raftPoint>)
(<raftPoint> X30.515 Y-4.86 </raftPoint>)
(<raftPoint> X26.787 Y-6.724 </raftPoint>)
(<raftPoint> X25.051 Y-8.46 </raftPoint>)
(<raftPoint> X19.909 Y-8.46 </raftPoint>)
(<raftPoint> X14.508 Y-4.859 </raftPoint>)
(<raftPoint> X-13.387 Y-5.041 </raftPoint>)
(<raftPoint> X-16.691 Y-6.909 </raftPoint>)
(<raftPoint> X-20.371 Y-10.435 </raftPoint>)
(<raftPoint> X-25.046 Y-10.265 </raftPoint>)
(<raftPoint> X-28.587 Y-6.724 </raftPoint>)
(<raftPoint> X-32.315 Y-4.86 </raftPoint>)
(<raftPoint> X-59.485 Y-4.86 </raftPoint>)
(<raftPoint> X-63.213 Y-6.724 </raftPoint>)
(<raftPoint> X-66.913 Y-10.423 </raftPoint>)
(</raftPerimeter>)
(<raftPerimeter>)
(<raftPoint> X40.058 Y21.689 </raftPoint>)
(<raftPoint> X40.013 Y23.357 </raftPoint>)
(<raftPoint> X40.468 Y25.045 </raftPoint>)
(<raftPoint> X41.674 Y26.76 </raftPoint>)
(<raftPoint> X43.338 Y28.26 </raftPoint>)
(<raftPoint> X48.407 Y28.26 </raftPoint>)
(<raftPoint> X50.531 Y25.05 </raftPoint>)
(<raftPoint> X50.987 Y23.357 </raftPoint>)
(<raftPoint> X50.941 Y21.673 </raftPoint>)
(<raftPoint> X50.284 Y19.991 </raftPoint>)
(<raftPoint> X48.746 Y18.267 </raftPoint>)
(<raftPoint> X46.681 Y16.74 </raftPoint>)
(<raftPoint> X43.349 Y16.74 </raftPoint>)
(<raftPoint> X41.696 Y18.393 </raftPoint>)
(</raftPerimeter>)
(<raftPerimeter>)
(<raftPoint> X39.886 Y-26.597 </raftPoint>)
(<raftPoint> X38.971 Y-25.058 </raftPoint>)
(<raftPoint> X38.512 Y-23.357 </raftPoint>)
(<raftPoint> X38.559 Y-21.673 </raftPoint>)
(<raftPoint> X39.216 Y-19.991 </raftPoint>)
(<raftPoint> X40.744 Y-18.28 </raftPoint>)
(<raftPoint> X43.3 Y-16.74 </raftPoint>)
(<raftPoint> X44.893 Y-16.74 </raftPoint>)
(<raftPoint> X47.252 Y-18.276 </raftPoint>)
(<raftPoint> X48.784 Y-19.991 </raftPoint>)
(<raftPoint> X49.441 Y-21.673 </raftPoint>)
(<raftPoint> X49.488 Y-23.357 </raftPoint>)
(<raftPoint> X49.034 Y-25.039 </raftPoint>)
(<raftPoint> X46.62 Y-28.26 </raftPoint>)
(<raftPoint> X41.549 Y-28.26 </raftPoint>)
(</raftPerimeter>)
(<raftPerimeter>)
(<raftPoint> X3.451 Y28.26 </raftPoint>)
(<raftPoint> X5.112 Y26.599 </raftPoint>)
(<raftPoint> X6.004 Y25.054 </raftPoint>)
(<raftPoint> X6.547 Y23.351 </raftPoint>)
(<raftPoint> X6.477 Y21.682 </raftPoint>)
(<raftPoint> X5.76 Y20.025 </raftPoint>)
(<raftPoint> X1.797 Y16.84 </raftPoint>)
(<raftPoint> X-2.262 Y20.027 </raftPoint>)
(<raftPoint> X-2.978 Y21.682 </raftPoint>)
(<raftPoint> X-3.048 Y23.351 </raftPoint>)
(<raftPoint> X-2.508 Y25.046 </raftPoint>)
(<raftPoint> X-1.518 Y26.593 </raftPoint>)
(<raftPoint> X0.149 Y28.26 </raftPoint>)
(</raftPerimeter>)
(<raftPerimeter>)
(<raftPoint> X-48.728 Y21.682 </raftPoint>)
(<raftPoint> X-48.798 Y23.351 </raftPoint>)
(<raftPoint> X-48.266 Y25.02 </raftPoint>)
(<raftPoint> X-46.767 Y26.739 </raftPoint>)
(<raftPoint> X-44.873 Y28.26 </raftPoint>)
(<raftPoint> X-43.318 Y28.26 </raftPoint>)
(<raftPoint> X-41.228 Y26.733 </raftPoint>)
(<raftPoint> X-39.735 Y25.02 </raftPoint>)
(<raftPoint> X-39.203 Y23.351 </raftPoint>)
(<raftPoint> X-39.273 Y21.682 </raftPoint>)
(<raftPoint> X-39.997 Y20.008 </raftPoint>)
(<raftPoint> X-43.347 Y16.74 </raftPoint>)
(<raftPoint> X-44.847 Y16.74 </raftPoint>)
(<raftPoint> X-48.001 Y20.003 </raftPoint>)
(</raftPerimeter>)
(<raftPerimeter>)
(<raftPoint> X-4.012 Y-25.034 </raftPoint>)
(<raftPoint> X-4.548 Y-23.351 </raftPoint>)
(<raftPoint> X-4.478 Y-21.682 </raftPoint>)
(<raftPoint> X-3.759 Y-20.021 </raftPoint>)
(<raftPoint> X0.024 Y-16.831 </raftPoint>)
(<raftPoint> X2.258 Y-18.344 </raftPoint>)
(<raftPoint> X3.363 Y-18.509 </raftPoint>)
(<raftPoint> X4.977 Y-21.693 </raftPoint>)
(<raftPoint> X5.047 Y-23.351 </raftPoint>)
(<raftPoint> X4.516 Y-25.018 </raftPoint>)
(<raftPoint> X1.638 Y-28.26 </raftPoint>)
(<raftPoint> X-1.619 Y-28.26 </raftPoint>)
(</raftPerimeter>)
(<raftPerimeter>)
(<raftPoint> X-49.769 Y-25.011 </raftPoint>)
(<raftPoint> X-50.298 Y-23.351 </raftPoint>)
(<raftPoint> X-50.228 Y-21.682 </raftPoint>)
(<raftPoint> X-49.492 Y-19.981 </raftPoint>)
(<raftPoint> X-48.395 Y-18.508 </raftPoint>)
(<raftPoint> X-47.511 Y-18.342 </raftPoint>)
(<raftPoint> X-45.041 Y-16.827 </raftPoint>)
(<raftPoint> X-41.494 Y-20.015 </raftPoint>)
(<raftPoint> X-40.773 Y-21.682 </raftPoint>)
(<raftPoint> X-40.703 Y-23.351 </raftPoint>)
(<raftPoint> X-41.235 Y-25.02 </raftPoint>)
(<raftPoint> X-42.721 Y-26.725 </raftPoint>)
(<raftPoint> X-45.106 Y-28.26 </raftPoint>)
(<raftPoint> X-46.647 Y-28.26 </raftPoint>)
(</raftPerimeter>)
(<raftPerimeter>)
(<raftPoint> X-57.685 Y4.86 </raftPoint>)
(<raftPoint> X-30.515 Y4.86 </raftPoint>)
(<raftPoint> X-26.787 Y6.724 </raftPoint>)
(<raftPoint> X-23.303 Y10.208 </raftPoint>)
(<raftPoint> X-18.143 Y8.488 </raftPoint>)
(<raftPoint> X-15.177 Y6.9 </raftPoint>)
(<raftPoint> X-12.729 Y4.859 </raftPoint>)
(<raftPoint> X15.387 Y5.041 </raftPoint>)
(<raftPoint> X18.678 Y6.902 </raftPoint>)
(<raftPoint> X20.796 Y8.64 </raftPoint>)
(<raftPoint> X26.446 Y8.64 </raftPoint>)
(<raftPoint> X28.596 Y6.72 </raftPoint>)
(<raftPoint> X32.315 Y4.86 </raftPoint>)
(<raftPoint> X59.485 Y4.86 </raftPoint>)
(<raftPoint> X63.213 Y6.724 </raftPoint>)
(<raftPoint> X66.913 Y10.423 </raftPoint>)
(<raftPoint> X67.618 Y12.436 </raftPoint>)
(<raftPoint> X68.729 Y14.063 </raftPoint>)
(<raftPoint> X69.319 Y16.036 </raftPoint>)
(<raftPoint> X70.56 Y17.701 </raftPoint>)
(<raftPoint> X70.56 Y27.275 </raftPoint>)
(<raftPoint> X69.619 Y28.932 </raftPoint>)
(<raftPoint> X68.727 Y32.762 </raftPoint>)
(<raftPoint> X61.349 Y40.14 </raftPoint>)
(<raftPoint> X55.885 Y40.14 </raftPoint>)
(<raftPoint> X52.285 Y41.94 </raftPoint>)
(<raftPoint> X39.515 Y41.94 </raftPoint>)
(<raftPoint> X35.915 Y40.14 </raftPoint>)
(<raftPoint> X30.515 Y40.14 </raftPoint>)
(<raftPoint> X26.787 Y38.276 </raftPoint>)
(<raftPoint> X23.4 Y34.889 </raftPoint>)
(<raftPoint> X20.013 Y38.276 </raftPoint>)
(<raftPoint> X12.685 Y41.94 </raftPoint>)
(<raftPoint> X-9.085 Y41.94 </raftPoint>)
(<raftPoint> X-12.685 Y40.14 </raftPoint>)
(<raftPoint> X-14.549 Y40.14 </raftPoint>)
(<raftPoint> X-18.149 Y36.54 </raftPoint>)
(<raftPoint> X-23.3 Y36.54 </raftPoint>)
(<raftPoint> X-32.3 Y41.94 </raftPoint>)
(<raftPoint> X-55.885 Y41.94 </raftPoint>)
(<raftPoint> X-59.601 Y40.082 </raftPoint>)
(<raftPoint> X-64.043 Y36.253 </raftPoint>)
(<raftPoint> X-66.922 Y32.755 </raftPoint>)
(<raftPoint> X-67.559 Y30.764 </raftPoint>)
(<raftPoint> X-68.76 Y29.096 </raftPoint>)
(<raftPoint> X-68.76 Y17.738 </raftPoint>)
(<raftPoint> X-67.109 Y14.305 </raftPoint>)
(<raftPoint> X-66.948 Y12.259 </raftPoint>)
(<raftPoint> X-61.413 Y6.724 </raftPoint>)
(</raftPerimeter>)
(<raftPerimeter>)
(<raftPoint> X-67.618 Y-12.436 </raftPoint>)
(<raftPoint> X-68.729 Y-14.063 </raftPoint>)
(<raftPoint> X-69.318 Y-16.036 </raftPoint>)
(<raftPoint> X-70.56 Y-17.7 </raftPoint>)
(<raftPoint> X-70.56 Y-27.275 </raftPoint>)
(<raftPoint> X-69.619 Y-28.932 </raftPoint>)
(<raftPoint> X-68.727 Y-32.762 </raftPoint>)
(<raftPoint> X-61.349 Y-40.14 </raftPoint>)
(<raftPoint> X-59.494 Y-40.14 </raftPoint>)
(<raftPoint> X-56.612 Y-41.759 </raftPoint>)
(<raftPoint> X-34.116 Y-41.941 </raftPoint>)
(<raftPoint> X-26.787 Y-38.276 </raftPoint>)
(<raftPoint> X-25.051 Y-36.54 </raftPoint>)
(<raftPoint> X-19.949 Y-36.54 </raftPoint>)
(<raftPoint> X-18.213 Y-38.276 </raftPoint>)
(<raftPoint> X-10.885 Y-41.94 </raftPoint>)
(<raftPoint> X10.885 Y-41.94 </raftPoint>)
(<raftPoint> X14.485 Y-40.14 </raftPoint>)
(<raftPoint> X16.349 Y-40.14 </raftPoint>)
(<raftPoint> X19.949 Y-36.54 </raftPoint>)
(<raftPoint> X23.291 Y-36.54 </raftPoint>)
(<raftPoint> X28.691 Y-40.14 </raftPoint>)
(<raftPoint> X34.115 Y-40.14 </raftPoint>)
(<raftPoint> X37.715 Y-41.94 </raftPoint>)
(<raftPoint> X50.485 Y-41.94 </raftPoint>)
(<raftPoint> X54.085 Y-40.14 </raftPoint>)
(<raftPoint> X59.534 Y-40.14 </raftPoint>)
(<raftPoint> X64.043 Y-36.253 </raftPoint>)
(<raftPoint> X66.922 Y-32.756 </raftPoint>)
(<raftPoint> X67.56 Y-30.764 </raftPoint>)
(<raftPoint> X68.76 Y-29.096 </raftPoint>)
(<raftPoint> X68.76 Y-17.738 </raftPoint>)
(<raftPoint> X67.11 Y-14.305 </raftPoint>)
(<raftPoint> X66.948 Y-12.259 </raftPoint>)
(<raftPoint> X61.413 Y-6.724 </raftPoint>)
(<raftPoint> X57.685 Y-4.86 </raftPoint>)
(<raftPoint> X30.515 Y-4.86 </raftPoint>)
(<raftPoint> X26.787 Y-6.724 </raftPoint>)
(<raftPoint> X25.051 Y-8.46 </raftPoint>)
(<raftPoint> X19.909 Y-8.46 </raftPoint>)
(<raftPoint> X14.508 Y-4.859 </raftPoint>)
(<raftPoint> X-13.387 Y-5.041 </raftPoint>)
(<raftPoint> X-16.691 Y-6.909 </raftPoint>)
(<raftPoint> X-20.371 Y-10.435 </raftPoint>)
(<raftPoint> X-25.046 Y-10.265 </raftPoint>)
(<raftPoint> X-28.587 Y-6.724 </raftPoint>)
(<raftPoint> X-32.315 Y-4.86 </raftPoint>)
(<raftPoint> X-59.485 Y-4.86 </raftPoint>)
(<raftPoint> X-63.213 Y-6.724 </raftPoint>)
(<raftPoint> X-66.913 Y-10.423 </raftPoint>)
(</raftPerimeter>)
(<raftPerimeter>)
(<raftPoint> X38.378 Y-25.058 </raftPoint>)
(<raftPoint> X37.981 Y-23.363 </raftPoint>)
(<raftPoint> X38.028 Y-21.666 </raftPoint>)
(<raftPoint> X38.62 Y-19.988 </raftPoint>)
(<raftPoint> X41.56 Y-16.74 </raftPoint>)
(<raftPoint> X46.633 Y-16.74 </raftPoint>)
(<raftPoint> X49.377 Y-19.982 </raftPoint>)
(<raftPoint> X49.972 Y-21.666 </raftPoint>)
(<raftPoint> X50.019 Y-23.363 </raftPoint>)
(<raftPoint> X49.622 Y-25.058 </raftPoint>)
(<raftPoint> X48.532 Y-26.765 </raftPoint>)
(<raftPoint> X44.862 Y-30.06 </raftPoint>)
(<raftPoint> X43.333 Y-30.06 </raftPoint>)
(<raftPoint> X39.465 Y-26.761 </raftPoint>)
(</raftPerimeter>)
(<raftPerimeter>)
(<raftPoint> X41.437 Y18.253 </raftPoint>)
(<raftPoint> X40.125 Y19.973 </raftPoint>)
(<raftPoint> X39.528 Y21.666 </raftPoint>)
(<raftPoint> X39.481 Y23.363 </raftPoint>)
(<raftPoint> X39.879 Y25.058 </raftPoint>)
(<raftPoint> X40.953 Y26.74 </raftPoint>)
(<raftPoint> X43.427 Y28.338 </raftPoint>)
(<raftPoint> X45.054 Y29.965 </raftPoint>)
(<raftPoint> X47.515 Y28.458 </raftPoint>)
(<raftPoint> X48.429 Y28.286 </raftPoint>)
(<raftPoint> X50.029 Y26.769 </raftPoint>)
(<raftPoint> X51.121 Y25.058 </raftPoint>)
(<raftPoint> X51.519 Y23.363 </raftPoint>)
(<raftPoint> X51.472 Y21.666 </raftPoint>)
(<raftPoint> X50.875 Y19.973 </raftPoint>)
(<raftPoint> X48.421 Y16.74 </raftPoint>)
(<raftPoint> X43.326 Y16.74 </raftPoint>)
(</raftPerimeter>)
(<raftPerimeter>)
(<raftPoint> X3.451 Y28.26 </raftPoint>)
(<raftPoint> X5.116 Y26.595 </raftPoint>)
(<raftPoint> X6.068 Y25.049 </raftPoint>)
(<raftPoint> X6.602 Y23.352 </raftPoint>)
(<raftPoint> X6.534 Y21.68 </raftPoint>)
(<raftPoint> X5.83 Y20.025 </raftPoint>)
(<raftPoint> X1.797 Y16.837 </raftPoint>)
(<raftPoint> X-2.332 Y20.027 </raftPoint>)
(<raftPoint> X-3.035 Y21.68 </raftPoint>)
(<raftPoint> X-3.103 Y23.352 </raftPoint>)
(<raftPoint> X-2.571 Y25.042 </raftPoint>)
(<raftPoint> X-1.521 Y26.59 </raftPoint>)
(<raftPoint> X0.149 Y28.26 </raftPoint>)
(</raftPerimeter>)
(<raftPerimeter>)
(<raftPoint> X-45.136 Y-16.74 </raftPoint>)
(<raftPoint> X-41.424 Y-20.016 </raftPoint>)
(<raftPoint> X-40.716 Y-21.68 </raftPoint>)
(<raftPoint> X-40.647 Y-23.352 </raftPoint>)
(<raftPoint> X-41.174 Y-25.022 </raftPoint>)
(<raftPoint> X-42.633 Y-26.724 </raftPoint>)
(<raftPoint> X-45.103 Y-28.26 </raftPoint>)
(<raftPoint> X-46.649 Y-28.26 </raftPoint>)
(<raftPoint> X-49.831 Y-25.01 </raftPoint>)
(<raftPoint> X-50.354 Y-23.352 </raftPoint>)
(<raftPoint> X-50.285 Y-21.68 </raftPoint>)
(<raftPoint> X-49.568 Y-19.996 </raftPoint>)
(<raftPoint> X-46.64 Y-16.74 </raftPoint>)
(</raftPerimeter>)
(<raftPerimeter>)
(<raftPoint> X-4.074 Y-25.032 </raftPoint>)
(<raftPoint> X-4.604 Y-23.352 </raftPoint>)
(<raftPoint> X-4.535 Y-21.68 </raftPoint>)
(<raftPoint> X-3.829 Y-20.021 </raftPoint>)
(<raftPoint> X0.026 Y-16.826 </raftPoint>)
(<raftPoint> X2.376 Y-18.343 </raftPoint>)
(<raftPoint> X3.364 Y-18.506 </raftPoint>)
(<raftPoint> X5.034 Y-21.695 </raftPoint>)
(<raftPoint> X5.101 Y-23.352 </raftPoint>)
(<raftPoint> X4.578 Y-25.017 </raftPoint>)
(<raftPoint> X1.64 Y-28.26 </raftPoint>)
(<raftPoint> X-1.621 Y-28.26 </raftPoint>)
(</raftPerimeter>)
(<raftPerimeter>)
(<raftPoint> X-48.785 Y21.68 </raftPoint>)
(<raftPoint> X-48.853 Y23.352 </raftPoint>)
(<raftPoint> X-48.327 Y25.021 </raftPoint>)
(<raftPoint> X-46.855 Y26.737 </raftPoint>)
(<raftPoint> X-44.877 Y28.26 </raftPoint>)
(<raftPoint> X-43.314 Y28.26 </raftPoint>)
(<raftPoint> X-41.14 Y26.731 </raftPoint>)
(<raftPoint> X-39.674 Y25.022 </raftPoint>)
(<raftPoint> X-39.148 Y23.352 </raftPoint>)
(<raftPoint> X-39.216 Y21.68 </raftPoint>)
(<raftPoint> X-39.927 Y20.009 </raftPoint>)
(<raftPoint> X-43.344 Y16.74 </raftPoint>)
(<raftPoint> X-44.85 Y16.74 </raftPoint>)
(<raftPoint> X-48.072 Y20.004 </raftPoint>)
(</raftPerimeter>)
(<raftPerimeter>)
(<raftPoint> X-57.685 Y4.86 </raftPoint>)
(<raftPoint> X-30.515 Y4.86 </raftPoint>)
(<raftPoint> X-26.787 Y6.724 </raftPoint>)
(<raftPoint> X-23.303 Y10.208 </raftPoint>)
(<raftPoint> X-18.143 Y8.488 </raftPoint>)
(<raftPoint> X-15.177 Y6.9 </raftPoint>)
(<raftPoint> X-12.729 Y4.859 </raftPoint>)
(<raftPoint> X15.387 Y5.041 </raftPoint>)
(<raftPoint> X18.678 Y6.902 </raftPoint>)
(<raftPoint> X20.796 Y8.64 </raftPoint>)
(<raftPoint> X26.446 Y8.64 </raftPoint>)
(<raftPoint> X28.596 Y6.72 </raftPoint>)
(<raftPoint> X32.315 Y4.86 </raftPoint>)
(<raftPoint> X59.485 Y4.86 </raftPoint>)
(<raftPoint> X63.213 Y6.724 </raftPoint>)
(<raftPoint> X66.913 Y10.423 </raftPoint>)
(<raftPoint> X67.618 Y12.436 </raftPoint>)
(<raftPoint> X68.729 Y14.063 </raftPoint>)
(<raftPoint> X69.319 Y16.036 </raftPoint>)
(<raftPoint> X70.56 Y17.701 </raftPoint>)
(<raftPoint> X70.56 Y27.275 </raftPoint>)
(<raftPoint> X69.619 Y28.932 </raftPoint>)
(<raftPoint> X68.727 Y32.762 </raftPoint>)
(<raftPoint> X61.349 Y40.14 </raftPoint>)
(<raftPoint> X55.885 Y40.14 </raftPoint>)
(<raftPoint> X52.285 Y41.94 </raftPoint>)
(<raftPoint> X37.715 Y41.94 </raftPoint>)
(<raftPoint> X34.115 Y40.14 </raftPoint>)
(<raftPoint> X30.515 Y40.14 </raftPoint>)
(<raftPoint> X26.787 Y38.276 </raftPoint>)
(<raftPoint> X23.4 Y34.889 </raftPoint>)
(<raftPoint> X20.013 Y38.276 </raftPoint>)
(<raftPoint> X12.685 Y41.94 </raftPoint>)
(<raftPoint> X-9.085 Y41.94 </raftPoint>)
(<raftPoint> X-12.685 Y40.14 </raftPoint>)
(<raftPoint> X-14.549 Y40.14 </raftPoint>)
(<raftPoint> X-18.149 Y36.54 </raftPoint>)
(<raftPoint> X-23.3 Y36.54 </raftPoint>)
(<raftPoint> X-32.3 Y41.94 </raftPoint>)
(<raftPoint> X-55.885 Y41.94 </raftPoint>)
(<raftPoint> X-59.601 Y40.082 </raftPoint>)
(<raftPoint> X-64.043 Y36.253 </raftPoint>)
(<raftPoint> X-66.922 Y32.755 </raftPoint>)
(<raftPoint> X-67.559 Y30.764 </raftPoint>)
(<raftPoint> X-68.76 Y29.096 </raftPoint>)
(<raftPoint> X-68.76 Y17.738 </raftPoint>)
(<raftPoint> X-67.109 Y14.305 </raftPoint>)
(<raftPoint> X-66.948 Y12.259 </raftPoint>)
(<raftPoint> X-61.413 Y6.724 </raftPoint>)
(</raftPerimeter>)
(<raftPerimeter>)
(<raftPoint> X-67.618 Y-12.436 </raftPoint>)
(<raftPoint> X-68.729 Y-14.063 </raftPoint>)
(<raftPoint> X-69.318 Y-16.036 </raftPoint>)
(<raftPoint> X-70.56 Y-17.7 </raftPoint>)
(<raftPoint> X-70.56 Y-27.275 </raftPoint>)
(<raftPoint> X-69.619 Y-28.932 </raftPoint>)
(<raftPoint> X-68.727 Y-32.762 </raftPoint>)
(<raftPoint> X-61.349 Y-40.14 </raftPoint>)
(<raftPoint> X-59.494 Y-40.14 </raftPoint>)
(<raftPoint> X-56.612 Y-41.759 </raftPoint>)
(<raftPoint> X-34.116 Y-41.941 </raftPoint>)
(<raftPoint> X-26.787 Y-38.276 </raftPoint>)
(<raftPoint> X-25.051 Y-36.54 </raftPoint>)
(<raftPoint> X-19.949 Y-36.54 </raftPoint>)
(<raftPoint> X-18.213 Y-38.276 </raftPoint>)
(<raftPoint> X-10.885 Y-41.94 </raftPoint>)
(<raftPoint> X10.885 Y-41.94 </raftPoint>)
(<raftPoint> X14.485 Y-40.14 </raftPoint>)
(<raftPoint> X16.349 Y-40.14 </raftPoint>)
(<raftPoint> X19.949 Y-36.54 </raftPoint>)
(<raftPoint> X23.291 Y-36.54 </raftPoint>)
(<raftPoint> X28.691 Y-40.14 </raftPoint>)
(<raftPoint> X34.115 Y-40.14 </raftPoint>)
(<raftPoint> X37.715 Y-41.94 </raftPoint>)
(<raftPoint> X50.485 Y-41.94 </raftPoint>)
(<raftPoint> X54.085 Y-40.14 </raftPoint>)
(<raftPoint> X59.526 Y-40.14 </raftPoint>)
(<raftPoint> X62.13 Y-38.063 </raftPoint>)
(<raftPoint> X66.919 Y-32.764 </raftPoint>)
(<raftPoint> X67.56 Y-30.764 </raftPoint>)
(<raftPoint> X68.76 Y-29.096 </raftPoint>)
(<raftPoint> X68.76 Y-17.738 </raftPoint>)
(<raftPoint> X67.11 Y-14.305 </raftPoint>)
(<raftPoint> X66.948 Y-12.259 </raftPoint>)
(<raftPoint> X61.413 Y-6.724 </raftPoint>)
(<raftPoint> X57.685 Y-4.86 </raftPoint>)
(<raftPoint> X30.515 Y-4.86 </raftPoint>)
(<raftPoint> X26.787 Y-6.724 </raftPoint>)
(<raftPoint> X25.051 Y-8.46 </raftPoint>)
(<raftPoint> X19.909 Y-8.46 </raftPoint>)
(<raftPoint> X14.508 Y-4.859 </raftPoint>)
(<raftPoint> X-13.387 Y-5.041 </raftPoint>)
(<raftPoint> X-16.691 Y-6.909 </raftPoint>)
(<raftPoint> X-20.371 Y-10.435 </raftPoint>)
(<raftPoint> X-25.046 Y-10.265 </raftPoint>)
(<raftPoint> X-28.587 Y-6.724 </raftPoint>)
(<raftPoint> X-32.315 Y-4.86 </raftPoint>)
(<raftPoint> X-59.485 Y-4.86 </raftPoint>)
(<raftPoint> X-63.213 Y-6.724 </raftPoint>)
(<raftPoint> X-66.913 Y-10.423 </raftPoint>)
(</raftPerimeter>)
(<raftPerimeter>)
(<raftPoint> X46.671 Y30.06 </raftPoint>)
(<raftPoint> X50.69 Y26.764 </raftPoint>)
(<raftPoint> X51.654 Y25.069 </raftPoint>)
(<raftPoint> X52.034 Y23.365 </raftPoint>)
(<raftPoint> X51.987 Y21.66 </raftPoint>)
(<raftPoint> X51.449 Y19.958 </raftPoint>)
(<raftPoint> X50.286 Y18.237 </raftPoint>)
(<raftPoint> X46.661 Y14.94 </raftPoint>)
(<raftPoint> X45.085 Y14.94 </raftPoint>)
(<raftPoint> X41.65 Y16.657 </raftPoint>)
(<raftPoint> X39.553 Y19.954 </raftPoint>)
(<raftPoint> X39.013 Y21.66 </raftPoint>)
(<raftPoint> X38.966 Y23.365 </raftPoint>)
(<raftPoint> X39.346 Y25.069 </raftPoint>)
(<raftPoint> X40.322 Y26.786 </raftPoint>)
(<raftPoint> X43.357 Y30.06 </raftPoint>)
(</raftPerimeter>)
(<raftPerimeter>)
(<raftPoint> X40.759 Y-28.458 </raftPoint>)
(<raftPoint> X39.822 Y-28.293 </raftPoint>)
(<raftPoint> X37.844 Y-25.063 </raftPoint>)
(<raftPoint> X37.466 Y-23.365 </raftPoint>)
(<raftPoint> X37.513 Y-21.66 </raftPoint>)
(<raftPoint> X38.052 Y-19.958 </raftPoint>)
(<raftPoint> X39.197 Y-18.263 </raftPoint>)
(<raftPoint> X41.973 Y-16.477 </raftPoint>)
(<raftPoint> X43.36 Y-14.94 </raftPoint>)
(<raftPoint> X44.869 Y-14.94 </raftPoint>)
(<raftPoint> X48.79 Y-18.243 </raftPoint>)
(<raftPoint> X49.948 Y-19.958 </raftPoint>)
(<raftPoint> X50.487 Y-21.66 </raftPoint>)
(<raftPoint> X50.534 Y-23.365 </raftPoint>)
(<raftPoint> X50.154 Y-25.069 </raftPoint>)
(<raftPoint> X49.194 Y-26.759 </raftPoint>)
(<raftPoint> X44.878 Y-30.06 </raftPoint>)
(<raftPoint> X43.304 Y-30.06 </raftPoint>)
(</raftPerimeter>)
(<raftPerimeter>)
(<raftPoint> X-45.134 Y-16.74 </raftPoint>)
(<raftPoint> X-41.357 Y-20.017 </raftPoint>)
(<raftPoint> X-40.659 Y-21.679 </raftPoint>)
(<raftPoint> X-40.592 Y-23.352 </raftPoint>)
(<raftPoint> X-41.112 Y-25.023 </raftPoint>)
(<raftPoint> X-42.547 Y-26.722 </raftPoint>)
(<raftPoint> X-45.1 Y-28.26 </raftPoint>)
(<raftPoint> X-46.651 Y-28.26 </raftPoint>)
(<raftPoint> X-49.893 Y-25.008 </raftPoint>)
(<raftPoint> X-50.409 Y-23.352 </raftPoint>)
(<raftPoint> X-50.342 Y-21.679 </raftPoint>)
(<raftPoint> X-49.635 Y-19.997 </raftPoint>)
(<raftPoint> X-46.642 Y-16.74 </raftPoint>)
(</raftPerimeter>)
(<raftPerimeter>)
(<raftPoint> X3.451 Y28.26 </raftPoint>)
(<raftPoint> X5.119 Y26.592 </raftPoint>)
(<raftPoint> X6.131 Y25.045 </raftPoint>)
(<raftPoint> X6.658 Y23.352 </raftPoint>)
(<raftPoint> X6.591 Y21.679 </raftPoint>)
(<raftPoint> X5.897 Y20.026 </raftPoint>)
(<raftPoint> X1.798 Y16.834 </raftPoint>)
(<raftPoint> X-2.398 Y20.028 </raftPoint>)
(<raftPoint> X-3.092 Y21.679 </raftPoint>)
(<raftPoint> X-3.159 Y23.352 </raftPoint>)
(<raftPoint> X-2.634 Y25.038 </raftPoint>)
(<raftPoint> X-1.525 Y26.586 </raftPoint>)
(<raftPoint> X0.149 Y28.26 </raftPoint>)
(</raftPerimeter>)
(<raftPerimeter>)
(<raftPoint> X-4.136 Y-25.031 </raftPoint>)
(<raftPoint> X-4.658 Y-23.352 </raftPoint>)
(<raftPoint> X-4.592 Y-21.679 </raftPoint>)
(<raftPoint> X-3.896 Y-20.022 </raftPoint>)
(<raftPoint> X0.029 Y-16.821 </raftPoint>)
(<raftPoint> X2.494 Y-18.342 </raftPoint>)
(<raftPoint> X3.386 Y-18.507 </raftPoint>)
(<raftPoint> X4.374 Y-19.972 </raftPoint>)
(<raftPoint> X5.09 Y-21.677 </raftPoint>)
(<raftPoint> X5.136 Y-23.352 </raftPoint>)
(<raftPoint> X4.637 Y-25.017 </raftPoint>)
(<raftPoint> X1.642 Y-28.26 </raftPoint>)
(<raftPoint> X-1.624 Y-28.26 </raftPoint>)
(</raftPerimeter>)
(<raftPerimeter>)
(<raftPoint> X-48.842 Y21.679 </raftPoint>)
(<raftPoint> X-48.909 Y23.352 </raftPoint>)
(<raftPoint> X-48.388 Y25.022 </raftPoint>)
(<raftPoint> X-46.918 Y26.735 </raftPoint>)
(<raftPoint> X-44.88 Y28.26 </raftPoint>)
(<raftPoint> X-43.311 Y28.26 </raftPoint>)
(<raftPoint> X-41.053 Y26.73 </raftPoint>)
(<raftPoint> X-39.614 Y25.025 </raftPoint>)
(<raftPoint> X-39.114 Y23.352 </raftPoint>)
(<raftPoint> X-39.16 Y21.677 </raftPoint>)
(<raftPoint> X-39.86 Y20.01 </raftPoint>)
(<raftPoint> X-43.343 Y16.74 </raftPoint>)
(<raftPoint> X-44.852 Y16.74 </raftPoint>)
(<raftPoint> X-48.139 Y20.005 </raftPoint>)
(</raftPerimeter>)
(<raftPerimeter>)
(<raftPoint> X-57.685 Y4.86 </raftPoint>)
(<raftPoint> X-30.515 Y4.86 </raftPoint>)
(<raftPoint> X-26.787 Y6.724 </raftPoint>)
(<raftPoint> X-23.303 Y10.208 </raftPoint>)
(<raftPoint> X-18.143 Y8.488 </raftPoint>)
(<raftPoint> X-15.177 Y6.9 </raftPoint>)
(<raftPoint> X-12.729 Y4.859 </raftPoint>)
(<raftPoint> X15.387 Y5.041 </raftPoint>)
(<raftPoint> X18.678 Y6.902 </raftPoint>)
(<raftPoint> X20.796 Y8.64 </raftPoint>)
(<raftPoint> X26.446 Y8.64 </raftPoint>)
(<raftPoint> X28.596 Y6.72 </raftPoint>)
(<raftPoint> X32.315 Y4.86 </raftPoint>)
(<raftPoint> X59.485 Y4.86 </raftPoint>)
(<raftPoint> X63.213 Y6.724 </raftPoint>)
(<raftPoint> X66.913 Y10.423 </raftPoint>)
(<raftPoint> X67.618 Y12.436 </raftPoint>)
(<raftPoint> X68.729 Y14.063 </raftPoint>)
(<raftPoint> X69.319 Y16.036 </raftPoint>)
(<raftPoint> X70.56 Y17.701 </raftPoint>)
(<raftPoint> X70.56 Y27.275 </raftPoint>)
(<raftPoint> X69.619 Y28.932 </raftPoint>)
(<raftPoint> X68.727 Y32.762 </raftPoint>)
(<raftPoint> X61.349 Y40.14 </raftPoint>)
(<raftPoint> X55.895 Y40.14 </raftPoint>)
(<raftPoint> X53.046 Y41.759 </raftPoint>)
(<raftPoint> X37.717 Y41.941 </raftPoint>)
(<raftPoint> X34.115 Y40.14 </raftPoint>)
(<raftPoint> X30.515 Y40.14 </raftPoint>)
(<raftPoint> X26.787 Y38.276 </raftPoint>)
(<raftPoint> X23.4 Y34.889 </raftPoint>)
(<raftPoint> X20.013 Y38.276 </raftPoint>)
(<raftPoint> X12.685 Y41.94 </raftPoint>)
(<raftPoint> X-9.085 Y41.94 </raftPoint>)
(<raftPoint> X-12.685 Y40.14 </raftPoint>)
(<raftPoint> X-14.549 Y40.14 </raftPoint>)
(<raftPoint> X-18.149 Y36.54 </raftPoint>)
(<raftPoint> X-23.3 Y36.54 </raftPoint>)
(<raftPoint> X-32.3 Y41.94 </raftPoint>)
(<raftPoint> X-55.885 Y41.94 </raftPoint>)
(<raftPoint> X-59.601 Y40.082 </raftPoint>)
(<raftPoint> X-64.043 Y36.253 </raftPoint>)
(<raftPoint> X-66.922 Y32.755 </raftPoint>)
(<raftPoint> X-67.559 Y30.764 </raftPoint>)
(<raftPoint> X-68.76 Y29.096 </raftPoint>)
(<raftPoint> X-68.76 Y17.738 </raftPoint>)
(<raftPoint> X-67.109 Y14.305 </raftPoint>)
(<raftPoint> X-66.948 Y12.259 </raftPoint>)
(<raftPoint> X-61.413 Y6.724 </raftPoint>)
(</raftPerimeter>)
(<raftPerimeter>)
(<raftPoint> X-67.618 Y-12.436 </raftPoint>)
(<raftPoint> X-68.729 Y-14.063 </raftPoint>)
(<raftPoint> X-69.318 Y-16.036 </raftPoint>)
(<raftPoint> X-70.56 Y-17.7 </raftPoint>)
(<raftPoint> X-70.56 Y-27.275 </raftPoint>)
(<raftPoint> X-69.619 Y-28.932 </raftPoint>)
(<raftPoint> X-68.727 Y-32.762 </raftPoint>)
(<raftPoint> X-61.349 Y-40.14 </raftPoint>)
(<raftPoint> X-59.494 Y-40.14 </raftPoint>)
(<raftPoint> X-56.612 Y-41.759 </raftPoint>)
(<raftPoint> X-34.116 Y-41.941 </raftPoint>)
(<raftPoint> X-26.787 Y-38.276 </raftPoint>)
(<raftPoint> X-25.051 Y-36.54 </raftPoint>)
(<raftPoint> X-19.949 Y-36.54 </raftPoint>)
(<raftPoint> X-18.213 Y-38.276 </raftPoint>)
(<raftPoint> X-10.885 Y-41.94 </raftPoint>)
(<raftPoint> X10.885 Y-41.94 </raftPoint>)
(<raftPoint> X14.485 Y-40.14 </raftPoint>)
(<raftPoint> X16.349 Y-40.14 </raftPoint>)
(<raftPoint> X19.949 Y-36.54 </raftPoint>)
(<raftPoint> X23.291 Y-36.54 </raftPoint>)
(<raftPoint> X28.691 Y-40.14 </raftPoint>)
(<raftPoint> X32.315 Y-40.14 </raftPoint>)
(<raftPoint> X35.915 Y-41.94 </raftPoint>)
(<raftPoint> X52.285 Y-41.94 </raftPoint>)
(<raftPoint> X55.885 Y-40.14 </raftPoint>)
(<raftPoint> X59.534 Y-40.14 </raftPoint>)
(<raftPoint> X64.043 Y-36.253 </raftPoint>)
(<raftPoint> X66.922 Y-32.756 </raftPoint>)
(<raftPoint> X67.56 Y-30.764 </raftPoint>)
(<raftPoint> X68.76 Y-29.096 </raftPoint>)
(<raftPoint> X68.76 Y-17.738 </raftPoint>)
(<raftPoint> X67.11 Y-14.305 </raftPoint>)
(<raftPoint> X66.948 Y-12.259 </raftPoint>)
(<raftPoint> X61.413 Y-6.724 </raftPoint>)
(<raftPoint> X57.685 Y-4.86 </raftPoint>)
(<raftPoint> X30.515 Y-4.86 </raftPoint>)
(<raftPoint> X26.787 Y-6.724 </raftPoint>)
(<raftPoint> X25.051 Y-8.46 </raftPoint>)
(<raftPoint> X19.909 Y-8.46 </raftPoint>)
(<raftPoint> X14.508 Y-4.859 </raftPoint>)
(<raftPoint> X-13.387 Y-5.041 </raftPoint>)
(<raftPoint> X-16.691 Y-6.909 </raftPoint>)
(<raftPoint> X-20.371 Y-10.435 </raftPoint>)
(<raftPoint> X-25.046 Y-10.265 </raftPoint>)
(<raftPoint> X-28.587 Y-6.724 </raftPoint>)
(<raftPoint> X-32.315 Y-4.86 </raftPoint>)
(<raftPoint> X-59.485 Y-4.86 </raftPoint>)
(<raftPoint> X-63.213 Y-6.724 </raftPoint>)
(<raftPoint> X-66.913 Y-10.423 </raftPoint>)
(</raftPerimeter>)
(<raftPerimeter>)
(<raftPoint> X44.894 Y-14.94 </raftPoint>)
(<raftPoint> X47.391 Y-16.543 </raftPoint>)
(<raftPoint> X48.386 Y-16.709 </raftPoint>)
(<raftPoint> X50.524 Y-19.951 </raftPoint>)
(<raftPoint> X51.002 Y-21.654 </raftPoint>)
(<raftPoint> X51.048 Y-23.367 </raftPoint>)
(<raftPoint> X50.686 Y-25.081 </raftPoint>)
(<raftPoint> X49.837 Y-26.789 </raftPoint>)
(<raftPoint> X46.648 Y-30.06 </raftPoint>)
(<raftPoint> X41.546 Y-30.06 </raftPoint>)
(<raftPoint> X38.161 Y-26.784 </raftPoint>)
(<raftPoint> X37.314 Y-25.081 </raftPoint>)
(<raftPoint> X36.952 Y-23.367 </raftPoint>)
(<raftPoint> X36.998 Y-21.654 </raftPoint>)
(<raftPoint> X37.477 Y-19.948 </raftPoint>)
(<raftPoint> X38.565 Y-18.219 </raftPoint>)
(<raftPoint> X41.559 Y-14.94 </raftPoint>)
(</raftPerimeter>)
(<raftPerimeter>)
(<raftPoint> X38.978 Y19.942 </raftPoint>)
(<raftPoint> X38.498 Y21.654 </raftPoint>)
(<raftPoint> X38.452 Y23.367 </raftPoint>)
(<raftPoint> X38.814 Y25.081 </raftPoint>)
(<raftPoint> X39.658 Y26.778 </raftPoint>)
(<raftPoint> X43.337 Y30.06 </raftPoint>)
(<raftPoint> X48.438 Y30.06 </raftPoint>)
(<raftPoint> X51.332 Y26.797 </raftPoint>)
(<raftPoint> X52.186 Y25.081 </raftPoint>)
(<raftPoint> X52.548 Y23.367 </raftPoint>)
(<raftPoint> X52.502 Y21.654 </raftPoint>)
(<raftPoint> X52.024 Y19.947 </raftPoint>)
(<raftPoint> X50.953 Y18.246 </raftPoint>)
(<raftPoint> X46.677 Y14.94 </raftPoint>)
(<raftPoint> X43.349 Y14.94 </raftPoint>)
(<raftPoint> X39.887 Y18.402 </raftPoint>)
(</raftPerimeter>)
(<raftPerimeter>)
(<raftPoint> X-4.764 Y-23.337 </raftPoint>)
(<raftPoint> X-4.634 Y-21.684 </raftPoint>)
(<raftPoint> X-3.954 Y-20.014 </raftPoint>)
(<raftPoint> X-2.032 Y-18.311 </raftPoint>)
(<raftPoint> X1.645 Y-16.83 </raftPoint>)
(<raftPoint> X2.458 Y-18.229 </raftPoint>)
(<raftPoint> X4.432 Y-20.013 </raftPoint>)
(<raftPoint> X5.133 Y-21.686 </raftPoint>)
(<raftPoint> X5.264 Y-23.354 </raftPoint>)
(<raftPoint> X4.698 Y-25.01 </raftPoint>)
(<raftPoint> X1.644 Y-28.26 </raftPoint>)
(<raftPoint> X-1.651 Y-28.26 </raftPoint>)
(<raftPoint> X-3.299 Y-26.612 </raftPoint>)
(</raftPerimeter>)
(<raftPerimeter>)
(<raftPoint> X-48.611 Y-26.744 </raftPoint>)
(<raftPoint> X-49.951 Y-25.027 </raftPoint>)
(<raftPoint> X-50.516 Y-23.355 </raftPoint>)
(<raftPoint> X-50.384 Y-21.684 </raftPoint>)
(<raftPoint> X-49.704 Y-20.014 </raftPoint>)
(<raftPoint> X-47.706 Y-18.243 </raftPoint>)
(<raftPoint> X-46.677 Y-16.824 </raftPoint>)
(<raftPoint> X-43.206 Y-18.307 </raftPoint>)
(<raftPoint> X-41.317 Y-20.013 </raftPoint>)
(<raftPoint> X-40.617 Y-21.686 </raftPoint>)
(<raftPoint> X-40.485 Y-23.355 </raftPoint>)
(<raftPoint> X-41.052 Y-25.033 </raftPoint>)
(<raftPoint> X-43.384 Y-28.26 </raftPoint>)
(<raftPoint> X-46.676 Y-28.26 </raftPoint>)
(</raftPerimeter>)
(<raftPerimeter>)
(<raftPoint> X6.195 Y25.019 </raftPoint>)
(<raftPoint> X6.764 Y23.354 </raftPoint>)
(<raftPoint> X6.633 Y21.684 </raftPoint>)
(<raftPoint> X5.953 Y20.014 </raftPoint>)
(<raftPoint> X4.087 Y18.36 </raftPoint>)
(<raftPoint> X-0.587 Y18.36 </raftPoint>)
(<raftPoint> X-2.454 Y20.014 </raftPoint>)
(<raftPoint> X-3.134 Y21.684 </raftPoint>)
(<raftPoint> X-3.265 Y23.355 </raftPoint>)
(<raftPoint> X-2.705 Y25.016 </raftPoint>)
(<raftPoint> X0.162 Y28.26 </raftPoint>)
(<raftPoint> X3.434 Y28.26 </raftPoint>)
(</raftPerimeter>)
(<raftPerimeter>)
(<raftPoint> X-48.204 Y20.014 </raftPoint>)
(<raftPoint> X-48.884 Y21.684 </raftPoint>)
(<raftPoint> X-49.015 Y23.355 </raftPoint>)
(<raftPoint> X-48.451 Y25.027 </raftPoint>)
(<raftPoint> X-47.118 Y26.734 </raftPoint>)
(<raftPoint> X-44.952 Y28.217 </raftPoint>)
(<raftPoint> X-40.943 Y26.697 </raftPoint>)
(<raftPoint> X-39.557 Y25.021 </raftPoint>)
(<raftPoint> X-38.986 Y23.354 </raftPoint>)
(<raftPoint> X-39.117 Y21.684 </raftPoint>)
(<raftPoint> X-39.797 Y20.014 </raftPoint>)
(<raftPoint> X-41.663 Y18.36 </raftPoint>)
(<raftPoint> X-46.337 Y18.36 </raftPoint>)
(</raftPerimeter>)
(<raftPerimeter>)
(<raftPoint> X-57.685 Y4.86 </raftPoint>)
(<raftPoint> X-30.515 Y4.86 </raftPoint>)
(<raftPoint> X-26.787 Y6.724 </raftPoint>)
(<raftPoint> X-23.303 Y10.208 </raftPoint>)
(<raftPoint> X-18.143 Y8.488 </raftPoint>)
(<raftPoint> X-15.177 Y6.9 </raftPoint>)
(<raftPoint> X-12.729 Y4.859 </raftPoint>)
(<raftPoint> X15.387 Y5.041 </raftPoint>)
(<raftPoint> X18.678 Y6.902 </raftPoint>)
(<raftPoint> X20.796 Y8.64 </raftPoint>)
(<raftPoint> X26.446 Y8.64 </raftPoint>)
(<raftPoint> X28.596 Y6.72 </raftPoint>)
(<raftPoint> X32.315 Y4.86 </raftPoint>)
(<raftPoint> X59.485 Y4.86 </raftPoint>)
(<raftPoint> X63.213 Y6.724 </raftPoint>)
(<raftPoint> X66.913 Y10.423 </raftPoint>)
(<raftPoint> X67.618 Y12.436 </raftPoint>)
(<raftPoint> X68.729 Y14.063 </raftPoint>)
(<raftPoint> X69.319 Y16.036 </raftPoint>)
(<raftPoint> X70.581 Y17.729 </raftPoint>)
(<raftPoint> X70.218 Y19.823 </raftPoint>)
(<raftPoint> X70.564 Y27.267 </raftPoint>)
(<raftPoint> X69.619 Y28.932 </raftPoint>)
(<raftPoint> X68.727 Y32.762 </raftPoint>)
(<raftPoint> X61.349 Y40.14 </raftPoint>)
(<raftPoint> X57.685 Y40.14 </raftPoint>)
(<raftPoint> X54.085 Y41.94 </raftPoint>)
(<raftPoint> X37.715 Y41.94 </raftPoint>)
(<raftPoint> X34.115 Y40.14 </raftPoint>)
(<raftPoint> X30.515 Y40.14 </raftPoint>)
(<raftPoint> X26.787 Y38.276 </raftPoint>)
(<raftPoint> X23.4 Y34.889 </raftPoint>)
(<raftPoint> X20.023 Y38.267 </raftPoint>)
(<raftPoint> X17.173 Y39.957 </raftPoint>)
(<raftPoint> X10.89 Y40.138 </raftPoint>)
(<raftPoint> X7.285 Y41.94 </raftPoint>)
(<raftPoint> X-3.685 Y41.94 </raftPoint>)
(<raftPoint> X-7.285 Y40.14 </raftPoint>)
(<raftPoint> X-14.549 Y40.14 </raftPoint>)
(<raftPoint> X-18.149 Y36.54 </raftPoint>)
(<raftPoint> X-23.291 Y36.54 </raftPoint>)
(<raftPoint> X-28.691 Y40.14 </raftPoint>)
(<raftPoint> X-34.115 Y40.14 </raftPoint>)
(<raftPoint> X-37.718 Y41.941 </raftPoint>)
(<raftPoint> X-49.52 Y41.758 </raftPoint>)
(<raftPoint> X-52.297 Y40.14 </raftPoint>)
(<raftPoint> X-59.534 Y40.14 </raftPoint>)
(<raftPoint> X-64.043 Y36.253 </raftPoint>)
(<raftPoint> X-66.922 Y32.755 </raftPoint>)
(<raftPoint> X-67.559 Y30.764 </raftPoint>)
(<raftPoint> X-68.76 Y29.096 </raftPoint>)
(<raftPoint> X-68.76 Y17.738 </raftPoint>)
(<raftPoint> X-67.109 Y14.305 </raftPoint>)
(<raftPoint> X-66.948 Y12.259 </raftPoint>)
(<raftPoint> X-61.413 Y6.724 </raftPoint>)
(</raftPerimeter>)
(<raftPerimeter>)
(<raftPoint> X-67.618 Y-12.436 </raftPoint>)
(<raftPoint> X-68.729 Y-14.063 </raftPoint>)
(<raftPoint> X-69.318 Y-16.036 </raftPoint>)
(<raftPoint> X-70.56 Y-17.7 </raftPoint>)
(<raftPoint> X-70.56 Y-27.275 </raftPoint>)
(<raftPoint> X-69.619 Y-28.932 </raftPoint>)
(<raftPoint> X-68.727 Y-32.762 </raftPoint>)
(<raftPoint> X-61.349 Y-40.14 </raftPoint>)
(<raftPoint> X-54.085 Y-40.14 </raftPoint>)
(<raftPoint> X-50.485 Y-41.94 </raftPoint>)
(<raftPoint> X-39.515 Y-41.94 </raftPoint>)
(<raftPoint> X-35.915 Y-40.14 </raftPoint>)
(<raftPoint> X-30.515 Y-40.14 </raftPoint>)
(<raftPoint> X-26.787 Y-38.276 </raftPoint>)
(<raftPoint> X-25.051 Y-36.54 </raftPoint>)
(<raftPoint> X-19.949 Y-36.54 </raftPoint>)
(<raftPoint> X-18.219 Y-38.27 </raftPoint>)
(<raftPoint> X-15.168 Y-39.957 </raftPoint>)
(<raftPoint> X-9.09 Y-40.137 </raftPoint>)
(<raftPoint> X-5.485 Y-41.94 </raftPoint>)
(<raftPoint> X5.485 Y-41.94 </raftPoint>)
(<raftPoint> X9.085 Y-40.14 </raftPoint>)
(<raftPoint> X16.349 Y-40.14 </raftPoint>)
(<raftPoint> X19.949 Y-36.54 </raftPoint>)
(<raftPoint> X23.291 Y-36.54 </raftPoint>)
(<raftPoint> X28.691 Y-40.14 </raftPoint>)
(<raftPoint> X32.315 Y-40.14 </raftPoint>)
(<raftPoint> X35.915 Y-41.94 </raftPoint>)
(<raftPoint> X52.285 Y-41.94 </raftPoint>)
(<raftPoint> X55.885 Y-40.14 </raftPoint>)
(<raftPoint> X59.534 Y-40.14 </raftPoint>)
(<raftPoint> X64.043 Y-36.253 </raftPoint>)
(<raftPoint> X66.922 Y-32.756 </raftPoint>)
(<raftPoint> X67.56 Y-30.764 </raftPoint>)
(<raftPoint> X68.76 Y-29.096 </raftPoint>)
(<raftPoint> X68.76 Y-17.738 </raftPoint>)
(<raftPoint> X67.11 Y-14.305 </raftPoint>)
(<raftPoint> X66.948 Y-12.259 </raftPoint>)
(<raftPoint> X61.413 Y-6.724 </raftPoint>)
(<raftPoint> X57.685 Y-4.86 </raftPoint>)
(<raftPoint> X30.515 Y-4.86 </raftPoint>)
(<raftPoint> X26.787 Y-6.724 </raftPoint>)
(<raftPoint> X25.051 Y-8.46 </raftPoint>)
(<raftPoint> X19.909 Y-8.46 </raftPoint>)
(<raftPoint> X14.508 Y-4.859 </raftPoint>)
(<raftPoint> X-13.386 Y-5.041 </raftPoint>)
(<raftPoint> X-16.402 Y-6.72 </raftPoint>)
(<raftPoint> X-18.918 Y-8.739 </raftPoint>)
(<raftPoint> X-20.391 Y-10.434 </raftPoint>)
(<raftPoint> X-25.046 Y-10.265 </raftPoint>)
(<raftPoint> X-28.587 Y-6.724 </raftPoint>)
(<raftPoint> X-32.315 Y-4.86 </raftPoint>)
(<raftPoint> X-59.485 Y-4.86 </raftPoint>)
(<raftPoint> X-63.213 Y-6.724 </raftPoint>)
(<raftPoint> X-66.913 Y-10.423 </raftPoint>)
(</raftPerimeter>)
(<raftPerimeter>)
(<raftPoint> X39.609 Y18.232 </raftPoint>)
(<raftPoint> X38.597 Y19.94 </raftPoint>)
(<raftPoint> X38.151 Y21.651 </raftPoint>)
(<raftPoint> X38.104 Y23.369 </raftPoint>)
(<raftPoint> X38.454 Y25.087 </raftPoint>)
(<raftPoint> X39.249 Y26.797 </raftPoint>)
(<raftPoint> X40.835 Y28.52 </raftPoint>)
(<raftPoint> X43.303 Y30.06 </raftPoint>)
(<raftPoint> X48.452 Y30.06 </raftPoint>)
(<raftPoint> X51.755 Y26.79 </raftPoint>)
(<raftPoint> X52.546 Y25.087 </raftPoint>)
(<raftPoint> X52.896 Y23.369 </raftPoint>)
(<raftPoint> X52.849 Y21.651 </raftPoint>)
(<raftPoint> X52.403 Y19.94 </raftPoint>)
(<raftPoint> X51.38 Y18.214 </raftPoint>)
(<raftPoint> X48.439 Y14.94 </raftPoint>)
(<raftPoint> X43.336 Y14.94 </raftPoint>)
(</raftPerimeter>)
(<raftPerimeter>)
(<raftPoint> X39.341 Y-28.528 </raftPoint>)
(<raftPoint> X37.749 Y-26.797 </raftPoint>)
(<raftPoint> X36.954 Y-25.087 </raftPoint>)
(<raftPoint> X36.604 Y-23.369 </raftPoint>)
(<raftPoint> X36.651 Y-21.651 </raftPoint>)
(<raftPoint> X37.097 Y-19.94 </raftPoint>)
(<raftPoint> X38.114 Y-18.226 </raftPoint>)
(<raftPoint> X41.545 Y-14.94 </raftPoint>)
(<raftPoint> X46.649 Y-14.94 </raftPoint>)
(<raftPoint> X49.883 Y-18.221 </raftPoint>)
(<raftPoint> X50.903 Y-19.94 </raftPoint>)
(<raftPoint> X51.349 Y-21.651 </raftPoint>)
(<raftPoint> X51.396 Y-23.369 </raftPoint>)
(<raftPoint> X51.046 Y-25.087 </raftPoint>)
(<raftPoint> X50.258 Y-26.783 </raftPoint>)
(<raftPoint> X46.661 Y-30.06 </raftPoint>)
(<raftPoint> X41.514 Y-30.06 </raftPoint>)
(</raftPerimeter>)
(<raftPerimeter>)
(<raftPoint> X-4.253 Y-25.052 </raftPoint>)
(<raftPoint> X-4.768 Y-23.353 </raftPoint>)
(<raftPoint> X-4.705 Y-21.678 </raftPoint>)
(<raftPoint> X-4.015 Y-20.011 </raftPoint>)
(<raftPoint> X-2.163 Y-18.311 </raftPoint>)
(<raftPoint> X1.658 Y-16.822 </raftPoint>)
(<raftPoint> X2.58 Y-18.235 </raftPoint>)
(<raftPoint> X4.514 Y-20.011 </raftPoint>)
(<raftPoint> X5.205 Y-21.678 </raftPoint>)
(<raftPoint> X5.268 Y-23.353 </raftPoint>)
(<raftPoint> X4.761 Y-25.013 </raftPoint>)
(<raftPoint> X1.646 Y-28.26 </raftPoint>)
(<raftPoint> X-1.651 Y-28.26 </raftPoint>)
(<raftPoint> X-3.315 Y-26.596 </raftPoint>)
(</raftPerimeter>)
(<raftPerimeter>)
(<raftPoint> X-48.609 Y-26.741 </raftPoint>)
(<raftPoint> X-50.01 Y-25.027 </raftPoint>)
(<raftPoint> X-50.518 Y-23.353 </raftPoint>)
(<raftPoint> X-50.455 Y-21.678 </raftPoint>)
(<raftPoint> X-49.76 Y-20.0 </raftPoint>)
(<raftPoint> X-46.71 Y-16.807 </raftPoint>)
(<raftPoint> X-43.091 Y-18.308 </raftPoint>)
(<raftPoint> X-41.236 Y-20.011 </raftPoint>)
(<raftPoint> X-40.545 Y-21.678 </raftPoint>)
(<raftPoint> X-40.482 Y-23.353 </raftPoint>)
(<raftPoint> X-40.993 Y-25.036 </raftPoint>)
(<raftPoint> X-43.381 Y-28.26 </raftPoint>)
(<raftPoint> X-46.676 Y-28.26 </raftPoint>)
(</raftPerimeter>)
(<raftPerimeter>)
(<raftPoint> X-48.955 Y21.678 </raftPoint>)
(<raftPoint> X-49.018 Y23.353 </raftPoint>)
(<raftPoint> X-48.51 Y25.027 </raftPoint>)
(<raftPoint> X-47.116 Y26.732 </raftPoint>)
(<raftPoint> X-44.95 Y28.218 </raftPoint>)
(<raftPoint> X-40.856 Y26.697 </raftPoint>)
(<raftPoint> X-39.491 Y25.027 </raftPoint>)
(<raftPoint> X-38.982 Y23.353 </raftPoint>)
(<raftPoint> X-39.045 Y21.678 </raftPoint>)
(<raftPoint> X-39.736 Y20.011 </raftPoint>)
(<raftPoint> X-41.593 Y18.305 </raftPoint>)
(<raftPoint> X-44.926 Y16.808 </raftPoint>)
(<raftPoint> X-48.263 Y20.008 </raftPoint>)
(</raftPerimeter>)
(<raftPerimeter>)
(<raftPoint> X6.261 Y25.022 </raftPoint>)
(<raftPoint> X6.768 Y23.353 </raftPoint>)
(<raftPoint> X6.705 Y21.678 </raftPoint>)
(<raftPoint> X6.013 Y20.011 </raftPoint>)
(<raftPoint> X4.217 Y18.36 </raftPoint>)
(<raftPoint> X-0.718 Y18.36 </raftPoint>)
(<raftPoint> X-2.515 Y20.011 </raftPoint>)
(<raftPoint> X-3.205 Y21.678 </raftPoint>)
(<raftPoint> X-3.268 Y23.353 </raftPoint>)
(<raftPoint> X-2.763 Y25.019 </raftPoint>)
(<raftPoint> X0.16 Y28.26 </raftPoint>)
(<raftPoint> X3.436 Y28.26 </raftPoint>)
(<raftPoint> X3.755 Y27.895 </raftPoint>)
(</raftPerimeter>)
(<raftPerimeter>)
(<raftPoint> X-57.685 Y4.86 </raftPoint>)
(<raftPoint> X-30.515 Y4.86 </raftPoint>)
(<raftPoint> X-26.787 Y6.724 </raftPoint>)
(<raftPoint> X-23.303 Y10.208 </raftPoint>)
(<raftPoint> X-18.143 Y8.488 </raftPoint>)
(<raftPoint> X-15.177 Y6.9 </raftPoint>)
(<raftPoint> X-12.729 Y4.859 </raftPoint>)
(<raftPoint> X15.387 Y5.041 </raftPoint>)
(<raftPoint> X18.678 Y6.902 </raftPoint>)
(<raftPoint> X20.796 Y8.64 </raftPoint>)
(<raftPoint> X26.446 Y8.64 </raftPoint>)
(<raftPoint> X28.596 Y6.72 </raftPoint>)
(<raftPoint> X32.315 Y4.86 </raftPoint>)
(<raftPoint> X59.485 Y4.86 </raftPoint>)
(<raftPoint> X63.213 Y6.724 </raftPoint>)
(<raftPoint> X66.913 Y10.423 </raftPoint>)
(<raftPoint> X67.618 Y12.436 </raftPoint>)
(<raftPoint> X68.729 Y14.063 </raftPoint>)
(<raftPoint> X69.319 Y16.036 </raftPoint>)
(<raftPoint> X70.56 Y17.701 </raftPoint>)
(<raftPoint> X70.56 Y27.275 </raftPoint>)
(<raftPoint> X69.619 Y28.932 </raftPoint>)
(<raftPoint> X68.727 Y32.762 </raftPoint>)
(<raftPoint> X61.349 Y40.14 </raftPoint>)
(<raftPoint> X57.685 Y40.14 </raftPoint>)
(<raftPoint> X54.085 Y41.94 </raftPoint>)
(<raftPoint> X37.715 Y41.94 </raftPoint>)
(<raftPoint> X34.115 Y40.14 </raftPoint>)
(<raftPoint> X30.515 Y40.14 </raftPoint>)
(<raftPoint> X26.787 Y38.276 </raftPoint>)
(<raftPoint> X23.4 Y34.889 </raftPoint>)
(<raftPoint> X20.023 Y38.267 </raftPoint>)
(<raftPoint> X17.173 Y39.957 </raftPoint>)
(<raftPoint> X10.89 Y40.138 </raftPoint>)
(<raftPoint> X7.285 Y41.94 </raftPoint>)
(<raftPoint> X-3.685 Y41.94 </raftPoint>)
(<raftPoint> X-7.285 Y40.14 </raftPoint>)
(<raftPoint> X-14.549 Y40.14 </raftPoint>)
(<raftPoint> X-18.149 Y36.54 </raftPoint>)
(<raftPoint> X-23.291 Y36.54 </raftPoint>)
(<raftPoint> X-28.691 Y40.14 </raftPoint>)
(<raftPoint> X-34.115 Y40.14 </raftPoint>)
(<raftPoint> X-37.718 Y41.941 </raftPoint>)
(<raftPoint> X-49.577 Y41.758 </raftPoint>)
(<raftPoint> X-52.299 Y40.14 </raftPoint>)
(<raftPoint> X-59.534 Y40.14 </raftPoint>)
(<raftPoint> X-64.043 Y36.253 </raftPoint>)
(<raftPoint> X-66.922 Y32.755 </raftPoint>)
(<raftPoint> X-67.559 Y30.764 </raftPoint>)
(<raftPoint> X-68.76 Y29.096 </raftPoint>)
(<raftPoint> X-68.76 Y17.738 </raftPoint>)
(<raftPoint> X-67.109 Y14.305 </raftPoint>)
(<raftPoint> X-66.948 Y12.259 </raftPoint>)
(<raftPoint> X-61.413 Y6.724 </raftPoint>)
(</raftPerimeter>)
(<raftPerimeter>)
(<raftPoint> X-67.618 Y-12.436 </raftPoint>)
(<raftPoint> X-68.729 Y-14.063 </raftPoint>)
(<raftPoint> X-69.318 Y-16.036 </raftPoint>)
(<raftPoint> X-70.56 Y-17.7 </raftPoint>)
(<raftPoint> X-70.56 Y-27.275 </raftPoint>)
(<raftPoint> X-69.619 Y-28.932 </raftPoint>)
(<raftPoint> X-68.727 Y-32.762 </raftPoint>)
(<raftPoint> X-61.349 Y-40.14 </raftPoint>)
(<raftPoint> X-54.09 Y-40.14 </raftPoint>)
(<raftPoint> X-51.068 Y-41.759 </raftPoint>)
(<raftPoint> X-39.518 Y-41.941 </raftPoint>)
(<raftPoint> X-35.915 Y-40.14 </raftPoint>)
(<raftPoint> X-30.515 Y-40.14 </raftPoint>)
(<raftPoint> X-26.787 Y-38.276 </raftPoint>)
(<raftPoint> X-25.051 Y-36.54 </raftPoint>)
(<raftPoint> X-19.949 Y-36.54 </raftPoint>)
(<raftPoint> X-18.213 Y-38.276 </raftPoint>)
(<raftPoint> X-14.485 Y-40.14 </raftPoint>)
(<raftPoint> X-9.085 Y-40.14 </raftPoint>)
(<raftPoint> X-5.485 Y-41.94 </raftPoint>)
(<raftPoint> X5.485 Y-41.94 </raftPoint>)
(<raftPoint> X9.085 Y-40.14 </raftPoint>)
(<raftPoint> X16.349 Y-40.14 </raftPoint>)
(<raftPoint> X19.949 Y-36.54 </raftPoint>)
(<raftPoint> X23.291 Y-36.54 </raftPoint>)
(<raftPoint> X28.691 Y-40.14 </raftPoint>)
(<raftPoint> X32.315 Y-40.14 </raftPoint>)
(<raftPoint> X35.915 Y-41.94 </raftPoint>)
(<raftPoint> X52.285 Y-41.94 </raftPoint>)
(<raftPoint> X55.885 Y-40.14 </raftPoint>)
(<raftPoint> X59.534 Y-40.14 </raftPoint>)
(<raftPoint> X64.043 Y-36.253 </raftPoint>)
(<raftPoint> X66.922 Y-32.756 </raftPoint>)
(<raftPoint> X67.56 Y-30.764 </raftPoint>)
(<raftPoint> X68.76 Y-29.096 </raftPoint>)
(<raftPoint> X68.76 Y-17.738 </raftPoint>)
(<raftPoint> X67.11 Y-14.305 </raftPoint>)
(<raftPoint> X66.948 Y-12.259 </raftPoint>)
(<raftPoint> X61.413 Y-6.724 </raftPoint>)
(<raftPoint> X57.685 Y-4.86 </raftPoint>)
(<raftPoint> X30.515 Y-4.86 </raftPoint>)
(<raftPoint> X26.787 Y-6.724 </raftPoint>)
(<raftPoint> X25.051 Y-8.46 </raftPoint>)
(<raftPoint> X19.909 Y-8.46 </raftPoint>)
(<raftPoint> X14.508 Y-4.859 </raftPoint>)
(<raftPoint> X-13.386 Y-5.041 </raftPoint>)
(<raftPoint> X-16.402 Y-6.72 </raftPoint>)
(<raftPoint> X-18.918 Y-8.739 </raftPoint>)
(<raftPoint> X-20.391 Y-10.434 </raftPoint>)
(<raftPoint> X-25.046 Y-10.265 </raftPoint>)
(<raftPoint> X-28.587 Y-6.724 </raftPoint>)
(<raftPoint> X-32.315 Y-4.86 </raftPoint>)
(<raftPoint> X-59.485 Y-4.86 </raftPoint>)
(<raftPoint> X-63.213 Y-6.724 </raftPoint>)
(<raftPoint> X-66.913 Y-10.423 </raftPoint>)
(</raftPerimeter>)
(<raftPerimeter>)
(<raftPoint> X37.366 Y-26.817 </raftPoint>)
(<raftPoint> X36.594 Y-25.09 </raftPoint>)
(<raftPoint> X36.257 Y-23.37 </raftPoint>)
(<raftPoint> X36.304 Y-21.65 </raftPoint>)
(<raftPoint> X36.738 Y-19.932 </raftPoint>)
(<raftPoint> X37.667 Y-18.231 </raftPoint>)
(<raftPoint> X41.532 Y-14.94 </raftPoint>)
(<raftPoint> X46.662 Y-14.94 </raftPoint>)
(<raftPoint> X50.331 Y-18.227 </raftPoint>)
(<raftPoint> X51.262 Y-19.932 </raftPoint>)
(<raftPoint> X51.696 Y-21.65 </raftPoint>)
(<raftPoint> X51.743 Y-23.37 </raftPoint>)
(<raftPoint> X51.406 Y-25.09 </raftPoint>)
(<raftPoint> X50.638 Y-26.807 </raftPoint>)
(<raftPoint> X49.204 Y-28.524 </raftPoint>)
(<raftPoint> X46.576 Y-30.135 </raftPoint>)
(<raftPoint> X44.851 Y-31.86 </raftPoint>)
(<raftPoint> X43.285 Y-31.86 </raftPoint>)
(<raftPoint> X39.838 Y-30.136 </raftPoint>)
(</raftPerimeter>)
(<raftPerimeter>)
(<raftPoint> X44.981 Y31.808 </raftPoint>)
(<raftPoint> X47.49 Y30.258 </raftPoint>)
(<raftPoint> X48.459 Y30.08 </raftPoint>)
(<raftPoint> X50.696 Y28.532 </raftPoint>)
(<raftPoint> X52.137 Y26.807 </raftPoint>)
(<raftPoint> X52.906 Y25.09 </raftPoint>)
(<raftPoint> X53.243 Y23.37 </raftPoint>)
(<raftPoint> X53.196 Y21.65 </raftPoint>)
(<raftPoint> X52.762 Y19.932 </raftPoint>)
(<raftPoint> X51.828 Y18.22 </raftPoint>)
(<raftPoint> X48.454 Y14.94 </raftPoint>)
(<raftPoint> X43.305 Y14.94 </raftPoint>)
(<raftPoint> X40.895 Y16.482 </raftPoint>)
(<raftPoint> X39.173 Y18.217 </raftPoint>)
(<raftPoint> X38.238 Y19.932 </raftPoint>)
(<raftPoint> X37.804 Y21.65 </raftPoint>)
(<raftPoint> X37.757 Y23.37 </raftPoint>)
(<raftPoint> X38.092 Y25.077 </raftPoint>)
(<raftPoint> X39.892 Y28.403 </raftPoint>)
(<raftPoint> X41.613 Y30.124 </raftPoint>)
(</raftPerimeter>)
(<raftPerimeter>)
(<raftPoint> X-2.56 Y19.97 </raftPoint>)
(<raftPoint> X-3.262 Y21.677 </raftPoint>)
(<raftPoint> X-3.323 Y23.354 </raftPoint>)
(<raftPoint> X-2.825 Y25.017 </raftPoint>)
(<raftPoint> X0.158 Y28.26 </raftPoint>)
(<raftPoint> X3.439 Y28.26 </raftPoint>)
(<raftPoint> X6.324 Y25.02 </raftPoint>)
(<raftPoint> X6.823 Y23.354 </raftPoint>)
(<raftPoint> X6.763 Y21.692 </raftPoint>)
(<raftPoint> X5.158 Y18.5 </raftPoint>)
(<raftPoint> X4.342 Y18.341 </raftPoint>)
(<raftPoint> X1.699 Y16.74 </raftPoint>)
(<raftPoint> X0.149 Y16.74 </raftPoint>)
(<raftPoint> X-1.52 Y18.409 </raftPoint>)
(</raftPerimeter>)
(<raftPerimeter>)
(<raftPoint> X-4.316 Y-25.048 </raftPoint>)
(<raftPoint> X-4.823 Y-23.354 </raftPoint>)
(<raftPoint> X-4.762 Y-21.677 </raftPoint>)
(<raftPoint> X-4.076 Y-20.009 </raftPoint>)
(<raftPoint> X-2.249 Y-18.284 </raftPoint>)
(<raftPoint> X0.107 Y-16.74 </raftPoint>)
(<raftPoint> X1.64 Y-16.74 </raftPoint>)
(<raftPoint> X4.569 Y-19.995 </raftPoint>)
(<raftPoint> X5.262 Y-21.677 </raftPoint>)
(<raftPoint> X5.323 Y-23.353 </raftPoint>)
(<raftPoint> X4.812 Y-25.029 </raftPoint>)
(<raftPoint> X3.439 Y-26.748 </raftPoint>)
(<raftPoint> X1.667 Y-28.26 </raftPoint>)
(<raftPoint> X-1.651 Y-28.26 </raftPoint>)
(<raftPoint> X-3.318 Y-26.593 </raftPoint>)
(</raftPerimeter>)
(<raftPerimeter>)
(<raftPoint> X-45.13 Y-16.74 </raftPoint>)
(<raftPoint> X-41.171 Y-20.02 </raftPoint>)
(<raftPoint> X-40.488 Y-21.677 </raftPoint>)
(<raftPoint> X-40.427 Y-23.354 </raftPoint>)
(<raftPoint> X-40.931 Y-25.034 </raftPoint>)
(<raftPoint> X-43.379 Y-28.26 </raftPoint>)
(<raftPoint> X-46.679 Y-28.26 </raftPoint>)
(<raftPoint> X-48.696 Y-26.739 </raftPoint>)
(<raftPoint> X-50.072 Y-25.029 </raftPoint>)
(<raftPoint> X-50.573 Y-23.354 </raftPoint>)
(<raftPoint> X-50.512 Y-21.677 </raftPoint>)
(<raftPoint> X-49.823 Y-20.001 </raftPoint>)
(<raftPoint> X-46.648 Y-16.74 </raftPoint>)
(</raftPerimeter>)
(<raftPerimeter>)
(<raftPoint> X-48.326 Y20.009 </raftPoint>)
(<raftPoint> X-49.012 Y21.677 </raftPoint>)
(<raftPoint> X-49.073 Y23.354 </raftPoint>)
(<raftPoint> X-48.572 Y25.029 </raftPoint>)
(<raftPoint> X-47.203 Y26.731 </raftPoint>)
(<raftPoint> X-44.892 Y28.26 </raftPoint>)
(<raftPoint> X-43.301 Y28.26 </raftPoint>)
(<raftPoint> X-40.793 Y26.726 </raftPoint>)
(<raftPoint> X-39.429 Y25.029 </raftPoint>)
(<raftPoint> X-38.927 Y23.354 </raftPoint>)
(<raftPoint> X-38.988 Y21.677 </raftPoint>)
(<raftPoint> X-39.673 Y20.013 </raftPoint>)
(<raftPoint> X-43.337 Y16.74 </raftPoint>)
(<raftPoint> X-44.857 Y16.74 </raftPoint>)
(</raftPerimeter>)
(<raftPerimeter>)
(<raftPoint> X-57.685 Y4.86 </raftPoint>)
(<raftPoint> X-30.515 Y4.86 </raftPoint>)
(<raftPoint> X-26.787 Y6.724 </raftPoint>)
(<raftPoint> X-23.303 Y10.208 </raftPoint>)
(<raftPoint> X-18.143 Y8.488 </raftPoint>)
(<raftPoint> X-15.177 Y6.9 </raftPoint>)
(<raftPoint> X-12.729 Y4.859 </raftPoint>)
(<raftPoint> X15.387 Y5.041 </raftPoint>)
(<raftPoint> X18.678 Y6.902 </raftPoint>)
(<raftPoint> X20.796 Y8.64 </raftPoint>)
(<raftPoint> X26.446 Y8.64 </raftPoint>)
(<raftPoint> X28.596 Y6.72 </raftPoint>)
(<raftPoint> X32.315 Y4.86 </raftPoint>)
(<raftPoint> X59.485 Y4.86 </raftPoint>)
(<raftPoint> X63.213 Y6.724 </raftPoint>)
(<raftPoint> X66.913 Y10.423 </raftPoint>)
(<raftPoint> X67.618 Y12.436 </raftPoint>)
(<raftPoint> X68.729 Y14.063 </raftPoint>)
(<raftPoint> X69.319 Y16.036 </raftPoint>)
(<raftPoint> X70.581 Y17.729 </raftPoint>)
(<raftPoint> X70.218 Y19.823 </raftPoint>)
(<raftPoint> X70.564 Y27.267 </raftPoint>)
(<raftPoint> X69.619 Y28.932 </raftPoint>)
(<raftPoint> X68.727 Y32.762 </raftPoint>)
(<raftPoint> X61.349 Y40.14 </raftPoint>)
(<raftPoint> X57.685 Y40.14 </raftPoint>)
(<raftPoint> X54.083 Y41.941 </raftPoint>)
(<raftPoint> X36.912 Y41.759 </raftPoint>)
(<raftPoint> X34.104 Y40.14 </raftPoint>)
(<raftPoint> X30.515 Y40.14 </raftPoint>)
(<raftPoint> X26.787 Y38.276 </raftPoint>)
(<raftPoint> X23.4 Y34.889 </raftPoint>)
(<raftPoint> X20.023 Y38.267 </raftPoint>)
(<raftPoint> X17.173 Y39.957 </raftPoint>)
(<raftPoint> X10.89 Y40.138 </raftPoint>)
(<raftPoint> X7.285 Y41.94 </raftPoint>)
(<raftPoint> X-3.685 Y41.94 </raftPoint>)
(<raftPoint> X-7.285 Y40.14 </raftPoint>)
(<raftPoint> X-14.549 Y40.14 </raftPoint>)
(<raftPoint> X-18.149 Y36.54 </raftPoint>)
(<raftPoint> X-23.291 Y36.54 </raftPoint>)
(<raftPoint> X-28.691 Y40.14 </raftPoint>)
(<raftPoint> X-34.115 Y40.14 </raftPoint>)
(<raftPoint> X-37.715 Y41.94 </raftPoint>)
(<raftPoint> X-50.485 Y41.94 </raftPoint>)
(<raftPoint> X-54.085 Y40.14 </raftPoint>)
(<raftPoint> X-59.534 Y40.14 </raftPoint>)
(<raftPoint> X-64.043 Y36.253 </raftPoint>)
(<raftPoint> X-66.922 Y32.755 </raftPoint>)
(<raftPoint> X-67.559 Y30.764 </raftPoint>)
(<raftPoint> X-68.76 Y29.096 </raftPoint>)
(<raftPoint> X-68.76 Y17.738 </raftPoint>)
(<raftPoint> X-67.109 Y14.305 </raftPoint>)
(<raftPoint> X-66.948 Y12.259 </raftPoint>)
(<raftPoint> X-61.413 Y6.724 </raftPoint>)
(</raftPerimeter>)
(<raftPerimeter>)
(<raftPoint> X-67.618 Y-12.436 </raftPoint>)
(<raftPoint> X-68.729 Y-14.063 </raftPoint>)
(<raftPoint> X-69.318 Y-16.036 </raftPoint>)
(<raftPoint> X-70.56 Y-17.7 </raftPoint>)
(<raftPoint> X-70.56 Y-27.275 </raftPoint>)
(<raftPoint> X-69.619 Y-28.932 </raftPoint>)
(<raftPoint> X-68.727 Y-32.762 </raftPoint>)
(<raftPoint> X-61.349 Y-40.14 </raftPoint>)
(<raftPoint> X-54.092 Y-40.14 </raftPoint>)
(<raftPoint> X-51.125 Y-41.759 </raftPoint>)
(<raftPoint> X-39.518 Y-41.941 </raftPoint>)
(<raftPoint> X-35.915 Y-40.14 </raftPoint>)
(<raftPoint> X-30.515 Y-40.14 </raftPoint>)
(<raftPoint> X-26.787 Y-38.276 </raftPoint>)
(<raftPoint> X-25.051 Y-36.54 </raftPoint>)
(<raftPoint> X-19.949 Y-36.54 </raftPoint>)
(<raftPoint> X-18.213 Y-38.276 </raftPoint>)
(<raftPoint> X-14.485 Y-40.14 </raftPoint>)
(<raftPoint> X-9.085 Y-40.14 </raftPoint>)
(<raftPoint> X-5.485 Y-41.94 </raftPoint>)
(<raftPoint> X5.485 Y-41.94 </raftPoint>)
(<raftPoint> X9.085 Y-40.14 </raftPoint>)
(<raftPoint> X16.349 Y-40.14 </raftPoint>)
(<raftPoint> X19.949 Y-36.54 </raftPoint>)
(<raftPoint> X23.291 Y-36.54 </raftPoint>)
(<raftPoint> X28.691 Y-40.14 </raftPoint>)
(<raftPoint> X32.315 Y-40.14 </raftPoint>)
(<raftPoint> X35.915 Y-41.94 </raftPoint>)
(<raftPoint> X52.285 Y-41.94 </raftPoint>)
(<raftPoint> X55.885 Y-40.14 </raftPoint>)
(<raftPoint> X59.534 Y-40.14 </raftPoint>)
(<raftPoint> X64.043 Y-36.253 </raftPoint>)
(<raftPoint> X66.922 Y-32.756 </raftPoint>)
(<raftPoint> X67.56 Y-30.764 </raftPoint>)
(<raftPoint> X68.76 Y-29.096 </raftPoint>)
(<raftPoint> X68.76 Y-17.738 </raftPoint>)
(<raftPoint> X67.11 Y-14.305 </raftPoint>)
(<raftPoint> X66.948 Y-12.259 </raftPoint>)
(<raftPoint> X61.413 Y-6.724 </raftPoint>)
(<raftPoint> X57.685 Y-4.86 </raftPoint>)
(<raftPoint> X30.515 Y-4.86 </raftPoint>)
(<raftPoint> X26.787 Y-6.724 </raftPoint>)
(<raftPoint> X25.051 Y-8.46 </raftPoint>)
(<raftPoint> X19.909 Y-8.46 </raftPoint>)
(<raftPoint> X14.508 Y-4.859 </raftPoint>)
(<raftPoint> X-13.387 Y-5.041 </raftPoint>)
(<raftPoint> X-16.691 Y-6.909 </raftPoint>)
(<raftPoint> X-20.371 Y-10.435 </raftPoint>)
(<raftPoint> X-25.046 Y-10.265 </raftPoint>)
(<raftPoint> X-28.587 Y-6.724 </raftPoint>)
(<raftPoint> X-32.315 Y-4.86 </raftPoint>)
(<raftPoint> X-59.485 Y-4.86 </raftPoint>)
(<raftPoint> X-63.213 Y-6.724 </raftPoint>)
(<raftPoint> X-66.913 Y-10.423 </raftPoint>)
(</raftPerimeter>)
(<raftPerimeter>)
(<raftPoint> X37.877 Y19.939 </raftPoint>)
(<raftPoint> X37.457 Y21.648 </raftPoint>)
(<raftPoint> X37.41 Y23.371 </raftPoint>)
(<raftPoint> X37.735 Y25.094 </raftPoint>)
(<raftPoint> X38.468 Y26.797 </raftPoint>)
(<raftPoint> X43.353 Y31.86 </raftPoint>)
(<raftPoint> X46.672 Y31.86 </raftPoint>)
(<raftPoint> X48.644 Y30.254 </raftPoint>)
(<raftPoint> X50.2 Y30.08 </raftPoint>)
(<raftPoint> X52.521 Y26.822 </raftPoint>)
(<raftPoint> X53.265 Y25.094 </raftPoint>)
(<raftPoint> X53.59 Y23.371 </raftPoint>)
(<raftPoint> X53.543 Y21.648 </raftPoint>)
(<raftPoint> X53.12 Y19.925 </raftPoint>)
(<raftPoint> X52.266 Y18.208 </raftPoint>)
(<raftPoint> X50.639 Y16.472 </raftPoint>)
(<raftPoint> X48.465 Y14.926 </raftPoint>)
(<raftPoint> X47.025 Y14.745 </raftPoint>)
(<raftPoint> X44.962 Y13.201 </raftPoint>)
(<raftPoint> X41.613 Y14.876 </raftPoint>)
(<raftPoint> X39.886 Y16.603 </raftPoint>)
(</raftPerimeter>)
(<raftPerimeter>)
(<raftPoint> X49.145 Y-16.48 </raftPoint>)
(<raftPoint> X50.765 Y-18.208 </raftPoint>)
(<raftPoint> X51.62 Y-19.925 </raftPoint>)
(<raftPoint> X52.043 Y-21.648 </raftPoint>)
(<raftPoint> X52.09 Y-23.371 </raftPoint>)
(<raftPoint> X51.767 Y-25.084 </raftPoint>)
(<raftPoint> X50.104 Y-28.407 </raftPoint>)
(<raftPoint> X48.431 Y-30.08 </raftPoint>)
(<raftPoint> X47.155 Y-30.255 </raftPoint>)
(<raftPoint> X44.886 Y-31.86 </raftPoint>)
(<raftPoint> X43.307 Y-31.86 </raftPoint>)
(<raftPoint> X40.842 Y-30.257 </raftPoint>)
(<raftPoint> X39.787 Y-30.086 </raftPoint>)
(<raftPoint> X36.972 Y-26.807 </raftPoint>)
(<raftPoint> X36.235 Y-25.094 </raftPoint>)
(<raftPoint> X35.91 Y-23.371 </raftPoint>)
(<raftPoint> X35.957 Y-21.648 </raftPoint>)
(<raftPoint> X36.38 Y-19.925 </raftPoint>)
(<raftPoint> X37.235 Y-18.208 </raftPoint>)
(<raftPoint> X38.913 Y-16.418 </raftPoint>)
(<raftPoint> X39.803 Y-14.94 </raftPoint>)
(<raftPoint> X46.696 Y-14.94 </raftPoint>)
(</raftPerimeter>)
(<raftPerimeter>)
(<raftPoint> X-3.32 Y21.677 </raftPoint>)
(<raftPoint> X-3.378 Y23.354 </raftPoint>)
(<raftPoint> X-2.887 Y25.016 </raftPoint>)
(<raftPoint> X0.156 Y28.26 </raftPoint>)
(<raftPoint> X3.441 Y28.26 </raftPoint>)
(<raftPoint> X6.386 Y25.019 </raftPoint>)
(<raftPoint> X6.878 Y23.354 </raftPoint>)
(<raftPoint> X6.82 Y21.694 </raftPoint>)
(<raftPoint> X5.106 Y18.395 </raftPoint>)
(<raftPoint> X3.451 Y16.74 </raftPoint>)
(<raftPoint> X0.165 Y16.74 </raftPoint>)
(<raftPoint> X-2.63 Y19.99 </raftPoint>)
(</raftPerimeter>)
(<raftPerimeter>)
(<raftPoint> X-4.384 Y-25.025 </raftPoint>)
(<raftPoint> X-4.879 Y-23.354 </raftPoint>)
(<raftPoint> X-4.819 Y-21.677 </raftPoint>)
(<raftPoint> X-4.136 Y-20.006 </raftPoint>)
(<raftPoint> X-2.366 Y-18.285 </raftPoint>)
(<raftPoint> X0.103 Y-16.74 </raftPoint>)
(<raftPoint> X1.642 Y-16.74 </raftPoint>)
(<raftPoint> X4.632 Y-19.996 </raftPoint>)
(<raftPoint> X5.319 Y-21.677 </raftPoint>)
(<raftPoint> X5.378 Y-23.354 </raftPoint>)
(<raftPoint> X4.882 Y-25.031 </raftPoint>)
(<raftPoint> X3.526 Y-26.746 </raftPoint>)
(<raftPoint> X1.672 Y-28.26 </raftPoint>)
(<raftPoint> X-1.634 Y-28.26 </raftPoint>)
(</raftPerimeter>)
(<raftPerimeter>)
(<raftPoint> X-48.783 Y-26.738 </raftPoint>)
(<raftPoint> X-50.133 Y-25.031 </raftPoint>)
(<raftPoint> X-50.629 Y-23.354 </raftPoint>)
(<raftPoint> X-50.569 Y-21.677 </raftPoint>)
(<raftPoint> X-49.885 Y-20.003 </raftPoint>)
(<raftPoint> X-46.65 Y-16.74 </raftPoint>)
(<raftPoint> X-45.113 Y-16.74 </raftPoint>)
(<raftPoint> X-42.891 Y-18.279 </raftPoint>)
(<raftPoint> X-41.115 Y-20.006 </raftPoint>)
(<raftPoint> X-40.431 Y-21.677 </raftPoint>)
(<raftPoint> X-40.372 Y-23.354 </raftPoint>)
(<raftPoint> X-40.868 Y-25.033 </raftPoint>)
(<raftPoint> X-43.376 Y-28.26 </raftPoint>)
(<raftPoint> X-46.683 Y-28.26 </raftPoint>)
(</raftPerimeter>)
(<raftPerimeter>)
(<raftPoint> X-48.388 Y20.01 </raftPoint>)
(<raftPoint> X-49.07 Y21.677 </raftPoint>)
(<raftPoint> X-49.128 Y23.354 </raftPoint>)
(<raftPoint> X-48.633 Y25.031 </raftPoint>)
(<raftPoint> X-47.29 Y26.729 </raftPoint>)
(<raftPoint> X-44.895 Y28.26 </raftPoint>)
(<raftPoint> X-41.589 Y28.26 </raftPoint>)
(<raftPoint> X-39.371 Y25.043 </raftPoint>)
(<raftPoint> X-38.872 Y23.354 </raftPoint>)
(<raftPoint> X-38.93 Y21.677 </raftPoint>)
(<raftPoint> X-39.611 Y20.015 </raftPoint>)
(<raftPoint> X-43.336 Y16.74 </raftPoint>)
(<raftPoint> X-44.859 Y16.74 </raftPoint>)
(</raftPerimeter>)
(<raftPerimeter>)
(<raftPoint> X-57.685 Y4.86 </raftPoint>)
(<raftPoint> X-30.515 Y4.86 </raftPoint>)
(<raftPoint> X-26.787 Y6.724 </raftPoint>)
(<raftPoint> X-23.303 Y10.208 </raftPoint>)
(<raftPoint> X-18.143 Y8.488 </raftPoint>)
(<raftPoint> X-15.177 Y6.9 </raftPoint>)
(<raftPoint> X-12.729 Y4.859 </raftPoint>)
(<raftPoint> X15.387 Y5.041 </raftPoint>)
(<raftPoint> X18.678 Y6.902 </raftPoint>)
(<raftPoint> X20.796 Y8.64 </raftPoint>)
(<raftPoint> X26.446 Y8.64 </raftPoint>)
(<raftPoint> X28.596 Y6.72 </raftPoint>)
(<raftPoint> X32.315 Y4.86 </raftPoint>)
(<raftPoint> X59.485 Y4.86 </raftPoint>)
(<raftPoint> X63.213 Y6.724 </raftPoint>)
(<raftPoint> X66.913 Y10.423 </raftPoint>)
(<raftPoint> X67.618 Y12.436 </raftPoint>)
(<raftPoint> X68.729 Y14.063 </raftPoint>)
(<raftPoint> X69.319 Y16.036 </raftPoint>)
(<raftPoint> X70.56 Y17.701 </raftPoint>)
(<raftPoint> X70.56 Y27.275 </raftPoint>)
(<raftPoint> X69.619 Y28.932 </raftPoint>)
(<raftPoint> X68.727 Y32.762 </raftPoint>)
(<raftPoint> X61.349 Y40.14 </raftPoint>)
(<raftPoint> X57.685 Y40.14 </raftPoint>)
(<raftPoint> X54.085 Y41.94 </raftPoint>)
(<raftPoint> X35.915 Y41.94 </raftPoint>)
(<raftPoint> X32.315 Y40.14 </raftPoint>)
(<raftPoint> X30.515 Y40.14 </raftPoint>)
(<raftPoint> X26.787 Y38.276 </raftPoint>)
(<raftPoint> X23.4 Y34.889 </raftPoint>)
(<raftPoint> X20.023 Y38.267 </raftPoint>)
(<raftPoint> X17.173 Y39.957 </raftPoint>)
(<raftPoint> X10.89 Y40.138 </raftPoint>)
(<raftPoint> X7.285 Y41.94 </raftPoint>)
(<raftPoint> X-3.685 Y41.94 </raftPoint>)
(<raftPoint> X-7.285 Y40.14 </raftPoint>)
(<raftPoint> X-14.549 Y40.14 </raftPoint>)
(<raftPoint> X-18.149 Y36.54 </raftPoint>)
(<raftPoint> X-23.291 Y36.54 </raftPoint>)
(<raftPoint> X-28.691 Y40.14 </raftPoint>)
(<raftPoint> X-34.115 Y40.14 </raftPoint>)
(<raftPoint> X-37.715 Y41.94 </raftPoint>)
(<raftPoint> X-50.485 Y41.94 </raftPoint>)
(<raftPoint> X-54.085 Y40.14 </raftPoint>)
(<raftPoint> X-59.526 Y40.14 </raftPoint>)
(<raftPoint> X-62.13 Y38.063 </raftPoint>)
(<raftPoint> X-66.919 Y32.764 </raftPoint>)
(<raftPoint> X-67.559 Y30.764 </raftPoint>)
(<raftPoint> X-68.76 Y29.096 </raftPoint>)
(<raftPoint> X-68.76 Y17.738 </raftPoint>)
(<raftPoint> X-67.109 Y14.305 </raftPoint>)
(<raftPoint> X-66.948 Y12.259 </raftPoint>)
(<raftPoint> X-61.413 Y6.724 </raftPoint>)
(</raftPerimeter>)
(<raftPerimeter>)
(<raftPoint> X-67.618 Y-12.436 </raftPoint>)
(<raftPoint> X-68.729 Y-14.063 </raftPoint>)
(<raftPoint> X-69.318 Y-16.036 </raftPoint>)
(<raftPoint> X-70.56 Y-17.7 </raftPoint>)
(<raftPoint> X-70.56 Y-27.275 </raftPoint>)
(<raftPoint> X-69.619 Y-28.932 </raftPoint>)
(<raftPoint> X-68.727 Y-32.762 </raftPoint>)
(<raftPoint> X-61.349 Y-40.14 </raftPoint>)
(<raftPoint> X-54.093 Y-40.14 </raftPoint>)
(<raftPoint> X-51.181 Y-41.759 </raftPoint>)
(<raftPoint> X-39.518 Y-41.941 </raftPoint>)
(<raftPoint> X-35.915 Y-40.14 </raftPoint>)
(<raftPoint> X-30.515 Y-40.14 </raftPoint>)
(<raftPoint> X-26.787 Y-38.276 </raftPoint>)
(<raftPoint> X-25.051 Y-36.54 </raftPoint>)
(<raftPoint> X-19.949 Y-36.54 </raftPoint>)
(<raftPoint> X-18.213 Y-38.276 </raftPoint>)
(<raftPoint> X-14.485 Y-40.14 </raftPoint>)
(<raftPoint> X-9.085 Y-40.14 </raftPoint>)
(<raftPoint> X-5.485 Y-41.94 </raftPoint>)
(<raftPoint> X5.485 Y-41.94 </raftPoint>)
(<raftPoint> X9.085 Y-40.14 </raftPoint>)
(<raftPoint> X16.349 Y-40.14 </raftPoint>)
(<raftPoint> X19.949 Y-36.54 </raftPoint>)
(<raftPoint> X23.291 Y-36.54 </raftPoint>)
(<raftPoint> X28.691 Y-40.14 </raftPoint>)
(<raftPoint> X32.315 Y-40.14 </raftPoint>)
(<raftPoint> X35.915 Y-41.94 </raftPoint>)
(<raftPoint> X52.285 Y-41.94 </raftPoint>)
(<raftPoint> X55.885 Y-40.14 </raftPoint>)
(<raftPoint> X59.526 Y-40.14 </raftPoint>)
(<raftPoint> X62.13 Y-38.063 </raftPoint>)
(<raftPoint> X66.919 Y-32.764 </raftPoint>)
(<raftPoint> X67.56 Y-30.764 </raftPoint>)
(<raftPoint> X68.76 Y-29.096 </raftPoint>)
(<raftPoint> X68.76 Y-17.738 </raftPoint>)
(<raftPoint> X67.11 Y-14.305 </raftPoint>)
(<raftPoint> X66.948 Y-12.259 </raftPoint>)
(<raftPoint> X61.413 Y-6.724 </raftPoint>)
(<raftPoint> X57.685 Y-4.86 </raftPoint>)
(<raftPoint> X30.515 Y-4.86 </raftPoint>)
(<raftPoint> X26.787 Y-6.724 </raftPoint>)
(<raftPoint> X25.051 Y-8.46 </raftPoint>)
(<raftPoint> X19.909 Y-8.46 </raftPoint>)
(<raftPoint> X14.509 Y-4.86 </raftPoint>)
(<raftPoint> X-12.685 Y-4.86 </raftPoint>)
(<raftPoint> X-16.395 Y-6.715 </raftPoint>)
(<raftPoint> X-18.918 Y-8.739 </raftPoint>)
(<raftPoint> X-20.391 Y-10.434 </raftPoint>)
(<raftPoint> X-25.046 Y-10.265 </raftPoint>)
(<raftPoint> X-28.587 Y-6.724 </raftPoint>)
(<raftPoint> X-32.315 Y-4.86 </raftPoint>)
(<raftPoint> X-59.485 Y-4.86 </raftPoint>)
(<raftPoint> X-63.213 Y-6.724 </raftPoint>)
(<raftPoint> X-66.913 Y-10.423 </raftPoint>)
(</raftPerimeter>)
(<raftPerimeter>)
(<raftPoint> X43.285 Y-13.14 </raftPoint>)
(<raftPoint> X44.915 Y-13.14 </raftPoint>)
(<raftPoint> X48.387 Y-14.876 </raftPoint>)
(<raftPoint> X50.109 Y-16.598 </raftPoint>)
(<raftPoint> X51.93 Y-19.93 </raftPoint>)
(<raftPoint> X52.339 Y-21.647 </raftPoint>)
(<raftPoint> X52.387 Y-23.372 </raftPoint>)
(<raftPoint> X52.074 Y-25.098 </raftPoint>)
(<raftPoint> X51.356 Y-26.824 </raftPoint>)
(<raftPoint> X50.108 Y-28.563 </raftPoint>)
(<raftPoint> X46.656 Y-31.86 </raftPoint>)
(<raftPoint> X41.539 Y-31.86 </raftPoint>)
(<raftPoint> X37.889 Y-28.559 </raftPoint>)
(<raftPoint> X36.644 Y-26.824 </raftPoint>)
(<raftPoint> X35.926 Y-25.098 </raftPoint>)
(<raftPoint> X35.613 Y-23.372 </raftPoint>)
(<raftPoint> X35.661 Y-21.647 </raftPoint>)
(<raftPoint> X36.072 Y-19.921 </raftPoint>)
(<raftPoint> X36.899 Y-18.2 </raftPoint>)
(<raftPoint> X39.824 Y-14.871 </raftPoint>)
(<raftPoint> X40.341 Y-14.612 </raftPoint>)
(</raftPerimeter>)
(<raftPerimeter>)
(<raftPoint> X49.285 Y30.258 </raftPoint>)
(<raftPoint> X50.225 Y30.086 </raftPoint>)
(<raftPoint> X51.904 Y28.406 </raftPoint>)
(<raftPoint> X53.576 Y25.085 </raftPoint>)
(<raftPoint> X53.887 Y23.372 </raftPoint>)
(<raftPoint> X53.84 Y21.647 </raftPoint>)
(<raftPoint> X53.433 Y19.943 </raftPoint>)
(<raftPoint> X50.151 Y14.858 </raftPoint>)
(<raftPoint> X46.715 Y13.14 </raftPoint>)
(<raftPoint> X45.119 Y13.14 </raftPoint>)
(<raftPoint> X42.954 Y14.745 </raftPoint>)
(<raftPoint> X41.571 Y14.921 </raftPoint>)
(<raftPoint> X38.394 Y18.208 </raftPoint>)
(<raftPoint> X37.572 Y19.921 </raftPoint>)
(<raftPoint> X37.16 Y21.647 </raftPoint>)
(<raftPoint> X37.113 Y23.372 </raftPoint>)
(<raftPoint> X37.427 Y25.097 </raftPoint>)
(<raftPoint> X38.145 Y26.824 </raftPoint>)
(<raftPoint> X39.386 Y28.553 </raftPoint>)
(<raftPoint> X43.331 Y31.86 </raftPoint>)
(<raftPoint> X46.698 Y31.86 </raftPoint>)
(</raftPerimeter>)
(<raftPerimeter>)
(<raftPoint> X1.644 Y-16.74 </raftPoint>)
(<raftPoint> X4.694 Y-19.997 </raftPoint>)
(<raftPoint> X5.377 Y-21.676 </raftPoint>)
(<raftPoint> X5.433 Y-23.355 </raftPoint>)
(<raftPoint> X4.943 Y-25.033 </raftPoint>)
(<raftPoint> X3.614 Y-26.744 </raftPoint>)
(<raftPoint> X1.676 Y-28.26 </raftPoint>)
(<raftPoint> X-1.636 Y-28.26 </raftPoint>)
(<raftPoint> X-4.447 Y-25.023 </raftPoint>)
(<raftPoint> X-4.934 Y-23.355 </raftPoint>)
(<raftPoint> X-4.877 Y-21.687 </raftPoint>)
(<raftPoint> X-3.302 Y-18.391 </raftPoint>)
(<raftPoint> X-1.651 Y-16.74 </raftPoint>)
(</raftPerimeter>)
(<raftPerimeter>)
(<raftPoint> X-3.377 Y21.676 </raftPoint>)
(<raftPoint> X-3.434 Y23.355 </raftPoint>)
(<raftPoint> X-2.944 Y25.033 </raftPoint>)
(<raftPoint> X-1.609 Y26.751 </raftPoint>)
(<raftPoint> X0.134 Y28.26 </raftPoint>)
(<raftPoint> X3.443 Y28.26 </raftPoint>)
(<raftPoint> X6.448 Y25.018 </raftPoint>)
(<raftPoint> X6.933 Y23.354 </raftPoint>)
(<raftPoint> X6.877 Y21.676 </raftPoint>)
(<raftPoint> X6.19 Y19.989 </raftPoint>)
(<raftPoint> X3.433 Y16.74 </raftPoint>)
(<raftPoint> X0.163 Y16.74 </raftPoint>)
(<raftPoint> X-2.692 Y19.992 </raftPoint>)
(</raftPerimeter>)
(<raftPerimeter>)
(<raftPoint> X-48.87 Y-26.736 </raftPoint>)
(<raftPoint> X-50.194 Y-25.033 </raftPoint>)
(<raftPoint> X-50.684 Y-23.355 </raftPoint>)
(<raftPoint> X-50.627 Y-21.676 </raftPoint>)
(<raftPoint> X-49.947 Y-20.004 </raftPoint>)
(<raftPoint> X-46.652 Y-16.74 </raftPoint>)
(<raftPoint> X-45.108 Y-16.74 </raftPoint>)
(<raftPoint> X-42.774 Y-18.28 </raftPoint>)
(<raftPoint> X-41.054 Y-20.003 </raftPoint>)
(<raftPoint> X-40.373 Y-21.676 </raftPoint>)
(<raftPoint> X-40.317 Y-23.355 </raftPoint>)
(<raftPoint> X-40.814 Y-25.059 </raftPoint>)
(<raftPoint> X-41.689 Y-26.6 </raftPoint>)
(<raftPoint> X-43.349 Y-28.26 </raftPoint>)
(<raftPoint> X-46.687 Y-28.26 </raftPoint>)
(</raftPerimeter>)
(<raftPerimeter>)
(<raftPoint> X-48.45 Y20.011 </raftPoint>)
(<raftPoint> X-49.127 Y21.676 </raftPoint>)
(<raftPoint> X-49.184 Y23.355 </raftPoint>)
(<raftPoint> X-48.694 Y25.033 </raftPoint>)
(<raftPoint> X-47.377 Y26.728 </raftPoint>)
(<raftPoint> X-44.898 Y28.26 </raftPoint>)
(<raftPoint> X-41.586 Y28.26 </raftPoint>)
(<raftPoint> X-39.309 Y25.041 </raftPoint>)
(<raftPoint> X-38.817 Y23.354 </raftPoint>)
(<raftPoint> X-38.873 Y21.676 </raftPoint>)
(<raftPoint> X-39.549 Y20.016 </raftPoint>)
(<raftPoint> X-43.334 Y16.74 </raftPoint>)
(<raftPoint> X-44.861 Y16.74 </raftPoint>)
(</raftPerimeter>)
(<raftPerimeter>)
(<raftPoint> X-57.685 Y4.86 </raftPoint>)
(<raftPoint> X-30.515 Y4.86 </raftPoint>)
(<raftPoint> X-26.787 Y6.724 </raftPoint>)
(<raftPoint> X-23.303 Y10.208 </raftPoint>)
(<raftPoint> X-18.143 Y8.488 </raftPoint>)
(<raftPoint> X-15.177 Y6.9 </raftPoint>)
(<raftPoint> X-12.729 Y4.859 </raftPoint>)
(<raftPoint> X15.387 Y5.041 </raftPoint>)
(<raftPoint> X18.678 Y6.902 </raftPoint>)
(<raftPoint> X20.796 Y8.64 </raftPoint>)
(<raftPoint> X26.446 Y8.64 </raftPoint>)
(<raftPoint> X28.596 Y6.72 </raftPoint>)
(<raftPoint> X32.315 Y4.86 </raftPoint>)
(<raftPoint> X59.485 Y4.86 </raftPoint>)
(<raftPoint> X63.213 Y6.724 </raftPoint>)
(<raftPoint> X66.913 Y10.423 </raftPoint>)
(<raftPoint> X67.618 Y12.436 </raftPoint>)
(<raftPoint> X68.729 Y14.063 </raftPoint>)
(<raftPoint> X69.319 Y16.036 </raftPoint>)
(<raftPoint> X70.581 Y17.729 </raftPoint>)
(<raftPoint> X70.218 Y19.823 </raftPoint>)
(<raftPoint> X70.564 Y27.267 </raftPoint>)
(<raftPoint> X69.619 Y28.932 </raftPoint>)
(<raftPoint> X68.727 Y32.762 </raftPoint>)
(<raftPoint> X61.349 Y40.14 </raftPoint>)
(<raftPoint> X57.685 Y40.14 </raftPoint>)
(<raftPoint> X54.085 Y41.94 </raftPoint>)
(<raftPoint> X35.915 Y41.94 </raftPoint>)
(<raftPoint> X32.315 Y40.14 </raftPoint>)
(<raftPoint> X30.515 Y40.14 </raftPoint>)
(<raftPoint> X26.787 Y38.276 </raftPoint>)
(<raftPoint> X23.4 Y34.889 </raftPoint>)
(<raftPoint> X20.023 Y38.267 </raftPoint>)
(<raftPoint> X17.173 Y39.957 </raftPoint>)
(<raftPoint> X10.89 Y40.138 </raftPoint>)
(<raftPoint> X7.285 Y41.94 </raftPoint>)
(<raftPoint> X-3.685 Y41.94 </raftPoint>)
(<raftPoint> X-7.285 Y40.14 </raftPoint>)
(<raftPoint> X-14.549 Y40.14 </raftPoint>)
(<raftPoint> X-18.149 Y36.54 </raftPoint>)
(<raftPoint> X-23.291 Y36.54 </raftPoint>)
(<raftPoint> X-28.691 Y40.14 </raftPoint>)
(<raftPoint> X-34.115 Y40.14 </raftPoint>)
(<raftPoint> X-37.715 Y41.94 </raftPoint>)
(<raftPoint> X-50.485 Y41.94 </raftPoint>)
(<raftPoint> X-54.085 Y40.14 </raftPoint>)
(<raftPoint> X-59.534 Y40.14 </raftPoint>)
(<raftPoint> X-64.043 Y36.253 </raftPoint>)
(<raftPoint> X-66.922 Y32.755 </raftPoint>)
(<raftPoint> X-67.559 Y30.764 </raftPoint>)
(<raftPoint> X-68.76 Y29.096 </raftPoint>)
(<raftPoint> X-68.76 Y17.738 </raftPoint>)
(<raftPoint> X-67.109 Y14.305 </raftPoint>)
(<raftPoint> X-66.948 Y12.259 </raftPoint>)
(<raftPoint> X-61.413 Y6.724 </raftPoint>)
(</raftPerimeter>)
(<raftPerimeter>)
(<raftPoint> X-67.618 Y-12.436 </raftPoint>)
(<raftPoint> X-68.729 Y-14.063 </raftPoint>)
(<raftPoint> X-69.318 Y-16.036 </raftPoint>)
(<raftPoint> X-70.56 Y-17.7 </raftPoint>)
(<raftPoint> X-70.56 Y-27.275 </raftPoint>)
(<raftPoint> X-69.619 Y-28.932 </raftPoint>)
(<raftPoint> X-68.727 Y-32.762 </raftPoint>)
(<raftPoint> X-61.349 Y-40.14 </raftPoint>)
(<raftPoint> X-54.095 Y-40.14 </raftPoint>)
(<raftPoint> X-51.238 Y-41.759 </raftPoint>)
(<raftPoint> X-39.518 Y-41.941 </raftPoint>)
(<raftPoint> X-35.915 Y-40.14 </raftPoint>)
(<raftPoint> X-30.515 Y-40.14 </raftPoint>)
(<raftPoint> X-26.787 Y-38.276 </raftPoint>)
(<raftPoint> X-25.051 Y-36.54 </raftPoint>)
(<raftPoint> X-19.949 Y-36.54 </raftPoint>)
(<raftPoint> X-18.213 Y-38.276 </raftPoint>)
(<raftPoint> X-14.485 Y-40.14 </raftPoint>)
(<raftPoint> X-9.085 Y-40.14 </raftPoint>)
(<raftPoint> X-5.485 Y-41.94 </raftPoint>)
(<raftPoint> X5.485 Y-41.94 </raftPoint>)
(<raftPoint> X9.085 Y-40.14 </raftPoint>)
(<raftPoint> X16.349 Y-40.14 </raftPoint>)
(<raftPoint> X19.949 Y-36.54 </raftPoint>)
(<raftPoint> X23.291 Y-36.54 </raftPoint>)
(<raftPoint> X28.691 Y-40.14 </raftPoint>)
(<raftPoint> X30.515 Y-40.14 </raftPoint>)
(<raftPoint> X34.117 Y-41.941 </raftPoint>)
(<raftPoint> X53.112 Y-41.759 </raftPoint>)
(<raftPoint> X55.897 Y-40.14 </raftPoint>)
(<raftPoint> X59.534 Y-40.14 </raftPoint>)
(<raftPoint> X64.043 Y-36.253 </raftPoint>)
(<raftPoint> X66.922 Y-32.756 </raftPoint>)
(<raftPoint> X67.56 Y-30.764 </raftPoint>)
(<raftPoint> X68.76 Y-29.096 </raftPoint>)
(<raftPoint> X68.76 Y-17.738 </raftPoint>)
(<raftPoint> X67.11 Y-14.305 </raftPoint>)
(<raftPoint> X66.948 Y-12.259 </raftPoint>)
(<raftPoint> X61.413 Y-6.724 </raftPoint>)
(<raftPoint> X57.685 Y-4.86 </raftPoint>)
(<raftPoint> X30.515 Y-4.86 </raftPoint>)
(<raftPoint> X26.787 Y-6.724 </raftPoint>)
(<raftPoint> X25.051 Y-8.46 </raftPoint>)
(<raftPoint> X19.909 Y-8.46 </raftPoint>)
(<raftPoint> X14.508 Y-4.859 </raftPoint>)
(<raftPoint> X-13.387 Y-5.041 </raftPoint>)
(<raftPoint> X-16.691 Y-6.909 </raftPoint>)
(<raftPoint> X-20.371 Y-10.435 </raftPoint>)
(<raftPoint> X-25.046 Y-10.265 </raftPoint>)
(<raftPoint> X-28.587 Y-6.724 </raftPoint>)
(<raftPoint> X-32.315 Y-4.86 </raftPoint>)
(<raftPoint> X-59.485 Y-4.86 </raftPoint>)
(<raftPoint> X-63.213 Y-6.724 </raftPoint>)
(<raftPoint> X-66.913 Y-10.423 </raftPoint>)
(</raftPerimeter>)
(<raftPerimeter>)
(<raftPoint> X37.337 Y19.919 </raftPoint>)
(<raftPoint> X36.934 Y21.646 </raftPoint>)
(<raftPoint> X36.887 Y23.373 </raftPoint>)
(<raftPoint> X37.192 Y25.1 </raftPoint>)
(<raftPoint> X37.891 Y26.827 </raftPoint>)
(<raftPoint> X39.094 Y28.55 </raftPoint>)
(<raftPoint> X43.324 Y31.86 </raftPoint>)
(<raftPoint> X48.455 Y31.86 </raftPoint>)
(<raftPoint> X51.896 Y28.565 </raftPoint>)
(<raftPoint> X53.109 Y26.827 </raftPoint>)
(<raftPoint> X53.808 Y25.1 </raftPoint>)
(<raftPoint> X54.113 Y23.373 </raftPoint>)
(<raftPoint> X54.066 Y21.646 </raftPoint>)
(<raftPoint> X53.665 Y19.927 </raftPoint>)
(<raftPoint> X51.907 Y16.596 </raftPoint>)
(<raftPoint> X50.233 Y14.922 </raftPoint>)
(<raftPoint> X48.819 Y14.745 </raftPoint>)
(<raftPoint> X46.68 Y13.14 </raftPoint>)
(<raftPoint> X43.346 Y13.14 </raftPoint>)
(<raftPoint> X38.138 Y18.212 </raftPoint>)
(</raftPerimeter>)
(<raftPerimeter>)
(<raftPoint> X37.597 Y-28.555 </raftPoint>)
(<raftPoint> X36.391 Y-26.827 </raftPoint>)
(<raftPoint> X35.692 Y-25.1 </raftPoint>)
(<raftPoint> X35.387 Y-23.373 </raftPoint>)
(<raftPoint> X35.434 Y-21.646 </raftPoint>)
(<raftPoint> X35.838 Y-19.919 </raftPoint>)
(<raftPoint> X36.641 Y-18.206 </raftPoint>)
(<raftPoint> X39.781 Y-14.912 </raftPoint>)
(<raftPoint> X40.676 Y-14.741 </raftPoint>)
(<raftPoint> X43.301 Y-13.14 </raftPoint>)
(<raftPoint> X44.892 Y-13.14 </raftPoint>)
(<raftPoint> X47.323 Y-14.743 </raftPoint>)
(<raftPoint> X48.417 Y-14.916 </raftPoint>)
(<raftPoint> X51.356 Y-18.201 </raftPoint>)
(<raftPoint> X52.162 Y-19.919 </raftPoint>)
(<raftPoint> X52.566 Y-21.646 </raftPoint>)
(<raftPoint> X52.613 Y-23.373 </raftPoint>)
(<raftPoint> X52.308 Y-25.1 </raftPoint>)
(<raftPoint> X51.609 Y-26.827 </raftPoint>)
(<raftPoint> X50.401 Y-28.559 </raftPoint>)
(<raftPoint> X46.664 Y-31.86 </raftPoint>)
(<raftPoint> X41.531 Y-31.86 </raftPoint>)
(</raftPerimeter>)
(<raftPerimeter>)
(<raftPoint> X-3.434 Y21.676 </raftPoint>)
(<raftPoint> X-3.489 Y23.355 </raftPoint>)
(<raftPoint> X-3.005 Y25.035 </raftPoint>)
(<raftPoint> X-1.697 Y26.749 </raftPoint>)
(<raftPoint> X0.13 Y28.26 </raftPoint>)
(<raftPoint> X3.465 Y28.26 </raftPoint>)
(<raftPoint> X5.193 Y26.753 </raftPoint>)
(<raftPoint> X6.504 Y25.035 </raftPoint>)
(<raftPoint> X6.988 Y23.355 </raftPoint>)
(<raftPoint> X6.934 Y21.676 </raftPoint>)
(<raftPoint> X6.253 Y19.99 </raftPoint>)
(<raftPoint> X3.436 Y16.74 </raftPoint>)
(<raftPoint> X0.161 Y16.74 </raftPoint>)
(<raftPoint> X-2.755 Y19.993 </raftPoint>)
(</raftPerimeter>)
(<raftPerimeter>)
(<raftPoint> X1.646 Y-16.74 </raftPoint>)
(<raftPoint> X4.756 Y-19.999 </raftPoint>)
(<raftPoint> X5.434 Y-21.676 </raftPoint>)
(<raftPoint> X5.488 Y-23.355 </raftPoint>)
(<raftPoint> X5.004 Y-25.035 </raftPoint>)
(<raftPoint> X3.701 Y-26.742 </raftPoint>)
(<raftPoint> X1.68 Y-28.26 </raftPoint>)
(<raftPoint> X-1.638 Y-28.26 </raftPoint>)
(<raftPoint> X-4.509 Y-25.022 </raftPoint>)
(<raftPoint> X-4.989 Y-23.355 </raftPoint>)
(<raftPoint> X-4.934 Y-21.69 </raftPoint>)
(<raftPoint> X-3.304 Y-18.393 </raftPoint>)
(<raftPoint> X-1.651 Y-16.74 </raftPoint>)
(</raftPerimeter>)
(<raftPerimeter>)
(<raftPoint> X-39.247 Y25.04 </raftPoint>)
(<raftPoint> X-38.762 Y23.355 </raftPoint>)
(<raftPoint> X-38.816 Y21.676 </raftPoint>)
(<raftPoint> X-39.494 Y20.0 </raftPoint>)
(<raftPoint> X-41.164 Y18.274 </raftPoint>)
(<raftPoint> X-43.315 Y16.74 </raftPoint>)
(<raftPoint> X-44.862 Y16.74 </raftPoint>)
(<raftPoint> X-48.512 Y20.012 </raftPoint>)
(<raftPoint> X-49.184 Y21.676 </raftPoint>)
(<raftPoint> X-49.239 Y23.355 </raftPoint>)
(<raftPoint> X-48.752 Y25.047 </raftPoint>)
(<raftPoint> X-46.607 Y28.26 </raftPoint>)
(<raftPoint> X-41.584 Y28.26 </raftPoint>)
(</raftPerimeter>)
(<raftPerimeter>)
(<raftPoint> X-48.957 Y-26.734 </raftPoint>)
(<raftPoint> X-50.255 Y-25.035 </raftPoint>)
(<raftPoint> X-50.739 Y-23.355 </raftPoint>)
(<raftPoint> X-50.684 Y-21.676 </raftPoint>)
(<raftPoint> X-50.009 Y-20.005 </raftPoint>)
(<raftPoint> X-46.654 Y-16.74 </raftPoint>)
(<raftPoint> X-45.104 Y-16.74 </raftPoint>)
(<raftPoint> X-42.657 Y-18.282 </raftPoint>)
(<raftPoint> X-40.994 Y-20.0 </raftPoint>)
(<raftPoint> X-40.316 Y-21.676 </raftPoint>)
(<raftPoint> X-40.262 Y-23.355 </raftPoint>)
(<raftPoint> X-40.751 Y-25.054 </raftPoint>)
(<raftPoint> X-41.685 Y-26.596 </raftPoint>)
(<raftPoint> X-43.349 Y-28.26 </raftPoint>)
(<raftPoint> X-46.69 Y-28.26 </raftPoint>)
(</raftPerimeter>)
(<raftPerimeter>)
(<raftPoint> X-57.685 Y4.86 </raftPoint>)
(<raftPoint> X-30.515 Y4.86 </raftPoint>)
(<raftPoint> X-26.787 Y6.724 </raftPoint>)
(<raftPoint> X-23.303 Y10.208 </raftPoint>)
(<raftPoint> X-18.143 Y8.488 </raftPoint>)
(<raftPoint> X-15.177 Y6.9 </raftPoint>)
(<raftPoint> X-12.729 Y4.859 </raftPoint>)
(<raftPoint> X15.387 Y5.041 </raftPoint>)
(<raftPoint> X18.678 Y6.902 </raftPoint>)
(<raftPoint> X20.796 Y8.64 </raftPoint>)
(<raftPoint> X26.446 Y8.64 </raftPoint>)
(<raftPoint> X28.596 Y6.72 </raftPoint>)
(<raftPoint> X32.315 Y4.86 </raftPoint>)
(<raftPoint> X59.485 Y4.86 </raftPoint>)
(<raftPoint> X63.213 Y6.724 </raftPoint>)
(<raftPoint> X66.913 Y10.423 </raftPoint>)
(<raftPoint> X67.618 Y12.436 </raftPoint>)
(<raftPoint> X68.729 Y14.063 </raftPoint>)
(<raftPoint> X69.319 Y16.036 </raftPoint>)
(<raftPoint> X70.581 Y17.729 </raftPoint>)
(<raftPoint> X70.218 Y19.823 </raftPoint>)
(<raftPoint> X70.564 Y27.267 </raftPoint>)
(<raftPoint> X69.619 Y28.932 </raftPoint>)
(<raftPoint> X68.727 Y32.762 </raftPoint>)
(<raftPoint> X61.349 Y40.14 </raftPoint>)
(<raftPoint> X57.695 Y40.14 </raftPoint>)
(<raftPoint> X54.836 Y41.759 </raftPoint>)
(<raftPoint> X35.917 Y41.941 </raftPoint>)
(<raftPoint> X32.315 Y40.14 </raftPoint>)
(<raftPoint> X30.515 Y40.14 </raftPoint>)
(<raftPoint> X26.787 Y38.276 </raftPoint>)
(<raftPoint> X23.4 Y34.889 </raftPoint>)
(<raftPoint> X20.023 Y38.267 </raftPoint>)
(<raftPoint> X17.173 Y39.957 </raftPoint>)
(<raftPoint> X10.89 Y40.138 </raftPoint>)
(<raftPoint> X7.285 Y41.94 </raftPoint>)
(<raftPoint> X-3.685 Y41.94 </raftPoint>)
(<raftPoint> X-7.285 Y40.14 </raftPoint>)
(<raftPoint> X-14.549 Y40.14 </raftPoint>)
(<raftPoint> X-18.149 Y36.54 </raftPoint>)
(<raftPoint> X-23.291 Y36.54 </raftPoint>)
(<raftPoint> X-28.691 Y40.14 </raftPoint>)
(<raftPoint> X-34.115 Y40.14 </raftPoint>)
(<raftPoint> X-37.715 Y41.94 </raftPoint>)
(<raftPoint> X-50.485 Y41.94 </raftPoint>)
(<raftPoint> X-54.085 Y40.14 </raftPoint>)
(<raftPoint> X-59.534 Y40.14 </raftPoint>)
(<raftPoint> X-64.043 Y36.253 </raftPoint>)
(<raftPoint> X-66.922 Y32.755 </raftPoint>)
(<raftPoint> X-67.559 Y30.764 </raftPoint>)
(<raftPoint> X-68.76 Y29.096 </raftPoint>)
(<raftPoint> X-68.76 Y17.738 </raftPoint>)
(<raftPoint> X-67.109 Y14.305 </raftPoint>)
(<raftPoint> X-66.948 Y12.259 </raftPoint>)
(<raftPoint> X-61.413 Y6.724 </raftPoint>)
(</raftPerimeter>)
(<raftPerimeter>)
(<raftPoint> X-67.618 Y-12.436 </raftPoint>)
(<raftPoint> X-68.729 Y-14.063 </raftPoint>)
(<raftPoint> X-69.318 Y-16.036 </raftPoint>)
(<raftPoint> X-70.56 Y-17.7 </raftPoint>)
(<raftPoint> X-70.56 Y-27.275 </raftPoint>)
(<raftPoint> X-69.619 Y-28.932 </raftPoint>)
(<raftPoint> X-68.727 Y-32.762 </raftPoint>)
(<raftPoint> X-61.349 Y-40.14 </raftPoint>)
(<raftPoint> X-54.096 Y-40.14 </raftPoint>)
(<raftPoint> X-51.293 Y-41.759 </raftPoint>)
(<raftPoint> X-39.518 Y-41.941 </raftPoint>)
(<raftPoint> X-35.915 Y-40.14 </raftPoint>)
(<raftPoint> X-30.515 Y-40.14 </raftPoint>)
(<raftPoint> X-26.787 Y-38.276 </raftPoint>)
(<raftPoint> X-25.051 Y-36.54 </raftPoint>)
(<raftPoint> X-19.949 Y-36.54 </raftPoint>)
(<raftPoint> X-18.213 Y-38.276 </raftPoint>)
(<raftPoint> X-14.485 Y-40.14 </raftPoint>)
(<raftPoint> X-9.085 Y-40.14 </raftPoint>)
(<raftPoint> X-5.485 Y-41.94 </raftPoint>)
(<raftPoint> X5.485 Y-41.94 </raftPoint>)
(<raftPoint> X9.085 Y-40.14 </raftPoint>)
(<raftPoint> X16.349 Y-40.14 </raftPoint>)
(<raftPoint> X19.949 Y-36.54 </raftPoint>)
(<raftPoint> X23.291 Y-36.54 </raftPoint>)
(<raftPoint> X28.691 Y-40.14 </raftPoint>)
(<raftPoint> X30.515 Y-40.14 </raftPoint>)
(<raftPoint> X34.115 Y-41.94 </raftPoint>)
(<raftPoint> X54.085 Y-41.94 </raftPoint>)
(<raftPoint> X57.685 Y-40.14 </raftPoint>)
(<raftPoint> X59.534 Y-40.14 </raftPoint>)
(<raftPoint> X64.043 Y-36.253 </raftPoint>)
(<raftPoint> X66.922 Y-32.756 </raftPoint>)
(<raftPoint> X67.56 Y-30.764 </raftPoint>)
(<raftPoint> X68.76 Y-29.096 </raftPoint>)
(<raftPoint> X68.76 Y-17.738 </raftPoint>)
(<raftPoint> X67.11 Y-14.305 </raftPoint>)
(<raftPoint> X66.948 Y-12.259 </raftPoint>)
(<raftPoint> X61.413 Y-6.724 </raftPoint>)
(<raftPoint> X57.685 Y-4.86 </raftPoint>)
(<raftPoint> X30.515 Y-4.86 </raftPoint>)
(<raftPoint> X26.787 Y-6.724 </raftPoint>)
(<raftPoint> X25.051 Y-8.46 </raftPoint>)
(<raftPoint> X19.909 Y-8.46 </raftPoint>)
(<raftPoint> X14.508 Y-4.859 </raftPoint>)
(<raftPoint> X-13.386 Y-5.041 </raftPoint>)
(<raftPoint> X-16.402 Y-6.72 </raftPoint>)
(<raftPoint> X-18.918 Y-8.739 </raftPoint>)
(<raftPoint> X-20.391 Y-10.434 </raftPoint>)
(<raftPoint> X-25.046 Y-10.265 </raftPoint>)
(<raftPoint> X-28.587 Y-6.724 </raftPoint>)
(<raftPoint> X-32.315 Y-4.86 </raftPoint>)
(<raftPoint> X-59.485 Y-4.86 </raftPoint>)
(<raftPoint> X-63.213 Y-6.724 </raftPoint>)
(<raftPoint> X-66.913 Y-10.423 </raftPoint>)
(</raftPerimeter>)
(<raftPerimeter>)
(<raftPoint> X46.661 Y-13.14 </raftPoint>)
(<raftPoint> X50.284 Y-16.444 </raftPoint>)
(<raftPoint> X51.604 Y-18.186 </raftPoint>)
(<raftPoint> X52.389 Y-19.9 </raftPoint>)
(<raftPoint> X52.836 Y-23.392 </raftPoint>)
(<raftPoint> X52.543 Y-25.103 </raftPoint>)
(<raftPoint> X51.862 Y-26.831 </raftPoint>)
(<raftPoint> X50.693 Y-28.555 </raftPoint>)
(<raftPoint> X46.671 Y-31.86 </raftPoint>)
(<raftPoint> X41.524 Y-31.86 </raftPoint>)
(<raftPoint> X37.304 Y-28.551 </raftPoint>)
(<raftPoint> X36.138 Y-26.831 </raftPoint>)
(<raftPoint> X35.464 Y-25.119 </raftPoint>)
(<raftPoint> X35.212 Y-21.628 </raftPoint>)
(<raftPoint> X35.603 Y-19.916 </raftPoint>)
(<raftPoint> X36.396 Y-18.186 </raftPoint>)
(<raftPoint> X37.705 Y-16.457 </raftPoint>)
(<raftPoint> X39.837 Y-14.852 </raftPoint>)
(<raftPoint> X41.549 Y-13.14 </raftPoint>)
(</raftPerimeter>)
(<raftPerimeter>)
(<raftPoint> X41.629 Y14.86 </raftPoint>)
(<raftPoint> X39.198 Y16.466 </raftPoint>)
(<raftPoint> X37.896 Y18.186 </raftPoint>)
(<raftPoint> X37.11 Y19.9 </raftPoint>)
(<raftPoint> X36.664 Y23.392 </raftPoint>)
(<raftPoint> X36.957 Y25.103 </raftPoint>)
(<raftPoint> X37.639 Y26.832 </raftPoint>)
(<raftPoint> X39.814 Y30.092 </raftPoint>)
(<raftPoint> X40.762 Y30.258 </raftPoint>)
(<raftPoint> X43.304 Y31.86 </raftPoint>)
(<raftPoint> X48.463 Y31.86 </raftPoint>)
(<raftPoint> X52.189 Y28.561 </raftPoint>)
(<raftPoint> X53.362 Y26.831 </raftPoint>)
(<raftPoint> X54.043 Y25.103 </raftPoint>)
(<raftPoint> X54.336 Y23.392 </raftPoint>)
(<raftPoint> X53.89 Y19.9 </raftPoint>)
(<raftPoint> X53.11 Y18.198 </raftPoint>)
(<raftPoint> X50.212 Y14.911 </raftPoint>)
(<raftPoint> X49.305 Y14.742 </raftPoint>)
(<raftPoint> X46.698 Y13.14 </raftPoint>)
(<raftPoint> X43.349 Y13.14 </raftPoint>)
(</raftPerimeter>)
(<raftPerimeter>)
(<raftPoint> X1.648 Y-16.74 </raftPoint>)
(<raftPoint> X4.819 Y-20.0 </raftPoint>)
(<raftPoint> X5.491 Y-21.675 </raftPoint>)
(<raftPoint> X5.543 Y-23.355 </raftPoint>)
(<raftPoint> X5.065 Y-25.037 </raftPoint>)
(<raftPoint> X3.787 Y-26.74 </raftPoint>)
(<raftPoint> X1.684 Y-28.26 </raftPoint>)
(<raftPoint> X-1.64 Y-28.26 </raftPoint>)
(<raftPoint> X-4.571 Y-25.021 </raftPoint>)
(<raftPoint> X-5.043 Y-23.355 </raftPoint>)
(<raftPoint> X-4.991 Y-21.692 </raftPoint>)
(<raftPoint> X-3.305 Y-18.394 </raftPoint>)
(<raftPoint> X-1.651 Y-16.74 </raftPoint>)
(</raftPerimeter>)
(<raftPerimeter>)
(<raftPoint> X-3.491 Y21.675 </raftPoint>)
(<raftPoint> X-3.543 Y23.355 </raftPoint>)
(<raftPoint> X-3.066 Y25.037 </raftPoint>)
(<raftPoint> X-1.782 Y26.747 </raftPoint>)
(<raftPoint> X0.125 Y28.26 </raftPoint>)
(<raftPoint> X3.47 Y28.26 </raftPoint>)
(<raftPoint> X5.28 Y26.75 </raftPoint>)
(<raftPoint> X6.565 Y25.037 </raftPoint>)
(<raftPoint> X7.043 Y23.355 </raftPoint>)
(<raftPoint> X6.991 Y21.675 </raftPoint>)
(<raftPoint> X6.315 Y19.992 </raftPoint>)
(<raftPoint> X3.438 Y16.74 </raftPoint>)
(<raftPoint> X0.159 Y16.74 </raftPoint>)
(<raftPoint> X-2.818 Y19.995 </raftPoint>)
(</raftPerimeter>)
(<raftPerimeter>)
(<raftPoint> X-39.185 Y25.038 </raftPoint>)
(<raftPoint> X-38.707 Y23.355 </raftPoint>)
(<raftPoint> X-38.759 Y21.675 </raftPoint>)
(<raftPoint> X-39.432 Y19.997 </raftPoint>)
(<raftPoint> X-41.052 Y18.275 </raftPoint>)
(<raftPoint> X-43.311 Y16.74 </raftPoint>)
(<raftPoint> X-44.881 Y16.74 </raftPoint>)
(<raftPoint> X-46.943 Y18.27 </raftPoint>)
(<raftPoint> X-48.569 Y19.997 </raftPoint>)
(<raftPoint> X-49.241 Y21.675 </raftPoint>)
(<raftPoint> X-49.293 Y23.355 </raftPoint>)
(<raftPoint> X-48.814 Y25.045 </raftPoint>)
(<raftPoint> X-46.61 Y28.26 </raftPoint>)
(<raftPoint> X-41.581 Y28.26 </raftPoint>)
(</raftPerimeter>)
(<raftPerimeter>)
(<raftPoint> X-49.044 Y-26.733 </raftPoint>)
(<raftPoint> X-50.316 Y-25.037 </raftPoint>)
(<raftPoint> X-50.793 Y-23.355 </raftPoint>)
(<raftPoint> X-50.741 Y-21.675 </raftPoint>)
(<raftPoint> X-50.072 Y-20.006 </raftPoint>)
(<raftPoint> X-46.656 Y-16.74 </raftPoint>)
(<raftPoint> X-45.1 Y-16.74 </raftPoint>)
(<raftPoint> X-42.545 Y-18.283 </raftPoint>)
(<raftPoint> X-40.933 Y-19.997 </raftPoint>)
(<raftPoint> X-40.259 Y-21.675 </raftPoint>)
(<raftPoint> X-40.207 Y-23.355 </raftPoint>)
(<raftPoint> X-40.688 Y-25.05 </raftPoint>)
(<raftPoint> X-41.682 Y-26.593 </raftPoint>)
(<raftPoint> X-43.349 Y-28.26 </raftPoint>)
(<raftPoint> X-46.693 Y-28.26 </raftPoint>)
(</raftPerimeter>)
(<raftPerimeter>)
(<raftPoint> X-57.685 Y4.86 </raftPoint>)
(<raftPoint> X-30.515 Y4.86 </raftPoint>)
(<raftPoint> X-26.787 Y6.724 </raftPoint>)
(<raftPoint> X-23.303 Y10.208 </raftPoint>)
(<raftPoint> X-18.143 Y8.488 </raftPoint>)
(<raftPoint> X-15.177 Y6.9 </raftPoint>)
(<raftPoint> X-12.729 Y4.859 </raftPoint>)
(<raftPoint> X15.387 Y5.041 </raftPoint>)
(<raftPoint> X18.678 Y6.902 </raftPoint>)
(<raftPoint> X20.796 Y8.64 </raftPoint>)
(<raftPoint> X26.446 Y8.64 </raftPoint>)
(<raftPoint> X28.596 Y6.72 </raftPoint>)
(<raftPoint> X32.315 Y4.86 </raftPoint>)
(<raftPoint> X59.485 Y4.86 </raftPoint>)
(<raftPoint> X63.213 Y6.724 </raftPoint>)
(<raftPoint> X66.913 Y10.423 </raftPoint>)
(<raftPoint> X67.618 Y12.436 </raftPoint>)
(<raftPoint> X68.729 Y14.063 </raftPoint>)
(<raftPoint> X69.319 Y16.036 </raftPoint>)
(<raftPoint> X70.581 Y17.729 </raftPoint>)
(<raftPoint> X70.218 Y19.823 </raftPoint>)
(<raftPoint> X70.564 Y27.267 </raftPoint>)
(<raftPoint> X69.619 Y28.932 </raftPoint>)
(<raftPoint> X68.727 Y32.762 </raftPoint>)
(<raftPoint> X61.349 Y40.14 </raftPoint>)
(<raftPoint> X59.485 Y40.14 </raftPoint>)
(<raftPoint> X55.885 Y41.94 </raftPoint>)
(<raftPoint> X35.915 Y41.94 </raftPoint>)
(<raftPoint> X32.315 Y40.14 </raftPoint>)
(<raftPoint> X30.515 Y40.14 </raftPoint>)
(<raftPoint> X26.787 Y38.276 </raftPoint>)
(<raftPoint> X23.4 Y34.889 </raftPoint>)
(<raftPoint> X20.023 Y38.267 </raftPoint>)
(<raftPoint> X17.173 Y39.957 </raftPoint>)
(<raftPoint> X10.89 Y40.138 </raftPoint>)
(<raftPoint> X7.285 Y41.94 </raftPoint>)
(<raftPoint> X-3.685 Y41.94 </raftPoint>)
(<raftPoint> X-7.285 Y40.14 </raftPoint>)
(<raftPoint> X-14.549 Y40.14 </raftPoint>)
(<raftPoint> X-18.149 Y36.54 </raftPoint>)
(<raftPoint> X-23.291 Y36.54 </raftPoint>)
(<raftPoint> X-28.691 Y40.14 </raftPoint>)
(<raftPoint> X-34.115 Y40.14 </raftPoint>)
(<raftPoint> X-37.715 Y41.94 </raftPoint>)
(<raftPoint> X-50.485 Y41.94 </raftPoint>)
(<raftPoint> X-54.085 Y40.14 </raftPoint>)
(<raftPoint> X-59.534 Y40.14 </raftPoint>)
(<raftPoint> X-64.043 Y36.253 </raftPoint>)
(<raftPoint> X-66.922 Y32.755 </raftPoint>)
(<raftPoint> X-67.559 Y30.764 </raftPoint>)
(<raftPoint> X-68.76 Y29.096 </raftPoint>)
(<raftPoint> X-68.76 Y17.738 </raftPoint>)
(<raftPoint> X-67.109 Y14.305 </raftPoint>)
(<raftPoint> X-66.948 Y12.259 </raftPoint>)
(<raftPoint> X-61.413 Y6.724 </raftPoint>)
(</raftPerimeter>)
(<raftPerimeter>)
(<raftPoint> X-67.618 Y-12.436 </raftPoint>)
(<raftPoint> X-68.729 Y-14.063 </raftPoint>)
(<raftPoint> X-69.318 Y-16.036 </raftPoint>)
(<raftPoint> X-70.56 Y-17.7 </raftPoint>)
(<raftPoint> X-70.56 Y-27.275 </raftPoint>)
(<raftPoint> X-69.619 Y-28.932 </raftPoint>)
(<raftPoint> X-68.727 Y-32.762 </raftPoint>)
(<raftPoint> X-61.349 Y-40.14 </raftPoint>)
(<raftPoint> X-54.098 Y-40.14 </raftPoint>)
(<raftPoint> X-51.35 Y-41.758 </raftPoint>)
(<raftPoint> X-39.518 Y-41.941 </raftPoint>)
(<raftPoint> X-35.915 Y-40.14 </raftPoint>)
(<raftPoint> X-30.515 Y-40.14 </raftPoint>)
(<raftPoint> X-26.787 Y-38.276 </raftPoint>)
(<raftPoint> X-25.051 Y-36.54 </raftPoint>)
(<raftPoint> X-19.949 Y-36.54 </raftPoint>)
(<raftPoint> X-18.213 Y-38.276 </raftPoint>)
(<raftPoint> X-14.485 Y-40.14 </raftPoint>)
(<raftPoint> X-9.085 Y-40.14 </raftPoint>)
(<raftPoint> X-5.482 Y-41.941 </raftPoint>)
(<raftPoint> X6.093 Y-41.759 </raftPoint>)
(<raftPoint> X9.091 Y-40.14 </raftPoint>)
(<raftPoint> X16.349 Y-40.14 </raftPoint>)
(<raftPoint> X19.949 Y-36.54 </raftPoint>)
(<raftPoint> X23.291 Y-36.54 </raftPoint>)
(<raftPoint> X28.691 Y-40.14 </raftPoint>)
(<raftPoint> X30.515 Y-40.14 </raftPoint>)
(<raftPoint> X34.115 Y-41.94 </raftPoint>)
(<raftPoint> X54.085 Y-41.94 </raftPoint>)
(<raftPoint> X57.685 Y-40.14 </raftPoint>)
(<raftPoint> X59.534 Y-40.14 </raftPoint>)
(<raftPoint> X64.043 Y-36.253 </raftPoint>)
(<raftPoint> X66.922 Y-32.756 </raftPoint>)
(<raftPoint> X67.56 Y-30.764 </raftPoint>)
(<raftPoint> X68.76 Y-29.096 </raftPoint>)
(<raftPoint> X68.76 Y-17.738 </raftPoint>)
(<raftPoint> X67.11 Y-14.305 </raftPoint>)
(<raftPoint> X66.948 Y-12.259 </raftPoint>)
(<raftPoint> X61.413 Y-6.724 </raftPoint>)
(<raftPoint> X57.685 Y-4.86 </raftPoint>)
(<raftPoint> X30.515 Y-4.86 </raftPoint>)
(<raftPoint> X26.787 Y-6.724 </raftPoint>)
(<raftPoint> X25.051 Y-8.46 </raftPoint>)
(<raftPoint> X19.909 Y-8.46 </raftPoint>)
(<raftPoint> X14.508 Y-4.859 </raftPoint>)
(<raftPoint> X-13.386 Y-5.041 </raftPoint>)
(<raftPoint> X-16.402 Y-6.72 </raftPoint>)
(<raftPoint> X-18.918 Y-8.739 </raftPoint>)
(<raftPoint> X-20.391 Y-10.434 </raftPoint>)
(<raftPoint> X-25.046 Y-10.265 </raftPoint>)
(<raftPoint> X-28.587 Y-6.724 </raftPoint>)
(<raftPoint> X-32.315 Y-4.86 </raftPoint>)
(<raftPoint> X-59.485 Y-4.86 </raftPoint>)
(<raftPoint> X-63.213 Y-6.724 </raftPoint>)
(<raftPoint> X-66.913 Y-10.423 </raftPoint>)
(</raftPerimeter>)
(<raftPerimeter>)
(<raftPoint> X48.471 Y31.86 </raftPoint>)
(<raftPoint> X52.481 Y28.557 </raftPoint>)
(<raftPoint> X53.615 Y26.835 </raftPoint>)
(<raftPoint> X54.271 Y25.121 </raftPoint>)
(<raftPoint> X54.514 Y21.627 </raftPoint>)
(<raftPoint> X54.131 Y19.914 </raftPoint>)
(<raftPoint> X53.357 Y18.182 </raftPoint>)
(<raftPoint> X52.074 Y16.442 </raftPoint>)
(<raftPoint> X48.46 Y13.14 </raftPoint>)
(<raftPoint> X43.322 Y13.14 </raftPoint>)
(<raftPoint> X41.227 Y14.746 </raftPoint>)
(<raftPoint> X39.82 Y14.916 </raftPoint>)
(<raftPoint> X36.864 Y19.934 </raftPoint>)
(<raftPoint> X36.486 Y21.627 </raftPoint>)
(<raftPoint> X36.729 Y25.121 </raftPoint>)
(<raftPoint> X37.378 Y26.816 </raftPoint>)
(<raftPoint> X41.569 Y31.86 </raftPoint>)
(</raftPerimeter>)
(<raftPerimeter>)
(<raftPoint> X35.885 Y-26.835 </raftPoint>)
(<raftPoint> X35.229 Y-25.121 </raftPoint>)
(<raftPoint> X34.986 Y-21.627 </raftPoint>)
(<raftPoint> X35.369 Y-19.914 </raftPoint>)
(<raftPoint> X36.143 Y-18.182 </raftPoint>)
(<raftPoint> X37.42 Y-16.451 </raftPoint>)
(<raftPoint> X41.527 Y-13.14 </raftPoint>)
(<raftPoint> X46.668 Y-13.14 </raftPoint>)
(<raftPoint> X50.577 Y-16.448 </raftPoint>)
(<raftPoint> X51.857 Y-18.182 </raftPoint>)
(<raftPoint> X52.631 Y-19.914 </raftPoint>)
(<raftPoint> X53.014 Y-21.627 </raftPoint>)
(<raftPoint> X52.771 Y-25.121 </raftPoint>)
(<raftPoint> X52.115 Y-26.835 </raftPoint>)
(<raftPoint> X50.976 Y-28.566 </raftPoint>)
(<raftPoint> X49.1 Y-30.315 </raftPoint>)
(<raftPoint> X46.694 Y-31.86 </raftPoint>)
(<raftPoint> X39.749 Y-31.86 </raftPoint>)
(<raftPoint> X38.081 Y-30.192 </raftPoint>)
(</raftPerimeter>)
(<raftPerimeter>)
(<raftPoint> X1.65 Y-16.74 </raftPoint>)
(<raftPoint> X4.881 Y-20.001 </raftPoint>)
(<raftPoint> X5.547 Y-21.674 </raftPoint>)
(<raftPoint> X5.598 Y-23.356 </raftPoint>)
(<raftPoint> X5.127 Y-25.039 </raftPoint>)
(<raftPoint> X3.874 Y-26.738 </raftPoint>)
(<raftPoint> X1.687 Y-28.26 </raftPoint>)
(<raftPoint> X-1.663 Y-28.26 </raftPoint>)
(<raftPoint> X-3.362 Y-26.756 </raftPoint>)
(<raftPoint> X-4.627 Y-25.039 </raftPoint>)
(<raftPoint> X-5.099 Y-23.356 </raftPoint>)
(<raftPoint> X-5.048 Y-21.674 </raftPoint>)
(<raftPoint> X-4.369 Y-19.969 </raftPoint>)
(<raftPoint> X-3.321 Y-18.41 </raftPoint>)
(<raftPoint> X-1.651 Y-16.74 </raftPoint>)
(</raftPerimeter>)
(<raftPerimeter>)
(<raftPoint> X-2.88 Y19.996 </raftPoint>)
(<raftPoint> X-3.548 Y21.674 </raftPoint>)
(<raftPoint> X-3.599 Y23.356 </raftPoint>)
(<raftPoint> X-3.127 Y25.039 </raftPoint>)
(<raftPoint> X-1.87 Y26.745 </raftPoint>)
(<raftPoint> X0.121 Y28.26 </raftPoint>)
(<raftPoint> X3.474 Y28.26 </raftPoint>)
(<raftPoint> X5.367 Y26.748 </raftPoint>)
(<raftPoint> X6.627 Y25.039 </raftPoint>)
(<raftPoint> X7.098 Y23.356 </raftPoint>)
(<raftPoint> X7.047 Y21.674 </raftPoint>)
(<raftPoint> X6.378 Y19.993 </raftPoint>)
(<raftPoint> X3.44 Y16.74 </raftPoint>)
(<raftPoint> X0.157 Y16.74 </raftPoint>)
(</raftPerimeter>)
(<raftPerimeter>)
(<raftPoint> X-49.13 Y-26.731 </raftPoint>)
(<raftPoint> X-50.377 Y-25.039 </raftPoint>)
(<raftPoint> X-50.849 Y-23.356 </raftPoint>)
(<raftPoint> X-50.798 Y-21.674 </raftPoint>)
(<raftPoint> X-50.134 Y-20.008 </raftPoint>)
(<raftPoint> X-46.657 Y-16.74 </raftPoint>)
(<raftPoint> X-43.404 Y-16.74 </raftPoint>)
(<raftPoint> X-42.52 Y-18.217 </raftPoint>)
(<raftPoint> X-40.871 Y-19.996 </raftPoint>)
(<raftPoint> X-40.203 Y-21.674 </raftPoint>)
(<raftPoint> X-40.152 Y-23.356 </raftPoint>)
(<raftPoint> X-40.62 Y-25.027 </raftPoint>)
(<raftPoint> X-43.367 Y-28.26 </raftPoint>)
(<raftPoint> X-46.696 Y-28.26 </raftPoint>)
(<raftPoint> X-47.157 Y-27.97 </raftPoint>)
(</raftPerimeter>)
(<raftPerimeter>)
(<raftPoint> X-39.122 Y25.037 </raftPoint>)
(<raftPoint> X-38.652 Y23.356 </raftPoint>)
(<raftPoint> X-38.703 Y21.674 </raftPoint>)
(<raftPoint> X-39.371 Y19.996 </raftPoint>)
(<raftPoint> X-40.965 Y18.277 </raftPoint>)
(<raftPoint> X-43.308 Y16.74 </raftPoint>)
(<raftPoint> X-44.885 Y16.74 </raftPoint>)
(<raftPoint> X-47.031 Y18.272 </raftPoint>)
(<raftPoint> X-48.63 Y19.996 </raftPoint>)
(<raftPoint> X-49.298 Y21.674 </raftPoint>)
(<raftPoint> X-49.349 Y23.356 </raftPoint>)
(<raftPoint> X-48.876 Y25.043 </raftPoint>)
(<raftPoint> X-46.613 Y28.26 </raftPoint>)
(<raftPoint> X-41.578 Y28.26 </raftPoint>)
(</raftPerimeter>)
(<raftPerimeter>)
(<raftPoint> X44.98 Y27.592 </raftPoint>)
(<raftPoint> X41.351 Y25.322 </raftPoint>)
(<raftPoint> X44.367 Y20.006 </raftPoint>)
(<raftPoint> X44.99 Y19.159 </raftPoint>)
(<raftPoint> X45.649 Y19.979 </raftPoint>)
(<raftPoint> X49.115 Y25.525 </raftPoint>)
(</raftPerimeter>)
(<raftPerimeter>)
(<raftPoint> X-57.685 Y4.86 </raftPoint>)
(<raftPoint> X-30.515 Y4.86 </raftPoint>)
(<raftPoint> X-26.787 Y6.724 </raftPoint>)
(<raftPoint> X-23.303 Y10.208 </raftPoint>)
(<raftPoint> X-18.143 Y8.488 </raftPoint>)
(<raftPoint> X-15.177 Y6.9 </raftPoint>)
(<raftPoint> X-12.729 Y4.859 </raftPoint>)
(<raftPoint> X15.387 Y5.041 </raftPoint>)
(<raftPoint> X18.678 Y6.902 </raftPoint>)
(<raftPoint> X20.796 Y8.64 </raftPoint>)
(<raftPoint> X26.446 Y8.64 </raftPoint>)
(<raftPoint> X28.596 Y6.72 </raftPoint>)
(<raftPoint> X32.315 Y4.86 </raftPoint>)
(<raftPoint> X59.485 Y4.86 </raftPoint>)
(<raftPoint> X63.213 Y6.724 </raftPoint>)
(<raftPoint> X66.913 Y10.423 </raftPoint>)
(<raftPoint> X67.618 Y12.436 </raftPoint>)
(<raftPoint> X68.729 Y14.063 </raftPoint>)
(<raftPoint> X69.319 Y16.036 </raftPoint>)
(<raftPoint> X70.56 Y17.701 </raftPoint>)
(<raftPoint> X70.56 Y27.275 </raftPoint>)
(<raftPoint> X69.619 Y28.932 </raftPoint>)
(<raftPoint> X68.727 Y32.762 </raftPoint>)
(<raftPoint> X61.349 Y40.14 </raftPoint>)
(<raftPoint> X59.485 Y40.14 </raftPoint>)
(<raftPoint> X55.885 Y41.94 </raftPoint>)
(<raftPoint> X35.915 Y41.94 </raftPoint>)
(<raftPoint> X32.315 Y40.14 </raftPoint>)
(<raftPoint> X30.515 Y40.14 </raftPoint>)
(<raftPoint> X26.787 Y38.276 </raftPoint>)
(<raftPoint> X23.4 Y34.889 </raftPoint>)
(<raftPoint> X20.023 Y38.267 </raftPoint>)
(<raftPoint> X17.173 Y39.957 </raftPoint>)
(<raftPoint> X10.89 Y40.138 </raftPoint>)
(<raftPoint> X7.285 Y41.94 </raftPoint>)
(<raftPoint> X-3.685 Y41.94 </raftPoint>)
(<raftPoint> X-7.285 Y40.14 </raftPoint>)
(<raftPoint> X-14.549 Y40.14 </raftPoint>)
(<raftPoint> X-18.149 Y36.54 </raftPoint>)
(<raftPoint> X-23.291 Y36.54 </raftPoint>)
(<raftPoint> X-28.691 Y40.14 </raftPoint>)
(<raftPoint> X-34.115 Y40.14 </raftPoint>)
(<raftPoint> X-37.715 Y41.94 </raftPoint>)
(<raftPoint> X-50.485 Y41.94 </raftPoint>)
(<raftPoint> X-54.085 Y40.14 </raftPoint>)
(<raftPoint> X-59.534 Y40.14 </raftPoint>)
(<raftPoint> X-64.043 Y36.253 </raftPoint>)
(<raftPoint> X-66.922 Y32.755 </raftPoint>)
(<raftPoint> X-67.559 Y30.764 </raftPoint>)
(<raftPoint> X-68.76 Y29.096 </raftPoint>)
(<raftPoint> X-68.76 Y17.738 </raftPoint>)
(<raftPoint> X-67.109 Y14.305 </raftPoint>)
(<raftPoint> X-66.948 Y12.259 </raftPoint>)
(<raftPoint> X-61.413 Y6.724 </raftPoint>)
(</raftPerimeter>)
(<raftPerimeter>)
(<raftPoint> X-67.618 Y-12.436 </raftPoint>)
(<raftPoint> X-68.729 Y-14.063 </raftPoint>)
(<raftPoint> X-69.318 Y-16.036 </raftPoint>)
(<raftPoint> X-70.56 Y-17.7 </raftPoint>)
(<raftPoint> X-70.56 Y-27.275 </raftPoint>)
(<raftPoint> X-69.619 Y-28.932 </raftPoint>)
(<raftPoint> X-68.727 Y-32.762 </raftPoint>)
(<raftPoint> X-61.349 Y-40.14 </raftPoint>)
(<raftPoint> X-55.885 Y-40.14 </raftPoint>)
(<raftPoint> X-52.285 Y-41.94 </raftPoint>)
(<raftPoint> X-39.515 Y-41.94 </raftPoint>)
(<raftPoint> X-35.915 Y-40.14 </raftPoint>)
(<raftPoint> X-30.515 Y-40.14 </raftPoint>)
(<raftPoint> X-26.787 Y-38.276 </raftPoint>)
(<raftPoint> X-25.051 Y-36.54 </raftPoint>)
(<raftPoint> X-19.949 Y-36.54 </raftPoint>)
(<raftPoint> X-18.219 Y-38.27 </raftPoint>)
(<raftPoint> X-15.168 Y-39.957 </raftPoint>)
(<raftPoint> X-9.09 Y-40.137 </raftPoint>)
(<raftPoint> X-5.482 Y-41.941 </raftPoint>)
(<raftPoint> X6.149 Y-41.759 </raftPoint>)
(<raftPoint> X9.092 Y-40.14 </raftPoint>)
(<raftPoint> X16.349 Y-40.14 </raftPoint>)
(<raftPoint> X19.949 Y-36.54 </raftPoint>)
(<raftPoint> X23.291 Y-36.54 </raftPoint>)
(<raftPoint> X28.691 Y-40.14 </raftPoint>)
(<raftPoint> X30.515 Y-40.14 </raftPoint>)
(<raftPoint> X34.115 Y-41.94 </raftPoint>)
(<raftPoint> X54.085 Y-41.94 </raftPoint>)
(<raftPoint> X57.685 Y-40.14 </raftPoint>)
(<raftPoint> X59.534 Y-40.14 </raftPoint>)
(<raftPoint> X64.043 Y-36.253 </raftPoint>)
(<raftPoint> X66.922 Y-32.756 </raftPoint>)
(<raftPoint> X67.56 Y-30.764 </raftPoint>)
(<raftPoint> X68.76 Y-29.096 </raftPoint>)
(<raftPoint> X68.76 Y-17.738 </raftPoint>)
(<raftPoint> X67.11 Y-14.305 </raftPoint>)
(<raftPoint> X66.948 Y-12.259 </raftPoint>)
(<raftPoint> X61.413 Y-6.724 </raftPoint>)
(<raftPoint> X57.685 Y-4.86 </raftPoint>)
(<raftPoint> X30.515 Y-4.86 </raftPoint>)
(<raftPoint> X26.787 Y-6.724 </raftPoint>)
(<raftPoint> X25.051 Y-8.46 </raftPoint>)
(<raftPoint> X19.909 Y-8.46 </raftPoint>)
(<raftPoint> X14.508 Y-4.859 </raftPoint>)
(<raftPoint> X-13.387 Y-5.041 </raftPoint>)
(<raftPoint> X-16.691 Y-6.909 </raftPoint>)
(<raftPoint> X-20.371 Y-10.435 </raftPoint>)
(<raftPoint> X-25.046 Y-10.265 </raftPoint>)
(<raftPoint> X-28.587 Y-6.724 </raftPoint>)
(<raftPoint> X-32.315 Y-4.86 </raftPoint>)
(<raftPoint> X-59.485 Y-4.86 </raftPoint>)
(<raftPoint> X-63.213 Y-6.724 </raftPoint>)
(<raftPoint> X-66.913 Y-10.423 </raftPoint>)
(</raftPerimeter>)
(<raftPerimeter>)
(<raftPoint> X35.027 Y-25.123 </raftPoint>)
(<raftPoint> X34.792 Y-21.646 </raftPoint>)
(<raftPoint> X35.936 Y-18.165 </raftPoint>)
(<raftPoint> X37.169 Y-16.454 </raftPoint>)
(<raftPoint> X41.521 Y-13.14 </raftPoint>)
(<raftPoint> X46.674 Y-13.14 </raftPoint>)
(<raftPoint> X50.829 Y-16.451 </raftPoint>)
(<raftPoint> X52.074 Y-18.179 </raftPoint>)
(<raftPoint> X52.826 Y-19.896 </raftPoint>)
(<raftPoint> X53.255 Y-23.375 </raftPoint>)
(<raftPoint> X52.324 Y-26.85 </raftPoint>)
(<raftPoint> X50.12 Y-30.191 </raftPoint>)
(<raftPoint> X48.451 Y-31.86 </raftPoint>)
(<raftPoint> X39.771 Y-31.86 </raftPoint>)
(<raftPoint> X35.66 Y-26.818 </raftPoint>)
(</raftPerimeter>)
(<raftPerimeter>)
(<raftPoint> X50.902 Y30.316 </raftPoint>)
(<raftPoint> X52.722 Y28.57 </raftPoint>)
(<raftPoint> X53.832 Y26.838 </raftPoint>)
(<raftPoint> X54.473 Y25.123 </raftPoint>)
(<raftPoint> X54.708 Y21.646 </raftPoint>)
(<raftPoint> X53.564 Y18.165 </raftPoint>)
(<raftPoint> X52.326 Y16.445 </raftPoint>)
(<raftPoint> X48.467 Y13.14 </raftPoint>)
(<raftPoint> X43.306 Y13.14 </raftPoint>)
(<raftPoint> X40.807 Y14.743 </raftPoint>)
(<raftPoint> X39.805 Y14.911 </raftPoint>)
(<raftPoint> X37.435 Y18.166 </raftPoint>)
(<raftPoint> X36.292 Y21.646 </raftPoint>)
(<raftPoint> X36.526 Y25.107 </raftPoint>)
(<raftPoint> X38.098 Y28.409 </raftPoint>)
(<raftPoint> X41.549 Y31.86 </raftPoint>)
(<raftPoint> X48.494 Y31.86 </raftPoint>)
(</raftPerimeter>)
(<raftPerimeter>)
(<raftPoint> X-49.216 Y-26.73 </raftPoint>)
(<raftPoint> X-50.438 Y-25.042 </raftPoint>)
(<raftPoint> X-50.904 Y-23.356 </raftPoint>)
(<raftPoint> X-50.855 Y-21.674 </raftPoint>)
(<raftPoint> X-50.196 Y-20.009 </raftPoint>)
(<raftPoint> X-46.659 Y-16.74 </raftPoint>)
(<raftPoint> X-43.349 Y-16.74 </raftPoint>)
(<raftPoint> X-41.699 Y-18.39 </raftPoint>)
(<raftPoint> X-40.146 Y-21.686 </raftPoint>)
(<raftPoint> X-40.097 Y-23.356 </raftPoint>)
(<raftPoint> X-40.558 Y-25.026 </raftPoint>)
(<raftPoint> X-43.364 Y-28.26 </raftPoint>)
(<raftPoint> X-46.699 Y-28.26 </raftPoint>)
(</raftPerimeter>)
(<raftPerimeter>)
(<raftPoint> X1.652 Y-16.74 </raftPoint>)
(<raftPoint> X4.943 Y-20.003 </raftPoint>)
(<raftPoint> X5.604 Y-21.674 </raftPoint>)
(<raftPoint> X5.653 Y-23.356 </raftPoint>)
(<raftPoint> X5.188 Y-25.042 </raftPoint>)
(<raftPoint> X3.961 Y-26.737 </raftPoint>)
(<raftPoint> X1.69 Y-28.26 </raftPoint>)
(<raftPoint> X-1.668 Y-28.26 </raftPoint>)
(<raftPoint> X-3.449 Y-26.753 </raftPoint>)
(<raftPoint> X-4.688 Y-25.042 </raftPoint>)
(<raftPoint> X-5.154 Y-23.356 </raftPoint>)
(<raftPoint> X-5.105 Y-21.674 </raftPoint>)
(<raftPoint> X-4.432 Y-19.973 </raftPoint>)
(<raftPoint> X-3.324 Y-18.413 </raftPoint>)
(<raftPoint> X-1.651 Y-16.74 </raftPoint>)
(</raftPerimeter>)
(<raftPerimeter>)
(<raftPoint> X-2.942 Y19.997 </raftPoint>)
(<raftPoint> X-3.605 Y21.674 </raftPoint>)
(<raftPoint> X-3.654 Y23.356 </raftPoint>)
(<raftPoint> X-3.188 Y25.042 </raftPoint>)
(<raftPoint> X-1.957 Y26.743 </raftPoint>)
(<raftPoint> X0.118 Y28.26 </raftPoint>)
(<raftPoint> X3.478 Y28.26 </raftPoint>)
(<raftPoint> X5.455 Y26.746 </raftPoint>)
(<raftPoint> X6.688 Y25.042 </raftPoint>)
(<raftPoint> X7.153 Y23.356 </raftPoint>)
(<raftPoint> X7.104 Y21.674 </raftPoint>)
(<raftPoint> X6.44 Y19.995 </raftPoint>)
(<raftPoint> X3.442 Y16.74 </raftPoint>)
(<raftPoint> X0.154 Y16.74 </raftPoint>)
(</raftPerimeter>)
(<raftPerimeter>)
(<raftPoint> X-39.06 Y25.035 </raftPoint>)
(<raftPoint> X-38.597 Y23.356 </raftPoint>)
(<raftPoint> X-38.646 Y21.674 </raftPoint>)
(<raftPoint> X-39.31 Y19.994 </raftPoint>)
(<raftPoint> X-40.877 Y18.278 </raftPoint>)
(<raftPoint> X-43.304 Y16.74 </raftPoint>)
(<raftPoint> X-44.888 Y16.74 </raftPoint>)
(<raftPoint> X-47.118 Y18.273 </raftPoint>)
(<raftPoint> X-48.691 Y19.994 </raftPoint>)
(<raftPoint> X-49.355 Y21.674 </raftPoint>)
(<raftPoint> X-49.404 Y23.356 </raftPoint>)
(<raftPoint> X-48.938 Y25.042 </raftPoint>)
(<raftPoint> X-46.616 Y28.26 </raftPoint>)
(<raftPoint> X-41.576 Y28.26 </raftPoint>)
(</raftPerimeter>)
(<raftPerimeter>)
(<raftPoint> X48.46 Y-25.319 </raftPoint>)
(<raftPoint> X45.216 Y-19.26 </raftPoint>)
(<raftPoint> X42.991 Y-19.26 </raftPoint>)
(<raftPoint> X39.527 Y-25.323 </raftPoint>)
(<raftPoint> X43.097 Y-27.54 </raftPoint>)
(<raftPoint> X45.108 Y-27.54 </raftPoint>)
(</raftPerimeter>)
(<raftPerimeter>)
(<raftPoint> X44.989 Y27.588 </raftPoint>)
(<raftPoint> X41.008 Y25.328 </raftPoint>)
(<raftPoint> X44.351 Y19.979 </raftPoint>)
(<raftPoint> X45.0 Y19.143 </raftPoint>)
(<raftPoint> X45.649 Y19.979 </raftPoint>)
(<raftPoint> X49.115 Y25.525 </raftPoint>)
(</raftPerimeter>)
(<raftPerimeter>)
(<raftPoint> X-57.685 Y4.86 </raftPoint>)
(<raftPoint> X-30.515 Y4.86 </raftPoint>)
(<raftPoint> X-26.787 Y6.724 </raftPoint>)
(<raftPoint> X-23.303 Y10.208 </raftPoint>)
(<raftPoint> X-18.143 Y8.488 </raftPoint>)
(<raftPoint> X-15.177 Y6.9 </raftPoint>)
(<raftPoint> X-12.729 Y4.859 </raftPoint>)
(<raftPoint> X15.387 Y5.041 </raftPoint>)
(<raftPoint> X18.678 Y6.902 </raftPoint>)
(<raftPoint> X20.796 Y8.64 </raftPoint>)
(<raftPoint> X26.446 Y8.64 </raftPoint>)
(<raftPoint> X28.596 Y6.72 </raftPoint>)
(<raftPoint> X32.315 Y4.86 </raftPoint>)
(<raftPoint> X59.485 Y4.86 </raftPoint>)
(<raftPoint> X63.213 Y6.724 </raftPoint>)
(<raftPoint> X66.913 Y10.423 </raftPoint>)
(<raftPoint> X67.618 Y12.436 </raftPoint>)
(<raftPoint> X68.729 Y14.063 </raftPoint>)
(<raftPoint> X69.319 Y16.036 </raftPoint>)
(<raftPoint> X70.581 Y17.729 </raftPoint>)
(<raftPoint> X70.218 Y19.823 </raftPoint>)
(<raftPoint> X70.564 Y27.267 </raftPoint>)
(<raftPoint> X69.619 Y28.932 </raftPoint>)
(<raftPoint> X68.727 Y32.762 </raftPoint>)
(<raftPoint> X63.149 Y38.34 </raftPoint>)
(<raftPoint> X59.549 Y38.34 </raftPoint>)
(<raftPoint> X55.949 Y41.94 </raftPoint>)
(<raftPoint> X35.851 Y41.94 </raftPoint>)
(<raftPoint> X32.251 Y38.34 </raftPoint>)
(<raftPoint> X26.851 Y38.34 </raftPoint>)
(<raftPoint> X23.4 Y34.889 </raftPoint>)
(<raftPoint> X20.023 Y38.267 </raftPoint>)
(<raftPoint> X17.173 Y39.957 </raftPoint>)
(<raftPoint> X10.89 Y40.138 </raftPoint>)
(<raftPoint> X7.285 Y41.94 </raftPoint>)
(<raftPoint> X-3.685 Y41.94 </raftPoint>)
(<raftPoint> X-7.285 Y40.14 </raftPoint>)
(<raftPoint> X-14.549 Y40.14 </raftPoint>)
(<raftPoint> X-18.149 Y36.54 </raftPoint>)
(<raftPoint> X-23.291 Y36.54 </raftPoint>)
(<raftPoint> X-28.691 Y40.14 </raftPoint>)
(<raftPoint> X-34.115 Y40.14 </raftPoint>)
(<raftPoint> X-37.715 Y41.94 </raftPoint>)
(<raftPoint> X-50.485 Y41.94 </raftPoint>)
(<raftPoint> X-54.085 Y40.14 </raftPoint>)
(<raftPoint> X-59.526 Y40.14 </raftPoint>)
(<raftPoint> X-62.13 Y38.063 </raftPoint>)
(<raftPoint> X-66.919 Y32.764 </raftPoint>)
(<raftPoint> X-67.559 Y30.764 </raftPoint>)
(<raftPoint> X-68.76 Y29.096 </raftPoint>)
(<raftPoint> X-68.76 Y17.738 </raftPoint>)
(<raftPoint> X-67.109 Y14.305 </raftPoint>)
(<raftPoint> X-66.948 Y12.259 </raftPoint>)
(<raftPoint> X-61.413 Y6.724 </raftPoint>)
(</raftPerimeter>)
(<raftPerimeter>)
(<raftPoint> X-67.618 Y-12.436 </raftPoint>)
(<raftPoint> X-68.729 Y-14.063 </raftPoint>)
(<raftPoint> X-69.318 Y-16.036 </raftPoint>)
(<raftPoint> X-70.56 Y-17.7 </raftPoint>)
(<raftPoint> X-70.56 Y-27.275 </raftPoint>)
(<raftPoint> X-69.619 Y-28.932 </raftPoint>)
(<raftPoint> X-68.727 Y-32.762 </raftPoint>)
(<raftPoint> X-61.349 Y-40.14 </raftPoint>)
(<raftPoint> X-55.885 Y-40.14 </raftPoint>)
(<raftPoint> X-52.285 Y-41.94 </raftPoint>)
(<raftPoint> X-39.515 Y-41.94 </raftPoint>)
(<raftPoint> X-35.915 Y-40.14 </raftPoint>)
(<raftPoint> X-30.515 Y-40.14 </raftPoint>)
(<raftPoint> X-26.787 Y-38.276 </raftPoint>)
(<raftPoint> X-25.051 Y-36.54 </raftPoint>)
(<raftPoint> X-19.949 Y-36.54 </raftPoint>)
(<raftPoint> X-18.219 Y-38.27 </raftPoint>)
(<raftPoint> X-15.168 Y-39.957 </raftPoint>)
(<raftPoint> X-9.09 Y-40.137 </raftPoint>)
(<raftPoint> X-5.485 Y-41.94 </raftPoint>)
(<raftPoint> X5.485 Y-41.94 </raftPoint>)
(<raftPoint> X9.085 Y-40.14 </raftPoint>)
(<raftPoint> X16.349 Y-40.14 </raftPoint>)
(<raftPoint> X19.949 Y-36.54 </raftPoint>)
(<raftPoint> X23.301 Y-36.54 </raftPoint>)
(<raftPoint> X26.012 Y-38.156 </raftPoint>)
(<raftPoint> X30.445 Y-38.334 </raftPoint>)
(<raftPoint> X34.051 Y-41.94 </raftPoint>)
(<raftPoint> X54.149 Y-41.94 </raftPoint>)
(<raftPoint> X57.755 Y-38.334 </raftPoint>)
(<raftPoint> X62.049 Y-38.153 </raftPoint>)
(<raftPoint> X66.919 Y-32.764 </raftPoint>)
(<raftPoint> X67.56 Y-30.764 </raftPoint>)
(<raftPoint> X68.76 Y-29.096 </raftPoint>)
(<raftPoint> X68.76 Y-17.738 </raftPoint>)
(<raftPoint> X67.11 Y-14.305 </raftPoint>)
(<raftPoint> X66.948 Y-12.259 </raftPoint>)
(<raftPoint> X61.413 Y-6.724 </raftPoint>)
(<raftPoint> X57.685 Y-4.86 </raftPoint>)
(<raftPoint> X30.515 Y-4.86 </raftPoint>)
(<raftPoint> X26.787 Y-6.724 </raftPoint>)
(<raftPoint> X25.051 Y-8.46 </raftPoint>)
(<raftPoint> X19.909 Y-8.46 </raftPoint>)
(<raftPoint> X14.509 Y-4.86 </raftPoint>)
(<raftPoint> X-12.687 Y-4.86 </raftPoint>)
(<raftPoint> X-16.685 Y-6.903 </raftPoint>)
(<raftPoint> X-20.371 Y-10.435 </raftPoint>)
(<raftPoint> X-25.046 Y-10.265 </raftPoint>)
(<raftPoint> X-28.587 Y-6.724 </raftPoint>)
(<raftPoint> X-32.315 Y-4.86 </raftPoint>)
(<raftPoint> X-59.485 Y-4.86 </raftPoint>)
(<raftPoint> X-63.213 Y-6.724 </raftPoint>)
(<raftPoint> X-66.913 Y-10.423 </raftPoint>)
(</raftPerimeter>)
(<raftPerimeter>)
(<raftPoint> X36.541 Y19.895 </raftPoint>)
(<raftPoint> X36.117 Y23.375 </raftPoint>)
(<raftPoint> X37.033 Y26.855 </raftPoint>)
(<raftPoint> X38.113 Y28.571 </raftPoint>)
(<raftPoint> X41.61 Y31.922 </raftPoint>)
(<raftPoint> X44.962 Y33.598 </raftPoint>)
(<raftPoint> X47.022 Y32.047 </raftPoint>)
(<raftPoint> X50.243 Y31.868 </raftPoint>)
(<raftPoint> X51.915 Y30.195 </raftPoint>)
(<raftPoint> X53.967 Y26.857 </raftPoint>)
(<raftPoint> X54.883 Y23.375 </raftPoint>)
(<raftPoint> X54.459 Y19.895 </raftPoint>)
(<raftPoint> X53.719 Y18.177 </raftPoint>)
(<raftPoint> X52.492 Y16.447 </raftPoint>)
(<raftPoint> X48.471 Y13.14 </raftPoint>)
(<raftPoint> X41.567 Y13.14 </raftPoint>)
(<raftPoint> X37.275 Y18.192 </raftPoint>)
(</raftPerimeter>)
(<raftPerimeter>)
(<raftPoint> X35.523 Y-26.84 </raftPoint>)
(<raftPoint> X34.894 Y-25.125 </raftPoint>)
(<raftPoint> X34.664 Y-21.645 </raftPoint>)
(<raftPoint> X35.793 Y-18.16 </raftPoint>)
(<raftPoint> X38.01 Y-14.911 </raftPoint>)
(<raftPoint> X39.04 Y-14.743 </raftPoint>)
(<raftPoint> X41.507 Y-13.14 </raftPoint>)
(<raftPoint> X46.678 Y-13.14 </raftPoint>)
(<raftPoint> X50.995 Y-16.453 </raftPoint>)
(<raftPoint> X52.208 Y-18.163 </raftPoint>)
(<raftPoint> X53.336 Y-21.645 </raftPoint>)
(<raftPoint> X53.106 Y-25.125 </raftPoint>)
(<raftPoint> X52.484 Y-26.82 </raftPoint>)
(<raftPoint> X48.428 Y-31.86 </raftPoint>)
(<raftPoint> X39.754 Y-31.86 </raftPoint>)
(<raftPoint> X36.617 Y-28.577 </raftPoint>)
(</raftPerimeter>)
(<raftPerimeter>)
(<raftPoint> X-50.498 Y-25.051 </raftPoint>)
(<raftPoint> X-50.959 Y-23.357 </raftPoint>)
(<raftPoint> X-50.912 Y-21.673 </raftPoint>)
(<raftPoint> X-50.252 Y-19.992 </raftPoint>)
(<raftPoint> X-48.698 Y-18.266 </raftPoint>)
(<raftPoint> X-46.679 Y-16.74 </raftPoint>)
(<raftPoint> X-43.349 Y-16.74 </raftPoint>)
(<raftPoint> X-41.697 Y-18.392 </raftPoint>)
(<raftPoint> X-40.088 Y-21.688 </raftPoint>)
(<raftPoint> X-40.042 Y-23.357 </raftPoint>)
(<raftPoint> X-40.501 Y-25.044 </raftPoint>)
(<raftPoint> X-41.72 Y-26.761 </raftPoint>)
(<raftPoint> X-43.341 Y-28.26 </raftPoint>)
(<raftPoint> X-48.405 Y-28.26 </raftPoint>)
(</raftPerimeter>)
(<raftPerimeter>)
(<raftPoint> X1.654 Y-16.74 </raftPoint>)
(<raftPoint> X5.006 Y-20.004 </raftPoint>)
(<raftPoint> X5.661 Y-21.673 </raftPoint>)
(<raftPoint> X5.708 Y-23.357 </raftPoint>)
(<raftPoint> X5.249 Y-25.044 </raftPoint>)
(<raftPoint> X4.048 Y-26.735 </raftPoint>)
(<raftPoint> X1.694 Y-28.26 </raftPoint>)
(<raftPoint> X-1.673 Y-28.26 </raftPoint>)
(<raftPoint> X-3.537 Y-26.751 </raftPoint>)
(<raftPoint> X-4.75 Y-25.044 </raftPoint>)
(<raftPoint> X-5.209 Y-23.357 </raftPoint>)
(<raftPoint> X-5.162 Y-21.673 </raftPoint>)
(<raftPoint> X-4.501 Y-19.991 </raftPoint>)
(<raftPoint> X-1.637 Y-16.74 </raftPoint>)
(</raftPerimeter>)
(<raftPerimeter>)
(<raftPoint> X-39.888 Y26.599 </raftPoint>)
(<raftPoint> X-39.005 Y25.061 </raftPoint>)
(<raftPoint> X-38.542 Y23.357 </raftPoint>)
(<raftPoint> X-38.588 Y21.673 </raftPoint>)
(<raftPoint> X-39.249 Y19.992 </raftPoint>)
(<raftPoint> X-40.79 Y18.28 </raftPoint>)
(<raftPoint> X-43.302 Y16.74 </raftPoint>)
(<raftPoint> X-44.891 Y16.74 </raftPoint>)
(<raftPoint> X-47.205 Y18.275 </raftPoint>)
(<raftPoint> X-48.752 Y19.992 </raftPoint>)
(<raftPoint> X-49.413 Y21.673 </raftPoint>)
(<raftPoint> X-49.459 Y23.357 </raftPoint>)
(<raftPoint> X-49.001 Y25.04 </raftPoint>)
(<raftPoint> X-46.619 Y28.26 </raftPoint>)
(<raftPoint> X-41.549 Y28.26 </raftPoint>)
(</raftPerimeter>)
(<raftPerimeter>)
(<raftPoint> X-3.004 Y19.999 </raftPoint>)
(<raftPoint> X-3.663 Y21.673 </raftPoint>)
(<raftPoint> X-3.709 Y23.357 </raftPoint>)
(<raftPoint> X-3.25 Y25.044 </raftPoint>)
(<raftPoint> X-2.044 Y26.741 </raftPoint>)
(<raftPoint> X0.114 Y28.26 </raftPoint>)
(<raftPoint> X3.482 Y28.26 </raftPoint>)
(<raftPoint> X5.542 Y26.744 </raftPoint>)
(<raftPoint> X6.749 Y25.044 </raftPoint>)
(<raftPoint> X7.208 Y23.357 </raftPoint>)
(<raftPoint> X7.162 Y21.673 </raftPoint>)
(<raftPoint> X6.503 Y19.996 </raftPoint>)
(<raftPoint> X3.444 Y16.74 </raftPoint>)
(<raftPoint> X0.152 Y16.74 </raftPoint>)
(</raftPerimeter>)
(<raftPerimeter>)
(<raftPoint> X48.436 Y-25.437 </raftPoint>)
(<raftPoint> X49.154 Y-23.372 </raftPoint>)
(<raftPoint> X47.019 Y-19.26 </raftPoint>)
(<raftPoint> X41.191 Y-19.26 </raftPoint>)
(<raftPoint> X38.844 Y-23.363 </raftPoint>)
(<raftPoint> X39.566 Y-25.442 </raftPoint>)
(<raftPoint> X43.101 Y-27.54 </raftPoint>)
(<raftPoint> X45.104 Y-27.54 </raftPoint>)
(</raftPerimeter>)
(<raftPerimeter>)
(<raftPoint> X41.069 Y25.45 </raftPoint>)
(<raftPoint> X40.34 Y23.351 </raftPoint>)
(<raftPoint> X43.005 Y19.26 </raftPoint>)
(<raftPoint> X48.835 Y19.26 </raftPoint>)
(<raftPoint> X50.649 Y23.385 </raftPoint>)
(<raftPoint> X49.938 Y25.428 </raftPoint>)
(<raftPoint> X46.913 Y27.54 </raftPoint>)
(<raftPoint> X44.908 Y27.54 </raftPoint>)
(<raftPoint> X44.259 Y27.186 </raftPoint>)
(</raftPerimeter>)
(<raftPerimeter>)
(<raftPoint> X-57.685 Y4.86 </raftPoint>)
(<raftPoint> X-30.515 Y4.86 </raftPoint>)
(<raftPoint> X-26.787 Y6.724 </raftPoint>)
(<raftPoint> X-23.303 Y10.208 </raftPoint>)
(<raftPoint> X-18.143 Y8.488 </raftPoint>)
(<raftPoint> X-15.177 Y6.9 </raftPoint>)
(<raftPoint> X-12.729 Y4.859 </raftPoint>)
(<raftPoint> X15.387 Y5.041 </raftPoint>)
(<raftPoint> X18.678 Y6.902 </raftPoint>)
(<raftPoint> X20.796 Y8.64 </raftPoint>)
(<raftPoint> X26.446 Y8.64 </raftPoint>)
(<raftPoint> X28.596 Y6.72 </raftPoint>)
(<raftPoint> X32.315 Y4.86 </raftPoint>)
(<raftPoint> X59.485 Y4.86 </raftPoint>)
(<raftPoint> X63.213 Y6.724 </raftPoint>)
(<raftPoint> X66.913 Y10.423 </raftPoint>)
(<raftPoint> X67.618 Y12.436 </raftPoint>)
(<raftPoint> X68.729 Y14.063 </raftPoint>)
(<raftPoint> X69.319 Y16.036 </raftPoint>)
(<raftPoint> X70.56 Y17.701 </raftPoint>)
(<raftPoint> X70.56 Y27.275 </raftPoint>)
(<raftPoint> X69.619 Y28.932 </raftPoint>)
(<raftPoint> X68.727 Y32.762 </raftPoint>)
(<raftPoint> X63.149 Y38.34 </raftPoint>)
(<raftPoint> X59.549 Y38.34 </raftPoint>)
(<raftPoint> X55.949 Y41.94 </raftPoint>)
(<raftPoint> X35.926 Y41.94 </raftPoint>)
(<raftPoint> X35.372 Y41.701 </raftPoint>)
(<raftPoint> X32.243 Y38.34 </raftPoint>)
(<raftPoint> X26.851 Y38.34 </raftPoint>)
(<raftPoint> X23.4 Y34.889 </raftPoint>)
(<raftPoint> X20.013 Y38.276 </raftPoint>)
(<raftPoint> X12.685 Y41.94 </raftPoint>)
(<raftPoint> X-9.085 Y41.94 </raftPoint>)
(<raftPoint> X-12.685 Y40.14 </raftPoint>)
(<raftPoint> X-14.549 Y40.14 </raftPoint>)
(<raftPoint> X-18.149 Y36.54 </raftPoint>)
(<raftPoint> X-23.3 Y36.54 </raftPoint>)
(<raftPoint> X-32.3 Y41.94 </raftPoint>)
(<raftPoint> X-55.885 Y41.94 </raftPoint>)
(<raftPoint> X-59.601 Y40.082 </raftPoint>)
(<raftPoint> X-64.043 Y36.253 </raftPoint>)
(<raftPoint> X-66.922 Y32.755 </raftPoint>)
(<raftPoint> X-67.559 Y30.764 </raftPoint>)
(<raftPoint> X-68.76 Y29.096 </raftPoint>)
(<raftPoint> X-68.76 Y17.738 </raftPoint>)
(<raftPoint> X-67.109 Y14.305 </raftPoint>)
(<raftPoint> X-66.948 Y12.259 </raftPoint>)
(<raftPoint> X-61.413 Y6.724 </raftPoint>)
(</raftPerimeter>)
(<raftPerimeter>)
(<raftPoint> X-67.618 Y-12.436 </raftPoint>)
(<raftPoint> X-68.729 Y-14.063 </raftPoint>)
(<raftPoint> X-69.318 Y-16.036 </raftPoint>)
(<raftPoint> X-70.56 Y-17.7 </raftPoint>)
(<raftPoint> X-70.56 Y-27.275 </raftPoint>)
(<raftPoint> X-69.619 Y-28.932 </raftPoint>)
(<raftPoint> X-68.727 Y-32.762 </raftPoint>)
(<raftPoint> X-61.349 Y-40.14 </raftPoint>)
(<raftPoint> X-59.494 Y-40.14 </raftPoint>)
(<raftPoint> X-56.612 Y-41.759 </raftPoint>)
(<raftPoint> X-34.116 Y-41.941 </raftPoint>)
(<raftPoint> X-26.787 Y-38.276 </raftPoint>)
(<raftPoint> X-25.051 Y-36.54 </raftPoint>)
(<raftPoint> X-19.949 Y-36.54 </raftPoint>)
(<raftPoint> X-18.213 Y-38.276 </raftPoint>)
(<raftPoint> X-10.885 Y-41.94 </raftPoint>)
(<raftPoint> X10.885 Y-41.94 </raftPoint>)
(<raftPoint> X14.485 Y-40.14 </raftPoint>)
(<raftPoint> X16.349 Y-40.14 </raftPoint>)
(<raftPoint> X19.949 Y-36.54 </raftPoint>)
(<raftPoint> X23.301 Y-36.54 </raftPoint>)
(<raftPoint> X26.012 Y-38.156 </raftPoint>)
(<raftPoint> X30.445 Y-38.334 </raftPoint>)
(<raftPoint> X34.051 Y-41.94 </raftPoint>)
(<raftPoint> X54.149 Y-41.94 </raftPoint>)
(<raftPoint> X57.755 Y-38.334 </raftPoint>)
(<raftPoint> X62.049 Y-38.153 </raftPoint>)
(<raftPoint> X66.919 Y-32.764 </raftPoint>)
(<raftPoint> X67.56 Y-30.764 </raftPoint>)
(<raftPoint> X68.76 Y-29.096 </raftPoint>)
(<raftPoint> X68.76 Y-17.738 </raftPoint>)
(<raftPoint> X67.11 Y-14.305 </raftPoint>)
(<raftPoint> X66.948 Y-12.259 </raftPoint>)
(<raftPoint> X61.413 Y-6.724 </raftPoint>)
(<raftPoint> X57.685 Y-4.86 </raftPoint>)
(<raftPoint> X30.515 Y-4.86 </raftPoint>)
(<raftPoint> X26.787 Y-6.724 </raftPoint>)
(<raftPoint> X25.051 Y-8.46 </raftPoint>)
(<raftPoint> X19.909 Y-8.46 </raftPoint>)
(<raftPoint> X14.508 Y-4.859 </raftPoint>)
(<raftPoint> X-13.387 Y-5.041 </raftPoint>)
(<raftPoint> X-16.691 Y-6.909 </raftPoint>)
(<raftPoint> X-20.371 Y-10.435 </raftPoint>)
(<raftPoint> X-25.046 Y-10.265 </raftPoint>)
(<raftPoint> X-28.587 Y-6.724 </raftPoint>)
(<raftPoint> X-32.315 Y-4.86 </raftPoint>)
(<raftPoint> X-59.485 Y-4.86 </raftPoint>)
(<raftPoint> X-63.213 Y-6.724 </raftPoint>)
(<raftPoint> X-66.913 Y-10.423 </raftPoint>)
(</raftPerimeter>)
(<raftPerimeter>)
(<raftPoint> X46.696 Y-13.14 </raftPoint>)
(<raftPoint> X49.231 Y-14.742 </raftPoint>)
(<raftPoint> X50.186 Y-14.908 </raftPoint>)
(<raftPoint> X52.351 Y-18.158 </raftPoint>)
(<raftPoint> X53.464 Y-21.645 </raftPoint>)
(<raftPoint> X53.239 Y-25.126 </raftPoint>)
(<raftPoint> X52.62 Y-26.843 </raftPoint>)
(<raftPoint> X51.547 Y-28.579 </raftPoint>)
(<raftPoint> X48.382 Y-31.926 </raftPoint>)
(<raftPoint> X44.915 Y-33.66 </raftPoint>)
(<raftPoint> X43.285 Y-33.66 </raftPoint>)
(<raftPoint> X39.813 Y-31.924 </raftPoint>)
(<raftPoint> X36.287 Y-28.398 </raftPoint>)
(<raftPoint> X35.39 Y-26.862 </raftPoint>)
(<raftPoint> X34.488 Y-23.376 </raftPoint>)
(<raftPoint> X34.908 Y-19.894 </raftPoint>)
(<raftPoint> X35.637 Y-18.178 </raftPoint>)
(<raftPoint> X38.075 Y-14.814 </raftPoint>)
(<raftPoint> X39.749 Y-13.14 </raftPoint>)
(</raftPerimeter>)
(<raftPerimeter>)
(<raftPoint> X36.399 Y19.921 </raftPoint>)
(<raftPoint> X36.035 Y21.626 </raftPoint>)
(<raftPoint> X36.261 Y25.126 </raftPoint>)
(<raftPoint> X36.88 Y26.843 </raftPoint>)
(<raftPoint> X37.947 Y28.568 </raftPoint>)
(<raftPoint> X41.606 Y31.921 </raftPoint>)
(<raftPoint> X45.085 Y33.66 </raftPoint>)
(<raftPoint> X46.715 Y33.66 </raftPoint>)
(<raftPoint> X50.187 Y31.924 </raftPoint>)
(<raftPoint> X51.919 Y30.192 </raftPoint>)
(<raftPoint> X54.112 Y26.852 </raftPoint>)
(<raftPoint> X55.011 Y23.376 </raftPoint>)
(<raftPoint> X54.592 Y19.894 </raftPoint>)
(<raftPoint> X53.862 Y18.175 </raftPoint>)
(<raftPoint> X52.658 Y16.449 </raftPoint>)
(<raftPoint> X48.475 Y13.14 </raftPoint>)
(<raftPoint> X41.549 Y13.14 </raftPoint>)
(<raftPoint> X38.095 Y16.594 </raftPoint>)
(<raftPoint> X37.826 Y17.121 </raftPoint>)
(</raftPerimeter>)
(<raftPerimeter>)
(<raftPoint> X-50.558 Y-25.051 </raftPoint>)
(<raftPoint> X-50.987 Y-23.362 </raftPoint>)
(<raftPoint> X-50.925 Y-21.67 </raftPoint>)
(<raftPoint> X-50.311 Y-19.988 </raftPoint>)
(<raftPoint> X-48.786 Y-18.268 </raftPoint>)
(<raftPoint> X-46.683 Y-16.74 </raftPoint>)
(<raftPoint> X-43.349 Y-16.74 </raftPoint>)
(<raftPoint> X-41.683 Y-18.406 </raftPoint>)
(<raftPoint> X-40.701 Y-19.96 </raftPoint>)
(<raftPoint> X-40.076 Y-21.67 </raftPoint>)
(<raftPoint> X-40.015 Y-23.362 </raftPoint>)
(<raftPoint> X-40.442 Y-25.048 </raftPoint>)
(<raftPoint> X-41.633 Y-26.759 </raftPoint>)
(<raftPoint> X-43.336 Y-28.26 </raftPoint>)
(<raftPoint> X-48.408 Y-28.26 </raftPoint>)
(</raftPerimeter>)
(<raftPerimeter>)
(<raftPoint> X-3.066 Y19.999 </raftPoint>)
(<raftPoint> X-3.711 Y21.676 </raftPoint>)
(<raftPoint> X-3.801 Y23.358 </raftPoint>)
(<raftPoint> X-3.313 Y25.043 </raftPoint>)
(<raftPoint> X-2.131 Y26.74 </raftPoint>)
(<raftPoint> X0.111 Y28.26 </raftPoint>)
(<raftPoint> X3.485 Y28.26 </raftPoint>)
(<raftPoint> X5.628 Y26.743 </raftPoint>)
(<raftPoint> X6.812 Y25.043 </raftPoint>)
(<raftPoint> X7.3 Y23.358 </raftPoint>)
(<raftPoint> X7.21 Y21.676 </raftPoint>)
(<raftPoint> X6.564 Y19.997 </raftPoint>)
(<raftPoint> X3.446 Y16.74 </raftPoint>)
(<raftPoint> X0.151 Y16.74 </raftPoint>)
(</raftPerimeter>)
(<raftPerimeter>)
(<raftPoint> X-3.624 Y-26.749 </raftPoint>)
(<raftPoint> X-4.809 Y-25.048 </raftPoint>)
(<raftPoint> X-5.237 Y-23.362 </raftPoint>)
(<raftPoint> X-5.175 Y-21.67 </raftPoint>)
(<raftPoint> X-4.561 Y-19.989 </raftPoint>)
(<raftPoint> X-1.64 Y-16.74 </raftPoint>)
(<raftPoint> X1.656 Y-16.74 </raftPoint>)
(<raftPoint> X5.065 Y-20.002 </raftPoint>)
(<raftPoint> X5.674 Y-21.67 </raftPoint>)
(<raftPoint> X5.735 Y-23.362 </raftPoint>)
(<raftPoint> X5.308 Y-25.048 </raftPoint>)
(<raftPoint> X4.134 Y-26.734 </raftPoint>)
(<raftPoint> X1.697 Y-28.26 </raftPoint>)
(<raftPoint> X-1.677 Y-28.26 </raftPoint>)
(</raftPerimeter>)
(<raftPerimeter>)
(<raftPoint> X-39.885 Y26.596 </raftPoint>)
(<raftPoint> X-38.941 Y25.053 </raftPoint>)
(<raftPoint> X-38.45 Y23.358 </raftPoint>)
(<raftPoint> X-38.54 Y21.676 </raftPoint>)
(<raftPoint> X-39.188 Y19.99 </raftPoint>)
(<raftPoint> X-40.766 Y18.211 </raftPoint>)
(<raftPoint> X-41.535 Y16.869 </raftPoint>)
(<raftPoint> X-44.18 Y18.353 </raftPoint>)
(<raftPoint> X-46.831 Y18.543 </raftPoint>)
(<raftPoint> X-47.404 Y18.402 </raftPoint>)
(<raftPoint> X-48.813 Y19.99 </raftPoint>)
(<raftPoint> X-49.461 Y21.676 </raftPoint>)
(<raftPoint> X-49.551 Y23.358 </raftPoint>)
(<raftPoint> X-49.065 Y25.036 </raftPoint>)
(<raftPoint> X-46.621 Y28.26 </raftPoint>)
(<raftPoint> X-41.549 Y28.26 </raftPoint>)
(</raftPerimeter>)
(<raftPerimeter>)
(<raftPoint> X40.2 Y23.355 </raftPoint>)
(<raftPoint> X43.01 Y19.26 </raftPoint>)
(<raftPoint> X48.828 Y19.26 </raftPoint>)
(<raftPoint> X50.782 Y23.377 </raftPoint>)
(<raftPoint> X50.087 Y25.432 </raftPoint>)
(<raftPoint> X46.909 Y27.54 </raftPoint>)
(<raftPoint> X44.915 Y27.54 </raftPoint>)
(<raftPoint> X41.117 Y25.641 </raftPoint>)
(</raftPerimeter>)
(<raftPerimeter>)
(<raftPoint> X48.585 Y-25.44 </raftPoint>)
(<raftPoint> X49.286 Y-23.365 </raftPoint>)
(<raftPoint> X47.012 Y-19.26 </raftPoint>)
(<raftPoint> X41.197 Y-19.26 </raftPoint>)
(<raftPoint> X38.711 Y-23.356 </raftPoint>)
(<raftPoint> X39.417 Y-25.445 </raftPoint>)
(<raftPoint> X43.105 Y-27.54 </raftPoint>)
(<raftPoint> X45.1 Y-27.54 </raftPoint>)
(<raftPoint> X45.741 Y-27.154 </raftPoint>)
(</raftPerimeter>)
(<raftPerimeter>)
(<raftPoint> X-57.685 Y4.86 </raftPoint>)
(<raftPoint> X-30.515 Y4.86 </raftPoint>)
(<raftPoint> X-26.787 Y6.724 </raftPoint>)
(<raftPoint> X-23.303 Y10.208 </raftPoint>)
(<raftPoint> X-18.143 Y8.488 </raftPoint>)
(<raftPoint> X-15.177 Y6.9 </raftPoint>)
(<raftPoint> X-12.729 Y4.859 </raftPoint>)
(<raftPoint> X15.387 Y5.041 </raftPoint>)
(<raftPoint> X18.678 Y6.902 </raftPoint>)
(<raftPoint> X20.796 Y8.64 </raftPoint>)
(<raftPoint> X26.446 Y8.64 </raftPoint>)
(<raftPoint> X28.596 Y6.72 </raftPoint>)
(<raftPoint> X32.315 Y4.86 </raftPoint>)
(<raftPoint> X59.485 Y4.86 </raftPoint>)
(<raftPoint> X63.213 Y6.724 </raftPoint>)
(<raftPoint> X66.913 Y10.423 </raftPoint>)
(<raftPoint> X67.618 Y12.436 </raftPoint>)
(<raftPoint> X68.729 Y14.063 </raftPoint>)
(<raftPoint> X69.319 Y16.036 </raftPoint>)
(<raftPoint> X70.56 Y17.701 </raftPoint>)
(<raftPoint> X70.56 Y27.275 </raftPoint>)
(<raftPoint> X69.619 Y28.932 </raftPoint>)
(<raftPoint> X68.727 Y32.762 </raftPoint>)
(<raftPoint> X63.149 Y38.34 </raftPoint>)
(<raftPoint> X59.549 Y38.34 </raftPoint>)
(<raftPoint> X55.948 Y41.941 </raftPoint>)
(<raftPoint> X35.293 Y41.759 </raftPoint>)
(<raftPoint> X32.239 Y38.34 </raftPoint>)
(<raftPoint> X26.851 Y38.34 </raftPoint>)
(<raftPoint> X23.4 Y34.889 </raftPoint>)
(<raftPoint> X20.013 Y38.276 </raftPoint>)
(<raftPoint> X12.685 Y41.94 </raftPoint>)
(<raftPoint> X-9.085 Y41.94 </raftPoint>)
(<raftPoint> X-12.685 Y40.14 </raftPoint>)
(<raftPoint> X-14.549 Y40.14 </raftPoint>)
(<raftPoint> X-18.149 Y36.54 </raftPoint>)
(<raftPoint> X-23.3 Y36.54 </raftPoint>)
(<raftPoint> X-32.3 Y41.94 </raftPoint>)
(<raftPoint> X-55.885 Y41.94 </raftPoint>)
(<raftPoint> X-59.601 Y40.082 </raftPoint>)
(<raftPoint> X-64.043 Y36.253 </raftPoint>)
(<raftPoint> X-66.922 Y32.755 </raftPoint>)
(<raftPoint> X-67.559 Y30.764 </raftPoint>)
(<raftPoint> X-68.76 Y29.096 </raftPoint>)
(<raftPoint> X-68.76 Y17.738 </raftPoint>)
(<raftPoint> X-67.109 Y14.305 </raftPoint>)
(<raftPoint> X-66.948 Y12.259 </raftPoint>)
(<raftPoint> X-61.413 Y6.724 </raftPoint>)
(</raftPerimeter>)
(<raftPerimeter>)
(<raftPoint> X-67.618 Y-12.436 </raftPoint>)
(<raftPoint> X-68.729 Y-14.063 </raftPoint>)
(<raftPoint> X-69.318 Y-16.036 </raftPoint>)
(<raftPoint> X-70.56 Y-17.7 </raftPoint>)
(<raftPoint> X-70.56 Y-27.275 </raftPoint>)
(<raftPoint> X-69.619 Y-28.932 </raftPoint>)
(<raftPoint> X-68.727 Y-32.762 </raftPoint>)
(<raftPoint> X-61.349 Y-40.14 </raftPoint>)
(<raftPoint> X-59.494 Y-40.14 </raftPoint>)
(<raftPoint> X-56.612 Y-41.759 </raftPoint>)
(<raftPoint> X-34.116 Y-41.941 </raftPoint>)
(<raftPoint> X-26.787 Y-38.276 </raftPoint>)
(<raftPoint> X-25.051 Y-36.54 </raftPoint>)
(<raftPoint> X-19.949 Y-36.54 </raftPoint>)
(<raftPoint> X-18.213 Y-38.276 </raftPoint>)
(<raftPoint> X-10.885 Y-41.94 </raftPoint>)
(<raftPoint> X10.885 Y-41.94 </raftPoint>)
(<raftPoint> X14.485 Y-40.14 </raftPoint>)
(<raftPoint> X16.349 Y-40.14 </raftPoint>)
(<raftPoint> X19.949 Y-36.54 </raftPoint>)
(<raftPoint> X23.301 Y-36.54 </raftPoint>)
(<raftPoint> X26.012 Y-38.156 </raftPoint>)
(<raftPoint> X30.445 Y-38.334 </raftPoint>)
(<raftPoint> X34.051 Y-41.94 </raftPoint>)
(<raftPoint> X54.149 Y-41.94 </raftPoint>)
(<raftPoint> X57.755 Y-38.334 </raftPoint>)
(<raftPoint> X62.049 Y-38.153 </raftPoint>)
(<raftPoint> X66.919 Y-32.764 </raftPoint>)
(<raftPoint> X67.56 Y-30.764 </raftPoint>)
(<raftPoint> X68.76 Y-29.096 </raftPoint>)
(<raftPoint> X68.76 Y-17.738 </raftPoint>)
(<raftPoint> X67.11 Y-14.305 </raftPoint>)
(<raftPoint> X66.948 Y-12.259 </raftPoint>)
(<raftPoint> X61.413 Y-6.724 </raftPoint>)
(<raftPoint> X57.685 Y-4.86 </raftPoint>)
(<raftPoint> X30.515 Y-4.86 </raftPoint>)
(<raftPoint> X26.787 Y-6.724 </raftPoint>)
(<raftPoint> X25.051 Y-8.46 </raftPoint>)
(<raftPoint> X19.909 Y-8.46 </raftPoint>)
(<raftPoint> X14.509 Y-4.86 </raftPoint>)
(<raftPoint> X-12.685 Y-4.86 </raftPoint>)
(<raftPoint> X-16.395 Y-6.715 </raftPoint>)
(<raftPoint> X-18.918 Y-8.739 </raftPoint>)
(<raftPoint> X-20.391 Y-10.434 </raftPoint>)
(<raftPoint> X-25.046 Y-10.265 </raftPoint>)
(<raftPoint> X-28.587 Y-6.724 </raftPoint>)
(<raftPoint> X-32.315 Y-4.86 </raftPoint>)
(<raftPoint> X-59.485 Y-4.86 </raftPoint>)
(<raftPoint> X-63.213 Y-6.724 </raftPoint>)
(<raftPoint> X-66.913 Y-10.423 </raftPoint>)
(</raftPerimeter>)
(<raftPerimeter>)
(<raftPoint> X48.451 Y-13.14 </raftPoint>)
(<raftPoint> X50.124 Y-14.813 </raftPoint>)
(<raftPoint> X52.506 Y-18.176 </raftPoint>)
(<raftPoint> X53.225 Y-19.893 </raftPoint>)
(<raftPoint> X53.64 Y-23.376 </raftPoint>)
(<raftPoint> X52.755 Y-26.859 </raftPoint>)
(<raftPoint> X51.713 Y-28.577 </raftPoint>)
(<raftPoint> X48.386 Y-31.924 </raftPoint>)
(<raftPoint> X44.915 Y-33.66 </raftPoint>)
(<raftPoint> X43.285 Y-33.66 </raftPoint>)
(<raftPoint> X39.809 Y-31.922 </raftPoint>)
(<raftPoint> X36.284 Y-28.572 </raftPoint>)
(<raftPoint> X35.236 Y-26.845 </raftPoint>)
(<raftPoint> X34.627 Y-25.127 </raftPoint>)
(<raftPoint> X34.407 Y-21.644 </raftPoint>)
(<raftPoint> X35.499 Y-18.177 </raftPoint>)
(<raftPoint> X39.767 Y-13.14 </raftPoint>)
(</raftPerimeter>)
(<raftPerimeter>)
(<raftPoint> X38.189 Y16.433 </raftPoint>)
(<raftPoint> X37.004 Y18.159 </raftPoint>)
(<raftPoint> X35.907 Y21.644 </raftPoint>)
(<raftPoint> X36.127 Y25.127 </raftPoint>)
(<raftPoint> X36.736 Y26.845 </raftPoint>)
(<raftPoint> X37.781 Y28.566 </raftPoint>)
(<raftPoint> X41.555 Y31.877 </raftPoint>)
(<raftPoint> X42.931 Y32.055 </raftPoint>)
(<raftPoint> X45.118 Y33.66 </raftPoint>)
(<raftPoint> X46.715 Y33.66 </raftPoint>)
(<raftPoint> X50.187 Y31.924 </raftPoint>)
(<raftPoint> X51.923 Y30.188 </raftPoint>)
(<raftPoint> X54.258 Y26.848 </raftPoint>)
(<raftPoint> X55.14 Y23.376 </raftPoint>)
(<raftPoint> X54.726 Y19.893 </raftPoint>)
(<raftPoint> X54.006 Y18.173 </raftPoint>)
(<raftPoint> X52.815 Y16.438 </raftPoint>)
(<raftPoint> X50.902 Y14.686 </raftPoint>)
(<raftPoint> X48.494 Y13.14 </raftPoint>)
(<raftPoint> X41.547 Y13.14 </raftPoint>)
(<raftPoint> X41.189 Y13.491 </raftPoint>)
(</raftPerimeter>)
(<raftPerimeter>)
(<raftPoint> X-3.125 Y19.997 </raftPoint>)
(<raftPoint> X-3.698 Y21.643 </raftPoint>)
(<raftPoint> X-3.355 Y25.073 </raftPoint>)
(<raftPoint> X-2.218 Y26.738 </raftPoint>)
(<raftPoint> X0.107 Y28.26 </raftPoint>)
(<raftPoint> X3.489 Y28.26 </raftPoint>)
(<raftPoint> X5.715 Y26.741 </raftPoint>)
(<raftPoint> X6.855 Y25.073 </raftPoint>)
(<raftPoint> X7.198 Y21.643 </raftPoint>)
(<raftPoint> X6.623 Y19.994 </raftPoint>)
(<raftPoint> X3.448 Y16.74 </raftPoint>)
(<raftPoint> X0.149 Y16.74 </raftPoint>)
(</raftPerimeter>)
(<raftPerimeter>)
(<raftPoint> X-50.606 Y-25.072 </raftPoint>)
(<raftPoint> X-50.95 Y-21.643 </raftPoint>)
(<raftPoint> X-50.37 Y-19.984 </raftPoint>)
(<raftPoint> X-48.952 Y-18.36 </raftPoint>)
(<raftPoint> X-46.166 Y-18.36 </raftPoint>)
(<raftPoint> X-43.266 Y-16.823 </raftPoint>)
(<raftPoint> X-41.679 Y-18.41 </raftPoint>)
(<raftPoint> X-40.638 Y-19.962 </raftPoint>)
(<raftPoint> X-40.051 Y-21.643 </raftPoint>)
(<raftPoint> X-40.395 Y-25.073 </raftPoint>)
(<raftPoint> X-41.546 Y-26.756 </raftPoint>)
(<raftPoint> X-43.331 Y-28.26 </raftPoint>)
(<raftPoint> X-48.411 Y-28.26 </raftPoint>)
(</raftPerimeter>)
(<raftPerimeter>)
(<raftPoint> X-39.881 Y26.592 </raftPoint>)
(<raftPoint> X-38.896 Y25.077 </raftPoint>)
(<raftPoint> X-38.554 Y21.643 </raftPoint>)
(<raftPoint> X-39.135 Y19.972 </raftPoint>)
(<raftPoint> X-41.509 Y16.832 </raftPoint>)
(<raftPoint> X-44.659 Y18.353 </raftPoint>)
(<raftPoint> X-46.824 Y18.543 </raftPoint>)
(<raftPoint> X-47.485 Y18.398 </raftPoint>)
(<raftPoint> X-48.87 Y19.984 </raftPoint>)
(<raftPoint> X-49.448 Y21.643 </raftPoint>)
(<raftPoint> X-49.107 Y25.061 </raftPoint>)
(<raftPoint> X-46.624 Y28.26 </raftPoint>)
(<raftPoint> X-41.549 Y28.26 </raftPoint>)
M73 P1 (display progress)
(</raftPerimeter>)
(<raftPerimeter>)
(<raftPoint> X-4.856 Y-25.073 </raftPoint>)
(<raftPoint> X-5.2 Y-21.643 </raftPoint>)
(<raftPoint> X-4.622 Y-19.989 </raftPoint>)
(<raftPoint> X-1.731 Y-16.837 </raftPoint>)
(<raftPoint> X0.889 Y-18.36 </raftPoint>)
(<raftPoint> X3.702 Y-18.36 </raftPoint>)
(<raftPoint> X5.119 Y-19.984 </raftPoint>)
(<raftPoint> X5.699 Y-21.643 </raftPoint>)
(<raftPoint> X5.345 Y-25.073 </raftPoint>)
(<raftPoint> X4.283 Y-26.64 </raftPoint>)
(<raftPoint> X0.889 Y-26.64 </raftPoint>)
(<raftPoint> X-1.776 Y-28.189 </raftPoint>)
(<raftPoint> X-3.711 Y-26.747 </raftPoint>)
(</raftPerimeter>)
(<raftPerimeter>)
(<raftPoint> X40.11 Y23.472 </raftPoint>)
(<raftPoint> X40.198 Y21.515 </raftPoint>)
(<raftPoint> X41.075 Y19.57 </raftPoint>)
(<raftPoint> X43.56 Y17.657 </raftPoint>)
(<raftPoint> X45.061 Y17.448 </raftPoint>)
(<raftPoint> X48.867 Y19.351 </raftPoint>)
(<raftPoint> X50.916 Y23.37 </raftPoint>)
(<raftPoint> X50.236 Y25.435 </raftPoint>)
(<raftPoint> X46.904 Y27.54 </raftPoint>)
(<raftPoint> X44.915 Y27.54 </raftPoint>)
(<raftPoint> X41.127 Y25.646 </raftPoint>)
(</raftPerimeter>)
(<raftPerimeter>)
(<raftPoint> X48.734 Y-25.443 </raftPoint>)
(<raftPoint> X49.42 Y-23.358 </raftPoint>)
(<raftPoint> X47.056 Y-19.346 </raftPoint>)
(<raftPoint> X43.254 Y-17.444 </raftPoint>)
(<raftPoint> X42.057 Y-17.661 </raftPoint>)
(<raftPoint> X39.576 Y-19.57 </raftPoint>)
(<raftPoint> X38.698 Y-21.515 </raftPoint>)
(<raftPoint> X38.611 Y-23.45 </raftPoint>)
(<raftPoint> X39.267 Y-25.448 </raftPoint>)
(<raftPoint> X43.108 Y-27.54 </raftPoint>)
(<raftPoint> X45.096 Y-27.54 </raftPoint>)
(</raftPerimeter>)
(<raftPerimeter>)
(<raftPoint> X-57.685 Y4.86 </raftPoint>)
(<raftPoint> X-30.515 Y4.86 </raftPoint>)
(<raftPoint> X-26.787 Y6.724 </raftPoint>)
(<raftPoint> X-23.303 Y10.208 </raftPoint>)
(<raftPoint> X-18.143 Y8.488 </raftPoint>)
(<raftPoint> X-15.177 Y6.9 </raftPoint>)
(<raftPoint> X-12.729 Y4.859 </raftPoint>)
(<raftPoint> X15.387 Y5.041 </raftPoint>)
(<raftPoint> X18.678 Y6.902 </raftPoint>)
(<raftPoint> X20.796 Y8.64 </raftPoint>)
(<raftPoint> X26.446 Y8.64 </raftPoint>)
(<raftPoint> X28.596 Y6.72 </raftPoint>)
(<raftPoint> X32.315 Y4.86 </raftPoint>)
(<raftPoint> X59.485 Y4.86 </raftPoint>)
(<raftPoint> X63.213 Y6.724 </raftPoint>)
(<raftPoint> X66.913 Y10.423 </raftPoint>)
(<raftPoint> X67.618 Y12.436 </raftPoint>)
(<raftPoint> X68.729 Y14.063 </raftPoint>)
(<raftPoint> X69.319 Y16.036 </raftPoint>)
(<raftPoint> X70.56 Y17.701 </raftPoint>)
(<raftPoint> X70.56 Y27.275 </raftPoint>)
(<raftPoint> X69.619 Y28.932 </raftPoint>)
(<raftPoint> X68.727 Y32.762 </raftPoint>)
(<raftPoint> X63.149 Y38.34 </raftPoint>)
(<raftPoint> X59.549 Y38.34 </raftPoint>)
(<raftPoint> X55.948 Y41.941 </raftPoint>)
(<raftPoint> X35.161 Y41.759 </raftPoint>)
(<raftPoint> X32.234 Y38.34 </raftPoint>)
(<raftPoint> X26.851 Y38.34 </raftPoint>)
(<raftPoint> X23.4 Y34.889 </raftPoint>)
(<raftPoint> X20.013 Y38.276 </raftPoint>)
(<raftPoint> X12.685 Y41.94 </raftPoint>)
(<raftPoint> X-9.085 Y41.94 </raftPoint>)
(<raftPoint> X-12.685 Y40.14 </raftPoint>)
(<raftPoint> X-14.549 Y40.14 </raftPoint>)
(<raftPoint> X-18.149 Y36.54 </raftPoint>)
(<raftPoint> X-23.3 Y36.54 </raftPoint>)
(<raftPoint> X-32.3 Y41.94 </raftPoint>)
(<raftPoint> X-55.885 Y41.94 </raftPoint>)
(<raftPoint> X-59.601 Y40.082 </raftPoint>)
(<raftPoint> X-64.043 Y36.253 </raftPoint>)
(<raftPoint> X-66.922 Y32.755 </raftPoint>)
(<raftPoint> X-67.559 Y30.764 </raftPoint>)
(<raftPoint> X-68.76 Y29.096 </raftPoint>)
(<raftPoint> X-68.76 Y17.738 </raftPoint>)
(<raftPoint> X-67.109 Y14.305 </raftPoint>)
(<raftPoint> X-66.948 Y12.259 </raftPoint>)
(<raftPoint> X-61.413 Y6.724 </raftPoint>)
(</raftPerimeter>)
(<raftPerimeter>)
(<raftPoint> X-67.618 Y-12.436 </raftPoint>)
(<raftPoint> X-68.729 Y-14.063 </raftPoint>)
(<raftPoint> X-69.318 Y-16.036 </raftPoint>)
(<raftPoint> X-70.56 Y-17.7 </raftPoint>)
(<raftPoint> X-70.56 Y-27.275 </raftPoint>)
(<raftPoint> X-69.619 Y-28.932 </raftPoint>)
(<raftPoint> X-68.727 Y-32.762 </raftPoint>)
(<raftPoint> X-61.349 Y-40.14 </raftPoint>)
(<raftPoint> X-59.494 Y-40.14 </raftPoint>)
(<raftPoint> X-56.612 Y-41.759 </raftPoint>)
(<raftPoint> X-34.116 Y-41.941 </raftPoint>)
(<raftPoint> X-26.787 Y-38.276 </raftPoint>)
(<raftPoint> X-25.051 Y-36.54 </raftPoint>)
(<raftPoint> X-19.949 Y-36.54 </raftPoint>)
(<raftPoint> X-18.213 Y-38.276 </raftPoint>)
(<raftPoint> X-10.885 Y-41.94 </raftPoint>)
(<raftPoint> X10.885 Y-41.94 </raftPoint>)
(<raftPoint> X14.485 Y-40.14 </raftPoint>)
(<raftPoint> X16.349 Y-40.14 </raftPoint>)
(<raftPoint> X19.949 Y-36.54 </raftPoint>)
(<raftPoint> X23.301 Y-36.54 </raftPoint>)
(<raftPoint> X26.012 Y-38.156 </raftPoint>)
(<raftPoint> X30.445 Y-38.334 </raftPoint>)
(<raftPoint> X34.051 Y-41.94 </raftPoint>)
(<raftPoint> X54.149 Y-41.94 </raftPoint>)
(<raftPoint> X57.755 Y-38.334 </raftPoint>)
(<raftPoint> X62.049 Y-38.153 </raftPoint>)
(<raftPoint> X66.919 Y-32.764 </raftPoint>)
(<raftPoint> X67.56 Y-30.764 </raftPoint>)
(<raftPoint> X68.76 Y-29.096 </raftPoint>)
(<raftPoint> X68.76 Y-17.738 </raftPoint>)
(<raftPoint> X67.11 Y-14.305 </raftPoint>)
(<raftPoint> X66.948 Y-12.259 </raftPoint>)
(<raftPoint> X61.413 Y-6.724 </raftPoint>)
(<raftPoint> X57.685 Y-4.86 </raftPoint>)
(<raftPoint> X30.515 Y-4.86 </raftPoint>)
(<raftPoint> X26.787 Y-6.724 </raftPoint>)
(<raftPoint> X25.051 Y-8.46 </raftPoint>)
(<raftPoint> X19.909 Y-8.46 </raftPoint>)
(<raftPoint> X14.509 Y-4.86 </raftPoint>)
(<raftPoint> X-12.687 Y-4.86 </raftPoint>)
(<raftPoint> X-16.685 Y-6.903 </raftPoint>)
(<raftPoint> X-20.371 Y-10.435 </raftPoint>)
(<raftPoint> X-25.046 Y-10.265 </raftPoint>)
(<raftPoint> X-28.587 Y-6.724 </raftPoint>)
(<raftPoint> X-32.315 Y-4.86 </raftPoint>)
(<raftPoint> X-59.485 Y-4.86 </raftPoint>)
(<raftPoint> X-63.213 Y-6.724 </raftPoint>)
(<raftPoint> X-66.913 Y-10.423 </raftPoint>)
(</raftPerimeter>)
(<raftPerimeter>)
(<raftPoint> X38.022 Y16.435 </raftPoint>)
(<raftPoint> X36.86 Y18.157 </raftPoint>)
(<raftPoint> X35.779 Y21.644 </raftPoint>)
(<raftPoint> X35.994 Y25.128 </raftPoint>)
(<raftPoint> X36.593 Y26.847 </raftPoint>)
(<raftPoint> X37.625 Y28.58 </raftPoint>)
(<raftPoint> X39.303 Y30.325 </raftPoint>)
(<raftPoint> X41.542 Y31.881 </raftPoint>)
(<raftPoint> X42.484 Y32.059 </raftPoint>)
(<raftPoint> X45.101 Y33.66 </raftPoint>)
(<raftPoint> X46.715 Y33.66 </raftPoint>)
(<raftPoint> X50.183 Y31.926 </raftPoint>)
(<raftPoint> X53.374 Y28.581 </raftPoint>)
(<raftPoint> X54.399 Y26.861 </raftPoint>)
(<raftPoint> X55.268 Y23.377 </raftPoint>)
(<raftPoint> X54.859 Y19.891 </raftPoint>)
(<raftPoint> X54.149 Y18.17 </raftPoint>)
(<raftPoint> X51.92 Y14.809 </raftPoint>)
(<raftPoint> X50.245 Y13.134 </raftPoint>)
(<raftPoint> X45.987 Y12.96 </raftPoint>)
(<raftPoint> X41.548 Y13.134 </raftPoint>)
(</raftPerimeter>)
(<raftPerimeter>)
(<raftPoint> X48.432 Y-13.14 </raftPoint>)
(<raftPoint> X52.656 Y-18.189 </raftPoint>)
(<raftPoint> X53.359 Y-19.891 </raftPoint>)
(<raftPoint> X53.768 Y-23.377 </raftPoint>)
(<raftPoint> X52.899 Y-26.861 </raftPoint>)
(<raftPoint> X51.879 Y-28.574 </raftPoint>)
(<raftPoint> X48.437 Y-31.877 </raftPoint>)
(<raftPoint> X47.011 Y-32.055 </raftPoint>)
(<raftPoint> X44.88 Y-33.66 </raftPoint>)
(<raftPoint> X43.312 Y-33.66 </raftPoint>)
(<raftPoint> X40.984 Y-32.056 </raftPoint>)
(<raftPoint> X39.76 Y-31.879 </raftPoint>)
(<raftPoint> X36.118 Y-28.57 </raftPoint>)
(<raftPoint> X35.101 Y-26.861 </raftPoint>)
(<raftPoint> X34.232 Y-23.377 </raftPoint>)
(<raftPoint> X34.64 Y-19.905 </raftPoint>)
(<raftPoint> X36.296 Y-16.593 </raftPoint>)
(<raftPoint> X39.749 Y-13.14 </raftPoint>)
(</raftPerimeter>)
(<raftPerimeter>)
(<raftPoint> X-47.406 Y18.207 </raftPoint>)
(<raftPoint> X-48.928 Y19.979 </raftPoint>)
(<raftPoint> X-49.46 Y21.641 </raftPoint>)
(<raftPoint> X-49.164 Y25.091 </raftPoint>)
(<raftPoint> X-48.311 Y26.6 </raftPoint>)
(<raftPoint> X-46.651 Y28.26 </raftPoint>)
(<raftPoint> X-41.544 Y28.26 </raftPoint>)
(<raftPoint> X-39.977 Y26.766 </raftPoint>)
(<raftPoint> X-38.835 Y25.076 </raftPoint>)
(<raftPoint> X-38.54 Y21.641 </raftPoint>)
(<raftPoint> X-39.075 Y19.97 </raftPoint>)
(<raftPoint> X-41.577 Y16.74 </raftPoint>)
(<raftPoint> X-46.588 Y16.74 </raftPoint>)
(</raftPerimeter>)
(<raftPerimeter>)
(<raftPoint> X-50.661 Y-25.079 </raftPoint>)
(<raftPoint> X-50.812 Y-21.634 </raftPoint>)
(<raftPoint> X-50.419 Y-19.968 </raftPoint>)
(<raftPoint> X-49.081 Y-18.412 </raftPoint>)
(<raftPoint> X-48.637 Y-18.545 </raftPoint>)
(<raftPoint> X-46.44 Y-18.353 </raftPoint>)
(<raftPoint> X-43.292 Y-16.825 </raftPoint>)
(<raftPoint> X-40.582 Y-19.968 </raftPoint>)
(<raftPoint> X-40.188 Y-21.634 </raftPoint>)
(<raftPoint> X-40.339 Y-25.083 </raftPoint>)
(<raftPoint> X-41.469 Y-26.754 </raftPoint>)
(<raftPoint> X-43.328 Y-28.26 </raftPoint>)
(<raftPoint> X-48.414 Y-28.26 </raftPoint>)
(</raftPerimeter>)
(<raftPerimeter>)
(<raftPoint> X-3.788 Y-26.745 </raftPoint>)
(<raftPoint> X-4.911 Y-25.083 </raftPoint>)
(<raftPoint> X-5.062 Y-21.634 </raftPoint>)
(<raftPoint> X-4.671 Y-19.976 </raftPoint>)
(<raftPoint> X-1.724 Y-16.826 </raftPoint>)
(<raftPoint> X1.224 Y-18.36 </raftPoint>)
(<raftPoint> X3.786 Y-18.36 </raftPoint>)
(<raftPoint> X5.168 Y-19.968 </raftPoint>)
(<raftPoint> X5.562 Y-21.634 </raftPoint>)
(<raftPoint> X5.41 Y-25.088 </raftPoint>)
(<raftPoint> X3.402 Y-28.26 </raftPoint>)
(<raftPoint> X-1.684 Y-28.26 </raftPoint>)
(</raftPerimeter>)
(<raftPerimeter>)
(<raftPoint> X-3.178 Y19.979 </raftPoint>)
(<raftPoint> X-3.71 Y21.641 </raftPoint>)
(<raftPoint> X-3.415 Y25.076 </raftPoint>)
(<raftPoint> X-2.358 Y26.64 </raftPoint>)
(<raftPoint> X5.858 Y26.64 </raftPoint>)
(<raftPoint> X6.914 Y25.078 </raftPoint>)
(<raftPoint> X7.167 Y21.64 </raftPoint>)
(<raftPoint> X6.671 Y19.976 </raftPoint>)
(<raftPoint> X5.286 Y18.36 </raftPoint>)
(<raftPoint> X-1.787 Y18.36 </raftPoint>)
(</raftPerimeter>)
(<raftPerimeter>)
(<raftPoint> X45.093 Y-27.54 </raftPoint>)
(<raftPoint> X48.883 Y-25.446 </raftPoint>)
(<raftPoint> X49.522 Y-23.449 </raftPoint>)
(<raftPoint> X49.44 Y-21.518 </raftPoint>)
(<raftPoint> X48.599 Y-19.578 </raftPoint>)
(<raftPoint> X46.269 Y-17.64 </raftPoint>)
(<raftPoint> X41.731 Y-17.64 </raftPoint>)
(<raftPoint> X39.401 Y-19.578 </raftPoint>)
(<raftPoint> X38.56 Y-21.518 </raftPoint>)
(<raftPoint> X38.478 Y-23.459 </raftPoint>)
(<raftPoint> X39.314 Y-25.639 </raftPoint>)
(<raftPoint> X43.115 Y-27.54 </raftPoint>)
(</raftPerimeter>)
(<raftPerimeter>)
(<raftPoint> X39.977 Y23.483 </raftPoint>)
(<raftPoint> X40.061 Y21.508 </raftPoint>)
(<raftPoint> X41.112 Y19.391 </raftPoint>)
(<raftPoint> X43.213 Y17.654 </raftPoint>)
(<raftPoint> X45.066 Y17.451 </raftPoint>)
(<raftPoint> X48.862 Y19.349 </raftPoint>)
(<raftPoint> X51.049 Y23.363 </raftPoint>)
(<raftPoint> X50.385 Y25.438 </raftPoint>)
(<raftPoint> X46.9 Y27.54 </raftPoint>)
(<raftPoint> X44.915 Y27.54 </raftPoint>)
(<raftPoint> X41.137 Y25.651 </raftPoint>)
(</raftPerimeter>)
(<raftPerimeter>)
(<raftPoint> X-57.685 Y4.86 </raftPoint>)
(<raftPoint> X-30.515 Y4.86 </raftPoint>)
(<raftPoint> X-26.787 Y6.724 </raftPoint>)
(<raftPoint> X-23.303 Y10.208 </raftPoint>)
(<raftPoint> X-18.143 Y8.488 </raftPoint>)
(<raftPoint> X-15.177 Y6.9 </raftPoint>)
(<raftPoint> X-12.729 Y4.859 </raftPoint>)
(<raftPoint> X15.387 Y5.041 </raftPoint>)
(<raftPoint> X18.678 Y6.902 </raftPoint>)
(<raftPoint> X20.796 Y8.64 </raftPoint>)
(<raftPoint> X26.446 Y8.64 </raftPoint>)
(<raftPoint> X28.596 Y6.72 </raftPoint>)
(<raftPoint> X32.315 Y4.86 </raftPoint>)
(<raftPoint> X59.485 Y4.86 </raftPoint>)
(<raftPoint> X63.213 Y6.724 </raftPoint>)
(<raftPoint> X66.913 Y10.423 </raftPoint>)
(<raftPoint> X67.618 Y12.436 </raftPoint>)
(<raftPoint> X68.729 Y14.063 </raftPoint>)
(<raftPoint> X69.319 Y16.036 </raftPoint>)
(<raftPoint> X70.56 Y17.701 </raftPoint>)
(<raftPoint> X70.56 Y27.275 </raftPoint>)
(<raftPoint> X69.619 Y28.932 </raftPoint>)
(<raftPoint> X68.727 Y32.762 </raftPoint>)
(<raftPoint> X63.149 Y38.34 </raftPoint>)
(<raftPoint> X59.485 Y38.34 </raftPoint>)
(<raftPoint> X55.885 Y40.14 </raftPoint>)
(<raftPoint> X54.085 Y40.14 </raftPoint>)
(<raftPoint> X50.485 Y41.94 </raftPoint>)
(<raftPoint> X39.515 Y41.94 </raftPoint>)
(<raftPoint> X32.315 Y38.34 </raftPoint>)
(<raftPoint> X26.851 Y38.34 </raftPoint>)
(<raftPoint> X23.4 Y34.889 </raftPoint>)
(<raftPoint> X20.013 Y38.276 </raftPoint>)
(<raftPoint> X12.685 Y41.94 </raftPoint>)
(<raftPoint> X-9.085 Y41.94 </raftPoint>)
(<raftPoint> X-12.685 Y40.14 </raftPoint>)
(<raftPoint> X-14.549 Y40.14 </raftPoint>)
(<raftPoint> X-18.149 Y36.54 </raftPoint>)
(<raftPoint> X-23.3 Y36.54 </raftPoint>)
(<raftPoint> X-32.3 Y41.94 </raftPoint>)
(<raftPoint> X-55.885 Y41.94 </raftPoint>)
(<raftPoint> X-59.601 Y40.082 </raftPoint>)
(<raftPoint> X-64.043 Y36.253 </raftPoint>)
(<raftPoint> X-66.922 Y32.755 </raftPoint>)
(<raftPoint> X-67.559 Y30.764 </raftPoint>)
(<raftPoint> X-68.76 Y29.096 </raftPoint>)
(<raftPoint> X-68.76 Y17.738 </raftPoint>)
(<raftPoint> X-67.109 Y14.305 </raftPoint>)
(<raftPoint> X-66.948 Y12.259 </raftPoint>)
(<raftPoint> X-61.413 Y6.724 </raftPoint>)
(</raftPerimeter>)
(<raftPerimeter>)
(<raftPoint> X-67.618 Y-12.436 </raftPoint>)
(<raftPoint> X-68.729 Y-14.063 </raftPoint>)
(<raftPoint> X-69.318 Y-16.036 </raftPoint>)
(<raftPoint> X-70.56 Y-17.7 </raftPoint>)
(<raftPoint> X-70.56 Y-27.275 </raftPoint>)
(<raftPoint> X-69.619 Y-28.932 </raftPoint>)
(<raftPoint> X-68.727 Y-32.762 </raftPoint>)
(<raftPoint> X-61.349 Y-40.14 </raftPoint>)
(<raftPoint> X-59.494 Y-40.14 </raftPoint>)
(<raftPoint> X-56.612 Y-41.759 </raftPoint>)
(<raftPoint> X-34.116 Y-41.941 </raftPoint>)
(<raftPoint> X-26.787 Y-38.276 </raftPoint>)
(<raftPoint> X-25.051 Y-36.54 </raftPoint>)
(<raftPoint> X-19.949 Y-36.54 </raftPoint>)
(<raftPoint> X-18.213 Y-38.276 </raftPoint>)
(<raftPoint> X-10.885 Y-41.94 </raftPoint>)
(<raftPoint> X10.885 Y-41.94 </raftPoint>)
(<raftPoint> X14.485 Y-40.14 </raftPoint>)
(<raftPoint> X16.349 Y-40.14 </raftPoint>)
(<raftPoint> X19.949 Y-36.54 </raftPoint>)
(<raftPoint> X23.301 Y-36.54 </raftPoint>)
(<raftPoint> X26.012 Y-38.156 </raftPoint>)
(<raftPoint> X30.508 Y-38.337 </raftPoint>)
(<raftPoint> X37.718 Y-41.941 </raftPoint>)
(<raftPoint> X49.428 Y-41.759 </raftPoint>)
(<raftPoint> X52.295 Y-40.14 </raftPoint>)
(<raftPoint> X54.085 Y-40.14 </raftPoint>)
(<raftPoint> X57.692 Y-38.336 </raftPoint>)
(<raftPoint> X62.049 Y-38.153 </raftPoint>)
(<raftPoint> X66.919 Y-32.764 </raftPoint>)
(<raftPoint> X67.56 Y-30.764 </raftPoint>)
(<raftPoint> X68.76 Y-29.096 </raftPoint>)
(<raftPoint> X68.76 Y-17.738 </raftPoint>)
(<raftPoint> X67.11 Y-14.305 </raftPoint>)
(<raftPoint> X66.948 Y-12.259 </raftPoint>)
(<raftPoint> X61.413 Y-6.724 </raftPoint>)
(<raftPoint> X57.685 Y-4.86 </raftPoint>)
(<raftPoint> X30.515 Y-4.86 </raftPoint>)
(<raftPoint> X26.787 Y-6.724 </raftPoint>)
(<raftPoint> X25.051 Y-8.46 </raftPoint>)
(<raftPoint> X19.909 Y-8.46 </raftPoint>)
(<raftPoint> X14.509 Y-4.86 </raftPoint>)
(<raftPoint> X-12.685 Y-4.86 </raftPoint>)
(<raftPoint> X-16.395 Y-6.715 </raftPoint>)
(<raftPoint> X-18.918 Y-8.739 </raftPoint>)
(<raftPoint> X-20.391 Y-10.434 </raftPoint>)
(<raftPoint> X-25.046 Y-10.265 </raftPoint>)
(<raftPoint> X-28.587 Y-6.724 </raftPoint>)
(<raftPoint> X-32.315 Y-4.86 </raftPoint>)
(<raftPoint> X-59.485 Y-4.86 </raftPoint>)
(<raftPoint> X-63.213 Y-6.724 </raftPoint>)
(<raftPoint> X-66.913 Y-10.423 </raftPoint>)
(</raftPerimeter>)
(<raftPerimeter>)
(<raftPoint> X37.955 Y16.436 </raftPoint>)
(<raftPoint> X36.802 Y18.157 </raftPoint>)
(<raftPoint> X35.727 Y21.643 </raftPoint>)
(<raftPoint> X35.941 Y25.129 </raftPoint>)
(<raftPoint> X36.535 Y26.848 </raftPoint>)
(<raftPoint> X37.56 Y28.581 </raftPoint>)
(<raftPoint> X39.221 Y30.323 </raftPoint>)
(<raftPoint> X41.63 Y31.941 </raftPoint>)
(<raftPoint> X43.349 Y33.66 </raftPoint>)
(<raftPoint> X46.674 Y33.66 </raftPoint>)
(<raftPoint> X48.679 Y32.054 </raftPoint>)
(<raftPoint> X50.232 Y31.877 </raftPoint>)
(<raftPoint> X53.441 Y28.58 </raftPoint>)
(<raftPoint> X54.457 Y26.862 </raftPoint>)
(<raftPoint> X55.32 Y23.377 </raftPoint>)
(<raftPoint> X54.912 Y19.891 </raftPoint>)
(<raftPoint> X54.208 Y18.171 </raftPoint>)
(<raftPoint> X51.921 Y14.811 </raftPoint>)
(<raftPoint> X50.244 Y13.133 </raftPoint>)
(<raftPoint> X46.509 Y12.96 </raftPoint>)
(<raftPoint> X41.546 Y13.135 </raftPoint>)
(</raftPerimeter>)
(<raftPerimeter>)
(<raftPoint> X52.715 Y-18.189 </raftPoint>)
(<raftPoint> X53.412 Y-19.891 </raftPoint>)
(<raftPoint> X53.82 Y-23.377 </raftPoint>)
(<raftPoint> X52.957 Y-26.862 </raftPoint>)
(<raftPoint> X51.946 Y-28.573 </raftPoint>)
(<raftPoint> X48.436 Y-31.88 </raftPoint>)
(<raftPoint> X47.191 Y-32.056 </raftPoint>)
(<raftPoint> X44.887 Y-33.66 </raftPoint>)
(<raftPoint> X43.306 Y-33.66 </raftPoint>)
(<raftPoint> X40.806 Y-32.057 </raftPoint>)
(<raftPoint> X39.762 Y-31.882 </raftPoint>)
(<raftPoint> X36.051 Y-28.569 </raftPoint>)
(<raftPoint> X35.043 Y-26.862 </raftPoint>)
(<raftPoint> X34.18 Y-23.377 </raftPoint>)
(<raftPoint> X34.586 Y-19.907 </raftPoint>)
(<raftPoint> X36.294 Y-16.595 </raftPoint>)
(<raftPoint> X39.749 Y-13.14 </raftPoint>)
(<raftPoint> X48.433 Y-13.14 </raftPoint>)
(</raftPerimeter>)
(<raftPerimeter>)
(<raftPoint> X-48.922 Y19.887 </raftPoint>)
(<raftPoint> X-48.221 Y23.649 </raftPoint>)
(<raftPoint> X-49.158 Y25.2 </raftPoint>)
(<raftPoint> X-48.314 Y26.596 </raftPoint>)
(<raftPoint> X-46.651 Y28.26 </raftPoint>)
(<raftPoint> X-41.54 Y28.26 </raftPoint>)
(<raftPoint> X-39.905 Y26.764 </raftPoint>)
(<raftPoint> X-38.817 Y25.142 </raftPoint>)
(<raftPoint> X-39.99 Y21.38 </raftPoint>)
(<raftPoint> X-39.108 Y19.8 </raftPoint>)
(<raftPoint> X-39.89 Y18.399 </raftPoint>)
(<raftPoint> X-41.549 Y16.74 </raftPoint>)
(<raftPoint> X-46.617 Y16.74 </raftPoint>)
(</raftPerimeter>)
(<raftPerimeter>)
(<raftPoint> X-50.696 Y-25.091 </raftPoint>)
(<raftPoint> X-50.457 Y-19.939 </raftPoint>)
(<raftPoint> X-49.121 Y-18.36 </raftPoint>)
(<raftPoint> X-46.736 Y-18.36 </raftPoint>)
(<raftPoint> X-43.295 Y-16.817 </raftPoint>)
(<raftPoint> X-40.543 Y-19.943 </raftPoint>)
(<raftPoint> X-40.303 Y-25.099 </raftPoint>)
(<raftPoint> X-41.398 Y-26.753 </raftPoint>)
(<raftPoint> X-43.324 Y-28.26 </raftPoint>)
(<raftPoint> X-48.416 Y-28.26 </raftPoint>)
(</raftPerimeter>)
(<raftPerimeter>)
(<raftPoint> X-4.947 Y-25.099 </raftPoint>)
(<raftPoint> X-4.707 Y-19.939 </raftPoint>)
(<raftPoint> X-3.371 Y-18.36 </raftPoint>)
(<raftPoint> X3.87 Y-18.36 </raftPoint>)
(<raftPoint> X5.207 Y-19.939 </raftPoint>)
(<raftPoint> X5.447 Y-25.101 </raftPoint>)
(<raftPoint> X3.512 Y-28.094 </raftPoint>)
(<raftPoint> X1.659 Y-26.644 </raftPoint>)
(<raftPoint> X-3.654 Y-26.458 </raftPoint>)
(<raftPoint> X-3.975 Y-26.569 </raftPoint>)
(</raftPerimeter>)
(<raftPerimeter>)
(<raftPoint> X-3.201 Y19.939 </raftPoint>)
(<raftPoint> X-3.463 Y25.099 </raftPoint>)
(<raftPoint> X-2.429 Y26.64 </raftPoint>)
(<raftPoint> X5.928 Y26.64 </raftPoint>)
(<raftPoint> X6.962 Y25.099 </raftPoint>)
(<raftPoint> X6.7 Y19.939 </raftPoint>)
(<raftPoint> X5.37 Y18.36 </raftPoint>)
(<raftPoint> X-1.871 Y18.36 </raftPoint>)
(</raftPerimeter>)
(<raftPerimeter>)
(<raftPoint> X46.903 Y17.46 </raftPoint>)
(<raftPoint> X50.254 Y19.555 </raftPoint>)
(<raftPoint> X51.077 Y21.521 </raftPoint>)
(<raftPoint> X51.153 Y23.448 </raftPoint>)
(<raftPoint> X50.535 Y25.441 </raftPoint>)
(<raftPoint> X46.896 Y27.54 </raftPoint>)
(<raftPoint> X41.136 Y27.54 </raftPoint>)
(<raftPoint> X39.847 Y23.448 </raftPoint>)
(<raftPoint> X39.924 Y21.499 </raftPoint>)
(<raftPoint> X41.141 Y19.347 </raftPoint>)
(<raftPoint> X44.915 Y17.46 </raftPoint>)
(</raftPerimeter>)
(<raftPerimeter>)
(<raftPoint> X45.085 Y-27.54 </raftPoint>)
(<raftPoint> X48.892 Y-25.637 </raftPoint>)
(<raftPoint> X49.653 Y-23.454 </raftPoint>)
(<raftPoint> X49.577 Y-21.521 </raftPoint>)
(<raftPoint> X48.75 Y-19.548 </raftPoint>)
(<raftPoint> X45.087 Y-17.455 </raftPoint>)
(<raftPoint> X41.439 Y-17.647 </raftPoint>)
(<raftPoint> X39.235 Y-19.584 </raftPoint>)
(<raftPoint> X38.423 Y-21.521 </raftPoint>)
(<raftPoint> X38.346 Y-23.47 </raftPoint>)
(<raftPoint> X39.324 Y-25.645 </raftPoint>)
(<raftPoint> X43.115 Y-27.54 </raftPoint>)
(</raftPerimeter>)
(<raftPerimeter>)
(<raftPoint> X-57.685 Y4.86 </raftPoint>)
(<raftPoint> X-30.515 Y4.86 </raftPoint>)
(<raftPoint> X-26.787 Y6.724 </raftPoint>)
(<raftPoint> X-23.303 Y10.208 </raftPoint>)
(<raftPoint> X-18.143 Y8.488 </raftPoint>)
(<raftPoint> X-15.177 Y6.9 </raftPoint>)
(<raftPoint> X-12.729 Y4.859 </raftPoint>)
(<raftPoint> X15.387 Y5.041 </raftPoint>)
(<raftPoint> X18.678 Y6.902 </raftPoint>)
(<raftPoint> X20.796 Y8.64 </raftPoint>)
(<raftPoint> X26.446 Y8.64 </raftPoint>)
(<raftPoint> X28.596 Y6.72 </raftPoint>)
(<raftPoint> X32.315 Y4.86 </raftPoint>)
(<raftPoint> X59.485 Y4.86 </raftPoint>)
(<raftPoint> X63.213 Y6.724 </raftPoint>)
(<raftPoint> X66.913 Y10.423 </raftPoint>)
(<raftPoint> X67.618 Y12.436 </raftPoint>)
(<raftPoint> X68.729 Y14.063 </raftPoint>)
(<raftPoint> X69.319 Y16.036 </raftPoint>)
(<raftPoint> X70.56 Y17.701 </raftPoint>)
(<raftPoint> X70.56 Y27.275 </raftPoint>)
(<raftPoint> X69.619 Y28.932 </raftPoint>)
(<raftPoint> X68.727 Y32.762 </raftPoint>)
(<raftPoint> X63.149 Y38.34 </raftPoint>)
(<raftPoint> X59.485 Y38.34 </raftPoint>)
(<raftPoint> X55.885 Y40.14 </raftPoint>)
(<raftPoint> X54.085 Y40.14 </raftPoint>)
(<raftPoint> X50.485 Y41.94 </raftPoint>)
(<raftPoint> X39.515 Y41.94 </raftPoint>)
(<raftPoint> X32.315 Y38.34 </raftPoint>)
(<raftPoint> X26.851 Y38.34 </raftPoint>)
(<raftPoint> X23.4 Y34.889 </raftPoint>)
(<raftPoint> X20.013 Y38.276 </raftPoint>)
(<raftPoint> X12.685 Y41.94 </raftPoint>)
(<raftPoint> X-9.085 Y41.94 </raftPoint>)
(<raftPoint> X-12.685 Y40.14 </raftPoint>)
(<raftPoint> X-14.549 Y40.14 </raftPoint>)
(<raftPoint> X-18.149 Y36.54 </raftPoint>)
(<raftPoint> X-23.3 Y36.54 </raftPoint>)
(<raftPoint> X-32.3 Y41.94 </raftPoint>)
(<raftPoint> X-55.885 Y41.94 </raftPoint>)
(<raftPoint> X-59.601 Y40.082 </raftPoint>)
(<raftPoint> X-64.043 Y36.253 </raftPoint>)
(<raftPoint> X-66.922 Y32.755 </raftPoint>)
(<raftPoint> X-67.559 Y30.764 </raftPoint>)
(<raftPoint> X-68.76 Y29.096 </raftPoint>)
(<raftPoint> X-68.76 Y17.738 </raftPoint>)
(<raftPoint> X-67.109 Y14.305 </raftPoint>)
(<raftPoint> X-66.948 Y12.259 </raftPoint>)
(<raftPoint> X-61.413 Y6.724 </raftPoint>)
(</raftPerimeter>)
(<raftPerimeter>)
(<raftPoint> X-67.618 Y-12.436 </raftPoint>)
(<raftPoint> X-68.729 Y-14.063 </raftPoint>)
(<raftPoint> X-69.318 Y-16.036 </raftPoint>)
(<raftPoint> X-70.56 Y-17.7 </raftPoint>)
(<raftPoint> X-70.56 Y-27.275 </raftPoint>)
(<raftPoint> X-69.619 Y-28.932 </raftPoint>)
(<raftPoint> X-68.727 Y-32.762 </raftPoint>)
(<raftPoint> X-61.349 Y-40.14 </raftPoint>)
(<raftPoint> X-59.494 Y-40.14 </raftPoint>)
(<raftPoint> X-56.612 Y-41.759 </raftPoint>)
(<raftPoint> X-34.116 Y-41.941 </raftPoint>)
(<raftPoint> X-26.787 Y-38.276 </raftPoint>)
(<raftPoint> X-25.051 Y-36.54 </raftPoint>)
(<raftPoint> X-19.949 Y-36.54 </raftPoint>)
(<raftPoint> X-18.213 Y-38.276 </raftPoint>)
(<raftPoint> X-10.885 Y-41.94 </raftPoint>)
(<raftPoint> X10.885 Y-41.94 </raftPoint>)
(<raftPoint> X14.485 Y-40.14 </raftPoint>)
(<raftPoint> X16.349 Y-40.14 </raftPoint>)
(<raftPoint> X19.949 Y-36.54 </raftPoint>)
(<raftPoint> X23.301 Y-36.54 </raftPoint>)
(<raftPoint> X26.012 Y-38.156 </raftPoint>)
(<raftPoint> X30.508 Y-38.337 </raftPoint>)
(<raftPoint> X37.718 Y-41.941 </raftPoint>)
(<raftPoint> X49.564 Y-41.758 </raftPoint>)
(<raftPoint> X52.299 Y-40.14 </raftPoint>)
(<raftPoint> X54.085 Y-40.14 </raftPoint>)
(<raftPoint> X57.692 Y-38.336 </raftPoint>)
(<raftPoint> X62.049 Y-38.153 </raftPoint>)
(<raftPoint> X66.919 Y-32.764 </raftPoint>)
(<raftPoint> X67.56 Y-30.764 </raftPoint>)
(<raftPoint> X68.76 Y-29.096 </raftPoint>)
(<raftPoint> X68.76 Y-17.738 </raftPoint>)
(<raftPoint> X67.11 Y-14.305 </raftPoint>)
(<raftPoint> X66.948 Y-12.259 </raftPoint>)
(<raftPoint> X61.413 Y-6.724 </raftPoint>)
(<raftPoint> X57.685 Y-4.86 </raftPoint>)
(<raftPoint> X30.515 Y-4.86 </raftPoint>)
(<raftPoint> X26.787 Y-6.724 </raftPoint>)
(<raftPoint> X25.051 Y-8.46 </raftPoint>)
(<raftPoint> X19.909 Y-8.46 </raftPoint>)
(<raftPoint> X14.509 Y-4.86 </raftPoint>)
(<raftPoint> X-12.687 Y-4.86 </raftPoint>)
(<raftPoint> X-16.685 Y-6.903 </raftPoint>)
(<raftPoint> X-20.371 Y-10.435 </raftPoint>)
(<raftPoint> X-25.046 Y-10.265 </raftPoint>)
(<raftPoint> X-28.587 Y-6.724 </raftPoint>)
(<raftPoint> X-32.315 Y-4.86 </raftPoint>)
(<raftPoint> X-59.485 Y-4.86 </raftPoint>)
(<raftPoint> X-63.213 Y-6.724 </raftPoint>)
(<raftPoint> X-66.913 Y-10.423 </raftPoint>)
(</raftPerimeter>)
(<raftPerimeter>)
(<raftPoint> X52.761 Y-18.19 </raftPoint>)
(<raftPoint> X53.455 Y-19.891 </raftPoint>)
(<raftPoint> X53.862 Y-23.377 </raftPoint>)
(<raftPoint> X53.004 Y-26.863 </raftPoint>)
(<raftPoint> X52.0 Y-28.572 </raftPoint>)
(<raftPoint> X48.435 Y-31.882 </raftPoint>)
(<raftPoint> X47.337 Y-32.057 </raftPoint>)
(<raftPoint> X44.892 Y-33.66 </raftPoint>)
(<raftPoint> X43.301 Y-33.66 </raftPoint>)
(<raftPoint> X40.662 Y-32.059 </raftPoint>)
(<raftPoint> X39.749 Y-31.882 </raftPoint>)
(<raftPoint> X37.661 Y-30.33 </raftPoint>)
(<raftPoint> X36.006 Y-28.582 </raftPoint>)
(<raftPoint> X34.988 Y-26.849 </raftPoint>)
(<raftPoint> X34.397 Y-25.129 </raftPoint>)
(<raftPoint> X34.186 Y-21.643 </raftPoint>)
(<raftPoint> X35.256 Y-18.156 </raftPoint>)
(<raftPoint> X36.407 Y-16.431 </raftPoint>)
(<raftPoint> X39.748 Y-13.14 </raftPoint>)
(<raftPoint> X48.434 Y-13.14 </raftPoint>)
(</raftPerimeter>)
(<raftPerimeter>)
(<raftPoint> X-48.986 Y19.887 </raftPoint>)
(<raftPoint> X-48.218 Y23.651 </raftPoint>)
(<raftPoint> X-49.208 Y25.2 </raftPoint>)
(<raftPoint> X-48.318 Y26.593 </raftPoint>)
(<raftPoint> X-46.651 Y28.26 </raftPoint>)
(<raftPoint> X-41.536 Y28.26 </raftPoint>)
(<raftPoint> X-39.833 Y26.761 </raftPoint>)
(<raftPoint> X-38.731 Y25.1 </raftPoint>)
(<raftPoint> X-38.985 Y19.908 </raftPoint>)
(<raftPoint> X-39.886 Y18.403 </raftPoint>)
(<raftPoint> X-41.549 Y16.74 </raftPoint>)
(<raftPoint> X-46.62 Y16.74 </raftPoint>)
(</raftPerimeter>)
(<raftPerimeter>)
(<raftPoint> X-50.517 Y-19.938 </raftPoint>)
(<raftPoint> X-49.205 Y-18.36 </raftPoint>)
(<raftPoint> X-41.796 Y-18.36 </raftPoint>)
(<raftPoint> X-40.484 Y-19.938 </raftPoint>)
(<raftPoint> X-40.229 Y-25.1 </raftPoint>)
(<raftPoint> X-41.252 Y-26.64 </raftPoint>)
(<raftPoint> X-44.137 Y-26.64 </raftPoint>)
(<raftPoint> X-48.47 Y-28.191 </raftPoint>)
(<raftPoint> X-50.771 Y-25.089 </raftPoint>)
(</raftPerimeter>)
(<raftPerimeter>)
(<raftPoint> X-5.022 Y-25.099 </raftPoint>)
(<raftPoint> X-4.767 Y-19.938 </raftPoint>)
(<raftPoint> X-3.455 Y-18.36 </raftPoint>)
(<raftPoint> X3.954 Y-18.36 </raftPoint>)
(<raftPoint> X5.266 Y-19.938 </raftPoint>)
(<raftPoint> X5.521 Y-25.099 </raftPoint>)
(<raftPoint> X3.524 Y-28.086 </raftPoint>)
(<raftPoint> X1.806 Y-26.64 </raftPoint>)
(<raftPoint> X-3.998 Y-26.64 </raftPoint>)
(</raftPerimeter>)
(<raftPerimeter>)
(<raftPoint> X-3.268 Y19.938 </raftPoint>)
(<raftPoint> X-3.52 Y25.1 </raftPoint>)
(<raftPoint> X-2.498 Y26.64 </raftPoint>)
(<raftPoint> X5.997 Y26.64 </raftPoint>)
(<raftPoint> X7.019 Y25.1 </raftPoint>)
(<raftPoint> X6.767 Y19.938 </raftPoint>)
(<raftPoint> X5.454 Y18.36 </raftPoint>)
(<raftPoint> X-1.955 Y18.36 </raftPoint>)
(</raftPerimeter>)
(<raftPerimeter>)
(<raftPoint> X40.498 Y21.711 </raftPoint>)
(<raftPoint> X40.439 Y23.353 </raftPoint>)
(<raftPoint> X40.93 Y24.985 </raftPoint>)
(<raftPoint> X43.322 Y26.82 </raftPoint>)
(<raftPoint> X46.707 Y26.82 </raftPoint>)
(<raftPoint> X50.079 Y24.956 </raftPoint>)
(<raftPoint> X50.561 Y23.353 </raftPoint>)
(<raftPoint> X50.501 Y21.678 </raftPoint>)
(<raftPoint> X49.828 Y20.048 </raftPoint>)
(<raftPoint> X46.701 Y18.18 </raftPoint>)
(<raftPoint> X45.085 Y18.18 </raftPoint>)
(<raftPoint> X41.65 Y19.897 </raftPoint>)
(</raftPerimeter>)
(<raftPerimeter>)
(<raftPoint> X45.085 Y-27.54 </raftPoint>)
(<raftPoint> X48.881 Y-25.642 </raftPoint>)
(<raftPoint> X49.786 Y-23.466 </raftPoint>)
(<raftPoint> X49.715 Y-21.522 </raftPoint>)
(<raftPoint> X48.899 Y-19.545 </raftPoint>)
(<raftPoint> X45.092 Y-17.46 </raftPoint>)
(<raftPoint> X43.115 Y-17.46 </raftPoint>)
(<raftPoint> X39.329 Y-19.353 </raftPoint>)
(<raftPoint> X38.285 Y-21.511 </raftPoint>)
(<raftPoint> X38.214 Y-23.481 </raftPoint>)
(<raftPoint> X39.334 Y-25.65 </raftPoint>)
(<raftPoint> X43.115 Y-27.54 </raftPoint>)
(</raftPerimeter>)
(<raftPerimeter>)
(<raftPoint> X-57.685 Y4.86 </raftPoint>)
(<raftPoint> X-30.515 Y4.86 </raftPoint>)
(<raftPoint> X-26.787 Y6.724 </raftPoint>)
(<raftPoint> X-23.303 Y10.208 </raftPoint>)
(<raftPoint> X-18.143 Y8.488 </raftPoint>)
(<raftPoint> X-15.177 Y6.9 </raftPoint>)
(<raftPoint> X-12.729 Y4.859 </raftPoint>)
(<raftPoint> X15.387 Y5.041 </raftPoint>)
(<raftPoint> X18.678 Y6.902 </raftPoint>)
(<raftPoint> X20.796 Y8.64 </raftPoint>)
(<raftPoint> X26.446 Y8.64 </raftPoint>)
(<raftPoint> X28.596 Y6.72 </raftPoint>)
(<raftPoint> X32.315 Y4.86 </raftPoint>)
(<raftPoint> X59.485 Y4.86 </raftPoint>)
(<raftPoint> X63.213 Y6.724 </raftPoint>)
(<raftPoint> X66.913 Y10.423 </raftPoint>)
(<raftPoint> X67.618 Y12.436 </raftPoint>)
(<raftPoint> X68.729 Y14.063 </raftPoint>)
(<raftPoint> X69.319 Y16.036 </raftPoint>)
(<raftPoint> X70.56 Y17.701 </raftPoint>)
(<raftPoint> X70.56 Y27.275 </raftPoint>)
(<raftPoint> X69.619 Y28.932 </raftPoint>)
(<raftPoint> X68.727 Y32.762 </raftPoint>)
(<raftPoint> X63.149 Y38.34 </raftPoint>)
(<raftPoint> X59.485 Y38.34 </raftPoint>)
(<raftPoint> X55.885 Y40.14 </raftPoint>)
(<raftPoint> X54.085 Y40.14 </raftPoint>)
(<raftPoint> X50.485 Y41.94 </raftPoint>)
(<raftPoint> X39.515 Y41.94 </raftPoint>)
(<raftPoint> X32.315 Y38.34 </raftPoint>)
(<raftPoint> X26.851 Y38.34 </raftPoint>)
(<raftPoint> X23.4 Y34.889 </raftPoint>)
(<raftPoint> X20.013 Y38.276 </raftPoint>)
(<raftPoint> X12.685 Y41.94 </raftPoint>)
(<raftPoint> X-9.085 Y41.94 </raftPoint>)
(<raftPoint> X-12.685 Y40.14 </raftPoint>)
(<raftPoint> X-14.549 Y40.14 </raftPoint>)
(<raftPoint> X-18.149 Y36.54 </raftPoint>)
(<raftPoint> X-23.3 Y36.54 </raftPoint>)
(<raftPoint> X-32.3 Y41.94 </raftPoint>)
(<raftPoint> X-55.885 Y41.94 </raftPoint>)
(<raftPoint> X-59.601 Y40.082 </raftPoint>)
(<raftPoint> X-64.043 Y36.253 </raftPoint>)
(<raftPoint> X-66.922 Y32.755 </raftPoint>)
(<raftPoint> X-67.559 Y30.764 </raftPoint>)
(<raftPoint> X-68.76 Y29.096 </raftPoint>)
(<raftPoint> X-68.76 Y17.738 </raftPoint>)
(<raftPoint> X-67.109 Y14.305 </raftPoint>)
(<raftPoint> X-66.948 Y12.259 </raftPoint>)
(<raftPoint> X-61.413 Y6.724 </raftPoint>)
(</raftPerimeter>)
(<raftPerimeter>)
(<raftPoint> X-67.618 Y-12.436 </raftPoint>)
(<raftPoint> X-68.729 Y-14.063 </raftPoint>)
(<raftPoint> X-69.318 Y-16.036 </raftPoint>)
(<raftPoint> X-70.56 Y-17.7 </raftPoint>)
(<raftPoint> X-70.56 Y-27.275 </raftPoint>)
(<raftPoint> X-69.619 Y-28.932 </raftPoint>)
(<raftPoint> X-68.727 Y-32.762 </raftPoint>)
(<raftPoint> X-61.349 Y-40.14 </raftPoint>)
(<raftPoint> X-59.494 Y-40.14 </raftPoint>)
(<raftPoint> X-56.612 Y-41.759 </raftPoint>)
(<raftPoint> X-34.116 Y-41.941 </raftPoint>)
(<raftPoint> X-26.787 Y-38.276 </raftPoint>)
(<raftPoint> X-25.051 Y-36.54 </raftPoint>)
(<raftPoint> X-19.949 Y-36.54 </raftPoint>)
(<raftPoint> X-18.213 Y-38.276 </raftPoint>)
(<raftPoint> X-10.885 Y-41.94 </raftPoint>)
(<raftPoint> X10.885 Y-41.94 </raftPoint>)
(<raftPoint> X14.485 Y-40.14 </raftPoint>)
(<raftPoint> X16.349 Y-40.14 </raftPoint>)
(<raftPoint> X19.949 Y-36.54 </raftPoint>)
(<raftPoint> X23.301 Y-36.54 </raftPoint>)
(<raftPoint> X26.012 Y-38.156 </raftPoint>)
(<raftPoint> X30.508 Y-38.337 </raftPoint>)
(<raftPoint> X37.715 Y-41.94 </raftPoint>)
(<raftPoint> X50.485 Y-41.94 </raftPoint>)
(<raftPoint> X57.692 Y-38.336 </raftPoint>)
(<raftPoint> X62.049 Y-38.153 </raftPoint>)
(<raftPoint> X66.919 Y-32.764 </raftPoint>)
(<raftPoint> X67.56 Y-30.764 </raftPoint>)
(<raftPoint> X68.76 Y-29.096 </raftPoint>)
(<raftPoint> X68.76 Y-17.738 </raftPoint>)
(<raftPoint> X67.11 Y-14.305 </raftPoint>)
(<raftPoint> X66.948 Y-12.259 </raftPoint>)
(<raftPoint> X61.413 Y-6.724 </raftPoint>)
(<raftPoint> X57.685 Y-4.86 </raftPoint>)
(<raftPoint> X30.515 Y-4.86 </raftPoint>)
(<raftPoint> X26.787 Y-6.724 </raftPoint>)
(<raftPoint> X25.051 Y-8.46 </raftPoint>)
(<raftPoint> X19.909 Y-8.46 </raftPoint>)
(<raftPoint> X14.508 Y-4.859 </raftPoint>)
(<raftPoint> X-13.387 Y-5.041 </raftPoint>)
(<raftPoint> X-16.691 Y-6.909 </raftPoint>)
(<raftPoint> X-20.371 Y-10.435 </raftPoint>)
(<raftPoint> X-25.046 Y-10.265 </raftPoint>)
(<raftPoint> X-28.587 Y-6.724 </raftPoint>)
(<raftPoint> X-32.315 Y-4.86 </raftPoint>)
(<raftPoint> X-59.485 Y-4.86 </raftPoint>)
(<raftPoint> X-63.213 Y-6.724 </raftPoint>)
(<raftPoint> X-66.913 Y-10.423 </raftPoint>)
(</raftPerimeter>)
(<raftPerimeter>)
(<raftPoint> X-49.048 Y19.887 </raftPoint>)
(<raftPoint> X-48.215 Y23.654 </raftPoint>)
(<raftPoint> X-49.269 Y25.203 </raftPoint>)
(<raftPoint> X-48.234 Y26.767 </raftPoint>)
(<raftPoint> X-46.657 Y28.26 </raftPoint>)
(<raftPoint> X-41.532 Y28.26 </raftPoint>)
(<raftPoint> X-39.76 Y26.759 </raftPoint>)
(<raftPoint> X-38.664 Y25.1 </raftPoint>)
(<raftPoint> X-38.921 Y19.913 </raftPoint>)
(<raftPoint> X-39.882 Y18.407 </raftPoint>)
(<raftPoint> X-41.549 Y16.74 </raftPoint>)
(<raftPoint> X-46.623 Y16.74 </raftPoint>)
(</raftPerimeter>)
(<raftPerimeter>)
(<raftPoint> X-50.582 Y-19.936 </raftPoint>)
(<raftPoint> X-49.29 Y-18.36 </raftPoint>)
(<raftPoint> X-41.711 Y-18.36 </raftPoint>)
(<raftPoint> X-40.419 Y-19.936 </raftPoint>)
(<raftPoint> X-40.164 Y-25.1 </raftPoint>)
(<raftPoint> X-41.182 Y-26.64 </raftPoint>)
(<raftPoint> X-43.991 Y-26.64 </raftPoint>)
(<raftPoint> X-48.472 Y-28.194 </raftPoint>)
(<raftPoint> X-50.836 Y-25.087 </raftPoint>)
(</raftPerimeter>)
(<raftPerimeter>)
(<raftPoint> X-3.332 Y19.936 </raftPoint>)
(<raftPoint> X-3.587 Y25.104 </raftPoint>)
(<raftPoint> X-1.712 Y28.084 </raftPoint>)
(<raftPoint> X0.06 Y26.64 </raftPoint>)
(<raftPoint> X6.068 Y26.64 </raftPoint>)
(<raftPoint> X7.086 Y25.1 </raftPoint>)
(<raftPoint> X6.831 Y19.936 </raftPoint>)
(<raftPoint> X5.539 Y18.36 </raftPoint>)
(<raftPoint> X-2.039 Y18.36 </raftPoint>)
(</raftPerimeter>)
(<raftPerimeter>)
(<raftPoint> X-5.087 Y-25.1 </raftPoint>)
(<raftPoint> X-4.832 Y-19.936 </raftPoint>)
(<raftPoint> X-3.54 Y-18.36 </raftPoint>)
(<raftPoint> X4.039 Y-18.36 </raftPoint>)
(<raftPoint> X5.331 Y-19.936 </raftPoint>)
(<raftPoint> X5.586 Y-25.096 </raftPoint>)
(<raftPoint> X3.537 Y-28.076 </raftPoint>)
(<raftPoint> X1.959 Y-26.64 </raftPoint>)
(<raftPoint> X-4.068 Y-26.64 </raftPoint>)
(</raftPerimeter>)
(<raftPerimeter>)
(<raftPoint> X38.807 Y-23.352 </raftPoint>)
(<raftPoint> X38.862 Y-21.698 </raftPoint>)
(<raftPoint> X39.861 Y-19.892 </raftPoint>)
(<raftPoint> X43.285 Y-18.18 </raftPoint>)
(<raftPoint> X44.915 Y-18.18 </raftPoint>)
(<raftPoint> X48.325 Y-19.885 </raftPoint>)
(<raftPoint> X49.137 Y-21.683 </raftPoint>)
(<raftPoint> X49.192 Y-23.323 </raftPoint>)
(<raftPoint> X48.329 Y-25.113 </raftPoint>)
(<raftPoint> X44.915 Y-26.82 </raftPoint>)
(<raftPoint> X39.866 Y-26.82 </raftPoint>)
(</raftPerimeter>)
(<raftPerimeter>)
(<raftPoint> X40.361 Y21.719 </raftPoint>)
(<raftPoint> X40.307 Y23.355 </raftPoint>)
(<raftPoint> X40.78 Y24.981 </raftPoint>)
(<raftPoint> X43.317 Y26.82 </raftPoint>)
(<raftPoint> X46.715 Y26.82 </raftPoint>)
(<raftPoint> X50.105 Y25.125 </raftPoint>)
(<raftPoint> X50.693 Y23.348 </raftPoint>)
(<raftPoint> X50.637 Y21.676 </raftPoint>)
(<raftPoint> X49.978 Y20.051 </raftPoint>)
(<raftPoint> X46.704 Y18.18 </raftPoint>)
(<raftPoint> X45.085 Y18.18 </raftPoint>)
(<raftPoint> X41.642 Y19.901 </raftPoint>)
(</raftPerimeter>)
(<raftPerimeter>)
(<raftPoint> X-57.685 Y4.86 </raftPoint>)
(<raftPoint> X-30.515 Y4.86 </raftPoint>)
(<raftPoint> X-26.787 Y6.724 </raftPoint>)
(<raftPoint> X-23.303 Y10.208 </raftPoint>)
(<raftPoint> X-18.143 Y8.488 </raftPoint>)
(<raftPoint> X-15.177 Y6.9 </raftPoint>)
(<raftPoint> X-12.729 Y4.859 </raftPoint>)
(<raftPoint> X15.387 Y5.041 </raftPoint>)
(<raftPoint> X18.678 Y6.902 </raftPoint>)
(<raftPoint> X20.796 Y8.64 </raftPoint>)
(<raftPoint> X26.446 Y8.64 </raftPoint>)
(<raftPoint> X28.596 Y6.72 </raftPoint>)
(<raftPoint> X32.315 Y4.86 </raftPoint>)
(<raftPoint> X59.485 Y4.86 </raftPoint>)
(<raftPoint> X63.213 Y6.724 </raftPoint>)
(<raftPoint> X66.913 Y10.423 </raftPoint>)
(<raftPoint> X67.618 Y12.436 </raftPoint>)
(<raftPoint> X68.729 Y14.063 </raftPoint>)
(<raftPoint> X69.319 Y16.036 </raftPoint>)
(<raftPoint> X70.56 Y17.701 </raftPoint>)
(<raftPoint> X70.56 Y27.275 </raftPoint>)
(<raftPoint> X69.619 Y28.932 </raftPoint>)
(<raftPoint> X68.727 Y32.762 </raftPoint>)
(<raftPoint> X63.149 Y38.34 </raftPoint>)
(<raftPoint> X59.485 Y38.34 </raftPoint>)
(<raftPoint> X55.885 Y40.14 </raftPoint>)
(<raftPoint> X54.097 Y40.14 </raftPoint>)
(<raftPoint> X51.326 Y41.758 </raftPoint>)
(<raftPoint> X39.518 Y41.941 </raftPoint>)
(<raftPoint> X32.315 Y38.34 </raftPoint>)
(<raftPoint> X26.851 Y38.34 </raftPoint>)
(<raftPoint> X23.4 Y34.889 </raftPoint>)
(<raftPoint> X20.013 Y38.276 </raftPoint>)
(<raftPoint> X12.685 Y41.94 </raftPoint>)
(<raftPoint> X-9.085 Y41.94 </raftPoint>)
(<raftPoint> X-12.685 Y40.14 </raftPoint>)
(<raftPoint> X-14.549 Y40.14 </raftPoint>)
(<raftPoint> X-18.149 Y36.54 </raftPoint>)
(<raftPoint> X-23.3 Y36.54 </raftPoint>)
(<raftPoint> X-32.3 Y41.94 </raftPoint>)
(<raftPoint> X-55.885 Y41.94 </raftPoint>)
(<raftPoint> X-59.601 Y40.082 </raftPoint>)
(<raftPoint> X-64.043 Y36.253 </raftPoint>)
(<raftPoint> X-66.922 Y32.755 </raftPoint>)
(<raftPoint> X-67.559 Y30.764 </raftPoint>)
(<raftPoint> X-68.76 Y29.096 </raftPoint>)
(<raftPoint> X-68.76 Y17.738 </raftPoint>)
(<raftPoint> X-67.109 Y14.305 </raftPoint>)
(<raftPoint> X-66.948 Y12.259 </raftPoint>)
(<raftPoint> X-61.413 Y6.724 </raftPoint>)
(</raftPerimeter>)
(<raftPerimeter>)
(<raftPoint> X-67.618 Y-12.436 </raftPoint>)
(<raftPoint> X-68.729 Y-14.063 </raftPoint>)
(<raftPoint> X-69.318 Y-16.036 </raftPoint>)
(<raftPoint> X-70.56 Y-17.7 </raftPoint>)
(<raftPoint> X-70.56 Y-27.275 </raftPoint>)
(<raftPoint> X-69.619 Y-28.932 </raftPoint>)
(<raftPoint> X-68.727 Y-32.762 </raftPoint>)
(<raftPoint> X-61.349 Y-40.14 </raftPoint>)
(<raftPoint> X-59.494 Y-40.14 </raftPoint>)
(<raftPoint> X-56.612 Y-41.759 </raftPoint>)
(<raftPoint> X-34.116 Y-41.941 </raftPoint>)
(<raftPoint> X-26.787 Y-38.276 </raftPoint>)
(<raftPoint> X-25.051 Y-36.54 </raftPoint>)
(<raftPoint> X-19.949 Y-36.54 </raftPoint>)
(<raftPoint> X-18.213 Y-38.276 </raftPoint>)
(<raftPoint> X-10.885 Y-41.94 </raftPoint>)
(<raftPoint> X10.885 Y-41.94 </raftPoint>)
(<raftPoint> X14.485 Y-40.14 </raftPoint>)
(<raftPoint> X16.349 Y-40.14 </raftPoint>)
(<raftPoint> X19.949 Y-36.54 </raftPoint>)
(<raftPoint> X23.301 Y-36.54 </raftPoint>)
(<raftPoint> X26.012 Y-38.156 </raftPoint>)
(<raftPoint> X30.508 Y-38.337 </raftPoint>)
(<raftPoint> X37.715 Y-41.94 </raftPoint>)
(<raftPoint> X50.485 Y-41.94 </raftPoint>)
(<raftPoint> X57.692 Y-38.336 </raftPoint>)
(<raftPoint> X62.049 Y-38.153 </raftPoint>)
(<raftPoint> X66.919 Y-32.764 </raftPoint>)
(<raftPoint> X67.56 Y-30.764 </raftPoint>)
(<raftPoint> X68.76 Y-29.096 </raftPoint>)
(<raftPoint> X68.76 Y-17.738 </raftPoint>)
(<raftPoint> X67.11 Y-14.305 </raftPoint>)
(<raftPoint> X66.948 Y-12.259 </raftPoint>)
(<raftPoint> X61.413 Y-6.724 </raftPoint>)
(<raftPoint> X57.685 Y-4.86 </raftPoint>)
(<raftPoint> X30.515 Y-4.86 </raftPoint>)
(<raftPoint> X26.787 Y-6.724 </raftPoint>)
(<raftPoint> X25.051 Y-8.46 </raftPoint>)
(<raftPoint> X19.909 Y-8.46 </raftPoint>)
(<raftPoint> X14.508 Y-4.859 </raftPoint>)
(<raftPoint> X-13.387 Y-5.041 </raftPoint>)
(<raftPoint> X-16.691 Y-6.909 </raftPoint>)
(<raftPoint> X-20.371 Y-10.435 </raftPoint>)
(<raftPoint> X-25.046 Y-10.265 </raftPoint>)
(<raftPoint> X-28.587 Y-6.724 </raftPoint>)
(<raftPoint> X-32.315 Y-4.86 </raftPoint>)
(<raftPoint> X-59.485 Y-4.86 </raftPoint>)
(<raftPoint> X-63.213 Y-6.724 </raftPoint>)
(<raftPoint> X-66.913 Y-10.423 </raftPoint>)
(</raftPerimeter>)
(<raftPerimeter>)
(<raftPoint> X-49.398 Y25.101 </raftPoint>)
(<raftPoint> X-48.307 Y26.764 </raftPoint>)
(<raftPoint> X-46.718 Y28.208 </raftPoint>)
(<raftPoint> X-42.347 Y26.64 </raftPoint>)
(<raftPoint> X-39.612 Y26.64 </raftPoint>)
(<raftPoint> X-38.602 Y25.101 </raftPoint>)
(<raftPoint> X-38.858 Y19.918 </raftPoint>)
(<raftPoint> X-39.846 Y18.459 </raftPoint>)
(<raftPoint> X-40.041 Y18.36 </raftPoint>)
(<raftPoint> X-42.347 Y18.36 </raftPoint>)
(<raftPoint> X-46.678 Y16.806 </raftPoint>)
(<raftPoint> X-49.143 Y19.933 </raftPoint>)
(</raftPerimeter>)
(<raftPerimeter>)
(<raftPoint> X-50.643 Y-19.922 </raftPoint>)
(<raftPoint> X-48.46 Y-16.807 </raftPoint>)
(<raftPoint> X-43.843 Y-18.36 </raftPoint>)
(<raftPoint> X-41.627 Y-18.36 </raftPoint>)
(<raftPoint> X-40.357 Y-19.935 </raftPoint>)
(<raftPoint> X-40.102 Y-25.101 </raftPoint>)
(<raftPoint> X-41.112 Y-26.64 </raftPoint>)
(<raftPoint> X-43.843 Y-26.64 </raftPoint>)
(<raftPoint> X-48.473 Y-28.197 </raftPoint>)
(<raftPoint> X-50.898 Y-25.084 </raftPoint>)
(<raftPoint> X-50.872 Y-24.571 </raftPoint>)
(</raftPerimeter>)
(<raftPerimeter>)
(<raftPoint> X-3.393 Y19.935 </raftPoint>)
(<raftPoint> X-3.648 Y25.102 </raftPoint>)
(<raftPoint> X-1.723 Y28.076 </raftPoint>)
(<raftPoint> X-0.072 Y26.64 </raftPoint>)
(<raftPoint> X3.597 Y26.64 </raftPoint>)
(<raftPoint> X5.312 Y28.077 </raftPoint>)
(<raftPoint> X7.149 Y25.106 </raftPoint>)
(<raftPoint> X6.893 Y19.935 </raftPoint>)
(<raftPoint> X5.623 Y18.36 </raftPoint>)
(<raftPoint> X-2.124 Y18.36 </raftPoint>)
(</raftPerimeter>)
(<raftPerimeter>)
(<raftPoint> X-5.148 Y-25.101 </raftPoint>)
(<raftPoint> X-4.893 Y-19.935 </raftPoint>)
(<raftPoint> X-3.624 Y-18.36 </raftPoint>)
(<raftPoint> X4.123 Y-18.36 </raftPoint>)
(<raftPoint> X5.393 Y-19.935 </raftPoint>)
(<raftPoint> X5.648 Y-25.094 </raftPoint>)
(<raftPoint> X3.551 Y-28.065 </raftPoint>)
(<raftPoint> X2.114 Y-26.64 </raftPoint>)
(<raftPoint> X-4.138 Y-26.64 </raftPoint>)
(</raftPerimeter>)
(<raftPerimeter>)
(<raftPoint> X40.225 Y21.675 </raftPoint>)
(<raftPoint> X40.174 Y23.356 </raftPoint>)
(<raftPoint> X40.631 Y24.977 </raftPoint>)
(<raftPoint> X43.312 Y26.82 </raftPoint>)
(<raftPoint> X46.715 Y26.82 </raftPoint>)
(<raftPoint> X50.116 Y25.119 </raftPoint>)
(<raftPoint> X50.825 Y23.336 </raftPoint>)
(<raftPoint> X50.775 Y21.674 </raftPoint>)
(<raftPoint> X50.127 Y20.054 </raftPoint>)
(<raftPoint> X46.708 Y18.18 </raftPoint>)
(<raftPoint> X41.642 Y18.18 </raftPoint>)
(</raftPerimeter>)
(<raftPerimeter>)
(<raftPoint> X39.133 Y-24.987 </raftPoint>)
(<raftPoint> X38.674 Y-23.356 </raftPoint>)
(<raftPoint> X38.725 Y-21.708 </raftPoint>)
(<raftPoint> X39.852 Y-19.897 </raftPoint>)
(<raftPoint> X43.285 Y-18.18 </raftPoint>)
(<raftPoint> X44.915 Y-18.18 </raftPoint>)
(<raftPoint> X48.335 Y-19.89 </raftPoint>)
(<raftPoint> X49.275 Y-21.693 </raftPoint>)
(<raftPoint> X49.326 Y-23.355 </raftPoint>)
(<raftPoint> X48.329 Y-26.82 </raftPoint>)
(<raftPoint> X41.522 Y-26.82 </raftPoint>)
(</raftPerimeter>)
(<raftPerimeter>)
(<raftPoint> X-57.685 Y4.86 </raftPoint>)
(<raftPoint> X-30.515 Y4.86 </raftPoint>)
(<raftPoint> X-26.787 Y6.724 </raftPoint>)
(<raftPoint> X-23.303 Y10.208 </raftPoint>)
(<raftPoint> X-18.143 Y8.488 </raftPoint>)
(<raftPoint> X-15.177 Y6.9 </raftPoint>)
(<raftPoint> X-12.729 Y4.859 </raftPoint>)
(<raftPoint> X15.387 Y5.041 </raftPoint>)
(<raftPoint> X18.678 Y6.902 </raftPoint>)
(<raftPoint> X20.796 Y8.64 </raftPoint>)
(<raftPoint> X26.446 Y8.64 </raftPoint>)
(<raftPoint> X28.596 Y6.72 </raftPoint>)
(<raftPoint> X32.315 Y4.86 </raftPoint>)
(<raftPoint> X37.916 Y4.86 </raftPoint>)
(<raftPoint> X38.531 Y5.428 </raftPoint>)
(<raftPoint> X37.658 Y6.028 </raftPoint>)
(<raftPoint> X34.997 Y7.499 </raftPoint>)
(<raftPoint> X32.656 Y9.435 </raftPoint>)
(<raftPoint> X29.899 Y12.796 </raftPoint>)
(<raftPoint> X28.167 Y16.326 </raftPoint>)
(<raftPoint> X27.243 Y19.857 </raftPoint>)
(<raftPoint> X27.022 Y23.378 </raftPoint>)
(<raftPoint> X28.015 Y28.658 </raftPoint>)
(<raftPoint> X29.132 Y30.267 </raftPoint>)
(<raftPoint> X29.651 Y32.22 </raftPoint>)
(<raftPoint> X34.419 Y37.327 </raftPoint>)
(<raftPoint> X41.485 Y40.86 </raftPoint>)
(<raftPoint> X50.31 Y40.86 </raftPoint>)
(<raftPoint> X56.616 Y37.5 </raftPoint>)
(<raftPoint> X58.707 Y35.746 </raftPoint>)
(<raftPoint> X60.127 Y34.017 </raftPoint>)
(<raftPoint> X60.887 Y32.03 </raftPoint>)
(<raftPoint> X62.324 Y30.41 </raftPoint>)
(<raftPoint> X62.954 Y28.762 </raftPoint>)
(<raftPoint> X62.621 Y26.731 </raftPoint>)
(<raftPoint> X63.802 Y25.086 </raftPoint>)
(<raftPoint> X63.755 Y19.913 </raftPoint>)
(<raftPoint> X62.63 Y18.277 </raftPoint>)
(<raftPoint> X62.807 Y16.262 </raftPoint>)
(<raftPoint> X62.065 Y14.602 </raftPoint>)
(<raftPoint> X55.581 Y7.673 </raftPoint>)
(<raftPoint> X51.84 Y5.802 </raftPoint>)
(<raftPoint> X51.84 Y4.86 </raftPoint>)
(<raftPoint> X59.485 Y4.86 </raftPoint>)
(<raftPoint> X63.213 Y6.724 </raftPoint>)
(<raftPoint> X66.913 Y10.423 </raftPoint>)
(<raftPoint> X67.618 Y12.436 </raftPoint>)
(<raftPoint> X68.729 Y14.063 </raftPoint>)
(<raftPoint> X69.319 Y16.036 </raftPoint>)
(<raftPoint> X70.56 Y17.701 </raftPoint>)
(<raftPoint> X70.56 Y27.275 </raftPoint>)
(<raftPoint> X69.512 Y29.12 </raftPoint>)
(<raftPoint> X68.611 Y29.304 </raftPoint>)
(<raftPoint> X65.16 Y34.135 </raftPoint>)
(<raftPoint> X65.16 Y36.329 </raftPoint>)
(<raftPoint> X61.349 Y40.14 </raftPoint>)
(<raftPoint> X59.494 Y40.14 </raftPoint>)
(<raftPoint> X56.61 Y41.759 </raftPoint>)
(<raftPoint> X34.116 Y41.941 </raftPoint>)
(<raftPoint> X26.862 Y38.313 </raftPoint>)
(<raftPoint> X21.697 Y36.592 </raftPoint>)
(<raftPoint> X20.013 Y38.276 </raftPoint>)
(<raftPoint> X12.685 Y41.94 </raftPoint>)
(<raftPoint> X-9.085 Y41.94 </raftPoint>)
(<raftPoint> X-12.685 Y40.14 </raftPoint>)
(<raftPoint> X-14.549 Y40.14 </raftPoint>)
(<raftPoint> X-18.149 Y36.54 </raftPoint>)
(<raftPoint> X-23.3 Y36.54 </raftPoint>)
(<raftPoint> X-32.3 Y41.94 </raftPoint>)
(<raftPoint> X-55.885 Y41.94 </raftPoint>)
(<raftPoint> X-59.601 Y40.082 </raftPoint>)
(<raftPoint> X-64.043 Y36.253 </raftPoint>)
(<raftPoint> X-66.922 Y32.755 </raftPoint>)
(<raftPoint> X-67.559 Y30.764 </raftPoint>)
(<raftPoint> X-68.76 Y29.096 </raftPoint>)
(<raftPoint> X-68.76 Y17.738 </raftPoint>)
(<raftPoint> X-67.109 Y14.305 </raftPoint>)
(<raftPoint> X-66.948 Y12.259 </raftPoint>)
(<raftPoint> X-61.413 Y6.724 </raftPoint>)
(</raftPerimeter>)
(<raftPerimeter>)
(<raftPoint> X-67.618 Y-12.436 </raftPoint>)
(<raftPoint> X-68.729 Y-14.063 </raftPoint>)
(<raftPoint> X-69.318 Y-16.036 </raftPoint>)
(<raftPoint> X-70.56 Y-17.7 </raftPoint>)
(<raftPoint> X-70.56 Y-27.275 </raftPoint>)
(<raftPoint> X-69.619 Y-28.932 </raftPoint>)
(<raftPoint> X-68.727 Y-32.762 </raftPoint>)
(<raftPoint> X-61.349 Y-40.14 </raftPoint>)
(<raftPoint> X-59.494 Y-40.14 </raftPoint>)
(<raftPoint> X-56.612 Y-41.759 </raftPoint>)
(<raftPoint> X-34.116 Y-41.941 </raftPoint>)
(<raftPoint> X-26.787 Y-38.276 </raftPoint>)
(<raftPoint> X-25.051 Y-36.54 </raftPoint>)
(<raftPoint> X-19.949 Y-36.54 </raftPoint>)
(<raftPoint> X-18.213 Y-38.276 </raftPoint>)
(<raftPoint> X-10.885 Y-41.94 </raftPoint>)
(<raftPoint> X10.885 Y-41.94 </raftPoint>)
(<raftPoint> X14.485 Y-40.14 </raftPoint>)
(<raftPoint> X16.348 Y-40.14 </raftPoint>)
(<raftPoint> X20.177 Y-36.365 </raftPoint>)
(<raftPoint> X24.986 Y-36.533 </raftPoint>)
(<raftPoint> X25.851 Y-38.06 </raftPoint>)
(<raftPoint> X32.302 Y-41.941 </raftPoint>)
(<raftPoint> X46.46 Y-41.762 </raftPoint>)
(<raftPoint> X46.666 Y-41.94 </raftPoint>)
(<raftPoint> X55.885 Y-41.94 </raftPoint>)
(<raftPoint> X59.595 Y-40.085 </raftPoint>)
(<raftPoint> X62.149 Y-38.048 </raftPoint>)
(<raftPoint> X63.388 Y-36.252 </raftPoint>)
(<raftPoint> X62.893 Y-34.2 </raftPoint>)
(<raftPoint> X63.324 Y-32.413 </raftPoint>)
(<raftPoint> X66.738 Y-29.34 </raftPoint>)
(<raftPoint> X68.76 Y-29.34 </raftPoint>)
(<raftPoint> X68.76 Y-17.738 </raftPoint>)
(<raftPoint> X67.11 Y-14.305 </raftPoint>)
(<raftPoint> X66.948 Y-12.259 </raftPoint>)
(<raftPoint> X61.413 Y-6.724 </raftPoint>)
(<raftPoint> X57.68 Y-4.858 </raftPoint>)
(<raftPoint> X52.087 Y-5.021 </raftPoint>)
(<raftPoint> X51.161 Y-5.306 </raftPoint>)
(<raftPoint> X51.741 Y-6.082 </raftPoint>)
(<raftPoint> X53.801 Y-7.681 </raftPoint>)
(<raftPoint> X56.673 Y-9.285 </raftPoint>)
(<raftPoint> X58.224 Y-10.998 </raftPoint>)
(<raftPoint> X59.094 Y-12.978 </raftPoint>)
(<raftPoint> X60.532 Y-14.564 </raftPoint>)
(<raftPoint> X60.857 Y-16.511 </raftPoint>)
(<raftPoint> X61.871 Y-18.122 </raftPoint>)
(<raftPoint> X62.478 Y-23.397 </raftPoint>)
(<raftPoint> X62.023 Y-26.883 </raftPoint>)
(<raftPoint> X59.061 Y-32.088 </raftPoint>)
(<raftPoint> X58.61 Y-34.037 </raftPoint>)
(<raftPoint> X57.207 Y-35.746 </raftPoint>)
(<raftPoint> X55.118 Y-37.498 </raftPoint>)
(<raftPoint> X48.514 Y-40.86 </raftPoint>)
(<raftPoint> X39.685 Y-40.86 </raftPoint>)
(<raftPoint> X32.615 Y-37.325 </raftPoint>)
(<raftPoint> X29.345 Y-33.978 </raftPoint>)
(<raftPoint> X27.231 Y-30.51 </raftPoint>)
(<raftPoint> X27.369 Y-28.499 </raftPoint>)
(<raftPoint> X25.972 Y-26.848 </raftPoint>)
(<raftPoint> X25.523 Y-23.397 </raftPoint>)
(<raftPoint> X26.13 Y-18.115 </raftPoint>)
(<raftPoint> X29.13 Y-12.929 </raftPoint>)
(<raftPoint> X29.783 Y-11.001 </raftPoint>)
(<raftPoint> X33.507 Y-7.493 </raftPoint>)
(<raftPoint> X36.158 Y-6.028 </raftPoint>)
(<raftPoint> X36.782 Y-5.344 </raftPoint>)
(<raftPoint> X35.914 Y-5.021 </raftPoint>)
(<raftPoint> X30.52 Y-4.857 </raftPoint>)
(<raftPoint> X26.787 Y-6.724 </raftPoint>)
(<raftPoint> X25.051 Y-8.46 </raftPoint>)
(<raftPoint> X19.909 Y-8.46 </raftPoint>)
(<raftPoint> X14.508 Y-4.859 </raftPoint>)
(<raftPoint> X-13.387 Y-5.041 </raftPoint>)
(<raftPoint> X-16.691 Y-6.909 </raftPoint>)
(<raftPoint> X-20.371 Y-10.435 </raftPoint>)
(<raftPoint> X-25.046 Y-10.265 </raftPoint>)
(<raftPoint> X-28.587 Y-6.724 </raftPoint>)
(<raftPoint> X-32.315 Y-4.86 </raftPoint>)
(<raftPoint> X-59.485 Y-4.86 </raftPoint>)
(<raftPoint> X-63.213 Y-6.724 </raftPoint>)
(<raftPoint> X-66.913 Y-10.423 </raftPoint>)
(</raftPerimeter>)
(<raftPerimeter>)
(<raftPoint> X-50.89 Y-25.105 </raftPoint>)
(<raftPoint> X-50.693 Y-19.922 </raftPoint>)
(<raftPoint> X-48.462 Y-16.805 </raftPoint>)
(<raftPoint> X-43.788 Y-18.36 </raftPoint>)
(<raftPoint> X-41.542 Y-18.36 </raftPoint>)
(<raftPoint> X-40.305 Y-19.931 </raftPoint>)
(<raftPoint> X-40.11 Y-25.105 </raftPoint>)
(<raftPoint> X-41.006 Y-26.57 </raftPoint>)
(<raftPoint> X-41.356 Y-26.456 </raftPoint>)
(<raftPoint> X-43.802 Y-26.644 </raftPoint>)
(<raftPoint> X-48.498 Y-28.207 </raftPoint>)
(<raftPoint> X-49.867 Y-26.779 </raftPoint>)
(</raftPerimeter>)
(<raftPerimeter>)
(<raftPoint> X-49.134 Y19.8 </raftPoint>)
(<raftPoint> X-48.209 Y21.375 </raftPoint>)
(<raftPoint> X-49.384 Y25.149 </raftPoint>)
(<raftPoint> X-48.377 Y26.764 </raftPoint>)
(<raftPoint> X-46.722 Y28.21 </raftPoint>)
(<raftPoint> X-42.292 Y26.64 </raftPoint>)
(<raftPoint> X-39.544 Y26.64 </raftPoint>)
(<raftPoint> X-38.555 Y25.102 </raftPoint>)
(<raftPoint> X-38.803 Y19.932 </raftPoint>)
(<raftPoint> X-40.043 Y18.36 </raftPoint>)
(<raftPoint> X-42.292 Y18.36 </raftPoint>)
(<raftPoint> X-46.706 Y16.795 </raftPoint>)
(<raftPoint> X-48.313 Y18.402 </raftPoint>)
(</raftPerimeter>)
(<raftPerimeter>)
(<raftPoint> X-3.446 Y19.931 </raftPoint>)
(<raftPoint> X-3.633 Y25.1 </raftPoint>)
(<raftPoint> X-1.729 Y28.064 </raftPoint>)
(<raftPoint> X-0.186 Y26.64 </raftPoint>)
(<raftPoint> X3.654 Y26.64 </raftPoint>)
(<raftPoint> X5.316 Y28.073 </raftPoint>)
(<raftPoint> X7.163 Y25.104 </raftPoint>)
(<raftPoint> X6.946 Y19.931 </raftPoint>)
(<raftPoint> X5.707 Y18.36 </raftPoint>)
(<raftPoint> X-2.208 Y18.36 </raftPoint>)
(</raftPerimeter>)
(<raftPerimeter>)
(<raftPoint> X-5.14 Y-25.105 </raftPoint>)
(<raftPoint> X-4.944 Y-19.931 </raftPoint>)
(<raftPoint> X-3.708 Y-18.36 </raftPoint>)
(<raftPoint> X4.207 Y-18.36 </raftPoint>)
(<raftPoint> X5.443 Y-19.931 </raftPoint>)
(<raftPoint> X5.639 Y-25.092 </raftPoint>)
(<raftPoint> X3.555 Y-28.058 </raftPoint>)
(<raftPoint> X2.172 Y-26.64 </raftPoint>)
(<raftPoint> X-4.202 Y-26.64 </raftPoint>)
(</raftPerimeter>)
(<raftPerimeter>)
(<raftPoint> X42.398 Y17.645 </raftPoint>)
(<raftPoint> X48.745 Y17.456 </raftPoint>)
(<raftPoint> X50.72 Y19.431 </raftPoint>)
(<raftPoint> X51.335 Y21.572 </raftPoint>)
(<raftPoint> X50.854 Y25.344 </raftPoint>)
(<raftPoint> X49.284 Y27.356 </raftPoint>)
(<raftPoint> X41.254 Y27.543 </raftPoint>)
(<raftPoint> X39.24 Y25.529 </raftPoint>)
(<raftPoint> X39.24 Y21.286 </raftPoint>)
(</raftPerimeter>)
(<raftPerimeter>)
(<raftPoint> X47.784 Y-27.356 </raftPoint>)
(<raftPoint> X49.354 Y-25.344 </raftPoint>)
(<raftPoint> X49.837 Y-21.552 </raftPoint>)
(<raftPoint> X49.048 Y-19.599 </raftPoint>)
(<raftPoint> X46.951 Y-17.46 </raftPoint>)
(<raftPoint> X41.251 Y-17.46 </raftPoint>)
(<raftPoint> X37.391 Y-21.319 </raftPoint>)
(<raftPoint> X39.337 Y-27.546 </raftPoint>)
(</raftPerimeter>)
(<raftPerimeter>)
(<raftPoint> X-57.685 Y4.86 </raftPoint>)
(<raftPoint> X-30.515 Y4.86 </raftPoint>)
(<raftPoint> X-26.787 Y6.724 </raftPoint>)
(<raftPoint> X-23.303 Y10.208 </raftPoint>)
(<raftPoint> X-18.143 Y8.488 </raftPoint>)
(<raftPoint> X-15.177 Y6.9 </raftPoint>)
(<raftPoint> X-12.729 Y4.859 </raftPoint>)
(<raftPoint> X15.387 Y5.041 </raftPoint>)
(<raftPoint> X18.678 Y6.902 </raftPoint>)
(<raftPoint> X20.796 Y8.64 </raftPoint>)
(<raftPoint> X26.446 Y8.64 </raftPoint>)
(<raftPoint> X28.596 Y6.72 </raftPoint>)
(<raftPoint> X32.315 Y4.86 </raftPoint>)
(<raftPoint> X37.916 Y4.86 </raftPoint>)
(<raftPoint> X38.531 Y5.428 </raftPoint>)
(<raftPoint> X37.658 Y6.028 </raftPoint>)
(<raftPoint> X34.997 Y7.499 </raftPoint>)
(<raftPoint> X32.656 Y9.435 </raftPoint>)
(<raftPoint> X29.899 Y12.796 </raftPoint>)
(<raftPoint> X28.167 Y16.326 </raftPoint>)
(<raftPoint> X27.243 Y19.857 </raftPoint>)
(<raftPoint> X27.022 Y23.378 </raftPoint>)
(<raftPoint> X28.015 Y28.658 </raftPoint>)
(<raftPoint> X29.132 Y30.267 </raftPoint>)
(<raftPoint> X29.651 Y32.22 </raftPoint>)
(<raftPoint> X34.419 Y37.327 </raftPoint>)
(<raftPoint> X41.485 Y40.86 </raftPoint>)
(<raftPoint> X50.31 Y40.86 </raftPoint>)
(<raftPoint> X56.616 Y37.5 </raftPoint>)
(<raftPoint> X58.707 Y35.746 </raftPoint>)
(<raftPoint> X60.127 Y34.017 </raftPoint>)
(<raftPoint> X60.887 Y32.03 </raftPoint>)
(<raftPoint> X62.324 Y30.41 </raftPoint>)
(<raftPoint> X62.954 Y28.762 </raftPoint>)
(<raftPoint> X62.621 Y26.731 </raftPoint>)
(<raftPoint> X63.802 Y25.086 </raftPoint>)
(<raftPoint> X63.755 Y19.913 </raftPoint>)
(<raftPoint> X62.63 Y18.277 </raftPoint>)
(<raftPoint> X62.807 Y16.262 </raftPoint>)
(<raftPoint> X62.065 Y14.602 </raftPoint>)
(<raftPoint> X55.581 Y7.673 </raftPoint>)
(<raftPoint> X51.84 Y5.802 </raftPoint>)
(<raftPoint> X51.84 Y4.86 </raftPoint>)
(<raftPoint> X59.485 Y4.86 </raftPoint>)
(<raftPoint> X63.213 Y6.724 </raftPoint>)
(<raftPoint> X66.913 Y10.423 </raftPoint>)
(<raftPoint> X67.618 Y12.436 </raftPoint>)
(<raftPoint> X68.729 Y14.063 </raftPoint>)
(<raftPoint> X69.319 Y16.036 </raftPoint>)
(<raftPoint> X70.56 Y17.701 </raftPoint>)
(<raftPoint> X70.56 Y27.275 </raftPoint>)
(<raftPoint> X69.512 Y29.12 </raftPoint>)
(<raftPoint> X68.611 Y29.304 </raftPoint>)
(<raftPoint> X65.16 Y34.135 </raftPoint>)
(<raftPoint> X65.16 Y36.329 </raftPoint>)
(<raftPoint> X61.349 Y40.14 </raftPoint>)
(<raftPoint> X59.494 Y40.14 </raftPoint>)
(<raftPoint> X56.61 Y41.759 </raftPoint>)
(<raftPoint> X34.116 Y41.941 </raftPoint>)
(<raftPoint> X26.862 Y38.313 </raftPoint>)
(<raftPoint> X21.697 Y36.592 </raftPoint>)
(<raftPoint> X20.013 Y38.276 </raftPoint>)
(<raftPoint> X12.685 Y41.94 </raftPoint>)
(<raftPoint> X-9.085 Y41.94 </raftPoint>)
(<raftPoint> X-12.685 Y40.14 </raftPoint>)
(<raftPoint> X-14.549 Y40.14 </raftPoint>)
(<raftPoint> X-18.149 Y36.54 </raftPoint>)
(<raftPoint> X-23.3 Y36.54 </raftPoint>)
(<raftPoint> X-32.3 Y41.94 </raftPoint>)
(<raftPoint> X-55.885 Y41.94 </raftPoint>)
(<raftPoint> X-59.601 Y40.082 </raftPoint>)
(<raftPoint> X-64.043 Y36.253 </raftPoint>)
(<raftPoint> X-66.922 Y32.755 </raftPoint>)
(<raftPoint> X-67.559 Y30.764 </raftPoint>)
(<raftPoint> X-68.76 Y29.096 </raftPoint>)
(<raftPoint> X-68.76 Y17.738 </raftPoint>)
(<raftPoint> X-67.109 Y14.305 </raftPoint>)
(<raftPoint> X-66.948 Y12.259 </raftPoint>)
(<raftPoint> X-61.413 Y6.724 </raftPoint>)
(</raftPerimeter>)
(<raftPerimeter>)
(<raftPoint> X-67.618 Y-12.436 </raftPoint>)
(<raftPoint> X-68.729 Y-14.063 </raftPoint>)
(<raftPoint> X-69.318 Y-16.036 </raftPoint>)
(<raftPoint> X-70.56 Y-17.7 </raftPoint>)
(<raftPoint> X-70.56 Y-27.275 </raftPoint>)
(<raftPoint> X-69.619 Y-28.932 </raftPoint>)
(<raftPoint> X-68.727 Y-32.762 </raftPoint>)
(<raftPoint> X-61.349 Y-40.14 </raftPoint>)
(<raftPoint> X-59.494 Y-40.14 </raftPoint>)
(<raftPoint> X-56.612 Y-41.759 </raftPoint>)
(<raftPoint> X-34.116 Y-41.941 </raftPoint>)
(<raftPoint> X-26.787 Y-38.276 </raftPoint>)
(<raftPoint> X-25.051 Y-36.54 </raftPoint>)
(<raftPoint> X-19.949 Y-36.54 </raftPoint>)
(<raftPoint> X-18.213 Y-38.276 </raftPoint>)
(<raftPoint> X-10.885 Y-41.94 </raftPoint>)
(<raftPoint> X10.885 Y-41.94 </raftPoint>)
(<raftPoint> X14.485 Y-40.14 </raftPoint>)
(<raftPoint> X16.348 Y-40.14 </raftPoint>)
(<raftPoint> X20.177 Y-36.365 </raftPoint>)
(<raftPoint> X24.986 Y-36.533 </raftPoint>)
(<raftPoint> X25.851 Y-38.06 </raftPoint>)
(<raftPoint> X32.302 Y-41.941 </raftPoint>)
(<raftPoint> X46.46 Y-41.762 </raftPoint>)
(<raftPoint> X46.666 Y-41.94 </raftPoint>)
(<raftPoint> X55.885 Y-41.94 </raftPoint>)
(<raftPoint> X59.595 Y-40.085 </raftPoint>)
(<raftPoint> X62.149 Y-38.048 </raftPoint>)
(<raftPoint> X63.388 Y-36.252 </raftPoint>)
(<raftPoint> X62.893 Y-34.2 </raftPoint>)
(<raftPoint> X63.324 Y-32.413 </raftPoint>)
(<raftPoint> X66.738 Y-29.34 </raftPoint>)
(<raftPoint> X68.76 Y-29.34 </raftPoint>)
(<raftPoint> X68.76 Y-17.738 </raftPoint>)
(<raftPoint> X67.11 Y-14.305 </raftPoint>)
(<raftPoint> X66.948 Y-12.259 </raftPoint>)
(<raftPoint> X61.413 Y-6.724 </raftPoint>)
(<raftPoint> X57.68 Y-4.858 </raftPoint>)
(<raftPoint> X52.087 Y-5.021 </raftPoint>)
(<raftPoint> X51.161 Y-5.306 </raftPoint>)
(<raftPoint> X51.741 Y-6.082 </raftPoint>)
(<raftPoint> X53.801 Y-7.681 </raftPoint>)
(<raftPoint> X56.673 Y-9.285 </raftPoint>)
(<raftPoint> X58.224 Y-10.998 </raftPoint>)
(<raftPoint> X59.094 Y-12.978 </raftPoint>)
(<raftPoint> X60.532 Y-14.564 </raftPoint>)
(<raftPoint> X60.857 Y-16.511 </raftPoint>)
(<raftPoint> X61.871 Y-18.122 </raftPoint>)
(<raftPoint> X62.478 Y-23.397 </raftPoint>)
(<raftPoint> X62.023 Y-26.883 </raftPoint>)
(<raftPoint> X59.061 Y-32.088 </raftPoint>)
(<raftPoint> X58.61 Y-34.037 </raftPoint>)
(<raftPoint> X57.207 Y-35.746 </raftPoint>)
(<raftPoint> X55.118 Y-37.498 </raftPoint>)
(<raftPoint> X48.514 Y-40.86 </raftPoint>)
(<raftPoint> X39.685 Y-40.86 </raftPoint>)
(<raftPoint> X32.615 Y-37.325 </raftPoint>)
(<raftPoint> X29.345 Y-33.978 </raftPoint>)
(<raftPoint> X27.231 Y-30.51 </raftPoint>)
(<raftPoint> X27.369 Y-28.499 </raftPoint>)
(<raftPoint> X25.972 Y-26.848 </raftPoint>)
(<raftPoint> X25.523 Y-23.397 </raftPoint>)
(<raftPoint> X26.13 Y-18.115 </raftPoint>)
(<raftPoint> X29.13 Y-12.929 </raftPoint>)
(<raftPoint> X29.783 Y-11.001 </raftPoint>)
(<raftPoint> X33.507 Y-7.493 </raftPoint>)
(<raftPoint> X36.158 Y-6.028 </raftPoint>)
(<raftPoint> X36.782 Y-5.344 </raftPoint>)
(<raftPoint> X35.914 Y-5.021 </raftPoint>)
(<raftPoint> X30.52 Y-4.857 </raftPoint>)
(<raftPoint> X26.787 Y-6.724 </raftPoint>)
(<raftPoint> X25.051 Y-8.46 </raftPoint>)
(<raftPoint> X19.909 Y-8.46 </raftPoint>)
(<raftPoint> X14.508 Y-4.859 </raftPoint>)
(<raftPoint> X-13.387 Y-5.041 </raftPoint>)
(<raftPoint> X-16.691 Y-6.909 </raftPoint>)
(<raftPoint> X-20.371 Y-10.435 </raftPoint>)
(<raftPoint> X-25.046 Y-10.265 </raftPoint>)
(<raftPoint> X-28.587 Y-6.724 </raftPoint>)
(<raftPoint> X-32.315 Y-4.86 </raftPoint>)
(<raftPoint> X-59.485 Y-4.86 </raftPoint>)
(<raftPoint> X-63.213 Y-6.724 </raftPoint>)
(<raftPoint> X-66.913 Y-10.423 </raftPoint>)
(</raftPerimeter>)
(<raftPerimeter>)
(<raftPoint> X-49.258 Y19.909 </raftPoint>)
(<raftPoint> X-49.428 Y25.107 </raftPoint>)
(<raftPoint> X-48.446 Y26.764 </raftPoint>)
(<raftPoint> X-46.725 Y28.212 </raftPoint>)
(<raftPoint> X-42.243 Y26.64 </raftPoint>)
(<raftPoint> X-39.482 Y26.64 </raftPoint>)
(<raftPoint> X-38.572 Y25.107 </raftPoint>)
(<raftPoint> X-38.742 Y19.928 </raftPoint>)
(<raftPoint> X-39.958 Y18.36 </raftPoint>)
(<raftPoint> X-42.243 Y18.36 </raftPoint>)
(<raftPoint> X-46.706 Y16.795 </raftPoint>)
(<raftPoint> X-48.317 Y18.406 </raftPoint>)
(</raftPerimeter>)
(<raftPerimeter>)
(<raftPoint> X-50.917 Y-25.107 </raftPoint>)
(<raftPoint> X-50.757 Y-19.923 </raftPoint>)
(<raftPoint> X-48.465 Y-16.804 </raftPoint>)
(<raftPoint> X-43.74 Y-18.36 </raftPoint>)
(<raftPoint> X-41.458 Y-18.36 </raftPoint>)
(<raftPoint> X-40.244 Y-19.928 </raftPoint>)
(<raftPoint> X-40.083 Y-25.107 </raftPoint>)
(<raftPoint> X-40.983 Y-26.64 </raftPoint>)
(<raftPoint> X-43.74 Y-26.64 </raftPoint>)
(<raftPoint> X-48.502 Y-28.209 </raftPoint>)
(<raftPoint> X-49.937 Y-26.778 </raftPoint>)
(</raftPerimeter>)
(<raftPerimeter>)
(<raftPoint> X-3.508 Y19.928 </raftPoint>)
(<raftPoint> X-3.677 Y25.098 </raftPoint>)
(<raftPoint> X-1.734 Y28.064 </raftPoint>)
(<raftPoint> X-0.221 Y26.64 </raftPoint>)
(<raftPoint> X3.704 Y26.64 </raftPoint>)
(<raftPoint> X5.32 Y28.069 </raftPoint>)
(<raftPoint> X7.178 Y25.102 </raftPoint>)
(<raftPoint> X7.008 Y19.928 </raftPoint>)
(<raftPoint> X5.792 Y18.36 </raftPoint>)
(<raftPoint> X-2.293 Y18.36 </raftPoint>)
(</raftPerimeter>)
(<raftPerimeter>)
(<raftPoint> X-5.167 Y-25.107 </raftPoint>)
(<raftPoint> X-5.007 Y-19.928 </raftPoint>)
(<raftPoint> X-3.793 Y-18.36 </raftPoint>)
(<raftPoint> X4.292 Y-18.36 </raftPoint>)
(<raftPoint> X5.506 Y-19.928 </raftPoint>)
(<raftPoint> X5.666 Y-25.09 </raftPoint>)
(<raftPoint> X3.56 Y-28.054 </raftPoint>)
(<raftPoint> X2.223 Y-26.64 </raftPoint>)
(<raftPoint> X-4.268 Y-26.64 </raftPoint>)
(</raftPerimeter>)
(<raftPerimeter>)
(<raftPoint> X42.398 Y17.645 </raftPoint>)
(<raftPoint> X48.745 Y17.456 </raftPoint>)
(<raftPoint> X50.72 Y19.431 </raftPoint>)
(<raftPoint> X51.335 Y21.572 </raftPoint>)
(<raftPoint> X50.854 Y25.344 </raftPoint>)
(<raftPoint> X49.284 Y27.356 </raftPoint>)
(<raftPoint> X41.254 Y27.543 </raftPoint>)
(<raftPoint> X39.24 Y25.529 </raftPoint>)
(<raftPoint> X39.24 Y21.286 </raftPoint>)
(</raftPerimeter>)
(<raftPerimeter>)
(<raftPoint> X47.784 Y-27.356 </raftPoint>)
(<raftPoint> X49.354 Y-25.344 </raftPoint>)
(<raftPoint> X49.837 Y-21.552 </raftPoint>)
(<raftPoint> X49.048 Y-19.599 </raftPoint>)
(<raftPoint> X46.951 Y-17.46 </raftPoint>)
(<raftPoint> X41.251 Y-17.46 </raftPoint>)
(<raftPoint> X37.391 Y-21.319 </raftPoint>)
(<raftPoint> X39.337 Y-27.546 </raftPoint>)
(</raftPerimeter>)
(<raftPerimeter>)
(<raftPoint> X-57.685 Y4.86 </raftPoint>)
(<raftPoint> X-30.515 Y4.86 </raftPoint>)
(<raftPoint> X-26.787 Y6.724 </raftPoint>)
(<raftPoint> X-23.303 Y10.208 </raftPoint>)
(<raftPoint> X-18.143 Y8.488 </raftPoint>)
(<raftPoint> X-15.177 Y6.9 </raftPoint>)
(<raftPoint> X-12.729 Y4.859 </raftPoint>)
(<raftPoint> X15.387 Y5.041 </raftPoint>)
(<raftPoint> X18.678 Y6.902 </raftPoint>)
(<raftPoint> X20.796 Y8.64 </raftPoint>)
(<raftPoint> X26.446 Y8.64 </raftPoint>)
(<raftPoint> X28.596 Y6.72 </raftPoint>)
(<raftPoint> X32.315 Y4.86 </raftPoint>)
(<raftPoint> X37.916 Y4.86 </raftPoint>)
(<raftPoint> X38.531 Y5.428 </raftPoint>)
(<raftPoint> X37.658 Y6.028 </raftPoint>)
(<raftPoint> X34.997 Y7.499 </raftPoint>)
(<raftPoint> X32.656 Y9.435 </raftPoint>)
(<raftPoint> X29.899 Y12.796 </raftPoint>)
(<raftPoint> X28.167 Y16.326 </raftPoint>)
(<raftPoint> X27.243 Y19.857 </raftPoint>)
(<raftPoint> X27.022 Y23.378 </raftPoint>)
(<raftPoint> X28.015 Y28.658 </raftPoint>)
(<raftPoint> X29.132 Y30.267 </raftPoint>)
(<raftPoint> X29.651 Y32.22 </raftPoint>)
(<raftPoint> X34.419 Y37.327 </raftPoint>)
(<raftPoint> X41.485 Y40.86 </raftPoint>)
(<raftPoint> X50.31 Y40.86 </raftPoint>)
(<raftPoint> X56.616 Y37.5 </raftPoint>)
(<raftPoint> X58.707 Y35.746 </raftPoint>)
(<raftPoint> X60.127 Y34.017 </raftPoint>)
(<raftPoint> X60.887 Y32.03 </raftPoint>)
(<raftPoint> X62.324 Y30.41 </raftPoint>)
(<raftPoint> X62.954 Y28.762 </raftPoint>)
(<raftPoint> X62.621 Y26.731 </raftPoint>)
(<raftPoint> X63.802 Y25.086 </raftPoint>)
(<raftPoint> X63.755 Y19.913 </raftPoint>)
(<raftPoint> X62.63 Y18.277 </raftPoint>)
(<raftPoint> X62.807 Y16.262 </raftPoint>)
(<raftPoint> X62.065 Y14.602 </raftPoint>)
(<raftPoint> X55.581 Y7.673 </raftPoint>)
(<raftPoint> X51.84 Y5.802 </raftPoint>)
(<raftPoint> X51.84 Y4.86 </raftPoint>)
(<raftPoint> X59.485 Y4.86 </raftPoint>)
(<raftPoint> X63.213 Y6.724 </raftPoint>)
(<raftPoint> X66.913 Y10.423 </raftPoint>)
(<raftPoint> X67.618 Y12.436 </raftPoint>)
(<raftPoint> X68.729 Y14.063 </raftPoint>)
(<raftPoint> X69.319 Y16.036 </raftPoint>)
(<raftPoint> X70.56 Y17.701 </raftPoint>)
(<raftPoint> X70.56 Y27.275 </raftPoint>)
(<raftPoint> X69.512 Y29.12 </raftPoint>)
(<raftPoint> X68.611 Y29.304 </raftPoint>)
(<raftPoint> X65.16 Y34.135 </raftPoint>)
(<raftPoint> X65.16 Y36.329 </raftPoint>)
(<raftPoint> X61.349 Y40.14 </raftPoint>)
(<raftPoint> X59.494 Y40.14 </raftPoint>)
(<raftPoint> X56.61 Y41.759 </raftPoint>)
(<raftPoint> X34.116 Y41.941 </raftPoint>)
(<raftPoint> X26.862 Y38.313 </raftPoint>)
(<raftPoint> X21.697 Y36.592 </raftPoint>)
(<raftPoint> X20.013 Y38.276 </raftPoint>)
(<raftPoint> X12.685 Y41.94 </raftPoint>)
(<raftPoint> X-9.085 Y41.94 </raftPoint>)
(<raftPoint> X-12.685 Y40.14 </raftPoint>)
(<raftPoint> X-14.549 Y40.14 </raftPoint>)
(<raftPoint> X-18.149 Y36.54 </raftPoint>)
(<raftPoint> X-23.3 Y36.54 </raftPoint>)
(<raftPoint> X-32.3 Y41.94 </raftPoint>)
(<raftPoint> X-55.885 Y41.94 </raftPoint>)
(<raftPoint> X-59.601 Y40.082 </raftPoint>)
(<raftPoint> X-64.043 Y36.253 </raftPoint>)
(<raftPoint> X-66.922 Y32.755 </raftPoint>)
(<raftPoint> X-67.559 Y30.764 </raftPoint>)
(<raftPoint> X-68.76 Y29.096 </raftPoint>)
(<raftPoint> X-68.76 Y17.738 </raftPoint>)
(<raftPoint> X-67.109 Y14.305 </raftPoint>)
(<raftPoint> X-66.948 Y12.259 </raftPoint>)
(<raftPoint> X-61.413 Y6.724 </raftPoint>)
(</raftPerimeter>)
(<raftPerimeter>)
(<raftPoint> X-67.618 Y-12.436 </raftPoint>)
(<raftPoint> X-68.729 Y-14.063 </raftPoint>)
(<raftPoint> X-69.318 Y-16.036 </raftPoint>)
(<raftPoint> X-70.56 Y-17.7 </raftPoint>)
(<raftPoint> X-70.56 Y-27.275 </raftPoint>)
(<raftPoint> X-69.619 Y-28.932 </raftPoint>)
(<raftPoint> X-68.727 Y-32.762 </raftPoint>)
(<raftPoint> X-61.349 Y-40.14 </raftPoint>)
(<raftPoint> X-59.494 Y-40.14 </raftPoint>)
(<raftPoint> X-56.612 Y-41.759 </raftPoint>)
(<raftPoint> X-34.116 Y-41.941 </raftPoint>)
(<raftPoint> X-26.787 Y-38.276 </raftPoint>)
(<raftPoint> X-25.051 Y-36.54 </raftPoint>)
(<raftPoint> X-19.949 Y-36.54 </raftPoint>)
(<raftPoint> X-18.213 Y-38.276 </raftPoint>)
(<raftPoint> X-10.885 Y-41.94 </raftPoint>)
(<raftPoint> X10.885 Y-41.94 </raftPoint>)
(<raftPoint> X14.485 Y-40.14 </raftPoint>)
(<raftPoint> X16.348 Y-40.14 </raftPoint>)
(<raftPoint> X20.177 Y-36.365 </raftPoint>)
(<raftPoint> X24.986 Y-36.533 </raftPoint>)
(<raftPoint> X25.851 Y-38.06 </raftPoint>)
(<raftPoint> X32.302 Y-41.941 </raftPoint>)
(<raftPoint> X46.46 Y-41.762 </raftPoint>)
(<raftPoint> X46.666 Y-41.94 </raftPoint>)
(<raftPoint> X55.885 Y-41.94 </raftPoint>)
(<raftPoint> X59.595 Y-40.085 </raftPoint>)
(<raftPoint> X62.149 Y-38.048 </raftPoint>)
(<raftPoint> X63.388 Y-36.252 </raftPoint>)
(<raftPoint> X62.893 Y-34.2 </raftPoint>)
(<raftPoint> X63.324 Y-32.413 </raftPoint>)
(<raftPoint> X66.738 Y-29.34 </raftPoint>)
(<raftPoint> X68.76 Y-29.34 </raftPoint>)
(<raftPoint> X68.76 Y-17.738 </raftPoint>)
(<raftPoint> X67.11 Y-14.305 </raftPoint>)
(<raftPoint> X66.948 Y-12.259 </raftPoint>)
(<raftPoint> X61.413 Y-6.724 </raftPoint>)
(<raftPoint> X57.68 Y-4.858 </raftPoint>)
(<raftPoint> X52.087 Y-5.021 </raftPoint>)
(<raftPoint> X51.161 Y-5.306 </raftPoint>)
(<raftPoint> X51.741 Y-6.082 </raftPoint>)
(<raftPoint> X53.801 Y-7.681 </raftPoint>)
(<raftPoint> X56.673 Y-9.285 </raftPoint>)
(<raftPoint> X58.224 Y-10.998 </raftPoint>)
(<raftPoint> X59.094 Y-12.978 </raftPoint>)
(<raftPoint> X60.532 Y-14.564 </raftPoint>)
(<raftPoint> X60.857 Y-16.511 </raftPoint>)
(<raftPoint> X61.871 Y-18.122 </raftPoint>)
(<raftPoint> X62.478 Y-23.397 </raftPoint>)
(<raftPoint> X62.023 Y-26.883 </raftPoint>)
(<raftPoint> X59.061 Y-32.088 </raftPoint>)
(<raftPoint> X58.61 Y-34.037 </raftPoint>)
(<raftPoint> X57.207 Y-35.746 </raftPoint>)
(<raftPoint> X55.118 Y-37.498 </raftPoint>)
(<raftPoint> X48.514 Y-40.86 </raftPoint>)
(<raftPoint> X39.685 Y-40.86 </raftPoint>)
(<raftPoint> X32.615 Y-37.325 </raftPoint>)
(<raftPoint> X29.345 Y-33.978 </raftPoint>)
(<raftPoint> X27.231 Y-30.51 </raftPoint>)
(<raftPoint> X27.369 Y-28.499 </raftPoint>)
(<raftPoint> X25.972 Y-26.848 </raftPoint>)
(<raftPoint> X25.523 Y-23.397 </raftPoint>)
(<raftPoint> X26.13 Y-18.115 </raftPoint>)
(<raftPoint> X29.13 Y-12.929 </raftPoint>)
(<raftPoint> X29.783 Y-11.001 </raftPoint>)
(<raftPoint> X33.507 Y-7.493 </raftPoint>)
(<raftPoint> X36.158 Y-6.028 </raftPoint>)
(<raftPoint> X36.782 Y-5.344 </raftPoint>)
(<raftPoint> X35.914 Y-5.021 </raftPoint>)
(<raftPoint> X30.52 Y-4.857 </raftPoint>)
(<raftPoint> X26.787 Y-6.724 </raftPoint>)
(<raftPoint> X25.051 Y-8.46 </raftPoint>)
(<raftPoint> X19.909 Y-8.46 </raftPoint>)
(<raftPoint> X14.508 Y-4.859 </raftPoint>)
(<raftPoint> X-13.387 Y-5.041 </raftPoint>)
(<raftPoint> X-16.691 Y-6.909 </raftPoint>)
(<raftPoint> X-20.371 Y-10.435 </raftPoint>)
(<raftPoint> X-25.046 Y-10.265 </raftPoint>)
(<raftPoint> X-28.587 Y-6.724 </raftPoint>)
(<raftPoint> X-32.315 Y-4.86 </raftPoint>)
(<raftPoint> X-59.485 Y-4.86 </raftPoint>)
(<raftPoint> X-63.213 Y-6.724 </raftPoint>)
(<raftPoint> X-66.913 Y-10.423 </raftPoint>)
(</raftPerimeter>)
(<raftPerimeter>)
(<raftPoint> X-49.32 Y19.913 </raftPoint>)
(<raftPoint> X-49.441 Y25.11 </raftPoint>)
(<raftPoint> X-48.515 Y26.764 </raftPoint>)
(<raftPoint> X-46.729 Y28.214 </raftPoint>)
(<raftPoint> X-42.196 Y26.64 </raftPoint>)
(<raftPoint> X-39.417 Y26.64 </raftPoint>)
(<raftPoint> X-38.56 Y25.11 </raftPoint>)
(<raftPoint> X-38.68 Y19.925 </raftPoint>)
(<raftPoint> X-39.874 Y18.36 </raftPoint>)
(<raftPoint> X-42.196 Y18.36 </raftPoint>)
(<raftPoint> X-46.705 Y16.794 </raftPoint>)
(<raftPoint> X-48.32 Y18.409 </raftPoint>)
(</raftPerimeter>)
(<raftPerimeter>)
(<raftPoint> X-50.02 Y-23.639 </raftPoint>)
(<raftPoint> X-50.793 Y-19.887 </raftPoint>)
(<raftPoint> X-48.467 Y-16.802 </raftPoint>)
(<raftPoint> X-43.692 Y-18.36 </raftPoint>)
(<raftPoint> X-41.374 Y-18.36 </raftPoint>)
(<raftPoint> X-40.179 Y-19.925 </raftPoint>)
(<raftPoint> X-40.055 Y-25.11 </raftPoint>)
(<raftPoint> X-40.916 Y-26.64 </raftPoint>)
(<raftPoint> X-43.692 Y-26.64 </raftPoint>)
(<raftPoint> X-48.507 Y-28.211 </raftPoint>)
(<raftPoint> X-50.008 Y-26.777 </raftPoint>)
(<raftPoint> X-50.894 Y-25.2 </raftPoint>)
(</raftPerimeter>)
(<raftPerimeter>)
(<raftPoint> X-5.072 Y-19.926 </raftPoint>)
(<raftPoint> X-3.876 Y-18.36 </raftPoint>)
(<raftPoint> X2.273 Y-18.36 </raftPoint>)
(<raftPoint> X3.56 Y-16.937 </raftPoint>)
(<raftPoint> X5.57 Y-19.915 </raftPoint>)
(<raftPoint> X5.695 Y-25.11 </raftPoint>)
(<raftPoint> X4.75 Y-26.79 </raftPoint>)
(<raftPoint> X3.596 Y-28.083 </raftPoint>)
(<raftPoint> X2.273 Y-26.64 </raftPoint>)
(<raftPoint> X-1.739 Y-26.64 </raftPoint>)
(<raftPoint> X-3.498 Y-28.073 </raftPoint>)
(<raftPoint> X-5.195 Y-25.108 </raftPoint>)
(</raftPerimeter>)
(<raftPerimeter>)
(<raftPoint> X-3.571 Y19.925 </raftPoint>)
(<raftPoint> X-3.691 Y25.096 </raftPoint>)
(<raftPoint> X-1.737 Y28.061 </raftPoint>)
(<raftPoint> X-0.256 Y26.64 </raftPoint>)
(<raftPoint> X3.754 Y26.64 </raftPoint>)
(<raftPoint> X5.324 Y28.065 </raftPoint>)
(<raftPoint> X7.19 Y25.1 </raftPoint>)
(<raftPoint> X7.07 Y19.925 </raftPoint>)
(<raftPoint> X5.876 Y18.36 </raftPoint>)
(<raftPoint> X-2.377 Y18.36 </raftPoint>)
(</raftPerimeter>)
(<raftPerimeter>)
(<raftPoint> X42.398 Y17.645 </raftPoint>)
(<raftPoint> X48.745 Y17.456 </raftPoint>)
(<raftPoint> X50.72 Y19.431 </raftPoint>)
(<raftPoint> X51.335 Y21.572 </raftPoint>)
(<raftPoint> X50.854 Y25.344 </raftPoint>)
(<raftPoint> X49.284 Y27.356 </raftPoint>)
(<raftPoint> X41.254 Y27.543 </raftPoint>)
(<raftPoint> X39.24 Y25.529 </raftPoint>)
(<raftPoint> X39.24 Y21.286 </raftPoint>)
(</raftPerimeter>)
(<raftPerimeter>)
(<raftPoint> X47.784 Y-27.356 </raftPoint>)
(<raftPoint> X49.354 Y-25.344 </raftPoint>)
(<raftPoint> X49.837 Y-21.552 </raftPoint>)
(<raftPoint> X49.048 Y-19.599 </raftPoint>)
(<raftPoint> X46.951 Y-17.46 </raftPoint>)
(<raftPoint> X41.251 Y-17.46 </raftPoint>)
(<raftPoint> X37.391 Y-21.319 </raftPoint>)
(<raftPoint> X39.337 Y-27.546 </raftPoint>)
(</raftPerimeter>)
(<raftPerimeter>)
(<raftPoint> X-57.685 Y4.86 </raftPoint>)
(<raftPoint> X-30.515 Y4.86 </raftPoint>)
(<raftPoint> X-26.787 Y6.724 </raftPoint>)
(<raftPoint> X-23.303 Y10.208 </raftPoint>)
(<raftPoint> X-18.143 Y8.488 </raftPoint>)
(<raftPoint> X-15.177 Y6.9 </raftPoint>)
(<raftPoint> X-12.729 Y4.859 </raftPoint>)
(<raftPoint> X15.387 Y5.041 </raftPoint>)
(<raftPoint> X18.678 Y6.902 </raftPoint>)
(<raftPoint> X20.796 Y8.64 </raftPoint>)
(<raftPoint> X26.446 Y8.64 </raftPoint>)
(<raftPoint> X28.596 Y6.72 </raftPoint>)
(<raftPoint> X32.315 Y4.86 </raftPoint>)
(<raftPoint> X37.916 Y4.86 </raftPoint>)
(<raftPoint> X38.531 Y5.428 </raftPoint>)
(<raftPoint> X37.658 Y6.028 </raftPoint>)
(<raftPoint> X34.997 Y7.499 </raftPoint>)
(<raftPoint> X32.656 Y9.435 </raftPoint>)
(<raftPoint> X29.899 Y12.796 </raftPoint>)
(<raftPoint> X28.167 Y16.326 </raftPoint>)
(<raftPoint> X27.243 Y19.857 </raftPoint>)
(<raftPoint> X27.022 Y23.378 </raftPoint>)
(<raftPoint> X28.015 Y28.658 </raftPoint>)
(<raftPoint> X29.132 Y30.267 </raftPoint>)
(<raftPoint> X29.651 Y32.22 </raftPoint>)
(<raftPoint> X34.419 Y37.327 </raftPoint>)
(<raftPoint> X41.485 Y40.86 </raftPoint>)
(<raftPoint> X50.31 Y40.86 </raftPoint>)
(<raftPoint> X56.616 Y37.5 </raftPoint>)
(<raftPoint> X58.707 Y35.746 </raftPoint>)
(<raftPoint> X60.127 Y34.017 </raftPoint>)
(<raftPoint> X60.887 Y32.03 </raftPoint>)
(<raftPoint> X62.324 Y30.41 </raftPoint>)
(<raftPoint> X62.954 Y28.762 </raftPoint>)
(<raftPoint> X62.621 Y26.731 </raftPoint>)
(<raftPoint> X63.802 Y25.086 </raftPoint>)
(<raftPoint> X63.755 Y19.913 </raftPoint>)
(<raftPoint> X62.63 Y18.277 </raftPoint>)
(<raftPoint> X62.807 Y16.262 </raftPoint>)
(<raftPoint> X62.065 Y14.602 </raftPoint>)
(<raftPoint> X55.581 Y7.673 </raftPoint>)
(<raftPoint> X51.84 Y5.802 </raftPoint>)
(<raftPoint> X51.84 Y4.86 </raftPoint>)
(<raftPoint> X59.485 Y4.86 </raftPoint>)
(<raftPoint> X63.213 Y6.724 </raftPoint>)
(<raftPoint> X66.913 Y10.423 </raftPoint>)
(<raftPoint> X67.618 Y12.436 </raftPoint>)
(<raftPoint> X68.729 Y14.063 </raftPoint>)
(<raftPoint> X69.319 Y16.036 </raftPoint>)
(<raftPoint> X70.56 Y17.701 </raftPoint>)
(<raftPoint> X70.56 Y27.275 </raftPoint>)
(<raftPoint> X69.512 Y29.12 </raftPoint>)
(<raftPoint> X68.611 Y29.304 </raftPoint>)
(<raftPoint> X65.16 Y34.135 </raftPoint>)
(<raftPoint> X65.16 Y36.329 </raftPoint>)
(<raftPoint> X61.349 Y40.14 </raftPoint>)
(<raftPoint> X59.494 Y40.14 </raftPoint>)
(<raftPoint> X56.61 Y41.759 </raftPoint>)
(<raftPoint> X34.116 Y41.941 </raftPoint>)
(<raftPoint> X26.862 Y38.313 </raftPoint>)
(<raftPoint> X21.697 Y36.592 </raftPoint>)
(<raftPoint> X20.013 Y38.276 </raftPoint>)
(<raftPoint> X12.685 Y41.94 </raftPoint>)
(<raftPoint> X-9.085 Y41.94 </raftPoint>)
(<raftPoint> X-12.685 Y40.14 </raftPoint>)
(<raftPoint> X-14.549 Y40.14 </raftPoint>)
(<raftPoint> X-18.149 Y36.54 </raftPoint>)
(<raftPoint> X-23.3 Y36.54 </raftPoint>)
(<raftPoint> X-32.3 Y41.94 </raftPoint>)
(<raftPoint> X-55.885 Y41.94 </raftPoint>)
(<raftPoint> X-59.601 Y40.082 </raftPoint>)
(<raftPoint> X-64.043 Y36.253 </raftPoint>)
(<raftPoint> X-66.922 Y32.755 </raftPoint>)
(<raftPoint> X-67.559 Y30.764 </raftPoint>)
(<raftPoint> X-68.76 Y29.096 </raftPoint>)
(<raftPoint> X-68.76 Y17.738 </raftPoint>)
(<raftPoint> X-67.109 Y14.305 </raftPoint>)
(<raftPoint> X-66.948 Y12.259 </raftPoint>)
(<raftPoint> X-61.413 Y6.724 </raftPoint>)
(</raftPerimeter>)
(<raftPerimeter>)
(<raftPoint> X-67.618 Y-12.436 </raftPoint>)
(<raftPoint> X-68.729 Y-14.063 </raftPoint>)
(<raftPoint> X-69.318 Y-16.036 </raftPoint>)
(<raftPoint> X-70.56 Y-17.7 </raftPoint>)
(<raftPoint> X-70.56 Y-27.275 </raftPoint>)
(<raftPoint> X-69.619 Y-28.932 </raftPoint>)
(<raftPoint> X-68.727 Y-32.762 </raftPoint>)
(<raftPoint> X-61.349 Y-40.14 </raftPoint>)
(<raftPoint> X-59.494 Y-40.14 </raftPoint>)
(<raftPoint> X-56.612 Y-41.759 </raftPoint>)
(<raftPoint> X-34.116 Y-41.941 </raftPoint>)
(<raftPoint> X-26.787 Y-38.276 </raftPoint>)
(<raftPoint> X-25.051 Y-36.54 </raftPoint>)
(<raftPoint> X-19.949 Y-36.54 </raftPoint>)
(<raftPoint> X-18.213 Y-38.276 </raftPoint>)
(<raftPoint> X-10.885 Y-41.94 </raftPoint>)
(<raftPoint> X10.885 Y-41.94 </raftPoint>)
(<raftPoint> X14.485 Y-40.14 </raftPoint>)
(<raftPoint> X16.348 Y-40.14 </raftPoint>)
(<raftPoint> X20.177 Y-36.365 </raftPoint>)
(<raftPoint> X24.986 Y-36.533 </raftPoint>)
(<raftPoint> X25.851 Y-38.06 </raftPoint>)
(<raftPoint> X32.302 Y-41.941 </raftPoint>)
(<raftPoint> X46.46 Y-41.762 </raftPoint>)
(<raftPoint> X46.666 Y-41.94 </raftPoint>)
(<raftPoint> X55.885 Y-41.94 </raftPoint>)
(<raftPoint> X59.595 Y-40.085 </raftPoint>)
(<raftPoint> X62.149 Y-38.048 </raftPoint>)
(<raftPoint> X63.388 Y-36.252 </raftPoint>)
(<raftPoint> X62.893 Y-34.2 </raftPoint>)
(<raftPoint> X63.324 Y-32.413 </raftPoint>)
(<raftPoint> X66.738 Y-29.34 </raftPoint>)
(<raftPoint> X68.76 Y-29.34 </raftPoint>)
(<raftPoint> X68.76 Y-17.738 </raftPoint>)
(<raftPoint> X67.11 Y-14.305 </raftPoint>)
(<raftPoint> X66.948 Y-12.259 </raftPoint>)
(<raftPoint> X61.413 Y-6.724 </raftPoint>)
(<raftPoint> X57.68 Y-4.858 </raftPoint>)
(<raftPoint> X52.087 Y-5.021 </raftPoint>)
(<raftPoint> X51.161 Y-5.306 </raftPoint>)
(<raftPoint> X51.741 Y-6.082 </raftPoint>)
(<raftPoint> X53.801 Y-7.681 </raftPoint>)
(<raftPoint> X56.673 Y-9.285 </raftPoint>)
(<raftPoint> X58.224 Y-10.998 </raftPoint>)
(<raftPoint> X59.094 Y-12.978 </raftPoint>)
(<raftPoint> X60.532 Y-14.564 </raftPoint>)
(<raftPoint> X60.857 Y-16.511 </raftPoint>)
(<raftPoint> X61.871 Y-18.122 </raftPoint>)
(<raftPoint> X62.478 Y-23.397 </raftPoint>)
(<raftPoint> X62.023 Y-26.883 </raftPoint>)
(<raftPoint> X59.061 Y-32.088 </raftPoint>)
(<raftPoint> X58.61 Y-34.037 </raftPoint>)
(<raftPoint> X57.207 Y-35.746 </raftPoint>)
(<raftPoint> X55.118 Y-37.498 </raftPoint>)
(<raftPoint> X48.514 Y-40.86 </raftPoint>)
(<raftPoint> X39.685 Y-40.86 </raftPoint>)
(<raftPoint> X32.615 Y-37.325 </raftPoint>)
(<raftPoint> X29.345 Y-33.978 </raftPoint>)
(<raftPoint> X27.231 Y-30.51 </raftPoint>)
(<raftPoint> X27.369 Y-28.499 </raftPoint>)
(<raftPoint> X25.972 Y-26.848 </raftPoint>)
(<raftPoint> X25.523 Y-23.397 </raftPoint>)
(<raftPoint> X26.13 Y-18.115 </raftPoint>)
(<raftPoint> X29.13 Y-12.929 </raftPoint>)
(<raftPoint> X29.783 Y-11.001 </raftPoint>)
(<raftPoint> X33.507 Y-7.493 </raftPoint>)
(<raftPoint> X36.158 Y-6.028 </raftPoint>)
(<raftPoint> X36.782 Y-5.344 </raftPoint>)
(<raftPoint> X35.914 Y-5.021 </raftPoint>)
(<raftPoint> X30.52 Y-4.857 </raftPoint>)
(<raftPoint> X26.787 Y-6.724 </raftPoint>)
(<raftPoint> X25.051 Y-8.46 </raftPoint>)
(<raftPoint> X19.909 Y-8.46 </raftPoint>)
(<raftPoint> X14.508 Y-4.859 </raftPoint>)
(<raftPoint> X-13.387 Y-5.041 </raftPoint>)
(<raftPoint> X-16.691 Y-6.909 </raftPoint>)
(<raftPoint> X-20.371 Y-10.435 </raftPoint>)
(<raftPoint> X-25.046 Y-10.265 </raftPoint>)
(<raftPoint> X-28.587 Y-6.724 </raftPoint>)
(<raftPoint> X-32.315 Y-4.86 </raftPoint>)
(<raftPoint> X-59.485 Y-4.86 </raftPoint>)
(<raftPoint> X-63.213 Y-6.724 </raftPoint>)
(<raftPoint> X-66.913 Y-10.423 </raftPoint>)
(</raftPerimeter>)
(<raftPerimeter>)
(<raftPoint> X-49.455 Y25.113 </raftPoint>)
(<raftPoint> X-48.584 Y26.764 </raftPoint>)
(<raftPoint> X-46.732 Y28.216 </raftPoint>)
(<raftPoint> X-42.147 Y26.64 </raftPoint>)
(<raftPoint> X-39.352 Y26.64 </raftPoint>)
(<raftPoint> X-38.545 Y25.113 </raftPoint>)
(<raftPoint> X-38.618 Y19.922 </raftPoint>)
(<raftPoint> X-39.789 Y18.36 </raftPoint>)
(<raftPoint> X-42.147 Y18.36 </raftPoint>)
(<raftPoint> X-46.686 Y16.8 </raftPoint>)
(<raftPoint> X-49.383 Y19.936 </raftPoint>)
(</raftPerimeter>)
(<raftPerimeter>)
(<raftPoint> X-50.921 Y-25.206 </raftPoint>)
(<raftPoint> X-50.018 Y-23.638 </raftPoint>)
(<raftPoint> X-50.855 Y-19.886 </raftPoint>)
(<raftPoint> X-48.47 Y-16.8 </raftPoint>)
(<raftPoint> X-43.644 Y-18.36 </raftPoint>)
(<raftPoint> X-41.289 Y-18.36 </raftPoint>)
(<raftPoint> X-40.115 Y-19.923 </raftPoint>)
(<raftPoint> X-40.028 Y-25.112 </raftPoint>)
(<raftPoint> X-40.85 Y-26.64 </raftPoint>)
(<raftPoint> X-43.644 Y-26.64 </raftPoint>)
(<raftPoint> X-48.511 Y-28.213 </raftPoint>)
(<raftPoint> X-50.078 Y-26.776 </raftPoint>)
(</raftPerimeter>)
(<raftPerimeter>)
(<raftPoint> X-5.135 Y-19.923 </raftPoint>)
(<raftPoint> X-3.961 Y-18.36 </raftPoint>)
(<raftPoint> X2.325 Y-18.36 </raftPoint>)
(<raftPoint> X3.568 Y-16.937 </raftPoint>)
(<raftPoint> X5.635 Y-19.916 </raftPoint>)
(<raftPoint> X5.722 Y-25.112 </raftPoint>)
(<raftPoint> X4.821 Y-26.788 </raftPoint>)
(<raftPoint> X3.607 Y-28.085 </raftPoint>)
(<raftPoint> X2.325 Y-26.64 </raftPoint>)
(<raftPoint> X-1.774 Y-26.64 </raftPoint>)
(<raftPoint> X-3.502 Y-28.071 </raftPoint>)
(<raftPoint> X-5.221 Y-25.106 </raftPoint>)
(</raftPerimeter>)
(<raftPerimeter>)
(<raftPoint> X-3.633 Y19.922 </raftPoint>)
(<raftPoint> X-3.705 Y25.113 </raftPoint>)
(<raftPoint> X-2.814 Y26.801 </raftPoint>)
(<raftPoint> X-1.769 Y28.087 </raftPoint>)
(<raftPoint> X-0.291 Y26.64 </raftPoint>)
(<raftPoint> X3.805 Y26.64 </raftPoint>)
(<raftPoint> X5.328 Y28.061 </raftPoint>)
(<raftPoint> X7.205 Y25.098 </raftPoint>)
(<raftPoint> X7.132 Y19.922 </raftPoint>)
(<raftPoint> X5.961 Y18.36 </raftPoint>)
(<raftPoint> X-2.462 Y18.36 </raftPoint>)
(</raftPerimeter>)
(<raftPerimeter>)
(<raftPoint> X42.398 Y17.645 </raftPoint>)
(<raftPoint> X48.745 Y17.456 </raftPoint>)
(<raftPoint> X50.72 Y19.431 </raftPoint>)
(<raftPoint> X51.335 Y21.572 </raftPoint>)
(<raftPoint> X50.854 Y25.344 </raftPoint>)
(<raftPoint> X49.284 Y27.356 </raftPoint>)
(<raftPoint> X41.254 Y27.543 </raftPoint>)
(<raftPoint> X39.24 Y25.529 </raftPoint>)
(<raftPoint> X39.24 Y21.286 </raftPoint>)
(</raftPerimeter>)
(<raftPerimeter>)
(<raftPoint> X47.784 Y-27.356 </raftPoint>)
(<raftPoint> X49.354 Y-25.344 </raftPoint>)
(<raftPoint> X49.837 Y-21.552 </raftPoint>)
(<raftPoint> X49.048 Y-19.599 </raftPoint>)
(<raftPoint> X46.951 Y-17.46 </raftPoint>)
(<raftPoint> X41.251 Y-17.46 </raftPoint>)
(<raftPoint> X37.391 Y-21.319 </raftPoint>)
(<raftPoint> X39.337 Y-27.546 </raftPoint>)
(</raftPerimeter>)
(<raftPerimeter>)
(<raftPoint> X-57.685 Y4.86 </raftPoint>)
(<raftPoint> X-30.515 Y4.86 </raftPoint>)
(<raftPoint> X-26.787 Y6.724 </raftPoint>)
(<raftPoint> X-23.303 Y10.208 </raftPoint>)
(<raftPoint> X-18.143 Y8.488 </raftPoint>)
(<raftPoint> X-15.177 Y6.9 </raftPoint>)
(<raftPoint> X-12.729 Y4.859 </raftPoint>)
(<raftPoint> X15.387 Y5.041 </raftPoint>)
(<raftPoint> X18.678 Y6.902 </raftPoint>)
(<raftPoint> X20.796 Y8.64 </raftPoint>)
(<raftPoint> X26.446 Y8.64 </raftPoint>)
(<raftPoint> X28.596 Y6.72 </raftPoint>)
(<raftPoint> X32.315 Y4.86 </raftPoint>)
(<raftPoint> X37.916 Y4.86 </raftPoint>)
(<raftPoint> X38.531 Y5.428 </raftPoint>)
(<raftPoint> X37.658 Y6.028 </raftPoint>)
(<raftPoint> X34.997 Y7.499 </raftPoint>)
(<raftPoint> X32.656 Y9.435 </raftPoint>)
(<raftPoint> X29.899 Y12.796 </raftPoint>)
(<raftPoint> X28.167 Y16.326 </raftPoint>)
(<raftPoint> X27.243 Y19.857 </raftPoint>)
(<raftPoint> X27.022 Y23.378 </raftPoint>)
(<raftPoint> X28.015 Y28.658 </raftPoint>)
(<raftPoint> X29.132 Y30.267 </raftPoint>)
(<raftPoint> X29.651 Y32.22 </raftPoint>)
(<raftPoint> X34.419 Y37.327 </raftPoint>)
(<raftPoint> X41.485 Y40.86 </raftPoint>)
(<raftPoint> X50.31 Y40.86 </raftPoint>)
(<raftPoint> X56.616 Y37.5 </raftPoint>)
(<raftPoint> X58.707 Y35.746 </raftPoint>)
(<raftPoint> X60.127 Y34.017 </raftPoint>)
(<raftPoint> X60.887 Y32.03 </raftPoint>)
(<raftPoint> X62.324 Y30.41 </raftPoint>)
(<raftPoint> X62.954 Y28.762 </raftPoint>)
(<raftPoint> X62.621 Y26.731 </raftPoint>)
(<raftPoint> X63.802 Y25.086 </raftPoint>)
(<raftPoint> X63.755 Y19.913 </raftPoint>)
(<raftPoint> X62.63 Y18.277 </raftPoint>)
(<raftPoint> X62.807 Y16.262 </raftPoint>)
(<raftPoint> X62.065 Y14.602 </raftPoint>)
(<raftPoint> X55.581 Y7.673 </raftPoint>)
(<raftPoint> X51.84 Y5.802 </raftPoint>)
(<raftPoint> X51.84 Y4.86 </raftPoint>)
(<raftPoint> X59.485 Y4.86 </raftPoint>)
(<raftPoint> X63.213 Y6.724 </raftPoint>)
(<raftPoint> X66.913 Y10.423 </raftPoint>)
(<raftPoint> X67.618 Y12.436 </raftPoint>)
(<raftPoint> X68.729 Y14.063 </raftPoint>)
(<raftPoint> X69.319 Y16.036 </raftPoint>)
(<raftPoint> X70.56 Y17.701 </raftPoint>)
(<raftPoint> X70.56 Y27.275 </raftPoint>)
(<raftPoint> X69.512 Y29.12 </raftPoint>)
(<raftPoint> X68.611 Y29.304 </raftPoint>)
(<raftPoint> X65.16 Y34.135 </raftPoint>)
(<raftPoint> X65.16 Y36.329 </raftPoint>)
(<raftPoint> X61.349 Y40.14 </raftPoint>)
(<raftPoint> X59.494 Y40.14 </raftPoint>)
(<raftPoint> X56.61 Y41.759 </raftPoint>)
(<raftPoint> X34.116 Y41.941 </raftPoint>)
(<raftPoint> X26.862 Y38.313 </raftPoint>)
(<raftPoint> X21.697 Y36.592 </raftPoint>)
(<raftPoint> X20.013 Y38.276 </raftPoint>)
(<raftPoint> X12.685 Y41.94 </raftPoint>)
(<raftPoint> X-9.085 Y41.94 </raftPoint>)
(<raftPoint> X-12.685 Y40.14 </raftPoint>)
(<raftPoint> X-14.549 Y40.14 </raftPoint>)
(<raftPoint> X-18.149 Y36.54 </raftPoint>)
(<raftPoint> X-23.3 Y36.54 </raftPoint>)
(<raftPoint> X-32.3 Y41.94 </raftPoint>)
(<raftPoint> X-55.885 Y41.94 </raftPoint>)
(<raftPoint> X-59.601 Y40.082 </raftPoint>)
(<raftPoint> X-64.043 Y36.253 </raftPoint>)
(<raftPoint> X-66.922 Y32.755 </raftPoint>)
(<raftPoint> X-67.559 Y30.764 </raftPoint>)
(<raftPoint> X-68.76 Y29.096 </raftPoint>)
(<raftPoint> X-68.76 Y17.738 </raftPoint>)
(<raftPoint> X-67.109 Y14.305 </raftPoint>)
(<raftPoint> X-66.948 Y12.259 </raftPoint>)
(<raftPoint> X-61.413 Y6.724 </raftPoint>)
(</raftPerimeter>)
(<raftPerimeter>)
(<raftPoint> X-67.618 Y-12.436 </raftPoint>)
(<raftPoint> X-68.729 Y-14.063 </raftPoint>)
(<raftPoint> X-69.318 Y-16.036 </raftPoint>)
(<raftPoint> X-70.56 Y-17.7 </raftPoint>)
(<raftPoint> X-70.56 Y-27.275 </raftPoint>)
(<raftPoint> X-69.619 Y-28.932 </raftPoint>)
(<raftPoint> X-68.727 Y-32.762 </raftPoint>)
(<raftPoint> X-61.349 Y-40.14 </raftPoint>)
(<raftPoint> X-59.494 Y-40.14 </raftPoint>)
(<raftPoint> X-56.612 Y-41.759 </raftPoint>)
(<raftPoint> X-34.116 Y-41.941 </raftPoint>)
(<raftPoint> X-26.787 Y-38.276 </raftPoint>)
(<raftPoint> X-25.051 Y-36.54 </raftPoint>)
(<raftPoint> X-19.949 Y-36.54 </raftPoint>)
(<raftPoint> X-18.213 Y-38.276 </raftPoint>)
(<raftPoint> X-10.885 Y-41.94 </raftPoint>)
(<raftPoint> X10.885 Y-41.94 </raftPoint>)
(<raftPoint> X14.485 Y-40.14 </raftPoint>)
(<raftPoint> X16.348 Y-40.14 </raftPoint>)
(<raftPoint> X20.177 Y-36.365 </raftPoint>)
(<raftPoint> X24.986 Y-36.533 </raftPoint>)
(<raftPoint> X25.851 Y-38.06 </raftPoint>)
(<raftPoint> X32.302 Y-41.941 </raftPoint>)
(<raftPoint> X46.46 Y-41.762 </raftPoint>)
(<raftPoint> X46.666 Y-41.94 </raftPoint>)
(<raftPoint> X55.885 Y-41.94 </raftPoint>)
(<raftPoint> X59.595 Y-40.085 </raftPoint>)
(<raftPoint> X62.149 Y-38.048 </raftPoint>)
(<raftPoint> X63.388 Y-36.252 </raftPoint>)
(<raftPoint> X62.893 Y-34.2 </raftPoint>)
(<raftPoint> X63.324 Y-32.413 </raftPoint>)
(<raftPoint> X66.738 Y-29.34 </raftPoint>)
(<raftPoint> X68.76 Y-29.34 </raftPoint>)
(<raftPoint> X68.76 Y-17.738 </raftPoint>)
(<raftPoint> X67.11 Y-14.305 </raftPoint>)
(<raftPoint> X66.948 Y-12.259 </raftPoint>)
(<raftPoint> X61.413 Y-6.724 </raftPoint>)
(<raftPoint> X57.68 Y-4.858 </raftPoint>)
(<raftPoint> X52.087 Y-5.021 </raftPoint>)
(<raftPoint> X51.161 Y-5.306 </raftPoint>)
(<raftPoint> X51.741 Y-6.082 </raftPoint>)
(<raftPoint> X53.801 Y-7.681 </raftPoint>)
(<raftPoint> X56.673 Y-9.285 </raftPoint>)
(<raftPoint> X58.224 Y-10.998 </raftPoint>)
(<raftPoint> X59.094 Y-12.978 </raftPoint>)
(<raftPoint> X60.532 Y-14.564 </raftPoint>)
(<raftPoint> X60.857 Y-16.511 </raftPoint>)
(<raftPoint> X61.871 Y-18.122 </raftPoint>)
(<raftPoint> X62.478 Y-23.397 </raftPoint>)
(<raftPoint> X62.023 Y-26.883 </raftPoint>)
(<raftPoint> X59.061 Y-32.088 </raftPoint>)
(<raftPoint> X58.61 Y-34.037 </raftPoint>)
(<raftPoint> X57.207 Y-35.746 </raftPoint>)
(<raftPoint> X55.118 Y-37.498 </raftPoint>)
(<raftPoint> X48.514 Y-40.86 </raftPoint>)
(<raftPoint> X39.685 Y-40.86 </raftPoint>)
(<raftPoint> X32.615 Y-37.325 </raftPoint>)
(<raftPoint> X29.345 Y-33.978 </raftPoint>)
(<raftPoint> X27.231 Y-30.51 </raftPoint>)
(<raftPoint> X27.369 Y-28.499 </raftPoint>)
(<raftPoint> X25.972 Y-26.848 </raftPoint>)
(<raftPoint> X25.523 Y-23.397 </raftPoint>)
(<raftPoint> X26.13 Y-18.115 </raftPoint>)
(<raftPoint> X29.13 Y-12.929 </raftPoint>)
(<raftPoint> X29.783 Y-11.001 </raftPoint>)
(<raftPoint> X33.507 Y-7.493 </raftPoint>)
(<raftPoint> X36.158 Y-6.028 </raftPoint>)
(<raftPoint> X36.782 Y-5.344 </raftPoint>)
(<raftPoint> X35.914 Y-5.021 </raftPoint>)
(<raftPoint> X30.52 Y-4.857 </raftPoint>)
(<raftPoint> X26.787 Y-6.724 </raftPoint>)
(<raftPoint> X25.051 Y-8.46 </raftPoint>)
(<raftPoint> X19.909 Y-8.46 </raftPoint>)
(<raftPoint> X14.508 Y-4.859 </raftPoint>)
(<raftPoint> X-13.387 Y-5.041 </raftPoint>)
(<raftPoint> X-16.691 Y-6.909 </raftPoint>)
(<raftPoint> X-20.371 Y-10.435 </raftPoint>)
(<raftPoint> X-25.046 Y-10.265 </raftPoint>)
(<raftPoint> X-28.587 Y-6.724 </raftPoint>)
(<raftPoint> X-32.315 Y-4.86 </raftPoint>)
(<raftPoint> X-59.485 Y-4.86 </raftPoint>)
(<raftPoint> X-63.213 Y-6.724 </raftPoint>)
(<raftPoint> X-66.913 Y-10.423 </raftPoint>)
(</raftPerimeter>)
(<raftPerimeter>)
(<raftPoint> X-50.89 Y-19.8 </raftPoint>)
(<raftPoint> X-50.11 Y-18.399 </raftPoint>)
(<raftPoint> X-48.501 Y-16.79 </raftPoint>)
(<raftPoint> X-43.639 Y-18.36 </raftPoint>)
(<raftPoint> X-41.206 Y-18.36 </raftPoint>)
(<raftPoint> X-40.056 Y-19.92 </raftPoint>)
(<raftPoint> X-40.001 Y-25.115 </raftPoint>)
(<raftPoint> X-40.784 Y-26.64 </raftPoint>)
(<raftPoint> X-42.699 Y-26.64 </raftPoint>)
(<raftPoint> X-42.72 Y-26.593 </raftPoint>)
(<raftPoint> X-41.589 Y-25.361 </raftPoint>)
(<raftPoint> X-41.026 Y-21.347 </raftPoint>)
(<raftPoint> X-42.134 Y-19.44 </raftPoint>)
(<raftPoint> X-49.024 Y-19.44 </raftPoint>)
(<raftPoint> X-48.957 Y-25.643 </raftPoint>)
(<raftPoint> X-45.099 Y-26.888 </raftPoint>)
(<raftPoint> X-45.099 Y-27.112 </raftPoint>)
(<raftPoint> X-48.516 Y-28.214 </raftPoint>)
(<raftPoint> X-50.147 Y-26.775 </raftPoint>)
(<raftPoint> X-50.95 Y-25.213 </raftPoint>)
(<raftPoint> X-50.04 Y-23.679 </raftPoint>)
(<raftPoint> X-50.04 Y-21.326 </raftPoint>)
(</raftPerimeter>)
(<raftPerimeter>)
(<raftPoint> X-3.759 Y25.114 </raftPoint>)
(<raftPoint> X-2.886 Y26.797 </raftPoint>)
(<raftPoint> X-1.779 Y28.091 </raftPoint>)
(<raftPoint> X-0.326 Y26.64 </raftPoint>)
(<raftPoint> X3.81 Y26.64 </raftPoint>)
(<raftPoint> X5.361 Y28.09 </raftPoint>)
(<raftPoint> X6.382 Y26.803 </raftPoint>)
(<raftPoint> X7.259 Y25.114 </raftPoint>)
(<raftPoint> X7.195 Y19.92 </raftPoint>)
(<raftPoint> X6.046 Y18.36 </raftPoint>)
(<raftPoint> X-0.326 Y18.36 </raftPoint>)
(<raftPoint> X-1.742 Y16.946 </raftPoint>)
(<raftPoint> X-3.696 Y19.91 </raftPoint>)
(</raftPerimeter>)
(<raftPerimeter>)
(<raftPoint> X-5.194 Y-19.92 </raftPoint>)
(<raftPoint> X-4.045 Y-18.36 </raftPoint>)
(<raftPoint> X2.33 Y-18.36 </raftPoint>)
(<raftPoint> X3.571 Y-16.94 </raftPoint>)
(<raftPoint> X5.694 Y-19.917 </raftPoint>)
(<raftPoint> X5.749 Y-25.115 </raftPoint>)
(<raftPoint> X4.891 Y-26.787 </raftPoint>)
(<raftPoint> X3.613 Y-28.092 </raftPoint>)
(<raftPoint> X2.33 Y-26.64 </raftPoint>)
(<raftPoint> X-1.808 Y-26.64 </raftPoint>)
(<raftPoint> X-3.506 Y-28.07 </raftPoint>)
(<raftPoint> X-5.25 Y-25.104 </raftPoint>)
(</raftPerimeter>)
(<raftPerimeter>)
(<raftPoint> X-49.509 Y25.114 </raftPoint>)
(<raftPoint> X-48.718 Y26.64 </raftPoint>)
(<raftPoint> X-39.283 Y26.64 </raftPoint>)
(<raftPoint> X-38.491 Y25.114 </raftPoint>)
(<raftPoint> X-38.555 Y19.92 </raftPoint>)
(<raftPoint> X-39.705 Y18.36 </raftPoint>)
(<raftPoint> X-48.295 Y18.36 </raftPoint>)
(<raftPoint> X-49.446 Y19.92 </raftPoint>)
(</raftPerimeter>)
(<raftPerimeter>)
(<raftPoint> X42.398 Y17.645 </raftPoint>)
(<raftPoint> X48.745 Y17.456 </raftPoint>)
(<raftPoint> X50.72 Y19.431 </raftPoint>)
(<raftPoint> X51.335 Y21.572 </raftPoint>)
(<raftPoint> X50.854 Y25.344 </raftPoint>)
(<raftPoint> X49.284 Y27.356 </raftPoint>)
(<raftPoint> X41.254 Y27.543 </raftPoint>)
(<raftPoint> X39.24 Y25.529 </raftPoint>)
(<raftPoint> X39.24 Y21.286 </raftPoint>)
(</raftPerimeter>)
(<raftPerimeter>)
(<raftPoint> X47.784 Y-27.356 </raftPoint>)
(<raftPoint> X49.354 Y-25.344 </raftPoint>)
(<raftPoint> X49.837 Y-21.552 </raftPoint>)
(<raftPoint> X49.048 Y-19.599 </raftPoint>)
(<raftPoint> X46.951 Y-17.46 </raftPoint>)
(<raftPoint> X41.251 Y-17.46 </raftPoint>)
(<raftPoint> X37.391 Y-21.319 </raftPoint>)
(<raftPoint> X39.337 Y-27.546 </raftPoint>)
(</raftPerimeter>)
(<raftPerimeter>)
(<raftPoint> X-57.685 Y4.86 </raftPoint>)
(<raftPoint> X-30.515 Y4.86 </raftPoint>)
(<raftPoint> X-26.787 Y6.724 </raftPoint>)
(<raftPoint> X-23.303 Y10.208 </raftPoint>)
(<raftPoint> X-18.143 Y8.488 </raftPoint>)
(<raftPoint> X-15.177 Y6.9 </raftPoint>)
(<raftPoint> X-12.729 Y4.859 </raftPoint>)
(<raftPoint> X15.387 Y5.041 </raftPoint>)
(<raftPoint> X18.678 Y6.902 </raftPoint>)
(<raftPoint> X20.796 Y8.64 </raftPoint>)
(<raftPoint> X26.446 Y8.64 </raftPoint>)
(<raftPoint> X28.596 Y6.72 </raftPoint>)
(<raftPoint> X32.315 Y4.86 </raftPoint>)
(<raftPoint> X37.916 Y4.86 </raftPoint>)
(<raftPoint> X38.531 Y5.428 </raftPoint>)
(<raftPoint> X37.658 Y6.028 </raftPoint>)
(<raftPoint> X34.997 Y7.499 </raftPoint>)
(<raftPoint> X32.656 Y9.435 </raftPoint>)
(<raftPoint> X29.899 Y12.796 </raftPoint>)
(<raftPoint> X28.167 Y16.326 </raftPoint>)
(<raftPoint> X27.243 Y19.857 </raftPoint>)
(<raftPoint> X27.022 Y23.378 </raftPoint>)
(<raftPoint> X28.015 Y28.658 </raftPoint>)
(<raftPoint> X29.132 Y30.267 </raftPoint>)
(<raftPoint> X29.651 Y32.22 </raftPoint>)
(<raftPoint> X34.419 Y37.327 </raftPoint>)
(<raftPoint> X41.485 Y40.86 </raftPoint>)
(<raftPoint> X50.31 Y40.86 </raftPoint>)
(<raftPoint> X56.616 Y37.5 </raftPoint>)
(<raftPoint> X58.707 Y35.746 </raftPoint>)
(<raftPoint> X60.127 Y34.017 </raftPoint>)
(<raftPoint> X60.887 Y32.03 </raftPoint>)
(<raftPoint> X62.324 Y30.41 </raftPoint>)
(<raftPoint> X62.954 Y28.762 </raftPoint>)
(<raftPoint> X62.621 Y26.731 </raftPoint>)
(<raftPoint> X63.802 Y25.086 </raftPoint>)
(<raftPoint> X63.755 Y19.913 </raftPoint>)
(<raftPoint> X62.63 Y18.277 </raftPoint>)
(<raftPoint> X62.807 Y16.262 </raftPoint>)
(<raftPoint> X62.065 Y14.602 </raftPoint>)
(<raftPoint> X55.581 Y7.673 </raftPoint>)
(<raftPoint> X51.84 Y5.802 </raftPoint>)
(<raftPoint> X51.84 Y4.86 </raftPoint>)
(<raftPoint> X59.485 Y4.86 </raftPoint>)
(<raftPoint> X63.213 Y6.724 </raftPoint>)
(<raftPoint> X66.913 Y10.423 </raftPoint>)
(<raftPoint> X67.618 Y12.436 </raftPoint>)
(<raftPoint> X68.729 Y14.063 </raftPoint>)
(<raftPoint> X69.319 Y16.036 </raftPoint>)
(<raftPoint> X70.56 Y17.701 </raftPoint>)
(<raftPoint> X70.56 Y27.275 </raftPoint>)
(<raftPoint> X69.512 Y29.12 </raftPoint>)
(<raftPoint> X68.611 Y29.304 </raftPoint>)
(<raftPoint> X65.16 Y34.135 </raftPoint>)
(<raftPoint> X65.16 Y36.329 </raftPoint>)
(<raftPoint> X61.349 Y40.14 </raftPoint>)
(<raftPoint> X59.494 Y40.14 </raftPoint>)
(<raftPoint> X56.61 Y41.759 </raftPoint>)
(<raftPoint> X34.116 Y41.941 </raftPoint>)
(<raftPoint> X26.862 Y38.313 </raftPoint>)
(<raftPoint> X21.697 Y36.592 </raftPoint>)
(<raftPoint> X20.013 Y38.276 </raftPoint>)
(<raftPoint> X12.685 Y41.94 </raftPoint>)
(<raftPoint> X-9.085 Y41.94 </raftPoint>)
(<raftPoint> X-12.685 Y40.14 </raftPoint>)
(<raftPoint> X-14.549 Y40.14 </raftPoint>)
(<raftPoint> X-18.149 Y36.54 </raftPoint>)
(<raftPoint> X-23.3 Y36.54 </raftPoint>)
(<raftPoint> X-32.3 Y41.94 </raftPoint>)
(<raftPoint> X-55.885 Y41.94 </raftPoint>)
(<raftPoint> X-59.601 Y40.082 </raftPoint>)
(<raftPoint> X-64.043 Y36.253 </raftPoint>)
(<raftPoint> X-66.922 Y32.755 </raftPoint>)
(<raftPoint> X-67.559 Y30.764 </raftPoint>)
(<raftPoint> X-68.76 Y29.096 </raftPoint>)
(<raftPoint> X-68.76 Y17.738 </raftPoint>)
(<raftPoint> X-67.109 Y14.305 </raftPoint>)
(<raftPoint> X-66.948 Y12.259 </raftPoint>)
(<raftPoint> X-61.413 Y6.724 </raftPoint>)
(</raftPerimeter>)
(<raftPerimeter>)
(<raftPoint> X-67.618 Y-12.436 </raftPoint>)
(<raftPoint> X-68.729 Y-14.063 </raftPoint>)
(<raftPoint> X-69.318 Y-16.036 </raftPoint>)
(<raftPoint> X-70.56 Y-17.7 </raftPoint>)
(<raftPoint> X-70.56 Y-27.275 </raftPoint>)
(<raftPoint> X-69.619 Y-28.932 </raftPoint>)
(<raftPoint> X-68.727 Y-32.762 </raftPoint>)
(<raftPoint> X-61.349 Y-40.14 </raftPoint>)
(<raftPoint> X-59.494 Y-40.14 </raftPoint>)
(<raftPoint> X-56.612 Y-41.759 </raftPoint>)
(<raftPoint> X-34.116 Y-41.941 </raftPoint>)
(<raftPoint> X-26.787 Y-38.276 </raftPoint>)
(<raftPoint> X-25.051 Y-36.54 </raftPoint>)
(<raftPoint> X-19.949 Y-36.54 </raftPoint>)
(<raftPoint> X-18.213 Y-38.276 </raftPoint>)
(<raftPoint> X-10.885 Y-41.94 </raftPoint>)
(<raftPoint> X10.885 Y-41.94 </raftPoint>)
(<raftPoint> X14.485 Y-40.14 </raftPoint>)
(<raftPoint> X16.348 Y-40.14 </raftPoint>)
(<raftPoint> X20.177 Y-36.365 </raftPoint>)
(<raftPoint> X24.986 Y-36.533 </raftPoint>)
(<raftPoint> X25.851 Y-38.06 </raftPoint>)
(<raftPoint> X32.302 Y-41.941 </raftPoint>)
(<raftPoint> X46.46 Y-41.762 </raftPoint>)
(<raftPoint> X46.666 Y-41.94 </raftPoint>)
(<raftPoint> X55.885 Y-41.94 </raftPoint>)
(<raftPoint> X59.595 Y-40.085 </raftPoint>)
(<raftPoint> X62.149 Y-38.048 </raftPoint>)
(<raftPoint> X63.388 Y-36.252 </raftPoint>)
(<raftPoint> X62.893 Y-34.2 </raftPoint>)
(<raftPoint> X63.324 Y-32.413 </raftPoint>)
(<raftPoint> X66.738 Y-29.34 </raftPoint>)
(<raftPoint> X68.76 Y-29.34 </raftPoint>)
(<raftPoint> X68.76 Y-17.738 </raftPoint>)
(<raftPoint> X67.11 Y-14.305 </raftPoint>)
(<raftPoint> X66.948 Y-12.259 </raftPoint>)
(<raftPoint> X61.413 Y-6.724 </raftPoint>)
(<raftPoint> X57.68 Y-4.858 </raftPoint>)
(<raftPoint> X52.087 Y-5.021 </raftPoint>)
(<raftPoint> X51.161 Y-5.306 </raftPoint>)
(<raftPoint> X51.741 Y-6.082 </raftPoint>)
(<raftPoint> X53.801 Y-7.681 </raftPoint>)
(<raftPoint> X56.673 Y-9.285 </raftPoint>)
(<raftPoint> X58.224 Y-10.998 </raftPoint>)
(<raftPoint> X59.094 Y-12.978 </raftPoint>)
(<raftPoint> X60.532 Y-14.564 </raftPoint>)
(<raftPoint> X60.857 Y-16.511 </raftPoint>)
(<raftPoint> X61.871 Y-18.122 </raftPoint>)
(<raftPoint> X62.478 Y-23.397 </raftPoint>)
(<raftPoint> X62.023 Y-26.883 </raftPoint>)
(<raftPoint> X59.061 Y-32.088 </raftPoint>)
(<raftPoint> X58.61 Y-34.037 </raftPoint>)
(<raftPoint> X57.207 Y-35.746 </raftPoint>)
(<raftPoint> X55.118 Y-37.498 </raftPoint>)
(<raftPoint> X48.514 Y-40.86 </raftPoint>)
(<raftPoint> X39.685 Y-40.86 </raftPoint>)
(<raftPoint> X32.615 Y-37.325 </raftPoint>)
(<raftPoint> X29.345 Y-33.978 </raftPoint>)
(<raftPoint> X27.231 Y-30.51 </raftPoint>)
(<raftPoint> X27.369 Y-28.499 </raftPoint>)
(<raftPoint> X25.972 Y-26.848 </raftPoint>)
(<raftPoint> X25.523 Y-23.397 </raftPoint>)
(<raftPoint> X26.13 Y-18.115 </raftPoint>)
(<raftPoint> X29.13 Y-12.929 </raftPoint>)
(<raftPoint> X29.783 Y-11.001 </raftPoint>)
(<raftPoint> X33.507 Y-7.493 </raftPoint>)
(<raftPoint> X36.158 Y-6.028 </raftPoint>)
(<raftPoint> X36.782 Y-5.344 </raftPoint>)
(<raftPoint> X35.914 Y-5.021 </raftPoint>)
(<raftPoint> X30.52 Y-4.857 </raftPoint>)
(<raftPoint> X26.787 Y-6.724 </raftPoint>)
(<raftPoint> X25.051 Y-8.46 </raftPoint>)
(<raftPoint> X19.909 Y-8.46 </raftPoint>)
(<raftPoint> X14.508 Y-4.859 </raftPoint>)
(<raftPoint> X-13.387 Y-5.041 </raftPoint>)
(<raftPoint> X-16.691 Y-6.909 </raftPoint>)
(<raftPoint> X-20.371 Y-10.435 </raftPoint>)
(<raftPoint> X-25.046 Y-10.265 </raftPoint>)
(<raftPoint> X-28.587 Y-6.724 </raftPoint>)
(<raftPoint> X-32.315 Y-4.86 </raftPoint>)
(<raftPoint> X-59.485 Y-4.86 </raftPoint>)
(<raftPoint> X-63.213 Y-6.724 </raftPoint>)
(<raftPoint> X-66.913 Y-10.423 </raftPoint>)
(</raftPerimeter>)
(<raftPerimeter>)
(<raftPoint> X-50.939 Y-19.8 </raftPoint>)
(<raftPoint> X-50.113 Y-18.402 </raftPoint>)
(<raftPoint> X-48.501 Y-16.791 </raftPoint>)
(<raftPoint> X-43.672 Y-18.36 </raftPoint>)
(<raftPoint> X-41.122 Y-18.36 </raftPoint>)
(<raftPoint> X-40.002 Y-19.919 </raftPoint>)
(<raftPoint> X-39.919 Y-25.112 </raftPoint>)
(<raftPoint> X-41.521 Y-28.086 </raftPoint>)
(<raftPoint> X-43.064 Y-26.957 </raftPoint>)
(<raftPoint> X-41.451 Y-25.337 </raftPoint>)
(<raftPoint> X-41.898 Y-19.449 </raftPoint>)
(<raftPoint> X-48.752 Y-19.256 </raftPoint>)
(<raftPoint> X-49.133 Y-19.663 </raftPoint>)
(<raftPoint> X-48.952 Y-25.644 </raftPoint>)
(<raftPoint> X-44.78 Y-27.0 </raftPoint>)
(<raftPoint> X-48.52 Y-28.216 </raftPoint>)
(<raftPoint> X-50.221 Y-26.771 </raftPoint>)
(<raftPoint> X-51.027 Y-25.219 </raftPoint>)
(<raftPoint> X-50.04 Y-23.686 </raftPoint>)
(<raftPoint> X-50.04 Y-21.322 </raftPoint>)
(</raftPerimeter>)
(<raftPerimeter>)
(<raftPoint> X-3.847 Y25.114 </raftPoint>)
(<raftPoint> X-2.96 Y26.792 </raftPoint>)
(<raftPoint> X-1.784 Y28.099 </raftPoint>)
(<raftPoint> X-0.661 Y26.996 </raftPoint>)
(<raftPoint> X-2.298 Y25.336 </raftPoint>)
(<raftPoint> X-1.852 Y19.44 </raftPoint>)
(<raftPoint> X5.351 Y19.44 </raftPoint>)
(<raftPoint> X5.798 Y25.337 </raftPoint>)
(<raftPoint> X4.155 Y26.988 </raftPoint>)
(<raftPoint> X5.366 Y28.1 </raftPoint>)
(<raftPoint> X6.456 Y26.798 </raftPoint>)
(<raftPoint> X7.346 Y25.114 </raftPoint>)
(<raftPoint> X7.252 Y19.909 </raftPoint>)
(<raftPoint> X5.329 Y16.934 </raftPoint>)
(<raftPoint> X3.775 Y18.36 </raftPoint>)
(<raftPoint> X-0.299 Y18.36 </raftPoint>)
(<raftPoint> X-1.744 Y16.94 </raftPoint>)
(<raftPoint> X-3.752 Y19.913 </raftPoint>)
(</raftPerimeter>)
(<raftPerimeter>)
(<raftPoint> X-5.249 Y-19.918 </raftPoint>)
(<raftPoint> X-4.129 Y-18.36 </raftPoint>)
(<raftPoint> X2.295 Y-18.36 </raftPoint>)
(<raftPoint> X3.571 Y-16.948 </raftPoint>)
(<raftPoint> X5.749 Y-19.92 </raftPoint>)
(<raftPoint> X5.831 Y-25.115 </raftPoint>)
(<raftPoint> X4.964 Y-26.783 </raftPoint>)
(<raftPoint> X3.616 Y-28.101 </raftPoint>)
(<raftPoint> X2.295 Y-26.64 </raftPoint>)
(<raftPoint> X-1.782 Y-26.64 </raftPoint>)
(<raftPoint> X-3.51 Y-28.077 </raftPoint>)
(<raftPoint> X-5.331 Y-25.101 </raftPoint>)
(</raftPerimeter>)
(<raftPerimeter>)
(<raftPoint> X-49.502 Y19.919 </raftPoint>)
(<raftPoint> X-49.597 Y25.114 </raftPoint>)
(<raftPoint> X-48.791 Y26.64 </raftPoint>)
(<raftPoint> X-46.762 Y26.641 </raftPoint>)
(<raftPoint> X-48.048 Y25.336 </raftPoint>)
(<raftPoint> X-47.602 Y19.44 </raftPoint>)
(<raftPoint> X-40.545 Y19.44 </raftPoint>)
(<raftPoint> X-39.218 Y21.338 </raftPoint>)
(<raftPoint> X-39.991 Y25.376 </raftPoint>)
(<raftPoint> X-41.248 Y26.639 </raftPoint>)
(<raftPoint> X-39.21 Y26.64 </raftPoint>)
(<raftPoint> X-38.404 Y25.114 </raftPoint>)
(<raftPoint> X-38.498 Y19.919 </raftPoint>)
(<raftPoint> X-39.621 Y18.36 </raftPoint>)
(<raftPoint> X-48.379 Y18.36 </raftPoint>)
(</raftPerimeter>)
(<raftPerimeter>)
(<raftPoint> X42.398 Y17.645 </raftPoint>)
(<raftPoint> X48.745 Y17.456 </raftPoint>)
(<raftPoint> X50.72 Y19.431 </raftPoint>)
(<raftPoint> X51.335 Y21.572 </raftPoint>)
(<raftPoint> X50.854 Y25.344 </raftPoint>)
(<raftPoint> X49.284 Y27.356 </raftPoint>)
(<raftPoint> X41.254 Y27.543 </raftPoint>)
(<raftPoint> X39.24 Y25.529 </raftPoint>)
(<raftPoint> X39.24 Y21.286 </raftPoint>)
(</raftPerimeter>)
(<raftPerimeter>)
(<raftPoint> X47.784 Y-27.356 </raftPoint>)
(<raftPoint> X49.354 Y-25.344 </raftPoint>)
(<raftPoint> X49.837 Y-21.552 </raftPoint>)
(<raftPoint> X49.048 Y-19.599 </raftPoint>)
(<raftPoint> X46.951 Y-17.46 </raftPoint>)
(<raftPoint> X41.251 Y-17.46 </raftPoint>)
(<raftPoint> X37.391 Y-21.319 </raftPoint>)
(<raftPoint> X39.337 Y-27.546 </raftPoint>)
(</raftPerimeter>)
(<raftPerimeter>)
(<raftPoint> X-57.685 Y4.86 </raftPoint>)
(<raftPoint> X-30.515 Y4.86 </raftPoint>)
(<raftPoint> X-26.787 Y6.724 </raftPoint>)
(<raftPoint> X-23.303 Y10.208 </raftPoint>)
(<raftPoint> X-18.143 Y8.488 </raftPoint>)
(<raftPoint> X-15.177 Y6.9 </raftPoint>)
(<raftPoint> X-12.729 Y4.859 </raftPoint>)
(<raftPoint> X15.387 Y5.041 </raftPoint>)
(<raftPoint> X18.678 Y6.902 </raftPoint>)
(<raftPoint> X20.796 Y8.64 </raftPoint>)
(<raftPoint> X26.446 Y8.64 </raftPoint>)
(<raftPoint> X28.596 Y6.72 </raftPoint>)
(<raftPoint> X32.315 Y4.86 </raftPoint>)
(<raftPoint> X59.485 Y4.86 </raftPoint>)
(<raftPoint> X63.213 Y6.724 </raftPoint>)
(<raftPoint> X66.913 Y10.423 </raftPoint>)
(<raftPoint> X67.618 Y12.436 </raftPoint>)
(<raftPoint> X68.729 Y14.063 </raftPoint>)
(<raftPoint> X69.319 Y16.036 </raftPoint>)
(<raftPoint> X70.56 Y17.701 </raftPoint>)
(<raftPoint> X70.56 Y27.275 </raftPoint>)
(<raftPoint> X69.619 Y28.932 </raftPoint>)
(<raftPoint> X68.727 Y32.762 </raftPoint>)
(<raftPoint> X61.349 Y40.14 </raftPoint>)
(<raftPoint> X55.893 Y40.14 </raftPoint>)
(<raftPoint> X52.975 Y41.759 </raftPoint>)
(<raftPoint> X37.717 Y41.941 </raftPoint>)
(<raftPoint> X34.115 Y40.14 </raftPoint>)
(<raftPoint> X30.515 Y40.14 </raftPoint>)
(<raftPoint> X26.787 Y38.276 </raftPoint>)
(<raftPoint> X23.4 Y34.889 </raftPoint>)
(<raftPoint> X20.013 Y38.276 </raftPoint>)
(<raftPoint> X12.685 Y41.94 </raftPoint>)
(<raftPoint> X-9.085 Y41.94 </raftPoint>)
(<raftPoint> X-12.685 Y40.14 </raftPoint>)
(<raftPoint> X-14.549 Y40.14 </raftPoint>)
(<raftPoint> X-18.149 Y36.54 </raftPoint>)
(<raftPoint> X-23.3 Y36.54 </raftPoint>)
(<raftPoint> X-32.3 Y41.94 </raftPoint>)
(<raftPoint> X-55.885 Y41.94 </raftPoint>)
(<raftPoint> X-59.601 Y40.082 </raftPoint>)
(<raftPoint> X-64.043 Y36.253 </raftPoint>)
(<raftPoint> X-66.922 Y32.755 </raftPoint>)
(<raftPoint> X-67.559 Y30.764 </raftPoint>)
(<raftPoint> X-68.76 Y29.096 </raftPoint>)
(<raftPoint> X-68.76 Y17.738 </raftPoint>)
(<raftPoint> X-67.109 Y14.305 </raftPoint>)
(<raftPoint> X-66.948 Y12.259 </raftPoint>)
(<raftPoint> X-61.413 Y6.724 </raftPoint>)
(</raftPerimeter>)
(<raftPerimeter>)
(<raftPoint> X-67.618 Y-12.436 </raftPoint>)
(<raftPoint> X-68.729 Y-14.063 </raftPoint>)
(<raftPoint> X-69.318 Y-16.036 </raftPoint>)
(<raftPoint> X-70.56 Y-17.7 </raftPoint>)
(<raftPoint> X-70.56 Y-27.275 </raftPoint>)
(<raftPoint> X-69.619 Y-28.932 </raftPoint>)
(<raftPoint> X-68.727 Y-32.762 </raftPoint>)
(<raftPoint> X-61.349 Y-40.14 </raftPoint>)
(<raftPoint> X-59.494 Y-40.14 </raftPoint>)
(<raftPoint> X-56.612 Y-41.759 </raftPoint>)
(<raftPoint> X-34.116 Y-41.941 </raftPoint>)
(<raftPoint> X-26.787 Y-38.276 </raftPoint>)
(<raftPoint> X-25.051 Y-36.54 </raftPoint>)
(<raftPoint> X-19.949 Y-36.54 </raftPoint>)
(<raftPoint> X-18.213 Y-38.276 </raftPoint>)
(<raftPoint> X-10.885 Y-41.94 </raftPoint>)
(<raftPoint> X10.885 Y-41.94 </raftPoint>)
(<raftPoint> X14.485 Y-40.14 </raftPoint>)
(<raftPoint> X16.349 Y-40.14 </raftPoint>)
(<raftPoint> X19.949 Y-36.54 </raftPoint>)
(<raftPoint> X23.291 Y-36.54 </raftPoint>)
(<raftPoint> X28.691 Y-40.14 </raftPoint>)
(<raftPoint> X32.315 Y-40.14 </raftPoint>)
(<raftPoint> X35.915 Y-41.94 </raftPoint>)
(<raftPoint> X52.285 Y-41.94 </raftPoint>)
(<raftPoint> X55.885 Y-40.14 </raftPoint>)
(<raftPoint> X59.534 Y-40.14 </raftPoint>)
(<raftPoint> X64.043 Y-36.253 </raftPoint>)
(<raftPoint> X66.922 Y-32.756 </raftPoint>)
(<raftPoint> X67.56 Y-30.764 </raftPoint>)
(<raftPoint> X68.76 Y-29.096 </raftPoint>)
(<raftPoint> X68.76 Y-17.738 </raftPoint>)
(<raftPoint> X67.11 Y-14.305 </raftPoint>)
(<raftPoint> X66.948 Y-12.259 </raftPoint>)
(<raftPoint> X61.413 Y-6.724 </raftPoint>)
(<raftPoint> X57.685 Y-4.86 </raftPoint>)
(<raftPoint> X30.515 Y-4.86 </raftPoint>)
(<raftPoint> X26.787 Y-6.724 </raftPoint>)
(<raftPoint> X25.051 Y-8.46 </raftPoint>)
(<raftPoint> X19.909 Y-8.46 </raftPoint>)
(<raftPoint> X14.508 Y-4.859 </raftPoint>)
(<raftPoint> X-13.387 Y-5.041 </raftPoint>)
(<raftPoint> X-16.691 Y-6.909 </raftPoint>)
(<raftPoint> X-20.371 Y-10.435 </raftPoint>)
(<raftPoint> X-25.046 Y-10.265 </raftPoint>)
(<raftPoint> X-28.587 Y-6.724 </raftPoint>)
(<raftPoint> X-32.315 Y-4.86 </raftPoint>)
(<raftPoint> X-59.485 Y-4.86 </raftPoint>)
(<raftPoint> X-63.213 Y-6.724 </raftPoint>)
(<raftPoint> X-66.913 Y-10.423 </raftPoint>)
(</raftPerimeter>)
(<raftPerimeter>)
(<raftPoint> X39.054 Y19.949 </raftPoint>)
(<raftPoint> X38.568 Y21.655 </raftPoint>)
(<raftPoint> X38.521 Y23.367 </raftPoint>)
(<raftPoint> X38.886 Y25.079 </raftPoint>)
(<raftPoint> X39.747 Y26.779 </raftPoint>)
(<raftPoint> X43.34 Y30.06 </raftPoint>)
(<raftPoint> X48.451 Y30.06 </raftPoint>)
(<raftPoint> X50.114 Y28.397 </raftPoint>)
(<raftPoint> X52.118 Y25.066 </raftPoint>)
(<raftPoint> X52.48 Y23.367 </raftPoint>)
(<raftPoint> X52.433 Y21.655 </raftPoint>)
(<raftPoint> X51.947 Y19.949 </raftPoint>)
(<raftPoint> X50.863 Y18.245 </raftPoint>)
(<raftPoint> X46.675 Y14.94 </raftPoint>)
(<raftPoint> X43.352 Y14.94 </raftPoint>)
(<raftPoint> X40.15 Y18.225 </raftPoint>)
(</raftPerimeter>)
(<raftPerimeter>)
(<raftPoint> X38.25 Y-26.785 </raftPoint>)
(<raftPoint> X37.385 Y-25.079 </raftPoint>)
(<raftPoint> X37.021 Y-23.367 </raftPoint>)
(<raftPoint> X37.068 Y-21.655 </raftPoint>)
(<raftPoint> X37.552 Y-19.956 </raftPoint>)
(<raftPoint> X39.81 Y-16.709 </raftPoint>)
(<raftPoint> X40.754 Y-16.542 </raftPoint>)
(<raftPoint> X43.304 Y-14.94 </raftPoint>)
(<raftPoint> X44.889 Y-14.94 </raftPoint>)
(<raftPoint> X47.244 Y-16.544 </raftPoint>)
(<raftPoint> X48.385 Y-16.712 </raftPoint>)
(<raftPoint> X50.447 Y-19.949 </raftPoint>)
(<raftPoint> X50.933 Y-21.655 </raftPoint>)
(<raftPoint> X50.98 Y-23.367 </raftPoint>)
(<raftPoint> X50.615 Y-25.079 </raftPoint>)
(<raftPoint> X49.748 Y-26.79 </raftPoint>)
(<raftPoint> X46.645 Y-30.06 </raftPoint>)
(<raftPoint> X41.548 Y-30.06 </raftPoint>)
(</raftPerimeter>)
(<raftPerimeter>)
(<raftPoint> X-51.333 Y-25.105 </raftPoint>)
(<raftPoint> X-51.076 Y-19.913 </raftPoint>)
(<raftPoint> X-50.118 Y-18.407 </raftPoint>)
(<raftPoint> X-48.502 Y-16.791 </raftPoint>)
(<raftPoint> X-43.705 Y-18.36 </raftPoint>)
(<raftPoint> X-41.036 Y-18.36 </raftPoint>)
(<raftPoint> X-39.923 Y-19.923 </raftPoint>)
(<raftPoint> X-39.667 Y-25.107 </raftPoint>)
(<raftPoint> X-41.605 Y-28.265 </raftPoint>)
(<raftPoint> X-48.11 Y-28.437 </raftPoint>)
(<raftPoint> X-50.307 Y-26.754 </raftPoint>)
(</raftPerimeter>)
(<raftPerimeter>)
(<raftPoint> X-4.083 Y25.105 </raftPoint>)
(<raftPoint> X-3.042 Y26.779 </raftPoint>)
(<raftPoint> X-1.645 Y28.26 </raftPoint>)
(<raftPoint> X5.219 Y28.26 </raftPoint>)
(<raftPoint> X7.582 Y25.089 </raftPoint>)
(<raftPoint> X7.326 Y19.917 </raftPoint>)
(<raftPoint> X5.332 Y16.926 </raftPoint>)
(<raftPoint> X4.102 Y18.034 </raftPoint>)
(<raftPoint> X5.477 Y19.657 </raftPoint>)
(<raftPoint> X5.893 Y25.345 </raftPoint>)
(<raftPoint> X3.744 Y27.36 </raftPoint>)
(<raftPoint> X-0.248 Y27.36 </raftPoint>)
(<raftPoint> X-2.165 Y25.529 </raftPoint>)
(<raftPoint> X-1.983 Y19.663 </raftPoint>)
(<raftPoint> X-0.598 Y18.026 </raftPoint>)
(<raftPoint> X-1.745 Y16.931 </raftPoint>)
(<raftPoint> X-3.827 Y19.921 </raftPoint>)
(</raftPerimeter>)
(<raftPerimeter>)
(<raftPoint> X-49.577 Y19.923 </raftPoint>)
(<raftPoint> X-49.833 Y25.105 </raftPoint>)
(<raftPoint> X-48.808 Y26.754 </raftPoint>)
(<raftPoint> X-46.605 Y28.44 </raftPoint>)
(<raftPoint> X-41.395 Y28.44 </raftPoint>)
(<raftPoint> X-39.193 Y26.754 </raftPoint>)
(<raftPoint> X-38.167 Y25.105 </raftPoint>)
(<raftPoint> X-38.423 Y19.923 </raftPoint>)
(<raftPoint> X-39.537 Y18.36 </raftPoint>)
(<raftPoint> X-42.209 Y18.36 </raftPoint>)
(<raftPoint> X-46.72 Y16.789 </raftPoint>)
(<raftPoint> X-48.381 Y18.243 </raftPoint>)
(</raftPerimeter>)
(<raftPerimeter>)
(<raftPoint> X-5.583 Y-25.096 </raftPoint>)
(<raftPoint> X-5.327 Y-19.923 </raftPoint>)
(<raftPoint> X-4.215 Y-18.36 </raftPoint>)
(<raftPoint> X-2.381 Y-18.36 </raftPoint>)
(<raftPoint> X-3.477 Y-19.657 </raftPoint>)
(<raftPoint> X-3.894 Y-25.345 </raftPoint>)
(<raftPoint> X-1.746 Y-27.36 </raftPoint>)
(<raftPoint> X2.259 Y-27.36 </raftPoint>)
(<raftPoint> X3.959 Y-25.522 </raftPoint>)
(<raftPoint> X3.987 Y-19.669 </raftPoint>)
(<raftPoint> X2.583 Y-18.01 </raftPoint>)
(<raftPoint> X3.572 Y-16.941 </raftPoint>)
(<raftPoint> X5.795 Y-19.887 </raftPoint>)
(<raftPoint> X5.018 Y-23.652 </raftPoint>)
(<raftPoint> X6.022 Y-25.204 </raftPoint>)
(<raftPoint> X5.047 Y-26.77 </raftPoint>)
(<raftPoint> X3.458 Y-28.26 </raftPoint>)
(<raftPoint> X-3.41 Y-28.26 </raftPoint>)
(</raftPerimeter>)
(<raftPerimeter>)
(<raftPoint> X-40.421 Y19.446 </raftPoint>)
(<raftPoint> X-39.222 Y21.344 </raftPoint>)
(<raftPoint> X-39.893 Y25.379 </raftPoint>)
(<raftPoint> X-42.061 Y27.412 </raftPoint>)
(<raftPoint> X-47.16 Y25.636 </raftPoint>)
(<raftPoint> X-47.16 Y19.249 </raftPoint>)
(</raftPerimeter>)
(<raftPerimeter>)
(<raftPoint> X-43.557 Y-27.408 </raftPoint>)
(<raftPoint> X-41.356 Y-25.345 </raftPoint>)
(<raftPoint> X-41.788 Y-19.449 </raftPoint>)
(<raftPoint> X-48.96 Y-19.25 </raftPoint>)
(<raftPoint> X-48.96 Y-25.641 </raftPoint>)
(</raftPerimeter>)
(<raftPerimeter>)
(<raftPoint> X-57.685 Y4.86 </raftPoint>)
(<raftPoint> X-30.515 Y4.86 </raftPoint>)
(<raftPoint> X-26.787 Y6.724 </raftPoint>)
(<raftPoint> X-23.303 Y10.208 </raftPoint>)
(<raftPoint> X-18.143 Y8.488 </raftPoint>)
(<raftPoint> X-15.177 Y6.9 </raftPoint>)
(<raftPoint> X-12.729 Y4.859 </raftPoint>)
(<raftPoint> X15.387 Y5.041 </raftPoint>)
(<raftPoint> X18.678 Y6.902 </raftPoint>)
(<raftPoint> X20.796 Y8.64 </raftPoint>)
(<raftPoint> X26.446 Y8.64 </raftPoint>)
(<raftPoint> X28.596 Y6.72 </raftPoint>)
(<raftPoint> X32.315 Y4.86 </raftPoint>)
(<raftPoint> X59.485 Y4.86 </raftPoint>)
(<raftPoint> X63.213 Y6.724 </raftPoint>)
(<raftPoint> X66.913 Y10.423 </raftPoint>)
(<raftPoint> X67.618 Y12.436 </raftPoint>)
(<raftPoint> X68.729 Y14.063 </raftPoint>)
(<raftPoint> X69.319 Y16.036 </raftPoint>)
(<raftPoint> X70.56 Y17.701 </raftPoint>)
(<raftPoint> X70.56 Y27.275 </raftPoint>)
(<raftPoint> X69.619 Y28.932 </raftPoint>)
(<raftPoint> X68.727 Y32.762 </raftPoint>)
(<raftPoint> X61.349 Y40.14 </raftPoint>)
(<raftPoint> X55.893 Y40.14 </raftPoint>)
(<raftPoint> X52.975 Y41.759 </raftPoint>)
(<raftPoint> X37.717 Y41.941 </raftPoint>)
(<raftPoint> X34.115 Y40.14 </raftPoint>)
(<raftPoint> X30.515 Y40.14 </raftPoint>)
(<raftPoint> X26.787 Y38.276 </raftPoint>)
(<raftPoint> X23.4 Y34.889 </raftPoint>)
(<raftPoint> X20.013 Y38.276 </raftPoint>)
(<raftPoint> X12.685 Y41.94 </raftPoint>)
(<raftPoint> X-9.085 Y41.94 </raftPoint>)
(<raftPoint> X-12.685 Y40.14 </raftPoint>)
(<raftPoint> X-14.549 Y40.14 </raftPoint>)
(<raftPoint> X-18.149 Y36.54 </raftPoint>)
(<raftPoint> X-23.3 Y36.54 </raftPoint>)
(<raftPoint> X-32.3 Y41.94 </raftPoint>)
(<raftPoint> X-55.885 Y41.94 </raftPoint>)
(<raftPoint> X-59.601 Y40.082 </raftPoint>)
(<raftPoint> X-64.043 Y36.253 </raftPoint>)
(<raftPoint> X-66.922 Y32.755 </raftPoint>)
(<raftPoint> X-67.559 Y30.764 </raftPoint>)
(<raftPoint> X-68.76 Y29.096 </raftPoint>)
(<raftPoint> X-68.76 Y17.738 </raftPoint>)
(<raftPoint> X-67.109 Y14.305 </raftPoint>)
(<raftPoint> X-66.948 Y12.259 </raftPoint>)
(<raftPoint> X-61.413 Y6.724 </raftPoint>)
(</raftPerimeter>)
(<raftPerimeter>)
(<raftPoint> X-67.618 Y-12.436 </raftPoint>)
(<raftPoint> X-68.729 Y-14.063 </raftPoint>)
(<raftPoint> X-69.318 Y-16.036 </raftPoint>)
(<raftPoint> X-70.56 Y-17.7 </raftPoint>)
(<raftPoint> X-70.56 Y-27.275 </raftPoint>)
(<raftPoint> X-69.619 Y-28.932 </raftPoint>)
(<raftPoint> X-68.727 Y-32.762 </raftPoint>)
(<raftPoint> X-61.349 Y-40.14 </raftPoint>)
(<raftPoint> X-59.494 Y-40.14 </raftPoint>)
(<raftPoint> X-56.612 Y-41.759 </raftPoint>)
(<raftPoint> X-34.116 Y-41.941 </raftPoint>)
(<raftPoint> X-26.787 Y-38.276 </raftPoint>)
(<raftPoint> X-25.051 Y-36.54 </raftPoint>)
(<raftPoint> X-19.949 Y-36.54 </raftPoint>)
(<raftPoint> X-18.213 Y-38.276 </raftPoint>)
(<raftPoint> X-10.885 Y-41.94 </raftPoint>)
(<raftPoint> X10.885 Y-41.94 </raftPoint>)
(<raftPoint> X14.485 Y-40.14 </raftPoint>)
(<raftPoint> X16.349 Y-40.14 </raftPoint>)
(<raftPoint> X19.949 Y-36.54 </raftPoint>)
(<raftPoint> X23.291 Y-36.54 </raftPoint>)
(<raftPoint> X28.691 Y-40.14 </raftPoint>)
(<raftPoint> X32.315 Y-40.14 </raftPoint>)
(<raftPoint> X35.915 Y-41.94 </raftPoint>)
(<raftPoint> X52.285 Y-41.94 </raftPoint>)
(<raftPoint> X55.885 Y-40.14 </raftPoint>)
(<raftPoint> X59.534 Y-40.14 </raftPoint>)
(<raftPoint> X64.043 Y-36.253 </raftPoint>)
(<raftPoint> X66.922 Y-32.756 </raftPoint>)
(<raftPoint> X67.56 Y-30.764 </raftPoint>)
(<raftPoint> X68.76 Y-29.096 </raftPoint>)
(<raftPoint> X68.76 Y-17.738 </raftPoint>)
(<raftPoint> X67.11 Y-14.305 </raftPoint>)
(<raftPoint> X66.948 Y-12.259 </raftPoint>)
(<raftPoint> X61.413 Y-6.724 </raftPoint>)
(<raftPoint> X57.685 Y-4.86 </raftPoint>)
(<raftPoint> X30.515 Y-4.86 </raftPoint>)
(<raftPoint> X26.787 Y-6.724 </raftPoint>)
(<raftPoint> X25.051 Y-8.46 </raftPoint>)
(<raftPoint> X19.909 Y-8.46 </raftPoint>)
(<raftPoint> X14.508 Y-4.859 </raftPoint>)
(<raftPoint> X-13.387 Y-5.041 </raftPoint>)
(<raftPoint> X-16.691 Y-6.909 </raftPoint>)
(<raftPoint> X-20.371 Y-10.435 </raftPoint>)
(<raftPoint> X-25.046 Y-10.265 </raftPoint>)
(<raftPoint> X-28.587 Y-6.724 </raftPoint>)
(<raftPoint> X-32.315 Y-4.86 </raftPoint>)
(<raftPoint> X-59.485 Y-4.86 </raftPoint>)
(<raftPoint> X-63.213 Y-6.724 </raftPoint>)
(<raftPoint> X-66.913 Y-10.423 </raftPoint>)
(</raftPerimeter>)
(<raftPerimeter>)
(<raftPoint> X39.054 Y19.949 </raftPoint>)
(<raftPoint> X38.568 Y21.655 </raftPoint>)
(<raftPoint> X38.521 Y23.367 </raftPoint>)
(<raftPoint> X38.886 Y25.079 </raftPoint>)
(<raftPoint> X39.747 Y26.779 </raftPoint>)
(<raftPoint> X43.34 Y30.06 </raftPoint>)
(<raftPoint> X48.451 Y30.06 </raftPoint>)
(<raftPoint> X50.114 Y28.397 </raftPoint>)
(<raftPoint> X52.118 Y25.066 </raftPoint>)
(<raftPoint> X52.48 Y23.367 </raftPoint>)
(<raftPoint> X52.433 Y21.655 </raftPoint>)
(<raftPoint> X51.947 Y19.949 </raftPoint>)
(<raftPoint> X50.863 Y18.245 </raftPoint>)
(<raftPoint> X46.675 Y14.94 </raftPoint>)
(<raftPoint> X43.352 Y14.94 </raftPoint>)
(<raftPoint> X40.15 Y18.225 </raftPoint>)
(</raftPerimeter>)
(<raftPerimeter>)
(<raftPoint> X38.25 Y-26.785 </raftPoint>)
(<raftPoint> X37.385 Y-25.079 </raftPoint>)
(<raftPoint> X37.021 Y-23.367 </raftPoint>)
(<raftPoint> X37.068 Y-21.655 </raftPoint>)
(<raftPoint> X37.552 Y-19.956 </raftPoint>)
(<raftPoint> X39.81 Y-16.709 </raftPoint>)
(<raftPoint> X40.754 Y-16.542 </raftPoint>)
(<raftPoint> X43.304 Y-14.94 </raftPoint>)
(<raftPoint> X44.889 Y-14.94 </raftPoint>)
(<raftPoint> X47.244 Y-16.544 </raftPoint>)
(<raftPoint> X48.385 Y-16.712 </raftPoint>)
(<raftPoint> X50.447 Y-19.949 </raftPoint>)
(<raftPoint> X50.933 Y-21.655 </raftPoint>)
(<raftPoint> X50.98 Y-23.367 </raftPoint>)
(<raftPoint> X50.615 Y-25.079 </raftPoint>)
(<raftPoint> X49.748 Y-26.79 </raftPoint>)
(<raftPoint> X46.645 Y-30.06 </raftPoint>)
(<raftPoint> X41.548 Y-30.06 </raftPoint>)
(</raftPerimeter>)
(<raftPerimeter>)
(<raftPoint> X-51.395 Y-25.106 </raftPoint>)
(<raftPoint> X-51.139 Y-19.918 </raftPoint>)
(<raftPoint> X-50.121 Y-18.41 </raftPoint>)
(<raftPoint> X-48.502 Y-16.791 </raftPoint>)
(<raftPoint> X-44.832 Y-18.0 </raftPoint>)
(<raftPoint> X-48.96 Y-19.36 </raftPoint>)
(<raftPoint> X-48.96 Y-25.64 </raftPoint>)
(<raftPoint> X-43.598 Y-27.406 </raftPoint>)
(<raftPoint> X-41.261 Y-25.353 </raftPoint>)
(<raftPoint> X-41.665 Y-19.648 </raftPoint>)
(<raftPoint> X-42.817 Y-18.404 </raftPoint>)
(<raftPoint> X-42.797 Y-18.36 </raftPoint>)
(<raftPoint> X-40.952 Y-18.36 </raftPoint>)
(<raftPoint> X-39.862 Y-19.921 </raftPoint>)
(<raftPoint> X-39.606 Y-25.104 </raftPoint>)
(<raftPoint> X-41.602 Y-28.265 </raftPoint>)
(<raftPoint> X-48.225 Y-28.437 </raftPoint>)
(<raftPoint> X-50.376 Y-26.756 </raftPoint>)
(</raftPerimeter>)
(<raftPerimeter>)
(<raftPoint> X-49.639 Y19.921 </raftPoint>)
(<raftPoint> X-49.895 Y25.106 </raftPoint>)
(<raftPoint> X-48.876 Y26.756 </raftPoint>)
(<raftPoint> X-46.719 Y28.44 </raftPoint>)
(<raftPoint> X-41.281 Y28.44 </raftPoint>)
(<raftPoint> X-39.124 Y26.756 </raftPoint>)
(<raftPoint> X-38.106 Y25.106 </raftPoint>)
(<raftPoint> X-38.362 Y19.921 </raftPoint>)
(<raftPoint> X-39.453 Y18.36 </raftPoint>)
(<raftPoint> X-42.242 Y18.36 </raftPoint>)
(<raftPoint> X-46.726 Y16.787 </raftPoint>)
(<raftPoint> X-48.468 Y18.245 </raftPoint>)
(</raftPerimeter>)
(<raftPerimeter>)
(<raftPoint> X-3.224 Y23.645 </raftPoint>)
(<raftPoint> X-4.098 Y25.2 </raftPoint>)
(<raftPoint> X-3.31 Y26.6 </raftPoint>)
(<raftPoint> X-1.651 Y28.26 </raftPoint>)
(<raftPoint> X5.243 Y28.26 </raftPoint>)
(<raftPoint> X6.61 Y26.781 </raftPoint>)
(<raftPoint> X7.644 Y25.106 </raftPoint>)
(<raftPoint> X7.388 Y19.919 </raftPoint>)
(<raftPoint> X5.333 Y16.92 </raftPoint>)
(<raftPoint> X4.083 Y18.026 </raftPoint>)
(<raftPoint> X5.592 Y19.654 </raftPoint>)
(<raftPoint> X5.765 Y25.538 </raftPoint>)
(<raftPoint> X3.705 Y27.36 </raftPoint>)
(<raftPoint> X-0.197 Y27.36 </raftPoint>)
(<raftPoint> X-2.162 Y25.535 </raftPoint>)
(<raftPoint> X-2.095 Y19.656 </raftPoint>)
(<raftPoint> X-0.565 Y18.018 </raftPoint>)
(<raftPoint> X-1.745 Y16.922 </raftPoint>)
(<raftPoint> X-3.863 Y19.887 </raftPoint>)
(</raftPerimeter>)
(<raftPerimeter>)
(<raftPoint> X-5.645 Y-25.094 </raftPoint>)
(<raftPoint> X-5.389 Y-19.921 </raftPoint>)
(<raftPoint> X-4.298 Y-18.36 </raftPoint>)
(<raftPoint> X-2.385 Y-18.36 </raftPoint>)
(<raftPoint> X-3.586 Y-19.648 </raftPoint>)
(<raftPoint> X-3.99 Y-25.353 </raftPoint>)
(<raftPoint> X-1.691 Y-27.36 </raftPoint>)
(<raftPoint> X2.224 Y-27.36 </raftPoint>)
(<raftPoint> X3.957 Y-25.527 </raftPoint>)
(<raftPoint> X4.098 Y-19.663 </raftPoint>)
(<raftPoint> X2.562 Y-18.003 </raftPoint>)
(<raftPoint> X3.572 Y-16.933 </raftPoint>)
(<raftPoint> X5.854 Y-19.886 </raftPoint>)
(<raftPoint> X5.015 Y-23.654 </raftPoint>)
(<raftPoint> X6.08 Y-25.21 </raftPoint>)
(<raftPoint> X5.118 Y-26.767 </raftPoint>)
(<raftPoint> X3.462 Y-28.26 </raftPoint>)
(<raftPoint> X-3.413 Y-28.26 </raftPoint>)
(</raftPerimeter>)
(<raftPerimeter>)
(<raftPoint> X-40.301 Y19.446 </raftPoint>)
(<raftPoint> X-39.226 Y21.349 </raftPoint>)
(<raftPoint> X-39.795 Y25.382 </raftPoint>)
(<raftPoint> X-42.101 Y27.409 </raftPoint>)
(<raftPoint> X-47.16 Y25.635 </raftPoint>)
(<raftPoint> X-47.16 Y19.25 </raftPoint>)
(</raftPerimeter>)
(<raftPerimeter>)
(<raftPoint> X-57.685 Y4.86 </raftPoint>)
(<raftPoint> X-30.515 Y4.86 </raftPoint>)
(<raftPoint> X-26.787 Y6.724 </raftPoint>)
(<raftPoint> X-23.303 Y10.208 </raftPoint>)
(<raftPoint> X-18.143 Y8.488 </raftPoint>)
(<raftPoint> X-15.177 Y6.9 </raftPoint>)
(<raftPoint> X-12.729 Y4.859 </raftPoint>)
(<raftPoint> X15.387 Y5.041 </raftPoint>)
(<raftPoint> X18.678 Y6.902 </raftPoint>)
(<raftPoint> X20.796 Y8.64 </raftPoint>)
(<raftPoint> X26.446 Y8.64 </raftPoint>)
(<raftPoint> X28.596 Y6.72 </raftPoint>)
(<raftPoint> X32.315 Y4.86 </raftPoint>)
(<raftPoint> X59.485 Y4.86 </raftPoint>)
(<raftPoint> X63.213 Y6.724 </raftPoint>)
(<raftPoint> X66.913 Y10.423 </raftPoint>)
(<raftPoint> X67.618 Y12.436 </raftPoint>)
(<raftPoint> X68.729 Y14.063 </raftPoint>)
(<raftPoint> X69.319 Y16.036 </raftPoint>)
(<raftPoint> X70.56 Y17.701 </raftPoint>)
(<raftPoint> X70.56 Y27.275 </raftPoint>)
(<raftPoint> X69.619 Y28.932 </raftPoint>)
(<raftPoint> X68.727 Y32.762 </raftPoint>)
(<raftPoint> X61.349 Y40.14 </raftPoint>)
(<raftPoint> X55.893 Y40.14 </raftPoint>)
(<raftPoint> X52.975 Y41.759 </raftPoint>)
(<raftPoint> X37.717 Y41.941 </raftPoint>)
(<raftPoint> X34.115 Y40.14 </raftPoint>)
(<raftPoint> X30.515 Y40.14 </raftPoint>)
(<raftPoint> X26.787 Y38.276 </raftPoint>)
(<raftPoint> X23.4 Y34.889 </raftPoint>)
(<raftPoint> X20.013 Y38.276 </raftPoint>)
(<raftPoint> X12.685 Y41.94 </raftPoint>)
(<raftPoint> X-9.085 Y41.94 </raftPoint>)
(<raftPoint> X-12.685 Y40.14 </raftPoint>)
(<raftPoint> X-14.549 Y40.14 </raftPoint>)
(<raftPoint> X-18.149 Y36.54 </raftPoint>)
(<raftPoint> X-23.3 Y36.54 </raftPoint>)
(<raftPoint> X-32.3 Y41.94 </raftPoint>)
(<raftPoint> X-55.885 Y41.94 </raftPoint>)
(<raftPoint> X-59.601 Y40.082 </raftPoint>)
(<raftPoint> X-64.043 Y36.253 </raftPoint>)
(<raftPoint> X-66.922 Y32.755 </raftPoint>)
(<raftPoint> X-67.559 Y30.764 </raftPoint>)
(<raftPoint> X-68.76 Y29.096 </raftPoint>)
(<raftPoint> X-68.76 Y17.738 </raftPoint>)
(<raftPoint> X-67.109 Y14.305 </raftPoint>)
(<raftPoint> X-66.948 Y12.259 </raftPoint>)
(<raftPoint> X-61.413 Y6.724 </raftPoint>)
(</raftPerimeter>)
(<raftPerimeter>)
(<raftPoint> X-67.618 Y-12.436 </raftPoint>)
(<raftPoint> X-68.729 Y-14.063 </raftPoint>)
(<raftPoint> X-69.318 Y-16.036 </raftPoint>)
(<raftPoint> X-70.56 Y-17.7 </raftPoint>)
(<raftPoint> X-70.56 Y-27.275 </raftPoint>)
(<raftPoint> X-69.619 Y-28.932 </raftPoint>)
(<raftPoint> X-68.727 Y-32.762 </raftPoint>)
(<raftPoint> X-61.349 Y-40.14 </raftPoint>)
(<raftPoint> X-59.494 Y-40.14 </raftPoint>)
(<raftPoint> X-56.612 Y-41.759 </raftPoint>)
(<raftPoint> X-34.116 Y-41.941 </raftPoint>)
(<raftPoint> X-26.787 Y-38.276 </raftPoint>)
(<raftPoint> X-25.051 Y-36.54 </raftPoint>)
(<raftPoint> X-19.949 Y-36.54 </raftPoint>)
(<raftPoint> X-18.213 Y-38.276 </raftPoint>)
(<raftPoint> X-10.885 Y-41.94 </raftPoint>)
(<raftPoint> X10.885 Y-41.94 </raftPoint>)
(<raftPoint> X14.485 Y-40.14 </raftPoint>)
(<raftPoint> X16.349 Y-40.14 </raftPoint>)
(<raftPoint> X19.949 Y-36.54 </raftPoint>)
(<raftPoint> X23.291 Y-36.54 </raftPoint>)
(<raftPoint> X28.691 Y-40.14 </raftPoint>)
(<raftPoint> X32.315 Y-40.14 </raftPoint>)
(<raftPoint> X35.915 Y-41.94 </raftPoint>)
(<raftPoint> X52.285 Y-41.94 </raftPoint>)
(<raftPoint> X55.885 Y-40.14 </raftPoint>)
(<raftPoint> X59.534 Y-40.14 </raftPoint>)
(<raftPoint> X64.043 Y-36.253 </raftPoint>)
(<raftPoint> X66.922 Y-32.756 </raftPoint>)
(<raftPoint> X67.56 Y-30.764 </raftPoint>)
(<raftPoint> X68.76 Y-29.096 </raftPoint>)
(<raftPoint> X68.76 Y-17.738 </raftPoint>)
(<raftPoint> X67.11 Y-14.305 </raftPoint>)
(<raftPoint> X66.948 Y-12.259 </raftPoint>)
(<raftPoint> X61.413 Y-6.724 </raftPoint>)
(<raftPoint> X57.685 Y-4.86 </raftPoint>)
(<raftPoint> X30.515 Y-4.86 </raftPoint>)
(<raftPoint> X26.787 Y-6.724 </raftPoint>)
(<raftPoint> X25.051 Y-8.46 </raftPoint>)
(<raftPoint> X19.909 Y-8.46 </raftPoint>)
(<raftPoint> X14.508 Y-4.859 </raftPoint>)
(<raftPoint> X-13.387 Y-5.041 </raftPoint>)
(<raftPoint> X-16.691 Y-6.909 </raftPoint>)
(<raftPoint> X-20.371 Y-10.435 </raftPoint>)
(<raftPoint> X-25.046 Y-10.265 </raftPoint>)
(<raftPoint> X-28.587 Y-6.724 </raftPoint>)
(<raftPoint> X-32.315 Y-4.86 </raftPoint>)
(<raftPoint> X-59.485 Y-4.86 </raftPoint>)
(<raftPoint> X-63.213 Y-6.724 </raftPoint>)
(<raftPoint> X-66.913 Y-10.423 </raftPoint>)
(</raftPerimeter>)
(<raftPerimeter>)
(<raftPoint> X39.054 Y19.949 </raftPoint>)
(<raftPoint> X38.568 Y21.655 </raftPoint>)
(<raftPoint> X38.521 Y23.367 </raftPoint>)
(<raftPoint> X38.886 Y25.079 </raftPoint>)
(<raftPoint> X39.747 Y26.779 </raftPoint>)
(<raftPoint> X43.34 Y30.06 </raftPoint>)
(<raftPoint> X48.451 Y30.06 </raftPoint>)
(<raftPoint> X50.114 Y28.397 </raftPoint>)
(<raftPoint> X52.118 Y25.066 </raftPoint>)
(<raftPoint> X52.48 Y23.367 </raftPoint>)
(<raftPoint> X52.433 Y21.655 </raftPoint>)
(<raftPoint> X51.947 Y19.949 </raftPoint>)
(<raftPoint> X50.863 Y18.245 </raftPoint>)
(<raftPoint> X46.675 Y14.94 </raftPoint>)
(<raftPoint> X43.352 Y14.94 </raftPoint>)
(<raftPoint> X40.15 Y18.225 </raftPoint>)
(</raftPerimeter>)
(<raftPerimeter>)
(<raftPoint> X38.25 Y-26.785 </raftPoint>)
(<raftPoint> X37.385 Y-25.079 </raftPoint>)
(<raftPoint> X37.021 Y-23.367 </raftPoint>)
(<raftPoint> X37.068 Y-21.655 </raftPoint>)
(<raftPoint> X37.552 Y-19.956 </raftPoint>)
(<raftPoint> X39.81 Y-16.709 </raftPoint>)
(<raftPoint> X40.754 Y-16.542 </raftPoint>)
(<raftPoint> X43.304 Y-14.94 </raftPoint>)
(<raftPoint> X44.889 Y-14.94 </raftPoint>)
(<raftPoint> X47.244 Y-16.544 </raftPoint>)
(<raftPoint> X48.385 Y-16.712 </raftPoint>)
(<raftPoint> X50.447 Y-19.949 </raftPoint>)
(<raftPoint> X50.933 Y-21.655 </raftPoint>)
(<raftPoint> X50.98 Y-23.367 </raftPoint>)
(<raftPoint> X50.615 Y-25.079 </raftPoint>)
(<raftPoint> X49.748 Y-26.79 </raftPoint>)
(<raftPoint> X46.645 Y-30.06 </raftPoint>)
(<raftPoint> X41.548 Y-30.06 </raftPoint>)
(</raftPerimeter>)
(<raftPerimeter>)
(<raftPoint> X-51.457 Y-25.107 </raftPoint>)
(<raftPoint> X-51.2 Y-19.92 </raftPoint>)
(<raftPoint> X-50.035 Y-18.236 </raftPoint>)
(<raftPoint> X-48.509 Y-16.79 </raftPoint>)
(<raftPoint> X-44.863 Y-18.0 </raftPoint>)
(<raftPoint> X-48.96 Y-19.36 </raftPoint>)
(<raftPoint> X-48.96 Y-25.642 </raftPoint>)
(<raftPoint> X-43.503 Y-27.405 </raftPoint>)
(<raftPoint> X-41.166 Y-25.353 </raftPoint>)
(<raftPoint> X-41.557 Y-19.64 </raftPoint>)
(<raftPoint> X-42.835 Y-18.371 </raftPoint>)
(<raftPoint> X-42.831 Y-18.36 </raftPoint>)
(<raftPoint> X-40.88 Y-18.36 </raftPoint>)
(<raftPoint> X-39.8 Y-19.92 </raftPoint>)
(<raftPoint> X-39.544 Y-25.102 </raftPoint>)
(<raftPoint> X-41.599 Y-28.265 </raftPoint>)
(<raftPoint> X-48.339 Y-28.437 </raftPoint>)
(<raftPoint> X-50.446 Y-26.758 </raftPoint>)
(</raftPerimeter>)
(<raftPerimeter>)
(<raftPoint> X-49.7 Y19.92 </raftPoint>)
(<raftPoint> X-49.957 Y25.107 </raftPoint>)
(<raftPoint> X-48.946 Y26.758 </raftPoint>)
(<raftPoint> X-46.834 Y28.44 </raftPoint>)
(<raftPoint> X-41.167 Y28.44 </raftPoint>)
(<raftPoint> X-39.055 Y26.758 </raftPoint>)
(<raftPoint> X-38.043 Y25.107 </raftPoint>)
(<raftPoint> X-38.3 Y19.92 </raftPoint>)
(<raftPoint> X-39.38 Y18.36 </raftPoint>)
(<raftPoint> X-42.282 Y18.36 </raftPoint>)
(<raftPoint> X-46.731 Y16.786 </raftPoint>)
(<raftPoint> X-48.543 Y18.248 </raftPoint>)
(</raftPerimeter>)
(<raftPerimeter>)
(<raftPoint> X-3.221 Y23.648 </raftPoint>)
(<raftPoint> X-4.151 Y25.198 </raftPoint>)
(<raftPoint> X-3.186 Y26.773 </raftPoint>)
(<raftPoint> X-1.654 Y28.26 </raftPoint>)
(<raftPoint> X5.247 Y28.26 </raftPoint>)
(<raftPoint> X6.682 Y26.778 </raftPoint>)
(<raftPoint> X7.707 Y25.107 </raftPoint>)
(<raftPoint> X7.45 Y19.922 </raftPoint>)
(<raftPoint> X5.335 Y16.913 </raftPoint>)
(<raftPoint> X4.059 Y18.018 </raftPoint>)
(<raftPoint> X5.702 Y19.649 </raftPoint>)
(<raftPoint> X5.762 Y25.535 </raftPoint>)
(<raftPoint> X3.805 Y27.36 </raftPoint>)
(<raftPoint> X-0.31 Y27.36 </raftPoint>)
(<raftPoint> X-2.159 Y25.531 </raftPoint>)
(<raftPoint> X-2.206 Y19.65 </raftPoint>)
(<raftPoint> X-0.534 Y18.011 </raftPoint>)
(<raftPoint> X-1.745 Y16.915 </raftPoint>)
(<raftPoint> X-3.922 Y19.887 </raftPoint>)
(</raftPerimeter>)
(<raftPerimeter>)
(<raftPoint> X-5.706 Y-25.092 </raftPoint>)
(<raftPoint> X-5.45 Y-19.914 </raftPoint>)
(<raftPoint> X-3.51 Y-16.905 </raftPoint>)
(<raftPoint> X-2.056 Y-18.032 </raftPoint>)
(<raftPoint> X-3.694 Y-19.639 </raftPoint>)
(<raftPoint> X-4.085 Y-25.353 </raftPoint>)
(<raftPoint> X-1.8 Y-27.36 </raftPoint>)
(<raftPoint> X2.325 Y-27.36 </raftPoint>)
(<raftPoint> X3.96 Y-25.517 </raftPoint>)
(<raftPoint> X3.96 Y-19.474 </raftPoint>)
(<raftPoint> X2.531 Y-18.0 </raftPoint>)
(<raftPoint> X3.604 Y-16.893 </raftPoint>)
(<raftPoint> X5.11 Y-18.399 </raftPoint>)
(<raftPoint> X5.892 Y-19.8 </raftPoint>)
(<raftPoint> X5.01 Y-21.379 </raftPoint>)
(<raftPoint> X6.18 Y-25.151 </raftPoint>)
(<raftPoint> X5.195 Y-26.758 </raftPoint>)
(<raftPoint> X3.089 Y-28.437 </raftPoint>)
(<raftPoint> X-3.413 Y-28.265 </raftPoint>)
(</raftPerimeter>)
(<raftPerimeter>)
(<raftPoint> X-39.667 Y25.353 </raftPoint>)
(<raftPoint> X-41.951 Y27.36 </raftPoint>)
(<raftPoint> X-46.048 Y27.36 </raftPoint>)
(<raftPoint> X-48.358 Y25.332 </raftPoint>)
(<raftPoint> X-47.091 Y19.252 </raftPoint>)
(<raftPoint> X-40.069 Y19.449 </raftPoint>)
(</raftPerimeter>)
(<raftPerimeter>)
(<raftPoint> X-57.685 Y4.86 </raftPoint>)
(<raftPoint> X-30.515 Y4.86 </raftPoint>)
(<raftPoint> X-26.787 Y6.724 </raftPoint>)
(<raftPoint> X-23.303 Y10.208 </raftPoint>)
(<raftPoint> X-18.143 Y8.488 </raftPoint>)
(<raftPoint> X-15.177 Y6.9 </raftPoint>)
(<raftPoint> X-12.729 Y4.859 </raftPoint>)
(<raftPoint> X15.387 Y5.041 </raftPoint>)
(<raftPoint> X18.678 Y6.902 </raftPoint>)
(<raftPoint> X20.796 Y8.64 </raftPoint>)
(<raftPoint> X26.446 Y8.64 </raftPoint>)
(<raftPoint> X28.596 Y6.72 </raftPoint>)
(<raftPoint> X32.315 Y4.86 </raftPoint>)
(<raftPoint> X59.485 Y4.86 </raftPoint>)
(<raftPoint> X63.213 Y6.724 </raftPoint>)
(<raftPoint> X66.913 Y10.423 </raftPoint>)
(<raftPoint> X67.618 Y12.436 </raftPoint>)
(<raftPoint> X68.729 Y14.063 </raftPoint>)
(<raftPoint> X69.319 Y16.036 </raftPoint>)
(<raftPoint> X70.56 Y17.701 </raftPoint>)
(<raftPoint> X70.56 Y27.275 </raftPoint>)
(<raftPoint> X69.619 Y28.932 </raftPoint>)
(<raftPoint> X68.727 Y32.762 </raftPoint>)
(<raftPoint> X61.349 Y40.14 </raftPoint>)
(<raftPoint> X55.893 Y40.14 </raftPoint>)
(<raftPoint> X52.975 Y41.759 </raftPoint>)
(<raftPoint> X37.717 Y41.941 </raftPoint>)
(<raftPoint> X34.115 Y40.14 </raftPoint>)
(<raftPoint> X30.515 Y40.14 </raftPoint>)
(<raftPoint> X26.787 Y38.276 </raftPoint>)
(<raftPoint> X23.4 Y34.889 </raftPoint>)
(<raftPoint> X20.013 Y38.276 </raftPoint>)
(<raftPoint> X12.685 Y41.94 </raftPoint>)
(<raftPoint> X-9.085 Y41.94 </raftPoint>)
(<raftPoint> X-12.685 Y40.14 </raftPoint>)
(<raftPoint> X-14.549 Y40.14 </raftPoint>)
(<raftPoint> X-18.149 Y36.54 </raftPoint>)
(<raftPoint> X-23.3 Y36.54 </raftPoint>)
(<raftPoint> X-32.3 Y41.94 </raftPoint>)
(<raftPoint> X-55.885 Y41.94 </raftPoint>)
(<raftPoint> X-59.601 Y40.082 </raftPoint>)
(<raftPoint> X-64.043 Y36.253 </raftPoint>)
(<raftPoint> X-66.922 Y32.755 </raftPoint>)
(<raftPoint> X-67.559 Y30.764 </raftPoint>)
(<raftPoint> X-68.76 Y29.096 </raftPoint>)
(<raftPoint> X-68.76 Y17.738 </raftPoint>)
(<raftPoint> X-67.109 Y14.305 </raftPoint>)
(<raftPoint> X-66.948 Y12.259 </raftPoint>)
(<raftPoint> X-61.413 Y6.724 </raftPoint>)
(</raftPerimeter>)
(<raftPerimeter>)
(<raftPoint> X-67.618 Y-12.436 </raftPoint>)
(<raftPoint> X-68.729 Y-14.063 </raftPoint>)
(<raftPoint> X-69.318 Y-16.036 </raftPoint>)
(<raftPoint> X-70.56 Y-17.7 </raftPoint>)
(<raftPoint> X-70.56 Y-27.275 </raftPoint>)
(<raftPoint> X-69.619 Y-28.932 </raftPoint>)
(<raftPoint> X-68.727 Y-32.762 </raftPoint>)
(<raftPoint> X-61.349 Y-40.14 </raftPoint>)
(<raftPoint> X-59.494 Y-40.14 </raftPoint>)
(<raftPoint> X-56.612 Y-41.759 </raftPoint>)
(<raftPoint> X-34.116 Y-41.941 </raftPoint>)
(<raftPoint> X-26.787 Y-38.276 </raftPoint>)
(<raftPoint> X-25.051 Y-36.54 </raftPoint>)
(<raftPoint> X-19.949 Y-36.54 </raftPoint>)
(<raftPoint> X-18.213 Y-38.276 </raftPoint>)
(<raftPoint> X-10.885 Y-41.94 </raftPoint>)
(<raftPoint> X10.885 Y-41.94 </raftPoint>)
(<raftPoint> X14.485 Y-40.14 </raftPoint>)
(<raftPoint> X16.349 Y-40.14 </raftPoint>)
(<raftPoint> X19.949 Y-36.54 </raftPoint>)
(<raftPoint> X23.291 Y-36.54 </raftPoint>)
(<raftPoint> X28.691 Y-40.14 </raftPoint>)
(<raftPoint> X32.315 Y-40.14 </raftPoint>)
(<raftPoint> X35.915 Y-41.94 </raftPoint>)
(<raftPoint> X52.285 Y-41.94 </raftPoint>)
(<raftPoint> X55.885 Y-40.14 </raftPoint>)
(<raftPoint> X59.534 Y-40.14 </raftPoint>)
(<raftPoint> X64.043 Y-36.253 </raftPoint>)
(<raftPoint> X66.922 Y-32.756 </raftPoint>)
(<raftPoint> X67.56 Y-30.764 </raftPoint>)
(<raftPoint> X68.76 Y-29.096 </raftPoint>)
(<raftPoint> X68.76 Y-17.738 </raftPoint>)
(<raftPoint> X67.11 Y-14.305 </raftPoint>)
(<raftPoint> X66.948 Y-12.259 </raftPoint>)
(<raftPoint> X61.413 Y-6.724 </raftPoint>)
(<raftPoint> X57.685 Y-4.86 </raftPoint>)
(<raftPoint> X30.515 Y-4.86 </raftPoint>)
(<raftPoint> X26.787 Y-6.724 </raftPoint>)
(<raftPoint> X25.051 Y-8.46 </raftPoint>)
(<raftPoint> X19.909 Y-8.46 </raftPoint>)
(<raftPoint> X14.508 Y-4.859 </raftPoint>)
(<raftPoint> X-13.387 Y-5.041 </raftPoint>)
(<raftPoint> X-16.691 Y-6.909 </raftPoint>)
(<raftPoint> X-20.371 Y-10.435 </raftPoint>)
(<raftPoint> X-25.046 Y-10.265 </raftPoint>)
(<raftPoint> X-28.587 Y-6.724 </raftPoint>)
(<raftPoint> X-32.315 Y-4.86 </raftPoint>)
(<raftPoint> X-59.485 Y-4.86 </raftPoint>)
(<raftPoint> X-63.213 Y-6.724 </raftPoint>)
(<raftPoint> X-66.913 Y-10.423 </raftPoint>)
(</raftPerimeter>)
(<raftPerimeter>)
(<raftPoint> X39.054 Y19.949 </raftPoint>)
(<raftPoint> X38.568 Y21.655 </raftPoint>)
(<raftPoint> X38.521 Y23.367 </raftPoint>)
(<raftPoint> X38.886 Y25.079 </raftPoint>)
(<raftPoint> X39.747 Y26.779 </raftPoint>)
(<raftPoint> X43.34 Y30.06 </raftPoint>)
(<raftPoint> X48.451 Y30.06 </raftPoint>)
(<raftPoint> X50.114 Y28.397 </raftPoint>)
(<raftPoint> X52.118 Y25.066 </raftPoint>)
(<raftPoint> X52.48 Y23.367 </raftPoint>)
(<raftPoint> X52.433 Y21.655 </raftPoint>)
(<raftPoint> X51.947 Y19.949 </raftPoint>)
(<raftPoint> X50.863 Y18.245 </raftPoint>)
(<raftPoint> X46.675 Y14.94 </raftPoint>)
(<raftPoint> X43.352 Y14.94 </raftPoint>)
(<raftPoint> X40.15 Y18.225 </raftPoint>)
(</raftPerimeter>)
(<raftPerimeter>)
(<raftPoint> X38.25 Y-26.785 </raftPoint>)
(<raftPoint> X37.385 Y-25.079 </raftPoint>)
(<raftPoint> X37.021 Y-23.367 </raftPoint>)
(<raftPoint> X37.068 Y-21.655 </raftPoint>)
(<raftPoint> X37.552 Y-19.956 </raftPoint>)
(<raftPoint> X39.81 Y-16.709 </raftPoint>)
(<raftPoint> X40.754 Y-16.542 </raftPoint>)
(<raftPoint> X43.304 Y-14.94 </raftPoint>)
(<raftPoint> X44.889 Y-14.94 </raftPoint>)
(<raftPoint> X47.244 Y-16.544 </raftPoint>)
(<raftPoint> X48.385 Y-16.712 </raftPoint>)
(<raftPoint> X50.447 Y-19.949 </raftPoint>)
(<raftPoint> X50.933 Y-21.655 </raftPoint>)
(<raftPoint> X50.98 Y-23.367 </raftPoint>)
(<raftPoint> X50.615 Y-25.079 </raftPoint>)
(<raftPoint> X49.748 Y-26.79 </raftPoint>)
(<raftPoint> X46.645 Y-30.06 </raftPoint>)
(<raftPoint> X41.548 Y-30.06 </raftPoint>)
(</raftPerimeter>)
(<raftPerimeter>)
(<raftPoint> X-48.615 Y18.25 </raftPoint>)
(<raftPoint> X-49.759 Y19.919 </raftPoint>)
(<raftPoint> X-50.009 Y25.108 </raftPoint>)
(<raftPoint> X-49.015 Y26.76 </raftPoint>)
(<raftPoint> X-46.943 Y28.44 </raftPoint>)
(<raftPoint> X-41.062 Y28.44 </raftPoint>)
(<raftPoint> X-38.986 Y26.76 </raftPoint>)
(<raftPoint> X-37.991 Y25.108 </raftPoint>)
(<raftPoint> X-38.241 Y19.919 </raftPoint>)
(<raftPoint> X-39.381 Y18.256 </raftPoint>)
(<raftPoint> X-41.515 Y16.74 </raftPoint>)
(<raftPoint> X-46.676 Y16.74 </raftPoint>)
(<raftPoint> X-47.09 Y17.062 </raftPoint>)
(</raftPerimeter>)
(<raftPerimeter>)
(<raftPoint> X-50.515 Y-26.76 </raftPoint>)
(<raftPoint> X-51.514 Y-25.108 </raftPoint>)
(<raftPoint> X-51.257 Y-19.919 </raftPoint>)
(<raftPoint> X-50.107 Y-18.238 </raftPoint>)
(<raftPoint> X-48.515 Y-16.789 </raftPoint>)
(<raftPoint> X-44.961 Y-18.0 </raftPoint>)
(<raftPoint> X-48.96 Y-19.362 </raftPoint>)
(<raftPoint> X-48.96 Y-25.645 </raftPoint>)
(<raftPoint> X-43.319 Y-27.405 </raftPoint>)
(<raftPoint> X-41.071 Y-25.349 </raftPoint>)
(<raftPoint> X-41.448 Y-19.628 </raftPoint>)
(<raftPoint> X-42.89 Y-18.36 </raftPoint>)
(<raftPoint> X-40.81 Y-18.36 </raftPoint>)
(<raftPoint> X-39.744 Y-19.919 </raftPoint>)
(<raftPoint> X-39.487 Y-25.099 </raftPoint>)
(<raftPoint> X-41.596 Y-28.265 </raftPoint>)
(<raftPoint> X-48.447 Y-28.437 </raftPoint>)
(</raftPerimeter>)
(<raftPerimeter>)
(<raftPoint> X-5.763 Y-25.089 </raftPoint>)
(<raftPoint> X-5.506 Y-19.916 </raftPoint>)
(<raftPoint> X-3.51 Y-16.897 </raftPoint>)
(<raftPoint> X-1.998 Y-18.024 </raftPoint>)
(<raftPoint> X-3.809 Y-19.635 </raftPoint>)
(<raftPoint> X-3.964 Y-25.534 </raftPoint>)
(<raftPoint> X-1.935 Y-27.403 </raftPoint>)
(<raftPoint> X3.96 Y-25.648 </raftPoint>)
(<raftPoint> X3.96 Y-19.466 </raftPoint>)
(<raftPoint> X2.426 Y-18.0 </raftPoint>)
(<raftPoint> X3.594 Y-16.883 </raftPoint>)
(<raftPoint> X5.113 Y-18.403 </raftPoint>)
(<raftPoint> X6.006 Y-19.907 </raftPoint>)
(<raftPoint> X6.264 Y-25.108 </raftPoint>)
(<raftPoint> X5.264 Y-26.76 </raftPoint>)
(<raftPoint> X3.193 Y-28.437 </raftPoint>)
(<raftPoint> X-3.415 Y-28.265 </raftPoint>)
(</raftPerimeter>)
(<raftPerimeter>)
(<raftPoint> X-3.219 Y23.65 </raftPoint>)
(<raftPoint> X-4.201 Y25.205 </raftPoint>)
(<raftPoint> X-3.259 Y26.771 </raftPoint>)
(<raftPoint> X-1.658 Y28.26 </raftPoint>)
(<raftPoint> X5.251 Y28.26 </raftPoint>)
(<raftPoint> X6.911 Y26.6 </raftPoint>)
(<raftPoint> X7.71 Y25.2 </raftPoint>)
(<raftPoint> X6.823 Y23.646 </raftPoint>)
(<raftPoint> X7.483 Y19.887 </raftPoint>)
(<raftPoint> X5.331 Y16.9 </raftPoint>)
(<raftPoint> X3.963 Y18.011 </raftPoint>)
(<raftPoint> X5.815 Y19.638 </raftPoint>)
(<raftPoint> X5.759 Y25.527 </raftPoint>)
(<raftPoint> X3.994 Y27.36 </raftPoint>)
(<raftPoint> X-0.5 Y27.36 </raftPoint>)
(<raftPoint> X-2.156 Y25.522 </raftPoint>)
(<raftPoint> X-2.317 Y19.672 </raftPoint>)
(<raftPoint> X-2.056 Y19.366 </raftPoint>)
(<raftPoint> X-0.48 Y18.0 </raftPoint>)
(<raftPoint> X-1.744 Y16.905 </raftPoint>)
(<raftPoint> X-3.979 Y19.887 </raftPoint>)
(</raftPerimeter>)
(<raftPerimeter>)
(<raftPoint> X-39.539 Y25.319 </raftPoint>)
(<raftPoint> X-41.769 Y27.36 </raftPoint>)
(<raftPoint> X-46.23 Y27.36 </raftPoint>)
(<raftPoint> X-48.455 Y25.325 </raftPoint>)
(<raftPoint> X-47.088 Y19.26 </raftPoint>)
(<raftPoint> X-41.122 Y19.26 </raftPoint>)
(</raftPerimeter>)
(<raftPerimeter>)
(<raftPoint> X-57.685 Y4.86 </raftPoint>)
(<raftPoint> X-30.515 Y4.86 </raftPoint>)
(<raftPoint> X-26.787 Y6.724 </raftPoint>)
(<raftPoint> X-23.303 Y10.208 </raftPoint>)
(<raftPoint> X-18.143 Y8.488 </raftPoint>)
(<raftPoint> X-15.177 Y6.9 </raftPoint>)
(<raftPoint> X-12.729 Y4.859 </raftPoint>)
(<raftPoint> X15.387 Y5.041 </raftPoint>)
(<raftPoint> X18.678 Y6.902 </raftPoint>)
(<raftPoint> X20.796 Y8.64 </raftPoint>)
(<raftPoint> X26.446 Y8.64 </raftPoint>)
(<raftPoint> X28.596 Y6.72 </raftPoint>)
(<raftPoint> X32.315 Y4.86 </raftPoint>)
(<raftPoint> X59.485 Y4.86 </raftPoint>)
(<raftPoint> X63.213 Y6.724 </raftPoint>)
(<raftPoint> X66.913 Y10.423 </raftPoint>)
(<raftPoint> X67.618 Y12.436 </raftPoint>)
(<raftPoint> X68.729 Y14.063 </raftPoint>)
(<raftPoint> X69.319 Y16.036 </raftPoint>)
(<raftPoint> X70.56 Y17.701 </raftPoint>)
(<raftPoint> X70.56 Y27.275 </raftPoint>)
(<raftPoint> X69.619 Y28.932 </raftPoint>)
(<raftPoint> X68.727 Y32.762 </raftPoint>)
(<raftPoint> X61.349 Y40.14 </raftPoint>)
(<raftPoint> X55.893 Y40.14 </raftPoint>)
(<raftPoint> X52.975 Y41.759 </raftPoint>)
(<raftPoint> X37.717 Y41.941 </raftPoint>)
(<raftPoint> X34.115 Y40.14 </raftPoint>)
(<raftPoint> X30.515 Y40.14 </raftPoint>)
(<raftPoint> X26.787 Y38.276 </raftPoint>)
(<raftPoint> X23.4 Y34.889 </raftPoint>)
(<raftPoint> X20.013 Y38.276 </raftPoint>)
(<raftPoint> X12.685 Y41.94 </raftPoint>)
(<raftPoint> X-9.085 Y41.94 </raftPoint>)
(<raftPoint> X-12.685 Y40.14 </raftPoint>)
(<raftPoint> X-14.549 Y40.14 </raftPoint>)
(<raftPoint> X-18.149 Y36.54 </raftPoint>)
(<raftPoint> X-23.3 Y36.54 </raftPoint>)
(<raftPoint> X-32.3 Y41.94 </raftPoint>)
(<raftPoint> X-55.885 Y41.94 </raftPoint>)
(<raftPoint> X-59.601 Y40.082 </raftPoint>)
(<raftPoint> X-64.043 Y36.253 </raftPoint>)
(<raftPoint> X-66.922 Y32.755 </raftPoint>)
(<raftPoint> X-67.559 Y30.764 </raftPoint>)
(<raftPoint> X-68.76 Y29.096 </raftPoint>)
(<raftPoint> X-68.76 Y17.738 </raftPoint>)
(<raftPoint> X-67.109 Y14.305 </raftPoint>)
(<raftPoint> X-66.948 Y12.259 </raftPoint>)
(<raftPoint> X-61.413 Y6.724 </raftPoint>)
(</raftPerimeter>)
(<raftPerimeter>)
(<raftPoint> X-67.618 Y-12.436 </raftPoint>)
(<raftPoint> X-68.729 Y-14.063 </raftPoint>)
(<raftPoint> X-69.318 Y-16.036 </raftPoint>)
(<raftPoint> X-70.56 Y-17.7 </raftPoint>)
(<raftPoint> X-70.56 Y-27.275 </raftPoint>)
(<raftPoint> X-69.619 Y-28.932 </raftPoint>)
(<raftPoint> X-68.727 Y-32.762 </raftPoint>)
(<raftPoint> X-61.349 Y-40.14 </raftPoint>)
(<raftPoint> X-59.494 Y-40.14 </raftPoint>)
(<raftPoint> X-56.612 Y-41.759 </raftPoint>)
(<raftPoint> X-34.116 Y-41.941 </raftPoint>)
(<raftPoint> X-26.787 Y-38.276 </raftPoint>)
(<raftPoint> X-25.051 Y-36.54 </raftPoint>)
(<raftPoint> X-19.949 Y-36.54 </raftPoint>)
(<raftPoint> X-18.213 Y-38.276 </raftPoint>)
(<raftPoint> X-10.885 Y-41.94 </raftPoint>)
(<raftPoint> X10.885 Y-41.94 </raftPoint>)
(<raftPoint> X14.485 Y-40.14 </raftPoint>)
(<raftPoint> X16.349 Y-40.14 </raftPoint>)
(<raftPoint> X19.949 Y-36.54 </raftPoint>)
(<raftPoint> X23.291 Y-36.54 </raftPoint>)
(<raftPoint> X28.691 Y-40.14 </raftPoint>)
(<raftPoint> X32.315 Y-40.14 </raftPoint>)
(<raftPoint> X35.915 Y-41.94 </raftPoint>)
(<raftPoint> X52.285 Y-41.94 </raftPoint>)
(<raftPoint> X55.885 Y-40.14 </raftPoint>)
(<raftPoint> X59.534 Y-40.14 </raftPoint>)
(<raftPoint> X64.043 Y-36.253 </raftPoint>)
(<raftPoint> X66.922 Y-32.756 </raftPoint>)
(<raftPoint> X67.56 Y-30.764 </raftPoint>)
(<raftPoint> X68.76 Y-29.096 </raftPoint>)
(<raftPoint> X68.76 Y-17.738 </raftPoint>)
(<raftPoint> X67.11 Y-14.305 </raftPoint>)
(<raftPoint> X66.948 Y-12.259 </raftPoint>)
(<raftPoint> X61.413 Y-6.724 </raftPoint>)
(<raftPoint> X57.685 Y-4.86 </raftPoint>)
(<raftPoint> X30.515 Y-4.86 </raftPoint>)
(<raftPoint> X26.787 Y-6.724 </raftPoint>)
(<raftPoint> X25.051 Y-8.46 </raftPoint>)
(<raftPoint> X19.909 Y-8.46 </raftPoint>)
(<raftPoint> X14.508 Y-4.859 </raftPoint>)
(<raftPoint> X-13.387 Y-5.041 </raftPoint>)
(<raftPoint> X-16.691 Y-6.909 </raftPoint>)
(<raftPoint> X-20.371 Y-10.435 </raftPoint>)
(<raftPoint> X-25.046 Y-10.265 </raftPoint>)
(<raftPoint> X-28.587 Y-6.724 </raftPoint>)
(<raftPoint> X-32.315 Y-4.86 </raftPoint>)
(<raftPoint> X-59.485 Y-4.86 </raftPoint>)
(<raftPoint> X-63.213 Y-6.724 </raftPoint>)
(<raftPoint> X-66.913 Y-10.423 </raftPoint>)
(</raftPerimeter>)
(<raftPerimeter>)
(<raftPoint> X39.054 Y19.949 </raftPoint>)
(<raftPoint> X38.568 Y21.655 </raftPoint>)
(<raftPoint> X38.521 Y23.367 </raftPoint>)
(<raftPoint> X38.886 Y25.079 </raftPoint>)
(<raftPoint> X39.747 Y26.779 </raftPoint>)
(<raftPoint> X43.34 Y30.06 </raftPoint>)
(<raftPoint> X48.451 Y30.06 </raftPoint>)
(<raftPoint> X50.114 Y28.397 </raftPoint>)
(<raftPoint> X52.118 Y25.066 </raftPoint>)
(<raftPoint> X52.48 Y23.367 </raftPoint>)
(<raftPoint> X52.433 Y21.655 </raftPoint>)
(<raftPoint> X51.947 Y19.949 </raftPoint>)
(<raftPoint> X50.863 Y18.245 </raftPoint>)
(<raftPoint> X46.675 Y14.94 </raftPoint>)
(<raftPoint> X43.352 Y14.94 </raftPoint>)
(<raftPoint> X40.15 Y18.225 </raftPoint>)
(</raftPerimeter>)
(<raftPerimeter>)
(<raftPoint> X38.25 Y-26.785 </raftPoint>)
(<raftPoint> X37.385 Y-25.079 </raftPoint>)
(<raftPoint> X37.021 Y-23.367 </raftPoint>)
(<raftPoint> X37.068 Y-21.655 </raftPoint>)
(<raftPoint> X37.552 Y-19.956 </raftPoint>)
(<raftPoint> X39.81 Y-16.709 </raftPoint>)
(<raftPoint> X40.754 Y-16.542 </raftPoint>)
(<raftPoint> X43.304 Y-14.94 </raftPoint>)
(<raftPoint> X44.889 Y-14.94 </raftPoint>)
(<raftPoint> X47.244 Y-16.544 </raftPoint>)
(<raftPoint> X48.385 Y-16.712 </raftPoint>)
(<raftPoint> X50.447 Y-19.949 </raftPoint>)
(<raftPoint> X50.933 Y-21.655 </raftPoint>)
(<raftPoint> X50.98 Y-23.367 </raftPoint>)
(<raftPoint> X50.615 Y-25.079 </raftPoint>)
(<raftPoint> X49.748 Y-26.79 </raftPoint>)
(<raftPoint> X46.645 Y-30.06 </raftPoint>)
(<raftPoint> X41.548 Y-30.06 </raftPoint>)
(</raftPerimeter>)
(<raftPerimeter>)
(<raftPoint> X-48.687 Y18.252 </raftPoint>)
(<raftPoint> X-49.824 Y19.918 </raftPoint>)
(<raftPoint> X-50.041 Y25.11 </raftPoint>)
(<raftPoint> X-49.082 Y26.764 </raftPoint>)
(<raftPoint> X-47.065 Y28.437 </raftPoint>)
(<raftPoint> X-39.809 Y28.265 </raftPoint>)
(<raftPoint> X-37.96 Y25.109 </raftPoint>)
(<raftPoint> X-38.176 Y19.918 </raftPoint>)
(<raftPoint> X-39.309 Y18.258 </raftPoint>)
(<raftPoint> X-41.512 Y16.74 </raftPoint>)
(<raftPoint> X-46.68 Y16.74 </raftPoint>)
(</raftPerimeter>)
(<raftPerimeter>)
(<raftPoint> X-4.821 Y-26.784 </raftPoint>)
(<raftPoint> X-5.791 Y-25.11 </raftPoint>)
(<raftPoint> X-5.574 Y-19.918 </raftPoint>)
(<raftPoint> X-3.508 Y-16.884 </raftPoint>)
(<raftPoint> X-2.022 Y-17.923 </raftPoint>)
(<raftPoint> X-1.822 Y-18.016 </raftPoint>)
(<raftPoint> X-2.017 Y-18.12 </raftPoint>)
(<raftPoint> X-3.92 Y-19.625 </raftPoint>)
(<raftPoint> X-3.961 Y-25.526 </raftPoint>)
(<raftPoint> X-2.111 Y-27.405 </raftPoint>)
(<raftPoint> X3.96 Y-25.651 </raftPoint>)
(<raftPoint> X3.96 Y-19.458 </raftPoint>)
(<raftPoint> X2.321 Y-18.0 </raftPoint>)
(<raftPoint> X3.586 Y-16.875 </raftPoint>)
(<raftPoint> X5.117 Y-18.407 </raftPoint>)
(<raftPoint> X6.074 Y-19.912 </raftPoint>)
(<raftPoint> X6.291 Y-25.11 </raftPoint>)
(<raftPoint> X5.331 Y-26.764 </raftPoint>)
(<raftPoint> X3.316 Y-28.437 </raftPoint>)
(<raftPoint> X-3.44 Y-28.264 </raftPoint>)
(</raftPerimeter>)
(<raftPerimeter>)
(<raftPoint> X-50.582 Y-26.764 </raftPoint>)
(<raftPoint> X-51.541 Y-25.11 </raftPoint>)
(<raftPoint> X-51.324 Y-19.918 </raftPoint>)
(<raftPoint> X-50.18 Y-18.241 </raftPoint>)
(<raftPoint> X-48.521 Y-16.789 </raftPoint>)
(<raftPoint> X-45.06 Y-18.0 </raftPoint>)
(<raftPoint> X-48.915 Y-19.349 </raftPoint>)
(<raftPoint> X-50.039 Y-25.326 </raftPoint>)
(<raftPoint> X-47.899 Y-27.36 </raftPoint>)
(<raftPoint> X-43.103 Y-27.36 </raftPoint>)
(<raftPoint> X-40.982 Y-25.345 </raftPoint>)
(<raftPoint> X-41.34 Y-19.617 </raftPoint>)
(<raftPoint> X-42.933 Y-18.36 </raftPoint>)
(<raftPoint> X-40.74 Y-18.36 </raftPoint>)
(<raftPoint> X-39.676 Y-19.918 </raftPoint>)
(<raftPoint> X-39.46 Y-25.097 </raftPoint>)
(<raftPoint> X-41.595 Y-28.265 </raftPoint>)
(<raftPoint> X-48.566 Y-28.437 </raftPoint>)
(</raftPerimeter>)
(<raftPerimeter>)
(<raftPoint> X-3.216 Y23.65 </raftPoint>)
(<raftPoint> X-4.232 Y25.211 </raftPoint>)
(<raftPoint> X-3.332 Y26.764 </raftPoint>)
(<raftPoint> X-1.316 Y28.437 </raftPoint>)
(<raftPoint> X5.253 Y28.264 </raftPoint>)
(<raftPoint> X6.825 Y26.774 </raftPoint>)
(<raftPoint> X7.738 Y25.201 </raftPoint>)
(<raftPoint> X6.821 Y23.645 </raftPoint>)
(<raftPoint> X7.546 Y19.887 </raftPoint>)
(<raftPoint> X5.328 Y16.888 </raftPoint>)
(<raftPoint> X3.832 Y18.004 </raftPoint>)
(<raftPoint> X5.927 Y19.629 </raftPoint>)
(<raftPoint> X5.756 Y25.518 </raftPoint>)
(<raftPoint> X4.168 Y27.36 </raftPoint>)
(<raftPoint> X-0.677 Y27.36 </raftPoint>)
(<raftPoint> X-2.16 Y25.506 </raftPoint>)
(<raftPoint> X-2.16 Y19.448 </raftPoint>)
(<raftPoint> X-0.349 Y18.0 </raftPoint>)
(<raftPoint> X-1.739 Y16.891 </raftPoint>)
(<raftPoint> X-4.042 Y19.887 </raftPoint>)
(</raftPerimeter>)
(<raftPerimeter>)
(<raftPoint> X-39.448 Y25.312 </raftPoint>)
(<raftPoint> X-41.604 Y27.36 </raftPoint>)
(<raftPoint> X-46.397 Y27.36 </raftPoint>)
(<raftPoint> X-48.547 Y25.318 </raftPoint>)
(<raftPoint> X-47.083 Y19.26 </raftPoint>)
(<raftPoint> X-41.126 Y19.26 </raftPoint>)
(</raftPerimeter>)
(<raftPerimeter>)
(<raftPoint> X-57.685 Y4.86 </raftPoint>)
(<raftPoint> X-30.515 Y4.86 </raftPoint>)
(<raftPoint> X-26.787 Y6.724 </raftPoint>)
(<raftPoint> X-23.303 Y10.208 </raftPoint>)
(<raftPoint> X-18.143 Y8.488 </raftPoint>)
(<raftPoint> X-15.177 Y6.9 </raftPoint>)
(<raftPoint> X-12.729 Y4.859 </raftPoint>)
(<raftPoint> X15.387 Y5.041 </raftPoint>)
(<raftPoint> X18.678 Y6.902 </raftPoint>)
(<raftPoint> X20.796 Y8.64 </raftPoint>)
(<raftPoint> X26.446 Y8.64 </raftPoint>)
(<raftPoint> X28.596 Y6.72 </raftPoint>)
(<raftPoint> X32.315 Y4.86 </raftPoint>)
(<raftPoint> X59.485 Y4.86 </raftPoint>)
(<raftPoint> X63.213 Y6.724 </raftPoint>)
(<raftPoint> X66.913 Y10.423 </raftPoint>)
(<raftPoint> X67.618 Y12.436 </raftPoint>)
(<raftPoint> X68.729 Y14.063 </raftPoint>)
(<raftPoint> X69.319 Y16.036 </raftPoint>)
(<raftPoint> X70.56 Y17.701 </raftPoint>)
(<raftPoint> X70.56 Y27.275 </raftPoint>)
(<raftPoint> X69.619 Y28.932 </raftPoint>)
(<raftPoint> X68.727 Y32.762 </raftPoint>)
(<raftPoint> X61.349 Y40.14 </raftPoint>)
(<raftPoint> X55.893 Y40.14 </raftPoint>)
(<raftPoint> X52.975 Y41.759 </raftPoint>)
(<raftPoint> X37.717 Y41.941 </raftPoint>)
(<raftPoint> X34.115 Y40.14 </raftPoint>)
(<raftPoint> X30.515 Y40.14 </raftPoint>)
(<raftPoint> X26.787 Y38.276 </raftPoint>)
(<raftPoint> X23.4 Y34.889 </raftPoint>)
(<raftPoint> X20.013 Y38.276 </raftPoint>)
(<raftPoint> X12.685 Y41.94 </raftPoint>)
(<raftPoint> X-9.085 Y41.94 </raftPoint>)
(<raftPoint> X-12.685 Y40.14 </raftPoint>)
(<raftPoint> X-14.549 Y40.14 </raftPoint>)
(<raftPoint> X-18.149 Y36.54 </raftPoint>)
(<raftPoint> X-23.3 Y36.54 </raftPoint>)
(<raftPoint> X-32.3 Y41.94 </raftPoint>)
(<raftPoint> X-55.885 Y41.94 </raftPoint>)
(<raftPoint> X-59.601 Y40.082 </raftPoint>)
(<raftPoint> X-64.043 Y36.253 </raftPoint>)
(<raftPoint> X-66.922 Y32.755 </raftPoint>)
(<raftPoint> X-67.559 Y30.764 </raftPoint>)
(<raftPoint> X-68.76 Y29.096 </raftPoint>)
(<raftPoint> X-68.76 Y17.738 </raftPoint>)
(<raftPoint> X-67.109 Y14.305 </raftPoint>)
(<raftPoint> X-66.948 Y12.259 </raftPoint>)
(<raftPoint> X-61.413 Y6.724 </raftPoint>)
(</raftPerimeter>)
(<raftPerimeter>)
(<raftPoint> X-67.618 Y-12.436 </raftPoint>)
(<raftPoint> X-68.729 Y-14.063 </raftPoint>)
(<raftPoint> X-69.318 Y-16.036 </raftPoint>)
(<raftPoint> X-70.56 Y-17.7 </raftPoint>)
(<raftPoint> X-70.56 Y-27.275 </raftPoint>)
(<raftPoint> X-69.619 Y-28.932 </raftPoint>)
(<raftPoint> X-68.727 Y-32.762 </raftPoint>)
(<raftPoint> X-61.349 Y-40.14 </raftPoint>)
(<raftPoint> X-59.494 Y-40.14 </raftPoint>)
(<raftPoint> X-56.612 Y-41.759 </raftPoint>)
(<raftPoint> X-34.116 Y-41.941 </raftPoint>)
(<raftPoint> X-26.787 Y-38.276 </raftPoint>)
(<raftPoint> X-25.051 Y-36.54 </raftPoint>)
(<raftPoint> X-19.949 Y-36.54 </raftPoint>)
(<raftPoint> X-18.213 Y-38.276 </raftPoint>)
(<raftPoint> X-10.885 Y-41.94 </raftPoint>)
(<raftPoint> X10.885 Y-41.94 </raftPoint>)
(<raftPoint> X14.485 Y-40.14 </raftPoint>)
(<raftPoint> X16.349 Y-40.14 </raftPoint>)
(<raftPoint> X19.949 Y-36.54 </raftPoint>)
(<raftPoint> X23.291 Y-36.54 </raftPoint>)
(<raftPoint> X28.691 Y-40.14 </raftPoint>)
(<raftPoint> X32.315 Y-40.14 </raftPoint>)
(<raftPoint> X35.915 Y-41.94 </raftPoint>)
(<raftPoint> X52.285 Y-41.94 </raftPoint>)
(<raftPoint> X55.885 Y-40.14 </raftPoint>)
(<raftPoint> X59.534 Y-40.14 </raftPoint>)
(<raftPoint> X64.043 Y-36.253 </raftPoint>)
(<raftPoint> X66.922 Y-32.756 </raftPoint>)
(<raftPoint> X67.56 Y-30.764 </raftPoint>)
(<raftPoint> X68.76 Y-29.096 </raftPoint>)
(<raftPoint> X68.76 Y-17.738 </raftPoint>)
(<raftPoint> X67.11 Y-14.305 </raftPoint>)
(<raftPoint> X66.948 Y-12.259 </raftPoint>)
(<raftPoint> X61.413 Y-6.724 </raftPoint>)
(<raftPoint> X57.685 Y-4.86 </raftPoint>)
(<raftPoint> X30.515 Y-4.86 </raftPoint>)
(<raftPoint> X26.787 Y-6.724 </raftPoint>)
(<raftPoint> X25.051 Y-8.46 </raftPoint>)
(<raftPoint> X19.909 Y-8.46 </raftPoint>)
(<raftPoint> X14.508 Y-4.859 </raftPoint>)
(<raftPoint> X-13.387 Y-5.041 </raftPoint>)
(<raftPoint> X-16.691 Y-6.909 </raftPoint>)
(<raftPoint> X-20.371 Y-10.435 </raftPoint>)
(<raftPoint> X-25.046 Y-10.265 </raftPoint>)
(<raftPoint> X-28.587 Y-6.724 </raftPoint>)
(<raftPoint> X-32.315 Y-4.86 </raftPoint>)
(<raftPoint> X-59.485 Y-4.86 </raftPoint>)
(<raftPoint> X-63.213 Y-6.724 </raftPoint>)
(<raftPoint> X-66.913 Y-10.423 </raftPoint>)
(</raftPerimeter>)
(<raftPerimeter>)
(<raftPoint> X39.054 Y19.949 </raftPoint>)
(<raftPoint> X38.568 Y21.655 </raftPoint>)
(<raftPoint> X38.521 Y23.367 </raftPoint>)
(<raftPoint> X38.886 Y25.079 </raftPoint>)
(<raftPoint> X39.747 Y26.779 </raftPoint>)
(<raftPoint> X43.34 Y30.06 </raftPoint>)
(<raftPoint> X48.451 Y30.06 </raftPoint>)
(<raftPoint> X50.114 Y28.397 </raftPoint>)
(<raftPoint> X52.118 Y25.066 </raftPoint>)
(<raftPoint> X52.48 Y23.367 </raftPoint>)
(<raftPoint> X52.433 Y21.655 </raftPoint>)
(<raftPoint> X51.947 Y19.949 </raftPoint>)
(<raftPoint> X50.863 Y18.245 </raftPoint>)
(<raftPoint> X46.675 Y14.94 </raftPoint>)
(<raftPoint> X43.352 Y14.94 </raftPoint>)
(<raftPoint> X40.15 Y18.225 </raftPoint>)
(</raftPerimeter>)
(<raftPerimeter>)
(<raftPoint> X38.25 Y-26.785 </raftPoint>)
(<raftPoint> X37.385 Y-25.079 </raftPoint>)
(<raftPoint> X37.021 Y-23.367 </raftPoint>)
(<raftPoint> X37.068 Y-21.655 </raftPoint>)
(<raftPoint> X37.552 Y-19.956 </raftPoint>)
(<raftPoint> X39.81 Y-16.709 </raftPoint>)
(<raftPoint> X40.754 Y-16.542 </raftPoint>)
(<raftPoint> X43.304 Y-14.94 </raftPoint>)
(<raftPoint> X44.889 Y-14.94 </raftPoint>)
(<raftPoint> X47.244 Y-16.544 </raftPoint>)
(<raftPoint> X48.385 Y-16.712 </raftPoint>)
(<raftPoint> X50.447 Y-19.949 </raftPoint>)
(<raftPoint> X50.933 Y-21.655 </raftPoint>)
(<raftPoint> X50.98 Y-23.367 </raftPoint>)
(<raftPoint> X50.615 Y-25.079 </raftPoint>)
(<raftPoint> X49.748 Y-26.79 </raftPoint>)
(<raftPoint> X46.645 Y-30.06 </raftPoint>)
(<raftPoint> X41.548 Y-30.06 </raftPoint>)
(</raftPerimeter>)
(<raftPerimeter>)
(<raftPoint> X-50.651 Y-26.766 </raftPoint>)
(<raftPoint> X-51.598 Y-25.111 </raftPoint>)
(<raftPoint> X-51.386 Y-19.917 </raftPoint>)
(<raftPoint> X-50.252 Y-18.243 </raftPoint>)
(<raftPoint> X-48.469 Y-16.74 </raftPoint>)
(<raftPoint> X-41.599 Y-16.74 </raftPoint>)
(<raftPoint> X-39.614 Y-19.91 </raftPoint>)
(<raftPoint> X-39.402 Y-25.094 </raftPoint>)
(<raftPoint> X-41.617 Y-28.3 </raftPoint>)
(<raftPoint> X-42.232 Y-28.44 </raftPoint>)
(<raftPoint> X-48.677 Y-28.44 </raftPoint>)
(</raftPerimeter>)
(<raftPerimeter>)
M73 P2 (display progress)
(<raftPoint> X-4.892 Y-26.781 </raftPoint>)
(<raftPoint> X-5.848 Y-25.111 </raftPoint>)
(<raftPoint> X-5.636 Y-19.92 </raftPoint>)
(<raftPoint> X-3.412 Y-16.74 </raftPoint>)
(<raftPoint> X3.454 Y-16.74 </raftPoint>)
(<raftPoint> X4.993 Y-18.233 </raftPoint>)
(<raftPoint> X6.136 Y-19.917 </raftPoint>)
(<raftPoint> X6.348 Y-25.111 </raftPoint>)
(<raftPoint> X5.4 Y-26.766 </raftPoint>)
(<raftPoint> X3.43 Y-28.437 </raftPoint>)
(<raftPoint> X-3.445 Y-28.264 </raftPoint>)
(</raftPerimeter>)
(<raftPerimeter>)
(<raftPoint> X-48.759 Y18.254 </raftPoint>)
(<raftPoint> X-49.886 Y19.917 </raftPoint>)
(<raftPoint> X-50.098 Y25.111 </raftPoint>)
(<raftPoint> X-49.151 Y26.766 </raftPoint>)
(<raftPoint> X-47.179 Y28.437 </raftPoint>)
(<raftPoint> X-39.806 Y28.265 </raftPoint>)
(<raftPoint> X-37.902 Y25.107 </raftPoint>)
(<raftPoint> X-38.114 Y19.917 </raftPoint>)
(<raftPoint> X-39.233 Y18.267 </raftPoint>)
(<raftPoint> X-42.037 Y16.564 </raftPoint>)
(<raftPoint> X-46.677 Y16.736 </raftPoint>)
(</raftPerimeter>)
(<raftPerimeter>)
(<raftPoint> X-4.101 Y19.886 </raftPoint>)
(<raftPoint> X-3.213 Y23.652 </raftPoint>)
(<raftPoint> X-4.287 Y25.217 </raftPoint>)
(<raftPoint> X-3.401 Y26.766 </raftPoint>)
(<raftPoint> X-1.426 Y28.44 </raftPoint>)
(<raftPoint> X4.926 Y28.44 </raftPoint>)
(<raftPoint> X6.9 Y26.766 </raftPoint>)
(<raftPoint> X7.793 Y25.208 </raftPoint>)
(<raftPoint> X6.818 Y23.648 </raftPoint>)
(<raftPoint> X7.605 Y19.887 </raftPoint>)
(<raftPoint> X5.221 Y16.74 </raftPoint>)
(<raftPoint> X-1.625 Y16.74 </raftPoint>)
(</raftPerimeter>)
(<raftPerimeter>)
(<raftPoint> X-40.882 Y-25.34 </raftPoint>)
(<raftPoint> X-41.232 Y-19.607 </raftPoint>)
(<raftPoint> X-44.039 Y-17.597 </raftPoint>)
(<raftPoint> X-48.912 Y-19.35 </raftPoint>)
(<raftPoint> X-50.14 Y-25.317 </raftPoint>)
(<raftPoint> X-48.096 Y-27.36 </raftPoint>)
(<raftPoint> X-42.904 Y-27.36 </raftPoint>)
(</raftPerimeter>)
(<raftPerimeter>)
(<raftPoint> X0.241 Y17.64 </raftPoint>)
(<raftPoint> X3.271 Y17.64 </raftPoint>)
(<raftPoint> X5.76 Y19.436 </raftPoint>)
(<raftPoint> X5.76 Y25.499 </raftPoint>)
(<raftPoint> X4.377 Y27.36 </raftPoint>)
(<raftPoint> X-0.887 Y27.36 </raftPoint>)
(<raftPoint> X-2.16 Y25.491 </raftPoint>)
(<raftPoint> X-2.16 Y19.44 </raftPoint>)
(</raftPerimeter>)
(<raftPerimeter>)
(<raftPoint> X1.785 Y-17.64 </raftPoint>)
(<raftPoint> X-1.254 Y-17.64 </raftPoint>)
(<raftPoint> X-4.032 Y-19.616 </raftPoint>)
(<raftPoint> X-3.958 Y-25.516 </raftPoint>)
(<raftPoint> X-2.32 Y-27.408 </raftPoint>)
(<raftPoint> X3.96 Y-25.653 </raftPoint>)
(<raftPoint> X3.96 Y-19.451 </raftPoint>)
(</raftPerimeter>)
(<raftPerimeter>)
(<raftPoint> X-39.346 Y25.303 </raftPoint>)
(<raftPoint> X-41.405 Y27.36 </raftPoint>)
(<raftPoint> X-46.596 Y27.36 </raftPoint>)
(<raftPoint> X-48.648 Y25.309 </raftPoint>)
(<raftPoint> X-47.079 Y19.26 </raftPoint>)
(<raftPoint> X-41.131 Y19.26 </raftPoint>)
(<raftPoint> X-40.871 Y20.139 </raftPoint>)
(</raftPerimeter>)
(<raftPerimeter>)
(<raftPoint> X-57.685 Y4.86 </raftPoint>)
(<raftPoint> X-30.515 Y4.86 </raftPoint>)
(<raftPoint> X-26.787 Y6.724 </raftPoint>)
(<raftPoint> X-23.303 Y10.208 </raftPoint>)
(<raftPoint> X-18.143 Y8.488 </raftPoint>)
(<raftPoint> X-15.177 Y6.9 </raftPoint>)
(<raftPoint> X-12.729 Y4.859 </raftPoint>)
(<raftPoint> X15.387 Y5.041 </raftPoint>)
(<raftPoint> X18.678 Y6.902 </raftPoint>)
(<raftPoint> X20.796 Y8.64 </raftPoint>)
(<raftPoint> X26.446 Y8.64 </raftPoint>)
(<raftPoint> X28.596 Y6.72 </raftPoint>)
(<raftPoint> X32.315 Y4.86 </raftPoint>)
(<raftPoint> X59.485 Y4.86 </raftPoint>)
(<raftPoint> X63.213 Y6.724 </raftPoint>)
(<raftPoint> X66.913 Y10.423 </raftPoint>)
(<raftPoint> X67.618 Y12.436 </raftPoint>)
(<raftPoint> X68.729 Y14.063 </raftPoint>)
(<raftPoint> X69.319 Y16.036 </raftPoint>)
(<raftPoint> X70.56 Y17.701 </raftPoint>)
(<raftPoint> X70.56 Y27.275 </raftPoint>)
(<raftPoint> X69.619 Y28.932 </raftPoint>)
(<raftPoint> X68.727 Y32.762 </raftPoint>)
(<raftPoint> X61.349 Y40.14 </raftPoint>)
(<raftPoint> X55.893 Y40.14 </raftPoint>)
(<raftPoint> X52.975 Y41.759 </raftPoint>)
(<raftPoint> X37.717 Y41.941 </raftPoint>)
(<raftPoint> X34.115 Y40.14 </raftPoint>)
(<raftPoint> X30.515 Y40.14 </raftPoint>)
(<raftPoint> X26.787 Y38.276 </raftPoint>)
(<raftPoint> X23.4 Y34.889 </raftPoint>)
(<raftPoint> X20.013 Y38.276 </raftPoint>)
(<raftPoint> X12.685 Y41.94 </raftPoint>)
(<raftPoint> X-9.085 Y41.94 </raftPoint>)
(<raftPoint> X-12.685 Y40.14 </raftPoint>)
(<raftPoint> X-14.549 Y40.14 </raftPoint>)
(<raftPoint> X-18.149 Y36.54 </raftPoint>)
(<raftPoint> X-23.3 Y36.54 </raftPoint>)
(<raftPoint> X-32.3 Y41.94 </raftPoint>)
(<raftPoint> X-55.885 Y41.94 </raftPoint>)
(<raftPoint> X-59.601 Y40.082 </raftPoint>)
(<raftPoint> X-64.043 Y36.253 </raftPoint>)
(<raftPoint> X-66.922 Y32.755 </raftPoint>)
(<raftPoint> X-67.559 Y30.764 </raftPoint>)
(<raftPoint> X-68.76 Y29.096 </raftPoint>)
(<raftPoint> X-68.76 Y17.738 </raftPoint>)
(<raftPoint> X-67.109 Y14.305 </raftPoint>)
(<raftPoint> X-66.948 Y12.259 </raftPoint>)
(<raftPoint> X-61.413 Y6.724 </raftPoint>)
(</raftPerimeter>)
(<raftPerimeter>)
(<raftPoint> X-67.618 Y-12.436 </raftPoint>)
(<raftPoint> X-68.729 Y-14.063 </raftPoint>)
(<raftPoint> X-69.318 Y-16.036 </raftPoint>)
(<raftPoint> X-70.56 Y-17.7 </raftPoint>)
(<raftPoint> X-70.56 Y-27.275 </raftPoint>)
(<raftPoint> X-69.619 Y-28.932 </raftPoint>)
(<raftPoint> X-68.727 Y-32.762 </raftPoint>)
(<raftPoint> X-61.349 Y-40.14 </raftPoint>)
(<raftPoint> X-59.494 Y-40.14 </raftPoint>)
(<raftPoint> X-56.612 Y-41.759 </raftPoint>)
(<raftPoint> X-34.116 Y-41.941 </raftPoint>)
(<raftPoint> X-26.787 Y-38.276 </raftPoint>)
(<raftPoint> X-25.051 Y-36.54 </raftPoint>)
(<raftPoint> X-19.949 Y-36.54 </raftPoint>)
(<raftPoint> X-18.213 Y-38.276 </raftPoint>)
(<raftPoint> X-10.885 Y-41.94 </raftPoint>)
(<raftPoint> X10.885 Y-41.94 </raftPoint>)
(<raftPoint> X14.485 Y-40.14 </raftPoint>)
(<raftPoint> X16.349 Y-40.14 </raftPoint>)
(<raftPoint> X19.949 Y-36.54 </raftPoint>)
(<raftPoint> X23.291 Y-36.54 </raftPoint>)
(<raftPoint> X28.691 Y-40.14 </raftPoint>)
(<raftPoint> X32.315 Y-40.14 </raftPoint>)
(<raftPoint> X35.915 Y-41.94 </raftPoint>)
(<raftPoint> X52.285 Y-41.94 </raftPoint>)
(<raftPoint> X55.885 Y-40.14 </raftPoint>)
(<raftPoint> X59.534 Y-40.14 </raftPoint>)
(<raftPoint> X64.043 Y-36.253 </raftPoint>)
(<raftPoint> X66.922 Y-32.756 </raftPoint>)
(<raftPoint> X67.56 Y-30.764 </raftPoint>)
(<raftPoint> X68.76 Y-29.096 </raftPoint>)
(<raftPoint> X68.76 Y-17.738 </raftPoint>)
(<raftPoint> X67.11 Y-14.305 </raftPoint>)
(<raftPoint> X66.948 Y-12.259 </raftPoint>)
(<raftPoint> X61.413 Y-6.724 </raftPoint>)
(<raftPoint> X57.685 Y-4.86 </raftPoint>)
(<raftPoint> X30.515 Y-4.86 </raftPoint>)
(<raftPoint> X26.787 Y-6.724 </raftPoint>)
(<raftPoint> X25.051 Y-8.46 </raftPoint>)
(<raftPoint> X19.909 Y-8.46 </raftPoint>)
(<raftPoint> X14.508 Y-4.859 </raftPoint>)
(<raftPoint> X-13.387 Y-5.041 </raftPoint>)
(<raftPoint> X-16.691 Y-6.909 </raftPoint>)
(<raftPoint> X-20.371 Y-10.435 </raftPoint>)
(<raftPoint> X-25.046 Y-10.265 </raftPoint>)
(<raftPoint> X-28.587 Y-6.724 </raftPoint>)
(<raftPoint> X-32.315 Y-4.86 </raftPoint>)
(<raftPoint> X-59.485 Y-4.86 </raftPoint>)
(<raftPoint> X-63.213 Y-6.724 </raftPoint>)
(<raftPoint> X-66.913 Y-10.423 </raftPoint>)
(</raftPerimeter>)
(<raftPerimeter>)
(<raftPoint> X39.054 Y19.949 </raftPoint>)
(<raftPoint> X38.568 Y21.655 </raftPoint>)
(<raftPoint> X38.521 Y23.367 </raftPoint>)
(<raftPoint> X38.886 Y25.079 </raftPoint>)
(<raftPoint> X39.747 Y26.779 </raftPoint>)
(<raftPoint> X43.34 Y30.06 </raftPoint>)
(<raftPoint> X48.451 Y30.06 </raftPoint>)
(<raftPoint> X50.114 Y28.397 </raftPoint>)
(<raftPoint> X52.118 Y25.066 </raftPoint>)
(<raftPoint> X52.48 Y23.367 </raftPoint>)
(<raftPoint> X52.433 Y21.655 </raftPoint>)
(<raftPoint> X51.947 Y19.949 </raftPoint>)
(<raftPoint> X50.863 Y18.245 </raftPoint>)
(<raftPoint> X46.675 Y14.94 </raftPoint>)
(<raftPoint> X43.352 Y14.94 </raftPoint>)
(<raftPoint> X40.15 Y18.225 </raftPoint>)
(</raftPerimeter>)
(<raftPerimeter>)
(<raftPoint> X38.25 Y-26.785 </raftPoint>)
(<raftPoint> X37.385 Y-25.079 </raftPoint>)
(<raftPoint> X37.021 Y-23.367 </raftPoint>)
(<raftPoint> X37.068 Y-21.655 </raftPoint>)
(<raftPoint> X37.552 Y-19.956 </raftPoint>)
(<raftPoint> X39.81 Y-16.709 </raftPoint>)
(<raftPoint> X40.754 Y-16.542 </raftPoint>)
(<raftPoint> X43.304 Y-14.94 </raftPoint>)
(<raftPoint> X44.889 Y-14.94 </raftPoint>)
(<raftPoint> X47.244 Y-16.544 </raftPoint>)
(<raftPoint> X48.385 Y-16.712 </raftPoint>)
(<raftPoint> X50.447 Y-19.949 </raftPoint>)
(<raftPoint> X50.933 Y-21.655 </raftPoint>)
(<raftPoint> X50.98 Y-23.367 </raftPoint>)
(<raftPoint> X50.615 Y-25.079 </raftPoint>)
(<raftPoint> X49.748 Y-26.79 </raftPoint>)
(<raftPoint> X46.645 Y-30.06 </raftPoint>)
(<raftPoint> X41.548 Y-30.06 </raftPoint>)
(</raftPerimeter>)
(<raftPerimeter>)
(<raftPoint> X-46.674 Y-28.44 </raftPoint>)
(<raftPoint> X-48.79 Y-28.44 </raftPoint>)
(<raftPoint> X-50.72 Y-26.769 </raftPoint>)
(<raftPoint> X-51.655 Y-25.112 </raftPoint>)
(<raftPoint> X-51.447 Y-19.916 </raftPoint>)
(<raftPoint> X-50.324 Y-18.245 </raftPoint>)
(<raftPoint> X-48.472 Y-16.74 </raftPoint>)
(<raftPoint> X-41.596 Y-16.74 </raftPoint>)
(<raftPoint> X-39.553 Y-19.912 </raftPoint>)
(<raftPoint> X-39.345 Y-25.112 </raftPoint>)
(<raftPoint> X-40.29 Y-26.785 </raftPoint>)
(<raftPoint> X-43.286 Y-29.985 </raftPoint>)
(</raftPerimeter>)
(<raftPerimeter>)
(<raftPoint> X-5.905 Y-25.112 </raftPoint>)
(<raftPoint> X-5.698 Y-19.922 </raftPoint>)
(<raftPoint> X-3.415 Y-16.74 </raftPoint>)
(<raftPoint> X3.458 Y-16.74 </raftPoint>)
(<raftPoint> X5.066 Y-18.235 </raftPoint>)
(<raftPoint> X6.197 Y-19.916 </raftPoint>)
(<raftPoint> X6.405 Y-25.112 </raftPoint>)
(<raftPoint> X5.469 Y-26.769 </raftPoint>)
(<raftPoint> X3.539 Y-28.44 </raftPoint>)
(<raftPoint> X-3.04 Y-28.44 </raftPoint>)
(<raftPoint> X-4.97 Y-26.769 </raftPoint>)
(</raftPerimeter>)
(<raftPerimeter>)
(<raftPoint> X-49.947 Y19.916 </raftPoint>)
(<raftPoint> X-50.155 Y25.113 </raftPoint>)
(<raftPoint> X-48.389 Y28.26 </raftPoint>)
(<raftPoint> X-39.8 Y28.26 </raftPoint>)
(<raftPoint> X-37.846 Y25.104 </raftPoint>)
(<raftPoint> X-38.053 Y19.916 </raftPoint>)
(<raftPoint> X-39.167 Y18.261 </raftPoint>)
(<raftPoint> X-41.758 Y16.56 </raftPoint>)
(<raftPoint> X-46.241 Y16.56 </raftPoint>)
(<raftPoint> X-48.834 Y18.261 </raftPoint>)
(</raftPerimeter>)
(<raftPerimeter>)
(<raftPoint> X-3.313 Y18.402 </raftPoint>)
(<raftPoint> X-4.135 Y19.8 </raftPoint>)
(<raftPoint> X-3.209 Y21.374 </raftPoint>)
(<raftPoint> X-4.379 Y25.158 </raftPoint>)
(<raftPoint> X-3.47 Y26.769 </raftPoint>)
(<raftPoint> X-1.539 Y28.44 </raftPoint>)
(<raftPoint> X5.039 Y28.44 </raftPoint>)
(<raftPoint> X6.969 Y26.769 </raftPoint>)
(<raftPoint> X7.847 Y25.215 </raftPoint>)
(<raftPoint> X6.815 Y23.65 </raftPoint>)
(<raftPoint> X7.664 Y19.886 </raftPoint>)
(<raftPoint> X5.224 Y16.74 </raftPoint>)
(<raftPoint> X-1.651 Y16.74 </raftPoint>)
(</raftPerimeter>)
(<raftPerimeter>)
(<raftPoint> X3.031 Y-27.36 </raftPoint>)
(<raftPoint> X4.98 Y-25.316 </raftPoint>)
(<raftPoint> X3.932 Y-19.433 </raftPoint>)
(<raftPoint> X1.902 Y-17.64 </raftPoint>)
(<raftPoint> X-1.383 Y-17.64 </raftPoint>)
(<raftPoint> X-4.144 Y-19.619 </raftPoint>)
(<raftPoint> X-3.956 Y-25.506 </raftPoint>)
(<raftPoint> X-2.556 Y-27.36 </raftPoint>)
(</raftPerimeter>)
(<raftPerimeter>)
(<raftPoint> X-41.038 Y-25.527 </raftPoint>)
(<raftPoint> X-41.114 Y-19.613 </raftPoint>)
(<raftPoint> X-43.927 Y-17.598 </raftPoint>)
(<raftPoint> X-48.908 Y-19.347 </raftPoint>)
(<raftPoint> X-50.237 Y-25.309 </raftPoint>)
(<raftPoint> X-48.286 Y-27.354 </raftPoint>)
(<raftPoint> X-43.056 Y-27.545 </raftPoint>)
(</raftPerimeter>)
(<raftPerimeter>)
(<raftPoint> X0.107 Y17.64 </raftPoint>)
(<raftPoint> X3.387 Y17.64 </raftPoint>)
(<raftPoint> X5.76 Y19.441 </raftPoint>)
(<raftPoint> X5.76 Y25.484 </raftPoint>)
(<raftPoint> X4.575 Y27.36 </raftPoint>)
(<raftPoint> X-1.085 Y27.36 </raftPoint>)
(<raftPoint> X-2.16 Y25.475 </raftPoint>)
(<raftPoint> X-2.16 Y19.447 </raftPoint>)
(</raftPerimeter>)
(<raftPerimeter>)
(<raftPoint> X-39.25 Y25.295 </raftPoint>)
(<raftPoint> X-41.22 Y27.36 </raftPoint>)
(<raftPoint> X-46.78 Y27.36 </raftPoint>)
(<raftPoint> X-48.745 Y25.301 </raftPoint>)
(<raftPoint> X-47.074 Y19.26 </raftPoint>)
(<raftPoint> X-41.135 Y19.26 </raftPoint>)
(<raftPoint> X-40.863 Y20.131 </raftPoint>)
(</raftPerimeter>)
(<raftPerimeter>)
(<raftPoint> X-57.685 Y4.86 </raftPoint>)
(<raftPoint> X-30.515 Y4.86 </raftPoint>)
(<raftPoint> X-26.787 Y6.724 </raftPoint>)
(<raftPoint> X-23.303 Y10.208 </raftPoint>)
(<raftPoint> X-18.143 Y8.488 </raftPoint>)
(<raftPoint> X-15.177 Y6.9 </raftPoint>)
(<raftPoint> X-12.729 Y4.859 </raftPoint>)
(<raftPoint> X15.387 Y5.041 </raftPoint>)
(<raftPoint> X18.678 Y6.902 </raftPoint>)
(<raftPoint> X20.796 Y8.64 </raftPoint>)
(<raftPoint> X26.446 Y8.64 </raftPoint>)
(<raftPoint> X28.596 Y6.72 </raftPoint>)
(<raftPoint> X32.315 Y4.86 </raftPoint>)
(<raftPoint> X59.485 Y4.86 </raftPoint>)
(<raftPoint> X63.213 Y6.724 </raftPoint>)
(<raftPoint> X66.913 Y10.423 </raftPoint>)
(<raftPoint> X67.618 Y12.436 </raftPoint>)
(<raftPoint> X68.729 Y14.063 </raftPoint>)
(<raftPoint> X69.319 Y16.036 </raftPoint>)
(<raftPoint> X70.56 Y17.701 </raftPoint>)
(<raftPoint> X70.56 Y27.275 </raftPoint>)
(<raftPoint> X69.619 Y28.932 </raftPoint>)
(<raftPoint> X68.727 Y32.762 </raftPoint>)
(<raftPoint> X61.349 Y40.14 </raftPoint>)
(<raftPoint> X55.893 Y40.14 </raftPoint>)
(<raftPoint> X52.975 Y41.759 </raftPoint>)
(<raftPoint> X37.717 Y41.941 </raftPoint>)
(<raftPoint> X34.115 Y40.14 </raftPoint>)
(<raftPoint> X30.515 Y40.14 </raftPoint>)
(<raftPoint> X26.787 Y38.276 </raftPoint>)
(<raftPoint> X23.4 Y34.889 </raftPoint>)
(<raftPoint> X20.013 Y38.276 </raftPoint>)
(<raftPoint> X12.685 Y41.94 </raftPoint>)
(<raftPoint> X-9.085 Y41.94 </raftPoint>)
(<raftPoint> X-12.685 Y40.14 </raftPoint>)
(<raftPoint> X-14.549 Y40.14 </raftPoint>)
(<raftPoint> X-18.149 Y36.54 </raftPoint>)
(<raftPoint> X-23.3 Y36.54 </raftPoint>)
(<raftPoint> X-32.3 Y41.94 </raftPoint>)
(<raftPoint> X-55.885 Y41.94 </raftPoint>)
(<raftPoint> X-59.601 Y40.082 </raftPoint>)
(<raftPoint> X-64.043 Y36.253 </raftPoint>)
(<raftPoint> X-66.922 Y32.755 </raftPoint>)
(<raftPoint> X-67.559 Y30.764 </raftPoint>)
(<raftPoint> X-68.76 Y29.096 </raftPoint>)
(<raftPoint> X-68.76 Y17.738 </raftPoint>)
(<raftPoint> X-67.109 Y14.305 </raftPoint>)
(<raftPoint> X-66.948 Y12.259 </raftPoint>)
(<raftPoint> X-61.413 Y6.724 </raftPoint>)
(</raftPerimeter>)
(<raftPerimeter>)
(<raftPoint> X-67.618 Y-12.436 </raftPoint>)
(<raftPoint> X-68.729 Y-14.063 </raftPoint>)
(<raftPoint> X-69.318 Y-16.036 </raftPoint>)
(<raftPoint> X-70.56 Y-17.7 </raftPoint>)
(<raftPoint> X-70.56 Y-27.275 </raftPoint>)
(<raftPoint> X-69.619 Y-28.932 </raftPoint>)
(<raftPoint> X-68.727 Y-32.762 </raftPoint>)
(<raftPoint> X-61.349 Y-40.14 </raftPoint>)
(<raftPoint> X-59.494 Y-40.14 </raftPoint>)
(<raftPoint> X-56.612 Y-41.759 </raftPoint>)
(<raftPoint> X-34.116 Y-41.941 </raftPoint>)
(<raftPoint> X-26.787 Y-38.276 </raftPoint>)
(<raftPoint> X-25.051 Y-36.54 </raftPoint>)
(<raftPoint> X-19.949 Y-36.54 </raftPoint>)
(<raftPoint> X-18.213 Y-38.276 </raftPoint>)
(<raftPoint> X-10.885 Y-41.94 </raftPoint>)
(<raftPoint> X10.885 Y-41.94 </raftPoint>)
(<raftPoint> X14.485 Y-40.14 </raftPoint>)
(<raftPoint> X16.349 Y-40.14 </raftPoint>)
(<raftPoint> X19.949 Y-36.54 </raftPoint>)
(<raftPoint> X23.291 Y-36.54 </raftPoint>)
(<raftPoint> X28.691 Y-40.14 </raftPoint>)
(<raftPoint> X32.315 Y-40.14 </raftPoint>)
(<raftPoint> X35.915 Y-41.94 </raftPoint>)
(<raftPoint> X52.285 Y-41.94 </raftPoint>)
(<raftPoint> X55.885 Y-40.14 </raftPoint>)
(<raftPoint> X59.534 Y-40.14 </raftPoint>)
(<raftPoint> X64.043 Y-36.253 </raftPoint>)
(<raftPoint> X66.922 Y-32.756 </raftPoint>)
(<raftPoint> X67.56 Y-30.764 </raftPoint>)
(<raftPoint> X68.76 Y-29.096 </raftPoint>)
(<raftPoint> X68.76 Y-17.738 </raftPoint>)
(<raftPoint> X67.11 Y-14.305 </raftPoint>)
(<raftPoint> X66.948 Y-12.259 </raftPoint>)
(<raftPoint> X61.413 Y-6.724 </raftPoint>)
(<raftPoint> X57.685 Y-4.86 </raftPoint>)
(<raftPoint> X30.515 Y-4.86 </raftPoint>)
(<raftPoint> X26.787 Y-6.724 </raftPoint>)
(<raftPoint> X25.051 Y-8.46 </raftPoint>)
(<raftPoint> X19.909 Y-8.46 </raftPoint>)
(<raftPoint> X14.508 Y-4.859 </raftPoint>)
(<raftPoint> X-13.387 Y-5.041 </raftPoint>)
(<raftPoint> X-16.691 Y-6.909 </raftPoint>)
(<raftPoint> X-20.371 Y-10.435 </raftPoint>)
(<raftPoint> X-25.046 Y-10.265 </raftPoint>)
(<raftPoint> X-28.587 Y-6.724 </raftPoint>)
(<raftPoint> X-32.315 Y-4.86 </raftPoint>)
(<raftPoint> X-59.485 Y-4.86 </raftPoint>)
(<raftPoint> X-63.213 Y-6.724 </raftPoint>)
(<raftPoint> X-66.913 Y-10.423 </raftPoint>)
(</raftPerimeter>)
(<raftPerimeter>)
(<raftPoint> X39.054 Y19.949 </raftPoint>)
(<raftPoint> X38.568 Y21.655 </raftPoint>)
(<raftPoint> X38.521 Y23.367 </raftPoint>)
(<raftPoint> X38.886 Y25.079 </raftPoint>)
(<raftPoint> X39.747 Y26.779 </raftPoint>)
(<raftPoint> X43.34 Y30.06 </raftPoint>)
(<raftPoint> X48.451 Y30.06 </raftPoint>)
(<raftPoint> X50.114 Y28.397 </raftPoint>)
(<raftPoint> X52.118 Y25.066 </raftPoint>)
(<raftPoint> X52.48 Y23.367 </raftPoint>)
(<raftPoint> X52.433 Y21.655 </raftPoint>)
(<raftPoint> X51.947 Y19.949 </raftPoint>)
(<raftPoint> X50.863 Y18.245 </raftPoint>)
(<raftPoint> X46.675 Y14.94 </raftPoint>)
(<raftPoint> X43.352 Y14.94 </raftPoint>)
(<raftPoint> X40.15 Y18.225 </raftPoint>)
(</raftPerimeter>)
(<raftPerimeter>)
(<raftPoint> X38.25 Y-26.785 </raftPoint>)
(<raftPoint> X37.385 Y-25.079 </raftPoint>)
(<raftPoint> X37.021 Y-23.367 </raftPoint>)
(<raftPoint> X37.068 Y-21.655 </raftPoint>)
(<raftPoint> X37.552 Y-19.956 </raftPoint>)
(<raftPoint> X39.81 Y-16.709 </raftPoint>)
(<raftPoint> X40.754 Y-16.542 </raftPoint>)
(<raftPoint> X43.304 Y-14.94 </raftPoint>)
(<raftPoint> X44.889 Y-14.94 </raftPoint>)
(<raftPoint> X47.244 Y-16.544 </raftPoint>)
(<raftPoint> X48.385 Y-16.712 </raftPoint>)
(<raftPoint> X50.447 Y-19.949 </raftPoint>)
(<raftPoint> X50.933 Y-21.655 </raftPoint>)
(<raftPoint> X50.98 Y-23.367 </raftPoint>)
(<raftPoint> X50.615 Y-25.079 </raftPoint>)
(<raftPoint> X49.748 Y-26.79 </raftPoint>)
(<raftPoint> X46.645 Y-30.06 </raftPoint>)
(<raftPoint> X41.548 Y-30.06 </raftPoint>)
(</raftPerimeter>)
(<raftPerimeter>)
(<raftPoint> X-46.397 Y-28.44 </raftPoint>)
(<raftPoint> X-48.904 Y-28.44 </raftPoint>)
(<raftPoint> X-50.789 Y-26.771 </raftPoint>)
(<raftPoint> X-51.724 Y-25.093 </raftPoint>)
(<raftPoint> X-52.002 Y-21.635 </raftPoint>)
(<raftPoint> X-51.534 Y-19.952 </raftPoint>)
(<raftPoint> X-50.396 Y-18.248 </raftPoint>)
(<raftPoint> X-48.476 Y-16.74 </raftPoint>)
(<raftPoint> X-41.593 Y-16.74 </raftPoint>)
(<raftPoint> X-39.466 Y-19.951 </raftPoint>)
(<raftPoint> X-38.997 Y-21.635 </raftPoint>)
(<raftPoint> X-39.277 Y-25.093 </raftPoint>)
(<raftPoint> X-40.219 Y-26.784 </raftPoint>)
(<raftPoint> X-43.277 Y-29.98 </raftPoint>)
(<raftPoint> X-43.622 Y-29.81 </raftPoint>)
(</raftPerimeter>)
(<raftPerimeter>)
(<raftPoint> X-37.776 Y25.082 </raftPoint>)
(<raftPoint> X-37.5 Y21.635 </raftPoint>)
(<raftPoint> X-37.966 Y19.952 </raftPoint>)
(<raftPoint> X-39.098 Y18.258 </raftPoint>)
(<raftPoint> X-41.573 Y16.56 </raftPoint>)
(<raftPoint> X-46.427 Y16.56 </raftPoint>)
(<raftPoint> X-48.902 Y18.258 </raftPoint>)
(<raftPoint> X-50.034 Y19.952 </raftPoint>)
(<raftPoint> X-50.499 Y21.635 </raftPoint>)
(<raftPoint> X-50.224 Y25.09 </raftPoint>)
(<raftPoint> X-48.386 Y28.27 </raftPoint>)
(<raftPoint> X-44.895 Y28.444 </raftPoint>)
(<raftPoint> X-41.478 Y29.989 </raftPoint>)
(<raftPoint> X-39.883 Y28.393 </raftPoint>)
(</raftPerimeter>)
(<raftPerimeter>)
(<raftPoint> X-5.974 Y-25.093 </raftPoint>)
(<raftPoint> X-6.252 Y-21.635 </raftPoint>)
(<raftPoint> X-5.786 Y-19.96 </raftPoint>)
(<raftPoint> X-3.418 Y-16.74 </raftPoint>)
(<raftPoint> X3.463 Y-16.74 </raftPoint>)
(<raftPoint> X5.139 Y-18.238 </raftPoint>)
(<raftPoint> X6.284 Y-19.952 </raftPoint>)
(<raftPoint> X6.753 Y-21.635 </raftPoint>)
(<raftPoint> X6.473 Y-25.093 </raftPoint>)
(<raftPoint> X5.539 Y-26.771 </raftPoint>)
(<raftPoint> X3.654 Y-28.44 </raftPoint>)
(<raftPoint> X1.125 Y-28.44 </raftPoint>)
(<raftPoint> X-1.738 Y-29.978 </raftPoint>)
(<raftPoint> X-5.035 Y-26.779 </raftPoint>)
(</raftPerimeter>)
(<raftPerimeter>)
(<raftPoint> X-3.317 Y18.406 </raftPoint>)
(<raftPoint> X-4.282 Y19.947 </raftPoint>)
(<raftPoint> X-4.749 Y21.635 </raftPoint>)
(<raftPoint> X-4.474 Y25.093 </raftPoint>)
(<raftPoint> X-3.539 Y26.771 </raftPoint>)
(<raftPoint> X-1.653 Y28.44 </raftPoint>)
(<raftPoint> X5.153 Y28.44 </raftPoint>)
(<raftPoint> X7.039 Y26.771 </raftPoint>)
(<raftPoint> X7.973 Y25.093 </raftPoint>)
(<raftPoint> X8.25 Y21.635 </raftPoint>)
(<raftPoint> X7.78 Y19.939 </raftPoint>)
(<raftPoint> X6.911 Y18.4 </raftPoint>)
(<raftPoint> X5.247 Y16.736 </raftPoint>)
(<raftPoint> X-0.762 Y16.561 </raftPoint>)
(<raftPoint> X-1.625 Y16.715 </raftPoint>)
(</raftPerimeter>)
(<raftPerimeter>)
(<raftPoint> X3.693 Y17.64 </raftPoint>)
(<raftPoint> X5.674 Y19.382 </raftPoint>)
(<raftPoint> X7.074 Y21.516 </raftPoint>)
(<raftPoint> X6.529 Y25.36 </raftPoint>)
(<raftPoint> X4.714 Y27.36 </raftPoint>)
(<raftPoint> X-1.214 Y27.36 </raftPoint>)
(<raftPoint> X-3.03 Y25.36 </raftPoint>)
(<raftPoint> X-3.575 Y21.509 </raftPoint>)
(<raftPoint> X-2.072 Y19.382 </raftPoint>)
(<raftPoint> X-0.198 Y17.64 </raftPoint>)
(</raftPerimeter>)
(<raftPerimeter>)
(<raftPoint> X3.219 Y-27.354 </raftPoint>)
(<raftPoint> X5.03 Y-25.36 </raftPoint>)
(<raftPoint> X5.578 Y-21.487 </raftPoint>)
(<raftPoint> X2.218 Y-17.64 </raftPoint>)
(<raftPoint> X-1.679 Y-17.64 </raftPoint>)
(<raftPoint> X-3.88 Y-19.382 </raftPoint>)
(<raftPoint> X-5.086 Y-21.556 </raftPoint>)
(<raftPoint> X-3.92 Y-25.569 </raftPoint>)
(<raftPoint> X-1.944 Y-27.546 </raftPoint>)
(</raftPerimeter>)
(<raftPerimeter>)
(<raftPoint> X-40.174 Y-21.562 </raftPoint>)
(<raftPoint> X-41.072 Y-19.57 </raftPoint>)
(<raftPoint> X-43.627 Y-17.598 </raftPoint>)
(<raftPoint> X-48.8 Y-19.307 </raftPoint>)
(<raftPoint> X-50.829 Y-21.48 </raftPoint>)
(<raftPoint> X-50.281 Y-25.36 </raftPoint>)
(<raftPoint> X-48.469 Y-27.354 </raftPoint>)
(<raftPoint> X-43.056 Y-27.545 </raftPoint>)
(<raftPoint> X-41.072 Y-25.561 </raftPoint>)
(</raftPerimeter>)
(<raftPerimeter>)
(<raftPoint> X-39.572 Y19.57 </raftPoint>)
(<raftPoint> X-38.68 Y21.547 </raftPoint>)
(<raftPoint> X-39.221 Y25.362 </raftPoint>)
(<raftPoint> X-41.248 Y27.545 </raftPoint>)
(<raftPoint> X-46.969 Y27.355 </raftPoint>)
(<raftPoint> X-48.841 Y25.292 </raftPoint>)
(<raftPoint> X-47.093 Y19.342 </raftPoint>)
(<raftPoint> X-42.128 Y17.595 </raftPoint>)
(</raftPerimeter>)
(<raftPerimeter>)
(<raftPoint> X-57.685 Y4.86 </raftPoint>)
(<raftPoint> X-30.515 Y4.86 </raftPoint>)
(<raftPoint> X-26.787 Y6.724 </raftPoint>)
(<raftPoint> X-23.303 Y10.208 </raftPoint>)
(<raftPoint> X-18.143 Y8.488 </raftPoint>)
(<raftPoint> X-15.177 Y6.9 </raftPoint>)
(<raftPoint> X-12.729 Y4.859 </raftPoint>)
(<raftPoint> X15.387 Y5.041 </raftPoint>)
(<raftPoint> X18.678 Y6.902 </raftPoint>)
(<raftPoint> X20.796 Y8.64 </raftPoint>)
(<raftPoint> X26.446 Y8.64 </raftPoint>)
(<raftPoint> X28.596 Y6.72 </raftPoint>)
(<raftPoint> X32.315 Y4.86 </raftPoint>)
(<raftPoint> X59.485 Y4.86 </raftPoint>)
(<raftPoint> X63.213 Y6.724 </raftPoint>)
(<raftPoint> X66.913 Y10.423 </raftPoint>)
(<raftPoint> X67.618 Y12.436 </raftPoint>)
(<raftPoint> X68.729 Y14.063 </raftPoint>)
(<raftPoint> X69.319 Y16.036 </raftPoint>)
(<raftPoint> X70.56 Y17.701 </raftPoint>)
(<raftPoint> X70.56 Y27.275 </raftPoint>)
(<raftPoint> X69.619 Y28.932 </raftPoint>)
(<raftPoint> X68.727 Y32.762 </raftPoint>)
(<raftPoint> X61.349 Y40.14 </raftPoint>)
(<raftPoint> X55.893 Y40.14 </raftPoint>)
(<raftPoint> X52.975 Y41.759 </raftPoint>)
(<raftPoint> X37.717 Y41.941 </raftPoint>)
(<raftPoint> X34.115 Y40.14 </raftPoint>)
(<raftPoint> X30.515 Y40.14 </raftPoint>)
(<raftPoint> X26.787 Y38.276 </raftPoint>)
(<raftPoint> X23.4 Y34.889 </raftPoint>)
(<raftPoint> X20.013 Y38.276 </raftPoint>)
(<raftPoint> X12.685 Y41.94 </raftPoint>)
(<raftPoint> X-9.085 Y41.94 </raftPoint>)
(<raftPoint> X-12.685 Y40.14 </raftPoint>)
(<raftPoint> X-14.549 Y40.14 </raftPoint>)
(<raftPoint> X-18.149 Y36.54 </raftPoint>)
(<raftPoint> X-23.3 Y36.54 </raftPoint>)
(<raftPoint> X-32.3 Y41.94 </raftPoint>)
(<raftPoint> X-55.885 Y41.94 </raftPoint>)
(<raftPoint> X-59.601 Y40.082 </raftPoint>)
(<raftPoint> X-64.043 Y36.253 </raftPoint>)
(<raftPoint> X-66.922 Y32.755 </raftPoint>)
(<raftPoint> X-67.559 Y30.764 </raftPoint>)
(<raftPoint> X-68.76 Y29.096 </raftPoint>)
(<raftPoint> X-68.76 Y17.738 </raftPoint>)
(<raftPoint> X-67.109 Y14.305 </raftPoint>)
(<raftPoint> X-66.948 Y12.259 </raftPoint>)
(<raftPoint> X-61.413 Y6.724 </raftPoint>)
(</raftPerimeter>)
(<raftPerimeter>)
(<raftPoint> X-67.618 Y-12.436 </raftPoint>)
(<raftPoint> X-68.729 Y-14.063 </raftPoint>)
(<raftPoint> X-69.318 Y-16.036 </raftPoint>)
(<raftPoint> X-70.56 Y-17.7 </raftPoint>)
(<raftPoint> X-70.56 Y-27.275 </raftPoint>)
(<raftPoint> X-69.619 Y-28.932 </raftPoint>)
(<raftPoint> X-68.727 Y-32.762 </raftPoint>)
(<raftPoint> X-61.349 Y-40.14 </raftPoint>)
(<raftPoint> X-59.494 Y-40.14 </raftPoint>)
(<raftPoint> X-56.612 Y-41.759 </raftPoint>)
(<raftPoint> X-34.116 Y-41.941 </raftPoint>)
(<raftPoint> X-26.787 Y-38.276 </raftPoint>)
(<raftPoint> X-25.051 Y-36.54 </raftPoint>)
(<raftPoint> X-19.949 Y-36.54 </raftPoint>)
(<raftPoint> X-18.213 Y-38.276 </raftPoint>)
(<raftPoint> X-10.885 Y-41.94 </raftPoint>)
(<raftPoint> X10.885 Y-41.94 </raftPoint>)
(<raftPoint> X14.485 Y-40.14 </raftPoint>)
(<raftPoint> X16.349 Y-40.14 </raftPoint>)
(<raftPoint> X19.949 Y-36.54 </raftPoint>)
(<raftPoint> X23.291 Y-36.54 </raftPoint>)
(<raftPoint> X28.691 Y-40.14 </raftPoint>)
(<raftPoint> X32.315 Y-40.14 </raftPoint>)
(<raftPoint> X35.915 Y-41.94 </raftPoint>)
(<raftPoint> X52.285 Y-41.94 </raftPoint>)
(<raftPoint> X55.885 Y-40.14 </raftPoint>)
(<raftPoint> X59.534 Y-40.14 </raftPoint>)
(<raftPoint> X64.043 Y-36.253 </raftPoint>)
(<raftPoint> X66.922 Y-32.756 </raftPoint>)
(<raftPoint> X67.56 Y-30.764 </raftPoint>)
(<raftPoint> X68.76 Y-29.096 </raftPoint>)
(<raftPoint> X68.76 Y-17.738 </raftPoint>)
(<raftPoint> X67.11 Y-14.305 </raftPoint>)
(<raftPoint> X66.948 Y-12.259 </raftPoint>)
(<raftPoint> X61.413 Y-6.724 </raftPoint>)
(<raftPoint> X57.685 Y-4.86 </raftPoint>)
(<raftPoint> X30.515 Y-4.86 </raftPoint>)
(<raftPoint> X26.787 Y-6.724 </raftPoint>)
(<raftPoint> X25.051 Y-8.46 </raftPoint>)
(<raftPoint> X19.909 Y-8.46 </raftPoint>)
(<raftPoint> X14.508 Y-4.859 </raftPoint>)
(<raftPoint> X-13.387 Y-5.041 </raftPoint>)
(<raftPoint> X-16.691 Y-6.909 </raftPoint>)
(<raftPoint> X-20.371 Y-10.435 </raftPoint>)
(<raftPoint> X-25.046 Y-10.265 </raftPoint>)
(<raftPoint> X-28.587 Y-6.724 </raftPoint>)
(<raftPoint> X-32.315 Y-4.86 </raftPoint>)
(<raftPoint> X-59.485 Y-4.86 </raftPoint>)
(<raftPoint> X-63.213 Y-6.724 </raftPoint>)
(<raftPoint> X-66.913 Y-10.423 </raftPoint>)
(</raftPerimeter>)
(<raftPerimeter>)
(<raftPoint> X39.054 Y19.949 </raftPoint>)
(<raftPoint> X38.568 Y21.655 </raftPoint>)
(<raftPoint> X38.521 Y23.367 </raftPoint>)
(<raftPoint> X38.886 Y25.079 </raftPoint>)
(<raftPoint> X39.747 Y26.779 </raftPoint>)
(<raftPoint> X43.34 Y30.06 </raftPoint>)
(<raftPoint> X48.451 Y30.06 </raftPoint>)
(<raftPoint> X50.114 Y28.397 </raftPoint>)
(<raftPoint> X52.118 Y25.066 </raftPoint>)
(<raftPoint> X52.48 Y23.367 </raftPoint>)
(<raftPoint> X52.433 Y21.655 </raftPoint>)
(<raftPoint> X51.947 Y19.949 </raftPoint>)
(<raftPoint> X50.863 Y18.245 </raftPoint>)
(<raftPoint> X46.675 Y14.94 </raftPoint>)
(<raftPoint> X43.352 Y14.94 </raftPoint>)
(<raftPoint> X40.15 Y18.225 </raftPoint>)
(</raftPerimeter>)
(<raftPerimeter>)
(<raftPoint> X38.25 Y-26.785 </raftPoint>)
(<raftPoint> X37.385 Y-25.079 </raftPoint>)
(<raftPoint> X37.021 Y-23.367 </raftPoint>)
(<raftPoint> X37.068 Y-21.655 </raftPoint>)
(<raftPoint> X37.552 Y-19.956 </raftPoint>)
(<raftPoint> X39.81 Y-16.709 </raftPoint>)
(<raftPoint> X40.754 Y-16.542 </raftPoint>)
(<raftPoint> X43.304 Y-14.94 </raftPoint>)
(<raftPoint> X44.889 Y-14.94 </raftPoint>)
(<raftPoint> X47.244 Y-16.544 </raftPoint>)
(<raftPoint> X48.385 Y-16.712 </raftPoint>)
(<raftPoint> X50.447 Y-19.949 </raftPoint>)
(<raftPoint> X50.933 Y-21.655 </raftPoint>)
(<raftPoint> X50.98 Y-23.367 </raftPoint>)
(<raftPoint> X50.615 Y-25.079 </raftPoint>)
(<raftPoint> X49.748 Y-26.79 </raftPoint>)
(<raftPoint> X46.645 Y-30.06 </raftPoint>)
(<raftPoint> X41.548 Y-30.06 </raftPoint>)
(</raftPerimeter>)
(<raftPerimeter>)
(<raftPoint> X-4.348 Y19.955 </raftPoint>)
(<raftPoint> X-4.864 Y21.637 </raftPoint>)
(<raftPoint> X-4.532 Y25.092 </raftPoint>)
(<raftPoint> X-3.609 Y26.771 </raftPoint>)
(<raftPoint> X0.136 Y30.06 </raftPoint>)
(<raftPoint> X3.462 Y30.06 </raftPoint>)
(<raftPoint> X7.107 Y26.773 </raftPoint>)
(<raftPoint> X8.032 Y25.092 </raftPoint>)
(<raftPoint> X8.363 Y21.637 </raftPoint>)
(<raftPoint> X7.846 Y19.948 </raftPoint>)
(<raftPoint> X6.914 Y18.404 </raftPoint>)
(<raftPoint> X5.242 Y16.731 </raftPoint>)
(<raftPoint> X2.456 Y16.553 </raftPoint>)
(<raftPoint> X0.049 Y15.036 </raftPoint>)
(<raftPoint> X-3.204 Y18.23 </raftPoint>)
(</raftPerimeter>)
(<raftPerimeter>)
(<raftPoint> X-46.087 Y-28.44 </raftPoint>)
(<raftPoint> X-49.018 Y-28.44 </raftPoint>)
(<raftPoint> X-50.857 Y-26.774 </raftPoint>)
(<raftPoint> X-51.776 Y-25.09 </raftPoint>)
(<raftPoint> X-52.161 Y-21.639 </raftPoint>)
(<raftPoint> X-51.601 Y-19.959 </raftPoint>)
(<raftPoint> X-50.471 Y-18.254 </raftPoint>)
(<raftPoint> X-48.109 Y-16.563 </raftPoint>)
(<raftPoint> X-41.594 Y-16.735 </raftPoint>)
(<raftPoint> X-39.399 Y-19.961 </raftPoint>)
(<raftPoint> X-38.84 Y-21.639 </raftPoint>)
(<raftPoint> X-39.224 Y-25.09 </raftPoint>)
(<raftPoint> X-40.149 Y-26.784 </raftPoint>)
(<raftPoint> X-43.267 Y-29.974 </raftPoint>)
(<raftPoint> X-43.597 Y-29.794 </raftPoint>)
(</raftPerimeter>)
(<raftPerimeter>)
(<raftPoint> X-37.717 Y25.077 </raftPoint>)
(<raftPoint> X-37.387 Y21.637 </raftPoint>)
(<raftPoint> X-37.902 Y19.955 </raftPoint>)
(<raftPoint> X-39.03 Y18.254 </raftPoint>)
(<raftPoint> X-41.395 Y16.56 </raftPoint>)
(<raftPoint> X-46.605 Y16.56 </raftPoint>)
(<raftPoint> X-48.97 Y18.254 </raftPoint>)
(<raftPoint> X-50.098 Y19.955 </raftPoint>)
(<raftPoint> X-50.614 Y21.637 </raftPoint>)
(<raftPoint> X-50.283 Y25.085 </raftPoint>)
(<raftPoint> X-48.39 Y28.269 </raftPoint>)
(<raftPoint> X-44.587 Y28.444 </raftPoint>)
(<raftPoint> X-41.472 Y29.983 </raftPoint>)
(<raftPoint> X-39.881 Y28.392 </raftPoint>)
(</raftPerimeter>)
(<raftPerimeter>)
(<raftPoint> X-6.026 Y-25.09 </raftPoint>)
(<raftPoint> X-6.411 Y-21.639 </raftPoint>)
(<raftPoint> X-5.854 Y-19.97 </raftPoint>)
(<raftPoint> X-3.421 Y-16.74 </raftPoint>)
(<raftPoint> X3.466 Y-16.74 </raftPoint>)
(<raftPoint> X5.211 Y-18.24 </raftPoint>)
(<raftPoint> X6.351 Y-19.959 </raftPoint>)
(<raftPoint> X6.91 Y-21.639 </raftPoint>)
(<raftPoint> X6.526 Y-25.09 </raftPoint>)
(<raftPoint> X5.606 Y-26.774 </raftPoint>)
(<raftPoint> X3.768 Y-28.44 </raftPoint>)
(<raftPoint> X0.836 Y-28.44 </raftPoint>)
(<raftPoint> X-1.749 Y-29.971 </raftPoint>)
(<raftPoint> X-5.105 Y-26.778 </raftPoint>)
(</raftPerimeter>)
(<raftPerimeter>)
(<raftPoint> X-39.459 Y19.576 </raftPoint>)
(<raftPoint> X-38.598 Y21.549 </raftPoint>)
(<raftPoint> X-39.126 Y25.367 </raftPoint>)
(<raftPoint> X-41.253 Y27.545 </raftPoint>)
(<raftPoint> X-47.113 Y27.355 </raftPoint>)
(<raftPoint> X-48.876 Y25.357 </raftPoint>)
(<raftPoint> X-49.403 Y21.549 </raftPoint>)
(<raftPoint> X-48.542 Y19.576 </raftPoint>)
(<raftPoint> X-46.176 Y17.64 </raftPoint>)
(<raftPoint> X-41.825 Y17.64 </raftPoint>)
(</raftPerimeter>)
(<raftPerimeter>)
(<raftPoint> X-3.119 Y25.403 </raftPoint>)
(<raftPoint> X-3.665 Y21.487 </raftPoint>)
(<raftPoint> X-0.157 Y17.452 </raftPoint>)
(<raftPoint> X3.972 Y17.648 </raftPoint>)
(<raftPoint> X7.16 Y21.492 </raftPoint>)
(<raftPoint> X6.619 Y25.4 </raftPoint>)
(<raftPoint> X3.718 Y27.54 </raftPoint>)
(<raftPoint> X-0.115 Y27.54 </raftPoint>)
(</raftPerimeter>)
(<raftPerimeter>)
(<raftPoint> X3.363 Y-27.354 </raftPoint>)
(<raftPoint> X5.125 Y-25.357 </raftPoint>)
(<raftPoint> X5.665 Y-21.492 </raftPoint>)
(<raftPoint> X2.464 Y-17.64 </raftPoint>)
(<raftPoint> X-1.934 Y-17.64 </raftPoint>)
(<raftPoint> X-3.881 Y-19.388 </raftPoint>)
(<raftPoint> X-5.179 Y-21.554 </raftPoint>)
(<raftPoint> X-3.917 Y-25.572 </raftPoint>)
(<raftPoint> X-1.944 Y-27.545 </raftPoint>)
(</raftPerimeter>)
(<raftPerimeter>)
(<raftPoint> X-40.084 Y-21.567 </raftPoint>)
(<raftPoint> X-40.96 Y-19.576 </raftPoint>)
(<raftPoint> X-43.378 Y-17.598 </raftPoint>)
(<raftPoint> X-48.794 Y-19.304 </raftPoint>)
(<raftPoint> X-50.918 Y-21.475 </raftPoint>)
(<raftPoint> X-50.376 Y-25.357 </raftPoint>)
(<raftPoint> X-48.613 Y-27.354 </raftPoint>)
(<raftPoint> X-43.056 Y-27.545 </raftPoint>)
(<raftPoint> X-41.075 Y-25.564 </raftPoint>)
(</raftPerimeter>)
(<raftPerimeter>)
(<raftPoint> X-57.685 Y4.86 </raftPoint>)
(<raftPoint> X-30.515 Y4.86 </raftPoint>)
(<raftPoint> X-26.787 Y6.724 </raftPoint>)
(<raftPoint> X-23.303 Y10.208 </raftPoint>)
(<raftPoint> X-18.143 Y8.488 </raftPoint>)
(<raftPoint> X-15.177 Y6.9 </raftPoint>)
(<raftPoint> X-12.729 Y4.859 </raftPoint>)
(<raftPoint> X15.387 Y5.041 </raftPoint>)
(<raftPoint> X18.678 Y6.902 </raftPoint>)
(<raftPoint> X20.796 Y8.64 </raftPoint>)
(<raftPoint> X26.446 Y8.64 </raftPoint>)
(<raftPoint> X28.596 Y6.72 </raftPoint>)
(<raftPoint> X32.315 Y4.86 </raftPoint>)
(<raftPoint> X59.485 Y4.86 </raftPoint>)
(<raftPoint> X63.213 Y6.724 </raftPoint>)
(<raftPoint> X66.913 Y10.423 </raftPoint>)
(<raftPoint> X67.618 Y12.436 </raftPoint>)
(<raftPoint> X68.729 Y14.063 </raftPoint>)
(<raftPoint> X69.319 Y16.036 </raftPoint>)
(<raftPoint> X70.581 Y17.729 </raftPoint>)
(<raftPoint> X70.218 Y19.823 </raftPoint>)
(<raftPoint> X70.564 Y27.267 </raftPoint>)
(<raftPoint> X69.619 Y28.932 </raftPoint>)
(<raftPoint> X68.727 Y32.762 </raftPoint>)
(<raftPoint> X61.349 Y40.14 </raftPoint>)
(<raftPoint> X54.085 Y40.14 </raftPoint>)
(<raftPoint> X50.485 Y41.94 </raftPoint>)
(<raftPoint> X39.515 Y41.94 </raftPoint>)
(<raftPoint> X35.915 Y40.14 </raftPoint>)
(<raftPoint> X30.515 Y40.14 </raftPoint>)
(<raftPoint> X26.787 Y38.276 </raftPoint>)
(<raftPoint> X23.4 Y34.889 </raftPoint>)
(<raftPoint> X20.023 Y38.267 </raftPoint>)
(<raftPoint> X17.175 Y39.956 </raftPoint>)
(<raftPoint> X12.692 Y40.137 </raftPoint>)
(<raftPoint> X9.085 Y41.94 </raftPoint>)
(<raftPoint> X-5.485 Y41.94 </raftPoint>)
(<raftPoint> X-9.085 Y40.14 </raftPoint>)
(<raftPoint> X-14.549 Y40.14 </raftPoint>)
(<raftPoint> X-18.149 Y36.54 </raftPoint>)
(<raftPoint> X-23.291 Y36.54 </raftPoint>)
(<raftPoint> X-28.691 Y40.14 </raftPoint>)
(<raftPoint> X-32.315 Y40.14 </raftPoint>)
(<raftPoint> X-35.917 Y41.941 </raftPoint>)
(<raftPoint> X-51.22 Y41.759 </raftPoint>)
(<raftPoint> X-54.094 Y40.14 </raftPoint>)
(<raftPoint> X-59.534 Y40.14 </raftPoint>)
(<raftPoint> X-64.043 Y36.253 </raftPoint>)
(<raftPoint> X-66.922 Y32.755 </raftPoint>)
(<raftPoint> X-67.559 Y30.764 </raftPoint>)
(<raftPoint> X-68.76 Y29.096 </raftPoint>)
(<raftPoint> X-68.76 Y17.738 </raftPoint>)
(<raftPoint> X-67.109 Y14.305 </raftPoint>)
(<raftPoint> X-66.948 Y12.259 </raftPoint>)
(<raftPoint> X-61.413 Y6.724 </raftPoint>)
(</raftPerimeter>)
(<raftPerimeter>)
(<raftPoint> X-67.618 Y-12.436 </raftPoint>)
(<raftPoint> X-68.729 Y-14.063 </raftPoint>)
(<raftPoint> X-69.318 Y-16.036 </raftPoint>)
(<raftPoint> X-70.56 Y-17.7 </raftPoint>)
(<raftPoint> X-70.56 Y-27.275 </raftPoint>)
(<raftPoint> X-69.619 Y-28.932 </raftPoint>)
(<raftPoint> X-68.727 Y-32.762 </raftPoint>)
(<raftPoint> X-61.349 Y-40.14 </raftPoint>)
(<raftPoint> X-55.885 Y-40.14 </raftPoint>)
(<raftPoint> X-52.285 Y-41.94 </raftPoint>)
(<raftPoint> X-37.715 Y-41.94 </raftPoint>)
(<raftPoint> X-34.115 Y-40.14 </raftPoint>)
(<raftPoint> X-30.515 Y-40.14 </raftPoint>)
(<raftPoint> X-26.787 Y-38.276 </raftPoint>)
(<raftPoint> X-25.051 Y-36.54 </raftPoint>)
(<raftPoint> X-19.949 Y-36.54 </raftPoint>)
(<raftPoint> X-18.219 Y-38.27 </raftPoint>)
(<raftPoint> X-15.17 Y-39.956 </raftPoint>)
(<raftPoint> X-10.892 Y-40.136 </raftPoint>)
(<raftPoint> X-7.285 Y-41.94 </raftPoint>)
(<raftPoint> X7.285 Y-41.94 </raftPoint>)
(<raftPoint> X10.885 Y-40.14 </raftPoint>)
(<raftPoint> X16.349 Y-40.14 </raftPoint>)
(<raftPoint> X19.949 Y-36.54 </raftPoint>)
(<raftPoint> X23.291 Y-36.54 </raftPoint>)
(<raftPoint> X28.691 Y-40.14 </raftPoint>)
(<raftPoint> X34.115 Y-40.14 </raftPoint>)
(<raftPoint> X37.715 Y-41.94 </raftPoint>)
(<raftPoint> X50.485 Y-41.94 </raftPoint>)
(<raftPoint> X54.085 Y-40.14 </raftPoint>)
(<raftPoint> X59.534 Y-40.14 </raftPoint>)
(<raftPoint> X64.043 Y-36.253 </raftPoint>)
(<raftPoint> X66.922 Y-32.756 </raftPoint>)
(<raftPoint> X67.56 Y-30.764 </raftPoint>)
(<raftPoint> X68.76 Y-29.096 </raftPoint>)
(<raftPoint> X68.76 Y-17.738 </raftPoint>)
(<raftPoint> X67.11 Y-14.305 </raftPoint>)
(<raftPoint> X66.948 Y-12.259 </raftPoint>)
(<raftPoint> X61.413 Y-6.724 </raftPoint>)
(<raftPoint> X57.685 Y-4.86 </raftPoint>)
(<raftPoint> X30.515 Y-4.86 </raftPoint>)
(<raftPoint> X26.787 Y-6.724 </raftPoint>)
(<raftPoint> X25.051 Y-8.46 </raftPoint>)
(<raftPoint> X19.909 Y-8.46 </raftPoint>)
(<raftPoint> X14.508 Y-4.859 </raftPoint>)
(<raftPoint> X-13.386 Y-5.041 </raftPoint>)
(<raftPoint> X-16.402 Y-6.72 </raftPoint>)
(<raftPoint> X-18.918 Y-8.739 </raftPoint>)
(<raftPoint> X-20.391 Y-10.434 </raftPoint>)
(<raftPoint> X-25.046 Y-10.265 </raftPoint>)
(<raftPoint> X-28.587 Y-6.724 </raftPoint>)
(<raftPoint> X-32.315 Y-4.86 </raftPoint>)
(<raftPoint> X-59.485 Y-4.86 </raftPoint>)
(<raftPoint> X-63.213 Y-6.724 </raftPoint>)
(<raftPoint> X-66.913 Y-10.423 </raftPoint>)
(</raftPerimeter>)
(<raftPerimeter>)
(<raftPoint> X39.054 Y19.949 </raftPoint>)
(<raftPoint> X38.568 Y21.655 </raftPoint>)
(<raftPoint> X38.521 Y23.367 </raftPoint>)
(<raftPoint> X38.886 Y25.079 </raftPoint>)
(<raftPoint> X39.747 Y26.779 </raftPoint>)
(<raftPoint> X43.34 Y30.06 </raftPoint>)
(<raftPoint> X48.451 Y30.06 </raftPoint>)
(<raftPoint> X50.114 Y28.397 </raftPoint>)
(<raftPoint> X52.118 Y25.066 </raftPoint>)
(<raftPoint> X52.48 Y23.367 </raftPoint>)
(<raftPoint> X52.433 Y21.655 </raftPoint>)
(<raftPoint> X51.947 Y19.949 </raftPoint>)
(<raftPoint> X50.863 Y18.245 </raftPoint>)
(<raftPoint> X46.675 Y14.94 </raftPoint>)
(<raftPoint> X43.352 Y14.94 </raftPoint>)
(<raftPoint> X40.15 Y18.225 </raftPoint>)
(</raftPerimeter>)
(<raftPerimeter>)
(<raftPoint> X38.25 Y-26.785 </raftPoint>)
(<raftPoint> X37.385 Y-25.079 </raftPoint>)
(<raftPoint> X37.021 Y-23.367 </raftPoint>)
(<raftPoint> X37.068 Y-21.655 </raftPoint>)
(<raftPoint> X37.552 Y-19.956 </raftPoint>)
(<raftPoint> X39.81 Y-16.709 </raftPoint>)
(<raftPoint> X40.754 Y-16.542 </raftPoint>)
(<raftPoint> X43.304 Y-14.94 </raftPoint>)
(<raftPoint> X44.889 Y-14.94 </raftPoint>)
(<raftPoint> X47.244 Y-16.544 </raftPoint>)
(<raftPoint> X48.385 Y-16.712 </raftPoint>)
(<raftPoint> X50.447 Y-19.949 </raftPoint>)
(<raftPoint> X50.933 Y-21.655 </raftPoint>)
(<raftPoint> X50.98 Y-23.367 </raftPoint>)
(<raftPoint> X50.615 Y-25.079 </raftPoint>)
(<raftPoint> X49.748 Y-26.79 </raftPoint>)
(<raftPoint> X46.645 Y-30.06 </raftPoint>)
(<raftPoint> X41.548 Y-30.06 </raftPoint>)
(</raftPerimeter>)
(<raftPerimeter>)
(<raftPoint> X-4.41 Y19.954 </raftPoint>)
(<raftPoint> X-4.927 Y21.658 </raftPoint>)
(<raftPoint> X-4.974 Y23.366 </raftPoint>)
(<raftPoint> X-4.6 Y25.073 </raftPoint>)
(<raftPoint> X-3.68 Y26.77 </raftPoint>)
(<raftPoint> X0.134 Y30.06 </raftPoint>)
(<raftPoint> X3.464 Y30.06 </raftPoint>)
(<raftPoint> X7.178 Y26.773 </raftPoint>)
(<raftPoint> X8.1 Y25.073 </raftPoint>)
(<raftPoint> X8.473 Y23.366 </raftPoint>)
(<raftPoint> X8.426 Y21.658 </raftPoint>)
(<raftPoint> X7.909 Y19.952 </raftPoint>)
(<raftPoint> X6.918 Y18.407 </raftPoint>)
(<raftPoint> X3.451 Y14.94 </raftPoint>)
(<raftPoint> X0.145 Y14.94 </raftPoint>)
(<raftPoint> X-3.276 Y18.232 </raftPoint>)
(</raftPerimeter>)
(<raftPerimeter>)
(<raftPoint> X-41.559 Y30.06 </raftPoint>)
(<raftPoint> X-38.581 Y26.79 </raftPoint>)
(<raftPoint> X-37.65 Y25.073 </raftPoint>)
(<raftPoint> X-37.277 Y23.366 </raftPoint>)
(<raftPoint> X-37.324 Y21.658 </raftPoint>)
(<raftPoint> X-37.842 Y19.948 </raftPoint>)
(<raftPoint> X-39.816 Y16.718 </raftPoint>)
(<raftPoint> X-41.256 Y16.552 </raftPoint>)
(<raftPoint> X-44.943 Y14.995 </raftPoint>)
(<raftPoint> X-49.036 Y18.246 </raftPoint>)
(<raftPoint> X-50.16 Y19.954 </raftPoint>)
(<raftPoint> X-50.677 Y21.658 </raftPoint>)
(<raftPoint> X-50.724 Y23.366 </raftPoint>)
(<raftPoint> X-50.352 Y25.064 </raftPoint>)
(<raftPoint> X-48.315 Y28.396 </raftPoint>)
(<raftPoint> X-46.651 Y30.06 </raftPoint>)
(</raftPerimeter>)
(<raftPerimeter>)
(<raftPoint> X-5.177 Y-26.777 </raftPoint>)
(<raftPoint> X-6.1 Y-25.073 </raftPoint>)
(<raftPoint> X-6.474 Y-23.366 </raftPoint>)
(<raftPoint> X-6.427 Y-21.658 </raftPoint>)
(<raftPoint> X-5.914 Y-19.968 </raftPoint>)
(<raftPoint> X-3.382 Y-16.687 </raftPoint>)
(<raftPoint> X1.714 Y-14.988 </raftPoint>)
(<raftPoint> X5.278 Y-18.236 </raftPoint>)
(<raftPoint> X6.41 Y-19.954 </raftPoint>)
(<raftPoint> X6.926 Y-21.658 </raftPoint>)
(<raftPoint> X6.973 Y-23.366 </raftPoint>)
(<raftPoint> X6.6 Y-25.073 </raftPoint>)
(<raftPoint> X5.681 Y-26.766 </raftPoint>)
(<raftPoint> X1.671 Y-30.06 </raftPoint>)
(<raftPoint> X-1.658 Y-30.06 </raftPoint>)
(</raftPerimeter>)
(<raftPerimeter>)
(<raftPoint> X-49.049 Y-28.515 </raftPoint>)
(<raftPoint> X-50.927 Y-26.776 </raftPoint>)
(<raftPoint> X-51.85 Y-25.073 </raftPoint>)
(<raftPoint> X-52.224 Y-23.366 </raftPoint>)
(<raftPoint> X-52.177 Y-21.658 </raftPoint>)
(<raftPoint> X-51.66 Y-19.954 </raftPoint>)
(<raftPoint> X-50.54 Y-18.252 </raftPoint>)
(<raftPoint> X-48.096 Y-16.472 </raftPoint>)
(<raftPoint> X-46.696 Y-14.994 </raftPoint>)
(<raftPoint> X-41.627 Y-16.684 </raftPoint>)
(<raftPoint> X-39.339 Y-19.959 </raftPoint>)
(<raftPoint> X-38.824 Y-21.658 </raftPoint>)
(<raftPoint> X-38.777 Y-23.366 </raftPoint>)
(<raftPoint> X-39.15 Y-25.073 </raftPoint>)
(<raftPoint> X-40.077 Y-26.783 </raftPoint>)
(<raftPoint> X-43.349 Y-30.06 </raftPoint>)
(<raftPoint> X-46.693 Y-30.06 </raftPoint>)
(</raftPerimeter>)
(<raftPerimeter>)
(<raftPoint> X-48.929 Y25.447 </raftPoint>)
(<raftPoint> X-49.561 Y23.448 </raftPoint>)
(<raftPoint> X-49.482 Y21.519 </raftPoint>)
(<raftPoint> X-48.653 Y19.58 </raftPoint>)
(<raftPoint> X-44.087 Y15.733 </raftPoint>)
(<raftPoint> X-39.349 Y19.577 </raftPoint>)
(<raftPoint> X-38.519 Y21.519 </raftPoint>)
(<raftPoint> X-38.438 Y23.463 </raftPoint>)
(<raftPoint> X-39.294 Y25.583 </raftPoint>)
(<raftPoint> X-41.251 Y27.54 </raftPoint>)
(<raftPoint> X-45.092 Y27.54 </raftPoint>)
(</raftPerimeter>)
(<raftPerimeter>)
(<raftPoint> X-41.11 Y-25.599 </raftPoint>)
(<raftPoint> X-39.937 Y-23.486 </raftPoint>)
(<raftPoint> X-40.019 Y-21.505 </raftPoint>)
(<raftPoint> X-41.113 Y-19.392 </raftPoint>)
(<raftPoint> X-45.423 Y-15.732 </raftPoint>)
(<raftPoint> X-50.151 Y-19.577 </raftPoint>)
(<raftPoint> X-50.981 Y-21.519 </raftPoint>)
(<raftPoint> X-51.061 Y-23.448 </raftPoint>)
(<raftPoint> X-50.432 Y-25.439 </raftPoint>)
(<raftPoint> X-46.899 Y-27.54 </raftPoint>)
(<raftPoint> X-43.051 Y-27.54 </raftPoint>)
(</raftPerimeter>)
(<raftPerimeter>)
(<raftPoint> X3.764 Y17.46 </raftPoint>)
(<raftPoint> X7.229 Y21.459 </raftPoint>)
(<raftPoint> X7.311 Y23.448 </raftPoint>)
(<raftPoint> X6.686 Y25.423 </raftPoint>)
(<raftPoint> X3.715 Y27.54 </raftPoint>)
(<raftPoint> X-0.112 Y27.54 </raftPoint>)
(<raftPoint> X-3.185 Y25.427 </raftPoint>)
(<raftPoint> X-3.833 Y23.38 </raftPoint>)
(<raftPoint> X-2.103 Y19.414 </raftPoint>)
(<raftPoint> X-0.149 Y17.46 </raftPoint>)
(</raftPerimeter>)
(<raftPerimeter>)
(<raftPoint> X5.183 Y-25.433 </raftPoint>)
(<raftPoint> X5.836 Y-23.371 </raftPoint>)
(<raftPoint> X3.897 Y-19.408 </raftPoint>)
(<raftPoint> X1.942 Y-17.453 </raftPoint>)
(<raftPoint> X-2.129 Y-17.647 </raftPoint>)
(<raftPoint> X-3.882 Y-19.392 </raftPoint>)
(<raftPoint> X-5.23 Y-21.487 </raftPoint>)
(<raftPoint> X-5.311 Y-23.448 </raftPoint>)
(<raftPoint> X-4.689 Y-25.417 </raftPoint>)
(<raftPoint> X-1.922 Y-27.54 </raftPoint>)
(<raftPoint> X1.906 Y-27.54 </raftPoint>)
(</raftPerimeter>)
(<raftPerimeter>)
(<raftPoint> X-57.685 Y4.86 </raftPoint>)
(<raftPoint> X-30.515 Y4.86 </raftPoint>)
(<raftPoint> X-26.787 Y6.724 </raftPoint>)
(<raftPoint> X-23.303 Y10.208 </raftPoint>)
(<raftPoint> X-18.143 Y8.488 </raftPoint>)
(<raftPoint> X-15.177 Y6.9 </raftPoint>)
(<raftPoint> X-12.729 Y4.859 </raftPoint>)
(<raftPoint> X15.387 Y5.041 </raftPoint>)
(<raftPoint> X18.678 Y6.902 </raftPoint>)
(<raftPoint> X20.796 Y8.64 </raftPoint>)
(<raftPoint> X26.446 Y8.64 </raftPoint>)
(<raftPoint> X28.596 Y6.72 </raftPoint>)
(<raftPoint> X32.315 Y4.86 </raftPoint>)
(<raftPoint> X59.485 Y4.86 </raftPoint>)
(<raftPoint> X63.213 Y6.724 </raftPoint>)
(<raftPoint> X66.913 Y10.423 </raftPoint>)
(<raftPoint> X67.618 Y12.436 </raftPoint>)
(<raftPoint> X68.729 Y14.063 </raftPoint>)
(<raftPoint> X69.319 Y16.036 </raftPoint>)
(<raftPoint> X70.581 Y17.729 </raftPoint>)
(<raftPoint> X70.218 Y19.823 </raftPoint>)
(<raftPoint> X70.564 Y27.267 </raftPoint>)
(<raftPoint> X69.619 Y28.932 </raftPoint>)
(<raftPoint> X68.727 Y32.762 </raftPoint>)
(<raftPoint> X61.349 Y40.14 </raftPoint>)
(<raftPoint> X54.085 Y40.14 </raftPoint>)
(<raftPoint> X50.485 Y41.94 </raftPoint>)
(<raftPoint> X39.515 Y41.94 </raftPoint>)
(<raftPoint> X35.915 Y40.14 </raftPoint>)
(<raftPoint> X30.515 Y40.14 </raftPoint>)
(<raftPoint> X26.787 Y38.276 </raftPoint>)
(<raftPoint> X23.4 Y34.889 </raftPoint>)
(<raftPoint> X20.023 Y38.267 </raftPoint>)
(<raftPoint> X17.173 Y39.957 </raftPoint>)
(<raftPoint> X10.89 Y40.138 </raftPoint>)
(<raftPoint> X7.285 Y41.94 </raftPoint>)
(<raftPoint> X-3.685 Y41.94 </raftPoint>)
(<raftPoint> X-7.285 Y40.14 </raftPoint>)
(<raftPoint> X-14.549 Y40.14 </raftPoint>)
(<raftPoint> X-18.149 Y36.54 </raftPoint>)
(<raftPoint> X-23.291 Y36.54 </raftPoint>)
(<raftPoint> X-28.691 Y40.14 </raftPoint>)
(<raftPoint> X-34.115 Y40.14 </raftPoint>)
(<raftPoint> X-37.718 Y41.941 </raftPoint>)
(<raftPoint> X-49.42 Y41.759 </raftPoint>)
(<raftPoint> X-52.294 Y40.14 </raftPoint>)
(<raftPoint> X-59.534 Y40.14 </raftPoint>)
(<raftPoint> X-64.043 Y36.253 </raftPoint>)
(<raftPoint> X-66.922 Y32.755 </raftPoint>)
(<raftPoint> X-67.559 Y30.764 </raftPoint>)
(<raftPoint> X-68.76 Y29.096 </raftPoint>)
(<raftPoint> X-68.76 Y17.738 </raftPoint>)
(<raftPoint> X-67.109 Y14.305 </raftPoint>)
(<raftPoint> X-66.948 Y12.259 </raftPoint>)
(<raftPoint> X-61.413 Y6.724 </raftPoint>)
(</raftPerimeter>)
(<raftPerimeter>)
(<raftPoint> X-67.618 Y-12.436 </raftPoint>)
(<raftPoint> X-68.729 Y-14.063 </raftPoint>)
(<raftPoint> X-69.318 Y-16.036 </raftPoint>)
(<raftPoint> X-70.56 Y-17.7 </raftPoint>)
(<raftPoint> X-70.56 Y-27.275 </raftPoint>)
(<raftPoint> X-69.619 Y-28.932 </raftPoint>)
(<raftPoint> X-68.727 Y-32.762 </raftPoint>)
(<raftPoint> X-61.349 Y-40.14 </raftPoint>)
(<raftPoint> X-54.085 Y-40.14 </raftPoint>)
(<raftPoint> X-50.485 Y-41.94 </raftPoint>)
(<raftPoint> X-39.515 Y-41.94 </raftPoint>)
(<raftPoint> X-35.915 Y-40.14 </raftPoint>)
(<raftPoint> X-30.515 Y-40.14 </raftPoint>)
(<raftPoint> X-26.787 Y-38.276 </raftPoint>)
(<raftPoint> X-25.051 Y-36.54 </raftPoint>)
(<raftPoint> X-19.949 Y-36.54 </raftPoint>)
(<raftPoint> X-18.219 Y-38.27 </raftPoint>)
(<raftPoint> X-15.168 Y-39.957 </raftPoint>)
(<raftPoint> X-9.09 Y-40.137 </raftPoint>)
(<raftPoint> X-5.485 Y-41.94 </raftPoint>)
(<raftPoint> X5.485 Y-41.94 </raftPoint>)
(<raftPoint> X9.085 Y-40.14 </raftPoint>)
(<raftPoint> X16.349 Y-40.14 </raftPoint>)
(<raftPoint> X19.949 Y-36.54 </raftPoint>)
(<raftPoint> X23.291 Y-36.54 </raftPoint>)
(<raftPoint> X28.691 Y-40.14 </raftPoint>)
(<raftPoint> X34.115 Y-40.14 </raftPoint>)
(<raftPoint> X37.715 Y-41.94 </raftPoint>)
(<raftPoint> X50.485 Y-41.94 </raftPoint>)
(<raftPoint> X54.085 Y-40.14 </raftPoint>)
(<raftPoint> X59.534 Y-40.14 </raftPoint>)
(<raftPoint> X64.043 Y-36.253 </raftPoint>)
(<raftPoint> X66.922 Y-32.756 </raftPoint>)
(<raftPoint> X67.56 Y-30.764 </raftPoint>)
(<raftPoint> X68.76 Y-29.096 </raftPoint>)
(<raftPoint> X68.76 Y-17.738 </raftPoint>)
(<raftPoint> X67.11 Y-14.305 </raftPoint>)
(<raftPoint> X66.948 Y-12.259 </raftPoint>)
(<raftPoint> X61.413 Y-6.724 </raftPoint>)
(<raftPoint> X57.685 Y-4.86 </raftPoint>)
(<raftPoint> X30.515 Y-4.86 </raftPoint>)
(<raftPoint> X26.787 Y-6.724 </raftPoint>)
(<raftPoint> X25.051 Y-8.46 </raftPoint>)
(<raftPoint> X19.909 Y-8.46 </raftPoint>)
(<raftPoint> X14.508 Y-4.859 </raftPoint>)
(<raftPoint> X-13.387 Y-5.041 </raftPoint>)
(<raftPoint> X-16.691 Y-6.909 </raftPoint>)
(<raftPoint> X-20.371 Y-10.435 </raftPoint>)
(<raftPoint> X-25.046 Y-10.265 </raftPoint>)
(<raftPoint> X-28.587 Y-6.724 </raftPoint>)
(<raftPoint> X-32.315 Y-4.86 </raftPoint>)
(<raftPoint> X-59.485 Y-4.86 </raftPoint>)
(<raftPoint> X-63.213 Y-6.724 </raftPoint>)
(<raftPoint> X-66.913 Y-10.423 </raftPoint>)
(</raftPerimeter>)
(<raftPerimeter>)
(<raftPoint> X39.054 Y19.949 </raftPoint>)
(<raftPoint> X38.568 Y21.655 </raftPoint>)
(<raftPoint> X38.521 Y23.367 </raftPoint>)
(<raftPoint> X38.886 Y25.079 </raftPoint>)
(<raftPoint> X39.747 Y26.779 </raftPoint>)
(<raftPoint> X43.34 Y30.06 </raftPoint>)
(<raftPoint> X48.451 Y30.06 </raftPoint>)
(<raftPoint> X50.114 Y28.397 </raftPoint>)
(<raftPoint> X52.118 Y25.066 </raftPoint>)
(<raftPoint> X52.48 Y23.367 </raftPoint>)
(<raftPoint> X52.433 Y21.655 </raftPoint>)
(<raftPoint> X51.947 Y19.949 </raftPoint>)
(<raftPoint> X50.863 Y18.245 </raftPoint>)
(<raftPoint> X46.675 Y14.94 </raftPoint>)
(<raftPoint> X43.352 Y14.94 </raftPoint>)
(<raftPoint> X40.15 Y18.225 </raftPoint>)
(</raftPerimeter>)
(<raftPerimeter>)
(<raftPoint> X38.25 Y-26.785 </raftPoint>)
(<raftPoint> X37.385 Y-25.079 </raftPoint>)
(<raftPoint> X37.021 Y-23.367 </raftPoint>)
(<raftPoint> X37.068 Y-21.655 </raftPoint>)
(<raftPoint> X37.552 Y-19.956 </raftPoint>)
(<raftPoint> X39.81 Y-16.709 </raftPoint>)
(<raftPoint> X40.754 Y-16.542 </raftPoint>)
(<raftPoint> X43.304 Y-14.94 </raftPoint>)
(<raftPoint> X44.889 Y-14.94 </raftPoint>)
(<raftPoint> X47.244 Y-16.544 </raftPoint>)
(<raftPoint> X48.385 Y-16.712 </raftPoint>)
(<raftPoint> X50.447 Y-19.949 </raftPoint>)
(<raftPoint> X50.933 Y-21.655 </raftPoint>)
(<raftPoint> X50.98 Y-23.367 </raftPoint>)
(<raftPoint> X50.615 Y-25.079 </raftPoint>)
(<raftPoint> X49.748 Y-26.79 </raftPoint>)
(<raftPoint> X46.645 Y-30.06 </raftPoint>)
(<raftPoint> X41.548 Y-30.06 </raftPoint>)
(</raftPerimeter>)
(<raftPerimeter>)
(<raftPoint> X-41.557 Y30.06 </raftPoint>)
(<raftPoint> X-38.51 Y26.789 </raftPoint>)
(<raftPoint> X-37.594 Y25.074 </raftPoint>)
(<raftPoint> X-37.222 Y23.366 </raftPoint>)
(<raftPoint> X-37.269 Y21.658 </raftPoint>)
(<raftPoint> X-37.78 Y19.95 </raftPoint>)
(<raftPoint> X-39.814 Y16.716 </raftPoint>)
(<raftPoint> X-41.186 Y16.545 </raftPoint>)
(<raftPoint> X-43.32 Y14.94 </raftPoint>)
(<raftPoint> X-44.876 Y14.94 </raftPoint>)
(<raftPoint> X-49.107 Y18.247 </raftPoint>)
(<raftPoint> X-50.222 Y19.953 </raftPoint>)
(<raftPoint> X-50.732 Y21.658 </raftPoint>)
(<raftPoint> X-50.779 Y23.366 </raftPoint>)
(<raftPoint> X-50.41 Y25.062 </raftPoint>)
(<raftPoint> X-48.317 Y28.394 </raftPoint>)
(<raftPoint> X-46.651 Y30.06 </raftPoint>)
(</raftPerimeter>)
(<raftPerimeter>)
(<raftPoint> X1.663 Y-14.94 </raftPoint>)
(<raftPoint> X5.349 Y-18.237 </raftPoint>)
(<raftPoint> X6.471 Y-19.953 </raftPoint>)
(<raftPoint> X6.981 Y-21.658 </raftPoint>)
(<raftPoint> X7.028 Y-23.366 </raftPoint>)
(<raftPoint> X6.656 Y-25.074 </raftPoint>)
(<raftPoint> X5.752 Y-26.766 </raftPoint>)
(<raftPoint> X1.673 Y-30.06 </raftPoint>)
(<raftPoint> X-1.66 Y-30.06 </raftPoint>)
(<raftPoint> X-5.247 Y-26.776 </raftPoint>)
(<raftPoint> X-6.157 Y-25.074 </raftPoint>)
(<raftPoint> X-6.529 Y-23.366 </raftPoint>)
(<raftPoint> X-6.482 Y-21.658 </raftPoint>)
(<raftPoint> X-5.968 Y-19.941 </raftPoint>)
(<raftPoint> X-5.11 Y-18.399 </raftPoint>)
(<raftPoint> X-1.651 Y-14.94 </raftPoint>)
(</raftPerimeter>)
(<raftPerimeter>)
(<raftPoint> X-4.472 Y19.953 </raftPoint>)
(<raftPoint> X-4.982 Y21.658 </raftPoint>)
(<raftPoint> X-5.029 Y23.366 </raftPoint>)
(<raftPoint> X-4.657 Y25.074 </raftPoint>)
(<raftPoint> X-3.751 Y26.77 </raftPoint>)
(<raftPoint> X0.132 Y30.06 </raftPoint>)
(<raftPoint> X3.465 Y30.06 </raftPoint>)
(<raftPoint> X7.249 Y26.772 </raftPoint>)
(<raftPoint> X8.156 Y25.074 </raftPoint>)
(<raftPoint> X8.528 Y23.366 </raftPoint>)
(<raftPoint> X8.481 Y21.658 </raftPoint>)
(<raftPoint> X7.971 Y19.953 </raftPoint>)
(<raftPoint> X6.845 Y18.23 </raftPoint>)
(<raftPoint> X3.454 Y14.94 </raftPoint>)
(<raftPoint> X0.143 Y14.94 </raftPoint>)
(<raftPoint> X-3.348 Y18.233 </raftPoint>)
(</raftPerimeter>)
(<raftPerimeter>)
(<raftPoint> X-49.167 Y-28.514 </raftPoint>)
(<raftPoint> X-50.996 Y-26.779 </raftPoint>)
(<raftPoint> X-51.907 Y-25.074 </raftPoint>)
(<raftPoint> X-52.279 Y-23.366 </raftPoint>)
(<raftPoint> X-52.232 Y-21.658 </raftPoint>)
(<raftPoint> X-51.722 Y-19.953 </raftPoint>)
(<raftPoint> X-50.603 Y-18.242 </raftPoint>)
(<raftPoint> X-46.669 Y-14.94 </raftPoint>)
(<raftPoint> X-45.108 Y-14.94 </raftPoint>)
(<raftPoint> X-42.681 Y-16.544 </raftPoint>)
(<raftPoint> X-41.605 Y-16.712 </raftPoint>)
(<raftPoint> X-39.277 Y-19.961 </raftPoint>)
(<raftPoint> X-38.769 Y-21.658 </raftPoint>)
(<raftPoint> X-38.722 Y-23.366 </raftPoint>)
(<raftPoint> X-39.094 Y-25.074 </raftPoint>)
(<raftPoint> X-40.007 Y-26.782 </raftPoint>)
(<raftPoint> X-43.347 Y-30.06 </raftPoint>)
(<raftPoint> X-46.697 Y-30.06 </raftPoint>)
(</raftPerimeter>)
(<raftPerimeter>)
(<raftPoint> X-40.464 Y-25.41 </raftPoint>)
(<raftPoint> X-39.854 Y-23.448 </raftPoint>)
(<raftPoint> X-39.931 Y-21.499 </raftPoint>)
(<raftPoint> X-41.14 Y-19.347 </raftPoint>)
(<raftPoint> X-44.915 Y-17.46 </raftPoint>)
(<raftPoint> X-46.904 Y-17.46 </raftPoint>)
(<raftPoint> X-50.245 Y-19.556 </raftPoint>)
(<raftPoint> X-51.07 Y-21.521 </raftPoint>)
(<raftPoint> X-51.146 Y-23.448 </raftPoint>)
(<raftPoint> X-50.527 Y-25.441 </raftPoint>)
(<raftPoint> X-46.897 Y-27.54 </raftPoint>)
(<raftPoint> X-43.072 Y-27.54 </raftPoint>)
(</raftPerimeter>)
(<raftPerimeter>)
(<raftPoint> X-49.646 Y23.453 </raftPoint>)
(<raftPoint> X-49.57 Y21.521 </raftPoint>)
(<raftPoint> X-48.742 Y19.548 </raftPoint>)
(<raftPoint> X-45.087 Y17.455 </raftPoint>)
(<raftPoint> X-41.454 Y17.647 </raftPoint>)
(<raftPoint> X-39.243 Y19.584 </raftPoint>)
(<raftPoint> X-38.43 Y21.521 </raftPoint>)
(<raftPoint> X-38.354 Y23.47 </raftPoint>)
(<raftPoint> X-39.324 Y25.644 </raftPoint>)
(<raftPoint> X-43.115 Y27.54 </raftPoint>)
(<raftPoint> X-45.085 Y27.54 </raftPoint>)
(<raftPoint> X-48.892 Y25.636 </raftPoint>)
(</raftPerimeter>)
(<raftPerimeter>)
(<raftPoint> X5.279 Y-25.435 </raftPoint>)
(<raftPoint> X5.921 Y-23.367 </raftPoint>)
(<raftPoint> X3.867 Y-19.351 </raftPoint>)
(<raftPoint> X0.0 Y-17.418 </raftPoint>)
(<raftPoint> X-3.844 Y-19.339 </raftPoint>)
(<raftPoint> X-5.318 Y-21.482 </raftPoint>)
(<raftPoint> X-5.396 Y-23.448 </raftPoint>)
(<raftPoint> X-4.784 Y-25.419 </raftPoint>)
(<raftPoint> X-1.919 Y-27.54 </raftPoint>)
(<raftPoint> X1.903 Y-27.54 </raftPoint>)
(</raftPerimeter>)
(<raftPerimeter>)
(<raftPoint> X5.678 Y19.357 </raftPoint>)
(<raftPoint> X7.417 Y23.38 </raftPoint>)
(<raftPoint> X6.781 Y25.426 </raftPoint>)
(<raftPoint> X3.712 Y27.54 </raftPoint>)
(<raftPoint> X-0.109 Y27.54 </raftPoint>)
(<raftPoint> X-3.281 Y25.429 </raftPoint>)
(<raftPoint> X-3.918 Y23.375 </raftPoint>)
(<raftPoint> X-2.074 Y19.355 </raftPoint>)
(<raftPoint> X1.8 Y17.418 </raftPoint>)
(</raftPerimeter>)
(<raftPerimeter>)
(<raftPoint> X-57.685 Y4.86 </raftPoint>)
(<raftPoint> X-30.515 Y4.86 </raftPoint>)
(<raftPoint> X-26.787 Y6.724 </raftPoint>)
(<raftPoint> X-23.303 Y10.208 </raftPoint>)
(<raftPoint> X-18.143 Y8.488 </raftPoint>)
(<raftPoint> X-15.177 Y6.9 </raftPoint>)
(<raftPoint> X-12.729 Y4.859 </raftPoint>)
(<raftPoint> X15.387 Y5.041 </raftPoint>)
(<raftPoint> X18.678 Y6.902 </raftPoint>)
(<raftPoint> X20.796 Y8.64 </raftPoint>)
(<raftPoint> X26.446 Y8.64 </raftPoint>)
(<raftPoint> X28.596 Y6.72 </raftPoint>)
(<raftPoint> X32.315 Y4.86 </raftPoint>)
(<raftPoint> X59.485 Y4.86 </raftPoint>)
(<raftPoint> X63.213 Y6.724 </raftPoint>)
(<raftPoint> X66.913 Y10.423 </raftPoint>)
(<raftPoint> X67.618 Y12.436 </raftPoint>)
(<raftPoint> X68.729 Y14.063 </raftPoint>)
(<raftPoint> X69.319 Y16.036 </raftPoint>)
(<raftPoint> X70.581 Y17.729 </raftPoint>)
(<raftPoint> X70.218 Y19.823 </raftPoint>)
(<raftPoint> X70.564 Y27.267 </raftPoint>)
(<raftPoint> X69.619 Y28.932 </raftPoint>)
(<raftPoint> X68.727 Y32.762 </raftPoint>)
(<raftPoint> X61.349 Y40.14 </raftPoint>)
(<raftPoint> X54.085 Y40.14 </raftPoint>)
(<raftPoint> X50.485 Y41.94 </raftPoint>)
(<raftPoint> X39.515 Y41.94 </raftPoint>)
(<raftPoint> X35.915 Y40.14 </raftPoint>)
(<raftPoint> X30.515 Y40.14 </raftPoint>)
(<raftPoint> X26.787 Y38.276 </raftPoint>)
(<raftPoint> X23.4 Y34.889 </raftPoint>)
(<raftPoint> X20.023 Y38.267 </raftPoint>)
(<raftPoint> X17.173 Y39.957 </raftPoint>)
(<raftPoint> X10.89 Y40.138 </raftPoint>)
(<raftPoint> X7.285 Y41.94 </raftPoint>)
(<raftPoint> X-3.685 Y41.94 </raftPoint>)
(<raftPoint> X-7.285 Y40.14 </raftPoint>)
(<raftPoint> X-14.549 Y40.14 </raftPoint>)
(<raftPoint> X-18.149 Y36.54 </raftPoint>)
(<raftPoint> X-23.291 Y36.54 </raftPoint>)
(<raftPoint> X-28.691 Y40.14 </raftPoint>)
(<raftPoint> X-34.115 Y40.14 </raftPoint>)
(<raftPoint> X-37.718 Y41.941 </raftPoint>)
(<raftPoint> X-49.507 Y41.759 </raftPoint>)
(<raftPoint> X-52.297 Y40.14 </raftPoint>)
(<raftPoint> X-59.534 Y40.14 </raftPoint>)
(<raftPoint> X-64.043 Y36.253 </raftPoint>)
(<raftPoint> X-66.922 Y32.755 </raftPoint>)
(<raftPoint> X-67.559 Y30.764 </raftPoint>)
(<raftPoint> X-68.76 Y29.096 </raftPoint>)
(<raftPoint> X-68.76 Y17.738 </raftPoint>)
(<raftPoint> X-67.109 Y14.305 </raftPoint>)
(<raftPoint> X-66.948 Y12.259 </raftPoint>)
(<raftPoint> X-61.413 Y6.724 </raftPoint>)
(</raftPerimeter>)
(<raftPerimeter>)
(<raftPoint> X-67.618 Y-12.436 </raftPoint>)
(<raftPoint> X-68.729 Y-14.063 </raftPoint>)
(<raftPoint> X-69.318 Y-16.036 </raftPoint>)
(<raftPoint> X-70.56 Y-17.7 </raftPoint>)
(<raftPoint> X-70.56 Y-27.275 </raftPoint>)
(<raftPoint> X-69.619 Y-28.932 </raftPoint>)
(<raftPoint> X-68.727 Y-32.762 </raftPoint>)
(<raftPoint> X-61.349 Y-40.14 </raftPoint>)
(<raftPoint> X-54.085 Y-40.14 </raftPoint>)
(<raftPoint> X-50.485 Y-41.94 </raftPoint>)
(<raftPoint> X-39.515 Y-41.94 </raftPoint>)
(<raftPoint> X-35.915 Y-40.14 </raftPoint>)
(<raftPoint> X-30.515 Y-40.14 </raftPoint>)
(<raftPoint> X-26.787 Y-38.276 </raftPoint>)
(<raftPoint> X-25.051 Y-36.54 </raftPoint>)
(<raftPoint> X-19.949 Y-36.54 </raftPoint>)
(<raftPoint> X-18.219 Y-38.27 </raftPoint>)
(<raftPoint> X-15.168 Y-39.957 </raftPoint>)
(<raftPoint> X-9.09 Y-40.137 </raftPoint>)
(<raftPoint> X-5.485 Y-41.94 </raftPoint>)
(<raftPoint> X5.485 Y-41.94 </raftPoint>)
(<raftPoint> X9.085 Y-40.14 </raftPoint>)
(<raftPoint> X16.349 Y-40.14 </raftPoint>)
(<raftPoint> X19.949 Y-36.54 </raftPoint>)
(<raftPoint> X23.291 Y-36.54 </raftPoint>)
(<raftPoint> X28.691 Y-40.14 </raftPoint>)
(<raftPoint> X34.115 Y-40.14 </raftPoint>)
(<raftPoint> X37.715 Y-41.94 </raftPoint>)
(<raftPoint> X50.485 Y-41.94 </raftPoint>)
(<raftPoint> X54.085 Y-40.14 </raftPoint>)
(<raftPoint> X59.534 Y-40.14 </raftPoint>)
(<raftPoint> X64.043 Y-36.253 </raftPoint>)
(<raftPoint> X66.922 Y-32.756 </raftPoint>)
(<raftPoint> X67.56 Y-30.764 </raftPoint>)
(<raftPoint> X68.76 Y-29.096 </raftPoint>)
(<raftPoint> X68.76 Y-17.738 </raftPoint>)
(<raftPoint> X67.11 Y-14.305 </raftPoint>)
(<raftPoint> X66.948 Y-12.259 </raftPoint>)
(<raftPoint> X61.413 Y-6.724 </raftPoint>)
(<raftPoint> X57.685 Y-4.86 </raftPoint>)
(<raftPoint> X30.515 Y-4.86 </raftPoint>)
(<raftPoint> X26.787 Y-6.724 </raftPoint>)
(<raftPoint> X25.051 Y-8.46 </raftPoint>)
(<raftPoint> X19.909 Y-8.46 </raftPoint>)
(<raftPoint> X14.508 Y-4.859 </raftPoint>)
(<raftPoint> X-13.386 Y-5.041 </raftPoint>)
(<raftPoint> X-16.402 Y-6.72 </raftPoint>)
(<raftPoint> X-18.918 Y-8.739 </raftPoint>)
(<raftPoint> X-20.391 Y-10.434 </raftPoint>)
(<raftPoint> X-25.046 Y-10.265 </raftPoint>)
(<raftPoint> X-28.587 Y-6.724 </raftPoint>)
(<raftPoint> X-32.315 Y-4.86 </raftPoint>)
(<raftPoint> X-59.485 Y-4.86 </raftPoint>)
(<raftPoint> X-63.213 Y-6.724 </raftPoint>)
(<raftPoint> X-66.913 Y-10.423 </raftPoint>)
(</raftPerimeter>)
(<raftPerimeter>)
(<raftPoint> X39.054 Y19.949 </raftPoint>)
(<raftPoint> X38.568 Y21.655 </raftPoint>)
(<raftPoint> X38.521 Y23.367 </raftPoint>)
(<raftPoint> X38.886 Y25.079 </raftPoint>)
(<raftPoint> X39.747 Y26.779 </raftPoint>)
(<raftPoint> X43.34 Y30.06 </raftPoint>)
(<raftPoint> X48.451 Y30.06 </raftPoint>)
(<raftPoint> X50.114 Y28.397 </raftPoint>)
(<raftPoint> X52.118 Y25.066 </raftPoint>)
(<raftPoint> X52.48 Y23.367 </raftPoint>)
(<raftPoint> X52.433 Y21.655 </raftPoint>)
(<raftPoint> X51.947 Y19.949 </raftPoint>)
(<raftPoint> X50.863 Y18.245 </raftPoint>)
(<raftPoint> X46.675 Y14.94 </raftPoint>)
(<raftPoint> X43.352 Y14.94 </raftPoint>)
(<raftPoint> X40.15 Y18.225 </raftPoint>)
(</raftPerimeter>)
(<raftPerimeter>)
(<raftPoint> X38.25 Y-26.785 </raftPoint>)
(<raftPoint> X37.385 Y-25.079 </raftPoint>)
(<raftPoint> X37.021 Y-23.367 </raftPoint>)
(<raftPoint> X37.068 Y-21.655 </raftPoint>)
(<raftPoint> X37.552 Y-19.956 </raftPoint>)
(<raftPoint> X39.81 Y-16.709 </raftPoint>)
(<raftPoint> X40.754 Y-16.542 </raftPoint>)
(<raftPoint> X43.304 Y-14.94 </raftPoint>)
(<raftPoint> X44.889 Y-14.94 </raftPoint>)
(<raftPoint> X47.244 Y-16.544 </raftPoint>)
(<raftPoint> X48.385 Y-16.712 </raftPoint>)
(<raftPoint> X50.447 Y-19.949 </raftPoint>)
(<raftPoint> X50.933 Y-21.655 </raftPoint>)
(<raftPoint> X50.98 Y-23.367 </raftPoint>)
(<raftPoint> X50.615 Y-25.079 </raftPoint>)
(<raftPoint> X49.748 Y-26.79 </raftPoint>)
(<raftPoint> X46.645 Y-30.06 </raftPoint>)
(<raftPoint> X41.548 Y-30.06 </raftPoint>)
(</raftPerimeter>)
(<raftPerimeter>)
(<raftPoint> X-41.554 Y30.06 </raftPoint>)
(<raftPoint> X-38.44 Y26.788 </raftPoint>)
(<raftPoint> X-37.537 Y25.076 </raftPoint>)
(<raftPoint> X-37.167 Y23.366 </raftPoint>)
(<raftPoint> X-37.214 Y21.657 </raftPoint>)
(<raftPoint> X-37.718 Y19.952 </raftPoint>)
(<raftPoint> X-39.812 Y16.715 </raftPoint>)
(<raftPoint> X-41.067 Y16.545 </raftPoint>)
(<raftPoint> X-43.315 Y14.94 </raftPoint>)
(<raftPoint> X-44.878 Y14.94 </raftPoint>)
(<raftPoint> X-49.178 Y18.248 </raftPoint>)
(<raftPoint> X-50.283 Y19.952 </raftPoint>)
(<raftPoint> X-50.787 Y21.657 </raftPoint>)
(<raftPoint> X-50.834 Y23.366 </raftPoint>)
(<raftPoint> X-50.463 Y25.076 </raftPoint>)
(<raftPoint> X-49.559 Y26.793 </raftPoint>)
(<raftPoint> X-46.639 Y30.06 </raftPoint>)
(</raftPerimeter>)
(<raftPerimeter>)
(<raftPoint> X-51.964 Y-25.072 </raftPoint>)
(<raftPoint> X-52.334 Y-23.366 </raftPoint>)
(<raftPoint> X-52.287 Y-21.657 </raftPoint>)
(<raftPoint> X-51.783 Y-19.952 </raftPoint>)
(<raftPoint> X-50.675 Y-18.242 </raftPoint>)
(<raftPoint> X-46.671 Y-14.94 </raftPoint>)
(<raftPoint> X-45.104 Y-14.94 </raftPoint>)
(<raftPoint> X-42.564 Y-16.542 </raftPoint>)
(<raftPoint> X-41.604 Y-16.71 </raftPoint>)
(<raftPoint> X-39.214 Y-19.962 </raftPoint>)
(<raftPoint> X-38.714 Y-21.657 </raftPoint>)
(<raftPoint> X-38.667 Y-23.366 </raftPoint>)
(<raftPoint> X-39.037 Y-25.076 </raftPoint>)
(<raftPoint> X-39.936 Y-26.781 </raftPoint>)
(<raftPoint> X-43.345 Y-30.06 </raftPoint>)
(<raftPoint> X-48.451 Y-30.06 </raftPoint>)
(<raftPoint> X-50.11 Y-28.401 </raftPoint>)
(</raftPerimeter>)
(<raftPerimeter>)
(<raftPoint> X-4.533 Y19.952 </raftPoint>)
(<raftPoint> X-5.037 Y21.657 </raftPoint>)
(<raftPoint> X-5.084 Y23.366 </raftPoint>)
(<raftPoint> X-4.713 Y25.076 </raftPoint>)
(<raftPoint> X-3.821 Y26.769 </raftPoint>)
(<raftPoint> X0.13 Y30.06 </raftPoint>)
(<raftPoint> X3.467 Y30.06 </raftPoint>)
(<raftPoint> X7.319 Y26.771 </raftPoint>)
(<raftPoint> X8.213 Y25.076 </raftPoint>)
(<raftPoint> X8.583 Y23.366 </raftPoint>)
(<raftPoint> X8.536 Y21.657 </raftPoint>)
(<raftPoint> X8.033 Y19.952 </raftPoint>)
(<raftPoint> X6.917 Y18.232 </raftPoint>)
(<raftPoint> X3.456 Y14.94 </raftPoint>)
(<raftPoint> X0.141 Y14.94 </raftPoint>)
(<raftPoint> X-3.419 Y18.234 </raftPoint>)
(</raftPerimeter>)
(<raftPerimeter>)
(<raftPoint> X1.664 Y-14.94 </raftPoint>)
(<raftPoint> X5.42 Y-18.238 </raftPoint>)
(<raftPoint> X6.532 Y-19.952 </raftPoint>)
(<raftPoint> X7.036 Y-21.657 </raftPoint>)
(<raftPoint> X7.083 Y-23.366 </raftPoint>)
(<raftPoint> X6.713 Y-25.076 </raftPoint>)
(<raftPoint> X5.814 Y-26.782 </raftPoint>)
(<raftPoint> X4.027 Y-28.518 </raftPoint>)
(<raftPoint> X1.692 Y-30.06 </raftPoint>)
(<raftPoint> X-1.662 Y-30.06 </raftPoint>)
(<raftPoint> X-5.318 Y-26.775 </raftPoint>)
(<raftPoint> X-6.213 Y-25.076 </raftPoint>)
(<raftPoint> X-6.584 Y-23.366 </raftPoint>)
(<raftPoint> X-6.537 Y-21.657 </raftPoint>)
(<raftPoint> X-6.031 Y-19.945 </raftPoint>)
(<raftPoint> X-5.114 Y-18.403 </raftPoint>)
(<raftPoint> X-1.651 Y-14.94 </raftPoint>)
(</raftPerimeter>)
(<raftPerimeter>)
(<raftPoint> X-40.369 Y-25.413 </raftPoint>)
(<raftPoint> X-39.77 Y-23.447 </raftPoint>)
(<raftPoint> X-39.844 Y-21.493 </raftPoint>)
(<raftPoint> X-41.146 Y-19.344 </raftPoint>)
(<raftPoint> X-44.915 Y-17.46 </raftPoint>)
(<raftPoint> X-46.901 Y-17.46 </raftPoint>)
(<raftPoint> X-50.34 Y-19.554 </raftPoint>)
(<raftPoint> X-51.158 Y-21.522 </raftPoint>)
(<raftPoint> X-51.23 Y-23.447 </raftPoint>)
(<raftPoint> X-50.623 Y-25.443 </raftPoint>)
(<raftPoint> X-46.894 Y-27.54 </raftPoint>)
(<raftPoint> X-43.075 Y-27.54 </raftPoint>)
(</raftPerimeter>)
(<raftPerimeter>)
(<raftPoint> X5.374 Y-25.437 </raftPoint>)
(<raftPoint> X5.98 Y-23.447 </raftPoint>)
(<raftPoint> X5.907 Y-21.522 </raftPoint>)
(<raftPoint> X5.092 Y-19.56 </raftPoint>)
(<raftPoint> X1.908 Y-17.46 </raftPoint>)
(<raftPoint> X-0.085 Y-17.46 </raftPoint>)
(<raftPoint> X-3.839 Y-19.337 </raftPoint>)
(<raftPoint> X-5.406 Y-21.476 </raftPoint>)
(<raftPoint> X-5.48 Y-23.447 </raftPoint>)
(<raftPoint> X-4.879 Y-25.422 </raftPoint>)
(<raftPoint> X-1.915 Y-27.54 </raftPoint>)
(<raftPoint> X1.901 Y-27.54 </raftPoint>)
(</raftPerimeter>)
(<raftPerimeter>)
(<raftPoint> X-49.731 Y23.461 </raftPoint>)
(<raftPoint> X-49.658 Y21.522 </raftPoint>)
(<raftPoint> X-48.837 Y19.546 </raftPoint>)
(<raftPoint> X-45.094 Y17.46 </raftPoint>)
(<raftPoint> X-43.115 Y17.46 </raftPoint>)
(<raftPoint> X-39.325 Y19.355 </raftPoint>)
(<raftPoint> X-38.342 Y21.516 </raftPoint>)
(<raftPoint> X-38.269 Y23.477 </raftPoint>)
(<raftPoint> X-39.33 Y25.648 </raftPoint>)
(<raftPoint> X-43.115 Y27.54 </raftPoint>)
(<raftPoint> X-45.085 Y27.54 </raftPoint>)
(<raftPoint> X-48.885 Y25.64 </raftPoint>)
(</raftPerimeter>)
(<raftPerimeter>)
(<raftPoint> X5.675 Y19.355 </raftPoint>)
(<raftPoint> X7.502 Y23.375 </raftPoint>)
(<raftPoint> X6.876 Y25.428 </raftPoint>)
(<raftPoint> X3.709 Y27.54 </raftPoint>)
(<raftPoint> X-0.106 Y27.54 </raftPoint>)
(<raftPoint> X-3.376 Y25.431 </raftPoint>)
(<raftPoint> X-4.003 Y23.371 </raftPoint>)
(<raftPoint> X-2.071 Y19.353 </raftPoint>)
(<raftPoint> X1.8 Y17.418 </raftPoint>)
(</raftPerimeter>)
(<raftPerimeter>)
(<raftPoint> X-57.685 Y4.86 </raftPoint>)
(<raftPoint> X-30.515 Y4.86 </raftPoint>)
(<raftPoint> X-26.787 Y6.724 </raftPoint>)
(<raftPoint> X-23.303 Y10.208 </raftPoint>)
(<raftPoint> X-18.143 Y8.488 </raftPoint>)
(<raftPoint> X-15.177 Y6.9 </raftPoint>)
(<raftPoint> X-12.729 Y4.859 </raftPoint>)
(<raftPoint> X15.387 Y5.041 </raftPoint>)
(<raftPoint> X18.678 Y6.902 </raftPoint>)
(<raftPoint> X20.796 Y8.64 </raftPoint>)
(<raftPoint> X26.446 Y8.64 </raftPoint>)
(<raftPoint> X28.596 Y6.72 </raftPoint>)
(<raftPoint> X32.315 Y4.86 </raftPoint>)
(<raftPoint> X59.485 Y4.86 </raftPoint>)
(<raftPoint> X63.213 Y6.724 </raftPoint>)
(<raftPoint> X66.913 Y10.423 </raftPoint>)
(<raftPoint> X67.618 Y12.436 </raftPoint>)
(<raftPoint> X68.729 Y14.063 </raftPoint>)
(<raftPoint> X69.319 Y16.036 </raftPoint>)
(<raftPoint> X70.581 Y17.729 </raftPoint>)
(<raftPoint> X70.218 Y19.823 </raftPoint>)
(<raftPoint> X70.564 Y27.267 </raftPoint>)
(<raftPoint> X69.619 Y28.932 </raftPoint>)
(<raftPoint> X68.727 Y32.762 </raftPoint>)
(<raftPoint> X61.349 Y40.14 </raftPoint>)
(<raftPoint> X54.085 Y40.14 </raftPoint>)
(<raftPoint> X50.485 Y41.94 </raftPoint>)
(<raftPoint> X39.515 Y41.94 </raftPoint>)
(<raftPoint> X35.915 Y40.14 </raftPoint>)
(<raftPoint> X30.515 Y40.14 </raftPoint>)
(<raftPoint> X26.787 Y38.276 </raftPoint>)
(<raftPoint> X23.4 Y34.889 </raftPoint>)
(<raftPoint> X20.023 Y38.267 </raftPoint>)
(<raftPoint> X17.173 Y39.957 </raftPoint>)
(<raftPoint> X10.89 Y40.138 </raftPoint>)
(<raftPoint> X7.285 Y41.94 </raftPoint>)
(<raftPoint> X-3.685 Y41.94 </raftPoint>)
(<raftPoint> X-7.285 Y40.14 </raftPoint>)
(<raftPoint> X-14.549 Y40.14 </raftPoint>)
(<raftPoint> X-18.149 Y36.54 </raftPoint>)
(<raftPoint> X-23.291 Y36.54 </raftPoint>)
(<raftPoint> X-28.691 Y40.14 </raftPoint>)
(<raftPoint> X-34.115 Y40.14 </raftPoint>)
(<raftPoint> X-37.718 Y41.941 </raftPoint>)
(<raftPoint> X-49.594 Y41.758 </raftPoint>)
(<raftPoint> X-52.299 Y40.14 </raftPoint>)
(<raftPoint> X-59.534 Y40.14 </raftPoint>)
(<raftPoint> X-64.043 Y36.253 </raftPoint>)
(<raftPoint> X-66.922 Y32.755 </raftPoint>)
(<raftPoint> X-67.559 Y30.764 </raftPoint>)
(<raftPoint> X-68.76 Y29.096 </raftPoint>)
(<raftPoint> X-68.76 Y17.738 </raftPoint>)
(<raftPoint> X-67.109 Y14.305 </raftPoint>)
(<raftPoint> X-66.948 Y12.259 </raftPoint>)
(<raftPoint> X-61.413 Y6.724 </raftPoint>)
(</raftPerimeter>)
(<raftPerimeter>)
(<raftPoint> X-67.618 Y-12.436 </raftPoint>)
(<raftPoint> X-68.729 Y-14.063 </raftPoint>)
(<raftPoint> X-69.318 Y-16.036 </raftPoint>)
(<raftPoint> X-70.56 Y-17.7 </raftPoint>)
(<raftPoint> X-70.56 Y-27.275 </raftPoint>)
(<raftPoint> X-69.619 Y-28.932 </raftPoint>)
(<raftPoint> X-68.727 Y-32.762 </raftPoint>)
(<raftPoint> X-61.349 Y-40.14 </raftPoint>)
(<raftPoint> X-54.091 Y-40.14 </raftPoint>)
(<raftPoint> X-51.085 Y-41.759 </raftPoint>)
(<raftPoint> X-39.518 Y-41.941 </raftPoint>)
(<raftPoint> X-35.915 Y-40.14 </raftPoint>)
(<raftPoint> X-30.515 Y-40.14 </raftPoint>)
(<raftPoint> X-26.787 Y-38.276 </raftPoint>)
(<raftPoint> X-25.051 Y-36.54 </raftPoint>)
(<raftPoint> X-19.949 Y-36.54 </raftPoint>)
(<raftPoint> X-18.213 Y-38.276 </raftPoint>)
(<raftPoint> X-14.485 Y-40.14 </raftPoint>)
(<raftPoint> X-9.085 Y-40.14 </raftPoint>)
(<raftPoint> X-5.485 Y-41.94 </raftPoint>)
(<raftPoint> X5.485 Y-41.94 </raftPoint>)
(<raftPoint> X9.085 Y-40.14 </raftPoint>)
(<raftPoint> X16.349 Y-40.14 </raftPoint>)
(<raftPoint> X19.949 Y-36.54 </raftPoint>)
(<raftPoint> X23.291 Y-36.54 </raftPoint>)
(<raftPoint> X28.691 Y-40.14 </raftPoint>)
(<raftPoint> X34.115 Y-40.14 </raftPoint>)
(<raftPoint> X37.715 Y-41.94 </raftPoint>)
(<raftPoint> X50.485 Y-41.94 </raftPoint>)
(<raftPoint> X54.085 Y-40.14 </raftPoint>)
(<raftPoint> X59.534 Y-40.14 </raftPoint>)
(<raftPoint> X64.043 Y-36.253 </raftPoint>)
(<raftPoint> X66.922 Y-32.756 </raftPoint>)
(<raftPoint> X67.56 Y-30.764 </raftPoint>)
(<raftPoint> X68.76 Y-29.096 </raftPoint>)
(<raftPoint> X68.76 Y-17.738 </raftPoint>)
(<raftPoint> X67.11 Y-14.305 </raftPoint>)
(<raftPoint> X66.948 Y-12.259 </raftPoint>)
(<raftPoint> X61.413 Y-6.724 </raftPoint>)
(<raftPoint> X57.685 Y-4.86 </raftPoint>)
(<raftPoint> X30.515 Y-4.86 </raftPoint>)
(<raftPoint> X26.787 Y-6.724 </raftPoint>)
(<raftPoint> X25.051 Y-8.46 </raftPoint>)
(<raftPoint> X19.909 Y-8.46 </raftPoint>)
(<raftPoint> X14.508 Y-4.859 </raftPoint>)
(<raftPoint> X-13.387 Y-5.041 </raftPoint>)
(<raftPoint> X-16.691 Y-6.909 </raftPoint>)
(<raftPoint> X-20.371 Y-10.435 </raftPoint>)
(<raftPoint> X-25.046 Y-10.265 </raftPoint>)
(<raftPoint> X-28.587 Y-6.724 </raftPoint>)
(<raftPoint> X-32.315 Y-4.86 </raftPoint>)
(<raftPoint> X-59.485 Y-4.86 </raftPoint>)
(<raftPoint> X-63.213 Y-6.724 </raftPoint>)
(<raftPoint> X-66.913 Y-10.423 </raftPoint>)
(</raftPerimeter>)
(<raftPerimeter>)
(<raftPoint> X39.054 Y19.949 </raftPoint>)
(<raftPoint> X38.568 Y21.655 </raftPoint>)
(<raftPoint> X38.521 Y23.367 </raftPoint>)
(<raftPoint> X38.886 Y25.079 </raftPoint>)
(<raftPoint> X39.747 Y26.779 </raftPoint>)
(<raftPoint> X43.34 Y30.06 </raftPoint>)
(<raftPoint> X48.451 Y30.06 </raftPoint>)
(<raftPoint> X50.114 Y28.397 </raftPoint>)
(<raftPoint> X52.118 Y25.066 </raftPoint>)
(<raftPoint> X52.48 Y23.367 </raftPoint>)
(<raftPoint> X52.433 Y21.655 </raftPoint>)
(<raftPoint> X51.947 Y19.949 </raftPoint>)
(<raftPoint> X50.863 Y18.245 </raftPoint>)
(<raftPoint> X46.675 Y14.94 </raftPoint>)
(<raftPoint> X43.352 Y14.94 </raftPoint>)
(<raftPoint> X40.15 Y18.225 </raftPoint>)
(</raftPerimeter>)
(<raftPerimeter>)
(<raftPoint> X38.25 Y-26.785 </raftPoint>)
(<raftPoint> X37.385 Y-25.079 </raftPoint>)
(<raftPoint> X37.021 Y-23.367 </raftPoint>)
(<raftPoint> X37.068 Y-21.655 </raftPoint>)
(<raftPoint> X37.552 Y-19.956 </raftPoint>)
(<raftPoint> X39.81 Y-16.709 </raftPoint>)
(<raftPoint> X40.754 Y-16.542 </raftPoint>)
(<raftPoint> X43.304 Y-14.94 </raftPoint>)
(<raftPoint> X44.889 Y-14.94 </raftPoint>)
(<raftPoint> X47.244 Y-16.544 </raftPoint>)
(<raftPoint> X48.385 Y-16.712 </raftPoint>)
(<raftPoint> X50.447 Y-19.949 </raftPoint>)
(<raftPoint> X50.933 Y-21.655 </raftPoint>)
(<raftPoint> X50.98 Y-23.367 </raftPoint>)
(<raftPoint> X50.615 Y-25.079 </raftPoint>)
(<raftPoint> X49.748 Y-26.79 </raftPoint>)
(<raftPoint> X46.645 Y-30.06 </raftPoint>)
(<raftPoint> X41.548 Y-30.06 </raftPoint>)
(</raftPerimeter>)
(<raftPerimeter>)
(<raftPoint> X-41.552 Y30.06 </raftPoint>)
(<raftPoint> X-38.369 Y26.787 </raftPoint>)
(<raftPoint> X-37.48 Y25.077 </raftPoint>)
(<raftPoint> X-37.112 Y23.367 </raftPoint>)
(<raftPoint> X-37.159 Y21.656 </raftPoint>)
(<raftPoint> X-37.655 Y19.954 </raftPoint>)
(<raftPoint> X-39.811 Y16.713 </raftPoint>)
(<raftPoint> X-40.948 Y16.544 </raftPoint>)
(<raftPoint> X-43.311 Y14.94 </raftPoint>)
(<raftPoint> X-44.881 Y14.94 </raftPoint>)
(<raftPoint> X-47.047 Y16.545 </raftPoint>)
(<raftPoint> X-48.382 Y16.715 </raftPoint>)
(<raftPoint> X-50.343 Y19.946 </raftPoint>)
(<raftPoint> X-50.842 Y21.656 </raftPoint>)
(<raftPoint> X-50.889 Y23.367 </raftPoint>)
(<raftPoint> X-50.52 Y25.077 </raftPoint>)
(<raftPoint> X-49.626 Y26.801 </raftPoint>)
(<raftPoint> X-48.333 Y28.378 </raftPoint>)
(<raftPoint> X-46.651 Y30.06 </raftPoint>)
(</raftPerimeter>)
(<raftPerimeter>)
(<raftPoint> X-52.022 Y-25.069 </raftPoint>)
(<raftPoint> X-52.389 Y-23.367 </raftPoint>)
(<raftPoint> X-52.342 Y-21.656 </raftPoint>)
(<raftPoint> X-51.844 Y-19.951 </raftPoint>)
(<raftPoint> X-50.745 Y-18.243 </raftPoint>)
(<raftPoint> X-46.672 Y-14.94 </raftPoint>)
(<raftPoint> X-45.1 Y-14.94 </raftPoint>)
(<raftPoint> X-42.447 Y-16.541 </raftPoint>)
(<raftPoint> X-41.605 Y-16.707 </raftPoint>)
(<raftPoint> X-39.152 Y-19.964 </raftPoint>)
(<raftPoint> X-38.659 Y-21.656 </raftPoint>)
(<raftPoint> X-38.612 Y-23.367 </raftPoint>)
(<raftPoint> X-38.98 Y-25.077 </raftPoint>)
(<raftPoint> X-39.865 Y-26.78 </raftPoint>)
(<raftPoint> X-43.343 Y-30.06 </raftPoint>)
(<raftPoint> X-48.451 Y-30.06 </raftPoint>)
(<raftPoint> X-50.112 Y-28.399 </raftPoint>)
(</raftPerimeter>)
(<raftPerimeter>)
(<raftPoint> X1.666 Y-14.94 </raftPoint>)
(<raftPoint> X5.491 Y-18.239 </raftPoint>)
(<raftPoint> X6.594 Y-19.951 </raftPoint>)
(<raftPoint> X7.091 Y-21.656 </raftPoint>)
(<raftPoint> X7.138 Y-23.367 </raftPoint>)
(<raftPoint> X6.77 Y-25.077 </raftPoint>)
(<raftPoint> X5.883 Y-26.784 </raftPoint>)
(<raftPoint> X4.126 Y-28.517 </raftPoint>)
(<raftPoint> X1.695 Y-30.06 </raftPoint>)
(<raftPoint> X-1.664 Y-30.06 </raftPoint>)
(<raftPoint> X-5.389 Y-26.774 </raftPoint>)
(<raftPoint> X-6.27 Y-25.077 </raftPoint>)
(<raftPoint> X-6.639 Y-23.367 </raftPoint>)
(<raftPoint> X-6.592 Y-21.656 </raftPoint>)
(<raftPoint> X-6.094 Y-19.951 </raftPoint>)
(<raftPoint> X-4.986 Y-18.228 </raftPoint>)
(<raftPoint> X-1.652 Y-14.94 </raftPoint>)
(</raftPerimeter>)
(<raftPerimeter>)
(<raftPoint> X-1.189 Y16.464 </raftPoint>)
(<raftPoint> X-3.498 Y18.247 </raftPoint>)
(<raftPoint> X-4.594 Y19.951 </raftPoint>)
(<raftPoint> X-5.092 Y21.656 </raftPoint>)
(<raftPoint> X-5.139 Y23.367 </raftPoint>)
(<raftPoint> X-4.77 Y25.077 </raftPoint>)
(<raftPoint> X-3.884 Y26.784 </raftPoint>)
(<raftPoint> X-2.121 Y28.521 </raftPoint>)
(<raftPoint> X0.112 Y30.06 </raftPoint>)
(<raftPoint> X3.469 Y30.06 </raftPoint>)
(<raftPoint> X7.39 Y26.77 </raftPoint>)
(<raftPoint> X8.27 Y25.077 </raftPoint>)
(<raftPoint> X8.638 Y23.367 </raftPoint>)
(<raftPoint> X8.591 Y21.656 </raftPoint>)
(<raftPoint> X8.094 Y19.951 </raftPoint>)
(<raftPoint> X6.997 Y18.247 </raftPoint>)
(<raftPoint> X4.684 Y16.46 </raftPoint>)
(<raftPoint> X3.43 Y14.94 </raftPoint>)
(<raftPoint> X0.162 Y14.94 </raftPoint>)
(</raftPerimeter>)
(<raftPerimeter>)
(<raftPoint> X6.691 Y19.566 </raftPoint>)
(<raftPoint> X7.495 Y21.523 </raftPoint>)
(<raftPoint> X7.564 Y23.446 </raftPoint>)
(<raftPoint> X6.971 Y25.43 </raftPoint>)
(<raftPoint> X3.706 Y27.54 </raftPoint>)
(<raftPoint> X-0.103 Y27.54 </raftPoint>)
(<raftPoint> X-3.471 Y25.433 </raftPoint>)
(<raftPoint> X-4.064 Y23.446 </raftPoint>)
(<raftPoint> X-3.996 Y21.523 </raftPoint>)
(<raftPoint> X-3.19 Y19.563 </raftPoint>)
(<raftPoint> X-0.111 Y17.46 </raftPoint>)
(<raftPoint> X3.714 Y17.46 </raftPoint>)
(</raftPerimeter>)
(<raftPerimeter>)
(<raftPoint> X-40.274 Y-25.416 </raftPoint>)
(<raftPoint> X-39.686 Y-23.446 </raftPoint>)
(<raftPoint> X-39.756 Y-21.487 </raftPoint>)
(<raftPoint> X-41.152 Y-19.342 </raftPoint>)
(<raftPoint> X-44.915 Y-17.46 </raftPoint>)
(<raftPoint> X-46.898 Y-17.46 </raftPoint>)
(<raftPoint> X-50.434 Y-19.552 </raftPoint>)
(<raftPoint> X-51.246 Y-21.523 </raftPoint>)
(<raftPoint> X-51.314 Y-23.446 </raftPoint>)
(<raftPoint> X-50.718 Y-25.445 </raftPoint>)
(<raftPoint> X-46.892 Y-27.54 </raftPoint>)
(<raftPoint> X-43.079 Y-27.54 </raftPoint>)
(</raftPerimeter>)
(<raftPerimeter>)
(<raftPoint> X5.469 Y-25.439 </raftPoint>)
(<raftPoint> X6.064 Y-23.446 </raftPoint>)
(<raftPoint> X5.995 Y-21.523 </raftPoint>)
(<raftPoint> X5.187 Y-19.558 </raftPoint>)
(<raftPoint> X1.905 Y-17.46 </raftPoint>)
(<raftPoint> X-0.085 Y-17.46 </raftPoint>)
(<raftPoint> X-3.88 Y-19.357 </raftPoint>)
(<raftPoint> X-5.585 Y-23.379 </raftPoint>)
(<raftPoint> X-4.974 Y-25.424 </raftPoint>)
(<raftPoint> X-1.912 Y-27.54 </raftPoint>)
(<raftPoint> X1.898 Y-27.54 </raftPoint>)
(</raftPerimeter>)
(<raftPerimeter>)
(<raftPoint> X-49.815 Y23.468 </raftPoint>)
(<raftPoint> X-49.746 Y21.523 </raftPoint>)
(<raftPoint> X-48.932 Y19.545 </raftPoint>)
(<raftPoint> X-45.091 Y17.46 </raftPoint>)
(<raftPoint> X-43.115 Y17.46 </raftPoint>)
(<raftPoint> X-39.332 Y19.352 </raftPoint>)
(<raftPoint> X-38.255 Y21.509 </raftPoint>)
(<raftPoint> X-38.185 Y23.484 </raftPoint>)
(<raftPoint> X-39.336 Y25.651 </raftPoint>)
(<raftPoint> X-43.115 Y27.54 </raftPoint>)
(<raftPoint> X-45.085 Y27.54 </raftPoint>)
(<raftPoint> X-48.879 Y25.643 </raftPoint>)
(</raftPerimeter>)
(<raftPerimeter>)
(<raftPoint> X-57.685 Y4.86 </raftPoint>)
(<raftPoint> X-30.515 Y4.86 </raftPoint>)
(<raftPoint> X-26.787 Y6.724 </raftPoint>)
(<raftPoint> X-23.303 Y10.208 </raftPoint>)
(<raftPoint> X-18.143 Y8.488 </raftPoint>)
(<raftPoint> X-15.177 Y6.9 </raftPoint>)
(<raftPoint> X-12.729 Y4.859 </raftPoint>)
(<raftPoint> X15.387 Y5.041 </raftPoint>)
(<raftPoint> X18.678 Y6.902 </raftPoint>)
(<raftPoint> X20.796 Y8.64 </raftPoint>)
(<raftPoint> X26.446 Y8.64 </raftPoint>)
(<raftPoint> X28.596 Y6.72 </raftPoint>)
(<raftPoint> X32.315 Y4.86 </raftPoint>)
(<raftPoint> X59.485 Y4.86 </raftPoint>)
(<raftPoint> X63.213 Y6.724 </raftPoint>)
(<raftPoint> X66.913 Y10.423 </raftPoint>)
(<raftPoint> X67.618 Y12.436 </raftPoint>)
(<raftPoint> X68.729 Y14.063 </raftPoint>)
(<raftPoint> X69.319 Y16.036 </raftPoint>)
(<raftPoint> X70.581 Y17.729 </raftPoint>)
(<raftPoint> X70.218 Y19.823 </raftPoint>)
(<raftPoint> X70.564 Y27.267 </raftPoint>)
(<raftPoint> X69.619 Y28.932 </raftPoint>)
(<raftPoint> X68.727 Y32.762 </raftPoint>)
(<raftPoint> X61.349 Y40.14 </raftPoint>)
(<raftPoint> X54.085 Y40.14 </raftPoint>)
(<raftPoint> X50.485 Y41.94 </raftPoint>)
(<raftPoint> X39.515 Y41.94 </raftPoint>)
(<raftPoint> X35.915 Y40.14 </raftPoint>)
(<raftPoint> X30.515 Y40.14 </raftPoint>)
(<raftPoint> X26.787 Y38.276 </raftPoint>)
(<raftPoint> X23.4 Y34.889 </raftPoint>)
(<raftPoint> X20.023 Y38.267 </raftPoint>)
(<raftPoint> X17.173 Y39.957 </raftPoint>)
(<raftPoint> X10.89 Y40.138 </raftPoint>)
(<raftPoint> X7.285 Y41.94 </raftPoint>)
(<raftPoint> X-3.685 Y41.94 </raftPoint>)
(<raftPoint> X-7.285 Y40.14 </raftPoint>)
(<raftPoint> X-14.549 Y40.14 </raftPoint>)
(<raftPoint> X-18.149 Y36.54 </raftPoint>)
(<raftPoint> X-23.291 Y36.54 </raftPoint>)
(<raftPoint> X-28.691 Y40.14 </raftPoint>)
(<raftPoint> X-34.115 Y40.14 </raftPoint>)
(<raftPoint> X-37.715 Y41.94 </raftPoint>)
(<raftPoint> X-50.485 Y41.94 </raftPoint>)
(<raftPoint> X-54.085 Y40.14 </raftPoint>)
(<raftPoint> X-59.534 Y40.14 </raftPoint>)
(<raftPoint> X-64.043 Y36.253 </raftPoint>)
(<raftPoint> X-66.922 Y32.755 </raftPoint>)
(<raftPoint> X-67.559 Y30.764 </raftPoint>)
(<raftPoint> X-68.76 Y29.096 </raftPoint>)
(<raftPoint> X-68.76 Y17.738 </raftPoint>)
(<raftPoint> X-67.109 Y14.305 </raftPoint>)
(<raftPoint> X-66.948 Y12.259 </raftPoint>)
(<raftPoint> X-61.413 Y6.724 </raftPoint>)
(</raftPerimeter>)
(<raftPerimeter>)
(<raftPoint> X-67.618 Y-12.436 </raftPoint>)
(<raftPoint> X-68.729 Y-14.063 </raftPoint>)
(<raftPoint> X-69.318 Y-16.036 </raftPoint>)
(<raftPoint> X-70.56 Y-17.7 </raftPoint>)
(<raftPoint> X-70.56 Y-27.275 </raftPoint>)
(<raftPoint> X-69.619 Y-28.932 </raftPoint>)
(<raftPoint> X-68.727 Y-32.762 </raftPoint>)
(<raftPoint> X-61.349 Y-40.14 </raftPoint>)
(<raftPoint> X-54.093 Y-40.14 </raftPoint>)
(<raftPoint> X-51.172 Y-41.759 </raftPoint>)
(<raftPoint> X-39.518 Y-41.941 </raftPoint>)
(<raftPoint> X-35.915 Y-40.14 </raftPoint>)
(<raftPoint> X-30.515 Y-40.14 </raftPoint>)
(<raftPoint> X-26.787 Y-38.276 </raftPoint>)
(<raftPoint> X-25.051 Y-36.54 </raftPoint>)
(<raftPoint> X-19.949 Y-36.54 </raftPoint>)
(<raftPoint> X-18.213 Y-38.276 </raftPoint>)
(<raftPoint> X-14.485 Y-40.14 </raftPoint>)
(<raftPoint> X-9.085 Y-40.14 </raftPoint>)
(<raftPoint> X-5.485 Y-41.94 </raftPoint>)
(<raftPoint> X5.485 Y-41.94 </raftPoint>)
(<raftPoint> X9.085 Y-40.14 </raftPoint>)
(<raftPoint> X16.349 Y-40.14 </raftPoint>)
(<raftPoint> X19.949 Y-36.54 </raftPoint>)
(<raftPoint> X23.291 Y-36.54 </raftPoint>)
(<raftPoint> X28.691 Y-40.14 </raftPoint>)
(<raftPoint> X34.115 Y-40.14 </raftPoint>)
(<raftPoint> X37.715 Y-41.94 </raftPoint>)
(<raftPoint> X50.485 Y-41.94 </raftPoint>)
(<raftPoint> X54.085 Y-40.14 </raftPoint>)
(<raftPoint> X59.534 Y-40.14 </raftPoint>)
(<raftPoint> X64.043 Y-36.253 </raftPoint>)
(<raftPoint> X66.922 Y-32.756 </raftPoint>)
(<raftPoint> X67.56 Y-30.764 </raftPoint>)
(<raftPoint> X68.76 Y-29.096 </raftPoint>)
(<raftPoint> X68.76 Y-17.738 </raftPoint>)
(<raftPoint> X67.11 Y-14.305 </raftPoint>)
(<raftPoint> X66.948 Y-12.259 </raftPoint>)
(<raftPoint> X61.413 Y-6.724 </raftPoint>)
(<raftPoint> X57.685 Y-4.86 </raftPoint>)
(<raftPoint> X30.515 Y-4.86 </raftPoint>)
(<raftPoint> X26.787 Y-6.724 </raftPoint>)
(<raftPoint> X25.051 Y-8.46 </raftPoint>)
(<raftPoint> X19.909 Y-8.46 </raftPoint>)
(<raftPoint> X14.508 Y-4.859 </raftPoint>)
(<raftPoint> X-13.386 Y-5.041 </raftPoint>)
(<raftPoint> X-16.402 Y-6.72 </raftPoint>)
(<raftPoint> X-18.918 Y-8.739 </raftPoint>)
(<raftPoint> X-20.391 Y-10.434 </raftPoint>)
(<raftPoint> X-25.046 Y-10.265 </raftPoint>)
(<raftPoint> X-28.587 Y-6.724 </raftPoint>)
(<raftPoint> X-32.315 Y-4.86 </raftPoint>)
(<raftPoint> X-59.485 Y-4.86 </raftPoint>)
(<raftPoint> X-63.213 Y-6.724 </raftPoint>)
(<raftPoint> X-66.913 Y-10.423 </raftPoint>)
(</raftPerimeter>)
(<raftPerimeter>)
(<raftPoint> X39.054 Y19.949 </raftPoint>)
(<raftPoint> X38.568 Y21.655 </raftPoint>)
(<raftPoint> X38.521 Y23.367 </raftPoint>)
(<raftPoint> X38.886 Y25.079 </raftPoint>)
(<raftPoint> X39.747 Y26.779 </raftPoint>)
(<raftPoint> X43.34 Y30.06 </raftPoint>)
(<raftPoint> X48.451 Y30.06 </raftPoint>)
(<raftPoint> X50.114 Y28.397 </raftPoint>)
(<raftPoint> X52.118 Y25.066 </raftPoint>)
(<raftPoint> X52.48 Y23.367 </raftPoint>)
(<raftPoint> X52.433 Y21.655 </raftPoint>)
(<raftPoint> X51.947 Y19.949 </raftPoint>)
(<raftPoint> X50.863 Y18.245 </raftPoint>)
(<raftPoint> X46.675 Y14.94 </raftPoint>)
(<raftPoint> X43.352 Y14.94 </raftPoint>)
[truncated: 12,685,630 more chars]
