# Supplementary material for: Using Voice Coils to Actuate Modular Soft Robots: Wormbot, an Example
Source: Soft Robot. 2016 Dec 1;3(4):198–204. doi: 10.1089/soro.2016.0009 (PMC5180079; doi:10.1089/soro.2016.0009)
Supplement: Supplemental data [file Supp_Data.zip › Supplemental Information/3D Printer Parts/hook.gcode]

(** This GCode was generated by ReplicatorG 0040 **)
(*  using Skeinforge (50)  *)
(*  for a Dual headed The Replicator  *)
(*  on 2014/11/11 14:03:30 (+0000) *)
(**** start.gcode for The Replicator, dual head ****)
M103 (disable RPM)
M73 P0 (enable build progress)
G21 (set units to mm)
G90 (set positioning to absolute)
M109 S110 T1 (set HBP temperature)
M104 S220 T1 (set extruder temperature) (temp updated by printOMatic)
(**** begin homing ****)
G162 X Y F2500 (home XY axes maximum)
G161 Z F1100 (home Z axis minimum)
G92 Z-5 (set Z to -5)
G1 Z0.0 (move Z to "0")
G161 Z F100 (home Z axis minimum)
M132 X Y Z A B (Recall stored home offsets for XYZAB axis)
(**** end homing ****)
G1 X-110.5 Y-74 Z150 F3300.0 (move to waiting position)
G130 X20 Y20 Z20 A20 B20 (Lower stepper Vrefs while heating)
M6 T1 (wait for toolhead, and HBP to reach temperature)
G130 X127 Y127 Z40 A127 B127 (Set Stepper motor Vref to defaults)
M108 R3.0 T1
G0 X-110.5 Y-74 (Position Nozzle)
G0 Z0.6      (Position Height)
M108 R5.0    (Set Extruder Speed)
M101         (Start Extruder)
G4 P2000     (Create Anchor)
(**** end of start.gcode ****)
(<format> skeinforge gcode </format>)
(<version> 12.03.14 </version>)
(<created> 14.11.11|14:2 </created>)
(<extruderInitialization>)
(<craftTypeName> extrusion </craftTypeName>)
M105
(<decimalPlacesCarried> 3 </decimalPlacesCarried>)
(<layerThickness> 0.27 </layerThickness>)
(<infillWidth> 0.4 </infillWidth>)
(<volumeFraction> 0.82 </volumeFraction>)
(<infillPerimeterOverlap> 0.3 </infillPerimeterOverlap>)
(<sharpestProduct> 0.866 </sharpestProduct>)
(<layerHeight> 0.27 </layerHeight>)
(<threadSequenceString> loops edge infill </threadSequenceString>)
(<maximumZFeedRatePerSecond> 999.0 </maximumZFeedRatePerSecond>)
(<objectFirstLayerFeedRateInfillMultiplier> 0.9 </objectFirstLayerFeedRateInfillMultiplier>)
(<operatingFeedRatePerSecond> 80.0 </operatingFeedRatePerSecond>)
(<objectFirstLayerFlowRateInfillMultiplier> 0.8 </objectFirstLayerFlowRateInfillMultiplier>)
(<operatingFlowRate> 80.0 </operatingFlowRate>)
(<orbitalFeedRatePerSecond> 0.0 </orbitalFeedRatePerSecond>)
(<travelFeedRatePerSecond> 70.0 </travelFeedRatePerSecond>)
M126
(<edgeWidth> 0.4 </edgeWidth>)
(<perimeterWidth> 0.4 </perimeterWidth>)
(<profileName> ABS </profileName>)
(<settings>)
(<setting> alteration Activate_Alteration True </setting>)
(<setting> alteration Name_of_End_File:  </setting>)
(<setting> alteration Name_of_Start_File:  </setting>)
(<setting> alteration Remove_Redundant_Mcode True </setting>)
(<setting> alteration Replace_Variable_with_Setting True </setting>)
(<setting> comb Activate_Comb True </setting>)
(<setting> comb Running_Jump_Space_(mm): 2.0 </setting>)
(<setting> cool Activate_Cool True </setting>)
(<setting> cool Bridge_Cool_(Celcius): 1.0 </setting>)
(<setting> cool Orbit False </setting>)
(<setting> cool Slow_Down True </setting>)
(<setting> cool Maximum_Cool_(Celcius): 1.0 </setting>)
(<setting> cool Minimum_Layer_Time_(seconds): 5.0 </setting>)
(<setting> cool Minimum_Orbital_Radius_(millimeters): 10.0 </setting>)
(<setting> cool Name_of_Cool_End_File: cool_end.gcode </setting>)
(<setting> cool Name_of_Cool_Start_File: cool_start.gcode </setting>)
(<setting> cool Orbital_Outset_(millimeters): 2.0 </setting>)
(<setting> cool Turn_Fan_On_at_Beginning True </setting>)
(<setting> cool Turn_Fan_Off_at_Ending True </setting>)
(<setting> dimension Activate_Dimension True </setting>)
(<setting> dimension Absolute_Extrusion_Distance True </setting>)
(<setting> dimension Relative_Extrusion_Distance False </setting>)
(<setting> dimension Extruder_Retraction_Speed_(mm/s): 20.0 </setting>)
(<setting> dimension Filament_Diameter_(mm): 1.75 </setting>)
(<setting> dimension Filament_Packing_Density_(ratio): 0.85 </setting>)
(<setting> dimension Maximum_E_Value_before_Reset_(float): 91234.0 </setting>)
(<setting> dimension Minimum_Travel_for_Retraction_(millimeters): 1.0 </setting>)
(<setting> dimension Retract_Within_Island False </setting>)
(<setting> dimension Retraction_Distance_(millimeters): 1.0 </setting>)
(<setting> dimension Restart_Extra_Distance_(millimeters): 0.0 </setting>)
(<setting> export Activate_Export True </setting>)
(<setting> export Add_Descriptive_Extension False </setting>)
(<setting> export Add_Export_Suffix False </setting>)
(<setting> export Add_Profile_Extension False </setting>)
(<setting> export Add_Timestamp_Extension False </setting>)
(<setting> export Also_Send_Output_To:  </setting>)
(<setting> export Analyze_Gcode True </setting>)
(<setting> export Do_Not_Delete_Comments True </setting>)
(<setting> export Delete_Crafting_Comments False </setting>)
(<setting> export Delete_All_Comments False </setting>)
(<setting> export Do_Not_Change_Output True </setting>)
(<setting> export binary_16_byte False </setting>)
(<setting> export gcode_step False </setting>)
(<setting> export gcode_time_segment False </setting>)
(<setting> export gcode_small False </setting>)
(<setting> export File_Extension: gcode </setting>)
(<setting> export Name_of_Replace_File: replace.csv </setting>)
(<setting> export Save_Penultimate_Gcode False </setting>)
(<setting> fill Activate_Fill True </setting>)
(<setting> fill Diaphragm_Period_(layers): 100 </setting>)
(<setting> fill Diaphragm_Thickness_(layers): 0 </setting>)
(<setting> fill Extra_Shells_on_Alternating_Solid_Layer_(layers): 1 </setting>)
(<setting> fill Extra_Shells_on_Base_(layers): 1 </setting>)
(<setting> fill Extra_Shells_on_Sparse_Layer_(layers): 1 </setting>)
(<setting> fill Grid_Circle_Separation_over_Perimeter_Width_(ratio): 0.2 </setting>)
(<setting> fill Grid_Extra_Overlap_(ratio): 0.1 </setting>)
(<setting> fill Grid_Junction_Separation_Band_Height_(layers): 10 </setting>)
(<setting> fill Grid_Junction_Separation_over_Octogon_Radius_At_End_(ratio): 0.0 </setting>)
(<setting> fill Grid_Junction_Separation_over_Octogon_Radius_At_Middle_(ratio): 0.0 </setting>)
(<setting> fill Infill_Begin_Rotation_(degrees): 90.0 </setting>)
(<setting> fill Infill_Begin_Rotation_Repeat_(layers): 1 </setting>)
(<setting> fill Infill_Odd_Layer_Extra_Rotation_(degrees): 90.0 </setting>)
(<setting> fill Grid_Circular False </setting>)
(<setting> fill Grid_Hexagonal False </setting>)
(<setting> fill Grid_Rectangular True </setting>)
(<setting> fill Line False </setting>)
(<setting> fill Infill_Perimeter_Overlap_(ratio): 0.3 </setting>)
(<setting> fill Infill_Solidity_(ratio): 1.0 </setting>)
(<setting> fill Sharpest_Angle_(degrees): 60.0 </setting>)
(<setting> fill Solid_Surface_Thickness_(layers): 3 </setting>)
(<setting> fill Lower_Left True </setting>)
(<setting> fill Nearest False </setting>)
(<setting> fill Surrounding_Angle_(degrees): 60.0 </setting>)
(<setting> fill Infill_>_Loops_>_Perimeter False </setting>)
(<setting> fill Infill_>_Perimeter_>_Loops False </setting>)
(<setting> fill Loops_>_Infill_>_Perimeter False </setting>)
(<setting> fill Loops_>_Perimeter_>_Infill True </setting>)
(<setting> fill Perimeter_>_Infill_>_Loops False </setting>)
(<setting> fill Perimeter_>_Loops_>_Infill False </setting>)
(<setting> home Activate_Home True </setting>)
(<setting> home Name_of_Home_File: home.gcode </setting>)
(<setting> jitter Activate_Jitter True </setting>)
(<setting> jitter Jitter_Over_Perimeter_Width_(ratio): 2.0 </setting>)
(<setting> raft Activate_Raft True </setting>)
(<setting> raft Add_Raft,_Elevate_Nozzle,_Orbit: True </setting>)
(<setting> raft Base_Feed_Rate_Multiplier_(ratio): 0.75 </setting>)
(<setting> raft Base_Flow_Rate_Multiplier_(ratio): 0.6 </setting>)
(<setting> raft Base_Infill_Density_(ratio): 0.3 </setting>)
(<setting> raft Base_Layer_Thickness_over_Layer_Thickness: 2.2 </setting>)
(<setting> raft Base_Layers_(integer): 1 </setting>)
(<setting> raft Base_Nozzle_Lift_over_Base_Layer_Thickness_(ratio): 0.3 </setting>)
(<setting> raft Initial_Circling: False </setting>)
(<setting> raft Infill_Overhang_over_Extrusion_Width_(ratio): 0.1 </setting>)
(<setting> raft Interface_Feed_Rate_Multiplier_(ratio): 1.5 </setting>)
(<setting> raft Interface_Flow_Rate_Multiplier_(ratio): 0.7 </setting>)
(<setting> raft Interface_Infill_Density_(ratio): 0.4 </setting>)
(<setting> raft Interface_Layer_Thickness_over_Layer_Thickness: 1.8 </setting>)
(<setting> raft Interface_Layers_(integer): 2 </setting>)
(<setting> raft Interface_Nozzle_Lift_over_Interface_Layer_Thickness_(ratio): 0.3 </setting>)
(<setting> raft Name_of_Support_End_File: support_end.gcode </setting>)
(<setting> raft Name_of_Support_Start_File: support_start.gcode </setting>)
(<setting> raft Operating_Nozzle_Lift_over_Layer_Thickness_(ratio): 0.0 </setting>)
(<setting> raft Raft_Additional_Margin_over_Length_(%): 2.5 </setting>)
(<setting> raft Raft_Margin_(mm): 2.5 </setting>)
(<setting> raft Support_Cross_Hatch False </setting>)
(<setting> raft Support_Flow_Rate_over_Operating_Flow_Rate_(ratio): 0.7 </setting>)
(<setting> raft Support_Gap_over_Perimeter_Extrusion_Width_(ratio): 0.005 </setting>)
(<setting> raft None False </setting>)
(<setting> raft Empty_Layers_Only False </setting>)
(<setting> raft Everywhere True </setting>)
(<setting> raft Exterior_Only False </setting>)
(<setting> raft Support_Minimum_Angle_(degrees): 45.0 </setting>)
(<setting> speed Activate_Speed True </setting>)
(<setting> speed Add_Flow_Rate: True </setting>)
(<setting> speed Bridge_Feed_Rate_Multiplier_(ratio): 1.0 </setting>)
(<setting> speed Bridge_Flow_Rate_Multiplier_(ratio): 1.0 </setting>)
(<setting> speed Duty_Cyle_at_Beginning_(portion): 1.0 </setting>)
(<setting> speed Duty_Cyle_at_Ending_(portion): 0.0 </setting>)
(<setting> speed Feed_Rate_(mm/s): 80.0 </setting>)
(<setting> speed Flow_Rate_Setting_(float): 80.0 </setting>)
(<setting> speed Object_First_Layer_Feed_Rate_Infill_Multiplier_(ratio): 0.9 </setting>)
(<setting> speed Object_First_Layer_Feed_Rate_Perimeter_Multiplier_(ratio): 0.9 </setting>)
(<setting> speed Object_First_Layer_Flow_Rate_Infill_Multiplier_(ratio): 0.8 </setting>)
(<setting> speed Object_First_Layer_Flow_Rate_Perimeter_Multiplier_(ratio): 0.9 </setting>)
(<setting> speed Orbital_Feed_Rate_over_Operating_Feed_Rate_(ratio): 0.0 </setting>)
(<setting> speed Maximum_Z_Feed_Rate_(mm/s): 999.0 </setting>)
(<setting> speed Perimeter_Feed_Rate_Multiplier_(ratio): 0.5 </setting>)
(<setting> speed Perimeter_Flow_Rate_Multiplier_(ratio): 0.5 </setting>)
(<setting> speed Travel_Feed_Rate_(mm/s): 70.0 </setting>)
(</settings>)
(<timeStampPreface> 20141111_140221 </timeStampPreface>)
(<procedureName> carve </procedureName>)
(<procedureName> preface </procedureName>)
(<procedureName> inset </procedureName>)
(<procedureName> fill </procedureName>)
(<procedureName> speed </procedureName>)
(<procedureName> raft </procedureName>)
(<procedureName> jitter </procedureName>)
(<procedureName> comb </procedureName>)
(<procedureName> cool </procedureName>)
(<procedureName> dimension </procedureName>)
(<procedureName> alteration </procedureName>)
(<procedureName> export </procedureName>)
(</extruderInitialization>)
(<crafting>)
;M113 S1.0
;M108 R48.0
(<raftPerimeter>)
(<raftPoint> X-10.012 Y-0.134 </raftPoint>)
(<raftPoint> X-10.012 Y-1.84 </raftPoint>)
(<raftPoint> X-9.619 Y-3.6 </raftPoint>)
(<raftPoint> X-10.012 Y-5.36 </raftPoint>)
(<raftPoint> X-10.012 Y-12.96 </raftPoint>)
(<raftPoint> X10.013 Y-12.96 </raftPoint>)
(<raftPoint> X10.013 Y-5.36 </raftPoint>)
(<raftPoint> X9.62 Y-3.6 </raftPoint>)
(<raftPoint> X10.013 Y-1.84 </raftPoint>)
(<raftPoint> X10.013 Y-0.134 </raftPoint>)
(<raftPoint> X12.769 Y3.065 </raftPoint>)
(<raftPoint> X18.9 Y3.251 </raftPoint>)
(<raftPoint> X19.017 Y12.96 </raftPoint>)
(<raftPoint> X-19.021 Y12.96 </raftPoint>)
(<raftPoint> X-18.799 Y3.251 </raftPoint>)
(<raftPoint> X-12.769 Y3.065 </raftPoint>)
(</raftPerimeter>)
(<raftPerimeter>)
(<raftPoint> X-8.402 Y3.747 </raftPoint>)
(<raftPoint> X-8.402 Y7.053 </raftPoint>)
(<raftPoint> X-5.249 Y10.26 </raftPoint>)
(<raftPoint> X5.249 Y10.26 </raftPoint>)
(<raftPoint> X8.408 Y7.056 </raftPoint>)
(<raftPoint> X8.332 Y3.748 </raftPoint>)
(<raftPoint> X5.247 Y0.54 </raftPoint>)
(<raftPoint> X-5.249 Y0.54 </raftPoint>)
(</raftPerimeter>)
(<raftPerimeter>)
(<raftPoint> X-10.012 Y-0.134 </raftPoint>)
(<raftPoint> X-10.012 Y-1.84 </raftPoint>)
(<raftPoint> X-9.619 Y-3.6 </raftPoint>)
(<raftPoint> X-10.012 Y-5.36 </raftPoint>)
(<raftPoint> X-10.012 Y-12.96 </raftPoint>)
(<raftPoint> X10.013 Y-12.96 </raftPoint>)
(<raftPoint> X10.013 Y-5.36 </raftPoint>)
(<raftPoint> X9.62 Y-3.6 </raftPoint>)
(<raftPoint> X10.013 Y-1.84 </raftPoint>)
(<raftPoint> X10.013 Y-0.134 </raftPoint>)
(<raftPoint> X12.769 Y3.065 </raftPoint>)
(<raftPoint> X18.9 Y3.251 </raftPoint>)
(<raftPoint> X19.017 Y12.96 </raftPoint>)
(<raftPoint> X-19.021 Y12.96 </raftPoint>)
(<raftPoint> X-18.799 Y3.251 </raftPoint>)
(<raftPoint> X-12.769 Y3.065 </raftPoint>)
(</raftPerimeter>)
(<raftPerimeter>)
(<raftPoint> X-8.422 Y3.748 </raftPoint>)
(<raftPoint> X-8.422 Y7.052 </raftPoint>)
(<raftPoint> X-5.25 Y10.26 </raftPoint>)
(<raftPoint> X5.251 Y10.26 </raftPoint>)
(<raftPoint> X8.451 Y7.051 </raftPoint>)
(<raftPoint> X8.451 Y3.749 </raftPoint>)
(<raftPoint> X5.251 Y0.54 </raftPoint>)
(<raftPoint> X-5.25 Y0.54 </raftPoint>)
M73 P1 (display progress)
(</raftPerimeter>)
(<raftPerimeter>)
(<raftPoint> X-10.012 Y-0.134 </raftPoint>)
(<raftPoint> X-10.012 Y-1.84 </raftPoint>)
(<raftPoint> X-9.619 Y-3.6 </raftPoint>)
(<raftPoint> X-10.012 Y-5.36 </raftPoint>)
(<raftPoint> X-10.012 Y-12.96 </raftPoint>)
(<raftPoint> X10.013 Y-12.96 </raftPoint>)
(<raftPoint> X10.013 Y-5.36 </raftPoint>)
(<raftPoint> X9.62 Y-3.6 </raftPoint>)
(<raftPoint> X10.013 Y-1.84 </raftPoint>)
(<raftPoint> X10.013 Y-0.134 </raftPoint>)
(<raftPoint> X12.769 Y3.065 </raftPoint>)
(<raftPoint> X18.9 Y3.251 </raftPoint>)
(<raftPoint> X19.017 Y12.96 </raftPoint>)
(<raftPoint> X-19.021 Y12.96 </raftPoint>)
(<raftPoint> X-18.799 Y3.251 </raftPoint>)
(<raftPoint> X-12.769 Y3.065 </raftPoint>)
(</raftPerimeter>)
(<raftPerimeter>)
(<raftPoint> X-8.442 Y3.749 </raftPoint>)
(<raftPoint> X-8.442 Y7.051 </raftPoint>)
(<raftPoint> X-5.25 Y10.26 </raftPoint>)
(<raftPoint> X5.252 Y10.26 </raftPoint>)
(<raftPoint> X8.493 Y7.047 </raftPoint>)
(<raftPoint> X8.632 Y0.54 </raftPoint>)
(<raftPoint> X-5.25 Y0.54 </raftPoint>)
(</raftPerimeter>)
(<raftPerimeter>)
(<raftPoint> X-10.012 Y-0.134 </raftPoint>)
(<raftPoint> X-10.012 Y-1.84 </raftPoint>)
(<raftPoint> X-9.619 Y-3.6 </raftPoint>)
(<raftPoint> X-10.012 Y-5.36 </raftPoint>)
(<raftPoint> X-10.012 Y-12.96 </raftPoint>)
(<raftPoint> X10.013 Y-12.96 </raftPoint>)
(<raftPoint> X10.013 Y-5.36 </raftPoint>)
(<raftPoint> X9.62 Y-3.6 </raftPoint>)
(<raftPoint> X10.013 Y-1.84 </raftPoint>)
(<raftPoint> X10.013 Y-0.134 </raftPoint>)
(<raftPoint> X12.769 Y3.065 </raftPoint>)
(<raftPoint> X18.9 Y3.251 </raftPoint>)
(<raftPoint> X19.017 Y12.96 </raftPoint>)
(<raftPoint> X-19.021 Y12.96 </raftPoint>)
(<raftPoint> X-18.799 Y3.251 </raftPoint>)
(<raftPoint> X-12.769 Y3.065 </raftPoint>)
(</raftPerimeter>)
(<raftPerimeter>)
(<raftPoint> X-8.462 Y3.749 </raftPoint>)
(<raftPoint> X-8.462 Y7.051 </raftPoint>)
(<raftPoint> X-5.251 Y10.26 </raftPoint>)
(<raftPoint> X5.253 Y10.26 </raftPoint>)
(<raftPoint> X8.532 Y7.046 </raftPoint>)
(<raftPoint> X8.634 Y0.54 </raftPoint>)
(<raftPoint> X-5.251 Y0.54 </raftPoint>)
(</raftPerimeter>)
(<raftPerimeter>)
(<raftPoint> X-10.012 Y-0.134 </raftPoint>)
(<raftPoint> X-10.012 Y-1.84 </raftPoint>)
(<raftPoint> X-9.619 Y-3.6 </raftPoint>)
(<raftPoint> X-10.012 Y-5.36 </raftPoint>)
(<raftPoint> X-10.012 Y-12.96 </raftPoint>)
(<raftPoint> X10.013 Y-12.96 </raftPoint>)
(<raftPoint> X10.013 Y-5.36 </raftPoint>)
(<raftPoint> X9.62 Y-3.6 </raftPoint>)
(<raftPoint> X10.013 Y-1.84 </raftPoint>)
(<raftPoint> X10.013 Y-0.134 </raftPoint>)
(<raftPoint> X12.769 Y3.065 </raftPoint>)
(<raftPoint> X18.9 Y3.251 </raftPoint>)
(<raftPoint> X19.017 Y12.96 </raftPoint>)
(<raftPoint> X-19.021 Y12.96 </raftPoint>)
(<raftPoint> X-18.799 Y3.251 </raftPoint>)
(<raftPoint> X-12.769 Y3.065 </raftPoint>)
(</raftPerimeter>)
(<raftPerimeter>)
(<raftPoint> X-8.481 Y3.75 </raftPoint>)
(<raftPoint> X-8.481 Y7.05 </raftPoint>)
(<raftPoint> X-5.252 Y10.26 </raftPoint>)
(<raftPoint> X5.254 Y10.26 </raftPoint>)
(<raftPoint> X8.571 Y7.046 </raftPoint>)
(<raftPoint> X8.636 Y0.54 </raftPoint>)
(<raftPoint> X-5.252 Y0.54 </raftPoint>)
(</raftPerimeter>)
(<raftPerimeter>)
(<raftPoint> X-10.012 Y-0.134 </raftPoint>)
(<raftPoint> X-10.012 Y-1.84 </raftPoint>)
(<raftPoint> X-9.619 Y-3.6 </raftPoint>)
(<raftPoint> X-10.012 Y-5.36 </raftPoint>)
(<raftPoint> X-10.012 Y-12.96 </raftPoint>)
(<raftPoint> X10.013 Y-12.96 </raftPoint>)
(<raftPoint> X10.013 Y-5.36 </raftPoint>)
(<raftPoint> X9.62 Y-3.6 </raftPoint>)
(<raftPoint> X10.013 Y-1.84 </raftPoint>)
(<raftPoint> X10.013 Y-0.134 </raftPoint>)
(<raftPoint> X12.769 Y3.065 </raftPoint>)
(<raftPoint> X18.9 Y3.251 </raftPoint>)
(<raftPoint> X19.017 Y12.96 </raftPoint>)
(<raftPoint> X-19.021 Y12.96 </raftPoint>)
(<raftPoint> X-18.799 Y3.251 </raftPoint>)
(<raftPoint> X-12.769 Y3.065 </raftPoint>)
(</raftPerimeter>)
(<raftPerimeter>)
(<raftPoint> X-8.555 Y7.046 </raftPoint>)
(<raftPoint> X-5.254 Y10.26 </raftPoint>)
(<raftPoint> X5.257 Y10.26 </raftPoint>)
(<raftPoint> X8.65 Y7.045 </raftPoint>)
(<raftPoint> X8.641 Y0.54 </raftPoint>)
(<raftPoint> X-8.636 Y0.54 </raftPoint>)
(</raftPerimeter>)
(<raftPerimeter>)
(<raftPoint> X-10.012 Y-0.134 </raftPoint>)
(<raftPoint> X-10.012 Y-1.84 </raftPoint>)
(<raftPoint> X-9.619 Y-3.6 </raftPoint>)
(<raftPoint> X-10.012 Y-5.36 </raftPoint>)
(<raftPoint> X-10.012 Y-12.96 </raftPoint>)
(<raftPoint> X10.013 Y-12.96 </raftPoint>)
(<raftPoint> X10.013 Y-5.36 </raftPoint>)
(<raftPoint> X9.62 Y-3.6 </raftPoint>)
(<raftPoint> X10.013 Y-1.84 </raftPoint>)
(<raftPoint> X10.013 Y-0.134 </raftPoint>)
(<raftPoint> X12.769 Y3.065 </raftPoint>)
(<raftPoint> X18.9 Y3.251 </raftPoint>)
(<raftPoint> X19.017 Y12.96 </raftPoint>)
(<raftPoint> X-19.021 Y12.96 </raftPoint>)
(<raftPoint> X-18.799 Y3.251 </raftPoint>)
(<raftPoint> X-12.769 Y3.065 </raftPoint>)
(</raftPerimeter>)
(<raftPerimeter>)
(<raftPoint> X-8.67 Y7.045 </raftPoint>)
(<raftPoint> X-5.257 Y10.26 </raftPoint>)
(<raftPoint> X5.26 Y10.26 </raftPoint>)
(<raftPoint> X8.765 Y7.044 </raftPoint>)
(<raftPoint> X8.647 Y0.54 </raftPoint>)
(<raftPoint> X-8.642 Y0.54 </raftPoint>)
(</raftPerimeter>)
(<raftPerimeter>)
(<raftPoint> X-10.012 Y-0.134 </raftPoint>)
(<raftPoint> X-10.012 Y-1.84 </raftPoint>)
(<raftPoint> X-9.619 Y-3.6 </raftPoint>)
(<raftPoint> X-10.012 Y-5.36 </raftPoint>)
(<raftPoint> X-10.012 Y-12.96 </raftPoint>)
(<raftPoint> X10.013 Y-12.96 </raftPoint>)
(<raftPoint> X10.013 Y-5.36 </raftPoint>)
(<raftPoint> X9.62 Y-3.6 </raftPoint>)
(<raftPoint> X10.013 Y-1.84 </raftPoint>)
(<raftPoint> X10.013 Y-0.134 </raftPoint>)
(<raftPoint> X12.769 Y3.065 </raftPoint>)
(<raftPoint> X18.9 Y3.251 </raftPoint>)
(<raftPoint> X19.017 Y12.96 </raftPoint>)
(<raftPoint> X-19.021 Y12.96 </raftPoint>)
(<raftPoint> X-18.799 Y3.251 </raftPoint>)
(<raftPoint> X-12.769 Y3.065 </raftPoint>)
(</raftPerimeter>)
(<raftPerimeter>)
(<raftPoint> X-8.786 Y7.044 </raftPoint>)
(<raftPoint> X-5.26 Y10.26 </raftPoint>)
(<raftPoint> X5.263 Y10.26 </raftPoint>)
(<raftPoint> X8.875 Y7.048 </raftPoint>)
(<raftPoint> X8.65 Y3.59 </raftPoint>)
(<raftPoint> X5.262 Y0.54 </raftPoint>)
(<raftPoint> X-8.648 Y0.54 </raftPoint>)
(</raftPerimeter>)
(<raftPerimeter>)
(<raftPoint> X-10.012 Y-0.134 </raftPoint>)
(<raftPoint> X-10.012 Y-1.84 </raftPoint>)
(<raftPoint> X-9.619 Y-3.6 </raftPoint>)
(<raftPoint> X-10.012 Y-5.36 </raftPoint>)
(<raftPoint> X-10.012 Y-12.96 </raftPoint>)
(<raftPoint> X10.013 Y-12.96 </raftPoint>)
(<raftPoint> X10.013 Y-5.36 </raftPoint>)
(<raftPoint> X9.62 Y-3.6 </raftPoint>)
(<raftPoint> X10.013 Y-1.84 </raftPoint>)
(<raftPoint> X10.013 Y-0.134 </raftPoint>)
(<raftPoint> X12.769 Y3.065 </raftPoint>)
(<raftPoint> X18.9 Y3.251 </raftPoint>)
(<raftPoint> X19.017 Y12.96 </raftPoint>)
(<raftPoint> X-19.021 Y12.96 </raftPoint>)
(<raftPoint> X-18.799 Y3.251 </raftPoint>)
(<raftPoint> X-12.769 Y3.065 </raftPoint>)
(</raftPerimeter>)
(<raftPerimeter>)
(<raftPoint> X-8.895 Y7.048 </raftPoint>)
(<raftPoint> X-5.264 Y10.26 </raftPoint>)
(<raftPoint> X5.266 Y10.26 </raftPoint>)
(<raftPoint> X8.988 Y7.049 </raftPoint>)
(<raftPoint> X8.655 Y3.594 </raftPoint>)
(<raftPoint> X5.262 Y0.54 </raftPoint>)
(<raftPoint> X-5.262 Y0.54 </raftPoint>)
(<raftPoint> X-8.651 Y3.59 </raftPoint>)
(</raftPerimeter>)
(<raftPerimeter>)
(<raftPoint> X-10.012 Y-0.134 </raftPoint>)
(<raftPoint> X-10.012 Y-1.84 </raftPoint>)
(<raftPoint> X-9.619 Y-3.6 </raftPoint>)
(<raftPoint> X-10.012 Y-5.36 </raftPoint>)
(<raftPoint> X-10.012 Y-12.96 </raftPoint>)
(<raftPoint> X10.013 Y-12.96 </raftPoint>)
(<raftPoint> X10.013 Y-5.36 </raftPoint>)
(<raftPoint> X9.62 Y-3.6 </raftPoint>)
(<raftPoint> X10.013 Y-1.84 </raftPoint>)
(<raftPoint> X10.013 Y-0.134 </raftPoint>)
(<raftPoint> X12.769 Y3.065 </raftPoint>)
(<raftPoint> X18.9 Y3.251 </raftPoint>)
(<raftPoint> X19.017 Y12.96 </raftPoint>)
(<raftPoint> X-19.021 Y12.96 </raftPoint>)
(<raftPoint> X-18.799 Y3.251 </raftPoint>)
(<raftPoint> X-12.769 Y3.065 </raftPoint>)
(</raftPerimeter>)
(<raftPerimeter>)
(<raftPoint> X-9.008 Y7.049 </raftPoint>)
(<raftPoint> X-5.267 Y10.26 </raftPoint>)
(<raftPoint> X5.269 Y10.26 </raftPoint>)
(<raftPoint> X9.122 Y7.032 </raftPoint>)
(<raftPoint> X9.122 Y5.443 </raftPoint>)
(<raftPoint> X8.677 Y3.613 </raftPoint>)
(<raftPoint> X5.262 Y0.54 </raftPoint>)
(<raftPoint> X-5.262 Y0.54 </raftPoint>)
(<raftPoint> X-8.656 Y3.595 </raftPoint>)
(</raftPerimeter>)
(<raftPerimeter>)
(<raftPoint> X-10.012 Y-0.134 </raftPoint>)
(<raftPoint> X-10.012 Y-1.84 </raftPoint>)
(<raftPoint> X-9.619 Y-3.6 </raftPoint>)
(<raftPoint> X-10.012 Y-5.36 </raftPoint>)
(<raftPoint> X-10.012 Y-12.96 </raftPoint>)
(<raftPoint> X10.013 Y-12.96 </raftPoint>)
(<raftPoint> X10.013 Y-5.36 </raftPoint>)
(<raftPoint> X9.62 Y-3.6 </raftPoint>)
(<raftPoint> X10.013 Y-1.84 </raftPoint>)
(<raftPoint> X10.013 Y-0.134 </raftPoint>)
(<raftPoint> X12.769 Y3.065 </raftPoint>)
(<raftPoint> X18.9 Y3.251 </raftPoint>)
(<raftPoint> X19.017 Y12.96 </raftPoint>)
(<raftPoint> X-19.021 Y12.96 </raftPoint>)
(<raftPoint> X-18.799 Y3.251 </raftPoint>)
(<raftPoint> X-12.769 Y3.065 </raftPoint>)
(</raftPerimeter>)
(<raftPerimeter>)
(<raftPoint> X-9.187 Y5.449 </raftPoint>)
(<raftPoint> X-9.187 Y7.03 </raftPoint>)
(<raftPoint> X-5.271 Y10.26 </raftPoint>)
(<raftPoint> X5.273 Y10.26 </raftPoint>)
(<raftPoint> X9.284 Y7.028 </raftPoint>)
(<raftPoint> X9.284 Y5.457 </raftPoint>)
(<raftPoint> X8.687 Y3.623 </raftPoint>)
(<raftPoint> X5.262 Y0.54 </raftPoint>)
(<raftPoint> X-5.262 Y0.54 </raftPoint>)
(<raftPoint> X-8.681 Y3.617 </raftPoint>)
(</raftPerimeter>)
(<raftPerimeter>)
(<raftPoint> X-10.012 Y-0.134 </raftPoint>)
(<raftPoint> X-10.012 Y-1.84 </raftPoint>)
(<raftPoint> X-9.619 Y-3.6 </raftPoint>)
(<raftPoint> X-10.012 Y-5.36 </raftPoint>)
M73 P2 (display progress)
(<raftPoint> X-10.012 Y-12.96 </raftPoint>)
(<raftPoint> X10.013 Y-12.96 </raftPoint>)
(<raftPoint> X10.013 Y-5.36 </raftPoint>)
(<raftPoint> X9.62 Y-3.6 </raftPoint>)
(<raftPoint> X10.013 Y-1.84 </raftPoint>)
(<raftPoint> X10.013 Y-0.134 </raftPoint>)
(<raftPoint> X12.769 Y3.065 </raftPoint>)
(<raftPoint> X18.9 Y3.251 </raftPoint>)
(<raftPoint> X19.017 Y12.96 </raftPoint>)
(<raftPoint> X-19.021 Y12.96 </raftPoint>)
(<raftPoint> X-18.799 Y3.251 </raftPoint>)
(<raftPoint> X-12.769 Y3.065 </raftPoint>)
(</raftPerimeter>)
(<raftPerimeter>)
(<raftPoint> X-9.385 Y5.465 </raftPoint>)
(<raftPoint> X-9.385 Y7.025 </raftPoint>)
(<raftPoint> X-5.275 Y10.26 </raftPoint>)
(<raftPoint> X5.277 Y10.26 </raftPoint>)
(<raftPoint> X9.482 Y7.023 </raftPoint>)
(<raftPoint> X9.482 Y5.473 </raftPoint>)
(<raftPoint> X8.7 Y3.634 </raftPoint>)
(<raftPoint> X5.262 Y0.54 </raftPoint>)
(<raftPoint> X-5.262 Y0.54 </raftPoint>)
(<raftPoint> X-8.694 Y3.629 </raftPoint>)
(</raftPerimeter>)
(<raftPerimeter>)
(<raftPoint> X-10.012 Y-0.134 </raftPoint>)
(<raftPoint> X-10.012 Y-1.84 </raftPoint>)
(<raftPoint> X-9.619 Y-3.6 </raftPoint>)
(<raftPoint> X-10.012 Y-5.36 </raftPoint>)
(<raftPoint> X-10.012 Y-12.96 </raftPoint>)
(<raftPoint> X10.013 Y-12.96 </raftPoint>)
(<raftPoint> X10.013 Y-5.36 </raftPoint>)
(<raftPoint> X9.62 Y-3.6 </raftPoint>)
(<raftPoint> X10.013 Y-1.84 </raftPoint>)
(<raftPoint> X10.013 Y-0.134 </raftPoint>)
(<raftPoint> X12.769 Y3.065 </raftPoint>)
(<raftPoint> X18.9 Y3.251 </raftPoint>)
(<raftPoint> X19.017 Y12.96 </raftPoint>)
(<raftPoint> X-19.021 Y12.96 </raftPoint>)
(<raftPoint> X-18.799 Y3.251 </raftPoint>)
(<raftPoint> X-12.769 Y3.065 </raftPoint>)
(</raftPerimeter>)
(<raftPerimeter>)
(<raftPoint> X-9.583 Y3.727 </raftPoint>)
(<raftPoint> X-9.583 Y7.073 </raftPoint>)
(<raftPoint> X-7.027 Y10.26 </raftPoint>)
(<raftPoint> X7.031 Y10.26 </raftPoint>)
(<raftPoint> X9.68 Y7.07 </raftPoint>)
(<raftPoint> X9.68 Y3.73 </raftPoint>)
(<raftPoint> X7.031 Y0.54 </raftPoint>)
(<raftPoint> X-7.027 Y0.54 </raftPoint>)
(</raftPerimeter>)
(<raftPerimeter>)
(<raftPoint> X-10.012 Y-0.134 </raftPoint>)
(<raftPoint> X-10.012 Y-1.84 </raftPoint>)
(<raftPoint> X-9.619 Y-3.6 </raftPoint>)
(<raftPoint> X-10.012 Y-5.36 </raftPoint>)
(<raftPoint> X-10.012 Y-12.96 </raftPoint>)
(<raftPoint> X10.013 Y-12.96 </raftPoint>)
(<raftPoint> X10.013 Y-5.36 </raftPoint>)
(<raftPoint> X9.62 Y-3.6 </raftPoint>)
(<raftPoint> X10.013 Y-1.84 </raftPoint>)
(<raftPoint> X10.013 Y-0.134 </raftPoint>)
(<raftPoint> X12.769 Y3.065 </raftPoint>)
(<raftPoint> X18.9 Y3.251 </raftPoint>)
(<raftPoint> X19.017 Y12.96 </raftPoint>)
(<raftPoint> X-19.021 Y12.96 </raftPoint>)
(<raftPoint> X-18.799 Y3.251 </raftPoint>)
(<raftPoint> X-12.769 Y3.065 </raftPoint>)
(</raftPerimeter>)
(<raftPerimeter>)
(<raftPoint> X-9.781 Y3.734 </raftPoint>)
(<raftPoint> X-9.781 Y7.066 </raftPoint>)
(<raftPoint> X-7.035 Y10.26 </raftPoint>)
(<raftPoint> X7.038 Y10.26 </raftPoint>)
(<raftPoint> X9.878 Y7.063 </raftPoint>)
(<raftPoint> X9.878 Y3.737 </raftPoint>)
(<raftPoint> X7.038 Y0.54 </raftPoint>)
(<raftPoint> X-7.035 Y0.54 </raftPoint>)
(</raftPerimeter>)
(<raftPerimeter>)
(<raftPoint> X-10.012 Y-0.134 </raftPoint>)
(<raftPoint> X-10.012 Y-1.84 </raftPoint>)
(<raftPoint> X-9.619 Y-3.6 </raftPoint>)
(<raftPoint> X-10.012 Y-5.36 </raftPoint>)
(<raftPoint> X-10.012 Y-12.96 </raftPoint>)
(<raftPoint> X10.013 Y-12.96 </raftPoint>)
(<raftPoint> X10.013 Y-5.36 </raftPoint>)
(<raftPoint> X9.62 Y-3.6 </raftPoint>)
(<raftPoint> X10.013 Y-1.84 </raftPoint>)
(<raftPoint> X10.013 Y-0.134 </raftPoint>)
(<raftPoint> X12.769 Y3.065 </raftPoint>)
(<raftPoint> X18.9 Y3.251 </raftPoint>)
(<raftPoint> X19.017 Y12.96 </raftPoint>)
(<raftPoint> X-19.021 Y12.96 </raftPoint>)
(<raftPoint> X-18.799 Y3.251 </raftPoint>)
(<raftPoint> X-12.769 Y3.065 </raftPoint>)
(</raftPerimeter>)
(<raftPerimeter>)
(<raftPoint> X-9.991 Y3.741 </raftPoint>)
(<raftPoint> X-9.991 Y7.059 </raftPoint>)
(<raftPoint> X-7.042 Y10.26 </raftPoint>)
(<raftPoint> X7.045 Y10.26 </raftPoint>)
(<raftPoint> X10.088 Y7.056 </raftPoint>)
(<raftPoint> X10.088 Y3.744 </raftPoint>)
(<raftPoint> X7.045 Y0.54 </raftPoint>)
(<raftPoint> X-7.042 Y0.54 </raftPoint>)
(</raftPerimeter>)
(<raftPerimeter>)
(<raftPoint> X-10.012 Y-0.134 </raftPoint>)
(<raftPoint> X-10.012 Y-1.84 </raftPoint>)
(<raftPoint> X-9.619 Y-3.6 </raftPoint>)
(<raftPoint> X-10.012 Y-5.36 </raftPoint>)
(<raftPoint> X-10.012 Y-12.96 </raftPoint>)
(<raftPoint> X10.013 Y-12.96 </raftPoint>)
(<raftPoint> X10.013 Y-5.36 </raftPoint>)
(<raftPoint> X9.62 Y-3.6 </raftPoint>)
(<raftPoint> X10.013 Y-1.84 </raftPoint>)
(<raftPoint> X10.013 Y-0.134 </raftPoint>)
(<raftPoint> X12.769 Y3.065 </raftPoint>)
(<raftPoint> X18.9 Y3.251 </raftPoint>)
(<raftPoint> X19.017 Y12.96 </raftPoint>)
(<raftPoint> X-19.021 Y12.96 </raftPoint>)
(<raftPoint> X-18.799 Y3.251 </raftPoint>)
(<raftPoint> X-12.769 Y3.065 </raftPoint>)
(</raftPerimeter>)
(<raftPerimeter>)
(<raftPoint> X-10.315 Y3.751 </raftPoint>)
(<raftPoint> X-10.315 Y7.049 </raftPoint>)
(<raftPoint> X-7.053 Y10.26 </raftPoint>)
(<raftPoint> X7.055 Y10.26 </raftPoint>)
(<raftPoint> X10.412 Y7.046 </raftPoint>)
(<raftPoint> X10.412 Y3.754 </raftPoint>)
(<raftPoint> X7.055 Y0.54 </raftPoint>)
(<raftPoint> X-7.053 Y0.54 </raftPoint>)
(</raftPerimeter>)
(<raftPerimeter>)
(<raftPoint> X-10.012 Y-0.134 </raftPoint>)
(<raftPoint> X-10.012 Y-1.84 </raftPoint>)
(<raftPoint> X-9.619 Y-3.6 </raftPoint>)
(<raftPoint> X-10.012 Y-5.36 </raftPoint>)
(<raftPoint> X-10.012 Y-12.96 </raftPoint>)
(<raftPoint> X10.013 Y-12.96 </raftPoint>)
(<raftPoint> X10.013 Y-5.36 </raftPoint>)
(<raftPoint> X9.62 Y-3.6 </raftPoint>)
(<raftPoint> X10.013 Y-1.84 </raftPoint>)
(<raftPoint> X10.013 Y-0.134 </raftPoint>)
(<raftPoint> X12.769 Y3.065 </raftPoint>)
(<raftPoint> X18.9 Y3.251 </raftPoint>)
(<raftPoint> X19.017 Y12.96 </raftPoint>)
(<raftPoint> X-19.021 Y12.96 </raftPoint>)
(<raftPoint> X-18.799 Y3.251 </raftPoint>)
(<raftPoint> X-12.769 Y3.065 </raftPoint>)
(</raftPerimeter>)
(<raftPerimeter>)
(<raftPoint> X-10.63 Y7.047 </raftPoint>)
(<raftPoint> X-7.062 Y10.26 </raftPoint>)
(<raftPoint> X7.064 Y10.26 </raftPoint>)
(<raftPoint> X10.723 Y7.048 </raftPoint>)
(<raftPoint> X10.452 Y3.591 </raftPoint>)
(<raftPoint> X7.062 Y0.54 </raftPoint>)
(<raftPoint> X-7.062 Y0.54 </raftPoint>)
(<raftPoint> X-10.448 Y3.588 </raftPoint>)
(</raftPerimeter>)
(<raftPerimeter>)
(<raftPoint> X-10.012 Y-0.134 </raftPoint>)
(<raftPoint> X-10.012 Y-1.84 </raftPoint>)
(<raftPoint> X-9.619 Y-3.6 </raftPoint>)
(<raftPoint> X-10.012 Y-5.36 </raftPoint>)
(<raftPoint> X-10.012 Y-12.96 </raftPoint>)
(<raftPoint> X10.013 Y-12.96 </raftPoint>)
(<raftPoint> X10.013 Y-5.36 </raftPoint>)
(<raftPoint> X9.62 Y-3.6 </raftPoint>)
(<raftPoint> X10.013 Y-1.84 </raftPoint>)
(<raftPoint> X10.013 Y-0.134 </raftPoint>)
(<raftPoint> X12.769 Y3.065 </raftPoint>)
(<raftPoint> X18.9 Y3.251 </raftPoint>)
(<raftPoint> X19.017 Y12.96 </raftPoint>)
(<raftPoint> X-19.021 Y12.96 </raftPoint>)
(<raftPoint> X-18.799 Y3.251 </raftPoint>)
(<raftPoint> X-12.769 Y3.065 </raftPoint>)
(</raftPerimeter>)
(<raftPerimeter>)
(<raftPoint> X-10.963 Y5.447 </raftPoint>)
(<raftPoint> X-10.963 Y7.031 </raftPoint>)
(<raftPoint> X-7.07 Y10.26 </raftPoint>)
(<raftPoint> X7.072 Y10.26 </raftPoint>)
(<raftPoint> X11.06 Y7.028 </raftPoint>)
(<raftPoint> X11.06 Y5.455 </raftPoint>)
(<raftPoint> X10.486 Y3.622 </raftPoint>)
(<raftPoint> X7.062 Y0.54 </raftPoint>)
(<raftPoint> X-7.062 Y0.54 </raftPoint>)
(<raftPoint> X-10.479 Y3.616 </raftPoint>)
(</raftPerimeter>)
(<raftPerimeter>)
(<raftPoint> X-10.012 Y-0.134 </raftPoint>)
(<raftPoint> X-10.012 Y-1.84 </raftPoint>)
(<raftPoint> X-9.619 Y-3.6 </raftPoint>)
(<raftPoint> X-10.012 Y-5.36 </raftPoint>)
(<raftPoint> X-10.012 Y-12.96 </raftPoint>)
(<raftPoint> X10.013 Y-12.96 </raftPoint>)
(<raftPoint> X10.013 Y-5.36 </raftPoint>)
(<raftPoint> X9.62 Y-3.6 </raftPoint>)
(<raftPoint> X10.013 Y-1.84 </raftPoint>)
(<raftPoint> X10.013 Y-0.134 </raftPoint>)
(<raftPoint> X12.769 Y3.065 </raftPoint>)
(<raftPoint> X18.9 Y3.251 </raftPoint>)
(<raftPoint> X19.017 Y12.96 </raftPoint>)
(<raftPoint> X-19.021 Y12.96 </raftPoint>)
(<raftPoint> X-18.799 Y3.251 </raftPoint>)
(<raftPoint> X-12.769 Y3.065 </raftPoint>)
(</raftPerimeter>)
(<raftPerimeter>)
(<raftPoint> X-11.304 Y5.475 </raftPoint>)
(<raftPoint> X-11.304 Y7.022 </raftPoint>)
(<raftPoint> X-7.078 Y10.26 </raftPoint>)
(<raftPoint> X8.828 Y10.26 </raftPoint>)
(<raftPoint> X11.401 Y7.073 </raftPoint>)
(<raftPoint> X11.401 Y3.727 </raftPoint>)
(<raftPoint> X8.828 Y0.54 </raftPoint>)
(<raftPoint> X-7.062 Y0.54 </raftPoint>)
(<raftPoint> X-10.501 Y3.635 </raftPoint>)
(</raftPerimeter>)
(<raftPerimeter>)
(<raftPoint> X-10.012 Y-0.134 </raftPoint>)
(<raftPoint> X-10.012 Y-1.84 </raftPoint>)
(<raftPoint> X-9.619 Y-3.6 </raftPoint>)
(<raftPoint> X-10.012 Y-5.36 </raftPoint>)
(<raftPoint> X-10.012 Y-12.96 </raftPoint>)
(<raftPoint> X10.013 Y-12.96 </raftPoint>)
(<raftPoint> X10.013 Y-5.36 </raftPoint>)
(<raftPoint> X9.62 Y-3.6 </raftPoint>)
(<raftPoint> X10.013 Y-1.84 </raftPoint>)
(<raftPoint> X10.013 Y-0.134 </raftPoint>)
(<raftPoint> X12.769 Y3.065 </raftPoint>)
(<raftPoint> X18.9 Y3.251 </raftPoint>)
(<raftPoint> X19.017 Y12.96 </raftPoint>)
(<raftPoint> X-19.021 Y12.96 </raftPoint>)
(<raftPoint> X-18.799 Y3.251 </raftPoint>)
(<raftPoint> X-12.769 Y3.065 </raftPoint>)
(</raftPerimeter>)
(<raftPerimeter>)
(<raftPoint> X-11.736 Y3.739 </raftPoint>)
(<raftPoint> X-11.736 Y7.061 </raftPoint>)
(<raftPoint> X-8.84 Y10.26 </raftPoint>)
(<raftPoint> X8.844 Y10.26 </raftPoint>)
(<raftPoint> X11.833 Y7.058 </raftPoint>)
(<raftPoint> X11.833 Y3.742 </raftPoint>)
(<raftPoint> X8.844 Y0.54 </raftPoint>)
(<raftPoint> X-8.84 Y0.54 </raftPoint>)
(</raftPerimeter>)
(<raftPerimeter>)
M73 P3 (display progress)
(<raftPoint> X-10.012 Y-0.134 </raftPoint>)
(<raftPoint> X-10.012 Y-1.84 </raftPoint>)
(<raftPoint> X-9.619 Y-3.6 </raftPoint>)
(<raftPoint> X-10.012 Y-5.36 </raftPoint>)
(<raftPoint> X-10.012 Y-12.96 </raftPoint>)
(<raftPoint> X10.013 Y-12.96 </raftPoint>)
(<raftPoint> X10.013 Y-5.36 </raftPoint>)
(<raftPoint> X9.62 Y-3.6 </raftPoint>)
(<raftPoint> X10.013 Y-1.84 </raftPoint>)
(<raftPoint> X10.013 Y-0.134 </raftPoint>)
(<raftPoint> X12.769 Y3.065 </raftPoint>)
(<raftPoint> X18.9 Y3.251 </raftPoint>)
(<raftPoint> X19.017 Y12.96 </raftPoint>)
(<raftPoint> X-19.021 Y12.96 </raftPoint>)
(<raftPoint> X-18.799 Y3.251 </raftPoint>)
(<raftPoint> X-12.769 Y3.065 </raftPoint>)
(</raftPerimeter>)
(<raftPerimeter>)
(<raftPoint> X-12.167 Y3.752 </raftPoint>)
(<raftPoint> X-12.167 Y7.048 </raftPoint>)
(<raftPoint> X-8.854 Y10.26 </raftPoint>)
(<raftPoint> X8.857 Y10.26 </raftPoint>)
(<raftPoint> X12.263 Y7.046 </raftPoint>)
(<raftPoint> X12.241 Y3.581 </raftPoint>)
(<raftPoint> X8.862 Y0.54 </raftPoint>)
(<raftPoint> X-8.854 Y0.54 </raftPoint>)
(</raftPerimeter>)
(<raftPerimeter>)
(<raftPoint> X-10.012 Y-0.134 </raftPoint>)
(<raftPoint> X-10.012 Y-1.84 </raftPoint>)
(<raftPoint> X-9.619 Y-3.6 </raftPoint>)
(<raftPoint> X-10.012 Y-5.36 </raftPoint>)
(<raftPoint> X-10.012 Y-12.96 </raftPoint>)
(<raftPoint> X10.013 Y-12.96 </raftPoint>)
(<raftPoint> X10.013 Y-5.36 </raftPoint>)
(<raftPoint> X9.62 Y-3.6 </raftPoint>)
(<raftPoint> X10.013 Y-1.84 </raftPoint>)
(<raftPoint> X10.013 Y-0.134 </raftPoint>)
(<raftPoint> X12.769 Y3.065 </raftPoint>)
(<raftPoint> X18.9 Y3.251 </raftPoint>)
(<raftPoint> X19.017 Y12.96 </raftPoint>)
(<raftPoint> X-19.021 Y12.96 </raftPoint>)
(<raftPoint> X-18.799 Y3.251 </raftPoint>)
(<raftPoint> X-12.769 Y3.065 </raftPoint>)
(</raftPerimeter>)
(<raftPerimeter>)
(<raftPoint> X-12.582 Y7.049 </raftPoint>)
(<raftPoint> X-8.866 Y10.26 </raftPoint>)
(<raftPoint> X8.868 Y10.26 </raftPoint>)
(<raftPoint> X12.695 Y7.033 </raftPoint>)
(<raftPoint> X12.695 Y5.441 </raftPoint>)
(<raftPoint> X12.275 Y3.611 </raftPoint>)
(<raftPoint> X8.862 Y0.54 </raftPoint>)
(<raftPoint> X-8.862 Y0.54 </raftPoint>)
(<raftPoint> X-12.255 Y3.594 </raftPoint>)
(</raftPerimeter>)
(<raftPerimeter>)
(<raftPoint> X-10.012 Y-0.184 </raftPoint>)
(<raftPoint> X-10.012 Y-1.84 </raftPoint>)
(<raftPoint> X-9.619 Y-3.6 </raftPoint>)
(<raftPoint> X-10.012 Y-5.36 </raftPoint>)
(<raftPoint> X-10.012 Y-12.96 </raftPoint>)
(<raftPoint> X10.013 Y-12.96 </raftPoint>)
(<raftPoint> X10.013 Y-5.36 </raftPoint>)
(<raftPoint> X9.62 Y-3.6 </raftPoint>)
(<raftPoint> X10.013 Y-1.84 </raftPoint>)
(<raftPoint> X10.013 Y-0.184 </raftPoint>)
(<raftPoint> X14.523 Y3.065 </raftPoint>)
(<raftPoint> X18.9 Y3.255 </raftPoint>)
(<raftPoint> X19.017 Y12.96 </raftPoint>)
(<raftPoint> X-19.021 Y12.96 </raftPoint>)
(<raftPoint> X-18.799 Y3.255 </raftPoint>)
(<raftPoint> X-14.523 Y3.065 </raftPoint>)
(</raftPerimeter>)
(<raftPerimeter>)
(<raftPoint> X13.333 Y7.068 </raftPoint>)
(<raftPoint> X13.333 Y3.783 </raftPoint>)
(<raftPoint> X8.883 Y0.54 </raftPoint>)
(<raftPoint> X-8.881 Y0.54 </raftPoint>)
(<raftPoint> X-13.236 Y3.781 </raftPoint>)
(<raftPoint> X-13.236 Y7.072 </raftPoint>)
(<raftPoint> X-10.629 Y10.26 </raftPoint>)
(<raftPoint> X10.633 Y10.26 </raftPoint>)
(</raftPerimeter>)
(<raftPerimeter>)
(<raftPoint> X-10.012 Y-0.184 </raftPoint>)
(<raftPoint> X-10.012 Y-1.84 </raftPoint>)
(<raftPoint> X-9.619 Y-3.6 </raftPoint>)
(<raftPoint> X-10.012 Y-5.36 </raftPoint>)
(<raftPoint> X-10.012 Y-12.96 </raftPoint>)
(<raftPoint> X10.013 Y-12.96 </raftPoint>)
(<raftPoint> X10.013 Y-5.36 </raftPoint>)
(<raftPoint> X9.62 Y-3.6 </raftPoint>)
(<raftPoint> X10.013 Y-1.84 </raftPoint>)
(<raftPoint> X10.013 Y-0.184 </raftPoint>)
(<raftPoint> X14.523 Y3.065 </raftPoint>)
(<raftPoint> X18.9 Y3.255 </raftPoint>)
(<raftPoint> X19.017 Y12.96 </raftPoint>)
(<raftPoint> X-19.021 Y12.96 </raftPoint>)
(<raftPoint> X-18.799 Y3.255 </raftPoint>)
(<raftPoint> X-14.523 Y3.065 </raftPoint>)
(</raftPerimeter>)
(<raftPerimeter>)
(<raftPoint> X-9.529 Y0.36 </raftPoint>)
(<raftPoint> X-13.943 Y3.777 </raftPoint>)
(<raftPoint> X-13.943 Y7.048 </raftPoint>)
(<raftPoint> X-10.653 Y10.26 </raftPoint>)
(<raftPoint> X10.656 Y10.26 </raftPoint>)
(<raftPoint> X14.04 Y7.045 </raftPoint>)
(<raftPoint> X14.04 Y3.604 </raftPoint>)
(<raftPoint> X9.537 Y0.36 </raftPoint>)
(</raftPerimeter>)
(<raftPerimeter>)
(<raftPoint> X10.013 Y-5.36 </raftPoint>)
(<raftPoint> X9.62 Y-3.6 </raftPoint>)
(<raftPoint> X10.013 Y-1.84 </raftPoint>)
(<raftPoint> X10.013 Y0.36 </raftPoint>)
(<raftPoint> X-10.012 Y0.36 </raftPoint>)
(<raftPoint> X-10.012 Y-1.84 </raftPoint>)
(<raftPoint> X-9.619 Y-3.6 </raftPoint>)
(<raftPoint> X-10.012 Y-5.36 </raftPoint>)
(<raftPoint> X-10.012 Y-12.96 </raftPoint>)
(<raftPoint> X10.013 Y-12.96 </raftPoint>)
(</raftPerimeter>)
(<raftPerimeter>)
(<raftPoint> X19.013 Y12.96 </raftPoint>)
(<raftPoint> X-19.013 Y12.96 </raftPoint>)
(<raftPoint> X-19.013 Y10.44 </raftPoint>)
(<raftPoint> X19.013 Y10.44 </raftPoint>)
(</raftPerimeter>)
(<raftPerimeter>)
(<raftPoint> X10.013 Y-5.36 </raftPoint>)
(<raftPoint> X9.62 Y-3.6 </raftPoint>)
(<raftPoint> X10.013 Y-1.84 </raftPoint>)
(<raftPoint> X10.013 Y0.36 </raftPoint>)
(<raftPoint> X-10.012 Y0.36 </raftPoint>)
(<raftPoint> X-10.012 Y-1.84 </raftPoint>)
(<raftPoint> X-9.619 Y-3.6 </raftPoint>)
(<raftPoint> X-10.012 Y-5.36 </raftPoint>)
(<raftPoint> X-10.012 Y-12.96 </raftPoint>)
(<raftPoint> X10.013 Y-12.96 </raftPoint>)
(</raftPerimeter>)
(<raftPerimeter>)
(<raftPoint> X19.013 Y12.96 </raftPoint>)
(<raftPoint> X-19.013 Y12.96 </raftPoint>)
(<raftPoint> X-19.013 Y10.44 </raftPoint>)
(<raftPoint> X19.013 Y10.44 </raftPoint>)
(</raftPerimeter>)
(<raftPerimeter>)
(<raftPoint> X-0.796 Y5.299 </raftPoint>)
(<raftPoint> X-0.796 Y3.741 </raftPoint>)
(<raftPoint> X-3.762 Y0.535 </raftPoint>)
(<raftPoint> X-10.012 Y0.349 </raftPoint>)
(<raftPoint> X-10.012 Y-1.84 </raftPoint>)
(<raftPoint> X-9.619 Y-3.6 </raftPoint>)
(<raftPoint> X-10.012 Y-5.36 </raftPoint>)
(<raftPoint> X-10.012 Y-12.96 </raftPoint>)
(<raftPoint> X10.013 Y-12.96 </raftPoint>)
(<raftPoint> X10.013 Y-5.36 </raftPoint>)
(<raftPoint> X9.62 Y-3.6 </raftPoint>)
(<raftPoint> X10.013 Y-1.84 </raftPoint>)
(<raftPoint> X10.013 Y0.349 </raftPoint>)
(<raftPoint> X3.758 Y0.535 </raftPoint>)
(<raftPoint> X0.695 Y3.744 </raftPoint>)
(<raftPoint> X0.695 Y5.297 </raftPoint>)
(<raftPoint> X3.801 Y10.262 </raftPoint>)
(<raftPoint> X19.013 Y10.444 </raftPoint>)
(<raftPoint> X19.013 Y12.96 </raftPoint>)
(<raftPoint> X-19.013 Y12.96 </raftPoint>)
(<raftPoint> X-19.013 Y10.444 </raftPoint>)
(<raftPoint> X-3.804 Y10.262 </raftPoint>)
(</raftPerimeter>)
(<raftPerimeter>)
(<raftPoint> X-2.16 Y0.532 </raftPoint>)
(<raftPoint> X-10.012 Y0.352 </raftPoint>)
(<raftPoint> X-10.012 Y-1.84 </raftPoint>)
(<raftPoint> X-9.619 Y-3.6 </raftPoint>)
(<raftPoint> X-10.012 Y-5.36 </raftPoint>)
(<raftPoint> X-10.012 Y-12.96 </raftPoint>)
(<raftPoint> X10.013 Y-12.96 </raftPoint>)
(<raftPoint> X10.013 Y-5.36 </raftPoint>)
(<raftPoint> X9.62 Y-3.6 </raftPoint>)
(<raftPoint> X10.013 Y-1.84 </raftPoint>)
(<raftPoint> X10.013 Y0.352 </raftPoint>)
(<raftPoint> X2.16 Y0.532 </raftPoint>)
(<raftPoint> X2.16 Y10.264 </raftPoint>)
(<raftPoint> X19.013 Y10.444 </raftPoint>)
(<raftPoint> X19.013 Y12.96 </raftPoint>)
(<raftPoint> X-19.013 Y12.96 </raftPoint>)
(<raftPoint> X-19.013 Y10.444 </raftPoint>)
(<raftPoint> X-2.16 Y10.264 </raftPoint>)
(</raftPerimeter>)
(<raftPerimeter>)
(<raftPoint> X-2.16 Y0.532 </raftPoint>)
(<raftPoint> X-10.012 Y0.352 </raftPoint>)
(<raftPoint> X-10.012 Y-1.84 </raftPoint>)
(<raftPoint> X-9.619 Y-3.6 </raftPoint>)
(<raftPoint> X-10.012 Y-5.36 </raftPoint>)
(<raftPoint> X-10.012 Y-12.96 </raftPoint>)
(<raftPoint> X10.013 Y-12.96 </raftPoint>)
(<raftPoint> X10.013 Y-5.36 </raftPoint>)
(<raftPoint> X9.62 Y-3.6 </raftPoint>)
(<raftPoint> X10.013 Y-1.84 </raftPoint>)
(<raftPoint> X10.013 Y0.352 </raftPoint>)
(<raftPoint> X2.16 Y0.532 </raftPoint>)
(<raftPoint> X2.16 Y10.264 </raftPoint>)
(<raftPoint> X19.013 Y10.444 </raftPoint>)
(<raftPoint> X19.013 Y12.96 </raftPoint>)
(<raftPoint> X-19.013 Y12.96 </raftPoint>)
(<raftPoint> X-19.013 Y10.444 </raftPoint>)
(<raftPoint> X-2.16 Y10.264 </raftPoint>)
(</raftPerimeter>)
(<raftPerimeter>)
(<raftPoint> X-2.16 Y0.532 </raftPoint>)
(<raftPoint> X-10.012 Y0.352 </raftPoint>)
(<raftPoint> X-10.012 Y-1.84 </raftPoint>)
(<raftPoint> X-9.619 Y-3.6 </raftPoint>)
(<raftPoint> X-10.012 Y-5.36 </raftPoint>)
(<raftPoint> X-10.012 Y-12.96 </raftPoint>)
(<raftPoint> X10.013 Y-12.96 </raftPoint>)
(<raftPoint> X10.013 Y-5.36 </raftPoint>)
(<raftPoint> X9.62 Y-3.6 </raftPoint>)
(<raftPoint> X10.013 Y-1.84 </raftPoint>)
(<raftPoint> X10.013 Y0.352 </raftPoint>)
(<raftPoint> X2.16 Y0.532 </raftPoint>)
(<raftPoint> X2.16 Y10.264 </raftPoint>)
(<raftPoint> X19.013 Y10.444 </raftPoint>)
(<raftPoint> X19.013 Y12.96 </raftPoint>)
(<raftPoint> X-19.013 Y12.96 </raftPoint>)
(<raftPoint> X-19.013 Y10.444 </raftPoint>)
(<raftPoint> X-2.16 Y10.264 </raftPoint>)
(</raftPerimeter>)
(<raftPerimeter>)
(<raftPoint> X-2.366 Y3.753 </raftPoint>)
(<raftPoint> X-5.556 Y0.534 </raftPoint>)
(<raftPoint> X-10.012 Y0.345 </raftPoint>)
(<raftPoint> X-10.012 Y-1.84 </raftPoint>)
(<raftPoint> X-9.619 Y-3.6 </raftPoint>)
(<raftPoint> X-10.012 Y-5.36 </raftPoint>)
(<raftPoint> X-10.012 Y-12.96 </raftPoint>)
(<raftPoint> X10.013 Y-12.96 </raftPoint>)
(<raftPoint> X10.013 Y-5.36 </raftPoint>)
(<raftPoint> X9.62 Y-3.6 </raftPoint>)
(<raftPoint> X10.013 Y-1.84 </raftPoint>)
(<raftPoint> X10.013 Y0.352 </raftPoint>)
(<raftPoint> X2.16 Y0.532 </raftPoint>)
(<raftPoint> X2.16 Y10.264 </raftPoint>)
(<raftPoint> X19.013 Y10.444 </raftPoint>)
(<raftPoint> X19.013 Y12.96 </raftPoint>)
(<raftPoint> X-19.013 Y12.96 </raftPoint>)
(<raftPoint> X-19.013 Y10.444 </raftPoint>)
(<raftPoint> X-2.171 Y10.264 </raftPoint>)
(</raftPerimeter>)
M73 P4 (display progress)
(<raftPerimeter>)
(<raftPoint> X-2.551 Y5.298 </raftPoint>)
(<raftPoint> X-2.551 Y3.742 </raftPoint>)
(<raftPoint> X-5.562 Y0.533 </raftPoint>)
(<raftPoint> X-10.012 Y0.345 </raftPoint>)
(<raftPoint> X-10.012 Y-1.84 </raftPoint>)
(<raftPoint> X-9.619 Y-3.6 </raftPoint>)
(<raftPoint> X-10.012 Y-5.36 </raftPoint>)
(<raftPoint> X-10.012 Y-12.96 </raftPoint>)
(<raftPoint> X10.013 Y-12.96 </raftPoint>)
(<raftPoint> X10.013 Y-5.36 </raftPoint>)
(<raftPoint> X9.62 Y-3.6 </raftPoint>)
(<raftPoint> X10.013 Y-1.84 </raftPoint>)
(<raftPoint> X10.013 Y0.345 </raftPoint>)
(<raftPoint> X5.559 Y0.534 </raftPoint>)
(<raftPoint> X2.45 Y3.746 </raftPoint>)
(<raftPoint> X2.45 Y5.295 </raftPoint>)
(<raftPoint> X5.6 Y10.263 </raftPoint>)
(<raftPoint> X19.013 Y10.445 </raftPoint>)
(<raftPoint> X19.013 Y12.96 </raftPoint>)
(<raftPoint> X-19.013 Y12.96 </raftPoint>)
(<raftPoint> X-19.013 Y10.445 </raftPoint>)
(<raftPoint> X-5.603 Y10.263 </raftPoint>)
(</raftPerimeter>)
(<raftPerimeter>)
(<raftPoint> X-2.731 Y5.303 </raftPoint>)
(<raftPoint> X-2.731 Y3.737 </raftPoint>)
(<raftPoint> X-5.568 Y0.533 </raftPoint>)
(<raftPoint> X-10.012 Y0.345 </raftPoint>)
(<raftPoint> X-10.012 Y-1.84 </raftPoint>)
(<raftPoint> X-9.619 Y-3.6 </raftPoint>)
(<raftPoint> X-10.012 Y-5.36 </raftPoint>)
(<raftPoint> X-10.012 Y-12.96 </raftPoint>)
(<raftPoint> X10.013 Y-12.96 </raftPoint>)
(<raftPoint> X10.013 Y-5.36 </raftPoint>)
(<raftPoint> X9.62 Y-3.6 </raftPoint>)
(<raftPoint> X10.013 Y-1.84 </raftPoint>)
(<raftPoint> X10.013 Y0.345 </raftPoint>)
(<raftPoint> X5.565 Y0.533 </raftPoint>)
(<raftPoint> X2.63 Y3.74 </raftPoint>)
(<raftPoint> X2.63 Y5.3 </raftPoint>)
(<raftPoint> X5.606 Y10.263 </raftPoint>)
(<raftPoint> X19.013 Y10.445 </raftPoint>)
(<raftPoint> X19.013 Y12.96 </raftPoint>)
(<raftPoint> X-19.013 Y12.96 </raftPoint>)
(<raftPoint> X-19.013 Y10.445 </raftPoint>)
(<raftPoint> X-5.609 Y10.263 </raftPoint>)
(</raftPerimeter>)
(<raftPerimeter>)
(<raftPoint> X-2.821 Y5.306 </raftPoint>)
(<raftPoint> X-2.821 Y3.733 </raftPoint>)
(<raftPoint> X-5.571 Y0.533 </raftPoint>)
(<raftPoint> X-10.012 Y0.345 </raftPoint>)
(<raftPoint> X-10.012 Y-1.84 </raftPoint>)
(<raftPoint> X-9.619 Y-3.6 </raftPoint>)
(<raftPoint> X-10.012 Y-5.36 </raftPoint>)
(<raftPoint> X-10.012 Y-12.96 </raftPoint>)
(<raftPoint> X10.013 Y-12.96 </raftPoint>)
(<raftPoint> X10.013 Y-5.36 </raftPoint>)
(<raftPoint> X9.62 Y-3.6 </raftPoint>)
(<raftPoint> X10.013 Y-1.84 </raftPoint>)
(<raftPoint> X10.013 Y0.345 </raftPoint>)
(<raftPoint> X5.568 Y0.533 </raftPoint>)
(<raftPoint> X2.72 Y3.737 </raftPoint>)
(<raftPoint> X2.72 Y5.303 </raftPoint>)
(<raftPoint> X5.609 Y10.263 </raftPoint>)
(<raftPoint> X19.013 Y10.445 </raftPoint>)
(<raftPoint> X19.013 Y12.96 </raftPoint>)
(<raftPoint> X-19.013 Y12.96 </raftPoint>)
(<raftPoint> X-19.013 Y10.445 </raftPoint>)
(<raftPoint> X-5.612 Y10.263 </raftPoint>)
(</raftPerimeter>)
(<raftPerimeter>)
(<raftPoint> X-2.875 Y5.307 </raftPoint>)
(<raftPoint> X-2.875 Y3.732 </raftPoint>)
(<raftPoint> X-5.573 Y0.533 </raftPoint>)
(<raftPoint> X-10.012 Y0.345 </raftPoint>)
(<raftPoint> X-10.012 Y-1.84 </raftPoint>)
(<raftPoint> X-9.619 Y-3.6 </raftPoint>)
(<raftPoint> X-10.012 Y-5.36 </raftPoint>)
(<raftPoint> X-10.012 Y-12.96 </raftPoint>)
(<raftPoint> X10.013 Y-12.96 </raftPoint>)
(<raftPoint> X10.013 Y-5.36 </raftPoint>)
(<raftPoint> X9.62 Y-3.6 </raftPoint>)
(<raftPoint> X10.013 Y-1.84 </raftPoint>)
(<raftPoint> X10.013 Y0.345 </raftPoint>)
(<raftPoint> X5.57 Y0.533 </raftPoint>)
(<raftPoint> X2.774 Y3.735 </raftPoint>)
(<raftPoint> X2.774 Y5.304 </raftPoint>)
(<raftPoint> X5.61 Y10.263 </raftPoint>)
(<raftPoint> X19.013 Y10.445 </raftPoint>)
(<raftPoint> X19.013 Y12.96 </raftPoint>)
(<raftPoint> X-19.013 Y12.96 </raftPoint>)
(<raftPoint> X-19.013 Y10.445 </raftPoint>)
(<raftPoint> X-5.614 Y10.263 </raftPoint>)
(</raftPerimeter>)
(<raftPerimeter>)
(<raftPoint> X-2.929 Y5.309 </raftPoint>)
(<raftPoint> X-2.929 Y3.73 </raftPoint>)
(<raftPoint> X-5.575 Y0.533 </raftPoint>)
(<raftPoint> X-10.012 Y0.345 </raftPoint>)
(<raftPoint> X-10.012 Y-1.84 </raftPoint>)
(<raftPoint> X-9.619 Y-3.6 </raftPoint>)
(<raftPoint> X-10.012 Y-5.36 </raftPoint>)
(<raftPoint> X-10.012 Y-12.96 </raftPoint>)
(<raftPoint> X10.013 Y-12.96 </raftPoint>)
(<raftPoint> X10.013 Y-5.36 </raftPoint>)
(<raftPoint> X9.62 Y-3.6 </raftPoint>)
(<raftPoint> X10.013 Y-1.84 </raftPoint>)
(<raftPoint> X10.013 Y0.345 </raftPoint>)
(<raftPoint> X5.572 Y0.533 </raftPoint>)
(<raftPoint> X2.828 Y3.733 </raftPoint>)
(<raftPoint> X2.828 Y5.306 </raftPoint>)
(<raftPoint> X5.612 Y10.263 </raftPoint>)
(<raftPoint> X19.013 Y10.445 </raftPoint>)
(<raftPoint> X19.013 Y12.96 </raftPoint>)
(<raftPoint> X-19.013 Y12.96 </raftPoint>)
(<raftPoint> X-19.013 Y10.445 </raftPoint>)
(<raftPoint> X-5.616 Y10.263 </raftPoint>)
(</raftPerimeter>)
(<raftPerimeter>)
(<raftPoint> X-2.982 Y5.31 </raftPoint>)
(<raftPoint> X-2.982 Y3.728 </raftPoint>)
(<raftPoint> X-5.577 Y0.533 </raftPoint>)
(<raftPoint> X-10.012 Y0.345 </raftPoint>)
(<raftPoint> X-10.012 Y-1.84 </raftPoint>)
(<raftPoint> X-9.619 Y-3.6 </raftPoint>)
(<raftPoint> X-10.012 Y-5.36 </raftPoint>)
(<raftPoint> X-10.012 Y-12.96 </raftPoint>)
(<raftPoint> X10.013 Y-12.96 </raftPoint>)
(<raftPoint> X10.013 Y-5.36 </raftPoint>)
(<raftPoint> X9.62 Y-3.6 </raftPoint>)
(<raftPoint> X10.013 Y-1.84 </raftPoint>)
(<raftPoint> X10.013 Y0.345 </raftPoint>)
(<raftPoint> X5.573 Y0.533 </raftPoint>)
(<raftPoint> X2.881 Y3.731 </raftPoint>)
(<raftPoint> X2.881 Y5.307 </raftPoint>)
(<raftPoint> X5.614 Y10.263 </raftPoint>)
(<raftPoint> X19.013 Y10.445 </raftPoint>)
(<raftPoint> X19.013 Y12.96 </raftPoint>)
(<raftPoint> X-19.013 Y12.96 </raftPoint>)
(<raftPoint> X-19.013 Y10.445 </raftPoint>)
(<raftPoint> X-5.618 Y10.263 </raftPoint>)
(</raftPerimeter>)
(<raftPerimeter>)
(<raftPoint> X-2.987 Y5.31 </raftPoint>)
(<raftPoint> X-2.987 Y3.728 </raftPoint>)
(<raftPoint> X-5.577 Y0.533 </raftPoint>)
(<raftPoint> X-10.012 Y0.345 </raftPoint>)
(<raftPoint> X-10.012 Y-1.84 </raftPoint>)
(<raftPoint> X-9.619 Y-3.6 </raftPoint>)
(<raftPoint> X-10.012 Y-5.36 </raftPoint>)
(<raftPoint> X-10.012 Y-12.96 </raftPoint>)
(<raftPoint> X10.013 Y-12.96 </raftPoint>)
(<raftPoint> X10.013 Y-5.36 </raftPoint>)
(<raftPoint> X9.62 Y-3.6 </raftPoint>)
(<raftPoint> X10.013 Y-1.84 </raftPoint>)
(<raftPoint> X10.013 Y0.345 </raftPoint>)
(<raftPoint> X5.574 Y0.533 </raftPoint>)
(<raftPoint> X2.886 Y3.731 </raftPoint>)
(<raftPoint> X2.886 Y5.307 </raftPoint>)
(<raftPoint> X5.614 Y10.263 </raftPoint>)
(<raftPoint> X19.013 Y10.445 </raftPoint>)
(<raftPoint> X19.013 Y12.96 </raftPoint>)
(<raftPoint> X-19.013 Y12.96 </raftPoint>)
(<raftPoint> X-19.013 Y10.445 </raftPoint>)
(<raftPoint> X-5.618 Y10.263 </raftPoint>)
(</raftPerimeter>)
(<raftPerimeter>)
(<raftPoint> X-2.933 Y5.309 </raftPoint>)
(<raftPoint> X-2.933 Y3.73 </raftPoint>)
(<raftPoint> X-5.575 Y0.533 </raftPoint>)
(<raftPoint> X-10.012 Y0.345 </raftPoint>)
(<raftPoint> X-10.012 Y-1.84 </raftPoint>)
(<raftPoint> X-9.619 Y-3.6 </raftPoint>)
(<raftPoint> X-10.012 Y-5.36 </raftPoint>)
(<raftPoint> X-10.012 Y-12.96 </raftPoint>)
(<raftPoint> X10.013 Y-12.96 </raftPoint>)
(<raftPoint> X10.013 Y-5.36 </raftPoint>)
(<raftPoint> X9.62 Y-3.6 </raftPoint>)
(<raftPoint> X10.013 Y-1.84 </raftPoint>)
(<raftPoint> X10.013 Y0.345 </raftPoint>)
(<raftPoint> X5.572 Y0.533 </raftPoint>)
(<raftPoint> X2.832 Y3.733 </raftPoint>)
(<raftPoint> X2.832 Y5.306 </raftPoint>)
(<raftPoint> X5.612 Y10.263 </raftPoint>)
(<raftPoint> X19.013 Y10.445 </raftPoint>)
(<raftPoint> X19.013 Y12.96 </raftPoint>)
(<raftPoint> X-19.013 Y12.96 </raftPoint>)
(<raftPoint> X-19.013 Y10.445 </raftPoint>)
(<raftPoint> X-5.616 Y10.263 </raftPoint>)
(</raftPerimeter>)
(<raftPerimeter>)
(<raftPoint> X-2.879 Y5.307 </raftPoint>)
(<raftPoint> X-2.879 Y3.731 </raftPoint>)
(<raftPoint> X-5.573 Y0.533 </raftPoint>)
(<raftPoint> X-10.012 Y0.345 </raftPoint>)
(<raftPoint> X-10.012 Y-1.84 </raftPoint>)
(<raftPoint> X-9.619 Y-3.6 </raftPoint>)
(<raftPoint> X-10.012 Y-5.36 </raftPoint>)
(<raftPoint> X-10.012 Y-12.96 </raftPoint>)
(<raftPoint> X10.013 Y-12.96 </raftPoint>)
(<raftPoint> X10.013 Y-5.36 </raftPoint>)
(<raftPoint> X9.62 Y-3.6 </raftPoint>)
(<raftPoint> X10.013 Y-1.84 </raftPoint>)
(<raftPoint> X10.013 Y0.345 </raftPoint>)
(<raftPoint> X5.57 Y0.533 </raftPoint>)
(<raftPoint> X2.778 Y3.735 </raftPoint>)
(<raftPoint> X2.778 Y5.304 </raftPoint>)
(<raftPoint> X5.611 Y10.263 </raftPoint>)
(<raftPoint> X19.013 Y10.445 </raftPoint>)
(<raftPoint> X19.013 Y12.96 </raftPoint>)
(<raftPoint> X-19.013 Y12.96 </raftPoint>)
(<raftPoint> X-19.013 Y10.445 </raftPoint>)
(<raftPoint> X-5.614 Y10.263 </raftPoint>)
(</raftPerimeter>)
(<raftPerimeter>)
(<raftPoint> X-2.825 Y5.306 </raftPoint>)
(<raftPoint> X-2.825 Y3.733 </raftPoint>)
(<raftPoint> X-5.571 Y0.533 </raftPoint>)
(<raftPoint> X-10.012 Y0.345 </raftPoint>)
(<raftPoint> X-10.012 Y-1.84 </raftPoint>)
(<raftPoint> X-9.619 Y-3.6 </raftPoint>)
(<raftPoint> X-10.012 Y-5.36 </raftPoint>)
(<raftPoint> X-10.012 Y-12.96 </raftPoint>)
(<raftPoint> X10.013 Y-12.96 </raftPoint>)
(<raftPoint> X10.013 Y-5.36 </raftPoint>)
(<raftPoint> X9.62 Y-3.6 </raftPoint>)
(<raftPoint> X10.013 Y-1.84 </raftPoint>)
(<raftPoint> X10.013 Y0.345 </raftPoint>)
(<raftPoint> X5.568 Y0.533 </raftPoint>)
(<raftPoint> X2.724 Y3.737 </raftPoint>)
(<raftPoint> X2.724 Y5.303 </raftPoint>)
(<raftPoint> X5.609 Y10.263 </raftPoint>)
(<raftPoint> X19.013 Y10.445 </raftPoint>)
(<raftPoint> X19.013 Y12.96 </raftPoint>)
(<raftPoint> X-19.013 Y12.96 </raftPoint>)
(<raftPoint> X-19.013 Y10.445 </raftPoint>)
(<raftPoint> X-5.612 Y10.263 </raftPoint>)
(</raftPerimeter>)
(<raftPerimeter>)
(<raftPoint> X-2.746 Y5.304 </raftPoint>)
(<raftPoint> X-2.746 Y3.736 </raftPoint>)
(<raftPoint> X-5.569 Y0.533 </raftPoint>)
(<raftPoint> X-10.012 Y0.345 </raftPoint>)
(<raftPoint> X-10.012 Y-1.84 </raftPoint>)
(<raftPoint> X-9.619 Y-3.6 </raftPoint>)
(<raftPoint> X-10.012 Y-5.36 </raftPoint>)
(<raftPoint> X-10.012 Y-12.96 </raftPoint>)
(<raftPoint> X10.013 Y-12.96 </raftPoint>)
(<raftPoint> X10.013 Y-5.36 </raftPoint>)
(<raftPoint> X9.62 Y-3.6 </raftPoint>)
(<raftPoint> X10.013 Y-1.84 </raftPoint>)
(<raftPoint> X10.013 Y0.345 </raftPoint>)
M73 P5 (display progress)
(<raftPoint> X5.565 Y0.533 </raftPoint>)
(<raftPoint> X2.645 Y3.739 </raftPoint>)
(<raftPoint> X2.645 Y5.301 </raftPoint>)
(<raftPoint> X5.606 Y10.263 </raftPoint>)
(<raftPoint> X19.013 Y10.445 </raftPoint>)
(<raftPoint> X19.013 Y12.96 </raftPoint>)
(<raftPoint> X-19.013 Y12.96 </raftPoint>)
(<raftPoint> X-19.013 Y10.445 </raftPoint>)
(<raftPoint> X-5.609 Y10.263 </raftPoint>)
(</raftPerimeter>)
(<raftPerimeter>)
(<raftPoint> X-2.565 Y5.299 </raftPoint>)
(<raftPoint> X-2.565 Y3.742 </raftPoint>)
(<raftPoint> X-5.562 Y0.533 </raftPoint>)
(<raftPoint> X-10.012 Y0.345 </raftPoint>)
(<raftPoint> X-10.012 Y-1.84 </raftPoint>)
(<raftPoint> X-9.619 Y-3.6 </raftPoint>)
(<raftPoint> X-10.012 Y-5.36 </raftPoint>)
(<raftPoint> X-10.012 Y-12.96 </raftPoint>)
(<raftPoint> X10.013 Y-12.96 </raftPoint>)
(<raftPoint> X10.013 Y-5.36 </raftPoint>)
(<raftPoint> X9.62 Y-3.6 </raftPoint>)
(<raftPoint> X10.013 Y-1.84 </raftPoint>)
(<raftPoint> X10.013 Y0.345 </raftPoint>)
(<raftPoint> X5.559 Y0.534 </raftPoint>)
(<raftPoint> X2.464 Y3.745 </raftPoint>)
(<raftPoint> X2.464 Y5.296 </raftPoint>)
(<raftPoint> X5.6 Y10.263 </raftPoint>)
(<raftPoint> X19.013 Y10.445 </raftPoint>)
(<raftPoint> X19.013 Y12.96 </raftPoint>)
(<raftPoint> X-19.013 Y12.96 </raftPoint>)
(<raftPoint> X-19.013 Y10.445 </raftPoint>)
(<raftPoint> X-5.603 Y10.263 </raftPoint>)
(</raftPerimeter>)
(<raftPerimeter>)
(<raftPoint> X-2.38 Y3.752 </raftPoint>)
(<raftPoint> X-5.557 Y0.534 </raftPoint>)
(<raftPoint> X-10.012 Y0.345 </raftPoint>)
(<raftPoint> X-10.012 Y-1.84 </raftPoint>)
(<raftPoint> X-9.619 Y-3.6 </raftPoint>)
(<raftPoint> X-10.012 Y-5.36 </raftPoint>)
(<raftPoint> X-10.012 Y-12.96 </raftPoint>)
(<raftPoint> X10.013 Y-12.96 </raftPoint>)
(<raftPoint> X10.013 Y-5.36 </raftPoint>)
(<raftPoint> X9.62 Y-3.6 </raftPoint>)
(<raftPoint> X10.013 Y-1.84 </raftPoint>)
(<raftPoint> X10.013 Y0.352 </raftPoint>)
(<raftPoint> X2.16 Y0.532 </raftPoint>)
(<raftPoint> X2.16 Y10.264 </raftPoint>)
(<raftPoint> X19.013 Y10.444 </raftPoint>)
(<raftPoint> X19.013 Y12.96 </raftPoint>)
(<raftPoint> X-19.013 Y12.96 </raftPoint>)
(<raftPoint> X-19.013 Y10.444 </raftPoint>)
(<raftPoint> X-2.172 Y10.264 </raftPoint>)
(</raftPerimeter>)
(<raftPerimeter>)
(<raftPoint> X-2.16 Y0.54 </raftPoint>)
(<raftPoint> X-9.049 Y0.54 </raftPoint>)
(<raftPoint> X-10.012 Y0.274 </raftPoint>)
(<raftPoint> X-10.012 Y-1.84 </raftPoint>)
(<raftPoint> X-9.619 Y-3.6 </raftPoint>)
(<raftPoint> X-10.012 Y-5.36 </raftPoint>)
(<raftPoint> X-10.012 Y-12.874 </raftPoint>)
(<raftPoint> X-9.049 Y-13.14 </raftPoint>)
(<raftPoint> X9.049 Y-13.14 </raftPoint>)
(<raftPoint> X10.013 Y-12.874 </raftPoint>)
(<raftPoint> X10.013 Y-5.36 </raftPoint>)
(<raftPoint> X9.62 Y-3.6 </raftPoint>)
(<raftPoint> X10.013 Y-1.84 </raftPoint>)
(<raftPoint> X10.013 Y0.274 </raftPoint>)
(<raftPoint> X9.049 Y0.54 </raftPoint>)
(<raftPoint> X2.16 Y0.54 </raftPoint>)
(<raftPoint> X2.16 Y10.26 </raftPoint>)
(<raftPoint> X18.049 Y10.26 </raftPoint>)
(<raftPoint> X19.013 Y10.526 </raftPoint>)
(<raftPoint> X19.013 Y12.874 </raftPoint>)
(<raftPoint> X18.049 Y13.14 </raftPoint>)
(<raftPoint> X-18.049 Y13.14 </raftPoint>)
(<raftPoint> X-19.013 Y12.874 </raftPoint>)
(<raftPoint> X-19.013 Y10.526 </raftPoint>)
(<raftPoint> X-18.049 Y10.26 </raftPoint>)
(<raftPoint> X-2.16 Y10.26 </raftPoint>)
(</raftPerimeter>)
(<raftPerimeter>)
(<raftPoint> X-2.16 Y0.532 </raftPoint>)
(<raftPoint> X-10.012 Y0.352 </raftPoint>)
(<raftPoint> X-10.012 Y-1.84 </raftPoint>)
(<raftPoint> X-9.619 Y-3.6 </raftPoint>)
(<raftPoint> X-10.012 Y-5.36 </raftPoint>)
(<raftPoint> X-10.012 Y-12.96 </raftPoint>)
(<raftPoint> X10.013 Y-12.96 </raftPoint>)
(<raftPoint> X10.013 Y-5.36 </raftPoint>)
(<raftPoint> X9.62 Y-3.6 </raftPoint>)
(<raftPoint> X10.013 Y-1.84 </raftPoint>)
(<raftPoint> X10.013 Y0.352 </raftPoint>)
(<raftPoint> X2.16 Y0.532 </raftPoint>)
(<raftPoint> X2.16 Y10.264 </raftPoint>)
(<raftPoint> X19.013 Y10.444 </raftPoint>)
(<raftPoint> X19.013 Y12.96 </raftPoint>)
(<raftPoint> X-19.013 Y12.96 </raftPoint>)
(<raftPoint> X-19.013 Y10.444 </raftPoint>)
(<raftPoint> X-2.16 Y10.264 </raftPoint>)
(</raftPerimeter>)
(<raftPerimeter>)
(<raftPoint> X-2.16 Y0.532 </raftPoint>)
(<raftPoint> X-10.012 Y0.352 </raftPoint>)
(<raftPoint> X-10.012 Y-1.84 </raftPoint>)
(<raftPoint> X-9.619 Y-3.6 </raftPoint>)
(<raftPoint> X-10.012 Y-5.36 </raftPoint>)
(<raftPoint> X-10.012 Y-12.96 </raftPoint>)
(<raftPoint> X10.013 Y-12.96 </raftPoint>)
(<raftPoint> X10.013 Y-5.36 </raftPoint>)
(<raftPoint> X9.62 Y-3.6 </raftPoint>)
(<raftPoint> X10.013 Y-1.84 </raftPoint>)
(<raftPoint> X10.013 Y0.352 </raftPoint>)
(<raftPoint> X2.16 Y0.532 </raftPoint>)
(<raftPoint> X2.16 Y10.264 </raftPoint>)
(<raftPoint> X19.013 Y10.444 </raftPoint>)
(<raftPoint> X19.013 Y12.96 </raftPoint>)
(<raftPoint> X-19.013 Y12.96 </raftPoint>)
(<raftPoint> X-19.013 Y10.444 </raftPoint>)
(<raftPoint> X-2.16 Y10.264 </raftPoint>)
(</raftPerimeter>)
(<raftPerimeter>)
(<raftPoint> X-0.907 Y5.302 </raftPoint>)
(<raftPoint> X-0.907 Y3.737 </raftPoint>)
(<raftPoint> X-3.765 Y0.535 </raftPoint>)
(<raftPoint> X-10.012 Y0.349 </raftPoint>)
(<raftPoint> X-10.012 Y-1.84 </raftPoint>)
(<raftPoint> X-9.619 Y-3.6 </raftPoint>)
(<raftPoint> X-10.012 Y-5.36 </raftPoint>)
(<raftPoint> X-10.012 Y-12.96 </raftPoint>)
(<raftPoint> X10.013 Y-12.96 </raftPoint>)
(<raftPoint> X10.013 Y-5.36 </raftPoint>)
(<raftPoint> X9.62 Y-3.6 </raftPoint>)
(<raftPoint> X10.013 Y-1.84 </raftPoint>)
(<raftPoint> X10.013 Y0.349 </raftPoint>)
(<raftPoint> X3.762 Y0.535 </raftPoint>)
(<raftPoint> X0.806 Y3.741 </raftPoint>)
(<raftPoint> X0.806 Y5.3 </raftPoint>)
(<raftPoint> X3.805 Y10.262 </raftPoint>)
(<raftPoint> X19.013 Y10.444 </raftPoint>)
(<raftPoint> X19.013 Y12.96 </raftPoint>)
(<raftPoint> X-19.013 Y12.96 </raftPoint>)
(<raftPoint> X-19.013 Y10.444 </raftPoint>)
(<raftPoint> X-3.808 Y10.262 </raftPoint>)
(</raftPerimeter>)
(<raftPerimeter>)
(<raftPoint> X10.013 Y-5.36 </raftPoint>)
(<raftPoint> X9.62 Y-3.6 </raftPoint>)
(<raftPoint> X10.013 Y-1.84 </raftPoint>)
(<raftPoint> X10.013 Y0.36 </raftPoint>)
(<raftPoint> X-10.012 Y0.36 </raftPoint>)
(<raftPoint> X-10.012 Y-1.84 </raftPoint>)
(<raftPoint> X-9.619 Y-3.6 </raftPoint>)
(<raftPoint> X-10.012 Y-5.36 </raftPoint>)
(<raftPoint> X-10.012 Y-12.96 </raftPoint>)
(<raftPoint> X10.013 Y-12.96 </raftPoint>)
(</raftPerimeter>)
(<raftPerimeter>)
(<raftPoint> X19.013 Y12.96 </raftPoint>)
(<raftPoint> X-19.013 Y12.96 </raftPoint>)
(<raftPoint> X-19.013 Y10.44 </raftPoint>)
(<raftPoint> X19.013 Y10.44 </raftPoint>)
(</raftPerimeter>)
(<raftPerimeter>)
(<raftPoint> X10.013 Y-5.36 </raftPoint>)
(<raftPoint> X9.62 Y-3.6 </raftPoint>)
(<raftPoint> X10.013 Y-1.84 </raftPoint>)
(<raftPoint> X10.013 Y0.36 </raftPoint>)
(<raftPoint> X-10.012 Y0.36 </raftPoint>)
(<raftPoint> X-10.012 Y-1.84 </raftPoint>)
(<raftPoint> X-9.619 Y-3.6 </raftPoint>)
(<raftPoint> X-10.012 Y-5.36 </raftPoint>)
(<raftPoint> X-10.012 Y-12.96 </raftPoint>)
(<raftPoint> X10.013 Y-12.96 </raftPoint>)
(</raftPerimeter>)
(<raftPerimeter>)
(<raftPoint> X19.013 Y12.96 </raftPoint>)
(<raftPoint> X-19.013 Y12.96 </raftPoint>)
(<raftPoint> X-19.013 Y10.44 </raftPoint>)
(<raftPoint> X19.013 Y10.44 </raftPoint>)
(</raftPerimeter>)
(<raftPerimeter>)
(<raftPoint> X10.013 Y-5.36 </raftPoint>)
(<raftPoint> X9.62 Y-3.6 </raftPoint>)
(<raftPoint> X10.013 Y-1.84 </raftPoint>)
(<raftPoint> X10.013 Y0.36 </raftPoint>)
(<raftPoint> X-10.012 Y0.36 </raftPoint>)
(<raftPoint> X-10.012 Y-1.84 </raftPoint>)
(<raftPoint> X-9.619 Y-3.6 </raftPoint>)
(<raftPoint> X-10.012 Y-5.36 </raftPoint>)
(<raftPoint> X-10.012 Y-12.96 </raftPoint>)
(<raftPoint> X10.013 Y-12.96 </raftPoint>)
(</raftPerimeter>)
(<raftPerimeter>)
(<raftPoint> X19.013 Y12.96 </raftPoint>)
(<raftPoint> X-19.013 Y12.96 </raftPoint>)
(<raftPoint> X-19.013 Y10.44 </raftPoint>)
(<raftPoint> X19.013 Y10.44 </raftPoint>)
(</raftPerimeter>)
(<raftPerimeter>)
(<raftPoint> X10.013 Y-5.36 </raftPoint>)
(<raftPoint> X9.62 Y-3.6 </raftPoint>)
(<raftPoint> X10.013 Y-1.84 </raftPoint>)
(<raftPoint> X10.013 Y0.36 </raftPoint>)
(<raftPoint> X-10.012 Y0.36 </raftPoint>)
(<raftPoint> X-10.012 Y-1.84 </raftPoint>)
(<raftPoint> X-9.619 Y-3.6 </raftPoint>)
(<raftPoint> X-10.012 Y-5.36 </raftPoint>)
(<raftPoint> X-10.012 Y-12.96 </raftPoint>)
(<raftPoint> X10.013 Y-12.96 </raftPoint>)
(</raftPerimeter>)
(<raftPerimeter>)
(<raftPoint> X19.013 Y12.96 </raftPoint>)
(<raftPoint> X-19.013 Y12.96 </raftPoint>)
(<raftPoint> X-19.013 Y10.44 </raftPoint>)
(<raftPoint> X19.013 Y10.44 </raftPoint>)
(</raftPerimeter>)
(<raftPerimeter>)
(<raftPoint> X10.013 Y-5.36 </raftPoint>)
(<raftPoint> X9.62 Y-3.6 </raftPoint>)
(<raftPoint> X10.013 Y-1.84 </raftPoint>)
(<raftPoint> X10.013 Y0.36 </raftPoint>)
(<raftPoint> X-10.012 Y0.36 </raftPoint>)
(<raftPoint> X-10.012 Y-1.84 </raftPoint>)
(<raftPoint> X-9.619 Y-3.6 </raftPoint>)
(<raftPoint> X-10.012 Y-5.36 </raftPoint>)
(<raftPoint> X-10.012 Y-12.96 </raftPoint>)
(<raftPoint> X10.013 Y-12.96 </raftPoint>)
(</raftPerimeter>)
(<raftPerimeter>)
(<raftPoint> X19.013 Y12.96 </raftPoint>)
(<raftPoint> X-19.013 Y12.96 </raftPoint>)
(<raftPoint> X-19.013 Y10.44 </raftPoint>)
(<raftPoint> X19.013 Y10.44 </raftPoint>)
(</raftPerimeter>)
(<raftPerimeter>)
(<raftPoint> X10.013 Y-5.36 </raftPoint>)
(<raftPoint> X9.62 Y-3.6 </raftPoint>)
(<raftPoint> X10.013 Y-1.84 </raftPoint>)
(<raftPoint> X10.013 Y0.36 </raftPoint>)
(<raftPoint> X-10.012 Y0.36 </raftPoint>)
(<raftPoint> X-10.012 Y-1.84 </raftPoint>)
(<raftPoint> X-9.619 Y-3.6 </raftPoint>)
(<raftPoint> X-10.012 Y-5.36 </raftPoint>)
(<raftPoint> X-10.012 Y-12.96 </raftPoint>)
(<raftPoint> X10.013 Y-12.96 </raftPoint>)
(</raftPerimeter>)
(<raftPerimeter>)
(<raftPoint> X19.013 Y12.96 </raftPoint>)
(<raftPoint> X-19.013 Y12.96 </raftPoint>)
(<raftPoint> X-19.013 Y10.44 </raftPoint>)
M73 P6 (display progress)
(<raftPoint> X19.013 Y10.44 </raftPoint>)
(</raftPerimeter>)
(<raftPerimeter>)
(<raftPoint> X10.013 Y-5.36 </raftPoint>)
(<raftPoint> X9.62 Y-3.6 </raftPoint>)
(<raftPoint> X10.013 Y-1.84 </raftPoint>)
(<raftPoint> X10.013 Y0.36 </raftPoint>)
(<raftPoint> X-10.012 Y0.36 </raftPoint>)
(<raftPoint> X-10.012 Y-1.84 </raftPoint>)
(<raftPoint> X-9.619 Y-3.6 </raftPoint>)
(<raftPoint> X-10.012 Y-5.36 </raftPoint>)
(<raftPoint> X-10.012 Y-12.96 </raftPoint>)
(<raftPoint> X10.013 Y-12.96 </raftPoint>)
(</raftPerimeter>)
(<raftPerimeter>)
(<raftPoint> X19.013 Y12.96 </raftPoint>)
(<raftPoint> X-19.013 Y12.96 </raftPoint>)
(<raftPoint> X-19.013 Y10.44 </raftPoint>)
(<raftPoint> X19.013 Y10.44 </raftPoint>)
(</raftPerimeter>)
(<raftPerimeter>)
(<raftPoint> X10.013 Y-5.36 </raftPoint>)
(<raftPoint> X9.62 Y-3.6 </raftPoint>)
(<raftPoint> X10.013 Y-1.84 </raftPoint>)
(<raftPoint> X10.013 Y0.36 </raftPoint>)
(<raftPoint> X-10.012 Y0.36 </raftPoint>)
(<raftPoint> X-10.012 Y-1.84 </raftPoint>)
(<raftPoint> X-9.619 Y-3.6 </raftPoint>)
(<raftPoint> X-10.012 Y-5.36 </raftPoint>)
(<raftPoint> X-10.012 Y-12.96 </raftPoint>)
(<raftPoint> X10.013 Y-12.96 </raftPoint>)
(</raftPerimeter>)
(<raftPerimeter>)
(<raftPoint> X19.013 Y12.96 </raftPoint>)
(<raftPoint> X-19.013 Y12.96 </raftPoint>)
(<raftPoint> X-19.013 Y10.44 </raftPoint>)
(<raftPoint> X19.013 Y10.44 </raftPoint>)
(</raftPerimeter>)
(<raftPerimeter>)
(<raftPoint> X10.013 Y-5.36 </raftPoint>)
(<raftPoint> X9.62 Y-3.6 </raftPoint>)
(<raftPoint> X10.013 Y-1.84 </raftPoint>)
(<raftPoint> X10.013 Y0.36 </raftPoint>)
(<raftPoint> X-10.012 Y0.36 </raftPoint>)
(<raftPoint> X-10.012 Y-1.84 </raftPoint>)
(<raftPoint> X-9.619 Y-3.6 </raftPoint>)
(<raftPoint> X-10.012 Y-5.36 </raftPoint>)
(<raftPoint> X-10.012 Y-12.96 </raftPoint>)
(<raftPoint> X10.013 Y-12.96 </raftPoint>)
(</raftPerimeter>)
(<raftPerimeter>)
(<raftPoint> X19.013 Y12.96 </raftPoint>)
(<raftPoint> X-19.013 Y12.96 </raftPoint>)
(<raftPoint> X-19.013 Y10.44 </raftPoint>)
(<raftPoint> X19.013 Y10.44 </raftPoint>)
(</raftPerimeter>)
(<raftPerimeter>)
(<raftPoint> X10.013 Y-5.36 </raftPoint>)
(<raftPoint> X9.62 Y-3.6 </raftPoint>)
(<raftPoint> X10.013 Y-1.84 </raftPoint>)
(<raftPoint> X10.013 Y0.36 </raftPoint>)
(<raftPoint> X-10.012 Y0.36 </raftPoint>)
(<raftPoint> X-10.012 Y-1.84 </raftPoint>)
(<raftPoint> X-9.619 Y-3.6 </raftPoint>)
(<raftPoint> X-10.012 Y-5.36 </raftPoint>)
(<raftPoint> X-10.012 Y-12.96 </raftPoint>)
(<raftPoint> X10.013 Y-12.96 </raftPoint>)
(</raftPerimeter>)
(<raftPerimeter>)
(<raftPoint> X19.013 Y12.96 </raftPoint>)
(<raftPoint> X-19.013 Y12.96 </raftPoint>)
(<raftPoint> X-19.013 Y10.44 </raftPoint>)
(<raftPoint> X19.013 Y10.44 </raftPoint>)
(</raftPerimeter>)
(<raftPerimeter>)
(<raftPoint> X10.013 Y-5.36 </raftPoint>)
(<raftPoint> X9.62 Y-3.6 </raftPoint>)
(<raftPoint> X10.013 Y-1.84 </raftPoint>)
(<raftPoint> X10.013 Y0.36 </raftPoint>)
(<raftPoint> X-10.012 Y0.36 </raftPoint>)
(<raftPoint> X-10.012 Y-1.84 </raftPoint>)
(<raftPoint> X-9.619 Y-3.6 </raftPoint>)
(<raftPoint> X-10.012 Y-5.36 </raftPoint>)
(<raftPoint> X-10.012 Y-12.96 </raftPoint>)
(<raftPoint> X10.013 Y-12.96 </raftPoint>)
(</raftPerimeter>)
(<raftPerimeter>)
(<raftPoint> X19.013 Y12.96 </raftPoint>)
(<raftPoint> X-19.013 Y12.96 </raftPoint>)
(<raftPoint> X-19.013 Y10.44 </raftPoint>)
(<raftPoint> X19.013 Y10.44 </raftPoint>)
(</raftPerimeter>)
(<raftPerimeter>)
(<raftPoint> X-9.652 Y-12.6 </raftPoint>)
(<raftPoint> X-9.327 Y-12.884 </raftPoint>)
(<raftPoint> X-9.053 Y-12.96 </raftPoint>)
(<raftPoint> X9.054 Y-12.96 </raftPoint>)
(<raftPoint> X9.327 Y-12.884 </raftPoint>)
(<raftPoint> X9.653 Y-12.6 </raftPoint>)
(<raftPoint> X9.422 Y-12.163 </raftPoint>)
(<raftPoint> X9.36 Y-12.146 </raftPoint>)
(<raftPoint> X9.36 Y-5.854 </raftPoint>)
(<raftPoint> X10.079 Y-5.656 </raftPoint>)
(<raftPoint> X9.62 Y-3.6 </raftPoint>)
(<raftPoint> X10.013 Y-1.84 </raftPoint>)
(<raftPoint> X10.013 Y0.36 </raftPoint>)
(<raftPoint> X-10.012 Y0.36 </raftPoint>)
(<raftPoint> X-10.012 Y-1.84 </raftPoint>)
(<raftPoint> X-9.619 Y-3.6 </raftPoint>)
(<raftPoint> X-10.078 Y-5.656 </raftPoint>)
(<raftPoint> X-9.36 Y-5.854 </raftPoint>)
(<raftPoint> X-9.36 Y-12.146 </raftPoint>)
(<raftPoint> X-9.422 Y-12.163 </raftPoint>)
(</raftPerimeter>)
(<raftPerimeter>)
(<raftPoint> X19.013 Y12.96 </raftPoint>)
(<raftPoint> X-19.013 Y12.96 </raftPoint>)
(<raftPoint> X-19.013 Y10.44 </raftPoint>)
(<raftPoint> X19.013 Y10.44 </raftPoint>)
(</raftPerimeter>)
(<raftPerimeter>)
(<raftPoint> X9.62 Y-3.6 </raftPoint>)
(<raftPoint> X10.013 Y-1.84 </raftPoint>)
(<raftPoint> X10.013 Y0.36 </raftPoint>)
(<raftPoint> X-10.012 Y0.36 </raftPoint>)
(<raftPoint> X-10.012 Y-1.84 </raftPoint>)
(<raftPoint> X-9.619 Y-3.6 </raftPoint>)
(<raftPoint> X-10.091 Y-5.752 </raftPoint>)
(<raftPoint> X10.092 Y-5.752 </raftPoint>)
(</raftPerimeter>)
(<raftPerimeter>)
(<raftPoint> X19.013 Y12.96 </raftPoint>)
(<raftPoint> X-19.013 Y12.96 </raftPoint>)
(<raftPoint> X-19.013 Y10.44 </raftPoint>)
(<raftPoint> X19.013 Y10.44 </raftPoint>)
(</raftPerimeter>)
(<raftPerimeter>)
(<raftPoint> X9.62 Y-3.6 </raftPoint>)
(<raftPoint> X10.013 Y-1.84 </raftPoint>)
(<raftPoint> X10.013 Y0.36 </raftPoint>)
(<raftPoint> X-10.012 Y0.36 </raftPoint>)
(<raftPoint> X-10.012 Y-1.84 </raftPoint>)
(<raftPoint> X-9.619 Y-3.6 </raftPoint>)
(<raftPoint> X-10.091 Y-5.752 </raftPoint>)
(<raftPoint> X10.092 Y-5.752 </raftPoint>)
(</raftPerimeter>)
(<raftPerimeter>)
(<raftPoint> X19.013 Y12.96 </raftPoint>)
(<raftPoint> X-19.013 Y12.96 </raftPoint>)
(<raftPoint> X-19.013 Y10.44 </raftPoint>)
(<raftPoint> X19.013 Y10.44 </raftPoint>)
(</raftPerimeter>)
(<raftPerimeter>)
(<raftPoint> X9.62 Y-3.6 </raftPoint>)
(<raftPoint> X10.013 Y-1.84 </raftPoint>)
(<raftPoint> X10.013 Y0.36 </raftPoint>)
(<raftPoint> X-10.012 Y0.36 </raftPoint>)
(<raftPoint> X-10.012 Y-1.84 </raftPoint>)
(<raftPoint> X-9.619 Y-3.6 </raftPoint>)
(<raftPoint> X-10.091 Y-5.752 </raftPoint>)
(<raftPoint> X10.092 Y-5.752 </raftPoint>)
(</raftPerimeter>)
(<raftPerimeter>)
(<raftPoint> X19.013 Y12.96 </raftPoint>)
(<raftPoint> X-19.013 Y12.96 </raftPoint>)
(<raftPoint> X-19.013 Y10.44 </raftPoint>)
(<raftPoint> X19.013 Y10.44 </raftPoint>)
(</raftPerimeter>)
(<raftPerimeter>)
(<raftPoint> X9.62 Y-3.6 </raftPoint>)
(<raftPoint> X10.013 Y-1.84 </raftPoint>)
(<raftPoint> X10.013 Y0.36 </raftPoint>)
(<raftPoint> X-10.012 Y0.36 </raftPoint>)
(<raftPoint> X-10.012 Y-1.84 </raftPoint>)
(<raftPoint> X-9.619 Y-3.6 </raftPoint>)
(<raftPoint> X-10.091 Y-5.752 </raftPoint>)
(<raftPoint> X10.092 Y-5.752 </raftPoint>)
(</raftPerimeter>)
(<raftPerimeter>)
(<raftPoint> X9.62 Y-3.6 </raftPoint>)
(<raftPoint> X10.013 Y-1.84 </raftPoint>)
(<raftPoint> X10.013 Y0.36 </raftPoint>)
(<raftPoint> X-10.012 Y0.36 </raftPoint>)
(<raftPoint> X-10.012 Y-1.84 </raftPoint>)
(<raftPoint> X-9.619 Y-3.6 </raftPoint>)
(<raftPoint> X-10.091 Y-5.752 </raftPoint>)
(<raftPoint> X10.092 Y-5.752 </raftPoint>)
(</raftPerimeter>)
(<raftPerimeter>)
(<raftPoint> X9.62 Y-3.6 </raftPoint>)
(<raftPoint> X10.013 Y-1.84 </raftPoint>)
(<raftPoint> X10.013 Y0.36 </raftPoint>)
(<raftPoint> X-10.012 Y0.36 </raftPoint>)
(<raftPoint> X-10.012 Y-1.84 </raftPoint>)
(<raftPoint> X-9.619 Y-3.6 </raftPoint>)
(<raftPoint> X-10.091 Y-5.752 </raftPoint>)
(<raftPoint> X10.092 Y-5.752 </raftPoint>)
(</raftPerimeter>)
(<raftPerimeter>)
(<raftPoint> X9.62 Y-3.6 </raftPoint>)
(<raftPoint> X10.013 Y-1.84 </raftPoint>)
(<raftPoint> X10.013 Y0.36 </raftPoint>)
(<raftPoint> X-10.012 Y0.36 </raftPoint>)
(<raftPoint> X-10.012 Y-1.84 </raftPoint>)
(<raftPoint> X-9.619 Y-3.6 </raftPoint>)
(<raftPoint> X-10.091 Y-5.752 </raftPoint>)
(<raftPoint> X10.092 Y-5.752 </raftPoint>)
(</raftPerimeter>)
(<raftPerimeter>)
(<raftPoint> X9.62 Y-3.6 </raftPoint>)
(<raftPoint> X10.013 Y-1.84 </raftPoint>)
(<raftPoint> X10.013 Y0.36 </raftPoint>)
(<raftPoint> X-10.012 Y0.36 </raftPoint>)
(<raftPoint> X-10.012 Y-1.84 </raftPoint>)
(<raftPoint> X-9.619 Y-3.6 </raftPoint>)
(<raftPoint> X-10.091 Y-5.752 </raftPoint>)
(<raftPoint> X10.092 Y-5.752 </raftPoint>)
(</raftPerimeter>)
(<raftPerimeter>)
(<raftPoint> X9.62 Y-3.6 </raftPoint>)
(<raftPoint> X10.013 Y-1.84 </raftPoint>)
(<raftPoint> X10.013 Y0.36 </raftPoint>)
(<raftPoint> X-10.012 Y0.36 </raftPoint>)
(<raftPoint> X-10.012 Y-1.84 </raftPoint>)
(<raftPoint> X-9.619 Y-3.6 </raftPoint>)
(<raftPoint> X-10.091 Y-5.752 </raftPoint>)
(<raftPoint> X10.092 Y-5.752 </raftPoint>)
(</raftPerimeter>)
(<raftPerimeter>)
(<raftPoint> X9.62 Y-3.6 </raftPoint>)
(<raftPoint> X10.013 Y-1.84 </raftPoint>)
(<raftPoint> X10.013 Y0.36 </raftPoint>)
(<raftPoint> X-10.012 Y0.36 </raftPoint>)
(<raftPoint> X-10.012 Y-1.84 </raftPoint>)
(<raftPoint> X-9.619 Y-3.6 </raftPoint>)
(<raftPoint> X-10.091 Y-5.752 </raftPoint>)
(<raftPoint> X10.092 Y-5.752 </raftPoint>)
(</raftPerimeter>)
(<raftPerimeter>)
(<raftPoint> X9.62 Y-3.6 </raftPoint>)
(<raftPoint> X10.013 Y-1.84 </raftPoint>)
(<raftPoint> X10.013 Y0.36 </raftPoint>)
(<raftPoint> X-10.012 Y0.36 </raftPoint>)
(<raftPoint> X-10.012 Y-1.84 </raftPoint>)
(<raftPoint> X-9.619 Y-3.6 </raftPoint>)
(<raftPoint> X-10.091 Y-5.752 </raftPoint>)
(<raftPoint> X10.092 Y-5.752 </raftPoint>)
(</raftPerimeter>)
(<raftPerimeter>)
(<raftPoint> X9.62 Y-3.6 </raftPoint>)
(<raftPoint> X10.013 Y-1.84 </raftPoint>)
(<raftPoint> X10.013 Y0.36 </raftPoint>)
(<raftPoint> X-10.012 Y0.36 </raftPoint>)
M73 P7 (display progress)
(<raftPoint> X-10.012 Y-1.84 </raftPoint>)
(<raftPoint> X-9.619 Y-3.6 </raftPoint>)
(<raftPoint> X-10.091 Y-5.752 </raftPoint>)
(<raftPoint> X10.092 Y-5.752 </raftPoint>)
(</raftPerimeter>)
(<raftPerimeter>)
(<raftPoint> X9.62 Y-3.6 </raftPoint>)
(<raftPoint> X10.013 Y-1.84 </raftPoint>)
(<raftPoint> X10.013 Y0.36 </raftPoint>)
(<raftPoint> X-10.012 Y0.36 </raftPoint>)
(<raftPoint> X-10.012 Y-1.84 </raftPoint>)
(<raftPoint> X-9.619 Y-3.6 </raftPoint>)
(<raftPoint> X-10.091 Y-5.752 </raftPoint>)
(<raftPoint> X10.092 Y-5.752 </raftPoint>)
(</raftPerimeter>)
(<raftPerimeter>)
(<raftPoint> X9.62 Y-3.6 </raftPoint>)
(<raftPoint> X10.013 Y-1.84 </raftPoint>)
(<raftPoint> X10.013 Y0.36 </raftPoint>)
(<raftPoint> X-10.012 Y0.36 </raftPoint>)
(<raftPoint> X-10.012 Y-1.84 </raftPoint>)
(<raftPoint> X-9.619 Y-3.6 </raftPoint>)
(<raftPoint> X-10.091 Y-5.752 </raftPoint>)
(<raftPoint> X10.092 Y-5.752 </raftPoint>)
(</raftPerimeter>)
(<raftPerimeter>)
(<raftPoint> X9.62 Y-3.6 </raftPoint>)
(<raftPoint> X10.013 Y-1.84 </raftPoint>)
(<raftPoint> X10.013 Y0.36 </raftPoint>)
(<raftPoint> X-10.012 Y0.36 </raftPoint>)
(<raftPoint> X-10.012 Y-1.84 </raftPoint>)
(<raftPoint> X-9.619 Y-3.6 </raftPoint>)
(<raftPoint> X-10.091 Y-5.752 </raftPoint>)
(<raftPoint> X10.092 Y-5.752 </raftPoint>)
(</raftPerimeter>)
(<raftPerimeter>)
(<raftPoint> X9.62 Y-3.6 </raftPoint>)
(<raftPoint> X10.013 Y-1.84 </raftPoint>)
(<raftPoint> X10.013 Y0.36 </raftPoint>)
(<raftPoint> X-10.012 Y0.36 </raftPoint>)
(<raftPoint> X-10.012 Y-1.84 </raftPoint>)
(<raftPoint> X-9.619 Y-3.6 </raftPoint>)
(<raftPoint> X-10.091 Y-5.752 </raftPoint>)
(<raftPoint> X10.092 Y-5.752 </raftPoint>)
(</raftPerimeter>)
(<raftPerimeter>)
(<raftPoint> X9.62 Y-3.6 </raftPoint>)
(<raftPoint> X10.013 Y-1.84 </raftPoint>)
(<raftPoint> X10.013 Y0.36 </raftPoint>)
(<raftPoint> X-10.012 Y0.36 </raftPoint>)
(<raftPoint> X-10.012 Y-1.84 </raftPoint>)
(<raftPoint> X-9.619 Y-3.6 </raftPoint>)
(<raftPoint> X-10.091 Y-5.752 </raftPoint>)
(<raftPoint> X10.092 Y-5.752 </raftPoint>)
(</raftPerimeter>)
(<raftPerimeter>)
(<raftPoint> X9.62 Y-3.6 </raftPoint>)
(<raftPoint> X10.013 Y-1.84 </raftPoint>)
(<raftPoint> X10.013 Y0.36 </raftPoint>)
(<raftPoint> X-10.012 Y0.36 </raftPoint>)
(<raftPoint> X-10.012 Y-1.84 </raftPoint>)
(<raftPoint> X-9.619 Y-3.6 </raftPoint>)
(<raftPoint> X-10.091 Y-5.752 </raftPoint>)
(<raftPoint> X10.092 Y-5.752 </raftPoint>)
(</raftPerimeter>)
(<raftPerimeter>)
(<raftPoint> X9.62 Y-3.6 </raftPoint>)
(<raftPoint> X10.013 Y-1.84 </raftPoint>)
(<raftPoint> X10.013 Y0.36 </raftPoint>)
(<raftPoint> X-10.012 Y0.36 </raftPoint>)
(<raftPoint> X-10.012 Y-1.84 </raftPoint>)
(<raftPoint> X-9.619 Y-3.6 </raftPoint>)
(<raftPoint> X-10.091 Y-5.752 </raftPoint>)
(<raftPoint> X10.092 Y-5.752 </raftPoint>)
(</raftPerimeter>)
(<raftPerimeter>)
(<raftPoint> X9.62 Y-3.6 </raftPoint>)
(<raftPoint> X10.013 Y-1.84 </raftPoint>)
(<raftPoint> X10.013 Y0.36 </raftPoint>)
(<raftPoint> X-10.012 Y0.36 </raftPoint>)
(<raftPoint> X-10.012 Y-1.84 </raftPoint>)
(<raftPoint> X-9.619 Y-3.6 </raftPoint>)
(<raftPoint> X-10.091 Y-5.752 </raftPoint>)
(<raftPoint> X10.092 Y-5.752 </raftPoint>)
(</raftPerimeter>)
(<raftPerimeter>)
(<raftPoint> X9.62 Y-3.6 </raftPoint>)
(<raftPoint> X10.013 Y-1.84 </raftPoint>)
(<raftPoint> X10.013 Y0.36 </raftPoint>)
(<raftPoint> X-10.012 Y0.36 </raftPoint>)
(<raftPoint> X-10.012 Y-1.84 </raftPoint>)
(<raftPoint> X-9.619 Y-3.6 </raftPoint>)
(<raftPoint> X-10.091 Y-5.752 </raftPoint>)
(<raftPoint> X10.092 Y-5.752 </raftPoint>)
(</raftPerimeter>)
(<raftPerimeter>)
(<raftPoint> X9.62 Y-3.6 </raftPoint>)
(<raftPoint> X10.013 Y-1.84 </raftPoint>)
(<raftPoint> X10.013 Y0.36 </raftPoint>)
(<raftPoint> X-10.012 Y0.36 </raftPoint>)
(<raftPoint> X-10.012 Y-1.84 </raftPoint>)
(<raftPoint> X-9.619 Y-3.6 </raftPoint>)
(<raftPoint> X-10.091 Y-5.752 </raftPoint>)
(<raftPoint> X10.092 Y-5.752 </raftPoint>)
(</raftPerimeter>)
(<raftPerimeter>)
(<raftPoint> X9.62 Y-3.6 </raftPoint>)
(<raftPoint> X10.013 Y-1.84 </raftPoint>)
(<raftPoint> X10.013 Y0.36 </raftPoint>)
(<raftPoint> X-10.012 Y0.36 </raftPoint>)
(<raftPoint> X-10.012 Y-1.84 </raftPoint>)
(<raftPoint> X-9.619 Y-3.6 </raftPoint>)
(<raftPoint> X-10.091 Y-5.752 </raftPoint>)
(<raftPoint> X10.092 Y-5.752 </raftPoint>)
(</raftPerimeter>)
(<raftPerimeter>)
(<raftPoint> X9.62 Y-3.6 </raftPoint>)
(<raftPoint> X10.013 Y-1.84 </raftPoint>)
(<raftPoint> X10.013 Y0.36 </raftPoint>)
(<raftPoint> X-10.012 Y0.36 </raftPoint>)
(<raftPoint> X-10.012 Y-1.84 </raftPoint>)
(<raftPoint> X-9.619 Y-3.6 </raftPoint>)
(<raftPoint> X-10.091 Y-5.752 </raftPoint>)
(<raftPoint> X10.092 Y-5.752 </raftPoint>)
(</raftPerimeter>)
(<raftPerimeter>)
(<raftPoint> X9.62 Y-3.6 </raftPoint>)
(<raftPoint> X10.013 Y-1.84 </raftPoint>)
(<raftPoint> X10.013 Y0.36 </raftPoint>)
(<raftPoint> X-10.012 Y0.36 </raftPoint>)
(<raftPoint> X-10.012 Y-1.84 </raftPoint>)
(<raftPoint> X-9.619 Y-3.6 </raftPoint>)
(<raftPoint> X-10.091 Y-5.752 </raftPoint>)
(<raftPoint> X10.092 Y-5.752 </raftPoint>)
(</raftPerimeter>)
(<raftPerimeter>)
(<raftPoint> X9.62 Y-3.6 </raftPoint>)
(<raftPoint> X10.013 Y-1.84 </raftPoint>)
(<raftPoint> X10.013 Y0.36 </raftPoint>)
(<raftPoint> X-10.012 Y0.36 </raftPoint>)
(<raftPoint> X-10.012 Y-1.84 </raftPoint>)
(<raftPoint> X-9.619 Y-3.6 </raftPoint>)
(<raftPoint> X-10.091 Y-5.752 </raftPoint>)
(<raftPoint> X10.092 Y-5.752 </raftPoint>)
(</raftPerimeter>)
(<raftPerimeter>)
(<raftPoint> X9.62 Y-3.6 </raftPoint>)
(<raftPoint> X10.092 Y-1.448 </raftPoint>)
(<raftPoint> X-10.091 Y-1.448 </raftPoint>)
(<raftPoint> X-9.619 Y-3.6 </raftPoint>)
(<raftPoint> X-10.091 Y-5.752 </raftPoint>)
(<raftPoint> X10.092 Y-5.752 </raftPoint>)
(</raftPerimeter>)
(<raftPerimeter>)
(<raftPoint> X10.092 Y-1.448 </raftPoint>)
(<raftPoint> X-10.091 Y-1.448 </raftPoint>)
(<raftPoint> X-9.572 Y-3.812 </raftPoint>)
(<raftPoint> X-9.116 Y-4.14 </raftPoint>)
(<raftPoint> X9.116 Y-4.14 </raftPoint>)
(<raftPoint> X9.572 Y-3.813 </raftPoint>)
(</raftPerimeter>)
(<raftPerimeter>)
(<raftPoint> X7.56 Y-4.14 </raftPoint>)
(<raftPoint> X7.56 Y-3.06 </raftPoint>)
(<raftPoint> X-7.56 Y-3.06 </raftPoint>)
(<raftPoint> X-7.56 Y-4.14 </raftPoint>)
(</raftPerimeter>)
(<raftPerimeter>)
(<raftPoint> X-12.333 Y-0.258 </raftPoint>)
(<raftPoint> X-12.333 Y-3.498 </raftPoint>)
(<raftPoint> X-13.128 Y-5.478 </raftPoint>)
(<raftPoint> X-13.128 Y-13.308 </raftPoint>)
(<raftPoint> X13.128 Y-13.308 </raftPoint>)
(<raftPoint> X13.128 Y-5.478 </raftPoint>)
(<raftPoint> X12.333 Y-3.498 </raftPoint>)
(<raftPoint> X12.333 Y-0.258 </raftPoint>)
(<raftPoint> X16.391 Y2.899 </raftPoint>)
(<raftPoint> X21.133 Y3.093 </raftPoint>)
(<raftPoint> X21.133 Y13.128 </raftPoint>)
(<raftPoint> X-21.133 Y13.128 </raftPoint>)
(<raftPoint> X-21.133 Y3.093 </raftPoint>)
(<raftPoint> X-16.391 Y2.899 </raftPoint>)
(</raftPerimeter>)
(<layer> 0.475 )
G1 X-20.53 Y3.51 Z0.48 F4200.0
G1 F1200.0
G1 E1.0
G1 F4200.0
M101
G1 X-20.53 Y12.69 Z0.48 F743.802 E2.877
G1 X-17.6 Y12.69 Z0.48 F743.802 E3.477
G1 X-17.6 Y3.51 Z0.48 F743.802 E5.354
G1 X-14.67 Y3.51 Z0.48 F743.802 E5.954
G1 X-14.67 Y12.69 Z0.48 F743.802 E7.83
G1 X-11.73 Y12.69 Z0.48 F743.802 E8.43
G1 X-11.73 Y-5.49 Z0.48 F743.802 E12.148
G1 X-8.8 Y-5.49 Z0.48 F743.802 E12.748
G1 X-8.8 Y12.69 Z0.48 F743.802 E16.466
G1 X-5.87 Y12.69 Z0.48 F743.802 E17.066
G1 X-5.87 Y-5.49 Z0.48 F743.802 E20.783
G1 X-2.93 Y-5.49 Z0.48 F743.802 E21.383
G1 X-2.93 Y12.69 Z0.48 F743.802 E25.101
G1 X0.0 Y12.69 Z0.48 F743.802 E25.701
G1 X0.0 Y-5.49 Z0.48 F743.802 E29.419
G1 X2.93 Y-5.49 Z0.48 F743.802 E30.019
G1 X2.93 Y12.69 Z0.48 F743.802 E33.736
G1 X5.87 Y12.69 Z0.48 F743.802 E34.336
G1 X5.87 Y-5.49 Z0.48 F743.802 E38.054
G1 X8.8 Y-5.49 Z0.48 F743.802 E38.654
G1 X8.8 Y12.69 Z0.48 F743.802 E42.372
G1 X11.73 Y12.69 Z0.48 F743.802 E42.972
G1 X11.73 Y-12.69 Z0.48 F743.802 E48.162
G1 X8.8 Y-12.69 Z0.48 F743.802 E48.762
G1 X8.8 Y-10.71 Z0.48 F743.802 E49.166
G1 X5.87 Y-10.71 Z0.48 F743.802 E49.766
G1 X5.87 Y-12.69 Z0.48 F743.802 E50.17
G1 X2.93 Y-12.69 Z0.48 F743.802 E50.77
G1 X2.93 Y-10.71 Z0.48 F743.802 E51.174
G1 X0.0 Y-10.71 Z0.48 F743.802 E51.774
G1 X0.0 Y-12.69 Z0.48 F743.802 E52.178
G1 X-2.93 Y-12.69 Z0.48 F743.802 E52.778
G1 X-2.93 Y-10.71 Z0.48 F743.802 E53.183
G1 X-5.87 Y-10.71 Z0.48 F743.802 E53.783
G1 X-5.87 Y-12.69 Z0.48 F743.802 E54.187
G1 X-8.8 Y-12.69 Z0.48 F743.802 E54.787
G1 X-8.8 Y-10.71 Z0.48 F743.802 E55.191
G1 X-11.73 Y-10.71 Z0.48 F743.802 E55.791
G1 X-11.73 Y-12.69 Z0.48 F743.802 E56.195
G1 F1200.0
G1 E55.195
G1 F743.802
M103
G1 X14.67 Y3.51 Z0.48 F4200.0
G1 F1200.0
G1 E56.195
G1 F4200.0
M101
G1 X14.67 Y12.69 Z0.48 F743.802 E58.072
G1 X17.6 Y12.69 Z0.48 F743.802 E58.672
G1 X17.6 Y3.51 Z0.48 F743.802 E60.549
G1 X20.53 Y3.51 Z0.48 F743.802 E61.148
G1 X20.53 Y12.69 Z0.48 F743.802 E63.025
G1 F1200.0
G1 E62.025
G1 F743.802
M103
;M108 R56.0
(</layer>)
(<layer> 0.983 )
G1 X-11.81 Y0.0 Z0.98 F4200.0
G1 F1200.0
G1 E63.025
G1 F4200.0
M73 P8 (display progress)
M101
G1 X11.81 Y0.0 Z0.98 F2222.222 E64.911
G1 X11.81 Y-1.8 Z0.98 F2222.222 E65.055
G1 X-11.81 Y-1.8 Z0.98 F2222.222 E66.941
G1 X-11.81 Y-3.6 Z0.98 F2222.222 E67.084
G1 X11.81 Y-3.6 Z0.98 F2222.222 E68.97
G1 X11.81 Y-5.4 Z0.98 F2222.222 E69.114
G1 X-11.81 Y-5.4 Z0.98 F2222.222 E71.0
G1 F1200.0
G1 E70.0
G1 F2222.222
M103
G1 X-11.81 Y-10.8 Z0.98 F4200.0
G1 F1200.0
G1 E71.0
G1 F4200.0
M101
G1 X11.81 Y-10.8 Z0.98 F2222.222 E72.885
G1 X11.81 Y-12.6 Z0.98 F2222.222 E73.029
G1 X-11.81 Y-12.6 Z0.98 F2222.222 E74.915
G1 F1200.0
G1 E73.915
G1 F2222.222
M103
G1 X-11.81 Y1.8 Z0.98 F4200.0
G1 F1200.0
G1 E74.915
G1 F4200.0
M101
G1 X11.81 Y1.8 Z0.98 F2222.222 E76.801
G1 F1200.0
G1 E75.801
G1 F2222.222
M103
G1 X20.61 Y3.6 Z0.98 F4200.0
G1 F1200.0
G1 E76.801
G1 F4200.0
M101
G1 X-20.61 Y3.6 Z0.98 F2222.222 E80.092
G1 X-20.61 Y5.4 Z0.98 F2222.222 E80.236
G1 X20.61 Y5.4 Z0.98 F2222.222 E83.527
G1 X20.61 Y7.2 Z0.98 F2222.222 E83.671
G1 X-20.61 Y7.2 Z0.98 F2222.222 E86.963
G1 X-20.61 Y9.0 Z0.98 F2222.222 E87.107
G1 X20.61 Y9.0 Z0.98 F2222.222 E90.398
G1 X20.61 Y10.8 Z0.98 F2222.222 E90.542
G1 X-20.61 Y10.8 Z0.98 F2222.222 E93.833
G1 X-20.61 Y12.6 Z0.98 F2222.222 E93.977
G1 X20.61 Y12.6 Z0.98 F2222.222 E97.269
G1 F1200.0
G1 E96.269
G1 F2222.222
M103
;M108 R56.0
(</layer>)
(<layer> 1.469 )
G1 X-11.81 Y0.0 Z1.47 F4200.0
G1 F1200.0
G1 E97.269
G1 F4200.0
M101
G1 X11.81 Y0.0 Z1.47 F2222.222 E99.154
G1 X11.81 Y-1.8 Z1.47 F2222.222 E99.298
G1 X-11.81 Y-1.8 Z1.47 F2222.222 E101.184
G1 X-11.81 Y-3.6 Z1.47 F2222.222 E101.328
G1 X11.81 Y-3.6 Z1.47 F2222.222 E103.213
G1 X11.81 Y-5.4 Z1.47 F2222.222 E103.357
G1 X-11.81 Y-5.4 Z1.47 F2222.222 E105.243
G1 F1200.0
G1 E104.243
G1 F2222.222
M103
G1 X-11.81 Y-10.8 Z1.47 F4200.0
G1 F1200.0
G1 E105.243
G1 F4200.0
M101
G1 X11.81 Y-10.8 Z1.47 F2222.222 E107.129
G1 X11.81 Y-12.6 Z1.47 F2222.222 E107.272
G1 X-11.81 Y-12.6 Z1.47 F2222.222 E109.158
G1 F1200.0
G1 E108.158
G1 F2222.222
M103
G1 X-11.81 Y1.8 Z1.47 F4200.0
G1 F1200.0
G1 E109.158
G1 F4200.0
M101
G1 X11.81 Y1.8 Z1.47 F2222.222 E111.044
G1 F1200.0
G1 E110.044
G1 F2222.222
M103
G1 X20.61 Y3.6 Z1.47 F4200.0
G1 F1200.0
G1 E111.044
G1 F4200.0
M101
G1 X-20.61 Y3.6 Z1.47 F2222.222 E114.335
G1 X-20.61 Y5.4 Z1.47 F2222.222 E114.479
G1 X20.61 Y5.4 Z1.47 F2222.222 E117.771
G1 X20.61 Y7.2 Z1.47 F2222.222 E117.914
G1 X-20.61 Y7.2 Z1.47 F2222.222 E121.206
G1 X-20.61 Y9.0 Z1.47 F2222.222 E121.35
G1 X20.61 Y9.0 Z1.47 F2222.222 E124.641
G1 X20.61 Y10.8 Z1.47 F2222.222 E124.785
G1 X-20.61 Y10.8 Z1.47 F2222.222 E128.076
G1 X-20.61 Y12.6 Z1.47 F2222.222 E128.22
G1 X20.61 Y12.6 Z1.47 F2222.222 E131.512
G1 F1200.0
G1 E130.512
G1 F2222.222
M103
;M108 R44.8
(</layer>)
(<raftLayerEnd> </raftLayerEnd>)
(<layer> 1.701 )
(<supportLayer>)
G1 X-9.65 Y-12.6 Z1.7 F4200.0
G1 F1200.0
G1 E131.512
G1 F4200.0
M101
G1 X9.65 Y-12.6 Z1.7 F4320.0 E132.146
G1 X9.65 Y-10.8 Z1.7 F4320.0 E132.205
G1 X-9.65 Y-10.8 Z1.7 F4320.0 E132.84
G1 F1200.0
G1 E131.84
G1 F4320.0
M103
G1 X-9.65 Y-5.4 Z1.7 F4200.0
G1 F1200.0
G1 E132.84
G1 F4200.0
M101
G1 X9.65 Y-5.4 Z1.7 F4320.0 E133.475
G1 X9.25 Y-3.6 Z1.7 F4320.0 E133.535
G1 X-9.25 Y-3.6 Z1.7 F4320.0 E134.143
G1 X-9.65 Y-1.8 Z1.7 F4320.0 E134.204
G1 X9.65 Y-1.8 Z1.7 F4320.0 E134.838
G1 X9.65 Y0.0 Z1.7 F4320.0 E134.898
G1 X-9.65 Y0.0 Z1.7 F4320.0 E135.532
G1 F1200.0
G1 E134.532
G1 F4320.0
M103
G1 X-8.76 Y3.6 Z1.7 F4200.0
G1 F1200.0
G1 E135.532
G1 F4200.0
M101
G1 X-18.45 Y3.6 Z1.7 F4320.0 E135.85
G1 X-18.45 Y5.4 Z1.7 F4320.0 E135.91
G1 X-8.76 Y5.4 Z1.7 F4320.0 E136.228
G1 F1200.0
G1 E135.428
G1 F4320.0
M103
G1 X-8.76 Y7.2 Z1.7 F4200.0
G1 F1200.0
G1 E136.228
G1 F4200.0
M101
G1 X-18.45 Y7.2 Z1.7 F4320.0 E136.546
G1 X-18.45 Y9.0 Z1.7 F4320.0 E136.605
G1 X-8.76 Y9.0 Z1.7 F4320.0 E136.924
G1 F1200.0
G1 E135.924
G1 F4320.0
M103
G1 X-18.65 Y10.8 Z1.7 F4200.0
G1 F1200.0
G1 E136.924
G1 F4200.0
M101
G1 X18.65 Y10.8 Z1.7 F4320.0 E138.15
G1 X18.65 Y12.6 Z1.7 F4320.0 E138.209
G1 X-18.65 Y12.6 Z1.7 F4320.0 E139.435
G1 F1200.0
G1 E138.435
G1 F4320.0
M103
G1 X4.96 Y9.1 Z1.7 F4200.0
G1 X7.97 Y9.05 Z1.7 F4200.0
G1 X8.77 Y9.0 Z1.7 F4200.0
G1 F1200.0
G1 E139.435
G1 F4200.0
M101
G1 X18.54 Y9.0 Z1.7 F4320.0 E139.757
G1 X18.54 Y7.2 Z1.7 F4320.0 E139.816
G1 X8.77 Y7.2 Z1.7 F4320.0 E140.137
G1 F1200.0
G1 E139.337
G1 F4320.0
M103
G1 X8.77 Y5.4 Z1.7 F4200.0
G1 F1200.0
G1 E140.137
G1 F4200.0
M101
G1 X18.54 Y5.4 Z1.7 F4320.0 E140.458
G1 X18.54 Y3.6 Z1.7 F4320.0 E140.517
G1 X8.69 Y3.6 Z1.7 F4320.0 E140.841
G1 F1200.0
G1 E139.841
G1 F4320.0
M103
;M108 R36.0
(</supportLayer>)
(<rotation> (6.12323399574e-17+1j) )
(<nestedRing>)
(<boundaryPerimeter>)
(<boundaryPoint> X8.369 Y9.5 Z1.701 </boundaryPoint>)
(<boundaryPoint> X-8.36 Y9.5 Z1.701 </boundaryPoint>)
(<boundaryPoint> X-8.36 Y3.499 Z1.701 </boundaryPoint>)
(<boundaryPoint> X8.188 Y3.499 Z1.701 </boundaryPoint>)
(<boundaryPoint> X8.369 Y3.859 Z1.701 </boundaryPoint>)
(<edge> outer )
G1 X-8.16 Y3.82 Z1.7 F4200.0
G1 F1200.0
G1 E140.841
G1 F4200.0
M101
G1 X-8.16 Y3.7 Z1.7 F2160.0 E140.848
G1 X8.07 Y3.7 Z1.7 F2160.0 E141.705
G1 X8.17 Y3.91 Z1.7 F2160.0 E141.717
G1 X8.17 Y9.3 Z1.7 F2160.0 E142.002
G1 X-8.16 Y9.3 Z1.7 F2160.0 E142.865
G1 X-8.16 Y3.82 Z1.7 F2160.0 E143.154
G1 F1200.0
G1 E143.154
G1 F2160.0
M103
(</edge>)
(</boundaryPerimeter>)
(<loop> outer )
;M108 R64.0
G1 X-7.76 Y4.22 Z1.7 F4200.0
G1 F1200.0
G1 E143.154
G1 F4200.0
M101
G1 X-7.76 Y4.1 Z1.7 F4320.0 E143.16
G1 X7.77 Y4.1 Z1.7 F4320.0 E143.889
G1 X7.77 Y8.9 Z1.7 F4320.0 E144.114
G1 X-7.76 Y8.9 Z1.7 F4320.0 E144.843
G1 X-7.76 Y4.22 Z1.7 F4320.0 E145.063
G1 F1200.0
G1 E144.063
G1 F4320.0
M73 P9 (display progress)
M103
(</loop>)
(<infill>)
(<infillBoundary>)
(<infillPoint> X7.769 Y8.9 Z0.135 </infillPoint>)
(<infillPoint> X-7.76 Y8.9 Z0.135 </infillPoint>)
(<infillPoint> X-7.76 Y4.099 Z0.135 </infillPoint>)
(<infillPoint> X7.769 Y4.099 Z0.135 </infillPoint>)
(</infillBoundary>)
G1 X0.0 Y4.38 Z1.7 F4200.0
G1 F1200.0
G1 E145.063
G1 F4200.0
M101
G1 X0.0 Y8.62 Z1.7 F4320.0 E145.262
G1 X-0.4 Y8.62 Z1.7 F4320.0 E145.281
G1 X-0.4 Y4.38 Z1.7 F4320.0 E145.48
G1 X-0.8 Y4.38 Z1.7 F4320.0 E145.499
G1 X-0.8 Y8.62 Z1.7 F4320.0 E145.698
G1 X-1.2 Y8.62 Z1.7 F4320.0 E145.717
G1 X-1.2 Y4.38 Z1.7 F4320.0 E145.916
G1 X-1.6 Y4.38 Z1.7 F4320.0 E145.935
G1 X-1.6 Y8.62 Z1.7 F4320.0 E146.134
G1 X-2.0 Y8.62 Z1.7 F4320.0 E146.153
G1 X-2.0 Y4.38 Z1.7 F4320.0 E146.352
G1 X-2.4 Y4.38 Z1.7 F4320.0 E146.371
G1 X-2.4 Y8.62 Z1.7 F4320.0 E146.57
G1 X-2.8 Y8.62 Z1.7 F4320.0 E146.589
G1 X-2.8 Y4.38 Z1.7 F4320.0 E146.788
G1 X-3.2 Y4.38 Z1.7 F4320.0 E146.807
G1 X-3.2 Y8.62 Z1.7 F4320.0 E147.006
G1 X-3.6 Y8.62 Z1.7 F4320.0 E147.024
G1 X-3.6 Y4.38 Z1.7 F4320.0 E147.224
G1 X-4.0 Y4.38 Z1.7 F4320.0 E147.242
G1 X-4.0 Y8.62 Z1.7 F4320.0 E147.442
G1 X-4.4 Y8.62 Z1.7 F4320.0 E147.46
G1 X-4.4 Y4.38 Z1.7 F4320.0 E147.659
G1 X-4.8 Y4.38 Z1.7 F4320.0 E147.678
G1 X-4.8 Y8.62 Z1.7 F4320.0 E147.877
G1 X-5.2 Y8.62 Z1.7 F4320.0 E147.896
G1 X-5.2 Y4.38 Z1.7 F4320.0 E148.095
G1 X-5.6 Y4.38 Z1.7 F4320.0 E148.114
G1 X-5.6 Y8.62 Z1.7 F4320.0 E148.313
G1 X-6.0 Y8.62 Z1.7 F4320.0 E148.332
G1 X-6.0 Y4.38 Z1.7 F4320.0 E148.531
G1 X-6.4 Y4.38 Z1.7 F4320.0 E148.55
G1 X-6.4 Y8.62 Z1.7 F4320.0 E148.749
G1 X-6.8 Y8.62 Z1.7 F4320.0 E148.768
G1 X-6.8 Y4.38 Z1.7 F4320.0 E148.967
G1 X-7.2 Y4.38 Z1.7 F4320.0 E148.986
G1 X-7.2 Y8.62 Z1.7 F4320.0 E149.185
G1 F1200.0
G1 E148.185
G1 F4320.0
M103
G1 X0.4 Y8.62 Z1.7 F4200.0
G1 F1200.0
G1 E149.185
G1 F4200.0
M101
G1 X0.4 Y4.38 Z1.7 F4320.0 E149.384
G1 X0.8 Y4.38 Z1.7 F4320.0 E149.403
G1 X0.8 Y8.62 Z1.7 F4320.0 E149.602
G1 X1.2 Y8.62 Z1.7 F4320.0 E149.621
G1 X1.2 Y4.38 Z1.7 F4320.0 E149.82
G1 X1.6 Y4.38 Z1.7 F4320.0 E149.839
G1 X1.6 Y8.62 Z1.7 F4320.0 E150.038
G1 X2.0 Y8.62 Z1.7 F4320.0 E150.057
G1 X2.0 Y4.38 Z1.7 F4320.0 E150.256
G1 X2.4 Y4.38 Z1.7 F4320.0 E150.275
G1 X2.4 Y8.62 Z1.7 F4320.0 E150.474
G1 X2.8 Y8.62 Z1.7 F4320.0 E150.492
G1 X2.8 Y4.38 Z1.7 F4320.0 E150.692
G1 X3.2 Y4.38 Z1.7 F4320.0 E150.71
G1 X3.2 Y8.62 Z1.7 F4320.0 E150.909
G1 X3.6 Y8.62 Z1.7 F4320.0 E150.928
G1 X3.6 Y4.38 Z1.7 F4320.0 E151.127
G1 X4.0 Y4.38 Z1.7 F4320.0 E151.146
G1 X4.0 Y8.62 Z1.7 F4320.0 E151.345
G1 X4.4 Y8.62 Z1.7 F4320.0 E151.364
G1 X4.4 Y4.38 Z1.7 F4320.0 E151.563
G1 X4.8 Y4.38 Z1.7 F4320.0 E151.582
G1 X4.8 Y8.62 Z1.7 F4320.0 E151.781
G1 X5.2 Y8.62 Z1.7 F4320.0 E151.8
G1 X5.2 Y4.38 Z1.7 F4320.0 E151.999
G1 X5.6 Y4.38 Z1.7 F4320.0 E152.018
G1 X5.6 Y8.62 Z1.7 F4320.0 E152.217
G1 X6.0 Y8.62 Z1.7 F4320.0 E152.236
G1 X6.0 Y4.38 Z1.7 F4320.0 E152.435
G1 X6.4 Y4.38 Z1.7 F4320.0 E152.454
G1 X6.4 Y8.62 Z1.7 F4320.0 E152.653
G1 X6.8 Y8.62 Z1.7 F4320.0 E152.672
G1 X6.8 Y4.38 Z1.7 F4320.0 E152.871
G1 X7.2 Y4.38 Z1.7 F4320.0 E152.89
G1 X7.2 Y8.62 Z1.7 F4320.0 E153.089
G1 F1200.0
G1 E152.089
G1 F4320.0
M103
(</infill>)
(</nestedRing>)
(</rotation>)
(</layer>)
;M108 R56.0
(<layer> 1.971 )
(<supportLayer>)
G1 X-9.65 Y-12.6 Z1.97 F4200.0
G1 F1200.0
G1 E153.089
G1 F4200.0
M101
G1 X9.65 Y-12.6 Z1.97 F4800.0 E153.803
G1 X9.65 Y-10.8 Z1.97 F4800.0 E153.869
G1 X-9.65 Y-10.8 Z1.97 F4800.0 E154.583
G1 F1200.0
G1 E153.583
G1 F4800.0
M103
G1 X-9.65 Y-5.4 Z1.97 F4200.0
G1 F1200.0
G1 E154.583
G1 F4200.0
M101
G1 X9.65 Y-5.4 Z1.97 F4800.0 E155.297
G1 X9.25 Y-3.6 Z1.97 F4800.0 E155.365
G1 X-9.25 Y-3.6 Z1.97 F4800.0 E156.049
G1 X-9.65 Y-1.8 Z1.97 F4800.0 E156.117
G1 X9.65 Y-1.8 Z1.97 F4800.0 E156.831
G1 X9.65 Y0.0 Z1.97 F4800.0 E156.898
G1 X-9.65 Y0.0 Z1.97 F4800.0 E157.612
G1 F1200.0
G1 E156.612
G1 F4800.0
M103
G1 X-8.78 Y3.6 Z1.97 F4200.0
G1 F1200.0
G1 E157.612
G1 F4200.0
M101
G1 X-18.45 Y3.6 Z1.97 F4800.0 E157.969
G1 X-18.45 Y5.4 Z1.97 F4800.0 E158.036
G1 X-8.78 Y5.4 Z1.97 F4800.0 E158.393
G1 F1200.0
G1 E157.593
G1 F4800.0
M103
G1 X-8.78 Y7.2 Z1.97 F4200.0
G1 F1200.0
G1 E158.393
G1 F4200.0
M101
G1 X-18.45 Y7.2 Z1.97 F4800.0 E158.75
G1 X-18.45 Y9.0 Z1.97 F4800.0 E158.817
G1 X-8.78 Y9.0 Z1.97 F4800.0 E159.174
G1 F1200.0
G1 E158.174
G1 F4800.0
M103
G1 X-18.65 Y10.8 Z1.97 F4200.0
G1 F1200.0
G1 E159.174
G1 F4200.0
M101
G1 X18.65 Y10.8 Z1.97 F4800.0 E160.554
G1 X18.65 Y12.6 Z1.97 F4800.0 E160.62
G1 X-18.65 Y12.6 Z1.97 F4800.0 E162.0
G1 F1200.0
G1 E161.0
G1 F4800.0
M103
G1 X5.0 Y9.1 Z1.97 F4200.0
G1 X8.01 Y9.05 Z1.97 F4200.0
G1 X8.81 Y9.0 Z1.97 F4200.0
G1 F1200.0
G1 E162.0
G1 F4200.0
M101
G1 X18.54 Y9.0 Z1.97 F4800.0 E162.36
G1 X18.54 Y7.2 Z1.97 F4800.0 E162.426
G1 X8.81 Y7.2 Z1.97 F4800.0 E162.786
G1 F1200.0
G1 E161.986
G1 F4800.0
M103
G1 X8.81 Y5.4 Z1.97 F4200.0
G1 F1200.0
G1 E162.786
G1 F4200.0
M101
G1 X18.54 Y5.4 Z1.97 F4800.0 E163.146
G1 X18.54 Y3.6 Z1.97 F4800.0 E163.213
G1 X8.81 Y3.6 Z1.97 F4800.0 E163.572
G1 F1200.0
G1 E162.572
G1 F4800.0
M103
;M108 R80.0
(</supportLayer>)
(<rotation> (-1+1.22464679915e-16j) )
(<nestedRing>)
(<boundaryPerimeter>)
(<boundaryPoint> X8.409 Y9.5 Z1.971 </boundaryPoint>)
(<boundaryPoint> X-8.38 Y9.5 Z1.971 </boundaryPoint>)
(<boundaryPoint> X-8.38 Y3.499 Z1.971 </boundaryPoint>)
(<boundaryPoint> X8.409 Y3.499 Z1.971 </boundaryPoint>)
(<loop> outer )
G1 X-7.78 Y4.53 Z1.97 F4200.0
G1 F1200.0
G1 E163.572
G1 F4200.0
M101
G1 X-7.78 Y4.1 Z1.97 F4800.0 E163.595
G1 X7.81 Y4.1 Z1.97 F4800.0 E164.419
G1 X7.81 Y8.9 Z1.97 F4800.0 E164.672
G1 X-7.78 Y8.9 Z1.97 F4800.0 E165.496
G1 X-7.78 Y4.53 Z1.97 F4800.0 E165.727
G1 F1200.0
G1 E165.727
G1 F4800.0
M103
(</loop>)
(<edge> outer )
;M108 R40.0
G1 X-8.18 Y4.53 Z1.97 F4200.0
G1 F1200.0
G1 E165.727
G1 F4200.0
M101
G1 X-8.18 Y4.1 Z1.97 F2400.0 E165.749
G1 X-8.18 Y3.7 Z1.97 F2400.0 E165.77
G1 X8.21 Y3.7 Z1.97 F2400.0 E166.636
G1 X8.21 Y9.3 Z1.97 F2400.0 E166.932
G1 X-8.18 Y9.3 Z1.97 F2400.0 E167.798
G1 X-8.18 Y4.53 Z1.97 F2400.0 E168.05
G1 F1200.0
G1 E167.05
G1 F2400.0
M103
(</edge>)
(</boundaryPerimeter>)
(<infill>)
(<infillBoundary>)
(<infillPoint> X7.809 Y8.9 Z0.405 </infillPoint>)
(<infillPoint> X-7.78 Y8.9 Z0.405 </infillPoint>)
(<infillPoint> X-7.78 Y4.099 Z0.405 </infillPoint>)
(<infillPoint> X7.809 Y4.099 Z0.405 </infillPoint>)
(</infillBoundary>)
;M108 R80.0
G1 X7.52 Y8.4 Z1.97 F4200.0
G1 F1200.0
G1 E168.05
G1 F4200.0
M101
G1 X-7.49 Y8.4 Z1.97 F4800.0 E168.843
M73 P10 (display progress)
G1 X-7.5 Y8.0 Z1.97 F4800.0 E168.864
G1 X7.53 Y8.0 Z1.97 F4800.0 E169.658
G1 X7.53 Y7.6 Z1.97 F4800.0 E169.679
G1 X-7.5 Y7.6 Z1.97 F4800.0 E170.473
G1 X-7.5 Y7.2 Z1.97 F4800.0 E170.494
G1 X7.53 Y7.2 Z1.97 F4800.0 E171.288
G1 X7.53 Y6.8 Z1.97 F4800.0 E171.309
G1 X-7.5 Y6.8 Z1.97 F4800.0 E172.103
G1 X-7.5 Y6.4 Z1.97 F4800.0 E172.124
G1 X7.53 Y6.4 Z1.97 F4800.0 E172.918
G1 X7.53 Y6.0 Z1.97 F4800.0 E172.939
G1 X-7.5 Y6.0 Z1.97 F4800.0 E173.733
G1 X-7.5 Y5.6 Z1.97 F4800.0 E173.754
G1 X7.53 Y5.6 Z1.97 F4800.0 E174.548
G1 X7.53 Y5.2 Z1.97 F4800.0 E174.569
G1 X-7.5 Y5.2 Z1.97 F4800.0 E175.363
G1 X-7.5 Y4.8 Z1.97 F4800.0 E175.384
G1 X7.53 Y4.8 Z1.97 F4800.0 E176.178
G1 X7.32 Y4.4 Z1.97 F4800.0 E176.202
G1 X-7.29 Y4.4 Z1.97 F4800.0 E176.974
G1 F1200.0
G1 E175.974
G1 F4800.0
M103
(</infill>)
(</nestedRing>)
(</rotation>)
(</layer>)
(<layer> 2.241 )
(<supportLayer>)
;M108 R56.0
G1 X-9.65 Y-12.6 Z2.24 F4200.0
G1 F1200.0
G1 E176.974
G1 F4200.0
M101
G1 X9.65 Y-12.6 Z2.24 F4800.0 E177.688
G1 X9.65 Y-10.8 Z2.24 F4800.0 E177.755
G1 X-9.65 Y-10.8 Z2.24 F4800.0 E178.468
G1 F1200.0
G1 E177.468
G1 F4800.0
M103
G1 X-9.65 Y-5.4 Z2.24 F4200.0
G1 F1200.0
G1 E178.468
G1 F4200.0
M101
G1 X9.65 Y-5.4 Z2.24 F4800.0 E179.182
G1 X9.25 Y-3.6 Z2.24 F4800.0 E179.25
G1 X-9.25 Y-3.6 Z2.24 F4800.0 E179.935
G1 X-9.65 Y-1.8 Z2.24 F4800.0 E180.003
G1 X9.65 Y-1.8 Z2.24 F4800.0 E180.717
G1 X9.65 Y0.0 Z2.24 F4800.0 E180.783
G1 X-9.65 Y0.0 Z2.24 F4800.0 E181.497
G1 F1200.0
G1 E180.497
G1 F4800.0
M103
G1 X-8.8 Y3.6 Z2.24 F4200.0
G1 F1200.0
G1 E181.497
G1 F4200.0
M101
G1 X-18.45 Y3.6 Z2.24 F4800.0 E181.854
G1 X-18.45 Y5.4 Z2.24 F4800.0 E181.92
G1 X-8.8 Y5.4 Z2.24 F4800.0 E182.277
G1 F1200.0
G1 E181.477
G1 F4800.0
M103
G1 X-8.8 Y7.2 Z2.24 F4200.0
G1 F1200.0
G1 E182.277
G1 F4200.0
M101
G1 X-18.45 Y7.2 Z2.24 F4800.0 E182.634
G1 X-18.45 Y9.0 Z2.24 F4800.0 E182.7
G1 X-8.8 Y9.0 Z2.24 F4800.0 E183.057
G1 F1200.0
G1 E182.057
G1 F4800.0
M103
G1 X-18.65 Y10.8 Z2.24 F4200.0
G1 F1200.0
G1 E183.057
G1 F4200.0
M101
G1 X18.65 Y10.8 Z2.24 F4800.0 E184.436
G1 X18.65 Y12.6 Z2.24 F4800.0 E184.503
G1 X-18.65 Y12.6 Z2.24 F4800.0 E185.882
G1 F1200.0
G1 E184.882
G1 F4800.0
M103
G1 X5.03 Y9.1 Z2.24 F4200.0
G1 X8.05 Y9.05 Z2.24 F4200.0
G1 X8.85 Y9.0 Z2.24 F4200.0
G1 F1200.0
G1 E185.882
G1 F4200.0
M101
G1 X18.54 Y9.0 Z2.24 F4800.0 E186.241
G1 X18.54 Y7.2 Z2.24 F4800.0 E186.307
G1 X8.85 Y7.2 Z2.24 F4800.0 E186.666
G1 F1200.0
G1 E185.866
G1 F4800.0
M103
G1 X8.85 Y5.4 Z2.24 F4200.0
G1 F1200.0
G1 E186.666
G1 F4200.0
M101
G1 X18.54 Y5.4 Z2.24 F4800.0 E187.024
G1 X18.54 Y3.6 Z2.24 F4800.0 E187.091
G1 X8.85 Y3.6 Z2.24 F4800.0 E187.449
G1 F1200.0
G1 E186.449
G1 F4800.0
M103
;M108 R80.0
(</supportLayer>)
(<rotation> (6.12323399574e-17+1j) )
(<nestedRing>)
(<boundaryPerimeter>)
(<boundaryPoint> X8.448 Y9.5 Z2.241 </boundaryPoint>)
(<boundaryPoint> X-8.4 Y9.5 Z2.241 </boundaryPoint>)
(<boundaryPoint> X-8.4 Y3.499 Z2.241 </boundaryPoint>)
(<boundaryPoint> X8.448 Y3.499 Z2.241 </boundaryPoint>)
(<loop> outer )
G1 X-7.73 Y4.1 Z2.24 F4200.0
G1 F1200.0
G1 E187.449
G1 F4200.0
M101
G1 X7.85 Y4.1 Z2.24 F4800.0 E188.272
G1 X7.85 Y8.9 Z2.24 F4800.0 E188.526
G1 X-7.8 Y8.9 Z2.24 F4800.0 E189.352
G1 X-7.8 Y4.1 Z2.24 F4800.0 E189.606
G1 X-7.73 Y4.1 Z2.24 F4800.0 E189.61
G1 F1200.0
G1 E189.61
G1 F4800.0
M103
(</loop>)
(<edge> outer )
;M108 R40.0
G1 X-8.2 Y4.03 Z2.24 F4200.0
G1 F1200.0
G1 E189.61
G1 F4200.0
M101
G1 X-8.2 Y3.7 Z2.24 F2400.0 E189.627
G1 X8.25 Y3.7 Z2.24 F2400.0 E190.496
G1 X8.25 Y9.3 Z2.24 F2400.0 E190.792
G1 X-8.2 Y9.3 Z2.24 F2400.0 E191.661
G1 X-8.2 Y4.1 Z2.24 F2400.0 E191.936
G1 X-8.2 Y4.03 Z2.24 F2400.0 E191.939
G1 F1200.0
G1 E190.939
G1 F2400.0
M103
(</edge>)
(</boundaryPerimeter>)
(<infill>)
(<infillBoundary>)
(<infillPoint> X7.848 Y8.9 Z0.675 </infillPoint>)
(<infillPoint> X-7.8 Y8.9 Z0.675 </infillPoint>)
(<infillPoint> X-7.8 Y4.099 Z0.675 </infillPoint>)
(<infillPoint> X7.848 Y4.099 Z0.675 </infillPoint>)
(</infillBoundary>)
;M108 R80.0
G1 X0.0 Y4.38 Z2.24 F4200.0
G1 F1200.0
G1 E191.939
G1 F4200.0
M101
G1 X0.0 Y8.62 Z2.24 F4800.0 E192.163
G1 X-0.4 Y8.62 Z2.24 F4800.0 E192.184
G1 X-0.4 Y4.38 Z2.24 F4800.0 E192.408
G1 X-0.8 Y4.38 Z2.24 F4800.0 E192.429
G1 X-0.8 Y8.62 Z2.24 F4800.0 E192.653
G1 X-1.2 Y8.62 Z2.24 F4800.0 E192.675
G1 X-1.2 Y4.38 Z2.24 F4800.0 E192.899
G1 X-1.6 Y4.38 Z2.24 F4800.0 E192.92
G1 X-1.6 Y8.62 Z2.24 F4800.0 E193.144
G1 X-2.0 Y8.62 Z2.24 F4800.0 E193.165
G1 X-2.0 Y4.38 Z2.24 F4800.0 E193.389
G1 X-2.4 Y4.38 Z2.24 F4800.0 E193.41
G1 X-2.4 Y8.62 Z2.24 F4800.0 E193.634
G1 X-2.8 Y8.62 Z2.24 F4800.0 E193.655
G1 X-2.8 Y4.38 Z2.24 F4800.0 E193.879
G1 X-3.2 Y4.38 Z2.24 F4800.0 E193.9
G1 X-3.2 Y8.62 Z2.24 F4800.0 E194.124
G1 X-3.6 Y8.62 Z2.24 F4800.0 E194.146
G1 X-3.6 Y4.38 Z2.24 F4800.0 E194.37
G1 X-4.0 Y4.38 Z2.24 F4800.0 E194.391
G1 X-4.0 Y8.62 Z2.24 F4800.0 E194.615
G1 X-4.4 Y8.62 Z2.24 F4800.0 E194.636
G1 X-4.4 Y4.38 Z2.24 F4800.0 E194.86
G1 X-4.8 Y4.38 Z2.24 F4800.0 E194.881
G1 X-4.8 Y8.62 Z2.24 F4800.0 E195.105
G1 X-5.2 Y8.62 Z2.24 F4800.0 E195.126
G1 X-5.2 Y4.38 Z2.24 F4800.0 E195.35
G1 X-5.6 Y4.38 Z2.24 F4800.0 E195.371
G1 X-5.6 Y8.62 Z2.24 F4800.0 E195.595
G1 X-6.0 Y8.62 Z2.24 F4800.0 E195.617
G1 X-6.0 Y4.38 Z2.24 F4800.0 E195.841
G1 X-6.4 Y4.38 Z2.24 F4800.0 E195.862
G1 X-6.4 Y8.62 Z2.24 F4800.0 E196.086
G1 X-6.8 Y8.62 Z2.24 F4800.0 E196.107
G1 X-6.8 Y4.38 Z2.24 F4800.0 E196.331
G1 X-7.2 Y4.38 Z2.24 F4800.0 E196.352
G1 X-7.2 Y8.62 Z2.24 F4800.0 E196.576
G1 F1200.0
G1 E195.576
G1 F4800.0
M103
G1 X0.4 Y8.62 Z2.24 F4200.0
G1 F1200.0
G1 E196.576
G1 F4200.0
M101
G1 X0.4 Y4.38 Z2.24 F4800.0 E196.8
G1 X0.8 Y4.38 Z2.24 F4800.0 E196.821
G1 X0.8 Y8.62 Z2.24 F4800.0 E197.045
G1 X1.2 Y8.62 Z2.24 F4800.0 E197.066
G1 X1.2 Y4.38 Z2.24 F4800.0 E197.29
G1 X1.6 Y4.38 Z2.24 F4800.0 E197.312
G1 X1.6 Y8.62 Z2.24 F4800.0 E197.536
G1 X2.0 Y8.62 Z2.24 F4800.0 E197.557
G1 X2.0 Y4.38 Z2.24 F4800.0 E197.781
G1 X2.4 Y4.38 Z2.24 F4800.0 E197.802
G1 X2.4 Y8.62 Z2.24 F4800.0 E198.026
G1 X2.8 Y8.62 Z2.24 F4800.0 E198.047
G1 X2.8 Y4.38 Z2.24 F4800.0 E198.271
G1 X3.2 Y4.38 Z2.24 F4800.0 E198.292
G1 X3.2 Y8.62 Z2.24 F4800.0 E198.516
G1 X3.6 Y8.62 Z2.24 F4800.0 E198.537
G1 X3.6 Y4.38 Z2.24 F4800.0 E198.761
G1 X4.0 Y4.38 Z2.24 F4800.0 E198.782
G1 X4.0 Y8.62 Z2.24 F4800.0 E199.007
G1 X4.4 Y8.62 Z2.24 F4800.0 E199.028
G1 X4.4 Y4.38 Z2.24 F4800.0 E199.252
G1 X4.8 Y4.38 Z2.24 F4800.0 E199.273
G1 X4.8 Y8.62 Z2.24 F4800.0 E199.497
G1 X5.2 Y8.62 Z2.24 F4800.0 E199.518
G1 X5.2 Y4.38 Z2.24 F4800.0 E199.742
G1 X5.6 Y4.38 Z2.24 F4800.0 E199.763
G1 X5.6 Y8.62 Z2.24 F4800.0 E199.987
G1 X6.0 Y8.62 Z2.24 F4800.0 E200.008
G1 X6.0 Y4.38 Z2.24 F4800.0 E200.232
M73 P11 (display progress)
G1 X6.4 Y4.38 Z2.24 F4800.0 E200.253
G1 X6.4 Y8.62 Z2.24 F4800.0 E200.477
G1 X6.8 Y8.62 Z2.24 F4800.0 E200.499
G1 X6.8 Y4.38 Z2.24 F4800.0 E200.723
G1 X7.2 Y4.38 Z2.24 F4800.0 E200.744
G1 X7.2 Y8.62 Z2.24 F4800.0 E200.968
G1 F1200.0
G1 E199.968
G1 F4800.0
M103
(</infill>)
(</nestedRing>)
(</rotation>)
(</layer>)
(<layer> 2.511 )
(<supportLayer>)
;M108 R56.0
G1 X-9.65 Y-12.6 Z2.51 F4200.0
G1 F1200.0
G1 E200.968
G1 F4200.0
M101
G1 X9.65 Y-12.6 Z2.51 F4800.0 E201.682
G1 X9.65 Y-10.8 Z2.51 F4800.0 E201.748
G1 X-9.65 Y-10.8 Z2.51 F4800.0 E202.462
G1 F1200.0
G1 E201.462
G1 F4800.0
M103
G1 X-9.65 Y-5.4 Z2.51 F4200.0
G1 F1200.0
G1 E202.462
G1 F4200.0
M101
G1 X9.65 Y-5.4 Z2.51 F4800.0 E203.176
G1 X9.25 Y-3.6 Z2.51 F4800.0 E203.244
G1 X-9.25 Y-3.6 Z2.51 F4800.0 E203.928
G1 X-9.65 Y-1.8 Z2.51 F4800.0 E203.996
G1 X9.65 Y-1.8 Z2.51 F4800.0 E204.71
G1 X9.65 Y0.0 Z2.51 F4800.0 E204.777
G1 X-9.65 Y0.0 Z2.51 F4800.0 E205.491
G1 F1200.0
G1 E204.491
G1 F4800.0
M103
G1 X-8.82 Y3.6 Z2.51 F4200.0
G1 F1200.0
G1 E205.491
G1 F4200.0
M101
G1 X-18.45 Y3.6 Z2.51 F4800.0 E205.847
G1 X-18.45 Y5.4 Z2.51 F4800.0 E205.913
G1 X-8.82 Y5.4 Z2.51 F4800.0 E206.269
G1 F1200.0
G1 E205.469
G1 F4800.0
M103
G1 X-8.82 Y7.2 Z2.51 F4200.0
G1 F1200.0
G1 E206.269
G1 F4200.0
M101
G1 X-18.45 Y7.2 Z2.51 F4800.0 E206.625
G1 X-18.45 Y9.0 Z2.51 F4800.0 E206.692
G1 X-8.82 Y9.0 Z2.51 F4800.0 E207.047
G1 F1200.0
G1 E206.047
G1 F4800.0
M103
G1 X-18.65 Y10.8 Z2.51 F4200.0
G1 F1200.0
G1 E207.047
G1 F4200.0
M101
G1 X18.65 Y10.8 Z2.51 F4800.0 E208.427
G1 X18.65 Y12.6 Z2.51 F4800.0 E208.493
G1 X-18.65 Y12.6 Z2.51 F4800.0 E209.873
G1 F1200.0
G1 E208.873
G1 F4800.0
M103
G1 X5.07 Y9.1 Z2.51 F4200.0
G1 X8.09 Y9.05 Z2.51 F4200.0
G1 X8.89 Y9.0 Z2.51 F4200.0
G1 F1200.0
G1 E209.873
G1 F4200.0
M101
G1 X18.54 Y9.0 Z2.51 F4800.0 E210.23
G1 X18.54 Y7.2 Z2.51 F4800.0 E210.296
G1 X8.89 Y7.2 Z2.51 F4800.0 E210.653
G1 F1200.0
G1 E209.853
G1 F4800.0
M103
G1 X8.89 Y5.4 Z2.51 F4200.0
G1 F1200.0
G1 E210.653
G1 F4200.0
M101
G1 X18.54 Y5.4 Z2.51 F4800.0 E211.01
G1 X18.54 Y3.6 Z2.51 F4800.0 E211.077
G1 X8.89 Y3.6 Z2.51 F4800.0 E211.434
G1 F1200.0
G1 E210.434
G1 F4800.0
M103
;M108 R80.0
(</supportLayer>)
(<rotation> (-1+1.22464679915e-16j) )
(<nestedRing>)
(<boundaryPerimeter>)
(<boundaryPoint> X8.488 Y9.5 Z2.511 </boundaryPoint>)
(<boundaryPoint> X-8.42 Y9.5 Z2.511 </boundaryPoint>)
(<boundaryPoint> X-8.42 Y3.499 Z2.511 </boundaryPoint>)
(<boundaryPoint> X8.488 Y3.499 Z2.511 </boundaryPoint>)
(<loop> outer )
G1 X-7.82 Y4.34 Z2.51 F4200.0
G1 F1200.0
G1 E211.434
G1 F4200.0
M101
G1 X-7.82 Y4.1 Z2.51 F4800.0 E211.447
G1 X7.89 Y4.1 Z2.51 F4800.0 E212.276
G1 X7.89 Y8.9 Z2.51 F4800.0 E212.53
G1 X-7.82 Y8.9 Z2.51 F4800.0 E213.36
G1 X-7.82 Y4.34 Z2.51 F4800.0 E213.601
G1 F1200.0
G1 E213.601
G1 F4800.0
M103
(</loop>)
(<edge> outer )
;M108 R40.0
G1 X-8.22 Y4.34 Z2.51 F4200.0
G1 F1200.0
G1 E213.601
G1 F4200.0
M101
G1 X-8.22 Y4.1 Z2.51 F2400.0 E213.613
G1 X-8.22 Y3.7 Z2.51 F2400.0 E213.635
G1 X8.29 Y3.7 Z2.51 F2400.0 E214.507
G1 X8.29 Y9.3 Z2.51 F2400.0 E214.802
G1 X-8.22 Y9.3 Z2.51 F2400.0 E215.674
G1 X-8.22 Y4.34 Z2.51 F2400.0 E215.937
G1 F1200.0
G1 E214.937
G1 F2400.0
M103
(</edge>)
(</boundaryPerimeter>)
(<infill>)
(<infillBoundary>)
(<infillPoint> X7.888 Y8.9 Z0.945 </infillPoint>)
(<infillPoint> X-7.82 Y8.9 Z0.945 </infillPoint>)
(<infillPoint> X-7.82 Y4.099 Z0.945 </infillPoint>)
(<infillPoint> X7.888 Y4.099 Z0.945 </infillPoint>)
(</infillBoundary>)
;M108 R80.0
G1 X7.6 Y8.4 Z2.51 F4200.0
G1 F1200.0
G1 E215.937
G1 F4200.0
M101
G1 X-7.53 Y8.4 Z2.51 F4800.0 E216.736
G1 X-7.54 Y8.0 Z2.51 F4800.0 E216.757
G1 X7.61 Y8.0 Z2.51 F4800.0 E217.557
G1 X7.61 Y7.6 Z2.51 F4800.0 E217.578
G1 X-7.54 Y7.6 Z2.51 F4800.0 E218.379
G1 X-7.54 Y7.2 Z2.51 F4800.0 E218.4
G1 X7.61 Y7.2 Z2.51 F4800.0 E219.2
G1 X7.61 Y6.8 Z2.51 F4800.0 E219.221
G1 X-7.54 Y6.8 Z2.51 F4800.0 E220.021
G1 X-7.54 Y6.4 Z2.51 F4800.0 E220.042
G1 X7.61 Y6.4 Z2.51 F4800.0 E220.843
G1 X7.61 Y6.0 Z2.51 F4800.0 E220.864
G1 X-7.54 Y6.0 Z2.51 F4800.0 E221.664
G1 X-7.54 Y5.6 Z2.51 F4800.0 E221.685
G1 X7.61 Y5.6 Z2.51 F4800.0 E222.485
G1 X7.61 Y5.2 Z2.51 F4800.0 E222.506
G1 X-7.54 Y5.2 Z2.51 F4800.0 E223.306
G1 X-7.54 Y4.8 Z2.51 F4800.0 E223.328
G1 X7.61 Y4.8 Z2.51 F4800.0 E224.128
G1 X7.4 Y4.4 Z2.51 F4800.0 E224.152
G1 X-7.33 Y4.4 Z2.51 F4800.0 E224.93
G1 F1200.0
G1 E223.93
G1 F4800.0
M103
(</infill>)
(</nestedRing>)
(</rotation>)
(</layer>)
(<layer> 2.781 )
(<supportLayer>)
;M108 R56.0
G1 X-9.65 Y-12.6 Z2.78 F4200.0
G1 F1200.0
G1 E224.93
G1 F4200.0
M101
G1 X9.65 Y-12.6 Z2.78 F4800.0 E225.644
G1 X9.65 Y-10.8 Z2.78 F4800.0 E225.71
G1 X-9.65 Y-10.8 Z2.78 F4800.0 E226.424
G1 F1200.0
G1 E225.424
G1 F4800.0
M103
G1 X-9.65 Y-5.4 Z2.78 F4200.0
G1 F1200.0
G1 E226.424
G1 F4200.0
M101
G1 X9.65 Y-5.4 Z2.78 F4800.0 E227.138
G1 X9.25 Y-3.6 Z2.78 F4800.0 E227.206
G1 X-9.25 Y-3.6 Z2.78 F4800.0 E227.89
G1 X-9.65 Y-1.8 Z2.78 F4800.0 E227.959
G1 X9.65 Y-1.8 Z2.78 F4800.0 E228.672
G1 X9.65 Y0.0 Z2.78 F4800.0 E228.739
G1 X-9.65 Y0.0 Z2.78 F4800.0 E229.453
G1 F1200.0
G1 E228.453
G1 F4800.0
M103
G1 X-8.84 Y3.6 Z2.78 F4200.0
G1 F1200.0
G1 E229.453
G1 F4200.0
M101
G1 X-18.45 Y3.6 Z2.78 F4800.0 E229.808
G1 X-18.45 Y5.4 Z2.78 F4800.0 E229.875
G1 X-8.84 Y5.4 Z2.78 F4800.0 E230.23
G1 F1200.0
G1 E229.43
G1 F4800.0
M103
G1 X-8.84 Y7.2 Z2.78 F4200.0
G1 F1200.0
G1 E230.23
G1 F4200.0
M101
G1 X-18.45 Y7.2 Z2.78 F4800.0 E230.585
G1 X-18.45 Y9.0 Z2.78 F4800.0 E230.652
G1 X-8.84 Y9.0 Z2.78 F4800.0 E231.007
G1 F1200.0
G1 E230.007
G1 F4800.0
M103
G1 X-18.65 Y10.8 Z2.78 F4200.0
G1 F1200.0
G1 E231.007
G1 F4200.0
M101
M73 P12 (display progress)
G1 X18.65 Y10.8 Z2.78 F4800.0 E232.386
G1 X18.65 Y12.6 Z2.78 F4800.0 E232.453
G1 X-18.65 Y12.6 Z2.78 F4800.0 E233.832
G1 F1200.0
G1 E232.832
G1 F4800.0
M103
G1 X5.1 Y9.1 Z2.78 F4200.0
G1 X8.13 Y9.05 Z2.78 F4200.0
G1 X8.93 Y9.0 Z2.78 F4200.0
G1 F1200.0
G1 E233.832
G1 F4200.0
M101
G1 X18.54 Y9.0 Z2.78 F4800.0 E234.188
G1 X18.54 Y7.2 Z2.78 F4800.0 E234.254
G1 X8.93 Y7.2 Z2.78 F4800.0 E234.61
G1 F1200.0
G1 E233.81
G1 F4800.0
M103
G1 X8.93 Y5.4 Z2.78 F4200.0
G1 F1200.0
G1 E234.61
G1 F4200.0
M101
G1 X18.54 Y5.4 Z2.78 F4800.0 E234.965
G1 X18.54 Y3.6 Z2.78 F4800.0 E235.032
G1 X8.93 Y3.6 Z2.78 F4800.0 E235.388
G1 F1200.0
G1 E234.388
G1 F4800.0
M103
;M108 R80.0
(</supportLayer>)
(<rotation> (6.12323399574e-17+1j) )
(<nestedRing>)
(<boundaryPerimeter>)
(<boundaryPoint> X8.527 Y9.5 Z2.781 </boundaryPoint>)
(<boundaryPoint> X-8.439 Y9.5 Z2.781 </boundaryPoint>)
(<boundaryPoint> X-8.439 Y3.499 Z2.781 </boundaryPoint>)
(<boundaryPoint> X8.527 Y3.499 Z2.781 </boundaryPoint>)
(<loop> outer )
G1 X-7.58 Y4.1 Z2.78 F4200.0
G1 F1200.0
G1 E235.388
G1 F4200.0
M101
G1 X7.93 Y4.1 Z2.78 F4800.0 E236.207
G1 X7.93 Y8.9 Z2.78 F4800.0 E236.461
G1 X-7.84 Y8.9 Z2.78 F4800.0 E237.293
G1 X-7.84 Y4.1 Z2.78 F4800.0 E237.547
G1 X-7.58 Y4.1 Z2.78 F4800.0 E237.56
G1 F1200.0
G1 E237.56
G1 F4800.0
M103
(</loop>)
(<edge> outer )
;M108 R40.0
G1 X-8.24 Y3.84 Z2.78 F4200.0
G1 F1200.0
G1 E237.56
G1 F4200.0
M101
G1 X-8.24 Y3.7 Z2.78 F2400.0 E237.568
G1 X8.33 Y3.7 Z2.78 F2400.0 E238.443
G1 X8.33 Y9.3 Z2.78 F2400.0 E238.739
G1 X-8.24 Y9.3 Z2.78 F2400.0 E239.614
G1 X-8.24 Y4.1 Z2.78 F2400.0 E239.889
G1 X-8.24 Y3.84 Z2.78 F2400.0 E239.902
G1 F1200.0
G1 E238.902
G1 F2400.0
M103
(</edge>)
(</boundaryPerimeter>)
(<infill>)
(<infillBoundary>)
(<infillPoint> X7.927 Y8.9 Z1.215 </infillPoint>)
(<infillPoint> X-7.839 Y8.9 Z1.215 </infillPoint>)
(<infillPoint> X-7.839 Y4.099 Z1.215 </infillPoint>)
(<infillPoint> X7.927 Y4.099 Z1.215 </infillPoint>)
(</infillBoundary>)
;M108 R80.0
G1 X0.0 Y4.38 Z2.78 F4200.0
G1 F1200.0
G1 E239.902
G1 F4200.0
M101
G1 X0.0 Y8.62 Z2.78 F4800.0 E240.126
G1 X-0.4 Y8.62 Z2.78 F4800.0 E240.148
G1 X-0.4 Y4.38 Z2.78 F4800.0 E240.372
G1 X-0.8 Y4.38 Z2.78 F4800.0 E240.393
G1 X-0.8 Y8.62 Z2.78 F4800.0 E240.617
G1 X-1.2 Y8.62 Z2.78 F4800.0 E240.638
G1 X-1.2 Y4.38 Z2.78 F4800.0 E240.862
G1 X-1.6 Y4.38 Z2.78 F4800.0 E240.883
G1 X-1.6 Y8.62 Z2.78 F4800.0 E241.107
G1 X-2.0 Y8.62 Z2.78 F4800.0 E241.128
G1 X-2.0 Y4.38 Z2.78 F4800.0 E241.352
G1 X-2.4 Y4.38 Z2.78 F4800.0 E241.373
G1 X-2.4 Y8.62 Z2.78 F4800.0 E241.597
G1 X-2.8 Y8.62 Z2.78 F4800.0 E241.619
G1 X-2.8 Y4.38 Z2.78 F4800.0 E241.843
G1 X-3.2 Y4.38 Z2.78 F4800.0 E241.864
G1 X-3.2 Y8.62 Z2.78 F4800.0 E242.088
G1 X-3.6 Y8.62 Z2.78 F4800.0 E242.109
G1 X-3.6 Y4.38 Z2.78 F4800.0 E242.333
G1 X-4.0 Y4.38 Z2.78 F4800.0 E242.354
G1 X-4.0 Y8.62 Z2.78 F4800.0 E242.578
G1 X-4.4 Y8.62 Z2.78 F4800.0 E242.599
G1 X-4.4 Y4.38 Z2.78 F4800.0 E242.823
G1 X-4.8 Y4.38 Z2.78 F4800.0 E242.844
G1 X-4.8 Y8.62 Z2.78 F4800.0 E243.068
G1 X-5.2 Y8.62 Z2.78 F4800.0 E243.089
G1 X-5.2 Y4.38 Z2.78 F4800.0 E243.314
G1 X-5.6 Y4.38 Z2.78 F4800.0 E243.335
G1 X-5.6 Y8.62 Z2.78 F4800.0 E243.559
G1 X-6.0 Y8.62 Z2.78 F4800.0 E243.58
G1 X-6.0 Y4.38 Z2.78 F4800.0 E243.804
G1 X-6.4 Y4.38 Z2.78 F4800.0 E243.825
G1 X-6.4 Y8.62 Z2.78 F4800.0 E244.049
G1 X-6.8 Y8.62 Z2.78 F4800.0 E244.07
G1 X-6.8 Y4.38 Z2.78 F4800.0 E244.294
G1 X-7.2 Y4.38 Z2.78 F4800.0 E244.315
G1 X-7.2 Y8.62 Z2.78 F4800.0 E244.539
G1 F1200.0
G1 E243.539
G1 F4800.0
M103
G1 X0.4 Y8.62 Z2.78 F4200.0
G1 F1200.0
G1 E244.539
G1 F4200.0
M101
G1 X0.4 Y4.38 Z2.78 F4800.0 E244.763
G1 X0.8 Y4.38 Z2.78 F4800.0 E244.784
G1 X0.8 Y8.62 Z2.78 F4800.0 E245.009
G1 X1.2 Y8.62 Z2.78 F4800.0 E245.03
G1 X1.2 Y4.38 Z2.78 F4800.0 E245.254
G1 X1.6 Y4.38 Z2.78 F4800.0 E245.275
G1 X1.6 Y8.62 Z2.78 F4800.0 E245.499
G1 X2.0 Y8.62 Z2.78 F4800.0 E245.52
G1 X2.0 Y4.38 Z2.78 F4800.0 E245.744
G1 X2.4 Y4.38 Z2.78 F4800.0 E245.765
G1 X2.4 Y8.62 Z2.78 F4800.0 E245.989
G1 X2.8 Y8.62 Z2.78 F4800.0 E246.01
G1 X2.8 Y4.38 Z2.78 F4800.0 E246.234
G1 X3.2 Y4.38 Z2.78 F4800.0 E246.255
G1 X3.2 Y8.62 Z2.78 F4800.0 E246.479
G1 X3.6 Y8.62 Z2.78 F4800.0 E246.501
G1 X3.6 Y4.38 Z2.78 F4800.0 E246.725
G1 X4.0 Y4.38 Z2.78 F4800.0 E246.746
G1 X4.0 Y8.62 Z2.78 F4800.0 E246.97
G1 X4.4 Y8.62 Z2.78 F4800.0 E246.991
G1 X4.4 Y4.38 Z2.78 F4800.0 E247.215
G1 X4.8 Y4.38 Z2.78 F4800.0 E247.236
G1 X4.8 Y8.62 Z2.78 F4800.0 E247.46
G1 X5.2 Y8.62 Z2.78 F4800.0 E247.481
G1 X5.2 Y4.38 Z2.78 F4800.0 E247.705
G1 X5.6 Y4.38 Z2.78 F4800.0 E247.726
G1 X5.6 Y8.62 Z2.78 F4800.0 E247.95
G1 X6.0 Y8.62 Z2.78 F4800.0 E247.972
G1 X6.0 Y4.38 Z2.78 F4800.0 E248.196
G1 X6.4 Y4.38 Z2.78 F4800.0 E248.217
G1 X6.4 Y8.62 Z2.78 F4800.0 E248.441
G1 X6.8 Y8.62 Z2.78 F4800.0 E248.462
G1 X6.8 Y4.38 Z2.78 F4800.0 E248.686
G1 X7.2 Y4.38 Z2.78 F4800.0 E248.707
G1 X7.2 Y8.62 Z2.78 F4800.0 E248.931
G1 X7.6 Y8.44 Z2.78 F4800.0 E248.954
G1 X7.6 Y4.56 Z2.78 F4800.0 E249.159
G1 F1200.0
G1 E248.159
G1 F4800.0
M103
(</infill>)
(</nestedRing>)
(</rotation>)
(</layer>)
(<layer> 3.051 )
(<supportLayer>)
;M108 R56.0
G1 X-9.65 Y-12.6 Z3.05 F4200.0
G1 F1200.0
G1 E249.159
G1 F4200.0
M101
G1 X9.65 Y-12.6 Z3.05 F4800.0 E249.873
G1 X9.65 Y-10.8 Z3.05 F4800.0 E249.94
G1 X-9.65 Y-10.8 Z3.05 F4800.0 E250.653
G1 F1200.0
G1 E249.653
G1 F4800.0
M103
G1 X-9.65 Y-5.4 Z3.05 F4200.0
G1 F1200.0
G1 E250.653
G1 F4200.0
M101
G1 X9.65 Y-5.4 Z3.05 F4800.0 E251.367
G1 X9.25 Y-3.6 Z3.05 F4800.0 E251.435
G1 X-9.25 Y-3.6 Z3.05 F4800.0 E252.12
G1 X-9.65 Y-1.8 Z3.05 F4800.0 E252.188
G1 X9.65 Y-1.8 Z3.05 F4800.0 E252.902
G1 X9.65 Y0.0 Z3.05 F4800.0 E252.968
G1 X-9.65 Y0.0 Z3.05 F4800.0 E253.682
G1 F1200.0
G1 E252.682
G1 F4800.0
M103
G1 X-8.91 Y3.6 Z3.05 F4200.0
G1 F1200.0
G1 E253.682
G1 F4200.0
M101
G1 X-18.45 Y3.6 Z3.05 F4800.0 E254.035
G1 X-18.45 Y5.4 Z3.05 F4800.0 E254.101
G1 X-8.91 Y5.4 Z3.05 F4800.0 E254.454
G1 F1200.0
G1 E253.654
G1 F4800.0
M103
G1 X-8.91 Y7.2 Z3.05 F4200.0
G1 F1200.0
G1 E254.454
G1 F4200.0
M101
G1 X-18.45 Y7.2 Z3.05 F4800.0 E254.806
G1 X-18.45 Y9.0 Z3.05 F4800.0 E254.873
G1 X-8.91 Y9.0 Z3.05 F4800.0 E255.225
G1 F1200.0
G1 E254.225
G1 F4800.0
M103
G1 X-18.65 Y10.8 Z3.05 F4200.0
G1 F1200.0
G1 E255.225
G1 F4200.0
M101
G1 X18.65 Y10.8 Z3.05 F4800.0 E256.605
G1 X18.65 Y12.6 Z3.05 F4800.0 E256.671
G1 X-18.65 Y12.6 Z3.05 F4800.0 E258.051
G1 F1200.0
G1 E257.051
G1 F4800.0
M103
G1 X5.17 Y9.1 Z3.05 F4200.0
G1 X8.21 Y9.05 Z3.05 F4200.0
G1 X9.01 Y9.0 Z3.05 F4200.0
G1 F1200.0
G1 E258.051
M73 P13 (display progress)
G1 F4200.0
M101
G1 X18.54 Y9.0 Z3.05 F4800.0 E258.403
G1 X18.54 Y7.2 Z3.05 F4800.0 E258.47
G1 X9.01 Y7.2 Z3.05 F4800.0 E258.823
G1 F1200.0
G1 E258.023
G1 F4800.0
M103
G1 X9.01 Y5.4 Z3.05 F4200.0
G1 F1200.0
G1 E258.823
G1 F4200.0
M101
G1 X18.54 Y5.4 Z3.05 F4800.0 E259.175
G1 X18.54 Y3.6 Z3.05 F4800.0 E259.242
G1 X9.01 Y3.6 Z3.05 F4800.0 E259.594
G1 F1200.0
G1 E258.594
G1 F4800.0
M103
;M108 R80.0
(</supportLayer>)
(<rotation> (-1+1.22464679915e-16j) )
(<nestedRing>)
(<boundaryPerimeter>)
(<boundaryPoint> X8.608 Y3.499 Z3.051 </boundaryPoint>)
(<boundaryPoint> X8.608 Y9.5 Z3.051 </boundaryPoint>)
(<boundaryPoint> X-8.511 Y9.5 Z3.051 </boundaryPoint>)
(<boundaryPoint> X-8.511 Y3.499 Z3.051 </boundaryPoint>)
(<boundaryPoint> X-6.196 Y3.499 Z3.051 </boundaryPoint>)
(<loop> outer )
G1 X-7.91 Y4.15 Z3.05 F4200.0
G1 F1200.0
G1 E259.594
G1 F4200.0
M101
G1 X-7.91 Y4.1 Z3.05 F4800.0 E259.597
G1 X8.01 Y4.1 Z3.05 F4800.0 E260.438
G1 X8.01 Y8.9 Z3.05 F4800.0 E260.691
G1 X-7.91 Y8.9 Z3.05 F4800.0 E261.532
G1 X-7.91 Y4.15 Z3.05 F4800.0 E261.783
G1 F1200.0
G1 E261.783
G1 F4800.0
M103
(</loop>)
(<edge> outer )
;M108 R40.0
G1 X-8.31 Y4.15 Z3.05 F4200.0
G1 F1200.0
G1 E261.783
G1 F4200.0
M101
G1 X-8.31 Y4.1 Z3.05 F2400.0 E261.786
G1 X-8.31 Y3.7 Z3.05 F2400.0 E261.807
G1 X-6.55 Y3.7 Z3.05 F2400.0 E261.9
G1 X8.41 Y3.7 Z3.05 F2400.0 E262.69
G1 X8.41 Y9.3 Z3.05 F2400.0 E262.986
G1 X-8.31 Y9.3 Z3.05 F2400.0 E263.869
G1 X-8.31 Y4.15 Z3.05 F2400.0 E264.141
G1 F1200.0
G1 E263.141
G1 F2400.0
M103
(</edge>)
(</boundaryPerimeter>)
(<infill>)
(<infillBoundary>)
(<infillPoint> X8.008 Y4.099 Z1.485 </infillPoint>)
(<infillPoint> X8.008 Y8.9 Z1.485 </infillPoint>)
(<infillPoint> X-7.911 Y8.9 Z1.485 </infillPoint>)
(<infillPoint> X-7.911 Y4.099 Z1.485 </infillPoint>)
(</infillBoundary>)
;M108 R80.0
G1 X7.72 Y8.4 Z3.05 F4200.0
G1 F1200.0
G1 E264.141
G1 F4200.0
M101
G1 X-7.62 Y8.4 Z3.05 F4800.0 E264.952
G1 X-7.63 Y8.0 Z3.05 F4800.0 E264.973
G1 X7.73 Y8.0 Z3.05 F4800.0 E265.784
G1 X7.73 Y7.6 Z3.05 F4800.0 E265.805
G1 X-7.63 Y7.6 Z3.05 F4800.0 E266.617
G1 X-7.63 Y7.2 Z3.05 F4800.0 E266.638
G1 X7.73 Y7.2 Z3.05 F4800.0 E267.449
G1 X7.73 Y6.8 Z3.05 F4800.0 E267.47
G1 X-7.63 Y6.8 Z3.05 F4800.0 E268.282
G1 X-7.63 Y6.4 Z3.05 F4800.0 E268.303
G1 X7.73 Y6.4 Z3.05 F4800.0 E269.114
G1 X7.73 Y6.0 Z3.05 F4800.0 E269.135
G1 X-7.63 Y6.0 Z3.05 F4800.0 E269.947
G1 X-7.63 Y5.6 Z3.05 F4800.0 E269.968
G1 X7.73 Y5.6 Z3.05 F4800.0 E270.779
G1 X7.73 Y5.2 Z3.05 F4800.0 E270.8
G1 X-7.63 Y5.2 Z3.05 F4800.0 E271.612
G1 X-7.63 Y4.8 Z3.05 F4800.0 E271.633
G1 X7.73 Y4.8 Z3.05 F4800.0 E272.444
G1 X7.52 Y4.4 Z3.05 F4800.0 E272.468
G1 X-7.42 Y4.4 Z3.05 F4800.0 E273.257
G1 F1200.0
G1 E272.257
G1 F4800.0
M103
(</infill>)
(</nestedRing>)
(</rotation>)
(</layer>)
(<layer> 3.321 )
(<supportLayer>)
;M108 R56.0
G1 X-9.65 Y-12.6 Z3.32 F4200.0
G1 F1200.0
G1 E273.257
G1 F4200.0
M101
G1 X9.65 Y-12.6 Z3.32 F4800.0 E273.971
G1 X9.65 Y-10.8 Z3.32 F4800.0 E274.038
G1 X-9.65 Y-10.8 Z3.32 F4800.0 E274.752
G1 F1200.0
G1 E273.752
G1 F4800.0
M103
G1 X-9.65 Y-5.4 Z3.32 F4200.0
G1 F1200.0
G1 E274.752
G1 F4200.0
M101
G1 X9.65 Y-5.4 Z3.32 F4800.0 E275.465
G1 X9.25 Y-3.6 Z3.32 F4800.0 E275.534
G1 X-9.25 Y-3.6 Z3.32 F4800.0 E276.218
G1 X-9.65 Y-1.8 Z3.32 F4800.0 E276.286
G1 X9.65 Y-1.8 Z3.32 F4800.0 E277.0
G1 X9.65 Y0.0 Z3.32 F4800.0 E277.066
G1 X-9.65 Y0.0 Z3.32 F4800.0 E277.78
G1 F1200.0
G1 E276.78
G1 F4800.0
M103
G1 X-9.03 Y3.6 Z3.32 F4200.0
G1 F1200.0
G1 E277.78
G1 F4200.0
M101
G1 X-18.45 Y3.6 Z3.32 F4800.0 E278.128
G1 X-18.45 Y5.4 Z3.32 F4800.0 E278.195
G1 X-9.03 Y5.4 Z3.32 F4800.0 E278.543
G1 F1200.0
G1 E277.743
G1 F4800.0
M103
G1 X-9.03 Y7.2 Z3.32 F4200.0
G1 F1200.0
G1 E278.543
G1 F4200.0
M101
G1 X-18.45 Y7.2 Z3.32 F4800.0 E278.891
G1 X-18.45 Y9.0 Z3.32 F4800.0 E278.958
G1 X-9.03 Y9.0 Z3.32 F4800.0 E279.306
G1 F1200.0
G1 E278.306
G1 F4800.0
M103
G1 X-18.65 Y10.8 Z3.32 F4200.0
G1 F1200.0
G1 E279.306
G1 F4200.0
M101
G1 X18.65 Y10.8 Z3.32 F4800.0 E280.685
G1 X18.65 Y12.6 Z3.32 F4800.0 E280.752
G1 X-18.65 Y12.6 Z3.32 F4800.0 E282.132
G1 F1200.0
G1 E281.132
G1 F4800.0
M103
G1 X5.27 Y9.1 Z3.32 F4200.0
G1 X8.33 Y9.05 Z3.32 F4200.0
G1 X9.13 Y9.0 Z3.32 F4200.0
G1 F1200.0
G1 E282.132
G1 F4200.0
M101
G1 X18.54 Y9.0 Z3.32 F4800.0 E282.48
G1 X18.54 Y7.2 Z3.32 F4800.0 E282.546
G1 X9.13 Y7.2 Z3.32 F4800.0 E282.894
G1 F1200.0
G1 E282.094
G1 F4800.0
M103
G1 X9.13 Y5.4 Z3.32 F4200.0
G1 F1200.0
G1 E282.894
G1 F4200.0
M101
G1 X18.54 Y5.4 Z3.32 F4800.0 E283.243
G1 X18.54 Y3.6 Z3.32 F4800.0 E283.309
G1 X9.13 Y3.6 Z3.32 F4800.0 E283.657
G1 F1200.0
G1 E282.657
G1 F4800.0
M103
;M108 R80.0
(</supportLayer>)
(<rotation> (6.12323399574e-17+1j) )
(<nestedRing>)
(<boundaryPerimeter>)
(<boundaryPoint> X8.726 Y3.499 Z3.321 </boundaryPoint>)
(<boundaryPoint> X8.726 Y9.5 Z3.321 </boundaryPoint>)
(<boundaryPoint> X-8.629 Y9.5 Z3.321 </boundaryPoint>)
(<boundaryPoint> X-8.629 Y3.499 Z3.321 </boundaryPoint>)
(<boundaryPoint> X-5.924 Y3.499 Z3.321 </boundaryPoint>)
(<loop> outer )
G1 X-8.03 Y4.46 Z3.32 F4200.0
G1 F1200.0
G1 E283.657
G1 F4200.0
M101
G1 X-8.03 Y4.1 Z3.32 F4800.0 E283.676
G1 X8.13 Y4.1 Z3.32 F4800.0 E284.53
G1 X8.13 Y8.9 Z3.32 F4800.0 E284.783
G1 X-8.03 Y8.9 Z3.32 F4800.0 E285.637
G1 X-8.03 Y4.46 Z3.32 F4800.0 E285.871
G1 F1200.0
G1 E285.871
G1 F4800.0
M103
(</loop>)
(<edge> outer )
;M108 R40.0
G1 X-8.43 Y4.46 Z3.32 F4200.0
G1 F1200.0
G1 E285.871
G1 F4200.0
M101
G1 X-8.43 Y4.1 Z3.32 F2400.0 E285.89
G1 X-8.43 Y3.7 Z3.32 F2400.0 E285.911
G1 X-6.28 Y3.7 Z3.32 F2400.0 E286.025
G1 X8.53 Y3.7 Z3.32 F2400.0 E286.807
G1 X8.53 Y9.3 Z3.32 F2400.0 E287.103
G1 X-8.43 Y9.3 Z3.32 F2400.0 E287.998
G1 X-8.43 Y4.46 Z3.32 F2400.0 E288.254
G1 F1200.0
G1 E288.254
G1 F2400.0
M103
(</edge>)
(</boundaryPerimeter>)
(<infill>)
(<infillBoundary>)
(<infillPoint> X8.126 Y4.099 Z1.755 </infillPoint>)
(<infillPoint> X8.126 Y8.9 Z1.755 </infillPoint>)
(<infillPoint> X-8.029 Y8.9 Z1.755 </infillPoint>)
M73 P14 (display progress)
(<infillPoint> X-8.029 Y4.099 Z1.755 </infillPoint>)
(</infillBoundary>)
;M108 R80.0
G1 X-7.6 Y4.46 Z3.32 F4200.0
G1 F1200.0
G1 E288.254
G1 F4200.0
M101
G1 X-7.6 Y8.54 Z3.32 F4800.0 E288.47
G1 X-7.2 Y8.62 Z3.32 F4800.0 E288.492
G1 X-7.2 Y4.38 Z3.32 F4800.0 E288.716
G1 X-6.8 Y4.38 Z3.32 F4800.0 E288.737
G1 X-6.8 Y8.62 Z3.32 F4800.0 E288.961
G1 X-6.4 Y8.62 Z3.32 F4800.0 E288.982
G1 X-6.4 Y4.38 Z3.32 F4800.0 E289.206
G1 X-6.0 Y4.38 Z3.32 F4800.0 E289.227
G1 X-6.0 Y8.62 Z3.32 F4800.0 E289.451
G1 X-5.6 Y8.62 Z3.32 F4800.0 E289.472
G1 X-5.6 Y4.38 Z3.32 F4800.0 E289.696
G1 X-5.2 Y4.38 Z3.32 F4800.0 E289.717
G1 X-5.2 Y8.62 Z3.32 F4800.0 E289.941
G1 X-4.8 Y8.62 Z3.32 F4800.0 E289.963
G1 X-4.8 Y4.38 Z3.32 F4800.0 E290.187
G1 X-4.4 Y4.38 Z3.32 F4800.0 E290.208
G1 X-4.4 Y8.62 Z3.32 F4800.0 E290.432
G1 X-4.0 Y8.62 Z3.32 F4800.0 E290.453
G1 X-4.0 Y4.38 Z3.32 F4800.0 E290.677
G1 X-3.6 Y4.38 Z3.32 F4800.0 E290.698
G1 X-3.6 Y8.62 Z3.32 F4800.0 E290.922
G1 X-3.2 Y8.62 Z3.32 F4800.0 E290.943
G1 X-3.2 Y4.38 Z3.32 F4800.0 E291.167
G1 X-2.8 Y4.38 Z3.32 F4800.0 E291.188
G1 X-2.8 Y8.62 Z3.32 F4800.0 E291.412
G1 X-2.4 Y8.62 Z3.32 F4800.0 E291.434
G1 X-2.4 Y4.38 Z3.32 F4800.0 E291.658
G1 X-2.0 Y4.38 Z3.32 F4800.0 E291.679
G1 X-2.0 Y8.62 Z3.32 F4800.0 E291.903
G1 X-1.6 Y8.62 Z3.32 F4800.0 E291.924
G1 X-1.6 Y4.38 Z3.32 F4800.0 E292.148
G1 X-1.2 Y4.38 Z3.32 F4800.0 E292.169
G1 X-1.2 Y8.62 Z3.32 F4800.0 E292.393
G1 X-0.8 Y8.62 Z3.32 F4800.0 E292.414
G1 X-0.8 Y4.38 Z3.32 F4800.0 E292.638
G1 X-0.4 Y4.38 Z3.32 F4800.0 E292.659
G1 X-0.4 Y8.62 Z3.32 F4800.0 E292.883
G1 X0.0 Y8.62 Z3.32 F4800.0 E292.905
G1 X0.0 Y4.38 Z3.32 F4800.0 E293.129
G1 X0.4 Y4.38 Z3.32 F4800.0 E293.15
G1 X0.4 Y8.62 Z3.32 F4800.0 E293.374
G1 X0.8 Y8.62 Z3.32 F4800.0 E293.395
G1 X0.8 Y4.38 Z3.32 F4800.0 E293.619
G1 X1.2 Y4.38 Z3.32 F4800.0 E293.64
G1 X1.2 Y8.62 Z3.32 F4800.0 E293.864
G1 X1.6 Y8.62 Z3.32 F4800.0 E293.885
G1 X1.6 Y4.38 Z3.32 F4800.0 E294.109
G1 X2.0 Y4.38 Z3.32 F4800.0 E294.13
G1 X2.0 Y8.62 Z3.32 F4800.0 E294.354
G1 X2.4 Y8.62 Z3.32 F4800.0 E294.375
G1 X2.4 Y4.38 Z3.32 F4800.0 E294.6
G1 X2.8 Y4.38 Z3.32 F4800.0 E294.621
G1 X2.8 Y8.62 Z3.32 F4800.0 E294.845
G1 X3.2 Y8.62 Z3.32 F4800.0 E294.866
G1 X3.2 Y4.38 Z3.32 F4800.0 E295.09
G1 X3.6 Y4.38 Z3.32 F4800.0 E295.111
G1 X3.6 Y8.62 Z3.32 F4800.0 E295.335
G1 X4.0 Y8.62 Z3.32 F4800.0 E295.356
G1 X4.0 Y4.38 Z3.32 F4800.0 E295.58
G1 X4.4 Y4.38 Z3.32 F4800.0 E295.601
G1 X4.4 Y8.62 Z3.32 F4800.0 E295.825
G1 X4.8 Y8.62 Z3.32 F4800.0 E295.846
G1 X4.8 Y4.38 Z3.32 F4800.0 E296.07
G1 X5.2 Y4.38 Z3.32 F4800.0 E296.092
G1 X5.2 Y8.62 Z3.32 F4800.0 E296.316
G1 X5.6 Y8.62 Z3.32 F4800.0 E296.337
G1 X5.6 Y4.38 Z3.32 F4800.0 E296.561
G1 X6.0 Y4.38 Z3.32 F4800.0 E296.582
G1 X6.0 Y8.62 Z3.32 F4800.0 E296.806
G1 X6.4 Y8.62 Z3.32 F4800.0 E296.827
G1 X6.4 Y4.38 Z3.32 F4800.0 E297.051
G1 X6.8 Y4.38 Z3.32 F4800.0 E297.072
G1 X6.8 Y8.62 Z3.32 F4800.0 E297.296
G1 X7.2 Y8.62 Z3.32 F4800.0 E297.317
G1 X7.2 Y4.38 Z3.32 F4800.0 E297.541
G1 X7.6 Y4.38 Z3.32 F4800.0 E297.563
G1 X7.6 Y8.62 Z3.32 F4800.0 E297.787
G1 F1200.0
G1 E296.787
G1 F4800.0
M103
(</infill>)
(</nestedRing>)
(</rotation>)
(</layer>)
(<layer> 3.591 )
(<supportLayer>)
;M108 R56.0
G1 X-9.65 Y-12.6 Z3.59 F4200.0
G1 F1200.0
G1 E297.787
G1 F4200.0
M101
G1 X9.65 Y-12.6 Z3.59 F4800.0 E298.5
G1 X9.65 Y-10.8 Z3.59 F4800.0 E298.567
G1 X-9.65 Y-10.8 Z3.59 F4800.0 E299.281
G1 F1200.0
G1 E298.281
G1 F4800.0
M103
G1 X-9.65 Y-5.4 Z3.59 F4200.0
G1 F1200.0
G1 E299.281
G1 F4200.0
M101
G1 X9.65 Y-5.4 Z3.59 F4800.0 E299.995
G1 X9.25 Y-3.6 Z3.59 F4800.0 E300.063
G1 X-9.25 Y-3.6 Z3.59 F4800.0 E300.747
G1 X-9.65 Y-1.8 Z3.59 F4800.0 E300.815
G1 X9.65 Y-1.8 Z3.59 F4800.0 E301.529
G1 X9.65 Y0.0 Z3.59 F4800.0 E301.596
G1 X-9.65 Y0.0 Z3.59 F4800.0 E302.309
G1 F1200.0
G1 E301.309
G1 F4800.0
M103
G1 X-9.15 Y3.6 Z3.59 F4200.0
G1 F1200.0
G1 E302.309
G1 F4200.0
M101
G1 X-18.45 Y3.6 Z3.59 F4800.0 E302.653
G1 X-18.45 Y5.4 Z3.59 F4800.0 E302.72
G1 X-9.15 Y5.4 Z3.59 F4800.0 E303.064
G1 F1200.0
G1 E302.264
G1 F4800.0
M103
G1 X-9.15 Y7.2 Z3.59 F4200.0
G1 F1200.0
G1 E303.064
G1 F4200.0
M101
G1 X-18.45 Y7.2 Z3.59 F4800.0 E303.407
G1 X-18.45 Y9.0 Z3.59 F4800.0 E303.474
G1 X-9.15 Y9.0 Z3.59 F4800.0 E303.818
G1 F1200.0
G1 E302.818
G1 F4800.0
M103
G1 X-18.65 Y10.8 Z3.59 F4200.0
G1 F1200.0
G1 E303.818
G1 F4200.0
M101
G1 X18.65 Y10.8 Z3.59 F4800.0 E305.197
G1 X18.65 Y12.6 Z3.59 F4800.0 E305.264
G1 X-18.65 Y12.6 Z3.59 F4800.0 E306.643
G1 F1200.0
G1 E305.643
G1 F4800.0
M103
G1 X5.37 Y9.1 Z3.59 F4200.0
G1 X8.44 Y9.05 Z3.59 F4200.0
G1 X9.25 Y9.0 Z3.59 F4200.0
G1 F1200.0
G1 E306.643
G1 F4200.0
M101
G1 X18.54 Y9.0 Z3.59 F4800.0 E306.987
G1 X18.54 Y7.2 Z3.59 F4800.0 E307.054
G1 X9.25 Y7.2 Z3.59 F4800.0 E307.398
G1 F1200.0
G1 E306.598
G1 F4800.0
M103
G1 X9.25 Y5.4 Z3.59 F4200.0
G1 F1200.0
G1 E307.398
G1 F4200.0
M101
G1 X18.54 Y5.4 Z3.59 F4800.0 E307.741
G1 X18.54 Y3.6 Z3.59 F4800.0 E307.808
G1 X9.25 Y3.6 Z3.59 F4800.0 E308.152
G1 F1200.0
G1 E307.152
G1 F4800.0
M103
;M108 R80.0
(</supportLayer>)
(<rotation> (-1+1.22464679915e-16j) )
(<nestedRing>)
(<boundaryPerimeter>)
(<boundaryPoint> X8.844 Y3.499 Z3.591 </boundaryPoint>)
(<boundaryPoint> X8.844 Y9.5 Z3.591 </boundaryPoint>)
(<boundaryPoint> X-8.747 Y9.5 Z3.591 </boundaryPoint>)
(<boundaryPoint> X-8.747 Y3.499 Z3.591 </boundaryPoint>)
(<boundaryPoint> X-5.691 Y3.499 Z3.591 </boundaryPoint>)
(<loop> outer )
G1 X-8.01 Y4.1 Z3.59 F4200.0
G1 F1200.0
G1 E308.152
G1 F4200.0
M101
G1 X8.24 Y4.1 Z3.59 F4800.0 E309.01
G1 X8.24 Y8.9 Z3.59 F4800.0 E309.264
G1 X-8.15 Y8.9 Z3.59 F4800.0 E310.13
G1 X-8.15 Y4.1 Z3.59 F4800.0 E310.383
G1 X-8.01 Y4.1 Z3.59 F4800.0 E310.391
G1 F1200.0
G1 E310.391
G1 F4800.0
M103
(</loop>)
(<edge> outer )
;M108 R40.0
G1 X-8.55 Y3.96 Z3.59 F4200.0
G1 F1200.0
G1 E310.391
G1 F4200.0
M101
G1 X-8.55 Y3.7 Z3.59 F2400.0 E310.404
G1 X-6.05 Y3.7 Z3.59 F2400.0 E310.536
G1 X8.64 Y3.7 Z3.59 F2400.0 E311.313
G1 X8.64 Y9.3 Z3.59 F2400.0 E311.608
G1 X-8.55 Y9.3 Z3.59 F2400.0 E312.517
G1 X-8.55 Y4.1 Z3.59 F2400.0 E312.791
G1 X-8.55 Y3.96 Z3.59 F2400.0 E312.799
G1 F1200.0
G1 E311.799
G1 F2400.0
M103
(</edge>)
(</boundaryPerimeter>)
(<infill>)
(<infillBoundary>)
(<infillPoint> X8.244 Y4.099 Z2.025 </infillPoint>)
(<infillPoint> X8.244 Y8.9 Z2.025 </infillPoint>)
(<infillPoint> X-8.147 Y8.9 Z2.025 </infillPoint>)
(<infillPoint> X-8.147 Y4.099 Z2.025 </infillPoint>)
(</infillBoundary>)
;M108 R80.0
G1 X7.96 Y8.4 Z3.59 F4200.0
G1 F1200.0
G1 E312.799
G1 F4200.0
M101
G1 X-7.86 Y8.4 Z3.59 F4800.0 E313.634
G1 X-7.87 Y8.0 Z3.59 F4800.0 E313.655
G1 X7.96 Y8.0 Z3.59 F4800.0 E314.492
G1 X7.96 Y7.6 Z3.59 F4800.0 E314.513
G1 X-7.87 Y7.6 Z3.59 F4800.0 E315.349
G1 X-7.87 Y7.2 Z3.59 F4800.0 E315.37
G1 X7.96 Y7.2 Z3.59 F4800.0 E316.206
G1 X7.96 Y6.8 Z3.59 F4800.0 E316.227
G1 X-7.87 Y6.8 Z3.59 F4800.0 E317.064
M73 P15 (display progress)
G1 X-7.87 Y6.4 Z3.59 F4800.0 E317.085
G1 X7.96 Y6.4 Z3.59 F4800.0 E317.921
G1 X7.96 Y6.0 Z3.59 F4800.0 E317.942
G1 X-7.87 Y6.0 Z3.59 F4800.0 E318.779
G1 X-7.87 Y5.6 Z3.59 F4800.0 E318.8
G1 X7.96 Y5.6 Z3.59 F4800.0 E319.636
G1 X7.96 Y5.2 Z3.59 F4800.0 E319.657
G1 X-7.87 Y5.2 Z3.59 F4800.0 E320.493
G1 X-7.87 Y4.8 Z3.59 F4800.0 E320.514
G1 X7.96 Y4.8 Z3.59 F4800.0 E321.351
G1 X7.76 Y4.4 Z3.59 F4800.0 E321.375
G1 X-7.66 Y4.4 Z3.59 F4800.0 E322.189
G1 F1200.0
G1 E321.189
G1 F4800.0
M103
(</infill>)
(</nestedRing>)
(</rotation>)
(</layer>)
(<layer> 3.861 )
(<supportLayer>)
;M108 R56.0
G1 X-9.65 Y-12.6 Z3.86 F4200.0
G1 F1200.0
G1 E322.189
G1 F4200.0
M101
G1 X9.65 Y-12.6 Z3.86 F4800.0 E322.903
G1 X9.65 Y-10.8 Z3.86 F4800.0 E322.969
G1 X-9.65 Y-10.8 Z3.86 F4800.0 E323.683
G1 F1200.0
G1 E322.683
G1 F4800.0
M103
G1 X-9.65 Y-5.4 Z3.86 F4200.0
G1 F1200.0
G1 E323.683
G1 F4200.0
M101
G1 X9.65 Y-5.4 Z3.86 F4800.0 E324.397
G1 X9.25 Y-3.6 Z3.86 F4800.0 E324.465
G1 X-9.25 Y-3.6 Z3.86 F4800.0 E325.149
G1 X-9.65 Y-1.8 Z3.86 F4800.0 E325.218
G1 X9.65 Y-1.8 Z3.86 F4800.0 E325.931
G1 X9.65 Y0.0 Z3.86 F4800.0 E325.998
G1 X-9.65 Y0.0 Z3.86 F4800.0 E326.712
G1 F1200.0
G1 E325.712
G1 F4800.0
M103
G1 X-9.27 Y3.6 Z3.86 F4200.0
G1 F1200.0
G1 E326.712
G1 F4200.0
M101
G1 X-18.45 Y3.6 Z3.86 F4800.0 E327.051
G1 X-18.45 Y5.4 Z3.86 F4800.0 E327.118
G1 X-9.27 Y5.4 Z3.86 F4800.0 E327.457
G1 F1200.0
G1 E326.657
G1 F4800.0
M103
G1 X-9.27 Y7.2 Z3.86 F4200.0
G1 F1200.0
G1 E327.457
G1 F4200.0
M101
G1 X-18.45 Y7.2 Z3.86 F4800.0 E327.797
G1 X-18.45 Y9.0 Z3.86 F4800.0 E327.863
G1 X-9.27 Y9.0 Z3.86 F4800.0 E328.203
G1 F1200.0
G1 E327.203
G1 F4800.0
M103
G1 X-18.65 Y10.8 Z3.86 F4200.0
G1 F1200.0
G1 E328.203
G1 F4200.0
M101
G1 X18.65 Y10.8 Z3.86 F4800.0 E329.582
G1 X18.65 Y12.6 Z3.86 F4800.0 E329.649
G1 X-18.65 Y12.6 Z3.86 F4800.0 E331.028
G1 F1200.0
G1 E330.028
G1 F4800.0
M103
G1 X5.47 Y9.1 Z3.86 F4200.0
G1 X8.56 Y9.05 Z3.86 F4200.0
G1 X9.36 Y9.0 Z3.86 F4200.0
G1 F1200.0
G1 E331.028
G1 F4200.0
M101
G1 X18.54 Y9.0 Z3.86 F4800.0 E331.368
G1 X18.54 Y7.2 Z3.86 F4800.0 E331.434
G1 X9.36 Y7.2 Z3.86 F4800.0 E331.774
G1 F1200.0
G1 E330.974
G1 F4800.0
M103
G1 X9.36 Y5.4 Z3.86 F4200.0
G1 F1200.0
G1 E331.774
G1 F4200.0
M101
G1 X18.54 Y5.4 Z3.86 F4800.0 E332.113
G1 X18.54 Y3.6 Z3.86 F4800.0 E332.18
G1 X9.36 Y3.6 Z3.86 F4800.0 E332.519
G1 F1200.0
G1 E331.519
G1 F4800.0
M103
;M108 R80.0
(</supportLayer>)
(<rotation> (6.12323399574e-17+1j) )
(<nestedRing>)
(<boundaryPerimeter>)
(<boundaryPoint> X8.962 Y3.499 Z3.861 </boundaryPoint>)
(<boundaryPoint> X8.962 Y9.5 Z3.861 </boundaryPoint>)
(<boundaryPoint> X-8.865 Y9.5 Z3.861 </boundaryPoint>)
(<boundaryPoint> X-8.865 Y3.499 Z3.861 </boundaryPoint>)
(<boundaryPoint> X-5.505 Y3.499 Z3.861 </boundaryPoint>)
(<loop> outer )
G1 X-8.27 Y4.27 Z3.86 F4200.0
G1 F1200.0
G1 E332.519
G1 F4200.0
M101
G1 X-8.27 Y4.1 Z3.86 F4800.0 E332.528
G1 X8.36 Y4.1 Z3.86 F4800.0 E333.406
G1 X8.36 Y8.9 Z3.86 F4800.0 E333.66
G1 X-8.27 Y8.9 Z3.86 F4800.0 E334.538
G1 X-8.27 Y4.27 Z3.86 F4800.0 E334.783
G1 F1200.0
G1 E334.783
G1 F4800.0
M103
(</loop>)
(<edge> outer )
;M108 R40.0
G1 X-8.66 Y4.27 Z3.86 F4200.0
G1 F1200.0
G1 E334.783
G1 F4200.0
M101
G1 X-8.66 Y4.1 Z3.86 F2400.0 E334.792
G1 X-8.66 Y3.7 Z3.86 F2400.0 E334.813
G1 X-5.86 Y3.7 Z3.86 F2400.0 E334.961
G1 X8.76 Y3.7 Z3.86 F2400.0 E335.734
G1 X8.76 Y9.3 Z3.86 F2400.0 E336.029
G1 X-8.66 Y9.3 Z3.86 F2400.0 E336.95
G1 X-8.66 Y4.27 Z3.86 F2400.0 E337.216
G1 F1200.0
G1 E337.145
G1 F2400.0
M103
(</edge>)
(</boundaryPerimeter>)
(<infill>)
(<infillBoundary>)
(<infillPoint> X8.362 Y4.099 Z2.295 </infillPoint>)
(<infillPoint> X8.362 Y8.9 Z2.295 </infillPoint>)
(<infillPoint> X-8.265 Y8.9 Z2.295 </infillPoint>)
(<infillPoint> X-8.265 Y4.099 Z2.295 </infillPoint>)
(</infillBoundary>)
;M108 R80.0
G1 X-7.6 Y4.38 Z3.86 F4200.0
G1 F1200.0
G1 E337.216
G1 F4200.0
M101
G1 X-7.6 Y8.62 Z3.86 F4800.0 E337.44
G1 X-7.2 Y8.62 Z3.86 F4800.0 E337.461
G1 X-7.2 Y4.38 Z3.86 F4800.0 E337.685
G1 X-6.8 Y4.38 Z3.86 F4800.0 E337.706
G1 X-6.8 Y8.62 Z3.86 F4800.0 E337.93
G1 X-6.4 Y8.62 Z3.86 F4800.0 E337.951
G1 X-6.4 Y4.38 Z3.86 F4800.0 E338.175
G1 X-6.0 Y4.38 Z3.86 F4800.0 E338.197
G1 X-6.0 Y8.62 Z3.86 F4800.0 E338.421
G1 X-5.6 Y8.62 Z3.86 F4800.0 E338.442
G1 X-5.6 Y4.38 Z3.86 F4800.0 E338.666
G1 X-5.2 Y4.38 Z3.86 F4800.0 E338.687
G1 X-5.2 Y8.62 Z3.86 F4800.0 E338.911
G1 X-4.8 Y8.62 Z3.86 F4800.0 E338.932
G1 X-4.8 Y4.38 Z3.86 F4800.0 E339.156
G1 X-4.4 Y4.38 Z3.86 F4800.0 E339.177
G1 X-4.4 Y8.62 Z3.86 F4800.0 E339.401
G1 X-4.0 Y8.62 Z3.86 F4800.0 E339.422
G1 X-4.0 Y4.38 Z3.86 F4800.0 E339.646
G1 X-3.6 Y4.38 Z3.86 F4800.0 E339.668
G1 X-3.6 Y8.62 Z3.86 F4800.0 E339.892
G1 X-3.2 Y8.62 Z3.86 F4800.0 E339.913
G1 X-3.2 Y4.38 Z3.86 F4800.0 E340.137
G1 X-2.8 Y4.38 Z3.86 F4800.0 E340.158
G1 X-2.8 Y8.62 Z3.86 F4800.0 E340.382
G1 X-2.4 Y8.62 Z3.86 F4800.0 E340.403
G1 X-2.4 Y4.38 Z3.86 F4800.0 E340.627
G1 X-2.0 Y4.38 Z3.86 F4800.0 E340.648
G1 X-2.0 Y8.62 Z3.86 F4800.0 E340.872
G1 X-1.6 Y8.62 Z3.86 F4800.0 E340.893
G1 X-1.6 Y4.38 Z3.86 F4800.0 E341.117
G1 X-1.2 Y4.38 Z3.86 F4800.0 E341.139
G1 X-1.2 Y8.62 Z3.86 F4800.0 E341.363
G1 X-0.8 Y8.62 Z3.86 F4800.0 E341.384
G1 X-0.8 Y4.38 Z3.86 F4800.0 E341.608
G1 X-0.4 Y4.38 Z3.86 F4800.0 E341.629
G1 X-0.4 Y8.62 Z3.86 F4800.0 E341.853
G1 X0.0 Y8.62 Z3.86 F4800.0 E341.874
G1 X0.0 Y4.38 Z3.86 F4800.0 E342.098
G1 X0.4 Y4.38 Z3.86 F4800.0 E342.119
G1 X0.4 Y8.62 Z3.86 F4800.0 E342.343
G1 X0.8 Y8.62 Z3.86 F4800.0 E342.364
G1 X0.8 Y4.38 Z3.86 F4800.0 E342.588
G1 X1.2 Y4.38 Z3.86 F4800.0 E342.609
G1 X1.2 Y8.62 Z3.86 F4800.0 E342.834
G1 X1.6 Y8.62 Z3.86 F4800.0 E342.855
G1 X1.6 Y4.38 Z3.86 F4800.0 E343.079
G1 X2.0 Y4.38 Z3.86 F4800.0 E343.1
G1 X2.0 Y8.62 Z3.86 F4800.0 E343.324
G1 X2.4 Y8.62 Z3.86 F4800.0 E343.345
G1 X2.4 Y4.38 Z3.86 F4800.0 E343.569
G1 X2.8 Y4.38 Z3.86 F4800.0 E343.59
G1 X2.8 Y8.62 Z3.86 F4800.0 E343.814
G1 X3.2 Y8.62 Z3.86 F4800.0 E343.835
G1 X3.2 Y4.38 Z3.86 F4800.0 E344.059
G1 X3.6 Y4.38 Z3.86 F4800.0 E344.08
G1 X3.6 Y8.62 Z3.86 F4800.0 E344.304
G1 X4.0 Y8.62 Z3.86 F4800.0 E344.326
G1 X4.0 Y4.38 Z3.86 F4800.0 E344.55
G1 X4.4 Y4.38 Z3.86 F4800.0 E344.571
G1 X4.4 Y8.62 Z3.86 F4800.0 E344.795
G1 X4.8 Y8.62 Z3.86 F4800.0 E344.816
G1 X4.8 Y4.38 Z3.86 F4800.0 E345.04
G1 X5.2 Y4.38 Z3.86 F4800.0 E345.061
G1 X5.2 Y8.62 Z3.86 F4800.0 E345.285
G1 X5.6 Y8.62 Z3.86 F4800.0 E345.306
G1 X5.6 Y4.38 Z3.86 F4800.0 E345.53
G1 X6.0 Y4.38 Z3.86 F4800.0 E345.551
G1 X6.0 Y8.62 Z3.86 F4800.0 E345.775
G1 X6.4 Y8.62 Z3.86 F4800.0 E345.797
G1 X6.4 Y4.38 Z3.86 F4800.0 E346.021
G1 X6.8 Y4.38 Z3.86 F4800.0 E346.042
G1 X6.8 Y8.62 Z3.86 F4800.0 E346.266
G1 X7.2 Y8.62 Z3.86 F4800.0 E346.287
G1 X7.2 Y4.38 Z3.86 F4800.0 E346.511
G1 X7.6 Y4.38 Z3.86 F4800.0 E346.532
G1 X7.6 Y8.62 Z3.86 F4800.0 E346.756
G1 X8.0 Y8.47 Z3.86 F4800.0 E346.779
G1 X8.0 Y4.53 Z3.86 F4800.0 E346.987
G1 F1200.0
G1 E345.987
M73 P16 (display progress)
G1 F4800.0
M103
(</infill>)
(</nestedRing>)
(</rotation>)
(</layer>)
(<layer> 4.131 )
(<supportLayer>)
;M108 R56.0
G1 X-9.65 Y-12.6 Z4.13 F4200.0
G1 F1200.0
G1 E346.987
G1 F4200.0
M101
G1 X9.65 Y-12.6 Z4.13 F4800.0 E347.701
G1 X9.65 Y-10.8 Z4.13 F4800.0 E347.768
G1 X-9.65 Y-10.8 Z4.13 F4800.0 E348.481
G1 F1200.0
G1 E347.481
G1 F4800.0
M103
G1 X-9.65 Y-5.4 Z4.13 F4200.0
G1 F1200.0
G1 E348.481
G1 F4200.0
M101
G1 X9.65 Y-5.4 Z4.13 F4800.0 E349.195
G1 X9.25 Y-3.6 Z4.13 F4800.0 E349.263
G1 X-9.25 Y-3.6 Z4.13 F4800.0 E349.948
G1 X-9.65 Y-1.8 Z4.13 F4800.0 E350.016
G1 X9.65 Y-1.8 Z4.13 F4800.0 E350.73
G1 X9.65 Y0.0 Z4.13 F4800.0 E350.796
G1 X-9.65 Y0.0 Z4.13 F4800.0 E351.51
G1 F1200.0
G1 E350.51
G1 F4800.0
M103
G1 X-9.39 Y3.6 Z4.13 F4200.0
G1 F1200.0
G1 E351.51
G1 F4200.0
M101
G1 X-18.45 Y3.6 Z4.13 F4800.0 E351.845
G1 X-18.45 Y5.4 Z4.13 F4800.0 E351.912
G1 X-9.39 Y5.4 Z4.13 F4800.0 E352.247
G1 F1200.0
G1 E351.447
G1 F4800.0
M103
G1 X-9.39 Y7.2 Z4.13 F4200.0
G1 F1200.0
G1 E352.247
G1 F4200.0
M101
G1 X-18.45 Y7.2 Z4.13 F4800.0 E352.582
G1 X-18.45 Y9.0 Z4.13 F4800.0 E352.648
G1 X-9.39 Y9.0 Z4.13 F4800.0 E352.984
G1 F1200.0
G1 E351.984
G1 F4800.0
M103
G1 X-18.65 Y10.8 Z4.13 F4200.0
G1 F1200.0
G1 E352.984
G1 F4200.0
M101
G1 X18.65 Y10.8 Z4.13 F4800.0 E354.363
G1 X18.65 Y12.6 Z4.13 F4800.0 E354.43
G1 X-18.65 Y12.6 Z4.13 F4800.0 E355.809
G1 F1200.0
G1 E354.809
G1 F4800.0
M103
G1 X5.57 Y9.1 Z4.13 F4200.0
G1 X8.68 Y9.05 Z4.13 F4200.0
G1 X9.48 Y9.0 Z4.13 F4200.0
G1 F1200.0
G1 E355.809
G1 F4200.0
M101
G1 X18.54 Y9.0 Z4.13 F4800.0 E356.144
G1 X18.54 Y7.2 Z4.13 F4800.0 E356.211
G1 X9.48 Y7.2 Z4.13 F4800.0 E356.546
G1 F1200.0
G1 E355.746
G1 F4800.0
M103
G1 X9.48 Y5.4 Z4.13 F4200.0
G1 F1200.0
G1 E356.546
G1 F4200.0
M101
G1 X18.54 Y5.4 Z4.13 F4800.0 E356.881
G1 X18.54 Y3.6 Z4.13 F4800.0 E356.947
G1 X9.48 Y3.6 Z4.13 F4800.0 E357.283
G1 F1200.0
G1 E356.283
G1 F4800.0
M103
;M108 R80.0
(</supportLayer>)
(<rotation> (-1+1.22464679915e-16j) )
(<nestedRing>)
(<boundaryPerimeter>)
(<boundaryPoint> X9.08 Y3.499 Z4.131 </boundaryPoint>)
(<boundaryPoint> X9.08 Y9.5 Z4.131 </boundaryPoint>)
(<boundaryPoint> X-8.983 Y9.5 Z4.131 </boundaryPoint>)
(<boundaryPoint> X-8.983 Y3.499 Z4.131 </boundaryPoint>)
(<boundaryPoint> X-4.863 Y3.499 Z4.131 </boundaryPoint>)
(<loop> outer )
G1 X-8.38 Y4.57 Z4.13 F4200.0
G1 F1200.0
G1 E357.283
G1 F4200.0
M101
G1 X-8.38 Y4.1 Z4.13 F4800.0 E357.307
G1 X8.48 Y4.1 Z4.13 F4800.0 E358.198
G1 X8.48 Y8.9 Z4.13 F4800.0 E358.452
G1 X-8.38 Y8.9 Z4.13 F4800.0 E359.343
G1 X-8.38 Y4.57 Z4.13 F4800.0 E359.571
G1 F1200.0
G1 E359.571
G1 F4800.0
M103
(</loop>)
(<edge> outer )
;M108 R40.0
G1 X-8.78 Y4.57 Z4.13 F4200.0
G1 F1200.0
G1 E359.571
G1 F4200.0
M101
G1 X-8.78 Y4.1 Z4.13 F2400.0 E359.596
G1 X-8.78 Y3.7 Z4.13 F2400.0 E359.617
G1 X-5.22 Y3.7 Z4.13 F2400.0 E359.806
G1 X8.88 Y3.7 Z4.13 F2400.0 E360.55
G1 X8.88 Y9.3 Z4.13 F2400.0 E360.846
G1 X-8.78 Y9.3 Z4.13 F2400.0 E361.779
G1 X-8.78 Y4.57 Z4.13 F2400.0 E362.029
G1 F1200.0
G1 E361.029
G1 F2400.0
M103
(</edge>)
(</boundaryPerimeter>)
(<infill>)
(<infillBoundary>)
(<infillPoint> X8.48 Y4.099 Z2.565 </infillPoint>)
(<infillPoint> X8.48 Y8.9 Z2.565 </infillPoint>)
(<infillPoint> X-8.383 Y8.9 Z2.565 </infillPoint>)
(<infillPoint> X-8.383 Y4.099 Z2.565 </infillPoint>)
(</infillBoundary>)
;M108 R80.0
G1 X8.19 Y8.4 Z4.13 F4200.0
G1 F1200.0
G1 E362.029
G1 F4200.0
M101
G1 X-8.1 Y8.4 Z4.13 F4800.0 E362.89
G1 X-8.1 Y8.0 Z4.13 F4800.0 E362.911
G1 X8.2 Y8.0 Z4.13 F4800.0 E363.772
G1 X8.2 Y7.6 Z4.13 F4800.0 E363.793
G1 X-8.1 Y7.6 Z4.13 F4800.0 E364.654
G1 X-8.1 Y7.2 Z4.13 F4800.0 E364.675
G1 X8.2 Y7.2 Z4.13 F4800.0 E365.537
G1 X8.2 Y6.8 Z4.13 F4800.0 E365.558
G1 X-8.1 Y6.8 Z4.13 F4800.0 E366.419
G1 X-8.1 Y6.4 Z4.13 F4800.0 E366.44
G1 X8.2 Y6.4 Z4.13 F4800.0 E367.301
G1 X8.2 Y6.0 Z4.13 F4800.0 E367.322
G1 X-8.1 Y6.0 Z4.13 F4800.0 E368.184
G1 X-8.1 Y5.6 Z4.13 F4800.0 E368.205
G1 X8.2 Y5.6 Z4.13 F4800.0 E369.066
G1 X8.2 Y5.2 Z4.13 F4800.0 E369.087
G1 X-8.1 Y5.2 Z4.13 F4800.0 E369.948
G1 X-8.1 Y4.8 Z4.13 F4800.0 E369.969
G1 X8.2 Y4.8 Z4.13 F4800.0 E370.831
G1 X7.99 Y4.4 Z4.13 F4800.0 E370.854
G1 X-7.9 Y4.4 Z4.13 F4800.0 E371.694
G1 F1200.0
G1 E370.694
G1 F4800.0
M103
(</infill>)
(</nestedRing>)
(</rotation>)
(</layer>)
(<layer> 4.401 )
(<supportLayer>)
;M108 R56.0
G1 X-9.65 Y-12.6 Z4.4 F4200.0
G1 F1200.0
G1 E371.694
G1 F4200.0
M101
G1 X9.65 Y-12.6 Z4.4 F4800.0 E372.408
G1 X9.65 Y-10.8 Z4.4 F4800.0 E372.474
G1 X-9.65 Y-10.8 Z4.4 F4800.0 E373.188
G1 F1200.0
G1 E372.188
G1 F4800.0
M103
G1 X-9.65 Y-5.4 Z4.4 F4200.0
G1 F1200.0
G1 E373.188
G1 F4200.0
M101
G1 X9.65 Y-5.4 Z4.4 F4800.0 E373.902
G1 X9.25 Y-3.6 Z4.4 F4800.0 E373.97
G1 X-9.25 Y-3.6 Z4.4 F4800.0 E374.654
G1 X-9.65 Y-1.8 Z4.4 F4800.0 E374.722
G1 X9.65 Y-1.8 Z4.4 F4800.0 E375.436
G1 X9.65 Y0.0 Z4.4 F4800.0 E375.503
G1 X-9.65 Y0.0 Z4.4 F4800.0 E376.217
G1 F1200.0
G1 E375.217
G1 F4800.0
M103
G1 X-9.55 Y3.6 Z4.4 F4200.0
G1 F1200.0
G1 E376.217
G1 F4200.0
M101
G1 X-18.45 Y3.6 Z4.4 F4800.0 E376.546
G1 X-18.45 Y5.4 Z4.4 F4800.0 E376.612
G1 X-9.55 Y5.4 Z4.4 F4800.0 E376.941
G1 F1200.0
G1 E376.141
G1 F4800.0
M103
G1 X-9.55 Y7.2 Z4.4 F4200.0
G1 F1200.0
G1 E376.941
G1 F4200.0
M101
G1 X-18.45 Y7.2 Z4.4 F4800.0 E377.27
G1 X-18.45 Y9.0 Z4.4 F4800.0 E377.337
G1 X-9.55 Y9.0 Z4.4 F4800.0 E377.666
G1 F1200.0
G1 E376.666
G1 F4800.0
M103
G1 X-18.65 Y10.8 Z4.4 F4200.0
G1 F1200.0
G1 E377.666
G1 F4200.0
M101
G1 X18.65 Y10.8 Z4.4 F4800.0 E379.046
G1 X18.65 Y12.6 Z4.4 F4800.0 E379.112
G1 X-18.65 Y12.6 Z4.4 F4800.0 E380.492
G1 F1200.0
G1 E379.492
G1 F4800.0
M73 P17 (display progress)
M103
G1 X5.71 Y9.1 Z4.4 F4200.0
G1 X8.84 Y9.05 Z4.4 F4200.0
G1 X9.64 Y9.0 Z4.4 F4200.0
G1 F1200.0
G1 E380.492
G1 F4200.0
M101
G1 X18.54 Y9.0 Z4.4 F4800.0 E380.821
G1 X18.54 Y7.2 Z4.4 F4800.0 E380.887
G1 X9.64 Y7.2 Z4.4 F4800.0 E381.216
G1 F1200.0
G1 E380.416
G1 F4800.0
M103
G1 X9.64 Y5.4 Z4.4 F4200.0
G1 F1200.0
G1 E381.216
G1 F4200.0
M101
G1 X18.54 Y5.4 Z4.4 F4800.0 E381.545
G1 X18.54 Y3.6 Z4.4 F4800.0 E381.612
G1 X9.64 Y3.6 Z4.4 F4800.0 E381.941
G1 F1200.0
G1 E380.941
G1 F4800.0
M103
;M108 R80.0
(</supportLayer>)
(<rotation> (6.12323399574e-17+1j) )
(<nestedRing>)
(<boundaryPerimeter>)
(<boundaryPoint> X9.242 Y9.5 Z4.401 </boundaryPoint>)
(<boundaryPoint> X-9.145 Y9.5 Z4.401 </boundaryPoint>)
(<boundaryPoint> X-9.145 Y3.499 Z4.401 </boundaryPoint>)
(<boundaryPoint> X9.242 Y3.499 Z4.401 </boundaryPoint>)
(<loop> outer )
G1 X-8.52 Y4.1 Z4.4 F4200.0
G1 F1200.0
G1 E381.941
G1 F4200.0
M101
G1 X8.64 Y4.1 Z4.4 F4800.0 E382.848
G1 X8.64 Y8.9 Z4.4 F4800.0 E383.101
G1 X-8.55 Y8.9 Z4.4 F4800.0 E384.009
G1 X-8.55 Y4.1 Z4.4 F4800.0 E384.263
G1 X-8.52 Y4.1 Z4.4 F4800.0 E384.264
G1 F1200.0
G1 E384.264
G1 F4800.0
M103
(</loop>)
(<edge> outer )
;M108 R40.0
G1 X-8.95 Y4.08 Z4.4 F4200.0
G1 F1200.0
G1 E384.264
G1 F4200.0
M101
G1 X-8.95 Y3.7 Z4.4 F2400.0 E384.284
G1 X9.04 Y3.7 Z4.4 F2400.0 E385.234
G1 X9.04 Y9.3 Z4.4 F2400.0 E385.53
G1 X-8.95 Y9.3 Z4.4 F2400.0 E386.48
G1 X-8.95 Y4.1 Z4.4 F2400.0 E386.755
G1 X-8.95 Y4.08 Z4.4 F2400.0 E386.756
G1 F1200.0
G1 E385.756
G1 F2400.0
M103
(</edge>)
(</boundaryPerimeter>)
(<infill>)
(<infillBoundary>)
(<infillPoint> X8.642 Y8.9 Z2.835 </infillPoint>)
(<infillPoint> X-8.545 Y8.9 Z2.835 </infillPoint>)
(<infillPoint> X-8.545 Y4.099 Z2.835 </infillPoint>)
(<infillPoint> X8.642 Y4.099 Z2.835 </infillPoint>)
(</infillBoundary>)
;M108 R80.0
G1 X0.0 Y4.38 Z4.4 F4200.0
G1 F1200.0
G1 E386.756
G1 F4200.0
M101
G1 X0.0 Y8.62 Z4.4 F4800.0 E386.98
G1 X-0.4 Y8.62 Z4.4 F4800.0 E387.001
G1 X-0.4 Y4.38 Z4.4 F4800.0 E387.225
G1 X-0.8 Y4.38 Z4.4 F4800.0 E387.247
G1 X-0.8 Y8.62 Z4.4 F4800.0 E387.471
G1 X-1.2 Y8.62 Z4.4 F4800.0 E387.492
G1 X-1.2 Y4.38 Z4.4 F4800.0 E387.716
G1 X-1.6 Y4.38 Z4.4 F4800.0 E387.737
G1 X-1.6 Y8.62 Z4.4 F4800.0 E387.961
G1 X-2.0 Y8.62 Z4.4 F4800.0 E387.982
G1 X-2.0 Y4.38 Z4.4 F4800.0 E388.206
G1 X-2.4 Y4.38 Z4.4 F4800.0 E388.227
G1 X-2.4 Y8.62 Z4.4 F4800.0 E388.451
G1 X-2.8 Y8.62 Z4.4 F4800.0 E388.472
G1 X-2.8 Y4.38 Z4.4 F4800.0 E388.696
G1 X-3.2 Y4.38 Z4.4 F4800.0 E388.717
G1 X-3.2 Y8.62 Z4.4 F4800.0 E388.942
G1 X-3.6 Y8.62 Z4.4 F4800.0 E388.963
G1 X-3.6 Y4.38 Z4.4 F4800.0 E389.187
G1 X-4.0 Y4.38 Z4.4 F4800.0 E389.208
G1 X-4.0 Y8.62 Z4.4 F4800.0 E389.432
G1 X-4.4 Y8.62 Z4.4 F4800.0 E389.453
G1 X-4.4 Y4.38 Z4.4 F4800.0 E389.677
G1 X-4.8 Y4.38 Z4.4 F4800.0 E389.698
G1 X-4.8 Y8.62 Z4.4 F4800.0 E389.922
G1 X-5.2 Y8.62 Z4.4 F4800.0 E389.943
G1 X-5.2 Y4.38 Z4.4 F4800.0 E390.167
G1 X-5.6 Y4.38 Z4.4 F4800.0 E390.188
G1 X-5.6 Y8.62 Z4.4 F4800.0 E390.412
G1 X-6.0 Y8.62 Z4.4 F4800.0 E390.434
G1 X-6.0 Y4.38 Z4.4 F4800.0 E390.658
G1 X-6.4 Y4.38 Z4.4 F4800.0 E390.679
G1 X-6.4 Y8.62 Z4.4 F4800.0 E390.903
G1 X-6.8 Y8.62 Z4.4 F4800.0 E390.924
G1 X-6.8 Y4.38 Z4.4 F4800.0 E391.148
G1 X-7.2 Y4.38 Z4.4 F4800.0 E391.169
G1 X-7.2 Y8.62 Z4.4 F4800.0 E391.393
G1 X-7.6 Y8.62 Z4.4 F4800.0 E391.414
G1 X-7.6 Y4.38 Z4.4 F4800.0 E391.638
G1 X-8.0 Y4.38 Z4.4 F4800.0 E391.659
G1 X-8.0 Y8.62 Z4.4 F4800.0 E391.883
G1 F1200.0
G1 E390.883
G1 F4800.0
M103
G1 X0.4 Y8.62 Z4.4 F4200.0
G1 F1200.0
G1 E391.883
G1 F4200.0
M101
G1 X0.4 Y4.38 Z4.4 F4800.0 E392.107
G1 X0.8 Y4.38 Z4.4 F4800.0 E392.129
G1 X0.8 Y8.62 Z4.4 F4800.0 E392.353
G1 X1.2 Y8.62 Z4.4 F4800.0 E392.374
G1 X1.2 Y4.38 Z4.4 F4800.0 E392.598
G1 X1.6 Y4.38 Z4.4 F4800.0 E392.619
G1 X1.6 Y8.62 Z4.4 F4800.0 E392.843
G1 X2.0 Y8.62 Z4.4 F4800.0 E392.864
G1 X2.0 Y4.38 Z4.4 F4800.0 E393.088
G1 X2.4 Y4.38 Z4.4 F4800.0 E393.109
G1 X2.4 Y8.62 Z4.4 F4800.0 E393.333
G1 X2.8 Y8.62 Z4.4 F4800.0 E393.354
G1 X2.8 Y4.38 Z4.4 F4800.0 E393.578
G1 X3.2 Y4.38 Z4.4 F4800.0 E393.6
G1 X3.2 Y8.62 Z4.4 F4800.0 E393.824
G1 X3.6 Y8.62 Z4.4 F4800.0 E393.845
G1 X3.6 Y4.38 Z4.4 F4800.0 E394.069
G1 X4.0 Y4.38 Z4.4 F4800.0 E394.09
G1 X4.0 Y8.62 Z4.4 F4800.0 E394.314
G1 X4.4 Y8.62 Z4.4 F4800.0 E394.335
G1 X4.4 Y4.38 Z4.4 F4800.0 E394.559
G1 X4.8 Y4.38 Z4.4 F4800.0 E394.58
G1 X4.8 Y8.62 Z4.4 F4800.0 E394.804
G1 X5.2 Y8.62 Z4.4 F4800.0 E394.825
G1 X5.2 Y4.38 Z4.4 F4800.0 E395.049
G1 X5.6 Y4.38 Z4.4 F4800.0 E395.071
G1 X5.6 Y8.62 Z4.4 F4800.0 E395.295
G1 X6.0 Y8.62 Z4.4 F4800.0 E395.316
G1 X6.0 Y4.38 Z4.4 F4800.0 E395.54
G1 X6.4 Y4.38 Z4.4 F4800.0 E395.561
G1 X6.4 Y8.62 Z4.4 F4800.0 E395.785
G1 X6.8 Y8.62 Z4.4 F4800.0 E395.806
G1 X6.8 Y4.38 Z4.4 F4800.0 E396.03
G1 X7.2 Y4.38 Z4.4 F4800.0 E396.051
G1 X7.2 Y8.62 Z4.4 F4800.0 E396.275
G1 X7.6 Y8.62 Z4.4 F4800.0 E396.296
G1 X7.6 Y4.38 Z4.4 F4800.0 E396.52
G1 X8.0 Y4.38 Z4.4 F4800.0 E396.541
G1 X8.0 Y8.62 Z4.4 F4800.0 E396.766
G1 F1200.0
G1 E395.766
G1 F4800.0
M103
(</infill>)
(</nestedRing>)
(</rotation>)
(</layer>)
(<layer> 4.671 )
(<supportLayer>)
;M108 R56.0
G1 X-9.65 Y-12.6 Z4.67 F4200.0
G1 F1200.0
G1 E396.766
G1 F4200.0
M101
G1 X9.65 Y-12.6 Z4.67 F4800.0 E397.479
G1 X9.65 Y-10.8 Z4.67 F4800.0 E397.546
G1 X-9.65 Y-10.8 Z4.67 F4800.0 E398.26
G1 F1200.0
G1 E397.26
G1 F4800.0
M103
G1 X-9.65 Y-5.4 Z4.67 F4200.0
G1 F1200.0
G1 E398.26
G1 F4200.0
M101
G1 X9.65 Y-5.4 Z4.67 F4800.0 E398.974
G1 X9.25 Y-3.6 Z4.67 F4800.0 E399.042
G1 X-9.25 Y-3.6 Z4.67 F4800.0 E399.726
G1 X-9.65 Y-1.8 Z4.67 F4800.0 E399.794
G1 X9.65 Y-1.8 Z4.67 F4800.0 E400.508
G1 X9.65 Y0.0 Z4.67 F4800.0 E400.575
G1 X-9.65 Y0.0 Z4.67 F4800.0 E401.288
G1 F1200.0
G1 E400.288
G1 F4800.0
M103
G1 X-9.74 Y3.6 Z4.67 F4200.0
G1 F1200.0
G1 E401.288
G1 F4200.0
M101
G1 X-18.45 Y3.6 Z4.67 F4800.0 E401.61
G1 X-18.45 Y5.4 Z4.67 F4800.0 E401.677
G1 X-9.74 Y5.4 Z4.67 F4800.0 E401.999
G1 F1200.0
G1 E401.199
G1 F4800.0
M103
G1 X-9.74 Y7.2 Z4.67 F4200.0
G1 F1200.0
G1 E401.999
G1 F4200.0
M101
G1 X-18.45 Y7.2 Z4.67 F4800.0 E402.32
G1 X-18.45 Y9.0 Z4.67 F4800.0 E402.387
G1 X-9.74 Y9.0 Z4.67 F4800.0 E402.709
G1 F1200.0
G1 E401.709
G1 F4800.0
M103
G1 X-18.65 Y10.8 Z4.67 F4200.0
G1 F1200.0
G1 E402.709
G1 F4200.0
M101
G1 X18.65 Y10.8 Z4.67 F4800.0 E404.088
G1 X18.65 Y12.6 Z4.67 F4800.0 E404.155
G1 X-18.65 Y12.6 Z4.67 F4800.0 E405.534
G1 F1200.0
G1 E404.534
G1 F4800.0
M103
G1 X5.88 Y9.1 Z4.67 F4200.0
G1 X9.04 Y9.05 Z4.67 F4200.0
G1 X9.84 Y9.0 Z4.67 F4200.0
G1 F1200.0
G1 E405.534
M73 P18 (display progress)
G1 F4200.0
M101
G1 X18.54 Y9.0 Z4.67 F4800.0 E405.856
G1 X18.54 Y7.2 Z4.67 F4800.0 E405.922
G1 X9.84 Y7.2 Z4.67 F4800.0 E406.244
G1 F1200.0
G1 E405.444
G1 F4800.0
M103
G1 X9.84 Y5.4 Z4.67 F4200.0
G1 F1200.0
G1 E406.244
G1 F4200.0
M101
G1 X18.54 Y5.4 Z4.67 F4800.0 E406.566
G1 X18.54 Y3.6 Z4.67 F4800.0 E406.633
G1 X9.84 Y3.6 Z4.67 F4800.0 E406.954
G1 F1200.0
G1 E405.954
G1 F4800.0
M103
;M108 R80.0
(</supportLayer>)
(<rotation> (-1+1.22464679915e-16j) )
(<nestedRing>)
(<boundaryPerimeter>)
(<boundaryPoint> X9.44 Y9.5 Z4.671 </boundaryPoint>)
(<boundaryPoint> X-9.343 Y9.5 Z4.671 </boundaryPoint>)
(<boundaryPoint> X-9.343 Y3.499 Z4.671 </boundaryPoint>)
(<boundaryPoint> X9.44 Y3.499 Z4.671 </boundaryPoint>)
(<loop> outer )
G1 X-8.74 Y4.38 Z4.67 F4200.0
G1 F1200.0
G1 E406.954
G1 F4200.0
M101
G1 X-8.74 Y4.1 Z4.67 F4800.0 E406.969
G1 X8.84 Y4.1 Z4.67 F4800.0 E407.898
G1 X8.84 Y8.9 Z4.67 F4800.0 E408.152
G1 X-8.74 Y8.9 Z4.67 F4800.0 E409.081
G1 X-8.74 Y4.38 Z4.67 F4800.0 E409.319
G1 F1200.0
G1 E409.319
G1 F4800.0
M103
(</loop>)
(<edge> outer )
;M108 R40.0
G1 X-9.14 Y4.38 Z4.67 F4200.0
G1 F1200.0
G1 E409.319
G1 F4200.0
M101
G1 X-9.14 Y4.1 Z4.67 F2400.0 E409.334
G1 X-9.14 Y3.7 Z4.67 F2400.0 E409.355
G1 X9.24 Y3.7 Z4.67 F2400.0 E410.326
G1 X9.24 Y9.3 Z4.67 F2400.0 E410.622
G1 X-9.14 Y9.3 Z4.67 F2400.0 E411.593
G1 X-9.14 Y4.38 Z4.67 F2400.0 E411.853
G1 F1200.0
G1 E410.853
G1 F2400.0
M103
(</edge>)
(</boundaryPerimeter>)
(<infill>)
(<infillBoundary>)
(<infillPoint> X8.84 Y8.9 Z3.105 </infillPoint>)
(<infillPoint> X-8.743 Y8.9 Z3.105 </infillPoint>)
(<infillPoint> X-8.743 Y4.099 Z3.105 </infillPoint>)
(<infillPoint> X8.84 Y4.099 Z3.105 </infillPoint>)
(</infillBoundary>)
;M108 R80.0
G1 X8.55 Y8.4 Z4.67 F4200.0
G1 F1200.0
G1 E411.853
G1 F4200.0
M101
G1 X-8.46 Y8.4 Z4.67 F4800.0 E412.752
G1 X-8.46 Y8.0 Z4.67 F4800.0 E412.773
G1 X8.56 Y8.0 Z4.67 F4800.0 E413.672
G1 X8.56 Y7.6 Z4.67 F4800.0 E413.693
G1 X-8.46 Y7.6 Z4.67 F4800.0 E414.592
G1 X-8.46 Y7.2 Z4.67 F4800.0 E414.613
G1 X8.56 Y7.2 Z4.67 F4800.0 E415.513
G1 X8.56 Y6.8 Z4.67 F4800.0 E415.534
G1 X-8.46 Y6.8 Z4.67 F4800.0 E416.433
G1 X-8.46 Y6.4 Z4.67 F4800.0 E416.454
G1 X8.56 Y6.4 Z4.67 F4800.0 E417.353
G1 X8.56 Y6.0 Z4.67 F4800.0 E417.375
G1 X-8.46 Y6.0 Z4.67 F4800.0 E418.274
G1 X-8.46 Y5.6 Z4.67 F4800.0 E418.295
G1 X8.56 Y5.6 Z4.67 F4800.0 E419.194
G1 X8.56 Y5.2 Z4.67 F4800.0 E419.215
G1 X-8.46 Y5.2 Z4.67 F4800.0 E420.115
G1 X-8.46 Y4.8 Z4.67 F4800.0 E420.136
G1 X8.56 Y4.8 Z4.67 F4800.0 E421.035
G1 X8.35 Y4.4 Z4.67 F4800.0 E421.059
G1 X-8.26 Y4.4 Z4.67 F4800.0 E421.936
G1 F1200.0
G1 E420.936
G1 F4800.0
M103
(</infill>)
(</nestedRing>)
(</rotation>)
(</layer>)
(<layer> 4.941 )
(<supportLayer>)
;M108 R56.0
G1 X-9.65 Y-12.6 Z4.94 F4200.0
G1 F1200.0
G1 E421.936
G1 F4200.0
M101
G1 X9.65 Y-12.6 Z4.94 F4800.0 E422.65
G1 X9.65 Y-10.8 Z4.94 F4800.0 E422.716
G1 X-9.65 Y-10.8 Z4.94 F4800.0 E423.43
G1 F1200.0
G1 E422.43
G1 F4800.0
M103
G1 X-9.65 Y-5.4 Z4.94 F4200.0
G1 F1200.0
G1 E423.43
G1 F4200.0
M101
G1 X9.65 Y-5.4 Z4.94 F4800.0 E424.144
G1 X9.25 Y-3.6 Z4.94 F4800.0 E424.212
G1 X-9.25 Y-3.6 Z4.94 F4800.0 E424.896
G1 X-9.65 Y-1.8 Z4.94 F4800.0 E424.965
G1 X9.65 Y-1.8 Z4.94 F4800.0 E425.679
G1 X9.65 Y0.0 Z4.94 F4800.0 E425.745
G1 X-9.65 Y0.0 Z4.94 F4800.0 E426.459
G1 F1200.0
G1 E425.459
G1 F4800.0
M103
G1 X-9.94 Y3.6 Z4.94 F4200.0
G1 F1200.0
G1 E426.459
G1 F4200.0
M101
G1 X-18.45 Y3.6 Z4.94 F4800.0 E426.773
G1 X-18.45 Y5.4 Z4.94 F4800.0 E426.84
G1 X-9.94 Y5.4 Z4.94 F4800.0 E427.154
G1 F1200.0
G1 E426.354
G1 F4800.0
M103
G1 X-9.94 Y7.2 Z4.94 F4200.0
G1 F1200.0
G1 E427.154
G1 F4200.0
M101
G1 X-18.45 Y7.2 Z4.94 F4800.0 E427.469
G1 X-18.45 Y9.0 Z4.94 F4800.0 E427.535
G1 X-9.94 Y9.0 Z4.94 F4800.0 E427.85
G1 F1200.0
G1 E426.85
G1 F4800.0
M103
G1 X-18.65 Y10.8 Z4.94 F4200.0
G1 F1200.0
G1 E427.85
G1 F4200.0
M101
G1 X18.65 Y10.8 Z4.94 F4800.0 E429.229
G1 X18.65 Y12.6 Z4.94 F4800.0 E429.296
G1 X-18.65 Y12.6 Z4.94 F4800.0 E430.675
G1 F1200.0
G1 E429.675
G1 F4800.0
M103
G1 X6.06 Y9.1 Z4.94 F4200.0
G1 X9.24 Y9.05 Z4.94 F4200.0
G1 X10.04 Y9.0 Z4.94 F4200.0
G1 F1200.0
G1 E430.675
G1 F4200.0
M101
G1 X18.54 Y9.0 Z4.94 F4800.0 E430.99
G1 X18.54 Y7.2 Z4.94 F4800.0 E431.056
G1 X10.04 Y7.2 Z4.94 F4800.0 E431.371
G1 F1200.0
G1 E430.571
G1 F4800.0
M103
G1 X10.04 Y5.4 Z4.94 F4200.0
G1 F1200.0
G1 E431.371
G1 F4200.0
M101
G1 X18.54 Y5.4 Z4.94 F4800.0 E431.685
G1 X18.54 Y3.6 Z4.94 F4800.0 E431.752
G1 X10.04 Y3.6 Z4.94 F4800.0 E432.066
G1 F1200.0
G1 E431.066
G1 F4800.0
M103
;M108 R80.0
(</supportLayer>)
(<rotation> (6.12323399574e-17+1j) )
(<nestedRing>)
(<boundaryPerimeter>)
(<boundaryPoint> X9.638 Y9.5 Z4.941 </boundaryPoint>)
(<boundaryPoint> X-9.541 Y9.5 Z4.941 </boundaryPoint>)
(<boundaryPoint> X-9.541 Y3.499 Z4.941 </boundaryPoint>)
(<boundaryPoint> X9.638 Y3.499 Z4.941 </boundaryPoint>)
(<loop> outer )
G1 X-8.73 Y4.1 Z4.94 F4200.0
G1 F1200.0
G1 E432.066
G1 F4200.0
M101
G1 X9.04 Y4.1 Z4.94 F4800.0 E433.005
G1 X9.04 Y8.9 Z4.94 F4800.0 E433.259
G1 X-8.94 Y8.9 Z4.94 F4800.0 E434.208
G1 X-8.94 Y4.1 Z4.94 F4800.0 E434.462
G1 X-8.73 Y4.1 Z4.94 F4800.0 E434.473
G1 F1200.0
G1 E434.473
G1 F4800.0
M103
(</loop>)
(<edge> outer )
;M108 R40.0
G1 X-9.34 Y3.89 Z4.94 F4200.0
G1 F1200.0
G1 E434.473
G1 F4200.0
M101
G1 X-9.34 Y3.7 Z4.94 F2400.0 E434.483
G1 X9.44 Y3.7 Z4.94 F2400.0 E435.475
G1 X9.44 Y9.3 Z4.94 F2400.0 E435.771
G1 X-9.34 Y9.3 Z4.94 F2400.0 E436.763
G1 X-9.34 Y4.1 Z4.94 F2400.0 E437.038
G1 X-9.34 Y3.89 Z4.94 F2400.0 E437.049
G1 F1200.0
G1 E436.987
G1 F2400.0
M103
(</edge>)
(</boundaryPerimeter>)
(<infill>)
(<infillBoundary>)
(<infillPoint> X9.038 Y8.9 Z3.375 </infillPoint>)
(<infillPoint> X-8.941 Y8.9 Z3.375 </infillPoint>)
(<infillPoint> X-8.941 Y4.099 Z3.375 </infillPoint>)
(<infillPoint> X9.038 Y4.099 Z3.375 </infillPoint>)
(</infillBoundary>)
;M108 R80.0
G1 X-8.4 Y4.38 Z4.94 F4200.0
M73 P19 (display progress)
G1 F1200.0
G1 E437.049
G1 F4200.0
M101
G1 X-8.4 Y8.62 Z4.94 F4800.0 E437.273
G1 X-8.0 Y8.62 Z4.94 F4800.0 E437.294
G1 X-8.0 Y4.38 Z4.94 F4800.0 E437.518
G1 X-7.6 Y4.38 Z4.94 F4800.0 E437.539
G1 X-7.6 Y8.62 Z4.94 F4800.0 E437.763
G1 X-7.2 Y8.62 Z4.94 F4800.0 E437.784
G1 X-7.2 Y4.38 Z4.94 F4800.0 E438.008
G1 X-6.8 Y4.38 Z4.94 F4800.0 E438.029
G1 X-6.8 Y8.62 Z4.94 F4800.0 E438.253
G1 X-6.4 Y8.62 Z4.94 F4800.0 E438.275
G1 X-6.4 Y4.38 Z4.94 F4800.0 E438.499
G1 X-6.0 Y4.38 Z4.94 F4800.0 E438.52
G1 X-6.0 Y8.62 Z4.94 F4800.0 E438.744
G1 X-5.6 Y8.62 Z4.94 F4800.0 E438.765
G1 X-5.6 Y4.38 Z4.94 F4800.0 E438.989
G1 X-5.2 Y4.38 Z4.94 F4800.0 E439.01
G1 X-5.2 Y8.62 Z4.94 F4800.0 E439.234
G1 X-4.8 Y8.62 Z4.94 F4800.0 E439.255
G1 X-4.8 Y4.38 Z4.94 F4800.0 E439.479
G1 X-4.4 Y4.38 Z4.94 F4800.0 E439.5
G1 X-4.4 Y8.62 Z4.94 F4800.0 E439.724
G1 X-4.0 Y8.62 Z4.94 F4800.0 E439.746
G1 X-4.0 Y4.38 Z4.94 F4800.0 E439.97
G1 X-3.6 Y4.38 Z4.94 F4800.0 E439.991
G1 X-3.6 Y8.62 Z4.94 F4800.0 E440.215
G1 X-3.2 Y8.62 Z4.94 F4800.0 E440.236
G1 X-3.2 Y4.38 Z4.94 F4800.0 E440.46
G1 X-2.8 Y4.38 Z4.94 F4800.0 E440.481
G1 X-2.8 Y8.62 Z4.94 F4800.0 E440.705
G1 X-2.4 Y8.62 Z4.94 F4800.0 E440.726
G1 X-2.4 Y4.38 Z4.94 F4800.0 E440.95
G1 X-2.0 Y4.38 Z4.94 F4800.0 E440.971
G1 X-2.0 Y8.62 Z4.94 F4800.0 E441.195
G1 X-1.6 Y8.62 Z4.94 F4800.0 E441.216
G1 X-1.6 Y4.38 Z4.94 F4800.0 E441.441
G1 X-1.2 Y4.38 Z4.94 F4800.0 E441.462
G1 X-1.2 Y8.62 Z4.94 F4800.0 E441.686
G1 X-0.8 Y8.62 Z4.94 F4800.0 E441.707
G1 X-0.8 Y4.38 Z4.94 F4800.0 E441.931
G1 X-0.4 Y4.38 Z4.94 F4800.0 E441.952
G1 X-0.4 Y8.62 Z4.94 F4800.0 E442.176
G1 X0.0 Y8.62 Z4.94 F4800.0 E442.197
G1 X0.0 Y4.38 Z4.94 F4800.0 E442.421
G1 X0.4 Y4.38 Z4.94 F4800.0 E442.442
G1 X0.4 Y8.62 Z4.94 F4800.0 E442.666
G1 X0.8 Y8.62 Z4.94 F4800.0 E442.687
G1 X0.8 Y4.38 Z4.94 F4800.0 E442.911
G1 X1.2 Y4.38 Z4.94 F4800.0 E442.933
G1 X1.2 Y8.62 Z4.94 F4800.0 E443.157
G1 X1.6 Y8.62 Z4.94 F4800.0 E443.178
G1 X1.6 Y4.38 Z4.94 F4800.0 E443.402
G1 X2.0 Y4.38 Z4.94 F4800.0 E443.423
G1 X2.0 Y8.62 Z4.94 F4800.0 E443.647
G1 X2.4 Y8.62 Z4.94 F4800.0 E443.668
G1 X2.4 Y4.38 Z4.94 F4800.0 E443.892
G1 X2.8 Y4.38 Z4.94 F4800.0 E443.913
G1 X2.8 Y8.62 Z4.94 F4800.0 E444.137
G1 X3.2 Y8.62 Z4.94 F4800.0 E444.158
G1 X3.2 Y4.38 Z4.94 F4800.0 E444.382
G1 X3.6 Y4.38 Z4.94 F4800.0 E444.404
G1 X3.6 Y8.62 Z4.94 F4800.0 E444.628
G1 X4.0 Y8.62 Z4.94 F4800.0 E444.649
G1 X4.0 Y4.38 Z4.94 F4800.0 E444.873
G1 X4.4 Y4.38 Z4.94 F4800.0 E444.894
G1 X4.4 Y8.62 Z4.94 F4800.0 E445.118
G1 X4.8 Y8.62 Z4.94 F4800.0 E445.139
G1 X4.8 Y4.38 Z4.94 F4800.0 E445.363
G1 X5.2 Y4.38 Z4.94 F4800.0 E445.384
G1 X5.2 Y8.62 Z4.94 F4800.0 E445.608
G1 X5.6 Y8.62 Z4.94 F4800.0 E445.629
G1 X5.6 Y4.38 Z4.94 F4800.0 E445.853
G1 X6.0 Y4.38 Z4.94 F4800.0 E445.875
G1 X6.0 Y8.62 Z4.94 F4800.0 E446.099
G1 X6.4 Y8.62 Z4.94 F4800.0 E446.12
G1 X6.4 Y4.38 Z4.94 F4800.0 E446.344
G1 X6.8 Y4.38 Z4.94 F4800.0 E446.365
G1 X6.8 Y8.62 Z4.94 F4800.0 E446.589
G1 X7.2 Y8.62 Z4.94 F4800.0 E446.61
G1 X7.2 Y4.38 Z4.94 F4800.0 E446.834
G1 X7.6 Y4.38 Z4.94 F4800.0 E446.855
G1 X7.6 Y8.62 Z4.94 F4800.0 E447.079
G1 X8.0 Y8.62 Z4.94 F4800.0 E447.1
G1 X8.0 Y4.38 Z4.94 F4800.0 E447.324
G1 X8.4 Y4.38 Z4.94 F4800.0 E447.346
G1 X8.4 Y8.62 Z4.94 F4800.0 E447.57
G1 F1200.0
G1 E446.57
G1 F4800.0
M103
(</infill>)
(</nestedRing>)
(</rotation>)
(</layer>)
(<layer> 5.211 )
(<supportLayer>)
;M108 R56.0
G1 X-9.65 Y-12.6 Z5.21 F4200.0
G1 F1200.0
G1 E447.57
G1 F4200.0
M101
G1 X9.65 Y-12.6 Z5.21 F4800.0 E448.283
G1 X9.65 Y-10.8 Z5.21 F4800.0 E448.35
G1 X-9.65 Y-10.8 Z5.21 F4800.0 E449.064
G1 F1200.0
G1 E448.064
G1 F4800.0
M103
G1 X-9.65 Y-5.4 Z5.21 F4200.0
G1 F1200.0
G1 E449.064
G1 F4200.0
M101
G1 X9.65 Y-5.4 Z5.21 F4800.0 E449.778
G1 X9.25 Y-3.6 Z5.21 F4800.0 E449.846
G1 X-9.25 Y-3.6 Z5.21 F4800.0 E450.53
G1 X-9.65 Y-1.8 Z5.21 F4800.0 E450.598
G1 X9.65 Y-1.8 Z5.21 F4800.0 E451.312
G1 X9.65 Y0.0 Z5.21 F4800.0 E451.379
G1 X-9.65 Y0.0 Z5.21 F4800.0 E452.092
G1 F1200.0
G1 E451.092
G1 F4800.0
M103
G1 X-10.14 Y3.6 Z5.21 F4200.0
G1 F1200.0
G1 E452.092
G1 F4200.0
M101
G1 X-18.45 Y3.6 Z5.21 F4800.0 E452.4
G1 X-18.45 Y5.4 Z5.21 F4800.0 E452.466
G1 X-10.14 Y5.4 Z5.21 F4800.0 E452.773
G1 F1200.0
G1 E451.973
G1 F4800.0
M103
G1 X-10.14 Y7.2 Z5.21 F4200.0
G1 F1200.0
G1 E452.773
G1 F4200.0
M101
G1 X-18.45 Y7.2 Z5.21 F4800.0 E453.08
G1 X-18.45 Y9.0 Z5.21 F4800.0 E453.147
G1 X-10.14 Y9.0 Z5.21 F4800.0 E453.454
G1 F1200.0
G1 E452.454
G1 F4800.0
M103
G1 X-18.65 Y10.8 Z5.21 F4200.0
G1 F1200.0
G1 E453.454
G1 F4200.0
M101
G1 X18.65 Y10.8 Z5.21 F4800.0 E454.834
G1 X18.65 Y12.6 Z5.21 F4800.0 E454.9
G1 X-18.65 Y12.6 Z5.21 F4800.0 E456.28
G1 F1200.0
G1 E455.28
G1 F4800.0
M103
G1 X6.23 Y9.1 Z5.21 F4200.0
G1 X9.44 Y9.05 Z5.21 F4200.0
G1 X10.24 Y9.0 Z5.21 F4200.0
G1 F1200.0
G1 E456.28
G1 F4200.0
M101
G1 X18.54 Y9.0 Z5.21 F4800.0 E456.587
G1 X18.54 Y7.2 Z5.21 F4800.0 E456.653
G1 X10.24 Y7.2 Z5.21 F4800.0 E456.96
G1 F1200.0
G1 E456.16
G1 F4800.0
M103
G1 X10.24 Y5.4 Z5.21 F4200.0
G1 F1200.0
G1 E456.96
G1 F4200.0
M101
G1 X18.54 Y5.4 Z5.21 F4800.0 E457.268
G1 X18.54 Y3.6 Z5.21 F4800.0 E457.334
G1 X10.24 Y3.6 Z5.21 F4800.0 E457.641
G1 F1200.0
G1 E456.641
G1 F4800.0
M103
;M108 R80.0
(</supportLayer>)
(<rotation> (-1+1.22464679915e-16j) )
(<nestedRing>)
(<boundaryPerimeter>)
(<boundaryPoint> X9.836 Y9.5 Z5.211 </boundaryPoint>)
(<boundaryPoint> X-9.739 Y9.5 Z5.211 </boundaryPoint>)
(<boundaryPoint> X-9.739 Y3.499 Z5.211 </boundaryPoint>)
(<boundaryPoint> X9.836 Y3.499 Z5.211 </boundaryPoint>)
(<loop> outer )
G1 X-9.14 Y4.19 Z5.21 F4200.0
G1 F1200.0
G1 E457.641
G1 F4200.0
M101
G1 X-9.14 Y4.1 Z5.21 F4800.0 E457.646
G1 X9.24 Y4.1 Z5.21 F4800.0 E458.617
G1 X9.24 Y8.9 Z5.21 F4800.0 E458.871
G1 X-9.14 Y8.9 Z5.21 F4800.0 E459.841
G1 X-9.14 Y4.19 Z5.21 F4800.0 E460.09
G1 F1200.0
G1 E460.09
G1 F4800.0
M103
(</loop>)
(<edge> outer )
;M108 R40.0
G1 X-9.54 Y4.19 Z5.21 F4200.0
G1 F1200.0
G1 E460.09
G1 F4200.0
M101
G1 X-9.54 Y4.1 Z5.21 F2400.0 E460.095
G1 X-9.54 Y3.7 Z5.21 F2400.0 E460.116
G1 X9.64 Y3.7 Z5.21 F2400.0 E461.129
G1 X9.64 Y9.3 Z5.21 F2400.0 E461.425
G1 X-9.54 Y9.3 Z5.21 F2400.0 E462.438
G1 X-9.54 Y4.19 Z5.21 F2400.0 E462.707
G1 F1200.0
G1 E461.707
G1 F2400.0
M103
(</edge>)
(</boundaryPerimeter>)
(<infill>)
(<infillBoundary>)
(<infillPoint> X9.236 Y8.9 Z3.645 </infillPoint>)
(<infillPoint> X-9.139 Y8.9 Z3.645 </infillPoint>)
(<infillPoint> X-9.139 Y4.099 Z3.645 </infillPoint>)
(<infillPoint> X9.236 Y4.099 Z3.645 </infillPoint>)
(</infillBoundary>)
;M108 R80.0
G1 X8.95 Y8.4 Z5.21 F4200.0
G1 F1200.0
G1 E462.707
G1 F4200.0
M101
G1 X-8.85 Y8.4 Z5.21 F4800.0 E463.648
G1 X-8.86 Y8.0 Z5.21 F4800.0 E463.669
G1 X8.96 Y8.0 Z5.21 F4800.0 E464.61
G1 X8.96 Y7.6 Z5.21 F4800.0 E464.631
G1 X-8.86 Y7.6 Z5.21 F4800.0 E465.572
G1 X-8.86 Y7.2 Z5.21 F4800.0 E465.593
G1 X8.96 Y7.2 Z5.21 F4800.0 E466.534
M73 P20 (display progress)
G1 X8.96 Y6.8 Z5.21 F4800.0 E466.555
G1 X-8.86 Y6.8 Z5.21 F4800.0 E467.496
G1 X-8.86 Y6.4 Z5.21 F4800.0 E467.518
G1 X8.96 Y6.4 Z5.21 F4800.0 E468.459
G1 X8.96 Y6.0 Z5.21 F4800.0 E468.48
G1 X-8.86 Y6.0 Z5.21 F4800.0 E469.421
G1 X-8.86 Y5.6 Z5.21 F4800.0 E469.442
G1 X8.96 Y5.6 Z5.21 F4800.0 E470.383
G1 X8.96 Y5.2 Z5.21 F4800.0 E470.404
G1 X-8.86 Y5.2 Z5.21 F4800.0 E471.345
G1 X-8.86 Y4.8 Z5.21 F4800.0 E471.366
G1 X8.96 Y4.8 Z5.21 F4800.0 E472.307
G1 X8.75 Y4.4 Z5.21 F4800.0 E472.331
G1 X-8.65 Y4.4 Z5.21 F4800.0 E473.25
G1 F1200.0
G1 E472.25
G1 F4800.0
M103
(</infill>)
(</nestedRing>)
(</rotation>)
(</layer>)
(<layer> 5.481 )
(<supportLayer>)
;M108 R56.0
G1 X-9.65 Y-12.6 Z5.48 F4200.0
G1 F1200.0
G1 E473.25
G1 F4200.0
M101
G1 X9.65 Y-12.6 Z5.48 F4800.0 E473.964
G1 X9.65 Y-10.8 Z5.48 F4800.0 E474.031
G1 X-9.65 Y-10.8 Z5.48 F4800.0 E474.745
G1 F1200.0
G1 E473.745
G1 F4800.0
M103
G1 X-9.65 Y-5.4 Z5.48 F4200.0
G1 F1200.0
G1 E474.745
G1 F4200.0
M101
G1 X9.65 Y-5.4 Z5.48 F4800.0 E475.459
G1 X9.25 Y-3.6 Z5.48 F4800.0 E475.527
G1 X-9.25 Y-3.6 Z5.48 F4800.0 E476.211
G1 X-9.65 Y-1.8 Z5.48 F4800.0 E476.279
G1 X9.65 Y-1.8 Z5.48 F4800.0 E476.993
G1 X9.65 Y0.0 Z5.48 F4800.0 E477.06
G1 X-9.65 Y0.0 Z5.48 F4800.0 E477.773
G1 F1200.0
G1 E476.773
G1 F4800.0
M103
G1 X-10.35 Y3.6 Z5.48 F4200.0
G1 F1200.0
G1 E477.773
G1 F4200.0
M101
G1 X-18.45 Y3.6 Z5.48 F4800.0 E478.073
G1 X-18.45 Y5.4 Z5.48 F4800.0 E478.139
G1 X-10.35 Y5.4 Z5.48 F4800.0 E478.439
G1 F1200.0
G1 E477.639
G1 F4800.0
M103
G1 X-10.35 Y7.2 Z5.48 F4200.0
G1 F1200.0
G1 E478.439
G1 F4200.0
M101
G1 X-18.45 Y7.2 Z5.48 F4800.0 E478.738
G1 X-18.45 Y9.0 Z5.48 F4800.0 E478.805
G1 X-10.35 Y9.0 Z5.48 F4800.0 E479.104
G1 F1200.0
G1 E478.104
G1 F4800.0
M103
G1 X-18.65 Y10.8 Z5.48 F4200.0
G1 F1200.0
G1 E479.104
G1 F4200.0
M101
G1 X18.65 Y10.8 Z5.48 F4800.0 E480.483
G1 X18.65 Y12.6 Z5.48 F4800.0 E480.55
G1 X-18.65 Y12.6 Z5.48 F4800.0 E481.929
G1 F1200.0
G1 E480.929
G1 F4800.0
M103
G1 X6.41 Y9.1 Z5.48 F4200.0
G1 X9.65 Y9.05 Z5.48 F4200.0
G1 X10.45 Y9.0 Z5.48 F4200.0
G1 F1200.0
G1 E481.929
G1 F4200.0
M101
G1 X18.54 Y9.0 Z5.48 F4800.0 E482.229
G1 X18.54 Y7.2 Z5.48 F4800.0 E482.295
G1 X10.45 Y7.2 Z5.48 F4800.0 E482.595
G1 F1200.0
G1 E481.795
G1 F4800.0
M103
G1 X10.45 Y5.4 Z5.48 F4200.0
G1 F1200.0
G1 E482.595
G1 F4200.0
M101
G1 X18.54 Y5.4 Z5.48 F4800.0 E482.894
G1 X18.54 Y3.6 Z5.48 F4800.0 E482.961
G1 X10.45 Y3.6 Z5.48 F4800.0 E483.26
G1 F1200.0
G1 E482.26
G1 F4800.0
M103
;M108 R80.0
(</supportLayer>)
(<rotation> (6.12323399574e-17+1j) )
(<nestedRing>)
(<boundaryPerimeter>)
(<boundaryPoint> X10.046 Y9.5 Z5.481 </boundaryPoint>)
(<boundaryPoint> X-9.949 Y9.5 Z5.481 </boundaryPoint>)
(<boundaryPoint> X-9.949 Y3.499 Z5.481 </boundaryPoint>)
(<boundaryPoint> X10.046 Y3.499 Z5.481 </boundaryPoint>)
(<loop> outer )
G1 X-9.35 Y4.5 Z5.48 F4200.0
G1 F1200.0
G1 E483.26
G1 F4200.0
M101
G1 X-9.35 Y4.1 Z5.48 F4800.0 E483.281
G1 X9.45 Y4.1 Z5.48 F4800.0 E484.274
G1 X9.45 Y8.9 Z5.48 F4800.0 E484.528
G1 X-9.35 Y8.9 Z5.48 F4800.0 E485.52
G1 X-9.35 Y4.5 Z5.48 F4800.0 E485.753
G1 F1200.0
G1 E485.753
G1 F4800.0
M103
(</loop>)
(<edge> outer )
;M108 R40.0
G1 X-9.75 Y4.5 Z5.48 F4200.0
G1 F1200.0
G1 E485.753
G1 F4200.0
M101
G1 X-9.75 Y4.1 Z5.48 F2400.0 E485.774
G1 X-9.75 Y3.7 Z5.48 F2400.0 E485.795
G1 X9.85 Y3.7 Z5.48 F2400.0 E486.83
G1 X9.85 Y9.3 Z5.48 F2400.0 E487.126
G1 X-9.75 Y9.3 Z5.48 F2400.0 E488.161
G1 X-9.75 Y4.5 Z5.48 F2400.0 E488.415
G1 F1200.0
G1 E487.415
G1 F2400.0
M103
(</edge>)
(</boundaryPerimeter>)
(<infill>)
(<infillBoundary>)
(<infillPoint> X9.446 Y8.9 Z3.915 </infillPoint>)
(<infillPoint> X-9.349 Y8.9 Z3.915 </infillPoint>)
(<infillPoint> X-9.349 Y4.099 Z3.915 </infillPoint>)
(<infillPoint> X9.446 Y4.099 Z3.915 </infillPoint>)
(</infillBoundary>)
;M108 R80.0
G1 X0.0 Y4.38 Z5.48 F4200.0
G1 F1200.0
G1 E488.415
G1 F4200.0
M101
G1 X0.0 Y8.62 Z5.48 F4800.0 E488.639
G1 X-0.4 Y8.62 Z5.48 F4800.0 E488.66
G1 X-0.4 Y4.38 Z5.48 F4800.0 E488.884
G1 X-0.8 Y4.38 Z5.48 F4800.0 E488.905
G1 X-0.8 Y8.62 Z5.48 F4800.0 E489.129
G1 X-1.2 Y8.62 Z5.48 F4800.0 E489.15
G1 X-1.2 Y4.38 Z5.48 F4800.0 E489.374
G1 X-1.6 Y4.38 Z5.48 F4800.0 E489.396
G1 X-1.6 Y8.62 Z5.48 F4800.0 E489.62
G1 X-2.0 Y8.62 Z5.48 F4800.0 E489.641
G1 X-2.0 Y4.38 Z5.48 F4800.0 E489.865
G1 X-2.4 Y4.38 Z5.48 F4800.0 E489.886
G1 X-2.4 Y8.62 Z5.48 F4800.0 E490.11
G1 X-2.8 Y8.62 Z5.48 F4800.0 E490.131
G1 X-2.8 Y4.38 Z5.48 F4800.0 E490.355
G1 X-3.2 Y4.38 Z5.48 F4800.0 E490.376
G1 X-3.2 Y8.62 Z5.48 F4800.0 E490.6
G1 X-3.6 Y8.62 Z5.48 F4800.0 E490.621
G1 X-3.6 Y4.38 Z5.48 F4800.0 E490.845
G1 X-4.0 Y4.38 Z5.48 F4800.0 E490.867
G1 X-4.0 Y8.62 Z5.48 F4800.0 E491.091
G1 X-4.4 Y8.62 Z5.48 F4800.0 E491.112
G1 X-4.4 Y4.38 Z5.48 F4800.0 E491.336
G1 X-4.8 Y4.38 Z5.48 F4800.0 E491.357
G1 X-4.8 Y8.62 Z5.48 F4800.0 E491.581
G1 X-5.2 Y8.62 Z5.48 F4800.0 E491.602
G1 X-5.2 Y4.38 Z5.48 F4800.0 E491.826
G1 X-5.6 Y4.38 Z5.48 F4800.0 E491.847
G1 X-5.6 Y8.62 Z5.48 F4800.0 E492.071
G1 X-6.0 Y8.62 Z5.48 F4800.0 E492.092
G1 X-6.0 Y4.38 Z5.48 F4800.0 E492.316
G1 X-6.4 Y4.38 Z5.48 F4800.0 E492.337
G1 X-6.4 Y8.62 Z5.48 F4800.0 E492.562
G1 X-6.8 Y8.62 Z5.48 F4800.0 E492.583
G1 X-6.8 Y4.38 Z5.48 F4800.0 E492.807
G1 X-7.2 Y4.38 Z5.48 F4800.0 E492.828
G1 X-7.2 Y8.62 Z5.48 F4800.0 E493.052
G1 X-7.6 Y8.62 Z5.48 F4800.0 E493.073
G1 X-7.6 Y4.38 Z5.48 F4800.0 E493.297
G1 X-8.0 Y4.38 Z5.48 F4800.0 E493.318
G1 X-8.0 Y8.62 Z5.48 F4800.0 E493.542
G1 X-8.4 Y8.62 Z5.48 F4800.0 E493.563
G1 X-8.4 Y4.38 Z5.48 F4800.0 E493.787
G1 X-8.8 Y4.38 Z5.48 F4800.0 E493.808
G1 X-8.8 Y8.62 Z5.48 F4800.0 E494.032
G1 F1200.0
G1 E493.032
G1 F4800.0
M103
G1 X0.4 Y8.62 Z5.48 F4200.0
G1 F1200.0
G1 E494.032
G1 F4200.0
M101
G1 X0.4 Y4.38 Z5.48 F4800.0 E494.257
G1 X0.8 Y4.38 Z5.48 F4800.0 E494.278
G1 X0.8 Y8.62 Z5.48 F4800.0 E494.502
G1 X1.2 Y8.62 Z5.48 F4800.0 E494.523
G1 X1.2 Y4.38 Z5.48 F4800.0 E494.747
G1 X1.6 Y4.38 Z5.48 F4800.0 E494.768
G1 X1.6 Y8.62 Z5.48 F4800.0 E494.992
G1 X2.0 Y8.62 Z5.48 F4800.0 E495.013
G1 X2.0 Y4.38 Z5.48 F4800.0 E495.237
G1 X2.4 Y4.38 Z5.48 F4800.0 E495.258
G1 X2.4 Y8.62 Z5.48 F4800.0 E495.482
G1 X2.8 Y8.62 Z5.48 F4800.0 E495.503
G1 X2.8 Y4.38 Z5.48 F4800.0 E495.727
G1 X3.2 Y4.38 Z5.48 F4800.0 E495.749
G1 X3.2 Y8.62 Z5.48 F4800.0 E495.973
G1 X3.6 Y8.62 Z5.48 F4800.0 E495.994
G1 X3.6 Y4.38 Z5.48 F4800.0 E496.218
G1 X4.0 Y4.38 Z5.48 F4800.0 E496.239
G1 X4.0 Y8.62 Z5.48 F4800.0 E496.463
G1 X4.4 Y8.62 Z5.48 F4800.0 E496.484
G1 X4.4 Y4.38 Z5.48 F4800.0 E496.708
G1 X4.8 Y4.38 Z5.48 F4800.0 E496.729
G1 X4.8 Y8.62 Z5.48 F4800.0 E496.953
G1 X5.2 Y8.62 Z5.48 F4800.0 E496.974
G1 X5.2 Y4.38 Z5.48 F4800.0 E497.198
G1 X5.6 Y4.38 Z5.48 F4800.0 E497.22
G1 X5.6 Y8.62 Z5.48 F4800.0 E497.444
M73 P21 (display progress)
G1 X6.0 Y8.62 Z5.48 F4800.0 E497.465
G1 X6.0 Y4.38 Z5.48 F4800.0 E497.689
G1 X6.4 Y4.38 Z5.48 F4800.0 E497.71
G1 X6.4 Y8.62 Z5.48 F4800.0 E497.934
G1 X6.8 Y8.62 Z5.48 F4800.0 E497.955
G1 X6.8 Y4.38 Z5.48 F4800.0 E498.179
G1 X7.2 Y4.38 Z5.48 F4800.0 E498.2
G1 X7.2 Y8.62 Z5.48 F4800.0 E498.424
G1 X7.6 Y8.62 Z5.48 F4800.0 E498.445
G1 X7.6 Y4.38 Z5.48 F4800.0 E498.669
G1 X8.0 Y4.38 Z5.48 F4800.0 E498.691
G1 X8.0 Y8.62 Z5.48 F4800.0 E498.915
G1 X8.4 Y8.62 Z5.48 F4800.0 E498.936
G1 X8.4 Y4.38 Z5.48 F4800.0 E499.16
G1 X8.8 Y4.38 Z5.48 F4800.0 E499.181
G1 X8.8 Y8.62 Z5.48 F4800.0 E499.405
G1 F1200.0
G1 E498.405
G1 F4800.0
M103
(</infill>)
(</nestedRing>)
(</rotation>)
(</layer>)
(<layer> 5.751 )
(<supportLayer>)
;M108 R56.0
G1 X-9.65 Y-12.6 Z5.75 F4200.0
G1 F1200.0
G1 E499.405
G1 F4200.0
M101
G1 X9.65 Y-12.6 Z5.75 F4800.0 E500.119
G1 X9.65 Y-10.8 Z5.75 F4800.0 E500.185
G1 X-9.65 Y-10.8 Z5.75 F4800.0 E500.899
G1 F1200.0
G1 E499.899
G1 F4800.0
M103
G1 X-9.65 Y-5.4 Z5.75 F4200.0
G1 F1200.0
G1 E500.899
G1 F4200.0
M101
G1 X9.65 Y-5.4 Z5.75 F4800.0 E501.613
G1 X9.25 Y-3.6 Z5.75 F4800.0 E501.681
G1 X-9.25 Y-3.6 Z5.75 F4800.0 E502.365
G1 X-9.65 Y-1.8 Z5.75 F4800.0 E502.434
G1 X9.65 Y-1.8 Z5.75 F4800.0 E503.147
G1 X9.65 Y0.0 Z5.75 F4800.0 E503.214
G1 X-9.65 Y0.0 Z5.75 F4800.0 E503.928
G1 F1200.0
G1 E502.928
G1 F4800.0
M103
G1 X-10.68 Y3.6 Z5.75 F4200.0
G1 F1200.0
G1 E503.928
G1 F4200.0
M101
G1 X-18.45 Y3.6 Z5.75 F4800.0 E504.215
G1 X-18.45 Y5.4 Z5.75 F4800.0 E504.282
G1 X-10.68 Y5.4 Z5.75 F4800.0 E504.569
G1 F1200.0
G1 E503.769
G1 F4800.0
M103
G1 X-10.68 Y7.2 Z5.75 F4200.0
G1 F1200.0
G1 E504.569
G1 F4200.0
M101
G1 X-18.45 Y7.2 Z5.75 F4800.0 E504.857
G1 X-18.45 Y9.0 Z5.75 F4800.0 E504.923
G1 X-10.68 Y9.0 Z5.75 F4800.0 E505.21
G1 F1200.0
G1 E504.21
G1 F4800.0
M103
G1 X-18.65 Y10.8 Z5.75 F4200.0
G1 F1200.0
G1 E505.21
G1 F4200.0
M101
G1 X18.65 Y10.8 Z5.75 F4800.0 E506.59
G1 X18.65 Y12.6 Z5.75 F4800.0 E506.656
G1 X-18.65 Y12.6 Z5.75 F4800.0 E508.036
G1 F1200.0
G1 E507.036
G1 F4800.0
M103
G1 X6.69 Y9.1 Z5.75 F4200.0
G1 X9.97 Y9.05 Z5.75 F4200.0
G1 X10.77 Y9.0 Z5.75 F4200.0
G1 F1200.0
G1 E508.036
G1 F4200.0
M101
G1 X18.54 Y9.0 Z5.75 F4800.0 E508.323
G1 X18.54 Y7.2 Z5.75 F4800.0 E508.39
G1 X10.77 Y7.2 Z5.75 F4800.0 E508.677
G1 F1200.0
G1 E507.877
G1 F4800.0
M103
G1 X10.77 Y5.4 Z5.75 F4200.0
G1 F1200.0
G1 E508.677
G1 F4200.0
M101
G1 X18.54 Y5.4 Z5.75 F4800.0 E508.965
G1 X18.54 Y3.6 Z5.75 F4800.0 E509.031
G1 X10.77 Y3.6 Z5.75 F4800.0 E509.319
G1 F1200.0
G1 E508.319
G1 F4800.0
M103
;M108 R80.0
(</supportLayer>)
(<rotation> (-1+1.22464679915e-16j) )
(<nestedRing>)
(<boundaryPerimeter>)
(<boundaryPoint> X10.37 Y9.5 Z5.751 </boundaryPoint>)
(<boundaryPoint> X-10.273 Y9.5 Z5.751 </boundaryPoint>)
(<boundaryPoint> X-10.273 Y3.499 Z5.751 </boundaryPoint>)
(<boundaryPoint> X10.37 Y3.499 Z5.751 </boundaryPoint>)
(<loop> outer )
G1 X-9.58 Y4.1 Z5.75 F4200.0
G1 F1200.0
G1 E509.319
G1 F4200.0
M101
G1 X9.77 Y4.1 Z5.75 F4800.0 E510.341
G1 X9.77 Y8.9 Z5.75 F4800.0 E510.594
G1 X-9.67 Y8.9 Z5.75 F4800.0 E511.621
G1 X-9.67 Y4.1 Z5.75 F4800.0 E511.875
G1 X-9.58 Y4.1 Z5.75 F4800.0 E511.88
G1 F1200.0
G1 E511.88
G1 F4800.0
M103
(</loop>)
(<edge> outer )
;M108 R40.0
G1 X-10.07 Y4.01 Z5.75 F4200.0
G1 F1200.0
G1 E511.88
G1 F4200.0
M101
G1 X-10.07 Y3.7 Z5.75 F2400.0 E511.896
G1 X10.17 Y3.7 Z5.75 F2400.0 E512.966
G1 X10.17 Y9.3 Z5.75 F2400.0 E513.261
G1 X-10.07 Y9.3 Z5.75 F2400.0 E514.331
G1 X-10.07 Y4.1 Z5.75 F2400.0 E514.605
G1 X-10.07 Y4.01 Z5.75 F2400.0 E514.61
G1 F1200.0
G1 E513.61
G1 F2400.0
M103
(</edge>)
(</boundaryPerimeter>)
(<infill>)
(<infillBoundary>)
(<infillPoint> X9.77 Y8.9 Z4.185 </infillPoint>)
(<infillPoint> X-9.673 Y8.9 Z4.185 </infillPoint>)
(<infillPoint> X-9.673 Y4.099 Z4.185 </infillPoint>)
(<infillPoint> X9.77 Y4.099 Z4.185 </infillPoint>)
(</infillBoundary>)
;M108 R80.0
G1 X9.48 Y8.4 Z5.75 F4200.0
G1 F1200.0
G1 E514.61
G1 F4200.0
M101
G1 X-9.39 Y8.4 Z5.75 F4800.0 E515.607
G1 X-9.39 Y8.0 Z5.75 F4800.0 E515.628
G1 X9.49 Y8.0 Z5.75 F4800.0 E516.626
G1 X9.49 Y7.6 Z5.75 F4800.0 E516.647
G1 X-9.39 Y7.6 Z5.75 F4800.0 E517.644
G1 X-9.39 Y7.2 Z5.75 F4800.0 E517.665
G1 X9.49 Y7.2 Z5.75 F4800.0 E518.663
G1 X9.49 Y6.8 Z5.75 F4800.0 E518.684
G1 X-9.39 Y6.8 Z5.75 F4800.0 E519.682
G1 X-9.39 Y6.4 Z5.75 F4800.0 E519.703
G1 X9.49 Y6.4 Z5.75 F4800.0 E520.7
G1 X9.49 Y6.0 Z5.75 F4800.0 E520.721
G1 X-9.39 Y6.0 Z5.75 F4800.0 E521.719
G1 X-9.39 Y5.6 Z5.75 F4800.0 E521.74
G1 X9.49 Y5.6 Z5.75 F4800.0 E522.737
G1 X9.49 Y5.2 Z5.75 F4800.0 E522.759
G1 X-9.39 Y5.2 Z5.75 F4800.0 E523.756
G1 X-9.39 Y4.8 Z5.75 F4800.0 E523.777
G1 X9.49 Y4.8 Z5.75 F4800.0 E524.775
G1 X9.28 Y4.4 Z5.75 F4800.0 E524.798
G1 X-9.19 Y4.4 Z5.75 F4800.0 E525.774
G1 F1200.0
G1 E524.774
G1 F4800.0
M103
(</infill>)
(</nestedRing>)
(</rotation>)
(</layer>)
(<layer> 6.021 )
(<supportLayer>)
;M108 R56.0
G1 X-9.65 Y-12.6 Z6.02 F4200.0
G1 F1200.0
G1 E525.774
G1 F4200.0
M101
G1 X9.65 Y-12.6 Z6.02 F4800.0 E526.488
G1 X9.65 Y-10.8 Z6.02 F4800.0 E526.555
G1 X-9.65 Y-10.8 Z6.02 F4800.0 E527.268
G1 F1200.0
G1 E526.268
G1 F4800.0
M103
G1 X-9.65 Y-5.4 Z6.02 F4200.0
G1 F1200.0
G1 E527.268
G1 F4200.0
M101
G1 X9.65 Y-5.4 Z6.02 F4800.0 E527.982
G1 X9.25 Y-3.6 Z6.02 F4800.0 E528.05
G1 X-9.25 Y-3.6 Z6.02 F4800.0 E528.735
G1 X-9.65 Y-1.8 Z6.02 F4800.0 E528.803
G1 X9.65 Y-1.8 Z6.02 F4800.0 E529.517
G1 X9.65 Y0.0 Z6.02 F4800.0 E529.583
G1 X-9.65 Y0.0 Z6.02 F4800.0 E530.297
G1 F1200.0
G1 E529.297
G1 F4800.0
M103
G1 X-11.0 Y3.6 Z6.02 F4200.0
G1 F1200.0
G1 E530.297
G1 F4200.0
M101
G1 X-18.45 Y3.6 Z6.02 F4800.0 E530.572
G1 X-18.45 Y5.4 Z6.02 F4800.0 E530.639
G1 X-11.0 Y5.4 Z6.02 F4800.0 E530.914
G1 F1200.0
G1 E530.114
G1 F4800.0
M103
G1 X-11.0 Y7.2 Z6.02 F4200.0
G1 F1200.0
G1 E530.914
G1 F4200.0
M101
G1 X-18.45 Y7.2 Z6.02 F4800.0 E531.19
G1 X-18.45 Y9.0 Z6.02 F4800.0 E531.256
M73 P22 (display progress)
G1 X-11.0 Y9.0 Z6.02 F4800.0 E531.532
G1 F1200.0
G1 E530.532
G1 F4800.0
M103
G1 X-18.65 Y10.8 Z6.02 F4200.0
G1 F1200.0
G1 E531.532
G1 F4200.0
M101
G1 X18.65 Y10.8 Z6.02 F4800.0 E532.911
G1 X18.65 Y12.6 Z6.02 F4800.0 E532.978
G1 X-18.65 Y12.6 Z6.02 F4800.0 E534.357
G1 F1200.0
G1 E533.357
G1 F4800.0
M103
G1 X6.96 Y9.1 Z6.02 F4200.0
G1 X10.29 Y9.05 Z6.02 F4200.0
G1 X11.1 Y9.0 Z6.02 F4200.0
G1 F1200.0
G1 E534.357
G1 F4200.0
M101
G1 X18.54 Y9.0 Z6.02 F4800.0 E534.633
G1 X18.54 Y7.2 Z6.02 F4800.0 E534.699
G1 X11.1 Y7.2 Z6.02 F4800.0 E534.975
G1 F1200.0
G1 E534.175
G1 F4800.0
M103
G1 X11.1 Y5.4 Z6.02 F4200.0
G1 F1200.0
G1 E534.975
G1 F4200.0
M101
G1 X18.54 Y5.4 Z6.02 F4800.0 E535.25
G1 X18.54 Y3.6 Z6.02 F4800.0 E535.317
G1 X11.1 Y3.6 Z6.02 F4800.0 E535.592
G1 F1200.0
G1 E534.592
G1 F4800.0
M103
;M108 R80.0
(</supportLayer>)
(<rotation> (6.12323399574e-17+1j) )
(<nestedRing>)
(<boundaryPerimeter>)
(<boundaryPoint> X10.694 Y9.5 Z6.021 </boundaryPoint>)
(<boundaryPoint> X-10.597 Y9.5 Z6.021 </boundaryPoint>)
(<boundaryPoint> X-10.597 Y3.499 Z6.021 </boundaryPoint>)
(<boundaryPoint> X10.694 Y3.499 Z6.021 </boundaryPoint>)
(<loop> outer )
G1 X-10.0 Y4.31 Z6.02 F4200.0
G1 F1200.0
G1 E535.592
G1 F4200.0
M101
G1 X-10.0 Y4.1 Z6.02 F4800.0 E535.603
G1 X10.09 Y4.1 Z6.02 F4800.0 E536.664
G1 X10.09 Y8.9 Z6.02 F4800.0 E536.918
G1 X-10.0 Y8.9 Z6.02 F4800.0 E537.979
G1 X-10.0 Y4.31 Z6.02 F4800.0 E538.222
G1 F1200.0
G1 E538.222
G1 F4800.0
M103
(</loop>)
(<edge> outer )
;M108 R40.0
G1 X-10.4 Y4.31 Z6.02 F4200.0
G1 F1200.0
G1 E538.222
G1 F4200.0
M101
G1 X-10.4 Y4.1 Z6.02 F2400.0 E538.233
G1 X-10.4 Y3.7 Z6.02 F2400.0 E538.254
G1 X10.49 Y3.7 Z6.02 F2400.0 E539.358
G1 X10.49 Y9.3 Z6.02 F2400.0 E539.654
G1 X-10.4 Y9.3 Z6.02 F2400.0 E540.757
G1 X-10.4 Y4.31 Z6.02 F2400.0 E541.021
G1 F1200.0
G1 E540.021
G1 F2400.0
M103
(</edge>)
(</boundaryPerimeter>)
(<infill>)
(<infillBoundary>)
(<infillPoint> X10.094 Y8.9 Z4.455 </infillPoint>)
(<infillPoint> X-9.997 Y8.9 Z4.455 </infillPoint>)
(<infillPoint> X-9.997 Y4.099 Z4.455 </infillPoint>)
(<infillPoint> X10.094 Y4.099 Z4.455 </infillPoint>)
(</infillBoundary>)
;M108 R80.0
G1 X0.0 Y4.38 Z6.02 F4200.0
G1 F1200.0
G1 E541.021
G1 F4200.0
M101
G1 X0.0 Y8.62 Z6.02 F4800.0 E541.245
G1 X-0.4 Y8.62 Z6.02 F4800.0 E541.266
G1 X-0.4 Y4.38 Z6.02 F4800.0 E541.49
G1 X-0.8 Y4.38 Z6.02 F4800.0 E541.511
G1 X-0.8 Y8.62 Z6.02 F4800.0 E541.735
G1 X-1.2 Y8.62 Z6.02 F4800.0 E541.756
G1 X-1.2 Y4.38 Z6.02 F4800.0 E541.98
G1 X-1.6 Y4.38 Z6.02 F4800.0 E542.001
G1 X-1.6 Y8.62 Z6.02 F4800.0 E542.225
G1 X-2.0 Y8.62 Z6.02 F4800.0 E542.247
G1 X-2.0 Y4.38 Z6.02 F4800.0 E542.471
G1 X-2.4 Y4.38 Z6.02 F4800.0 E542.492
G1 X-2.4 Y8.62 Z6.02 F4800.0 E542.716
G1 X-2.8 Y8.62 Z6.02 F4800.0 E542.737
G1 X-2.8 Y4.38 Z6.02 F4800.0 E542.961
G1 X-3.2 Y4.38 Z6.02 F4800.0 E542.982
G1 X-3.2 Y8.62 Z6.02 F4800.0 E543.206
G1 X-3.6 Y8.62 Z6.02 F4800.0 E543.227
G1 X-3.6 Y4.38 Z6.02 F4800.0 E543.451
G1 X-4.0 Y4.38 Z6.02 F4800.0 E543.472
G1 X-4.0 Y8.62 Z6.02 F4800.0 E543.696
G1 X-4.4 Y8.62 Z6.02 F4800.0 E543.717
G1 X-4.4 Y4.38 Z6.02 F4800.0 E543.942
G1 X-4.8 Y4.38 Z6.02 F4800.0 E543.963
G1 X-4.8 Y8.62 Z6.02 F4800.0 E544.187
G1 X-5.2 Y8.62 Z6.02 F4800.0 E544.208
G1 X-5.2 Y4.38 Z6.02 F4800.0 E544.432
G1 X-5.6 Y4.38 Z6.02 F4800.0 E544.453
G1 X-5.6 Y8.62 Z6.02 F4800.0 E544.677
G1 X-6.0 Y8.62 Z6.02 F4800.0 E544.698
G1 X-6.0 Y4.38 Z6.02 F4800.0 E544.922
G1 X-6.4 Y4.38 Z6.02 F4800.0 E544.943
G1 X-6.4 Y8.62 Z6.02 F4800.0 E545.167
G1 X-6.8 Y8.62 Z6.02 F4800.0 E545.188
G1 X-6.8 Y4.38 Z6.02 F4800.0 E545.412
G1 X-7.2 Y4.38 Z6.02 F4800.0 E545.434
G1 X-7.2 Y8.62 Z6.02 F4800.0 E545.658
G1 X-7.6 Y8.62 Z6.02 F4800.0 E545.679
G1 X-7.6 Y4.38 Z6.02 F4800.0 E545.903
G1 X-8.0 Y4.38 Z6.02 F4800.0 E545.924
G1 X-8.0 Y8.62 Z6.02 F4800.0 E546.148
G1 X-8.4 Y8.62 Z6.02 F4800.0 E546.169
G1 X-8.4 Y4.38 Z6.02 F4800.0 E546.393
G1 X-8.8 Y4.38 Z6.02 F4800.0 E546.414
G1 X-8.8 Y8.62 Z6.02 F4800.0 E546.638
G1 X-9.2 Y8.62 Z6.02 F4800.0 E546.659
G1 X-9.2 Y4.38 Z6.02 F4800.0 E546.883
G1 X-9.6 Y4.49 Z6.02 F4800.0 E546.905
G1 X-9.6 Y8.51 Z6.02 F4800.0 E547.118
G1 F1200.0
G1 E546.118
G1 F4800.0
M103
G1 X0.4 Y8.62 Z6.02 F4200.0
G1 F1200.0
G1 E547.118
G1 F4200.0
M101
G1 X0.4 Y4.38 Z6.02 F4800.0 E547.342
G1 X0.8 Y4.38 Z6.02 F4800.0 E547.363
G1 X0.8 Y8.62 Z6.02 F4800.0 E547.587
G1 X1.2 Y8.62 Z6.02 F4800.0 E547.608
G1 X1.2 Y4.38 Z6.02 F4800.0 E547.832
G1 X1.6 Y4.38 Z6.02 F4800.0 E547.853
G1 X1.6 Y8.62 Z6.02 F4800.0 E548.077
G1 X2.0 Y8.62 Z6.02 F4800.0 E548.098
G1 X2.0 Y4.38 Z6.02 F4800.0 E548.322
G1 X2.4 Y4.38 Z6.02 F4800.0 E548.343
G1 X2.4 Y8.62 Z6.02 F4800.0 E548.568
G1 X2.8 Y8.62 Z6.02 F4800.0 E548.589
G1 X2.8 Y4.38 Z6.02 F4800.0 E548.813
G1 X3.2 Y4.38 Z6.02 F4800.0 E548.834
G1 X3.2 Y8.62 Z6.02 F4800.0 E549.058
G1 X3.6 Y8.62 Z6.02 F4800.0 E549.079
G1 X3.6 Y4.38 Z6.02 F4800.0 E549.303
G1 X4.0 Y4.38 Z6.02 F4800.0 E549.324
G1 X4.0 Y8.62 Z6.02 F4800.0 E549.548
G1 X4.4 Y8.62 Z6.02 F4800.0 E549.569
G1 X4.4 Y4.38 Z6.02 F4800.0 E549.793
G1 X4.8 Y4.38 Z6.02 F4800.0 E549.814
G1 X4.8 Y8.62 Z6.02 F4800.0 E550.038
G1 X5.2 Y8.62 Z6.02 F4800.0 E550.06
G1 X5.2 Y4.38 Z6.02 F4800.0 E550.284
G1 X5.6 Y4.38 Z6.02 F4800.0 E550.305
G1 X5.6 Y8.62 Z6.02 F4800.0 E550.529
G1 X6.0 Y8.62 Z6.02 F4800.0 E550.55
G1 X6.0 Y4.38 Z6.02 F4800.0 E550.774
G1 X6.4 Y4.38 Z6.02 F4800.0 E550.795
G1 X6.4 Y8.62 Z6.02 F4800.0 E551.019
G1 X6.8 Y8.62 Z6.02 F4800.0 E551.04
G1 X6.8 Y4.38 Z6.02 F4800.0 E551.264
G1 X7.2 Y4.38 Z6.02 F4800.0 E551.285
G1 X7.2 Y8.62 Z6.02 F4800.0 E551.509
G1 X7.6 Y8.62 Z6.02 F4800.0 E551.531
G1 X7.6 Y4.38 Z6.02 F4800.0 E551.755
G1 X8.0 Y4.38 Z6.02 F4800.0 E551.776
G1 X8.0 Y8.62 Z6.02 F4800.0 E552.0
G1 X8.4 Y8.62 Z6.02 F4800.0 E552.021
G1 X8.4 Y4.38 Z6.02 F4800.0 E552.245
G1 X8.8 Y4.38 Z6.02 F4800.0 E552.266
G1 X8.8 Y8.62 Z6.02 F4800.0 E552.49
G1 X9.2 Y8.62 Z6.02 F4800.0 E552.511
G1 X9.2 Y4.38 Z6.02 F4800.0 E552.735
G1 X9.6 Y4.39 Z6.02 F4800.0 E552.756
G1 X9.6 Y8.61 Z6.02 F4800.0 E552.979
G1 F1200.0
G1 E551.979
G1 F4800.0
M103
(</infill>)
(</nestedRing>)
(</rotation>)
(</layer>)
(<layer> 6.291 )
(<supportLayer>)
;M108 R56.0
G1 X-9.65 Y-12.6 Z6.29 F4200.0
G1 F1200.0
G1 E552.979
G1 F4200.0
M101
G1 X9.65 Y-12.6 Z6.29 F4800.0 E553.693
G1 X9.65 Y-10.8 Z6.29 F4800.0 E553.759
G1 X-9.65 Y-10.8 Z6.29 F4800.0 E554.473
G1 F1200.0
G1 E553.473
G1 F4800.0
M103
G1 X-9.65 Y-5.4 Z6.29 F4200.0
G1 F1200.0
G1 E554.473
G1 F4200.0
M101
G1 X9.65 Y-5.4 Z6.29 F4800.0 E555.187
G1 X9.25 Y-3.6 Z6.29 F4800.0 E555.255
G1 X-9.25 Y-3.6 Z6.29 F4800.0 E555.939
G1 X-9.65 Y-1.8 Z6.29 F4800.0 E556.008
G1 X9.65 Y-1.8 Z6.29 F4800.0 E556.721
G1 X9.65 Y0.0 Z6.29 F4800.0 E556.788
G1 X-9.65 Y0.0 Z6.29 F4800.0 E557.502
G1 F1200.0
G1 E556.502
G1 F4800.0
M103
G1 X-11.32 Y3.6 Z6.29 F4200.0
G1 F1200.0
G1 E557.502
G1 F4200.0
M101
G1 X-18.45 Y3.6 Z6.29 F4800.0 E557.765
G1 X-18.45 Y5.4 Z6.29 F4800.0 E557.832
G1 X-11.32 Y5.4 Z6.29 F4800.0 E558.095
G1 F1200.0
M73 P23 (display progress)
G1 E557.295
G1 F4800.0
M103
G1 X-11.32 Y7.2 Z6.29 F4200.0
G1 F1200.0
G1 E558.095
G1 F4200.0
M101
G1 X-18.45 Y7.2 Z6.29 F4800.0 E558.359
G1 X-18.45 Y9.0 Z6.29 F4800.0 E558.425
G1 X-11.32 Y9.0 Z6.29 F4800.0 E558.689
G1 F1200.0
G1 E557.689
G1 F4800.0
M103
G1 X-18.65 Y10.8 Z6.29 F4200.0
G1 F1200.0
G1 E558.689
G1 F4200.0
M101
G1 X18.65 Y10.8 Z6.29 F4800.0 E560.068
G1 X18.65 Y12.6 Z6.29 F4800.0 E560.135
G1 X-18.65 Y12.6 Z6.29 F4800.0 E561.514
G1 F1200.0
G1 E560.514
G1 F4800.0
M103
G1 X7.24 Y9.1 Z6.29 F4200.0
G1 X10.62 Y9.05 Z6.29 F4200.0
G1 X11.42 Y9.0 Z6.29 F4200.0
G1 F1200.0
G1 E561.514
G1 F4200.0
M101
G1 X18.54 Y9.0 Z6.29 F4800.0 E561.778
G1 X18.54 Y7.2 Z6.29 F4800.0 E561.844
G1 X11.42 Y7.2 Z6.29 F4800.0 E562.108
G1 F1200.0
G1 E561.308
G1 F4800.0
M103
G1 X11.42 Y5.4 Z6.29 F4200.0
G1 F1200.0
G1 E562.108
G1 F4200.0
M101
G1 X18.54 Y5.4 Z6.29 F4800.0 E562.371
G1 X18.54 Y3.6 Z6.29 F4800.0 E562.438
G1 X11.42 Y3.6 Z6.29 F4800.0 E562.701
G1 F1200.0
G1 E561.701
G1 F4800.0
M103
;M108 R80.0
(</supportLayer>)
(<rotation> (-1+1.22464679915e-16j) )
(<nestedRing>)
(<boundaryPerimeter>)
(<boundaryPoint> X11.018 Y9.5 Z6.291 </boundaryPoint>)
(<boundaryPoint> X-10.921 Y9.5 Z6.291 </boundaryPoint>)
(<boundaryPoint> X-10.921 Y3.499 Z6.291 </boundaryPoint>)
(<boundaryPoint> X11.018 Y3.499 Z6.291 </boundaryPoint>)
(<loop> outer )
G1 X-10.04 Y4.1 Z6.29 F4200.0
G1 F1200.0
G1 E562.701
G1 F4200.0
M101
G1 X10.42 Y4.1 Z6.29 F4800.0 E563.782
G1 X10.42 Y8.9 Z6.29 F4800.0 E564.035
G1 X-10.32 Y8.9 Z6.29 F4800.0 E565.131
G1 X-10.32 Y4.1 Z6.29 F4800.0 E565.384
G1 X-10.04 Y4.1 Z6.29 F4800.0 E565.399
G1 F1200.0
G1 E565.399
G1 F4800.0
M103
(</loop>)
(<edge> outer )
;M108 R40.0
G1 X-10.72 Y3.82 Z6.29 F4200.0
G1 F1200.0
G1 E565.399
G1 F4200.0
M101
G1 X-10.72 Y3.7 Z6.29 F2400.0 E565.405
G1 X10.82 Y3.7 Z6.29 F2400.0 E566.543
G1 X10.82 Y9.3 Z6.29 F2400.0 E566.839
G1 X-10.72 Y9.3 Z6.29 F2400.0 E567.977
G1 X-10.72 Y4.1 Z6.29 F2400.0 E568.252
G1 X-10.72 Y3.82 Z6.29 F2400.0 E568.267
G1 F1200.0
G1 E567.267
G1 F2400.0
M103
(</edge>)
(</boundaryPerimeter>)
(<infill>)
(<infillBoundary>)
(<infillPoint> X10.418 Y8.9 Z4.725 </infillPoint>)
(<infillPoint> X-10.321 Y8.9 Z4.725 </infillPoint>)
(<infillPoint> X-10.321 Y4.099 Z4.725 </infillPoint>)
(<infillPoint> X10.418 Y4.099 Z4.725 </infillPoint>)
(</infillBoundary>)
;M108 R80.0
G1 X10.13 Y8.4 Z6.29 F4200.0
G1 F1200.0
G1 E568.267
G1 F4200.0
M101
G1 X-10.03 Y8.4 Z6.29 F4800.0 E569.332
G1 X-10.04 Y8.0 Z6.29 F4800.0 E569.353
G1 X10.14 Y8.0 Z6.29 F4800.0 E570.419
G1 X10.14 Y7.6 Z6.29 F4800.0 E570.44
G1 X-10.04 Y7.6 Z6.29 F4800.0 E571.506
G1 X-10.04 Y7.2 Z6.29 F4800.0 E571.527
G1 X10.14 Y7.2 Z6.29 F4800.0 E572.593
G1 X10.14 Y6.8 Z6.29 F4800.0 E572.614
G1 X-10.04 Y6.8 Z6.29 F4800.0 E573.68
G1 X-10.04 Y6.4 Z6.29 F4800.0 E573.701
G1 X10.14 Y6.4 Z6.29 F4800.0 E574.767
G1 X10.14 Y6.0 Z6.29 F4800.0 E574.788
G1 X-10.04 Y6.0 Z6.29 F4800.0 E575.854
G1 X-10.04 Y5.6 Z6.29 F4800.0 E575.875
G1 X10.14 Y5.6 Z6.29 F4800.0 E576.941
G1 X10.14 Y5.2 Z6.29 F4800.0 E576.962
G1 X-10.04 Y5.2 Z6.29 F4800.0 E578.028
G1 X-10.04 Y4.8 Z6.29 F4800.0 E578.05
G1 X10.14 Y4.8 Z6.29 F4800.0 E579.115
G1 X9.93 Y4.4 Z6.29 F4800.0 E579.139
G1 X-9.83 Y4.4 Z6.29 F4800.0 E580.183
G1 F1200.0
G1 E579.183
G1 F4800.0
M103
(</infill>)
(</nestedRing>)
(</rotation>)
(</layer>)
(<layer> 6.561 )
(<supportLayer>)
;M108 R56.0
G1 X-9.65 Y-12.6 Z6.56 F4200.0
G1 F1200.0
G1 E580.183
G1 F4200.0
M101
G1 X9.65 Y-12.6 Z6.56 F4800.0 E580.897
G1 X9.65 Y-10.8 Z6.56 F4800.0 E580.964
G1 X-9.65 Y-10.8 Z6.56 F4800.0 E581.678
G1 F1200.0
G1 E580.678
G1 F4800.0
M103
G1 X-9.65 Y-5.4 Z6.56 F4200.0
G1 F1200.0
G1 E581.678
G1 F4200.0
M101
G1 X9.65 Y-5.4 Z6.56 F4800.0 E582.391
G1 X9.25 Y-3.6 Z6.56 F4800.0 E582.46
G1 X-9.25 Y-3.6 Z6.56 F4800.0 E583.144
G1 X-9.65 Y-1.8 Z6.56 F4800.0 E583.212
G1 X9.65 Y-1.8 Z6.56 F4800.0 E583.926
G1 X9.65 Y0.0 Z6.56 F4800.0 E583.992
G1 X-9.65 Y0.0 Z6.56 F4800.0 E584.706
G1 F1200.0
G1 E583.706
G1 F4800.0
M103
G1 X-11.66 Y3.6 Z6.56 F4200.0
G1 F1200.0
G1 E584.706
G1 F4200.0
M101
G1 X-18.45 Y3.6 Z6.56 F4800.0 E584.957
G1 X-18.45 Y5.4 Z6.56 F4800.0 E585.024
G1 X-11.66 Y5.4 Z6.56 F4800.0 E585.274
G1 F1200.0
G1 E584.474
G1 F4800.0
M103
G1 X-11.66 Y7.2 Z6.56 F4200.0
G1 F1200.0
G1 E585.274
G1 F4200.0
M101
G1 X-18.45 Y7.2 Z6.56 F4800.0 E585.525
G1 X-18.45 Y9.0 Z6.56 F4800.0 E585.592
G1 X-11.66 Y9.0 Z6.56 F4800.0 E585.843
G1 F1200.0
G1 E584.843
G1 F4800.0
M103
G1 X-18.65 Y10.8 Z6.56 F4200.0
G1 F1200.0
G1 E585.843
G1 F4200.0
M101
G1 X18.65 Y10.8 Z6.56 F4800.0 E587.222
G1 X18.65 Y12.6 Z6.56 F4800.0 E587.289
G1 X-18.65 Y12.6 Z6.56 F4800.0 E588.668
G1 F1200.0
G1 E587.668
G1 F4800.0
M103
G1 X7.54 Y9.1 Z6.56 F4200.0
G1 X10.96 Y9.05 Z6.56 F4200.0
G1 X11.76 Y9.0 Z6.56 F4200.0
G1 F1200.0
G1 E588.668
G1 F4200.0
M101
G1 X18.54 Y9.0 Z6.56 F4800.0 E588.919
G1 X18.54 Y7.2 Z6.56 F4800.0 E588.986
G1 X11.76 Y7.2 Z6.56 F4800.0 E589.236
G1 F1200.0
G1 E588.436
G1 F4800.0
M103
G1 X11.76 Y5.4 Z6.56 F4200.0
G1 F1200.0
G1 E589.236
G1 F4200.0
M101
G1 X18.54 Y5.4 Z6.56 F4800.0 E589.487
G1 X18.54 Y3.6 Z6.56 F4800.0 E589.554
G1 X11.76 Y3.6 Z6.56 F4800.0 E589.805
G1 F1200.0
G1 E588.805
G1 F4800.0
M103
;M108 R80.0
(</supportLayer>)
(<rotation> (6.12323399574e-17+1j) )
(<nestedRing>)
(<boundaryPerimeter>)
(<boundaryPoint> X11.359 Y3.499 Z6.561 </boundaryPoint>)
(<boundaryPoint> X11.359 Y9.5 Z6.561 </boundaryPoint>)
(<boundaryPoint> X-11.262 Y9.5 Z6.561 </boundaryPoint>)
(<boundaryPoint> X-11.262 Y3.499 Z6.561 </boundaryPoint>)
(<loop> outer )
G1 X-10.66 Y4.12 Z6.56 F4200.0
G1 F1200.0
G1 E589.805
G1 F4200.0
M101
G1 X-10.66 Y4.1 Z6.56 F4800.0 E589.806
G1 X10.76 Y4.1 Z6.56 F4800.0 E590.937
G1 X10.76 Y8.9 Z6.56 F4800.0 E591.191
G1 X-10.66 Y8.9 Z6.56 F4800.0 E592.323
G1 X-10.66 Y4.12 Z6.56 F4800.0 E592.575
G1 F1200.0
G1 E592.575
M73 P24 (display progress)
G1 F4800.0
M103
(</loop>)
(<edge> outer )
;M108 R40.0
G1 X-11.06 Y4.12 Z6.56 F4200.0
G1 F1200.0
G1 E592.575
G1 F4200.0
M101
G1 X-11.06 Y4.1 Z6.56 F2400.0 E592.576
G1 X-11.06 Y3.7 Z6.56 F2400.0 E592.597
G1 X11.16 Y3.7 Z6.56 F2400.0 E593.771
G1 X11.16 Y9.3 Z6.56 F2400.0 E594.067
G1 X-11.06 Y9.3 Z6.56 F2400.0 E595.241
G1 X-11.06 Y4.12 Z6.56 F2400.0 E595.514
G1 F1200.0
G1 E595.422
G1 F2400.0
M103
(</edge>)
(</boundaryPerimeter>)
(<infill>)
(<infillBoundary>)
(<infillPoint> X10.759 Y4.099 Z4.995 </infillPoint>)
(<infillPoint> X10.759 Y8.9 Z4.995 </infillPoint>)
(<infillPoint> X-10.662 Y8.9 Z4.995 </infillPoint>)
(<infillPoint> X-10.662 Y4.099 Z4.995 </infillPoint>)
(</infillBoundary>)
;M108 R80.0
G1 X-10.0 Y4.38 Z6.56 F4200.0
G1 F1200.0
G1 E595.514
G1 F4200.0
M101
G1 X-10.0 Y8.62 Z6.56 F4800.0 E595.738
G1 X-9.6 Y8.62 Z6.56 F4800.0 E595.759
G1 X-9.6 Y4.38 Z6.56 F4800.0 E595.983
G1 X-9.2 Y4.38 Z6.56 F4800.0 E596.005
G1 X-9.2 Y8.62 Z6.56 F4800.0 E596.229
G1 X-8.8 Y8.62 Z6.56 F4800.0 E596.25
G1 X-8.8 Y4.38 Z6.56 F4800.0 E596.474
G1 X-8.4 Y4.38 Z6.56 F4800.0 E596.495
G1 X-8.4 Y8.62 Z6.56 F4800.0 E596.719
G1 X-8.0 Y8.62 Z6.56 F4800.0 E596.74
G1 X-8.0 Y4.38 Z6.56 F4800.0 E596.964
G1 X-7.6 Y4.38 Z6.56 F4800.0 E596.985
G1 X-7.6 Y8.62 Z6.56 F4800.0 E597.209
G1 X-7.2 Y8.62 Z6.56 F4800.0 E597.23
G1 X-7.2 Y4.38 Z6.56 F4800.0 E597.454
G1 X-6.8 Y4.38 Z6.56 F4800.0 E597.476
G1 X-6.8 Y8.62 Z6.56 F4800.0 E597.7
G1 X-6.4 Y8.62 Z6.56 F4800.0 E597.721
G1 X-6.4 Y4.38 Z6.56 F4800.0 E597.945
G1 X-6.0 Y4.38 Z6.56 F4800.0 E597.966
G1 X-6.0 Y8.62 Z6.56 F4800.0 E598.19
G1 X-5.6 Y8.62 Z6.56 F4800.0 E598.211
G1 X-5.6 Y4.38 Z6.56 F4800.0 E598.435
G1 X-5.2 Y4.38 Z6.56 F4800.0 E598.456
G1 X-5.2 Y8.62 Z6.56 F4800.0 E598.68
G1 X-4.8 Y8.62 Z6.56 F4800.0 E598.701
G1 X-4.8 Y4.38 Z6.56 F4800.0 E598.925
G1 X-4.4 Y4.38 Z6.56 F4800.0 E598.947
G1 X-4.4 Y8.62 Z6.56 F4800.0 E599.171
G1 X-4.0 Y8.62 Z6.56 F4800.0 E599.192
G1 X-4.0 Y4.38 Z6.56 F4800.0 E599.416
G1 X-3.6 Y4.38 Z6.56 F4800.0 E599.437
G1 X-3.6 Y8.62 Z6.56 F4800.0 E599.661
G1 X-3.2 Y8.62 Z6.56 F4800.0 E599.682
G1 X-3.2 Y4.38 Z6.56 F4800.0 E599.906
G1 X-2.8 Y4.38 Z6.56 F4800.0 E599.927
G1 X-2.8 Y8.62 Z6.56 F4800.0 E600.151
G1 X-2.4 Y8.62 Z6.56 F4800.0 E600.172
G1 X-2.4 Y4.38 Z6.56 F4800.0 E600.396
G1 X-2.0 Y4.38 Z6.56 F4800.0 E600.418
G1 X-2.0 Y8.62 Z6.56 F4800.0 E600.642
G1 X-1.6 Y8.62 Z6.56 F4800.0 E600.663
G1 X-1.6 Y4.38 Z6.56 F4800.0 E600.887
G1 X-1.2 Y4.38 Z6.56 F4800.0 E600.908
G1 X-1.2 Y8.62 Z6.56 F4800.0 E601.132
G1 X-0.8 Y8.62 Z6.56 F4800.0 E601.153
G1 X-0.8 Y4.38 Z6.56 F4800.0 E601.377
G1 X-0.4 Y4.38 Z6.56 F4800.0 E601.398
G1 X-0.4 Y8.62 Z6.56 F4800.0 E601.622
G1 X0.0 Y8.62 Z6.56 F4800.0 E601.643
G1 X0.0 Y4.38 Z6.56 F4800.0 E601.867
G1 X0.4 Y4.38 Z6.56 F4800.0 E601.888
G1 X0.4 Y8.62 Z6.56 F4800.0 E602.113
G1 X0.8 Y8.62 Z6.56 F4800.0 E602.134
G1 X0.8 Y4.38 Z6.56 F4800.0 E602.358
G1 X1.2 Y4.38 Z6.56 F4800.0 E602.379
G1 X1.2 Y8.62 Z6.56 F4800.0 E602.603
G1 X1.6 Y8.62 Z6.56 F4800.0 E602.624
G1 X1.6 Y4.38 Z6.56 F4800.0 E602.848
G1 X2.0 Y4.38 Z6.56 F4800.0 E602.869
G1 X2.0 Y8.62 Z6.56 F4800.0 E603.093
G1 X2.4 Y8.62 Z6.56 F4800.0 E603.114
G1 X2.4 Y4.38 Z6.56 F4800.0 E603.338
G1 X2.8 Y4.38 Z6.56 F4800.0 E603.359
G1 X2.8 Y8.62 Z6.56 F4800.0 E603.583
G1 X3.2 Y8.62 Z6.56 F4800.0 E603.605
G1 X3.2 Y4.38 Z6.56 F4800.0 E603.829
G1 X3.6 Y4.38 Z6.56 F4800.0 E603.85
G1 X3.6 Y8.62 Z6.56 F4800.0 E604.074
G1 X4.0 Y8.62 Z6.56 F4800.0 E604.095
G1 X4.0 Y4.38 Z6.56 F4800.0 E604.319
G1 X4.4 Y4.38 Z6.56 F4800.0 E604.34
G1 X4.4 Y8.62 Z6.56 F4800.0 E604.564
G1 X4.8 Y8.62 Z6.56 F4800.0 E604.585
G1 X4.8 Y4.38 Z6.56 F4800.0 E604.809
G1 X5.2 Y4.38 Z6.56 F4800.0 E604.83
G1 X5.2 Y8.62 Z6.56 F4800.0 E605.054
G1 X5.6 Y8.62 Z6.56 F4800.0 E605.076
G1 X5.6 Y4.38 Z6.56 F4800.0 E605.3
G1 X6.0 Y4.38 Z6.56 F4800.0 E605.321
G1 X6.0 Y8.62 Z6.56 F4800.0 E605.545
G1 X6.4 Y8.62 Z6.56 F4800.0 E605.566
G1 X6.4 Y4.38 Z6.56 F4800.0 E605.79
G1 X6.8 Y4.38 Z6.56 F4800.0 E605.811
G1 X6.8 Y8.62 Z6.56 F4800.0 E606.035
G1 X7.2 Y8.62 Z6.56 F4800.0 E606.056
G1 X7.2 Y4.38 Z6.56 F4800.0 E606.28
G1 X7.6 Y4.38 Z6.56 F4800.0 E606.301
G1 X7.6 Y8.62 Z6.56 F4800.0 E606.525
G1 X8.0 Y8.62 Z6.56 F4800.0 E606.547
G1 X8.0 Y4.38 Z6.56 F4800.0 E606.771
G1 X8.4 Y4.38 Z6.56 F4800.0 E606.792
G1 X8.4 Y8.62 Z6.56 F4800.0 E607.016
G1 X8.8 Y8.62 Z6.56 F4800.0 E607.037
G1 X8.8 Y4.38 Z6.56 F4800.0 E607.261
G1 X9.2 Y4.38 Z6.56 F4800.0 E607.282
G1 X9.2 Y8.62 Z6.56 F4800.0 E607.506
G1 X9.6 Y8.62 Z6.56 F4800.0 E607.527
G1 X9.6 Y4.38 Z6.56 F4800.0 E607.751
G1 X10.0 Y4.38 Z6.56 F4800.0 E607.772
G1 X10.0 Y8.62 Z6.56 F4800.0 E607.996
G1 X10.4 Y8.47 Z6.56 F4800.0 E608.019
G1 X10.4 Y4.53 Z6.56 F4800.0 E608.227
G1 F1200.0
G1 E607.227
G1 F4800.0
M103
(</infill>)
(</nestedRing>)
(</rotation>)
(</layer>)
(<layer> 6.831 )
(<supportLayer>)
;M108 R56.0
G1 X-9.65 Y-12.6 Z6.83 F4200.0
G1 F1200.0
G1 E608.227
G1 F4200.0
M101
G1 X9.65 Y-12.6 Z6.83 F4800.0 E608.941
G1 X9.65 Y-10.8 Z6.83 F4800.0 E609.008
G1 X-9.65 Y-10.8 Z6.83 F4800.0 E609.721
G1 F1200.0
G1 E608.721
G1 F4800.0
M103
G1 X-9.65 Y-5.4 Z6.83 F4200.0
G1 F1200.0
G1 E609.721
G1 F4200.0
M101
G1 X9.65 Y-5.4 Z6.83 F4800.0 E610.435
G1 X9.25 Y-3.6 Z6.83 F4800.0 E610.503
G1 X-9.25 Y-3.6 Z6.83 F4800.0 E611.188
G1 X-9.65 Y-1.8 Z6.83 F4800.0 E611.256
G1 X9.65 Y-1.8 Z6.83 F4800.0 E611.97
G1 X9.65 Y0.0 Z6.83 F4800.0 E612.036
G1 X-9.65 Y0.0 Z6.83 F4800.0 E612.75
G1 F1200.0
G1 E611.75
G1 F4800.0
M103
G1 X-12.1 Y3.6 Z6.83 F4200.0
G1 F1200.0
G1 E612.75
G1 F4200.0
M101
G1 X-18.45 Y3.6 Z6.83 F4800.0 E612.985
G1 X-18.45 Y5.4 Z6.83 F4800.0 E613.051
G1 X-12.1 Y5.4 Z6.83 F4800.0 E613.286
G1 F1200.0
G1 E612.486
G1 F4800.0
M103
G1 X-12.1 Y7.2 Z6.83 F4200.0
G1 F1200.0
G1 E613.286
G1 F4200.0
M101
G1 X-18.45 Y7.2 Z6.83 F4800.0 E613.521
G1 X-18.45 Y9.0 Z6.83 F4800.0 E613.588
G1 X-12.1 Y9.0 Z6.83 F4800.0 E613.823
G1 F1200.0
G1 E612.823
G1 F4800.0
M103
G1 X-18.65 Y10.8 Z6.83 F4200.0
G1 F1200.0
G1 E613.823
G1 F4200.0
M101
G1 X18.65 Y10.8 Z6.83 F4800.0 E615.202
G1 X18.65 Y12.6 Z6.83 F4800.0 E615.269
G1 X-18.65 Y12.6 Z6.83 F4800.0 E616.648
G1 F1200.0
G1 E615.648
G1 F4800.0
M103
G1 X7.91 Y9.1 Z6.83 F4200.0
G1 X11.39 Y9.05 Z6.83 F4200.0
G1 X12.19 Y9.0 Z6.83 F4200.0
G1 F1200.0
G1 E616.648
G1 F4200.0
M101
G1 X18.54 Y9.0 Z6.83 F4800.0 E616.883
G1 X18.54 Y7.2 Z6.83 F4800.0 E616.949
G1 X12.19 Y7.2 Z6.83 F4800.0 E617.184
G1 F1200.0
G1 E616.384
G1 F4800.0
M103
G1 X12.19 Y5.4 Z6.83 F4200.0
G1 F1200.0
G1 E617.184
G1 F4200.0
M101
G1 X18.54 Y5.4 Z6.83 F4800.0 E617.419
G1 X18.54 Y3.6 Z6.83 F4800.0 E617.486
G1 X12.19 Y3.6 Z6.83 F4800.0 E617.721
G1 F1200.0
G1 E616.721
G1 F4800.0
M103
;M108 R80.0
(</supportLayer>)
(<rotation> (-1+1.22464679915e-16j) )
(<nestedRing>)
(<boundaryPerimeter>)
(<boundaryPoint> X11.791 Y3.499 Z6.831 </boundaryPoint>)
(<boundaryPoint> X11.791 Y9.5 Z6.831 </boundaryPoint>)
(<boundaryPoint> X-11.694 Y9.5 Z6.831 </boundaryPoint>)
(<boundaryPoint> X-11.694 Y3.499 Z6.831 </boundaryPoint>)
(<loop> outer )
G1 X-11.09 Y4.43 Z6.83 F4200.0
G1 F1200.0
G1 E617.721
G1 F4200.0
M73 P25 (display progress)
M101
G1 X-11.09 Y4.1 Z6.83 F4800.0 E617.738
G1 X11.19 Y4.1 Z6.83 F4800.0 E618.915
G1 X11.19 Y8.9 Z6.83 F4800.0 E619.169
G1 X-11.09 Y8.9 Z6.83 F4800.0 E620.346
G1 X-11.09 Y4.43 Z6.83 F4800.0 E620.582
G1 F1200.0
G1 E620.582
G1 F4800.0
M103
(</loop>)
(<edge> outer )
;M108 R40.0
G1 X-11.49 Y4.43 Z6.83 F4200.0
G1 F1200.0
G1 E620.582
G1 F4200.0
M101
G1 X-11.49 Y4.1 Z6.83 F2400.0 E620.6
G1 X-11.49 Y3.7 Z6.83 F2400.0 E620.621
G1 X11.59 Y3.7 Z6.83 F2400.0 E621.84
G1 X11.59 Y9.3 Z6.83 F2400.0 E622.136
G1 X-11.49 Y9.3 Z6.83 F2400.0 E623.355
G1 X-11.49 Y4.43 Z6.83 F2400.0 E623.613
G1 F1200.0
G1 E622.613
G1 F2400.0
M103
(</edge>)
(</boundaryPerimeter>)
(<infill>)
(<infillBoundary>)
(<infillPoint> X11.191 Y4.099 Z5.265 </infillPoint>)
(<infillPoint> X11.191 Y8.9 Z5.265 </infillPoint>)
(<infillPoint> X-11.094 Y8.9 Z5.265 </infillPoint>)
(<infillPoint> X-11.094 Y4.099 Z5.265 </infillPoint>)
(</infillBoundary>)
;M108 R80.0
G1 X10.9 Y8.4 Z6.83 F4200.0
G1 F1200.0
G1 E623.613
G1 F4200.0
M101
G1 X-10.81 Y8.4 Z6.83 F4800.0 E624.76
G1 X-10.81 Y8.0 Z6.83 F4800.0 E624.781
G1 X10.91 Y8.0 Z6.83 F4800.0 E625.928
G1 X10.91 Y7.6 Z6.83 F4800.0 E625.95
G1 X-10.81 Y7.6 Z6.83 F4800.0 E627.097
G1 X-10.81 Y7.2 Z6.83 F4800.0 E627.118
G1 X10.91 Y7.2 Z6.83 F4800.0 E628.266
G1 X10.91 Y6.8 Z6.83 F4800.0 E628.287
G1 X-10.81 Y6.8 Z6.83 F4800.0 E629.435
G1 X-10.81 Y6.4 Z6.83 F4800.0 E629.456
G1 X10.91 Y6.4 Z6.83 F4800.0 E630.603
G1 X10.91 Y6.0 Z6.83 F4800.0 E630.625
G1 X-10.81 Y6.0 Z6.83 F4800.0 E631.772
G1 X-10.81 Y5.6 Z6.83 F4800.0 E631.793
G1 X10.91 Y5.6 Z6.83 F4800.0 E632.941
G1 X10.91 Y5.2 Z6.83 F4800.0 E632.962
G1 X-10.81 Y5.2 Z6.83 F4800.0 E634.11
G1 X-10.81 Y4.8 Z6.83 F4800.0 E634.131
G1 X10.91 Y4.8 Z6.83 F4800.0 E635.278
G1 X10.7 Y4.4 Z6.83 F4800.0 E635.302
G1 X-10.61 Y4.4 Z6.83 F4800.0 E636.428
G1 F1200.0
G1 E635.428
G1 F4800.0
M103
(</infill>)
(</nestedRing>)
(</rotation>)
(</layer>)
(<layer> 7.101 )
(<supportLayer>)
;M108 R56.0
G1 X-9.65 Y-12.6 Z7.1 F4200.0
G1 F1200.0
G1 E636.428
G1 F4200.0
M101
G1 X9.65 Y-12.6 Z7.1 F4800.0 E637.142
G1 X9.65 Y-10.8 Z7.1 F4800.0 E637.208
G1 X-9.65 Y-10.8 Z7.1 F4800.0 E637.922
G1 F1200.0
G1 E636.922
G1 F4800.0
M103
G1 X-9.65 Y-5.4 Z7.1 F4200.0
G1 F1200.0
G1 E637.922
G1 F4200.0
M101
G1 X9.65 Y-5.4 Z7.1 F4800.0 E638.636
G1 X9.25 Y-3.6 Z7.1 F4800.0 E638.704
G1 X-9.25 Y-3.6 Z7.1 F4800.0 E639.388
G1 X-9.65 Y-1.8 Z7.1 F4800.0 E639.457
G1 X9.65 Y-1.8 Z7.1 F4800.0 E640.17
G1 X9.65 Y0.0 Z7.1 F4800.0 E640.237
G1 X-9.65 Y0.0 Z7.1 F4800.0 E640.951
G1 F1200.0
G1 E639.951
G1 F4800.0
M103
G1 X-12.53 Y3.6 Z7.1 F4200.0
G1 F1200.0
G1 E640.951
G1 F4200.0
M101
G1 X-18.45 Y3.6 Z7.1 F4800.0 E641.17
G1 X-18.45 Y5.4 Z7.1 F4800.0 E641.236
G1 X-12.53 Y5.4 Z7.1 F4800.0 E641.455
G1 F1200.0
G1 E640.655
G1 F4800.0
M103
G1 X-12.53 Y7.2 Z7.1 F4200.0
G1 F1200.0
G1 E641.455
G1 F4200.0
M101
G1 X-18.45 Y7.2 Z7.1 F4800.0 E641.674
G1 X-18.45 Y9.0 Z7.1 F4800.0 E641.741
G1 X-12.53 Y9.0 Z7.1 F4800.0 E641.96
G1 F1200.0
G1 E640.96
G1 F4800.0
M103
G1 X-18.65 Y10.8 Z7.1 F4200.0
G1 F1200.0
G1 E641.96
G1 F4200.0
M101
G1 X18.65 Y10.8 Z7.1 F4800.0 E643.339
G1 X18.65 Y12.6 Z7.1 F4800.0 E643.406
G1 X-18.65 Y12.6 Z7.1 F4800.0 E644.785
G1 F1200.0
G1 E643.785
G1 F4800.0
M103
G1 X8.28 Y9.1 Z7.1 F4200.0
G1 X11.82 Y9.05 Z7.1 F4200.0
G1 X12.62 Y9.0 Z7.1 F4200.0
G1 F1200.0
G1 E644.785
G1 F4200.0
M101
G1 X18.54 Y9.0 Z7.1 F4800.0 E645.004
G1 X18.54 Y7.2 Z7.1 F4800.0 E645.071
G1 X12.62 Y7.2 Z7.1 F4800.0 E645.289
G1 F1200.0
G1 E644.489
G1 F4800.0
M103
G1 X12.62 Y5.4 Z7.1 F4200.0
G1 F1200.0
G1 E645.289
G1 F4200.0
M101
G1 X18.54 Y5.4 Z7.1 F4800.0 E645.508
G1 X18.54 Y3.6 Z7.1 F4800.0 E645.575
G1 X12.62 Y3.6 Z7.1 F4800.0 E645.794
G1 F1200.0
G1 E644.794
G1 F4800.0
M103
;M108 R80.0
(</supportLayer>)
(<rotation> (6.12323399574e-17+1j) )
(<nestedRing>)
(<boundaryPerimeter>)
(<boundaryPoint> X12.222 Y3.499 Z7.101 </boundaryPoint>)
(<boundaryPoint> X12.222 Y9.5 Z7.101 </boundaryPoint>)
(<boundaryPoint> X-12.125 Y9.5 Z7.101 </boundaryPoint>)
(<boundaryPoint> X-12.125 Y3.499 Z7.101 </boundaryPoint>)
(<loop> outer )
G1 X-11.36 Y4.1 Z7.1 F4200.0
G1 F1200.0
G1 E645.794
G1 F4200.0
M101
G1 X11.62 Y4.1 Z7.1 F4800.0 E647.008
G1 X11.62 Y8.9 Z7.1 F4800.0 E647.261
G1 X-11.53 Y8.9 Z7.1 F4800.0 E648.484
G1 X-11.53 Y4.1 Z7.1 F4800.0 E648.738
G1 X-11.36 Y4.1 Z7.1 F4800.0 E648.747
G1 F1200.0
G1 E648.747
G1 F4800.0
M103
(</loop>)
(<edge> outer )
;M108 R40.0
G1 X-11.93 Y3.93 Z7.1 F4200.0
G1 F1200.0
G1 E648.747
G1 F4200.0
M101
G1 X-11.93 Y3.7 Z7.1 F2400.0 E648.759
G1 X12.02 Y3.7 Z7.1 F2400.0 E650.024
G1 X12.02 Y9.3 Z7.1 F2400.0 E650.32
G1 X-11.93 Y9.3 Z7.1 F2400.0 E651.585
G1 X-11.93 Y4.1 Z7.1 F2400.0 E651.86
G1 X-11.93 Y3.93 Z7.1 F2400.0 E651.868
G1 F1200.0
G1 E650.868
G1 F2400.0
M103
(</edge>)
(</boundaryPerimeter>)
(<infill>)
(<infillBoundary>)
(<infillPoint> X11.622 Y4.099 Z5.535 </infillPoint>)
(<infillPoint> X11.622 Y8.9 Z5.535 </infillPoint>)
(<infillPoint> X-11.525 Y8.9 Z5.535 </infillPoint>)
(<infillPoint> X-11.525 Y4.099 Z5.535 </infillPoint>)
(</infillBoundary>)
;M108 R80.0
G1 X0.0 Y4.38 Z7.1 F4200.0
G1 F1200.0
G1 E651.868
G1 F4200.0
M101
G1 X0.0 Y8.62 Z7.1 F4800.0 E652.092
G1 X-0.4 Y8.62 Z7.1 F4800.0 E652.113
G1 X-0.4 Y4.38 Z7.1 F4800.0 E652.338
G1 X-0.8 Y4.38 Z7.1 F4800.0 E652.359
G1 X-0.8 Y8.62 Z7.1 F4800.0 E652.583
G1 X-1.2 Y8.62 Z7.1 F4800.0 E652.604
G1 X-1.2 Y4.38 Z7.1 F4800.0 E652.828
G1 X-1.6 Y4.38 Z7.1 F4800.0 E652.849
G1 X-1.6 Y8.62 Z7.1 F4800.0 E653.073
G1 X-2.0 Y8.62 Z7.1 F4800.0 E653.094
G1 X-2.0 Y4.38 Z7.1 F4800.0 E653.318
G1 X-2.4 Y4.38 Z7.1 F4800.0 E653.339
G1 X-2.4 Y8.62 Z7.1 F4800.0 E653.563
G1 X-2.8 Y8.62 Z7.1 F4800.0 E653.584
G1 X-2.8 Y4.38 Z7.1 F4800.0 E653.808
G1 X-3.2 Y4.38 Z7.1 F4800.0 E653.83
G1 X-3.2 Y8.62 Z7.1 F4800.0 E654.054
G1 X-3.6 Y8.62 Z7.1 F4800.0 E654.075
G1 X-3.6 Y4.38 Z7.1 F4800.0 E654.299
G1 X-4.0 Y4.38 Z7.1 F4800.0 E654.32
G1 X-4.0 Y8.62 Z7.1 F4800.0 E654.544
G1 X-4.4 Y8.62 Z7.1 F4800.0 E654.565
G1 X-4.4 Y4.38 Z7.1 F4800.0 E654.789
G1 X-4.8 Y4.38 Z7.1 F4800.0 E654.81
G1 X-4.8 Y8.62 Z7.1 F4800.0 E655.034
G1 X-5.2 Y8.62 Z7.1 F4800.0 E655.055
G1 X-5.2 Y4.38 Z7.1 F4800.0 E655.279
G1 X-5.6 Y4.38 Z7.1 F4800.0 E655.301
G1 X-5.6 Y8.62 Z7.1 F4800.0 E655.525
G1 X-6.0 Y8.62 Z7.1 F4800.0 E655.546
G1 X-6.0 Y4.38 Z7.1 F4800.0 E655.77
M73 P26 (display progress)
G1 X-6.4 Y4.38 Z7.1 F4800.0 E655.791
G1 X-6.4 Y8.62 Z7.1 F4800.0 E656.015
G1 X-6.8 Y8.62 Z7.1 F4800.0 E656.036
G1 X-6.8 Y4.38 Z7.1 F4800.0 E656.26
G1 X-7.2 Y4.38 Z7.1 F4800.0 E656.281
G1 X-7.2 Y8.62 Z7.1 F4800.0 E656.505
G1 X-7.6 Y8.62 Z7.1 F4800.0 E656.526
G1 X-7.6 Y4.38 Z7.1 F4800.0 E656.75
G1 X-8.0 Y4.38 Z7.1 F4800.0 E656.772
G1 X-8.0 Y8.62 Z7.1 F4800.0 E656.996
G1 X-8.4 Y8.62 Z7.1 F4800.0 E657.017
G1 X-8.4 Y4.38 Z7.1 F4800.0 E657.241
G1 X-8.8 Y4.38 Z7.1 F4800.0 E657.262
G1 X-8.8 Y8.62 Z7.1 F4800.0 E657.486
G1 X-9.2 Y8.62 Z7.1 F4800.0 E657.507
G1 X-9.2 Y4.38 Z7.1 F4800.0 E657.731
G1 X-9.6 Y4.38 Z7.1 F4800.0 E657.752
G1 X-9.6 Y8.62 Z7.1 F4800.0 E657.976
G1 X-10.0 Y8.62 Z7.1 F4800.0 E657.997
G1 X-10.0 Y4.38 Z7.1 F4800.0 E658.221
G1 X-10.4 Y4.38 Z7.1 F4800.0 E658.242
G1 X-10.4 Y8.62 Z7.1 F4800.0 E658.467
G1 X-10.8 Y8.62 Z7.1 F4800.0 E658.488
G1 X-10.8 Y4.38 Z7.1 F4800.0 E658.712
G1 X-11.2 Y4.56 Z7.1 F4800.0 E658.735
G1 X-11.2 Y8.44 Z7.1 F4800.0 E658.94
G1 F1200.0
G1 E657.94
G1 F4800.0
M103
G1 X0.4 Y8.62 Z7.1 F4200.0
G1 F1200.0
G1 E658.94
G1 F4200.0
M101
G1 X0.4 Y4.38 Z7.1 F4800.0 E659.164
G1 X0.8 Y4.38 Z7.1 F4800.0 E659.185
G1 X0.8 Y8.62 Z7.1 F4800.0 E659.409
G1 X1.2 Y8.62 Z7.1 F4800.0 E659.43
G1 X1.2 Y4.38 Z7.1 F4800.0 E659.654
G1 X1.6 Y4.38 Z7.1 F4800.0 E659.675
G1 X1.6 Y8.62 Z7.1 F4800.0 E659.899
G1 X2.0 Y8.62 Z7.1 F4800.0 E659.92
G1 X2.0 Y4.38 Z7.1 F4800.0 E660.144
G1 X2.4 Y4.38 Z7.1 F4800.0 E660.165
G1 X2.4 Y8.62 Z7.1 F4800.0 E660.389
G1 X2.8 Y8.62 Z7.1 F4800.0 E660.411
G1 X2.8 Y4.38 Z7.1 F4800.0 E660.635
G1 X3.2 Y4.38 Z7.1 F4800.0 E660.656
G1 X3.2 Y8.62 Z7.1 F4800.0 E660.88
G1 X3.6 Y8.62 Z7.1 F4800.0 E660.901
G1 X3.6 Y4.38 Z7.1 F4800.0 E661.125
G1 X4.0 Y4.38 Z7.1 F4800.0 E661.146
G1 X4.0 Y8.62 Z7.1 F4800.0 E661.37
G1 X4.4 Y8.62 Z7.1 F4800.0 E661.391
G1 X4.4 Y4.38 Z7.1 F4800.0 E661.615
G1 X4.8 Y4.38 Z7.1 F4800.0 E661.636
G1 X4.8 Y8.62 Z7.1 F4800.0 E661.86
G1 X5.2 Y8.62 Z7.1 F4800.0 E661.882
G1 X5.2 Y4.38 Z7.1 F4800.0 E662.106
G1 X5.6 Y4.38 Z7.1 F4800.0 E662.127
G1 X5.6 Y8.62 Z7.1 F4800.0 E662.351
G1 X6.0 Y8.62 Z7.1 F4800.0 E662.372
G1 X6.0 Y4.38 Z7.1 F4800.0 E662.596
G1 X6.4 Y4.38 Z7.1 F4800.0 E662.617
G1 X6.4 Y8.62 Z7.1 F4800.0 E662.841
G1 X6.8 Y8.62 Z7.1 F4800.0 E662.862
G1 X6.8 Y4.38 Z7.1 F4800.0 E663.086
G1 X7.2 Y4.38 Z7.1 F4800.0 E663.107
G1 X7.2 Y8.62 Z7.1 F4800.0 E663.331
G1 X7.6 Y8.62 Z7.1 F4800.0 E663.352
G1 X7.6 Y4.38 Z7.1 F4800.0 E663.577
G1 X8.0 Y4.38 Z7.1 F4800.0 E663.598
G1 X8.0 Y8.62 Z7.1 F4800.0 E663.822
G1 X8.4 Y8.62 Z7.1 F4800.0 E663.843
G1 X8.4 Y4.38 Z7.1 F4800.0 E664.067
G1 X8.8 Y4.38 Z7.1 F4800.0 E664.088
G1 X8.8 Y8.62 Z7.1 F4800.0 E664.312
G1 X9.2 Y8.62 Z7.1 F4800.0 E664.333
G1 X9.2 Y4.38 Z7.1 F4800.0 E664.557
G1 X9.6 Y4.38 Z7.1 F4800.0 E664.578
G1 X9.6 Y8.62 Z7.1 F4800.0 E664.802
G1 X10.0 Y8.62 Z7.1 F4800.0 E664.823
G1 X10.0 Y4.38 Z7.1 F4800.0 E665.047
G1 X10.4 Y4.38 Z7.1 F4800.0 E665.069
G1 X10.4 Y8.62 Z7.1 F4800.0 E665.293
G1 X10.8 Y8.62 Z7.1 F4800.0 E665.314
G1 X10.8 Y4.38 Z7.1 F4800.0 E665.538
G1 X11.2 Y4.47 Z7.1 F4800.0 E665.559
G1 X11.2 Y8.53 Z7.1 F4800.0 E665.774
G1 F1200.0
G1 E664.774
G1 F4800.0
M103
(</infill>)
(</nestedRing>)
(</rotation>)
(</layer>)
(<layer> 7.371 )
(<supportLayer>)
;M108 R56.0
G1 X-9.65 Y-12.6 Z7.37 F4200.0
G1 F1200.0
G1 E665.774
G1 F4200.0
M101
G1 X9.65 Y-12.6 Z7.37 F4800.0 E666.488
G1 X9.65 Y-10.8 Z7.37 F4800.0 E666.555
G1 X-9.65 Y-10.8 Z7.37 F4800.0 E667.269
G1 F1200.0
G1 E666.269
G1 F4800.0
M103
G1 X-9.65 Y-5.4 Z7.37 F4200.0
G1 F1200.0
G1 E667.269
G1 F4200.0
M101
G1 X9.65 Y-5.4 Z7.37 F4800.0 E667.982
G1 X9.25 Y-3.6 Z7.37 F4800.0 E668.051
G1 X-9.25 Y-3.6 Z7.37 F4800.0 E668.735
G1 X-9.65 Y-1.8 Z7.37 F4800.0 E668.803
G1 X9.65 Y-1.8 Z7.37 F4800.0 E669.517
G1 X9.65 Y0.0 Z7.37 F4800.0 E669.583
G1 X-9.65 Y0.0 Z7.37 F4800.0 E670.297
G1 F1200.0
G1 E669.297
G1 F4800.0
M103
G1 X-12.96 Y3.6 Z7.37 F4200.0
G1 F1200.0
G1 E670.297
G1 F4200.0
M101
G1 X-18.45 Y3.6 Z7.37 F4800.0 E670.5
G1 X-18.45 Y5.4 Z7.37 F4800.0 E670.567
G1 X-12.96 Y5.4 Z7.37 F4800.0 E670.77
G1 F1200.0
G1 E669.97
G1 F4800.0
M103
G1 X-12.96 Y7.2 Z7.37 F4200.0
G1 F1200.0
G1 E670.77
G1 F4200.0
M101
G1 X-18.45 Y7.2 Z7.37 F4800.0 E670.973
G1 X-18.45 Y9.0 Z7.37 F4800.0 E671.039
G1 X-12.96 Y9.0 Z7.37 F4800.0 E671.242
G1 F1200.0
G1 E670.242
G1 F4800.0
M103
G1 X-18.65 Y10.8 Z7.37 F4200.0
G1 F1200.0
G1 E671.242
G1 F4200.0
M101
G1 X18.65 Y10.8 Z7.37 F4800.0 E672.622
G1 X18.65 Y12.6 Z7.37 F4800.0 E672.688
G1 X-18.65 Y12.6 Z7.37 F4800.0 E674.068
G1 F1200.0
G1 E673.068
G1 F4800.0
M103
G1 X8.65 Y9.1 Z7.37 F4200.0
G1 X12.25 Y9.05 Z7.37 F4200.0
G1 X13.06 Y9.0 Z7.37 F4200.0
G1 F1200.0
G1 E674.068
G1 F4200.0
M101
G1 X18.54 Y9.0 Z7.37 F4800.0 E674.271
G1 X18.54 Y7.2 Z7.37 F4800.0 E674.337
G1 X13.06 Y7.2 Z7.37 F4800.0 E674.54
G1 F1200.0
G1 E673.74
G1 F4800.0
M103
G1 X13.06 Y5.4 Z7.37 F4200.0
G1 F1200.0
G1 E674.54
G1 F4200.0
M101
G1 X18.54 Y5.4 Z7.37 F4800.0 E674.743
G1 X18.54 Y3.6 Z7.37 F4800.0 E674.81
G1 X13.06 Y3.6 Z7.37 F4800.0 E675.013
G1 F1200.0
G1 E674.013
G1 F4800.0
M103
;M108 R80.0
(</supportLayer>)
(<rotation> (-1+1.22464679915e-16j) )
(<nestedRing>)
(<boundaryPerimeter>)
(<boundaryPoint> X12.653 Y3.499 Z7.371 </boundaryPoint>)
(<boundaryPoint> X12.653 Y9.5 Z7.371 </boundaryPoint>)
(<boundaryPoint> X-12.556 Y9.5 Z7.371 </boundaryPoint>)
(<boundaryPoint> X-12.556 Y3.499 Z7.371 </boundaryPoint>)
(<loop> outer )
G1 X-11.96 Y4.24 Z7.37 F4200.0
G1 F1200.0
G1 E675.013
G1 F4200.0
M101
G1 X-11.96 Y4.1 Z7.37 F4800.0 E675.02
G1 X12.05 Y4.1 Z7.37 F4800.0 E676.288
G1 X12.05 Y8.9 Z7.37 F4800.0 E676.542
G1 X-11.96 Y8.9 Z7.37 F4800.0 E677.81
G1 X-11.96 Y4.24 Z7.37 F4800.0 E678.057
G1 F1200.0
G1 E678.057
G1 F4800.0
M103
(</loop>)
(<edge> outer )
;M108 R40.0
G1 X-12.36 Y4.24 Z7.37 F4200.0
G1 F1200.0
G1 E678.057
G1 F4200.0
M101
G1 X-12.36 Y4.1 Z7.37 F2400.0 E678.064
G1 X-12.36 Y3.7 Z7.37 F2400.0 E678.085
G1 X12.45 Y3.7 Z7.37 F2400.0 E679.396
G1 X12.45 Y9.3 Z7.37 F2400.0 E679.691
G1 X-12.36 Y9.3 Z7.37 F2400.0 E681.002
G1 X-12.36 Y4.24 Z7.37 F2400.0 E681.269
G1 F1200.0
G1 E680.269
G1 F2400.0
M103
(</edge>)
(</boundaryPerimeter>)
(<infill>)
(<infillBoundary>)
(<infillPoint> X12.053 Y4.099 Z5.805 </infillPoint>)
(<infillPoint> X12.053 Y8.9 Z5.805 </infillPoint>)
(<infillPoint> X-11.956 Y8.9 Z5.805 </infillPoint>)
(<infillPoint> X-11.956 Y4.099 Z5.805 </infillPoint>)
(</infillBoundary>)
;M108 R80.0
G1 X11.77 Y8.4 Z7.37 F4200.0
G1 F1200.0
G1 E681.269
G1 F4200.0
M101
G1 X-11.67 Y8.4 Z7.37 F4800.0 E682.507
G1 X-11.68 Y8.0 Z7.37 F4800.0 E682.528
G1 X11.77 Y8.0 Z7.37 F4800.0 E683.767
G1 X11.77 Y7.6 Z7.37 F4800.0 E683.788
G1 X-11.68 Y7.6 Z7.37 F4800.0 E685.027
M73 P27 (display progress)
G1 X-11.68 Y7.2 Z7.37 F4800.0 E685.048
G1 X11.77 Y7.2 Z7.37 F4800.0 E686.287
G1 X11.77 Y6.8 Z7.37 F4800.0 E686.308
G1 X-11.68 Y6.8 Z7.37 F4800.0 E687.546
G1 X-11.68 Y6.4 Z7.37 F4800.0 E687.568
G1 X11.77 Y6.4 Z7.37 F4800.0 E688.806
G1 X11.77 Y6.0 Z7.37 F4800.0 E688.827
G1 X-11.68 Y6.0 Z7.37 F4800.0 E690.066
G1 X-11.68 Y5.6 Z7.37 F4800.0 E690.087
G1 X11.77 Y5.6 Z7.37 F4800.0 E691.326
G1 X11.77 Y5.2 Z7.37 F4800.0 E691.347
G1 X-11.68 Y5.2 Z7.37 F4800.0 E692.586
G1 X-11.68 Y4.8 Z7.37 F4800.0 E692.607
G1 X11.77 Y4.8 Z7.37 F4800.0 E693.846
G1 X11.57 Y4.4 Z7.37 F4800.0 E693.869
G1 X-11.47 Y4.4 Z7.37 F4800.0 E695.086
G1 F1200.0
G1 E694.086
G1 F4800.0
M103
(</infill>)
(</nestedRing>)
(</rotation>)
(</layer>)
(<layer> 7.641 )
(<supportLayer>)
;M108 R56.0
G1 X-9.65 Y-12.6 Z7.64 F4200.0
G1 F1200.0
G1 E695.086
G1 F4200.0
M101
G1 X9.65 Y-12.6 Z7.64 F4800.0 E695.8
G1 X9.65 Y-10.8 Z7.64 F4800.0 E695.867
G1 X-9.65 Y-10.8 Z7.64 F4800.0 E696.58
G1 F1200.0
G1 E695.58
G1 F4800.0
M103
G1 X-9.65 Y-5.4 Z7.64 F4200.0
G1 F1200.0
G1 E696.58
G1 F4200.0
M101
G1 X9.65 Y-5.4 Z7.64 F4800.0 E697.294
G1 X9.25 Y-3.6 Z7.64 F4800.0 E697.363
G1 X-9.25 Y-3.6 Z7.64 F4800.0 E698.047
G1 X-9.65 Y-1.8 Z7.64 F4800.0 E698.115
G1 X9.65 Y-1.8 Z7.64 F4800.0 E698.829
G1 X9.65 Y0.0 Z7.64 F4800.0 E698.895
G1 X-9.65 Y0.0 Z7.64 F4800.0 E699.609
G1 F1200.0
G1 E698.609
G1 F4800.0
M103
G1 X-13.6 Y3.6 Z7.64 F4200.0
G1 F1200.0
G1 E699.609
G1 F4200.0
M101
G1 X-18.45 Y3.6 Z7.64 F4800.0 E699.788
G1 X-18.45 Y5.4 Z7.64 F4800.0 E699.855
G1 X-13.6 Y5.4 Z7.64 F4800.0 E700.034
G1 F1200.0
G1 E699.234
G1 F4800.0
M103
G1 X-13.6 Y7.2 Z7.64 F4200.0
G1 F1200.0
G1 E700.034
G1 F4200.0
M101
G1 X-18.45 Y7.2 Z7.64 F4800.0 E700.214
G1 X-18.45 Y9.0 Z7.64 F4800.0 E700.28
G1 X-13.6 Y9.0 Z7.64 F4800.0 E700.46
G1 F1200.0
G1 E699.46
G1 F4800.0
M103
G1 X-18.65 Y10.8 Z7.64 F4200.0
G1 F1200.0
G1 E700.46
G1 F4200.0
M101
G1 X18.65 Y10.8 Z7.64 F4800.0 E701.839
G1 X18.65 Y12.6 Z7.64 F4800.0 E701.906
G1 X-18.65 Y12.6 Z7.64 F4800.0 E703.285
G1 F1200.0
G1 E702.285
G1 F4800.0
M103
G1 X9.2 Y9.1 Z7.64 F4200.0
G1 X12.89 Y9.05 Z7.64 F4200.0
G1 X13.69 Y9.0 Z7.64 F4200.0
G1 F1200.0
G1 E703.285
G1 F4200.0
M101
G1 X18.54 Y9.0 Z7.64 F4800.0 E703.465
G1 X18.54 Y7.2 Z7.64 F4800.0 E703.531
G1 X13.69 Y7.2 Z7.64 F4800.0 E703.711
G1 F1200.0
G1 E702.911
G1 F4800.0
M103
G1 X13.69 Y5.4 Z7.64 F4200.0
G1 F1200.0
G1 E703.711
G1 F4200.0
M101
G1 X18.54 Y5.4 Z7.64 F4800.0 E703.89
G1 X18.54 Y3.6 Z7.64 F4800.0 E703.956
G1 X13.69 Y3.6 Z7.64 F4800.0 E704.136
G1 F1200.0
G1 E703.136
G1 F4800.0
M103
;M108 R80.0
(</supportLayer>)
(<rotation> (6.12323399574e-17+1j) )
(<nestedRing>)
(<boundaryPerimeter>)
(<boundaryPoint> X13.291 Y9.5 Z7.641 </boundaryPoint>)
(<boundaryPoint> X-13.194 Y9.5 Z7.641 </boundaryPoint>)
(<boundaryPoint> X-13.194 Y3.499 Z7.641 </boundaryPoint>)
(<boundaryPoint> X13.291 Y3.499 Z7.641 </boundaryPoint>)
(<loop> outer )
G1 X-12.59 Y4.54 Z7.64 F4200.0
G1 F1200.0
G1 E704.136
G1 F4200.0
M101
G1 X-12.59 Y4.1 Z7.64 F4800.0 E704.159
G1 X12.69 Y4.1 Z7.64 F4800.0 E705.495
G1 X12.69 Y8.9 Z7.64 F4800.0 E705.749
G1 X-12.59 Y8.9 Z7.64 F4800.0 E707.084
G1 X-12.59 Y4.54 Z7.64 F4800.0 E707.314
G1 F1200.0
G1 E707.314
G1 F4800.0
M103
(</loop>)
(<edge> outer )
;M108 R40.0
G1 X-12.99 Y4.54 Z7.64 F4200.0
G1 F1200.0
G1 E707.314
G1 F4200.0
M101
G1 X-12.99 Y4.1 Z7.64 F2400.0 E707.338
G1 X-12.99 Y3.7 Z7.64 F2400.0 E707.359
G1 X13.09 Y3.7 Z7.64 F2400.0 E708.737
G1 X13.09 Y9.3 Z7.64 F2400.0 E709.033
G1 X-12.99 Y9.3 Z7.64 F2400.0 E710.411
G1 X-12.99 Y4.54 Z7.64 F2400.0 E710.662
G1 F1200.0
G1 E709.662
G1 F2400.0
M103
(</edge>)
(</boundaryPerimeter>)
(<infill>)
(<infillBoundary>)
(<infillPoint> X12.691 Y8.9 Z6.075 </infillPoint>)
(<infillPoint> X-12.594 Y8.9 Z6.075 </infillPoint>)
(<infillPoint> X-12.594 Y4.099 Z6.075 </infillPoint>)
(<infillPoint> X12.691 Y4.099 Z6.075 </infillPoint>)
(</infillBoundary>)
;M108 R80.0
G1 X0.0 Y4.38 Z7.64 F4200.0
G1 F1200.0
G1 E710.662
G1 F4200.0
M101
G1 X0.0 Y8.62 Z7.64 F4800.0 E710.886
G1 X-0.4 Y8.62 Z7.64 F4800.0 E710.907
G1 X-0.4 Y4.38 Z7.64 F4800.0 E711.131
G1 X-0.8 Y4.38 Z7.64 F4800.0 E711.152
G1 X-0.8 Y8.62 Z7.64 F4800.0 E711.376
G1 X-1.2 Y8.62 Z7.64 F4800.0 E711.398
G1 X-1.2 Y4.38 Z7.64 F4800.0 E711.622
G1 X-1.6 Y4.38 Z7.64 F4800.0 E711.643
G1 X-1.6 Y8.62 Z7.64 F4800.0 E711.867
G1 X-2.0 Y8.62 Z7.64 F4800.0 E711.888
G1 X-2.0 Y4.38 Z7.64 F4800.0 E712.112
G1 X-2.4 Y4.38 Z7.64 F4800.0 E712.133
G1 X-2.4 Y8.62 Z7.64 F4800.0 E712.357
G1 X-2.8 Y8.62 Z7.64 F4800.0 E712.378
G1 X-2.8 Y4.38 Z7.64 F4800.0 E712.602
G1 X-3.2 Y4.38 Z7.64 F4800.0 E712.623
G1 X-3.2 Y8.62 Z7.64 F4800.0 E712.847
G1 X-3.6 Y8.62 Z7.64 F4800.0 E712.869
G1 X-3.6 Y4.38 Z7.64 F4800.0 E713.093
G1 X-4.0 Y4.38 Z7.64 F4800.0 E713.114
G1 X-4.0 Y8.62 Z7.64 F4800.0 E713.338
G1 X-4.4 Y8.62 Z7.64 F4800.0 E713.359
G1 X-4.4 Y4.38 Z7.64 F4800.0 E713.583
G1 X-4.8 Y4.38 Z7.64 F4800.0 E713.604
G1 X-4.8 Y8.62 Z7.64 F4800.0 E713.828
G1 X-5.2 Y8.62 Z7.64 F4800.0 E713.849
G1 X-5.2 Y4.38 Z7.64 F4800.0 E714.073
G1 X-5.6 Y4.38 Z7.64 F4800.0 E714.094
G1 X-5.6 Y8.62 Z7.64 F4800.0 E714.318
G1 X-6.0 Y8.62 Z7.64 F4800.0 E714.339
G1 X-6.0 Y4.38 Z7.64 F4800.0 E714.564
G1 X-6.4 Y4.38 Z7.64 F4800.0 E714.585
G1 X-6.4 Y8.62 Z7.64 F4800.0 E714.809
G1 X-6.8 Y8.62 Z7.64 F4800.0 E714.83
G1 X-6.8 Y4.38 Z7.64 F4800.0 E715.054
G1 X-7.2 Y4.38 Z7.64 F4800.0 E715.075
G1 X-7.2 Y8.62 Z7.64 F4800.0 E715.299
G1 X-7.6 Y8.62 Z7.64 F4800.0 E715.32
G1 X-7.6 Y4.38 Z7.64 F4800.0 E715.544
G1 X-8.0 Y4.38 Z7.64 F4800.0 E715.565
G1 X-8.0 Y8.62 Z7.64 F4800.0 E715.789
G1 X-8.4 Y8.62 Z7.64 F4800.0 E715.81
G1 X-8.4 Y4.38 Z7.64 F4800.0 E716.034
G1 X-8.8 Y4.38 Z7.64 F4800.0 E716.056
G1 X-8.8 Y8.62 Z7.64 F4800.0 E716.28
G1 X-9.2 Y8.62 Z7.64 F4800.0 E716.301
G1 X-9.2 Y4.38 Z7.64 F4800.0 E716.525
G1 X-9.6 Y4.38 Z7.64 F4800.0 E716.546
G1 X-9.6 Y8.62 Z7.64 F4800.0 E716.77
G1 X-10.0 Y8.62 Z7.64 F4800.0 E716.791
G1 X-10.0 Y4.38 Z7.64 F4800.0 E717.015
G1 X-10.4 Y4.38 Z7.64 F4800.0 E717.036
G1 X-10.4 Y8.62 Z7.64 F4800.0 E717.26
G1 X-10.8 Y8.62 Z7.64 F4800.0 E717.281
G1 X-10.8 Y4.38 Z7.64 F4800.0 E717.505
G1 X-11.2 Y4.38 Z7.64 F4800.0 E717.527
G1 X-11.2 Y8.62 Z7.64 F4800.0 E717.751
G1 X-11.6 Y8.62 Z7.64 F4800.0 E717.772
G1 X-11.6 Y4.38 Z7.64 F4800.0 E717.996
G1 X-12.0 Y4.38 Z7.64 F4800.0 E718.017
G1 X-12.0 Y8.62 Z7.64 F4800.0 E718.241
G1 F1200.0
G1 E717.241
G1 F4800.0
M103
G1 X0.4 Y8.62 Z7.64 F4200.0
G1 F1200.0
G1 E718.241
G1 F4200.0
M101
G1 X0.4 Y4.38 Z7.64 F4800.0 E718.465
G1 X0.8 Y4.38 Z7.64 F4800.0 E718.486
G1 X0.8 Y8.62 Z7.64 F4800.0 E718.71
G1 X1.2 Y8.62 Z7.64 F4800.0 E718.731
G1 X1.2 Y4.38 Z7.64 F4800.0 E718.955
G1 X1.6 Y4.38 Z7.64 F4800.0 E718.976
G1 X1.6 Y8.62 Z7.64 F4800.0 E719.2
G1 X2.0 Y8.62 Z7.64 F4800.0 E719.222
G1 X2.0 Y4.38 Z7.64 F4800.0 E719.446
M73 P28 (display progress)
G1 X2.4 Y4.38 Z7.64 F4800.0 E719.467
G1 X2.4 Y8.62 Z7.64 F4800.0 E719.691
G1 X2.8 Y8.62 Z7.64 F4800.0 E719.712
G1 X2.8 Y4.38 Z7.64 F4800.0 E719.936
G1 X3.2 Y4.38 Z7.64 F4800.0 E719.957
G1 X3.2 Y8.62 Z7.64 F4800.0 E720.181
G1 X3.6 Y8.62 Z7.64 F4800.0 E720.202
G1 X3.6 Y4.38 Z7.64 F4800.0 E720.426
G1 X4.0 Y4.38 Z7.64 F4800.0 E720.447
G1 X4.0 Y8.62 Z7.64 F4800.0 E720.671
G1 X4.4 Y8.62 Z7.64 F4800.0 E720.693
G1 X4.4 Y4.38 Z7.64 F4800.0 E720.917
G1 X4.8 Y4.38 Z7.64 F4800.0 E720.938
G1 X4.8 Y8.62 Z7.64 F4800.0 E721.162
G1 X5.2 Y8.62 Z7.64 F4800.0 E721.183
G1 X5.2 Y4.38 Z7.64 F4800.0 E721.407
G1 X5.6 Y4.38 Z7.64 F4800.0 E721.428
G1 X5.6 Y8.62 Z7.64 F4800.0 E721.652
G1 X6.0 Y8.62 Z7.64 F4800.0 E721.673
G1 X6.0 Y4.38 Z7.64 F4800.0 E721.897
G1 X6.4 Y4.38 Z7.64 F4800.0 E721.918
G1 X6.4 Y8.62 Z7.64 F4800.0 E722.142
G1 X6.8 Y8.62 Z7.64 F4800.0 E722.163
G1 X6.8 Y4.38 Z7.64 F4800.0 E722.388
G1 X7.2 Y4.38 Z7.64 F4800.0 E722.409
G1 X7.2 Y8.62 Z7.64 F4800.0 E722.633
G1 X7.6 Y8.62 Z7.64 F4800.0 E722.654
G1 X7.6 Y4.38 Z7.64 F4800.0 E722.878
G1 X8.0 Y4.38 Z7.64 F4800.0 E722.899
G1 X8.0 Y8.62 Z7.64 F4800.0 E723.123
G1 X8.4 Y8.62 Z7.64 F4800.0 E723.144
G1 X8.4 Y4.38 Z7.64 F4800.0 E723.368
G1 X8.8 Y4.38 Z7.64 F4800.0 E723.389
G1 X8.8 Y8.62 Z7.64 F4800.0 E723.613
G1 X9.2 Y8.62 Z7.64 F4800.0 E723.634
G1 X9.2 Y4.38 Z7.64 F4800.0 E723.858
G1 X9.6 Y4.38 Z7.64 F4800.0 E723.88
G1 X9.6 Y8.62 Z7.64 F4800.0 E724.104
G1 X10.0 Y8.62 Z7.64 F4800.0 E724.125
G1 X10.0 Y4.38 Z7.64 F4800.0 E724.349
G1 X10.4 Y4.38 Z7.64 F4800.0 E724.37
G1 X10.4 Y8.62 Z7.64 F4800.0 E724.594
G1 X10.8 Y8.62 Z7.64 F4800.0 E724.615
G1 X10.8 Y4.38 Z7.64 F4800.0 E724.839
G1 X11.2 Y4.38 Z7.64 F4800.0 E724.86
G1 X11.2 Y8.62 Z7.64 F4800.0 E725.084
G1 X11.6 Y8.62 Z7.64 F4800.0 E725.105
G1 X11.6 Y4.38 Z7.64 F4800.0 E725.329
G1 X12.0 Y4.38 Z7.64 F4800.0 E725.351
G1 X12.0 Y8.62 Z7.64 F4800.0 E725.575
G1 X12.4 Y8.4 Z7.64 F4800.0 E725.599
G1 X12.4 Y4.6 Z7.64 F4800.0 E725.8
G1 F1200.0
G1 E724.8
G1 F4800.0
M103
(</infill>)
(</nestedRing>)
(</rotation>)
(</layer>)
(<layer> 7.911 )
(<supportLayer>)
;M108 R56.0
G1 X-9.65 Y-12.6 Z7.91 F4200.0
G1 F1200.0
G1 E725.8
G1 F4200.0
M101
G1 X9.65 Y-12.6 Z7.91 F4800.0 E726.514
G1 X9.65 Y-10.8 Z7.91 F4800.0 E726.58
G1 X-9.65 Y-10.8 Z7.91 F4800.0 E727.294
G1 F1200.0
G1 E726.294
G1 F4800.0
M103
G1 X-9.65 Y-5.4 Z7.91 F4200.0
G1 F1200.0
G1 E727.294
G1 F4200.0
M101
G1 X9.65 Y-5.4 Z7.91 F4800.0 E728.008
G1 X9.25 Y-3.6 Z7.91 F4800.0 E728.076
G1 X-9.25 Y-3.6 Z7.91 F4800.0 E728.76
G1 X-9.65 Y-1.8 Z7.91 F4800.0 E728.828
G1 X9.65 Y-1.8 Z7.91 F4800.0 E729.542
G1 X9.65 Y0.0 Z7.91 F4800.0 E729.609
G1 X-9.65 Y0.0 Z7.91 F4800.0 E730.323
G1 F1200.0
G1 E729.323
G1 F4800.0
M103
G1 X-14.3 Y3.6 Z7.91 F4200.0
G1 F1200.0
G1 E730.323
G1 F4200.0
M101
G1 X-18.45 Y3.6 Z7.91 F4800.0 E730.476
G1 X-18.45 Y5.4 Z7.91 F4800.0 E730.542
G1 X-14.3 Y5.4 Z7.91 F4800.0 E730.696
G1 F1200.0
G1 E729.896
G1 F4800.0
M103
G1 X-14.3 Y7.2 Z7.91 F4200.0
G1 F1200.0
G1 E730.696
G1 F4200.0
M101
G1 X-18.45 Y7.2 Z7.91 F4800.0 E730.849
G1 X-18.45 Y9.0 Z7.91 F4800.0 E730.915
G1 X-14.3 Y9.0 Z7.91 F4800.0 E731.069
G1 F1200.0
G1 E730.069
G1 F4800.0
M103
G1 X-18.65 Y10.8 Z7.91 F4200.0
G1 F1200.0
G1 E731.069
G1 F4200.0
M101
G1 X18.65 Y10.8 Z7.91 F4800.0 E732.448
G1 X18.65 Y12.6 Z7.91 F4800.0 E732.515
G1 X-18.65 Y12.6 Z7.91 F4800.0 E733.894
G1 F1200.0
G1 E732.894
G1 F4800.0
M103
G1 X9.81 Y9.1 Z7.91 F4200.0
G1 X13.6 Y9.04 Z7.91 F4200.0
G1 X14.4 Y9.0 Z7.91 F4200.0
G1 F1200.0
G1 E733.894
G1 F4200.0
M101
G1 X18.54 Y9.0 Z7.91 F4800.0 E734.047
G1 X18.54 Y7.2 Z7.91 F4800.0 E734.114
G1 X14.4 Y7.2 Z7.91 F4800.0 E734.267
G1 F1200.0
G1 E733.467
G1 F4800.0
M103
G1 X14.4 Y5.4 Z7.91 F4200.0
G1 F1200.0
G1 E734.267
G1 F4200.0
M101
G1 X18.54 Y5.4 Z7.91 F4800.0 E734.42
G1 X18.54 Y3.6 Z7.91 F4800.0 E734.487
G1 X14.4 Y3.6 Z7.91 F4800.0 E734.64
G1 F1200.0
G1 E733.64
G1 F4800.0
M103
;M108 R80.0
(</supportLayer>)
(<rotation> (-1+1.22464679915e-16j) )
(<nestedRing>)
(<boundaryPerimeter>)
(<boundaryPoint> X13.998 Y9.5 Z7.911 </boundaryPoint>)
(<boundaryPoint> X-13.901 Y9.5 Z7.911 </boundaryPoint>)
(<boundaryPoint> X-13.901 Y3.499 Z7.911 </boundaryPoint>)
(<boundaryPoint> X13.998 Y3.499 Z7.911 </boundaryPoint>)
(<loop> outer )
G1 X-13.25 Y4.1 Z7.91 F4200.0
G1 F1200.0
G1 E734.64
G1 F4200.0
M101
G1 X13.4 Y4.1 Z7.91 F4800.0 E736.048
G1 X13.4 Y8.9 Z7.91 F4800.0 E736.302
G1 X-13.3 Y8.9 Z7.91 F4800.0 E737.712
G1 X-13.3 Y4.1 Z7.91 F4800.0 E737.966
G1 X-13.25 Y4.1 Z7.91 F4800.0 E737.968
G1 F1200.0
G1 E737.968
G1 F4800.0
M103
(</loop>)
(<edge> outer )
;M108 R40.0
G1 X-13.7 Y4.05 Z7.91 F4200.0
G1 F1200.0
G1 E737.968
G1 F4200.0
M101
G1 X-13.7 Y3.7 Z7.91 F2400.0 E737.987
G1 X13.8 Y3.7 Z7.91 F2400.0 E739.439
G1 X13.8 Y9.3 Z7.91 F2400.0 E739.735
G1 X-13.7 Y9.3 Z7.91 F2400.0 E741.188
G1 X-13.7 Y4.1 Z7.91 F2400.0 E741.463
G1 X-13.7 Y4.05 Z7.91 F2400.0 E741.465
G1 F1200.0
G1 E740.465
G1 F2400.0
M103
(</edge>)
(</boundaryPerimeter>)
(<infill>)
(<infillBoundary>)
(<infillPoint> X13.398 Y8.9 Z6.345 </infillPoint>)
(<infillPoint> X-13.301 Y8.9 Z6.345 </infillPoint>)
(<infillPoint> X-13.301 Y4.099 Z6.345 </infillPoint>)
(<infillPoint> X13.398 Y4.099 Z6.345 </infillPoint>)
(</infillBoundary>)
;M108 R80.0
G1 X13.11 Y8.4 Z7.91 F4200.0
G1 F1200.0
G1 E741.465
G1 F4200.0
M101
G1 X-13.01 Y8.4 Z7.91 F4800.0 E742.845
G1 X-13.02 Y8.0 Z7.91 F4800.0 E742.866
G1 X13.12 Y8.0 Z7.91 F4800.0 E744.247
G1 X13.12 Y7.6 Z7.91 F4800.0 E744.268
G1 X-13.02 Y7.6 Z7.91 F4800.0 E745.649
G1 X-13.02 Y7.2 Z7.91 F4800.0 E745.67
G1 X13.12 Y7.2 Z7.91 F4800.0 E747.051
G1 X13.12 Y6.8 Z7.91 F4800.0 E747.072
G1 X-13.02 Y6.8 Z7.91 F4800.0 E748.453
G1 X-13.02 Y6.4 Z7.91 F4800.0 E748.474
G1 X13.12 Y6.4 Z7.91 F4800.0 E749.855
G1 X13.12 Y6.0 Z7.91 F4800.0 E749.876
G1 X-13.02 Y6.0 Z7.91 F4800.0 E751.257
G1 X-13.02 Y5.6 Z7.91 F4800.0 E751.278
G1 X13.12 Y5.6 Z7.91 F4800.0 E752.659
G1 X13.12 Y5.2 Z7.91 F4800.0 E752.68
G1 X-13.02 Y5.2 Z7.91 F4800.0 E754.061
G1 X-13.02 Y4.8 Z7.91 F4800.0 E754.082
G1 X13.12 Y4.8 Z7.91 F4800.0 E755.462
G1 X12.91 Y4.4 Z7.91 F4800.0 E755.486
G1 X-12.81 Y4.4 Z7.91 F4800.0 E756.845
G1 F1200.0
G1 E755.845
G1 F4800.0
M103
(</infill>)
(</nestedRing>)
(</rotation>)
(</layer>)
(<layer> 8.181 )
(<supportLayer>)
;M108 R56.0
G1 X-9.65 Y-12.6 Z8.18 F4200.0
G1 F1200.0
G1 E756.845
G1 F4200.0
M101
G1 X9.65 Y-12.6 Z8.18 F4800.0 E757.559
G1 X9.65 Y-10.8 Z8.18 F4800.0 E757.626
G1 X-9.65 Y-10.8 Z8.18 F4800.0 E758.339
G1 F1200.0
G1 E757.339
G1 F4800.0
M103
M73 P29 (display progress)
G1 X-9.65 Y-5.4 Z8.18 F4200.0
G1 F1200.0
G1 E758.339
G1 F4200.0
M101
G1 X9.65 Y-5.4 Z8.18 F4800.0 E759.053
G1 X9.25 Y-3.6 Z8.18 F4800.0 E759.121
G1 X-9.25 Y-3.6 Z8.18 F4800.0 E759.806
G1 X-9.65 Y-1.8 Z8.18 F4800.0 E759.874
G1 X9.65 Y-1.8 Z8.18 F4800.0 E760.588
G1 X9.65 Y0.0 Z8.18 F4800.0 E760.654
G1 X-9.65 Y0.0 Z8.18 F4800.0 E761.368
G1 F1200.0
G1 E760.368
G1 F4800.0
M103
G1 X-12.57 Y3.9 Z8.18 F4200.0
G1 X-14.4 Y6.17 Z8.18 F4200.0
G1 X-18.65 Y10.8 Z8.18 F4200.0
G1 F1200.0
G1 E761.368
G1 F4200.0
M101
G1 X18.65 Y10.8 Z8.18 F4800.0 E762.748
G1 X18.65 Y12.6 Z8.18 F4800.0 E762.814
G1 X-18.65 Y12.6 Z8.18 F4800.0 E764.194
G1 F1200.0
G1 E763.194
G1 F4800.0
M103
;M108 R80.0
(</supportLayer>)
(<rotation> (6.12323399574e-17+1j) )
(<nestedRing>)
(<boundaryPerimeter>)
(<boundaryPoint> X14.892 Y3.499 Z8.181 </boundaryPoint>)
(<boundaryPoint> X14.892 Y9.5 Z8.181 </boundaryPoint>)
(<boundaryPoint> X-14.795 Y9.5 Z8.181 </boundaryPoint>)
(<boundaryPoint> X-14.795 Y3.499 Z8.181 </boundaryPoint>)
(<boundaryPoint> X-0.505 Y3.499 Z8.181 </boundaryPoint>)
(<loop> outer )
G1 X-14.2 Y4.36 Z8.18 F4200.0
G1 F1200.0
G1 E764.194
G1 F4200.0
M101
G1 X-14.2 Y4.1 Z8.18 F4800.0 E764.207
G1 X14.29 Y4.1 Z8.18 F4800.0 E765.712
G1 X14.29 Y8.9 Z8.18 F4800.0 E765.966
G1 X-14.2 Y8.9 Z8.18 F4800.0 E767.47
G1 X-14.2 Y4.36 Z8.18 F4800.0 E767.71
G1 F1200.0
G1 E767.71
G1 F4800.0
M103
(</loop>)
(<edge> outer )
;M108 R40.0
G1 X-14.6 Y4.36 Z8.18 F4200.0
G1 F1200.0
G1 E767.71
G1 F4200.0
M101
G1 X-14.6 Y4.1 Z8.18 F2400.0 E767.724
G1 X-14.6 Y3.7 Z8.18 F2400.0 E767.745
G1 X-0.86 Y3.7 Z8.18 F2400.0 E768.471
G1 X14.69 Y3.7 Z8.18 F2400.0 E769.292
G1 X14.69 Y9.3 Z8.18 F2400.0 E769.588
G1 X-14.6 Y9.3 Z8.18 F2400.0 E771.135
G1 X-14.6 Y4.36 Z8.18 F2400.0 E771.396
G1 F1200.0
G1 E770.396
G1 F2400.0
M103
(</edge>)
(</boundaryPerimeter>)
(<infill>)
(<infillBoundary>)
(<infillPoint> X14.292 Y4.099 Z6.615 </infillPoint>)
(<infillPoint> X14.292 Y8.9 Z6.615 </infillPoint>)
(<infillPoint> X-14.195 Y8.9 Z6.615 </infillPoint>)
(<infillPoint> X-14.195 Y4.099 Z6.615 </infillPoint>)
(</infillBoundary>)
;M108 R80.0
G1 X0.0 Y4.38 Z8.18 F4200.0
G1 F1200.0
G1 E771.396
G1 F4200.0
M101
G1 X0.0 Y8.62 Z8.18 F4800.0 E771.62
G1 X-0.4 Y8.62 Z8.18 F4800.0 E771.642
G1 X-0.4 Y4.38 Z8.18 F4800.0 E771.866
G1 X-0.8 Y4.38 Z8.18 F4800.0 E771.887
G1 X-0.8 Y8.62 Z8.18 F4800.0 E772.111
G1 X-1.2 Y8.62 Z8.18 F4800.0 E772.132
G1 X-1.2 Y4.38 Z8.18 F4800.0 E772.356
G1 X-1.6 Y4.38 Z8.18 F4800.0 E772.377
G1 X-1.6 Y8.62 Z8.18 F4800.0 E772.601
G1 X-2.0 Y8.62 Z8.18 F4800.0 E772.622
G1 X-2.0 Y4.38 Z8.18 F4800.0 E772.846
G1 X-2.4 Y4.38 Z8.18 F4800.0 E772.867
G1 X-2.4 Y8.62 Z8.18 F4800.0 E773.091
G1 X-2.8 Y8.62 Z8.18 F4800.0 E773.112
G1 X-2.8 Y4.38 Z8.18 F4800.0 E773.337
G1 X-3.2 Y4.38 Z8.18 F4800.0 E773.358
G1 X-3.2 Y8.62 Z8.18 F4800.0 E773.582
G1 X-3.6 Y8.62 Z8.18 F4800.0 E773.603
G1 X-3.6 Y4.38 Z8.18 F4800.0 E773.827
G1 X-4.0 Y4.38 Z8.18 F4800.0 E773.848
G1 X-4.0 Y8.62 Z8.18 F4800.0 E774.072
G1 X-4.4 Y8.62 Z8.18 F4800.0 E774.093
G1 X-4.4 Y4.38 Z8.18 F4800.0 E774.317
G1 X-4.8 Y4.38 Z8.18 F4800.0 E774.338
G1 X-4.8 Y8.62 Z8.18 F4800.0 E774.562
G1 X-5.2 Y8.62 Z8.18 F4800.0 E774.583
G1 X-5.2 Y4.38 Z8.18 F4800.0 E774.807
G1 X-5.6 Y4.38 Z8.18 F4800.0 E774.829
G1 X-5.6 Y8.62 Z8.18 F4800.0 E775.053
G1 X-6.0 Y8.62 Z8.18 F4800.0 E775.074
G1 X-6.0 Y4.38 Z8.18 F4800.0 E775.298
G1 X-6.4 Y4.38 Z8.18 F4800.0 E775.319
G1 X-6.4 Y8.62 Z8.18 F4800.0 E775.543
G1 X-6.8 Y8.62 Z8.18 F4800.0 E775.564
G1 X-6.8 Y4.38 Z8.18 F4800.0 E775.788
G1 X-7.2 Y4.38 Z8.18 F4800.0 E775.809
G1 X-7.2 Y8.62 Z8.18 F4800.0 E776.033
G1 X-7.6 Y8.62 Z8.18 F4800.0 E776.054
G1 X-7.6 Y4.38 Z8.18 F4800.0 E776.278
G1 X-8.0 Y4.38 Z8.18 F4800.0 E776.3
G1 X-8.0 Y8.62 Z8.18 F4800.0 E776.524
G1 X-8.4 Y8.62 Z8.18 F4800.0 E776.545
G1 X-8.4 Y4.38 Z8.18 F4800.0 E776.769
G1 X-8.8 Y4.38 Z8.18 F4800.0 E776.79
G1 X-8.8 Y8.62 Z8.18 F4800.0 E777.014
G1 X-9.2 Y8.62 Z8.18 F4800.0 E777.035
G1 X-9.2 Y4.38 Z8.18 F4800.0 E777.259
G1 X-9.6 Y4.38 Z8.18 F4800.0 E777.28
G1 X-9.6 Y8.62 Z8.18 F4800.0 E777.504
G1 X-10.0 Y8.62 Z8.18 F4800.0 E777.525
G1 X-10.0 Y4.38 Z8.18 F4800.0 E777.749
G1 X-10.4 Y4.38 Z8.18 F4800.0 E777.771
G1 X-10.4 Y8.62 Z8.18 F4800.0 E777.995
G1 X-10.8 Y8.62 Z8.18 F4800.0 E778.016
G1 X-10.8 Y4.38 Z8.18 F4800.0 E778.24
G1 X-11.2 Y4.38 Z8.18 F4800.0 E778.261
G1 X-11.2 Y8.62 Z8.18 F4800.0 E778.485
G1 X-11.6 Y8.62 Z8.18 F4800.0 E778.506
G1 X-11.6 Y4.38 Z8.18 F4800.0 E778.73
G1 X-12.0 Y4.38 Z8.18 F4800.0 E778.751
G1 X-12.0 Y8.62 Z8.18 F4800.0 E778.975
G1 X-12.4 Y8.62 Z8.18 F4800.0 E778.996
G1 X-12.4 Y4.38 Z8.18 F4800.0 E779.22
G1 X-12.8 Y4.38 Z8.18 F4800.0 E779.242
G1 X-12.8 Y8.62 Z8.18 F4800.0 E779.466
G1 X-13.2 Y8.62 Z8.18 F4800.0 E779.487
G1 X-13.2 Y4.38 Z8.18 F4800.0 E779.711
G1 X-13.6 Y4.38 Z8.18 F4800.0 E779.732
G1 X-13.6 Y8.62 Z8.18 F4800.0 E779.956
G1 F1200.0
G1 E778.956
G1 F4800.0
M103
G1 X0.4 Y8.62 Z8.18 F4200.0
G1 F1200.0
G1 E779.956
G1 F4200.0
M101
G1 X0.4 Y4.38 Z8.18 F4800.0 E780.18
G1 X0.8 Y4.38 Z8.18 F4800.0 E780.201
G1 X0.8 Y8.62 Z8.18 F4800.0 E780.425
G1 X1.2 Y8.62 Z8.18 F4800.0 E780.446
G1 X1.2 Y4.38 Z8.18 F4800.0 E780.67
G1 X1.6 Y4.38 Z8.18 F4800.0 E780.691
G1 X1.6 Y8.62 Z8.18 F4800.0 E780.915
G1 X2.0 Y8.62 Z8.18 F4800.0 E780.937
G1 X2.0 Y4.38 Z8.18 F4800.0 E781.161
G1 X2.4 Y4.38 Z8.18 F4800.0 E781.182
G1 X2.4 Y8.62 Z8.18 F4800.0 E781.406
G1 X2.8 Y8.62 Z8.18 F4800.0 E781.427
G1 X2.8 Y4.38 Z8.18 F4800.0 E781.651
G1 X3.2 Y4.38 Z8.18 F4800.0 E781.672
G1 X3.2 Y8.62 Z8.18 F4800.0 E781.896
G1 X3.6 Y8.62 Z8.18 F4800.0 E781.917
G1 X3.6 Y4.38 Z8.18 F4800.0 E782.141
G1 X4.0 Y4.38 Z8.18 F4800.0 E782.162
G1 X4.0 Y8.62 Z8.18 F4800.0 E782.386
G1 X4.4 Y8.62 Z8.18 F4800.0 E782.407
G1 X4.4 Y4.38 Z8.18 F4800.0 E782.631
G1 X4.8 Y4.38 Z8.18 F4800.0 E782.653
G1 X4.8 Y8.62 Z8.18 F4800.0 E782.877
G1 X5.2 Y8.62 Z8.18 F4800.0 E782.898
G1 X5.2 Y4.38 Z8.18 F4800.0 E783.122
G1 X5.6 Y4.38 Z8.18 F4800.0 E783.143
G1 X5.6 Y8.62 Z8.18 F4800.0 E783.367
G1 X6.0 Y8.62 Z8.18 F4800.0 E783.388
G1 X6.0 Y4.38 Z8.18 F4800.0 E783.612
G1 X6.4 Y4.38 Z8.18 F4800.0 E783.633
G1 X6.4 Y8.62 Z8.18 F4800.0 E783.857
G1 X6.8 Y8.62 Z8.18 F4800.0 E783.878
G1 X6.8 Y4.38 Z8.18 F4800.0 E784.102
G1 X7.2 Y4.38 Z8.18 F4800.0 E784.124
G1 X7.2 Y8.62 Z8.18 F4800.0 E784.348
G1 X7.6 Y8.62 Z8.18 F4800.0 E784.369
G1 X7.6 Y4.38 Z8.18 F4800.0 E784.593
G1 X8.0 Y4.38 Z8.18 F4800.0 E784.614
G1 X8.0 Y8.62 Z8.18 F4800.0 E784.838
G1 X8.4 Y8.62 Z8.18 F4800.0 E784.859
G1 X8.4 Y4.38 Z8.18 F4800.0 E785.083
G1 X8.8 Y4.38 Z8.18 F4800.0 E785.104
G1 X8.8 Y8.62 Z8.18 F4800.0 E785.328
G1 X9.2 Y8.62 Z8.18 F4800.0 E785.349
G1 X9.2 Y4.38 Z8.18 F4800.0 E785.573
G1 X9.6 Y4.38 Z8.18 F4800.0 E785.595
G1 X9.6 Y8.62 Z8.18 F4800.0 E785.819
G1 X10.0 Y8.62 Z8.18 F4800.0 E785.84
G1 X10.0 Y4.38 Z8.18 F4800.0 E786.064
G1 X10.4 Y4.38 Z8.18 F4800.0 E786.085
G1 X10.4 Y8.62 Z8.18 F4800.0 E786.309
G1 X10.8 Y8.62 Z8.18 F4800.0 E786.33
G1 X10.8 Y4.38 Z8.18 F4800.0 E786.554
G1 X11.2 Y4.38 Z8.18 F4800.0 E786.575
G1 X11.2 Y8.62 Z8.18 F4800.0 E786.799
G1 X11.6 Y8.62 Z8.18 F4800.0 E786.82
G1 X11.6 Y4.38 Z8.18 F4800.0 E787.044
G1 X12.0 Y4.38 Z8.18 F4800.0 E787.066
G1 X12.0 Y8.62 Z8.18 F4800.0 E787.29
G1 X12.4 Y8.62 Z8.18 F4800.0 E787.311
G1 X12.4 Y4.38 Z8.18 F4800.0 E787.535
G1 X12.8 Y4.38 Z8.18 F4800.0 E787.556
G1 X12.8 Y8.62 Z8.18 F4800.0 E787.78
G1 X13.2 Y8.62 Z8.18 F4800.0 E787.801
G1 X13.2 Y4.38 Z8.18 F4800.0 E788.025
G1 X13.6 Y4.38 Z8.18 F4800.0 E788.046
G1 X13.6 Y8.62 Z8.18 F4800.0 E788.27
G1 X14.0 Y8.4 Z8.18 F4800.0 E788.294
G1 X14.0 Y4.6 Z8.18 F4800.0 E788.495
G1 F1200.0
G1 E787.495
G1 F4800.0
M103
(</infill>)
(</nestedRing>)
(</rotation>)
(</layer>)
(<layer> 8.451 )
(<supportLayer>)
;M108 R56.0
G1 X-9.65 Y-12.6 Z8.45 F4200.0
G1 F1200.0
G1 E788.495
G1 F4200.0
M101
G1 X9.65 Y-12.6 Z8.45 F4800.0 E789.209
M73 P30 (display progress)
G1 X9.65 Y-10.8 Z8.45 F4800.0 E789.276
G1 X-9.65 Y-10.8 Z8.45 F4800.0 E789.99
G1 F1200.0
G1 E788.99
G1 F4800.0
M103
G1 X-9.65 Y-5.4 Z8.45 F4200.0
G1 F1200.0
G1 E789.99
G1 F4200.0
M101
G1 X9.65 Y-5.4 Z8.45 F4800.0 E790.704
G1 X9.25 Y-3.6 Z8.45 F4800.0 E790.772
G1 X-9.25 Y-3.6 Z8.45 F4800.0 E791.456
G1 X-9.65 Y-1.8 Z8.45 F4800.0 E791.524
G1 X9.65 Y-1.8 Z8.45 F4800.0 E792.238
G1 X9.65 Y0.0 Z8.45 F4800.0 E792.304
G1 X-9.65 Y0.0 Z8.45 F4800.0 E793.018
G1 F1200.0
G1 E792.018
G1 F4800.0
M103
G1 X-12.57 Y3.9 Z8.45 F4200.0
G1 X-14.6 Y6.42 Z8.45 F4200.0
G1 X-18.65 Y10.8 Z8.45 F4200.0
G1 F1200.0
G1 E793.018
G1 F4200.0
M101
G1 X18.65 Y10.8 Z8.45 F4800.0 E794.398
G1 X18.65 Y12.6 Z8.45 F4800.0 E794.464
G1 X-18.65 Y12.6 Z8.45 F4800.0 E795.844
G1 F1200.0
G1 E794.844
G1 F4800.0
M103
;M108 R80.0
(</supportLayer>)
(<rotation> (-1+1.22464679915e-16j) )
(<nestedRing>)
(<boundaryPerimeter>)
(<boundaryPoint> X15.001 Y3.499 Z8.451 </boundaryPoint>)
(<boundaryPoint> X15.001 Y9.5 Z8.451 </boundaryPoint>)
(<boundaryPoint> X-15.0 Y9.5 Z8.451 </boundaryPoint>)
(<boundaryPoint> X-15.0 Y3.499 Z8.451 </boundaryPoint>)
(<boundaryPoint> X0.517 Y3.499 Z8.451 </boundaryPoint>)
(<loop> outer )
G1 X-14.16 Y4.1 Z8.45 F4200.0
G1 F1200.0
G1 E795.844
G1 F4200.0
M101
G1 X14.4 Y4.1 Z8.45 F4800.0 E797.353
G1 X14.4 Y8.9 Z8.45 F4800.0 E797.606
G1 X-14.4 Y8.9 Z8.45 F4800.0 E799.128
G1 X-14.4 Y4.1 Z8.45 F4800.0 E799.381
G1 X-14.16 Y4.1 Z8.45 F4800.0 E799.394
G1 F1200.0
G1 E799.394
G1 F4800.0
M103
(</loop>)
(<edge> outer )
;M108 R40.0
G1 X-14.8 Y3.86 Z8.45 F4200.0
G1 F1200.0
G1 E799.394
G1 F4200.0
M101
G1 X-14.8 Y3.7 Z8.45 F2400.0 E799.402
G1 X0.16 Y3.7 Z8.45 F2400.0 E800.193
G1 X14.8 Y3.7 Z8.45 F2400.0 E800.966
G1 X14.8 Y9.3 Z8.45 F2400.0 E801.262
G1 X-14.8 Y9.3 Z8.45 F2400.0 E802.826
G1 X-14.8 Y4.1 Z8.45 F2400.0 E803.1
G1 X-14.8 Y3.86 Z8.45 F2400.0 E803.113
G1 F1200.0
G1 E802.113
G1 F2400.0
M103
(</edge>)
(</boundaryPerimeter>)
(<infill>)
(<infillBoundary>)
(<infillPoint> X14.401 Y4.099 Z6.885 </infillPoint>)
(<infillPoint> X14.401 Y8.9 Z6.885 </infillPoint>)
(<infillPoint> X-14.4 Y8.9 Z6.885 </infillPoint>)
(<infillPoint> X-14.4 Y4.099 Z6.885 </infillPoint>)
(</infillBoundary>)
;M108 R80.0
G1 X14.11 Y8.4 Z8.45 F4200.0
G1 F1200.0
G1 E803.113
G1 F4200.0
M101
G1 X-14.11 Y8.4 Z8.45 F4800.0 E804.604
G1 X-14.12 Y8.0 Z8.45 F4800.0 E804.625
G1 X14.12 Y8.0 Z8.45 F4800.0 E806.117
G1 X14.12 Y7.6 Z8.45 F4800.0 E806.138
G1 X-14.12 Y7.6 Z8.45 F4800.0 E807.63
G1 X-14.12 Y7.2 Z8.45 F4800.0 E807.651
G1 X14.12 Y7.2 Z8.45 F4800.0 E809.143
G1 X14.12 Y6.8 Z8.45 F4800.0 E809.164
G1 X-14.12 Y6.8 Z8.45 F4800.0 E810.656
G1 X-14.12 Y6.4 Z8.45 F4800.0 E810.677
G1 X14.12 Y6.4 Z8.45 F4800.0 E812.169
G1 X14.12 Y6.0 Z8.45 F4800.0 E812.19
G1 X-14.12 Y6.0 Z8.45 F4800.0 E813.682
G1 X-14.12 Y5.6 Z8.45 F4800.0 E813.703
G1 X14.12 Y5.6 Z8.45 F4800.0 E815.195
G1 X14.12 Y5.2 Z8.45 F4800.0 E815.216
G1 X-14.12 Y5.2 Z8.45 F4800.0 E816.708
G1 X-14.12 Y4.8 Z8.45 F4800.0 E816.729
G1 X14.12 Y4.8 Z8.45 F4800.0 E818.221
G1 X13.91 Y4.4 Z8.45 F4800.0 E818.244
G1 X-13.91 Y4.4 Z8.45 F4800.0 E819.714
G1 F1200.0
G1 E818.714
G1 F4800.0
M103
(</infill>)
(</nestedRing>)
(</rotation>)
(</layer>)
(<layer> 8.721 )
(<supportLayer>)
;M108 R56.0
G1 X-9.65 Y-12.6 Z8.72 F4200.0
G1 F1200.0
G1 E819.714
G1 F4200.0
M101
G1 X9.65 Y-12.6 Z8.72 F4800.0 E820.428
G1 X9.65 Y-10.8 Z8.72 F4800.0 E820.495
G1 X-9.65 Y-10.8 Z8.72 F4800.0 E821.209
G1 F1200.0
G1 E820.209
G1 F4800.0
M103
G1 X-9.65 Y-5.4 Z8.72 F4200.0
G1 F1200.0
G1 E821.209
G1 F4200.0
M101
G1 X9.65 Y-5.4 Z8.72 F4800.0 E821.922
G1 X9.25 Y-3.6 Z8.72 F4800.0 E821.991
G1 X-9.25 Y-3.6 Z8.72 F4800.0 E822.675
G1 X-9.65 Y-1.8 Z8.72 F4800.0 E822.743
G1 X9.65 Y-1.8 Z8.72 F4800.0 E823.457
G1 X9.65 Y0.0 Z8.72 F4800.0 E823.523
G1 X-9.65 Y0.0 Z8.72 F4800.0 E824.237
G1 F1200.0
G1 E823.237
G1 F4800.0
M103
G1 X-0.44 Y3.6 Z8.72 F4200.0
G1 F1200.0
G1 E824.237
G1 F4200.0
M101
G1 X0.34 Y3.6 Z8.72 F4800.0 E824.266
G1 F1200.0
G1 E823.466
G1 F4800.0
M103
G1 X0.34 Y5.4 Z8.72 F4200.0
G1 F1200.0
G1 E824.266
G1 F4200.0
M101
G1 X-0.44 Y5.4 Z8.72 F4800.0 E824.294
G1 F1200.0
G1 E823.294
G1 F4800.0
M103
G1 X-1.24 Y5.52 Z8.72 F4200.0
G1 X-14.27 Y9.1 Z8.72 F4200.0
G1 X-18.65 Y10.8 Z8.72 F4200.0
G1 F1200.0
G1 E824.294
G1 F4200.0
M101
G1 X18.65 Y10.8 Z8.72 F4800.0 E825.674
G1 X18.65 Y12.6 Z8.72 F4800.0 E825.74
G1 X-18.65 Y12.6 Z8.72 F4800.0 E827.12
G1 F1200.0
G1 E826.12
G1 F4800.0
M103
;M108 R80.0
(</supportLayer>)
(<rotation> (6.12323399574e-17+1j) )
(<nestedRing>)
(<boundaryPerimeter>)
(<boundaryPoint> X-0.838 Y6.403 Z8.721 </boundaryPoint>)
(<boundaryPoint> X0.737 Y6.403 Z8.721 </boundaryPoint>)
(<boundaryPoint> X0.737 Y3.499 Z8.721 </boundaryPoint>)
(<boundaryPoint> X15.001 Y3.499 Z8.721 </boundaryPoint>)
(<boundaryPoint> X15.001 Y9.5 Z8.721 </boundaryPoint>)
(<boundaryPoint> X-15.0 Y9.5 Z8.721 </boundaryPoint>)
(<boundaryPoint> X-15.0 Y3.499 Z8.721 </boundaryPoint>)
(<boundaryPoint> X-0.838 Y3.499 Z8.721 </boundaryPoint>)
(<loop> outer )
G1 X-14.4 Y4.17 Z8.72 F4200.0
G1 F1200.0
G1 E827.12
G1 F4200.0
M101
G1 X-14.4 Y4.1 Z8.72 F4800.0 E827.123
G1 X-1.44 Y4.1 Z8.72 F4800.0 E827.808
G1 X-1.44 Y7.0 Z8.72 F4800.0 E827.961
G1 X1.34 Y7.0 Z8.72 F4800.0 E828.108
G1 X1.34 Y4.1 Z8.72 F4800.0 E828.261
G1 X14.4 Y4.1 Z8.72 F4800.0 E828.951
G1 X14.4 Y8.9 Z8.72 F4800.0 E829.205
G1 X-14.4 Y8.9 Z8.72 F4800.0 E830.727
G1 X-14.4 Y4.17 Z8.72 F4800.0 E830.977
G1 F1200.0
G1 E830.977
G1 F4800.0
M103
(</loop>)
(<edge> outer )
;M108 R40.0
G1 X-14.8 Y4.17 Z8.72 F4200.0
G1 F1200.0
G1 E830.977
G1 F4200.0
M101
G1 X-14.8 Y4.1 Z8.72 F2400.0 E830.98
G1 X-14.8 Y3.7 Z8.72 F2400.0 E831.001
G1 X-1.04 Y3.7 Z8.72 F2400.0 E831.728
G1 X-1.04 Y6.6 Z8.72 F2400.0 E831.882
G1 X0.94 Y6.6 Z8.72 F2400.0 E831.986
G1 X0.94 Y3.7 Z8.72 F2400.0 E832.139
G1 X14.8 Y3.7 Z8.72 F2400.0 E832.872
G1 X14.8 Y9.3 Z8.72 F2400.0 E833.168
G1 X-14.8 Y9.3 Z8.72 F2400.0 E834.731
G1 X-14.8 Y4.17 Z8.72 F2400.0 E835.002
G1 F1200.0
G1 E835.002
G1 F2400.0
M103
(</edge>)
(</boundaryPerimeter>)
(<infill>)
(<infillBoundary>)
(<infillPoint> X-1.438 Y7.003 Z7.155 </infillPoint>)
(<infillPoint> X1.337 Y7.003 Z7.155 </infillPoint>)
(<infillPoint> X1.337 Y4.099 Z7.155 </infillPoint>)
(<infillPoint> X14.401 Y4.099 Z7.155 </infillPoint>)
(<infillPoint> X14.401 Y8.9 Z7.155 </infillPoint>)
(<infillPoint> X-14.4 Y8.9 Z7.155 </infillPoint>)
M73 P31 (display progress)
(<infillPoint> X-14.4 Y4.099 Z7.155 </infillPoint>)
(<infillPoint> X-1.438 Y4.099 Z7.155 </infillPoint>)
(</infillBoundary>)
;M108 R80.0
G1 X-14.0 Y4.49 Z8.72 F4200.0
G1 F1200.0
G1 E835.002
G1 F4200.0
M101
G1 X-14.0 Y8.51 Z8.72 F4800.0 E835.215
G1 X-13.6 Y8.62 Z8.72 F4800.0 E835.237
G1 X-13.6 Y4.38 Z8.72 F4800.0 E835.461
G1 X-13.2 Y4.38 Z8.72 F4800.0 E835.482
G1 X-13.2 Y8.62 Z8.72 F4800.0 E835.706
G1 X-12.8 Y8.62 Z8.72 F4800.0 E835.727
G1 X-12.8 Y4.38 Z8.72 F4800.0 E835.951
G1 X-12.4 Y4.38 Z8.72 F4800.0 E835.972
G1 X-12.4 Y8.62 Z8.72 F4800.0 E836.197
G1 X-12.0 Y8.62 Z8.72 F4800.0 E836.218
G1 X-12.0 Y4.38 Z8.72 F4800.0 E836.442
G1 X-11.6 Y4.38 Z8.72 F4800.0 E836.463
G1 X-11.6 Y8.62 Z8.72 F4800.0 E836.687
G1 X-11.2 Y8.62 Z8.72 F4800.0 E836.708
G1 X-11.2 Y4.38 Z8.72 F4800.0 E836.932
G1 X-10.8 Y4.38 Z8.72 F4800.0 E836.953
G1 X-10.8 Y8.62 Z8.72 F4800.0 E837.177
G1 X-10.4 Y8.62 Z8.72 F4800.0 E837.198
G1 X-10.4 Y4.38 Z8.72 F4800.0 E837.422
G1 X-10.0 Y4.38 Z8.72 F4800.0 E837.443
G1 X-10.0 Y8.62 Z8.72 F4800.0 E837.667
G1 X-9.6 Y8.62 Z8.72 F4800.0 E837.689
G1 X-9.6 Y4.38 Z8.72 F4800.0 E837.913
G1 X-9.2 Y4.38 Z8.72 F4800.0 E837.934
G1 X-9.2 Y8.62 Z8.72 F4800.0 E838.158
G1 X-8.8 Y8.62 Z8.72 F4800.0 E838.179
G1 X-8.8 Y4.38 Z8.72 F4800.0 E838.403
G1 X-8.4 Y4.38 Z8.72 F4800.0 E838.424
G1 X-8.4 Y8.62 Z8.72 F4800.0 E838.648
G1 X-8.0 Y8.62 Z8.72 F4800.0 E838.669
G1 X-8.0 Y4.38 Z8.72 F4800.0 E838.893
G1 X-7.6 Y4.38 Z8.72 F4800.0 E838.914
G1 X-7.6 Y8.62 Z8.72 F4800.0 E839.138
G1 X-7.2 Y8.62 Z8.72 F4800.0 E839.16
G1 X-7.2 Y4.38 Z8.72 F4800.0 E839.384
G1 X-6.8 Y4.38 Z8.72 F4800.0 E839.405
G1 X-6.8 Y8.62 Z8.72 F4800.0 E839.629
G1 X-6.4 Y8.62 Z8.72 F4800.0 E839.65
G1 X-6.4 Y4.38 Z8.72 F4800.0 E839.874
G1 X-6.0 Y4.38 Z8.72 F4800.0 E839.895
G1 X-6.0 Y8.62 Z8.72 F4800.0 E840.119
G1 X-5.6 Y8.62 Z8.72 F4800.0 E840.14
G1 X-5.6 Y4.38 Z8.72 F4800.0 E840.364
G1 X-5.2 Y4.38 Z8.72 F4800.0 E840.385
G1 X-5.2 Y8.62 Z8.72 F4800.0 E840.609
G1 X-4.8 Y8.62 Z8.72 F4800.0 E840.631
G1 X-4.8 Y4.38 Z8.72 F4800.0 E840.855
G1 X-4.4 Y4.38 Z8.72 F4800.0 E840.876
G1 X-4.4 Y8.62 Z8.72 F4800.0 E841.1
G1 X-4.0 Y8.62 Z8.72 F4800.0 E841.121
G1 X-4.0 Y4.38 Z8.72 F4800.0 E841.345
G1 X-3.6 Y4.38 Z8.72 F4800.0 E841.366
G1 X-3.6 Y8.62 Z8.72 F4800.0 E841.59
G1 X-3.2 Y8.62 Z8.72 F4800.0 E841.611
G1 X-3.2 Y4.38 Z8.72 F4800.0 E841.835
G1 X-2.8 Y4.38 Z8.72 F4800.0 E841.856
G1 X-2.8 Y8.62 Z8.72 F4800.0 E842.08
G1 X-2.4 Y8.62 Z8.72 F4800.0 E842.101
G1 X-2.4 Y4.38 Z8.72 F4800.0 E842.326
G1 X-2.0 Y4.38 Z8.72 F4800.0 E842.347
G1 X-2.0 Y8.62 Z8.72 F4800.0 E842.571
G1 X-1.6 Y8.62 Z8.72 F4800.0 E842.592
G1 X-1.6 Y7.28 Z8.72 F4800.0 E842.662
G1 X-1.2 Y7.28 Z8.72 F4800.0 E842.684
G1 X-1.2 Y8.62 Z8.72 F4800.0 E842.754
G1 X-0.8 Y8.62 Z8.72 F4800.0 E842.775
G1 X-0.8 Y7.28 Z8.72 F4800.0 E842.846
G1 X-0.4 Y7.28 Z8.72 F4800.0 E842.867
G1 X-0.4 Y8.62 Z8.72 F4800.0 E842.938
G1 X0.0 Y8.62 Z8.72 F4800.0 E842.959
G1 X0.0 Y7.28 Z8.72 F4800.0 E843.029
G1 X0.4 Y7.28 Z8.72 F4800.0 E843.051
G1 X0.4 Y8.62 Z8.72 F4800.0 E843.121
G1 X0.8 Y8.62 Z8.72 F4800.0 E843.142
G1 X0.8 Y7.28 Z8.72 F4800.0 E843.213
G1 X1.2 Y7.28 Z8.72 F4800.0 E843.234
G1 X1.2 Y8.62 Z8.72 F4800.0 E843.305
G1 X1.6 Y8.62 Z8.72 F4800.0 E843.326
G1 X1.6 Y7.28 Z8.72 F4800.0 E843.396
G1 F1200.0
G1 E843.001
G1 F4800.0
M103
G1 X2.0 Y8.62 Z8.72 F4200.0
G1 F1200.0
G1 E843.396
G1 F4200.0
M101
G1 X2.0 Y4.38 Z8.72 F4800.0 E843.621
G1 X2.4 Y4.38 Z8.72 F4800.0 E843.642
G1 X2.4 Y8.62 Z8.72 F4800.0 E843.866
G1 X2.8 Y8.62 Z8.72 F4800.0 E843.887
G1 X2.8 Y4.38 Z8.72 F4800.0 E844.111
G1 X3.2 Y4.38 Z8.72 F4800.0 E844.132
G1 X3.2 Y8.62 Z8.72 F4800.0 E844.356
G1 X3.6 Y8.62 Z8.72 F4800.0 E844.377
G1 X3.6 Y4.38 Z8.72 F4800.0 E844.601
G1 X4.0 Y4.38 Z8.72 F4800.0 E844.622
G1 X4.0 Y8.62 Z8.72 F4800.0 E844.846
G1 X4.4 Y8.62 Z8.72 F4800.0 E844.867
G1 X4.4 Y4.38 Z8.72 F4800.0 E845.091
G1 X4.8 Y4.38 Z8.72 F4800.0 E845.113
G1 X4.8 Y8.62 Z8.72 F4800.0 E845.337
G1 X5.2 Y8.62 Z8.72 F4800.0 E845.358
G1 X5.2 Y4.38 Z8.72 F4800.0 E845.582
G1 X5.6 Y4.38 Z8.72 F4800.0 E845.603
G1 X5.6 Y8.62 Z8.72 F4800.0 E845.827
G1 X6.0 Y8.62 Z8.72 F4800.0 E845.848
G1 X6.0 Y4.38 Z8.72 F4800.0 E846.072
G1 X6.4 Y4.38 Z8.72 F4800.0 E846.093
G1 X6.4 Y8.62 Z8.72 F4800.0 E846.317
G1 X6.8 Y8.62 Z8.72 F4800.0 E846.338
G1 X6.8 Y4.38 Z8.72 F4800.0 E846.562
G1 X7.2 Y4.38 Z8.72 F4800.0 E846.584
G1 X7.2 Y8.62 Z8.72 F4800.0 E846.808
G1 X7.6 Y8.62 Z8.72 F4800.0 E846.829
G1 X7.6 Y4.38 Z8.72 F4800.0 E847.053
G1 X8.0 Y4.38 Z8.72 F4800.0 E847.074
G1 X8.0 Y8.62 Z8.72 F4800.0 E847.298
G1 X8.4 Y8.62 Z8.72 F4800.0 E847.319
G1 X8.4 Y4.38 Z8.72 F4800.0 E847.543
G1 X8.8 Y4.38 Z8.72 F4800.0 E847.564
G1 X8.8 Y8.62 Z8.72 F4800.0 E847.788
G1 X9.2 Y8.62 Z8.72 F4800.0 E847.809
G1 X9.2 Y4.38 Z8.72 F4800.0 E848.033
G1 X9.6 Y4.38 Z8.72 F4800.0 E848.055
G1 X9.6 Y8.62 Z8.72 F4800.0 E848.279
G1 X10.0 Y8.62 Z8.72 F4800.0 E848.3
G1 X10.0 Y4.38 Z8.72 F4800.0 E848.524
G1 X10.4 Y4.38 Z8.72 F4800.0 E848.545
G1 X10.4 Y8.62 Z8.72 F4800.0 E848.769
G1 X10.8 Y8.62 Z8.72 F4800.0 E848.79
G1 X10.8 Y4.38 Z8.72 F4800.0 E849.014
G1 X11.2 Y4.38 Z8.72 F4800.0 E849.035
G1 X11.2 Y8.62 Z8.72 F4800.0 E849.259
G1 X11.6 Y8.62 Z8.72 F4800.0 E849.28
G1 X11.6 Y4.38 Z8.72 F4800.0 E849.504
G1 X12.0 Y4.38 Z8.72 F4800.0 E849.525
G1 X12.0 Y8.62 Z8.72 F4800.0 E849.75
G1 X12.4 Y8.62 Z8.72 F4800.0 E849.771
G1 X12.4 Y4.38 Z8.72 F4800.0 E849.995
G1 X12.8 Y4.38 Z8.72 F4800.0 E850.016
G1 X12.8 Y8.62 Z8.72 F4800.0 E850.24
G1 X13.2 Y8.62 Z8.72 F4800.0 E850.261
G1 X13.2 Y4.38 Z8.72 F4800.0 E850.485
G1 X13.6 Y4.38 Z8.72 F4800.0 E850.506
G1 X13.6 Y8.62 Z8.72 F4800.0 E850.73
G1 X14.0 Y8.51 Z8.72 F4800.0 E850.752
G1 X14.0 Y4.49 Z8.72 F4800.0 E850.965
G1 F1200.0
G1 E849.965
G1 F4800.0
M103
(</infill>)
(</nestedRing>)
(</rotation>)
(</layer>)
(<layer> 8.991 )
(<supportLayer>)
;M108 R56.0
G1 X-9.65 Y-12.6 Z8.99 F4200.0
G1 F1200.0
G1 E850.965
G1 F4200.0
M101
G1 X9.65 Y-12.6 Z8.99 F4800.0 E851.679
G1 X9.65 Y-10.8 Z8.99 F4800.0 E851.745
G1 X-9.65 Y-10.8 Z8.99 F4800.0 E852.459
G1 F1200.0
G1 E851.459
G1 F4800.0
M103
G1 X-9.65 Y-5.4 Z8.99 F4200.0
G1 F1200.0
G1 E852.459
G1 F4200.0
M101
G1 X9.65 Y-5.4 Z8.99 F4800.0 E853.173
G1 X9.25 Y-3.6 Z8.99 F4800.0 E853.241
G1 X-9.25 Y-3.6 Z8.99 F4800.0 E853.925
G1 X-9.65 Y-1.8 Z8.99 F4800.0 E853.993
G1 X9.65 Y-1.8 Z8.99 F4800.0 E854.707
G1 X9.65 Y0.0 Z8.99 F4800.0 E854.774
G1 X-9.65 Y0.0 Z8.99 F4800.0 E855.488
G1 F1200.0
G1 E854.488
G1 F4800.0
M103
G1 X-1.09 Y3.6 Z8.99 F4200.0
G1 F1200.0
G1 E855.488
G1 F4200.0
M101
G1 X0.99 Y3.6 Z8.99 F4800.0 E855.565
G1 F1200.0
G1 E854.765
G1 F4800.0
M103
G1 X0.99 Y5.4 Z8.99 F4200.0
G1 F1200.0
G1 E855.565
G1 F4200.0
M101
G1 X-1.09 Y5.4 Z8.99 F4800.0 E855.642
G1 F1200.0
G1 E854.642
G1 F4800.0
M103
G1 X-1.9 Y5.52 Z8.99 F4200.0
G1 X-14.43 Y9.1 Z8.99 F4200.0
G1 X-18.65 Y10.8 Z8.99 F4200.0
G1 F1200.0
G1 E855.642
G1 F4200.0
M101
G1 X18.65 Y10.8 Z8.99 F4800.0 E857.021
G1 X18.65 Y12.6 Z8.99 F4800.0 E857.088
G1 X-18.65 Y12.6 Z8.99 F4800.0 E858.468
G1 F1200.0
G1 E857.468
G1 F4800.0
M103
;M108 R80.0
(</supportLayer>)
(<rotation> (-1+1.22464679915e-16j) )
(<nestedRing>)
(<boundaryPerimeter>)
(<boundaryPoint> X-15.0 Y3.499 Z8.991 </boundaryPoint>)
(<boundaryPoint> X-1.496 Y3.499 Z8.991 </boundaryPoint>)
(<boundaryPoint> X-1.496 Y6.403 Z8.991 </boundaryPoint>)
(<boundaryPoint> X1.395 Y6.403 Z8.991 </boundaryPoint>)
(<boundaryPoint> X1.395 Y3.499 Z8.991 </boundaryPoint>)
(<boundaryPoint> X15.001 Y3.499 Z8.991 </boundaryPoint>)
(<boundaryPoint> X15.001 Y9.5 Z8.991 </boundaryPoint>)
(<boundaryPoint> X-15.0 Y9.5 Z8.991 </boundaryPoint>)
(<loop> outer )
G1 X-14.4 Y4.47 Z8.99 F4200.0
G1 F1200.0
G1 E858.468
G1 F4200.0
M101
G1 X-14.4 Y4.1 Z8.99 F4800.0 E858.487
G1 X-2.1 Y4.1 Z8.99 F4800.0 E859.137
G1 X-2.1 Y7.0 Z8.99 F4800.0 E859.291
M73 P32 (display progress)
G1 X2.0 Y7.0 Z8.99 F4800.0 E859.507
G1 X2.0 Y4.1 Z8.99 F4800.0 E859.66
G1 X14.4 Y4.1 Z8.99 F4800.0 E860.315
G1 X14.4 Y8.9 Z8.99 F4800.0 E860.569
G1 X-14.4 Y8.9 Z8.99 F4800.0 E862.09
G1 X-14.4 Y4.47 Z8.99 F4800.0 E862.324
G1 F1200.0
G1 E862.324
G1 F4800.0
M103
(</loop>)
(<edge> outer )
;M108 R40.0
G1 X-14.8 Y4.47 Z8.99 F4200.0
G1 F1200.0
G1 E862.324
G1 F4200.0
M101
G1 X-14.8 Y4.1 Z8.99 F2400.0 E862.344
G1 X-14.8 Y3.7 Z8.99 F2400.0 E862.365
G1 X-1.7 Y3.7 Z8.99 F2400.0 E863.057
G1 X-1.7 Y6.6 Z8.99 F2400.0 E863.211
G1 X1.6 Y6.6 Z8.99 F2400.0 E863.385
G1 X1.6 Y3.7 Z8.99 F2400.0 E863.538
G1 X14.8 Y3.7 Z8.99 F2400.0 E864.236
G1 X14.8 Y9.3 Z8.99 F2400.0 E864.532
G1 X-14.8 Y9.3 Z8.99 F2400.0 E866.095
G1 X-14.8 Y4.47 Z8.99 F2400.0 E866.35
G1 F1200.0
G1 E865.35
G1 F2400.0
M103
(</edge>)
(</boundaryPerimeter>)
(<infill>)
(<infillBoundary>)
(<infillPoint> X-14.4 Y4.099 Z7.425 </infillPoint>)
(<infillPoint> X-2.096 Y4.099 Z7.425 </infillPoint>)
(<infillPoint> X-2.096 Y7.003 Z7.425 </infillPoint>)
(<infillPoint> X1.995 Y7.003 Z7.425 </infillPoint>)
(<infillPoint> X1.995 Y4.099 Z7.425 </infillPoint>)
(<infillPoint> X14.401 Y4.099 Z7.425 </infillPoint>)
(<infillPoint> X14.401 Y8.9 Z7.425 </infillPoint>)
(<infillPoint> X-14.4 Y8.9 Z7.425 </infillPoint>)
(</infillBoundary>)
;M108 R80.0
G1 X-1.7 Y6.6 Z8.99 F4200.0
G1 X14.11 Y8.4 Z8.99 F4200.0
G1 F1200.0
G1 E866.35
G1 F4200.0
M101
G1 X-14.11 Y8.4 Z8.99 F4800.0 E867.841
G1 X-14.12 Y8.0 Z8.99 F4800.0 E867.862
G1 X14.12 Y8.0 Z8.99 F4800.0 E869.354
G1 X14.12 Y7.6 Z8.99 F4800.0 E869.375
G1 X-14.12 Y7.6 Z8.99 F4800.0 E870.867
G1 X-14.12 Y7.2 Z8.99 F4800.0 E870.888
G1 X-2.38 Y7.2 Z8.99 F4800.0 E871.509
G1 X-2.38 Y6.8 Z8.99 F4800.0 E871.53
G1 X-14.12 Y6.8 Z8.99 F4800.0 E872.15
G1 X-14.12 Y6.4 Z8.99 F4800.0 E872.171
G1 X-2.38 Y6.4 Z8.99 F4800.0 E872.792
G1 X-2.38 Y6.0 Z8.99 F4800.0 E872.813
G1 X-14.12 Y6.0 Z8.99 F4800.0 E873.433
G1 X-14.12 Y5.6 Z8.99 F4800.0 E873.454
G1 X-2.38 Y5.6 Z8.99 F4800.0 E874.075
G1 X-2.38 Y5.2 Z8.99 F4800.0 E874.096
G1 X-14.12 Y5.2 Z8.99 F4800.0 E874.716
G1 X-14.12 Y4.8 Z8.99 F4800.0 E874.737
G1 X-2.38 Y4.8 Z8.99 F4800.0 E875.358
G1 X-2.58 Y4.4 Z8.99 F4800.0 E875.381
G1 X-13.91 Y4.4 Z8.99 F4800.0 E875.98
G1 F1200.0
G1 E874.98
G1 F4800.0
M103
G1 X-1.7 Y6.6 Z8.99 F4200.0
G1 X14.12 Y7.2 Z8.99 F4200.0
G1 F1200.0
G1 E875.98
G1 F4200.0
M101
G1 X2.28 Y7.2 Z8.99 F4800.0 E876.606
G1 X2.28 Y6.8 Z8.99 F4800.0 E876.627
G1 X14.12 Y6.8 Z8.99 F4800.0 E877.253
G1 X14.12 Y6.4 Z8.99 F4800.0 E877.274
G1 X2.28 Y6.4 Z8.99 F4800.0 E877.9
G1 X2.28 Y6.0 Z8.99 F4800.0 E877.921
G1 X14.12 Y6.0 Z8.99 F4800.0 E878.546
G1 X14.12 Y5.6 Z8.99 F4800.0 E878.568
G1 X2.28 Y5.6 Z8.99 F4800.0 E879.193
G1 X2.28 Y5.2 Z8.99 F4800.0 E879.214
G1 X14.12 Y5.2 Z8.99 F4800.0 E879.84
G1 X14.12 Y4.8 Z8.99 F4800.0 E879.861
G1 X2.28 Y4.8 Z8.99 F4800.0 E880.487
G1 X2.48 Y4.4 Z8.99 F4800.0 E880.511
G1 X13.91 Y4.4 Z8.99 F4800.0 E881.115
G1 F1200.0
G1 E880.115
G1 F4800.0
M103
(</infill>)
(</nestedRing>)
(</rotation>)
(</layer>)
(<layer> 9.261 )
(<supportLayer>)
;M108 R56.0
G1 X-9.65 Y-12.6 Z9.26 F4200.0
G1 F1200.0
G1 E881.115
G1 F4200.0
M101
G1 X9.65 Y-12.6 Z9.26 F4800.0 E881.829
G1 X9.65 Y-10.8 Z9.26 F4800.0 E881.895
G1 X-9.65 Y-10.8 Z9.26 F4800.0 E882.609
G1 F1200.0
G1 E881.609
G1 F4800.0
M103
G1 X-9.65 Y-5.4 Z9.26 F4200.0
G1 F1200.0
G1 E882.609
G1 F4200.0
M101
G1 X9.65 Y-5.4 Z9.26 F4800.0 E883.323
G1 X9.25 Y-3.6 Z9.26 F4800.0 E883.391
G1 X-9.25 Y-3.6 Z9.26 F4800.0 E884.075
G1 X-9.65 Y-1.8 Z9.26 F4800.0 E884.143
G1 X9.65 Y-1.8 Z9.26 F4800.0 E884.857
G1 X9.65 Y0.0 Z9.26 F4800.0 E884.924
G1 X-9.65 Y0.0 Z9.26 F4800.0 E885.638
G1 F1200.0
G1 E884.638
G1 F4800.0
M103
G1 X-1.5 Y3.6 Z9.26 F4200.0
G1 F1200.0
G1 E885.638
G1 F4200.0
M101
G1 X1.4 Y3.6 Z9.26 F4800.0 E885.745
G1 F1200.0
G1 E884.945
G1 F4800.0
M103
G1 X1.4 Y5.4 Z9.26 F4200.0
G1 F1200.0
G1 E885.745
G1 F4200.0
M101
G1 X-1.5 Y5.4 Z9.26 F4800.0 E885.852
G1 F1200.0
G1 E884.852
G1 F4800.0
M103
G1 X-2.3 Y5.53 Z9.26 F4200.0
G1 X-14.52 Y9.1 Z9.26 F4200.0
G1 X-18.65 Y10.8 Z9.26 F4200.0
G1 F1200.0
G1 E885.852
G1 F4200.0
M101
G1 X18.65 Y10.8 Z9.26 F4800.0 E887.231
G1 X18.65 Y12.6 Z9.26 F4800.0 E887.298
G1 X-18.65 Y12.6 Z9.26 F4800.0 E888.677
G1 F1200.0
G1 E887.677
G1 F4800.0
M103
;M108 R80.0
(</supportLayer>)
(<rotation> (6.12323399574e-17+1j) )
(<nestedRing>)
(<boundaryPerimeter>)
(<boundaryPoint> X-15.0 Y3.499 Z9.261 </boundaryPoint>)
(<boundaryPoint> X-1.9 Y3.499 Z9.261 </boundaryPoint>)
(<boundaryPoint> X-1.9 Y6.403 Z9.261 </boundaryPoint>)
(<boundaryPoint> X1.799 Y6.403 Z9.261 </boundaryPoint>)
(<boundaryPoint> X1.799 Y3.499 Z9.261 </boundaryPoint>)
(<boundaryPoint> X15.001 Y3.499 Z9.261 </boundaryPoint>)
(<boundaryPoint> X15.001 Y9.5 Z9.261 </boundaryPoint>)
(<boundaryPoint> X-15.0 Y9.5 Z9.261 </boundaryPoint>)
(<loop> outer )
G1 X-14.28 Y4.1 Z9.26 F4200.0
G1 F1200.0
G1 E888.677
G1 F4200.0
M101
G1 X-2.5 Y4.1 Z9.26 F4800.0 E889.299
G1 X-2.5 Y7.0 Z9.26 F4800.0 E889.453
G1 X2.4 Y7.0 Z9.26 F4800.0 E889.712
G1 X2.4 Y4.1 Z9.26 F4800.0 E889.865
G1 X14.4 Y4.1 Z9.26 F4800.0 E890.499
G1 X14.4 Y8.9 Z9.26 F4800.0 E890.753
G1 X-14.4 Y8.9 Z9.26 F4800.0 E892.274
G1 X-14.4 Y4.1 Z9.26 F4800.0 E892.528
G1 X-14.28 Y4.1 Z9.26 F4800.0 E892.534
G1 F1200.0
G1 E892.534
G1 F4800.0
M103
(</loop>)
(<edge> outer )
;M108 R40.0
G1 X-14.8 Y3.98 Z9.26 F4200.0
G1 F1200.0
G1 E892.534
G1 F4200.0
M101
G1 X-14.8 Y3.7 Z9.26 F2400.0 E892.549
G1 X-2.1 Y3.7 Z9.26 F2400.0 E893.22
G1 X-2.1 Y6.6 Z9.26 F2400.0 E893.373
G1 X2.0 Y6.6 Z9.26 F2400.0 E893.59
G1 X2.0 Y3.7 Z9.26 F2400.0 E893.743
G1 X14.8 Y3.7 Z9.26 F2400.0 E894.419
G1 X14.8 Y9.3 Z9.26 F2400.0 E894.715
G1 X-14.8 Y9.3 Z9.26 F2400.0 E896.279
G1 X-14.8 Y4.1 Z9.26 F2400.0 E896.554
G1 X-14.8 Y3.98 Z9.26 F2400.0 E896.56
G1 F1200.0
G1 E896.56
G1 F2400.0
M103
(</edge>)
(</boundaryPerimeter>)
(<infill>)
(<infillBoundary>)
(<infillPoint> X-14.4 Y4.099 Z7.695 </infillPoint>)
(<infillPoint> X-2.5 Y4.099 Z7.695 </infillPoint>)
(<infillPoint> X-2.5 Y7.003 Z7.695 </infillPoint>)
(<infillPoint> X2.399 Y7.003 Z7.695 </infillPoint>)
(<infillPoint> X2.399 Y4.099 Z7.695 </infillPoint>)
(<infillPoint> X14.401 Y4.099 Z7.695 </infillPoint>)
(<infillPoint> X14.401 Y8.9 Z7.695 </infillPoint>)
(<infillPoint> X-14.4 Y8.9 Z7.695 </infillPoint>)
(</infillBoundary>)
;M108 R80.0
G1 X-14.0 Y4.49 Z9.26 F4200.0
G1 F1200.0
G1 E896.56
G1 F4200.0
M101
G1 X-14.0 Y8.51 Z9.26 F4800.0 E896.773
G1 X-13.6 Y8.62 Z9.26 F4800.0 E896.795
G1 X-13.6 Y4.38 Z9.26 F4800.0 E897.019
G1 X-13.2 Y4.38 Z9.26 F4800.0 E897.04
G1 X-13.2 Y8.62 Z9.26 F4800.0 E897.264
G1 X-12.8 Y8.62 Z9.26 F4800.0 E897.285
G1 X-12.8 Y4.38 Z9.26 F4800.0 E897.509
G1 X-12.4 Y4.38 Z9.26 F4800.0 E897.53
G1 X-12.4 Y8.62 Z9.26 F4800.0 E897.754
M73 P33 (display progress)
G1 X-12.0 Y8.62 Z9.26 F4800.0 E897.775
G1 X-12.0 Y4.38 Z9.26 F4800.0 E897.999
G1 X-11.6 Y4.38 Z9.26 F4800.0 E898.02
G1 X-11.6 Y8.62 Z9.26 F4800.0 E898.244
G1 X-11.2 Y8.62 Z9.26 F4800.0 E898.266
G1 X-11.2 Y4.38 Z9.26 F4800.0 E898.49
G1 X-10.8 Y4.38 Z9.26 F4800.0 E898.511
G1 X-10.8 Y8.62 Z9.26 F4800.0 E898.735
G1 X-10.4 Y8.62 Z9.26 F4800.0 E898.756
G1 X-10.4 Y4.38 Z9.26 F4800.0 E898.98
G1 X-10.0 Y4.38 Z9.26 F4800.0 E899.001
G1 X-10.0 Y8.62 Z9.26 F4800.0 E899.225
G1 X-9.6 Y8.62 Z9.26 F4800.0 E899.246
G1 X-9.6 Y4.38 Z9.26 F4800.0 E899.47
G1 X-9.2 Y4.38 Z9.26 F4800.0 E899.491
G1 X-9.2 Y8.62 Z9.26 F4800.0 E899.715
G1 X-8.8 Y8.62 Z9.26 F4800.0 E899.737
G1 X-8.8 Y4.38 Z9.26 F4800.0 E899.961
G1 X-8.4 Y4.38 Z9.26 F4800.0 E899.982
G1 X-8.4 Y8.62 Z9.26 F4800.0 E900.206
G1 X-8.0 Y8.62 Z9.26 F4800.0 E900.227
G1 X-8.0 Y4.38 Z9.26 F4800.0 E900.451
G1 X-7.6 Y4.38 Z9.26 F4800.0 E900.472
G1 X-7.6 Y8.62 Z9.26 F4800.0 E900.696
G1 X-7.2 Y8.62 Z9.26 F4800.0 E900.717
G1 X-7.2 Y4.38 Z9.26 F4800.0 E900.941
G1 X-6.8 Y4.38 Z9.26 F4800.0 E900.962
G1 X-6.8 Y8.62 Z9.26 F4800.0 E901.186
G1 X-6.4 Y8.62 Z9.26 F4800.0 E901.207
G1 X-6.4 Y4.38 Z9.26 F4800.0 E901.431
G1 X-6.0 Y4.38 Z9.26 F4800.0 E901.453
G1 X-6.0 Y8.62 Z9.26 F4800.0 E901.677
G1 X-5.6 Y8.62 Z9.26 F4800.0 E901.698
G1 X-5.6 Y4.38 Z9.26 F4800.0 E901.922
G1 X-5.2 Y4.38 Z9.26 F4800.0 E901.943
G1 X-5.2 Y8.62 Z9.26 F4800.0 E902.167
G1 X-4.8 Y8.62 Z9.26 F4800.0 E902.188
G1 X-4.8 Y4.38 Z9.26 F4800.0 E902.412
G1 X-4.4 Y4.38 Z9.26 F4800.0 E902.433
G1 X-4.4 Y8.62 Z9.26 F4800.0 E902.657
G1 X-4.0 Y8.62 Z9.26 F4800.0 E902.678
G1 X-4.0 Y4.38 Z9.26 F4800.0 E902.902
G1 X-3.6 Y4.38 Z9.26 F4800.0 E902.924
G1 X-3.6 Y8.62 Z9.26 F4800.0 E903.148
G1 X-3.2 Y8.62 Z9.26 F4800.0 E903.169
G1 X-3.2 Y4.38 Z9.26 F4800.0 E903.393
G1 X-2.8 Y4.59 Z9.26 F4800.0 E903.417
G1 X-2.8 Y8.62 Z9.26 F4800.0 E903.63
G1 X-2.4 Y8.62 Z9.26 F4800.0 E903.651
G1 X-2.4 Y7.28 Z9.26 F4800.0 E903.721
G1 X-2.0 Y7.28 Z9.26 F4800.0 E903.743
G1 X-2.0 Y8.62 Z9.26 F4800.0 E903.813
G1 X-1.6 Y8.62 Z9.26 F4800.0 E903.834
G1 X-1.6 Y7.28 Z9.26 F4800.0 E903.905
G1 X-1.2 Y7.28 Z9.26 F4800.0 E903.926
G1 X-1.2 Y8.62 Z9.26 F4800.0 E903.997
G1 X-0.8 Y8.62 Z9.26 F4800.0 E904.018
G1 X-0.8 Y7.28 Z9.26 F4800.0 E904.088
G1 X-0.4 Y7.28 Z9.26 F4800.0 E904.11
G1 X-0.4 Y8.62 Z9.26 F4800.0 E904.18
G1 X0.0 Y8.62 Z9.26 F4800.0 E904.201
G1 X0.0 Y7.28 Z9.26 F4800.0 E904.272
G1 X0.4 Y7.28 Z9.26 F4800.0 E904.293
G1 X0.4 Y8.62 Z9.26 F4800.0 E904.364
G1 X0.8 Y8.62 Z9.26 F4800.0 E904.385
G1 X0.8 Y7.28 Z9.26 F4800.0 E904.455
G1 X1.2 Y7.28 Z9.26 F4800.0 E904.477
G1 X1.2 Y8.62 Z9.26 F4800.0 E904.547
G1 X1.6 Y8.62 Z9.26 F4800.0 E904.568
G1 X1.6 Y7.28 Z9.26 F4800.0 E904.639
G1 X2.0 Y7.28 Z9.26 F4800.0 E904.66
G1 X2.0 Y8.62 Z9.26 F4800.0 E904.731
G1 X2.4 Y8.62 Z9.26 F4800.0 E904.752
G1 X2.4 Y7.28 Z9.26 F4800.0 E904.822
G1 F1200.0
G1 E904.427
G1 F4800.0
M103
G1 X2.8 Y8.62 Z9.26 F4200.0
G1 F1200.0
G1 E904.822
G1 F4200.0
M101
G1 X2.8 Y4.49 Z9.26 F4800.0 E905.041
G1 X3.2 Y4.38 Z9.26 F4800.0 E905.063
G1 X3.2 Y8.62 Z9.26 F4800.0 E905.287
G1 X3.6 Y8.62 Z9.26 F4800.0 E905.308
G1 X3.6 Y4.38 Z9.26 F4800.0 E905.532
G1 X4.0 Y4.38 Z9.26 F4800.0 E905.553
G1 X4.0 Y8.62 Z9.26 F4800.0 E905.777
G1 X4.4 Y8.62 Z9.26 F4800.0 E905.798
G1 X4.4 Y4.38 Z9.26 F4800.0 E906.022
G1 X4.8 Y4.38 Z9.26 F4800.0 E906.043
G1 X4.8 Y8.62 Z9.26 F4800.0 E906.267
G1 X5.2 Y8.62 Z9.26 F4800.0 E906.289
G1 X5.2 Y4.38 Z9.26 F4800.0 E906.513
G1 X5.6 Y4.38 Z9.26 F4800.0 E906.534
G1 X5.6 Y8.62 Z9.26 F4800.0 E906.758
G1 X6.0 Y8.62 Z9.26 F4800.0 E906.779
G1 X6.0 Y4.38 Z9.26 F4800.0 E907.003
G1 X6.4 Y4.38 Z9.26 F4800.0 E907.024
G1 X6.4 Y8.62 Z9.26 F4800.0 E907.248
G1 X6.8 Y8.62 Z9.26 F4800.0 E907.269
G1 X6.8 Y4.38 Z9.26 F4800.0 E907.493
G1 X7.2 Y4.38 Z9.26 F4800.0 E907.514
G1 X7.2 Y8.62 Z9.26 F4800.0 E907.738
G1 X7.6 Y8.62 Z9.26 F4800.0 E907.759
G1 X7.6 Y4.38 Z9.26 F4800.0 E907.984
G1 X8.0 Y4.38 Z9.26 F4800.0 E908.005
G1 X8.0 Y8.62 Z9.26 F4800.0 E908.229
G1 X8.4 Y8.62 Z9.26 F4800.0 E908.25
G1 X8.4 Y4.38 Z9.26 F4800.0 E908.474
G1 X8.8 Y4.38 Z9.26 F4800.0 E908.495
G1 X8.8 Y8.62 Z9.26 F4800.0 E908.719
G1 X9.2 Y8.62 Z9.26 F4800.0 E908.74
G1 X9.2 Y4.38 Z9.26 F4800.0 E908.964
G1 X9.6 Y4.38 Z9.26 F4800.0 E908.985
G1 X9.6 Y8.62 Z9.26 F4800.0 E909.209
G1 X10.0 Y8.62 Z9.26 F4800.0 E909.23
G1 X10.0 Y4.38 Z9.26 F4800.0 E909.454
G1 X10.4 Y4.38 Z9.26 F4800.0 E909.476
G1 X10.4 Y8.62 Z9.26 F4800.0 E909.7
G1 X10.8 Y8.62 Z9.26 F4800.0 E909.721
G1 X10.8 Y4.38 Z9.26 F4800.0 E909.945
G1 X11.2 Y4.38 Z9.26 F4800.0 E909.966
G1 X11.2 Y8.62 Z9.26 F4800.0 E910.19
G1 X11.6 Y8.62 Z9.26 F4800.0 E910.211
G1 X11.6 Y4.38 Z9.26 F4800.0 E910.435
G1 X12.0 Y4.38 Z9.26 F4800.0 E910.456
G1 X12.0 Y8.62 Z9.26 F4800.0 E910.68
G1 X12.4 Y8.62 Z9.26 F4800.0 E910.701
G1 X12.4 Y4.38 Z9.26 F4800.0 E910.925
G1 X12.8 Y4.38 Z9.26 F4800.0 E910.947
G1 X12.8 Y8.62 Z9.26 F4800.0 E911.171
G1 X13.2 Y8.62 Z9.26 F4800.0 E911.192
G1 X13.2 Y4.38 Z9.26 F4800.0 E911.416
G1 X13.6 Y4.38 Z9.26 F4800.0 E911.437
G1 X13.6 Y8.62 Z9.26 F4800.0 E911.661
G1 X14.0 Y8.51 Z9.26 F4800.0 E911.683
G1 X14.0 Y4.49 Z9.26 F4800.0 E911.896
G1 F1200.0
G1 E910.896
G1 F4800.0
M103
(</infill>)
(</nestedRing>)
(</rotation>)
(</layer>)
(<layer> 9.531 )
(<supportLayer>)
;M108 R56.0
G1 X-9.65 Y-12.6 Z9.53 F4200.0
G1 F1200.0
G1 E911.896
G1 F4200.0
M101
G1 X9.65 Y-12.6 Z9.53 F4800.0 E912.609
G1 X9.65 Y-10.8 Z9.53 F4800.0 E912.676
G1 X-9.65 Y-10.8 Z9.53 F4800.0 E913.39
G1 F1200.0
G1 E912.39
G1 F4800.0
M103
G1 X-9.65 Y-5.4 Z9.53 F4200.0
G1 F1200.0
G1 E913.39
G1 F4200.0
M101
G1 X9.65 Y-5.4 Z9.53 F4800.0 E914.104
G1 X9.25 Y-3.6 Z9.53 F4800.0 E914.172
G1 X-9.25 Y-3.6 Z9.53 F4800.0 E914.856
G1 X-9.65 Y-1.8 Z9.53 F4800.0 E914.924
G1 X9.65 Y-1.8 Z9.53 F4800.0 E915.638
G1 X9.65 Y0.0 Z9.53 F4800.0 E915.705
G1 X-9.65 Y0.0 Z9.53 F4800.0 E916.418
G1 F1200.0
G1 E915.418
G1 F4800.0
M103
G1 X-1.83 Y3.6 Z9.53 F4200.0
G1 F1200.0
G1 E916.418
G1 F4200.0
M101
G1 X1.73 Y3.6 Z9.53 F4800.0 E916.55
G1 F1200.0
G1 E915.75
G1 F4800.0
M103
G1 X1.73 Y5.4 Z9.53 F4200.0
G1 F1200.0
G1 E916.55
G1 F4200.0
M101
G1 X-1.83 Y5.4 Z9.53 F4800.0 E916.682
G1 F1200.0
G1 E915.682
G1 F4800.0
M103
G1 X-2.63 Y5.53 Z9.53 F4200.0
G1 X-14.6 Y9.1 Z9.53 F4200.0
G1 X-18.65 Y10.8 Z9.53 F4200.0
G1 F1200.0
G1 E916.682
G1 F4200.0
M101
G1 X18.65 Y10.8 Z9.53 F4800.0 E918.061
G1 X18.65 Y12.6 Z9.53 F4800.0 E918.128
G1 X-18.65 Y12.6 Z9.53 F4800.0 E919.507
G1 F1200.0
G1 E918.507
G1 F4800.0
M103
;M108 R80.0
(</supportLayer>)
(<rotation> (-1+1.22464679915e-16j) )
(<nestedRing>)
(<boundaryPerimeter>)
(<boundaryPoint> X-15.0 Y3.499 Z9.531 </boundaryPoint>)
(<boundaryPoint> X-2.232 Y3.499 Z9.531 </boundaryPoint>)
(<boundaryPoint> X-2.232 Y6.403 Z9.531 </boundaryPoint>)
(<boundaryPoint> X2.131 Y6.403 Z9.531 </boundaryPoint>)
(<boundaryPoint> X2.131 Y3.499 Z9.531 </boundaryPoint>)
(<boundaryPoint> X15.001 Y3.499 Z9.531 </boundaryPoint>)
(<boundaryPoint> X15.001 Y9.5 Z9.531 </boundaryPoint>)
(<boundaryPoint> X-15.0 Y9.5 Z9.531 </boundaryPoint>)
(<loop> outer )
G1 X-14.4 Y4.28 Z9.53 F4200.0
G1 F1200.0
G1 E919.507
G1 F4200.0
M101
G1 X-14.4 Y4.1 Z9.53 F4800.0 E919.517
G1 X-2.83 Y4.1 Z9.53 F4800.0 E920.128
G1 X-2.83 Y7.0 Z9.53 F4800.0 E920.281
G1 X2.73 Y7.0 Z9.53 F4800.0 E920.575
G1 X2.73 Y4.1 Z9.53 F4800.0 E920.729
G1 X14.4 Y4.1 Z9.53 F4800.0 E921.345
G1 X14.4 Y8.9 Z9.53 F4800.0 E921.599
G1 X-14.4 Y8.9 Z9.53 F4800.0 E923.12
G1 X-14.4 Y4.28 Z9.53 F4800.0 E923.364
G1 F1200.0
G1 E923.364
G1 F4800.0
M103
(</loop>)
(<edge> outer )
;M108 R40.0
G1 X-14.8 Y4.28 Z9.53 F4200.0
G1 F1200.0
G1 E923.364
G1 F4200.0
M101
G1 X-14.8 Y4.1 Z9.53 F2400.0 E923.374
M73 P34 (display progress)
G1 X-14.8 Y3.7 Z9.53 F2400.0 E923.395
G1 X-2.43 Y3.7 Z9.53 F2400.0 E924.048
G1 X-2.43 Y6.6 Z9.53 F2400.0 E924.202
G1 X2.33 Y6.6 Z9.53 F2400.0 E924.453
G1 X2.33 Y3.7 Z9.53 F2400.0 E924.607
G1 X14.8 Y3.7 Z9.53 F2400.0 E925.265
G1 X14.8 Y9.3 Z9.53 F2400.0 E925.561
G1 X-14.8 Y9.3 Z9.53 F2400.0 E927.125
G1 X-14.8 Y4.28 Z9.53 F2400.0 E927.39
G1 F1200.0
G1 E926.39
G1 F2400.0
M103
(</edge>)
(</boundaryPerimeter>)
(<infill>)
(<infillBoundary>)
(<infillPoint> X-14.4 Y4.099 Z7.965 </infillPoint>)
(<infillPoint> X-2.832 Y4.099 Z7.965 </infillPoint>)
(<infillPoint> X-2.832 Y7.003 Z7.965 </infillPoint>)
(<infillPoint> X2.731 Y7.003 Z7.965 </infillPoint>)
(<infillPoint> X2.731 Y4.099 Z7.965 </infillPoint>)
(<infillPoint> X14.401 Y4.099 Z7.965 </infillPoint>)
(<infillPoint> X14.401 Y8.9 Z7.965 </infillPoint>)
(<infillPoint> X-14.4 Y8.9 Z7.965 </infillPoint>)
(</infillBoundary>)
;M108 R80.0
G1 X-2.43 Y6.6 Z9.53 F4200.0
G1 X14.11 Y8.4 Z9.53 F4200.0
G1 F1200.0
G1 E927.39
G1 F4200.0
M101
G1 X-14.11 Y8.4 Z9.53 F4800.0 E928.881
G1 X-14.12 Y8.0 Z9.53 F4800.0 E928.902
G1 X14.12 Y8.0 Z9.53 F4800.0 E930.394
G1 X14.12 Y7.6 Z9.53 F4800.0 E930.415
G1 X-14.12 Y7.6 Z9.53 F4800.0 E931.907
G1 X-14.12 Y7.2 Z9.53 F4800.0 E931.928
G1 X-3.11 Y7.2 Z9.53 F4800.0 E932.509
G1 X-3.11 Y6.8 Z9.53 F4800.0 E932.531
G1 X-14.12 Y6.8 Z9.53 F4800.0 E933.112
G1 X-14.12 Y6.4 Z9.53 F4800.0 E933.133
G1 X-3.11 Y6.4 Z9.53 F4800.0 E933.715
G1 X-3.11 Y6.0 Z9.53 F4800.0 E933.736
G1 X-14.12 Y6.0 Z9.53 F4800.0 E934.317
G1 X-14.12 Y5.6 Z9.53 F4800.0 E934.338
G1 X-3.11 Y5.6 Z9.53 F4800.0 E934.92
G1 X-3.11 Y5.2 Z9.53 F4800.0 E934.941
G1 X-14.12 Y5.2 Z9.53 F4800.0 E935.523
G1 X-14.12 Y4.8 Z9.53 F4800.0 E935.544
G1 X-3.11 Y4.8 Z9.53 F4800.0 E936.125
G1 X-3.32 Y4.4 Z9.53 F4800.0 E936.149
G1 X-13.91 Y4.4 Z9.53 F4800.0 E936.709
G1 F1200.0
G1 E935.709
G1 F4800.0
M103
G1 X-2.43 Y6.6 Z9.53 F4200.0
G1 X14.12 Y7.2 Z9.53 F4200.0
G1 F1200.0
G1 E936.709
G1 F4200.0
M101
G1 X3.01 Y7.2 Z9.53 F4800.0 E937.295
G1 X3.01 Y6.8 Z9.53 F4800.0 E937.317
G1 X14.12 Y6.8 Z9.53 F4800.0 E937.903
G1 X14.12 Y6.4 Z9.53 F4800.0 E937.925
G1 X3.01 Y6.4 Z9.53 F4800.0 E938.512
G1 X3.01 Y6.0 Z9.53 F4800.0 E938.533
G1 X14.12 Y6.0 Z9.53 F4800.0 E939.12
G1 X14.12 Y5.6 Z9.53 F4800.0 E939.141
G1 X3.01 Y5.6 Z9.53 F4800.0 E939.728
G1 X3.01 Y5.2 Z9.53 F4800.0 E939.749
G1 X14.12 Y5.2 Z9.53 F4800.0 E940.336
G1 X14.12 Y4.8 Z9.53 F4800.0 E940.357
G1 X3.01 Y4.8 Z9.53 F4800.0 E940.944
G1 X3.22 Y4.4 Z9.53 F4800.0 E940.967
G1 X13.91 Y4.4 Z9.53 F4800.0 E941.532
G1 F1200.0
G1 E940.532
G1 F4800.0
M103
(</infill>)
(</nestedRing>)
(</rotation>)
(</layer>)
(<layer> 9.801 )
(<supportLayer>)
;M108 R56.0
G1 X-9.65 Y-12.6 Z9.8 F4200.0
G1 F1200.0
G1 E941.532
G1 F4200.0
M101
G1 X9.65 Y-12.6 Z9.8 F4800.0 E942.246
G1 X9.65 Y-10.8 Z9.8 F4800.0 E942.313
G1 X-9.65 Y-10.8 Z9.8 F4800.0 E943.027
G1 F1200.0
G1 E942.027
G1 F4800.0
M103
G1 X-9.65 Y-5.4 Z9.8 F4200.0
G1 F1200.0
G1 E943.027
G1 F4200.0
M101
G1 X9.65 Y-5.4 Z9.8 F4800.0 E943.74
G1 X9.25 Y-3.6 Z9.8 F4800.0 E943.809
G1 X-9.25 Y-3.6 Z9.8 F4800.0 E944.493
G1 X-9.65 Y-1.8 Z9.8 F4800.0 E944.561
G1 X9.65 Y-1.8 Z9.8 F4800.0 E945.275
G1 X9.65 Y0.0 Z9.8 F4800.0 E945.341
G1 X-9.65 Y0.0 Z9.8 F4800.0 E946.055
G1 F1200.0
G1 E945.055
G1 F4800.0
M103
G1 X-2.01 Y3.6 Z9.8 F4200.0
G1 F1200.0
G1 E946.055
G1 F4200.0
M101
G1 X1.91 Y3.6 Z9.8 F4800.0 E946.2
G1 F1200.0
G1 E945.4
G1 F4800.0
M103
G1 X1.91 Y5.4 Z9.8 F4200.0
G1 F1200.0
G1 E946.2
G1 F4200.0
M101
G1 X-2.01 Y5.4 Z9.8 F4800.0 E946.345
G1 F1200.0
G1 E945.345
G1 F4800.0
M103
G1 X-2.81 Y5.53 Z9.8 F4200.0
G1 X-14.65 Y9.1 Z9.8 F4200.0
G1 X-18.65 Y10.8 Z9.8 F4200.0
G1 F1200.0
G1 E946.345
G1 F4200.0
M101
G1 X18.65 Y10.8 Z9.8 F4800.0 E947.725
G1 X18.65 Y12.6 Z9.8 F4800.0 E947.791
G1 X-18.65 Y12.6 Z9.8 F4800.0 E949.171
G1 F1200.0
G1 E948.171
G1 F4800.0
M103
;M108 R80.0
(</supportLayer>)
(<rotation> (6.12323399574e-17+1j) )
(<nestedRing>)
(<boundaryPerimeter>)
(<boundaryPoint> X-15.0 Y3.499 Z9.801 </boundaryPoint>)
(<boundaryPoint> X-2.412 Y3.499 Z9.801 </boundaryPoint>)
(<boundaryPoint> X-2.412 Y6.403 Z9.801 </boundaryPoint>)
(<boundaryPoint> X2.311 Y6.403 Z9.801 </boundaryPoint>)
(<boundaryPoint> X2.311 Y3.499 Z9.801 </boundaryPoint>)
(<boundaryPoint> X15.001 Y3.499 Z9.801 </boundaryPoint>)
(<boundaryPoint> X15.001 Y9.5 Z9.801 </boundaryPoint>)
(<boundaryPoint> X-15.0 Y9.5 Z9.801 </boundaryPoint>)
(<loop> outer )
G1 X-14.4 Y4.59 Z9.8 F4200.0
G1 F1200.0
G1 E949.171
G1 F4200.0
M101
G1 X-14.4 Y4.1 Z9.8 F4800.0 E949.196
G1 X-3.01 Y4.1 Z9.8 F4800.0 E949.798
G1 X-3.01 Y7.0 Z9.8 F4800.0 E949.951
G1 X2.91 Y7.0 Z9.8 F4800.0 E950.264
G1 X2.91 Y4.1 Z9.8 F4800.0 E950.418
G1 X14.4 Y4.1 Z9.8 F4800.0 E951.025
G1 X14.4 Y8.9 Z9.8 F4800.0 E951.278
G1 X-14.4 Y8.9 Z9.8 F4800.0 E952.8
G1 X-14.4 Y4.59 Z9.8 F4800.0 E953.027
G1 F1200.0
G1 E953.027
G1 F4800.0
M103
(</loop>)
(<edge> outer )
;M108 R40.0
G1 X-14.8 Y4.59 Z9.8 F4200.0
G1 F1200.0
G1 E953.027
G1 F4200.0
M101
G1 X-14.8 Y4.1 Z9.8 F2400.0 E953.053
G1 X-14.8 Y3.7 Z9.8 F2400.0 E953.074
G1 X-2.61 Y3.7 Z9.8 F2400.0 E953.718
G1 X-2.61 Y6.6 Z9.8 F2400.0 E953.872
G1 X2.51 Y6.6 Z9.8 F2400.0 E954.142
G1 X2.51 Y3.7 Z9.8 F2400.0 E954.296
G1 X14.8 Y3.7 Z9.8 F2400.0 E954.945
G1 X14.8 Y9.3 Z9.8 F2400.0 E955.241
G1 X-14.8 Y9.3 Z9.8 F2400.0 E956.804
G1 X-14.8 Y4.59 Z9.8 F2400.0 E957.053
G1 F1200.0
G1 E957.053
G1 F2400.0
M103
(</edge>)
(</boundaryPerimeter>)
(<infill>)
(<infillBoundary>)
(<infillPoint> X-14.4 Y4.099 Z8.235 </infillPoint>)
(<infillPoint> X-3.012 Y4.099 Z8.235 </infillPoint>)
(<infillPoint> X-3.012 Y7.003 Z8.235 </infillPoint>)
(<infillPoint> X2.911 Y7.003 Z8.235 </infillPoint>)
(<infillPoint> X2.911 Y4.099 Z8.235 </infillPoint>)
(<infillPoint> X14.401 Y4.099 Z8.235 </infillPoint>)
(<infillPoint> X14.401 Y8.9 Z8.235 </infillPoint>)
(<infillPoint> X-14.4 Y8.9 Z8.235 </infillPoint>)
(</infillBoundary>)
;M108 R80.0
G1 X-14.0 Y4.49 Z9.8 F4200.0
G1 F1200.0
G1 E957.053
G1 F4200.0
M101
G1 X-14.0 Y8.51 Z9.8 F4800.0 E957.266
G1 X-13.6 Y8.62 Z9.8 F4800.0 E957.288
G1 X-13.6 Y4.38 Z9.8 F4800.0 E957.512
G1 X-13.2 Y4.38 Z9.8 F4800.0 E957.533
G1 X-13.2 Y8.62 Z9.8 F4800.0 E957.757
G1 X-12.8 Y8.62 Z9.8 F4800.0 E957.778
G1 X-12.8 Y4.38 Z9.8 F4800.0 E958.002
G1 X-12.4 Y4.38 Z9.8 F4800.0 E958.023
G1 X-12.4 Y8.62 Z9.8 F4800.0 E958.247
G1 X-12.0 Y8.62 Z9.8 F4800.0 E958.269
G1 X-12.0 Y4.38 Z9.8 F4800.0 E958.493
G1 X-11.6 Y4.38 Z9.8 F4800.0 E958.514
G1 X-11.6 Y8.62 Z9.8 F4800.0 E958.738
G1 X-11.2 Y8.62 Z9.8 F4800.0 E958.759
G1 X-11.2 Y4.38 Z9.8 F4800.0 E958.983
G1 X-10.8 Y4.38 Z9.8 F4800.0 E959.004
G1 X-10.8 Y8.62 Z9.8 F4800.0 E959.228
G1 X-10.4 Y8.62 Z9.8 F4800.0 E959.249
G1 X-10.4 Y4.38 Z9.8 F4800.0 E959.473
G1 X-10.0 Y4.38 Z9.8 F4800.0 E959.494
G1 X-10.0 Y8.62 Z9.8 F4800.0 E959.718
G1 X-9.6 Y8.62 Z9.8 F4800.0 E959.739
G1 X-9.6 Y4.38 Z9.8 F4800.0 E959.963
G1 X-9.2 Y4.38 Z9.8 F4800.0 E959.985
G1 X-9.2 Y8.62 Z9.8 F4800.0 E960.209
G1 X-8.8 Y8.62 Z9.8 F4800.0 E960.23
G1 X-8.8 Y4.38 Z9.8 F4800.0 E960.454
G1 X-8.4 Y4.38 Z9.8 F4800.0 E960.475
M73 P35 (display progress)
G1 X-8.4 Y8.62 Z9.8 F4800.0 E960.699
G1 X-8.0 Y8.62 Z9.8 F4800.0 E960.72
G1 X-8.0 Y4.38 Z9.8 F4800.0 E960.944
G1 X-7.6 Y4.38 Z9.8 F4800.0 E960.965
G1 X-7.6 Y8.62 Z9.8 F4800.0 E961.189
G1 X-7.2 Y8.62 Z9.8 F4800.0 E961.21
G1 X-7.2 Y4.38 Z9.8 F4800.0 E961.434
G1 X-6.8 Y4.38 Z9.8 F4800.0 E961.456
G1 X-6.8 Y8.62 Z9.8 F4800.0 E961.68
G1 X-6.4 Y8.62 Z9.8 F4800.0 E961.701
G1 X-6.4 Y4.38 Z9.8 F4800.0 E961.925
G1 X-6.0 Y4.38 Z9.8 F4800.0 E961.946
G1 X-6.0 Y8.62 Z9.8 F4800.0 E962.17
G1 X-5.6 Y8.62 Z9.8 F4800.0 E962.191
G1 X-5.6 Y4.38 Z9.8 F4800.0 E962.415
G1 X-5.2 Y4.38 Z9.8 F4800.0 E962.436
G1 X-5.2 Y8.62 Z9.8 F4800.0 E962.66
G1 X-4.8 Y8.62 Z9.8 F4800.0 E962.681
G1 X-4.8 Y4.38 Z9.8 F4800.0 E962.905
G1 X-4.4 Y4.38 Z9.8 F4800.0 E962.927
G1 X-4.4 Y8.62 Z9.8 F4800.0 E963.151
G1 X-4.0 Y8.62 Z9.8 F4800.0 E963.172
G1 X-4.0 Y4.38 Z9.8 F4800.0 E963.396
G1 X-3.6 Y4.38 Z9.8 F4800.0 E963.417
G1 X-3.6 Y8.62 Z9.8 F4800.0 E963.641
G1 X-3.2 Y8.62 Z9.8 F4800.0 E963.662
G1 X-3.2 Y7.28 Z9.8 F4800.0 E963.733
G1 X-2.8 Y7.28 Z9.8 F4800.0 E963.754
G1 X-2.8 Y8.62 Z9.8 F4800.0 E963.824
G1 X-2.4 Y8.62 Z9.8 F4800.0 E963.846
G1 X-2.4 Y7.28 Z9.8 F4800.0 E963.916
G1 X-2.0 Y7.28 Z9.8 F4800.0 E963.937
G1 X-2.0 Y8.62 Z9.8 F4800.0 E964.008
G1 X-1.6 Y8.62 Z9.8 F4800.0 E964.029
G1 X-1.6 Y7.28 Z9.8 F4800.0 E964.1
G1 X-1.2 Y7.28 Z9.8 F4800.0 E964.121
G1 X-1.2 Y8.62 Z9.8 F4800.0 E964.191
G1 X-0.8 Y8.62 Z9.8 F4800.0 E964.213
G1 X-0.8 Y7.28 Z9.8 F4800.0 E964.283
G1 X-0.4 Y7.28 Z9.8 F4800.0 E964.304
G1 X-0.4 Y8.62 Z9.8 F4800.0 E964.375
G1 X0.0 Y8.62 Z9.8 F4800.0 E964.396
G1 X0.0 Y7.28 Z9.8 F4800.0 E964.467
G1 X0.4 Y7.28 Z9.8 F4800.0 E964.488
G1 X0.4 Y8.62 Z9.8 F4800.0 E964.558
G1 X0.8 Y8.62 Z9.8 F4800.0 E964.58
G1 X0.8 Y7.28 Z9.8 F4800.0 E964.65
G1 X1.2 Y7.28 Z9.8 F4800.0 E964.671
G1 X1.2 Y8.62 Z9.8 F4800.0 E964.742
G1 X1.6 Y8.62 Z9.8 F4800.0 E964.763
G1 X1.6 Y7.28 Z9.8 F4800.0 E964.834
G1 X2.0 Y7.28 Z9.8 F4800.0 E964.855
G1 X2.0 Y8.62 Z9.8 F4800.0 E964.926
G1 X2.4 Y8.62 Z9.8 F4800.0 E964.947
G1 X2.4 Y7.28 Z9.8 F4800.0 E965.017
G1 X2.8 Y7.28 Z9.8 F4800.0 E965.038
G1 X2.8 Y8.62 Z9.8 F4800.0 E965.109
G1 X3.2 Y8.62 Z9.8 F4800.0 E965.13
G1 X3.2 Y4.6 Z9.8 F4800.0 E965.343
G1 X3.6 Y4.38 Z9.8 F4800.0 E965.367
G1 X3.6 Y8.62 Z9.8 F4800.0 E965.591
G1 X4.0 Y8.62 Z9.8 F4800.0 E965.612
G1 X4.0 Y4.38 Z9.8 F4800.0 E965.836
G1 X4.4 Y4.38 Z9.8 F4800.0 E965.857
G1 X4.4 Y8.62 Z9.8 F4800.0 E966.081
G1 X4.8 Y8.62 Z9.8 F4800.0 E966.102
G1 X4.8 Y4.38 Z9.8 F4800.0 E966.326
G1 X5.2 Y4.38 Z9.8 F4800.0 E966.347
G1 X5.2 Y8.62 Z9.8 F4800.0 E966.571
G1 X5.6 Y8.62 Z9.8 F4800.0 E966.593
G1 X5.6 Y4.38 Z9.8 F4800.0 E966.817
G1 X6.0 Y4.38 Z9.8 F4800.0 E966.838
G1 X6.0 Y8.62 Z9.8 F4800.0 E967.062
G1 X6.4 Y8.62 Z9.8 F4800.0 E967.083
G1 X6.4 Y4.38 Z9.8 F4800.0 E967.307
G1 X6.8 Y4.38 Z9.8 F4800.0 E967.328
G1 X6.8 Y8.62 Z9.8 F4800.0 E967.552
G1 X7.2 Y8.62 Z9.8 F4800.0 E967.573
G1 X7.2 Y4.38 Z9.8 F4800.0 E967.797
G1 X7.6 Y4.38 Z9.8 F4800.0 E967.818
G1 X7.6 Y8.62 Z9.8 F4800.0 E968.042
G1 X8.0 Y8.62 Z9.8 F4800.0 E968.063
G1 X8.0 Y4.38 Z9.8 F4800.0 E968.287
G1 X8.4 Y4.38 Z9.8 F4800.0 E968.309
G1 X8.4 Y8.62 Z9.8 F4800.0 E968.533
G1 X8.8 Y8.62 Z9.8 F4800.0 E968.554
G1 X8.8 Y4.38 Z9.8 F4800.0 E968.778
G1 X9.2 Y4.38 Z9.8 F4800.0 E968.799
G1 X9.2 Y8.62 Z9.8 F4800.0 E969.023
G1 X9.6 Y8.62 Z9.8 F4800.0 E969.044
G1 X9.6 Y4.38 Z9.8 F4800.0 E969.268
G1 X10.0 Y4.38 Z9.8 F4800.0 E969.289
G1 X10.0 Y8.62 Z9.8 F4800.0 E969.513
G1 X10.4 Y8.62 Z9.8 F4800.0 E969.534
G1 X10.4 Y4.38 Z9.8 F4800.0 E969.758
G1 X10.8 Y4.38 Z9.8 F4800.0 E969.78
G1 X10.8 Y8.62 Z9.8 F4800.0 E970.004
G1 X11.2 Y8.62 Z9.8 F4800.0 E970.025
G1 X11.2 Y4.38 Z9.8 F4800.0 E970.249
G1 X11.6 Y4.38 Z9.8 F4800.0 E970.27
G1 X11.6 Y8.62 Z9.8 F4800.0 E970.494
G1 X12.0 Y8.62 Z9.8 F4800.0 E970.515
G1 X12.0 Y4.38 Z9.8 F4800.0 E970.739
G1 X12.4 Y4.38 Z9.8 F4800.0 E970.76
G1 X12.4 Y8.62 Z9.8 F4800.0 E970.984
G1 X12.8 Y8.62 Z9.8 F4800.0 E971.005
G1 X12.8 Y4.38 Z9.8 F4800.0 E971.229
G1 X13.2 Y4.38 Z9.8 F4800.0 E971.251
G1 X13.2 Y8.62 Z9.8 F4800.0 E971.475
G1 X13.6 Y8.62 Z9.8 F4800.0 E971.496
G1 X13.6 Y4.38 Z9.8 F4800.0 E971.72
G1 X14.0 Y4.49 Z9.8 F4800.0 E971.742
G1 X14.0 Y8.51 Z9.8 F4800.0 E971.954
G1 F1200.0
G1 E970.954
G1 F4800.0
M103
(</infill>)
(</nestedRing>)
(</rotation>)
(</layer>)
(<layer> 10.071 )
(<supportLayer>)
;M108 R56.0
G1 X-9.65 Y-12.6 Z10.07 F4200.0
G1 F1200.0
G1 E971.954
G1 F4200.0
M101
G1 X9.65 Y-12.6 Z10.07 F4800.0 E972.668
G1 X9.65 Y-10.8 Z10.07 F4800.0 E972.735
G1 X-9.65 Y-10.8 Z10.07 F4800.0 E973.449
G1 F1200.0
G1 E972.449
G1 F4800.0
M103
G1 X-9.65 Y-5.4 Z10.07 F4200.0
G1 F1200.0
G1 E973.449
G1 F4200.0
M101
G1 X9.65 Y-5.4 Z10.07 F4800.0 E974.162
G1 X9.25 Y-3.6 Z10.07 F4800.0 E974.231
G1 X-9.25 Y-3.6 Z10.07 F4800.0 E974.915
G1 X-9.65 Y-1.8 Z10.07 F4800.0 E974.983
G1 X9.65 Y-1.8 Z10.07 F4800.0 E975.697
G1 X9.65 Y0.0 Z10.07 F4800.0 E975.763
G1 X-9.65 Y0.0 Z10.07 F4800.0 E976.477
G1 F1200.0
G1 E975.477
G1 F4800.0
M103
G1 X-2.19 Y3.6 Z10.07 F4200.0
G1 F1200.0
G1 E976.477
G1 F4200.0
M101
G1 X2.09 Y3.6 Z10.07 F4800.0 E976.636
G1 F1200.0
G1 E975.836
G1 F4800.0
M103
G1 X2.09 Y5.4 Z10.07 F4200.0
G1 F1200.0
G1 E976.636
G1 F4200.0
M101
G1 X-2.19 Y5.4 Z10.07 F4800.0 E976.794
G1 F1200.0
G1 E975.794
G1 F4800.0
M103
G1 X-2.99 Y5.53 Z10.07 F4200.0
G1 X-14.69 Y9.1 Z10.07 F4200.0
G1 X-18.65 Y10.8 Z10.07 F4200.0
G1 F1200.0
G1 E976.794
G1 F4200.0
M101
G1 X18.65 Y10.8 Z10.07 F4800.0 E978.173
G1 X18.65 Y12.6 Z10.07 F4800.0 E978.24
G1 X-18.65 Y12.6 Z10.07 F4800.0 E979.619
G1 F1200.0
G1 E978.619
G1 F4800.0
M103
;M108 R80.0
(</supportLayer>)
(<rotation> (-1+1.22464679915e-16j) )
(<nestedRing>)
(<boundaryPerimeter>)
(<boundaryPoint> X-2.593 Y6.403 Z10.071 </boundaryPoint>)
(<boundaryPoint> X-0.026 Y6.403 Z10.071 </boundaryPoint>)
(<boundaryPoint> X-0.026 Y9.5 Z10.071 </boundaryPoint>)
(<boundaryPoint> X-15.0 Y9.5 Z10.071 </boundaryPoint>)
(<boundaryPoint> X-15.0 Y3.499 Z10.071 </boundaryPoint>)
(<boundaryPoint> X-2.593 Y3.499 Z10.071 </boundaryPoint>)
(<loop> outer )
G1 X-14.4 Y4.1 Z10.07 F4200.0
G1 F1200.0
G1 E979.619
G1 F4200.0
M101
G1 X-3.19 Y4.1 Z10.07 F4800.0 E980.211
G1 X-3.19 Y7.0 Z10.07 F4800.0 E980.364
G1 X-0.63 Y7.0 Z10.07 F4800.0 E980.5
G1 X-0.63 Y8.9 Z10.07 F4800.0 E980.6
G1 X-14.4 Y8.9 Z10.07 F4800.0 E981.328
G1 X-14.4 Y4.1 Z10.07 F4800.0 E981.582
G1 X-14.4 Y4.1 Z10.07 F4800.0 E981.582
G1 F1200.0
G1 E981.582
G1 F4800.0
M103
(</loop>)
(<edge> outer )
;M108 R40.0
G1 X-14.8 Y4.09 Z10.07 F4200.0
G1 F1200.0
G1 E981.582
G1 F4200.0
M101
G1 X-14.8 Y3.7 Z10.07 F2400.0 E981.603
G1 X-2.79 Y3.7 Z10.07 F2400.0 E982.237
G1 X-2.79 Y6.6 Z10.07 F2400.0 E982.39
G1 X-0.23 Y6.6 Z10.07 F2400.0 E982.526
G1 X-0.23 Y9.3 Z10.07 F2400.0 E982.668
G1 X-14.8 Y9.3 Z10.07 F2400.0 E983.438
G1 X-14.8 Y4.1 Z10.07 F2400.0 E983.713
G1 X-14.8 Y4.09 Z10.07 F2400.0 E983.713
G1 F1200.0
G1 E982.713
G1 F2400.0
M103
(</edge>)
(</boundaryPerimeter>)
(<infill>)
(<infillBoundary>)
(<infillPoint> X-3.193 Y7.003 Z8.505 </infillPoint>)
(<infillPoint> X-0.626 Y7.003 Z8.505 </infillPoint>)
(<infillPoint> X-0.626 Y8.9 Z8.505 </infillPoint>)
(<infillPoint> X-14.4 Y8.9 Z8.505 </infillPoint>)
(<infillPoint> X-14.4 Y4.099 Z8.505 </infillPoint>)
(<infillPoint> X-3.193 Y4.099 Z8.505 </infillPoint>)
(</infillBoundary>)
;M108 R80.0
G1 X-14.12 Y7.2 Z10.07 F4200.0
G1 F1200.0
G1 E983.713
G1 F4200.0
M101
G1 X-3.47 Y7.2 Z10.07 F4800.0 E984.276
G1 X-3.47 Y6.8 Z10.07 F4800.0 E984.297
M73 P36 (display progress)
G1 X-14.12 Y6.8 Z10.07 F4800.0 E984.859
G1 X-14.12 Y6.4 Z10.07 F4800.0 E984.88
G1 X-3.47 Y6.4 Z10.07 F4800.0 E985.443
G1 X-3.47 Y6.0 Z10.07 F4800.0 E985.464
G1 X-14.12 Y6.0 Z10.07 F4800.0 E986.026
G1 X-14.12 Y5.6 Z10.07 F4800.0 E986.048
G1 X-3.47 Y5.6 Z10.07 F4800.0 E986.61
G1 X-3.47 Y5.2 Z10.07 F4800.0 E986.631
G1 X-14.12 Y5.2 Z10.07 F4800.0 E987.193
G1 X-14.12 Y4.8 Z10.07 F4800.0 E987.215
G1 X-3.47 Y4.8 Z10.07 F4800.0 E987.777
G1 X-3.68 Y4.4 Z10.07 F4800.0 E987.801
G1 X-13.91 Y4.4 Z10.07 F4800.0 E988.341
G1 F1200.0
G1 E987.341
G1 F4800.0
M103
G1 X-0.91 Y7.6 Z10.07 F4200.0
G1 F1200.0
G1 E988.341
G1 F4200.0
M101
G1 X-14.12 Y7.6 Z10.07 F4800.0 E989.039
G1 X-14.12 Y8.0 Z10.07 F4800.0 E989.061
G1 X-0.91 Y8.0 Z10.07 F4800.0 E989.759
G1 X-0.91 Y8.4 Z10.07 F4800.0 E989.78
G1 X-14.11 Y8.4 Z10.07 F4800.0 E990.477
G1 F1200.0
G1 E989.477
G1 F4800.0
M103
(</infill>)
(</nestedRing>)
(<nestedRing>)
(<boundaryPerimeter>)
(<boundaryPoint> X2.492 Y3.499 Z10.071 </boundaryPoint>)
(<boundaryPoint> X15.001 Y3.499 Z10.071 </boundaryPoint>)
(<boundaryPoint> X15.001 Y9.5 Z10.071 </boundaryPoint>)
(<boundaryPoint> X0.027 Y9.5 Z10.071 </boundaryPoint>)
(<boundaryPoint> X0.027 Y6.403 Z10.071 </boundaryPoint>)
(<boundaryPoint> X2.492 Y6.403 Z10.071 </boundaryPoint>)
(<loop> outer )
G1 X-2.43 Y8.4 Z10.07 F4200.0
G1 X2.43 Y8.4 Z10.07 F4200.0
G1 X0.63 Y8.4 Z10.07 F4200.0
G1 F1200.0
G1 E990.477
G1 F4200.0
M101
G1 X0.63 Y7.0 Z10.07 F4800.0 E990.55
G1 X3.09 Y7.0 Z10.07 F4800.0 E990.681
G1 X3.09 Y4.1 Z10.07 F4800.0 E990.834
G1 X14.4 Y4.1 Z10.07 F4800.0 E991.431
G1 X14.4 Y8.9 Z10.07 F4800.0 E991.685
G1 X0.63 Y8.9 Z10.07 F4800.0 E992.413
G1 X0.63 Y8.4 Z10.07 F4800.0 E992.439
G1 X0.63 Y8.4 Z10.07 F4800.0 E992.439
G1 F1200.0
G1 E992.439
G1 F4800.0
M103
(</loop>)
(<edge> outer )
;M108 R40.0
G1 X0.23 Y8.4 Z10.07 F4200.0
G1 F1200.0
G1 E992.439
G1 F4200.0
M101
G1 X0.23 Y6.6 Z10.07 F2400.0 E992.534
G1 X2.69 Y6.6 Z10.07 F2400.0 E992.664
G1 X2.69 Y3.7 Z10.07 F2400.0 E992.818
G1 X14.8 Y3.7 Z10.07 F2400.0 E993.457
G1 X14.8 Y9.3 Z10.07 F2400.0 E993.753
G1 X0.23 Y9.3 Z10.07 F2400.0 E994.523
G1 X0.23 Y8.4 Z10.07 F2400.0 E994.571
G1 X0.23 Y8.4 Z10.07 F2400.0 E994.571
G1 F1200.0
G1 E993.571
G1 F2400.0
M103
(</edge>)
(</boundaryPerimeter>)
(<infill>)
(<infillBoundary>)
(<infillPoint> X3.092 Y4.099 Z8.505 </infillPoint>)
(<infillPoint> X14.401 Y4.099 Z8.505 </infillPoint>)
(<infillPoint> X14.401 Y8.9 Z8.505 </infillPoint>)
(<infillPoint> X0.627 Y8.9 Z8.505 </infillPoint>)
(<infillPoint> X0.627 Y7.003 Z8.505 </infillPoint>)
(<infillPoint> X3.092 Y7.003 Z8.505 </infillPoint>)
(</infillBoundary>)
;M108 R80.0
G1 X14.11 Y8.4 Z10.07 F4200.0
G1 F1200.0
G1 E994.571
G1 F4200.0
M101
G1 X0.92 Y8.4 Z10.07 F4800.0 E995.268
G1 X0.91 Y8.0 Z10.07 F4800.0 E995.289
G1 X14.12 Y8.0 Z10.07 F4800.0 E995.987
G1 X14.12 Y7.6 Z10.07 F4800.0 E996.008
G1 X0.91 Y7.6 Z10.07 F4800.0 E996.706
G1 F1200.0
G1 E995.706
G1 F4800.0
M103
G1 X14.12 Y7.2 Z10.07 F4200.0
G1 F1200.0
G1 E996.706
G1 F4200.0
M101
G1 X3.37 Y7.2 Z10.07 F4800.0 E997.274
G1 X3.37 Y6.8 Z10.07 F4800.0 E997.295
G1 X14.12 Y6.8 Z10.07 F4800.0 E997.863
G1 X14.12 Y6.4 Z10.07 F4800.0 E997.884
G1 X3.37 Y6.4 Z10.07 F4800.0 E998.452
G1 X3.37 Y6.0 Z10.07 F4800.0 E998.473
G1 X14.12 Y6.0 Z10.07 F4800.0 E999.041
G1 X14.12 Y5.6 Z10.07 F4800.0 E999.062
G1 X3.37 Y5.6 Z10.07 F4800.0 E999.63
G1 X3.37 Y5.2 Z10.07 F4800.0 E999.651
G1 X14.12 Y5.2 Z10.07 F4800.0 E1000.219
G1 X14.12 Y4.8 Z10.07 F4800.0 E1000.24
G1 X3.37 Y4.8 Z10.07 F4800.0 E1000.808
G1 X3.58 Y4.4 Z10.07 F4800.0 E1000.832
G1 X13.91 Y4.4 Z10.07 F4800.0 E1001.378
G1 F1200.0
G1 E1000.378
G1 F4800.0
M103
(</infill>)
(</nestedRing>)
(</rotation>)
(</layer>)
(<layer> 10.341 )
(<supportLayer>)
;M108 R56.0
G1 X-9.65 Y-12.6 Z10.34 F4200.0
G1 F1200.0
G1 E1001.378
G1 F4200.0
M101
G1 X9.65 Y-12.6 Z10.34 F4800.0 E1002.091
G1 X9.65 Y-10.8 Z10.34 F4800.0 E1002.158
G1 X-9.65 Y-10.8 Z10.34 F4800.0 E1002.872
G1 F1200.0
G1 E1001.872
G1 F4800.0
M103
G1 X-9.65 Y-5.4 Z10.34 F4200.0
G1 F1200.0
G1 E1002.872
G1 F4200.0
M101
G1 X9.65 Y-5.4 Z10.34 F4800.0 E1003.586
G1 X9.25 Y-3.6 Z10.34 F4800.0 E1003.654
G1 X-9.25 Y-3.6 Z10.34 F4800.0 E1004.338
G1 X-9.65 Y-1.8 Z10.34 F4800.0 E1004.406
G1 X9.65 Y-1.8 Z10.34 F4800.0 E1005.12
G1 X9.65 Y0.0 Z10.34 F4800.0 E1005.187
G1 X-9.65 Y0.0 Z10.34 F4800.0 E1005.9
G1 F1200.0
G1 E1004.9
G1 F4800.0
M103
G1 X-2.37 Y3.6 Z10.34 F4200.0
G1 F1200.0
G1 E1005.9
G1 F4200.0
M101
G1 X2.27 Y3.6 Z10.34 F4800.0 E1006.072
G1 F1200.0
G1 E1005.272
G1 F4800.0
M103
G1 X2.27 Y5.4 Z10.34 F4200.0
G1 F1200.0
G1 E1006.072
G1 F4200.0
M101
G1 X-2.37 Y5.4 Z10.34 F4800.0 E1006.244
G1 F1200.0
G1 E1005.244
G1 F4800.0
M103
G1 X-1.29 Y6.8 Z10.34 F4200.0
G1 X-1.23 Y6.83 Z10.34 F4200.0
G1 X-0.43 Y7.2 Z10.34 F4200.0
G1 F1200.0
G1 E1006.244
G1 F4200.0
M101
G1 X0.43 Y7.2 Z10.34 F4800.0 E1006.275
G1 F1200.0
G1 E1005.475
G1 F4800.0
M103
G1 X0.43 Y9.0 Z10.34 F4200.0
G1 F1200.0
G1 E1006.275
G1 F4200.0
M101
G1 X-0.43 Y9.0 Z10.34 F4800.0 E1006.307
G1 F1200.0
G1 E1005.307
G1 F4800.0
M103
G1 X-1.23 Y9.04 Z10.34 F4200.0
G1 X-5.49 Y9.1 Z10.34 F4200.0
G1 X-18.65 Y10.8 Z10.34 F4200.0
G1 F1200.0
G1 E1006.307
G1 F4200.0
M101
G1 X18.65 Y10.8 Z10.34 F4800.0 E1007.686
G1 X18.65 Y12.6 Z10.34 F4800.0 E1007.753
G1 X-18.65 Y12.6 Z10.34 F4800.0 E1009.132
G1 F1200.0
G1 E1008.132
G1 F4800.0
M103
;M108 R80.0
(</supportLayer>)
(<rotation> (6.12323399574e-17+1j) )
(<nestedRing>)
(<boundaryPerimeter>)
(<boundaryPoint> X-2.773 Y6.403 Z10.341 </boundaryPoint>)
(<boundaryPoint> X-0.827 Y6.403 Z10.341 </boundaryPoint>)
(<boundaryPoint> X-0.827 Y9.5 Z10.341 </boundaryPoint>)
(<boundaryPoint> X-15.0 Y9.5 Z10.341 </boundaryPoint>)
(<boundaryPoint> X-15.0 Y3.499 Z10.341 </boundaryPoint>)
(<boundaryPoint> X-2.773 Y3.499 Z10.341 </boundaryPoint>)
(<loop> outer )
G1 X-14.4 Y4.4 Z10.34 F4200.0
G1 F1200.0
G1 E1009.132
G1 F4200.0
M101
G1 X-14.4 Y4.1 Z10.34 F4800.0 E1009.148
G1 X-3.37 Y4.1 Z10.34 F4800.0 E1009.731
G1 X-3.37 Y7.0 Z10.34 F4800.0 E1009.884
G1 X-1.43 Y7.0 Z10.34 F4800.0 E1009.987
G1 X-1.43 Y8.9 Z10.34 F4800.0 E1010.087
G1 X-14.4 Y8.9 Z10.34 F4800.0 E1010.772
G1 X-14.4 Y4.4 Z10.34 F4800.0 E1011.01
G1 F1200.0
G1 E1011.01
G1 F4800.0
M103
(</loop>)
(<edge> outer )
;M108 R40.0
M73 P37 (display progress)
G1 X-14.8 Y4.4 Z10.34 F4200.0
G1 F1200.0
G1 E1011.01
G1 F4200.0
M101
G1 X-14.8 Y4.1 Z10.34 F2400.0 E1011.026
G1 X-14.8 Y3.7 Z10.34 F2400.0 E1011.047
G1 X-2.97 Y3.7 Z10.34 F2400.0 E1011.672
G1 X-2.97 Y6.6 Z10.34 F2400.0 E1011.825
G1 X-1.03 Y6.6 Z10.34 F2400.0 E1011.928
G1 X-1.03 Y9.3 Z10.34 F2400.0 E1012.07
G1 X-14.8 Y9.3 Z10.34 F2400.0 E1012.798
G1 X-14.8 Y4.4 Z10.34 F2400.0 E1013.057
G1 F1200.0
G1 E1012.057
G1 F2400.0
M103
(</edge>)
(</boundaryPerimeter>)
(<infill>)
(<infillBoundary>)
(<infillPoint> X-3.373 Y7.003 Z8.775 </infillPoint>)
(<infillPoint> X-1.427 Y7.003 Z8.775 </infillPoint>)
(<infillPoint> X-1.427 Y8.9 Z8.775 </infillPoint>)
(<infillPoint> X-14.4 Y8.9 Z8.775 </infillPoint>)
(<infillPoint> X-14.4 Y4.099 Z8.775 </infillPoint>)
(<infillPoint> X-3.373 Y4.099 Z8.775 </infillPoint>)
(</infillBoundary>)
;M108 R80.0
G1 X-2.0 Y7.28 Z10.34 F4200.0
G1 F1200.0
G1 E1013.057
G1 F4200.0
M101
G1 X-2.0 Y8.62 Z10.34 F4800.0 E1013.127
G1 X-2.4 Y8.62 Z10.34 F4800.0 E1013.149
G1 X-2.4 Y7.28 Z10.34 F4800.0 E1013.219
G1 X-2.8 Y7.28 Z10.34 F4800.0 E1013.24
G1 X-2.8 Y8.62 Z10.34 F4800.0 E1013.311
G1 X-3.2 Y8.62 Z10.34 F4800.0 E1013.332
G1 X-3.2 Y7.28 Z10.34 F4800.0 E1013.403
G1 X-3.6 Y7.28 Z10.34 F4800.0 E1013.424
G1 X-3.6 Y8.62 Z10.34 F4800.0 E1013.494
G1 X-4.0 Y8.62 Z10.34 F4800.0 E1013.516
G1 X-4.0 Y4.38 Z10.34 F4800.0 E1013.74
G1 X-4.4 Y4.38 Z10.34 F4800.0 E1013.761
G1 X-4.4 Y8.62 Z10.34 F4800.0 E1013.985
G1 X-4.8 Y8.62 Z10.34 F4800.0 E1014.006
G1 X-4.8 Y4.38 Z10.34 F4800.0 E1014.23
G1 X-5.2 Y4.38 Z10.34 F4800.0 E1014.251
G1 X-5.2 Y8.62 Z10.34 F4800.0 E1014.475
G1 X-5.6 Y8.62 Z10.34 F4800.0 E1014.496
G1 X-5.6 Y4.38 Z10.34 F4800.0 E1014.72
G1 X-6.0 Y4.38 Z10.34 F4800.0 E1014.741
G1 X-6.0 Y8.62 Z10.34 F4800.0 E1014.965
G1 X-6.4 Y8.62 Z10.34 F4800.0 E1014.987
G1 X-6.4 Y4.38 Z10.34 F4800.0 E1015.211
G1 X-6.8 Y4.38 Z10.34 F4800.0 E1015.232
G1 X-6.8 Y8.62 Z10.34 F4800.0 E1015.456
G1 X-7.2 Y8.62 Z10.34 F4800.0 E1015.477
G1 X-7.2 Y4.38 Z10.34 F4800.0 E1015.701
G1 X-7.6 Y4.38 Z10.34 F4800.0 E1015.722
G1 X-7.6 Y8.62 Z10.34 F4800.0 E1015.946
G1 X-8.0 Y8.62 Z10.34 F4800.0 E1015.967
G1 X-8.0 Y4.38 Z10.34 F4800.0 E1016.191
G1 X-8.4 Y4.38 Z10.34 F4800.0 E1016.212
G1 X-8.4 Y8.62 Z10.34 F4800.0 E1016.436
G1 X-8.8 Y8.62 Z10.34 F4800.0 E1016.458
G1 X-8.8 Y4.38 Z10.34 F4800.0 E1016.682
G1 X-9.2 Y4.38 Z10.34 F4800.0 E1016.703
G1 X-9.2 Y8.62 Z10.34 F4800.0 E1016.927
G1 X-9.6 Y8.62 Z10.34 F4800.0 E1016.948
G1 X-9.6 Y4.38 Z10.34 F4800.0 E1017.172
G1 X-10.0 Y4.38 Z10.34 F4800.0 E1017.193
G1 X-10.0 Y8.62 Z10.34 F4800.0 E1017.417
G1 X-10.4 Y8.62 Z10.34 F4800.0 E1017.438
G1 X-10.4 Y4.38 Z10.34 F4800.0 E1017.662
G1 X-10.8 Y4.38 Z10.34 F4800.0 E1017.683
G1 X-10.8 Y8.62 Z10.34 F4800.0 E1017.907
G1 X-11.2 Y8.62 Z10.34 F4800.0 E1017.928
G1 X-11.2 Y4.38 Z10.34 F4800.0 E1018.153
G1 X-11.6 Y4.38 Z10.34 F4800.0 E1018.174
G1 X-11.6 Y8.62 Z10.34 F4800.0 E1018.398
G1 X-12.0 Y8.62 Z10.34 F4800.0 E1018.419
G1 X-12.0 Y4.38 Z10.34 F4800.0 E1018.643
G1 X-12.4 Y4.38 Z10.34 F4800.0 E1018.664
G1 X-12.4 Y8.62 Z10.34 F4800.0 E1018.888
G1 X-12.8 Y8.62 Z10.34 F4800.0 E1018.909
G1 X-12.8 Y4.38 Z10.34 F4800.0 E1019.133
G1 X-13.2 Y4.38 Z10.34 F4800.0 E1019.154
G1 X-13.2 Y8.62 Z10.34 F4800.0 E1019.378
G1 X-13.6 Y8.62 Z10.34 F4800.0 E1019.399
G1 X-13.6 Y4.38 Z10.34 F4800.0 E1019.623
G1 X-14.0 Y4.49 Z10.34 F4800.0 E1019.645
G1 X-14.0 Y8.51 Z10.34 F4800.0 E1019.858
G1 F1200.0
G1 E1018.858
G1 F4800.0
M103
(</infill>)
(</nestedRing>)
(<nestedRing>)
(<boundaryPerimeter>)
(<boundaryPoint> X2.672 Y6.403 Z10.341 </boundaryPoint>)
(<boundaryPoint> X2.672 Y3.499 Z10.341 </boundaryPoint>)
(<boundaryPoint> X15.001 Y3.499 Z10.341 </boundaryPoint>)
(<boundaryPoint> X15.001 Y9.5 Z10.341 </boundaryPoint>)
(<boundaryPoint> X0.828 Y9.5 Z10.341 </boundaryPoint>)
(<boundaryPoint> X0.828 Y6.403 Z10.341 </boundaryPoint>)
(<loop> outer )
G1 X-3.23 Y8.8 Z10.34 F4200.0
G1 X3.23 Y8.8 Z10.34 F4200.0
G1 X1.43 Y8.81 Z10.34 F4200.0
G1 F1200.0
G1 E1019.858
G1 F4200.0
M101
G1 X1.43 Y8.51 Z10.34 F4800.0 E1019.874
G1 X1.43 Y7.0 Z10.34 F4800.0 E1019.954
G1 X3.27 Y7.0 Z10.34 F4800.0 E1020.051
G1 X3.27 Y4.1 Z10.34 F4800.0 E1020.204
G1 X14.4 Y4.1 Z10.34 F4800.0 E1020.792
G1 X14.4 Y8.9 Z10.34 F4800.0 E1021.046
G1 X1.43 Y8.9 Z10.34 F4800.0 E1021.731
G1 X1.43 Y8.81 Z10.34 F4800.0 E1021.736
G1 F1200.0
G1 E1021.736
G1 F4800.0
M103
(</loop>)
(<edge> outer )
;M108 R40.0
G1 X1.03 Y8.81 Z10.34 F4200.0
G1 F1200.0
G1 E1021.736
G1 F4200.0
M101
G1 X1.03 Y8.51 Z10.34 F2400.0 E1021.752
G1 X1.03 Y6.6 Z10.34 F2400.0 E1021.853
G1 X2.87 Y6.6 Z10.34 F2400.0 E1021.95
G1 X2.87 Y3.7 Z10.34 F2400.0 E1022.103
G1 X14.8 Y3.7 Z10.34 F2400.0 E1022.733
G1 X14.8 Y9.3 Z10.34 F2400.0 E1023.029
G1 X1.03 Y9.3 Z10.34 F2400.0 E1023.757
G1 X1.03 Y8.81 Z10.34 F2400.0 E1023.783
G1 F1200.0
G1 E1023.783
G1 F2400.0
M103
(</edge>)
(</boundaryPerimeter>)
(<infill>)
(<infillBoundary>)
(<infillPoint> X3.272 Y7.003 Z8.775 </infillPoint>)
(<infillPoint> X3.272 Y4.099 Z8.775 </infillPoint>)
(<infillPoint> X14.401 Y4.099 Z8.775 </infillPoint>)
(<infillPoint> X14.401 Y8.9 Z8.775 </infillPoint>)
(<infillPoint> X1.428 Y8.9 Z8.775 </infillPoint>)
(<infillPoint> X1.428 Y7.003 Z8.775 </infillPoint>)
(</infillBoundary>)
;M108 R80.0
G1 X2.0 Y8.62 Z10.34 F4200.0
G1 F1200.0
G1 E1023.783
G1 F4200.0
M101
G1 X2.0 Y7.28 Z10.34 F4800.0 E1023.853
G1 X2.4 Y7.28 Z10.34 F4800.0 E1023.874
G1 X2.4 Y8.62 Z10.34 F4800.0 E1023.945
G1 X2.8 Y8.62 Z10.34 F4800.0 E1023.966
G1 X2.8 Y7.28 Z10.34 F4800.0 E1024.037
G1 X3.2 Y7.28 Z10.34 F4800.0 E1024.058
G1 X3.2 Y8.62 Z10.34 F4800.0 E1024.129
G1 X3.6 Y8.62 Z10.34 F4800.0 E1024.15
G1 X3.6 Y4.56 Z10.34 F4800.0 E1024.364
G1 X4.0 Y4.38 Z10.34 F4800.0 E1024.387
G1 X4.0 Y8.62 Z10.34 F4800.0 E1024.611
G1 X4.4 Y8.62 Z10.34 F4800.0 E1024.633
G1 X4.4 Y4.38 Z10.34 F4800.0 E1024.857
G1 X4.8 Y4.38 Z10.34 F4800.0 E1024.878
G1 X4.8 Y8.62 Z10.34 F4800.0 E1025.102
G1 X5.2 Y8.62 Z10.34 F4800.0 E1025.123
G1 X5.2 Y4.38 Z10.34 F4800.0 E1025.347
G1 X5.6 Y4.38 Z10.34 F4800.0 E1025.368
G1 X5.6 Y8.62 Z10.34 F4800.0 E1025.592
G1 X6.0 Y8.62 Z10.34 F4800.0 E1025.613
G1 X6.0 Y4.38 Z10.34 F4800.0 E1025.837
G1 X6.4 Y4.38 Z10.34 F4800.0 E1025.858
G1 X6.4 Y8.62 Z10.34 F4800.0 E1026.082
G1 X6.8 Y8.62 Z10.34 F4800.0 E1026.103
G1 X6.8 Y4.38 Z10.34 F4800.0 E1026.328
G1 X7.2 Y4.38 Z10.34 F4800.0 E1026.349
G1 X7.2 Y8.62 Z10.34 F4800.0 E1026.573
G1 X7.6 Y8.62 Z10.34 F4800.0 E1026.594
G1 X7.6 Y4.38 Z10.34 F4800.0 E1026.818
G1 X8.0 Y4.38 Z10.34 F4800.0 E1026.839
G1 X8.0 Y8.62 Z10.34 F4800.0 E1027.063
G1 X8.4 Y8.62 Z10.34 F4800.0 E1027.084
G1 X8.4 Y4.38 Z10.34 F4800.0 E1027.308
G1 X8.8 Y4.38 Z10.34 F4800.0 E1027.329
G1 X8.8 Y8.62 Z10.34 F4800.0 E1027.553
G1 X9.2 Y8.62 Z10.34 F4800.0 E1027.574
G1 X9.2 Y4.38 Z10.34 F4800.0 E1027.798
G1 X9.6 Y4.38 Z10.34 F4800.0 E1027.82
G1 X9.6 Y8.62 Z10.34 F4800.0 E1028.044
G1 X10.0 Y8.62 Z10.34 F4800.0 E1028.065
G1 X10.0 Y4.38 Z10.34 F4800.0 E1028.289
G1 X10.4 Y4.38 Z10.34 F4800.0 E1028.31
G1 X10.4 Y8.62 Z10.34 F4800.0 E1028.534
G1 X10.8 Y8.62 Z10.34 F4800.0 E1028.555
G1 X10.8 Y4.38 Z10.34 F4800.0 E1028.779
G1 X11.2 Y4.38 Z10.34 F4800.0 E1028.8
G1 X11.2 Y8.62 Z10.34 F4800.0 E1029.024
G1 X11.6 Y8.62 Z10.34 F4800.0 E1029.045
G1 X11.6 Y4.38 Z10.34 F4800.0 E1029.269
G1 X12.0 Y4.38 Z10.34 F4800.0 E1029.291
G1 X12.0 Y8.62 Z10.34 F4800.0 E1029.515
G1 X12.4 Y8.62 Z10.34 F4800.0 E1029.536
G1 X12.4 Y4.38 Z10.34 F4800.0 E1029.76
G1 X12.8 Y4.38 Z10.34 F4800.0 E1029.781
G1 X12.8 Y8.62 Z10.34 F4800.0 E1030.005
G1 X13.2 Y8.62 Z10.34 F4800.0 E1030.026
G1 X13.2 Y4.38 Z10.34 F4800.0 E1030.25
G1 X13.6 Y4.38 Z10.34 F4800.0 E1030.271
G1 X13.6 Y8.62 Z10.34 F4800.0 E1030.495
G1 X14.0 Y8.51 Z10.34 F4800.0 E1030.517
G1 X14.0 Y4.49 Z10.34 F4800.0 E1030.73
G1 F1200.0
G1 E1029.73
G1 F4800.0
M103
(</infill>)
(</nestedRing>)
(</rotation>)
(</layer>)
(<layer> 10.611 )
(<supportLayer>)
;M108 R56.0
G1 X-9.65 Y-12.6 Z10.61 F4200.0
G1 F1200.0
G1 E1030.73
G1 F4200.0
M101
G1 X9.65 Y-12.6 Z10.61 F4800.0 E1031.444
G1 X9.65 Y-10.8 Z10.61 F4800.0 E1031.51
G1 X-9.65 Y-10.8 Z10.61 F4800.0 E1032.224
G1 F1200.0
G1 E1031.224
G1 F4800.0
M103
G1 X-9.65 Y-5.4 Z10.61 F4200.0
G1 F1200.0
G1 E1032.224
M73 P38 (display progress)
G1 F4200.0
M101
G1 X9.65 Y-5.4 Z10.61 F4800.0 E1032.938
G1 X9.25 Y-3.6 Z10.61 F4800.0 E1033.006
G1 X-9.25 Y-3.6 Z10.61 F4800.0 E1033.69
G1 X-9.65 Y-1.8 Z10.61 F4800.0 E1033.758
G1 X9.65 Y-1.8 Z10.61 F4800.0 E1034.472
G1 X9.65 Y0.0 Z10.61 F4800.0 E1034.539
G1 X-9.65 Y0.0 Z10.61 F4800.0 E1035.253
G1 F1200.0
G1 E1034.253
G1 F4800.0
M103
G1 X-2.46 Y3.6 Z10.61 F4200.0
G1 F1200.0
G1 E1035.253
G1 F4200.0
M101
G1 X2.36 Y3.6 Z10.61 F4800.0 E1035.431
G1 F1200.0
G1 E1034.631
G1 F4800.0
M103
G1 X2.36 Y5.4 Z10.61 F4200.0
G1 F1200.0
G1 E1035.431
G1 F4200.0
M101
G1 X-2.46 Y5.4 Z10.61 F4800.0 E1035.609
G1 F1200.0
G1 E1034.609
G1 F4800.0
M103
G1 X-1.48 Y6.8 Z10.61 F4200.0
G1 X-1.5 Y6.79 Z10.61 F4200.0
G1 X-0.7 Y7.2 Z10.61 F4200.0
G1 F1200.0
G1 E1035.609
G1 F4200.0
M101
G1 X0.7 Y7.2 Z10.61 F4800.0 E1035.661
G1 F1200.0
G1 E1034.861
G1 F4800.0
M103
G1 X0.7 Y9.0 Z10.61 F4200.0
G1 F1200.0
G1 E1035.661
G1 F4200.0
M101
G1 X-0.7 Y9.0 Z10.61 F4800.0 E1035.712
G1 F1200.0
G1 E1034.712
G1 F4800.0
M103
G1 X-1.5 Y9.04 Z10.61 F4200.0
G1 X-5.68 Y9.1 Z10.61 F4200.0
G1 X-18.65 Y10.8 Z10.61 F4200.0
G1 F1200.0
G1 E1035.712
G1 F4200.0
M101
G1 X18.65 Y10.8 Z10.61 F4800.0 E1037.092
G1 X18.65 Y12.6 Z10.61 F4800.0 E1037.158
G1 X-18.65 Y12.6 Z10.61 F4800.0 E1038.538
G1 F1200.0
G1 E1037.538
G1 F4800.0
M103
;M108 R80.0
(</supportLayer>)
(<rotation> (-1+1.22464679915e-16j) )
(<nestedRing>)
(<boundaryPerimeter>)
(<boundaryPoint> X-15.0 Y3.499 Z10.611 </boundaryPoint>)
(<boundaryPoint> X-2.863 Y3.499 Z10.611 </boundaryPoint>)
(<boundaryPoint> X-2.863 Y6.403 Z10.611 </boundaryPoint>)
(<boundaryPoint> X-1.097 Y6.403 Z10.611 </boundaryPoint>)
(<boundaryPoint> X-1.097 Y9.5 Z10.611 </boundaryPoint>)
(<boundaryPoint> X-15.0 Y9.5 Z10.611 </boundaryPoint>)
(<loop> outer )
G1 X-14.21 Y4.1 Z10.61 F4200.0
G1 F1200.0
G1 E1038.538
G1 F4200.0
M101
G1 X-3.46 Y4.1 Z10.61 F4800.0 E1039.105
G1 X-3.46 Y7.0 Z10.61 F4800.0 E1039.259
G1 X-1.7 Y7.0 Z10.61 F4800.0 E1039.352
G1 X-1.7 Y8.9 Z10.61 F4800.0 E1039.452
G1 X-14.4 Y8.9 Z10.61 F4800.0 E1040.123
G1 X-14.4 Y4.1 Z10.61 F4800.0 E1040.377
G1 X-14.21 Y4.1 Z10.61 F4800.0 E1040.387
G1 F1200.0
G1 E1040.387
G1 F4800.0
M103
(</loop>)
(<edge> outer )
;M108 R40.0
G1 X-14.8 Y3.91 Z10.61 F4200.0
G1 F1200.0
G1 E1040.387
G1 F4200.0
M101
G1 X-14.8 Y3.7 Z10.61 F2400.0 E1040.398
G1 X-3.06 Y3.7 Z10.61 F2400.0 E1041.018
G1 X-3.06 Y6.6 Z10.61 F2400.0 E1041.171
G1 X-1.3 Y6.6 Z10.61 F2400.0 E1041.265
G1 X-1.3 Y9.3 Z10.61 F2400.0 E1041.407
G1 X-14.8 Y9.3 Z10.61 F2400.0 E1042.12
G1 X-14.8 Y4.1 Z10.61 F2400.0 E1042.395
G1 X-14.8 Y3.91 Z10.61 F2400.0 E1042.405
G1 F1200.0
G1 E1041.405
G1 F2400.0
M103
(</edge>)
(</boundaryPerimeter>)
(<infill>)
(<infillBoundary>)
(<infillPoint> X-14.4 Y4.099 Z9.045 </infillPoint>)
(<infillPoint> X-3.463 Y4.099 Z9.045 </infillPoint>)
(<infillPoint> X-3.463 Y7.003 Z9.045 </infillPoint>)
(<infillPoint> X-1.697 Y7.003 Z9.045 </infillPoint>)
(<infillPoint> X-1.697 Y8.9 Z9.045 </infillPoint>)
(<infillPoint> X-14.4 Y8.9 Z9.045 </infillPoint>)
(</infillBoundary>)
;M108 R80.0
G1 X-14.12 Y7.2 Z10.61 F4200.0
G1 F1200.0
G1 E1042.405
G1 F4200.0
M101
G1 X-3.74 Y7.2 Z10.61 F4800.0 E1042.953
G1 X-3.74 Y6.8 Z10.61 F4800.0 E1042.975
G1 X-14.12 Y6.8 Z10.61 F4800.0 E1043.523
G1 X-14.12 Y6.4 Z10.61 F4800.0 E1043.544
G1 X-3.74 Y6.4 Z10.61 F4800.0 E1044.092
G1 X-3.74 Y6.0 Z10.61 F4800.0 E1044.113
G1 X-14.12 Y6.0 Z10.61 F4800.0 E1044.661
G1 X-14.12 Y5.6 Z10.61 F4800.0 E1044.682
G1 X-3.74 Y5.6 Z10.61 F4800.0 E1045.231
G1 X-3.74 Y5.2 Z10.61 F4800.0 E1045.252
G1 X-14.12 Y5.2 Z10.61 F4800.0 E1045.8
G1 X-14.12 Y4.8 Z10.61 F4800.0 E1045.821
G1 X-3.74 Y4.8 Z10.61 F4800.0 E1046.369
G1 X-3.95 Y4.4 Z10.61 F4800.0 E1046.393
G1 X-13.91 Y4.4 Z10.61 F4800.0 E1046.919
G1 F1200.0
G1 E1045.919
G1 F4800.0
M103
G1 X-1.98 Y7.6 Z10.61 F4200.0
G1 F1200.0
G1 E1046.919
G1 F4200.0
M101
G1 X-14.12 Y7.6 Z10.61 F4800.0 E1047.561
G1 X-14.12 Y8.0 Z10.61 F4800.0 E1047.582
G1 X-1.98 Y8.0 Z10.61 F4800.0 E1048.223
G1 X-1.99 Y8.4 Z10.61 F4800.0 E1048.244
G1 X-14.11 Y8.4 Z10.61 F4800.0 E1048.885
G1 F1200.0
G1 E1047.885
G1 F4800.0
M103
(</infill>)
(</nestedRing>)
(<nestedRing>)
(<boundaryPerimeter>)
(<boundaryPoint> X2.762 Y6.403 Z10.611 </boundaryPoint>)
(<boundaryPoint> X2.762 Y3.499 Z10.611 </boundaryPoint>)
(<boundaryPoint> X15.001 Y3.499 Z10.611 </boundaryPoint>)
(<boundaryPoint> X15.001 Y9.5 Z10.611 </boundaryPoint>)
(<boundaryPoint> X1.098 Y9.5 Z10.611 </boundaryPoint>)
(<boundaryPoint> X1.098 Y6.403 Z10.611 </boundaryPoint>)
(<boundaryPoint> X1.658 Y6.403 Z10.611 </boundaryPoint>)
(<loop> outer )
G1 X-3.5 Y8.21 Z10.61 F4200.0
G1 X3.5 Y8.21 Z10.61 F4200.0
G1 X1.7 Y8.21 Z10.61 F4200.0
G1 F1200.0
G1 E1048.885
G1 F4200.0
M101
G1 X1.7 Y7.23 Z10.61 F4800.0 E1048.936
G1 X2.3 Y7.0 Z10.61 F4800.0 E1048.971
G1 X3.36 Y7.0 Z10.61 F4800.0 E1049.027
G1 X3.36 Y4.1 Z10.61 F4800.0 E1049.18
G1 X14.4 Y4.1 Z10.61 F4800.0 E1049.763
G1 X14.4 Y8.9 Z10.61 F4800.0 E1050.017
G1 X1.7 Y8.9 Z10.61 F4800.0 E1050.688
G1 X1.7 Y8.4 Z10.61 F4800.0 E1050.714
G1 X1.7 Y8.21 Z10.61 F4800.0 E1050.724
G1 F1200.0
G1 E1050.724
G1 F4800.0
M103
(</loop>)
(<edge> outer )
;M108 R40.0
G1 X1.3 Y8.21 Z10.61 F4200.0
G1 F1200.0
G1 E1050.724
G1 F4200.0
M101
G1 X1.3 Y6.6 Z10.61 F2400.0 E1050.809
G1 X2.96 Y6.6 Z10.61 F2400.0 E1050.897
G1 X2.96 Y3.7 Z10.61 F2400.0 E1051.05
G1 X14.8 Y3.7 Z10.61 F2400.0 E1051.676
G1 X14.8 Y9.3 Z10.61 F2400.0 E1051.972
G1 X1.3 Y9.3 Z10.61 F2400.0 E1052.685
G1 X1.3 Y8.4 Z10.61 F2400.0 E1052.733
G1 X1.3 Y8.21 Z10.61 F2400.0 E1052.743
G1 F1200.0
G1 E1051.743
G1 F2400.0
M103
(</edge>)
(</boundaryPerimeter>)
(<infill>)
(<infillBoundary>)
(<infillPoint> X3.362 Y7.003 Z9.045 </infillPoint>)
(<infillPoint> X3.362 Y4.099 Z9.045 </infillPoint>)
(<infillPoint> X14.401 Y4.099 Z9.045 </infillPoint>)
(<infillPoint> X14.401 Y8.9 Z9.045 </infillPoint>)
(<infillPoint> X1.698 Y8.9 Z9.045 </infillPoint>)
(<infillPoint> X1.698 Y7.234 Z9.045 </infillPoint>)
(<infillPoint> X2.303 Y7.003 Z9.045 </infillPoint>)
(</infillBoundary>)
;M108 R80.0
G1 X14.11 Y8.4 Z10.61 F4200.0
G1 F1200.0
G1 E1052.743
G1 F4200.0
M101
G1 X1.99 Y8.4 Z10.61 F4800.0 E1053.383
G1 X1.98 Y8.0 Z10.61 F4800.0 E1053.405
G1 X14.12 Y8.0 Z10.61 F4800.0 E1054.046
G1 X14.12 Y7.6 Z10.61 F4800.0 E1054.067
G1 X1.98 Y7.6 Z10.61 F4800.0 E1054.709
G1 F1200.0
G1 E1053.997
G1 F4800.0
M103
G1 X3.64 Y7.2 Z10.61 F4200.0
G1 F1200.0
G1 E1054.709
G1 F4200.0
M101
G1 X14.12 Y7.2 Z10.61 F4800.0 E1055.262
G1 X14.12 Y6.8 Z10.61 F4800.0 E1055.283
G1 X3.64 Y6.8 Z10.61 F4800.0 E1055.837
M73 P39 (display progress)
G1 X3.64 Y6.4 Z10.61 F4800.0 E1055.858
G1 X14.12 Y6.4 Z10.61 F4800.0 E1056.411
G1 X14.12 Y6.0 Z10.61 F4800.0 E1056.433
G1 X3.64 Y6.0 Z10.61 F4800.0 E1056.986
G1 X3.64 Y5.6 Z10.61 F4800.0 E1057.007
G1 X14.12 Y5.6 Z10.61 F4800.0 E1057.561
G1 X14.12 Y5.2 Z10.61 F4800.0 E1057.582
G1 X3.64 Y5.2 Z10.61 F4800.0 E1058.136
G1 X3.64 Y4.8 Z10.61 F4800.0 E1058.157
G1 X14.12 Y4.8 Z10.61 F4800.0 E1058.71
G1 X13.91 Y4.4 Z10.61 F4800.0 E1058.734
G1 X3.85 Y4.4 Z10.61 F4800.0 E1059.266
G1 F1200.0
G1 E1058.266
G1 F4800.0
M103
(</infill>)
(</nestedRing>)
(</rotation>)
(</layer>)
(<layer> 10.881 )
(<supportLayer>)
;M108 R56.0
G1 X-9.65 Y-12.6 Z10.88 F4200.0
G1 F1200.0
G1 E1059.266
G1 F4200.0
M101
G1 X9.65 Y-12.6 Z10.88 F4800.0 E1059.98
G1 X9.65 Y-10.8 Z10.88 F4800.0 E1060.046
G1 X-9.65 Y-10.8 Z10.88 F4800.0 E1060.76
G1 F1200.0
G1 E1059.76
G1 F4800.0
M103
G1 X-9.65 Y-5.4 Z10.88 F4200.0
G1 F1200.0
G1 E1060.76
G1 F4200.0
M101
G1 X9.65 Y-5.4 Z10.88 F4800.0 E1061.474
G1 X9.25 Y-3.6 Z10.88 F4800.0 E1061.542
G1 X-9.25 Y-3.6 Z10.88 F4800.0 E1062.226
G1 X-9.65 Y-1.8 Z10.88 F4800.0 E1062.294
G1 X9.65 Y-1.8 Z10.88 F4800.0 E1063.008
G1 X9.65 Y0.0 Z10.88 F4800.0 E1063.075
G1 X-9.65 Y0.0 Z10.88 F4800.0 E1063.789
G1 F1200.0
G1 E1062.789
G1 F4800.0
M103
G1 X-2.52 Y3.6 Z10.88 F4200.0
G1 F1200.0
G1 E1063.789
G1 F4200.0
M101
G1 X2.41 Y3.6 Z10.88 F4800.0 E1063.971
G1 F1200.0
G1 E1063.171
G1 F4800.0
M103
G1 X2.41 Y5.4 Z10.88 F4200.0
G1 F1200.0
G1 E1063.971
G1 F4200.0
M101
G1 X-2.52 Y5.4 Z10.88 F4800.0 E1064.153
G1 F1200.0
G1 E1063.153
G1 F4800.0
M103
G1 X-1.63 Y6.8 Z10.88 F4200.0
G1 X-1.72 Y6.75 Z10.88 F4200.0
G1 X-0.92 Y7.2 Z10.88 F4200.0
G1 F1200.0
G1 E1064.153
G1 F4200.0
M101
G1 X0.92 Y7.2 Z10.88 F4800.0 E1064.221
G1 X-0.92 Y9.0 Z10.88 F4800.0 E1064.316
G1 X0.92 Y9.0 Z10.88 F4800.0 E1064.384
G1 F1200.0
G1 E1063.384
G1 F4800.0
M103
G1 X1.72 Y9.04 Z10.88 F4200.0
G1 X5.84 Y9.1 Z10.88 F4200.0
G1 X18.65 Y10.8 Z10.88 F4200.0
G1 F1200.0
G1 E1064.384
G1 F4200.0
M101
G1 X-18.65 Y10.8 Z10.88 F4800.0 E1065.763
G1 X-18.65 Y12.6 Z10.88 F4800.0 E1065.83
G1 X18.65 Y12.6 Z10.88 F4800.0 E1067.209
G1 F1200.0
G1 E1066.209
G1 F4800.0
M103
;M108 R80.0
(</supportLayer>)
(<rotation> (6.12323399574e-17+1j) )
(<nestedRing>)
(<boundaryPerimeter>)
(<boundaryPoint> X-2.917 Y3.499 Z10.881 </boundaryPoint>)
(<boundaryPoint> X-2.917 Y6.403 Z10.881 </boundaryPoint>)
(<boundaryPoint> X-1.319 Y6.403 Z10.881 </boundaryPoint>)
(<boundaryPoint> X-1.319 Y9.5 Z10.881 </boundaryPoint>)
(<boundaryPoint> X-15.0 Y9.5 Z10.881 </boundaryPoint>)
(<boundaryPoint> X-15.0 Y3.499 Z10.881 </boundaryPoint>)
(<loop> outer )
G1 X3.72 Y7.53 Z10.88 F4200.0
G1 X-3.72 Y7.53 Z10.88 F4200.0
G1 X-14.4 Y4.21 Z10.88 F4200.0
G1 F1200.0
G1 E1067.209
G1 F4200.0
M101
G1 X-14.4 Y4.1 Z10.88 F4800.0 E1067.215
G1 X-3.52 Y4.1 Z10.88 F4800.0 E1067.79
G1 X-3.52 Y7.0 Z10.88 F4800.0 E1067.943
G1 X-1.92 Y7.0 Z10.88 F4800.0 E1068.028
G1 X-1.92 Y8.9 Z10.88 F4800.0 E1068.128
G1 X-14.4 Y8.9 Z10.88 F4800.0 E1068.787
G1 X-14.4 Y4.21 Z10.88 F4800.0 E1069.035
G1 F1200.0
G1 E1069.035
G1 F4800.0
M103
(</loop>)
(<edge> outer )
;M108 R40.0
G1 X-14.8 Y4.21 Z10.88 F4200.0
G1 F1200.0
G1 E1069.035
G1 F4200.0
M101
G1 X-14.8 Y4.1 Z10.88 F2400.0 E1069.041
G1 X-14.8 Y3.7 Z10.88 F2400.0 E1069.062
G1 X-3.12 Y3.7 Z10.88 F2400.0 E1069.679
G1 X-3.12 Y6.6 Z10.88 F2400.0 E1069.833
G1 X-1.52 Y6.6 Z10.88 F2400.0 E1069.917
G1 X-1.52 Y9.3 Z10.88 F2400.0 E1070.06
G1 X-14.8 Y9.3 Z10.88 F2400.0 E1070.761
G1 X-14.8 Y4.21 Z10.88 F2400.0 E1071.03
G1 F1200.0
G1 E1070.03
G1 F2400.0
M103
(</edge>)
(</boundaryPerimeter>)
(<infill>)
(<infillBoundary>)
(<infillPoint> X-3.517 Y4.099 Z9.315 </infillPoint>)
(<infillPoint> X-3.517 Y7.003 Z9.315 </infillPoint>)
(<infillPoint> X-1.919 Y7.003 Z9.315 </infillPoint>)
(<infillPoint> X-1.919 Y8.9 Z9.315 </infillPoint>)
(<infillPoint> X-14.4 Y8.9 Z9.315 </infillPoint>)
(<infillPoint> X-14.4 Y4.099 Z9.315 </infillPoint>)
(</infillBoundary>)
;M108 R80.0
G1 X-4.0 Y8.62 Z10.88 F4200.0
G1 F1200.0
G1 E1071.03
G1 F4200.0
M101
G1 X-4.0 Y4.4 Z10.88 F4800.0 E1071.253
G1 X-4.4 Y4.38 Z10.88 F4800.0 E1071.274
G1 X-4.4 Y8.62 Z10.88 F4800.0 E1071.498
G1 X-4.8 Y8.62 Z10.88 F4800.0 E1071.519
G1 X-4.8 Y4.38 Z10.88 F4800.0 E1071.743
G1 X-5.2 Y4.38 Z10.88 F4800.0 E1071.764
G1 X-5.2 Y8.62 Z10.88 F4800.0 E1071.988
G1 X-5.6 Y8.62 Z10.88 F4800.0 E1072.009
G1 X-5.6 Y4.38 Z10.88 F4800.0 E1072.233
G1 X-6.0 Y4.38 Z10.88 F4800.0 E1072.254
G1 X-6.0 Y8.62 Z10.88 F4800.0 E1072.479
G1 X-6.4 Y8.62 Z10.88 F4800.0 E1072.5
G1 X-6.4 Y4.38 Z10.88 F4800.0 E1072.724
G1 X-6.8 Y4.38 Z10.88 F4800.0 E1072.745
G1 X-6.8 Y8.62 Z10.88 F4800.0 E1072.969
G1 X-7.2 Y8.62 Z10.88 F4800.0 E1072.99
G1 X-7.2 Y4.38 Z10.88 F4800.0 E1073.214
G1 X-7.6 Y4.38 Z10.88 F4800.0 E1073.235
G1 X-7.6 Y8.62 Z10.88 F4800.0 E1073.459
G1 X-8.0 Y8.62 Z10.88 F4800.0 E1073.48
G1 X-8.0 Y4.38 Z10.88 F4800.0 E1073.704
G1 X-8.4 Y4.38 Z10.88 F4800.0 E1073.725
G1 X-8.4 Y8.62 Z10.88 F4800.0 E1073.949
G1 X-8.8 Y8.62 Z10.88 F4800.0 E1073.971
G1 X-8.8 Y4.38 Z10.88 F4800.0 E1074.195
G1 X-9.2 Y4.38 Z10.88 F4800.0 E1074.216
G1 X-9.2 Y8.62 Z10.88 F4800.0 E1074.44
G1 X-9.6 Y8.62 Z10.88 F4800.0 E1074.461
G1 X-9.6 Y4.38 Z10.88 F4800.0 E1074.685
G1 X-10.0 Y4.38 Z10.88 F4800.0 E1074.706
G1 X-10.0 Y8.62 Z10.88 F4800.0 E1074.93
G1 X-10.4 Y8.62 Z10.88 F4800.0 E1074.951
G1 X-10.4 Y4.38 Z10.88 F4800.0 E1075.175
G1 X-10.8 Y4.38 Z10.88 F4800.0 E1075.196
G1 X-10.8 Y8.62 Z10.88 F4800.0 E1075.42
G1 X-11.2 Y8.62 Z10.88 F4800.0 E1075.442
G1 X-11.2 Y4.38 Z10.88 F4800.0 E1075.666
G1 X-11.6 Y4.38 Z10.88 F4800.0 E1075.687
G1 X-11.6 Y8.62 Z10.88 F4800.0 E1075.911
G1 X-12.0 Y8.62 Z10.88 F4800.0 E1075.932
G1 X-12.0 Y4.38 Z10.88 F4800.0 E1076.156
G1 X-12.4 Y4.38 Z10.88 F4800.0 E1076.177
G1 X-12.4 Y8.62 Z10.88 F4800.0 E1076.401
G1 X-12.8 Y8.62 Z10.88 F4800.0 E1076.422
G1 X-12.8 Y4.38 Z10.88 F4800.0 E1076.646
G1 X-13.2 Y4.38 Z10.88 F4800.0 E1076.667
G1 X-13.2 Y8.62 Z10.88 F4800.0 E1076.891
G1 X-13.6 Y8.62 Z10.88 F4800.0 E1076.913
G1 X-13.6 Y4.38 Z10.88 F4800.0 E1077.137
G1 X-14.0 Y4.49 Z10.88 F4800.0 E1077.158
G1 X-14.0 Y8.51 Z10.88 F4800.0 E1077.371
G1 F1200.0
G1 E1076.371
G1 F4800.0
M103
G1 X-2.4 Y7.31 Z10.88 F4200.0
G1 F1200.0
G1 E1077.371
G1 F4200.0
M101
G1 X-2.4 Y8.59 Z10.88 F4800.0 E1077.439
G1 X-2.8 Y8.62 Z10.88 F4800.0 E1077.46
G1 X-2.8 Y7.28 Z10.88 F4800.0 E1077.531
G1 X-3.2 Y7.28 Z10.88 F4800.0 E1077.552
G1 X-3.2 Y8.62 Z10.88 F4800.0 E1077.622
G1 X-3.6 Y8.62 Z10.88 F4800.0 E1077.644
G1 X-3.6 Y7.28 Z10.88 F4800.0 E1077.714
G1 F1200.0
G1 E1076.714
G1 F4800.0
M103
(</infill>)
(</nestedRing>)
(<nestedRing>)
(<boundaryPerimeter>)
(<boundaryPoint> X2.816 Y3.499 Z10.881 </boundaryPoint>)
(<boundaryPoint> X15.001 Y3.499 Z10.881 </boundaryPoint>)
(<boundaryPoint> X15.001 Y9.5 Z10.881 </boundaryPoint>)
(<boundaryPoint> X1.319 Y9.5 Z10.881 </boundaryPoint>)
(<boundaryPoint> X1.319 Y6.403 Z10.881 </boundaryPoint>)
(<boundaryPoint> X2.816 Y6.403 Z10.881 </boundaryPoint>)
(<loop> outer )
G1 X-3.72 Y7.38 Z10.88 F4200.0
G1 X3.72 Y7.38 Z10.88 F4200.0
G1 X1.92 Y7.4 Z10.88 F4200.0
G1 F1200.0
G1 E1077.714
M73 P40 (display progress)
G1 F4200.0
M101
G1 X1.92 Y7.28 Z10.88 F4800.0 E1077.72
G1 X1.92 Y7.0 Z10.88 F4800.0 E1077.735
G1 X3.42 Y7.0 Z10.88 F4800.0 E1077.814
G1 X3.42 Y4.1 Z10.88 F4800.0 E1077.967
G1 X14.4 Y4.1 Z10.88 F4800.0 E1078.548
G1 X14.4 Y8.9 Z10.88 F4800.0 E1078.801
G1 X1.92 Y8.9 Z10.88 F4800.0 E1079.461
G1 X1.92 Y7.4 Z10.88 F4800.0 E1079.54
G1 F1200.0
G1 E1079.54
G1 F4800.0
M103
(</loop>)
(<edge> outer )
;M108 R40.0
G1 X1.52 Y7.4 Z10.88 F4200.0
G1 F1200.0
G1 E1079.54
G1 F4200.0
M101
G1 X1.52 Y7.28 Z10.88 F2400.0 E1079.546
G1 X1.52 Y6.6 Z10.88 F2400.0 E1079.582
G1 X3.02 Y6.6 Z10.88 F2400.0 E1079.661
G1 X3.02 Y3.7 Z10.88 F2400.0 E1079.814
G1 X14.8 Y3.7 Z10.88 F2400.0 E1080.437
G1 X14.8 Y9.3 Z10.88 F2400.0 E1080.733
G1 X1.52 Y9.3 Z10.88 F2400.0 E1081.434
G1 X1.52 Y7.4 Z10.88 F2400.0 E1081.535
G1 F1200.0
G1 E1081.048
G1 F2400.0
M103
(</edge>)
(</boundaryPerimeter>)
(<infill>)
(<infillBoundary>)
(<infillPoint> X3.416 Y4.099 Z9.315 </infillPoint>)
(<infillPoint> X14.401 Y4.099 Z9.315 </infillPoint>)
(<infillPoint> X14.401 Y8.9 Z9.315 </infillPoint>)
(<infillPoint> X1.919 Y8.9 Z9.315 </infillPoint>)
(<infillPoint> X1.919 Y7.003 Z9.315 </infillPoint>)
(<infillPoint> X3.416 Y7.003 Z9.315 </infillPoint>)
(</infillBoundary>)
;M108 R80.0
G1 X2.4 Y8.59 Z10.88 F4200.0
G1 F1200.0
G1 E1081.535
G1 F4200.0
M101
G1 X2.4 Y7.31 Z10.88 F4800.0 E1081.603
G1 X2.8 Y7.28 Z10.88 F4800.0 E1081.624
G1 X2.8 Y8.62 Z10.88 F4800.0 E1081.695
G1 X3.2 Y8.62 Z10.88 F4800.0 E1081.716
G1 X3.2 Y7.28 Z10.88 F4800.0 E1081.786
G1 X3.6 Y7.28 Z10.88 F4800.0 E1081.808
G1 X3.6 Y8.62 Z10.88 F4800.0 E1081.878
G1 X4.0 Y8.62 Z10.88 F4800.0 E1081.899
G1 X4.0 Y4.38 Z10.88 F4800.0 E1082.123
G1 X4.4 Y4.38 Z10.88 F4800.0 E1082.144
G1 X4.4 Y8.62 Z10.88 F4800.0 E1082.369
G1 X4.8 Y8.62 Z10.88 F4800.0 E1082.39
G1 X4.8 Y4.38 Z10.88 F4800.0 E1082.614
G1 X5.2 Y4.38 Z10.88 F4800.0 E1082.635
G1 X5.2 Y8.62 Z10.88 F4800.0 E1082.859
G1 X5.6 Y8.62 Z10.88 F4800.0 E1082.88
G1 X5.6 Y4.38 Z10.88 F4800.0 E1083.104
G1 X6.0 Y4.38 Z10.88 F4800.0 E1083.125
G1 X6.0 Y8.62 Z10.88 F4800.0 E1083.349
G1 X6.4 Y8.62 Z10.88 F4800.0 E1083.37
G1 X6.4 Y4.38 Z10.88 F4800.0 E1083.594
G1 X6.8 Y4.38 Z10.88 F4800.0 E1083.615
G1 X6.8 Y8.62 Z10.88 F4800.0 E1083.839
G1 X7.2 Y8.62 Z10.88 F4800.0 E1083.861
G1 X7.2 Y4.38 Z10.88 F4800.0 E1084.085
G1 X7.6 Y4.38 Z10.88 F4800.0 E1084.106
G1 X7.6 Y8.62 Z10.88 F4800.0 E1084.33
G1 X8.0 Y8.62 Z10.88 F4800.0 E1084.351
G1 X8.0 Y4.38 Z10.88 F4800.0 E1084.575
G1 X8.4 Y4.38 Z10.88 F4800.0 E1084.596
G1 X8.4 Y8.62 Z10.88 F4800.0 E1084.82
G1 X8.8 Y8.62 Z10.88 F4800.0 E1084.841
G1 X8.8 Y4.38 Z10.88 F4800.0 E1085.065
G1 X9.2 Y4.38 Z10.88 F4800.0 E1085.086
G1 X9.2 Y8.62 Z10.88 F4800.0 E1085.31
G1 X9.6 Y8.62 Z10.88 F4800.0 E1085.332
G1 X9.6 Y4.38 Z10.88 F4800.0 E1085.556
G1 X10.0 Y4.38 Z10.88 F4800.0 E1085.577
G1 X10.0 Y8.62 Z10.88 F4800.0 E1085.801
G1 X10.4 Y8.62 Z10.88 F4800.0 E1085.822
G1 X10.4 Y4.38 Z10.88 F4800.0 E1086.046
G1 X10.8 Y4.38 Z10.88 F4800.0 E1086.067
G1 X10.8 Y8.62 Z10.88 F4800.0 E1086.291
G1 X11.2 Y8.62 Z10.88 F4800.0 E1086.312
G1 X11.2 Y4.38 Z10.88 F4800.0 E1086.536
G1 X11.6 Y4.38 Z10.88 F4800.0 E1086.557
G1 X11.6 Y8.62 Z10.88 F4800.0 E1086.781
G1 X12.0 Y8.62 Z10.88 F4800.0 E1086.803
G1 X12.0 Y4.38 Z10.88 F4800.0 E1087.027
G1 X12.4 Y4.38 Z10.88 F4800.0 E1087.048
G1 X12.4 Y8.62 Z10.88 F4800.0 E1087.272
G1 X12.8 Y8.62 Z10.88 F4800.0 E1087.293
G1 X12.8 Y4.38 Z10.88 F4800.0 E1087.517
G1 X13.2 Y4.38 Z10.88 F4800.0 E1087.538
G1 X13.2 Y8.62 Z10.88 F4800.0 E1087.762
G1 X13.6 Y8.62 Z10.88 F4800.0 E1087.783
G1 X13.6 Y4.38 Z10.88 F4800.0 E1088.007
G1 X14.0 Y4.49 Z10.88 F4800.0 E1088.029
G1 X14.0 Y8.51 Z10.88 F4800.0 E1088.242
G1 F1200.0
G1 E1087.242
G1 F4800.0
M103
(</infill>)
(</nestedRing>)
(</rotation>)
(</layer>)
(<layer> 11.151 )
(<supportLayer>)
;M108 R56.0
G1 X-9.65 Y-12.6 Z11.15 F4200.0
G1 F1200.0
G1 E1088.242
G1 F4200.0
M101
G1 X9.65 Y-12.6 Z11.15 F4800.0 E1088.956
G1 X9.65 Y-10.8 Z11.15 F4800.0 E1089.022
G1 X-9.65 Y-10.8 Z11.15 F4800.0 E1089.736
G1 F1200.0
G1 E1088.736
G1 F4800.0
M103
G1 X-9.65 Y-5.4 Z11.15 F4200.0
G1 F1200.0
G1 E1089.736
G1 F4200.0
M101
G1 X9.65 Y-5.4 Z11.15 F4800.0 E1090.45
G1 X9.25 Y-3.6 Z11.15 F4800.0 E1090.518
G1 X-9.25 Y-3.6 Z11.15 F4800.0 E1091.202
G1 X-9.65 Y-1.8 Z11.15 F4800.0 E1091.27
G1 X9.65 Y-1.8 Z11.15 F4800.0 E1091.984
G1 X9.65 Y0.0 Z11.15 F4800.0 E1092.051
G1 X-9.65 Y0.0 Z11.15 F4800.0 E1092.765
G1 F1200.0
G1 E1091.765
G1 F4800.0
M103
G1 X-2.57 Y3.6 Z11.15 F4200.0
G1 F1200.0
G1 E1092.765
G1 F4200.0
M101
G1 X2.47 Y3.6 Z11.15 F4800.0 E1092.951
G1 F1200.0
G1 E1092.151
G1 F4800.0
M103
G1 X2.47 Y5.4 Z11.15 F4200.0
G1 F1200.0
G1 E1092.951
G1 F4200.0
M101
G1 X-2.57 Y5.4 Z11.15 F4800.0 E1093.137
G1 F1200.0
G1 E1092.137
G1 F4800.0
M103
G1 X-1.69 Y6.8 Z11.15 F4200.0
G1 X-1.79 Y6.74 Z11.15 F4200.0
G1 X-0.99 Y7.2 Z11.15 F4200.0
G1 F1200.0
G1 E1093.137
G1 F4200.0
M101
G1 X0.99 Y7.2 Z11.15 F4800.0 E1093.21
G1 F1200.0
G1 E1092.41
G1 F4800.0
M103
G1 X0.99 Y9.0 Z11.15 F4200.0
G1 F1200.0
G1 E1093.21
G1 F4200.0
M101
G1 X-0.99 Y9.0 Z11.15 F4800.0 E1093.284
G1 F1200.0
G1 E1092.284
G1 F4800.0
M103
G1 X-1.79 Y9.04 Z11.15 F4200.0
G1 X-5.9 Y9.1 Z11.15 F4200.0
G1 X-18.65 Y10.8 Z11.15 F4200.0
G1 F1200.0
G1 E1093.284
G1 F4200.0
M101
G1 X18.65 Y10.8 Z11.15 F4800.0 E1094.663
G1 X18.65 Y12.6 Z11.15 F4800.0 E1094.73
G1 X-18.65 Y12.6 Z11.15 F4800.0 E1096.109
G1 F1200.0
G1 E1095.109
G1 F4800.0
M103
;M108 R80.0
(</supportLayer>)
(<rotation> (-1+1.22464679915e-16j) )
(<nestedRing>)
(<boundaryPerimeter>)
(<boundaryPoint> X-2.971 Y3.499 Z11.151 </boundaryPoint>)
(<boundaryPoint> X-2.971 Y6.403 Z11.151 </boundaryPoint>)
(<boundaryPoint> X-1.391 Y6.403 Z11.151 </boundaryPoint>)
(<boundaryPoint> X-1.391 Y9.5 Z11.151 </boundaryPoint>)
(<boundaryPoint> X-15.0 Y9.5 Z11.151 </boundaryPoint>)
(<boundaryPoint> X-15.0 Y3.499 Z11.151 </boundaryPoint>)
(<loop> outer )
G1 X-14.4 Y4.52 Z11.15 F4200.0
G1 F1200.0
G1 E1096.109
G1 F4200.0
M101
G1 X-14.4 Y4.1 Z11.15 F4800.0 E1096.131
G1 X-3.57 Y4.1 Z11.15 F4800.0 E1096.703
G1 X-3.57 Y7.0 Z11.15 F4800.0 E1096.857
G1 X-1.99 Y7.0 Z11.15 F4800.0 E1096.94
G1 X-1.99 Y8.9 Z11.15 F4800.0 E1097.04
G1 X-14.4 Y8.9 Z11.15 F4800.0 E1097.696
G1 X-14.4 Y4.52 Z11.15 F4800.0 E1097.927
G1 F1200.0
G1 E1097.927
G1 F4800.0
M103
(</loop>)
(<edge> outer )
;M108 R40.0
G1 X-14.8 Y4.52 Z11.15 F4200.0
G1 F1200.0
G1 E1097.927
G1 F4200.0
M101
G1 X-14.8 Y4.1 Z11.15 F2400.0 E1097.949
G1 X-14.8 Y3.7 Z11.15 F2400.0 E1097.97
G1 X-3.17 Y3.7 Z11.15 F2400.0 E1098.585
G1 X-3.17 Y6.6 Z11.15 F2400.0 E1098.738
G1 X-1.59 Y6.6 Z11.15 F2400.0 E1098.822
G1 X-1.59 Y9.3 Z11.15 F2400.0 E1098.964
G1 X-14.8 Y9.3 Z11.15 F2400.0 E1099.662
G1 X-14.8 Y4.52 Z11.15 F2400.0 E1099.915
G1 F1200.0
G1 E1098.915
G1 F2400.0
M103
M73 P41 (display progress)
(</edge>)
(</boundaryPerimeter>)
(<infill>)
(<infillBoundary>)
(<infillPoint> X-3.571 Y4.099 Z9.585 </infillPoint>)
(<infillPoint> X-3.571 Y7.003 Z9.585 </infillPoint>)
(<infillPoint> X-1.991 Y7.003 Z9.585 </infillPoint>)
(<infillPoint> X-1.991 Y8.9 Z9.585 </infillPoint>)
(<infillPoint> X-14.4 Y8.9 Z9.585 </infillPoint>)
(<infillPoint> X-14.4 Y4.099 Z9.585 </infillPoint>)
(</infillBoundary>)
;M108 R80.0
G1 X-14.12 Y7.2 Z11.15 F4200.0
G1 F1200.0
G1 E1099.915
G1 F4200.0
M101
G1 X-3.85 Y7.2 Z11.15 F4800.0 E1100.457
G1 X-3.85 Y6.8 Z11.15 F4800.0 E1100.478
G1 X-14.12 Y6.8 Z11.15 F4800.0 E1101.021
G1 X-14.12 Y6.4 Z11.15 F4800.0 E1101.042
G1 X-3.85 Y6.4 Z11.15 F4800.0 E1101.584
G1 X-3.85 Y6.0 Z11.15 F4800.0 E1101.605
G1 X-14.12 Y6.0 Z11.15 F4800.0 E1102.148
G1 X-14.12 Y5.6 Z11.15 F4800.0 E1102.169
G1 X-3.85 Y5.6 Z11.15 F4800.0 E1102.711
G1 X-3.85 Y5.2 Z11.15 F4800.0 E1102.733
G1 X-14.12 Y5.2 Z11.15 F4800.0 E1103.275
G1 X-14.12 Y4.8 Z11.15 F4800.0 E1103.296
G1 X-3.85 Y4.8 Z11.15 F4800.0 E1103.839
G1 X-4.06 Y4.4 Z11.15 F4800.0 E1103.862
G1 X-13.91 Y4.4 Z11.15 F4800.0 E1104.383
G1 F1200.0
G1 E1103.383
G1 F4800.0
M103
G1 X-2.27 Y7.6 Z11.15 F4200.0
G1 F1200.0
G1 E1104.383
G1 F4200.0
M101
G1 X-14.12 Y7.6 Z11.15 F4800.0 E1105.009
G1 X-14.12 Y8.0 Z11.15 F4800.0 E1105.03
G1 X-2.27 Y8.0 Z11.15 F4800.0 E1105.656
G1 X-2.28 Y8.4 Z11.15 F4800.0 E1105.677
G1 X-14.11 Y8.4 Z11.15 F4800.0 E1106.302
G1 F1200.0
G1 E1105.302
G1 F4800.0
M103
(</infill>)
(</nestedRing>)
(<nestedRing>)
(<boundaryPerimeter>)
(<boundaryPoint> X2.87 Y3.499 Z11.151 </boundaryPoint>)
(<boundaryPoint> X15.001 Y3.499 Z11.151 </boundaryPoint>)
(<boundaryPoint> X15.001 Y9.5 Z11.151 </boundaryPoint>)
(<boundaryPoint> X1.392 Y9.5 Z11.151 </boundaryPoint>)
(<boundaryPoint> X1.392 Y6.403 Z11.151 </boundaryPoint>)
(<boundaryPoint> X2.87 Y6.403 Z11.151 </boundaryPoint>)
(<loop> outer )
G1 X-3.79 Y8.8 Z11.15 F4200.0
G1 X3.79 Y8.8 Z11.15 F4200.0
G1 X1.99 Y8.82 Z11.15 F4200.0
G1 F1200.0
G1 E1106.302
G1 F4200.0
M101
G1 X1.99 Y8.4 Z11.15 F4800.0 E1106.324
G1 X1.99 Y7.0 Z11.15 F4800.0 E1106.398
G1 X3.47 Y7.0 Z11.15 F4800.0 E1106.476
G1 X3.47 Y4.1 Z11.15 F4800.0 E1106.629
G1 X14.4 Y4.1 Z11.15 F4800.0 E1107.207
G1 X14.4 Y8.9 Z11.15 F4800.0 E1107.46
G1 X1.99 Y8.9 Z11.15 F4800.0 E1108.116
G1 X1.99 Y8.82 Z11.15 F4800.0 E1108.12
G1 F1200.0
G1 E1108.12
G1 F4800.0
M103
(</loop>)
(<edge> outer )
;M108 R40.0
G1 X1.59 Y8.82 Z11.15 F4200.0
G1 F1200.0
G1 E1108.12
G1 F4200.0
M101
G1 X1.59 Y8.4 Z11.15 F2400.0 E1108.142
G1 X1.59 Y6.6 Z11.15 F2400.0 E1108.237
G1 X3.07 Y6.6 Z11.15 F2400.0 E1108.315
G1 X3.07 Y3.7 Z11.15 F2400.0 E1108.469
G1 X14.8 Y3.7 Z11.15 F2400.0 E1109.089
G1 X14.8 Y9.3 Z11.15 F2400.0 E1109.384
G1 X1.59 Y9.3 Z11.15 F2400.0 E1110.082
G1 X1.59 Y8.82 Z11.15 F2400.0 E1110.108
G1 F1200.0
G1 E1109.108
G1 F2400.0
M103
(</edge>)
(</boundaryPerimeter>)
(<infill>)
(<infillBoundary>)
(<infillPoint> X3.47 Y4.099 Z9.585 </infillPoint>)
(<infillPoint> X14.401 Y4.099 Z9.585 </infillPoint>)
(<infillPoint> X14.401 Y8.9 Z9.585 </infillPoint>)
(<infillPoint> X1.992 Y8.9 Z9.585 </infillPoint>)
(<infillPoint> X1.992 Y7.003 Z9.585 </infillPoint>)
(<infillPoint> X3.47 Y7.003 Z9.585 </infillPoint>)
(</infillBoundary>)
;M108 R80.0
G1 X14.11 Y8.4 Z11.15 F4200.0
G1 F1200.0
G1 E1110.108
G1 F4200.0
M101
G1 X2.28 Y8.4 Z11.15 F4800.0 E1110.733
G1 X2.27 Y8.0 Z11.15 F4800.0 E1110.754
G1 X14.12 Y8.0 Z11.15 F4800.0 E1111.38
G1 X14.12 Y7.6 Z11.15 F4800.0 E1111.401
G1 X2.27 Y7.6 Z11.15 F4800.0 E1112.027
G1 F1200.0
G1 E1111.496
G1 F4800.0
M103
G1 X3.75 Y7.2 Z11.15 F4200.0
G1 F1200.0
G1 E1112.027
G1 F4200.0
M101
G1 X14.12 Y7.2 Z11.15 F4800.0 E1112.575
G1 X14.12 Y6.8 Z11.15 F4800.0 E1112.596
G1 X3.75 Y6.8 Z11.15 F4800.0 E1113.144
G1 X3.75 Y6.4 Z11.15 F4800.0 E1113.165
G1 X14.12 Y6.4 Z11.15 F4800.0 E1113.713
G1 X14.12 Y6.0 Z11.15 F4800.0 E1113.734
G1 X3.75 Y6.0 Z11.15 F4800.0 E1114.282
G1 X3.75 Y5.6 Z11.15 F4800.0 E1114.303
G1 X14.12 Y5.6 Z11.15 F4800.0 E1114.851
G1 X14.12 Y5.2 Z11.15 F4800.0 E1114.872
G1 X3.75 Y5.2 Z11.15 F4800.0 E1115.42
G1 X3.75 Y4.8 Z11.15 F4800.0 E1115.441
G1 X14.12 Y4.8 Z11.15 F4800.0 E1115.989
G1 X13.91 Y4.4 Z11.15 F4800.0 E1116.012
G1 X3.96 Y4.4 Z11.15 F4800.0 E1116.538
G1 F1200.0
G1 E1115.538
G1 F4800.0
M103
(</infill>)
(</nestedRing>)
(</rotation>)
(</layer>)
(<layer> 11.421 )
(<supportLayer>)
;M108 R56.0
G1 X-9.65 Y-12.6 Z11.42 F4200.0
G1 F1200.0
G1 E1116.538
G1 F4200.0
M101
G1 X9.65 Y-12.6 Z11.42 F4800.0 E1117.252
G1 X9.65 Y-10.8 Z11.42 F4800.0 E1117.319
G1 X-9.65 Y-10.8 Z11.42 F4800.0 E1118.033
G1 F1200.0
G1 E1117.033
G1 F4800.0
M103
G1 X-9.65 Y-5.4 Z11.42 F4200.0
G1 F1200.0
G1 E1118.033
G1 F4200.0
M101
G1 X9.65 Y-5.4 Z11.42 F4800.0 E1118.746
G1 X9.25 Y-3.6 Z11.42 F4800.0 E1118.815
G1 X-9.25 Y-3.6 Z11.42 F4800.0 E1119.499
G1 X-9.65 Y-1.8 Z11.42 F4800.0 E1119.567
G1 X9.65 Y-1.8 Z11.42 F4800.0 E1120.281
G1 X9.65 Y0.0 Z11.42 F4800.0 E1120.347
G1 X-9.65 Y0.0 Z11.42 F4800.0 E1121.061
G1 F1200.0
G1 E1120.061
G1 F4800.0
M103
G1 X-2.62 Y3.6 Z11.42 F4200.0
G1 F1200.0
G1 E1121.061
G1 F4200.0
M101
G1 X2.52 Y3.6 Z11.42 F4800.0 E1121.251
G1 F1200.0
G1 E1120.451
G1 F4800.0
M103
G1 X2.52 Y5.4 Z11.42 F4200.0
G1 F1200.0
G1 E1121.251
G1 F4200.0
M101
G1 X-2.62 Y5.4 Z11.42 F4800.0 E1121.442
G1 F1200.0
G1 E1120.442
G1 F4800.0
M103
G1 X-1.75 Y6.8 Z11.42 F4200.0
G1 X-1.86 Y6.74 Z11.42 F4200.0
G1 X-1.06 Y7.2 Z11.42 F4200.0
G1 F1200.0
G1 E1121.442
G1 F4200.0
M101
G1 X1.06 Y7.2 Z11.42 F4800.0 E1121.52
G1 X-1.06 Y9.0 Z11.42 F4800.0 E1121.623
G1 X1.06 Y9.0 Z11.42 F4800.0 E1121.701
G1 F1200.0
G1 E1120.701
G1 F4800.0
M103
G1 X1.86 Y9.04 Z11.42 F4200.0
G1 X5.95 Y9.1 Z11.42 F4200.0
G1 X18.65 Y10.8 Z11.42 F4200.0
G1 F1200.0
G1 E1121.701
G1 F4200.0
M101
G1 X-18.65 Y10.8 Z11.42 F4800.0 E1123.081
G1 X-18.65 Y12.6 Z11.42 F4800.0 E1123.148
G1 X18.65 Y12.6 Z11.42 F4800.0 E1124.527
G1 F1200.0
G1 E1123.527
G1 F4800.0
M103
;M108 R80.0
(</supportLayer>)
(<rotation> (6.12323399574e-17+1j) )
(<nestedRing>)
(<boundaryPerimeter>)
(<boundaryPoint> X-3.024 Y3.499 Z11.421 </boundaryPoint>)
(<boundaryPoint> X-3.024 Y6.403 Z11.421 </boundaryPoint>)
(<boundaryPoint> X-1.463 Y6.403 Z11.421 </boundaryPoint>)
(<boundaryPoint> X-1.463 Y9.5 Z11.421 </boundaryPoint>)
(<boundaryPoint> X-15.0 Y9.5 Z11.421 </boundaryPoint>)
(<boundaryPoint> X-15.0 Y3.499 Z11.421 </boundaryPoint>)
(<loop> outer )
G1 X3.86 Y7.41 Z11.42 F4200.0
G1 X-3.86 Y7.41 Z11.42 F4200.0
G1 X-14.32 Y4.1 Z11.42 F4200.0
G1 F1200.0
G1 E1124.527
G1 F4200.0
M101
G1 X-3.62 Y4.1 Z11.42 F4800.0 E1125.092
M73 P42 (display progress)
G1 X-3.62 Y7.0 Z11.42 F4800.0 E1125.246
G1 X-2.06 Y7.0 Z11.42 F4800.0 E1125.328
G1 X-2.06 Y8.9 Z11.42 F4800.0 E1125.428
G1 X-14.4 Y8.9 Z11.42 F4800.0 E1126.08
G1 X-14.4 Y4.1 Z11.42 F4800.0 E1126.334
G1 X-14.32 Y4.1 Z11.42 F4800.0 E1126.338
G1 F1200.0
G1 E1126.338
G1 F4800.0
M103
(</loop>)
(<edge> outer )
;M108 R40.0
G1 X-14.8 Y4.02 Z11.42 F4200.0
G1 F1200.0
G1 E1126.338
G1 F4200.0
M101
G1 X-14.8 Y3.7 Z11.42 F2400.0 E1126.355
G1 X-3.22 Y3.7 Z11.42 F2400.0 E1126.966
G1 X-3.22 Y6.6 Z11.42 F2400.0 E1127.12
G1 X-1.66 Y6.6 Z11.42 F2400.0 E1127.202
G1 X-1.66 Y9.3 Z11.42 F2400.0 E1127.345
G1 X-14.8 Y9.3 Z11.42 F2400.0 E1128.038
G1 X-14.8 Y4.1 Z11.42 F2400.0 E1128.313
G1 X-14.8 Y4.02 Z11.42 F2400.0 E1128.317
G1 F1200.0
G1 E1127.317
G1 F2400.0
M103
(</edge>)
(</boundaryPerimeter>)
(<infill>)
(<infillBoundary>)
(<infillPoint> X-3.624 Y4.099 Z9.855 </infillPoint>)
(<infillPoint> X-3.624 Y7.003 Z9.855 </infillPoint>)
(<infillPoint> X-2.063 Y7.003 Z9.855 </infillPoint>)
(<infillPoint> X-2.063 Y8.9 Z9.855 </infillPoint>)
(<infillPoint> X-14.4 Y8.9 Z9.855 </infillPoint>)
(<infillPoint> X-14.4 Y4.099 Z9.855 </infillPoint>)
(</infillBoundary>)
;M108 R80.0
G1 X-4.0 Y8.62 Z11.42 F4200.0
G1 F1200.0
G1 E1128.317
G1 F4200.0
M101
G1 X-4.0 Y4.51 Z11.42 F4800.0 E1128.534
G1 X-4.4 Y4.38 Z11.42 F4800.0 E1128.557
G1 X-4.4 Y8.62 Z11.42 F4800.0 E1128.781
G1 X-4.8 Y8.62 Z11.42 F4800.0 E1128.802
G1 X-4.8 Y4.38 Z11.42 F4800.0 E1129.026
G1 X-5.2 Y4.38 Z11.42 F4800.0 E1129.047
G1 X-5.2 Y8.62 Z11.42 F4800.0 E1129.271
G1 X-5.6 Y8.62 Z11.42 F4800.0 E1129.292
G1 X-5.6 Y4.38 Z11.42 F4800.0 E1129.516
G1 X-6.0 Y4.38 Z11.42 F4800.0 E1129.537
G1 X-6.0 Y8.62 Z11.42 F4800.0 E1129.761
G1 X-6.4 Y8.62 Z11.42 F4800.0 E1129.782
G1 X-6.4 Y4.38 Z11.42 F4800.0 E1130.006
G1 X-6.8 Y4.38 Z11.42 F4800.0 E1130.028
G1 X-6.8 Y8.62 Z11.42 F4800.0 E1130.252
G1 X-7.2 Y8.62 Z11.42 F4800.0 E1130.273
G1 X-7.2 Y4.38 Z11.42 F4800.0 E1130.497
G1 X-7.6 Y4.38 Z11.42 F4800.0 E1130.518
G1 X-7.6 Y8.62 Z11.42 F4800.0 E1130.742
G1 X-8.0 Y8.62 Z11.42 F4800.0 E1130.763
G1 X-8.0 Y4.38 Z11.42 F4800.0 E1130.987
G1 X-8.4 Y4.38 Z11.42 F4800.0 E1131.008
G1 X-8.4 Y8.62 Z11.42 F4800.0 E1131.232
G1 X-8.8 Y8.62 Z11.42 F4800.0 E1131.253
G1 X-8.8 Y4.38 Z11.42 F4800.0 E1131.477
G1 X-9.2 Y4.38 Z11.42 F4800.0 E1131.499
G1 X-9.2 Y8.62 Z11.42 F4800.0 E1131.723
G1 X-9.6 Y8.62 Z11.42 F4800.0 E1131.744
G1 X-9.6 Y4.38 Z11.42 F4800.0 E1131.968
G1 X-10.0 Y4.38 Z11.42 F4800.0 E1131.989
G1 X-10.0 Y8.62 Z11.42 F4800.0 E1132.213
G1 X-10.4 Y8.62 Z11.42 F4800.0 E1132.234
G1 X-10.4 Y4.38 Z11.42 F4800.0 E1132.458
G1 X-10.8 Y4.38 Z11.42 F4800.0 E1132.479
G1 X-10.8 Y8.62 Z11.42 F4800.0 E1132.703
G1 X-11.2 Y8.62 Z11.42 F4800.0 E1132.724
G1 X-11.2 Y4.38 Z11.42 F4800.0 E1132.948
G1 X-11.6 Y4.38 Z11.42 F4800.0 E1132.969
G1 X-11.6 Y8.62 Z11.42 F4800.0 E1133.194
G1 X-12.0 Y8.62 Z11.42 F4800.0 E1133.215
G1 X-12.0 Y4.38 Z11.42 F4800.0 E1133.439
G1 X-12.4 Y4.38 Z11.42 F4800.0 E1133.46
G1 X-12.4 Y8.62 Z11.42 F4800.0 E1133.684
G1 X-12.8 Y8.62 Z11.42 F4800.0 E1133.705
G1 X-12.8 Y4.38 Z11.42 F4800.0 E1133.929
G1 X-13.2 Y4.38 Z11.42 F4800.0 E1133.95
G1 X-13.2 Y8.62 Z11.42 F4800.0 E1134.174
G1 X-13.6 Y8.62 Z11.42 F4800.0 E1134.195
G1 X-13.6 Y4.38 Z11.42 F4800.0 E1134.419
G1 X-14.0 Y4.49 Z11.42 F4800.0 E1134.441
G1 X-14.0 Y8.51 Z11.42 F4800.0 E1134.654
G1 F1200.0
G1 E1133.654
G1 F4800.0
M103
G1 X-2.4 Y7.45 Z11.42 F4200.0
G1 F1200.0
G1 E1134.654
G1 F4200.0
M101
G1 X-2.4 Y8.45 Z11.42 F4800.0 E1134.706
G1 X-2.8 Y8.62 Z11.42 F4800.0 E1134.729
G1 X-2.8 Y7.28 Z11.42 F4800.0 E1134.8
G1 X-3.2 Y7.28 Z11.42 F4800.0 E1134.821
G1 X-3.2 Y8.62 Z11.42 F4800.0 E1134.892
G1 X-3.6 Y8.62 Z11.42 F4800.0 E1134.913
G1 X-3.6 Y7.28 Z11.42 F4800.0 E1134.984
G1 F1200.0
G1 E1133.984
G1 F4800.0
M103
(</infill>)
(</nestedRing>)
(<nestedRing>)
(<boundaryPerimeter>)
(<boundaryPoint> X2.923 Y3.499 Z11.421 </boundaryPoint>)
(<boundaryPoint> X15.001 Y3.499 Z11.421 </boundaryPoint>)
(<boundaryPoint> X15.001 Y9.5 Z11.421 </boundaryPoint>)
(<boundaryPoint> X1.464 Y9.5 Z11.421 </boundaryPoint>)
(<boundaryPoint> X1.464 Y6.403 Z11.421 </boundaryPoint>)
(<boundaryPoint> X2.923 Y6.403 Z11.421 </boundaryPoint>)
(<loop> outer )
G1 X-3.86 Y7.21 Z11.42 F4200.0
G1 X3.86 Y7.21 Z11.42 F4200.0
G1 X2.06 Y7.21 Z11.42 F4200.0
G1 F1200.0
G1 E1134.984
G1 F4200.0
M101
G1 X2.06 Y7.0 Z11.42 F4800.0 E1134.994
G1 X3.52 Y7.0 Z11.42 F4800.0 E1135.071
G1 X3.52 Y4.1 Z11.42 F4800.0 E1135.225
G1 X14.4 Y4.1 Z11.42 F4800.0 E1135.799
G1 X14.4 Y8.9 Z11.42 F4800.0 E1136.053
G1 X2.06 Y8.9 Z11.42 F4800.0 E1136.705
G1 X2.06 Y7.28 Z11.42 F4800.0 E1136.79
G1 X2.06 Y7.21 Z11.42 F4800.0 E1136.794
G1 F1200.0
G1 E1136.794
G1 F4800.0
M103
(</loop>)
(<edge> outer )
;M108 R40.0
G1 X1.66 Y7.21 Z11.42 F4200.0
G1 F1200.0
G1 E1136.794
G1 F4200.0
M101
G1 X1.66 Y6.6 Z11.42 F2400.0 E1136.826
G1 X3.12 Y6.6 Z11.42 F2400.0 E1136.903
G1 X3.12 Y3.7 Z11.42 F2400.0 E1137.056
G1 X14.8 Y3.7 Z11.42 F2400.0 E1137.673
G1 X14.8 Y9.3 Z11.42 F2400.0 E1137.969
G1 X1.66 Y9.3 Z11.42 F2400.0 E1138.663
G1 X1.66 Y7.28 Z11.42 F2400.0 E1138.77
G1 X1.66 Y7.21 Z11.42 F2400.0 E1138.774
G1 F1200.0
G1 E1138.33
G1 F2400.0
M103
(</edge>)
(</boundaryPerimeter>)
(<infill>)
(<infillBoundary>)
(<infillPoint> X3.523 Y4.099 Z9.855 </infillPoint>)
(<infillPoint> X14.401 Y4.099 Z9.855 </infillPoint>)
(<infillPoint> X14.401 Y8.9 Z9.855 </infillPoint>)
(<infillPoint> X2.064 Y8.9 Z9.855 </infillPoint>)
(<infillPoint> X2.064 Y7.003 Z9.855 </infillPoint>)
(<infillPoint> X3.523 Y7.003 Z9.855 </infillPoint>)
(</infillBoundary>)
;M108 R80.0
G1 X2.4 Y8.45 Z11.42 F4200.0
G1 F1200.0
G1 E1138.774
G1 F4200.0
M101
G1 X2.4 Y7.46 Z11.42 F4800.0 E1138.826
G1 X2.8 Y7.28 Z11.42 F4800.0 E1138.849
G1 X2.8 Y8.62 Z11.42 F4800.0 E1138.92
G1 X3.2 Y8.62 Z11.42 F4800.0 E1138.941
G1 X3.2 Y7.28 Z11.42 F4800.0 E1139.012
G1 X3.6 Y7.28 Z11.42 F4800.0 E1139.033
G1 X3.6 Y8.62 Z11.42 F4800.0 E1139.103
G1 X4.0 Y8.62 Z11.42 F4800.0 E1139.125
G1 X4.0 Y4.41 Z11.42 F4800.0 E1139.347
G1 X4.4 Y4.38 Z11.42 F4800.0 E1139.368
G1 X4.4 Y8.62 Z11.42 F4800.0 E1139.592
G1 X4.8 Y8.62 Z11.42 F4800.0 E1139.613
G1 X4.8 Y4.38 Z11.42 F4800.0 E1139.837
G1 X5.2 Y4.38 Z11.42 F4800.0 E1139.858
G1 X5.2 Y8.62 Z11.42 F4800.0 E1140.082
G1 X5.6 Y8.62 Z11.42 F4800.0 E1140.104
G1 X5.6 Y4.38 Z11.42 F4800.0 E1140.328
G1 X6.0 Y4.38 Z11.42 F4800.0 E1140.349
G1 X6.0 Y8.62 Z11.42 F4800.0 E1140.573
G1 X6.4 Y8.62 Z11.42 F4800.0 E1140.594
G1 X6.4 Y4.38 Z11.42 F4800.0 E1140.818
G1 X6.8 Y4.38 Z11.42 F4800.0 E1140.839
G1 X6.8 Y8.62 Z11.42 F4800.0 E1141.063
G1 X7.2 Y8.62 Z11.42 F4800.0 E1141.084
G1 X7.2 Y4.38 Z11.42 F4800.0 E1141.308
G1 X7.6 Y4.38 Z11.42 F4800.0 E1141.329
G1 X7.6 Y8.62 Z11.42 F4800.0 E1141.553
G1 X8.0 Y8.62 Z11.42 F4800.0 E1141.575
G1 X8.0 Y4.38 Z11.42 F4800.0 E1141.799
G1 X8.4 Y4.38 Z11.42 F4800.0 E1141.82
G1 X8.4 Y8.62 Z11.42 F4800.0 E1142.044
G1 X8.8 Y8.62 Z11.42 F4800.0 E1142.065
G1 X8.8 Y4.38 Z11.42 F4800.0 E1142.289
G1 X9.2 Y4.38 Z11.42 F4800.0 E1142.31
G1 X9.2 Y8.62 Z11.42 F4800.0 E1142.534
G1 X9.6 Y8.62 Z11.42 F4800.0 E1142.555
G1 X9.6 Y4.38 Z11.42 F4800.0 E1142.779
G1 X10.0 Y4.38 Z11.42 F4800.0 E1142.8
G1 X10.0 Y8.62 Z11.42 F4800.0 E1143.024
G1 X10.4 Y8.62 Z11.42 F4800.0 E1143.046
G1 X10.4 Y4.38 Z11.42 F4800.0 E1143.27
G1 X10.8 Y4.38 Z11.42 F4800.0 E1143.291
G1 X10.8 Y8.62 Z11.42 F4800.0 E1143.515
G1 X11.2 Y8.62 Z11.42 F4800.0 E1143.536
G1 X11.2 Y4.38 Z11.42 F4800.0 E1143.76
G1 X11.6 Y4.38 Z11.42 F4800.0 E1143.781
G1 X11.6 Y8.62 Z11.42 F4800.0 E1144.005
G1 X12.0 Y8.62 Z11.42 F4800.0 E1144.026
G1 X12.0 Y4.38 Z11.42 F4800.0 E1144.25
G1 X12.4 Y4.38 Z11.42 F4800.0 E1144.271
G1 X12.4 Y8.62 Z11.42 F4800.0 E1144.495
G1 X12.8 Y8.62 Z11.42 F4800.0 E1144.516
G1 X12.8 Y4.38 Z11.42 F4800.0 E1144.741
G1 X13.2 Y4.38 Z11.42 F4800.0 E1144.762
G1 X13.2 Y8.62 Z11.42 F4800.0 E1144.986
G1 X13.6 Y8.62 Z11.42 F4800.0 E1145.007
G1 X13.6 Y4.38 Z11.42 F4800.0 E1145.231
G1 X14.0 Y4.49 Z11.42 F4800.0 E1145.253
G1 X14.0 Y8.51 Z11.42 F4800.0 E1145.465
G1 F1200.0
G1 E1144.465
G1 F4800.0
M103
(</infill>)
(</nestedRing>)
(</rotation>)
(</layer>)
(<layer> 11.691 )
(<supportLayer>)
M73 P43 (display progress)
;M108 R56.0
G1 X-9.65 Y-12.6 Z11.69 F4200.0
G1 F1200.0
G1 E1145.465
G1 F4200.0
M101
G1 X9.65 Y-12.6 Z11.69 F4800.0 E1146.179
G1 X9.65 Y-10.8 Z11.69 F4800.0 E1146.246
G1 X-9.65 Y-10.8 Z11.69 F4800.0 E1146.96
G1 F1200.0
G1 E1145.96
G1 F4800.0
M103
G1 X-9.65 Y-5.4 Z11.69 F4200.0
G1 F1200.0
G1 E1146.96
G1 F4200.0
M101
G1 X9.65 Y-5.4 Z11.69 F4800.0 E1147.674
G1 X9.25 Y-3.6 Z11.69 F4800.0 E1147.742
G1 X-9.25 Y-3.6 Z11.69 F4800.0 E1148.426
G1 X-9.65 Y-1.8 Z11.69 F4800.0 E1148.494
G1 X9.65 Y-1.8 Z11.69 F4800.0 E1149.208
G1 X9.65 Y0.0 Z11.69 F4800.0 E1149.274
G1 X-9.65 Y0.0 Z11.69 F4800.0 E1149.988
G1 F1200.0
G1 E1148.988
G1 F4800.0
M103
G1 X-2.63 Y3.6 Z11.69 F4200.0
G1 F1200.0
G1 E1149.988
G1 F4200.0
M101
G1 X2.53 Y3.6 Z11.69 F4800.0 E1150.179
G1 F1200.0
G1 E1149.379
G1 F4800.0
M103
G1 X2.53 Y5.4 Z11.69 F4200.0
G1 F1200.0
G1 E1150.179
G1 F4200.0
M101
G1 X-2.63 Y5.4 Z11.69 F4800.0 E1150.369
G1 F1200.0
G1 E1149.369
G1 F4800.0
M103
G1 X-1.76 Y6.8 Z11.69 F4200.0
G1 X-1.87 Y6.74 Z11.69 F4200.0
G1 X-1.07 Y7.2 Z11.69 F4200.0
G1 F1200.0
G1 E1150.369
G1 F4200.0
M101
G1 X1.07 Y7.2 Z11.69 F4800.0 E1150.448
G1 X-1.07 Y9.0 Z11.69 F4800.0 E1150.552
G1 X1.07 Y9.0 Z11.69 F4800.0 E1150.631
G1 F1200.0
G1 E1149.631
G1 F4800.0
M103
G1 X1.87 Y9.04 Z11.69 F4200.0
G1 X5.95 Y9.1 Z11.69 F4200.0
G1 X18.65 Y10.8 Z11.69 F4200.0
G1 F1200.0
G1 E1150.631
G1 F4200.0
M101
G1 X-18.65 Y10.8 Z11.69 F4800.0 E1152.01
G1 X-18.65 Y12.6 Z11.69 F4800.0 E1152.077
G1 X18.65 Y12.6 Z11.69 F4800.0 E1153.456
G1 F1200.0
G1 E1152.456
G1 F4800.0
M103
;M108 R80.0
(</supportLayer>)
(<rotation> (-1+1.22464679915e-16j) )
(<nestedRing>)
(<boundaryPerimeter>)
(<boundaryPoint> X-15.0 Y3.499 Z11.691 </boundaryPoint>)
(<boundaryPoint> X-3.029 Y3.499 Z11.691 </boundaryPoint>)
(<boundaryPoint> X-3.029 Y6.403 Z11.691 </boundaryPoint>)
(<boundaryPoint> X-1.469 Y6.403 Z11.691 </boundaryPoint>)
(<boundaryPoint> X-1.469 Y9.5 Z11.691 </boundaryPoint>)
(<boundaryPoint> X-15.0 Y9.5 Z11.691 </boundaryPoint>)
(<loop> outer )
G1 X3.87 Y7.56 Z11.69 F4200.0
G1 X-3.87 Y7.56 Z11.69 F4200.0
G1 X-14.4 Y4.33 Z11.69 F4200.0
G1 F1200.0
G1 E1153.456
G1 F4200.0
M101
G1 X-14.4 Y4.1 Z11.69 F4800.0 E1153.468
G1 X-3.63 Y4.1 Z11.69 F4800.0 E1154.037
G1 X-3.63 Y7.0 Z11.69 F4800.0 E1154.191
G1 X-2.07 Y7.0 Z11.69 F4800.0 E1154.273
G1 X-2.07 Y8.9 Z11.69 F4800.0 E1154.373
G1 X-14.4 Y8.9 Z11.69 F4800.0 E1155.025
G1 X-14.4 Y4.33 Z11.69 F4800.0 E1155.266
G1 F1200.0
G1 E1155.266
G1 F4800.0
M103
(</loop>)
(<edge> outer )
;M108 R40.0
G1 X-14.63 Y3.7 Z11.69 F4200.0
G1 F1200.0
G1 E1155.266
G1 F4200.0
M101
G1 X-14.4 Y3.7 Z11.69 F2400.0 E1155.278
G1 X-3.23 Y3.7 Z11.69 F2400.0 E1155.868
G1 X-3.23 Y6.6 Z11.69 F2400.0 E1156.022
G1 X-1.67 Y6.6 Z11.69 F2400.0 E1156.104
G1 X-1.67 Y9.3 Z11.69 F2400.0 E1156.247
G1 X-14.2 Y9.3 Z11.69 F2400.0 E1156.908
G1 X-14.8 Y9.3 Z11.69 F2400.0 E1156.94
G1 X-14.8 Y3.7 Z11.69 F2400.0 E1157.236
G1 X-14.63 Y3.7 Z11.69 F2400.0 E1157.245
G1 F1200.0
G1 E1156.245
G1 F2400.0
M103
(</edge>)
(</boundaryPerimeter>)
(<infill>)
(<infillBoundary>)
(<infillPoint> X-14.4 Y4.099 Z10.125 </infillPoint>)
(<infillPoint> X-3.629 Y4.099 Z10.125 </infillPoint>)
(<infillPoint> X-3.629 Y7.003 Z10.125 </infillPoint>)
(<infillPoint> X-2.069 Y7.003 Z10.125 </infillPoint>)
(<infillPoint> X-2.069 Y8.9 Z10.125 </infillPoint>)
(<infillPoint> X-14.4 Y8.9 Z10.125 </infillPoint>)
(</infillBoundary>)
;M108 R80.0
G1 X-14.12 Y7.2 Z11.69 F4200.0
G1 F1200.0
G1 E1157.245
G1 F4200.0
M101
G1 X-3.91 Y7.2 Z11.69 F4800.0 E1157.785
G1 X-3.91 Y6.8 Z11.69 F4800.0 E1157.806
G1 X-14.12 Y6.8 Z11.69 F4800.0 E1158.345
G1 X-14.12 Y6.4 Z11.69 F4800.0 E1158.366
G1 X-3.91 Y6.4 Z11.69 F4800.0 E1158.906
G1 X-3.91 Y6.0 Z11.69 F4800.0 E1158.927
G1 X-14.12 Y6.0 Z11.69 F4800.0 E1159.466
G1 X-14.12 Y5.6 Z11.69 F4800.0 E1159.487
G1 X-3.91 Y5.6 Z11.69 F4800.0 E1160.027
G1 X-3.91 Y5.2 Z11.69 F4800.0 E1160.048
G1 X-14.12 Y5.2 Z11.69 F4800.0 E1160.587
G1 X-14.12 Y4.8 Z11.69 F4800.0 E1160.608
G1 X-3.91 Y4.8 Z11.69 F4800.0 E1161.148
G1 X-4.12 Y4.4 Z11.69 F4800.0 E1161.171
G1 X-13.91 Y4.4 Z11.69 F4800.0 E1161.689
G1 F1200.0
G1 E1160.689
G1 F4800.0
M103
G1 X-2.35 Y7.6 Z11.69 F4200.0
G1 F1200.0
G1 E1161.689
G1 F4200.0
M101
G1 X-14.12 Y7.6 Z11.69 F4800.0 E1162.311
G1 X-14.12 Y8.0 Z11.69 F4800.0 E1162.332
G1 X-2.35 Y8.0 Z11.69 F4800.0 E1162.954
G1 X-2.36 Y8.4 Z11.69 F4800.0 E1162.975
G1 X-14.11 Y8.4 Z11.69 F4800.0 E1163.596
G1 F1200.0
G1 E1162.596
G1 F4800.0
M103
(</infill>)
(</nestedRing>)
(<nestedRing>)
(<boundaryPerimeter>)
(<boundaryPoint> X15.001 Y9.5 Z11.691 </boundaryPoint>)
(<boundaryPoint> X1.47 Y9.5 Z11.691 </boundaryPoint>)
(<boundaryPoint> X1.47 Y6.403 Z11.691 </boundaryPoint>)
(<boundaryPoint> X2.928 Y6.403 Z11.691 </boundaryPoint>)
(<boundaryPoint> X2.928 Y3.499 Z11.691 </boundaryPoint>)
(<boundaryPoint> X15.001 Y3.499 Z11.691 </boundaryPoint>)
(<loop> outer )
G1 X-3.87 Y8.62 Z11.69 F4200.0
G1 X3.87 Y8.62 Z11.69 F4200.0
G1 X2.07 Y8.63 Z11.69 F4200.0
G1 F1200.0
G1 E1163.596
G1 F4200.0
M101
G1 X2.07 Y8.4 Z11.69 F4800.0 E1163.608
G1 X2.07 Y7.0 Z11.69 F4800.0 E1163.682
G1 X3.53 Y7.0 Z11.69 F4800.0 E1163.759
G1 X3.53 Y4.1 Z11.69 F4800.0 E1163.912
G1 X14.4 Y4.1 Z11.69 F4800.0 E1164.486
G1 X14.4 Y8.9 Z11.69 F4800.0 E1164.74
G1 X2.07 Y8.9 Z11.69 F4800.0 E1165.391
G1 X2.07 Y8.63 Z11.69 F4800.0 E1165.406
G1 F1200.0
G1 E1165.406
G1 F4800.0
M103
(</loop>)
(<edge> outer )
;M108 R40.0
G1 X1.67 Y8.63 Z11.69 F4200.0
G1 F1200.0
G1 E1165.406
G1 F4200.0
M101
G1 X1.67 Y8.4 Z11.69 F2400.0 E1165.418
G1 X1.67 Y6.6 Z11.69 F2400.0 E1165.513
G1 X3.13 Y6.6 Z11.69 F2400.0 E1165.59
G1 X3.13 Y3.7 Z11.69 F2400.0 E1165.743
G1 X14.8 Y3.7 Z11.69 F2400.0 E1166.36
G1 X14.8 Y9.3 Z11.69 F2400.0 E1166.656
G1 X1.67 Y9.3 Z11.69 F2400.0 E1167.349
G1 X1.67 Y8.63 Z11.69 F2400.0 E1167.385
G1 F1200.0
G1 E1166.385
G1 F2400.0
M103
(</edge>)
(</boundaryPerimeter>)
(<infill>)
(<infillBoundary>)
(<infillPoint> X14.401 Y8.9 Z10.125 </infillPoint>)
(<infillPoint> X2.07 Y8.9 Z10.125 </infillPoint>)
(<infillPoint> X2.07 Y7.003 Z10.125 </infillPoint>)
(<infillPoint> X3.528 Y7.003 Z10.125 </infillPoint>)
(<infillPoint> X3.528 Y4.099 Z10.125 </infillPoint>)
(<infillPoint> X14.401 Y4.099 Z10.125 </infillPoint>)
(</infillBoundary>)
;M108 R80.0
G1 X14.11 Y8.4 Z11.69 F4200.0
G1 F1200.0
G1 E1167.385
G1 F4200.0
M101
G1 X2.36 Y8.4 Z11.69 F4800.0 E1168.006
G1 X2.35 Y8.0 Z11.69 F4800.0 E1168.027
G1 X14.12 Y8.0 Z11.69 F4800.0 E1168.649
G1 X14.12 Y7.6 Z11.69 F4800.0 E1168.67
G1 X2.35 Y7.6 Z11.69 F4800.0 E1169.292
G1 F1200.0
G1 E1168.78
G1 F4800.0
M73 P44 (display progress)
M103
G1 X3.81 Y7.2 Z11.69 F4200.0
G1 F1200.0
G1 E1169.292
G1 F4200.0
M101
G1 X14.12 Y7.2 Z11.69 F4800.0 E1169.836
G1 X14.12 Y6.8 Z11.69 F4800.0 E1169.858
G1 X3.81 Y6.8 Z11.69 F4800.0 E1170.402
G1 X3.81 Y6.4 Z11.69 F4800.0 E1170.423
G1 X14.12 Y6.4 Z11.69 F4800.0 E1170.968
G1 X14.12 Y6.0 Z11.69 F4800.0 E1170.989
G1 X3.81 Y6.0 Z11.69 F4800.0 E1171.534
G1 X3.81 Y5.6 Z11.69 F4800.0 E1171.555
G1 X14.12 Y5.6 Z11.69 F4800.0 E1172.1
G1 X14.12 Y5.2 Z11.69 F4800.0 E1172.121
G1 X3.81 Y5.2 Z11.69 F4800.0 E1172.666
G1 X3.81 Y4.8 Z11.69 F4800.0 E1172.687
G1 X14.12 Y4.8 Z11.69 F4800.0 E1173.232
G1 X13.91 Y4.4 Z11.69 F4800.0 E1173.256
G1 X4.01 Y4.4 Z11.69 F4800.0 E1173.779
G1 F1200.0
G1 E1172.779
G1 F4800.0
M103
(</infill>)
(</nestedRing>)
(</rotation>)
(</layer>)
(<layer> 11.961 )
(<supportLayer>)
;M108 R56.0
G1 X-9.65 Y-12.6 Z11.96 F4200.0
G1 F1200.0
G1 E1173.779
G1 F4200.0
M101
G1 X9.65 Y-12.6 Z11.96 F4800.0 E1174.492
G1 X9.65 Y-10.8 Z11.96 F4800.0 E1174.559
G1 X-9.65 Y-10.8 Z11.96 F4800.0 E1175.273
G1 F1200.0
G1 E1174.273
G1 F4800.0
M103
G1 X-9.65 Y-5.4 Z11.96 F4200.0
G1 F1200.0
G1 E1175.273
G1 F4200.0
M101
G1 X9.65 Y-5.4 Z11.96 F4800.0 E1175.987
G1 X9.25 Y-3.6 Z11.96 F4800.0 E1176.055
G1 X-9.25 Y-3.6 Z11.96 F4800.0 E1176.739
G1 X-9.65 Y-1.8 Z11.96 F4800.0 E1176.807
G1 X9.65 Y-1.8 Z11.96 F4800.0 E1177.521
G1 X9.65 Y0.0 Z11.96 F4800.0 E1177.588
G1 X-9.65 Y0.0 Z11.96 F4800.0 E1178.302
G1 F1200.0
G1 E1177.302
G1 F4800.0
M103
G1 X-2.57 Y3.6 Z11.96 F4200.0
G1 F1200.0
G1 E1178.302
G1 F4200.0
M101
G1 X2.47 Y3.6 Z11.96 F4800.0 E1178.488
G1 F1200.0
G1 E1177.688
G1 F4800.0
M103
G1 X2.47 Y5.4 Z11.96 F4200.0
G1 F1200.0
G1 E1178.488
G1 F4200.0
M101
G1 X-2.57 Y5.4 Z11.96 F4800.0 E1178.675
G1 F1200.0
G1 E1177.675
G1 F4800.0
M103
G1 X-1.69 Y6.8 Z11.96 F4200.0
G1 X-1.8 Y6.74 Z11.96 F4200.0
G1 X-1.0 Y7.2 Z11.96 F4200.0
G1 F1200.0
G1 E1178.675
G1 F4200.0
M101
G1 X1.0 Y7.2 Z11.96 F4800.0 E1178.748
G1 F1200.0
G1 E1177.948
G1 F4800.0
M103
G1 X1.0 Y9.0 Z11.96 F4200.0
G1 F1200.0
G1 E1178.748
G1 F4200.0
M101
G1 X-1.0 Y9.0 Z11.96 F4800.0 E1178.822
G1 F1200.0
G1 E1177.822
G1 F4800.0
M103
G1 X-1.8 Y9.04 Z11.96 F4200.0
G1 X-5.9 Y9.1 Z11.96 F4200.0
G1 X-18.65 Y10.8 Z11.96 F4200.0
G1 F1200.0
G1 E1178.822
G1 F4200.0
M101
G1 X18.65 Y10.8 Z11.96 F4800.0 E1180.201
G1 X18.65 Y12.6 Z11.96 F4800.0 E1180.268
G1 X-18.65 Y12.6 Z11.96 F4800.0 E1181.647
G1 F1200.0
G1 E1180.647
G1 F4800.0
M103
;M108 R80.0
(</supportLayer>)
(<rotation> (6.12323399574e-17+1j) )
(<nestedRing>)
(<boundaryPerimeter>)
(<boundaryPoint> X-15.0 Y3.499 Z11.961 </boundaryPoint>)
(<boundaryPoint> X-2.975 Y3.499 Z11.961 </boundaryPoint>)
(<boundaryPoint> X-2.975 Y6.403 Z11.961 </boundaryPoint>)
(<boundaryPoint> X-1.397 Y6.403 Z11.961 </boundaryPoint>)
(<boundaryPoint> X-1.397 Y9.5 Z11.961 </boundaryPoint>)
(<boundaryPoint> X-15.0 Y9.5 Z11.961 </boundaryPoint>)
(<loop> outer )
G1 X-14.13 Y4.1 Z11.96 F4200.0
G1 F1200.0
G1 E1181.647
G1 F4200.0
M101
G1 X-3.58 Y4.1 Z11.96 F4800.0 E1182.205
G1 X-3.58 Y7.0 Z11.96 F4800.0 E1182.359
G1 X-2.0 Y7.0 Z11.96 F4800.0 E1182.442
G1 X-2.0 Y8.9 Z11.96 F4800.0 E1182.542
G1 X-14.4 Y8.9 Z11.96 F4800.0 E1183.197
G1 X-14.4 Y4.1 Z11.96 F4800.0 E1183.451
G1 X-14.13 Y4.1 Z11.96 F4800.0 E1183.465
G1 F1200.0
G1 E1183.465
G1 F4800.0
M103
(</loop>)
(<edge> outer )
;M108 R40.0
G1 X-14.13 Y3.7 Z11.96 F4200.0
G1 F1200.0
G1 E1183.465
G1 F4200.0
M101
G1 X-3.18 Y3.7 Z11.96 F2400.0 E1184.044
G1 X-3.18 Y6.6 Z11.96 F2400.0 E1184.197
G1 X-1.6 Y6.6 Z11.96 F2400.0 E1184.281
G1 X-1.6 Y9.3 Z11.96 F2400.0 E1184.423
G1 X-14.58 Y9.3 Z11.96 F2400.0 E1185.109
G1 X-14.8 Y9.3 Z11.96 F2400.0 E1185.121
G1 X-14.8 Y3.7 Z11.96 F2400.0 E1185.416
G1 X-14.4 Y3.7 Z11.96 F2400.0 E1185.438
G1 X-14.13 Y3.7 Z11.96 F2400.0 E1185.452
G1 F1200.0
G1 E1184.452
G1 F2400.0
M103
(</edge>)
(</boundaryPerimeter>)
(<infill>)
(<infillBoundary>)
(<infillPoint> X-14.4 Y4.099 Z10.395 </infillPoint>)
(<infillPoint> X-3.575 Y4.099 Z10.395 </infillPoint>)
(<infillPoint> X-3.575 Y7.003 Z10.395 </infillPoint>)
(<infillPoint> X-1.997 Y7.003 Z10.395 </infillPoint>)
(<infillPoint> X-1.997 Y8.9 Z10.395 </infillPoint>)
(<infillPoint> X-14.4 Y8.9 Z10.395 </infillPoint>)
(</infillBoundary>)
;M108 R80.0
G1 X-4.0 Y8.62 Z11.96 F4200.0
G1 F1200.0
G1 E1185.452
G1 F4200.0
M101
G1 X-4.0 Y4.46 Z11.96 F4800.0 E1185.671
G1 X-4.4 Y4.38 Z11.96 F4800.0 E1185.693
G1 X-4.4 Y8.62 Z11.96 F4800.0 E1185.917
G1 X-4.8 Y8.62 Z11.96 F4800.0 E1185.938
G1 X-4.8 Y4.38 Z11.96 F4800.0 E1186.162
G1 X-5.2 Y4.38 Z11.96 F4800.0 E1186.183
G1 X-5.2 Y8.62 Z11.96 F4800.0 E1186.407
G1 X-5.6 Y8.62 Z11.96 F4800.0 E1186.428
G1 X-5.6 Y4.38 Z11.96 F4800.0 E1186.652
G1 X-6.0 Y4.38 Z11.96 F4800.0 E1186.673
G1 X-6.0 Y8.62 Z11.96 F4800.0 E1186.898
G1 X-6.4 Y8.62 Z11.96 F4800.0 E1186.919
G1 X-6.4 Y4.38 Z11.96 F4800.0 E1187.143
G1 X-6.8 Y4.38 Z11.96 F4800.0 E1187.164
G1 X-6.8 Y8.62 Z11.96 F4800.0 E1187.388
G1 X-7.2 Y8.62 Z11.96 F4800.0 E1187.409
G1 X-7.2 Y4.38 Z11.96 F4800.0 E1187.633
G1 X-7.6 Y4.38 Z11.96 F4800.0 E1187.654
G1 X-7.6 Y8.62 Z11.96 F4800.0 E1187.878
G1 X-8.0 Y8.62 Z11.96 F4800.0 E1187.899
G1 X-8.0 Y4.38 Z11.96 F4800.0 E1188.123
G1 X-8.4 Y4.38 Z11.96 F4800.0 E1188.144
G1 X-8.4 Y8.62 Z11.96 F4800.0 E1188.368
G1 X-8.8 Y8.62 Z11.96 F4800.0 E1188.39
G1 X-8.8 Y4.38 Z11.96 F4800.0 E1188.614
G1 X-9.2 Y4.38 Z11.96 F4800.0 E1188.635
G1 X-9.2 Y8.62 Z11.96 F4800.0 E1188.859
G1 X-9.6 Y8.62 Z11.96 F4800.0 E1188.88
G1 X-9.6 Y4.38 Z11.96 F4800.0 E1189.104
G1 X-10.0 Y4.38 Z11.96 F4800.0 E1189.125
G1 X-10.0 Y8.62 Z11.96 F4800.0 E1189.349
G1 X-10.4 Y8.62 Z11.96 F4800.0 E1189.37
G1 X-10.4 Y4.38 Z11.96 F4800.0 E1189.594
G1 X-10.8 Y4.38 Z11.96 F4800.0 E1189.615
G1 X-10.8 Y8.62 Z11.96 F4800.0 E1189.839
G1 X-11.2 Y8.62 Z11.96 F4800.0 E1189.861
G1 X-11.2 Y4.38 Z11.96 F4800.0 E1190.085
G1 X-11.6 Y4.38 Z11.96 F4800.0 E1190.106
G1 X-11.6 Y8.62 Z11.96 F4800.0 E1190.33
G1 X-12.0 Y8.62 Z11.96 F4800.0 E1190.351
G1 X-12.0 Y4.38 Z11.96 F4800.0 E1190.575
G1 X-12.4 Y4.38 Z11.96 F4800.0 E1190.596
G1 X-12.4 Y8.62 Z11.96 F4800.0 E1190.82
G1 X-12.8 Y8.62 Z11.96 F4800.0 E1190.841
G1 X-12.8 Y4.38 Z11.96 F4800.0 E1191.065
G1 X-13.2 Y4.38 Z11.96 F4800.0 E1191.086
G1 X-13.2 Y8.62 Z11.96 F4800.0 E1191.31
G1 X-13.6 Y8.62 Z11.96 F4800.0 E1191.332
G1 X-13.6 Y4.38 Z11.96 F4800.0 E1191.556
G1 X-14.0 Y4.49 Z11.96 F4800.0 E1191.577
G1 X-14.0 Y8.51 Z11.96 F4800.0 E1191.79
G1 F1200.0
G1 E1190.79
G1 F4800.0
M103
G1 X-2.4 Y7.39 Z11.96 F4200.0
G1 F1200.0
G1 E1191.79
G1 F4200.0
M101
G1 X-2.4 Y8.52 Z11.96 F4800.0 E1191.85
G1 X-2.8 Y8.62 Z11.96 F4800.0 E1191.871
G1 X-2.8 Y7.28 Z11.96 F4800.0 E1191.942
G1 X-3.2 Y7.28 Z11.96 F4800.0 E1191.963
G1 X-3.2 Y8.62 Z11.96 F4800.0 E1192.034
G1 X-3.6 Y8.62 Z11.96 F4800.0 E1192.055
G1 X-3.6 Y7.28 Z11.96 F4800.0 E1192.126
G1 F1200.0
G1 E1191.126
G1 F4800.0
M103
M73 P45 (display progress)
(</infill>)
(</nestedRing>)
(<nestedRing>)
(<boundaryPerimeter>)
(<boundaryPoint> X15.001 Y9.5 Z11.961 </boundaryPoint>)
(<boundaryPoint> X1.398 Y9.5 Z11.961 </boundaryPoint>)
(<boundaryPoint> X1.398 Y6.403 Z11.961 </boundaryPoint>)
(<boundaryPoint> X2.874 Y6.403 Z11.961 </boundaryPoint>)
(<boundaryPoint> X2.874 Y3.499 Z11.961 </boundaryPoint>)
(<boundaryPoint> X15.001 Y3.499 Z11.961 </boundaryPoint>)
(<loop> outer )
G1 X-3.8 Y7.05 Z11.96 F4200.0
G1 X3.8 Y7.05 Z11.96 F4200.0
G1 X2.0 Y7.02 Z11.96 F4200.0
G1 F1200.0
G1 E1192.126
G1 F4200.0
M101
G1 X2.0 Y7.0 Z11.96 F4800.0 E1192.126
G1 X3.47 Y7.0 Z11.96 F4800.0 E1192.204
G1 X3.47 Y4.1 Z11.96 F4800.0 E1192.358
G1 X14.4 Y4.1 Z11.96 F4800.0 E1192.935
G1 X14.4 Y8.9 Z11.96 F4800.0 E1193.189
G1 X2.0 Y8.9 Z11.96 F4800.0 E1193.844
G1 X2.0 Y7.28 Z11.96 F4800.0 E1193.929
G1 X2.0 Y7.02 Z11.96 F4800.0 E1193.943
G1 F1200.0
G1 E1193.943
G1 F4800.0
M103
(</loop>)
(<edge> outer )
;M108 R40.0
G1 X1.6 Y7.02 Z11.96 F4200.0
G1 F1200.0
G1 E1193.943
G1 F4200.0
M101
G1 X1.6 Y6.6 Z11.96 F2400.0 E1193.965
G1 X3.07 Y6.6 Z11.96 F2400.0 E1194.043
G1 X3.07 Y3.7 Z11.96 F2400.0 E1194.196
G1 X14.8 Y3.7 Z11.96 F2400.0 E1194.816
G1 X14.8 Y9.3 Z11.96 F2400.0 E1195.112
G1 X1.6 Y9.3 Z11.96 F2400.0 E1195.809
G1 X1.6 Y7.28 Z11.96 F2400.0 E1195.916
G1 X1.6 Y7.02 Z11.96 F2400.0 E1195.93
G1 F1200.0
G1 E1195.232
G1 F2400.0
M103
(</edge>)
(</boundaryPerimeter>)
(<infill>)
(<infillBoundary>)
(<infillPoint> X14.401 Y8.9 Z10.395 </infillPoint>)
(<infillPoint> X1.998 Y8.9 Z10.395 </infillPoint>)
(<infillPoint> X1.998 Y7.003 Z10.395 </infillPoint>)
(<infillPoint> X3.474 Y7.003 Z10.395 </infillPoint>)
(<infillPoint> X3.474 Y4.099 Z10.395 </infillPoint>)
(<infillPoint> X14.401 Y4.099 Z10.395 </infillPoint>)
(</infillBoundary>)
;M108 R80.0
G1 X2.4 Y8.51 Z11.96 F4200.0
G1 F1200.0
G1 E1195.93
G1 F4200.0
M101
G1 X2.4 Y7.39 Z11.96 F4800.0 E1195.989
G1 X2.8 Y7.28 Z11.96 F4800.0 E1196.011
G1 X2.8 Y8.62 Z11.96 F4800.0 E1196.082
G1 X3.2 Y8.62 Z11.96 F4800.0 E1196.103
G1 X3.2 Y7.28 Z11.96 F4800.0 E1196.174
G1 X3.6 Y7.28 Z11.96 F4800.0 E1196.195
G1 X3.6 Y8.62 Z11.96 F4800.0 E1196.265
G1 X4.0 Y8.62 Z11.96 F4800.0 E1196.286
G1 X4.0 Y4.38 Z11.96 F4800.0 E1196.51
G1 X4.4 Y4.38 Z11.96 F4800.0 E1196.532
G1 X4.4 Y8.62 Z11.96 F4800.0 E1196.756
G1 X4.8 Y8.62 Z11.96 F4800.0 E1196.777
G1 X4.8 Y4.38 Z11.96 F4800.0 E1197.001
G1 X5.2 Y4.38 Z11.96 F4800.0 E1197.022
G1 X5.2 Y8.62 Z11.96 F4800.0 E1197.246
G1 X5.6 Y8.62 Z11.96 F4800.0 E1197.267
G1 X5.6 Y4.38 Z11.96 F4800.0 E1197.491
G1 X6.0 Y4.38 Z11.96 F4800.0 E1197.512
G1 X6.0 Y8.62 Z11.96 F4800.0 E1197.736
G1 X6.4 Y8.62 Z11.96 F4800.0 E1197.757
G1 X6.4 Y4.38 Z11.96 F4800.0 E1197.981
G1 X6.8 Y4.38 Z11.96 F4800.0 E1198.003
G1 X6.8 Y8.62 Z11.96 F4800.0 E1198.227
G1 X7.2 Y8.62 Z11.96 F4800.0 E1198.248
G1 X7.2 Y4.38 Z11.96 F4800.0 E1198.472
G1 X7.6 Y4.38 Z11.96 F4800.0 E1198.493
G1 X7.6 Y8.62 Z11.96 F4800.0 E1198.717
G1 X8.0 Y8.62 Z11.96 F4800.0 E1198.738
G1 X8.0 Y4.38 Z11.96 F4800.0 E1198.962
G1 X8.4 Y4.38 Z11.96 F4800.0 E1198.983
G1 X8.4 Y8.62 Z11.96 F4800.0 E1199.207
G1 X8.8 Y8.62 Z11.96 F4800.0 E1199.228
G1 X8.8 Y4.38 Z11.96 F4800.0 E1199.452
G1 X9.2 Y4.38 Z11.96 F4800.0 E1199.473
G1 X9.2 Y8.62 Z11.96 F4800.0 E1199.698
G1 X9.6 Y8.62 Z11.96 F4800.0 E1199.719
G1 X9.6 Y4.38 Z11.96 F4800.0 E1199.943
G1 X10.0 Y4.38 Z11.96 F4800.0 E1199.964
G1 X10.0 Y8.62 Z11.96 F4800.0 E1200.188
G1 X10.4 Y8.62 Z11.96 F4800.0 E1200.209
G1 X10.4 Y4.38 Z11.96 F4800.0 E1200.433
G1 X10.8 Y4.38 Z11.96 F4800.0 E1200.454
G1 X10.8 Y8.62 Z11.96 F4800.0 E1200.678
G1 X11.2 Y8.62 Z11.96 F4800.0 E1200.699
G1 X11.2 Y4.38 Z11.96 F4800.0 E1200.923
G1 X11.6 Y4.38 Z11.96 F4800.0 E1200.944
G1 X11.6 Y8.62 Z11.96 F4800.0 E1201.168
G1 X12.0 Y8.62 Z11.96 F4800.0 E1201.19
G1 X12.0 Y4.38 Z11.96 F4800.0 E1201.414
G1 X12.4 Y4.38 Z11.96 F4800.0 E1201.435
G1 X12.4 Y8.62 Z11.96 F4800.0 E1201.659
G1 X12.8 Y8.62 Z11.96 F4800.0 E1201.68
G1 X12.8 Y4.38 Z11.96 F4800.0 E1201.904
G1 X13.2 Y4.38 Z11.96 F4800.0 E1201.925
G1 X13.2 Y8.62 Z11.96 F4800.0 E1202.149
G1 X13.6 Y8.62 Z11.96 F4800.0 E1202.17
G1 X13.6 Y4.38 Z11.96 F4800.0 E1202.394
G1 X14.0 Y4.49 Z11.96 F4800.0 E1202.416
G1 X14.0 Y8.51 Z11.96 F4800.0 E1202.629
G1 F1200.0
G1 E1201.629
G1 F4800.0
M103
(</infill>)
(</nestedRing>)
(</rotation>)
(</layer>)
(<layer> 12.231 )
(<supportLayer>)
;M108 R56.0
G1 X-9.65 Y-12.6 Z12.23 F4200.0
G1 F1200.0
G1 E1202.629
G1 F4200.0
M101
G1 X9.65 Y-12.6 Z12.23 F4800.0 E1203.343
G1 X9.65 Y-10.8 Z12.23 F4800.0 E1203.409
G1 X-9.65 Y-10.8 Z12.23 F4800.0 E1204.123
G1 F1200.0
G1 E1203.123
G1 F4800.0
M103
G1 X-9.65 Y-5.4 Z12.23 F4200.0
G1 F1200.0
G1 E1204.123
G1 F4200.0
M101
G1 X9.65 Y-5.4 Z12.23 F4800.0 E1204.837
G1 X9.25 Y-3.6 Z12.23 F4800.0 E1204.905
G1 X-9.25 Y-3.6 Z12.23 F4800.0 E1205.589
G1 X-9.65 Y-1.8 Z12.23 F4800.0 E1205.657
G1 X9.65 Y-1.8 Z12.23 F4800.0 E1206.371
G1 X9.65 Y0.0 Z12.23 F4800.0 E1206.438
G1 X-9.65 Y0.0 Z12.23 F4800.0 E1207.152
G1 F1200.0
G1 E1206.152
G1 F4800.0
M103
G1 X-2.52 Y3.6 Z12.23 F4200.0
G1 F1200.0
G1 E1207.152
G1 F4200.0
M101
G1 X2.42 Y3.6 Z12.23 F4800.0 E1207.334
G1 F1200.0
G1 E1206.534
G1 F4800.0
M103
G1 X2.42 Y5.4 Z12.23 F4200.0
G1 F1200.0
G1 E1207.334
G1 F4200.0
M101
G1 X-2.52 Y5.4 Z12.23 F4800.0 E1207.517
G1 F1200.0
G1 E1206.517
G1 F4800.0
M103
G1 X-1.63 Y6.8 Z12.23 F4200.0
G1 X-1.73 Y6.75 Z12.23 F4200.0
G1 X-0.92 Y7.2 Z12.23 F4200.0
G1 F1200.0
G1 E1207.517
G1 F4200.0
M101
G1 X0.92 Y7.2 Z12.23 F4800.0 E1207.585
G1 X-0.92 Y9.0 Z12.23 F4800.0 E1207.68
G1 X0.92 Y9.0 Z12.23 F4800.0 E1207.749
G1 F1200.0
G1 E1206.749
G1 F4800.0
M103
G1 X1.73 Y9.04 Z12.23 F4200.0
G1 X5.85 Y9.1 Z12.23 F4200.0
G1 X18.65 Y10.8 Z12.23 F4200.0
G1 F1200.0
G1 E1207.749
G1 F4200.0
M101
G1 X-18.65 Y10.8 Z12.23 F4800.0 E1209.128
G1 X-18.65 Y12.6 Z12.23 F4800.0 E1209.195
G1 X18.65 Y12.6 Z12.23 F4800.0 E1210.574
G1 F1200.0
G1 E1209.574
G1 F4800.0
M103
;M108 R80.0
(</supportLayer>)
(<rotation> (-1+1.22464679915e-16j) )
(<nestedRing>)
(<boundaryPerimeter>)
(<boundaryPoint> X-15.0 Y3.499 Z12.231 </boundaryPoint>)
(<boundaryPoint> X-2.921 Y3.499 Z12.231 </boundaryPoint>)
(<boundaryPoint> X-2.921 Y6.403 Z12.231 </boundaryPoint>)
(<boundaryPoint> X-1.325 Y6.403 Z12.231 </boundaryPoint>)
(<boundaryPoint> X-1.325 Y9.5 Z12.231 </boundaryPoint>)
(<boundaryPoint> X-14.798 Y9.5 Z12.231 </boundaryPoint>)
(<boundaryPoint> X-15.0 Y9.14 Z12.231 </boundaryPoint>)
(<loop> outer )
G1 X3.73 Y7.49 Z12.23 F4200.0
G1 X-3.73 Y7.49 Z12.23 F4200.0
G1 X-14.4 Y4.14 Z12.23 F4200.0
G1 F1200.0
G1 E1210.574
G1 F4200.0
M101
G1 X-14.4 Y4.1 Z12.23 F4800.0 E1210.576
G1 X-3.52 Y4.1 Z12.23 F4800.0 E1211.151
G1 X-3.52 Y7.0 Z12.23 F4800.0 E1211.304
G1 X-1.93 Y7.0 Z12.23 F4800.0 E1211.389
G1 X-1.93 Y8.9 Z12.23 F4800.0 E1211.489
G1 X-14.4 Y8.9 Z12.23 F4800.0 E1212.148
G1 X-14.4 Y4.14 Z12.23 F4800.0 E1212.399
G1 F1200.0
G1 E1212.399
G1 F4800.0
M103
(</loop>)
(<edge> outer )
;M108 R40.0
G1 X-14.44 Y3.7 Z12.23 F4200.0
G1 F1200.0
G1 E1212.399
G1 F4200.0
M101
G1 X-14.4 Y3.7 Z12.23 F2400.0 E1212.402
M73 P46 (display progress)
G1 X-3.12 Y3.7 Z12.23 F2400.0 E1212.997
G1 X-3.12 Y6.6 Z12.23 F2400.0 E1213.151
G1 X-1.53 Y6.6 Z12.23 F2400.0 E1213.235
G1 X-1.53 Y9.3 Z12.23 F2400.0 E1213.378
G1 X-14.68 Y9.3 Z12.23 F2400.0 E1214.073
G1 X-14.8 Y9.09 Z12.23 F2400.0 E1214.085
G1 X-14.8 Y3.7 Z12.23 F2400.0 E1214.37
G1 X-14.44 Y3.7 Z12.23 F2400.0 E1214.389
G1 F1200.0
G1 E1213.389
G1 F2400.0
M103
(</edge>)
(</boundaryPerimeter>)
(<infill>)
(<infillBoundary>)
(<infillPoint> X-14.4 Y4.099 Z10.665 </infillPoint>)
(<infillPoint> X-3.521 Y4.099 Z10.665 </infillPoint>)
(<infillPoint> X-3.521 Y7.003 Z10.665 </infillPoint>)
(<infillPoint> X-1.925 Y7.003 Z10.665 </infillPoint>)
(<infillPoint> X-1.925 Y8.9 Z10.665 </infillPoint>)
(<infillPoint> X-14.4 Y8.9 Z10.665 </infillPoint>)
(</infillBoundary>)
;M108 R80.0
G1 X-14.12 Y7.2 Z12.23 F4200.0
G1 F1200.0
G1 E1214.389
G1 F4200.0
M101
G1 X-3.8 Y7.2 Z12.23 F4800.0 E1214.934
G1 X-3.8 Y6.8 Z12.23 F4800.0 E1214.955
G1 X-14.12 Y6.8 Z12.23 F4800.0 E1215.5
G1 X-14.12 Y6.4 Z12.23 F4800.0 E1215.522
G1 X-3.8 Y6.4 Z12.23 F4800.0 E1216.067
G1 X-3.8 Y6.0 Z12.23 F4800.0 E1216.088
G1 X-14.12 Y6.0 Z12.23 F4800.0 E1216.633
G1 X-14.12 Y5.6 Z12.23 F4800.0 E1216.654
G1 X-3.8 Y5.6 Z12.23 F4800.0 E1217.199
G1 X-3.8 Y5.2 Z12.23 F4800.0 E1217.22
G1 X-14.12 Y5.2 Z12.23 F4800.0 E1217.765
G1 X-14.12 Y4.8 Z12.23 F4800.0 E1217.786
G1 X-3.8 Y4.8 Z12.23 F4800.0 E1218.332
G1 X-4.01 Y4.4 Z12.23 F4800.0 E1218.355
G1 X-13.91 Y4.4 Z12.23 F4800.0 E1218.879
G1 F1200.0
G1 E1217.879
G1 F4800.0
M103
G1 X-2.21 Y7.6 Z12.23 F4200.0
G1 F1200.0
G1 E1218.879
G1 F4200.0
M101
G1 X-14.12 Y7.6 Z12.23 F4800.0 E1219.508
G1 X-14.12 Y8.0 Z12.23 F4800.0 E1219.529
G1 X-2.21 Y8.0 Z12.23 F4800.0 E1220.159
G1 X-2.21 Y8.4 Z12.23 F4800.0 E1220.18
G1 X-14.11 Y8.4 Z12.23 F4800.0 E1220.808
G1 F1200.0
G1 E1219.808
G1 F4800.0
M103
(</infill>)
(</nestedRing>)
(<nestedRing>)
(<boundaryPerimeter>)
(<boundaryPoint> X15.001 Y9.5 Z12.231 </boundaryPoint>)
(<boundaryPoint> X1.325 Y9.5 Z12.231 </boundaryPoint>)
(<boundaryPoint> X1.325 Y6.403 Z12.231 </boundaryPoint>)
(<boundaryPoint> X2.82 Y6.403 Z12.231 </boundaryPoint>)
(<boundaryPoint> X2.82 Y3.499 Z12.231 </boundaryPoint>)
(<boundaryPoint> X15.001 Y3.499 Z12.231 </boundaryPoint>)
(<loop> outer )
G1 X-3.73 Y8.44 Z12.23 F4200.0
G1 X3.73 Y8.44 Z12.23 F4200.0
G1 X1.93 Y8.44 Z12.23 F4200.0
G1 F1200.0
G1 E1220.808
G1 F4200.0
M101
G1 X1.93 Y8.4 Z12.23 F4800.0 E1220.81
G1 X1.93 Y7.0 Z12.23 F4800.0 E1220.884
G1 X3.42 Y7.0 Z12.23 F4800.0 E1220.963
G1 X3.42 Y4.1 Z12.23 F4800.0 E1221.117
G1 X14.4 Y4.1 Z12.23 F4800.0 E1221.697
G1 X14.4 Y8.9 Z12.23 F4800.0 E1221.95
G1 X1.93 Y8.9 Z12.23 F4800.0 E1222.609
G1 X1.93 Y8.44 Z12.23 F4800.0 E1222.634
G1 F1200.0
G1 E1222.634
G1 F4800.0
M103
(</loop>)
(<edge> outer )
;M108 R40.0
G1 X1.53 Y8.44 Z12.23 F4200.0
G1 F1200.0
G1 E1222.634
G1 F4200.0
M101
G1 X1.53 Y8.4 Z12.23 F2400.0 E1222.636
G1 X1.53 Y6.6 Z12.23 F2400.0 E1222.731
G1 X3.02 Y6.6 Z12.23 F2400.0 E1222.81
G1 X3.02 Y3.7 Z12.23 F2400.0 E1222.963
G1 X14.8 Y3.7 Z12.23 F2400.0 E1223.585
G1 X14.8 Y9.3 Z12.23 F2400.0 E1223.881
G1 X1.53 Y9.3 Z12.23 F2400.0 E1224.582
G1 X1.53 Y8.44 Z12.23 F2400.0 E1224.628
G1 F1200.0
G1 E1223.628
G1 F2400.0
M103
(</edge>)
(</boundaryPerimeter>)
(<infill>)
(<infillBoundary>)
(<infillPoint> X14.401 Y8.9 Z10.665 </infillPoint>)
(<infillPoint> X1.925 Y8.9 Z10.665 </infillPoint>)
(<infillPoint> X1.925 Y7.003 Z10.665 </infillPoint>)
(<infillPoint> X3.42 Y7.003 Z10.665 </infillPoint>)
(<infillPoint> X3.42 Y4.099 Z10.665 </infillPoint>)
(<infillPoint> X14.401 Y4.099 Z10.665 </infillPoint>)
(</infillBoundary>)
;M108 R80.0
G1 X14.11 Y8.4 Z12.23 F4200.0
G1 F1200.0
G1 E1224.628
G1 F4200.0
M101
G1 X2.21 Y8.4 Z12.23 F4800.0 E1225.256
G1 X2.21 Y8.0 Z12.23 F4800.0 E1225.278
G1 X14.12 Y8.0 Z12.23 F4800.0 E1225.907
G1 X14.12 Y7.6 Z12.23 F4800.0 E1225.928
G1 X2.21 Y7.6 Z12.23 F4800.0 E1226.558
G1 F1200.0
G1 E1226.01
G1 F4800.0
M103
G1 X3.7 Y7.2 Z12.23 F4200.0
G1 F1200.0
G1 E1226.558
G1 F4200.0
M101
G1 X14.12 Y7.2 Z12.23 F4800.0 E1227.108
G1 X14.12 Y6.8 Z12.23 F4800.0 E1227.129
G1 X3.7 Y6.8 Z12.23 F4800.0 E1227.68
G1 X3.7 Y6.4 Z12.23 F4800.0 E1227.701
G1 X14.12 Y6.4 Z12.23 F4800.0 E1228.251
G1 X14.12 Y6.0 Z12.23 F4800.0 E1228.273
G1 X3.7 Y6.0 Z12.23 F4800.0 E1228.823
G1 X3.7 Y5.6 Z12.23 F4800.0 E1228.844
G1 X14.12 Y5.6 Z12.23 F4800.0 E1229.395
G1 X14.12 Y5.2 Z12.23 F4800.0 E1229.416
G1 X3.7 Y5.2 Z12.23 F4800.0 E1229.966
G1 X3.7 Y4.8 Z12.23 F4800.0 E1229.987
G1 X14.12 Y4.8 Z12.23 F4800.0 E1230.538
G1 X13.91 Y4.4 Z12.23 F4800.0 E1230.562
G1 X3.91 Y4.4 Z12.23 F4800.0 E1231.09
G1 F1200.0
G1 E1230.09
G1 F4800.0
M103
(</infill>)
(</nestedRing>)
(</rotation>)
(</layer>)
(<layer> 12.501 )
(<supportLayer>)
;M108 R56.0
G1 X-9.65 Y-12.6 Z12.5 F4200.0
G1 F1200.0
G1 E1231.09
G1 F4200.0
M101
G1 X9.65 Y-12.6 Z12.5 F4800.0 E1231.804
G1 X9.65 Y-10.8 Z12.5 F4800.0 E1231.871
G1 X-9.65 Y-10.8 Z12.5 F4800.0 E1232.585
G1 F1200.0
G1 E1231.585
G1 F4800.0
M103
G1 X-9.65 Y-5.4 Z12.5 F4200.0
G1 F1200.0
G1 E1232.585
G1 F4200.0
M101
G1 X9.65 Y-5.4 Z12.5 F4800.0 E1233.298
G1 X9.25 Y-3.6 Z12.5 F4800.0 E1233.367
G1 X-9.25 Y-3.6 Z12.5 F4800.0 E1234.051
G1 X-9.65 Y-1.8 Z12.5 F4800.0 E1234.119
G1 X9.65 Y-1.8 Z12.5 F4800.0 E1234.833
G1 X9.65 Y0.0 Z12.5 F4800.0 E1234.899
G1 X-9.65 Y0.0 Z12.5 F4800.0 E1235.613
G1 F1200.0
G1 E1234.613
G1 F4800.0
M103
G1 X-2.47 Y3.6 Z12.5 F4200.0
G1 F1200.0
G1 E1235.613
G1 F4200.0
M101
G1 X2.36 Y3.6 Z12.5 F4800.0 E1235.792
G1 F1200.0
G1 E1234.992
G1 F4800.0
M103
G1 X2.36 Y5.4 Z12.5 F4200.0
G1 F1200.0
G1 E1235.792
G1 F4200.0
M101
G1 X-2.47 Y5.4 Z12.5 F4800.0 E1235.97
G1 F1200.0
G1 E1234.97
G1 F4800.0
M103
G1 X-1.49 Y6.8 Z12.5 F4200.0
G1 X-1.52 Y6.79 Z12.5 F4200.0
G1 X-0.72 Y7.2 Z12.5 F4200.0
G1 F1200.0
G1 E1235.97
G1 F4200.0
M101
G1 X0.72 Y7.2 Z12.5 F4800.0 E1236.023
G1 F1200.0
G1 E1235.223
G1 F4800.0
M103
G1 X0.72 Y9.0 Z12.5 F4200.0
G1 F1200.0
G1 E1236.023
G1 F4200.0
M101
G1 X-0.72 Y9.0 Z12.5 F4800.0 E1236.076
G1 F1200.0
G1 E1235.076
G1 F4800.0
M103
G1 X-1.52 Y9.04 Z12.5 F4200.0
G1 X-5.7 Y9.1 Z12.5 F4200.0
G1 X-18.65 Y10.8 Z12.5 F4200.0
G1 F1200.0
G1 E1236.076
G1 F4200.0
M101
G1 X18.65 Y10.8 Z12.5 F4800.0 E1237.456
G1 X18.65 Y12.6 Z12.5 F4800.0 E1237.522
G1 X-18.65 Y12.6 Z12.5 F4800.0 E1238.902
G1 F1200.0
G1 E1237.902
G1 F4800.0
M103
M73 P47 (display progress)
;M108 R80.0
(</supportLayer>)
(<rotation> (6.12323399574e-17+1j) )
(<nestedRing>)
(<boundaryPerimeter>)
(<boundaryPoint> X-15.0 Y9.5 Z12.501 </boundaryPoint>)
(<boundaryPoint> X-15.0 Y3.499 Z12.501 </boundaryPoint>)
(<boundaryPoint> X-2.867 Y3.499 Z12.501 </boundaryPoint>)
(<boundaryPoint> X-2.867 Y6.403 Z12.501 </boundaryPoint>)
(<boundaryPoint> X-1.118 Y6.403 Z12.501 </boundaryPoint>)
(<boundaryPoint> X-1.118 Y9.5 Z12.501 </boundaryPoint>)
(<boundaryPoint> X-14.443 Y9.5 Z12.501 </boundaryPoint>)
(<loop> outer )
G1 X-14.4 Y4.44 Z12.5 F4200.0
G1 F1200.0
G1 E1238.902
G1 F4200.0
M101
G1 X-14.4 Y4.1 Z12.5 F4800.0 E1238.92
G1 X-3.47 Y4.1 Z12.5 F4800.0 E1239.498
G1 X-3.47 Y7.0 Z12.5 F4800.0 E1239.651
G1 X-1.72 Y7.0 Z12.5 F4800.0 E1239.743
G1 X-1.72 Y8.9 Z12.5 F4800.0 E1239.844
G1 X-14.37 Y8.9 Z12.5 F4800.0 E1240.512
G1 X-14.4 Y8.84 Z12.5 F4800.0 E1240.515
G1 X-14.4 Y4.44 Z12.5 F4800.0 E1240.748
G1 F1200.0
G1 E1240.748
G1 F4800.0
M103
(</loop>)
(<edge> outer )
;M108 R40.0
G1 X-14.75 Y3.7 Z12.5 F4200.0
G1 F1200.0
G1 E1240.748
G1 F4200.0
M101
G1 X-14.4 Y3.7 Z12.5 F2400.0 E1240.766
G1 X-3.07 Y3.7 Z12.5 F2400.0 E1241.365
G1 X-3.07 Y6.6 Z12.5 F2400.0 E1241.518
G1 X-1.32 Y6.6 Z12.5 F2400.0 E1241.61
G1 X-1.32 Y9.3 Z12.5 F2400.0 E1241.753
G1 X-14.09 Y9.3 Z12.5 F2400.0 E1242.427
G1 X-14.8 Y9.3 Z12.5 F2400.0 E1242.465
G1 X-14.8 Y3.7 Z12.5 F2400.0 E1242.761
G1 X-14.75 Y3.7 Z12.5 F2400.0 E1242.764
G1 F1200.0
G1 E1241.764
G1 F2400.0
M103
(</edge>)
(</boundaryPerimeter>)
(<infill>)
(<infillBoundary>)
(<infillPoint> X-14.4 Y8.841 Z10.935 </infillPoint>)
(<infillPoint> X-14.4 Y4.099 Z10.935 </infillPoint>)
(<infillPoint> X-3.467 Y4.099 Z10.935 </infillPoint>)
(<infillPoint> X-3.467 Y7.003 Z10.935 </infillPoint>)
(<infillPoint> X-1.718 Y7.003 Z10.935 </infillPoint>)
(<infillPoint> X-1.718 Y8.9 Z10.935 </infillPoint>)
(<infillPoint> X-14.368 Y8.9 Z10.935 </infillPoint>)
(</infillBoundary>)
;M108 R80.0
G1 X-2.0 Y7.51 Z12.5 F4200.0
G1 F1200.0
G1 E1242.764
G1 F4200.0
M101
G1 X-2.0 Y8.39 Z12.5 F4800.0 E1242.81
G1 X-2.4 Y8.62 Z12.5 F4800.0 E1242.835
G1 X-2.4 Y7.28 Z12.5 F4800.0 E1242.905
G1 X-2.8 Y7.28 Z12.5 F4800.0 E1242.927
G1 X-2.8 Y8.62 Z12.5 F4800.0 E1242.997
G1 X-3.2 Y8.62 Z12.5 F4800.0 E1243.018
G1 X-3.2 Y7.28 Z12.5 F4800.0 E1243.089
G1 X-3.6 Y7.28 Z12.5 F4800.0 E1243.11
G1 X-3.6 Y8.62 Z12.5 F4800.0 E1243.18
G1 X-4.0 Y8.62 Z12.5 F4800.0 E1243.201
G1 X-4.0 Y4.38 Z12.5 F4800.0 E1243.425
G1 X-4.4 Y4.38 Z12.5 F4800.0 E1243.446
G1 X-4.4 Y8.62 Z12.5 F4800.0 E1243.67
G1 X-4.8 Y8.62 Z12.5 F4800.0 E1243.691
G1 X-4.8 Y4.38 Z12.5 F4800.0 E1243.915
G1 X-5.2 Y4.38 Z12.5 F4800.0 E1243.936
G1 X-5.2 Y8.61 Z12.5 F4800.0 E1244.16
G1 X-5.6 Y8.61 Z12.5 F4800.0 E1244.181
G1 X-5.6 Y4.38 Z12.5 F4800.0 E1244.405
G1 X-6.0 Y4.38 Z12.5 F4800.0 E1244.426
G1 X-6.0 Y8.61 Z12.5 F4800.0 E1244.65
G1 X-6.4 Y8.61 Z12.5 F4800.0 E1244.671
G1 X-6.4 Y4.38 Z12.5 F4800.0 E1244.894
G1 X-6.8 Y4.38 Z12.5 F4800.0 E1244.916
G1 X-6.8 Y8.61 Z12.5 F4800.0 E1245.139
G1 X-7.2 Y8.61 Z12.5 F4800.0 E1245.16
G1 X-7.2 Y4.38 Z12.5 F4800.0 E1245.384
G1 X-7.6 Y4.38 Z12.5 F4800.0 E1245.405
G1 X-7.6 Y8.61 Z12.5 F4800.0 E1245.628
G1 X-8.0 Y8.61 Z12.5 F4800.0 E1245.65
G1 X-8.0 Y4.38 Z12.5 F4800.0 E1245.873
G1 X-8.4 Y4.38 Z12.5 F4800.0 E1245.894
G1 X-8.4 Y8.61 Z12.5 F4800.0 E1246.118
G1 X-8.8 Y8.61 Z12.5 F4800.0 E1246.139
G1 X-8.8 Y4.38 Z12.5 F4800.0 E1246.362
G1 X-9.2 Y4.38 Z12.5 F4800.0 E1246.383
G1 X-9.2 Y8.61 Z12.5 F4800.0 E1246.606
G1 X-9.6 Y8.61 Z12.5 F4800.0 E1246.628
G1 X-9.6 Y4.38 Z12.5 F4800.0 E1246.851
G1 X-10.0 Y4.38 Z12.5 F4800.0 E1246.872
G1 X-10.0 Y8.61 Z12.5 F4800.0 E1247.095
G1 X-10.4 Y8.6 Z12.5 F4800.0 E1247.116
G1 X-10.4 Y4.38 Z12.5 F4800.0 E1247.34
G1 X-10.8 Y4.38 Z12.5 F4800.0 E1247.361
G1 X-10.8 Y8.6 Z12.5 F4800.0 E1247.584
G1 X-11.2 Y8.6 Z12.5 F4800.0 E1247.605
G1 X-11.2 Y4.38 Z12.5 F4800.0 E1247.828
G1 X-11.6 Y4.38 Z12.5 F4800.0 E1247.849
G1 X-11.6 Y8.6 Z12.5 F4800.0 E1248.072
G1 X-12.0 Y8.6 Z12.5 F4800.0 E1248.093
G1 X-12.0 Y4.38 Z12.5 F4800.0 E1248.317
G1 X-12.4 Y4.38 Z12.5 F4800.0 E1248.338
G1 X-12.4 Y8.6 Z12.5 F4800.0 E1248.561
G1 X-12.8 Y8.6 Z12.5 F4800.0 E1248.582
G1 X-12.8 Y4.38 Z12.5 F4800.0 E1248.805
G1 X-13.2 Y4.38 Z12.5 F4800.0 E1248.826
G1 X-13.2 Y8.6 Z12.5 F4800.0 E1249.049
G1 X-13.6 Y8.6 Z12.5 F4800.0 E1249.07
G1 X-13.6 Y4.38 Z12.5 F4800.0 E1249.293
G1 X-14.0 Y4.49 Z12.5 F4800.0 E1249.315
G1 X-14.0 Y8.6 Z12.5 F4800.0 E1249.532
G1 F1200.0
G1 E1248.532
G1 F4800.0
M103
(</infill>)
(</nestedRing>)
(<nestedRing>)
(<boundaryPerimeter>)
(<boundaryPoint> X15.001 Y9.5 Z12.501 </boundaryPoint>)
(<boundaryPoint> X1.119 Y9.5 Z12.501 </boundaryPoint>)
(<boundaryPoint> X1.119 Y6.403 Z12.501 </boundaryPoint>)
(<boundaryPoint> X2.766 Y6.403 Z12.501 </boundaryPoint>)
(<boundaryPoint> X2.766 Y3.499 Z12.501 </boundaryPoint>)
(<boundaryPoint> X15.001 Y3.499 Z12.501 </boundaryPoint>)
(<loop> outer )
G1 X-3.52 Y8.89 Z12.5 F4200.0
G1 X3.52 Y8.89 Z12.5 F4200.0
G1 X1.76 Y8.9 Z12.5 F4200.0
G1 F1200.0
G1 E1249.532
G1 F4200.0
M101
G1 X1.72 Y8.9 Z12.5 F4800.0 E1249.534
G1 X1.72 Y8.6 Z12.5 F4800.0 E1249.55
G1 X1.72 Y7.0 Z12.5 F4800.0 E1249.634
G1 X3.37 Y7.0 Z12.5 F4800.0 E1249.721
G1 X3.37 Y4.1 Z12.5 F4800.0 E1249.875
G1 X14.4 Y4.1 Z12.5 F4800.0 E1250.458
G1 X14.4 Y8.9 Z12.5 F4800.0 E1250.711
G1 X1.76 Y8.9 Z12.5 F4800.0 E1251.379
G1 F1200.0
G1 E1251.379
G1 F4800.0
M103
(</loop>)
(<edge> outer )
;M108 R40.0
G1 X1.32 Y8.94 Z12.5 F4200.0
G1 F1200.0
G1 E1251.379
G1 F4200.0
M101
G1 X1.32 Y8.6 Z12.5 F2400.0 E1251.397
G1 X1.32 Y6.6 Z12.5 F2400.0 E1251.503
G1 X2.97 Y6.6 Z12.5 F2400.0 E1251.59
G1 X2.97 Y3.7 Z12.5 F2400.0 E1251.743
G1 X14.8 Y3.7 Z12.5 F2400.0 E1252.368
G1 X14.8 Y9.3 Z12.5 F2400.0 E1252.664
G1 X1.32 Y9.3 Z12.5 F2400.0 E1253.376
G1 X1.32 Y8.94 Z12.5 F2400.0 E1253.395
G1 F1200.0
G1 E1253.395
G1 F2400.0
M103
(</edge>)
(</boundaryPerimeter>)
(<infill>)
(<infillBoundary>)
(<infillPoint> X14.401 Y8.9 Z10.935 </infillPoint>)
(<infillPoint> X1.719 Y8.9 Z10.935 </infillPoint>)
(<infillPoint> X1.719 Y7.003 Z10.935 </infillPoint>)
(<infillPoint> X3.366 Y7.003 Z10.935 </infillPoint>)
(<infillPoint> X3.366 Y4.099 Z10.935 </infillPoint>)
(<infillPoint> X14.401 Y4.099 Z10.935 </infillPoint>)
(</infillBoundary>)
;M108 R80.0
G1 X2.0 Y8.39 Z12.5 F4200.0
G1 F1200.0
G1 E1253.395
G1 F4200.0
M101
G1 X2.0 Y7.51 Z12.5 F4800.0 E1253.442
G1 X2.4 Y7.28 Z12.5 F4800.0 E1253.466
G1 X2.4 Y8.62 Z12.5 F4800.0 E1253.537
G1 X2.8 Y8.62 Z12.5 F4800.0 E1253.558
G1 X2.8 Y7.28 Z12.5 F4800.0 E1253.628
G1 X3.2 Y7.28 Z12.5 F4800.0 E1253.65
G1 X3.2 Y8.62 Z12.5 F4800.0 E1253.72
G1 X3.6 Y8.62 Z12.5 F4800.0 E1253.741
G1 X3.6 Y7.28 Z12.5 F4800.0 E1253.812
G1 F1200.0
G1 E1253.416
G1 F4800.0
M103
G1 X4.0 Y8.62 Z12.5 F4200.0
G1 F1200.0
G1 E1253.812
G1 F4200.0
M101
G1 X4.0 Y4.38 Z12.5 F4800.0 E1254.036
G1 X4.4 Y4.38 Z12.5 F4800.0 E1254.057
G1 X4.4 Y8.62 Z12.5 F4800.0 E1254.281
G1 X4.8 Y8.62 Z12.5 F4800.0 E1254.302
G1 X4.8 Y4.38 Z12.5 F4800.0 E1254.526
G1 X5.2 Y4.38 Z12.5 F4800.0 E1254.547
G1 X5.2 Y8.62 Z12.5 F4800.0 E1254.771
G1 X5.6 Y8.62 Z12.5 F4800.0 E1254.793
G1 X5.6 Y4.38 Z12.5 F4800.0 E1255.017
G1 X6.0 Y4.38 Z12.5 F4800.0 E1255.038
G1 X6.0 Y8.62 Z12.5 F4800.0 E1255.262
G1 X6.4 Y8.62 Z12.5 F4800.0 E1255.283
G1 X6.4 Y4.38 Z12.5 F4800.0 E1255.507
G1 X6.8 Y4.38 Z12.5 F4800.0 E1255.528
G1 X6.8 Y8.62 Z12.5 F4800.0 E1255.752
G1 X7.2 Y8.62 Z12.5 F4800.0 E1255.773
G1 X7.2 Y4.38 Z12.5 F4800.0 E1255.997
G1 X7.6 Y4.38 Z12.5 F4800.0 E1256.018
G1 X7.6 Y8.62 Z12.5 F4800.0 E1256.242
G1 X8.0 Y8.62 Z12.5 F4800.0 E1256.263
G1 X8.0 Y4.38 Z12.5 F4800.0 E1256.488
G1 X8.4 Y4.38 Z12.5 F4800.0 E1256.509
G1 X8.4 Y8.62 Z12.5 F4800.0 E1256.733
G1 X8.8 Y8.62 Z12.5 F4800.0 E1256.754
G1 X8.8 Y4.38 Z12.5 F4800.0 E1256.978
G1 X9.2 Y4.38 Z12.5 F4800.0 E1256.999
G1 X9.2 Y8.62 Z12.5 F4800.0 E1257.223
G1 X9.6 Y8.62 Z12.5 F4800.0 E1257.244
G1 X9.6 Y4.38 Z12.5 F4800.0 E1257.468
G1 X10.0 Y4.38 Z12.5 F4800.0 E1257.489
G1 X10.0 Y8.62 Z12.5 F4800.0 E1257.713
G1 X10.4 Y8.62 Z12.5 F4800.0 E1257.734
G1 X10.4 Y4.38 Z12.5 F4800.0 E1257.958
G1 X10.8 Y4.38 Z12.5 F4800.0 E1257.98
G1 X10.8 Y8.62 Z12.5 F4800.0 E1258.204
M73 P48 (display progress)
G1 X11.2 Y8.62 Z12.5 F4800.0 E1258.225
G1 X11.2 Y4.38 Z12.5 F4800.0 E1258.449
G1 X11.6 Y4.38 Z12.5 F4800.0 E1258.47
G1 X11.6 Y8.62 Z12.5 F4800.0 E1258.694
G1 X12.0 Y8.62 Z12.5 F4800.0 E1258.715
G1 X12.0 Y4.38 Z12.5 F4800.0 E1258.939
G1 X12.4 Y4.38 Z12.5 F4800.0 E1258.96
G1 X12.4 Y8.62 Z12.5 F4800.0 E1259.184
G1 X12.8 Y8.62 Z12.5 F4800.0 E1259.205
G1 X12.8 Y4.38 Z12.5 F4800.0 E1259.429
G1 X13.2 Y4.38 Z12.5 F4800.0 E1259.451
G1 X13.2 Y8.62 Z12.5 F4800.0 E1259.675
G1 X13.6 Y8.62 Z12.5 F4800.0 E1259.696
G1 X13.6 Y4.38 Z12.5 F4800.0 E1259.92
G1 X14.0 Y4.49 Z12.5 F4800.0 E1259.942
G1 X14.0 Y8.51 Z12.5 F4800.0 E1260.154
G1 F1200.0
G1 E1259.154
G1 F4800.0
M103
(</infill>)
(</nestedRing>)
(</rotation>)
(</layer>)
(<layer> 12.771 )
(<supportLayer>)
;M108 R56.0
G1 X-9.65 Y-12.6 Z12.77 F4200.0
G1 F1200.0
G1 E1260.154
G1 F4200.0
M101
G1 X9.65 Y-12.6 Z12.77 F4800.0 E1260.868
G1 X9.65 Y-10.8 Z12.77 F4800.0 E1260.935
G1 X-9.65 Y-10.8 Z12.77 F4800.0 E1261.649
G1 F1200.0
G1 E1260.649
G1 F4800.0
M103
G1 X-9.65 Y-5.4 Z12.77 F4200.0
G1 F1200.0
G1 E1261.649
G1 F4200.0
M101
G1 X9.65 Y-5.4 Z12.77 F4800.0 E1262.362
G1 X9.25 Y-3.6 Z12.77 F4800.0 E1262.431
G1 X-9.25 Y-3.6 Z12.77 F4800.0 E1263.115
G1 X-9.65 Y-1.8 Z12.77 F4800.0 E1263.183
G1 X9.65 Y-1.8 Z12.77 F4800.0 E1263.897
G1 X9.65 Y0.0 Z12.77 F4800.0 E1263.963
G1 X-9.65 Y0.0 Z12.77 F4800.0 E1264.677
G1 F1200.0
G1 E1263.677
G1 F4800.0
M103
G1 X-2.39 Y3.6 Z12.77 F4200.0
G1 F1200.0
G1 E1264.677
G1 F4200.0
M101
G1 X2.29 Y3.6 Z12.77 F4800.0 E1264.85
G1 F1200.0
G1 E1264.05
G1 F4800.0
M103
G1 X2.29 Y5.4 Z12.77 F4200.0
G1 F1200.0
G1 E1264.85
G1 F4200.0
M101
G1 X-2.39 Y5.4 Z12.77 F4800.0 E1265.023
G1 F1200.0
G1 E1264.023
G1 F4800.0
M103
G1 X-1.31 Y6.8 Z12.77 F4200.0
G1 X-1.25 Y6.83 Z12.77 F4200.0
G1 X-0.45 Y7.2 Z12.77 F4200.0
G1 F1200.0
G1 E1265.023
G1 F4200.0
M101
G1 X0.45 Y7.2 Z12.77 F4800.0 E1265.056
G1 F1200.0
G1 E1264.256
G1 F4800.0
M103
G1 X0.45 Y9.0 Z12.77 F4200.0
G1 F1200.0
G1 E1265.056
G1 F4200.0
M101
G1 X-0.45 Y9.0 Z12.77 F4800.0 E1265.089
G1 F1200.0
G1 E1264.089
G1 F4800.0
M103
G1 X-1.25 Y9.04 Z12.77 F4200.0
G1 X-5.5 Y9.1 Z12.77 F4200.0
G1 X-18.65 Y10.8 Z12.77 F4200.0
G1 F1200.0
G1 E1265.089
G1 F4200.0
M101
G1 X18.65 Y10.8 Z12.77 F4800.0 E1266.468
G1 X18.65 Y12.6 Z12.77 F4800.0 E1266.535
G1 X-18.65 Y12.6 Z12.77 F4800.0 E1267.914
G1 F1200.0
G1 E1266.914
G1 F4800.0
M103
;M108 R80.0
(</supportLayer>)
(<rotation> (-1+1.22464679915e-16j) )
(<nestedRing>)
(<boundaryPerimeter>)
(<boundaryPoint> X-2.788 Y6.403 Z12.771 </boundaryPoint>)
(<boundaryPoint> X-0.848 Y6.403 Z12.771 </boundaryPoint>)
(<boundaryPoint> X-0.848 Y9.5 Z12.771 </boundaryPoint>)
(<boundaryPoint> X-15.0 Y9.5 Z12.771 </boundaryPoint>)
(<boundaryPoint> X-15.0 Y3.499 Z12.771 </boundaryPoint>)
(<boundaryPoint> X-2.788 Y3.499 Z12.771 </boundaryPoint>)
(<loop> outer )
G1 X-14.25 Y4.1 Z12.77 F4200.0
G1 F1200.0
G1 E1267.914
G1 F4200.0
M101
G1 X-3.39 Y4.1 Z12.77 F4800.0 E1268.488
G1 X-3.39 Y7.0 Z12.77 F4800.0 E1268.642
G1 X-1.45 Y7.0 Z12.77 F4800.0 E1268.744
G1 X-1.45 Y8.9 Z12.77 F4800.0 E1268.844
G1 X-14.4 Y8.9 Z12.77 F4800.0 E1269.528
G1 X-14.4 Y4.1 Z12.77 F4800.0 E1269.782
G1 X-14.25 Y4.1 Z12.77 F4800.0 E1269.79
G1 F1200.0
G1 E1269.79
G1 F4800.0
M103
(</loop>)
(<edge> outer )
;M108 R40.0
G1 X-14.8 Y3.95 Z12.77 F4200.0
G1 F1200.0
G1 E1269.79
G1 F4200.0
M101
G1 X-14.8 Y3.7 Z12.77 F2400.0 E1269.803
G1 X-2.99 Y3.7 Z12.77 F2400.0 E1270.427
G1 X-2.99 Y6.6 Z12.77 F2400.0 E1270.58
G1 X-1.05 Y6.6 Z12.77 F2400.0 E1270.683
G1 X-1.05 Y9.3 Z12.77 F2400.0 E1270.825
G1 X-14.8 Y9.3 Z12.77 F2400.0 E1271.552
G1 X-14.8 Y4.1 Z12.77 F2400.0 E1271.827
G1 X-14.8 Y3.95 Z12.77 F2400.0 E1271.835
G1 F1200.0
G1 E1270.835
G1 F2400.0
M103
(</edge>)
(</boundaryPerimeter>)
(<infill>)
(<infillBoundary>)
(<infillPoint> X-3.388 Y7.003 Z11.205 </infillPoint>)
(<infillPoint> X-1.448 Y7.003 Z11.205 </infillPoint>)
(<infillPoint> X-1.448 Y8.9 Z11.205 </infillPoint>)
(<infillPoint> X-14.4 Y8.9 Z11.205 </infillPoint>)
(<infillPoint> X-14.4 Y4.099 Z11.205 </infillPoint>)
(<infillPoint> X-3.388 Y4.099 Z11.205 </infillPoint>)
(</infillBoundary>)
;M108 R80.0
G1 X-14.12 Y7.2 Z12.77 F4200.0
G1 F1200.0
G1 E1271.835
G1 F4200.0
M101
G1 X-3.67 Y7.2 Z12.77 F4800.0 E1272.387
G1 X-3.67 Y6.8 Z12.77 F4800.0 E1272.408
G1 X-14.12 Y6.8 Z12.77 F4800.0 E1272.96
G1 X-14.12 Y6.4 Z12.77 F4800.0 E1272.981
G1 X-3.67 Y6.4 Z12.77 F4800.0 E1273.533
G1 X-3.67 Y6.0 Z12.77 F4800.0 E1273.554
G1 X-14.12 Y6.0 Z12.77 F4800.0 E1274.106
G1 X-14.12 Y5.6 Z12.77 F4800.0 E1274.128
G1 X-3.67 Y5.6 Z12.77 F4800.0 E1274.68
G1 X-3.67 Y5.2 Z12.77 F4800.0 E1274.701
G1 X-14.12 Y5.2 Z12.77 F4800.0 E1275.253
G1 X-14.12 Y4.8 Z12.77 F4800.0 E1275.274
G1 X-3.67 Y4.8 Z12.77 F4800.0 E1275.826
G1 X-3.88 Y4.4 Z12.77 F4800.0 E1275.85
G1 X-13.91 Y4.4 Z12.77 F4800.0 E1276.38
G1 F1200.0
G1 E1275.38
G1 F4800.0
M103
G1 X-1.73 Y7.6 Z12.77 F4200.0
G1 F1200.0
G1 E1276.38
G1 F4200.0
M101
G1 X-14.12 Y7.6 Z12.77 F4800.0 E1277.035
G1 X-14.12 Y8.0 Z12.77 F4800.0 E1277.056
G1 X-1.73 Y8.0 Z12.77 F4800.0 E1277.711
G1 X-1.74 Y8.4 Z12.77 F4800.0 E1277.732
G1 X-14.11 Y8.4 Z12.77 F4800.0 E1278.385
G1 F1200.0
G1 E1277.385
G1 F4800.0
M103
(</infill>)
(</nestedRing>)
(<nestedRing>)
(<boundaryPerimeter>)
(<boundaryPoint> X15.001 Y9.5 Z12.771 </boundaryPoint>)
(<boundaryPoint> X0.849 Y9.5 Z12.771 </boundaryPoint>)
(<boundaryPoint> X0.849 Y6.403 Z12.771 </boundaryPoint>)
(<boundaryPoint> X2.687 Y6.403 Z12.771 </boundaryPoint>)
(<boundaryPoint> X2.687 Y3.499 Z12.771 </boundaryPoint>)
(<boundaryPoint> X15.001 Y3.499 Z12.771 </boundaryPoint>)
(<loop> outer )
G1 X-3.25 Y8.26 Z12.77 F4200.0
G1 X3.25 Y8.26 Z12.77 F4200.0
G1 X1.45 Y8.25 Z12.77 F4200.0
G1 F1200.0
G1 E1278.385
G1 F4200.0
M101
G1 X1.45 Y7.0 Z12.77 F4800.0 E1278.451
G1 X3.29 Y7.0 Z12.77 F4800.0 E1278.548
G1 X3.29 Y4.1 Z12.77 F4800.0 E1278.702
G1 X14.4 Y4.1 Z12.77 F4800.0 E1279.289
G1 X14.4 Y8.9 Z12.77 F4800.0 E1279.543
G1 X1.45 Y8.9 Z12.77 F4800.0 E1280.227
G1 X1.45 Y8.4 Z12.77 F4800.0 E1280.253
G1 X1.45 Y8.25 Z12.77 F4800.0 E1280.261
G1 F1200.0
G1 E1280.261
G1 F4800.0
M103
(</loop>)
(<edge> outer )
;M108 R40.0
G1 X1.05 Y8.25 Z12.77 F4200.0
G1 F1200.0
G1 E1280.261
G1 F4200.0
M101
G1 X1.05 Y6.6 Z12.77 F2400.0 E1280.348
G1 X2.89 Y6.6 Z12.77 F2400.0 E1280.445
G1 X2.89 Y3.7 Z12.77 F2400.0 E1280.599
G1 X14.8 Y3.7 Z12.77 F2400.0 E1281.228
G1 X14.8 Y9.3 Z12.77 F2400.0 E1281.524
G1 X1.05 Y9.3 Z12.77 F2400.0 E1282.25
M73 P49 (display progress)
G1 X1.05 Y8.4 Z12.77 F2400.0 E1282.298
G1 X1.05 Y8.25 Z12.77 F2400.0 E1282.306
G1 F1200.0
G1 E1281.306
G1 F2400.0
M103
(</edge>)
(</boundaryPerimeter>)
(<infill>)
(<infillBoundary>)
(<infillPoint> X14.401 Y8.9 Z11.205 </infillPoint>)
(<infillPoint> X1.449 Y8.9 Z11.205 </infillPoint>)
(<infillPoint> X1.449 Y7.003 Z11.205 </infillPoint>)
(<infillPoint> X3.287 Y7.003 Z11.205 </infillPoint>)
(<infillPoint> X3.287 Y4.099 Z11.205 </infillPoint>)
(<infillPoint> X14.401 Y4.099 Z11.205 </infillPoint>)
(</infillBoundary>)
;M108 R80.0
G1 X14.11 Y8.4 Z12.77 F4200.0
G1 F1200.0
G1 E1282.306
G1 F4200.0
M101
G1 X1.74 Y8.4 Z12.77 F4800.0 E1282.959
G1 X1.73 Y8.0 Z12.77 F4800.0 E1282.981
G1 X14.12 Y8.0 Z12.77 F4800.0 E1283.635
G1 X14.12 Y7.6 Z12.77 F4800.0 E1283.656
G1 X1.73 Y7.6 Z12.77 F4800.0 E1284.311
G1 F1200.0
G1 E1283.43
G1 F4800.0
M103
G1 X3.57 Y7.2 Z12.77 F4200.0
G1 F1200.0
G1 E1284.311
G1 F4200.0
M101
G1 X14.12 Y7.2 Z12.77 F4800.0 E1284.868
G1 X14.12 Y6.8 Z12.77 F4800.0 E1284.89
G1 X3.57 Y6.8 Z12.77 F4800.0 E1285.447
G1 X3.57 Y6.4 Z12.77 F4800.0 E1285.468
G1 X14.12 Y6.4 Z12.77 F4800.0 E1286.026
G1 X14.12 Y6.0 Z12.77 F4800.0 E1286.047
G1 X3.57 Y6.0 Z12.77 F4800.0 E1286.604
G1 X3.57 Y5.6 Z12.77 F4800.0 E1286.626
G1 X14.12 Y5.6 Z12.77 F4800.0 E1287.183
G1 X14.12 Y5.2 Z12.77 F4800.0 E1287.204
G1 X3.57 Y5.2 Z12.77 F4800.0 E1287.762
G1 X3.57 Y4.8 Z12.77 F4800.0 E1287.783
G1 X14.12 Y4.8 Z12.77 F4800.0 E1288.34
G1 X13.91 Y4.4 Z12.77 F4800.0 E1288.364
G1 X3.77 Y4.4 Z12.77 F4800.0 E1288.9
G1 F1200.0
G1 E1287.9
G1 F4800.0
M103
(</infill>)
(</nestedRing>)
(</rotation>)
(</layer>)
(<layer> 13.041 )
(<supportLayer>)
;M108 R56.0
G1 X-9.65 Y-12.6 Z13.04 F4200.0
G1 F1200.0
G1 E1288.9
G1 F4200.0
M101
G1 X9.65 Y-12.6 Z13.04 F4800.0 E1289.614
G1 X9.65 Y-10.8 Z13.04 F4800.0 E1289.68
G1 X-9.65 Y-10.8 Z13.04 F4800.0 E1290.394
G1 F1200.0
G1 E1289.394
G1 F4800.0
M103
G1 X-9.65 Y-5.4 Z13.04 F4200.0
G1 F1200.0
G1 E1290.394
G1 F4200.0
M101
G1 X9.65 Y-5.4 Z13.04 F4800.0 E1291.108
G1 X9.25 Y-3.6 Z13.04 F4800.0 E1291.176
G1 X-9.25 Y-3.6 Z13.04 F4800.0 E1291.86
G1 X-9.65 Y-1.8 Z13.04 F4800.0 E1291.928
G1 X9.65 Y-1.8 Z13.04 F4800.0 E1292.642
G1 X9.65 Y0.0 Z13.04 F4800.0 E1292.709
G1 X-9.65 Y0.0 Z13.04 F4800.0 E1293.423
G1 F1200.0
G1 E1292.423
G1 F4800.0
M103
G1 X-2.21 Y3.6 Z13.04 F4200.0
G1 F1200.0
G1 E1293.423
G1 F4200.0
M101
G1 X2.1 Y3.6 Z13.04 F4800.0 E1293.582
G1 F1200.0
G1 E1292.782
G1 F4800.0
M103
G1 X2.1 Y5.4 Z13.04 F4200.0
G1 F1200.0
G1 E1293.582
G1 F4200.0
M101
G1 X-2.21 Y5.4 Z13.04 F4800.0 E1293.741
G1 F1200.0
G1 E1292.741
G1 F4800.0
M103
G1 X-3.01 Y5.53 Z13.04 F4200.0
G1 X-14.69 Y9.1 Z13.04 F4200.0
G1 X-18.65 Y10.8 Z13.04 F4200.0
G1 F1200.0
G1 E1293.741
G1 F4200.0
M101
G1 X18.65 Y10.8 Z13.04 F4800.0 E1295.121
G1 X18.65 Y12.6 Z13.04 F4800.0 E1295.187
G1 X-18.65 Y12.6 Z13.04 F4800.0 E1296.567
G1 F1200.0
G1 E1295.567
G1 F4800.0
M103
;M108 R80.0
(</supportLayer>)
(<rotation> (6.12323399574e-17+1j) )
(<nestedRing>)
(<boundaryPerimeter>)
(<boundaryPoint> X-2.607 Y6.403 Z13.041 </boundaryPoint>)
(<boundaryPoint> X-0.107 Y6.403 Z13.041 </boundaryPoint>)
(<boundaryPoint> X-0.107 Y9.5 Z13.041 </boundaryPoint>)
(<boundaryPoint> X-15.0 Y9.5 Z13.041 </boundaryPoint>)
(<boundaryPoint> X-15.0 Y3.499 Z13.041 </boundaryPoint>)
(<boundaryPoint> X-2.607 Y3.499 Z13.041 </boundaryPoint>)
(<loop> outer )
G1 X-14.4 Y4.26 Z13.04 F4200.0
G1 F1200.0
G1 E1296.567
G1 F4200.0
M101
G1 X-14.4 Y4.1 Z13.04 F4800.0 E1296.575
G1 X-3.21 Y4.1 Z13.04 F4800.0 E1297.166
G1 X-3.21 Y7.0 Z13.04 F4800.0 E1297.32
G1 X-0.71 Y7.0 Z13.04 F4800.0 E1297.452
G1 X-0.71 Y8.9 Z13.04 F4800.0 E1297.552
G1 X-14.4 Y8.9 Z13.04 F4800.0 E1298.275
G1 X-14.4 Y4.26 Z13.04 F4800.0 E1298.521
G1 F1200.0
G1 E1298.521
G1 F4800.0
M103
(</loop>)
(<edge> outer )
;M108 R40.0
G1 X-14.8 Y4.26 Z13.04 F4200.0
G1 F1200.0
G1 E1298.521
G1 F4200.0
M101
G1 X-14.8 Y4.1 Z13.04 F2400.0 E1298.529
G1 X-14.8 Y3.7 Z13.04 F2400.0 E1298.55
G1 X-2.81 Y3.7 Z13.04 F2400.0 E1299.184
G1 X-2.81 Y6.6 Z13.04 F2400.0 E1299.337
G1 X-0.31 Y6.6 Z13.04 F2400.0 E1299.469
G1 X-0.31 Y9.3 Z13.04 F2400.0 E1299.612
G1 X-14.8 Y9.3 Z13.04 F2400.0 E1300.377
G1 X-14.8 Y4.26 Z13.04 F2400.0 E1300.644
G1 F1200.0
G1 E1299.644
G1 F2400.0
M103
(</edge>)
(</boundaryPerimeter>)
(<infill>)
(<infillBoundary>)
(<infillPoint> X-3.207 Y7.003 Z11.475 </infillPoint>)
(<infillPoint> X-0.707 Y7.003 Z11.475 </infillPoint>)
(<infillPoint> X-0.707 Y8.9 Z11.475 </infillPoint>)
(<infillPoint> X-14.4 Y8.9 Z11.475 </infillPoint>)
(<infillPoint> X-14.4 Y4.099 Z11.475 </infillPoint>)
(<infillPoint> X-3.207 Y4.099 Z11.475 </infillPoint>)
(</infillBoundary>)
;M108 R80.0
G1 X-3.6 Y8.62 Z13.04 F4200.0
G1 F1200.0
G1 E1300.644
G1 F4200.0
M101
G1 X-3.6 Y4.49 Z13.04 F4800.0 E1300.862
G1 X-4.0 Y4.38 Z13.04 F4800.0 E1300.884
G1 X-4.0 Y8.62 Z13.04 F4800.0 E1301.108
G1 X-4.4 Y8.62 Z13.04 F4800.0 E1301.129
G1 X-4.4 Y4.38 Z13.04 F4800.0 E1301.353
G1 X-4.8 Y4.38 Z13.04 F4800.0 E1301.374
G1 X-4.8 Y8.62 Z13.04 F4800.0 E1301.598
G1 X-5.2 Y8.62 Z13.04 F4800.0 E1301.619
G1 X-5.2 Y4.38 Z13.04 F4800.0 E1301.843
G1 X-5.6 Y4.38 Z13.04 F4800.0 E1301.864
G1 X-5.6 Y8.62 Z13.04 F4800.0 E1302.088
G1 X-6.0 Y8.62 Z13.04 F4800.0 E1302.109
G1 X-6.0 Y4.38 Z13.04 F4800.0 E1302.333
G1 X-6.4 Y4.38 Z13.04 F4800.0 E1302.355
G1 X-6.4 Y8.62 Z13.04 F4800.0 E1302.579
G1 X-6.8 Y8.62 Z13.04 F4800.0 E1302.6
G1 X-6.8 Y4.38 Z13.04 F4800.0 E1302.824
G1 X-7.2 Y4.38 Z13.04 F4800.0 E1302.845
G1 X-7.2 Y8.62 Z13.04 F4800.0 E1303.069
G1 X-7.6 Y8.62 Z13.04 F4800.0 E1303.09
G1 X-7.6 Y4.38 Z13.04 F4800.0 E1303.314
G1 X-8.0 Y4.38 Z13.04 F4800.0 E1303.335
G1 X-8.0 Y8.62 Z13.04 F4800.0 E1303.559
G1 X-8.4 Y8.62 Z13.04 F4800.0 E1303.58
G1 X-8.4 Y4.38 Z13.04 F4800.0 E1303.804
G1 X-8.8 Y4.38 Z13.04 F4800.0 E1303.826
G1 X-8.8 Y8.62 Z13.04 F4800.0 E1304.05
G1 X-9.2 Y8.62 Z13.04 F4800.0 E1304.071
G1 X-9.2 Y4.38 Z13.04 F4800.0 E1304.295
G1 X-9.6 Y4.38 Z13.04 F4800.0 E1304.316
G1 X-9.6 Y8.62 Z13.04 F4800.0 E1304.54
G1 X-10.0 Y8.62 Z13.04 F4800.0 E1304.561
G1 X-10.0 Y4.38 Z13.04 F4800.0 E1304.785
G1 X-10.4 Y4.38 Z13.04 F4800.0 E1304.806
G1 X-10.4 Y8.62 Z13.04 F4800.0 E1305.03
G1 X-10.8 Y8.62 Z13.04 F4800.0 E1305.051
G1 X-10.8 Y4.38 Z13.04 F4800.0 E1305.275
G1 X-11.2 Y4.38 Z13.04 F4800.0 E1305.296
G1 X-11.2 Y8.62 Z13.04 F4800.0 E1305.521
G1 X-11.6 Y8.62 Z13.04 F4800.0 E1305.542
G1 X-11.6 Y4.38 Z13.04 F4800.0 E1305.766
G1 X-12.0 Y4.38 Z13.04 F4800.0 E1305.787
G1 X-12.0 Y8.62 Z13.04 F4800.0 E1306.011
G1 X-12.4 Y8.62 Z13.04 F4800.0 E1306.032
G1 X-12.4 Y4.38 Z13.04 F4800.0 E1306.256
G1 X-12.8 Y4.38 Z13.04 F4800.0 E1306.277
G1 X-12.8 Y8.62 Z13.04 F4800.0 E1306.501
G1 X-13.2 Y8.62 Z13.04 F4800.0 E1306.522
G1 X-13.2 Y4.38 Z13.04 F4800.0 E1306.746
G1 X-13.6 Y4.38 Z13.04 F4800.0 E1306.767
G1 X-13.6 Y8.62 Z13.04 F4800.0 E1306.991
G1 X-14.0 Y8.51 Z13.04 F4800.0 E1307.013
G1 X-14.0 Y4.49 Z13.04 F4800.0 E1307.226
G1 F1200.0
G1 E1306.226
G1 F4800.0
M103
G1 X-1.2 Y7.3 Z13.04 F4200.0
G1 F1200.0
G1 E1307.226
G1 F4200.0
M101
G1 X-1.2 Y8.61 Z13.04 F4800.0 E1307.295
M73 P50 (display progress)
G1 X-1.6 Y8.62 Z13.04 F4800.0 E1307.316
G1 X-1.6 Y7.28 Z13.04 F4800.0 E1307.387
G1 X-2.0 Y7.28 Z13.04 F4800.0 E1307.408
G1 X-2.0 Y8.62 Z13.04 F4800.0 E1307.479
G1 X-2.4 Y8.62 Z13.04 F4800.0 E1307.5
G1 X-2.4 Y7.28 Z13.04 F4800.0 E1307.57
G1 X-2.8 Y7.28 Z13.04 F4800.0 E1307.591
G1 X-2.8 Y8.62 Z13.04 F4800.0 E1307.662
G1 X-3.2 Y8.62 Z13.04 F4800.0 E1307.683
G1 X-3.2 Y7.28 Z13.04 F4800.0 E1307.754
G1 F1200.0
G1 E1306.754
G1 F4800.0
M103
(</infill>)
(</nestedRing>)
(<nestedRing>)
(<boundaryPerimeter>)
(<boundaryPoint> X15.001 Y9.5 Z13.041 </boundaryPoint>)
(<boundaryPoint> X0.108 Y9.5 Z13.041 </boundaryPoint>)
(<boundaryPoint> X0.108 Y6.403 Z13.041 </boundaryPoint>)
(<boundaryPoint> X2.506 Y6.403 Z13.041 </boundaryPoint>)
(<boundaryPoint> X2.506 Y3.499 Z13.041 </boundaryPoint>)
(<boundaryPoint> X15.001 Y3.499 Z13.041 </boundaryPoint>)
(<loop> outer )
G1 X-2.51 Y7.42 Z13.04 F4200.0
G1 X2.51 Y7.42 Z13.04 F4200.0
G1 X0.71 Y7.44 Z13.04 F4200.0
G1 F1200.0
G1 E1307.754
G1 F4200.0
M101
G1 X0.71 Y7.28 Z13.04 F4800.0 E1307.762
G1 X0.71 Y7.0 Z13.04 F4800.0 E1307.777
G1 X3.11 Y7.0 Z13.04 F4800.0 E1307.904
G1 X3.11 Y4.1 Z13.04 F4800.0 E1308.057
G1 X14.4 Y4.1 Z13.04 F4800.0 E1308.654
G1 X14.4 Y8.9 Z13.04 F4800.0 E1308.907
G1 X0.71 Y8.9 Z13.04 F4800.0 E1309.631
G1 X0.71 Y7.44 Z13.04 F4800.0 E1309.708
G1 F1200.0
G1 E1309.708
G1 F4800.0
M103
(</loop>)
(<edge> outer )
;M108 R40.0
G1 X0.31 Y7.44 Z13.04 F4200.0
G1 F1200.0
G1 E1309.708
G1 F4200.0
M101
G1 X0.31 Y7.28 Z13.04 F2400.0 E1309.716
G1 X0.31 Y6.6 Z13.04 F2400.0 E1309.752
G1 X2.71 Y6.6 Z13.04 F2400.0 E1309.879
G1 X2.71 Y3.7 Z13.04 F2400.0 E1310.032
G1 X14.8 Y3.7 Z13.04 F2400.0 E1310.671
G1 X14.8 Y9.3 Z13.04 F2400.0 E1310.967
G1 X0.31 Y9.3 Z13.04 F2400.0 E1311.732
G1 X0.31 Y7.44 Z13.04 F2400.0 E1311.831
G1 F1200.0
G1 E1311.831
G1 F2400.0
M103
(</edge>)
(</boundaryPerimeter>)
(<infill>)
(<infillBoundary>)
(<infillPoint> X14.401 Y8.9 Z11.475 </infillPoint>)
(<infillPoint> X0.708 Y8.9 Z11.475 </infillPoint>)
(<infillPoint> X0.708 Y7.003 Z11.475 </infillPoint>)
(<infillPoint> X3.106 Y7.003 Z11.475 </infillPoint>)
(<infillPoint> X3.106 Y4.099 Z11.475 </infillPoint>)
(<infillPoint> X14.401 Y4.099 Z11.475 </infillPoint>)
(</infillBoundary>)
;M108 R80.0
G1 X1.2 Y7.3 Z13.04 F4200.0
G1 F1200.0
G1 E1311.831
G1 F4200.0
M101
G1 X1.2 Y8.6 Z13.04 F4800.0 E1311.9
G1 X1.6 Y8.62 Z13.04 F4800.0 E1311.921
G1 X1.6 Y7.28 Z13.04 F4800.0 E1311.991
G1 X2.0 Y7.28 Z13.04 F4800.0 E1312.012
G1 X2.0 Y8.62 Z13.04 F4800.0 E1312.083
G1 X2.4 Y8.62 Z13.04 F4800.0 E1312.104
G1 X2.4 Y7.28 Z13.04 F4800.0 E1312.175
G1 X2.8 Y7.28 Z13.04 F4800.0 E1312.196
G1 X2.8 Y8.62 Z13.04 F4800.0 E1312.267
G1 X3.2 Y8.62 Z13.04 F4800.0 E1312.288
G1 X3.2 Y7.28 Z13.04 F4800.0 E1312.358
G1 F1200.0
G1 E1311.963
G1 F4800.0
M103
G1 X3.6 Y8.62 Z13.04 F4200.0
G1 F1200.0
G1 E1312.358
G1 F4200.0
M101
G1 X3.6 Y4.39 Z13.04 F4800.0 E1312.582
G1 X4.0 Y4.38 Z13.04 F4800.0 E1312.603
G1 X4.0 Y8.62 Z13.04 F4800.0 E1312.827
G1 X4.4 Y8.62 Z13.04 F4800.0 E1312.848
G1 X4.4 Y4.38 Z13.04 F4800.0 E1313.072
G1 X4.8 Y4.38 Z13.04 F4800.0 E1313.093
G1 X4.8 Y8.62 Z13.04 F4800.0 E1313.317
G1 X5.2 Y8.62 Z13.04 F4800.0 E1313.338
G1 X5.2 Y4.38 Z13.04 F4800.0 E1313.562
G1 X5.6 Y4.38 Z13.04 F4800.0 E1313.583
G1 X5.6 Y8.62 Z13.04 F4800.0 E1313.807
G1 X6.0 Y8.62 Z13.04 F4800.0 E1313.829
G1 X6.0 Y4.38 Z13.04 F4800.0 E1314.053
G1 X6.4 Y4.38 Z13.04 F4800.0 E1314.074
G1 X6.4 Y8.62 Z13.04 F4800.0 E1314.298
G1 X6.8 Y8.62 Z13.04 F4800.0 E1314.319
G1 X6.8 Y4.38 Z13.04 F4800.0 E1314.543
G1 X7.2 Y4.38 Z13.04 F4800.0 E1314.564
G1 X7.2 Y8.62 Z13.04 F4800.0 E1314.788
G1 X7.6 Y8.62 Z13.04 F4800.0 E1314.809
G1 X7.6 Y4.38 Z13.04 F4800.0 E1315.033
G1 X8.0 Y4.38 Z13.04 F4800.0 E1315.054
G1 X8.0 Y8.62 Z13.04 F4800.0 E1315.278
G1 X8.4 Y8.62 Z13.04 F4800.0 E1315.3
G1 X8.4 Y4.38 Z13.04 F4800.0 E1315.524
G1 X8.8 Y4.38 Z13.04 F4800.0 E1315.545
G1 X8.8 Y8.62 Z13.04 F4800.0 E1315.769
G1 X9.2 Y8.62 Z13.04 F4800.0 E1315.79
G1 X9.2 Y4.38 Z13.04 F4800.0 E1316.014
G1 X9.6 Y4.38 Z13.04 F4800.0 E1316.035
G1 X9.6 Y8.62 Z13.04 F4800.0 E1316.259
G1 X10.0 Y8.62 Z13.04 F4800.0 E1316.28
G1 X10.0 Y4.38 Z13.04 F4800.0 E1316.504
G1 X10.4 Y4.38 Z13.04 F4800.0 E1316.525
G1 X10.4 Y8.62 Z13.04 F4800.0 E1316.749
G1 X10.8 Y8.62 Z13.04 F4800.0 E1316.771
G1 X10.8 Y4.38 Z13.04 F4800.0 E1316.995
G1 X11.2 Y4.38 Z13.04 F4800.0 E1317.016
G1 X11.2 Y8.62 Z13.04 F4800.0 E1317.24
G1 X11.6 Y8.62 Z13.04 F4800.0 E1317.261
G1 X11.6 Y4.38 Z13.04 F4800.0 E1317.485
G1 X12.0 Y4.38 Z13.04 F4800.0 E1317.506
G1 X12.0 Y8.62 Z13.04 F4800.0 E1317.73
G1 X12.4 Y8.62 Z13.04 F4800.0 E1317.751
G1 X12.4 Y4.38 Z13.04 F4800.0 E1317.975
G1 X12.8 Y4.38 Z13.04 F4800.0 E1317.996
G1 X12.8 Y8.62 Z13.04 F4800.0 E1318.22
G1 X13.2 Y8.62 Z13.04 F4800.0 E1318.241
G1 X13.2 Y4.38 Z13.04 F4800.0 E1318.466
G1 X13.6 Y4.38 Z13.04 F4800.0 E1318.487
G1 X13.6 Y8.62 Z13.04 F4800.0 E1318.711
G1 X14.0 Y8.51 Z13.04 F4800.0 E1318.733
G1 X14.0 Y4.49 Z13.04 F4800.0 E1318.945
G1 F1200.0
G1 E1317.945
G1 F4800.0
M103
(</infill>)
(</nestedRing>)
(</rotation>)
(</layer>)
(<layer> 13.311 )
(<supportLayer>)
;M108 R56.0
G1 X-9.65 Y-12.6 Z13.31 F4200.0
G1 F1200.0
G1 E1318.945
G1 F4200.0
M101
G1 X9.65 Y-12.6 Z13.31 F4800.0 E1319.659
G1 X9.65 Y-10.8 Z13.31 F4800.0 E1319.726
G1 X-9.65 Y-10.8 Z13.31 F4800.0 E1320.44
G1 F1200.0
G1 E1319.44
G1 F4800.0
M103
G1 X-9.65 Y-5.4 Z13.31 F4200.0
G1 F1200.0
G1 E1320.44
G1 F4200.0
M101
G1 X9.65 Y-5.4 Z13.31 F4800.0 E1321.153
G1 X9.25 Y-3.6 Z13.31 F4800.0 E1321.222
G1 X-9.25 Y-3.6 Z13.31 F4800.0 E1321.906
G1 X-9.65 Y-1.8 Z13.31 F4800.0 E1321.974
G1 X9.65 Y-1.8 Z13.31 F4800.0 E1322.688
G1 X9.65 Y0.0 Z13.31 F4800.0 E1322.754
G1 X-9.65 Y0.0 Z13.31 F4800.0 E1323.468
G1 F1200.0
G1 E1322.468
G1 F4800.0
M103
G1 X-2.03 Y3.6 Z13.31 F4200.0
G1 F1200.0
G1 E1323.468
G1 F4200.0
M101
G1 X1.92 Y3.6 Z13.31 F4800.0 E1323.614
G1 F1200.0
G1 E1322.814
G1 F4800.0
M103
G1 X1.92 Y5.4 Z13.31 F4200.0
G1 F1200.0
G1 E1323.614
G1 F4200.0
M101
G1 X-2.03 Y5.4 Z13.31 F4800.0 E1323.76
G1 F1200.0
G1 E1322.76
G1 F4800.0
M103
G1 X-2.83 Y5.53 Z13.31 F4200.0
G1 X-14.65 Y9.1 Z13.31 F4200.0
G1 X-18.65 Y10.8 Z13.31 F4200.0
G1 F1200.0
G1 E1323.76
G1 F4200.0
M101
G1 X18.65 Y10.8 Z13.31 F4800.0 E1325.14
G1 X18.65 Y12.6 Z13.31 F4800.0 E1325.206
G1 X-18.65 Y12.6 Z13.31 F4800.0 E1326.586
G1 F1200.0
G1 E1325.586
G1 F4800.0
M103
;M108 R80.0
(</supportLayer>)
(<rotation> (-1+1.22464679915e-16j) )
(<nestedRing>)
(<boundaryPerimeter>)
(<boundaryPoint> X-2.427 Y6.403 Z13.311 </boundaryPoint>)
(<boundaryPoint> X2.326 Y6.403 Z13.311 </boundaryPoint>)
(<boundaryPoint> X2.326 Y3.499 Z13.311 </boundaryPoint>)
(<boundaryPoint> X15.001 Y3.499 Z13.311 </boundaryPoint>)
(<boundaryPoint> X15.001 Y9.5 Z13.311 </boundaryPoint>)
(<boundaryPoint> X-15.0 Y9.5 Z13.311 </boundaryPoint>)
(<boundaryPoint> X-15.0 Y3.499 Z13.311 </boundaryPoint>)
(<boundaryPoint> X-2.427 Y3.499 Z13.311 </boundaryPoint>)
(<loop> outer )
G1 X-14.4 Y4.56 Z13.31 F4200.0
G1 F1200.0
G1 E1326.586
G1 F4200.0
M101
G1 X-14.4 Y4.1 Z13.31 F4800.0 E1326.61
G1 X-3.03 Y4.1 Z13.31 F4800.0 E1327.211
G1 X-3.03 Y7.0 Z13.31 F4800.0 E1327.364
G1 X2.93 Y7.0 Z13.31 F4800.0 E1327.679
G1 X2.93 Y4.1 Z13.31 F4800.0 E1327.832
G1 X14.4 Y4.1 Z13.31 F4800.0 E1328.438
G1 X14.4 Y8.9 Z13.31 F4800.0 E1328.692
M73 P51 (display progress)
G1 X-14.4 Y8.9 Z13.31 F4800.0 E1330.213
G1 X-14.4 Y4.56 Z13.31 F4800.0 E1330.443
G1 F1200.0
G1 E1330.443
G1 F4800.0
M103
(</loop>)
(<edge> outer )
;M108 R40.0
G1 X-14.8 Y4.56 Z13.31 F4200.0
G1 F1200.0
G1 E1330.443
G1 F4200.0
M101
G1 X-14.8 Y4.1 Z13.31 F2400.0 E1330.467
G1 X-14.8 Y3.7 Z13.31 F2400.0 E1330.488
G1 X-2.63 Y3.7 Z13.31 F2400.0 E1331.131
G1 X-2.63 Y6.6 Z13.31 F2400.0 E1331.285
G1 X2.53 Y6.6 Z13.31 F2400.0 E1331.557
G1 X2.53 Y3.7 Z13.31 F2400.0 E1331.71
G1 X14.8 Y3.7 Z13.31 F2400.0 E1332.359
G1 X14.8 Y9.3 Z13.31 F2400.0 E1332.654
G1 X-14.8 Y9.3 Z13.31 F2400.0 E1334.218
G1 X-14.8 Y4.56 Z13.31 F2400.0 E1334.468
G1 F1200.0
G1 E1333.468
G1 F2400.0
M103
(</edge>)
(</boundaryPerimeter>)
(<infill>)
(<infillBoundary>)
(<infillPoint> X-3.027 Y7.003 Z11.745 </infillPoint>)
(<infillPoint> X2.926 Y7.003 Z11.745 </infillPoint>)
(<infillPoint> X2.926 Y4.099 Z11.745 </infillPoint>)
(<infillPoint> X14.401 Y4.099 Z11.745 </infillPoint>)
(<infillPoint> X14.401 Y8.9 Z11.745 </infillPoint>)
(<infillPoint> X-14.4 Y8.9 Z11.745 </infillPoint>)
(<infillPoint> X-14.4 Y4.099 Z11.745 </infillPoint>)
(<infillPoint> X-3.027 Y4.099 Z11.745 </infillPoint>)
(</infillBoundary>)
;M108 R80.0
G1 X-2.63 Y6.6 Z13.31 F4200.0
G1 X14.11 Y8.4 Z13.31 F4200.0
G1 F1200.0
G1 E1334.468
G1 F4200.0
M101
G1 X-14.11 Y8.4 Z13.31 F4800.0 E1335.959
G1 X-14.12 Y8.0 Z13.31 F4800.0 E1335.981
G1 X14.12 Y8.0 Z13.31 F4800.0 E1337.472
G1 X14.12 Y7.6 Z13.31 F4800.0 E1337.494
G1 X-14.12 Y7.6 Z13.31 F4800.0 E1338.985
G1 X-14.12 Y7.2 Z13.31 F4800.0 E1339.007
G1 X-3.31 Y7.2 Z13.31 F4800.0 E1339.578
G1 X-3.31 Y6.8 Z13.31 F4800.0 E1339.599
G1 X-14.12 Y6.8 Z13.31 F4800.0 E1340.17
G1 X-14.12 Y6.4 Z13.31 F4800.0 E1340.191
G1 X-3.31 Y6.4 Z13.31 F4800.0 E1340.762
G1 X-3.31 Y6.0 Z13.31 F4800.0 E1340.783
G1 X-14.12 Y6.0 Z13.31 F4800.0 E1341.355
G1 X-14.12 Y5.6 Z13.31 F4800.0 E1341.376
G1 X-3.31 Y5.6 Z13.31 F4800.0 E1341.947
G1 X-3.31 Y5.2 Z13.31 F4800.0 E1341.968
G1 X-14.12 Y5.2 Z13.31 F4800.0 E1342.539
G1 X-14.12 Y4.8 Z13.31 F4800.0 E1342.56
G1 X-3.31 Y4.8 Z13.31 F4800.0 E1343.132
G1 X-3.51 Y4.4 Z13.31 F4800.0 E1343.155
G1 X-13.91 Y4.4 Z13.31 F4800.0 E1343.705
G1 F1200.0
G1 E1342.705
G1 F4800.0
M103
G1 X-2.63 Y6.6 Z13.31 F4200.0
G1 X14.12 Y7.2 Z13.31 F4200.0
G1 F1200.0
G1 E1343.705
G1 F4200.0
M101
G1 X3.21 Y7.2 Z13.31 F4800.0 E1344.281
G1 X3.21 Y6.8 Z13.31 F4800.0 E1344.302
G1 X14.12 Y6.8 Z13.31 F4800.0 E1344.879
G1 X14.12 Y6.4 Z13.31 F4800.0 E1344.9
G1 X3.21 Y6.4 Z13.31 F4800.0 E1345.477
G1 X3.21 Y6.0 Z13.31 F4800.0 E1345.498
G1 X14.12 Y6.0 Z13.31 F4800.0 E1346.075
G1 X14.12 Y5.6 Z13.31 F4800.0 E1346.096
G1 X3.21 Y5.6 Z13.31 F4800.0 E1346.672
G1 X3.21 Y5.2 Z13.31 F4800.0 E1346.693
G1 X14.12 Y5.2 Z13.31 F4800.0 E1347.27
G1 X14.12 Y4.8 Z13.31 F4800.0 E1347.291
G1 X3.21 Y4.8 Z13.31 F4800.0 E1347.868
G1 X3.41 Y4.4 Z13.31 F4800.0 E1347.891
G1 X13.91 Y4.4 Z13.31 F4800.0 E1348.446
G1 F1200.0
G1 E1347.446
G1 F4800.0
M103
(</infill>)
(</nestedRing>)
(</rotation>)
(</layer>)
(<layer> 13.581 )
(<supportLayer>)
;M108 R56.0
G1 X-9.65 Y-12.6 Z13.58 F4200.0
G1 F1200.0
G1 E1348.446
G1 F4200.0
M101
G1 X9.65 Y-12.6 Z13.58 F4800.0 E1349.16
G1 X9.65 Y-10.8 Z13.58 F4800.0 E1349.227
G1 X-9.65 Y-10.8 Z13.58 F4800.0 E1349.94
G1 F1200.0
G1 E1348.94
G1 F4800.0
M103
G1 X-9.65 Y-5.4 Z13.58 F4200.0
G1 F1200.0
G1 E1349.94
G1 F4200.0
M101
G1 X9.65 Y-5.4 Z13.58 F4800.0 E1350.654
G1 X9.25 Y-3.6 Z13.58 F4800.0 E1350.722
G1 X-9.25 Y-3.6 Z13.58 F4800.0 E1351.407
G1 X-9.65 Y-1.8 Z13.58 F4800.0 E1351.475
G1 X9.65 Y-1.8 Z13.58 F4800.0 E1352.189
G1 X9.65 Y0.0 Z13.58 F4800.0 E1352.255
G1 X-9.65 Y0.0 Z13.58 F4800.0 E1352.969
G1 F1200.0
G1 E1351.969
G1 F4800.0
M103
G1 X-1.84 Y3.6 Z13.58 F4200.0
G1 F1200.0
G1 E1352.969
G1 F4200.0
M101
G1 X1.74 Y3.6 Z13.58 F4800.0 E1353.102
G1 F1200.0
G1 E1352.302
G1 F4800.0
M103
G1 X1.74 Y5.4 Z13.58 F4200.0
G1 F1200.0
G1 E1353.102
G1 F4200.0
M101
G1 X-1.84 Y5.4 Z13.58 F4800.0 E1353.234
G1 F1200.0
G1 E1352.234
G1 F4800.0
M103
G1 X-2.65 Y5.53 Z13.58 F4200.0
G1 X-14.61 Y9.1 Z13.58 F4200.0
G1 X-18.65 Y10.8 Z13.58 F4200.0
G1 F1200.0
G1 E1353.234
G1 F4200.0
M101
G1 X18.65 Y10.8 Z13.58 F4800.0 E1354.614
G1 X18.65 Y12.6 Z13.58 F4800.0 E1354.68
G1 X-18.65 Y12.6 Z13.58 F4800.0 E1356.06
G1 F1200.0
G1 E1355.06
G1 F4800.0
M103
;M108 R80.0
(</supportLayer>)
(<rotation> (6.12323399574e-17+1j) )
(<nestedRing>)
(<boundaryPerimeter>)
(<boundaryPoint> X-2.246 Y6.403 Z13.581 </boundaryPoint>)
(<boundaryPoint> X2.145 Y6.403 Z13.581 </boundaryPoint>)
(<boundaryPoint> X2.145 Y3.499 Z13.581 </boundaryPoint>)
(<boundaryPoint> X15.001 Y3.499 Z13.581 </boundaryPoint>)
(<boundaryPoint> X15.001 Y9.5 Z13.581 </boundaryPoint>)
(<boundaryPoint> X-15.0 Y9.5 Z13.581 </boundaryPoint>)
(<boundaryPoint> X-15.0 Y3.499 Z13.581 </boundaryPoint>)
(<boundaryPoint> X-2.246 Y3.499 Z13.581 </boundaryPoint>)
(<loop> outer )
G1 X-14.37 Y4.1 Z13.58 F4200.0
G1 F1200.0
G1 E1356.06
G1 F4200.0
M101
G1 X-2.85 Y4.1 Z13.58 F4800.0 E1356.668
G1 X-2.85 Y7.0 Z13.58 F4800.0 E1356.822
G1 X2.75 Y7.0 Z13.58 F4800.0 E1357.117
G1 X2.75 Y4.1 Z13.58 F4800.0 E1357.271
G1 X14.4 Y4.1 Z13.58 F4800.0 E1357.886
G1 X14.4 Y8.9 Z13.58 F4800.0 E1358.14
G1 X-14.4 Y8.9 Z13.58 F4800.0 E1359.661
G1 X-14.4 Y4.1 Z13.58 F4800.0 E1359.915
G1 X-14.37 Y4.1 Z13.58 F4800.0 E1359.917
G1 F1200.0
G1 E1359.917
G1 F4800.0
M103
(</loop>)
(<edge> outer )
;M108 R40.0
G1 X-14.8 Y4.07 Z13.58 F4200.0
G1 F1200.0
G1 E1359.917
G1 F4200.0
M101
G1 X-14.8 Y3.7 Z13.58 F2400.0 E1359.936
G1 X-2.45 Y3.7 Z13.58 F2400.0 E1360.589
G1 X-2.45 Y6.6 Z13.58 F2400.0 E1360.742
G1 X2.35 Y6.6 Z13.58 F2400.0 E1360.995
G1 X2.35 Y3.7 Z13.58 F2400.0 E1361.149
G1 X14.8 Y3.7 Z13.58 F2400.0 E1361.807
G1 X14.8 Y9.3 Z13.58 F2400.0 E1362.102
G1 X-14.8 Y9.3 Z13.58 F2400.0 E1363.666
G1 X-14.8 Y4.1 Z13.58 F2400.0 E1363.941
G1 X-14.8 Y4.07 Z13.58 F2400.0 E1363.943
G1 F1200.0
G1 E1362.943
G1 F2400.0
M103
(</edge>)
(</boundaryPerimeter>)
(<infill>)
(<infillBoundary>)
(<infillPoint> X-2.846 Y7.003 Z12.015 </infillPoint>)
(<infillPoint> X2.745 Y7.003 Z12.015 </infillPoint>)
(<infillPoint> X2.745 Y4.099 Z12.015 </infillPoint>)
(<infillPoint> X14.401 Y4.099 Z12.015 </infillPoint>)
(<infillPoint> X14.401 Y8.9 Z12.015 </infillPoint>)
(<infillPoint> X-14.4 Y8.9 Z12.015 </infillPoint>)
(<infillPoint> X-14.4 Y4.099 Z12.015 </infillPoint>)
(<infillPoint> X-2.846 Y4.099 Z12.015 </infillPoint>)
(</infillBoundary>)
;M108 R80.0
G1 X-3.2 Y8.62 Z13.58 F4200.0
G1 F1200.0
G1 E1363.943
G1 F4200.0
M101
G1 X-3.2 Y4.53 Z13.58 F4800.0 E1364.158
G1 X-3.6 Y4.38 Z13.58 F4800.0 E1364.181
G1 X-3.6 Y8.62 Z13.58 F4800.0 E1364.405
G1 X-4.0 Y8.62 Z13.58 F4800.0 E1364.426
G1 X-4.0 Y4.38 Z13.58 F4800.0 E1364.65
G1 X-4.4 Y4.38 Z13.58 F4800.0 E1364.671
G1 X-4.4 Y8.62 Z13.58 F4800.0 E1364.895
G1 X-4.8 Y8.62 Z13.58 F4800.0 E1364.917
G1 X-4.8 Y4.38 Z13.58 F4800.0 E1365.141
G1 X-5.2 Y4.38 Z13.58 F4800.0 E1365.162
G1 X-5.2 Y8.62 Z13.58 F4800.0 E1365.386
G1 X-5.6 Y8.62 Z13.58 F4800.0 E1365.407
G1 X-5.6 Y4.38 Z13.58 F4800.0 E1365.631
M73 P52 (display progress)
G1 X-6.0 Y4.38 Z13.58 F4800.0 E1365.652
G1 X-6.0 Y8.62 Z13.58 F4800.0 E1365.876
G1 X-6.4 Y8.62 Z13.58 F4800.0 E1365.897
G1 X-6.4 Y4.38 Z13.58 F4800.0 E1366.121
G1 X-6.8 Y4.38 Z13.58 F4800.0 E1366.142
G1 X-6.8 Y8.62 Z13.58 F4800.0 E1366.366
G1 X-7.2 Y8.62 Z13.58 F4800.0 E1366.388
G1 X-7.2 Y4.38 Z13.58 F4800.0 E1366.612
G1 X-7.6 Y4.38 Z13.58 F4800.0 E1366.633
G1 X-7.6 Y8.62 Z13.58 F4800.0 E1366.857
G1 X-8.0 Y8.62 Z13.58 F4800.0 E1366.878
G1 X-8.0 Y4.38 Z13.58 F4800.0 E1367.102
G1 X-8.4 Y4.38 Z13.58 F4800.0 E1367.123
G1 X-8.4 Y8.62 Z13.58 F4800.0 E1367.347
G1 X-8.8 Y8.62 Z13.58 F4800.0 E1367.368
G1 X-8.8 Y4.38 Z13.58 F4800.0 E1367.592
G1 X-9.2 Y4.38 Z13.58 F4800.0 E1367.613
G1 X-9.2 Y8.62 Z13.58 F4800.0 E1367.837
G1 X-9.6 Y8.62 Z13.58 F4800.0 E1367.859
G1 X-9.6 Y4.38 Z13.58 F4800.0 E1368.083
G1 X-10.0 Y4.38 Z13.58 F4800.0 E1368.104
G1 X-10.0 Y8.62 Z13.58 F4800.0 E1368.328
G1 X-10.4 Y8.62 Z13.58 F4800.0 E1368.349
G1 X-10.4 Y4.38 Z13.58 F4800.0 E1368.573
G1 X-10.8 Y4.38 Z13.58 F4800.0 E1368.594
G1 X-10.8 Y8.62 Z13.58 F4800.0 E1368.818
G1 X-11.2 Y8.62 Z13.58 F4800.0 E1368.839
G1 X-11.2 Y4.38 Z13.58 F4800.0 E1369.063
G1 X-11.6 Y4.38 Z13.58 F4800.0 E1369.084
G1 X-11.6 Y8.62 Z13.58 F4800.0 E1369.308
G1 X-12.0 Y8.62 Z13.58 F4800.0 E1369.329
G1 X-12.0 Y4.38 Z13.58 F4800.0 E1369.554
G1 X-12.4 Y4.38 Z13.58 F4800.0 E1369.575
G1 X-12.4 Y8.62 Z13.58 F4800.0 E1369.799
G1 X-12.8 Y8.62 Z13.58 F4800.0 E1369.82
G1 X-12.8 Y4.38 Z13.58 F4800.0 E1370.044
G1 X-13.2 Y4.38 Z13.58 F4800.0 E1370.065
G1 X-13.2 Y8.62 Z13.58 F4800.0 E1370.289
G1 X-13.6 Y8.62 Z13.58 F4800.0 E1370.31
G1 X-13.6 Y4.38 Z13.58 F4800.0 E1370.534
G1 X-14.0 Y4.49 Z13.58 F4800.0 E1370.556
G1 X-14.0 Y8.51 Z13.58 F4800.0 E1370.769
G1 F1200.0
G1 E1369.769
G1 F4800.0
M103
G1 X0.0 Y7.28 Z13.58 F4200.0
G1 F1200.0
G1 E1370.769
G1 F4200.0
M101
G1 X0.0 Y8.62 Z13.58 F4800.0 E1370.839
G1 X-0.4 Y8.62 Z13.58 F4800.0 E1370.86
G1 X-0.4 Y7.28 Z13.58 F4800.0 E1370.931
G1 X-0.8 Y7.28 Z13.58 F4800.0 E1370.952
G1 X-0.8 Y8.62 Z13.58 F4800.0 E1371.023
G1 X-1.2 Y8.62 Z13.58 F4800.0 E1371.044
G1 X-1.2 Y7.28 Z13.58 F4800.0 E1371.115
G1 X-1.6 Y7.28 Z13.58 F4800.0 E1371.136
G1 X-1.6 Y8.62 Z13.58 F4800.0 E1371.206
G1 X-2.0 Y8.62 Z13.58 F4800.0 E1371.227
G1 X-2.0 Y7.28 Z13.58 F4800.0 E1371.298
G1 X-2.4 Y7.28 Z13.58 F4800.0 E1371.319
G1 X-2.4 Y8.62 Z13.58 F4800.0 E1371.39
G1 X-2.8 Y8.62 Z13.58 F4800.0 E1371.411
G1 X-2.8 Y7.28 Z13.58 F4800.0 E1371.482
G1 F1200.0
G1 E1370.482
G1 F4800.0
M103
G1 X0.4 Y8.62 Z13.58 F4200.0
G1 F1200.0
G1 E1371.482
G1 F4200.0
M101
G1 X0.4 Y7.28 Z13.58 F4800.0 E1371.552
G1 X0.8 Y7.28 Z13.58 F4800.0 E1371.573
G1 X0.8 Y8.62 Z13.58 F4800.0 E1371.644
G1 X1.2 Y8.62 Z13.58 F4800.0 E1371.665
G1 X1.2 Y7.28 Z13.58 F4800.0 E1371.736
G1 X1.6 Y7.28 Z13.58 F4800.0 E1371.757
G1 X1.6 Y8.62 Z13.58 F4800.0 E1371.827
G1 X2.0 Y8.62 Z13.58 F4800.0 E1371.849
G1 X2.0 Y7.28 Z13.58 F4800.0 E1371.919
G1 X2.4 Y7.28 Z13.58 F4800.0 E1371.94
G1 X2.4 Y8.62 Z13.58 F4800.0 E1372.011
G1 X2.8 Y8.62 Z13.58 F4800.0 E1372.032
G1 X2.8 Y7.28 Z13.58 F4800.0 E1372.103
G1 F1200.0
G1 E1371.707
G1 F4800.0
M103
G1 X3.2 Y8.62 Z13.58 F4200.0
G1 F1200.0
G1 E1372.103
G1 F4200.0
M101
G1 X3.2 Y4.43 Z13.58 F4800.0 E1372.324
G1 X3.6 Y4.38 Z13.58 F4800.0 E1372.345
G1 X3.6 Y8.62 Z13.58 F4800.0 E1372.569
G1 X4.0 Y8.62 Z13.58 F4800.0 E1372.59
G1 X4.0 Y4.38 Z13.58 F4800.0 E1372.815
G1 X4.4 Y4.38 Z13.58 F4800.0 E1372.836
G1 X4.4 Y8.62 Z13.58 F4800.0 E1373.06
G1 X4.8 Y8.62 Z13.58 F4800.0 E1373.081
G1 X4.8 Y4.38 Z13.58 F4800.0 E1373.305
G1 X5.2 Y4.38 Z13.58 F4800.0 E1373.326
G1 X5.2 Y8.62 Z13.58 F4800.0 E1373.55
G1 X5.6 Y8.62 Z13.58 F4800.0 E1373.571
G1 X5.6 Y4.38 Z13.58 F4800.0 E1373.795
G1 X6.0 Y4.38 Z13.58 F4800.0 E1373.816
G1 X6.0 Y8.62 Z13.58 F4800.0 E1374.04
G1 X6.4 Y8.62 Z13.58 F4800.0 E1374.061
G1 X6.4 Y4.38 Z13.58 F4800.0 E1374.285
G1 X6.8 Y4.38 Z13.58 F4800.0 E1374.307
G1 X6.8 Y8.62 Z13.58 F4800.0 E1374.531
G1 X7.2 Y8.62 Z13.58 F4800.0 E1374.552
G1 X7.2 Y4.38 Z13.58 F4800.0 E1374.776
G1 X7.6 Y4.38 Z13.58 F4800.0 E1374.797
G1 X7.6 Y8.62 Z13.58 F4800.0 E1375.021
G1 X8.0 Y8.62 Z13.58 F4800.0 E1375.042
G1 X8.0 Y4.38 Z13.58 F4800.0 E1375.266
G1 X8.4 Y4.38 Z13.58 F4800.0 E1375.287
G1 X8.4 Y8.62 Z13.58 F4800.0 E1375.511
G1 X8.8 Y8.62 Z13.58 F4800.0 E1375.532
G1 X8.8 Y4.38 Z13.58 F4800.0 E1375.756
G1 X9.2 Y4.38 Z13.58 F4800.0 E1375.778
G1 X9.2 Y8.62 Z13.58 F4800.0 E1376.002
G1 X9.6 Y8.62 Z13.58 F4800.0 E1376.023
G1 X9.6 Y4.38 Z13.58 F4800.0 E1376.247
G1 X10.0 Y4.38 Z13.58 F4800.0 E1376.268
G1 X10.0 Y8.62 Z13.58 F4800.0 E1376.492
G1 X10.4 Y8.62 Z13.58 F4800.0 E1376.513
G1 X10.4 Y4.38 Z13.58 F4800.0 E1376.737
G1 X10.8 Y4.38 Z13.58 F4800.0 E1376.758
G1 X10.8 Y8.62 Z13.58 F4800.0 E1376.982
G1 X11.2 Y8.62 Z13.58 F4800.0 E1377.003
G1 X11.2 Y4.38 Z13.58 F4800.0 E1377.227
G1 X11.6 Y4.38 Z13.58 F4800.0 E1377.249
G1 X11.6 Y8.62 Z13.58 F4800.0 E1377.473
G1 X12.0 Y8.62 Z13.58 F4800.0 E1377.494
G1 X12.0 Y4.38 Z13.58 F4800.0 E1377.718
G1 X12.4 Y4.38 Z13.58 F4800.0 E1377.739
G1 X12.4 Y8.62 Z13.58 F4800.0 E1377.963
G1 X12.8 Y8.62 Z13.58 F4800.0 E1377.984
G1 X12.8 Y4.38 Z13.58 F4800.0 E1378.208
G1 X13.2 Y4.38 Z13.58 F4800.0 E1378.229
G1 X13.2 Y8.62 Z13.58 F4800.0 E1378.453
G1 X13.6 Y8.62 Z13.58 F4800.0 E1378.474
G1 X13.6 Y4.38 Z13.58 F4800.0 E1378.698
G1 X14.0 Y4.49 Z13.58 F4800.0 E1378.72
G1 X14.0 Y8.51 Z13.58 F4800.0 E1378.933
G1 F1200.0
G1 E1377.933
G1 F4800.0
M103
(</infill>)
(</nestedRing>)
(</rotation>)
(</layer>)
(<layer> 13.851 )
(<supportLayer>)
;M108 R56.0
G1 X-9.65 Y-12.6 Z13.85 F4200.0
G1 F1200.0
G1 E1378.933
G1 F4200.0
M101
G1 X9.65 Y-12.6 Z13.85 F4800.0 E1379.647
G1 X9.65 Y-10.8 Z13.85 F4800.0 E1379.713
G1 X-9.65 Y-10.8 Z13.85 F4800.0 E1380.427
G1 F1200.0
G1 E1379.427
G1 F4800.0
M103
G1 X-9.65 Y-5.4 Z13.85 F4200.0
G1 F1200.0
G1 E1380.427
G1 F4200.0
M101
G1 X9.65 Y-5.4 Z13.85 F4800.0 E1381.141
G1 X9.25 Y-3.6 Z13.85 F4800.0 E1381.209
G1 X-9.25 Y-3.6 Z13.85 F4800.0 E1381.893
G1 X-9.65 Y-1.8 Z13.85 F4800.0 E1381.962
G1 X9.65 Y-1.8 Z13.85 F4800.0 E1382.675
G1 X9.65 Y0.0 Z13.85 F4800.0 E1382.742
G1 X-9.65 Y0.0 Z13.85 F4800.0 E1383.456
G1 F1200.0
G1 E1382.456
G1 F4800.0
M103
G1 X-1.53 Y3.6 Z13.85 F4200.0
G1 F1200.0
G1 E1383.456
G1 F4200.0
M101
G1 X1.43 Y3.6 Z13.85 F4800.0 E1383.565
G1 F1200.0
G1 E1382.765
G1 F4800.0
M103
G1 X1.43 Y5.4 Z13.85 F4200.0
G1 F1200.0
G1 E1383.565
G1 F4200.0
M101
G1 X-1.53 Y5.4 Z13.85 F4800.0 E1383.675
G1 F1200.0
G1 E1382.675
G1 F4800.0
M103
G1 X-2.33 Y5.53 Z13.85 F4200.0
G1 X-14.53 Y9.1 Z13.85 F4200.0
G1 X-18.65 Y10.8 Z13.85 F4200.0
G1 F1200.0
G1 E1383.675
G1 F4200.0
M101
G1 X18.65 Y10.8 Z13.85 F4800.0 E1385.054
G1 X18.65 Y12.6 Z13.85 F4800.0 E1385.121
G1 X-18.65 Y12.6 Z13.85 F4800.0 E1386.5
G1 F1200.0
G1 E1385.5
G1 F4800.0
M103
;M108 R80.0
(</supportLayer>)
(<rotation> (-1+1.22464679915e-16j) )
(<nestedRing>)
(<boundaryPerimeter>)
(<boundaryPoint> X-1.933 Y6.403 Z13.851 </boundaryPoint>)
(<boundaryPoint> X1.832 Y6.403 Z13.851 </boundaryPoint>)
(<boundaryPoint> X1.832 Y3.499 Z13.851 </boundaryPoint>)
(<boundaryPoint> X15.001 Y3.499 Z13.851 </boundaryPoint>)
(<boundaryPoint> X15.001 Y9.5 Z13.851 </boundaryPoint>)
(<boundaryPoint> X-15.0 Y9.5 Z13.851 </boundaryPoint>)
(<boundaryPoint> X-15.0 Y3.499 Z13.851 </boundaryPoint>)
(<boundaryPoint> X-1.933 Y3.499 Z13.851 </boundaryPoint>)
(<loop> outer )
G1 X-14.4 Y4.37 Z13.85 F4200.0
G1 F1200.0
G1 E1386.5
G1 F4200.0
M101
G1 X-14.4 Y4.1 Z13.85 F4800.0 E1386.515
G1 X-2.53 Y4.1 Z13.85 F4800.0 E1387.142
G1 X-2.53 Y7.0 Z13.85 F4800.0 E1387.295
G1 X2.43 Y7.0 Z13.85 F4800.0 E1387.557
G1 X2.43 Y4.1 Z13.85 F4800.0 E1387.711
G1 X14.4 Y4.1 Z13.85 F4800.0 E1388.343
G1 X14.4 Y8.9 Z13.85 F4800.0 E1388.597
G1 X-14.4 Y8.9 Z13.85 F4800.0 E1390.118
G1 X-14.4 Y4.37 Z13.85 F4800.0 E1390.357
G1 F1200.0
M73 P53 (display progress)
G1 E1390.357
G1 F4800.0
M103
(</loop>)
(<edge> outer )
;M108 R40.0
G1 X-14.8 Y4.37 Z13.85 F4200.0
G1 F1200.0
G1 E1390.357
G1 F4200.0
M101
G1 X-14.8 Y4.1 Z13.85 F2400.0 E1390.372
G1 X-14.8 Y3.7 Z13.85 F2400.0 E1390.393
G1 X-2.13 Y3.7 Z13.85 F2400.0 E1391.062
G1 X-2.13 Y6.6 Z13.85 F2400.0 E1391.215
G1 X2.03 Y6.6 Z13.85 F2400.0 E1391.435
G1 X2.03 Y3.7 Z13.85 F2400.0 E1391.589
G1 X14.8 Y3.7 Z13.85 F2400.0 E1392.263
G1 X14.8 Y9.3 Z13.85 F2400.0 E1392.559
G1 X-14.8 Y9.3 Z13.85 F2400.0 E1394.123
G1 X-14.8 Y4.37 Z13.85 F2400.0 E1394.383
G1 F1200.0
G1 E1393.383
G1 F2400.0
M103
(</edge>)
(</boundaryPerimeter>)
(<infill>)
(<infillBoundary>)
(<infillPoint> X-2.533 Y7.003 Z12.285 </infillPoint>)
(<infillPoint> X2.432 Y7.003 Z12.285 </infillPoint>)
(<infillPoint> X2.432 Y4.099 Z12.285 </infillPoint>)
(<infillPoint> X14.401 Y4.099 Z12.285 </infillPoint>)
(<infillPoint> X14.401 Y8.9 Z12.285 </infillPoint>)
(<infillPoint> X-14.4 Y8.9 Z12.285 </infillPoint>)
(<infillPoint> X-14.4 Y4.099 Z12.285 </infillPoint>)
(<infillPoint> X-2.533 Y4.099 Z12.285 </infillPoint>)
(</infillBoundary>)
;M108 R80.0
G1 X-2.13 Y6.6 Z13.85 F4200.0
G1 X14.11 Y8.4 Z13.85 F4200.0
G1 F1200.0
G1 E1394.383
G1 F4200.0
M101
G1 X-14.11 Y8.4 Z13.85 F4800.0 E1395.874
G1 X-14.12 Y8.0 Z13.85 F4800.0 E1395.895
G1 X14.12 Y8.0 Z13.85 F4800.0 E1397.387
G1 X14.12 Y7.6 Z13.85 F4800.0 E1397.408
G1 X-14.12 Y7.6 Z13.85 F4800.0 E1398.9
G1 X-14.12 Y7.2 Z13.85 F4800.0 E1398.921
G1 X-2.81 Y7.2 Z13.85 F4800.0 E1399.518
G1 X-2.81 Y6.8 Z13.85 F4800.0 E1399.54
G1 X-14.12 Y6.8 Z13.85 F4800.0 E1400.137
G1 X-14.12 Y6.4 Z13.85 F4800.0 E1400.158
G1 X-2.81 Y6.4 Z13.85 F4800.0 E1400.755
G1 X-2.81 Y6.0 Z13.85 F4800.0 E1400.776
G1 X-14.12 Y6.0 Z13.85 F4800.0 E1401.374
G1 X-14.12 Y5.6 Z13.85 F4800.0 E1401.395
G1 X-2.81 Y5.6 Z13.85 F4800.0 E1401.992
G1 X-2.81 Y5.2 Z13.85 F4800.0 E1402.013
G1 X-14.12 Y5.2 Z13.85 F4800.0 E1402.611
G1 X-14.12 Y4.8 Z13.85 F4800.0 E1402.632
G1 X-2.81 Y4.8 Z13.85 F4800.0 E1403.229
G1 X-3.02 Y4.4 Z13.85 F4800.0 E1403.253
G1 X-13.91 Y4.4 Z13.85 F4800.0 E1403.828
G1 F1200.0
G1 E1402.828
G1 F4800.0
M103
G1 X-2.13 Y6.6 Z13.85 F4200.0
G1 X14.12 Y7.2 Z13.85 F4200.0
G1 F1200.0
G1 E1403.828
G1 F4200.0
M101
G1 X2.71 Y7.2 Z13.85 F4800.0 E1404.431
G1 X2.71 Y6.8 Z13.85 F4800.0 E1404.452
G1 X14.12 Y6.8 Z13.85 F4800.0 E1405.055
G1 X14.12 Y6.4 Z13.85 F4800.0 E1405.076
G1 X2.71 Y6.4 Z13.85 F4800.0 E1405.678
G1 X2.71 Y6.0 Z13.85 F4800.0 E1405.7
G1 X14.12 Y6.0 Z13.85 F4800.0 E1406.302
G1 X14.12 Y5.6 Z13.85 F4800.0 E1406.323
G1 X2.71 Y5.6 Z13.85 F4800.0 E1406.926
G1 X2.71 Y5.2 Z13.85 F4800.0 E1406.947
G1 X14.12 Y5.2 Z13.85 F4800.0 E1407.55
G1 X14.12 Y4.8 Z13.85 F4800.0 E1407.571
G1 X2.71 Y4.8 Z13.85 F4800.0 E1408.174
G1 X2.92 Y4.4 Z13.85 F4800.0 E1408.197
G1 X13.91 Y4.4 Z13.85 F4800.0 E1408.778
G1 F1200.0
G1 E1407.778
G1 F4800.0
M103
(</infill>)
(</nestedRing>)
(</rotation>)
(</layer>)
(<layer> 14.121 )
(<supportLayer>)
;M108 R56.0
G1 X-9.65 Y-12.6 Z14.12 F4200.0
G1 F1200.0
G1 E1408.778
G1 F4200.0
M101
G1 X9.65 Y-12.6 Z14.12 F4800.0 E1409.492
G1 X9.65 Y-10.8 Z14.12 F4800.0 E1409.559
G1 X-9.65 Y-10.8 Z14.12 F4800.0 E1410.273
G1 F1200.0
G1 E1409.273
G1 F4800.0
M103
G1 X-9.65 Y-5.4 Z14.12 F4200.0
G1 F1200.0
G1 E1410.273
G1 F4200.0
M101
G1 X9.65 Y-5.4 Z14.12 F4800.0 E1410.986
G1 X9.25 Y-3.6 Z14.12 F4800.0 E1411.055
G1 X-9.25 Y-3.6 Z14.12 F4800.0 E1411.739
G1 X-9.65 Y-1.8 Z14.12 F4800.0 E1411.807
G1 X9.65 Y-1.8 Z14.12 F4800.0 E1412.521
G1 X9.65 Y0.0 Z14.12 F4800.0 E1412.587
G1 X-9.65 Y0.0 Z14.12 F4800.0 E1413.301
G1 F1200.0
G1 E1412.301
G1 F4800.0
M103
G1 X-1.13 Y3.6 Z14.12 F4200.0
G1 F1200.0
G1 E1413.301
G1 F4200.0
M101
G1 X1.03 Y3.6 Z14.12 F4800.0 E1413.381
G1 F1200.0
G1 E1412.581
G1 F4800.0
M103
G1 X1.03 Y5.4 Z14.12 F4200.0
G1 F1200.0
G1 E1413.381
G1 F4200.0
M101
G1 X-1.13 Y5.4 Z14.12 F4800.0 E1413.46
G1 F1200.0
G1 E1412.46
G1 F4800.0
M103
G1 X-1.93 Y5.52 Z14.12 F4200.0
G1 X-14.43 Y9.1 Z14.12 F4200.0
G1 X-18.65 Y10.8 Z14.12 F4200.0
G1 F1200.0
G1 E1413.46
G1 F4200.0
M101
G1 X18.65 Y10.8 Z14.12 F4800.0 E1414.84
G1 X18.65 Y12.6 Z14.12 F4800.0 E1414.906
G1 X-18.65 Y12.6 Z14.12 F4800.0 E1416.286
G1 F1200.0
G1 E1415.286
G1 F4800.0
M103
;M108 R80.0
(</supportLayer>)
(<rotation> (6.12323399574e-17+1j) )
(<nestedRing>)
(<boundaryPerimeter>)
(<boundaryPoint> X-1.529 Y6.403 Z14.121 </boundaryPoint>)
(<boundaryPoint> X1.428 Y6.403 Z14.121 </boundaryPoint>)
(<boundaryPoint> X1.428 Y3.499 Z14.121 </boundaryPoint>)
(<boundaryPoint> X15.001 Y3.499 Z14.121 </boundaryPoint>)
(<boundaryPoint> X15.001 Y9.5 Z14.121 </boundaryPoint>)
(<boundaryPoint> X-15.0 Y9.5 Z14.121 </boundaryPoint>)
(<boundaryPoint> X-15.0 Y3.499 Z14.121 </boundaryPoint>)
(<boundaryPoint> X-1.529 Y3.499 Z14.121 </boundaryPoint>)
(<loop> outer )
G1 X-14.18 Y4.1 Z14.12 F4200.0
G1 F1200.0
G1 E1416.286
G1 F4200.0
M101
G1 X-2.13 Y4.1 Z14.12 F4800.0 E1416.922
G1 X-2.13 Y7.0 Z14.12 F4800.0 E1417.076
G1 X2.03 Y7.0 Z14.12 F4800.0 E1417.295
G1 X2.03 Y4.1 Z14.12 F4800.0 E1417.449
G1 X14.4 Y4.1 Z14.12 F4800.0 E1418.102
G1 X14.4 Y8.9 Z14.12 F4800.0 E1418.356
G1 X-14.4 Y8.9 Z14.12 F4800.0 E1419.877
G1 X-14.4 Y4.1 Z14.12 F4800.0 E1420.131
G1 X-14.18 Y4.1 Z14.12 F4800.0 E1420.143
G1 F1200.0
G1 E1420.143
G1 F4800.0
M103
(</loop>)
(<edge> outer )
;M108 R40.0
G1 X-14.8 Y3.88 Z14.12 F4200.0
G1 F1200.0
G1 E1420.143
G1 F4200.0
M101
G1 X-14.8 Y3.7 Z14.12 F2400.0 E1420.152
G1 X-1.73 Y3.7 Z14.12 F2400.0 E1420.843
G1 X-1.73 Y6.6 Z14.12 F2400.0 E1420.996
G1 X1.63 Y6.6 Z14.12 F2400.0 E1421.173
G1 X1.63 Y3.7 Z14.12 F2400.0 E1421.327
G1 X14.8 Y3.7 Z14.12 F2400.0 E1422.023
G1 X14.8 Y9.3 Z14.12 F2400.0 E1422.319
G1 X-14.8 Y9.3 Z14.12 F2400.0 E1423.882
G1 X-14.8 Y4.1 Z14.12 F2400.0 E1424.157
G1 X-14.8 Y3.88 Z14.12 F2400.0 E1424.169
G1 F1200.0
G1 E1424.163
G1 F2400.0
M103
(</edge>)
(</boundaryPerimeter>)
(<infill>)
(<infillBoundary>)
(<infillPoint> X-2.129 Y7.003 Z12.555 </infillPoint>)
(<infillPoint> X2.028 Y7.003 Z12.555 </infillPoint>)
(<infillPoint> X2.028 Y4.099 Z12.555 </infillPoint>)
(<infillPoint> X14.401 Y4.099 Z12.555 </infillPoint>)
(<infillPoint> X14.401 Y8.9 Z12.555 </infillPoint>)
(<infillPoint> X-14.4 Y8.9 Z12.555 </infillPoint>)
(<infillPoint> X-14.4 Y4.099 Z12.555 </infillPoint>)
(<infillPoint> X-2.129 Y4.099 Z12.555 </infillPoint>)
(</infillBoundary>)
;M108 R80.0
G1 X-14.0 Y4.49 Z14.12 F4200.0
G1 F1200.0
G1 E1424.169
G1 F4200.0
M101
G1 X-14.0 Y8.51 Z14.12 F4800.0 E1424.381
G1 X-13.6 Y8.62 Z14.12 F4800.0 E1424.403
G1 X-13.6 Y4.38 Z14.12 F4800.0 E1424.627
G1 X-13.2 Y4.38 Z14.12 F4800.0 E1424.648
G1 X-13.2 Y8.62 Z14.12 F4800.0 E1424.872
G1 X-12.8 Y8.62 Z14.12 F4800.0 E1424.893
G1 X-12.8 Y4.38 Z14.12 F4800.0 E1425.118
G1 X-12.4 Y4.38 Z14.12 F4800.0 E1425.139
G1 X-12.4 Y8.62 Z14.12 F4800.0 E1425.363
G1 X-12.0 Y8.62 Z14.12 F4800.0 E1425.384
G1 X-12.0 Y4.38 Z14.12 F4800.0 E1425.608
G1 X-11.6 Y4.38 Z14.12 F4800.0 E1425.629
G1 X-11.6 Y8.62 Z14.12 F4800.0 E1425.853
G1 X-11.2 Y8.62 Z14.12 F4800.0 E1425.874
G1 X-11.2 Y4.38 Z14.12 F4800.0 E1426.098
G1 X-10.8 Y4.38 Z14.12 F4800.0 E1426.119
M73 P54 (display progress)
G1 X-10.8 Y8.62 Z14.12 F4800.0 E1426.343
G1 X-10.4 Y8.62 Z14.12 F4800.0 E1426.364
G1 X-10.4 Y4.38 Z14.12 F4800.0 E1426.588
G1 X-10.0 Y4.38 Z14.12 F4800.0 E1426.61
G1 X-10.0 Y8.62 Z14.12 F4800.0 E1426.834
G1 X-9.6 Y8.62 Z14.12 F4800.0 E1426.855
G1 X-9.6 Y4.38 Z14.12 F4800.0 E1427.079
G1 X-9.2 Y4.38 Z14.12 F4800.0 E1427.1
G1 X-9.2 Y8.62 Z14.12 F4800.0 E1427.324
G1 X-8.8 Y8.62 Z14.12 F4800.0 E1427.345
G1 X-8.8 Y4.38 Z14.12 F4800.0 E1427.569
G1 X-8.4 Y4.38 Z14.12 F4800.0 E1427.59
G1 X-8.4 Y8.62 Z14.12 F4800.0 E1427.814
G1 X-8.0 Y8.62 Z14.12 F4800.0 E1427.835
G1 X-8.0 Y4.38 Z14.12 F4800.0 E1428.059
G1 X-7.6 Y4.38 Z14.12 F4800.0 E1428.081
G1 X-7.6 Y8.62 Z14.12 F4800.0 E1428.305
G1 X-7.2 Y8.62 Z14.12 F4800.0 E1428.326
G1 X-7.2 Y4.38 Z14.12 F4800.0 E1428.55
G1 X-6.8 Y4.38 Z14.12 F4800.0 E1428.571
G1 X-6.8 Y8.62 Z14.12 F4800.0 E1428.795
G1 X-6.4 Y8.62 Z14.12 F4800.0 E1428.816
G1 X-6.4 Y4.38 Z14.12 F4800.0 E1429.04
G1 X-6.0 Y4.38 Z14.12 F4800.0 E1429.061
G1 X-6.0 Y8.62 Z14.12 F4800.0 E1429.285
G1 X-5.6 Y8.62 Z14.12 F4800.0 E1429.306
G1 X-5.6 Y4.38 Z14.12 F4800.0 E1429.53
G1 X-5.2 Y4.38 Z14.12 F4800.0 E1429.552
G1 X-5.2 Y8.62 Z14.12 F4800.0 E1429.776
G1 X-4.8 Y8.62 Z14.12 F4800.0 E1429.797
G1 X-4.8 Y4.38 Z14.12 F4800.0 E1430.021
G1 X-4.4 Y4.38 Z14.12 F4800.0 E1430.042
G1 X-4.4 Y8.62 Z14.12 F4800.0 E1430.266
G1 X-4.0 Y8.62 Z14.12 F4800.0 E1430.287
G1 X-4.0 Y4.38 Z14.12 F4800.0 E1430.511
G1 X-3.6 Y4.38 Z14.12 F4800.0 E1430.532
G1 X-3.6 Y8.62 Z14.12 F4800.0 E1430.756
G1 X-3.2 Y8.62 Z14.12 F4800.0 E1430.777
G1 X-3.2 Y4.38 Z14.12 F4800.0 E1431.001
G1 X-2.8 Y4.38 Z14.12 F4800.0 E1431.023
G1 X-2.8 Y8.62 Z14.12 F4800.0 E1431.247
G1 X-2.4 Y8.62 Z14.12 F4800.0 E1431.268
G1 X-2.4 Y7.28 Z14.12 F4800.0 E1431.338
G1 X-2.0 Y7.28 Z14.12 F4800.0 E1431.359
G1 X-2.0 Y8.62 Z14.12 F4800.0 E1431.43
G1 X-1.6 Y8.62 Z14.12 F4800.0 E1431.451
G1 X-1.6 Y7.28 Z14.12 F4800.0 E1431.522
G1 X-1.2 Y7.28 Z14.12 F4800.0 E1431.543
G1 X-1.2 Y8.62 Z14.12 F4800.0 E1431.614
G1 X-0.8 Y8.62 Z14.12 F4800.0 E1431.635
G1 X-0.8 Y7.28 Z14.12 F4800.0 E1431.705
G1 X-0.4 Y7.28 Z14.12 F4800.0 E1431.726
G1 X-0.4 Y8.62 Z14.12 F4800.0 E1431.797
G1 X0.0 Y8.62 Z14.12 F4800.0 E1431.818
G1 X0.0 Y7.28 Z14.12 F4800.0 E1431.889
G1 X0.4 Y7.28 Z14.12 F4800.0 E1431.91
G1 X0.4 Y8.62 Z14.12 F4800.0 E1431.981
G1 X0.8 Y8.62 Z14.12 F4800.0 E1432.002
G1 X0.8 Y7.28 Z14.12 F4800.0 E1432.072
G1 X1.2 Y7.28 Z14.12 F4800.0 E1432.093
G1 X1.2 Y8.62 Z14.12 F4800.0 E1432.164
G1 X1.6 Y8.62 Z14.12 F4800.0 E1432.185
G1 X1.6 Y7.28 Z14.12 F4800.0 E1432.256
G1 X2.0 Y7.28 Z14.12 F4800.0 E1432.277
G1 X2.0 Y8.62 Z14.12 F4800.0 E1432.348
G1 X2.4 Y8.62 Z14.12 F4800.0 E1432.369
G1 X2.4 Y4.51 Z14.12 F4800.0 E1432.586
G1 X2.8 Y4.38 Z14.12 F4800.0 E1432.608
G1 X2.8 Y8.62 Z14.12 F4800.0 E1432.832
G1 X3.2 Y8.62 Z14.12 F4800.0 E1432.853
G1 X3.2 Y4.38 Z14.12 F4800.0 E1433.077
G1 X3.6 Y4.38 Z14.12 F4800.0 E1433.098
G1 X3.6 Y8.62 Z14.12 F4800.0 E1433.322
G1 X4.0 Y8.62 Z14.12 F4800.0 E1433.343
G1 X4.0 Y4.38 Z14.12 F4800.0 E1433.567
G1 X4.4 Y4.38 Z14.12 F4800.0 E1433.589
G1 X4.4 Y8.62 Z14.12 F4800.0 E1433.813
G1 X4.8 Y8.62 Z14.12 F4800.0 E1433.834
G1 X4.8 Y4.38 Z14.12 F4800.0 E1434.058
G1 X5.2 Y4.38 Z14.12 F4800.0 E1434.079
G1 X5.2 Y8.62 Z14.12 F4800.0 E1434.303
G1 X5.6 Y8.62 Z14.12 F4800.0 E1434.324
G1 X5.6 Y4.38 Z14.12 F4800.0 E1434.548
G1 X6.0 Y4.38 Z14.12 F4800.0 E1434.569
G1 X6.0 Y8.62 Z14.12 F4800.0 E1434.793
G1 X6.4 Y8.62 Z14.12 F4800.0 E1434.814
G1 X6.4 Y4.38 Z14.12 F4800.0 E1435.038
G1 X6.8 Y4.38 Z14.12 F4800.0 E1435.06
G1 X6.8 Y8.62 Z14.12 F4800.0 E1435.284
G1 X7.2 Y8.62 Z14.12 F4800.0 E1435.305
G1 X7.2 Y4.38 Z14.12 F4800.0 E1435.529
G1 X7.6 Y4.38 Z14.12 F4800.0 E1435.55
G1 X7.6 Y8.62 Z14.12 F4800.0 E1435.774
G1 X8.0 Y8.62 Z14.12 F4800.0 E1435.795
G1 X8.0 Y4.38 Z14.12 F4800.0 E1436.019
G1 X8.4 Y4.38 Z14.12 F4800.0 E1436.04
G1 X8.4 Y8.62 Z14.12 F4800.0 E1436.264
G1 X8.8 Y8.62 Z14.12 F4800.0 E1436.285
G1 X8.8 Y4.38 Z14.12 F4800.0 E1436.509
G1 X9.2 Y4.38 Z14.12 F4800.0 E1436.53
G1 X9.2 Y8.62 Z14.12 F4800.0 E1436.755
G1 X9.6 Y8.62 Z14.12 F4800.0 E1436.776
G1 X9.6 Y4.38 Z14.12 F4800.0 E1437.0
G1 X10.0 Y4.38 Z14.12 F4800.0 E1437.021
G1 X10.0 Y8.62 Z14.12 F4800.0 E1437.245
G1 X10.4 Y8.62 Z14.12 F4800.0 E1437.266
G1 X10.4 Y4.38 Z14.12 F4800.0 E1437.49
G1 X10.8 Y4.38 Z14.12 F4800.0 E1437.511
G1 X10.8 Y8.62 Z14.12 F4800.0 E1437.735
G1 X11.2 Y8.62 Z14.12 F4800.0 E1437.756
G1 X11.2 Y4.38 Z14.12 F4800.0 E1437.98
G1 X11.6 Y4.38 Z14.12 F4800.0 E1438.001
G1 X11.6 Y8.62 Z14.12 F4800.0 E1438.225
G1 X12.0 Y8.62 Z14.12 F4800.0 E1438.247
G1 X12.0 Y4.38 Z14.12 F4800.0 E1438.471
G1 X12.4 Y4.38 Z14.12 F4800.0 E1438.492
G1 X12.4 Y8.62 Z14.12 F4800.0 E1438.716
G1 X12.8 Y8.62 Z14.12 F4800.0 E1438.737
G1 X12.8 Y4.38 Z14.12 F4800.0 E1438.961
G1 X13.2 Y4.38 Z14.12 F4800.0 E1438.982
G1 X13.2 Y8.62 Z14.12 F4800.0 E1439.206
G1 X13.6 Y8.62 Z14.12 F4800.0 E1439.227
G1 X13.6 Y4.38 Z14.12 F4800.0 E1439.451
G1 X14.0 Y4.49 Z14.12 F4800.0 E1439.473
G1 X14.0 Y8.51 Z14.12 F4800.0 E1439.686
G1 F1200.0
G1 E1438.686
G1 F4800.0
M103
(</infill>)
(</nestedRing>)
(</rotation>)
(</layer>)
(<layer> 14.391 )
(<supportLayer>)
;M108 R56.0
G1 X-9.65 Y-12.6 Z14.39 F4200.0
G1 F1200.0
G1 E1439.686
G1 F4200.0
M101
G1 X9.65 Y-12.6 Z14.39 F4800.0 E1440.4
G1 X9.65 Y-10.8 Z14.39 F4800.0 E1440.466
G1 X-9.65 Y-10.8 Z14.39 F4800.0 E1441.18
G1 F1200.0
G1 E1440.18
G1 F4800.0
M103
G1 X-9.65 Y-5.4 Z14.39 F4200.0
G1 F1200.0
G1 E1441.18
G1 F4200.0
M101
G1 X9.65 Y-5.4 Z14.39 F4800.0 E1441.894
G1 X9.25 Y-3.6 Z14.39 F4800.0 E1441.962
G1 X-9.25 Y-3.6 Z14.39 F4800.0 E1442.646
G1 X-9.65 Y-1.8 Z14.39 F4800.0 E1442.714
G1 X9.65 Y-1.8 Z14.39 F4800.0 E1443.428
G1 X9.65 Y0.0 Z14.39 F4800.0 E1443.495
G1 X-9.65 Y0.0 Z14.39 F4800.0 E1444.209
G1 F1200.0
G1 E1443.209
G1 F4800.0
M103
G1 X-0.55 Y3.6 Z14.39 F4200.0
G1 F1200.0
G1 E1444.209
G1 F4200.0
M101
G1 X0.45 Y3.6 Z14.39 F4800.0 E1444.245
G1 F1200.0
G1 E1443.445
G1 F4800.0
M103
G1 X0.45 Y5.4 Z14.39 F4200.0
G1 F1200.0
G1 E1444.245
G1 F4200.0
M101
G1 X-0.55 Y5.4 Z14.39 F4800.0 E1444.282
G1 F1200.0
G1 E1443.282
G1 F4800.0
M103
G1 X-1.35 Y5.52 Z14.39 F4200.0
G1 X-14.29 Y9.1 Z14.39 F4200.0
G1 X-18.65 Y10.8 Z14.39 F4200.0
G1 F1200.0
G1 E1444.282
G1 F4200.0
M101
G1 X18.65 Y10.8 Z14.39 F4800.0 E1445.662
G1 X18.65 Y12.6 Z14.39 F4800.0 E1445.728
G1 X-18.65 Y12.6 Z14.39 F4800.0 E1447.108
G1 F1200.0
G1 E1446.108
G1 F4800.0
M103
;M108 R80.0
(</supportLayer>)
(<rotation> (-1+1.22464679915e-16j) )
(<nestedRing>)
(<boundaryPerimeter>)
(<boundaryPoint> X-0.949 Y6.403 Z14.391 </boundaryPoint>)
(<boundaryPoint> X0.848 Y6.403 Z14.391 </boundaryPoint>)
(<boundaryPoint> X0.848 Y3.499 Z14.391 </boundaryPoint>)
(<boundaryPoint> X15.001 Y3.499 Z14.391 </boundaryPoint>)
(<boundaryPoint> X15.001 Y9.5 Z14.391 </boundaryPoint>)
(<boundaryPoint> X-15.0 Y9.5 Z14.391 </boundaryPoint>)
(<boundaryPoint> X-15.0 Y3.499 Z14.391 </boundaryPoint>)
(<boundaryPoint> X-0.949 Y3.499 Z14.391 </boundaryPoint>)
(<loop> outer )
G1 X-14.4 Y4.18 Z14.39 F4200.0
G1 F1200.0
G1 E1447.108
G1 F4200.0
M101
G1 X-14.4 Y4.1 Z14.39 F4800.0 E1447.112
G1 X-1.55 Y4.1 Z14.39 F4800.0 E1447.791
G1 X-1.55 Y7.0 Z14.39 F4800.0 E1447.944
G1 X1.45 Y7.0 Z14.39 F4800.0 E1448.103
G1 X1.45 Y4.1 Z14.39 F4800.0 E1448.256
G1 X14.4 Y4.1 Z14.39 F4800.0 E1448.94
G1 X14.4 Y8.9 Z14.39 F4800.0 E1449.194
G1 X-14.4 Y8.9 Z14.39 F4800.0 E1450.715
G1 X-14.4 Y4.18 Z14.39 F4800.0 E1450.965
G1 F1200.0
G1 E1450.965
G1 F4800.0
M103
(</loop>)
(<edge> outer )
;M108 R40.0
G1 X-14.8 Y4.18 Z14.39 F4200.0
G1 F1200.0
G1 E1450.965
G1 F4200.0
M101
G1 X-14.8 Y4.1 Z14.39 F2400.0 E1450.969
G1 X-14.8 Y3.7 Z14.39 F2400.0 E1450.99
G1 X-1.15 Y3.7 Z14.39 F2400.0 E1451.711
G1 X-1.15 Y6.6 Z14.39 F2400.0 E1451.865
G1 X1.05 Y6.6 Z14.39 F2400.0 E1451.981
G1 X1.05 Y3.7 Z14.39 F2400.0 E1452.134
G1 X14.8 Y3.7 Z14.39 F2400.0 E1452.861
G1 X14.8 Y9.3 Z14.39 F2400.0 E1453.156
G1 X-14.8 Y9.3 Z14.39 F2400.0 E1454.72
G1 X-14.8 Y4.18 Z14.39 F2400.0 E1454.99
G1 F1200.0
G1 E1453.99
G1 F2400.0
M103
(</edge>)
M73 P55 (display progress)
(</boundaryPerimeter>)
(<infill>)
(<infillBoundary>)
(<infillPoint> X-1.549 Y7.003 Z12.825 </infillPoint>)
(<infillPoint> X1.448 Y7.003 Z12.825 </infillPoint>)
(<infillPoint> X1.448 Y4.099 Z12.825 </infillPoint>)
(<infillPoint> X14.401 Y4.099 Z12.825 </infillPoint>)
(<infillPoint> X14.401 Y8.9 Z12.825 </infillPoint>)
(<infillPoint> X-14.4 Y8.9 Z12.825 </infillPoint>)
(<infillPoint> X-14.4 Y4.099 Z12.825 </infillPoint>)
(<infillPoint> X-1.549 Y4.099 Z12.825 </infillPoint>)
(</infillBoundary>)
;M108 R80.0
G1 X-1.15 Y6.6 Z14.39 F4200.0
G1 X14.11 Y8.4 Z14.39 F4200.0
G1 F1200.0
G1 E1454.99
G1 F4200.0
M101
G1 X-14.11 Y8.4 Z14.39 F4800.0 E1456.481
G1 X-14.12 Y8.0 Z14.39 F4800.0 E1456.503
G1 X14.12 Y8.0 Z14.39 F4800.0 E1457.994
G1 X14.12 Y7.6 Z14.39 F4800.0 E1458.016
G1 X-14.12 Y7.6 Z14.39 F4800.0 E1459.507
G1 X-14.12 Y7.2 Z14.39 F4800.0 E1459.528
G1 X-1.83 Y7.2 Z14.39 F4800.0 E1460.178
G1 X-1.83 Y6.8 Z14.39 F4800.0 E1460.199
G1 X-14.12 Y6.8 Z14.39 F4800.0 E1460.848
G1 X-14.12 Y6.4 Z14.39 F4800.0 E1460.869
G1 X-1.83 Y6.4 Z14.39 F4800.0 E1461.519
G1 X-1.83 Y6.0 Z14.39 F4800.0 E1461.54
G1 X-14.12 Y6.0 Z14.39 F4800.0 E1462.189
G1 X-14.12 Y5.6 Z14.39 F4800.0 E1462.21
G1 X-1.83 Y5.6 Z14.39 F4800.0 E1462.859
G1 X-1.83 Y5.2 Z14.39 F4800.0 E1462.881
G1 X-14.12 Y5.2 Z14.39 F4800.0 E1463.53
G1 X-14.12 Y4.8 Z14.39 F4800.0 E1463.551
G1 X-1.83 Y4.8 Z14.39 F4800.0 E1464.2
G1 X-2.04 Y4.4 Z14.39 F4800.0 E1464.224
G1 X-13.91 Y4.4 Z14.39 F4800.0 E1464.851
G1 F1200.0
G1 E1463.851
G1 F4800.0
M103
G1 X-1.15 Y6.6 Z14.39 F4200.0
G1 X14.12 Y7.2 Z14.39 F4200.0
G1 F1200.0
G1 E1464.851
G1 F4200.0
M101
G1 X1.73 Y7.2 Z14.39 F4800.0 E1465.506
G1 X1.73 Y6.8 Z14.39 F4800.0 E1465.527
G1 X14.12 Y6.8 Z14.39 F4800.0 E1466.182
G1 X14.12 Y6.4 Z14.39 F4800.0 E1466.203
G1 X1.73 Y6.4 Z14.39 F4800.0 E1466.858
G1 X1.73 Y6.0 Z14.39 F4800.0 E1466.879
G1 X14.12 Y6.0 Z14.39 F4800.0 E1467.533
G1 X14.12 Y5.6 Z14.39 F4800.0 E1467.555
G1 X1.73 Y5.6 Z14.39 F4800.0 E1468.209
G1 X1.73 Y5.2 Z14.39 F4800.0 E1468.23
G1 X14.12 Y5.2 Z14.39 F4800.0 E1468.885
G1 X14.12 Y4.8 Z14.39 F4800.0 E1468.906
G1 X1.73 Y4.8 Z14.39 F4800.0 E1469.561
G1 X1.94 Y4.4 Z14.39 F4800.0 E1469.585
G1 X13.91 Y4.4 Z14.39 F4800.0 E1470.217
G1 F1200.0
G1 E1469.217
G1 F4800.0
M103
(</infill>)
(</nestedRing>)
(</rotation>)
(</layer>)
(<layer> 14.661 )
(<supportLayer>)
;M108 R56.0
G1 X-9.65 Y-12.6 Z14.66 F4200.0
G1 F1200.0
G1 E1470.217
G1 F4200.0
M101
G1 X9.65 Y-12.6 Z14.66 F4800.0 E1470.931
G1 X9.65 Y-10.8 Z14.66 F4800.0 E1470.998
G1 X-9.65 Y-10.8 Z14.66 F4800.0 E1471.712
G1 F1200.0
G1 E1470.712
G1 F4800.0
M103
G1 X-9.65 Y-5.4 Z14.66 F4200.0
G1 F1200.0
G1 E1471.712
G1 F4200.0
M101
G1 X9.65 Y-5.4 Z14.66 F4800.0 E1472.425
G1 X9.25 Y-3.6 Z14.66 F4800.0 E1472.494
G1 X-9.25 Y-3.6 Z14.66 F4800.0 E1473.178
[truncated: 343,807 more chars]
