# Supplementary material for: Using Voice Coils to Actuate Modular Soft Robots: Wormbot, an Example
Source: Soft Robot. 2016 Dec 1;3(4):198–204. doi: 10.1089/soro.2016.0009 (PMC5180079; doi:10.1089/soro.2016.0009)
Supplement: Supplemental data [file Supp_Data.zip › Supplemental Information/3D Printer Parts/rear_servo_fix.gcode]

(** This GCode was generated by ReplicatorG 0040 **)
(*  using Skeinforge (50)  *)
(*  for a Dual headed The Replicator  *)
(*  on 2014/12/12 12:37:25 (+0000) *)
(<alteration>)
(<alterationFile>) start.gcode (</alterationFile>)
(**** beginning of start.gcode ****)
(This is start code for The Replicator running a single material print)
M73 P0 (enable build progress)
G21 (set units to mm)
G90 (set positioning to absolute)
G10 P1 X16.5 Y0 Z-0.3 (Designate T0 Offset)
G10 P2 X-16.5 Y0 Z-0.3 (Designate T1 Offset)
G55 (Recall offset cooridinate system for T1)
M104 S220 T0 (set extruder temperature)
M109 S100 T0 (set HBP temperature)
(**** begin homing ****)
G162 X Y F2500 (home XY axes maximum
G161 Z F1100 (home Z axis minimum)
G92 Z-5 (set Z to -5)
G1 Z0.0 (move Z to "0")
G161 Z F100 (home Z axis minimum)
M132 X Y Z A B (Recall stored home offsets for XYZAB axis)
(**** end homing ****)
G1 X105.0 Y-70.0 Z10.0 F3300.0 (move to waiting position)
G130 X0 Y0 A0 B0 (Set Stepper motor Vref to lower value while heating)
M6 T0 (wait for toolhead parts, nozzle, HBP, etc., to reach temperature)
G130 X127 Y127 A127 B127 (Set Stepper motor Vref to defaults)
M6 T0
M108 R3.0 T0
G0 X105 Y-70 (Position Nozzle)
G0 Z0.6     (Position Height)
M108 R4.0   (Set Extruder Speed)
M101        (Start Extruder)
G4 P1500    (Create Anchor)
(**** end of start.gcode ****)
(</alteration>)
(<format> skeinforge gcode </format>)
(<version> 12.03.14 </version>)
(<created> 14.12.12|12:36 </created>)
(<extruderInitialization>)
(<craftTypeName> extrusion </craftTypeName>)
M105
(<decimalPlacesCarried> 3 </decimalPlacesCarried>)
(<layerThickness> 0.27 </layerThickness>)
(<infillWidth> 0.4 </infillWidth>)
(<volumeFraction> 0.82 </volumeFraction>)
(<infillPerimeterOverlap> 0.3 </infillPerimeterOverlap>)
(<sharpestProduct> 0.866 </sharpestProduct>)
(<layerHeight> 0.27 </layerHeight>)
(<threadSequenceString> loops edge infill </threadSequenceString>)
(<maximumZFeedRatePerSecond> 999.0 </maximumZFeedRatePerSecond>)
(<objectFirstLayerFeedRateInfillMultiplier> 0.9 </objectFirstLayerFeedRateInfillMultiplier>)
(<operatingFeedRatePerSecond> 80.0 </operatingFeedRatePerSecond>)
(<objectFirstLayerFlowRateInfillMultiplier> 0.8 </objectFirstLayerFlowRateInfillMultiplier>)
(<operatingFlowRate> 80.0 </operatingFlowRate>)
(<orbitalFeedRatePerSecond> 0.0 </orbitalFeedRatePerSecond>)
(<travelFeedRatePerSecond> 70.0 </travelFeedRatePerSecond>)
M126
(<edgeWidth> 0.4 </edgeWidth>)
(<perimeterWidth> 0.4 </perimeterWidth>)
(<profileName> ABS </profileName>)
(<settings>)
(<setting> alteration Activate_Alteration True </setting>)
(<setting> alteration Name_of_End_File: end.gcode </setting>)
(<setting> alteration Name_of_Start_File: start.gcode </setting>)
(<setting> alteration Remove_Redundant_Mcode True </setting>)
(<setting> alteration Replace_Variable_with_Setting True </setting>)
(<setting> comb Activate_Comb True </setting>)
(<setting> comb Running_Jump_Space_(mm): 2.0 </setting>)
(<setting> cool Activate_Cool True </setting>)
(<setting> cool Bridge_Cool_(Celcius): 1.0 </setting>)
(<setting> cool Orbit False </setting>)
(<setting> cool Slow_Down True </setting>)
(<setting> cool Maximum_Cool_(Celcius): 1.0 </setting>)
(<setting> cool Minimum_Layer_Time_(seconds): 5.0 </setting>)
(<setting> cool Minimum_Orbital_Radius_(millimeters): 10.0 </setting>)
(<setting> cool Name_of_Cool_End_File: cool_end.gcode </setting>)
(<setting> cool Name_of_Cool_Start_File: cool_start.gcode </setting>)
(<setting> cool Orbital_Outset_(millimeters): 2.0 </setting>)
(<setting> cool Turn_Fan_On_at_Beginning True </setting>)
(<setting> cool Turn_Fan_Off_at_Ending True </setting>)
(<setting> dimension Activate_Dimension True </setting>)
(<setting> dimension Absolute_Extrusion_Distance True </setting>)
(<setting> dimension Relative_Extrusion_Distance False </setting>)
(<setting> dimension Extruder_Retraction_Speed_(mm/s): 20.0 </setting>)
(<setting> dimension Filament_Diameter_(mm): 1.75 </setting>)
(<setting> dimension Filament_Packing_Density_(ratio): 0.85 </setting>)
(<setting> dimension Maximum_E_Value_before_Reset_(float): 91234.0 </setting>)
(<setting> dimension Minimum_Travel_for_Retraction_(millimeters): 1.0 </setting>)
(<setting> dimension Retract_Within_Island False </setting>)
(<setting> dimension Retraction_Distance_(millimeters): 1.0 </setting>)
(<setting> dimension Restart_Extra_Distance_(millimeters): 0.0 </setting>)
(<setting> export Activate_Export True </setting>)
(<setting> export Add_Descriptive_Extension False </setting>)
(<setting> export Add_Export_Suffix False </setting>)
(<setting> export Add_Profile_Extension False </setting>)
(<setting> export Add_Timestamp_Extension False </setting>)
(<setting> export Also_Send_Output_To:  </setting>)
(<setting> export Analyze_Gcode True </setting>)
(<setting> export Do_Not_Delete_Comments True </setting>)
(<setting> export Delete_Crafting_Comments False </setting>)
(<setting> export Delete_All_Comments False </setting>)
(<setting> export Do_Not_Change_Output True </setting>)
(<setting> export binary_16_byte False </setting>)
(<setting> export gcode_step False </setting>)
(<setting> export gcode_time_segment False </setting>)
(<setting> export gcode_small False </setting>)
(<setting> export File_Extension: gcode </setting>)
(<setting> export Name_of_Replace_File: replace.csv </setting>)
(<setting> export Save_Penultimate_Gcode False </setting>)
(<setting> fill Activate_Fill True </setting>)
(<setting> fill Diaphragm_Period_(layers): 100 </setting>)
(<setting> fill Diaphragm_Thickness_(layers): 0 </setting>)
(<setting> fill Extra_Shells_on_Alternating_Solid_Layer_(layers): 1 </setting>)
(<setting> fill Extra_Shells_on_Base_(layers): 1 </setting>)
(<setting> fill Extra_Shells_on_Sparse_Layer_(layers): 1 </setting>)
(<setting> fill Grid_Circle_Separation_over_Perimeter_Width_(ratio): 0.2 </setting>)
(<setting> fill Grid_Extra_Overlap_(ratio): 0.1 </setting>)
(<setting> fill Grid_Junction_Separation_Band_Height_(layers): 10 </setting>)
(<setting> fill Grid_Junction_Separation_over_Octogon_Radius_At_End_(ratio): 0.0 </setting>)
(<setting> fill Grid_Junction_Separation_over_Octogon_Radius_At_Middle_(ratio): 0.0 </setting>)
(<setting> fill Infill_Begin_Rotation_(degrees): 90.0 </setting>)
(<setting> fill Infill_Begin_Rotation_Repeat_(layers): 1 </setting>)
(<setting> fill Infill_Odd_Layer_Extra_Rotation_(degrees): 90.0 </setting>)
(<setting> fill Grid_Circular False </setting>)
(<setting> fill Grid_Hexagonal False </setting>)
(<setting> fill Grid_Rectangular True </setting>)
(<setting> fill Line False </setting>)
(<setting> fill Infill_Perimeter_Overlap_(ratio): 0.3 </setting>)
(<setting> fill Infill_Solidity_(ratio): 1.0 </setting>)
(<setting> fill Sharpest_Angle_(degrees): 60.0 </setting>)
(<setting> fill Solid_Surface_Thickness_(layers): 3 </setting>)
(<setting> fill Lower_Left True </setting>)
(<setting> fill Nearest False </setting>)
(<setting> fill Surrounding_Angle_(degrees): 60.0 </setting>)
(<setting> fill Infill_>_Loops_>_Perimeter False </setting>)
(<setting> fill Infill_>_Perimeter_>_Loops False </setting>)
(<setting> fill Loops_>_Infill_>_Perimeter False </setting>)
(<setting> fill Loops_>_Perimeter_>_Infill True </setting>)
(<setting> fill Perimeter_>_Infill_>_Loops False </setting>)
(<setting> fill Perimeter_>_Loops_>_Infill False </setting>)
(<setting> home Activate_Home True </setting>)
(<setting> home Name_of_Home_File: home.gcode </setting>)
(<setting> jitter Activate_Jitter True </setting>)
(<setting> jitter Jitter_Over_Perimeter_Width_(ratio): 2.0 </setting>)
(<setting> raft Activate_Raft True </setting>)
(<setting> raft Add_Raft,_Elevate_Nozzle,_Orbit: True </setting>)
(<setting> raft Base_Feed_Rate_Multiplier_(ratio): 0.75 </setting>)
(<setting> raft Base_Flow_Rate_Multiplier_(ratio): 0.6 </setting>)
(<setting> raft Base_Infill_Density_(ratio): 0.3 </setting>)
(<setting> raft Base_Layer_Thickness_over_Layer_Thickness: 2.2 </setting>)
(<setting> raft Base_Layers_(integer): 1 </setting>)
(<setting> raft Base_Nozzle_Lift_over_Base_Layer_Thickness_(ratio): 0.3 </setting>)
(<setting> raft Initial_Circling: False </setting>)
(<setting> raft Infill_Overhang_over_Extrusion_Width_(ratio): 0.1 </setting>)
(<setting> raft Interface_Feed_Rate_Multiplier_(ratio): 1.5 </setting>)
(<setting> raft Interface_Flow_Rate_Multiplier_(ratio): 0.7 </setting>)
(<setting> raft Interface_Infill_Density_(ratio): 0.4 </setting>)
(<setting> raft Interface_Layer_Thickness_over_Layer_Thickness: 1.8 </setting>)
(<setting> raft Interface_Layers_(integer): 2 </setting>)
(<setting> raft Interface_Nozzle_Lift_over_Interface_Layer_Thickness_(ratio): 0.3 </setting>)
(<setting> raft Name_of_Support_End_File: support_end.gcode </setting>)
(<setting> raft Name_of_Support_Start_File: support_start.gcode </setting>)
(<setting> raft Operating_Nozzle_Lift_over_Layer_Thickness_(ratio): 0.0 </setting>)
(<setting> raft Raft_Additional_Margin_over_Length_(%): 2.5 </setting>)
(<setting> raft Raft_Margin_(mm): 2.5 </setting>)
(<setting> raft Support_Cross_Hatch False </setting>)
(<setting> raft Support_Flow_Rate_over_Operating_Flow_Rate_(ratio): 0.7 </setting>)
(<setting> raft Support_Gap_over_Perimeter_Extrusion_Width_(ratio): 0.005 </setting>)
(<setting> raft None False </setting>)
(<setting> raft Empty_Layers_Only False </setting>)
(<setting> raft Everywhere True </setting>)
(<setting> raft Exterior_Only False </setting>)
(<setting> raft Support_Minimum_Angle_(degrees): 45.0 </setting>)
(<setting> speed Activate_Speed True </setting>)
(<setting> speed Add_Flow_Rate: True </setting>)
(<setting> speed Bridge_Feed_Rate_Multiplier_(ratio): 1.0 </setting>)
(<setting> speed Bridge_Flow_Rate_Multiplier_(ratio): 1.0 </setting>)
(<setting> speed Duty_Cyle_at_Beginning_(portion): 1.0 </setting>)
(<setting> speed Duty_Cyle_at_Ending_(portion): 0.0 </setting>)
(<setting> speed Feed_Rate_(mm/s): 80.0 </setting>)
(<setting> speed Flow_Rate_Setting_(float): 80.0 </setting>)
(<setting> speed Object_First_Layer_Feed_Rate_Infill_Multiplier_(ratio): 0.9 </setting>)
(<setting> speed Object_First_Layer_Feed_Rate_Perimeter_Multiplier_(ratio): 0.9 </setting>)
(<setting> speed Object_First_Layer_Flow_Rate_Infill_Multiplier_(ratio): 0.8 </setting>)
(<setting> speed Object_First_Layer_Flow_Rate_Perimeter_Multiplier_(ratio): 0.9 </setting>)
(<setting> speed Orbital_Feed_Rate_over_Operating_Feed_Rate_(ratio): 0.0 </setting>)
(<setting> speed Maximum_Z_Feed_Rate_(mm/s): 999.0 </setting>)
(<setting> speed Perimeter_Feed_Rate_Multiplier_(ratio): 0.5 </setting>)
(<setting> speed Perimeter_Flow_Rate_Multiplier_(ratio): 0.5 </setting>)
(<setting> speed Travel_Feed_Rate_(mm/s): 70.0 </setting>)
(</settings>)
(<timeStampPreface> 20141212_123612 </timeStampPreface>)
(<procedureName> carve </procedureName>)
(<procedureName> preface </procedureName>)
(<procedureName> inset </procedureName>)
(<procedureName> fill </procedureName>)
(<procedureName> speed </procedureName>)
(<procedureName> raft </procedureName>)
(<procedureName> jitter </procedureName>)
(<procedureName> comb </procedureName>)
(<procedureName> cool </procedureName>)
(<procedureName> dimension </procedureName>)
(<procedureName> alteration </procedureName>)
(<procedureName> export </procedureName>)
(</extruderInitialization>)
(<crafting>)
;M113 S1.0
;M108 R48.0
(<raftPerimeter>)
(<raftPoint> X-10.885 Y-18.54 </raftPoint>)
(<raftPoint> X10.885 Y-18.54 </raftPoint>)
(<raftPoint> X14.613 Y-16.676 </raftPoint>)
(<raftPoint> X20.12 Y-11.169 </raftPoint>)
(<raftPoint> X20.701 Y-9.164 </raftPoint>)
(<raftPoint> X21.948 Y-7.516 </raftPoint>)
(<raftPoint> X22.689 Y-0.0 </raftPoint>)
(<raftPoint> X21.948 Y7.516 </raftPoint>)
(<raftPoint> X20.701 Y9.164 </raftPoint>)
(<raftPoint> X20.12 Y11.169 </raftPoint>)
(<raftPoint> X14.613 Y16.676 </raftPoint>)
(<raftPoint> X10.885 Y18.54 </raftPoint>)
(<raftPoint> X-10.885 Y18.54 </raftPoint>)
(<raftPoint> X-14.613 Y16.676 </raftPoint>)
(<raftPoint> X-20.12 Y11.169 </raftPoint>)
(<raftPoint> X-20.701 Y9.164 </raftPoint>)
(<raftPoint> X-21.948 Y7.516 </raftPoint>)
(<raftPoint> X-22.689 Y0.0 </raftPoint>)
(<raftPoint> X-21.948 Y-7.516 </raftPoint>)
(<raftPoint> X-20.701 Y-9.164 </raftPoint>)
(<raftPoint> X-20.12 Y-11.169 </raftPoint>)
(<raftPoint> X-14.613 Y-16.676 </raftPoint>)
(</raftPerimeter>)
(<raftPerimeter>)
(<raftPoint> X-10.885 Y-18.54 </raftPoint>)
(<raftPoint> X10.885 Y-18.54 </raftPoint>)
(<raftPoint> X14.613 Y-16.676 </raftPoint>)
(<raftPoint> X20.12 Y-11.169 </raftPoint>)
(<raftPoint> X20.701 Y-9.164 </raftPoint>)
(<raftPoint> X21.948 Y-7.516 </raftPoint>)
(<raftPoint> X22.689 Y-0.0 </raftPoint>)
(<raftPoint> X21.948 Y7.516 </raftPoint>)
(<raftPoint> X20.701 Y9.164 </raftPoint>)
(<raftPoint> X20.12 Y11.169 </raftPoint>)
(<raftPoint> X14.613 Y16.676 </raftPoint>)
(<raftPoint> X10.885 Y18.54 </raftPoint>)
(<raftPoint> X-10.885 Y18.54 </raftPoint>)
(<raftPoint> X-14.613 Y16.676 </raftPoint>)
(<raftPoint> X-20.12 Y11.169 </raftPoint>)
(<raftPoint> X-20.701 Y9.164 </raftPoint>)
(<raftPoint> X-21.948 Y7.516 </raftPoint>)
(<raftPoint> X-22.689 Y0.0 </raftPoint>)
(<raftPoint> X-21.948 Y-7.516 </raftPoint>)
(<raftPoint> X-20.701 Y-9.164 </raftPoint>)
(<raftPoint> X-20.12 Y-11.169 </raftPoint>)
(<raftPoint> X-14.613 Y-16.676 </raftPoint>)
(</raftPerimeter>)
(<raftPerimeter>)
(<raftPoint> X-10.885 Y-18.54 </raftPoint>)
(<raftPoint> X10.885 Y-18.54 </raftPoint>)
(<raftPoint> X14.613 Y-16.676 </raftPoint>)
(<raftPoint> X20.12 Y-11.169 </raftPoint>)
(<raftPoint> X20.701 Y-9.164 </raftPoint>)
(<raftPoint> X21.948 Y-7.516 </raftPoint>)
(<raftPoint> X22.689 Y-0.0 </raftPoint>)
(<raftPoint> X21.948 Y7.516 </raftPoint>)
(<raftPoint> X20.701 Y9.164 </raftPoint>)
(<raftPoint> X20.12 Y11.169 </raftPoint>)
(<raftPoint> X14.613 Y16.676 </raftPoint>)
(<raftPoint> X10.885 Y18.54 </raftPoint>)
(<raftPoint> X-10.885 Y18.54 </raftPoint>)
(<raftPoint> X-14.613 Y16.676 </raftPoint>)
(<raftPoint> X-20.12 Y11.169 </raftPoint>)
(<raftPoint> X-20.701 Y9.164 </raftPoint>)
(<raftPoint> X-21.948 Y7.516 </raftPoint>)
(<raftPoint> X-22.689 Y0.0 </raftPoint>)
(<raftPoint> X-21.948 Y-7.516 </raftPoint>)
(<raftPoint> X-20.701 Y-9.164 </raftPoint>)
(<raftPoint> X-20.12 Y-11.169 </raftPoint>)
(<raftPoint> X-14.613 Y-16.676 </raftPoint>)
(</raftPerimeter>)
(<raftPerimeter>)
(<raftPoint> X-10.885 Y-18.54 </raftPoint>)
(<raftPoint> X10.885 Y-18.54 </raftPoint>)
(<raftPoint> X14.613 Y-16.676 </raftPoint>)
(<raftPoint> X20.12 Y-11.169 </raftPoint>)
(<raftPoint> X20.701 Y-9.164 </raftPoint>)
(<raftPoint> X21.948 Y-7.516 </raftPoint>)
(<raftPoint> X22.689 Y-0.0 </raftPoint>)
(<raftPoint> X21.948 Y7.516 </raftPoint>)
(<raftPoint> X20.701 Y9.164 </raftPoint>)
(<raftPoint> X20.12 Y11.169 </raftPoint>)
(<raftPoint> X14.613 Y16.676 </raftPoint>)
(<raftPoint> X10.885 Y18.54 </raftPoint>)
(<raftPoint> X-10.885 Y18.54 </raftPoint>)
(<raftPoint> X-14.613 Y16.676 </raftPoint>)
(<raftPoint> X-20.12 Y11.169 </raftPoint>)
(<raftPoint> X-20.701 Y9.164 </raftPoint>)
(<raftPoint> X-21.948 Y7.516 </raftPoint>)
(<raftPoint> X-22.689 Y0.0 </raftPoint>)
(<raftPoint> X-21.948 Y-7.516 </raftPoint>)
(<raftPoint> X-20.701 Y-9.164 </raftPoint>)
(<raftPoint> X-20.12 Y-11.169 </raftPoint>)
(<raftPoint> X-14.613 Y-16.676 </raftPoint>)
(</raftPerimeter>)
(<raftPerimeter>)
(<raftPoint> X-6.913 Y-4.998 </raftPoint>)
(<raftPoint> X-7.786 Y-3.502 </raftPoint>)
(<raftPoint> X-7.791 Y-2.16 </raftPoint>)
(<raftPoint> X-6.648 Y-2.16 </raftPoint>)
(<raftPoint> X-5.665 Y-4.05 </raftPoint>)
(<raftPoint> X-2.049 Y-5.858 </raftPoint>)
(<raftPoint> X-1.185 Y-7.2 </raftPoint>)
(<raftPoint> X-1.996 Y-8.46 </raftPoint>)
(<raftPoint> X-3.451 Y-8.46 </raftPoint>)
(</raftPerimeter>)
(<raftPerimeter>)
(<raftPoint> X-10.885 Y-18.54 </raftPoint>)
(<raftPoint> X10.885 Y-18.54 </raftPoint>)
(<raftPoint> X14.613 Y-16.676 </raftPoint>)
(<raftPoint> X20.12 Y-11.169 </raftPoint>)
(<raftPoint> X20.701 Y-9.164 </raftPoint>)
(<raftPoint> X21.948 Y-7.516 </raftPoint>)
(<raftPoint> X22.689 Y-0.0 </raftPoint>)
(<raftPoint> X21.948 Y7.516 </raftPoint>)
(<raftPoint> X20.701 Y9.164 </raftPoint>)
(<raftPoint> X20.12 Y11.169 </raftPoint>)
(<raftPoint> X14.613 Y16.676 </raftPoint>)
(<raftPoint> X10.885 Y18.54 </raftPoint>)
(<raftPoint> X-10.885 Y18.54 </raftPoint>)
(<raftPoint> X-14.613 Y16.676 </raftPoint>)
(<raftPoint> X-20.12 Y11.169 </raftPoint>)
(<raftPoint> X-20.701 Y9.164 </raftPoint>)
(<raftPoint> X-21.948 Y7.516 </raftPoint>)
(<raftPoint> X-22.689 Y0.0 </raftPoint>)
(<raftPoint> X-21.948 Y-7.516 </raftPoint>)
(<raftPoint> X-20.701 Y-9.164 </raftPoint>)
(<raftPoint> X-20.12 Y-11.169 </raftPoint>)
(<raftPoint> X-14.613 Y-16.676 </raftPoint>)
(</raftPerimeter>)
(<raftPerimeter>)
(<raftPoint> X-6.913 Y-4.998 </raftPoint>)
(<raftPoint> X-7.81 Y-3.46 </raftPoint>)
(<raftPoint> X-8.194 Y-2.133 </raftPoint>)
(<raftPoint> X-6.648 Y-2.16 </raftPoint>)
(<raftPoint> X-5.665 Y-4.05 </raftPoint>)
(<raftPoint> X-2.046 Y-5.859 </raftPoint>)
(<raftPoint> X-1.15 Y-7.2 </raftPoint>)
(<raftPoint> X-1.992 Y-8.46 </raftPoint>)
(<raftPoint> X-3.451 Y-8.46 </raftPoint>)
(</raftPerimeter>)
(<raftPerimeter>)
(<raftPoint> X-10.885 Y-18.54 </raftPoint>)
(<raftPoint> X10.885 Y-18.54 </raftPoint>)
(<raftPoint> X14.613 Y-16.676 </raftPoint>)
(<raftPoint> X20.12 Y-11.169 </raftPoint>)
(<raftPoint> X20.701 Y-9.164 </raftPoint>)
(<raftPoint> X21.948 Y-7.516 </raftPoint>)
(<raftPoint> X22.689 Y-0.0 </raftPoint>)
(<raftPoint> X21.948 Y7.516 </raftPoint>)
(<raftPoint> X20.701 Y9.164 </raftPoint>)
(<raftPoint> X20.12 Y11.169 </raftPoint>)
(<raftPoint> X14.613 Y16.676 </raftPoint>)
(<raftPoint> X10.885 Y18.54 </raftPoint>)
(<raftPoint> X-10.885 Y18.54 </raftPoint>)
(<raftPoint> X-14.613 Y16.676 </raftPoint>)
(<raftPoint> X-20.12 Y11.169 </raftPoint>)
(<raftPoint> X-20.701 Y9.164 </raftPoint>)
(<raftPoint> X-21.948 Y7.516 </raftPoint>)
(<raftPoint> X-22.689 Y0.0 </raftPoint>)
(<raftPoint> X-21.948 Y-7.516 </raftPoint>)
(<raftPoint> X-20.701 Y-9.164 </raftPoint>)
(<raftPoint> X-20.12 Y-11.169 </raftPoint>)
(<raftPoint> X-14.613 Y-16.676 </raftPoint>)
(</raftPerimeter>)
(<raftPerimeter>)
(<raftPoint> X-6.913 Y-4.998 </raftPoint>)
(<raftPoint> X-7.817 Y-3.449 </raftPoint>)
(<raftPoint> X-8.22 Y-2.293 </raftPoint>)
(<raftPoint> X-8.348 Y-2.102 </raftPoint>)
(<raftPoint> X-8.125 Y-2.16 </raftPoint>)
(<raftPoint> X-6.648 Y-2.16 </raftPoint>)
(<raftPoint> X-5.665 Y-4.05 </raftPoint>)
(<raftPoint> X-2.046 Y-5.859 </raftPoint>)
(<raftPoint> X-1.15 Y-7.2 </raftPoint>)
(<raftPoint> X-1.992 Y-8.46 </raftPoint>)
(<raftPoint> X-3.451 Y-8.46 </raftPoint>)
(</raftPerimeter>)
(<raftPerimeter>)
(<raftPoint> X-10.885 Y-18.54 </raftPoint>)
(<raftPoint> X10.885 Y-18.54 </raftPoint>)
(<raftPoint> X14.613 Y-16.676 </raftPoint>)
(<raftPoint> X20.12 Y-11.169 </raftPoint>)
(<raftPoint> X20.701 Y-9.164 </raftPoint>)
(<raftPoint> X21.948 Y-7.516 </raftPoint>)
(<raftPoint> X22.689 Y-0.0 </raftPoint>)
(<raftPoint> X21.948 Y7.516 </raftPoint>)
(<raftPoint> X20.701 Y9.164 </raftPoint>)
(<raftPoint> X20.12 Y11.169 </raftPoint>)
(<raftPoint> X14.613 Y16.676 </raftPoint>)
(<raftPoint> X10.885 Y18.54 </raftPoint>)
(<raftPoint> X-10.885 Y18.54 </raftPoint>)
(<raftPoint> X-14.613 Y16.676 </raftPoint>)
(<raftPoint> X-20.12 Y11.169 </raftPoint>)
(<raftPoint> X-20.701 Y9.164 </raftPoint>)
(<raftPoint> X-21.948 Y7.516 </raftPoint>)
(<raftPoint> X-22.689 Y0.0 </raftPoint>)
(<raftPoint> X-21.948 Y-7.516 </raftPoint>)
(<raftPoint> X-20.701 Y-9.164 </raftPoint>)
(<raftPoint> X-20.12 Y-11.169 </raftPoint>)
(<raftPoint> X-14.613 Y-16.676 </raftPoint>)
(</raftPerimeter>)
(<raftPerimeter>)
(<raftPoint> X-1.15 Y-7.2 </raftPoint>)
(<raftPoint> X-1.926 Y-8.361 </raftPoint>)
(<raftPoint> X-4.978 Y-6.901 </raftPoint>)
(<raftPoint> X-6.73 Y-5.186 </raftPoint>)
(<raftPoint> X-8.08 Y-2.405 </raftPoint>)
(<raftPoint> X-7.927 Y-2.16 </raftPoint>)
(<raftPoint> X-6.649 Y-2.16 </raftPoint>)
(<raftPoint> X-5.665 Y-4.05 </raftPoint>)
(<raftPoint> X-2.046 Y-5.859 </raftPoint>)
(</raftPerimeter>)
(<raftPerimeter>)
(<raftPoint> X-10.885 Y-18.54 </raftPoint>)
(<raftPoint> X10.885 Y-18.54 </raftPoint>)
(<raftPoint> X14.613 Y-16.676 </raftPoint>)
(<raftPoint> X20.12 Y-11.169 </raftPoint>)
(<raftPoint> X20.701 Y-9.164 </raftPoint>)
(<raftPoint> X21.948 Y-7.516 </raftPoint>)
(<raftPoint> X22.689 Y-0.0 </raftPoint>)
(<raftPoint> X21.948 Y7.516 </raftPoint>)
(<raftPoint> X20.701 Y9.164 </raftPoint>)
(<raftPoint> X20.12 Y11.169 </raftPoint>)
(<raftPoint> X14.613 Y16.676 </raftPoint>)
(<raftPoint> X10.885 Y18.54 </raftPoint>)
(<raftPoint> X-10.885 Y18.54 </raftPoint>)
(<raftPoint> X-14.613 Y16.676 </raftPoint>)
(<raftPoint> X-20.12 Y11.169 </raftPoint>)
(<raftPoint> X-20.701 Y9.164 </raftPoint>)
(<raftPoint> X-21.948 Y7.516 </raftPoint>)
(<raftPoint> X-22.689 Y0.0 </raftPoint>)
(<raftPoint> X-21.948 Y-7.516 </raftPoint>)
(<raftPoint> X-20.701 Y-9.164 </raftPoint>)
(<raftPoint> X-20.12 Y-11.169 </raftPoint>)
(<raftPoint> X-14.613 Y-16.676 </raftPoint>)
(</raftPerimeter>)
(<raftPerimeter>)
(<raftPoint> X-8.375 Y-1.797 </raftPoint>)
(<raftPoint> X-7.972 Y-0.931 </raftPoint>)
(<raftPoint> X-7.762 Y-0.915 </raftPoint>)
(<raftPoint> X-5.826 Y-3.828 </raftPoint>)
(<raftPoint> X-3.999 Y-5.686 </raftPoint>)
(<raftPoint> X-2.208 Y-6.74 </raftPoint>)
(<raftPoint> X-2.247 Y-6.84 </raftPoint>)
(<raftPoint> X-5.047 Y-6.84 </raftPoint>)
(<raftPoint> X-6.734 Y-5.187 </raftPoint>)
(</raftPerimeter>)
(<raftPerimeter>)
(<raftPoint> X-10.885 Y-18.54 </raftPoint>)
(<raftPoint> X10.885 Y-18.54 </raftPoint>)
(<raftPoint> X14.613 Y-16.676 </raftPoint>)
(<raftPoint> X20.12 Y-11.169 </raftPoint>)
(<raftPoint> X20.701 Y-9.164 </raftPoint>)
(<raftPoint> X21.948 Y-7.516 </raftPoint>)
(<raftPoint> X22.689 Y-0.0 </raftPoint>)
(<raftPoint> X21.948 Y7.516 </raftPoint>)
(<raftPoint> X20.701 Y9.164 </raftPoint>)
(<raftPoint> X20.12 Y11.169 </raftPoint>)
(<raftPoint> X14.613 Y16.676 </raftPoint>)
(<raftPoint> X10.885 Y18.54 </raftPoint>)
(<raftPoint> X-10.885 Y18.54 </raftPoint>)
(<raftPoint> X-14.613 Y16.676 </raftPoint>)
(<raftPoint> X-20.12 Y11.169 </raftPoint>)
(<raftPoint> X-20.701 Y9.164 </raftPoint>)
(<raftPoint> X-21.948 Y7.516 </raftPoint>)
(<raftPoint> X-22.689 Y0.0 </raftPoint>)
(<raftPoint> X-21.948 Y-7.516 </raftPoint>)
(<raftPoint> X-20.701 Y-9.164 </raftPoint>)
(<raftPoint> X-20.12 Y-11.169 </raftPoint>)
(<raftPoint> X-14.613 Y-16.676 </raftPoint>)
(</raftPerimeter>)
(<raftPerimeter>)
(<raftPoint> X-8.385 Y-1.776 </raftPoint>)
(<raftPoint> X-7.991 Y-0.61 </raftPoint>)
(<raftPoint> X-7.214 Y-2.008 </raftPoint>)
(<raftPoint> X-4.009 Y-5.681 </raftPoint>)
(<raftPoint> X-2.208 Y-6.74 </raftPoint>)
(<raftPoint> X-2.247 Y-6.84 </raftPoint>)
(<raftPoint> X-5.047 Y-6.84 </raftPoint>)
(<raftPoint> X-6.735 Y-5.187 </raftPoint>)
(</raftPerimeter>)
(<raftPerimeter>)
(<raftPoint> X-10.885 Y-18.54 </raftPoint>)
(<raftPoint> X10.885 Y-18.54 </raftPoint>)
(<raftPoint> X14.613 Y-16.676 </raftPoint>)
(<raftPoint> X20.12 Y-11.169 </raftPoint>)
(<raftPoint> X20.701 Y-9.164 </raftPoint>)
(<raftPoint> X21.948 Y-7.516 </raftPoint>)
(<raftPoint> X22.689 Y-0.0 </raftPoint>)
(<raftPoint> X21.948 Y7.516 </raftPoint>)
(<raftPoint> X20.701 Y9.164 </raftPoint>)
(<raftPoint> X20.12 Y11.169 </raftPoint>)
(<raftPoint> X14.613 Y16.676 </raftPoint>)
(<raftPoint> X10.885 Y18.54 </raftPoint>)
(<raftPoint> X-10.885 Y18.54 </raftPoint>)
(<raftPoint> X-14.613 Y16.676 </raftPoint>)
(<raftPoint> X-20.12 Y11.169 </raftPoint>)
(<raftPoint> X-20.701 Y9.164 </raftPoint>)
(<raftPoint> X-21.948 Y7.516 </raftPoint>)
(<raftPoint> X-22.689 Y0.0 </raftPoint>)
(<raftPoint> X-21.948 Y-7.516 </raftPoint>)
(<raftPoint> X-20.701 Y-9.164 </raftPoint>)
(<raftPoint> X-20.12 Y-11.169 </raftPoint>)
(<raftPoint> X-14.613 Y-16.676 </raftPoint>)
(</raftPerimeter>)
(<raftPerimeter>)
(<raftPoint> X-8.396 Y-1.754 </raftPoint>)
(<raftPoint> X-8.11 Y-0.395 </raftPoint>)
(<raftPoint> X-7.214 Y-2.008 </raftPoint>)
(<raftPoint> X-4.008 Y-5.681 </raftPoint>)
(<raftPoint> X-2.208 Y-6.74 </raftPoint>)
(<raftPoint> X-2.247 Y-6.84 </raftPoint>)
(<raftPoint> X-5.047 Y-6.84 </raftPoint>)
(<raftPoint> X-6.734 Y-5.187 </raftPoint>)
(</raftPerimeter>)
(<raftPerimeter>)
(<raftPoint> X-10.885 Y-18.54 </raftPoint>)
(<raftPoint> X10.885 Y-18.54 </raftPoint>)
(<raftPoint> X14.613 Y-16.676 </raftPoint>)
(<raftPoint> X20.12 Y-11.169 </raftPoint>)
(<raftPoint> X20.701 Y-9.164 </raftPoint>)
(<raftPoint> X21.948 Y-7.516 </raftPoint>)
(<raftPoint> X22.689 Y-0.0 </raftPoint>)
(<raftPoint> X21.948 Y7.516 </raftPoint>)
(<raftPoint> X20.701 Y9.164 </raftPoint>)
(<raftPoint> X20.12 Y11.169 </raftPoint>)
(<raftPoint> X14.613 Y16.676 </raftPoint>)
(<raftPoint> X10.885 Y18.54 </raftPoint>)
M73 P1 (display progress)
(<raftPoint> X-10.885 Y18.54 </raftPoint>)
(<raftPoint> X-14.613 Y16.676 </raftPoint>)
(<raftPoint> X-20.12 Y11.169 </raftPoint>)
(<raftPoint> X-20.701 Y9.164 </raftPoint>)
(<raftPoint> X-21.948 Y7.516 </raftPoint>)
(<raftPoint> X-22.689 Y0.0 </raftPoint>)
(<raftPoint> X-21.948 Y-7.516 </raftPoint>)
(<raftPoint> X-20.701 Y-9.164 </raftPoint>)
(<raftPoint> X-20.12 Y-11.169 </raftPoint>)
(<raftPoint> X-14.613 Y-16.676 </raftPoint>)
(</raftPerimeter>)
(<raftPerimeter>)
(<raftPoint> X-8.421 Y-1.702 </raftPoint>)
(<raftPoint> X-8.543 Y-0.36 </raftPoint>)
(<raftPoint> X-8.527 Y-0.36 </raftPoint>)
(<raftPoint> X-4.011 Y-5.679 </raftPoint>)
(<raftPoint> X-2.208 Y-6.74 </raftPoint>)
(<raftPoint> X-2.247 Y-6.84 </raftPoint>)
(<raftPoint> X-5.047 Y-6.84 </raftPoint>)
(<raftPoint> X-6.735 Y-5.187 </raftPoint>)
(</raftPerimeter>)
(<raftPerimeter>)
(<raftPoint> X-10.885 Y-18.54 </raftPoint>)
(<raftPoint> X10.885 Y-18.54 </raftPoint>)
(<raftPoint> X14.613 Y-16.676 </raftPoint>)
(<raftPoint> X20.12 Y-11.169 </raftPoint>)
(<raftPoint> X20.701 Y-9.164 </raftPoint>)
(<raftPoint> X21.948 Y-7.516 </raftPoint>)
(<raftPoint> X22.689 Y-0.0 </raftPoint>)
(<raftPoint> X21.948 Y7.516 </raftPoint>)
(<raftPoint> X20.701 Y9.164 </raftPoint>)
(<raftPoint> X20.12 Y11.169 </raftPoint>)
(<raftPoint> X14.613 Y16.676 </raftPoint>)
(<raftPoint> X10.885 Y18.54 </raftPoint>)
(<raftPoint> X-10.885 Y18.54 </raftPoint>)
(<raftPoint> X-14.613 Y16.676 </raftPoint>)
(<raftPoint> X-20.12 Y11.169 </raftPoint>)
(<raftPoint> X-20.701 Y9.164 </raftPoint>)
(<raftPoint> X-21.948 Y7.516 </raftPoint>)
(<raftPoint> X-22.689 Y0.0 </raftPoint>)
(<raftPoint> X-21.948 Y-7.516 </raftPoint>)
(<raftPoint> X-20.701 Y-9.164 </raftPoint>)
(<raftPoint> X-20.12 Y-11.169 </raftPoint>)
(<raftPoint> X-14.613 Y-16.676 </raftPoint>)
(</raftPerimeter>)
(<raftPerimeter>)
(<raftPoint> X-8.414 Y-1.716 </raftPoint>)
(<raftPoint> X-8.429 Y-0.36 </raftPoint>)
(<raftPoint> X-8.129 Y-0.36 </raftPoint>)
(<raftPoint> X-7.214 Y-2.008 </raftPoint>)
(<raftPoint> X-4.008 Y-5.681 </raftPoint>)
(<raftPoint> X-2.208 Y-6.74 </raftPoint>)
(<raftPoint> X-2.247 Y-6.84 </raftPoint>)
(<raftPoint> X-5.048 Y-6.84 </raftPoint>)
(<raftPoint> X-6.735 Y-5.187 </raftPoint>)
(</raftPerimeter>)
(<raftPerimeter>)
(<raftPoint> X-10.885 Y-18.54 </raftPoint>)
(<raftPoint> X10.885 Y-18.54 </raftPoint>)
(<raftPoint> X14.613 Y-16.676 </raftPoint>)
(<raftPoint> X20.12 Y-11.169 </raftPoint>)
(<raftPoint> X20.701 Y-9.164 </raftPoint>)
(<raftPoint> X21.948 Y-7.516 </raftPoint>)
(<raftPoint> X22.689 Y-0.0 </raftPoint>)
(<raftPoint> X21.948 Y7.516 </raftPoint>)
(<raftPoint> X20.701 Y9.164 </raftPoint>)
(<raftPoint> X20.12 Y11.169 </raftPoint>)
(<raftPoint> X14.613 Y16.676 </raftPoint>)
(<raftPoint> X10.885 Y18.54 </raftPoint>)
(<raftPoint> X-10.885 Y18.54 </raftPoint>)
(<raftPoint> X-14.613 Y16.676 </raftPoint>)
(<raftPoint> X-20.12 Y11.169 </raftPoint>)
(<raftPoint> X-20.701 Y9.164 </raftPoint>)
(<raftPoint> X-21.948 Y7.516 </raftPoint>)
(<raftPoint> X-22.689 Y0.0 </raftPoint>)
(<raftPoint> X-21.948 Y-7.516 </raftPoint>)
(<raftPoint> X-20.701 Y-9.164 </raftPoint>)
(<raftPoint> X-20.12 Y-11.169 </raftPoint>)
(<raftPoint> X-14.613 Y-16.676 </raftPoint>)
(</raftPerimeter>)
(<raftPerimeter>)
(<raftPoint> X-8.413 Y-1.719 </raftPoint>)
(<raftPoint> X-8.401 Y-0.36 </raftPoint>)
(<raftPoint> X-8.289 Y-0.36 </raftPoint>)
(<raftPoint> X-4.015 Y-5.677 </raftPoint>)
(<raftPoint> X-2.211 Y-6.74 </raftPoint>)
(<raftPoint> X-2.25 Y-6.84 </raftPoint>)
(<raftPoint> X-5.048 Y-6.84 </raftPoint>)
(<raftPoint> X-6.734 Y-5.187 </raftPoint>)
(</raftPerimeter>)
(<raftPerimeter>)
(<raftPoint> X-10.885 Y-18.54 </raftPoint>)
(<raftPoint> X10.885 Y-18.54 </raftPoint>)
(<raftPoint> X14.613 Y-16.676 </raftPoint>)
(<raftPoint> X20.12 Y-11.169 </raftPoint>)
(<raftPoint> X20.701 Y-9.164 </raftPoint>)
(<raftPoint> X21.948 Y-7.516 </raftPoint>)
(<raftPoint> X22.689 Y-0.0 </raftPoint>)
(<raftPoint> X21.948 Y7.516 </raftPoint>)
(<raftPoint> X20.701 Y9.164 </raftPoint>)
(<raftPoint> X20.12 Y11.169 </raftPoint>)
(<raftPoint> X14.613 Y16.676 </raftPoint>)
(<raftPoint> X10.885 Y18.54 </raftPoint>)
(<raftPoint> X-10.885 Y18.54 </raftPoint>)
(<raftPoint> X-14.613 Y16.676 </raftPoint>)
(<raftPoint> X-20.12 Y11.169 </raftPoint>)
(<raftPoint> X-20.701 Y9.164 </raftPoint>)
(<raftPoint> X-21.948 Y7.516 </raftPoint>)
(<raftPoint> X-22.689 Y0.0 </raftPoint>)
(<raftPoint> X-21.948 Y-7.516 </raftPoint>)
(<raftPoint> X-20.701 Y-9.164 </raftPoint>)
(<raftPoint> X-20.12 Y-11.169 </raftPoint>)
(<raftPoint> X-14.613 Y-16.676 </raftPoint>)
(</raftPerimeter>)
(<raftPerimeter>)
(<raftPoint> X-8.405 Y-1.735 </raftPoint>)
(<raftPoint> X-8.267 Y-0.36 </raftPoint>)
(<raftPoint> X-8.129 Y-0.36 </raftPoint>)
(<raftPoint> X-7.214 Y-2.008 </raftPoint>)
(<raftPoint> X-4.009 Y-5.681 </raftPoint>)
(<raftPoint> X-2.208 Y-6.74 </raftPoint>)
(<raftPoint> X-2.247 Y-6.84 </raftPoint>)
(<raftPoint> X-5.048 Y-6.84 </raftPoint>)
(<raftPoint> X-6.734 Y-5.187 </raftPoint>)
(</raftPerimeter>)
(<raftPerimeter>)
(<raftPoint> X-10.885 Y-18.54 </raftPoint>)
(<raftPoint> X10.885 Y-18.54 </raftPoint>)
(<raftPoint> X14.613 Y-16.676 </raftPoint>)
(<raftPoint> X20.12 Y-11.169 </raftPoint>)
(<raftPoint> X20.701 Y-9.164 </raftPoint>)
(<raftPoint> X21.948 Y-7.516 </raftPoint>)
(<raftPoint> X22.689 Y-0.0 </raftPoint>)
(<raftPoint> X21.948 Y7.516 </raftPoint>)
(<raftPoint> X20.701 Y9.164 </raftPoint>)
(<raftPoint> X20.12 Y11.169 </raftPoint>)
(<raftPoint> X14.613 Y16.676 </raftPoint>)
(<raftPoint> X10.885 Y18.54 </raftPoint>)
(<raftPoint> X-10.885 Y18.54 </raftPoint>)
(<raftPoint> X-14.613 Y16.676 </raftPoint>)
(<raftPoint> X-20.12 Y11.169 </raftPoint>)
(<raftPoint> X-20.701 Y9.164 </raftPoint>)
(<raftPoint> X-21.948 Y7.516 </raftPoint>)
(<raftPoint> X-22.689 Y0.0 </raftPoint>)
(<raftPoint> X-21.948 Y-7.516 </raftPoint>)
(<raftPoint> X-20.701 Y-9.164 </raftPoint>)
(<raftPoint> X-20.12 Y-11.169 </raftPoint>)
(<raftPoint> X-14.613 Y-16.676 </raftPoint>)
(</raftPerimeter>)
(<raftPerimeter>)
(<raftPoint> X-8.414 Y-1.715 </raftPoint>)
(<raftPoint> X-8.434 Y-0.36 </raftPoint>)
(<raftPoint> X-8.11 Y-0.36 </raftPoint>)
(<raftPoint> X-5.679 Y-4.011 </raftPoint>)
(<raftPoint> X-3.974 Y-5.687 </raftPoint>)
(<raftPoint> X-2.204 Y-6.737 </raftPoint>)
(<raftPoint> X-2.245 Y-6.84 </raftPoint>)
(<raftPoint> X-5.048 Y-6.84 </raftPoint>)
(<raftPoint> X-6.735 Y-5.187 </raftPoint>)
(</raftPerimeter>)
(<raftPerimeter>)
(<raftPoint> X-10.885 Y-18.54 </raftPoint>)
(<raftPoint> X10.885 Y-18.54 </raftPoint>)
(<raftPoint> X14.613 Y-16.676 </raftPoint>)
(<raftPoint> X20.12 Y-11.169 </raftPoint>)
(<raftPoint> X20.701 Y-9.164 </raftPoint>)
(<raftPoint> X21.948 Y-7.516 </raftPoint>)
(<raftPoint> X22.689 Y-0.0 </raftPoint>)
(<raftPoint> X21.948 Y7.516 </raftPoint>)
(<raftPoint> X20.701 Y9.164 </raftPoint>)
(<raftPoint> X20.12 Y11.169 </raftPoint>)
(<raftPoint> X14.613 Y16.676 </raftPoint>)
(<raftPoint> X10.885 Y18.54 </raftPoint>)
(<raftPoint> X-10.885 Y18.54 </raftPoint>)
(<raftPoint> X-14.613 Y16.676 </raftPoint>)
(<raftPoint> X-20.12 Y11.169 </raftPoint>)
(<raftPoint> X-20.701 Y9.164 </raftPoint>)
(<raftPoint> X-21.948 Y7.516 </raftPoint>)
(<raftPoint> X-22.689 Y0.0 </raftPoint>)
(<raftPoint> X-21.948 Y-7.516 </raftPoint>)
(<raftPoint> X-20.701 Y-9.164 </raftPoint>)
(<raftPoint> X-20.12 Y-11.169 </raftPoint>)
(<raftPoint> X-14.613 Y-16.676 </raftPoint>)
(</raftPerimeter>)
(<raftPerimeter>)
(<raftPoint> X-8.413 Y-1.719 </raftPoint>)
(<raftPoint> X-8.401 Y-0.36 </raftPoint>)
(<raftPoint> X-8.273 Y-0.36 </raftPoint>)
(<raftPoint> X-6.727 Y-2.01 </raftPoint>)
(<raftPoint> X-5.693 Y-3.996 </raftPoint>)
(<raftPoint> X-3.984 Y-5.687 </raftPoint>)
(<raftPoint> X-2.206 Y-6.738 </raftPoint>)
(<raftPoint> X-2.246 Y-6.84 </raftPoint>)
(<raftPoint> X-5.047 Y-6.84 </raftPoint>)
(<raftPoint> X-6.735 Y-5.187 </raftPoint>)
(</raftPerimeter>)
(<raftPerimeter>)
(<raftPoint> X-10.885 Y-18.54 </raftPoint>)
(<raftPoint> X10.885 Y-18.54 </raftPoint>)
(<raftPoint> X14.613 Y-16.676 </raftPoint>)
(<raftPoint> X20.12 Y-11.169 </raftPoint>)
(<raftPoint> X20.701 Y-9.164 </raftPoint>)
(<raftPoint> X21.948 Y-7.516 </raftPoint>)
(<raftPoint> X22.689 Y-0.0 </raftPoint>)
(<raftPoint> X21.948 Y7.516 </raftPoint>)
(<raftPoint> X20.701 Y9.164 </raftPoint>)
(<raftPoint> X20.12 Y11.169 </raftPoint>)
(<raftPoint> X14.613 Y16.676 </raftPoint>)
(<raftPoint> X10.885 Y18.54 </raftPoint>)
(<raftPoint> X-10.885 Y18.54 </raftPoint>)
(<raftPoint> X-14.613 Y16.676 </raftPoint>)
(<raftPoint> X-20.12 Y11.169 </raftPoint>)
(<raftPoint> X-20.701 Y9.164 </raftPoint>)
(<raftPoint> X-21.948 Y7.516 </raftPoint>)
(<raftPoint> X-22.689 Y0.0 </raftPoint>)
(<raftPoint> X-21.948 Y-7.516 </raftPoint>)
(<raftPoint> X-20.701 Y-9.164 </raftPoint>)
(<raftPoint> X-20.12 Y-11.169 </raftPoint>)
(<raftPoint> X-14.613 Y-16.676 </raftPoint>)
(</raftPerimeter>)
(<raftPerimeter>)
(<raftPoint> X-6.913 Y-4.998 </raftPoint>)
(<raftPoint> X-7.817 Y-3.449 </raftPoint>)
(<raftPoint> X-8.413 Y-1.74 </raftPoint>)
(<raftPoint> X-8.401 Y-0.36 </raftPoint>)
(<raftPoint> X-8.273 Y-0.36 </raftPoint>)
(<raftPoint> X-6.723 Y-2.01 </raftPoint>)
(<raftPoint> X-5.666 Y-4.05 </raftPoint>)
(<raftPoint> X-2.046 Y-5.859 </raftPoint>)
(<raftPoint> X-1.15 Y-7.2 </raftPoint>)
(<raftPoint> X-1.992 Y-8.46 </raftPoint>)
(<raftPoint> X-3.451 Y-8.46 </raftPoint>)
(</raftPerimeter>)
(<raftPerimeter>)
(<raftPoint> X-10.885 Y-18.54 </raftPoint>)
(<raftPoint> X10.885 Y-18.54 </raftPoint>)
(<raftPoint> X14.613 Y-16.676 </raftPoint>)
(<raftPoint> X20.12 Y-11.169 </raftPoint>)
(<raftPoint> X20.701 Y-9.164 </raftPoint>)
(<raftPoint> X21.948 Y-7.516 </raftPoint>)
(<raftPoint> X22.689 Y-0.0 </raftPoint>)
(<raftPoint> X21.948 Y7.516 </raftPoint>)
(<raftPoint> X20.701 Y9.164 </raftPoint>)
(<raftPoint> X20.12 Y11.169 </raftPoint>)
(<raftPoint> X14.613 Y16.676 </raftPoint>)
(<raftPoint> X10.885 Y18.54 </raftPoint>)
(<raftPoint> X-10.885 Y18.54 </raftPoint>)
(<raftPoint> X-14.613 Y16.676 </raftPoint>)
(<raftPoint> X-20.12 Y11.169 </raftPoint>)
(<raftPoint> X-20.701 Y9.164 </raftPoint>)
(<raftPoint> X-21.948 Y7.516 </raftPoint>)
(<raftPoint> X-22.689 Y0.0 </raftPoint>)
(<raftPoint> X-21.948 Y-7.516 </raftPoint>)
(<raftPoint> X-20.701 Y-9.164 </raftPoint>)
(<raftPoint> X-20.12 Y-11.169 </raftPoint>)
(<raftPoint> X-14.613 Y-16.676 </raftPoint>)
(</raftPerimeter>)
(<raftPerimeter>)
(<raftPoint> X-6.913 Y-4.998 </raftPoint>)
(<raftPoint> X-7.817 Y-3.449 </raftPoint>)
(<raftPoint> X-8.413 Y-1.74 </raftPoint>)
(<raftPoint> X-8.401 Y-0.36 </raftPoint>)
(<raftPoint> X-8.272 Y-0.36 </raftPoint>)
(<raftPoint> X-6.726 Y-2.01 </raftPoint>)
(<raftPoint> X-5.665 Y-4.05 </raftPoint>)
(<raftPoint> X-2.046 Y-5.859 </raftPoint>)
(<raftPoint> X-1.15 Y-7.2 </raftPoint>)
(<raftPoint> X-1.992 Y-8.46 </raftPoint>)
(<raftPoint> X-3.451 Y-8.46 </raftPoint>)
(</raftPerimeter>)
(<raftPerimeter>)
(<raftPoint> X-10.885 Y-18.54 </raftPoint>)
(<raftPoint> X10.885 Y-18.54 </raftPoint>)
(<raftPoint> X14.613 Y-16.676 </raftPoint>)
(<raftPoint> X20.12 Y-11.169 </raftPoint>)
(<raftPoint> X20.701 Y-9.164 </raftPoint>)
(<raftPoint> X21.948 Y-7.516 </raftPoint>)
(<raftPoint> X22.689 Y-0.0 </raftPoint>)
(<raftPoint> X21.948 Y7.516 </raftPoint>)
(<raftPoint> X20.701 Y9.164 </raftPoint>)
(<raftPoint> X20.12 Y11.169 </raftPoint>)
(<raftPoint> X14.613 Y16.676 </raftPoint>)
(<raftPoint> X10.885 Y18.54 </raftPoint>)
(<raftPoint> X-10.885 Y18.54 </raftPoint>)
(<raftPoint> X-14.613 Y16.676 </raftPoint>)
(<raftPoint> X-20.12 Y11.169 </raftPoint>)
(<raftPoint> X-20.701 Y9.164 </raftPoint>)
(<raftPoint> X-21.948 Y7.516 </raftPoint>)
(<raftPoint> X-22.689 Y0.0 </raftPoint>)
(<raftPoint> X-21.948 Y-7.516 </raftPoint>)
(<raftPoint> X-20.701 Y-9.164 </raftPoint>)
(<raftPoint> X-20.12 Y-11.169 </raftPoint>)
(<raftPoint> X-14.613 Y-16.676 </raftPoint>)
(</raftPerimeter>)
(<raftPerimeter>)
(<raftPoint> X-6.913 Y-4.998 </raftPoint>)
(<raftPoint> X-7.817 Y-3.449 </raftPoint>)
(<raftPoint> X-8.413 Y-1.74 </raftPoint>)
(<raftPoint> X-8.401 Y-0.36 </raftPoint>)
(<raftPoint> X-8.272 Y-0.36 </raftPoint>)
(<raftPoint> X-6.726 Y-2.01 </raftPoint>)
(<raftPoint> X-5.665 Y-4.05 </raftPoint>)
(<raftPoint> X-2.046 Y-5.859 </raftPoint>)
(<raftPoint> X-1.15 Y-7.2 </raftPoint>)
(<raftPoint> X-1.992 Y-8.46 </raftPoint>)
(<raftPoint> X-3.451 Y-8.46 </raftPoint>)
(</raftPerimeter>)
(<raftPerimeter>)
(<raftPoint> X-10.885 Y-18.54 </raftPoint>)
(<raftPoint> X10.885 Y-18.54 </raftPoint>)
(<raftPoint> X14.613 Y-16.676 </raftPoint>)
(<raftPoint> X20.12 Y-11.169 </raftPoint>)
(<raftPoint> X20.701 Y-9.164 </raftPoint>)
(<raftPoint> X21.948 Y-7.516 </raftPoint>)
(<raftPoint> X22.689 Y-0.0 </raftPoint>)
(<raftPoint> X21.948 Y7.516 </raftPoint>)
(<raftPoint> X20.701 Y9.164 </raftPoint>)
(<raftPoint> X20.12 Y11.169 </raftPoint>)
(<raftPoint> X14.613 Y16.676 </raftPoint>)
(<raftPoint> X10.885 Y18.54 </raftPoint>)
(<raftPoint> X-10.885 Y18.54 </raftPoint>)
(<raftPoint> X-14.613 Y16.676 </raftPoint>)
(<raftPoint> X-20.12 Y11.169 </raftPoint>)
(<raftPoint> X-20.701 Y9.164 </raftPoint>)
(<raftPoint> X-21.948 Y7.516 </raftPoint>)
(<raftPoint> X-22.689 Y0.0 </raftPoint>)
(<raftPoint> X-21.948 Y-7.516 </raftPoint>)
(<raftPoint> X-20.701 Y-9.164 </raftPoint>)
(<raftPoint> X-20.12 Y-11.169 </raftPoint>)
(<raftPoint> X-14.613 Y-16.676 </raftPoint>)
(</raftPerimeter>)
(<raftPerimeter>)
(<raftPoint> X-6.913 Y-4.998 </raftPoint>)
(<raftPoint> X-7.817 Y-3.449 </raftPoint>)
(<raftPoint> X-8.413 Y-1.74 </raftPoint>)
(<raftPoint> X-8.401 Y-0.36 </raftPoint>)
(<raftPoint> X-8.272 Y-0.36 </raftPoint>)
(<raftPoint> X-6.726 Y-2.01 </raftPoint>)
(<raftPoint> X-5.665 Y-4.05 </raftPoint>)
(<raftPoint> X-2.046 Y-5.859 </raftPoint>)
(<raftPoint> X-1.15 Y-7.2 </raftPoint>)
(<raftPoint> X-1.992 Y-8.46 </raftPoint>)
(<raftPoint> X-3.451 Y-8.46 </raftPoint>)
(</raftPerimeter>)
(<raftPerimeter>)
(<raftPoint> X-10.885 Y-18.54 </raftPoint>)
(<raftPoint> X10.885 Y-18.54 </raftPoint>)
(<raftPoint> X14.613 Y-16.676 </raftPoint>)
(<raftPoint> X20.12 Y-11.169 </raftPoint>)
(<raftPoint> X20.701 Y-9.164 </raftPoint>)
(<raftPoint> X21.948 Y-7.516 </raftPoint>)
(<raftPoint> X22.689 Y-0.0 </raftPoint>)
(<raftPoint> X21.948 Y7.516 </raftPoint>)
(<raftPoint> X20.701 Y9.164 </raftPoint>)
(<raftPoint> X20.12 Y11.169 </raftPoint>)
(<raftPoint> X14.613 Y16.676 </raftPoint>)
(<raftPoint> X10.885 Y18.54 </raftPoint>)
(<raftPoint> X-10.885 Y18.54 </raftPoint>)
(<raftPoint> X-14.613 Y16.676 </raftPoint>)
(<raftPoint> X-20.12 Y11.169 </raftPoint>)
(<raftPoint> X-20.701 Y9.164 </raftPoint>)
(<raftPoint> X-21.948 Y7.516 </raftPoint>)
(<raftPoint> X-22.689 Y0.0 </raftPoint>)
(<raftPoint> X-21.948 Y-7.516 </raftPoint>)
(<raftPoint> X-20.701 Y-9.164 </raftPoint>)
(<raftPoint> X-20.12 Y-11.169 </raftPoint>)
(<raftPoint> X-14.613 Y-16.676 </raftPoint>)
(</raftPerimeter>)
(<raftPerimeter>)
(<raftPoint> X-6.913 Y-4.998 </raftPoint>)
(<raftPoint> X-7.817 Y-3.449 </raftPoint>)
(<raftPoint> X-8.413 Y-1.74 </raftPoint>)
(<raftPoint> X-8.401 Y-0.36 </raftPoint>)
(<raftPoint> X-8.272 Y-0.36 </raftPoint>)
(<raftPoint> X-6.726 Y-2.01 </raftPoint>)
(<raftPoint> X-5.665 Y-4.05 </raftPoint>)
(<raftPoint> X-2.046 Y-5.859 </raftPoint>)
(<raftPoint> X-1.15 Y-7.2 </raftPoint>)
(<raftPoint> X-1.992 Y-8.46 </raftPoint>)
(<raftPoint> X-3.451 Y-8.46 </raftPoint>)
(</raftPerimeter>)
(<raftPerimeter>)
(<raftPoint> X-10.885 Y-18.54 </raftPoint>)
(<raftPoint> X10.885 Y-18.54 </raftPoint>)
(<raftPoint> X14.613 Y-16.676 </raftPoint>)
(<raftPoint> X20.12 Y-11.169 </raftPoint>)
(<raftPoint> X20.701 Y-9.164 </raftPoint>)
(<raftPoint> X21.948 Y-7.516 </raftPoint>)
(<raftPoint> X22.689 Y-0.0 </raftPoint>)
(<raftPoint> X21.948 Y7.516 </raftPoint>)
(<raftPoint> X20.701 Y9.164 </raftPoint>)
(<raftPoint> X20.12 Y11.169 </raftPoint>)
(<raftPoint> X14.613 Y16.676 </raftPoint>)
(<raftPoint> X10.885 Y18.54 </raftPoint>)
(<raftPoint> X-10.885 Y18.54 </raftPoint>)
(<raftPoint> X-14.613 Y16.676 </raftPoint>)
(<raftPoint> X-20.12 Y11.169 </raftPoint>)
(<raftPoint> X-20.701 Y9.164 </raftPoint>)
(<raftPoint> X-21.948 Y7.516 </raftPoint>)
(<raftPoint> X-22.689 Y0.0 </raftPoint>)
(<raftPoint> X-21.948 Y-7.516 </raftPoint>)
(<raftPoint> X-20.701 Y-9.164 </raftPoint>)
(<raftPoint> X-20.12 Y-11.169 </raftPoint>)
(<raftPoint> X-14.613 Y-16.676 </raftPoint>)
(</raftPerimeter>)
(<raftPerimeter>)
(<raftPoint> X-6.913 Y-4.998 </raftPoint>)
(<raftPoint> X-7.817 Y-3.449 </raftPoint>)
(<raftPoint> X-8.413 Y-1.74 </raftPoint>)
(<raftPoint> X-8.401 Y-0.36 </raftPoint>)
(<raftPoint> X-8.272 Y-0.36 </raftPoint>)
(<raftPoint> X-6.726 Y-2.01 </raftPoint>)
(<raftPoint> X-5.665 Y-4.05 </raftPoint>)
(<raftPoint> X-2.046 Y-5.859 </raftPoint>)
(<raftPoint> X-1.15 Y-7.2 </raftPoint>)
(<raftPoint> X-1.992 Y-8.46 </raftPoint>)
(<raftPoint> X-3.451 Y-8.46 </raftPoint>)
(</raftPerimeter>)
(<raftPerimeter>)
(<raftPoint> X10.885 Y-18.54 </raftPoint>)
(<raftPoint> X14.613 Y-16.676 </raftPoint>)
(<raftPoint> X18.372 Y-12.917 </raftPoint>)
(<raftPoint> X18.202 Y-10.811 </raftPoint>)
(<raftPoint> X18.95 Y-5.557 </raftPoint>)
(<raftPoint> X21.801 Y-2.297 </raftPoint>)
(<raftPoint> X22.598 Y-2.073 </raftPoint>)
(<raftPoint> X22.598 Y2.073 </raftPoint>)
(<raftPoint> X21.801 Y2.297 </raftPoint>)
(<raftPoint> X18.95 Y5.557 </raftPoint>)
(<raftPoint> X18.202 Y10.811 </raftPoint>)
(<raftPoint> X18.372 Y12.917 </raftPoint>)
(<raftPoint> X14.613 Y16.676 </raftPoint>)
(<raftPoint> X10.885 Y18.54 </raftPoint>)
(<raftPoint> X5.04 Y18.54 </raftPoint>)
(<raftPoint> X5.04 Y17.599 </raftPoint>)
(<raftPoint> X11.889 Y14.108 </raftPoint>)
(<raftPoint> X15.161 Y10.608 </raftPoint>)
(<raftPoint> X15.882 Y8.642 </raftPoint>)
(<raftPoint> X17.151 Y7.031 </raftPoint>)
(<raftPoint> X17.662 Y5.347 </raftPoint>)
(<raftPoint> X17.662 Y-5.347 </raftPoint>)
(<raftPoint> X17.151 Y-7.031 </raftPoint>)
(<raftPoint> X15.882 Y-8.642 </raftPoint>)
(<raftPoint> X15.161 Y-10.608 </raftPoint>)
(<raftPoint> X11.89 Y-14.108 </raftPoint>)
(<raftPoint> X5.04 Y-17.599 </raftPoint>)
(<raftPoint> X5.04 Y-18.54 </raftPoint>)
(</raftPerimeter>)
(<raftPerimeter>)
(<raftPoint> X-17.151 Y7.031 </raftPoint>)
(<raftPoint> X-15.882 Y8.642 </raftPoint>)
(<raftPoint> X-15.162 Y10.608 </raftPoint>)
(<raftPoint> X-11.889 Y14.108 </raftPoint>)
(<raftPoint> X-5.04 Y17.599 </raftPoint>)
(<raftPoint> X-5.04 Y18.54 </raftPoint>)
(<raftPoint> X-10.885 Y18.54 </raftPoint>)
(<raftPoint> X-14.613 Y16.676 </raftPoint>)
(<raftPoint> X-18.372 Y12.917 </raftPoint>)
(<raftPoint> X-18.202 Y10.811 </raftPoint>)
(<raftPoint> X-18.95 Y5.557 </raftPoint>)
(<raftPoint> X-21.801 Y2.297 </raftPoint>)
(<raftPoint> X-22.598 Y2.073 </raftPoint>)
(<raftPoint> X-22.598 Y-2.073 </raftPoint>)
(<raftPoint> X-21.801 Y-2.297 </raftPoint>)
(<raftPoint> X-18.95 Y-5.557 </raftPoint>)
(<raftPoint> X-18.202 Y-10.811 </raftPoint>)
(<raftPoint> X-18.372 Y-12.917 </raftPoint>)
(<raftPoint> X-14.613 Y-16.676 </raftPoint>)
(<raftPoint> X-10.885 Y-18.54 </raftPoint>)
(<raftPoint> X-5.04 Y-18.54 </raftPoint>)
(<raftPoint> X-5.04 Y-17.599 </raftPoint>)
(<raftPoint> X-11.89 Y-14.108 </raftPoint>)
(<raftPoint> X-15.162 Y-10.608 </raftPoint>)
(<raftPoint> X-15.882 Y-8.642 </raftPoint>)
(<raftPoint> X-17.151 Y-7.031 </raftPoint>)
(<raftPoint> X-17.662 Y-5.347 </raftPoint>)
(<raftPoint> X-17.662 Y5.347 </raftPoint>)
(</raftPerimeter>)
(<raftPerimeter>)
(<raftPoint> X5.785 Y-2.06 </raftPoint>)
(<raftPoint> X5.353 Y-0.0 </raftPoint>)
(<raftPoint> X5.785 Y2.06 </raftPoint>)
(<raftPoint> X4.439 Y3.96 </raftPoint>)
(<raftPoint> X-4.439 Y3.96 </raftPoint>)
(<raftPoint> X-5.785 Y2.06 </raftPoint>)
(<raftPoint> X-5.353 Y0.0 </raftPoint>)
(<raftPoint> X-5.785 Y-2.06 </raftPoint>)
(<raftPoint> X-4.44 Y-3.96 </raftPoint>)
(<raftPoint> X4.44 Y-3.96 </raftPoint>)
(</raftPerimeter>)
(<raftPerimeter>)
(<raftPoint> X10.885 Y-18.54 </raftPoint>)
(<raftPoint> X14.613 Y-16.676 </raftPoint>)
(<raftPoint> X18.372 Y-12.917 </raftPoint>)
(<raftPoint> X18.202 Y-10.811 </raftPoint>)
(<raftPoint> X18.95 Y-5.557 </raftPoint>)
(<raftPoint> X21.801 Y-2.297 </raftPoint>)
(<raftPoint> X22.598 Y-2.073 </raftPoint>)
(<raftPoint> X22.598 Y2.073 </raftPoint>)
(<raftPoint> X21.801 Y2.297 </raftPoint>)
(<raftPoint> X18.95 Y5.557 </raftPoint>)
(<raftPoint> X18.202 Y10.811 </raftPoint>)
(<raftPoint> X18.372 Y12.917 </raftPoint>)
(<raftPoint> X14.613 Y16.676 </raftPoint>)
(<raftPoint> X10.885 Y18.54 </raftPoint>)
(<raftPoint> X5.04 Y18.54 </raftPoint>)
(<raftPoint> X5.04 Y17.599 </raftPoint>)
(<raftPoint> X11.889 Y14.108 </raftPoint>)
(<raftPoint> X15.161 Y10.608 </raftPoint>)
(<raftPoint> X15.882 Y8.642 </raftPoint>)
(<raftPoint> X17.151 Y7.031 </raftPoint>)
(<raftPoint> X17.662 Y5.347 </raftPoint>)
(<raftPoint> X17.662 Y-5.347 </raftPoint>)
(<raftPoint> X17.151 Y-7.031 </raftPoint>)
(<raftPoint> X15.882 Y-8.642 </raftPoint>)
(<raftPoint> X15.161 Y-10.608 </raftPoint>)
(<raftPoint> X11.89 Y-14.108 </raftPoint>)
(<raftPoint> X5.04 Y-17.599 </raftPoint>)
(<raftPoint> X5.04 Y-18.54 </raftPoint>)
(</raftPerimeter>)
(<raftPerimeter>)
(<raftPoint> X-17.151 Y7.031 </raftPoint>)
(<raftPoint> X-15.882 Y8.642 </raftPoint>)
(<raftPoint> X-15.162 Y10.608 </raftPoint>)
(<raftPoint> X-11.889 Y14.108 </raftPoint>)
(<raftPoint> X-5.04 Y17.599 </raftPoint>)
(<raftPoint> X-5.04 Y18.54 </raftPoint>)
(<raftPoint> X-10.885 Y18.54 </raftPoint>)
(<raftPoint> X-14.613 Y16.676 </raftPoint>)
(<raftPoint> X-18.372 Y12.917 </raftPoint>)
(<raftPoint> X-18.202 Y10.811 </raftPoint>)
(<raftPoint> X-18.95 Y5.557 </raftPoint>)
(<raftPoint> X-21.801 Y2.297 </raftPoint>)
(<raftPoint> X-22.598 Y2.073 </raftPoint>)
(<raftPoint> X-22.598 Y-2.073 </raftPoint>)
(<raftPoint> X-21.801 Y-2.297 </raftPoint>)
M73 P2 (display progress)
(<raftPoint> X-18.95 Y-5.557 </raftPoint>)
(<raftPoint> X-18.202 Y-10.811 </raftPoint>)
(<raftPoint> X-18.372 Y-12.917 </raftPoint>)
(<raftPoint> X-14.613 Y-16.676 </raftPoint>)
(<raftPoint> X-10.885 Y-18.54 </raftPoint>)
(<raftPoint> X-5.04 Y-18.54 </raftPoint>)
(<raftPoint> X-5.04 Y-17.599 </raftPoint>)
(<raftPoint> X-11.89 Y-14.108 </raftPoint>)
(<raftPoint> X-15.162 Y-10.608 </raftPoint>)
(<raftPoint> X-15.882 Y-8.642 </raftPoint>)
(<raftPoint> X-17.151 Y-7.031 </raftPoint>)
(<raftPoint> X-17.662 Y-5.347 </raftPoint>)
(<raftPoint> X-17.662 Y5.347 </raftPoint>)
(</raftPerimeter>)
(<raftPerimeter>)
(<raftPoint> X5.785 Y-2.06 </raftPoint>)
(<raftPoint> X5.353 Y-0.0 </raftPoint>)
(<raftPoint> X5.785 Y2.06 </raftPoint>)
(<raftPoint> X4.439 Y3.96 </raftPoint>)
(<raftPoint> X-4.439 Y3.96 </raftPoint>)
(<raftPoint> X-5.785 Y2.06 </raftPoint>)
(<raftPoint> X-5.353 Y0.0 </raftPoint>)
(<raftPoint> X-5.785 Y-2.06 </raftPoint>)
(<raftPoint> X-4.44 Y-3.96 </raftPoint>)
(<raftPoint> X4.44 Y-3.96 </raftPoint>)
(</raftPerimeter>)
(<raftPerimeter>)
(<raftPoint> X10.885 Y-18.54 </raftPoint>)
(<raftPoint> X14.613 Y-16.676 </raftPoint>)
(<raftPoint> X18.372 Y-12.917 </raftPoint>)
(<raftPoint> X18.202 Y-10.811 </raftPoint>)
(<raftPoint> X18.95 Y-5.557 </raftPoint>)
(<raftPoint> X21.801 Y-2.297 </raftPoint>)
(<raftPoint> X22.598 Y-2.073 </raftPoint>)
(<raftPoint> X22.598 Y2.073 </raftPoint>)
(<raftPoint> X21.801 Y2.297 </raftPoint>)
(<raftPoint> X18.95 Y5.557 </raftPoint>)
(<raftPoint> X18.202 Y10.811 </raftPoint>)
(<raftPoint> X18.372 Y12.917 </raftPoint>)
(<raftPoint> X14.613 Y16.676 </raftPoint>)
(<raftPoint> X10.885 Y18.54 </raftPoint>)
(<raftPoint> X5.04 Y18.54 </raftPoint>)
(<raftPoint> X5.04 Y17.599 </raftPoint>)
(<raftPoint> X11.889 Y14.108 </raftPoint>)
(<raftPoint> X15.161 Y10.608 </raftPoint>)
(<raftPoint> X15.882 Y8.642 </raftPoint>)
(<raftPoint> X17.151 Y7.031 </raftPoint>)
(<raftPoint> X17.662 Y5.347 </raftPoint>)
(<raftPoint> X17.662 Y-5.347 </raftPoint>)
(<raftPoint> X17.151 Y-7.031 </raftPoint>)
(<raftPoint> X15.882 Y-8.642 </raftPoint>)
(<raftPoint> X15.161 Y-10.608 </raftPoint>)
(<raftPoint> X11.89 Y-14.108 </raftPoint>)
(<raftPoint> X5.04 Y-17.599 </raftPoint>)
(<raftPoint> X5.04 Y-18.54 </raftPoint>)
(</raftPerimeter>)
(<raftPerimeter>)
(<raftPoint> X-17.151 Y7.031 </raftPoint>)
(<raftPoint> X-15.882 Y8.642 </raftPoint>)
(<raftPoint> X-15.162 Y10.608 </raftPoint>)
(<raftPoint> X-11.889 Y14.108 </raftPoint>)
(<raftPoint> X-5.04 Y17.599 </raftPoint>)
(<raftPoint> X-5.04 Y18.54 </raftPoint>)
(<raftPoint> X-10.885 Y18.54 </raftPoint>)
(<raftPoint> X-14.613 Y16.676 </raftPoint>)
(<raftPoint> X-18.372 Y12.917 </raftPoint>)
(<raftPoint> X-18.202 Y10.811 </raftPoint>)
(<raftPoint> X-18.95 Y5.557 </raftPoint>)
(<raftPoint> X-21.801 Y2.297 </raftPoint>)
(<raftPoint> X-22.598 Y2.073 </raftPoint>)
(<raftPoint> X-22.598 Y-2.073 </raftPoint>)
(<raftPoint> X-21.801 Y-2.297 </raftPoint>)
(<raftPoint> X-18.95 Y-5.557 </raftPoint>)
(<raftPoint> X-18.202 Y-10.811 </raftPoint>)
(<raftPoint> X-18.372 Y-12.917 </raftPoint>)
(<raftPoint> X-14.613 Y-16.676 </raftPoint>)
(<raftPoint> X-10.885 Y-18.54 </raftPoint>)
(<raftPoint> X-5.04 Y-18.54 </raftPoint>)
(<raftPoint> X-5.04 Y-17.599 </raftPoint>)
(<raftPoint> X-11.89 Y-14.108 </raftPoint>)
(<raftPoint> X-15.162 Y-10.608 </raftPoint>)
(<raftPoint> X-15.882 Y-8.642 </raftPoint>)
(<raftPoint> X-17.151 Y-7.031 </raftPoint>)
(<raftPoint> X-17.662 Y-5.347 </raftPoint>)
(<raftPoint> X-17.662 Y5.347 </raftPoint>)
(</raftPerimeter>)
(<raftPerimeter>)
(<raftPoint> X5.785 Y-2.06 </raftPoint>)
(<raftPoint> X5.353 Y-0.0 </raftPoint>)
(<raftPoint> X5.785 Y2.06 </raftPoint>)
(<raftPoint> X4.439 Y3.96 </raftPoint>)
(<raftPoint> X-4.439 Y3.96 </raftPoint>)
(<raftPoint> X-5.785 Y2.06 </raftPoint>)
(<raftPoint> X-5.353 Y0.0 </raftPoint>)
(<raftPoint> X-5.785 Y-2.06 </raftPoint>)
(<raftPoint> X-4.44 Y-3.96 </raftPoint>)
(<raftPoint> X4.44 Y-3.96 </raftPoint>)
(</raftPerimeter>)
(<raftPerimeter>)
(<raftPoint> X10.885 Y-18.54 </raftPoint>)
(<raftPoint> X14.613 Y-16.676 </raftPoint>)
(<raftPoint> X18.372 Y-12.917 </raftPoint>)
(<raftPoint> X18.202 Y-10.811 </raftPoint>)
(<raftPoint> X18.95 Y-5.557 </raftPoint>)
(<raftPoint> X21.801 Y-2.297 </raftPoint>)
(<raftPoint> X22.598 Y-2.073 </raftPoint>)
(<raftPoint> X22.598 Y2.073 </raftPoint>)
(<raftPoint> X21.801 Y2.297 </raftPoint>)
(<raftPoint> X18.95 Y5.557 </raftPoint>)
(<raftPoint> X18.202 Y10.811 </raftPoint>)
(<raftPoint> X18.372 Y12.917 </raftPoint>)
(<raftPoint> X14.613 Y16.676 </raftPoint>)
(<raftPoint> X10.885 Y18.54 </raftPoint>)
(<raftPoint> X5.04 Y18.54 </raftPoint>)
(<raftPoint> X5.04 Y17.599 </raftPoint>)
(<raftPoint> X11.889 Y14.108 </raftPoint>)
(<raftPoint> X15.161 Y10.608 </raftPoint>)
(<raftPoint> X15.882 Y8.642 </raftPoint>)
(<raftPoint> X17.151 Y7.031 </raftPoint>)
(<raftPoint> X17.662 Y5.347 </raftPoint>)
(<raftPoint> X17.662 Y-5.347 </raftPoint>)
(<raftPoint> X17.151 Y-7.031 </raftPoint>)
(<raftPoint> X15.882 Y-8.642 </raftPoint>)
(<raftPoint> X15.161 Y-10.608 </raftPoint>)
(<raftPoint> X11.89 Y-14.108 </raftPoint>)
(<raftPoint> X5.04 Y-17.599 </raftPoint>)
(<raftPoint> X5.04 Y-18.54 </raftPoint>)
(</raftPerimeter>)
(<raftPerimeter>)
(<raftPoint> X-17.151 Y7.031 </raftPoint>)
(<raftPoint> X-15.882 Y8.642 </raftPoint>)
(<raftPoint> X-15.162 Y10.608 </raftPoint>)
(<raftPoint> X-11.889 Y14.108 </raftPoint>)
(<raftPoint> X-5.04 Y17.599 </raftPoint>)
(<raftPoint> X-5.04 Y18.54 </raftPoint>)
(<raftPoint> X-10.885 Y18.54 </raftPoint>)
(<raftPoint> X-14.613 Y16.676 </raftPoint>)
(<raftPoint> X-18.372 Y12.917 </raftPoint>)
(<raftPoint> X-18.202 Y10.811 </raftPoint>)
(<raftPoint> X-18.95 Y5.557 </raftPoint>)
(<raftPoint> X-21.801 Y2.297 </raftPoint>)
(<raftPoint> X-22.598 Y2.073 </raftPoint>)
(<raftPoint> X-22.598 Y-2.073 </raftPoint>)
(<raftPoint> X-21.801 Y-2.297 </raftPoint>)
(<raftPoint> X-18.95 Y-5.557 </raftPoint>)
(<raftPoint> X-18.202 Y-10.811 </raftPoint>)
(<raftPoint> X-18.372 Y-12.917 </raftPoint>)
(<raftPoint> X-14.613 Y-16.676 </raftPoint>)
(<raftPoint> X-10.885 Y-18.54 </raftPoint>)
(<raftPoint> X-5.04 Y-18.54 </raftPoint>)
(<raftPoint> X-5.04 Y-17.599 </raftPoint>)
(<raftPoint> X-11.89 Y-14.108 </raftPoint>)
(<raftPoint> X-15.162 Y-10.608 </raftPoint>)
(<raftPoint> X-15.882 Y-8.642 </raftPoint>)
(<raftPoint> X-17.151 Y-7.031 </raftPoint>)
(<raftPoint> X-17.662 Y-5.347 </raftPoint>)
(<raftPoint> X-17.662 Y5.347 </raftPoint>)
(</raftPerimeter>)
(<raftPerimeter>)
(<raftPoint> X5.785 Y-2.06 </raftPoint>)
(<raftPoint> X5.353 Y-0.0 </raftPoint>)
(<raftPoint> X5.785 Y2.06 </raftPoint>)
(<raftPoint> X4.439 Y3.96 </raftPoint>)
(<raftPoint> X-4.439 Y3.96 </raftPoint>)
(<raftPoint> X-5.785 Y2.06 </raftPoint>)
(<raftPoint> X-5.353 Y0.0 </raftPoint>)
(<raftPoint> X-5.785 Y-2.06 </raftPoint>)
(<raftPoint> X-4.44 Y-3.96 </raftPoint>)
(<raftPoint> X4.44 Y-3.96 </raftPoint>)
(</raftPerimeter>)
(<raftPerimeter>)
(<raftPoint> X10.885 Y-18.54 </raftPoint>)
(<raftPoint> X14.613 Y-16.676 </raftPoint>)
(<raftPoint> X18.372 Y-12.917 </raftPoint>)
(<raftPoint> X18.202 Y-10.811 </raftPoint>)
(<raftPoint> X18.95 Y-5.557 </raftPoint>)
(<raftPoint> X21.801 Y-2.297 </raftPoint>)
(<raftPoint> X22.598 Y-2.073 </raftPoint>)
(<raftPoint> X22.598 Y2.073 </raftPoint>)
(<raftPoint> X21.801 Y2.297 </raftPoint>)
(<raftPoint> X18.95 Y5.557 </raftPoint>)
(<raftPoint> X18.202 Y10.811 </raftPoint>)
(<raftPoint> X18.372 Y12.917 </raftPoint>)
(<raftPoint> X14.613 Y16.676 </raftPoint>)
(<raftPoint> X10.885 Y18.54 </raftPoint>)
(<raftPoint> X5.04 Y18.54 </raftPoint>)
(<raftPoint> X5.04 Y17.599 </raftPoint>)
(<raftPoint> X11.889 Y14.108 </raftPoint>)
(<raftPoint> X15.161 Y10.608 </raftPoint>)
(<raftPoint> X15.882 Y8.642 </raftPoint>)
(<raftPoint> X17.151 Y7.031 </raftPoint>)
(<raftPoint> X17.662 Y5.347 </raftPoint>)
(<raftPoint> X17.662 Y-5.347 </raftPoint>)
(<raftPoint> X17.151 Y-7.031 </raftPoint>)
(<raftPoint> X15.882 Y-8.642 </raftPoint>)
(<raftPoint> X15.161 Y-10.608 </raftPoint>)
(<raftPoint> X11.89 Y-14.108 </raftPoint>)
(<raftPoint> X5.04 Y-17.599 </raftPoint>)
(<raftPoint> X5.04 Y-18.54 </raftPoint>)
(</raftPerimeter>)
(<raftPerimeter>)
(<raftPoint> X-17.151 Y7.031 </raftPoint>)
(<raftPoint> X-15.882 Y8.642 </raftPoint>)
(<raftPoint> X-15.162 Y10.608 </raftPoint>)
(<raftPoint> X-11.889 Y14.108 </raftPoint>)
(<raftPoint> X-5.04 Y17.599 </raftPoint>)
(<raftPoint> X-5.04 Y18.54 </raftPoint>)
(<raftPoint> X-10.885 Y18.54 </raftPoint>)
(<raftPoint> X-14.613 Y16.676 </raftPoint>)
(<raftPoint> X-18.372 Y12.917 </raftPoint>)
(<raftPoint> X-18.202 Y10.811 </raftPoint>)
(<raftPoint> X-18.95 Y5.557 </raftPoint>)
(<raftPoint> X-21.801 Y2.297 </raftPoint>)
(<raftPoint> X-22.598 Y2.073 </raftPoint>)
(<raftPoint> X-22.598 Y-2.073 </raftPoint>)
(<raftPoint> X-21.801 Y-2.297 </raftPoint>)
(<raftPoint> X-18.95 Y-5.557 </raftPoint>)
(<raftPoint> X-18.202 Y-10.811 </raftPoint>)
(<raftPoint> X-18.372 Y-12.917 </raftPoint>)
(<raftPoint> X-14.613 Y-16.676 </raftPoint>)
(<raftPoint> X-10.885 Y-18.54 </raftPoint>)
(<raftPoint> X-5.04 Y-18.54 </raftPoint>)
(<raftPoint> X-5.04 Y-17.599 </raftPoint>)
(<raftPoint> X-11.89 Y-14.108 </raftPoint>)
(<raftPoint> X-15.162 Y-10.608 </raftPoint>)
(<raftPoint> X-15.882 Y-8.642 </raftPoint>)
(<raftPoint> X-17.151 Y-7.031 </raftPoint>)
(<raftPoint> X-17.662 Y-5.347 </raftPoint>)
(<raftPoint> X-17.662 Y5.347 </raftPoint>)
(</raftPerimeter>)
(<raftPerimeter>)
(<raftPoint> X5.785 Y-2.06 </raftPoint>)
(<raftPoint> X5.353 Y-0.0 </raftPoint>)
(<raftPoint> X5.785 Y2.06 </raftPoint>)
(<raftPoint> X4.439 Y3.96 </raftPoint>)
(<raftPoint> X-4.439 Y3.96 </raftPoint>)
(<raftPoint> X-5.785 Y2.06 </raftPoint>)
(<raftPoint> X-5.353 Y0.0 </raftPoint>)
(<raftPoint> X-5.785 Y-2.06 </raftPoint>)
(<raftPoint> X-4.44 Y-3.96 </raftPoint>)
(<raftPoint> X4.44 Y-3.96 </raftPoint>)
(</raftPerimeter>)
(<raftPerimeter>)
(<raftPoint> X10.885 Y-18.54 </raftPoint>)
(<raftPoint> X14.613 Y-16.676 </raftPoint>)
(<raftPoint> X18.372 Y-12.917 </raftPoint>)
(<raftPoint> X18.202 Y-10.811 </raftPoint>)
(<raftPoint> X18.95 Y-5.557 </raftPoint>)
(<raftPoint> X21.801 Y-2.297 </raftPoint>)
(<raftPoint> X22.598 Y-2.073 </raftPoint>)
(<raftPoint> X22.598 Y2.073 </raftPoint>)
(<raftPoint> X21.801 Y2.297 </raftPoint>)
(<raftPoint> X18.95 Y5.557 </raftPoint>)
(<raftPoint> X18.202 Y10.811 </raftPoint>)
(<raftPoint> X18.372 Y12.917 </raftPoint>)
(<raftPoint> X14.613 Y16.676 </raftPoint>)
(<raftPoint> X10.885 Y18.54 </raftPoint>)
(<raftPoint> X5.04 Y18.54 </raftPoint>)
(<raftPoint> X5.04 Y17.599 </raftPoint>)
(<raftPoint> X11.889 Y14.108 </raftPoint>)
(<raftPoint> X15.161 Y10.608 </raftPoint>)
(<raftPoint> X15.882 Y8.642 </raftPoint>)
(<raftPoint> X17.151 Y7.031 </raftPoint>)
(<raftPoint> X17.662 Y5.347 </raftPoint>)
(<raftPoint> X17.662 Y-5.347 </raftPoint>)
(<raftPoint> X17.151 Y-7.031 </raftPoint>)
(<raftPoint> X15.882 Y-8.642 </raftPoint>)
(<raftPoint> X15.161 Y-10.608 </raftPoint>)
(<raftPoint> X11.89 Y-14.108 </raftPoint>)
(<raftPoint> X5.04 Y-17.599 </raftPoint>)
(<raftPoint> X5.04 Y-18.54 </raftPoint>)
(</raftPerimeter>)
(<raftPerimeter>)
(<raftPoint> X-17.151 Y7.031 </raftPoint>)
(<raftPoint> X-15.882 Y8.642 </raftPoint>)
(<raftPoint> X-15.162 Y10.608 </raftPoint>)
(<raftPoint> X-11.889 Y14.108 </raftPoint>)
(<raftPoint> X-5.04 Y17.599 </raftPoint>)
(<raftPoint> X-5.04 Y18.54 </raftPoint>)
(<raftPoint> X-10.885 Y18.54 </raftPoint>)
(<raftPoint> X-14.613 Y16.676 </raftPoint>)
(<raftPoint> X-18.372 Y12.917 </raftPoint>)
(<raftPoint> X-18.202 Y10.811 </raftPoint>)
(<raftPoint> X-18.95 Y5.557 </raftPoint>)
(<raftPoint> X-21.801 Y2.297 </raftPoint>)
(<raftPoint> X-22.598 Y2.073 </raftPoint>)
(<raftPoint> X-22.598 Y-2.073 </raftPoint>)
(<raftPoint> X-21.801 Y-2.297 </raftPoint>)
(<raftPoint> X-18.95 Y-5.557 </raftPoint>)
(<raftPoint> X-18.202 Y-10.811 </raftPoint>)
(<raftPoint> X-18.372 Y-12.917 </raftPoint>)
(<raftPoint> X-14.613 Y-16.676 </raftPoint>)
(<raftPoint> X-10.885 Y-18.54 </raftPoint>)
(<raftPoint> X-5.04 Y-18.54 </raftPoint>)
(<raftPoint> X-5.04 Y-17.599 </raftPoint>)
(<raftPoint> X-11.89 Y-14.108 </raftPoint>)
(<raftPoint> X-15.162 Y-10.608 </raftPoint>)
(<raftPoint> X-15.882 Y-8.642 </raftPoint>)
(<raftPoint> X-17.151 Y-7.031 </raftPoint>)
(<raftPoint> X-17.662 Y-5.347 </raftPoint>)
(<raftPoint> X-17.662 Y5.347 </raftPoint>)
(</raftPerimeter>)
(<raftPerimeter>)
(<raftPoint> X5.785 Y-2.06 </raftPoint>)
(<raftPoint> X5.353 Y-0.0 </raftPoint>)
(<raftPoint> X5.785 Y2.06 </raftPoint>)
(<raftPoint> X4.439 Y3.96 </raftPoint>)
(<raftPoint> X-4.439 Y3.96 </raftPoint>)
(<raftPoint> X-5.785 Y2.06 </raftPoint>)
(<raftPoint> X-5.353 Y0.0 </raftPoint>)
(<raftPoint> X-5.785 Y-2.06 </raftPoint>)
(<raftPoint> X-4.44 Y-3.96 </raftPoint>)
(<raftPoint> X4.44 Y-3.96 </raftPoint>)
(</raftPerimeter>)
(<raftPerimeter>)
(<raftPoint> X-10.885 Y-18.54 </raftPoint>)
(<raftPoint> X10.885 Y-18.54 </raftPoint>)
(<raftPoint> X14.613 Y-16.676 </raftPoint>)
(<raftPoint> X20.12 Y-11.169 </raftPoint>)
(<raftPoint> X20.701 Y-9.164 </raftPoint>)
(<raftPoint> X21.948 Y-7.516 </raftPoint>)
(<raftPoint> X22.689 Y-0.0 </raftPoint>)
(<raftPoint> X21.948 Y7.516 </raftPoint>)
(<raftPoint> X20.701 Y9.164 </raftPoint>)
(<raftPoint> X20.12 Y11.169 </raftPoint>)
(<raftPoint> X14.613 Y16.676 </raftPoint>)
(<raftPoint> X10.885 Y18.54 </raftPoint>)
(<raftPoint> X-10.885 Y18.54 </raftPoint>)
(<raftPoint> X-14.613 Y16.676 </raftPoint>)
(<raftPoint> X-20.12 Y11.169 </raftPoint>)
(<raftPoint> X-20.701 Y9.164 </raftPoint>)
(<raftPoint> X-21.948 Y7.516 </raftPoint>)
(<raftPoint> X-22.689 Y0.0 </raftPoint>)
(<raftPoint> X-21.948 Y-7.516 </raftPoint>)
(<raftPoint> X-20.701 Y-9.164 </raftPoint>)
(<raftPoint> X-20.12 Y-11.169 </raftPoint>)
(<raftPoint> X-14.613 Y-16.676 </raftPoint>)
(</raftPerimeter>)
(<raftPerimeter>)
(<raftPoint> X-6.806 Y-1.69 </raftPoint>)
(<raftPoint> X-7.04 Y-0.0 </raftPoint>)
(<raftPoint> X-6.806 Y1.69 </raftPoint>)
(<raftPoint> X-5.105 Y5.005 </raftPoint>)
(<raftPoint> X-3.387 Y6.724 </raftPoint>)
(<raftPoint> X0.0 Y8.418 </raftPoint>)
(<raftPoint> X3.387 Y6.724 </raftPoint>)
(<raftPoint> X5.105 Y5.005 </raftPoint>)
(<raftPoint> X6.806 Y1.69 </raftPoint>)
(<raftPoint> X7.04 Y-0.0 </raftPoint>)
(<raftPoint> X6.806 Y-1.69 </raftPoint>)
(<raftPoint> X5.105 Y-5.005 </raftPoint>)
(<raftPoint> X3.387 Y-6.724 </raftPoint>)
(<raftPoint> X-0.0 Y-8.418 </raftPoint>)
(<raftPoint> X-3.387 Y-6.724 </raftPoint>)
(<raftPoint> X-5.105 Y-5.005 </raftPoint>)
(</raftPerimeter>)
(<raftPerimeter>)
(<raftPoint> X5.456 Y0.0 </raftPoint>)
(<raftPoint> X1.967 Y4.14 </raftPoint>)
(<raftPoint> X-1.967 Y4.14 </raftPoint>)
(<raftPoint> X-5.456 Y-0.0 </raftPoint>)
(<raftPoint> X-1.967 Y-4.14 </raftPoint>)
(<raftPoint> X1.967 Y-4.14 </raftPoint>)
(</raftPerimeter>)
(<raftPerimeter>)
(<raftPoint> X-10.885 Y-18.54 </raftPoint>)
(<raftPoint> X10.885 Y-18.54 </raftPoint>)
(<raftPoint> X14.613 Y-16.676 </raftPoint>)
(<raftPoint> X20.12 Y-11.169 </raftPoint>)
(<raftPoint> X20.701 Y-9.164 </raftPoint>)
(<raftPoint> X21.948 Y-7.516 </raftPoint>)
(<raftPoint> X22.689 Y-0.0 </raftPoint>)
(<raftPoint> X21.948 Y7.516 </raftPoint>)
(<raftPoint> X20.701 Y9.164 </raftPoint>)
(<raftPoint> X20.12 Y11.169 </raftPoint>)
(<raftPoint> X14.613 Y16.676 </raftPoint>)
(<raftPoint> X10.885 Y18.54 </raftPoint>)
(<raftPoint> X-10.885 Y18.54 </raftPoint>)
(<raftPoint> X-14.613 Y16.676 </raftPoint>)
(<raftPoint> X-20.12 Y11.169 </raftPoint>)
(<raftPoint> X-20.701 Y9.164 </raftPoint>)
(<raftPoint> X-21.948 Y7.516 </raftPoint>)
(<raftPoint> X-22.689 Y0.0 </raftPoint>)
(<raftPoint> X-21.948 Y-7.516 </raftPoint>)
(<raftPoint> X-20.701 Y-9.164 </raftPoint>)
(<raftPoint> X-20.12 Y-11.169 </raftPoint>)
(<raftPoint> X-14.613 Y-16.676 </raftPoint>)
(</raftPerimeter>)
(<raftPerimeter>)
(<raftPoint> X-6.806 Y-1.69 </raftPoint>)
(<raftPoint> X-7.04 Y-0.0 </raftPoint>)
(<raftPoint> X-6.806 Y1.69 </raftPoint>)
(<raftPoint> X-5.105 Y5.005 </raftPoint>)
(<raftPoint> X-3.387 Y6.724 </raftPoint>)
(<raftPoint> X0.0 Y8.418 </raftPoint>)
(<raftPoint> X3.387 Y6.724 </raftPoint>)
(<raftPoint> X5.105 Y5.005 </raftPoint>)
(<raftPoint> X6.806 Y1.69 </raftPoint>)
(<raftPoint> X7.04 Y-0.0 </raftPoint>)
(<raftPoint> X6.806 Y-1.69 </raftPoint>)
(<raftPoint> X5.105 Y-5.005 </raftPoint>)
(<raftPoint> X3.387 Y-6.724 </raftPoint>)
(<raftPoint> X-0.0 Y-8.418 </raftPoint>)
(<raftPoint> X-3.387 Y-6.724 </raftPoint>)
(<raftPoint> X-5.105 Y-5.005 </raftPoint>)
(</raftPerimeter>)
(<raftPerimeter>)
(<raftPoint> X5.456 Y0.0 </raftPoint>)
(<raftPoint> X1.967 Y4.14 </raftPoint>)
(<raftPoint> X-1.967 Y4.14 </raftPoint>)
(<raftPoint> X-5.456 Y-0.0 </raftPoint>)
(<raftPoint> X-1.967 Y-4.14 </raftPoint>)
(<raftPoint> X1.967 Y-4.14 </raftPoint>)
(</raftPerimeter>)
(<raftPerimeter>)
(<raftPoint> X-10.885 Y-18.54 </raftPoint>)
(<raftPoint> X10.885 Y-18.54 </raftPoint>)
(<raftPoint> X14.613 Y-16.676 </raftPoint>)
(<raftPoint> X20.12 Y-11.169 </raftPoint>)
(<raftPoint> X20.701 Y-9.164 </raftPoint>)
(<raftPoint> X21.948 Y-7.516 </raftPoint>)
(<raftPoint> X22.689 Y-0.0 </raftPoint>)
(<raftPoint> X21.948 Y7.516 </raftPoint>)
(<raftPoint> X20.701 Y9.164 </raftPoint>)
(<raftPoint> X20.12 Y11.169 </raftPoint>)
(<raftPoint> X14.613 Y16.676 </raftPoint>)
(<raftPoint> X10.885 Y18.54 </raftPoint>)
(<raftPoint> X-10.885 Y18.54 </raftPoint>)
(<raftPoint> X-14.613 Y16.676 </raftPoint>)
(<raftPoint> X-20.12 Y11.169 </raftPoint>)
(<raftPoint> X-20.701 Y9.164 </raftPoint>)
(<raftPoint> X-21.948 Y7.516 </raftPoint>)
(<raftPoint> X-22.689 Y0.0 </raftPoint>)
(<raftPoint> X-21.948 Y-7.516 </raftPoint>)
(<raftPoint> X-20.701 Y-9.164 </raftPoint>)
(<raftPoint> X-20.12 Y-11.169 </raftPoint>)
(<raftPoint> X-14.613 Y-16.676 </raftPoint>)
(</raftPerimeter>)
(<raftPerimeter>)
(<raftPoint> X-6.806 Y-1.69 </raftPoint>)
(<raftPoint> X-7.04 Y-0.0 </raftPoint>)
(<raftPoint> X-6.806 Y1.69 </raftPoint>)
(<raftPoint> X-5.105 Y5.005 </raftPoint>)
(<raftPoint> X-3.387 Y6.724 </raftPoint>)
(<raftPoint> X0.0 Y8.418 </raftPoint>)
(<raftPoint> X3.387 Y6.724 </raftPoint>)
(<raftPoint> X5.105 Y5.005 </raftPoint>)
(<raftPoint> X6.806 Y1.69 </raftPoint>)
(<raftPoint> X7.04 Y-0.0 </raftPoint>)
(<raftPoint> X6.806 Y-1.69 </raftPoint>)
(<raftPoint> X5.105 Y-5.005 </raftPoint>)
(<raftPoint> X3.387 Y-6.724 </raftPoint>)
(<raftPoint> X-0.0 Y-8.418 </raftPoint>)
(<raftPoint> X-3.387 Y-6.724 </raftPoint>)
(<raftPoint> X-5.105 Y-5.005 </raftPoint>)
(</raftPerimeter>)
(<raftPerimeter>)
(<raftPoint> X5.456 Y0.0 </raftPoint>)
(<raftPoint> X1.967 Y4.14 </raftPoint>)
(<raftPoint> X-1.967 Y4.14 </raftPoint>)
(<raftPoint> X-5.456 Y-0.0 </raftPoint>)
(<raftPoint> X-1.967 Y-4.14 </raftPoint>)
(<raftPoint> X1.967 Y-4.14 </raftPoint>)
(</raftPerimeter>)
(<raftPerimeter>)
(<raftPoint> X-10.885 Y-18.54 </raftPoint>)
(<raftPoint> X10.885 Y-18.54 </raftPoint>)
(<raftPoint> X14.613 Y-16.676 </raftPoint>)
(<raftPoint> X20.12 Y-11.169 </raftPoint>)
(<raftPoint> X20.701 Y-9.164 </raftPoint>)
(<raftPoint> X21.948 Y-7.516 </raftPoint>)
(<raftPoint> X22.689 Y-0.0 </raftPoint>)
(<raftPoint> X21.948 Y7.516 </raftPoint>)
(<raftPoint> X20.701 Y9.164 </raftPoint>)
(<raftPoint> X20.12 Y11.169 </raftPoint>)
(<raftPoint> X14.613 Y16.676 </raftPoint>)
(<raftPoint> X10.885 Y18.54 </raftPoint>)
(<raftPoint> X-10.885 Y18.54 </raftPoint>)
(<raftPoint> X-14.613 Y16.676 </raftPoint>)
(<raftPoint> X-20.12 Y11.169 </raftPoint>)
(<raftPoint> X-20.701 Y9.164 </raftPoint>)
(<raftPoint> X-21.948 Y7.516 </raftPoint>)
(<raftPoint> X-22.689 Y0.0 </raftPoint>)
(<raftPoint> X-21.948 Y-7.516 </raftPoint>)
(<raftPoint> X-20.701 Y-9.164 </raftPoint>)
(<raftPoint> X-20.12 Y-11.169 </raftPoint>)
(<raftPoint> X-14.613 Y-16.676 </raftPoint>)
(</raftPerimeter>)
(<raftPerimeter>)
(<raftPoint> X-6.806 Y-1.69 </raftPoint>)
(<raftPoint> X-7.04 Y-0.0 </raftPoint>)
(<raftPoint> X-6.806 Y1.69 </raftPoint>)
(<raftPoint> X-5.105 Y5.005 </raftPoint>)
(<raftPoint> X-3.387 Y6.724 </raftPoint>)
(<raftPoint> X0.0 Y8.418 </raftPoint>)
(<raftPoint> X3.387 Y6.724 </raftPoint>)
(<raftPoint> X5.105 Y5.005 </raftPoint>)
(<raftPoint> X6.806 Y1.69 </raftPoint>)
(<raftPoint> X7.04 Y-0.0 </raftPoint>)
(<raftPoint> X6.806 Y-1.69 </raftPoint>)
(<raftPoint> X5.105 Y-5.005 </raftPoint>)
(<raftPoint> X3.387 Y-6.724 </raftPoint>)
(<raftPoint> X-0.0 Y-8.418 </raftPoint>)
(<raftPoint> X-3.387 Y-6.724 </raftPoint>)
(<raftPoint> X-5.105 Y-5.005 </raftPoint>)
(</raftPerimeter>)
(<raftPerimeter>)
(<raftPoint> X5.456 Y0.0 </raftPoint>)
(<raftPoint> X1.967 Y4.14 </raftPoint>)
(<raftPoint> X-1.967 Y4.14 </raftPoint>)
(<raftPoint> X-5.456 Y-0.0 </raftPoint>)
(<raftPoint> X-1.967 Y-4.14 </raftPoint>)
(<raftPoint> X1.967 Y-4.14 </raftPoint>)
(</raftPerimeter>)
(<raftPerimeter>)
(<raftPoint> X-10.885 Y-18.54 </raftPoint>)
(<raftPoint> X10.885 Y-18.54 </raftPoint>)
(<raftPoint> X14.613 Y-16.676 </raftPoint>)
(<raftPoint> X20.12 Y-11.169 </raftPoint>)
(<raftPoint> X20.701 Y-9.164 </raftPoint>)
(<raftPoint> X21.948 Y-7.516 </raftPoint>)
(<raftPoint> X22.689 Y-0.0 </raftPoint>)
(<raftPoint> X21.948 Y7.516 </raftPoint>)
(<raftPoint> X20.701 Y9.164 </raftPoint>)
(<raftPoint> X20.12 Y11.169 </raftPoint>)
(<raftPoint> X14.613 Y16.676 </raftPoint>)
(<raftPoint> X10.885 Y18.54 </raftPoint>)
(<raftPoint> X-10.885 Y18.54 </raftPoint>)
(<raftPoint> X-14.613 Y16.676 </raftPoint>)
(<raftPoint> X-20.12 Y11.169 </raftPoint>)
(<raftPoint> X-20.701 Y9.164 </raftPoint>)
(<raftPoint> X-21.948 Y7.516 </raftPoint>)
(<raftPoint> X-22.689 Y0.0 </raftPoint>)
(<raftPoint> X-21.948 Y-7.516 </raftPoint>)
(<raftPoint> X-20.701 Y-9.164 </raftPoint>)
M73 P3 (display progress)
(<raftPoint> X-20.12 Y-11.169 </raftPoint>)
(<raftPoint> X-14.613 Y-16.676 </raftPoint>)
(</raftPerimeter>)
(<raftPerimeter>)
(<raftPoint> X-6.806 Y-1.69 </raftPoint>)
(<raftPoint> X-7.04 Y-0.0 </raftPoint>)
(<raftPoint> X-6.806 Y1.69 </raftPoint>)
(<raftPoint> X-5.105 Y5.005 </raftPoint>)
(<raftPoint> X-3.387 Y6.724 </raftPoint>)
(<raftPoint> X0.0 Y8.418 </raftPoint>)
(<raftPoint> X3.387 Y6.724 </raftPoint>)
(<raftPoint> X5.105 Y5.005 </raftPoint>)
(<raftPoint> X6.806 Y1.69 </raftPoint>)
(<raftPoint> X7.04 Y-0.0 </raftPoint>)
(<raftPoint> X6.806 Y-1.69 </raftPoint>)
(<raftPoint> X5.105 Y-5.005 </raftPoint>)
(<raftPoint> X3.387 Y-6.724 </raftPoint>)
(<raftPoint> X-0.0 Y-8.418 </raftPoint>)
(<raftPoint> X-3.387 Y-6.724 </raftPoint>)
(<raftPoint> X-5.105 Y-5.005 </raftPoint>)
(</raftPerimeter>)
(<raftPerimeter>)
(<raftPoint> X5.456 Y0.0 </raftPoint>)
(<raftPoint> X1.967 Y4.14 </raftPoint>)
(<raftPoint> X-1.967 Y4.14 </raftPoint>)
(<raftPoint> X-5.456 Y-0.0 </raftPoint>)
(<raftPoint> X-1.967 Y-4.14 </raftPoint>)
(<raftPoint> X1.967 Y-4.14 </raftPoint>)
(</raftPerimeter>)
(<raftPerimeter>)
(<raftPoint> X-10.885 Y-18.54 </raftPoint>)
(<raftPoint> X10.885 Y-18.54 </raftPoint>)
(<raftPoint> X14.613 Y-16.676 </raftPoint>)
(<raftPoint> X20.12 Y-11.169 </raftPoint>)
(<raftPoint> X20.701 Y-9.164 </raftPoint>)
(<raftPoint> X21.948 Y-7.516 </raftPoint>)
(<raftPoint> X22.689 Y-0.0 </raftPoint>)
(<raftPoint> X21.948 Y7.516 </raftPoint>)
(<raftPoint> X20.701 Y9.164 </raftPoint>)
(<raftPoint> X20.12 Y11.169 </raftPoint>)
(<raftPoint> X14.613 Y16.676 </raftPoint>)
(<raftPoint> X10.885 Y18.54 </raftPoint>)
(<raftPoint> X-10.885 Y18.54 </raftPoint>)
(<raftPoint> X-14.613 Y16.676 </raftPoint>)
(<raftPoint> X-20.12 Y11.169 </raftPoint>)
(<raftPoint> X-20.701 Y9.164 </raftPoint>)
(<raftPoint> X-21.948 Y7.516 </raftPoint>)
(<raftPoint> X-22.689 Y0.0 </raftPoint>)
(<raftPoint> X-21.948 Y-7.516 </raftPoint>)
(<raftPoint> X-20.701 Y-9.164 </raftPoint>)
(<raftPoint> X-20.12 Y-11.169 </raftPoint>)
(<raftPoint> X-14.613 Y-16.676 </raftPoint>)
(</raftPerimeter>)
(<raftPerimeter>)
(<raftPoint> X-6.806 Y-1.69 </raftPoint>)
(<raftPoint> X-7.04 Y-0.0 </raftPoint>)
(<raftPoint> X-6.806 Y1.69 </raftPoint>)
(<raftPoint> X-5.105 Y5.005 </raftPoint>)
(<raftPoint> X-3.387 Y6.724 </raftPoint>)
(<raftPoint> X0.0 Y8.418 </raftPoint>)
(<raftPoint> X3.387 Y6.724 </raftPoint>)
(<raftPoint> X5.105 Y5.005 </raftPoint>)
(<raftPoint> X6.806 Y1.69 </raftPoint>)
(<raftPoint> X7.04 Y-0.0 </raftPoint>)
(<raftPoint> X6.806 Y-1.69 </raftPoint>)
(<raftPoint> X5.105 Y-5.005 </raftPoint>)
(<raftPoint> X3.387 Y-6.724 </raftPoint>)
(<raftPoint> X-0.0 Y-8.418 </raftPoint>)
(<raftPoint> X-3.387 Y-6.724 </raftPoint>)
(<raftPoint> X-5.105 Y-5.005 </raftPoint>)
(</raftPerimeter>)
(<raftPerimeter>)
(<raftPoint> X5.456 Y0.0 </raftPoint>)
(<raftPoint> X1.967 Y4.14 </raftPoint>)
(<raftPoint> X-1.967 Y4.14 </raftPoint>)
(<raftPoint> X-5.456 Y-0.0 </raftPoint>)
(<raftPoint> X-1.967 Y-4.14 </raftPoint>)
(<raftPoint> X1.967 Y-4.14 </raftPoint>)
(</raftPerimeter>)
(<raftPerimeter>)
(<raftPoint> X-10.885 Y-18.54 </raftPoint>)
(<raftPoint> X10.885 Y-18.54 </raftPoint>)
(<raftPoint> X14.613 Y-16.676 </raftPoint>)
(<raftPoint> X20.12 Y-11.169 </raftPoint>)
(<raftPoint> X20.701 Y-9.164 </raftPoint>)
(<raftPoint> X21.948 Y-7.516 </raftPoint>)
(<raftPoint> X22.689 Y-0.0 </raftPoint>)
(<raftPoint> X21.948 Y7.516 </raftPoint>)
(<raftPoint> X20.701 Y9.164 </raftPoint>)
(<raftPoint> X20.12 Y11.169 </raftPoint>)
(<raftPoint> X14.613 Y16.676 </raftPoint>)
(<raftPoint> X10.885 Y18.54 </raftPoint>)
(<raftPoint> X-10.885 Y18.54 </raftPoint>)
(<raftPoint> X-14.613 Y16.676 </raftPoint>)
(<raftPoint> X-20.12 Y11.169 </raftPoint>)
(<raftPoint> X-20.701 Y9.164 </raftPoint>)
(<raftPoint> X-21.948 Y7.516 </raftPoint>)
(<raftPoint> X-22.689 Y0.0 </raftPoint>)
(<raftPoint> X-21.948 Y-7.516 </raftPoint>)
(<raftPoint> X-20.701 Y-9.164 </raftPoint>)
(<raftPoint> X-20.12 Y-11.169 </raftPoint>)
(<raftPoint> X-14.613 Y-16.676 </raftPoint>)
(</raftPerimeter>)
(<raftPerimeter>)
(<raftPoint> X-6.806 Y-1.69 </raftPoint>)
(<raftPoint> X-7.04 Y-0.0 </raftPoint>)
(<raftPoint> X-6.806 Y1.69 </raftPoint>)
(<raftPoint> X-5.105 Y5.005 </raftPoint>)
(<raftPoint> X-3.387 Y6.724 </raftPoint>)
(<raftPoint> X0.0 Y8.418 </raftPoint>)
(<raftPoint> X3.387 Y6.724 </raftPoint>)
(<raftPoint> X5.105 Y5.005 </raftPoint>)
(<raftPoint> X6.806 Y1.69 </raftPoint>)
(<raftPoint> X7.04 Y-0.0 </raftPoint>)
(<raftPoint> X6.806 Y-1.69 </raftPoint>)
(<raftPoint> X5.105 Y-5.005 </raftPoint>)
(<raftPoint> X3.387 Y-6.724 </raftPoint>)
(<raftPoint> X-0.0 Y-8.418 </raftPoint>)
(<raftPoint> X-3.387 Y-6.724 </raftPoint>)
(<raftPoint> X-5.105 Y-5.005 </raftPoint>)
(</raftPerimeter>)
(<raftPerimeter>)
(<raftPoint> X5.456 Y0.0 </raftPoint>)
(<raftPoint> X1.967 Y4.14 </raftPoint>)
(<raftPoint> X-1.967 Y4.14 </raftPoint>)
(<raftPoint> X-5.456 Y-0.0 </raftPoint>)
(<raftPoint> X-1.967 Y-4.14 </raftPoint>)
(<raftPoint> X1.967 Y-4.14 </raftPoint>)
(</raftPerimeter>)
(<raftPerimeter>)
(<raftPoint> X-10.885 Y-18.54 </raftPoint>)
(<raftPoint> X10.885 Y-18.54 </raftPoint>)
(<raftPoint> X14.613 Y-16.676 </raftPoint>)
(<raftPoint> X20.12 Y-11.169 </raftPoint>)
(<raftPoint> X20.701 Y-9.164 </raftPoint>)
(<raftPoint> X21.948 Y-7.516 </raftPoint>)
(<raftPoint> X22.689 Y-0.0 </raftPoint>)
(<raftPoint> X21.948 Y7.516 </raftPoint>)
(<raftPoint> X20.701 Y9.164 </raftPoint>)
(<raftPoint> X20.12 Y11.169 </raftPoint>)
(<raftPoint> X14.613 Y16.676 </raftPoint>)
(<raftPoint> X10.885 Y18.54 </raftPoint>)
(<raftPoint> X-10.885 Y18.54 </raftPoint>)
(<raftPoint> X-14.613 Y16.676 </raftPoint>)
(<raftPoint> X-20.12 Y11.169 </raftPoint>)
(<raftPoint> X-20.701 Y9.164 </raftPoint>)
(<raftPoint> X-21.948 Y7.516 </raftPoint>)
(<raftPoint> X-22.689 Y0.0 </raftPoint>)
(<raftPoint> X-21.948 Y-7.516 </raftPoint>)
(<raftPoint> X-20.701 Y-9.164 </raftPoint>)
(<raftPoint> X-20.12 Y-11.169 </raftPoint>)
(<raftPoint> X-14.613 Y-16.676 </raftPoint>)
(</raftPerimeter>)
(<raftPerimeter>)
(<raftPoint> X-6.806 Y-1.69 </raftPoint>)
(<raftPoint> X-7.04 Y-0.0 </raftPoint>)
(<raftPoint> X-6.806 Y1.69 </raftPoint>)
(<raftPoint> X-5.105 Y5.005 </raftPoint>)
(<raftPoint> X-3.387 Y6.724 </raftPoint>)
(<raftPoint> X0.0 Y8.418 </raftPoint>)
(<raftPoint> X3.387 Y6.724 </raftPoint>)
(<raftPoint> X5.105 Y5.005 </raftPoint>)
(<raftPoint> X6.806 Y1.69 </raftPoint>)
(<raftPoint> X7.04 Y-0.0 </raftPoint>)
(<raftPoint> X6.806 Y-1.69 </raftPoint>)
(<raftPoint> X5.105 Y-5.005 </raftPoint>)
(<raftPoint> X3.387 Y-6.724 </raftPoint>)
(<raftPoint> X-0.0 Y-8.418 </raftPoint>)
(<raftPoint> X-3.387 Y-6.724 </raftPoint>)
(<raftPoint> X-5.105 Y-5.005 </raftPoint>)
(</raftPerimeter>)
(<raftPerimeter>)
(<raftPoint> X5.456 Y0.0 </raftPoint>)
(<raftPoint> X1.967 Y4.14 </raftPoint>)
(<raftPoint> X-1.967 Y4.14 </raftPoint>)
(<raftPoint> X-5.456 Y-0.0 </raftPoint>)
(<raftPoint> X-1.967 Y-4.14 </raftPoint>)
(<raftPoint> X1.967 Y-4.14 </raftPoint>)
(</raftPerimeter>)
(<raftPerimeter>)
(<raftPoint> X-10.885 Y-18.54 </raftPoint>)
(<raftPoint> X10.885 Y-18.54 </raftPoint>)
(<raftPoint> X14.613 Y-16.676 </raftPoint>)
(<raftPoint> X20.12 Y-11.169 </raftPoint>)
(<raftPoint> X20.701 Y-9.164 </raftPoint>)
(<raftPoint> X21.948 Y-7.516 </raftPoint>)
(<raftPoint> X22.689 Y-0.0 </raftPoint>)
(<raftPoint> X21.948 Y7.516 </raftPoint>)
(<raftPoint> X20.701 Y9.164 </raftPoint>)
(<raftPoint> X20.12 Y11.169 </raftPoint>)
(<raftPoint> X14.613 Y16.676 </raftPoint>)
(<raftPoint> X10.885 Y18.54 </raftPoint>)
(<raftPoint> X-10.885 Y18.54 </raftPoint>)
(<raftPoint> X-14.613 Y16.676 </raftPoint>)
(<raftPoint> X-20.12 Y11.169 </raftPoint>)
(<raftPoint> X-20.701 Y9.164 </raftPoint>)
(<raftPoint> X-21.948 Y7.516 </raftPoint>)
(<raftPoint> X-22.689 Y0.0 </raftPoint>)
(<raftPoint> X-21.948 Y-7.516 </raftPoint>)
(<raftPoint> X-20.701 Y-9.164 </raftPoint>)
(<raftPoint> X-20.12 Y-11.169 </raftPoint>)
(<raftPoint> X-14.613 Y-16.676 </raftPoint>)
(</raftPerimeter>)
(<raftPerimeter>)
(<raftPoint> X-6.806 Y-1.69 </raftPoint>)
(<raftPoint> X-7.04 Y-0.0 </raftPoint>)
(<raftPoint> X-6.806 Y1.69 </raftPoint>)
(<raftPoint> X-5.105 Y5.005 </raftPoint>)
(<raftPoint> X-3.387 Y6.724 </raftPoint>)
(<raftPoint> X0.0 Y8.418 </raftPoint>)
(<raftPoint> X3.387 Y6.724 </raftPoint>)
(<raftPoint> X5.105 Y5.005 </raftPoint>)
(<raftPoint> X6.806 Y1.69 </raftPoint>)
(<raftPoint> X7.04 Y-0.0 </raftPoint>)
(<raftPoint> X6.806 Y-1.69 </raftPoint>)
(<raftPoint> X5.105 Y-5.005 </raftPoint>)
(<raftPoint> X3.387 Y-6.724 </raftPoint>)
(<raftPoint> X-0.0 Y-8.418 </raftPoint>)
(<raftPoint> X-3.387 Y-6.724 </raftPoint>)
(<raftPoint> X-5.105 Y-5.005 </raftPoint>)
(</raftPerimeter>)
(<raftPerimeter>)
(<raftPoint> X5.456 Y0.0 </raftPoint>)
(<raftPoint> X1.967 Y4.14 </raftPoint>)
(<raftPoint> X-1.967 Y4.14 </raftPoint>)
(<raftPoint> X-5.456 Y-0.0 </raftPoint>)
(<raftPoint> X-1.967 Y-4.14 </raftPoint>)
(<raftPoint> X1.967 Y-4.14 </raftPoint>)
(</raftPerimeter>)
(<raftPerimeter>)
(<raftPoint> X-10.885 Y-18.54 </raftPoint>)
(<raftPoint> X10.885 Y-18.54 </raftPoint>)
(<raftPoint> X14.613 Y-16.676 </raftPoint>)
(<raftPoint> X20.12 Y-11.169 </raftPoint>)
(<raftPoint> X20.701 Y-9.164 </raftPoint>)
(<raftPoint> X21.948 Y-7.516 </raftPoint>)
(<raftPoint> X22.689 Y-0.0 </raftPoint>)
(<raftPoint> X21.948 Y7.516 </raftPoint>)
(<raftPoint> X20.701 Y9.164 </raftPoint>)
(<raftPoint> X20.12 Y11.169 </raftPoint>)
(<raftPoint> X14.613 Y16.676 </raftPoint>)
(<raftPoint> X10.885 Y18.54 </raftPoint>)
(<raftPoint> X-10.885 Y18.54 </raftPoint>)
(<raftPoint> X-14.613 Y16.676 </raftPoint>)
(<raftPoint> X-20.12 Y11.169 </raftPoint>)
(<raftPoint> X-20.701 Y9.164 </raftPoint>)
(<raftPoint> X-21.948 Y7.516 </raftPoint>)
(<raftPoint> X-22.689 Y0.0 </raftPoint>)
(<raftPoint> X-21.948 Y-7.516 </raftPoint>)
(<raftPoint> X-20.701 Y-9.164 </raftPoint>)
(<raftPoint> X-20.12 Y-11.169 </raftPoint>)
(<raftPoint> X-14.613 Y-16.676 </raftPoint>)
(</raftPerimeter>)
(<raftPerimeter>)
(<raftPoint> X-6.806 Y-1.69 </raftPoint>)
(<raftPoint> X-7.04 Y-0.0 </raftPoint>)
(<raftPoint> X-6.806 Y1.69 </raftPoint>)
(<raftPoint> X-5.105 Y5.005 </raftPoint>)
(<raftPoint> X-3.387 Y6.724 </raftPoint>)
(<raftPoint> X0.0 Y8.418 </raftPoint>)
(<raftPoint> X3.387 Y6.724 </raftPoint>)
(<raftPoint> X5.105 Y5.005 </raftPoint>)
(<raftPoint> X6.806 Y1.69 </raftPoint>)
(<raftPoint> X7.04 Y-0.0 </raftPoint>)
(<raftPoint> X6.806 Y-1.69 </raftPoint>)
(<raftPoint> X5.105 Y-5.005 </raftPoint>)
(<raftPoint> X3.387 Y-6.724 </raftPoint>)
(<raftPoint> X-0.0 Y-8.418 </raftPoint>)
(<raftPoint> X-3.387 Y-6.724 </raftPoint>)
(<raftPoint> X-5.105 Y-5.005 </raftPoint>)
(</raftPerimeter>)
(<raftPerimeter>)
(<raftPoint> X-10.885 Y-18.54 </raftPoint>)
(<raftPoint> X10.885 Y-18.54 </raftPoint>)
(<raftPoint> X14.613 Y-16.676 </raftPoint>)
(<raftPoint> X20.12 Y-11.169 </raftPoint>)
(<raftPoint> X20.701 Y-9.164 </raftPoint>)
(<raftPoint> X21.948 Y-7.516 </raftPoint>)
(<raftPoint> X22.689 Y-0.0 </raftPoint>)
(<raftPoint> X21.948 Y7.516 </raftPoint>)
(<raftPoint> X20.701 Y9.164 </raftPoint>)
(<raftPoint> X20.12 Y11.169 </raftPoint>)
(<raftPoint> X14.613 Y16.676 </raftPoint>)
(<raftPoint> X10.885 Y18.54 </raftPoint>)
(<raftPoint> X-10.885 Y18.54 </raftPoint>)
(<raftPoint> X-14.613 Y16.676 </raftPoint>)
(<raftPoint> X-20.12 Y11.169 </raftPoint>)
(<raftPoint> X-20.701 Y9.164 </raftPoint>)
(<raftPoint> X-21.948 Y7.516 </raftPoint>)
(<raftPoint> X-22.689 Y0.0 </raftPoint>)
(<raftPoint> X-21.948 Y-7.516 </raftPoint>)
(<raftPoint> X-20.701 Y-9.164 </raftPoint>)
(<raftPoint> X-20.12 Y-11.169 </raftPoint>)
(<raftPoint> X-14.613 Y-16.676 </raftPoint>)
(</raftPerimeter>)
(<raftPerimeter>)
(<raftPoint> X-6.806 Y-1.69 </raftPoint>)
(<raftPoint> X-7.04 Y-0.0 </raftPoint>)
(<raftPoint> X-6.806 Y1.69 </raftPoint>)
(<raftPoint> X-5.105 Y5.005 </raftPoint>)
(<raftPoint> X-3.387 Y6.724 </raftPoint>)
(<raftPoint> X0.0 Y8.418 </raftPoint>)
(<raftPoint> X3.387 Y6.724 </raftPoint>)
(<raftPoint> X5.105 Y5.005 </raftPoint>)
(<raftPoint> X6.806 Y1.69 </raftPoint>)
(<raftPoint> X7.04 Y-0.0 </raftPoint>)
(<raftPoint> X6.806 Y-1.69 </raftPoint>)
(<raftPoint> X5.105 Y-5.005 </raftPoint>)
(<raftPoint> X3.387 Y-6.724 </raftPoint>)
(<raftPoint> X-0.0 Y-8.418 </raftPoint>)
(<raftPoint> X-3.387 Y-6.724 </raftPoint>)
(<raftPoint> X-5.105 Y-5.005 </raftPoint>)
(</raftPerimeter>)
(<raftPerimeter>)
(<raftPoint> X-10.885 Y-18.54 </raftPoint>)
(<raftPoint> X10.885 Y-18.54 </raftPoint>)
(<raftPoint> X14.613 Y-16.676 </raftPoint>)
(<raftPoint> X20.12 Y-11.169 </raftPoint>)
(<raftPoint> X20.701 Y-9.164 </raftPoint>)
(<raftPoint> X21.948 Y-7.516 </raftPoint>)
(<raftPoint> X22.689 Y-0.0 </raftPoint>)
(<raftPoint> X21.948 Y7.516 </raftPoint>)
(<raftPoint> X20.701 Y9.164 </raftPoint>)
(<raftPoint> X20.12 Y11.169 </raftPoint>)
(<raftPoint> X14.613 Y16.676 </raftPoint>)
(<raftPoint> X10.885 Y18.54 </raftPoint>)
(<raftPoint> X-10.885 Y18.54 </raftPoint>)
(<raftPoint> X-14.613 Y16.676 </raftPoint>)
(<raftPoint> X-20.12 Y11.169 </raftPoint>)
(<raftPoint> X-20.701 Y9.164 </raftPoint>)
(<raftPoint> X-21.948 Y7.516 </raftPoint>)
(<raftPoint> X-22.689 Y0.0 </raftPoint>)
(<raftPoint> X-21.948 Y-7.516 </raftPoint>)
(<raftPoint> X-20.701 Y-9.164 </raftPoint>)
(<raftPoint> X-20.12 Y-11.169 </raftPoint>)
(<raftPoint> X-14.613 Y-16.676 </raftPoint>)
(</raftPerimeter>)
(<raftPerimeter>)
(<raftPoint> X-6.806 Y-1.69 </raftPoint>)
(<raftPoint> X-7.04 Y-0.0 </raftPoint>)
(<raftPoint> X-6.806 Y1.69 </raftPoint>)
(<raftPoint> X-5.105 Y5.005 </raftPoint>)
(<raftPoint> X-3.387 Y6.724 </raftPoint>)
(<raftPoint> X0.0 Y8.418 </raftPoint>)
(<raftPoint> X3.387 Y6.724 </raftPoint>)
(<raftPoint> X5.105 Y5.005 </raftPoint>)
(<raftPoint> X6.806 Y1.69 </raftPoint>)
(<raftPoint> X7.04 Y-0.0 </raftPoint>)
(<raftPoint> X6.806 Y-1.69 </raftPoint>)
(<raftPoint> X5.105 Y-5.005 </raftPoint>)
(<raftPoint> X3.387 Y-6.724 </raftPoint>)
(<raftPoint> X-0.0 Y-8.418 </raftPoint>)
(<raftPoint> X-3.387 Y-6.724 </raftPoint>)
(<raftPoint> X-5.105 Y-5.005 </raftPoint>)
(</raftPerimeter>)
(<raftPerimeter>)
(<raftPoint> X-10.885 Y-18.54 </raftPoint>)
(<raftPoint> X10.885 Y-18.54 </raftPoint>)
(<raftPoint> X14.613 Y-16.676 </raftPoint>)
(<raftPoint> X20.12 Y-11.169 </raftPoint>)
(<raftPoint> X20.701 Y-9.164 </raftPoint>)
(<raftPoint> X21.948 Y-7.516 </raftPoint>)
(<raftPoint> X22.689 Y-0.0 </raftPoint>)
(<raftPoint> X21.948 Y7.516 </raftPoint>)
(<raftPoint> X20.701 Y9.164 </raftPoint>)
(<raftPoint> X20.12 Y11.169 </raftPoint>)
(<raftPoint> X14.613 Y16.676 </raftPoint>)
(<raftPoint> X10.885 Y18.54 </raftPoint>)
(<raftPoint> X-10.885 Y18.54 </raftPoint>)
(<raftPoint> X-14.613 Y16.676 </raftPoint>)
(<raftPoint> X-20.12 Y11.169 </raftPoint>)
(<raftPoint> X-20.701 Y9.164 </raftPoint>)
(<raftPoint> X-21.948 Y7.516 </raftPoint>)
(<raftPoint> X-22.689 Y0.0 </raftPoint>)
(<raftPoint> X-21.948 Y-7.516 </raftPoint>)
(<raftPoint> X-20.701 Y-9.164 </raftPoint>)
(<raftPoint> X-20.12 Y-11.169 </raftPoint>)
(<raftPoint> X-14.613 Y-16.676 </raftPoint>)
(</raftPerimeter>)
(<raftPerimeter>)
(<raftPoint> X-6.806 Y-1.69 </raftPoint>)
(<raftPoint> X-7.04 Y-0.0 </raftPoint>)
(<raftPoint> X-6.806 Y1.69 </raftPoint>)
(<raftPoint> X-5.105 Y5.005 </raftPoint>)
(<raftPoint> X-3.387 Y6.724 </raftPoint>)
(<raftPoint> X0.0 Y8.418 </raftPoint>)
(<raftPoint> X3.387 Y6.724 </raftPoint>)
(<raftPoint> X5.105 Y5.005 </raftPoint>)
(<raftPoint> X6.806 Y1.69 </raftPoint>)
(<raftPoint> X7.04 Y-0.0 </raftPoint>)
(<raftPoint> X6.806 Y-1.69 </raftPoint>)
(<raftPoint> X5.105 Y-5.005 </raftPoint>)
(<raftPoint> X3.387 Y-6.724 </raftPoint>)
(<raftPoint> X-0.0 Y-8.418 </raftPoint>)
(<raftPoint> X-3.387 Y-6.724 </raftPoint>)
(<raftPoint> X-5.105 Y-5.005 </raftPoint>)
(</raftPerimeter>)
(<raftPerimeter>)
(<raftPoint> X-10.885 Y-18.54 </raftPoint>)
(<raftPoint> X10.885 Y-18.54 </raftPoint>)
(<raftPoint> X14.613 Y-16.676 </raftPoint>)
(<raftPoint> X20.12 Y-11.169 </raftPoint>)
(<raftPoint> X20.701 Y-9.164 </raftPoint>)
(<raftPoint> X21.948 Y-7.516 </raftPoint>)
(<raftPoint> X22.689 Y-0.0 </raftPoint>)
(<raftPoint> X21.948 Y7.516 </raftPoint>)
(<raftPoint> X20.701 Y9.164 </raftPoint>)
(<raftPoint> X20.12 Y11.169 </raftPoint>)
(<raftPoint> X14.613 Y16.676 </raftPoint>)
(<raftPoint> X10.885 Y18.54 </raftPoint>)
(<raftPoint> X-10.885 Y18.54 </raftPoint>)
(<raftPoint> X-14.613 Y16.676 </raftPoint>)
(<raftPoint> X-20.12 Y11.169 </raftPoint>)
(<raftPoint> X-20.701 Y9.164 </raftPoint>)
(<raftPoint> X-21.948 Y7.516 </raftPoint>)
(<raftPoint> X-22.689 Y0.0 </raftPoint>)
(<raftPoint> X-21.948 Y-7.516 </raftPoint>)
(<raftPoint> X-20.701 Y-9.164 </raftPoint>)
(<raftPoint> X-20.12 Y-11.169 </raftPoint>)
(<raftPoint> X-14.613 Y-16.676 </raftPoint>)
(</raftPerimeter>)
(<raftPerimeter>)
(<raftPoint> X-6.806 Y-1.69 </raftPoint>)
(<raftPoint> X-7.04 Y-0.0 </raftPoint>)
(<raftPoint> X-6.806 Y1.69 </raftPoint>)
(<raftPoint> X-5.105 Y5.005 </raftPoint>)
(<raftPoint> X-3.387 Y6.724 </raftPoint>)
(<raftPoint> X0.0 Y8.418 </raftPoint>)
(<raftPoint> X3.387 Y6.724 </raftPoint>)
(<raftPoint> X5.105 Y5.005 </raftPoint>)
(<raftPoint> X6.806 Y1.69 </raftPoint>)
(<raftPoint> X7.04 Y-0.0 </raftPoint>)
(<raftPoint> X6.806 Y-1.69 </raftPoint>)
(<raftPoint> X5.105 Y-5.005 </raftPoint>)
(<raftPoint> X3.387 Y-6.724 </raftPoint>)
(<raftPoint> X-0.0 Y-8.418 </raftPoint>)
(<raftPoint> X-3.387 Y-6.724 </raftPoint>)
(<raftPoint> X-5.105 Y-5.005 </raftPoint>)
(</raftPerimeter>)
(<raftPerimeter>)
(<raftPoint> X-10.885 Y-18.54 </raftPoint>)
(<raftPoint> X10.885 Y-18.54 </raftPoint>)
(<raftPoint> X14.613 Y-16.676 </raftPoint>)
(<raftPoint> X20.12 Y-11.169 </raftPoint>)
(<raftPoint> X20.701 Y-9.164 </raftPoint>)
(<raftPoint> X21.948 Y-7.516 </raftPoint>)
(<raftPoint> X22.689 Y-0.0 </raftPoint>)
(<raftPoint> X21.948 Y7.516 </raftPoint>)
(<raftPoint> X20.701 Y9.164 </raftPoint>)
(<raftPoint> X20.12 Y11.169 </raftPoint>)
(<raftPoint> X14.613 Y16.676 </raftPoint>)
(<raftPoint> X10.885 Y18.54 </raftPoint>)
(<raftPoint> X-10.885 Y18.54 </raftPoint>)
(<raftPoint> X-14.613 Y16.676 </raftPoint>)
(<raftPoint> X-20.12 Y11.169 </raftPoint>)
(<raftPoint> X-20.701 Y9.164 </raftPoint>)
(<raftPoint> X-21.948 Y7.516 </raftPoint>)
(<raftPoint> X-22.689 Y0.0 </raftPoint>)
(<raftPoint> X-21.948 Y-7.516 </raftPoint>)
(<raftPoint> X-20.701 Y-9.164 </raftPoint>)
(<raftPoint> X-20.12 Y-11.169 </raftPoint>)
(<raftPoint> X-14.613 Y-16.676 </raftPoint>)
(</raftPerimeter>)
(<raftPerimeter>)
(<raftPoint> X-6.806 Y-1.69 </raftPoint>)
(<raftPoint> X-7.04 Y-0.0 </raftPoint>)
(<raftPoint> X-6.806 Y1.69 </raftPoint>)
(<raftPoint> X-5.105 Y5.005 </raftPoint>)
(<raftPoint> X-3.387 Y6.724 </raftPoint>)
(<raftPoint> X0.0 Y8.418 </raftPoint>)
(<raftPoint> X3.387 Y6.724 </raftPoint>)
(<raftPoint> X5.105 Y5.005 </raftPoint>)
(<raftPoint> X6.806 Y1.69 </raftPoint>)
(<raftPoint> X7.04 Y-0.0 </raftPoint>)
(<raftPoint> X6.806 Y-1.69 </raftPoint>)
(<raftPoint> X5.105 Y-5.005 </raftPoint>)
(<raftPoint> X3.387 Y-6.724 </raftPoint>)
(<raftPoint> X-0.0 Y-8.418 </raftPoint>)
(<raftPoint> X-3.387 Y-6.724 </raftPoint>)
(<raftPoint> X-5.105 Y-5.005 </raftPoint>)
(</raftPerimeter>)
(<raftPerimeter>)
(<raftPoint> X-10.885 Y-18.54 </raftPoint>)
(<raftPoint> X10.885 Y-18.54 </raftPoint>)
(<raftPoint> X14.613 Y-16.676 </raftPoint>)
(<raftPoint> X20.12 Y-11.169 </raftPoint>)
(<raftPoint> X20.701 Y-9.164 </raftPoint>)
(<raftPoint> X21.948 Y-7.516 </raftPoint>)
(<raftPoint> X22.689 Y-0.0 </raftPoint>)
(<raftPoint> X21.948 Y7.516 </raftPoint>)
(<raftPoint> X20.701 Y9.164 </raftPoint>)
(<raftPoint> X20.12 Y11.169 </raftPoint>)
(<raftPoint> X14.613 Y16.676 </raftPoint>)
(<raftPoint> X10.885 Y18.54 </raftPoint>)
(<raftPoint> X-10.885 Y18.54 </raftPoint>)
(<raftPoint> X-14.613 Y16.676 </raftPoint>)
(<raftPoint> X-20.12 Y11.169 </raftPoint>)
(<raftPoint> X-20.701 Y9.164 </raftPoint>)
(<raftPoint> X-21.948 Y7.516 </raftPoint>)
(<raftPoint> X-22.689 Y0.0 </raftPoint>)
(<raftPoint> X-21.948 Y-7.516 </raftPoint>)
(<raftPoint> X-20.701 Y-9.164 </raftPoint>)
(<raftPoint> X-20.12 Y-11.169 </raftPoint>)
(<raftPoint> X-14.613 Y-16.676 </raftPoint>)
(</raftPerimeter>)
(<raftPerimeter>)
(<raftPoint> X-6.806 Y-1.69 </raftPoint>)
(<raftPoint> X-7.04 Y-0.0 </raftPoint>)
(<raftPoint> X-6.806 Y1.69 </raftPoint>)
(<raftPoint> X-5.105 Y5.005 </raftPoint>)
(<raftPoint> X-3.387 Y6.724 </raftPoint>)
(<raftPoint> X0.0 Y8.418 </raftPoint>)
(<raftPoint> X3.387 Y6.724 </raftPoint>)
(<raftPoint> X5.105 Y5.005 </raftPoint>)
(<raftPoint> X6.806 Y1.69 </raftPoint>)
(<raftPoint> X7.04 Y-0.0 </raftPoint>)
(<raftPoint> X6.806 Y-1.69 </raftPoint>)
(<raftPoint> X5.105 Y-5.005 </raftPoint>)
(<raftPoint> X3.387 Y-6.724 </raftPoint>)
(<raftPoint> X-0.0 Y-8.418 </raftPoint>)
(<raftPoint> X-3.387 Y-6.724 </raftPoint>)
(<raftPoint> X-5.105 Y-5.005 </raftPoint>)
(</raftPerimeter>)
(<raftPerimeter>)
(<raftPoint> X-10.885 Y-18.54 </raftPoint>)
(<raftPoint> X10.885 Y-18.54 </raftPoint>)
(<raftPoint> X14.613 Y-16.676 </raftPoint>)
(<raftPoint> X20.12 Y-11.169 </raftPoint>)
(<raftPoint> X20.701 Y-9.164 </raftPoint>)
(<raftPoint> X21.948 Y-7.516 </raftPoint>)
(<raftPoint> X22.689 Y-0.0 </raftPoint>)
(<raftPoint> X21.948 Y7.516 </raftPoint>)
(<raftPoint> X20.701 Y9.164 </raftPoint>)
(<raftPoint> X20.12 Y11.169 </raftPoint>)
(<raftPoint> X14.613 Y16.676 </raftPoint>)
(<raftPoint> X10.885 Y18.54 </raftPoint>)
M73 P4 (display progress)
(<raftPoint> X-10.885 Y18.54 </raftPoint>)
(<raftPoint> X-14.613 Y16.676 </raftPoint>)
(<raftPoint> X-20.12 Y11.169 </raftPoint>)
(<raftPoint> X-20.701 Y9.164 </raftPoint>)
(<raftPoint> X-21.948 Y7.516 </raftPoint>)
(<raftPoint> X-22.689 Y0.0 </raftPoint>)
(<raftPoint> X-21.948 Y-7.516 </raftPoint>)
(<raftPoint> X-20.701 Y-9.164 </raftPoint>)
(<raftPoint> X-20.12 Y-11.169 </raftPoint>)
(<raftPoint> X-14.613 Y-16.676 </raftPoint>)
(</raftPerimeter>)
(<raftPerimeter>)
(<raftPoint> X-6.806 Y-1.69 </raftPoint>)
(<raftPoint> X-7.04 Y-0.0 </raftPoint>)
(<raftPoint> X-6.806 Y1.69 </raftPoint>)
(<raftPoint> X-5.105 Y5.005 </raftPoint>)
(<raftPoint> X-3.387 Y6.724 </raftPoint>)
(<raftPoint> X0.0 Y8.418 </raftPoint>)
(<raftPoint> X3.387 Y6.724 </raftPoint>)
(<raftPoint> X5.105 Y5.005 </raftPoint>)
(<raftPoint> X6.806 Y1.69 </raftPoint>)
(<raftPoint> X7.04 Y-0.0 </raftPoint>)
(<raftPoint> X6.806 Y-1.69 </raftPoint>)
(<raftPoint> X5.105 Y-5.005 </raftPoint>)
(<raftPoint> X3.387 Y-6.724 </raftPoint>)
(<raftPoint> X-0.0 Y-8.418 </raftPoint>)
(<raftPoint> X-3.387 Y-6.724 </raftPoint>)
(<raftPoint> X-5.105 Y-5.005 </raftPoint>)
(</raftPerimeter>)
(<raftPerimeter>)
(<raftPoint> X-10.885 Y-18.54 </raftPoint>)
(<raftPoint> X10.885 Y-18.54 </raftPoint>)
(<raftPoint> X14.613 Y-16.676 </raftPoint>)
(<raftPoint> X20.12 Y-11.169 </raftPoint>)
(<raftPoint> X20.701 Y-9.164 </raftPoint>)
(<raftPoint> X21.948 Y-7.516 </raftPoint>)
(<raftPoint> X22.689 Y-0.0 </raftPoint>)
(<raftPoint> X21.948 Y7.516 </raftPoint>)
(<raftPoint> X20.701 Y9.164 </raftPoint>)
(<raftPoint> X20.12 Y11.169 </raftPoint>)
(<raftPoint> X14.613 Y16.676 </raftPoint>)
(<raftPoint> X10.885 Y18.54 </raftPoint>)
(<raftPoint> X-10.885 Y18.54 </raftPoint>)
(<raftPoint> X-14.613 Y16.676 </raftPoint>)
(<raftPoint> X-20.12 Y11.169 </raftPoint>)
(<raftPoint> X-20.701 Y9.164 </raftPoint>)
(<raftPoint> X-21.948 Y7.516 </raftPoint>)
(<raftPoint> X-22.689 Y0.0 </raftPoint>)
(<raftPoint> X-21.948 Y-7.516 </raftPoint>)
(<raftPoint> X-20.701 Y-9.164 </raftPoint>)
(<raftPoint> X-20.12 Y-11.169 </raftPoint>)
(<raftPoint> X-14.613 Y-16.676 </raftPoint>)
(</raftPerimeter>)
(<raftPerimeter>)
(<raftPoint> X-6.806 Y-1.69 </raftPoint>)
(<raftPoint> X-7.04 Y-0.0 </raftPoint>)
(<raftPoint> X-6.806 Y1.69 </raftPoint>)
(<raftPoint> X-5.105 Y5.005 </raftPoint>)
(<raftPoint> X-3.387 Y6.724 </raftPoint>)
(<raftPoint> X0.0 Y8.418 </raftPoint>)
(<raftPoint> X3.387 Y6.724 </raftPoint>)
(<raftPoint> X5.105 Y5.005 </raftPoint>)
(<raftPoint> X6.806 Y1.69 </raftPoint>)
(<raftPoint> X7.04 Y-0.0 </raftPoint>)
(<raftPoint> X6.806 Y-1.69 </raftPoint>)
(<raftPoint> X5.105 Y-5.005 </raftPoint>)
(<raftPoint> X3.387 Y-6.724 </raftPoint>)
(<raftPoint> X-0.0 Y-8.418 </raftPoint>)
(<raftPoint> X-3.387 Y-6.724 </raftPoint>)
(<raftPoint> X-5.105 Y-5.005 </raftPoint>)
(</raftPerimeter>)
(<raftPerimeter>)
(<raftPoint> X6.211 Y12.844 </raftPoint>)
(<raftPoint> X5.469 Y13.14 </raftPoint>)
(<raftPoint> X-5.469 Y13.14 </raftPoint>)
(<raftPoint> X-6.211 Y12.844 </raftPoint>)
(<raftPoint> X-6.211 Y8.756 </raftPoint>)
(<raftPoint> X-5.469 Y8.46 </raftPoint>)
(<raftPoint> X5.469 Y8.46 </raftPoint>)
(<raftPoint> X6.211 Y8.756 </raftPoint>)
(</raftPerimeter>)
(<raftPerimeter>)
(<raftPoint> X6.211 Y12.844 </raftPoint>)
(<raftPoint> X5.469 Y13.14 </raftPoint>)
(<raftPoint> X-5.469 Y13.14 </raftPoint>)
(<raftPoint> X-6.211 Y12.844 </raftPoint>)
(<raftPoint> X-6.211 Y8.756 </raftPoint>)
(<raftPoint> X-5.469 Y8.46 </raftPoint>)
(<raftPoint> X5.469 Y8.46 </raftPoint>)
(<raftPoint> X6.211 Y8.756 </raftPoint>)
(</raftPerimeter>)
(<raftPerimeter>)
(<raftPoint> X6.211 Y12.844 </raftPoint>)
(<raftPoint> X5.469 Y13.14 </raftPoint>)
(<raftPoint> X-5.469 Y13.14 </raftPoint>)
(<raftPoint> X-6.211 Y12.844 </raftPoint>)
(<raftPoint> X-6.211 Y8.756 </raftPoint>)
(<raftPoint> X-5.469 Y8.46 </raftPoint>)
(<raftPoint> X5.469 Y8.46 </raftPoint>)
(<raftPoint> X6.211 Y8.756 </raftPoint>)
(</raftPerimeter>)
(<raftPerimeter>)
(<raftPoint> X6.211 Y12.844 </raftPoint>)
(<raftPoint> X5.469 Y13.14 </raftPoint>)
(<raftPoint> X-5.469 Y13.14 </raftPoint>)
(<raftPoint> X-6.211 Y12.844 </raftPoint>)
(<raftPoint> X-6.211 Y8.756 </raftPoint>)
(<raftPoint> X-5.469 Y8.46 </raftPoint>)
(<raftPoint> X5.469 Y8.46 </raftPoint>)
(<raftPoint> X6.211 Y8.756 </raftPoint>)
(</raftPerimeter>)
(<raftPerimeter>)
(<raftPoint> X6.211 Y12.844 </raftPoint>)
(<raftPoint> X5.469 Y13.14 </raftPoint>)
(<raftPoint> X-5.469 Y13.14 </raftPoint>)
(<raftPoint> X-6.211 Y12.844 </raftPoint>)
(<raftPoint> X-6.211 Y8.756 </raftPoint>)
(<raftPoint> X-5.469 Y8.46 </raftPoint>)
(<raftPoint> X5.469 Y8.46 </raftPoint>)
(<raftPoint> X6.211 Y8.756 </raftPoint>)
(</raftPerimeter>)
(<raftPerimeter>)
(<raftPoint> X6.211 Y12.844 </raftPoint>)
(<raftPoint> X5.469 Y13.14 </raftPoint>)
(<raftPoint> X-5.469 Y13.14 </raftPoint>)
(<raftPoint> X-6.211 Y12.844 </raftPoint>)
(<raftPoint> X-6.211 Y8.756 </raftPoint>)
(<raftPoint> X-5.469 Y8.46 </raftPoint>)
(<raftPoint> X5.469 Y8.46 </raftPoint>)
(<raftPoint> X6.211 Y8.756 </raftPoint>)
(</raftPerimeter>)
(<raftPerimeter>)
(<raftPoint> X6.211 Y12.844 </raftPoint>)
(<raftPoint> X5.469 Y13.14 </raftPoint>)
(<raftPoint> X-5.469 Y13.14 </raftPoint>)
(<raftPoint> X-6.211 Y12.844 </raftPoint>)
(<raftPoint> X-6.211 Y8.756 </raftPoint>)
(<raftPoint> X-5.469 Y8.46 </raftPoint>)
(<raftPoint> X5.469 Y8.46 </raftPoint>)
(<raftPoint> X6.211 Y8.756 </raftPoint>)
(</raftPerimeter>)
(<raftPerimeter>)
(<raftPoint> X6.211 Y12.844 </raftPoint>)
(<raftPoint> X5.469 Y13.14 </raftPoint>)
(<raftPoint> X-5.469 Y13.14 </raftPoint>)
(<raftPoint> X-6.211 Y12.844 </raftPoint>)
(<raftPoint> X-6.211 Y8.756 </raftPoint>)
(<raftPoint> X-5.469 Y8.46 </raftPoint>)
(<raftPoint> X5.469 Y8.46 </raftPoint>)
(<raftPoint> X6.211 Y8.756 </raftPoint>)
(</raftPerimeter>)
(<raftPerimeter>)
(<raftPoint> X6.211 Y12.844 </raftPoint>)
(<raftPoint> X5.469 Y13.14 </raftPoint>)
(<raftPoint> X-5.469 Y13.14 </raftPoint>)
(<raftPoint> X-6.211 Y12.844 </raftPoint>)
(<raftPoint> X-6.211 Y8.756 </raftPoint>)
(<raftPoint> X-5.469 Y8.46 </raftPoint>)
(<raftPoint> X5.469 Y8.46 </raftPoint>)
(<raftPoint> X6.211 Y8.756 </raftPoint>)
(</raftPerimeter>)
(<raftPerimeter>)
(<raftPoint> X6.211 Y12.844 </raftPoint>)
(<raftPoint> X5.469 Y13.14 </raftPoint>)
(<raftPoint> X-5.469 Y13.14 </raftPoint>)
(<raftPoint> X-6.211 Y12.844 </raftPoint>)
(<raftPoint> X-6.211 Y8.756 </raftPoint>)
(<raftPoint> X-5.469 Y8.46 </raftPoint>)
(<raftPoint> X5.469 Y8.46 </raftPoint>)
(<raftPoint> X6.211 Y8.756 </raftPoint>)
(</raftPerimeter>)
(<raftPerimeter>)
(<raftPoint> X6.211 Y12.844 </raftPoint>)
(<raftPoint> X5.469 Y13.14 </raftPoint>)
(<raftPoint> X-5.469 Y13.14 </raftPoint>)
(<raftPoint> X-6.211 Y12.844 </raftPoint>)
(<raftPoint> X-6.211 Y8.756 </raftPoint>)
(<raftPoint> X-5.469 Y8.46 </raftPoint>)
(<raftPoint> X5.469 Y8.46 </raftPoint>)
(<raftPoint> X6.211 Y8.756 </raftPoint>)
(</raftPerimeter>)
(<raftPerimeter>)
(<raftPoint> X6.211 Y12.844 </raftPoint>)
(<raftPoint> X5.469 Y13.14 </raftPoint>)
(<raftPoint> X-5.469 Y13.14 </raftPoint>)
(<raftPoint> X-6.211 Y12.844 </raftPoint>)
(<raftPoint> X-6.211 Y8.756 </raftPoint>)
(<raftPoint> X-5.469 Y8.46 </raftPoint>)
(<raftPoint> X5.469 Y8.46 </raftPoint>)
(<raftPoint> X6.211 Y8.756 </raftPoint>)
(</raftPerimeter>)
(<raftPerimeter>)
(<raftPoint> X6.211 Y12.844 </raftPoint>)
(<raftPoint> X5.469 Y13.14 </raftPoint>)
(<raftPoint> X-5.469 Y13.14 </raftPoint>)
(<raftPoint> X-6.211 Y12.844 </raftPoint>)
(<raftPoint> X-6.211 Y8.756 </raftPoint>)
(<raftPoint> X-5.469 Y8.46 </raftPoint>)
(<raftPoint> X5.469 Y8.46 </raftPoint>)
(<raftPoint> X6.211 Y8.756 </raftPoint>)
(</raftPerimeter>)
(<raftPerimeter>)
(<raftPoint> X6.211 Y12.844 </raftPoint>)
(<raftPoint> X5.469 Y13.14 </raftPoint>)
(<raftPoint> X-5.469 Y13.14 </raftPoint>)
(<raftPoint> X-6.211 Y12.844 </raftPoint>)
(<raftPoint> X-6.211 Y8.756 </raftPoint>)
(<raftPoint> X-5.469 Y8.46 </raftPoint>)
(<raftPoint> X5.469 Y8.46 </raftPoint>)
(<raftPoint> X6.211 Y8.756 </raftPoint>)
(</raftPerimeter>)
(<raftPerimeter>)
(<raftPoint> X6.211 Y12.844 </raftPoint>)
(<raftPoint> X5.469 Y13.14 </raftPoint>)
(<raftPoint> X-5.469 Y13.14 </raftPoint>)
(<raftPoint> X-6.211 Y12.844 </raftPoint>)
(<raftPoint> X-6.211 Y8.756 </raftPoint>)
(<raftPoint> X-5.469 Y8.46 </raftPoint>)
(<raftPoint> X5.469 Y8.46 </raftPoint>)
(<raftPoint> X6.211 Y8.756 </raftPoint>)
(</raftPerimeter>)
(<raftPerimeter>)
(<raftPoint> X6.211 Y12.844 </raftPoint>)
(<raftPoint> X5.469 Y13.14 </raftPoint>)
(<raftPoint> X-5.469 Y13.14 </raftPoint>)
(<raftPoint> X-6.211 Y12.844 </raftPoint>)
(<raftPoint> X-6.211 Y8.756 </raftPoint>)
(<raftPoint> X-5.469 Y8.46 </raftPoint>)
(<raftPoint> X5.469 Y8.46 </raftPoint>)
(<raftPoint> X6.211 Y8.756 </raftPoint>)
(</raftPerimeter>)
(<raftPerimeter>)
(<raftPoint> X6.211 Y12.844 </raftPoint>)
(<raftPoint> X5.469 Y13.14 </raftPoint>)
(<raftPoint> X-5.469 Y13.14 </raftPoint>)
(<raftPoint> X-6.211 Y12.844 </raftPoint>)
(<raftPoint> X-6.211 Y8.756 </raftPoint>)
(<raftPoint> X-5.469 Y8.46 </raftPoint>)
(<raftPoint> X5.469 Y8.46 </raftPoint>)
(<raftPoint> X6.211 Y8.756 </raftPoint>)
(</raftPerimeter>)
(<raftPerimeter>)
(<raftPoint> X6.211 Y12.844 </raftPoint>)
(<raftPoint> X5.469 Y13.14 </raftPoint>)
(<raftPoint> X-5.469 Y13.14 </raftPoint>)
(<raftPoint> X-6.211 Y12.844 </raftPoint>)
(<raftPoint> X-6.211 Y8.756 </raftPoint>)
(<raftPoint> X-5.469 Y8.46 </raftPoint>)
(<raftPoint> X5.469 Y8.46 </raftPoint>)
(<raftPoint> X6.211 Y8.756 </raftPoint>)
(</raftPerimeter>)
(<raftPerimeter>)
(<raftPoint> X6.211 Y12.844 </raftPoint>)
(<raftPoint> X5.469 Y13.14 </raftPoint>)
(<raftPoint> X-5.469 Y13.14 </raftPoint>)
(<raftPoint> X-6.211 Y12.844 </raftPoint>)
(<raftPoint> X-6.211 Y8.756 </raftPoint>)
(<raftPoint> X-5.469 Y8.46 </raftPoint>)
(<raftPoint> X5.469 Y8.46 </raftPoint>)
(<raftPoint> X6.211 Y8.756 </raftPoint>)
(</raftPerimeter>)
(<raftPerimeter>)
(<raftPoint> X6.211 Y12.844 </raftPoint>)
(<raftPoint> X5.469 Y13.14 </raftPoint>)
(<raftPoint> X-5.469 Y13.14 </raftPoint>)
(<raftPoint> X-6.211 Y12.844 </raftPoint>)
(<raftPoint> X-6.211 Y8.756 </raftPoint>)
(<raftPoint> X-5.469 Y8.46 </raftPoint>)
(<raftPoint> X5.469 Y8.46 </raftPoint>)
(<raftPoint> X6.211 Y8.756 </raftPoint>)
(</raftPerimeter>)
(<raftPerimeter>)
(<raftPoint> X6.211 Y12.844 </raftPoint>)
(<raftPoint> X5.469 Y13.14 </raftPoint>)
(<raftPoint> X-5.469 Y13.14 </raftPoint>)
(<raftPoint> X-6.211 Y12.844 </raftPoint>)
(<raftPoint> X-6.211 Y8.756 </raftPoint>)
(<raftPoint> X-5.469 Y8.46 </raftPoint>)
(<raftPoint> X5.469 Y8.46 </raftPoint>)
(<raftPoint> X6.211 Y8.756 </raftPoint>)
(</raftPerimeter>)
(<raftPerimeter>)
(<raftPoint> X6.211 Y12.844 </raftPoint>)
(<raftPoint> X5.469 Y13.14 </raftPoint>)
(<raftPoint> X-5.469 Y13.14 </raftPoint>)
(<raftPoint> X-6.211 Y12.844 </raftPoint>)
(<raftPoint> X-6.211 Y8.756 </raftPoint>)
(<raftPoint> X-5.469 Y8.46 </raftPoint>)
(<raftPoint> X5.469 Y8.46 </raftPoint>)
(<raftPoint> X6.211 Y8.756 </raftPoint>)
(</raftPerimeter>)
(<raftPerimeter>)
(<raftPoint> X6.211 Y12.844 </raftPoint>)
(<raftPoint> X5.469 Y13.14 </raftPoint>)
(<raftPoint> X-5.469 Y13.14 </raftPoint>)
(<raftPoint> X-6.211 Y12.844 </raftPoint>)
(<raftPoint> X-6.211 Y8.756 </raftPoint>)
(<raftPoint> X-5.469 Y8.46 </raftPoint>)
(<raftPoint> X5.469 Y8.46 </raftPoint>)
(<raftPoint> X6.211 Y8.756 </raftPoint>)
(</raftPerimeter>)
(<raftPerimeter>)
(<raftPoint> X6.211 Y12.844 </raftPoint>)
(<raftPoint> X5.469 Y13.14 </raftPoint>)
(<raftPoint> X-5.469 Y13.14 </raftPoint>)
(<raftPoint> X-6.211 Y12.844 </raftPoint>)
(<raftPoint> X-6.211 Y8.756 </raftPoint>)
(<raftPoint> X-5.469 Y8.46 </raftPoint>)
(<raftPoint> X5.469 Y8.46 </raftPoint>)
(<raftPoint> X6.211 Y8.756 </raftPoint>)
(</raftPerimeter>)
(<raftPerimeter>)
(<raftPoint> X6.211 Y12.844 </raftPoint>)
(<raftPoint> X5.469 Y13.14 </raftPoint>)
(<raftPoint> X-5.469 Y13.14 </raftPoint>)
(<raftPoint> X-6.211 Y12.844 </raftPoint>)
(<raftPoint> X-6.211 Y8.756 </raftPoint>)
(<raftPoint> X-5.469 Y8.46 </raftPoint>)
(<raftPoint> X5.469 Y8.46 </raftPoint>)
(<raftPoint> X6.211 Y8.756 </raftPoint>)
(</raftPerimeter>)
(<raftPerimeter>)
(<raftPoint> X6.211 Y12.844 </raftPoint>)
(<raftPoint> X5.469 Y13.14 </raftPoint>)
(<raftPoint> X-5.469 Y13.14 </raftPoint>)
(<raftPoint> X-6.211 Y12.844 </raftPoint>)
(<raftPoint> X-6.211 Y8.756 </raftPoint>)
(<raftPoint> X-5.469 Y8.46 </raftPoint>)
(<raftPoint> X5.469 Y8.46 </raftPoint>)
(<raftPoint> X6.211 Y8.756 </raftPoint>)
(</raftPerimeter>)
(<raftPerimeter>)
(<raftPoint> X6.211 Y12.844 </raftPoint>)
(<raftPoint> X5.469 Y13.14 </raftPoint>)
(<raftPoint> X-5.469 Y13.14 </raftPoint>)
(<raftPoint> X-6.211 Y12.844 </raftPoint>)
(<raftPoint> X-6.211 Y8.756 </raftPoint>)
(<raftPoint> X-5.469 Y8.46 </raftPoint>)
(<raftPoint> X5.469 Y8.46 </raftPoint>)
(<raftPoint> X6.211 Y8.756 </raftPoint>)
(</raftPerimeter>)
(<raftPerimeter>)
(<raftPoint> X6.211 Y12.844 </raftPoint>)
(<raftPoint> X5.469 Y13.14 </raftPoint>)
(<raftPoint> X-5.469 Y13.14 </raftPoint>)
(<raftPoint> X-6.211 Y12.844 </raftPoint>)
(<raftPoint> X-6.211 Y8.756 </raftPoint>)
(<raftPoint> X-5.469 Y8.46 </raftPoint>)
(<raftPoint> X5.469 Y8.46 </raftPoint>)
(<raftPoint> X6.211 Y8.756 </raftPoint>)
(</raftPerimeter>)
(<raftPerimeter>)
(<raftPoint> X6.211 Y12.844 </raftPoint>)
(<raftPoint> X5.469 Y13.14 </raftPoint>)
(<raftPoint> X-5.469 Y13.14 </raftPoint>)
(<raftPoint> X-6.211 Y12.844 </raftPoint>)
(<raftPoint> X-6.211 Y8.756 </raftPoint>)
(<raftPoint> X-5.469 Y8.46 </raftPoint>)
(<raftPoint> X5.469 Y8.46 </raftPoint>)
(<raftPoint> X6.211 Y8.756 </raftPoint>)
(</raftPerimeter>)
(<raftPerimeter>)
(<raftPoint> X6.211 Y12.844 </raftPoint>)
(<raftPoint> X5.469 Y13.14 </raftPoint>)
(<raftPoint> X-5.469 Y13.14 </raftPoint>)
(<raftPoint> X-6.211 Y12.844 </raftPoint>)
(<raftPoint> X-6.211 Y8.756 </raftPoint>)
(<raftPoint> X-5.469 Y8.46 </raftPoint>)
(<raftPoint> X5.469 Y8.46 </raftPoint>)
(<raftPoint> X6.211 Y8.756 </raftPoint>)
(</raftPerimeter>)
(<raftPerimeter>)
(<raftPoint> X6.211 Y12.844 </raftPoint>)
(<raftPoint> X5.469 Y13.14 </raftPoint>)
(<raftPoint> X-5.469 Y13.14 </raftPoint>)
(<raftPoint> X-6.211 Y12.844 </raftPoint>)
(<raftPoint> X-6.211 Y8.756 </raftPoint>)
(<raftPoint> X-5.469 Y8.46 </raftPoint>)
(<raftPoint> X5.469 Y8.46 </raftPoint>)
(<raftPoint> X6.211 Y8.756 </raftPoint>)
(</raftPerimeter>)
(<raftPerimeter>)
(<raftPoint> X6.211 Y12.844 </raftPoint>)
(<raftPoint> X5.469 Y13.14 </raftPoint>)
(<raftPoint> X-5.469 Y13.14 </raftPoint>)
(<raftPoint> X-6.211 Y12.844 </raftPoint>)
(<raftPoint> X-6.211 Y8.756 </raftPoint>)
(<raftPoint> X-5.469 Y8.46 </raftPoint>)
(<raftPoint> X5.469 Y8.46 </raftPoint>)
(<raftPoint> X6.211 Y8.756 </raftPoint>)
(</raftPerimeter>)
(<raftPerimeter>)
(<raftPoint> X6.211 Y12.844 </raftPoint>)
(<raftPoint> X5.469 Y13.14 </raftPoint>)
(<raftPoint> X-5.469 Y13.14 </raftPoint>)
(<raftPoint> X-6.211 Y12.844 </raftPoint>)
(<raftPoint> X-6.211 Y8.756 </raftPoint>)
(<raftPoint> X-5.469 Y8.46 </raftPoint>)
(<raftPoint> X5.469 Y8.46 </raftPoint>)
(<raftPoint> X6.211 Y8.756 </raftPoint>)
(</raftPerimeter>)
(<raftPerimeter>)
(<raftPoint> X6.211 Y12.844 </raftPoint>)
(<raftPoint> X5.469 Y13.14 </raftPoint>)
(<raftPoint> X-5.469 Y13.14 </raftPoint>)
(<raftPoint> X-6.211 Y12.844 </raftPoint>)
(<raftPoint> X-6.211 Y8.756 </raftPoint>)
(<raftPoint> X-5.469 Y8.46 </raftPoint>)
(<raftPoint> X5.469 Y8.46 </raftPoint>)
(<raftPoint> X6.211 Y8.756 </raftPoint>)
(</raftPerimeter>)
(<raftPerimeter>)
(<raftPoint> X6.211 Y12.844 </raftPoint>)
(<raftPoint> X5.469 Y13.14 </raftPoint>)
(<raftPoint> X-5.469 Y13.14 </raftPoint>)
(<raftPoint> X-6.211 Y12.844 </raftPoint>)
(<raftPoint> X-6.211 Y8.756 </raftPoint>)
(<raftPoint> X-5.469 Y8.46 </raftPoint>)
(<raftPoint> X5.469 Y8.46 </raftPoint>)
(<raftPoint> X6.211 Y8.756 </raftPoint>)
(</raftPerimeter>)
(<raftPerimeter>)
(<raftPoint> X6.211 Y12.844 </raftPoint>)
(<raftPoint> X5.469 Y13.14 </raftPoint>)
(<raftPoint> X-5.469 Y13.14 </raftPoint>)
(<raftPoint> X-6.211 Y12.844 </raftPoint>)
(<raftPoint> X-6.211 Y8.756 </raftPoint>)
(<raftPoint> X-5.469 Y8.46 </raftPoint>)
(<raftPoint> X5.469 Y8.46 </raftPoint>)
(<raftPoint> X6.211 Y8.756 </raftPoint>)
(</raftPerimeter>)
(<raftPerimeter>)
(<raftPoint> X6.211 Y12.844 </raftPoint>)
(<raftPoint> X5.469 Y13.14 </raftPoint>)
(<raftPoint> X-5.469 Y13.14 </raftPoint>)
(<raftPoint> X-6.211 Y12.844 </raftPoint>)
(<raftPoint> X-6.211 Y8.756 </raftPoint>)
(<raftPoint> X-5.469 Y8.46 </raftPoint>)
(<raftPoint> X5.469 Y8.46 </raftPoint>)
(<raftPoint> X6.211 Y8.756 </raftPoint>)
(</raftPerimeter>)
(<raftPerimeter>)
(<raftPoint> X6.211 Y12.844 </raftPoint>)
(<raftPoint> X5.469 Y13.14 </raftPoint>)
(<raftPoint> X-5.469 Y13.14 </raftPoint>)
(<raftPoint> X-6.211 Y12.844 </raftPoint>)
(<raftPoint> X-6.211 Y8.756 </raftPoint>)
(<raftPoint> X-5.469 Y8.46 </raftPoint>)
(<raftPoint> X5.469 Y8.46 </raftPoint>)
(<raftPoint> X6.211 Y8.756 </raftPoint>)
(</raftPerimeter>)
(<raftPerimeter>)
(<raftPoint> X6.211 Y12.844 </raftPoint>)
(<raftPoint> X5.469 Y13.14 </raftPoint>)
(<raftPoint> X-5.469 Y13.14 </raftPoint>)
(<raftPoint> X-6.211 Y12.844 </raftPoint>)
(<raftPoint> X-6.211 Y8.756 </raftPoint>)
(<raftPoint> X-5.469 Y8.46 </raftPoint>)
(<raftPoint> X5.469 Y8.46 </raftPoint>)
(<raftPoint> X6.211 Y8.756 </raftPoint>)
(</raftPerimeter>)
(<raftPerimeter>)
(<raftPoint> X6.211 Y12.844 </raftPoint>)
(<raftPoint> X5.469 Y13.14 </raftPoint>)
(<raftPoint> X-5.469 Y13.14 </raftPoint>)
(<raftPoint> X-6.211 Y12.844 </raftPoint>)
(<raftPoint> X-6.211 Y8.756 </raftPoint>)
(<raftPoint> X-5.469 Y8.46 </raftPoint>)
(<raftPoint> X5.469 Y8.46 </raftPoint>)
(<raftPoint> X6.211 Y8.756 </raftPoint>)
(</raftPerimeter>)
(<raftPerimeter>)
(<raftPoint> X6.211 Y12.844 </raftPoint>)
(<raftPoint> X5.469 Y13.14 </raftPoint>)
(<raftPoint> X-5.469 Y13.14 </raftPoint>)
(<raftPoint> X-6.211 Y12.844 </raftPoint>)
(<raftPoint> X-6.211 Y8.756 </raftPoint>)
(<raftPoint> X-5.469 Y8.46 </raftPoint>)
(<raftPoint> X5.469 Y8.46 </raftPoint>)
(<raftPoint> X6.211 Y8.756 </raftPoint>)
(</raftPerimeter>)
(<raftPerimeter>)
(<raftPoint> X6.211 Y12.844 </raftPoint>)
(<raftPoint> X5.469 Y13.14 </raftPoint>)
(<raftPoint> X-5.469 Y13.14 </raftPoint>)
(<raftPoint> X-6.211 Y12.844 </raftPoint>)
(<raftPoint> X-6.211 Y8.756 </raftPoint>)
(<raftPoint> X-5.469 Y8.46 </raftPoint>)
(<raftPoint> X5.469 Y8.46 </raftPoint>)
(<raftPoint> X6.211 Y8.756 </raftPoint>)
(</raftPerimeter>)
(<raftPerimeter>)
(<raftPoint> X6.211 Y12.844 </raftPoint>)
(<raftPoint> X5.469 Y13.14 </raftPoint>)
(<raftPoint> X-5.469 Y13.14 </raftPoint>)
(<raftPoint> X-6.211 Y12.844 </raftPoint>)
(<raftPoint> X-6.211 Y8.756 </raftPoint>)
(<raftPoint> X-5.469 Y8.46 </raftPoint>)
(<raftPoint> X5.469 Y8.46 </raftPoint>)
(<raftPoint> X6.211 Y8.756 </raftPoint>)
(</raftPerimeter>)
(<raftPerimeter>)
(<raftPoint> X6.211 Y12.844 </raftPoint>)
(<raftPoint> X5.469 Y13.14 </raftPoint>)
(<raftPoint> X-5.469 Y13.14 </raftPoint>)
(<raftPoint> X-6.211 Y12.844 </raftPoint>)
(<raftPoint> X-6.211 Y8.756 </raftPoint>)
(<raftPoint> X-5.469 Y8.46 </raftPoint>)
(<raftPoint> X5.469 Y8.46 </raftPoint>)
(<raftPoint> X6.211 Y8.756 </raftPoint>)
(</raftPerimeter>)
(<raftPerimeter>)
(<raftPoint> X6.211 Y12.844 </raftPoint>)
(<raftPoint> X5.469 Y13.14 </raftPoint>)
(<raftPoint> X-5.469 Y13.14 </raftPoint>)
(<raftPoint> X-6.211 Y12.844 </raftPoint>)
(<raftPoint> X-6.211 Y8.756 </raftPoint>)
(<raftPoint> X-5.469 Y8.46 </raftPoint>)
(<raftPoint> X5.469 Y8.46 </raftPoint>)
(<raftPoint> X6.211 Y8.756 </raftPoint>)
(</raftPerimeter>)
(<raftPerimeter>)
(<raftPoint> X6.211 Y12.844 </raftPoint>)
(<raftPoint> X5.469 Y13.14 </raftPoint>)
(<raftPoint> X-5.469 Y13.14 </raftPoint>)
(<raftPoint> X-6.211 Y12.844 </raftPoint>)
(<raftPoint> X-6.211 Y8.756 </raftPoint>)
(<raftPoint> X-5.469 Y8.46 </raftPoint>)
(<raftPoint> X5.469 Y8.46 </raftPoint>)
(<raftPoint> X6.211 Y8.756 </raftPoint>)
(</raftPerimeter>)
(<raftPerimeter>)
(<raftPoint> X6.211 Y12.844 </raftPoint>)
(<raftPoint> X5.469 Y13.14 </raftPoint>)
(<raftPoint> X-5.469 Y13.14 </raftPoint>)
M73 P5 (display progress)
(<raftPoint> X-6.211 Y12.844 </raftPoint>)
(<raftPoint> X-6.211 Y8.756 </raftPoint>)
(<raftPoint> X-5.469 Y8.46 </raftPoint>)
(<raftPoint> X5.469 Y8.46 </raftPoint>)
(<raftPoint> X6.211 Y8.756 </raftPoint>)
(</raftPerimeter>)
(<raftPerimeter>)
(<raftPoint> X6.211 Y12.844 </raftPoint>)
(<raftPoint> X5.469 Y13.14 </raftPoint>)
(<raftPoint> X-5.469 Y13.14 </raftPoint>)
(<raftPoint> X-6.211 Y12.844 </raftPoint>)
(<raftPoint> X-6.211 Y8.756 </raftPoint>)
(<raftPoint> X-5.469 Y8.46 </raftPoint>)
(<raftPoint> X5.469 Y8.46 </raftPoint>)
(<raftPoint> X6.211 Y8.756 </raftPoint>)
(</raftPerimeter>)
(<raftPerimeter>)
(<raftPoint> X6.211 Y12.844 </raftPoint>)
(<raftPoint> X5.469 Y13.14 </raftPoint>)
(<raftPoint> X-5.469 Y13.14 </raftPoint>)
(<raftPoint> X-6.211 Y12.844 </raftPoint>)
(<raftPoint> X-6.211 Y8.756 </raftPoint>)
(<raftPoint> X-5.469 Y8.46 </raftPoint>)
(<raftPoint> X5.469 Y8.46 </raftPoint>)
(<raftPoint> X6.211 Y8.756 </raftPoint>)
(</raftPerimeter>)
(<raftPerimeter>)
(<raftPoint> X6.211 Y12.844 </raftPoint>)
(<raftPoint> X5.469 Y13.14 </raftPoint>)
(<raftPoint> X-5.469 Y13.14 </raftPoint>)
(<raftPoint> X-6.211 Y12.844 </raftPoint>)
(<raftPoint> X-6.211 Y8.756 </raftPoint>)
(<raftPoint> X-5.469 Y8.46 </raftPoint>)
(<raftPoint> X5.469 Y8.46 </raftPoint>)
(<raftPoint> X6.211 Y8.756 </raftPoint>)
(</raftPerimeter>)
(<raftPerimeter>)
(<raftPoint> X6.211 Y12.844 </raftPoint>)
(<raftPoint> X5.469 Y13.14 </raftPoint>)
(<raftPoint> X-5.469 Y13.14 </raftPoint>)
(<raftPoint> X-6.211 Y12.844 </raftPoint>)
(<raftPoint> X-6.211 Y8.756 </raftPoint>)
(<raftPoint> X-5.469 Y8.46 </raftPoint>)
(<raftPoint> X5.469 Y8.46 </raftPoint>)
(<raftPoint> X6.211 Y8.756 </raftPoint>)
(</raftPerimeter>)
(<raftPerimeter>)
(<raftPoint> X6.211 Y12.844 </raftPoint>)
(<raftPoint> X5.469 Y13.14 </raftPoint>)
(<raftPoint> X-5.469 Y13.14 </raftPoint>)
(<raftPoint> X-6.211 Y12.844 </raftPoint>)
(<raftPoint> X-6.211 Y8.756 </raftPoint>)
(<raftPoint> X-5.469 Y8.46 </raftPoint>)
(<raftPoint> X5.469 Y8.46 </raftPoint>)
(<raftPoint> X6.211 Y8.756 </raftPoint>)
(</raftPerimeter>)
(<raftPerimeter>)
(<raftPoint> X6.211 Y12.844 </raftPoint>)
(<raftPoint> X5.469 Y13.14 </raftPoint>)
(<raftPoint> X-5.469 Y13.14 </raftPoint>)
(<raftPoint> X-6.211 Y12.844 </raftPoint>)
(<raftPoint> X-6.211 Y8.756 </raftPoint>)
(<raftPoint> X-5.469 Y8.46 </raftPoint>)
(<raftPoint> X5.469 Y8.46 </raftPoint>)
(<raftPoint> X6.211 Y8.756 </raftPoint>)
(</raftPerimeter>)
(<raftPerimeter>)
(<raftPoint> X6.211 Y12.844 </raftPoint>)
(<raftPoint> X5.469 Y13.14 </raftPoint>)
(<raftPoint> X-5.469 Y13.14 </raftPoint>)
(<raftPoint> X-6.211 Y12.844 </raftPoint>)
(<raftPoint> X-6.211 Y8.756 </raftPoint>)
(<raftPoint> X-5.469 Y8.46 </raftPoint>)
(<raftPoint> X5.469 Y8.46 </raftPoint>)
(<raftPoint> X6.211 Y8.756 </raftPoint>)
(</raftPerimeter>)
(<raftPerimeter>)
(<raftPoint> X6.211 Y12.844 </raftPoint>)
(<raftPoint> X5.469 Y13.14 </raftPoint>)
(<raftPoint> X-5.469 Y13.14 </raftPoint>)
(<raftPoint> X-6.211 Y12.844 </raftPoint>)
(<raftPoint> X-6.211 Y8.756 </raftPoint>)
(<raftPoint> X-5.469 Y8.46 </raftPoint>)
(<raftPoint> X5.469 Y8.46 </raftPoint>)
(<raftPoint> X6.211 Y8.756 </raftPoint>)
(</raftPerimeter>)
(<raftPerimeter>)
(<raftPoint> X6.211 Y12.844 </raftPoint>)
(<raftPoint> X5.469 Y13.14 </raftPoint>)
(<raftPoint> X-5.469 Y13.14 </raftPoint>)
(<raftPoint> X-6.211 Y12.844 </raftPoint>)
(<raftPoint> X-6.211 Y8.756 </raftPoint>)
(<raftPoint> X-5.469 Y8.46 </raftPoint>)
(<raftPoint> X5.469 Y8.46 </raftPoint>)
(<raftPoint> X6.211 Y8.756 </raftPoint>)
(</raftPerimeter>)
(<raftPerimeter>)
(<raftPoint> X6.211 Y12.844 </raftPoint>)
(<raftPoint> X5.469 Y13.14 </raftPoint>)
(<raftPoint> X-5.469 Y13.14 </raftPoint>)
(<raftPoint> X-6.211 Y12.844 </raftPoint>)
(<raftPoint> X-6.211 Y8.756 </raftPoint>)
(<raftPoint> X-5.469 Y8.46 </raftPoint>)
(<raftPoint> X5.469 Y8.46 </raftPoint>)
(<raftPoint> X6.211 Y8.756 </raftPoint>)
(</raftPerimeter>)
(<raftPerimeter>)
(<raftPoint> X6.211 Y12.844 </raftPoint>)
(<raftPoint> X5.469 Y13.14 </raftPoint>)
(<raftPoint> X-5.469 Y13.14 </raftPoint>)
(<raftPoint> X-6.211 Y12.844 </raftPoint>)
(<raftPoint> X-6.211 Y8.756 </raftPoint>)
(<raftPoint> X-5.469 Y8.46 </raftPoint>)
(<raftPoint> X5.469 Y8.46 </raftPoint>)
(<raftPoint> X6.211 Y8.756 </raftPoint>)
(</raftPerimeter>)
(<raftPerimeter>)
(<raftPoint> X6.211 Y12.844 </raftPoint>)
(<raftPoint> X5.469 Y13.14 </raftPoint>)
(<raftPoint> X-5.469 Y13.14 </raftPoint>)
(<raftPoint> X-6.211 Y12.844 </raftPoint>)
(<raftPoint> X-6.211 Y8.756 </raftPoint>)
(<raftPoint> X-5.469 Y8.46 </raftPoint>)
(<raftPoint> X5.469 Y8.46 </raftPoint>)
(<raftPoint> X6.211 Y8.756 </raftPoint>)
(</raftPerimeter>)
(<raftPerimeter>)
(<raftPoint> X6.211 Y12.844 </raftPoint>)
(<raftPoint> X5.469 Y13.14 </raftPoint>)
(<raftPoint> X-5.469 Y13.14 </raftPoint>)
(<raftPoint> X-6.211 Y12.844 </raftPoint>)
(<raftPoint> X-6.211 Y8.756 </raftPoint>)
(<raftPoint> X-5.469 Y8.46 </raftPoint>)
(<raftPoint> X5.469 Y8.46 </raftPoint>)
(<raftPoint> X6.211 Y8.756 </raftPoint>)
(</raftPerimeter>)
(<raftPerimeter>)
(<raftPoint> X6.211 Y12.844 </raftPoint>)
(<raftPoint> X5.469 Y13.14 </raftPoint>)
(<raftPoint> X-5.469 Y13.14 </raftPoint>)
(<raftPoint> X-6.211 Y12.844 </raftPoint>)
(<raftPoint> X-6.211 Y8.756 </raftPoint>)
(<raftPoint> X-5.469 Y8.46 </raftPoint>)
(<raftPoint> X5.469 Y8.46 </raftPoint>)
(<raftPoint> X6.211 Y8.756 </raftPoint>)
(</raftPerimeter>)
(<raftPerimeter>)
(<raftPoint> X6.211 Y12.844 </raftPoint>)
(<raftPoint> X5.469 Y13.14 </raftPoint>)
(<raftPoint> X-5.469 Y13.14 </raftPoint>)
(<raftPoint> X-6.211 Y12.844 </raftPoint>)
(<raftPoint> X-6.211 Y8.756 </raftPoint>)
(<raftPoint> X-5.469 Y8.46 </raftPoint>)
(<raftPoint> X5.469 Y8.46 </raftPoint>)
(<raftPoint> X6.211 Y8.756 </raftPoint>)
(</raftPerimeter>)
(<raftPerimeter>)
(<raftPoint> X6.211 Y12.844 </raftPoint>)
(<raftPoint> X5.469 Y13.14 </raftPoint>)
(<raftPoint> X-5.469 Y13.14 </raftPoint>)
(<raftPoint> X-6.211 Y12.844 </raftPoint>)
(<raftPoint> X-6.211 Y8.756 </raftPoint>)
(<raftPoint> X-5.469 Y8.46 </raftPoint>)
(<raftPoint> X5.469 Y8.46 </raftPoint>)
(<raftPoint> X6.211 Y8.756 </raftPoint>)
(</raftPerimeter>)
(<raftPerimeter>)
(<raftPoint> X6.211 Y12.844 </raftPoint>)
(<raftPoint> X5.469 Y13.14 </raftPoint>)
(<raftPoint> X-5.469 Y13.14 </raftPoint>)
(<raftPoint> X-6.211 Y12.844 </raftPoint>)
(<raftPoint> X-6.211 Y8.756 </raftPoint>)
(<raftPoint> X-5.469 Y8.46 </raftPoint>)
(<raftPoint> X5.469 Y8.46 </raftPoint>)
(<raftPoint> X6.211 Y8.756 </raftPoint>)
(</raftPerimeter>)
(<raftPerimeter>)
(<raftPoint> X6.211 Y12.844 </raftPoint>)
(<raftPoint> X5.469 Y13.14 </raftPoint>)
(<raftPoint> X-5.469 Y13.14 </raftPoint>)
(<raftPoint> X-6.211 Y12.844 </raftPoint>)
(<raftPoint> X-6.211 Y8.756 </raftPoint>)
(<raftPoint> X-5.469 Y8.46 </raftPoint>)
(<raftPoint> X5.469 Y8.46 </raftPoint>)
(<raftPoint> X6.211 Y8.756 </raftPoint>)
(</raftPerimeter>)
(<raftPerimeter>)
(<raftPoint> X6.211 Y12.844 </raftPoint>)
(<raftPoint> X5.469 Y13.14 </raftPoint>)
(<raftPoint> X-5.469 Y13.14 </raftPoint>)
(<raftPoint> X-6.211 Y12.844 </raftPoint>)
(<raftPoint> X-6.211 Y8.756 </raftPoint>)
(<raftPoint> X-5.469 Y8.46 </raftPoint>)
(<raftPoint> X5.469 Y8.46 </raftPoint>)
(<raftPoint> X6.211 Y8.756 </raftPoint>)
(</raftPerimeter>)
(<raftPerimeter>)
(<raftPoint> X6.211 Y12.844 </raftPoint>)
(<raftPoint> X5.469 Y13.14 </raftPoint>)
(<raftPoint> X-5.469 Y13.14 </raftPoint>)
(<raftPoint> X-6.211 Y12.844 </raftPoint>)
(<raftPoint> X-6.211 Y8.756 </raftPoint>)
(<raftPoint> X-5.469 Y8.46 </raftPoint>)
(<raftPoint> X5.469 Y8.46 </raftPoint>)
(<raftPoint> X6.211 Y8.756 </raftPoint>)
(</raftPerimeter>)
(<raftPerimeter>)
(<raftPoint> X6.211 Y12.844 </raftPoint>)
(<raftPoint> X5.469 Y13.14 </raftPoint>)
(<raftPoint> X-5.469 Y13.14 </raftPoint>)
(<raftPoint> X-6.211 Y12.844 </raftPoint>)
(<raftPoint> X-6.211 Y8.756 </raftPoint>)
(<raftPoint> X-5.469 Y8.46 </raftPoint>)
(<raftPoint> X5.469 Y8.46 </raftPoint>)
(<raftPoint> X6.211 Y8.756 </raftPoint>)
(</raftPerimeter>)
(<raftPerimeter>)
(<raftPoint> X6.211 Y12.844 </raftPoint>)
(<raftPoint> X5.469 Y13.14 </raftPoint>)
(<raftPoint> X-5.469 Y13.14 </raftPoint>)
(<raftPoint> X-6.211 Y12.844 </raftPoint>)
(<raftPoint> X-6.211 Y8.756 </raftPoint>)
(<raftPoint> X-5.469 Y8.46 </raftPoint>)
(<raftPoint> X5.469 Y8.46 </raftPoint>)
(<raftPoint> X6.211 Y8.756 </raftPoint>)
(</raftPerimeter>)
(<raftPerimeter>)
(<raftPoint> X6.211 Y12.844 </raftPoint>)
(<raftPoint> X5.469 Y13.14 </raftPoint>)
(<raftPoint> X-5.469 Y13.14 </raftPoint>)
(<raftPoint> X-6.211 Y12.844 </raftPoint>)
(<raftPoint> X-6.211 Y8.756 </raftPoint>)
(<raftPoint> X-5.469 Y8.46 </raftPoint>)
(<raftPoint> X5.469 Y8.46 </raftPoint>)
(<raftPoint> X6.211 Y8.756 </raftPoint>)
(</raftPerimeter>)
(<raftPerimeter>)
(<raftPoint> X6.211 Y12.844 </raftPoint>)
(<raftPoint> X5.469 Y13.14 </raftPoint>)
(<raftPoint> X-5.469 Y13.14 </raftPoint>)
(<raftPoint> X-6.211 Y12.844 </raftPoint>)
(<raftPoint> X-6.211 Y8.756 </raftPoint>)
(<raftPoint> X-5.469 Y8.46 </raftPoint>)
(<raftPoint> X5.469 Y8.46 </raftPoint>)
(<raftPoint> X6.211 Y8.756 </raftPoint>)
(</raftPerimeter>)
(<raftPerimeter>)
(<raftPoint> X6.211 Y12.844 </raftPoint>)
(<raftPoint> X5.469 Y13.14 </raftPoint>)
(<raftPoint> X-5.469 Y13.14 </raftPoint>)
(<raftPoint> X-6.211 Y12.844 </raftPoint>)
(<raftPoint> X-6.211 Y8.756 </raftPoint>)
(<raftPoint> X-5.469 Y8.46 </raftPoint>)
(<raftPoint> X5.469 Y8.46 </raftPoint>)
(<raftPoint> X6.211 Y8.756 </raftPoint>)
(</raftPerimeter>)
(<raftPerimeter>)
(<raftPoint> X6.211 Y12.844 </raftPoint>)
(<raftPoint> X5.469 Y13.14 </raftPoint>)
(<raftPoint> X-5.469 Y13.14 </raftPoint>)
(<raftPoint> X-6.211 Y12.844 </raftPoint>)
(<raftPoint> X-6.211 Y8.756 </raftPoint>)
(<raftPoint> X-5.469 Y8.46 </raftPoint>)
(<raftPoint> X5.469 Y8.46 </raftPoint>)
(<raftPoint> X6.211 Y8.756 </raftPoint>)
(</raftPerimeter>)
(<raftPerimeter>)
(<raftPoint> X6.211 Y12.844 </raftPoint>)
(<raftPoint> X5.469 Y13.14 </raftPoint>)
(<raftPoint> X-5.469 Y13.14 </raftPoint>)
(<raftPoint> X-6.211 Y12.844 </raftPoint>)
(<raftPoint> X-6.211 Y8.756 </raftPoint>)
(<raftPoint> X-5.469 Y8.46 </raftPoint>)
(<raftPoint> X5.469 Y8.46 </raftPoint>)
(<raftPoint> X6.211 Y8.756 </raftPoint>)
(</raftPerimeter>)
(<raftPerimeter>)
(<raftPoint> X6.211 Y12.844 </raftPoint>)
(<raftPoint> X5.469 Y13.14 </raftPoint>)
(<raftPoint> X-5.469 Y13.14 </raftPoint>)
(<raftPoint> X-6.211 Y12.844 </raftPoint>)
(<raftPoint> X-6.211 Y8.756 </raftPoint>)
(<raftPoint> X-5.469 Y8.46 </raftPoint>)
(<raftPoint> X5.469 Y8.46 </raftPoint>)
(<raftPoint> X6.211 Y8.756 </raftPoint>)
(</raftPerimeter>)
(<raftPerimeter>)
(<raftPoint> X6.211 Y12.844 </raftPoint>)
(<raftPoint> X5.469 Y13.14 </raftPoint>)
(<raftPoint> X-5.469 Y13.14 </raftPoint>)
(<raftPoint> X-6.211 Y12.844 </raftPoint>)
(<raftPoint> X-6.211 Y8.756 </raftPoint>)
(<raftPoint> X-5.469 Y8.46 </raftPoint>)
(<raftPoint> X5.469 Y8.46 </raftPoint>)
(<raftPoint> X6.211 Y8.756 </raftPoint>)
(</raftPerimeter>)
(<raftPerimeter>)
(<raftPoint> X6.211 Y12.844 </raftPoint>)
(<raftPoint> X5.469 Y13.14 </raftPoint>)
(<raftPoint> X-5.469 Y13.14 </raftPoint>)
(<raftPoint> X-6.211 Y12.844 </raftPoint>)
(<raftPoint> X-6.211 Y8.756 </raftPoint>)
(<raftPoint> X-5.469 Y8.46 </raftPoint>)
(<raftPoint> X5.469 Y8.46 </raftPoint>)
(<raftPoint> X6.211 Y8.756 </raftPoint>)
(</raftPerimeter>)
(<raftPerimeter>)
(<raftPoint> X6.211 Y12.844 </raftPoint>)
(<raftPoint> X5.469 Y13.14 </raftPoint>)
(<raftPoint> X-5.469 Y13.14 </raftPoint>)
(<raftPoint> X-6.211 Y12.844 </raftPoint>)
(<raftPoint> X-6.211 Y8.756 </raftPoint>)
(<raftPoint> X-5.469 Y8.46 </raftPoint>)
(<raftPoint> X5.469 Y8.46 </raftPoint>)
(<raftPoint> X6.211 Y8.756 </raftPoint>)
(</raftPerimeter>)
(<raftPerimeter>)
(<raftPoint> X6.211 Y12.844 </raftPoint>)
(<raftPoint> X5.469 Y13.14 </raftPoint>)
(<raftPoint> X-5.469 Y13.14 </raftPoint>)
(<raftPoint> X-6.211 Y12.844 </raftPoint>)
(<raftPoint> X-6.211 Y8.756 </raftPoint>)
(<raftPoint> X-5.469 Y8.46 </raftPoint>)
(<raftPoint> X5.469 Y8.46 </raftPoint>)
(<raftPoint> X6.211 Y8.756 </raftPoint>)
(</raftPerimeter>)
(<raftPerimeter>)
(<raftPoint> X6.211 Y12.844 </raftPoint>)
(<raftPoint> X5.469 Y13.14 </raftPoint>)
(<raftPoint> X-5.469 Y13.14 </raftPoint>)
(<raftPoint> X-6.211 Y12.844 </raftPoint>)
(<raftPoint> X-6.211 Y8.756 </raftPoint>)
(<raftPoint> X-5.469 Y8.46 </raftPoint>)
(<raftPoint> X5.469 Y8.46 </raftPoint>)
(<raftPoint> X6.211 Y8.756 </raftPoint>)
(</raftPerimeter>)
(<raftPerimeter>)
(<raftPoint> X6.211 Y12.844 </raftPoint>)
(<raftPoint> X5.469 Y13.14 </raftPoint>)
(<raftPoint> X-5.469 Y13.14 </raftPoint>)
(<raftPoint> X-6.211 Y12.844 </raftPoint>)
(<raftPoint> X-6.211 Y8.756 </raftPoint>)
(<raftPoint> X-5.469 Y8.46 </raftPoint>)
(<raftPoint> X5.469 Y8.46 </raftPoint>)
(<raftPoint> X6.211 Y8.756 </raftPoint>)
(</raftPerimeter>)
(<raftPerimeter>)
(<raftPoint> X6.211 Y12.844 </raftPoint>)
(<raftPoint> X5.469 Y13.14 </raftPoint>)
(<raftPoint> X-5.469 Y13.14 </raftPoint>)
(<raftPoint> X-6.211 Y12.844 </raftPoint>)
(<raftPoint> X-6.211 Y8.756 </raftPoint>)
(<raftPoint> X-5.469 Y8.46 </raftPoint>)
(<raftPoint> X5.469 Y8.46 </raftPoint>)
(<raftPoint> X6.211 Y8.756 </raftPoint>)
(</raftPerimeter>)
(<raftPerimeter>)
(<raftPoint> X6.211 Y12.844 </raftPoint>)
(<raftPoint> X5.469 Y13.14 </raftPoint>)
(<raftPoint> X-5.469 Y13.14 </raftPoint>)
(<raftPoint> X-6.211 Y12.844 </raftPoint>)
(<raftPoint> X-6.211 Y8.756 </raftPoint>)
(<raftPoint> X-5.469 Y8.46 </raftPoint>)
(<raftPoint> X5.469 Y8.46 </raftPoint>)
(<raftPoint> X6.211 Y8.756 </raftPoint>)
(</raftPerimeter>)
(<raftPerimeter>)
(<raftPoint> X6.211 Y12.844 </raftPoint>)
(<raftPoint> X5.469 Y13.14 </raftPoint>)
(<raftPoint> X-5.469 Y13.14 </raftPoint>)
(<raftPoint> X-6.211 Y12.844 </raftPoint>)
(<raftPoint> X-6.211 Y8.756 </raftPoint>)
(<raftPoint> X-5.469 Y8.46 </raftPoint>)
(<raftPoint> X5.469 Y8.46 </raftPoint>)
(<raftPoint> X6.211 Y8.756 </raftPoint>)
(</raftPerimeter>)
(<raftPerimeter>)
(<raftPoint> X6.211 Y12.844 </raftPoint>)
(<raftPoint> X5.469 Y13.14 </raftPoint>)
(<raftPoint> X-5.469 Y13.14 </raftPoint>)
(<raftPoint> X-6.211 Y12.844 </raftPoint>)
(<raftPoint> X-6.211 Y8.756 </raftPoint>)
(<raftPoint> X-5.469 Y8.46 </raftPoint>)
(<raftPoint> X5.469 Y8.46 </raftPoint>)
(<raftPoint> X6.211 Y8.756 </raftPoint>)
(</raftPerimeter>)
(<raftPerimeter>)
(<raftPoint> X6.211 Y12.844 </raftPoint>)
(<raftPoint> X5.469 Y13.14 </raftPoint>)
(<raftPoint> X-5.469 Y13.14 </raftPoint>)
(<raftPoint> X-6.211 Y12.844 </raftPoint>)
(<raftPoint> X-6.211 Y8.756 </raftPoint>)
(<raftPoint> X-5.469 Y8.46 </raftPoint>)
(<raftPoint> X5.469 Y8.46 </raftPoint>)
(<raftPoint> X6.211 Y8.756 </raftPoint>)
(</raftPerimeter>)
(<raftPerimeter>)
(<raftPoint> X6.211 Y12.844 </raftPoint>)
(<raftPoint> X5.469 Y13.14 </raftPoint>)
(<raftPoint> X-5.469 Y13.14 </raftPoint>)
(<raftPoint> X-6.211 Y12.844 </raftPoint>)
(<raftPoint> X-6.211 Y8.756 </raftPoint>)
(<raftPoint> X-5.469 Y8.46 </raftPoint>)
(<raftPoint> X5.469 Y8.46 </raftPoint>)
(<raftPoint> X6.211 Y8.756 </raftPoint>)
(</raftPerimeter>)
(<raftPerimeter>)
(<raftPoint> X6.211 Y12.844 </raftPoint>)
(<raftPoint> X5.469 Y13.14 </raftPoint>)
(<raftPoint> X-5.469 Y13.14 </raftPoint>)
(<raftPoint> X-6.211 Y12.844 </raftPoint>)
(<raftPoint> X-6.211 Y8.756 </raftPoint>)
(<raftPoint> X-5.469 Y8.46 </raftPoint>)
(<raftPoint> X5.469 Y8.46 </raftPoint>)
(<raftPoint> X6.211 Y8.756 </raftPoint>)
(</raftPerimeter>)
(<raftPerimeter>)
(<raftPoint> X6.211 Y12.844 </raftPoint>)
(<raftPoint> X5.469 Y13.14 </raftPoint>)
(<raftPoint> X-5.469 Y13.14 </raftPoint>)
(<raftPoint> X-6.211 Y12.844 </raftPoint>)
(<raftPoint> X-6.211 Y8.756 </raftPoint>)
(<raftPoint> X-5.469 Y8.46 </raftPoint>)
(<raftPoint> X5.469 Y8.46 </raftPoint>)
(<raftPoint> X6.211 Y8.756 </raftPoint>)
(</raftPerimeter>)
(<raftPerimeter>)
(<raftPoint> X12.819 Y-18.708 </raftPoint>)
(<raftPoint> X14.713 Y-16.814 </raftPoint>)
(<raftPoint> X18.28 Y-15.03 </raftPoint>)
(<raftPoint> X21.133 Y-12.862 </raftPoint>)
(<raftPoint> X21.133 Y-10.988 </raftPoint>)
(<raftPoint> X24.067 Y-7.388 </raftPoint>)
(<raftPoint> X24.067 Y7.388 </raftPoint>)
(<raftPoint> X21.133 Y10.988 </raftPoint>)
(<raftPoint> X21.133 Y12.862 </raftPoint>)
(<raftPoint> X18.28 Y15.03 </raftPoint>)
(<raftPoint> X14.713 Y16.814 </raftPoint>)
(<raftPoint> X12.819 Y18.708 </raftPoint>)
(<raftPoint> X-12.819 Y18.708 </raftPoint>)
(<raftPoint> X-14.713 Y16.814 </raftPoint>)
(<raftPoint> X-18.28 Y15.03 </raftPoint>)
(<raftPoint> X-21.133 Y12.862 </raftPoint>)
(<raftPoint> X-21.133 Y10.988 </raftPoint>)
(<raftPoint> X-24.067 Y7.388 </raftPoint>)
(<raftPoint> X-24.067 Y-7.388 </raftPoint>)
(<raftPoint> X-21.133 Y-10.988 </raftPoint>)
(<raftPoint> X-21.133 Y-12.862 </raftPoint>)
(<raftPoint> X-18.28 Y-15.03 </raftPoint>)
(<raftPoint> X-14.713 Y-16.814 </raftPoint>)
(<raftPoint> X-12.819 Y-18.708 </raftPoint>)
(</raftPerimeter>)
(<layer> 0.475 )
G1 X-23.47 Y-7.29 Z0.48 F4200.0
G1 F1200.0
G1 E1.0
G1 F4200.0
M101
G1 X-23.47 Y7.29 Z0.48 F743.802 E3.981
G1 X-20.53 Y12.69 Z0.48 F743.802 E5.238
G1 X-20.53 Y-12.69 Z0.48 F743.802 E10.429
G1 X-17.6 Y-14.49 Z0.48 F743.802 E11.133
G1 X-17.6 Y14.49 Z0.48 F743.802 E17.059
G1 X-14.67 Y16.29 Z0.48 F743.802 E17.763
G1 X-14.67 Y-16.29 Z0.48 F743.802 E24.426
G1 X-11.73 Y-18.09 Z0.48 F743.802 E25.13
G1 X-11.73 Y18.09 Z0.48 F743.802 E32.53
G1 X-8.8 Y18.09 Z0.48 F743.802 E33.13
G1 X-8.8 Y-18.09 Z0.48 F743.802 E40.529
G1 X-5.87 Y-18.09 Z0.48 F743.802 E41.129
G1 X-5.87 Y18.09 Z0.48 F743.802 E48.528
G1 X-2.93 Y18.09 Z0.48 F743.802 E49.128
G1 X-2.93 Y-18.09 Z0.48 F743.802 E56.528
G1 X0.0 Y-18.09 Z0.48 F743.802 E57.128
G1 X0.0 Y18.09 Z0.48 F743.802 E64.527
G1 X2.93 Y18.09 Z0.48 F743.802 E65.127
G1 X2.93 Y-18.09 Z0.48 F743.802 E72.526
G1 X5.87 Y-18.09 Z0.48 F743.802 E73.126
G1 X5.87 Y18.09 Z0.48 F743.802 E80.526
G1 X8.8 Y18.09 Z0.48 F743.802 E81.126
G1 X8.8 Y-18.09 Z0.48 F743.802 E88.525
G1 X11.73 Y-18.09 Z0.48 F743.802 E89.125
G1 X11.73 Y18.09 Z0.48 F743.802 E96.524
G1 X14.67 Y16.29 Z0.48 F743.802 E97.228
G1 X14.67 Y-16.29 Z0.48 F743.802 E103.891
G1 X17.6 Y-14.49 Z0.48 F743.802 E104.595
G1 X17.6 Y14.49 Z0.48 F743.802 E110.522
G1 X20.53 Y12.69 Z0.48 F743.802 E111.226
G1 X20.53 Y-12.69 Z0.48 F743.802 E116.416
G1 F1200.0
G1 E115.416
G1 F743.802
M103
G1 X23.47 Y-7.29 Z0.48 F4200.0
G1 F1200.0
G1 E116.416
G1 F4200.0
M101
G1 X23.47 Y7.29 Z0.48 F743.802 E119.397
G1 F1200.0
G1 E118.397
G1 F743.802
M103
;M108 R56.0
(</layer>)
(<layer> 0.983 )
G1 X-23.54 Y0.0 Z0.98 F4200.0
G1 F1200.0
G1 E119.397
G1 F4200.0
M101
G1 X23.54 Y0.0 Z0.98 F2222.222 E123.158
G1 X23.54 Y-1.8 Z0.98 F2222.222 E123.301
G1 X-23.54 Y-1.8 Z0.98 F2222.222 E127.062
G1 X-23.54 Y-3.6 Z0.98 F2222.222 E127.205
G1 X23.54 Y-3.6 Z0.98 F2222.222 E130.966
G1 X23.54 Y-5.4 Z0.98 F2222.222 E131.109
G1 X-23.54 Y-5.4 Z0.98 F2222.222 E134.869
G1 X-23.54 Y-7.2 Z0.98 F2222.222 E135.013
G1 X23.54 Y-7.2 Z0.98 F2222.222 E138.773
G1 X20.61 Y-9.0 Z0.98 F2222.222 E139.048
G1 X-20.61 Y-9.0 Z0.98 F2222.222 E142.34
G1 X-20.61 Y-10.8 Z0.98 F2222.222 E142.484
G1 X20.61 Y-10.8 Z0.98 F2222.222 E145.775
G1 X20.61 Y-12.6 Z0.98 F2222.222 E145.919
G1 X-20.61 Y-12.6 Z0.98 F2222.222 E149.21
G1 X-17.67 Y-14.4 Z0.98 F2222.222 E149.485
G1 X17.67 Y-14.4 Z0.98 F2222.222 E152.308
G1 F1200.0
G1 E151.308
G1 F2222.222
M103
G1 X14.74 Y-16.2 Z0.98 F4200.0
G1 F1200.0
G1 E152.308
G1 F4200.0
M73 P6 (display progress)
M101
G1 X-14.74 Y-16.2 Z0.98 F2222.222 E154.663
G1 X-11.81 Y-18.0 Z0.98 F2222.222 E154.938
G1 X11.81 Y-18.0 Z0.98 F2222.222 E156.823
G1 F1200.0
G1 E155.823
G1 F2222.222
M103
G1 X23.54 Y1.8 Z0.98 F4200.0
G1 F1200.0
G1 E156.823
G1 F4200.0
M101
G1 X-23.54 Y1.8 Z0.98 F2222.222 E160.584
G1 X-23.54 Y3.6 Z0.98 F2222.222 E160.727
G1 X23.54 Y3.6 Z0.98 F2222.222 E164.487
G1 X23.54 Y5.4 Z0.98 F2222.222 E164.631
G1 X-23.54 Y5.4 Z0.98 F2222.222 E168.391
G1 X-23.54 Y7.2 Z0.98 F2222.222 E168.535
G1 X23.54 Y7.2 Z0.98 F2222.222 E172.295
G1 X20.61 Y9.0 Z0.98 F2222.222 E172.57
G1 X-20.61 Y9.0 Z0.98 F2222.222 E175.862
G1 X-20.61 Y10.8 Z0.98 F2222.222 E176.006
G1 X20.61 Y10.8 Z0.98 F2222.222 E179.297
G1 X20.61 Y12.6 Z0.98 F2222.222 E179.441
G1 X-20.61 Y12.6 Z0.98 F2222.222 E182.732
G1 X-17.67 Y14.4 Z0.98 F2222.222 E183.007
G1 X17.67 Y14.4 Z0.98 F2222.222 E185.83
G1 F1200.0
G1 E184.83
G1 F2222.222
M103
G1 X14.74 Y16.2 Z0.98 F4200.0
G1 F1200.0
G1 E185.83
G1 F4200.0
M101
G1 X-14.74 Y16.2 Z0.98 F2222.222 E188.185
G1 X-11.81 Y18.0 Z0.98 F2222.222 E188.46
G1 X11.81 Y18.0 Z0.98 F2222.222 E190.345
G1 F1200.0
G1 E189.345
G1 F2222.222
M103
;M108 R56.0
(</layer>)
(<layer> 1.469 )
G1 X-23.54 Y0.0 Z1.47 F4200.0
G1 F1200.0
G1 E190.345
G1 F4200.0
M101
G1 X23.54 Y0.0 Z1.47 F2222.222 E194.105
G1 X23.54 Y-1.8 Z1.47 F2222.222 E194.249
G1 X-23.54 Y-1.8 Z1.47 F2222.222 E198.009
G1 X-23.54 Y-3.6 Z1.47 F2222.222 E198.153
G1 X23.54 Y-3.6 Z1.47 F2222.222 E201.913
G1 X23.54 Y-5.4 Z1.47 F2222.222 E202.057
G1 X-23.54 Y-5.4 Z1.47 F2222.222 E205.817
G1 X-23.54 Y-7.2 Z1.47 F2222.222 E205.961
G1 X23.54 Y-7.2 Z1.47 F2222.222 E209.721
G1 X20.61 Y-9.0 Z1.47 F2222.222 E209.996
G1 X-20.61 Y-9.0 Z1.47 F2222.222 E213.288
G1 X-20.61 Y-10.8 Z1.47 F2222.222 E213.431
G1 X20.61 Y-10.8 Z1.47 F2222.222 E216.723
G1 X20.61 Y-12.6 Z1.47 F2222.222 E216.867
G1 X-20.61 Y-12.6 Z1.47 F2222.222 E220.158
G1 X-17.67 Y-14.4 Z1.47 F2222.222 E220.433
G1 X17.67 Y-14.4 Z1.47 F2222.222 E223.256
G1 F1200.0
G1 E222.256
G1 F2222.222
M103
G1 X14.74 Y-16.2 Z1.47 F4200.0
G1 F1200.0
G1 E223.256
G1 F4200.0
M101
G1 X-14.74 Y-16.2 Z1.47 F2222.222 E225.61
G1 X-11.81 Y-18.0 Z1.47 F2222.222 E225.885
G1 X11.81 Y-18.0 Z1.47 F2222.222 E227.771
G1 F1200.0
G1 E226.771
G1 F2222.222
M103
G1 X23.54 Y1.8 Z1.47 F4200.0
G1 F1200.0
G1 E227.771
G1 F4200.0
M101
G1 X-23.54 Y1.8 Z1.47 F2222.222 E231.531
G1 X-23.54 Y3.6 Z1.47 F2222.222 E231.675
G1 X23.54 Y3.6 Z1.47 F2222.222 E235.435
G1 X23.54 Y5.4 Z1.47 F2222.222 E235.579
G1 X-23.54 Y5.4 Z1.47 F2222.222 E239.339
G1 X-23.54 Y7.2 Z1.47 F2222.222 E239.483
G1 X23.54 Y7.2 Z1.47 F2222.222 E243.243
G1 X20.61 Y9.0 Z1.47 F2222.222 E243.518
G1 X-20.61 Y9.0 Z1.47 F2222.222 E246.81
G1 X-20.61 Y10.8 Z1.47 F2222.222 E246.953
G1 X20.61 Y10.8 Z1.47 F2222.222 E250.245
G1 X20.61 Y12.6 Z1.47 F2222.222 E250.389
G1 X-20.61 Y12.6 Z1.47 F2222.222 E253.68
G1 X-17.67 Y14.4 Z1.47 F2222.222 E253.955
G1 X17.67 Y14.4 Z1.47 F2222.222 E256.778
G1 F1200.0
G1 E255.778
G1 F2222.222
M103
G1 X14.74 Y16.2 Z1.47 F4200.0
G1 F1200.0
G1 E256.778
G1 F4200.0
M101
G1 X-14.74 Y16.2 Z1.47 F2222.222 E259.132
G1 X-11.81 Y18.0 Z1.47 F2222.222 E259.407
G1 X11.81 Y18.0 Z1.47 F2222.222 E261.293
G1 F1200.0
G1 E260.293
G1 F2222.222
M103
;M108 R44.8
(</layer>)
(<raftLayerEnd> </raftLayerEnd>)
(<layer> 1.701 )
(<supportLayer>)
G1 X-10.88 Y-18.0 Z1.7 F4200.0
G1 F1200.0
G1 E261.293
G1 F4200.0
M101
G1 X10.88 Y-18.0 Z1.7 F4320.0 E262.008
G1 X14.21 Y-16.2 Z1.7 F4320.0 E262.133
G1 X-14.21 Y-16.2 Z1.7 F4320.0 E263.067
G1 X-16.4 Y-14.4 Z1.7 F4320.0 E263.16
G1 X16.4 Y-14.4 Z1.7 F4320.0 E264.238
G1 X18.04 Y-12.6 Z1.7 F4320.0 E264.318
G1 X-18.04 Y-12.6 Z1.7 F4320.0 E265.504
G1 X-19.41 Y-10.8 Z1.7 F4320.0 E265.578
G1 X19.41 Y-10.8 Z1.7 F4320.0 E266.855
G1 X20.37 Y-9.0 Z1.7 F4320.0 E266.922
G1 X-20.37 Y-9.0 Z1.7 F4320.0 E268.261
G1 X-21.16 Y-7.2 Z1.7 F4320.0 E268.325
G1 X-5.19 Y-7.2 Z1.7 F4320.0 E268.85
G1 F1200.0
G1 E267.85
G1 F4320.0
M103
G1 X-4.69 Y-6.58 Z1.7 F4200.0
G1 X-4.28 Y-6.02 Z1.7 F4200.0
G1 X-3.78 Y-5.4 Z1.7 F4200.0
G1 F1200.0
G1 E268.85
G1 F4200.0
M101
G1 X21.7 Y-5.4 Z1.7 F4320.0 E269.688
G1 X22.06 Y-3.6 Z1.7 F4320.0 E269.748
G1 X-5.55 Y-3.6 Z1.7 F4320.0 E270.655
G1 F1200.0
G1 E269.655
G1 F4320.0
M103
G1 X-6.11 Y-4.17 Z1.7 F4200.0
G1 X-6.46 Y-4.83 Z1.7 F4200.0
G1 X-7.03 Y-5.4 Z1.7 F4200.0
G1 F1200.0
G1 E270.655
G1 F4200.0
M101
G1 X-21.7 Y-5.4 Z1.7 F4320.0 E271.137
G1 X-22.06 Y-3.6 Z1.7 F4320.0 E271.198
G1 X-8.09 Y-3.6 Z1.7 F4320.0 E271.657
G1 F1200.0
G1 E270.657
G1 F4320.0
M103
G1 X-7.12 Y-3.82 Z1.7 F4200.0
G1 X-3.27 Y-6.7 Z1.7 F4200.0
G1 X-2.66 Y-7.2 Z1.7 F4200.0
G1 F1200.0
G1 E271.657
G1 F4200.0
M101
G1 X21.16 Y-7.2 Z1.7 F4320.0 E272.44
G1 F1200.0
G1 E271.44
G1 F4320.0
M103
G1 X22.24 Y-1.8 Z1.7 F4200.0
G1 F1200.0
G1 E272.44
G1 F4200.0
M101
G1 X-22.24 Y-1.8 Z1.7 F4320.0 E273.902
G1 X-22.33 Y0.0 Z1.7 F4320.0 E273.961
G1 X22.33 Y0.0 Z1.7 F4320.0 E275.429
G1 X22.24 Y1.8 Z1.7 F4320.0 E275.488
G1 X-22.24 Y1.8 Z1.7 F4320.0 E276.95
G1 X-22.06 Y3.6 Z1.7 F4320.0 E277.009
G1 X22.06 Y3.6 Z1.7 F4320.0 E278.46
G1 X21.7 Y5.4 Z1.7 F4320.0 E278.52
G1 X-21.7 Y5.4 Z1.7 F4320.0 E279.947
G1 X-21.16 Y7.2 Z1.7 F4320.0 E280.008
G1 X21.16 Y7.2 Z1.7 F4320.0 E281.399
G1 X20.37 Y9.0 Z1.7 F4320.0 E281.464
G1 X-20.37 Y9.0 Z1.7 F4320.0 E282.803
G1 X-19.41 Y10.8 Z1.7 F4320.0 E282.87
G1 X19.41 Y10.8 Z1.7 F4320.0 E284.146
G1 X18.04 Y12.6 Z1.7 F4320.0 E284.22
G1 X-18.04 Y12.6 Z1.7 F4320.0 E285.407
G1 X-16.4 Y14.4 Z1.7 F4320.0 E285.487
G1 X16.4 Y14.4 Z1.7 F4320.0 E286.565
G1 X14.21 Y16.2 Z1.7 F4320.0 E286.658
G1 X-14.21 Y16.2 Z1.7 F4320.0 E287.592
G1 F1200.0
G1 E286.592
G1 F4320.0
M103
G1 X-10.88 Y18.0 Z1.7 F4200.0
G1 F1200.0
G1 E287.592
G1 F4200.0
M101
G1 X10.88 Y18.0 Z1.7 F4320.0 E288.307
G1 F1200.0
G1 E287.307
G1 F4320.0
M103
;M108 R36.0
(</supportLayer>)
(<rotation> (6.12323399574e-17+1j) )
(<nestedRing>)
(<boundaryPerimeter>)
(<boundaryPoint> X-6.549 Y-2.635 Z1.701 </boundaryPoint>)
(<boundaryPoint> X-7.629 Y-3.712 Z1.701 </boundaryPoint>)
(<boundaryPoint> X-7.13 Y-4.646 Z1.701 </boundaryPoint>)
(<boundaryPoint> X-6.011 Y-6.01 Z1.701 </boundaryPoint>)
(<boundaryPoint> X-4.647 Y-7.129 Z1.701 </boundaryPoint>)
(<boundaryPoint> X-3.654 Y-7.66 Z1.701 </boundaryPoint>)
(<boundaryPoint> X-2.577 Y-6.58 Z1.701 </boundaryPoint>)
(<boundaryPoint> X-3.781 Y-5.917 Z1.701 </boundaryPoint>)
(<boundaryPoint> X-4.951 Y-4.951 Z1.701 </boundaryPoint>)
(<boundaryPoint> X-5.918 Y-3.78 Z1.701 </boundaryPoint>)
(<edge> outer )
G1 X-5.95 Y-5.77 Z1.7 F4200.0
G1 F1200.0
G1 E288.307
G1 F4200.0
M101
G1 X-5.87 Y-5.87 Z1.7 F2160.0 E288.314
G1 X-4.54 Y-6.96 Z1.7 F2160.0 E288.405
G1 X-3.69 Y-7.42 Z1.7 F2160.0 E288.455
G1 X-2.87 Y-6.62 Z1.7 F2160.0 E288.516
G1 X-3.89 Y-6.08 Z1.7 F2160.0 E288.577
G1 X-5.09 Y-5.09 Z1.7 F2160.0 E288.659
G1 X-6.09 Y-3.89 Z1.7 F2160.0 E288.741
G1 X-6.59 Y-2.93 Z1.7 F2160.0 E288.799
G1 X-7.38 Y-3.75 Z1.7 F2160.0 E288.859
G1 X-6.96 Y-4.53 Z1.7 F2160.0 E288.907
G1 X-5.95 Y-5.77 Z1.7 F2160.0 E288.991
G1 F1200.0
G1 E287.991
G1 F2160.0
M103
(</edge>)
(</boundaryPerimeter>)
(<infill>)
(<infillBoundary>)
(<infillPoint> X-6.591 Y-2.933 Z0.135 </infillPoint>)
(<infillPoint> X-7.383 Y-3.749 Z0.135 </infillPoint>)
(<infillPoint> X-6.963 Y-4.534 Z0.135 </infillPoint>)
(<infillPoint> X-5.869 Y-5.868 Z0.135 </infillPoint>)
(<infillPoint> X-4.535 Y-6.962 Z0.135 </infillPoint>)
(<infillPoint> X-3.691 Y-7.414 Z0.135 </infillPoint>)
(<infillPoint> X-2.875 Y-6.622 Z0.135 </infillPoint>)
(<infillPoint> X-3.894 Y-6.083 Z0.135 </infillPoint>)
(<infillPoint> X-5.093 Y-5.093 Z0.135 </infillPoint>)
(<infillPoint> X-6.084 Y-3.893 Z0.135 </infillPoint>)
(</infillBoundary>)
;M108 R64.0
G1 X-3.6 Y-6.94 Z1.7 F4200.0
G1 F1200.0
G1 E288.991
G1 F4200.0
M101
G1 X-3.6 Y-6.56 Z1.7 F4320.0 E289.009
G1 X-4.0 Y-6.34 Z1.7 F4320.0 E289.03
G1 X-4.0 Y-6.93 Z1.7 F4320.0 E289.058
G1 X-4.4 Y-6.71 Z1.7 F4320.0 E289.079
G1 X-4.4 Y-6.03 Z1.7 F4320.0 E289.111
G1 X-4.8 Y-5.7 Z1.7 F4320.0 E289.136
G1 X-4.8 Y-6.38 Z1.7 F4320.0 E289.168
G1 X-5.2 Y-6.05 Z1.7 F4320.0 E289.192
G1 X-5.2 Y-5.37 Z1.7 F4320.0 E289.224
G1 X-5.6 Y-5.73 Z1.7 F4320.0 E289.25
G1 X-5.6 Y-4.92 Z1.7 F4320.0 E289.288
G1 X-6.0 Y-5.27 Z1.7 F4320.0 E289.312
G1 X-6.0 Y-4.43 Z1.7 F4320.0 E289.352
G1 X-6.4 Y-4.78 Z1.7 F4320.0 E289.376
G1 X-6.4 Y-3.89 Z1.7 F4320.0 E289.418
G1 X-6.8 Y-3.55 Z1.7 F4320.0 E289.443
G1 X-6.8 Y-4.25 Z1.7 F4320.0 E289.475
G1 F1200.0
G1 E288.475
G1 F4320.0
M103
(</infill>)
(</nestedRing>)
(</rotation>)
(</layer>)
;M108 R56.0
(<layer> 1.971 )
(<supportLayer>)
G1 X-10.88 Y-18.0 Z1.97 F4200.0
G1 F1200.0
G1 E289.475
G1 F4200.0
M101
G1 X10.88 Y-18.0 Z1.97 F4800.0 E290.28
G1 X14.21 Y-16.2 Z1.97 F4800.0 E290.42
G1 X-14.21 Y-16.2 Z1.97 F4800.0 E291.47
G1 X-16.4 Y-14.4 Z1.97 F4800.0 E291.575
G1 X16.4 Y-14.4 Z1.97 F4800.0 E292.788
G1 X18.04 Y-12.6 Z1.97 F4800.0 E292.878
G1 X-18.04 Y-12.6 Z1.97 F4800.0 E294.213
G1 X-19.41 Y-10.8 Z1.97 F4800.0 E294.296
G1 X19.41 Y-10.8 Z1.97 F4800.0 E295.732
G1 X20.37 Y-9.0 Z1.97 F4800.0 E295.807
G1 X-20.37 Y-9.0 Z1.97 F4800.0 E297.314
G1 X-21.16 Y-7.2 Z1.97 F4800.0 E297.387
G1 X-5.19 Y-7.2 Z1.97 F4800.0 E297.977
G1 F1200.0
G1 E296.977
G1 F4800.0
M103
G1 X-4.69 Y-6.58 Z1.97 F4200.0
G1 X-4.28 Y-6.02 Z1.97 F4200.0
G1 X-3.78 Y-5.4 Z1.97 F4200.0
G1 F1200.0
G1 E297.977
G1 F4200.0
M101
G1 X21.7 Y-5.4 Z1.97 F4800.0 E298.919
G1 X22.06 Y-3.6 Z1.97 F4800.0 E298.987
G1 X-5.55 Y-3.6 Z1.97 F4800.0 E300.008
G1 F1200.0
G1 E299.008
G1 F4800.0
M103
G1 X-6.12 Y-4.17 Z1.97 F4200.0
G1 X-6.46 Y-4.83 Z1.97 F4200.0
G1 X-7.03 Y-5.4 Z1.97 F4200.0
G1 F1200.0
G1 E300.008
G1 F4200.0
M101
G1 X-21.7 Y-5.4 Z1.97 F4800.0 E300.55
G1 X-22.06 Y-3.6 Z1.97 F4800.0 E300.618
G1 X-8.15 Y-3.6 Z1.97 F4800.0 E301.133
G1 F1200.0
G1 E300.133
G1 F4800.0
M103
G1 X-7.14 Y-3.79 Z1.97 F4200.0
G1 X-2.62 Y-6.96 Z1.97 F4200.0
G1 X-1.83 Y-7.2 Z1.97 F4200.0
G1 F1200.0
G1 E301.133
G1 F4200.0
M101
G1 X21.16 Y-7.2 Z1.97 F4800.0 E301.983
G1 F1200.0
G1 E300.983
G1 F4800.0
M103
G1 X22.24 Y-1.8 Z1.97 F4200.0
G1 F1200.0
G1 E301.983
G1 F4200.0
M101
G1 X-22.24 Y-1.8 Z1.97 F4800.0 E303.627
G1 X-22.33 Y0.0 Z1.97 F4800.0 E303.694
G1 X22.33 Y0.0 Z1.97 F4800.0 E305.345
G1 X22.24 Y1.8 Z1.97 F4800.0 E305.412
G1 X-22.24 Y1.8 Z1.97 F4800.0 E307.056
G1 X-22.06 Y3.6 Z1.97 F4800.0 E307.123
G1 X22.06 Y3.6 Z1.97 F4800.0 E308.755
G1 X21.7 Y5.4 Z1.97 F4800.0 E308.823
G1 X-21.7 Y5.4 Z1.97 F4800.0 E310.428
G1 X-21.16 Y7.2 Z1.97 F4800.0 E310.497
G1 X21.16 Y7.2 Z1.97 F4800.0 E312.062
G1 X20.37 Y9.0 Z1.97 F4800.0 E312.134
G1 X-20.37 Y9.0 Z1.97 F4800.0 E313.641
G1 X-19.41 Y10.8 Z1.97 F4800.0 E313.717
G1 X19.41 Y10.8 Z1.97 F4800.0 E315.152
G1 X18.04 Y12.6 Z1.97 F4800.0 E315.236
G1 X-18.04 Y12.6 Z1.97 F4800.0 E316.57
G1 X-16.4 Y14.4 Z1.97 F4800.0 E316.66
G1 X16.4 Y14.4 Z1.97 F4800.0 E317.873
G1 X14.21 Y16.2 Z1.97 F4800.0 E317.978
G1 X-14.21 Y16.2 Z1.97 F4800.0 E319.029
G1 F1200.0
G1 E318.029
G1 F4800.0
M103
G1 X-10.88 Y18.0 Z1.97 F4200.0
G1 F1200.0
G1 E319.029
G1 F4200.0
M101
G1 X10.88 Y18.0 Z1.97 F4800.0 E319.833
G1 F1200.0
G1 E318.833
G1 F4800.0
M103
;M108 R40.0
(</supportLayer>)
(<rotation> (-1+1.22464679915e-16j) )
(<nestedRing>)
(<boundaryPerimeter>)
(<boundaryPoint> X-6.74 Y-2.249 Z1.971 </boundaryPoint>)
(<boundaryPoint> X-7.031 Y-2.294 Z1.971 </boundaryPoint>)
(<boundaryPoint> X-7.915 Y-3.178 Z1.971 </boundaryPoint>)
(<boundaryPoint> X-7.13 Y-4.646 Z1.971 </boundaryPoint>)
(<boundaryPoint> X-6.011 Y-6.01 Z1.971 </boundaryPoint>)
(<boundaryPoint> X-4.647 Y-7.129 Z1.971 </boundaryPoint>)
(<boundaryPoint> X-3.12 Y-7.945 Z1.971 </boundaryPoint>)
(<boundaryPoint> X-2.227 Y-7.052 Z1.971 </boundaryPoint>)
(<boundaryPoint> X-2.211 Y-6.721 Z1.971 </boundaryPoint>)
(<boundaryPoint> X-2.45 Y-6.645 Z1.971 </boundaryPoint>)
(<boundaryPoint> X-3.78 Y-5.918 Z1.971 </boundaryPoint>)
(<boundaryPoint> X-4.951 Y-4.951 Z1.971 </boundaryPoint>)
(<boundaryPoint> X-5.919 Y-3.78 Z1.971 </boundaryPoint>)
(<edge> outer )
G1 X-6.14 Y-5.54 Z1.97 F4200.0
G1 F1200.0
G1 E319.833
G1 F4200.0
M101
G1 X-5.87 Y-5.87 Z1.97 F2400.0 E319.856
G1 X-4.54 Y-6.96 Z1.97 F2400.0 E319.947
G1 X-3.16 Y-7.7 Z1.97 F2400.0 E320.029
G1 X-2.42 Y-6.97 Z1.97 F2400.0 E320.084
G1 X-2.42 Y-6.87 Z1.97 F2400.0 E320.09
G1 X-2.53 Y-6.83 Z1.97 F2400.0 E320.096
G1 X-3.89 Y-6.08 Z1.97 F2400.0 E320.178
G1 X-5.09 Y-5.09 Z1.97 F2400.0 E320.26
G1 X-6.09 Y-3.89 Z1.97 F2400.0 E320.342
G1 X-6.85 Y-2.47 Z1.97 F2400.0 E320.428
G1 X-6.94 Y-2.48 Z1.97 F2400.0 E320.432
G1 X-7.67 Y-3.22 Z1.97 F2400.0 E320.487
G1 X-6.96 Y-4.53 Z1.97 F2400.0 E320.566
G1 X-6.14 Y-5.54 Z1.97 F2400.0 E320.635
G1 F1200.0
G1 E319.635
G1 F2400.0
M103
(</edge>)
(</boundaryPerimeter>)
(<infill>)
(<infillBoundary>)
(<infillPoint> X-6.849 Y-2.468 Z0.405 </infillPoint>)
(<infillPoint> X-6.936 Y-2.482 Z0.405 </infillPoint>)
(<infillPoint> X-7.669 Y-3.215 Z0.405 </infillPoint>)
(<infillPoint> X-6.963 Y-4.534 Z0.405 </infillPoint>)
(<infillPoint> X-5.869 Y-5.868 Z0.405 </infillPoint>)
(<infillPoint> X-4.535 Y-6.962 Z0.405 </infillPoint>)
(<infillPoint> X-3.157 Y-7.699 Z0.405 </infillPoint>)
(<infillPoint> X-2.474 Y-7.017 Z0.405 </infillPoint>)
(<infillPoint> X-2.597 Y-6.792 Z0.405 </infillPoint>)
(<infillPoint> X-3.893 Y-6.084 Z0.405 </infillPoint>)
(<infillPoint> X-5.093 Y-5.093 Z0.405 </infillPoint>)
(<infillPoint> X-6.086 Y-3.892 Z0.405 </infillPoint>)
(</infillBoundary>)
;M108 R80.0
G1 X-6.78 Y-3.2 Z1.97 F4200.0
G1 F1200.0
G1 E320.635
G1 F4200.0
M101
G1 X-7.26 Y-3.2 Z1.97 F4800.0 E320.66
G1 X-7.15 Y-3.6 Z1.97 F4800.0 E320.682
G1 X-6.56 Y-3.6 Z1.97 F4800.0 E320.713
G1 X-6.35 Y-4.0 Z1.97 F4800.0 E320.737
G1 X-6.93 Y-4.0 Z1.97 F4800.0 E320.768
G1 X-6.71 Y-4.4 Z1.97 F4800.0 E320.792
G1 X-6.03 Y-4.4 Z1.97 F4800.0 E320.828
G1 X-5.7 Y-4.8 Z1.97 F4800.0 E320.856
G1 X-6.38 Y-4.8 Z1.97 F4800.0 E320.892
G1 X-6.06 Y-5.2 Z1.97 F4800.0 E320.919
G1 X-5.37 Y-5.2 Z1.97 F4800.0 E320.955
G1 X-5.73 Y-5.6 Z1.97 F4800.0 E320.984
G1 X-4.92 Y-5.6 Z1.97 F4800.0 E321.026
G1 X-5.27 Y-6.0 Z1.97 F4800.0 E321.054
G1 X-4.43 Y-6.0 Z1.97 F4800.0 E321.098
G1 X-4.78 Y-6.4 Z1.97 F4800.0 E321.126
G1 X-3.9 Y-6.4 Z1.97 F4800.0 E321.172
G1 X-4.24 Y-6.8 Z1.97 F4800.0 E321.2
G1 X-3.17 Y-6.8 Z1.97 F4800.0 E321.257
G1 X-3.05 Y-7.2 Z1.97 F4800.0 E321.279
G1 X-3.5 Y-7.2 Z1.97 F4800.0 E321.303
G1 F1200.0
G1 E320.303
G1 F4800.0
M103
(</infill>)
(</nestedRing>)
(</rotation>)
(</layer>)
(<layer> 2.241 )
(<supportLayer>)
;M108 R56.0
G1 X-10.88 Y-18.0 Z2.24 F4200.0
G1 F1200.0
G1 E321.303
G1 F4200.0
M101
G1 X10.88 Y-18.0 Z2.24 F4800.0 E322.107
G1 X14.21 Y-16.2 Z2.24 F4800.0 E322.247
G1 X-14.21 Y-16.2 Z2.24 F4800.0 E323.298
G1 X-16.4 Y-14.4 Z2.24 F4800.0 E323.403
G1 X16.4 Y-14.4 Z2.24 F4800.0 E324.615
G1 X18.04 Y-12.6 Z2.24 F4800.0 E324.706
G1 X-18.04 Y-12.6 Z2.24 F4800.0 E326.04
G1 X-19.41 Y-10.8 Z2.24 F4800.0 E326.124
G1 X19.41 Y-10.8 Z2.24 F4800.0 E327.559
G1 X20.37 Y-9.0 Z2.24 F4800.0 E327.635
G1 X-20.37 Y-9.0 Z2.24 F4800.0 E329.141
G1 X-21.16 Y-7.2 Z2.24 F4800.0 E329.214
G1 X-5.19 Y-7.2 Z2.24 F4800.0 E329.804
G1 F1200.0
G1 E328.804
G1 F4800.0
M103
G1 X-4.69 Y-6.58 Z2.24 F4200.0
M73 P7 (display progress)
G1 X-4.28 Y-6.02 Z2.24 F4200.0
G1 X-3.78 Y-5.4 Z2.24 F4200.0
G1 F1200.0
G1 E329.804
G1 F4200.0
M101
G1 X21.7 Y-5.4 Z2.24 F4800.0 E330.746
G1 X22.06 Y-3.6 Z2.24 F4800.0 E330.814
G1 X-5.55 Y-3.6 Z2.24 F4800.0 E331.835
G1 F1200.0
G1 E330.835
G1 F4800.0
M103
G1 X-6.43 Y-1.8 Z2.24 F4200.0
G1 F1200.0
G1 E331.835
G1 F4200.0
M101
G1 X22.24 Y-1.8 Z2.24 F4800.0 E332.895
G1 X22.33 Y0.0 Z2.24 F4800.0 E332.962
G1 X-22.33 Y0.0 Z2.24 F4800.0 E334.613
G1 X-22.24 Y-1.8 Z2.24 F4800.0 E334.68
G1 X-7.65 Y-1.8 Z2.24 F4800.0 E335.219
G1 F1200.0
G1 E334.353
G1 F4800.0
M103
G1 X-7.59 Y-2.87 Z2.24 F4200.0
G1 X-7.6 Y-2.9 Z2.24 F4200.0
G1 X-8.15 Y-3.6 Z2.24 F4200.0
G1 F1200.0
G1 E335.219
G1 F4200.0
M101
G1 X-22.06 Y-3.6 Z2.24 F4800.0 E335.733
G1 X-21.7 Y-5.4 Z2.24 F4800.0 E335.801
G1 X-7.03 Y-5.4 Z2.24 F4800.0 E336.344
G1 F1200.0
G1 E335.344
G1 F4800.0
M103
G1 X-6.02 Y-5.37 Z2.24 F4200.0
G1 X-2.23 Y-7.15 Z2.24 F4200.0
G1 X-1.39 Y-7.2 Z2.24 F4200.0
G1 F1200.0
G1 E336.344
G1 F4200.0
M101
G1 X21.16 Y-7.2 Z2.24 F4800.0 E337.178
G1 F1200.0
G1 E336.178
G1 F4800.0
M103
G1 X22.24 Y1.8 Z2.24 F4200.0
G1 F1200.0
G1 E337.178
G1 F4200.0
M101
G1 X-22.24 Y1.8 Z2.24 F4800.0 E338.822
G1 X-22.06 Y3.6 Z2.24 F4800.0 E338.889
G1 X22.06 Y3.6 Z2.24 F4800.0 E340.521
G1 X21.7 Y5.4 Z2.24 F4800.0 E340.588
G1 X-21.7 Y5.4 Z2.24 F4800.0 E342.193
G1 X-21.16 Y7.2 Z2.24 F4800.0 E342.263
G1 X21.16 Y7.2 Z2.24 F4800.0 E343.828
G1 X20.37 Y9.0 Z2.24 F4800.0 E343.9
G1 X-20.37 Y9.0 Z2.24 F4800.0 E345.407
G1 X-19.41 Y10.8 Z2.24 F4800.0 E345.482
G1 X19.41 Y10.8 Z2.24 F4800.0 E346.918
G1 X18.04 Y12.6 Z2.24 F4800.0 E347.002
G1 X-18.04 Y12.6 Z2.24 F4800.0 E348.336
G1 X-16.4 Y14.4 Z2.24 F4800.0 E348.426
G1 X16.4 Y14.4 Z2.24 F4800.0 E349.639
G1 X14.21 Y16.2 Z2.24 F4800.0 E349.744
G1 X-14.21 Y16.2 Z2.24 F4800.0 E350.794
G1 F1200.0
G1 E349.794
G1 F4800.0
M103
G1 X-10.88 Y18.0 Z2.24 F4200.0
G1 F1200.0
G1 E350.794
G1 F4200.0
M101
G1 X10.88 Y18.0 Z2.24 F4800.0 E351.599
G1 F1200.0
G1 E350.599
G1 F4800.0
M103
;M108 R40.0
(</supportLayer>)
(<rotation> (6.12323399574e-17+1j) )
(<nestedRing>)
(<boundaryPerimeter>)
(<boundaryPoint> X-6.645 Y-2.449 Z2.241 </boundaryPoint>)
(<boundaryPoint> X-6.799 Y-1.966 Z2.241 </boundaryPoint>)
(<boundaryPoint> X-7.163 Y-1.878 Z2.241 </boundaryPoint>)
(<boundaryPoint> X-8.058 Y-2.773 Z2.241 </boundaryPoint>)
(<boundaryPoint> X-7.962 Y-3.09 Z2.241 </boundaryPoint>)
(<boundaryPoint> X-7.13 Y-4.646 Z2.241 </boundaryPoint>)
(<boundaryPoint> X-6.011 Y-6.01 Z2.241 </boundaryPoint>)
(<boundaryPoint> X-4.647 Y-7.129 Z2.241 </boundaryPoint>)
(<boundaryPoint> X-3.091 Y-7.961 Z2.241 </boundaryPoint>)
(<boundaryPoint> X-2.704 Y-8.078 Z2.241 </boundaryPoint>)
(<boundaryPoint> X-1.811 Y-7.185 Z2.241 </boundaryPoint>)
(<boundaryPoint> X-1.899 Y-6.821 Z2.241 </boundaryPoint>)
(<boundaryPoint> X-2.45 Y-6.645 Z2.241 </boundaryPoint>)
(<boundaryPoint> X-3.78 Y-5.918 Z2.241 </boundaryPoint>)
(<boundaryPoint> X-4.951 Y-4.951 Z2.241 </boundaryPoint>)
(<boundaryPoint> X-5.919 Y-3.779 Z2.241 </boundaryPoint>)
(<edge> outer )
G1 X-5.82 Y-5.91 Z2.24 F4200.0
G1 F1200.0
G1 E351.599
G1 F4200.0
M101
G1 X-4.54 Y-6.96 Z2.24 F2400.0 E351.687
G1 X-3.01 Y-7.78 Z2.24 F2400.0 E351.778
G1 X-2.76 Y-7.85 Z2.24 F2400.0 E351.792
G1 X-2.03 Y-7.12 Z2.24 F2400.0 E351.846
G1 X-2.07 Y-6.98 Z2.24 F2400.0 E351.854
G1 X-2.53 Y-6.83 Z2.24 F2400.0 E351.88
G1 X-3.89 Y-6.08 Z2.24 F2400.0 E351.962
G1 X-5.09 Y-5.09 Z2.24 F2400.0 E352.044
G1 X-6.09 Y-3.89 Z2.24 F2400.0 E352.126
G1 X-6.83 Y-2.53 Z2.24 F2400.0 E352.209
G1 X-6.96 Y-2.13 Z2.24 F2400.0 E352.23
G1 X-7.1 Y-2.1 Z2.24 F2400.0 E352.238
G1 X-7.83 Y-2.83 Z2.24 F2400.0 E352.293
G1 X-7.78 Y-3.01 Z2.24 F2400.0 E352.303
G1 X-6.96 Y-4.53 Z2.24 F2400.0 E352.394
G1 X-5.87 Y-5.87 Z2.24 F2400.0 E352.485
G1 X-5.82 Y-5.91 Z2.24 F2400.0 E352.489
G1 F1200.0
G1 E351.489
G1 F2400.0
M103
(</edge>)
(</boundaryPerimeter>)
(<infill>)
(<infillBoundary>)
(<infillPoint> X-6.83 Y-2.528 Z0.675 </infillPoint>)
(<infillPoint> X-6.955 Y-2.134 Z0.675 </infillPoint>)
(<infillPoint> X-7.101 Y-2.099 Z0.675 </infillPoint>)
(<infillPoint> X-7.832 Y-2.83 Z0.675 </infillPoint>)
(<infillPoint> X-7.776 Y-3.013 Z0.675 </infillPoint>)
(<infillPoint> X-6.963 Y-4.534 Z0.675 </infillPoint>)
(<infillPoint> X-5.869 Y-5.868 Z0.675 </infillPoint>)
(<infillPoint> X-4.535 Y-6.962 Z0.675 </infillPoint>)
(<infillPoint> X-3.014 Y-7.775 Z0.675 </infillPoint>)
(<infillPoint> X-2.761 Y-7.852 Z0.675 </infillPoint>)
(<infillPoint> X-2.032 Y-7.123 Z0.675 </infillPoint>)
(<infillPoint> X-2.067 Y-6.977 Z0.675 </infillPoint>)
(<infillPoint> X-2.529 Y-6.83 Z0.675 </infillPoint>)
(<infillPoint> X-3.893 Y-6.084 Z0.675 </infillPoint>)
(<infillPoint> X-5.093 Y-5.093 Z0.675 </infillPoint>)
(<infillPoint> X-6.085 Y-3.892 Z0.675 </infillPoint>)
(</infillBoundary>)
;M108 R80.0
G1 X-2.8 Y-7.5 Z2.24 F4200.0
G1 F1200.0
G1 E352.489
G1 F4200.0
M101
G1 X-2.8 Y-6.99 Z2.24 F4800.0 E352.515
G1 X-3.2 Y-6.78 Z2.24 F4800.0 E352.539
G1 X-3.2 Y-7.35 Z2.24 F4800.0 E352.57
G1 X-3.6 Y-7.14 Z2.24 F4800.0 E352.594
G1 X-3.6 Y-6.56 Z2.24 F4800.0 E352.624
G1 X-4.0 Y-6.34 Z2.24 F4800.0 E352.648
G1 X-4.0 Y-6.93 Z2.24 F4800.0 E352.679
G1 X-4.4 Y-6.71 Z2.24 F4800.0 E352.703
G1 X-4.4 Y-6.03 Z2.24 F4800.0 E352.739
G1 X-4.8 Y-5.7 Z2.24 F4800.0 E352.766
G1 X-4.8 Y-6.38 Z2.24 F4800.0 E352.803
G1 X-5.2 Y-6.05 Z2.24 F4800.0 E352.83
G1 X-5.2 Y-5.37 Z2.24 F4800.0 E352.866
G1 X-5.6 Y-5.73 Z2.24 F4800.0 E352.894
G1 X-5.6 Y-4.92 Z2.24 F4800.0 E352.937
G1 X-6.0 Y-5.27 Z2.24 F4800.0 E352.965
G1 X-6.0 Y-4.43 Z2.24 F4800.0 E353.009
G1 X-6.4 Y-4.78 Z2.24 F4800.0 E353.037
G1 X-6.4 Y-3.9 Z2.24 F4800.0 E353.083
G1 X-6.8 Y-4.25 Z2.24 F4800.0 E353.111
G1 X-6.8 Y-3.17 Z2.24 F4800.0 E353.168
G1 X-7.2 Y-3.5 Z2.24 F4800.0 E353.196
G1 X-7.2 Y-2.64 Z2.24 F4800.0 E353.241
G1 F1200.0
G1 E352.241
G1 F4800.0
M103
(</infill>)
(</nestedRing>)
(</rotation>)
(</layer>)
(<layer> 2.511 )
(<supportLayer>)
;M108 R56.0
G1 X-10.88 Y-18.0 Z2.51 F4200.0
G1 F1200.0
G1 E353.241
G1 F4200.0
M101
G1 X10.88 Y-18.0 Z2.51 F4800.0 E354.046
G1 X14.21 Y-16.2 Z2.51 F4800.0 E354.186
G1 X-14.21 Y-16.2 Z2.51 F4800.0 E355.236
G1 X-16.4 Y-14.4 Z2.51 F4800.0 E355.341
G1 X16.4 Y-14.4 Z2.51 F4800.0 E356.554
G1 X18.04 Y-12.6 Z2.51 F4800.0 E356.644
G1 X-18.04 Y-12.6 Z2.51 F4800.0 E357.978
G1 X-19.41 Y-10.8 Z2.51 F4800.0 E358.062
G1 X19.41 Y-10.8 Z2.51 F4800.0 E359.498
G1 X20.37 Y-9.0 Z2.51 F4800.0 E359.573
G1 X-20.37 Y-9.0 Z2.51 F4800.0 E361.08
G1 X-21.16 Y-7.2 Z2.51 F4800.0 E361.152
G1 X-5.19 Y-7.2 Z2.51 F4800.0 E361.743
G1 F1200.0
G1 E360.743
G1 F4800.0
M103
G1 X-4.69 Y-6.58 Z2.51 F4200.0
G1 X-4.28 Y-6.02 Z2.51 F4200.0
G1 X-3.78 Y-5.4 Z2.51 F4200.0
G1 F1200.0
G1 E361.743
G1 F4200.0
M101
G1 X21.7 Y-5.4 Z2.51 F4800.0 E362.685
G1 X22.06 Y-3.6 Z2.51 F4800.0 E362.753
G1 X-5.55 Y-3.6 Z2.51 F4800.0 E363.774
G1 F1200.0
G1 E362.774
G1 F4800.0
M103
G1 X-6.43 Y-1.8 Z2.51 F4200.0
G1 F1200.0
G1 E363.774
G1 F4200.0
M101
G1 X22.24 Y-1.8 Z2.51 F4800.0 E364.834
G1 X22.33 Y0.0 Z2.51 F4800.0 E364.9
G1 X-22.33 Y0.0 Z2.51 F4800.0 E366.551
G1 X-22.24 Y-1.8 Z2.51 F4800.0 E366.618
G1 X-8.15 Y-1.8 Z2.51 F4800.0 E367.139
G1 F1200.0
G1 E366.339
G1 F4800.0
M103
G1 X-7.87 Y-2.65 Z2.51 F4200.0
G1 X-7.77 Y-2.35 Z2.51 F4200.0
G1 X-8.15 Y-3.6 Z2.51 F4200.0
G1 F1200.0
G1 E367.139
G1 F4200.0
M101
G1 X-22.06 Y-3.6 Z2.51 F4800.0 E367.653
G1 X-21.7 Y-5.4 Z2.51 F4800.0 E367.721
G1 X-7.03 Y-5.4 Z2.51 F4800.0 E368.264
G1 F1200.0
G1 E367.264
G1 F4800.0
M103
G1 X-6.04 Y-5.34 Z2.51 F4200.0
G1 X-1.78 Y-7.27 Z2.51 F4200.0
G1 X-0.76 Y-7.2 Z2.51 F4200.0
G1 F1200.0
G1 E368.264
G1 F4200.0
M101
G1 X21.16 Y-7.2 Z2.51 F4800.0 E369.074
G1 F1200.0
G1 E368.074
G1 F4800.0
M103
G1 X22.24 Y1.8 Z2.51 F4200.0
G1 F1200.0
G1 E369.074
G1 F4200.0
M101
G1 X-22.24 Y1.8 Z2.51 F4800.0 E370.719
G1 X-22.06 Y3.6 Z2.51 F4800.0 E370.786
G1 X22.06 Y3.6 Z2.51 F4800.0 E372.417
G1 X21.7 Y5.4 Z2.51 F4800.0 E372.485
G1 X-21.7 Y5.4 Z2.51 F4800.0 E374.09
G1 X-21.16 Y7.2 Z2.51 F4800.0 E374.16
G1 X21.16 Y7.2 Z2.51 F4800.0 E375.724
G1 X20.37 Y9.0 Z2.51 F4800.0 E375.797
G1 X-20.37 Y9.0 Z2.51 F4800.0 E377.303
G1 X-19.41 Y10.8 Z2.51 F4800.0 E377.379
G1 X19.41 Y10.8 Z2.51 F4800.0 E378.814
G1 X18.04 Y12.6 Z2.51 F4800.0 E378.898
G1 X-18.04 Y12.6 Z2.51 F4800.0 E380.232
G1 X-16.4 Y14.4 Z2.51 F4800.0 E380.323
G1 X16.4 Y14.4 Z2.51 F4800.0 E381.535
G1 X14.21 Y16.2 Z2.51 F4800.0 E381.64
G1 X-14.21 Y16.2 Z2.51 F4800.0 E382.691
G1 F1200.0
G1 E381.691
G1 F4800.0
M103
G1 X-10.88 Y18.0 Z2.51 F4200.0
G1 F1200.0
G1 E382.691
G1 F4200.0
M101
G1 X10.88 Y18.0 Z2.51 F4800.0 E383.496
G1 F1200.0
G1 E382.496
G1 F4800.0
M103
;M108 R40.0
(</supportLayer>)
(<rotation> (-1+1.22464679915e-16j) )
(<nestedRing>)
(<boundaryPerimeter>)
(<boundaryPoint> X-5.919 Y-3.779 Z2.511 </boundaryPoint>)
(<boundaryPoint> X-6.645 Y-2.449 Z2.511 </boundaryPoint>)
(<boundaryPoint> X-6.929 Y-1.557 Z2.511 </boundaryPoint>)
(<boundaryPoint> X-7.135 Y-1.351 Z2.511 </boundaryPoint>)
(<boundaryPoint> X-8.174 Y-2.39 Z2.511 </boundaryPoint>)
(<boundaryPoint> X-7.962 Y-3.09 Z2.511 </boundaryPoint>)
(<boundaryPoint> X-7.13 Y-4.646 Z2.511 </boundaryPoint>)
(<boundaryPoint> X-6.011 Y-6.01 Z2.511 </boundaryPoint>)
(<boundaryPoint> X-4.647 Y-7.129 Z2.511 </boundaryPoint>)
(<boundaryPoint> X-3.091 Y-7.961 Z2.511 </boundaryPoint>)
(<boundaryPoint> X-2.321 Y-8.194 Z2.511 </boundaryPoint>)
(<boundaryPoint> X-1.306 Y-7.18 Z2.511 </boundaryPoint>)
(<boundaryPoint> X-1.557 Y-6.929 Z2.511 </boundaryPoint>)
(<boundaryPoint> X-2.45 Y-6.645 Z2.511 </boundaryPoint>)
(<boundaryPoint> X-3.78 Y-5.918 Z2.511 </boundaryPoint>)
(<boundaryPoint> X-4.951 Y-4.951 Z2.511 </boundaryPoint>)
(<edge> outer )
G1 X-6.02 Y-5.68 Z2.51 F4200.0
G1 F1200.0
G1 E383.496
G1 F4200.0
M101
G1 X-5.87 Y-5.87 Z2.51 F2400.0 E383.508
G1 X-4.54 Y-6.96 Z2.51 F2400.0 E383.599
G1 X-3.01 Y-7.78 Z2.51 F2400.0 E383.69
G1 X-2.38 Y-7.97 Z2.51 F2400.0 E383.726
G1 X-1.59 Y-7.18 Z2.51 F2400.0 E383.784
G1 X-1.66 Y-7.11 Z2.51 F2400.0 E383.79
G1 X-2.53 Y-6.83 Z2.51 F2400.0 E383.838
G1 X-3.89 Y-6.08 Z2.51 F2400.0 E383.92
G1 X-5.09 Y-5.09 Z2.51 F2400.0 E384.002
G1 X-6.09 Y-3.89 Z2.51 F2400.0 E384.085
G1 X-6.83 Y-2.53 Z2.51 F2400.0 E384.167
G1 X-7.11 Y-1.66 Z2.51 F2400.0 E384.215
G1 X-7.14 Y-1.63 Z2.51 F2400.0 E384.217
G1 X-7.95 Y-2.45 Z2.51 F2400.0 E384.278
G1 X-7.78 Y-3.01 Z2.51 F2400.0 E384.309
G1 X-6.96 Y-4.53 Z2.51 F2400.0 E384.4
G1 X-6.02 Y-5.68 Z2.51 F2400.0 E384.478
G1 F1200.0
G1 E383.478
G1 F2400.0
M103
(</edge>)
(</boundaryPerimeter>)
(<infill>)
(<infillBoundary>)
(<infillPoint> X-6.085 Y-3.892 Z0.945 </infillPoint>)
(<infillPoint> X-6.83 Y-2.528 Z0.945 </infillPoint>)
(<infillPoint> X-7.062 Y-1.8 Z0.945 </infillPoint>)
(<infillPoint> X-7.388 Y-1.887 Z0.945 </infillPoint>)
(<infillPoint> X-7.948 Y-2.447 Z0.945 </infillPoint>)
(<infillPoint> X-7.776 Y-3.013 Z0.945 </infillPoint>)
(<infillPoint> X-6.963 Y-4.534 Z0.945 </infillPoint>)
(<infillPoint> X-5.869 Y-5.868 Z0.945 </infillPoint>)
(<infillPoint> X-4.535 Y-6.962 Z0.945 </infillPoint>)
(<infillPoint> X-3.014 Y-7.775 Z0.945 </infillPoint>)
(<infillPoint> X-2.378 Y-7.968 Z0.945 </infillPoint>)
(<infillPoint> X-1.589 Y-7.18 Z0.945 </infillPoint>)
(<infillPoint> X-1.664 Y-7.105 Z0.945 </infillPoint>)
(<infillPoint> X-2.529 Y-6.83 Z0.945 </infillPoint>)
(<infillPoint> X-3.893 Y-6.084 Z0.945 </infillPoint>)
(<infillPoint> X-5.093 Y-5.093 Z0.945 </infillPoint>)
(</infillBoundary>)
;M108 R80.0
G1 X-7.16 Y-2.4 Z2.51 F4200.0
G1 F1200.0
G1 E384.478
G1 F4200.0
M101
G1 X-7.51 Y-2.4 Z2.51 F4800.0 E384.496
G1 X-7.55 Y-2.8 Z2.51 F4800.0 E384.518
G1 X-7.0 Y-2.8 Z2.51 F4800.0 E384.547
G1 X-6.78 Y-3.2 Z2.51 F4800.0 E384.571
G1 X-7.36 Y-3.2 Z2.51 F4800.0 E384.601
G1 X-7.15 Y-3.6 Z2.51 F4800.0 E384.625
G1 X-6.56 Y-3.6 Z2.51 F4800.0 E384.656
G1 X-6.35 Y-4.0 Z2.51 F4800.0 E384.68
G1 X-6.93 Y-4.0 Z2.51 F4800.0 E384.711
G1 X-6.71 Y-4.4 Z2.51 F4800.0 E384.735
G1 X-6.03 Y-4.4 Z2.51 F4800.0 E384.771
G1 X-5.7 Y-4.8 Z2.51 F4800.0 E384.798
G1 X-6.38 Y-4.8 Z2.51 F4800.0 E384.835
G1 X-6.06 Y-5.2 Z2.51 F4800.0 E384.862
G1 X-5.37 Y-5.2 Z2.51 F4800.0 E384.898
G1 X-5.73 Y-5.6 Z2.51 F4800.0 E384.927
G1 X-4.92 Y-5.6 Z2.51 F4800.0 E384.969
G1 X-5.27 Y-6.0 Z2.51 F4800.0 E384.997
G1 X-4.43 Y-6.0 Z2.51 F4800.0 E385.041
G1 X-4.78 Y-6.4 Z2.51 F4800.0 E385.069
G1 X-3.9 Y-6.4 Z2.51 F4800.0 E385.115
G1 X-4.24 Y-6.8 Z2.51 F4800.0 E385.143
G1 X-3.17 Y-6.8 Z2.51 F4800.0 E385.2
G1 X-3.5 Y-7.2 Z2.51 F4800.0 E385.228
G1 X-2.29 Y-7.2 Z2.51 F4800.0 E385.291
G1 X-2.41 Y-7.6 Z2.51 F4800.0 E385.313
G1 X-2.63 Y-7.6 Z2.51 F4800.0 E385.325
G1 F1200.0
G1 E384.325
G1 F4800.0
M103
(</infill>)
(</nestedRing>)
(</rotation>)
(</layer>)
(<layer> 2.781 )
(<supportLayer>)
;M108 R56.0
G1 X-10.88 Y-18.0 Z2.78 F4200.0
G1 F1200.0
G1 E385.325
G1 F4200.0
M101
G1 X10.88 Y-18.0 Z2.78 F4800.0 E386.13
G1 X14.21 Y-16.2 Z2.78 F4800.0 E386.27
G1 X-14.21 Y-16.2 Z2.78 F4800.0 E387.32
G1 X-16.4 Y-14.4 Z2.78 F4800.0 E387.425
G1 X16.4 Y-14.4 Z2.78 F4800.0 E388.638
G1 X18.04 Y-12.6 Z2.78 F4800.0 E388.728
G1 X-18.04 Y-12.6 Z2.78 F4800.0 E390.062
G1 X-19.41 Y-10.8 Z2.78 F4800.0 E390.146
G1 X19.41 Y-10.8 Z2.78 F4800.0 E391.582
G1 X20.37 Y-9.0 Z2.78 F4800.0 E391.657
G1 X-20.37 Y-9.0 Z2.78 F4800.0 E393.164
G1 X-21.16 Y-7.2 Z2.78 F4800.0 E393.236
G1 X-5.19 Y-7.2 Z2.78 F4800.0 E393.827
G1 F1200.0
G1 E392.827
G1 F4800.0
M103
G1 X-4.69 Y-6.58 Z2.78 F4200.0
G1 X-4.28 Y-6.02 Z2.78 F4200.0
G1 X-3.78 Y-5.4 Z2.78 F4200.0
G1 F1200.0
G1 E393.827
G1 F4200.0
M101
G1 X21.7 Y-5.4 Z2.78 F4800.0 E394.769
G1 X22.06 Y-3.6 Z2.78 F4800.0 E394.837
G1 X-5.55 Y-3.6 Z2.78 F4800.0 E395.857
G1 F1200.0
G1 E394.857
G1 F4800.0
M103
G1 X-6.43 Y-1.8 Z2.78 F4200.0
G1 F1200.0
G1 E395.857
G1 F4200.0
M101
G1 X22.24 Y-1.8 Z2.78 F4800.0 E396.918
G1 X22.33 Y0.0 Z2.78 F4800.0 E396.984
G1 X-22.33 Y0.0 Z2.78 F4800.0 E398.635
G1 X-22.24 Y-1.8 Z2.78 F4800.0 E398.702
G1 X-8.63 Y-1.8 Z2.78 F4800.0 E399.205
G1 F1200.0
G1 E398.341
G1 F4800.0
M103
G1 X-8.15 Y-3.6 Z2.78 F4200.0
G1 F1200.0
G1 E399.205
G1 F4200.0
M101
G1 X-22.06 Y-3.6 Z2.78 F4800.0 E399.72
G1 X-21.7 Y-5.4 Z2.78 F4800.0 E399.788
G1 X-7.03 Y-5.4 Z2.78 F4800.0 E400.33
G1 F1200.0
G1 E399.33
G1 F4800.0
M103
G1 X-6.04 Y-5.34 Z2.78 F4200.0
G1 X-1.8 Y-7.26 Z2.78 F4200.0
G1 X-0.72 Y-7.2 Z2.78 F4200.0
G1 F1200.0
G1 E400.33
G1 F4200.0
M101
G1 X21.16 Y-7.2 Z2.78 F4800.0 E401.139
G1 F1200.0
G1 E400.139
G1 F4800.0
M103
G1 X22.24 Y1.8 Z2.78 F4200.0
G1 F1200.0
G1 E401.139
G1 F4200.0
M101
G1 X-22.24 Y1.8 Z2.78 F4800.0 E402.784
G1 X-22.06 Y3.6 Z2.78 F4800.0 E402.851
G1 X22.06 Y3.6 Z2.78 F4800.0 E404.482
G1 X21.7 Y5.4 Z2.78 F4800.0 E404.55
G1 X-21.7 Y5.4 Z2.78 F4800.0 E406.155
G1 X-21.16 Y7.2 Z2.78 F4800.0 E406.224
G1 X21.16 Y7.2 Z2.78 F4800.0 E407.789
G1 X20.37 Y9.0 Z2.78 F4800.0 E407.862
G1 X-20.37 Y9.0 Z2.78 F4800.0 E409.368
G1 X-19.41 Y10.8 Z2.78 F4800.0 E409.444
G1 X19.41 Y10.8 Z2.78 F4800.0 E410.879
G1 X18.04 Y12.6 Z2.78 F4800.0 E410.963
G1 X-18.04 Y12.6 Z2.78 F4800.0 E412.297
G1 X-16.4 Y14.4 Z2.78 F4800.0 E412.387
G1 X16.4 Y14.4 Z2.78 F4800.0 E413.6
G1 X14.21 Y16.2 Z2.78 F4800.0 E413.705
G1 X-14.21 Y16.2 Z2.78 F4800.0 E414.756
G1 F1200.0
G1 E413.756
G1 F4800.0
M103
G1 X-10.88 Y18.0 Z2.78 F4200.0
G1 F1200.0
G1 E414.756
G1 F4200.0
M101
G1 X10.88 Y18.0 Z2.78 F4800.0 E415.56
G1 F1200.0
G1 E414.56
G1 F4800.0
M103
;M108 R40.0
(</supportLayer>)
(<rotation> (6.12323399574e-17+1j) )
M73 P8 (display progress)
(<nestedRing>)
(<boundaryPerimeter>)
(<boundaryPoint> X-1.956 Y-8.305 Z2.781 </boundaryPoint>)
(<boundaryPoint> X-1.068 Y-7.418 Z2.781 </boundaryPoint>)
(<boundaryPoint> X-1.557 Y-6.929 Z2.781 </boundaryPoint>)
(<boundaryPoint> X-2.45 Y-6.645 Z2.781 </boundaryPoint>)
(<boundaryPoint> X-3.78 Y-5.918 Z2.781 </boundaryPoint>)
(<boundaryPoint> X-4.951 Y-4.951 Z2.781 </boundaryPoint>)
(<boundaryPoint> X-5.919 Y-3.779 Z2.781 </boundaryPoint>)
(<boundaryPoint> X-6.645 Y-2.449 Z2.781 </boundaryPoint>)
(<boundaryPoint> X-6.929 Y-1.557 Z2.781 </boundaryPoint>)
(<boundaryPoint> X-7.373 Y-1.113 Z2.781 </boundaryPoint>)
(<boundaryPoint> X-8.285 Y-2.025 Z2.781 </boundaryPoint>)
(<boundaryPoint> X-7.962 Y-3.09 Z2.781 </boundaryPoint>)
(<boundaryPoint> X-7.13 Y-4.646 Z2.781 </boundaryPoint>)
(<boundaryPoint> X-6.011 Y-6.01 Z2.781 </boundaryPoint>)
(<boundaryPoint> X-4.647 Y-7.129 Z2.781 </boundaryPoint>)
(<boundaryPoint> X-3.091 Y-7.961 Z2.781 </boundaryPoint>)
(<edge> outer )
G1 X-5.67 Y-6.03 Z2.78 F4200.0
G1 F1200.0
G1 E415.56
G1 F4200.0
M101
G1 X-4.54 Y-6.96 Z2.78 F2400.0 E415.638
G1 X-3.01 Y-7.78 Z2.78 F2400.0 E415.729
G1 X-2.01 Y-8.08 Z2.78 F2400.0 E415.784
G1 X-1.35 Y-7.42 Z2.78 F2400.0 E415.834
G1 X-1.66 Y-7.11 Z2.78 F2400.0 E415.857
G1 X-2.53 Y-6.83 Z2.78 F2400.0 E415.905
G1 X-3.89 Y-6.08 Z2.78 F2400.0 E415.987
G1 X-5.09 Y-5.09 Z2.78 F2400.0 E416.07
G1 X-6.09 Y-3.89 Z2.78 F2400.0 E416.152
G1 X-6.83 Y-2.53 Z2.78 F2400.0 E416.234
G1 X-7.11 Y-1.66 Z2.78 F2400.0 E416.282
G1 X-7.37 Y-1.4 Z2.78 F2400.0 E416.302
G1 X-8.06 Y-2.08 Z2.78 F2400.0 E416.353
G1 X-7.78 Y-3.01 Z2.78 F2400.0 E416.405
G1 X-6.96 Y-4.53 Z2.78 F2400.0 E416.496
G1 X-5.87 Y-5.87 Z2.78 F2400.0 E416.587
G1 X-5.67 Y-6.03 Z2.78 F2400.0 E416.6
G1 F1200.0
G1 E415.6
G1 F2400.0
M103
(</edge>)
(</boundaryPerimeter>)
(<infill>)
(<infillBoundary>)
(<infillPoint> X-2.013 Y-8.079 Z1.215 </infillPoint>)
(<infillPoint> X-1.351 Y-7.418 Z1.215 </infillPoint>)
(<infillPoint> X-1.664 Y-7.105 Z1.215 </infillPoint>)
(<infillPoint> X-2.529 Y-6.83 Z1.215 </infillPoint>)
(<infillPoint> X-3.893 Y-6.084 Z1.215 </infillPoint>)
(<infillPoint> X-5.093 Y-5.093 Z1.215 </infillPoint>)
(<infillPoint> X-6.085 Y-3.892 Z1.215 </infillPoint>)
(<infillPoint> X-6.83 Y-2.528 Z1.215 </infillPoint>)
(<infillPoint> X-7.105 Y-1.664 Z1.215 </infillPoint>)
(<infillPoint> X-7.373 Y-1.396 Z1.215 </infillPoint>)
(<infillPoint> X-8.059 Y-2.082 Z1.215 </infillPoint>)
(<infillPoint> X-7.776 Y-3.013 Z1.215 </infillPoint>)
(<infillPoint> X-6.963 Y-4.534 Z1.215 </infillPoint>)
(<infillPoint> X-5.869 Y-5.868 Z1.215 </infillPoint>)
(<infillPoint> X-4.535 Y-6.962 Z1.215 </infillPoint>)
(<infillPoint> X-3.014 Y-7.775 Z1.215 </infillPoint>)
(</infillBoundary>)
;M108 R80.0
G1 X-2.0 Y-7.67 Z2.78 F4200.0
G1 F1200.0
G1 E416.6
G1 F4200.0
M101
G1 X-2.0 Y-7.29 Z2.78 F4800.0 E416.62
G1 X-2.4 Y-7.17 Z2.78 F4800.0 E416.642
G1 X-2.4 Y-7.67 Z2.78 F4800.0 E416.669
G1 X-2.8 Y-7.55 Z2.78 F4800.0 E416.691
G1 X-2.8 Y-7.0 Z2.78 F4800.0 E416.72
G1 X-3.2 Y-6.78 Z2.78 F4800.0 E416.744
G1 X-3.2 Y-7.36 Z2.78 F4800.0 E416.775
G1 X-3.6 Y-7.15 Z2.78 F4800.0 E416.798
G1 X-3.6 Y-6.56 Z2.78 F4800.0 E416.829
G1 X-4.0 Y-6.35 Z2.78 F4800.0 E416.853
G1 X-4.0 Y-6.93 Z2.78 F4800.0 E416.884
G1 X-4.4 Y-6.71 Z2.78 F4800.0 E416.908
G1 X-4.4 Y-6.03 Z2.78 F4800.0 E416.944
G1 X-4.8 Y-5.7 Z2.78 F4800.0 E416.972
G1 X-4.8 Y-6.38 Z2.78 F4800.0 E417.008
G1 X-5.2 Y-6.05 Z2.78 F4800.0 E417.035
G1 X-5.2 Y-5.37 Z2.78 F4800.0 E417.072
G1 X-5.6 Y-5.73 Z2.78 F4800.0 E417.1
G1 X-5.6 Y-4.92 Z2.78 F4800.0 E417.143
G1 X-6.0 Y-5.27 Z2.78 F4800.0 E417.171
G1 X-6.0 Y-4.43 Z2.78 F4800.0 E417.215
G1 X-6.4 Y-4.78 Z2.78 F4800.0 E417.242
G1 X-6.4 Y-3.9 Z2.78 F4800.0 E417.289
G1 X-6.8 Y-4.25 Z2.78 F4800.0 E417.317
G1 X-6.8 Y-3.17 Z2.78 F4800.0 E417.374
G1 X-7.2 Y-3.5 Z2.78 F4800.0 E417.401
G1 X-7.2 Y-2.29 Z2.78 F4800.0 E417.465
G1 X-7.6 Y-2.02 Z2.78 F4800.0 E417.49
G1 X-7.6 Y-2.63 Z2.78 F4800.0 E417.523
G1 F1200.0
G1 E416.523
G1 F4800.0
M103
(</infill>)
(</nestedRing>)
(</rotation>)
(</layer>)
(<layer> 3.051 )
(<supportLayer>)
;M108 R56.0
G1 X-10.88 Y-18.0 Z3.05 F4200.0
G1 F1200.0
G1 E417.523
G1 F4200.0
M101
G1 X10.88 Y-18.0 Z3.05 F4800.0 E418.327
G1 X14.21 Y-16.2 Z3.05 F4800.0 E418.467
G1 X-14.21 Y-16.2 Z3.05 F4800.0 E419.518
G1 X-16.4 Y-14.4 Z3.05 F4800.0 E419.623
G1 X16.4 Y-14.4 Z3.05 F4800.0 E420.836
G1 X18.04 Y-12.6 Z3.05 F4800.0 E420.926
G1 X-18.04 Y-12.6 Z3.05 F4800.0 E422.26
G1 X-19.41 Y-10.8 Z3.05 F4800.0 E422.344
G1 X19.41 Y-10.8 Z3.05 F4800.0 E423.779
G1 X20.37 Y-9.0 Z3.05 F4800.0 E423.855
G1 X-20.37 Y-9.0 Z3.05 F4800.0 E425.362
G1 X-21.16 Y-7.2 Z3.05 F4800.0 E425.434
G1 X-5.19 Y-7.2 Z3.05 F4800.0 E426.024
G1 F1200.0
G1 E425.024
G1 F4800.0
M103
G1 X-4.69 Y-6.58 Z3.05 F4200.0
G1 X-4.28 Y-6.02 Z3.05 F4200.0
G1 X-3.78 Y-5.4 Z3.05 F4200.0
G1 F1200.0
G1 E426.024
G1 F4200.0
M101
G1 X21.7 Y-5.4 Z3.05 F4800.0 E426.966
G1 X22.06 Y-3.6 Z3.05 F4800.0 E427.034
G1 X-5.55 Y-3.6 Z3.05 F4800.0 E428.055
G1 F1200.0
G1 E427.055
G1 F4800.0
M103
G1 X-6.43 Y-1.8 Z3.05 F4200.0
G1 F1200.0
G1 E428.055
G1 F4200.0
M101
G1 X22.24 Y-1.8 Z3.05 F4800.0 E429.115
G1 X22.33 Y0.0 Z3.05 F4800.0 E429.182
G1 X-22.33 Y0.0 Z3.05 F4800.0 E430.833
G1 X-22.24 Y-1.8 Z3.05 F4800.0 E430.9
G1 X-8.77 Y-1.8 Z3.05 F4800.0 E431.398
G1 F1200.0
G1 E430.491
G1 F4800.0
M103
G1 X-8.15 Y-3.6 Z3.05 F4200.0
G1 F1200.0
G1 E431.398
G1 F4200.0
M101
G1 X-22.06 Y-3.6 Z3.05 F4800.0 E431.912
G1 X-21.7 Y-5.4 Z3.05 F4800.0 E431.98
G1 X-7.03 Y-5.4 Z3.05 F4800.0 E432.522
G1 F1200.0
G1 E431.522
G1 F4800.0
M103
G1 X-6.04 Y-5.34 Z3.05 F4200.0
G1 X-1.8 Y-7.26 Z3.05 F4200.0
G1 X-0.72 Y-7.2 Z3.05 F4200.0
G1 F1200.0
G1 E432.522
G1 F4200.0
M101
G1 X21.16 Y-7.2 Z3.05 F4800.0 E433.331
G1 F1200.0
G1 E432.331
G1 F4800.0
M103
G1 X22.24 Y1.8 Z3.05 F4200.0
G1 F1200.0
G1 E433.331
G1 F4200.0
M101
G1 X-22.24 Y1.8 Z3.05 F4800.0 E434.976
G1 X-22.06 Y3.6 Z3.05 F4800.0 E435.043
G1 X22.06 Y3.6 Z3.05 F4800.0 E436.674
G1 X21.7 Y5.4 Z3.05 F4800.0 E436.742
G1 X-21.7 Y5.4 Z3.05 F4800.0 E438.347
G1 X-21.16 Y7.2 Z3.05 F4800.0 E438.417
G1 X21.16 Y7.2 Z3.05 F4800.0 E439.981
G1 X20.37 Y9.0 Z3.05 F4800.0 E440.054
G1 X-20.37 Y9.0 Z3.05 F4800.0 E441.561
G1 X-19.41 Y10.8 Z3.05 F4800.0 E441.636
G1 X19.41 Y10.8 Z3.05 F4800.0 E443.072
G1 X18.04 Y12.6 Z3.05 F4800.0 E443.155
G1 X-18.04 Y12.6 Z3.05 F4800.0 E444.49
G1 X-16.4 Y14.4 Z3.05 F4800.0 E444.58
G1 X16.4 Y14.4 Z3.05 F4800.0 E445.793
G1 X14.21 Y16.2 Z3.05 F4800.0 E445.897
G1 X-14.21 Y16.2 Z3.05 F4800.0 E446.948
G1 F1200.0
G1 E445.948
G1 F4800.0
M103
G1 X-10.88 Y18.0 Z3.05 F4200.0
G1 F1200.0
G1 E446.948
G1 F4200.0
M101
G1 X10.88 Y18.0 Z3.05 F4800.0 E447.753
G1 F1200.0
G1 E446.753
G1 F4800.0
M103
;M108 R40.0
(</supportLayer>)
(<rotation> (-1+1.22464679915e-16j) )
(<nestedRing>)
(<boundaryPerimeter>)
(<boundaryPoint> X-1.669 Y-8.392 Z3.051 </boundaryPoint>)
(<boundaryPoint> X-0.881 Y-7.605 Z3.051 </boundaryPoint>)
(<boundaryPoint> X-1.557 Y-6.929 Z3.051 </boundaryPoint>)
(<boundaryPoint> X-2.45 Y-6.645 Z3.051 </boundaryPoint>)
(<boundaryPoint> X-3.78 Y-5.918 Z3.051 </boundaryPoint>)
(<boundaryPoint> X-4.951 Y-4.951 Z3.051 </boundaryPoint>)
(<boundaryPoint> X-5.919 Y-3.779 Z3.051 </boundaryPoint>)
(<boundaryPoint> X-6.645 Y-2.449 Z3.051 </boundaryPoint>)
(<boundaryPoint> X-6.929 Y-1.557 Z3.051 </boundaryPoint>)
(<boundaryPoint> X-7.561 Y-0.925 Z3.051 </boundaryPoint>)
(<boundaryPoint> X-8.372 Y-1.737 Z3.051 </boundaryPoint>)
(<boundaryPoint> X-7.962 Y-3.09 Z3.051 </boundaryPoint>)
(<boundaryPoint> X-7.13 Y-4.646 Z3.051 </boundaryPoint>)
(<boundaryPoint> X-6.011 Y-6.01 Z3.051 </boundaryPoint>)
(<boundaryPoint> X-4.647 Y-7.129 Z3.051 </boundaryPoint>)
(<boundaryPoint> X-3.091 Y-7.961 Z3.051 </boundaryPoint>)
(<edge> outer )
G1 X-5.9 Y-5.83 Z3.05 F4200.0
G1 F1200.0
G1 E447.753
G1 F4200.0
M101
G1 X-5.87 Y-5.87 Z3.05 F2400.0 E447.755
G1 X-4.54 Y-6.96 Z3.05 F2400.0 E447.847
G1 X-3.01 Y-7.78 Z3.05 F2400.0 E447.938
G1 X-1.73 Y-8.17 Z3.05 F2400.0 E448.009
G1 X-1.16 Y-7.61 Z3.05 F2400.0 E448.051
G1 X-1.66 Y-7.11 Z3.05 F2400.0 E448.088
G1 X-2.53 Y-6.83 Z3.05 F2400.0 E448.136
G1 X-3.89 Y-6.08 Z3.05 F2400.0 E448.218
G1 X-5.09 Y-5.09 Z3.05 F2400.0 E448.3
G1 X-6.09 Y-3.89 Z3.05 F2400.0 E448.383
G1 X-6.83 Y-2.53 Z3.05 F2400.0 E448.465
G1 X-7.11 Y-1.66 Z3.05 F2400.0 E448.513
G1 X-7.56 Y-1.21 Z3.05 F2400.0 E448.547
G1 X-8.15 Y-1.79 Z3.05 F2400.0 E448.59
G1 X-7.78 Y-3.01 Z3.05 F2400.0 E448.658
G1 X-6.96 Y-4.53 Z3.05 F2400.0 E448.749
G1 X-5.9 Y-5.83 Z3.05 F2400.0 E448.837
G1 F1200.0
G1 E447.837
G1 F2400.0
M103
(</edge>)
(</boundaryPerimeter>)
(<infill>)
(<infillBoundary>)
(<infillPoint> X-1.726 Y-8.166 Z1.485 </infillPoint>)
(<infillPoint> X-1.164 Y-7.605 Z1.485 </infillPoint>)
(<infillPoint> X-1.664 Y-7.105 Z1.485 </infillPoint>)
(<infillPoint> X-2.529 Y-6.83 Z1.485 </infillPoint>)
(<infillPoint> X-3.893 Y-6.084 Z1.485 </infillPoint>)
(<infillPoint> X-5.093 Y-5.093 Z1.485 </infillPoint>)
(<infillPoint> X-6.085 Y-3.892 Z1.485 </infillPoint>)
(<infillPoint> X-6.83 Y-2.528 Z1.485 </infillPoint>)
(<infillPoint> X-7.105 Y-1.664 Z1.485 </infillPoint>)
(<infillPoint> X-7.561 Y-1.208 Z1.485 </infillPoint>)
(<infillPoint> X-8.146 Y-1.794 Z1.485 </infillPoint>)
(<infillPoint> X-7.776 Y-3.013 Z1.485 </infillPoint>)
(<infillPoint> X-6.963 Y-4.534 Z1.485 </infillPoint>)
(<infillPoint> X-5.869 Y-5.868 Z1.485 </infillPoint>)
(<infillPoint> X-4.535 Y-6.962 Z1.485 </infillPoint>)
(<infillPoint> X-3.014 Y-7.775 Z1.485 </infillPoint>)
(</infillBoundary>)
;M108 R80.0
G1 X-7.29 Y-2.0 Z3.05 F4200.0
G1 F1200.0
G1 E448.837
G1 F4200.0
M101
G1 X-7.79 Y-2.0 Z3.05 F4800.0 E448.864
G1 X-7.67 Y-2.4 Z3.05 F4800.0 E448.886
G1 X-7.16 Y-2.4 Z3.05 F4800.0 E448.912
G1 X-7.0 Y-2.8 Z3.05 F4800.0 E448.935
G1 X-7.55 Y-2.8 Z3.05 F4800.0 E448.964
G1 X-7.36 Y-3.2 Z3.05 F4800.0 E448.988
G1 X-6.78 Y-3.2 Z3.05 F4800.0 E449.018
G1 X-6.56 Y-3.6 Z3.05 F4800.0 E449.042
G1 X-7.15 Y-3.6 Z3.05 F4800.0 E449.073
G1 X-6.93 Y-4.0 Z3.05 F4800.0 E449.097
G1 X-6.35 Y-4.0 Z3.05 F4800.0 E449.128
G1 X-6.03 Y-4.4 Z3.05 F4800.0 E449.155
G1 X-6.71 Y-4.4 Z3.05 F4800.0 E449.191
G1 X-6.38 Y-4.8 Z3.05 F4800.0 E449.218
G1 X-5.7 Y-4.8 Z3.05 F4800.0 E449.254
G1 X-5.37 Y-5.2 Z3.05 F4800.0 E449.282
G1 X-6.06 Y-5.2 Z3.05 F4800.0 E449.318
G1 X-5.73 Y-5.6 Z3.05 F4800.0 E449.345
G1 X-4.92 Y-5.6 Z3.05 F4800.0 E449.388
G1 X-5.27 Y-6.0 Z3.05 F4800.0 E449.416
G1 X-4.43 Y-6.0 Z3.05 F4800.0 E449.46
G1 X-4.78 Y-6.4 Z3.05 F4800.0 E449.488
G1 X-3.9 Y-6.4 Z3.05 F4800.0 E449.534
G1 X-4.24 Y-6.8 Z3.05 F4800.0 E449.562
G1 X-3.17 Y-6.8 Z3.05 F4800.0 E449.619
G1 X-3.5 Y-7.2 Z3.05 F4800.0 E449.646
G1 X-2.29 Y-7.2 Z3.05 F4800.0 E449.71
G1 X-2.63 Y-7.6 Z3.05 F4800.0 E449.738
G1 X-1.71 Y-7.6 Z3.05 F4800.0 E449.786
G1 F1200.0
G1 E448.786
G1 F4800.0
M103
(</infill>)
(</nestedRing>)
(</rotation>)
(</layer>)
(<layer> 3.321 )
(<supportLayer>)
;M108 R56.0
G1 X-10.88 Y-18.0 Z3.32 F4200.0
G1 F1200.0
G1 E449.786
G1 F4200.0
M101
G1 X10.88 Y-18.0 Z3.32 F4800.0 E450.591
G1 X14.21 Y-16.2 Z3.32 F4800.0 E450.731
G1 X-14.21 Y-16.2 Z3.32 F4800.0 E451.781
G1 X-16.4 Y-14.4 Z3.32 F4800.0 E451.886
G1 X16.4 Y-14.4 Z3.32 F4800.0 E453.099
G1 X18.04 Y-12.6 Z3.32 F4800.0 E453.189
G1 X-18.04 Y-12.6 Z3.32 F4800.0 E454.524
G1 X-19.41 Y-10.8 Z3.32 F4800.0 E454.607
G1 X19.41 Y-10.8 Z3.32 F4800.0 E456.043
G1 X20.37 Y-9.0 Z3.32 F4800.0 E456.118
G1 X-20.37 Y-9.0 Z3.32 F4800.0 E457.625
G1 X-21.16 Y-7.2 Z3.32 F4800.0 E457.698
G1 X-5.19 Y-7.2 Z3.32 F4800.0 E458.288
G1 F1200.0
G1 E457.983
G1 F4800.0
M103
G1 X-4.3 Y-6.89 Z3.32 F4200.0
G1 X-4.73 Y-6.92 Z3.32 F4200.0
G1 X-3.88 Y-7.2 Z3.32 F4200.0
G1 F1200.0
G1 E458.288
G1 F4200.0
M101
G1 X-2.74 Y-7.2 Z3.32 F4800.0 E458.33
G1 F1200.0
G1 E457.33
G1 F4800.0
M103
G1 X-1.89 Y-7.48 Z3.32 F4200.0
G1 X-1.57 Y-7.48 Z3.32 F4200.0
G1 X-0.72 Y-7.2 Z3.32 F4200.0
G1 F1200.0
G1 E458.33
G1 F4200.0
M101
G1 X21.16 Y-7.2 Z3.32 F4800.0 E459.139
G1 X21.7 Y-5.4 Z3.32 F4800.0 E459.209
G1 X-3.78 Y-5.4 Z3.32 F4800.0 E460.151
G1 F1200.0
G1 E459.151
G1 F4800.0
M103
G1 X-5.55 Y-3.6 Z3.32 F4200.0
G1 F1200.0
G1 E460.151
G1 F4200.0
M101
G1 X22.06 Y-3.6 Z3.32 F4800.0 E461.172
G1 X22.24 Y-1.8 Z3.32 F4800.0 E461.239
G1 X-6.43 Y-1.8 Z3.32 F4800.0 E462.299
G1 F1200.0
G1 E461.433
G1 F4800.0
M103
G1 X-6.92 Y-3.6 Z3.32 F4200.0
G1 F1200.0
G1 E462.299
G1 F4200.0
M101
G1 X-22.06 Y-3.6 Z3.32 F4800.0 E462.859
G1 X-22.24 Y-1.8 Z3.32 F4800.0 E462.925
G1 X-8.77 Y-1.8 Z3.32 F4800.0 E463.423
G1 F1200.0
G1 E462.423
G1 F4800.0
M103
G1 X-7.03 Y-5.4 Z3.32 F4200.0
G1 F1200.0
G1 E463.423
G1 F4200.0
M101
G1 X-21.7 Y-5.4 Z3.32 F4800.0 E463.966
G1 F1200.0
G1 E462.966
G1 F4800.0
M103
G1 X-22.33 Y0.0 Z3.32 F4200.0
G1 F1200.0
G1 E463.966
G1 F4200.0
M101
G1 X22.33 Y0.0 Z3.32 F4800.0 E465.617
G1 X22.24 Y1.8 Z3.32 F4800.0 E465.684
G1 X-22.24 Y1.8 Z3.32 F4800.0 E467.328
G1 X-22.06 Y3.6 Z3.32 F4800.0 E467.395
G1 X22.06 Y3.6 Z3.32 F4800.0 E469.027
G1 X21.7 Y5.4 Z3.32 F4800.0 E469.095
G1 X-21.7 Y5.4 Z3.32 F4800.0 E470.7
G1 X-21.16 Y7.2 Z3.32 F4800.0 E470.769
G1 X21.16 Y7.2 Z3.32 F4800.0 E472.334
G1 X20.37 Y9.0 Z3.32 F4800.0 E472.406
G1 X-20.37 Y9.0 Z3.32 F4800.0 E473.913
G1 X-19.41 Y10.8 Z3.32 F4800.0 E473.989
G1 X19.41 Y10.8 Z3.32 F4800.0 E475.424
G1 X18.04 Y12.6 Z3.32 F4800.0 E475.508
G1 X-18.04 Y12.6 Z3.32 F4800.0 E476.842
G1 X-16.4 Y14.4 Z3.32 F4800.0 E476.932
G1 X16.4 Y14.4 Z3.32 F4800.0 E478.145
G1 X14.21 Y16.2 Z3.32 F4800.0 E478.25
G1 X-14.21 Y16.2 Z3.32 F4800.0 E479.3
G1 F1200.0
G1 E478.3
G1 F4800.0
M103
G1 X-10.88 Y18.0 Z3.32 F4200.0
G1 F1200.0
G1 E479.3
G1 F4200.0
M101
G1 X10.88 Y18.0 Z3.32 F4800.0 E480.105
G1 F1200.0
G1 E479.105
G1 F4800.0
M103
;M108 R40.0
(</supportLayer>)
(<rotation> (6.12323399574e-17+1j) )
(<nestedRing>)
(<boundaryPerimeter>)
(<boundaryPoint> X-6.39 Y-3.639 Z3.321 </boundaryPoint>)
(<boundaryPoint> X-7.246 Y-4.495 Z3.321 </boundaryPoint>)
(<boundaryPoint> X-6.011 Y-6.01 Z3.321 </boundaryPoint>)
(<boundaryPoint> X-4.496 Y-7.245 Z3.321 </boundaryPoint>)
(<boundaryPoint> X-3.64 Y-6.389 Z3.321 </boundaryPoint>)
(<boundaryPoint> X-3.582 Y-6.026 Z3.321 </boundaryPoint>)
(<boundaryPoint> X-3.78 Y-5.918 Z3.321 </boundaryPoint>)
(<boundaryPoint> X-4.951 Y-4.951 Z3.321 </boundaryPoint>)
(<boundaryPoint> X-5.919 Y-3.779 Z3.321 </boundaryPoint>)
(<boundaryPoint> X-6.027 Y-3.582 Z3.321 </boundaryPoint>)
(<edge> outer )
G1 X-6.09 Y-5.59 Z3.32 F4200.0
G1 F1200.0
G1 E480.105
G1 F4200.0
M101
G1 X-5.87 Y-5.87 Z3.32 F2400.0 E480.124
G1 X-4.51 Y-6.98 Z3.32 F2400.0 E480.217
G1 X-3.83 Y-6.29 Z3.32 F2400.0 E480.268
G1 X-3.8 Y-6.13 Z3.32 F2400.0 E480.276
G1 X-5.09 Y-5.09 Z3.32 F2400.0 E480.364
G1 X-6.14 Y-3.8 Z3.32 F2400.0 E480.451
G1 X-6.29 Y-3.83 Z3.32 F2400.0 E480.46
G1 X-6.98 Y-4.51 Z3.32 F2400.0 E480.511
G1 X-6.09 Y-5.59 Z3.32 F2400.0 E480.585
G1 F1200.0
G1 E479.677
G1 F2400.0
M103
(</edge>)
(</boundaryPerimeter>)
(<infill>)
(<infillBoundary>)
(<infillPoint> X-6.333 Y-3.865 Z1.755 </infillPoint>)
(<infillPoint> X-6.977 Y-4.509 Z1.755 </infillPoint>)
(<infillPoint> X-5.869 Y-5.868 Z1.755 </infillPoint>)
(<infillPoint> X-4.51 Y-6.976 Z1.755 </infillPoint>)
(<infillPoint> X-3.866 Y-6.332 Z1.755 </infillPoint>)
(<infillPoint> X-3.954 Y-6.033 Z1.755 </infillPoint>)
(<infillPoint> X-5.093 Y-5.093 Z1.755 </infillPoint>)
(<infillPoint> X-6.034 Y-3.953 Z1.755 </infillPoint>)
(</infillBoundary>)
;M108 R80.0
G1 X-4.4 Y-6.47 Z3.32 F4200.0
G1 F1200.0
G1 E480.585
G1 F4200.0
M101
G1 X-4.4 Y-6.03 Z3.32 F4800.0 E480.608
G1 X-4.8 Y-5.7 Z3.32 F4800.0 E480.635
G1 X-4.8 Y-6.38 Z3.32 F4800.0 E480.671
G1 X-5.2 Y-6.05 Z3.32 F4800.0 E480.699
G1 X-5.2 Y-5.37 Z3.32 F4800.0 E480.735
G1 X-5.6 Y-5.73 Z3.32 F4800.0 E480.763
G1 X-5.6 Y-4.92 Z3.32 F4800.0 E480.806
G1 X-6.0 Y-5.26 Z3.32 F4800.0 E480.834
G1 X-6.0 Y-4.43 Z3.32 F4800.0 E480.877
G1 X-6.4 Y-4.33 Z3.32 F4800.0 E480.899
G1 X-6.4 Y-4.77 Z3.32 F4800.0 E480.923
G1 F1200.0
G1 E479.923
G1 F4800.0
M103
(</infill>)
(</nestedRing>)
(<nestedRing>)
(<boundaryPerimeter>)
(<boundaryPoint> X-8.104 Y-2.624 Z3.321 </boundaryPoint>)
(<boundaryPoint> X-7.744 Y-2.713 Z3.321 </boundaryPoint>)
(<boundaryPoint> X-6.847 Y-1.816 Z3.321 </boundaryPoint>)
(<boundaryPoint> X-6.929 Y-1.557 Z3.321 </boundaryPoint>)
(<boundaryPoint> X-7.748 Y-0.738 Z3.321 </boundaryPoint>)
(<boundaryPoint> X-8.46 Y-1.45 Z3.321 </boundaryPoint>)
M73 P9 (display progress)
(<edge> outer )
;M108 R40.0
G1 X-4.89 Y-5.53 Z3.32 F4200.0
G1 X-8.34 Y-1.61 Z3.32 F4200.0
G1 X-8.01 Y-2.25 Z3.32 F4200.0
G1 F1200.0
G1 E480.923
G1 F4200.0
M101
G1 X-7.95 Y-2.46 Z3.32 F2400.0 E480.934
G1 X-7.81 Y-2.49 Z3.32 F2400.0 E480.942
G1 X-7.07 Y-1.76 Z3.32 F2400.0 E480.996
G1 X-7.11 Y-1.66 Z3.32 F2400.0 E481.002
G1 X-7.75 Y-1.02 Z3.32 F2400.0 E481.05
G1 X-8.23 Y-1.51 Z3.32 F2400.0 E481.086
G1 X-8.01 Y-2.25 Z3.32 F2400.0 E481.127
G1 F1200.0
G1 E480.127
G1 F2400.0
M103
(</edge>)
(</boundaryPerimeter>)
(<infill>)
(<infillBoundary>)
(<infillPoint> X-7.946 Y-2.457 Z1.755 </infillPoint>)
(<infillPoint> X-7.806 Y-2.492 Z1.755 </infillPoint>)
(<infillPoint> X-7.074 Y-1.761 Z1.755 </infillPoint>)
(<infillPoint> X-7.105 Y-1.664 Z1.755 </infillPoint>)
(<infillPoint> X-7.748 Y-1.021 Z1.755 </infillPoint>)
(<infillPoint> X-8.234 Y-1.507 Z1.755 </infillPoint>)
(</infillBoundary>)
(</infill>)
(</nestedRing>)
(<nestedRing>)
(<boundaryPerimeter>)
(<boundaryPoint> X-0.694 Y-7.792 Z3.321 </boundaryPoint>)
(<boundaryPoint> X-1.557 Y-6.929 Z3.321 </boundaryPoint>)
(<boundaryPoint> X-1.817 Y-6.846 Z3.321 </boundaryPoint>)
(<boundaryPoint> X-2.714 Y-7.743 Z3.321 </boundaryPoint>)
(<boundaryPoint> X-2.624 Y-8.101 Z3.321 </boundaryPoint>)
(<boundaryPoint> X-1.377 Y-8.475 Z3.321 </boundaryPoint>)
(<edge> outer )
G1 X-8.35 Y-1.63 Z3.32 F4200.0
G1 X-4.9 Y-5.54 Z3.32 F4200.0
G1 X-5.66 Y-5.05 Z3.32 F4200.0
G1 X-1.43 Y-8.43 Z3.32 F4200.0
G1 X-2.24 Y-7.55 Z3.32 F4200.0
G1 F1200.0
G1 E481.127
G1 F4200.0
M101
G1 X-2.49 Y-7.81 Z3.32 F2400.0 E481.146
G1 X-2.46 Y-7.94 Z3.32 F2400.0 E481.154
G1 X-1.43 Y-8.25 Z3.32 F2400.0 E481.21
G1 X-0.98 Y-7.79 Z3.32 F2400.0 E481.244
G1 X-1.66 Y-7.11 Z3.32 F2400.0 E481.295
G1 X-1.76 Y-7.07 Z3.32 F2400.0 E481.301
G1 X-2.24 Y-7.55 Z3.32 F2400.0 E481.337
G1 F1200.0
G1 E480.337
G1 F2400.0
M103
(</edge>)
(</boundaryPerimeter>)
(<infill>)
(<infillBoundary>)
(<infillPoint> X-0.977 Y-7.792 Z1.755 </infillPoint>)
(<infillPoint> X-1.664 Y-7.105 Z1.755 </infillPoint>)
(<infillPoint> X-1.762 Y-7.074 Z1.755 </infillPoint>)
(<infillPoint> X-2.492 Y-7.804 Z1.755 </infillPoint>)
(<infillPoint> X-2.458 Y-7.942 Z1.755 </infillPoint>)
(<infillPoint> X-1.434 Y-8.249 Z1.755 </infillPoint>)
(</infillBoundary>)
(</infill>)
(</nestedRing>)
(</rotation>)
(</layer>)
;M108 R56.0
(<layer> 3.591 )
(<supportLayer>)
G1 X-10.88 Y-18.0 Z3.59 F4200.0
G1 F1200.0
G1 E481.337
G1 F4200.0
M101
G1 X10.88 Y-18.0 Z3.59 F4800.0 E482.141
G1 X14.21 Y-16.2 Z3.59 F4800.0 E482.281
G1 X-14.21 Y-16.2 Z3.59 F4800.0 E483.332
G1 X-16.4 Y-14.4 Z3.59 F4800.0 E483.437
G1 X16.4 Y-14.4 Z3.59 F4800.0 E484.65
G1 X18.04 Y-12.6 Z3.59 F4800.0 E484.74
G1 X-18.04 Y-12.6 Z3.59 F4800.0 E486.074
G1 X-19.41 Y-10.8 Z3.59 F4800.0 E486.158
G1 X19.41 Y-10.8 Z3.59 F4800.0 E487.593
G1 X20.37 Y-9.0 Z3.59 F4800.0 E487.669
G1 X-20.37 Y-9.0 Z3.59 F4800.0 E489.176
G1 X-21.16 Y-7.2 Z3.59 F4800.0 E489.248
G1 X-5.19 Y-7.2 Z3.59 F4800.0 E489.838
G1 X-4.26 Y-7.2 Z3.59 F4800.0 E489.873
G1 X-2.36 Y-7.2 Z3.59 F4800.0 E489.943
G1 F1200.0
G1 E489.301
G1 F4800.0
M103
G1 X-1.51 Y-7.48 Z3.59 F4200.0
G1 X-1.57 Y-7.48 Z3.59 F4200.0
G1 X-0.72 Y-7.2 Z3.59 F4200.0
G1 F1200.0
G1 E489.943
G1 F4200.0
M101
G1 X21.16 Y-7.2 Z3.59 F4800.0 E490.752
G1 X21.7 Y-5.4 Z3.59 F4800.0 E490.822
G1 X-3.78 Y-5.4 Z3.59 F4800.0 E491.764
G1 F1200.0
G1 E490.764
G1 F4800.0
M103
G1 X-5.55 Y-3.6 Z3.59 F4200.0
G1 F1200.0
G1 E491.764
G1 F4200.0
M101
G1 X22.06 Y-3.6 Z3.59 F4800.0 E492.784
G1 X22.24 Y-1.8 Z3.59 F4800.0 E492.851
G1 X-6.64 Y-1.8 Z3.59 F4800.0 E493.919
G1 X-6.54 Y-3.6 Z3.59 F4800.0 E493.986
G1 X-22.06 Y-3.6 Z3.59 F4800.0 E494.56
G1 X-22.24 Y-1.8 Z3.59 F4800.0 E494.627
G1 X-8.77 Y-1.8 Z3.59 F4800.0 E495.125
G1 F1200.0
G1 E494.14
G1 F4800.0
M103
G1 X-8.1 Y-1.16 Z3.59 F4200.0
G1 X-8.15 Y-1.35 Z3.59 F4200.0
G1 X-7.94 Y0.0 Z3.59 F4200.0
G1 F1200.0
G1 E495.125
G1 F4200.0
M101
G1 X-22.33 Y0.0 Z3.59 F4800.0 E495.657
G1 X-22.24 Y1.8 Z3.59 F4800.0 E495.723
G1 X22.24 Y1.8 Z3.59 F4800.0 E497.368
G1 X22.33 Y0.0 Z3.59 F4800.0 E497.435
G1 X-7.92 Y0.0 Z3.59 F4800.0 E498.553
G1 F1200.0
G1 E497.553
G1 F4800.0
M103
G1 X-8.09 Y-0.96 Z3.59 F4200.0
G1 X-7.85 Y-1.87 Z3.59 F4200.0
G1 X-7.03 Y-5.4 Z3.59 F4200.0
G1 F1200.0
G1 E498.553
G1 F4200.0
M101
G1 X-21.7 Y-5.4 Z3.59 F4800.0 E499.096
G1 F1200.0
G1 E498.096
G1 F4800.0
M103
G1 X-22.06 Y3.6 Z3.59 F4200.0
G1 F1200.0
G1 E499.096
G1 F4200.0
M101
G1 X22.06 Y3.6 Z3.59 F4800.0 E500.727
G1 X21.7 Y5.4 Z3.59 F4800.0 E500.795
G1 X-21.7 Y5.4 Z3.59 F4800.0 E502.4
G1 X-21.16 Y7.2 Z3.59 F4800.0 E502.469
G1 X21.16 Y7.2 Z3.59 F4800.0 E504.034
G1 X20.37 Y9.0 Z3.59 F4800.0 E504.107
G1 X-20.37 Y9.0 Z3.59 F4800.0 E505.613
G1 X-19.41 Y10.8 Z3.59 F4800.0 E505.689
G1 X19.41 Y10.8 Z3.59 F4800.0 E507.124
G1 X18.04 Y12.6 Z3.59 F4800.0 E507.208
G1 X-18.04 Y12.6 Z3.59 F4800.0 E508.542
G1 X-16.4 Y14.4 Z3.59 F4800.0 E508.633
G1 X16.4 Y14.4 Z3.59 F4800.0 E509.845
G1 X14.21 Y16.2 Z3.59 F4800.0 E509.95
G1 X-14.21 Y16.2 Z3.59 F4800.0 E511.001
G1 F1200.0
G1 E510.001
G1 F4800.0
M103
G1 X-10.88 Y18.0 Z3.59 F4200.0
G1 F1200.0
G1 E511.001
G1 F4200.0
M101
G1 X10.88 Y18.0 Z3.59 F4800.0 E511.805
G1 F1200.0
G1 E510.805
G1 F4800.0
M103
;M108 R40.0
(</supportLayer>)
(<rotation> (-1+1.22464679915e-16j) )
(<nestedRing>)
(<boundaryPerimeter>)
(<boundaryPoint> X-7.078 Y-4.709 Z3.591 </boundaryPoint>)
(<boundaryPoint> X-6.011 Y-6.01 Z3.591 </boundaryPoint>)
(<boundaryPoint> X-4.709 Y-7.078 Z3.591 </boundaryPoint>)
(<boundaryPoint> X-3.885 Y-6.254 Z3.591 </boundaryPoint>)
(<boundaryPoint> X-3.78 Y-5.918 Z3.591 </boundaryPoint>)
(<boundaryPoint> X-4.951 Y-4.951 Z3.591 </boundaryPoint>)
(<boundaryPoint> X-5.919 Y-3.779 Z3.591 </boundaryPoint>)
(<boundaryPoint> X-6.255 Y-3.886 Z3.591 </boundaryPoint>)
(<edge> outer )
G1 X-5.76 Y-5.96 Z3.59 F4200.0
G1 F1200.0
G1 E511.805
G1 F4200.0
M101
G1 X-4.72 Y-6.81 Z3.59 F2400.0 E511.877
G1 X-4.06 Y-6.15 Z3.59 F2400.0 E511.926
G1 X-4.01 Y-5.99 Z3.59 F2400.0 E511.935
G1 X-5.09 Y-5.09 Z3.59 F2400.0 E512.009
G1 X-5.99 Y-4.01 Z3.59 F2400.0 E512.083
G1 X-6.15 Y-4.06 Z3.59 F2400.0 E512.092
G1 X-6.81 Y-4.72 Z3.59 F2400.0 E512.141
G1 X-5.87 Y-5.87 Z3.59 F2400.0 E512.22
G1 X-5.76 Y-5.96 Z3.59 F2400.0 E512.227
G1 F1200.0
G1 E512.085
G1 F2400.0
M103
(</edge>)
(</boundaryPerimeter>)
(<infill>)
(<infillBoundary>)
(<infillPoint> X-6.808 Y-4.722 Z2.025 </infillPoint>)
(<infillPoint> X-5.869 Y-5.868 Z2.025 </infillPoint>)
(<infillPoint> X-4.722 Y-6.808 Z2.025 </infillPoint>)
(<infillPoint> X-4.061 Y-6.147 Z2.025 </infillPoint>)
(<infillPoint> X-4.011 Y-5.987 Z2.025 </infillPoint>)
(<infillPoint> X-5.093 Y-5.093 Z2.025 </infillPoint>)
(<infillPoint> X-5.987 Y-4.011 Z2.025 </infillPoint>)
(<infillPoint> X-6.148 Y-4.062 Z2.025 </infillPoint>)
(</infillBoundary>)
;M108 R80.0
G1 X-4.71 Y-6.4 Z3.59 F4200.0
G1 F1200.0
G1 E512.227
G1 F4200.0
M101
G1 X-4.78 Y-6.4 Z3.59 F4800.0 E512.231
G1 X-4.48 Y-6.0 Z3.59 F4800.0 E512.257
G1 X-5.27 Y-6.0 Z3.59 F4800.0 E512.298
G1 X-4.92 Y-5.6 Z3.59 F4800.0 E512.326
G1 X-5.73 Y-5.6 Z3.59 F4800.0 E512.369
G1 X-6.06 Y-5.2 Z3.59 F4800.0 E512.396
G1 X-5.37 Y-5.2 Z3.59 F4800.0 E512.433
G1 X-5.7 Y-4.8 Z3.59 F4800.0 E512.46
G1 X-6.38 Y-4.8 Z3.59 F4800.0 E512.496
G1 F1200.0
G1 E511.496
G1 F4800.0
M103
(</infill>)
(</nestedRing>)
(<nestedRing>)
(<boundaryPerimeter>)
(<boundaryPoint> X-6.949 Y-1.537 Z3.591 </boundaryPoint>)
(<boundaryPoint> X-7.927 Y-0.559 Z3.591 </boundaryPoint>)
(<boundaryPoint> X-8.5 Y-1.133 Z3.591 </boundaryPoint>)
(<boundaryPoint> X-8.474 Y-1.402 Z3.591 </boundaryPoint>)
(<boundaryPoint> X-8.192 Y-2.331 Z3.591 </boundaryPoint>)
(<boundaryPoint> X-7.833 Y-2.421 Z3.591 </boundaryPoint>)
(<boundaryPoint> X-7.499 Y-2.087 Z3.591 </boundaryPoint>)
(<edge> outer )
;M108 R40.0
G1 X-4.76 Y-5.78 Z3.59 F4200.0
G1 X-8.4 Y-1.3 Z3.59 F4200.0
G1 X-7.8 Y-2.1 Z3.59 F4200.0
G1 F1200.0
G1 E512.496
G1 F4200.0
M101
G1 X-7.23 Y-1.54 Z3.59 F2400.0 E512.539
G1 X-7.93 Y-0.84 Z3.59 F2400.0 E512.59
G1 X-8.29 Y-1.21 Z3.59 F2400.0 E512.618
G1 X-8.28 Y-1.36 Z3.59 F2400.0 E512.626
G1 X-8.03 Y-2.17 Z3.59 F2400.0 E512.67
G1 X-7.9 Y-2.2 Z3.59 F2400.0 E512.678
G1 X-7.8 Y-2.1 Z3.59 F2400.0 E512.685
G1 F1200.0
G1 E511.685
G1 F2400.0
M103
(</edge>)
(</boundaryPerimeter>)
(<infill>)
(<infillBoundary>)
(<infillPoint> X-7.232 Y-1.537 Z2.025 </infillPoint>)
(<infillPoint> X-7.927 Y-0.842 Z2.025 </infillPoint>)
(<infillPoint> X-8.292 Y-1.208 Z2.025 </infillPoint>)
(<infillPoint> X-8.277 Y-1.363 Z2.025 </infillPoint>)
(<infillPoint> X-8.034 Y-2.165 Z2.025 </infillPoint>)
(<infillPoint> X-7.894 Y-2.199 Z2.025 </infillPoint>)
(</infillBoundary>)
(</infill>)
(</nestedRing>)
(<nestedRing>)
(<boundaryPerimeter>)
(<boundaryPoint> X-0.515 Y-7.971 Z3.591 </boundaryPoint>)
(<boundaryPoint> X-1.538 Y-6.948 Z3.591 </boundaryPoint>)
(<boundaryPoint> X-2.422 Y-7.832 Z3.591 </boundaryPoint>)
(<boundaryPoint> X-2.331 Y-8.191 Z3.591 </boundaryPoint>)
(<boundaryPoint> X-1.402 Y-8.473 Z3.591 </boundaryPoint>)
(<boundaryPoint> X-1.052 Y-8.507 Z3.591 </boundaryPoint>)
(<boundaryPoint> X-0.821 Y-8.276 Z3.591 </boundaryPoint>)
(<edge> outer )
G1 X-8.44 Y-1.33 Z3.59 F4200.0
G1 X-4.78 Y-5.8 Z3.59 F4200.0
G1 X-5.71 Y-4.68 Z3.59 F4200.0
G1 X-1.31 Y-8.41 Z3.59 F4200.0
G1 X-2.17 Y-8.03 Z3.59 F4200.0
G1 F1200.0
G1 E512.685
G1 F4200.0
M101
G1 X-2.17 Y-8.03 Z3.59 F2400.0 E512.685
G1 X-1.36 Y-8.28 Z3.59 F2400.0 E512.73
G1 X-1.13 Y-8.3 Z3.59 F2400.0 E512.742
G1 X-0.8 Y-7.97 Z3.59 F2400.0 E512.767
G1 X-1.54 Y-7.23 Z3.59 F2400.0 E512.822
G1 X-2.2 Y-7.89 Z3.59 F2400.0 E512.871
G1 X-2.17 Y-8.03 Z3.59 F2400.0 E512.879
G1 F1200.0
G1 E511.879
G1 F2400.0
M103
(</edge>)
(</boundaryPerimeter>)
(<infill>)
(<infillBoundary>)
(<infillPoint> X-0.798 Y-7.971 Z2.025 </infillPoint>)
(<infillPoint> X-1.538 Y-7.231 Z2.025 </infillPoint>)
(<infillPoint> X-2.2 Y-7.893 Z2.025 </infillPoint>)
(<infillPoint> X-2.165 Y-8.032 Z2.025 </infillPoint>)
(<infillPoint> X-1.363 Y-8.276 Z2.025 </infillPoint>)
(<infillPoint> X-1.127 Y-8.299 Z2.025 </infillPoint>)
(</infillBoundary>)
(</infill>)
(</nestedRing>)
(</rotation>)
(</layer>)
;M108 R56.0
(<layer> 3.861 )
(<supportLayer>)
G1 X-10.88 Y-18.0 Z3.86 F4200.0
G1 F1200.0
G1 E512.879
G1 F4200.0
M101
G1 X10.88 Y-18.0 Z3.86 F4800.0 E513.684
G1 X14.21 Y-16.2 Z3.86 F4800.0 E513.823
G1 X-14.21 Y-16.2 Z3.86 F4800.0 E514.874
G1 X-16.4 Y-14.4 Z3.86 F4800.0 E514.979
G1 X16.4 Y-14.4 Z3.86 F4800.0 E516.192
G1 X18.04 Y-12.6 Z3.86 F4800.0 E516.282
G1 X-18.04 Y-12.6 Z3.86 F4800.0 E517.616
G1 X-19.41 Y-10.8 Z3.86 F4800.0 E517.7
G1 X19.41 Y-10.8 Z3.86 F4800.0 E519.135
G1 X20.37 Y-9.0 Z3.86 F4800.0 E519.211
G1 X-20.37 Y-9.0 Z3.86 F4800.0 E520.718
G1 X-21.16 Y-7.2 Z3.86 F4800.0 E520.79
G1 X-5.19 Y-7.2 Z3.86 F4800.0 E521.38
G1 X-4.6 Y-7.2 Z3.86 F4800.0 E521.403
G1 X-2.03 Y-7.2 Z3.86 F4800.0 E521.498
G1 F1200.0
G1 E521.19
G1 F4800.0
M103
G1 X-1.17 Y-7.48 Z3.86 F4200.0
G1 X-1.57 Y-7.48 Z3.86 F4200.0
G1 X-0.72 Y-7.2 Z3.86 F4200.0
G1 F1200.0
G1 E521.498
G1 F4200.0
M101
G1 X21.16 Y-7.2 Z3.86 F4800.0 E522.306
G1 X21.7 Y-5.4 Z3.86 F4800.0 E522.376
G1 X-3.78 Y-5.4 Z3.86 F4800.0 E523.318
G1 F1200.0
G1 E522.318
G1 F4800.0
M103
G1 X-5.55 Y-3.6 Z3.86 F4200.0
G1 F1200.0
G1 E523.318
G1 F4200.0
M101
G1 X22.06 Y-3.6 Z3.86 F4800.0 E524.339
G1 X22.24 Y-1.8 Z3.86 F4800.0 E524.406
G1 X-6.92 Y-1.8 Z3.86 F4800.0 E525.484
G1 X-6.92 Y-1.8 Z3.86 F4800.0
G1 X-6.98 Y-1.8 Z3.86 F4800.0 E525.486
G1 X-6.21 Y-3.6 Z3.86 F4800.0 E525.559
G1 X-22.06 Y-3.6 Z3.86 F4800.0 E526.145
G1 X-22.24 Y-1.8 Z3.86 F4800.0 E526.212
G1 X-8.77 Y-1.8 Z3.86 F4800.0 E526.71
G1 F1200.0
G1 E525.809
G1 F4800.0
M103
G1 X-8.11 Y-0.98 Z3.86 F4200.0
G1 X-8.17 Y-1.14 Z3.86 F4200.0
G1 X-8.16 Y0.0 Z3.86 F4200.0
G1 F1200.0
G1 E526.71
G1 F4200.0
M101
G1 X-22.33 Y0.0 Z3.86 F4800.0 E527.233
G1 X-22.24 Y1.8 Z3.86 F4800.0 E527.3
G1 X22.24 Y1.8 Z3.86 F4800.0 E528.945
G1 X22.33 Y0.0 Z3.86 F4800.0 E529.011
G1 X-7.92 Y0.0 Z3.86 F4800.0 E530.13
G1 F1200.0
G1 E529.13
G1 F4800.0
M103
G1 X-8.09 Y-0.96 Z3.86 F4200.0
G1 X-7.89 Y-1.58 Z3.86 F4200.0
G1 X-7.03 Y-5.4 Z3.86 F4200.0
G1 F1200.0
G1 E530.13
G1 F4200.0
M101
G1 X-21.7 Y-5.4 Z3.86 F4800.0 E530.672
G1 F1200.0
G1 E529.672
G1 F4800.0
M103
G1 X-22.06 Y3.6 Z3.86 F4200.0
G1 F1200.0
G1 E530.672
G1 F4200.0
M101
G1 X22.06 Y3.6 Z3.86 F4800.0 E532.304
G1 X21.7 Y5.4 Z3.86 F4800.0 E532.371
G1 X-21.7 Y5.4 Z3.86 F4800.0 E533.976
G1 X-21.16 Y7.2 Z3.86 F4800.0 E534.046
G1 X21.16 Y7.2 Z3.86 F4800.0 E535.611
G1 X20.37 Y9.0 Z3.86 F4800.0 E535.683
G1 X-20.37 Y9.0 Z3.86 F4800.0 E537.19
G1 X-19.41 Y10.8 Z3.86 F4800.0 E537.265
G1 X19.41 Y10.8 Z3.86 F4800.0 E538.701
G1 X18.04 Y12.6 Z3.86 F4800.0 E538.784
G1 X-18.04 Y12.6 Z3.86 F4800.0 E540.119
G1 X-16.4 Y14.4 Z3.86 F4800.0 E540.209
G1 X16.4 Y14.4 Z3.86 F4800.0 E541.422
G1 X14.21 Y16.2 Z3.86 F4800.0 E541.527
G1 X-14.21 Y16.2 Z3.86 F4800.0 E542.577
G1 F1200.0
G1 E541.577
G1 F4800.0
M103
G1 X-10.88 Y18.0 Z3.86 F4200.0
G1 F1200.0
G1 E542.577
G1 F4200.0
M101
G1 X10.88 Y18.0 Z3.86 F4800.0 E543.382
G1 F1200.0
G1 E542.382
G1 F4800.0
M103
;M108 R40.0
(</supportLayer>)
(<rotation> (6.12323399574e-17+1j) )
(<nestedRing>)
(<boundaryPerimeter>)
(<boundaryPoint> X-6.928 Y-4.892 Z3.861 </boundaryPoint>)
(<boundaryPoint> X-6.011 Y-6.01 Z3.861 </boundaryPoint>)
(<boundaryPoint> X-4.893 Y-6.927 Z3.861 </boundaryPoint>)
(<boundaryPoint> X-3.837 Y-5.871 Z3.861 </boundaryPoint>)
(<boundaryPoint> X-4.951 Y-4.951 Z3.861 </boundaryPoint>)
(<boundaryPoint> X-5.872 Y-3.836 Z3.861 </boundaryPoint>)
(<edge> outer )
G1 X-5.98 Y-5.74 Z3.86 F4200.0
G1 F1200.0
G1 E543.382
G1 F4200.0
M101
G1 X-5.87 Y-5.87 Z3.86 F2400.0 E543.391
G1 X-4.91 Y-6.66 Z3.86 F2400.0 E543.457
G1 X-4.13 Y-5.89 Z3.86 F2400.0 E543.514
G1 X-5.09 Y-5.09 Z3.86 F2400.0 E543.58
G1 X-5.89 Y-4.13 Z3.86 F2400.0 E543.646
G1 X-6.66 Y-4.91 Z3.86 F2400.0 E543.703
G1 X-5.98 Y-5.74 Z3.86 F2400.0 E543.76
G1 F1200.0
G1 E543.514
G1 F2400.0
M103
(</edge>)
(</boundaryPerimeter>)
(<infill>)
(<infillBoundary>)
(<infillPoint> X-6.658 Y-4.905 Z2.295 </infillPoint>)
(<infillPoint> X-5.869 Y-5.868 Z2.295 </infillPoint>)
(<infillPoint> X-4.906 Y-6.657 Z2.295 </infillPoint>)
(<infillPoint> X-4.134 Y-5.885 Z2.295 </infillPoint>)
(<infillPoint> X-5.093 Y-5.093 Z2.295 </infillPoint>)
(<infillPoint> X-5.886 Y-4.133 Z2.295 </infillPoint>)
(</infillBoundary>)
;M108 R80.0
G1 X-4.8 Y-6.16 Z3.86 F4200.0
G1 F1200.0
G1 E543.76
G1 F4200.0
M101
G1 X-4.8 Y-5.7 Z3.86 F4800.0 E543.784
G1 X-5.2 Y-5.37 Z3.86 F4800.0 E543.812
G1 X-5.2 Y-6.05 Z3.86 F4800.0 E543.848
G1 X-5.6 Y-5.73 Z3.86 F4800.0 E543.875
G1 X-5.6 Y-4.92 Z3.86 F4800.0 E543.918
G1 X-6.0 Y-4.7 Z3.86 F4800.0 E543.942
G1 X-6.0 Y-5.27 Z3.86 F4800.0 E543.972
G1 F1200.0
G1 E542.972
G1 F4800.0
M103
(</infill>)
(</nestedRing>)
(<nestedRing>)
(<boundaryPerimeter>)
(<boundaryPoint> X-8.474 Y-1.402 Z3.861 </boundaryPoint>)
(<boundaryPoint> X-8.27 Y-2.076 Z3.861 </boundaryPoint>)
(<boundaryPoint> X-7.911 Y-2.165 Z3.861 </boundaryPoint>)
(<boundaryPoint> X-7.116 Y-1.37 Z3.861 </boundaryPoint>)
(<boundaryPoint> X-8.041 Y-0.445 Z3.861 </boundaryPoint>)
(<boundaryPoint> X-8.521 Y-0.925 Z3.861 </boundaryPoint>)
M73 P10 (display progress)
(<edge> outer )
;M108 R40.0
G1 X-4.56 Y-5.92 Z3.86 F4200.0
G1 X-8.48 Y-1.04 Z3.86 F4200.0
G1 X-8.12 Y-1.89 Z3.86 F4200.0
G1 F1200.0
G1 E543.972
G1 F4200.0
M101
G1 X-8.11 Y-1.91 Z3.86 F2400.0 E543.973
G1 X-7.97 Y-1.94 Z3.86 F2400.0 E543.981
G1 X-7.4 Y-1.37 Z3.86 F2400.0 E544.024
G1 X-8.04 Y-0.73 Z3.86 F2400.0 E544.072
G1 X-8.31 Y-1.0 Z3.86 F2400.0 E544.092
G1 X-8.28 Y-1.36 Z3.86 F2400.0 E544.111
G1 X-8.12 Y-1.89 Z3.86 F2400.0 E544.14
G1 F1200.0
G1 E543.14
G1 F2400.0
M103
(</edge>)
(</boundaryPerimeter>)
(<infill>)
(<infillBoundary>)
(<infillPoint> X-8.277 Y-1.363 Z2.295 </infillPoint>)
(<infillPoint> X-8.112 Y-1.909 Z2.295 </infillPoint>)
(<infillPoint> X-7.973 Y-1.944 Z2.295 </infillPoint>)
(<infillPoint> X-7.399 Y-1.37 Z2.295 </infillPoint>)
(<infillPoint> X-8.041 Y-0.728 Z2.295 </infillPoint>)
(<infillPoint> X-8.313 Y-1.0 Z2.295 </infillPoint>)
(</infillBoundary>)
(</infill>)
(</nestedRing>)
(<nestedRing>)
(<boundaryPerimeter>)
(<boundaryPoint> X-1.371 Y-7.115 Z3.861 </boundaryPoint>)
(<boundaryPoint> X-2.165 Y-7.909 Z3.861 </boundaryPoint>)
(<boundaryPoint> X-2.076 Y-8.269 Z3.861 </boundaryPoint>)
(<boundaryPoint> X-1.402 Y-8.473 Z3.861 </boundaryPoint>)
(<boundaryPoint> X-0.843 Y-8.528 Z3.861 </boundaryPoint>)
(<boundaryPoint> X-0.401 Y-8.085 Z3.861 </boundaryPoint>)
(<edge> outer )
G1 X-8.38 Y-1.22 Z3.86 F4200.0
G1 X-4.68 Y-6.01 Z3.86 F4200.0
G1 X-6.04 Y-4.71 Z3.86 F4200.0
G1 X-1.02 Y-8.45 Z3.86 F4200.0
G1 X-1.83 Y-7.85 Z3.86 F4200.0
G1 F1200.0
G1 E544.14
G1 F4200.0
M101
G1 X-1.94 Y-7.97 Z3.86 F2400.0 E544.149
G1 X-1.91 Y-8.11 Z3.86 F2400.0 E544.157
G1 X-1.36 Y-8.28 Z3.86 F2400.0 E544.187
G1 X-0.92 Y-8.32 Z3.86 F2400.0 E544.21
G1 X-0.68 Y-8.09 Z3.86 F2400.0 E544.228
G1 X-1.37 Y-7.4 Z3.86 F2400.0 E544.279
G1 X-1.83 Y-7.85 Z3.86 F2400.0 E544.313
G1 F1200.0
G1 E543.313
G1 F2400.0
M103
(</edge>)
(</boundaryPerimeter>)
(<infill>)
(<infillBoundary>)
(<infillPoint> X-1.371 Y-7.398 Z2.295 </infillPoint>)
(<infillPoint> X-1.944 Y-7.971 Z2.295 </infillPoint>)
(<infillPoint> X-1.909 Y-8.111 Z2.295 </infillPoint>)
(<infillPoint> X-1.363 Y-8.276 Z2.295 </infillPoint>)
(<infillPoint> X-0.918 Y-8.32 Z2.295 </infillPoint>)
(<infillPoint> X-0.684 Y-8.085 Z2.295 </infillPoint>)
(</infillBoundary>)
(</infill>)
(</nestedRing>)
(</rotation>)
(</layer>)
;M108 R56.0
(<layer> 4.131 )
(<supportLayer>)
G1 X-10.88 Y-18.0 Z4.13 F4200.0
G1 F1200.0
G1 E544.313
G1 F4200.0
M101
G1 X10.88 Y-18.0 Z4.13 F4800.0 E545.118
G1 X14.21 Y-16.2 Z4.13 F4800.0 E545.258
G1 X-14.21 Y-16.2 Z4.13 F4800.0 E546.308
G1 X-16.4 Y-14.4 Z4.13 F4800.0 E546.413
G1 X16.4 Y-14.4 Z4.13 F4800.0 E547.626
G1 X18.04 Y-12.6 Z4.13 F4800.0 E547.716
G1 X-18.04 Y-12.6 Z4.13 F4800.0 E549.051
G1 X-19.41 Y-10.8 Z4.13 F4800.0 E549.134
G1 X19.41 Y-10.8 Z4.13 F4800.0 E550.57
G1 X20.37 Y-9.0 Z4.13 F4800.0 E550.645
G1 X-20.37 Y-9.0 Z4.13 F4800.0 E552.152
G1 X-21.16 Y-7.2 Z4.13 F4800.0 E552.225
G1 X-5.19 Y-7.2 Z4.13 F4800.0 E552.815
G1 X-4.7 Y-7.2 Z4.13 F4800.0 E552.833
G1 X-1.92 Y-7.2 Z4.13 F4800.0 E552.936
G1 X-3.78 Y-5.4 Z4.13 F4800.0 E553.031
G1 X21.7 Y-5.4 Z4.13 F4800.0 E553.973
G1 X22.06 Y-3.6 Z4.13 F4800.0 E554.041
G1 X-5.55 Y-3.6 Z4.13 F4800.0 E555.062
G1 X-6.1 Y-3.6 Z4.13 F4800.0 E555.083
G1 X-22.06 Y-3.6 Z4.13 F4800.0 E555.673
G1 X-22.24 Y-1.8 Z4.13 F4800.0 E555.74
G1 X-8.77 Y-1.8 Z4.13 F4800.0 E556.238
G1 F1200.0
G1 E555.543
G1 F4800.0
M103
G1 X-7.97 Y-1.68 Z4.13 F4200.0
G1 X-7.93 Y-1.52 Z4.13 F4200.0
G1 X-7.08 Y-1.8 Z4.13 F4200.0
G1 F1200.0
G1 E556.238
G1 F4200.0
M101
G1 X-6.92 Y-1.8 Z4.13 F4800.0 E556.244
G1 X-6.92 Y-1.8 Z4.13 F4800.0
G1 X22.24 Y-1.8 Z4.13 F4800.0 E557.322
G1 X22.33 Y0.0 Z4.13 F4800.0 E557.388
G1 X-7.92 Y0.0 Z4.13 F4800.0 E558.507
G1 X-8.4 Y0.0 Z4.13 F4800.0 E558.524
G1 X-22.33 Y0.0 Z4.13 F4800.0 E559.04
G1 X-22.24 Y1.8 Z4.13 F4800.0 E559.106
G1 X22.24 Y1.8 Z4.13 F4800.0 E560.751
G1 X22.06 Y3.6 Z4.13 F4800.0 E560.818
G1 X-22.06 Y3.6 Z4.13 F4800.0 E562.449
G1 X-21.7 Y5.4 Z4.13 F4800.0 E562.517
G1 X21.7 Y5.4 Z4.13 F4800.0 E564.122
G1 X21.16 Y7.2 Z4.13 F4800.0 E564.192
G1 X-21.16 Y7.2 Z4.13 F4800.0 E565.756
G1 X-20.37 Y9.0 Z4.13 F4800.0 E565.829
G1 X20.37 Y9.0 Z4.13 F4800.0 E567.335
G1 X19.41 Y10.8 Z4.13 F4800.0 E567.411
G1 X-19.41 Y10.8 Z4.13 F4800.0 E568.847
G1 X-18.04 Y12.6 Z4.13 F4800.0 E568.93
G1 X18.04 Y12.6 Z4.13 F4800.0 E570.265
G1 X16.4 Y14.4 Z4.13 F4800.0 E570.355
G1 X-16.4 Y14.4 Z4.13 F4800.0 E571.567
G1 X-14.21 Y16.2 Z4.13 F4800.0 E571.672
G1 X14.21 Y16.2 Z4.13 F4800.0 E572.723
G1 F1200.0
G1 E571.723
G1 F4800.0
M103
G1 X10.88 Y18.0 Z4.13 F4200.0
G1 F1200.0
G1 E572.723
G1 F4200.0
M101
G1 X-10.88 Y18.0 Z4.13 F4800.0 E573.528
G1 F1200.0
G1 E572.528
G1 F4800.0
M103
G1 X-8.09 Y-0.96 Z4.13 F4200.0
G1 X-7.91 Y-1.5 Z4.13 F4200.0
G1 X-7.03 Y-5.4 Z4.13 F4200.0
G1 F1200.0
G1 E573.528
G1 F4200.0
M101
G1 X-21.7 Y-5.4 Z4.13 F4800.0 E574.07
G1 F1200.0
G1 E573.07
G1 F4800.0
M103
G1 X-5.52 Y-5.4 Z4.13 F4200.0
G1 X-5.19 Y-6.56 Z4.13 F4200.0
G1 X-0.72 Y-7.2 Z4.13 F4200.0
G1 F1200.0
G1 E574.07
G1 F4200.0
M101
G1 X21.16 Y-7.2 Z4.13 F4800.0 E574.879
G1 F1200.0
G1 E573.879
G1 F4800.0
M103
;M108 R40.0
(</supportLayer>)
(<rotation> (-1+1.22464679915e-16j) )
(<nestedRing>)
(<boundaryPerimeter>)
(<boundaryPoint> X-6.882 Y-4.948 Z4.131 </boundaryPoint>)
(<boundaryPoint> X-6.011 Y-6.01 Z4.131 </boundaryPoint>)
(<boundaryPoint> X-4.949 Y-6.881 Z4.131 </boundaryPoint>)
(<boundaryPoint> X-3.892 Y-5.825 Z4.131 </boundaryPoint>)
(<boundaryPoint> X-4.951 Y-4.951 Z4.131 </boundaryPoint>)
(<boundaryPoint> X-5.826 Y-3.892 Z4.131 </boundaryPoint>)
(<edge> outer )
G1 X-6.17 Y-5.5 Z4.13 F4200.0
G1 F1200.0
G1 E574.879
G1 F4200.0
M101
G1 X-5.87 Y-5.87 Z4.13 F2400.0 E574.904
G1 X-4.96 Y-6.61 Z4.13 F2400.0 E574.966
G1 X-4.19 Y-5.84 Z4.13 F2400.0 E575.024
G1 X-5.09 Y-5.09 Z4.13 F2400.0 E575.085
G1 X-5.84 Y-4.19 Z4.13 F2400.0 E575.147
G1 X-6.61 Y-4.96 Z4.13 F2400.0 E575.205
G1 X-6.17 Y-5.5 Z4.13 F2400.0 E575.242
G1 F1200.0
G1 E575.242
G1 F2400.0
M103
(</edge>)
(</boundaryPerimeter>)
(<infill>)
(<infillBoundary>)
(<infillPoint> X-6.612 Y-4.961 Z2.565 </infillPoint>)
(<infillPoint> X-5.869 Y-5.868 Z2.565 </infillPoint>)
(<infillPoint> X-4.962 Y-6.611 Z2.565 </infillPoint>)
(<infillPoint> X-4.189 Y-5.839 Z2.565 </infillPoint>)
(<infillPoint> X-5.093 Y-5.093 Z2.565 </infillPoint>)
(<infillPoint> X-5.84 Y-4.189 Z2.565 </infillPoint>)
(</infillBoundary>)
;M108 R80.0
G1 X-5.7 Y-4.8 Z4.13 F4200.0
G1 F1200.0
G1 E575.242
G1 F4200.0
M101
G1 X-6.06 Y-4.8 Z4.13 F4800.0 E575.261
G1 X-6.06 Y-5.2 Z4.13 F4800.0 E575.282
G1 X-5.37 Y-5.2 Z4.13 F4800.0 E575.318
G1 X-5.73 Y-5.6 Z4.13 F4800.0 E575.347
G1 X-4.92 Y-5.6 Z4.13 F4800.0 E575.389
G1 X-4.75 Y-6.0 Z4.13 F4800.0 E575.412
G1 X-5.27 Y-6.0 Z4.13 F4800.0 E575.439
G1 F1200.0
G1 E574.439
G1 F4800.0
M103
(</infill>)
(</nestedRing>)
(<nestedRing>)
(<boundaryPerimeter>)
(<boundaryPoint> X-1.32 Y-7.166 Z4.131 </boundaryPoint>)
(<boundaryPoint> X-2.087 Y-7.933 Z4.131 </boundaryPoint>)
(<boundaryPoint> X-1.997 Y-8.292 Z4.131 </boundaryPoint>)
(<boundaryPoint> X-1.402 Y-8.473 Z4.131 </boundaryPoint>)
(<boundaryPoint> X-0.635 Y-8.549 Z4.131 </boundaryPoint>)
(<boundaryPoint> X-0.286 Y-8.2 Z4.131 </boundaryPoint>)
(<edge> outer )
;M108 R40.0
G1 X-6.18 Y-4.8 Z4.13 F4200.0
G1 X-0.93 Y-8.46 Z4.13 F4200.0
G1 X-1.53 Y-7.66 Z4.13 F4200.0
G1 F1200.0
G1 E575.439
G1 F4200.0
M101
G1 X-1.87 Y-8.0 Z4.13 F2400.0 E575.464
G1 X-1.83 Y-8.13 Z4.13 F2400.0 E575.472
G1 X-1.36 Y-8.28 Z4.13 F2400.0 E575.498
G1 X-0.71 Y-8.34 Z4.13 F2400.0 E575.532
G1 X-0.57 Y-8.2 Z4.13 F2400.0 E575.543
G1 X-1.32 Y-7.45 Z4.13 F2400.0 E575.599
G1 X-1.53 Y-7.66 Z4.13 F2400.0 E575.615
G1 F1200.0
G1 E574.615
G1 F2400.0
M103
(</edge>)
(</boundaryPerimeter>)
(<infill>)
(<infillBoundary>)
(<infillPoint> X-1.32 Y-7.449 Z2.565 </infillPoint>)
(<infillPoint> X-1.865 Y-7.994 Z2.565 </infillPoint>)
(<infillPoint> X-1.831 Y-8.134 Z2.565 </infillPoint>)
(<infillPoint> X-1.363 Y-8.276 Z2.565 </infillPoint>)
(<infillPoint> X-0.709 Y-8.341 Z2.565 </infillPoint>)
(<infillPoint> X-0.569 Y-8.2 Z2.565 </infillPoint>)
(</infillBoundary>)
(</infill>)
(</nestedRing>)
(<nestedRing>)
(<boundaryPerimeter>)
(<boundaryPoint> X-8.474 Y-1.402 Z4.131 </boundaryPoint>)
(<boundaryPoint> X-8.294 Y-1.997 Z4.131 </boundaryPoint>)
(<boundaryPoint> X-7.934 Y-2.086 Z4.131 </boundaryPoint>)
(<boundaryPoint> X-7.167 Y-1.319 Z4.131 </boundaryPoint>)
(<boundaryPoint> X-8.156 Y-0.33 Z4.131 </boundaryPoint>)
(<boundaryPoint> X-8.542 Y-0.716 Z4.131 </boundaryPoint>)
(<edge> outer )
G1 X-1.16 Y-8.42 Z4.13 F4200.0
G1 X-8.42 Y-1.16 Z4.13 F4200.0
G1 X-8.23 Y-1.52 Z4.13 F4200.0
G1 F1200.0
G1 E575.615
G1 F4200.0
M101
G1 X-8.14 Y-1.83 Z4.13 F2400.0 E575.632
G1 X-8.0 Y-1.87 Z4.13 F2400.0 E575.64
G1 X-7.45 Y-1.32 Z4.13 F2400.0 E575.681
G1 X-8.16 Y-0.61 Z4.13 F2400.0 E575.733
G1 X-8.33 Y-0.79 Z4.13 F2400.0 E575.747
G1 X-8.28 Y-1.36 Z4.13 F2400.0 E575.777
G1 X-8.23 Y-1.52 Z4.13 F2400.0 E575.785
G1 F1200.0
G1 E574.785
G1 F2400.0
M103
(</edge>)
(</boundaryPerimeter>)
(<infill>)
(<infillBoundary>)
(<infillPoint> X-8.277 Y-1.363 Z2.565 </infillPoint>)
(<infillPoint> X-8.136 Y-1.83 Z2.565 </infillPoint>)
(<infillPoint> X-7.996 Y-1.865 Z2.565 </infillPoint>)
(<infillPoint> X-7.45 Y-1.319 Z2.565 </infillPoint>)
(<infillPoint> X-7.905 Y-0.864 Z2.565 </infillPoint>)
(<infillPoint> X-8.292 Y-0.749 Z2.565 </infillPoint>)
(<infillPoint> X-8.334 Y-0.79 Z2.565 </infillPoint>)
(</infillBoundary>)
(</infill>)
(</nestedRing>)
(</rotation>)
(</layer>)
;M108 R56.0
(<layer> 4.401 )
(<supportLayer>)
G1 X-10.88 Y-18.0 Z4.4 F4200.0
G1 F1200.0
G1 E575.785
G1 F4200.0
M101
G1 X10.88 Y-18.0 Z4.4 F4800.0 E576.59
G1 X14.21 Y-16.2 Z4.4 F4800.0 E576.73
G1 X-14.21 Y-16.2 Z4.4 F4800.0 E577.781
G1 X-16.4 Y-14.4 Z4.4 F4800.0 E577.886
G1 X16.4 Y-14.4 Z4.4 F4800.0 E579.098
G1 X18.04 Y-12.6 Z4.4 F4800.0 E579.188
G1 X-18.04 Y-12.6 Z4.4 F4800.0 E580.523
G1 X-19.41 Y-10.8 Z4.4 F4800.0 E580.606
G1 X19.41 Y-10.8 Z4.4 F4800.0 E582.042
G1 X20.37 Y-9.0 Z4.4 F4800.0 E582.118
G1 X-20.37 Y-9.0 Z4.4 F4800.0 E583.624
G1 X-21.16 Y-7.2 Z4.4 F4800.0 E583.697
G1 X-5.19 Y-7.2 Z4.4 F4800.0 E584.287
G1 X-4.8 Y-7.2 Z4.4 F4800.0 E584.302
G1 X-1.82 Y-7.2 Z4.4 F4800.0 E584.412
G1 X-3.78 Y-5.4 Z4.4 F4800.0 E584.51
G1 X21.7 Y-5.4 Z4.4 F4800.0 E585.452
G1 X22.06 Y-3.6 Z4.4 F4800.0 E585.52
G1 X-5.55 Y-3.6 Z4.4 F4800.0 E586.541
G1 X-6.0 Y-3.6 Z4.4 F4800.0 E586.558
G1 X-22.06 Y-3.6 Z4.4 F4800.0 E587.152
G1 X-22.24 Y-1.8 Z4.4 F4800.0 E587.218
G1 X-8.77 Y-1.8 Z4.4 F4800.0 E587.716
G1 F1200.0
G1 E587.124
G1 F4800.0
M103
G1 X-7.97 Y-1.68 Z4.4 F4200.0
G1 X-8.03 Y-1.52 Z4.4 F4200.0
G1 X-7.18 Y-1.8 Z4.4 F4200.0
G1 F1200.0
G1 E587.716
G1 F4200.0
M101
G1 X-6.92 Y-1.8 Z4.4 F4800.0 E587.726
G1 X-6.92 Y-1.8 Z4.4 F4800.0
G1 X22.24 Y-1.8 Z4.4 F4800.0 E588.804
G1 X22.33 Y0.0 Z4.4 F4800.0 E588.871
G1 X-8.36 Y0.0 Z4.4 F4800.0 E590.006
G1 X-8.94 Y0.0 Z4.4 F4800.0 E590.027
G1 X-22.33 Y0.0 Z4.4 F4800.0 E590.522
G1 X-22.24 Y1.8 Z4.4 F4800.0 E590.589
G1 X22.24 Y1.8 Z4.4 F4800.0 E592.233
G1 X22.06 Y3.6 Z4.4 F4800.0 E592.3
G1 X-22.06 Y3.6 Z4.4 F4800.0 E593.932
G1 X-21.7 Y5.4 Z4.4 F4800.0 E594.0
G1 X21.7 Y5.4 Z4.4 F4800.0 E595.605
G1 X21.16 Y7.2 Z4.4 F4800.0 E595.674
G1 X-21.16 Y7.2 Z4.4 F4800.0 E597.239
G1 X-20.37 Y9.0 Z4.4 F4800.0 E597.311
G1 X20.37 Y9.0 Z4.4 F4800.0 E598.818
G1 X19.41 Y10.8 Z4.4 F4800.0 E598.893
G1 X-19.41 Y10.8 Z4.4 F4800.0 E600.329
G1 X-18.04 Y12.6 Z4.4 F4800.0 E600.413
G1 X18.04 Y12.6 Z4.4 F4800.0 E601.747
G1 X16.4 Y14.4 Z4.4 F4800.0 E601.837
G1 X-16.4 Y14.4 Z4.4 F4800.0 E603.05
G1 X-14.21 Y16.2 Z4.4 F4800.0 E603.155
G1 X14.21 Y16.2 Z4.4 F4800.0 E604.205
G1 F1200.0
G1 E603.205
G1 F4800.0
M103
G1 X10.88 Y18.0 Z4.4 F4200.0
G1 F1200.0
G1 E604.205
G1 F4200.0
M101
G1 X-10.88 Y18.0 Z4.4 F4800.0 E605.01
G1 F1200.0
G1 E604.01
G1 F4800.0
M103
G1 X-8.09 Y-0.96 Z4.4 F4200.0
G1 X-7.93 Y-1.41 Z4.4 F4200.0
G1 X-7.03 Y-5.4 Z4.4 F4200.0
G1 F1200.0
G1 E605.01
G1 F4200.0
M101
G1 X-21.7 Y-5.4 Z4.4 F4800.0 E605.553
G1 F1200.0
G1 E604.553
G1 F4800.0
M103
G1 X-5.52 Y-5.4 Z4.4 F4200.0
G1 X-5.29 Y-6.55 Z4.4 F4200.0
G1 X-0.72 Y-7.2 Z4.4 F4200.0
G1 F1200.0
G1 E605.553
G1 F4200.0
M101
G1 X21.16 Y-7.2 Z4.4 F4800.0 E606.361
G1 F1200.0
G1 E605.361
G1 F4800.0
M103
;M108 R40.0
(</supportLayer>)
(<rotation> (6.12323399574e-17+1j) )
(<nestedRing>)
(<boundaryPerimeter>)
(<boundaryPoint> X-5.005 Y-6.835 Z4.401 </boundaryPoint>)
(<boundaryPoint> X-3.948 Y-5.779 Z4.401 </boundaryPoint>)
(<boundaryPoint> X-4.951 Y-4.951 Z4.401 </boundaryPoint>)
(<boundaryPoint> X-5.779 Y-3.948 Z4.401 </boundaryPoint>)
(<boundaryPoint> X-6.836 Y-5.005 Z4.401 </boundaryPoint>)
(<boundaryPoint> X-6.011 Y-6.01 Z4.401 </boundaryPoint>)
(<edge> outer )
G1 X-5.85 Y-5.88 Z4.4 F4200.0
G1 F1200.0
G1 E606.361
G1 F4200.0
M101
G1 X-5.02 Y-6.57 Z4.4 F2400.0 E606.418
G1 X-4.25 Y-5.79 Z4.4 F2400.0 E606.476
G1 X-5.09 Y-5.09 Z4.4 F2400.0 E606.534
G1 X-5.79 Y-4.25 Z4.4 F2400.0 E606.592
G1 X-6.57 Y-5.02 Z4.4 F2400.0 E606.65
G1 X-5.87 Y-5.87 Z4.4 F2400.0 E606.708
G1 X-5.85 Y-5.88 Z4.4 F2400.0 E606.709
G1 F1200.0
G1 E606.709
G1 F2400.0
M103
(</edge>)
(</boundaryPerimeter>)
(<infill>)
(<infillBoundary>)
(<infillPoint> X-5.018 Y-6.566 Z2.835 </infillPoint>)
(<infillPoint> X-4.245 Y-5.793 Z2.835 </infillPoint>)
(<infillPoint> X-5.093 Y-5.093 Z2.835 </infillPoint>)
(<infillPoint> X-5.793 Y-4.245 Z2.835 </infillPoint>)
(<infillPoint> X-6.566 Y-5.018 Z2.835 </infillPoint>)
(<infillPoint> X-5.869 Y-5.868 Z2.835 </infillPoint>)
(</infillBoundary>)
;M108 R80.0
G1 X-5.2 Y-6.05 Z4.4 F4200.0
G1 F1200.0
G1 E606.709
G1 F4200.0
M101
G1 X-5.2 Y-5.37 Z4.4 F4800.0 E606.746
G1 X-5.6 Y-5.73 Z4.4 F4800.0 E606.774
G1 X-5.6 Y-4.92 Z4.4 F4800.0 E606.817
G1 X-6.0 Y-4.85 Z4.4 F4800.0 E606.838
G1 X-6.0 Y-5.27 Z4.4 F4800.0 E606.86
G1 F1200.0
G1 E605.86
G1 F4800.0
M103
(</infill>)
(</nestedRing>)
(<nestedRing>)
(<boundaryPerimeter>)
(<boundaryPoint> X-8.474 Y-1.402 Z4.401 </boundaryPoint>)
(<boundaryPoint> X-8.317 Y-1.918 Z4.401 </boundaryPoint>)
(<boundaryPoint> X-7.958 Y-2.008 Z4.401 </boundaryPoint>)
(<boundaryPoint> X-7.218 Y-1.268 Z4.401 </boundaryPoint>)
(<boundaryPoint> X-8.015 Y-0.471 Z4.401 </boundaryPoint>)
(<boundaryPoint> X-8.537 Y-0.369 Z4.401 </boundaryPoint>)
(<boundaryPoint> X-8.517 Y-0.964 Z4.401 </boundaryPoint>)
(<edge> outer )
;M108 R40.0
G1 X-4.55 Y-6.1 Z4.4 F4200.0
G1 X-8.51 Y-0.87 Z4.4 F4200.0
G1 X-8.0 Y-1.77 Z4.4 F4200.0
G1 F1200.0
G1 E606.86
G1 F4200.0
M101
G1 X-7.5 Y-1.27 Z4.4 F2400.0 E606.898
G1 X-8.12 Y-0.65 Z4.4 F2400.0 E606.944
G1 X-8.35 Y-0.59 Z4.4 F2400.0 E606.957
G1 X-8.28 Y-1.36 Z4.4 F2400.0 E606.998
G1 X-8.16 Y-1.75 Z4.4 F2400.0 E607.019
G1 X-8.02 Y-1.79 Z4.4 F2400.0 E607.027
G1 X-8.0 Y-1.77 Z4.4 F2400.0 E607.028
G1 F1200.0
G1 E606.028
G1 F2400.0
M103
(</edge>)
(</boundaryPerimeter>)
(<infill>)
(<infillBoundary>)
(<infillPoint> X-8.277 Y-1.363 Z2.835 </infillPoint>)
(<infillPoint> X-8.159 Y-1.752 Z2.835 </infillPoint>)
(<infillPoint> X-8.019 Y-1.786 Z2.835 </infillPoint>)
(<infillPoint> X-7.501 Y-1.268 Z2.835 </infillPoint>)
(<infillPoint> X-8.113 Y-0.656 Z2.835 </infillPoint>)
(<infillPoint> X-8.211 Y-0.636 Z2.835 </infillPoint>)
(<infillPoint> X-8.324 Y-0.748 Z2.835 </infillPoint>)
(</infillBoundary>)
(</infill>)
(</nestedRing>)
(<nestedRing>)
(<boundaryPerimeter>)
(<boundaryPoint> X-1.269 Y-7.217 Z4.401 </boundaryPoint>)
(<boundaryPoint> X-2.009 Y-7.957 Z4.401 </boundaryPoint>)
(<boundaryPoint> X-1.918 Y-8.316 Z4.401 </boundaryPoint>)
(<boundaryPoint> X-1.402 Y-8.473 Z4.401 </boundaryPoint>)
(<boundaryPoint> X-0.426 Y-8.569 Z4.401 </boundaryPoint>)
M73 P11 (display progress)
(<boundaryPoint> X-0.171 Y-8.315 Z4.401 </boundaryPoint>)
(<edge> outer )
G1 X-8.42 Y-1.06 Z4.4 F4200.0
G1 X-4.61 Y-6.14 Z4.4 F4200.0
G1 X-6.11 Y-4.56 Z4.4 F4200.0
G1 X-0.87 Y-8.5 Z4.4 F4200.0
G1 X-1.78 Y-8.04 Z4.4 F4200.0
G1 F1200.0
G1 E607.028
G1 F4200.0
M101
G1 X-1.75 Y-8.16 Z4.4 F2400.0 E607.035
G1 X-1.36 Y-8.28 Z4.4 F2400.0 E607.056
G1 X-0.5 Y-8.36 Z4.4 F2400.0 E607.102
G1 X-0.45 Y-8.32 Z4.4 F2400.0 E607.105
G1 X-1.27 Y-7.5 Z4.4 F2400.0 E607.166
G1 X-1.79 Y-8.02 Z4.4 F2400.0 E607.205
G1 X-1.78 Y-8.04 Z4.4 F2400.0 E607.206
G1 F1200.0
G1 E606.206
G1 F2400.0
M103
(</edge>)
(</boundaryPerimeter>)
(<infill>)
(<infillBoundary>)
(<infillPoint> X-1.269 Y-7.5 Z2.835 </infillPoint>)
(<infillPoint> X-1.787 Y-8.018 Z2.835 </infillPoint>)
(<infillPoint> X-1.752 Y-8.158 Z2.835 </infillPoint>)
(<infillPoint> X-1.363 Y-8.276 Z2.835 </infillPoint>)
(<infillPoint> X-0.5 Y-8.361 Z2.835 </infillPoint>)
(<infillPoint> X-0.454 Y-8.315 Z2.835 </infillPoint>)
(</infillBoundary>)
(</infill>)
(</nestedRing>)
(</rotation>)
(</layer>)
;M108 R56.0
(<layer> 4.671 )
(<supportLayer>)
G1 X-10.88 Y-18.0 Z4.67 F4200.0
G1 F1200.0
G1 E607.206
G1 F4200.0
M101
G1 X10.88 Y-18.0 Z4.67 F4800.0 E608.011
G1 X14.21 Y-16.2 Z4.67 F4800.0 E608.151
G1 X-14.21 Y-16.2 Z4.67 F4800.0 E609.201
G1 X-16.4 Y-14.4 Z4.67 F4800.0 E609.306
G1 X16.4 Y-14.4 Z4.67 F4800.0 E610.519
G1 X18.04 Y-12.6 Z4.67 F4800.0 E610.609
G1 X-18.04 Y-12.6 Z4.67 F4800.0 E611.943
G1 X-19.41 Y-10.8 Z4.67 F4800.0 E612.027
G1 X19.41 Y-10.8 Z4.67 F4800.0 E613.463
G1 X20.37 Y-9.0 Z4.67 F4800.0 E613.538
G1 X-20.37 Y-9.0 Z4.67 F4800.0 E615.045
G1 X-21.16 Y-7.2 Z4.67 F4800.0 E615.117
G1 X-5.2 Y-7.2 Z4.67 F4800.0 E615.708
G1 X-4.82 Y-7.2 Z4.67 F4800.0 E615.721
G1 X-1.8 Y-7.2 Z4.67 F4800.0 E615.833
G1 X-3.78 Y-5.4 Z4.67 F4800.0 E615.932
G1 X21.7 Y-5.4 Z4.67 F4800.0 E616.874
G1 X22.06 Y-3.6 Z4.67 F4800.0 E616.942
G1 X-5.55 Y-3.6 Z4.67 F4800.0 E617.963
G1 X-5.98 Y-3.6 Z4.67 F4800.0 E617.979
G1 X-22.06 Y-3.6 Z4.67 F4800.0 E618.574
G1 X-22.24 Y-1.8 Z4.67 F4800.0 E618.641
G1 X-8.77 Y-1.8 Z4.67 F4800.0 E619.138
G1 F1200.0
G1 E618.569
G1 F4800.0
M103
G1 X-7.97 Y-1.68 Z4.67 F4200.0
G1 X-8.06 Y-1.52 Z4.67 F4200.0
G1 X-7.21 Y-1.8 Z4.67 F4200.0
G1 F1200.0
G1 E619.138
G1 F4200.0
M101
G1 X-6.92 Y-1.8 Z4.67 F4800.0 E619.149
G1 X-6.92 Y-1.8 Z4.67 F4800.0
G1 X22.24 Y-1.8 Z4.67 F4800.0 E620.227
G1 X22.33 Y0.0 Z4.67 F4800.0 E620.294
G1 X-7.92 Y0.0 Z4.67 F4800.0 E621.412
G1 X-8.79 Y0.0 Z4.67 F4800.0 E621.445
G1 X-22.33 Y0.0 Z4.67 F4800.0 E621.945
G1 X-22.24 Y1.8 Z4.67 F4800.0 E622.012
G1 X22.24 Y1.8 Z4.67 F4800.0 E623.656
G1 X22.06 Y3.6 Z4.67 F4800.0 E623.723
G1 X-22.06 Y3.6 Z4.67 F4800.0 E625.355
G1 X-21.7 Y5.4 Z4.67 F4800.0 E625.422
G1 X21.7 Y5.4 Z4.67 F4800.0 E627.027
G1 X21.16 Y7.2 Z4.67 F4800.0 E627.097
G1 X-21.16 Y7.2 Z4.67 F4800.0 E628.662
G1 X-20.37 Y9.0 Z4.67 F4800.0 E628.734
G1 X20.37 Y9.0 Z4.67 F4800.0 E630.241
G1 X19.41 Y10.8 Z4.67 F4800.0 E630.316
G1 X-19.41 Y10.8 Z4.67 F4800.0 E631.752
G1 X-18.04 Y12.6 Z4.67 F4800.0 E631.836
G1 X18.04 Y12.6 Z4.67 F4800.0 E633.17
G1 X16.4 Y14.4 Z4.67 F4800.0 E633.26
G1 X-16.4 Y14.4 Z4.67 F4800.0 E634.473
G1 X-14.21 Y16.2 Z4.67 F4800.0 E634.578
G1 X14.21 Y16.2 Z4.67 F4800.0 E635.628
G1 F1200.0
G1 E634.628
G1 F4800.0
M103
G1 X10.88 Y18.0 Z4.67 F4200.0
G1 F1200.0
G1 E635.628
G1 F4200.0
M101
G1 X-10.88 Y18.0 Z4.67 F4800.0 E636.433
G1 F1200.0
G1 E635.433
G1 F4800.0
M103
G1 X-8.09 Y-0.96 Z4.67 F4200.0
G1 X-7.93 Y-1.39 Z4.67 F4200.0
G1 X-7.03 Y-5.4 Z4.67 F4200.0
G1 F1200.0
G1 E636.433
G1 F4200.0
M101
G1 X-21.7 Y-5.4 Z4.67 F4800.0 E636.976
G1 F1200.0
G1 E635.976
G1 F4800.0
M103
G1 X-0.72 Y-7.2 Z4.67 F4200.0
G1 F1200.0
G1 E636.976
G1 F4200.0
M101
G1 X21.16 Y-7.2 Z4.67 F4800.0 E637.784
G1 F1200.0
G1 E636.784
G1 F4800.0
M103
;M108 R40.0
(</supportLayer>)
(<rotation> (-1+1.22464679915e-16j) )
(<nestedRing>)
(<boundaryPerimeter>)
(<boundaryPoint> X-6.011 Y-6.01 Z4.671 </boundaryPoint>)
(<boundaryPoint> X-5.018 Y-6.825 Z4.671 </boundaryPoint>)
(<boundaryPoint> X-3.961 Y-5.768 Z4.671 </boundaryPoint>)
(<boundaryPoint> X-4.951 Y-4.951 Z4.671 </boundaryPoint>)
(<boundaryPoint> X-5.769 Y-3.961 Z4.671 </boundaryPoint>)
(<boundaryPoint> X-6.825 Y-5.018 Z4.671 </boundaryPoint>)
(<edge> outer )
G1 X-6.05 Y-5.65 Z4.67 F4200.0
G1 F1200.0
G1 E637.784
G1 F4200.0
M101
G1 X-5.87 Y-5.87 Z4.67 F2400.0 E637.799
G1 X-5.03 Y-6.56 Z4.67 F2400.0 E637.857
G1 X-4.26 Y-5.78 Z4.67 F2400.0 E637.914
G1 X-5.09 Y-5.09 Z4.67 F2400.0 E637.971
G1 X-5.78 Y-4.26 Z4.67 F2400.0 E638.029
G1 X-6.56 Y-5.03 Z4.67 F2400.0 E638.086
G1 X-6.05 Y-5.65 Z4.67 F2400.0 E638.129
G1 F1200.0
G1 E638.129
G1 F2400.0
M103
(</edge>)
(</boundaryPerimeter>)
(<infill>)
(<infillBoundary>)
(<infillPoint> X-5.869 Y-5.868 Z3.105 </infillPoint>)
(<infillPoint> X-5.031 Y-6.555 Z3.105 </infillPoint>)
(<infillPoint> X-4.258 Y-5.782 Z3.105 </infillPoint>)
(<infillPoint> X-5.093 Y-5.093 Z3.105 </infillPoint>)
(<infillPoint> X-5.783 Y-4.258 Z3.105 </infillPoint>)
(<infillPoint> X-6.555 Y-5.031 Z3.105 </infillPoint>)
(</infillBoundary>)
;M108 R80.0
G1 X-5.37 Y-5.2 Z4.67 F4200.0
G1 F1200.0
G1 E638.129
G1 F4200.0
M101
G1 X-6.06 Y-5.2 Z4.67 F4800.0 E638.165
G1 X-5.73 Y-5.6 Z4.67 F4800.0 E638.192
G1 X-4.92 Y-5.6 Z4.67 F4800.0 E638.235
G1 X-4.87 Y-6.0 Z4.67 F4800.0 E638.256
G1 X-5.27 Y-6.0 Z4.67 F4800.0 E638.277
G1 F1200.0
G1 E637.277
G1 F4800.0
M103
(</infill>)
(</nestedRing>)
(<nestedRing>)
(<boundaryPerimeter>)
(<boundaryPoint> X-1.257 Y-7.229 Z4.671 </boundaryPoint>)
(<boundaryPoint> X-1.99 Y-7.962 Z4.671 </boundaryPoint>)
(<boundaryPoint> X-1.901 Y-8.322 Z4.671 </boundaryPoint>)
(<boundaryPoint> X-1.402 Y-8.473 Z4.671 </boundaryPoint>)
(<boundaryPoint> X-0.776 Y-8.534 Z4.671 </boundaryPoint>)
(<boundaryPoint> X-0.246 Y-8.443 Z4.671 </boundaryPoint>)
(<boundaryPoint> X-0.511 Y-7.975 Z4.671 </boundaryPoint>)
(<edge> outer )
;M108 R40.0
G1 X-6.2 Y-4.66 Z4.67 F4200.0
G1 X-0.84 Y-8.49 Z4.67 F4200.0
G1 X-1.57 Y-7.82 Z4.67 F4200.0
G1 F1200.0
G1 E638.277
G1 F4200.0
M101
G1 X-1.77 Y-8.02 Z4.67 F2400.0 E638.292
G1 X-1.73 Y-8.16 Z4.67 F2400.0 E638.3
G1 X-1.36 Y-8.28 Z4.67 F2400.0 E638.32
G1 X-0.4 Y-8.37 Z4.67 F2400.0 E638.371
G1 X-1.26 Y-7.51 Z4.67 F2400.0 E638.436
G1 X-1.57 Y-7.82 Z4.67 F2400.0 E638.459
G1 F1200.0
G1 E637.459
G1 F2400.0
M103
(</edge>)
(</boundaryPerimeter>)
(<infill>)
(<infillBoundary>)
(<infillPoint> X-1.257 Y-7.512 Z3.105 </infillPoint>)
(<infillPoint> X-1.769 Y-8.024 Z3.105 </infillPoint>)
(<infillPoint> X-1.734 Y-8.164 Z3.105 </infillPoint>)
(<infillPoint> X-1.363 Y-8.276 Z3.105 </infillPoint>)
(<infillPoint> X-0.783 Y-8.332 Z3.105 </infillPoint>)
(<infillPoint> X-0.647 Y-8.309 Z3.105 </infillPoint>)
(<infillPoint> X-0.604 Y-8.217 Z3.105 </infillPoint>)
(<infillPoint> X-0.672 Y-8.097 Z3.105 </infillPoint>)
(</infillBoundary>)
(</infill>)
(</nestedRing>)
(<nestedRing>)
(<boundaryPerimeter>)
(<boundaryPoint> X-8.474 Y-1.402 Z4.671 </boundaryPoint>)
(<boundaryPoint> X-8.323 Y-1.901 Z4.671 </boundaryPoint>)
(<boundaryPoint> X-7.964 Y-1.99 Z4.671 </boundaryPoint>)
(<boundaryPoint> X-7.23 Y-1.256 Z4.671 </boundaryPoint>)
(<boundaryPoint> X-8.355 Y-0.131 Z4.671 </boundaryPoint>)
(<boundaryPoint> X-8.577 Y-0.353 Z4.671 </boundaryPoint>)
(<edge> outer )
G1 X-1.06 Y-8.44 Z4.67 F4200.0
G1 X-8.45 Y-1.06 Z4.67 F4200.0
G1 X-8.21 Y-1.6 Z4.67 F4200.0
G1 F1200.0
G1 E638.459
G1 F4200.0
M101
G1 X-8.16 Y-1.73 Z4.67 F2400.0 E638.466
G1 X-8.03 Y-1.77 Z4.67 F2400.0 E638.474
G1 X-7.51 Y-1.26 Z4.67 F2400.0 E638.512
G1 X-8.36 Y-0.41 Z4.67 F2400.0 E638.575
G1 X-8.37 Y-0.43 Z4.67 F2400.0 E638.576
G1 X-8.28 Y-1.36 Z4.67 F2400.0 E638.626
G1 X-8.21 Y-1.6 Z4.67 F2400.0 E638.639
G1 F1200.0
G1 E637.639
G1 F2400.0
M103
(</edge>)
(</boundaryPerimeter>)
(<infill>)
(<infillBoundary>)
(<infillPoint> X-8.277 Y-1.363 Z3.105 </infillPoint>)
(<infillPoint> X-8.165 Y-1.734 Z3.105 </infillPoint>)
(<infillPoint> X-8.026 Y-1.769 Z3.105 </infillPoint>)
(<infillPoint> X-7.513 Y-1.256 Z3.105 </infillPoint>)
(<infillPoint> X-8.355 Y-0.414 Z3.105 </infillPoint>)
(<infillPoint> X-8.369 Y-0.428 Z3.105 </infillPoint>)
(</infillBoundary>)
(</infill>)
(</nestedRing>)
(</rotation>)
(</layer>)
;M108 R56.0
(<layer> 4.941 )
(<supportLayer>)
G1 X-10.88 Y-18.0 Z4.94 F4200.0
G1 F1200.0
G1 E638.639
G1 F4200.0
M101
G1 X10.88 Y-18.0 Z4.94 F4800.0 E639.443
G1 X14.21 Y-16.2 Z4.94 F4800.0 E639.583
G1 X-14.21 Y-16.2 Z4.94 F4800.0 E640.634
G1 X-16.4 Y-14.4 Z4.94 F4800.0 E640.739
G1 X16.4 Y-14.4 Z4.94 F4800.0 E641.952
G1 X18.04 Y-12.6 Z4.94 F4800.0 E642.042
G1 X-18.04 Y-12.6 Z4.94 F4800.0 E643.376
G1 X-19.41 Y-10.8 Z4.94 F4800.0 E643.46
G1 X19.41 Y-10.8 Z4.94 F4800.0 E644.895
G1 X20.37 Y-9.0 Z4.94 F4800.0 E644.971
G1 X-20.37 Y-9.0 Z4.94 F4800.0 E646.478
G1 X-21.16 Y-7.2 Z4.94 F4800.0 E646.55
G1 X-5.2 Y-7.2 Z4.94 F4800.0 E647.14
G1 X-4.72 Y-7.2 Z4.94 F4800.0 E647.158
G1 X-1.9 Y-7.2 Z4.94 F4800.0 E647.262
G1 X-3.78 Y-5.4 Z4.94 F4800.0 E647.358
G1 X21.7 Y-5.4 Z4.94 F4800.0 E648.3
G1 X22.06 Y-3.6 Z4.94 F4800.0 E648.368
G1 X-5.55 Y-3.6 Z4.94 F4800.0 E649.389
G1 X-6.08 Y-3.6 Z4.94 F4800.0 E649.409
G1 X-22.06 Y-3.6 Z4.94 F4800.0 E650.0
G1 X-22.24 Y-1.8 Z4.94 F4800.0 E650.067
G1 X-8.77 Y-1.8 Z4.94 F4800.0 E650.565
G1 F1200.0
G1 E649.894
G1 F4800.0
M103
G1 X-7.97 Y-1.68 Z4.94 F4200.0
G1 X-7.95 Y-1.52 Z4.94 F4200.0
G1 X-7.1 Y-1.8 Z4.94 F4200.0
G1 F1200.0
G1 E650.565
G1 F4200.0
M101
G1 X-6.92 Y-1.8 Z4.94 F4800.0 E650.571
G1 X-6.92 Y-1.8 Z4.94 F4800.0
G1 X22.24 Y-1.8 Z4.94 F4800.0 E651.649
G1 X22.33 Y0.0 Z4.94 F4800.0 E651.716
G1 X-8.12 Y0.0 Z4.94 F4800.0 E652.842
G1 X-8.76 Y0.0 Z4.94 F4800.0 E652.866
G1 X-22.33 Y0.0 Z4.94 F4800.0 E653.367
G1 X-22.24 Y1.8 Z4.94 F4800.0 E653.434
G1 X22.24 Y1.8 Z4.94 F4800.0 E655.079
G1 X22.06 Y3.6 Z4.94 F4800.0 E655.145
G1 X-22.06 Y3.6 Z4.94 F4800.0 E656.777
G1 X-21.7 Y5.4 Z4.94 F4800.0 E656.845
G1 X21.7 Y5.4 Z4.94 F4800.0 E658.45
G1 X21.16 Y7.2 Z4.94 F4800.0 E658.519
G1 X-21.16 Y7.2 Z4.94 F4800.0 E660.084
G1 X-20.37 Y9.0 Z4.94 F4800.0 E660.157
G1 X20.37 Y9.0 Z4.94 F4800.0 E661.663
G1 X19.41 Y10.8 Z4.94 F4800.0 E661.739
G1 X-19.41 Y10.8 Z4.94 F4800.0 E663.174
G1 X-18.04 Y12.6 Z4.94 F4800.0 E663.258
G1 X18.04 Y12.6 Z4.94 F4800.0 E664.592
G1 X16.4 Y14.4 Z4.94 F4800.0 E664.682
G1 X-16.4 Y14.4 Z4.94 F4800.0 E665.895
G1 X-14.21 Y16.2 Z4.94 F4800.0 E666.0
G1 X14.21 Y16.2 Z4.94 F4800.0 E667.051
G1 F1200.0
G1 E666.051
G1 F4800.0
M103
G1 X10.88 Y18.0 Z4.94 F4200.0
G1 F1200.0
G1 E667.051
G1 F4200.0
M101
G1 X-10.88 Y18.0 Z4.94 F4800.0 E667.855
G1 F1200.0
G1 E666.855
G1 F4800.0
M103
G1 X-8.09 Y-0.96 Z4.94 F4200.0
G1 X-7.91 Y-1.48 Z4.94 F4200.0
G1 X-7.03 Y-5.4 Z4.94 F4200.0
G1 F1200.0
G1 E667.855
G1 F4200.0
M101
G1 X-21.7 Y-5.4 Z4.94 F4800.0 E668.398
G1 F1200.0
G1 E667.398
G1 F4800.0
M103
G1 X-5.52 Y-5.4 Z4.94 F4200.0
G1 X-5.21 Y-6.56 Z4.94 F4200.0
G1 X-0.72 Y-7.2 Z4.94 F4200.0
G1 F1200.0
G1 E668.398
G1 F4200.0
M101
G1 X21.16 Y-7.2 Z4.94 F4800.0 E669.207
G1 F1200.0
G1 E668.207
G1 F4800.0
M103
;M108 R40.0
(</supportLayer>)
(<rotation> (6.12323399574e-17+1j) )
(<nestedRing>)
(<boundaryPerimeter>)
(<boundaryPoint> X-6.871 Y-4.961 Z4.941 </boundaryPoint>)
(<boundaryPoint> X-6.011 Y-6.01 Z4.941 </boundaryPoint>)
(<boundaryPoint> X-4.962 Y-6.871 Z4.941 </boundaryPoint>)
(<boundaryPoint> X-3.905 Y-5.814 Z4.941 </boundaryPoint>)
(<boundaryPoint> X-4.951 Y-4.951 Z4.941 </boundaryPoint>)
(<boundaryPoint> X-5.815 Y-3.905 Z4.941 </boundaryPoint>)
(<edge> outer )
G1 X-5.71 Y-6.0 Z4.94 F4200.0
G1 F1200.0
G1 E669.207
G1 F4200.0
M101
G1 X-4.97 Y-6.6 Z4.94 F2400.0 E669.257
G1 X-4.2 Y-5.83 Z4.94 F2400.0 E669.315
G1 X-5.09 Y-5.09 Z4.94 F2400.0 E669.376
G1 X-5.83 Y-4.2 Z4.94 F2400.0 E669.437
G1 X-6.6 Y-4.97 Z4.94 F2400.0 E669.494
G1 X-5.87 Y-5.87 Z4.94 F2400.0 E669.555
G1 X-5.71 Y-6.0 Z4.94 F2400.0 E669.566
G1 F1200.0
G1 E669.566
G1 F2400.0
M103
(</edge>)
(</boundaryPerimeter>)
(<infill>)
(<infillBoundary>)
(<infillPoint> X-6.601 Y-4.974 Z3.375 </infillPoint>)
(<infillPoint> X-5.869 Y-5.868 Z3.375 </infillPoint>)
(<infillPoint> X-4.975 Y-6.601 Z3.375 </infillPoint>)
(<infillPoint> X-4.202 Y-5.828 Z3.375 </infillPoint>)
(<infillPoint> X-5.093 Y-5.093 Z3.375 </infillPoint>)
(<infillPoint> X-5.829 Y-4.202 Z3.375 </infillPoint>)
(</infillBoundary>)
;M108 R80.0
G1 X-4.8 Y-6.03 Z4.94 F4200.0
G1 F1200.0
G1 E669.566
G1 F4200.0
M101
G1 X-4.8 Y-5.7 Z4.94 F4800.0 E669.584
G1 X-5.2 Y-5.37 Z4.94 F4800.0 E669.611
G1 X-5.2 Y-6.06 Z4.94 F4800.0 E669.648
G1 X-5.6 Y-5.73 Z4.94 F4800.0 E669.675
G1 X-5.6 Y-4.92 Z4.94 F4800.0 E669.718
G1 X-6.0 Y-4.77 Z4.94 F4800.0 E669.74
G1 X-6.0 Y-5.27 Z4.94 F4800.0 E669.766
G1 F1200.0
G1 E668.766
G1 F4800.0
M103
(</infill>)
(</nestedRing>)
(<nestedRing>)
(<boundaryPerimeter>)
(<boundaryPoint> X-8.474 Y-1.402 Z4.941 </boundaryPoint>)
(<boundaryPoint> X-8.299 Y-1.98 Z4.941 </boundaryPoint>)
(<boundaryPoint> X-7.94 Y-2.069 Z4.941 </boundaryPoint>)
(<boundaryPoint> X-7.179 Y-1.307 Z4.941 </boundaryPoint>)
(<boundaryPoint> X-7.976 Y-0.51 Z4.941 </boundaryPoint>)
(<boundaryPoint> X-8.444 Y-0.244 Z4.941 </boundaryPoint>)
(<boundaryPoint> X-8.536 Y-0.774 Z4.941 </boundaryPoint>)
(<edge> outer )
;M108 R40.0
G1 X-4.66 Y-6.11 Z4.94 F4200.0
G1 X-8.48 Y-0.92 Z4.94 F4200.0
G1 X-7.85 Y-1.7 Z4.94 F4200.0
G1 F1200.0
G1 E669.766
G1 F4200.0
M101
G1 X-7.46 Y-1.31 Z4.94 F2400.0 E669.796
G1 X-8.37 Y-0.4 Z4.94 F2400.0 E669.864
G1 X-8.28 Y-1.36 Z4.94 F2400.0 E669.915
G1 X-8.14 Y-1.81 Z4.94 F2400.0 E669.94
G1 X-8.0 Y-1.85 Z4.94 F2400.0 E669.947
G1 X-7.85 Y-1.7 Z4.94 F2400.0 E669.959
G1 F1200.0
G1 E668.959
G1 F2400.0
M103
(</edge>)
(</boundaryPerimeter>)
(<infill>)
(<infillBoundary>)
(<infillPoint> X-8.277 Y-1.363 Z3.375 </infillPoint>)
(<infillPoint> X-8.141 Y-1.813 Z3.375 </infillPoint>)
(<infillPoint> X-8.002 Y-1.848 Z3.375 </infillPoint>)
(<infillPoint> X-7.462 Y-1.307 Z3.375 </infillPoint>)
(<infillPoint> X-8.098 Y-0.671 Z3.375 </infillPoint>)
(<infillPoint> X-8.219 Y-0.602 Z3.375 </infillPoint>)
(<infillPoint> X-8.311 Y-0.646 Z3.375 </infillPoint>)
(<infillPoint> X-8.334 Y-0.781 Z3.375 </infillPoint>)
(</infillBoundary>)
(</infill>)
(</nestedRing>)
(<nestedRing>)
(<boundaryPerimeter>)
(<boundaryPoint> X-1.402 Y-8.473 Z4.941 </boundaryPoint>)
(<boundaryPoint> X-0.542 Y-8.558 Z4.941 </boundaryPoint>)
(<boundaryPoint> X-0.36 Y-8.426 Z4.941 </boundaryPoint>)
(<boundaryPoint> X-0.348 Y-8.208 Z4.941 </boundaryPoint>)
(<boundaryPoint> X-0.456 Y-8.043 Z4.941 </boundaryPoint>)
(<boundaryPoint> X-1.307 Y-7.177 Z4.941 </boundaryPoint>)
(<boundaryPoint> X-2.069 Y-7.939 Z4.941 </boundaryPoint>)
(<boundaryPoint> X-1.979 Y-8.298 Z4.941 </boundaryPoint>)
(<edge> outer )
G1 X-8.42 Y-1.13 Z4.94 F4200.0
G1 X-4.63 Y-6.09 Z4.94 F4200.0
G1 X-6.05 Y-4.58 Z4.94 F4200.0
G1 X-0.93 Y-8.49 Z4.94 F4200.0
G1 X-1.75 Y-8.16 Z4.94 F4200.0
G1 F1200.0
G1 E669.959
G1 F4200.0
M101
G1 X-1.36 Y-8.28 Z4.94 F2400.0 E669.98
G1 X-0.49 Y-8.36 Z4.94 F2400.0 E670.026
G1 X-0.36 Y-8.43 Z4.94 F2400.0 E670.034
G1 X-0.61 Y-8.17 Z4.94 F2400.0 E670.053
G1 X-1.31 Y-7.46 Z4.94 F2400.0 E670.105
G1 X-1.85 Y-8.0 Z4.94 F2400.0 E670.146
G1 X-1.81 Y-8.14 Z4.94 F2400.0 E670.153
G1 X-1.75 Y-8.16 Z4.94 F2400.0 E670.157
G1 F1200.0
G1 E669.157
G1 F2400.0
M103
(</edge>)
(</boundaryPerimeter>)
(<infill>)
(<infillBoundary>)
(<infillPoint> X-1.363 Y-8.276 Z3.375 </infillPoint>)
(<infillPoint> X-0.653 Y-8.346 Z3.375 </infillPoint>)
(<infillPoint> X-0.581 Y-8.217 Z3.375 </infillPoint>)
(<infillPoint> X-1.308 Y-7.461 Z3.375 </infillPoint>)
(<infillPoint> X-1.847 Y-8.0 Z3.375 </infillPoint>)
(<infillPoint> X-1.813 Y-8.139 Z3.375 </infillPoint>)
(</infillBoundary>)
(</infill>)
(</nestedRing>)
(</rotation>)
(</layer>)
;M108 R56.0
(<layer> 5.211 )
M73 P12 (display progress)
(<supportLayer>)
G1 X-10.88 Y-18.0 Z5.21 F4200.0
G1 F1200.0
G1 E670.157
G1 F4200.0
M101
G1 X10.88 Y-18.0 Z5.21 F4800.0 E670.962
G1 X14.21 Y-16.2 Z5.21 F4800.0 E671.101
G1 X-14.21 Y-16.2 Z5.21 F4800.0 E672.152
G1 X-16.4 Y-14.4 Z5.21 F4800.0 E672.257
G1 X16.4 Y-14.4 Z5.21 F4800.0 E673.47
G1 X18.04 Y-12.6 Z5.21 F4800.0 E673.56
G1 X-18.04 Y-12.6 Z5.21 F4800.0 E674.894
G1 X-19.41 Y-10.8 Z5.21 F4800.0 E674.978
G1 X19.41 Y-10.8 Z5.21 F4800.0 E676.413
G1 X20.37 Y-9.0 Z5.21 F4800.0 E676.489
G1 X-20.37 Y-9.0 Z5.21 F4800.0 E677.996
G1 X-21.16 Y-7.2 Z5.21 F4800.0 E678.068
G1 X-5.2 Y-7.2 Z5.21 F4800.0 E678.658
G1 X-4.62 Y-7.2 Z5.21 F4800.0 E678.68
G1 X-2.0 Y-7.2 Z5.21 F4800.0 E678.777
G1 F1200.0
G1 E678.493
G1 F4800.0
M103
G1 X-1.15 Y-7.48 Z5.21 F4200.0
G1 X-1.57 Y-7.48 Z5.21 F4200.0
G1 X-0.72 Y-7.2 Z5.21 F4200.0
G1 F1200.0
G1 E678.777
G1 F4200.0
M101
G1 X21.16 Y-7.2 Z5.21 F4800.0 E679.585
G1 X21.7 Y-5.4 Z5.21 F4800.0 E679.655
G1 X-3.78 Y-5.4 Z5.21 F4800.0 E680.597
G1 F1200.0
G1 E679.597
G1 F4800.0
M103
G1 X-5.55 Y-3.6 Z5.21 F4200.0
G1 F1200.0
G1 E680.597
G1 F4200.0
M101
G1 X22.06 Y-3.6 Z5.21 F4800.0 E681.618
G1 X22.24 Y-1.8 Z5.21 F4800.0 E681.685
G1 X-6.92 Y-1.8 Z5.21 F4800.0 E682.763
G1 X-6.92 Y-1.8 Z5.21 F4800.0
G1 X-7.0 Y-1.8 Z5.21 F4800.0 E682.766
G1 X-6.18 Y-3.6 Z5.21 F4800.0 E682.839
G1 X-22.06 Y-3.6 Z5.21 F4800.0 E683.426
G1 X-22.24 Y-1.8 Z5.21 F4800.0 E683.493
G1 X-8.77 Y-1.8 Z5.21 F4800.0 E683.991
G1 F1200.0
G1 E683.182
G1 F4800.0
M103
G1 X-8.59 Y0.0 Z5.21 F4200.0
G1 F1200.0
G1 E683.991
G1 F4200.0
M101
G1 X-22.33 Y0.0 Z5.21 F4800.0 E684.499
G1 X-22.24 Y1.8 Z5.21 F4800.0 E684.565
G1 X22.24 Y1.8 Z5.21 F4800.0 E686.21
G1 X22.33 Y0.0 Z5.21 F4800.0 E686.277
G1 X-7.92 Y0.0 Z5.21 F4800.0 E687.395
G1 F1200.0
G1 E686.395
G1 F4800.0
M103
G1 X-8.09 Y-0.96 Z5.21 F4200.0
G1 X-7.9 Y-1.56 Z5.21 F4200.0
G1 X-7.03 Y-5.4 Z5.21 F4200.0
G1 F1200.0
G1 E687.395
G1 F4200.0
M101
G1 X-21.7 Y-5.4 Z5.21 F4800.0 E687.937
G1 F1200.0
G1 E686.937
G1 F4800.0
M103
G1 X-22.06 Y3.6 Z5.21 F4200.0
G1 F1200.0
G1 E687.937
G1 F4200.0
M101
G1 X22.06 Y3.6 Z5.21 F4800.0 E689.569
G1 X21.7 Y5.4 Z5.21 F4800.0 E689.637
G1 X-21.7 Y5.4 Z5.21 F4800.0 E691.242
G1 X-21.16 Y7.2 Z5.21 F4800.0 E691.311
G1 X21.16 Y7.2 Z5.21 F4800.0 E692.876
G1 X20.37 Y9.0 Z5.21 F4800.0 E692.949
G1 X-20.37 Y9.0 Z5.21 F4800.0 E694.455
G1 X-19.41 Y10.8 Z5.21 F4800.0 E694.531
G1 X19.41 Y10.8 Z5.21 F4800.0 E695.966
G1 X18.04 Y12.6 Z5.21 F4800.0 E696.05
G1 X-18.04 Y12.6 Z5.21 F4800.0 E697.384
G1 X-16.4 Y14.4 Z5.21 F4800.0 E697.474
G1 X16.4 Y14.4 Z5.21 F4800.0 E698.687
G1 X14.21 Y16.2 Z5.21 F4800.0 E698.792
G1 X-14.21 Y16.2 Z5.21 F4800.0 E699.843
G1 F1200.0
G1 E698.843
G1 F4800.0
M103
G1 X-10.88 Y18.0 Z5.21 F4200.0
G1 F1200.0
G1 E699.843
G1 F4200.0
M101
G1 X10.88 Y18.0 Z5.21 F4800.0 E700.647
G1 F1200.0
G1 E699.647
G1 F4800.0
M103
;M108 R40.0
(</supportLayer>)
(<rotation> (-1+1.22464679915e-16j) )
(<nestedRing>)
(<boundaryPerimeter>)
(<boundaryPoint> X-6.917 Y-4.905 Z5.211 </boundaryPoint>)
(<boundaryPoint> X-6.011 Y-6.01 Z5.211 </boundaryPoint>)
(<boundaryPoint> X-4.906 Y-6.917 Z5.211 </boundaryPoint>)
(<boundaryPoint> X-3.849 Y-5.861 Z5.211 </boundaryPoint>)
(<boundaryPoint> X-4.951 Y-4.951 Z5.211 </boundaryPoint>)
(<boundaryPoint> X-5.861 Y-3.849 Z5.211 </boundaryPoint>)
(<edge> outer )
G1 X-5.93 Y-5.8 Z5.21 F4200.0
G1 F1200.0
G1 E700.647
G1 F4200.0
M101
G1 X-5.87 Y-5.87 Z5.21 F2400.0 E700.652
G1 X-4.92 Y-6.65 Z5.21 F2400.0 E700.717
G1 X-4.15 Y-5.88 Z5.21 F2400.0 E700.775
G1 X-5.09 Y-5.09 Z5.21 F2400.0 E700.84
G1 X-5.88 Y-4.15 Z5.21 F2400.0 E700.905
G1 X-6.65 Y-4.92 Z5.21 F2400.0 E700.962
G1 X-5.93 Y-5.8 Z5.21 F2400.0 E701.022
G1 F1200.0
G1 E701.001
G1 F2400.0
M103
(</edge>)
(</boundaryPerimeter>)
(<infill>)
(<infillBoundary>)
(<infillPoint> X-6.647 Y-4.918 Z3.645 </infillPoint>)
(<infillPoint> X-5.869 Y-5.868 Z3.645 </infillPoint>)
(<infillPoint> X-4.919 Y-6.647 Z3.645 </infillPoint>)
(<infillPoint> X-4.146 Y-5.875 Z3.645 </infillPoint>)
(<infillPoint> X-5.093 Y-5.093 Z3.645 </infillPoint>)
(<infillPoint> X-5.875 Y-4.146 Z3.645 </infillPoint>)
(</infillBoundary>)
;M108 R80.0
G1 X-5.7 Y-4.8 Z5.21 F4200.0
G1 F1200.0
G1 E701.022
G1 F4200.0
M101
G1 X-6.13 Y-4.8 Z5.21 F4800.0 E701.045
G1 X-6.05 Y-5.2 Z5.21 F4800.0 E701.067
G1 X-5.37 Y-5.2 Z5.21 F4800.0 E701.103
G1 X-5.73 Y-5.6 Z5.21 F4800.0 E701.131
G1 X-4.92 Y-5.6 Z5.21 F4800.0 E701.174
G1 X-4.71 Y-6.0 Z5.21 F4800.0 E701.198
G1 X-5.27 Y-6.0 Z5.21 F4800.0 E701.227
G1 F1200.0
G1 E700.227
G1 F4800.0
M103
(</infill>)
(</nestedRing>)
(<nestedRing>)
(<boundaryPerimeter>)
(<boundaryPoint> X-1.359 Y-7.127 Z5.211 </boundaryPoint>)
(<boundaryPoint> X-2.147 Y-7.915 Z5.211 </boundaryPoint>)
(<boundaryPoint> X-2.057 Y-8.274 Z5.211 </boundaryPoint>)
(<boundaryPoint> X-1.402 Y-8.473 Z5.211 </boundaryPoint>)
(<boundaryPoint> X-0.38 Y-8.574 Z5.211 </boundaryPoint>)
(<boundaryPoint> X-0.205 Y-8.281 Z5.211 </boundaryPoint>)
(<edge> outer )
;M108 R40.0
G1 X-6.01 Y-4.64 Z5.21 F4200.0
G1 X-1.01 Y-8.47 Z5.21 F4200.0
G1 X-1.86 Y-7.91 Z5.21 F4200.0
G1 F1200.0
G1 E701.227
G1 F4200.0
M101
G1 X-1.93 Y-7.98 Z5.21 F2400.0 E701.232
G1 X-1.89 Y-8.12 Z5.21 F2400.0 E701.24
G1 X-1.36 Y-8.28 Z5.21 F2400.0 E701.269
G1 X-0.49 Y-8.36 Z5.21 F2400.0 E701.315
G1 X-0.46 Y-8.31 Z5.21 F2400.0 E701.319
G1 X-1.36 Y-7.41 Z5.21 F2400.0 E701.386
G1 X-1.86 Y-7.91 Z5.21 F2400.0 E701.423
G1 F1200.0
G1 E700.423
G1 F2400.0
M103
(</edge>)
(</boundaryPerimeter>)
(<infill>)
(<infillBoundary>)
(<infillPoint> X-1.359 Y-7.41 Z3.645 </infillPoint>)
(<infillPoint> X-1.925 Y-7.976 Z3.645 </infillPoint>)
(<infillPoint> X-1.891 Y-8.116 Z3.645 </infillPoint>)
(<infillPoint> X-1.363 Y-8.276 Z3.645 </infillPoint>)
(<infillPoint> X-0.487 Y-8.362 Z3.645 </infillPoint>)
(<infillPoint> X-0.457 Y-8.312 Z3.645 </infillPoint>)
(</infillBoundary>)
(</infill>)
(</nestedRing>)
(<nestedRing>)
(<boundaryPerimeter>)
(<boundaryPoint> X-8.474 Y-1.402 Z5.211 </boundaryPoint>)
(<boundaryPoint> X-8.275 Y-2.057 Z5.211 </boundaryPoint>)
(<boundaryPoint> X-7.916 Y-2.148 Z5.211 </boundaryPoint>)
(<boundaryPoint> X-7.127 Y-1.359 Z5.211 </boundaryPoint>)
(<boundaryPoint> X-8.237 Y-0.249 Z5.211 </boundaryPoint>)
(<boundaryPoint> X-8.567 Y-0.462 Z5.211 </boundaryPoint>)
(<edge> outer )
G1 X-1.2 Y-8.38 Z5.21 F4200.0
G1 X-6.03 Y-4.67 Z5.21 F4200.0
G1 X-4.6 Y-5.97 Z5.21 F4200.0
G1 X-8.47 Y-1.02 Z5.21 F4200.0
G1 X-8.07 Y-1.9 Z5.21 F4200.0
G1 F1200.0
G1 E701.423
G1 F4200.0
M101
G1 X-7.98 Y-1.93 Z5.21 F2400.0 E701.428
G1 X-7.41 Y-1.36 Z5.21 F2400.0 E701.471
G1 X-8.26 Y-0.5 Z5.21 F2400.0 E701.535
G1 X-8.36 Y-0.56 Z5.21 F2400.0 E701.54
G1 X-8.28 Y-1.36 Z5.21 F2400.0 E701.583
G1 X-8.12 Y-1.89 Z5.21 F2400.0 E701.612
G1 X-8.07 Y-1.9 Z5.21 F2400.0 E701.614
G1 F1200.0
G1 E700.614
G1 F2400.0
M103
(</edge>)
(</boundaryPerimeter>)
(<infill>)
(<infillBoundary>)
(<infillPoint> X-8.277 Y-1.363 Z3.645 </infillPoint>)
(<infillPoint> X-8.116 Y-1.891 Z3.645 </infillPoint>)
(<infillPoint> X-7.977 Y-1.926 Z3.645 </infillPoint>)
(<infillPoint> X-7.41 Y-1.359 Z3.645 </infillPoint>)
(<infillPoint> X-8.264 Y-0.505 Z3.645 </infillPoint>)
(<infillPoint> X-8.356 Y-0.564 Z3.645 </infillPoint>)
(</infillBoundary>)
(</infill>)
(</nestedRing>)
(</rotation>)
(</layer>)
;M108 R56.0
(<layer> 5.481 )
(<supportLayer>)
G1 X-10.88 Y-18.0 Z5.48 F4200.0
G1 F1200.0
G1 E701.614
G1 F4200.0
M101
G1 X10.88 Y-18.0 Z5.48 F4800.0 E702.419
G1 X14.21 Y-16.2 Z5.48 F4800.0 E702.559
G1 X-14.21 Y-16.2 Z5.48 F4800.0 E703.61
G1 X-16.4 Y-14.4 Z5.48 F4800.0 E703.715
G1 X16.4 Y-14.4 Z5.48 F4800.0 E704.927
G1 X18.04 Y-12.6 Z5.48 F4800.0 E705.018
G1 X-18.04 Y-12.6 Z5.48 F4800.0 E706.352
G1 X-19.41 Y-10.8 Z5.48 F4800.0 E706.435
G1 X19.41 Y-10.8 Z5.48 F4800.0 E707.871
G1 X20.37 Y-9.0 Z5.48 F4800.0 E707.947
G1 X-20.37 Y-9.0 Z5.48 F4800.0 E709.453
G1 X-21.16 Y-7.2 Z5.48 F4800.0 E709.526
G1 X-5.2 Y-7.2 Z5.48 F4800.0 E710.116
G1 X-4.35 Y-7.2 Z5.48 F4800.0 E710.147
G1 X-2.27 Y-7.2 Z5.48 F4800.0 E710.224
G1 F1200.0
G1 E709.67
G1 F4800.0
M103
G1 X-1.42 Y-7.48 Z5.48 F4200.0
G1 X-1.57 Y-7.48 Z5.48 F4200.0
G1 X-0.72 Y-7.2 Z5.48 F4200.0
G1 F1200.0
G1 E710.224
G1 F4200.0
M101
G1 X21.16 Y-7.2 Z5.48 F4800.0 E711.033
G1 X21.7 Y-5.4 Z5.48 F4800.0 E711.103
G1 X-3.75 Y-5.4 Z5.48 F4800.0 E712.044
G1 F1200.0
G1 E711.044
G1 F4800.0
M103
G1 X-5.52 Y-3.6 Z5.48 F4200.0
G1 F1200.0
G1 E712.044
G1 F4200.0
M101
G1 X22.06 Y-3.6 Z5.48 F4800.0 E713.064
G1 X22.24 Y-1.8 Z5.48 F4800.0 E713.131
G1 X-6.73 Y-1.8 Z5.48 F4800.0 E714.202
G1 F1200.0
G1 E713.38
G1 F4800.0
M103
G1 X-6.45 Y-3.6 Z5.48 F4200.0
G1 F1200.0
G1 E714.202
G1 F4200.0
M101
G1 X-22.06 Y-3.6 Z5.48 F4800.0 E714.779
G1 X-22.24 Y-1.8 Z5.48 F4800.0 E714.846
G1 X-8.77 Y-1.8 Z5.48 F4800.0 E715.344
G1 F1200.0
G1 E714.544
G1 F4800.0
M103
G1 X-8.8 Y0.0 Z5.48 F4200.0
G1 F1200.0
G1 E715.344
G1 F4200.0
M101
G1 X-22.33 Y0.0 Z5.48 F4800.0 E715.844
G1 X-22.24 Y1.8 Z5.48 F4800.0 E715.911
G1 X22.24 Y1.8 Z5.48 F4800.0 E717.555
G1 X22.33 Y0.0 Z5.48 F4800.0 E717.622
G1 X-7.92 Y0.0 Z5.48 F4800.0 E718.74
G1 F1200.0
G1 E717.74
G1 F4800.0
M103
G1 X-8.09 Y-0.96 Z5.48 F4200.0
G1 X-7.86 Y-1.8 Z5.48 F4200.0
G1 X-7.03 Y-5.4 Z5.48 F4200.0
G1 F1200.0
G1 E718.74
G1 F4200.0
M101
G1 X-21.7 Y-5.4 Z5.48 F4800.0 E719.283
G1 F1200.0
G1 E718.283
G1 F4800.0
M103
G1 X-22.06 Y3.6 Z5.48 F4200.0
G1 F1200.0
G1 E719.283
G1 F4200.0
M101
G1 X22.06 Y3.6 Z5.48 F4800.0 E720.914
G1 X21.7 Y5.4 Z5.48 F4800.0 E720.982
G1 X-21.7 Y5.4 Z5.48 F4800.0 E722.587
G1 X-21.16 Y7.2 Z5.48 F4800.0 E722.657
G1 X21.16 Y7.2 Z5.48 F4800.0 E724.221
G1 X20.37 Y9.0 Z5.48 F4800.0 E724.294
G1 X-20.37 Y9.0 Z5.48 F4800.0 E725.801
G1 X-19.41 Y10.8 Z5.48 F4800.0 E725.876
G1 X19.41 Y10.8 Z5.48 F4800.0 E727.312
G1 X18.04 Y12.6 Z5.48 F4800.0 E727.395
G1 X-18.04 Y12.6 Z5.48 F4800.0 E728.73
G1 X-16.4 Y14.4 Z5.48 F4800.0 E728.82
G1 X16.4 Y14.4 Z5.48 F4800.0 E730.033
G1 X14.21 Y16.2 Z5.48 F4800.0 E730.137
G1 X-14.21 Y16.2 Z5.48 F4800.0 E731.188
G1 F1200.0
G1 E730.188
G1 F4800.0
M103
G1 X-10.88 Y18.0 Z5.48 F4200.0
G1 F1200.0
G1 E731.188
G1 F4200.0
M101
G1 X10.88 Y18.0 Z5.48 F4800.0 E731.993
G1 F1200.0
G1 E730.993
G1 F4800.0
M103
;M108 R40.0
(</supportLayer>)
(<rotation> (6.12323399574e-17+1j) )
(<nestedRing>)
(<boundaryPerimeter>)
(<boundaryPoint> X-7.039 Y-4.757 Z5.481 </boundaryPoint>)
(<boundaryPoint> X-6.011 Y-6.01 Z5.481 </boundaryPoint>)
(<boundaryPoint> X-4.757 Y-7.039 Z5.481 </boundaryPoint>)
(<boundaryPoint> X-3.687 Y-5.969 Z5.481 </boundaryPoint>)
(<boundaryPoint> X-4.951 Y-4.951 Z5.481 </boundaryPoint>)
(<boundaryPoint> X-5.969 Y-3.687 Z5.481 </boundaryPoint>)
(<edge> outer )
G1 X-6.12 Y-5.56 Z5.48 F4200.0
G1 F1200.0
G1 E731.993
G1 F4200.0
M101
G1 X-5.87 Y-5.87 Z5.48 F2400.0 E732.014
G1 X-4.77 Y-6.77 Z5.48 F2400.0 E732.089
G1 X-3.99 Y-5.99 Z5.48 F2400.0 E732.148
G1 X-5.09 Y-5.09 Z5.48 F2400.0 E732.223
G1 X-5.99 Y-3.99 Z5.48 F2400.0 E732.298
G1 X-6.77 Y-4.77 Z5.48 F2400.0 E732.356
G1 X-6.12 Y-5.56 Z5.48 F2400.0 E732.41
G1 F1200.0
G1 E731.851
G1 F2400.0
M103
(</edge>)
(</boundaryPerimeter>)
(<infill>)
(<infillBoundary>)
(<infillPoint> X-6.769 Y-4.77 Z3.915 </infillPoint>)
(<infillPoint> X-5.869 Y-5.868 Z3.915 </infillPoint>)
(<infillPoint> X-4.77 Y-6.769 Z3.915 </infillPoint>)
(<infillPoint> X-3.986 Y-5.985 Z3.915 </infillPoint>)
(<infillPoint> X-5.093 Y-5.093 Z3.915 </infillPoint>)
(<infillPoint> X-5.985 Y-3.986 Z3.915 </infillPoint>)
(</infillBoundary>)
;M108 R80.0
G1 X-4.8 Y-6.38 Z5.48 F4200.0
G1 F1200.0
G1 E732.41
G1 F4200.0
M101
G1 X-4.8 Y-5.69 Z5.48 F4800.0 E732.447
G1 X-5.2 Y-5.37 Z5.48 F4800.0 E732.474
G1 X-5.2 Y-6.06 Z5.48 F4800.0 E732.51
G1 X-5.6 Y-5.73 Z5.48 F4800.0 E732.538
G1 X-5.6 Y-4.91 Z5.48 F4800.0 E732.581
G1 X-6.0 Y-4.56 Z5.48 F4800.0 E732.609
G1 X-6.0 Y-5.27 Z5.48 F4800.0 E732.646
G1 F1200.0
G1 E731.646
G1 F4800.0
M103
(</infill>)
(</nestedRing>)
(<nestedRing>)
(<boundaryPerimeter>)
(<boundaryPoint> X-8.306 Y-0.18 Z5.481 </boundaryPoint>)
(<boundaryPoint> X-8.579 Y-0.337 Z5.481 </boundaryPoint>)
(<boundaryPoint> X-8.474 Y-1.402 Z5.481 </boundaryPoint>)
(<boundaryPoint> X-8.212 Y-2.264 Z5.481 </boundaryPoint>)
(<boundaryPoint> X-7.853 Y-2.355 Z5.481 </boundaryPoint>)
(<boundaryPoint> X-6.992 Y-1.494 Z5.481 </boundaryPoint>)
(<edge> outer )
;M108 R40.0
G1 X-4.63 Y-5.75 Z5.48 F4200.0
G1 X-8.43 Y-1.24 Z5.48 F4200.0
G1 X-8.13 Y-1.85 Z5.48 F4200.0
G1 F1200.0
G1 E732.646
G1 F4200.0
M101
G1 X-8.05 Y-2.1 Z5.48 F2400.0 E732.66
G1 X-7.92 Y-2.13 Z5.48 F2400.0 E732.667
G1 X-7.28 Y-1.49 Z5.48 F2400.0 E732.715
G1 X-8.34 Y-0.43 Z5.48 F2400.0 E732.795
G1 X-8.37 Y-0.45 Z5.48 F2400.0 E732.796
G1 X-8.28 Y-1.36 Z5.48 F2400.0 E732.845
G1 X-8.13 Y-1.85 Z5.48 F2400.0 E732.872
G1 F1200.0
G1 E731.872
G1 F2400.0
M103
(</edge>)
(</boundaryPerimeter>)
(<infill>)
(<infillBoundary>)
(<infillPoint> X-8.339 Y-0.43 Z3.915 </infillPoint>)
(<infillPoint> X-8.367 Y-0.446 Z3.915 </infillPoint>)
(<infillPoint> X-8.277 Y-1.363 Z3.915 </infillPoint>)
(<infillPoint> X-8.053 Y-2.098 Z3.915 </infillPoint>)
(<infillPoint> X-7.914 Y-2.133 Z3.915 </infillPoint>)
(<infillPoint> X-7.275 Y-1.494 Z3.915 </infillPoint>)
(</infillBoundary>)
(</infill>)
(</nestedRing>)
(<nestedRing>)
(<boundaryPerimeter>)
(<boundaryPoint> X-1.494 Y-6.992 Z5.481 </boundaryPoint>)
(<boundaryPoint> X-2.355 Y-7.853 Z5.481 </boundaryPoint>)
(<boundaryPoint> X-2.265 Y-8.211 Z5.481 </boundaryPoint>)
(<boundaryPoint> X-1.402 Y-8.473 Z5.481 </boundaryPoint>)
(<boundaryPoint> X-0.776 Y-8.535 Z5.481 </boundaryPoint>)
(<boundaryPoint> X-0.246 Y-8.443 Z5.481 </boundaryPoint>)
(<boundaryPoint> X-0.511 Y-7.975 Z5.481 </boundaryPoint>)
(<edge> outer )
G1 X-8.48 Y-1.28 Z5.48 F4200.0
G1 X-4.73 Y-5.83 Z5.48 F4200.0
G1 X-5.96 Y-4.91 Z5.48 F4200.0
G1 X-1.21 Y-8.39 Z5.48 F4200.0
G1 X-1.85 Y-7.63 Z5.48 F4200.0
G1 F1200.0
G1 E732.872
G1 F4200.0
M101
G1 X-2.13 Y-7.91 Z5.48 F2400.0 E732.893
G1 X-2.1 Y-8.05 Z5.48 F2400.0 E732.901
G1 X-1.36 Y-8.28 Z5.48 F2400.0 E732.941
G1 X-0.4 Y-8.37 Z5.48 F2400.0 E732.993
G1 X-1.49 Y-7.28 Z5.48 F2400.0 E733.075
G1 X-1.85 Y-7.63 Z5.48 F2400.0 E733.101
G1 F1200.0
G1 E732.101
G1 F2400.0
M103
(</edge>)
(</boundaryPerimeter>)
(<infill>)
(<infillBoundary>)
(<infillPoint> X-1.494 Y-7.275 Z3.915 </infillPoint>)
(<infillPoint> X-2.133 Y-7.914 Z3.915 </infillPoint>)
(<infillPoint> X-2.099 Y-8.052 Z3.915 </infillPoint>)
(<infillPoint> X-1.363 Y-8.276 Z3.915 </infillPoint>)
(<infillPoint> X-0.783 Y-8.333 Z3.915 </infillPoint>)
(<infillPoint> X-0.647 Y-8.31 Z3.915 </infillPoint>)
(<infillPoint> X-0.604 Y-8.217 Z3.915 </infillPoint>)
(<infillPoint> X-0.672 Y-8.097 Z3.915 </infillPoint>)
(</infillBoundary>)
(</infill>)
(</nestedRing>)
(</rotation>)
(</layer>)
;M108 R56.0
(<layer> 5.751 )
(<supportLayer>)
G1 X-10.88 Y-18.0 Z5.75 F4200.0
G1 F1200.0
M73 P13 (display progress)
G1 E733.101
G1 F4200.0
M101
G1 X10.88 Y-18.0 Z5.75 F4800.0 E733.906
G1 X14.21 Y-16.2 Z5.75 F4800.0 E734.046
G1 X-14.21 Y-16.2 Z5.75 F4800.0 E735.096
G1 X-16.4 Y-14.4 Z5.75 F4800.0 E735.201
G1 X16.4 Y-14.4 Z5.75 F4800.0 E736.414
G1 X18.04 Y-12.6 Z5.75 F4800.0 E736.504
G1 X-18.04 Y-12.6 Z5.75 F4800.0 E737.839
G1 X-19.41 Y-10.8 Z5.75 F4800.0 E737.922
G1 X19.41 Y-10.8 Z5.75 F4800.0 E739.358
G1 X20.37 Y-9.0 Z5.75 F4800.0 E739.433
G1 X-20.37 Y-9.0 Z5.75 F4800.0 E740.94
G1 X-21.16 Y-7.2 Z5.75 F4800.0 E741.013
G1 X-5.19 Y-7.2 Z5.75 F4800.0 E741.603
G1 F1200.0
G1 E741.378
G1 F4800.0
M103
G1 X-4.31 Y-6.89 Z5.75 F4200.0
G1 X-4.82 Y-6.92 Z5.75 F4200.0
G1 X-3.97 Y-7.2 Z5.75 F4200.0
G1 F1200.0
G1 E741.603
G1 F4200.0
M101
G1 X-2.65 Y-7.2 Z5.75 F4800.0 E741.652
G1 F1200.0
G1 E740.717
G1 F4800.0
M103
G1 X-1.8 Y-7.48 Z5.75 F4200.0
G1 X-1.57 Y-7.48 Z5.75 F4200.0
G1 X-0.72 Y-7.2 Z5.75 F4200.0
G1 F1200.0
G1 E741.652
G1 F4200.0
M101
G1 X21.16 Y-7.2 Z5.75 F4800.0 E742.46
G1 X21.7 Y-5.4 Z5.75 F4800.0 E742.53
G1 X-3.76 Y-5.4 Z5.75 F4800.0 E743.472
G1 F1200.0
G1 E742.472
G1 F4800.0
M103
G1 X-5.53 Y-3.6 Z5.75 F4200.0
G1 F1200.0
G1 E743.472
G1 F4200.0
M101
G1 X22.06 Y-3.6 Z5.75 F4800.0 E744.492
G1 X22.24 Y-1.8 Z5.75 F4800.0 E744.559
G1 X-6.43 Y-1.8 Z5.75 F4800.0 E745.619
G1 F1200.0
G1 E744.775
G1 F4800.0
M103
G1 X-6.83 Y-3.6 Z5.75 F4200.0
G1 F1200.0
G1 E745.619
G1 F4200.0
M101
G1 X-22.06 Y-3.6 Z5.75 F4800.0 E746.182
G1 X-22.24 Y-1.8 Z5.75 F4800.0 E746.249
G1 X-8.77 Y-1.8 Z5.75 F4800.0 E746.747
G1 F1200.0
G1 E745.947
G1 F4800.0
M103
G1 X-8.76 Y0.0 Z5.75 F4200.0
G1 F1200.0
G1 E746.747
G1 F4200.0
M101
G1 X-22.33 Y0.0 Z5.75 F4800.0 E747.249
G1 X-22.24 Y1.8 Z5.75 F4800.0 E747.315
G1 X22.24 Y1.8 Z5.75 F4800.0 E748.96
G1 X22.33 Y0.0 Z5.75 F4800.0 E749.026
G1 X-8.12 Y0.0 Z5.75 F4800.0 E750.152
G1 F1200.0
G1 E749.152
G1 F4800.0
M103
G1 X-8.29 Y-0.41 Z5.75 F4200.0
G1 X-5.18 Y-5.81 Z5.75 F4200.0
G1 X-7.03 Y-5.4 Z5.75 F4200.0
G1 F1200.0
G1 E750.152
G1 F4200.0
M101
G1 X-21.7 Y-5.4 Z5.75 F4800.0 E750.695
G1 F1200.0
G1 E749.695
G1 F4800.0
M103
G1 X-22.06 Y3.6 Z5.75 F4200.0
G1 F1200.0
G1 E750.695
G1 F4200.0
M101
G1 X22.06 Y3.6 Z5.75 F4800.0 E752.326
G1 X21.7 Y5.4 Z5.75 F4800.0 E752.394
G1 X-21.7 Y5.4 Z5.75 F4800.0 E753.999
G1 X-21.16 Y7.2 Z5.75 F4800.0 E754.069
G1 X21.16 Y7.2 Z5.75 F4800.0 E755.633
G1 X20.37 Y9.0 Z5.75 F4800.0 E755.706
G1 X-20.37 Y9.0 Z5.75 F4800.0 E757.212
G1 X-19.41 Y10.8 Z5.75 F4800.0 E757.288
G1 X19.41 Y10.8 Z5.75 F4800.0 E758.723
G1 X18.04 Y12.6 Z5.75 F4800.0 E758.807
G1 X-18.04 Y12.6 Z5.75 F4800.0 E760.141
G1 X-16.4 Y14.4 Z5.75 F4800.0 E760.232
G1 X16.4 Y14.4 Z5.75 F4800.0 E761.444
G1 X14.21 Y16.2 Z5.75 F4800.0 E761.549
G1 X-14.21 Y16.2 Z5.75 F4800.0 E762.6
G1 F1200.0
G1 E761.6
G1 F4800.0
M103
G1 X-10.88 Y18.0 Z5.75 F4200.0
G1 F1200.0
G1 E762.6
G1 F4200.0
M101
G1 X10.88 Y18.0 Z5.75 F4800.0 E763.405
G1 F1200.0
G1 E762.405
G1 F4800.0
M103
;M108 R40.0
(</supportLayer>)
(<rotation> (-1+1.22464679915e-16j) )
(<nestedRing>)
(<boundaryPerimeter>)
(<boundaryPoint> X-7.211 Y-4.548 Z5.751 </boundaryPoint>)
(<boundaryPoint> X-6.011 Y-6.01 Z5.751 </boundaryPoint>)
(<boundaryPoint> X-4.548 Y-7.21 Z5.751 </boundaryPoint>)
(<boundaryPoint> X-3.696 Y-6.358 Z5.751 </boundaryPoint>)
(<boundaryPoint> X-3.617 Y-6.037 Z5.751 </boundaryPoint>)
(<boundaryPoint> X-4.951 Y-4.951 Z5.751 </boundaryPoint>)
(<boundaryPoint> X-6.038 Y-3.617 Z5.751 </boundaryPoint>)
(<boundaryPoint> X-6.359 Y-3.696 Z5.751 </boundaryPoint>)
(<edge> outer )
G1 X-5.8 Y-5.93 Z5.75 F4200.0
G1 F1200.0
G1 E763.405
G1 F4200.0
M101
G1 X-4.56 Y-6.94 Z5.75 F2400.0 E763.489
G1 X-3.88 Y-6.26 Z5.75 F2400.0 E763.54
G1 X-3.84 Y-6.11 Z5.75 F2400.0 E763.548
G1 X-5.09 Y-5.09 Z5.75 F2400.0 E763.633
G1 X-6.11 Y-3.84 Z5.75 F2400.0 E763.718
G1 X-6.26 Y-3.88 Z5.75 F2400.0 E763.726
G1 X-6.94 Y-4.56 Z5.75 F2400.0 E763.777
G1 X-5.87 Y-5.87 Z5.75 F2400.0 E763.867
G1 X-5.8 Y-5.93 Z5.75 F2400.0 E763.872
G1 F1200.0
G1 E763.234
G1 F2400.0
M103
(</edge>)
(</boundaryPerimeter>)
(<infill>)
(<infillBoundary>)
(<infillPoint> X-6.941 Y-4.561 Z4.185 </infillPoint>)
(<infillPoint> X-5.869 Y-5.868 Z4.185 </infillPoint>)
(<infillPoint> X-4.561 Y-6.94 Z4.185 </infillPoint>)
(<infillPoint> X-3.877 Y-6.256 Z4.185 </infillPoint>)
(<infillPoint> X-3.841 Y-6.112 Z4.185 </infillPoint>)
(<infillPoint> X-5.093 Y-5.093 Z4.185 </infillPoint>)
(<infillPoint> X-6.113 Y-3.841 Z4.185 </infillPoint>)
(<infillPoint> X-6.257 Y-3.877 Z4.185 </infillPoint>)
(</infillBoundary>)
;M108 R80.0
G1 X-6.38 Y-4.4 Z5.75 F4200.0
G1 F1200.0
G1 E763.872
G1 F4200.0
M101
G1 X-6.02 Y-4.4 Z5.75 F4800.0 E763.891
G1 X-5.69 Y-4.8 Z5.75 F4800.0 E763.918
G1 X-6.38 Y-4.8 Z5.75 F4800.0 E763.955
G1 X-6.06 Y-5.2 Z5.75 F4800.0 E763.982
G1 X-5.37 Y-5.2 Z5.75 F4800.0 E764.018
G1 X-5.73 Y-5.6 Z5.75 F4800.0 E764.047
G1 X-4.91 Y-5.6 Z5.75 F4800.0 E764.09
G1 X-5.27 Y-6.0 Z5.75 F4800.0 E764.118
G1 X-4.42 Y-6.0 Z5.75 F4800.0 E764.162
G1 X-4.42 Y-6.4 Z5.75 F4800.0 E764.184
G1 X-4.78 Y-6.4 Z5.75 F4800.0 E764.203
G1 F1200.0
G1 E763.203
G1 F4800.0
M103
(</infill>)
(</nestedRing>)
(<nestedRing>)
(<boundaryPerimeter>)
(<boundaryPoint> X-0.776 Y-8.535 Z5.751 </boundaryPoint>)
(<boundaryPoint> X-0.246 Y-8.443 Z5.751 </boundaryPoint>)
(<boundaryPoint> X-0.511 Y-7.975 Z5.751 </boundaryPoint>)
(<boundaryPoint> X-1.557 Y-6.929 Z5.751 </boundaryPoint>)
(<boundaryPoint> X-1.75 Y-6.867 Z5.751 </boundaryPoint>)
(<boundaryPoint> X-2.647 Y-7.764 Z5.751 </boundaryPoint>)
(<boundaryPoint> X-2.558 Y-8.122 Z5.751 </boundaryPoint>)
(<boundaryPoint> X-1.402 Y-8.473 Z5.751 </boundaryPoint>)
(<edge> outer )
;M108 R40.0
G1 X-5.57 Y-4.84 Z5.75 F4200.0
G1 X-1.54 Y-8.36 Z5.75 F4200.0
G1 X-2.4 Y-7.92 Z5.75 F4200.0
G1 F1200.0
G1 E764.203
G1 F4200.0
M101
G1 X-2.39 Y-7.96 Z5.75 F2400.0 E764.205
G1 X-1.36 Y-8.28 Z5.75 F2400.0 E764.262
G1 X-0.4 Y-8.37 Z5.75 F2400.0 E764.313
G1 X-1.66 Y-7.11 Z5.75 F2400.0 E764.408
G1 X-1.7 Y-7.1 Z5.75 F2400.0 E764.41
G1 X-2.43 Y-7.83 Z5.75 F2400.0 E764.464
G1 X-2.4 Y-7.92 Z5.75 F2400.0 E764.469
G1 F1200.0
G1 E764.469
G1 F2400.0
M103
(</edge>)
(</boundaryPerimeter>)
(<infill>)
(<infillBoundary>)
(<infillPoint> X-0.783 Y-8.333 Z4.185 </infillPoint>)
(<infillPoint> X-0.647 Y-8.31 Z4.185 </infillPoint>)
(<infillPoint> X-0.604 Y-8.217 Z4.185 </infillPoint>)
(<infillPoint> X-0.672 Y-8.097 Z4.185 </infillPoint>)
(<infillPoint> X-1.664 Y-7.105 Z4.185 </infillPoint>)
(<infillPoint> X-1.695 Y-7.095 Z4.185 </infillPoint>)
(<infillPoint> X-2.426 Y-7.825 Z4.185 </infillPoint>)
(<infillPoint> X-2.391 Y-7.964 Z4.185 </infillPoint>)
(<infillPoint> X-1.363 Y-8.276 Z4.185 </infillPoint>)
(</infillBoundary>)
;M108 R80.0
G1 X-1.8 Y-7.6 Z5.75 F4200.0
G1 F1200.0
G1 E764.469
G1 F4200.0
M101
G1 X-1.57 Y-7.6 Z5.75 F4800.0 E764.482
G1 X-1.28 Y-8.0 Z5.75 F4800.0 E764.507
G1 F1200.0
G1 E763.507
G1 F4800.0
M103
(</infill>)
(</nestedRing>)
(<nestedRing>)
(<boundaryPerimeter>)
(<boundaryPoint> X-8.474 Y-1.402 Z5.751 </boundaryPoint>)
(<boundaryPoint> X-8.124 Y-2.557 Z5.751 </boundaryPoint>)
(<boundaryPoint> X-7.764 Y-2.646 Z5.751 </boundaryPoint>)
(<boundaryPoint> X-6.868 Y-1.75 Z5.751 </boundaryPoint>)
(<boundaryPoint> X-6.929 Y-1.557 Z5.751 </boundaryPoint>)
(<boundaryPoint> X-7.976 Y-0.51 Z5.751 </boundaryPoint>)
(<boundaryPoint> X-8.444 Y-0.245 Z5.751 </boundaryPoint>)
(<boundaryPoint> X-8.536 Y-0.775 Z5.751 </boundaryPoint>)
(<edge> outer )
;M108 R40.0
G1 X-0.75 Y-8.41 Z5.75 F4200.0
G1 X-8.41 Y-0.75 Z5.75 F4200.0
G1 X-7.28 Y-1.88 Z5.75 F4200.0
G1 F1200.0
G1 E764.507
G1 F4200.0
M101
G1 X-7.1 Y-1.69 Z5.75 F2400.0 E764.521
G1 X-7.11 Y-1.66 Z5.75 F2400.0 E764.523
G1 X-8.37 Y-0.4 Z5.75 F2400.0 E764.617
G1 X-8.28 Y-1.36 Z5.75 F2400.0 E764.669
G1 X-7.97 Y-2.39 Z5.75 F2400.0 E764.725
G1 X-7.83 Y-2.42 Z5.75 F2400.0 E764.733
G1 X-7.34 Y-1.94 Z5.75 F2400.0 E764.769
G1 X-7.28 Y-1.88 Z5.75 F2400.0 E764.774
G1 F1200.0
G1 E764.774
G1 F2400.0
M103
(</edge>)
(</boundaryPerimeter>)
(<infill>)
(<infillBoundary>)
(<infillPoint> X-8.277 Y-1.363 Z4.185 </infillPoint>)
(<infillPoint> X-7.966 Y-2.39 Z4.185 </infillPoint>)
(<infillPoint> X-7.826 Y-2.425 Z4.185 </infillPoint>)
(<infillPoint> X-7.095 Y-1.694 Z4.185 </infillPoint>)
(<infillPoint> X-7.105 Y-1.664 Z4.185 </infillPoint>)
(<infillPoint> X-8.098 Y-0.671 Z4.185 </infillPoint>)
(<infillPoint> X-8.218 Y-0.603 Z4.185 </infillPoint>)
(<infillPoint> X-8.311 Y-0.646 Z4.185 </infillPoint>)
(<infillPoint> X-8.334 Y-0.782 Z4.185 </infillPoint>)
(</infillBoundary>)
;M108 R80.0
G1 X-7.57 Y-1.6 Z5.75 F4200.0
G1 F1200.0
G1 E764.774
G1 F4200.0
M101
G1 X-7.91 Y-1.6 Z5.75 F4800.0 E764.792
G1 F1200.0
G1 E763.792
G1 F4800.0
M103
(</infill>)
(</nestedRing>)
(</rotation>)
(</layer>)
(<layer> 6.021 )
(<supportLayer>)
;M108 R56.0
G1 X-10.88 Y-18.0 Z6.02 F4200.0
G1 F1200.0
G1 E764.792
G1 F4200.0
M101
G1 X10.88 Y-18.0 Z6.02 F4800.0 E765.597
G1 X14.21 Y-16.2 Z6.02 F4800.0 E765.737
G1 X-14.21 Y-16.2 Z6.02 F4800.0 E766.787
G1 X-16.4 Y-14.4 Z6.02 F4800.0 E766.892
G1 X16.4 Y-14.4 Z6.02 F4800.0 E768.105
G1 X18.04 Y-12.6 Z6.02 F4800.0 E768.195
G1 X-18.04 Y-12.6 Z6.02 F4800.0 E769.53
G1 X-19.41 Y-10.8 Z6.02 F4800.0 E769.613
G1 X19.41 Y-10.8 Z6.02 F4800.0 E771.049
G1 X20.37 Y-9.0 Z6.02 F4800.0 E771.124
G1 X-20.37 Y-9.0 Z6.02 F4800.0 E772.631
G1 X-21.16 Y-7.2 Z6.02 F4800.0 E772.704
G1 X-5.19 Y-7.2 Z6.02 F4800.0 E773.294
G1 F1200.0
G1 E772.294
G1 F4800.0
M103
G1 X-4.69 Y-6.58 Z6.02 F4200.0
G1 X-4.28 Y-6.02 Z6.02 F4200.0
G1 X-3.78 Y-5.4 Z6.02 F4200.0
G1 F1200.0
G1 E773.294
G1 F4200.0
M101
G1 X21.7 Y-5.4 Z6.02 F4800.0 E774.236
G1 X22.06 Y-3.6 Z6.02 F4800.0 E774.304
G1 X-5.55 Y-3.6 Z6.02 F4800.0 E775.325
G1 F1200.0
G1 E774.325
G1 F4800.0
M103
G1 X-6.43 Y-1.8 Z6.02 F4200.0
G1 F1200.0
G1 E775.325
G1 F4200.0
M101
G1 X22.24 Y-1.8 Z6.02 F4800.0 E776.385
G1 X22.33 Y0.0 Z6.02 F4800.0 E776.451
G1 X-8.12 Y0.0 Z6.02 F4800.0 E777.577
G1 X-8.76 Y0.0 Z6.02 F4800.0 E777.601
G1 X-22.33 Y0.0 Z6.02 F4800.0 E778.102
G1 X-22.24 Y-1.8 Z6.02 F4800.0 E778.169
G1 X-8.77 Y-1.8 Z6.02 F4800.0 E778.667
G1 F1200.0
G1 E777.761
G1 F4800.0
M103
G1 X-8.15 Y-3.6 Z6.02 F4200.0
G1 F1200.0
G1 E778.667
G1 F4200.0
M101
G1 X-22.06 Y-3.6 Z6.02 F4800.0 E779.182
G1 X-21.7 Y-5.4 Z6.02 F4800.0 E779.249
G1 X-7.03 Y-5.4 Z6.02 F4800.0 E779.792
G1 F1200.0
G1 E778.792
G1 F4800.0
M103
G1 X-5.39 Y-6.2 Z6.02 F4200.0
G1 X-1.55 Y-8.38 Z6.02 F4200.0
G1 X-0.72 Y-7.2 Z6.02 F4200.0
G1 F1200.0
G1 E779.792
G1 F4200.0
M101
G1 X21.16 Y-7.2 Z6.02 F4800.0 E780.601
G1 F1200.0
G1 E779.601
G1 F4800.0
M103
G1 X22.24 Y1.8 Z6.02 F4200.0
G1 F1200.0
G1 E780.601
G1 F4200.0
M101
G1 X-22.24 Y1.8 Z6.02 F4800.0 E782.245
G1 X-22.06 Y3.6 Z6.02 F4800.0 E782.312
G1 X22.06 Y3.6 Z6.02 F4800.0 E783.944
G1 X21.7 Y5.4 Z6.02 F4800.0 E784.012
G1 X-21.7 Y5.4 Z6.02 F4800.0 E785.617
G1 X-21.16 Y7.2 Z6.02 F4800.0 E785.686
G1 X21.16 Y7.2 Z6.02 F4800.0 E787.251
G1 X20.37 Y9.0 Z6.02 F4800.0 E787.323
G1 X-20.37 Y9.0 Z6.02 F4800.0 E788.83
G1 X-19.41 Y10.8 Z6.02 F4800.0 E788.906
G1 X19.41 Y10.8 Z6.02 F4800.0 E790.341
G1 X18.04 Y12.6 Z6.02 F4800.0 E790.425
G1 X-18.04 Y12.6 Z6.02 F4800.0 E791.759
G1 X-16.4 Y14.4 Z6.02 F4800.0 E791.849
G1 X16.4 Y14.4 Z6.02 F4800.0 E793.062
G1 X14.21 Y16.2 Z6.02 F4800.0 E793.167
G1 X-14.21 Y16.2 Z6.02 F4800.0 E794.217
G1 F1200.0
G1 E793.217
G1 F4800.0
M103
G1 X-10.88 Y18.0 Z6.02 F4200.0
G1 F1200.0
G1 E794.217
G1 F4200.0
M101
G1 X10.88 Y18.0 Z6.02 F4800.0 E795.022
G1 F1200.0
G1 E794.022
G1 F4800.0
M103
;M108 R40.0
(</supportLayer>)
(<rotation> (6.12323399574e-17+1j) )
(<nestedRing>)
(<boundaryPerimeter>)
(<boundaryPoint> X-2.823 Y-6.446 Z6.021 </boundaryPoint>)
(<boundaryPoint> X-3.782 Y-5.917 Z6.021 </boundaryPoint>)
(<boundaryPoint> X-4.951 Y-4.951 Z6.021 </boundaryPoint>)
(<boundaryPoint> X-5.918 Y-3.781 Z6.021 </boundaryPoint>)
(<boundaryPoint> X-6.446 Y-2.822 Z6.021 </boundaryPoint>)
(<boundaryPoint> X-7.529 Y-3.9 Z6.021 </boundaryPoint>)
(<boundaryPoint> X-7.13 Y-4.646 Z6.021 </boundaryPoint>)
(<boundaryPoint> X-6.011 Y-6.01 Z6.021 </boundaryPoint>)
(<boundaryPoint> X-4.647 Y-7.129 Z6.021 </boundaryPoint>)
(<boundaryPoint> X-3.9 Y-7.528 Z6.021 </boundaryPoint>)
(<edge> outer )
G1 X-6.0 Y-5.7 Z6.02 F4200.0
G1 F1200.0
G1 E795.022
G1 F4200.0
M101
G1 X-5.87 Y-5.87 Z6.02 F2400.0 E795.033
G1 X-4.54 Y-6.96 Z6.02 F2400.0 E795.124
G1 X-3.94 Y-7.28 Z6.02 F2400.0 E795.16
G1 X-3.11 Y-6.49 Z6.02 F2400.0 E795.221
G1 X-3.89 Y-6.08 Z6.02 F2400.0 E795.267
G1 X-5.09 Y-5.09 Z6.02 F2400.0 E795.35
G1 X-6.09 Y-3.89 Z6.02 F2400.0 E795.432
G1 X-6.49 Y-3.11 Z6.02 F2400.0 E795.478
G1 X-7.28 Y-3.94 Z6.02 F2400.0 E795.539
G1 X-6.96 Y-4.53 Z6.02 F2400.0 E795.575
G1 X-6.0 Y-5.7 Z6.02 F2400.0 E795.655
G1 F1200.0
G1 E794.655
G1 F2400.0
M103
(</edge>)
(</boundaryPerimeter>)
(<infill>)
(<infillBoundary>)
(<infillPoint> X-3.121 Y-6.489 Z4.455 </infillPoint>)
(<infillPoint> X-3.895 Y-6.083 Z4.455 </infillPoint>)
(<infillPoint> X-5.093 Y-5.093 Z4.455 </infillPoint>)
(<infillPoint> X-6.084 Y-3.894 Z4.455 </infillPoint>)
(<infillPoint> X-6.489 Y-3.12 Z4.455 </infillPoint>)
(<infillPoint> X-7.282 Y-3.937 Z4.455 </infillPoint>)
(<infillPoint> X-6.963 Y-4.534 Z4.455 </infillPoint>)
(<infillPoint> X-5.869 Y-5.868 Z4.455 </infillPoint>)
(<infillPoint> X-4.535 Y-6.962 Z4.455 </infillPoint>)
(<infillPoint> X-3.937 Y-7.282 Z4.455 </infillPoint>)
(</infillBoundary>)
;M108 R80.0
G1 X-4.0 Y-6.93 Z6.02 F4200.0
G1 F1200.0
G1 E795.655
G1 F4200.0
M101
G1 X-4.0 Y-6.34 Z6.02 F4800.0 E795.686
G1 X-4.4 Y-6.03 Z6.02 F4800.0 E795.712
G1 X-4.4 Y-6.71 Z6.02 F4800.0 E795.748
G1 X-4.8 Y-6.38 Z6.02 F4800.0 E795.776
G1 X-4.8 Y-5.7 Z6.02 F4800.0 E795.812
G1 X-5.2 Y-5.37 Z6.02 F4800.0 E795.839
G1 X-5.2 Y-6.05 Z6.02 F4800.0 E795.876
G1 X-5.6 Y-5.73 Z6.02 F4800.0 E795.903
G1 X-5.6 Y-4.92 Z6.02 F4800.0 E795.946
G1 X-6.0 Y-5.27 Z6.02 F4800.0 E795.974
G1 X-6.0 Y-4.43 Z6.02 F4800.0 E796.018
G1 X-6.4 Y-4.78 Z6.02 F4800.0 E796.045
G1 X-6.4 Y-3.89 Z6.02 F4800.0 E796.092
G1 X-6.8 Y-3.84 Z6.02 F4800.0 E796.113
G1 X-6.8 Y-4.25 Z6.02 F4800.0 E796.135
G1 F1200.0
G1 E795.135
G1 F4800.0
M103
(</infill>)
(</nestedRing>)
(<nestedRing>)
(<boundaryPerimeter>)
(<boundaryPoint> X-6.628 Y-2.479 Z6.021 </boundaryPoint>)
(<boundaryPoint> X-6.929 Y-1.557 Z6.021 </boundaryPoint>)
(<boundaryPoint> X-7.976 Y-0.51 Z6.021 </boundaryPoint>)
(<boundaryPoint> X-8.444 Y-0.245 Z6.021 </boundaryPoint>)
(<boundaryPoint> X-8.536 Y-0.775 Z6.021 </boundaryPoint>)
(<boundaryPoint> X-8.474 Y-1.402 Z6.021 </boundaryPoint>)
(<boundaryPoint> X-7.962 Y-3.09 Z6.021 </boundaryPoint>)
(<boundaryPoint> X-7.836 Y-3.325 Z6.021 </boundaryPoint>)
(<boundaryPoint> X-7.455 Y-3.306 Z6.021 </boundaryPoint>)
(<edge> outer )
;M108 R40.0
G1 X-5.46 Y-5.21 Z6.02 F4200.0
G1 X-8.14 Y-2.35 Z6.02 F4200.0
G1 X-7.74 Y-3.09 Z6.02 F4200.0
G1 F1200.0
G1 E796.135
G1 F4200.0
M101
G1 X-7.72 Y-3.12 Z6.02 F2400.0 E796.137
G1 X-7.54 Y-3.11 Z6.02 F2400.0 E796.146
G1 X-6.86 Y-2.42 Z6.02 F2400.0 E796.197
G1 X-7.1 Y-1.67 Z6.02 F2400.0 E796.239
G1 X-8.37 Y-0.4 Z6.02 F2400.0 E796.334
G1 X-8.28 Y-1.36 Z6.02 F2400.0 E796.385
G1 X-7.78 Y-3.01 Z6.02 F2400.0 E796.476
M73 P14 (display progress)
G1 X-7.74 Y-3.09 Z6.02 F2400.0 E796.481
G1 F1200.0
G1 E795.656
G1 F2400.0
M103
(</edge>)
(</boundaryPerimeter>)
(<infill>)
(<infillBoundary>)
(<infillPoint> X-6.856 Y-2.424 Z4.455 </infillPoint>)
(<infillPoint> X-7.104 Y-1.665 Z4.455 </infillPoint>)
(<infillPoint> X-8.098 Y-0.671 Z4.455 </infillPoint>)
(<infillPoint> X-8.218 Y-0.603 Z4.455 </infillPoint>)
(<infillPoint> X-8.311 Y-0.646 Z4.455 </infillPoint>)
(<infillPoint> X-8.334 Y-0.782 Z4.455 </infillPoint>)
(<infillPoint> X-8.277 Y-1.363 Z4.455 </infillPoint>)
(<infillPoint> X-7.776 Y-3.013 Z4.455 </infillPoint>)
(<infillPoint> X-7.72 Y-3.119 Z4.455 </infillPoint>)
(<infillPoint> X-7.542 Y-3.11 Z4.455 </infillPoint>)
(</infillBoundary>)
;M108 R80.0
G1 X-8.0 Y-1.28 Z6.02 F4200.0
G1 F1200.0
G1 E796.481
G1 F4200.0
M101
G1 X-8.0 Y-1.3 Z6.02 F4800.0 E796.482
G1 X-7.6 Y-1.57 Z6.02 F4800.0 E796.507
G1 X-7.6 Y-2.63 Z6.02 F4800.0 E796.563
G1 X-7.2 Y-2.37 Z6.02 F4800.0 E796.588
G1 X-7.2 Y-2.27 Z6.02 F4800.0 E796.594
G1 F1200.0
G1 E795.594
G1 F4800.0
M103
(</infill>)
(</nestedRing>)
(<nestedRing>)
(<boundaryPerimeter>)
(<boundaryPoint> X-1.557 Y-6.929 Z6.021 </boundaryPoint>)
(<boundaryPoint> X-2.48 Y-6.628 Z6.021 </boundaryPoint>)
(<boundaryPoint> X-3.306 Y-7.454 Z6.021 </boundaryPoint>)
(<boundaryPoint> X-3.326 Y-7.835 Z6.021 </boundaryPoint>)
(<boundaryPoint> X-3.091 Y-7.961 Z6.021 </boundaryPoint>)
(<boundaryPoint> X-1.402 Y-8.473 Z6.021 </boundaryPoint>)
(<boundaryPoint> X-0.776 Y-8.535 Z6.021 </boundaryPoint>)
(<boundaryPoint> X-0.246 Y-8.443 Z6.021 </boundaryPoint>)
(<boundaryPoint> X-0.511 Y-7.975 Z6.021 </boundaryPoint>)
(<edge> outer )
;M108 R40.0
G1 X-8.39 Y-1.13 Z6.02 F4200.0
G1 X-5.27 Y-4.97 Z6.02 F4200.0
G1 X-5.4 Y-6.26 Z6.02 F4200.0
G1 X-1.35 Y-8.45 Z6.02 F4200.0
G1 X-2.22 Y-6.92 Z6.02 F4200.0
G1 F1200.0
G1 E796.594
G1 F4200.0
M101
G1 X-2.42 Y-6.86 Z6.02 F2400.0 E796.605
G1 X-3.11 Y-7.54 Z6.02 F2400.0 E796.656
G1 X-3.12 Y-7.72 Z6.02 F2400.0 E796.665
G1 X-3.01 Y-7.78 Z6.02 F2400.0 E796.672
G1 X-1.36 Y-8.28 Z6.02 F2400.0 E796.763
G1 X-0.4 Y-8.37 Z6.02 F2400.0 E796.814
G1 X-1.67 Y-7.1 Z6.02 F2400.0 E796.909
G1 X-2.22 Y-6.92 Z6.02 F2400.0 E796.94
G1 F1200.0
G1 E796.773
G1 F2400.0
M103
(</edge>)
(</boundaryPerimeter>)
(<infill>)
(<infillBoundary>)
(<infillPoint> X-1.665 Y-7.104 Z4.455 </infillPoint>)
(<infillPoint> X-2.425 Y-6.856 Z4.455 </infillPoint>)
(<infillPoint> X-3.11 Y-7.541 Z4.455 </infillPoint>)
(<infillPoint> X-3.12 Y-7.719 Z4.455 </infillPoint>)
(<infillPoint> X-3.014 Y-7.775 Z4.455 </infillPoint>)
(<infillPoint> X-1.363 Y-8.276 Z4.455 </infillPoint>)
(<infillPoint> X-0.783 Y-8.333 Z4.455 </infillPoint>)
(<infillPoint> X-0.647 Y-8.31 Z4.455 </infillPoint>)
(<infillPoint> X-0.604 Y-8.217 Z4.455 </infillPoint>)
(<infillPoint> X-0.672 Y-8.097 Z4.455 </infillPoint>)
(</infillBoundary>)
;M108 R80.0
G1 X-1.6 Y-7.91 Z6.02 F4200.0
G1 F1200.0
G1 E796.94
G1 F4200.0
M101
G1 X-1.6 Y-7.57 Z6.02 F4800.0 E796.958
G1 X-2.0 Y-7.79 Z6.02 F4800.0 E796.982
G1 X-2.0 Y-7.29 Z6.02 F4800.0 E797.008
G1 X-2.4 Y-7.23 Z6.02 F4800.0 E797.03
G1 X-2.4 Y-7.67 Z6.02 F4800.0 E797.053
G1 F1200.0
G1 E796.053
G1 F4800.0
M103
(</infill>)
(</nestedRing>)
(</rotation>)
(</layer>)
(<layer> 6.291 )
(<supportLayer>)
;M108 R56.0
G1 X-10.88 Y-18.0 Z6.29 F4200.0
G1 F1200.0
G1 E797.053
G1 F4200.0
M101
G1 X10.88 Y-18.0 Z6.29 F4800.0 E797.858
G1 X14.21 Y-16.2 Z6.29 F4800.0 E797.998
G1 X-14.21 Y-16.2 Z6.29 F4800.0 E799.048
G1 X-16.4 Y-14.4 Z6.29 F4800.0 E799.153
G1 X16.4 Y-14.4 Z6.29 F4800.0 E800.366
G1 X18.04 Y-12.6 Z6.29 F4800.0 E800.456
G1 X-18.04 Y-12.6 Z6.29 F4800.0 E801.791
G1 X-19.41 Y-10.8 Z6.29 F4800.0 E801.874
G1 X19.41 Y-10.8 Z6.29 F4800.0 E803.31
G1 X20.37 Y-9.0 Z6.29 F4800.0 E803.385
G1 X-20.37 Y-9.0 Z6.29 F4800.0 E804.892
G1 X-21.16 Y-7.2 Z6.29 F4800.0 E804.965
G1 X-5.19 Y-7.2 Z6.29 F4800.0 E805.555
G1 F1200.0
G1 E804.555
G1 F4800.0
M103
G1 X-4.69 Y-6.58 Z6.29 F4200.0
G1 X-4.28 Y-6.02 Z6.29 F4200.0
G1 X-3.78 Y-5.4 Z6.29 F4200.0
G1 F1200.0
G1 E805.555
G1 F4200.0
M101
G1 X21.7 Y-5.4 Z6.29 F4800.0 E806.497
G1 X22.06 Y-3.6 Z6.29 F4800.0 E806.565
G1 X-5.55 Y-3.6 Z6.29 F4800.0 E807.586
G1 F1200.0
G1 E806.586
G1 F4800.0
M103
G1 X-6.43 Y-1.8 Z6.29 F4200.0
G1 F1200.0
G1 E807.586
G1 F4200.0
M101
G1 X22.24 Y-1.8 Z6.29 F4800.0 E808.646
G1 X22.33 Y0.0 Z6.29 F4800.0 E808.712
G1 X-8.12 Y0.0 Z6.29 F4800.0 E809.838
G1 X-8.76 Y0.0 Z6.29 F4800.0 E809.862
G1 X-22.33 Y0.0 Z6.29 F4800.0 E810.363
G1 X-22.24 Y-1.8 Z6.29 F4800.0 E810.43
G1 X-8.77 Y-1.8 Z6.29 F4800.0 E810.928
G1 F1200.0
G1 E810.022
G1 F4800.0
M103
G1 X-8.15 Y-3.6 Z6.29 F4200.0
G1 F1200.0
G1 E810.928
G1 F4200.0
M101
G1 X-22.06 Y-3.6 Z6.29 F4800.0 E811.443
G1 X-21.7 Y-5.4 Z6.29 F4800.0 E811.51
G1 X-7.03 Y-5.4 Z6.29 F4800.0 E812.053
G1 F1200.0
G1 E811.053
G1 F4800.0
M103
G1 X-6.04 Y-5.34 Z6.29 F4200.0
G1 X-1.8 Y-7.26 Z6.29 F4200.0
G1 X-0.72 Y-7.2 Z6.29 F4200.0
G1 F1200.0
G1 E812.053
G1 F4200.0
M101
G1 X21.16 Y-7.2 Z6.29 F4800.0 E812.862
G1 F1200.0
G1 E811.862
G1 F4800.0
M103
G1 X22.24 Y1.8 Z6.29 F4200.0
G1 F1200.0
G1 E812.862
G1 F4200.0
M101
G1 X-22.24 Y1.8 Z6.29 F4800.0 E814.506
G1 X-22.06 Y3.6 Z6.29 F4800.0 E814.573
G1 X22.06 Y3.6 Z6.29 F4800.0 E816.205
G1 X21.7 Y5.4 Z6.29 F4800.0 E816.273
G1 X-21.7 Y5.4 Z6.29 F4800.0 E817.878
G1 X-21.16 Y7.2 Z6.29 F4800.0 E817.947
G1 X21.16 Y7.2 Z6.29 F4800.0 E819.512
G1 X20.37 Y9.0 Z6.29 F4800.0 E819.584
G1 X-20.37 Y9.0 Z6.29 F4800.0 E821.091
G1 X-19.41 Y10.8 Z6.29 F4800.0 E821.167
G1 X19.41 Y10.8 Z6.29 F4800.0 E822.602
G1 X18.04 Y12.6 Z6.29 F4800.0 E822.686
G1 X-18.04 Y12.6 Z6.29 F4800.0 E824.02
G1 X-16.4 Y14.4 Z6.29 F4800.0 E824.11
G1 X16.4 Y14.4 Z6.29 F4800.0 E825.323
G1 X14.21 Y16.2 Z6.29 F4800.0 E825.428
G1 X-14.21 Y16.2 Z6.29 F4800.0 E826.478
G1 F1200.0
G1 E825.478
G1 F4800.0
M103
G1 X-10.88 Y18.0 Z6.29 F4200.0
G1 F1200.0
G1 E826.478
G1 F4200.0
M101
G1 X10.88 Y18.0 Z6.29 F4800.0 E827.283
G1 F1200.0
G1 E826.283
G1 F4800.0
M103
;M108 R40.0
(</supportLayer>)
(<rotation> (-1+1.22464679915e-16j) )
(<nestedRing>)
(<boundaryPerimeter>)
(<boundaryPoint> X-1.557 Y-6.929 Z6.291 </boundaryPoint>)
(<boundaryPoint> X-2.45 Y-6.645 Z6.291 </boundaryPoint>)
(<boundaryPoint> X-3.78 Y-5.918 Z6.291 </boundaryPoint>)
(<boundaryPoint> X-4.951 Y-4.951 Z6.291 </boundaryPoint>)
(<boundaryPoint> X-5.919 Y-3.779 Z6.291 </boundaryPoint>)
(<boundaryPoint> X-6.645 Y-2.449 Z6.291 </boundaryPoint>)
(<boundaryPoint> X-6.929 Y-1.557 Z6.291 </boundaryPoint>)
(<boundaryPoint> X-7.976 Y-0.51 Z6.291 </boundaryPoint>)
(<boundaryPoint> X-8.444 Y-0.244 Z6.291 </boundaryPoint>)
(<boundaryPoint> X-8.536 Y-0.775 Z6.291 </boundaryPoint>)
(<boundaryPoint> X-8.474 Y-1.402 Z6.291 </boundaryPoint>)
(<boundaryPoint> X-7.962 Y-3.09 Z6.291 </boundaryPoint>)
(<boundaryPoint> X-7.13 Y-4.646 Z6.291 </boundaryPoint>)
(<boundaryPoint> X-6.011 Y-6.01 Z6.291 </boundaryPoint>)
(<boundaryPoint> X-4.647 Y-7.129 Z6.291 </boundaryPoint>)
(<boundaryPoint> X-3.091 Y-7.961 Z6.291 </boundaryPoint>)
(<boundaryPoint> X-1.402 Y-8.473 Z6.291 </boundaryPoint>)
(<boundaryPoint> X-0.776 Y-8.535 Z6.291 </boundaryPoint>)
(<boundaryPoint> X-0.246 Y-8.443 Z6.291 </boundaryPoint>)
(<boundaryPoint> X-0.511 Y-7.975 Z6.291 </boundaryPoint>)
(<edge> outer )
G1 X-5.65 Y-6.05 Z6.29 F4200.0
G1 F1200.0
G1 E827.283
G1 F4200.0
M101
G1 X-4.54 Y-6.96 Z6.29 F2400.0 E827.359
G1 X-3.01 Y-7.78 Z6.29 F2400.0 E827.45
G1 X-1.36 Y-8.28 Z6.29 F2400.0 E827.542
G1 X-0.4 Y-8.37 Z6.29 F2400.0 E827.593
G1 X-1.66 Y-7.11 Z6.29 F2400.0 E827.687
G1 X-2.53 Y-6.83 Z6.29 F2400.0 E827.735
G1 X-3.89 Y-6.08 Z6.29 F2400.0 E827.817
G1 X-5.09 Y-5.09 Z6.29 F2400.0 E827.9
G1 X-6.09 Y-3.89 Z6.29 F2400.0 E827.982
G1 X-6.83 Y-2.53 Z6.29 F2400.0 E828.064
G1 X-7.11 Y-1.66 Z6.29 F2400.0 E828.112
G1 X-8.37 Y-0.4 Z6.29 F2400.0 E828.207
G1 X-8.28 Y-1.36 Z6.29 F2400.0 E828.258
G1 X-7.78 Y-3.01 Z6.29 F2400.0 E828.349
G1 X-6.96 Y-4.53 Z6.29 F2400.0 E828.44
G1 X-5.87 Y-5.87 Z6.29 F2400.0 E828.531
G1 X-5.65 Y-6.05 Z6.29 F2400.0 E828.546
G1 F1200.0
G1 E827.546
G1 F2400.0
M103
(</edge>)
(</boundaryPerimeter>)
(<infill>)
(<infillBoundary>)
(<infillPoint> X-1.664 Y-7.105 Z4.725 </infillPoint>)
(<infillPoint> X-2.529 Y-6.83 Z4.725 </infillPoint>)
(<infillPoint> X-3.893 Y-6.084 Z4.725 </infillPoint>)
(<infillPoint> X-5.093 Y-5.093 Z4.725 </infillPoint>)
(<infillPoint> X-6.085 Y-3.892 Z4.725 </infillPoint>)
(<infillPoint> X-6.83 Y-2.528 Z4.725 </infillPoint>)
(<infillPoint> X-7.105 Y-1.664 Z4.725 </infillPoint>)
(<infillPoint> X-8.098 Y-0.671 Z4.725 </infillPoint>)
(<infillPoint> X-8.218 Y-0.602 Z4.725 </infillPoint>)
(<infillPoint> X-8.311 Y-0.646 Z4.725 </infillPoint>)
(<infillPoint> X-8.334 Y-0.782 Z4.725 </infillPoint>)
(<infillPoint> X-8.277 Y-1.363 Z4.725 </infillPoint>)
(<infillPoint> X-7.776 Y-3.013 Z4.725 </infillPoint>)
(<infillPoint> X-6.963 Y-4.534 Z4.725 </infillPoint>)
(<infillPoint> X-5.869 Y-5.868 Z4.725 </infillPoint>)
(<infillPoint> X-4.535 Y-6.962 Z4.725 </infillPoint>)
(<infillPoint> X-3.014 Y-7.775 Z4.725 </infillPoint>)
(<infillPoint> X-1.363 Y-8.276 Z4.725 </infillPoint>)
(<infillPoint> X-0.783 Y-8.333 Z4.725 </infillPoint>)
(<infillPoint> X-0.647 Y-8.31 Z4.725 </infillPoint>)
(<infillPoint> X-0.604 Y-8.217 Z4.725 </infillPoint>)
(<infillPoint> X-0.672 Y-8.097 Z4.725 </infillPoint>)
(</infillBoundary>)
;M108 R80.0
G1 X-7.57 Y-1.6 Z6.29 F4200.0
G1 F1200.0
G1 E828.546
G1 F4200.0
M101
G1 X-7.91 Y-1.6 Z6.29 F4800.0 E828.564
G1 X-7.79 Y-2.0 Z6.29 F4800.0 E828.586
G1 X-7.29 Y-2.0 Z6.29 F4800.0 E828.613
G1 X-7.16 Y-2.4 Z6.29 F4800.0 E828.635
G1 X-7.67 Y-2.4 Z6.29 F4800.0 E828.661
G1 X-7.55 Y-2.8 Z6.29 F4800.0 E828.683
G1 X-7.0 Y-2.8 Z6.29 F4800.0 E828.712
G1 X-6.78 Y-3.2 Z6.29 F4800.0 E828.736
G1 X-7.36 Y-3.2 Z6.29 F4800.0 E828.767
G1 X-7.15 Y-3.6 Z6.29 F4800.0 E828.791
G1 X-6.56 Y-3.6 Z6.29 F4800.0 E828.822
G1 X-6.35 Y-4.0 Z6.29 F4800.0 E828.846
G1 X-6.93 Y-4.0 Z6.29 F4800.0 E828.877
G1 X-6.71 Y-4.4 Z6.29 F4800.0 E828.901
G1 X-6.03 Y-4.4 Z6.29 F4800.0 E828.937
G1 X-5.7 Y-4.8 Z6.29 F4800.0 E828.964
G1 X-6.38 Y-4.8 Z6.29 F4800.0 E829.0
G1 X-6.06 Y-5.2 Z6.29 F4800.0 E829.028
G1 X-5.37 Y-5.2 Z6.29 F4800.0 E829.064
G1 X-5.73 Y-5.6 Z6.29 F4800.0 E829.092
G1 X-4.92 Y-5.6 Z6.29 F4800.0 E829.135
G1 X-5.27 Y-6.0 Z6.29 F4800.0 E829.163
G1 X-4.43 Y-6.0 Z6.29 F4800.0 E829.207
G1 X-4.78 Y-6.4 Z6.29 F4800.0 E829.235
G1 X-3.9 Y-6.4 Z6.29 F4800.0 E829.281
G1 X-4.24 Y-6.8 Z6.29 F4800.0 E829.309
G1 X-3.17 Y-6.8 Z6.29 F4800.0 E829.366
G1 X-3.5 Y-7.2 Z6.29 F4800.0 E829.393
G1 X-2.29 Y-7.2 Z6.29 F4800.0 E829.457
G1 X-2.63 Y-7.6 Z6.29 F4800.0 E829.485
G1 X-1.57 Y-7.6 Z6.29 F4800.0 E829.541
G1 X-1.28 Y-8.0 Z6.29 F4800.0 E829.567
G1 F1200.0
G1 E828.567
G1 F4800.0
M103
(</infill>)
(</nestedRing>)
(</rotation>)
(</layer>)
(<layer> 6.561 )
(<supportLayer>)
;M108 R56.0
G1 X-10.88 Y-18.0 Z6.56 F4200.0
G1 F1200.0
G1 E829.567
G1 F4200.0
M101
G1 X10.88 Y-18.0 Z6.56 F4800.0 E830.371
G1 X14.21 Y-16.2 Z6.56 F4800.0 E830.511
G1 X-14.21 Y-16.2 Z6.56 F4800.0 E831.562
G1 X-16.4 Y-14.4 Z6.56 F4800.0 E831.667
G1 X16.4 Y-14.4 Z6.56 F4800.0 E832.879
G1 X18.04 Y-12.6 Z6.56 F4800.0 E832.97
G1 X-18.04 Y-12.6 Z6.56 F4800.0 E834.304
G1 X-19.41 Y-10.8 Z6.56 F4800.0 E834.388
G1 X19.41 Y-10.8 Z6.56 F4800.0 E835.823
G1 X20.37 Y-9.0 Z6.56 F4800.0 E835.899
G1 X-20.37 Y-9.0 Z6.56 F4800.0 E837.405
G1 X-21.16 Y-7.2 Z6.56 F4800.0 E837.478
G1 X-5.19 Y-7.2 Z6.56 F4800.0 E838.068
G1 F1200.0
G1 E837.068
G1 F4800.0
M103
G1 X-4.69 Y-6.58 Z6.56 F4200.0
G1 X-4.28 Y-6.02 Z6.56 F4200.0
G1 X-3.78 Y-5.4 Z6.56 F4200.0
G1 F1200.0
G1 E838.068
G1 F4200.0
M101
G1 X21.7 Y-5.4 Z6.56 F4800.0 E839.01
G1 X22.06 Y-3.6 Z6.56 F4800.0 E839.078
G1 X-5.55 Y-3.6 Z6.56 F4800.0 E840.099
G1 F1200.0
G1 E839.099
G1 F4800.0
M103
G1 X-6.43 Y-1.8 Z6.56 F4200.0
G1 F1200.0
G1 E840.099
G1 F4200.0
M101
G1 X22.24 Y-1.8 Z6.56 F4800.0 E841.159
G1 X22.33 Y0.0 Z6.56 F4800.0 E841.226
G1 X-8.12 Y0.0 Z6.56 F4800.0 E842.351
G1 X-8.76 Y0.0 Z6.56 F4800.0 E842.375
G1 X-22.33 Y0.0 Z6.56 F4800.0 E842.877
G1 X-22.24 Y-1.8 Z6.56 F4800.0 E842.943
G1 X-8.77 Y-1.8 Z6.56 F4800.0 E843.441
G1 F1200.0
G1 E842.535
G1 F4800.0
M103
G1 X-8.15 Y-3.6 Z6.56 F4200.0
G1 F1200.0
G1 E843.441
G1 F4200.0
M101
G1 X-22.06 Y-3.6 Z6.56 F4800.0 E843.956
G1 X-21.7 Y-5.4 Z6.56 F4800.0 E844.024
G1 X-7.03 Y-5.4 Z6.56 F4800.0 E844.566
G1 F1200.0
G1 E843.566
G1 F4800.0
M103
G1 X-6.04 Y-5.34 Z6.56 F4200.0
G1 X-1.8 Y-7.26 Z6.56 F4200.0
G1 X-0.72 Y-7.2 Z6.56 F4200.0
G1 F1200.0
G1 E844.566
G1 F4200.0
M101
G1 X21.16 Y-7.2 Z6.56 F4800.0 E845.375
G1 F1200.0
G1 E844.375
G1 F4800.0
M103
G1 X22.24 Y1.8 Z6.56 F4200.0
G1 F1200.0
G1 E845.375
G1 F4200.0
M101
G1 X-22.24 Y1.8 Z6.56 F4800.0 E847.02
G1 X-22.06 Y3.6 Z6.56 F4800.0 E847.087
G1 X22.06 Y3.6 Z6.56 F4800.0 E848.718
G1 X21.7 Y5.4 Z6.56 F4800.0 E848.786
G1 X-21.7 Y5.4 Z6.56 F4800.0 E850.391
G1 X-21.16 Y7.2 Z6.56 F4800.0 E850.461
G1 X21.16 Y7.2 Z6.56 F4800.0 E852.025
G1 X20.37 Y9.0 Z6.56 F4800.0 E852.098
G1 X-20.37 Y9.0 Z6.56 F4800.0 E853.604
G1 X-19.41 Y10.8 Z6.56 F4800.0 E853.68
G1 X19.41 Y10.8 Z6.56 F4800.0 E855.116
G1 X18.04 Y12.6 Z6.56 F4800.0 E855.199
G1 X-18.04 Y12.6 Z6.56 F4800.0 E856.533
G1 X-16.4 Y14.4 Z6.56 F4800.0 E856.624
G1 X16.4 Y14.4 Z6.56 F4800.0 E857.836
G1 X14.21 Y16.2 Z6.56 F4800.0 E857.941
G1 X-14.21 Y16.2 Z6.56 F4800.0 E858.992
G1 F1200.0
G1 E857.992
G1 F4800.0
M103
G1 X-10.88 Y18.0 Z6.56 F4200.0
G1 F1200.0
G1 E858.992
G1 F4200.0
M101
G1 X10.88 Y18.0 Z6.56 F4800.0 E859.797
G1 F1200.0
G1 E858.797
G1 F4800.0
M103
;M108 R40.0
(</supportLayer>)
(<rotation> (6.12323399574e-17+1j) )
(<nestedRing>)
(<boundaryPerimeter>)
(<boundaryPoint> X-1.557 Y-6.929 Z6.561 </boundaryPoint>)
(<boundaryPoint> X-2.45 Y-6.645 Z6.561 </boundaryPoint>)
(<boundaryPoint> X-3.78 Y-5.918 Z6.561 </boundaryPoint>)
(<boundaryPoint> X-4.951 Y-4.951 Z6.561 </boundaryPoint>)
(<boundaryPoint> X-5.919 Y-3.779 Z6.561 </boundaryPoint>)
(<boundaryPoint> X-6.645 Y-2.449 Z6.561 </boundaryPoint>)
(<boundaryPoint> X-6.929 Y-1.557 Z6.561 </boundaryPoint>)
(<boundaryPoint> X-7.976 Y-0.51 Z6.561 </boundaryPoint>)
(<boundaryPoint> X-8.444 Y-0.244 Z6.561 </boundaryPoint>)
(<boundaryPoint> X-8.536 Y-0.775 Z6.561 </boundaryPoint>)
(<boundaryPoint> X-8.474 Y-1.402 Z6.561 </boundaryPoint>)
(<boundaryPoint> X-7.962 Y-3.09 Z6.561 </boundaryPoint>)
(<boundaryPoint> X-7.13 Y-4.646 Z6.561 </boundaryPoint>)
(<boundaryPoint> X-6.011 Y-6.01 Z6.561 </boundaryPoint>)
(<boundaryPoint> X-4.647 Y-7.129 Z6.561 </boundaryPoint>)
(<boundaryPoint> X-3.091 Y-7.961 Z6.561 </boundaryPoint>)
(<boundaryPoint> X-1.402 Y-8.473 Z6.561 </boundaryPoint>)
(<boundaryPoint> X-0.776 Y-8.535 Z6.561 </boundaryPoint>)
(<boundaryPoint> X-0.246 Y-8.443 Z6.561 </boundaryPoint>)
(<boundaryPoint> X-0.511 Y-7.975 Z6.561 </boundaryPoint>)
(<edge> outer )
G1 X-5.88 Y-5.85 Z6.56 F4200.0
G1 F1200.0
G1 E859.797
G1 F4200.0
M101
G1 X-5.87 Y-5.87 Z6.56 F2400.0 E859.798
G1 X-4.54 Y-6.96 Z6.56 F2400.0 E859.889
G1 X-3.01 Y-7.78 Z6.56 F2400.0 E859.98
G1 X-1.36 Y-8.28 Z6.56 F2400.0 E860.071
G1 X-0.4 Y-8.37 Z6.56 F2400.0 E860.122
G1 X-1.66 Y-7.11 Z6.56 F2400.0 E860.217
G1 X-2.53 Y-6.83 Z6.56 F2400.0 E860.265
G1 X-3.89 Y-6.08 Z6.56 F2400.0 E860.347
G1 X-5.09 Y-5.09 Z6.56 F2400.0 E860.429
G1 X-6.09 Y-3.89 Z6.56 F2400.0 E860.511
G1 X-6.83 Y-2.53 Z6.56 F2400.0 E860.594
G1 X-7.11 Y-1.66 Z6.56 F2400.0 E860.641
G1 X-8.37 Y-0.4 Z6.56 F2400.0 E860.736
G1 X-8.28 Y-1.36 Z6.56 F2400.0 E860.787
G1 X-7.78 Y-3.01 Z6.56 F2400.0 E860.878
G1 X-6.96 Y-4.53 Z6.56 F2400.0 E860.97
G1 X-5.88 Y-5.85 Z6.56 F2400.0 E861.06
G1 F1200.0
G1 E860.06
G1 F2400.0
M103
(</edge>)
(</boundaryPerimeter>)
(<infill>)
(<infillBoundary>)
(<infillPoint> X-1.664 Y-7.105 Z4.995 </infillPoint>)
(<infillPoint> X-2.529 Y-6.83 Z4.995 </infillPoint>)
(<infillPoint> X-3.893 Y-6.084 Z4.995 </infillPoint>)
(<infillPoint> X-5.093 Y-5.093 Z4.995 </infillPoint>)
(<infillPoint> X-6.085 Y-3.892 Z4.995 </infillPoint>)
(<infillPoint> X-6.83 Y-2.528 Z4.995 </infillPoint>)
(<infillPoint> X-7.105 Y-1.664 Z4.995 </infillPoint>)
(<infillPoint> X-8.098 Y-0.671 Z4.995 </infillPoint>)
(<infillPoint> X-8.218 Y-0.602 Z4.995 </infillPoint>)
(<infillPoint> X-8.311 Y-0.646 Z4.995 </infillPoint>)
(<infillPoint> X-8.334 Y-0.782 Z4.995 </infillPoint>)
(<infillPoint> X-8.277 Y-1.363 Z4.995 </infillPoint>)
(<infillPoint> X-7.776 Y-3.013 Z4.995 </infillPoint>)
(<infillPoint> X-6.963 Y-4.534 Z4.995 </infillPoint>)
(<infillPoint> X-5.869 Y-5.868 Z4.995 </infillPoint>)
(<infillPoint> X-4.535 Y-6.962 Z4.995 </infillPoint>)
(<infillPoint> X-3.014 Y-7.775 Z4.995 </infillPoint>)
(<infillPoint> X-1.363 Y-8.276 Z4.995 </infillPoint>)
(<infillPoint> X-0.783 Y-8.333 Z4.995 </infillPoint>)
M73 P15 (display progress)
(<infillPoint> X-0.647 Y-8.31 Z4.995 </infillPoint>)
(<infillPoint> X-0.604 Y-8.217 Z4.995 </infillPoint>)
(<infillPoint> X-0.672 Y-8.097 Z4.995 </infillPoint>)
(</infillBoundary>)
;M108 R80.0
G1 X-1.6 Y-7.91 Z6.56 F4200.0
G1 F1200.0
G1 E861.06
G1 F4200.0
M101
G1 X-1.6 Y-7.57 Z6.56 F4800.0 E861.078
G1 X-2.0 Y-7.79 Z6.56 F4800.0 E861.102
G1 X-2.0 Y-7.29 Z6.56 F4800.0 E861.128
G1 X-2.4 Y-7.17 Z6.56 F4800.0 E861.15
G1 X-2.4 Y-7.67 Z6.56 F4800.0 E861.177
G1 X-2.8 Y-7.55 Z6.56 F4800.0 E861.199
G1 X-2.8 Y-7.0 Z6.56 F4800.0 E861.228
G1 X-3.2 Y-6.78 Z6.56 F4800.0 E861.252
G1 X-3.2 Y-7.36 Z6.56 F4800.0 E861.282
G1 X-3.6 Y-7.15 Z6.56 F4800.0 E861.306
G1 X-3.6 Y-6.56 Z6.56 F4800.0 E861.337
G1 X-4.0 Y-6.35 Z6.56 F4800.0 E861.361
G1 X-4.0 Y-6.93 Z6.56 F4800.0 E861.392
G1 X-4.4 Y-6.71 Z6.56 F4800.0 E861.416
G1 X-4.4 Y-6.03 Z6.56 F4800.0 E861.452
G1 X-4.8 Y-5.7 Z6.56 F4800.0 E861.479
G1 X-4.8 Y-6.38 Z6.56 F4800.0 E861.516
G1 X-5.2 Y-6.05 Z6.56 F4800.0 E861.543
G1 X-5.2 Y-5.37 Z6.56 F4800.0 E861.579
G1 X-5.6 Y-5.73 Z6.56 F4800.0 E861.608
G1 X-5.6 Y-4.92 Z6.56 F4800.0 E861.65
G1 X-6.0 Y-5.27 Z6.56 F4800.0 E861.678
G1 X-6.0 Y-4.43 Z6.56 F4800.0 E861.722
G1 X-6.4 Y-4.78 Z6.56 F4800.0 E861.75
G1 X-6.4 Y-3.9 Z6.56 F4800.0 E861.796
G1 X-6.8 Y-4.25 Z6.56 F4800.0 E861.824
G1 X-6.8 Y-3.17 Z6.56 F4800.0 E861.881
G1 X-7.2 Y-3.5 Z6.56 F4800.0 E861.909
G1 X-7.2 Y-2.29 Z6.56 F4800.0 E861.973
G1 X-7.6 Y-2.63 Z6.56 F4800.0 E862.0
G1 X-7.6 Y-1.57 Z6.56 F4800.0 E862.056
G1 X-8.0 Y-1.3 Z6.56 F4800.0 E862.082
G1 X-8.0 Y-1.28 Z6.56 F4800.0 E862.083
G1 F1200.0
G1 E861.083
G1 F4800.0
M103
(</infill>)
(</nestedRing>)
(</rotation>)
(</layer>)
(<layer> 6.831 )
(<supportLayer>)
;M108 R56.0
G1 X-10.88 Y-18.0 Z6.83 F4200.0
G1 F1200.0
G1 E862.083
G1 F4200.0
M101
G1 X10.88 Y-18.0 Z6.83 F4800.0 E862.887
G1 X14.21 Y-16.2 Z6.83 F4800.0 E863.027
G1 X-14.21 Y-16.2 Z6.83 F4800.0 E864.078
G1 X-16.4 Y-14.4 Z6.83 F4800.0 E864.183
G1 X16.4 Y-14.4 Z6.83 F4800.0 E865.395
G1 X18.04 Y-12.6 Z6.83 F4800.0 E865.486
G1 X-18.04 Y-12.6 Z6.83 F4800.0 E866.82
G1 X-19.41 Y-10.8 Z6.83 F4800.0 E866.904
G1 X19.41 Y-10.8 Z6.83 F4800.0 E868.339
G1 X20.37 Y-9.0 Z6.83 F4800.0 E868.415
G1 X-20.37 Y-9.0 Z6.83 F4800.0 E869.921
G1 X-21.16 Y-7.2 Z6.83 F4800.0 E869.994
G1 X-5.19 Y-7.2 Z6.83 F4800.0 E870.584
G1 F1200.0
G1 E869.584
G1 F4800.0
M103
G1 X-4.69 Y-6.58 Z6.83 F4200.0
G1 X-4.28 Y-6.02 Z6.83 F4200.0
G1 X-3.78 Y-5.4 Z6.83 F4200.0
G1 F1200.0
G1 E870.584
G1 F4200.0
M101
G1 X21.7 Y-5.4 Z6.83 F4800.0 E871.526
G1 X22.06 Y-3.6 Z6.83 F4800.0 E871.594
G1 X-5.55 Y-3.6 Z6.83 F4800.0 E872.615
G1 F1200.0
G1 E871.615
G1 F4800.0
M103
G1 X-6.43 Y-1.8 Z6.83 F4200.0
G1 F1200.0
G1 E872.615
G1 F4200.0
M101
G1 X22.24 Y-1.8 Z6.83 F4800.0 E873.675
G1 X22.33 Y0.0 Z6.83 F4800.0 E873.742
G1 X-8.12 Y0.0 Z6.83 F4800.0 E874.867
G1 X-8.76 Y0.0 Z6.83 F4800.0 E874.891
G1 X-22.33 Y0.0 Z6.83 F4800.0 E875.393
G1 X-22.24 Y-1.8 Z6.83 F4800.0 E875.459
G1 X-8.77 Y-1.8 Z6.83 F4800.0 E875.957
G1 F1200.0
G1 E875.051
G1 F4800.0
M103
G1 X-8.15 Y-3.6 Z6.83 F4200.0
G1 F1200.0
G1 E875.957
G1 F4200.0
M101
G1 X-22.06 Y-3.6 Z6.83 F4800.0 E876.472
G1 X-21.7 Y-5.4 Z6.83 F4800.0 E876.54
G1 X-7.03 Y-5.4 Z6.83 F4800.0 E877.082
G1 F1200.0
G1 E876.082
G1 F4800.0
M103
G1 X-6.04 Y-5.34 Z6.83 F4200.0
G1 X-1.8 Y-7.26 Z6.83 F4200.0
G1 X-0.72 Y-7.2 Z6.83 F4200.0
G1 F1200.0
G1 E877.082
G1 F4200.0
M101
G1 X21.16 Y-7.2 Z6.83 F4800.0 E877.891
G1 F1200.0
G1 E876.891
G1 F4800.0
M103
G1 X22.24 Y1.8 Z6.83 F4200.0
G1 F1200.0
G1 E877.891
G1 F4200.0
M101
G1 X-22.24 Y1.8 Z6.83 F4800.0 E879.536
G1 X-22.06 Y3.6 Z6.83 F4800.0 E879.603
G1 X22.06 Y3.6 Z6.83 F4800.0 E881.234
G1 X21.7 Y5.4 Z6.83 F4800.0 E881.302
G1 X-21.7 Y5.4 Z6.83 F4800.0 E882.907
G1 X-21.16 Y7.2 Z6.83 F4800.0 E882.977
G1 X21.16 Y7.2 Z6.83 F4800.0 E884.541
G1 X20.37 Y9.0 Z6.83 F4800.0 E884.614
G1 X-20.37 Y9.0 Z6.83 F4800.0 E886.12
G1 X-19.41 Y10.8 Z6.83 F4800.0 E886.196
G1 X19.41 Y10.8 Z6.83 F4800.0 E887.632
G1 X18.04 Y12.6 Z6.83 F4800.0 E887.715
G1 X-18.04 Y12.6 Z6.83 F4800.0 E889.049
G1 X-16.4 Y14.4 Z6.83 F4800.0 E889.14
G1 X16.4 Y14.4 Z6.83 F4800.0 E890.352
G1 X14.21 Y16.2 Z6.83 F4800.0 E890.457
G1 X-14.21 Y16.2 Z6.83 F4800.0 E891.508
G1 F1200.0
G1 E890.508
G1 F4800.0
M103
G1 X-10.88 Y18.0 Z6.83 F4200.0
G1 F1200.0
G1 E891.508
G1 F4200.0
M101
G1 X10.88 Y18.0 Z6.83 F4800.0 E892.313
G1 F1200.0
G1 E891.313
G1 F4800.0
M103
;M108 R40.0
(</supportLayer>)
(<rotation> (-1+1.22464679915e-16j) )
(<nestedRing>)
(<boundaryPerimeter>)
(<boundaryPoint> X-1.557 Y-6.929 Z6.831 </boundaryPoint>)
(<boundaryPoint> X-2.45 Y-6.645 Z6.831 </boundaryPoint>)
(<boundaryPoint> X-3.78 Y-5.918 Z6.831 </boundaryPoint>)
(<boundaryPoint> X-4.951 Y-4.951 Z6.831 </boundaryPoint>)
(<boundaryPoint> X-5.919 Y-3.779 Z6.831 </boundaryPoint>)
(<boundaryPoint> X-6.645 Y-2.449 Z6.831 </boundaryPoint>)
(<boundaryPoint> X-6.929 Y-1.557 Z6.831 </boundaryPoint>)
(<boundaryPoint> X-7.976 Y-0.51 Z6.831 </boundaryPoint>)
(<boundaryPoint> X-8.444 Y-0.244 Z6.831 </boundaryPoint>)
(<boundaryPoint> X-8.536 Y-0.775 Z6.831 </boundaryPoint>)
(<boundaryPoint> X-8.474 Y-1.402 Z6.831 </boundaryPoint>)
(<boundaryPoint> X-7.962 Y-3.09 Z6.831 </boundaryPoint>)
(<boundaryPoint> X-7.13 Y-4.646 Z6.831 </boundaryPoint>)
(<boundaryPoint> X-6.011 Y-6.01 Z6.831 </boundaryPoint>)
(<boundaryPoint> X-4.647 Y-7.129 Z6.831 </boundaryPoint>)
(<boundaryPoint> X-3.091 Y-7.961 Z6.831 </boundaryPoint>)
(<boundaryPoint> X-1.402 Y-8.473 Z6.831 </boundaryPoint>)
(<boundaryPoint> X-0.776 Y-8.535 Z6.831 </boundaryPoint>)
(<boundaryPoint> X-0.246 Y-8.443 Z6.831 </boundaryPoint>)
(<boundaryPoint> X-0.511 Y-7.975 Z6.831 </boundaryPoint>)
(<edge> outer )
G1 X-6.08 Y-5.61 Z6.83 F4200.0
G1 F1200.0
G1 E892.313
G1 F4200.0
M101
G1 X-5.87 Y-5.87 Z6.83 F2400.0 E892.33
G1 X-4.54 Y-6.96 Z6.83 F2400.0 E892.421
G1 X-3.01 Y-7.78 Z6.83 F2400.0 E892.512
G1 X-1.36 Y-8.28 Z6.83 F2400.0 E892.603
G1 X-0.4 Y-8.37 Z6.83 F2400.0 E892.655
G1 X-1.66 Y-7.11 Z6.83 F2400.0 E892.749
G1 X-2.53 Y-6.83 Z6.83 F2400.0 E892.797
G1 X-3.89 Y-6.08 Z6.83 F2400.0 E892.879
G1 X-5.09 Y-5.09 Z6.83 F2400.0 E892.961
G1 X-6.09 Y-3.89 Z6.83 F2400.0 E893.044
G1 X-6.83 Y-2.53 Z6.83 F2400.0 E893.126
G1 X-7.11 Y-1.66 Z6.83 F2400.0 E893.174
G1 X-8.37 Y-0.4 Z6.83 F2400.0 E893.268
G1 X-8.28 Y-1.36 Z6.83 F2400.0 E893.32
G1 X-7.78 Y-3.01 Z6.83 F2400.0 E893.411
G1 X-6.96 Y-4.53 Z6.83 F2400.0 E893.502
G1 X-6.08 Y-5.61 Z6.83 F2400.0 E893.576
G1 F1200.0
G1 E892.576
G1 F2400.0
M103
(</edge>)
(</boundaryPerimeter>)
(<infill>)
(<infillBoundary>)
(<infillPoint> X-1.664 Y-7.105 Z5.265 </infillPoint>)
(<infillPoint> X-2.529 Y-6.83 Z5.265 </infillPoint>)
(<infillPoint> X-3.893 Y-6.084 Z5.265 </infillPoint>)
(<infillPoint> X-5.093 Y-5.093 Z5.265 </infillPoint>)
(<infillPoint> X-6.085 Y-3.892 Z5.265 </infillPoint>)
(<infillPoint> X-6.83 Y-2.528 Z5.265 </infillPoint>)
(<infillPoint> X-7.105 Y-1.664 Z5.265 </infillPoint>)
(<infillPoint> X-8.098 Y-0.671 Z5.265 </infillPoint>)
(<infillPoint> X-8.218 Y-0.602 Z5.265 </infillPoint>)
(<infillPoint> X-8.311 Y-0.646 Z5.265 </infillPoint>)
(<infillPoint> X-8.334 Y-0.782 Z5.265 </infillPoint>)
(<infillPoint> X-8.277 Y-1.363 Z5.265 </infillPoint>)
(<infillPoint> X-7.776 Y-3.013 Z5.265 </infillPoint>)
(<infillPoint> X-6.963 Y-4.534 Z5.265 </infillPoint>)
(<infillPoint> X-5.869 Y-5.868 Z5.265 </infillPoint>)
(<infillPoint> X-4.535 Y-6.962 Z5.265 </infillPoint>)
(<infillPoint> X-3.014 Y-7.775 Z5.265 </infillPoint>)
(<infillPoint> X-1.363 Y-8.276 Z5.265 </infillPoint>)
(<infillPoint> X-0.783 Y-8.333 Z5.265 </infillPoint>)
(<infillPoint> X-0.647 Y-8.31 Z5.265 </infillPoint>)
(<infillPoint> X-0.604 Y-8.217 Z5.265 </infillPoint>)
(<infillPoint> X-0.672 Y-8.097 Z5.265 </infillPoint>)
(</infillBoundary>)
;M108 R80.0
G1 X-7.57 Y-1.6 Z6.83 F4200.0
G1 F1200.0
G1 E893.576
G1 F4200.0
M101
G1 X-7.91 Y-1.6 Z6.83 F4800.0 E893.594
G1 X-7.79 Y-2.0 Z6.83 F4800.0 E893.616
G1 X-7.29 Y-2.0 Z6.83 F4800.0 E893.642
G1 X-7.16 Y-2.4 Z6.83 F4800.0 E893.664
G1 X-7.67 Y-2.4 Z6.83 F4800.0 E893.691
G1 X-7.55 Y-2.8 Z6.83 F4800.0 E893.713
G1 X-7.0 Y-2.8 Z6.83 F4800.0 E893.742
G1 X-6.78 Y-3.2 Z6.83 F4800.0 E893.766
G1 X-7.36 Y-3.2 Z6.83 F4800.0 E893.796
G1 X-7.15 Y-3.6 Z6.83 F4800.0 E893.82
G1 X-6.56 Y-3.6 Z6.83 F4800.0 E893.851
G1 X-6.35 Y-4.0 Z6.83 F4800.0 E893.875
G1 X-6.93 Y-4.0 Z6.83 F4800.0 E893.906
G1 X-6.71 Y-4.4 Z6.83 F4800.0 E893.93
G1 X-6.03 Y-4.4 Z6.83 F4800.0 E893.966
G1 X-5.7 Y-4.8 Z6.83 F4800.0 E893.994
G1 X-6.38 Y-4.8 Z6.83 F4800.0 E894.03
G1 X-6.06 Y-5.2 Z6.83 F4800.0 E894.057
G1 X-5.37 Y-5.2 Z6.83 F4800.0 E894.093
G1 X-5.73 Y-5.6 Z6.83 F4800.0 E894.122
G1 X-4.92 Y-5.6 Z6.83 F4800.0 E894.164
G1 X-5.27 Y-6.0 Z6.83 F4800.0 E894.192
G1 X-4.43 Y-6.0 Z6.83 F4800.0 E894.236
G1 X-4.78 Y-6.4 Z6.83 F4800.0 E894.264
G1 X-3.9 Y-6.4 Z6.83 F4800.0 E894.311
G1 X-4.24 Y-6.8 Z6.83 F4800.0 E894.339
G1 X-3.17 Y-6.8 Z6.83 F4800.0 E894.395
G1 X-3.5 Y-7.2 Z6.83 F4800.0 E894.423
G1 X-2.29 Y-7.2 Z6.83 F4800.0 E894.487
G1 X-2.63 Y-7.6 Z6.83 F4800.0 E894.514
G1 X-1.57 Y-7.6 Z6.83 F4800.0 E894.57
G1 X-1.28 Y-8.0 Z6.83 F4800.0 E894.596
G1 F1200.0
G1 E893.596
G1 F4800.0
M103
(</infill>)
(</nestedRing>)
(</rotation>)
(</layer>)
(<layer> 7.101 )
(<supportLayer>)
;M108 R56.0
G1 X-10.88 Y-18.0 Z7.1 F4200.0
G1 F1200.0
G1 E894.596
G1 F4200.0
M101
G1 X10.88 Y-18.0 Z7.1 F4800.0 E895.401
G1 X14.21 Y-16.2 Z7.1 F4800.0 E895.54
G1 X-14.21 Y-16.2 Z7.1 F4800.0 E896.591
G1 X-16.4 Y-14.4 Z7.1 F4800.0 E896.696
G1 X16.4 Y-14.4 Z7.1 F4800.0 E897.909
G1 X18.04 Y-12.6 Z7.1 F4800.0 E897.999
G1 X-18.04 Y-12.6 Z7.1 F4800.0 E899.333
G1 X-19.41 Y-10.8 Z7.1 F4800.0 E899.417
G1 X19.41 Y-10.8 Z7.1 F4800.0 E900.853
G1 X20.37 Y-9.0 Z7.1 F4800.0 E900.928
G1 X-20.37 Y-9.0 Z7.1 F4800.0 E902.435
G1 X-21.16 Y-7.2 Z7.1 F4800.0 E902.507
G1 X-5.19 Y-7.2 Z7.1 F4800.0 E903.098
G1 F1200.0
G1 E902.098
G1 F4800.0
M103
G1 X-4.69 Y-6.58 Z7.1 F4200.0
G1 X-4.28 Y-6.02 Z7.1 F4200.0
G1 X-3.78 Y-5.4 Z7.1 F4200.0
G1 F1200.0
G1 E903.098
G1 F4200.0
M101
G1 X21.7 Y-5.4 Z7.1 F4800.0 E904.04
G1 X22.06 Y-3.6 Z7.1 F4800.0 E904.108
G1 X-5.55 Y-3.6 Z7.1 F4800.0 E905.128
G1 F1200.0
G1 E904.128
G1 F4800.0
M103
G1 X-6.43 Y-1.8 Z7.1 F4200.0
G1 F1200.0
G1 E905.128
G1 F4200.0
M101
G1 X22.24 Y-1.8 Z7.1 F4800.0 E906.188
G1 X22.33 Y0.0 Z7.1 F4800.0 E906.255
G1 X-8.12 Y0.0 Z7.1 F4800.0 E907.381
G1 X-8.76 Y0.0 Z7.1 F4800.0 E907.405
G1 X-22.33 Y0.0 Z7.1 F4800.0 E907.906
G1 X-22.24 Y-1.8 Z7.1 F4800.0 E907.973
G1 X-8.77 Y-1.8 Z7.1 F4800.0 E908.471
G1 F1200.0
G1 E907.564
G1 F4800.0
M103
G1 X-8.15 Y-3.6 Z7.1 F4200.0
G1 F1200.0
G1 E908.471
G1 F4200.0
M101
G1 X-22.06 Y-3.6 Z7.1 F4800.0 E908.985
G1 X-21.7 Y-5.4 Z7.1 F4800.0 E909.053
G1 X-7.03 Y-5.4 Z7.1 F4800.0 E909.596
G1 F1200.0
G1 E908.596
G1 F4800.0
M103
G1 X-6.04 Y-5.34 Z7.1 F4200.0
G1 X-1.8 Y-7.26 Z7.1 F4200.0
G1 X-0.72 Y-7.2 Z7.1 F4200.0
G1 F1200.0
G1 E909.596
G1 F4200.0
M101
G1 X21.16 Y-7.2 Z7.1 F4800.0 E910.405
G1 F1200.0
G1 E909.405
G1 F4800.0
M103
G1 X22.24 Y1.8 Z7.1 F4200.0
G1 F1200.0
G1 E910.405
G1 F4200.0
M101
G1 X-22.24 Y1.8 Z7.1 F4800.0 E912.049
G1 X-22.06 Y3.6 Z7.1 F4800.0 E912.116
G1 X22.06 Y3.6 Z7.1 F4800.0 E913.748
G1 X21.7 Y5.4 Z7.1 F4800.0 E913.815
G1 X-21.7 Y5.4 Z7.1 F4800.0 E915.42
G1 X-21.16 Y7.2 Z7.1 F4800.0 E915.49
G1 X21.16 Y7.2 Z7.1 F4800.0 E917.055
G1 X20.37 Y9.0 Z7.1 F4800.0 E917.127
G1 X-20.37 Y9.0 Z7.1 F4800.0 E918.634
G1 X-19.41 Y10.8 Z7.1 F4800.0 E918.709
G1 X19.41 Y10.8 Z7.1 F4800.0 E920.145
G1 X18.04 Y12.6 Z7.1 F4800.0 E920.229
G1 X-18.04 Y12.6 Z7.1 F4800.0 E921.563
G1 X-16.4 Y14.4 Z7.1 F4800.0 E921.653
G1 X16.4 Y14.4 Z7.1 F4800.0 E922.866
G1 X14.21 Y16.2 Z7.1 F4800.0 E922.971
G1 X-14.21 Y16.2 Z7.1 F4800.0 E924.021
G1 F1200.0
G1 E923.021
G1 F4800.0
M103
G1 X-10.88 Y18.0 Z7.1 F4200.0
G1 F1200.0
G1 E924.021
G1 F4200.0
M101
G1 X10.88 Y18.0 Z7.1 F4800.0 E924.826
G1 F1200.0
G1 E923.826
G1 F4800.0
M103
;M108 R40.0
(</supportLayer>)
(<rotation> (6.12323399574e-17+1j) )
(<nestedRing>)
(<boundaryPerimeter>)
(<boundaryPoint> X-1.557 Y-6.929 Z7.101 </boundaryPoint>)
(<boundaryPoint> X-2.45 Y-6.645 Z7.101 </boundaryPoint>)
(<boundaryPoint> X-3.78 Y-5.918 Z7.101 </boundaryPoint>)
(<boundaryPoint> X-4.951 Y-4.951 Z7.101 </boundaryPoint>)
(<boundaryPoint> X-5.919 Y-3.779 Z7.101 </boundaryPoint>)
(<boundaryPoint> X-6.645 Y-2.449 Z7.101 </boundaryPoint>)
(<boundaryPoint> X-6.929 Y-1.557 Z7.101 </boundaryPoint>)
(<boundaryPoint> X-7.976 Y-0.51 Z7.101 </boundaryPoint>)
(<boundaryPoint> X-8.444 Y-0.244 Z7.101 </boundaryPoint>)
(<boundaryPoint> X-8.536 Y-0.775 Z7.101 </boundaryPoint>)
(<boundaryPoint> X-8.474 Y-1.402 Z7.101 </boundaryPoint>)
(<boundaryPoint> X-7.962 Y-3.09 Z7.101 </boundaryPoint>)
(<boundaryPoint> X-7.13 Y-4.646 Z7.101 </boundaryPoint>)
(<boundaryPoint> X-6.011 Y-6.01 Z7.101 </boundaryPoint>)
(<boundaryPoint> X-4.647 Y-7.129 Z7.101 </boundaryPoint>)
(<boundaryPoint> X-3.091 Y-7.961 Z7.101 </boundaryPoint>)
(<boundaryPoint> X-1.402 Y-8.473 Z7.101 </boundaryPoint>)
(<boundaryPoint> X-0.776 Y-8.535 Z7.101 </boundaryPoint>)
(<boundaryPoint> X-0.246 Y-8.443 Z7.101 </boundaryPoint>)
(<boundaryPoint> X-0.511 Y-7.975 Z7.101 </boundaryPoint>)
(<edge> outer )
G1 X-5.74 Y-5.97 Z7.1 F4200.0
G1 F1200.0
G1 E924.826
G1 F4200.0
M101
G1 X-4.54 Y-6.96 Z7.1 F2400.0 E924.908
G1 X-3.01 Y-7.78 Z7.1 F2400.0 E924.999
G1 X-1.36 Y-8.28 Z7.1 F2400.0 E925.091
G1 X-0.4 Y-8.37 Z7.1 F2400.0 E925.142
G1 X-1.66 Y-7.11 Z7.1 F2400.0 E925.236
G1 X-2.53 Y-6.83 Z7.1 F2400.0 E925.284
G1 X-3.89 Y-6.08 Z7.1 F2400.0 E925.366
G1 X-5.09 Y-5.09 Z7.1 F2400.0 E925.449
G1 X-6.09 Y-3.89 Z7.1 F2400.0 E925.531
G1 X-6.83 Y-2.53 Z7.1 F2400.0 E925.613
G1 X-7.11 Y-1.66 Z7.1 F2400.0 E925.661
G1 X-8.37 Y-0.4 Z7.1 F2400.0 E925.756
G1 X-8.28 Y-1.36 Z7.1 F2400.0 E925.807
G1 X-7.78 Y-3.01 Z7.1 F2400.0 E925.898
G1 X-6.96 Y-4.53 Z7.1 F2400.0 E925.989
G1 X-5.87 Y-5.87 Z7.1 F2400.0 E926.08
G1 X-5.74 Y-5.97 Z7.1 F2400.0 E926.089
G1 F1200.0
G1 E925.089
G1 F2400.0
M103
(</edge>)
(</boundaryPerimeter>)
(<infill>)
(<infillBoundary>)
(<infillPoint> X-1.664 Y-7.105 Z5.535 </infillPoint>)
(<infillPoint> X-2.529 Y-6.83 Z5.535 </infillPoint>)
(<infillPoint> X-3.893 Y-6.084 Z5.535 </infillPoint>)
(<infillPoint> X-5.093 Y-5.093 Z5.535 </infillPoint>)
(<infillPoint> X-6.085 Y-3.892 Z5.535 </infillPoint>)
(<infillPoint> X-6.83 Y-2.528 Z5.535 </infillPoint>)
(<infillPoint> X-7.105 Y-1.664 Z5.535 </infillPoint>)
(<infillPoint> X-8.098 Y-0.671 Z5.535 </infillPoint>)
(<infillPoint> X-8.218 Y-0.602 Z5.535 </infillPoint>)
(<infillPoint> X-8.311 Y-0.646 Z5.535 </infillPoint>)
(<infillPoint> X-8.334 Y-0.782 Z5.535 </infillPoint>)
(<infillPoint> X-8.277 Y-1.363 Z5.535 </infillPoint>)
(<infillPoint> X-7.776 Y-3.013 Z5.535 </infillPoint>)
(<infillPoint> X-6.963 Y-4.534 Z5.535 </infillPoint>)
(<infillPoint> X-5.869 Y-5.868 Z5.535 </infillPoint>)
(<infillPoint> X-4.535 Y-6.962 Z5.535 </infillPoint>)
(<infillPoint> X-3.014 Y-7.775 Z5.535 </infillPoint>)
(<infillPoint> X-1.363 Y-8.276 Z5.535 </infillPoint>)
(<infillPoint> X-0.783 Y-8.333 Z5.535 </infillPoint>)
(<infillPoint> X-0.647 Y-8.31 Z5.535 </infillPoint>)
(<infillPoint> X-0.604 Y-8.217 Z5.535 </infillPoint>)
(<infillPoint> X-0.672 Y-8.097 Z5.535 </infillPoint>)
(</infillBoundary>)
;M108 R80.0
G1 X-1.6 Y-7.91 Z7.1 F4200.0
G1 F1200.0
G1 E926.089
G1 F4200.0
M101
G1 X-1.6 Y-7.57 Z7.1 F4800.0 E926.107
G1 X-2.0 Y-7.79 Z7.1 F4800.0 E926.131
G1 X-2.0 Y-7.29 Z7.1 F4800.0 E926.157
G1 X-2.4 Y-7.17 Z7.1 F4800.0 E926.18
G1 X-2.4 Y-7.67 Z7.1 F4800.0 E926.206
G1 X-2.8 Y-7.55 Z7.1 F4800.0 E926.228
G1 X-2.8 Y-7.0 Z7.1 F4800.0 E926.257
G1 X-3.2 Y-6.78 Z7.1 F4800.0 E926.281
G1 X-3.2 Y-7.36 Z7.1 F4800.0 E926.312
G1 X-3.6 Y-7.15 Z7.1 F4800.0 E926.336
G1 X-3.6 Y-6.56 Z7.1 F4800.0 E926.366
G1 X-4.0 Y-6.35 Z7.1 F4800.0 E926.39
G1 X-4.0 Y-6.93 Z7.1 F4800.0 E926.421
G1 X-4.4 Y-6.71 Z7.1 F4800.0 E926.445
G1 X-4.4 Y-6.03 Z7.1 F4800.0 E926.481
G1 X-4.8 Y-5.7 Z7.1 F4800.0 E926.509
G1 X-4.8 Y-6.38 Z7.1 F4800.0 E926.545
G1 X-5.2 Y-6.05 Z7.1 F4800.0 E926.572
G1 X-5.2 Y-5.37 Z7.1 F4800.0 E926.609
G1 X-5.6 Y-5.73 Z7.1 F4800.0 E926.637
G1 X-5.6 Y-4.92 Z7.1 F4800.0 E926.68
G1 X-6.0 Y-5.27 Z7.1 F4800.0 E926.708
G1 X-6.0 Y-4.43 Z7.1 F4800.0 E926.752
G1 X-6.4 Y-4.78 Z7.1 F4800.0 E926.779
G1 X-6.4 Y-3.9 Z7.1 F4800.0 E926.826
G1 X-6.8 Y-4.25 Z7.1 F4800.0 E926.854
G1 X-6.8 Y-3.17 Z7.1 F4800.0 E926.911
G1 X-7.2 Y-3.5 Z7.1 F4800.0 E926.938
G1 X-7.2 Y-2.29 Z7.1 F4800.0 E927.002
G1 X-7.6 Y-2.63 Z7.1 F4800.0 E927.03
G1 X-7.6 Y-1.57 Z7.1 F4800.0 E927.086
G1 X-8.0 Y-1.3 Z7.1 F4800.0 E927.111
G1 X-8.0 Y-1.28 Z7.1 F4800.0 E927.112
G1 F1200.0
G1 E926.112
G1 F4800.0
M103
(</infill>)
(</nestedRing>)
(</rotation>)
(</layer>)
(<layer> 7.371 )
(<supportLayer>)
;M108 R56.0
G1 X-10.88 Y-18.0 Z7.37 F4200.0
M73 P16 (display progress)
G1 F1200.0
G1 E927.112
G1 F4200.0
M101
G1 X10.88 Y-18.0 Z7.37 F4800.0 E927.917
G1 X14.21 Y-16.2 Z7.37 F4800.0 E928.056
G1 X-14.21 Y-16.2 Z7.37 F4800.0 E929.107
G1 X-16.4 Y-14.4 Z7.37 F4800.0 E929.212
G1 X16.4 Y-14.4 Z7.37 F4800.0 E930.425
G1 X18.04 Y-12.6 Z7.37 F4800.0 E930.515
G1 X-18.04 Y-12.6 Z7.37 F4800.0 E931.849
G1 X-19.41 Y-10.8 Z7.37 F4800.0 E931.933
G1 X19.41 Y-10.8 Z7.37 F4800.0 E933.369
G1 X20.37 Y-9.0 Z7.37 F4800.0 E933.444
G1 X-20.37 Y-9.0 Z7.37 F4800.0 E934.951
G1 X-21.16 Y-7.2 Z7.37 F4800.0 E935.023
G1 X-5.19 Y-7.2 Z7.37 F4800.0 E935.614
G1 F1200.0
G1 E934.614
G1 F4800.0
M103
G1 X-4.69 Y-6.58 Z7.37 F4200.0
G1 X-4.28 Y-6.02 Z7.37 F4200.0
G1 X-3.78 Y-5.4 Z7.37 F4200.0
G1 F1200.0
G1 E935.614
G1 F4200.0
M101
G1 X21.7 Y-5.4 Z7.37 F4800.0 E936.556
G1 X22.06 Y-3.6 Z7.37 F4800.0 E936.624
G1 X-5.55 Y-3.6 Z7.37 F4800.0 E937.644
G1 F1200.0
G1 E936.644
G1 F4800.0
M103
G1 X-6.43 Y-1.8 Z7.37 F4200.0
G1 F1200.0
G1 E937.644
G1 F4200.0
M101
G1 X22.24 Y-1.8 Z7.37 F4800.0 E938.704
G1 X22.33 Y0.0 Z7.37 F4800.0 E938.771
G1 X-8.12 Y0.0 Z7.37 F4800.0 E939.897
G1 X-8.76 Y0.0 Z7.37 F4800.0 E939.921
G1 X-22.33 Y0.0 Z7.37 F4800.0 E940.422
G1 X-22.24 Y-1.8 Z7.37 F4800.0 E940.489
G1 X-8.77 Y-1.8 Z7.37 F4800.0 E940.987
G1 F1200.0
G1 E940.08
G1 F4800.0
M103
G1 X-8.15 Y-3.6 Z7.37 F4200.0
G1 F1200.0
G1 E940.987
G1 F4200.0
M101
G1 X-22.06 Y-3.6 Z7.37 F4800.0 E941.501
G1 X-21.7 Y-5.4 Z7.37 F4800.0 E941.569
G1 X-7.03 Y-5.4 Z7.37 F4800.0 E942.112
G1 F1200.0
G1 E941.112
G1 F4800.0
M103
G1 X-6.04 Y-5.34 Z7.37 F4200.0
G1 X-1.8 Y-7.26 Z7.37 F4200.0
G1 X-0.72 Y-7.2 Z7.37 F4200.0
G1 F1200.0
G1 E942.112
G1 F4200.0
M101
G1 X21.16 Y-7.2 Z7.37 F4800.0 E942.921
G1 F1200.0
G1 E941.921
G1 F4800.0
M103
G1 X22.24 Y1.8 Z7.37 F4200.0
G1 F1200.0
G1 E942.921
G1 F4200.0
M101
G1 X-22.24 Y1.8 Z7.37 F4800.0 E944.565
G1 X-22.06 Y3.6 Z7.37 F4800.0 E944.632
G1 X22.06 Y3.6 Z7.37 F4800.0 E946.264
G1 X21.7 Y5.4 Z7.37 F4800.0 E946.331
G1 X-21.7 Y5.4 Z7.37 F4800.0 E947.936
G1 X-21.16 Y7.2 Z7.37 F4800.0 E948.006
G1 X21.16 Y7.2 Z7.37 F4800.0 E949.571
G1 X20.37 Y9.0 Z7.37 F4800.0 E949.643
G1 X-20.37 Y9.0 Z7.37 F4800.0 E951.15
G1 X-19.41 Y10.8 Z7.37 F4800.0 E951.225
G1 X19.41 Y10.8 Z7.37 F4800.0 E952.661
G1 X18.04 Y12.6 Z7.37 F4800.0 E952.745
G1 X-18.04 Y12.6 Z7.37 F4800.0 E954.079
G1 X-16.4 Y14.4 Z7.37 F4800.0 E954.169
G1 X16.4 Y14.4 Z7.37 F4800.0 E955.382
G1 X14.21 Y16.2 Z7.37 F4800.0 E955.487
G1 X-14.21 Y16.2 Z7.37 F4800.0 E956.537
G1 F1200.0
G1 E955.537
G1 F4800.0
M103
G1 X-10.88 Y18.0 Z7.37 F4200.0
G1 F1200.0
G1 E956.537
G1 F4200.0
M101
G1 X10.88 Y18.0 Z7.37 F4800.0 E957.342
G1 F1200.0
G1 E956.342
G1 F4800.0
M103
;M108 R40.0
(</supportLayer>)
(<rotation> (-1+1.22464679915e-16j) )
(<nestedRing>)
(<boundaryPerimeter>)
(<boundaryPoint> X-1.557 Y-6.929 Z7.371 </boundaryPoint>)
(<boundaryPoint> X-2.45 Y-6.645 Z7.371 </boundaryPoint>)
(<boundaryPoint> X-3.78 Y-5.918 Z7.371 </boundaryPoint>)
(<boundaryPoint> X-4.951 Y-4.951 Z7.371 </boundaryPoint>)
(<boundaryPoint> X-5.919 Y-3.779 Z7.371 </boundaryPoint>)
(<boundaryPoint> X-6.645 Y-2.449 Z7.371 </boundaryPoint>)
(<boundaryPoint> X-6.929 Y-1.557 Z7.371 </boundaryPoint>)
(<boundaryPoint> X-7.976 Y-0.51 Z7.371 </boundaryPoint>)
(<boundaryPoint> X-8.444 Y-0.244 Z7.371 </boundaryPoint>)
(<boundaryPoint> X-8.536 Y-0.775 Z7.371 </boundaryPoint>)
(<boundaryPoint> X-8.474 Y-1.402 Z7.371 </boundaryPoint>)
(<boundaryPoint> X-7.962 Y-3.09 Z7.371 </boundaryPoint>)
(<boundaryPoint> X-7.13 Y-4.646 Z7.371 </boundaryPoint>)
(<boundaryPoint> X-6.011 Y-6.01 Z7.371 </boundaryPoint>)
(<boundaryPoint> X-4.647 Y-7.129 Z7.371 </boundaryPoint>)
(<boundaryPoint> X-3.091 Y-7.961 Z7.371 </boundaryPoint>)
(<boundaryPoint> X-1.402 Y-8.473 Z7.371 </boundaryPoint>)
(<boundaryPoint> X-0.776 Y-8.535 Z7.371 </boundaryPoint>)
(<boundaryPoint> X-0.246 Y-8.443 Z7.371 </boundaryPoint>)
(<boundaryPoint> X-0.511 Y-7.975 Z7.371 </boundaryPoint>)
(<edge> outer )
G1 X-5.96 Y-5.76 Z7.37 F4200.0
G1 F1200.0
G1 E957.342
G1 F4200.0
M101
G1 X-5.87 Y-5.87 Z7.37 F2400.0 E957.349
G1 X-4.54 Y-6.96 Z7.37 F2400.0 E957.44
G1 X-3.01 Y-7.78 Z7.37 F2400.0 E957.532
G1 X-1.36 Y-8.28 Z7.37 F2400.0 E957.623
G1 X-0.4 Y-8.37 Z7.37 F2400.0 E957.674
G1 X-1.66 Y-7.11 Z7.37 F2400.0 E957.769
G1 X-2.53 Y-6.83 Z7.37 F2400.0 E957.816
G1 X-3.89 Y-6.08 Z7.37 F2400.0 E957.899
G1 X-5.09 Y-5.09 Z7.37 F2400.0 E957.981
G1 X-6.09 Y-3.89 Z7.37 F2400.0 E958.063
G1 X-6.83 Y-2.53 Z7.37 F2400.0 E958.145
G1 X-7.11 Y-1.66 Z7.37 F2400.0 E958.193
G1 X-8.37 Y-0.4 Z7.37 F2400.0 E958.288
G1 X-8.28 Y-1.36 Z7.37 F2400.0 E958.339
G1 X-7.78 Y-3.01 Z7.37 F2400.0 E958.43
G1 X-6.96 Y-4.53 Z7.37 F2400.0 E958.521
G1 X-5.96 Y-5.76 Z7.37 F2400.0 E958.605
G1 F1200.0
G1 E957.605
G1 F2400.0
M103
(</edge>)
(</boundaryPerimeter>)
(<infill>)
(<infillBoundary>)
(<infillPoint> X-1.664 Y-7.105 Z5.805 </infillPoint>)
(<infillPoint> X-2.529 Y-6.83 Z5.805 </infillPoint>)
(<infillPoint> X-3.893 Y-6.084 Z5.805 </infillPoint>)
(<infillPoint> X-5.093 Y-5.093 Z5.805 </infillPoint>)
(<infillPoint> X-6.085 Y-3.892 Z5.805 </infillPoint>)
(<infillPoint> X-6.83 Y-2.528 Z5.805 </infillPoint>)
(<infillPoint> X-7.105 Y-1.664 Z5.805 </infillPoint>)
(<infillPoint> X-8.098 Y-0.671 Z5.805 </infillPoint>)
(<infillPoint> X-8.218 Y-0.602 Z5.805 </infillPoint>)
(<infillPoint> X-8.311 Y-0.646 Z5.805 </infillPoint>)
(<infillPoint> X-8.334 Y-0.782 Z5.805 </infillPoint>)
(<infillPoint> X-8.277 Y-1.363 Z5.805 </infillPoint>)
(<infillPoint> X-7.776 Y-3.013 Z5.805 </infillPoint>)
(<infillPoint> X-6.963 Y-4.534 Z5.805 </infillPoint>)
(<infillPoint> X-5.869 Y-5.868 Z5.805 </infillPoint>)
(<infillPoint> X-4.535 Y-6.962 Z5.805 </infillPoint>)
(<infillPoint> X-3.014 Y-7.775 Z5.805 </infillPoint>)
(<infillPoint> X-1.363 Y-8.276 Z5.805 </infillPoint>)
(<infillPoint> X-0.783 Y-8.333 Z5.805 </infillPoint>)
(<infillPoint> X-0.647 Y-8.31 Z5.805 </infillPoint>)
(<infillPoint> X-0.604 Y-8.217 Z5.805 </infillPoint>)
(<infillPoint> X-0.672 Y-8.097 Z5.805 </infillPoint>)
(</infillBoundary>)
;M108 R80.0
G1 X-7.57 Y-1.6 Z7.37 F4200.0
G1 F1200.0
G1 E958.605
G1 F4200.0
M101
G1 X-7.91 Y-1.6 Z7.37 F4800.0 E958.623
G1 X-7.79 Y-2.0 Z7.37 F4800.0 E958.645
G1 X-7.29 Y-2.0 Z7.37 F4800.0 E958.671
G1 X-7.16 Y-2.4 Z7.37 F4800.0 E958.694
G1 X-7.67 Y-2.4 Z7.37 F4800.0 E958.72
G1 X-7.55 Y-2.8 Z7.37 F4800.0 E958.742
G1 X-7.0 Y-2.8 Z7.37 F4800.0 E958.771
G1 X-6.78 Y-3.2 Z7.37 F4800.0 E958.795
G1 X-7.36 Y-3.2 Z7.37 F4800.0 E958.826
G1 X-7.15 Y-3.6 Z7.37 F4800.0 E958.85
G1 X-6.56 Y-3.6 Z7.37 F4800.0 E958.88
G1 X-6.35 Y-4.0 Z7.37 F4800.0 E958.904
G1 X-6.93 Y-4.0 Z7.37 F4800.0 E958.935
G1 X-6.71 Y-4.4 Z7.37 F4800.0 E958.96
G1 X-6.03 Y-4.4 Z7.37 F4800.0 E958.996
G1 X-5.7 Y-4.8 Z7.37 F4800.0 E959.023
G1 X-6.38 Y-4.8 Z7.37 F4800.0 E959.059
G1 X-6.06 Y-5.2 Z7.37 F4800.0 E959.087
G1 X-5.37 Y-5.2 Z7.37 F4800.0 E959.123
G1 X-5.73 Y-5.6 Z7.37 F4800.0 E959.151
G1 X-4.92 Y-5.6 Z7.37 F4800.0 E959.194
G1 X-5.27 Y-6.0 Z7.37 F4800.0 E959.222
G1 X-4.43 Y-6.0 Z7.37 F4800.0 E959.266
G1 X-4.78 Y-6.4 Z7.37 F4800.0 E959.294
G1 X-3.9 Y-6.4 Z7.37 F4800.0 E959.34
G1 X-4.24 Y-6.8 Z7.37 F4800.0 E959.368
G1 X-3.17 Y-6.8 Z7.37 F4800.0 E959.425
G1 X-3.5 Y-7.2 Z7.37 F4800.0 E959.452
G1 X-2.29 Y-7.2 Z7.37 F4800.0 E959.516
G1 X-2.63 Y-7.6 Z7.37 F4800.0 E959.544
G1 X-1.57 Y-7.6 Z7.37 F4800.0 E959.6
G1 X-1.28 Y-8.0 Z7.37 F4800.0 E959.625
G1 F1200.0
G1 E958.625
G1 F4800.0
M103
(</infill>)
(</nestedRing>)
(</rotation>)
(</layer>)
(<layer> 7.641 )
(<supportLayer>)
;M108 R56.0
G1 X-10.88 Y-18.0 Z7.64 F4200.0
G1 F1200.0
G1 E959.625
G1 F4200.0
M101
G1 X-5.47 Y-18.0 Z7.64 F4800.0 E959.825
G1 F1200.0
G1 E958.825
G1 F4800.0
M103
G1 X-9.6 Y-16.2 Z7.64 F4200.0
G1 F1200.0
G1 E959.825
G1 F4200.0
M101
G1 X-14.21 Y-16.2 Z7.64 F4800.0 E959.996
G1 X-12.11 Y-14.4 Z7.64 F4800.0 E960.098
G1 X-16.4 Y-14.4 Z7.64 F4800.0 E960.256
G1 X-17.54 Y-12.6 Z7.64 F4800.0 E960.335
G1 X-14.0 Y-12.6 Z7.64 F4800.0 E960.466
G1 F1200.0
G1 E959.466
G1 F4800.0
M103
G1 X-15.48 Y-10.8 Z7.64 F4200.0
G1 F1200.0
G1 E960.466
G1 F4200.0
M101
G1 X-17.84 Y-10.8 Z7.64 F4800.0 E960.553
G1 X-18.14 Y-9.0 Z7.64 F4800.0 E960.621
G1 X-16.52 Y-9.0 Z7.64 F4800.0 E960.681
G1 F1200.0
G1 E959.681
G1 F4800.0
M103
G1 X-17.48 Y-7.2 Z7.64 F4200.0
G1 F1200.0
G1 E960.681
G1 F4200.0
M101
G1 X-18.45 Y-7.2 Z7.64 F4800.0 E960.717
G1 X-18.61 Y-5.4 Z7.64 F4800.0 E960.784
G1 X-18.02 Y-5.4 Z7.64 F4800.0 E960.805
G1 F1200.0
G1 E959.929
G1 F4800.0
M103
G1 X-18.55 Y-3.6 Z7.64 F4200.0
G1 F1200.0
G1 E960.805
G1 F4200.0
M101
G1 X-18.71 Y-3.6 Z7.64 F4800.0 E960.811
G1 X-22.24 Y-1.8 Z7.64 F4800.0 E960.958
G1 X-18.73 Y-1.8 Z7.64 F4800.0 E961.087
G1 F1200.0
G1 E960.087
G1 F4800.0
M103
G1 X-18.73 Y1.8 Z7.64 F4200.0
G1 F1200.0
G1 E961.087
G1 F4200.0
M101
G1 X-22.24 Y1.8 Z7.64 F4800.0 E961.217
G1 X-18.61 Y5.4 Z7.64 F4800.0 E961.406
G1 X-18.02 Y5.4 Z7.64 F4800.0 E961.428
G1 F1200.0
G1 E960.579
G1 F4800.0
M103
G1 X-18.45 Y7.2 Z7.64 F4200.0
G1 F1200.0
G1 E961.428
G1 F4200.0
M101
G1 X-17.48 Y7.2 Z7.64 F4800.0 E961.464
G1 F1200.0
G1 E960.544
G1 F4800.0
M103
G1 X-18.14 Y9.0 Z7.64 F4200.0
G1 F1200.0
G1 E961.464
G1 F4200.0
M101
G1 X-16.52 Y9.0 Z7.64 F4800.0 E961.524
G1 X-17.84 Y10.8 Z7.64 F4800.0 E961.606
G1 X-15.48 Y10.8 Z7.64 F4800.0 E961.694
G1 X-17.54 Y12.6 Z7.64 F4800.0 E961.795
G1 X-14.0 Y12.6 Z7.64 F4800.0 E961.926
G1 X-16.4 Y14.4 Z7.64 F4800.0 E962.037
G1 X-12.11 Y14.4 Z7.64 F4800.0 E962.195
G1 X-14.21 Y16.2 Z7.64 F4800.0 E962.297
G1 X-9.6 Y16.2 Z7.64 F4800.0 E962.468
G1 X-10.88 Y18.0 Z7.64 F4800.0 E962.549
G1 X-5.47 Y18.0 Z7.64 F4800.0 E962.749
G1 F1200.0
G1 E961.749
G1 F4800.0
M103
G1 X-3.97 Y17.62 Z7.64 F4200.0
G1 X3.97 Y17.62 Z7.64 F4200.0
G1 X5.47 Y18.0 Z7.64 F4200.0
G1 F1200.0
G1 E962.749
G1 F4200.0
M101
G1 X10.88 Y18.0 Z7.64 F4800.0 E962.949
G1 X9.6 Y16.2 Z7.64 F4800.0 E963.031
G1 X14.21 Y16.2 Z7.64 F4800.0 E963.201
G1 X12.11 Y14.4 Z7.64 F4800.0 E963.303
G1 X16.4 Y14.4 Z7.64 F4800.0 E963.462
G1 X17.54 Y12.6 Z7.64 F4800.0 E963.541
G1 X14.0 Y12.6 Z7.64 F4800.0 E963.672
G1 F1200.0
G1 E962.672
G1 F4800.0
M103
G1 X15.47 Y10.8 Z7.64 F4200.0
G1 F1200.0
G1 E963.672
G1 F4200.0
M101
G1 X17.84 Y10.8 Z7.64 F4800.0 E963.759
G1 X18.14 Y9.0 Z7.64 F4800.0 E963.827
G1 X16.52 Y9.0 Z7.64 F4800.0 E963.887
G1 F1200.0
G1 E962.887
G1 F4800.0
M103
G1 X17.48 Y7.2 Z7.64 F4200.0
G1 F1200.0
G1 E963.887
G1 F4200.0
M101
G1 X18.45 Y7.2 Z7.64 F4800.0 E963.923
G1 X18.61 Y5.4 Z7.64 F4800.0 E963.989
G1 X18.02 Y5.4 Z7.64 F4800.0 E964.011
G1 F1200.0
G1 E963.135
G1 F4800.0
M103
G1 X18.55 Y3.6 Z7.64 F4200.0
G1 F1200.0
G1 E964.011
G1 F4200.0
M101
G1 X18.71 Y3.6 Z7.64 F4800.0 E964.017
G1 X22.24 Y1.8 Z7.64 F4800.0 E964.163
G1 X18.73 Y1.8 Z7.64 F4800.0 E964.293
G1 F1200.0
G1 E963.293
G1 F4800.0
M103
G1 X18.73 Y-1.8 Z7.64 F4200.0
G1 F1200.0
G1 E964.293
G1 F4200.0
M101
G1 X22.24 Y-1.8 Z7.64 F4800.0 E964.423
G1 X18.61 Y-5.4 Z7.64 F4800.0 E964.612
G1 X18.02 Y-5.4 Z7.64 F4800.0 E964.634
G1 F1200.0
G1 E963.785
G1 F4800.0
M103
G1 X18.45 Y-7.2 Z7.64 F4200.0
G1 F1200.0
G1 E964.634
G1 F4200.0
M101
G1 X17.48 Y-7.2 Z7.64 F4800.0 E964.67
G1 F1200.0
G1 E963.75
G1 F4800.0
M103
G1 X18.14 Y-9.0 Z7.64 F4200.0
G1 F1200.0
G1 E964.67
G1 F4200.0
M101
G1 X16.52 Y-9.0 Z7.64 F4800.0 E964.73
G1 X17.84 Y-10.8 Z7.64 F4800.0 E964.812
G1 X15.47 Y-10.8 Z7.64 F4800.0 E964.9
G1 X17.54 Y-12.6 Z7.64 F4800.0 E965.001
G1 X14.0 Y-12.6 Z7.64 F4800.0 E965.132
G1 X16.4 Y-14.4 Z7.64 F4800.0 E965.243
G1 X12.11 Y-14.4 Z7.64 F4800.0 E965.401
G1 X14.21 Y-16.2 Z7.64 F4800.0 E965.504
G1 X9.6 Y-16.2 Z7.64 F4800.0 E965.674
G1 X10.88 Y-18.0 Z7.64 F4800.0 E965.755
G1 X5.47 Y-18.0 Z7.64 F4800.0 E965.955
G1 F1200.0
G1 E964.955
G1 F4800.0
M103
G1 X4.25 Y-3.6 Z7.64 F4200.0
G1 F1200.0
G1 E965.955
G1 F4200.0
M101
G1 X-4.25 Y-3.6 Z7.64 F4800.0 E966.27
G1 F1200.0
G1 E965.27
G1 F4800.0
M103
G1 X-5.28 Y-1.8 Z7.64 F4200.0
G1 F1200.0
G1 E966.27
G1 F4200.0
M101
G1 X5.28 Y-1.8 Z7.64 F4800.0 E966.66
G1 F1200.0
G1 E965.837
G1 F4800.0
M103
G1 X4.99 Y0.0 Z7.64 F4200.0
G1 F1200.0
G1 E966.66
G1 F4200.0
M101
G1 X-4.99 Y0.0 Z7.64 F4800.0 E967.029
G1 F1200.0
G1 E966.205
G1 F4800.0
M103
G1 X-5.28 Y1.8 Z7.64 F4200.0
G1 F1200.0
G1 E967.029
G1 F4200.0
M101
G1 X5.28 Y1.8 Z7.64 F4800.0 E967.419
G1 F1200.0
G1 E966.419
G1 F4800.0
M103
G1 X4.25 Y3.6 Z7.64 F4200.0
G1 F1200.0
G1 E967.419
G1 F4200.0
M101
G1 X-4.25 Y3.6 Z7.64 F4800.0 E967.734
G1 F1200.0
G1 E966.734
G1 F4800.0
M103
G1 X-18.55 Y3.6 Z7.64 F4200.0
G1 F1200.0
G1 E967.734
G1 F4200.0
M101
G1 X-18.71 Y3.6 Z7.64 F4800.0 E967.739
G1 F1200.0
G1 E966.739
G1 F4800.0
M103
G1 X-6.29 Y1.16 Z7.64 F4200.0
G1 X-6.4 Y0.0 Z7.64 F4200.0
G1 X-5.32 Y-3.56 Z7.64 F4200.0
G1 X-2.45 Y-5.91 Z7.64 F4200.0
G1 X1.25 Y-6.28 Z7.64 F4200.0
G1 X4.53 Y-4.53 Z7.64 F4200.0
G1 X6.29 Y-1.19 Z7.64 F4200.0
G1 X18.55 Y-3.6 Z7.64 F4200.0
G1 F1200.0
G1 E967.739
G1 F4200.0
M101
G1 X18.71 Y-3.6 Z7.64 F4800.0 E967.745
G1 F1200.0
G1 E966.745
G1 F4800.0
M103
;M108 R80.0
(</supportLayer>)
(<rotation> (6.12323399574e-17+1j) )
(<nestedRing>)
(<boundaryPerimeter>)
(<boundaryPoint> X18.145 Y-3.609 Z7.641 </boundaryPoint>)
(<boundaryPoint> X18.5 Y0.0 Z7.641 </boundaryPoint>)
(<boundaryPoint> X18.145 Y3.609 Z7.641 </boundaryPoint>)
(<boundaryPoint> X17.092 Y7.08 Z7.641 </boundaryPoint>)
(<boundaryPoint> X15.382 Y10.278 Z7.641 </boundaryPoint>)
(<boundaryPoint> X13.082 Y13.082 Z7.641 </boundaryPoint>)
(<boundaryPoint> X10.278 Y15.382 Z7.641 </boundaryPoint>)
(<boundaryPoint> X7.08 Y17.092 Z7.641 </boundaryPoint>)
(<boundaryPoint> X3.609 Y18.145 Z7.641 </boundaryPoint>)
(<boundaryPoint> X-0.0 Y18.5 Z7.641 </boundaryPoint>)
(<boundaryPoint> X-3.609 Y18.145 Z7.641 </boundaryPoint>)
(<boundaryPoint> X-7.08 Y17.092 Z7.641 </boundaryPoint>)
(<boundaryPoint> X-10.278 Y15.382 Z7.641 </boundaryPoint>)
(<boundaryPoint> X-13.082 Y13.082 Z7.641 </boundaryPoint>)
(<boundaryPoint> X-15.383 Y10.278 Z7.641 </boundaryPoint>)
(<boundaryPoint> X-17.092 Y7.08 Z7.641 </boundaryPoint>)
M73 P17 (display progress)
(<boundaryPoint> X-18.145 Y3.609 Z7.641 </boundaryPoint>)
(<boundaryPoint> X-18.5 Y-0.0 Z7.641 </boundaryPoint>)
(<boundaryPoint> X-18.145 Y-3.609 Z7.641 </boundaryPoint>)
(<boundaryPoint> X-17.092 Y-7.08 Z7.641 </boundaryPoint>)
(<boundaryPoint> X-15.383 Y-10.278 Z7.641 </boundaryPoint>)
(<boundaryPoint> X-13.082 Y-13.082 Z7.641 </boundaryPoint>)
(<boundaryPoint> X-10.278 Y-15.383 Z7.641 </boundaryPoint>)
(<boundaryPoint> X-7.08 Y-17.092 Z7.641 </boundaryPoint>)
(<boundaryPoint> X-3.609 Y-18.145 Z7.641 </boundaryPoint>)
(<boundaryPoint> X0.0 Y-18.5 Z7.641 </boundaryPoint>)
(<boundaryPoint> X3.609 Y-18.145 Z7.641 </boundaryPoint>)
(<boundaryPoint> X7.08 Y-17.092 Z7.641 </boundaryPoint>)
(<boundaryPoint> X10.278 Y-15.383 Z7.641 </boundaryPoint>)
(<boundaryPoint> X13.082 Y-13.082 Z7.641 </boundaryPoint>)
(<boundaryPoint> X15.382 Y-10.278 Z7.641 </boundaryPoint>)
(<boundaryPoint> X17.092 Y-7.08 Z7.641 </boundaryPoint>)
(<loop> inner )
G1 X4.23 Y-4.78 Z7.64 F4200.0
G1 X3.56 Y-5.32 Z7.64 F4200.0
G1 X-0.0 Y-6.4 Z7.64 F4200.0
G1 X-4.33 Y-4.95 Z7.64 F4200.0
G1 F1200.0
G1 E967.745
G1 F4200.0
M101
G1 X-4.67 Y-4.67 Z7.64 F4800.0 E967.769
G1 X-5.49 Y-3.67 Z7.64 F4800.0 E967.837
G1 X-6.1 Y-2.53 Z7.64 F4800.0 E967.905
G1 X-6.48 Y-1.29 Z7.64 F4800.0 E967.974
G1 X-6.61 Y0.0 Z7.64 F4800.0 E968.042
G1 X-6.48 Y1.29 Z7.64 F4800.0 E968.111
G1 X-6.1 Y2.53 Z7.64 F4800.0 E968.179
G1 X-5.49 Y3.67 Z7.64 F4800.0 E968.247
G1 X-4.67 Y4.67 Z7.64 F4800.0 E968.316
G1 X-3.67 Y5.49 Z7.64 F4800.0 E968.384
G1 X-2.53 Y6.1 Z7.64 F4800.0 E968.453
G1 X-1.29 Y6.48 Z7.64 F4800.0 E968.521
G1 X-0.0 Y6.61 Z7.64 F4800.0 E968.589
G1 X1.29 Y6.48 Z7.64 F4800.0 E968.658
G1 X2.53 Y6.1 Z7.64 F4800.0 E968.726
G1 X3.67 Y5.49 Z7.64 F4800.0 E968.795
G1 X4.67 Y4.67 Z7.64 F4800.0 E968.863
G1 X5.49 Y3.67 Z7.64 F4800.0 E968.931
G1 X6.1 Y2.53 Z7.64 F4800.0 E969.0
G1 X6.48 Y1.29 Z7.64 F4800.0 E969.068
G1 X6.61 Y0.0 Z7.64 F4800.0 E969.137
G1 X6.48 Y-1.29 Z7.64 F4800.0 E969.205
G1 X6.1 Y-2.53 Z7.64 F4800.0 E969.273
G1 X5.49 Y-3.67 Z7.64 F4800.0 E969.342
G1 X4.67 Y-4.67 Z7.64 F4800.0 E969.41
G1 X3.67 Y-5.49 Z7.64 F4800.0 E969.479
G1 X2.53 Y-6.1 Z7.64 F4800.0 E969.547
G1 X1.29 Y-6.48 Z7.64 F4800.0 E969.615
G1 X0.0 Y-6.61 Z7.64 F4800.0 E969.684
G1 X-1.29 Y-6.48 Z7.64 F4800.0 E969.752
G1 X-2.53 Y-6.1 Z7.64 F4800.0 E969.821
G1 X-3.67 Y-5.49 Z7.64 F4800.0 E969.889
G1 X-4.33 Y-4.95 Z7.64 F4800.0 E969.934
G1 F1200.0
G1 E968.934
G1 F4800.0
M103
(</loop>)
(<loop> outer )
G1 X-12.14 Y-13.08 Z7.64 F4200.0
G1 F1200.0
G1 E969.934
G1 F4200.0
M101
G1 X-11.8 Y-13.36 Z7.64 F4800.0 E969.957
G1 X-9.94 Y-14.88 Z7.64 F4800.0 E970.084
G1 X-6.85 Y-16.54 Z7.64 F4800.0 E970.27
G1 X-3.49 Y-17.55 Z7.64 F4800.0 E970.455
G1 X-0.0 Y-17.9 Z7.64 F4800.0 E970.64
G1 X3.49 Y-17.55 Z7.64 F4800.0 E970.825
G1 X6.85 Y-16.54 Z7.64 F4800.0 E971.011
G1 X9.94 Y-14.88 Z7.64 F4800.0 E971.196
G1 X12.66 Y-12.66 Z7.64 F4800.0 E971.382
G1 X14.88 Y-9.94 Z7.64 F4800.0 E971.567
G1 X16.54 Y-6.85 Z7.64 F4800.0 E971.752
G1 X17.55 Y-3.49 Z7.64 F4800.0 E971.938
G1 X17.9 Y-0.0 Z7.64 F4800.0 E972.123
G1 X17.55 Y3.49 Z7.64 F4800.0 E972.308
G1 X16.54 Y6.85 Z7.64 F4800.0 E972.494
G1 X14.88 Y9.94 Z7.64 F4800.0 E972.679
G1 X12.66 Y12.66 Z7.64 F4800.0 E972.864
G1 X9.94 Y14.88 Z7.64 F4800.0 E973.05
G1 X6.85 Y16.54 Z7.64 F4800.0 E973.235
G1 X3.49 Y17.55 Z7.64 F4800.0 E973.42
G1 X0.0 Y17.9 Z7.64 F4800.0 E973.606
G1 X-3.49 Y17.55 Z7.64 F4800.0 E973.791
G1 X-6.85 Y16.54 Z7.64 F4800.0 E973.976
G1 X-9.94 Y14.88 Z7.64 F4800.0 E974.162
G1 X-12.66 Y12.66 Z7.64 F4800.0 E974.347
G1 X-14.88 Y9.94 Z7.64 F4800.0 E974.532
G1 X-16.54 Y6.85 Z7.64 F4800.0 E974.718
G1 X-17.55 Y3.49 Z7.64 F4800.0 E974.903
G1 X-17.9 Y0.0 Z7.64 F4800.0 E975.088
G1 X-17.55 Y-3.49 Z7.64 F4800.0 E975.274
G1 X-16.54 Y-6.85 Z7.64 F4800.0 E975.459
G1 X-14.88 Y-9.94 Z7.64 F4800.0 E975.644
G1 X-12.66 Y-12.66 Z7.64 F4800.0 E975.83
G1 X-12.14 Y-13.08 Z7.64 F4800.0 E975.865
G1 F1200.0
G1 E975.865
G1 F4800.0
M103
(</loop>)
(<edge> outer )
;M108 R40.0
G1 X-12.4 Y-13.39 Z7.64 F4200.0
G1 F1200.0
G1 E975.865
G1 F4200.0
M101
G1 X-12.05 Y-13.67 Z7.64 F2400.0 E975.888
G1 X-10.17 Y-15.22 Z7.64 F2400.0 E976.017
G1 X-7.0 Y-16.91 Z7.64 F2400.0 E976.207
G1 X-3.57 Y-17.95 Z7.64 F2400.0 E976.396
G1 X0.0 Y-18.3 Z7.64 F2400.0 E976.586
G1 X3.57 Y-17.95 Z7.64 F2400.0 E976.775
G1 X7.0 Y-16.91 Z7.64 F2400.0 E976.965
G1 X10.17 Y-15.22 Z7.64 F2400.0 E977.154
G1 X12.94 Y-12.94 Z7.64 F2400.0 E977.344
G1 X15.22 Y-10.17 Z7.64 F2400.0 E977.533
G1 X16.91 Y-7.0 Z7.64 F2400.0 E977.723
G1 X17.95 Y-3.57 Z7.64 F2400.0 E977.912
G1 X18.3 Y0.0 Z7.64 F2400.0 E978.102
G1 X17.95 Y3.57 Z7.64 F2400.0 E978.291
G1 X16.91 Y7.0 Z7.64 F2400.0 E978.481
G1 X15.22 Y10.17 Z7.64 F2400.0 E978.67
G1 X12.94 Y12.94 Z7.64 F2400.0 E978.86
G1 X10.17 Y15.22 Z7.64 F2400.0 E979.049
G1 X7.0 Y16.91 Z7.64 F2400.0 E979.239
G1 X3.57 Y17.95 Z7.64 F2400.0 E979.428
G1 X-0.0 Y18.3 Z7.64 F2400.0 E979.618
G1 X-3.57 Y17.95 Z7.64 F2400.0 E979.807
G1 X-7.0 Y16.91 Z7.64 F2400.0 E979.997
G1 X-10.17 Y15.22 Z7.64 F2400.0 E980.186
G1 X-12.94 Y12.94 Z7.64 F2400.0 E980.376
G1 X-15.22 Y10.17 Z7.64 F2400.0 E980.565
G1 X-16.91 Y7.0 Z7.64 F2400.0 E980.755
G1 X-17.95 Y3.57 Z7.64 F2400.0 E980.944
G1 X-18.3 Y-0.0 Z7.64 F2400.0 E981.134
G1 X-17.95 Y-3.57 Z7.64 F2400.0 E981.323
G1 X-16.91 Y-7.0 Z7.64 F2400.0 E981.513
G1 X-15.22 Y-10.17 Z7.64 F2400.0 E981.702
G1 X-12.94 Y-12.94 Z7.64 F2400.0 E981.892
G1 X-12.4 Y-13.39 Z7.64 F2400.0 E981.929
G1 F1200.0
G1 E980.929
G1 F2400.0
M103
(</edge>)
(</boundaryPerimeter>)
(<nestedRing>)
(<boundaryPerimeter>)
(<boundaryPoint> X-5.887 Y-1.171 Z7.641 </boundaryPoint>)
(<boundaryPoint> X-6.002 Y0.0 Z7.641 </boundaryPoint>)
(<boundaryPoint> X-5.887 Y1.17 Z7.641 </boundaryPoint>)
(<boundaryPoint> X-5.545 Y2.296 Z7.641 </boundaryPoint>)
(<boundaryPoint> X-4.991 Y3.334 Z7.641 </boundaryPoint>)
(<boundaryPoint> X-4.244 Y4.244 Z7.641 </boundaryPoint>)
(<boundaryPoint> X-3.335 Y4.99 Z7.641 </boundaryPoint>)
(<boundaryPoint> X-2.297 Y5.545 Z7.641 </boundaryPoint>)
(<boundaryPoint> X-1.171 Y5.886 Z7.641 </boundaryPoint>)
(<boundaryPoint> X-0.0 Y6.002 Z7.641 </boundaryPoint>)
(<boundaryPoint> X1.171 Y5.886 Z7.641 </boundaryPoint>)
(<boundaryPoint> X2.297 Y5.545 Z7.641 </boundaryPoint>)
(<boundaryPoint> X3.335 Y4.99 Z7.641 </boundaryPoint>)
(<boundaryPoint> X4.244 Y4.244 Z7.641 </boundaryPoint>)
(<boundaryPoint> X4.991 Y3.334 Z7.641 </boundaryPoint>)
(<boundaryPoint> X5.545 Y2.296 Z7.641 </boundaryPoint>)
(<boundaryPoint> X5.887 Y1.17 Z7.641 </boundaryPoint>)
(<boundaryPoint> X6.002 Y0.0 Z7.641 </boundaryPoint>)
(<boundaryPoint> X5.887 Y-1.171 Z7.641 </boundaryPoint>)
(<boundaryPoint> X5.545 Y-2.297 Z7.641 </boundaryPoint>)
(<boundaryPoint> X4.991 Y-3.335 Z7.641 </boundaryPoint>)
(<boundaryPoint> X4.244 Y-4.245 Z7.641 </boundaryPoint>)
(<boundaryPoint> X3.335 Y-4.991 Z7.641 </boundaryPoint>)
(<boundaryPoint> X2.297 Y-5.546 Z7.641 </boundaryPoint>)
(<boundaryPoint> X1.171 Y-5.887 Z7.641 </boundaryPoint>)
(<boundaryPoint> X-0.0 Y-6.003 Z7.641 </boundaryPoint>)
(<boundaryPoint> X-1.171 Y-5.887 Z7.641 </boundaryPoint>)
(<boundaryPoint> X-2.297 Y-5.546 Z7.641 </boundaryPoint>)
(<boundaryPoint> X-3.335 Y-4.991 Z7.641 </boundaryPoint>)
(<boundaryPoint> X-4.244 Y-4.245 Z7.641 </boundaryPoint>)
(<boundaryPoint> X-4.991 Y-3.335 Z7.641 </boundaryPoint>)
(<boundaryPoint> X-5.545 Y-2.297 Z7.641 </boundaryPoint>)
(<edge> inner )
G1 X-4.04 Y-4.67 Z7.64 F4200.0
G1 F1200.0
G1 E981.929
G1 F4200.0
M101
G1 X-4.39 Y-4.39 Z7.64 F2400.0 E981.952
G1 X-5.16 Y-3.45 Z7.64 F2400.0 E982.016
G1 X-5.73 Y-2.37 Z7.64 F2400.0 E982.081
G1 X-6.08 Y-1.21 Z7.64 F2400.0 E982.145
G1 X-6.2 Y0.0 Z7.64 F2400.0 E982.209
G1 X-6.08 Y1.21 Z7.64 F2400.0 E982.273
G1 X-5.73 Y2.37 Z7.64 F2400.0 E982.338
G1 X-5.16 Y3.45 Z7.64 F2400.0 E982.402
G1 X-4.39 Y4.39 Z7.64 F2400.0 E982.466
G1 X-3.45 Y5.16 Z7.64 F2400.0 E982.53
G1 X-2.37 Y5.73 Z7.64 F2400.0 E982.595
G1 X-1.21 Y6.08 Z7.64 F2400.0 E982.659
G1 X0.0 Y6.2 Z7.64 F2400.0 E982.723
G1 X1.21 Y6.08 Z7.64 F2400.0 E982.787
G1 X2.37 Y5.73 Z7.64 F2400.0 E982.852
G1 X3.45 Y5.16 Z7.64 F2400.0 E982.916
G1 X4.39 Y4.39 Z7.64 F2400.0 E982.98
G1 X5.16 Y3.45 Z7.64 F2400.0 E983.044
G1 X5.73 Y2.37 Z7.64 F2400.0 E983.108
G1 X6.08 Y1.21 Z7.64 F2400.0 E983.173
G1 X6.2 Y0.0 Z7.64 F2400.0 E983.237
G1 X6.08 Y-1.21 Z7.64 F2400.0 E983.301
G1 X5.73 Y-2.37 Z7.64 F2400.0 E983.365
G1 X5.16 Y-3.45 Z7.64 F2400.0 E983.43
G1 X4.39 Y-4.39 Z7.64 F2400.0 E983.494
G1 X3.45 Y-5.16 Z7.64 F2400.0 E983.558
G1 X2.37 Y-5.73 Z7.64 F2400.0 E983.622
G1 X1.21 Y-6.08 Z7.64 F2400.0 E983.687
G1 X0.0 Y-6.2 Z7.64 F2400.0 E983.751
G1 X-1.21 Y-6.08 Z7.64 F2400.0 E983.815
G1 X-2.37 Y-5.73 Z7.64 F2400.0 E983.879
G1 X-3.45 Y-5.16 Z7.64 F2400.0 E983.944
G1 X-4.04 Y-4.67 Z7.64 F2400.0 E983.984
G1 F1200.0
G1 E982.984
G1 F2400.0
M103
(</edge>)
(</boundaryPerimeter>)
(</nestedRing>)
(<infill>)
(<infillBoundary>)
(<infillPoint> X17.554 Y-3.491 Z6.075 </infillPoint>)
(<infillPoint> X17.897 Y-0.0 Z6.075 </infillPoint>)
(<infillPoint> X17.554 Y3.491 Z6.075 </infillPoint>)
(<infillPoint> X16.535 Y6.849 Z6.075 </infillPoint>)
(<infillPoint> X14.881 Y9.943 Z6.075 </infillPoint>)
(<infillPoint> X12.656 Y12.656 Z6.075 </infillPoint>)
(<infillPoint> X9.943 Y14.881 Z6.075 </infillPoint>)
(<infillPoint> X6.849 Y16.535 Z6.075 </infillPoint>)
(<infillPoint> X3.491 Y17.554 Z6.075 </infillPoint>)
(<infillPoint> X0.0 Y17.897 Z6.075 </infillPoint>)
(<infillPoint> X-3.491 Y17.554 Z6.075 </infillPoint>)
(<infillPoint> X-6.849 Y16.535 Z6.075 </infillPoint>)
(<infillPoint> X-9.943 Y14.881 Z6.075 </infillPoint>)
(<infillPoint> X-12.656 Y12.656 Z6.075 </infillPoint>)
(<infillPoint> X-14.882 Y9.943 Z6.075 </infillPoint>)
(<infillPoint> X-16.535 Y6.849 Z6.075 </infillPoint>)
(<infillPoint> X-17.554 Y3.491 Z6.075 </infillPoint>)
(<infillPoint> X-17.897 Y0.0 Z6.075 </infillPoint>)
(<infillPoint> X-17.554 Y-3.491 Z6.075 </infillPoint>)
(<infillPoint> X-16.535 Y-6.849 Z6.075 </infillPoint>)
(<infillPoint> X-14.882 Y-9.943 Z6.075 </infillPoint>)
(<infillPoint> X-12.656 Y-12.656 Z6.075 </infillPoint>)
(<infillPoint> X-9.943 Y-14.882 Z6.075 </infillPoint>)
(<infillPoint> X-6.849 Y-16.535 Z6.075 </infillPoint>)
(<infillPoint> X-3.491 Y-17.554 Z6.075 </infillPoint>)
(<infillPoint> X-0.0 Y-17.897 Z6.075 </infillPoint>)
(<infillPoint> X3.491 Y-17.554 Z6.075 </infillPoint>)
(<infillPoint> X6.849 Y-16.535 Z6.075 </infillPoint>)
(<infillPoint> X9.943 Y-14.882 Z6.075 </infillPoint>)
(<infillPoint> X12.656 Y-12.656 Z6.075 </infillPoint>)
(<infillPoint> X14.881 Y-9.943 Z6.075 </infillPoint>)
(<infillPoint> X16.535 Y-6.849 Z6.075 </infillPoint>)
(</infillBoundary>)
(<infillBoundary>)
(<infillPoint> X-6.478 Y-1.289 Z6.075 </infillPoint>)
(<infillPoint> X-6.605 Y0.0 Z6.075 </infillPoint>)
(<infillPoint> X-6.478 Y1.288 Z6.075 </infillPoint>)
(<infillPoint> X-6.102 Y2.527 Z6.075 </infillPoint>)
(<infillPoint> X-5.492 Y3.669 Z6.075 </infillPoint>)
(<infillPoint> X-4.67 Y4.67 Z6.075 </infillPoint>)
(<infillPoint> X-3.67 Y5.491 Z6.075 </infillPoint>)
(<infillPoint> X-2.528 Y6.102 Z6.075 </infillPoint>)
(<infillPoint> X-1.289 Y6.477 Z6.075 </infillPoint>)
(<infillPoint> X-0.0 Y6.605 Z6.075 </infillPoint>)
(<infillPoint> X1.289 Y6.477 Z6.075 </infillPoint>)
(<infillPoint> X2.528 Y6.102 Z6.075 </infillPoint>)
(<infillPoint> X3.67 Y5.491 Z6.075 </infillPoint>)
(<infillPoint> X4.67 Y4.67 Z6.075 </infillPoint>)
(<infillPoint> X5.492 Y3.669 Z6.075 </infillPoint>)
(<infillPoint> X6.102 Y2.527 Z6.075 </infillPoint>)
(<infillPoint> X6.478 Y1.288 Z6.075 </infillPoint>)
(<infillPoint> X6.605 Y0.0 Z6.075 </infillPoint>)
(<infillPoint> X6.478 Y-1.289 Z6.075 </infillPoint>)
(<infillPoint> X6.102 Y-2.528 Z6.075 </infillPoint>)
(<infillPoint> X5.492 Y-3.67 Z6.075 </infillPoint>)
(<infillPoint> X4.67 Y-4.671 Z6.075 </infillPoint>)
(<infillPoint> X3.67 Y-5.492 Z6.075 </infillPoint>)
(<infillPoint> X2.528 Y-6.103 Z6.075 </infillPoint>)
(<infillPoint> X1.289 Y-6.478 Z6.075 </infillPoint>)
(<infillPoint> X0.0 Y-6.606 Z6.075 </infillPoint>)
(<infillPoint> X-1.289 Y-6.478 Z6.075 </infillPoint>)
(<infillPoint> X-2.528 Y-6.103 Z6.075 </infillPoint>)
(<infillPoint> X-3.67 Y-5.492 Z6.075 </infillPoint>)
(<infillPoint> X-4.67 Y-4.671 Z6.075 </infillPoint>)
(<infillPoint> X-5.492 Y-3.67 Z6.075 </infillPoint>)
(<infillPoint> X-6.102 Y-2.528 Z6.075 </infillPoint>)
(</infillBoundary>)
;M108 R80.0
G1 X-5.32 Y-3.56 Z7.64 F4200.0
G1 X-6.8 Y0.88 Z7.64 F4200.0
G1 F1200.0
G1 E983.984
G1 F4200.0
M101
G1 X-6.8 Y16.24 Z7.64 F4800.0 E984.796
G1 X-7.2 Y16.03 Z7.64 F4800.0 E984.82
G1 X-7.2 Y-16.03 Z7.64 F4800.0 E986.514
G1 X-6.8 Y-16.24 Z7.64 F4800.0 E986.538
G1 X-6.8 Y-0.88 Z7.64 F4800.0 E987.349
G1 X-6.4 Y-2.51 Z7.64 F4800.0 E987.438
G1 X-6.4 Y-16.38 Z7.64 F4800.0 E988.171
G1 X-6.0 Y-16.5 Z7.64 F4800.0 E988.193
G1 X-6.0 Y-3.31 Z7.64 F4800.0 E988.889
G1 X-5.6 Y-3.98 Z7.64 F4800.0 E988.93
G1 X-5.6 Y-16.62 Z7.64 F4800.0 E989.598
G1 X-5.2 Y-16.74 Z7.64 F4800.0 E989.62
G1 X-5.2 Y-4.47 Z7.64 F4800.0 E990.269
G1 X-4.8 Y-4.93 Z7.64 F4800.0 E990.301
G1 X-4.8 Y-16.86 Z7.64 F4800.0 E990.931
G1 X-4.4 Y-16.99 Z7.64 F4800.0 E990.954
G1 X-4.4 Y-5.26 Z7.64 F4800.0 E991.573
G1 X-4.0 Y-5.58 Z7.64 F4800.0 E991.601
G1 X-4.0 Y-17.11 Z7.64 F4800.0 E992.209
G1 X-3.6 Y-17.23 Z7.64 F4800.0 E992.231
G1 X-3.6 Y-5.85 Z7.64 F4800.0 E992.833
G1 X-3.2 Y-6.06 Z7.64 F4800.0 E992.856
G1 X-3.2 Y-17.3 Z7.64 F4800.0 E993.45
G1 X-2.8 Y-17.34 Z7.64 F4800.0 E993.471
G1 X-2.8 Y-6.28 Z7.64 F4800.0 E994.056
G1 X-2.4 Y-6.43 Z7.64 F4800.0 E994.079
G1 X-2.4 Y-17.38 Z7.64 F4800.0 E994.657
G1 X-2.0 Y-17.42 Z7.64 F4800.0 E994.678
G1 X-2.0 Y-6.56 Z7.64 F4800.0 E995.252
G1 X-1.6 Y-6.68 Z7.64 F4800.0 E995.274
G1 X-1.6 Y-17.46 Z7.64 F4800.0 E995.844
G1 X-1.2 Y-17.5 Z7.64 F4800.0 E995.865
G1 X-1.2 Y-6.77 Z7.64 F4800.0 E996.432
G1 X-0.8 Y-6.81 Z7.64 F4800.0 E996.453
G1 X-0.8 Y-17.54 Z7.64 F4800.0 E997.02
G1 X-0.4 Y-17.58 Z7.64 F4800.0 E997.041
G1 X-0.4 Y-6.85 Z7.64 F4800.0 E997.608
G1 X-0.0 Y-6.89 Z7.64 F4800.0 E997.629
G1 X-0.0 Y-17.62 Z7.64 F4800.0 E998.196
G1 X0.4 Y-17.58 Z7.64 F4800.0 E998.217
G1 X0.4 Y-6.85 Z7.64 F4800.0 E998.784
G1 X0.8 Y-6.81 Z7.64 F4800.0 E998.805
G1 X0.8 Y-17.54 Z7.64 F4800.0 E999.372
G1 X1.2 Y-17.5 Z7.64 F4800.0 E999.393
G1 X1.2 Y-6.77 Z7.64 F4800.0 E999.96
G1 X1.6 Y-6.68 Z7.64 F4800.0 E999.981
G1 X1.6 Y-17.46 Z7.64 F4800.0 E1000.551
G1 X2.0 Y-17.42 Z7.64 F4800.0 E1000.572
G1 X2.0 Y-6.56 Z7.64 F4800.0 E1001.146
G1 X2.4 Y-6.43 Z7.64 F4800.0 E1001.168
G1 X2.4 Y-17.38 Z7.64 F4800.0 E1001.746
G1 X2.8 Y-17.34 Z7.64 F4800.0 E1001.767
G1 X2.8 Y-6.28 Z7.64 F4800.0 E1002.352
G1 X3.2 Y-6.06 Z7.64 F4800.0 E1002.376
G1 X3.2 Y-17.3 Z7.64 F4800.0 E1002.97
G1 X3.6 Y-17.23 Z7.64 F4800.0 E1002.991
G1 X3.6 Y-5.85 Z7.64 F4800.0 E1003.592
G1 X4.0 Y-5.58 Z7.64 F4800.0 E1003.618
G1 X4.0 Y-17.11 Z7.64 F4800.0 E1004.226
G1 X4.4 Y-16.99 Z7.64 F4800.0 E1004.248
G1 X4.4 Y-5.26 Z7.64 F4800.0 E1004.868
G1 X4.8 Y-4.93 Z7.64 F4800.0 E1004.895
G1 X4.8 Y-16.86 Z7.64 F4800.0 E1005.526
G1 X5.2 Y-16.74 Z7.64 F4800.0 E1005.548
G1 X5.2 Y-4.47 Z7.64 F4800.0 E1006.197
G1 X5.6 Y-3.98 Z7.64 F4800.0 E1006.23
G1 X5.6 Y-16.62 Z7.64 F4800.0 E1006.898
G1 X6.0 Y-16.5 Z7.64 F4800.0 E1006.92
G1 X6.0 Y-3.31 Z7.64 F4800.0 E1007.616
G1 F1200.0
G1 E1006.616
G1 F4800.0
M103
G1 X3.56 Y-5.32 Z7.64 F4200.0
G1 X-0.0 Y-6.4 Z7.64 F4200.0
G1 X-3.56 Y-5.32 Z7.64 F4200.0
G1 X-5.91 Y-2.45 Z7.64 F4200.0
G1 X-6.4 Y2.51 Z7.64 F4200.0
G1 F1200.0
G1 E1007.616
G1 F4200.0
M101
G1 X-6.4 Y16.38 Z7.64 F4800.0 E1008.349
G1 X-6.0 Y16.5 Z7.64 F4800.0 E1008.371
G1 X-6.0 Y3.31 Z7.64 F4800.0 E1009.068
G1 X-5.6 Y3.98 Z7.64 F4800.0 E1009.109
G1 X-5.6 Y16.62 Z7.64 F4800.0 E1009.777
G1 X-5.2 Y16.74 Z7.64 F4800.0 E1009.799
G1 X-5.2 Y4.47 Z7.64 F4800.0 E1010.447
G1 X-4.8 Y4.93 Z7.64 F4800.0 E1010.479
G1 X-4.8 Y16.86 Z7.64 F4800.0 E1011.11
G1 X-4.4 Y16.99 Z7.64 F4800.0 E1011.132
G1 X-4.4 Y5.25 Z7.64 F4800.0 E1011.752
G1 X-4.0 Y5.58 Z7.64 F4800.0 E1011.779
G1 X-4.0 Y17.11 Z7.64 F4800.0 E1012.388
G1 X-3.6 Y17.23 Z7.64 F4800.0 E1012.41
G1 X-3.6 Y5.85 Z7.64 F4800.0 E1013.011
G1 X-3.2 Y6.06 Z7.64 F4800.0 E1013.035
G1 X-3.2 Y17.3 Z7.64 F4800.0 E1013.629
G1 X-2.8 Y17.34 Z7.64 F4800.0 E1013.65
G1 X-2.8 Y6.27 Z7.64 F4800.0 E1014.235
G1 X-2.4 Y6.43 Z7.64 F4800.0 E1014.257
G1 X-2.4 Y17.38 Z7.64 F4800.0 E1014.836
G1 X-2.0 Y17.42 Z7.64 F4800.0 E1014.857
G1 X-2.0 Y6.55 Z7.64 F4800.0 E1015.431
G1 X-1.6 Y6.68 Z7.64 F4800.0 E1015.453
G1 X-1.6 Y17.46 Z7.64 F4800.0 E1016.023
G1 X-1.2 Y17.5 Z7.64 F4800.0 E1016.044
G1 X-1.2 Y6.77 Z7.64 F4800.0 E1016.611
G1 X-0.8 Y6.81 Z7.64 F4800.0 E1016.632
G1 X-0.8 Y17.54 Z7.64 F4800.0 E1017.199
G1 X-0.4 Y17.58 Z7.64 F4800.0 E1017.22
G1 X-0.4 Y6.85 Z7.64 F4800.0 E1017.787
G1 X0.0 Y6.89 Z7.64 F4800.0 E1017.808
G1 X0.0 Y17.62 Z7.64 F4800.0 E1018.375
G1 X0.4 Y17.58 Z7.64 F4800.0 E1018.396
G1 X0.4 Y6.85 Z7.64 F4800.0 E1018.963
G1 X0.8 Y6.81 Z7.64 F4800.0 E1018.984
G1 X0.8 Y17.54 Z7.64 F4800.0 E1019.551
G1 X1.2 Y17.5 Z7.64 F4800.0 E1019.572
G1 X1.2 Y6.77 Z7.64 F4800.0 E1020.139
G1 X1.6 Y6.68 Z7.64 F4800.0 E1020.161
G1 X1.6 Y17.46 Z7.64 F4800.0 E1020.73
G1 X2.0 Y17.42 Z7.64 F4800.0 E1020.751
G1 X2.0 Y6.55 Z7.64 F4800.0 E1021.325
G1 X2.4 Y6.43 Z7.64 F4800.0 E1021.347
G1 X2.4 Y17.38 Z7.64 F4800.0 E1021.926
G1 X2.8 Y17.34 Z7.64 F4800.0 E1021.947
G1 X2.8 Y6.27 Z7.64 F4800.0 E1022.531
G1 X3.2 Y6.06 Z7.64 F4800.0 E1022.555
G1 X3.2 Y17.3 Z7.64 F4800.0 E1023.149
G1 X3.6 Y17.23 Z7.64 F4800.0 E1023.171
G1 X3.6 Y5.85 Z7.64 F4800.0 E1023.772
G1 X4.0 Y5.58 Z7.64 F4800.0 E1023.797
G1 X4.0 Y17.11 Z7.64 F4800.0 E1024.406
G1 X4.4 Y16.99 Z7.64 F4800.0 E1024.428
G1 X4.4 Y5.25 Z7.64 F4800.0 E1025.048
G1 X4.8 Y4.93 Z7.64 F4800.0 E1025.075
G1 X4.8 Y16.86 Z7.64 F4800.0 E1025.706
G1 X5.2 Y16.74 Z7.64 F4800.0 E1025.728
G1 X5.2 Y4.47 Z7.64 F4800.0 E1026.376
G1 X5.6 Y3.98 Z7.64 F4800.0 E1026.41
G1 X5.6 Y16.62 Z7.64 F4800.0 E1027.077
G1 X6.0 Y16.5 Z7.64 F4800.0 E1027.1
G1 X6.0 Y3.31 Z7.64 F4800.0 E1027.796
G1 X6.4 Y2.51 Z7.64 F4800.0 E1027.844
G1 X6.4 Y16.38 Z7.64 F4800.0 E1028.576
G1 X6.8 Y16.24 Z7.64 F4800.0 E1028.599
G1 X6.8 Y-16.24 Z7.64 F4800.0 E1030.315
G1 X6.4 Y-16.38 Z7.64 F4800.0 E1030.337
G1 X6.4 Y-2.51 Z7.64 F4800.0 E1031.07
G1 F1200.0
G1 E1030.07
G1 F4800.0
M103
G1 X16.8 Y-5.01 Z7.64 F4200.0
G1 F1200.0
G1 E1031.07
G1 F4200.0
M101
G1 X16.8 Y5.01 Z7.64 F4800.0 E1031.599
G1 F1200.0
G1 E1031.222
G1 F4800.0
M103
G1 X17.2 Y3.69 Z7.64 F4200.0
G1 F1200.0
G1 E1031.599
G1 F4200.0
M101
G1 X17.2 Y-3.69 Z7.64 F4800.0 E1031.989
G1 F1200.0
G1 E1030.989
G1 F4800.0
M103
G1 X16.4 Y6.33 Z7.64 F4200.0
G1 F1200.0
G1 E1031.989
G1 F4200.0
M101
G1 X16.4 Y-6.33 Z7.64 F4800.0 E1032.658
G1 F1200.0
G1 E1032.649
G1 F4800.0
M103
G1 X16.0 Y-7.26 Z7.64 F4200.0
G1 F1200.0
G1 E1032.658
G1 F4200.0
M101
G1 X16.0 Y7.26 Z7.64 F4800.0 E1033.425
G1 F1200.0
G1 E1033.425
G1 F4800.0
M103
G1 X15.6 Y8.0 Z7.64 F4200.0
G1 F1200.0
G1 E1033.425
G1 F4200.0
M101
G1 X15.6 Y-8.0 Z7.64 F4800.0 E1034.27
G1 F1200.0
G1 E1034.27
G1 F4800.0
M103
G1 X15.2 Y-8.75 Z7.64 F4200.0
G1 F1200.0
G1 E1034.27
G1 F4200.0
M101
G1 X15.2 Y8.75 Z7.64 F4800.0 E1035.195
G1 F1200.0
G1 E1034.195
G1 F4800.0
M103
G1 X17.6 Y-0.16 Z7.64 F4200.0
G1 F1200.0
G1 E1035.195
G1 F4200.0
M101
G1 X17.6 Y0.16 Z7.64 F4800.0 E1035.212
G1 F1200.0
G1 E1034.212
G1 F4800.0
M103
M73 P18 (display progress)
G1 X7.2 Y-16.03 Z7.64 F4200.0
G1 F1200.0
G1 E1035.212
G1 F4200.0
M101
G1 X7.2 Y16.03 Z7.64 F4800.0 E1036.905
G1 X7.6 Y15.82 Z7.64 F4800.0 E1036.929
G1 X7.6 Y-15.82 Z7.64 F4800.0 E1038.6
G1 X8.0 Y-15.6 Z7.64 F4800.0 E1038.624
G1 X8.0 Y15.6 Z7.64 F4800.0 E1040.273
G1 X8.4 Y15.39 Z7.64 F4800.0 E1040.297
G1 X8.4 Y-15.39 Z7.64 F4800.0 E1041.922
G1 X8.8 Y-15.18 Z7.64 F4800.0 E1041.946
G1 X8.8 Y15.17 Z7.64 F4800.0 E1043.549
G1 X9.2 Y14.96 Z7.64 F4800.0 E1043.573
G1 X9.2 Y-14.96 Z7.64 F4800.0 E1045.154
G1 X9.6 Y-14.75 Z7.64 F4800.0 E1045.178
G1 X9.6 Y14.75 Z7.64 F4800.0 E1046.736
G1 X10.0 Y14.47 Z7.64 F4800.0 E1046.762
G1 X10.0 Y-14.47 Z7.64 F4800.0 E1048.291
G1 X10.4 Y-14.15 Z7.64 F4800.0 E1048.318
G1 X10.4 Y14.14 Z7.64 F4800.0 E1049.812
G1 X10.8 Y13.82 Z7.64 F4800.0 E1049.84
G1 X10.8 Y-13.82 Z7.64 F4800.0 E1051.299
G1 X11.2 Y-13.49 Z7.64 F4800.0 E1051.327
G1 X11.2 Y13.49 Z7.64 F4800.0 E1052.752
G1 X11.6 Y13.16 Z7.64 F4800.0 E1052.779
G1 X11.6 Y-13.16 Z7.64 F4800.0 E1054.169
G1 X12.0 Y-12.83 Z7.64 F4800.0 E1054.197
G1 X12.0 Y12.83 Z7.64 F4800.0 E1055.552
G1 X12.4 Y12.5 Z7.64 F4800.0 E1055.58
G1 X12.4 Y-12.5 Z7.64 F4800.0 E1056.901
G1 X12.8 Y-12.04 Z7.64 F4800.0 E1056.933
G1 X12.8 Y12.04 Z7.64 F4800.0 E1058.205
G1 X13.2 Y11.55 Z7.64 F4800.0 E1058.238
G1 X13.2 Y-11.55 Z7.64 F4800.0 E1059.458
G1 X13.6 Y-11.06 Z7.64 F4800.0 E1059.492
G1 X13.6 Y11.06 Z7.64 F4800.0 E1060.661
G1 X14.0 Y10.58 Z7.64 F4800.0 E1060.694
G1 X14.0 Y-10.58 Z7.64 F4800.0 E1061.811
G1 X14.4 Y-10.09 Z7.64 F4800.0 E1061.844
G1 X14.4 Y10.09 Z7.64 F4800.0 E1062.91
G1 X14.8 Y9.5 Z7.64 F4800.0 E1062.948
G1 X14.8 Y-9.5 Z7.64 F4800.0 E1063.952
G1 F1200.0
G1 E1062.952
G1 F4800.0
M103
G1 X5.32 Y3.56 Z7.64 F4200.0
G1 X-7.6 Y15.82 Z7.64 F4200.0
G1 F1200.0
G1 E1063.952
G1 F4200.0
M101
G1 X-7.6 Y-15.82 Z7.64 F4800.0 E1065.622
G1 X-8.0 Y-15.6 Z7.64 F4800.0 E1065.646
G1 X-8.0 Y15.6 Z7.64 F4800.0 E1067.295
G1 X-8.4 Y15.39 Z7.64 F4800.0 E1067.319
G1 X-8.4 Y-15.39 Z7.64 F4800.0 E1068.945
G1 X-8.8 Y-15.18 Z7.64 F4800.0 E1068.969
G1 X-8.8 Y15.17 Z7.64 F4800.0 E1070.572
G1 X-9.2 Y14.96 Z7.64 F4800.0 E1070.596
G1 X-9.2 Y-14.96 Z7.64 F4800.0 E1072.176
G1 X-9.6 Y-14.75 Z7.64 F4800.0 E1072.2
G1 X-9.6 Y14.75 Z7.64 F4800.0 E1073.758
G1 X-10.0 Y14.47 Z7.64 F4800.0 E1073.784
G1 X-10.0 Y-14.47 Z7.64 F4800.0 E1075.313
G1 X-10.4 Y-14.15 Z7.64 F4800.0 E1075.34
G1 X-10.4 Y14.14 Z7.64 F4800.0 E1076.835
G1 X-10.8 Y13.82 Z7.64 F4800.0 E1076.862
G1 X-10.8 Y-13.82 Z7.64 F4800.0 E1078.322
G1 X-11.2 Y-13.49 Z7.64 F4800.0 E1078.349
G1 X-11.2 Y13.49 Z7.64 F4800.0 E1079.774
G1 X-11.6 Y13.16 Z7.64 F4800.0 E1079.801
G1 X-11.6 Y-13.16 Z7.64 F4800.0 E1081.192
G1 X-12.0 Y-12.83 Z7.64 F4800.0 E1081.219
G1 X-12.0 Y12.83 Z7.64 F4800.0 E1082.575
G1 X-12.4 Y12.5 Z7.64 F4800.0 E1082.602
G1 X-12.4 Y-12.5 Z7.64 F4800.0 E1083.923
G1 X-12.8 Y-12.04 Z7.64 F4800.0 E1083.955
G1 X-12.8 Y12.04 Z7.64 F4800.0 E1085.227
G1 X-13.2 Y11.55 Z7.64 F4800.0 E1085.26
G1 X-13.2 Y-11.55 Z7.64 F4800.0 E1086.481
G1 X-13.6 Y-11.06 Z7.64 F4800.0 E1086.514
G1 X-13.6 Y11.06 Z7.64 F4800.0 E1087.683
G1 X-14.0 Y10.58 Z7.64 F4800.0 E1087.716
G1 X-14.0 Y-10.58 Z7.64 F4800.0 E1088.834
G1 X-14.4 Y-10.09 Z7.64 F4800.0 E1088.867
G1 X-14.4 Y10.09 Z7.64 F4800.0 E1089.933
G1 X-14.8 Y9.5 Z7.64 F4800.0 E1089.97
G1 X-14.8 Y-9.5 Z7.64 F4800.0 E1090.974
G1 F1200.0
G1 E1090.974
G1 F4800.0
M103
G1 X-15.2 Y-8.75 Z7.64 F4200.0
G1 F1200.0
G1 E1090.974
G1 F4200.0
M101
G1 X-15.2 Y8.75 Z7.64 F4800.0 E1091.899
G1 F1200.0
G1 E1091.899
G1 F4800.0
M103
G1 X-15.6 Y8.01 Z7.64 F4200.0
G1 F1200.0
G1 E1091.899
G1 F4200.0
M101
G1 X-15.6 Y-8.01 Z7.64 F4800.0 E1092.745
G1 F1200.0
G1 E1092.745
G1 F4800.0
M103
G1 X-16.0 Y-7.26 Z7.64 F4200.0
G1 F1200.0
G1 E1092.745
G1 F4200.0
M101
G1 X-16.0 Y7.26 Z7.64 F4800.0 E1093.511
G1 F1200.0
G1 E1093.503
G1 F4800.0
M103
G1 X-16.4 Y6.33 Z7.64 F4200.0
G1 F1200.0
G1 E1093.511
G1 F4200.0
M101
G1 X-16.4 Y-6.33 Z7.64 F4800.0 E1094.18
G1 F1200.0
G1 E1093.802
G1 F4800.0
M103
G1 X-16.8 Y-5.01 Z7.64 F4200.0
G1 F1200.0
G1 E1094.18
G1 F4200.0
M101
G1 X-16.8 Y5.01 Z7.64 F4800.0 E1094.709
G1 F1200.0
G1 E1094.332
G1 F4800.0
M103
G1 X-17.2 Y3.69 Z7.64 F4200.0
G1 F1200.0
G1 E1094.709
G1 F4200.0
M101
G1 X-17.2 Y-3.69 Z7.64 F4800.0 E1095.1
G1 F1200.0
G1 E1094.1
G1 F4800.0
M103
G1 X-17.6 Y-0.16 Z7.64 F4200.0
G1 F1200.0
G1 E1095.1
G1 F4200.0
M101
G1 X-17.6 Y0.16 Z7.64 F4800.0 E1095.117
G1 F1200.0
G1 E1094.117
G1 F4800.0
M103
(</infill>)
(</nestedRing>)
(</rotation>)
(</layer>)
(<layer> 7.911 )
(<supportLayer>)
;M108 R56.0
G1 X-10.88 Y-18.0 Z7.91 F4200.0
G1 F1200.0
G1 E1095.117
G1 F4200.0
M101
G1 X-5.47 Y-18.0 Z7.91 F4800.0 E1095.317
G1 F1200.0
G1 E1094.317
G1 F4800.0
M103
G1 X-9.6 Y-16.2 Z7.91 F4200.0
G1 F1200.0
G1 E1095.317
G1 F4200.0
M101
G1 X-14.21 Y-16.2 Z7.91 F4800.0 E1095.487
G1 X-12.11 Y-14.4 Z7.91 F4800.0 E1095.589
G1 X-16.4 Y-14.4 Z7.91 F4800.0 E1095.748
G1 X-17.54 Y-12.6 Z7.91 F4800.0 E1095.826
G1 X-14.0 Y-12.6 Z7.91 F4800.0 E1095.957
G1 F1200.0
G1 E1094.957
G1 F4800.0
M103
G1 X-15.48 Y-10.8 Z7.91 F4200.0
G1 F1200.0
G1 E1095.957
G1 F4200.0
M101
G1 X-17.84 Y-10.8 Z7.91 F4800.0 E1096.045
G1 X-18.14 Y-9.0 Z7.91 F4800.0 E1096.112
G1 X-16.52 Y-9.0 Z7.91 F4800.0 E1096.172
G1 F1200.0
G1 E1095.172
G1 F4800.0
M103
G1 X-17.48 Y-7.2 Z7.91 F4200.0
G1 F1200.0
G1 E1096.172
G1 F4200.0
M101
G1 X-18.45 Y-7.2 Z7.91 F4800.0 E1096.208
G1 X-18.61 Y-5.4 Z7.91 F4800.0 E1096.275
G1 X-18.02 Y-5.4 Z7.91 F4800.0 E1096.296
G1 F1200.0
G1 E1095.421
G1 F4800.0
M103
G1 X-18.55 Y-3.6 Z7.91 F4200.0
G1 F1200.0
G1 E1096.296
G1 F4200.0
M101
G1 X-18.71 Y-3.6 Z7.91 F4800.0 E1096.302
G1 X-22.24 Y-1.8 Z7.91 F4800.0 E1096.449
G1 X-18.73 Y-1.8 Z7.91 F4800.0 E1096.579
G1 F1200.0
G1 E1095.579
G1 F4800.0
M103
G1 X-18.73 Y1.8 Z7.91 F4200.0
G1 F1200.0
G1 E1096.579
G1 F4200.0
M101
G1 X-22.24 Y1.8 Z7.91 F4800.0 E1096.708
G1 X-18.61 Y5.4 Z7.91 F4800.0 E1096.897
G1 X-18.02 Y5.4 Z7.91 F4800.0 E1096.919
G1 F1200.0
G1 E1096.07
G1 F4800.0
M103
G1 X-18.45 Y7.2 Z7.91 F4200.0
G1 F1200.0
G1 E1096.919
G1 F4200.0
M101
G1 X-17.48 Y7.2 Z7.91 F4800.0 E1096.955
G1 F1200.0
G1 E1096.035
G1 F4800.0
M103
G1 X-18.14 Y9.0 Z7.91 F4200.0
G1 F1200.0
G1 E1096.955
G1 F4200.0
M101
G1 X-16.52 Y9.0 Z7.91 F4800.0 E1097.015
G1 X-17.84 Y10.8 Z7.91 F4800.0 E1097.097
G1 X-15.48 Y10.8 Z7.91 F4800.0 E1097.185
G1 X-17.54 Y12.6 Z7.91 F4800.0 E1097.286
G1 X-14.0 Y12.6 Z7.91 F4800.0 E1097.417
G1 X-16.4 Y14.4 Z7.91 F4800.0 E1097.528
G1 X-12.11 Y14.4 Z7.91 F4800.0 E1097.687
G1 X-14.21 Y16.2 Z7.91 F4800.0 E1097.789
G1 X-9.6 Y16.2 Z7.91 F4800.0 E1097.959
G1 X-10.88 Y18.0 Z7.91 F4800.0 E1098.041
G1 X-5.47 Y18.0 Z7.91 F4800.0 E1098.241
G1 F1200.0
G1 E1097.241
G1 F4800.0
M103
G1 X-3.97 Y17.62 Z7.91 F4200.0
G1 X3.97 Y17.62 Z7.91 F4200.0
G1 X5.47 Y18.0 Z7.91 F4200.0
G1 F1200.0
G1 E1098.241
G1 F4200.0
M101
G1 X10.88 Y18.0 Z7.91 F4800.0 E1098.441
G1 X9.6 Y16.2 Z7.91 F4800.0 E1098.522
G1 X14.21 Y16.2 Z7.91 F4800.0 E1098.693
G1 X12.11 Y14.4 Z7.91 F4800.0 E1098.795
G1 X16.4 Y14.4 Z7.91 F4800.0 E1098.953
G1 X17.54 Y12.6 Z7.91 F4800.0 E1099.032
G1 X14.0 Y12.6 Z7.91 F4800.0 E1099.163
G1 F1200.0
G1 E1098.163
G1 F4800.0
M103
G1 X15.47 Y10.8 Z7.91 F4200.0
G1 F1200.0
G1 E1099.163
G1 F4200.0
M101
G1 X17.84 Y10.8 Z7.91 F4800.0 E1099.25
G1 X18.14 Y9.0 Z7.91 F4800.0 E1099.318
G1 X16.52 Y9.0 Z7.91 F4800.0 E1099.378
G1 F1200.0
G1 E1098.378
G1 F4800.0
M103
G1 X17.48 Y7.2 Z7.91 F4200.0
G1 F1200.0
G1 E1099.378
G1 F4200.0
M101
G1 X18.45 Y7.2 Z7.91 F4800.0 E1099.414
G1 X18.61 Y5.4 Z7.91 F4800.0 E1099.481
G1 X18.02 Y5.4 Z7.91 F4800.0 E1099.502
G1 F1200.0
G1 E1098.626
G1 F4800.0
M103
G1 X18.55 Y3.6 Z7.91 F4200.0
G1 F1200.0
G1 E1099.502
G1 F4200.0
M101
G1 X18.71 Y3.6 Z7.91 F4800.0 E1099.508
G1 X22.24 Y1.8 Z7.91 F4800.0 E1099.655
G1 X18.73 Y1.8 Z7.91 F4800.0 E1099.784
G1 F1200.0
G1 E1098.784
G1 F4800.0
M103
G1 X18.73 Y-1.8 Z7.91 F4200.0
G1 F1200.0
G1 E1099.784
G1 F4200.0
M101
G1 X22.24 Y-1.8 Z7.91 F4800.0 E1099.914
G1 X18.61 Y-5.4 Z7.91 F4800.0 E1100.103
G1 X18.02 Y-5.4 Z7.91 F4800.0 E1100.125
G1 F1200.0
G1 E1099.276
G1 F4800.0
M103
G1 X18.45 Y-7.2 Z7.91 F4200.0
G1 F1200.0
G1 E1100.125
G1 F4200.0
M101
G1 X17.48 Y-7.2 Z7.91 F4800.0 E1100.161
G1 F1200.0
G1 E1099.241
G1 F4800.0
M103
G1 X18.14 Y-9.0 Z7.91 F4200.0
G1 F1200.0
G1 E1100.161
G1 F4200.0
M101
G1 X16.52 Y-9.0 Z7.91 F4800.0 E1100.221
G1 X17.84 Y-10.8 Z7.91 F4800.0 E1100.303
G1 X15.47 Y-10.8 Z7.91 F4800.0 E1100.391
G1 X17.54 Y-12.6 Z7.91 F4800.0 E1100.492
G1 X14.0 Y-12.6 Z7.91 F4800.0 E1100.623
G1 X16.4 Y-14.4 Z7.91 F4800.0 E1100.734
G1 X12.11 Y-14.4 Z7.91 F4800.0 E1100.893
G1 X14.21 Y-16.2 Z7.91 F4800.0 E1100.995
G1 X9.6 Y-16.2 Z7.91 F4800.0 E1101.165
G1 X10.88 Y-18.0 Z7.91 F4800.0 E1101.247
G1 X5.47 Y-18.0 Z7.91 F4800.0 E1101.447
G1 F1200.0
G1 E1100.447
G1 F4800.0
M103
G1 X4.25 Y-3.6 Z7.91 F4200.0
G1 F1200.0
G1 E1101.447
G1 F4200.0
M101
G1 X-4.25 Y-3.6 Z7.91 F4800.0 E1101.761
G1 F1200.0
G1 E1100.761
G1 F4800.0
M103
G1 X-5.28 Y-1.8 Z7.91 F4200.0
G1 F1200.0
G1 E1101.761
G1 F4200.0
M101
G1 X5.28 Y-1.8 Z7.91 F4800.0 E1102.151
G1 F1200.0
G1 E1101.328
G1 F4800.0
M103
G1 X4.99 Y0.0 Z7.91 F4200.0
G1 F1200.0
G1 E1102.151
G1 F4200.0
M101
G1 X-4.99 Y0.0 Z7.91 F4800.0 E1102.52
G1 F1200.0
G1 E1101.697
G1 F4800.0
M103
G1 X-5.28 Y1.8 Z7.91 F4200.0
G1 F1200.0
G1 E1102.52
G1 F4200.0
M101
G1 X5.28 Y1.8 Z7.91 F4800.0 E1102.91
G1 F1200.0
G1 E1101.91
G1 F4800.0
M103
G1 X4.25 Y3.6 Z7.91 F4200.0
G1 F1200.0
G1 E1102.91
G1 F4200.0
M101
G1 X-4.25 Y3.6 Z7.91 F4800.0 E1103.225
G1 F1200.0
G1 E1102.225
G1 F4800.0
M103
G1 X-18.55 Y3.6 Z7.91 F4200.0
G1 F1200.0
G1 E1103.225
G1 F4200.0
M101
G1 X-18.71 Y3.6 Z7.91 F4800.0 E1103.231
G1 F1200.0
G1 E1102.231
G1 F4800.0
M103
G1 X-6.29 Y1.16 Z7.91 F4200.0
G1 X-6.4 Y0.0 Z7.91 F4200.0
G1 X-5.32 Y-3.56 Z7.91 F4200.0
G1 X-2.45 Y-5.91 Z7.91 F4200.0
G1 X1.25 Y-6.28 Z7.91 F4200.0
G1 X4.53 Y-4.53 Z7.91 F4200.0
G1 X6.29 Y-1.19 Z7.91 F4200.0
G1 X18.55 Y-3.6 Z7.91 F4200.0
G1 F1200.0
G1 E1103.231
G1 F4200.0
M101
G1 X18.71 Y-3.6 Z7.91 F4800.0 E1103.236
G1 F1200.0
G1 E1102.236
G1 F4800.0
M103
;M108 R80.0
(</supportLayer>)
(<rotation> (-1+1.22464679915e-16j) )
(<nestedRing>)
(<boundaryPerimeter>)
(<boundaryPoint> X18.145 Y-3.609 Z7.911 </boundaryPoint>)
(<boundaryPoint> X18.5 Y0.0 Z7.911 </boundaryPoint>)
(<boundaryPoint> X18.145 Y3.609 Z7.911 </boundaryPoint>)
(<boundaryPoint> X17.092 Y7.08 Z7.911 </boundaryPoint>)
(<boundaryPoint> X15.382 Y10.278 Z7.911 </boundaryPoint>)
(<boundaryPoint> X13.082 Y13.082 Z7.911 </boundaryPoint>)
(<boundaryPoint> X10.278 Y15.382 Z7.911 </boundaryPoint>)
(<boundaryPoint> X7.08 Y17.092 Z7.911 </boundaryPoint>)
(<boundaryPoint> X3.609 Y18.145 Z7.911 </boundaryPoint>)
(<boundaryPoint> X-0.0 Y18.5 Z7.911 </boundaryPoint>)
(<boundaryPoint> X-3.609 Y18.145 Z7.911 </boundaryPoint>)
(<boundaryPoint> X-7.08 Y17.092 Z7.911 </boundaryPoint>)
(<boundaryPoint> X-10.278 Y15.382 Z7.911 </boundaryPoint>)
(<boundaryPoint> X-13.082 Y13.082 Z7.911 </boundaryPoint>)
(<boundaryPoint> X-15.383 Y10.278 Z7.911 </boundaryPoint>)
(<boundaryPoint> X-17.092 Y7.08 Z7.911 </boundaryPoint>)
(<boundaryPoint> X-18.145 Y3.609 Z7.911 </boundaryPoint>)
(<boundaryPoint> X-18.5 Y-0.0 Z7.911 </boundaryPoint>)
(<boundaryPoint> X-18.145 Y-3.609 Z7.911 </boundaryPoint>)
(<boundaryPoint> X-17.092 Y-7.08 Z7.911 </boundaryPoint>)
(<boundaryPoint> X-15.383 Y-10.278 Z7.911 </boundaryPoint>)
(<boundaryPoint> X-13.082 Y-13.082 Z7.911 </boundaryPoint>)
(<boundaryPoint> X-10.278 Y-15.383 Z7.911 </boundaryPoint>)
(<boundaryPoint> X-7.08 Y-17.092 Z7.911 </boundaryPoint>)
(<boundaryPoint> X-3.609 Y-18.145 Z7.911 </boundaryPoint>)
(<boundaryPoint> X0.0 Y-18.5 Z7.911 </boundaryPoint>)
(<boundaryPoint> X3.609 Y-18.145 Z7.911 </boundaryPoint>)
(<boundaryPoint> X7.08 Y-17.092 Z7.911 </boundaryPoint>)
(<boundaryPoint> X10.278 Y-15.383 Z7.911 </boundaryPoint>)
(<boundaryPoint> X13.082 Y-13.082 Z7.911 </boundaryPoint>)
(<boundaryPoint> X15.382 Y-10.278 Z7.911 </boundaryPoint>)
(<boundaryPoint> X17.092 Y-7.08 Z7.911 </boundaryPoint>)
(<loop> inner )
G1 X4.56 Y-4.49 Z7.91 F4200.0
G1 X2.45 Y-5.91 Z7.91 F4200.0
G1 X-1.25 Y-6.28 Z7.91 F4200.0
G1 X-4.7 Y-4.63 Z7.91 F4200.0
G1 F1200.0
G1 E1103.236
G1 F4200.0
M101
G1 X-5.49 Y-3.67 Z7.91 F4800.0 E1103.302
G1 X-6.1 Y-2.53 Z7.91 F4800.0 E1103.371
G1 X-6.48 Y-1.29 Z7.91 F4800.0 E1103.439
G1 X-6.61 Y0.0 Z7.91 F4800.0 E1103.507
G1 X-6.48 Y1.29 Z7.91 F4800.0 E1103.576
G1 X-6.1 Y2.53 Z7.91 F4800.0 E1103.644
G1 X-5.49 Y3.67 Z7.91 F4800.0 E1103.713
G1 X-4.67 Y4.67 Z7.91 F4800.0 E1103.781
G1 X-3.67 Y5.49 Z7.91 F4800.0 E1103.849
G1 X-2.53 Y6.1 Z7.91 F4800.0 E1103.918
G1 X-1.29 Y6.48 Z7.91 F4800.0 E1103.986
G1 X-0.0 Y6.61 Z7.91 F4800.0 E1104.055
G1 X1.29 Y6.48 Z7.91 F4800.0 E1104.123
G1 X2.53 Y6.1 Z7.91 F4800.0 E1104.191
G1 X3.67 Y5.49 Z7.91 F4800.0 E1104.26
G1 X4.67 Y4.67 Z7.91 F4800.0 E1104.328
G1 X5.49 Y3.67 Z7.91 F4800.0 E1104.397
G1 X6.1 Y2.53 Z7.91 F4800.0 E1104.465
G1 X6.48 Y1.29 Z7.91 F4800.0 E1104.533
G1 X6.61 Y0.0 Z7.91 F4800.0 E1104.602
G1 X6.48 Y-1.29 Z7.91 F4800.0 E1104.67
G1 X6.1 Y-2.53 Z7.91 F4800.0 E1104.739
G1 X5.49 Y-3.67 Z7.91 F4800.0 E1104.807
G1 X4.67 Y-4.67 Z7.91 F4800.0 E1104.875
G1 X3.67 Y-5.49 Z7.91 F4800.0 E1104.944
G1 X2.53 Y-6.1 Z7.91 F4800.0 E1105.012
G1 X1.29 Y-6.48 Z7.91 F4800.0 E1105.081
G1 X0.0 Y-6.61 Z7.91 F4800.0 E1105.149
G1 X-1.29 Y-6.48 Z7.91 F4800.0 E1105.217
G1 X-2.53 Y-6.1 Z7.91 F4800.0 E1105.286
G1 X-3.67 Y-5.49 Z7.91 F4800.0 E1105.354
G1 X-4.67 Y-4.67 Z7.91 F4800.0 E1105.423
G1 X-4.7 Y-4.63 Z7.91 F4800.0 E1105.425
G1 F1200.0
G1 E1104.425
G1 F4800.0
M103
(</loop>)
(<loop> outer )
G1 X-11.76 Y-13.39 Z7.91 F4200.0
G1 F1200.0
G1 E1105.425
M73 P19 (display progress)
G1 F4200.0
M101
G1 X-9.94 Y-14.88 Z7.91 F4800.0 E1105.549
G1 X-6.85 Y-16.54 Z7.91 F4800.0 E1105.735
G1 X-3.49 Y-17.55 Z7.91 F4800.0 E1105.92
G1 X-0.0 Y-17.9 Z7.91 F4800.0 E1106.105
G1 X3.49 Y-17.55 Z7.91 F4800.0 E1106.291
G1 X6.85 Y-16.54 Z7.91 F4800.0 E1106.476
G1 X9.94 Y-14.88 Z7.91 F4800.0 E1106.661
G1 X12.66 Y-12.66 Z7.91 F4800.0 E1106.847
G1 X14.88 Y-9.94 Z7.91 F4800.0 E1107.032
G1 X16.54 Y-6.85 Z7.91 F4800.0 E1107.217
G1 X17.55 Y-3.49 Z7.91 F4800.0 E1107.403
G1 X17.9 Y-0.0 Z7.91 F4800.0 E1107.588
G1 X17.55 Y3.49 Z7.91 F4800.0 E1107.773
G1 X16.54 Y6.85 Z7.91 F4800.0 E1107.959
G1 X14.88 Y9.94 Z7.91 F4800.0 E1108.144
G1 X12.66 Y12.66 Z7.91 F4800.0 E1108.329
G1 X9.94 Y14.88 Z7.91 F4800.0 E1108.515
G1 X6.85 Y16.54 Z7.91 F4800.0 E1108.7
G1 X3.49 Y17.55 Z7.91 F4800.0 E1108.885
G1 X0.0 Y17.9 Z7.91 F4800.0 E1109.071
G1 X-3.49 Y17.55 Z7.91 F4800.0 E1109.256
G1 X-6.85 Y16.54 Z7.91 F4800.0 E1109.441
G1 X-9.94 Y14.88 Z7.91 F4800.0 E1109.627
G1 X-12.66 Y12.66 Z7.91 F4800.0 E1109.812
G1 X-14.88 Y9.94 Z7.91 F4800.0 E1109.997
G1 X-16.54 Y6.85 Z7.91 F4800.0 E1110.183
G1 X-17.55 Y3.49 Z7.91 F4800.0 E1110.368
G1 X-17.9 Y0.0 Z7.91 F4800.0 E1110.553
G1 X-17.55 Y-3.49 Z7.91 F4800.0 E1110.739
G1 X-16.54 Y-6.85 Z7.91 F4800.0 E1110.924
G1 X-14.88 Y-9.94 Z7.91 F4800.0 E1111.109
G1 X-12.66 Y-12.66 Z7.91 F4800.0 E1111.295
G1 X-11.8 Y-13.36 Z7.91 F4800.0 E1111.353
G1 X-11.76 Y-13.39 Z7.91 F4800.0 E1111.356
G1 F1200.0
G1 E1111.356
G1 F4800.0
M103
(</loop>)
(<edge> outer )
;M108 R40.0
G1 X-12.02 Y-13.7 Z7.91 F4200.0
G1 F1200.0
G1 E1111.356
G1 F4200.0
M101
G1 X-10.17 Y-15.22 Z7.91 F2400.0 E1111.482
G1 X-7.0 Y-16.91 Z7.91 F2400.0 E1111.672
G1 X-3.57 Y-17.95 Z7.91 F2400.0 E1111.861
G1 X0.0 Y-18.3 Z7.91 F2400.0 E1112.051
G1 X3.57 Y-17.95 Z7.91 F2400.0 E1112.24
G1 X7.0 Y-16.91 Z7.91 F2400.0 E1112.43
G1 X10.17 Y-15.22 Z7.91 F2400.0 E1112.619
G1 X12.94 Y-12.94 Z7.91 F2400.0 E1112.809
G1 X15.22 Y-10.17 Z7.91 F2400.0 E1112.998
G1 X16.91 Y-7.0 Z7.91 F2400.0 E1113.188
G1 X17.95 Y-3.57 Z7.91 F2400.0 E1113.377
G1 X18.3 Y0.0 Z7.91 F2400.0 E1113.567
G1 X17.95 Y3.57 Z7.91 F2400.0 E1113.756
G1 X16.91 Y7.0 Z7.91 F2400.0 E1113.946
G1 X15.22 Y10.17 Z7.91 F2400.0 E1114.135
G1 X12.94 Y12.94 Z7.91 F2400.0 E1114.325
G1 X10.17 Y15.22 Z7.91 F2400.0 E1114.514
G1 X7.0 Y16.91 Z7.91 F2400.0 E1114.704
G1 X3.57 Y17.95 Z7.91 F2400.0 E1114.893
G1 X-0.0 Y18.3 Z7.91 F2400.0 E1115.083
G1 X-3.57 Y17.95 Z7.91 F2400.0 E1115.272
G1 X-7.0 Y16.91 Z7.91 F2400.0 E1115.462
G1 X-10.17 Y15.22 Z7.91 F2400.0 E1115.651
G1 X-12.94 Y12.94 Z7.91 F2400.0 E1115.841
G1 X-15.22 Y10.17 Z7.91 F2400.0 E1116.03
G1 X-16.91 Y7.0 Z7.91 F2400.0 E1116.22
G1 X-17.95 Y3.57 Z7.91 F2400.0 E1116.409
G1 X-18.3 Y-0.0 Z7.91 F2400.0 E1116.599
G1 X-17.95 Y-3.57 Z7.91 F2400.0 E1116.788
G1 X-16.91 Y-7.0 Z7.91 F2400.0 E1116.978
G1 X-15.22 Y-10.17 Z7.91 F2400.0 E1117.167
G1 X-12.94 Y-12.94 Z7.91 F2400.0 E1117.357
G1 X-12.05 Y-13.67 Z7.91 F2400.0 E1117.417
G1 X-12.02 Y-13.7 Z7.91 F2400.0 E1117.42
G1 F1200.0
G1 E1116.42
G1 F2400.0
M103
(</edge>)
(</boundaryPerimeter>)
(<nestedRing>)
(<boundaryPerimeter>)
(<boundaryPoint> X-5.887 Y-1.171 Z7.911 </boundaryPoint>)
(<boundaryPoint> X-6.002 Y0.0 Z7.911 </boundaryPoint>)
(<boundaryPoint> X-5.887 Y1.17 Z7.911 </boundaryPoint>)
(<boundaryPoint> X-5.545 Y2.296 Z7.911 </boundaryPoint>)
(<boundaryPoint> X-4.991 Y3.334 Z7.911 </boundaryPoint>)
(<boundaryPoint> X-4.244 Y4.244 Z7.911 </boundaryPoint>)
(<boundaryPoint> X-3.335 Y4.99 Z7.911 </boundaryPoint>)
(<boundaryPoint> X-2.297 Y5.545 Z7.911 </boundaryPoint>)
(<boundaryPoint> X-1.171 Y5.886 Z7.911 </boundaryPoint>)
(<boundaryPoint> X-0.0 Y6.002 Z7.911 </boundaryPoint>)
(<boundaryPoint> X1.171 Y5.886 Z7.911 </boundaryPoint>)
(<boundaryPoint> X2.297 Y5.545 Z7.911 </boundaryPoint>)
(<boundaryPoint> X3.335 Y4.99 Z7.911 </boundaryPoint>)
(<boundaryPoint> X4.244 Y4.244 Z7.911 </boundaryPoint>)
(<boundaryPoint> X4.991 Y3.334 Z7.911 </boundaryPoint>)
(<boundaryPoint> X5.545 Y2.296 Z7.911 </boundaryPoint>)
(<boundaryPoint> X5.887 Y1.17 Z7.911 </boundaryPoint>)
(<boundaryPoint> X6.002 Y0.0 Z7.911 </boundaryPoint>)
(<boundaryPoint> X5.887 Y-1.171 Z7.911 </boundaryPoint>)
(<boundaryPoint> X5.545 Y-2.297 Z7.911 </boundaryPoint>)
(<boundaryPoint> X4.991 Y-3.335 Z7.911 </boundaryPoint>)
(<boundaryPoint> X4.244 Y-4.245 Z7.911 </boundaryPoint>)
(<boundaryPoint> X3.335 Y-4.991 Z7.911 </boundaryPoint>)
(<boundaryPoint> X2.297 Y-5.546 Z7.911 </boundaryPoint>)
(<boundaryPoint> X1.171 Y-5.887 Z7.911 </boundaryPoint>)
(<boundaryPoint> X-0.0 Y-6.003 Z7.911 </boundaryPoint>)
(<boundaryPoint> X-1.171 Y-5.887 Z7.911 </boundaryPoint>)
(<boundaryPoint> X-2.297 Y-5.546 Z7.911 </boundaryPoint>)
(<boundaryPoint> X-3.335 Y-4.991 Z7.911 </boundaryPoint>)
(<boundaryPoint> X-4.244 Y-4.245 Z7.911 </boundaryPoint>)
(<boundaryPoint> X-4.991 Y-3.335 Z7.911 </boundaryPoint>)
(<boundaryPoint> X-5.545 Y-2.297 Z7.911 </boundaryPoint>)
(<edge> inner )
G1 X-4.42 Y-4.35 Z7.91 F4200.0
G1 F1200.0
G1 E1117.42
G1 F4200.0
M101
G1 X-5.16 Y-3.45 Z7.91 F2400.0 E1117.482
G1 X-5.73 Y-2.37 Z7.91 F2400.0 E1117.546
G1 X-6.08 Y-1.21 Z7.91 F2400.0 E1117.61
G1 X-6.2 Y0.0 Z7.91 F2400.0 E1117.674
G1 X-6.08 Y1.21 Z7.91 F2400.0 E1117.738
G1 X-5.73 Y2.37 Z7.91 F2400.0 E1117.803
G1 X-5.16 Y3.45 Z7.91 F2400.0 E1117.867
G1 X-4.39 Y4.39 Z7.91 F2400.0 E1117.931
G1 X-3.45 Y5.16 Z7.91 F2400.0 E1117.995
G1 X-2.37 Y5.73 Z7.91 F2400.0 E1118.06
G1 X-1.21 Y6.08 Z7.91 F2400.0 E1118.124
G1 X0.0 Y6.2 Z7.91 F2400.0 E1118.188
G1 X1.21 Y6.08 Z7.91 F2400.0 E1118.252
G1 X2.37 Y5.73 Z7.91 F2400.0 E1118.317
G1 X3.45 Y5.16 Z7.91 F2400.0 E1118.381
G1 X4.39 Y4.39 Z7.91 F2400.0 E1118.445
G1 X5.16 Y3.45 Z7.91 F2400.0 E1118.509
G1 X5.73 Y2.37 Z7.91 F2400.0 E1118.574
G1 X6.08 Y1.21 Z7.91 F2400.0 E1118.638
G1 X6.2 Y0.0 Z7.91 F2400.0 E1118.702
G1 X6.08 Y-1.21 Z7.91 F2400.0 E1118.766
G1 X5.73 Y-2.37 Z7.91 F2400.0 E1118.83
G1 X5.16 Y-3.45 Z7.91 F2400.0 E1118.895
G1 X4.39 Y-4.39 Z7.91 F2400.0 E1118.959
G1 X3.45 Y-5.16 Z7.91 F2400.0 E1119.023
G1 X2.37 Y-5.73 Z7.91 F2400.0 E1119.087
G1 X1.21 Y-6.08 Z7.91 F2400.0 E1119.152
G1 X0.0 Y-6.2 Z7.91 F2400.0 E1119.216
G1 X-1.21 Y-6.08 Z7.91 F2400.0 E1119.28
G1 X-2.37 Y-5.73 Z7.91 F2400.0 E1119.344
G1 X-3.45 Y-5.16 Z7.91 F2400.0 E1119.409
G1 X-4.39 Y-4.39 Z7.91 F2400.0 E1119.473
G1 X-4.42 Y-4.35 Z7.91 F2400.0 E1119.475
G1 F1200.0
G1 E1118.49
G1 F2400.0
M103
(</edge>)
(</boundaryPerimeter>)
(</nestedRing>)
(<infill>)
(<infillBoundary>)
(<infillPoint> X17.554 Y-3.491 Z6.345 </infillPoint>)
(<infillPoint> X17.897 Y-0.0 Z6.345 </infillPoint>)
(<infillPoint> X17.554 Y3.491 Z6.345 </infillPoint>)
(<infillPoint> X16.535 Y6.849 Z6.345 </infillPoint>)
(<infillPoint> X14.881 Y9.943 Z6.345 </infillPoint>)
(<infillPoint> X12.656 Y12.656 Z6.345 </infillPoint>)
(<infillPoint> X9.943 Y14.881 Z6.345 </infillPoint>)
(<infillPoint> X6.849 Y16.535 Z6.345 </infillPoint>)
(<infillPoint> X3.491 Y17.554 Z6.345 </infillPoint>)
(<infillPoint> X0.0 Y17.897 Z6.345 </infillPoint>)
(<infillPoint> X-3.491 Y17.554 Z6.345 </infillPoint>)
(<infillPoint> X-6.849 Y16.535 Z6.345 </infillPoint>)
(<infillPoint> X-9.943 Y14.881 Z6.345 </infillPoint>)
(<infillPoint> X-12.656 Y12.656 Z6.345 </infillPoint>)
(<infillPoint> X-14.882 Y9.943 Z6.345 </infillPoint>)
(<infillPoint> X-16.535 Y6.849 Z6.345 </infillPoint>)
(<infillPoint> X-17.554 Y3.491 Z6.345 </infillPoint>)
(<infillPoint> X-17.897 Y0.0 Z6.345 </infillPoint>)
(<infillPoint> X-17.554 Y-3.491 Z6.345 </infillPoint>)
(<infillPoint> X-16.535 Y-6.849 Z6.345 </infillPoint>)
(<infillPoint> X-14.882 Y-9.943 Z6.345 </infillPoint>)
(<infillPoint> X-12.656 Y-12.656 Z6.345 </infillPoint>)
(<infillPoint> X-9.943 Y-14.882 Z6.345 </infillPoint>)
(<infillPoint> X-6.849 Y-16.535 Z6.345 </infillPoint>)
(<infillPoint> X-3.491 Y-17.554 Z6.345 </infillPoint>)
(<infillPoint> X-0.0 Y-17.897 Z6.345 </infillPoint>)
(<infillPoint> X3.491 Y-17.554 Z6.345 </infillPoint>)
(<infillPoint> X6.849 Y-16.535 Z6.345 </infillPoint>)
(<infillPoint> X9.943 Y-14.882 Z6.345 </infillPoint>)
(<infillPoint> X12.656 Y-12.656 Z6.345 </infillPoint>)
(<infillPoint> X14.881 Y-9.943 Z6.345 </infillPoint>)
(<infillPoint> X16.535 Y-6.849 Z6.345 </infillPoint>)
(</infillBoundary>)
(<infillBoundary>)
(<infillPoint> X-6.478 Y-1.289 Z6.345 </infillPoint>)
(<infillPoint> X-6.605 Y0.0 Z6.345 </infillPoint>)
(<infillPoint> X-6.478 Y1.288 Z6.345 </infillPoint>)
(<infillPoint> X-6.102 Y2.527 Z6.345 </infillPoint>)
(<infillPoint> X-5.492 Y3.669 Z6.345 </infillPoint>)
(<infillPoint> X-4.67 Y4.67 Z6.345 </infillPoint>)
(<infillPoint> X-3.67 Y5.491 Z6.345 </infillPoint>)
(<infillPoint> X-2.528 Y6.102 Z6.345 </infillPoint>)
(<infillPoint> X-1.289 Y6.477 Z6.345 </infillPoint>)
(<infillPoint> X-0.0 Y6.605 Z6.345 </infillPoint>)
(<infillPoint> X1.289 Y6.477 Z6.345 </infillPoint>)
(<infillPoint> X2.528 Y6.102 Z6.345 </infillPoint>)
(<infillPoint> X3.67 Y5.491 Z6.345 </infillPoint>)
(<infillPoint> X4.67 Y4.67 Z6.345 </infillPoint>)
(<infillPoint> X5.492 Y3.669 Z6.345 </infillPoint>)
(<infillPoint> X6.102 Y2.527 Z6.345 </infillPoint>)
(<infillPoint> X6.478 Y1.288 Z6.345 </infillPoint>)
(<infillPoint> X6.605 Y0.0 Z6.345 </infillPoint>)
(<infillPoint> X6.478 Y-1.289 Z6.345 </infillPoint>)
(<infillPoint> X6.102 Y-2.528 Z6.345 </infillPoint>)
(<infillPoint> X5.492 Y-3.67 Z6.345 </infillPoint>)
(<infillPoint> X4.67 Y-4.671 Z6.345 </infillPoint>)
(<infillPoint> X3.67 Y-5.492 Z6.345 </infillPoint>)
(<infillPoint> X2.528 Y-6.103 Z6.345 </infillPoint>)
(<infillPoint> X1.289 Y-6.478 Z6.345 </infillPoint>)
(<infillPoint> X0.0 Y-6.606 Z6.345 </infillPoint>)
(<infillPoint> X-1.289 Y-6.478 Z6.345 </infillPoint>)
(<infillPoint> X-2.528 Y-6.103 Z6.345 </infillPoint>)
(<infillPoint> X-3.67 Y-5.492 Z6.345 </infillPoint>)
(<infillPoint> X-4.67 Y-4.671 Z6.345 </infillPoint>)
(<infillPoint> X-5.492 Y-3.67 Z6.345 </infillPoint>)
(<infillPoint> X-6.102 Y-2.528 Z6.345 </infillPoint>)
(</infillBoundary>)
;M108 R80.0
G1 X-3.31 Y-6.0 Z7.91 F4200.0
G1 F1200.0
G1 E1119.475
G1 F4200.0
M101
G1 X-16.5 Y-6.0 Z7.91 F4800.0 E1120.172
G1 X-16.62 Y-5.6 Z7.91 F4800.0 E1120.194
G1 X-3.98 Y-5.6 Z7.91 F4800.0 E1120.862
G1 X-4.47 Y-5.2 Z7.91 F4800.0 E1120.895
G1 X-16.74 Y-5.2 Z7.91 F4800.0 E1121.544
G1 X-16.86 Y-4.8 Z7.91 F4800.0 E1121.566
G1 X-4.93 Y-4.8 Z7.91 F4800.0 E1122.196
G1 X-5.26 Y-4.4 Z7.91 F4800.0 E1122.224
G1 X-16.99 Y-4.4 Z7.91 F4800.0 E1122.843
G1 X-17.11 Y-4.0 Z7.91 F4800.0 E1122.865
G1 X-5.58 Y-4.0 Z7.91 F4800.0 E1123.474
G1 X-5.85 Y-3.6 Z7.91 F4800.0 E1123.499
G1 X-17.23 Y-3.6 Z7.91 F4800.0 E1124.101
G1 X-17.3 Y-3.2 Z7.91 F4800.0 E1124.122
G1 X-6.06 Y-3.2 Z7.91 F4800.0 E1124.716
G1 X-6.27 Y-2.8 Z7.91 F4800.0 E1124.74
G1 X-17.34 Y-2.8 Z7.91 F4800.0 E1125.324
G1 X-17.38 Y-2.4 Z7.91 F4800.0 E1125.345
G1 X-6.43 Y-2.4 Z7.91 F4800.0 E1125.924
G1 X-6.56 Y-2.0 Z7.91 F4800.0 E1125.946
G1 X-17.42 Y-2.0 Z7.91 F4800.0 E1126.52
G1 X-17.46 Y-1.6 Z7.91 F4800.0 E1126.541
G1 X-6.68 Y-1.6 Z7.91 F4800.0 E1127.111
G1 X-6.77 Y-1.2 Z7.91 F4800.0 E1127.132
G1 X-17.5 Y-1.2 Z7.91 F4800.0 E1127.699
G1 X-17.54 Y-0.8 Z7.91 F4800.0 E1127.72
G1 X-6.81 Y-0.8 Z7.91 F4800.0 E1128.287
G1 X-6.85 Y-0.4 Z7.91 F4800.0 E1128.308
G1 X-17.58 Y-0.4 Z7.91 F4800.0 E1128.875
G1 X-17.62 Y0.0 Z7.91 F4800.0 E1128.896
G1 X-6.89 Y0.0 Z7.91 F4800.0 E1129.463
G1 X-6.85 Y0.4 Z7.91 F4800.0 E1129.484
G1 X-17.58 Y0.4 Z7.91 F4800.0 E1130.051
G1 X-17.54 Y0.8 Z7.91 F4800.0 E1130.072
G1 X-6.81 Y0.8 Z7.91 F4800.0 E1130.639
G1 X-6.77 Y1.2 Z7.91 F4800.0 E1130.66
G1 X-17.5 Y1.2 Z7.91 F4800.0 E1131.227
G1 X-17.46 Y1.6 Z7.91 F4800.0 E1131.248
G1 X-6.68 Y1.6 Z7.91 F4800.0 E1131.818
G1 X-6.56 Y2.0 Z7.91 F4800.0 E1131.84
G1 X-17.42 Y2.0 Z7.91 F4800.0 E1132.414
G1 X-17.38 Y2.4 Z7.91 F4800.0 E1132.435
G1 X-6.43 Y2.4 Z7.91 F4800.0 E1133.013
G1 X-6.27 Y2.8 Z7.91 F4800.0 E1133.036
G1 X-17.34 Y2.8 Z7.91 F4800.0 E1133.621
G1 X-17.3 Y3.2 Z7.91 F4800.0 E1133.642
G1 X-6.06 Y3.2 Z7.91 F4800.0 E1134.236
G1 X-5.85 Y3.6 Z7.91 F4800.0 E1134.26
G1 X-17.23 Y3.6 Z7.91 F4800.0 E1134.861
G1 X-17.11 Y4.0 Z7.91 F4800.0 E1134.883
G1 X-5.58 Y4.0 Z7.91 F4800.0 E1135.492
G1 X-5.25 Y4.4 Z7.91 F4800.0 E1135.519
G1 X-16.99 Y4.4 Z7.91 F4800.0 E1136.139
G1 X-16.86 Y4.8 Z7.91 F4800.0 E1136.161
G1 X-4.93 Y4.8 Z7.91 F4800.0 E1136.791
G1 X-4.47 Y5.2 Z7.91 F4800.0 E1136.824
G1 X-16.74 Y5.2 Z7.91 F4800.0 E1137.472
G1 X-16.62 Y5.6 Z7.91 F4800.0 E1137.494
G1 X-3.98 Y5.6 Z7.91 F4800.0 E1138.162
G1 X-3.31 Y6.0 Z7.91 F4800.0 E1138.203
G1 X-16.5 Y6.0 Z7.91 F4800.0 E1138.9
G1 X-16.38 Y6.4 Z7.91 F4800.0 E1138.922
G1 X-2.51 Y6.4 Z7.91 F4800.0 E1139.655
G1 X-0.87 Y6.8 Z7.91 F4800.0 E1139.744
G1 X-16.24 Y6.8 Z7.91 F4800.0 E1140.556
G1 X-16.03 Y7.2 Z7.91 F4800.0 E1140.58
G1 X16.03 Y7.2 Z7.91 F4800.0 E1142.273
G1 X16.24 Y6.8 Z7.91 F4800.0 E1142.297
G1 X0.87 Y6.8 Z7.91 F4800.0 E1143.109
G1 F1200.0
G1 E1142.422
G1 F4800.0
M103
G1 X2.51 Y6.4 Z7.91 F4200.0
G1 F1200.0
G1 E1143.109
G1 F4200.0
M101
G1 X16.38 Y6.4 Z7.91 F4800.0 E1143.842
G1 X16.5 Y6.0 Z7.91 F4800.0 E1143.864
G1 X3.31 Y6.0 Z7.91 F4800.0 E1144.561
G1 X3.98 Y5.6 Z7.91 F4800.0 E1144.602
G1 X16.62 Y5.6 Z7.91 F4800.0 E1145.27
G1 X16.74 Y5.2 Z7.91 F4800.0 E1145.292
G1 X4.47 Y5.2 Z7.91 F4800.0 E1145.94
G1 X4.93 Y4.8 Z7.91 F4800.0 E1145.972
G1 X16.86 Y4.8 Z7.91 F4800.0 E1146.603
G1 X16.99 Y4.4 Z7.91 F4800.0 E1146.625
G1 X5.25 Y4.4 Z7.91 F4800.0 E1147.245
G1 X5.58 Y4.0 Z7.91 F4800.0 E1147.272
G1 X17.11 Y4.0 Z7.91 F4800.0 E1147.881
G1 X17.23 Y3.6 Z7.91 F4800.0 E1147.903
G1 X5.85 Y3.6 Z7.91 F4800.0 E1148.504
G1 X6.06 Y3.2 Z7.91 F4800.0 E1148.528
G1 X17.3 Y3.2 Z7.91 F4800.0 E1149.122
G1 X17.34 Y2.8 Z7.91 F4800.0 E1149.143
G1 X6.27 Y2.8 Z7.91 F4800.0 E1149.728
G1 X6.43 Y2.4 Z7.91 F4800.0 E1149.751
G1 X17.38 Y2.4 Z7.91 F4800.0 E1150.329
G1 X17.42 Y2.0 Z7.91 F4800.0 E1150.35
G1 X6.56 Y2.0 Z7.91 F4800.0 E1150.924
G1 X6.68 Y1.6 Z7.91 F4800.0 E1150.946
G1 X17.46 Y1.6 Z7.91 F4800.0 E1151.516
G1 X17.5 Y1.2 Z7.91 F4800.0 E1151.537
G1 X6.77 Y1.2 Z7.91 F4800.0 E1152.104
G1 X6.81 Y0.8 Z7.91 F4800.0 E1152.125
G1 X17.54 Y0.8 Z7.91 F4800.0 E1152.692
G1 X17.58 Y0.4 Z7.91 F4800.0 E1152.713
G1 X6.85 Y0.4 Z7.91 F4800.0 E1153.28
G1 F1200.0
G1 E1152.28
G1 F4800.0
M103
G1 X5.91 Y-2.45 Z7.91 F4200.0
G1 X3.56 Y-5.32 Z7.91 F4200.0
G1 X-0.88 Y-6.8 Z7.91 F4200.0
G1 F1200.0
G1 E1153.28
G1 F4200.0
M101
G1 X-16.24 Y-6.8 Z7.91 F4800.0 E1154.091
G1 X-16.38 Y-6.4 Z7.91 F4800.0 E1154.113
G1 X-2.51 Y-6.4 Z7.91 F4800.0 E1154.846
G1 F1200.0
G1 E1153.846
G1 F4800.0
M103
G1 X5.01 Y-16.8 Z7.91 F4200.0
G1 F1200.0
G1 E1154.846
G1 F4200.0
M101
G1 X-5.01 Y-16.8 Z7.91 F4800.0 E1155.375
G1 F1200.0
G1 E1154.998
G1 F4800.0
M103
G1 X-3.69 Y-17.2 Z7.91 F4200.0
G1 F1200.0
G1 E1155.375
G1 F4200.0
M101
G1 X3.69 Y-17.2 Z7.91 F4800.0 E1155.765
G1 F1200.0
G1 E1154.765
G1 F4800.0
M103
G1 X-6.33 Y-16.4 Z7.91 F4200.0
G1 F1200.0
G1 E1155.765
G1 F4200.0
M101
G1 X6.33 Y-16.4 Z7.91 F4800.0 E1156.434
G1 F1200.0
G1 E1156.426
G1 F4800.0
M103
G1 X7.26 Y-16.0 Z7.91 F4200.0
G1 F1200.0
G1 E1156.434
G1 F4200.0
M101
G1 X-7.26 Y-16.0 Z7.91 F4800.0 E1157.201
G1 F1200.0
G1 E1157.201
G1 F4800.0
M103
G1 X-8.01 Y-15.6 Z7.91 F4200.0
G1 F1200.0
G1 E1157.201
G1 F4200.0
M101
G1 X8.01 Y-15.6 Z7.91 F4800.0 E1158.047
G1 F1200.0
G1 E1158.047
G1 F4800.0
M103
G1 X8.75 Y-15.2 Z7.91 F4200.0
G1 F1200.0
G1 E1158.047
G1 F4200.0
M101
G1 X-8.75 Y-15.2 Z7.91 F4800.0 E1158.971
G1 F1200.0
G1 E1157.971
G1 F4800.0
M103
G1 X0.16 Y-17.6 Z7.91 F4200.0
G1 F1200.0
G1 E1158.971
G1 F4200.0
M101
G1 X-0.16 Y-17.6 Z7.91 F4800.0 E1158.988
G1 F1200.0
G1 E1157.988
G1 F4800.0
M103
G1 X17.62 Y-0.0 Z7.91 F4200.0
G1 F1200.0
G1 E1158.988
G1 F4200.0
M101
G1 X6.89 Y-0.0 Z7.91 F4800.0 E1159.555
G1 X6.85 Y-0.4 Z7.91 F4800.0 E1159.576
G1 X17.58 Y-0.4 Z7.91 F4800.0 E1160.143
G1 X17.54 Y-0.8 Z7.91 F4800.0 E1160.164
G1 X6.81 Y-0.8 Z7.91 F4800.0 E1160.731
G1 X6.77 Y-1.2 Z7.91 F4800.0 E1160.752
G1 X17.5 Y-1.2 Z7.91 F4800.0 E1161.319
G1 X17.46 Y-1.6 Z7.91 F4800.0 E1161.34
G1 X6.68 Y-1.6 Z7.91 F4800.0 E1161.91
G1 X6.56 Y-2.0 Z7.91 F4800.0 E1161.932
G1 X17.42 Y-2.0 Z7.91 F4800.0 E1162.506
G1 X17.38 Y-2.4 Z7.91 F4800.0 E1162.527
G1 X6.43 Y-2.4 Z7.91 F4800.0 E1163.105
G1 X6.27 Y-2.8 Z7.91 F4800.0 E1163.128
G1 X17.34 Y-2.8 Z7.91 F4800.0 E1163.713
G1 X17.3 Y-3.2 Z7.91 F4800.0 E1163.734
G1 X6.06 Y-3.2 Z7.91 F4800.0 E1164.328
G1 X5.85 Y-3.6 Z7.91 F4800.0 E1164.352
G1 X17.23 Y-3.6 Z7.91 F4800.0 E1164.953
G1 X17.11 Y-4.0 Z7.91 F4800.0 E1164.975
G1 X5.58 Y-4.0 Z7.91 F4800.0 E1165.584
G1 X5.26 Y-4.4 Z7.91 F4800.0 E1165.611
G1 X16.99 Y-4.4 Z7.91 F4800.0 E1166.231
G1 X16.86 Y-4.8 Z7.91 F4800.0 E1166.253
G1 X4.93 Y-4.8 Z7.91 F4800.0 E1166.883
G1 X4.47 Y-5.2 Z7.91 F4800.0 E1166.915
G1 X16.74 Y-5.2 Z7.91 F4800.0 E1167.564
G1 X16.62 Y-5.6 Z7.91 F4800.0 E1167.586
G1 X3.98 Y-5.6 Z7.91 F4800.0 E1168.254
G1 X3.31 Y-6.0 Z7.91 F4800.0 E1168.295
G1 X16.5 Y-6.0 Z7.91 F4800.0 E1168.991
G1 X16.38 Y-6.4 Z7.91 F4800.0 E1169.013
G1 X2.51 Y-6.4 Z7.91 F4800.0 E1169.746
G1 X0.88 Y-6.8 Z7.91 F4800.0 E1169.835
G1 X16.24 Y-6.8 Z7.91 F4800.0 E1170.646
G1 X16.03 Y-7.2 Z7.91 F4800.0 E1170.67
G1 X-16.03 Y-7.2 Z7.91 F4800.0 E1172.364
G1 X-15.82 Y-7.6 Z7.91 F4800.0 E1172.388
G1 X15.82 Y-7.6 Z7.91 F4800.0 E1174.059
G1 X15.6 Y-8.0 Z7.91 F4800.0 E1174.083
G1 X-15.6 Y-8.0 Z7.91 F4800.0 E1175.731
G1 X-15.39 Y-8.4 Z7.91 F4800.0 E1175.755
G1 X15.39 Y-8.4 Z7.91 F4800.0 E1177.381
G1 X15.17 Y-8.8 Z7.91 F4800.0 E1177.405
G1 X-15.18 Y-8.8 Z7.91 F4800.0 E1179.008
G1 X-14.96 Y-9.2 Z7.91 F4800.0 E1179.032
G1 X14.96 Y-9.2 Z7.91 F4800.0 E1180.612
G1 X14.75 Y-9.6 Z7.91 F4800.0 E1180.636
G1 X-14.75 Y-9.6 Z7.91 F4800.0 E1182.194
G1 X-14.47 Y-10.0 Z7.91 F4800.0 E1182.22
G1 X14.47 Y-10.0 Z7.91 F4800.0 E1183.749
G1 X14.14 Y-10.4 Z7.91 F4800.0 E1183.776
G1 X-14.15 Y-10.4 Z7.91 F4800.0 E1185.271
G1 X-13.82 Y-10.8 Z7.91 F4800.0 E1185.298
G1 X13.82 Y-10.8 Z7.91 F4800.0 E1186.758
G1 X13.49 Y-11.2 Z7.91 F4800.0 E1186.785
G1 X-13.49 Y-11.2 Z7.91 F4800.0 E1188.21
G1 X-13.16 Y-11.6 Z7.91 F4800.0 E1188.238
G1 X13.16 Y-11.6 Z7.91 F4800.0 E1189.628
G1 X12.83 Y-12.0 Z7.91 F4800.0 E1189.655
G1 X-12.83 Y-12.0 Z7.91 F4800.0 E1191.011
G1 X-12.5 Y-12.4 Z7.91 F4800.0 E1191.038
G1 X12.5 Y-12.4 Z7.91 F4800.0 E1192.359
G1 X12.04 Y-12.8 Z7.91 F4800.0 E1192.391
G1 X-12.04 Y-12.8 Z7.91 F4800.0 E1193.663
G1 X-11.55 Y-13.2 Z7.91 F4800.0 E1193.697
G1 X11.55 Y-13.2 Z7.91 F4800.0 E1194.917
G1 X11.06 Y-13.6 Z7.91 F4800.0 E1194.95
G1 X-11.06 Y-13.6 Z7.91 F4800.0 E1196.119
G1 X-10.58 Y-14.0 Z7.91 F4800.0 E1196.152
G1 X10.58 Y-14.0 Z7.91 F4800.0 E1197.27
G1 X10.09 Y-14.4 Z7.91 F4800.0 E1197.303
G1 X-10.09 Y-14.4 Z7.91 F4800.0 E1198.369
G1 X-9.5 Y-14.8 Z7.91 F4800.0 E1198.407
G1 X9.5 Y-14.8 Z7.91 F4800.0 E1199.41
G1 F1200.0
G1 E1198.41
G1 F4800.0
M103
G1 X15.82 Y7.6 Z7.91 F4200.0
G1 F1200.0
G1 E1199.41
G1 F4200.0
M101
G1 X-15.82 Y7.6 Z7.91 F4800.0 E1201.081
G1 X-15.6 Y8.0 Z7.91 F4800.0 E1201.105
G1 X15.6 Y8.0 Z7.91 F4800.0 E1202.754
G1 X15.39 Y8.4 Z7.91 F4800.0 E1202.778
G1 X-15.39 Y8.4 Z7.91 F4800.0 E1204.403
G1 X-15.18 Y8.8 Z7.91 F4800.0 E1204.427
G1 X15.17 Y8.8 Z7.91 F4800.0 E1206.031
M73 P20 (display progress)
G1 X14.96 Y9.2 Z7.91 F4800.0 E1206.055
G1 X-14.96 Y9.2 Z7.91 F4800.0 E1207.635
G1 X-14.75 Y9.6 Z7.91 F4800.0 E1207.659
G1 X14.75 Y9.6 Z7.91 F4800.0 E1209.217
G1 X14.47 Y10.0 Z7.91 F4800.0 E1209.243
G1 X-14.47 Y10.0 Z7.91 F4800.0 E1210.772
G1 X-14.15 Y10.4 Z7.91 F4800.0 E1210.799
G1 X14.14 Y10.4 Z7.91 F4800.0 E1212.294
G1 X13.82 Y10.8 Z7.91 F4800.0 E1212.321
G1 X-13.82 Y10.8 Z7.91 F4800.0 E1213.781
G1 X-13.49 Y11.2 Z7.91 F4800.0 E1213.808
G1 X13.49 Y11.2 Z7.91 F4800.0 E1215.233
G1 X13.16 Y11.6 Z7.91 F4800.0 E1215.26
G1 X-13.16 Y11.6 Z7.91 F4800.0 E1216.651
G1 X-12.83 Y12.0 Z7.91 F4800.0 E1216.678
G1 X12.83 Y12.0 Z7.91 F4800.0 E1218.034
G1 X12.5 Y12.4 Z7.91 F4800.0 E1218.061
G1 X-12.5 Y12.4 Z7.91 F4800.0 E1219.382
G1 X-12.04 Y12.8 Z7.91 F4800.0 E1219.414
G1 X12.04 Y12.8 Z7.91 F4800.0 E1220.686
G1 X11.55 Y13.2 Z7.91 F4800.0 E1220.719
G1 X-11.55 Y13.2 Z7.91 F4800.0 E1221.94
G1 X-11.06 Y13.6 Z7.91 F4800.0 E1221.973
G1 X11.06 Y13.6 Z7.91 F4800.0 E1223.142
G1 X10.58 Y14.0 Z7.91 F4800.0 E1223.175
G1 X-10.58 Y14.0 Z7.91 F4800.0 E1224.292
G1 X-10.09 Y14.4 Z7.91 F4800.0 E1224.326
G1 X10.09 Y14.4 Z7.91 F4800.0 E1225.391
G1 X9.5 Y14.8 Z7.91 F4800.0 E1225.429
G1 X-9.5 Y14.8 Z7.91 F4800.0 E1226.433
G1 F1200.0
G1 E1226.433
G1 F4800.0
M103
G1 X-8.75 Y15.2 Z7.91 F4200.0
G1 F1200.0
G1 E1226.433
G1 F4200.0
M101
G1 X8.75 Y15.2 Z7.91 F4800.0 E1227.357
G1 F1200.0
G1 E1227.357
G1 F4800.0
M103
G1 X8.0 Y15.6 Z7.91 F4200.0
G1 F1200.0
G1 E1227.357
G1 F4200.0
M101
G1 X-8.0 Y15.6 Z7.91 F4800.0 E1228.203
G1 F1200.0
G1 E1228.203
G1 F4800.0
M103
G1 X-7.26 Y16.0 Z7.91 F4200.0
G1 F1200.0
G1 E1228.203
G1 F4200.0
M101
G1 X7.26 Y16.0 Z7.91 F4800.0 E1228.97
G1 F1200.0
G1 E1228.961
G1 F4800.0
M103
G1 X6.33 Y16.4 Z7.91 F4200.0
G1 F1200.0
G1 E1228.97
G1 F4200.0
M101
G1 X-6.33 Y16.4 Z7.91 F4800.0 E1229.638
G1 F1200.0
G1 E1229.26
G1 F4800.0
M103
G1 X-5.01 Y16.8 Z7.91 F4200.0
G1 F1200.0
G1 E1229.638
G1 F4200.0
M101
G1 X5.01 Y16.8 Z7.91 F4800.0 E1230.168
G1 F1200.0
G1 E1229.79
G1 F4800.0
M103
G1 X3.69 Y17.2 Z7.91 F4200.0
G1 F1200.0
G1 E1230.168
G1 F4200.0
M101
G1 X-3.69 Y17.2 Z7.91 F4800.0 E1230.558
G1 F1200.0
G1 E1229.558
G1 F4800.0
M103
G1 X-0.16 Y17.6 Z7.91 F4200.0
G1 F1200.0
G1 E1230.558
G1 F4200.0
M101
G1 X0.16 Y17.6 Z7.91 F4800.0 E1230.575
G1 F1200.0
G1 E1229.575
G1 F4800.0
M103
(</infill>)
(</nestedRing>)
(</rotation>)
(</layer>)
(<layer> 8.181 )
(<supportLayer>)
;M108 R56.0
G1 X-5.91 Y2.45 Z8.18 F4200.0
G1 X-6.16 Y-1.65 Z8.18 F4200.0
G1 X-10.88 Y-18.0 Z8.18 F4200.0
G1 F1200.0
G1 E1230.575
G1 F4200.0
M101
G1 X-5.47 Y-18.0 Z8.18 F4800.0 E1230.775
G1 F1200.0
G1 E1229.775
G1 F4800.0
M103
G1 X-9.6 Y-16.2 Z8.18 F4200.0
G1 F1200.0
G1 E1230.775
G1 F4200.0
M101
G1 X-14.21 Y-16.2 Z8.18 F4800.0 E1230.945
G1 X-12.11 Y-14.4 Z8.18 F4800.0 E1231.047
G1 X-16.4 Y-14.4 Z8.18 F4800.0 E1231.206
G1 X-17.54 Y-12.6 Z8.18 F4800.0 E1231.285
G1 X-14.0 Y-12.6 Z8.18 F4800.0 E1231.415
G1 F1200.0
G1 E1230.415
G1 F4800.0
M103
G1 X-15.48 Y-10.8 Z8.18 F4200.0
G1 F1200.0
G1 E1231.415
G1 F4200.0
M101
G1 X-17.84 Y-10.8 Z8.18 F4800.0 E1231.503
G1 X-18.14 Y-9.0 Z8.18 F4800.0 E1231.57
G1 X-16.52 Y-9.0 Z8.18 F4800.0 E1231.63
G1 F1200.0
G1 E1230.63
G1 F4800.0
M103
G1 X-17.48 Y-7.2 Z8.18 F4200.0
G1 F1200.0
G1 E1231.63
G1 F4200.0
M101
G1 X-18.45 Y-7.2 Z8.18 F4800.0 E1231.666
G1 X-18.61 Y-5.4 Z8.18 F4800.0 E1231.733
G1 X-18.02 Y-5.4 Z8.18 F4800.0 E1231.755
G1 F1200.0
G1 E1230.879
G1 F4800.0
M103
G1 X-18.55 Y-3.6 Z8.18 F4200.0
G1 F1200.0
G1 E1231.755
G1 F4200.0
M101
G1 X-18.71 Y-3.6 Z8.18 F4800.0 E1231.76
G1 X-22.24 Y-1.8 Z8.18 F4800.0 E1231.907
G1 X-18.73 Y-1.8 Z8.18 F4800.0 E1232.037
G1 F1200.0
G1 E1231.037
G1 F4800.0
M103
G1 X-18.73 Y1.8 Z8.18 F4200.0
G1 F1200.0
G1 E1232.037
G1 F4200.0
M101
G1 X-22.24 Y1.8 Z8.18 F4800.0 E1232.167
G1 X-18.61 Y5.4 Z8.18 F4800.0 E1232.356
G1 X-18.02 Y5.4 Z8.18 F4800.0 E1232.377
G1 F1200.0
G1 E1231.528
G1 F4800.0
M103
G1 X-18.45 Y7.2 Z8.18 F4200.0
G1 F1200.0
G1 E1232.377
G1 F4200.0
M101
G1 X-17.48 Y7.2 Z8.18 F4800.0 E1232.413
G1 F1200.0
G1 E1231.494
G1 F4800.0
M103
G1 X-18.14 Y9.0 Z8.18 F4200.0
G1 F1200.0
G1 E1232.413
G1 F4200.0
M101
G1 X-16.52 Y9.0 Z8.18 F4800.0 E1232.473
G1 X-17.84 Y10.8 Z8.18 F4800.0 E1232.556
G1 X-15.48 Y10.8 Z8.18 F4800.0 E1232.643
G1 X-17.54 Y12.6 Z8.18 F4800.0 E1232.744
G1 X-14.0 Y12.6 Z8.18 F4800.0 E1232.875
G1 X-16.4 Y14.4 Z8.18 F4800.0 E1232.986
G1 X-12.11 Y14.4 Z8.18 F4800.0 E1233.145
G1 X-14.21 Y16.2 Z8.18 F4800.0 E1233.247
G1 X-9.6 Y16.2 Z8.18 F4800.0 E1233.417
G1 X-10.88 Y18.0 Z8.18 F4800.0 E1233.499
G1 X-5.47 Y18.0 Z8.18 F4800.0 E1233.699
G1 F1200.0
G1 E1232.699
G1 F4800.0
M103
G1 X-3.97 Y17.62 Z8.18 F4200.0
G1 X3.97 Y17.62 Z8.18 F4200.0
G1 X5.47 Y18.0 Z8.18 F4200.0
G1 F1200.0
G1 E1233.699
G1 F4200.0
M101
G1 X10.88 Y18.0 Z8.18 F4800.0 E1233.899
G1 X9.6 Y16.2 Z8.18 F4800.0 E1233.981
G1 X14.21 Y16.2 Z8.18 F4800.0 E1234.151
G1 X12.11 Y14.4 Z8.18 F4800.0 E1234.253
G1 X16.4 Y14.4 Z8.18 F4800.0 E1234.412
G1 X17.54 Y12.6 Z8.18 F4800.0 E1234.49
G1 X14.0 Y12.6 Z8.18 F4800.0 E1234.621
G1 F1200.0
G1 E1233.621
G1 F4800.0
M103
G1 X15.47 Y10.8 Z8.18 F4200.0
G1 F1200.0
G1 E1234.621
G1 F4200.0
M101
G1 X17.84 Y10.8 Z8.18 F4800.0 E1234.709
G1 X18.14 Y9.0 Z8.18 F4800.0 E1234.776
G1 X16.52 Y9.0 Z8.18 F4800.0 E1234.836
G1 F1200.0
G1 E1233.836
G1 F4800.0
M103
G1 X17.48 Y7.2 Z8.18 F4200.0
G1 F1200.0
G1 E1234.836
G1 F4200.0
M101
G1 X18.45 Y7.2 Z8.18 F4800.0 E1234.872
G1 X18.61 Y5.4 Z8.18 F4800.0 E1234.939
G1 X18.02 Y5.4 Z8.18 F4800.0 E1234.961
G1 F1200.0
G1 E1234.085
G1 F4800.0
M103
G1 X18.55 Y3.6 Z8.18 F4200.0
G1 F1200.0
G1 E1234.961
G1 F4200.0
M101
G1 X18.71 Y3.6 Z8.18 F4800.0 E1234.966
G1 X22.24 Y1.8 Z8.18 F4800.0 E1235.113
G1 X18.73 Y1.8 Z8.18 F4800.0 E1235.243
G1 F1200.0
G1 E1234.243
G1 F4800.0
M103
G1 X18.73 Y-1.8 Z8.18 F4200.0
G1 F1200.0
G1 E1235.243
G1 F4200.0
M101
G1 X22.24 Y-1.8 Z8.18 F4800.0 E1235.373
G1 X18.61 Y-5.4 Z8.18 F4800.0 E1235.562
G1 X18.02 Y-5.4 Z8.18 F4800.0 E1235.583
G1 F1200.0
G1 E1234.734
G1 F4800.0
M103
G1 X18.45 Y-7.2 Z8.18 F4200.0
G1 F1200.0
G1 E1235.583
G1 F4200.0
M101
G1 X17.48 Y-7.2 Z8.18 F4800.0 E1235.619
G1 F1200.0
G1 E1234.7
G1 F4800.0
M103
G1 X18.14 Y-9.0 Z8.18 F4200.0
G1 F1200.0
G1 E1235.619
G1 F4200.0
M101
G1 X16.52 Y-9.0 Z8.18 F4800.0 E1235.679
G1 X17.84 Y-10.8 Z8.18 F4800.0 E1235.762
G1 X15.47 Y-10.8 Z8.18 F4800.0 E1235.849
G1 X17.54 Y-12.6 Z8.18 F4800.0 E1235.95
G1 X14.0 Y-12.6 Z8.18 F4800.0 E1236.081
G1 X16.4 Y-14.4 Z8.18 F4800.0 E1236.192
G1 X12.11 Y-14.4 Z8.18 F4800.0 E1236.351
G1 X14.21 Y-16.2 Z8.18 F4800.0 E1236.453
G1 X9.6 Y-16.2 Z8.18 F4800.0 E1236.623
G1 X10.88 Y-18.0 Z8.18 F4800.0 E1236.705
G1 X5.47 Y-18.0 Z8.18 F4800.0 E1236.905
G1 F1200.0
G1 E1235.905
G1 F4800.0
M103
G1 X4.25 Y-3.6 Z8.18 F4200.0
G1 F1200.0
G1 E1236.905
G1 F4200.0
M101
G1 X-4.25 Y-3.6 Z8.18 F4800.0 E1237.219
G1 F1200.0
G1 E1236.219
G1 F4800.0
M103
G1 X-5.28 Y-1.8 Z8.18 F4200.0
G1 F1200.0
G1 E1237.219
G1 F4200.0
M101
G1 X5.28 Y-1.8 Z8.18 F4800.0 E1237.61
G1 F1200.0
G1 E1236.786
G1 F4800.0
M103
G1 X4.99 Y0.0 Z8.18 F4200.0
G1 F1200.0
G1 E1237.61
G1 F4200.0
M101
G1 X-4.99 Y0.0 Z8.18 F4800.0 E1237.978
G1 F1200.0
G1 E1237.155
G1 F4800.0
M103
G1 X-5.28 Y1.8 Z8.18 F4200.0
G1 F1200.0
G1 E1237.978
G1 F4200.0
M101
G1 X5.28 Y1.8 Z8.18 F4800.0 E1238.368
G1 F1200.0
G1 E1237.368
G1 F4800.0
M103
G1 X4.25 Y3.6 Z8.18 F4200.0
G1 F1200.0
G1 E1238.368
G1 F4200.0
M101
G1 X-4.25 Y3.6 Z8.18 F4800.0 E1238.683
G1 F1200.0
G1 E1237.683
G1 F4800.0
M103
G1 X-18.55 Y3.6 Z8.18 F4200.0
G1 F1200.0
G1 E1238.683
G1 F4200.0
M101
G1 X-18.71 Y3.6 Z8.18 F4800.0 E1238.689
G1 F1200.0
G1 E1237.689
G1 F4800.0
M103
G1 X-6.29 Y1.16 Z8.18 F4200.0
G1 X-6.4 Y0.0 Z8.18 F4200.0
G1 X-5.32 Y-3.56 Z8.18 F4200.0
G1 X-2.45 Y-5.91 Z8.18 F4200.0
G1 X1.25 Y-6.28 Z8.18 F4200.0
G1 X4.53 Y-4.53 Z8.18 F4200.0
G1 X6.29 Y-1.19 Z8.18 F4200.0
G1 X18.55 Y-3.6 Z8.18 F4200.0
G1 F1200.0
G1 E1238.689
G1 F4200.0
M101
G1 X18.71 Y-3.6 Z8.18 F4800.0 E1238.695
G1 F1200.0
G1 E1237.695
G1 F4800.0
M103
;M108 R80.0
(</supportLayer>)
(<rotation> (6.12323399574e-17+1j) )
(<nestedRing>)
(<boundaryPerimeter>)
(<boundaryPoint> X18.145 Y-3.609 Z8.181 </boundaryPoint>)
(<boundaryPoint> X18.5 Y0.0 Z8.181 </boundaryPoint>)
(<boundaryPoint> X18.145 Y3.609 Z8.181 </boundaryPoint>)
(<boundaryPoint> X17.092 Y7.08 Z8.181 </boundaryPoint>)
(<boundaryPoint> X15.382 Y10.278 Z8.181 </boundaryPoint>)
(<boundaryPoint> X13.082 Y13.082 Z8.181 </boundaryPoint>)
(<boundaryPoint> X10.278 Y15.382 Z8.181 </boundaryPoint>)
(<boundaryPoint> X7.08 Y17.092 Z8.181 </boundaryPoint>)
(<boundaryPoint> X3.609 Y18.145 Z8.181 </boundaryPoint>)
(<boundaryPoint> X-0.0 Y18.5 Z8.181 </boundaryPoint>)
(<boundaryPoint> X-3.609 Y18.145 Z8.181 </boundaryPoint>)
(<boundaryPoint> X-7.08 Y17.092 Z8.181 </boundaryPoint>)
(<boundaryPoint> X-10.278 Y15.382 Z8.181 </boundaryPoint>)
(<boundaryPoint> X-13.082 Y13.082 Z8.181 </boundaryPoint>)
(<boundaryPoint> X-15.383 Y10.278 Z8.181 </boundaryPoint>)
(<boundaryPoint> X-17.092 Y7.08 Z8.181 </boundaryPoint>)
(<boundaryPoint> X-18.145 Y3.609 Z8.181 </boundaryPoint>)
(<boundaryPoint> X-18.5 Y-0.0 Z8.181 </boundaryPoint>)
(<boundaryPoint> X-18.145 Y-3.609 Z8.181 </boundaryPoint>)
(<boundaryPoint> X-17.092 Y-7.08 Z8.181 </boundaryPoint>)
(<boundaryPoint> X-15.383 Y-10.278 Z8.181 </boundaryPoint>)
(<boundaryPoint> X-13.082 Y-13.082 Z8.181 </boundaryPoint>)
(<boundaryPoint> X-10.278 Y-15.383 Z8.181 </boundaryPoint>)
(<boundaryPoint> X-7.08 Y-17.092 Z8.181 </boundaryPoint>)
(<boundaryPoint> X-3.609 Y-18.145 Z8.181 </boundaryPoint>)
(<boundaryPoint> X0.0 Y-18.5 Z8.181 </boundaryPoint>)
(<boundaryPoint> X3.609 Y-18.145 Z8.181 </boundaryPoint>)
(<boundaryPoint> X7.08 Y-17.092 Z8.181 </boundaryPoint>)
(<boundaryPoint> X10.278 Y-15.383 Z8.181 </boundaryPoint>)
(<boundaryPoint> X13.082 Y-13.082 Z8.181 </boundaryPoint>)
(<boundaryPoint> X15.382 Y-10.278 Z8.181 </boundaryPoint>)
(<boundaryPoint> X17.092 Y-7.08 Z8.181 </boundaryPoint>)
(<loop> inner )
G1 X4.34 Y-4.69 Z8.18 F4200.0
G1 X3.56 Y-5.32 Z8.18 F4200.0
G1 X-0.0 Y-6.4 Z8.18 F4200.0
G1 X-4.47 Y-4.83 Z8.18 F4200.0
G1 F1200.0
G1 E1238.695
G1 F4200.0
M101
G1 X-4.67 Y-4.67 Z8.18 F4800.0 E1238.708
G1 X-5.49 Y-3.67 Z8.18 F4800.0 E1238.777
G1 X-6.1 Y-2.53 Z8.18 F4800.0 E1238.845
G1 X-6.48 Y-1.29 Z8.18 F4800.0 E1238.913
G1 X-6.61 Y0.0 Z8.18 F4800.0 E1238.982
G1 X-6.48 Y1.29 Z8.18 F4800.0 E1239.05
G1 X-6.1 Y2.53 Z8.18 F4800.0 E1239.119
G1 X-5.49 Y3.67 Z8.18 F4800.0 E1239.187
G1 X-4.67 Y4.67 Z8.18 F4800.0 E1239.255
G1 X-3.67 Y5.49 Z8.18 F4800.0 E1239.324
G1 X-2.53 Y6.1 Z8.18 F4800.0 E1239.392
G1 X-1.29 Y6.48 Z8.18 F4800.0 E1239.461
G1 X-0.0 Y6.61 Z8.18 F4800.0 E1239.529
G1 X1.29 Y6.48 Z8.18 F4800.0 E1239.597
G1 X2.53 Y6.1 Z8.18 F4800.0 E1239.666
G1 X3.67 Y5.49 Z8.18 F4800.0 E1239.734
G1 X4.67 Y4.67 Z8.18 F4800.0 E1239.803
G1 X5.49 Y3.67 Z8.18 F4800.0 E1239.871
G1 X6.1 Y2.53 Z8.18 F4800.0 E1239.939
G1 X6.48 Y1.29 Z8.18 F4800.0 E1240.008
G1 X6.61 Y0.0 Z8.18 F4800.0 E1240.076
G1 X6.48 Y-1.29 Z8.18 F4800.0 E1240.145
G1 X6.1 Y-2.53 Z8.18 F4800.0 E1240.213
G1 X5.49 Y-3.67 Z8.18 F4800.0 E1240.281
G1 X4.67 Y-4.67 Z8.18 F4800.0 E1240.35
G1 X3.67 Y-5.49 Z8.18 F4800.0 E1240.418
G1 X2.53 Y-6.1 Z8.18 F4800.0 E1240.486
G1 X1.29 Y-6.48 Z8.18 F4800.0 E1240.555
G1 X0.0 Y-6.61 Z8.18 F4800.0 E1240.623
G1 X-1.29 Y-6.48 Z8.18 F4800.0 E1240.692
G1 X-2.53 Y-6.1 Z8.18 F4800.0 E1240.76
G1 X-3.67 Y-5.49 Z8.18 F4800.0 E1240.829
G1 X-4.47 Y-4.83 Z8.18 F4800.0 E1240.883
G1 F1200.0
G1 E1239.883
G1 F4800.0
M103
(</loop>)
(<loop> outer )
G1 X-12.0 Y-13.2 Z8.18 F4200.0
G1 F1200.0
G1 E1240.883
G1 F4200.0
M101
G1 X-11.8 Y-13.36 Z8.18 F4800.0 E1240.897
G1 X-9.94 Y-14.88 Z8.18 F4800.0 E1241.024
G1 X-6.85 Y-16.54 Z8.18 F4800.0 E1241.209
G1 X-3.49 Y-17.55 Z8.18 F4800.0 E1241.394
G1 X-0.0 Y-17.9 Z8.18 F4800.0 E1241.58
G1 X3.49 Y-17.55 Z8.18 F4800.0 E1241.765
G1 X6.85 Y-16.54 Z8.18 F4800.0 E1241.95
G1 X9.94 Y-14.88 Z8.18 F4800.0 E1242.136
G1 X12.66 Y-12.66 Z8.18 F4800.0 E1242.321
G1 X14.88 Y-9.94 Z8.18 F4800.0 E1242.506
G1 X16.54 Y-6.85 Z8.18 F4800.0 E1242.692
G1 X17.55 Y-3.49 Z8.18 F4800.0 E1242.877
G1 X17.9 Y-0.0 Z8.18 F4800.0 E1243.062
G1 X17.55 Y3.49 Z8.18 F4800.0 E1243.248
G1 X16.54 Y6.85 Z8.18 F4800.0 E1243.433
G1 X14.88 Y9.94 Z8.18 F4800.0 E1243.618
G1 X12.66 Y12.66 Z8.18 F4800.0 E1243.804
G1 X9.94 Y14.88 Z8.18 F4800.0 E1243.989
G1 X6.85 Y16.54 Z8.18 F4800.0 E1244.174
G1 X3.49 Y17.55 Z8.18 F4800.0 E1244.36
G1 X0.0 Y17.9 Z8.18 F4800.0 E1244.545
G1 X-3.49 Y17.55 Z8.18 F4800.0 E1244.73
G1 X-6.85 Y16.54 Z8.18 F4800.0 E1244.916
G1 X-9.94 Y14.88 Z8.18 F4800.0 E1245.101
G1 X-12.66 Y12.66 Z8.18 F4800.0 E1245.286
G1 X-14.88 Y9.94 Z8.18 F4800.0 E1245.472
G1 X-16.54 Y6.85 Z8.18 F4800.0 E1245.657
G1 X-17.55 Y3.49 Z8.18 F4800.0 E1245.842
G1 X-17.9 Y0.0 Z8.18 F4800.0 E1246.028
G1 X-17.55 Y-3.49 Z8.18 F4800.0 E1246.213
G1 X-16.54 Y-6.85 Z8.18 F4800.0 E1246.398
G1 X-14.88 Y-9.94 Z8.18 F4800.0 E1246.584
G1 X-12.66 Y-12.66 Z8.18 F4800.0 E1246.769
G1 X-12.0 Y-13.2 Z8.18 F4800.0 E1246.814
G1 F1200.0
G1 E1246.814
G1 F4800.0
M103
(</loop>)
(<edge> outer )
;M108 R40.0
G1 X-12.25 Y-13.51 Z8.18 F4200.0
G1 F1200.0
G1 E1246.814
G1 F4200.0
M101
G1 X-12.05 Y-13.67 Z8.18 F2400.0 E1246.828
G1 X-10.17 Y-15.22 Z8.18 F2400.0 E1246.957
G1 X-7.0 Y-16.91 Z8.18 F2400.0 E1247.146
G1 X-3.57 Y-17.95 Z8.18 F2400.0 E1247.336
G1 X0.0 Y-18.3 Z8.18 F2400.0 E1247.525
G1 X3.57 Y-17.95 Z8.18 F2400.0 E1247.715
G1 X7.0 Y-16.91 Z8.18 F2400.0 E1247.904
G1 X10.17 Y-15.22 Z8.18 F2400.0 E1248.094
G1 X12.94 Y-12.94 Z8.18 F2400.0 E1248.283
G1 X15.22 Y-10.17 Z8.18 F2400.0 E1248.473
G1 X16.91 Y-7.0 Z8.18 F2400.0 E1248.662
M73 P21 (display progress)
G1 X17.95 Y-3.57 Z8.18 F2400.0 E1248.852
G1 X18.3 Y0.0 Z8.18 F2400.0 E1249.041
G1 X17.95 Y3.57 Z8.18 F2400.0 E1249.231
G1 X16.91 Y7.0 Z8.18 F2400.0 E1249.42
G1 X15.22 Y10.17 Z8.18 F2400.0 E1249.61
G1 X12.94 Y12.94 Z8.18 F2400.0 E1249.799
G1 X10.17 Y15.22 Z8.18 F2400.0 E1249.989
G1 X7.0 Y16.91 Z8.18 F2400.0 E1250.178
G1 X3.57 Y17.95 Z8.18 F2400.0 E1250.368
G1 X-0.0 Y18.3 Z8.18 F2400.0 E1250.557
G1 X-3.57 Y17.95 Z8.18 F2400.0 E1250.747
G1 X-7.0 Y16.91 Z8.18 F2400.0 E1250.936
G1 X-10.17 Y15.22 Z8.18 F2400.0 E1251.126
G1 X-12.94 Y12.94 Z8.18 F2400.0 E1251.315
G1 X-15.22 Y10.17 Z8.18 F2400.0 E1251.505
G1 X-16.91 Y7.0 Z8.18 F2400.0 E1251.694
G1 X-17.95 Y3.57 Z8.18 F2400.0 E1251.884
G1 X-18.3 Y-0.0 Z8.18 F2400.0 E1252.073
G1 X-17.95 Y-3.57 Z8.18 F2400.0 E1252.263
G1 X-16.91 Y-7.0 Z8.18 F2400.0 E1252.452
G1 X-15.22 Y-10.17 Z8.18 F2400.0 E1252.641
G1 X-12.94 Y-12.94 Z8.18 F2400.0 E1252.831
G1 X-12.25 Y-13.51 Z8.18 F2400.0 E1252.878
G1 F1200.0
G1 E1251.878
G1 F2400.0
M103
(</edge>)
(</boundaryPerimeter>)
(<nestedRing>)
(<boundaryPerimeter>)
(<boundaryPoint> X-5.887 Y-1.171 Z8.181 </boundaryPoint>)
(<boundaryPoint> X-6.002 Y0.0 Z8.181 </boundaryPoint>)
(<boundaryPoint> X-5.887 Y1.17 Z8.181 </boundaryPoint>)
(<boundaryPoint> X-5.545 Y2.296 Z8.181 </boundaryPoint>)
(<boundaryPoint> X-4.991 Y3.334 Z8.181 </boundaryPoint>)
(<boundaryPoint> X-4.244 Y4.244 Z8.181 </boundaryPoint>)
(<boundaryPoint> X-3.335 Y4.99 Z8.181 </boundaryPoint>)
(<boundaryPoint> X-2.297 Y5.545 Z8.181 </boundaryPoint>)
(<boundaryPoint> X-1.171 Y5.886 Z8.181 </boundaryPoint>)
(<boundaryPoint> X-0.0 Y6.002 Z8.181 </boundaryPoint>)
(<boundaryPoint> X1.171 Y5.886 Z8.181 </boundaryPoint>)
(<boundaryPoint> X2.297 Y5.545 Z8.181 </boundaryPoint>)
(<boundaryPoint> X3.335 Y4.99 Z8.181 </boundaryPoint>)
(<boundaryPoint> X4.244 Y4.244 Z8.181 </boundaryPoint>)
(<boundaryPoint> X4.991 Y3.334 Z8.181 </boundaryPoint>)
(<boundaryPoint> X5.545 Y2.296 Z8.181 </boundaryPoint>)
(<boundaryPoint> X5.887 Y1.17 Z8.181 </boundaryPoint>)
(<boundaryPoint> X6.002 Y0.0 Z8.181 </boundaryPoint>)
(<boundaryPoint> X5.887 Y-1.171 Z8.181 </boundaryPoint>)
(<boundaryPoint> X5.545 Y-2.297 Z8.181 </boundaryPoint>)
(<boundaryPoint> X4.991 Y-3.335 Z8.181 </boundaryPoint>)
(<boundaryPoint> X4.244 Y-4.245 Z8.181 </boundaryPoint>)
(<boundaryPoint> X3.335 Y-4.991 Z8.181 </boundaryPoint>)
(<boundaryPoint> X2.297 Y-5.546 Z8.181 </boundaryPoint>)
(<boundaryPoint> X1.171 Y-5.887 Z8.181 </boundaryPoint>)
(<boundaryPoint> X-0.0 Y-6.003 Z8.181 </boundaryPoint>)
(<boundaryPoint> X-1.171 Y-5.887 Z8.181 </boundaryPoint>)
(<boundaryPoint> X-2.297 Y-5.546 Z8.181 </boundaryPoint>)
(<boundaryPoint> X-3.335 Y-4.991 Z8.181 </boundaryPoint>)
(<boundaryPoint> X-4.244 Y-4.245 Z8.181 </boundaryPoint>)
(<boundaryPoint> X-4.991 Y-3.335 Z8.181 </boundaryPoint>)
(<boundaryPoint> X-5.545 Y-2.297 Z8.181 </boundaryPoint>)
(<edge> inner )
G1 X-4.19 Y-4.55 Z8.18 F4200.0
G1 F1200.0
G1 E1252.878
G1 F4200.0
M101
G1 X-4.39 Y-4.39 Z8.18 F2400.0 E1252.892
G1 X-5.16 Y-3.45 Z8.18 F2400.0 E1252.956
G1 X-5.73 Y-2.37 Z8.18 F2400.0 E1253.02
G1 X-6.08 Y-1.21 Z8.18 F2400.0 E1253.084
G1 X-6.2 Y0.0 Z8.18 F2400.0 E1253.149
G1 X-6.08 Y1.21 Z8.18 F2400.0 E1253.213
G1 X-5.73 Y2.37 Z8.18 F2400.0 E1253.277
G1 X-5.16 Y3.45 Z8.18 F2400.0 E1253.341
G1 X-4.39 Y4.39 Z8.18 F2400.0 E1253.406
G1 X-3.45 Y5.16 Z8.18 F2400.0 E1253.47
G1 X-2.37 Y5.73 Z8.18 F2400.0 E1253.534
G1 X-1.21 Y6.08 Z8.18 F2400.0 E1253.598
G1 X0.0 Y6.2 Z8.18 F2400.0 E1253.663
G1 X1.21 Y6.08 Z8.18 F2400.0 E1253.727
G1 X2.37 Y5.73 Z8.18 F2400.0 E1253.791
G1 X3.45 Y5.16 Z8.18 F2400.0 E1253.855
G1 X4.39 Y4.39 Z8.18 F2400.0 E1253.919
G1 X5.16 Y3.45 Z8.18 F2400.0 E1253.984
G1 X5.73 Y2.37 Z8.18 F2400.0 E1254.048
G1 X6.08 Y1.21 Z8.18 F2400.0 E1254.112
G1 X6.2 Y0.0 Z8.18 F2400.0 E1254.176
G1 X6.08 Y-1.21 Z8.18 F2400.0 E1254.241
G1 X5.73 Y-2.37 Z8.18 F2400.0 E1254.305
G1 X5.16 Y-3.45 Z8.18 F2400.0 E1254.369
G1 X4.39 Y-4.39 Z8.18 F2400.0 E1254.433
G1 X3.45 Y-5.16 Z8.18 F2400.0 E1254.498
G1 X2.37 Y-5.73 Z8.18 F2400.0 E1254.562
G1 X1.21 Y-6.08 Z8.18 F2400.0 E1254.626
G1 X0.0 Y-6.2 Z8.18 F2400.0 E1254.69
G1 X-1.21 Y-6.08 Z8.18 F2400.0 E1254.755
G1 X-2.37 Y-5.73 Z8.18 F2400.0 E1254.819
G1 X-3.45 Y-5.16 Z8.18 F2400.0 E1254.883
G1 X-4.19 Y-4.55 Z8.18 F2400.0 E1254.934
G1 F1200.0
G1 E1253.934
G1 F2400.0
M103
(</edge>)
(</boundaryPerimeter>)
(</nestedRing>)
(<infill>)
(<infillBoundary>)
(<infillPoint> X17.554 Y-3.491 Z6.615 </infillPoint>)
(<infillPoint> X17.897 Y-0.0 Z6.615 </infillPoint>)
(<infillPoint> X17.554 Y3.491 Z6.615 </infillPoint>)
(<infillPoint> X16.535 Y6.849 Z6.615 </infillPoint>)
(<infillPoint> X14.881 Y9.943 Z6.615 </infillPoint>)
(<infillPoint> X12.656 Y12.656 Z6.615 </infillPoint>)
(<infillPoint> X9.943 Y14.881 Z6.615 </infillPoint>)
(<infillPoint> X6.849 Y16.535 Z6.615 </infillPoint>)
(<infillPoint> X3.491 Y17.554 Z6.615 </infillPoint>)
(<infillPoint> X0.0 Y17.897 Z6.615 </infillPoint>)
(<infillPoint> X-3.491 Y17.554 Z6.615 </infillPoint>)
(<infillPoint> X-6.849 Y16.535 Z6.615 </infillPoint>)
(<infillPoint> X-9.943 Y14.881 Z6.615 </infillPoint>)
(<infillPoint> X-12.656 Y12.656 Z6.615 </infillPoint>)
(<infillPoint> X-14.882 Y9.943 Z6.615 </infillPoint>)
(<infillPoint> X-16.535 Y6.849 Z6.615 </infillPoint>)
(<infillPoint> X-17.554 Y3.491 Z6.615 </infillPoint>)
(<infillPoint> X-17.897 Y0.0 Z6.615 </infillPoint>)
(<infillPoint> X-17.554 Y-3.491 Z6.615 </infillPoint>)
(<infillPoint> X-16.535 Y-6.849 Z6.615 </infillPoint>)
(<infillPoint> X-14.882 Y-9.943 Z6.615 </infillPoint>)
(<infillPoint> X-12.656 Y-12.656 Z6.615 </infillPoint>)
(<infillPoint> X-9.943 Y-14.882 Z6.615 </infillPoint>)
(<infillPoint> X-6.849 Y-16.535 Z6.615 </infillPoint>)
(<infillPoint> X-3.491 Y-17.554 Z6.615 </infillPoint>)
(<infillPoint> X-0.0 Y-17.897 Z6.615 </infillPoint>)
(<infillPoint> X3.491 Y-17.554 Z6.615 </infillPoint>)
(<infillPoint> X6.849 Y-16.535 Z6.615 </infillPoint>)
(<infillPoint> X9.943 Y-14.882 Z6.615 </infillPoint>)
(<infillPoint> X12.656 Y-12.656 Z6.615 </infillPoint>)
(<infillPoint> X14.881 Y-9.943 Z6.615 </infillPoint>)
(<infillPoint> X16.535 Y-6.849 Z6.615 </infillPoint>)
(</infillBoundary>)
(<infillBoundary>)
(<infillPoint> X-6.478 Y-1.289 Z6.615 </infillPoint>)
(<infillPoint> X-6.605 Y0.0 Z6.615 </infillPoint>)
(<infillPoint> X-6.478 Y1.288 Z6.615 </infillPoint>)
(<infillPoint> X-6.102 Y2.527 Z6.615 </infillPoint>)
(<infillPoint> X-5.492 Y3.669 Z6.615 </infillPoint>)
(<infillPoint> X-4.67 Y4.67 Z6.615 </infillPoint>)
(<infillPoint> X-3.67 Y5.491 Z6.615 </infillPoint>)
(<infillPoint> X-2.528 Y6.102 Z6.615 </infillPoint>)
(<infillPoint> X-1.289 Y6.477 Z6.615 </infillPoint>)
(<infillPoint> X-0.0 Y6.605 Z6.615 </infillPoint>)
(<infillPoint> X1.289 Y6.477 Z6.615 </infillPoint>)
(<infillPoint> X2.528 Y6.102 Z6.615 </infillPoint>)
(<infillPoint> X3.67 Y5.491 Z6.615 </infillPoint>)
(<infillPoint> X4.67 Y4.67 Z6.615 </infillPoint>)
(<infillPoint> X5.492 Y3.669 Z6.615 </infillPoint>)
(<infillPoint> X6.102 Y2.527 Z6.615 </infillPoint>)
(<infillPoint> X6.478 Y1.288 Z6.615 </infillPoint>)
(<infillPoint> X6.605 Y0.0 Z6.615 </infillPoint>)
(<infillPoint> X6.478 Y-1.289 Z6.615 </infillPoint>)
(<infillPoint> X6.102 Y-2.528 Z6.615 </infillPoint>)
(<infillPoint> X5.492 Y-3.67 Z6.615 </infillPoint>)
(<infillPoint> X4.67 Y-4.671 Z6.615 </infillPoint>)
(<infillPoint> X3.67 Y-5.492 Z6.615 </infillPoint>)
(<infillPoint> X2.528 Y-6.103 Z6.615 </infillPoint>)
(<infillPoint> X1.289 Y-6.478 Z6.615 </infillPoint>)
(<infillPoint> X0.0 Y-6.606 Z6.615 </infillPoint>)
(<infillPoint> X-1.289 Y-6.478 Z6.615 </infillPoint>)
(<infillPoint> X-2.528 Y-6.103 Z6.615 </infillPoint>)
(<infillPoint> X-3.67 Y-5.492 Z6.615 </infillPoint>)
(<infillPoint> X-4.67 Y-4.671 Z6.615 </infillPoint>)
(<infillPoint> X-5.492 Y-3.67 Z6.615 </infillPoint>)
(<infillPoint> X-6.102 Y-2.528 Z6.615 </infillPoint>)
(</infillBoundary>)
;M108 R80.0
G1 X-5.32 Y-3.56 Z8.18 F4200.0
G1 X-6.8 Y0.88 Z8.18 F4200.0
G1 F1200.0
G1 E1254.934
G1 F4200.0
M101
G1 X-6.8 Y16.24 Z8.18 F4800.0 E1255.745
G1 X-7.2 Y16.03 Z8.18 F4800.0 E1255.769
G1 X-7.2 Y-16.03 Z8.18 F4800.0 E1257.463
G1 X-6.8 Y-16.24 Z8.18 F4800.0 E1257.487
G1 X-6.8 Y-0.88 Z8.18 F4800.0 E1258.299
G1 X-6.4 Y-2.51 Z8.18 F4800.0 E1258.387
G1 X-6.4 Y-16.38 Z8.18 F4800.0 E1259.12
G1 X-6.0 Y-16.5 Z8.18 F4800.0 E1259.142
G1 X-6.0 Y-3.31 Z8.18 F4800.0 E1259.839
G1 X-5.6 Y-3.98 Z8.18 F4800.0 E1259.88
G1 X-5.6 Y-16.62 Z8.18 F4800.0 E1260.548
G1 X-5.2 Y-16.74 Z8.18 F4800.0 E1260.57
G1 X-5.2 Y-4.47 Z8.18 F4800.0 E1261.218
G1 X-4.8 Y-4.93 Z8.18 F4800.0 E1261.25
G1 X-4.8 Y-16.86 Z8.18 F4800.0 E1261.881
G1 X-4.4 Y-16.99 Z8.18 F4800.0 E1261.903
G1 X-4.4 Y-5.26 Z8.18 F4800.0 E1262.523
G1 X-4.0 Y-5.58 Z8.18 F4800.0 E1262.55
G1 X-4.0 Y-17.11 Z8.18 F4800.0 E1263.159
G1 X-3.6 Y-17.23 Z8.18 F4800.0 E1263.181
G1 X-3.6 Y-5.85 Z8.18 F4800.0 E1263.782
G1 X-3.2 Y-6.06 Z8.18 F4800.0 E1263.806
G1 X-3.2 Y-17.3 Z8.18 F4800.0 E1264.4
G1 X-2.8 Y-17.34 Z8.18 F4800.0 E1264.421
G1 X-2.8 Y-6.28 Z8.18 F4800.0 E1265.005
G1 X-2.4 Y-6.43 Z8.18 F4800.0 E1265.028
G1 X-2.4 Y-17.38 Z8.18 F4800.0 E1265.606
G1 X-2.0 Y-17.42 Z8.18 F4800.0 E1265.628
G1 X-2.0 Y-6.56 Z8.18 F4800.0 E1266.202
G1 X-1.6 Y-6.68 Z8.18 F4800.0 E1266.224
G1 X-1.6 Y-17.46 Z8.18 F4800.0 E1266.793
G1 X-1.2 Y-17.5 Z8.18 F4800.0 E1266.814
G1 X-1.2 Y-6.77 Z8.18 F4800.0 E1267.381
G1 X-0.8 Y-6.81 Z8.18 F4800.0 E1267.402
G1 X-0.8 Y-17.54 Z8.18 F4800.0 E1267.969
G1 X-0.4 Y-17.58 Z8.18 F4800.0 E1267.99
G1 X-0.4 Y-6.85 Z8.18 F4800.0 E1268.557
G1 X-0.0 Y-6.89 Z8.18 F4800.0 E1268.578
G1 X-0.0 Y-17.62 Z8.18 F4800.0 E1269.145
G1 X0.4 Y-17.58 Z8.18 F4800.0 E1269.166
G1 X0.4 Y-6.85 Z8.18 F4800.0 E1269.733
G1 X0.8 Y-6.81 Z8.18 F4800.0 E1269.754
G1 X0.8 Y-17.54 Z8.18 F4800.0 E1270.321
G1 X1.2 Y-17.5 Z8.18 F4800.0 E1270.342
G1 X1.2 Y-6.77 Z8.18 F4800.0 E1270.909
G1 X1.6 Y-6.68 Z8.18 F4800.0 E1270.931
G1 X1.6 Y-17.46 Z8.18 F4800.0 E1271.5
G1 X2.0 Y-17.42 Z8.18 F4800.0 E1271.521
G1 X2.0 Y-6.56 Z8.18 F4800.0 E1272.095
G1 X2.4 Y-6.43 Z8.18 F4800.0 E1272.117
G1 X2.4 Y-17.38 Z8.18 F4800.0 E1272.696
G1 X2.8 Y-17.34 Z8.18 F4800.0 E1272.717
G1 X2.8 Y-6.28 Z8.18 F4800.0 E1273.301
G1 X3.2 Y-6.06 Z8.18 F4800.0 E1273.325
G1 X3.2 Y-17.3 Z8.18 F4800.0 E1273.919
G1 X3.6 Y-17.23 Z8.18 F4800.0 E1273.941
G1 X3.6 Y-5.85 Z8.18 F4800.0 E1274.542
G1 X4.0 Y-5.58 Z8.18 F4800.0 E1274.567
G1 X4.0 Y-17.11 Z8.18 F4800.0 E1275.176
G1 X4.4 Y-16.99 Z8.18 F4800.0 E1275.198
G1 X4.4 Y-5.26 Z8.18 F4800.0 E1275.818
G1 X4.8 Y-4.93 Z8.18 F4800.0 E1275.845
G1 X4.8 Y-16.86 Z8.18 F4800.0 E1276.475
G1 X5.2 Y-16.74 Z8.18 F4800.0 E1276.497
G1 X5.2 Y-4.47 Z8.18 F4800.0 E1277.146
G1 X5.6 Y-3.98 Z8.18 F4800.0 E1277.179
G1 X5.6 Y-16.62 Z8.18 F4800.0 E1277.847
G1 X6.0 Y-16.5 Z8.18 F4800.0 E1277.869
G1 X6.0 Y-3.31 Z8.18 F4800.0 E1278.566
G1 F1200.0
G1 E1277.566
G1 F4800.0
M103
G1 X3.56 Y-5.32 Z8.18 F4200.0
G1 X-0.0 Y-6.4 Z8.18 F4200.0
G1 X-3.56 Y-5.32 Z8.18 F4200.0
G1 X-5.91 Y-2.45 Z8.18 F4200.0
G1 X-6.4 Y2.51 Z8.18 F4200.0
G1 F1200.0
G1 E1278.566
G1 F4200.0
M101
G1 X-6.4 Y16.38 Z8.18 F4800.0 E1279.298
G1 X-6.0 Y16.5 Z8.18 F4800.0 E1279.32
G1 X-6.0 Y3.31 Z8.18 F4800.0 E1280.017
G1 X-5.6 Y3.98 Z8.18 F4800.0 E1280.058
G1 X-5.6 Y16.62 Z8.18 F4800.0 E1280.726
G1 X-5.2 Y16.74 Z8.18 F4800.0 E1280.748
G1 X-5.2 Y4.47 Z8.18 F4800.0 E1281.397
G1 X-4.8 Y4.93 Z8.18 F4800.0 E1281.429
G1 X-4.8 Y16.86 Z8.18 F4800.0 E1282.059
G1 X-4.4 Y16.99 Z8.18 F4800.0 E1282.082
G1 X-4.4 Y5.25 Z8.18 F4800.0 E1282.701
G1 X-4.0 Y5.58 Z8.18 F4800.0 E1282.729
G1 X-4.0 Y17.11 Z8.18 F4800.0 E1283.337
G1 X-3.6 Y17.23 Z8.18 F4800.0 E1283.359
G1 X-3.6 Y5.85 Z8.18 F4800.0 E1283.961
G1 X-3.2 Y6.06 Z8.18 F4800.0 E1283.985
G1 X-3.2 Y17.3 Z8.18 F4800.0 E1284.578
G1 X-2.8 Y17.34 Z8.18 F4800.0 E1284.6
G1 X-2.8 Y6.27 Z8.18 F4800.0 E1285.184
G1 X-2.4 Y6.43 Z8.18 F4800.0 E1285.207
G1 X-2.4 Y17.38 Z8.18 F4800.0 E1285.785
G1 X-2.0 Y17.42 Z8.18 F4800.0 E1285.806
G1 X-2.0 Y6.55 Z8.18 F4800.0 E1286.38
G1 X-1.6 Y6.68 Z8.18 F4800.0 E1286.402
G1 X-1.6 Y17.46 Z8.18 F4800.0 E1286.972
G1 X-1.2 Y17.5 Z8.18 F4800.0 E1286.993
G1 X-1.2 Y6.77 Z8.18 F4800.0 E1287.56
G1 X-0.8 Y6.81 Z8.18 F4800.0 E1287.581
G1 X-0.8 Y17.54 Z8.18 F4800.0 E1288.148
G1 X-0.4 Y17.58 Z8.18 F4800.0 E1288.169
G1 X-0.4 Y6.85 Z8.18 F4800.0 E1288.736
G1 X0.0 Y6.89 Z8.18 F4800.0 E1288.757
G1 X0.0 Y17.62 Z8.18 F4800.0 E1289.324
G1 X0.4 Y17.58 Z8.18 F4800.0 E1289.345
G1 X0.4 Y6.85 Z8.18 F4800.0 E1289.912
G1 X0.8 Y6.81 Z8.18 F4800.0 E1289.933
G1 X0.8 Y17.54 Z8.18 F4800.0 E1290.5
G1 X1.2 Y17.5 Z8.18 F4800.0 E1290.521
G1 X1.2 Y6.77 Z8.18 F4800.0 E1291.088
G1 X1.6 Y6.68 Z8.18 F4800.0 E1291.11
G1 X1.6 Y17.46 Z8.18 F4800.0 E1291.68
G1 X2.0 Y17.42 Z8.18 F4800.0 E1291.701
G1 X2.0 Y6.55 Z8.18 F4800.0 E1292.275
G1 X2.4 Y6.43 Z8.18 F4800.0 E1292.297
G1 X2.4 Y17.38 Z8.18 F4800.0 E1292.875
G1 X2.8 Y17.34 Z8.18 F4800.0 E1292.896
G1 X2.8 Y6.27 Z8.18 F4800.0 E1293.481
G1 X3.2 Y6.06 Z8.18 F4800.0 E1293.505
G1 X3.2 Y17.3 Z8.18 F4800.0 E1294.099
G1 X3.6 Y17.23 Z8.18 F4800.0 E1294.12
G1 X3.6 Y5.85 Z8.18 F4800.0 E1294.721
G1 X4.0 Y5.58 Z8.18 F4800.0 E1294.747
G1 X4.0 Y17.11 Z8.18 F4800.0 E1295.355
G1 X4.4 Y16.99 Z8.18 F4800.0 E1295.378
G1 X4.4 Y5.25 Z8.18 F4800.0 E1295.997
G1 X4.8 Y4.93 Z8.18 F4800.0 E1296.025
G1 X4.8 Y16.86 Z8.18 F4800.0 E1296.655
G1 X5.2 Y16.74 Z8.18 F4800.0 E1296.677
G1 X5.2 Y4.47 Z8.18 F4800.0 E1297.326
G1 X5.6 Y3.98 Z8.18 F4800.0 E1297.359
G1 X5.6 Y16.62 Z8.18 F4800.0 E1298.027
G1 X6.0 Y16.5 Z8.18 F4800.0 E1298.049
G1 X6.0 Y3.31 Z8.18 F4800.0 E1298.746
G1 X6.4 Y2.51 Z8.18 F4800.0 E1298.793
G1 X6.4 Y16.38 Z8.18 F4800.0 E1299.526
G1 X6.8 Y16.24 Z8.18 F4800.0 E1299.548
G1 X6.8 Y-16.24 Z8.18 F4800.0 E1301.264
G1 X6.4 Y-16.38 Z8.18 F4800.0 E1301.286
G1 X6.4 Y-2.51 Z8.18 F4800.0 E1302.019
G1 F1200.0
G1 E1301.019
G1 F4800.0
M103
G1 X16.8 Y-5.01 Z8.18 F4200.0
G1 F1200.0
G1 E1302.019
G1 F4200.0
M101
G1 X16.8 Y5.01 Z8.18 F4800.0 E1302.549
G1 F1200.0
G1 E1302.171
G1 F4800.0
M103
G1 X17.2 Y3.69 Z8.18 F4200.0
G1 F1200.0
G1 E1302.549
G1 F4200.0
M101
G1 X17.2 Y-3.69 Z8.18 F4800.0 E1302.939
G1 F1200.0
G1 E1301.939
G1 F4800.0
M103
G1 X16.4 Y6.33 Z8.18 F4200.0
G1 F1200.0
G1 E1302.939
G1 F4200.0
M101
G1 X16.4 Y-6.33 Z8.18 F4800.0 E1303.607
G1 F1200.0
G1 E1303.599
G1 F4800.0
M103
G1 X16.0 Y-7.26 Z8.18 F4200.0
G1 F1200.0
G1 E1303.607
G1 F4200.0
M101
G1 X16.0 Y7.26 Z8.18 F4800.0 E1304.374
G1 F1200.0
G1 E1304.374
G1 F4800.0
M103
G1 X15.6 Y8.0 Z8.18 F4200.0
G1 F1200.0
G1 E1304.374
G1 F4200.0
M101
G1 X15.6 Y-8.0 Z8.18 F4800.0 E1305.22
G1 F1200.0
G1 E1305.22
G1 F4800.0
M103
G1 X15.2 Y-8.75 Z8.18 F4200.0
G1 F1200.0
G1 E1305.22
G1 F4200.0
M101
G1 X15.2 Y8.75 Z8.18 F4800.0 E1306.144
G1 F1200.0
G1 E1305.144
G1 F4800.0
M103
G1 X17.6 Y-0.16 Z8.18 F4200.0
G1 F1200.0
G1 E1306.144
G1 F4200.0
M101
G1 X17.6 Y0.16 Z8.18 F4800.0 E1306.161
G1 F1200.0
G1 E1305.161
G1 F4800.0
M103
G1 X7.2 Y-16.03 Z8.18 F4200.0
G1 F1200.0
G1 E1306.161
G1 F4200.0
M101
G1 X7.2 Y16.03 Z8.18 F4800.0 E1307.855
G1 X7.6 Y15.82 Z8.18 F4800.0 E1307.879
G1 X7.6 Y-15.82 Z8.18 F4800.0 E1309.55
G1 X8.0 Y-15.6 Z8.18 F4800.0 E1309.574
G1 X8.0 Y15.6 Z8.18 F4800.0 E1311.222
G1 X8.4 Y15.39 Z8.18 F4800.0 E1311.246
G1 X8.4 Y-15.39 Z8.18 F4800.0 E1312.872
G1 X8.8 Y-15.18 Z8.18 F4800.0 E1312.896
G1 X8.8 Y15.17 Z8.18 F4800.0 E1314.499
G1 X9.2 Y14.96 Z8.18 F4800.0 E1314.523
G1 X9.2 Y-14.96 Z8.18 F4800.0 E1316.104
G1 X9.6 Y-14.75 Z8.18 F4800.0 E1316.127
G1 X9.6 Y14.75 Z8.18 F4800.0 E1317.686
G1 X10.0 Y14.47 Z8.18 F4800.0 E1317.711
G1 X10.0 Y-14.47 Z8.18 F4800.0 E1319.24
G1 X10.4 Y-14.15 Z8.18 F4800.0 E1319.267
G1 X10.4 Y14.14 Z8.18 F4800.0 E1320.762
G1 X10.8 Y13.82 Z8.18 F4800.0 E1320.789
G1 X10.8 Y-13.82 Z8.18 F4800.0 E1322.249
G1 X11.2 Y-13.49 Z8.18 F4800.0 E1322.276
G1 X11.2 Y13.49 Z8.18 F4800.0 E1323.701
G1 X11.6 Y13.16 Z8.18 F4800.0 E1323.729
G1 X11.6 Y-13.16 Z8.18 F4800.0 E1325.119
G1 X12.0 Y-12.83 Z8.18 F4800.0 E1325.146
G1 X12.0 Y12.83 Z8.18 F4800.0 E1326.502
G1 X12.4 Y12.5 Z8.18 F4800.0 E1326.529
G1 X12.4 Y-12.5 Z8.18 F4800.0 E1327.85
G1 X12.8 Y-12.04 Z8.18 F4800.0 E1327.882
G1 X12.8 Y12.04 Z8.18 F4800.0 E1329.154
G1 X13.2 Y11.55 Z8.18 F4800.0 E1329.188
G1 X13.2 Y-11.55 Z8.18 F4800.0 E1330.408
G1 X13.6 Y-11.06 Z8.18 F4800.0 E1330.441
G1 X13.6 Y11.06 Z8.18 F4800.0 E1331.61
G1 X14.0 Y10.58 Z8.18 F4800.0 E1331.643
G1 X14.0 Y-10.58 Z8.18 F4800.0 E1332.761
G1 X14.4 Y-10.09 Z8.18 F4800.0 E1332.794
G1 X14.4 Y10.09 Z8.18 F4800.0 E1333.86
G1 X14.8 Y9.5 Z8.18 F4800.0 E1333.897
G1 X14.8 Y-9.5 Z8.18 F4800.0 E1334.901
G1 F1200.0
G1 E1333.901
G1 F4800.0
M103
G1 X5.32 Y3.56 Z8.18 F4200.0
G1 X-7.6 Y15.82 Z8.18 F4200.0
G1 F1200.0
G1 E1334.901
G1 F4200.0
M101
G1 X-7.6 Y-15.82 Z8.18 F4800.0 E1336.572
G1 X-8.0 Y-15.6 Z8.18 F4800.0 E1336.596
G1 X-8.0 Y15.6 Z8.18 F4800.0 E1338.244
G1 X-8.4 Y15.39 Z8.18 F4800.0 E1338.268
G1 X-8.4 Y-15.39 Z8.18 F4800.0 E1339.894
G1 X-8.8 Y-15.18 Z8.18 F4800.0 E1339.918
G1 X-8.8 Y15.17 Z8.18 F4800.0 E1341.521
G1 X-9.2 Y14.96 Z8.18 F4800.0 E1341.545
G1 X-9.2 Y-14.96 Z8.18 F4800.0 E1343.126
G1 X-9.6 Y-14.75 Z8.18 F4800.0 E1343.15
G1 X-9.6 Y14.75 Z8.18 F4800.0 E1344.708
G1 X-10.0 Y14.47 Z8.18 F4800.0 E1344.733
G1 X-10.0 Y-14.47 Z8.18 F4800.0 E1346.262
G1 X-10.4 Y-14.15 Z8.18 F4800.0 E1346.29
G1 X-10.4 Y14.14 Z8.18 F4800.0 E1347.784
G1 X-10.8 Y13.82 Z8.18 F4800.0 E1347.811
G1 X-10.8 Y-13.82 Z8.18 F4800.0 E1349.271
G1 X-11.2 Y-13.49 Z8.18 F4800.0 E1349.298
G1 X-11.2 Y13.49 Z8.18 F4800.0 E1350.723
G1 X-11.6 Y13.16 Z8.18 F4800.0 E1350.751
G1 X-11.6 Y-13.16 Z8.18 F4800.0 E1352.141
G1 X-12.0 Y-12.83 Z8.18 F4800.0 E1352.168
G1 X-12.0 Y12.83 Z8.18 F4800.0 E1353.524
G1 X-12.4 Y12.5 Z8.18 F4800.0 E1353.551
G1 X-12.4 Y-12.5 Z8.18 F4800.0 E1354.872
G1 X-12.8 Y-12.04 Z8.18 F4800.0 E1354.905
G1 X-12.8 Y12.04 Z8.18 F4800.0 E1356.177
G1 X-13.2 Y11.55 Z8.18 F4800.0 E1356.21
G1 X-13.2 Y-11.55 Z8.18 F4800.0 E1357.43
G1 X-13.6 Y-11.06 Z8.18 F4800.0 E1357.463
G1 X-13.6 Y11.06 Z8.18 F4800.0 E1358.632
G1 X-14.0 Y10.58 Z8.18 F4800.0 E1358.666
G1 X-14.0 Y-10.58 Z8.18 F4800.0 E1359.783
G1 X-14.4 Y-10.09 Z8.18 F4800.0 E1359.816
G1 X-14.4 Y10.09 Z8.18 F4800.0 E1360.882
G1 X-14.8 Y9.5 Z8.18 F4800.0 E1360.92
G1 X-14.8 Y-9.5 Z8.18 F4800.0 E1361.924
G1 F1200.0
G1 E1361.924
G1 F4800.0
M103
G1 X-15.2 Y-8.75 Z8.18 F4200.0
G1 F1200.0
G1 E1361.924
G1 F4200.0
M101
G1 X-15.2 Y8.75 Z8.18 F4800.0 E1362.848
G1 F1200.0
G1 E1362.848
G1 F4800.0
M103
G1 X-15.6 Y8.01 Z8.18 F4200.0
G1 F1200.0
G1 E1362.848
G1 F4200.0
M101
G1 X-15.6 Y-8.01 Z8.18 F4800.0 E1363.694
G1 F1200.0
G1 E1363.694
G1 F4800.0
M103
G1 X-16.0 Y-7.26 Z8.18 F4200.0
G1 F1200.0
G1 E1363.694
G1 F4200.0
M101
G1 X-16.0 Y7.26 Z8.18 F4800.0 E1364.461
G1 F1200.0
G1 E1364.452
G1 F4800.0
M103
G1 X-16.4 Y6.33 Z8.18 F4200.0
M73 P22 (display progress)
G1 F1200.0
G1 E1364.461
G1 F4200.0
M101
G1 X-16.4 Y-6.33 Z8.18 F4800.0 E1365.13
G1 F1200.0
G1 E1364.751
G1 F4800.0
M103
G1 X-16.8 Y-5.01 Z8.18 F4200.0
G1 F1200.0
G1 E1365.13
G1 F4200.0
M101
G1 X-16.8 Y5.01 Z8.18 F4800.0 E1365.659
G1 F1200.0
G1 E1365.282
G1 F4800.0
M103
G1 X-17.2 Y3.69 Z8.18 F4200.0
G1 F1200.0
G1 E1365.659
G1 F4200.0
M101
G1 X-17.2 Y-3.69 Z8.18 F4800.0 E1366.049
G1 F1200.0
G1 E1365.049
G1 F4800.0
M103
G1 X-17.6 Y-0.16 Z8.18 F4200.0
G1 F1200.0
G1 E1366.049
G1 F4200.0
M101
G1 X-17.6 Y0.16 Z8.18 F4800.0 E1366.066
G1 F1200.0
G1 E1365.066
G1 F4800.0
M103
(</infill>)
(</nestedRing>)
(</rotation>)
(</layer>)
(<layer> 8.451 )
(<supportLayer>)
;M108 R56.0
G1 X-10.88 Y-18.0 Z8.45 F4200.0
G1 F1200.0
G1 E1366.066
G1 F4200.0
M101
G1 X-5.47 Y-18.0 Z8.45 F4800.0 E1366.266
G1 F1200.0
G1 E1365.266
G1 F4800.0
M103
G1 X-9.6 Y-16.2 Z8.45 F4200.0
G1 F1200.0
G1 E1366.266
G1 F4200.0
M101
G1 X-14.21 Y-16.2 Z8.45 F4800.0 E1366.436
G1 X-12.11 Y-14.4 Z8.45 F4800.0 E1366.538
G1 X-16.4 Y-14.4 Z8.45 F4800.0 E1366.697
G1 X-17.54 Y-12.6 Z8.45 F4800.0 E1366.776
G1 X-14.0 Y-12.6 Z8.45 F4800.0 E1366.907
G1 F1200.0
G1 E1365.907
G1 F4800.0
M103
G1 X-15.48 Y-10.8 Z8.45 F4200.0
G1 F1200.0
G1 E1366.907
G1 F4200.0
M101
G1 X-17.84 Y-10.8 Z8.45 F4800.0 E1366.994
G1 X-18.14 Y-9.0 Z8.45 F4800.0 E1367.062
G1 X-16.52 Y-9.0 Z8.45 F4800.0 E1367.121
G1 F1200.0
G1 E1366.121
G1 F4800.0
M103
G1 X-17.48 Y-7.2 Z8.45 F4200.0
G1 F1200.0
G1 E1367.121
G1 F4200.0
M101
G1 X-18.45 Y-7.2 Z8.45 F4800.0 E1367.157
G1 X-18.61 Y-5.4 Z8.45 F4800.0 E1367.224
G1 X-18.02 Y-5.4 Z8.45 F4800.0 E1367.246
G1 F1200.0
G1 E1366.37
G1 F4800.0
M103
G1 X-18.55 Y-3.6 Z8.45 F4200.0
G1 F1200.0
G1 E1367.246
G1 F4200.0
M101
G1 X-18.71 Y-3.6 Z8.45 F4800.0 E1367.252
G1 X-22.24 Y-1.8 Z8.45 F4800.0 E1367.398
G1 X-18.73 Y-1.8 Z8.45 F4800.0 E1367.528
G1 F1200.0
G1 E1366.528
G1 F4800.0
M103
G1 X-18.73 Y1.8 Z8.45 F4200.0
G1 F1200.0
G1 E1367.528
G1 F4200.0
M101
G1 X-22.24 Y1.8 Z8.45 F4800.0 E1367.658
G1 X-18.61 Y5.4 Z8.45 F4800.0 E1367.847
G1 X-18.02 Y5.4 Z8.45 F4800.0 E1367.869
G1 F1200.0
G1 E1367.019
G1 F4800.0
M103
G1 X-18.45 Y7.2 Z8.45 F4200.0
G1 F1200.0
G1 E1367.869
G1 F4200.0
M101
G1 X-17.48 Y7.2 Z8.45 F4800.0 E1367.904
G1 F1200.0
G1 E1366.985
G1 F4800.0
M103
G1 X-18.14 Y9.0 Z8.45 F4200.0
G1 F1200.0
G1 E1367.904
G1 F4200.0
M101
G1 X-16.52 Y9.0 Z8.45 F4800.0 E1367.964
G1 X-17.84 Y10.8 Z8.45 F4800.0 E1368.047
G1 X-15.48 Y10.8 Z8.45 F4800.0 E1368.134
G1 X-17.54 Y12.6 Z8.45 F4800.0 E1368.236
G1 X-14.0 Y12.6 Z8.45 F4800.0 E1368.366
G1 X-16.4 Y14.4 Z8.45 F4800.0 E1368.477
G1 X-12.11 Y14.4 Z8.45 F4800.0 E1368.636
G1 X-14.21 Y16.2 Z8.45 F4800.0 E1368.738
G1 X-9.6 Y16.2 Z8.45 F4800.0 E1368.908
G1 X-10.88 Y18.0 Z8.45 F4800.0 E1368.99
G1 X-5.47 Y18.0 Z8.45 F4800.0 E1369.19
G1 F1200.0
G1 E1368.19
G1 F4800.0
M103
G1 X-3.97 Y17.62 Z8.45 F4200.0
G1 X3.97 Y17.62 Z8.45 F4200.0
G1 X5.47 Y18.0 Z8.45 F4200.0
G1 F1200.0
G1 E1369.19
G1 F4200.0
M101
G1 X10.88 Y18.0 Z8.45 F4800.0 E1369.39
G1 X9.6 Y16.2 Z8.45 F4800.0 E1369.472
G1 X14.21 Y16.2 Z8.45 F4800.0 E1369.642
G1 X12.11 Y14.4 Z8.45 F4800.0 E1369.744
G1 X16.4 Y14.4 Z8.45 F4800.0 E1369.903
G1 X17.54 Y12.6 Z8.45 F4800.0 E1369.982
G1 X14.0 Y12.6 Z8.45 F4800.0 E1370.112
G1 F1200.0
G1 E1369.112
G1 F4800.0
M103
G1 X15.47 Y10.8 Z8.45 F4200.0
G1 F1200.0
G1 E1370.112
G1 F4200.0
M101
G1 X17.84 Y10.8 Z8.45 F4800.0 E1370.2
G1 X18.14 Y9.0 Z8.45 F4800.0 E1370.267
G1 X16.52 Y9.0 Z8.45 F4800.0 E1370.327
G1 F1200.0
G1 E1369.327
G1 F4800.0
M103
G1 X17.48 Y7.2 Z8.45 F4200.0
G1 F1200.0
G1 E1370.327
G1 F4200.0
M101
G1 X18.45 Y7.2 Z8.45 F4800.0 E1370.363
G1 X18.61 Y5.4 Z8.45 F4800.0 E1370.43
G1 X18.02 Y5.4 Z8.45 F4800.0 E1370.452
G1 F1200.0
G1 E1369.576
G1 F4800.0
M103
G1 X18.55 Y3.6 Z8.45 F4200.0
G1 F1200.0
G1 E1370.452
G1 F4200.0
M101
G1 X18.71 Y3.6 Z8.45 F4800.0 E1370.458
G1 X22.24 Y1.8 Z8.45 F4800.0 E1370.604
G1 X18.73 Y1.8 Z8.45 F4800.0 E1370.734
G1 F1200.0
G1 E1369.734
G1 F4800.0
M103
G1 X18.73 Y-1.8 Z8.45 F4200.0
G1 F1200.0
G1 E1370.734
G1 F4200.0
M101
G1 X22.24 Y-1.8 Z8.45 F4800.0 E1370.864
G1 X18.61 Y-5.4 Z8.45 F4800.0 E1371.053
G1 X18.02 Y-5.4 Z8.45 F4800.0 E1371.074
G1 F1200.0
G1 E1370.225
G1 F4800.0
M103
G1 X18.45 Y-7.2 Z8.45 F4200.0
G1 F1200.0
G1 E1371.074
G1 F4200.0
M101
G1 X17.48 Y-7.2 Z8.45 F4800.0 E1371.11
G1 F1200.0
G1 E1370.191
G1 F4800.0
M103
G1 X18.14 Y-9.0 Z8.45 F4200.0
G1 F1200.0
G1 E1371.11
G1 F4200.0
M101
G1 X16.52 Y-9.0 Z8.45 F4800.0 E1371.17
G1 X17.84 Y-10.8 Z8.45 F4800.0 E1371.253
G1 X15.47 Y-10.8 Z8.45 F4800.0 E1371.34
G1 X17.54 Y-12.6 Z8.45 F4800.0 E1371.442
G1 X14.0 Y-12.6 Z8.45 F4800.0 E1371.572
G1 X16.4 Y-14.4 Z8.45 F4800.0 E1371.683
G1 X12.11 Y-14.4 Z8.45 F4800.0 E1371.842
G1 X14.21 Y-16.2 Z8.45 F4800.0 E1371.944
G1 X9.6 Y-16.2 Z8.45 F4800.0 E1372.114
G1 X10.88 Y-18.0 Z8.45 F4800.0 E1372.196
G1 X5.47 Y-18.0 Z8.45 F4800.0 E1372.396
G1 F1200.0
G1 E1371.396
G1 F4800.0
M103
G1 X4.25 Y-3.6 Z8.45 F4200.0
G1 F1200.0
G1 E1372.396
G1 F4200.0
M101
G1 X-4.25 Y-3.6 Z8.45 F4800.0 E1372.711
G1 F1200.0
G1 E1371.711
G1 F4800.0
M103
G1 X-5.28 Y-1.8 Z8.45 F4200.0
G1 F1200.0
G1 E1372.711
G1 F4200.0
M101
G1 X5.28 Y-1.8 Z8.45 F4800.0 E1373.101
G1 F1200.0
G1 E1372.277
G1 F4800.0
M103
G1 X4.99 Y0.0 Z8.45 F4200.0
G1 F1200.0
G1 E1373.101
G1 F4200.0
M101
G1 X-4.99 Y0.0 Z8.45 F4800.0 E1373.47
G1 F1200.0
G1 E1372.646
G1 F4800.0
M103
G1 X-5.28 Y1.8 Z8.45 F4200.0
G1 F1200.0
G1 E1373.47
G1 F4200.0
M101
G1 X5.28 Y1.8 Z8.45 F4800.0 E1373.86
G1 F1200.0
G1 E1372.86
G1 F4800.0
M103
G1 X4.25 Y3.6 Z8.45 F4200.0
G1 F1200.0
G1 E1373.86
G1 F4200.0
M101
G1 X-4.25 Y3.6 Z8.45 F4800.0 E1374.174
G1 F1200.0
G1 E1373.174
G1 F4800.0
M103
G1 X-18.55 Y3.6 Z8.45 F4200.0
G1 F1200.0
G1 E1374.174
G1 F4200.0
M101
G1 X-18.71 Y3.6 Z8.45 F4800.0 E1374.18
G1 F1200.0
G1 E1373.18
G1 F4800.0
M103
G1 X-6.29 Y1.16 Z8.45 F4200.0
G1 X-6.4 Y0.0 Z8.45 F4200.0
G1 X-5.32 Y-3.56 Z8.45 F4200.0
G1 X-2.45 Y-5.91 Z8.45 F4200.0
G1 X1.25 Y-6.28 Z8.45 F4200.0
G1 X4.53 Y-4.53 Z8.45 F4200.0
G1 X6.29 Y-1.19 Z8.45 F4200.0
G1 X18.55 Y-3.6 Z8.45 F4200.0
G1 F1200.0
G1 E1374.18
G1 F4200.0
M101
G1 X18.71 Y-3.6 Z8.45 F4800.0 E1374.186
G1 F1200.0
G1 E1373.186
G1 F4800.0
M103
;M108 R80.0
(</supportLayer>)
(<rotation> (-1+1.22464679915e-16j) )
(<nestedRing>)
(<boundaryPerimeter>)
(<boundaryPoint> X18.145 Y-3.609 Z8.451 </boundaryPoint>)
(<boundaryPoint> X18.5 Y0.0 Z8.451 </boundaryPoint>)
(<boundaryPoint> X18.145 Y3.609 Z8.451 </boundaryPoint>)
(<boundaryPoint> X17.092 Y7.08 Z8.451 </boundaryPoint>)
(<boundaryPoint> X15.382 Y10.278 Z8.451 </boundaryPoint>)
(<boundaryPoint> X13.082 Y13.082 Z8.451 </boundaryPoint>)
(<boundaryPoint> X10.278 Y15.382 Z8.451 </boundaryPoint>)
(<boundaryPoint> X7.08 Y17.092 Z8.451 </boundaryPoint>)
(<boundaryPoint> X3.609 Y18.145 Z8.451 </boundaryPoint>)
(<boundaryPoint> X-0.0 Y18.5 Z8.451 </boundaryPoint>)
(<boundaryPoint> X-3.609 Y18.145 Z8.451 </boundaryPoint>)
(<boundaryPoint> X-7.08 Y17.092 Z8.451 </boundaryPoint>)
(<boundaryPoint> X-10.278 Y15.382 Z8.451 </boundaryPoint>)
(<boundaryPoint> X-13.082 Y13.082 Z8.451 </boundaryPoint>)
(<boundaryPoint> X-15.383 Y10.278 Z8.451 </boundaryPoint>)
(<boundaryPoint> X-17.092 Y7.08 Z8.451 </boundaryPoint>)
(<boundaryPoint> X-18.145 Y3.609 Z8.451 </boundaryPoint>)
(<boundaryPoint> X-18.5 Y-0.0 Z8.451 </boundaryPoint>)
(<boundaryPoint> X-18.145 Y-3.609 Z8.451 </boundaryPoint>)
(<boundaryPoint> X-17.092 Y-7.08 Z8.451 </boundaryPoint>)
(<boundaryPoint> X-15.383 Y-10.278 Z8.451 </boundaryPoint>)
(<boundaryPoint> X-13.082 Y-13.082 Z8.451 </boundaryPoint>)
(<boundaryPoint> X-10.278 Y-15.383 Z8.451 </boundaryPoint>)
(<boundaryPoint> X-7.08 Y-17.092 Z8.451 </boundaryPoint>)
(<boundaryPoint> X-3.609 Y-18.145 Z8.451 </boundaryPoint>)
(<boundaryPoint> X0.0 Y-18.5 Z8.451 </boundaryPoint>)
(<boundaryPoint> X3.609 Y-18.145 Z8.451 </boundaryPoint>)
(<boundaryPoint> X7.08 Y-17.092 Z8.451 </boundaryPoint>)
(<boundaryPoint> X10.278 Y-15.383 Z8.451 </boundaryPoint>)
(<boundaryPoint> X13.082 Y-13.082 Z8.451 </boundaryPoint>)
(<boundaryPoint> X15.382 Y-10.278 Z8.451 </boundaryPoint>)
(<boundaryPoint> X17.092 Y-7.08 Z8.451 </boundaryPoint>)
(<loop> inner )
G1 X4.64 Y-4.4 Z8.45 F4200.0
G1 X2.45 Y-5.91 Z8.45 F4200.0
G1 X-1.25 Y-6.28 Z8.45 F4200.0
G1 X-4.82 Y-4.49 Z8.45 F4200.0
G1 F1200.0
G1 E1374.186
G1 F4200.0
M101
G1 X-5.49 Y-3.67 Z8.45 F4800.0 E1374.242
G1 X-6.1 Y-2.53 Z8.45 F4800.0 E1374.31
G1 X-6.48 Y-1.29 Z8.45 F4800.0 E1374.378
G1 X-6.61 Y0.0 Z8.45 F4800.0 E1374.447
G1 X-6.48 Y1.29 Z8.45 F4800.0 E1374.515
G1 X-6.1 Y2.53 Z8.45 F4800.0 E1374.584
G1 X-5.49 Y3.67 Z8.45 F4800.0 E1374.652
G1 X-4.67 Y4.67 Z8.45 F4800.0 E1374.72
G1 X-3.67 Y5.49 Z8.45 F4800.0 E1374.789
G1 X-2.53 Y6.1 Z8.45 F4800.0 E1374.857
G1 X-1.29 Y6.48 Z8.45 F4800.0 E1374.926
G1 X-0.0 Y6.61 Z8.45 F4800.0 E1374.994
G1 X1.29 Y6.48 Z8.45 F4800.0 E1375.062
G1 X2.53 Y6.1 Z8.45 F4800.0 E1375.131
G1 X3.67 Y5.49 Z8.45 F4800.0 E1375.199
G1 X4.67 Y4.67 Z8.45 F4800.0 E1375.268
G1 X5.49 Y3.67 Z8.45 F4800.0 E1375.336
G1 X6.1 Y2.53 Z8.45 F4800.0 E1375.404
G1 X6.48 Y1.29 Z8.45 F4800.0 E1375.473
G1 X6.61 Y0.0 Z8.45 F4800.0 E1375.541
G1 X6.48 Y-1.29 Z8.45 F4800.0 E1375.61
G1 X6.1 Y-2.53 Z8.45 F4800.0 E1375.678
G1 X5.49 Y-3.67 Z8.45 F4800.0 E1375.746
G1 X4.67 Y-4.67 Z8.45 F4800.0 E1375.815
G1 X3.67 Y-5.49 Z8.45 F4800.0 E1375.883
G1 X2.53 Y-6.1 Z8.45 F4800.0 E1375.952
G1 X1.29 Y-6.48 Z8.45 F4800.0 E1376.02
G1 X0.0 Y-6.61 Z8.45 F4800.0 E1376.088
G1 X-1.29 Y-6.48 Z8.45 F4800.0 E1376.157
G1 X-2.53 Y-6.1 Z8.45 F4800.0 E1376.225
G1 X-3.67 Y-5.49 Z8.45 F4800.0 E1376.294
G1 X-4.67 Y-4.67 Z8.45 F4800.0 E1376.362
G1 X-4.82 Y-4.49 Z8.45 F4800.0 E1376.375
G1 F1200.0
G1 E1375.375
G1 F4800.0
M103
(</loop>)
(<loop> outer )
G1 X-11.62 Y-13.51 Z8.45 F4200.0
G1 F1200.0
G1 E1376.375
G1 F4200.0
M101
G1 X-9.94 Y-14.88 Z8.45 F4800.0 E1376.489
G1 X-6.85 Y-16.54 Z8.45 F4800.0 E1376.674
G1 X-3.49 Y-17.55 Z8.45 F4800.0 E1376.859
G1 X-0.0 Y-17.9 Z8.45 F4800.0 E1377.045
G1 X3.49 Y-17.55 Z8.45 F4800.0 E1377.23
G1 X6.85 Y-16.54 Z8.45 F4800.0 E1377.415
G1 X9.94 Y-14.88 Z8.45 F4800.0 E1377.601
G1 X12.66 Y-12.66 Z8.45 F4800.0 E1377.786
G1 X14.88 Y-9.94 Z8.45 F4800.0 E1377.971
G1 X16.54 Y-6.85 Z8.45 F4800.0 E1378.157
G1 X17.55 Y-3.49 Z8.45 F4800.0 E1378.342
G1 X17.9 Y-0.0 Z8.45 F4800.0 E1378.527
G1 X17.55 Y3.49 Z8.45 F4800.0 E1378.713
G1 X16.54 Y6.85 Z8.45 F4800.0 E1378.898
G1 X14.88 Y9.94 Z8.45 F4800.0 E1379.083
G1 X12.66 Y12.66 Z8.45 F4800.0 E1379.269
G1 X9.94 Y14.88 Z8.45 F4800.0 E1379.454
G1 X6.85 Y16.54 Z8.45 F4800.0 E1379.64
G1 X3.49 Y17.55 Z8.45 F4800.0 E1379.825
G1 X0.0 Y17.9 Z8.45 F4800.0 E1380.01
G1 X-3.49 Y17.55 Z8.45 F4800.0 E1380.195
G1 X-6.85 Y16.54 Z8.45 F4800.0 E1380.381
G1 X-9.94 Y14.88 Z8.45 F4800.0 E1380.566
G1 X-12.66 Y12.66 Z8.45 F4800.0 E1380.752
G1 X-14.88 Y9.94 Z8.45 F4800.0 E1380.937
G1 X-16.54 Y6.85 Z8.45 F4800.0 E1381.122
G1 X-17.55 Y3.49 Z8.45 F4800.0 E1381.308
G1 X-17.9 Y0.0 Z8.45 F4800.0 E1381.493
G1 X-17.55 Y-3.49 Z8.45 F4800.0 E1381.678
G1 X-16.54 Y-6.85 Z8.45 F4800.0 E1381.864
G1 X-14.88 Y-9.94 Z8.45 F4800.0 E1382.049
G1 X-12.66 Y-12.66 Z8.45 F4800.0 E1382.234
G1 X-11.8 Y-13.36 Z8.45 F4800.0 E1382.293
G1 X-11.62 Y-13.51 Z8.45 F4800.0 E1382.305
G1 F1200.0
G1 E1382.305
G1 F4800.0
M103
(</loop>)
(<edge> outer )
;M108 R40.0
G1 X-11.87 Y-13.82 Z8.45 F4200.0
G1 F1200.0
G1 E1382.305
G1 F4200.0
M101
G1 X-10.17 Y-15.22 Z8.45 F2400.0 E1382.422
G1 X-7.0 Y-16.91 Z8.45 F2400.0 E1382.611
G1 X-3.57 Y-17.95 Z8.45 F2400.0 E1382.801
G1 X0.0 Y-18.3 Z8.45 F2400.0 E1382.99
G1 X3.57 Y-17.95 Z8.45 F2400.0 E1383.18
G1 X7.0 Y-16.91 Z8.45 F2400.0 E1383.369
G1 X10.17 Y-15.22 Z8.45 F2400.0 E1383.559
G1 X12.94 Y-12.94 Z8.45 F2400.0 E1383.748
G1 X15.22 Y-10.17 Z8.45 F2400.0 E1383.938
G1 X16.91 Y-7.0 Z8.45 F2400.0 E1384.127
G1 X17.95 Y-3.57 Z8.45 F2400.0 E1384.317
G1 X18.3 Y0.0 Z8.45 F2400.0 E1384.506
G1 X17.95 Y3.57 Z8.45 F2400.0 E1384.696
G1 X16.91 Y7.0 Z8.45 F2400.0 E1384.885
G1 X15.22 Y10.17 Z8.45 F2400.0 E1385.075
G1 X12.94 Y12.94 Z8.45 F2400.0 E1385.264
G1 X10.17 Y15.22 Z8.45 F2400.0 E1385.454
G1 X7.0 Y16.91 Z8.45 F2400.0 E1385.643
G1 X3.57 Y17.95 Z8.45 F2400.0 E1385.833
G1 X-0.0 Y18.3 Z8.45 F2400.0 E1386.022
G1 X-3.57 Y17.95 Z8.45 F2400.0 E1386.212
G1 X-7.0 Y16.91 Z8.45 F2400.0 E1386.401
G1 X-10.17 Y15.22 Z8.45 F2400.0 E1386.591
G1 X-12.94 Y12.94 Z8.45 F2400.0 E1386.78
G1 X-15.22 Y10.17 Z8.45 F2400.0 E1386.97
G1 X-16.91 Y7.0 Z8.45 F2400.0 E1387.159
G1 X-17.95 Y3.57 Z8.45 F2400.0 E1387.349
G1 X-18.3 Y-0.0 Z8.45 F2400.0 E1387.538
G1 X-17.95 Y-3.57 Z8.45 F2400.0 E1387.728
G1 X-16.91 Y-7.0 Z8.45 F2400.0 E1387.917
G1 X-15.22 Y-10.17 Z8.45 F2400.0 E1388.107
G1 X-12.94 Y-12.94 Z8.45 F2400.0 E1388.296
G1 X-12.05 Y-13.67 Z8.45 F2400.0 E1388.357
G1 X-11.87 Y-13.82 Z8.45 F2400.0 E1388.369
G1 F1200.0
G1 E1387.369
G1 F2400.0
M103
(</edge>)
(</boundaryPerimeter>)
(<nestedRing>)
(<boundaryPerimeter>)
(<boundaryPoint> X-5.887 Y-1.171 Z8.451 </boundaryPoint>)
(<boundaryPoint> X-6.002 Y0.0 Z8.451 </boundaryPoint>)
(<boundaryPoint> X-5.887 Y1.17 Z8.451 </boundaryPoint>)
(<boundaryPoint> X-5.545 Y2.296 Z8.451 </boundaryPoint>)
(<boundaryPoint> X-4.991 Y3.334 Z8.451 </boundaryPoint>)
(<boundaryPoint> X-4.244 Y4.244 Z8.451 </boundaryPoint>)
(<boundaryPoint> X-3.335 Y4.99 Z8.451 </boundaryPoint>)
(<boundaryPoint> X-2.297 Y5.545 Z8.451 </boundaryPoint>)
(<boundaryPoint> X-1.171 Y5.886 Z8.451 </boundaryPoint>)
(<boundaryPoint> X-0.0 Y6.002 Z8.451 </boundaryPoint>)
(<boundaryPoint> X1.171 Y5.886 Z8.451 </boundaryPoint>)
(<boundaryPoint> X2.297 Y5.545 Z8.451 </boundaryPoint>)
(<boundaryPoint> X3.335 Y4.99 Z8.451 </boundaryPoint>)
(<boundaryPoint> X4.244 Y4.244 Z8.451 </boundaryPoint>)
(<boundaryPoint> X4.991 Y3.334 Z8.451 </boundaryPoint>)
(<boundaryPoint> X5.545 Y2.296 Z8.451 </boundaryPoint>)
(<boundaryPoint> X5.887 Y1.17 Z8.451 </boundaryPoint>)
(<boundaryPoint> X6.002 Y0.0 Z8.451 </boundaryPoint>)
(<boundaryPoint> X5.887 Y-1.171 Z8.451 </boundaryPoint>)
(<boundaryPoint> X5.545 Y-2.297 Z8.451 </boundaryPoint>)
(<boundaryPoint> X4.991 Y-3.335 Z8.451 </boundaryPoint>)
(<boundaryPoint> X4.244 Y-4.245 Z8.451 </boundaryPoint>)
(<boundaryPoint> X3.335 Y-4.991 Z8.451 </boundaryPoint>)
(<boundaryPoint> X2.297 Y-5.546 Z8.451 </boundaryPoint>)
(<boundaryPoint> X1.171 Y-5.887 Z8.451 </boundaryPoint>)
(<boundaryPoint> X-0.0 Y-6.003 Z8.451 </boundaryPoint>)
(<boundaryPoint> X-1.171 Y-5.887 Z8.451 </boundaryPoint>)
(<boundaryPoint> X-2.297 Y-5.546 Z8.451 </boundaryPoint>)
(<boundaryPoint> X-3.335 Y-4.991 Z8.451 </boundaryPoint>)
(<boundaryPoint> X-4.244 Y-4.245 Z8.451 </boundaryPoint>)
(<boundaryPoint> X-4.991 Y-3.335 Z8.451 </boundaryPoint>)
(<boundaryPoint> X-5.545 Y-2.297 Z8.451 </boundaryPoint>)
(<edge> inner )
G1 X-4.54 Y-4.2 Z8.45 F4200.0
G1 F1200.0
G1 E1388.369
M73 P23 (display progress)
G1 F4200.0
M101
G1 X-5.16 Y-3.45 Z8.45 F2400.0 E1388.421
G1 X-5.73 Y-2.37 Z8.45 F2400.0 E1388.485
G1 X-6.08 Y-1.21 Z8.45 F2400.0 E1388.55
G1 X-6.2 Y0.0 Z8.45 F2400.0 E1388.614
G1 X-6.08 Y1.21 Z8.45 F2400.0 E1388.678
G1 X-5.73 Y2.37 Z8.45 F2400.0 E1388.742
G1 X-5.16 Y3.45 Z8.45 F2400.0 E1388.806
G1 X-4.39 Y4.39 Z8.45 F2400.0 E1388.871
G1 X-3.45 Y5.16 Z8.45 F2400.0 E1388.935
G1 X-2.37 Y5.73 Z8.45 F2400.0 E1388.999
G1 X-1.21 Y6.08 Z8.45 F2400.0 E1389.063
G1 X0.0 Y6.2 Z8.45 F2400.0 E1389.128
G1 X1.21 Y6.08 Z8.45 F2400.0 E1389.192
G1 X2.37 Y5.73 Z8.45 F2400.0 E1389.256
G1 X3.45 Y5.16 Z8.45 F2400.0 E1389.32
G1 X4.39 Y4.39 Z8.45 F2400.0 E1389.385
G1 X5.16 Y3.45 Z8.45 F2400.0 E1389.449
G1 X5.73 Y2.37 Z8.45 F2400.0 E1389.513
G1 X6.08 Y1.21 Z8.45 F2400.0 E1389.577
G1 X6.2 Y0.0 Z8.45 F2400.0 E1389.641
G1 X6.08 Y-1.21 Z8.45 F2400.0 E1389.706
G1 X5.73 Y-2.37 Z8.45 F2400.0 E1389.77
G1 X5.16 Y-3.45 Z8.45 F2400.0 E1389.834
G1 X4.39 Y-4.39 Z8.45 F2400.0 E1389.898
G1 X3.45 Y-5.16 Z8.45 F2400.0 E1389.963
G1 X2.37 Y-5.73 Z8.45 F2400.0 E1390.027
G1 X1.21 Y-6.08 Z8.45 F2400.0 E1390.091
G1 X0.0 Y-6.2 Z8.45 F2400.0 E1390.155
G1 X-1.21 Y-6.08 Z8.45 F2400.0 E1390.22
G1 X-2.37 Y-5.73 Z8.45 F2400.0 E1390.284
G1 X-3.45 Y-5.16 Z8.45 F2400.0 E1390.348
G1 X-4.39 Y-4.39 Z8.45 F2400.0 E1390.412
G1 X-4.54 Y-4.2 Z8.45 F2400.0 E1390.425
G1 F1200.0
G1 E1389.425
G1 F2400.0
M103
(</edge>)
(</boundaryPerimeter>)
(</nestedRing>)
(<infill>)
(<infillBoundary>)
(<infillPoint> X17.554 Y-3.491 Z6.885 </infillPoint>)
(<infillPoint> X17.897 Y-0.0 Z6.885 </infillPoint>)
(<infillPoint> X17.554 Y3.491 Z6.885 </infillPoint>)
(<infillPoint> X16.535 Y6.849 Z6.885 </infillPoint>)
(<infillPoint> X14.881 Y9.943 Z6.885 </infillPoint>)
(<infillPoint> X12.656 Y12.656 Z6.885 </infillPoint>)
(<infillPoint> X9.943 Y14.881 Z6.885 </infillPoint>)
(<infillPoint> X6.849 Y16.535 Z6.885 </infillPoint>)
(<infillPoint> X3.491 Y17.554 Z6.885 </infillPoint>)
(<infillPoint> X0.0 Y17.897 Z6.885 </infillPoint>)
(<infillPoint> X-3.491 Y17.554 Z6.885 </infillPoint>)
(<infillPoint> X-6.849 Y16.535 Z6.885 </infillPoint>)
(<infillPoint> X-9.943 Y14.881 Z6.885 </infillPoint>)
(<infillPoint> X-12.656 Y12.656 Z6.885 </infillPoint>)
(<infillPoint> X-14.882 Y9.943 Z6.885 </infillPoint>)
(<infillPoint> X-16.535 Y6.849 Z6.885 </infillPoint>)
(<infillPoint> X-17.554 Y3.491 Z6.885 </infillPoint>)
(<infillPoint> X-17.897 Y0.0 Z6.885 </infillPoint>)
(<infillPoint> X-17.554 Y-3.491 Z6.885 </infillPoint>)
(<infillPoint> X-16.535 Y-6.849 Z6.885 </infillPoint>)
(<infillPoint> X-14.882 Y-9.943 Z6.885 </infillPoint>)
(<infillPoint> X-12.656 Y-12.656 Z6.885 </infillPoint>)
(<infillPoint> X-9.943 Y-14.882 Z6.885 </infillPoint>)
(<infillPoint> X-6.849 Y-16.535 Z6.885 </infillPoint>)
(<infillPoint> X-3.491 Y-17.554 Z6.885 </infillPoint>)
(<infillPoint> X-0.0 Y-17.897 Z6.885 </infillPoint>)
(<infillPoint> X3.491 Y-17.554 Z6.885 </infillPoint>)
(<infillPoint> X6.849 Y-16.535 Z6.885 </infillPoint>)
(<infillPoint> X9.943 Y-14.882 Z6.885 </infillPoint>)
(<infillPoint> X12.656 Y-12.656 Z6.885 </infillPoint>)
(<infillPoint> X14.881 Y-9.943 Z6.885 </infillPoint>)
(<infillPoint> X16.535 Y-6.849 Z6.885 </infillPoint>)
(</infillBoundary>)
(<infillBoundary>)
(<infillPoint> X-6.478 Y-1.289 Z6.885 </infillPoint>)
(<infillPoint> X-6.605 Y0.0 Z6.885 </infillPoint>)
(<infillPoint> X-6.478 Y1.288 Z6.885 </infillPoint>)
(<infillPoint> X-6.102 Y2.527 Z6.885 </infillPoint>)
(<infillPoint> X-5.492 Y3.669 Z6.885 </infillPoint>)
(<infillPoint> X-4.67 Y4.67 Z6.885 </infillPoint>)
(<infillPoint> X-3.67 Y5.491 Z6.885 </infillPoint>)
(<infillPoint> X-2.528 Y6.102 Z6.885 </infillPoint>)
(<infillPoint> X-1.289 Y6.477 Z6.885 </infillPoint>)
(<infillPoint> X-0.0 Y6.605 Z6.885 </infillPoint>)
(<infillPoint> X1.289 Y6.477 Z6.885 </infillPoint>)
(<infillPoint> X2.528 Y6.102 Z6.885 </infillPoint>)
(<infillPoint> X3.67 Y5.491 Z6.885 </infillPoint>)
(<infillPoint> X4.67 Y4.67 Z6.885 </infillPoint>)
(<infillPoint> X5.492 Y3.669 Z6.885 </infillPoint>)
(<infillPoint> X6.102 Y2.527 Z6.885 </infillPoint>)
(<infillPoint> X6.478 Y1.288 Z6.885 </infillPoint>)
(<infillPoint> X6.605 Y0.0 Z6.885 </infillPoint>)
(<infillPoint> X6.478 Y-1.289 Z6.885 </infillPoint>)
(<infillPoint> X6.102 Y-2.528 Z6.885 </infillPoint>)
(<infillPoint> X5.492 Y-3.67 Z6.885 </infillPoint>)
(<infillPoint> X4.67 Y-4.671 Z6.885 </infillPoint>)
(<infillPoint> X3.67 Y-5.492 Z6.885 </infillPoint>)
(<infillPoint> X2.528 Y-6.103 Z6.885 </infillPoint>)
(<infillPoint> X1.289 Y-6.478 Z6.885 </infillPoint>)
(<infillPoint> X0.0 Y-6.606 Z6.885 </infillPoint>)
(<infillPoint> X-1.289 Y-6.478 Z6.885 </infillPoint>)
(<infillPoint> X-2.528 Y-6.103 Z6.885 </infillPoint>)
(<infillPoint> X-3.67 Y-5.492 Z6.885 </infillPoint>)
(<infillPoint> X-4.67 Y-4.671 Z6.885 </infillPoint>)
(<infillPoint> X-5.492 Y-3.67 Z6.885 </infillPoint>)
(<infillPoint> X-6.102 Y-2.528 Z6.885 </infillPoint>)
(</infillBoundary>)
;M108 R80.0
G1 X-3.31 Y-6.0 Z8.45 F4200.0
G1 F1200.0
G1 E1390.425
G1 F4200.0
M101
G1 X-16.5 Y-6.0 Z8.45 F4800.0 E1391.121
G1 X-16.62 Y-5.6 Z8.45 F4800.0 E1391.144
G1 X-3.98 Y-5.6 Z8.45 F4800.0 E1391.811
G1 X-4.47 Y-5.2 Z8.45 F4800.0 E1391.845
G1 X-16.74 Y-5.2 Z8.45 F4800.0 E1392.493
G1 X-16.86 Y-4.8 Z8.45 F4800.0 E1392.515
G1 X-4.93 Y-4.8 Z8.45 F4800.0 E1393.146
G1 X-5.26 Y-4.4 Z8.45 F4800.0 E1393.173
G1 X-16.99 Y-4.4 Z8.45 F4800.0 E1393.793
G1 X-17.11 Y-4.0 Z8.45 F4800.0 E1393.815
G1 X-5.58 Y-4.0 Z8.45 F4800.0 E1394.423
G1 X-5.85 Y-3.6 Z8.45 F4800.0 E1394.449
G1 X-17.23 Y-3.6 Z8.45 F4800.0 E1395.05
G1 X-17.3 Y-3.2 Z8.45 F4800.0 E1395.071
G1 X-6.06 Y-3.2 Z8.45 F4800.0 E1395.665
G1 X-6.27 Y-2.8 Z8.45 F4800.0 E1395.689
G1 X-17.34 Y-2.8 Z8.45 F4800.0 E1396.274
G1 X-17.38 Y-2.4 Z8.45 F4800.0 E1396.295
G1 X-6.43 Y-2.4 Z8.45 F4800.0 E1396.873
G1 X-6.56 Y-2.0 Z8.45 F4800.0 E1396.895
G1 X-17.42 Y-2.0 Z8.45 F4800.0 E1397.469
G1 X-17.46 Y-1.6 Z8.45 F4800.0 E1397.49
G1 X-6.68 Y-1.6 Z8.45 F4800.0 E1398.06
G1 X-6.77 Y-1.2 Z8.45 F4800.0 E1398.082
[truncated: 1,201,314 more chars]
