# Supplementary material for: Using Voice Coils to Actuate Modular Soft Robots: Wormbot, an Example
Source: Soft Robot. 2016 Dec 1;3(4):198–204. doi: 10.1089/soro.2016.0009 (PMC5180079; doi:10.1089/soro.2016.0009)
Supplement: Supplemental data [file Supp_Data.zip › Supplemental Information/3D Printer Parts/Reel Magnet holes.gcode]

(** This GCode was generated by ReplicatorG 0040 **)
(*  using Skeinforge (50)  *)
(*  for a Dual headed The Replicator  *)
(*  on 2014/11/05 09:37:34 (+0000) *)
(**** start.gcode for The Replicator, dual head ****)
M103 (disable RPM)
M73 P0 (enable build progress)
G21 (set units to mm)
G90 (set positioning to absolute)
M109 S110 T1 (set HBP temperature)
M104 S220 T1 (set extruder temperature) (temp updated by printOMatic)
(**** begin homing ****)
G162 X Y F2500 (home XY axes maximum)
G161 Z F1100 (home Z axis minimum)
G92 Z-5 (set Z to -5)
G1 Z0.0 (move Z to "0")
G161 Z F100 (home Z axis minimum)
M132 X Y Z A B (Recall stored home offsets for XYZAB axis)
(**** end homing ****)
G1 X-110.5 Y-74 Z150 F3300.0 (move to waiting position)
G130 X20 Y20 Z20 A20 B20 (Lower stepper Vrefs while heating)
M6 T1 (wait for toolhead, and HBP to reach temperature)
G130 X127 Y127 Z40 A127 B127 (Set Stepper motor Vref to defaults)
M108 R3.0 T1
G0 X-110.5 Y-74 (Position Nozzle)
G0 Z0.6      (Position Height)
M108 R5.0    (Set Extruder Speed)
M101         (Start Extruder)
G4 P2000     (Create Anchor)
(**** end of start.gcode ****)
(<format> skeinforge gcode </format>)
(<version> 12.03.14 </version>)
(<created> 14.11.05|9:36 </created>)
(<extruderInitialization>)
(<craftTypeName> extrusion </craftTypeName>)
M105
(<decimalPlacesCarried> 3 </decimalPlacesCarried>)
(<layerThickness> 0.27 </layerThickness>)
(<infillWidth> 0.4 </infillWidth>)
(<volumeFraction> 0.82 </volumeFraction>)
(<infillPerimeterOverlap> 0.3 </infillPerimeterOverlap>)
(<sharpestProduct> 0.866 </sharpestProduct>)
(<layerHeight> 0.27 </layerHeight>)
(<threadSequenceString> loops edge infill </threadSequenceString>)
(<maximumZFeedRatePerSecond> 999.0 </maximumZFeedRatePerSecond>)
(<objectFirstLayerFeedRateInfillMultiplier> 0.9 </objectFirstLayerFeedRateInfillMultiplier>)
(<operatingFeedRatePerSecond> 80.0 </operatingFeedRatePerSecond>)
(<objectFirstLayerFlowRateInfillMultiplier> 0.8 </objectFirstLayerFlowRateInfillMultiplier>)
(<operatingFlowRate> 80.0 </operatingFlowRate>)
(<orbitalFeedRatePerSecond> 0.0 </orbitalFeedRatePerSecond>)
(<travelFeedRatePerSecond> 70.0 </travelFeedRatePerSecond>)
M126
(<edgeWidth> 0.4 </edgeWidth>)
(<perimeterWidth> 0.4 </perimeterWidth>)
(<profileName> ABS </profileName>)
(<settings>)
(<setting> alteration Activate_Alteration True </setting>)
(<setting> alteration Name_of_End_File:  </setting>)
(<setting> alteration Name_of_Start_File:  </setting>)
(<setting> alteration Remove_Redundant_Mcode True </setting>)
(<setting> alteration Replace_Variable_with_Setting True </setting>)
(<setting> comb Activate_Comb True </setting>)
(<setting> comb Running_Jump_Space_(mm): 2.0 </setting>)
(<setting> cool Activate_Cool True </setting>)
(<setting> cool Bridge_Cool_(Celcius): 1.0 </setting>)
(<setting> cool Orbit False </setting>)
(<setting> cool Slow_Down True </setting>)
(<setting> cool Maximum_Cool_(Celcius): 1.0 </setting>)
(<setting> cool Minimum_Layer_Time_(seconds): 5.0 </setting>)
(<setting> cool Minimum_Orbital_Radius_(millimeters): 10.0 </setting>)
(<setting> cool Name_of_Cool_End_File: cool_end.gcode </setting>)
(<setting> cool Name_of_Cool_Start_File: cool_start.gcode </setting>)
(<setting> cool Orbital_Outset_(millimeters): 2.0 </setting>)
(<setting> cool Turn_Fan_On_at_Beginning True </setting>)
(<setting> cool Turn_Fan_Off_at_Ending True </setting>)
(<setting> dimension Activate_Dimension True </setting>)
(<setting> dimension Absolute_Extrusion_Distance True </setting>)
(<setting> dimension Relative_Extrusion_Distance False </setting>)
(<setting> dimension Extruder_Retraction_Speed_(mm/s): 20.0 </setting>)
(<setting> dimension Filament_Diameter_(mm): 1.75 </setting>)
(<setting> dimension Filament_Packing_Density_(ratio): 0.85 </setting>)
(<setting> dimension Maximum_E_Value_before_Reset_(float): 91234.0 </setting>)
(<setting> dimension Minimum_Travel_for_Retraction_(millimeters): 1.0 </setting>)
(<setting> dimension Retract_Within_Island False </setting>)
(<setting> dimension Retraction_Distance_(millimeters): 1.0 </setting>)
(<setting> dimension Restart_Extra_Distance_(millimeters): 0.0 </setting>)
(<setting> export Activate_Export True </setting>)
(<setting> export Add_Descriptive_Extension False </setting>)
(<setting> export Add_Export_Suffix False </setting>)
(<setting> export Add_Profile_Extension False </setting>)
(<setting> export Add_Timestamp_Extension False </setting>)
(<setting> export Also_Send_Output_To:  </setting>)
(<setting> export Analyze_Gcode True </setting>)
(<setting> export Do_Not_Delete_Comments True </setting>)
(<setting> export Delete_Crafting_Comments False </setting>)
(<setting> export Delete_All_Comments False </setting>)
(<setting> export Do_Not_Change_Output True </setting>)
(<setting> export binary_16_byte False </setting>)
(<setting> export gcode_step False </setting>)
(<setting> export gcode_time_segment False </setting>)
(<setting> export gcode_small False </setting>)
(<setting> export File_Extension: gcode </setting>)
(<setting> export Name_of_Replace_File: replace.csv </setting>)
(<setting> export Save_Penultimate_Gcode False </setting>)
(<setting> fill Activate_Fill True </setting>)
(<setting> fill Diaphragm_Period_(layers): 100 </setting>)
(<setting> fill Diaphragm_Thickness_(layers): 0 </setting>)
(<setting> fill Extra_Shells_on_Alternating_Solid_Layer_(layers): 1 </setting>)
(<setting> fill Extra_Shells_on_Base_(layers): 1 </setting>)
(<setting> fill Extra_Shells_on_Sparse_Layer_(layers): 1 </setting>)
(<setting> fill Grid_Circle_Separation_over_Perimeter_Width_(ratio): 0.2 </setting>)
(<setting> fill Grid_Extra_Overlap_(ratio): 0.1 </setting>)
(<setting> fill Grid_Junction_Separation_Band_Height_(layers): 10 </setting>)
(<setting> fill Grid_Junction_Separation_over_Octogon_Radius_At_End_(ratio): 0.0 </setting>)
(<setting> fill Grid_Junction_Separation_over_Octogon_Radius_At_Middle_(ratio): 0.0 </setting>)
(<setting> fill Infill_Begin_Rotation_(degrees): 90.0 </setting>)
(<setting> fill Infill_Begin_Rotation_Repeat_(layers): 1 </setting>)
(<setting> fill Infill_Odd_Layer_Extra_Rotation_(degrees): 90.0 </setting>)
(<setting> fill Grid_Circular False </setting>)
(<setting> fill Grid_Hexagonal False </setting>)
(<setting> fill Grid_Rectangular True </setting>)
(<setting> fill Line False </setting>)
(<setting> fill Infill_Perimeter_Overlap_(ratio): 0.3 </setting>)
(<setting> fill Infill_Solidity_(ratio): 0.2 </setting>)
(<setting> fill Sharpest_Angle_(degrees): 60.0 </setting>)
(<setting> fill Solid_Surface_Thickness_(layers): 3 </setting>)
(<setting> fill Lower_Left True </setting>)
(<setting> fill Nearest False </setting>)
(<setting> fill Surrounding_Angle_(degrees): 60.0 </setting>)
(<setting> fill Infill_>_Loops_>_Perimeter False </setting>)
(<setting> fill Infill_>_Perimeter_>_Loops False </setting>)
(<setting> fill Loops_>_Infill_>_Perimeter False </setting>)
(<setting> fill Loops_>_Perimeter_>_Infill True </setting>)
(<setting> fill Perimeter_>_Infill_>_Loops False </setting>)
(<setting> fill Perimeter_>_Loops_>_Infill False </setting>)
(<setting> home Activate_Home True </setting>)
(<setting> home Name_of_Home_File: home.gcode </setting>)
(<setting> jitter Activate_Jitter True </setting>)
(<setting> jitter Jitter_Over_Perimeter_Width_(ratio): 2.0 </setting>)
(<setting> raft Activate_Raft True </setting>)
(<setting> raft Add_Raft,_Elevate_Nozzle,_Orbit: True </setting>)
(<setting> raft Base_Feed_Rate_Multiplier_(ratio): 0.75 </setting>)
(<setting> raft Base_Flow_Rate_Multiplier_(ratio): 0.6 </setting>)
(<setting> raft Base_Infill_Density_(ratio): 0.3 </setting>)
(<setting> raft Base_Layer_Thickness_over_Layer_Thickness: 2.2 </setting>)
(<setting> raft Base_Layers_(integer): 1 </setting>)
(<setting> raft Base_Nozzle_Lift_over_Base_Layer_Thickness_(ratio): 0.3 </setting>)
(<setting> raft Initial_Circling: False </setting>)
(<setting> raft Infill_Overhang_over_Extrusion_Width_(ratio): 0.1 </setting>)
(<setting> raft Interface_Feed_Rate_Multiplier_(ratio): 1.5 </setting>)
(<setting> raft Interface_Flow_Rate_Multiplier_(ratio): 0.7 </setting>)
(<setting> raft Interface_Infill_Density_(ratio): 0.4 </setting>)
(<setting> raft Interface_Layer_Thickness_over_Layer_Thickness: 1.8 </setting>)
(<setting> raft Interface_Layers_(integer): 2 </setting>)
(<setting> raft Interface_Nozzle_Lift_over_Interface_Layer_Thickness_(ratio): 0.3 </setting>)
(<setting> raft Name_of_Support_End_File: support_end.gcode </setting>)
(<setting> raft Name_of_Support_Start_File: support_start.gcode </setting>)
(<setting> raft Operating_Nozzle_Lift_over_Layer_Thickness_(ratio): 0.0 </setting>)
(<setting> raft Raft_Additional_Margin_over_Length_(%): 2.5 </setting>)
(<setting> raft Raft_Margin_(mm): 2.5 </setting>)
(<setting> raft Support_Cross_Hatch False </setting>)
(<setting> raft Support_Flow_Rate_over_Operating_Flow_Rate_(ratio): 0.7 </setting>)
(<setting> raft Support_Gap_over_Perimeter_Extrusion_Width_(ratio): 0.005 </setting>)
(<setting> raft None False </setting>)
(<setting> raft Empty_Layers_Only False </setting>)
(<setting> raft Everywhere True </setting>)
(<setting> raft Exterior_Only False </setting>)
(<setting> raft Support_Minimum_Angle_(degrees): 45.0 </setting>)
(<setting> speed Activate_Speed True </setting>)
(<setting> speed Add_Flow_Rate: True </setting>)
(<setting> speed Bridge_Feed_Rate_Multiplier_(ratio): 1.0 </setting>)
(<setting> speed Bridge_Flow_Rate_Multiplier_(ratio): 1.0 </setting>)
(<setting> speed Duty_Cyle_at_Beginning_(portion): 1.0 </setting>)
(<setting> speed Duty_Cyle_at_Ending_(portion): 0.0 </setting>)
(<setting> speed Feed_Rate_(mm/s): 80.0 </setting>)
(<setting> speed Flow_Rate_Setting_(float): 80.0 </setting>)
(<setting> speed Object_First_Layer_Feed_Rate_Infill_Multiplier_(ratio): 0.9 </setting>)
(<setting> speed Object_First_Layer_Feed_Rate_Perimeter_Multiplier_(ratio): 0.9 </setting>)
(<setting> speed Object_First_Layer_Flow_Rate_Infill_Multiplier_(ratio): 0.8 </setting>)
(<setting> speed Object_First_Layer_Flow_Rate_Perimeter_Multiplier_(ratio): 0.9 </setting>)
(<setting> speed Orbital_Feed_Rate_over_Operating_Feed_Rate_(ratio): 0.0 </setting>)
(<setting> speed Maximum_Z_Feed_Rate_(mm/s): 999.0 </setting>)
(<setting> speed Perimeter_Feed_Rate_Multiplier_(ratio): 0.5 </setting>)
(<setting> speed Perimeter_Flow_Rate_Multiplier_(ratio): 0.5 </setting>)
(<setting> speed Travel_Feed_Rate_(mm/s): 70.0 </setting>)
(</settings>)
(<timeStampPreface> 20141105_093628 </timeStampPreface>)
(<procedureName> carve </procedureName>)
(<procedureName> preface </procedureName>)
(<procedureName> inset </procedureName>)
(<procedureName> fill </procedureName>)
(<procedureName> speed </procedureName>)
(<procedureName> raft </procedureName>)
(<procedureName> jitter </procedureName>)
(<procedureName> comb </procedureName>)
(<procedureName> cool </procedureName>)
(<procedureName> dimension </procedureName>)
(<procedureName> alteration </procedureName>)
(<procedureName> export </procedureName>)
(</extruderInitialization>)
(<crafting>)
;M113 S1.0
;M108 R48.0
(<raftPerimeter>)
(<raftPoint> X-10.882 Y-18.541 </raftPoint>)
(<raftPoint> X-0.383 Y-18.362 </raftPoint>)
(<raftPoint> X-0.106 Y-18.54 </raftPoint>)
(<raftPoint> X5.485 Y-18.54 </raftPoint>)
(<raftPoint> X9.085 Y-16.74 </raftPoint>)
(<raftPoint> X10.949 Y-16.74 </raftPoint>)
(<raftPoint> X14.745 Y-12.944 </raftPoint>)
(<raftPoint> X15.502 Y-5.546 </raftPoint>)
(<raftPoint> X18.201 Y-2.301 </raftPoint>)
(<raftPoint> X19.1 Y-2.081 </raftPoint>)
(<raftPoint> X19.029 Y2.078 </raftPoint>)
(<raftPoint> X18.202 Y2.299 </raftPoint>)
(<raftPoint> X15.433 Y5.557 </raftPoint>)
(<raftPoint> X14.584 Y10.813 </raftPoint>)
(<raftPoint> X14.774 Y12.915 </raftPoint>)
(<raftPoint> X12.813 Y14.876 </raftPoint>)
(<raftPoint> X9.085 Y16.74 </raftPoint>)
(<raftPoint> X5.485 Y16.74 </raftPoint>)
(<raftPoint> X1.885 Y18.54 </raftPoint>)
(<raftPoint> X-7.285 Y18.54 </raftPoint>)
(<raftPoint> X-10.885 Y16.74 </raftPoint>)
(<raftPoint> X-14.534 Y16.74 </raftPoint>)
(<raftPoint> X-19.056 Y12.837 </raftPoint>)
(<raftPoint> X-20.176 Y11.058 </raftPoint>)
(<raftPoint> X-19.858 Y9.001 </raftPoint>)
(<raftPoint> X-20.4 Y5.571 </raftPoint>)
(<raftPoint> X-24.0 Y1.951 </raftPoint>)
(<raftPoint> X-24.067 Y-1.946 </raftPoint>)
(<raftPoint> X-20.465 Y-5.568 </raftPoint>)
(<raftPoint> X-19.745 Y-10.787 </raftPoint>)
(<raftPoint> X-20.193 Y-12.896 </raftPoint>)
(<raftPoint> X-18.213 Y-14.876 </raftPoint>)
(</raftPerimeter>)
(<raftPerimeter>)
(<raftPoint> X-18.676 Y-7.051 </raftPoint>)
(<raftPoint> X-19.71 Y-3.534 </raftPoint>)
(<raftPoint> X-19.995 Y-0.018 </raftPoint>)
(<raftPoint> X-19.035 Y5.241 </raftPoint>)
(<raftPoint> X-17.697 Y6.82 </raftPoint>)
(<raftPoint> X-15.904 Y10.407 </raftPoint>)
(<raftPoint> X-12.387 Y13.924 </raftPoint>)
(<raftPoint> X-5.315 Y17.46 </raftPoint>)
(<raftPoint> X-0.085 Y17.46 </raftPoint>)
(<raftPoint> X6.98 Y13.927 </raftPoint>)
(<raftPoint> X13.393 Y7.006 </raftPoint>)
(<raftPoint> X14.044 Y5.33 </raftPoint>)
(<raftPoint> X14.232 Y-5.349 </raftPoint>)
(<raftPoint> X13.717 Y-7.019 </raftPoint>)
(<raftPoint> X12.281 Y-8.637 </raftPoint>)
(<raftPoint> X11.643 Y-10.609 </raftPoint>)
(<raftPoint> X8.22 Y-14.107 </raftPoint>)
(<raftPoint> X1.713 Y-17.46 </raftPoint>)
(<raftPoint> X-0.106 Y-17.46 </raftPoint>)
(<raftPoint> X-0.382 Y-17.638 </raftPoint>)
(<raftPoint> X-8.848 Y-17.463 </raftPoint>)
(<raftPoint> X-12.38 Y-13.931 </raftPoint>)
(<raftPoint> X-15.16 Y-12.351 </raftPoint>)
(<raftPoint> X-15.891 Y-10.42 </raftPoint>)
(<raftPoint> X-17.716 Y-8.595 </raftPoint>)
(</raftPerimeter>)
(<raftPerimeter>)
(<raftPoint> X-5.76 Y-5.306 </raftPoint>)
(<raftPoint> X-5.76 Y-5.94 </raftPoint>)
(<raftPoint> X0.36 Y-5.94 </raftPoint>)
(<raftPoint> X0.36 Y-5.335 </raftPoint>)
(<raftPoint> X3.96 Y-0.295 </raftPoint>)
(<raftPoint> X3.96 Y0.273 </raftPoint>)
(<raftPoint> X2.16 Y3.513 </raftPoint>)
(<raftPoint> X2.16 Y4.14 </raftPoint>)
(<raftPoint> X-7.488 Y4.14 </raftPoint>)
(<raftPoint> X-8.432 Y-0.047 </raftPoint>)
(</raftPerimeter>)
(<raftPerimeter>)
(<raftPoint> X-10.882 Y-18.541 </raftPoint>)
(<raftPoint> X-0.383 Y-18.362 </raftPoint>)
(<raftPoint> X-0.106 Y-18.54 </raftPoint>)
(<raftPoint> X5.485 Y-18.54 </raftPoint>)
(<raftPoint> X9.085 Y-16.74 </raftPoint>)
(<raftPoint> X10.949 Y-16.74 </raftPoint>)
(<raftPoint> X14.745 Y-12.944 </raftPoint>)
(<raftPoint> X15.502 Y-5.546 </raftPoint>)
(<raftPoint> X18.201 Y-2.301 </raftPoint>)
(<raftPoint> X19.1 Y-2.081 </raftPoint>)
(<raftPoint> X19.029 Y2.078 </raftPoint>)
(<raftPoint> X18.202 Y2.299 </raftPoint>)
(<raftPoint> X15.433 Y5.557 </raftPoint>)
(<raftPoint> X14.584 Y10.813 </raftPoint>)
(<raftPoint> X14.774 Y12.915 </raftPoint>)
(<raftPoint> X12.813 Y14.876 </raftPoint>)
(<raftPoint> X9.085 Y16.74 </raftPoint>)
(<raftPoint> X5.485 Y16.74 </raftPoint>)
(<raftPoint> X1.885 Y18.54 </raftPoint>)
(<raftPoint> X-7.285 Y18.54 </raftPoint>)
(<raftPoint> X-10.885 Y16.74 </raftPoint>)
(<raftPoint> X-14.534 Y16.74 </raftPoint>)
(<raftPoint> X-19.056 Y12.837 </raftPoint>)
(<raftPoint> X-20.176 Y11.058 </raftPoint>)
(<raftPoint> X-19.858 Y9.001 </raftPoint>)
(<raftPoint> X-20.4 Y5.571 </raftPoint>)
(<raftPoint> X-24.0 Y1.951 </raftPoint>)
(<raftPoint> X-24.067 Y-1.946 </raftPoint>)
(<raftPoint> X-20.465 Y-5.568 </raftPoint>)
(<raftPoint> X-19.745 Y-10.787 </raftPoint>)
(<raftPoint> X-20.193 Y-12.896 </raftPoint>)
(<raftPoint> X-18.213 Y-14.876 </raftPoint>)
(</raftPerimeter>)
(<raftPerimeter>)
(<raftPoint> X-18.676 Y-7.051 </raftPoint>)
(<raftPoint> X-19.71 Y-3.534 </raftPoint>)
(<raftPoint> X-19.995 Y-0.018 </raftPoint>)
(<raftPoint> X-19.035 Y5.241 </raftPoint>)
(<raftPoint> X-17.697 Y6.82 </raftPoint>)
(<raftPoint> X-15.904 Y10.407 </raftPoint>)
(<raftPoint> X-12.387 Y13.924 </raftPoint>)
(<raftPoint> X-5.315 Y17.46 </raftPoint>)
(<raftPoint> X-0.085 Y17.46 </raftPoint>)
(<raftPoint> X6.98 Y13.927 </raftPoint>)
(<raftPoint> X13.393 Y7.006 </raftPoint>)
(<raftPoint> X14.044 Y5.33 </raftPoint>)
(<raftPoint> X14.232 Y-5.349 </raftPoint>)
(<raftPoint> X13.717 Y-7.019 </raftPoint>)
(<raftPoint> X12.281 Y-8.637 </raftPoint>)
(<raftPoint> X11.643 Y-10.609 </raftPoint>)
(<raftPoint> X8.22 Y-14.107 </raftPoint>)
(<raftPoint> X1.713 Y-17.46 </raftPoint>)
(<raftPoint> X-0.106 Y-17.46 </raftPoint>)
(<raftPoint> X-0.382 Y-17.638 </raftPoint>)
(<raftPoint> X-8.848 Y-17.463 </raftPoint>)
(<raftPoint> X-12.38 Y-13.931 </raftPoint>)
(<raftPoint> X-15.16 Y-12.351 </raftPoint>)
(<raftPoint> X-15.891 Y-10.42 </raftPoint>)
(<raftPoint> X-17.716 Y-8.595 </raftPoint>)
(</raftPerimeter>)
(<raftPerimeter>)
(<raftPoint> X-5.76 Y-5.306 </raftPoint>)
(<raftPoint> X-5.76 Y-5.94 </raftPoint>)
(<raftPoint> X0.36 Y-5.94 </raftPoint>)
(<raftPoint> X0.36 Y-5.335 </raftPoint>)
(<raftPoint> X3.96 Y-0.295 </raftPoint>)
(<raftPoint> X3.96 Y0.273 </raftPoint>)
(<raftPoint> X2.16 Y3.513 </raftPoint>)
(<raftPoint> X2.16 Y4.14 </raftPoint>)
(<raftPoint> X-7.488 Y4.14 </raftPoint>)
(<raftPoint> X-8.432 Y-0.047 </raftPoint>)
(</raftPerimeter>)
(<raftPerimeter>)
(<raftPoint> X-10.882 Y-18.541 </raftPoint>)
(<raftPoint> X-0.383 Y-18.362 </raftPoint>)
(<raftPoint> X-0.106 Y-18.54 </raftPoint>)
(<raftPoint> X5.485 Y-18.54 </raftPoint>)
(<raftPoint> X9.085 Y-16.74 </raftPoint>)
(<raftPoint> X10.949 Y-16.74 </raftPoint>)
(<raftPoint> X14.745 Y-12.944 </raftPoint>)
(<raftPoint> X15.502 Y-5.546 </raftPoint>)
(<raftPoint> X18.201 Y-2.301 </raftPoint>)
(<raftPoint> X19.1 Y-2.081 </raftPoint>)
(<raftPoint> X19.029 Y2.078 </raftPoint>)
(<raftPoint> X18.202 Y2.299 </raftPoint>)
(<raftPoint> X15.433 Y5.557 </raftPoint>)
(<raftPoint> X14.584 Y10.813 </raftPoint>)
(<raftPoint> X14.774 Y12.915 </raftPoint>)
(<raftPoint> X12.813 Y14.876 </raftPoint>)
(<raftPoint> X9.085 Y16.74 </raftPoint>)
(<raftPoint> X5.485 Y16.74 </raftPoint>)
(<raftPoint> X1.885 Y18.54 </raftPoint>)
(<raftPoint> X-7.285 Y18.54 </raftPoint>)
(<raftPoint> X-10.885 Y16.74 </raftPoint>)
(<raftPoint> X-14.534 Y16.74 </raftPoint>)
(<raftPoint> X-19.056 Y12.837 </raftPoint>)
(<raftPoint> X-20.176 Y11.058 </raftPoint>)
(<raftPoint> X-19.858 Y9.001 </raftPoint>)
(<raftPoint> X-20.4 Y5.571 </raftPoint>)
(<raftPoint> X-24.0 Y1.951 </raftPoint>)
(<raftPoint> X-24.067 Y-1.946 </raftPoint>)
(<raftPoint> X-20.465 Y-5.568 </raftPoint>)
(<raftPoint> X-19.745 Y-10.787 </raftPoint>)
(<raftPoint> X-20.193 Y-12.896 </raftPoint>)
(<raftPoint> X-18.213 Y-14.876 </raftPoint>)
(</raftPerimeter>)
(<raftPerimeter>)
(<raftPoint> X-18.676 Y-7.051 </raftPoint>)
(<raftPoint> X-19.71 Y-3.534 </raftPoint>)
(<raftPoint> X-19.995 Y-0.018 </raftPoint>)
(<raftPoint> X-19.035 Y5.241 </raftPoint>)
(<raftPoint> X-17.697 Y6.82 </raftPoint>)
(<raftPoint> X-15.904 Y10.407 </raftPoint>)
(<raftPoint> X-12.387 Y13.924 </raftPoint>)
(<raftPoint> X-5.315 Y17.46 </raftPoint>)
(<raftPoint> X-0.085 Y17.46 </raftPoint>)
(<raftPoint> X6.98 Y13.927 </raftPoint>)
(<raftPoint> X13.393 Y7.006 </raftPoint>)
(<raftPoint> X14.044 Y5.33 </raftPoint>)
(<raftPoint> X14.232 Y-5.349 </raftPoint>)
(<raftPoint> X13.717 Y-7.019 </raftPoint>)
(<raftPoint> X12.281 Y-8.637 </raftPoint>)
(<raftPoint> X11.643 Y-10.609 </raftPoint>)
M73 P1 (display progress)
(<raftPoint> X8.22 Y-14.107 </raftPoint>)
(<raftPoint> X1.713 Y-17.46 </raftPoint>)
(<raftPoint> X-0.106 Y-17.46 </raftPoint>)
(<raftPoint> X-0.382 Y-17.638 </raftPoint>)
(<raftPoint> X-8.848 Y-17.463 </raftPoint>)
(<raftPoint> X-12.38 Y-13.931 </raftPoint>)
(<raftPoint> X-15.16 Y-12.351 </raftPoint>)
(<raftPoint> X-15.891 Y-10.42 </raftPoint>)
(<raftPoint> X-17.716 Y-8.595 </raftPoint>)
(</raftPerimeter>)
(<raftPerimeter>)
(<raftPoint> X-5.76 Y-5.306 </raftPoint>)
(<raftPoint> X-5.76 Y-5.94 </raftPoint>)
(<raftPoint> X0.36 Y-5.94 </raftPoint>)
(<raftPoint> X0.36 Y-5.335 </raftPoint>)
(<raftPoint> X3.96 Y-0.295 </raftPoint>)
(<raftPoint> X3.96 Y0.273 </raftPoint>)
(<raftPoint> X2.16 Y3.513 </raftPoint>)
(<raftPoint> X2.16 Y4.14 </raftPoint>)
(<raftPoint> X-7.488 Y4.14 </raftPoint>)
(<raftPoint> X-8.432 Y-0.047 </raftPoint>)
(</raftPerimeter>)
(<raftPerimeter>)
(<raftPoint> X-10.882 Y-18.541 </raftPoint>)
(<raftPoint> X-0.383 Y-18.362 </raftPoint>)
(<raftPoint> X-0.106 Y-18.54 </raftPoint>)
(<raftPoint> X5.485 Y-18.54 </raftPoint>)
(<raftPoint> X9.085 Y-16.74 </raftPoint>)
(<raftPoint> X10.949 Y-16.74 </raftPoint>)
(<raftPoint> X14.745 Y-12.944 </raftPoint>)
(<raftPoint> X15.502 Y-5.546 </raftPoint>)
(<raftPoint> X18.201 Y-2.301 </raftPoint>)
(<raftPoint> X19.1 Y-2.081 </raftPoint>)
(<raftPoint> X19.029 Y2.078 </raftPoint>)
(<raftPoint> X18.202 Y2.299 </raftPoint>)
(<raftPoint> X15.433 Y5.557 </raftPoint>)
(<raftPoint> X14.584 Y10.813 </raftPoint>)
(<raftPoint> X14.774 Y12.915 </raftPoint>)
(<raftPoint> X12.813 Y14.876 </raftPoint>)
(<raftPoint> X9.085 Y16.74 </raftPoint>)
(<raftPoint> X5.485 Y16.74 </raftPoint>)
(<raftPoint> X1.885 Y18.54 </raftPoint>)
(<raftPoint> X-7.285 Y18.54 </raftPoint>)
(<raftPoint> X-10.885 Y16.74 </raftPoint>)
(<raftPoint> X-14.534 Y16.74 </raftPoint>)
(<raftPoint> X-19.056 Y12.837 </raftPoint>)
(<raftPoint> X-20.176 Y11.058 </raftPoint>)
(<raftPoint> X-19.858 Y9.001 </raftPoint>)
(<raftPoint> X-20.4 Y5.571 </raftPoint>)
(<raftPoint> X-24.0 Y1.951 </raftPoint>)
(<raftPoint> X-24.067 Y-1.946 </raftPoint>)
(<raftPoint> X-20.465 Y-5.568 </raftPoint>)
(<raftPoint> X-19.745 Y-10.787 </raftPoint>)
(<raftPoint> X-20.193 Y-12.896 </raftPoint>)
(<raftPoint> X-18.213 Y-14.876 </raftPoint>)
(</raftPerimeter>)
(<raftPerimeter>)
(<raftPoint> X-18.676 Y-7.051 </raftPoint>)
(<raftPoint> X-19.71 Y-3.534 </raftPoint>)
(<raftPoint> X-19.995 Y-0.018 </raftPoint>)
(<raftPoint> X-19.035 Y5.241 </raftPoint>)
(<raftPoint> X-17.697 Y6.82 </raftPoint>)
(<raftPoint> X-15.904 Y10.407 </raftPoint>)
(<raftPoint> X-12.387 Y13.924 </raftPoint>)
(<raftPoint> X-5.315 Y17.46 </raftPoint>)
(<raftPoint> X-0.085 Y17.46 </raftPoint>)
(<raftPoint> X6.98 Y13.927 </raftPoint>)
(<raftPoint> X13.393 Y7.006 </raftPoint>)
(<raftPoint> X14.044 Y5.33 </raftPoint>)
(<raftPoint> X14.232 Y-5.349 </raftPoint>)
(<raftPoint> X13.717 Y-7.019 </raftPoint>)
(<raftPoint> X12.281 Y-8.637 </raftPoint>)
(<raftPoint> X11.643 Y-10.609 </raftPoint>)
(<raftPoint> X8.22 Y-14.107 </raftPoint>)
(<raftPoint> X1.713 Y-17.46 </raftPoint>)
(<raftPoint> X-0.106 Y-17.46 </raftPoint>)
(<raftPoint> X-0.382 Y-17.638 </raftPoint>)
(<raftPoint> X-8.848 Y-17.463 </raftPoint>)
(<raftPoint> X-12.38 Y-13.931 </raftPoint>)
(<raftPoint> X-15.16 Y-12.351 </raftPoint>)
(<raftPoint> X-15.891 Y-10.42 </raftPoint>)
(<raftPoint> X-17.716 Y-8.595 </raftPoint>)
(</raftPerimeter>)
(<raftPerimeter>)
(<raftPoint> X-5.76 Y-5.306 </raftPoint>)
(<raftPoint> X-5.76 Y-5.94 </raftPoint>)
(<raftPoint> X0.36 Y-5.94 </raftPoint>)
(<raftPoint> X0.36 Y-5.335 </raftPoint>)
(<raftPoint> X3.96 Y-0.295 </raftPoint>)
(<raftPoint> X3.96 Y0.273 </raftPoint>)
(<raftPoint> X2.16 Y3.513 </raftPoint>)
(<raftPoint> X2.16 Y4.14 </raftPoint>)
(<raftPoint> X-7.488 Y4.14 </raftPoint>)
(<raftPoint> X-8.432 Y-0.047 </raftPoint>)
(</raftPerimeter>)
(<raftPerimeter>)
(<raftPoint> X-10.882 Y-18.541 </raftPoint>)
(<raftPoint> X-0.383 Y-18.362 </raftPoint>)
(<raftPoint> X-0.106 Y-18.54 </raftPoint>)
(<raftPoint> X5.485 Y-18.54 </raftPoint>)
(<raftPoint> X9.085 Y-16.74 </raftPoint>)
(<raftPoint> X10.949 Y-16.74 </raftPoint>)
(<raftPoint> X14.745 Y-12.944 </raftPoint>)
(<raftPoint> X15.502 Y-5.546 </raftPoint>)
(<raftPoint> X18.201 Y-2.301 </raftPoint>)
(<raftPoint> X19.1 Y-2.081 </raftPoint>)
(<raftPoint> X19.029 Y2.078 </raftPoint>)
(<raftPoint> X18.202 Y2.299 </raftPoint>)
(<raftPoint> X15.433 Y5.557 </raftPoint>)
(<raftPoint> X14.584 Y10.813 </raftPoint>)
(<raftPoint> X14.774 Y12.915 </raftPoint>)
(<raftPoint> X12.813 Y14.876 </raftPoint>)
(<raftPoint> X9.085 Y16.74 </raftPoint>)
(<raftPoint> X5.485 Y16.74 </raftPoint>)
(<raftPoint> X1.885 Y18.54 </raftPoint>)
(<raftPoint> X-7.285 Y18.54 </raftPoint>)
(<raftPoint> X-10.885 Y16.74 </raftPoint>)
(<raftPoint> X-14.534 Y16.74 </raftPoint>)
(<raftPoint> X-19.056 Y12.837 </raftPoint>)
(<raftPoint> X-20.176 Y11.058 </raftPoint>)
(<raftPoint> X-19.858 Y9.001 </raftPoint>)
(<raftPoint> X-20.4 Y5.571 </raftPoint>)
(<raftPoint> X-24.0 Y1.951 </raftPoint>)
(<raftPoint> X-24.067 Y-1.946 </raftPoint>)
(<raftPoint> X-20.465 Y-5.568 </raftPoint>)
(<raftPoint> X-19.745 Y-10.787 </raftPoint>)
(<raftPoint> X-20.193 Y-12.896 </raftPoint>)
(<raftPoint> X-18.213 Y-14.876 </raftPoint>)
(</raftPerimeter>)
(<raftPerimeter>)
(<raftPoint> X-18.676 Y-7.051 </raftPoint>)
(<raftPoint> X-19.71 Y-3.534 </raftPoint>)
(<raftPoint> X-19.995 Y-0.018 </raftPoint>)
(<raftPoint> X-19.035 Y5.241 </raftPoint>)
(<raftPoint> X-17.697 Y6.82 </raftPoint>)
(<raftPoint> X-15.904 Y10.407 </raftPoint>)
(<raftPoint> X-12.387 Y13.924 </raftPoint>)
(<raftPoint> X-5.315 Y17.46 </raftPoint>)
(<raftPoint> X-0.085 Y17.46 </raftPoint>)
(<raftPoint> X6.98 Y13.927 </raftPoint>)
(<raftPoint> X13.393 Y7.006 </raftPoint>)
(<raftPoint> X14.044 Y5.33 </raftPoint>)
(<raftPoint> X14.232 Y-5.349 </raftPoint>)
(<raftPoint> X13.717 Y-7.019 </raftPoint>)
(<raftPoint> X12.281 Y-8.637 </raftPoint>)
(<raftPoint> X11.643 Y-10.609 </raftPoint>)
(<raftPoint> X8.22 Y-14.107 </raftPoint>)
(<raftPoint> X1.713 Y-17.46 </raftPoint>)
(<raftPoint> X-0.106 Y-17.46 </raftPoint>)
(<raftPoint> X-0.382 Y-17.638 </raftPoint>)
(<raftPoint> X-8.848 Y-17.463 </raftPoint>)
(<raftPoint> X-12.38 Y-13.931 </raftPoint>)
(<raftPoint> X-15.16 Y-12.351 </raftPoint>)
(<raftPoint> X-15.891 Y-10.42 </raftPoint>)
(<raftPoint> X-17.716 Y-8.595 </raftPoint>)
(</raftPerimeter>)
(<raftPerimeter>)
(<raftPoint> X-5.76 Y-5.306 </raftPoint>)
(<raftPoint> X-5.76 Y-5.94 </raftPoint>)
(<raftPoint> X0.36 Y-5.94 </raftPoint>)
(<raftPoint> X0.36 Y-5.335 </raftPoint>)
(<raftPoint> X3.96 Y-0.295 </raftPoint>)
(<raftPoint> X3.96 Y0.273 </raftPoint>)
(<raftPoint> X2.16 Y3.513 </raftPoint>)
(<raftPoint> X2.16 Y4.14 </raftPoint>)
(<raftPoint> X-7.488 Y4.14 </raftPoint>)
(<raftPoint> X-8.432 Y-0.047 </raftPoint>)
(</raftPerimeter>)
(<raftPerimeter>)
(<raftPoint> X-10.882 Y-18.541 </raftPoint>)
(<raftPoint> X-0.383 Y-18.362 </raftPoint>)
(<raftPoint> X-0.106 Y-18.54 </raftPoint>)
(<raftPoint> X5.485 Y-18.54 </raftPoint>)
(<raftPoint> X9.085 Y-16.74 </raftPoint>)
(<raftPoint> X10.949 Y-16.74 </raftPoint>)
(<raftPoint> X14.745 Y-12.944 </raftPoint>)
(<raftPoint> X15.502 Y-5.546 </raftPoint>)
(<raftPoint> X18.201 Y-2.301 </raftPoint>)
(<raftPoint> X19.1 Y-2.081 </raftPoint>)
(<raftPoint> X19.029 Y2.078 </raftPoint>)
(<raftPoint> X18.202 Y2.299 </raftPoint>)
(<raftPoint> X15.433 Y5.557 </raftPoint>)
(<raftPoint> X14.584 Y10.813 </raftPoint>)
(<raftPoint> X14.774 Y12.915 </raftPoint>)
(<raftPoint> X12.813 Y14.876 </raftPoint>)
(<raftPoint> X9.085 Y16.74 </raftPoint>)
(<raftPoint> X5.485 Y16.74 </raftPoint>)
(<raftPoint> X1.885 Y18.54 </raftPoint>)
(<raftPoint> X-7.285 Y18.54 </raftPoint>)
(<raftPoint> X-10.885 Y16.74 </raftPoint>)
(<raftPoint> X-14.534 Y16.74 </raftPoint>)
(<raftPoint> X-19.056 Y12.837 </raftPoint>)
(<raftPoint> X-20.176 Y11.058 </raftPoint>)
(<raftPoint> X-19.858 Y9.001 </raftPoint>)
(<raftPoint> X-20.4 Y5.571 </raftPoint>)
(<raftPoint> X-24.0 Y1.951 </raftPoint>)
(<raftPoint> X-24.067 Y-1.946 </raftPoint>)
(<raftPoint> X-20.465 Y-5.568 </raftPoint>)
(<raftPoint> X-19.745 Y-10.787 </raftPoint>)
(<raftPoint> X-20.193 Y-12.896 </raftPoint>)
(<raftPoint> X-18.213 Y-14.876 </raftPoint>)
(</raftPerimeter>)
(<raftPerimeter>)
(<raftPoint> X-18.676 Y-7.051 </raftPoint>)
(<raftPoint> X-19.71 Y-3.534 </raftPoint>)
(<raftPoint> X-19.995 Y-0.018 </raftPoint>)
(<raftPoint> X-19.035 Y5.241 </raftPoint>)
(<raftPoint> X-17.697 Y6.82 </raftPoint>)
(<raftPoint> X-15.904 Y10.407 </raftPoint>)
(<raftPoint> X-12.387 Y13.924 </raftPoint>)
(<raftPoint> X-5.315 Y17.46 </raftPoint>)
(<raftPoint> X-0.085 Y17.46 </raftPoint>)
(<raftPoint> X6.98 Y13.927 </raftPoint>)
(<raftPoint> X13.393 Y7.006 </raftPoint>)
(<raftPoint> X14.044 Y5.33 </raftPoint>)
(<raftPoint> X14.232 Y-5.349 </raftPoint>)
(<raftPoint> X13.717 Y-7.019 </raftPoint>)
(<raftPoint> X12.281 Y-8.637 </raftPoint>)
(<raftPoint> X11.643 Y-10.609 </raftPoint>)
(<raftPoint> X8.22 Y-14.107 </raftPoint>)
(<raftPoint> X1.713 Y-17.46 </raftPoint>)
(<raftPoint> X-0.106 Y-17.46 </raftPoint>)
(<raftPoint> X-0.382 Y-17.638 </raftPoint>)
(<raftPoint> X-8.848 Y-17.463 </raftPoint>)
(<raftPoint> X-12.38 Y-13.931 </raftPoint>)
(<raftPoint> X-15.16 Y-12.351 </raftPoint>)
(<raftPoint> X-15.891 Y-10.42 </raftPoint>)
(<raftPoint> X-17.716 Y-8.595 </raftPoint>)
(</raftPerimeter>)
(<raftPerimeter>)
(<raftPoint> X-5.76 Y-5.306 </raftPoint>)
(<raftPoint> X-5.76 Y-5.94 </raftPoint>)
(<raftPoint> X0.36 Y-5.94 </raftPoint>)
(<raftPoint> X0.36 Y-5.335 </raftPoint>)
(<raftPoint> X3.96 Y-0.295 </raftPoint>)
(<raftPoint> X3.96 Y0.273 </raftPoint>)
(<raftPoint> X2.16 Y3.513 </raftPoint>)
(<raftPoint> X2.16 Y4.14 </raftPoint>)
(<raftPoint> X-7.488 Y4.14 </raftPoint>)
(<raftPoint> X-8.432 Y-0.047 </raftPoint>)
(</raftPerimeter>)
(<raftPerimeter>)
(<raftPoint> X-18.213 Y-14.876 </raftPoint>)
(<raftPoint> X-10.885 Y-18.54 </raftPoint>)
(<raftPoint> X5.485 Y-18.54 </raftPoint>)
(<raftPoint> X9.085 Y-16.74 </raftPoint>)
(<raftPoint> X10.949 Y-16.74 </raftPoint>)
(<raftPoint> X16.514 Y-11.176 </raftPoint>)
(<raftPoint> X17.203 Y-9.164 </raftPoint>)
(<raftPoint> X18.348 Y-7.509 </raftPoint>)
(<raftPoint> X19.142 Y-0.0 </raftPoint>)
(<raftPoint> X18.346 Y7.534 </raftPoint>)
(<raftPoint> X16.881 Y9.164 </raftPoint>)
(<raftPoint> X16.535 Y11.154 </raftPoint>)
(<raftPoint> X12.813 Y14.876 </raftPoint>)
(<raftPoint> X9.085 Y16.74 </raftPoint>)
(<raftPoint> X5.485 Y16.74 </raftPoint>)
(<raftPoint> X1.885 Y18.54 </raftPoint>)
(<raftPoint> X-7.285 Y18.54 </raftPoint>)
(<raftPoint> X-10.885 Y16.74 </raftPoint>)
(<raftPoint> X-14.526 Y16.74 </raftPoint>)
(<raftPoint> X-17.085 Y14.7 </raftPoint>)
(<raftPoint> X-20.101 Y13.024 </raftPoint>)
(<raftPoint> X-20.743 Y10.944 </raftPoint>)
(<raftPoint> X-23.754 Y5.686 </raftPoint>)
(<raftPoint> X-24.11 Y-0.007 </raftPoint>)
(<raftPoint> X-23.553 Y-5.4 </raftPoint>)
(<raftPoint> X-23.769 Y-7.447 </raftPoint>)
(<raftPoint> X-21.896 Y-11.193 </raftPoint>)
(</raftPerimeter>)
(<raftPerimeter>)
(<raftPoint> X1.926 Y5.133 </raftPoint>)
(<raftPoint> X3.473 Y3.402 </raftPoint>)
(<raftPoint> X4.228 Y1.695 </raftPoint>)
(<raftPoint> X4.527 Y-0.019 </raftPoint>)
(<raftPoint> X4.409 Y-1.725 </raftPoint>)
(<raftPoint> X3.79 Y-3.435 </raftPoint>)
(<raftPoint> X1.595 Y-6.681 </raftPoint>)
(<raftPoint> X0.05 Y-6.854 </raftPoint>)
(<raftPoint> X-1.928 Y-8.46 </raftPoint>)
(<raftPoint> X-3.447 Y-8.46 </raftPoint>)
(<raftPoint> X-4.931 Y-6.923 </raftPoint>)
(<raftPoint> X-7.584 Y-5.139 </raftPoint>)
(<raftPoint> X-8.76 Y-3.434 </raftPoint>)
(<raftPoint> X-9.377 Y-1.725 </raftPoint>)
(<raftPoint> X-9.496 Y-0.019 </raftPoint>)
(<raftPoint> X-9.197 Y1.695 </raftPoint>)
(<raftPoint> X-8.446 Y3.395 </raftPoint>)
(<raftPoint> X-5.249 Y6.66 </raftPoint>)
(<raftPoint> X-0.12 Y6.66 </raftPoint>)
(</raftPerimeter>)
(<raftPerimeter>)
(<raftPoint> X-18.213 Y-14.876 </raftPoint>)
(<raftPoint> X-10.885 Y-18.54 </raftPoint>)
(<raftPoint> X5.485 Y-18.54 </raftPoint>)
(<raftPoint> X9.085 Y-16.74 </raftPoint>)
(<raftPoint> X10.949 Y-16.74 </raftPoint>)
(<raftPoint> X16.514 Y-11.176 </raftPoint>)
(<raftPoint> X17.203 Y-9.164 </raftPoint>)
(<raftPoint> X18.348 Y-7.509 </raftPoint>)
(<raftPoint> X19.142 Y-0.0 </raftPoint>)
(<raftPoint> X18.346 Y7.534 </raftPoint>)
(<raftPoint> X16.881 Y9.164 </raftPoint>)
(<raftPoint> X16.535 Y11.154 </raftPoint>)
(<raftPoint> X12.813 Y14.876 </raftPoint>)
(<raftPoint> X9.085 Y16.74 </raftPoint>)
(<raftPoint> X5.485 Y16.74 </raftPoint>)
(<raftPoint> X1.885 Y18.54 </raftPoint>)
(<raftPoint> X-7.285 Y18.54 </raftPoint>)
(<raftPoint> X-10.885 Y16.74 </raftPoint>)
(<raftPoint> X-14.526 Y16.74 </raftPoint>)
(<raftPoint> X-17.085 Y14.7 </raftPoint>)
(<raftPoint> X-20.101 Y13.024 </raftPoint>)
(<raftPoint> X-20.743 Y10.944 </raftPoint>)
(<raftPoint> X-23.754 Y5.686 </raftPoint>)
(<raftPoint> X-24.11 Y-0.007 </raftPoint>)
(<raftPoint> X-23.553 Y-5.4 </raftPoint>)
(<raftPoint> X-23.769 Y-7.447 </raftPoint>)
(<raftPoint> X-21.896 Y-11.193 </raftPoint>)
(</raftPerimeter>)
(<raftPerimeter>)
(<raftPoint> X1.926 Y5.133 </raftPoint>)
(<raftPoint> X3.473 Y3.402 </raftPoint>)
(<raftPoint> X4.228 Y1.695 </raftPoint>)
(<raftPoint> X4.527 Y-0.019 </raftPoint>)
(<raftPoint> X4.409 Y-1.725 </raftPoint>)
(<raftPoint> X3.79 Y-3.435 </raftPoint>)
(<raftPoint> X1.595 Y-6.681 </raftPoint>)
(<raftPoint> X0.05 Y-6.854 </raftPoint>)
(<raftPoint> X-1.928 Y-8.46 </raftPoint>)
(<raftPoint> X-3.447 Y-8.46 </raftPoint>)
(<raftPoint> X-4.931 Y-6.923 </raftPoint>)
(<raftPoint> X-7.584 Y-5.139 </raftPoint>)
(<raftPoint> X-8.76 Y-3.434 </raftPoint>)
(<raftPoint> X-9.377 Y-1.725 </raftPoint>)
(<raftPoint> X-9.496 Y-0.019 </raftPoint>)
(<raftPoint> X-9.197 Y1.695 </raftPoint>)
(<raftPoint> X-8.446 Y3.395 </raftPoint>)
(<raftPoint> X-5.249 Y6.66 </raftPoint>)
(<raftPoint> X-0.12 Y6.66 </raftPoint>)
(</raftPerimeter>)
(<raftPerimeter>)
(<raftPoint> X-18.213 Y-14.876 </raftPoint>)
(<raftPoint> X-10.885 Y-18.54 </raftPoint>)
(<raftPoint> X5.485 Y-18.54 </raftPoint>)
(<raftPoint> X9.085 Y-16.74 </raftPoint>)
(<raftPoint> X10.949 Y-16.74 </raftPoint>)
(<raftPoint> X16.514 Y-11.176 </raftPoint>)
(<raftPoint> X17.203 Y-9.164 </raftPoint>)
(<raftPoint> X18.348 Y-7.509 </raftPoint>)
(<raftPoint> X19.142 Y-0.0 </raftPoint>)
(<raftPoint> X18.346 Y7.534 </raftPoint>)
(<raftPoint> X16.881 Y9.164 </raftPoint>)
(<raftPoint> X16.535 Y11.154 </raftPoint>)
(<raftPoint> X12.813 Y14.876 </raftPoint>)
(<raftPoint> X9.085 Y16.74 </raftPoint>)
(<raftPoint> X5.485 Y16.74 </raftPoint>)
(<raftPoint> X1.885 Y18.54 </raftPoint>)
(<raftPoint> X-7.285 Y18.54 </raftPoint>)
(<raftPoint> X-10.885 Y16.74 </raftPoint>)
(<raftPoint> X-14.526 Y16.74 </raftPoint>)
(<raftPoint> X-17.085 Y14.7 </raftPoint>)
(<raftPoint> X-20.101 Y13.024 </raftPoint>)
(<raftPoint> X-20.743 Y10.944 </raftPoint>)
(<raftPoint> X-23.754 Y5.686 </raftPoint>)
(<raftPoint> X-24.11 Y-0.007 </raftPoint>)
(<raftPoint> X-23.553 Y-5.4 </raftPoint>)
(<raftPoint> X-23.769 Y-7.447 </raftPoint>)
(<raftPoint> X-21.896 Y-11.193 </raftPoint>)
(</raftPerimeter>)
(<raftPerimeter>)
(<raftPoint> X1.926 Y5.133 </raftPoint>)
(<raftPoint> X3.473 Y3.402 </raftPoint>)
(<raftPoint> X4.228 Y1.695 </raftPoint>)
(<raftPoint> X4.527 Y-0.019 </raftPoint>)
(<raftPoint> X4.409 Y-1.725 </raftPoint>)
(<raftPoint> X3.79 Y-3.435 </raftPoint>)
(<raftPoint> X1.595 Y-6.681 </raftPoint>)
(<raftPoint> X0.05 Y-6.854 </raftPoint>)
(<raftPoint> X-1.928 Y-8.46 </raftPoint>)
(<raftPoint> X-3.447 Y-8.46 </raftPoint>)
(<raftPoint> X-4.931 Y-6.923 </raftPoint>)
(<raftPoint> X-7.584 Y-5.139 </raftPoint>)
(<raftPoint> X-8.76 Y-3.434 </raftPoint>)
(<raftPoint> X-9.377 Y-1.725 </raftPoint>)
(<raftPoint> X-9.496 Y-0.019 </raftPoint>)
(<raftPoint> X-9.197 Y1.695 </raftPoint>)
(<raftPoint> X-8.446 Y3.395 </raftPoint>)
(<raftPoint> X-5.249 Y6.66 </raftPoint>)
(<raftPoint> X-0.12 Y6.66 </raftPoint>)
(</raftPerimeter>)
(<raftPerimeter>)
(<raftPoint> X-18.213 Y-14.876 </raftPoint>)
(<raftPoint> X-10.885 Y-18.54 </raftPoint>)
(<raftPoint> X5.485 Y-18.54 </raftPoint>)
(<raftPoint> X9.085 Y-16.74 </raftPoint>)
M73 P2 (display progress)
(<raftPoint> X10.949 Y-16.74 </raftPoint>)
(<raftPoint> X16.514 Y-11.176 </raftPoint>)
(<raftPoint> X17.203 Y-9.164 </raftPoint>)
(<raftPoint> X18.348 Y-7.509 </raftPoint>)
(<raftPoint> X19.142 Y-0.0 </raftPoint>)
(<raftPoint> X18.346 Y7.534 </raftPoint>)
(<raftPoint> X16.881 Y9.164 </raftPoint>)
(<raftPoint> X16.535 Y11.154 </raftPoint>)
(<raftPoint> X12.813 Y14.876 </raftPoint>)
(<raftPoint> X9.085 Y16.74 </raftPoint>)
(<raftPoint> X5.485 Y16.74 </raftPoint>)
(<raftPoint> X1.885 Y18.54 </raftPoint>)
(<raftPoint> X-7.285 Y18.54 </raftPoint>)
(<raftPoint> X-10.885 Y16.74 </raftPoint>)
(<raftPoint> X-14.526 Y16.74 </raftPoint>)
(<raftPoint> X-17.085 Y14.7 </raftPoint>)
(<raftPoint> X-20.101 Y13.024 </raftPoint>)
(<raftPoint> X-20.743 Y10.944 </raftPoint>)
(<raftPoint> X-23.754 Y5.686 </raftPoint>)
(<raftPoint> X-24.11 Y-0.007 </raftPoint>)
(<raftPoint> X-23.553 Y-5.4 </raftPoint>)
(<raftPoint> X-23.769 Y-7.447 </raftPoint>)
(<raftPoint> X-21.896 Y-11.193 </raftPoint>)
(</raftPerimeter>)
(<raftPerimeter>)
(<raftPoint> X1.926 Y5.133 </raftPoint>)
(<raftPoint> X3.473 Y3.402 </raftPoint>)
(<raftPoint> X4.228 Y1.695 </raftPoint>)
(<raftPoint> X4.527 Y-0.019 </raftPoint>)
(<raftPoint> X4.409 Y-1.725 </raftPoint>)
(<raftPoint> X3.79 Y-3.435 </raftPoint>)
(<raftPoint> X1.595 Y-6.681 </raftPoint>)
(<raftPoint> X0.05 Y-6.854 </raftPoint>)
(<raftPoint> X-1.928 Y-8.46 </raftPoint>)
(<raftPoint> X-3.447 Y-8.46 </raftPoint>)
(<raftPoint> X-4.931 Y-6.923 </raftPoint>)
(<raftPoint> X-7.584 Y-5.139 </raftPoint>)
(<raftPoint> X-8.76 Y-3.434 </raftPoint>)
(<raftPoint> X-9.377 Y-1.725 </raftPoint>)
(<raftPoint> X-9.496 Y-0.019 </raftPoint>)
(<raftPoint> X-9.197 Y1.695 </raftPoint>)
(<raftPoint> X-8.446 Y3.395 </raftPoint>)
(<raftPoint> X-5.249 Y6.66 </raftPoint>)
(<raftPoint> X-0.12 Y6.66 </raftPoint>)
(</raftPerimeter>)
(<raftPerimeter>)
(<raftPoint> X-18.213 Y-14.876 </raftPoint>)
(<raftPoint> X-10.885 Y-18.54 </raftPoint>)
(<raftPoint> X5.485 Y-18.54 </raftPoint>)
(<raftPoint> X9.085 Y-16.74 </raftPoint>)
(<raftPoint> X10.949 Y-16.74 </raftPoint>)
(<raftPoint> X16.514 Y-11.176 </raftPoint>)
(<raftPoint> X17.203 Y-9.164 </raftPoint>)
(<raftPoint> X18.348 Y-7.509 </raftPoint>)
(<raftPoint> X19.142 Y-0.0 </raftPoint>)
(<raftPoint> X18.346 Y7.534 </raftPoint>)
(<raftPoint> X16.881 Y9.164 </raftPoint>)
(<raftPoint> X16.535 Y11.154 </raftPoint>)
(<raftPoint> X12.813 Y14.876 </raftPoint>)
(<raftPoint> X9.085 Y16.74 </raftPoint>)
(<raftPoint> X5.485 Y16.74 </raftPoint>)
(<raftPoint> X1.885 Y18.54 </raftPoint>)
(<raftPoint> X-7.285 Y18.54 </raftPoint>)
(<raftPoint> X-10.885 Y16.74 </raftPoint>)
(<raftPoint> X-14.526 Y16.74 </raftPoint>)
(<raftPoint> X-17.085 Y14.7 </raftPoint>)
(<raftPoint> X-20.101 Y13.024 </raftPoint>)
(<raftPoint> X-20.743 Y10.944 </raftPoint>)
(<raftPoint> X-23.754 Y5.686 </raftPoint>)
(<raftPoint> X-24.11 Y-0.007 </raftPoint>)
(<raftPoint> X-23.553 Y-5.4 </raftPoint>)
(<raftPoint> X-23.769 Y-7.447 </raftPoint>)
(<raftPoint> X-21.896 Y-11.193 </raftPoint>)
(</raftPerimeter>)
(<raftPerimeter>)
(<raftPoint> X1.926 Y5.133 </raftPoint>)
(<raftPoint> X3.473 Y3.402 </raftPoint>)
(<raftPoint> X4.228 Y1.695 </raftPoint>)
(<raftPoint> X4.527 Y-0.019 </raftPoint>)
(<raftPoint> X4.409 Y-1.725 </raftPoint>)
(<raftPoint> X3.79 Y-3.435 </raftPoint>)
(<raftPoint> X1.595 Y-6.681 </raftPoint>)
(<raftPoint> X0.05 Y-6.854 </raftPoint>)
(<raftPoint> X-1.928 Y-8.46 </raftPoint>)
(<raftPoint> X-3.447 Y-8.46 </raftPoint>)
(<raftPoint> X-4.931 Y-6.923 </raftPoint>)
(<raftPoint> X-7.584 Y-5.139 </raftPoint>)
(<raftPoint> X-8.76 Y-3.434 </raftPoint>)
(<raftPoint> X-9.377 Y-1.725 </raftPoint>)
(<raftPoint> X-9.496 Y-0.019 </raftPoint>)
(<raftPoint> X-9.197 Y1.695 </raftPoint>)
(<raftPoint> X-8.446 Y3.395 </raftPoint>)
(<raftPoint> X-5.249 Y6.66 </raftPoint>)
(<raftPoint> X-0.12 Y6.66 </raftPoint>)
(</raftPerimeter>)
(<raftPerimeter>)
(<raftPoint> X-18.213 Y-14.876 </raftPoint>)
(<raftPoint> X-10.885 Y-18.54 </raftPoint>)
(<raftPoint> X5.485 Y-18.54 </raftPoint>)
(<raftPoint> X9.085 Y-16.74 </raftPoint>)
(<raftPoint> X10.949 Y-16.74 </raftPoint>)
(<raftPoint> X16.514 Y-11.176 </raftPoint>)
(<raftPoint> X17.203 Y-9.164 </raftPoint>)
(<raftPoint> X18.348 Y-7.509 </raftPoint>)
(<raftPoint> X19.142 Y-0.0 </raftPoint>)
(<raftPoint> X18.346 Y7.534 </raftPoint>)
(<raftPoint> X16.881 Y9.164 </raftPoint>)
(<raftPoint> X16.535 Y11.154 </raftPoint>)
(<raftPoint> X12.813 Y14.876 </raftPoint>)
(<raftPoint> X9.085 Y16.74 </raftPoint>)
(<raftPoint> X5.485 Y16.74 </raftPoint>)
(<raftPoint> X1.885 Y18.54 </raftPoint>)
(<raftPoint> X-7.285 Y18.54 </raftPoint>)
(<raftPoint> X-10.885 Y16.74 </raftPoint>)
(<raftPoint> X-14.526 Y16.74 </raftPoint>)
(<raftPoint> X-17.085 Y14.7 </raftPoint>)
(<raftPoint> X-20.101 Y13.024 </raftPoint>)
(<raftPoint> X-20.743 Y10.944 </raftPoint>)
(<raftPoint> X-23.754 Y5.686 </raftPoint>)
(<raftPoint> X-24.11 Y-0.007 </raftPoint>)
(<raftPoint> X-23.553 Y-5.4 </raftPoint>)
(<raftPoint> X-23.769 Y-7.447 </raftPoint>)
(<raftPoint> X-21.896 Y-11.193 </raftPoint>)
(</raftPerimeter>)
(<raftPerimeter>)
(<raftPoint> X1.926 Y5.133 </raftPoint>)
(<raftPoint> X3.473 Y3.402 </raftPoint>)
(<raftPoint> X4.228 Y1.695 </raftPoint>)
(<raftPoint> X4.527 Y-0.019 </raftPoint>)
(<raftPoint> X4.409 Y-1.725 </raftPoint>)
(<raftPoint> X3.79 Y-3.435 </raftPoint>)
(<raftPoint> X1.595 Y-6.681 </raftPoint>)
(<raftPoint> X0.05 Y-6.854 </raftPoint>)
(<raftPoint> X-1.928 Y-8.46 </raftPoint>)
(<raftPoint> X-3.447 Y-8.46 </raftPoint>)
(<raftPoint> X-4.931 Y-6.923 </raftPoint>)
(<raftPoint> X-7.584 Y-5.139 </raftPoint>)
(<raftPoint> X-8.76 Y-3.434 </raftPoint>)
(<raftPoint> X-9.377 Y-1.725 </raftPoint>)
(<raftPoint> X-9.496 Y-0.019 </raftPoint>)
(<raftPoint> X-9.197 Y1.695 </raftPoint>)
(<raftPoint> X-8.446 Y3.395 </raftPoint>)
(<raftPoint> X-5.249 Y6.66 </raftPoint>)
(<raftPoint> X-0.12 Y6.66 </raftPoint>)
(</raftPerimeter>)
(<raftPerimeter>)
(<raftPoint> X-18.213 Y-14.876 </raftPoint>)
(<raftPoint> X-10.885 Y-18.54 </raftPoint>)
(<raftPoint> X5.485 Y-18.54 </raftPoint>)
(<raftPoint> X9.085 Y-16.74 </raftPoint>)
(<raftPoint> X10.949 Y-16.74 </raftPoint>)
(<raftPoint> X16.514 Y-11.176 </raftPoint>)
(<raftPoint> X17.203 Y-9.164 </raftPoint>)
(<raftPoint> X18.348 Y-7.509 </raftPoint>)
(<raftPoint> X19.142 Y-0.0 </raftPoint>)
(<raftPoint> X18.346 Y7.534 </raftPoint>)
(<raftPoint> X16.881 Y9.164 </raftPoint>)
(<raftPoint> X16.535 Y11.154 </raftPoint>)
(<raftPoint> X12.813 Y14.876 </raftPoint>)
(<raftPoint> X9.085 Y16.74 </raftPoint>)
(<raftPoint> X5.485 Y16.74 </raftPoint>)
(<raftPoint> X1.885 Y18.54 </raftPoint>)
(<raftPoint> X-7.285 Y18.54 </raftPoint>)
(<raftPoint> X-10.885 Y16.74 </raftPoint>)
(<raftPoint> X-14.526 Y16.74 </raftPoint>)
(<raftPoint> X-17.085 Y14.7 </raftPoint>)
(<raftPoint> X-20.101 Y13.024 </raftPoint>)
(<raftPoint> X-20.743 Y10.944 </raftPoint>)
(<raftPoint> X-23.754 Y5.686 </raftPoint>)
(<raftPoint> X-24.11 Y-0.007 </raftPoint>)
(<raftPoint> X-23.553 Y-5.4 </raftPoint>)
(<raftPoint> X-23.769 Y-7.447 </raftPoint>)
(<raftPoint> X-21.896 Y-11.193 </raftPoint>)
(</raftPerimeter>)
(<raftPerimeter>)
(<raftPoint> X1.926 Y5.133 </raftPoint>)
(<raftPoint> X3.473 Y3.402 </raftPoint>)
(<raftPoint> X4.228 Y1.695 </raftPoint>)
(<raftPoint> X4.527 Y-0.019 </raftPoint>)
(<raftPoint> X4.409 Y-1.725 </raftPoint>)
(<raftPoint> X3.79 Y-3.435 </raftPoint>)
(<raftPoint> X1.595 Y-6.681 </raftPoint>)
(<raftPoint> X0.05 Y-6.854 </raftPoint>)
(<raftPoint> X-1.928 Y-8.46 </raftPoint>)
(<raftPoint> X-3.447 Y-8.46 </raftPoint>)
(<raftPoint> X-4.931 Y-6.923 </raftPoint>)
(<raftPoint> X-7.584 Y-5.139 </raftPoint>)
(<raftPoint> X-8.76 Y-3.434 </raftPoint>)
(<raftPoint> X-9.377 Y-1.725 </raftPoint>)
(<raftPoint> X-9.496 Y-0.019 </raftPoint>)
(<raftPoint> X-9.197 Y1.695 </raftPoint>)
(<raftPoint> X-8.446 Y3.395 </raftPoint>)
(<raftPoint> X-5.249 Y6.66 </raftPoint>)
(<raftPoint> X-0.12 Y6.66 </raftPoint>)
(</raftPerimeter>)
(<raftPerimeter>)
(<raftPoint> X-18.213 Y-14.876 </raftPoint>)
(<raftPoint> X-10.885 Y-18.54 </raftPoint>)
(<raftPoint> X5.485 Y-18.54 </raftPoint>)
(<raftPoint> X9.085 Y-16.74 </raftPoint>)
(<raftPoint> X10.949 Y-16.74 </raftPoint>)
(<raftPoint> X16.514 Y-11.176 </raftPoint>)
(<raftPoint> X17.203 Y-9.164 </raftPoint>)
(<raftPoint> X18.348 Y-7.509 </raftPoint>)
(<raftPoint> X19.142 Y-0.0 </raftPoint>)
(<raftPoint> X18.346 Y7.534 </raftPoint>)
(<raftPoint> X16.881 Y9.164 </raftPoint>)
(<raftPoint> X16.535 Y11.154 </raftPoint>)
(<raftPoint> X12.813 Y14.876 </raftPoint>)
(<raftPoint> X9.085 Y16.74 </raftPoint>)
(<raftPoint> X5.485 Y16.74 </raftPoint>)
(<raftPoint> X1.885 Y18.54 </raftPoint>)
(<raftPoint> X-7.285 Y18.54 </raftPoint>)
(<raftPoint> X-10.885 Y16.74 </raftPoint>)
(<raftPoint> X-14.526 Y16.74 </raftPoint>)
(<raftPoint> X-17.085 Y14.7 </raftPoint>)
(<raftPoint> X-20.101 Y13.024 </raftPoint>)
(<raftPoint> X-20.743 Y10.944 </raftPoint>)
(<raftPoint> X-23.754 Y5.686 </raftPoint>)
(<raftPoint> X-24.11 Y-0.007 </raftPoint>)
(<raftPoint> X-23.553 Y-5.4 </raftPoint>)
(<raftPoint> X-23.769 Y-7.447 </raftPoint>)
(<raftPoint> X-21.896 Y-11.193 </raftPoint>)
(</raftPerimeter>)
(<raftPerimeter>)
(<raftPoint> X1.926 Y5.133 </raftPoint>)
(<raftPoint> X3.473 Y3.402 </raftPoint>)
(<raftPoint> X4.228 Y1.695 </raftPoint>)
(<raftPoint> X4.527 Y-0.019 </raftPoint>)
(<raftPoint> X4.409 Y-1.725 </raftPoint>)
(<raftPoint> X3.79 Y-3.435 </raftPoint>)
(<raftPoint> X1.595 Y-6.681 </raftPoint>)
(<raftPoint> X0.05 Y-6.854 </raftPoint>)
(<raftPoint> X-1.928 Y-8.46 </raftPoint>)
(<raftPoint> X-3.447 Y-8.46 </raftPoint>)
(<raftPoint> X-4.931 Y-6.923 </raftPoint>)
(<raftPoint> X-7.584 Y-5.139 </raftPoint>)
(<raftPoint> X-8.76 Y-3.434 </raftPoint>)
(<raftPoint> X-9.377 Y-1.725 </raftPoint>)
(<raftPoint> X-9.496 Y-0.019 </raftPoint>)
(<raftPoint> X-9.197 Y1.695 </raftPoint>)
(<raftPoint> X-8.446 Y3.395 </raftPoint>)
(<raftPoint> X-5.249 Y6.66 </raftPoint>)
(<raftPoint> X-0.12 Y6.66 </raftPoint>)
(</raftPerimeter>)
(<raftPerimeter>)
(<raftPoint> X-18.213 Y-14.876 </raftPoint>)
(<raftPoint> X-10.885 Y-18.54 </raftPoint>)
(<raftPoint> X5.485 Y-18.54 </raftPoint>)
(<raftPoint> X9.085 Y-16.74 </raftPoint>)
(<raftPoint> X10.949 Y-16.74 </raftPoint>)
(<raftPoint> X16.514 Y-11.176 </raftPoint>)
(<raftPoint> X17.203 Y-9.164 </raftPoint>)
(<raftPoint> X18.348 Y-7.509 </raftPoint>)
(<raftPoint> X19.142 Y-0.0 </raftPoint>)
(<raftPoint> X18.346 Y7.534 </raftPoint>)
(<raftPoint> X16.881 Y9.164 </raftPoint>)
(<raftPoint> X16.535 Y11.154 </raftPoint>)
(<raftPoint> X12.813 Y14.876 </raftPoint>)
(<raftPoint> X9.085 Y16.74 </raftPoint>)
(<raftPoint> X5.485 Y16.74 </raftPoint>)
(<raftPoint> X1.885 Y18.54 </raftPoint>)
(<raftPoint> X-7.285 Y18.54 </raftPoint>)
(<raftPoint> X-10.885 Y16.74 </raftPoint>)
(<raftPoint> X-14.526 Y16.74 </raftPoint>)
(<raftPoint> X-17.085 Y14.7 </raftPoint>)
(<raftPoint> X-20.101 Y13.024 </raftPoint>)
(<raftPoint> X-20.743 Y10.944 </raftPoint>)
(<raftPoint> X-23.754 Y5.686 </raftPoint>)
(<raftPoint> X-24.11 Y-0.007 </raftPoint>)
(<raftPoint> X-23.553 Y-5.4 </raftPoint>)
(<raftPoint> X-23.769 Y-7.447 </raftPoint>)
(<raftPoint> X-21.896 Y-11.193 </raftPoint>)
(</raftPerimeter>)
(<raftPerimeter>)
(<raftPoint> X1.926 Y5.133 </raftPoint>)
(<raftPoint> X3.473 Y3.402 </raftPoint>)
(<raftPoint> X4.228 Y1.695 </raftPoint>)
(<raftPoint> X4.527 Y-0.019 </raftPoint>)
(<raftPoint> X4.409 Y-1.725 </raftPoint>)
(<raftPoint> X3.79 Y-3.435 </raftPoint>)
(<raftPoint> X1.595 Y-6.681 </raftPoint>)
(<raftPoint> X0.05 Y-6.854 </raftPoint>)
(<raftPoint> X-1.928 Y-8.46 </raftPoint>)
(<raftPoint> X-3.447 Y-8.46 </raftPoint>)
(<raftPoint> X-4.931 Y-6.923 </raftPoint>)
(<raftPoint> X-7.584 Y-5.139 </raftPoint>)
(<raftPoint> X-8.76 Y-3.434 </raftPoint>)
(<raftPoint> X-9.377 Y-1.725 </raftPoint>)
(<raftPoint> X-9.496 Y-0.019 </raftPoint>)
(<raftPoint> X-9.197 Y1.695 </raftPoint>)
(<raftPoint> X-8.446 Y3.395 </raftPoint>)
(<raftPoint> X-5.249 Y6.66 </raftPoint>)
(<raftPoint> X-0.12 Y6.66 </raftPoint>)
(</raftPerimeter>)
(<raftPerimeter>)
(<raftPoint> X-18.213 Y-14.876 </raftPoint>)
(<raftPoint> X-10.885 Y-18.54 </raftPoint>)
(<raftPoint> X5.485 Y-18.54 </raftPoint>)
(<raftPoint> X9.085 Y-16.74 </raftPoint>)
(<raftPoint> X10.949 Y-16.74 </raftPoint>)
(<raftPoint> X16.514 Y-11.176 </raftPoint>)
(<raftPoint> X17.203 Y-9.164 </raftPoint>)
(<raftPoint> X18.348 Y-7.509 </raftPoint>)
(<raftPoint> X19.142 Y-0.0 </raftPoint>)
(<raftPoint> X18.346 Y7.534 </raftPoint>)
(<raftPoint> X16.881 Y9.164 </raftPoint>)
(<raftPoint> X16.535 Y11.154 </raftPoint>)
(<raftPoint> X12.813 Y14.876 </raftPoint>)
(<raftPoint> X9.085 Y16.74 </raftPoint>)
(<raftPoint> X5.485 Y16.74 </raftPoint>)
(<raftPoint> X1.885 Y18.54 </raftPoint>)
(<raftPoint> X-7.285 Y18.54 </raftPoint>)
(<raftPoint> X-10.885 Y16.74 </raftPoint>)
(<raftPoint> X-14.526 Y16.74 </raftPoint>)
(<raftPoint> X-17.085 Y14.7 </raftPoint>)
(<raftPoint> X-20.101 Y13.024 </raftPoint>)
(<raftPoint> X-20.743 Y10.944 </raftPoint>)
(<raftPoint> X-23.754 Y5.686 </raftPoint>)
(<raftPoint> X-24.11 Y-0.007 </raftPoint>)
(<raftPoint> X-23.553 Y-5.4 </raftPoint>)
(<raftPoint> X-23.769 Y-7.447 </raftPoint>)
(<raftPoint> X-21.896 Y-11.193 </raftPoint>)
(</raftPerimeter>)
(<raftPerimeter>)
(<raftPoint> X1.926 Y5.133 </raftPoint>)
(<raftPoint> X3.473 Y3.402 </raftPoint>)
(<raftPoint> X4.228 Y1.695 </raftPoint>)
(<raftPoint> X4.527 Y-0.019 </raftPoint>)
(<raftPoint> X4.409 Y-1.725 </raftPoint>)
(<raftPoint> X3.79 Y-3.435 </raftPoint>)
(<raftPoint> X1.595 Y-6.681 </raftPoint>)
(<raftPoint> X0.05 Y-6.854 </raftPoint>)
(<raftPoint> X-1.928 Y-8.46 </raftPoint>)
(<raftPoint> X-3.447 Y-8.46 </raftPoint>)
(<raftPoint> X-4.931 Y-6.923 </raftPoint>)
(<raftPoint> X-7.584 Y-5.139 </raftPoint>)
(<raftPoint> X-8.76 Y-3.434 </raftPoint>)
(<raftPoint> X-9.377 Y-1.725 </raftPoint>)
(<raftPoint> X-9.496 Y-0.019 </raftPoint>)
(<raftPoint> X-9.197 Y1.695 </raftPoint>)
(<raftPoint> X-8.446 Y3.395 </raftPoint>)
(<raftPoint> X-5.249 Y6.66 </raftPoint>)
(<raftPoint> X-0.12 Y6.66 </raftPoint>)
(</raftPerimeter>)
(<raftPerimeter>)
(<raftPoint> X-18.213 Y-14.876 </raftPoint>)
(<raftPoint> X-10.885 Y-18.54 </raftPoint>)
(<raftPoint> X5.485 Y-18.54 </raftPoint>)
(<raftPoint> X9.085 Y-16.74 </raftPoint>)
(<raftPoint> X10.949 Y-16.74 </raftPoint>)
(<raftPoint> X16.514 Y-11.176 </raftPoint>)
(<raftPoint> X17.203 Y-9.164 </raftPoint>)
(<raftPoint> X18.348 Y-7.509 </raftPoint>)
(<raftPoint> X19.142 Y-0.0 </raftPoint>)
(<raftPoint> X18.346 Y7.534 </raftPoint>)
(<raftPoint> X16.881 Y9.164 </raftPoint>)
(<raftPoint> X16.535 Y11.154 </raftPoint>)
(<raftPoint> X12.813 Y14.876 </raftPoint>)
(<raftPoint> X9.085 Y16.74 </raftPoint>)
(<raftPoint> X5.485 Y16.74 </raftPoint>)
(<raftPoint> X1.885 Y18.54 </raftPoint>)
(<raftPoint> X-7.285 Y18.54 </raftPoint>)
(<raftPoint> X-10.885 Y16.74 </raftPoint>)
(<raftPoint> X-14.526 Y16.74 </raftPoint>)
(<raftPoint> X-17.085 Y14.7 </raftPoint>)
(<raftPoint> X-20.101 Y13.024 </raftPoint>)
(<raftPoint> X-20.743 Y10.944 </raftPoint>)
(<raftPoint> X-23.754 Y5.686 </raftPoint>)
(<raftPoint> X-24.11 Y-0.007 </raftPoint>)
(<raftPoint> X-23.553 Y-5.4 </raftPoint>)
(<raftPoint> X-23.769 Y-7.447 </raftPoint>)
(<raftPoint> X-21.896 Y-11.193 </raftPoint>)
(</raftPerimeter>)
(<raftPerimeter>)
(<raftPoint> X1.926 Y5.133 </raftPoint>)
(<raftPoint> X3.473 Y3.402 </raftPoint>)
(<raftPoint> X4.228 Y1.695 </raftPoint>)
(<raftPoint> X4.527 Y-0.019 </raftPoint>)
(<raftPoint> X4.409 Y-1.725 </raftPoint>)
(<raftPoint> X3.79 Y-3.435 </raftPoint>)
(<raftPoint> X1.595 Y-6.681 </raftPoint>)
(<raftPoint> X0.05 Y-6.854 </raftPoint>)
(<raftPoint> X-1.928 Y-8.46 </raftPoint>)
(<raftPoint> X-3.447 Y-8.46 </raftPoint>)
(<raftPoint> X-4.931 Y-6.923 </raftPoint>)
(<raftPoint> X-7.584 Y-5.139 </raftPoint>)
(<raftPoint> X-8.76 Y-3.434 </raftPoint>)
(<raftPoint> X-9.377 Y-1.725 </raftPoint>)
(<raftPoint> X-9.496 Y-0.019 </raftPoint>)
(<raftPoint> X-9.197 Y1.695 </raftPoint>)
(<raftPoint> X-8.446 Y3.395 </raftPoint>)
(<raftPoint> X-5.249 Y6.66 </raftPoint>)
(<raftPoint> X-0.12 Y6.66 </raftPoint>)
(</raftPerimeter>)
(<raftPerimeter>)
M73 P3 (display progress)
(<raftPoint> X-18.213 Y-14.876 </raftPoint>)
(<raftPoint> X-10.885 Y-18.54 </raftPoint>)
(<raftPoint> X5.485 Y-18.54 </raftPoint>)
(<raftPoint> X9.085 Y-16.74 </raftPoint>)
(<raftPoint> X10.949 Y-16.74 </raftPoint>)
(<raftPoint> X16.514 Y-11.176 </raftPoint>)
(<raftPoint> X17.203 Y-9.164 </raftPoint>)
(<raftPoint> X18.348 Y-7.509 </raftPoint>)
(<raftPoint> X19.142 Y-0.0 </raftPoint>)
(<raftPoint> X18.346 Y7.534 </raftPoint>)
(<raftPoint> X16.881 Y9.164 </raftPoint>)
(<raftPoint> X16.535 Y11.154 </raftPoint>)
(<raftPoint> X12.813 Y14.876 </raftPoint>)
(<raftPoint> X9.085 Y16.74 </raftPoint>)
(<raftPoint> X5.485 Y16.74 </raftPoint>)
(<raftPoint> X1.885 Y18.54 </raftPoint>)
(<raftPoint> X-7.285 Y18.54 </raftPoint>)
(<raftPoint> X-10.885 Y16.74 </raftPoint>)
(<raftPoint> X-14.526 Y16.74 </raftPoint>)
(<raftPoint> X-17.085 Y14.7 </raftPoint>)
(<raftPoint> X-20.101 Y13.024 </raftPoint>)
(<raftPoint> X-20.743 Y10.944 </raftPoint>)
(<raftPoint> X-23.754 Y5.686 </raftPoint>)
(<raftPoint> X-24.11 Y-0.007 </raftPoint>)
(<raftPoint> X-23.553 Y-5.4 </raftPoint>)
(<raftPoint> X-23.769 Y-7.447 </raftPoint>)
(<raftPoint> X-21.896 Y-11.193 </raftPoint>)
(</raftPerimeter>)
(<raftPerimeter>)
(<raftPoint> X1.926 Y5.133 </raftPoint>)
(<raftPoint> X3.473 Y3.402 </raftPoint>)
(<raftPoint> X4.228 Y1.695 </raftPoint>)
(<raftPoint> X4.527 Y-0.019 </raftPoint>)
(<raftPoint> X4.409 Y-1.725 </raftPoint>)
(<raftPoint> X3.79 Y-3.435 </raftPoint>)
(<raftPoint> X1.595 Y-6.681 </raftPoint>)
(<raftPoint> X0.05 Y-6.854 </raftPoint>)
(<raftPoint> X-1.928 Y-8.46 </raftPoint>)
(<raftPoint> X-3.447 Y-8.46 </raftPoint>)
(<raftPoint> X-4.931 Y-6.923 </raftPoint>)
(<raftPoint> X-7.584 Y-5.139 </raftPoint>)
(<raftPoint> X-8.76 Y-3.434 </raftPoint>)
(<raftPoint> X-9.377 Y-1.725 </raftPoint>)
(<raftPoint> X-9.496 Y-0.019 </raftPoint>)
(<raftPoint> X-9.197 Y1.695 </raftPoint>)
(<raftPoint> X-8.446 Y3.395 </raftPoint>)
(<raftPoint> X-5.249 Y6.66 </raftPoint>)
(<raftPoint> X-0.12 Y6.66 </raftPoint>)
(</raftPerimeter>)
(<raftPerimeter>)
(<raftPoint> X-18.213 Y-14.876 </raftPoint>)
(<raftPoint> X-10.885 Y-18.54 </raftPoint>)
(<raftPoint> X5.485 Y-18.54 </raftPoint>)
(<raftPoint> X9.085 Y-16.74 </raftPoint>)
(<raftPoint> X10.949 Y-16.74 </raftPoint>)
(<raftPoint> X16.514 Y-11.176 </raftPoint>)
(<raftPoint> X17.203 Y-9.164 </raftPoint>)
(<raftPoint> X18.348 Y-7.509 </raftPoint>)
(<raftPoint> X19.142 Y-0.0 </raftPoint>)
(<raftPoint> X18.346 Y7.534 </raftPoint>)
(<raftPoint> X16.881 Y9.164 </raftPoint>)
(<raftPoint> X16.535 Y11.154 </raftPoint>)
(<raftPoint> X12.813 Y14.876 </raftPoint>)
(<raftPoint> X9.085 Y16.74 </raftPoint>)
(<raftPoint> X5.485 Y16.74 </raftPoint>)
(<raftPoint> X1.885 Y18.54 </raftPoint>)
(<raftPoint> X-7.285 Y18.54 </raftPoint>)
(<raftPoint> X-10.885 Y16.74 </raftPoint>)
(<raftPoint> X-14.526 Y16.74 </raftPoint>)
(<raftPoint> X-17.085 Y14.7 </raftPoint>)
(<raftPoint> X-20.101 Y13.024 </raftPoint>)
(<raftPoint> X-20.743 Y10.944 </raftPoint>)
(<raftPoint> X-23.754 Y5.686 </raftPoint>)
(<raftPoint> X-24.11 Y-0.007 </raftPoint>)
(<raftPoint> X-23.553 Y-5.4 </raftPoint>)
(<raftPoint> X-23.769 Y-7.447 </raftPoint>)
(<raftPoint> X-21.896 Y-11.193 </raftPoint>)
(</raftPerimeter>)
(<raftPerimeter>)
(<raftPoint> X1.926 Y5.133 </raftPoint>)
(<raftPoint> X3.473 Y3.402 </raftPoint>)
(<raftPoint> X4.228 Y1.695 </raftPoint>)
(<raftPoint> X4.527 Y-0.019 </raftPoint>)
(<raftPoint> X4.409 Y-1.725 </raftPoint>)
(<raftPoint> X3.79 Y-3.435 </raftPoint>)
(<raftPoint> X1.595 Y-6.681 </raftPoint>)
(<raftPoint> X0.05 Y-6.854 </raftPoint>)
(<raftPoint> X-1.928 Y-8.46 </raftPoint>)
(<raftPoint> X-3.447 Y-8.46 </raftPoint>)
(<raftPoint> X-4.931 Y-6.923 </raftPoint>)
(<raftPoint> X-7.584 Y-5.139 </raftPoint>)
(<raftPoint> X-8.76 Y-3.434 </raftPoint>)
(<raftPoint> X-9.377 Y-1.725 </raftPoint>)
(<raftPoint> X-9.496 Y-0.019 </raftPoint>)
(<raftPoint> X-9.197 Y1.695 </raftPoint>)
(<raftPoint> X-8.446 Y3.395 </raftPoint>)
(<raftPoint> X-5.249 Y6.66 </raftPoint>)
(<raftPoint> X-0.12 Y6.66 </raftPoint>)
(</raftPerimeter>)
(<raftPerimeter>)
(<raftPoint> X-18.213 Y-14.876 </raftPoint>)
(<raftPoint> X-10.885 Y-18.54 </raftPoint>)
(<raftPoint> X5.485 Y-18.54 </raftPoint>)
(<raftPoint> X9.085 Y-16.74 </raftPoint>)
(<raftPoint> X10.949 Y-16.74 </raftPoint>)
(<raftPoint> X16.514 Y-11.176 </raftPoint>)
(<raftPoint> X17.203 Y-9.164 </raftPoint>)
(<raftPoint> X18.348 Y-7.509 </raftPoint>)
(<raftPoint> X19.142 Y-0.0 </raftPoint>)
(<raftPoint> X18.346 Y7.534 </raftPoint>)
(<raftPoint> X16.881 Y9.164 </raftPoint>)
(<raftPoint> X16.535 Y11.154 </raftPoint>)
(<raftPoint> X12.813 Y14.876 </raftPoint>)
(<raftPoint> X9.085 Y16.74 </raftPoint>)
(<raftPoint> X5.485 Y16.74 </raftPoint>)
(<raftPoint> X1.885 Y18.54 </raftPoint>)
(<raftPoint> X-7.285 Y18.54 </raftPoint>)
(<raftPoint> X-10.885 Y16.74 </raftPoint>)
(<raftPoint> X-14.526 Y16.74 </raftPoint>)
(<raftPoint> X-17.085 Y14.7 </raftPoint>)
(<raftPoint> X-20.101 Y13.024 </raftPoint>)
(<raftPoint> X-20.743 Y10.944 </raftPoint>)
(<raftPoint> X-23.754 Y5.686 </raftPoint>)
(<raftPoint> X-24.11 Y-0.007 </raftPoint>)
(<raftPoint> X-23.553 Y-5.4 </raftPoint>)
(<raftPoint> X-23.769 Y-7.447 </raftPoint>)
(<raftPoint> X-21.896 Y-11.193 </raftPoint>)
(</raftPerimeter>)
(<raftPerimeter>)
(<raftPoint> X1.926 Y5.133 </raftPoint>)
(<raftPoint> X3.473 Y3.402 </raftPoint>)
(<raftPoint> X4.228 Y1.695 </raftPoint>)
(<raftPoint> X4.527 Y-0.019 </raftPoint>)
(<raftPoint> X4.409 Y-1.725 </raftPoint>)
(<raftPoint> X3.79 Y-3.435 </raftPoint>)
(<raftPoint> X1.595 Y-6.681 </raftPoint>)
(<raftPoint> X0.05 Y-6.854 </raftPoint>)
(<raftPoint> X-1.928 Y-8.46 </raftPoint>)
(<raftPoint> X-3.447 Y-8.46 </raftPoint>)
(<raftPoint> X-4.931 Y-6.923 </raftPoint>)
(<raftPoint> X-7.584 Y-5.139 </raftPoint>)
(<raftPoint> X-8.76 Y-3.434 </raftPoint>)
(<raftPoint> X-9.377 Y-1.725 </raftPoint>)
(<raftPoint> X-9.496 Y-0.019 </raftPoint>)
(<raftPoint> X-9.197 Y1.695 </raftPoint>)
(<raftPoint> X-8.446 Y3.395 </raftPoint>)
(<raftPoint> X-5.249 Y6.66 </raftPoint>)
(<raftPoint> X-0.12 Y6.66 </raftPoint>)
(</raftPerimeter>)
(<raftPerimeter>)
(<raftPoint> X-5.76 Y-5.306 </raftPoint>)
(<raftPoint> X-5.76 Y-5.94 </raftPoint>)
(<raftPoint> X0.36 Y-5.94 </raftPoint>)
(<raftPoint> X0.36 Y-5.335 </raftPoint>)
(<raftPoint> X3.96 Y-0.295 </raftPoint>)
(<raftPoint> X3.96 Y0.273 </raftPoint>)
(<raftPoint> X2.16 Y3.513 </raftPoint>)
(<raftPoint> X2.16 Y4.14 </raftPoint>)
(<raftPoint> X-7.488 Y4.14 </raftPoint>)
(<raftPoint> X-8.432 Y-0.047 </raftPoint>)
(</raftPerimeter>)
(<raftPerimeter>)
(<raftPoint> X-5.76 Y-5.306 </raftPoint>)
(<raftPoint> X-5.76 Y-5.94 </raftPoint>)
(<raftPoint> X0.36 Y-5.94 </raftPoint>)
(<raftPoint> X0.36 Y-5.335 </raftPoint>)
(<raftPoint> X3.96 Y-0.295 </raftPoint>)
(<raftPoint> X3.96 Y0.273 </raftPoint>)
(<raftPoint> X2.16 Y3.513 </raftPoint>)
(<raftPoint> X2.16 Y4.14 </raftPoint>)
(<raftPoint> X-7.488 Y4.14 </raftPoint>)
(<raftPoint> X-8.432 Y-0.047 </raftPoint>)
(</raftPerimeter>)
(<raftPerimeter>)
(<raftPoint> X-5.76 Y-5.306 </raftPoint>)
(<raftPoint> X-5.76 Y-5.94 </raftPoint>)
(<raftPoint> X0.36 Y-5.94 </raftPoint>)
(<raftPoint> X0.36 Y-5.335 </raftPoint>)
(<raftPoint> X3.96 Y-0.295 </raftPoint>)
(<raftPoint> X3.96 Y0.273 </raftPoint>)
(<raftPoint> X2.16 Y3.513 </raftPoint>)
(<raftPoint> X2.16 Y4.14 </raftPoint>)
(<raftPoint> X-7.488 Y4.14 </raftPoint>)
(<raftPoint> X-8.432 Y-0.047 </raftPoint>)
(</raftPerimeter>)
(<raftPerimeter>)
(<raftPoint> X-5.76 Y-5.306 </raftPoint>)
(<raftPoint> X-5.76 Y-5.94 </raftPoint>)
(<raftPoint> X0.36 Y-5.94 </raftPoint>)
(<raftPoint> X0.36 Y-5.335 </raftPoint>)
(<raftPoint> X3.96 Y-0.295 </raftPoint>)
(<raftPoint> X3.96 Y0.273 </raftPoint>)
(<raftPoint> X2.16 Y3.513 </raftPoint>)
(<raftPoint> X2.16 Y4.14 </raftPoint>)
(<raftPoint> X-7.488 Y4.14 </raftPoint>)
(<raftPoint> X-8.432 Y-0.047 </raftPoint>)
(</raftPerimeter>)
(<raftPerimeter>)
(<raftPoint> X-5.76 Y-5.306 </raftPoint>)
(<raftPoint> X-5.76 Y-5.94 </raftPoint>)
(<raftPoint> X0.36 Y-5.94 </raftPoint>)
(<raftPoint> X0.36 Y-5.335 </raftPoint>)
(<raftPoint> X3.96 Y-0.295 </raftPoint>)
(<raftPoint> X3.96 Y0.273 </raftPoint>)
(<raftPoint> X2.16 Y3.513 </raftPoint>)
(<raftPoint> X2.16 Y4.14 </raftPoint>)
(<raftPoint> X-7.488 Y4.14 </raftPoint>)
(<raftPoint> X-8.432 Y-0.047 </raftPoint>)
(</raftPerimeter>)
(<raftPerimeter>)
(<raftPoint> X-5.76 Y-5.306 </raftPoint>)
(<raftPoint> X-5.76 Y-5.94 </raftPoint>)
(<raftPoint> X0.36 Y-5.94 </raftPoint>)
(<raftPoint> X0.36 Y-5.335 </raftPoint>)
(<raftPoint> X3.96 Y-0.295 </raftPoint>)
(<raftPoint> X3.96 Y0.273 </raftPoint>)
(<raftPoint> X2.16 Y3.513 </raftPoint>)
(<raftPoint> X2.16 Y4.14 </raftPoint>)
(<raftPoint> X-7.488 Y4.14 </raftPoint>)
(<raftPoint> X-8.432 Y-0.047 </raftPoint>)
(</raftPerimeter>)
(<raftPerimeter>)
(<raftPoint> X0.193 Y-5.94 </raftPoint>)
(<raftPoint> X3.88 Y-0.409 </raftPoint>)
(<raftPoint> X5.76 Y1.471 </raftPoint>)
(<raftPoint> X5.76 Y2.202 </raftPoint>)
(<raftPoint> X-1.715 Y5.94 </raftPoint>)
(<raftPoint> X-3.685 Y5.94 </raftPoint>)
(<raftPoint> X-7.39 Y4.088 </raftPoint>)
(<raftPoint> X-10.296 Y1.919 </raftPoint>)
(<raftPoint> X-9.315 Y-0.358 </raftPoint>)
(<raftPoint> X-5.76 Y-5.335 </raftPoint>)
(<raftPoint> X-5.76 Y-5.94 </raftPoint>)
(</raftPerimeter>)
(<raftPerimeter>)
(<raftPoint> X0.252 Y-5.94 </raftPoint>)
(<raftPoint> X0.449 Y-5.4 </raftPoint>)
(<raftPoint> X0.407 Y-5.285 </raftPoint>)
(<raftPoint> X5.76 Y1.495 </raftPoint>)
(<raftPoint> X5.76 Y2.202 </raftPoint>)
(<raftPoint> X-1.8 Y5.982 </raftPoint>)
(<raftPoint> X-5.485 Y4.14 </raftPoint>)
(<raftPoint> X-7.322 Y4.14 </raftPoint>)
(<raftPoint> X-10.234 Y1.92 </raftPoint>)
(<raftPoint> X-9.318 Y-0.354 </raftPoint>)
(<raftPoint> X-5.76 Y-5.335 </raftPoint>)
(<raftPoint> X-5.76 Y-5.94 </raftPoint>)
(</raftPerimeter>)
(<raftPerimeter>)
(<raftPoint> X0.36 Y-5.94 </raftPoint>)
(<raftPoint> X0.36 Y-5.335 </raftPoint>)
(<raftPoint> X3.876 Y-0.413 </raftPoint>)
(<raftPoint> X5.76 Y1.471 </raftPoint>)
(<raftPoint> X5.76 Y2.202 </raftPoint>)
(<raftPoint> X1.885 Y4.14 </raftPoint>)
(<raftPoint> X-7.324 Y4.14 </raftPoint>)
(<raftPoint> X-10.273 Y1.844 </raftPoint>)
(<raftPoint> X-8.382 Y-0.208 </raftPoint>)
(<raftPoint> X-5.76 Y-5.307 </raftPoint>)
(<raftPoint> X-5.76 Y-5.94 </raftPoint>)
(</raftPerimeter>)
(<raftPerimeter>)
(<raftPoint> X0.36 Y-5.94 </raftPoint>)
(<raftPoint> X0.36 Y-5.335 </raftPoint>)
(<raftPoint> X3.876 Y-0.413 </raftPoint>)
(<raftPoint> X5.76 Y1.471 </raftPoint>)
(<raftPoint> X5.76 Y2.202 </raftPoint>)
(<raftPoint> X1.885 Y4.14 </raftPoint>)
(<raftPoint> X-7.326 Y4.14 </raftPoint>)
(<raftPoint> X-10.214 Y1.842 </raftPoint>)
(<raftPoint> X-8.351 Y-0.206 </raftPoint>)
(<raftPoint> X-5.76 Y-5.306 </raftPoint>)
(<raftPoint> X-5.76 Y-5.94 </raftPoint>)
(</raftPerimeter>)
(<raftPerimeter>)
(<raftPoint> X-10.172 Y1.886 </raftPoint>)
(<raftPoint> X-8.104 Y-0.324 </raftPoint>)
(<raftPoint> X-7.443 Y-0.49 </raftPoint>)
(<raftPoint> X-4.663 Y-5.751 </raftPoint>)
(<raftPoint> X0.36 Y-5.955 </raftPoint>)
(<raftPoint> X0.36 Y-5.345 </raftPoint>)
(<raftPoint> X5.76 Y1.495 </raftPoint>)
(<raftPoint> X5.76 Y2.202 </raftPoint>)
(<raftPoint> X1.881 Y4.142 </raftPoint>)
(<raftPoint> X-6.381 Y3.958 </raftPoint>)
(</raftPerimeter>)
(<raftPerimeter>)
(<raftPoint> X-10.111 Y1.885 </raftPoint>)
(<raftPoint> X-8.023 Y-0.32 </raftPoint>)
(<raftPoint> X-7.438 Y-0.487 </raftPoint>)
(<raftPoint> X-4.363 Y-5.751 </raftPoint>)
(<raftPoint> X0.36 Y-5.956 </raftPoint>)
(<raftPoint> X0.36 Y-5.345 </raftPoint>)
(<raftPoint> X5.76 Y1.495 </raftPoint>)
(<raftPoint> X5.76 Y2.202 </raftPoint>)
(<raftPoint> X1.881 Y4.142 </raftPoint>)
(<raftPoint> X-6.246 Y3.958 </raftPoint>)
(</raftPerimeter>)
(<raftPerimeter>)
(<raftPoint> X-10.039 Y1.89 </raftPoint>)
(<raftPoint> X-7.942 Y-0.315 </raftPoint>)
(<raftPoint> X-7.431 Y-0.483 </raftPoint>)
(<raftPoint> X-3.783 Y-5.954 </raftPoint>)
(<raftPoint> X-0.888 Y-5.745 </raftPoint>)
(<raftPoint> X2.012 Y-0.54 </raftPoint>)
(<raftPoint> X3.749 Y-0.54 </raftPoint>)
(<raftPoint> X5.76 Y1.471 </raftPoint>)
(<raftPoint> X5.76 Y2.202 </raftPoint>)
(<raftPoint> X1.885 Y4.14 </raftPoint>)
(<raftPoint> X-5.482 Y4.14 </raftPoint>)
(</raftPerimeter>)
(<raftPerimeter>)
(<raftPoint> X-3.96 Y-0.54 </raftPoint>)
(<raftPoint> X-3.96 Y-5.94 </raftPoint>)
(<raftPoint> X-1.723 Y-5.94 </raftPoint>)
(<raftPoint> X-1.147 Y-5.683 </raftPoint>)
(<raftPoint> X2.002 Y-0.54 </raftPoint>)
(<raftPoint> X7.56 Y-0.54 </raftPoint>)
(<raftPoint> X7.56 Y0.329 </raftPoint>)
(<raftPoint> X5.613 Y2.276 </raftPoint>)
(<raftPoint> X-1.715 Y5.94 </raftPoint>)
(<raftPoint> X-3.749 Y5.94 </raftPoint>)
(<raftPoint> X-5.613 Y4.076 </raftPoint>)
(<raftPoint> X-12.96 Y0.402 </raftPoint>)
(<raftPoint> X-12.96 Y-0.54 </raftPoint>)
(</raftPerimeter>)
(<raftPerimeter>)
(<raftPoint> X-3.96 Y-0.54 </raftPoint>)
(<raftPoint> X-3.96 Y-5.94 </raftPoint>)
(<raftPoint> X-1.607 Y-5.94 </raftPoint>)
(<raftPoint> X1.993 Y-0.54 </raftPoint>)
(<raftPoint> X7.56 Y-0.54 </raftPoint>)
(<raftPoint> X7.56 Y0.384 </raftPoint>)
(<raftPoint> X-1.7 Y5.94 </raftPoint>)
(<raftPoint> X-3.749 Y5.94 </raftPoint>)
(<raftPoint> X-5.613 Y4.076 </raftPoint>)
(<raftPoint> X-12.96 Y0.402 </raftPoint>)
(<raftPoint> X-12.96 Y-0.54 </raftPoint>)
(</raftPerimeter>)
(<raftPerimeter>)
(<raftPoint> X-7.393 Y-0.54 </raftPoint>)
(<raftPoint> X-3.783 Y-5.955 </raftPoint>)
(<raftPoint> X-1.042 Y-5.745 </raftPoint>)
(<raftPoint> X2.006 Y-0.54 </raftPoint>)
(<raftPoint> X7.56 Y-0.54 </raftPoint>)
(<raftPoint> X7.56 Y0.398 </raftPoint>)
(<raftPoint> X0.866 Y3.896 </raftPoint>)
(<raftPoint> X-1.103 Y5.749 </raftPoint>)
(<raftPoint> X-3.735 Y5.951 </raftPoint>)
(<raftPoint> X-5.835 Y3.898 </raftPoint>)
(<raftPoint> X-12.96 Y0.404 </raftPoint>)
(<raftPoint> X-12.96 Y-0.54 </raftPoint>)
(</raftPerimeter>)
(<raftPerimeter>)
(<raftPoint> X-7.4 Y-0.54 </raftPoint>)
(<raftPoint> X-4.195 Y-5.673 </raftPoint>)
(<raftPoint> X-3.677 Y-5.946 </raftPoint>)
(<raftPoint> X-0.827 Y-5.745 </raftPoint>)
(<raftPoint> X2.014 Y-0.54 </raftPoint>)
(<raftPoint> X7.56 Y-0.54 </raftPoint>)
(<raftPoint> X7.56 Y2.34 </raftPoint>)
(<raftPoint> X3.689 Y2.34 </raftPoint>)
(<raftPoint> X0.75 Y3.887 </raftPoint>)
(<raftPoint> X-0.876 Y5.749 </raftPoint>)
(<raftPoint> X-3.738 Y5.951 </raftPoint>)
(<raftPoint> X-7.349 Y2.34 </raftPoint>)
(<raftPoint> X-12.96 Y2.34 </raftPoint>)
(<raftPoint> X-12.96 Y-0.54 </raftPoint>)
(</raftPerimeter>)
(<raftPerimeter>)
(<raftPoint> X-7.402 Y-0.54 </raftPoint>)
(<raftPoint> X-4.266 Y-5.685 </raftPoint>)
(<raftPoint> X-3.662 Y-5.945 </raftPoint>)
(<raftPoint> X-0.743 Y-5.746 </raftPoint>)
(<raftPoint> X2.017 Y-0.54 </raftPoint>)
(<raftPoint> X7.56 Y-0.54 </raftPoint>)
(<raftPoint> X7.56 Y2.34 </raftPoint>)
(<raftPoint> X3.686 Y2.34 </raftPoint>)
(<raftPoint> X0.628 Y3.884 </raftPoint>)
(<raftPoint> X-0.783 Y5.748 </raftPoint>)
(<raftPoint> X-3.662 Y5.945 </raftPoint>)
(<raftPoint> X-4.237 Y5.697 </raftPoint>)
(<raftPoint> X-5.626 Y4.069 </raftPoint>)
(<raftPoint> X-9.085 Y2.34 </raftPoint>)
(<raftPoint> X-12.96 Y2.34 </raftPoint>)
(<raftPoint> X-12.96 Y-0.54 </raftPoint>)
(</raftPerimeter>)
(<raftPerimeter>)
(<raftPoint> X-7.404 Y-0.54 </raftPoint>)
(<raftPoint> X-4.325 Y-5.693 </raftPoint>)
(<raftPoint> X-3.665 Y-5.94 </raftPoint>)
(<raftPoint> X0.36 Y-5.94 </raftPoint>)
(<raftPoint> X0.36 Y-0.54 </raftPoint>)
(<raftPoint> X7.56 Y-0.54 </raftPoint>)
(<raftPoint> X7.56 Y2.34 </raftPoint>)
(<raftPoint> X3.749 Y2.34 </raftPoint>)
M73 P4 (display progress)
(<raftPoint> X0.149 Y5.94 </raftPoint>)
(<raftPoint> X-3.665 Y5.94 </raftPoint>)
(<raftPoint> X-4.299 Y5.703 </raftPoint>)
(<raftPoint> X-5.63 Y4.067 </raftPoint>)
(<raftPoint> X-9.085 Y2.34 </raftPoint>)
(<raftPoint> X-12.96 Y2.34 </raftPoint>)
(<raftPoint> X-12.96 Y-0.54 </raftPoint>)
(</raftPerimeter>)
(<raftPerimeter>)
(<raftPoint> X-7.406 Y-0.54 </raftPoint>)
(<raftPoint> X-4.355 Y-5.751 </raftPoint>)
(<raftPoint> X0.36 Y-5.956 </raftPoint>)
(<raftPoint> X0.36 Y-0.54 </raftPoint>)
(<raftPoint> X7.56 Y-0.54 </raftPoint>)
(<raftPoint> X7.56 Y2.34 </raftPoint>)
(<raftPoint> X3.749 Y2.34 </raftPoint>)
(<raftPoint> X0.143 Y5.947 </raftPoint>)
(<raftPoint> X-4.325 Y5.752 </raftPoint>)
(<raftPoint> X-5.634 Y4.065 </raftPoint>)
(<raftPoint> X-9.085 Y2.34 </raftPoint>)
(<raftPoint> X-12.96 Y2.34 </raftPoint>)
(<raftPoint> X-12.96 Y-0.54 </raftPoint>)
(</raftPerimeter>)
(<raftPerimeter>)
(<raftPoint> X-7.409 Y-0.54 </raftPoint>)
(<raftPoint> X-4.42 Y-5.751 </raftPoint>)
(<raftPoint> X0.36 Y-5.956 </raftPoint>)
(<raftPoint> X0.36 Y-0.54 </raftPoint>)
(<raftPoint> X7.56 Y-0.54 </raftPoint>)
(<raftPoint> X7.56 Y2.34 </raftPoint>)
(<raftPoint> X3.749 Y2.34 </raftPoint>)
(<raftPoint> X0.143 Y5.946 </raftPoint>)
(<raftPoint> X-4.394 Y5.752 </raftPoint>)
(<raftPoint> X-5.638 Y4.063 </raftPoint>)
(<raftPoint> X-9.085 Y2.34 </raftPoint>)
(<raftPoint> X-12.96 Y2.34 </raftPoint>)
(<raftPoint> X-12.96 Y-0.54 </raftPoint>)
(</raftPerimeter>)
(<raftPerimeter>)
(<raftPoint> X-7.406 Y-0.54 </raftPoint>)
(<raftPoint> X-4.342 Y-5.751 </raftPoint>)
(<raftPoint> X0.36 Y-5.956 </raftPoint>)
(<raftPoint> X0.36 Y-0.54 </raftPoint>)
(<raftPoint> X7.56 Y-0.54 </raftPoint>)
(<raftPoint> X7.56 Y2.34 </raftPoint>)
(<raftPoint> X3.749 Y2.34 </raftPoint>)
(<raftPoint> X0.143 Y5.946 </raftPoint>)
(<raftPoint> X-4.354 Y5.752 </raftPoint>)
(<raftPoint> X-5.636 Y4.065 </raftPoint>)
(<raftPoint> X-9.085 Y2.34 </raftPoint>)
(<raftPoint> X-12.96 Y2.34 </raftPoint>)
(<raftPoint> X-12.96 Y-0.54 </raftPoint>)
(</raftPerimeter>)
(<raftPerimeter>)
(<raftPoint> X-7.403 Y-0.54 </raftPoint>)
(<raftPoint> X-4.295 Y-5.689 </raftPoint>)
(<raftPoint> X-3.658 Y-5.945 </raftPoint>)
(<raftPoint> X-0.69 Y-5.746 </raftPoint>)
(<raftPoint> X2.019 Y-0.54 </raftPoint>)
(<raftPoint> X7.56 Y-0.54 </raftPoint>)
(<raftPoint> X7.56 Y2.34 </raftPoint>)
(<raftPoint> X3.749 Y2.34 </raftPoint>)
(<raftPoint> X0.143 Y5.947 </raftPoint>)
(<raftPoint> X-4.284 Y5.752 </raftPoint>)
(<raftPoint> X-5.632 Y4.067 </raftPoint>)
(<raftPoint> X-9.085 Y2.34 </raftPoint>)
(<raftPoint> X-12.96 Y2.34 </raftPoint>)
(<raftPoint> X-12.96 Y-0.54 </raftPoint>)
(</raftPerimeter>)
(<raftPerimeter>)
(<raftPoint> X-7.4 Y-0.54 </raftPoint>)
(<raftPoint> X-4.218 Y-5.677 </raftPoint>)
(<raftPoint> X-3.672 Y-5.946 </raftPoint>)
(<raftPoint> X-0.754 Y-5.745 </raftPoint>)
(<raftPoint> X2.016 Y-0.54 </raftPoint>)
(<raftPoint> X7.56 Y-0.54 </raftPoint>)
(<raftPoint> X7.56 Y2.34 </raftPoint>)
(<raftPoint> X3.749 Y2.34 </raftPoint>)
(<raftPoint> X0.149 Y5.94 </raftPoint>)
(<raftPoint> X-3.709 Y5.94 </raftPoint>)
(<raftPoint> X-9.109 Y2.34 </raftPoint>)
(<raftPoint> X-12.96 Y2.34 </raftPoint>)
(<raftPoint> X-12.96 Y-0.54 </raftPoint>)
(</raftPerimeter>)
(<raftPerimeter>)
(<raftPoint> X-7.393 Y-0.54 </raftPoint>)
(<raftPoint> X-3.783 Y-5.954 </raftPoint>)
(<raftPoint> X-0.919 Y-5.745 </raftPoint>)
(<raftPoint> X2.01 Y-0.54 </raftPoint>)
(<raftPoint> X7.56 Y-0.54 </raftPoint>)
(<raftPoint> X7.56 Y2.34 </raftPoint>)
(<raftPoint> X3.685 Y2.34 </raftPoint>)
(<raftPoint> X0.248 Y4.058 </raftPoint>)
(<raftPoint> X-0.849 Y5.746 </raftPoint>)
(<raftPoint> X-3.697 Y5.948 </raftPoint>)
(<raftPoint> X-9.109 Y2.34 </raftPoint>)
(<raftPoint> X-12.96 Y2.34 </raftPoint>)
(<raftPoint> X-12.96 Y-0.54 </raftPoint>)
(</raftPerimeter>)
(<raftPerimeter>)
(<raftPoint> X-3.96 Y-0.54 </raftPoint>)
(<raftPoint> X-3.96 Y-5.94 </raftPoint>)
(<raftPoint> X-1.724 Y-5.94 </raftPoint>)
(<raftPoint> X-1.142 Y-5.684 </raftPoint>)
(<raftPoint> X2.002 Y-0.54 </raftPoint>)
(<raftPoint> X7.56 Y-0.54 </raftPoint>)
(<raftPoint> X7.56 Y0.54 </raftPoint>)
(<raftPoint> X1.971 Y0.54 </raftPoint>)
(<raftPoint> X-0.659 Y3.759 </raftPoint>)
(<raftPoint> X-1.042 Y5.661 </raftPoint>)
(<raftPoint> X-1.73 Y5.94 </raftPoint>)
(<raftPoint> X-3.898 Y5.94 </raftPoint>)
(<raftPoint> X-4.308 Y3.77 </raftPoint>)
(<raftPoint> X-7.355 Y0.54 </raftPoint>)
(<raftPoint> X-12.96 Y0.54 </raftPoint>)
(<raftPoint> X-12.96 Y-0.54 </raftPoint>)
(</raftPerimeter>)
(<raftPerimeter>)
(<raftPoint> X-3.96 Y-0.54 </raftPoint>)
(<raftPoint> X-3.96 Y-5.94 </raftPoint>)
(<raftPoint> X-1.607 Y-5.94 </raftPoint>)
(<raftPoint> X1.993 Y-0.54 </raftPoint>)
(<raftPoint> X7.56 Y-0.54 </raftPoint>)
(<raftPoint> X7.56 Y0.54 </raftPoint>)
(<raftPoint> X1.96 Y0.54 </raftPoint>)
(<raftPoint> X-0.95 Y3.765 </raftPoint>)
(<raftPoint> X-1.278 Y5.579 </raftPoint>)
(<raftPoint> X-1.656 Y5.94 </raftPoint>)
(<raftPoint> X-3.945 Y5.94 </raftPoint>)
(<raftPoint> X-4.038 Y3.758 </raftPoint>)
(<raftPoint> X-7.346 Y0.54 </raftPoint>)
(<raftPoint> X-12.96 Y0.54 </raftPoint>)
(<raftPoint> X-12.96 Y-0.54 </raftPoint>)
(</raftPerimeter>)
(<raftPerimeter>)
(<raftPoint> X-3.96 Y-0.54 </raftPoint>)
(<raftPoint> X-3.96 Y-5.94 </raftPoint>)
(<raftPoint> X-1.44 Y-5.94 </raftPoint>)
(<raftPoint> X-1.44 Y-5.335 </raftPoint>)
(<raftPoint> X2.16 Y-0.295 </raftPoint>)
(<raftPoint> X2.16 Y0.328 </raftPoint>)
(<raftPoint> X-1.253 Y3.763 </raftPoint>)
(<raftPoint> X-1.475 Y5.94 </raftPoint>)
(<raftPoint> X-3.96 Y5.94 </raftPoint>)
(<raftPoint> X-3.96 Y0.54 </raftPoint>)
(<raftPoint> X-12.96 Y0.54 </raftPoint>)
(<raftPoint> X-12.96 Y-0.54 </raftPoint>)
(</raftPerimeter>)
(<raftPerimeter>)
(<raftPoint> X-5.403 Y5.775 </raftPoint>)
(<raftPoint> X-6.064 Y5.4 </raftPoint>)
(<raftPoint> X-5.403 Y5.025 </raftPoint>)
(<raftPoint> X2.16 Y4.852 </raftPoint>)
(<raftPoint> X2.16 Y5.948 </raftPoint>)
(</raftPerimeter>)
(<raftPerimeter>)
(<raftPoint> X-5.403 Y5.775 </raftPoint>)
(<raftPoint> X-6.064 Y5.4 </raftPoint>)
(<raftPoint> X-5.403 Y5.025 </raftPoint>)
(<raftPoint> X2.16 Y4.852 </raftPoint>)
(<raftPoint> X2.16 Y5.948 </raftPoint>)
(</raftPerimeter>)
(<raftPerimeter>)
(<raftPoint> X-5.403 Y5.775 </raftPoint>)
(<raftPoint> X-6.064 Y5.4 </raftPoint>)
(<raftPoint> X-5.403 Y5.025 </raftPoint>)
(<raftPoint> X2.16 Y4.852 </raftPoint>)
(<raftPoint> X2.16 Y5.948 </raftPoint>)
(</raftPerimeter>)
(<raftPerimeter>)
(<raftPoint> X-5.403 Y5.775 </raftPoint>)
(<raftPoint> X-6.064 Y5.4 </raftPoint>)
(<raftPoint> X-5.403 Y5.025 </raftPoint>)
(<raftPoint> X2.16 Y4.852 </raftPoint>)
(<raftPoint> X2.16 Y5.948 </raftPoint>)
(</raftPerimeter>)
(<raftPerimeter>)
(<raftPoint> X-5.403 Y5.775 </raftPoint>)
(<raftPoint> X-6.064 Y5.4 </raftPoint>)
(<raftPoint> X-5.403 Y5.025 </raftPoint>)
(<raftPoint> X2.16 Y4.852 </raftPoint>)
(<raftPoint> X2.16 Y5.948 </raftPoint>)
(</raftPerimeter>)
(<raftPerimeter>)
(<raftPoint> X-5.403 Y5.775 </raftPoint>)
(<raftPoint> X-6.064 Y5.4 </raftPoint>)
(<raftPoint> X-5.403 Y5.025 </raftPoint>)
(<raftPoint> X2.16 Y4.852 </raftPoint>)
(<raftPoint> X2.16 Y5.948 </raftPoint>)
(</raftPerimeter>)
(<raftPerimeter>)
(<raftPoint> X-5.403 Y5.775 </raftPoint>)
(<raftPoint> X-6.064 Y5.4 </raftPoint>)
(<raftPoint> X-5.403 Y5.025 </raftPoint>)
(<raftPoint> X2.16 Y4.852 </raftPoint>)
(<raftPoint> X2.16 Y5.948 </raftPoint>)
(</raftPerimeter>)
(<raftPerimeter>)
(<raftPoint> X-5.403 Y5.775 </raftPoint>)
(<raftPoint> X-6.064 Y5.4 </raftPoint>)
(<raftPoint> X-5.403 Y5.025 </raftPoint>)
(<raftPoint> X2.16 Y4.852 </raftPoint>)
(<raftPoint> X2.16 Y5.948 </raftPoint>)
(</raftPerimeter>)
(<raftPerimeter>)
(<raftPoint> X5.525 Y-20.508 </raftPoint>)
(<raftPoint> X12.913 Y-16.814 </raftPoint>)
(<raftPoint> X18.565 Y-11.161 </raftPoint>)
(<raftPoint> X18.232 Y-9.149 </raftPoint>)
(<raftPoint> X21.133 Y-5.588 </raftPoint>)
(<raftPoint> X21.133 Y3.788 </raftPoint>)
(<raftPoint> X18.217 Y7.368 </raftPoint>)
(<raftPoint> X18.547 Y11.179 </raftPoint>)
(<raftPoint> X12.913 Y16.814 </raftPoint>)
(<raftPoint> X9.125 Y18.708 </raftPoint>)
(<raftPoint> X7.325 Y18.708 </raftPoint>)
(<raftPoint> X3.725 Y20.508 </raftPoint>)
(<raftPoint> X-9.125 Y20.508 </raftPoint>)
(<raftPoint> X-12.725 Y18.708 </raftPoint>)
(<raftPoint> X-14.525 Y18.708 </raftPoint>)
(<raftPoint> X-18.348 Y16.797 </raftPoint>)
(<raftPoint> X-24.067 Y9.176 </raftPoint>)
(<raftPoint> X-24.067 Y5.621 </raftPoint>)
(<raftPoint> X-27.589 Y2.14 </raftPoint>)
(<raftPoint> X-27.018 Y-0.0 </raftPoint>)
(<raftPoint> X-27.589 Y-2.14 </raftPoint>)
(<raftPoint> X-24.067 Y-5.621 </raftPoint>)
(<raftPoint> X-24.067 Y-9.188 </raftPoint>)
(<raftPoint> X-21.133 Y-12.788 </raftPoint>)
(<raftPoint> X-21.133 Y-14.662 </raftPoint>)
(<raftPoint> X-18.28 Y-16.83 </raftPoint>)
(<raftPoint> X-14.713 Y-18.614 </raftPoint>)
(<raftPoint> X-12.819 Y-20.508 </raftPoint>)
(</raftPerimeter>)
(<layer> 0.475 )
G1 X-26.4 Y-1.89 Z0.48 F4200.0
G1 F1200.0
G1 E1.0
G1 F4200.0
M101
G1 X-26.4 Y1.89 Z0.48 F743.802 E1.772
G1 F1200.0
G1 E0.772
G1 F743.802
M103
G1 X-23.47 Y9.09 Z0.48 F4200.0
G1 F1200.0
G1 E1.772
G1 F4200.0
M101
G1 X-23.47 Y-9.09 Z0.48 F743.802 E5.49
G1 X-20.53 Y-14.49 Z0.48 F743.802 E6.747
G1 X-20.53 Y12.69 Z0.48 F743.802 E12.306
G1 X-17.6 Y16.29 Z0.48 F743.802 E13.255
G1 X-17.6 Y-16.29 Z0.48 F743.802 E19.918
G1 X-14.67 Y-18.09 Z0.48 F743.802 E20.622
G1 X-14.67 Y18.09 Z0.48 F743.802 E28.022
G1 X-11.73 Y18.09 Z0.48 F743.802 E28.622
G1 X-11.73 Y-19.89 Z0.48 F743.802 E36.389
G1 X-8.8 Y-19.89 Z0.48 F743.802 E36.989
G1 X-8.8 Y19.89 Z0.48 F743.802 E45.125
G1 X-5.87 Y19.89 Z0.48 F743.802 E45.725
G1 X-5.87 Y-19.89 Z0.48 F743.802 E53.86
G1 X-2.93 Y-19.89 Z0.48 F743.802 E54.461
G1 X-2.93 Y19.89 Z0.48 F743.802 E62.596
G1 X0.0 Y19.89 Z0.48 F743.802 E63.196
G1 X0.0 Y-19.89 Z0.48 F743.802 E71.332
G1 X2.93 Y-19.89 Z0.48 F743.802 E71.932
G1 X2.93 Y19.89 Z0.48 F743.802 E80.068
G1 X5.87 Y18.09 Z0.48 F743.802 E80.772
G1 X5.87 Y-19.89 Z0.48 F743.802 E88.539
G1 X8.8 Y-18.09 Z0.48 F743.802 E89.243
G1 X8.8 Y18.09 Z0.48 F743.802 E96.642
G1 X11.73 Y16.29 Z0.48 F743.802 E97.346
G1 X11.73 Y-16.29 Z0.48 F743.802 E104.009
G1 X14.67 Y-14.49 Z0.48 F743.802 E104.713
G1 X14.67 Y14.49 Z0.48 F743.802 E110.64
G1 X17.6 Y10.89 Z0.48 F743.802 E111.59
G1 X17.6 Y-10.89 Z0.48 F743.802 E116.044
G1 F1200.0
G1 E115.044
G1 F743.802
M103
G1 X20.53 Y-5.49 Z0.48 F4200.0
G1 F1200.0
G1 E116.044
G1 F4200.0
M101
G1 X20.53 Y3.69 Z0.48 F743.802 E117.921
G1 F1200.0
G1 E116.921
G1 F743.802
M103
;M108 R56.0
(</layer>)
(<layer> 0.983 )
G1 X-26.47 Y0.0 Z0.98 F4200.0
G1 F1200.0
G1 E117.921
G1 F4200.0
M101
G1 X20.61 Y0.0 Z0.98 F2222.222 E121.681
G1 X20.61 Y-1.8 Z0.98 F2222.222 E121.825
G1 X-26.47 Y-1.8 Z0.98 F2222.222 E125.585
G1 X-23.54 Y-3.6 Z0.98 F2222.222 E125.859
G1 X20.61 Y-3.6 Z0.98 F2222.222 E129.385
G1 X20.61 Y-5.4 Z0.98 F2222.222 E129.529
G1 X-23.54 Y-5.4 Z0.98 F2222.222 E133.055
G1 X-23.54 Y-7.2 Z0.98 F2222.222 E133.199
G1 X17.67 Y-7.2 Z0.98 F2222.222 E136.49
G1 X17.67 Y-9.0 Z0.98 F2222.222 E136.634
G1 X-23.54 Y-9.0 Z0.98 F2222.222 E139.926
G1 X-20.61 Y-10.8 Z0.98 F2222.222 E140.201
G1 X17.67 Y-10.8 Z0.98 F2222.222 E143.258
G1 F1200.0
G1 E142.258
G1 F2222.222
M103
G1 X14.74 Y-12.6 Z0.98 F4200.0
G1 F1200.0
G1 E143.258
G1 F4200.0
M101
G1 X-20.61 Y-12.6 Z0.98 F2222.222 E146.081
G1 X-20.61 Y-14.4 Z0.98 F2222.222 E146.225
G1 X14.74 Y-14.4 Z0.98 F2222.222 E149.047
G1 X11.81 Y-16.2 Z0.98 F2222.222 E149.322
G1 X-17.67 Y-16.2 Z0.98 F2222.222 E151.677
G1 F1200.0
G1 E150.677
G1 F2222.222
M103
G1 X-14.74 Y-18.0 Z0.98 F4200.0
G1 F1200.0
G1 E151.677
G1 F4200.0
M101
G1 X8.87 Y-18.0 Z0.98 F2222.222 E153.563
G1 X5.94 Y-19.8 Z0.98 F2222.222 E153.837
G1 X-11.81 Y-19.8 Z0.98 F2222.222 E155.255
G1 F1200.0
G1 E154.255
G1 F2222.222
M103
G1 X-26.47 Y1.8 Z0.98 F4200.0
G1 F1200.0
G1 E155.255
G1 F4200.0
M101
G1 X20.61 Y1.8 Z0.98 F2222.222 E159.015
G1 X20.61 Y3.6 Z0.98 F2222.222 E159.159
G1 X-23.54 Y3.6 Z0.98 F2222.222 E162.684
G1 X-23.54 Y5.4 Z0.98 F2222.222 E162.828
G1 X17.67 Y5.4 Z0.98 F2222.222 E166.12
G1 X17.67 Y7.2 Z0.98 F2222.222 E166.264
G1 X-23.54 Y7.2 Z0.98 F2222.222 E169.555
G1 X-23.54 Y9.0 Z0.98 F2222.222 E169.699
G1 X17.67 Y9.0 Z0.98 F2222.222 E172.99
G1 X17.67 Y10.8 Z0.98 F2222.222 E173.134
G1 X-20.61 Y10.8 Z0.98 F2222.222 E176.191
G1 X-20.61 Y12.6 Z0.98 F2222.222 E176.335
G1 X14.74 Y12.6 Z0.98 F2222.222 E179.158
G1 X14.74 Y14.4 Z0.98 F2222.222 E179.302
G1 X-17.67 Y14.4 Z0.98 F2222.222 E181.891
G1 X-17.67 Y16.2 Z0.98 F2222.222 E182.034
G1 X11.81 Y16.2 Z0.98 F2222.222 E184.389
G1 X8.87 Y18.0 Z0.98 F2222.222 E184.664
G1 X-14.74 Y18.0 Z0.98 F2222.222 E186.549
G1 F1200.0
G1 E185.549
G1 F2222.222
M103
G1 X-8.87 Y19.8 Z0.98 F4200.0
G1 F1200.0
G1 E186.549
G1 F4200.0
M101
G1 X3.01 Y19.8 Z0.98 F2222.222 E187.498
G1 F1200.0
G1 E186.498
G1 F2222.222
M103
;M108 R56.0
(</layer>)
(<layer> 1.469 )
G1 X-26.47 Y0.0 Z1.47 F4200.0
G1 F1200.0
G1 E187.498
G1 F4200.0
M101
G1 X20.61 Y0.0 Z1.47 F2222.222 E191.258
G1 X20.61 Y-1.8 Z1.47 F2222.222 E191.402
G1 X-26.47 Y-1.8 Z1.47 F2222.222 E195.162
G1 X-23.54 Y-3.6 Z1.47 F2222.222 E195.437
G1 X20.61 Y-3.6 Z1.47 F2222.222 E198.963
M73 P5 (display progress)
G1 X20.61 Y-5.4 Z1.47 F2222.222 E199.107
G1 X-23.54 Y-5.4 Z1.47 F2222.222 E202.632
G1 X-23.54 Y-7.2 Z1.47 F2222.222 E202.776
G1 X17.67 Y-7.2 Z1.47 F2222.222 E206.068
G1 X17.67 Y-9.0 Z1.47 F2222.222 E206.212
G1 X-23.54 Y-9.0 Z1.47 F2222.222 E209.503
G1 X-20.61 Y-10.8 Z1.47 F2222.222 E209.778
G1 X17.67 Y-10.8 Z1.47 F2222.222 E212.835
G1 F1200.0
G1 E211.835
G1 F2222.222
M103
G1 X14.74 Y-12.6 Z1.47 F4200.0
G1 F1200.0
G1 E212.835
G1 F4200.0
M101
G1 X-20.61 Y-12.6 Z1.47 F2222.222 E215.658
G1 X-20.61 Y-14.4 Z1.47 F2222.222 E215.802
G1 X14.74 Y-14.4 Z1.47 F2222.222 E218.625
G1 X11.81 Y-16.2 Z1.47 F2222.222 E218.9
G1 X-17.67 Y-16.2 Z1.47 F2222.222 E221.254
G1 F1200.0
G1 E220.254
G1 F2222.222
M103
G1 X-14.74 Y-18.0 Z1.47 F4200.0
G1 F1200.0
G1 E221.254
G1 F4200.0
M101
G1 X8.87 Y-18.0 Z1.47 F2222.222 E223.14
G1 X5.94 Y-19.8 Z1.47 F2222.222 E223.415
G1 X-11.81 Y-19.8 Z1.47 F2222.222 E224.832
G1 F1200.0
G1 E223.832
G1 F2222.222
M103
G1 X-26.47 Y1.8 Z1.47 F4200.0
G1 F1200.0
G1 E224.832
G1 F4200.0
M101
G1 X20.61 Y1.8 Z1.47 F2222.222 E228.592
G1 X20.61 Y3.6 Z1.47 F2222.222 E228.736
G1 X-23.54 Y3.6 Z1.47 F2222.222 E232.262
G1 X-23.54 Y5.4 Z1.47 F2222.222 E232.406
G1 X17.67 Y5.4 Z1.47 F2222.222 E235.697
G1 X17.67 Y7.2 Z1.47 F2222.222 E235.841
G1 X-23.54 Y7.2 Z1.47 F2222.222 E239.133
G1 X-23.54 Y9.0 Z1.47 F2222.222 E239.276
G1 X17.67 Y9.0 Z1.47 F2222.222 E242.568
G1 X17.67 Y10.8 Z1.47 F2222.222 E242.712
G1 X-20.61 Y10.8 Z1.47 F2222.222 E245.769
G1 X-20.61 Y12.6 Z1.47 F2222.222 E245.913
G1 X14.74 Y12.6 Z1.47 F2222.222 E248.736
G1 X14.74 Y14.4 Z1.47 F2222.222 E248.879
G1 X-17.67 Y14.4 Z1.47 F2222.222 E251.468
G1 X-17.67 Y16.2 Z1.47 F2222.222 E251.612
G1 X11.81 Y16.2 Z1.47 F2222.222 E253.966
G1 X8.87 Y18.0 Z1.47 F2222.222 E254.241
G1 X-14.74 Y18.0 Z1.47 F2222.222 E256.127
G1 F1200.0
G1 E255.127
G1 F2222.222
M103
G1 X-8.87 Y19.8 Z1.47 F4200.0
G1 F1200.0
G1 E256.127
G1 F4200.0
M101
G1 X3.01 Y19.8 Z1.47 F2222.222 E257.076
G1 F1200.0
G1 E256.076
G1 F2222.222
M103
;M108 R44.8
(</layer>)
(<raftLayerEnd> </raftLayerEnd>)
(<layer> 1.701 )
(<supportLayer>)
G1 X-10.92 Y-18.0 Z1.7 F4200.0
G1 F1200.0
G1 E257.076
G1 F4200.0
M101
G1 X-4.69 Y-18.0 Z1.7 F4320.0 E257.28
G1 F1200.0
G1 E256.28
G1 F4320.0
M103
G1 X-0.28 Y-18.0 Z1.7 F4200.0
G1 F1200.0
G1 E257.28
G1 F4200.0
M101
G1 X5.95 Y-18.0 Z1.7 F4320.0 E257.485
G1 X5.59 Y-16.2 Z1.7 F4320.0 E257.545
G1 X10.2 Y-16.2 Z1.7 F4320.0 E257.697
G1 X8.44 Y-14.4 Z1.7 F4320.0 E257.78
G1 X12.68 Y-14.4 Z1.7 F4320.0 E257.919
G1 X14.11 Y-12.6 Z1.7 F4320.0 E257.995
G1 X10.48 Y-12.6 Z1.7 F4320.0 E258.114
G1 F1200.0
G1 E257.114
G1 F4320.0
M103
G1 X11.96 Y-10.8 Z1.7 F4200.0
G1 F1200.0
G1 E258.114
G1 F4200.0
M101
G1 X14.41 Y-10.8 Z1.7 F4320.0 E258.194
G1 X14.71 Y-9.0 Z1.7 F4320.0 E258.254
G1 X13.08 Y-9.0 Z1.7 F4320.0 E258.308
G1 F1200.0
G1 E257.308
G1 F4320.0
M103
G1 X14.04 Y-7.2 Z1.7 F4200.0
G1 F1200.0
G1 E258.308
G1 F4200.0
M101
G1 X15.02 Y-7.2 Z1.7 F4320.0 E258.34
G1 X15.16 Y-5.4 Z1.7 F4320.0 E258.4
G1 X14.59 Y-5.4 Z1.7 F4320.0 E258.418
G1 F1200.0
G1 E257.549
G1 F4320.0
M103
G1 X15.1 Y-3.6 Z1.7 F4200.0
G1 F1200.0
G1 E258.418
G1 F4200.0
M101
G1 X15.25 Y-3.6 Z1.7 F4320.0 E258.423
G1 X18.74 Y-1.8 Z1.7 F4320.0 E258.552
G1 X15.27 Y-1.8 Z1.7 F4320.0 E258.666
G1 F1200.0
G1 E257.862
G1 F4320.0
M103
G1 X15.39 Y0.0 Z1.7 F4200.0
G1 F1200.0
G1 E258.666
G1 F4200.0
M101
G1 X18.78 Y0.0 Z1.7 F4320.0 E258.777
G1 X18.67 Y1.8 Z1.7 F4320.0 E258.837
G1 X15.21 Y1.8 Z1.7 F4320.0 E258.951
G1 F1200.0
G1 E258.15
G1 F4320.0
M103
G1 X15.19 Y3.6 Z1.7 F4200.0
G1 F1200.0
G1 E258.951
G1 F4200.0
M101
G1 X14.95 Y3.6 Z1.7 F4320.0 E258.958
G1 F1200.0
G1 E258.153
G1 F4320.0
M103
G1 X15.09 Y5.4 Z1.7 F4200.0
G1 F1200.0
G1 E258.958
G1 F4200.0
M101
G1 X14.4 Y5.4 Z1.7 F4320.0 E258.981
G1 X14.83 Y7.2 Z1.7 F4320.0 E259.042
G1 X13.7 Y7.2 Z1.7 F4320.0 E259.079
G1 F1200.0
G1 E258.101
G1 F4320.0
M103
G1 X14.52 Y9.0 Z1.7 F4200.0
G1 F1200.0
G1 E259.079
G1 F4200.0
M101
G1 X12.74 Y9.0 Z1.7 F4320.0 E259.138
G1 X14.22 Y10.8 Z1.7 F4320.0 E259.214
G1 X11.45 Y10.8 Z1.7 F4320.0 E259.305
G1 X13.81 Y12.6 Z1.7 F4320.0 E259.403
G1 X9.87 Y12.6 Z1.7 F4320.0 E259.533
G1 X11.92 Y14.4 Z1.7 F4320.0 E259.622
G1 X7.68 Y14.4 Z1.7 F4320.0 E259.762
G1 X9.03 Y16.2 Z1.7 F4320.0 E259.836
G1 X4.42 Y16.2 Z1.7 F4320.0 E259.987
G1 F1200.0
G1 E258.987
G1 F4320.0
M103
G1 X2.19 Y18.0 Z1.7 F4200.0
G1 F1200.0
G1 E259.987
G1 F4200.0
M101
G1 X-7.16 Y18.0 Z1.7 F4320.0 E260.294
G1 F1200.0
G1 E259.294
G1 F4320.0
M103
G1 X-9.39 Y16.2 Z1.7 F4200.0
G1 F1200.0
G1 E260.294
G1 F4200.0
M101
G1 X-14.0 Y16.2 Z1.7 F4320.0 E260.446
G1 X-12.64 Y14.4 Z1.7 F4320.0 E260.52
G1 X-16.88 Y14.4 Z1.7 F4320.0 E260.659
G1 X-18.78 Y12.6 Z1.7 F4320.0 E260.745
G1 X-14.84 Y12.6 Z1.7 F4320.0 E260.875
G1 F1200.0
G1 E259.875
G1 F4320.0
M103
G1 X-16.42 Y10.8 Z1.7 F4200.0
G1 F1200.0
G1 E260.875
G1 F4200.0
M101
G1 X-19.19 Y10.8 Z1.7 F4320.0 E260.966
G1 X-19.49 Y9.0 Z1.7 F4320.0 E261.026
G1 X-17.71 Y9.0 Z1.7 F4320.0 E261.084
G1 F1200.0
G1 E260.084
G1 F4320.0
M103
G1 X-18.67 Y7.2 Z1.7 F4200.0
G1 F1200.0
G1 E261.084
G1 F4200.0
M101
G1 X-19.8 Y7.2 Z1.7 F4320.0 E261.121
G1 X-20.06 Y5.4 Z1.7 F4320.0 E261.181
G1 X-19.37 Y5.4 Z1.7 F4320.0 E261.204
G1 F1200.0
G1 E260.323
G1 F4320.0
M103
G1 X-19.92 Y3.6 Z1.7 F4200.0
G1 F1200.0
G1 E261.204
G1 F4200.0
M101
G1 X-20.16 Y3.6 Z1.7 F4320.0 E261.212
G1 F1200.0
G1 E260.412
G1 F4320.0
M103
G1 X-20.18 Y1.8 Z1.7 F4200.0
G1 F1200.0
G1 E261.212
G1 F4200.0
M101
G1 X-23.64 Y1.8 Z1.7 F4320.0 E261.326
G1 X-23.75 Y0.0 Z1.7 F4320.0 E261.385
G1 X-20.36 Y0.0 Z1.7 F4320.0 E261.496
G1 F1200.0
G1 E260.693
G1 F4320.0
M103
G1 X-20.24 Y-1.8 Z1.7 F4200.0
G1 F1200.0
G1 E261.496
G1 F4200.0
M101
G1 X-23.7 Y-1.8 Z1.7 F4320.0 E261.61
G1 F1200.0
G1 E260.61
G1 F4320.0
M103
G1 X-20.22 Y-3.6 Z1.7 F4200.0
G1 F1200.0
G1 E261.61
G1 F4200.0
M101
G1 X-20.07 Y-3.6 Z1.7 F4320.0 E261.615
G1 F1200.0
G1 E260.814
G1 F4320.0
M103
G1 X-20.12 Y-5.4 Z1.7 F4200.0
G1 F1200.0
G1 E261.615
G1 F4200.0
M101
G1 X-19.56 Y-5.4 Z1.7 F4320.0 E261.634
G1 F1200.0
G1 E260.784
G1 F4320.0
M103
G1 X-19.99 Y-7.2 Z1.7 F4200.0
G1 F1200.0
G1 E261.634
G1 F4200.0
M101
G1 X-19.01 Y-7.2 Z1.7 F4320.0 E261.666
G1 X-19.68 Y-9.0 Z1.7 F4320.0 E261.729
G1 X-18.05 Y-9.0 Z1.7 F4320.0 E261.783
G1 X-19.38 Y-10.8 Z1.7 F4320.0 E261.857
G1 X-16.93 Y-10.8 Z1.7 F4320.0 E261.937
G1 X-19.08 Y-12.6 Z1.7 F4320.0 E262.029
G1 X-15.45 Y-12.6 Z1.7 F4320.0 E262.148
G1 X-17.65 Y-14.4 Z1.7 F4320.0 E262.242
G1 X-13.41 Y-14.4 Z1.7 F4320.0 E262.381
G1 X-15.17 Y-16.2 Z1.7 F4320.0 E262.464
G1 X-10.56 Y-16.2 Z1.7 F4320.0 E262.615
G1 F1200.0
G1 E261.615
G1 F4320.0
M103
G1 X-4.79 Y-5.4 Z1.7 F4200.0
G1 F1200.0
G1 E262.615
G1 F4200.0
M101
G1 X-0.18 Y-5.4 Z1.7 F4320.0 E262.767
G1 F1200.0
G1 E261.767
G1 F4320.0
M103
G1 X-1.95 Y0.0 Z1.7 F4200.0
G1 F1200.0
G1 E262.767
G1 F4200.0
M101
G1 X3.08 Y0.0 Z1.7 F4320.0 E262.932
G1 F1200.0
G1 E261.932
G1 F4320.0
M103
G1 X1.51 Y3.6 Z1.7 F4200.0
G1 F1200.0
G1 E262.932
G1 F4200.0
M101
G1 X-6.48 Y3.6 Z1.7 F4320.0 E263.195
G1 X-3.02 Y0.0 Z1.7 F4320.0 E263.359
G1 X-8.05 Y0.0 Z1.7 F4320.0 E263.524
G1 F1200.0
G1 E262.524
G1 F4320.0
M103
;M108 R36.0
(</supportLayer>)
(<rotation> (6.12323399574e-17+1j) )
(<nestedRing>)
(<boundaryPerimeter>)
(<boundaryPoint> X-19.649 Y3.102 Z1.701 </boundaryPoint>)
(<boundaryPoint> X-19.985 Y-0.313 Z1.701 </boundaryPoint>)
(<boundaryPoint> X-19.649 Y-3.727 Z1.701 </boundaryPoint>)
(<boundaryPoint> X-18.653 Y-7.01 Z1.701 </boundaryPoint>)
(<boundaryPoint> X-17.036 Y-10.035 Z1.701 </boundaryPoint>)
(<boundaryPoint> X-14.859 Y-12.687 Z1.701 </boundaryPoint>)
(<boundaryPoint> X-12.207 Y-14.864 Z1.701 </boundaryPoint>)
(<boundaryPoint> X-9.182 Y-16.481 Z1.701 </boundaryPoint>)
(<boundaryPoint> X-5.899 Y-17.477 Z1.701 </boundaryPoint>)
(<boundaryPoint> X-2.484 Y-17.813 Z1.701 </boundaryPoint>)
(<boundaryPoint> X0.93 Y-17.477 Z1.701 </boundaryPoint>)
(<boundaryPoint> X4.213 Y-16.481 Z1.701 </boundaryPoint>)
(<boundaryPoint> X7.238 Y-14.864 Z1.701 </boundaryPoint>)
(<boundaryPoint> X9.89 Y-12.687 Z1.701 </boundaryPoint>)
(<boundaryPoint> X12.067 Y-10.035 Z1.701 </boundaryPoint>)
(<boundaryPoint> X13.684 Y-7.01 Z1.701 </boundaryPoint>)
(<boundaryPoint> X14.68 Y-3.727 Z1.701 </boundaryPoint>)
(<boundaryPoint> X15.016 Y-0.313 Z1.701 </boundaryPoint>)
(<boundaryPoint> X14.68 Y3.102 Z1.701 </boundaryPoint>)
(<boundaryPoint> X13.684 Y6.385 Z1.701 </boundaryPoint>)
(<boundaryPoint> X12.067 Y9.41 Z1.701 </boundaryPoint>)
(<boundaryPoint> X9.89 Y12.062 Z1.701 </boundaryPoint>)
(<boundaryPoint> X7.238 Y14.239 Z1.701 </boundaryPoint>)
(<boundaryPoint> X4.213 Y15.856 Z1.701 </boundaryPoint>)
(<boundaryPoint> X0.93 Y16.852 Z1.701 </boundaryPoint>)
(<boundaryPoint> X-2.484 Y17.188 Z1.701 </boundaryPoint>)
(<boundaryPoint> X-5.899 Y16.852 Z1.701 </boundaryPoint>)
(<boundaryPoint> X-9.182 Y15.856 Z1.701 </boundaryPoint>)
(<boundaryPoint> X-12.207 Y14.239 Z1.701 </boundaryPoint>)
(<boundaryPoint> X-14.859 Y12.062 Z1.701 </boundaryPoint>)
(<boundaryPoint> X-17.036 Y9.41 Z1.701 </boundaryPoint>)
(<boundaryPoint> X-18.653 Y6.385 Z1.701 </boundaryPoint>)
(<edge> outer )
G1 X-14.8 Y-12.45 Z1.7 F4200.0
G1 F1200.0
G1 E263.524
G1 F4200.0
M101
G1 X-14.72 Y-12.55 Z1.7 F2160.0 E263.531
G1 X-12.1 Y-14.7 Z1.7 F2160.0 E263.71
G1 X-9.11 Y-16.3 Z1.7 F2160.0 E263.889
G1 X-5.86 Y-17.28 Z1.7 F2160.0 E264.068
G1 X-2.48 Y-17.61 Z1.7 F2160.0 E264.247
G1 X0.89 Y-17.28 Z1.7 F2160.0 E264.426
M73 P6 (display progress)
G1 X4.14 Y-16.3 Z1.7 F2160.0 E264.606
G1 X7.13 Y-14.7 Z1.7 F2160.0 E264.785
G1 X9.75 Y-12.55 Z1.7 F2160.0 E264.964
G1 X11.9 Y-9.92 Z1.7 F2160.0 E265.143
G1 X13.5 Y-6.93 Z1.7 F2160.0 E265.322
G1 X14.48 Y-3.69 Z1.7 F2160.0 E265.501
G1 X14.82 Y-0.31 Z1.7 F2160.0 E265.68
G1 X14.48 Y3.06 Z1.7 F2160.0 E265.86
G1 X13.5 Y6.31 Z1.7 F2160.0 E266.039
G1 X11.9 Y9.3 Z1.7 F2160.0 E266.218
G1 X9.75 Y11.92 Z1.7 F2160.0 E266.397
G1 X7.13 Y14.07 Z1.7 F2160.0 E266.576
G1 X4.14 Y15.67 Z1.7 F2160.0 E266.755
G1 X0.89 Y16.66 Z1.7 F2160.0 E266.934
G1 X-2.48 Y16.99 Z1.7 F2160.0 E267.114
G1 X-5.86 Y16.66 Z1.7 F2160.0 E267.293
G1 X-9.11 Y15.67 Z1.7 F2160.0 E267.472
G1 X-12.1 Y14.07 Z1.7 F2160.0 E267.651
G1 X-14.72 Y11.92 Z1.7 F2160.0 E267.83
G1 X-16.87 Y9.3 Z1.7 F2160.0 E268.009
G1 X-18.47 Y6.31 Z1.7 F2160.0 E268.188
G1 X-19.45 Y3.06 Z1.7 F2160.0 E268.368
G1 X-19.78 Y-0.31 Z1.7 F2160.0 E268.547
G1 X-19.45 Y-3.69 Z1.7 F2160.0 E268.726
G1 X-18.47 Y-6.93 Z1.7 F2160.0 E268.905
G1 X-16.87 Y-9.92 Z1.7 F2160.0 E269.084
G1 X-14.8 Y-12.45 Z1.7 F2160.0 E269.257
G1 F1200.0
G1 E268.257
G1 F2160.0
M103
(</edge>)
(</boundaryPerimeter>)
(<nestedRing>)
(<boundaryPerimeter>)
(<boundaryPoint> X3.403 Y0.859 Z1.701 </boundaryPoint>)
(<boundaryPoint> X3.519 Y-0.313 Z1.701 </boundaryPoint>)
(<boundaryPoint> X3.403 Y-1.484 Z1.701 </boundaryPoint>)
(<boundaryPoint> X3.062 Y-2.61 Z1.701 </boundaryPoint>)
(<boundaryPoint> X2.507 Y-3.648 Z1.701 </boundaryPoint>)
(<boundaryPoint> X1.76 Y-4.557 Z1.701 </boundaryPoint>)
(<boundaryPoint> X0.851 Y-5.304 Z1.701 </boundaryPoint>)
(<boundaryPoint> X-0.187 Y-5.859 Z1.701 </boundaryPoint>)
(<boundaryPoint> X-1.313 Y-6.2 Z1.701 </boundaryPoint>)
(<boundaryPoint> X-2.484 Y-6.316 Z1.701 </boundaryPoint>)
(<boundaryPoint> X-3.656 Y-6.2 Z1.701 </boundaryPoint>)
(<boundaryPoint> X-4.782 Y-5.859 Z1.701 </boundaryPoint>)
(<boundaryPoint> X-5.819 Y-5.304 Z1.701 </boundaryPoint>)
(<boundaryPoint> X-6.729 Y-4.557 Z1.701 </boundaryPoint>)
(<boundaryPoint> X-7.476 Y-3.648 Z1.701 </boundaryPoint>)
(<boundaryPoint> X-8.03 Y-2.61 Z1.701 </boundaryPoint>)
(<boundaryPoint> X-8.372 Y-1.484 Z1.701 </boundaryPoint>)
(<boundaryPoint> X-8.487 Y-0.313 Z1.701 </boundaryPoint>)
(<boundaryPoint> X-8.372 Y0.859 Z1.701 </boundaryPoint>)
(<boundaryPoint> X-8.03 Y1.985 Z1.701 </boundaryPoint>)
(<boundaryPoint> X-7.476 Y3.023 Z1.701 </boundaryPoint>)
(<boundaryPoint> X-6.729 Y3.932 Z1.701 </boundaryPoint>)
(<boundaryPoint> X-5.819 Y4.679 Z1.701 </boundaryPoint>)
(<boundaryPoint> X-4.782 Y5.234 Z1.701 </boundaryPoint>)
(<boundaryPoint> X-3.656 Y5.575 Z1.701 </boundaryPoint>)
(<boundaryPoint> X-2.484 Y5.691 Z1.701 </boundaryPoint>)
(<boundaryPoint> X-1.313 Y5.575 Z1.701 </boundaryPoint>)
(<boundaryPoint> X-0.187 Y5.234 Z1.701 </boundaryPoint>)
(<boundaryPoint> X0.851 Y4.679 Z1.701 </boundaryPoint>)
(<boundaryPoint> X1.76 Y3.932 Z1.701 </boundaryPoint>)
(<boundaryPoint> X2.507 Y3.023 Z1.701 </boundaryPoint>)
(<boundaryPoint> X3.062 Y1.985 Z1.701 </boundaryPoint>)
(<edge> inner )
G1 X-6.78 Y-4.78 Z1.7 F4200.0
G1 F1200.0
G1 E269.257
G1 F4200.0
M101
G1 X-6.87 Y-4.7 Z1.7 F2160.0 E269.263
G1 X-7.64 Y-3.76 Z1.7 F2160.0 E269.328
G1 X-8.22 Y-2.69 Z1.7 F2160.0 E269.392
G1 X-8.57 Y-1.52 Z1.7 F2160.0 E269.456
G1 X-8.69 Y-0.31 Z1.7 F2160.0 E269.52
G1 X-8.57 Y0.9 Z1.7 F2160.0 E269.585
G1 X-8.22 Y2.06 Z1.7 F2160.0 E269.649
G1 X-7.64 Y3.14 Z1.7 F2160.0 E269.713
G1 X-6.87 Y4.07 Z1.7 F2160.0 E269.777
G1 X-5.93 Y4.85 Z1.7 F2160.0 E269.842
G1 X-4.86 Y5.42 Z1.7 F2160.0 E269.906
G1 X-3.7 Y5.77 Z1.7 F2160.0 E269.97
G1 X-2.48 Y5.89 Z1.7 F2160.0 E270.034
G1 X-1.27 Y5.77 Z1.7 F2160.0 E270.099
G1 X-0.11 Y5.42 Z1.7 F2160.0 E270.163
G1 X0.96 Y4.85 Z1.7 F2160.0 E270.227
G1 X1.9 Y4.07 Z1.7 F2160.0 E270.291
G1 X2.67 Y3.14 Z1.7 F2160.0 E270.356
G1 X3.25 Y2.06 Z1.7 F2160.0 E270.42
G1 X3.6 Y0.9 Z1.7 F2160.0 E270.484
G1 X3.72 Y-0.31 Z1.7 F2160.0 E270.548
G1 X3.6 Y-1.52 Z1.7 F2160.0 E270.613
G1 X3.25 Y-2.69 Z1.7 F2160.0 E270.677
G1 X2.67 Y-3.76 Z1.7 F2160.0 E270.741
G1 X1.9 Y-4.7 Z1.7 F2160.0 E270.805
G1 X0.96 Y-5.47 Z1.7 F2160.0 E270.87
G1 X-0.11 Y-6.05 Z1.7 F2160.0 E270.934
G1 X-1.27 Y-6.4 Z1.7 F2160.0 E270.998
G1 X-2.48 Y-6.52 Z1.7 F2160.0 E271.062
G1 X-3.7 Y-6.4 Z1.7 F2160.0 E271.127
G1 X-4.86 Y-6.05 Z1.7 F2160.0 E271.191
G1 X-5.93 Y-5.47 Z1.7 F2160.0 E271.255
G1 X-6.78 Y-4.78 Z1.7 F2160.0 E271.313
G1 F1200.0
G1 E270.313
G1 F2160.0
M103
(</edge>)
(</boundaryPerimeter>)
(</nestedRing>)
(<nestedRing>)
(<boundaryPerimeter>)
(<boundaryPoint> X-0.747 Y-10.0 Z1.701 </boundaryPoint>)
(<boundaryPoint> X-0.814 Y-10.252 Z1.701 </boundaryPoint>)
(<boundaryPoint> X-0.998 Y-10.436 Z1.701 </boundaryPoint>)
(<boundaryPoint> X-1.25 Y-10.503 Z1.701 </boundaryPoint>)
(<boundaryPoint> X-1.502 Y-10.436 Z1.701 </boundaryPoint>)
(<boundaryPoint> X-1.686 Y-10.252 Z1.701 </boundaryPoint>)
(<boundaryPoint> X-1.753 Y-10.0 Z1.701 </boundaryPoint>)
(<boundaryPoint> X-1.686 Y-9.748 Z1.701 </boundaryPoint>)
(<boundaryPoint> X-1.502 Y-9.564 Z1.701 </boundaryPoint>)
(<boundaryPoint> X-1.25 Y-9.497 Z1.701 </boundaryPoint>)
(<boundaryPoint> X-0.998 Y-9.564 Z1.701 </boundaryPoint>)
(<boundaryPoint> X-0.814 Y-9.748 Z1.701 </boundaryPoint>)
(<edge> inner )
G1 X-1.9 Y-9.76 Z1.7 F4200.0
G1 F1200.0
G1 E271.313
G1 F4200.0
M101
G1 X-1.87 Y-9.65 Z1.7 F2160.0 E271.319
G1 X-1.61 Y-9.39 Z1.7 F2160.0 E271.339
G1 X-1.25 Y-9.29 Z1.7 F2160.0 E271.358
G1 X-0.9 Y-9.39 Z1.7 F2160.0 E271.377
G1 X-0.64 Y-9.65 Z1.7 F2160.0 E271.397
G1 X-0.54 Y-10.0 Z1.7 F2160.0 E271.416
G1 X-0.64 Y-10.36 Z1.7 F2160.0 E271.436
G1 X-0.9 Y-10.62 Z1.7 F2160.0 E271.455
G1 X-1.25 Y-10.71 Z1.7 F2160.0 E271.475
G1 X-1.61 Y-10.62 Z1.7 F2160.0 E271.494
G1 X-1.87 Y-10.36 Z1.7 F2160.0 E271.513
G1 X-1.96 Y-10.0 Z1.7 F2160.0 E271.533
G1 X-1.9 Y-9.76 Z1.7 F2160.0 E271.546
G1 F1200.0
G1 E270.546
G1 F2160.0
M103
(</edge>)
(</boundaryPerimeter>)
(</nestedRing>)
(<nestedRing>)
(<boundaryPerimeter>)
(<boundaryPoint> X5.25 Y-13.497 Z1.701 </boundaryPoint>)
(<boundaryPoint> X5.502 Y-13.564 Z1.701 </boundaryPoint>)
(<boundaryPoint> X5.686 Y-13.748 Z1.701 </boundaryPoint>)
(<boundaryPoint> X5.753 Y-14.0 Z1.701 </boundaryPoint>)
(<boundaryPoint> X5.686 Y-14.252 Z1.701 </boundaryPoint>)
(<boundaryPoint> X5.502 Y-14.436 Z1.701 </boundaryPoint>)
(<boundaryPoint> X5.25 Y-14.503 Z1.701 </boundaryPoint>)
(<boundaryPoint> X4.998 Y-14.436 Z1.701 </boundaryPoint>)
(<boundaryPoint> X4.814 Y-14.252 Z1.701 </boundaryPoint>)
(<boundaryPoint> X4.747 Y-14.0 Z1.701 </boundaryPoint>)
(<boundaryPoint> X4.814 Y-13.748 Z1.701 </boundaryPoint>)
(<boundaryPoint> X4.998 Y-13.564 Z1.701 </boundaryPoint>)
(<edge> inner )
G1 X-2.02 Y-10.45 Z1.7 F4200.0
G1 X4.6 Y-13.76 Z1.7 F4200.0
G1 F1200.0
G1 E271.546
G1 F4200.0
M101
G1 X4.64 Y-13.65 Z1.7 F2160.0 E271.552
G1 X4.89 Y-13.39 Z1.7 F2160.0 E271.572
G1 X5.25 Y-13.29 Z1.7 F2160.0 E271.591
G1 X5.61 Y-13.39 Z1.7 F2160.0 E271.61
G1 X5.87 Y-13.65 Z1.7 F2160.0 E271.63
G1 X5.96 Y-14.0 Z1.7 F2160.0 E271.649
G1 X5.87 Y-14.36 Z1.7 F2160.0 E271.669
G1 X5.61 Y-14.62 Z1.7 F2160.0 E271.688
G1 X5.25 Y-14.71 Z1.7 F2160.0 E271.708
G1 X4.89 Y-14.62 Z1.7 F2160.0 E271.727
G1 X4.64 Y-14.36 Z1.7 F2160.0 E271.746
G1 X4.54 Y-14.0 Z1.7 F2160.0 E271.766
G1 X4.6 Y-13.76 Z1.7 F2160.0 E271.779
G1 F1200.0
G1 E270.779
G1 F2160.0
M103
(</edge>)
(</boundaryPerimeter>)
(</nestedRing>)
(<loop> inner )
;M108 R64.0
G1 X0.72 Y-6.06 Z1.7 F4200.0
G1 F1200.0
G1 E271.779
G1 F4200.0
M101
G1 X0.61 Y-6.11 Z1.7 F4320.0 E271.785
G1 X0.04 Y-6.42 Z1.7 F4320.0 E271.815
G1 X-1.2 Y-6.79 Z1.7 F4320.0 E271.875
G1 X-2.48 Y-6.92 Z1.7 F4320.0 E271.936
G1 X-3.77 Y-6.79 Z1.7 F4320.0 E271.997
G1 X-5.01 Y-6.42 Z1.7 F4320.0 E272.058
G1 X-6.15 Y-5.81 Z1.7 F4320.0 E272.119
G1 X-7.16 Y-4.98 Z1.7 F4320.0 E272.179
G1 X-7.98 Y-3.98 Z1.7 F4320.0 E272.24
G1 X-8.59 Y-2.84 Z1.7 F4320.0 E272.301
G1 X-8.96 Y-1.6 Z1.7 F4320.0 E272.362
G1 X-9.09 Y-0.31 Z1.7 F4320.0 E272.423
G1 X-8.96 Y0.98 Z1.7 F4320.0 E272.483
G1 X-8.59 Y2.22 Z1.7 F4320.0 E272.544
G1 X-7.98 Y3.36 Z1.7 F4320.0 E272.605
G1 X-7.16 Y4.36 Z1.7 F4320.0 E272.666
G1 X-6.15 Y5.18 Z1.7 F4320.0 E272.727
G1 X-5.01 Y5.79 Z1.7 F4320.0 E272.787
G1 X-3.77 Y6.17 Z1.7 F4320.0 E272.848
G1 X-2.48 Y6.29 Z1.7 F4320.0 E272.909
G1 X-1.2 Y6.17 Z1.7 F4320.0 E272.97
G1 X0.04 Y5.79 Z1.7 F4320.0 E273.031
G1 X1.19 Y5.18 Z1.7 F4320.0 E273.092
G1 X2.19 Y4.36 Z1.7 F4320.0 E273.152
G1 X3.01 Y3.36 Z1.7 F4320.0 E273.213
G1 X3.62 Y2.22 Z1.7 F4320.0 E273.274
G1 X3.99 Y0.98 Z1.7 F4320.0 E273.335
G1 X4.12 Y-0.31 Z1.7 F4320.0 E273.396
G1 X3.99 Y-1.6 Z1.7 F4320.0 E273.456
G1 X3.62 Y-2.84 Z1.7 F4320.0 E273.517
G1 X3.01 Y-3.98 Z1.7 F4320.0 E273.578
G1 X2.19 Y-4.98 Z1.7 F4320.0 E273.639
G1 X1.19 Y-5.81 Z1.7 F4320.0 E273.7
G1 X0.72 Y-6.06 Z1.7 F4320.0 E273.725
G1 F1200.0
G1 E272.725
G1 F4320.0
M103
(</loop>)
(<loop> inner )
G1 X-0.81 Y-8.99 Z1.7 F4200.0
G1 F1200.0
G1 E273.725
G1 F4200.0
M101
G1 X-0.69 Y-9.03 Z1.7 F4320.0 E273.73
G1 X-0.28 Y-9.44 Z1.7 F4320.0 E273.758
G1 X-0.13 Y-10.0 Z1.7 F4320.0 E273.785
G1 X-0.28 Y-10.56 Z1.7 F4320.0 E273.812
G1 X-0.69 Y-10.97 Z1.7 F4320.0 E273.84
G1 X-1.25 Y-11.12 Z1.7 F4320.0 E273.867
G1 X-1.81 Y-10.97 Z1.7 F4320.0 E273.894
G1 X-2.22 Y-10.56 Z1.7 F4320.0 E273.922
G1 X-2.37 Y-10.0 Z1.7 F4320.0 E273.949
G1 X-2.22 Y-9.44 Z1.7 F4320.0 E273.976
G1 X-1.81 Y-9.03 Z1.7 F4320.0 E274.004
G1 X-1.25 Y-8.88 Z1.7 F4320.0 E274.031
G1 X-0.81 Y-8.99 Z1.7 F4320.0 E274.053
G1 F1200.0
G1 E273.053
G1 F4320.0
M103
(</loop>)
(<loop> outer )
G1 X4.24 Y-13.56 Z1.7 F4200.0
G1 F1200.0
G1 E274.053
G1 F4200.0
M101
G1 X4.28 Y-13.44 Z1.7 F4320.0 E274.058
G1 X4.69 Y-13.03 Z1.7 F4320.0 E274.086
G1 X5.25 Y-12.88 Z1.7 F4320.0 E274.113
G1 X5.81 Y-13.03 Z1.7 F4320.0 E274.14
G1 X6.22 Y-13.44 Z1.7 F4320.0 E274.168
G1 X6.37 Y-14.0 Z1.7 F4320.0 E274.195
G1 X6.29 Y-14.32 Z1.7 F4320.0 E274.21
G1 X6.43 Y-14.62 Z1.7 F4320.0 E274.226
G1 X6.9 Y-14.36 Z1.7 F4320.0 E274.251
G1 X9.46 Y-12.26 Z1.7 F4320.0 E274.407
G1 X11.57 Y-9.7 Z1.7 F4320.0 E274.562
G1 X13.13 Y-6.78 Z1.7 F4320.0 E274.718
G1 X14.09 Y-3.61 Z1.7 F4320.0 E274.873
G1 X14.41 Y-0.31 Z1.7 F4320.0 E275.029
G1 X14.09 Y2.98 Z1.7 F4320.0 E275.185
G1 X13.13 Y6.15 Z1.7 F4320.0 E275.34
G1 X11.57 Y9.07 Z1.7 F4320.0 E275.496
G1 X9.46 Y11.64 Z1.7 F4320.0 E275.651
G1 X6.9 Y13.74 Z1.7 F4320.0 E275.807
G1 X3.98 Y15.3 Z1.7 F4320.0 E275.962
G1 X0.81 Y16.26 Z1.7 F4320.0 E276.118
G1 X-2.48 Y16.59 Z1.7 F4320.0 E276.273
G1 X-5.78 Y16.26 Z1.7 F4320.0 E276.429
G1 X-8.95 Y15.3 Z1.7 F4320.0 E276.584
G1 X-11.87 Y13.74 Z1.7 F4320.0 E276.74
G1 X-14.43 Y11.64 Z1.7 F4320.0 E276.896
G1 X-16.54 Y9.07 Z1.7 F4320.0 E277.051
G1 X-18.1 Y6.15 Z1.7 F4320.0 E277.207
G1 X-19.06 Y2.98 Z1.7 F4320.0 E277.362
G1 X-19.38 Y-0.31 Z1.7 F4320.0 E277.518
G1 X-19.06 Y-3.61 Z1.7 F4320.0 E277.673
G1 X-18.1 Y-6.78 Z1.7 F4320.0 E277.829
G1 X-16.54 Y-9.7 Z1.7 F4320.0 E277.984
G1 X-14.43 Y-12.26 Z1.7 F4320.0 E278.14
G1 X-11.87 Y-14.36 Z1.7 F4320.0 E278.295
G1 X-8.95 Y-15.92 Z1.7 F4320.0 E278.451
G1 X-5.78 Y-16.89 Z1.7 F4320.0 E278.607
G1 X-2.48 Y-17.21 Z1.7 F4320.0 E278.762
G1 X0.81 Y-16.89 Z1.7 F4320.0 E278.918
G1 X3.98 Y-15.92 Z1.7 F4320.0 E279.073
G1 X4.67 Y-15.56 Z1.7 F4320.0 E279.11
G1 X4.78 Y-15.0 Z1.7 F4320.0 E279.136
G1 X4.69 Y-14.97 Z1.7 F4320.0 E279.141
G1 X4.28 Y-14.56 Z1.7 F4320.0 E279.168
G1 X4.13 Y-14.0 Z1.7 F4320.0 E279.196
G1 X4.24 Y-13.56 Z1.7 F4320.0 E279.217
G1 F1200.0
G1 E278.217
G1 F4320.0
M103
(</loop>)
(<infill>)
(<infillBoundary>)
(<infillPoint> X-19.058 Y2.984 Z0.135 </infillPoint>)
(<infillPoint> X-19.382 Y-0.313 Z0.135 </infillPoint>)
(<infillPoint> X-19.058 Y-3.609 Z0.135 </infillPoint>)
(<infillPoint> X-18.096 Y-6.779 Z0.135 </infillPoint>)
(<infillPoint> X-16.535 Y-9.7 Z0.135 </infillPoint>)
(<infillPoint> X-14.433 Y-12.261 Z0.135 </infillPoint>)
(<infillPoint> X-11.872 Y-14.363 Z0.135 </infillPoint>)
(<infillPoint> X-8.951 Y-15.924 Z0.135 </infillPoint>)
(<infillPoint> X-5.781 Y-16.886 Z0.135 </infillPoint>)
(<infillPoint> X-2.484 Y-17.21 Z0.135 </infillPoint>)
(<infillPoint> X0.812 Y-16.886 Z0.135 </infillPoint>)
(<infillPoint> X3.982 Y-15.924 Z0.135 </infillPoint>)
(<infillPoint> X4.67 Y-15.556 Z0.135 </infillPoint>)
(<infillPoint> X4.783 Y-15.0 Z0.135 </infillPoint>)
(<infillPoint> X4.688 Y-14.974 Z0.135 </infillPoint>)
(<infillPoint> X4.276 Y-14.562 Z0.135 </infillPoint>)
(<infillPoint> X4.126 Y-14.0 Z0.135 </infillPoint>)
(<infillPoint> X4.276 Y-13.438 Z0.135 </infillPoint>)
(<infillPoint> X4.688 Y-13.026 Z0.135 </infillPoint>)
(<infillPoint> X5.25 Y-12.876 Z0.135 </infillPoint>)
(<infillPoint> X5.812 Y-13.026 Z0.135 </infillPoint>)
(<infillPoint> X6.224 Y-13.438 Z0.135 </infillPoint>)
(<infillPoint> X6.374 Y-14.0 Z0.135 </infillPoint>)
(<infillPoint> X6.289 Y-14.32 Z0.135 </infillPoint>)
(<infillPoint> X6.425 Y-14.618 Z0.135 </infillPoint>)
(<infillPoint> X6.903 Y-14.363 Z0.135 </infillPoint>)
(<infillPoint> X9.464 Y-12.261 Z0.135 </infillPoint>)
(<infillPoint> X11.566 Y-9.7 Z0.135 </infillPoint>)
(<infillPoint> X13.127 Y-6.779 Z0.135 </infillPoint>)
(<infillPoint> X14.089 Y-3.609 Z0.135 </infillPoint>)
(<infillPoint> X14.413 Y-0.313 Z0.135 </infillPoint>)
(<infillPoint> X14.089 Y2.984 Z0.135 </infillPoint>)
(<infillPoint> X13.127 Y6.154 Z0.135 </infillPoint>)
(<infillPoint> X11.566 Y9.075 Z0.135 </infillPoint>)
(<infillPoint> X9.464 Y11.636 Z0.135 </infillPoint>)
(<infillPoint> X6.903 Y13.738 Z0.135 </infillPoint>)
(<infillPoint> X3.982 Y15.299 Z0.135 </infillPoint>)
(<infillPoint> X0.812 Y16.261 Z0.135 </infillPoint>)
(<infillPoint> X-2.484 Y16.585 Z0.135 </infillPoint>)
(<infillPoint> X-5.781 Y16.261 Z0.135 </infillPoint>)
(<infillPoint> X-8.951 Y15.299 Z0.135 </infillPoint>)
(<infillPoint> X-11.872 Y13.738 Z0.135 </infillPoint>)
(<infillPoint> X-14.433 Y11.636 Z0.135 </infillPoint>)
(<infillPoint> X-16.535 Y9.075 Z0.135 </infillPoint>)
(<infillPoint> X-18.096 Y6.154 Z0.135 </infillPoint>)
(</infillBoundary>)
(<infillBoundary>)
(<infillPoint> X3.994 Y0.977 Z0.135 </infillPoint>)
(<infillPoint> X4.122 Y-0.313 Z0.135 </infillPoint>)
(<infillPoint> X3.994 Y-1.602 Z0.135 </infillPoint>)
(<infillPoint> X3.619 Y-2.841 Z0.135 </infillPoint>)
(<infillPoint> X3.008 Y-3.983 Z0.135 </infillPoint>)
(<infillPoint> X2.186 Y-4.983 Z0.135 </infillPoint>)
(<infillPoint> X1.186 Y-5.805 Z0.135 </infillPoint>)
(<infillPoint> X0.044 Y-6.416 Z0.135 </infillPoint>)
(<infillPoint> X-1.195 Y-6.791 Z0.135 </infillPoint>)
(<infillPoint> X-2.484 Y-6.919 Z0.135 </infillPoint>)
(<infillPoint> X-3.774 Y-6.791 Z0.135 </infillPoint>)
(<infillPoint> X-5.013 Y-6.416 Z0.135 </infillPoint>)
(<infillPoint> X-6.154 Y-5.805 Z0.135 </infillPoint>)
(<infillPoint> X-7.155 Y-4.983 Z0.135 </infillPoint>)
(<infillPoint> X-7.977 Y-3.983 Z0.135 </infillPoint>)
(<infillPoint> X-8.587 Y-2.841 Z0.135 </infillPoint>)
(<infillPoint> X-8.963 Y-1.602 Z0.135 </infillPoint>)
(<infillPoint> X-9.09 Y-0.313 Z0.135 </infillPoint>)
(<infillPoint> X-8.963 Y0.977 Z0.135 </infillPoint>)
(<infillPoint> X-8.587 Y2.216 Z0.135 </infillPoint>)
(<infillPoint> X-7.977 Y3.358 Z0.135 </infillPoint>)
(<infillPoint> X-7.155 Y4.358 Z0.135 </infillPoint>)
(<infillPoint> X-6.154 Y5.18 Z0.135 </infillPoint>)
(<infillPoint> X-5.013 Y5.791 Z0.135 </infillPoint>)
(<infillPoint> X-3.774 Y6.166 Z0.135 </infillPoint>)
(<infillPoint> X-2.484 Y6.294 Z0.135 </infillPoint>)
M73 P7 (display progress)
(<infillPoint> X-1.195 Y6.166 Z0.135 </infillPoint>)
(<infillPoint> X0.044 Y5.791 Z0.135 </infillPoint>)
(<infillPoint> X1.186 Y5.18 Z0.135 </infillPoint>)
(<infillPoint> X2.186 Y4.358 Z0.135 </infillPoint>)
(<infillPoint> X3.008 Y3.358 Z0.135 </infillPoint>)
(<infillPoint> X3.619 Y2.216 Z0.135 </infillPoint>)
(</infillBoundary>)
(<infillBoundary>)
(<infillPoint> X-0.126 Y-10.0 Z0.135 </infillPoint>)
(<infillPoint> X-0.276 Y-10.562 Z0.135 </infillPoint>)
(<infillPoint> X-0.688 Y-10.974 Z0.135 </infillPoint>)
(<infillPoint> X-1.25 Y-11.124 Z0.135 </infillPoint>)
(<infillPoint> X-1.812 Y-10.974 Z0.135 </infillPoint>)
(<infillPoint> X-2.224 Y-10.562 Z0.135 </infillPoint>)
(<infillPoint> X-2.374 Y-10.0 Z0.135 </infillPoint>)
(<infillPoint> X-2.224 Y-9.438 Z0.135 </infillPoint>)
(<infillPoint> X-1.812 Y-9.026 Z0.135 </infillPoint>)
(<infillPoint> X-1.25 Y-8.876 Z0.135 </infillPoint>)
(<infillPoint> X-0.688 Y-9.026 Z0.135 </infillPoint>)
(<infillPoint> X-0.276 Y-9.438 Z0.135 </infillPoint>)
(</infillBoundary>)
G1 X4.0 Y-15.6 Z1.7 F4200.0
G1 F1200.0
G1 E279.217
G1 F4200.0
M101
G1 X4.0 Y-14.62 Z1.7 F4320.0 E279.263
G1 X4.4 Y-15.08 Z1.7 F4320.0 E279.292
G1 X4.4 Y-15.38 Z1.7 F4320.0 E279.306
G1 F1200.0
G1 E278.306
G1 F4320.0
M103
G1 X-4.15 Y-6.47 Z1.7 F4200.0
G1 X-6.04 Y-5.64 Z1.7 F4200.0
G1 X-16.8 Y7.99 Z1.7 F4200.0
G1 F1200.0
G1 E279.306
G1 F4200.0
M101
G1 X-16.8 Y-8.61 Z1.7 F4320.0 E280.086
G1 X-16.4 Y-9.36 Z1.7 F4320.0 E280.125
G1 X-16.4 Y8.73 Z1.7 F4320.0 E280.975
G1 X-16.0 Y9.29 Z1.7 F4320.0 E281.007
G1 X-16.0 Y-9.91 Z1.7 F4320.0 E281.908
G1 X-15.6 Y-10.4 Z1.7 F4320.0 E281.938
G1 X-15.6 Y9.77 Z1.7 F4320.0 E282.885
G1 X-15.2 Y10.26 Z1.7 F4320.0 E282.915
G1 X-15.2 Y-10.89 Z1.7 F4320.0 E283.907
G1 X-14.8 Y-11.37 Z1.7 F4320.0 E283.937
G1 X-14.8 Y10.75 Z1.7 F4320.0 E284.976
G1 X-14.4 Y11.23 Z1.7 F4320.0 E285.005
G1 X-14.4 Y-11.86 Z1.7 F4320.0 E286.09
G1 X-14.0 Y-12.25 Z1.7 F4320.0 E286.116
G1 X-14.0 Y11.63 Z1.7 F4320.0 E287.237
G1 X-13.6 Y11.96 Z1.7 F4320.0 E287.262
G1 X-13.6 Y-12.58 Z1.7 F4320.0 E288.414
G1 X-13.2 Y-12.91 Z1.7 F4320.0 E288.438
G1 X-13.2 Y12.29 Z1.7 F4320.0 E289.621
G1 X-12.8 Y12.61 Z1.7 F4320.0 E289.646
G1 X-12.8 Y-13.24 Z1.7 F4320.0 E290.859
G1 X-12.4 Y-13.57 Z1.7 F4320.0 E290.884
G1 X-12.4 Y12.94 Z1.7 F4320.0 E292.129
G1 X-12.0 Y13.27 Z1.7 F4320.0 E292.153
G1 X-12.0 Y-13.9 Z1.7 F4320.0 E293.428
G1 X-11.6 Y-14.19 Z1.7 F4320.0 E293.452
G1 X-11.6 Y13.57 Z1.7 F4320.0 E294.755
G1 X-11.2 Y13.78 Z1.7 F4320.0 E294.776
G1 X-11.2 Y-14.4 Z1.7 F4320.0 E296.1
G1 X-10.8 Y-14.62 Z1.7 F4320.0 E296.121
G1 X-10.8 Y13.99 Z1.7 F4320.0 E297.464
G1 X-10.4 Y14.21 Z1.7 F4320.0 E297.486
G1 X-10.4 Y-14.83 Z1.7 F4320.0 E298.849
G1 X-10.0 Y-15.05 Z1.7 F4320.0 E298.871
G1 X-10.0 Y14.42 Z1.7 F4320.0 E300.254
G1 X-9.6 Y14.64 Z1.7 F4320.0 E300.275
G1 X-9.6 Y-15.26 Z1.7 F4320.0 E301.679
G1 X-9.2 Y-15.47 Z1.7 F4320.0 E301.701
G1 X-9.2 Y-1.79 Z1.7 F4320.0 E302.343
G1 X-8.8 Y-3.04 Z1.7 F4320.0 E302.405
G1 X-8.8 Y-15.68 Z1.7 F4320.0 E302.998
G1 X-8.4 Y-15.8 Z1.7 F4320.0 E303.018
G1 X-8.4 Y-3.79 Z1.7 F4320.0 E303.582
G1 X-8.0 Y-4.4 Z1.7 F4320.0 E303.616
G1 X-8.0 Y-15.92 Z1.7 F4320.0 E304.158
G1 X-7.6 Y-16.04 Z1.7 F4320.0 E304.177
G1 X-7.6 Y-4.88 Z1.7 F4320.0 E304.701
G1 X-7.2 Y-5.31 Z1.7 F4320.0 E304.729
G1 X-7.2 Y-16.16 Z1.7 F4320.0 E305.238
G1 X-6.8 Y-16.28 Z1.7 F4320.0 E305.258
G1 X-6.8 Y-5.64 Z1.7 F4320.0 E305.758
G1 X-6.4 Y-5.97 Z1.7 F4320.0 E305.782
G1 X-6.4 Y-16.41 Z1.7 F4320.0 E306.272
G1 X-6.0 Y-16.53 Z1.7 F4320.0 E306.292
G1 X-6.0 Y-6.21 Z1.7 F4320.0 E306.777
G1 X-5.6 Y-6.42 Z1.7 F4320.0 E306.798
G1 X-5.6 Y-16.62 Z1.7 F4320.0 E307.277
G1 X-5.2 Y-16.66 Z1.7 F4320.0 E307.296
G1 X-5.2 Y-6.63 Z1.7 F4320.0 E307.767
G1 X-4.8 Y-6.77 Z1.7 F4320.0 E307.787
G1 X-4.8 Y-16.7 Z1.7 F4320.0 E308.253
G1 X-4.4 Y-16.74 Z1.7 F4320.0 E308.272
G1 X-4.4 Y-6.89 Z1.7 F4320.0 E308.734
G1 X-4.0 Y-7.02 Z1.7 F4320.0 E308.754
G1 X-4.0 Y-16.78 Z1.7 F4320.0 E309.212
G1 X-3.6 Y-16.82 Z1.7 F4320.0 E309.231
G1 X-3.6 Y-7.09 Z1.7 F4320.0 E309.688
G1 X-3.2 Y-7.13 Z1.7 F4320.0 E309.707
G1 X-3.2 Y-16.86 Z1.7 F4320.0 E310.164
G1 X-2.8 Y-16.9 Z1.7 F4320.0 E310.182
G1 X-2.8 Y-7.17 Z1.7 F4320.0 E310.639
G1 X-2.4 Y-7.19 Z1.7 F4320.0 E310.658
G1 X-2.4 Y-9.22 Z1.7 F4320.0 E310.753
G1 X-2.0 Y-8.82 Z1.7 F4320.0 E310.78
G1 X-2.0 Y-7.15 Z1.7 F4320.0 E310.858
G1 X-1.6 Y-7.11 Z1.7 F4320.0 E310.877
G1 X-1.6 Y-8.68 Z1.7 F4320.0 E310.95
G1 X-1.2 Y-8.6 Z1.7 F4320.0 E310.969
G1 X-1.2 Y-7.07 Z1.7 F4320.0 E311.041
G1 X-0.8 Y-6.96 Z1.7 F4320.0 E311.061
G1 X-0.8 Y-8.71 Z1.7 F4320.0 E311.142
G1 X-0.4 Y-8.92 Z1.7 F4320.0 E311.164
G1 X-0.4 Y-6.84 Z1.7 F4320.0 E311.261
G1 X-0.0 Y-6.72 Z1.7 F4320.0 E311.281
G1 X-0.0 Y-9.39 Z1.7 F4320.0 E311.406
G1 F1200.0
G1 E310.406
G1 F4320.0
M103
G1 X-0.48 Y-10.45 Z1.7 F4200.0
G1 X-2.4 Y-10.78 Z1.7 F4200.0
G1 F1200.0
G1 E311.406
G1 F4200.0
M101
G1 X-2.4 Y-16.92 Z1.7 F4320.0 E311.694
G1 X-2.0 Y-16.88 Z1.7 F4320.0 E311.713
G1 X-2.0 Y-11.18 Z1.7 F4320.0 E311.98
G1 X-1.6 Y-11.32 Z1.7 F4320.0 E312.0
G1 X-1.6 Y-16.84 Z1.7 F4320.0 E312.259
G1 X-1.2 Y-16.8 Z1.7 F4320.0 E312.278
G1 X-1.2 Y-11.4 Z1.7 F4320.0 E312.532
G1 X-0.8 Y-11.29 Z1.7 F4320.0 E312.551
G1 X-0.8 Y-16.76 Z1.7 F4320.0 E312.808
G1 X-0.4 Y-16.72 Z1.7 F4320.0 E312.827
G1 X-0.4 Y-11.08 Z1.7 F4320.0 E313.092
G1 X-0.0 Y-10.62 Z1.7 F4320.0 E313.121
G1 X-0.0 Y-16.68 Z1.7 F4320.0 E313.406
G1 X0.4 Y-16.65 Z1.7 F4320.0 E313.425
G1 X0.4 Y-6.54 Z1.7 F4320.0 E313.899
G1 X0.8 Y-6.33 Z1.7 F4320.0 E313.92
G1 X0.8 Y-16.6 Z1.7 F4320.0 E314.402
G1 X1.2 Y-16.48 Z1.7 F4320.0 E314.422
G1 X1.2 Y-6.12 Z1.7 F4320.0 E314.909
G1 X1.6 Y-5.83 Z1.7 F4320.0 E314.932
G1 X1.6 Y-16.35 Z1.7 F4320.0 E315.426
G1 X2.0 Y-16.23 Z1.7 F4320.0 E315.446
G1 X2.0 Y-5.5 Z1.7 F4320.0 E315.95
G1 X2.4 Y-5.16 Z1.7 F4320.0 E315.974
G1 X2.4 Y-16.11 Z1.7 F4320.0 E316.488
G1 X2.8 Y-15.99 Z1.7 F4320.0 E316.508
G1 X2.8 Y-4.68 Z1.7 F4320.0 E317.039
G1 X3.2 Y-4.19 Z1.7 F4320.0 E317.068
G1 X3.2 Y-15.87 Z1.7 F4320.0 E317.617
G1 X3.6 Y-15.75 Z1.7 F4320.0 E317.636
G1 X3.6 Y-3.47 Z1.7 F4320.0 E318.213
G1 F1200.0
G1 E317.213
G1 F4320.0
M103
G1 X4.4 Y-0.35 Z1.7 F4200.0
G1 F1200.0
G1 E318.213
G1 F4200.0
M101
G1 X4.4 Y-12.92 Z1.7 F4320.0 E318.803
G1 X4.0 Y-13.39 Z1.7 F4320.0 E318.832
G1 X4.0 Y-2.55 Z1.7 F4320.0 E319.341
G1 F1200.0
G1 E318.341
G1 F4320.0
M103
G1 X13.2 Y-5.57 Z1.7 F4200.0
G1 F1200.0
G1 E319.341
G1 F4200.0
M101
G1 X13.2 Y4.95 Z1.7 F4320.0 E319.835
G1 F1200.0
G1 E319.548
G1 F4320.0
M103
G1 X12.8 Y6.17 Z1.7 F4200.0
G1 F1200.0
G1 E319.835
G1 F4200.0
M101
G1 X12.8 Y-6.8 Z1.7 F4320.0 E320.444
G1 F1200.0
G1 E320.444
G1 F4320.0
M103
G1 X12.4 Y-7.55 Z1.7 F4200.0
G1 F1200.0
G1 E320.444
G1 F4200.0
M101
G1 X12.4 Y6.92 Z1.7 F4320.0 E321.123
G1 F1200.0
G1 E321.123
G1 F4320.0
M103
G1 X12.0 Y7.67 Z1.7 F4200.0
G1 F1200.0
G1 E321.123
G1 F4200.0
M101
G1 X12.0 Y-8.29 Z1.7 F4320.0 E321.873
G1 F1200.0
G1 E320.873
G1 F4320.0
M103
G1 X13.6 Y3.63 Z1.7 F4200.0
G1 F1200.0
G1 E321.873
G1 F4200.0
M101
G1 X13.6 Y-4.26 Z1.7 F4320.0 E322.243
G1 F1200.0
G1 E321.243
G1 F4320.0
M103
G1 X14.0 Y-1.65 Z1.7 F4200.0
G1 F1200.0
G1 E322.243
G1 F4200.0
M101
G1 X14.0 Y1.03 Z1.7 F4320.0 E322.369
G1 F1200.0
G1 E321.369
G1 F4320.0
M103
G1 X2.84 Y3.24 Z1.7 F4200.0
G1 X-0.04 Y5.6 Z1.7 F4200.0
G1 X-3.73 Y5.97 Z1.7 F4200.0
G1 X-8.4 Y3.16 Z1.7 F4200.0
G1 F1200.0
G1 E322.369
G1 F4200.0
M101
G1 X-8.4 Y15.17 Z1.7 F4320.0 E322.933
G1 X-8.0 Y15.3 Z1.7 F4320.0 E322.953
G1 X-8.0 Y3.77 Z1.7 F4320.0 E323.494
G1 X-7.6 Y4.26 Z1.7 F4320.0 E323.523
G1 X-7.6 Y15.42 Z1.7 F4320.0 E324.047
G1 X-7.2 Y15.54 Z1.7 F4320.0 E324.067
G1 X-7.2 Y4.68 Z1.7 F4320.0 E324.576
G1 X-6.8 Y5.01 Z1.7 F4320.0 E324.601
G1 X-6.8 Y15.66 Z1.7 F4320.0 E325.101
G1 X-6.4 Y15.78 Z1.7 F4320.0 E325.12
G1 X-6.4 Y5.34 Z1.7 F4320.0 E325.61
G1 X-6.0 Y5.58 Z1.7 F4320.0 E325.632
G1 X-6.0 Y15.9 Z1.7 F4320.0 E326.117
G1 X-5.6 Y16.0 Z1.7 F4320.0 E326.136
G1 X-5.6 Y5.79 Z1.7 F4320.0 E326.615
G1 X-5.2 Y6.01 Z1.7 F4320.0 E326.637
G1 X-5.2 Y16.04 Z1.7 F4320.0 E327.108
G1 X-4.8 Y16.08 Z1.7 F4320.0 E327.126
G1 X-4.8 Y6.15 Z1.7 F4320.0 E327.593
G1 X-4.4 Y6.27 Z1.7 F4320.0 E327.612
G1 X-4.4 Y16.11 Z1.7 F4320.0 E328.075
G1 X-4.0 Y16.16 Z1.7 F4320.0 E328.093
G1 X-4.0 Y6.39 Z1.7 F4320.0 E328.552
G1 X-3.6 Y6.47 Z1.7 F4320.0 E328.571
G1 X-3.6 Y16.19 Z1.7 F4320.0 E329.028
G1 X-3.2 Y16.23 Z1.7 F4320.0 E329.047
G1 X-3.2 Y6.5 Z1.7 F4320.0 E329.504
G1 X-2.8 Y6.54 Z1.7 F4320.0 E329.523
G1 X-2.8 Y16.27 Z1.7 F4320.0 E329.979
G1 X-2.4 Y16.3 Z1.7 F4320.0 E329.998
G1 X-2.4 Y6.57 Z1.7 F4320.0 E330.455
G1 X-2.0 Y6.53 Z1.7 F4320.0 E330.474
G1 X-2.0 Y16.26 Z1.7 F4320.0 E330.931
G1 X-1.6 Y16.22 Z1.7 F4320.0 E330.95
G1 X-1.6 Y6.49 Z1.7 F4320.0 E331.406
G1 X-1.2 Y6.45 Z1.7 F4320.0 E331.425
G1 X-1.2 Y16.18 Z1.7 F4320.0 E331.882
G1 X-0.8 Y16.14 Z1.7 F4320.0 E331.901
G1 X-0.8 Y6.34 Z1.7 F4320.0 E332.361
G1 X-0.4 Y6.22 Z1.7 F4320.0 E332.381
G1 X-0.4 Y16.1 Z1.7 F4320.0 E332.845
G1 X0.0 Y16.06 Z1.7 F4320.0 E332.864
G1 X0.0 Y6.1 Z1.7 F4320.0 E333.331
G1 X0.4 Y5.92 Z1.7 F4320.0 E333.352
G1 X0.4 Y16.02 Z1.7 F4320.0 E333.826
G1 X0.8 Y15.97 Z1.7 F4320.0 E333.845
G1 X0.8 Y5.7 Z1.7 F4320.0 E334.327
G1 X1.2 Y5.49 Z1.7 F4320.0 E334.349
G1 X1.2 Y15.85 Z1.7 F4320.0 E334.835
G1 X1.6 Y15.73 Z1.7 F4320.0 E334.855
G1 X1.6 Y5.2 Z1.7 F4320.0 E335.349
G1 X2.0 Y4.87 Z1.7 F4320.0 E335.373
G1 X2.0 Y15.61 Z1.7 F4320.0 E335.877
G1 X2.4 Y15.49 Z1.7 F4320.0 E335.897
G1 X2.4 Y4.54 Z1.7 F4320.0 E336.411
G1 X2.8 Y4.05 Z1.7 F4320.0 E336.44
G1 X2.8 Y15.37 Z1.7 F4320.0 E336.972
G1 X3.2 Y15.24 Z1.7 F4320.0 E336.991
G1 X3.2 Y3.57 Z1.7 F4320.0 E337.54
G1 X3.6 Y2.85 Z1.7 F4320.0 E337.578
G1 X3.6 Y15.12 Z1.7 F4320.0 E338.155
G1 X4.0 Y14.97 Z1.7 F4320.0 E338.175
G1 X4.0 Y1.92 Z1.7 F4320.0 E338.788
G1 X4.4 Y-0.28 Z1.7 F4320.0 E338.893
G1 X4.4 Y14.76 Z1.7 F4320.0 E339.599
G1 X4.8 Y14.54 Z1.7 F4320.0 E339.62
G1 X4.8 Y-12.71 Z1.7 F4320.0 E340.9
G1 X5.2 Y-12.6 Z1.7 F4320.0 E340.919
G1 X5.2 Y14.33 Z1.7 F4320.0 E342.184
G1 X5.6 Y14.12 Z1.7 F4320.0 E342.205
G1 X5.6 Y-12.68 Z1.7 F4320.0 E343.463
G1 X6.0 Y-12.82 Z1.7 F4320.0 E343.483
G1 X6.0 Y13.9 Z1.7 F4320.0 E344.738
G1 X6.4 Y13.69 Z1.7 F4320.0 E344.759
G1 X6.4 Y-13.22 Z1.7 F4320.0 E346.022
G1 X6.8 Y-14.09 Z1.7 F4320.0 E346.067
G1 X6.8 Y13.46 Z1.7 F4320.0 E347.361
G1 X7.2 Y13.13 Z1.7 F4320.0 E347.385
G1 X7.2 Y-13.76 Z1.7 F4320.0 E348.648
G1 X7.6 Y-13.43 Z1.7 F4320.0 E348.672
G1 X7.6 Y12.8 Z1.7 F4320.0 E349.904
G1 X8.0 Y12.48 Z1.7 F4320.0 E349.928
G1 X8.0 Y-13.1 Z1.7 F4320.0 E351.129
G1 X8.4 Y-12.77 Z1.7 F4320.0 E351.153
G1 X8.4 Y12.15 Z1.7 F4320.0 E352.323
G1 X8.8 Y11.82 Z1.7 F4320.0 E352.347
G1 X8.8 Y-12.44 Z1.7 F4320.0 E353.487
G1 X9.2 Y-12.12 Z1.7 F4320.0 E353.511
G1 X9.2 Y11.49 Z1.7 F4320.0 E354.619
G1 X9.6 Y11.03 Z1.7 F4320.0 E354.648
G1 X9.6 Y-11.65 Z1.7 F4320.0 E355.713
G1 X10.0 Y-11.17 Z1.7 F4320.0 E355.743
G1 X10.0 Y10.54 Z1.7 F4320.0 E356.762
G1 X10.4 Y10.05 Z1.7 F4320.0 E356.791
G1 X10.4 Y-10.68 Z1.7 F4320.0 E357.765
G1 X10.8 Y-10.19 Z1.7 F4320.0 E357.795
G1 X10.8 Y9.57 Z1.7 F4320.0 E358.722
G1 X11.2 Y9.08 Z1.7 F4320.0 E358.752
G1 X11.2 Y-9.7 Z1.7 F4320.0 E359.634
G1 X11.6 Y-9.04 Z1.7 F4320.0 E359.67
G1 X11.6 Y8.42 Z1.7 F4320.0 E360.49
G1 F1200.0
G1 E359.49
G1 F4320.0
M103
G1 X-2.48 Y6.09 Z1.7 F4200.0
G1 X-6.04 Y5.01 Z1.7 F4200.0
G1 X-9.2 Y1.16 Z1.7 F4200.0
G1 F1200.0
G1 E360.49
G1 F4200.0
M101
G1 X-9.2 Y14.85 Z1.7 F4320.0 E361.133
G1 X-8.8 Y15.05 Z1.7 F4320.0 E361.154
G1 X-8.8 Y2.41 Z1.7 F4320.0 E361.747
G1 F1200.0
G1 E360.747
G1 F4320.0
M103
G1 X-17.2 Y7.24 Z1.7 F4200.0
G1 F1200.0
G1 E361.747
G1 F4200.0
M101
G1 X-17.2 Y-7.86 Z1.7 F4320.0 E362.456
G1 F1200.0
G1 E362.456
G1 F4320.0
M103
G1 X-17.6 Y-7.11 Z1.7 F4200.0
G1 F1200.0
G1 E362.456
G1 F4200.0
M101
G1 X-17.6 Y6.49 Z1.7 F4320.0 E363.095
G1 F1200.0
G1 E363.035
G1 F4320.0
M103
G1 X-18.0 Y5.51 Z1.7 F4200.0
G1 F1200.0
G1 E363.095
G1 F4200.0
M101
G1 X-18.0 Y-6.13 Z1.7 F4320.0 E363.641
G1 F1200.0
M73 P8 (display progress)
G1 E363.264
G1 F4320.0
M103
G1 X-18.4 Y-4.81 Z1.7 F4200.0
G1 F1200.0
G1 E363.641
G1 F4200.0
M101
G1 X-18.4 Y4.19 Z1.7 F4320.0 E364.064
G1 F1200.0
G1 E363.566
G1 F4320.0
M103
G1 X-18.8 Y2.74 Z1.7 F4200.0
G1 F1200.0
G1 E364.064
G1 F4200.0
M101
G1 X-18.8 Y-3.37 Z1.7 F4320.0 E364.351
G1 F1200.0
G1 E363.351
G1 F4320.0
M103
(</infill>)
(</nestedRing>)
(</rotation>)
(</layer>)
;M108 R56.0
(<layer> 1.971 )
(<supportLayer>)
G1 X-10.92 Y-18.0 Z1.97 F4200.0
G1 F1200.0
G1 E364.351
G1 F4200.0
M101
G1 X-4.69 Y-18.0 Z1.97 F4800.0 E364.581
G1 F1200.0
G1 E363.581
G1 F4800.0
M103
G1 X-0.28 Y-18.0 Z1.97 F4200.0
G1 F1200.0
G1 E364.581
G1 F4200.0
M101
G1 X5.95 Y-18.0 Z1.97 F4800.0 E364.812
G1 X5.59 Y-16.2 Z1.97 F4800.0 E364.88
G1 X10.2 Y-16.2 Z1.97 F4800.0 E365.05
G1 X8.44 Y-14.4 Z1.97 F4800.0 E365.143
G1 X12.68 Y-14.4 Z1.97 F4800.0 E365.3
G1 X14.11 Y-12.6 Z1.97 F4800.0 E365.385
G1 X10.48 Y-12.6 Z1.97 F4800.0 E365.519
G1 F1200.0
G1 E364.519
G1 F4800.0
M103
G1 X11.96 Y-10.8 Z1.97 F4200.0
G1 F1200.0
G1 E365.519
G1 F4200.0
M101
G1 X14.41 Y-10.8 Z1.97 F4800.0 E365.61
G1 X14.71 Y-9.0 Z1.97 F4800.0 E365.677
G1 X13.08 Y-9.0 Z1.97 F4800.0 E365.738
G1 F1200.0
G1 E364.738
G1 F4800.0
M103
G1 X14.04 Y-7.2 Z1.97 F4200.0
G1 F1200.0
G1 E365.738
G1 F4200.0
M101
G1 X15.02 Y-7.2 Z1.97 F4800.0 E365.774
G1 X15.16 Y-5.4 Z1.97 F4800.0 E365.841
G1 X14.59 Y-5.4 Z1.97 F4800.0 E365.861
G1 F1200.0
G1 E364.993
G1 F4800.0
M103
G1 X15.1 Y-3.6 Z1.97 F4200.0
G1 F1200.0
G1 E365.861
G1 F4200.0
M101
G1 X15.25 Y-3.6 Z1.97 F4800.0 E365.867
G1 X18.74 Y-1.8 Z1.97 F4800.0 E366.012
G1 X15.27 Y-1.8 Z1.97 F4800.0 E366.14
G1 F1200.0
G1 E365.337
G1 F4800.0
M103
G1 X15.39 Y0.0 Z1.97 F4200.0
G1 F1200.0
G1 E366.14
G1 F4200.0
M101
G1 X18.78 Y0.0 Z1.97 F4800.0 E366.266
G1 X18.67 Y1.8 Z1.97 F4800.0 E366.332
G1 X15.21 Y1.8 Z1.97 F4800.0 E366.46
G1 F1200.0
G1 E365.66
G1 F4800.0
M103
G1 X15.19 Y3.6 Z1.97 F4200.0
G1 F1200.0
G1 E366.46
G1 F4200.0
M101
G1 X14.95 Y3.6 Z1.97 F4800.0 E366.469
G1 F1200.0
G1 E365.663
G1 F4800.0
M103
G1 X15.09 Y5.4 Z1.97 F4200.0
G1 F1200.0
G1 E366.469
G1 F4200.0
M101
G1 X14.4 Y5.4 Z1.97 F4800.0 E366.495
G1 X14.83 Y7.2 Z1.97 F4800.0 E366.563
G1 X13.7 Y7.2 Z1.97 F4800.0 E366.605
G1 F1200.0
G1 E365.627
G1 F4800.0
M103
G1 X14.52 Y9.0 Z1.97 F4200.0
G1 F1200.0
G1 E366.605
G1 F4200.0
M101
G1 X12.74 Y9.0 Z1.97 F4800.0 E366.671
G1 X14.22 Y10.8 Z1.97 F4800.0 E366.757
G1 X11.45 Y10.8 Z1.97 F4800.0 E366.859
G1 X13.81 Y12.6 Z1.97 F4800.0 E366.969
G1 X9.87 Y12.6 Z1.97 F4800.0 E367.115
G1 X11.92 Y14.4 Z1.97 F4800.0 E367.216
G1 X7.68 Y14.4 Z1.97 F4800.0 E367.373
G1 X9.03 Y16.2 Z1.97 F4800.0 E367.456
G1 X4.42 Y16.2 Z1.97 F4800.0 E367.626
G1 F1200.0
G1 E366.626
G1 F4800.0
M103
G1 X2.19 Y18.0 Z1.97 F4200.0
G1 F1200.0
G1 E367.626
G1 F4200.0
M101
G1 X-7.16 Y18.0 Z1.97 F4800.0 E367.972
G1 F1200.0
G1 E366.972
G1 F4800.0
M103
G1 X-9.39 Y16.2 Z1.97 F4200.0
G1 F1200.0
G1 E367.972
G1 F4200.0
M101
G1 X-14.0 Y16.2 Z1.97 F4800.0 E368.142
G1 X-12.64 Y14.4 Z1.97 F4800.0 E368.226
G1 X-16.88 Y14.4 Z1.97 F4800.0 E368.382
G1 X-18.78 Y12.6 Z1.97 F4800.0 E368.479
G1 X-14.84 Y12.6 Z1.97 F4800.0 E368.625
G1 F1200.0
G1 E367.625
G1 F4800.0
M103
G1 X-16.42 Y10.8 Z1.97 F4200.0
G1 F1200.0
G1 E368.625
G1 F4200.0
M101
G1 X-19.19 Y10.8 Z1.97 F4800.0 E368.727
G1 X-19.49 Y9.0 Z1.97 F4800.0 E368.795
G1 X-17.71 Y9.0 Z1.97 F4800.0 E368.861
G1 F1200.0
G1 E367.861
G1 F4800.0
M103
G1 X-18.67 Y7.2 Z1.97 F4200.0
G1 F1200.0
G1 E368.861
G1 F4200.0
M101
G1 X-19.8 Y7.2 Z1.97 F4800.0 E368.902
G1 X-20.06 Y5.4 Z1.97 F4800.0 E368.97
G1 X-19.37 Y5.4 Z1.97 F4800.0 E368.995
G1 F1200.0
G1 E368.114
G1 F4800.0
M103
G1 X-19.92 Y3.6 Z1.97 F4200.0
G1 F1200.0
G1 E368.995
G1 F4200.0
M101
G1 X-20.16 Y3.6 Z1.97 F4800.0 E369.004
G1 F1200.0
G1 E368.204
G1 F4800.0
M103
G1 X-20.18 Y1.8 Z1.97 F4200.0
G1 F1200.0
G1 E369.004
G1 F4200.0
M101
G1 X-23.64 Y1.8 Z1.97 F4800.0 E369.132
G1 X-23.75 Y0.0 Z1.97 F4800.0 E369.199
G1 X-20.36 Y0.0 Z1.97 F4800.0 E369.324
G1 F1200.0
G1 E368.521
G1 F4800.0
M103
G1 X-20.24 Y-1.8 Z1.97 F4200.0
G1 F1200.0
G1 E369.324
G1 F4200.0
M101
G1 X-23.7 Y-1.8 Z1.97 F4800.0 E369.452
G1 F1200.0
G1 E368.452
G1 F4800.0
M103
G1 X-20.22 Y-3.6 Z1.97 F4200.0
G1 F1200.0
G1 E369.452
G1 F4200.0
M101
G1 X-20.07 Y-3.6 Z1.97 F4800.0 E369.458
G1 F1200.0
G1 E368.657
G1 F4800.0
M103
G1 X-20.12 Y-5.4 Z1.97 F4200.0
G1 F1200.0
G1 E369.458
G1 F4200.0
M101
G1 X-19.56 Y-5.4 Z1.97 F4800.0 E369.479
G1 F1200.0
G1 E368.63
G1 F4800.0
M103
G1 X-19.99 Y-7.2 Z1.97 F4200.0
G1 F1200.0
G1 E369.479
G1 F4200.0
M101
G1 X-19.01 Y-7.2 Z1.97 F4800.0 E369.515
G1 X-19.68 Y-9.0 Z1.97 F4800.0 E369.586
G1 X-18.05 Y-9.0 Z1.97 F4800.0 E369.647
G1 X-19.38 Y-10.8 Z1.97 F4800.0 E369.73
G1 X-16.93 Y-10.8 Z1.97 F4800.0 E369.82
G1 X-19.08 Y-12.6 Z1.97 F4800.0 E369.924
G1 X-15.45 Y-12.6 Z1.97 F4800.0 E370.058
G1 X-17.65 Y-14.4 Z1.97 F4800.0 E370.163
G1 X-13.41 Y-14.4 Z1.97 F4800.0 E370.32
G1 X-15.17 Y-16.2 Z1.97 F4800.0 E370.413
G1 X-10.56 Y-16.2 Z1.97 F4800.0 E370.583
G1 F1200.0
G1 E369.583
G1 F4800.0
M103
G1 X-4.79 Y-5.4 Z1.97 F4200.0
G1 F1200.0
G1 E370.583
G1 F4200.0
M101
G1 X-0.18 Y-5.4 Z1.97 F4800.0 E370.754
G1 F1200.0
G1 E369.754
G1 F4800.0
M103
G1 X-1.95 Y0.0 Z1.97 F4200.0
G1 F1200.0
G1 E370.754
G1 F4200.0
M101
G1 X3.08 Y0.0 Z1.97 F4800.0 E370.94
G1 F1200.0
G1 E369.94
G1 F4800.0
M103
G1 X1.51 Y3.6 Z1.97 F4200.0
G1 F1200.0
G1 E370.94
G1 F4200.0
M101
G1 X-6.48 Y3.6 Z1.97 F4800.0 E371.235
G1 X-3.02 Y0.0 Z1.97 F4800.0 E371.42
G1 X-8.05 Y0.0 Z1.97 F4800.0 E371.606
G1 F1200.0
G1 E370.606
G1 F4800.0
M103
;M108 R80.0
(</supportLayer>)
(<rotation> (-1+1.22464679915e-16j) )
(<nestedRing>)
(<boundaryPerimeter>)
(<boundaryPoint> X-19.649 Y3.102 Z1.971 </boundaryPoint>)
(<boundaryPoint> X-19.985 Y-0.313 Z1.971 </boundaryPoint>)
(<boundaryPoint> X-19.649 Y-3.727 Z1.971 </boundaryPoint>)
(<boundaryPoint> X-18.653 Y-7.01 Z1.971 </boundaryPoint>)
(<boundaryPoint> X-17.036 Y-10.035 Z1.971 </boundaryPoint>)
(<boundaryPoint> X-14.859 Y-12.687 Z1.971 </boundaryPoint>)
(<boundaryPoint> X-12.207 Y-14.864 Z1.971 </boundaryPoint>)
(<boundaryPoint> X-9.182 Y-16.481 Z1.971 </boundaryPoint>)
(<boundaryPoint> X-5.899 Y-17.477 Z1.971 </boundaryPoint>)
(<boundaryPoint> X-2.484 Y-17.813 Z1.971 </boundaryPoint>)
(<boundaryPoint> X0.93 Y-17.477 Z1.971 </boundaryPoint>)
(<boundaryPoint> X4.213 Y-16.481 Z1.971 </boundaryPoint>)
(<boundaryPoint> X7.238 Y-14.864 Z1.971 </boundaryPoint>)
(<boundaryPoint> X9.89 Y-12.687 Z1.971 </boundaryPoint>)
(<boundaryPoint> X12.067 Y-10.035 Z1.971 </boundaryPoint>)
(<boundaryPoint> X13.684 Y-7.01 Z1.971 </boundaryPoint>)
(<boundaryPoint> X14.68 Y-3.727 Z1.971 </boundaryPoint>)
(<boundaryPoint> X15.016 Y-0.313 Z1.971 </boundaryPoint>)
(<boundaryPoint> X14.68 Y3.102 Z1.971 </boundaryPoint>)
(<boundaryPoint> X13.684 Y6.385 Z1.971 </boundaryPoint>)
(<boundaryPoint> X12.067 Y9.41 Z1.971 </boundaryPoint>)
(<boundaryPoint> X9.89 Y12.062 Z1.971 </boundaryPoint>)
(<boundaryPoint> X7.238 Y14.239 Z1.971 </boundaryPoint>)
(<boundaryPoint> X4.213 Y15.856 Z1.971 </boundaryPoint>)
(<boundaryPoint> X0.93 Y16.852 Z1.971 </boundaryPoint>)
(<boundaryPoint> X-2.484 Y17.188 Z1.971 </boundaryPoint>)
(<boundaryPoint> X-5.899 Y16.852 Z1.971 </boundaryPoint>)
(<boundaryPoint> X-9.182 Y15.856 Z1.971 </boundaryPoint>)
(<boundaryPoint> X-12.207 Y14.239 Z1.971 </boundaryPoint>)
(<boundaryPoint> X-14.859 Y12.062 Z1.971 </boundaryPoint>)
(<boundaryPoint> X-17.036 Y9.41 Z1.971 </boundaryPoint>)
(<boundaryPoint> X-18.653 Y6.385 Z1.971 </boundaryPoint>)
(<loop> inner )
G1 X-6.82 Y-5.26 Z1.97 F4200.0
G1 F1200.0
G1 E371.606
G1 F4200.0
M101
G1 X-7.16 Y-4.98 Z1.97 F4800.0 E371.628
G1 X-7.98 Y-3.98 Z1.97 F4800.0 E371.697
G1 X-8.59 Y-2.84 Z1.97 F4800.0 E371.765
G1 X-8.96 Y-1.6 Z1.97 F4800.0 E371.834
G1 X-9.09 Y-0.31 Z1.97 F4800.0 E371.902
G1 X-8.96 Y0.98 Z1.97 F4800.0 E371.97
G1 X-8.59 Y2.22 Z1.97 F4800.0 E372.039
G1 X-7.98 Y3.36 Z1.97 F4800.0 E372.107
G1 X-7.16 Y4.36 Z1.97 F4800.0 E372.176
G1 X-6.15 Y5.18 Z1.97 F4800.0 E372.244
G1 X-5.01 Y5.79 Z1.97 F4800.0 E372.312
G1 X-3.77 Y6.17 Z1.97 F4800.0 E372.381
G1 X-2.48 Y6.29 Z1.97 F4800.0 E372.449
G1 X-1.2 Y6.17 Z1.97 F4800.0 E372.518
G1 X0.04 Y5.79 Z1.97 F4800.0 E372.586
G1 X1.19 Y5.18 Z1.97 F4800.0 E372.654
G1 X2.19 Y4.36 Z1.97 F4800.0 E372.723
G1 X3.01 Y3.36 Z1.97 F4800.0 E372.791
G1 X3.62 Y2.22 Z1.97 F4800.0 E372.86
G1 X3.99 Y0.98 Z1.97 F4800.0 E372.928
G1 X4.12 Y-0.31 Z1.97 F4800.0 E372.997
G1 X3.99 Y-1.6 Z1.97 F4800.0 E373.065
G1 X3.62 Y-2.84 Z1.97 F4800.0 E373.133
G1 X3.01 Y-3.98 Z1.97 F4800.0 E373.202
G1 X2.19 Y-4.98 Z1.97 F4800.0 E373.27
G1 X1.19 Y-5.81 Z1.97 F4800.0 E373.338
G1 X0.04 Y-6.42 Z1.97 F4800.0 E373.407
G1 X-1.2 Y-6.79 Z1.97 F4800.0 E373.475
G1 X-2.48 Y-6.92 Z1.97 F4800.0 E373.544
G1 X-3.77 Y-6.79 Z1.97 F4800.0 E373.612
G1 X-5.01 Y-6.42 Z1.97 F4800.0 E373.681
G1 X-6.15 Y-5.81 Z1.97 F4800.0 E373.749
G1 X-6.82 Y-5.26 Z1.97 F4800.0 E373.795
G1 F1200.0
G1 E372.795
G1 F4800.0
M103
(</loop>)
(<loop> inner )
G1 X-2.33 Y-9.85 Z1.97 F4200.0
G1 F1200.0
G1 E373.795
G1 F4200.0
M101
G1 X-2.22 Y-9.44 Z1.97 F4800.0 E373.817
G1 X-1.81 Y-9.03 Z1.97 F4800.0 E373.848
G1 X-1.25 Y-8.88 Z1.97 F4800.0 E373.879
G1 X-0.69 Y-9.03 Z1.97 F4800.0 E373.91
G1 X-0.28 Y-9.44 Z1.97 F4800.0 E373.94
G1 X-0.13 Y-10.0 Z1.97 F4800.0 E373.971
G1 X-0.28 Y-10.56 Z1.97 F4800.0 E374.002
G1 X-0.69 Y-10.97 Z1.97 F4800.0 E374.033
G1 X-1.25 Y-11.12 Z1.97 F4800.0 E374.063
G1 X-1.81 Y-10.97 Z1.97 F4800.0 E374.094
G1 X-2.22 Y-10.56 Z1.97 F4800.0 E374.125
G1 X-2.37 Y-10.0 Z1.97 F4800.0 E374.156
M73 P9 (display progress)
G1 X-2.33 Y-9.85 Z1.97 F4800.0 E374.164
G1 F1200.0
G1 E373.164
G1 F4800.0
M103
(</loop>)
(<loop> outer )
G1 X-2.07 Y-10.35 Z1.97 F4200.0
G1 X4.17 Y-13.85 Z1.97 F4200.0
G1 F1200.0
G1 E374.164
G1 F4200.0
M101
G1 X4.28 Y-13.44 Z1.97 F4800.0 E374.186
G1 X4.69 Y-13.03 Z1.97 F4800.0 E374.217
G1 X5.25 Y-12.88 Z1.97 F4800.0 E374.248
G1 X5.81 Y-13.03 Z1.97 F4800.0 E374.278
G1 X6.22 Y-13.44 Z1.97 F4800.0 E374.309
G1 X6.37 Y-14.0 Z1.97 F4800.0 E374.34
G1 X6.29 Y-14.32 Z1.97 F4800.0 E374.357
G1 X6.43 Y-14.62 Z1.97 F4800.0 E374.375
G1 X6.9 Y-14.36 Z1.97 F4800.0 E374.403
G1 X9.46 Y-12.26 Z1.97 F4800.0 E374.578
G1 X11.57 Y-9.7 Z1.97 F4800.0 E374.753
G1 X13.13 Y-6.78 Z1.97 F4800.0 E374.928
G1 X14.09 Y-3.61 Z1.97 F4800.0 E375.103
G1 X14.41 Y-0.31 Z1.97 F4800.0 E375.278
G1 X14.09 Y2.98 Z1.97 F4800.0 E375.453
G1 X13.13 Y6.15 Z1.97 F4800.0 E375.628
G1 X11.57 Y9.07 Z1.97 F4800.0 E375.803
G1 X9.46 Y11.64 Z1.97 F4800.0 E375.978
G1 X6.9 Y13.74 Z1.97 F4800.0 E376.153
G1 X3.98 Y15.3 Z1.97 F4800.0 E376.328
G1 X0.81 Y16.26 Z1.97 F4800.0 E376.503
G1 X-2.48 Y16.59 Z1.97 F4800.0 E376.678
G1 X-5.78 Y16.26 Z1.97 F4800.0 E376.853
G1 X-8.95 Y15.3 Z1.97 F4800.0 E377.028
G1 X-11.87 Y13.74 Z1.97 F4800.0 E377.203
G1 X-14.43 Y11.64 Z1.97 F4800.0 E377.378
G1 X-16.54 Y9.07 Z1.97 F4800.0 E377.553
G1 X-18.1 Y6.15 Z1.97 F4800.0 E377.728
G1 X-19.06 Y2.98 Z1.97 F4800.0 E377.903
G1 X-19.38 Y-0.31 Z1.97 F4800.0 E378.078
G1 X-19.06 Y-3.61 Z1.97 F4800.0 E378.253
G1 X-18.1 Y-6.78 Z1.97 F4800.0 E378.428
G1 X-16.54 Y-9.7 Z1.97 F4800.0 E378.603
G1 X-14.43 Y-12.26 Z1.97 F4800.0 E378.778
G1 X-11.87 Y-14.36 Z1.97 F4800.0 E378.953
G1 X-8.95 Y-15.92 Z1.97 F4800.0 E379.128
G1 X-5.78 Y-16.89 Z1.97 F4800.0 E379.303
G1 X-2.48 Y-17.21 Z1.97 F4800.0 E379.478
G1 X0.81 Y-16.89 Z1.97 F4800.0 E379.653
G1 X3.98 Y-15.92 Z1.97 F4800.0 E379.828
G1 X4.67 Y-15.56 Z1.97 F4800.0 E379.869
G1 X4.78 Y-15.0 Z1.97 F4800.0 E379.899
G1 X4.69 Y-14.97 Z1.97 F4800.0 E379.904
G1 X4.28 Y-14.56 Z1.97 F4800.0 E379.935
G1 X4.13 Y-14.0 Z1.97 F4800.0 E379.966
G1 X4.17 Y-13.85 Z1.97 F4800.0 E379.974
G1 F1200.0
G1 E378.974
G1 F4800.0
M103
(</loop>)
(<edge> outer )
;M108 R40.0
G1 X5.06 Y-15.8 Z1.97 F4200.0
G1 F1200.0
G1 E379.974
G1 F4200.0
M101
G1 X5.43 Y-15.6 Z1.97 F2400.0 E379.997
G1 X7.13 Y-14.7 Z1.97 F2400.0 E380.098
G1 X9.75 Y-12.55 Z1.97 F2400.0 E380.277
G1 X11.9 Y-9.92 Z1.97 F2400.0 E380.456
G1 X13.5 Y-6.93 Z1.97 F2400.0 E380.636
G1 X14.48 Y-3.69 Z1.97 F2400.0 E380.815
G1 X14.82 Y-0.31 Z1.97 F2400.0 E380.994
G1 X14.48 Y3.06 Z1.97 F2400.0 E381.173
G1 X13.5 Y6.31 Z1.97 F2400.0 E381.352
G1 X11.9 Y9.3 Z1.97 F2400.0 E381.531
G1 X9.75 Y11.92 Z1.97 F2400.0 E381.71
G1 X7.13 Y14.07 Z1.97 F2400.0 E381.89
G1 X4.14 Y15.67 Z1.97 F2400.0 E382.069
G1 X0.89 Y16.66 Z1.97 F2400.0 E382.248
G1 X-2.48 Y16.99 Z1.97 F2400.0 E382.427
G1 X-5.86 Y16.66 Z1.97 F2400.0 E382.606
G1 X-9.11 Y15.67 Z1.97 F2400.0 E382.785
G1 X-12.1 Y14.07 Z1.97 F2400.0 E382.964
G1 X-14.72 Y11.92 Z1.97 F2400.0 E383.144
G1 X-16.87 Y9.3 Z1.97 F2400.0 E383.323
G1 X-18.47 Y6.31 Z1.97 F2400.0 E383.502
G1 X-19.45 Y3.06 Z1.97 F2400.0 E383.681
G1 X-19.78 Y-0.31 Z1.97 F2400.0 E383.86
G1 X-19.45 Y-3.69 Z1.97 F2400.0 E384.039
G1 X-18.47 Y-6.93 Z1.97 F2400.0 E384.219
G1 X-16.87 Y-9.92 Z1.97 F2400.0 E384.398
G1 X-14.72 Y-12.55 Z1.97 F2400.0 E384.577
G1 X-12.1 Y-14.7 Z1.97 F2400.0 E384.756
G1 X-9.11 Y-16.3 Z1.97 F2400.0 E384.935
G1 X-5.86 Y-17.28 Z1.97 F2400.0 E385.114
G1 X-2.48 Y-17.61 Z1.97 F2400.0 E385.293
G1 X0.89 Y-17.28 Z1.97 F2400.0 E385.473
G1 X4.14 Y-16.3 Z1.97 F2400.0 E385.652
G1 X5.06 Y-15.8 Z1.97 F2400.0 E385.707
G1 F1200.0
G1 E385.339
G1 F2400.0
M103
(</edge>)
(</boundaryPerimeter>)
(<nestedRing>)
(<boundaryPerimeter>)
(<boundaryPoint> X5.25 Y-13.497 Z1.971 </boundaryPoint>)
(<boundaryPoint> X5.502 Y-13.564 Z1.971 </boundaryPoint>)
(<boundaryPoint> X5.686 Y-13.748 Z1.971 </boundaryPoint>)
(<boundaryPoint> X5.753 Y-14.0 Z1.971 </boundaryPoint>)
(<boundaryPoint> X5.686 Y-14.252 Z1.971 </boundaryPoint>)
(<boundaryPoint> X5.502 Y-14.436 Z1.971 </boundaryPoint>)
(<boundaryPoint> X5.25 Y-14.503 Z1.971 </boundaryPoint>)
(<boundaryPoint> X4.998 Y-14.436 Z1.971 </boundaryPoint>)
(<boundaryPoint> X4.814 Y-14.252 Z1.971 </boundaryPoint>)
(<boundaryPoint> X4.747 Y-14.0 Z1.971 </boundaryPoint>)
(<boundaryPoint> X4.814 Y-13.748 Z1.971 </boundaryPoint>)
(<boundaryPoint> X4.998 Y-13.564 Z1.971 </boundaryPoint>)
(<edge> inner )
G1 X5.65 Y-14.57 Z1.97 F4200.0
G1 F1200.0
G1 E385.707
G1 F4200.0
M101
G1 X5.61 Y-14.62 Z1.97 F2400.0 E385.71
G1 X5.25 Y-14.71 Z1.97 F2400.0 E385.729
G1 X4.89 Y-14.62 Z1.97 F2400.0 E385.749
G1 X4.64 Y-14.36 Z1.97 F2400.0 E385.768
G1 X4.54 Y-14.0 Z1.97 F2400.0 E385.788
G1 X4.64 Y-13.65 Z1.97 F2400.0 E385.807
G1 X4.89 Y-13.39 Z1.97 F2400.0 E385.826
G1 X5.25 Y-13.29 Z1.97 F2400.0 E385.846
G1 X5.61 Y-13.39 Z1.97 F2400.0 E385.865
G1 X5.87 Y-13.65 Z1.97 F2400.0 E385.885
G1 X5.96 Y-14.0 Z1.97 F2400.0 E385.904
G1 X5.87 Y-14.36 Z1.97 F2400.0 E385.924
G1 X5.65 Y-14.57 Z1.97 F2400.0 E385.94
G1 F1200.0
G1 E384.94
G1 F2400.0
M103
(</edge>)
(</boundaryPerimeter>)
(</nestedRing>)
(<nestedRing>)
(<boundaryPerimeter>)
(<boundaryPoint> X-0.747 Y-10.0 Z1.971 </boundaryPoint>)
(<boundaryPoint> X-0.814 Y-10.252 Z1.971 </boundaryPoint>)
(<boundaryPoint> X-0.998 Y-10.436 Z1.971 </boundaryPoint>)
(<boundaryPoint> X-1.25 Y-10.503 Z1.971 </boundaryPoint>)
(<boundaryPoint> X-1.502 Y-10.436 Z1.971 </boundaryPoint>)
(<boundaryPoint> X-1.686 Y-10.252 Z1.971 </boundaryPoint>)
(<boundaryPoint> X-1.753 Y-10.0 Z1.971 </boundaryPoint>)
(<boundaryPoint> X-1.686 Y-9.748 Z1.971 </boundaryPoint>)
(<boundaryPoint> X-1.502 Y-9.564 Z1.971 </boundaryPoint>)
(<boundaryPoint> X-1.25 Y-9.497 Z1.971 </boundaryPoint>)
(<boundaryPoint> X-0.998 Y-9.564 Z1.971 </boundaryPoint>)
(<boundaryPoint> X-0.814 Y-9.748 Z1.971 </boundaryPoint>)
(<edge> inner )
G1 X5.25 Y-14.89 Z1.97 F4200.0
G1 X-0.56 Y-9.94 Z1.97 F4200.0
G1 F1200.0
G1 E385.94
G1 F4200.0
M101
G1 X-0.54 Y-10.0 Z1.97 F2400.0 E385.943
G1 X-0.64 Y-10.36 Z1.97 F2400.0 E385.962
G1 X-0.9 Y-10.62 Z1.97 F2400.0 E385.982
G1 X-1.25 Y-10.71 Z1.97 F2400.0 E386.001
G1 X-1.61 Y-10.62 Z1.97 F2400.0 E386.021
G1 X-1.87 Y-10.36 Z1.97 F2400.0 E386.04
G1 X-1.96 Y-10.0 Z1.97 F2400.0 E386.059
G1 X-1.87 Y-9.65 Z1.97 F2400.0 E386.079
G1 X-1.61 Y-9.39 Z1.97 F2400.0 E386.098
G1 X-1.25 Y-9.29 Z1.97 F2400.0 E386.118
G1 X-0.9 Y-9.39 Z1.97 F2400.0 E386.137
G1 X-0.64 Y-9.65 Z1.97 F2400.0 E386.156
G1 X-0.56 Y-9.94 Z1.97 F2400.0 E386.173
G1 F1200.0
G1 E385.173
G1 F2400.0
M103
(</edge>)
(</boundaryPerimeter>)
(</nestedRing>)
(<nestedRing>)
(<boundaryPerimeter>)
(<boundaryPoint> X3.403 Y0.859 Z1.971 </boundaryPoint>)
(<boundaryPoint> X3.519 Y-0.313 Z1.971 </boundaryPoint>)
(<boundaryPoint> X3.403 Y-1.484 Z1.971 </boundaryPoint>)
(<boundaryPoint> X3.062 Y-2.61 Z1.971 </boundaryPoint>)
(<boundaryPoint> X2.507 Y-3.648 Z1.971 </boundaryPoint>)
(<boundaryPoint> X1.76 Y-4.557 Z1.971 </boundaryPoint>)
(<boundaryPoint> X0.851 Y-5.304 Z1.971 </boundaryPoint>)
(<boundaryPoint> X-0.187 Y-5.859 Z1.971 </boundaryPoint>)
(<boundaryPoint> X-1.313 Y-6.2 Z1.971 </boundaryPoint>)
(<boundaryPoint> X-2.484 Y-6.316 Z1.971 </boundaryPoint>)
(<boundaryPoint> X-3.656 Y-6.2 Z1.971 </boundaryPoint>)
(<boundaryPoint> X-4.782 Y-5.859 Z1.971 </boundaryPoint>)
(<boundaryPoint> X-5.819 Y-5.304 Z1.971 </boundaryPoint>)
(<boundaryPoint> X-6.729 Y-4.557 Z1.971 </boundaryPoint>)
(<boundaryPoint> X-7.476 Y-3.648 Z1.971 </boundaryPoint>)
(<boundaryPoint> X-8.03 Y-2.61 Z1.971 </boundaryPoint>)
(<boundaryPoint> X-8.372 Y-1.484 Z1.971 </boundaryPoint>)
(<boundaryPoint> X-8.487 Y-0.313 Z1.971 </boundaryPoint>)
(<boundaryPoint> X-8.372 Y0.859 Z1.971 </boundaryPoint>)
(<boundaryPoint> X-8.03 Y1.985 Z1.971 </boundaryPoint>)
(<boundaryPoint> X-7.476 Y3.023 Z1.971 </boundaryPoint>)
(<boundaryPoint> X-6.729 Y3.932 Z1.971 </boundaryPoint>)
(<boundaryPoint> X-5.819 Y4.679 Z1.971 </boundaryPoint>)
(<boundaryPoint> X-4.782 Y5.234 Z1.971 </boundaryPoint>)
(<boundaryPoint> X-3.656 Y5.575 Z1.971 </boundaryPoint>)
(<boundaryPoint> X-2.484 Y5.691 Z1.971 </boundaryPoint>)
(<boundaryPoint> X-1.313 Y5.575 Z1.971 </boundaryPoint>)
(<boundaryPoint> X-0.187 Y5.234 Z1.971 </boundaryPoint>)
(<boundaryPoint> X0.851 Y4.679 Z1.971 </boundaryPoint>)
(<boundaryPoint> X1.76 Y3.932 Z1.971 </boundaryPoint>)
(<boundaryPoint> X2.507 Y3.023 Z1.971 </boundaryPoint>)
(<boundaryPoint> X3.062 Y1.985 Z1.971 </boundaryPoint>)
(<edge> inner )
G1 X-0.86 Y-6.27 Z1.97 F4200.0
G1 F1200.0
G1 E386.173
G1 F4200.0
M101
G1 X-1.27 Y-6.4 Z1.97 F2400.0 E386.195
G1 X-2.48 Y-6.52 Z1.97 F2400.0 E386.26
G1 X-3.7 Y-6.4 Z1.97 F2400.0 E386.324
G1 X-4.86 Y-6.05 Z1.97 F2400.0 E386.388
G1 X-5.93 Y-5.47 Z1.97 F2400.0 E386.452
G1 X-6.87 Y-4.7 Z1.97 F2400.0 E386.517
G1 X-7.64 Y-3.76 Z1.97 F2400.0 E386.581
G1 X-8.22 Y-2.69 Z1.97 F2400.0 E386.645
G1 X-8.57 Y-1.52 Z1.97 F2400.0 E386.709
G1 X-8.69 Y-0.31 Z1.97 F2400.0 E386.774
G1 X-8.57 Y0.9 Z1.97 F2400.0 E386.838
G1 X-8.22 Y2.06 Z1.97 F2400.0 E386.902
G1 X-7.64 Y3.14 Z1.97 F2400.0 E386.966
G1 X-6.87 Y4.07 Z1.97 F2400.0 E387.031
G1 X-5.93 Y4.85 Z1.97 F2400.0 E387.095
G1 X-4.86 Y5.42 Z1.97 F2400.0 E387.159
G1 X-3.7 Y5.77 Z1.97 F2400.0 E387.223
G1 X-2.48 Y5.89 Z1.97 F2400.0 E387.288
G1 X-1.27 Y5.77 Z1.97 F2400.0 E387.352
G1 X-0.11 Y5.42 Z1.97 F2400.0 E387.416
G1 X0.96 Y4.85 Z1.97 F2400.0 E387.48
G1 X1.9 Y4.07 Z1.97 F2400.0 E387.545
G1 X2.67 Y3.14 Z1.97 F2400.0 E387.609
G1 X3.25 Y2.06 Z1.97 F2400.0 E387.673
G1 X3.6 Y0.9 Z1.97 F2400.0 E387.737
G1 X3.72 Y-0.31 Z1.97 F2400.0 E387.802
G1 X3.6 Y-1.52 Z1.97 F2400.0 E387.866
G1 X3.25 Y-2.69 Z1.97 F2400.0 E387.93
G1 X2.67 Y-3.76 Z1.97 F2400.0 E387.994
G1 X1.9 Y-4.7 Z1.97 F2400.0 E388.059
G1 X0.96 Y-5.47 Z1.97 F2400.0 E388.123
G1 X-0.11 Y-6.05 Z1.97 F2400.0 E388.187
G1 X-0.86 Y-6.27 Z1.97 F2400.0 E388.229
G1 F1200.0
G1 E387.229
G1 F2400.0
M103
(</edge>)
(</boundaryPerimeter>)
(</nestedRing>)
(<infill>)
(<infillBoundary>)
(<infillPoint> X-19.058 Y2.984 Z0.405 </infillPoint>)
(<infillPoint> X-19.382 Y-0.313 Z0.405 </infillPoint>)
(<infillPoint> X-19.058 Y-3.609 Z0.405 </infillPoint>)
(<infillPoint> X-18.096 Y-6.779 Z0.405 </infillPoint>)
(<infillPoint> X-16.535 Y-9.7 Z0.405 </infillPoint>)
(<infillPoint> X-14.433 Y-12.261 Z0.405 </infillPoint>)
(<infillPoint> X-11.872 Y-14.363 Z0.405 </infillPoint>)
(<infillPoint> X-8.951 Y-15.924 Z0.405 </infillPoint>)
(<infillPoint> X-5.781 Y-16.886 Z0.405 </infillPoint>)
(<infillPoint> X-2.484 Y-17.21 Z0.405 </infillPoint>)
(<infillPoint> X0.812 Y-16.886 Z0.405 </infillPoint>)
(<infillPoint> X3.982 Y-15.924 Z0.405 </infillPoint>)
(<infillPoint> X4.67 Y-15.556 Z0.405 </infillPoint>)
(<infillPoint> X4.783 Y-15.0 Z0.405 </infillPoint>)
(<infillPoint> X4.688 Y-14.974 Z0.405 </infillPoint>)
(<infillPoint> X4.276 Y-14.562 Z0.405 </infillPoint>)
(<infillPoint> X4.126 Y-14.0 Z0.405 </infillPoint>)
(<infillPoint> X4.276 Y-13.438 Z0.405 </infillPoint>)
(<infillPoint> X4.688 Y-13.026 Z0.405 </infillPoint>)
(<infillPoint> X5.25 Y-12.876 Z0.405 </infillPoint>)
(<infillPoint> X5.812 Y-13.026 Z0.405 </infillPoint>)
(<infillPoint> X6.224 Y-13.438 Z0.405 </infillPoint>)
(<infillPoint> X6.374 Y-14.0 Z0.405 </infillPoint>)
(<infillPoint> X6.289 Y-14.32 Z0.405 </infillPoint>)
(<infillPoint> X6.425 Y-14.618 Z0.405 </infillPoint>)
(<infillPoint> X6.903 Y-14.363 Z0.405 </infillPoint>)
(<infillPoint> X9.464 Y-12.261 Z0.405 </infillPoint>)
(<infillPoint> X11.566 Y-9.7 Z0.405 </infillPoint>)
(<infillPoint> X13.127 Y-6.779 Z0.405 </infillPoint>)
(<infillPoint> X14.089 Y-3.609 Z0.405 </infillPoint>)
(<infillPoint> X14.413 Y-0.313 Z0.405 </infillPoint>)
(<infillPoint> X14.089 Y2.984 Z0.405 </infillPoint>)
(<infillPoint> X13.127 Y6.154 Z0.405 </infillPoint>)
(<infillPoint> X11.566 Y9.075 Z0.405 </infillPoint>)
(<infillPoint> X9.464 Y11.636 Z0.405 </infillPoint>)
(<infillPoint> X6.903 Y13.738 Z0.405 </infillPoint>)
(<infillPoint> X3.982 Y15.299 Z0.405 </infillPoint>)
(<infillPoint> X0.812 Y16.261 Z0.405 </infillPoint>)
(<infillPoint> X-2.484 Y16.585 Z0.405 </infillPoint>)
(<infillPoint> X-5.781 Y16.261 Z0.405 </infillPoint>)
(<infillPoint> X-8.951 Y15.299 Z0.405 </infillPoint>)
(<infillPoint> X-11.872 Y13.738 Z0.405 </infillPoint>)
(<infillPoint> X-14.433 Y11.636 Z0.405 </infillPoint>)
(<infillPoint> X-16.535 Y9.075 Z0.405 </infillPoint>)
(<infillPoint> X-18.096 Y6.154 Z0.405 </infillPoint>)
(</infillBoundary>)
(<infillBoundary>)
(<infillPoint> X3.994 Y0.977 Z0.405 </infillPoint>)
(<infillPoint> X4.122 Y-0.313 Z0.405 </infillPoint>)
(<infillPoint> X3.994 Y-1.602 Z0.405 </infillPoint>)
(<infillPoint> X3.619 Y-2.841 Z0.405 </infillPoint>)
(<infillPoint> X3.008 Y-3.983 Z0.405 </infillPoint>)
(<infillPoint> X2.186 Y-4.983 Z0.405 </infillPoint>)
(<infillPoint> X1.186 Y-5.805 Z0.405 </infillPoint>)
(<infillPoint> X0.044 Y-6.416 Z0.405 </infillPoint>)
(<infillPoint> X-1.195 Y-6.791 Z0.405 </infillPoint>)
(<infillPoint> X-2.484 Y-6.919 Z0.405 </infillPoint>)
(<infillPoint> X-3.774 Y-6.791 Z0.405 </infillPoint>)
(<infillPoint> X-5.013 Y-6.416 Z0.405 </infillPoint>)
(<infillPoint> X-6.154 Y-5.805 Z0.405 </infillPoint>)
(<infillPoint> X-7.155 Y-4.983 Z0.405 </infillPoint>)
(<infillPoint> X-7.977 Y-3.983 Z0.405 </infillPoint>)
(<infillPoint> X-8.587 Y-2.841 Z0.405 </infillPoint>)
(<infillPoint> X-8.963 Y-1.602 Z0.405 </infillPoint>)
(<infillPoint> X-9.09 Y-0.313 Z0.405 </infillPoint>)
(<infillPoint> X-8.963 Y0.977 Z0.405 </infillPoint>)
(<infillPoint> X-8.587 Y2.216 Z0.405 </infillPoint>)
(<infillPoint> X-7.977 Y3.358 Z0.405 </infillPoint>)
(<infillPoint> X-7.155 Y4.358 Z0.405 </infillPoint>)
(<infillPoint> X-6.154 Y5.18 Z0.405 </infillPoint>)
(<infillPoint> X-5.013 Y5.791 Z0.405 </infillPoint>)
(<infillPoint> X-3.774 Y6.166 Z0.405 </infillPoint>)
(<infillPoint> X-2.484 Y6.294 Z0.405 </infillPoint>)
(<infillPoint> X-1.195 Y6.166 Z0.405 </infillPoint>)
(<infillPoint> X0.044 Y5.791 Z0.405 </infillPoint>)
(<infillPoint> X1.186 Y5.18 Z0.405 </infillPoint>)
(<infillPoint> X2.186 Y4.358 Z0.405 </infillPoint>)
(<infillPoint> X3.008 Y3.358 Z0.405 </infillPoint>)
(<infillPoint> X3.619 Y2.216 Z0.405 </infillPoint>)
(</infillBoundary>)
(<infillBoundary>)
(<infillPoint> X-0.126 Y-10.0 Z0.405 </infillPoint>)
(<infillPoint> X-0.276 Y-10.562 Z0.405 </infillPoint>)
(<infillPoint> X-0.688 Y-10.974 Z0.405 </infillPoint>)
(<infillPoint> X-1.25 Y-11.124 Z0.405 </infillPoint>)
(<infillPoint> X-1.812 Y-10.974 Z0.405 </infillPoint>)
(<infillPoint> X-2.224 Y-10.562 Z0.405 </infillPoint>)
(<infillPoint> X-2.374 Y-10.0 Z0.405 </infillPoint>)
(<infillPoint> X-2.224 Y-9.438 Z0.405 </infillPoint>)
(<infillPoint> X-1.812 Y-9.026 Z0.405 </infillPoint>)
(<infillPoint> X-1.25 Y-8.876 Z0.405 </infillPoint>)
(<infillPoint> X-0.688 Y-9.026 Z0.405 </infillPoint>)
(<infillPoint> X-0.276 Y-9.438 Z0.405 </infillPoint>)
(</infillBoundary>)
;M108 R80.0
G1 X14.1 Y-0.0 Z1.97 F4200.0
G1 F1200.0
G1 E388.229
G1 F4200.0
M101
G1 X4.37 Y-0.0 Z1.97 F4800.0 E388.743
G1 X4.39 Y-0.4 Z1.97 F4800.0 E388.764
G1 X14.12 Y-0.4 Z1.97 F4800.0 E389.278
G1 X14.08 Y-0.8 Z1.97 F4800.0 E389.299
G1 X4.36 Y-0.8 Z1.97 F4800.0 E389.813
G1 X4.32 Y-1.2 Z1.97 F4800.0 E389.834
G1 X14.04 Y-1.2 Z1.97 F4800.0 E390.348
G1 X14.01 Y-1.6 Z1.97 F4800.0 E390.369
G1 X4.28 Y-1.6 Z1.97 F4800.0 E390.883
G1 X4.17 Y-2.0 Z1.97 F4800.0 E390.905
G1 X13.97 Y-2.0 Z1.97 F4800.0 E391.423
G1 X13.93 Y-2.4 Z1.97 F4800.0 E391.444
G1 X4.05 Y-2.4 Z1.97 F4800.0 E391.966
G1 X3.92 Y-2.8 Z1.97 F4800.0 E391.988
G1 X13.89 Y-2.8 Z1.97 F4800.0 E392.514
G1 X13.85 Y-3.2 Z1.97 F4800.0 E392.535
G1 X3.74 Y-3.2 Z1.97 F4800.0 E393.069
G1 X3.53 Y-3.6 Z1.97 F4800.0 E393.093
G1 X13.8 Y-3.6 Z1.97 F4800.0 E393.636
G1 X13.68 Y-4.0 Z1.97 F4800.0 E393.658
G1 X3.32 Y-4.0 Z1.97 F4800.0 E394.205
G1 X3.03 Y-4.4 Z1.97 F4800.0 E394.231
M73 P10 (display progress)
G1 X13.56 Y-4.4 Z1.97 F4800.0 E394.787
G1 X13.44 Y-4.8 Z1.97 F4800.0 E394.809
G1 X2.7 Y-4.8 Z1.97 F4800.0 E395.376
G1 X2.36 Y-5.2 Z1.97 F4800.0 E395.404
G1 X13.31 Y-5.2 Z1.97 F4800.0 E395.982
G1 X13.19 Y-5.6 Z1.97 F4800.0 E396.004
G1 X1.88 Y-5.6 Z1.97 F4800.0 E396.602
G1 X1.39 Y-6.0 Z1.97 F4800.0 E396.635
G1 X13.07 Y-6.0 Z1.97 F4800.0 E397.253
G1 X12.95 Y-6.4 Z1.97 F4800.0 E397.275
G1 X0.67 Y-6.4 Z1.97 F4800.0 E397.923
G1 X-0.26 Y-6.8 Z1.97 F4800.0 E397.977
G1 X12.8 Y-6.8 Z1.97 F4800.0 E398.666
G1 X12.59 Y-7.2 Z1.97 F4800.0 E398.69
G1 X-17.55 Y-7.2 Z1.97 F4800.0 E400.282
G1 X-17.77 Y-6.8 Z1.97 F4800.0 E400.306
G1 X-4.71 Y-6.8 Z1.97 F4800.0 E400.996
G1 F1200.0
G1 E400.988
G1 F4800.0
M103
G1 X-5.64 Y-6.4 Z1.97 F4200.0
G1 F1200.0
G1 E400.996
G1 F4200.0
M101
G1 X-17.92 Y-6.4 Z1.97 F4800.0 E401.645
G1 X-18.04 Y-6.0 Z1.97 F4800.0 E401.667
G1 X-6.36 Y-6.0 Z1.97 F4800.0 E402.284
G1 X-6.85 Y-5.6 Z1.97 F4800.0 E402.317
G1 X-18.16 Y-5.6 Z1.97 F4800.0 E402.915
G1 X-18.28 Y-5.2 Z1.97 F4800.0 E402.937
G1 X-7.33 Y-5.2 Z1.97 F4800.0 E403.516
G1 X-7.67 Y-4.8 Z1.97 F4800.0 E403.543
G1 X-18.4 Y-4.8 Z1.97 F4800.0 E404.11
G1 X-18.52 Y-4.4 Z1.97 F4800.0 E404.132
G1 X-8.0 Y-4.4 Z1.97 F4800.0 E404.688
G1 X-8.29 Y-4.0 Z1.97 F4800.0 E404.715
G1 X-18.65 Y-4.0 Z1.97 F4800.0 E405.262
G1 X-18.77 Y-3.6 Z1.97 F4800.0 E405.284
G1 X-8.5 Y-3.6 Z1.97 F4800.0 E405.826
G1 X-8.71 Y-3.2 Z1.97 F4800.0 E405.85
G1 X-18.82 Y-3.2 Z1.97 F4800.0 E406.384
G1 X-18.86 Y-2.8 Z1.97 F4800.0 E406.405
G1 X-8.89 Y-2.8 Z1.97 F4800.0 E406.932
G1 X-9.01 Y-2.4 Z1.97 F4800.0 E406.954
G1 X-18.9 Y-2.4 Z1.97 F4800.0 E407.476
G1 X-18.93 Y-2.0 Z1.97 F4800.0 E407.497
G1 X-9.14 Y-2.0 Z1.97 F4800.0 E408.015
G1 X-9.24 Y-1.6 Z1.97 F4800.0 E408.037
G1 X-18.97 Y-1.6 Z1.97 F4800.0 E408.551
G1 X-19.01 Y-1.2 Z1.97 F4800.0 E408.572
G1 X-9.28 Y-1.2 Z1.97 F4800.0 E409.086
G1 X-9.32 Y-0.8 Z1.97 F4800.0 E409.107
G1 X-19.05 Y-0.8 Z1.97 F4800.0 E409.621
G1 X-19.09 Y-0.4 Z1.97 F4800.0 E409.642
G1 X-9.36 Y-0.4 Z1.97 F4800.0 E410.156
G1 X-9.34 Y0.0 Z1.97 F4800.0 E410.177
G1 X-19.07 Y0.0 Z1.97 F4800.0 E410.691
G1 X-19.03 Y0.4 Z1.97 F4800.0 E410.712
G1 X-9.3 Y0.4 Z1.97 F4800.0 E411.226
G1 X-9.26 Y0.8 Z1.97 F4800.0 E411.248
G1 X-18.99 Y0.8 Z1.97 F4800.0 E411.762
G1 X-18.95 Y1.2 Z1.97 F4800.0 E411.783
G1 X-9.19 Y1.2 Z1.97 F4800.0 E412.299
G1 X-9.07 Y1.6 Z1.97 F4800.0 E412.321
G1 X-18.91 Y1.6 Z1.97 F4800.0 E412.841
G1 X-18.87 Y2.0 Z1.97 F4800.0 E412.862
G1 X-8.95 Y2.0 Z1.97 F4800.0 E413.386
G1 X-8.81 Y2.4 Z1.97 F4800.0 E413.409
G1 X-18.83 Y2.4 Z1.97 F4800.0 E413.939
G1 X-18.79 Y2.8 Z1.97 F4800.0 E413.96
G1 X-8.59 Y2.8 Z1.97 F4800.0 E414.499
G1 X-8.38 Y3.2 Z1.97 F4800.0 E414.523
G1 X-18.7 Y3.2 Z1.97 F4800.0 E415.068
G1 X-18.58 Y3.6 Z1.97 F4800.0 E415.09
G1 X-8.14 Y3.6 Z1.97 F4800.0 E415.641
G1 X-7.81 Y4.0 Z1.97 F4800.0 E415.669
G1 X-18.46 Y4.0 Z1.97 F4800.0 E416.231
G1 X-18.34 Y4.4 Z1.97 F4800.0 E416.253
G1 X-7.48 Y4.4 Z1.97 F4800.0 E416.826
G1 X-7.06 Y4.8 Z1.97 F4800.0 E416.857
G1 X-18.21 Y4.8 Z1.97 F4800.0 E417.446
G1 X-18.09 Y5.2 Z1.97 F4800.0 E417.468
G1 X-6.57 Y5.2 Z1.97 F4800.0 E418.077
G1 X-5.96 Y5.6 Z1.97 F4800.0 E418.115
G1 X-17.97 Y5.6 Z1.97 F4800.0 E418.75
G1 X-17.85 Y6.0 Z1.97 F4800.0 E418.772
G1 X-5.22 Y6.0 Z1.97 F4800.0 E419.439
G1 X-3.97 Y6.4 Z1.97 F4800.0 E419.509
G1 X-17.65 Y6.4 Z1.97 F4800.0 E420.231
G1 X-17.43 Y6.8 Z1.97 F4800.0 E420.255
G1 X12.46 Y6.8 Z1.97 F4800.0 E421.834
G1 X12.25 Y7.2 Z1.97 F4800.0 E421.858
G1 X-17.22 Y7.2 Z1.97 F4800.0 E423.415
G1 X-17.01 Y7.6 Z1.97 F4800.0 E423.439
G1 X12.04 Y7.6 Z1.97 F4800.0 E424.973
G1 X11.82 Y8.0 Z1.97 F4800.0 E424.997
G1 X-16.79 Y8.0 Z1.97 F4800.0 E426.509
G1 X-16.58 Y8.4 Z1.97 F4800.0 E426.533
G1 X11.61 Y8.4 Z1.97 F4800.0 E428.022
G1 X11.4 Y8.8 Z1.97 F4800.0 E428.046
G1 X-16.36 Y8.8 Z1.97 F4800.0 E429.512
G1 X-16.07 Y9.2 Z1.97 F4800.0 E429.538
G1 X11.1 Y9.2 Z1.97 F4800.0 E430.974
G1 X10.77 Y9.6 Z1.97 F4800.0 E431.001
G1 X-15.74 Y9.6 Z1.97 F4800.0 E432.402
G1 X-15.41 Y10.0 Z1.97 F4800.0 E432.429
G1 X10.44 Y10.0 Z1.97 F4800.0 E433.795
G1 X10.12 Y10.4 Z1.97 F4800.0 E433.822
G1 X-15.09 Y10.4 Z1.97 F4800.0 E435.153
G1 X-14.76 Y10.8 Z1.97 F4800.0 E435.181
G1 X9.79 Y10.8 Z1.97 F4800.0 E436.477
G1 X9.46 Y11.2 Z1.97 F4800.0 E436.505
G1 X-14.43 Y11.2 Z1.97 F4800.0 E437.766
G1 X-14.04 Y11.6 Z1.97 F4800.0 E437.796
G1 X9.07 Y11.6 Z1.97 F4800.0 E439.016
G1 X8.58 Y12.0 Z1.97 F4800.0 E439.05
G1 X-13.55 Y12.0 Z1.97 F4800.0 E440.219
G1 X-13.06 Y12.4 Z1.97 F4800.0 E440.252
G1 X8.09 Y12.4 Z1.97 F4800.0 E441.369
G1 X7.6 Y12.8 Z1.97 F4800.0 E441.402
G1 X-12.57 Y12.8 Z1.97 F4800.0 E442.468
G1 X-12.09 Y13.2 Z1.97 F4800.0 E442.502
G1 X7.12 Y13.2 Z1.97 F4800.0 E443.516
G1 X6.57 Y13.6 Z1.97 F4800.0 E443.552
G1 X-11.54 Y13.6 Z1.97 F4800.0 E444.508
G1 F1200.0
G1 E444.508
G1 F4800.0
M103
G1 X-10.79 Y14.0 Z1.97 F4200.0
G1 F1200.0
G1 E444.508
G1 F4200.0
M101
G1 X5.82 Y14.0 Z1.97 F4800.0 E445.385
G1 F1200.0
G1 E445.385
G1 F4800.0
M103
G1 X5.07 Y14.4 Z1.97 F4200.0
G1 F1200.0
G1 E445.385
G1 F4200.0
M101
G1 X-10.04 Y14.4 Z1.97 F4800.0 E446.184
G1 F1200.0
G1 E446.184
G1 F4800.0
M103
G1 X-9.29 Y14.8 Z1.97 F4200.0
G1 F1200.0
G1 E446.184
G1 F4200.0
M101
G1 X4.32 Y14.8 Z1.97 F4800.0 E446.903
G1 F1200.0
G1 E446.846
G1 F4800.0
M103
G1 X3.34 Y15.2 Z1.97 F4200.0
G1 F1200.0
G1 E446.903
G1 F4200.0
M101
G1 X-8.31 Y15.2 Z1.97 F4800.0 E447.518
G1 F1200.0
G1 E447.141
G1 F4800.0
M103
G1 X-7.0 Y15.6 Z1.97 F4200.0
G1 F1200.0
G1 E447.518
G1 F4200.0
M101
G1 X2.03 Y15.6 Z1.97 F4800.0 E447.995
G1 F1200.0
G1 E447.516
G1 F4800.0
M103
G1 X0.6 Y16.0 Z1.97 F4200.0
G1 F1200.0
G1 E447.995
G1 F4200.0
M101
G1 X-5.57 Y16.0 Z1.97 F4800.0 E448.321
G1 F1200.0
G1 E447.321
G1 F4800.0
M103
G1 X-1.0 Y6.4 Z1.97 F4200.0
G1 F1200.0
G1 E448.321
G1 F4200.0
M101
G1 X12.68 Y6.4 Z1.97 F4800.0 E449.044
G1 X12.88 Y6.0 Z1.97 F4800.0 E449.067
G1 X0.25 Y6.0 Z1.97 F4800.0 E449.735
G1 F1200.0
G1 E449.735
G1 F4800.0
M103
G1 X1.0 Y5.6 Z1.97 F4200.0
G1 F1200.0
G1 E449.735
G1 F4200.0
M101
G1 X13.0 Y5.6 Z1.97 F4800.0 E450.369
G1 X13.12 Y5.2 Z1.97 F4800.0 E450.391
G1 X1.6 Y5.2 Z1.97 F4800.0 E451.0
G1 X2.09 Y4.8 Z1.97 F4800.0 E451.033
G1 X13.25 Y4.8 Z1.97 F4800.0 E451.622
G1 X13.37 Y4.4 Z1.97 F4800.0 E451.644
G1 X2.51 Y4.4 Z1.97 F4800.0 E452.218
G1 X2.84 Y4.0 Z1.97 F4800.0 E452.245
G1 X13.49 Y4.0 Z1.97 F4800.0 E452.807
G1 X13.61 Y3.6 Z1.97 F4800.0 E452.829
G1 X3.17 Y3.6 Z1.97 F4800.0 E453.381
G1 X3.41 Y3.2 Z1.97 F4800.0 E453.405
G1 X13.73 Y3.2 Z1.97 F4800.0 E453.951
G1 X13.83 Y2.8 Z1.97 F4800.0 E453.972
G1 X3.62 Y2.8 Z1.97 F4800.0 E454.511
G1 X3.84 Y2.4 Z1.97 F4800.0 E454.535
G1 X13.87 Y2.4 Z1.97 F4800.0 E455.065
G1 X13.9 Y2.0 Z1.97 F4800.0 E455.086
G1 X3.98 Y2.0 Z1.97 F4800.0 E455.61
G1 X4.1 Y1.6 Z1.97 F4800.0 E455.632
G1 X13.94 Y1.6 Z1.97 F4800.0 E456.153
G1 X13.98 Y1.2 Z1.97 F4800.0 E456.174
G1 X4.22 Y1.2 Z1.97 F4800.0 E456.69
G1 X4.29 Y0.8 Z1.97 F4800.0 E456.711
G1 X14.02 Y0.8 Z1.97 F4800.0 E457.225
G1 X14.06 Y0.4 Z1.97 F4800.0 E457.246
G1 X4.33 Y0.4 Z1.97 F4800.0 E457.76
G1 F1200.0
G1 E456.76
G1 F4800.0
M103
G1 X3.43 Y-2.76 Z1.97 F4200.0
G1 X-1.7 Y-9.23 Z1.97 F4200.0
G1 X-1.98 Y-11.2 Z1.97 F4200.0
G1 F1200.0
G1 E457.76
G1 F4200.0
M101
G1 X-14.94 Y-11.2 Z1.97 F4800.0 E458.445
G1 X-15.27 Y-10.8 Z1.97 F4800.0 E458.472
G1 X-2.38 Y-10.8 Z1.97 F4800.0 E459.153
G1 X-2.56 Y-10.4 Z1.97 F4800.0 E459.176
G1 X-15.6 Y-10.4 Z1.97 F4800.0 E459.865
G1 X-15.93 Y-10.0 Z1.97 F4800.0 E459.892
G1 X-2.66 Y-10.0 Z1.97 F4800.0 E460.593
G1 X-2.56 Y-9.6 Z1.97 F4800.0 E460.614
G1 X-16.26 Y-9.6 Z1.97 F4800.0 E461.338
G1 X-16.49 Y-9.2 Z1.97 F4800.0 E461.362
G1 X-2.38 Y-9.2 Z1.97 F4800.0 E462.107
G1 X-1.98 Y-8.8 Z1.97 F4800.0 E462.137
G1 X-16.7 Y-8.8 Z1.97 F4800.0 E462.915
G1 X-16.91 Y-8.4 Z1.97 F4800.0 E462.938
G1 X11.94 Y-8.4 Z1.97 F4800.0 E464.463
G1 X11.73 Y-8.8 Z1.97 F4800.0 E464.487
G1 X-0.52 Y-8.8 Z1.97 F4800.0 E465.134
G1 X-0.12 Y-9.2 Z1.97 F4800.0 E465.163
G1 X11.52 Y-9.2 Z1.97 F4800.0 E465.778
G1 X11.29 Y-9.6 Z1.97 F4800.0 E465.802
G1 X0.06 Y-9.6 Z1.97 F4800.0 E466.396
G1 X0.16 Y-10.0 Z1.97 F4800.0 E466.417
G1 X10.96 Y-10.0 Z1.97 F4800.0 E466.988
G1 X10.63 Y-10.4 Z1.97 F4800.0 E467.015
G1 X0.06 Y-10.4 Z1.97 F4800.0 E467.573
G1 X-0.12 Y-10.8 Z1.97 F4800.0 E467.596
G1 X10.3 Y-10.8 Z1.97 F4800.0 E468.147
G1 X9.97 Y-11.2 Z1.97 F4800.0 E468.174
G1 X-0.52 Y-11.2 Z1.97 F4800.0 E468.728
G1 F1200.0
G1 E467.728
G1 F4800.0
M103
G1 X4.12 Y-13.2 Z1.97 F4200.0
G1 F1200.0
G1 E468.728
G1 F4200.0
M101
G1 X-12.85 Y-13.2 Z1.97 F4800.0 E469.624
G1 X-13.33 Y-12.8 Z1.97 F4800.0 E469.657
G1 X4.52 Y-12.8 Z1.97 F4800.0 E470.6
G1 X3.94 Y-13.6 Z1.97 F4800.0 E470.652
G1 X-12.36 Y-13.6 Z1.97 F4800.0 E471.514
G1 X-11.87 Y-14.0 Z1.97 F4800.0 E471.547
G1 X3.84 Y-14.0 Z1.97 F4800.0 E472.377
G1 X3.94 Y-14.4 Z1.97 F4800.0 E472.399
G1 X-11.21 Y-14.4 Z1.97 F4800.0 E473.199
G1 F1200.0
G1 E473.199
G1 F4800.0
M103
G1 X-10.46 Y-14.8 Z1.97 F4200.0
G1 F1200.0
G1 E473.199
G1 F4200.0
M101
G1 X4.12 Y-14.8 Z1.97 F4800.0 E473.969
G1 X4.43 Y-15.2 Z1.97 F4800.0 E473.996
G1 X-9.71 Y-15.2 Z1.97 F4800.0 E474.743
G1 F1200.0
G1 E474.743
G1 F4800.0
M103
G1 X-8.96 Y-15.6 Z1.97 F4200.0
G1 F1200.0
G1 E474.743
G1 F4200.0
M101
G1 X3.99 Y-15.6 Z1.97 F4800.0 E475.428
G1 F1200.0
G1 E475.137
G1 F4800.0
M103
G1 X2.77 Y-16.0 Z1.97 F4200.0
G1 F1200.0
G1 E475.428
G1 F4200.0
M101
G1 X-7.74 Y-16.0 Z1.97 F4800.0 E475.983
G1 F1200.0
G1 E475.605
G1 F4800.0
M103
G1 X-6.42 Y-16.4 Z1.97 F4200.0
G1 F1200.0
G1 E475.983
G1 F4200.0
M101
G1 X1.45 Y-16.4 Z1.97 F4800.0 E476.398
G1 F1200.0
G1 E475.398
G1 F4800.0
M103
G1 X-1.18 Y-16.8 Z1.97 F4200.0
G1 F1200.0
G1 E476.398
G1 F4200.0
M101
G1 X-3.79 Y-16.8 Z1.97 F4800.0 E476.536
G1 F1200.0
G1 E475.536
G1 F4800.0
M103
G1 X5.98 Y-12.8 Z1.97 F4200.0
G1 F1200.0
G1 E476.536
G1 F4200.0
M101
G1 X8.37 Y-12.8 Z1.97 F4800.0 E476.662
G1 X8.85 Y-12.4 Z1.97 F4800.0 E476.696
G1 X-13.82 Y-12.4 Z1.97 F4800.0 E477.893
G1 X-14.28 Y-12.0 Z1.97 F4800.0 E477.926
G1 X9.32 Y-12.0 Z1.97 F4800.0 E479.172
G1 X9.64 Y-11.6 Z1.97 F4800.0 E479.2
G1 X-14.61 Y-11.6 Z1.97 F4800.0 E480.481
G1 F1200.0
G1 E479.481
G1 F4800.0
M103
G1 X-17.13 Y-8.0 Z1.97 F4200.0
G1 F1200.0
G1 E480.481
G1 F4200.0
M101
G1 X12.16 Y-8.0 Z1.97 F4800.0 E482.028
G1 X12.37 Y-7.6 Z1.97 F4800.0 E482.052
G1 X-17.34 Y-7.6 Z1.97 F4800.0 E483.621
G1 F1200.0
G1 E482.621
G1 F4800.0
M103
G1 X6.38 Y-13.2 Z1.97 F4200.0
G1 F1200.0
G1 E483.621
G1 F4200.0
M101
G1 X7.88 Y-13.2 Z1.97 F4800.0 E483.7
G1 X7.39 Y-13.6 Z1.97 F4800.0 E483.734
G1 X6.56 Y-13.6 Z1.97 F4800.0 E483.778
G1 X6.7 Y-14.0 Z1.97 F4800.0 E483.8
G1 X6.9 Y-14.0 Z1.97 F4800.0 E483.811
G1 F1200.0
G1 E482.811
G1 F4800.0
M103
(</infill>)
(</nestedRing>)
(</rotation>)
(</layer>)
(<layer> 2.241 )
M73 P11 (display progress)
(<supportLayer>)
;M108 R56.0
G1 X4.71 Y-14.71 Z2.24 F4200.0
G1 X-10.92 Y-18.0 Z2.24 F4200.0
G1 F1200.0
G1 E483.811
G1 F4200.0
M101
G1 X-4.69 Y-18.0 Z2.24 F4800.0 E484.041
G1 F1200.0
G1 E483.041
G1 F4800.0
M103
G1 X-0.28 Y-18.0 Z2.24 F4200.0
G1 F1200.0
G1 E484.041
G1 F4200.0
M101
G1 X5.95 Y-18.0 Z2.24 F4800.0 E484.272
G1 X5.59 Y-16.2 Z2.24 F4800.0 E484.339
G1 X10.2 Y-16.2 Z2.24 F4800.0 E484.51
G1 X8.44 Y-14.4 Z2.24 F4800.0 E484.603
G1 X12.68 Y-14.4 Z2.24 F4800.0 E484.76
G1 X14.11 Y-12.6 Z2.24 F4800.0 E484.845
G1 X10.48 Y-12.6 Z2.24 F4800.0 E484.979
G1 F1200.0
G1 E483.979
G1 F4800.0
M103
G1 X11.96 Y-10.8 Z2.24 F4200.0
G1 F1200.0
G1 E484.979
G1 F4200.0
M101
G1 X14.41 Y-10.8 Z2.24 F4800.0 E485.069
G1 X14.71 Y-9.0 Z2.24 F4800.0 E485.137
G1 X13.08 Y-9.0 Z2.24 F4800.0 E485.198
G1 F1200.0
G1 E484.198
G1 F4800.0
M103
G1 X14.04 Y-7.2 Z2.24 F4200.0
G1 F1200.0
G1 E485.198
G1 F4200.0
M101
G1 X15.02 Y-7.2 Z2.24 F4800.0 E485.234
G1 X15.16 Y-5.4 Z2.24 F4800.0 E485.3
G1 X14.59 Y-5.4 Z2.24 F4800.0 E485.321
G1 F1200.0
G1 E484.452
G1 F4800.0
M103
G1 X15.1 Y-3.6 Z2.24 F4200.0
G1 F1200.0
G1 E485.321
G1 F4200.0
M101
G1 X15.25 Y-3.6 Z2.24 F4800.0 E485.327
G1 X18.74 Y-1.8 Z2.24 F4800.0 E485.472
G1 X15.27 Y-1.8 Z2.24 F4800.0 E485.6
G1 F1200.0
G1 E484.796
G1 F4800.0
M103
G1 X15.39 Y0.0 Z2.24 F4200.0
G1 F1200.0
G1 E485.6
G1 F4200.0
M101
G1 X18.78 Y0.0 Z2.24 F4800.0 E485.725
G1 X18.67 Y1.8 Z2.24 F4800.0 E485.792
G1 X15.21 Y1.8 Z2.24 F4800.0 E485.92
G1 F1200.0
G1 E485.12
G1 F4800.0
M103
G1 X15.19 Y3.6 Z2.24 F4200.0
G1 F1200.0
G1 E485.92
G1 F4200.0
M101
G1 X14.95 Y3.6 Z2.24 F4800.0 E485.929
G1 F1200.0
G1 E485.123
G1 F4800.0
M103
G1 X15.09 Y5.4 Z2.24 F4200.0
G1 F1200.0
G1 E485.929
G1 F4200.0
M101
G1 X14.4 Y5.4 Z2.24 F4800.0 E485.955
G1 X14.83 Y7.2 Z2.24 F4800.0 E486.023
G1 X13.7 Y7.2 Z2.24 F4800.0 E486.065
G1 F1200.0
G1 E485.087
G1 F4800.0
M103
G1 X14.52 Y9.0 Z2.24 F4200.0
G1 F1200.0
G1 E486.065
G1 F4200.0
M101
G1 X12.74 Y9.0 Z2.24 F4800.0 E486.13
G1 X14.22 Y10.8 Z2.24 F4800.0 E486.217
G1 X11.45 Y10.8 Z2.24 F4800.0 E486.319
G1 X13.81 Y12.6 Z2.24 F4800.0 E486.429
G1 X9.87 Y12.6 Z2.24 F4800.0 E486.575
G1 X11.92 Y14.4 Z2.24 F4800.0 E486.676
G1 X7.68 Y14.4 Z2.24 F4800.0 E486.833
G1 X9.03 Y16.2 Z2.24 F4800.0 E486.916
G1 X4.42 Y16.2 Z2.24 F4800.0 E487.086
G1 F1200.0
G1 E486.086
G1 F4800.0
M103
G1 X2.19 Y18.0 Z2.24 F4200.0
G1 F1200.0
G1 E487.086
G1 F4200.0
M101
G1 X-7.16 Y18.0 Z2.24 F4800.0 E487.432
G1 F1200.0
G1 E486.432
G1 F4800.0
M103
G1 X-9.39 Y16.2 Z2.24 F4200.0
G1 F1200.0
G1 E487.432
G1 F4200.0
M101
G1 X-14.0 Y16.2 Z2.24 F4800.0 E487.602
G1 X-12.64 Y14.4 Z2.24 F4800.0 E487.685
G1 X-16.88 Y14.4 Z2.24 F4800.0 E487.842
G1 X-18.78 Y12.6 Z2.24 F4800.0 E487.939
G1 X-14.84 Y12.6 Z2.24 F4800.0 E488.085
G1 F1200.0
G1 E487.085
G1 F4800.0
M103
G1 X-16.42 Y10.8 Z2.24 F4200.0
G1 F1200.0
G1 E488.085
G1 F4200.0
M101
G1 X-19.19 Y10.8 Z2.24 F4800.0 E488.187
G1 X-19.49 Y9.0 Z2.24 F4800.0 E488.255
G1 X-17.71 Y9.0 Z2.24 F4800.0 E488.321
G1 F1200.0
G1 E487.321
G1 F4800.0
M103
G1 X-18.67 Y7.2 Z2.24 F4200.0
G1 F1200.0
G1 E488.321
G1 F4200.0
M101
G1 X-19.8 Y7.2 Z2.24 F4800.0 E488.362
G1 X-20.06 Y5.4 Z2.24 F4800.0 E488.429
G1 X-19.37 Y5.4 Z2.24 F4800.0 E488.455
G1 F1200.0
G1 E487.574
G1 F4800.0
M103
G1 X-19.92 Y3.6 Z2.24 F4200.0
G1 F1200.0
G1 E488.455
G1 F4200.0
M101
G1 X-20.16 Y3.6 Z2.24 F4800.0 E488.464
G1 F1200.0
G1 E487.664
G1 F4800.0
M103
G1 X-20.18 Y1.8 Z2.24 F4200.0
G1 F1200.0
G1 E488.464
G1 F4200.0
M101
G1 X-23.64 Y1.8 Z2.24 F4800.0 E488.592
G1 X-23.75 Y0.0 Z2.24 F4800.0 E488.659
G1 X-20.36 Y0.0 Z2.24 F4800.0 E488.784
G1 F1200.0
G1 E487.98
G1 F4800.0
M103
G1 X-20.24 Y-1.8 Z2.24 F4200.0
G1 F1200.0
G1 E488.784
G1 F4200.0
M101
G1 X-23.7 Y-1.8 Z2.24 F4800.0 E488.912
G1 F1200.0
G1 E487.912
G1 F4800.0
M103
G1 X-20.22 Y-3.6 Z2.24 F4200.0
G1 F1200.0
G1 E488.912
G1 F4200.0
M101
G1 X-20.07 Y-3.6 Z2.24 F4800.0 E488.918
G1 F1200.0
G1 E488.117
G1 F4800.0
M103
G1 X-20.12 Y-5.4 Z2.24 F4200.0
G1 F1200.0
G1 E488.918
G1 F4200.0
M101
G1 X-19.56 Y-5.4 Z2.24 F4800.0 E488.939
G1 F1200.0
G1 E488.089
G1 F4800.0
M103
G1 X-19.99 Y-7.2 Z2.24 F4200.0
G1 F1200.0
G1 E488.939
G1 F4200.0
M101
G1 X-19.01 Y-7.2 Z2.24 F4800.0 E488.975
G1 X-19.68 Y-9.0 Z2.24 F4800.0 E489.046
G1 X-18.05 Y-9.0 Z2.24 F4800.0 E489.107
G1 X-19.38 Y-10.8 Z2.24 F4800.0 E489.189
G1 X-16.93 Y-10.8 Z2.24 F4800.0 E489.28
G1 X-19.08 Y-12.6 Z2.24 F4800.0 E489.384
G1 X-15.45 Y-12.6 Z2.24 F4800.0 E489.518
G1 X-17.65 Y-14.4 Z2.24 F4800.0 E489.623
G1 X-13.41 Y-14.4 Z2.24 F4800.0 E489.78
G1 X-15.17 Y-16.2 Z2.24 F4800.0 E489.873
G1 X-10.56 Y-16.2 Z2.24 F4800.0 E490.043
G1 F1200.0
G1 E489.043
G1 F4800.0
M103
G1 X-4.79 Y-5.4 Z2.24 F4200.0
G1 F1200.0
G1 E490.043
G1 F4200.0
M101
G1 X-0.18 Y-5.4 Z2.24 F4800.0 E490.213
G1 F1200.0
G1 E489.213
G1 F4800.0
M103
G1 X-1.95 Y0.0 Z2.24 F4200.0
G1 F1200.0
G1 E490.213
G1 F4200.0
M101
G1 X3.08 Y0.0 Z2.24 F4800.0 E490.399
G1 F1200.0
G1 E489.399
G1 F4800.0
M103
G1 X1.51 Y3.6 Z2.24 F4200.0
G1 F1200.0
G1 E490.399
G1 F4200.0
M101
G1 X-6.48 Y3.6 Z2.24 F4800.0 E490.695
G1 X-3.02 Y0.0 Z2.24 F4800.0 E490.88
G1 X-8.05 Y0.0 Z2.24 F4800.0 E491.066
G1 F1200.0
G1 E490.066
G1 F4800.0
M103
;M108 R80.0
(</supportLayer>)
(<rotation> (6.12323399574e-17+1j) )
(<nestedRing>)
(<boundaryPerimeter>)
(<boundaryPoint> X-19.649 Y3.102 Z2.241 </boundaryPoint>)
(<boundaryPoint> X-19.985 Y-0.313 Z2.241 </boundaryPoint>)
(<boundaryPoint> X-19.649 Y-3.727 Z2.241 </boundaryPoint>)
(<boundaryPoint> X-18.653 Y-7.01 Z2.241 </boundaryPoint>)
(<boundaryPoint> X-17.036 Y-10.035 Z2.241 </boundaryPoint>)
(<boundaryPoint> X-14.859 Y-12.687 Z2.241 </boundaryPoint>)
(<boundaryPoint> X-12.207 Y-14.864 Z2.241 </boundaryPoint>)
(<boundaryPoint> X-9.182 Y-16.481 Z2.241 </boundaryPoint>)
(<boundaryPoint> X-5.899 Y-17.477 Z2.241 </boundaryPoint>)
(<boundaryPoint> X-2.484 Y-17.813 Z2.241 </boundaryPoint>)
(<boundaryPoint> X0.93 Y-17.477 Z2.241 </boundaryPoint>)
(<boundaryPoint> X4.213 Y-16.481 Z2.241 </boundaryPoint>)
(<boundaryPoint> X7.238 Y-14.864 Z2.241 </boundaryPoint>)
(<boundaryPoint> X9.89 Y-12.687 Z2.241 </boundaryPoint>)
(<boundaryPoint> X12.067 Y-10.035 Z2.241 </boundaryPoint>)
(<boundaryPoint> X13.684 Y-7.01 Z2.241 </boundaryPoint>)
(<boundaryPoint> X14.68 Y-3.727 Z2.241 </boundaryPoint>)
(<boundaryPoint> X15.016 Y-0.313 Z2.241 </boundaryPoint>)
(<boundaryPoint> X14.68 Y3.102 Z2.241 </boundaryPoint>)
(<boundaryPoint> X13.684 Y6.385 Z2.241 </boundaryPoint>)
(<boundaryPoint> X12.067 Y9.41 Z2.241 </boundaryPoint>)
(<boundaryPoint> X9.89 Y12.062 Z2.241 </boundaryPoint>)
(<boundaryPoint> X7.238 Y14.239 Z2.241 </boundaryPoint>)
(<boundaryPoint> X4.213 Y15.856 Z2.241 </boundaryPoint>)
(<boundaryPoint> X0.93 Y16.852 Z2.241 </boundaryPoint>)
(<boundaryPoint> X-2.484 Y17.188 Z2.241 </boundaryPoint>)
(<boundaryPoint> X-5.899 Y16.852 Z2.241 </boundaryPoint>)
(<boundaryPoint> X-9.182 Y15.856 Z2.241 </boundaryPoint>)
(<boundaryPoint> X-12.207 Y14.239 Z2.241 </boundaryPoint>)
(<boundaryPoint> X-14.859 Y12.062 Z2.241 </boundaryPoint>)
(<boundaryPoint> X-17.036 Y9.41 Z2.241 </boundaryPoint>)
(<boundaryPoint> X-18.653 Y6.385 Z2.241 </boundaryPoint>)
(<loop> inner )
G1 X-7.2 Y-4.93 Z2.24 F4200.0
G1 F1200.0
G1 E491.066
G1 F4200.0
M101
G1 X-7.98 Y-3.98 Z2.24 F4800.0 E491.13
G1 X-8.59 Y-2.84 Z2.24 F4800.0 E491.199
G1 X-8.96 Y-1.6 Z2.24 F4800.0 E491.267
G1 X-9.09 Y-0.31 Z2.24 F4800.0 E491.336
G1 X-8.96 Y0.98 Z2.24 F4800.0 E491.404
G1 X-8.59 Y2.22 Z2.24 F4800.0 E491.472
G1 X-7.98 Y3.36 Z2.24 F4800.0 E491.541
G1 X-7.16 Y4.36 Z2.24 F4800.0 E491.609
G1 X-6.15 Y5.18 Z2.24 F4800.0 E491.678
G1 X-5.01 Y5.79 Z2.24 F4800.0 E491.746
G1 X-3.77 Y6.17 Z2.24 F4800.0 E491.814
G1 X-2.48 Y6.29 Z2.24 F4800.0 E491.883
G1 X-1.2 Y6.17 Z2.24 F4800.0 E491.951
G1 X0.04 Y5.79 Z2.24 F4800.0 E492.02
G1 X1.19 Y5.18 Z2.24 F4800.0 E492.088
G1 X2.19 Y4.36 Z2.24 F4800.0 E492.157
G1 X3.01 Y3.36 Z2.24 F4800.0 E492.225
G1 X3.62 Y2.22 Z2.24 F4800.0 E492.293
G1 X3.99 Y0.98 Z2.24 F4800.0 E492.362
G1 X4.12 Y-0.31 Z2.24 F4800.0 E492.43
G1 X3.99 Y-1.6 Z2.24 F4800.0 E492.499
G1 X3.62 Y-2.84 Z2.24 F4800.0 E492.567
G1 X3.01 Y-3.98 Z2.24 F4800.0 E492.635
G1 X2.19 Y-4.98 Z2.24 F4800.0 E492.704
G1 X1.19 Y-5.81 Z2.24 F4800.0 E492.772
G1 X0.04 Y-6.42 Z2.24 F4800.0 E492.841
G1 X-1.2 Y-6.79 Z2.24 F4800.0 E492.909
G1 X-2.48 Y-6.92 Z2.24 F4800.0 E492.977
G1 X-3.77 Y-6.79 Z2.24 F4800.0 E493.046
G1 X-5.01 Y-6.42 Z2.24 F4800.0 E493.114
G1 X-6.15 Y-5.81 Z2.24 F4800.0 E493.183
G1 X-7.16 Y-4.98 Z2.24 F4800.0 E493.251
G1 X-7.2 Y-4.93 Z2.24 F4800.0 E493.255
G1 F1200.0
G1 E492.255
G1 F4800.0
M103
(</loop>)
(<loop> inner )
G1 X-2.18 Y-9.39 Z2.24 F4200.0
G1 F1200.0
G1 E493.255
G1 F4200.0
M101
G1 X-1.81 Y-9.03 Z2.24 F4800.0 E493.282
G1 X-1.25 Y-8.88 Z2.24 F4800.0 E493.313
G1 X-0.69 Y-9.03 Z2.24 F4800.0 E493.343
G1 X-0.28 Y-9.44 Z2.24 F4800.0 E493.374
G1 X-0.13 Y-10.0 Z2.24 F4800.0 E493.405
G1 X-0.28 Y-10.56 Z2.24 F4800.0 E493.435
G1 X-0.69 Y-10.97 Z2.24 F4800.0 E493.466
G1 X-1.25 Y-11.12 Z2.24 F4800.0 E493.497
G1 X-1.81 Y-10.97 Z2.24 F4800.0 E493.528
G1 X-2.22 Y-10.56 Z2.24 F4800.0 E493.558
G1 X-2.37 Y-10.0 Z2.24 F4800.0 E493.589
G1 X-2.22 Y-9.44 Z2.24 F4800.0 E493.62
G1 X-2.18 Y-9.39 Z2.24 F4800.0 E493.623
G1 F1200.0
G1 E492.623
G1 F4800.0
M103
(</loop>)
(<loop> outer )
G1 X-1.25 Y-9.11 Z2.24 F4200.0
G1 X4.32 Y-13.39 Z2.24 F4200.0
G1 F1200.0
G1 E493.623
G1 F4200.0
M101
G1 X4.69 Y-13.03 Z2.24 F4800.0 E493.651
G1 X5.25 Y-12.88 Z2.24 F4800.0 E493.681
G1 X5.81 Y-13.03 Z2.24 F4800.0 E493.712
G1 X6.22 Y-13.44 Z2.24 F4800.0 E493.743
G1 X6.37 Y-14.0 Z2.24 F4800.0 E493.774
G1 X6.29 Y-14.32 Z2.24 F4800.0 E493.791
G1 X6.43 Y-14.62 Z2.24 F4800.0 E493.808
G1 X6.9 Y-14.36 Z2.24 F4800.0 E493.837
G1 X9.46 Y-12.26 Z2.24 F4800.0 E494.012
G1 X11.57 Y-9.7 Z2.24 F4800.0 E494.187
G1 X13.13 Y-6.78 Z2.24 F4800.0 E494.362
G1 X14.09 Y-3.61 Z2.24 F4800.0 E494.537
G1 X14.41 Y-0.31 Z2.24 F4800.0 E494.712
G1 X14.09 Y2.98 Z2.24 F4800.0 E494.887
G1 X13.13 Y6.15 Z2.24 F4800.0 E495.062
M73 P12 (display progress)
G1 X11.57 Y9.07 Z2.24 F4800.0 E495.237
G1 X9.46 Y11.64 Z2.24 F4800.0 E495.412
G1 X6.9 Y13.74 Z2.24 F4800.0 E495.587
G1 X3.98 Y15.3 Z2.24 F4800.0 E495.762
G1 X0.81 Y16.26 Z2.24 F4800.0 E495.937
G1 X-2.48 Y16.59 Z2.24 F4800.0 E496.112
G1 X-5.78 Y16.26 Z2.24 F4800.0 E496.287
G1 X-8.95 Y15.3 Z2.24 F4800.0 E496.462
G1 X-11.87 Y13.74 Z2.24 F4800.0 E496.637
G1 X-14.43 Y11.64 Z2.24 F4800.0 E496.812
G1 X-16.54 Y9.07 Z2.24 F4800.0 E496.987
G1 X-18.1 Y6.15 Z2.24 F4800.0 E497.162
G1 X-19.06 Y2.98 Z2.24 F4800.0 E497.337
G1 X-19.38 Y-0.31 Z2.24 F4800.0 E497.512
G1 X-19.06 Y-3.61 Z2.24 F4800.0 E497.687
G1 X-18.1 Y-6.78 Z2.24 F4800.0 E497.862
G1 X-16.54 Y-9.7 Z2.24 F4800.0 E498.037
G1 X-14.43 Y-12.26 Z2.24 F4800.0 E498.212
G1 X-11.87 Y-14.36 Z2.24 F4800.0 E498.387
G1 X-8.95 Y-15.92 Z2.24 F4800.0 E498.562
G1 X-5.78 Y-16.89 Z2.24 F4800.0 E498.737
G1 X-2.48 Y-17.21 Z2.24 F4800.0 E498.912
G1 X0.81 Y-16.89 Z2.24 F4800.0 E499.087
G1 X3.98 Y-15.92 Z2.24 F4800.0 E499.262
G1 X4.67 Y-15.56 Z2.24 F4800.0 E499.303
G1 X4.78 Y-15.0 Z2.24 F4800.0 E499.333
G1 X4.69 Y-14.97 Z2.24 F4800.0 E499.338
G1 X4.28 Y-14.56 Z2.24 F4800.0 E499.369
G1 X4.13 Y-14.0 Z2.24 F4800.0 E499.4
G1 X4.28 Y-13.44 Z2.24 F4800.0 E499.43
G1 X4.32 Y-13.39 Z2.24 F4800.0 E499.434
G1 F1200.0
G1 E498.434
G1 F4800.0
M103
(</loop>)
(<edge> outer )
;M108 R40.0
G1 X5.49 Y-15.57 Z2.24 F4200.0
G1 F1200.0
G1 E499.434
G1 F4200.0
M101
G1 X7.13 Y-14.7 Z2.24 F2400.0 E499.532
G1 X9.75 Y-12.55 Z2.24 F2400.0 E499.711
G1 X11.9 Y-9.92 Z2.24 F2400.0 E499.89
G1 X13.5 Y-6.93 Z2.24 F2400.0 E500.069
G1 X14.48 Y-3.69 Z2.24 F2400.0 E500.248
G1 X14.82 Y-0.31 Z2.24 F2400.0 E500.428
G1 X14.48 Y3.06 Z2.24 F2400.0 E500.607
G1 X13.5 Y6.31 Z2.24 F2400.0 E500.786
G1 X11.9 Y9.3 Z2.24 F2400.0 E500.965
G1 X9.75 Y11.92 Z2.24 F2400.0 E501.144
G1 X7.13 Y14.07 Z2.24 F2400.0 E501.323
G1 X4.14 Y15.67 Z2.24 F2400.0 E501.502
G1 X0.89 Y16.66 Z2.24 F2400.0 E501.682
G1 X-2.48 Y16.99 Z2.24 F2400.0 E501.861
G1 X-5.86 Y16.66 Z2.24 F2400.0 E502.04
G1 X-9.11 Y15.67 Z2.24 F2400.0 E502.219
G1 X-12.1 Y14.07 Z2.24 F2400.0 E502.398
G1 X-14.72 Y11.92 Z2.24 F2400.0 E502.577
G1 X-16.87 Y9.3 Z2.24 F2400.0 E502.756
G1 X-18.47 Y6.31 Z2.24 F2400.0 E502.936
G1 X-19.45 Y3.06 Z2.24 F2400.0 E503.115
G1 X-19.78 Y-0.31 Z2.24 F2400.0 E503.294
G1 X-19.45 Y-3.69 Z2.24 F2400.0 E503.473
G1 X-18.47 Y-6.93 Z2.24 F2400.0 E503.652
G1 X-16.87 Y-9.92 Z2.24 F2400.0 E503.831
G1 X-14.72 Y-12.55 Z2.24 F2400.0 E504.01
G1 X-12.1 Y-14.7 Z2.24 F2400.0 E504.19
G1 X-9.11 Y-16.3 Z2.24 F2400.0 E504.369
G1 X-5.86 Y-17.28 Z2.24 F2400.0 E504.548
G1 X-2.48 Y-17.61 Z2.24 F2400.0 E504.727
G1 X0.89 Y-17.28 Z2.24 F2400.0 E504.906
G1 X4.14 Y-16.3 Z2.24 F2400.0 E505.085
G1 X5.43 Y-15.6 Z2.24 F2400.0 E505.163
G1 X5.49 Y-15.57 Z2.24 F2400.0 E505.167
G1 F1200.0
G1 E505.167
G1 F2400.0
M103
(</edge>)
(</boundaryPerimeter>)
(<nestedRing>)
(<boundaryPerimeter>)
(<boundaryPoint> X5.25 Y-13.497 Z2.241 </boundaryPoint>)
(<boundaryPoint> X5.502 Y-13.564 Z2.241 </boundaryPoint>)
(<boundaryPoint> X5.686 Y-13.748 Z2.241 </boundaryPoint>)
(<boundaryPoint> X5.753 Y-14.0 Z2.241 </boundaryPoint>)
(<boundaryPoint> X5.686 Y-14.252 Z2.241 </boundaryPoint>)
(<boundaryPoint> X5.502 Y-14.436 Z2.241 </boundaryPoint>)
(<boundaryPoint> X5.25 Y-14.503 Z2.241 </boundaryPoint>)
(<boundaryPoint> X4.998 Y-14.436 Z2.241 </boundaryPoint>)
(<boundaryPoint> X4.814 Y-14.252 Z2.241 </boundaryPoint>)
(<boundaryPoint> X4.747 Y-14.0 Z2.241 </boundaryPoint>)
(<boundaryPoint> X4.814 Y-13.748 Z2.241 </boundaryPoint>)
(<boundaryPoint> X4.998 Y-13.564 Z2.241 </boundaryPoint>)
(<edge> inner )
G1 X5.19 Y-14.69 Z2.24 F4200.0
G1 F1200.0
G1 E505.167
G1 F4200.0
M101
G1 X4.89 Y-14.62 Z2.24 F2400.0 E505.182
G1 X4.64 Y-14.36 Z2.24 F2400.0 E505.202
G1 X4.54 Y-14.0 Z2.24 F2400.0 E505.221
G1 X4.64 Y-13.65 Z2.24 F2400.0 E505.241
G1 X4.89 Y-13.39 Z2.24 F2400.0 E505.26
G1 X5.25 Y-13.29 Z2.24 F2400.0 E505.28
G1 X5.61 Y-13.39 Z2.24 F2400.0 E505.299
G1 X5.87 Y-13.65 Z2.24 F2400.0 E505.318
G1 X5.96 Y-14.0 Z2.24 F2400.0 E505.338
G1 X5.87 Y-14.36 Z2.24 F2400.0 E505.357
G1 X5.61 Y-14.62 Z2.24 F2400.0 E505.377
G1 X5.25 Y-14.71 Z2.24 F2400.0 E505.396
G1 X5.19 Y-14.69 Z2.24 F2400.0 E505.399
G1 F1200.0
G1 E504.399
G1 F2400.0
M103
(</edge>)
(</boundaryPerimeter>)
(</nestedRing>)
(<nestedRing>)
(<boundaryPerimeter>)
(<boundaryPoint> X-0.747 Y-10.0 Z2.241 </boundaryPoint>)
(<boundaryPoint> X-0.814 Y-10.252 Z2.241 </boundaryPoint>)
(<boundaryPoint> X-0.998 Y-10.436 Z2.241 </boundaryPoint>)
(<boundaryPoint> X-1.25 Y-10.503 Z2.241 </boundaryPoint>)
(<boundaryPoint> X-1.502 Y-10.436 Z2.241 </boundaryPoint>)
(<boundaryPoint> X-1.686 Y-10.252 Z2.241 </boundaryPoint>)
(<boundaryPoint> X-1.753 Y-10.0 Z2.241 </boundaryPoint>)
(<boundaryPoint> X-1.686 Y-9.748 Z2.241 </boundaryPoint>)
(<boundaryPoint> X-1.502 Y-9.564 Z2.241 </boundaryPoint>)
(<boundaryPoint> X-1.25 Y-9.497 Z2.241 </boundaryPoint>)
(<boundaryPoint> X-0.998 Y-9.564 Z2.241 </boundaryPoint>)
(<boundaryPoint> X-0.814 Y-9.748 Z2.241 </boundaryPoint>)
(<edge> inner )
G1 X-0.68 Y-10.4 Z2.24 F4200.0
G1 F1200.0
G1 E505.399
G1 F4200.0
M101
G1 X-0.9 Y-10.62 Z2.24 F2400.0 E505.415
G1 X-1.25 Y-10.71 Z2.24 F2400.0 E505.435
G1 X-1.61 Y-10.62 Z2.24 F2400.0 E505.454
G1 X-1.87 Y-10.36 Z2.24 F2400.0 E505.474
G1 X-1.96 Y-10.0 Z2.24 F2400.0 E505.493
G1 X-1.87 Y-9.65 Z2.24 F2400.0 E505.512
G1 X-1.61 Y-9.39 Z2.24 F2400.0 E505.532
G1 X-1.25 Y-9.29 Z2.24 F2400.0 E505.551
G1 X-0.9 Y-9.39 Z2.24 F2400.0 E505.571
G1 X-0.64 Y-9.65 Z2.24 F2400.0 E505.59
G1 X-0.54 Y-10.0 Z2.24 F2400.0 E505.61
G1 X-0.64 Y-10.36 Z2.24 F2400.0 E505.629
G1 X-0.68 Y-10.4 Z2.24 F2400.0 E505.632
G1 F1200.0
G1 E504.632
G1 F2400.0
M103
(</edge>)
(</boundaryPerimeter>)
(</nestedRing>)
(<nestedRing>)
(<boundaryPerimeter>)
(<boundaryPoint> X3.403 Y0.859 Z2.241 </boundaryPoint>)
(<boundaryPoint> X3.519 Y-0.313 Z2.241 </boundaryPoint>)
(<boundaryPoint> X3.403 Y-1.484 Z2.241 </boundaryPoint>)
(<boundaryPoint> X3.062 Y-2.61 Z2.241 </boundaryPoint>)
(<boundaryPoint> X2.507 Y-3.648 Z2.241 </boundaryPoint>)
(<boundaryPoint> X1.76 Y-4.557 Z2.241 </boundaryPoint>)
(<boundaryPoint> X0.851 Y-5.304 Z2.241 </boundaryPoint>)
(<boundaryPoint> X-0.187 Y-5.859 Z2.241 </boundaryPoint>)
(<boundaryPoint> X-1.313 Y-6.2 Z2.241 </boundaryPoint>)
(<boundaryPoint> X-2.484 Y-6.316 Z2.241 </boundaryPoint>)
(<boundaryPoint> X-3.656 Y-6.2 Z2.241 </boundaryPoint>)
(<boundaryPoint> X-4.782 Y-5.859 Z2.241 </boundaryPoint>)
(<boundaryPoint> X-5.819 Y-5.304 Z2.241 </boundaryPoint>)
(<boundaryPoint> X-6.729 Y-4.557 Z2.241 </boundaryPoint>)
(<boundaryPoint> X-7.476 Y-3.648 Z2.241 </boundaryPoint>)
(<boundaryPoint> X-8.03 Y-2.61 Z2.241 </boundaryPoint>)
(<boundaryPoint> X-8.372 Y-1.484 Z2.241 </boundaryPoint>)
(<boundaryPoint> X-8.487 Y-0.313 Z2.241 </boundaryPoint>)
(<boundaryPoint> X-8.372 Y0.859 Z2.241 </boundaryPoint>)
(<boundaryPoint> X-8.03 Y1.985 Z2.241 </boundaryPoint>)
(<boundaryPoint> X-7.476 Y3.023 Z2.241 </boundaryPoint>)
(<boundaryPoint> X-6.729 Y3.932 Z2.241 </boundaryPoint>)
(<boundaryPoint> X-5.819 Y4.679 Z2.241 </boundaryPoint>)
(<boundaryPoint> X-4.782 Y5.234 Z2.241 </boundaryPoint>)
(<boundaryPoint> X-3.656 Y5.575 Z2.241 </boundaryPoint>)
(<boundaryPoint> X-2.484 Y5.691 Z2.241 </boundaryPoint>)
(<boundaryPoint> X-1.313 Y5.575 Z2.241 </boundaryPoint>)
(<boundaryPoint> X-0.187 Y5.234 Z2.241 </boundaryPoint>)
(<boundaryPoint> X0.851 Y4.679 Z2.241 </boundaryPoint>)
(<boundaryPoint> X1.76 Y3.932 Z2.241 </boundaryPoint>)
(<boundaryPoint> X2.507 Y3.023 Z2.241 </boundaryPoint>)
(<boundaryPoint> X3.062 Y1.985 Z2.241 </boundaryPoint>)
(<edge> inner )
G1 X-0.36 Y-10.11 Z2.24 F4200.0
G1 X-1.34 Y-6.4 Z2.24 F4200.0
G1 F1200.0
G1 E505.632
G1 F4200.0
M101
G1 X-2.48 Y-6.52 Z2.24 F2400.0 E505.693
G1 X-3.7 Y-6.4 Z2.24 F2400.0 E505.758
G1 X-4.86 Y-6.05 Z2.24 F2400.0 E505.822
G1 X-5.93 Y-5.47 Z2.24 F2400.0 E505.886
G1 X-6.87 Y-4.7 Z2.24 F2400.0 E505.95
G1 X-7.64 Y-3.76 Z2.24 F2400.0 E506.014
G1 X-8.22 Y-2.69 Z2.24 F2400.0 E506.079
G1 X-8.57 Y-1.52 Z2.24 F2400.0 E506.143
G1 X-8.69 Y-0.31 Z2.24 F2400.0 E506.207
G1 X-8.57 Y0.9 Z2.24 F2400.0 E506.271
G1 X-8.22 Y2.06 Z2.24 F2400.0 E506.336
G1 X-7.64 Y3.14 Z2.24 F2400.0 E506.4
G1 X-6.87 Y4.07 Z2.24 F2400.0 E506.464
G1 X-5.93 Y4.85 Z2.24 F2400.0 E506.528
G1 X-4.86 Y5.42 Z2.24 F2400.0 E506.593
G1 X-3.7 Y5.77 Z2.24 F2400.0 E506.657
G1 X-2.48 Y5.89 Z2.24 F2400.0 E506.721
G1 X-1.27 Y5.77 Z2.24 F2400.0 E506.785
G1 X-0.11 Y5.42 Z2.24 F2400.0 E506.85
G1 X0.96 Y4.85 Z2.24 F2400.0 E506.914
G1 X1.9 Y4.07 Z2.24 F2400.0 E506.978
G1 X2.67 Y3.14 Z2.24 F2400.0 E507.042
G1 X3.25 Y2.06 Z2.24 F2400.0 E507.107
G1 X3.6 Y0.9 Z2.24 F2400.0 E507.171
G1 X3.72 Y-0.31 Z2.24 F2400.0 E507.235
G1 X3.6 Y-1.52 Z2.24 F2400.0 E507.299
G1 X3.25 Y-2.69 Z2.24 F2400.0 E507.364
G1 X2.67 Y-3.76 Z2.24 F2400.0 E507.428
G1 X1.9 Y-4.7 Z2.24 F2400.0 E507.492
G1 X0.96 Y-5.47 Z2.24 F2400.0 E507.556
G1 X-0.11 Y-6.05 Z2.24 F2400.0 E507.621
G1 X-1.27 Y-6.4 Z2.24 F2400.0 E507.685
G1 X-1.34 Y-6.4 Z2.24 F2400.0 E507.688
G1 F1200.0
G1 E506.688
G1 F2400.0
M103
(</edge>)
(</boundaryPerimeter>)
(</nestedRing>)
(<infill>)
(<infillBoundary>)
(<infillPoint> X-19.058 Y2.984 Z0.675 </infillPoint>)
(<infillPoint> X-19.382 Y-0.313 Z0.675 </infillPoint>)
(<infillPoint> X-19.058 Y-3.609 Z0.675 </infillPoint>)
(<infillPoint> X-18.096 Y-6.779 Z0.675 </infillPoint>)
(<infillPoint> X-16.535 Y-9.7 Z0.675 </infillPoint>)
(<infillPoint> X-14.433 Y-12.261 Z0.675 </infillPoint>)
(<infillPoint> X-11.872 Y-14.363 Z0.675 </infillPoint>)
(<infillPoint> X-8.951 Y-15.924 Z0.675 </infillPoint>)
(<infillPoint> X-5.781 Y-16.886 Z0.675 </infillPoint>)
(<infillPoint> X-2.484 Y-17.21 Z0.675 </infillPoint>)
(<infillPoint> X0.812 Y-16.886 Z0.675 </infillPoint>)
(<infillPoint> X3.982 Y-15.924 Z0.675 </infillPoint>)
(<infillPoint> X4.67 Y-15.556 Z0.675 </infillPoint>)
(<infillPoint> X4.783 Y-15.0 Z0.675 </infillPoint>)
(<infillPoint> X4.688 Y-14.974 Z0.675 </infillPoint>)
(<infillPoint> X4.276 Y-14.562 Z0.675 </infillPoint>)
(<infillPoint> X4.126 Y-14.0 Z0.675 </infillPoint>)
(<infillPoint> X4.276 Y-13.438 Z0.675 </infillPoint>)
(<infillPoint> X4.688 Y-13.026 Z0.675 </infillPoint>)
(<infillPoint> X5.25 Y-12.876 Z0.675 </infillPoint>)
(<infillPoint> X5.812 Y-13.026 Z0.675 </infillPoint>)
(<infillPoint> X6.224 Y-13.438 Z0.675 </infillPoint>)
(<infillPoint> X6.374 Y-14.0 Z0.675 </infillPoint>)
(<infillPoint> X6.289 Y-14.32 Z0.675 </infillPoint>)
(<infillPoint> X6.425 Y-14.618 Z0.675 </infillPoint>)
(<infillPoint> X6.903 Y-14.363 Z0.675 </infillPoint>)
(<infillPoint> X9.464 Y-12.261 Z0.675 </infillPoint>)
(<infillPoint> X11.566 Y-9.7 Z0.675 </infillPoint>)
(<infillPoint> X13.127 Y-6.779 Z0.675 </infillPoint>)
(<infillPoint> X14.089 Y-3.609 Z0.675 </infillPoint>)
(<infillPoint> X14.413 Y-0.313 Z0.675 </infillPoint>)
(<infillPoint> X14.089 Y2.984 Z0.675 </infillPoint>)
(<infillPoint> X13.127 Y6.154 Z0.675 </infillPoint>)
(<infillPoint> X11.566 Y9.075 Z0.675 </infillPoint>)
(<infillPoint> X9.464 Y11.636 Z0.675 </infillPoint>)
(<infillPoint> X6.903 Y13.738 Z0.675 </infillPoint>)
(<infillPoint> X3.982 Y15.299 Z0.675 </infillPoint>)
(<infillPoint> X0.812 Y16.261 Z0.675 </infillPoint>)
(<infillPoint> X-2.484 Y16.585 Z0.675 </infillPoint>)
(<infillPoint> X-5.781 Y16.261 Z0.675 </infillPoint>)
(<infillPoint> X-8.951 Y15.299 Z0.675 </infillPoint>)
(<infillPoint> X-11.872 Y13.738 Z0.675 </infillPoint>)
(<infillPoint> X-14.433 Y11.636 Z0.675 </infillPoint>)
(<infillPoint> X-16.535 Y9.075 Z0.675 </infillPoint>)
(<infillPoint> X-18.096 Y6.154 Z0.675 </infillPoint>)
(</infillBoundary>)
(<infillBoundary>)
(<infillPoint> X3.994 Y0.977 Z0.675 </infillPoint>)
(<infillPoint> X4.122 Y-0.313 Z0.675 </infillPoint>)
(<infillPoint> X3.994 Y-1.602 Z0.675 </infillPoint>)
(<infillPoint> X3.619 Y-2.841 Z0.675 </infillPoint>)
(<infillPoint> X3.008 Y-3.983 Z0.675 </infillPoint>)
(<infillPoint> X2.186 Y-4.983 Z0.675 </infillPoint>)
(<infillPoint> X1.186 Y-5.805 Z0.675 </infillPoint>)
(<infillPoint> X0.044 Y-6.416 Z0.675 </infillPoint>)
(<infillPoint> X-1.195 Y-6.791 Z0.675 </infillPoint>)
(<infillPoint> X-2.484 Y-6.919 Z0.675 </infillPoint>)
(<infillPoint> X-3.774 Y-6.791 Z0.675 </infillPoint>)
(<infillPoint> X-5.013 Y-6.416 Z0.675 </infillPoint>)
(<infillPoint> X-6.154 Y-5.805 Z0.675 </infillPoint>)
(<infillPoint> X-7.155 Y-4.983 Z0.675 </infillPoint>)
(<infillPoint> X-7.977 Y-3.983 Z0.675 </infillPoint>)
(<infillPoint> X-8.587 Y-2.841 Z0.675 </infillPoint>)
(<infillPoint> X-8.963 Y-1.602 Z0.675 </infillPoint>)
(<infillPoint> X-9.09 Y-0.313 Z0.675 </infillPoint>)
(<infillPoint> X-8.963 Y0.977 Z0.675 </infillPoint>)
(<infillPoint> X-8.587 Y2.216 Z0.675 </infillPoint>)
(<infillPoint> X-7.977 Y3.358 Z0.675 </infillPoint>)
(<infillPoint> X-7.155 Y4.358 Z0.675 </infillPoint>)
(<infillPoint> X-6.154 Y5.18 Z0.675 </infillPoint>)
(<infillPoint> X-5.013 Y5.791 Z0.675 </infillPoint>)
(<infillPoint> X-3.774 Y6.166 Z0.675 </infillPoint>)
(<infillPoint> X-2.484 Y6.294 Z0.675 </infillPoint>)
(<infillPoint> X-1.195 Y6.166 Z0.675 </infillPoint>)
(<infillPoint> X0.044 Y5.791 Z0.675 </infillPoint>)
(<infillPoint> X1.186 Y5.18 Z0.675 </infillPoint>)
(<infillPoint> X2.186 Y4.358 Z0.675 </infillPoint>)
(<infillPoint> X3.008 Y3.358 Z0.675 </infillPoint>)
(<infillPoint> X3.619 Y2.216 Z0.675 </infillPoint>)
(</infillBoundary>)
(<infillBoundary>)
(<infillPoint> X-0.126 Y-10.0 Z0.675 </infillPoint>)
(<infillPoint> X-0.276 Y-10.562 Z0.675 </infillPoint>)
(<infillPoint> X-0.688 Y-10.974 Z0.675 </infillPoint>)
(<infillPoint> X-1.25 Y-11.124 Z0.675 </infillPoint>)
(<infillPoint> X-1.812 Y-10.974 Z0.675 </infillPoint>)
(<infillPoint> X-2.224 Y-10.562 Z0.675 </infillPoint>)
(<infillPoint> X-2.374 Y-10.0 Z0.675 </infillPoint>)
(<infillPoint> X-2.224 Y-9.438 Z0.675 </infillPoint>)
(<infillPoint> X-1.812 Y-9.026 Z0.675 </infillPoint>)
(<infillPoint> X-1.25 Y-8.876 Z0.675 </infillPoint>)
(<infillPoint> X-0.688 Y-9.026 Z0.675 </infillPoint>)
(<infillPoint> X-0.276 Y-9.438 Z0.675 </infillPoint>)
(</infillBoundary>)
;M108 R80.0
G1 X-2.48 Y-6.71 Z2.24 F4200.0
G1 X-6.04 Y-5.64 Z2.24 F4200.0
G1 X-16.8 Y7.99 Z2.24 F4200.0
G1 F1200.0
G1 E507.688
G1 F4200.0
M101
G1 X-16.8 Y-8.61 Z2.24 F4800.0 E508.565
G1 X-16.4 Y-9.36 Z2.24 F4800.0 E508.61
G1 X-16.4 Y8.73 Z2.24 F4800.0 E509.565
G1 X-16.0 Y9.29 Z2.24 F4800.0 E509.601
G1 X-16.0 Y-9.91 Z2.24 F4800.0 E510.615
G1 X-15.6 Y-10.4 Z2.24 F4800.0 E510.649
G1 X-15.6 Y9.77 Z2.24 F4800.0 E511.714
G1 X-15.2 Y10.26 Z2.24 F4800.0 E511.748
G1 X-15.2 Y-10.89 Z2.24 F4800.0 E512.865
G1 X-14.8 Y-11.37 Z2.24 F4800.0 E512.898
G1 X-14.8 Y10.75 Z2.24 F4800.0 E514.066
G1 X-14.4 Y11.23 Z2.24 F4800.0 E514.1
G1 X-14.4 Y-11.86 Z2.24 F4800.0 E515.319
G1 X-14.0 Y-12.25 Z2.24 F4800.0 E515.349
G1 X-14.0 Y11.63 Z2.24 F4800.0 E516.611
G1 X-13.6 Y11.96 Z2.24 F4800.0 E516.638
G1 X-13.6 Y-12.58 Z2.24 F4800.0 E517.934
G1 X-13.2 Y-12.91 Z2.24 F4800.0 E517.962
G1 X-13.2 Y12.29 Z2.24 F4800.0 E519.293
G1 X-12.8 Y12.61 Z2.24 F4800.0 E519.32
G1 X-12.8 Y-13.24 Z2.24 F4800.0 E520.686
G1 X-12.4 Y-13.57 Z2.24 F4800.0 E520.713
G1 X-12.4 Y12.94 Z2.24 F4800.0 E522.113
G1 X-12.0 Y13.27 Z2.24 F4800.0 E522.141
G1 X-12.0 Y-13.9 Z2.24 F4800.0 E523.576
G1 X-11.6 Y-14.19 Z2.24 F4800.0 E523.602
G1 X-11.6 Y13.57 Z2.24 F4800.0 E525.068
G1 X-11.2 Y13.78 Z2.24 F4800.0 E525.092
G1 X-11.2 Y-14.4 Z2.24 F4800.0 E526.581
G1 X-10.8 Y-14.62 Z2.24 F4800.0 E526.605
G1 X-10.8 Y13.99 Z2.24 F4800.0 E528.116
G1 X-10.4 Y14.21 Z2.24 F4800.0 E528.14
G1 X-10.4 Y-14.83 Z2.24 F4800.0 E529.674
G1 X-10.0 Y-15.05 Z2.24 F4800.0 E529.698
G1 X-10.0 Y14.42 Z2.24 F4800.0 E531.255
G1 X-9.6 Y14.64 Z2.24 F4800.0 E531.279
G1 X-9.6 Y-15.26 Z2.24 F4800.0 E532.858
G1 X-9.2 Y-15.47 Z2.24 F4800.0 E532.882
G1 X-9.2 Y-1.79 Z2.24 F4800.0 E533.605
G1 X-8.8 Y-3.04 Z2.24 F4800.0 E533.674
G1 X-8.8 Y-15.68 Z2.24 F4800.0 E534.342
G1 X-8.4 Y-15.8 Z2.24 F4800.0 E534.364
G1 X-8.4 Y-3.79 Z2.24 F4800.0 E534.999
G1 X-8.0 Y-4.4 Z2.24 F4800.0 E535.037
G1 X-8.0 Y-15.92 Z2.24 F4800.0 E535.646
G1 X-7.6 Y-16.04 Z2.24 F4800.0 E535.668
G1 X-7.6 Y-4.88 Z2.24 F4800.0 E536.257
G1 X-7.2 Y-5.31 Z2.24 F4800.0 E536.288
M73 P13 (display progress)
G1 X-7.2 Y-16.16 Z2.24 F4800.0 E536.862
G1 X-6.8 Y-16.28 Z2.24 F4800.0 E536.884
G1 X-6.8 Y-5.64 Z2.24 F4800.0 E537.446
G1 X-6.4 Y-5.97 Z2.24 F4800.0 E537.474
G1 X-6.4 Y-16.41 Z2.24 F4800.0 E538.025
G1 X-6.0 Y-16.53 Z2.24 F4800.0 E538.047
G1 X-6.0 Y-6.21 Z2.24 F4800.0 E538.592
G1 X-5.6 Y-6.42 Z2.24 F4800.0 E538.616
G1 X-5.6 Y-16.62 Z2.24 F4800.0 E539.155
G1 X-5.2 Y-16.66 Z2.24 F4800.0 E539.176
G1 X-5.2 Y-6.63 Z2.24 F4800.0 E539.706
G1 X-4.8 Y-6.77 Z2.24 F4800.0 E539.729
G1 X-4.8 Y-16.7 Z2.24 F4800.0 E540.253
G1 X-4.4 Y-16.74 Z2.24 F4800.0 E540.274
G1 X-4.4 Y-6.89 Z2.24 F4800.0 E540.794
G1 X-4.0 Y-7.02 Z2.24 F4800.0 E540.817
G1 X-4.0 Y-16.78 Z2.24 F4800.0 E541.332
G1 X-3.6 Y-16.82 Z2.24 F4800.0 E541.354
G1 X-3.6 Y-7.09 Z2.24 F4800.0 E541.868
G1 X-3.2 Y-7.13 Z2.24 F4800.0 E541.889
G1 X-3.2 Y-16.86 Z2.24 F4800.0 E542.403
G1 X-2.8 Y-16.9 Z2.24 F4800.0 E542.424
G1 X-2.8 Y-7.17 Z2.24 F4800.0 E542.938
G1 X-2.4 Y-7.19 Z2.24 F4800.0 E542.959
G1 X-2.4 Y-9.22 Z2.24 F4800.0 E543.066
G1 X-2.0 Y-8.82 Z2.24 F4800.0 E543.096
G1 X-2.0 Y-7.15 Z2.24 F4800.0 E543.184
G1 X-1.6 Y-7.11 Z2.24 F4800.0 E543.205
G1 X-1.6 Y-8.68 Z2.24 F4800.0 E543.288
G1 X-1.2 Y-8.6 Z2.24 F4800.0 E543.309
G1 X-1.2 Y-7.07 Z2.24 F4800.0 E543.39
G1 X-0.8 Y-6.96 Z2.24 F4800.0 E543.412
G1 X-0.8 Y-8.71 Z2.24 F4800.0 E543.504
G1 X-0.4 Y-8.92 Z2.24 F4800.0 E543.528
G1 X-0.4 Y-6.84 Z2.24 F4800.0 E543.637
G1 X-0.0 Y-6.72 Z2.24 F4800.0 E543.659
G1 X-0.0 Y-9.39 Z2.24 F4800.0 E543.8
G1 F1200.0
G1 E542.8
G1 F4800.0
M103
G1 X-0.48 Y-10.45 Z2.24 F4200.0
G1 X-2.4 Y-10.78 Z2.24 F4200.0
G1 F1200.0
G1 E543.8
G1 F4200.0
M101
G1 X-2.4 Y-16.92 Z2.24 F4800.0 E544.124
G1 X-2.0 Y-16.88 Z2.24 F4800.0 E544.145
G1 X-2.0 Y-11.18 Z2.24 F4800.0 E544.446
G1 X-1.6 Y-11.32 Z2.24 F4800.0 E544.469
G1 X-1.6 Y-16.84 Z2.24 F4800.0 E544.76
G1 X-1.2 Y-16.8 Z2.24 F4800.0 E544.782
G1 X-1.2 Y-11.4 Z2.24 F4800.0 E545.067
G1 X-0.8 Y-11.29 Z2.24 F4800.0 E545.089
G1 X-0.8 Y-16.76 Z2.24 F4800.0 E545.378
G1 X-0.4 Y-16.72 Z2.24 F4800.0 E545.399
G1 X-0.4 Y-11.08 Z2.24 F4800.0 E545.697
G1 X-0.0 Y-10.62 Z2.24 F4800.0 E545.73
G1 X-0.0 Y-16.68 Z2.24 F4800.0 E546.05
G1 X0.4 Y-16.65 Z2.24 F4800.0 E546.071
G1 X0.4 Y-6.54 Z2.24 F4800.0 E546.605
G1 X0.8 Y-6.33 Z2.24 F4800.0 E546.629
G1 X0.8 Y-16.6 Z2.24 F4800.0 E547.171
G1 X1.2 Y-16.48 Z2.24 F4800.0 E547.194
G1 X1.2 Y-6.12 Z2.24 F4800.0 E547.741
G1 X1.6 Y-5.83 Z2.24 F4800.0 E547.767
G1 X1.6 Y-16.35 Z2.24 F4800.0 E548.323
G1 X2.0 Y-16.23 Z2.24 F4800.0 E548.345
G1 X2.0 Y-5.5 Z2.24 F4800.0 E548.912
G1 X2.4 Y-5.16 Z2.24 F4800.0 E548.939
G1 X2.4 Y-16.11 Z2.24 F4800.0 E549.518
G1 X2.8 Y-15.99 Z2.24 F4800.0 E549.54
G1 X2.8 Y-4.68 Z2.24 F4800.0 E550.137
G1 X3.2 Y-4.19 Z2.24 F4800.0 E550.171
G1 X3.2 Y-15.87 Z2.24 F4800.0 E550.788
G1 X3.6 Y-15.75 Z2.24 F4800.0 E550.81
G1 X3.6 Y-3.47 Z2.24 F4800.0 E551.458
G1 F1200.0
G1 E550.458
G1 F4800.0
M103
G1 X4.4 Y-0.35 Z2.24 F4200.0
G1 F1200.0
G1 E551.458
G1 F4200.0
M101
G1 X4.4 Y-12.92 Z2.24 F4800.0 E552.122
G1 X4.0 Y-13.39 Z2.24 F4800.0 E552.155
G1 X4.0 Y-2.55 Z2.24 F4800.0 E552.727
G1 F1200.0
G1 E551.727
G1 F4800.0
M103
G1 X13.2 Y-5.57 Z2.24 F4200.0
G1 F1200.0
G1 E552.727
G1 F4200.0
M101
G1 X13.2 Y4.95 Z2.24 F4800.0 E553.283
G1 F1200.0
G1 E552.996
G1 F4800.0
M103
G1 X12.8 Y6.17 Z2.24 F4200.0
G1 F1200.0
G1 E553.283
G1 F4200.0
M101
G1 X12.8 Y-6.8 Z2.24 F4800.0 E553.968
G1 F1200.0
G1 E553.968
G1 F4800.0
M103
G1 X12.4 Y-7.55 Z2.24 F4200.0
G1 F1200.0
G1 E553.968
G1 F4200.0
M101
G1 X12.4 Y6.92 Z2.24 F4800.0 E554.732
G1 F1200.0
G1 E554.732
G1 F4800.0
M103
G1 X12.0 Y7.67 Z2.24 F4200.0
G1 F1200.0
G1 E554.732
G1 F4200.0
M101
G1 X12.0 Y-8.29 Z2.24 F4800.0 E555.576
G1 F1200.0
G1 E554.576
G1 F4800.0
M103
G1 X13.6 Y3.63 Z2.24 F4200.0
G1 F1200.0
G1 E555.576
G1 F4200.0
M101
G1 X13.6 Y-4.26 Z2.24 F4800.0 E555.992
G1 F1200.0
G1 E554.992
G1 F4800.0
M103
G1 X14.0 Y-1.65 Z2.24 F4200.0
G1 F1200.0
G1 E555.992
G1 F4200.0
M101
G1 X14.0 Y1.03 Z2.24 F4800.0 E556.134
G1 F1200.0
G1 E555.134
G1 F4800.0
M103
G1 X2.84 Y3.24 Z2.24 F4200.0
G1 X-0.04 Y5.6 Z2.24 F4200.0
G1 X-3.73 Y5.97 Z2.24 F4200.0
G1 X-8.4 Y3.16 Z2.24 F4200.0
G1 F1200.0
G1 E556.134
G1 F4200.0
M101
G1 X-8.4 Y15.17 Z2.24 F4800.0 E556.768
G1 X-8.0 Y15.3 Z2.24 F4800.0 E556.79
G1 X-8.0 Y3.77 Z2.24 F4800.0 E557.399
G1 X-7.6 Y4.26 Z2.24 F4800.0 E557.432
G1 X-7.6 Y15.42 Z2.24 F4800.0 E558.022
G1 X-7.2 Y15.54 Z2.24 F4800.0 E558.044
G1 X-7.2 Y4.68 Z2.24 F4800.0 E558.617
G1 X-6.8 Y5.01 Z2.24 F4800.0 E558.645
G1 X-6.8 Y15.66 Z2.24 F4800.0 E559.207
G1 X-6.4 Y15.78 Z2.24 F4800.0 E559.229
G1 X-6.4 Y5.34 Z2.24 F4800.0 E559.78
G1 X-6.0 Y5.58 Z2.24 F4800.0 E559.805
G1 X-6.0 Y15.9 Z2.24 F4800.0 E560.35
G1 X-5.6 Y16.0 Z2.24 F4800.0 E560.372
G1 X-5.6 Y5.79 Z2.24 F4800.0 E560.911
G1 X-5.2 Y6.01 Z2.24 F4800.0 E560.935
G1 X-5.2 Y16.04 Z2.24 F4800.0 E561.465
G1 X-4.8 Y16.08 Z2.24 F4800.0 E561.486
G1 X-4.8 Y6.15 Z2.24 F4800.0 E562.01
G1 X-4.4 Y6.27 Z2.24 F4800.0 E562.033
G1 X-4.4 Y16.11 Z2.24 F4800.0 E562.553
G1 X-4.0 Y16.16 Z2.24 F4800.0 E562.574
G1 X-4.0 Y6.39 Z2.24 F4800.0 E563.09
G1 X-3.6 Y6.47 Z2.24 F4800.0 E563.111
G1 X-3.6 Y16.19 Z2.24 F4800.0 E563.625
G1 X-3.2 Y16.23 Z2.24 F4800.0 E563.646
G1 X-3.2 Y6.5 Z2.24 F4800.0 E564.16
G1 X-2.8 Y6.54 Z2.24 F4800.0 E564.182
G1 X-2.8 Y16.27 Z2.24 F4800.0 E564.695
G1 X-2.4 Y16.3 Z2.24 F4800.0 E564.717
G1 X-2.4 Y6.57 Z2.24 F4800.0 E565.231
G1 X-2.0 Y6.53 Z2.24 F4800.0 E565.252
G1 X-2.0 Y16.26 Z2.24 F4800.0 E565.766
G1 X-1.6 Y16.22 Z2.24 F4800.0 E565.787
G1 X-1.6 Y6.49 Z2.24 F4800.0 E566.301
G1 X-1.2 Y6.45 Z2.24 F4800.0 E566.322
G1 X-1.2 Y16.18 Z2.24 F4800.0 E566.836
G1 X-0.8 Y16.14 Z2.24 F4800.0 E566.857
G1 X-0.8 Y6.34 Z2.24 F4800.0 E567.375
G1 X-0.4 Y6.22 Z2.24 F4800.0 E567.397
G1 X-0.4 Y16.1 Z2.24 F4800.0 E567.919
G1 X0.0 Y16.06 Z2.24 F4800.0 E567.94
G1 X0.0 Y6.1 Z2.24 F4800.0 E568.466
G1 X0.4 Y5.92 Z2.24 F4800.0 E568.49
G1 X0.4 Y16.02 Z2.24 F4800.0 E569.023
G1 X0.8 Y15.97 Z2.24 F4800.0 E569.044
G1 X0.8 Y5.7 Z2.24 F4800.0 E569.587
G1 X1.2 Y5.49 Z2.24 F4800.0 E569.611
G1 X1.2 Y15.85 Z2.24 F4800.0 E570.158
G1 X1.6 Y15.73 Z2.24 F4800.0 E570.18
G1 X1.6 Y5.2 Z2.24 F4800.0 E570.736
G1 X2.0 Y4.87 Z2.24 F4800.0 E570.764
G1 X2.0 Y15.61 Z2.24 F4800.0 E571.331
G1 X2.4 Y15.49 Z2.24 F4800.0 E571.353
G1 X2.4 Y4.54 Z2.24 F4800.0 E571.931
G1 X2.8 Y4.05 Z2.24 F4800.0 E571.964
G1 X2.8 Y15.37 Z2.24 F4800.0 E572.562
G1 X3.2 Y15.24 Z2.24 F4800.0 E572.584
G1 X3.2 Y3.57 Z2.24 F4800.0 E573.201
G1 X3.6 Y2.85 Z2.24 F4800.0 E573.244
G1 X3.6 Y15.12 Z2.24 F4800.0 E573.893
G1 X4.0 Y14.97 Z2.24 F4800.0 E573.915
G1 X4.0 Y1.92 Z2.24 F4800.0 E574.605
G1 X4.4 Y-0.28 Z2.24 F4800.0 E574.723
G1 X4.4 Y14.76 Z2.24 F4800.0 E575.517
G1 X4.8 Y14.54 Z2.24 F4800.0 E575.541
G1 X4.8 Y-12.71 Z2.24 F4800.0 E576.981
G1 X5.2 Y-12.6 Z2.24 F4800.0 E577.003
G1 X5.2 Y14.33 Z2.24 F4800.0 E578.425
G1 X5.6 Y14.12 Z2.24 F4800.0 E578.449
G1 X5.6 Y-12.68 Z2.24 F4800.0 E579.865
G1 X6.0 Y-12.82 Z2.24 F4800.0 E579.887
G1 X6.0 Y13.9 Z2.24 F4800.0 E581.299
G1 X6.4 Y13.69 Z2.24 F4800.0 E581.323
G1 X6.4 Y-13.22 Z2.24 F4800.0 E582.744
G1 X6.8 Y-14.09 Z2.24 F4800.0 E582.794
G1 X6.8 Y13.46 Z2.24 F4800.0 E584.249
G1 X7.2 Y13.13 Z2.24 F4800.0 E584.277
G1 X7.2 Y-13.76 Z2.24 F4800.0 E585.697
G1 X7.6 Y-13.43 Z2.24 F4800.0 E585.725
G1 X7.6 Y12.8 Z2.24 F4800.0 E587.11
G1 X8.0 Y12.48 Z2.24 F4800.0 E587.138
G1 X8.0 Y-13.1 Z2.24 F4800.0 E588.489
G1 X8.4 Y-12.77 Z2.24 F4800.0 E588.516
G1 X8.4 Y12.15 Z2.24 F4800.0 E589.832
G1 X8.8 Y11.82 Z2.24 F4800.0 E589.86
G1 X8.8 Y-12.44 Z2.24 F4800.0 E591.141
G1 X9.2 Y-12.12 Z2.24 F4800.0 E591.168
G1 X9.2 Y11.49 Z2.24 F4800.0 E592.415
G1 X9.6 Y11.03 Z2.24 F4800.0 E592.448
G1 X9.6 Y-11.65 Z2.24 F4800.0 E593.646
G1 X10.0 Y-11.17 Z2.24 F4800.0 E593.679
G1 X10.0 Y10.54 Z2.24 F4800.0 E594.826
G1 X10.4 Y10.05 Z2.24 F4800.0 E594.859
G1 X10.4 Y-10.68 Z2.24 F4800.0 E595.954
G1 X10.8 Y-10.19 Z2.24 F4800.0 E595.988
G1 X10.8 Y9.57 Z2.24 F4800.0 E597.031
G1 X11.2 Y9.08 Z2.24 F4800.0 E597.065
G1 X11.2 Y-9.7 Z2.24 F4800.0 E598.057
G1 X11.6 Y-9.04 Z2.24 F4800.0 E598.098
G1 X11.6 Y8.42 Z2.24 F4800.0 E599.02
G1 F1200.0
G1 E598.02
G1 F4800.0
M103
G1 X-2.48 Y6.09 Z2.24 F4200.0
G1 X-6.04 Y5.01 Z2.24 F4200.0
G1 X-9.2 Y1.16 Z2.24 F4200.0
G1 F1200.0
G1 E599.02
G1 F4200.0
M101
G1 X-9.2 Y14.85 Z2.24 F4800.0 E599.743
G1 X-8.8 Y15.05 Z2.24 F4800.0 E599.767
G1 X-8.8 Y2.41 Z2.24 F4800.0 E600.435
G1 F1200.0
G1 E599.435
G1 F4800.0
M103
G1 X-17.2 Y7.24 Z2.24 F4200.0
G1 F1200.0
G1 E600.435
G1 F4200.0
M101
G1 X-17.2 Y-7.86 Z2.24 F4800.0 E601.232
G1 F1200.0
G1 E601.232
G1 F4800.0
M103
G1 X-17.6 Y-7.11 Z2.24 F4200.0
G1 F1200.0
G1 E601.232
G1 F4200.0
M101
G1 X-17.6 Y6.49 Z2.24 F4800.0 E601.951
G1 F1200.0
G1 E601.89
G1 F4800.0
M103
G1 X-18.0 Y5.51 Z2.24 F4200.0
G1 F1200.0
G1 E601.951
G1 F4200.0
M101
G1 X-18.0 Y-6.13 Z2.24 F4800.0 E602.565
G1 F1200.0
G1 E602.188
G1 F4800.0
M103
G1 X-18.4 Y-4.81 Z2.24 F4200.0
G1 F1200.0
G1 E602.565
G1 F4200.0
M101
G1 X-18.4 Y4.19 Z2.24 F4800.0 E603.041
G1 F1200.0
G1 E602.542
G1 F4800.0
M103
G1 X-18.8 Y2.74 Z2.24 F4200.0
G1 F1200.0
G1 E603.041
G1 F4200.0
M101
G1 X-18.8 Y-3.37 Z2.24 F4800.0 E603.364
G1 F1200.0
G1 E602.364
G1 F4800.0
M103
G1 X4.0 Y-15.6 Z2.24 F4200.0
G1 F1200.0
G1 E603.364
G1 F4200.0
M101
G1 X4.0 Y-14.62 Z2.24 F4800.0 E603.416
G1 X4.4 Y-15.08 Z2.24 F4800.0 E603.448
G1 X4.4 Y-15.38 Z2.24 F4800.0 E603.464
G1 F1200.0
G1 E602.464
G1 F4800.0
M103
(</infill>)
(</nestedRing>)
(</rotation>)
(</layer>)
(<layer> 2.511 )
(<supportLayer>)
;M108 R56.0
G1 X-10.92 Y-18.0 Z2.51 F4200.0
G1 F1200.0
G1 E603.464
G1 F4200.0
M101
G1 X-4.69 Y-18.0 Z2.51 F4800.0 E603.694
G1 F1200.0
G1 E602.694
G1 F4800.0
M103
G1 X-0.28 Y-18.0 Z2.51 F4200.0
G1 F1200.0
G1 E603.694
G1 F4200.0
M101
G1 X5.95 Y-18.0 Z2.51 F4800.0 E603.925
G1 X5.59 Y-16.2 Z2.51 F4800.0 E603.992
G1 X10.2 Y-16.2 Z2.51 F4800.0 E604.163
G1 X8.44 Y-14.4 Z2.51 F4800.0 E604.256
G1 X12.68 Y-14.4 Z2.51 F4800.0 E604.413
G1 X14.11 Y-12.6 Z2.51 F4800.0 E604.498
G1 X10.48 Y-12.6 Z2.51 F4800.0 E604.632
G1 F1200.0
G1 E603.632
G1 F4800.0
M103
G1 X11.96 Y-10.8 Z2.51 F4200.0
G1 F1200.0
G1 E604.632
G1 F4200.0
M101
G1 X14.41 Y-10.8 Z2.51 F4800.0 E604.723
G1 X14.71 Y-9.0 Z2.51 F4800.0 E604.79
G1 X13.08 Y-9.0 Z2.51 F4800.0 E604.851
G1 F1200.0
G1 E603.851
G1 F4800.0
M103
G1 X14.04 Y-7.2 Z2.51 F4200.0
G1 F1200.0
G1 E604.851
G1 F4200.0
M101
G1 X15.02 Y-7.2 Z2.51 F4800.0 E604.887
G1 X15.16 Y-5.4 Z2.51 F4800.0 E604.954
M73 P14 (display progress)
G1 X14.59 Y-5.4 Z2.51 F4800.0 E604.974
G1 F1200.0
G1 E604.105
G1 F4800.0
M103
G1 X15.1 Y-3.6 Z2.51 F4200.0
G1 F1200.0
G1 E604.974
G1 F4200.0
M101
G1 X15.25 Y-3.6 Z2.51 F4800.0 E604.98
G1 X18.74 Y-1.8 Z2.51 F4800.0 E605.125
G1 X15.27 Y-1.8 Z2.51 F4800.0 E605.253
G1 F1200.0
G1 E604.449
G1 F4800.0
M103
G1 X15.39 Y0.0 Z2.51 F4200.0
G1 F1200.0
G1 E605.253
G1 F4200.0
M101
G1 X18.78 Y0.0 Z2.51 F4800.0 E605.378
G1 X18.67 Y1.8 Z2.51 F4800.0 E605.445
G1 X15.21 Y1.8 Z2.51 F4800.0 E605.573
G1 F1200.0
G1 E604.773
G1 F4800.0
M103
G1 X15.19 Y3.6 Z2.51 F4200.0
G1 F1200.0
G1 E605.573
G1 F4200.0
M101
G1 X14.95 Y3.6 Z2.51 F4800.0 E605.582
G1 F1200.0
G1 E604.776
G1 F4800.0
M103
G1 X15.09 Y5.4 Z2.51 F4200.0
G1 F1200.0
G1 E605.582
G1 F4200.0
M101
G1 X14.4 Y5.4 Z2.51 F4800.0 E605.608
G1 X14.83 Y7.2 Z2.51 F4800.0 E605.676
G1 X13.7 Y7.2 Z2.51 F4800.0 E605.718
G1 F1200.0
G1 E604.74
G1 F4800.0
M103
G1 X14.52 Y9.0 Z2.51 F4200.0
G1 F1200.0
G1 E605.718
G1 F4200.0
M101
G1 X12.74 Y9.0 Z2.51 F4800.0 E605.784
G1 X14.22 Y10.8 Z2.51 F4800.0 E605.87
G1 X11.45 Y10.8 Z2.51 F4800.0 E605.972
G1 X13.81 Y12.6 Z2.51 F4800.0 E606.082
G1 X9.87 Y12.6 Z2.51 F4800.0 E606.228
G1 X11.92 Y14.4 Z2.51 F4800.0 E606.329
G1 X7.68 Y14.4 Z2.51 F4800.0 E606.486
G1 X9.03 Y16.2 Z2.51 F4800.0 E606.569
G1 X4.42 Y16.2 Z2.51 F4800.0 E606.739
G1 F1200.0
G1 E605.739
G1 F4800.0
M103
G1 X2.19 Y18.0 Z2.51 F4200.0
G1 F1200.0
G1 E606.739
G1 F4200.0
M101
G1 X-7.16 Y18.0 Z2.51 F4800.0 E607.085
G1 F1200.0
G1 E606.085
G1 F4800.0
M103
G1 X-9.39 Y16.2 Z2.51 F4200.0
G1 F1200.0
G1 E607.085
G1 F4200.0
M101
G1 X-14.0 Y16.2 Z2.51 F4800.0 E607.255
G1 X-12.64 Y14.4 Z2.51 F4800.0 E607.338
G1 X-16.88 Y14.4 Z2.51 F4800.0 E607.495
G1 X-18.78 Y12.6 Z2.51 F4800.0 E607.592
G1 X-14.84 Y12.6 Z2.51 F4800.0 E607.738
G1 F1200.0
G1 E606.738
G1 F4800.0
M103
G1 X-16.42 Y10.8 Z2.51 F4200.0
G1 F1200.0
G1 E607.738
G1 F4200.0
M101
G1 X-19.19 Y10.8 Z2.51 F4800.0 E607.84
G1 X-19.49 Y9.0 Z2.51 F4800.0 E607.908
G1 X-17.71 Y9.0 Z2.51 F4800.0 E607.974
G1 F1200.0
G1 E606.974
G1 F4800.0
M103
G1 X-18.67 Y7.2 Z2.51 F4200.0
G1 F1200.0
G1 E607.974
G1 F4200.0
M101
G1 X-19.8 Y7.2 Z2.51 F4800.0 E608.015
G1 X-20.06 Y5.4 Z2.51 F4800.0 E608.083
G1 X-19.37 Y5.4 Z2.51 F4800.0 E608.108
G1 F1200.0
G1 E607.227
G1 F4800.0
M103
G1 X-19.92 Y3.6 Z2.51 F4200.0
G1 F1200.0
G1 E608.108
G1 F4200.0
M101
G1 X-20.16 Y3.6 Z2.51 F4800.0 E608.117
G1 F1200.0
G1 E607.317
G1 F4800.0
M103
G1 X-20.18 Y1.8 Z2.51 F4200.0
G1 F1200.0
G1 E608.117
G1 F4200.0
M101
G1 X-23.64 Y1.8 Z2.51 F4800.0 E608.245
G1 X-23.75 Y0.0 Z2.51 F4800.0 E608.312
G1 X-20.36 Y0.0 Z2.51 F4800.0 E608.437
G1 F1200.0
G1 E607.633
G1 F4800.0
M103
G1 X-20.24 Y-1.8 Z2.51 F4200.0
G1 F1200.0
G1 E608.437
G1 F4200.0
M101
G1 X-23.7 Y-1.8 Z2.51 F4800.0 E608.565
G1 F1200.0
G1 E607.565
G1 F4800.0
M103
G1 X-20.22 Y-3.6 Z2.51 F4200.0
G1 F1200.0
G1 E608.565
G1 F4200.0
M101
G1 X-20.07 Y-3.6 Z2.51 F4800.0 E608.571
G1 F1200.0
G1 E607.77
G1 F4800.0
M103
G1 X-20.12 Y-5.4 Z2.51 F4200.0
G1 F1200.0
G1 E608.571
G1 F4200.0
M101
G1 X-19.56 Y-5.4 Z2.51 F4800.0 E608.592
G1 F1200.0
G1 E607.742
G1 F4800.0
M103
G1 X-19.99 Y-7.2 Z2.51 F4200.0
G1 F1200.0
G1 E608.592
G1 F4200.0
M101
G1 X-19.01 Y-7.2 Z2.51 F4800.0 E608.628
G1 X-19.68 Y-9.0 Z2.51 F4800.0 E608.699
G1 X-18.05 Y-9.0 Z2.51 F4800.0 E608.76
G1 X-19.38 Y-10.8 Z2.51 F4800.0 E608.842
G1 X-16.93 Y-10.8 Z2.51 F4800.0 E608.933
G1 X-19.08 Y-12.6 Z2.51 F4800.0 E609.037
G1 X-15.45 Y-12.6 Z2.51 F4800.0 E609.171
G1 X-17.65 Y-14.4 Z2.51 F4800.0 E609.276
G1 X-13.41 Y-14.4 Z2.51 F4800.0 E609.433
G1 X-15.17 Y-16.2 Z2.51 F4800.0 E609.526
G1 X-10.56 Y-16.2 Z2.51 F4800.0 E609.696
G1 F1200.0
G1 E608.696
G1 F4800.0
M103
G1 X-4.79 Y-5.4 Z2.51 F4200.0
G1 F1200.0
G1 E609.696
G1 F4200.0
M101
G1 X-0.18 Y-5.4 Z2.51 F4800.0 E609.866
G1 F1200.0
G1 E608.866
G1 F4800.0
M103
G1 X-1.95 Y0.0 Z2.51 F4200.0
G1 F1200.0
G1 E609.866
G1 F4200.0
M101
G1 X3.08 Y0.0 Z2.51 F4800.0 E610.052
G1 F1200.0
G1 E609.052
G1 F4800.0
M103
G1 X1.51 Y3.6 Z2.51 F4200.0
G1 F1200.0
G1 E610.052
G1 F4200.0
M101
G1 X-6.48 Y3.6 Z2.51 F4800.0 E610.348
G1 X-3.02 Y0.0 Z2.51 F4800.0 E610.533
G1 X-8.05 Y0.0 Z2.51 F4800.0 E610.719
G1 F1200.0
G1 E609.719
G1 F4800.0
M103
;M108 R80.0
(</supportLayer>)
(<rotation> (-1+1.22464679915e-16j) )
(<nestedRing>)
(<boundaryPerimeter>)
(<boundaryPoint> X-19.649 Y3.102 Z2.511 </boundaryPoint>)
(<boundaryPoint> X-19.985 Y-0.313 Z2.511 </boundaryPoint>)
(<boundaryPoint> X-19.649 Y-3.727 Z2.511 </boundaryPoint>)
(<boundaryPoint> X-18.653 Y-7.01 Z2.511 </boundaryPoint>)
(<boundaryPoint> X-17.036 Y-10.035 Z2.511 </boundaryPoint>)
(<boundaryPoint> X-14.859 Y-12.687 Z2.511 </boundaryPoint>)
(<boundaryPoint> X-12.207 Y-14.864 Z2.511 </boundaryPoint>)
(<boundaryPoint> X-9.182 Y-16.481 Z2.511 </boundaryPoint>)
(<boundaryPoint> X-5.899 Y-17.477 Z2.511 </boundaryPoint>)
(<boundaryPoint> X-2.484 Y-17.813 Z2.511 </boundaryPoint>)
(<boundaryPoint> X0.93 Y-17.477 Z2.511 </boundaryPoint>)
(<boundaryPoint> X4.213 Y-16.481 Z2.511 </boundaryPoint>)
(<boundaryPoint> X7.238 Y-14.864 Z2.511 </boundaryPoint>)
(<boundaryPoint> X9.89 Y-12.687 Z2.511 </boundaryPoint>)
(<boundaryPoint> X12.067 Y-10.035 Z2.511 </boundaryPoint>)
(<boundaryPoint> X13.684 Y-7.01 Z2.511 </boundaryPoint>)
(<boundaryPoint> X14.68 Y-3.727 Z2.511 </boundaryPoint>)
(<boundaryPoint> X15.016 Y-0.313 Z2.511 </boundaryPoint>)
(<boundaryPoint> X14.68 Y3.102 Z2.511 </boundaryPoint>)
(<boundaryPoint> X13.684 Y6.385 Z2.511 </boundaryPoint>)
(<boundaryPoint> X12.067 Y9.41 Z2.511 </boundaryPoint>)
(<boundaryPoint> X9.89 Y12.062 Z2.511 </boundaryPoint>)
(<boundaryPoint> X7.238 Y14.239 Z2.511 </boundaryPoint>)
(<boundaryPoint> X4.213 Y15.856 Z2.511 </boundaryPoint>)
(<boundaryPoint> X0.93 Y16.852 Z2.511 </boundaryPoint>)
(<boundaryPoint> X-2.484 Y17.188 Z2.511 </boundaryPoint>)
(<boundaryPoint> X-5.899 Y16.852 Z2.511 </boundaryPoint>)
(<boundaryPoint> X-9.182 Y15.856 Z2.511 </boundaryPoint>)
(<boundaryPoint> X-12.207 Y14.239 Z2.511 </boundaryPoint>)
(<boundaryPoint> X-14.859 Y12.062 Z2.511 </boundaryPoint>)
(<boundaryPoint> X-17.036 Y9.41 Z2.511 </boundaryPoint>)
(<boundaryPoint> X-18.653 Y6.385 Z2.511 </boundaryPoint>)
(<loop> inner )
G1 X-6.97 Y-5.14 Z2.51 F4200.0
G1 F1200.0
G1 E610.719
G1 F4200.0
M101
G1 X-7.16 Y-4.98 Z2.51 F4800.0 E610.731
G1 X-7.98 Y-3.98 Z2.51 F4800.0 E610.8
G1 X-8.59 Y-2.84 Z2.51 F4800.0 E610.868
G1 X-8.96 Y-1.6 Z2.51 F4800.0 E610.936
G1 X-9.09 Y-0.31 Z2.51 F4800.0 E611.005
G1 X-8.96 Y0.98 Z2.51 F4800.0 E611.073
G1 X-8.59 Y2.22 Z2.51 F4800.0 E611.142
G1 X-7.98 Y3.36 Z2.51 F4800.0 E611.21
G1 X-7.16 Y4.36 Z2.51 F4800.0 E611.278
G1 X-6.15 Y5.18 Z2.51 F4800.0 E611.347
G1 X-5.01 Y5.79 Z2.51 F4800.0 E611.415
G1 X-3.77 Y6.17 Z2.51 F4800.0 E611.484
G1 X-2.48 Y6.29 Z2.51 F4800.0 E611.552
G1 X-1.2 Y6.17 Z2.51 F4800.0 E611.621
G1 X0.04 Y5.79 Z2.51 F4800.0 E611.689
G1 X1.19 Y5.18 Z2.51 F4800.0 E611.757
G1 X2.19 Y4.36 Z2.51 F4800.0 E611.826
G1 X3.01 Y3.36 Z2.51 F4800.0 E611.894
G1 X3.62 Y2.22 Z2.51 F4800.0 E611.962
G1 X3.99 Y0.98 Z2.51 F4800.0 E612.031
G1 X4.12 Y-0.31 Z2.51 F4800.0 E612.099
G1 X3.99 Y-1.6 Z2.51 F4800.0 E612.168
G1 X3.62 Y-2.84 Z2.51 F4800.0 E612.236
G1 X3.01 Y-3.98 Z2.51 F4800.0 E612.305
G1 X2.19 Y-4.98 Z2.51 F4800.0 E612.373
G1 X1.19 Y-5.81 Z2.51 F4800.0 E612.441
G1 X0.04 Y-6.42 Z2.51 F4800.0 E612.51
G1 X-1.2 Y-6.79 Z2.51 F4800.0 E612.578
G1 X-2.48 Y-6.92 Z2.51 F4800.0 E612.647
G1 X-3.77 Y-6.79 Z2.51 F4800.0 E612.715
G1 X-5.01 Y-6.42 Z2.51 F4800.0 E612.783
G1 X-6.15 Y-5.81 Z2.51 F4800.0 E612.852
G1 X-6.97 Y-5.14 Z2.51 F4800.0 E612.908
G1 F1200.0
G1 E611.908
G1 F4800.0
M103
(</loop>)
(<loop> inner )
G1 X-2.29 Y-9.67 Z2.51 F4200.0
G1 F1200.0
G1 E612.908
G1 F4200.0
M101
G1 X-2.22 Y-9.44 Z2.51 F4800.0 E612.92
G1 X-1.81 Y-9.03 Z2.51 F4800.0 E612.951
G1 X-1.25 Y-8.88 Z2.51 F4800.0 E612.982
G1 X-0.69 Y-9.03 Z2.51 F4800.0 E613.012
G1 X-0.28 Y-9.44 Z2.51 F4800.0 E613.043
G1 X-0.13 Y-10.0 Z2.51 F4800.0 E613.074
G1 X-0.28 Y-10.56 Z2.51 F4800.0 E613.105
G1 X-0.69 Y-10.97 Z2.51 F4800.0 E613.135
G1 X-1.25 Y-11.12 Z2.51 F4800.0 E613.166
G1 X-1.81 Y-10.97 Z2.51 F4800.0 E613.197
G1 X-2.22 Y-10.56 Z2.51 F4800.0 E613.228
G1 X-2.37 Y-10.0 Z2.51 F4800.0 E613.258
G1 X-2.29 Y-9.67 Z2.51 F4800.0 E613.277
G1 F1200.0
G1 E612.277
G1 F4800.0
M103
(</loop>)
(<loop> outer )
G1 X-2.02 Y-10.45 Z2.51 F4200.0
G1 X4.21 Y-13.67 Z2.51 F4200.0
G1 F1200.0
G1 E613.277
G1 F4200.0
M101
G1 X4.28 Y-13.44 Z2.51 F4800.0 E613.289
G1 X4.69 Y-13.03 Z2.51 F4800.0 E613.32
G1 X5.25 Y-12.88 Z2.51 F4800.0 E613.351
G1 X5.81 Y-13.03 Z2.51 F4800.0 E613.381
G1 X6.22 Y-13.44 Z2.51 F4800.0 E613.412
G1 X6.37 Y-14.0 Z2.51 F4800.0 E613.443
G1 X6.29 Y-14.32 Z2.51 F4800.0 E613.46
G1 X6.43 Y-14.62 Z2.51 F4800.0 E613.478
G1 X6.9 Y-14.36 Z2.51 F4800.0 E613.506
G1 X9.46 Y-12.26 Z2.51 F4800.0 E613.681
G1 X11.57 Y-9.7 Z2.51 F4800.0 E613.856
G1 X13.13 Y-6.78 Z2.51 F4800.0 E614.031
G1 X14.09 Y-3.61 Z2.51 F4800.0 E614.206
G1 X14.41 Y-0.31 Z2.51 F4800.0 E614.381
G1 X14.09 Y2.98 Z2.51 F4800.0 E614.556
G1 X13.13 Y6.15 Z2.51 F4800.0 E614.731
G1 X11.57 Y9.07 Z2.51 F4800.0 E614.906
G1 X9.46 Y11.64 Z2.51 F4800.0 E615.081
G1 X6.9 Y13.74 Z2.51 F4800.0 E615.256
G1 X3.98 Y15.3 Z2.51 F4800.0 E615.431
G1 X0.81 Y16.26 Z2.51 F4800.0 E615.606
G1 X-2.48 Y16.59 Z2.51 F4800.0 E615.781
G1 X-5.78 Y16.26 Z2.51 F4800.0 E615.956
G1 X-8.95 Y15.3 Z2.51 F4800.0 E616.131
G1 X-11.87 Y13.74 Z2.51 F4800.0 E616.306
G1 X-14.43 Y11.64 Z2.51 F4800.0 E616.481
G1 X-16.54 Y9.07 Z2.51 F4800.0 E616.656
G1 X-18.1 Y6.15 Z2.51 F4800.0 E616.831
G1 X-19.06 Y2.98 Z2.51 F4800.0 E617.006
G1 X-19.38 Y-0.31 Z2.51 F4800.0 E617.181
G1 X-19.06 Y-3.61 Z2.51 F4800.0 E617.356
G1 X-18.1 Y-6.78 Z2.51 F4800.0 E617.531
G1 X-16.54 Y-9.7 Z2.51 F4800.0 E617.706
G1 X-14.43 Y-12.26 Z2.51 F4800.0 E617.881
G1 X-11.87 Y-14.36 Z2.51 F4800.0 E618.056
G1 X-8.95 Y-15.92 Z2.51 F4800.0 E618.231
G1 X-5.78 Y-16.89 Z2.51 F4800.0 E618.406
G1 X-2.48 Y-17.21 Z2.51 F4800.0 E618.581
G1 X0.81 Y-16.89 Z2.51 F4800.0 E618.756
G1 X3.98 Y-15.92 Z2.51 F4800.0 E618.931
G1 X4.67 Y-15.56 Z2.51 F4800.0 E618.972
G1 X4.78 Y-15.0 Z2.51 F4800.0 E619.002
G1 X4.69 Y-14.97 Z2.51 F4800.0 E619.007
G1 X4.28 Y-14.56 Z2.51 F4800.0 E619.038
G1 X4.13 Y-14.0 Z2.51 F4800.0 E619.069
G1 X4.21 Y-13.67 Z2.51 F4800.0 E619.087
G1 F1200.0
G1 E618.087
G1 F4800.0
M103
(</loop>)
(<edge> outer )
;M108 R40.0
G1 X5.22 Y-15.72 Z2.51 F4200.0
G1 F1200.0
G1 E619.087
G1 F4200.0
M101
G1 X5.43 Y-15.6 Z2.51 F2400.0 E619.1
G1 X7.13 Y-14.7 Z2.51 F2400.0 E619.201
G1 X9.75 Y-12.55 Z2.51 F2400.0 E619.38
G1 X11.9 Y-9.92 Z2.51 F2400.0 E619.559
G1 X13.5 Y-6.93 Z2.51 F2400.0 E619.738
M73 P15 (display progress)
G1 X14.48 Y-3.69 Z2.51 F2400.0 E619.918
G1 X14.82 Y-0.31 Z2.51 F2400.0 E620.097
G1 X14.48 Y3.06 Z2.51 F2400.0 E620.276
G1 X13.5 Y6.31 Z2.51 F2400.0 E620.455
G1 X11.9 Y9.3 Z2.51 F2400.0 E620.634
G1 X9.75 Y11.92 Z2.51 F2400.0 E620.813
G1 X7.13 Y14.07 Z2.51 F2400.0 E620.993
G1 X4.14 Y15.67 Z2.51 F2400.0 E621.172
G1 X0.89 Y16.66 Z2.51 F2400.0 E621.351
G1 X-2.48 Y16.99 Z2.51 F2400.0 E621.53
G1 X-5.86 Y16.66 Z2.51 F2400.0 E621.709
G1 X-9.11 Y15.67 Z2.51 F2400.0 E621.888
G1 X-12.1 Y14.07 Z2.51 F2400.0 E622.067
G1 X-14.72 Y11.92 Z2.51 F2400.0 E622.246
G1 X-16.87 Y9.3 Z2.51 F2400.0 E622.426
G1 X-18.47 Y6.31 Z2.51 F2400.0 E622.605
G1 X-19.45 Y3.06 Z2.51 F2400.0 E622.784
G1 X-19.78 Y-0.31 Z2.51 F2400.0 E622.963
G1 X-19.45 Y-3.69 Z2.51 F2400.0 E623.142
G1 X-18.47 Y-6.93 Z2.51 F2400.0 E623.321
G1 X-16.87 Y-9.92 Z2.51 F2400.0 E623.5
G1 X-14.72 Y-12.55 Z2.51 F2400.0 E623.68
G1 X-12.1 Y-14.7 Z2.51 F2400.0 E623.859
G1 X-9.11 Y-16.3 Z2.51 F2400.0 E624.038
G1 X-5.86 Y-17.28 Z2.51 F2400.0 E624.217
G1 X-2.48 Y-17.61 Z2.51 F2400.0 E624.396
G1 X0.89 Y-17.28 Z2.51 F2400.0 E624.575
G1 X4.14 Y-16.3 Z2.51 F2400.0 E624.755
G1 X5.22 Y-15.72 Z2.51 F2400.0 E624.82
G1 F1200.0
G1 E624.721
G1 F2400.0
M103
(</edge>)
(</boundaryPerimeter>)
(<nestedRing>)
(<boundaryPerimeter>)
(<boundaryPoint> X5.25 Y-13.497 Z2.511 </boundaryPoint>)
(<boundaryPoint> X5.502 Y-13.564 Z2.511 </boundaryPoint>)
(<boundaryPoint> X5.686 Y-13.748 Z2.511 </boundaryPoint>)
(<boundaryPoint> X5.753 Y-14.0 Z2.511 </boundaryPoint>)
(<boundaryPoint> X5.686 Y-14.252 Z2.511 </boundaryPoint>)
(<boundaryPoint> X5.502 Y-14.436 Z2.511 </boundaryPoint>)
(<boundaryPoint> X5.25 Y-14.503 Z2.511 </boundaryPoint>)
(<boundaryPoint> X4.998 Y-14.436 Z2.511 </boundaryPoint>)
(<boundaryPoint> X4.814 Y-14.252 Z2.511 </boundaryPoint>)
(<boundaryPoint> X4.747 Y-14.0 Z2.511 </boundaryPoint>)
(<boundaryPoint> X4.814 Y-13.748 Z2.511 </boundaryPoint>)
(<boundaryPoint> X4.998 Y-13.564 Z2.511 </boundaryPoint>)
(<edge> inner )
G1 X5.48 Y-14.65 Z2.51 F4200.0
G1 F1200.0
G1 E624.82
G1 F4200.0
M101
G1 X5.25 Y-14.71 Z2.51 F2400.0 E624.832
G1 X4.89 Y-14.62 Z2.51 F2400.0 E624.852
G1 X4.64 Y-14.36 Z2.51 F2400.0 E624.871
G1 X4.54 Y-14.0 Z2.51 F2400.0 E624.89
G1 X4.64 Y-13.65 Z2.51 F2400.0 E624.91
G1 X4.89 Y-13.39 Z2.51 F2400.0 E624.929
G1 X5.25 Y-13.29 Z2.51 F2400.0 E624.949
G1 X5.61 Y-13.39 Z2.51 F2400.0 E624.968
G1 X5.87 Y-13.65 Z2.51 F2400.0 E624.988
G1 X5.96 Y-14.0 Z2.51 F2400.0 E625.007
G1 X5.87 Y-14.36 Z2.51 F2400.0 E625.026
G1 X5.61 Y-14.62 Z2.51 F2400.0 E625.046
G1 X5.48 Y-14.65 Z2.51 F2400.0 E625.053
G1 F1200.0
G1 E624.053
G1 F2400.0
M103
(</edge>)
(</boundaryPerimeter>)
(</nestedRing>)
(<nestedRing>)
(<boundaryPerimeter>)
(<boundaryPoint> X-0.747 Y-10.0 Z2.511 </boundaryPoint>)
(<boundaryPoint> X-0.814 Y-10.252 Z2.511 </boundaryPoint>)
(<boundaryPoint> X-0.998 Y-10.436 Z2.511 </boundaryPoint>)
(<boundaryPoint> X-1.25 Y-10.503 Z2.511 </boundaryPoint>)
(<boundaryPoint> X-1.502 Y-10.436 Z2.511 </boundaryPoint>)
(<boundaryPoint> X-1.686 Y-10.252 Z2.511 </boundaryPoint>)
(<boundaryPoint> X-1.753 Y-10.0 Z2.511 </boundaryPoint>)
(<boundaryPoint> X-1.686 Y-9.748 Z2.511 </boundaryPoint>)
(<boundaryPoint> X-1.502 Y-9.564 Z2.511 </boundaryPoint>)
(<boundaryPoint> X-1.25 Y-9.497 Z2.511 </boundaryPoint>)
(<boundaryPoint> X-0.998 Y-9.564 Z2.511 </boundaryPoint>)
(<boundaryPoint> X-0.814 Y-9.748 Z2.511 </boundaryPoint>)
(<edge> inner )
G1 X5.38 Y-14.88 Z2.51 F4200.0
G1 X-0.57 Y-10.12 Z2.51 F4200.0
G1 F1200.0
G1 E625.053
G1 F4200.0
M101
G1 X-0.64 Y-10.36 Z2.51 F2400.0 E625.065
G1 X-0.9 Y-10.62 Z2.51 F2400.0 E625.085
G1 X-1.25 Y-10.71 Z2.51 F2400.0 E625.104
G1 X-1.61 Y-10.62 Z2.51 F2400.0 E625.123
G1 X-1.87 Y-10.36 Z2.51 F2400.0 E625.143
G1 X-1.96 Y-10.0 Z2.51 F2400.0 E625.162
G1 X-1.87 Y-9.65 Z2.51 F2400.0 E625.182
G1 X-1.61 Y-9.39 Z2.51 F2400.0 E625.201
G1 X-1.25 Y-9.29 Z2.51 F2400.0 E625.221
G1 X-0.9 Y-9.39 Z2.51 F2400.0 E625.24
G1 X-0.64 Y-9.65 Z2.51 F2400.0 E625.259
G1 X-0.54 Y-10.0 Z2.51 F2400.0 E625.279
G1 X-0.57 Y-10.12 Z2.51 F2400.0 E625.286
G1 F1200.0
G1 E624.286
G1 F2400.0
M103
(</edge>)
(</boundaryPerimeter>)
(</nestedRing>)
(<nestedRing>)
(<boundaryPerimeter>)
(<boundaryPoint> X3.403 Y0.859 Z2.511 </boundaryPoint>)
(<boundaryPoint> X3.519 Y-0.313 Z2.511 </boundaryPoint>)
(<boundaryPoint> X3.403 Y-1.484 Z2.511 </boundaryPoint>)
(<boundaryPoint> X3.062 Y-2.61 Z2.511 </boundaryPoint>)
(<boundaryPoint> X2.507 Y-3.648 Z2.511 </boundaryPoint>)
(<boundaryPoint> X1.76 Y-4.557 Z2.511 </boundaryPoint>)
(<boundaryPoint> X0.851 Y-5.304 Z2.511 </boundaryPoint>)
(<boundaryPoint> X-0.187 Y-5.859 Z2.511 </boundaryPoint>)
(<boundaryPoint> X-1.313 Y-6.2 Z2.511 </boundaryPoint>)
(<boundaryPoint> X-2.484 Y-6.316 Z2.511 </boundaryPoint>)
(<boundaryPoint> X-3.656 Y-6.2 Z2.511 </boundaryPoint>)
(<boundaryPoint> X-4.782 Y-5.859 Z2.511 </boundaryPoint>)
(<boundaryPoint> X-5.819 Y-5.304 Z2.511 </boundaryPoint>)
(<boundaryPoint> X-6.729 Y-4.557 Z2.511 </boundaryPoint>)
(<boundaryPoint> X-7.476 Y-3.648 Z2.511 </boundaryPoint>)
(<boundaryPoint> X-8.03 Y-2.61 Z2.511 </boundaryPoint>)
(<boundaryPoint> X-8.372 Y-1.484 Z2.511 </boundaryPoint>)
(<boundaryPoint> X-8.487 Y-0.313 Z2.511 </boundaryPoint>)
(<boundaryPoint> X-8.372 Y0.859 Z2.511 </boundaryPoint>)
(<boundaryPoint> X-8.03 Y1.985 Z2.511 </boundaryPoint>)
(<boundaryPoint> X-7.476 Y3.023 Z2.511 </boundaryPoint>)
(<boundaryPoint> X-6.729 Y3.932 Z2.511 </boundaryPoint>)
(<boundaryPoint> X-5.819 Y4.679 Z2.511 </boundaryPoint>)
(<boundaryPoint> X-4.782 Y5.234 Z2.511 </boundaryPoint>)
(<boundaryPoint> X-3.656 Y5.575 Z2.511 </boundaryPoint>)
(<boundaryPoint> X-2.484 Y5.691 Z2.511 </boundaryPoint>)
(<boundaryPoint> X-1.313 Y5.575 Z2.511 </boundaryPoint>)
(<boundaryPoint> X-0.187 Y5.234 Z2.511 </boundaryPoint>)
(<boundaryPoint> X0.851 Y4.679 Z2.511 </boundaryPoint>)
(<boundaryPoint> X1.76 Y3.932 Z2.511 </boundaryPoint>)
(<boundaryPoint> X2.507 Y3.023 Z2.511 </boundaryPoint>)
(<boundaryPoint> X3.062 Y1.985 Z2.511 </boundaryPoint>)
(<edge> inner )
G1 X-1.05 Y-6.33 Z2.51 F4200.0
G1 F1200.0
G1 E625.286
G1 F4200.0
M101
G1 X-1.27 Y-6.4 Z2.51 F2400.0 E625.298
G1 X-2.48 Y-6.52 Z2.51 F2400.0 E625.362
G1 X-3.7 Y-6.4 Z2.51 F2400.0 E625.427
G1 X-4.86 Y-6.05 Z2.51 F2400.0 E625.491
G1 X-5.93 Y-5.47 Z2.51 F2400.0 E625.555
G1 X-6.87 Y-4.7 Z2.51 F2400.0 E625.619
G1 X-7.64 Y-3.76 Z2.51 F2400.0 E625.684
G1 X-8.22 Y-2.69 Z2.51 F2400.0 E625.748
G1 X-8.57 Y-1.52 Z2.51 F2400.0 E625.812
G1 X-8.69 Y-0.31 Z2.51 F2400.0 E625.876
G1 X-8.57 Y0.9 Z2.51 F2400.0 E625.941
G1 X-8.22 Y2.06 Z2.51 F2400.0 E626.005
G1 X-7.64 Y3.14 Z2.51 F2400.0 E626.069
G1 X-6.87 Y4.07 Z2.51 F2400.0 E626.133
G1 X-5.93 Y4.85 Z2.51 F2400.0 E626.198
G1 X-4.86 Y5.42 Z2.51 F2400.0 E626.262
G1 X-3.7 Y5.77 Z2.51 F2400.0 E626.326
G1 X-2.48 Y5.89 Z2.51 F2400.0 E626.39
G1 X-1.27 Y5.77 Z2.51 F2400.0 E626.455
G1 X-0.11 Y5.42 Z2.51 F2400.0 E626.519
G1 X0.96 Y4.85 Z2.51 F2400.0 E626.583
G1 X1.9 Y4.07 Z2.51 F2400.0 E626.647
G1 X2.67 Y3.14 Z2.51 F2400.0 E626.712
G1 X3.25 Y2.06 Z2.51 F2400.0 E626.776
G1 X3.6 Y0.9 Z2.51 F2400.0 E626.84
G1 X3.72 Y-0.31 Z2.51 F2400.0 E626.904
G1 X3.6 Y-1.52 Z2.51 F2400.0 E626.969
G1 X3.25 Y-2.69 Z2.51 F2400.0 E627.033
G1 X2.67 Y-3.76 Z2.51 F2400.0 E627.097
G1 X1.9 Y-4.7 Z2.51 F2400.0 E627.161
G1 X0.96 Y-5.47 Z2.51 F2400.0 E627.226
G1 X-0.11 Y-6.05 Z2.51 F2400.0 E627.29
G1 X-1.05 Y-6.33 Z2.51 F2400.0 E627.341
G1 F1200.0
G1 E626.341
G1 F2400.0
M103
(</edge>)
(</boundaryPerimeter>)
(</nestedRing>)
(<infill>)
(<infillBoundary>)
(<infillPoint> X-19.058 Y2.984 Z0.945 </infillPoint>)
(<infillPoint> X-19.382 Y-0.313 Z0.945 </infillPoint>)
(<infillPoint> X-19.058 Y-3.609 Z0.945 </infillPoint>)
(<infillPoint> X-18.096 Y-6.779 Z0.945 </infillPoint>)
(<infillPoint> X-16.535 Y-9.7 Z0.945 </infillPoint>)
(<infillPoint> X-14.433 Y-12.261 Z0.945 </infillPoint>)
(<infillPoint> X-11.872 Y-14.363 Z0.945 </infillPoint>)
(<infillPoint> X-8.951 Y-15.924 Z0.945 </infillPoint>)
(<infillPoint> X-5.781 Y-16.886 Z0.945 </infillPoint>)
(<infillPoint> X-2.484 Y-17.21 Z0.945 </infillPoint>)
(<infillPoint> X0.812 Y-16.886 Z0.945 </infillPoint>)
(<infillPoint> X3.982 Y-15.924 Z0.945 </infillPoint>)
(<infillPoint> X4.67 Y-15.556 Z0.945 </infillPoint>)
(<infillPoint> X4.783 Y-15.0 Z0.945 </infillPoint>)
(<infillPoint> X4.688 Y-14.974 Z0.945 </infillPoint>)
(<infillPoint> X4.276 Y-14.562 Z0.945 </infillPoint>)
(<infillPoint> X4.126 Y-14.0 Z0.945 </infillPoint>)
(<infillPoint> X4.276 Y-13.438 Z0.945 </infillPoint>)
(<infillPoint> X4.688 Y-13.026 Z0.945 </infillPoint>)
(<infillPoint> X5.25 Y-12.876 Z0.945 </infillPoint>)
(<infillPoint> X5.812 Y-13.026 Z0.945 </infillPoint>)
(<infillPoint> X6.224 Y-13.438 Z0.945 </infillPoint>)
(<infillPoint> X6.374 Y-14.0 Z0.945 </infillPoint>)
(<infillPoint> X6.289 Y-14.32 Z0.945 </infillPoint>)
(<infillPoint> X6.425 Y-14.618 Z0.945 </infillPoint>)
(<infillPoint> X6.903 Y-14.363 Z0.945 </infillPoint>)
(<infillPoint> X9.464 Y-12.261 Z0.945 </infillPoint>)
(<infillPoint> X11.566 Y-9.7 Z0.945 </infillPoint>)
(<infillPoint> X13.127 Y-6.779 Z0.945 </infillPoint>)
(<infillPoint> X14.089 Y-3.609 Z0.945 </infillPoint>)
(<infillPoint> X14.413 Y-0.313 Z0.945 </infillPoint>)
(<infillPoint> X14.089 Y2.984 Z0.945 </infillPoint>)
(<infillPoint> X13.127 Y6.154 Z0.945 </infillPoint>)
(<infillPoint> X11.566 Y9.075 Z0.945 </infillPoint>)
(<infillPoint> X9.464 Y11.636 Z0.945 </infillPoint>)
(<infillPoint> X6.903 Y13.738 Z0.945 </infillPoint>)
(<infillPoint> X3.982 Y15.299 Z0.945 </infillPoint>)
(<infillPoint> X0.812 Y16.261 Z0.945 </infillPoint>)
(<infillPoint> X-2.484 Y16.585 Z0.945 </infillPoint>)
(<infillPoint> X-5.781 Y16.261 Z0.945 </infillPoint>)
(<infillPoint> X-8.951 Y15.299 Z0.945 </infillPoint>)
(<infillPoint> X-11.872 Y13.738 Z0.945 </infillPoint>)
(<infillPoint> X-14.433 Y11.636 Z0.945 </infillPoint>)
(<infillPoint> X-16.535 Y9.075 Z0.945 </infillPoint>)
(<infillPoint> X-18.096 Y6.154 Z0.945 </infillPoint>)
(</infillBoundary>)
(<infillBoundary>)
(<infillPoint> X3.994 Y0.977 Z0.945 </infillPoint>)
(<infillPoint> X4.122 Y-0.313 Z0.945 </infillPoint>)
(<infillPoint> X3.994 Y-1.602 Z0.945 </infillPoint>)
(<infillPoint> X3.619 Y-2.841 Z0.945 </infillPoint>)
(<infillPoint> X3.008 Y-3.983 Z0.945 </infillPoint>)
(<infillPoint> X2.186 Y-4.983 Z0.945 </infillPoint>)
(<infillPoint> X1.186 Y-5.805 Z0.945 </infillPoint>)
(<infillPoint> X0.044 Y-6.416 Z0.945 </infillPoint>)
(<infillPoint> X-1.195 Y-6.791 Z0.945 </infillPoint>)
(<infillPoint> X-2.484 Y-6.919 Z0.945 </infillPoint>)
(<infillPoint> X-3.774 Y-6.791 Z0.945 </infillPoint>)
(<infillPoint> X-5.013 Y-6.416 Z0.945 </infillPoint>)
(<infillPoint> X-6.154 Y-5.805 Z0.945 </infillPoint>)
(<infillPoint> X-7.155 Y-4.983 Z0.945 </infillPoint>)
(<infillPoint> X-7.977 Y-3.983 Z0.945 </infillPoint>)
(<infillPoint> X-8.587 Y-2.841 Z0.945 </infillPoint>)
(<infillPoint> X-8.963 Y-1.602 Z0.945 </infillPoint>)
(<infillPoint> X-9.09 Y-0.313 Z0.945 </infillPoint>)
(<infillPoint> X-8.963 Y0.977 Z0.945 </infillPoint>)
(<infillPoint> X-8.587 Y2.216 Z0.945 </infillPoint>)
(<infillPoint> X-7.977 Y3.358 Z0.945 </infillPoint>)
(<infillPoint> X-7.155 Y4.358 Z0.945 </infillPoint>)
(<infillPoint> X-6.154 Y5.18 Z0.945 </infillPoint>)
(<infillPoint> X-5.013 Y5.791 Z0.945 </infillPoint>)
(<infillPoint> X-3.774 Y6.166 Z0.945 </infillPoint>)
(<infillPoint> X-2.484 Y6.294 Z0.945 </infillPoint>)
(<infillPoint> X-1.195 Y6.166 Z0.945 </infillPoint>)
(<infillPoint> X0.044 Y5.791 Z0.945 </infillPoint>)
(<infillPoint> X1.186 Y5.18 Z0.945 </infillPoint>)
(<infillPoint> X2.186 Y4.358 Z0.945 </infillPoint>)
(<infillPoint> X3.008 Y3.358 Z0.945 </infillPoint>)
(<infillPoint> X3.619 Y2.216 Z0.945 </infillPoint>)
(</infillBoundary>)
(<infillBoundary>)
(<infillPoint> X-0.126 Y-10.0 Z0.945 </infillPoint>)
(<infillPoint> X-0.276 Y-10.562 Z0.945 </infillPoint>)
(<infillPoint> X-0.688 Y-10.974 Z0.945 </infillPoint>)
(<infillPoint> X-1.25 Y-11.124 Z0.945 </infillPoint>)
(<infillPoint> X-1.812 Y-10.974 Z0.945 </infillPoint>)
(<infillPoint> X-2.224 Y-10.562 Z0.945 </infillPoint>)
(<infillPoint> X-2.374 Y-10.0 Z0.945 </infillPoint>)
(<infillPoint> X-2.224 Y-9.438 Z0.945 </infillPoint>)
(<infillPoint> X-1.812 Y-9.026 Z0.945 </infillPoint>)
(<infillPoint> X-1.25 Y-8.876 Z0.945 </infillPoint>)
(<infillPoint> X-0.688 Y-9.026 Z0.945 </infillPoint>)
(<infillPoint> X-0.276 Y-9.438 Z0.945 </infillPoint>)
(</infillBoundary>)
;M108 R80.0
G1 X14.1 Y-0.0 Z2.51 F4200.0
G1 F1200.0
G1 E627.341
G1 F4200.0
M101
G1 X4.37 Y-0.0 Z2.51 F4800.0 E627.855
G1 X4.39 Y-0.4 Z2.51 F4800.0 E627.877
G1 X14.12 Y-0.4 Z2.51 F4800.0 E628.39
G1 X14.08 Y-0.8 Z2.51 F4800.0 E628.412
G1 X4.36 Y-0.8 Z2.51 F4800.0 E628.926
G1 X4.32 Y-1.2 Z2.51 F4800.0 E628.947
G1 X14.04 Y-1.2 Z2.51 F4800.0 E629.461
G1 X14.01 Y-1.6 Z2.51 F4800.0 E629.482
G1 X4.28 Y-1.6 Z2.51 F4800.0 E629.996
G1 X4.17 Y-2.0 Z2.51 F4800.0 E630.018
G1 X13.97 Y-2.0 Z2.51 F4800.0 E630.536
G1 X13.93 Y-2.4 Z2.51 F4800.0 E630.557
G1 X4.05 Y-2.4 Z2.51 F4800.0 E631.079
G1 X3.92 Y-2.8 Z2.51 F4800.0 E631.101
G1 X13.89 Y-2.8 Z2.51 F4800.0 E631.627
G1 X13.85 Y-3.2 Z2.51 F4800.0 E631.648
G1 X3.74 Y-3.2 Z2.51 F4800.0 E632.182
G1 X3.53 Y-3.6 Z2.51 F4800.0 E632.206
G1 X13.8 Y-3.6 Z2.51 F4800.0 E632.748
G1 X13.68 Y-4.0 Z2.51 F4800.0 E632.77
G1 X3.32 Y-4.0 Z2.51 F4800.0 E633.318
G1 X3.03 Y-4.4 Z2.51 F4800.0 E633.344
G1 X13.56 Y-4.4 Z2.51 F4800.0 E633.9
G1 X13.44 Y-4.8 Z2.51 F4800.0 E633.922
G1 X2.7 Y-4.8 Z2.51 F4800.0 E634.489
G1 X2.36 Y-5.2 Z2.51 F4800.0 E634.517
G1 X13.31 Y-5.2 Z2.51 F4800.0 E635.095
G1 X13.19 Y-5.6 Z2.51 F4800.0 E635.117
G1 X1.88 Y-5.6 Z2.51 F4800.0 E635.715
G1 X1.39 Y-6.0 Z2.51 F4800.0 E635.748
G1 X13.07 Y-6.0 Z2.51 F4800.0 E636.365
G1 X12.95 Y-6.4 Z2.51 F4800.0 E636.387
G1 X0.67 Y-6.4 Z2.51 F4800.0 E637.036
G1 X-0.26 Y-6.8 Z2.51 F4800.0 E637.089
G1 X12.8 Y-6.8 Z2.51 F4800.0 E637.779
G1 X12.59 Y-7.2 Z2.51 F4800.0 E637.803
G1 X-17.55 Y-7.2 Z2.51 F4800.0 E639.395
G1 X-17.77 Y-6.8 Z2.51 F4800.0 E639.419
G1 X-4.71 Y-6.8 Z2.51 F4800.0 E640.109
G1 F1200.0
G1 E640.101
G1 F4800.0
M103
G1 X-5.64 Y-6.4 Z2.51 F4200.0
G1 F1200.0
G1 E640.109
G1 F4200.0
M101
G1 X-17.92 Y-6.4 Z2.51 F4800.0 E640.758
G1 X-18.04 Y-6.0 Z2.51 F4800.0 E640.78
G1 X-6.36 Y-6.0 Z2.51 F4800.0 E641.397
G1 X-6.85 Y-5.6 Z2.51 F4800.0 E641.43
G1 X-18.16 Y-5.6 Z2.51 F4800.0 E642.028
G1 X-18.28 Y-5.2 Z2.51 F4800.0 E642.05
G1 X-7.33 Y-5.2 Z2.51 F4800.0 E642.628
G1 X-7.67 Y-4.8 Z2.51 F4800.0 E642.656
G1 X-18.4 Y-4.8 Z2.51 F4800.0 E643.223
G1 X-18.52 Y-4.4 Z2.51 F4800.0 E643.245
G1 X-8.0 Y-4.4 Z2.51 F4800.0 E643.801
G1 X-8.29 Y-4.0 Z2.51 F4800.0 E643.827
G1 X-18.65 Y-4.0 Z2.51 F4800.0 E644.375
G1 X-18.77 Y-3.6 Z2.51 F4800.0 E644.397
G1 X-8.5 Y-3.6 Z2.51 F4800.0 E644.939
G1 X-8.71 Y-3.2 Z2.51 F4800.0 E644.963
G1 X-18.82 Y-3.2 Z2.51 F4800.0 E645.497
G1 X-18.86 Y-2.8 Z2.51 F4800.0 E645.518
G1 X-8.89 Y-2.8 Z2.51 F4800.0 E646.044
G1 X-9.01 Y-2.4 Z2.51 F4800.0 E646.067
G1 X-18.9 Y-2.4 Z2.51 F4800.0 E646.589
G1 X-18.93 Y-2.0 Z2.51 F4800.0 E646.61
G1 X-9.14 Y-2.0 Z2.51 F4800.0 E647.127
G1 X-9.24 Y-1.6 Z2.51 F4800.0 E647.149
G1 X-18.97 Y-1.6 Z2.51 F4800.0 E647.663
G1 X-19.01 Y-1.2 Z2.51 F4800.0 E647.685
G1 X-9.28 Y-1.2 Z2.51 F4800.0 E648.198
G1 X-9.32 Y-0.8 Z2.51 F4800.0 E648.22
G1 X-19.05 Y-0.8 Z2.51 F4800.0 E648.734
G1 X-19.09 Y-0.4 Z2.51 F4800.0 E648.755
G1 X-9.36 Y-0.4 Z2.51 F4800.0 E649.269
G1 X-9.34 Y0.0 Z2.51 F4800.0 E649.29
G1 X-19.07 Y0.0 Z2.51 F4800.0 E649.804
G1 X-19.03 Y0.4 Z2.51 F4800.0 E649.825
G1 X-9.3 Y0.4 Z2.51 F4800.0 E650.339
G1 X-9.26 Y0.8 Z2.51 F4800.0 E650.36
G1 X-18.99 Y0.8 Z2.51 F4800.0 E650.874
G1 X-18.95 Y1.2 Z2.51 F4800.0 E650.896
G1 X-9.19 Y1.2 Z2.51 F4800.0 E651.411
G1 X-9.07 Y1.6 Z2.51 F4800.0 E651.433
G1 X-18.91 Y1.6 Z2.51 F4800.0 E651.954
G1 X-18.87 Y2.0 Z2.51 F4800.0 E651.975
G1 X-8.95 Y2.0 Z2.51 F4800.0 E652.499
G1 X-8.81 Y2.4 Z2.51 F4800.0 E652.522
G1 X-18.83 Y2.4 Z2.51 F4800.0 E653.051
G1 X-18.79 Y2.8 Z2.51 F4800.0 E653.073
G1 X-8.59 Y2.8 Z2.51 F4800.0 E653.611
G1 X-8.38 Y3.2 Z2.51 F4800.0 E653.635
G1 X-18.7 Y3.2 Z2.51 F4800.0 E654.181
G1 X-18.58 Y3.6 Z2.51 F4800.0 E654.203
M73 P16 (display progress)
G1 X-8.14 Y3.6 Z2.51 F4800.0 E654.754
G1 X-7.81 Y4.0 Z2.51 F4800.0 E654.781
G1 X-18.46 Y4.0 Z2.51 F4800.0 E655.344
G1 X-18.34 Y4.4 Z2.51 F4800.0 E655.366
G1 X-7.48 Y4.4 Z2.51 F4800.0 E655.939
G1 X-7.06 Y4.8 Z2.51 F4800.0 E655.97
G1 X-18.21 Y4.8 Z2.51 F4800.0 E656.559
G1 X-18.09 Y5.2 Z2.51 F4800.0 E656.581
G1 X-6.57 Y5.2 Z2.51 F4800.0 E657.19
G1 X-5.96 Y5.6 Z2.51 F4800.0 E657.228
G1 X-17.97 Y5.6 Z2.51 F4800.0 E657.863
G1 X-17.85 Y6.0 Z2.51 F4800.0 E657.885
G1 X-5.22 Y6.0 Z2.51 F4800.0 E658.552
G1 X-3.97 Y6.4 Z2.51 F4800.0 E658.621
G1 X-17.65 Y6.4 Z2.51 F4800.0 E659.344
G1 X-17.43 Y6.8 Z2.51 F4800.0 E659.368
G1 X12.46 Y6.8 Z2.51 F4800.0 E660.947
G1 X12.25 Y7.2 Z2.51 F4800.0 E660.971
G1 X-17.22 Y7.2 Z2.51 F4800.0 E662.528
G1 X-17.01 Y7.6 Z2.51 F4800.0 E662.552
G1 X12.04 Y7.6 Z2.51 F4800.0 E664.086
G1 X11.82 Y8.0 Z2.51 F4800.0 E664.11
G1 X-16.79 Y8.0 Z2.51 F4800.0 E665.622
G1 X-16.58 Y8.4 Z2.51 F4800.0 E665.646
G1 X11.61 Y8.4 Z2.51 F4800.0 E667.135
G1 X11.4 Y8.8 Z2.51 F4800.0 E667.159
G1 X-16.36 Y8.8 Z2.51 F4800.0 E668.625
G1 X-16.07 Y9.2 Z2.51 F4800.0 E668.651
G1 X11.1 Y9.2 Z2.51 F4800.0 E670.087
G1 X10.77 Y9.6 Z2.51 F4800.0 E670.114
G1 X-15.74 Y9.6 Z2.51 F4800.0 E671.514
G1 X-15.41 Y10.0 Z2.51 F4800.0 E671.542
G1 X10.44 Y10.0 Z2.51 F4800.0 E672.908
G1 X10.12 Y10.4 Z2.51 F4800.0 E672.935
G1 X-15.09 Y10.4 Z2.51 F4800.0 E674.266
G1 X-14.76 Y10.8 Z2.51 F4800.0 E674.294
G1 X9.79 Y10.8 Z2.51 F4800.0 E675.59
G1 X9.46 Y11.2 Z2.51 F4800.0 E675.617
G1 X-14.43 Y11.2 Z2.51 F4800.0 E676.879
G1 X-14.04 Y11.6 Z2.51 F4800.0 E676.909
G1 X9.07 Y11.6 Z2.51 F4800.0 E678.129
G1 X8.58 Y12.0 Z2.51 F4800.0 E678.163
G1 X-13.55 Y12.0 Z2.51 F4800.0 E679.331
G1 X-13.06 Y12.4 Z2.51 F4800.0 E679.365
G1 X8.09 Y12.4 Z2.51 F4800.0 E680.482
G1 X7.6 Y12.8 Z2.51 F4800.0 E680.515
G1 X-12.57 Y12.8 Z2.51 F4800.0 E681.581
G1 X-12.09 Y13.2 Z2.51 F4800.0 E681.614
G1 X7.12 Y13.2 Z2.51 F4800.0 E682.629
G1 X6.57 Y13.6 Z2.51 F4800.0 E682.665
G1 X-11.54 Y13.6 Z2.51 F4800.0 E683.621
G1 F1200.0
G1 E683.621
G1 F4800.0
M103
G1 X-10.79 Y14.0 Z2.51 F4200.0
G1 F1200.0
G1 E683.621
G1 F4200.0
M101
G1 X5.82 Y14.0 Z2.51 F4800.0 E684.498
G1 F1200.0
G1 E684.498
G1 F4800.0
M103
G1 X5.07 Y14.4 Z2.51 F4200.0
G1 F1200.0
G1 E684.498
G1 F4200.0
M101
G1 X-10.04 Y14.4 Z2.51 F4800.0 E685.296
G1 F1200.0
G1 E685.296
G1 F4800.0
M103
G1 X-9.29 Y14.8 Z2.51 F4200.0
G1 F1200.0
G1 E685.296
G1 F4200.0
M101
G1 X4.32 Y14.8 Z2.51 F4800.0 E686.015
G1 F1200.0
G1 E685.959
G1 F4800.0
M103
G1 X3.34 Y15.2 Z2.51 F4200.0
G1 F1200.0
G1 E686.015
G1 F4200.0
M101
G1 X-8.31 Y15.2 Z2.51 F4800.0 E686.631
G1 F1200.0
G1 E686.254
G1 F4800.0
M103
G1 X-7.0 Y15.6 Z2.51 F4200.0
G1 F1200.0
G1 E686.631
G1 F4200.0
M101
G1 X2.03 Y15.6 Z2.51 F4800.0 E687.108
G1 F1200.0
G1 E686.629
G1 F4800.0
M103
G1 X0.6 Y16.0 Z2.51 F4200.0
G1 F1200.0
G1 E687.108
G1 F4200.0
M101
G1 X-5.57 Y16.0 Z2.51 F4800.0 E687.434
G1 F1200.0
G1 E686.434
G1 F4800.0
M103
G1 X-1.0 Y6.4 Z2.51 F4200.0
G1 F1200.0
G1 E687.434
G1 F4200.0
M101
G1 X12.68 Y6.4 Z2.51 F4800.0 E688.156
G1 X12.88 Y6.0 Z2.51 F4800.0 E688.18
G1 X0.25 Y6.0 Z2.51 F4800.0 E688.848
G1 F1200.0
G1 E688.848
G1 F4800.0
M103
G1 X1.0 Y5.6 Z2.51 F4200.0
G1 F1200.0
G1 E688.848
G1 F4200.0
M101
G1 X13.0 Y5.6 Z2.51 F4800.0 E689.482
G1 X13.12 Y5.2 Z2.51 F4800.0 E689.504
G1 X1.6 Y5.2 Z2.51 F4800.0 E690.113
G1 X2.09 Y4.8 Z2.51 F4800.0 E690.146
G1 X13.25 Y4.8 Z2.51 F4800.0 E690.735
G1 X13.37 Y4.4 Z2.51 F4800.0 E690.757
G1 X2.51 Y4.4 Z2.51 F4800.0 E691.33
G1 X2.84 Y4.0 Z2.51 F4800.0 E691.358
G1 X13.49 Y4.0 Z2.51 F4800.0 E691.92
G1 X13.61 Y3.6 Z2.51 F4800.0 E691.942
G1 X3.17 Y3.6 Z2.51 F4800.0 E692.494
G1 X3.41 Y3.2 Z2.51 F4800.0 E692.518
G1 X13.73 Y3.2 Z2.51 F4800.0 E693.063
G1 X13.83 Y2.8 Z2.51 F4800.0 E693.085
G1 X3.62 Y2.8 Z2.51 F4800.0 E693.624
G1 X3.84 Y2.4 Z2.51 F4800.0 E693.648
G1 X13.87 Y2.4 Z2.51 F4800.0 E694.178
G1 X13.9 Y2.0 Z2.51 F4800.0 E694.199
G1 X3.98 Y2.0 Z2.51 F4800.0 E694.723
G1 X4.1 Y1.6 Z2.51 F4800.0 E694.745
G1 X13.94 Y1.6 Z2.51 F4800.0 E695.265
G1 X13.98 Y1.2 Z2.51 F4800.0 E695.287
G1 X4.22 Y1.2 Z2.51 F4800.0 E695.802
G1 X4.29 Y0.8 Z2.51 F4800.0 E695.824
G1 X14.02 Y0.8 Z2.51 F4800.0 E696.338
G1 X14.06 Y0.4 Z2.51 F4800.0 E696.359
G1 X4.33 Y0.4 Z2.51 F4800.0 E696.873
G1 F1200.0
G1 E695.873
G1 F4800.0
M103
G1 X3.43 Y-2.76 Z2.51 F4200.0
G1 X-1.7 Y-9.23 Z2.51 F4200.0
G1 X-1.98 Y-11.2 Z2.51 F4200.0
G1 F1200.0
G1 E696.873
G1 F4200.0
M101
G1 X-14.94 Y-11.2 Z2.51 F4800.0 E697.558
G1 X-15.27 Y-10.8 Z2.51 F4800.0 E697.585
G1 X-2.38 Y-10.8 Z2.51 F4800.0 E698.266
G1 X-2.56 Y-10.4 Z2.51 F4800.0 E698.289
G1 X-15.6 Y-10.4 Z2.51 F4800.0 E698.977
G1 X-15.93 Y-10.0 Z2.51 F4800.0 E699.005
G1 X-2.66 Y-10.0 Z2.51 F4800.0 E699.705
G1 X-2.56 Y-9.6 Z2.51 F4800.0 E699.727
G1 X-16.26 Y-9.6 Z2.51 F4800.0 E700.451
G1 X-16.49 Y-9.2 Z2.51 F4800.0 E700.475
G1 X-2.38 Y-9.2 Z2.51 F4800.0 E701.22
G1 X-1.98 Y-8.8 Z2.51 F4800.0 E701.25
G1 X-16.7 Y-8.8 Z2.51 F4800.0 E702.027
G1 X-16.91 Y-8.4 Z2.51 F4800.0 E702.051
G1 X11.94 Y-8.4 Z2.51 F4800.0 E703.576
G1 X11.73 Y-8.8 Z2.51 F4800.0 E703.6
G1 X-0.52 Y-8.8 Z2.51 F4800.0 E704.246
G1 X-0.12 Y-9.2 Z2.51 F4800.0 E704.276
G1 X11.52 Y-9.2 Z2.51 F4800.0 E704.891
G1 X11.29 Y-9.6 Z2.51 F4800.0 E704.915
G1 X0.06 Y-9.6 Z2.51 F4800.0 E705.508
G1 X0.16 Y-10.0 Z2.51 F4800.0 E705.53
G1 X10.96 Y-10.0 Z2.51 F4800.0 E706.1
G1 X10.63 Y-10.4 Z2.51 F4800.0 E706.128
G1 X0.06 Y-10.4 Z2.51 F4800.0 E706.686
G1 X-0.12 Y-10.8 Z2.51 F4800.0 E706.709
G1 X10.3 Y-10.8 Z2.51 F4800.0 E707.259
G1 X9.97 Y-11.2 Z2.51 F4800.0 E707.287
G1 X-0.52 Y-11.2 Z2.51 F4800.0 E707.841
G1 F1200.0
G1 E706.841
G1 F4800.0
M103
G1 X4.12 Y-13.2 Z2.51 F4200.0
G1 F1200.0
G1 E707.841
G1 F4200.0
M101
G1 X-12.85 Y-13.2 Z2.51 F4800.0 E708.737
G1 X-13.33 Y-12.8 Z2.51 F4800.0 E708.77
G1 X4.52 Y-12.8 Z2.51 F4800.0 E709.713
G1 X3.94 Y-13.6 Z2.51 F4800.0 E709.765
G1 X-12.36 Y-13.6 Z2.51 F4800.0 E710.626
G1 X-11.87 Y-14.0 Z2.51 F4800.0 E710.66
G1 X3.84 Y-14.0 Z2.51 F4800.0 E711.49
G1 X3.94 Y-14.4 Z2.51 F4800.0 E711.511
G1 X-11.21 Y-14.4 Z2.51 F4800.0 E712.312
G1 F1200.0
G1 E712.312
G1 F4800.0
M103
G1 X-10.46 Y-14.8 Z2.51 F4200.0
G1 F1200.0
G1 E712.312
G1 F4200.0
M101
G1 X4.12 Y-14.8 Z2.51 F4800.0 E713.082
G1 X4.43 Y-15.2 Z2.51 F4800.0 E713.109
G1 X-9.71 Y-15.2 Z2.51 F4800.0 E713.856
G1 F1200.0
G1 E713.856
G1 F4800.0
M103
G1 X-8.96 Y-15.6 Z2.51 F4200.0
G1 F1200.0
G1 E713.856
G1 F4200.0
M101
G1 X3.99 Y-15.6 Z2.51 F4800.0 E714.541
G1 F1200.0
G1 E714.25
G1 F4800.0
M103
G1 X2.77 Y-16.0 Z2.51 F4200.0
G1 F1200.0
G1 E714.541
G1 F4200.0
M101
G1 X-7.74 Y-16.0 Z2.51 F4800.0 E715.095
G1 F1200.0
G1 E714.718
G1 F4800.0
M103
G1 X-6.42 Y-16.4 Z2.51 F4200.0
G1 F1200.0
G1 E715.095
G1 F4200.0
M101
G1 X1.45 Y-16.4 Z2.51 F4800.0 E715.511
G1 F1200.0
G1 E714.511
G1 F4800.0
M103
G1 X-1.18 Y-16.8 Z2.51 F4200.0
G1 F1200.0
G1 E715.511
G1 F4200.0
M101
G1 X-3.79 Y-16.8 Z2.51 F4800.0 E715.649
G1 F1200.0
G1 E714.649
G1 F4800.0
M103
G1 X5.98 Y-12.8 Z2.51 F4200.0
G1 F1200.0
G1 E715.649
G1 F4200.0
M101
G1 X8.37 Y-12.8 Z2.51 F4800.0 E715.775
G1 X8.85 Y-12.4 Z2.51 F4800.0 E715.808
G1 X-13.82 Y-12.4 Z2.51 F4800.0 E717.006
G1 X-14.28 Y-12.0 Z2.51 F4800.0 E717.038
G1 X9.32 Y-12.0 Z2.51 F4800.0 E718.285
G1 X9.64 Y-11.6 Z2.51 F4800.0 E718.312
G1 X-14.61 Y-11.6 Z2.51 F4800.0 E719.594
G1 F1200.0
G1 E718.594
G1 F4800.0
M103
G1 X-17.13 Y-8.0 Z2.51 F4200.0
G1 F1200.0
G1 E719.594
G1 F4200.0
M101
G1 X12.16 Y-8.0 Z2.51 F4800.0 E721.141
G1 X12.37 Y-7.6 Z2.51 F4800.0 E721.165
G1 X-17.34 Y-7.6 Z2.51 F4800.0 E722.734
G1 F1200.0
G1 E721.734
G1 F4800.0
M103
G1 X6.38 Y-13.2 Z2.51 F4200.0
G1 F1200.0
G1 E722.734
G1 F4200.0
M101
G1 X7.88 Y-13.2 Z2.51 F4800.0 E722.813
G1 X7.39 Y-13.6 Z2.51 F4800.0 E722.846
G1 X6.56 Y-13.6 Z2.51 F4800.0 E722.89
G1 X6.7 Y-14.0 Z2.51 F4800.0 E722.913
G1 X6.9 Y-14.0 Z2.51 F4800.0 E722.924
G1 F1200.0
G1 E721.924
G1 F4800.0
M103
(</infill>)
(</nestedRing>)
(</rotation>)
(</layer>)
(<layer> 2.781 )
(<supportLayer>)
;M108 R56.0
G1 X4.71 Y-14.71 Z2.78 F4200.0
G1 X-10.92 Y-18.0 Z2.78 F4200.0
G1 F1200.0
G1 E722.924
G1 F4200.0
M101
G1 X-4.69 Y-18.0 Z2.78 F4800.0 E723.154
G1 F1200.0
G1 E722.154
G1 F4800.0
M103
G1 X-0.28 Y-18.0 Z2.78 F4200.0
G1 F1200.0
G1 E723.154
G1 F4200.0
M101
G1 X5.95 Y-18.0 Z2.78 F4800.0 E723.384
G1 X5.59 Y-16.2 Z2.78 F4800.0 E723.452
G1 X10.2 Y-16.2 Z2.78 F4800.0 E723.623
G1 X8.44 Y-14.4 Z2.78 F4800.0 E723.716
G1 X12.68 Y-14.4 Z2.78 F4800.0 E723.873
G1 X14.11 Y-12.6 Z2.78 F4800.0 E723.958
G1 X10.48 Y-12.6 Z2.78 F4800.0 E724.092
G1 F1200.0
G1 E723.092
G1 F4800.0
M103
G1 X11.96 Y-10.8 Z2.78 F4200.0
G1 F1200.0
G1 E724.092
G1 F4200.0
M101
G1 X14.41 Y-10.8 Z2.78 F4800.0 E724.182
G1 X14.71 Y-9.0 Z2.78 F4800.0 E724.25
G1 X13.08 Y-9.0 Z2.78 F4800.0 E724.31
G1 F1200.0
G1 E723.31
G1 F4800.0
M103
G1 X14.04 Y-7.2 Z2.78 F4200.0
G1 F1200.0
G1 E724.31
G1 F4200.0
M101
G1 X15.02 Y-7.2 Z2.78 F4800.0 E724.347
G1 X15.16 Y-5.4 Z2.78 F4800.0 E724.413
G1 X14.59 Y-5.4 Z2.78 F4800.0 E724.434
G1 F1200.0
G1 E723.565
G1 F4800.0
M103
G1 X15.1 Y-3.6 Z2.78 F4200.0
G1 F1200.0
G1 E724.434
G1 F4200.0
M101
G1 X15.25 Y-3.6 Z2.78 F4800.0 E724.44
G1 X18.74 Y-1.8 Z2.78 F4800.0 E724.585
G1 X15.27 Y-1.8 Z2.78 F4800.0 E724.713
G1 F1200.0
G1 E723.909
G1 F4800.0
M103
G1 X15.39 Y0.0 Z2.78 F4200.0
G1 F1200.0
G1 E724.713
G1 F4200.0
M101
G1 X18.78 Y0.0 Z2.78 F4800.0 E724.838
G1 X18.67 Y1.8 Z2.78 F4800.0 E724.905
G1 X15.21 Y1.8 Z2.78 F4800.0 E725.033
G1 F1200.0
G1 E724.233
G1 F4800.0
M73 P17 (display progress)
M103
G1 X15.19 Y3.6 Z2.78 F4200.0
G1 F1200.0
G1 E725.033
G1 F4200.0
M101
G1 X14.95 Y3.6 Z2.78 F4800.0 E725.042
G1 F1200.0
G1 E724.236
G1 F4800.0
M103
G1 X15.09 Y5.4 Z2.78 F4200.0
G1 F1200.0
G1 E725.042
G1 F4200.0
M101
G1 X14.4 Y5.4 Z2.78 F4800.0 E725.067
G1 X14.83 Y7.2 Z2.78 F4800.0 E725.136
G1 X13.7 Y7.2 Z2.78 F4800.0 E725.177
G1 F1200.0
G1 E724.199
G1 F4800.0
M103
G1 X14.52 Y9.0 Z2.78 F4200.0
G1 F1200.0
G1 E725.177
G1 F4200.0
M101
G1 X12.74 Y9.0 Z2.78 F4800.0 E725.243
G1 X14.22 Y10.8 Z2.78 F4800.0 E725.329
G1 X11.45 Y10.8 Z2.78 F4800.0 E725.432
G1 X13.81 Y12.6 Z2.78 F4800.0 E725.542
G1 X9.87 Y12.6 Z2.78 F4800.0 E725.688
G1 X11.92 Y14.4 Z2.78 F4800.0 E725.789
G1 X7.68 Y14.4 Z2.78 F4800.0 E725.945
G1 X9.03 Y16.2 Z2.78 F4800.0 E726.029
G1 X4.42 Y16.2 Z2.78 F4800.0 E726.199
G1 F1200.0
G1 E725.199
G1 F4800.0
M103
G1 X2.19 Y18.0 Z2.78 F4200.0
G1 F1200.0
G1 E726.199
G1 F4200.0
M101
G1 X-7.16 Y18.0 Z2.78 F4800.0 E726.544
G1 F1200.0
G1 E725.544
G1 F4800.0
M103
G1 X-9.39 Y16.2 Z2.78 F4200.0
G1 F1200.0
G1 E726.544
G1 F4200.0
M101
G1 X-14.0 Y16.2 Z2.78 F4800.0 E726.715
G1 X-12.64 Y14.4 Z2.78 F4800.0 E726.798
G1 X-16.88 Y14.4 Z2.78 F4800.0 E726.955
G1 X-18.78 Y12.6 Z2.78 F4800.0 E727.052
G1 X-14.84 Y12.6 Z2.78 F4800.0 E727.197
G1 F1200.0
G1 E726.197
G1 F4800.0
M103
G1 X-16.42 Y10.8 Z2.78 F4200.0
G1 F1200.0
G1 E727.197
G1 F4200.0
M101
G1 X-19.19 Y10.8 Z2.78 F4800.0 E727.3
G1 X-19.49 Y9.0 Z2.78 F4800.0 E727.368
G1 X-17.71 Y9.0 Z2.78 F4800.0 E727.433
G1 F1200.0
G1 E726.433
G1 F4800.0
M103
G1 X-18.67 Y7.2 Z2.78 F4200.0
G1 F1200.0
G1 E727.433
G1 F4200.0
M101
G1 X-19.8 Y7.2 Z2.78 F4800.0 E727.475
G1 X-20.06 Y5.4 Z2.78 F4800.0 E727.542
G1 X-19.37 Y5.4 Z2.78 F4800.0 E727.568
G1 F1200.0
G1 E726.687
G1 F4800.0
M103
G1 X-19.92 Y3.6 Z2.78 F4200.0
G1 F1200.0
G1 E727.568
G1 F4200.0
M101
G1 X-20.16 Y3.6 Z2.78 F4800.0 E727.577
G1 F1200.0
G1 E726.777
G1 F4800.0
M103
G1 X-20.18 Y1.8 Z2.78 F4200.0
G1 F1200.0
G1 E727.577
G1 F4200.0
M101
G1 X-23.64 Y1.8 Z2.78 F4800.0 E727.705
G1 X-23.75 Y0.0 Z2.78 F4800.0 E727.772
G1 X-20.36 Y0.0 Z2.78 F4800.0 E727.897
G1 F1200.0
G1 E727.093
G1 F4800.0
M103
G1 X-20.24 Y-1.8 Z2.78 F4200.0
G1 F1200.0
G1 E727.897
G1 F4200.0
M101
G1 X-23.7 Y-1.8 Z2.78 F4800.0 E728.025
G1 F1200.0
G1 E727.025
G1 F4800.0
M103
G1 X-20.22 Y-3.6 Z2.78 F4200.0
G1 F1200.0
G1 E728.025
G1 F4200.0
M101
G1 X-20.07 Y-3.6 Z2.78 F4800.0 E728.031
G1 F1200.0
G1 E727.23
G1 F4800.0
M103
G1 X-20.12 Y-5.4 Z2.78 F4200.0
G1 F1200.0
G1 E728.031
G1 F4200.0
M101
G1 X-19.56 Y-5.4 Z2.78 F4800.0 E728.052
G1 F1200.0
G1 E727.202
G1 F4800.0
M103
G1 X-19.99 Y-7.2 Z2.78 F4200.0
G1 F1200.0
G1 E728.052
G1 F4200.0
M101
G1 X-19.01 Y-7.2 Z2.78 F4800.0 E728.088
G1 X-19.68 Y-9.0 Z2.78 F4800.0 E728.159
G1 X-18.05 Y-9.0 Z2.78 F4800.0 E728.219
G1 X-19.38 Y-10.8 Z2.78 F4800.0 E728.302
G1 X-16.93 Y-10.8 Z2.78 F4800.0 E728.393
G1 X-19.08 Y-12.6 Z2.78 F4800.0 E728.497
G1 X-15.45 Y-12.6 Z2.78 F4800.0 E728.631
G1 X-17.65 Y-14.4 Z2.78 F4800.0 E728.736
G1 X-13.41 Y-14.4 Z2.78 F4800.0 E728.892
G1 X-15.17 Y-16.2 Z2.78 F4800.0 E728.985
G1 X-10.56 Y-16.2 Z2.78 F4800.0 E729.156
G1 F1200.0
G1 E728.156
G1 F4800.0
M103
G1 X-4.79 Y-5.4 Z2.78 F4200.0
G1 F1200.0
G1 E729.156
G1 F4200.0
M101
G1 X-0.18 Y-5.4 Z2.78 F4800.0 E729.326
G1 F1200.0
G1 E728.326
G1 F4800.0
M103
G1 X-1.95 Y0.0 Z2.78 F4200.0
G1 F1200.0
G1 E729.326
G1 F4200.0
M101
G1 X3.08 Y0.0 Z2.78 F4800.0 E729.512
G1 F1200.0
G1 E728.512
G1 F4800.0
M103
G1 X1.51 Y3.6 Z2.78 F4200.0
G1 F1200.0
G1 E729.512
G1 F4200.0
M101
G1 X-6.48 Y3.6 Z2.78 F4800.0 E729.808
G1 X-3.02 Y0.0 Z2.78 F4800.0 E729.992
G1 X-8.05 Y0.0 Z2.78 F4800.0 E730.178
G1 F1200.0
G1 E729.178
G1 F4800.0
M103
;M108 R80.0
(</supportLayer>)
(<rotation> (6.12323399574e-17+1j) )
(<nestedRing>)
(<boundaryPerimeter>)
(<boundaryPoint> X-19.649 Y3.102 Z2.781 </boundaryPoint>)
(<boundaryPoint> X-19.985 Y-0.313 Z2.781 </boundaryPoint>)
(<boundaryPoint> X-19.649 Y-3.727 Z2.781 </boundaryPoint>)
(<boundaryPoint> X-18.653 Y-7.01 Z2.781 </boundaryPoint>)
(<boundaryPoint> X-17.036 Y-10.035 Z2.781 </boundaryPoint>)
(<boundaryPoint> X-14.859 Y-12.687 Z2.781 </boundaryPoint>)
(<boundaryPoint> X-12.207 Y-14.864 Z2.781 </boundaryPoint>)
(<boundaryPoint> X-9.182 Y-16.481 Z2.781 </boundaryPoint>)
(<boundaryPoint> X-5.899 Y-17.477 Z2.781 </boundaryPoint>)
(<boundaryPoint> X-2.484 Y-17.813 Z2.781 </boundaryPoint>)
(<boundaryPoint> X0.93 Y-17.477 Z2.781 </boundaryPoint>)
(<boundaryPoint> X4.213 Y-16.481 Z2.781 </boundaryPoint>)
(<boundaryPoint> X7.238 Y-14.864 Z2.781 </boundaryPoint>)
(<boundaryPoint> X9.89 Y-12.687 Z2.781 </boundaryPoint>)
(<boundaryPoint> X12.067 Y-10.035 Z2.781 </boundaryPoint>)
(<boundaryPoint> X13.684 Y-7.01 Z2.781 </boundaryPoint>)
(<boundaryPoint> X14.68 Y-3.727 Z2.781 </boundaryPoint>)
(<boundaryPoint> X15.016 Y-0.313 Z2.781 </boundaryPoint>)
(<boundaryPoint> X14.68 Y3.102 Z2.781 </boundaryPoint>)
(<boundaryPoint> X13.684 Y6.385 Z2.781 </boundaryPoint>)
(<boundaryPoint> X12.067 Y9.41 Z2.781 </boundaryPoint>)
(<boundaryPoint> X9.89 Y12.062 Z2.781 </boundaryPoint>)
(<boundaryPoint> X7.238 Y14.239 Z2.781 </boundaryPoint>)
(<boundaryPoint> X4.213 Y15.856 Z2.781 </boundaryPoint>)
(<boundaryPoint> X0.93 Y16.852 Z2.781 </boundaryPoint>)
(<boundaryPoint> X-2.484 Y17.188 Z2.781 </boundaryPoint>)
(<boundaryPoint> X-5.899 Y16.852 Z2.781 </boundaryPoint>)
(<boundaryPoint> X-9.182 Y15.856 Z2.781 </boundaryPoint>)
(<boundaryPoint> X-12.207 Y14.239 Z2.781 </boundaryPoint>)
(<boundaryPoint> X-14.859 Y12.062 Z2.781 </boundaryPoint>)
(<boundaryPoint> X-17.036 Y9.41 Z2.781 </boundaryPoint>)
(<boundaryPoint> X-18.653 Y6.385 Z2.781 </boundaryPoint>)
(<loop> inner )
G1 X-7.32 Y-4.79 Z2.78 F4200.0
G1 F1200.0
G1 E730.178
G1 F4200.0
M101
G1 X-7.98 Y-3.98 Z2.78 F4800.0 E730.233
G1 X-8.59 Y-2.84 Z2.78 F4800.0 E730.302
G1 X-8.96 Y-1.6 Z2.78 F4800.0 E730.37
G1 X-9.09 Y-0.31 Z2.78 F4800.0 E730.438
G1 X-8.96 Y0.98 Z2.78 F4800.0 E730.507
G1 X-8.59 Y2.22 Z2.78 F4800.0 E730.575
G1 X-7.98 Y3.36 Z2.78 F4800.0 E730.644
G1 X-7.16 Y4.36 Z2.78 F4800.0 E730.712
G1 X-6.15 Y5.18 Z2.78 F4800.0 E730.781
G1 X-5.01 Y5.79 Z2.78 F4800.0 E730.849
G1 X-3.77 Y6.17 Z2.78 F4800.0 E730.917
G1 X-2.48 Y6.29 Z2.78 F4800.0 E730.986
G1 X-1.2 Y6.17 Z2.78 F4800.0 E731.054
G1 X0.04 Y5.79 Z2.78 F4800.0 E731.123
G1 X1.19 Y5.18 Z2.78 F4800.0 E731.191
G1 X2.19 Y4.36 Z2.78 F4800.0 E731.259
G1 X3.01 Y3.36 Z2.78 F4800.0 E731.328
G1 X3.62 Y2.22 Z2.78 F4800.0 E731.396
G1 X3.99 Y0.98 Z2.78 F4800.0 E731.465
G1 X4.12 Y-0.31 Z2.78 F4800.0 E731.533
G1 X3.99 Y-1.6 Z2.78 F4800.0 E731.601
G1 X3.62 Y-2.84 Z2.78 F4800.0 E731.67
G1 X3.01 Y-3.98 Z2.78 F4800.0 E731.738
G1 X2.19 Y-4.98 Z2.78 F4800.0 E731.807
G1 X1.19 Y-5.81 Z2.78 F4800.0 E731.875
G1 X0.04 Y-6.42 Z2.78 F4800.0 E731.943
G1 X-1.2 Y-6.79 Z2.78 F4800.0 E732.012
G1 X-2.48 Y-6.92 Z2.78 F4800.0 E732.08
G1 X-3.77 Y-6.79 Z2.78 F4800.0 E732.149
G1 X-5.01 Y-6.42 Z2.78 F4800.0 E732.217
G1 X-6.15 Y-5.81 Z2.78 F4800.0 E732.285
G1 X-7.16 Y-4.98 Z2.78 F4800.0 E732.354
G1 X-7.32 Y-4.79 Z2.78 F4800.0 E732.367
G1 F1200.0
G1 E731.367
G1 F4800.0
M103
(</loop>)
(<loop> inner )
G1 X-2.04 Y-9.26 Z2.78 F4200.0
G1 F1200.0
G1 E732.367
G1 F4200.0
M101
G1 X-1.81 Y-9.03 Z2.78 F4800.0 E732.385
G1 X-1.25 Y-8.88 Z2.78 F4800.0 E732.415
G1 X-0.69 Y-9.03 Z2.78 F4800.0 E732.446
G1 X-0.28 Y-9.44 Z2.78 F4800.0 E732.477
G1 X-0.13 Y-10.0 Z2.78 F4800.0 E732.508
G1 X-0.28 Y-10.56 Z2.78 F4800.0 E732.538
G1 X-0.69 Y-10.97 Z2.78 F4800.0 E732.569
G1 X-1.25 Y-11.12 Z2.78 F4800.0 E732.6
G1 X-1.81 Y-10.97 Z2.78 F4800.0 E732.631
G1 X-2.22 Y-10.56 Z2.78 F4800.0 E732.661
G1 X-2.37 Y-10.0 Z2.78 F4800.0 E732.692
G1 X-2.22 Y-9.44 Z2.78 F4800.0 E732.723
G1 X-2.04 Y-9.26 Z2.78 F4800.0 E732.736
G1 F1200.0
G1 E731.736
G1 F4800.0
M103
(</loop>)
(<loop> outer )
G1 X-1.25 Y-9.11 Z2.78 F4200.0
G1 X4.46 Y-13.26 Z2.78 F4200.0
G1 F1200.0
G1 E732.736
G1 F4200.0
M101
G1 X4.69 Y-13.03 Z2.78 F4800.0 E732.754
G1 X5.25 Y-12.88 Z2.78 F4800.0 E732.784
G1 X5.81 Y-13.03 Z2.78 F4800.0 E732.815
G1 X6.22 Y-13.44 Z2.78 F4800.0 E732.846
G1 X6.37 Y-14.0 Z2.78 F4800.0 E732.876
G1 X6.29 Y-14.32 Z2.78 F4800.0 E732.894
G1 X6.43 Y-14.62 Z2.78 F4800.0 E732.911
G1 X6.9 Y-14.36 Z2.78 F4800.0 E732.94
G1 X9.46 Y-12.26 Z2.78 F4800.0 E733.115
G1 X11.57 Y-9.7 Z2.78 F4800.0 E733.29
G1 X13.13 Y-6.78 Z2.78 F4800.0 E733.465
G1 X14.09 Y-3.61 Z2.78 F4800.0 E733.64
G1 X14.41 Y-0.31 Z2.78 F4800.0 E733.815
G1 X14.09 Y2.98 Z2.78 F4800.0 E733.99
G1 X13.13 Y6.15 Z2.78 F4800.0 E734.165
G1 X11.57 Y9.07 Z2.78 F4800.0 E734.34
G1 X9.46 Y11.64 Z2.78 F4800.0 E734.515
G1 X6.9 Y13.74 Z2.78 F4800.0 E734.69
G1 X3.98 Y15.3 Z2.78 F4800.0 E734.865
G1 X0.81 Y16.26 Z2.78 F4800.0 E735.04
G1 X-2.48 Y16.59 Z2.78 F4800.0 E735.215
G1 X-5.78 Y16.26 Z2.78 F4800.0 E735.39
G1 X-8.95 Y15.3 Z2.78 F4800.0 E735.565
G1 X-11.87 Y13.74 Z2.78 F4800.0 E735.74
G1 X-14.43 Y11.64 Z2.78 F4800.0 E735.915
G1 X-16.54 Y9.07 Z2.78 F4800.0 E736.09
G1 X-18.1 Y6.15 Z2.78 F4800.0 E736.265
G1 X-19.06 Y2.98 Z2.78 F4800.0 E736.44
G1 X-19.38 Y-0.31 Z2.78 F4800.0 E736.615
G1 X-19.06 Y-3.61 Z2.78 F4800.0 E736.79
G1 X-18.1 Y-6.78 Z2.78 F4800.0 E736.965
G1 X-16.54 Y-9.7 Z2.78 F4800.0 E737.14
G1 X-14.43 Y-12.26 Z2.78 F4800.0 E737.315
G1 X-11.87 Y-14.36 Z2.78 F4800.0 E737.49
G1 X-8.95 Y-15.92 Z2.78 F4800.0 E737.665
G1 X-5.78 Y-16.89 Z2.78 F4800.0 E737.84
G1 X-2.48 Y-17.21 Z2.78 F4800.0 E738.015
G1 X0.81 Y-16.89 Z2.78 F4800.0 E738.19
G1 X3.98 Y-15.92 Z2.78 F4800.0 E738.365
G1 X4.67 Y-15.56 Z2.78 F4800.0 E738.406
G1 X4.78 Y-15.0 Z2.78 F4800.0 E738.436
G1 X4.69 Y-14.97 Z2.78 F4800.0 E738.441
G1 X4.28 Y-14.56 Z2.78 F4800.0 E738.472
G1 X4.13 Y-14.0 Z2.78 F4800.0 E738.502
G1 X4.28 Y-13.44 Z2.78 F4800.0 E738.533
G1 X4.46 Y-13.26 Z2.78 F4800.0 E738.547
G1 F1200.0
G1 E737.547
G1 F4800.0
M103
(</loop>)
(<edge> outer )
;M108 R40.0
G1 X4.4 Y-13.76 Z2.78 F4200.0
G1 X5.66 Y-15.48 Z2.78 F4200.0
G1 F1200.0
G1 E738.547
G1 F4200.0
M101
G1 X7.13 Y-14.7 Z2.78 F2400.0 E738.635
G1 X9.75 Y-12.55 Z2.78 F2400.0 E738.814
G1 X11.9 Y-9.92 Z2.78 F2400.0 E738.993
G1 X13.5 Y-6.93 Z2.78 F2400.0 E739.172
G1 X14.48 Y-3.69 Z2.78 F2400.0 E739.351
G1 X14.82 Y-0.31 Z2.78 F2400.0 E739.53
G1 X14.48 Y3.06 Z2.78 F2400.0 E739.71
G1 X13.5 Y6.31 Z2.78 F2400.0 E739.889
G1 X11.9 Y9.3 Z2.78 F2400.0 E740.068
G1 X9.75 Y11.92 Z2.78 F2400.0 E740.247
G1 X7.13 Y14.07 Z2.78 F2400.0 E740.426
G1 X4.14 Y15.67 Z2.78 F2400.0 E740.605
G1 X0.89 Y16.66 Z2.78 F2400.0 E740.784
G1 X-2.48 Y16.99 Z2.78 F2400.0 E740.964
G1 X-5.86 Y16.66 Z2.78 F2400.0 E741.143
G1 X-9.11 Y15.67 Z2.78 F2400.0 E741.322
G1 X-12.1 Y14.07 Z2.78 F2400.0 E741.501
G1 X-14.72 Y11.92 Z2.78 F2400.0 E741.68
G1 X-16.87 Y9.3 Z2.78 F2400.0 E741.859
G1 X-18.47 Y6.31 Z2.78 F2400.0 E742.038
G1 X-19.45 Y3.06 Z2.78 F2400.0 E742.218
G1 X-19.78 Y-0.31 Z2.78 F2400.0 E742.397
G1 X-19.45 Y-3.69 Z2.78 F2400.0 E742.576
G1 X-18.47 Y-6.93 Z2.78 F2400.0 E742.755
G1 X-16.87 Y-9.92 Z2.78 F2400.0 E742.934
G1 X-14.72 Y-12.55 Z2.78 F2400.0 E743.113
G1 X-12.1 Y-14.7 Z2.78 F2400.0 E743.293
G1 X-9.11 Y-16.3 Z2.78 F2400.0 E743.472
G1 X-5.86 Y-17.28 Z2.78 F2400.0 E743.651
G1 X-2.48 Y-17.61 Z2.78 F2400.0 E743.83
G1 X0.89 Y-17.28 Z2.78 F2400.0 E744.009
M73 P18 (display progress)
G1 X4.14 Y-16.3 Z2.78 F2400.0 E744.188
G1 X5.43 Y-15.6 Z2.78 F2400.0 E744.266
G1 X5.66 Y-15.48 Z2.78 F2400.0 E744.279
G1 F1200.0
G1 E744.216
G1 F2400.0
M103
(</edge>)
(</boundaryPerimeter>)
(<nestedRing>)
(<boundaryPerimeter>)
(<boundaryPoint> X5.25 Y-13.497 Z2.781 </boundaryPoint>)
(<boundaryPoint> X5.502 Y-13.564 Z2.781 </boundaryPoint>)
(<boundaryPoint> X5.686 Y-13.748 Z2.781 </boundaryPoint>)
(<boundaryPoint> X5.753 Y-14.0 Z2.781 </boundaryPoint>)
(<boundaryPoint> X5.686 Y-14.252 Z2.781 </boundaryPoint>)
(<boundaryPoint> X5.502 Y-14.436 Z2.781 </boundaryPoint>)
(<boundaryPoint> X5.25 Y-14.503 Z2.781 </boundaryPoint>)
(<boundaryPoint> X4.998 Y-14.436 Z2.781 </boundaryPoint>)
(<boundaryPoint> X4.814 Y-14.252 Z2.781 </boundaryPoint>)
(<boundaryPoint> X4.747 Y-14.0 Z2.781 </boundaryPoint>)
(<boundaryPoint> X4.814 Y-13.748 Z2.781 </boundaryPoint>)
(<boundaryPoint> X4.998 Y-13.564 Z2.781 </boundaryPoint>)
(<edge> inner )
G1 X5.0 Y-14.64 Z2.78 F4200.0
G1 F1200.0
G1 E744.279
G1 F4200.0
M101
G1 X4.89 Y-14.62 Z2.78 F2400.0 E744.285
G1 X4.64 Y-14.36 Z2.78 F2400.0 E744.305
G1 X4.54 Y-14.0 Z2.78 F2400.0 E744.324
G1 X4.64 Y-13.65 Z2.78 F2400.0 E744.343
G1 X4.89 Y-13.39 Z2.78 F2400.0 E744.363
G1 X5.25 Y-13.29 Z2.78 F2400.0 E744.382
G1 X5.61 Y-13.39 Z2.78 F2400.0 E744.402
G1 X5.87 Y-13.65 Z2.78 F2400.0 E744.421
G1 X5.96 Y-14.0 Z2.78 F2400.0 E744.441
G1 X5.87 Y-14.36 Z2.78 F2400.0 E744.46
G1 X5.61 Y-14.62 Z2.78 F2400.0 E744.479
G1 X5.25 Y-14.71 Z2.78 F2400.0 E744.499
G1 X5.0 Y-14.64 Z2.78 F2400.0 E744.512
G1 F1200.0
G1 E743.512
G1 F2400.0
M103
(</edge>)
(</boundaryPerimeter>)
(</nestedRing>)
(<nestedRing>)
(<boundaryPerimeter>)
(<boundaryPoint> X-0.747 Y-10.0 Z2.781 </boundaryPoint>)
(<boundaryPoint> X-0.814 Y-10.252 Z2.781 </boundaryPoint>)
(<boundaryPoint> X-0.998 Y-10.436 Z2.781 </boundaryPoint>)
(<boundaryPoint> X-1.25 Y-10.503 Z2.781 </boundaryPoint>)
(<boundaryPoint> X-1.502 Y-10.436 Z2.781 </boundaryPoint>)
(<boundaryPoint> X-1.686 Y-10.252 Z2.781 </boundaryPoint>)
(<boundaryPoint> X-1.753 Y-10.0 Z2.781 </boundaryPoint>)
(<boundaryPoint> X-1.686 Y-9.748 Z2.781 </boundaryPoint>)
(<boundaryPoint> X-1.502 Y-9.564 Z2.781 </boundaryPoint>)
(<boundaryPoint> X-1.25 Y-9.497 Z2.781 </boundaryPoint>)
(<boundaryPoint> X-0.998 Y-9.564 Z2.781 </boundaryPoint>)
(<boundaryPoint> X-0.814 Y-9.748 Z2.781 </boundaryPoint>)
(<edge> inner )
G1 X-0.82 Y-10.54 Z2.78 F4200.0
G1 F1200.0
G1 E744.512
G1 F4200.0
M101
G1 X-0.9 Y-10.62 Z2.78 F2400.0 E744.518
G1 X-1.25 Y-10.71 Z2.78 F2400.0 E744.538
G1 X-1.61 Y-10.62 Z2.78 F2400.0 E744.557
G1 X-1.87 Y-10.36 Z2.78 F2400.0 E744.576
G1 X-1.96 Y-10.0 Z2.78 F2400.0 E744.596
G1 X-1.87 Y-9.65 Z2.78 F2400.0 E744.615
G1 X-1.61 Y-9.39 Z2.78 F2400.0 E744.635
G1 X-1.25 Y-9.29 Z2.78 F2400.0 E744.654
G1 X-0.9 Y-9.39 Z2.78 F2400.0 E744.674
G1 X-0.64 Y-9.65 Z2.78 F2400.0 E744.693
G1 X-0.54 Y-10.0 Z2.78 F2400.0 E744.712
G1 X-0.64 Y-10.36 Z2.78 F2400.0 E744.732
G1 X-0.82 Y-10.54 Z2.78 F2400.0 E744.745
G1 F1200.0
G1 E743.745
G1 F2400.0
M103
(</edge>)
(</boundaryPerimeter>)
(</nestedRing>)
(<nestedRing>)
(<boundaryPerimeter>)
(<boundaryPoint> X3.403 Y0.859 Z2.781 </boundaryPoint>)
(<boundaryPoint> X3.519 Y-0.313 Z2.781 </boundaryPoint>)
(<boundaryPoint> X3.403 Y-1.484 Z2.781 </boundaryPoint>)
(<boundaryPoint> X3.062 Y-2.61 Z2.781 </boundaryPoint>)
(<boundaryPoint> X2.507 Y-3.648 Z2.781 </boundaryPoint>)
(<boundaryPoint> X1.76 Y-4.557 Z2.781 </boundaryPoint>)
(<boundaryPoint> X0.851 Y-5.304 Z2.781 </boundaryPoint>)
(<boundaryPoint> X-0.187 Y-5.859 Z2.781 </boundaryPoint>)
(<boundaryPoint> X-1.313 Y-6.2 Z2.781 </boundaryPoint>)
(<boundaryPoint> X-2.484 Y-6.316 Z2.781 </boundaryPoint>)
(<boundaryPoint> X-3.656 Y-6.2 Z2.781 </boundaryPoint>)
(<boundaryPoint> X-4.782 Y-5.859 Z2.781 </boundaryPoint>)
(<boundaryPoint> X-5.819 Y-5.304 Z2.781 </boundaryPoint>)
(<boundaryPoint> X-6.729 Y-4.557 Z2.781 </boundaryPoint>)
(<boundaryPoint> X-7.476 Y-3.648 Z2.781 </boundaryPoint>)
(<boundaryPoint> X-8.03 Y-2.61 Z2.781 </boundaryPoint>)
(<boundaryPoint> X-8.372 Y-1.484 Z2.781 </boundaryPoint>)
(<boundaryPoint> X-8.487 Y-0.313 Z2.781 </boundaryPoint>)
(<boundaryPoint> X-8.372 Y0.859 Z2.781 </boundaryPoint>)
(<boundaryPoint> X-8.03 Y1.985 Z2.781 </boundaryPoint>)
(<boundaryPoint> X-7.476 Y3.023 Z2.781 </boundaryPoint>)
(<boundaryPoint> X-6.729 Y3.932 Z2.781 </boundaryPoint>)
(<boundaryPoint> X-5.819 Y4.679 Z2.781 </boundaryPoint>)
(<boundaryPoint> X-4.782 Y5.234 Z2.781 </boundaryPoint>)
(<boundaryPoint> X-3.656 Y5.575 Z2.781 </boundaryPoint>)
(<boundaryPoint> X-2.484 Y5.691 Z2.781 </boundaryPoint>)
(<boundaryPoint> X-1.313 Y5.575 Z2.781 </boundaryPoint>)
(<boundaryPoint> X-0.187 Y5.234 Z2.781 </boundaryPoint>)
(<boundaryPoint> X0.851 Y4.679 Z2.781 </boundaryPoint>)
(<boundaryPoint> X1.76 Y3.932 Z2.781 </boundaryPoint>)
(<boundaryPoint> X2.507 Y3.023 Z2.781 </boundaryPoint>)
(<boundaryPoint> X3.062 Y1.985 Z2.781 </boundaryPoint>)
(<edge> inner )
G1 X-0.57 Y-10.58 Z2.78 F4200.0
G1 X-1.53 Y-6.42 Z2.78 F4200.0
G1 F1200.0
G1 E744.745
G1 F4200.0
M101
G1 X-2.48 Y-6.52 Z2.78 F2400.0 E744.796
G1 X-3.7 Y-6.4 Z2.78 F2400.0 E744.86
G1 X-4.86 Y-6.05 Z2.78 F2400.0 E744.925
G1 X-5.93 Y-5.47 Z2.78 F2400.0 E744.989
G1 X-6.87 Y-4.7 Z2.78 F2400.0 E745.053
G1 X-7.64 Y-3.76 Z2.78 F2400.0 E745.117
G1 X-8.22 Y-2.69 Z2.78 F2400.0 E745.182
G1 X-8.57 Y-1.52 Z2.78 F2400.0 E745.246
G1 X-8.69 Y-0.31 Z2.78 F2400.0 E745.31
G1 X-8.57 Y0.9 Z2.78 F2400.0 E745.374
G1 X-8.22 Y2.06 Z2.78 F2400.0 E745.439
G1 X-7.64 Y3.14 Z2.78 F2400.0 E745.503
G1 X-6.87 Y4.07 Z2.78 F2400.0 E745.567
G1 X-5.93 Y4.85 Z2.78 F2400.0 E745.631
G1 X-4.86 Y5.42 Z2.78 F2400.0 E745.696
G1 X-3.7 Y5.77 Z2.78 F2400.0 E745.76
G1 X-2.48 Y5.89 Z2.78 F2400.0 E745.824
G1 X-1.27 Y5.77 Z2.78 F2400.0 E745.888
G1 X-0.11 Y5.42 Z2.78 F2400.0 E745.953
G1 X0.96 Y4.85 Z2.78 F2400.0 E746.017
G1 X1.9 Y4.07 Z2.78 F2400.0 E746.081
G1 X2.67 Y3.14 Z2.78 F2400.0 E746.145
G1 X3.25 Y2.06 Z2.78 F2400.0 E746.21
G1 X3.6 Y0.9 Z2.78 F2400.0 E746.274
G1 X3.72 Y-0.31 Z2.78 F2400.0 E746.338
G1 X3.6 Y-1.52 Z2.78 F2400.0 E746.402
G1 X3.25 Y-2.69 Z2.78 F2400.0 E746.467
G1 X2.67 Y-3.76 Z2.78 F2400.0 E746.531
G1 X1.9 Y-4.7 Z2.78 F2400.0 E746.595
G1 X0.96 Y-5.47 Z2.78 F2400.0 E746.659
G1 X-0.11 Y-6.05 Z2.78 F2400.0 E746.723
G1 X-1.27 Y-6.4 Z2.78 F2400.0 E746.788
G1 X-1.53 Y-6.42 Z2.78 F2400.0 E746.801
G1 F1200.0
G1 E745.801
G1 F2400.0
M103
(</edge>)
(</boundaryPerimeter>)
(</nestedRing>)
(<infill>)
(<infillBoundary>)
(<infillPoint> X-19.058 Y2.984 Z1.215 </infillPoint>)
(<infillPoint> X-19.382 Y-0.313 Z1.215 </infillPoint>)
(<infillPoint> X-19.058 Y-3.609 Z1.215 </infillPoint>)
(<infillPoint> X-18.096 Y-6.779 Z1.215 </infillPoint>)
(<infillPoint> X-16.535 Y-9.7 Z1.215 </infillPoint>)
(<infillPoint> X-14.433 Y-12.261 Z1.215 </infillPoint>)
(<infillPoint> X-11.872 Y-14.363 Z1.215 </infillPoint>)
(<infillPoint> X-8.951 Y-15.924 Z1.215 </infillPoint>)
(<infillPoint> X-5.781 Y-16.886 Z1.215 </infillPoint>)
(<infillPoint> X-2.484 Y-17.21 Z1.215 </infillPoint>)
(<infillPoint> X0.812 Y-16.886 Z1.215 </infillPoint>)
(<infillPoint> X3.982 Y-15.924 Z1.215 </infillPoint>)
(<infillPoint> X4.67 Y-15.556 Z1.215 </infillPoint>)
(<infillPoint> X4.783 Y-15.0 Z1.215 </infillPoint>)
(<infillPoint> X4.688 Y-14.974 Z1.215 </infillPoint>)
(<infillPoint> X4.276 Y-14.562 Z1.215 </infillPoint>)
(<infillPoint> X4.126 Y-14.0 Z1.215 </infillPoint>)
(<infillPoint> X4.276 Y-13.438 Z1.215 </infillPoint>)
(<infillPoint> X4.688 Y-13.026 Z1.215 </infillPoint>)
(<infillPoint> X5.25 Y-12.876 Z1.215 </infillPoint>)
(<infillPoint> X5.812 Y-13.026 Z1.215 </infillPoint>)
(<infillPoint> X6.224 Y-13.438 Z1.215 </infillPoint>)
(<infillPoint> X6.374 Y-14.0 Z1.215 </infillPoint>)
(<infillPoint> X6.289 Y-14.32 Z1.215 </infillPoint>)
(<infillPoint> X6.425 Y-14.618 Z1.215 </infillPoint>)
(<infillPoint> X6.903 Y-14.363 Z1.215 </infillPoint>)
(<infillPoint> X9.464 Y-12.261 Z1.215 </infillPoint>)
(<infillPoint> X11.566 Y-9.7 Z1.215 </infillPoint>)
(<infillPoint> X13.127 Y-6.779 Z1.215 </infillPoint>)
(<infillPoint> X14.089 Y-3.609 Z1.215 </infillPoint>)
(<infillPoint> X14.413 Y-0.313 Z1.215 </infillPoint>)
(<infillPoint> X14.089 Y2.984 Z1.215 </infillPoint>)
(<infillPoint> X13.127 Y6.154 Z1.215 </infillPoint>)
(<infillPoint> X11.566 Y9.075 Z1.215 </infillPoint>)
(<infillPoint> X9.464 Y11.636 Z1.215 </infillPoint>)
(<infillPoint> X6.903 Y13.738 Z1.215 </infillPoint>)
(<infillPoint> X3.982 Y15.299 Z1.215 </infillPoint>)
(<infillPoint> X0.812 Y16.261 Z1.215 </infillPoint>)
(<infillPoint> X-2.484 Y16.585 Z1.215 </infillPoint>)
(<infillPoint> X-5.781 Y16.261 Z1.215 </infillPoint>)
(<infillPoint> X-8.951 Y15.299 Z1.215 </infillPoint>)
(<infillPoint> X-11.872 Y13.738 Z1.215 </infillPoint>)
(<infillPoint> X-14.433 Y11.636 Z1.215 </infillPoint>)
(<infillPoint> X-16.535 Y9.075 Z1.215 </infillPoint>)
(<infillPoint> X-18.096 Y6.154 Z1.215 </infillPoint>)
(</infillBoundary>)
(<infillBoundary>)
(<infillPoint> X3.994 Y0.977 Z1.215 </infillPoint>)
(<infillPoint> X4.122 Y-0.313 Z1.215 </infillPoint>)
(<infillPoint> X3.994 Y-1.602 Z1.215 </infillPoint>)
(<infillPoint> X3.619 Y-2.841 Z1.215 </infillPoint>)
(<infillPoint> X3.008 Y-3.983 Z1.215 </infillPoint>)
(<infillPoint> X2.186 Y-4.983 Z1.215 </infillPoint>)
(<infillPoint> X1.186 Y-5.805 Z1.215 </infillPoint>)
(<infillPoint> X0.044 Y-6.416 Z1.215 </infillPoint>)
(<infillPoint> X-1.195 Y-6.791 Z1.215 </infillPoint>)
(<infillPoint> X-2.484 Y-6.919 Z1.215 </infillPoint>)
(<infillPoint> X-3.774 Y-6.791 Z1.215 </infillPoint>)
(<infillPoint> X-5.013 Y-6.416 Z1.215 </infillPoint>)
(<infillPoint> X-6.154 Y-5.805 Z1.215 </infillPoint>)
(<infillPoint> X-7.155 Y-4.983 Z1.215 </infillPoint>)
(<infillPoint> X-7.977 Y-3.983 Z1.215 </infillPoint>)
(<infillPoint> X-8.587 Y-2.841 Z1.215 </infillPoint>)
(<infillPoint> X-8.963 Y-1.602 Z1.215 </infillPoint>)
(<infillPoint> X-9.09 Y-0.313 Z1.215 </infillPoint>)
(<infillPoint> X-8.963 Y0.977 Z1.215 </infillPoint>)
(<infillPoint> X-8.587 Y2.216 Z1.215 </infillPoint>)
(<infillPoint> X-7.977 Y3.358 Z1.215 </infillPoint>)
(<infillPoint> X-7.155 Y4.358 Z1.215 </infillPoint>)
(<infillPoint> X-6.154 Y5.18 Z1.215 </infillPoint>)
(<infillPoint> X-5.013 Y5.791 Z1.215 </infillPoint>)
(<infillPoint> X-3.774 Y6.166 Z1.215 </infillPoint>)
(<infillPoint> X-2.484 Y6.294 Z1.215 </infillPoint>)
(<infillPoint> X-1.195 Y6.166 Z1.215 </infillPoint>)
(<infillPoint> X0.044 Y5.791 Z1.215 </infillPoint>)
(<infillPoint> X1.186 Y5.18 Z1.215 </infillPoint>)
(<infillPoint> X2.186 Y4.358 Z1.215 </infillPoint>)
(<infillPoint> X3.008 Y3.358 Z1.215 </infillPoint>)
(<infillPoint> X3.619 Y2.216 Z1.215 </infillPoint>)
(</infillBoundary>)
(<infillBoundary>)
(<infillPoint> X-0.126 Y-10.0 Z1.215 </infillPoint>)
(<infillPoint> X-0.276 Y-10.562 Z1.215 </infillPoint>)
(<infillPoint> X-0.688 Y-10.974 Z1.215 </infillPoint>)
(<infillPoint> X-1.25 Y-11.124 Z1.215 </infillPoint>)
(<infillPoint> X-1.812 Y-10.974 Z1.215 </infillPoint>)
(<infillPoint> X-2.224 Y-10.562 Z1.215 </infillPoint>)
(<infillPoint> X-2.374 Y-10.0 Z1.215 </infillPoint>)
(<infillPoint> X-2.224 Y-9.438 Z1.215 </infillPoint>)
(<infillPoint> X-1.812 Y-9.026 Z1.215 </infillPoint>)
(<infillPoint> X-1.25 Y-8.876 Z1.215 </infillPoint>)
(<infillPoint> X-0.688 Y-9.026 Z1.215 </infillPoint>)
(<infillPoint> X-0.276 Y-9.438 Z1.215 </infillPoint>)
(</infillBoundary>)
;M108 R80.0
G1 X-2.48 Y-6.71 Z2.78 F4200.0
G1 X-6.04 Y-5.64 Z2.78 F4200.0
G1 X-16.8 Y7.99 Z2.78 F4200.0
G1 F1200.0
G1 E746.801
G1 F4200.0
M101
G1 X-16.8 Y-8.61 Z2.78 F4800.0 E747.678
G1 X-16.4 Y-9.36 Z2.78 F4800.0 E747.723
G1 X-16.4 Y8.73 Z2.78 F4800.0 E748.678
G1 X-16.0 Y9.29 Z2.78 F4800.0 E748.714
G1 X-16.0 Y-9.91 Z2.78 F4800.0 E749.728
G1 X-15.6 Y-10.4 Z2.78 F4800.0 E749.762
G1 X-15.6 Y9.77 Z2.78 F4800.0 E750.827
G1 X-15.2 Y10.26 Z2.78 F4800.0 E750.86
G1 X-15.2 Y-10.89 Z2.78 F4800.0 E751.977
G1 X-14.8 Y-11.37 Z2.78 F4800.0 E752.011
G1 X-14.8 Y10.75 Z2.78 F4800.0 E753.179
G1 X-14.4 Y11.23 Z2.78 F4800.0 E753.212
G1 X-14.4 Y-11.86 Z2.78 F4800.0 E754.432
G1 X-14.0 Y-12.25 Z2.78 F4800.0 E754.462
G1 X-14.0 Y11.63 Z2.78 F4800.0 E755.724
G1 X-13.6 Y11.96 Z2.78 F4800.0 E755.751
G1 X-13.6 Y-12.58 Z2.78 F4800.0 E757.047
G1 X-13.2 Y-12.91 Z2.78 F4800.0 E757.074
G1 X-13.2 Y12.29 Z2.78 F4800.0 E758.405
G1 X-12.8 Y12.61 Z2.78 F4800.0 E758.433
G1 X-12.8 Y-13.24 Z2.78 F4800.0 E759.798
G1 X-12.4 Y-13.57 Z2.78 F4800.0 E759.826
G1 X-12.4 Y12.94 Z2.78 F4800.0 E761.226
G1 X-12.0 Y13.27 Z2.78 F4800.0 E761.253
G1 X-12.0 Y-13.9 Z2.78 F4800.0 E762.688
G1 X-11.6 Y-14.19 Z2.78 F4800.0 E762.715
G1 X-11.6 Y13.57 Z2.78 F4800.0 E764.181
G1 X-11.2 Y13.78 Z2.78 F4800.0 E764.205
G1 X-11.2 Y-14.4 Z2.78 F4800.0 E765.694
G1 X-10.8 Y-14.62 Z2.78 F4800.0 E765.718
G1 X-10.8 Y13.99 Z2.78 F4800.0 E767.229
G1 X-10.4 Y14.21 Z2.78 F4800.0 E767.253
G1 X-10.4 Y-14.83 Z2.78 F4800.0 E768.787
G1 X-10.0 Y-15.05 Z2.78 F4800.0 E768.811
G1 X-10.0 Y14.42 Z2.78 F4800.0 E770.367
G1 X-9.6 Y14.64 Z2.78 F4800.0 E770.391
G1 X-9.6 Y-15.26 Z2.78 F4800.0 E771.971
G1 X-9.2 Y-15.47 Z2.78 F4800.0 E771.995
G1 X-9.2 Y-1.79 Z2.78 F4800.0 E772.718
G1 X-8.8 Y-3.04 Z2.78 F4800.0 E772.787
G1 X-8.8 Y-15.68 Z2.78 F4800.0 E773.455
G1 X-8.4 Y-15.8 Z2.78 F4800.0 E773.477
G1 X-8.4 Y-3.79 Z2.78 F4800.0 E774.111
G1 X-8.0 Y-4.4 Z2.78 F4800.0 E774.15
G1 X-8.0 Y-15.92 Z2.78 F4800.0 E774.759
G1 X-7.6 Y-16.04 Z2.78 F4800.0 E774.781
G1 X-7.6 Y-4.88 Z2.78 F4800.0 E775.37
G1 X-7.2 Y-5.31 Z2.78 F4800.0 E775.401
G1 X-7.2 Y-16.16 Z2.78 F4800.0 E775.974
G1 X-6.8 Y-16.28 Z2.78 F4800.0 E775.997
G1 X-6.8 Y-5.64 Z2.78 F4800.0 E776.559
G1 X-6.4 Y-5.97 Z2.78 F4800.0 E776.586
G1 X-6.4 Y-16.41 Z2.78 F4800.0 E777.138
G1 X-6.0 Y-16.53 Z2.78 F4800.0 E777.16
G1 X-6.0 Y-6.21 Z2.78 F4800.0 E777.705
G1 X-5.6 Y-6.42 Z2.78 F4800.0 E777.729
G1 X-5.6 Y-16.62 Z2.78 F4800.0 E778.268
G1 X-5.2 Y-16.66 Z2.78 F4800.0 E778.289
G1 X-5.2 Y-6.63 Z2.78 F4800.0 E778.819
G1 X-4.8 Y-6.77 Z2.78 F4800.0 E778.841
G1 X-4.8 Y-16.7 Z2.78 F4800.0 E779.366
G1 X-4.4 Y-16.74 Z2.78 F4800.0 E779.387
G1 X-4.4 Y-6.89 Z2.78 F4800.0 E779.907
G1 X-4.0 Y-7.02 Z2.78 F4800.0 E779.929
G1 X-4.0 Y-16.78 Z2.78 F4800.0 E780.445
G1 X-3.6 Y-16.82 Z2.78 F4800.0 E780.466
G1 X-3.6 Y-7.09 Z2.78 F4800.0 E780.98
G1 X-3.2 Y-7.13 Z2.78 F4800.0 E781.002
G1 X-3.2 Y-16.86 Z2.78 F4800.0 E781.515
G1 X-2.8 Y-16.9 Z2.78 F4800.0 E781.537
G1 X-2.8 Y-7.17 Z2.78 F4800.0 E782.051
G1 X-2.4 Y-7.19 Z2.78 F4800.0 E782.072
G1 X-2.4 Y-9.22 Z2.78 F4800.0 E782.179
G1 X-2.0 Y-8.82 Z2.78 F4800.0 E782.209
G1 X-2.0 Y-7.15 Z2.78 F4800.0 E782.297
G1 X-1.6 Y-7.11 Z2.78 F4800.0 E782.318
G1 X-1.6 Y-8.68 Z2.78 F4800.0 E782.401
G1 X-1.2 Y-8.6 Z2.78 F4800.0 E782.422
G1 X-1.2 Y-7.07 Z2.78 F4800.0 E782.503
G1 X-0.8 Y-6.96 Z2.78 F4800.0 E782.525
G1 X-0.8 Y-8.71 Z2.78 F4800.0 E782.617
G1 X-0.4 Y-8.92 Z2.78 F4800.0 E782.641
G1 X-0.4 Y-6.84 Z2.78 F4800.0 E782.75
G1 X-0.0 Y-6.72 Z2.78 F4800.0 E782.772
G1 X-0.0 Y-9.39 Z2.78 F4800.0 E782.913
G1 F1200.0
G1 E781.913
G1 F4800.0
M103
G1 X-0.48 Y-10.45 Z2.78 F4200.0
G1 X-2.4 Y-10.78 Z2.78 F4200.0
G1 F1200.0
G1 E782.913
G1 F4200.0
M101
G1 X-2.4 Y-16.92 Z2.78 F4800.0 E783.237
G1 X-2.0 Y-16.88 Z2.78 F4800.0 E783.258
G1 X-2.0 Y-11.18 Z2.78 F4800.0 E783.559
G1 X-1.6 Y-11.32 Z2.78 F4800.0 E783.582
G1 X-1.6 Y-16.84 Z2.78 F4800.0 E783.873
G1 X-1.2 Y-16.8 Z2.78 F4800.0 E783.895
G1 X-1.2 Y-11.4 Z2.78 F4800.0 E784.18
G1 X-0.8 Y-11.29 Z2.78 F4800.0 E784.202
G1 X-0.8 Y-16.76 Z2.78 F4800.0 E784.491
G1 X-0.4 Y-16.72 Z2.78 F4800.0 E784.512
G1 X-0.4 Y-11.08 Z2.78 F4800.0 E784.81
G1 X-0.0 Y-10.62 Z2.78 F4800.0 E784.842
G1 X-0.0 Y-16.68 Z2.78 F4800.0 E785.163
G1 X0.4 Y-16.65 Z2.78 F4800.0 E785.184
G1 X0.4 Y-6.54 Z2.78 F4800.0 E785.718
G1 X0.8 Y-6.33 Z2.78 F4800.0 E785.742
G1 X0.8 Y-16.6 Z2.78 F4800.0 E786.284
G1 X1.2 Y-16.48 Z2.78 F4800.0 E786.306
G1 X1.2 Y-6.12 Z2.78 F4800.0 E786.854
G1 X1.6 Y-5.83 Z2.78 F4800.0 E786.88
G1 X1.6 Y-16.35 Z2.78 F4800.0 E787.436
G1 X2.0 Y-16.23 Z2.78 F4800.0 E787.458
G1 X2.0 Y-5.5 Z2.78 F4800.0 E788.025
G1 X2.4 Y-5.16 Z2.78 F4800.0 E788.052
G1 X2.4 Y-16.11 Z2.78 F4800.0 E788.631
G1 X2.8 Y-15.99 Z2.78 F4800.0 E788.653
G1 X2.8 Y-4.68 Z2.78 F4800.0 E789.25
M73 P19 (display progress)
G1 X3.2 Y-4.19 Z2.78 F4800.0 E789.284
G1 X3.2 Y-15.87 Z2.78 F4800.0 E789.9
G1 X3.6 Y-15.75 Z2.78 F4800.0 E789.922
G1 X3.6 Y-3.47 Z2.78 F4800.0 E790.571
G1 F1200.0
G1 E789.571
G1 F4800.0
M103
G1 X4.4 Y-0.35 Z2.78 F4200.0
G1 F1200.0
G1 E790.571
G1 F4200.0
M101
G1 X4.4 Y-12.92 Z2.78 F4800.0 E791.235
G1 X4.0 Y-13.39 Z2.78 F4800.0 E791.268
G1 X4.0 Y-2.55 Z2.78 F4800.0 E791.84
G1 F1200.0
G1 E790.84
G1 F4800.0
M103
G1 X13.2 Y-5.57 Z2.78 F4200.0
G1 F1200.0
G1 E791.84
G1 F4200.0
M101
G1 X13.2 Y4.95 Z2.78 F4800.0 E792.396
G1 F1200.0
G1 E792.109
G1 F4800.0
M103
G1 X12.8 Y6.17 Z2.78 F4200.0
G1 F1200.0
G1 E792.396
G1 F4200.0
M101
G1 X12.8 Y-6.8 Z2.78 F4800.0 E793.081
G1 F1200.0
G1 E793.081
G1 F4800.0
M103
G1 X12.4 Y-7.55 Z2.78 F4200.0
G1 F1200.0
G1 E793.081
G1 F4200.0
M101
G1 X12.4 Y6.92 Z2.78 F4800.0 E793.845
G1 F1200.0
G1 E793.845
G1 F4800.0
M103
G1 X12.0 Y7.67 Z2.78 F4200.0
G1 F1200.0
G1 E793.845
G1 F4200.0
M101
G1 X12.0 Y-8.29 Z2.78 F4800.0 E794.688
G1 F1200.0
G1 E793.688
G1 F4800.0
M103
G1 X13.6 Y3.63 Z2.78 F4200.0
G1 F1200.0
G1 E794.688
G1 F4200.0
M101
G1 X13.6 Y-4.26 Z2.78 F4800.0 E795.105
G1 F1200.0
G1 E794.105
G1 F4800.0
M103
G1 X14.0 Y-1.65 Z2.78 F4200.0
G1 F1200.0
G1 E795.105
G1 F4200.0
M101
G1 X14.0 Y1.03 Z2.78 F4800.0 E795.246
G1 F1200.0
G1 E794.246
G1 F4800.0
M103
G1 X2.84 Y3.24 Z2.78 F4200.0
G1 X-0.04 Y5.6 Z2.78 F4200.0
G1 X-3.73 Y5.97 Z2.78 F4200.0
G1 X-8.4 Y3.16 Z2.78 F4200.0
G1 F1200.0
G1 E795.246
G1 F4200.0
M101
G1 X-8.4 Y15.17 Z2.78 F4800.0 E795.881
G1 X-8.0 Y15.3 Z2.78 F4800.0 E795.903
G1 X-8.0 Y3.77 Z2.78 F4800.0 E796.512
G1 X-7.6 Y4.26 Z2.78 F4800.0 E796.545
G1 X-7.6 Y15.42 Z2.78 F4800.0 E797.135
G1 X-7.2 Y15.54 Z2.78 F4800.0 E797.157
G1 X-7.2 Y4.68 Z2.78 F4800.0 E797.73
G1 X-6.8 Y5.01 Z2.78 F4800.0 E797.757
G1 X-6.8 Y15.66 Z2.78 F4800.0 E798.32
G1 X-6.4 Y15.78 Z2.78 F4800.0 E798.342
G1 X-6.4 Y5.34 Z2.78 F4800.0 E798.893
G1 X-6.0 Y5.58 Z2.78 F4800.0 E798.918
G1 X-6.0 Y15.9 Z2.78 F4800.0 E799.463
G1 X-5.6 Y16.0 Z2.78 F4800.0 E799.485
G1 X-5.6 Y5.79 Z2.78 F4800.0 E800.024
G1 X-5.2 Y6.01 Z2.78 F4800.0 E800.048
G1 X-5.2 Y16.04 Z2.78 F4800.0 E800.578
G1 X-4.8 Y16.08 Z2.78 F4800.0 E800.599
G1 X-4.8 Y6.15 Z2.78 F4800.0 E801.123
G1 X-4.4 Y6.27 Z2.78 F4800.0 E801.145
G1 X-4.4 Y16.11 Z2.78 F4800.0 E801.665
G1 X-4.0 Y16.16 Z2.78 F4800.0 E801.687
G1 X-4.0 Y6.39 Z2.78 F4800.0 E802.203
G1 X-3.6 Y6.47 Z2.78 F4800.0 E802.224
G1 X-3.6 Y16.19 Z2.78 F4800.0 E802.738
G1 X-3.2 Y16.23 Z2.78 F4800.0 E802.759
G1 X-3.2 Y6.5 Z2.78 F4800.0 E803.273
G1 X-2.8 Y6.54 Z2.78 F4800.0 E803.294
G1 X-2.8 Y16.27 Z2.78 F4800.0 E803.808
G1 X-2.4 Y16.3 Z2.78 F4800.0 E803.829
G1 X-2.4 Y6.57 Z2.78 F4800.0 E804.343
G1 X-2.0 Y6.53 Z2.78 F4800.0 E804.365
G1 X-2.0 Y16.26 Z2.78 F4800.0 E804.878
G1 X-1.6 Y16.22 Z2.78 F4800.0 E804.9
G1 X-1.6 Y6.49 Z2.78 F4800.0 E805.414
G1 X-1.2 Y6.45 Z2.78 F4800.0 E805.435
G1 X-1.2 Y16.18 Z2.78 F4800.0 E805.949
G1 X-0.8 Y16.14 Z2.78 F4800.0 E805.97
G1 X-0.8 Y6.34 Z2.78 F4800.0 E806.488
G1 X-0.4 Y6.22 Z2.78 F4800.0 E806.51
G1 X-0.4 Y16.1 Z2.78 F4800.0 E807.032
G1 X0.0 Y16.06 Z2.78 F4800.0 E807.053
G1 X0.0 Y6.1 Z2.78 F4800.0 E807.579
G1 X0.4 Y5.92 Z2.78 F4800.0 E807.602
G1 X0.4 Y16.02 Z2.78 F4800.0 E808.136
G1 X0.8 Y15.97 Z2.78 F4800.0 E808.157
G1 X0.8 Y5.7 Z2.78 F4800.0 E808.7
G1 X1.2 Y5.49 Z2.78 F4800.0 E808.724
G1 X1.2 Y15.85 Z2.78 F4800.0 E809.271
G1 X1.6 Y15.73 Z2.78 F4800.0 E809.293
G1 X1.6 Y5.2 Z2.78 F4800.0 E809.849
G1 X2.0 Y4.87 Z2.78 F4800.0 E809.876
G1 X2.0 Y15.61 Z2.78 F4800.0 E810.443
G1 X2.4 Y15.49 Z2.78 F4800.0 E810.465
G1 X2.4 Y4.54 Z2.78 F4800.0 E811.044
G1 X2.8 Y4.05 Z2.78 F4800.0 E811.077
G1 X2.8 Y15.37 Z2.78 F4800.0 E811.675
G1 X3.2 Y15.24 Z2.78 F4800.0 E811.697
G1 X3.2 Y3.57 Z2.78 F4800.0 E812.314
G1 X3.6 Y2.85 Z2.78 F4800.0 E812.357
G1 X3.6 Y15.12 Z2.78 F4800.0 E813.006
G1 X4.0 Y14.97 Z2.78 F4800.0 E813.028
G1 X4.0 Y1.92 Z2.78 F4800.0 E813.718
G1 X4.4 Y-0.28 Z2.78 F4800.0 E813.836
G1 X4.4 Y14.76 Z2.78 F4800.0 E814.63
G1 X4.8 Y14.54 Z2.78 F4800.0 E814.654
G1 X4.8 Y-12.71 Z2.78 F4800.0 E816.094
G1 X5.2 Y-12.6 Z2.78 F4800.0 E816.116
G1 X5.2 Y14.33 Z2.78 F4800.0 E817.538
G1 X5.6 Y14.12 Z2.78 F4800.0 E817.562
G1 X5.6 Y-12.68 Z2.78 F4800.0 E818.978
G1 X6.0 Y-12.82 Z2.78 F4800.0 E819.0
G1 X6.0 Y13.9 Z2.78 F4800.0 E820.411
G1 X6.4 Y13.69 Z2.78 F4800.0 E820.435
G1 X6.4 Y-13.22 Z2.78 F4800.0 E821.857
G1 X6.8 Y-14.09 Z2.78 F4800.0 E821.907
G1 X6.8 Y13.46 Z2.78 F4800.0 E823.362
G1 X7.2 Y13.13 Z2.78 F4800.0 E823.39
G1 X7.2 Y-13.76 Z2.78 F4800.0 E824.81
G1 X7.6 Y-13.43 Z2.78 F4800.0 E824.837
G1 X7.6 Y12.8 Z2.78 F4800.0 E826.223
G1 X8.0 Y12.48 Z2.78 F4800.0 E826.25
G1 X8.0 Y-13.1 Z2.78 F4800.0 E827.601
G1 X8.4 Y-12.77 Z2.78 F4800.0 E827.629
G1 X8.4 Y12.15 Z2.78 F4800.0 E828.945
G1 X8.8 Y11.82 Z2.78 F4800.0 E828.972
G1 X8.8 Y-12.44 Z2.78 F4800.0 E830.254
G1 X9.2 Y-12.12 Z2.78 F4800.0 E830.281
G1 X9.2 Y11.49 Z2.78 F4800.0 E831.528
G1 X9.6 Y11.03 Z2.78 F4800.0 E831.561
G1 X9.6 Y-11.65 Z2.78 F4800.0 E832.759
G1 X10.0 Y-11.17 Z2.78 F4800.0 E832.792
G1 X10.0 Y10.54 Z2.78 F4800.0 E833.939
G1 X10.4 Y10.05 Z2.78 F4800.0 E833.972
G1 X10.4 Y-10.68 Z2.78 F4800.0 E835.067
G1 X10.8 Y-10.19 Z2.78 F4800.0 E835.1
G1 X10.8 Y9.57 Z2.78 F4800.0 E836.144
G1 X11.2 Y9.08 Z2.78 F4800.0 E836.178
G1 X11.2 Y-9.7 Z2.78 F4800.0 E837.17
G1 X11.6 Y-9.04 Z2.78 F4800.0 E837.211
G1 X11.6 Y8.42 Z2.78 F4800.0 E838.133
G1 F1200.0
G1 E837.133
G1 F4800.0
M103
G1 X-2.48 Y6.09 Z2.78 F4200.0
G1 X-6.04 Y5.01 Z2.78 F4200.0
G1 X-9.2 Y1.16 Z2.78 F4200.0
G1 F1200.0
G1 E838.133
G1 F4200.0
M101
G1 X-9.2 Y14.85 Z2.78 F4800.0 E838.856
G1 X-8.8 Y15.05 Z2.78 F4800.0 E838.88
G1 X-8.8 Y2.41 Z2.78 F4800.0 E839.547
G1 F1200.0
G1 E838.547
G1 F4800.0
M103
G1 X-17.2 Y7.24 Z2.78 F4200.0
G1 F1200.0
G1 E839.547
G1 F4200.0
M101
G1 X-17.2 Y-7.86 Z2.78 F4800.0 E840.345
G1 F1200.0
G1 E840.345
G1 F4800.0
M103
G1 X-17.6 Y-7.11 Z2.78 F4200.0
G1 F1200.0
G1 E840.345
G1 F4200.0
M101
G1 X-17.6 Y6.49 Z2.78 F4800.0 E841.063
G1 F1200.0
G1 E841.003
G1 F4800.0
M103
G1 X-18.0 Y5.51 Z2.78 F4200.0
G1 F1200.0
G1 E841.063
G1 F4200.0
M101
G1 X-18.0 Y-6.13 Z2.78 F4800.0 E841.678
G1 F1200.0
G1 E841.301
G1 F4800.0
M103
G1 X-18.4 Y-4.81 Z2.78 F4200.0
G1 F1200.0
G1 E841.678
G1 F4200.0
M101
G1 X-18.4 Y4.19 Z2.78 F4800.0 E842.154
G1 F1200.0
G1 E841.655
G1 F4800.0
M103
G1 X-18.8 Y2.74 Z2.78 F4200.0
G1 F1200.0
G1 E842.154
G1 F4200.0
M101
G1 X-18.8 Y-3.37 Z2.78 F4800.0 E842.476
G1 F1200.0
G1 E841.476
G1 F4800.0
M103
G1 X4.0 Y-15.6 Z2.78 F4200.0
G1 F1200.0
G1 E842.476
G1 F4200.0
M101
G1 X4.0 Y-14.62 Z2.78 F4800.0 E842.528
G1 X4.4 Y-15.08 Z2.78 F4800.0 E842.561
G1 X4.4 Y-15.38 Z2.78 F4800.0 E842.577
G1 F1200.0
G1 E841.577
G1 F4800.0
M103
(</infill>)
(</nestedRing>)
(</rotation>)
(</layer>)
(<layer> 3.051 )
(<supportLayer>)
;M108 R56.0
G1 X-10.92 Y-18.0 Z3.05 F4200.0
G1 F1200.0
G1 E842.577
G1 F4200.0
M101
G1 X-4.69 Y-18.0 Z3.05 F4800.0 E842.807
G1 F1200.0
G1 E841.807
G1 F4800.0
M103
G1 X-0.28 Y-18.0 Z3.05 F4200.0
G1 F1200.0
G1 E842.807
G1 F4200.0
M101
G1 X5.95 Y-18.0 Z3.05 F4800.0 E843.037
G1 X5.59 Y-16.2 Z3.05 F4800.0 E843.105
G1 X10.2 Y-16.2 Z3.05 F4800.0 E843.276
G1 X8.44 Y-14.4 Z3.05 F4800.0 E843.369
G1 X12.68 Y-14.4 Z3.05 F4800.0 E843.526
G1 X14.11 Y-12.6 Z3.05 F4800.0 E843.611
G1 X10.48 Y-12.6 Z3.05 F4800.0 E843.745
G1 F1200.0
G1 E842.745
G1 F4800.0
M103
G1 X11.96 Y-10.8 Z3.05 F4200.0
G1 F1200.0
G1 E843.745
G1 F4200.0
M101
G1 X14.41 Y-10.8 Z3.05 F4800.0 E843.835
G1 X14.71 Y-9.0 Z3.05 F4800.0 E843.903
G1 X13.08 Y-9.0 Z3.05 F4800.0 E843.963
G1 F1200.0
G1 E842.963
G1 F4800.0
M103
G1 X14.04 Y-7.2 Z3.05 F4200.0
G1 F1200.0
G1 E843.963
G1 F4200.0
M101
G1 X15.02 Y-7.2 Z3.05 F4800.0 E844.0
G1 X15.16 Y-5.4 Z3.05 F4800.0 E844.066
G1 X14.59 Y-5.4 Z3.05 F4800.0 E844.087
G1 F1200.0
G1 E843.218
G1 F4800.0
M103
G1 X15.1 Y-3.6 Z3.05 F4200.0
G1 F1200.0
G1 E844.087
G1 F4200.0
M101
G1 X15.25 Y-3.6 Z3.05 F4800.0 E844.093
G1 X18.74 Y-1.8 Z3.05 F4800.0 E844.238
G1 X15.27 Y-1.8 Z3.05 F4800.0 E844.366
G1 F1200.0
G1 E843.562
G1 F4800.0
M103
G1 X15.39 Y0.0 Z3.05 F4200.0
G1 F1200.0
G1 E844.366
G1 F4200.0
M101
G1 X18.78 Y0.0 Z3.05 F4800.0 E844.491
G1 X18.67 Y1.8 Z3.05 F4800.0 E844.558
G1 X15.21 Y1.8 Z3.05 F4800.0 E844.686
G1 F1200.0
G1 E843.886
G1 F4800.0
M103
G1 X15.19 Y3.6 Z3.05 F4200.0
G1 F1200.0
G1 E844.686
G1 F4200.0
M101
G1 X14.95 Y3.6 Z3.05 F4800.0 E844.695
G1 F1200.0
G1 E843.889
G1 F4800.0
M103
G1 X15.09 Y5.4 Z3.05 F4200.0
G1 F1200.0
G1 E844.695
G1 F4200.0
M101
G1 X14.4 Y5.4 Z3.05 F4800.0 E844.72
G1 X14.83 Y7.2 Z3.05 F4800.0 E844.789
G1 X13.7 Y7.2 Z3.05 F4800.0 E844.83
G1 F1200.0
G1 E843.852
G1 F4800.0
M103
G1 X14.52 Y9.0 Z3.05 F4200.0
G1 F1200.0
G1 E844.83
G1 F4200.0
M101
G1 X12.74 Y9.0 Z3.05 F4800.0 E844.896
G1 X14.22 Y10.8 Z3.05 F4800.0 E844.982
G1 X11.45 Y10.8 Z3.05 F4800.0 E845.085
G1 X13.81 Y12.6 Z3.05 F4800.0 E845.195
G1 X9.87 Y12.6 Z3.05 F4800.0 E845.341
G1 X11.92 Y14.4 Z3.05 F4800.0 E845.442
G1 X7.68 Y14.4 Z3.05 F4800.0 E845.598
G1 X9.03 Y16.2 Z3.05 F4800.0 E845.682
G1 X4.42 Y16.2 Z3.05 F4800.0 E845.852
G1 F1200.0
G1 E844.852
G1 F4800.0
M103
G1 X2.19 Y18.0 Z3.05 F4200.0
G1 F1200.0
G1 E845.852
G1 F4200.0
M101
G1 X-7.16 Y18.0 Z3.05 F4800.0 E846.198
M73 P20 (display progress)
G1 F1200.0
G1 E845.198
G1 F4800.0
M103
G1 X-9.39 Y16.2 Z3.05 F4200.0
G1 F1200.0
G1 E846.198
G1 F4200.0
M101
G1 X-14.0 Y16.2 Z3.05 F4800.0 E846.368
G1 X-12.64 Y14.4 Z3.05 F4800.0 E846.451
G1 X-16.88 Y14.4 Z3.05 F4800.0 E846.608
G1 X-18.78 Y12.6 Z3.05 F4800.0 E846.705
G1 X-14.84 Y12.6 Z3.05 F4800.0 E846.85
G1 F1200.0
G1 E845.85
G1 F4800.0
M103
G1 X-16.42 Y10.8 Z3.05 F4200.0
G1 F1200.0
G1 E846.85
G1 F4200.0
M101
G1 X-19.19 Y10.8 Z3.05 F4800.0 E846.953
G1 X-19.49 Y9.0 Z3.05 F4800.0 E847.021
G1 X-17.71 Y9.0 Z3.05 F4800.0 E847.086
G1 F1200.0
G1 E846.086
G1 F4800.0
M103
G1 X-18.67 Y7.2 Z3.05 F4200.0
G1 F1200.0
G1 E847.086
G1 F4200.0
M101
G1 X-19.8 Y7.2 Z3.05 F4800.0 E847.128
G1 X-20.06 Y5.4 Z3.05 F4800.0 E847.195
G1 X-19.37 Y5.4 Z3.05 F4800.0 E847.221
G1 F1200.0
G1 E846.34
G1 F4800.0
M103
G1 X-19.92 Y3.6 Z3.05 F4200.0
G1 F1200.0
G1 E847.221
G1 F4200.0
M101
G1 X-20.16 Y3.6 Z3.05 F4800.0 E847.23
G1 F1200.0
G1 E846.43
G1 F4800.0
M103
G1 X-20.18 Y1.8 Z3.05 F4200.0
G1 F1200.0
G1 E847.23
G1 F4200.0
M101
G1 X-23.64 Y1.8 Z3.05 F4800.0 E847.358
G1 X-23.75 Y0.0 Z3.05 F4800.0 E847.425
G1 X-20.36 Y0.0 Z3.05 F4800.0 E847.55
G1 F1200.0
G1 E846.746
G1 F4800.0
M103
G1 X-20.24 Y-1.8 Z3.05 F4200.0
G1 F1200.0
G1 E847.55
G1 F4200.0
M101
G1 X-23.7 Y-1.8 Z3.05 F4800.0 E847.678
G1 F1200.0
G1 E846.678
G1 F4800.0
M103
G1 X-20.22 Y-3.6 Z3.05 F4200.0
G1 F1200.0
G1 E847.678
G1 F4200.0
M101
G1 X-20.07 Y-3.6 Z3.05 F4800.0 E847.684
G1 F1200.0
G1 E846.883
G1 F4800.0
M103
G1 X-20.12 Y-5.4 Z3.05 F4200.0
G1 F1200.0
G1 E847.684
G1 F4200.0
M101
G1 X-19.56 Y-5.4 Z3.05 F4800.0 E847.705
G1 F1200.0
G1 E846.855
G1 F4800.0
M103
G1 X-19.99 Y-7.2 Z3.05 F4200.0
G1 F1200.0
G1 E847.705
G1 F4200.0
M101
G1 X-19.01 Y-7.2 Z3.05 F4800.0 E847.741
G1 X-19.68 Y-9.0 Z3.05 F4800.0 E847.812
G1 X-18.05 Y-9.0 Z3.05 F4800.0 E847.872
G1 X-19.38 Y-10.8 Z3.05 F4800.0 E847.955
G1 X-16.93 Y-10.8 Z3.05 F4800.0 E848.046
G1 X-19.08 Y-12.6 Z3.05 F4800.0 E848.15
G1 X-15.45 Y-12.6 Z3.05 F4800.0 E848.284
G1 X-17.65 Y-14.4 Z3.05 F4800.0 E848.389
G1 X-13.41 Y-14.4 Z3.05 F4800.0 E848.545
G1 X-15.17 Y-16.2 Z3.05 F4800.0 E848.639
G1 X-10.56 Y-16.2 Z3.05 F4800.0 E848.809
G1 F1200.0
G1 E847.809
G1 F4800.0
M103
G1 X-4.79 Y-5.4 Z3.05 F4200.0
G1 F1200.0
G1 E848.809
G1 F4200.0
M101
G1 X-0.18 Y-5.4 Z3.05 F4800.0 E848.979
G1 F1200.0
G1 E847.979
G1 F4800.0
M103
G1 X-1.95 Y0.0 Z3.05 F4200.0
G1 F1200.0
G1 E848.979
G1 F4200.0
M101
G1 X3.08 Y0.0 Z3.05 F4800.0 E849.165
G1 F1200.0
G1 E848.165
G1 F4800.0
M103
G1 X1.51 Y3.6 Z3.05 F4200.0
G1 F1200.0
G1 E849.165
G1 F4200.0
M101
G1 X-6.48 Y3.6 Z3.05 F4800.0 E849.461
G1 X-3.02 Y0.0 Z3.05 F4800.0 E849.645
G1 X-8.05 Y0.0 Z3.05 F4800.0 E849.831
G1 F1200.0
G1 E848.831
G1 F4800.0
M103
;M108 R80.0
(</supportLayer>)
(<rotation> (-1+1.22464679915e-16j) )
(<nestedRing>)
(<boundaryPerimeter>)
(<boundaryPoint> X-19.649 Y3.102 Z3.051 </boundaryPoint>)
(<boundaryPoint> X-19.985 Y-0.313 Z3.051 </boundaryPoint>)
(<boundaryPoint> X-19.649 Y-3.727 Z3.051 </boundaryPoint>)
(<boundaryPoint> X-18.653 Y-7.01 Z3.051 </boundaryPoint>)
(<boundaryPoint> X-17.036 Y-10.035 Z3.051 </boundaryPoint>)
(<boundaryPoint> X-14.859 Y-12.687 Z3.051 </boundaryPoint>)
(<boundaryPoint> X-12.207 Y-14.864 Z3.051 </boundaryPoint>)
(<boundaryPoint> X-9.182 Y-16.481 Z3.051 </boundaryPoint>)
(<boundaryPoint> X-5.899 Y-17.477 Z3.051 </boundaryPoint>)
(<boundaryPoint> X-2.484 Y-17.813 Z3.051 </boundaryPoint>)
(<boundaryPoint> X0.93 Y-17.477 Z3.051 </boundaryPoint>)
(<boundaryPoint> X4.213 Y-16.481 Z3.051 </boundaryPoint>)
(<boundaryPoint> X7.238 Y-14.864 Z3.051 </boundaryPoint>)
(<boundaryPoint> X9.89 Y-12.687 Z3.051 </boundaryPoint>)
(<boundaryPoint> X12.067 Y-10.035 Z3.051 </boundaryPoint>)
(<boundaryPoint> X13.684 Y-7.01 Z3.051 </boundaryPoint>)
(<boundaryPoint> X14.68 Y-3.727 Z3.051 </boundaryPoint>)
(<boundaryPoint> X15.016 Y-0.313 Z3.051 </boundaryPoint>)
(<boundaryPoint> X14.68 Y3.102 Z3.051 </boundaryPoint>)
(<boundaryPoint> X13.684 Y6.385 Z3.051 </boundaryPoint>)
(<boundaryPoint> X12.067 Y9.41 Z3.051 </boundaryPoint>)
(<boundaryPoint> X9.89 Y12.062 Z3.051 </boundaryPoint>)
(<boundaryPoint> X7.238 Y14.239 Z3.051 </boundaryPoint>)
(<boundaryPoint> X4.213 Y15.856 Z3.051 </boundaryPoint>)
(<boundaryPoint> X0.93 Y16.852 Z3.051 </boundaryPoint>)
(<boundaryPoint> X-2.484 Y17.188 Z3.051 </boundaryPoint>)
(<boundaryPoint> X-5.899 Y16.852 Z3.051 </boundaryPoint>)
(<boundaryPoint> X-9.182 Y15.856 Z3.051 </boundaryPoint>)
(<boundaryPoint> X-12.207 Y14.239 Z3.051 </boundaryPoint>)
(<boundaryPoint> X-14.859 Y12.062 Z3.051 </boundaryPoint>)
(<boundaryPoint> X-17.036 Y9.41 Z3.051 </boundaryPoint>)
(<boundaryPoint> X-18.653 Y6.385 Z3.051 </boundaryPoint>)
(<loop> inner )
G1 X-7.12 Y-5.01 Z3.05 F4200.0
G1 F1200.0
G1 E849.831
G1 F4200.0
M101
G1 X-7.16 Y-4.98 Z3.05 F4800.0 E849.834
G1 X-7.98 Y-3.98 Z3.05 F4800.0 E849.902
G1 X-8.59 Y-2.84 Z3.05 F4800.0 E849.971
G1 X-8.96 Y-1.6 Z3.05 F4800.0 E850.039
G1 X-9.09 Y-0.31 Z3.05 F4800.0 E850.108
G1 X-8.96 Y0.98 Z3.05 F4800.0 E850.176
G1 X-8.59 Y2.22 Z3.05 F4800.0 E850.244
G1 X-7.98 Y3.36 Z3.05 F4800.0 E850.313
G1 X-7.16 Y4.36 Z3.05 F4800.0 E850.381
G1 X-6.15 Y5.18 Z3.05 F4800.0 E850.45
G1 X-5.01 Y5.79 Z3.05 F4800.0 E850.518
G1 X-3.77 Y6.17 Z3.05 F4800.0 E850.586
G1 X-2.48 Y6.29 Z3.05 F4800.0 E850.655
G1 X-1.2 Y6.17 Z3.05 F4800.0 E850.723
G1 X0.04 Y5.79 Z3.05 F4800.0 E850.792
G1 X1.19 Y5.18 Z3.05 F4800.0 E850.86
G1 X2.19 Y4.36 Z3.05 F4800.0 E850.929
G1 X3.01 Y3.36 Z3.05 F4800.0 E850.997
G1 X3.62 Y2.22 Z3.05 F4800.0 E851.065
G1 X3.99 Y0.98 Z3.05 F4800.0 E851.134
G1 X4.12 Y-0.31 Z3.05 F4800.0 E851.202
G1 X3.99 Y-1.6 Z3.05 F4800.0 E851.271
G1 X3.62 Y-2.84 Z3.05 F4800.0 E851.339
G1 X3.01 Y-3.98 Z3.05 F4800.0 E851.407
G1 X2.19 Y-4.98 Z3.05 F4800.0 E851.476
G1 X1.19 Y-5.81 Z3.05 F4800.0 E851.544
G1 X0.04 Y-6.42 Z3.05 F4800.0 E851.613
G1 X-1.2 Y-6.79 Z3.05 F4800.0 E851.681
G1 X-2.48 Y-6.92 Z3.05 F4800.0 E851.749
G1 X-3.77 Y-6.79 Z3.05 F4800.0 E851.818
G1 X-5.01 Y-6.42 Z3.05 F4800.0 E851.886
G1 X-6.15 Y-5.81 Z3.05 F4800.0 E851.955
G1 X-7.12 Y-5.01 Z3.05 F4800.0 E852.02
G1 F1200.0
G1 E851.02
G1 F4800.0
M103
(</loop>)
(<loop> inner )
G1 X-2.24 Y-9.49 Z3.05 F4200.0
G1 F1200.0
G1 E852.02
G1 F4200.0
M101
G1 X-2.22 Y-9.44 Z3.05 F4800.0 E852.023
G1 X-1.81 Y-9.03 Z3.05 F4800.0 E852.054
G1 X-1.25 Y-8.88 Z3.05 F4800.0 E852.085
G1 X-0.69 Y-9.03 Z3.05 F4800.0 E852.115
G1 X-0.28 Y-9.44 Z3.05 F4800.0 E852.146
G1 X-0.13 Y-10.0 Z3.05 F4800.0 E852.177
G1 X-0.28 Y-10.56 Z3.05 F4800.0 E852.207
G1 X-0.69 Y-10.97 Z3.05 F4800.0 E852.238
G1 X-1.25 Y-11.12 Z3.05 F4800.0 E852.269
G1 X-1.81 Y-10.97 Z3.05 F4800.0 E852.3
G1 X-2.22 Y-10.56 Z3.05 F4800.0 E852.33
G1 X-2.37 Y-10.0 Z3.05 F4800.0 E852.361
G1 X-2.24 Y-9.49 Z3.05 F4800.0 E852.389
G1 F1200.0
G1 E851.389
G1 F4800.0
M103
(</loop>)
(<loop> outer )
G1 X-2.02 Y-10.45 Z3.05 F4200.0
G1 X4.26 Y-13.49 Z3.05 F4200.0
G1 F1200.0
G1 E852.389
G1 F4200.0
M101
G1 X4.28 Y-13.44 Z3.05 F4800.0 E852.392
G1 X4.69 Y-13.03 Z3.05 F4800.0 E852.423
G1 X5.25 Y-12.88 Z3.05 F4800.0 E852.453
G1 X5.81 Y-13.03 Z3.05 F4800.0 E852.484
G1 X6.22 Y-13.44 Z3.05 F4800.0 E852.515
G1 X6.37 Y-14.0 Z3.05 F4800.0 E852.546
G1 X6.29 Y-14.32 Z3.05 F4800.0 E852.563
G1 X6.43 Y-14.62 Z3.05 F4800.0 E852.58
G1 X6.9 Y-14.36 Z3.05 F4800.0 E852.609
G1 X9.46 Y-12.26 Z3.05 F4800.0 E852.784
G1 X11.57 Y-9.7 Z3.05 F4800.0 E852.959
G1 X13.13 Y-6.78 Z3.05 F4800.0 E853.134
G1 X14.09 Y-3.61 Z3.05 F4800.0 E853.309
G1 X14.41 Y-0.31 Z3.05 F4800.0 E853.484
G1 X14.09 Y2.98 Z3.05 F4800.0 E853.659
G1 X13.13 Y6.15 Z3.05 F4800.0 E853.834
G1 X11.57 Y9.07 Z3.05 F4800.0 E854.009
G1 X9.46 Y11.64 Z3.05 F4800.0 E854.184
G1 X6.9 Y13.74 Z3.05 F4800.0 E854.359
G1 X3.98 Y15.3 Z3.05 F4800.0 E854.534
G1 X0.81 Y16.26 Z3.05 F4800.0 E854.709
G1 X-2.48 Y16.59 Z3.05 F4800.0 E854.884
G1 X-5.78 Y16.26 Z3.05 F4800.0 E855.059
G1 X-8.95 Y15.3 Z3.05 F4800.0 E855.234
G1 X-11.87 Y13.74 Z3.05 F4800.0 E855.409
G1 X-14.43 Y11.64 Z3.05 F4800.0 E855.584
G1 X-16.54 Y9.07 Z3.05 F4800.0 E855.759
G1 X-18.1 Y6.15 Z3.05 F4800.0 E855.934
G1 X-19.06 Y2.98 Z3.05 F4800.0 E856.109
G1 X-19.38 Y-0.31 Z3.05 F4800.0 E856.284
G1 X-19.06 Y-3.61 Z3.05 F4800.0 E856.459
G1 X-18.1 Y-6.78 Z3.05 F4800.0 E856.634
G1 X-16.54 Y-9.7 Z3.05 F4800.0 E856.809
G1 X-14.43 Y-12.26 Z3.05 F4800.0 E856.984
G1 X-11.87 Y-14.36 Z3.05 F4800.0 E857.159
G1 X-8.95 Y-15.92 Z3.05 F4800.0 E857.334
G1 X-5.78 Y-16.89 Z3.05 F4800.0 E857.509
G1 X-2.48 Y-17.21 Z3.05 F4800.0 E857.684
G1 X0.81 Y-16.89 Z3.05 F4800.0 E857.859
G1 X3.98 Y-15.92 Z3.05 F4800.0 E858.034
G1 X4.67 Y-15.56 Z3.05 F4800.0 E858.075
G1 X4.78 Y-15.0 Z3.05 F4800.0 E858.105
G1 X4.69 Y-14.97 Z3.05 F4800.0 E858.11
G1 X4.28 Y-14.56 Z3.05 F4800.0 E858.141
G1 X4.13 Y-14.0 Z3.05 F4800.0 E858.172
G1 X4.26 Y-13.49 Z3.05 F4800.0 E858.2
G1 F1200.0
G1 E857.2
G1 F4800.0
M103
(</loop>)
(<edge> outer )
;M108 R40.0
G1 X5.39 Y-15.63 Z3.05 F4200.0
G1 F1200.0
G1 E858.2
G1 F4200.0
M101
G1 X5.43 Y-15.6 Z3.05 F2400.0 E858.202
G1 X7.13 Y-14.7 Z3.05 F2400.0 E858.304
G1 X9.75 Y-12.55 Z3.05 F2400.0 E858.483
G1 X11.9 Y-9.92 Z3.05 F2400.0 E858.662
G1 X13.5 Y-6.93 Z3.05 F2400.0 E858.841
G1 X14.48 Y-3.69 Z3.05 F2400.0 E859.02
G1 X14.82 Y-0.31 Z3.05 F2400.0 E859.2
G1 X14.48 Y3.06 Z3.05 F2400.0 E859.379
G1 X13.5 Y6.31 Z3.05 F2400.0 E859.558
G1 X11.9 Y9.3 Z3.05 F2400.0 E859.737
G1 X9.75 Y11.92 Z3.05 F2400.0 E859.916
G1 X7.13 Y14.07 Z3.05 F2400.0 E860.095
G1 X4.14 Y15.67 Z3.05 F2400.0 E860.274
G1 X0.89 Y16.66 Z3.05 F2400.0 E860.454
G1 X-2.48 Y16.99 Z3.05 F2400.0 E860.633
G1 X-5.86 Y16.66 Z3.05 F2400.0 E860.812
G1 X-9.11 Y15.67 Z3.05 F2400.0 E860.991
G1 X-12.1 Y14.07 Z3.05 F2400.0 E861.17
G1 X-14.72 Y11.92 Z3.05 F2400.0 E861.349
G1 X-16.87 Y9.3 Z3.05 F2400.0 E861.529
G1 X-18.47 Y6.31 Z3.05 F2400.0 E861.708
G1 X-19.45 Y3.06 Z3.05 F2400.0 E861.887
G1 X-19.78 Y-0.31 Z3.05 F2400.0 E862.066
G1 X-19.45 Y-3.69 Z3.05 F2400.0 E862.245
G1 X-18.47 Y-6.93 Z3.05 F2400.0 E862.424
G1 X-16.87 Y-9.92 Z3.05 F2400.0 E862.603
G1 X-14.72 Y-12.55 Z3.05 F2400.0 E862.782
G1 X-12.1 Y-14.7 Z3.05 F2400.0 E862.962
G1 X-9.11 Y-16.3 Z3.05 F2400.0 E863.141
G1 X-5.86 Y-17.28 Z3.05 F2400.0 E863.32
G1 X-2.48 Y-17.61 Z3.05 F2400.0 E863.499
G1 X0.89 Y-17.28 Z3.05 F2400.0 E863.678
G1 X4.14 Y-16.3 Z3.05 F2400.0 E863.857
G1 X5.39 Y-15.63 Z3.05 F2400.0 E863.932
G1 F1200.0
G1 E863.932
G1 F2400.0
M103
(</edge>)
(</boundaryPerimeter>)
(<nestedRing>)
(<boundaryPerimeter>)
(<boundaryPoint> X5.25 Y-13.497 Z3.051 </boundaryPoint>)
(<boundaryPoint> X5.502 Y-13.564 Z3.051 </boundaryPoint>)
(<boundaryPoint> X5.686 Y-13.748 Z3.051 </boundaryPoint>)
(<boundaryPoint> X5.753 Y-14.0 Z3.051 </boundaryPoint>)
(<boundaryPoint> X5.686 Y-14.252 Z3.051 </boundaryPoint>)
(<boundaryPoint> X5.502 Y-14.436 Z3.051 </boundaryPoint>)
(<boundaryPoint> X5.25 Y-14.503 Z3.051 </boundaryPoint>)
(<boundaryPoint> X4.998 Y-14.436 Z3.051 </boundaryPoint>)
(<boundaryPoint> X4.814 Y-14.252 Z3.051 </boundaryPoint>)
(<boundaryPoint> X4.747 Y-14.0 Z3.051 </boundaryPoint>)
(<boundaryPoint> X4.814 Y-13.748 Z3.051 </boundaryPoint>)
(<boundaryPoint> X4.998 Y-13.564 Z3.051 </boundaryPoint>)
(<edge> inner )
G1 X5.3 Y-14.7 Z3.05 F4200.0
G1 F1200.0
G1 E863.932
G1 F4200.0
M101
G1 X5.25 Y-14.71 Z3.05 F2400.0 E863.935
G1 X4.89 Y-14.62 Z3.05 F2400.0 E863.954
G1 X4.64 Y-14.36 Z3.05 F2400.0 E863.974
G1 X4.54 Y-14.0 Z3.05 F2400.0 E863.993
G1 X4.64 Y-13.65 Z3.05 F2400.0 E864.013
G1 X4.89 Y-13.39 Z3.05 F2400.0 E864.032
G1 X5.25 Y-13.29 Z3.05 F2400.0 E864.051
G1 X5.61 Y-13.39 Z3.05 F2400.0 E864.071
G1 X5.87 Y-13.65 Z3.05 F2400.0 E864.09
G1 X5.96 Y-14.0 Z3.05 F2400.0 E864.11
G1 X5.87 Y-14.36 Z3.05 F2400.0 E864.129
G1 X5.61 Y-14.62 Z3.05 F2400.0 E864.149
G1 X5.3 Y-14.7 Z3.05 F2400.0 E864.165
G1 F1200.0
G1 E863.165
G1 F2400.0
M103
(</edge>)
(</boundaryPerimeter>)
(</nestedRing>)
M73 P21 (display progress)
(<nestedRing>)
(<boundaryPerimeter>)
(<boundaryPoint> X-0.747 Y-10.0 Z3.051 </boundaryPoint>)
(<boundaryPoint> X-0.814 Y-10.252 Z3.051 </boundaryPoint>)
(<boundaryPoint> X-0.998 Y-10.436 Z3.051 </boundaryPoint>)
(<boundaryPoint> X-1.25 Y-10.503 Z3.051 </boundaryPoint>)
(<boundaryPoint> X-1.502 Y-10.436 Z3.051 </boundaryPoint>)
(<boundaryPoint> X-1.686 Y-10.252 Z3.051 </boundaryPoint>)
(<boundaryPoint> X-1.753 Y-10.0 Z3.051 </boundaryPoint>)
(<boundaryPoint> X-1.686 Y-9.748 Z3.051 </boundaryPoint>)
(<boundaryPoint> X-1.502 Y-9.564 Z3.051 </boundaryPoint>)
(<boundaryPoint> X-1.25 Y-9.497 Z3.051 </boundaryPoint>)
(<boundaryPoint> X-0.998 Y-9.564 Z3.051 </boundaryPoint>)
(<boundaryPoint> X-0.814 Y-9.748 Z3.051 </boundaryPoint>)
(<edge> inner )
G1 X-0.62 Y-10.31 Z3.05 F4200.0
G1 F1200.0
G1 E864.165
G1 F4200.0
M101
G1 X-0.64 Y-10.36 Z3.05 F2400.0 E864.168
G1 X-0.9 Y-10.62 Z3.05 F2400.0 E864.187
G1 X-1.25 Y-10.71 Z3.05 F2400.0 E864.207
G1 X-1.61 Y-10.62 Z3.05 F2400.0 E864.226
G1 X-1.87 Y-10.36 Z3.05 F2400.0 E864.246
G1 X-1.96 Y-10.0 Z3.05 F2400.0 E864.265
G1 X-1.87 Y-9.65 Z3.05 F2400.0 E864.284
G1 X-1.61 Y-9.39 Z3.05 F2400.0 E864.304
G1 X-1.25 Y-9.29 Z3.05 F2400.0 E864.323
G1 X-0.9 Y-9.39 Z3.05 F2400.0 E864.343
G1 X-0.64 Y-9.65 Z3.05 F2400.0 E864.362
G1 X-0.54 Y-10.0 Z3.05 F2400.0 E864.382
G1 X-0.62 Y-10.31 Z3.05 F2400.0 E864.398
G1 F1200.0
G1 E863.398
G1 F2400.0
M103
(</edge>)
(</boundaryPerimeter>)
(</nestedRing>)
(<nestedRing>)
(<boundaryPerimeter>)
(<boundaryPoint> X3.403 Y0.859 Z3.051 </boundaryPoint>)
(<boundaryPoint> X3.519 Y-0.313 Z3.051 </boundaryPoint>)
(<boundaryPoint> X3.403 Y-1.484 Z3.051 </boundaryPoint>)
(<boundaryPoint> X3.062 Y-2.61 Z3.051 </boundaryPoint>)
(<boundaryPoint> X2.507 Y-3.648 Z3.051 </boundaryPoint>)
(<boundaryPoint> X1.76 Y-4.557 Z3.051 </boundaryPoint>)
(<boundaryPoint> X0.851 Y-5.304 Z3.051 </boundaryPoint>)
(<boundaryPoint> X-0.187 Y-5.859 Z3.051 </boundaryPoint>)
(<boundaryPoint> X-1.313 Y-6.2 Z3.051 </boundaryPoint>)
(<boundaryPoint> X-2.484 Y-6.316 Z3.051 </boundaryPoint>)
(<boundaryPoint> X-3.656 Y-6.2 Z3.051 </boundaryPoint>)
(<boundaryPoint> X-4.782 Y-5.859 Z3.051 </boundaryPoint>)
(<boundaryPoint> X-5.819 Y-5.304 Z3.051 </boundaryPoint>)
(<boundaryPoint> X-6.729 Y-4.557 Z3.051 </boundaryPoint>)
(<boundaryPoint> X-7.476 Y-3.648 Z3.051 </boundaryPoint>)
(<boundaryPoint> X-8.03 Y-2.61 Z3.051 </boundaryPoint>)
(<boundaryPoint> X-8.372 Y-1.484 Z3.051 </boundaryPoint>)
(<boundaryPoint> X-8.487 Y-0.313 Z3.051 </boundaryPoint>)
(<boundaryPoint> X-8.372 Y0.859 Z3.051 </boundaryPoint>)
(<boundaryPoint> X-8.03 Y1.985 Z3.051 </boundaryPoint>)
(<boundaryPoint> X-7.476 Y3.023 Z3.051 </boundaryPoint>)
(<boundaryPoint> X-6.729 Y3.932 Z3.051 </boundaryPoint>)
(<boundaryPoint> X-5.819 Y4.679 Z3.051 </boundaryPoint>)
(<boundaryPoint> X-4.782 Y5.234 Z3.051 </boundaryPoint>)
(<boundaryPoint> X-3.656 Y5.575 Z3.051 </boundaryPoint>)
(<boundaryPoint> X-2.484 Y5.691 Z3.051 </boundaryPoint>)
(<boundaryPoint> X-1.313 Y5.575 Z3.051 </boundaryPoint>)
(<boundaryPoint> X-0.187 Y5.234 Z3.051 </boundaryPoint>)
(<boundaryPoint> X0.851 Y4.679 Z3.051 </boundaryPoint>)
(<boundaryPoint> X1.76 Y3.932 Z3.051 </boundaryPoint>)
(<boundaryPoint> X2.507 Y3.023 Z3.051 </boundaryPoint>)
(<boundaryPoint> X3.062 Y1.985 Z3.051 </boundaryPoint>)
(<edge> inner )
G1 X-1.23 Y-6.38 Z3.05 F4200.0
G1 F1200.0
G1 E864.398
G1 F4200.0
M101
G1 X-1.27 Y-6.4 Z3.05 F2400.0 E864.401
G1 X-2.48 Y-6.52 Z3.05 F2400.0 E864.465
G1 X-3.7 Y-6.4 Z3.05 F2400.0 E864.53
G1 X-4.86 Y-6.05 Z3.05 F2400.0 E864.594
G1 X-5.93 Y-5.47 Z3.05 F2400.0 E864.658
G1 X-6.87 Y-4.7 Z3.05 F2400.0 E864.722
G1 X-7.64 Y-3.76 Z3.05 F2400.0 E864.786
G1 X-8.22 Y-2.69 Z3.05 F2400.0 E864.851
G1 X-8.57 Y-1.52 Z3.05 F2400.0 E864.915
G1 X-8.69 Y-0.31 Z3.05 F2400.0 E864.979
G1 X-8.57 Y0.9 Z3.05 F2400.0 E865.043
G1 X-8.22 Y2.06 Z3.05 F2400.0 E865.108
G1 X-7.64 Y3.14 Z3.05 F2400.0 E865.172
G1 X-6.87 Y4.07 Z3.05 F2400.0 E865.236
G1 X-5.93 Y4.85 Z3.05 F2400.0 E865.3
G1 X-4.86 Y5.42 Z3.05 F2400.0 E865.365
G1 X-3.7 Y5.77 Z3.05 F2400.0 E865.429
G1 X-2.48 Y5.89 Z3.05 F2400.0 E865.493
G1 X-1.27 Y5.77 Z3.05 F2400.0 E865.557
G1 X-0.11 Y5.42 Z3.05 F2400.0 E865.622
G1 X0.96 Y4.85 Z3.05 F2400.0 E865.686
G1 X1.9 Y4.07 Z3.05 F2400.0 E865.75
G1 X2.67 Y3.14 Z3.05 F2400.0 E865.814
G1 X3.25 Y2.06 Z3.05 F2400.0 E865.879
G1 X3.6 Y0.9 Z3.05 F2400.0 E865.943
G1 X3.72 Y-0.31 Z3.05 F2400.0 E866.007
G1 X3.6 Y-1.52 Z3.05 F2400.0 E866.071
G1 X3.25 Y-2.69 Z3.05 F2400.0 E866.136
G1 X2.67 Y-3.76 Z3.05 F2400.0 E866.2
G1 X1.9 Y-4.7 Z3.05 F2400.0 E866.264
G1 X0.96 Y-5.47 Z3.05 F2400.0 E866.328
G1 X-0.11 Y-6.05 Z3.05 F2400.0 E866.393
G1 X-1.23 Y-6.38 Z3.05 F2400.0 E866.454
G1 F1200.0
G1 E865.454
G1 F2400.0
M103
(</edge>)
(</boundaryPerimeter>)
(</nestedRing>)
(<infill>)
(<infillBoundary>)
(<infillPoint> X-19.058 Y2.984 Z1.485 </infillPoint>)
(<infillPoint> X-19.382 Y-0.313 Z1.485 </infillPoint>)
(<infillPoint> X-19.058 Y-3.609 Z1.485 </infillPoint>)
(<infillPoint> X-18.096 Y-6.779 Z1.485 </infillPoint>)
(<infillPoint> X-16.535 Y-9.7 Z1.485 </infillPoint>)
(<infillPoint> X-14.433 Y-12.261 Z1.485 </infillPoint>)
(<infillPoint> X-11.872 Y-14.363 Z1.485 </infillPoint>)
(<infillPoint> X-8.951 Y-15.924 Z1.485 </infillPoint>)
(<infillPoint> X-5.781 Y-16.886 Z1.485 </infillPoint>)
(<infillPoint> X-2.484 Y-17.21 Z1.485 </infillPoint>)
(<infillPoint> X0.812 Y-16.886 Z1.485 </infillPoint>)
(<infillPoint> X3.982 Y-15.924 Z1.485 </infillPoint>)
(<infillPoint> X4.67 Y-15.556 Z1.485 </infillPoint>)
(<infillPoint> X4.783 Y-15.0 Z1.485 </infillPoint>)
(<infillPoint> X4.688 Y-14.974 Z1.485 </infillPoint>)
(<infillPoint> X4.276 Y-14.562 Z1.485 </infillPoint>)
(<infillPoint> X4.126 Y-14.0 Z1.485 </infillPoint>)
(<infillPoint> X4.276 Y-13.438 Z1.485 </infillPoint>)
(<infillPoint> X4.688 Y-13.026 Z1.485 </infillPoint>)
(<infillPoint> X5.25 Y-12.876 Z1.485 </infillPoint>)
(<infillPoint> X5.812 Y-13.026 Z1.485 </infillPoint>)
(<infillPoint> X6.224 Y-13.438 Z1.485 </infillPoint>)
(<infillPoint> X6.374 Y-14.0 Z1.485 </infillPoint>)
(<infillPoint> X6.289 Y-14.32 Z1.485 </infillPoint>)
(<infillPoint> X6.425 Y-14.618 Z1.485 </infillPoint>)
(<infillPoint> X6.903 Y-14.363 Z1.485 </infillPoint>)
(<infillPoint> X9.464 Y-12.261 Z1.485 </infillPoint>)
(<infillPoint> X11.566 Y-9.7 Z1.485 </infillPoint>)
(<infillPoint> X13.127 Y-6.779 Z1.485 </infillPoint>)
(<infillPoint> X14.089 Y-3.609 Z1.485 </infillPoint>)
(<infillPoint> X14.413 Y-0.313 Z1.485 </infillPoint>)
(<infillPoint> X14.089 Y2.984 Z1.485 </infillPoint>)
(<infillPoint> X13.127 Y6.154 Z1.485 </infillPoint>)
(<infillPoint> X11.566 Y9.075 Z1.485 </infillPoint>)
(<infillPoint> X9.464 Y11.636 Z1.485 </infillPoint>)
(<infillPoint> X6.903 Y13.738 Z1.485 </infillPoint>)
(<infillPoint> X3.982 Y15.299 Z1.485 </infillPoint>)
(<infillPoint> X0.812 Y16.261 Z1.485 </infillPoint>)
(<infillPoint> X-2.484 Y16.585 Z1.485 </infillPoint>)
(<infillPoint> X-5.781 Y16.261 Z1.485 </infillPoint>)
(<infillPoint> X-8.951 Y15.299 Z1.485 </infillPoint>)
(<infillPoint> X-11.872 Y13.738 Z1.485 </infillPoint>)
(<infillPoint> X-14.433 Y11.636 Z1.485 </infillPoint>)
(<infillPoint> X-16.535 Y9.075 Z1.485 </infillPoint>)
(<infillPoint> X-18.096 Y6.154 Z1.485 </infillPoint>)
(</infillBoundary>)
(<infillBoundary>)
(<infillPoint> X3.994 Y0.977 Z1.485 </infillPoint>)
(<infillPoint> X4.122 Y-0.313 Z1.485 </infillPoint>)
(<infillPoint> X3.994 Y-1.602 Z1.485 </infillPoint>)
(<infillPoint> X3.619 Y-2.841 Z1.485 </infillPoint>)
(<infillPoint> X3.008 Y-3.983 Z1.485 </infillPoint>)
(<infillPoint> X2.186 Y-4.983 Z1.485 </infillPoint>)
(<infillPoint> X1.186 Y-5.805 Z1.485 </infillPoint>)
(<infillPoint> X0.044 Y-6.416 Z1.485 </infillPoint>)
(<infillPoint> X-1.195 Y-6.791 Z1.485 </infillPoint>)
(<infillPoint> X-2.484 Y-6.919 Z1.485 </infillPoint>)
(<infillPoint> X-3.774 Y-6.791 Z1.485 </infillPoint>)
(<infillPoint> X-5.013 Y-6.416 Z1.485 </infillPoint>)
(<infillPoint> X-6.154 Y-5.805 Z1.485 </infillPoint>)
(<infillPoint> X-7.155 Y-4.983 Z1.485 </infillPoint>)
(<infillPoint> X-7.977 Y-3.983 Z1.485 </infillPoint>)
(<infillPoint> X-8.587 Y-2.841 Z1.485 </infillPoint>)
(<infillPoint> X-8.963 Y-1.602 Z1.485 </infillPoint>)
(<infillPoint> X-9.09 Y-0.313 Z1.485 </infillPoint>)
(<infillPoint> X-8.963 Y0.977 Z1.485 </infillPoint>)
(<infillPoint> X-8.587 Y2.216 Z1.485 </infillPoint>)
(<infillPoint> X-7.977 Y3.358 Z1.485 </infillPoint>)
(<infillPoint> X-7.155 Y4.358 Z1.485 </infillPoint>)
(<infillPoint> X-6.154 Y5.18 Z1.485 </infillPoint>)
(<infillPoint> X-5.013 Y5.791 Z1.485 </infillPoint>)
(<infillPoint> X-3.774 Y6.166 Z1.485 </infillPoint>)
(<infillPoint> X-2.484 Y6.294 Z1.485 </infillPoint>)
(<infillPoint> X-1.195 Y6.166 Z1.485 </infillPoint>)
(<infillPoint> X0.044 Y5.791 Z1.485 </infillPoint>)
(<infillPoint> X1.186 Y5.18 Z1.485 </infillPoint>)
(<infillPoint> X2.186 Y4.358 Z1.485 </infillPoint>)
(<infillPoint> X3.008 Y3.358 Z1.485 </infillPoint>)
(<infillPoint> X3.619 Y2.216 Z1.485 </infillPoint>)
(</infillBoundary>)
(<infillBoundary>)
(<infillPoint> X-0.126 Y-10.0 Z1.485 </infillPoint>)
(<infillPoint> X-0.276 Y-10.562 Z1.485 </infillPoint>)
(<infillPoint> X-0.688 Y-10.974 Z1.485 </infillPoint>)
(<infillPoint> X-1.25 Y-11.124 Z1.485 </infillPoint>)
(<infillPoint> X-1.812 Y-10.974 Z1.485 </infillPoint>)
(<infillPoint> X-2.224 Y-10.562 Z1.485 </infillPoint>)
(<infillPoint> X-2.374 Y-10.0 Z1.485 </infillPoint>)
(<infillPoint> X-2.224 Y-9.438 Z1.485 </infillPoint>)
(<infillPoint> X-1.812 Y-9.026 Z1.485 </infillPoint>)
(<infillPoint> X-1.25 Y-8.876 Z1.485 </infillPoint>)
(<infillPoint> X-0.688 Y-9.026 Z1.485 </infillPoint>)
(<infillPoint> X-0.276 Y-9.438 Z1.485 </infillPoint>)
(</infillBoundary>)
;M108 R80.0
G1 X14.1 Y-0.0 Z3.05 F4200.0
G1 F1200.0
G1 E866.454
G1 F4200.0
M101
G1 X4.37 Y-0.0 Z3.05 F4800.0 E866.968
G1 X4.39 Y-0.4 Z3.05 F4800.0 E866.989
G1 X14.12 Y-0.4 Z3.05 F4800.0 E867.503
G1 X14.08 Y-0.8 Z3.05 F4800.0 E867.524
G1 X4.36 Y-0.8 Z3.05 F4800.0 E868.038
G1 X4.32 Y-1.2 Z3.05 F4800.0 E868.06
G1 X14.04 Y-1.2 Z3.05 F4800.0 E868.574
G1 X14.01 Y-1.6 Z3.05 F4800.0 E868.595
G1 X4.28 Y-1.6 Z3.05 F4800.0 E869.109
G1 X4.17 Y-2.0 Z3.05 F4800.0 E869.131
G1 X13.97 Y-2.0 Z3.05 F4800.0 E869.648
G1 X13.93 Y-2.4 Z3.05 F4800.0 E869.67
G1 X4.05 Y-2.4 Z3.05 F4800.0 E870.192
G1 X3.92 Y-2.8 Z3.05 F4800.0 E870.214
G1 X13.89 Y-2.8 Z3.05 F4800.0 E870.74
G1 X13.85 Y-3.2 Z3.05 F4800.0 E870.761
G1 X3.74 Y-3.2 Z3.05 F4800.0 E871.295
G1 X3.53 Y-3.6 Z3.05 F4800.0 E871.319
G1 X13.8 Y-3.6 Z3.05 F4800.0 E871.861
G1 X13.68 Y-4.0 Z3.05 F4800.0 E871.883
G1 X3.32 Y-4.0 Z3.05 F4800.0 E872.431
G1 X3.03 Y-4.4 Z3.05 F4800.0 E872.457
G1 X13.56 Y-4.4 Z3.05 F4800.0 E873.013
G1 X13.44 Y-4.8 Z3.05 F4800.0 E873.035
G1 X2.7 Y-4.8 Z3.05 F4800.0 E873.602
G1 X2.36 Y-5.2 Z3.05 F4800.0 E873.63
G1 X13.31 Y-5.2 Z3.05 F4800.0 E874.208
G1 X13.19 Y-5.6 Z3.05 F4800.0 E874.23
G1 X1.88 Y-5.6 Z3.05 F4800.0 E874.828
G1 X1.39 Y-6.0 Z3.05 F4800.0 E874.861
G1 X13.07 Y-6.0 Z3.05 F4800.0 E875.478
G1 X12.95 Y-6.4 Z3.05 F4800.0 E875.5
G1 X0.67 Y-6.4 Z3.05 F4800.0 E876.149
G1 X-0.26 Y-6.8 Z3.05 F4800.0 E876.202
G1 X12.8 Y-6.8 Z3.05 F4800.0 E876.892
G1 X12.59 Y-7.2 Z3.05 F4800.0 E876.916
G1 X-17.55 Y-7.2 Z3.05 F4800.0 E878.508
G1 X-17.77 Y-6.8 Z3.05 F4800.0 E878.532
G1 X-4.71 Y-6.8 Z3.05 F4800.0 E879.222
G1 F1200.0
G1 E879.214
G1 F4800.0
M103
G1 X-5.64 Y-6.4 Z3.05 F4200.0
G1 F1200.0
G1 E879.222
G1 F4200.0
M101
G1 X-17.92 Y-6.4 Z3.05 F4800.0 E879.87
G1 X-18.04 Y-6.0 Z3.05 F4800.0 E879.893
G1 X-6.36 Y-6.0 Z3.05 F4800.0 E880.51
G1 X-6.85 Y-5.6 Z3.05 F4800.0 E880.543
G1 X-18.16 Y-5.6 Z3.05 F4800.0 E881.141
G1 X-18.28 Y-5.2 Z3.05 F4800.0 E881.163
G1 X-7.33 Y-5.2 Z3.05 F4800.0 E881.741
G1 X-7.67 Y-4.8 Z3.05 F4800.0 E881.769
G1 X-18.4 Y-4.8 Z3.05 F4800.0 E882.336
G1 X-18.52 Y-4.4 Z3.05 F4800.0 E882.358
G1 X-8.0 Y-4.4 Z3.05 F4800.0 E882.914
G1 X-8.29 Y-4.0 Z3.05 F4800.0 E882.94
G1 X-18.65 Y-4.0 Z3.05 F4800.0 E883.487
G1 X-18.77 Y-3.6 Z3.05 F4800.0 E883.51
G1 X-8.5 Y-3.6 Z3.05 F4800.0 E884.052
G1 X-8.71 Y-3.2 Z3.05 F4800.0 E884.076
G1 X-18.82 Y-3.2 Z3.05 F4800.0 E884.61
G1 X-18.86 Y-2.8 Z3.05 F4800.0 E884.631
G1 X-8.89 Y-2.8 Z3.05 F4800.0 E885.157
G1 X-9.01 Y-2.4 Z3.05 F4800.0 E885.179
G1 X-18.9 Y-2.4 Z3.05 F4800.0 E885.701
G1 X-18.93 Y-2.0 Z3.05 F4800.0 E885.723
G1 X-9.14 Y-2.0 Z3.05 F4800.0 E886.24
G1 X-9.24 Y-1.6 Z3.05 F4800.0 E886.262
G1 X-18.97 Y-1.6 Z3.05 F4800.0 E886.776
G1 X-19.01 Y-1.2 Z3.05 F4800.0 E886.797
G1 X-9.28 Y-1.2 Z3.05 F4800.0 E887.311
G1 X-9.32 Y-0.8 Z3.05 F4800.0 E887.333
G1 X-19.05 Y-0.8 Z3.05 F4800.0 E887.847
G1 X-19.09 Y-0.4 Z3.05 F4800.0 E887.868
G1 X-9.36 Y-0.4 Z3.05 F4800.0 E888.382
G1 X-9.34 Y0.0 Z3.05 F4800.0 E888.403
G1 X-19.07 Y0.0 Z3.05 F4800.0 E888.917
G1 X-19.03 Y0.4 Z3.05 F4800.0 E888.938
G1 X-9.3 Y0.4 Z3.05 F4800.0 E889.452
G1 X-9.26 Y0.8 Z3.05 F4800.0 E889.473
G1 X-18.99 Y0.8 Z3.05 F4800.0 E889.987
G1 X-18.95 Y1.2 Z3.05 F4800.0 E890.008
G1 X-9.19 Y1.2 Z3.05 F4800.0 E890.524
G1 X-9.07 Y1.6 Z3.05 F4800.0 E890.546
G1 X-18.91 Y1.6 Z3.05 F4800.0 E891.066
G1 X-18.87 Y2.0 Z3.05 F4800.0 E891.088
G1 X-8.95 Y2.0 Z3.05 F4800.0 E891.612
G1 X-8.81 Y2.4 Z3.05 F4800.0 E891.634
G1 X-18.83 Y2.4 Z3.05 F4800.0 E892.164
G1 X-18.79 Y2.8 Z3.05 F4800.0 E892.185
G1 X-8.59 Y2.8 Z3.05 F4800.0 E892.724
G1 X-8.38 Y3.2 Z3.05 F4800.0 E892.748
G1 X-18.7 Y3.2 Z3.05 F4800.0 E893.293
G1 X-18.58 Y3.6 Z3.05 F4800.0 E893.316
G1 X-8.14 Y3.6 Z3.05 F4800.0 E893.867
G1 X-7.81 Y4.0 Z3.05 F4800.0 E893.894
G1 X-18.46 Y4.0 Z3.05 F4800.0 E894.457
G1 X-18.34 Y4.4 Z3.05 F4800.0 E894.479
G1 X-7.48 Y4.4 Z3.05 F4800.0 E895.052
G1 X-7.06 Y4.8 Z3.05 F4800.0 E895.083
G1 X-18.21 Y4.8 Z3.05 F4800.0 E895.672
G1 X-18.09 Y5.2 Z3.05 F4800.0 E895.694
G1 X-6.57 Y5.2 Z3.05 F4800.0 E896.303
G1 X-5.96 Y5.6 Z3.05 F4800.0 E896.341
G1 X-17.97 Y5.6 Z3.05 F4800.0 E896.976
G1 X-17.85 Y6.0 Z3.05 F4800.0 E896.998
G1 X-5.22 Y6.0 Z3.05 F4800.0 E897.665
G1 X-3.97 Y6.4 Z3.05 F4800.0 E897.734
G1 X-17.65 Y6.4 Z3.05 F4800.0 E898.457
G1 X-17.43 Y6.8 Z3.05 F4800.0 E898.481
G1 X12.46 Y6.8 Z3.05 F4800.0 E900.06
G1 X12.25 Y7.2 Z3.05 F4800.0 E900.084
G1 X-17.22 Y7.2 Z3.05 F4800.0 E901.641
G1 X-17.01 Y7.6 Z3.05 F4800.0 E901.665
G1 X12.04 Y7.6 Z3.05 F4800.0 E903.199
G1 X11.82 Y8.0 Z3.05 F4800.0 E903.223
G1 X-16.79 Y8.0 Z3.05 F4800.0 E904.735
G1 X-16.58 Y8.4 Z3.05 F4800.0 E904.759
G1 X11.61 Y8.4 Z3.05 F4800.0 E906.247
G1 X11.4 Y8.8 Z3.05 F4800.0 E906.271
G1 X-16.36 Y8.8 Z3.05 F4800.0 E907.738
G1 X-16.07 Y9.2 Z3.05 F4800.0 E907.764
G1 X11.1 Y9.2 Z3.05 F4800.0 E909.199
G1 X10.77 Y9.6 Z3.05 F4800.0 E909.227
G1 X-15.74 Y9.6 Z3.05 F4800.0 E910.627
G1 X-15.41 Y10.0 Z3.05 F4800.0 E910.655
G1 X10.44 Y10.0 Z3.05 F4800.0 E912.021
G1 X10.12 Y10.4 Z3.05 F4800.0 E912.048
G1 X-15.09 Y10.4 Z3.05 F4800.0 E913.379
G1 X-14.76 Y10.8 Z3.05 F4800.0 E913.406
G1 X9.79 Y10.8 Z3.05 F4800.0 E914.703
G1 X9.46 Y11.2 Z3.05 F4800.0 E914.73
G1 X-14.43 Y11.2 Z3.05 F4800.0 E915.992
G1 X-14.04 Y11.6 Z3.05 F4800.0 E916.022
G1 X9.07 Y11.6 Z3.05 F4800.0 E917.242
G1 X8.58 Y12.0 Z3.05 F4800.0 E917.275
G1 X-13.55 Y12.0 Z3.05 F4800.0 E918.444
G1 X-13.06 Y12.4 Z3.05 F4800.0 E918.478
G1 X8.09 Y12.4 Z3.05 F4800.0 E919.595
G1 X7.6 Y12.8 Z3.05 F4800.0 E919.628
G1 X-12.57 Y12.8 Z3.05 F4800.0 E920.694
G1 X-12.09 Y13.2 Z3.05 F4800.0 E920.727
G1 X7.12 Y13.2 Z3.05 F4800.0 E921.742
G1 X6.57 Y13.6 Z3.05 F4800.0 E921.778
G1 X-11.54 Y13.6 Z3.05 F4800.0 E922.734
G1 F1200.0
G1 E922.734
G1 F4800.0
M103
G1 X-10.79 Y14.0 Z3.05 F4200.0
G1 F1200.0
G1 E922.734
G1 F4200.0
M101
G1 X5.82 Y14.0 Z3.05 F4800.0 E923.611
G1 F1200.0
G1 E923.611
G1 F4800.0
M103
G1 X5.07 Y14.4 Z3.05 F4200.0
G1 F1200.0
G1 E923.611
G1 F4200.0
M101
G1 X-10.04 Y14.4 Z3.05 F4800.0 E924.409
G1 F1200.0
G1 E924.409
G1 F4800.0
M103
M73 P22 (display progress)
G1 X-9.29 Y14.8 Z3.05 F4200.0
G1 F1200.0
G1 E924.409
G1 F4200.0
M101
G1 X4.32 Y14.8 Z3.05 F4800.0 E925.128
G1 F1200.0
G1 E925.072
G1 F4800.0
M103
G1 X3.34 Y15.2 Z3.05 F4200.0
G1 F1200.0
G1 E925.128
G1 F4200.0
M101
G1 X-8.31 Y15.2 Z3.05 F4800.0 E925.744
G1 F1200.0
G1 E925.367
G1 F4800.0
M103
G1 X-7.0 Y15.6 Z3.05 F4200.0
G1 F1200.0
G1 E925.744
G1 F4200.0
M101
G1 X2.03 Y15.6 Z3.05 F4800.0 E926.221
G1 F1200.0
G1 E925.741
G1 F4800.0
M103
G1 X0.6 Y16.0 Z3.05 F4200.0
G1 F1200.0
G1 E926.221
G1 F4200.0
M101
G1 X-5.57 Y16.0 Z3.05 F4800.0 E926.547
G1 F1200.0
G1 E925.547
G1 F4800.0
M103
G1 X-1.0 Y6.4 Z3.05 F4200.0
G1 F1200.0
G1 E926.547
G1 F4200.0
M101
G1 X12.68 Y6.4 Z3.05 F4800.0 E927.269
G1 X12.88 Y6.0 Z3.05 F4800.0 E927.293
G1 X0.25 Y6.0 Z3.05 F4800.0 E927.96
G1 F1200.0
G1 E927.96
G1 F4800.0
M103
G1 X1.0 Y5.6 Z3.05 F4200.0
G1 F1200.0
G1 E927.96
G1 F4200.0
M101
G1 X13.0 Y5.6 Z3.05 F4800.0 E928.595
G1 X13.12 Y5.2 Z3.05 F4800.0 E928.617
G1 X1.6 Y5.2 Z3.05 F4800.0 E929.225
G1 X2.09 Y4.8 Z3.05 F4800.0 E929.259
G1 X13.25 Y4.8 Z3.05 F4800.0 E929.848
G1 X13.37 Y4.4 Z3.05 F4800.0 E929.87
G1 X2.51 Y4.4 Z3.05 F4800.0 E930.443
G1 X2.84 Y4.0 Z3.05 F4800.0 E930.471
G1 X13.49 Y4.0 Z3.05 F4800.0 E931.033
G1 X13.61 Y3.6 Z3.05 F4800.0 E931.055
G1 X3.17 Y3.6 Z3.05 F4800.0 E931.606
G1 X3.41 Y3.2 Z3.05 F4800.0 E931.631
G1 X13.73 Y3.2 Z3.05 F4800.0 E932.176
G1 X13.83 Y2.8 Z3.05 F4800.0 E932.198
G1 X3.62 Y2.8 Z3.05 F4800.0 E932.737
G1 X3.84 Y2.4 Z3.05 F4800.0 E932.761
G1 X13.87 Y2.4 Z3.05 F4800.0 E933.29
G1 X13.9 Y2.0 Z3.05 F4800.0 E933.312
G1 X3.98 Y2.0 Z3.05 F4800.0 E933.836
G1 X4.1 Y1.6 Z3.05 F4800.0 E933.858
G1 X13.94 Y1.6 Z3.05 F4800.0 E934.378
G1 X13.98 Y1.2 Z3.05 F4800.0 E934.399
G1 X4.22 Y1.2 Z3.05 F4800.0 E934.915
G1 X4.29 Y0.8 Z3.05 F4800.0 E934.937
G1 X14.02 Y0.8 Z3.05 F4800.0 E935.451
G1 X14.06 Y0.4 Z3.05 F4800.0 E935.472
G1 X4.33 Y0.4 Z3.05 F4800.0 E935.986
G1 F1200.0
G1 E934.986
G1 F4800.0
M103
G1 X3.43 Y-2.76 Z3.05 F4200.0
G1 X-1.7 Y-9.23 Z3.05 F4200.0
G1 X-1.98 Y-11.2 Z3.05 F4200.0
G1 F1200.0
G1 E935.986
G1 F4200.0
M101
G1 X-14.94 Y-11.2 Z3.05 F4800.0 E936.67
G1 X-15.27 Y-10.8 Z3.05 F4800.0 E936.698
G1 X-2.38 Y-10.8 Z3.05 F4800.0 E937.378
G1 X-2.56 Y-10.4 Z3.05 F4800.0 E937.401
G1 X-15.6 Y-10.4 Z3.05 F4800.0 E938.09
G1 X-15.93 Y-10.0 Z3.05 F4800.0 E938.118
G1 X-2.66 Y-10.0 Z3.05 F4800.0 E938.818
G1 X-2.56 Y-9.6 Z3.05 F4800.0 E938.84
G1 X-16.26 Y-9.6 Z3.05 F4800.0 E939.564
G1 X-16.49 Y-9.2 Z3.05 F4800.0 E939.588
G1 X-2.38 Y-9.2 Z3.05 F4800.0 E940.333
G1 X-1.98 Y-8.8 Z3.05 F4800.0 E940.363
G1 X-16.7 Y-8.8 Z3.05 F4800.0 E941.14
G1 X-16.91 Y-8.4 Z3.05 F4800.0 E941.164
G1 X11.94 Y-8.4 Z3.05 F4800.0 E942.688
G1 X11.73 Y-8.8 Z3.05 F4800.0 E942.712
G1 X-0.52 Y-8.8 Z3.05 F4800.0 E943.359
G1 X-0.12 Y-9.2 Z3.05 F4800.0 E943.389
G1 X11.52 Y-9.2 Z3.05 F4800.0 E944.004
G1 X11.29 Y-9.6 Z3.05 F4800.0 E944.028
G1 X0.06 Y-9.6 Z3.05 F4800.0 E944.621
G1 X0.16 Y-10.0 Z3.05 F4800.0 E944.643
G1 X10.96 Y-10.0 Z3.05 F4800.0 E945.213
G1 X10.63 Y-10.4 Z3.05 F4800.0 E945.241
G1 X0.06 Y-10.4 Z3.05 F4800.0 E945.799
G1 X-0.12 Y-10.8 Z3.05 F4800.0 E945.822
G1 X10.3 Y-10.8 Z3.05 F4800.0 E946.372
G1 X9.97 Y-11.2 Z3.05 F4800.0 E946.4
G1 X-0.52 Y-11.2 Z3.05 F4800.0 E946.954
G1 F1200.0
G1 E945.954
G1 F4800.0
M103
G1 X4.12 Y-13.2 Z3.05 F4200.0
G1 F1200.0
G1 E946.954
G1 F4200.0
M101
G1 X-12.85 Y-13.2 Z3.05 F4800.0 E947.85
G1 X-13.33 Y-12.8 Z3.05 F4800.0 E947.883
G1 X4.52 Y-12.8 Z3.05 F4800.0 E948.826
G1 X3.94 Y-13.6 Z3.05 F4800.0 E948.878
G1 X-12.36 Y-13.6 Z3.05 F4800.0 E949.739
G1 X-11.87 Y-14.0 Z3.05 F4800.0 E949.773
G1 X3.84 Y-14.0 Z3.05 F4800.0 E950.602
G1 X3.94 Y-14.4 Z3.05 F4800.0 E950.624
G1 X-11.21 Y-14.4 Z3.05 F4800.0 E951.425
G1 F1200.0
G1 E951.425
G1 F4800.0
M103
G1 X-10.46 Y-14.8 Z3.05 F4200.0
G1 F1200.0
G1 E951.425
G1 F4200.0
M101
G1 X4.12 Y-14.8 Z3.05 F4800.0 E952.195
G1 X4.43 Y-15.2 Z3.05 F4800.0 E952.222
G1 X-9.71 Y-15.2 Z3.05 F4800.0 E952.969
G1 F1200.0
G1 E952.969
G1 F4800.0
M103
G1 X-8.96 Y-15.6 Z3.05 F4200.0
G1 F1200.0
G1 E952.969
G1 F4200.0
M101
G1 X3.99 Y-15.6 Z3.05 F4800.0 E953.653
G1 F1200.0
G1 E953.363
G1 F4800.0
M103
G1 X2.77 Y-16.0 Z3.05 F4200.0
G1 F1200.0
G1 E953.653
G1 F4200.0
M101
G1 X-7.74 Y-16.0 Z3.05 F4800.0 E954.208
G1 F1200.0
G1 E953.831
G1 F4800.0
M103
G1 X-6.42 Y-16.4 Z3.05 F4200.0
G1 F1200.0
G1 E954.208
G1 F4200.0
M101
G1 X1.45 Y-16.4 Z3.05 F4800.0 E954.624
G1 F1200.0
G1 E953.624
G1 F4800.0
M103
G1 X-1.18 Y-16.8 Z3.05 F4200.0
G1 F1200.0
G1 E954.624
G1 F4200.0
M101
G1 X-3.79 Y-16.8 Z3.05 F4800.0 E954.762
G1 F1200.0
G1 E953.762
G1 F4800.0
M103
G1 X5.98 Y-12.8 Z3.05 F4200.0
G1 F1200.0
G1 E954.762
G1 F4200.0
M101
G1 X8.37 Y-12.8 Z3.05 F4800.0 E954.888
G1 X8.85 Y-12.4 Z3.05 F4800.0 E954.921
G1 X-13.82 Y-12.4 Z3.05 F4800.0 E956.119
G1 X-14.28 Y-12.0 Z3.05 F4800.0 E956.151
G1 X9.32 Y-12.0 Z3.05 F4800.0 E957.398
G1 X9.64 Y-11.6 Z3.05 F4800.0 E957.425
G1 X-14.61 Y-11.6 Z3.05 F4800.0 E958.707
G1 F1200.0
G1 E957.707
G1 F4800.0
M103
G1 X-17.13 Y-8.0 Z3.05 F4200.0
G1 F1200.0
G1 E958.707
G1 F4200.0
M101
G1 X12.16 Y-8.0 Z3.05 F4800.0 E960.253
G1 X12.37 Y-7.6 Z3.05 F4800.0 E960.277
G1 X-17.34 Y-7.6 Z3.05 F4800.0 E961.847
G1 F1200.0
G1 E960.847
G1 F4800.0
M103
G1 X6.38 Y-13.2 Z3.05 F4200.0
G1 F1200.0
G1 E961.847
G1 F4200.0
M101
G1 X7.88 Y-13.2 Z3.05 F4800.0 E961.926
G1 X7.39 Y-13.6 Z3.05 F4800.0 E961.959
G1 X6.56 Y-13.6 Z3.05 F4800.0 E962.003
G1 X6.7 Y-14.0 Z3.05 F4800.0 E962.026
G1 X6.9 Y-14.0 Z3.05 F4800.0 E962.036
G1 F1200.0
G1 E961.036
G1 F4800.0
M103
(</infill>)
(</nestedRing>)
(</rotation>)
(</layer>)
(<layer> 3.321 )
(<supportLayer>)
;M108 R56.0
G1 X4.71 Y-14.71 Z3.32 F4200.0
G1 X-10.92 Y-18.0 Z3.32 F4200.0
G1 F1200.0
G1 E962.036
G1 F4200.0
M101
G1 X5.95 Y-18.0 Z3.32 F4800.0 E962.66
G1 F1200.0
G1 E961.66
G1 F4800.0
M103
G1 X10.2 Y-16.2 Z3.32 F4200.0
G1 F1200.0
G1 E962.66
G1 F4200.0
M101
G1 X-15.17 Y-16.2 Z3.32 F4800.0 E963.598
G1 X-17.65 Y-14.4 Z3.32 F4800.0 E963.712
G1 X12.68 Y-14.4 Z3.32 F4800.0 E964.833
G1 X14.48 Y-12.6 Z3.32 F4800.0 E964.927
G1 X-19.45 Y-12.6 Z3.32 F4800.0 E966.181
G1 X-20.89 Y-10.8 Z3.32 F4800.0 E966.267
G1 X15.92 Y-10.8 Z3.32 F4800.0 E967.627
G1 X16.88 Y-9.0 Z3.32 F4800.0 E967.703
G1 X-21.85 Y-9.0 Z3.32 F4800.0 E969.135
G1 X-22.65 Y-7.2 Z3.32 F4800.0 E969.208
G1 X-5.16 Y-7.2 Z3.32 F4800.0 E969.854
G1 F1200.0
G1 E968.854
G1 F4800.0
M103
G1 X-4.79 Y-5.4 Z3.32 F4200.0
G1 F1200.0
G1 E969.854
G1 F4200.0
M101
G1 X-0.18 Y-5.4 Z3.32 F4800.0 E970.024
G1 F1200.0
G1 E969.024
G1 F4800.0
M103
G1 X0.2 Y-7.2 Z3.32 F4200.0
G1 F1200.0
G1 E970.024
G1 F4200.0
M101
G1 X17.68 Y-7.2 Z3.32 F4800.0 E970.671
G1 X18.22 Y-5.4 Z3.32 F4800.0 E970.74
G1 X2.87 Y-5.4 Z3.32 F4800.0 E971.308
G1 F1200.0
G1 E970.308
G1 F4800.0
M103
G1 X4.11 Y-3.6 Z3.32 F4200.0
G1 F1200.0
G1 E971.308
G1 F4200.0
M101
G1 X18.56 Y-3.6 Z3.32 F4800.0 E971.842
G1 X18.74 Y-1.8 Z3.32 F4800.0 E971.909
G1 X4.76 Y-1.8 Z3.32 F4800.0 E972.425
G1 F1200.0
G1 E971.621
G1 F4800.0
M103
G1 X4.89 Y0.0 Z3.32 F4200.0
G1 F1200.0
G1 E972.425
G1 F4200.0
M101
G1 X18.78 Y0.0 Z3.32 F4800.0 E972.939
G1 X18.67 Y1.8 Z3.32 F4800.0 E973.006
G1 X4.58 Y1.8 Z3.32 F4800.0 E973.527
G1 F1200.0
G1 E972.559
G1 F4800.0
M103
G1 X3.78 Y3.6 Z3.32 F4200.0
G1 F1200.0
G1 E973.527
G1 F4200.0
M101
G1 X18.5 Y3.6 Z3.32 F4800.0 E974.071
G1 X18.03 Y5.4 Z3.32 F4800.0 E974.14
G1 X2.17 Y5.4 Z3.32 F4800.0 E974.727
G1 F1200.0
G1 E973.727
G1 F4800.0
M103
G1 X1.51 Y3.6 Z3.32 F4200.0
G1 F1200.0
G1 E974.727
G1 F4200.0
M101
G1 X-6.48 Y3.6 Z3.32 F4800.0 E975.022
G1 X-3.02 Y0.0 Z3.32 F4800.0 E975.207
G1 X-8.05 Y0.0 Z3.32 F4800.0 E975.393
G1 F1200.0
G1 E974.393
G1 F4800.0
M103
G1 X-9.86 Y0.0 Z3.32 F4200.0
G1 F1200.0
G1 E975.393
G1 F4200.0
M101
G1 X-23.75 Y0.0 Z3.32 F4800.0 E975.906
G1 X-23.7 Y-1.8 Z3.32 F4800.0 E975.973
G1 X-9.73 Y-1.8 Z3.32 F4800.0 E976.49
G1 F1200.0
G1 E975.576
G1 F4800.0
M103
G1 X-9.08 Y-3.6 Z3.32 F4200.0
G1 F1200.0
G1 E976.49
G1 F4200.0
M101
G1 X-23.53 Y-3.6 Z3.32 F4800.0 E977.024
G1 X-23.19 Y-5.4 Z3.32 F4800.0 E977.091
G1 X-7.84 Y-5.4 Z3.32 F4800.0 E977.659
G1 F1200.0
G1 E976.659
G1 F4800.0
M103
G1 X-7.74 Y-4.26 Z3.32 F4200.0
G1 X-8.96 Y0.96 Z3.32 F4200.0
G1 X-9.54 Y1.8 Z3.32 F4200.0
G1 F1200.0
G1 E977.659
G1 F4200.0
M101
G1 X-23.64 Y1.8 Z3.32 F4800.0 E978.18
G1 X-23.47 Y3.6 Z3.32 F4800.0 E978.247
G1 X-8.75 Y3.6 Z3.32 F4800.0 E978.792
G1 F1200.0
G1 E977.792
G1 F4800.0
M103
G1 X-7.14 Y5.4 Z3.32 F4200.0
G1 F1200.0
G1 E978.792
G1 F4200.0
M101
G1 X-23.0 Y5.4 Z3.32 F4800.0 E979.378
G1 X-22.46 Y7.2 Z3.32 F4800.0 E979.448
G1 X17.49 Y7.2 Z3.32 F4800.0 E980.925
G1 X16.54 Y9.0 Z3.32 F4800.0 E981.0
G1 X-21.51 Y9.0 Z3.32 F4800.0 E982.407
M73 P23 (display progress)
G1 X-20.41 Y10.8 Z3.32 F4800.0 E982.485
G1 X15.44 Y10.8 Z3.32 F4800.0 E983.811
G1 X13.96 Y12.6 Z3.32 F4800.0 E983.897
G1 X-18.93 Y12.6 Z3.32 F4800.0 E985.113
G1 X-16.88 Y14.4 Z3.32 F4800.0 E985.214
G1 X11.92 Y14.4 Z3.32 F4800.0 E986.279
G1 X9.03 Y16.2 Z3.32 F4800.0 E986.405
G1 X-14.0 Y16.2 Z3.32 F4800.0 E987.256
G1 F1200.0
G1 E986.256
G1 F4800.0
M103
G1 X-7.16 Y18.0 Z3.32 F4200.0
G1 F1200.0
G1 E987.256
G1 F4200.0
M101
G1 X2.19 Y18.0 Z3.32 F4800.0 E987.602
G1 F1200.0
G1 E986.602
G1 F4800.0
M103
G1 X3.08 Y0.0 Z3.32 F4200.0
G1 F1200.0
G1 E987.602
G1 F4200.0
M101
G1 X-1.95 Y0.0 Z3.32 F4800.0 E987.788
G1 F1200.0
G1 E986.788
G1 F4800.0
M103
;M108 R40.0
(</supportLayer>)
(<rotation> (6.12323399574e-17+1j) )
(<nestedRing>)
(<boundaryPerimeter>)
(<boundaryPoint> X-6.374 Y5.508 Z3.321 </boundaryPoint>)
(<boundaryPoint> X-7.434 Y4.638 Z3.321 </boundaryPoint>)
(<boundaryPoint> X-8.305 Y3.577 Z3.321 </boundaryPoint>)
(<boundaryPoint> X-8.952 Y2.366 Z3.321 </boundaryPoint>)
(<boundaryPoint> X-9.35 Y1.053 Z3.321 </boundaryPoint>)
(<boundaryPoint> X-9.485 Y-0.313 Z3.321 </boundaryPoint>)
(<boundaryPoint> X-9.35 Y-1.678 Z3.321 </boundaryPoint>)
(<boundaryPoint> X-8.952 Y-2.991 Z3.321 </boundaryPoint>)
(<boundaryPoint> X-8.305 Y-4.202 Z3.321 </boundaryPoint>)
(<boundaryPoint> X-7.434 Y-5.263 Z3.321 </boundaryPoint>)
(<boundaryPoint> X-6.374 Y-6.133 Z3.321 </boundaryPoint>)
(<boundaryPoint> X-5.163 Y-6.78 Z3.321 </boundaryPoint>)
(<boundaryPoint> X-3.85 Y-7.178 Z3.321 </boundaryPoint>)
(<boundaryPoint> X-2.484 Y-7.313 Z3.321 </boundaryPoint>)
(<boundaryPoint> X-1.119 Y-7.178 Z3.321 </boundaryPoint>)
(<boundaryPoint> X0.195 Y-6.78 Z3.321 </boundaryPoint>)
(<boundaryPoint> X1.405 Y-6.133 Z3.321 </boundaryPoint>)
(<boundaryPoint> X2.466 Y-5.263 Z3.321 </boundaryPoint>)
(<boundaryPoint> X3.336 Y-4.202 Z3.321 </boundaryPoint>)
(<boundaryPoint> X3.983 Y-2.991 Z3.321 </boundaryPoint>)
(<boundaryPoint> X4.382 Y-1.678 Z3.321 </boundaryPoint>)
(<boundaryPoint> X4.516 Y-0.313 Z3.321 </boundaryPoint>)
(<boundaryPoint> X4.382 Y1.053 Z3.321 </boundaryPoint>)
(<boundaryPoint> X3.983 Y2.366 Z3.321 </boundaryPoint>)
(<boundaryPoint> X3.336 Y3.577 Z3.321 </boundaryPoint>)
(<boundaryPoint> X2.466 Y4.638 Z3.321 </boundaryPoint>)
(<boundaryPoint> X1.405 Y5.508 Z3.321 </boundaryPoint>)
(<boundaryPoint> X0.195 Y6.155 Z3.321 </boundaryPoint>)
(<boundaryPoint> X-1.119 Y6.553 Z3.321 </boundaryPoint>)
(<boundaryPoint> X-2.484 Y6.688 Z3.321 </boundaryPoint>)
(<boundaryPoint> X-3.85 Y6.553 Z3.321 </boundaryPoint>)
(<boundaryPoint> X-5.163 Y6.155 Z3.321 </boundaryPoint>)
(<edge> outer )
G1 X-7.52 Y-4.85 Z3.32 F4200.0
G1 F1200.0
G1 E987.788
G1 F4200.0
M101
G1 X-7.29 Y-5.12 Z3.32 F2400.0 E987.807
G1 X-6.26 Y-5.97 Z3.32 F2400.0 E987.877
G1 X-5.09 Y-6.59 Z3.32 F2400.0 E987.947
G1 X-3.81 Y-6.98 Z3.32 F2400.0 E988.018
G1 X-2.48 Y-7.11 Z3.32 F2400.0 E988.088
G1 X-1.16 Y-6.98 Z3.32 F2400.0 E988.159
G1 X0.12 Y-6.59 Z3.32 F2400.0 E988.229
G1 X1.29 Y-5.97 Z3.32 F2400.0 E988.3
G1 X2.32 Y-5.12 Z3.32 F2400.0 E988.37
G1 X3.17 Y-4.09 Z3.32 F2400.0 E988.44
G1 X3.8 Y-2.91 Z3.32 F2400.0 E988.511
G1 X4.18 Y-1.64 Z3.32 F2400.0 E988.581
G1 X4.32 Y-0.31 Z3.32 F2400.0 E988.652
G1 X4.18 Y1.01 Z3.32 F2400.0 E988.722
G1 X3.8 Y2.29 Z3.32 F2400.0 E988.792
G1 X3.17 Y3.47 Z3.32 F2400.0 E988.863
G1 X2.32 Y4.5 Z3.32 F2400.0 E988.933
G1 X1.29 Y5.34 Z3.32 F2400.0 E989.004
G1 X0.12 Y5.97 Z3.32 F2400.0 E989.074
G1 X-1.16 Y6.36 Z3.32 F2400.0 E989.144
G1 X-2.48 Y6.49 Z3.32 F2400.0 E989.215
G1 X-3.81 Y6.36 Z3.32 F2400.0 E989.285
G1 X-5.09 Y5.97 Z3.32 F2400.0 E989.356
G1 X-6.26 Y5.34 Z3.32 F2400.0 E989.426
G1 X-7.29 Y4.5 Z3.32 F2400.0 E989.496
G1 X-8.14 Y3.47 Z3.32 F2400.0 E989.567
G1 X-8.77 Y2.29 Z3.32 F2400.0 E989.637
G1 X-9.15 Y1.01 Z3.32 F2400.0 E989.708
G1 X-9.28 Y-0.31 Z3.32 F2400.0 E989.778
G1 X-9.15 Y-1.64 Z3.32 F2400.0 E989.849
G1 X-8.77 Y-2.91 Z3.32 F2400.0 E989.919
G1 X-8.14 Y-4.09 Z3.32 F2400.0 E989.989
G1 X-7.52 Y-4.85 Z3.32 F2400.0 E990.041
G1 F1200.0
G1 E990.041
G1 F2400.0
M103
(</edge>)
(</boundaryPerimeter>)
(<nestedRing>)
(<boundaryPerimeter>)
(<boundaryPoint> X3.403 Y0.859 Z3.321 </boundaryPoint>)
(<boundaryPoint> X3.519 Y-0.313 Z3.321 </boundaryPoint>)
(<boundaryPoint> X3.403 Y-1.484 Z3.321 </boundaryPoint>)
(<boundaryPoint> X3.062 Y-2.61 Z3.321 </boundaryPoint>)
(<boundaryPoint> X2.507 Y-3.648 Z3.321 </boundaryPoint>)
(<boundaryPoint> X1.76 Y-4.557 Z3.321 </boundaryPoint>)
(<boundaryPoint> X0.851 Y-5.304 Z3.321 </boundaryPoint>)
(<boundaryPoint> X-0.187 Y-5.859 Z3.321 </boundaryPoint>)
(<boundaryPoint> X-1.313 Y-6.2 Z3.321 </boundaryPoint>)
(<boundaryPoint> X-2.484 Y-6.316 Z3.321 </boundaryPoint>)
(<boundaryPoint> X-3.656 Y-6.2 Z3.321 </boundaryPoint>)
(<boundaryPoint> X-4.782 Y-5.859 Z3.321 </boundaryPoint>)
(<boundaryPoint> X-5.819 Y-5.304 Z3.321 </boundaryPoint>)
(<boundaryPoint> X-6.729 Y-4.557 Z3.321 </boundaryPoint>)
(<boundaryPoint> X-7.476 Y-3.648 Z3.321 </boundaryPoint>)
(<boundaryPoint> X-8.03 Y-2.61 Z3.321 </boundaryPoint>)
(<boundaryPoint> X-8.372 Y-1.484 Z3.321 </boundaryPoint>)
(<boundaryPoint> X-8.487 Y-0.313 Z3.321 </boundaryPoint>)
(<boundaryPoint> X-8.372 Y0.859 Z3.321 </boundaryPoint>)
(<boundaryPoint> X-8.03 Y1.985 Z3.321 </boundaryPoint>)
(<boundaryPoint> X-7.476 Y3.023 Z3.321 </boundaryPoint>)
(<boundaryPoint> X-6.729 Y3.932 Z3.321 </boundaryPoint>)
(<boundaryPoint> X-5.819 Y4.679 Z3.321 </boundaryPoint>)
(<boundaryPoint> X-4.782 Y5.234 Z3.321 </boundaryPoint>)
(<boundaryPoint> X-3.656 Y5.575 Z3.321 </boundaryPoint>)
(<boundaryPoint> X-2.484 Y5.691 Z3.321 </boundaryPoint>)
(<boundaryPoint> X-1.313 Y5.575 Z3.321 </boundaryPoint>)
(<boundaryPoint> X-0.187 Y5.234 Z3.321 </boundaryPoint>)
(<boundaryPoint> X0.851 Y4.679 Z3.321 </boundaryPoint>)
(<boundaryPoint> X1.76 Y3.932 Z3.321 </boundaryPoint>)
(<boundaryPoint> X2.507 Y3.023 Z3.321 </boundaryPoint>)
(<boundaryPoint> X3.062 Y1.985 Z3.321 </boundaryPoint>)
(<edge> inner )
G1 X-6.6 Y-4.93 Z3.32 F4200.0
G1 F1200.0
G1 E990.041
G1 F4200.0
M101
G1 X-6.87 Y-4.7 Z3.32 F2400.0 E990.06
G1 X-7.64 Y-3.76 Z3.32 F2400.0 E990.124
G1 X-8.22 Y-2.69 Z3.32 F2400.0 E990.188
G1 X-8.57 Y-1.52 Z3.32 F2400.0 E990.253
G1 X-8.69 Y-0.31 Z3.32 F2400.0 E990.317
G1 X-8.57 Y0.9 Z3.32 F2400.0 E990.381
G1 X-8.22 Y2.06 Z3.32 F2400.0 E990.445
G1 X-7.64 Y3.14 Z3.32 F2400.0 E990.51
G1 X-6.87 Y4.07 Z3.32 F2400.0 E990.574
G1 X-5.93 Y4.85 Z3.32 F2400.0 E990.638
G1 X-4.86 Y5.42 Z3.32 F2400.0 E990.702
G1 X-3.7 Y5.77 Z3.32 F2400.0 E990.767
G1 X-2.48 Y5.89 Z3.32 F2400.0 E990.831
G1 X-1.27 Y5.77 Z3.32 F2400.0 E990.895
G1 X-0.11 Y5.42 Z3.32 F2400.0 E990.959
G1 X0.96 Y4.85 Z3.32 F2400.0 E991.024
G1 X1.9 Y4.07 Z3.32 F2400.0 E991.088
G1 X2.67 Y3.14 Z3.32 F2400.0 E991.152
G1 X3.25 Y2.06 Z3.32 F2400.0 E991.216
G1 X3.6 Y0.9 Z3.32 F2400.0 E991.28
G1 X3.72 Y-0.31 Z3.32 F2400.0 E991.345
G1 X3.6 Y-1.52 Z3.32 F2400.0 E991.409
G1 X3.25 Y-2.69 Z3.32 F2400.0 E991.473
G1 X2.67 Y-3.76 Z3.32 F2400.0 E991.538
G1 X1.9 Y-4.7 Z3.32 F2400.0 E991.602
G1 X0.96 Y-5.47 Z3.32 F2400.0 E991.666
G1 X-0.11 Y-6.05 Z3.32 F2400.0 E991.73
G1 X-1.27 Y-6.4 Z3.32 F2400.0 E991.794
G1 X-2.48 Y-6.52 Z3.32 F2400.0 E991.859
G1 X-3.7 Y-6.4 Z3.32 F2400.0 E991.923
G1 X-4.86 Y-6.05 Z3.32 F2400.0 E991.987
G1 X-5.93 Y-5.47 Z3.32 F2400.0 E992.051
G1 X-6.6 Y-4.93 Z3.32 F2400.0 E992.097
G1 F1200.0
G1 E991.097
G1 F2400.0
M103
(</edge>)
(</boundaryPerimeter>)
(</nestedRing>)
(<infill>)
(<infillBoundary>)
(<infillPoint> X-6.262 Y5.341 Z1.755 </infillPoint>)
(<infillPoint> X-7.292 Y4.496 Z1.755 </infillPoint>)
(<infillPoint> X-8.138 Y3.465 Z1.755 </infillPoint>)
(<infillPoint> X-8.766 Y2.289 Z1.755 </infillPoint>)
(<infillPoint> X-9.153 Y1.014 Z1.755 </infillPoint>)
(<infillPoint> X-9.284 Y-0.313 Z1.755 </infillPoint>)
(<infillPoint> X-9.153 Y-1.639 Z1.755 </infillPoint>)
(<infillPoint> X-8.766 Y-2.914 Z1.755 </infillPoint>)
(<infillPoint> X-8.138 Y-4.09 Z1.755 </infillPoint>)
(<infillPoint> X-7.292 Y-5.121 Z1.755 </infillPoint>)
(<infillPoint> X-6.262 Y-5.966 Z1.755 </infillPoint>)
(<infillPoint> X-5.086 Y-6.594 Z1.755 </infillPoint>)
(<infillPoint> X-3.811 Y-6.981 Z1.755 </infillPoint>)
(<infillPoint> X-2.484 Y-7.112 Z1.755 </infillPoint>)
(<infillPoint> X-1.158 Y-6.981 Z1.755 </infillPoint>)
(<infillPoint> X0.118 Y-6.594 Z1.755 </infillPoint>)
(<infillPoint> X1.293 Y-5.966 Z1.755 </infillPoint>)
(<infillPoint> X2.324 Y-5.121 Z1.755 </infillPoint>)
(<infillPoint> X3.169 Y-4.09 Z1.755 </infillPoint>)
(<infillPoint> X3.797 Y-2.914 Z1.755 </infillPoint>)
(<infillPoint> X4.185 Y-1.639 Z1.755 </infillPoint>)
(<infillPoint> X4.315 Y-0.313 Z1.755 </infillPoint>)
(<infillPoint> X4.185 Y1.014 Z1.755 </infillPoint>)
(<infillPoint> X3.797 Y2.289 Z1.755 </infillPoint>)
(<infillPoint> X3.169 Y3.465 Z1.755 </infillPoint>)
(<infillPoint> X2.324 Y4.496 Z1.755 </infillPoint>)
(<infillPoint> X1.293 Y5.341 Z1.755 </infillPoint>)
(<infillPoint> X0.118 Y5.969 Z1.755 </infillPoint>)
(<infillPoint> X-1.158 Y6.356 Z1.755 </infillPoint>)
(<infillPoint> X-2.484 Y6.487 Z1.755 </infillPoint>)
(<infillPoint> X-3.811 Y6.356 Z1.755 </infillPoint>)
(<infillPoint> X-5.086 Y5.969 Z1.755 </infillPoint>)
(</infillBoundary>)
(<infillBoundary>)
(<infillPoint> X3.6 Y0.898 Z1.755 </infillPoint>)
(<infillPoint> X3.72 Y-0.313 Z1.755 </infillPoint>)
(<infillPoint> X3.6 Y-1.523 Z1.755 </infillPoint>)
(<infillPoint> X3.248 Y-2.687 Z1.755 </infillPoint>)
(<infillPoint> X2.674 Y-3.76 Z1.755 </infillPoint>)
(<infillPoint> X1.902 Y-4.699 Z1.755 </infillPoint>)
(<infillPoint> X0.963 Y-5.471 Z1.755 </infillPoint>)
(<infillPoint> X-0.11 Y-6.045 Z1.755 </infillPoint>)
(<infillPoint> X-1.274 Y-6.397 Z1.755 </infillPoint>)
(<infillPoint> X-2.484 Y-6.517 Z1.755 </infillPoint>)
(<infillPoint> X-3.695 Y-6.397 Z1.755 </infillPoint>)
(<infillPoint> X-4.859 Y-6.045 Z1.755 </infillPoint>)
(<infillPoint> X-5.931 Y-5.471 Z1.755 </infillPoint>)
(<infillPoint> X-6.871 Y-4.699 Z1.755 </infillPoint>)
(<infillPoint> X-7.643 Y-3.76 Z1.755 </infillPoint>)
(<infillPoint> X-8.216 Y-2.687 Z1.755 </infillPoint>)
(<infillPoint> X-8.569 Y-1.523 Z1.755 </infillPoint>)
(<infillPoint> X-8.688 Y-0.313 Z1.755 </infillPoint>)
(<infillPoint> X-8.569 Y0.898 Z1.755 </infillPoint>)
(<infillPoint> X-8.216 Y2.062 Z1.755 </infillPoint>)
(<infillPoint> X-7.643 Y3.135 Z1.755 </infillPoint>)
(<infillPoint> X-6.871 Y4.074 Z1.755 </infillPoint>)
(<infillPoint> X-5.931 Y4.846 Z1.755 </infillPoint>)
(<infillPoint> X-4.859 Y5.42 Z1.755 </infillPoint>)
(<infillPoint> X-3.695 Y5.772 Z1.755 </infillPoint>)
(<infillPoint> X-2.484 Y5.892 Z1.755 </infillPoint>)
(<infillPoint> X-1.274 Y5.772 Z1.755 </infillPoint>)
(<infillPoint> X-0.11 Y5.42 Z1.755 </infillPoint>)
(<infillPoint> X0.963 Y4.846 Z1.755 </infillPoint>)
(<infillPoint> X1.902 Y4.074 Z1.755 </infillPoint>)
(<infillPoint> X2.674 Y3.135 Z1.755 </infillPoint>)
(<infillPoint> X3.248 Y2.062 Z1.755 </infillPoint>)
(</infillBoundary>)
;M108 R80.0
G1 X-7.78 Y-3.9 Z3.32 F4200.0
G1 X-8.8 Y-1.73 Z3.32 F4200.0
G1 F1200.0
G1 E992.097
G1 F4200.0
M101
G1 X-8.8 Y-1.84 Z3.32 F4800.0 E992.103
G1 X-8.4 Y-2.94 Z3.32 F4800.0 E992.165
G1 X-8.4 Y-3.01 Z3.32 F4800.0 E992.168
G1 X-8.0 Y-3.69 Z3.32 F4800.0 E992.21
G1 X-8.0 Y-3.75 Z3.32 F4800.0 E992.214
G1 X-7.6 Y-4.25 Z3.32 F4800.0 E992.247
G1 X-7.6 Y-4.3 Z3.32 F4800.0 E992.25
G1 X-7.2 Y-4.74 Z3.32 F4800.0 E992.281
G1 X-7.2 Y-4.79 Z3.32 F4800.0 E992.284
G1 X-6.8 Y-5.12 Z3.32 F4800.0 E992.311
G1 X-6.8 Y-5.16 Z3.32 F4800.0 E992.314
G1 X-6.4 Y-5.45 Z3.32 F4800.0 E992.34
G1 X-6.4 Y-5.49 Z3.32 F4800.0 E992.342
G1 X-6.0 Y-5.75 Z3.32 F4800.0 E992.367
G1 X-6.0 Y-5.79 Z3.32 F4800.0 E992.369
G1 X-5.6 Y-5.97 Z3.32 F4800.0 E992.392
G1 X-5.6 Y-6.0 Z3.32 F4800.0 E992.394
G1 X-5.2 Y-6.18 Z3.32 F4800.0 E992.417
G1 X-5.2 Y-6.22 Z3.32 F4800.0 E992.419
G1 X-4.8 Y-6.36 Z3.32 F4800.0 E992.441
G1 X-4.8 Y-6.39 Z3.32 F4800.0 E992.443
G1 X-4.4 Y-6.48 Z3.32 F4800.0 E992.465
G1 X-4.4 Y-6.51 Z3.32 F4800.0 E992.467
G1 X-4.0 Y-6.6 Z3.32 F4800.0 E992.488
G1 X-4.0 Y-6.63 Z3.32 F4800.0 E992.49
G1 X-3.6 Y-6.69 Z3.32 F4800.0 E992.511
G1 X-3.6 Y-6.72 Z3.32 F4800.0 E992.513
G1 X-3.2 Y-6.73 Z3.32 F4800.0 E992.534
G1 X-3.2 Y-6.76 Z3.32 F4800.0 E992.536
G1 X-2.8 Y-6.77 Z3.32 F4800.0 E992.557
G1 X-2.8 Y-6.8 Z3.32 F4800.0 E992.559
G1 X-2.4 Y-6.82 Z3.32 F4800.0 E992.58
G1 X-2.4 Y-6.79 Z3.32 F4800.0 E992.582
G1 X-2.0 Y-6.78 Z3.32 F4800.0 E992.603
G1 X-2.0 Y-6.75 Z3.32 F4800.0 E992.604
G1 X-1.6 Y-6.74 Z3.32 F4800.0 E992.626
G1 X-1.6 Y-6.71 Z3.32 F4800.0 E992.627
G1 X-1.2 Y-6.7 Z3.32 F4800.0 E992.648
G1 X-1.2 Y-6.67 Z3.32 F4800.0 E992.65
G1 X-0.8 Y-6.58 Z3.32 F4800.0 E992.672
G1 X-0.8 Y-6.55 Z3.32 F4800.0 E992.674
G1 X-0.4 Y-6.46 Z3.32 F4800.0 E992.695
G1 X-0.4 Y-6.43 Z3.32 F4800.0 E992.697
G1 X-0.0 Y-6.3 Z3.32 F4800.0 E992.719
G1 X-0.0 Y-6.34 Z3.32 F4800.0 E992.721
G1 X0.4 Y-6.13 Z3.32 F4800.0 E992.745
G1 X0.4 Y-6.09 Z3.32 F4800.0 E992.747
G1 X0.8 Y-5.91 Z3.32 F4800.0 E992.77
G1 X0.8 Y-5.88 Z3.32 F4800.0 E992.772
G1 X1.2 Y-5.68 Z3.32 F4800.0 E992.795
G1 X1.2 Y-5.64 Z3.32 F4800.0 E992.798
G1 X1.6 Y-5.35 Z3.32 F4800.0 E992.824
G1 X1.6 Y-5.31 Z3.32 F4800.0 E992.826
G1 X2.0 Y-5.02 Z3.32 F4800.0 E992.852
G1 X2.0 Y-4.98 Z3.32 F4800.0 E992.854
G1 X2.4 Y-4.59 Z3.32 F4800.0 E992.884
G1 X2.4 Y-4.53 Z3.32 F4800.0 E992.886
G1 X2.8 Y-4.1 Z3.32 F4800.0 E992.918
G1 X2.8 Y-4.05 Z3.32 F4800.0 E992.92
G1 X3.2 Y-3.44 Z3.32 F4800.0 E992.959
G1 X3.2 Y-3.37 Z3.32 F4800.0 E992.963
G1 X3.6 Y-2.6 Z3.32 F4800.0 E993.008
G1 X4.0 Y-0.66 Z3.32 F4800.0 E993.113
G1 X4.0 Y0.03 Z3.32 F4800.0 E993.149
G1 X3.6 Y1.98 Z3.32 F4800.0 E993.254
G1 X3.2 Y2.75 Z3.32 F4800.0 E993.3
G1 X3.2 Y2.81 Z3.32 F4800.0 E993.304
G1 X2.8 Y3.42 Z3.32 F4800.0 E993.342
G1 X2.8 Y3.47 Z3.32 F4800.0 E993.345
G1 X2.4 Y3.91 Z3.32 F4800.0 E993.376
G1 X2.4 Y3.96 Z3.32 F4800.0 E993.379
G1 X2.0 Y4.36 Z3.32 F4800.0 E993.409
G1 X2.0 Y4.4 Z3.32 F4800.0 E993.411
G1 X1.6 Y4.68 Z3.32 F4800.0 E993.437
G1 X1.6 Y4.73 Z3.32 F4800.0 E993.439
G1 X1.2 Y5.01 Z3.32 F4800.0 E993.465
G1 X1.2 Y5.06 Z3.32 F4800.0 E993.467
G1 X0.8 Y5.25 Z3.32 F4800.0 E993.491
G1 X0.8 Y5.29 Z3.32 F4800.0 E993.493
G1 X0.4 Y5.46 Z3.32 F4800.0 E993.516
G1 X0.4 Y5.5 Z3.32 F4800.0 E993.518
G1 X0.0 Y5.68 Z3.32 F4800.0 E993.541
G1 X0.0 Y5.71 Z3.32 F4800.0 E993.543
G1 X-0.4 Y5.8 Z3.32 F4800.0 E993.564
G1 X-0.4 Y5.83 Z3.32 F4800.0 E993.566
G1 X-0.8 Y5.92 Z3.32 F4800.0 E993.588
G1 X-0.8 Y5.96 Z3.32 F4800.0 E993.59
G1 X-1.2 Y6.04 Z3.32 F4800.0 E993.611
G1 X-1.2 Y6.08 Z3.32 F4800.0 E993.613
G1 X-1.6 Y6.09 Z3.32 F4800.0 E993.634
G1 X-1.6 Y6.12 Z3.32 F4800.0 E993.636
G1 X-2.0 Y6.13 Z3.32 F4800.0 E993.657
G1 X-2.0 Y6.16 Z3.32 F4800.0 E993.659
G1 X-2.4 Y6.2 Z3.32 F4800.0 E993.68
G1 X-2.4 Y6.17 Z3.32 F4800.0 E993.682
G1 X-2.8 Y6.17 Z3.32 F4800.0 E993.703
G1 X-2.8 Y6.14 Z3.32 F4800.0 E993.704
G1 X-3.2 Y6.14 Z3.32 F4800.0 E993.726
G1 X-3.2 Y6.1 Z3.32 F4800.0 E993.727
G1 X-3.6 Y6.1 Z3.32 F4800.0 E993.749
G1 X-3.6 Y6.06 Z3.32 F4800.0 E993.75
G1 X-4.0 Y6.01 Z3.32 F4800.0 E993.772
G1 X-4.0 Y5.97 Z3.32 F4800.0 E993.773
G1 X-4.4 Y5.89 Z3.32 F4800.0 E993.795
G1 X-4.4 Y5.85 Z3.32 F4800.0 E993.797
G1 X-4.8 Y5.76 Z3.32 F4800.0 E993.818
G1 X-4.8 Y5.73 Z3.32 F4800.0 E993.82
G1 X-5.2 Y5.59 Z3.32 F4800.0 E993.843
G1 X-5.2 Y5.56 Z3.32 F4800.0 E993.844
G1 X-5.6 Y5.38 Z3.32 F4800.0 E993.868
G1 X-5.6 Y5.34 Z3.32 F4800.0 E993.869
G1 X-6.0 Y5.16 Z3.32 F4800.0 E993.893
G1 X-6.0 Y5.13 Z3.32 F4800.0 E993.894
G1 X-6.4 Y4.87 Z3.32 F4800.0 E993.92
G1 X-6.4 Y4.82 Z3.32 F4800.0 E993.922
G1 X-6.8 Y4.54 Z3.32 F4800.0 E993.948
G1 X-6.8 Y4.5 Z3.32 F4800.0 E993.95
G1 X-7.2 Y4.17 Z3.32 F4800.0 E993.978
G1 X-7.2 Y4.12 Z3.32 F4800.0 E993.98
G1 X-7.6 Y3.68 Z3.32 F4800.0 E994.012
G1 X-7.6 Y3.63 Z3.32 F4800.0 E994.014
G1 X-8.0 Y3.13 Z3.32 F4800.0 E994.048
G1 X-8.0 Y3.06 Z3.32 F4800.0 E994.052
G1 X-8.4 Y2.38 Z3.32 F4800.0 E994.093
G1 X-8.4 Y2.31 Z3.32 F4800.0 E994.097
G1 X-8.8 Y1.21 Z3.32 F4800.0 E994.159
M73 P24 (display progress)
G1 X-8.8 Y1.1 Z3.32 F4800.0 E994.165
G1 F1200.0
G1 E993.165
G1 F4800.0
M103
(</infill>)
(</nestedRing>)
(</rotation>)
(</layer>)
(<layer> 3.591 )
(<supportLayer>)
;M108 R56.0
G1 X-10.92 Y-18.0 Z3.59 F4200.0
G1 F1200.0
G1 E994.165
G1 F4200.0
M101
G1 X5.95 Y-18.0 Z3.59 F4800.0 E994.788
G1 F1200.0
G1 E993.788
G1 F4800.0
M103
G1 X10.2 Y-16.2 Z3.59 F4200.0
G1 F1200.0
G1 E994.788
G1 F4200.0
M101
G1 X-15.17 Y-16.2 Z3.59 F4800.0 E995.726
G1 X-17.65 Y-14.4 Z3.59 F4800.0 E995.84
G1 X12.68 Y-14.4 Z3.59 F4800.0 E996.961
G1 X14.48 Y-12.6 Z3.59 F4800.0 E997.055
G1 X-19.45 Y-12.6 Z3.59 F4800.0 E998.309
G1 X-20.89 Y-10.8 Z3.59 F4800.0 E998.395
G1 X15.92 Y-10.8 Z3.59 F4800.0 E999.755
G1 X16.88 Y-9.0 Z3.59 F4800.0 E999.831
G1 X-21.85 Y-9.0 Z3.59 F4800.0 E1001.263
G1 X-22.65 Y-7.2 Z3.59 F4800.0 E1001.336
G1 X-5.16 Y-7.2 Z3.59 F4800.0 E1001.982
G1 F1200.0
G1 E1000.982
G1 F4800.0
M103
G1 X-4.79 Y-5.4 Z3.59 F4200.0
G1 F1200.0
G1 E1001.982
G1 F4200.0
M101
G1 X-0.18 Y-5.4 Z3.59 F4800.0 E1002.152
G1 F1200.0
G1 E1001.152
G1 F4800.0
M103
G1 X0.2 Y-7.2 Z3.59 F4200.0
G1 F1200.0
G1 E1002.152
G1 F4200.0
M101
G1 X17.68 Y-7.2 Z3.59 F4800.0 E1002.799
G1 X18.22 Y-5.4 Z3.59 F4800.0 E1002.868
G1 X2.87 Y-5.4 Z3.59 F4800.0 E1003.436
G1 F1200.0
G1 E1002.436
G1 F4800.0
M103
G1 X4.11 Y-3.6 Z3.59 F4200.0
G1 F1200.0
G1 E1003.436
G1 F4200.0
M101
G1 X18.56 Y-3.6 Z3.59 F4800.0 E1003.97
G1 X18.74 Y-1.8 Z3.59 F4800.0 E1004.037
G1 X4.76 Y-1.8 Z3.59 F4800.0 E1004.554
G1 F1200.0
G1 E1003.749
G1 F4800.0
M103
G1 X4.89 Y0.0 Z3.59 F4200.0
G1 F1200.0
G1 E1004.554
G1 F4200.0
M101
G1 X18.78 Y0.0 Z3.59 F4800.0 E1005.067
G1 X18.67 Y1.8 Z3.59 F4800.0 E1005.134
G1 X4.58 Y1.8 Z3.59 F4800.0 E1005.655
G1 F1200.0
G1 E1004.687
G1 F4800.0
M103
G1 X3.78 Y3.6 Z3.59 F4200.0
G1 F1200.0
G1 E1005.655
G1 F4200.0
M101
G1 X18.5 Y3.6 Z3.59 F4800.0 E1006.2
G1 X18.03 Y5.4 Z3.59 F4800.0 E1006.268
G1 X2.17 Y5.4 Z3.59 F4800.0 E1006.855
G1 F1200.0
G1 E1005.855
G1 F4800.0
M103
G1 X1.51 Y3.6 Z3.59 F4200.0
G1 F1200.0
G1 E1006.855
G1 F4200.0
M101
G1 X-6.48 Y3.6 Z3.59 F4800.0 E1007.15
G1 X-3.02 Y0.0 Z3.59 F4800.0 E1007.335
G1 X-8.05 Y0.0 Z3.59 F4800.0 E1007.521
G1 F1200.0
G1 E1006.521
G1 F4800.0
M103
G1 X-9.86 Y0.0 Z3.59 F4200.0
G1 F1200.0
G1 E1007.521
G1 F4200.0
M101
G1 X-23.75 Y0.0 Z3.59 F4800.0 E1008.035
G1 X-23.7 Y-1.8 Z3.59 F4800.0 E1008.101
G1 X-9.73 Y-1.8 Z3.59 F4800.0 E1008.618
G1 F1200.0
G1 E1007.704
G1 F4800.0
M103
G1 X-9.08 Y-3.6 Z3.59 F4200.0
G1 F1200.0
G1 E1008.618
G1 F4200.0
M101
G1 X-23.53 Y-3.6 Z3.59 F4800.0 E1009.152
G1 X-23.19 Y-5.4 Z3.59 F4800.0 E1009.22
G1 X-7.84 Y-5.4 Z3.59 F4800.0 E1009.787
G1 F1200.0
G1 E1008.787
G1 F4800.0
M103
G1 X-7.74 Y-4.26 Z3.59 F4200.0
G1 X-8.96 Y0.96 Z3.59 F4200.0
G1 X-9.54 Y1.8 Z3.59 F4200.0
G1 F1200.0
G1 E1009.787
G1 F4200.0
M101
G1 X-23.64 Y1.8 Z3.59 F4800.0 E1010.309
G1 X-23.47 Y3.6 Z3.59 F4800.0 E1010.375
G1 X-8.75 Y3.6 Z3.59 F4800.0 E1010.92
G1 F1200.0
G1 E1009.92
G1 F4800.0
M103
G1 X-7.14 Y5.4 Z3.59 F4200.0
G1 F1200.0
G1 E1010.92
G1 F4200.0
M101
G1 X-23.0 Y5.4 Z3.59 F4800.0 E1011.506
G1 X-22.46 Y7.2 Z3.59 F4800.0 E1011.576
G1 X17.49 Y7.2 Z3.59 F4800.0 E1013.053
G1 X16.54 Y9.0 Z3.59 F4800.0 E1013.128
G1 X-21.51 Y9.0 Z3.59 F4800.0 E1014.535
G1 X-20.41 Y10.8 Z3.59 F4800.0 E1014.613
G1 X15.44 Y10.8 Z3.59 F4800.0 E1015.939
G1 X13.96 Y12.6 Z3.59 F4800.0 E1016.025
G1 X-18.93 Y12.6 Z3.59 F4800.0 E1017.242
G1 X-16.88 Y14.4 Z3.59 F4800.0 E1017.342
G1 X11.92 Y14.4 Z3.59 F4800.0 E1018.407
G1 X9.03 Y16.2 Z3.59 F4800.0 E1018.533
G1 X-14.0 Y16.2 Z3.59 F4800.0 E1019.385
G1 F1200.0
G1 E1018.385
G1 F4800.0
M103
G1 X-7.16 Y18.0 Z3.59 F4200.0
G1 F1200.0
G1 E1019.385
G1 F4200.0
M101
G1 X2.19 Y18.0 Z3.59 F4800.0 E1019.73
G1 F1200.0
G1 E1018.73
G1 F4800.0
M103
G1 X3.08 Y0.0 Z3.59 F4200.0
G1 F1200.0
G1 E1019.73
G1 F4200.0
M101
G1 X-1.95 Y0.0 Z3.59 F4800.0 E1019.916
G1 F1200.0
G1 E1018.916
G1 F4800.0
M103
;M108 R40.0
(</supportLayer>)
(<rotation> (-1+1.22464679915e-16j) )
(<nestedRing>)
(<boundaryPerimeter>)
(<boundaryPoint> X-6.374 Y5.508 Z3.591 </boundaryPoint>)
(<boundaryPoint> X-7.434 Y4.638 Z3.591 </boundaryPoint>)
(<boundaryPoint> X-8.305 Y3.577 Z3.591 </boundaryPoint>)
(<boundaryPoint> X-8.952 Y2.366 Z3.591 </boundaryPoint>)
(<boundaryPoint> X-9.35 Y1.053 Z3.591 </boundaryPoint>)
(<boundaryPoint> X-9.485 Y-0.313 Z3.591 </boundaryPoint>)
(<boundaryPoint> X-9.35 Y-1.678 Z3.591 </boundaryPoint>)
(<boundaryPoint> X-8.952 Y-2.991 Z3.591 </boundaryPoint>)
(<boundaryPoint> X-8.305 Y-4.202 Z3.591 </boundaryPoint>)
(<boundaryPoint> X-7.434 Y-5.263 Z3.591 </boundaryPoint>)
(<boundaryPoint> X-6.374 Y-6.133 Z3.591 </boundaryPoint>)
(<boundaryPoint> X-5.163 Y-6.78 Z3.591 </boundaryPoint>)
(<boundaryPoint> X-3.85 Y-7.178 Z3.591 </boundaryPoint>)
(<boundaryPoint> X-2.484 Y-7.313 Z3.591 </boundaryPoint>)
(<boundaryPoint> X-1.119 Y-7.178 Z3.591 </boundaryPoint>)
(<boundaryPoint> X0.195 Y-6.78 Z3.591 </boundaryPoint>)
(<boundaryPoint> X1.405 Y-6.133 Z3.591 </boundaryPoint>)
(<boundaryPoint> X2.466 Y-5.263 Z3.591 </boundaryPoint>)
(<boundaryPoint> X3.336 Y-4.202 Z3.591 </boundaryPoint>)
(<boundaryPoint> X3.983 Y-2.991 Z3.591 </boundaryPoint>)
(<boundaryPoint> X4.382 Y-1.678 Z3.591 </boundaryPoint>)
(<boundaryPoint> X4.516 Y-0.313 Z3.591 </boundaryPoint>)
(<boundaryPoint> X4.382 Y1.053 Z3.591 </boundaryPoint>)
(<boundaryPoint> X3.983 Y2.366 Z3.591 </boundaryPoint>)
(<boundaryPoint> X3.336 Y3.577 Z3.591 </boundaryPoint>)
(<boundaryPoint> X2.466 Y4.638 Z3.591 </boundaryPoint>)
(<boundaryPoint> X1.405 Y5.508 Z3.591 </boundaryPoint>)
(<boundaryPoint> X0.195 Y6.155 Z3.591 </boundaryPoint>)
(<boundaryPoint> X-1.119 Y6.553 Z3.591 </boundaryPoint>)
(<boundaryPoint> X-2.484 Y6.688 Z3.591 </boundaryPoint>)
(<boundaryPoint> X-3.85 Y6.553 Z3.591 </boundaryPoint>)
(<boundaryPoint> X-5.163 Y6.155 Z3.591 </boundaryPoint>)
(<edge> outer )
G1 X-7.19 Y-5.21 Z3.59 F4200.0
G1 F1200.0
G1 E1019.916
G1 F4200.0
M101
G1 X-6.26 Y-5.97 Z3.59 F2400.0 E1019.979
G1 X-5.09 Y-6.59 Z3.59 F2400.0 E1020.049
G1 X-3.81 Y-6.98 Z3.59 F2400.0 E1020.12
G1 X-2.48 Y-7.11 Z3.59 F2400.0 E1020.19
G1 X-1.16 Y-6.98 Z3.59 F2400.0 E1020.261
G1 X0.12 Y-6.59 Z3.59 F2400.0 E1020.331
G1 X1.29 Y-5.97 Z3.59 F2400.0 E1020.402
G1 X2.32 Y-5.12 Z3.59 F2400.0 E1020.472
G1 X3.17 Y-4.09 Z3.59 F2400.0 E1020.542
G1 X3.8 Y-2.91 Z3.59 F2400.0 E1020.613
G1 X4.18 Y-1.64 Z3.59 F2400.0 E1020.683
G1 X4.32 Y-0.31 Z3.59 F2400.0 E1020.754
G1 X4.18 Y1.01 Z3.59 F2400.0 E1020.824
G1 X3.8 Y2.29 Z3.59 F2400.0 E1020.894
G1 X3.17 Y3.47 Z3.59 F2400.0 E1020.965
G1 X2.32 Y4.5 Z3.59 F2400.0 E1021.035
G1 X1.29 Y5.34 Z3.59 F2400.0 E1021.106
G1 X0.12 Y5.97 Z3.59 F2400.0 E1021.176
G1 X-1.16 Y6.36 Z3.59 F2400.0 E1021.246
G1 X-2.48 Y6.49 Z3.59 F2400.0 E1021.317
G1 X-3.81 Y6.36 Z3.59 F2400.0 E1021.387
G1 X-5.09 Y5.97 Z3.59 F2400.0 E1021.458
G1 X-6.26 Y5.34 Z3.59 F2400.0 E1021.528
G1 X-7.29 Y4.5 Z3.59 F2400.0 E1021.598
G1 X-8.14 Y3.47 Z3.59 F2400.0 E1021.669
G1 X-8.77 Y2.29 Z3.59 F2400.0 E1021.739
G1 X-9.15 Y1.01 Z3.59 F2400.0 E1021.81
G1 X-9.28 Y-0.31 Z3.59 F2400.0 E1021.88
G1 X-9.15 Y-1.64 Z3.59 F2400.0 E1021.951
G1 X-8.77 Y-2.91 Z3.59 F2400.0 E1022.021
G1 X-8.14 Y-4.09 Z3.59 F2400.0 E1022.091
G1 X-7.29 Y-5.12 Z3.59 F2400.0 E1022.162
G1 X-7.19 Y-5.21 Z3.59 F2400.0 E1022.169
G1 F1200.0
G1 E1022.169
G1 F2400.0
M103
(</edge>)
(</boundaryPerimeter>)
(<nestedRing>)
(<boundaryPerimeter>)
(<boundaryPoint> X3.403 Y0.859 Z3.591 </boundaryPoint>)
(<boundaryPoint> X3.519 Y-0.313 Z3.591 </boundaryPoint>)
(<boundaryPoint> X3.403 Y-1.484 Z3.591 </boundaryPoint>)
(<boundaryPoint> X3.062 Y-2.61 Z3.591 </boundaryPoint>)
(<boundaryPoint> X2.507 Y-3.648 Z3.591 </boundaryPoint>)
(<boundaryPoint> X1.76 Y-4.557 Z3.591 </boundaryPoint>)
(<boundaryPoint> X0.851 Y-5.304 Z3.591 </boundaryPoint>)
(<boundaryPoint> X-0.187 Y-5.859 Z3.591 </boundaryPoint>)
(<boundaryPoint> X-1.313 Y-6.2 Z3.591 </boundaryPoint>)
(<boundaryPoint> X-2.484 Y-6.316 Z3.591 </boundaryPoint>)
(<boundaryPoint> X-3.656 Y-6.2 Z3.591 </boundaryPoint>)
(<boundaryPoint> X-4.782 Y-5.859 Z3.591 </boundaryPoint>)
(<boundaryPoint> X-5.819 Y-5.304 Z3.591 </boundaryPoint>)
(<boundaryPoint> X-6.729 Y-4.557 Z3.591 </boundaryPoint>)
(<boundaryPoint> X-7.476 Y-3.648 Z3.591 </boundaryPoint>)
(<boundaryPoint> X-8.03 Y-2.61 Z3.591 </boundaryPoint>)
(<boundaryPoint> X-8.372 Y-1.484 Z3.591 </boundaryPoint>)
(<boundaryPoint> X-8.487 Y-0.313 Z3.591 </boundaryPoint>)
(<boundaryPoint> X-8.372 Y0.859 Z3.591 </boundaryPoint>)
(<boundaryPoint> X-8.03 Y1.985 Z3.591 </boundaryPoint>)
(<boundaryPoint> X-7.476 Y3.023 Z3.591 </boundaryPoint>)
(<boundaryPoint> X-6.729 Y3.932 Z3.591 </boundaryPoint>)
(<boundaryPoint> X-5.819 Y4.679 Z3.591 </boundaryPoint>)
(<boundaryPoint> X-4.782 Y5.234 Z3.591 </boundaryPoint>)
(<boundaryPoint> X-3.656 Y5.575 Z3.591 </boundaryPoint>)
(<boundaryPoint> X-2.484 Y5.691 Z3.591 </boundaryPoint>)
(<boundaryPoint> X-1.313 Y5.575 Z3.591 </boundaryPoint>)
(<boundaryPoint> X-0.187 Y5.234 Z3.591 </boundaryPoint>)
(<boundaryPoint> X0.851 Y4.679 Z3.591 </boundaryPoint>)
(<boundaryPoint> X1.76 Y3.932 Z3.591 </boundaryPoint>)
(<boundaryPoint> X2.507 Y3.023 Z3.591 </boundaryPoint>)
(<boundaryPoint> X3.062 Y1.985 Z3.591 </boundaryPoint>)
(<edge> inner )
G1 X-6.96 Y-4.59 Z3.59 F4200.0
G1 F1200.0
G1 E1022.169
G1 F4200.0
M101
G1 X-7.64 Y-3.76 Z3.59 F2400.0 E1022.226
G1 X-8.22 Y-2.69 Z3.59 F2400.0 E1022.29
G1 X-8.57 Y-1.52 Z3.59 F2400.0 E1022.355
G1 X-8.69 Y-0.31 Z3.59 F2400.0 E1022.419
G1 X-8.57 Y0.9 Z3.59 F2400.0 E1022.483
G1 X-8.22 Y2.06 Z3.59 F2400.0 E1022.547
G1 X-7.64 Y3.14 Z3.59 F2400.0 E1022.612
G1 X-6.87 Y4.07 Z3.59 F2400.0 E1022.676
G1 X-5.93 Y4.85 Z3.59 F2400.0 E1022.74
G1 X-4.86 Y5.42 Z3.59 F2400.0 E1022.804
G1 X-3.7 Y5.77 Z3.59 F2400.0 E1022.869
G1 X-2.48 Y5.89 Z3.59 F2400.0 E1022.933
G1 X-1.27 Y5.77 Z3.59 F2400.0 E1022.997
G1 X-0.11 Y5.42 Z3.59 F2400.0 E1023.061
G1 X0.96 Y4.85 Z3.59 F2400.0 E1023.126
G1 X1.9 Y4.07 Z3.59 F2400.0 E1023.19
G1 X2.67 Y3.14 Z3.59 F2400.0 E1023.254
G1 X3.25 Y2.06 Z3.59 F2400.0 E1023.318
G1 X3.6 Y0.9 Z3.59 F2400.0 E1023.382
G1 X3.72 Y-0.31 Z3.59 F2400.0 E1023.447
G1 X3.6 Y-1.52 Z3.59 F2400.0 E1023.511
G1 X3.25 Y-2.69 Z3.59 F2400.0 E1023.575
G1 X2.67 Y-3.76 Z3.59 F2400.0 E1023.64
G1 X1.9 Y-4.7 Z3.59 F2400.0 E1023.704
G1 X0.96 Y-5.47 Z3.59 F2400.0 E1023.768
G1 X-0.11 Y-6.05 Z3.59 F2400.0 E1023.832
G1 X-1.27 Y-6.4 Z3.59 F2400.0 E1023.896
G1 X-2.48 Y-6.52 Z3.59 F2400.0 E1023.961
G1 X-3.7 Y-6.4 Z3.59 F2400.0 E1024.025
G1 X-4.86 Y-6.05 Z3.59 F2400.0 E1024.089
G1 X-5.93 Y-5.47 Z3.59 F2400.0 E1024.153
G1 X-6.87 Y-4.7 Z3.59 F2400.0 E1024.218
G1 X-6.96 Y-4.59 Z3.59 F2400.0 E1024.225
G1 F1200.0
G1 E1023.225
G1 F2400.0
M103
(</edge>)
(</boundaryPerimeter>)
(</nestedRing>)
(<infill>)
(<infillBoundary>)
(<infillPoint> X-6.262 Y5.341 Z2.025 </infillPoint>)
(<infillPoint> X-7.292 Y4.496 Z2.025 </infillPoint>)
(<infillPoint> X-8.138 Y3.465 Z2.025 </infillPoint>)
(<infillPoint> X-8.766 Y2.289 Z2.025 </infillPoint>)
(<infillPoint> X-9.153 Y1.014 Z2.025 </infillPoint>)
(<infillPoint> X-9.284 Y-0.313 Z2.025 </infillPoint>)
(<infillPoint> X-9.153 Y-1.639 Z2.025 </infillPoint>)
(<infillPoint> X-8.766 Y-2.914 Z2.025 </infillPoint>)
(<infillPoint> X-8.138 Y-4.09 Z2.025 </infillPoint>)
(<infillPoint> X-7.292 Y-5.121 Z2.025 </infillPoint>)
(<infillPoint> X-6.262 Y-5.966 Z2.025 </infillPoint>)
(<infillPoint> X-5.086 Y-6.594 Z2.025 </infillPoint>)
(<infillPoint> X-3.811 Y-6.981 Z2.025 </infillPoint>)
(<infillPoint> X-2.484 Y-7.112 Z2.025 </infillPoint>)
(<infillPoint> X-1.158 Y-6.981 Z2.025 </infillPoint>)
(<infillPoint> X0.118 Y-6.594 Z2.025 </infillPoint>)
(<infillPoint> X1.293 Y-5.966 Z2.025 </infillPoint>)
(<infillPoint> X2.324 Y-5.121 Z2.025 </infillPoint>)
(<infillPoint> X3.169 Y-4.09 Z2.025 </infillPoint>)
(<infillPoint> X3.797 Y-2.914 Z2.025 </infillPoint>)
(<infillPoint> X4.185 Y-1.639 Z2.025 </infillPoint>)
(<infillPoint> X4.315 Y-0.313 Z2.025 </infillPoint>)
(<infillPoint> X4.185 Y1.014 Z2.025 </infillPoint>)
(<infillPoint> X3.797 Y2.289 Z2.025 </infillPoint>)
(<infillPoint> X3.169 Y3.465 Z2.025 </infillPoint>)
(<infillPoint> X2.324 Y4.496 Z2.025 </infillPoint>)
(<infillPoint> X1.293 Y5.341 Z2.025 </infillPoint>)
(<infillPoint> X0.118 Y5.969 Z2.025 </infillPoint>)
(<infillPoint> X-1.158 Y6.356 Z2.025 </infillPoint>)
(<infillPoint> X-2.484 Y6.487 Z2.025 </infillPoint>)
(<infillPoint> X-3.811 Y6.356 Z2.025 </infillPoint>)
(<infillPoint> X-5.086 Y5.969 Z2.025 </infillPoint>)
(</infillBoundary>)
(<infillBoundary>)
(<infillPoint> X3.6 Y0.898 Z2.025 </infillPoint>)
(<infillPoint> X3.72 Y-0.313 Z2.025 </infillPoint>)
(<infillPoint> X3.6 Y-1.523 Z2.025 </infillPoint>)
(<infillPoint> X3.248 Y-2.687 Z2.025 </infillPoint>)
(<infillPoint> X2.674 Y-3.76 Z2.025 </infillPoint>)
(<infillPoint> X1.902 Y-4.699 Z2.025 </infillPoint>)
M73 P25 (display progress)
(<infillPoint> X0.963 Y-5.471 Z2.025 </infillPoint>)
(<infillPoint> X-0.11 Y-6.045 Z2.025 </infillPoint>)
(<infillPoint> X-1.274 Y-6.397 Z2.025 </infillPoint>)
(<infillPoint> X-2.484 Y-6.517 Z2.025 </infillPoint>)
(<infillPoint> X-3.695 Y-6.397 Z2.025 </infillPoint>)
(<infillPoint> X-4.859 Y-6.045 Z2.025 </infillPoint>)
(<infillPoint> X-5.931 Y-5.471 Z2.025 </infillPoint>)
(<infillPoint> X-6.871 Y-4.699 Z2.025 </infillPoint>)
(<infillPoint> X-7.643 Y-3.76 Z2.025 </infillPoint>)
(<infillPoint> X-8.216 Y-2.687 Z2.025 </infillPoint>)
(<infillPoint> X-8.569 Y-1.523 Z2.025 </infillPoint>)
(<infillPoint> X-8.688 Y-0.313 Z2.025 </infillPoint>)
(<infillPoint> X-8.569 Y0.898 Z2.025 </infillPoint>)
(<infillPoint> X-8.216 Y2.062 Z2.025 </infillPoint>)
(<infillPoint> X-7.643 Y3.135 Z2.025 </infillPoint>)
(<infillPoint> X-6.871 Y4.074 Z2.025 </infillPoint>)
(<infillPoint> X-5.931 Y4.846 Z2.025 </infillPoint>)
(<infillPoint> X-4.859 Y5.42 Z2.025 </infillPoint>)
(<infillPoint> X-3.695 Y5.772 Z2.025 </infillPoint>)
(<infillPoint> X-2.484 Y5.892 Z2.025 </infillPoint>)
(<infillPoint> X-1.274 Y5.772 Z2.025 </infillPoint>)
(<infillPoint> X-0.11 Y5.42 Z2.025 </infillPoint>)
(<infillPoint> X0.963 Y4.846 Z2.025 </infillPoint>)
(<infillPoint> X1.902 Y4.074 Z2.025 </infillPoint>)
(<infillPoint> X2.674 Y3.135 Z2.025 </infillPoint>)
(<infillPoint> X3.248 Y2.062 Z2.025 </infillPoint>)
(</infillBoundary>)
;M108 R80.0
G1 X-7.81 Y-3.87 Z3.59 F4200.0
G1 X-8.89 Y-0.31 Z3.59 F4200.0
G1 X-7.81 Y3.24 Z3.59 F4200.0
G1 X-4.93 Y5.6 Z3.59 F4200.0
G1 X-1.06 Y6.0 Z3.59 F4200.0
G1 F1200.0
G1 E1024.225
G1 F4200.0
M101
G1 X-0.95 Y6.0 Z3.59 F4800.0 E1024.231
G1 X0.15 Y5.6 Z3.59 F4800.0 E1024.292
G1 X0.22 Y5.6 Z3.59 F4800.0 E1024.296
G1 X0.9 Y5.2 Z3.59 F4800.0 E1024.338
G1 X0.96 Y5.2 Z3.59 F4800.0 E1024.341
G1 X1.46 Y4.8 Z3.59 F4800.0 E1024.375
G1 X1.51 Y4.8 Z3.59 F4800.0 E1024.378
G1 X1.95 Y4.4 Z3.59 F4800.0 E1024.409
G1 X2.0 Y4.4 Z3.59 F4800.0 E1024.412
G1 X2.33 Y4.0 Z3.59 F4800.0 E1024.439
G1 X2.37 Y4.0 Z3.59 F4800.0 E1024.441
G1 X2.65 Y3.6 Z3.59 F4800.0 E1024.467
G1 X2.7 Y3.6 Z3.59 F4800.0 E1024.47
G1 X2.96 Y3.2 Z3.59 F4800.0 E1024.495
G1 X2.99 Y3.2 Z3.59 F4800.0 E1024.497
G1 X3.17 Y2.8 Z3.59 F4800.0 E1024.52
G1 X3.21 Y2.8 Z3.59 F4800.0 E1024.522
G1 X3.38 Y2.4 Z3.59 F4800.0 E1024.545
G1 X3.42 Y2.4 Z3.59 F4800.0 E1024.547
G1 X3.56 Y2.0 Z3.59 F4800.0 E1024.569
G1 X3.59 Y2.0 Z3.59 F4800.0 E1024.571
G1 X3.68 Y1.6 Z3.59 F4800.0 E1024.593
G1 X3.71 Y1.6 Z3.59 F4800.0 E1024.594
G1 X3.8 Y1.2 Z3.59 F4800.0 E1024.616
G1 X3.84 Y1.2 Z3.59 F4800.0 E1024.618
G1 X3.89 Y0.8 Z3.59 F4800.0 E1024.639
G1 X3.93 Y0.8 Z3.59 F4800.0 E1024.641
G1 X3.93 Y0.4 Z3.59 F4800.0 E1024.662
G1 X3.96 Y0.4 Z3.59 F4800.0 E1024.664
G1 X3.97 Y-0.0 Z3.59 F4800.0 E1024.685
G1 X4.0 Y-0.0 Z3.59 F4800.0 E1024.687
G1 X4.03 Y-0.4 Z3.59 F4800.0 E1024.708
G1 X3.99 Y-0.4 Z3.59 F4800.0 E1024.71
G1 X3.99 Y-0.8 Z3.59 F4800.0 E1024.731
G1 X3.95 Y-0.8 Z3.59 F4800.0 E1024.732
G1 X3.95 Y-1.2 Z3.59 F4800.0 E1024.754
G1 X3.91 Y-1.2 Z3.59 F4800.0 E1024.755
G1 X3.9 Y-1.6 Z3.59 F4800.0 E1024.776
G1 X3.87 Y-1.6 Z3.59 F4800.0 E1024.778
G1 X3.78 Y-2.0 Z3.59 F4800.0 E1024.8
G1 X3.75 Y-2.0 Z3.59 F4800.0 E1024.802
G1 X3.66 Y-2.4 Z3.59 F4800.0 E1024.823
G1 X3.63 Y-2.4 Z3.59 F4800.0 E1024.825
G1 X3.54 Y-2.8 Z3.59 F4800.0 E1024.847
G1 X3.51 Y-2.8 Z3.59 F4800.0 E1024.849
G1 X3.33 Y-3.2 Z3.59 F4800.0 E1024.872
G1 X3.29 Y-3.2 Z3.59 F4800.0 E1024.874
G1 X3.11 Y-3.6 Z3.59 F4800.0 E1024.897
G1 X3.08 Y-3.6 Z3.59 F4800.0 E1024.899
G1 X2.88 Y-4.0 Z3.59 F4800.0 E1024.922
G1 X2.84 Y-4.0 Z3.59 F4800.0 E1024.924
G1 X2.55 Y-4.4 Z3.59 F4800.0 E1024.95
G1 X2.51 Y-4.4 Z3.59 F4800.0 E1024.953
G1 X2.23 Y-4.8 Z3.59 F4800.0 E1024.979
G1 X2.18 Y-4.8 Z3.59 F4800.0 E1024.981
G1 X1.79 Y-5.2 Z3.59 F4800.0 E1025.011
G1 X1.73 Y-5.2 Z3.59 F4800.0 E1025.013
G1 X1.3 Y-5.6 Z3.59 F4800.0 E1025.045
G1 X1.25 Y-5.6 Z3.59 F4800.0 E1025.047
G1 X0.64 Y-6.0 Z3.59 F4800.0 E1025.086
G1 X0.57 Y-6.0 Z3.59 F4800.0 E1025.089
G1 X-0.21 Y-6.4 Z3.59 F4800.0 E1025.135
G1 X-2.17 Y-6.8 Z3.59 F4800.0 E1025.242
G1 X-2.79 Y-6.8 Z3.59 F4800.0 E1025.274
G1 X-4.76 Y-6.4 Z3.59 F4800.0 E1025.38
G1 X-5.54 Y-6.0 Z3.59 F4800.0 E1025.426
G1 X-5.6 Y-6.0 Z3.59 F4800.0 E1025.43
G1 X-6.22 Y-5.6 Z3.59 F4800.0 E1025.469
G1 X-6.27 Y-5.6 Z3.59 F4800.0 E1025.471
G1 X-6.7 Y-5.2 Z3.59 F4800.0 E1025.503
G1 X-6.75 Y-5.2 Z3.59 F4800.0 E1025.505
G1 X-7.15 Y-4.8 Z3.59 F4800.0 E1025.535
G1 X-7.19 Y-4.8 Z3.59 F4800.0 E1025.537
G1 X-7.48 Y-4.4 Z3.59 F4800.0 E1025.563
G1 X-7.52 Y-4.4 Z3.59 F4800.0 E1025.565
G1 X-7.81 Y-4.0 Z3.59 F4800.0 E1025.591
G1 X-7.85 Y-4.0 Z3.59 F4800.0 E1025.594
G1 X-8.05 Y-3.6 Z3.59 F4800.0 E1025.617
G1 X-8.08 Y-3.6 Z3.59 F4800.0 E1025.619
G1 X-8.26 Y-3.2 Z3.59 F4800.0 E1025.642
G1 X-8.3 Y-3.2 Z3.59 F4800.0 E1025.644
G1 X-8.47 Y-2.8 Z3.59 F4800.0 E1025.667
G1 X-8.51 Y-2.8 Z3.59 F4800.0 E1025.669
G1 X-8.6 Y-2.4 Z3.59 F4800.0 E1025.691
G1 X-8.63 Y-2.4 Z3.59 F4800.0 E1025.693
G1 X-8.72 Y-2.0 Z3.59 F4800.0 E1025.714
G1 X-8.75 Y-2.0 Z3.59 F4800.0 E1025.716
G1 X-8.84 Y-1.6 Z3.59 F4800.0 E1025.738
G1 X-8.87 Y-1.6 Z3.59 F4800.0 E1025.739
G1 X-8.88 Y-1.2 Z3.59 F4800.0 E1025.761
G1 X-8.91 Y-1.2 Z3.59 F4800.0 E1025.762
G1 X-8.92 Y-0.8 Z3.59 F4800.0 E1025.783
G1 X-8.95 Y-0.8 Z3.59 F4800.0 E1025.785
G1 X-8.99 Y-0.4 Z3.59 F4800.0 E1025.806
G1 X-8.96 Y-0.4 Z3.59 F4800.0 E1025.808
G1 X-8.97 Y0.0 Z3.59 F4800.0 E1025.829
G1 X-8.94 Y0.0 Z3.59 F4800.0 E1025.831
G1 X-8.93 Y0.4 Z3.59 F4800.0 E1025.852
G1 X-8.9 Y0.4 Z3.59 F4800.0 E1025.854
G1 X-8.89 Y0.8 Z3.59 F4800.0 E1025.875
G1 X-8.86 Y0.8 Z3.59 F4800.0 E1025.877
G1 X-8.8 Y1.2 Z3.59 F4800.0 E1025.898
G1 X-8.77 Y1.2 Z3.59 F4800.0 E1025.9
G1 X-8.68 Y1.6 Z3.59 F4800.0 E1025.922
G1 X-8.65 Y1.6 Z3.59 F4800.0 E1025.923
G1 X-8.56 Y2.0 Z3.59 F4800.0 E1025.945
G1 X-8.53 Y2.0 Z3.59 F4800.0 E1025.947
G1 X-8.39 Y2.4 Z3.59 F4800.0 E1025.969
G1 X-8.35 Y2.4 Z3.59 F4800.0 E1025.971
G1 X-8.18 Y2.8 Z3.59 F4800.0 E1025.994
G1 X-8.14 Y2.8 Z3.59 F4800.0 E1025.996
G1 X-7.96 Y3.2 Z3.59 F4800.0 E1026.019
G1 X-7.93 Y3.2 Z3.59 F4800.0 E1026.021
G1 X-7.67 Y3.6 Z3.59 F4800.0 E1026.046
G1 X-7.62 Y3.6 Z3.59 F4800.0 E1026.049
G1 X-7.34 Y4.0 Z3.59 F4800.0 E1026.075
G1 X-7.29 Y4.0 Z3.59 F4800.0 E1026.077
G1 X-6.97 Y4.4 Z3.59 F4800.0 E1026.104
G1 X-6.92 Y4.4 Z3.59 F4800.0 E1026.107
G1 X-6.48 Y4.8 Z3.59 F4800.0 E1026.138
G1 X-6.43 Y4.8 Z3.59 F4800.0 E1026.141
G1 X-5.93 Y5.2 Z3.59 F4800.0 E1026.175
G1 X-5.86 Y5.2 Z3.59 F4800.0 E1026.178
G1 X-5.18 Y5.6 Z3.59 F4800.0 E1026.22
G1 X-5.12 Y5.6 Z3.59 F4800.0 E1026.223
G1 X-4.02 Y6.0 Z3.59 F4800.0 E1026.285
G1 X-3.91 Y6.0 Z3.59 F4800.0 E1026.291
G1 F1200.0
G1 E1025.291
G1 F4800.0
M103
(</infill>)
(</nestedRing>)
(</rotation>)
(</layer>)
(<layer> 3.861 )
(<supportLayer>)
;M108 R56.0
G1 X-6.04 Y5.01 Z3.86 F4200.0
G1 X-8.4 Y2.14 Z3.86 F4200.0
G1 X-8.76 Y-1.56 Z3.86 F4200.0
G1 X-7.23 Y-4.57 Z3.86 F4200.0
G1 X-10.92 Y-18.0 Z3.86 F4200.0
G1 F1200.0
G1 E1026.291
G1 F4200.0
M101
G1 X5.95 Y-18.0 Z3.86 F4800.0 E1026.915
G1 F1200.0
G1 E1025.915
G1 F4800.0
M103
G1 X10.2 Y-16.2 Z3.86 F4200.0
G1 F1200.0
G1 E1026.915
G1 F4200.0
M101
G1 X-15.17 Y-16.2 Z3.86 F4800.0 E1027.853
G1 X-17.65 Y-14.4 Z3.86 F4800.0 E1027.966
G1 X12.68 Y-14.4 Z3.86 F4800.0 E1029.087
G1 X14.48 Y-12.6 Z3.86 F4800.0 E1029.181
G1 X-19.45 Y-12.6 Z3.86 F4800.0 E1030.436
G1 X-20.89 Y-10.8 Z3.86 F4800.0 E1030.521
G1 X15.92 Y-10.8 Z3.86 F4800.0 E1031.882
G1 X16.88 Y-9.0 Z3.86 F4800.0 E1031.957
G1 X-21.85 Y-9.0 Z3.86 F4800.0 E1033.389
G1 X-22.65 Y-7.2 Z3.86 F4800.0 E1033.462
G1 X-5.16 Y-7.2 Z3.86 F4800.0 E1034.108
G1 F1200.0
G1 E1033.108
G1 F4800.0
M103
G1 X-4.79 Y-5.4 Z3.86 F4200.0
G1 F1200.0
G1 E1034.108
G1 F4200.0
M101
G1 X-0.18 Y-5.4 Z3.86 F4800.0 E1034.279
G1 F1200.0
G1 E1033.279
G1 F4800.0
M103
G1 X0.2 Y-7.2 Z3.86 F4200.0
G1 F1200.0
G1 E1034.279
G1 F4200.0
M101
G1 X17.68 Y-7.2 Z3.86 F4800.0 E1034.925
G1 X18.22 Y-5.4 Z3.86 F4800.0 E1034.995
G1 X2.87 Y-5.4 Z3.86 F4800.0 E1035.562
G1 F1200.0
G1 E1034.562
G1 F4800.0
M103
G1 X4.11 Y-3.6 Z3.86 F4200.0
G1 F1200.0
G1 E1035.562
G1 F4200.0
M101
G1 X18.56 Y-3.6 Z3.86 F4800.0 E1036.096
G1 X18.74 Y-1.8 Z3.86 F4800.0 E1036.163
G1 X4.76 Y-1.8 Z3.86 F4800.0 E1036.68
G1 F1200.0
G1 E1035.876
G1 F4800.0
M103
G1 X4.89 Y0.0 Z3.86 F4200.0
G1 F1200.0
G1 E1036.68
G1 F4200.0
M101
G1 X18.78 Y0.0 Z3.86 F4800.0 E1037.194
G1 X18.67 Y1.8 Z3.86 F4800.0 E1037.26
G1 X4.58 Y1.8 Z3.86 F4800.0 E1037.782
G1 F1200.0
G1 E1036.813
G1 F4800.0
M103
G1 X3.78 Y3.6 Z3.86 F4200.0
G1 F1200.0
G1 E1037.782
G1 F4200.0
M101
G1 X18.5 Y3.6 Z3.86 F4800.0 E1038.326
G1 X18.03 Y5.4 Z3.86 F4800.0 E1038.395
G1 X2.17 Y5.4 Z3.86 F4800.0 E1038.981
G1 F1200.0
G1 E1037.981
G1 F4800.0
M103
G1 X1.51 Y3.6 Z3.86 F4200.0
G1 F1200.0
G1 E1038.981
G1 F4200.0
M101
G1 X-6.48 Y3.6 Z3.86 F4800.0 E1039.277
G1 X-3.02 Y0.0 Z3.86 F4800.0 E1039.461
G1 X-8.05 Y0.0 Z3.86 F4800.0 E1039.647
G1 F1200.0
G1 E1038.647
G1 F4800.0
M103
G1 X-9.86 Y0.0 Z3.86 F4200.0
G1 F1200.0
G1 E1039.647
G1 F4200.0
M101
G1 X-23.75 Y0.0 Z3.86 F4800.0 E1040.161
G1 X-23.7 Y-1.8 Z3.86 F4800.0 E1040.227
G1 X-9.73 Y-1.8 Z3.86 F4800.0 E1040.744
G1 F1200.0
G1 E1039.83
G1 F4800.0
M103
G1 X-9.08 Y-3.6 Z3.86 F4200.0
G1 F1200.0
G1 E1040.744
G1 F4200.0
M101
G1 X-23.53 Y-3.6 Z3.86 F4800.0 E1041.278
G1 X-23.19 Y-5.4 Z3.86 F4800.0 E1041.346
G1 X-7.84 Y-5.4 Z3.86 F4800.0 E1041.913
G1 F1200.0
G1 E1040.913
G1 F4800.0
M103
G1 X-7.74 Y-4.26 Z3.86 F4200.0
G1 X-8.96 Y0.96 Z3.86 F4200.0
G1 X-9.54 Y1.8 Z3.86 F4200.0
G1 F1200.0
G1 E1041.913
G1 F4200.0
M101
G1 X-23.64 Y1.8 Z3.86 F4800.0 E1042.435
G1 X-23.47 Y3.6 Z3.86 F4800.0 E1042.502
G1 X-8.75 Y3.6 Z3.86 F4800.0 E1043.046
G1 F1200.0
G1 E1042.046
G1 F4800.0
M103
G1 X-7.14 Y5.4 Z3.86 F4200.0
G1 F1200.0
G1 E1043.046
G1 F4200.0
M101
G1 X-23.0 Y5.4 Z3.86 F4800.0 E1043.633
G1 X-22.46 Y7.2 Z3.86 F4800.0 E1043.702
G1 X17.49 Y7.2 Z3.86 F4800.0 E1045.179
G1 X16.54 Y9.0 Z3.86 F4800.0 E1045.254
G1 X-21.51 Y9.0 Z3.86 F4800.0 E1046.661
G1 X-20.41 Y10.8 Z3.86 F4800.0 E1046.739
G1 X15.44 Y10.8 Z3.86 F4800.0 E1048.065
G1 X13.96 Y12.6 Z3.86 F4800.0 E1048.151
G1 X-18.93 Y12.6 Z3.86 F4800.0 E1049.368
G1 X-16.88 Y14.4 Z3.86 F4800.0 E1049.469
G1 X11.92 Y14.4 Z3.86 F4800.0 E1050.534
G1 X9.03 Y16.2 Z3.86 F4800.0 E1050.659
G1 X-14.0 Y16.2 Z3.86 F4800.0 E1051.511
G1 F1200.0
G1 E1050.511
G1 F4800.0
M103
G1 X-7.16 Y18.0 Z3.86 F4200.0
G1 F1200.0
G1 E1051.511
G1 F4200.0
M101
G1 X2.19 Y18.0 Z3.86 F4800.0 E1051.856
G1 F1200.0
G1 E1050.856
G1 F4800.0
M103
G1 X3.08 Y0.0 Z3.86 F4200.0
G1 F1200.0
G1 E1051.856
G1 F4200.0
M101
G1 X-1.95 Y0.0 Z3.86 F4800.0 E1052.042
G1 F1200.0
G1 E1051.042
G1 F4800.0
M103
;M108 R40.0
(</supportLayer>)
(<rotation> (6.12323399574e-17+1j) )
(<nestedRing>)
(<boundaryPerimeter>)
(<boundaryPoint> X-6.374 Y5.508 Z3.861 </boundaryPoint>)
(<boundaryPoint> X-7.434 Y4.638 Z3.861 </boundaryPoint>)
(<boundaryPoint> X-8.305 Y3.577 Z3.861 </boundaryPoint>)
(<boundaryPoint> X-8.952 Y2.366 Z3.861 </boundaryPoint>)
(<boundaryPoint> X-9.35 Y1.053 Z3.861 </boundaryPoint>)
(<boundaryPoint> X-9.485 Y-0.313 Z3.861 </boundaryPoint>)
(<boundaryPoint> X-9.35 Y-1.678 Z3.861 </boundaryPoint>)
(<boundaryPoint> X-8.952 Y-2.991 Z3.861 </boundaryPoint>)
(<boundaryPoint> X-8.305 Y-4.202 Z3.861 </boundaryPoint>)
(<boundaryPoint> X-7.434 Y-5.263 Z3.861 </boundaryPoint>)
(<boundaryPoint> X-6.374 Y-6.133 Z3.861 </boundaryPoint>)
(<boundaryPoint> X-5.163 Y-6.78 Z3.861 </boundaryPoint>)
(<boundaryPoint> X-3.85 Y-7.178 Z3.861 </boundaryPoint>)
(<boundaryPoint> X-2.484 Y-7.313 Z3.861 </boundaryPoint>)
(<boundaryPoint> X-1.119 Y-7.178 Z3.861 </boundaryPoint>)
(<boundaryPoint> X0.195 Y-6.78 Z3.861 </boundaryPoint>)
(<boundaryPoint> X1.405 Y-6.133 Z3.861 </boundaryPoint>)
(<boundaryPoint> X2.466 Y-5.263 Z3.861 </boundaryPoint>)
(<boundaryPoint> X3.336 Y-4.202 Z3.861 </boundaryPoint>)
(<boundaryPoint> X3.983 Y-2.991 Z3.861 </boundaryPoint>)
(<boundaryPoint> X4.382 Y-1.678 Z3.861 </boundaryPoint>)
(<boundaryPoint> X4.516 Y-0.313 Z3.861 </boundaryPoint>)
(<boundaryPoint> X4.382 Y1.053 Z3.861 </boundaryPoint>)
(<boundaryPoint> X3.983 Y2.366 Z3.861 </boundaryPoint>)
(<boundaryPoint> X3.336 Y3.577 Z3.861 </boundaryPoint>)
(<boundaryPoint> X2.466 Y4.638 Z3.861 </boundaryPoint>)
(<boundaryPoint> X1.405 Y5.508 Z3.861 </boundaryPoint>)
(<boundaryPoint> X0.195 Y6.155 Z3.861 </boundaryPoint>)
(<boundaryPoint> X-1.119 Y6.553 Z3.861 </boundaryPoint>)
(<boundaryPoint> X-2.484 Y6.688 Z3.861 </boundaryPoint>)
(<boundaryPoint> X-3.85 Y6.553 Z3.861 </boundaryPoint>)
(<boundaryPoint> X-5.163 Y6.155 Z3.861 </boundaryPoint>)
M73 P26 (display progress)
(<edge> outer )
G1 X-7.4 Y-4.99 Z3.86 F4200.0
G1 F1200.0
G1 E1052.042
G1 F4200.0
M101
G1 X-7.29 Y-5.12 Z3.86 F2400.0 E1052.051
G1 X-6.26 Y-5.97 Z3.86 F2400.0 E1052.121
G1 X-5.09 Y-6.59 Z3.86 F2400.0 E1052.192
G1 X-3.81 Y-6.98 Z3.86 F2400.0 E1052.262
G1 X-2.48 Y-7.11 Z3.86 F2400.0 E1052.333
G1 X-1.16 Y-6.98 Z3.86 F2400.0 E1052.403
G1 X0.12 Y-6.59 Z3.86 F2400.0 E1052.474
G1 X1.29 Y-5.97 Z3.86 F2400.0 E1052.544
G1 X2.32 Y-5.12 Z3.86 F2400.0 E1052.614
G1 X3.17 Y-4.09 Z3.86 F2400.0 E1052.685
G1 X3.8 Y-2.91 Z3.86 F2400.0 E1052.755
G1 X4.18 Y-1.64 Z3.86 F2400.0 E1052.826
G1 X4.32 Y-0.31 Z3.86 F2400.0 E1052.896
G1 X4.18 Y1.01 Z3.86 F2400.0 E1052.966
G1 X3.8 Y2.29 Z3.86 F2400.0 E1053.037
G1 X3.17 Y3.47 Z3.86 F2400.0 E1053.107
G1 X2.32 Y4.5 Z3.86 F2400.0 E1053.178
G1 X1.29 Y5.34 Z3.86 F2400.0 E1053.248
G1 X0.12 Y5.97 Z3.86 F2400.0 E1053.318
G1 X-1.16 Y6.36 Z3.86 F2400.0 E1053.389
G1 X-2.48 Y6.49 Z3.86 F2400.0 E1053.459
G1 X-3.81 Y6.36 Z3.86 F2400.0 E1053.53
G1 X-5.09 Y5.97 Z3.86 F2400.0 E1053.6
G1 X-6.26 Y5.34 Z3.86 F2400.0 E1053.671
G1 X-7.29 Y4.5 Z3.86 F2400.0 E1053.741
G1 X-8.14 Y3.47 Z3.86 F2400.0 E1053.811
G1 X-8.77 Y2.29 Z3.86 F2400.0 E1053.882
G1 X-9.15 Y1.01 Z3.86 F2400.0 E1053.952
G1 X-9.28 Y-0.31 Z3.86 F2400.0 E1054.023
G1 X-9.15 Y-1.64 Z3.86 F2400.0 E1054.093
G1 X-8.77 Y-2.91 Z3.86 F2400.0 E1054.163
G1 X-8.14 Y-4.09 Z3.86 F2400.0 E1054.234
G1 X-7.4 Y-4.99 Z3.86 F2400.0 E1054.295
G1 F1200.0
G1 E1054.295
G1 F2400.0
M103
(</edge>)
(</boundaryPerimeter>)
(<nestedRing>)
(<boundaryPerimeter>)
(<boundaryPoint> X3.403 Y0.859 Z3.861 </boundaryPoint>)
(<boundaryPoint> X3.519 Y-0.313 Z3.861 </boundaryPoint>)
(<boundaryPoint> X3.403 Y-1.484 Z3.861 </boundaryPoint>)
(<boundaryPoint> X3.062 Y-2.61 Z3.861 </boundaryPoint>)
(<boundaryPoint> X2.507 Y-3.648 Z3.861 </boundaryPoint>)
(<boundaryPoint> X1.76 Y-4.557 Z3.861 </boundaryPoint>)
(<boundaryPoint> X0.851 Y-5.304 Z3.861 </boundaryPoint>)
(<boundaryPoint> X-0.187 Y-5.859 Z3.861 </boundaryPoint>)
(<boundaryPoint> X-1.313 Y-6.2 Z3.861 </boundaryPoint>)
(<boundaryPoint> X-2.484 Y-6.316 Z3.861 </boundaryPoint>)
(<boundaryPoint> X-3.656 Y-6.2 Z3.861 </boundaryPoint>)
(<boundaryPoint> X-4.782 Y-5.859 Z3.861 </boundaryPoint>)
(<boundaryPoint> X-5.819 Y-5.304 Z3.861 </boundaryPoint>)
(<boundaryPoint> X-6.729 Y-4.557 Z3.861 </boundaryPoint>)
(<boundaryPoint> X-7.476 Y-3.648 Z3.861 </boundaryPoint>)
(<boundaryPoint> X-8.03 Y-2.61 Z3.861 </boundaryPoint>)
(<boundaryPoint> X-8.372 Y-1.484 Z3.861 </boundaryPoint>)
(<boundaryPoint> X-8.487 Y-0.313 Z3.861 </boundaryPoint>)
(<boundaryPoint> X-8.372 Y0.859 Z3.861 </boundaryPoint>)
(<boundaryPoint> X-8.03 Y1.985 Z3.861 </boundaryPoint>)
(<boundaryPoint> X-7.476 Y3.023 Z3.861 </boundaryPoint>)
(<boundaryPoint> X-6.729 Y3.932 Z3.861 </boundaryPoint>)
(<boundaryPoint> X-5.819 Y4.679 Z3.861 </boundaryPoint>)
(<boundaryPoint> X-4.782 Y5.234 Z3.861 </boundaryPoint>)
(<boundaryPoint> X-3.656 Y5.575 Z3.861 </boundaryPoint>)
(<boundaryPoint> X-2.484 Y5.691 Z3.861 </boundaryPoint>)
(<boundaryPoint> X-1.313 Y5.575 Z3.861 </boundaryPoint>)
(<boundaryPoint> X-0.187 Y5.234 Z3.861 </boundaryPoint>)
(<boundaryPoint> X0.851 Y4.679 Z3.861 </boundaryPoint>)
(<boundaryPoint> X1.76 Y3.932 Z3.861 </boundaryPoint>)
(<boundaryPoint> X2.507 Y3.023 Z3.861 </boundaryPoint>)
(<boundaryPoint> X3.062 Y1.985 Z3.861 </boundaryPoint>)
(<edge> inner )
G1 X-6.74 Y-4.81 Z3.86 F4200.0
G1 F1200.0
G1 E1054.295
G1 F4200.0
M101
G1 X-6.87 Y-4.7 Z3.86 F2400.0 E1054.304
G1 X-7.64 Y-3.76 Z3.86 F2400.0 E1054.368
G1 X-8.22 Y-2.69 Z3.86 F2400.0 E1054.433
G1 X-8.57 Y-1.52 Z3.86 F2400.0 E1054.497
G1 X-8.69 Y-0.31 Z3.86 F2400.0 E1054.561
G1 X-8.57 Y0.9 Z3.86 F2400.0 E1054.625
G1 X-8.22 Y2.06 Z3.86 F2400.0 E1054.69
G1 X-7.64 Y3.14 Z3.86 F2400.0 E1054.754
G1 X-6.87 Y4.07 Z3.86 F2400.0 E1054.818
G1 X-5.93 Y4.85 Z3.86 F2400.0 E1054.882
G1 X-4.86 Y5.42 Z3.86 F2400.0 E1054.947
G1 X-3.7 Y5.77 Z3.86 F2400.0 E1055.011
G1 X-2.48 Y5.89 Z3.86 F2400.0 E1055.075
G1 X-1.27 Y5.77 Z3.86 F2400.0 E1055.139
G1 X-0.11 Y5.42 Z3.86 F2400.0 E1055.204
G1 X0.96 Y4.85 Z3.86 F2400.0 E1055.268
G1 X1.9 Y4.07 Z3.86 F2400.0 E1055.332
G1 X2.67 Y3.14 Z3.86 F2400.0 E1055.396
G1 X3.25 Y2.06 Z3.86 F2400.0 E1055.461
G1 X3.6 Y0.9 Z3.86 F2400.0 E1055.525
G1 X3.72 Y-0.31 Z3.86 F2400.0 E1055.589
G1 X3.6 Y-1.52 Z3.86 F2400.0 E1055.653
G1 X3.25 Y-2.69 Z3.86 F2400.0 E1055.718
G1 X2.67 Y-3.76 Z3.86 F2400.0 E1055.782
G1 X1.9 Y-4.7 Z3.86 F2400.0 E1055.846
G1 X0.96 Y-5.47 Z3.86 F2400.0 E1055.91
G1 X-0.11 Y-6.05 Z3.86 F2400.0 E1055.975
G1 X-1.27 Y-6.4 Z3.86 F2400.0 E1056.039
G1 X-2.48 Y-6.52 Z3.86 F2400.0 E1056.103
G1 X-3.7 Y-6.4 Z3.86 F2400.0 E1056.167
G1 X-4.86 Y-6.05 Z3.86 F2400.0 E1056.232
G1 X-5.93 Y-5.47 Z3.86 F2400.0 E1056.296
G1 X-6.74 Y-4.81 Z3.86 F2400.0 E1056.351
G1 F1200.0
G1 E1055.351
G1 F2400.0
M103
(</edge>)
(</boundaryPerimeter>)
(</nestedRing>)
(<infill>)
(<infillBoundary>)
(<infillPoint> X-6.262 Y5.341 Z2.295 </infillPoint>)
(<infillPoint> X-7.292 Y4.496 Z2.295 </infillPoint>)
(<infillPoint> X-8.138 Y3.465 Z2.295 </infillPoint>)
(<infillPoint> X-8.766 Y2.289 Z2.295 </infillPoint>)
(<infillPoint> X-9.153 Y1.014 Z2.295 </infillPoint>)
(<infillPoint> X-9.284 Y-0.313 Z2.295 </infillPoint>)
(<infillPoint> X-9.153 Y-1.639 Z2.295 </infillPoint>)
(<infillPoint> X-8.766 Y-2.914 Z2.295 </infillPoint>)
(<infillPoint> X-8.138 Y-4.09 Z2.295 </infillPoint>)
(<infillPoint> X-7.292 Y-5.121 Z2.295 </infillPoint>)
(<infillPoint> X-6.262 Y-5.966 Z2.295 </infillPoint>)
(<infillPoint> X-5.086 Y-6.594 Z2.295 </infillPoint>)
(<infillPoint> X-3.811 Y-6.981 Z2.295 </infillPoint>)
(<infillPoint> X-2.484 Y-7.112 Z2.295 </infillPoint>)
(<infillPoint> X-1.158 Y-6.981 Z2.295 </infillPoint>)
(<infillPoint> X0.118 Y-6.594 Z2.295 </infillPoint>)
(<infillPoint> X1.293 Y-5.966 Z2.295 </infillPoint>)
(<infillPoint> X2.324 Y-5.121 Z2.295 </infillPoint>)
(<infillPoint> X3.169 Y-4.09 Z2.295 </infillPoint>)
(<infillPoint> X3.797 Y-2.914 Z2.295 </infillPoint>)
(<infillPoint> X4.185 Y-1.639 Z2.295 </infillPoint>)
(<infillPoint> X4.315 Y-0.313 Z2.295 </infillPoint>)
(<infillPoint> X4.185 Y1.014 Z2.295 </infillPoint>)
(<infillPoint> X3.797 Y2.289 Z2.295 </infillPoint>)
(<infillPoint> X3.169 Y3.465 Z2.295 </infillPoint>)
(<infillPoint> X2.324 Y4.496 Z2.295 </infillPoint>)
(<infillPoint> X1.293 Y5.341 Z2.295 </infillPoint>)
(<infillPoint> X0.118 Y5.969 Z2.295 </infillPoint>)
(<infillPoint> X-1.158 Y6.356 Z2.295 </infillPoint>)
(<infillPoint> X-2.484 Y6.487 Z2.295 </infillPoint>)
(<infillPoint> X-3.811 Y6.356 Z2.295 </infillPoint>)
(<infillPoint> X-5.086 Y5.969 Z2.295 </infillPoint>)
(</infillBoundary>)
(<infillBoundary>)
(<infillPoint> X3.6 Y0.898 Z2.295 </infillPoint>)
(<infillPoint> X3.72 Y-0.313 Z2.295 </infillPoint>)
(<infillPoint> X3.6 Y-1.523 Z2.295 </infillPoint>)
(<infillPoint> X3.248 Y-2.687 Z2.295 </infillPoint>)
(<infillPoint> X2.674 Y-3.76 Z2.295 </infillPoint>)
(<infillPoint> X1.902 Y-4.699 Z2.295 </infillPoint>)
(<infillPoint> X0.963 Y-5.471 Z2.295 </infillPoint>)
(<infillPoint> X-0.11 Y-6.045 Z2.295 </infillPoint>)
(<infillPoint> X-1.274 Y-6.397 Z2.295 </infillPoint>)
(<infillPoint> X-2.484 Y-6.517 Z2.295 </infillPoint>)
(<infillPoint> X-3.695 Y-6.397 Z2.295 </infillPoint>)
(<infillPoint> X-4.859 Y-6.045 Z2.295 </infillPoint>)
(<infillPoint> X-5.931 Y-5.471 Z2.295 </infillPoint>)
(<infillPoint> X-6.871 Y-4.699 Z2.295 </infillPoint>)
(<infillPoint> X-7.643 Y-3.76 Z2.295 </infillPoint>)
(<infillPoint> X-8.216 Y-2.687 Z2.295 </infillPoint>)
(<infillPoint> X-8.569 Y-1.523 Z2.295 </infillPoint>)
(<infillPoint> X-8.688 Y-0.313 Z2.295 </infillPoint>)
(<infillPoint> X-8.569 Y0.898 Z2.295 </infillPoint>)
(<infillPoint> X-8.216 Y2.062 Z2.295 </infillPoint>)
(<infillPoint> X-7.643 Y3.135 Z2.295 </infillPoint>)
(<infillPoint> X-6.871 Y4.074 Z2.295 </infillPoint>)
(<infillPoint> X-5.931 Y4.846 Z2.295 </infillPoint>)
(<infillPoint> X-4.859 Y5.42 Z2.295 </infillPoint>)
(<infillPoint> X-3.695 Y5.772 Z2.295 </infillPoint>)
(<infillPoint> X-2.484 Y5.892 Z2.295 </infillPoint>)
(<infillPoint> X-1.274 Y5.772 Z2.295 </infillPoint>)
(<infillPoint> X-0.11 Y5.42 Z2.295 </infillPoint>)
(<infillPoint> X0.963 Y4.846 Z2.295 </infillPoint>)
(<infillPoint> X1.902 Y4.074 Z2.295 </infillPoint>)
(<infillPoint> X2.674 Y3.135 Z2.295 </infillPoint>)
(<infillPoint> X3.248 Y2.062 Z2.295 </infillPoint>)
(</infillBoundary>)
;M108 R80.0
G1 X-8.8 Y-1.73 Z3.86 F4200.0
G1 F1200.0
G1 E1056.351
G1 F4200.0
M101
G1 X-8.8 Y-1.84 Z3.86 F4800.0 E1056.357
G1 X-8.4 Y-2.94 Z3.86 F4800.0 E1056.419
G1 X-8.4 Y-3.01 Z3.86 F4800.0 E1056.423
G1 X-8.0 Y-3.69 Z3.86 F4800.0 E1056.464
G1 X-8.0 Y-3.75 Z3.86 F4800.0 E1056.468
G1 X-7.6 Y-4.25 Z3.86 F4800.0 E1056.502
G1 X-7.6 Y-4.3 Z3.86 F4800.0 E1056.504
G1 X-7.2 Y-4.74 Z3.86 F4800.0 E1056.536
G1 X-7.2 Y-4.79 Z3.86 F4800.0 E1056.538
G1 X-6.8 Y-5.12 Z3.86 F4800.0 E1056.566
G1 X-6.8 Y-5.16 Z3.86 F4800.0 E1056.568
G1 X-6.4 Y-5.45 Z3.86 F4800.0 E1056.594
G1 X-6.4 Y-5.49 Z3.86 F4800.0 E1056.596
G1 X-6.0 Y-5.75 Z3.86 F4800.0 E1056.621
G1 X-6.0 Y-5.79 Z3.86 F4800.0 E1056.623
G1 X-5.6 Y-5.97 Z3.86 F4800.0 E1056.647
G1 X-5.6 Y-6.0 Z3.86 F4800.0 E1056.648
G1 X-5.2 Y-6.18 Z3.86 F4800.0 E1056.672
G1 X-5.2 Y-6.22 Z3.86 F4800.0 E1056.673
G1 X-4.8 Y-6.36 Z3.86 F4800.0 E1056.696
G1 X-4.8 Y-6.39 Z3.86 F4800.0 E1056.698
G1 X-4.4 Y-6.48 Z3.86 F4800.0 E1056.719
G1 X-4.4 Y-6.51 Z3.86 F4800.0 E1056.721
G1 X-4.0 Y-6.6 Z3.86 F4800.0 E1056.743
G1 X-4.0 Y-6.63 Z3.86 F4800.0 E1056.744
G1 X-3.6 Y-6.69 Z3.86 F4800.0 E1056.766
G1 X-3.6 Y-6.72 Z3.86 F4800.0 E1056.767
G1 X-3.2 Y-6.73 Z3.86 F4800.0 E1056.789
G1 X-3.2 Y-6.76 Z3.86 F4800.0 E1056.79
G1 X-2.8 Y-6.77 Z3.86 F4800.0 E1056.811
G1 X-2.8 Y-6.8 Z3.86 F4800.0 E1056.813
G1 X-2.4 Y-6.82 Z3.86 F4800.0 E1056.834
G1 X-2.4 Y-6.79 Z3.86 F4800.0 E1056.836
G1 X-2.0 Y-6.78 Z3.86 F4800.0 E1056.857
G1 X-2.0 Y-6.75 Z3.86 F4800.0 E1056.859
G1 X-1.6 Y-6.74 Z3.86 F4800.0 E1056.88
G1 X-1.6 Y-6.71 Z3.86 F4800.0 E1056.882
G1 X-1.2 Y-6.7 Z3.86 F4800.0 E1056.903
G1 X-1.2 Y-6.67 Z3.86 F4800.0 E1056.905
G1 X-0.8 Y-6.58 Z3.86 F4800.0 E1056.926
G1 X-0.8 Y-6.55 Z3.86 F4800.0 E1056.928
G1 X-0.4 Y-6.46 Z3.86 F4800.0 E1056.95
G1 X-0.4 Y-6.43 Z3.86 F4800.0 E1056.951
G1 X-0.0 Y-6.3 Z3.86 F4800.0 E1056.974
G1 X-0.0 Y-6.34 Z3.86 F4800.0 E1056.975
G1 X0.4 Y-6.13 Z3.86 F4800.0 E1056.999
G1 X0.4 Y-6.09 Z3.86 F4800.0 E1057.001
G1 X0.8 Y-5.91 Z3.86 F4800.0 E1057.024
G1 X0.8 Y-5.88 Z3.86 F4800.0 E1057.026
G1 X1.2 Y-5.68 Z3.86 F4800.0 E1057.05
G1 X1.2 Y-5.64 Z3.86 F4800.0 E1057.052
G1 X1.6 Y-5.35 Z3.86 F4800.0 E1057.078
G1 X1.6 Y-5.31 Z3.86 F4800.0 E1057.08
G1 X2.0 Y-5.02 Z3.86 F4800.0 E1057.106
G1 X2.0 Y-4.98 Z3.86 F4800.0 E1057.108
G1 X2.4 Y-4.59 Z3.86 F4800.0 E1057.138
G1 X2.4 Y-4.53 Z3.86 F4800.0 E1057.141
G1 X2.8 Y-4.1 Z3.86 F4800.0 E1057.172
G1 X2.8 Y-4.05 Z3.86 F4800.0 E1057.175
G1 X3.2 Y-3.44 Z3.86 F4800.0 E1057.213
G1 X3.2 Y-3.37 Z3.86 F4800.0 E1057.217
G1 X3.6 Y-2.6 Z3.86 F4800.0 E1057.263
G1 X4.0 Y-0.66 Z3.86 F4800.0 E1057.368
G1 X4.0 Y0.03 Z3.86 F4800.0 E1057.404
G1 X3.6 Y1.98 Z3.86 F4800.0 E1057.509
G1 X3.2 Y2.75 Z3.86 F4800.0 E1057.555
G1 X3.2 Y2.81 Z3.86 F4800.0 E1057.558
G1 X2.8 Y3.42 Z3.86 F4800.0 E1057.597
G1 X2.8 Y3.47 Z3.86 F4800.0 E1057.599
G1 X2.4 Y3.91 Z3.86 F4800.0 E1057.631
G1 X2.4 Y3.96 Z3.86 F4800.0 E1057.633
G1 X2.0 Y4.36 Z3.86 F4800.0 E1057.663
G1 X2.0 Y4.4 Z3.86 F4800.0 E1057.665
G1 X1.6 Y4.68 Z3.86 F4800.0 E1057.691
G1 X1.6 Y4.73 Z3.86 F4800.0 E1057.694
G1 X1.2 Y5.01 Z3.86 F4800.0 E1057.72
G1 X1.2 Y5.06 Z3.86 F4800.0 E1057.722
G1 X0.8 Y5.25 Z3.86 F4800.0 E1057.745
G1 X0.8 Y5.29 Z3.86 F4800.0 E1057.747
G1 X0.4 Y5.46 Z3.86 F4800.0 E1057.77
G1 X0.4 Y5.5 Z3.86 F4800.0 E1057.772
G1 X0.0 Y5.68 Z3.86 F4800.0 E1057.795
G1 X0.0 Y5.71 Z3.86 F4800.0 E1057.797
G1 X-0.4 Y5.8 Z3.86 F4800.0 E1057.819
G1 X-0.4 Y5.83 Z3.86 F4800.0 E1057.821
G1 X-0.8 Y5.92 Z3.86 F4800.0 E1057.842
G1 X-0.8 Y5.96 Z3.86 F4800.0 E1057.844
G1 X-1.2 Y6.04 Z3.86 F4800.0 E1057.866
G1 X-1.2 Y6.08 Z3.86 F4800.0 E1057.867
G1 X-1.6 Y6.09 Z3.86 F4800.0 E1057.889
G1 X-1.6 Y6.12 Z3.86 F4800.0 E1057.89
G1 X-2.0 Y6.13 Z3.86 F4800.0 E1057.911
G1 X-2.0 Y6.16 Z3.86 F4800.0 E1057.913
G1 X-2.4 Y6.2 Z3.86 F4800.0 E1057.934
G1 X-2.4 Y6.17 Z3.86 F4800.0 E1057.936
G1 X-2.8 Y6.17 Z3.86 F4800.0 E1057.957
G1 X-2.8 Y6.14 Z3.86 F4800.0 E1057.959
G1 X-3.2 Y6.14 Z3.86 F4800.0 E1057.98
G1 X-3.2 Y6.1 Z3.86 F4800.0 E1057.982
G1 X-3.6 Y6.1 Z3.86 F4800.0 E1058.003
G1 X-3.6 Y6.06 Z3.86 F4800.0 E1058.005
G1 X-4.0 Y6.01 Z3.86 F4800.0 E1058.026
G1 X-4.0 Y5.97 Z3.86 F4800.0 E1058.028
G1 X-4.4 Y5.89 Z3.86 F4800.0 E1058.049
G1 X-4.4 Y5.85 Z3.86 F4800.0 E1058.051
G1 X-4.8 Y5.76 Z3.86 F4800.0 E1058.073
G1 X-4.8 Y5.73 Z3.86 F4800.0 E1058.075
G1 X-5.2 Y5.59 Z3.86 F4800.0 E1058.097
G1 X-5.2 Y5.56 Z3.86 F4800.0 E1058.099
G1 X-5.6 Y5.38 Z3.86 F4800.0 E1058.122
G1 X-5.6 Y5.34 Z3.86 F4800.0 E1058.124
G1 X-6.0 Y5.16 Z3.86 F4800.0 E1058.147
G1 X-6.0 Y5.13 Z3.86 F4800.0 E1058.149
G1 X-6.4 Y4.87 Z3.86 F4800.0 E1058.174
G1 X-6.4 Y4.82 Z3.86 F4800.0 E1058.176
G1 X-6.8 Y4.54 Z3.86 F4800.0 E1058.202
G1 X-6.8 Y4.5 Z3.86 F4800.0 E1058.205
G1 X-7.2 Y4.17 Z3.86 F4800.0 E1058.232
G1 X-7.2 Y4.12 Z3.86 F4800.0 E1058.235
G1 X-7.6 Y3.68 Z3.86 F4800.0 E1058.266
G1 X-7.6 Y3.63 Z3.86 F4800.0 E1058.269
G1 X-8.0 Y3.13 Z3.86 F4800.0 E1058.302
G1 X-8.0 Y3.06 Z3.86 F4800.0 E1058.306
G1 X-8.4 Y2.38 Z3.86 F4800.0 E1058.348
G1 X-8.4 Y2.31 Z3.86 F4800.0 E1058.351
G1 X-8.8 Y1.21 Z3.86 F4800.0 E1058.413
G1 X-8.8 Y1.1 Z3.86 F4800.0 E1058.419
G1 F1200.0
G1 E1057.419
G1 F4800.0
M103
(</infill>)
(</nestedRing>)
(</rotation>)
(</layer>)
(<layer> 4.131 )
(<supportLayer>)
;M108 R56.0
G1 X-10.92 Y-18.0 Z4.13 F4200.0
G1 F1200.0
G1 E1058.419
G1 F4200.0
M101
G1 X5.95 Y-18.0 Z4.13 F4800.0 E1059.043
G1 F1200.0
G1 E1058.043
G1 F4800.0
M103
G1 X10.2 Y-16.2 Z4.13 F4200.0
G1 F1200.0
G1 E1059.043
G1 F4200.0
M101
G1 X-15.17 Y-16.2 Z4.13 F4800.0 E1059.981
G1 X-17.65 Y-14.4 Z4.13 F4800.0 E1060.094
G1 X12.68 Y-14.4 Z4.13 F4800.0 E1061.215
G1 X14.48 Y-12.6 Z4.13 F4800.0 E1061.309
G1 X-19.45 Y-12.6 Z4.13 F4800.0 E1062.564
G1 X-20.89 Y-10.8 Z4.13 F4800.0 E1062.649
G1 X15.92 Y-10.8 Z4.13 F4800.0 E1064.01
G1 X16.88 Y-9.0 Z4.13 F4800.0 E1064.085
G1 X-21.85 Y-9.0 Z4.13 F4800.0 E1065.517
G1 X-22.65 Y-7.2 Z4.13 F4800.0 E1065.59
G1 X-5.16 Y-7.2 Z4.13 F4800.0 E1066.237
G1 F1200.0
G1 E1065.237
G1 F4800.0
M103
G1 X-4.79 Y-5.4 Z4.13 F4200.0
G1 F1200.0
G1 E1066.237
G1 F4200.0
M101
G1 X-0.18 Y-5.4 Z4.13 F4800.0 E1066.407
G1 F1200.0
G1 E1065.407
G1 F4800.0
M103
G1 X0.2 Y-7.2 Z4.13 F4200.0
G1 F1200.0
G1 E1066.407
G1 F4200.0
M101
G1 X17.68 Y-7.2 Z4.13 F4800.0 E1067.053
G1 X18.22 Y-5.4 Z4.13 F4800.0 E1067.123
G1 X2.87 Y-5.4 Z4.13 F4800.0 E1067.69
G1 F1200.0
G1 E1066.69
G1 F4800.0
M103
G1 X4.11 Y-3.6 Z4.13 F4200.0
G1 F1200.0
G1 E1067.69
G1 F4200.0
M101
M73 P27 (display progress)
G1 X18.56 Y-3.6 Z4.13 F4800.0 E1068.225
G1 X18.74 Y-1.8 Z4.13 F4800.0 E1068.291
G1 X4.76 Y-1.8 Z4.13 F4800.0 E1068.808
G1 F1200.0
G1 E1068.004
G1 F4800.0
M103
G1 X4.89 Y0.0 Z4.13 F4200.0
G1 F1200.0
G1 E1068.808
G1 F4200.0
M101
G1 X18.78 Y0.0 Z4.13 F4800.0 E1069.322
G1 X18.67 Y1.8 Z4.13 F4800.0 E1069.388
G1 X4.58 Y1.8 Z4.13 F4800.0 E1069.91
G1 F1200.0
G1 E1068.942
G1 F4800.0
M103
G1 X3.78 Y3.6 Z4.13 F4200.0
G1 F1200.0
G1 E1069.91
G1 F4200.0
M101
G1 X18.5 Y3.6 Z4.13 F4800.0 E1070.454
G1 X18.03 Y5.4 Z4.13 F4800.0 E1070.523
G1 X2.17 Y5.4 Z4.13 F4800.0 E1071.109
G1 F1200.0
G1 E1070.109
G1 F4800.0
M103
G1 X1.51 Y3.6 Z4.13 F4200.0
G1 F1200.0
G1 E1071.109
G1 F4200.0
M101
G1 X-6.48 Y3.6 Z4.13 F4800.0 E1071.405
G1 X-3.02 Y0.0 Z4.13 F4800.0 E1071.589
G1 X-8.05 Y0.0 Z4.13 F4800.0 E1071.775
G1 F1200.0
G1 E1070.775
G1 F4800.0
M103
G1 X-9.86 Y0.0 Z4.13 F4200.0
G1 F1200.0
G1 E1071.775
G1 F4200.0
M101
G1 X-23.75 Y0.0 Z4.13 F4800.0 E1072.289
G1 X-23.7 Y-1.8 Z4.13 F4800.0 E1072.356
G1 X-9.73 Y-1.8 Z4.13 F4800.0 E1072.872
G1 F1200.0
G1 E1071.958
G1 F4800.0
M103
G1 X-9.08 Y-3.6 Z4.13 F4200.0
G1 F1200.0
G1 E1072.872
G1 F4200.0
M101
G1 X-23.53 Y-3.6 Z4.13 F4800.0 E1073.406
G1 X-23.19 Y-5.4 Z4.13 F4800.0 E1073.474
G1 X-7.84 Y-5.4 Z4.13 F4800.0 E1074.042
G1 F1200.0
G1 E1073.042
G1 F4800.0
M103
G1 X-7.74 Y-4.26 Z4.13 F4200.0
G1 X-8.96 Y0.96 Z4.13 F4200.0
G1 X-9.54 Y1.8 Z4.13 F4200.0
G1 F1200.0
G1 E1074.042
G1 F4200.0
M101
G1 X-23.64 Y1.8 Z4.13 F4800.0 E1074.563
G1 X-23.47 Y3.6 Z4.13 F4800.0 E1074.63
G1 X-8.75 Y3.6 Z4.13 F4800.0 E1075.174
G1 F1200.0
G1 E1074.174
G1 F4800.0
M103
G1 X-7.14 Y5.4 Z4.13 F4200.0
G1 F1200.0
G1 E1075.174
G1 F4200.0
M101
G1 X-23.0 Y5.4 Z4.13 F4800.0 E1075.761
G1 X-22.46 Y7.2 Z4.13 F4800.0 E1075.83
G1 X17.49 Y7.2 Z4.13 F4800.0 E1077.307
G1 X16.54 Y9.0 Z4.13 F4800.0 E1077.382
G1 X-21.51 Y9.0 Z4.13 F4800.0 E1078.79
G1 X-20.41 Y10.8 Z4.13 F4800.0 E1078.868
G1 X15.44 Y10.8 Z4.13 F4800.0 E1080.193
G1 X13.96 Y12.6 Z4.13 F4800.0 E1080.279
G1 X-18.93 Y12.6 Z4.13 F4800.0 E1081.496
G1 X-16.88 Y14.4 Z4.13 F4800.0 E1081.597
G1 X11.92 Y14.4 Z4.13 F4800.0 E1082.662
G1 X9.03 Y16.2 Z4.13 F4800.0 E1082.787
G1 X-14.0 Y16.2 Z4.13 F4800.0 E1083.639
G1 F1200.0
G1 E1082.639
G1 F4800.0
M103
G1 X-7.16 Y18.0 Z4.13 F4200.0
G1 F1200.0
G1 E1083.639
G1 F4200.0
M101
G1 X2.19 Y18.0 Z4.13 F4800.0 E1083.984
G1 F1200.0
G1 E1082.984
G1 F4800.0
M103
G1 X3.08 Y0.0 Z4.13 F4200.0
G1 F1200.0
G1 E1083.984
G1 F4200.0
M101
G1 X-1.95 Y0.0 Z4.13 F4800.0 E1084.17
G1 F1200.0
G1 E1083.17
G1 F4800.0
M103
;M108 R40.0
(</supportLayer>)
(<rotation> (-1+1.22464679915e-16j) )
(<nestedRing>)
(<boundaryPerimeter>)
(<boundaryPoint> X-6.374 Y5.508 Z4.131 </boundaryPoint>)
(<boundaryPoint> X-7.434 Y4.638 Z4.131 </boundaryPoint>)
(<boundaryPoint> X-8.305 Y3.577 Z4.131 </boundaryPoint>)
(<boundaryPoint> X-8.952 Y2.366 Z4.131 </boundaryPoint>)
(<boundaryPoint> X-9.35 Y1.053 Z4.131 </boundaryPoint>)
(<boundaryPoint> X-9.485 Y-0.313 Z4.131 </boundaryPoint>)
(<boundaryPoint> X-9.35 Y-1.678 Z4.131 </boundaryPoint>)
(<boundaryPoint> X-8.952 Y-2.991 Z4.131 </boundaryPoint>)
(<boundaryPoint> X-8.305 Y-4.202 Z4.131 </boundaryPoint>)
(<boundaryPoint> X-7.434 Y-5.263 Z4.131 </boundaryPoint>)
(<boundaryPoint> X-6.374 Y-6.133 Z4.131 </boundaryPoint>)
(<boundaryPoint> X-5.163 Y-6.78 Z4.131 </boundaryPoint>)
(<boundaryPoint> X-3.85 Y-7.178 Z4.131 </boundaryPoint>)
(<boundaryPoint> X-2.484 Y-7.313 Z4.131 </boundaryPoint>)
(<boundaryPoint> X-1.119 Y-7.178 Z4.131 </boundaryPoint>)
(<boundaryPoint> X0.195 Y-6.78 Z4.131 </boundaryPoint>)
(<boundaryPoint> X1.405 Y-6.133 Z4.131 </boundaryPoint>)
(<boundaryPoint> X2.466 Y-5.263 Z4.131 </boundaryPoint>)
(<boundaryPoint> X3.336 Y-4.202 Z4.131 </boundaryPoint>)
(<boundaryPoint> X3.983 Y-2.991 Z4.131 </boundaryPoint>)
(<boundaryPoint> X4.382 Y-1.678 Z4.131 </boundaryPoint>)
(<boundaryPoint> X4.516 Y-0.313 Z4.131 </boundaryPoint>)
(<boundaryPoint> X4.382 Y1.053 Z4.131 </boundaryPoint>)
(<boundaryPoint> X3.983 Y2.366 Z4.131 </boundaryPoint>)
(<boundaryPoint> X3.336 Y3.577 Z4.131 </boundaryPoint>)
(<boundaryPoint> X2.466 Y4.638 Z4.131 </boundaryPoint>)
(<boundaryPoint> X1.405 Y5.508 Z4.131 </boundaryPoint>)
(<boundaryPoint> X0.195 Y6.155 Z4.131 </boundaryPoint>)
(<boundaryPoint> X-1.119 Y6.553 Z4.131 </boundaryPoint>)
(<boundaryPoint> X-2.484 Y6.688 Z4.131 </boundaryPoint>)
(<boundaryPoint> X-3.85 Y6.553 Z4.131 </boundaryPoint>)
(<boundaryPoint> X-5.163 Y6.155 Z4.131 </boundaryPoint>)
(<edge> outer )
G1 X-7.59 Y-4.76 Z4.13 F4200.0
G1 F1200.0
G1 E1084.17
G1 F4200.0
M101
G1 X-7.29 Y-5.12 Z4.13 F2400.0 E1084.195
G1 X-6.26 Y-5.97 Z4.13 F2400.0 E1084.266
G1 X-5.09 Y-6.59 Z4.13 F2400.0 E1084.336
G1 X-3.81 Y-6.98 Z4.13 F2400.0 E1084.407
G1 X-2.48 Y-7.11 Z4.13 F2400.0 E1084.477
G1 X-1.16 Y-6.98 Z4.13 F2400.0 E1084.547
G1 X0.12 Y-6.59 Z4.13 F2400.0 E1084.618
G1 X1.29 Y-5.97 Z4.13 F2400.0 E1084.688
G1 X2.32 Y-5.12 Z4.13 F2400.0 E1084.759
G1 X3.17 Y-4.09 Z4.13 F2400.0 E1084.829
G1 X3.8 Y-2.91 Z4.13 F2400.0 E1084.899
G1 X4.18 Y-1.64 Z4.13 F2400.0 E1084.97
G1 X4.32 Y-0.31 Z4.13 F2400.0 E1085.04
G1 X4.18 Y1.01 Z4.13 F2400.0 E1085.111
G1 X3.8 Y2.29 Z4.13 F2400.0 E1085.181
G1 X3.17 Y3.47 Z4.13 F2400.0 E1085.251
G1 X2.32 Y4.5 Z4.13 F2400.0 E1085.322
G1 X1.29 Y5.34 Z4.13 F2400.0 E1085.392
G1 X0.12 Y5.97 Z4.13 F2400.0 E1085.463
G1 X-1.16 Y6.36 Z4.13 F2400.0 E1085.533
G1 X-2.48 Y6.49 Z4.13 F2400.0 E1085.604
G1 X-3.81 Y6.36 Z4.13 F2400.0 E1085.674
G1 X-5.09 Y5.97 Z4.13 F2400.0 E1085.744
G1 X-6.26 Y5.34 Z4.13 F2400.0 E1085.815
G1 X-7.29 Y4.5 Z4.13 F2400.0 E1085.885
G1 X-8.14 Y3.47 Z4.13 F2400.0 E1085.956
G1 X-8.77 Y2.29 Z4.13 F2400.0 E1086.026
G1 X-9.15 Y1.01 Z4.13 F2400.0 E1086.096
G1 X-9.28 Y-0.31 Z4.13 F2400.0 E1086.167
G1 X-9.15 Y-1.64 Z4.13 F2400.0 E1086.237
G1 X-8.77 Y-2.91 Z4.13 F2400.0 E1086.308
G1 X-8.14 Y-4.09 Z4.13 F2400.0 E1086.378
G1 X-7.59 Y-4.76 Z4.13 F2400.0 E1086.424
G1 F1200.0
G1 E1086.311
G1 F2400.0
M103
(</edge>)
(</boundaryPerimeter>)
(<nestedRing>)
(<boundaryPerimeter>)
(<boundaryPoint> X3.403 Y0.859 Z4.131 </boundaryPoint>)
(<boundaryPoint> X3.519 Y-0.313 Z4.131 </boundaryPoint>)
(<boundaryPoint> X3.403 Y-1.484 Z4.131 </boundaryPoint>)
(<boundaryPoint> X3.062 Y-2.61 Z4.131 </boundaryPoint>)
(<boundaryPoint> X2.507 Y-3.648 Z4.131 </boundaryPoint>)
(<boundaryPoint> X1.76 Y-4.557 Z4.131 </boundaryPoint>)
(<boundaryPoint> X0.851 Y-5.304 Z4.131 </boundaryPoint>)
(<boundaryPoint> X-0.187 Y-5.859 Z4.131 </boundaryPoint>)
(<boundaryPoint> X-1.313 Y-6.2 Z4.131 </boundaryPoint>)
(<boundaryPoint> X-2.484 Y-6.316 Z4.131 </boundaryPoint>)
(<boundaryPoint> X-3.656 Y-6.2 Z4.131 </boundaryPoint>)
(<boundaryPoint> X-4.782 Y-5.859 Z4.131 </boundaryPoint>)
(<boundaryPoint> X-5.819 Y-5.304 Z4.131 </boundaryPoint>)
(<boundaryPoint> X-6.729 Y-4.557 Z4.131 </boundaryPoint>)
(<boundaryPoint> X-7.476 Y-3.648 Z4.131 </boundaryPoint>)
(<boundaryPoint> X-8.03 Y-2.61 Z4.131 </boundaryPoint>)
(<boundaryPoint> X-8.372 Y-1.484 Z4.131 </boundaryPoint>)
(<boundaryPoint> X-8.487 Y-0.313 Z4.131 </boundaryPoint>)
(<boundaryPoint> X-8.372 Y0.859 Z4.131 </boundaryPoint>)
(<boundaryPoint> X-8.03 Y1.985 Z4.131 </boundaryPoint>)
(<boundaryPoint> X-7.476 Y3.023 Z4.131 </boundaryPoint>)
(<boundaryPoint> X-6.729 Y3.932 Z4.131 </boundaryPoint>)
(<boundaryPoint> X-5.819 Y4.679 Z4.131 </boundaryPoint>)
(<boundaryPoint> X-4.782 Y5.234 Z4.131 </boundaryPoint>)
(<boundaryPoint> X-3.656 Y5.575 Z4.131 </boundaryPoint>)
(<boundaryPoint> X-2.484 Y5.691 Z4.131 </boundaryPoint>)
(<boundaryPoint> X-1.313 Y5.575 Z4.131 </boundaryPoint>)
(<boundaryPoint> X-0.187 Y5.234 Z4.131 </boundaryPoint>)
(<boundaryPoint> X0.851 Y4.679 Z4.131 </boundaryPoint>)
(<boundaryPoint> X1.76 Y3.932 Z4.131 </boundaryPoint>)
(<boundaryPoint> X2.507 Y3.023 Z4.131 </boundaryPoint>)
(<boundaryPoint> X3.062 Y1.985 Z4.131 </boundaryPoint>)
(<edge> inner )
G1 X-6.51 Y-5.0 Z4.13 F4200.0
G1 F1200.0
G1 E1086.424
G1 F4200.0
M101
G1 X-6.87 Y-4.7 Z4.13 F2400.0 E1086.449
G1 X-7.64 Y-3.76 Z4.13 F2400.0 E1086.513
G1 X-8.22 Y-2.69 Z4.13 F2400.0 E1086.577
G1 X-8.57 Y-1.52 Z4.13 F2400.0 E1086.641
G1 X-8.69 Y-0.31 Z4.13 F2400.0 E1086.705
G1 X-8.57 Y0.9 Z4.13 F2400.0 E1086.77
G1 X-8.22 Y2.06 Z4.13 F2400.0 E1086.834
G1 X-7.64 Y3.14 Z4.13 F2400.0 E1086.898
G1 X-6.87 Y4.07 Z4.13 F2400.0 E1086.962
G1 X-5.93 Y4.85 Z4.13 F2400.0 E1087.027
G1 X-4.86 Y5.42 Z4.13 F2400.0 E1087.091
G1 X-3.7 Y5.77 Z4.13 F2400.0 E1087.155
G1 X-2.48 Y5.89 Z4.13 F2400.0 E1087.219
G1 X-1.27 Y5.77 Z4.13 F2400.0 E1087.284
G1 X-0.11 Y5.42 Z4.13 F2400.0 E1087.348
G1 X0.96 Y4.85 Z4.13 F2400.0 E1087.412
G1 X1.9 Y4.07 Z4.13 F2400.0 E1087.476
G1 X2.67 Y3.14 Z4.13 F2400.0 E1087.541
G1 X3.25 Y2.06 Z4.13 F2400.0 E1087.605
G1 X3.6 Y0.9 Z4.13 F2400.0 E1087.669
G1 X3.72 Y-0.31 Z4.13 F2400.0 E1087.733
G1 X3.6 Y-1.52 Z4.13 F2400.0 E1087.798
G1 X3.25 Y-2.69 Z4.13 F2400.0 E1087.862
G1 X2.67 Y-3.76 Z4.13 F2400.0 E1087.926
G1 X1.9 Y-4.7 Z4.13 F2400.0 E1087.99
G1 X0.96 Y-5.47 Z4.13 F2400.0 E1088.055
G1 X-0.11 Y-6.05 Z4.13 F2400.0 E1088.119
G1 X-1.27 Y-6.4 Z4.13 F2400.0 E1088.183
G1 X-2.48 Y-6.52 Z4.13 F2400.0 E1088.247
G1 X-3.7 Y-6.4 Z4.13 F2400.0 E1088.312
G1 X-4.86 Y-6.05 Z4.13 F2400.0 E1088.376
G1 X-5.93 Y-5.47 Z4.13 F2400.0 E1088.44
G1 X-6.51 Y-5.0 Z4.13 F2400.0 E1088.479
G1 F1200.0
G1 E1087.479
G1 F2400.0
M103
(</edge>)
(</boundaryPerimeter>)
(</nestedRing>)
(<infill>)
(<infillBoundary>)
(<infillPoint> X-6.262 Y5.341 Z2.565 </infillPoint>)
(<infillPoint> X-7.292 Y4.496 Z2.565 </infillPoint>)
(<infillPoint> X-8.138 Y3.465 Z2.565 </infillPoint>)
(<infillPoint> X-8.766 Y2.289 Z2.565 </infillPoint>)
(<infillPoint> X-9.153 Y1.014 Z2.565 </infillPoint>)
(<infillPoint> X-9.284 Y-0.313 Z2.565 </infillPoint>)
(<infillPoint> X-9.153 Y-1.639 Z2.565 </infillPoint>)
(<infillPoint> X-8.766 Y-2.914 Z2.565 </infillPoint>)
(<infillPoint> X-8.138 Y-4.09 Z2.565 </infillPoint>)
(<infillPoint> X-7.292 Y-5.121 Z2.565 </infillPoint>)
(<infillPoint> X-6.262 Y-5.966 Z2.565 </infillPoint>)
(<infillPoint> X-5.086 Y-6.594 Z2.565 </infillPoint>)
(<infillPoint> X-3.811 Y-6.981 Z2.565 </infillPoint>)
(<infillPoint> X-2.484 Y-7.112 Z2.565 </infillPoint>)
(<infillPoint> X-1.158 Y-6.981 Z2.565 </infillPoint>)
(<infillPoint> X0.118 Y-6.594 Z2.565 </infillPoint>)
(<infillPoint> X1.293 Y-5.966 Z2.565 </infillPoint>)
(<infillPoint> X2.324 Y-5.121 Z2.565 </infillPoint>)
(<infillPoint> X3.169 Y-4.09 Z2.565 </infillPoint>)
(<infillPoint> X3.797 Y-2.914 Z2.565 </infillPoint>)
(<infillPoint> X4.185 Y-1.639 Z2.565 </infillPoint>)
(<infillPoint> X4.315 Y-0.313 Z2.565 </infillPoint>)
(<infillPoint> X4.185 Y1.014 Z2.565 </infillPoint>)
(<infillPoint> X3.797 Y2.289 Z2.565 </infillPoint>)
(<infillPoint> X3.169 Y3.465 Z2.565 </infillPoint>)
(<infillPoint> X2.324 Y4.496 Z2.565 </infillPoint>)
(<infillPoint> X1.293 Y5.341 Z2.565 </infillPoint>)
(<infillPoint> X0.118 Y5.969 Z2.565 </infillPoint>)
(<infillPoint> X-1.158 Y6.356 Z2.565 </infillPoint>)
(<infillPoint> X-2.484 Y6.487 Z2.565 </infillPoint>)
(<infillPoint> X-3.811 Y6.356 Z2.565 </infillPoint>)
(<infillPoint> X-5.086 Y5.969 Z2.565 </infillPoint>)
(</infillBoundary>)
(<infillBoundary>)
(<infillPoint> X3.6 Y0.898 Z2.565 </infillPoint>)
(<infillPoint> X3.72 Y-0.313 Z2.565 </infillPoint>)
(<infillPoint> X3.6 Y-1.523 Z2.565 </infillPoint>)
(<infillPoint> X3.248 Y-2.687 Z2.565 </infillPoint>)
(<infillPoint> X2.674 Y-3.76 Z2.565 </infillPoint>)
(<infillPoint> X1.902 Y-4.699 Z2.565 </infillPoint>)
(<infillPoint> X0.963 Y-5.471 Z2.565 </infillPoint>)
(<infillPoint> X-0.11 Y-6.045 Z2.565 </infillPoint>)
(<infillPoint> X-1.274 Y-6.397 Z2.565 </infillPoint>)
(<infillPoint> X-2.484 Y-6.517 Z2.565 </infillPoint>)
(<infillPoint> X-3.695 Y-6.397 Z2.565 </infillPoint>)
(<infillPoint> X-4.859 Y-6.045 Z2.565 </infillPoint>)
(<infillPoint> X-5.931 Y-5.471 Z2.565 </infillPoint>)
(<infillPoint> X-6.871 Y-4.699 Z2.565 </infillPoint>)
(<infillPoint> X-7.643 Y-3.76 Z2.565 </infillPoint>)
(<infillPoint> X-8.216 Y-2.687 Z2.565 </infillPoint>)
(<infillPoint> X-8.569 Y-1.523 Z2.565 </infillPoint>)
(<infillPoint> X-8.688 Y-0.313 Z2.565 </infillPoint>)
(<infillPoint> X-8.569 Y0.898 Z2.565 </infillPoint>)
(<infillPoint> X-8.216 Y2.062 Z2.565 </infillPoint>)
(<infillPoint> X-7.643 Y3.135 Z2.565 </infillPoint>)
(<infillPoint> X-6.871 Y4.074 Z2.565 </infillPoint>)
(<infillPoint> X-5.931 Y4.846 Z2.565 </infillPoint>)
(<infillPoint> X-4.859 Y5.42 Z2.565 </infillPoint>)
(<infillPoint> X-3.695 Y5.772 Z2.565 </infillPoint>)
(<infillPoint> X-2.484 Y5.892 Z2.565 </infillPoint>)
(<infillPoint> X-1.274 Y5.772 Z2.565 </infillPoint>)
(<infillPoint> X-0.11 Y5.42 Z2.565 </infillPoint>)
(<infillPoint> X0.963 Y4.846 Z2.565 </infillPoint>)
(<infillPoint> X1.902 Y4.074 Z2.565 </infillPoint>)
(<infillPoint> X2.674 Y3.135 Z2.565 </infillPoint>)
(<infillPoint> X3.248 Y2.062 Z2.565 </infillPoint>)
(</infillBoundary>)
;M108 R80.0
G1 X-7.81 Y-3.87 Z4.13 F4200.0
G1 X-8.89 Y-0.31 Z4.13 F4200.0
G1 X-7.81 Y3.24 Z4.13 F4200.0
G1 X-4.93 Y5.6 Z4.13 F4200.0
G1 X-1.06 Y6.0 Z4.13 F4200.0
G1 F1200.0
G1 E1088.479
G1 F4200.0
M101
G1 X-0.95 Y6.0 Z4.13 F4800.0 E1088.485
G1 X0.15 Y5.6 Z4.13 F4800.0 E1088.547
G1 X0.22 Y5.6 Z4.13 F4800.0 E1088.551
G1 X0.9 Y5.2 Z4.13 F4800.0 E1088.592
G1 X0.96 Y5.2 Z4.13 F4800.0 E1088.596
G1 X1.46 Y4.8 Z4.13 F4800.0 E1088.63
G1 X1.51 Y4.8 Z4.13 F4800.0 E1088.632
G1 X1.95 Y4.4 Z4.13 F4800.0 E1088.663
G1 X2.0 Y4.4 Z4.13 F4800.0 E1088.666
G1 X2.33 Y4.0 Z4.13 F4800.0 E1088.693
G1 X2.37 Y4.0 Z4.13 F4800.0 E1088.696
G1 X2.65 Y3.6 Z4.13 F4800.0 E1088.722
G1 X2.7 Y3.6 Z4.13 F4800.0 E1088.724
G1 X2.96 Y3.2 Z4.13 F4800.0 E1088.749
G1 X2.99 Y3.2 Z4.13 F4800.0 E1088.751
G1 X3.17 Y2.8 Z4.13 F4800.0 E1088.774
G1 X3.21 Y2.8 Z4.13 F4800.0 E1088.776
G1 X3.38 Y2.4 Z4.13 F4800.0 E1088.799
G1 X3.42 Y2.4 Z4.13 F4800.0 E1088.801
G1 X3.56 Y2.0 Z4.13 F4800.0 E1088.824
G1 X3.59 Y2.0 Z4.13 F4800.0 E1088.825
G1 X3.68 Y1.6 Z4.13 F4800.0 E1088.847
G1 X3.71 Y1.6 Z4.13 F4800.0 E1088.849
G1 X3.8 Y1.2 Z4.13 F4800.0 E1088.87
G1 X3.84 Y1.2 Z4.13 F4800.0 E1088.872
G1 X3.89 Y0.8 Z4.13 F4800.0 E1088.894
G1 X3.93 Y0.8 Z4.13 F4800.0 E1088.895
G1 X3.93 Y0.4 Z4.13 F4800.0 E1088.916
G1 X3.96 Y0.4 Z4.13 F4800.0 E1088.918
G1 X3.97 Y-0.0 Z4.13 F4800.0 E1088.939
G1 X4.0 Y-0.0 Z4.13 F4800.0 E1088.941
G1 X4.03 Y-0.4 Z4.13 F4800.0 E1088.962
M73 P28 (display progress)
G1 X3.99 Y-0.4 Z4.13 F4800.0 E1088.964
G1 X3.99 Y-0.8 Z4.13 F4800.0 E1088.985
G1 X3.95 Y-0.8 Z4.13 F4800.0 E1088.987
G1 X3.95 Y-1.2 Z4.13 F4800.0 E1089.008
G1 X3.91 Y-1.2 Z4.13 F4800.0 E1089.01
G1 X3.9 Y-1.6 Z4.13 F4800.0 E1089.031
G1 X3.87 Y-1.6 Z4.13 F4800.0 E1089.033
G1 X3.78 Y-2.0 Z4.13 F4800.0 E1089.054
G1 X3.75 Y-2.0 Z4.13 F4800.0 E1089.056
G1 X3.66 Y-2.4 Z4.13 F4800.0 E1089.078
G1 X3.63 Y-2.4 Z4.13 F4800.0 E1089.08
G1 X3.54 Y-2.8 Z4.13 F4800.0 E1089.101
G1 X3.51 Y-2.8 Z4.13 F4800.0 E1089.103
G1 X3.33 Y-3.2 Z4.13 F4800.0 E1089.126
G1 X3.29 Y-3.2 Z4.13 F4800.0 E1089.128
G1 X3.11 Y-3.6 Z4.13 F4800.0 E1089.151
G1 X3.08 Y-3.6 Z4.13 F4800.0 E1089.153
G1 X2.88 Y-4.0 Z4.13 F4800.0 E1089.177
G1 X2.84 Y-4.0 Z4.13 F4800.0 E1089.179
G1 X2.55 Y-4.4 Z4.13 F4800.0 E1089.205
G1 X2.51 Y-4.4 Z4.13 F4800.0 E1089.207
G1 X2.23 Y-4.8 Z4.13 F4800.0 E1089.233
G1 X2.18 Y-4.8 Z4.13 F4800.0 E1089.235
G1 X1.79 Y-5.2 Z4.13 F4800.0 E1089.265
G1 X1.73 Y-5.2 Z4.13 F4800.0 E1089.268
G1 X1.3 Y-5.6 Z4.13 F4800.0 E1089.299
G1 X1.25 Y-5.6 Z4.13 F4800.0 E1089.302
G1 X0.64 Y-6.0 Z4.13 F4800.0 E1089.34
G1 X0.57 Y-6.0 Z4.13 F4800.0 E1089.344
G1 X-0.21 Y-6.4 Z4.13 F4800.0 E1089.39
G1 X-2.17 Y-6.8 Z4.13 F4800.0 E1089.496
G1 X-2.79 Y-6.8 Z4.13 F4800.0 E1089.529
G1 X-4.76 Y-6.4 Z4.13 F4800.0 E1089.635
G1 X-5.54 Y-6.0 Z4.13 F4800.0 E1089.681
G1 X-5.6 Y-6.0 Z4.13 F4800.0 E1089.684
G1 X-6.22 Y-5.6 Z4.13 F4800.0 E1089.723
G1 X-6.27 Y-5.6 Z4.13 F4800.0 E1089.726
G1 X-6.7 Y-5.2 Z4.13 F4800.0 E1089.757
G1 X-6.75 Y-5.2 Z4.13 F4800.0 E1089.76
G1 X-7.15 Y-4.8 Z4.13 F4800.0 E1089.789
G1 X-7.19 Y-4.8 Z4.13 F4800.0 E1089.792
G1 X-7.48 Y-4.4 Z4.13 F4800.0 E1089.818
G1 X-7.52 Y-4.4 Z4.13 F4800.0 E1089.82
G1 X-7.81 Y-4.0 Z4.13 F4800.0 E1089.846
G1 X-7.85 Y-4.0 Z4.13 F4800.0 E1089.848
G1 X-8.05 Y-3.6 Z4.13 F4800.0 E1089.872
G1 X-8.08 Y-3.6 Z4.13 F4800.0 E1089.874
G1 X-8.26 Y-3.2 Z4.13 F4800.0 E1089.897
G1 X-8.3 Y-3.2 Z4.13 F4800.0 E1089.899
G1 X-8.47 Y-2.8 Z4.13 F4800.0 E1089.922
G1 X-8.51 Y-2.8 Z4.13 F4800.0 E1089.924
G1 X-8.6 Y-2.4 Z4.13 F4800.0 E1089.945
G1 X-8.63 Y-2.4 Z4.13 F4800.0 E1089.947
G1 X-8.72 Y-2.0 Z4.13 F4800.0 E1089.969
G1 X-8.75 Y-2.0 Z4.13 F4800.0 E1089.97
G1 X-8.84 Y-1.6 Z4.13 F4800.0 E1089.992
G1 X-8.87 Y-1.6 Z4.13 F4800.0 E1089.994
G1 X-8.88 Y-1.2 Z4.13 F4800.0 E1090.015
G1 X-8.91 Y-1.2 Z4.13 F4800.0 E1090.017
G1 X-8.92 Y-0.8 Z4.13 F4800.0 E1090.038
G1 X-8.95 Y-0.8 Z4.13 F4800.0 E1090.04
G1 X-8.99 Y-0.4 Z4.13 F4800.0 E1090.061
G1 X-8.96 Y-0.4 Z4.13 F4800.0 E1090.063
G1 X-8.97 Y0.0 Z4.13 F4800.0 E1090.084
G1 X-8.94 Y0.0 Z4.13 F4800.0 E1090.085
G1 X-8.93 Y0.4 Z4.13 F4800.0 E1090.107
G1 X-8.9 Y0.4 Z4.13 F4800.0 E1090.108
G1 X-8.89 Y0.8 Z4.13 F4800.0 E1090.13
G1 X-8.86 Y0.8 Z4.13 F4800.0 E1090.131
G1 X-8.8 Y1.2 Z4.13 F4800.0 E1090.153
G1 X-8.77 Y1.2 Z4.13 F4800.0 E1090.154
G1 X-8.68 Y1.6 Z4.13 F4800.0 E1090.176
G1 X-8.65 Y1.6 Z4.13 F4800.0 E1090.178
G1 X-8.56 Y2.0 Z4.13 F4800.0 E1090.199
G1 X-8.53 Y2.0 Z4.13 F4800.0 E1090.201
G1 X-8.39 Y2.4 Z4.13 F4800.0 E1090.224
G1 X-8.35 Y2.4 Z4.13 F4800.0 E1090.226
G1 X-8.18 Y2.8 Z4.13 F4800.0 E1090.249
G1 X-8.14 Y2.8 Z4.13 F4800.0 E1090.251
G1 X-7.96 Y3.2 Z4.13 F4800.0 E1090.274
G1 X-7.93 Y3.2 Z4.13 F4800.0 E1090.276
G1 X-7.67 Y3.6 Z4.13 F4800.0 E1090.301
G1 X-7.62 Y3.6 Z4.13 F4800.0 E1090.303
G1 X-7.34 Y4.0 Z4.13 F4800.0 E1090.329
G1 X-7.29 Y4.0 Z4.13 F4800.0 E1090.331
G1 X-6.97 Y4.4 Z4.13 F4800.0 E1090.359
G1 X-6.92 Y4.4 Z4.13 F4800.0 E1090.361
G1 X-6.48 Y4.8 Z4.13 F4800.0 E1090.393
G1 X-6.43 Y4.8 Z4.13 F4800.0 E1090.395
G1 X-5.93 Y5.2 Z4.13 F4800.0 E1090.429
G1 X-5.86 Y5.2 Z4.13 F4800.0 E1090.433
G1 X-5.18 Y5.6 Z4.13 F4800.0 E1090.474
G1 X-5.12 Y5.6 Z4.13 F4800.0 E1090.478
G1 X-4.02 Y6.0 Z4.13 F4800.0 E1090.539
G1 X-3.91 Y6.0 Z4.13 F4800.0 E1090.545
G1 F1200.0
G1 E1089.545
G1 F4800.0
M103
(</infill>)
(</nestedRing>)
(</rotation>)
(</layer>)
(<layer> 4.401 )
(<supportLayer>)
;M108 R56.0
G1 X-6.04 Y5.01 Z4.4 F4200.0
G1 X-8.4 Y2.14 Z4.4 F4200.0
G1 X-8.76 Y-1.56 Z4.4 F4200.0
G1 X-7.23 Y-4.57 Z4.4 F4200.0
G1 X-10.92 Y-18.0 Z4.4 F4200.0
G1 F1200.0
G1 E1090.545
G1 F4200.0
M101
G1 X5.95 Y-18.0 Z4.4 F4800.0 E1091.169
G1 F1200.0
G1 E1090.169
G1 F4800.0
M103
G1 X10.2 Y-16.2 Z4.4 F4200.0
G1 F1200.0
G1 E1091.169
G1 F4200.0
M101
G1 X-15.17 Y-16.2 Z4.4 F4800.0 E1092.107
G1 X-17.65 Y-14.4 Z4.4 F4800.0 E1092.22
G1 X12.68 Y-14.4 Z4.4 F4800.0 E1093.342
G1 X14.48 Y-12.6 Z4.4 F4800.0 E1093.436
G1 X-19.45 Y-12.6 Z4.4 F4800.0 E1094.69
G1 X-20.89 Y-10.8 Z4.4 F4800.0 E1094.775
G1 X15.92 Y-10.8 Z4.4 F4800.0 E1096.136
G1 X16.88 Y-9.0 Z4.4 F4800.0 E1096.212
G1 X-21.85 Y-9.0 Z4.4 F4800.0 E1097.644
G1 X-22.65 Y-7.2 Z4.4 F4800.0 E1097.716
G1 X-5.16 Y-7.2 Z4.4 F4800.0 E1098.363
G1 F1200.0
G1 E1097.363
G1 F4800.0
M103
G1 X-4.79 Y-5.4 Z4.4 F4200.0
G1 F1200.0
G1 E1098.363
G1 F4200.0
M101
G1 X-0.18 Y-5.4 Z4.4 F4800.0 E1098.533
G1 F1200.0
G1 E1097.533
G1 F4800.0
M103
G1 X0.2 Y-7.2 Z4.4 F4200.0
G1 F1200.0
G1 E1098.533
G1 F4200.0
M101
G1 X17.68 Y-7.2 Z4.4 F4800.0 E1099.18
G1 X18.22 Y-5.4 Z4.4 F4800.0 E1099.249
G1 X2.87 Y-5.4 Z4.4 F4800.0 E1099.817
G1 F1200.0
G1 E1098.817
G1 F4800.0
M103
G1 X4.11 Y-3.6 Z4.4 F4200.0
G1 F1200.0
G1 E1099.817
G1 F4200.0
M101
G1 X18.56 Y-3.6 Z4.4 F4800.0 E1100.351
G1 X18.74 Y-1.8 Z4.4 F4800.0 E1100.418
G1 X4.76 Y-1.8 Z4.4 F4800.0 E1100.934
G1 F1200.0
G1 E1100.13
G1 F4800.0
M103
G1 X4.89 Y0.0 Z4.4 F4200.0
G1 F1200.0
G1 E1100.934
G1 F4200.0
M101
G1 X18.78 Y0.0 Z4.4 F4800.0 E1101.448
G1 X18.67 Y1.8 Z4.4 F4800.0 E1101.515
G1 X4.58 Y1.8 Z4.4 F4800.0 E1102.036
G1 F1200.0
G1 E1101.068
G1 F4800.0
M103
G1 X3.78 Y3.6 Z4.4 F4200.0
G1 F1200.0
G1 E1102.036
G1 F4200.0
M101
G1 X18.5 Y3.6 Z4.4 F4800.0 E1102.58
G1 X18.03 Y5.4 Z4.4 F4800.0 E1102.649
G1 X2.17 Y5.4 Z4.4 F4800.0 E1103.235
G1 F1200.0
G1 E1102.235
G1 F4800.0
M103
G1 X1.51 Y3.6 Z4.4 F4200.0
G1 F1200.0
G1 E1103.235
G1 F4200.0
M101
G1 X-6.48 Y3.6 Z4.4 F4800.0 E1103.531
G1 X-3.02 Y0.0 Z4.4 F4800.0 E1103.716
G1 X-8.05 Y0.0 Z4.4 F4800.0 E1103.902
G1 F1200.0
G1 E1102.902
G1 F4800.0
M103
G1 X-9.86 Y0.0 Z4.4 F4200.0
G1 F1200.0
G1 E1103.902
G1 F4200.0
M101
G1 X-23.75 Y0.0 Z4.4 F4800.0 E1104.415
G1 X-23.7 Y-1.8 Z4.4 F4800.0 E1104.482
G1 X-9.73 Y-1.8 Z4.4 F4800.0 E1104.998
G1 F1200.0
G1 E1104.084
G1 F4800.0
M103
G1 X-9.08 Y-3.6 Z4.4 F4200.0
G1 F1200.0
G1 E1104.998
G1 F4200.0
M101
G1 X-23.53 Y-3.6 Z4.4 F4800.0 E1105.533
G1 X-23.19 Y-5.4 Z4.4 F4800.0 E1105.6
G1 X-7.84 Y-5.4 Z4.4 F4800.0 E1106.168
G1 F1200.0
G1 E1105.168
G1 F4800.0
M103
G1 X-7.74 Y-4.26 Z4.4 F4200.0
G1 X-8.96 Y0.96 Z4.4 F4200.0
G1 X-9.54 Y1.8 Z4.4 F4200.0
G1 F1200.0
G1 E1106.168
G1 F4200.0
M101
G1 X-23.64 Y1.8 Z4.4 F4800.0 E1106.689
G1 X-23.47 Y3.6 Z4.4 F4800.0 E1106.756
G1 X-8.75 Y3.6 Z4.4 F4800.0 E1107.3
G1 F1200.0
G1 E1106.3
G1 F4800.0
M103
G1 X-7.14 Y5.4 Z4.4 F4200.0
G1 F1200.0
G1 E1107.3
G1 F4200.0
M101
G1 X-23.0 Y5.4 Z4.4 F4800.0 E1107.887
G1 X-22.46 Y7.2 Z4.4 F4800.0 E1107.956
G1 X17.49 Y7.2 Z4.4 F4800.0 E1109.433
G1 X16.54 Y9.0 Z4.4 F4800.0 E1109.509
G1 X-21.51 Y9.0 Z4.4 F4800.0 E1110.916
G1 X-20.41 Y10.8 Z4.4 F4800.0 E1110.994
G1 X15.44 Y10.8 Z4.4 F4800.0 E1112.32
G1 X13.96 Y12.6 Z4.4 F4800.0 E1112.406
G1 X-18.93 Y12.6 Z4.4 F4800.0 E1113.622
G1 X-16.88 Y14.4 Z4.4 F4800.0 E1113.723
G1 X11.92 Y14.4 Z4.4 F4800.0 E1114.788
G1 X9.03 Y16.2 Z4.4 F4800.0 E1114.914
G1 X-14.0 Y16.2 Z4.4 F4800.0 E1115.765
G1 F1200.0
G1 E1114.765
G1 F4800.0
M103
G1 X-7.16 Y18.0 Z4.4 F4200.0
G1 F1200.0
G1 E1115.765
G1 F4200.0
M101
G1 X2.19 Y18.0 Z4.4 F4800.0 E1116.111
G1 F1200.0
G1 E1115.111
G1 F4800.0
M103
G1 X3.08 Y0.0 Z4.4 F4200.0
G1 F1200.0
G1 E1116.111
G1 F4200.0
M101
G1 X-1.95 Y0.0 Z4.4 F4800.0 E1116.297
G1 F1200.0
G1 E1115.297
G1 F4800.0
M103
;M108 R40.0
(</supportLayer>)
(<rotation> (6.12323399574e-17+1j) )
(<nestedRing>)
(<boundaryPerimeter>)
(<boundaryPoint> X-6.374 Y5.508 Z4.401 </boundaryPoint>)
(<boundaryPoint> X-7.434 Y4.638 Z4.401 </boundaryPoint>)
(<boundaryPoint> X-8.305 Y3.577 Z4.401 </boundaryPoint>)
(<boundaryPoint> X-8.952 Y2.366 Z4.401 </boundaryPoint>)
(<boundaryPoint> X-9.35 Y1.053 Z4.401 </boundaryPoint>)
(<boundaryPoint> X-9.485 Y-0.313 Z4.401 </boundaryPoint>)
(<boundaryPoint> X-9.35 Y-1.678 Z4.401 </boundaryPoint>)
(<boundaryPoint> X-8.952 Y-2.991 Z4.401 </boundaryPoint>)
(<boundaryPoint> X-8.305 Y-4.202 Z4.401 </boundaryPoint>)
(<boundaryPoint> X-7.434 Y-5.263 Z4.401 </boundaryPoint>)
(<boundaryPoint> X-6.374 Y-6.133 Z4.401 </boundaryPoint>)
(<boundaryPoint> X-5.163 Y-6.78 Z4.401 </boundaryPoint>)
(<boundaryPoint> X-3.85 Y-7.178 Z4.401 </boundaryPoint>)
(<boundaryPoint> X-2.484 Y-7.313 Z4.401 </boundaryPoint>)
(<boundaryPoint> X-1.119 Y-7.178 Z4.401 </boundaryPoint>)
(<boundaryPoint> X0.195 Y-6.78 Z4.401 </boundaryPoint>)
(<boundaryPoint> X1.405 Y-6.133 Z4.401 </boundaryPoint>)
(<boundaryPoint> X2.466 Y-5.263 Z4.401 </boundaryPoint>)
(<boundaryPoint> X3.336 Y-4.202 Z4.401 </boundaryPoint>)
(<boundaryPoint> X3.983 Y-2.991 Z4.401 </boundaryPoint>)
(<boundaryPoint> X4.382 Y-1.678 Z4.401 </boundaryPoint>)
(<boundaryPoint> X4.516 Y-0.313 Z4.401 </boundaryPoint>)
(<boundaryPoint> X4.382 Y1.053 Z4.401 </boundaryPoint>)
(<boundaryPoint> X3.983 Y2.366 Z4.401 </boundaryPoint>)
(<boundaryPoint> X3.336 Y3.577 Z4.401 </boundaryPoint>)
(<boundaryPoint> X2.466 Y4.638 Z4.401 </boundaryPoint>)
(<boundaryPoint> X1.405 Y5.508 Z4.401 </boundaryPoint>)
(<boundaryPoint> X0.195 Y6.155 Z4.401 </boundaryPoint>)
(<boundaryPoint> X-1.119 Y6.553 Z4.401 </boundaryPoint>)
(<boundaryPoint> X-2.484 Y6.688 Z4.401 </boundaryPoint>)
(<boundaryPoint> X-3.85 Y6.553 Z4.401 </boundaryPoint>)
(<boundaryPoint> X-5.163 Y6.155 Z4.401 </boundaryPoint>)
(<edge> outer )
G1 X-7.28 Y-5.14 Z4.4 F4200.0
G1 F1200.0
G1 E1116.297
G1 F4200.0
M101
G1 X-6.26 Y-5.97 Z4.4 F2400.0 E1116.366
G1 X-5.09 Y-6.59 Z4.4 F2400.0 E1116.436
G1 X-3.81 Y-6.98 Z4.4 F2400.0 E1116.507
G1 X-2.48 Y-7.11 Z4.4 F2400.0 E1116.577
G1 X-1.16 Y-6.98 Z4.4 F2400.0 E1116.648
G1 X0.12 Y-6.59 Z4.4 F2400.0 E1116.718
G1 X1.29 Y-5.97 Z4.4 F2400.0 E1116.788
G1 X2.32 Y-5.12 Z4.4 F2400.0 E1116.859
G1 X3.17 Y-4.09 Z4.4 F2400.0 E1116.929
G1 X3.8 Y-2.91 Z4.4 F2400.0 E1117.0
G1 X4.18 Y-1.64 Z4.4 F2400.0 E1117.07
G1 X4.32 Y-0.31 Z4.4 F2400.0 E1117.14
G1 X4.18 Y1.01 Z4.4 F2400.0 E1117.211
G1 X3.8 Y2.29 Z4.4 F2400.0 E1117.281
G1 X3.17 Y3.47 Z4.4 F2400.0 E1117.352
G1 X2.32 Y4.5 Z4.4 F2400.0 E1117.422
G1 X1.29 Y5.34 Z4.4 F2400.0 E1117.492
G1 X0.12 Y5.97 Z4.4 F2400.0 E1117.563
G1 X-1.16 Y6.36 Z4.4 F2400.0 E1117.633
G1 X-2.48 Y6.49 Z4.4 F2400.0 E1117.704
G1 X-3.81 Y6.36 Z4.4 F2400.0 E1117.774
G1 X-5.09 Y5.97 Z4.4 F2400.0 E1117.845
G1 X-6.26 Y5.34 Z4.4 F2400.0 E1117.915
G1 X-7.29 Y4.5 Z4.4 F2400.0 E1117.985
G1 X-8.14 Y3.47 Z4.4 F2400.0 E1118.056
G1 X-8.77 Y2.29 Z4.4 F2400.0 E1118.126
G1 X-9.15 Y1.01 Z4.4 F2400.0 E1118.197
G1 X-9.28 Y-0.31 Z4.4 F2400.0 E1118.267
G1 X-9.15 Y-1.64 Z4.4 F2400.0 E1118.337
G1 X-8.77 Y-2.91 Z4.4 F2400.0 E1118.408
G1 X-8.14 Y-4.09 Z4.4 F2400.0 E1118.478
G1 X-7.29 Y-5.12 Z4.4 F2400.0 E1118.549
G1 X-7.28 Y-5.14 Z4.4 F2400.0 E1118.55
G1 F1200.0
G1 E1118.55
G1 F2400.0
M103
(</edge>)
(</boundaryPerimeter>)
(<nestedRing>)
(<boundaryPerimeter>)
(<boundaryPoint> X3.403 Y0.859 Z4.401 </boundaryPoint>)
(<boundaryPoint> X3.519 Y-0.313 Z4.401 </boundaryPoint>)
(<boundaryPoint> X3.403 Y-1.484 Z4.401 </boundaryPoint>)
(<boundaryPoint> X3.062 Y-2.61 Z4.401 </boundaryPoint>)
(<boundaryPoint> X2.507 Y-3.648 Z4.401 </boundaryPoint>)
(<boundaryPoint> X1.76 Y-4.557 Z4.401 </boundaryPoint>)
(<boundaryPoint> X0.851 Y-5.304 Z4.401 </boundaryPoint>)
(<boundaryPoint> X-0.187 Y-5.859 Z4.401 </boundaryPoint>)
(<boundaryPoint> X-1.313 Y-6.2 Z4.401 </boundaryPoint>)
(<boundaryPoint> X-2.484 Y-6.316 Z4.401 </boundaryPoint>)
(<boundaryPoint> X-3.656 Y-6.2 Z4.401 </boundaryPoint>)
(<boundaryPoint> X-4.782 Y-5.859 Z4.401 </boundaryPoint>)
(<boundaryPoint> X-5.819 Y-5.304 Z4.401 </boundaryPoint>)
(<boundaryPoint> X-6.729 Y-4.557 Z4.401 </boundaryPoint>)
(<boundaryPoint> X-7.476 Y-3.648 Z4.401 </boundaryPoint>)
(<boundaryPoint> X-8.03 Y-2.61 Z4.401 </boundaryPoint>)
(<boundaryPoint> X-8.372 Y-1.484 Z4.401 </boundaryPoint>)
(<boundaryPoint> X-8.487 Y-0.313 Z4.401 </boundaryPoint>)
(<boundaryPoint> X-8.372 Y0.859 Z4.401 </boundaryPoint>)
(<boundaryPoint> X-8.03 Y1.985 Z4.401 </boundaryPoint>)
(<boundaryPoint> X-7.476 Y3.023 Z4.401 </boundaryPoint>)
(<boundaryPoint> X-6.729 Y3.932 Z4.401 </boundaryPoint>)
M73 P29 (display progress)
(<boundaryPoint> X-5.819 Y4.679 Z4.401 </boundaryPoint>)
(<boundaryPoint> X-4.782 Y5.234 Z4.401 </boundaryPoint>)
(<boundaryPoint> X-3.656 Y5.575 Z4.401 </boundaryPoint>)
(<boundaryPoint> X-2.484 Y5.691 Z4.401 </boundaryPoint>)
(<boundaryPoint> X-1.313 Y5.575 Z4.401 </boundaryPoint>)
(<boundaryPoint> X-0.187 Y5.234 Z4.401 </boundaryPoint>)
(<boundaryPoint> X0.851 Y4.679 Z4.401 </boundaryPoint>)
(<boundaryPoint> X1.76 Y3.932 Z4.401 </boundaryPoint>)
(<boundaryPoint> X2.507 Y3.023 Z4.401 </boundaryPoint>)
(<boundaryPoint> X3.062 Y1.985 Z4.401 </boundaryPoint>)
(<edge> inner )
G1 X-6.89 Y-4.68 Z4.4 F4200.0
G1 F1200.0
G1 E1118.55
G1 F4200.0
M101
G1 X-7.64 Y-3.76 Z4.4 F2400.0 E1118.613
G1 X-8.22 Y-2.69 Z4.4 F2400.0 E1118.677
G1 X-8.57 Y-1.52 Z4.4 F2400.0 E1118.741
G1 X-8.69 Y-0.31 Z4.4 F2400.0 E1118.806
G1 X-8.57 Y0.9 Z4.4 F2400.0 E1118.87
G1 X-8.22 Y2.06 Z4.4 F2400.0 E1118.934
G1 X-7.64 Y3.14 Z4.4 F2400.0 E1118.998
G1 X-6.87 Y4.07 Z4.4 F2400.0 E1119.063
G1 X-5.93 Y4.85 Z4.4 F2400.0 E1119.127
G1 X-4.86 Y5.42 Z4.4 F2400.0 E1119.191
G1 X-3.7 Y5.77 Z4.4 F2400.0 E1119.255
G1 X-2.48 Y5.89 Z4.4 F2400.0 E1119.32
G1 X-1.27 Y5.77 Z4.4 F2400.0 E1119.384
G1 X-0.11 Y5.42 Z4.4 F2400.0 E1119.448
G1 X0.96 Y4.85 Z4.4 F2400.0 E1119.512
G1 X1.9 Y4.07 Z4.4 F2400.0 E1119.577
G1 X2.67 Y3.14 Z4.4 F2400.0 E1119.641
G1 X3.25 Y2.06 Z4.4 F2400.0 E1119.705
G1 X3.6 Y0.9 Z4.4 F2400.0 E1119.769
G1 X3.72 Y-0.31 Z4.4 F2400.0 E1119.834
G1 X3.6 Y-1.52 Z4.4 F2400.0 E1119.898
G1 X3.25 Y-2.69 Z4.4 F2400.0 E1119.962
G1 X2.67 Y-3.76 Z4.4 F2400.0 E1120.026
G1 X1.9 Y-4.7 Z4.4 F2400.0 E1120.091
G1 X0.96 Y-5.47 Z4.4 F2400.0 E1120.155
G1 X-0.11 Y-6.05 Z4.4 F2400.0 E1120.219
G1 X-1.27 Y-6.4 Z4.4 F2400.0 E1120.283
G1 X-2.48 Y-6.52 Z4.4 F2400.0 E1120.348
G1 X-3.7 Y-6.4 Z4.4 F2400.0 E1120.412
G1 X-4.86 Y-6.05 Z4.4 F2400.0 E1120.476
G1 X-5.93 Y-5.47 Z4.4 F2400.0 E1120.54
G1 X-6.87 Y-4.7 Z4.4 F2400.0 E1120.605
G1 X-6.89 Y-4.68 Z4.4 F2400.0 E1120.606
G1 F1200.0
G1 E1119.606
G1 F2400.0
M103
(</edge>)
(</boundaryPerimeter>)
(</nestedRing>)
(<infill>)
(<infillBoundary>)
(<infillPoint> X-6.262 Y5.341 Z2.835 </infillPoint>)
(<infillPoint> X-7.292 Y4.496 Z2.835 </infillPoint>)
(<infillPoint> X-8.138 Y3.465 Z2.835 </infillPoint>)
(<infillPoint> X-8.766 Y2.289 Z2.835 </infillPoint>)
(<infillPoint> X-9.153 Y1.014 Z2.835 </infillPoint>)
(<infillPoint> X-9.284 Y-0.313 Z2.835 </infillPoint>)
(<infillPoint> X-9.153 Y-1.639 Z2.835 </infillPoint>)
(<infillPoint> X-8.766 Y-2.914 Z2.835 </infillPoint>)
(<infillPoint> X-8.138 Y-4.09 Z2.835 </infillPoint>)
(<infillPoint> X-7.292 Y-5.121 Z2.835 </infillPoint>)
(<infillPoint> X-6.262 Y-5.966 Z2.835 </infillPoint>)
(<infillPoint> X-5.086 Y-6.594 Z2.835 </infillPoint>)
(<infillPoint> X-3.811 Y-6.981 Z2.835 </infillPoint>)
(<infillPoint> X-2.484 Y-7.112 Z2.835 </infillPoint>)
(<infillPoint> X-1.158 Y-6.981 Z2.835 </infillPoint>)
(<infillPoint> X0.118 Y-6.594 Z2.835 </infillPoint>)
(<infillPoint> X1.293 Y-5.966 Z2.835 </infillPoint>)
(<infillPoint> X2.324 Y-5.121 Z2.835 </infillPoint>)
(<infillPoint> X3.169 Y-4.09 Z2.835 </infillPoint>)
(<infillPoint> X3.797 Y-2.914 Z2.835 </infillPoint>)
(<infillPoint> X4.185 Y-1.639 Z2.835 </infillPoint>)
(<infillPoint> X4.315 Y-0.313 Z2.835 </infillPoint>)
(<infillPoint> X4.185 Y1.014 Z2.835 </infillPoint>)
(<infillPoint> X3.797 Y2.289 Z2.835 </infillPoint>)
(<infillPoint> X3.169 Y3.465 Z2.835 </infillPoint>)
(<infillPoint> X2.324 Y4.496 Z2.835 </infillPoint>)
(<infillPoint> X1.293 Y5.341 Z2.835 </infillPoint>)
(<infillPoint> X0.118 Y5.969 Z2.835 </infillPoint>)
(<infillPoint> X-1.158 Y6.356 Z2.835 </infillPoint>)
(<infillPoint> X-2.484 Y6.487 Z2.835 </infillPoint>)
(<infillPoint> X-3.811 Y6.356 Z2.835 </infillPoint>)
(<infillPoint> X-5.086 Y5.969 Z2.835 </infillPoint>)
(</infillBoundary>)
(<infillBoundary>)
(<infillPoint> X3.6 Y0.898 Z2.835 </infillPoint>)
(<infillPoint> X3.72 Y-0.313 Z2.835 </infillPoint>)
(<infillPoint> X3.6 Y-1.523 Z2.835 </infillPoint>)
(<infillPoint> X3.248 Y-2.687 Z2.835 </infillPoint>)
(<infillPoint> X2.674 Y-3.76 Z2.835 </infillPoint>)
(<infillPoint> X1.902 Y-4.699 Z2.835 </infillPoint>)
(<infillPoint> X0.963 Y-5.471 Z2.835 </infillPoint>)
(<infillPoint> X-0.11 Y-6.045 Z2.835 </infillPoint>)
(<infillPoint> X-1.274 Y-6.397 Z2.835 </infillPoint>)
(<infillPoint> X-2.484 Y-6.517 Z2.835 </infillPoint>)
(<infillPoint> X-3.695 Y-6.397 Z2.835 </infillPoint>)
(<infillPoint> X-4.859 Y-6.045 Z2.835 </infillPoint>)
(<infillPoint> X-5.931 Y-5.471 Z2.835 </infillPoint>)
(<infillPoint> X-6.871 Y-4.699 Z2.835 </infillPoint>)
(<infillPoint> X-7.643 Y-3.76 Z2.835 </infillPoint>)
(<infillPoint> X-8.216 Y-2.687 Z2.835 </infillPoint>)
(<infillPoint> X-8.569 Y-1.523 Z2.835 </infillPoint>)
(<infillPoint> X-8.688 Y-0.313 Z2.835 </infillPoint>)
(<infillPoint> X-8.569 Y0.898 Z2.835 </infillPoint>)
(<infillPoint> X-8.216 Y2.062 Z2.835 </infillPoint>)
(<infillPoint> X-7.643 Y3.135 Z2.835 </infillPoint>)
(<infillPoint> X-6.871 Y4.074 Z2.835 </infillPoint>)
(<infillPoint> X-5.931 Y4.846 Z2.835 </infillPoint>)
(<infillPoint> X-4.859 Y5.42 Z2.835 </infillPoint>)
(<infillPoint> X-3.695 Y5.772 Z2.835 </infillPoint>)
(<infillPoint> X-2.484 Y5.892 Z2.835 </infillPoint>)
(<infillPoint> X-1.274 Y5.772 Z2.835 </infillPoint>)
(<infillPoint> X-0.11 Y5.42 Z2.835 </infillPoint>)
(<infillPoint> X0.963 Y4.846 Z2.835 </infillPoint>)
(<infillPoint> X1.902 Y4.074 Z2.835 </infillPoint>)
(<infillPoint> X2.674 Y3.135 Z2.835 </infillPoint>)
(<infillPoint> X3.248 Y2.062 Z2.835 </infillPoint>)
(</infillBoundary>)
;M108 R80.0
G1 X-8.8 Y-1.73 Z4.4 F4200.0
G1 F1200.0
G1 E1120.606
G1 F4200.0
M101
G1 X-8.8 Y-1.84 Z4.4 F4800.0 E1120.612
G1 X-8.4 Y-2.94 Z4.4 F4800.0 E1120.673
G1 X-8.4 Y-3.01 Z4.4 F4800.0 E1120.677
G1 X-8.0 Y-3.69 Z4.4 F4800.0 E1120.719
G1 X-8.0 Y-3.75 Z4.4 F4800.0 E1120.722
G1 X-7.6 Y-4.25 Z4.4 F4800.0 E1120.756
G1 X-7.6 Y-4.3 Z4.4 F4800.0 E1120.759
G1 X-7.2 Y-4.74 Z4.4 F4800.0 E1120.79
G1 X-7.2 Y-4.79 Z4.4 F4800.0 E1120.793
G1 X-6.8 Y-5.12 Z4.4 F4800.0 E1120.82
G1 X-6.8 Y-5.16 Z4.4 F4800.0 E1120.822
G1 X-6.4 Y-5.45 Z4.4 F4800.0 E1120.848
G1 X-6.4 Y-5.49 Z4.4 F4800.0 E1120.851
G1 X-6.0 Y-5.75 Z4.4 F4800.0 E1120.876
G1 X-6.0 Y-5.79 Z4.4 F4800.0 E1120.878
G1 X-5.6 Y-5.97 Z4.4 F4800.0 E1120.901
G1 X-5.6 Y-6.0 Z4.4 F4800.0 E1120.903
G1 X-5.2 Y-6.18 Z4.4 F4800.0 E1120.926
G1 X-5.2 Y-6.22 Z4.4 F4800.0 E1120.928
G1 X-4.8 Y-6.36 Z4.4 F4800.0 E1120.95
G1 X-4.8 Y-6.39 Z4.4 F4800.0 E1120.952
G1 X-4.4 Y-6.48 Z4.4 F4800.0 E1120.974
G1 X-4.4 Y-6.51 Z4.4 F4800.0 E1120.975
G1 X-4.0 Y-6.6 Z4.4 F4800.0 E1120.997
G1 X-4.0 Y-6.63 Z4.4 F4800.0 E1120.999
G1 X-3.6 Y-6.69 Z4.4 F4800.0 E1121.02
G1 X-3.6 Y-6.72 Z4.4 F4800.0 E1121.022
G1 X-3.2 Y-6.73 Z4.4 F4800.0 E1121.043
G1 X-3.2 Y-6.76 Z4.4 F4800.0 E1121.045
G1 X-2.8 Y-6.77 Z4.4 F4800.0 E1121.066
G1 X-2.8 Y-6.8 Z4.4 F4800.0 E1121.068
G1 X-2.4 Y-6.82 Z4.4 F4800.0 E1121.089
G1 X-2.4 Y-6.79 Z4.4 F4800.0 E1121.09
G1 X-2.0 Y-6.78 Z4.4 F4800.0 E1121.112
G1 X-2.0 Y-6.75 Z4.4 F4800.0 E1121.113
G1 X-1.6 Y-6.74 Z4.4 F4800.0 E1121.134
G1 X-1.6 Y-6.71 Z4.4 F4800.0 E1121.136
G1 X-1.2 Y-6.7 Z4.4 F4800.0 E1121.157
G1 X-1.2 Y-6.67 Z4.4 F4800.0 E1121.159
G1 X-0.8 Y-6.58 Z4.4 F4800.0 E1121.181
G1 X-0.8 Y-6.55 Z4.4 F4800.0 E1121.182
G1 X-0.4 Y-6.46 Z4.4 F4800.0 E1121.204
G1 X-0.4 Y-6.43 Z4.4 F4800.0 E1121.206
G1 X-0.0 Y-6.3 Z4.4 F4800.0 E1121.228
G1 X-0.0 Y-6.34 Z4.4 F4800.0 E1121.23
G1 X0.4 Y-6.13 Z4.4 F4800.0 E1121.254
G1 X0.4 Y-6.09 Z4.4 F4800.0 E1121.256
G1 X0.8 Y-5.91 Z4.4 F4800.0 E1121.279
G1 X0.8 Y-5.88 Z4.4 F4800.0 E1121.281
G1 X1.2 Y-5.68 Z4.4 F4800.0 E1121.304
G1 X1.2 Y-5.64 Z4.4 F4800.0 E1121.306
G1 X1.6 Y-5.35 Z4.4 F4800.0 E1121.332
G1 X1.6 Y-5.31 Z4.4 F4800.0 E1121.335
G1 X2.0 Y-5.02 Z4.4 F4800.0 E1121.361
G1 X2.0 Y-4.98 Z4.4 F4800.0 E1121.363
G1 X2.4 Y-4.59 Z4.4 F4800.0 E1121.393
G1 X2.4 Y-4.53 Z4.4 F4800.0 E1121.395
G1 X2.8 Y-4.1 Z4.4 F4800.0 E1121.427
G1 X2.8 Y-4.05 Z4.4 F4800.0 E1121.429
G1 X3.2 Y-3.44 Z4.4 F4800.0 E1121.468
G1 X3.2 Y-3.37 Z4.4 F4800.0 E1121.471
G1 X3.6 Y-2.6 Z4.4 F4800.0 E1121.517
G1 X4.0 Y-0.66 Z4.4 F4800.0 E1121.622
G1 X4.0 Y0.03 Z4.4 F4800.0 E1121.658
G1 X3.6 Y1.98 Z4.4 F4800.0 E1121.763
G1 X3.2 Y2.75 Z4.4 F4800.0 E1121.809
G1 X3.2 Y2.81 Z4.4 F4800.0 E1121.813
G1 X2.8 Y3.42 Z4.4 F4800.0 E1121.851
G1 X2.8 Y3.47 Z4.4 F4800.0 E1121.854
G1 X2.4 Y3.91 Z4.4 F4800.0 E1121.885
G1 X2.4 Y3.96 Z4.4 F4800.0 E1121.888
G1 X2.0 Y4.36 Z4.4 F4800.0 E1121.917
G1 X2.0 Y4.4 Z4.4 F4800.0 E1121.92
G1 X1.6 Y4.68 Z4.4 F4800.0 E1121.946
G1 X1.6 Y4.73 Z4.4 F4800.0 E1121.948
G1 X1.2 Y5.01 Z4.4 F4800.0 E1121.974
G1 X1.2 Y5.06 Z4.4 F4800.0 E1121.976
G1 X0.8 Y5.25 Z4.4 F4800.0 E1122.0
G1 X0.8 Y5.29 Z4.4 F4800.0 E1122.002
G1 X0.4 Y5.46 Z4.4 F4800.0 E1122.025
G1 X0.4 Y5.5 Z4.4 F4800.0 E1122.027
G1 X0.0 Y5.68 Z4.4 F4800.0 E1122.05
G1 X0.0 Y5.71 Z4.4 F4800.0 E1122.052
G1 X-0.4 Y5.8 Z4.4 F4800.0 E1122.073
G1 X-0.4 Y5.83 Z4.4 F4800.0 E1122.075
G1 X-0.8 Y5.92 Z4.4 F4800.0 E1122.097
G1 X-0.8 Y5.96 Z4.4 F4800.0 E1122.098
G1 X-1.2 Y6.04 Z4.4 F4800.0 E1122.12
G1 X-1.2 Y6.08 Z4.4 F4800.0 E1122.122
G1 X-1.6 Y6.09 Z4.4 F4800.0 E1122.143
G1 X-1.6 Y6.12 Z4.4 F4800.0 E1122.145
G1 X-2.0 Y6.13 Z4.4 F4800.0 E1122.166
G1 X-2.0 Y6.16 Z4.4 F4800.0 E1122.168
G1 X-2.4 Y6.2 Z4.4 F4800.0 E1122.189
G1 X-2.4 Y6.17 Z4.4 F4800.0 E1122.19
G1 X-2.8 Y6.17 Z4.4 F4800.0 E1122.212
G1 X-2.8 Y6.14 Z4.4 F4800.0 E1122.213
G1 X-3.2 Y6.14 Z4.4 F4800.0 E1122.234
G1 X-3.2 Y6.1 Z4.4 F4800.0 E1122.236
G1 X-3.6 Y6.1 Z4.4 F4800.0 E1122.257
G1 X-3.6 Y6.06 Z4.4 F4800.0 E1122.259
G1 X-4.0 Y6.01 Z4.4 F4800.0 E1122.28
G1 X-4.0 Y5.97 Z4.4 F4800.0 E1122.282
G1 X-4.4 Y5.89 Z4.4 F4800.0 E1122.304
G1 X-4.4 Y5.85 Z4.4 F4800.0 E1122.306
G1 X-4.8 Y5.76 Z4.4 F4800.0 E1122.327
G1 X-4.8 Y5.73 Z4.4 F4800.0 E1122.329
G1 X-5.2 Y5.59 Z4.4 F4800.0 E1122.351
G1 X-5.2 Y5.56 Z4.4 F4800.0 E1122.353
G1 X-5.6 Y5.38 Z4.4 F4800.0 E1122.376
G1 X-5.6 Y5.34 Z4.4 F4800.0 E1122.378
G1 X-6.0 Y5.16 Z4.4 F4800.0 E1122.401
G1 X-6.0 Y5.13 Z4.4 F4800.0 E1122.403
G1 X-6.4 Y4.87 Z4.4 F4800.0 E1122.429
G1 X-6.4 Y4.82 Z4.4 F4800.0 E1122.431
G1 X-6.8 Y4.54 Z4.4 F4800.0 E1122.457
G1 X-6.8 Y4.5 Z4.4 F4800.0 E1122.459
G1 X-7.2 Y4.17 Z4.4 F4800.0 E1122.486
G1 X-7.2 Y4.12 Z4.4 F4800.0 E1122.489
G1 X-7.6 Y3.68 Z4.4 F4800.0 E1122.52
G1 X-7.6 Y3.63 Z4.4 F4800.0 E1122.523
G1 X-8.0 Y3.13 Z4.4 F4800.0 E1122.557
G1 X-8.0 Y3.06 Z4.4 F4800.0 E1122.56
G1 X-8.4 Y2.38 Z4.4 F4800.0 E1122.602
G1 X-8.4 Y2.31 Z4.4 F4800.0 E1122.606
G1 X-8.8 Y1.21 Z4.4 F4800.0 E1122.668
G1 X-8.8 Y1.1 Z4.4 F4800.0 E1122.673
G1 F1200.0
G1 E1121.673
G1 F4800.0
M103
(</infill>)
(</nestedRing>)
(</rotation>)
(</layer>)
(<layer> 4.671 )
(<supportLayer>)
;M108 R56.0
G1 X-10.92 Y-18.0 Z4.67 F4200.0
G1 F1200.0
G1 E1122.673
G1 F4200.0
M101
G1 X5.95 Y-18.0 Z4.67 F4800.0 E1123.297
G1 F1200.0
G1 E1122.297
G1 F4800.0
M103
G1 X10.2 Y-16.2 Z4.67 F4200.0
G1 F1200.0
G1 E1123.297
G1 F4200.0
M101
G1 X-15.17 Y-16.2 Z4.67 F4800.0 E1124.235
G1 X-17.65 Y-14.4 Z4.67 F4800.0 E1124.348
G1 X12.68 Y-14.4 Z4.67 F4800.0 E1125.47
G1 X14.48 Y-12.6 Z4.67 F4800.0 E1125.564
G1 X-19.45 Y-12.6 Z4.67 F4800.0 E1126.818
G1 X-20.89 Y-10.8 Z4.67 F4800.0 E1126.903
G1 X15.92 Y-10.8 Z4.67 F4800.0 E1128.264
G1 X16.88 Y-9.0 Z4.67 F4800.0 E1128.34
G1 X-21.85 Y-9.0 Z4.67 F4800.0 E1129.772
G1 X-22.65 Y-7.2 Z4.67 F4800.0 E1129.844
G1 X-5.16 Y-7.2 Z4.67 F4800.0 E1130.491
G1 F1200.0
G1 E1129.491
G1 F4800.0
M103
G1 X-4.79 Y-5.4 Z4.67 F4200.0
G1 F1200.0
G1 E1130.491
G1 F4200.0
M101
G1 X-0.18 Y-5.4 Z4.67 F4800.0 E1130.661
G1 F1200.0
G1 E1129.661
G1 F4800.0
M103
G1 X0.2 Y-7.2 Z4.67 F4200.0
G1 F1200.0
G1 E1130.661
G1 F4200.0
M101
G1 X17.68 Y-7.2 Z4.67 F4800.0 E1131.308
G1 X18.22 Y-5.4 Z4.67 F4800.0 E1131.377
G1 X2.87 Y-5.4 Z4.67 F4800.0 E1131.945
G1 F1200.0
G1 E1130.945
G1 F4800.0
M103
G1 X4.11 Y-3.6 Z4.67 F4200.0
G1 F1200.0
G1 E1131.945
G1 F4200.0
M101
G1 X18.56 Y-3.6 Z4.67 F4800.0 E1132.479
G1 X18.74 Y-1.8 Z4.67 F4800.0 E1132.546
G1 X4.76 Y-1.8 Z4.67 F4800.0 E1133.062
G1 F1200.0
G1 E1132.258
G1 F4800.0
M103
G1 X4.89 Y0.0 Z4.67 F4200.0
G1 F1200.0
G1 E1133.062
G1 F4200.0
M101
G1 X18.78 Y0.0 Z4.67 F4800.0 E1133.576
G1 X18.67 Y1.8 Z4.67 F4800.0 E1133.643
G1 X4.58 Y1.8 Z4.67 F4800.0 E1134.164
G1 F1200.0
G1 E1133.196
G1 F4800.0
M103
G1 X3.78 Y3.6 Z4.67 F4200.0
G1 F1200.0
G1 E1134.164
G1 F4200.0
M101
G1 X18.5 Y3.6 Z4.67 F4800.0 E1134.708
G1 X18.03 Y5.4 Z4.67 F4800.0 E1134.777
G1 X2.17 Y5.4 Z4.67 F4800.0 E1135.364
G1 F1200.0
G1 E1134.364
G1 F4800.0
M103
G1 X1.51 Y3.6 Z4.67 F4200.0
G1 F1200.0
G1 E1135.364
G1 F4200.0
M101
G1 X-6.48 Y3.6 Z4.67 F4800.0 E1135.659
G1 X-3.02 Y0.0 Z4.67 F4800.0 E1135.844
G1 X-8.05 Y0.0 Z4.67 F4800.0 E1136.03
G1 F1200.0
G1 E1135.03
G1 F4800.0
M103
G1 X-9.86 Y0.0 Z4.67 F4200.0
G1 F1200.0
G1 E1136.03
G1 F4200.0
M101
G1 X-23.75 Y0.0 Z4.67 F4800.0 E1136.543
G1 X-23.7 Y-1.8 Z4.67 F4800.0 E1136.61
G1 X-9.73 Y-1.8 Z4.67 F4800.0 E1137.127
G1 F1200.0
G1 E1136.212
G1 F4800.0
M103
G1 X-9.08 Y-3.6 Z4.67 F4200.0
G1 F1200.0
G1 E1137.127
G1 F4200.0
M101
G1 X-23.53 Y-3.6 Z4.67 F4800.0 E1137.661
G1 X-23.19 Y-5.4 Z4.67 F4800.0 E1137.728
G1 X-7.84 Y-5.4 Z4.67 F4800.0 E1138.296
G1 F1200.0
G1 E1137.296
G1 F4800.0
M103
G1 X-7.74 Y-4.26 Z4.67 F4200.0
G1 X-8.96 Y0.96 Z4.67 F4200.0
G1 X-9.54 Y1.8 Z4.67 F4200.0
M73 P30 (display progress)
G1 F1200.0
G1 E1138.296
G1 F4200.0
M101
G1 X-23.64 Y1.8 Z4.67 F4800.0 E1138.817
G1 X-23.47 Y3.6 Z4.67 F4800.0 E1138.884
G1 X-8.75 Y3.6 Z4.67 F4800.0 E1139.428
G1 F1200.0
G1 E1138.428
G1 F4800.0
M103
G1 X-7.14 Y5.4 Z4.67 F4200.0
G1 F1200.0
G1 E1139.428
G1 F4200.0
M101
G1 X-23.0 Y5.4 Z4.67 F4800.0 E1140.015
G1 X-22.46 Y7.2 Z4.67 F4800.0 E1140.085
G1 X17.49 Y7.2 Z4.67 F4800.0 E1141.562
G1 X16.54 Y9.0 Z4.67 F4800.0 E1141.637
G1 X-21.51 Y9.0 Z4.67 F4800.0 E1143.044
G1 X-20.41 Y10.8 Z4.67 F4800.0 E1143.122
G1 X15.44 Y10.8 Z4.67 F4800.0 E1144.448
G1 X13.96 Y12.6 Z4.67 F4800.0 E1144.534
G1 X-18.93 Y12.6 Z4.67 F4800.0 E1145.75
G1 X-16.88 Y14.4 Z4.67 F4800.0 E1145.851
G1 X11.92 Y14.4 Z4.67 F4800.0 E1146.916
G1 X9.03 Y16.2 Z4.67 F4800.0 E1147.042
G1 X-14.0 Y16.2 Z4.67 F4800.0 E1147.893
G1 F1200.0
G1 E1146.893
G1 F4800.0
M103
G1 X-7.16 Y18.0 Z4.67 F4200.0
G1 F1200.0
G1 E1147.893
G1 F4200.0
M101
G1 X2.19 Y18.0 Z4.67 F4800.0 E1148.239
G1 F1200.0
G1 E1147.239
G1 F4800.0
M103
G1 X3.08 Y0.0 Z4.67 F4200.0
G1 F1200.0
G1 E1148.239
G1 F4200.0
M101
G1 X-1.95 Y0.0 Z4.67 F4800.0 E1148.425
G1 F1200.0
G1 E1147.425
G1 F4800.0
M103
;M108 R40.0
(</supportLayer>)
(<rotation> (-1+1.22464679915e-16j) )
(<nestedRing>)
(<boundaryPerimeter>)
(<boundaryPoint> X-6.374 Y5.508 Z4.671 </boundaryPoint>)
(<boundaryPoint> X-7.434 Y4.638 Z4.671 </boundaryPoint>)
(<boundaryPoint> X-8.305 Y3.577 Z4.671 </boundaryPoint>)
(<boundaryPoint> X-8.952 Y2.366 Z4.671 </boundaryPoint>)
(<boundaryPoint> X-9.35 Y1.053 Z4.671 </boundaryPoint>)
(<boundaryPoint> X-9.485 Y-0.313 Z4.671 </boundaryPoint>)
(<boundaryPoint> X-9.35 Y-1.678 Z4.671 </boundaryPoint>)
(<boundaryPoint> X-8.952 Y-2.991 Z4.671 </boundaryPoint>)
(<boundaryPoint> X-8.305 Y-4.202 Z4.671 </boundaryPoint>)
(<boundaryPoint> X-7.434 Y-5.263 Z4.671 </boundaryPoint>)
(<boundaryPoint> X-6.374 Y-6.133 Z4.671 </boundaryPoint>)
(<boundaryPoint> X-5.163 Y-6.78 Z4.671 </boundaryPoint>)
(<boundaryPoint> X-3.85 Y-7.178 Z4.671 </boundaryPoint>)
(<boundaryPoint> X-2.484 Y-7.313 Z4.671 </boundaryPoint>)
(<boundaryPoint> X-1.119 Y-7.178 Z4.671 </boundaryPoint>)
(<boundaryPoint> X0.195 Y-6.78 Z4.671 </boundaryPoint>)
(<boundaryPoint> X1.405 Y-6.133 Z4.671 </boundaryPoint>)
(<boundaryPoint> X2.466 Y-5.263 Z4.671 </boundaryPoint>)
(<boundaryPoint> X3.336 Y-4.202 Z4.671 </boundaryPoint>)
(<boundaryPoint> X3.983 Y-2.991 Z4.671 </boundaryPoint>)
(<boundaryPoint> X4.382 Y-1.678 Z4.671 </boundaryPoint>)
(<boundaryPoint> X4.516 Y-0.313 Z4.671 </boundaryPoint>)
(<boundaryPoint> X4.382 Y1.053 Z4.671 </boundaryPoint>)
(<boundaryPoint> X3.983 Y2.366 Z4.671 </boundaryPoint>)
(<boundaryPoint> X3.336 Y3.577 Z4.671 </boundaryPoint>)
(<boundaryPoint> X2.466 Y4.638 Z4.671 </boundaryPoint>)
(<boundaryPoint> X1.405 Y5.508 Z4.671 </boundaryPoint>)
(<boundaryPoint> X0.195 Y6.155 Z4.671 </boundaryPoint>)
(<boundaryPoint> X-1.119 Y6.553 Z4.671 </boundaryPoint>)
(<boundaryPoint> X-2.484 Y6.688 Z4.671 </boundaryPoint>)
(<boundaryPoint> X-3.85 Y6.553 Z4.671 </boundaryPoint>)
(<boundaryPoint> X-5.163 Y6.155 Z4.671 </boundaryPoint>)
(<edge> outer )
G1 X-7.47 Y-4.9 Z4.67 F4200.0
G1 F1200.0
G1 E1148.425
G1 F4200.0
M101
G1 X-7.29 Y-5.12 Z4.67 F2400.0 E1148.44
G1 X-6.26 Y-5.97 Z4.67 F2400.0 E1148.51
G1 X-5.09 Y-6.59 Z4.67 F2400.0 E1148.581
G1 X-3.81 Y-6.98 Z4.67 F2400.0 E1148.651
G1 X-2.48 Y-7.11 Z4.67 F2400.0 E1148.721
G1 X-1.16 Y-6.98 Z4.67 F2400.0 E1148.792
G1 X0.12 Y-6.59 Z4.67 F2400.0 E1148.862
G1 X1.29 Y-5.97 Z4.67 F2400.0 E1148.933
G1 X2.32 Y-5.12 Z4.67 F2400.0 E1149.003
G1 X3.17 Y-4.09 Z4.67 F2400.0 E1149.073
G1 X3.8 Y-2.91 Z4.67 F2400.0 E1149.144
G1 X4.18 Y-1.64 Z4.67 F2400.0 E1149.214
G1 X4.32 Y-0.31 Z4.67 F2400.0 E1149.285
G1 X4.18 Y1.01 Z4.67 F2400.0 E1149.355
G1 X3.8 Y2.29 Z4.67 F2400.0 E1149.425
G1 X3.17 Y3.47 Z4.67 F2400.0 E1149.496
G1 X2.32 Y4.5 Z4.67 F2400.0 E1149.566
G1 X1.29 Y5.34 Z4.67 F2400.0 E1149.637
G1 X0.12 Y5.97 Z4.67 F2400.0 E1149.707
G1 X-1.16 Y6.36 Z4.67 F2400.0 E1149.778
G1 X-2.48 Y6.49 Z4.67 F2400.0 E1149.848
G1 X-3.81 Y6.36 Z4.67 F2400.0 E1149.918
G1 X-5.09 Y5.97 Z4.67 F2400.0 E1149.989
G1 X-6.26 Y5.34 Z4.67 F2400.0 E1150.059
G1 X-7.29 Y4.5 Z4.67 F2400.0 E1150.13
G1 X-8.14 Y3.47 Z4.67 F2400.0 E1150.2
G1 X-8.77 Y2.29 Z4.67 F2400.0 E1150.27
G1 X-9.15 Y1.01 Z4.67 F2400.0 E1150.341
G1 X-9.28 Y-0.31 Z4.67 F2400.0 E1150.411
G1 X-9.15 Y-1.64 Z4.67 F2400.0 E1150.482
G1 X-8.77 Y-2.91 Z4.67 F2400.0 E1150.552
G1 X-8.14 Y-4.09 Z4.67 F2400.0 E1150.622
G1 X-7.47 Y-4.9 Z4.67 F2400.0 E1150.678
G1 F1200.0
G1 E1150.678
G1 F2400.0
M103
(</edge>)
(</boundaryPerimeter>)
(<nestedRing>)
(<boundaryPerimeter>)
(<boundaryPoint> X3.403 Y0.859 Z4.671 </boundaryPoint>)
(<boundaryPoint> X3.519 Y-0.313 Z4.671 </boundaryPoint>)
(<boundaryPoint> X3.403 Y-1.484 Z4.671 </boundaryPoint>)
(<boundaryPoint> X3.062 Y-2.61 Z4.671 </boundaryPoint>)
(<boundaryPoint> X2.507 Y-3.648 Z4.671 </boundaryPoint>)
(<boundaryPoint> X1.76 Y-4.557 Z4.671 </boundaryPoint>)
(<boundaryPoint> X0.851 Y-5.304 Z4.671 </boundaryPoint>)
(<boundaryPoint> X-0.187 Y-5.859 Z4.671 </boundaryPoint>)
(<boundaryPoint> X-1.313 Y-6.2 Z4.671 </boundaryPoint>)
(<boundaryPoint> X-2.484 Y-6.316 Z4.671 </boundaryPoint>)
(<boundaryPoint> X-3.656 Y-6.2 Z4.671 </boundaryPoint>)
(<boundaryPoint> X-4.782 Y-5.859 Z4.671 </boundaryPoint>)
(<boundaryPoint> X-5.819 Y-5.304 Z4.671 </boundaryPoint>)
(<boundaryPoint> X-6.729 Y-4.557 Z4.671 </boundaryPoint>)
(<boundaryPoint> X-7.476 Y-3.648 Z4.671 </boundaryPoint>)
(<boundaryPoint> X-8.03 Y-2.61 Z4.671 </boundaryPoint>)
(<boundaryPoint> X-8.372 Y-1.484 Z4.671 </boundaryPoint>)
(<boundaryPoint> X-8.487 Y-0.313 Z4.671 </boundaryPoint>)
(<boundaryPoint> X-8.372 Y0.859 Z4.671 </boundaryPoint>)
(<boundaryPoint> X-8.03 Y1.985 Z4.671 </boundaryPoint>)
(<boundaryPoint> X-7.476 Y3.023 Z4.671 </boundaryPoint>)
(<boundaryPoint> X-6.729 Y3.932 Z4.671 </boundaryPoint>)
(<boundaryPoint> X-5.819 Y4.679 Z4.671 </boundaryPoint>)
(<boundaryPoint> X-4.782 Y5.234 Z4.671 </boundaryPoint>)
(<boundaryPoint> X-3.656 Y5.575 Z4.671 </boundaryPoint>)
(<boundaryPoint> X-2.484 Y5.691 Z4.671 </boundaryPoint>)
(<boundaryPoint> X-1.313 Y5.575 Z4.671 </boundaryPoint>)
(<boundaryPoint> X-0.187 Y5.234 Z4.671 </boundaryPoint>)
(<boundaryPoint> X0.851 Y4.679 Z4.671 </boundaryPoint>)
(<boundaryPoint> X1.76 Y3.932 Z4.671 </boundaryPoint>)
(<boundaryPoint> X2.507 Y3.023 Z4.671 </boundaryPoint>)
(<boundaryPoint> X3.062 Y1.985 Z4.671 </boundaryPoint>)
(<edge> inner )
G1 X-6.65 Y-4.88 Z4.67 F4200.0
G1 F1200.0
G1 E1150.678
G1 F4200.0
M101
G1 X-6.87 Y-4.7 Z4.67 F2400.0 E1150.693
G1 X-7.64 Y-3.76 Z4.67 F2400.0 E1150.757
G1 X-8.22 Y-2.69 Z4.67 F2400.0 E1150.821
G1 X-8.57 Y-1.52 Z4.67 F2400.0 E1150.886
G1 X-8.69 Y-0.31 Z4.67 F2400.0 E1150.95
G1 X-8.57 Y0.9 Z4.67 F2400.0 E1151.014
G1 X-8.22 Y2.06 Z4.67 F2400.0 E1151.078
G1 X-7.64 Y3.14 Z4.67 F2400.0 E1151.143
G1 X-6.87 Y4.07 Z4.67 F2400.0 E1151.207
G1 X-5.93 Y4.85 Z4.67 F2400.0 E1151.271
G1 X-4.86 Y5.42 Z4.67 F2400.0 E1151.335
G1 X-3.7 Y5.77 Z4.67 F2400.0 E1151.4
G1 X-2.48 Y5.89 Z4.67 F2400.0 E1151.464
G1 X-1.27 Y5.77 Z4.67 F2400.0 E1151.528
G1 X-0.11 Y5.42 Z4.67 F2400.0 E1151.592
G1 X0.96 Y4.85 Z4.67 F2400.0 E1151.657
G1 X1.9 Y4.07 Z4.67 F2400.0 E1151.721
G1 X2.67 Y3.14 Z4.67 F2400.0 E1151.785
G1 X3.25 Y2.06 Z4.67 F2400.0 E1151.849
G1 X3.6 Y0.9 Z4.67 F2400.0 E1151.914
G1 X3.72 Y-0.31 Z4.67 F2400.0 E1151.978
G1 X3.6 Y-1.52 Z4.67 F2400.0 E1152.042
G1 X3.25 Y-2.69 Z4.67 F2400.0 E1152.106
G1 X2.67 Y-3.76 Z4.67 F2400.0 E1152.171
G1 X1.9 Y-4.7 Z4.67 F2400.0 E1152.235
G1 X0.96 Y-5.47 Z4.67 F2400.0 E1152.299
G1 X-0.11 Y-6.05 Z4.67 F2400.0 E1152.363
G1 X-1.27 Y-6.4 Z4.67 F2400.0 E1152.428
G1 X-2.48 Y-6.52 Z4.67 F2400.0 E1152.492
G1 X-3.7 Y-6.4 Z4.67 F2400.0 E1152.556
G1 X-4.86 Y-6.05 Z4.67 F2400.0 E1152.62
G1 X-5.93 Y-5.47 Z4.67 F2400.0 E1152.685
G1 X-6.65 Y-4.88 Z4.67 F2400.0 E1152.734
G1 F1200.0
G1 E1151.734
G1 F2400.0
M103
(</edge>)
(</boundaryPerimeter>)
(</nestedRing>)
(<infill>)
(<infillBoundary>)
(<infillPoint> X-6.262 Y5.341 Z3.105 </infillPoint>)
(<infillPoint> X-7.292 Y4.496 Z3.105 </infillPoint>)
(<infillPoint> X-8.138 Y3.465 Z3.105 </infillPoint>)
(<infillPoint> X-8.766 Y2.289 Z3.105 </infillPoint>)
(<infillPoint> X-9.153 Y1.014 Z3.105 </infillPoint>)
(<infillPoint> X-9.284 Y-0.313 Z3.105 </infillPoint>)
(<infillPoint> X-9.153 Y-1.639 Z3.105 </infillPoint>)
(<infillPoint> X-8.766 Y-2.914 Z3.105 </infillPoint>)
(<infillPoint> X-8.138 Y-4.09 Z3.105 </infillPoint>)
(<infillPoint> X-7.292 Y-5.121 Z3.105 </infillPoint>)
(<infillPoint> X-6.262 Y-5.966 Z3.105 </infillPoint>)
(<infillPoint> X-5.086 Y-6.594 Z3.105 </infillPoint>)
(<infillPoint> X-3.811 Y-6.981 Z3.105 </infillPoint>)
(<infillPoint> X-2.484 Y-7.112 Z3.105 </infillPoint>)
(<infillPoint> X-1.158 Y-6.981 Z3.105 </infillPoint>)
(<infillPoint> X0.118 Y-6.594 Z3.105 </infillPoint>)
(<infillPoint> X1.293 Y-5.966 Z3.105 </infillPoint>)
(<infillPoint> X2.324 Y-5.121 Z3.105 </infillPoint>)
(<infillPoint> X3.169 Y-4.09 Z3.105 </infillPoint>)
(<infillPoint> X3.797 Y-2.914 Z3.105 </infillPoint>)
(<infillPoint> X4.185 Y-1.639 Z3.105 </infillPoint>)
(<infillPoint> X4.315 Y-0.313 Z3.105 </infillPoint>)
(<infillPoint> X4.185 Y1.014 Z3.105 </infillPoint>)
(<infillPoint> X3.797 Y2.289 Z3.105 </infillPoint>)
(<infillPoint> X3.169 Y3.465 Z3.105 </infillPoint>)
(<infillPoint> X2.324 Y4.496 Z3.105 </infillPoint>)
(<infillPoint> X1.293 Y5.341 Z3.105 </infillPoint>)
(<infillPoint> X0.118 Y5.969 Z3.105 </infillPoint>)
(<infillPoint> X-1.158 Y6.356 Z3.105 </infillPoint>)
(<infillPoint> X-2.484 Y6.487 Z3.105 </infillPoint>)
(<infillPoint> X-3.811 Y6.356 Z3.105 </infillPoint>)
(<infillPoint> X-5.086 Y5.969 Z3.105 </infillPoint>)
(</infillBoundary>)
(<infillBoundary>)
(<infillPoint> X3.6 Y0.898 Z3.105 </infillPoint>)
(<infillPoint> X3.72 Y-0.313 Z3.105 </infillPoint>)
(<infillPoint> X3.6 Y-1.523 Z3.105 </infillPoint>)
(<infillPoint> X3.248 Y-2.687 Z3.105 </infillPoint>)
(<infillPoint> X2.674 Y-3.76 Z3.105 </infillPoint>)
(<infillPoint> X1.902 Y-4.699 Z3.105 </infillPoint>)
[truncated: 977,547 more chars]
