# Supplementary material for: Using Voice Coils to Actuate Modular Soft Robots: Wormbot, an Example
Source: Soft Robot. 2016 Dec 1;3(4):198–204. doi: 10.1089/soro.2016.0009 (PMC5180079; doi:10.1089/soro.2016.0009)
Supplement: Supplemental data [file Supp_Data.zip › Supplemental Information/3D Printer Parts/Reel_magn_restrain.gcode]

(** This GCode was generated by ReplicatorG 0040 **)
(*  using Skeinforge (50)  *)
(*  for a Dual headed The Replicator  *)
(*  on 2014/12/02 16:03:54 (+0000) *)
(<alteration>)
(<alterationFile>) start.gcode (</alterationFile>)
(**** beginning of start.gcode ****)
(This is start code for The Replicator running a single material print)
M73 P0 (enable build progress)
G21 (set units to mm)
G90 (set positioning to absolute)
G10 P1 X16.5 Y0 Z-0.3 (Designate T0 Offset)
G10 P2 X-16.5 Y0 Z-0.3 (Designate T1 Offset)
G54 (Recall offset cooridinate system for T1)
M104 S220 T0 (set extruder temperature)
M109 S100 T0 (set HBP temperature)
(**** begin homing ****)
G162 X Y F2500 (home XY axes maximum
G161 Z F1100 (home Z axis minimum)
G92 Z-5 (set Z to -5)
G1 Z0.0 (move Z to "0")
G161 Z F100 (home Z axis minimum)
M132 X Y Z A B (Recall stored home offsets for XYZAB axis)
(**** end homing ****)
G1 X105.0 Y-70.0 Z10.0 F3300.0 (move to waiting position)
G130 X0 Y0 A0 B0 (Set Stepper motor Vref to lower value while heating)
M6 T0 (wait for toolhead parts, nozzle, HBP, etc., to reach temperature)
G130 X127 Y127 A127 B127 (Set Stepper motor Vref to defaults)
M6 T0
M108 R3.0 T0
G0 X105 Y-70 (Position Nozzle)
G0 Z0.6     (Position Height)
M108 R4.0   (Set Extruder Speed)
M101        (Start Extruder)
G4 P1500    (Create Anchor)
(**** end of start.gcode ****)
(</alteration>)
(<format> skeinforge gcode </format>)
(<version> 12.03.14 </version>)
(<created> 14.12.02|15:54 </created>)
(<extruderInitialization>)
(<craftTypeName> extrusion </craftTypeName>)
M105
(<decimalPlacesCarried> 3 </decimalPlacesCarried>)
(<layerThickness> 0.27 </layerThickness>)
(<infillWidth> 0.4 </infillWidth>)
(<volumeFraction> 0.82 </volumeFraction>)
(<infillPerimeterOverlap> 0.3 </infillPerimeterOverlap>)
(<sharpestProduct> 0.866 </sharpestProduct>)
(<layerHeight> 0.27 </layerHeight>)
(<threadSequenceString> loops edge infill </threadSequenceString>)
(<maximumZFeedRatePerSecond> 999.0 </maximumZFeedRatePerSecond>)
(<objectFirstLayerFeedRateInfillMultiplier> 0.9 </objectFirstLayerFeedRateInfillMultiplier>)
(<operatingFeedRatePerSecond> 80.0 </operatingFeedRatePerSecond>)
(<objectFirstLayerFlowRateInfillMultiplier> 0.8 </objectFirstLayerFlowRateInfillMultiplier>)
(<operatingFlowRate> 80.0 </operatingFlowRate>)
(<orbitalFeedRatePerSecond> 0.0 </orbitalFeedRatePerSecond>)
(<travelFeedRatePerSecond> 70.0 </travelFeedRatePerSecond>)
M126
(<edgeWidth> 0.4 </edgeWidth>)
(<perimeterWidth> 0.4 </perimeterWidth>)
(<profileName> ABS </profileName>)
(<settings>)
(<setting> alteration Activate_Alteration True </setting>)
(<setting> alteration Name_of_End_File: end.gcode </setting>)
(<setting> alteration Name_of_Start_File: start.gcode </setting>)
(<setting> alteration Remove_Redundant_Mcode True </setting>)
(<setting> alteration Replace_Variable_with_Setting True </setting>)
(<setting> comb Activate_Comb True </setting>)
(<setting> comb Running_Jump_Space_(mm): 2.0 </setting>)
(<setting> cool Activate_Cool True </setting>)
(<setting> cool Bridge_Cool_(Celcius): 1.0 </setting>)
(<setting> cool Orbit False </setting>)
(<setting> cool Slow_Down True </setting>)
(<setting> cool Maximum_Cool_(Celcius): 1.0 </setting>)
(<setting> cool Minimum_Layer_Time_(seconds): 5.0 </setting>)
(<setting> cool Minimum_Orbital_Radius_(millimeters): 10.0 </setting>)
(<setting> cool Name_of_Cool_End_File: cool_end.gcode </setting>)
(<setting> cool Name_of_Cool_Start_File: cool_start.gcode </setting>)
(<setting> cool Orbital_Outset_(millimeters): 2.0 </setting>)
(<setting> cool Turn_Fan_On_at_Beginning True </setting>)
(<setting> cool Turn_Fan_Off_at_Ending True </setting>)
(<setting> dimension Activate_Dimension True </setting>)
(<setting> dimension Absolute_Extrusion_Distance True </setting>)
(<setting> dimension Relative_Extrusion_Distance False </setting>)
(<setting> dimension Extruder_Retraction_Speed_(mm/s): 20.0 </setting>)
(<setting> dimension Filament_Diameter_(mm): 1.75 </setting>)
(<setting> dimension Filament_Packing_Density_(ratio): 0.85 </setting>)
(<setting> dimension Maximum_E_Value_before_Reset_(float): 91234.0 </setting>)
(<setting> dimension Minimum_Travel_for_Retraction_(millimeters): 1.0 </setting>)
(<setting> dimension Retract_Within_Island False </setting>)
(<setting> dimension Retraction_Distance_(millimeters): 1.0 </setting>)
(<setting> dimension Restart_Extra_Distance_(millimeters): 0.0 </setting>)
(<setting> export Activate_Export True </setting>)
(<setting> export Add_Descriptive_Extension False </setting>)
(<setting> export Add_Export_Suffix False </setting>)
(<setting> export Add_Profile_Extension False </setting>)
(<setting> export Add_Timestamp_Extension False </setting>)
(<setting> export Also_Send_Output_To:  </setting>)
(<setting> export Analyze_Gcode True </setting>)
(<setting> export Do_Not_Delete_Comments True </setting>)
(<setting> export Delete_Crafting_Comments False </setting>)
(<setting> export Delete_All_Comments False </setting>)
(<setting> export Do_Not_Change_Output True </setting>)
(<setting> export binary_16_byte False </setting>)
(<setting> export gcode_step False </setting>)
(<setting> export gcode_time_segment False </setting>)
(<setting> export gcode_small False </setting>)
(<setting> export File_Extension: gcode </setting>)
(<setting> export Name_of_Replace_File: replace.csv </setting>)
(<setting> export Save_Penultimate_Gcode False </setting>)
(<setting> fill Activate_Fill True </setting>)
(<setting> fill Diaphragm_Period_(layers): 100 </setting>)
(<setting> fill Diaphragm_Thickness_(layers): 0 </setting>)
(<setting> fill Extra_Shells_on_Alternating_Solid_Layer_(layers): 1 </setting>)
(<setting> fill Extra_Shells_on_Base_(layers): 1 </setting>)
(<setting> fill Extra_Shells_on_Sparse_Layer_(layers): 1 </setting>)
(<setting> fill Grid_Circle_Separation_over_Perimeter_Width_(ratio): 0.2 </setting>)
(<setting> fill Grid_Extra_Overlap_(ratio): 0.1 </setting>)
(<setting> fill Grid_Junction_Separation_Band_Height_(layers): 10 </setting>)
(<setting> fill Grid_Junction_Separation_over_Octogon_Radius_At_End_(ratio): 0.0 </setting>)
(<setting> fill Grid_Junction_Separation_over_Octogon_Radius_At_Middle_(ratio): 0.0 </setting>)
(<setting> fill Infill_Begin_Rotation_(degrees): 90.0 </setting>)
(<setting> fill Infill_Begin_Rotation_Repeat_(layers): 1 </setting>)
(<setting> fill Infill_Odd_Layer_Extra_Rotation_(degrees): 90.0 </setting>)
(<setting> fill Grid_Circular False </setting>)
(<setting> fill Grid_Hexagonal False </setting>)
(<setting> fill Grid_Rectangular True </setting>)
(<setting> fill Line False </setting>)
(<setting> fill Infill_Perimeter_Overlap_(ratio): 0.3 </setting>)
(<setting> fill Infill_Solidity_(ratio): 1.0 </setting>)
(<setting> fill Sharpest_Angle_(degrees): 60.0 </setting>)
(<setting> fill Solid_Surface_Thickness_(layers): 3 </setting>)
(<setting> fill Lower_Left True </setting>)
(<setting> fill Nearest False </setting>)
(<setting> fill Surrounding_Angle_(degrees): 60.0 </setting>)
(<setting> fill Infill_>_Loops_>_Perimeter False </setting>)
(<setting> fill Infill_>_Perimeter_>_Loops False </setting>)
(<setting> fill Loops_>_Infill_>_Perimeter False </setting>)
(<setting> fill Loops_>_Perimeter_>_Infill True </setting>)
(<setting> fill Perimeter_>_Infill_>_Loops False </setting>)
(<setting> fill Perimeter_>_Loops_>_Infill False </setting>)
(<setting> home Activate_Home True </setting>)
(<setting> home Name_of_Home_File: home.gcode </setting>)
(<setting> jitter Activate_Jitter True </setting>)
(<setting> jitter Jitter_Over_Perimeter_Width_(ratio): 2.0 </setting>)
(<setting> raft Activate_Raft True </setting>)
(<setting> raft Add_Raft,_Elevate_Nozzle,_Orbit: True </setting>)
(<setting> raft Base_Feed_Rate_Multiplier_(ratio): 0.75 </setting>)
(<setting> raft Base_Flow_Rate_Multiplier_(ratio): 0.6 </setting>)
(<setting> raft Base_Infill_Density_(ratio): 0.3 </setting>)
(<setting> raft Base_Layer_Thickness_over_Layer_Thickness: 2.2 </setting>)
(<setting> raft Base_Layers_(integer): 1 </setting>)
(<setting> raft Base_Nozzle_Lift_over_Base_Layer_Thickness_(ratio): 0.3 </setting>)
(<setting> raft Initial_Circling: False </setting>)
(<setting> raft Infill_Overhang_over_Extrusion_Width_(ratio): 0.1 </setting>)
(<setting> raft Interface_Feed_Rate_Multiplier_(ratio): 1.5 </setting>)
(<setting> raft Interface_Flow_Rate_Multiplier_(ratio): 0.7 </setting>)
(<setting> raft Interface_Infill_Density_(ratio): 0.4 </setting>)
(<setting> raft Interface_Layer_Thickness_over_Layer_Thickness: 1.8 </setting>)
(<setting> raft Interface_Layers_(integer): 2 </setting>)
(<setting> raft Interface_Nozzle_Lift_over_Interface_Layer_Thickness_(ratio): 0.3 </setting>)
(<setting> raft Name_of_Support_End_File: support_end.gcode </setting>)
(<setting> raft Name_of_Support_Start_File: support_start.gcode </setting>)
(<setting> raft Operating_Nozzle_Lift_over_Layer_Thickness_(ratio): 0.0 </setting>)
(<setting> raft Raft_Additional_Margin_over_Length_(%): 2.5 </setting>)
(<setting> raft Raft_Margin_(mm): 2.5 </setting>)
(<setting> raft Support_Cross_Hatch False </setting>)
(<setting> raft Support_Flow_Rate_over_Operating_Flow_Rate_(ratio): 0.7 </setting>)
(<setting> raft Support_Gap_over_Perimeter_Extrusion_Width_(ratio): 0.005 </setting>)
(<setting> raft None False </setting>)
(<setting> raft Empty_Layers_Only False </setting>)
(<setting> raft Everywhere True </setting>)
(<setting> raft Exterior_Only False </setting>)
(<setting> raft Support_Minimum_Angle_(degrees): 45.0 </setting>)
(<setting> speed Activate_Speed True </setting>)
(<setting> speed Add_Flow_Rate: True </setting>)
(<setting> speed Bridge_Feed_Rate_Multiplier_(ratio): 1.0 </setting>)
(<setting> speed Bridge_Flow_Rate_Multiplier_(ratio): 1.0 </setting>)
(<setting> speed Duty_Cyle_at_Beginning_(portion): 1.0 </setting>)
(<setting> speed Duty_Cyle_at_Ending_(portion): 0.0 </setting>)
(<setting> speed Feed_Rate_(mm/s): 80.0 </setting>)
(<setting> speed Flow_Rate_Setting_(float): 80.0 </setting>)
(<setting> speed Object_First_Layer_Feed_Rate_Infill_Multiplier_(ratio): 0.9 </setting>)
(<setting> speed Object_First_Layer_Feed_Rate_Perimeter_Multiplier_(ratio): 0.9 </setting>)
(<setting> speed Object_First_Layer_Flow_Rate_Infill_Multiplier_(ratio): 0.8 </setting>)
(<setting> speed Object_First_Layer_Flow_Rate_Perimeter_Multiplier_(ratio): 0.9 </setting>)
(<setting> speed Orbital_Feed_Rate_over_Operating_Feed_Rate_(ratio): 0.0 </setting>)
(<setting> speed Maximum_Z_Feed_Rate_(mm/s): 999.0 </setting>)
(<setting> speed Perimeter_Feed_Rate_Multiplier_(ratio): 0.5 </setting>)
(<setting> speed Perimeter_Flow_Rate_Multiplier_(ratio): 0.5 </setting>)
(<setting> speed Travel_Feed_Rate_(mm/s): 70.0 </setting>)
(</settings>)
(<timeStampPreface> 20141202_155438 </timeStampPreface>)
(<procedureName> carve </procedureName>)
(<procedureName> preface </procedureName>)
(<procedureName> inset </procedureName>)
(<procedureName> fill </procedureName>)
(<procedureName> speed </procedureName>)
(<procedureName> raft </procedureName>)
(<procedureName> jitter </procedureName>)
(<procedureName> comb </procedureName>)
(<procedureName> cool </procedureName>)
(<procedureName> dimension </procedureName>)
(<procedureName> alteration </procedureName>)
(<procedureName> export </procedureName>)
(</extruderInitialization>)
(<crafting>)
;M113 S1.0
;M108 R48.0
(<raftPerimeter>)
(<raftPoint> X-44.028 Y-34.314 </raftPoint>)
(<raftPoint> X-44.308 Y-35.979 </raftPoint>)
(<raftPoint> X-44.211 Y-37.969 </raftPoint>)
(<raftPoint> X-39.737 Y-41.94 </raftPoint>)
(<raftPoint> X-34.285 Y-41.94 </raftPoint>)
(<raftPoint> X-30.685 Y-43.74 </raftPoint>)
(<raftPoint> X-19.715 Y-43.74 </raftPoint>)
(<raftPoint> X-16.115 Y-41.94 </raftPoint>)
(<raftPoint> X-12.515 Y-41.94 </raftPoint>)
(<raftPoint> X-8.787 Y-40.076 </raftPoint>)
(<raftPoint> X-6.851 Y-38.14 </raftPoint>)
(<raftPoint> X-6.691 Y-35.983 </raftPoint>)
(<raftPoint> X-6.969 Y-34.334 </raftPoint>)
(<raftPoint> X-3.426 Y-31.108 </raftPoint>)
(<raftPoint> X-2.873 Y-30.973 </raftPoint>)
(<raftPoint> X3.424 Y-32.903 </raftPoint>)
(<raftPoint> X7.271 Y-36.143 </raftPoint>)
(<raftPoint> X6.668 Y-39.721 </raftPoint>)
(<raftPoint> X8.778 Y-41.867 </raftPoint>)
(<raftPoint> X11.707 Y-43.556 </raftPoint>)
(<raftPoint> X16.108 Y-43.737 </raftPoint>)
(<raftPoint> X19.715 Y-45.54 </raftPoint>)
(<raftPoint> X30.685 Y-45.54 </raftPoint>)
(<raftPoint> X34.285 Y-43.74 </raftPoint>)
(<raftPoint> X39.735 Y-43.74 </raftPoint>)
(<raftPoint> X44.336 Y-39.739 </raftPoint>)
(<raftPoint> X43.727 Y-36.125 </raftPoint>)
(<raftPoint> X46.948 Y-32.94 </raftPoint>)
(<raftPoint> X48.928 Y-32.94 </raftPoint>)
(<raftPoint> X49.479 Y-27.004 </raftPoint>)
(<raftPoint> X48.952 Y-19.495 </raftPoint>)
(<raftPoint> X47.793 Y-17.836 </raftPoint>)
(<raftPoint> X47.114 Y-15.825 </raftPoint>)
(<raftPoint> X39.749 Y-8.46 </raftPoint>)
(<raftPoint> X36.085 Y-8.46 </raftPoint>)
(<raftPoint> X32.485 Y-6.66 </raftPoint>)
(<raftPoint> X17.915 Y-6.66 </raftPoint>)
(<raftPoint> X14.315 Y-8.46 </raftPoint>)
(<raftPoint> X12.515 Y-8.46 </raftPoint>)
(<raftPoint> X8.787 Y-10.324 </raftPoint>)
(<raftPoint> X3.447 Y-15.664 </raftPoint>)
(<raftPoint> X-3.096 Y-15.831 </raftPoint>)
(<raftPoint> X-3.253 Y-14.058 </raftPoint>)
(<raftPoint> X-8.787 Y-8.524 </raftPoint>)
(<raftPoint> X-16.117 Y-4.859 </raftPoint>)
(<raftPoint> X-28.459 Y-5.038 </raftPoint>)
(<raftPoint> X-28.666 Y-4.86 </raftPoint>)
(<raftPoint> X-34.285 Y-4.86 </raftPoint>)
(<raftPoint> X-37.885 Y-6.66 </raftPoint>)
(<raftPoint> X-39.734 Y-6.66 </raftPoint>)
(<raftPoint> X-44.24 Y-10.547 </raftPoint>)
(<raftPoint> X-47.104 Y-14.023 </raftPoint>)
(<raftPoint> X-48.954 Y-17.724 </raftPoint>)
(<raftPoint> X-49.46 Y-25.204 </raftPoint>)
(<raftPoint> X-48.929 Y-31.14 </raftPoint>)
(<raftPoint> X-46.958 Y-31.14 </raftPoint>)
(</raftPerimeter>)
(<raftPerimeter>)
(<raftPoint> X-49.479 Y27.004 </raftPoint>)
(<raftPoint> X-48.952 Y19.495 </raftPoint>)
(<raftPoint> X-47.793 Y17.836 </raftPoint>)
(<raftPoint> X-47.114 Y15.825 </raftPoint>)
(<raftPoint> X-39.749 Y8.46 </raftPoint>)
(<raftPoint> X-36.085 Y8.46 </raftPoint>)
(<raftPoint> X-32.485 Y6.66 </raftPoint>)
(<raftPoint> X-17.915 Y6.66 </raftPoint>)
(<raftPoint> X-14.315 Y8.46 </raftPoint>)
(<raftPoint> X-12.515 Y8.46 </raftPoint>)
(<raftPoint> X-8.787 Y10.324 </raftPoint>)
(<raftPoint> X-3.447 Y15.664 </raftPoint>)
(<raftPoint> X3.096 Y15.831 </raftPoint>)
(<raftPoint> X3.253 Y14.058 </raftPoint>)
(<raftPoint> X8.787 Y8.524 </raftPoint>)
(<raftPoint> X16.117 Y4.859 </raftPoint>)
(<raftPoint> X28.46 Y5.038 </raftPoint>)
(<raftPoint> X28.666 Y4.86 </raftPoint>)
(<raftPoint> X34.285 Y4.86 </raftPoint>)
(<raftPoint> X37.885 Y6.66 </raftPoint>)
(<raftPoint> X39.734 Y6.66 </raftPoint>)
(<raftPoint> X44.239 Y10.547 </raftPoint>)
(<raftPoint> X47.104 Y14.023 </raftPoint>)
(<raftPoint> X48.952 Y17.72 </raftPoint>)
(<raftPoint> X49.474 Y23.396 </raftPoint>)
(<raftPoint> X48.936 Y31.14 </raftPoint>)
(<raftPoint> X46.958 Y31.14 </raftPoint>)
(<raftPoint> X44.028 Y34.314 </raftPoint>)
(<raftPoint> X44.309 Y35.979 </raftPoint>)
(<raftPoint> X44.211 Y37.969 </raftPoint>)
(<raftPoint> X39.737 Y41.94 </raftPoint>)
(<raftPoint> X34.285 Y41.94 </raftPoint>)
(<raftPoint> X30.685 Y43.74 </raftPoint>)
(<raftPoint> X19.715 Y43.74 </raftPoint>)
(<raftPoint> X16.115 Y41.94 </raftPoint>)
(<raftPoint> X12.515 Y41.94 </raftPoint>)
(<raftPoint> X8.787 Y40.076 </raftPoint>)
(<raftPoint> X6.851 Y38.14 </raftPoint>)
(<raftPoint> X6.691 Y35.983 </raftPoint>)
(<raftPoint> X6.969 Y34.334 </raftPoint>)
(<raftPoint> X3.426 Y31.108 </raftPoint>)
(<raftPoint> X2.872 Y30.973 </raftPoint>)
(<raftPoint> X-3.424 Y32.903 </raftPoint>)
(<raftPoint> X-7.271 Y36.143 </raftPoint>)
(<raftPoint> X-6.668 Y39.721 </raftPoint>)
(<raftPoint> X-8.778 Y41.867 </raftPoint>)
(<raftPoint> X-11.707 Y43.556 </raftPoint>)
(<raftPoint> X-16.108 Y43.737 </raftPoint>)
(<raftPoint> X-19.715 Y45.54 </raftPoint>)
(<raftPoint> X-30.685 Y45.54 </raftPoint>)
(<raftPoint> X-34.285 Y43.74 </raftPoint>)
(<raftPoint> X-39.735 Y43.74 </raftPoint>)
(<raftPoint> X-44.335 Y39.739 </raftPoint>)
(<raftPoint> X-43.726 Y36.125 </raftPoint>)
(<raftPoint> X-46.948 Y32.94 </raftPoint>)
(<raftPoint> X-48.928 Y32.94 </raftPoint>)
(</raftPerimeter>)
(<raftPerimeter>)
(<raftPoint> X7.997 Y18.158 </raftPoint>)
(<raftPoint> X7.017 Y23.421 </raftPoint>)
(<raftPoint> X7.248 Y26.942 </raftPoint>)
(<raftPoint> X8.172 Y30.444 </raftPoint>)
(<raftPoint> X9.326 Y32.057 </raftPoint>)
(<raftPoint> X9.939 Y34.016 </raftPoint>)
(<raftPoint> X14.621 Y39.128 </raftPoint>)
(<raftPoint> X21.685 Y42.66 </raftPoint>)
(<raftPoint> X28.715 Y42.66 </raftPoint>)
(<raftPoint> X35.787 Y39.124 </raftPoint>)
(<raftPoint> X41.106 Y33.805 </raftPoint>)
(<raftPoint> X42.801 Y30.509 </raftPoint>)
(<raftPoint> X42.842 Y28.522 </raftPoint>)
(<raftPoint> X43.751 Y26.904 </raftPoint>)
(<raftPoint> X43.808 Y21.698 </raftPoint>)
(<raftPoint> X42.833 Y20.068 </raftPoint>)
(<raftPoint> X42.976 Y18.053 </raftPoint>)
(<raftPoint> X42.35 Y16.39 </raftPoint>)
(<raftPoint> X39.278 Y12.96 </raftPoint>)
(<raftPoint> X38.703 Y11.046 </raftPoint>)
(<raftPoint> X35.783 Y9.472 </raftPoint>)
(<raftPoint> X32.251 Y5.94 </raftPoint>)
(<raftPoint> X28.666 Y5.94 </raftPoint>)
(<raftPoint> X28.461 Y5.762 </raftPoint>)
(<raftPoint> X18.152 Y5.937 </raftPoint>)
(<raftPoint> X11.096 Y12.993 </raftPoint>)
(<raftPoint> X9.304 Y16.578 </raftPoint>)
(</raftPerimeter>)
(<raftPerimeter>)
(<raftPoint> X-42.8 Y-30.509 </raftPoint>)
(<raftPoint> X-42.842 Y-28.522 </raftPoint>)
(<raftPoint> X-43.75 Y-26.904 </raftPoint>)
(<raftPoint> X-43.807 Y-21.698 </raftPoint>)
(<raftPoint> X-42.833 Y-20.067 </raftPoint>)
(<raftPoint> X-42.976 Y-18.053 </raftPoint>)
(<raftPoint> X-42.351 Y-16.39 </raftPoint>)
(<raftPoint> X-39.278 Y-12.96 </raftPoint>)
(<raftPoint> X-38.703 Y-11.046 </raftPoint>)
(<raftPoint> X-35.783 Y-9.472 </raftPoint>)
(<raftPoint> X-32.251 Y-5.94 </raftPoint>)
(<raftPoint> X-28.666 Y-5.94 </raftPoint>)
(<raftPoint> X-28.46 Y-5.762 </raftPoint>)
(<raftPoint> X-18.152 Y-5.937 </raftPoint>)
(<raftPoint> X-11.096 Y-12.993 </raftPoint>)
(<raftPoint> X-9.304 Y-16.578 </raftPoint>)
(<raftPoint> X-7.997 Y-18.158 </raftPoint>)
(<raftPoint> X-7.017 Y-23.421 </raftPoint>)
(<raftPoint> X-7.248 Y-26.942 </raftPoint>)
(<raftPoint> X-8.173 Y-30.444 </raftPoint>)
(<raftPoint> X-9.326 Y-32.058 </raftPoint>)
(<raftPoint> X-9.94 Y-34.016 </raftPoint>)
(<raftPoint> X-14.621 Y-39.128 </raftPoint>)
(<raftPoint> X-21.685 Y-42.66 </raftPoint>)
(<raftPoint> X-28.715 Y-42.66 </raftPoint>)
(<raftPoint> X-35.787 Y-39.124 </raftPoint>)
(<raftPoint> X-41.106 Y-33.805 </raftPoint>)
(</raftPerimeter>)
(<raftPerimeter>)
(<raftPoint> X9.331 Y-33.861 </raftPoint>)
(<raftPoint> X8.123 Y-32.256 </raftPoint>)
(<raftPoint> X7.04 Y-25.207 </raftPoint>)
(<raftPoint> X8.057 Y-19.954 </raftPoint>)
(<raftPoint> X9.335 Y-18.336 </raftPoint>)
(<raftPoint> X9.738 Y-16.374 </raftPoint>)
(<raftPoint> X14.617 Y-11.274 </raftPoint>)
(<raftPoint> X21.685 Y-7.74 </raftPoint>)
(<raftPoint> X30.509 Y-7.74 </raftPoint>)
(<raftPoint> X33.403 Y-9.3 </raftPoint>)
(<raftPoint> X35.794 Y-11.277 </raftPoint>)
(<raftPoint> X38.538 Y-12.849 </raftPoint>)
(<raftPoint> X39.287 Y-14.769 </raftPoint>)
(<raftPoint> X42.245 Y-18.19 </raftPoint>)
(<raftPoint> X42.917 Y-19.863 </raftPoint>)
(<raftPoint> X42.836 Y-21.871 </raftPoint>)
(<raftPoint> X43.789 Y-23.497 </raftPoint>)
(<raftPoint> X43.77 Y-28.703 </raftPoint>)
(<raftPoint> X42.839 Y-30.326 </raftPoint>)
(<raftPoint> X42.859 Y-32.312 </raftPoint>)
(<raftPoint> X41.107 Y-35.603 </raftPoint>)
(<raftPoint> X35.787 Y-40.924 </raftPoint>)
(<raftPoint> X28.715 Y-44.46 </raftPoint>)
(<raftPoint> X21.683 Y-44.46 </raftPoint>)
(<raftPoint> X14.826 Y-41.105 </raftPoint>)
(<raftPoint> X9.838 Y-35.82 </raftPoint>)
(</raftPerimeter>)
(<raftPerimeter>)
(<raftPoint> X-42.917 Y19.863 </raftPoint>)
(<raftPoint> X-42.836 Y21.871 </raftPoint>)
(<raftPoint> X-43.788 Y23.497 </raftPoint>)
(<raftPoint> X-43.769 Y28.704 </raftPoint>)
(<raftPoint> X-42.839 Y30.326 </raftPoint>)
(<raftPoint> X-42.859 Y32.312 </raftPoint>)
(<raftPoint> X-41.107 Y35.603 </raftPoint>)
(<raftPoint> X-35.787 Y40.924 </raftPoint>)
(<raftPoint> X-28.715 Y44.46 </raftPoint>)
(<raftPoint> X-21.683 Y44.46 </raftPoint>)
(<raftPoint> X-14.826 Y41.105 </raftPoint>)
(<raftPoint> X-9.838 Y35.82 </raftPoint>)
(<raftPoint> X-9.331 Y33.861 </raftPoint>)
(<raftPoint> X-8.118 Y32.249 </raftPoint>)
(<raftPoint> X-7.056 Y26.972 </raftPoint>)
(<raftPoint> X-7.21 Y23.451 </raftPoint>)
(<raftPoint> X-8.053 Y19.961 </raftPoint>)
(<raftPoint> X-9.335 Y18.336 </raftPoint>)
(<raftPoint> X-9.738 Y16.374 </raftPoint>)
(<raftPoint> X-14.617 Y11.274 </raftPoint>)
(<raftPoint> X-21.685 Y7.74 </raftPoint>)
(<raftPoint> X-30.509 Y7.74 </raftPoint>)
(<raftPoint> X-33.403 Y9.3 </raftPoint>)
(<raftPoint> X-35.794 Y11.277 </raftPoint>)
(<raftPoint> X-38.538 Y12.849 </raftPoint>)
(<raftPoint> X-39.287 Y14.769 </raftPoint>)
(<raftPoint> X-42.245 Y18.19 </raftPoint>)
(</raftPerimeter>)
(<raftPerimeter>)
(<raftPoint> X28.949 Y-31.14 </raftPoint>)
(<raftPoint> X30.944 Y-29.145 </raftPoint>)
(<raftPoint> X31.385 Y-25.182 </raftPoint>)
(<raftPoint> X30.93 Y-23.041 </raftPoint>)
(<raftPoint> X28.949 Y-21.06 </raftPoint>)
(<raftPoint> X21.451 Y-21.06 </raftPoint>)
(<raftPoint> X19.44 Y-23.071 </raftPoint>)
(<raftPoint> X19.44 Y-29.129 </raftPoint>)
(<raftPoint> X21.451 Y-31.14 </raftPoint>)
(</raftPerimeter>)
(<raftPerimeter>)
(<raftPoint> X-31.385 Y25.182 </raftPoint>)
(<raftPoint> X-30.93 Y23.041 </raftPoint>)
(<raftPoint> X-28.949 Y21.06 </raftPoint>)
(<raftPoint> X-21.451 Y21.06 </raftPoint>)
(<raftPoint> X-19.44 Y23.071 </raftPoint>)
(<raftPoint> X-19.44 Y29.129 </raftPoint>)
(<raftPoint> X-21.451 Y31.14 </raftPoint>)
(<raftPoint> X-28.949 Y31.14 </raftPoint>)
(<raftPoint> X-30.944 Y29.145 </raftPoint>)
(</raftPerimeter>)
(<raftPerimeter>)
(<raftPoint> X28.949 Y19.26 </raftPoint>)
(<raftPoint> X30.929 Y21.24 </raftPoint>)
(<raftPoint> X31.405 Y23.381 </raftPoint>)
(<raftPoint> X30.943 Y27.346 </raftPoint>)
(<raftPoint> X28.945 Y29.344 </raftPoint>)
(<raftPoint> X22.51 Y29.156 </raftPoint>)
(<raftPoint> X20.502 Y27.227 </raftPoint>)
(<raftPoint> X19.44 Y25.481 </raftPoint>)
(<raftPoint> X19.44 Y21.271 </raftPoint>)
(<raftPoint> X21.451 Y19.26 </raftPoint>)
(</raftPerimeter>)
(<raftPerimeter>)
(<raftPoint> X-22.51 Y-29.156 </raftPoint>)
(<raftPoint> X-20.502 Y-27.227 </raftPoint>)
(<raftPoint> X-19.44 Y-25.481 </raftPoint>)
(<raftPoint> X-19.44 Y-21.271 </raftPoint>)
(<raftPoint> X-21.451 Y-19.26 </raftPoint>)
(<raftPoint> X-28.949 Y-19.26 </raftPoint>)
(<raftPoint> X-30.929 Y-21.24 </raftPoint>)
(<raftPoint> X-31.405 Y-23.381 </raftPoint>)
(<raftPoint> X-30.943 Y-27.346 </raftPoint>)
(<raftPoint> X-28.945 Y-29.344 </raftPoint>)
(</raftPerimeter>)
(<raftPerimeter>)
(<raftPoint> X-44.028 Y-34.314 </raftPoint>)
(<raftPoint> X-44.308 Y-35.979 </raftPoint>)
(<raftPoint> X-44.211 Y-37.969 </raftPoint>)
(<raftPoint> X-39.737 Y-41.94 </raftPoint>)
(<raftPoint> X-34.285 Y-41.94 </raftPoint>)
(<raftPoint> X-30.685 Y-43.74 </raftPoint>)
(<raftPoint> X-19.715 Y-43.74 </raftPoint>)
(<raftPoint> X-16.115 Y-41.94 </raftPoint>)
(<raftPoint> X-12.515 Y-41.94 </raftPoint>)
(<raftPoint> X-8.787 Y-40.076 </raftPoint>)
(<raftPoint> X-6.851 Y-38.14 </raftPoint>)
(<raftPoint> X-6.691 Y-35.983 </raftPoint>)
(<raftPoint> X-6.969 Y-34.334 </raftPoint>)
(<raftPoint> X-3.426 Y-31.108 </raftPoint>)
(<raftPoint> X-2.873 Y-30.973 </raftPoint>)
(<raftPoint> X3.424 Y-32.903 </raftPoint>)
(<raftPoint> X7.271 Y-36.143 </raftPoint>)
(<raftPoint> X6.668 Y-39.721 </raftPoint>)
(<raftPoint> X8.778 Y-41.867 </raftPoint>)
(<raftPoint> X11.707 Y-43.556 </raftPoint>)
(<raftPoint> X16.108 Y-43.737 </raftPoint>)
(<raftPoint> X19.715 Y-45.54 </raftPoint>)
(<raftPoint> X30.685 Y-45.54 </raftPoint>)
(<raftPoint> X34.285 Y-43.74 </raftPoint>)
(<raftPoint> X39.735 Y-43.74 </raftPoint>)
(<raftPoint> X44.336 Y-39.739 </raftPoint>)
(<raftPoint> X43.727 Y-36.125 </raftPoint>)
(<raftPoint> X46.948 Y-32.94 </raftPoint>)
(<raftPoint> X48.928 Y-32.94 </raftPoint>)
(<raftPoint> X49.479 Y-27.004 </raftPoint>)
(<raftPoint> X48.952 Y-19.495 </raftPoint>)
(<raftPoint> X47.793 Y-17.836 </raftPoint>)
(<raftPoint> X47.114 Y-15.825 </raftPoint>)
(<raftPoint> X39.749 Y-8.46 </raftPoint>)
(<raftPoint> X36.085 Y-8.46 </raftPoint>)
(<raftPoint> X32.485 Y-6.66 </raftPoint>)
(<raftPoint> X17.915 Y-6.66 </raftPoint>)
(<raftPoint> X14.315 Y-8.46 </raftPoint>)
(<raftPoint> X12.515 Y-8.46 </raftPoint>)
(<raftPoint> X8.787 Y-10.324 </raftPoint>)
(<raftPoint> X3.447 Y-15.664 </raftPoint>)
(<raftPoint> X-3.096 Y-15.831 </raftPoint>)
(<raftPoint> X-3.253 Y-14.058 </raftPoint>)
(<raftPoint> X-8.787 Y-8.524 </raftPoint>)
(<raftPoint> X-16.117 Y-4.859 </raftPoint>)
(<raftPoint> X-28.459 Y-5.038 </raftPoint>)
(<raftPoint> X-28.666 Y-4.86 </raftPoint>)
(<raftPoint> X-34.285 Y-4.86 </raftPoint>)
(<raftPoint> X-37.885 Y-6.66 </raftPoint>)
(<raftPoint> X-39.734 Y-6.66 </raftPoint>)
(<raftPoint> X-44.24 Y-10.547 </raftPoint>)
(<raftPoint> X-47.104 Y-14.023 </raftPoint>)
(<raftPoint> X-48.954 Y-17.724 </raftPoint>)
(<raftPoint> X-49.46 Y-25.204 </raftPoint>)
(<raftPoint> X-48.929 Y-31.14 </raftPoint>)
(<raftPoint> X-46.958 Y-31.14 </raftPoint>)
(</raftPerimeter>)
(<raftPerimeter>)
(<raftPoint> X-49.479 Y27.004 </raftPoint>)
(<raftPoint> X-48.952 Y19.495 </raftPoint>)
(<raftPoint> X-47.793 Y17.836 </raftPoint>)
(<raftPoint> X-47.114 Y15.825 </raftPoint>)
(<raftPoint> X-39.749 Y8.46 </raftPoint>)
(<raftPoint> X-36.085 Y8.46 </raftPoint>)
(<raftPoint> X-32.485 Y6.66 </raftPoint>)
(<raftPoint> X-17.915 Y6.66 </raftPoint>)
(<raftPoint> X-14.315 Y8.46 </raftPoint>)
(<raftPoint> X-12.515 Y8.46 </raftPoint>)
(<raftPoint> X-8.787 Y10.324 </raftPoint>)
(<raftPoint> X-3.447 Y15.664 </raftPoint>)
(<raftPoint> X3.096 Y15.831 </raftPoint>)
(<raftPoint> X3.253 Y14.058 </raftPoint>)
(<raftPoint> X8.787 Y8.524 </raftPoint>)
(<raftPoint> X16.117 Y4.859 </raftPoint>)
(<raftPoint> X28.46 Y5.038 </raftPoint>)
(<raftPoint> X28.666 Y4.86 </raftPoint>)
(<raftPoint> X34.285 Y4.86 </raftPoint>)
(<raftPoint> X37.885 Y6.66 </raftPoint>)
(<raftPoint> X39.734 Y6.66 </raftPoint>)
(<raftPoint> X44.239 Y10.547 </raftPoint>)
(<raftPoint> X47.104 Y14.023 </raftPoint>)
(<raftPoint> X48.952 Y17.72 </raftPoint>)
(<raftPoint> X49.474 Y23.396 </raftPoint>)
(<raftPoint> X48.936 Y31.14 </raftPoint>)
(<raftPoint> X46.958 Y31.14 </raftPoint>)
(<raftPoint> X44.028 Y34.314 </raftPoint>)
(<raftPoint> X44.309 Y35.979 </raftPoint>)
(<raftPoint> X44.211 Y37.969 </raftPoint>)
(<raftPoint> X39.737 Y41.94 </raftPoint>)
(<raftPoint> X34.285 Y41.94 </raftPoint>)
(<raftPoint> X30.685 Y43.74 </raftPoint>)
(<raftPoint> X19.715 Y43.74 </raftPoint>)
(<raftPoint> X16.115 Y41.94 </raftPoint>)
(<raftPoint> X12.515 Y41.94 </raftPoint>)
(<raftPoint> X8.787 Y40.076 </raftPoint>)
(<raftPoint> X6.851 Y38.14 </raftPoint>)
(<raftPoint> X6.691 Y35.983 </raftPoint>)
(<raftPoint> X6.969 Y34.334 </raftPoint>)
(<raftPoint> X3.426 Y31.108 </raftPoint>)
(<raftPoint> X2.872 Y30.973 </raftPoint>)
(<raftPoint> X-3.424 Y32.903 </raftPoint>)
(<raftPoint> X-7.271 Y36.143 </raftPoint>)
(<raftPoint> X-6.668 Y39.721 </raftPoint>)
(<raftPoint> X-8.778 Y41.867 </raftPoint>)
(<raftPoint> X-11.707 Y43.556 </raftPoint>)
(<raftPoint> X-16.108 Y43.737 </raftPoint>)
(<raftPoint> X-19.715 Y45.54 </raftPoint>)
(<raftPoint> X-30.685 Y45.54 </raftPoint>)
(<raftPoint> X-34.285 Y43.74 </raftPoint>)
(<raftPoint> X-39.735 Y43.74 </raftPoint>)
(<raftPoint> X-44.335 Y39.739 </raftPoint>)
(<raftPoint> X-43.726 Y36.125 </raftPoint>)
(<raftPoint> X-46.948 Y32.94 </raftPoint>)
(<raftPoint> X-48.928 Y32.94 </raftPoint>)
(</raftPerimeter>)
(<raftPerimeter>)
(<raftPoint> X7.997 Y18.158 </raftPoint>)
(<raftPoint> X7.017 Y23.421 </raftPoint>)
(<raftPoint> X7.248 Y26.942 </raftPoint>)
(<raftPoint> X8.172 Y30.444 </raftPoint>)
(<raftPoint> X9.326 Y32.057 </raftPoint>)
(<raftPoint> X9.939 Y34.016 </raftPoint>)
(<raftPoint> X14.621 Y39.128 </raftPoint>)
(<raftPoint> X21.685 Y42.66 </raftPoint>)
(<raftPoint> X28.715 Y42.66 </raftPoint>)
(<raftPoint> X35.787 Y39.124 </raftPoint>)
(<raftPoint> X41.106 Y33.805 </raftPoint>)
(<raftPoint> X42.801 Y30.509 </raftPoint>)
(<raftPoint> X42.842 Y28.522 </raftPoint>)
(<raftPoint> X43.751 Y26.904 </raftPoint>)
(<raftPoint> X43.808 Y21.698 </raftPoint>)
(<raftPoint> X42.833 Y20.068 </raftPoint>)
(<raftPoint> X42.976 Y18.053 </raftPoint>)
(<raftPoint> X42.35 Y16.39 </raftPoint>)
(<raftPoint> X39.278 Y12.96 </raftPoint>)
(<raftPoint> X38.703 Y11.046 </raftPoint>)
(<raftPoint> X35.783 Y9.472 </raftPoint>)
(<raftPoint> X32.251 Y5.94 </raftPoint>)
(<raftPoint> X28.666 Y5.94 </raftPoint>)
(<raftPoint> X28.461 Y5.762 </raftPoint>)
(<raftPoint> X18.152 Y5.937 </raftPoint>)
(<raftPoint> X11.096 Y12.993 </raftPoint>)
(<raftPoint> X9.304 Y16.578 </raftPoint>)
(</raftPerimeter>)
(<raftPerimeter>)
(<raftPoint> X-42.8 Y-30.509 </raftPoint>)
(<raftPoint> X-42.842 Y-28.522 </raftPoint>)
(<raftPoint> X-43.75 Y-26.904 </raftPoint>)
(<raftPoint> X-43.807 Y-21.698 </raftPoint>)
(<raftPoint> X-42.833 Y-20.067 </raftPoint>)
(<raftPoint> X-42.976 Y-18.053 </raftPoint>)
(<raftPoint> X-42.351 Y-16.39 </raftPoint>)
(<raftPoint> X-39.278 Y-12.96 </raftPoint>)
(<raftPoint> X-38.703 Y-11.046 </raftPoint>)
(<raftPoint> X-35.783 Y-9.472 </raftPoint>)
(<raftPoint> X-32.251 Y-5.94 </raftPoint>)
(<raftPoint> X-28.666 Y-5.94 </raftPoint>)
(<raftPoint> X-28.46 Y-5.762 </raftPoint>)
(<raftPoint> X-18.152 Y-5.937 </raftPoint>)
(<raftPoint> X-11.096 Y-12.993 </raftPoint>)
(<raftPoint> X-9.304 Y-16.578 </raftPoint>)
(<raftPoint> X-7.997 Y-18.158 </raftPoint>)
(<raftPoint> X-7.017 Y-23.421 </raftPoint>)
(<raftPoint> X-7.248 Y-26.942 </raftPoint>)
(<raftPoint> X-8.173 Y-30.444 </raftPoint>)
(<raftPoint> X-9.326 Y-32.058 </raftPoint>)
(<raftPoint> X-9.94 Y-34.016 </raftPoint>)
(<raftPoint> X-14.621 Y-39.128 </raftPoint>)
(<raftPoint> X-21.685 Y-42.66 </raftPoint>)
(<raftPoint> X-28.715 Y-42.66 </raftPoint>)
(<raftPoint> X-35.787 Y-39.124 </raftPoint>)
(<raftPoint> X-41.106 Y-33.805 </raftPoint>)
(</raftPerimeter>)
(<raftPerimeter>)
(<raftPoint> X9.331 Y-33.861 </raftPoint>)
(<raftPoint> X8.123 Y-32.256 </raftPoint>)
(<raftPoint> X7.04 Y-25.207 </raftPoint>)
(<raftPoint> X8.057 Y-19.954 </raftPoint>)
(<raftPoint> X9.335 Y-18.336 </raftPoint>)
(<raftPoint> X9.738 Y-16.374 </raftPoint>)
(<raftPoint> X14.617 Y-11.274 </raftPoint>)
(<raftPoint> X21.685 Y-7.74 </raftPoint>)
(<raftPoint> X30.509 Y-7.74 </raftPoint>)
(<raftPoint> X33.403 Y-9.3 </raftPoint>)
(<raftPoint> X35.794 Y-11.277 </raftPoint>)
(<raftPoint> X38.538 Y-12.849 </raftPoint>)
(<raftPoint> X39.287 Y-14.769 </raftPoint>)
(<raftPoint> X42.245 Y-18.19 </raftPoint>)
(<raftPoint> X42.917 Y-19.863 </raftPoint>)
(<raftPoint> X42.836 Y-21.871 </raftPoint>)
(<raftPoint> X43.789 Y-23.497 </raftPoint>)
(<raftPoint> X43.77 Y-28.703 </raftPoint>)
(<raftPoint> X42.839 Y-30.326 </raftPoint>)
(<raftPoint> X42.859 Y-32.312 </raftPoint>)
(<raftPoint> X41.107 Y-35.603 </raftPoint>)
(<raftPoint> X35.787 Y-40.924 </raftPoint>)
(<raftPoint> X28.715 Y-44.46 </raftPoint>)
(<raftPoint> X21.683 Y-44.46 </raftPoint>)
(<raftPoint> X14.826 Y-41.105 </raftPoint>)
(<raftPoint> X9.838 Y-35.82 </raftPoint>)
(</raftPerimeter>)
(<raftPerimeter>)
(<raftPoint> X-42.917 Y19.863 </raftPoint>)
(<raftPoint> X-42.836 Y21.871 </raftPoint>)
(<raftPoint> X-43.788 Y23.497 </raftPoint>)
(<raftPoint> X-43.769 Y28.704 </raftPoint>)
(<raftPoint> X-42.839 Y30.326 </raftPoint>)
(<raftPoint> X-42.859 Y32.312 </raftPoint>)
(<raftPoint> X-41.107 Y35.603 </raftPoint>)
(<raftPoint> X-35.787 Y40.924 </raftPoint>)
(<raftPoint> X-28.715 Y44.46 </raftPoint>)
(<raftPoint> X-21.683 Y44.46 </raftPoint>)
(<raftPoint> X-14.826 Y41.105 </raftPoint>)
(<raftPoint> X-9.838 Y35.82 </raftPoint>)
(<raftPoint> X-9.331 Y33.861 </raftPoint>)
(<raftPoint> X-8.118 Y32.249 </raftPoint>)
(<raftPoint> X-7.056 Y26.972 </raftPoint>)
(<raftPoint> X-7.21 Y23.451 </raftPoint>)
(<raftPoint> X-8.053 Y19.961 </raftPoint>)
(<raftPoint> X-9.335 Y18.336 </raftPoint>)
(<raftPoint> X-9.738 Y16.374 </raftPoint>)
(<raftPoint> X-14.617 Y11.274 </raftPoint>)
(<raftPoint> X-21.685 Y7.74 </raftPoint>)
(<raftPoint> X-30.509 Y7.74 </raftPoint>)
(<raftPoint> X-33.403 Y9.3 </raftPoint>)
(<raftPoint> X-35.794 Y11.277 </raftPoint>)
(<raftPoint> X-38.538 Y12.849 </raftPoint>)
(<raftPoint> X-39.287 Y14.769 </raftPoint>)
(<raftPoint> X-42.245 Y18.19 </raftPoint>)
(</raftPerimeter>)
(<raftPerimeter>)
(<raftPoint> X28.949 Y-31.14 </raftPoint>)
(<raftPoint> X30.944 Y-29.145 </raftPoint>)
(<raftPoint> X31.385 Y-25.182 </raftPoint>)
(<raftPoint> X30.93 Y-23.041 </raftPoint>)
(<raftPoint> X28.949 Y-21.06 </raftPoint>)
(<raftPoint> X21.451 Y-21.06 </raftPoint>)
(<raftPoint> X19.44 Y-23.071 </raftPoint>)
(<raftPoint> X19.44 Y-29.129 </raftPoint>)
(<raftPoint> X21.451 Y-31.14 </raftPoint>)
(</raftPerimeter>)
(<raftPerimeter>)
(<raftPoint> X-31.385 Y25.182 </raftPoint>)
(<raftPoint> X-30.93 Y23.041 </raftPoint>)
(<raftPoint> X-28.949 Y21.06 </raftPoint>)
(<raftPoint> X-21.451 Y21.06 </raftPoint>)
(<raftPoint> X-19.44 Y23.071 </raftPoint>)
(<raftPoint> X-19.44 Y29.129 </raftPoint>)
(<raftPoint> X-21.451 Y31.14 </raftPoint>)
(<raftPoint> X-28.949 Y31.14 </raftPoint>)
(<raftPoint> X-30.944 Y29.145 </raftPoint>)
(</raftPerimeter>)
(<raftPerimeter>)
(<raftPoint> X28.949 Y19.26 </raftPoint>)
(<raftPoint> X30.929 Y21.24 </raftPoint>)
(<raftPoint> X31.405 Y23.381 </raftPoint>)
(<raftPoint> X30.943 Y27.346 </raftPoint>)
(<raftPoint> X28.945 Y29.344 </raftPoint>)
(<raftPoint> X22.51 Y29.156 </raftPoint>)
(<raftPoint> X20.502 Y27.227 </raftPoint>)
(<raftPoint> X19.44 Y25.481 </raftPoint>)
(<raftPoint> X19.44 Y21.271 </raftPoint>)
(<raftPoint> X21.451 Y19.26 </raftPoint>)
(</raftPerimeter>)
(<raftPerimeter>)
(<raftPoint> X-22.51 Y-29.156 </raftPoint>)
(<raftPoint> X-20.502 Y-27.227 </raftPoint>)
(<raftPoint> X-19.44 Y-25.481 </raftPoint>)
(<raftPoint> X-19.44 Y-21.271 </raftPoint>)
(<raftPoint> X-21.451 Y-19.26 </raftPoint>)
(<raftPoint> X-28.949 Y-19.26 </raftPoint>)
(<raftPoint> X-30.929 Y-21.24 </raftPoint>)
(<raftPoint> X-31.405 Y-23.381 </raftPoint>)
(<raftPoint> X-30.943 Y-27.346 </raftPoint>)
(<raftPoint> X-28.945 Y-29.344 </raftPoint>)
(</raftPerimeter>)
(<raftPerimeter>)
(<raftPoint> X-44.028 Y-34.314 </raftPoint>)
(<raftPoint> X-44.308 Y-35.979 </raftPoint>)
(<raftPoint> X-44.211 Y-37.969 </raftPoint>)
(<raftPoint> X-39.737 Y-41.94 </raftPoint>)
(<raftPoint> X-34.285 Y-41.94 </raftPoint>)
(<raftPoint> X-30.685 Y-43.74 </raftPoint>)
(<raftPoint> X-19.715 Y-43.74 </raftPoint>)
(<raftPoint> X-16.115 Y-41.94 </raftPoint>)
(<raftPoint> X-12.515 Y-41.94 </raftPoint>)
(<raftPoint> X-8.787 Y-40.076 </raftPoint>)
(<raftPoint> X-6.851 Y-38.14 </raftPoint>)
(<raftPoint> X-6.691 Y-35.983 </raftPoint>)
(<raftPoint> X-6.969 Y-34.334 </raftPoint>)
(<raftPoint> X-3.426 Y-31.108 </raftPoint>)
(<raftPoint> X-2.873 Y-30.973 </raftPoint>)
(<raftPoint> X3.424 Y-32.903 </raftPoint>)
(<raftPoint> X7.271 Y-36.143 </raftPoint>)
(<raftPoint> X6.668 Y-39.721 </raftPoint>)
(<raftPoint> X8.778 Y-41.867 </raftPoint>)
(<raftPoint> X11.707 Y-43.556 </raftPoint>)
(<raftPoint> X16.108 Y-43.737 </raftPoint>)
(<raftPoint> X19.715 Y-45.54 </raftPoint>)
(<raftPoint> X30.685 Y-45.54 </raftPoint>)
(<raftPoint> X34.285 Y-43.74 </raftPoint>)
(<raftPoint> X39.735 Y-43.74 </raftPoint>)
(<raftPoint> X44.336 Y-39.739 </raftPoint>)
(<raftPoint> X43.727 Y-36.125 </raftPoint>)
(<raftPoint> X46.948 Y-32.94 </raftPoint>)
(<raftPoint> X48.928 Y-32.94 </raftPoint>)
(<raftPoint> X49.479 Y-27.004 </raftPoint>)
(<raftPoint> X48.952 Y-19.495 </raftPoint>)
(<raftPoint> X47.793 Y-17.836 </raftPoint>)
(<raftPoint> X47.114 Y-15.825 </raftPoint>)
(<raftPoint> X39.749 Y-8.46 </raftPoint>)
(<raftPoint> X36.085 Y-8.46 </raftPoint>)
(<raftPoint> X32.485 Y-6.66 </raftPoint>)
(<raftPoint> X17.915 Y-6.66 </raftPoint>)
(<raftPoint> X14.315 Y-8.46 </raftPoint>)
(<raftPoint> X12.515 Y-8.46 </raftPoint>)
(<raftPoint> X8.787 Y-10.324 </raftPoint>)
(<raftPoint> X3.447 Y-15.664 </raftPoint>)
(<raftPoint> X-3.096 Y-15.831 </raftPoint>)
(<raftPoint> X-3.253 Y-14.058 </raftPoint>)
(<raftPoint> X-8.787 Y-8.524 </raftPoint>)
(<raftPoint> X-16.117 Y-4.859 </raftPoint>)
(<raftPoint> X-28.459 Y-5.038 </raftPoint>)
(<raftPoint> X-28.666 Y-4.86 </raftPoint>)
(<raftPoint> X-34.285 Y-4.86 </raftPoint>)
(<raftPoint> X-37.885 Y-6.66 </raftPoint>)
(<raftPoint> X-39.734 Y-6.66 </raftPoint>)
(<raftPoint> X-44.24 Y-10.547 </raftPoint>)
(<raftPoint> X-47.104 Y-14.023 </raftPoint>)
(<raftPoint> X-48.954 Y-17.724 </raftPoint>)
(<raftPoint> X-49.46 Y-25.204 </raftPoint>)
(<raftPoint> X-48.929 Y-31.14 </raftPoint>)
(<raftPoint> X-46.958 Y-31.14 </raftPoint>)
(</raftPerimeter>)
(<raftPerimeter>)
(<raftPoint> X-49.479 Y27.004 </raftPoint>)
(<raftPoint> X-48.952 Y19.495 </raftPoint>)
(<raftPoint> X-47.793 Y17.836 </raftPoint>)
(<raftPoint> X-47.114 Y15.825 </raftPoint>)
(<raftPoint> X-39.749 Y8.46 </raftPoint>)
(<raftPoint> X-36.085 Y8.46 </raftPoint>)
(<raftPoint> X-32.485 Y6.66 </raftPoint>)
(<raftPoint> X-17.915 Y6.66 </raftPoint>)
(<raftPoint> X-14.315 Y8.46 </raftPoint>)
(<raftPoint> X-12.515 Y8.46 </raftPoint>)
(<raftPoint> X-8.787 Y10.324 </raftPoint>)
(<raftPoint> X-3.447 Y15.664 </raftPoint>)
(<raftPoint> X3.096 Y15.831 </raftPoint>)
(<raftPoint> X3.253 Y14.058 </raftPoint>)
(<raftPoint> X8.787 Y8.524 </raftPoint>)
(<raftPoint> X16.117 Y4.859 </raftPoint>)
(<raftPoint> X28.46 Y5.038 </raftPoint>)
(<raftPoint> X28.666 Y4.86 </raftPoint>)
(<raftPoint> X34.285 Y4.86 </raftPoint>)
(<raftPoint> X37.885 Y6.66 </raftPoint>)
(<raftPoint> X39.734 Y6.66 </raftPoint>)
(<raftPoint> X44.239 Y10.547 </raftPoint>)
(<raftPoint> X47.104 Y14.023 </raftPoint>)
(<raftPoint> X48.952 Y17.72 </raftPoint>)
(<raftPoint> X49.474 Y23.396 </raftPoint>)
(<raftPoint> X48.936 Y31.14 </raftPoint>)
(<raftPoint> X46.958 Y31.14 </raftPoint>)
(<raftPoint> X44.028 Y34.314 </raftPoint>)
(<raftPoint> X44.309 Y35.979 </raftPoint>)
(<raftPoint> X44.211 Y37.969 </raftPoint>)
(<raftPoint> X39.737 Y41.94 </raftPoint>)
(<raftPoint> X34.285 Y41.94 </raftPoint>)
(<raftPoint> X30.685 Y43.74 </raftPoint>)
(<raftPoint> X19.715 Y43.74 </raftPoint>)
(<raftPoint> X16.115 Y41.94 </raftPoint>)
(<raftPoint> X12.515 Y41.94 </raftPoint>)
(<raftPoint> X8.787 Y40.076 </raftPoint>)
(<raftPoint> X6.851 Y38.14 </raftPoint>)
(<raftPoint> X6.691 Y35.983 </raftPoint>)
(<raftPoint> X6.969 Y34.334 </raftPoint>)
(<raftPoint> X3.426 Y31.108 </raftPoint>)
(<raftPoint> X2.872 Y30.973 </raftPoint>)
(<raftPoint> X-3.424 Y32.903 </raftPoint>)
(<raftPoint> X-7.271 Y36.143 </raftPoint>)
(<raftPoint> X-6.668 Y39.721 </raftPoint>)
(<raftPoint> X-8.778 Y41.867 </raftPoint>)
(<raftPoint> X-11.707 Y43.556 </raftPoint>)
(<raftPoint> X-16.108 Y43.737 </raftPoint>)
(<raftPoint> X-19.715 Y45.54 </raftPoint>)
(<raftPoint> X-30.685 Y45.54 </raftPoint>)
(<raftPoint> X-34.285 Y43.74 </raftPoint>)
(<raftPoint> X-39.735 Y43.74 </raftPoint>)
(<raftPoint> X-44.335 Y39.739 </raftPoint>)
(<raftPoint> X-43.726 Y36.125 </raftPoint>)
(<raftPoint> X-46.948 Y32.94 </raftPoint>)
(<raftPoint> X-48.928 Y32.94 </raftPoint>)
(</raftPerimeter>)
(<raftPerimeter>)
(<raftPoint> X7.997 Y18.158 </raftPoint>)
(<raftPoint> X7.017 Y23.421 </raftPoint>)
(<raftPoint> X7.248 Y26.942 </raftPoint>)
(<raftPoint> X8.172 Y30.444 </raftPoint>)
(<raftPoint> X9.326 Y32.057 </raftPoint>)
(<raftPoint> X9.939 Y34.016 </raftPoint>)
(<raftPoint> X14.621 Y39.128 </raftPoint>)
(<raftPoint> X21.685 Y42.66 </raftPoint>)
(<raftPoint> X28.715 Y42.66 </raftPoint>)
(<raftPoint> X35.787 Y39.124 </raftPoint>)
(<raftPoint> X41.106 Y33.805 </raftPoint>)
(<raftPoint> X42.801 Y30.509 </raftPoint>)
(<raftPoint> X42.842 Y28.522 </raftPoint>)
(<raftPoint> X43.751 Y26.904 </raftPoint>)
(<raftPoint> X43.808 Y21.698 </raftPoint>)
(<raftPoint> X42.833 Y20.068 </raftPoint>)
(<raftPoint> X42.976 Y18.053 </raftPoint>)
(<raftPoint> X42.35 Y16.39 </raftPoint>)
(<raftPoint> X39.278 Y12.96 </raftPoint>)
(<raftPoint> X38.703 Y11.046 </raftPoint>)
(<raftPoint> X35.783 Y9.472 </raftPoint>)
(<raftPoint> X32.251 Y5.94 </raftPoint>)
(<raftPoint> X28.666 Y5.94 </raftPoint>)
(<raftPoint> X28.461 Y5.762 </raftPoint>)
(<raftPoint> X18.152 Y5.937 </raftPoint>)
(<raftPoint> X11.096 Y12.993 </raftPoint>)
(<raftPoint> X9.304 Y16.578 </raftPoint>)
(</raftPerimeter>)
(<raftPerimeter>)
(<raftPoint> X-42.8 Y-30.509 </raftPoint>)
(<raftPoint> X-42.842 Y-28.522 </raftPoint>)
(<raftPoint> X-43.75 Y-26.904 </raftPoint>)
(<raftPoint> X-43.807 Y-21.698 </raftPoint>)
(<raftPoint> X-42.833 Y-20.067 </raftPoint>)
(<raftPoint> X-42.976 Y-18.053 </raftPoint>)
(<raftPoint> X-42.351 Y-16.39 </raftPoint>)
(<raftPoint> X-39.278 Y-12.96 </raftPoint>)
(<raftPoint> X-38.703 Y-11.046 </raftPoint>)
(<raftPoint> X-35.783 Y-9.472 </raftPoint>)
(<raftPoint> X-32.251 Y-5.94 </raftPoint>)
(<raftPoint> X-28.666 Y-5.94 </raftPoint>)
(<raftPoint> X-28.46 Y-5.762 </raftPoint>)
(<raftPoint> X-18.152 Y-5.937 </raftPoint>)
(<raftPoint> X-11.096 Y-12.993 </raftPoint>)
(<raftPoint> X-9.304 Y-16.578 </raftPoint>)
(<raftPoint> X-7.997 Y-18.158 </raftPoint>)
(<raftPoint> X-7.017 Y-23.421 </raftPoint>)
(<raftPoint> X-7.248 Y-26.942 </raftPoint>)
(<raftPoint> X-8.173 Y-30.444 </raftPoint>)
(<raftPoint> X-9.326 Y-32.058 </raftPoint>)
(<raftPoint> X-9.94 Y-34.016 </raftPoint>)
(<raftPoint> X-14.621 Y-39.128 </raftPoint>)
(<raftPoint> X-21.685 Y-42.66 </raftPoint>)
(<raftPoint> X-28.715 Y-42.66 </raftPoint>)
(<raftPoint> X-35.787 Y-39.124 </raftPoint>)
(<raftPoint> X-41.106 Y-33.805 </raftPoint>)
(</raftPerimeter>)
(<raftPerimeter>)
(<raftPoint> X9.331 Y-33.861 </raftPoint>)
(<raftPoint> X8.123 Y-32.256 </raftPoint>)
(<raftPoint> X7.04 Y-25.207 </raftPoint>)
(<raftPoint> X8.057 Y-19.954 </raftPoint>)
(<raftPoint> X9.335 Y-18.336 </raftPoint>)
(<raftPoint> X9.738 Y-16.374 </raftPoint>)
(<raftPoint> X14.617 Y-11.274 </raftPoint>)
(<raftPoint> X21.685 Y-7.74 </raftPoint>)
(<raftPoint> X30.509 Y-7.74 </raftPoint>)
(<raftPoint> X33.403 Y-9.3 </raftPoint>)
(<raftPoint> X35.794 Y-11.277 </raftPoint>)
(<raftPoint> X38.538 Y-12.849 </raftPoint>)
(<raftPoint> X39.287 Y-14.769 </raftPoint>)
(<raftPoint> X42.245 Y-18.19 </raftPoint>)
(<raftPoint> X42.917 Y-19.863 </raftPoint>)
(<raftPoint> X42.836 Y-21.871 </raftPoint>)
(<raftPoint> X43.789 Y-23.497 </raftPoint>)
(<raftPoint> X43.77 Y-28.703 </raftPoint>)
(<raftPoint> X42.839 Y-30.326 </raftPoint>)
(<raftPoint> X42.859 Y-32.312 </raftPoint>)
(<raftPoint> X41.107 Y-35.603 </raftPoint>)
(<raftPoint> X35.787 Y-40.924 </raftPoint>)
(<raftPoint> X28.715 Y-44.46 </raftPoint>)
(<raftPoint> X21.683 Y-44.46 </raftPoint>)
(<raftPoint> X14.826 Y-41.105 </raftPoint>)
(<raftPoint> X9.838 Y-35.82 </raftPoint>)
(</raftPerimeter>)
(<raftPerimeter>)
(<raftPoint> X-42.917 Y19.863 </raftPoint>)
(<raftPoint> X-42.836 Y21.871 </raftPoint>)
(<raftPoint> X-43.788 Y23.497 </raftPoint>)
(<raftPoint> X-43.769 Y28.704 </raftPoint>)
(<raftPoint> X-42.839 Y30.326 </raftPoint>)
(<raftPoint> X-42.859 Y32.312 </raftPoint>)
(<raftPoint> X-41.107 Y35.603 </raftPoint>)
(<raftPoint> X-35.787 Y40.924 </raftPoint>)
(<raftPoint> X-28.715 Y44.46 </raftPoint>)
(<raftPoint> X-21.683 Y44.46 </raftPoint>)
(<raftPoint> X-14.826 Y41.105 </raftPoint>)
(<raftPoint> X-9.838 Y35.82 </raftPoint>)
(<raftPoint> X-9.331 Y33.861 </raftPoint>)
(<raftPoint> X-8.118 Y32.249 </raftPoint>)
(<raftPoint> X-7.056 Y26.972 </raftPoint>)
(<raftPoint> X-7.21 Y23.451 </raftPoint>)
(<raftPoint> X-8.053 Y19.961 </raftPoint>)
(<raftPoint> X-9.335 Y18.336 </raftPoint>)
(<raftPoint> X-9.738 Y16.374 </raftPoint>)
(<raftPoint> X-14.617 Y11.274 </raftPoint>)
(<raftPoint> X-21.685 Y7.74 </raftPoint>)
(<raftPoint> X-30.509 Y7.74 </raftPoint>)
(<raftPoint> X-33.403 Y9.3 </raftPoint>)
(<raftPoint> X-35.794 Y11.277 </raftPoint>)
(<raftPoint> X-38.538 Y12.849 </raftPoint>)
(<raftPoint> X-39.287 Y14.769 </raftPoint>)
(<raftPoint> X-42.245 Y18.19 </raftPoint>)
(</raftPerimeter>)
(<raftPerimeter>)
(<raftPoint> X28.949 Y-31.14 </raftPoint>)
(<raftPoint> X30.944 Y-29.145 </raftPoint>)
(<raftPoint> X31.385 Y-25.182 </raftPoint>)
(<raftPoint> X30.93 Y-23.041 </raftPoint>)
(<raftPoint> X28.949 Y-21.06 </raftPoint>)
(<raftPoint> X21.451 Y-21.06 </raftPoint>)
(<raftPoint> X19.44 Y-23.071 </raftPoint>)
(<raftPoint> X19.44 Y-29.129 </raftPoint>)
(<raftPoint> X21.451 Y-31.14 </raftPoint>)
(</raftPerimeter>)
(<raftPerimeter>)
(<raftPoint> X-31.385 Y25.182 </raftPoint>)
(<raftPoint> X-30.93 Y23.041 </raftPoint>)
(<raftPoint> X-28.949 Y21.06 </raftPoint>)
(<raftPoint> X-21.451 Y21.06 </raftPoint>)
(<raftPoint> X-19.44 Y23.071 </raftPoint>)
(<raftPoint> X-19.44 Y29.129 </raftPoint>)
(<raftPoint> X-21.451 Y31.14 </raftPoint>)
(<raftPoint> X-28.949 Y31.14 </raftPoint>)
(<raftPoint> X-30.944 Y29.145 </raftPoint>)
(</raftPerimeter>)
(<raftPerimeter>)
(<raftPoint> X28.949 Y19.26 </raftPoint>)
(<raftPoint> X30.929 Y21.24 </raftPoint>)
(<raftPoint> X31.405 Y23.381 </raftPoint>)
(<raftPoint> X30.943 Y27.346 </raftPoint>)
(<raftPoint> X28.945 Y29.344 </raftPoint>)
(<raftPoint> X22.51 Y29.156 </raftPoint>)
(<raftPoint> X20.502 Y27.227 </raftPoint>)
(<raftPoint> X19.44 Y25.481 </raftPoint>)
(<raftPoint> X19.44 Y21.271 </raftPoint>)
(<raftPoint> X21.451 Y19.26 </raftPoint>)
(</raftPerimeter>)
(<raftPerimeter>)
(<raftPoint> X-22.51 Y-29.156 </raftPoint>)
(<raftPoint> X-20.502 Y-27.227 </raftPoint>)
(<raftPoint> X-19.44 Y-25.481 </raftPoint>)
(<raftPoint> X-19.44 Y-21.271 </raftPoint>)
(<raftPoint> X-21.451 Y-19.26 </raftPoint>)
(<raftPoint> X-28.949 Y-19.26 </raftPoint>)
(<raftPoint> X-30.929 Y-21.24 </raftPoint>)
(<raftPoint> X-31.405 Y-23.381 </raftPoint>)
(<raftPoint> X-30.943 Y-27.346 </raftPoint>)
(<raftPoint> X-28.945 Y-29.344 </raftPoint>)
(</raftPerimeter>)
(<raftPerimeter>)
(<raftPoint> X-44.028 Y-34.314 </raftPoint>)
(<raftPoint> X-44.308 Y-35.979 </raftPoint>)
(<raftPoint> X-44.211 Y-37.969 </raftPoint>)
(<raftPoint> X-39.737 Y-41.94 </raftPoint>)
(<raftPoint> X-34.285 Y-41.94 </raftPoint>)
(<raftPoint> X-30.685 Y-43.74 </raftPoint>)
(<raftPoint> X-19.715 Y-43.74 </raftPoint>)
(<raftPoint> X-16.115 Y-41.94 </raftPoint>)
(<raftPoint> X-12.515 Y-41.94 </raftPoint>)
(<raftPoint> X-8.787 Y-40.076 </raftPoint>)
(<raftPoint> X-6.851 Y-38.14 </raftPoint>)
(<raftPoint> X-6.691 Y-35.983 </raftPoint>)
(<raftPoint> X-6.969 Y-34.334 </raftPoint>)
(<raftPoint> X-3.426 Y-31.108 </raftPoint>)
(<raftPoint> X-2.873 Y-30.973 </raftPoint>)
(<raftPoint> X3.424 Y-32.903 </raftPoint>)
(<raftPoint> X7.271 Y-36.143 </raftPoint>)
(<raftPoint> X6.668 Y-39.721 </raftPoint>)
(<raftPoint> X8.778 Y-41.867 </raftPoint>)
(<raftPoint> X11.707 Y-43.556 </raftPoint>)
(<raftPoint> X16.108 Y-43.737 </raftPoint>)
(<raftPoint> X19.715 Y-45.54 </raftPoint>)
(<raftPoint> X30.685 Y-45.54 </raftPoint>)
(<raftPoint> X34.285 Y-43.74 </raftPoint>)
(<raftPoint> X39.735 Y-43.74 </raftPoint>)
(<raftPoint> X44.336 Y-39.739 </raftPoint>)
(<raftPoint> X43.727 Y-36.125 </raftPoint>)
(<raftPoint> X46.948 Y-32.94 </raftPoint>)
(<raftPoint> X48.928 Y-32.94 </raftPoint>)
(<raftPoint> X49.479 Y-27.004 </raftPoint>)
(<raftPoint> X48.952 Y-19.495 </raftPoint>)
(<raftPoint> X47.793 Y-17.836 </raftPoint>)
(<raftPoint> X47.114 Y-15.825 </raftPoint>)
(<raftPoint> X39.749 Y-8.46 </raftPoint>)
(<raftPoint> X36.085 Y-8.46 </raftPoint>)
(<raftPoint> X32.485 Y-6.66 </raftPoint>)
(<raftPoint> X17.915 Y-6.66 </raftPoint>)
(<raftPoint> X14.315 Y-8.46 </raftPoint>)
(<raftPoint> X12.515 Y-8.46 </raftPoint>)
(<raftPoint> X8.787 Y-10.324 </raftPoint>)
(<raftPoint> X3.447 Y-15.664 </raftPoint>)
(<raftPoint> X-3.096 Y-15.831 </raftPoint>)
(<raftPoint> X-3.253 Y-14.058 </raftPoint>)
(<raftPoint> X-8.787 Y-8.524 </raftPoint>)
(<raftPoint> X-16.117 Y-4.859 </raftPoint>)
(<raftPoint> X-28.459 Y-5.038 </raftPoint>)
(<raftPoint> X-28.666 Y-4.86 </raftPoint>)
(<raftPoint> X-34.285 Y-4.86 </raftPoint>)
(<raftPoint> X-37.885 Y-6.66 </raftPoint>)
(<raftPoint> X-39.734 Y-6.66 </raftPoint>)
(<raftPoint> X-44.24 Y-10.547 </raftPoint>)
(<raftPoint> X-47.104 Y-14.023 </raftPoint>)
(<raftPoint> X-48.954 Y-17.724 </raftPoint>)
(<raftPoint> X-49.46 Y-25.204 </raftPoint>)
(<raftPoint> X-48.929 Y-31.14 </raftPoint>)
(<raftPoint> X-46.958 Y-31.14 </raftPoint>)
(</raftPerimeter>)
(<raftPerimeter>)
(<raftPoint> X-49.479 Y27.004 </raftPoint>)
(<raftPoint> X-48.952 Y19.495 </raftPoint>)
(<raftPoint> X-47.793 Y17.836 </raftPoint>)
(<raftPoint> X-47.114 Y15.825 </raftPoint>)
(<raftPoint> X-39.749 Y8.46 </raftPoint>)
(<raftPoint> X-36.085 Y8.46 </raftPoint>)
(<raftPoint> X-32.485 Y6.66 </raftPoint>)
(<raftPoint> X-17.915 Y6.66 </raftPoint>)
(<raftPoint> X-14.315 Y8.46 </raftPoint>)
(<raftPoint> X-12.515 Y8.46 </raftPoint>)
(<raftPoint> X-8.787 Y10.324 </raftPoint>)
(<raftPoint> X-3.447 Y15.664 </raftPoint>)
(<raftPoint> X3.096 Y15.831 </raftPoint>)
(<raftPoint> X3.253 Y14.058 </raftPoint>)
(<raftPoint> X8.787 Y8.524 </raftPoint>)
(<raftPoint> X16.117 Y4.859 </raftPoint>)
(<raftPoint> X28.46 Y5.038 </raftPoint>)
(<raftPoint> X28.666 Y4.86 </raftPoint>)
(<raftPoint> X34.285 Y4.86 </raftPoint>)
(<raftPoint> X37.885 Y6.66 </raftPoint>)
(<raftPoint> X39.734 Y6.66 </raftPoint>)
(<raftPoint> X44.239 Y10.547 </raftPoint>)
(<raftPoint> X47.104 Y14.023 </raftPoint>)
(<raftPoint> X48.952 Y17.72 </raftPoint>)
(<raftPoint> X49.474 Y23.396 </raftPoint>)
(<raftPoint> X48.936 Y31.14 </raftPoint>)
(<raftPoint> X46.958 Y31.14 </raftPoint>)
(<raftPoint> X44.028 Y34.314 </raftPoint>)
(<raftPoint> X44.309 Y35.979 </raftPoint>)
(<raftPoint> X44.211 Y37.969 </raftPoint>)
(<raftPoint> X39.737 Y41.94 </raftPoint>)
(<raftPoint> X34.285 Y41.94 </raftPoint>)
(<raftPoint> X30.685 Y43.74 </raftPoint>)
(<raftPoint> X19.715 Y43.74 </raftPoint>)
(<raftPoint> X16.115 Y41.94 </raftPoint>)
(<raftPoint> X12.515 Y41.94 </raftPoint>)
(<raftPoint> X8.787 Y40.076 </raftPoint>)
(<raftPoint> X6.851 Y38.14 </raftPoint>)
(<raftPoint> X6.691 Y35.983 </raftPoint>)
(<raftPoint> X6.969 Y34.334 </raftPoint>)
(<raftPoint> X3.426 Y31.108 </raftPoint>)
(<raftPoint> X2.872 Y30.973 </raftPoint>)
(<raftPoint> X-3.424 Y32.903 </raftPoint>)
(<raftPoint> X-7.271 Y36.143 </raftPoint>)
(<raftPoint> X-6.668 Y39.721 </raftPoint>)
(<raftPoint> X-8.778 Y41.867 </raftPoint>)
(<raftPoint> X-11.707 Y43.556 </raftPoint>)
(<raftPoint> X-16.108 Y43.737 </raftPoint>)
(<raftPoint> X-19.715 Y45.54 </raftPoint>)
(<raftPoint> X-30.685 Y45.54 </raftPoint>)
(<raftPoint> X-34.285 Y43.74 </raftPoint>)
(<raftPoint> X-39.735 Y43.74 </raftPoint>)
(<raftPoint> X-44.335 Y39.739 </raftPoint>)
(<raftPoint> X-43.726 Y36.125 </raftPoint>)
(<raftPoint> X-46.948 Y32.94 </raftPoint>)
(<raftPoint> X-48.928 Y32.94 </raftPoint>)
(</raftPerimeter>)
(<raftPerimeter>)
(<raftPoint> X7.997 Y18.158 </raftPoint>)
(<raftPoint> X7.017 Y23.421 </raftPoint>)
(<raftPoint> X7.248 Y26.942 </raftPoint>)
(<raftPoint> X8.172 Y30.444 </raftPoint>)
(<raftPoint> X9.326 Y32.057 </raftPoint>)
(<raftPoint> X9.939 Y34.016 </raftPoint>)
(<raftPoint> X14.621 Y39.128 </raftPoint>)
(<raftPoint> X21.685 Y42.66 </raftPoint>)
(<raftPoint> X28.715 Y42.66 </raftPoint>)
(<raftPoint> X35.787 Y39.124 </raftPoint>)
(<raftPoint> X41.106 Y33.805 </raftPoint>)
(<raftPoint> X42.801 Y30.509 </raftPoint>)
(<raftPoint> X42.842 Y28.522 </raftPoint>)
(<raftPoint> X43.751 Y26.904 </raftPoint>)
(<raftPoint> X43.808 Y21.698 </raftPoint>)
(<raftPoint> X42.833 Y20.068 </raftPoint>)
(<raftPoint> X42.976 Y18.053 </raftPoint>)
(<raftPoint> X42.35 Y16.39 </raftPoint>)
(<raftPoint> X39.278 Y12.96 </raftPoint>)
(<raftPoint> X38.703 Y11.046 </raftPoint>)
(<raftPoint> X35.783 Y9.472 </raftPoint>)
(<raftPoint> X32.251 Y5.94 </raftPoint>)
(<raftPoint> X28.666 Y5.94 </raftPoint>)
(<raftPoint> X28.461 Y5.762 </raftPoint>)
(<raftPoint> X18.152 Y5.937 </raftPoint>)
(<raftPoint> X11.096 Y12.993 </raftPoint>)
(<raftPoint> X9.304 Y16.578 </raftPoint>)
(</raftPerimeter>)
(<raftPerimeter>)
(<raftPoint> X-42.8 Y-30.509 </raftPoint>)
(<raftPoint> X-42.842 Y-28.522 </raftPoint>)
(<raftPoint> X-43.75 Y-26.904 </raftPoint>)
(<raftPoint> X-43.807 Y-21.698 </raftPoint>)
(<raftPoint> X-42.833 Y-20.067 </raftPoint>)
(<raftPoint> X-42.976 Y-18.053 </raftPoint>)
(<raftPoint> X-42.351 Y-16.39 </raftPoint>)
(<raftPoint> X-39.278 Y-12.96 </raftPoint>)
(<raftPoint> X-38.703 Y-11.046 </raftPoint>)
(<raftPoint> X-35.783 Y-9.472 </raftPoint>)
(<raftPoint> X-32.251 Y-5.94 </raftPoint>)
(<raftPoint> X-28.666 Y-5.94 </raftPoint>)
(<raftPoint> X-28.46 Y-5.762 </raftPoint>)
(<raftPoint> X-18.152 Y-5.937 </raftPoint>)
(<raftPoint> X-11.096 Y-12.993 </raftPoint>)
(<raftPoint> X-9.304 Y-16.578 </raftPoint>)
(<raftPoint> X-7.997 Y-18.158 </raftPoint>)
(<raftPoint> X-7.017 Y-23.421 </raftPoint>)
(<raftPoint> X-7.248 Y-26.942 </raftPoint>)
(<raftPoint> X-8.173 Y-30.444 </raftPoint>)
(<raftPoint> X-9.326 Y-32.058 </raftPoint>)
(<raftPoint> X-9.94 Y-34.016 </raftPoint>)
(<raftPoint> X-14.621 Y-39.128 </raftPoint>)
(<raftPoint> X-21.685 Y-42.66 </raftPoint>)
(<raftPoint> X-28.715 Y-42.66 </raftPoint>)
(<raftPoint> X-35.787 Y-39.124 </raftPoint>)
(<raftPoint> X-41.106 Y-33.805 </raftPoint>)
(</raftPerimeter>)
(<raftPerimeter>)
(<raftPoint> X9.331 Y-33.861 </raftPoint>)
(<raftPoint> X8.123 Y-32.256 </raftPoint>)
(<raftPoint> X7.04 Y-25.207 </raftPoint>)
(<raftPoint> X8.057 Y-19.954 </raftPoint>)
(<raftPoint> X9.335 Y-18.336 </raftPoint>)
(<raftPoint> X9.738 Y-16.374 </raftPoint>)
(<raftPoint> X14.617 Y-11.274 </raftPoint>)
(<raftPoint> X21.685 Y-7.74 </raftPoint>)
(<raftPoint> X30.509 Y-7.74 </raftPoint>)
(<raftPoint> X33.403 Y-9.3 </raftPoint>)
(<raftPoint> X35.794 Y-11.277 </raftPoint>)
(<raftPoint> X38.538 Y-12.849 </raftPoint>)
(<raftPoint> X39.287 Y-14.769 </raftPoint>)
(<raftPoint> X42.245 Y-18.19 </raftPoint>)
(<raftPoint> X42.917 Y-19.863 </raftPoint>)
(<raftPoint> X42.836 Y-21.871 </raftPoint>)
(<raftPoint> X43.789 Y-23.497 </raftPoint>)
(<raftPoint> X43.77 Y-28.703 </raftPoint>)
(<raftPoint> X42.839 Y-30.326 </raftPoint>)
(<raftPoint> X42.859 Y-32.312 </raftPoint>)
(<raftPoint> X41.107 Y-35.603 </raftPoint>)
(<raftPoint> X35.787 Y-40.924 </raftPoint>)
(<raftPoint> X28.715 Y-44.46 </raftPoint>)
(<raftPoint> X21.683 Y-44.46 </raftPoint>)
(<raftPoint> X14.826 Y-41.105 </raftPoint>)
(<raftPoint> X9.838 Y-35.82 </raftPoint>)
(</raftPerimeter>)
(<raftPerimeter>)
(<raftPoint> X-42.917 Y19.863 </raftPoint>)
(<raftPoint> X-42.836 Y21.871 </raftPoint>)
(<raftPoint> X-43.788 Y23.497 </raftPoint>)
(<raftPoint> X-43.769 Y28.704 </raftPoint>)
(<raftPoint> X-42.839 Y30.326 </raftPoint>)
(<raftPoint> X-42.859 Y32.312 </raftPoint>)
(<raftPoint> X-41.107 Y35.603 </raftPoint>)
(<raftPoint> X-35.787 Y40.924 </raftPoint>)
(<raftPoint> X-28.715 Y44.46 </raftPoint>)
(<raftPoint> X-21.683 Y44.46 </raftPoint>)
(<raftPoint> X-14.826 Y41.105 </raftPoint>)
(<raftPoint> X-9.838 Y35.82 </raftPoint>)
(<raftPoint> X-9.331 Y33.861 </raftPoint>)
(<raftPoint> X-8.118 Y32.249 </raftPoint>)
(<raftPoint> X-7.056 Y26.972 </raftPoint>)
(<raftPoint> X-7.21 Y23.451 </raftPoint>)
(<raftPoint> X-8.053 Y19.961 </raftPoint>)
(<raftPoint> X-9.335 Y18.336 </raftPoint>)
(<raftPoint> X-9.738 Y16.374 </raftPoint>)
(<raftPoint> X-14.617 Y11.274 </raftPoint>)
(<raftPoint> X-21.685 Y7.74 </raftPoint>)
(<raftPoint> X-30.509 Y7.74 </raftPoint>)
(<raftPoint> X-33.403 Y9.3 </raftPoint>)
(<raftPoint> X-35.794 Y11.277 </raftPoint>)
(<raftPoint> X-38.538 Y12.849 </raftPoint>)
(<raftPoint> X-39.287 Y14.769 </raftPoint>)
(<raftPoint> X-42.245 Y18.19 </raftPoint>)
(</raftPerimeter>)
(<raftPerimeter>)
(<raftPoint> X28.949 Y-31.14 </raftPoint>)
(<raftPoint> X30.944 Y-29.145 </raftPoint>)
(<raftPoint> X31.385 Y-25.182 </raftPoint>)
(<raftPoint> X30.93 Y-23.041 </raftPoint>)
(<raftPoint> X28.949 Y-21.06 </raftPoint>)
(<raftPoint> X21.451 Y-21.06 </raftPoint>)
(<raftPoint> X19.44 Y-23.071 </raftPoint>)
(<raftPoint> X19.44 Y-29.129 </raftPoint>)
(<raftPoint> X21.451 Y-31.14 </raftPoint>)
(</raftPerimeter>)
(<raftPerimeter>)
(<raftPoint> X-31.385 Y25.182 </raftPoint>)
(<raftPoint> X-30.93 Y23.041 </raftPoint>)
(<raftPoint> X-28.949 Y21.06 </raftPoint>)
(<raftPoint> X-21.451 Y21.06 </raftPoint>)
(<raftPoint> X-19.44 Y23.071 </raftPoint>)
(<raftPoint> X-19.44 Y29.129 </raftPoint>)
(<raftPoint> X-21.451 Y31.14 </raftPoint>)
(<raftPoint> X-28.949 Y31.14 </raftPoint>)
(<raftPoint> X-30.944 Y29.145 </raftPoint>)
(</raftPerimeter>)
(<raftPerimeter>)
(<raftPoint> X28.949 Y19.26 </raftPoint>)
(<raftPoint> X30.929 Y21.24 </raftPoint>)
(<raftPoint> X31.405 Y23.381 </raftPoint>)
(<raftPoint> X30.943 Y27.346 </raftPoint>)
(<raftPoint> X28.945 Y29.344 </raftPoint>)
(<raftPoint> X22.51 Y29.156 </raftPoint>)
(<raftPoint> X20.502 Y27.227 </raftPoint>)
(<raftPoint> X19.44 Y25.481 </raftPoint>)
(<raftPoint> X19.44 Y21.271 </raftPoint>)
(<raftPoint> X21.451 Y19.26 </raftPoint>)
(</raftPerimeter>)
(<raftPerimeter>)
(<raftPoint> X-22.51 Y-29.156 </raftPoint>)
(<raftPoint> X-20.502 Y-27.227 </raftPoint>)
(<raftPoint> X-19.44 Y-25.481 </raftPoint>)
(<raftPoint> X-19.44 Y-21.271 </raftPoint>)
(<raftPoint> X-21.451 Y-19.26 </raftPoint>)
(<raftPoint> X-28.949 Y-19.26 </raftPoint>)
(<raftPoint> X-30.929 Y-21.24 </raftPoint>)
(<raftPoint> X-31.405 Y-23.381 </raftPoint>)
(<raftPoint> X-30.943 Y-27.346 </raftPoint>)
(<raftPoint> X-28.945 Y-29.344 </raftPoint>)
(</raftPerimeter>)
(<raftPerimeter>)
(<raftPoint> X-44.028 Y-34.314 </raftPoint>)
(<raftPoint> X-44.308 Y-35.979 </raftPoint>)
(<raftPoint> X-44.211 Y-37.969 </raftPoint>)
(<raftPoint> X-39.737 Y-41.94 </raftPoint>)
(<raftPoint> X-34.285 Y-41.94 </raftPoint>)
(<raftPoint> X-30.685 Y-43.74 </raftPoint>)
(<raftPoint> X-19.715 Y-43.74 </raftPoint>)
(<raftPoint> X-16.115 Y-41.94 </raftPoint>)
(<raftPoint> X-12.515 Y-41.94 </raftPoint>)
(<raftPoint> X-8.787 Y-40.076 </raftPoint>)
(<raftPoint> X-6.851 Y-38.14 </raftPoint>)
(<raftPoint> X-6.691 Y-35.983 </raftPoint>)
(<raftPoint> X-6.969 Y-34.334 </raftPoint>)
(<raftPoint> X-3.426 Y-31.108 </raftPoint>)
(<raftPoint> X-2.873 Y-30.973 </raftPoint>)
(<raftPoint> X3.424 Y-32.903 </raftPoint>)
(<raftPoint> X7.271 Y-36.143 </raftPoint>)
(<raftPoint> X6.668 Y-39.721 </raftPoint>)
(<raftPoint> X8.778 Y-41.867 </raftPoint>)
(<raftPoint> X11.707 Y-43.556 </raftPoint>)
(<raftPoint> X16.108 Y-43.737 </raftPoint>)
(<raftPoint> X19.715 Y-45.54 </raftPoint>)
(<raftPoint> X30.685 Y-45.54 </raftPoint>)
(<raftPoint> X34.285 Y-43.74 </raftPoint>)
(<raftPoint> X39.735 Y-43.74 </raftPoint>)
(<raftPoint> X44.336 Y-39.739 </raftPoint>)
(<raftPoint> X43.727 Y-36.125 </raftPoint>)
(<raftPoint> X46.948 Y-32.94 </raftPoint>)
(<raftPoint> X48.928 Y-32.94 </raftPoint>)
(<raftPoint> X49.479 Y-27.004 </raftPoint>)
(<raftPoint> X48.952 Y-19.495 </raftPoint>)
(<raftPoint> X47.793 Y-17.836 </raftPoint>)
(<raftPoint> X47.114 Y-15.825 </raftPoint>)
(<raftPoint> X39.749 Y-8.46 </raftPoint>)
(<raftPoint> X36.085 Y-8.46 </raftPoint>)
(<raftPoint> X32.485 Y-6.66 </raftPoint>)
(<raftPoint> X17.915 Y-6.66 </raftPoint>)
(<raftPoint> X14.315 Y-8.46 </raftPoint>)
(<raftPoint> X12.515 Y-8.46 </raftPoint>)
(<raftPoint> X8.787 Y-10.324 </raftPoint>)
(<raftPoint> X3.447 Y-15.664 </raftPoint>)
(<raftPoint> X-3.096 Y-15.831 </raftPoint>)
(<raftPoint> X-3.253 Y-14.058 </raftPoint>)
(<raftPoint> X-8.787 Y-8.524 </raftPoint>)
(<raftPoint> X-16.117 Y-4.859 </raftPoint>)
(<raftPoint> X-28.459 Y-5.038 </raftPoint>)
(<raftPoint> X-28.666 Y-4.86 </raftPoint>)
(<raftPoint> X-34.285 Y-4.86 </raftPoint>)
(<raftPoint> X-37.885 Y-6.66 </raftPoint>)
(<raftPoint> X-39.734 Y-6.66 </raftPoint>)
(<raftPoint> X-44.24 Y-10.547 </raftPoint>)
(<raftPoint> X-47.104 Y-14.023 </raftPoint>)
(<raftPoint> X-48.954 Y-17.724 </raftPoint>)
(<raftPoint> X-49.46 Y-25.204 </raftPoint>)
(<raftPoint> X-48.929 Y-31.14 </raftPoint>)
(<raftPoint> X-46.958 Y-31.14 </raftPoint>)
(</raftPerimeter>)
(<raftPerimeter>)
(<raftPoint> X-49.479 Y27.004 </raftPoint>)
(<raftPoint> X-48.952 Y19.495 </raftPoint>)
(<raftPoint> X-47.793 Y17.836 </raftPoint>)
(<raftPoint> X-47.114 Y15.825 </raftPoint>)
(<raftPoint> X-39.749 Y8.46 </raftPoint>)
(<raftPoint> X-36.085 Y8.46 </raftPoint>)
(<raftPoint> X-32.485 Y6.66 </raftPoint>)
(<raftPoint> X-17.915 Y6.66 </raftPoint>)
(<raftPoint> X-14.315 Y8.46 </raftPoint>)
(<raftPoint> X-12.515 Y8.46 </raftPoint>)
(<raftPoint> X-8.787 Y10.324 </raftPoint>)
(<raftPoint> X-3.447 Y15.664 </raftPoint>)
(<raftPoint> X3.096 Y15.831 </raftPoint>)
(<raftPoint> X3.253 Y14.058 </raftPoint>)
(<raftPoint> X8.787 Y8.524 </raftPoint>)
(<raftPoint> X16.117 Y4.859 </raftPoint>)
(<raftPoint> X28.46 Y5.038 </raftPoint>)
(<raftPoint> X28.666 Y4.86 </raftPoint>)
(<raftPoint> X34.285 Y4.86 </raftPoint>)
(<raftPoint> X37.885 Y6.66 </raftPoint>)
(<raftPoint> X39.734 Y6.66 </raftPoint>)
(<raftPoint> X44.239 Y10.547 </raftPoint>)
(<raftPoint> X47.104 Y14.023 </raftPoint>)
(<raftPoint> X48.952 Y17.72 </raftPoint>)
(<raftPoint> X49.474 Y23.396 </raftPoint>)
(<raftPoint> X48.936 Y31.14 </raftPoint>)
(<raftPoint> X46.958 Y31.14 </raftPoint>)
(<raftPoint> X44.028 Y34.314 </raftPoint>)
(<raftPoint> X44.309 Y35.979 </raftPoint>)
(<raftPoint> X44.211 Y37.969 </raftPoint>)
(<raftPoint> X39.737 Y41.94 </raftPoint>)
(<raftPoint> X34.285 Y41.94 </raftPoint>)
(<raftPoint> X30.685 Y43.74 </raftPoint>)
(<raftPoint> X19.715 Y43.74 </raftPoint>)
(<raftPoint> X16.115 Y41.94 </raftPoint>)
(<raftPoint> X12.515 Y41.94 </raftPoint>)
(<raftPoint> X8.787 Y40.076 </raftPoint>)
(<raftPoint> X6.851 Y38.14 </raftPoint>)
(<raftPoint> X6.691 Y35.983 </raftPoint>)
(<raftPoint> X6.969 Y34.334 </raftPoint>)
(<raftPoint> X3.426 Y31.108 </raftPoint>)
(<raftPoint> X2.872 Y30.973 </raftPoint>)
(<raftPoint> X-3.424 Y32.903 </raftPoint>)
(<raftPoint> X-7.271 Y36.143 </raftPoint>)
(<raftPoint> X-6.668 Y39.721 </raftPoint>)
(<raftPoint> X-8.778 Y41.867 </raftPoint>)
(<raftPoint> X-11.707 Y43.556 </raftPoint>)
(<raftPoint> X-16.108 Y43.737 </raftPoint>)
(<raftPoint> X-19.715 Y45.54 </raftPoint>)
(<raftPoint> X-30.685 Y45.54 </raftPoint>)
(<raftPoint> X-34.285 Y43.74 </raftPoint>)
(<raftPoint> X-39.735 Y43.74 </raftPoint>)
(<raftPoint> X-44.335 Y39.739 </raftPoint>)
(<raftPoint> X-43.726 Y36.125 </raftPoint>)
(<raftPoint> X-46.948 Y32.94 </raftPoint>)
(<raftPoint> X-48.928 Y32.94 </raftPoint>)
(</raftPerimeter>)
(<raftPerimeter>)
(<raftPoint> X7.997 Y18.158 </raftPoint>)
(<raftPoint> X7.017 Y23.421 </raftPoint>)
(<raftPoint> X7.248 Y26.942 </raftPoint>)
(<raftPoint> X8.172 Y30.444 </raftPoint>)
(<raftPoint> X9.326 Y32.057 </raftPoint>)
(<raftPoint> X9.939 Y34.016 </raftPoint>)
(<raftPoint> X14.621 Y39.128 </raftPoint>)
(<raftPoint> X21.685 Y42.66 </raftPoint>)
(<raftPoint> X28.715 Y42.66 </raftPoint>)
(<raftPoint> X35.787 Y39.124 </raftPoint>)
(<raftPoint> X41.106 Y33.805 </raftPoint>)
(<raftPoint> X42.801 Y30.509 </raftPoint>)
(<raftPoint> X42.842 Y28.522 </raftPoint>)
(<raftPoint> X43.751 Y26.904 </raftPoint>)
(<raftPoint> X43.808 Y21.698 </raftPoint>)
(<raftPoint> X42.833 Y20.068 </raftPoint>)
(<raftPoint> X42.976 Y18.053 </raftPoint>)
(<raftPoint> X42.35 Y16.39 </raftPoint>)
(<raftPoint> X39.278 Y12.96 </raftPoint>)
(<raftPoint> X38.703 Y11.046 </raftPoint>)
(<raftPoint> X35.783 Y9.472 </raftPoint>)
(<raftPoint> X32.251 Y5.94 </raftPoint>)
(<raftPoint> X28.666 Y5.94 </raftPoint>)
(<raftPoint> X28.461 Y5.762 </raftPoint>)
(<raftPoint> X18.152 Y5.937 </raftPoint>)
(<raftPoint> X11.096 Y12.993 </raftPoint>)
(<raftPoint> X9.304 Y16.578 </raftPoint>)
(</raftPerimeter>)
(<raftPerimeter>)
(<raftPoint> X-42.8 Y-30.509 </raftPoint>)
(<raftPoint> X-42.842 Y-28.522 </raftPoint>)
(<raftPoint> X-43.75 Y-26.904 </raftPoint>)
(<raftPoint> X-43.807 Y-21.698 </raftPoint>)
(<raftPoint> X-42.833 Y-20.067 </raftPoint>)
(<raftPoint> X-42.976 Y-18.053 </raftPoint>)
(<raftPoint> X-42.351 Y-16.39 </raftPoint>)
(<raftPoint> X-39.278 Y-12.96 </raftPoint>)
(<raftPoint> X-38.703 Y-11.046 </raftPoint>)
(<raftPoint> X-35.783 Y-9.472 </raftPoint>)
(<raftPoint> X-32.251 Y-5.94 </raftPoint>)
(<raftPoint> X-28.666 Y-5.94 </raftPoint>)
(<raftPoint> X-28.46 Y-5.762 </raftPoint>)
(<raftPoint> X-18.152 Y-5.937 </raftPoint>)
(<raftPoint> X-11.096 Y-12.993 </raftPoint>)
(<raftPoint> X-9.304 Y-16.578 </raftPoint>)
(<raftPoint> X-7.997 Y-18.158 </raftPoint>)
(<raftPoint> X-7.017 Y-23.421 </raftPoint>)
(<raftPoint> X-7.248 Y-26.942 </raftPoint>)
(<raftPoint> X-8.173 Y-30.444 </raftPoint>)
(<raftPoint> X-9.326 Y-32.058 </raftPoint>)
(<raftPoint> X-9.94 Y-34.016 </raftPoint>)
(<raftPoint> X-14.621 Y-39.128 </raftPoint>)
(<raftPoint> X-21.685 Y-42.66 </raftPoint>)
(<raftPoint> X-28.715 Y-42.66 </raftPoint>)
(<raftPoint> X-35.787 Y-39.124 </raftPoint>)
(<raftPoint> X-41.106 Y-33.805 </raftPoint>)
(</raftPerimeter>)
(<raftPerimeter>)
(<raftPoint> X9.331 Y-33.861 </raftPoint>)
(<raftPoint> X8.123 Y-32.256 </raftPoint>)
(<raftPoint> X7.04 Y-25.207 </raftPoint>)
(<raftPoint> X8.057 Y-19.954 </raftPoint>)
(<raftPoint> X9.335 Y-18.336 </raftPoint>)
(<raftPoint> X9.738 Y-16.374 </raftPoint>)
(<raftPoint> X14.617 Y-11.274 </raftPoint>)
(<raftPoint> X21.685 Y-7.74 </raftPoint>)
(<raftPoint> X30.509 Y-7.74 </raftPoint>)
(<raftPoint> X33.403 Y-9.3 </raftPoint>)
(<raftPoint> X35.794 Y-11.277 </raftPoint>)
(<raftPoint> X38.538 Y-12.849 </raftPoint>)
(<raftPoint> X39.287 Y-14.769 </raftPoint>)
(<raftPoint> X42.245 Y-18.19 </raftPoint>)
(<raftPoint> X42.917 Y-19.863 </raftPoint>)
(<raftPoint> X42.836 Y-21.871 </raftPoint>)
(<raftPoint> X43.789 Y-23.497 </raftPoint>)
(<raftPoint> X43.77 Y-28.703 </raftPoint>)
(<raftPoint> X42.839 Y-30.326 </raftPoint>)
(<raftPoint> X42.859 Y-32.312 </raftPoint>)
(<raftPoint> X41.107 Y-35.603 </raftPoint>)
(<raftPoint> X35.787 Y-40.924 </raftPoint>)
(<raftPoint> X28.715 Y-44.46 </raftPoint>)
(<raftPoint> X21.683 Y-44.46 </raftPoint>)
(<raftPoint> X14.826 Y-41.105 </raftPoint>)
(<raftPoint> X9.838 Y-35.82 </raftPoint>)
(</raftPerimeter>)
(<raftPerimeter>)
(<raftPoint> X-42.917 Y19.863 </raftPoint>)
(<raftPoint> X-42.836 Y21.871 </raftPoint>)
(<raftPoint> X-43.788 Y23.497 </raftPoint>)
(<raftPoint> X-43.769 Y28.704 </raftPoint>)
(<raftPoint> X-42.839 Y30.326 </raftPoint>)
(<raftPoint> X-42.859 Y32.312 </raftPoint>)
(<raftPoint> X-41.107 Y35.603 </raftPoint>)
(<raftPoint> X-35.787 Y40.924 </raftPoint>)
(<raftPoint> X-28.715 Y44.46 </raftPoint>)
(<raftPoint> X-21.683 Y44.46 </raftPoint>)
(<raftPoint> X-14.826 Y41.105 </raftPoint>)
(<raftPoint> X-9.838 Y35.82 </raftPoint>)
(<raftPoint> X-9.331 Y33.861 </raftPoint>)
(<raftPoint> X-8.118 Y32.249 </raftPoint>)
(<raftPoint> X-7.056 Y26.972 </raftPoint>)
(<raftPoint> X-7.21 Y23.451 </raftPoint>)
(<raftPoint> X-8.053 Y19.961 </raftPoint>)
(<raftPoint> X-9.335 Y18.336 </raftPoint>)
(<raftPoint> X-9.738 Y16.374 </raftPoint>)
(<raftPoint> X-14.617 Y11.274 </raftPoint>)
(<raftPoint> X-21.685 Y7.74 </raftPoint>)
(<raftPoint> X-30.509 Y7.74 </raftPoint>)
(<raftPoint> X-33.403 Y9.3 </raftPoint>)
(<raftPoint> X-35.794 Y11.277 </raftPoint>)
(<raftPoint> X-38.538 Y12.849 </raftPoint>)
(<raftPoint> X-39.287 Y14.769 </raftPoint>)
(<raftPoint> X-42.245 Y18.19 </raftPoint>)
(</raftPerimeter>)
(<raftPerimeter>)
(<raftPoint> X28.949 Y-31.14 </raftPoint>)
(<raftPoint> X30.944 Y-29.145 </raftPoint>)
(<raftPoint> X31.385 Y-25.182 </raftPoint>)
(<raftPoint> X30.93 Y-23.041 </raftPoint>)
(<raftPoint> X28.949 Y-21.06 </raftPoint>)
(<raftPoint> X21.451 Y-21.06 </raftPoint>)
(<raftPoint> X19.44 Y-23.071 </raftPoint>)
(<raftPoint> X19.44 Y-29.129 </raftPoint>)
(<raftPoint> X21.451 Y-31.14 </raftPoint>)
(</raftPerimeter>)
(<raftPerimeter>)
(<raftPoint> X-31.385 Y25.182 </raftPoint>)
(<raftPoint> X-30.93 Y23.041 </raftPoint>)
(<raftPoint> X-28.949 Y21.06 </raftPoint>)
(<raftPoint> X-21.451 Y21.06 </raftPoint>)
(<raftPoint> X-19.44 Y23.071 </raftPoint>)
(<raftPoint> X-19.44 Y29.129 </raftPoint>)
(<raftPoint> X-21.451 Y31.14 </raftPoint>)
(<raftPoint> X-28.949 Y31.14 </raftPoint>)
(<raftPoint> X-30.944 Y29.145 </raftPoint>)
(</raftPerimeter>)
(<raftPerimeter>)
(<raftPoint> X28.949 Y19.26 </raftPoint>)
(<raftPoint> X30.929 Y21.24 </raftPoint>)
(<raftPoint> X31.405 Y23.381 </raftPoint>)
(<raftPoint> X30.943 Y27.346 </raftPoint>)
(<raftPoint> X28.945 Y29.344 </raftPoint>)
(<raftPoint> X22.51 Y29.156 </raftPoint>)
(<raftPoint> X20.502 Y27.227 </raftPoint>)
(<raftPoint> X19.44 Y25.481 </raftPoint>)
(<raftPoint> X19.44 Y21.271 </raftPoint>)
(<raftPoint> X21.451 Y19.26 </raftPoint>)
(</raftPerimeter>)
(<raftPerimeter>)
(<raftPoint> X-22.51 Y-29.156 </raftPoint>)
(<raftPoint> X-20.502 Y-27.227 </raftPoint>)
(<raftPoint> X-19.44 Y-25.481 </raftPoint>)
(<raftPoint> X-19.44 Y-21.271 </raftPoint>)
(<raftPoint> X-21.451 Y-19.26 </raftPoint>)
(<raftPoint> X-28.949 Y-19.26 </raftPoint>)
(<raftPoint> X-30.929 Y-21.24 </raftPoint>)
(<raftPoint> X-31.405 Y-23.381 </raftPoint>)
(<raftPoint> X-30.943 Y-27.346 </raftPoint>)
(<raftPoint> X-28.945 Y-29.344 </raftPoint>)
(</raftPerimeter>)
(<raftPerimeter>)
(<raftPoint> X-44.028 Y-34.314 </raftPoint>)
(<raftPoint> X-44.308 Y-35.979 </raftPoint>)
(<raftPoint> X-44.211 Y-37.969 </raftPoint>)
(<raftPoint> X-39.737 Y-41.94 </raftPoint>)
(<raftPoint> X-34.285 Y-41.94 </raftPoint>)
(<raftPoint> X-30.685 Y-43.74 </raftPoint>)
(<raftPoint> X-19.715 Y-43.74 </raftPoint>)
(<raftPoint> X-16.115 Y-41.94 </raftPoint>)
(<raftPoint> X-12.515 Y-41.94 </raftPoint>)
(<raftPoint> X-8.787 Y-40.076 </raftPoint>)
(<raftPoint> X-6.851 Y-38.14 </raftPoint>)
(<raftPoint> X-6.691 Y-35.983 </raftPoint>)
(<raftPoint> X-6.969 Y-34.334 </raftPoint>)
(<raftPoint> X-3.426 Y-31.108 </raftPoint>)
(<raftPoint> X-2.873 Y-30.973 </raftPoint>)
(<raftPoint> X3.424 Y-32.903 </raftPoint>)
(<raftPoint> X7.271 Y-36.143 </raftPoint>)
(<raftPoint> X6.668 Y-39.721 </raftPoint>)
(<raftPoint> X8.778 Y-41.867 </raftPoint>)
(<raftPoint> X11.707 Y-43.556 </raftPoint>)
(<raftPoint> X16.108 Y-43.737 </raftPoint>)
(<raftPoint> X19.715 Y-45.54 </raftPoint>)
(<raftPoint> X30.685 Y-45.54 </raftPoint>)
(<raftPoint> X34.285 Y-43.74 </raftPoint>)
(<raftPoint> X39.735 Y-43.74 </raftPoint>)
(<raftPoint> X44.336 Y-39.739 </raftPoint>)
(<raftPoint> X43.727 Y-36.125 </raftPoint>)
(<raftPoint> X46.948 Y-32.94 </raftPoint>)
(<raftPoint> X48.928 Y-32.94 </raftPoint>)
(<raftPoint> X49.479 Y-27.004 </raftPoint>)
(<raftPoint> X48.952 Y-19.495 </raftPoint>)
(<raftPoint> X47.793 Y-17.836 </raftPoint>)
(<raftPoint> X47.114 Y-15.825 </raftPoint>)
(<raftPoint> X39.749 Y-8.46 </raftPoint>)
(<raftPoint> X36.085 Y-8.46 </raftPoint>)
(<raftPoint> X32.485 Y-6.66 </raftPoint>)
(<raftPoint> X17.915 Y-6.66 </raftPoint>)
(<raftPoint> X14.315 Y-8.46 </raftPoint>)
(<raftPoint> X12.515 Y-8.46 </raftPoint>)
(<raftPoint> X8.787 Y-10.324 </raftPoint>)
(<raftPoint> X3.447 Y-15.664 </raftPoint>)
(<raftPoint> X-3.096 Y-15.831 </raftPoint>)
(<raftPoint> X-3.253 Y-14.058 </raftPoint>)
(<raftPoint> X-8.787 Y-8.524 </raftPoint>)
(<raftPoint> X-16.117 Y-4.859 </raftPoint>)
(<raftPoint> X-28.459 Y-5.038 </raftPoint>)
(<raftPoint> X-28.666 Y-4.86 </raftPoint>)
(<raftPoint> X-34.285 Y-4.86 </raftPoint>)
(<raftPoint> X-37.885 Y-6.66 </raftPoint>)
(<raftPoint> X-39.734 Y-6.66 </raftPoint>)
(<raftPoint> X-44.24 Y-10.547 </raftPoint>)
(<raftPoint> X-47.104 Y-14.023 </raftPoint>)
(<raftPoint> X-48.954 Y-17.724 </raftPoint>)
(<raftPoint> X-49.46 Y-25.204 </raftPoint>)
(<raftPoint> X-48.929 Y-31.14 </raftPoint>)
(<raftPoint> X-46.958 Y-31.14 </raftPoint>)
(</raftPerimeter>)
(<raftPerimeter>)
(<raftPoint> X-49.479 Y27.004 </raftPoint>)
(<raftPoint> X-48.952 Y19.495 </raftPoint>)
(<raftPoint> X-47.793 Y17.836 </raftPoint>)
(<raftPoint> X-47.114 Y15.825 </raftPoint>)
(<raftPoint> X-39.749 Y8.46 </raftPoint>)
(<raftPoint> X-36.085 Y8.46 </raftPoint>)
(<raftPoint> X-32.485 Y6.66 </raftPoint>)
(<raftPoint> X-17.915 Y6.66 </raftPoint>)
(<raftPoint> X-14.315 Y8.46 </raftPoint>)
(<raftPoint> X-12.515 Y8.46 </raftPoint>)
(<raftPoint> X-8.787 Y10.324 </raftPoint>)
(<raftPoint> X-3.447 Y15.664 </raftPoint>)
(<raftPoint> X3.096 Y15.831 </raftPoint>)
(<raftPoint> X3.253 Y14.058 </raftPoint>)
(<raftPoint> X8.787 Y8.524 </raftPoint>)
(<raftPoint> X16.117 Y4.859 </raftPoint>)
(<raftPoint> X28.46 Y5.038 </raftPoint>)
(<raftPoint> X28.666 Y4.86 </raftPoint>)
(<raftPoint> X34.285 Y4.86 </raftPoint>)
(<raftPoint> X37.885 Y6.66 </raftPoint>)
(<raftPoint> X39.734 Y6.66 </raftPoint>)
(<raftPoint> X44.239 Y10.547 </raftPoint>)
(<raftPoint> X47.104 Y14.023 </raftPoint>)
(<raftPoint> X48.952 Y17.72 </raftPoint>)
(<raftPoint> X49.474 Y23.396 </raftPoint>)
(<raftPoint> X48.936 Y31.14 </raftPoint>)
(<raftPoint> X46.958 Y31.14 </raftPoint>)
(<raftPoint> X44.028 Y34.314 </raftPoint>)
(<raftPoint> X44.309 Y35.979 </raftPoint>)
(<raftPoint> X44.211 Y37.969 </raftPoint>)
(<raftPoint> X39.737 Y41.94 </raftPoint>)
(<raftPoint> X34.285 Y41.94 </raftPoint>)
(<raftPoint> X30.685 Y43.74 </raftPoint>)
(<raftPoint> X19.715 Y43.74 </raftPoint>)
(<raftPoint> X16.115 Y41.94 </raftPoint>)
(<raftPoint> X12.515 Y41.94 </raftPoint>)
(<raftPoint> X8.787 Y40.076 </raftPoint>)
(<raftPoint> X6.851 Y38.14 </raftPoint>)
(<raftPoint> X6.691 Y35.983 </raftPoint>)
(<raftPoint> X6.969 Y34.334 </raftPoint>)
(<raftPoint> X3.426 Y31.108 </raftPoint>)
(<raftPoint> X2.872 Y30.973 </raftPoint>)
(<raftPoint> X-3.424 Y32.903 </raftPoint>)
(<raftPoint> X-7.271 Y36.143 </raftPoint>)
(<raftPoint> X-6.668 Y39.721 </raftPoint>)
(<raftPoint> X-8.778 Y41.867 </raftPoint>)
(<raftPoint> X-11.707 Y43.556 </raftPoint>)
(<raftPoint> X-16.108 Y43.737 </raftPoint>)
(<raftPoint> X-19.715 Y45.54 </raftPoint>)
(<raftPoint> X-30.685 Y45.54 </raftPoint>)
(<raftPoint> X-34.285 Y43.74 </raftPoint>)
(<raftPoint> X-39.735 Y43.74 </raftPoint>)
(<raftPoint> X-44.335 Y39.739 </raftPoint>)
(<raftPoint> X-43.726 Y36.125 </raftPoint>)
(<raftPoint> X-46.948 Y32.94 </raftPoint>)
(<raftPoint> X-48.928 Y32.94 </raftPoint>)
(</raftPerimeter>)
(<raftPerimeter>)
(<raftPoint> X7.997 Y18.158 </raftPoint>)
(<raftPoint> X7.017 Y23.421 </raftPoint>)
(<raftPoint> X7.248 Y26.942 </raftPoint>)
(<raftPoint> X8.172 Y30.444 </raftPoint>)
(<raftPoint> X9.326 Y32.057 </raftPoint>)
(<raftPoint> X9.939 Y34.016 </raftPoint>)
(<raftPoint> X14.621 Y39.128 </raftPoint>)
(<raftPoint> X21.685 Y42.66 </raftPoint>)
(<raftPoint> X28.715 Y42.66 </raftPoint>)
(<raftPoint> X35.787 Y39.124 </raftPoint>)
(<raftPoint> X41.106 Y33.805 </raftPoint>)
(<raftPoint> X42.801 Y30.509 </raftPoint>)
(<raftPoint> X42.842 Y28.522 </raftPoint>)
(<raftPoint> X43.751 Y26.904 </raftPoint>)
(<raftPoint> X43.808 Y21.698 </raftPoint>)
(<raftPoint> X42.833 Y20.068 </raftPoint>)
(<raftPoint> X42.976 Y18.053 </raftPoint>)
(<raftPoint> X42.35 Y16.39 </raftPoint>)
(<raftPoint> X39.278 Y12.96 </raftPoint>)
(<raftPoint> X38.703 Y11.046 </raftPoint>)
(<raftPoint> X35.783 Y9.472 </raftPoint>)
(<raftPoint> X32.251 Y5.94 </raftPoint>)
(<raftPoint> X28.666 Y5.94 </raftPoint>)
(<raftPoint> X28.461 Y5.762 </raftPoint>)
(<raftPoint> X18.152 Y5.937 </raftPoint>)
(<raftPoint> X11.096 Y12.993 </raftPoint>)
(<raftPoint> X9.304 Y16.578 </raftPoint>)
(</raftPerimeter>)
(<raftPerimeter>)
(<raftPoint> X-42.8 Y-30.509 </raftPoint>)
(<raftPoint> X-42.842 Y-28.522 </raftPoint>)
(<raftPoint> X-43.75 Y-26.904 </raftPoint>)
(<raftPoint> X-43.807 Y-21.698 </raftPoint>)
(<raftPoint> X-42.833 Y-20.067 </raftPoint>)
(<raftPoint> X-42.976 Y-18.053 </raftPoint>)
(<raftPoint> X-42.351 Y-16.39 </raftPoint>)
(<raftPoint> X-39.278 Y-12.96 </raftPoint>)
(<raftPoint> X-38.703 Y-11.046 </raftPoint>)
(<raftPoint> X-35.783 Y-9.472 </raftPoint>)
(<raftPoint> X-32.251 Y-5.94 </raftPoint>)
(<raftPoint> X-28.666 Y-5.94 </raftPoint>)
(<raftPoint> X-28.46 Y-5.762 </raftPoint>)
(<raftPoint> X-18.152 Y-5.937 </raftPoint>)
(<raftPoint> X-11.096 Y-12.993 </raftPoint>)
(<raftPoint> X-9.304 Y-16.578 </raftPoint>)
(<raftPoint> X-7.997 Y-18.158 </raftPoint>)
(<raftPoint> X-7.017 Y-23.421 </raftPoint>)
(<raftPoint> X-7.248 Y-26.942 </raftPoint>)
(<raftPoint> X-8.173 Y-30.444 </raftPoint>)
(<raftPoint> X-9.326 Y-32.058 </raftPoint>)
(<raftPoint> X-9.94 Y-34.016 </raftPoint>)
(<raftPoint> X-14.621 Y-39.128 </raftPoint>)
(<raftPoint> X-21.685 Y-42.66 </raftPoint>)
(<raftPoint> X-28.715 Y-42.66 </raftPoint>)
(<raftPoint> X-35.787 Y-39.124 </raftPoint>)
(<raftPoint> X-41.106 Y-33.805 </raftPoint>)
(</raftPerimeter>)
(<raftPerimeter>)
(<raftPoint> X9.331 Y-33.861 </raftPoint>)
(<raftPoint> X8.123 Y-32.256 </raftPoint>)
(<raftPoint> X7.04 Y-25.207 </raftPoint>)
(<raftPoint> X8.057 Y-19.954 </raftPoint>)
(<raftPoint> X9.335 Y-18.336 </raftPoint>)
(<raftPoint> X9.738 Y-16.374 </raftPoint>)
(<raftPoint> X14.617 Y-11.274 </raftPoint>)
(<raftPoint> X21.685 Y-7.74 </raftPoint>)
(<raftPoint> X30.509 Y-7.74 </raftPoint>)
(<raftPoint> X33.403 Y-9.3 </raftPoint>)
(<raftPoint> X35.794 Y-11.277 </raftPoint>)
(<raftPoint> X38.538 Y-12.849 </raftPoint>)
(<raftPoint> X39.287 Y-14.769 </raftPoint>)
(<raftPoint> X42.245 Y-18.19 </raftPoint>)
(<raftPoint> X42.917 Y-19.863 </raftPoint>)
(<raftPoint> X42.836 Y-21.871 </raftPoint>)
(<raftPoint> X43.789 Y-23.497 </raftPoint>)
(<raftPoint> X43.77 Y-28.703 </raftPoint>)
(<raftPoint> X42.839 Y-30.326 </raftPoint>)
(<raftPoint> X42.859 Y-32.312 </raftPoint>)
(<raftPoint> X41.107 Y-35.603 </raftPoint>)
(<raftPoint> X35.787 Y-40.924 </raftPoint>)
(<raftPoint> X28.715 Y-44.46 </raftPoint>)
(<raftPoint> X21.683 Y-44.46 </raftPoint>)
(<raftPoint> X14.826 Y-41.105 </raftPoint>)
(<raftPoint> X9.838 Y-35.82 </raftPoint>)
(</raftPerimeter>)
(<raftPerimeter>)
(<raftPoint> X-42.917 Y19.863 </raftPoint>)
(<raftPoint> X-42.836 Y21.871 </raftPoint>)
(<raftPoint> X-43.788 Y23.497 </raftPoint>)
(<raftPoint> X-43.769 Y28.704 </raftPoint>)
(<raftPoint> X-42.839 Y30.326 </raftPoint>)
(<raftPoint> X-42.859 Y32.312 </raftPoint>)
(<raftPoint> X-41.107 Y35.603 </raftPoint>)
(<raftPoint> X-35.787 Y40.924 </raftPoint>)
(<raftPoint> X-28.715 Y44.46 </raftPoint>)
(<raftPoint> X-21.683 Y44.46 </raftPoint>)
(<raftPoint> X-14.826 Y41.105 </raftPoint>)
(<raftPoint> X-9.838 Y35.82 </raftPoint>)
(<raftPoint> X-9.331 Y33.861 </raftPoint>)
(<raftPoint> X-8.118 Y32.249 </raftPoint>)
(<raftPoint> X-7.056 Y26.972 </raftPoint>)
(<raftPoint> X-7.21 Y23.451 </raftPoint>)
(<raftPoint> X-8.053 Y19.961 </raftPoint>)
(<raftPoint> X-9.335 Y18.336 </raftPoint>)
(<raftPoint> X-9.738 Y16.374 </raftPoint>)
(<raftPoint> X-14.617 Y11.274 </raftPoint>)
(<raftPoint> X-21.685 Y7.74 </raftPoint>)
(<raftPoint> X-30.509 Y7.74 </raftPoint>)
(<raftPoint> X-33.403 Y9.3 </raftPoint>)
(<raftPoint> X-35.794 Y11.277 </raftPoint>)
(<raftPoint> X-38.538 Y12.849 </raftPoint>)
(<raftPoint> X-39.287 Y14.769 </raftPoint>)
(<raftPoint> X-42.245 Y18.19 </raftPoint>)
(</raftPerimeter>)
(<raftPerimeter>)
(<raftPoint> X28.949 Y-31.14 </raftPoint>)
(<raftPoint> X30.944 Y-29.145 </raftPoint>)
(<raftPoint> X31.385 Y-25.182 </raftPoint>)
(<raftPoint> X30.93 Y-23.041 </raftPoint>)
(<raftPoint> X28.949 Y-21.06 </raftPoint>)
(<raftPoint> X21.451 Y-21.06 </raftPoint>)
(<raftPoint> X19.44 Y-23.071 </raftPoint>)
(<raftPoint> X19.44 Y-29.129 </raftPoint>)
(<raftPoint> X21.451 Y-31.14 </raftPoint>)
(</raftPerimeter>)
(<raftPerimeter>)
(<raftPoint> X-31.385 Y25.182 </raftPoint>)
(<raftPoint> X-30.93 Y23.041 </raftPoint>)
(<raftPoint> X-28.949 Y21.06 </raftPoint>)
(<raftPoint> X-21.451 Y21.06 </raftPoint>)
(<raftPoint> X-19.44 Y23.071 </raftPoint>)
(<raftPoint> X-19.44 Y29.129 </raftPoint>)
(<raftPoint> X-21.451 Y31.14 </raftPoint>)
(<raftPoint> X-28.949 Y31.14 </raftPoint>)
(<raftPoint> X-30.944 Y29.145 </raftPoint>)
(</raftPerimeter>)
(<raftPerimeter>)
(<raftPoint> X28.949 Y19.26 </raftPoint>)
(<raftPoint> X30.929 Y21.24 </raftPoint>)
(<raftPoint> X31.405 Y23.381 </raftPoint>)
(<raftPoint> X30.943 Y27.346 </raftPoint>)
(<raftPoint> X28.945 Y29.344 </raftPoint>)
(<raftPoint> X22.51 Y29.156 </raftPoint>)
(<raftPoint> X20.502 Y27.227 </raftPoint>)
(<raftPoint> X19.44 Y25.481 </raftPoint>)
(<raftPoint> X19.44 Y21.271 </raftPoint>)
(<raftPoint> X21.451 Y19.26 </raftPoint>)
(</raftPerimeter>)
(<raftPerimeter>)
(<raftPoint> X-22.51 Y-29.156 </raftPoint>)
(<raftPoint> X-20.502 Y-27.227 </raftPoint>)
(<raftPoint> X-19.44 Y-25.481 </raftPoint>)
(<raftPoint> X-19.44 Y-21.271 </raftPoint>)
(<raftPoint> X-21.451 Y-19.26 </raftPoint>)
(<raftPoint> X-28.949 Y-19.26 </raftPoint>)
(<raftPoint> X-30.929 Y-21.24 </raftPoint>)
(<raftPoint> X-31.405 Y-23.381 </raftPoint>)
(<raftPoint> X-30.943 Y-27.346 </raftPoint>)
(<raftPoint> X-28.945 Y-29.344 </raftPoint>)
(</raftPerimeter>)
(<raftPerimeter>)
(<raftPoint> X-36.085 Y8.46 </raftPoint>)
(<raftPoint> X-32.485 Y6.66 </raftPoint>)
(<raftPoint> X-17.915 Y6.66 </raftPoint>)
(<raftPoint> X-14.315 Y8.46 </raftPoint>)
(<raftPoint> X-12.515 Y8.46 </raftPoint>)
(<raftPoint> X-8.787 Y10.324 </raftPoint>)
(<raftPoint> X-3.447 Y15.664 </raftPoint>)
(<raftPoint> X3.096 Y15.831 </raftPoint>)
(<raftPoint> X3.253 Y14.058 </raftPoint>)
(<raftPoint> X8.787 Y8.524 </raftPoint>)
(<raftPoint> X16.115 Y4.86 </raftPoint>)
(<raftPoint> X34.285 Y4.86 </raftPoint>)
(<raftPoint> X37.885 Y6.66 </raftPoint>)
(<raftPoint> X39.734 Y6.66 </raftPoint>)
(<raftPoint> X44.239 Y10.547 </raftPoint>)
(<raftPoint> X47.104 Y14.023 </raftPoint>)
(<raftPoint> X48.954 Y17.724 </raftPoint>)
(<raftPoint> X49.46 Y25.204 </raftPoint>)
(<raftPoint> X48.95 Y30.905 </raftPoint>)
(<raftPoint> X47.82 Y32.564 </raftPoint>)
(<raftPoint> X47.117 Y34.563 </raftPoint>)
(<raftPoint> X44.116 Y38.053 </raftPoint>)
(<raftPoint> X39.737 Y41.94 </raftPoint>)
(<raftPoint> X34.285 Y41.94 </raftPoint>)
(<raftPoint> X30.685 Y43.74 </raftPoint>)
(<raftPoint> X19.715 Y43.74 </raftPoint>)
(<raftPoint> X16.115 Y41.94 </raftPoint>)
(<raftPoint> X12.515 Y41.94 </raftPoint>)
(<raftPoint> X8.787 Y40.076 </raftPoint>)
(<raftPoint> X3.447 Y34.736 </raftPoint>)
(<raftPoint> X-3.074 Y34.568 </raftPoint>)
(<raftPoint> X-3.255 Y36.344 </raftPoint>)
(<raftPoint> X-8.779 Y41.868 </raftPoint>)
(<raftPoint> X-11.707 Y43.556 </raftPoint>)
(<raftPoint> X-16.108 Y43.737 </raftPoint>)
(<raftPoint> X-19.715 Y45.54 </raftPoint>)
(<raftPoint> X-30.685 Y45.54 </raftPoint>)
(<raftPoint> X-34.285 Y43.74 </raftPoint>)
(<raftPoint> X-39.733 Y43.74 </raftPoint>)
(<raftPoint> X-44.282 Y39.852 </raftPoint>)
(<raftPoint> X-47.104 Y36.376 </raftPoint>)
(<raftPoint> X-48.954 Y32.676 </raftPoint>)
(<raftPoint> X-49.454 Y25.196 </raftPoint>)
(<raftPoint> X-48.95 Y19.493 </raftPoint>)
(<raftPoint> X-47.793 Y17.836 </raftPoint>)
(<raftPoint> X-47.114 Y15.825 </raftPoint>)
(<raftPoint> X-39.749 Y8.46 </raftPoint>)
(</raftPerimeter>)
(<raftPerimeter>)
(<raftPoint> X-34.285 Y-41.94 </raftPoint>)
(<raftPoint> X-30.685 Y-43.74 </raftPoint>)
(<raftPoint> X-19.715 Y-43.74 </raftPoint>)
(<raftPoint> X-16.115 Y-41.94 </raftPoint>)
(<raftPoint> X-12.515 Y-41.94 </raftPoint>)
(<raftPoint> X-8.787 Y-40.076 </raftPoint>)
(<raftPoint> X-3.447 Y-34.736 </raftPoint>)
(<raftPoint> X3.073 Y-34.568 </raftPoint>)
(<raftPoint> X3.255 Y-36.344 </raftPoint>)
(<raftPoint> X8.787 Y-41.876 </raftPoint>)
(<raftPoint> X12.515 Y-43.74 </raftPoint>)
(<raftPoint> X16.115 Y-43.74 </raftPoint>)
(<raftPoint> X19.715 Y-45.54 </raftPoint>)
(<raftPoint> X30.685 Y-45.54 </raftPoint>)
(<raftPoint> X34.285 Y-43.74 </raftPoint>)
(<raftPoint> X39.733 Y-43.74 </raftPoint>)
(<raftPoint> X44.281 Y-39.852 </raftPoint>)
(<raftPoint> X47.104 Y-36.376 </raftPoint>)
(<raftPoint> X48.952 Y-32.681 </raftPoint>)
(<raftPoint> X49.479 Y-27.004 </raftPoint>)
(<raftPoint> X48.952 Y-19.495 </raftPoint>)
(<raftPoint> X47.793 Y-17.836 </raftPoint>)
(<raftPoint> X47.114 Y-15.825 </raftPoint>)
(<raftPoint> X39.749 Y-8.46 </raftPoint>)
(<raftPoint> X36.085 Y-8.46 </raftPoint>)
(<raftPoint> X32.485 Y-6.66 </raftPoint>)
(<raftPoint> X17.915 Y-6.66 </raftPoint>)
(<raftPoint> X14.315 Y-8.46 </raftPoint>)
(<raftPoint> X12.515 Y-8.46 </raftPoint>)
(<raftPoint> X8.787 Y-10.324 </raftPoint>)
(<raftPoint> X3.447 Y-15.664 </raftPoint>)
(<raftPoint> X-3.096 Y-15.831 </raftPoint>)
(<raftPoint> X-3.253 Y-14.058 </raftPoint>)
(<raftPoint> X-8.787 Y-8.524 </raftPoint>)
(<raftPoint> X-16.115 Y-4.86 </raftPoint>)
(<raftPoint> X-34.285 Y-4.86 </raftPoint>)
(<raftPoint> X-37.885 Y-6.66 </raftPoint>)
(<raftPoint> X-39.734 Y-6.66 </raftPoint>)
(<raftPoint> X-44.24 Y-10.547 </raftPoint>)
(<raftPoint> X-47.104 Y-14.023 </raftPoint>)
(<raftPoint> X-48.954 Y-17.724 </raftPoint>)
(<raftPoint> X-49.46 Y-25.204 </raftPoint>)
(<raftPoint> X-48.95 Y-30.905 </raftPoint>)
(<raftPoint> X-47.82 Y-32.564 </raftPoint>)
(<raftPoint> X-47.117 Y-34.563 </raftPoint>)
(<raftPoint> X-44.116 Y-38.053 </raftPoint>)
(<raftPoint> X-39.737 Y-41.94 </raftPoint>)
(</raftPerimeter>)
(<raftPerimeter>)
(<raftPoint> X26.869 Y31.86 </raftPoint>)
(<raftPoint> X30.822 Y28.559 </raftPoint>)
(<raftPoint> X31.922 Y26.848 </raftPoint>)
(<raftPoint> X32.429 Y25.142 </raftPoint>)
(<raftPoint> X32.485 Y23.431 </raftPoint>)
(<raftPoint> X32.131 Y21.726 </raftPoint>)
(<raftPoint> X30.309 Y18.398 </raftPoint>)
(<raftPoint> X28.651 Y16.74 </raftPoint>)
(<raftPoint> X23.533 Y16.74 </raftPoint>)
(<raftPoint> X19.706 Y20.025 </raftPoint>)
(<raftPoint> X18.872 Y21.718 </raftPoint>)
(<raftPoint> X18.517 Y23.431 </raftPoint>)
(<raftPoint> X18.573 Y25.142 </raftPoint>)
(<raftPoint> X19.079 Y26.848 </raftPoint>)
(<raftPoint> X20.188 Y28.571 </raftPoint>)
(<raftPoint> X23.547 Y31.86 </raftPoint>)
(</raftPerimeter>)
(<raftPerimeter>)
(<raftPoint> X-23.533 Y-16.74 </raftPoint>)
(<raftPoint> X-19.706 Y-20.025 </raftPoint>)
(<raftPoint> X-18.871 Y-21.718 </raftPoint>)
(<raftPoint> X-18.516 Y-23.431 </raftPoint>)
(<raftPoint> X-18.572 Y-25.142 </raftPoint>)
(<raftPoint> X-19.079 Y-26.848 </raftPoint>)
(<raftPoint> X-20.188 Y-28.571 </raftPoint>)
(<raftPoint> X-23.547 Y-31.86 </raftPoint>)
(<raftPoint> X-26.869 Y-31.86 </raftPoint>)
(<raftPoint> X-30.821 Y-28.559 </raftPoint>)
(<raftPoint> X-31.922 Y-26.848 </raftPoint>)
(<raftPoint> X-32.427 Y-25.142 </raftPoint>)
(<raftPoint> X-32.484 Y-23.431 </raftPoint>)
(<raftPoint> X-32.131 Y-21.726 </raftPoint>)
(<raftPoint> X-30.309 Y-18.398 </raftPoint>)
(<raftPoint> X-28.651 Y-16.74 </raftPoint>)
(</raftPerimeter>)
(<raftPerimeter>)
(<raftPoint> X20.025 Y-30.371 </raftPoint>)
(<raftPoint> X18.985 Y-28.659 </raftPoint>)
(<raftPoint> X18.554 Y-26.953 </raftPoint>)
(<raftPoint> X18.536 Y-25.239 </raftPoint>)
(<raftPoint> X18.929 Y-23.53 </raftPoint>)
(<raftPoint> X19.865 Y-21.827 </raftPoint>)
(<raftPoint> X23.538 Y-18.54 </raftPoint>)
(<raftPoint> X26.895 Y-18.54 </raftPoint>)
(<raftPoint> X29.309 Y-20.085 </raftPoint>)
(<raftPoint> X31.133 Y-21.822 </raftPoint>)
(<raftPoint> X32.073 Y-23.53 </raftPoint>)
(<raftPoint> X32.466 Y-25.239 </raftPoint>)
(<raftPoint> X32.447 Y-26.953 </raftPoint>)
(<raftPoint> X32.016 Y-28.659 </raftPoint>)
(<raftPoint> X30.984 Y-30.359 </raftPoint>)
(<raftPoint> X26.873 Y-33.66 </raftPoint>)
(<raftPoint> X23.542 Y-33.66 </raftPoint>)
(</raftPerimeter>)
(<raftPerimeter>)
(<raftPoint> X-29.309 Y20.085 </raftPoint>)
(<raftPoint> X-31.133 Y21.822 </raftPoint>)
(<raftPoint> X-32.072 Y23.53 </raftPoint>)
(<raftPoint> X-32.465 Y25.239 </raftPoint>)
(<raftPoint> X-32.446 Y26.953 </raftPoint>)
(<raftPoint> X-32.016 Y28.659 </raftPoint>)
(<raftPoint> X-30.983 Y30.359 </raftPoint>)
(<raftPoint> X-26.873 Y33.66 </raftPoint>)
(<raftPoint> X-23.542 Y33.66 </raftPoint>)
(<raftPoint> X-20.024 Y30.371 </raftPoint>)
(<raftPoint> X-18.985 Y28.659 </raftPoint>)
(<raftPoint> X-18.554 Y26.953 </raftPoint>)
(<raftPoint> X-18.535 Y25.239 </raftPoint>)
(<raftPoint> X-18.929 Y23.53 </raftPoint>)
(<raftPoint> X-19.865 Y21.827 </raftPoint>)
(<raftPoint> X-23.538 Y18.54 </raftPoint>)
(<raftPoint> X-26.895 Y18.54 </raftPoint>)
(</raftPerimeter>)
(<raftPerimeter>)
(<raftPoint> X-20.268 Y23.174 </raftPoint>)
(<raftPoint> X-19.62 Y25.144 </raftPoint>)
(<raftPoint> X-19.641 Y27.067 </raftPoint>)
(<raftPoint> X-20.379 Y29.028 </raftPoint>)
(<raftPoint> X-23.283 Y31.14 </raftPoint>)
(<raftPoint> X-27.099 Y31.14 </raftPoint>)
(<raftPoint> X-30.615 Y29.045 </raftPoint>)
(<raftPoint> X-31.36 Y27.067 </raftPoint>)
(<raftPoint> X-31.381 Y25.144 </raftPoint>)
(<raftPoint> X-30.727 Y23.157 </raftPoint>)
(<raftPoint> X-27.096 Y21.06 </raftPoint>)
(<raftPoint> X-23.286 Y21.06 </raftPoint>)
(</raftPerimeter>)
(<raftPerimeter>)
(<raftPoint> X30.615 Y-29.045 </raftPoint>)
(<raftPoint> X31.36 Y-27.068 </raftPoint>)
(<raftPoint> X31.381 Y-25.144 </raftPoint>)
(<raftPoint> X30.728 Y-23.157 </raftPoint>)
(<raftPoint> X27.096 Y-21.06 </raftPoint>)
(<raftPoint> X23.286 Y-21.06 </raftPoint>)
(<raftPoint> X20.268 Y-23.174 </raftPoint>)
(<raftPoint> X19.62 Y-25.144 </raftPoint>)
(<raftPoint> X19.641 Y-27.068 </raftPoint>)
(<raftPoint> X20.38 Y-29.028 </raftPoint>)
(<raftPoint> X23.283 Y-31.14 </raftPoint>)
(<raftPoint> X27.099 Y-31.14 </raftPoint>)
(</raftPerimeter>)
(<raftPerimeter>)
(<raftPoint> X30.842 Y21.359 </raftPoint>)
(<raftPoint> X31.403 Y23.358 </raftPoint>)
(<raftPoint> X31.316 Y25.279 </raftPoint>)
(<raftPoint> X30.504 Y27.245 </raftPoint>)
(<raftPoint> X27.102 Y29.34 </raftPoint>)
(<raftPoint> X25.115 Y29.34 </raftPoint>)
(<raftPoint> X21.322 Y27.443 </raftPoint>)
(<raftPoint> X19.58 Y23.426 </raftPoint>)
(<raftPoint> X20.155 Y21.376 </raftPoint>)
(<raftPoint> X23.29 Y19.26 </raftPoint>)
(<raftPoint> X27.094 Y19.26 </raftPoint>)
(</raftPerimeter>)
(<raftPerimeter>)
(<raftPoint> X-21.322 Y-27.443 </raftPoint>)
(<raftPoint> X-19.579 Y-23.426 </raftPoint>)
(<raftPoint> X-20.154 Y-21.376 </raftPoint>)
(<raftPoint> X-23.29 Y-19.26 </raftPoint>)
(<raftPoint> X-27.094 Y-19.26 </raftPoint>)
(<raftPoint> X-30.842 Y-21.359 </raftPoint>)
(<raftPoint> X-31.402 Y-23.358 </raftPoint>)
(<raftPoint> X-31.316 Y-25.279 </raftPoint>)
(<raftPoint> X-30.503 Y-27.245 </raftPoint>)
(<raftPoint> X-27.102 Y-29.34 </raftPoint>)
(<raftPoint> X-25.115 Y-29.34 </raftPoint>)
(</raftPerimeter>)
(<raftPerimeter>)
(<raftPoint> X-36.085 Y8.46 </raftPoint>)
(<raftPoint> X-32.485 Y6.66 </raftPoint>)
(<raftPoint> X-17.915 Y6.66 </raftPoint>)
(<raftPoint> X-14.315 Y8.46 </raftPoint>)
(<raftPoint> X-12.515 Y8.46 </raftPoint>)
(<raftPoint> X-8.787 Y10.324 </raftPoint>)
(<raftPoint> X-3.447 Y15.664 </raftPoint>)
(<raftPoint> X3.096 Y15.831 </raftPoint>)
(<raftPoint> X3.253 Y14.058 </raftPoint>)
(<raftPoint> X8.787 Y8.524 </raftPoint>)
(<raftPoint> X16.115 Y4.86 </raftPoint>)
(<raftPoint> X34.285 Y4.86 </raftPoint>)
(<raftPoint> X37.885 Y6.66 </raftPoint>)
(<raftPoint> X39.734 Y6.66 </raftPoint>)
(<raftPoint> X44.239 Y10.547 </raftPoint>)
(<raftPoint> X47.104 Y14.023 </raftPoint>)
(<raftPoint> X48.954 Y17.724 </raftPoint>)
(<raftPoint> X49.46 Y25.204 </raftPoint>)
(<raftPoint> X48.95 Y30.905 </raftPoint>)
(<raftPoint> X47.82 Y32.564 </raftPoint>)
(<raftPoint> X47.117 Y34.563 </raftPoint>)
(<raftPoint> X44.116 Y38.053 </raftPoint>)
(<raftPoint> X39.737 Y41.94 </raftPoint>)
(<raftPoint> X34.285 Y41.94 </raftPoint>)
(<raftPoint> X30.685 Y43.74 </raftPoint>)
(<raftPoint> X19.715 Y43.74 </raftPoint>)
(<raftPoint> X16.115 Y41.94 </raftPoint>)
(<raftPoint> X12.515 Y41.94 </raftPoint>)
(<raftPoint> X8.787 Y40.076 </raftPoint>)
(<raftPoint> X3.447 Y34.736 </raftPoint>)
(<raftPoint> X-3.074 Y34.568 </raftPoint>)
(<raftPoint> X-3.255 Y36.344 </raftPoint>)
(<raftPoint> X-8.779 Y41.868 </raftPoint>)
(<raftPoint> X-11.707 Y43.556 </raftPoint>)
(<raftPoint> X-16.108 Y43.737 </raftPoint>)
(<raftPoint> X-19.715 Y45.54 </raftPoint>)
(<raftPoint> X-30.685 Y45.54 </raftPoint>)
(<raftPoint> X-34.285 Y43.74 </raftPoint>)
(<raftPoint> X-39.733 Y43.74 </raftPoint>)
(<raftPoint> X-44.282 Y39.852 </raftPoint>)
(<raftPoint> X-47.104 Y36.376 </raftPoint>)
(<raftPoint> X-48.954 Y32.676 </raftPoint>)
(<raftPoint> X-49.454 Y25.196 </raftPoint>)
(<raftPoint> X-48.95 Y19.493 </raftPoint>)
(<raftPoint> X-47.793 Y17.836 </raftPoint>)
(<raftPoint> X-47.114 Y15.825 </raftPoint>)
(<raftPoint> X-39.749 Y8.46 </raftPoint>)
(</raftPerimeter>)
(<raftPerimeter>)
(<raftPoint> X-34.285 Y-41.94 </raftPoint>)
(<raftPoint> X-30.685 Y-43.74 </raftPoint>)
(<raftPoint> X-19.715 Y-43.74 </raftPoint>)
(<raftPoint> X-16.115 Y-41.94 </raftPoint>)
(<raftPoint> X-12.515 Y-41.94 </raftPoint>)
(<raftPoint> X-8.787 Y-40.076 </raftPoint>)
(<raftPoint> X-3.447 Y-34.736 </raftPoint>)
(<raftPoint> X3.073 Y-34.568 </raftPoint>)
(<raftPoint> X3.255 Y-36.344 </raftPoint>)
(<raftPoint> X8.787 Y-41.876 </raftPoint>)
(<raftPoint> X12.515 Y-43.74 </raftPoint>)
(<raftPoint> X16.115 Y-43.74 </raftPoint>)
(<raftPoint> X19.715 Y-45.54 </raftPoint>)
(<raftPoint> X30.685 Y-45.54 </raftPoint>)
(<raftPoint> X34.285 Y-43.74 </raftPoint>)
(<raftPoint> X39.733 Y-43.74 </raftPoint>)
(<raftPoint> X44.281 Y-39.852 </raftPoint>)
(<raftPoint> X47.104 Y-36.376 </raftPoint>)
(<raftPoint> X48.952 Y-32.681 </raftPoint>)
(<raftPoint> X49.479 Y-27.004 </raftPoint>)
(<raftPoint> X48.952 Y-19.495 </raftPoint>)
(<raftPoint> X47.793 Y-17.836 </raftPoint>)
(<raftPoint> X47.114 Y-15.825 </raftPoint>)
(<raftPoint> X39.749 Y-8.46 </raftPoint>)
(<raftPoint> X36.085 Y-8.46 </raftPoint>)
(<raftPoint> X32.485 Y-6.66 </raftPoint>)
(<raftPoint> X17.915 Y-6.66 </raftPoint>)
(<raftPoint> X14.315 Y-8.46 </raftPoint>)
(<raftPoint> X12.515 Y-8.46 </raftPoint>)
(<raftPoint> X8.787 Y-10.324 </raftPoint>)
(<raftPoint> X3.447 Y-15.664 </raftPoint>)
(<raftPoint> X-3.096 Y-15.831 </raftPoint>)
(<raftPoint> X-3.253 Y-14.058 </raftPoint>)
(<raftPoint> X-8.787 Y-8.524 </raftPoint>)
(<raftPoint> X-16.115 Y-4.86 </raftPoint>)
(<raftPoint> X-34.285 Y-4.86 </raftPoint>)
(<raftPoint> X-37.885 Y-6.66 </raftPoint>)
(<raftPoint> X-39.734 Y-6.66 </raftPoint>)
(<raftPoint> X-44.24 Y-10.547 </raftPoint>)
(<raftPoint> X-47.104 Y-14.023 </raftPoint>)
(<raftPoint> X-48.954 Y-17.724 </raftPoint>)
(<raftPoint> X-49.46 Y-25.204 </raftPoint>)
(<raftPoint> X-48.95 Y-30.905 </raftPoint>)
(<raftPoint> X-47.82 Y-32.564 </raftPoint>)
(<raftPoint> X-47.117 Y-34.563 </raftPoint>)
(<raftPoint> X-44.116 Y-38.053 </raftPoint>)
(<raftPoint> X-39.737 Y-41.94 </raftPoint>)
(</raftPerimeter>)
(<raftPerimeter>)
(<raftPoint> X26.869 Y31.86 </raftPoint>)
(<raftPoint> X30.822 Y28.559 </raftPoint>)
(<raftPoint> X31.922 Y26.848 </raftPoint>)
(<raftPoint> X32.429 Y25.142 </raftPoint>)
(<raftPoint> X32.485 Y23.431 </raftPoint>)
(<raftPoint> X32.131 Y21.726 </raftPoint>)
(<raftPoint> X30.309 Y18.398 </raftPoint>)
(<raftPoint> X28.651 Y16.74 </raftPoint>)
(<raftPoint> X23.533 Y16.74 </raftPoint>)
(<raftPoint> X19.706 Y20.025 </raftPoint>)
(<raftPoint> X18.872 Y21.718 </raftPoint>)
(<raftPoint> X18.517 Y23.431 </raftPoint>)
(<raftPoint> X18.573 Y25.142 </raftPoint>)
(<raftPoint> X19.079 Y26.848 </raftPoint>)
(<raftPoint> X20.188 Y28.571 </raftPoint>)
(<raftPoint> X23.547 Y31.86 </raftPoint>)
(</raftPerimeter>)
(<raftPerimeter>)
(<raftPoint> X-23.533 Y-16.74 </raftPoint>)
M73 P1 (display progress)
(<raftPoint> X-19.706 Y-20.025 </raftPoint>)
(<raftPoint> X-18.871 Y-21.718 </raftPoint>)
(<raftPoint> X-18.516 Y-23.431 </raftPoint>)
(<raftPoint> X-18.572 Y-25.142 </raftPoint>)
(<raftPoint> X-19.079 Y-26.848 </raftPoint>)
(<raftPoint> X-20.188 Y-28.571 </raftPoint>)
(<raftPoint> X-23.547 Y-31.86 </raftPoint>)
(<raftPoint> X-26.869 Y-31.86 </raftPoint>)
(<raftPoint> X-30.821 Y-28.559 </raftPoint>)
(<raftPoint> X-31.922 Y-26.848 </raftPoint>)
(<raftPoint> X-32.427 Y-25.142 </raftPoint>)
(<raftPoint> X-32.484 Y-23.431 </raftPoint>)
(<raftPoint> X-32.131 Y-21.726 </raftPoint>)
(<raftPoint> X-30.309 Y-18.398 </raftPoint>)
(<raftPoint> X-28.651 Y-16.74 </raftPoint>)
(</raftPerimeter>)
(<raftPerimeter>)
(<raftPoint> X20.025 Y-30.371 </raftPoint>)
(<raftPoint> X18.985 Y-28.659 </raftPoint>)
(<raftPoint> X18.554 Y-26.953 </raftPoint>)
(<raftPoint> X18.536 Y-25.239 </raftPoint>)
(<raftPoint> X18.929 Y-23.53 </raftPoint>)
(<raftPoint> X19.865 Y-21.827 </raftPoint>)
(<raftPoint> X23.538 Y-18.54 </raftPoint>)
(<raftPoint> X26.895 Y-18.54 </raftPoint>)
(<raftPoint> X29.309 Y-20.085 </raftPoint>)
(<raftPoint> X31.133 Y-21.822 </raftPoint>)
(<raftPoint> X32.073 Y-23.53 </raftPoint>)
(<raftPoint> X32.466 Y-25.239 </raftPoint>)
(<raftPoint> X32.447 Y-26.953 </raftPoint>)
(<raftPoint> X32.016 Y-28.659 </raftPoint>)
(<raftPoint> X30.984 Y-30.359 </raftPoint>)
(<raftPoint> X26.873 Y-33.66 </raftPoint>)
(<raftPoint> X23.542 Y-33.66 </raftPoint>)
(</raftPerimeter>)
(<raftPerimeter>)
(<raftPoint> X-29.309 Y20.085 </raftPoint>)
(<raftPoint> X-31.133 Y21.822 </raftPoint>)
(<raftPoint> X-32.072 Y23.53 </raftPoint>)
(<raftPoint> X-32.465 Y25.239 </raftPoint>)
(<raftPoint> X-32.446 Y26.953 </raftPoint>)
(<raftPoint> X-32.016 Y28.659 </raftPoint>)
(<raftPoint> X-30.983 Y30.359 </raftPoint>)
(<raftPoint> X-26.873 Y33.66 </raftPoint>)
(<raftPoint> X-23.542 Y33.66 </raftPoint>)
(<raftPoint> X-20.024 Y30.371 </raftPoint>)
(<raftPoint> X-18.985 Y28.659 </raftPoint>)
(<raftPoint> X-18.554 Y26.953 </raftPoint>)
(<raftPoint> X-18.535 Y25.239 </raftPoint>)
(<raftPoint> X-18.929 Y23.53 </raftPoint>)
(<raftPoint> X-19.865 Y21.827 </raftPoint>)
(<raftPoint> X-23.538 Y18.54 </raftPoint>)
(<raftPoint> X-26.895 Y18.54 </raftPoint>)
(</raftPerimeter>)
(<raftPerimeter>)
(<raftPoint> X-20.268 Y23.174 </raftPoint>)
(<raftPoint> X-19.62 Y25.144 </raftPoint>)
(<raftPoint> X-19.641 Y27.067 </raftPoint>)
(<raftPoint> X-20.379 Y29.028 </raftPoint>)
(<raftPoint> X-23.283 Y31.14 </raftPoint>)
(<raftPoint> X-27.099 Y31.14 </raftPoint>)
(<raftPoint> X-30.615 Y29.045 </raftPoint>)
(<raftPoint> X-31.36 Y27.067 </raftPoint>)
(<raftPoint> X-31.381 Y25.144 </raftPoint>)
(<raftPoint> X-30.727 Y23.157 </raftPoint>)
(<raftPoint> X-27.096 Y21.06 </raftPoint>)
(<raftPoint> X-23.286 Y21.06 </raftPoint>)
(</raftPerimeter>)
(<raftPerimeter>)
(<raftPoint> X30.615 Y-29.045 </raftPoint>)
(<raftPoint> X31.36 Y-27.068 </raftPoint>)
(<raftPoint> X31.381 Y-25.144 </raftPoint>)
(<raftPoint> X30.728 Y-23.157 </raftPoint>)
(<raftPoint> X27.096 Y-21.06 </raftPoint>)
(<raftPoint> X23.286 Y-21.06 </raftPoint>)
(<raftPoint> X20.268 Y-23.174 </raftPoint>)
(<raftPoint> X19.62 Y-25.144 </raftPoint>)
(<raftPoint> X19.641 Y-27.068 </raftPoint>)
(<raftPoint> X20.38 Y-29.028 </raftPoint>)
(<raftPoint> X23.283 Y-31.14 </raftPoint>)
(<raftPoint> X27.099 Y-31.14 </raftPoint>)
(</raftPerimeter>)
(<raftPerimeter>)
(<raftPoint> X30.842 Y21.359 </raftPoint>)
(<raftPoint> X31.403 Y23.358 </raftPoint>)
(<raftPoint> X31.316 Y25.279 </raftPoint>)
(<raftPoint> X30.504 Y27.245 </raftPoint>)
(<raftPoint> X27.102 Y29.34 </raftPoint>)
(<raftPoint> X25.115 Y29.34 </raftPoint>)
(<raftPoint> X21.322 Y27.443 </raftPoint>)
(<raftPoint> X19.58 Y23.426 </raftPoint>)
(<raftPoint> X20.155 Y21.376 </raftPoint>)
(<raftPoint> X23.29 Y19.26 </raftPoint>)
(<raftPoint> X27.094 Y19.26 </raftPoint>)
(</raftPerimeter>)
(<raftPerimeter>)
(<raftPoint> X-21.322 Y-27.443 </raftPoint>)
(<raftPoint> X-19.579 Y-23.426 </raftPoint>)
(<raftPoint> X-20.154 Y-21.376 </raftPoint>)
(<raftPoint> X-23.29 Y-19.26 </raftPoint>)
(<raftPoint> X-27.094 Y-19.26 </raftPoint>)
(<raftPoint> X-30.842 Y-21.359 </raftPoint>)
(<raftPoint> X-31.402 Y-23.358 </raftPoint>)
(<raftPoint> X-31.316 Y-25.279 </raftPoint>)
(<raftPoint> X-30.503 Y-27.245 </raftPoint>)
(<raftPoint> X-27.102 Y-29.34 </raftPoint>)
(<raftPoint> X-25.115 Y-29.34 </raftPoint>)
(</raftPerimeter>)
(<raftPerimeter>)
(<raftPoint> X-36.085 Y8.46 </raftPoint>)
(<raftPoint> X-32.485 Y6.66 </raftPoint>)
(<raftPoint> X-17.915 Y6.66 </raftPoint>)
(<raftPoint> X-14.315 Y8.46 </raftPoint>)
(<raftPoint> X-12.515 Y8.46 </raftPoint>)
(<raftPoint> X-8.787 Y10.324 </raftPoint>)
(<raftPoint> X-3.447 Y15.664 </raftPoint>)
(<raftPoint> X3.096 Y15.831 </raftPoint>)
(<raftPoint> X3.253 Y14.058 </raftPoint>)
(<raftPoint> X8.787 Y8.524 </raftPoint>)
(<raftPoint> X16.115 Y4.86 </raftPoint>)
(<raftPoint> X34.285 Y4.86 </raftPoint>)
(<raftPoint> X37.885 Y6.66 </raftPoint>)
(<raftPoint> X39.734 Y6.66 </raftPoint>)
(<raftPoint> X44.239 Y10.547 </raftPoint>)
(<raftPoint> X47.104 Y14.023 </raftPoint>)
(<raftPoint> X48.954 Y17.724 </raftPoint>)
(<raftPoint> X49.46 Y25.204 </raftPoint>)
(<raftPoint> X48.95 Y30.905 </raftPoint>)
(<raftPoint> X47.82 Y32.564 </raftPoint>)
(<raftPoint> X47.117 Y34.563 </raftPoint>)
(<raftPoint> X44.116 Y38.053 </raftPoint>)
(<raftPoint> X39.737 Y41.94 </raftPoint>)
(<raftPoint> X34.285 Y41.94 </raftPoint>)
(<raftPoint> X30.685 Y43.74 </raftPoint>)
(<raftPoint> X19.715 Y43.74 </raftPoint>)
(<raftPoint> X16.115 Y41.94 </raftPoint>)
(<raftPoint> X12.515 Y41.94 </raftPoint>)
(<raftPoint> X8.787 Y40.076 </raftPoint>)
(<raftPoint> X3.447 Y34.736 </raftPoint>)
(<raftPoint> X-3.074 Y34.568 </raftPoint>)
(<raftPoint> X-3.255 Y36.344 </raftPoint>)
(<raftPoint> X-8.779 Y41.868 </raftPoint>)
(<raftPoint> X-11.707 Y43.556 </raftPoint>)
(<raftPoint> X-16.108 Y43.737 </raftPoint>)
(<raftPoint> X-19.715 Y45.54 </raftPoint>)
(<raftPoint> X-30.685 Y45.54 </raftPoint>)
(<raftPoint> X-34.285 Y43.74 </raftPoint>)
(<raftPoint> X-39.733 Y43.74 </raftPoint>)
(<raftPoint> X-44.282 Y39.852 </raftPoint>)
(<raftPoint> X-47.104 Y36.376 </raftPoint>)
(<raftPoint> X-48.954 Y32.676 </raftPoint>)
(<raftPoint> X-49.454 Y25.196 </raftPoint>)
(<raftPoint> X-48.95 Y19.493 </raftPoint>)
(<raftPoint> X-47.793 Y17.836 </raftPoint>)
(<raftPoint> X-47.114 Y15.825 </raftPoint>)
(<raftPoint> X-39.749 Y8.46 </raftPoint>)
(</raftPerimeter>)
(<raftPerimeter>)
(<raftPoint> X-34.285 Y-41.94 </raftPoint>)
(<raftPoint> X-30.685 Y-43.74 </raftPoint>)
(<raftPoint> X-19.715 Y-43.74 </raftPoint>)
(<raftPoint> X-16.115 Y-41.94 </raftPoint>)
(<raftPoint> X-12.515 Y-41.94 </raftPoint>)
(<raftPoint> X-8.787 Y-40.076 </raftPoint>)
(<raftPoint> X-3.447 Y-34.736 </raftPoint>)
(<raftPoint> X3.073 Y-34.568 </raftPoint>)
(<raftPoint> X3.255 Y-36.344 </raftPoint>)
(<raftPoint> X8.787 Y-41.876 </raftPoint>)
(<raftPoint> X12.515 Y-43.74 </raftPoint>)
(<raftPoint> X16.115 Y-43.74 </raftPoint>)
(<raftPoint> X19.715 Y-45.54 </raftPoint>)
(<raftPoint> X30.685 Y-45.54 </raftPoint>)
(<raftPoint> X34.285 Y-43.74 </raftPoint>)
(<raftPoint> X39.733 Y-43.74 </raftPoint>)
(<raftPoint> X44.281 Y-39.852 </raftPoint>)
(<raftPoint> X47.104 Y-36.376 </raftPoint>)
(<raftPoint> X48.952 Y-32.681 </raftPoint>)
(<raftPoint> X49.479 Y-27.004 </raftPoint>)
(<raftPoint> X48.952 Y-19.495 </raftPoint>)
(<raftPoint> X47.793 Y-17.836 </raftPoint>)
(<raftPoint> X47.114 Y-15.825 </raftPoint>)
(<raftPoint> X39.749 Y-8.46 </raftPoint>)
(<raftPoint> X36.085 Y-8.46 </raftPoint>)
(<raftPoint> X32.485 Y-6.66 </raftPoint>)
(<raftPoint> X17.915 Y-6.66 </raftPoint>)
(<raftPoint> X14.315 Y-8.46 </raftPoint>)
(<raftPoint> X12.515 Y-8.46 </raftPoint>)
(<raftPoint> X8.787 Y-10.324 </raftPoint>)
(<raftPoint> X3.447 Y-15.664 </raftPoint>)
(<raftPoint> X-3.096 Y-15.831 </raftPoint>)
(<raftPoint> X-3.253 Y-14.058 </raftPoint>)
(<raftPoint> X-8.787 Y-8.524 </raftPoint>)
(<raftPoint> X-16.115 Y-4.86 </raftPoint>)
(<raftPoint> X-34.285 Y-4.86 </raftPoint>)
(<raftPoint> X-37.885 Y-6.66 </raftPoint>)
(<raftPoint> X-39.734 Y-6.66 </raftPoint>)
(<raftPoint> X-44.24 Y-10.547 </raftPoint>)
(<raftPoint> X-47.104 Y-14.023 </raftPoint>)
(<raftPoint> X-48.954 Y-17.724 </raftPoint>)
(<raftPoint> X-49.46 Y-25.204 </raftPoint>)
(<raftPoint> X-48.95 Y-30.905 </raftPoint>)
(<raftPoint> X-47.82 Y-32.564 </raftPoint>)
(<raftPoint> X-47.117 Y-34.563 </raftPoint>)
(<raftPoint> X-44.116 Y-38.053 </raftPoint>)
(<raftPoint> X-39.737 Y-41.94 </raftPoint>)
(</raftPerimeter>)
(<raftPerimeter>)
(<raftPoint> X26.869 Y31.86 </raftPoint>)
(<raftPoint> X30.822 Y28.559 </raftPoint>)
(<raftPoint> X31.922 Y26.848 </raftPoint>)
(<raftPoint> X32.429 Y25.142 </raftPoint>)
(<raftPoint> X32.485 Y23.431 </raftPoint>)
(<raftPoint> X32.131 Y21.726 </raftPoint>)
(<raftPoint> X30.309 Y18.398 </raftPoint>)
(<raftPoint> X28.651 Y16.74 </raftPoint>)
(<raftPoint> X23.533 Y16.74 </raftPoint>)
(<raftPoint> X19.706 Y20.025 </raftPoint>)
(<raftPoint> X18.872 Y21.718 </raftPoint>)
(<raftPoint> X18.517 Y23.431 </raftPoint>)
(<raftPoint> X18.573 Y25.142 </raftPoint>)
(<raftPoint> X19.079 Y26.848 </raftPoint>)
(<raftPoint> X20.188 Y28.571 </raftPoint>)
(<raftPoint> X23.547 Y31.86 </raftPoint>)
(</raftPerimeter>)
(<raftPerimeter>)
(<raftPoint> X-23.533 Y-16.74 </raftPoint>)
(<raftPoint> X-19.706 Y-20.025 </raftPoint>)
(<raftPoint> X-18.871 Y-21.718 </raftPoint>)
(<raftPoint> X-18.516 Y-23.431 </raftPoint>)
(<raftPoint> X-18.572 Y-25.142 </raftPoint>)
(<raftPoint> X-19.079 Y-26.848 </raftPoint>)
(<raftPoint> X-20.188 Y-28.571 </raftPoint>)
(<raftPoint> X-23.547 Y-31.86 </raftPoint>)
(<raftPoint> X-26.869 Y-31.86 </raftPoint>)
(<raftPoint> X-30.821 Y-28.559 </raftPoint>)
(<raftPoint> X-31.922 Y-26.848 </raftPoint>)
(<raftPoint> X-32.427 Y-25.142 </raftPoint>)
(<raftPoint> X-32.484 Y-23.431 </raftPoint>)
(<raftPoint> X-32.131 Y-21.726 </raftPoint>)
(<raftPoint> X-30.309 Y-18.398 </raftPoint>)
(<raftPoint> X-28.651 Y-16.74 </raftPoint>)
(</raftPerimeter>)
(<raftPerimeter>)
(<raftPoint> X20.025 Y-30.371 </raftPoint>)
(<raftPoint> X18.985 Y-28.659 </raftPoint>)
(<raftPoint> X18.554 Y-26.953 </raftPoint>)
(<raftPoint> X18.536 Y-25.239 </raftPoint>)
(<raftPoint> X18.929 Y-23.53 </raftPoint>)
(<raftPoint> X19.865 Y-21.827 </raftPoint>)
(<raftPoint> X23.538 Y-18.54 </raftPoint>)
(<raftPoint> X26.895 Y-18.54 </raftPoint>)
(<raftPoint> X29.309 Y-20.085 </raftPoint>)
(<raftPoint> X31.133 Y-21.822 </raftPoint>)
(<raftPoint> X32.073 Y-23.53 </raftPoint>)
(<raftPoint> X32.466 Y-25.239 </raftPoint>)
(<raftPoint> X32.447 Y-26.953 </raftPoint>)
(<raftPoint> X32.016 Y-28.659 </raftPoint>)
(<raftPoint> X30.984 Y-30.359 </raftPoint>)
(<raftPoint> X26.873 Y-33.66 </raftPoint>)
(<raftPoint> X23.542 Y-33.66 </raftPoint>)
(</raftPerimeter>)
(<raftPerimeter>)
(<raftPoint> X-29.309 Y20.085 </raftPoint>)
(<raftPoint> X-31.133 Y21.822 </raftPoint>)
(<raftPoint> X-32.072 Y23.53 </raftPoint>)
(<raftPoint> X-32.465 Y25.239 </raftPoint>)
(<raftPoint> X-32.446 Y26.953 </raftPoint>)
(<raftPoint> X-32.016 Y28.659 </raftPoint>)
(<raftPoint> X-30.983 Y30.359 </raftPoint>)
(<raftPoint> X-26.873 Y33.66 </raftPoint>)
(<raftPoint> X-23.542 Y33.66 </raftPoint>)
(<raftPoint> X-20.024 Y30.371 </raftPoint>)
(<raftPoint> X-18.985 Y28.659 </raftPoint>)
(<raftPoint> X-18.554 Y26.953 </raftPoint>)
(<raftPoint> X-18.535 Y25.239 </raftPoint>)
(<raftPoint> X-18.929 Y23.53 </raftPoint>)
(<raftPoint> X-19.865 Y21.827 </raftPoint>)
(<raftPoint> X-23.538 Y18.54 </raftPoint>)
(<raftPoint> X-26.895 Y18.54 </raftPoint>)
(</raftPerimeter>)
(<raftPerimeter>)
(<raftPoint> X-20.268 Y23.174 </raftPoint>)
(<raftPoint> X-19.62 Y25.144 </raftPoint>)
(<raftPoint> X-19.641 Y27.067 </raftPoint>)
(<raftPoint> X-20.379 Y29.028 </raftPoint>)
(<raftPoint> X-23.283 Y31.14 </raftPoint>)
(<raftPoint> X-27.099 Y31.14 </raftPoint>)
(<raftPoint> X-30.615 Y29.045 </raftPoint>)
(<raftPoint> X-31.36 Y27.067 </raftPoint>)
(<raftPoint> X-31.381 Y25.144 </raftPoint>)
(<raftPoint> X-30.727 Y23.157 </raftPoint>)
(<raftPoint> X-27.096 Y21.06 </raftPoint>)
(<raftPoint> X-23.286 Y21.06 </raftPoint>)
(</raftPerimeter>)
(<raftPerimeter>)
(<raftPoint> X30.615 Y-29.045 </raftPoint>)
(<raftPoint> X31.36 Y-27.068 </raftPoint>)
(<raftPoint> X31.381 Y-25.144 </raftPoint>)
(<raftPoint> X30.728 Y-23.157 </raftPoint>)
(<raftPoint> X27.096 Y-21.06 </raftPoint>)
(<raftPoint> X23.286 Y-21.06 </raftPoint>)
(<raftPoint> X20.268 Y-23.174 </raftPoint>)
(<raftPoint> X19.62 Y-25.144 </raftPoint>)
(<raftPoint> X19.641 Y-27.068 </raftPoint>)
(<raftPoint> X20.38 Y-29.028 </raftPoint>)
(<raftPoint> X23.283 Y-31.14 </raftPoint>)
(<raftPoint> X27.099 Y-31.14 </raftPoint>)
(</raftPerimeter>)
(<raftPerimeter>)
(<raftPoint> X30.842 Y21.359 </raftPoint>)
(<raftPoint> X31.403 Y23.358 </raftPoint>)
(<raftPoint> X31.316 Y25.279 </raftPoint>)
(<raftPoint> X30.504 Y27.245 </raftPoint>)
(<raftPoint> X27.102 Y29.34 </raftPoint>)
(<raftPoint> X25.115 Y29.34 </raftPoint>)
(<raftPoint> X21.322 Y27.443 </raftPoint>)
(<raftPoint> X19.58 Y23.426 </raftPoint>)
(<raftPoint> X20.155 Y21.376 </raftPoint>)
(<raftPoint> X23.29 Y19.26 </raftPoint>)
(<raftPoint> X27.094 Y19.26 </raftPoint>)
(</raftPerimeter>)
(<raftPerimeter>)
(<raftPoint> X-21.322 Y-27.443 </raftPoint>)
(<raftPoint> X-19.579 Y-23.426 </raftPoint>)
(<raftPoint> X-20.154 Y-21.376 </raftPoint>)
(<raftPoint> X-23.29 Y-19.26 </raftPoint>)
(<raftPoint> X-27.094 Y-19.26 </raftPoint>)
(<raftPoint> X-30.842 Y-21.359 </raftPoint>)
(<raftPoint> X-31.402 Y-23.358 </raftPoint>)
(<raftPoint> X-31.316 Y-25.279 </raftPoint>)
(<raftPoint> X-30.503 Y-27.245 </raftPoint>)
(<raftPoint> X-27.102 Y-29.34 </raftPoint>)
(<raftPoint> X-25.115 Y-29.34 </raftPoint>)
(</raftPerimeter>)
(<raftPerimeter>)
(<raftPoint> X-36.085 Y8.46 </raftPoint>)
(<raftPoint> X-32.485 Y6.66 </raftPoint>)
(<raftPoint> X-17.915 Y6.66 </raftPoint>)
(<raftPoint> X-14.315 Y8.46 </raftPoint>)
(<raftPoint> X-12.515 Y8.46 </raftPoint>)
(<raftPoint> X-8.787 Y10.324 </raftPoint>)
(<raftPoint> X-3.447 Y15.664 </raftPoint>)
(<raftPoint> X3.096 Y15.831 </raftPoint>)
(<raftPoint> X3.253 Y14.058 </raftPoint>)
(<raftPoint> X8.787 Y8.524 </raftPoint>)
(<raftPoint> X16.115 Y4.86 </raftPoint>)
(<raftPoint> X34.285 Y4.86 </raftPoint>)
(<raftPoint> X37.885 Y6.66 </raftPoint>)
(<raftPoint> X39.734 Y6.66 </raftPoint>)
(<raftPoint> X44.239 Y10.547 </raftPoint>)
(<raftPoint> X47.104 Y14.023 </raftPoint>)
(<raftPoint> X48.954 Y17.724 </raftPoint>)
(<raftPoint> X49.46 Y25.204 </raftPoint>)
(<raftPoint> X48.95 Y30.905 </raftPoint>)
(<raftPoint> X47.82 Y32.564 </raftPoint>)
(<raftPoint> X47.117 Y34.563 </raftPoint>)
(<raftPoint> X44.116 Y38.053 </raftPoint>)
(<raftPoint> X39.737 Y41.94 </raftPoint>)
(<raftPoint> X34.285 Y41.94 </raftPoint>)
(<raftPoint> X30.685 Y43.74 </raftPoint>)
(<raftPoint> X19.715 Y43.74 </raftPoint>)
(<raftPoint> X16.115 Y41.94 </raftPoint>)
(<raftPoint> X12.515 Y41.94 </raftPoint>)
(<raftPoint> X8.787 Y40.076 </raftPoint>)
(<raftPoint> X3.447 Y34.736 </raftPoint>)
(<raftPoint> X-3.074 Y34.568 </raftPoint>)
(<raftPoint> X-3.255 Y36.344 </raftPoint>)
(<raftPoint> X-8.779 Y41.868 </raftPoint>)
(<raftPoint> X-11.707 Y43.556 </raftPoint>)
(<raftPoint> X-16.108 Y43.737 </raftPoint>)
(<raftPoint> X-19.715 Y45.54 </raftPoint>)
(<raftPoint> X-30.685 Y45.54 </raftPoint>)
(<raftPoint> X-34.285 Y43.74 </raftPoint>)
(<raftPoint> X-39.733 Y43.74 </raftPoint>)
(<raftPoint> X-44.282 Y39.852 </raftPoint>)
(<raftPoint> X-47.104 Y36.376 </raftPoint>)
(<raftPoint> X-48.954 Y32.676 </raftPoint>)
(<raftPoint> X-49.454 Y25.196 </raftPoint>)
(<raftPoint> X-48.95 Y19.493 </raftPoint>)
(<raftPoint> X-47.793 Y17.836 </raftPoint>)
(<raftPoint> X-47.114 Y15.825 </raftPoint>)
(<raftPoint> X-39.749 Y8.46 </raftPoint>)
(</raftPerimeter>)
(<raftPerimeter>)
(<raftPoint> X-34.285 Y-41.94 </raftPoint>)
(<raftPoint> X-30.685 Y-43.74 </raftPoint>)
(<raftPoint> X-19.715 Y-43.74 </raftPoint>)
(<raftPoint> X-16.115 Y-41.94 </raftPoint>)
(<raftPoint> X-12.515 Y-41.94 </raftPoint>)
(<raftPoint> X-8.787 Y-40.076 </raftPoint>)
(<raftPoint> X-3.447 Y-34.736 </raftPoint>)
(<raftPoint> X3.073 Y-34.568 </raftPoint>)
(<raftPoint> X3.255 Y-36.344 </raftPoint>)
(<raftPoint> X8.787 Y-41.876 </raftPoint>)
(<raftPoint> X12.515 Y-43.74 </raftPoint>)
(<raftPoint> X16.115 Y-43.74 </raftPoint>)
(<raftPoint> X19.715 Y-45.54 </raftPoint>)
(<raftPoint> X30.685 Y-45.54 </raftPoint>)
(<raftPoint> X34.285 Y-43.74 </raftPoint>)
(<raftPoint> X39.733 Y-43.74 </raftPoint>)
(<raftPoint> X44.281 Y-39.852 </raftPoint>)
(<raftPoint> X47.104 Y-36.376 </raftPoint>)
(<raftPoint> X48.952 Y-32.681 </raftPoint>)
(<raftPoint> X49.479 Y-27.004 </raftPoint>)
(<raftPoint> X48.952 Y-19.495 </raftPoint>)
(<raftPoint> X47.793 Y-17.836 </raftPoint>)
(<raftPoint> X47.114 Y-15.825 </raftPoint>)
(<raftPoint> X39.749 Y-8.46 </raftPoint>)
(<raftPoint> X36.085 Y-8.46 </raftPoint>)
(<raftPoint> X32.485 Y-6.66 </raftPoint>)
(<raftPoint> X17.915 Y-6.66 </raftPoint>)
(<raftPoint> X14.315 Y-8.46 </raftPoint>)
(<raftPoint> X12.515 Y-8.46 </raftPoint>)
(<raftPoint> X8.787 Y-10.324 </raftPoint>)
(<raftPoint> X3.447 Y-15.664 </raftPoint>)
(<raftPoint> X-3.096 Y-15.831 </raftPoint>)
(<raftPoint> X-3.253 Y-14.058 </raftPoint>)
(<raftPoint> X-8.787 Y-8.524 </raftPoint>)
(<raftPoint> X-16.115 Y-4.86 </raftPoint>)
(<raftPoint> X-34.285 Y-4.86 </raftPoint>)
(<raftPoint> X-37.885 Y-6.66 </raftPoint>)
(<raftPoint> X-39.734 Y-6.66 </raftPoint>)
(<raftPoint> X-44.24 Y-10.547 </raftPoint>)
(<raftPoint> X-47.104 Y-14.023 </raftPoint>)
(<raftPoint> X-48.954 Y-17.724 </raftPoint>)
(<raftPoint> X-49.46 Y-25.204 </raftPoint>)
(<raftPoint> X-48.95 Y-30.905 </raftPoint>)
(<raftPoint> X-47.82 Y-32.564 </raftPoint>)
(<raftPoint> X-47.117 Y-34.563 </raftPoint>)
(<raftPoint> X-44.116 Y-38.053 </raftPoint>)
(<raftPoint> X-39.737 Y-41.94 </raftPoint>)
(</raftPerimeter>)
(<raftPerimeter>)
(<raftPoint> X26.869 Y31.86 </raftPoint>)
(<raftPoint> X30.822 Y28.559 </raftPoint>)
(<raftPoint> X31.922 Y26.848 </raftPoint>)
(<raftPoint> X32.429 Y25.142 </raftPoint>)
(<raftPoint> X32.485 Y23.431 </raftPoint>)
(<raftPoint> X32.131 Y21.726 </raftPoint>)
(<raftPoint> X30.309 Y18.398 </raftPoint>)
(<raftPoint> X28.651 Y16.74 </raftPoint>)
(<raftPoint> X23.533 Y16.74 </raftPoint>)
(<raftPoint> X19.706 Y20.025 </raftPoint>)
(<raftPoint> X18.872 Y21.718 </raftPoint>)
(<raftPoint> X18.517 Y23.431 </raftPoint>)
(<raftPoint> X18.573 Y25.142 </raftPoint>)
(<raftPoint> X19.079 Y26.848 </raftPoint>)
(<raftPoint> X20.188 Y28.571 </raftPoint>)
(<raftPoint> X23.547 Y31.86 </raftPoint>)
(</raftPerimeter>)
(<raftPerimeter>)
(<raftPoint> X-23.533 Y-16.74 </raftPoint>)
(<raftPoint> X-19.706 Y-20.025 </raftPoint>)
(<raftPoint> X-18.871 Y-21.718 </raftPoint>)
(<raftPoint> X-18.516 Y-23.431 </raftPoint>)
(<raftPoint> X-18.572 Y-25.142 </raftPoint>)
(<raftPoint> X-19.079 Y-26.848 </raftPoint>)
(<raftPoint> X-20.188 Y-28.571 </raftPoint>)
(<raftPoint> X-23.547 Y-31.86 </raftPoint>)
(<raftPoint> X-26.869 Y-31.86 </raftPoint>)
(<raftPoint> X-30.821 Y-28.559 </raftPoint>)
(<raftPoint> X-31.922 Y-26.848 </raftPoint>)
(<raftPoint> X-32.427 Y-25.142 </raftPoint>)
(<raftPoint> X-32.484 Y-23.431 </raftPoint>)
(<raftPoint> X-32.131 Y-21.726 </raftPoint>)
(<raftPoint> X-30.309 Y-18.398 </raftPoint>)
(<raftPoint> X-28.651 Y-16.74 </raftPoint>)
(</raftPerimeter>)
(<raftPerimeter>)
(<raftPoint> X20.025 Y-30.371 </raftPoint>)
(<raftPoint> X18.985 Y-28.659 </raftPoint>)
(<raftPoint> X18.554 Y-26.953 </raftPoint>)
(<raftPoint> X18.536 Y-25.239 </raftPoint>)
(<raftPoint> X18.929 Y-23.53 </raftPoint>)
(<raftPoint> X19.865 Y-21.827 </raftPoint>)
(<raftPoint> X23.538 Y-18.54 </raftPoint>)
(<raftPoint> X26.895 Y-18.54 </raftPoint>)
(<raftPoint> X29.309 Y-20.085 </raftPoint>)
(<raftPoint> X31.133 Y-21.822 </raftPoint>)
(<raftPoint> X32.073 Y-23.53 </raftPoint>)
(<raftPoint> X32.466 Y-25.239 </raftPoint>)
(<raftPoint> X32.447 Y-26.953 </raftPoint>)
(<raftPoint> X32.016 Y-28.659 </raftPoint>)
(<raftPoint> X30.984 Y-30.359 </raftPoint>)
(<raftPoint> X26.873 Y-33.66 </raftPoint>)
(<raftPoint> X23.542 Y-33.66 </raftPoint>)
(</raftPerimeter>)
(<raftPerimeter>)
(<raftPoint> X-29.309 Y20.085 </raftPoint>)
(<raftPoint> X-31.133 Y21.822 </raftPoint>)
(<raftPoint> X-32.072 Y23.53 </raftPoint>)
(<raftPoint> X-32.465 Y25.239 </raftPoint>)
(<raftPoint> X-32.446 Y26.953 </raftPoint>)
(<raftPoint> X-32.016 Y28.659 </raftPoint>)
(<raftPoint> X-30.983 Y30.359 </raftPoint>)
(<raftPoint> X-26.873 Y33.66 </raftPoint>)
(<raftPoint> X-23.542 Y33.66 </raftPoint>)
(<raftPoint> X-20.024 Y30.371 </raftPoint>)
(<raftPoint> X-18.985 Y28.659 </raftPoint>)
(<raftPoint> X-18.554 Y26.953 </raftPoint>)
(<raftPoint> X-18.535 Y25.239 </raftPoint>)
(<raftPoint> X-18.929 Y23.53 </raftPoint>)
(<raftPoint> X-19.865 Y21.827 </raftPoint>)
(<raftPoint> X-23.538 Y18.54 </raftPoint>)
(<raftPoint> X-26.895 Y18.54 </raftPoint>)
(</raftPerimeter>)
(<raftPerimeter>)
(<raftPoint> X-20.268 Y23.174 </raftPoint>)
(<raftPoint> X-19.62 Y25.144 </raftPoint>)
(<raftPoint> X-19.641 Y27.067 </raftPoint>)
(<raftPoint> X-20.379 Y29.028 </raftPoint>)
(<raftPoint> X-23.283 Y31.14 </raftPoint>)
(<raftPoint> X-27.099 Y31.14 </raftPoint>)
(<raftPoint> X-30.615 Y29.045 </raftPoint>)
(<raftPoint> X-31.36 Y27.067 </raftPoint>)
(<raftPoint> X-31.381 Y25.144 </raftPoint>)
(<raftPoint> X-30.727 Y23.157 </raftPoint>)
(<raftPoint> X-27.096 Y21.06 </raftPoint>)
(<raftPoint> X-23.286 Y21.06 </raftPoint>)
(</raftPerimeter>)
(<raftPerimeter>)
(<raftPoint> X30.615 Y-29.045 </raftPoint>)
(<raftPoint> X31.36 Y-27.068 </raftPoint>)
(<raftPoint> X31.381 Y-25.144 </raftPoint>)
(<raftPoint> X30.728 Y-23.157 </raftPoint>)
(<raftPoint> X27.096 Y-21.06 </raftPoint>)
(<raftPoint> X23.286 Y-21.06 </raftPoint>)
(<raftPoint> X20.268 Y-23.174 </raftPoint>)
(<raftPoint> X19.62 Y-25.144 </raftPoint>)
(<raftPoint> X19.641 Y-27.068 </raftPoint>)
(<raftPoint> X20.38 Y-29.028 </raftPoint>)
(<raftPoint> X23.283 Y-31.14 </raftPoint>)
(<raftPoint> X27.099 Y-31.14 </raftPoint>)
(</raftPerimeter>)
(<raftPerimeter>)
(<raftPoint> X30.842 Y21.359 </raftPoint>)
(<raftPoint> X31.403 Y23.358 </raftPoint>)
(<raftPoint> X31.316 Y25.279 </raftPoint>)
(<raftPoint> X30.504 Y27.245 </raftPoint>)
(<raftPoint> X27.102 Y29.34 </raftPoint>)
(<raftPoint> X25.115 Y29.34 </raftPoint>)
(<raftPoint> X21.322 Y27.443 </raftPoint>)
(<raftPoint> X19.58 Y23.426 </raftPoint>)
(<raftPoint> X20.155 Y21.376 </raftPoint>)
(<raftPoint> X23.29 Y19.26 </raftPoint>)
(<raftPoint> X27.094 Y19.26 </raftPoint>)
(</raftPerimeter>)
(<raftPerimeter>)
(<raftPoint> X-21.322 Y-27.443 </raftPoint>)
(<raftPoint> X-19.579 Y-23.426 </raftPoint>)
(<raftPoint> X-20.154 Y-21.376 </raftPoint>)
(<raftPoint> X-23.29 Y-19.26 </raftPoint>)
(<raftPoint> X-27.094 Y-19.26 </raftPoint>)
(<raftPoint> X-30.842 Y-21.359 </raftPoint>)
(<raftPoint> X-31.402 Y-23.358 </raftPoint>)
(<raftPoint> X-31.316 Y-25.279 </raftPoint>)
(<raftPoint> X-30.503 Y-27.245 </raftPoint>)
(<raftPoint> X-27.102 Y-29.34 </raftPoint>)
(<raftPoint> X-25.115 Y-29.34 </raftPoint>)
(</raftPerimeter>)
(<raftPerimeter>)
(<raftPoint> X-36.085 Y8.46 </raftPoint>)
(<raftPoint> X-32.485 Y6.66 </raftPoint>)
(<raftPoint> X-17.915 Y6.66 </raftPoint>)
(<raftPoint> X-14.315 Y8.46 </raftPoint>)
(<raftPoint> X-12.515 Y8.46 </raftPoint>)
(<raftPoint> X-8.787 Y10.324 </raftPoint>)
(<raftPoint> X-3.447 Y15.664 </raftPoint>)
(<raftPoint> X3.096 Y15.831 </raftPoint>)
(<raftPoint> X3.253 Y14.058 </raftPoint>)
(<raftPoint> X8.787 Y8.524 </raftPoint>)
(<raftPoint> X16.115 Y4.86 </raftPoint>)
(<raftPoint> X34.285 Y4.86 </raftPoint>)
(<raftPoint> X37.885 Y6.66 </raftPoint>)
(<raftPoint> X39.734 Y6.66 </raftPoint>)
(<raftPoint> X44.239 Y10.547 </raftPoint>)
(<raftPoint> X47.104 Y14.023 </raftPoint>)
(<raftPoint> X48.954 Y17.724 </raftPoint>)
(<raftPoint> X49.46 Y25.204 </raftPoint>)
(<raftPoint> X48.95 Y30.905 </raftPoint>)
(<raftPoint> X47.82 Y32.564 </raftPoint>)
(<raftPoint> X47.117 Y34.563 </raftPoint>)
(<raftPoint> X44.116 Y38.053 </raftPoint>)
(<raftPoint> X39.737 Y41.94 </raftPoint>)
(<raftPoint> X34.285 Y41.94 </raftPoint>)
(<raftPoint> X30.685 Y43.74 </raftPoint>)
(<raftPoint> X19.715 Y43.74 </raftPoint>)
(<raftPoint> X16.115 Y41.94 </raftPoint>)
(<raftPoint> X12.515 Y41.94 </raftPoint>)
(<raftPoint> X8.787 Y40.076 </raftPoint>)
(<raftPoint> X3.447 Y34.736 </raftPoint>)
(<raftPoint> X-3.074 Y34.568 </raftPoint>)
(<raftPoint> X-3.255 Y36.344 </raftPoint>)
(<raftPoint> X-8.779 Y41.868 </raftPoint>)
(<raftPoint> X-11.707 Y43.556 </raftPoint>)
(<raftPoint> X-16.108 Y43.737 </raftPoint>)
(<raftPoint> X-19.715 Y45.54 </raftPoint>)
(<raftPoint> X-30.685 Y45.54 </raftPoint>)
(<raftPoint> X-34.285 Y43.74 </raftPoint>)
(<raftPoint> X-39.733 Y43.74 </raftPoint>)
(<raftPoint> X-44.282 Y39.852 </raftPoint>)
(<raftPoint> X-47.104 Y36.376 </raftPoint>)
(<raftPoint> X-48.954 Y32.676 </raftPoint>)
(<raftPoint> X-49.454 Y25.196 </raftPoint>)
(<raftPoint> X-48.95 Y19.493 </raftPoint>)
(<raftPoint> X-47.793 Y17.836 </raftPoint>)
(<raftPoint> X-47.114 Y15.825 </raftPoint>)
(<raftPoint> X-39.749 Y8.46 </raftPoint>)
(</raftPerimeter>)
(<raftPerimeter>)
(<raftPoint> X-34.285 Y-41.94 </raftPoint>)
(<raftPoint> X-30.685 Y-43.74 </raftPoint>)
(<raftPoint> X-19.715 Y-43.74 </raftPoint>)
(<raftPoint> X-16.115 Y-41.94 </raftPoint>)
(<raftPoint> X-12.515 Y-41.94 </raftPoint>)
(<raftPoint> X-8.787 Y-40.076 </raftPoint>)
(<raftPoint> X-3.447 Y-34.736 </raftPoint>)
(<raftPoint> X3.073 Y-34.568 </raftPoint>)
(<raftPoint> X3.255 Y-36.344 </raftPoint>)
(<raftPoint> X8.787 Y-41.876 </raftPoint>)
(<raftPoint> X12.515 Y-43.74 </raftPoint>)
(<raftPoint> X16.115 Y-43.74 </raftPoint>)
(<raftPoint> X19.715 Y-45.54 </raftPoint>)
(<raftPoint> X30.685 Y-45.54 </raftPoint>)
(<raftPoint> X34.285 Y-43.74 </raftPoint>)
(<raftPoint> X39.733 Y-43.74 </raftPoint>)
(<raftPoint> X44.281 Y-39.852 </raftPoint>)
(<raftPoint> X47.104 Y-36.376 </raftPoint>)
(<raftPoint> X48.952 Y-32.681 </raftPoint>)
(<raftPoint> X49.479 Y-27.004 </raftPoint>)
(<raftPoint> X48.952 Y-19.495 </raftPoint>)
(<raftPoint> X47.793 Y-17.836 </raftPoint>)
(<raftPoint> X47.114 Y-15.825 </raftPoint>)
(<raftPoint> X39.749 Y-8.46 </raftPoint>)
(<raftPoint> X36.085 Y-8.46 </raftPoint>)
(<raftPoint> X32.485 Y-6.66 </raftPoint>)
(<raftPoint> X17.915 Y-6.66 </raftPoint>)
(<raftPoint> X14.315 Y-8.46 </raftPoint>)
(<raftPoint> X12.515 Y-8.46 </raftPoint>)
(<raftPoint> X8.787 Y-10.324 </raftPoint>)
(<raftPoint> X3.447 Y-15.664 </raftPoint>)
(<raftPoint> X-3.096 Y-15.831 </raftPoint>)
(<raftPoint> X-3.253 Y-14.058 </raftPoint>)
(<raftPoint> X-8.787 Y-8.524 </raftPoint>)
(<raftPoint> X-16.115 Y-4.86 </raftPoint>)
(<raftPoint> X-34.285 Y-4.86 </raftPoint>)
(<raftPoint> X-37.885 Y-6.66 </raftPoint>)
(<raftPoint> X-39.734 Y-6.66 </raftPoint>)
(<raftPoint> X-44.24 Y-10.547 </raftPoint>)
(<raftPoint> X-47.104 Y-14.023 </raftPoint>)
(<raftPoint> X-48.954 Y-17.724 </raftPoint>)
(<raftPoint> X-49.46 Y-25.204 </raftPoint>)
(<raftPoint> X-48.95 Y-30.905 </raftPoint>)
(<raftPoint> X-47.82 Y-32.564 </raftPoint>)
(<raftPoint> X-47.117 Y-34.563 </raftPoint>)
(<raftPoint> X-44.116 Y-38.053 </raftPoint>)
(<raftPoint> X-39.737 Y-41.94 </raftPoint>)
(</raftPerimeter>)
(<raftPerimeter>)
(<raftPoint> X26.869 Y31.86 </raftPoint>)
(<raftPoint> X30.822 Y28.559 </raftPoint>)
(<raftPoint> X31.922 Y26.848 </raftPoint>)
(<raftPoint> X32.429 Y25.142 </raftPoint>)
(<raftPoint> X32.485 Y23.431 </raftPoint>)
(<raftPoint> X32.131 Y21.726 </raftPoint>)
(<raftPoint> X30.309 Y18.398 </raftPoint>)
(<raftPoint> X28.651 Y16.74 </raftPoint>)
(<raftPoint> X23.533 Y16.74 </raftPoint>)
(<raftPoint> X19.706 Y20.025 </raftPoint>)
(<raftPoint> X18.872 Y21.718 </raftPoint>)
(<raftPoint> X18.517 Y23.431 </raftPoint>)
(<raftPoint> X18.573 Y25.142 </raftPoint>)
(<raftPoint> X19.079 Y26.848 </raftPoint>)
(<raftPoint> X20.188 Y28.571 </raftPoint>)
(<raftPoint> X23.547 Y31.86 </raftPoint>)
(</raftPerimeter>)
(<raftPerimeter>)
(<raftPoint> X-23.533 Y-16.74 </raftPoint>)
(<raftPoint> X-19.706 Y-20.025 </raftPoint>)
(<raftPoint> X-18.871 Y-21.718 </raftPoint>)
(<raftPoint> X-18.516 Y-23.431 </raftPoint>)
(<raftPoint> X-18.572 Y-25.142 </raftPoint>)
(<raftPoint> X-19.079 Y-26.848 </raftPoint>)
(<raftPoint> X-20.188 Y-28.571 </raftPoint>)
(<raftPoint> X-23.547 Y-31.86 </raftPoint>)
(<raftPoint> X-26.869 Y-31.86 </raftPoint>)
(<raftPoint> X-30.821 Y-28.559 </raftPoint>)
(<raftPoint> X-31.922 Y-26.848 </raftPoint>)
(<raftPoint> X-32.427 Y-25.142 </raftPoint>)
(<raftPoint> X-32.484 Y-23.431 </raftPoint>)
(<raftPoint> X-32.131 Y-21.726 </raftPoint>)
(<raftPoint> X-30.309 Y-18.398 </raftPoint>)
(<raftPoint> X-28.651 Y-16.74 </raftPoint>)
(</raftPerimeter>)
(<raftPerimeter>)
(<raftPoint> X20.025 Y-30.371 </raftPoint>)
(<raftPoint> X18.985 Y-28.659 </raftPoint>)
(<raftPoint> X18.554 Y-26.953 </raftPoint>)
(<raftPoint> X18.536 Y-25.239 </raftPoint>)
(<raftPoint> X18.929 Y-23.53 </raftPoint>)
(<raftPoint> X19.865 Y-21.827 </raftPoint>)
(<raftPoint> X23.538 Y-18.54 </raftPoint>)
(<raftPoint> X26.895 Y-18.54 </raftPoint>)
(<raftPoint> X29.309 Y-20.085 </raftPoint>)
(<raftPoint> X31.133 Y-21.822 </raftPoint>)
(<raftPoint> X32.073 Y-23.53 </raftPoint>)
(<raftPoint> X32.466 Y-25.239 </raftPoint>)
(<raftPoint> X32.447 Y-26.953 </raftPoint>)
(<raftPoint> X32.016 Y-28.659 </raftPoint>)
(<raftPoint> X30.984 Y-30.359 </raftPoint>)
(<raftPoint> X26.873 Y-33.66 </raftPoint>)
(<raftPoint> X23.542 Y-33.66 </raftPoint>)
(</raftPerimeter>)
(<raftPerimeter>)
(<raftPoint> X-29.309 Y20.085 </raftPoint>)
(<raftPoint> X-31.133 Y21.822 </raftPoint>)
(<raftPoint> X-32.072 Y23.53 </raftPoint>)
(<raftPoint> X-32.465 Y25.239 </raftPoint>)
(<raftPoint> X-32.446 Y26.953 </raftPoint>)
(<raftPoint> X-32.016 Y28.659 </raftPoint>)
(<raftPoint> X-30.983 Y30.359 </raftPoint>)
(<raftPoint> X-26.873 Y33.66 </raftPoint>)
(<raftPoint> X-23.542 Y33.66 </raftPoint>)
(<raftPoint> X-20.024 Y30.371 </raftPoint>)
(<raftPoint> X-18.985 Y28.659 </raftPoint>)
(<raftPoint> X-18.554 Y26.953 </raftPoint>)
(<raftPoint> X-18.535 Y25.239 </raftPoint>)
(<raftPoint> X-18.929 Y23.53 </raftPoint>)
(<raftPoint> X-19.865 Y21.827 </raftPoint>)
(<raftPoint> X-23.538 Y18.54 </raftPoint>)
(<raftPoint> X-26.895 Y18.54 </raftPoint>)
(</raftPerimeter>)
(<raftPerimeter>)
(<raftPoint> X-20.268 Y23.174 </raftPoint>)
(<raftPoint> X-19.62 Y25.144 </raftPoint>)
(<raftPoint> X-19.641 Y27.067 </raftPoint>)
(<raftPoint> X-20.379 Y29.028 </raftPoint>)
(<raftPoint> X-23.283 Y31.14 </raftPoint>)
(<raftPoint> X-27.099 Y31.14 </raftPoint>)
(<raftPoint> X-30.615 Y29.045 </raftPoint>)
(<raftPoint> X-31.36 Y27.067 </raftPoint>)
(<raftPoint> X-31.381 Y25.144 </raftPoint>)
(<raftPoint> X-30.727 Y23.157 </raftPoint>)
(<raftPoint> X-27.096 Y21.06 </raftPoint>)
(<raftPoint> X-23.286 Y21.06 </raftPoint>)
(</raftPerimeter>)
(<raftPerimeter>)
(<raftPoint> X30.615 Y-29.045 </raftPoint>)
(<raftPoint> X31.36 Y-27.068 </raftPoint>)
(<raftPoint> X31.381 Y-25.144 </raftPoint>)
(<raftPoint> X30.728 Y-23.157 </raftPoint>)
(<raftPoint> X27.096 Y-21.06 </raftPoint>)
(<raftPoint> X23.286 Y-21.06 </raftPoint>)
(<raftPoint> X20.268 Y-23.174 </raftPoint>)
(<raftPoint> X19.62 Y-25.144 </raftPoint>)
(<raftPoint> X19.641 Y-27.068 </raftPoint>)
(<raftPoint> X20.38 Y-29.028 </raftPoint>)
(<raftPoint> X23.283 Y-31.14 </raftPoint>)
(<raftPoint> X27.099 Y-31.14 </raftPoint>)
(</raftPerimeter>)
(<raftPerimeter>)
(<raftPoint> X30.842 Y21.359 </raftPoint>)
(<raftPoint> X31.403 Y23.358 </raftPoint>)
(<raftPoint> X31.316 Y25.279 </raftPoint>)
(<raftPoint> X30.504 Y27.245 </raftPoint>)
(<raftPoint> X27.102 Y29.34 </raftPoint>)
(<raftPoint> X25.115 Y29.34 </raftPoint>)
(<raftPoint> X21.322 Y27.443 </raftPoint>)
(<raftPoint> X19.58 Y23.426 </raftPoint>)
(<raftPoint> X20.155 Y21.376 </raftPoint>)
(<raftPoint> X23.29 Y19.26 </raftPoint>)
(<raftPoint> X27.094 Y19.26 </raftPoint>)
(</raftPerimeter>)
(<raftPerimeter>)
(<raftPoint> X-21.322 Y-27.443 </raftPoint>)
(<raftPoint> X-19.579 Y-23.426 </raftPoint>)
(<raftPoint> X-20.154 Y-21.376 </raftPoint>)
(<raftPoint> X-23.29 Y-19.26 </raftPoint>)
(<raftPoint> X-27.094 Y-19.26 </raftPoint>)
(<raftPoint> X-30.842 Y-21.359 </raftPoint>)
(<raftPoint> X-31.402 Y-23.358 </raftPoint>)
(<raftPoint> X-31.316 Y-25.279 </raftPoint>)
(<raftPoint> X-30.503 Y-27.245 </raftPoint>)
(<raftPoint> X-27.102 Y-29.34 </raftPoint>)
(<raftPoint> X-25.115 Y-29.34 </raftPoint>)
(</raftPerimeter>)
(<raftPerimeter>)
(<raftPoint> X-36.085 Y8.46 </raftPoint>)
(<raftPoint> X-32.485 Y6.66 </raftPoint>)
(<raftPoint> X-17.915 Y6.66 </raftPoint>)
(<raftPoint> X-14.315 Y8.46 </raftPoint>)
(<raftPoint> X-12.515 Y8.46 </raftPoint>)
(<raftPoint> X-8.787 Y10.324 </raftPoint>)
(<raftPoint> X-3.447 Y15.664 </raftPoint>)
(<raftPoint> X3.096 Y15.831 </raftPoint>)
(<raftPoint> X3.253 Y14.058 </raftPoint>)
(<raftPoint> X8.787 Y8.524 </raftPoint>)
(<raftPoint> X16.115 Y4.86 </raftPoint>)
(<raftPoint> X34.285 Y4.86 </raftPoint>)
(<raftPoint> X37.885 Y6.66 </raftPoint>)
(<raftPoint> X39.734 Y6.66 </raftPoint>)
(<raftPoint> X44.239 Y10.547 </raftPoint>)
(<raftPoint> X47.104 Y14.023 </raftPoint>)
(<raftPoint> X48.954 Y17.724 </raftPoint>)
(<raftPoint> X49.46 Y25.204 </raftPoint>)
(<raftPoint> X48.95 Y30.905 </raftPoint>)
(<raftPoint> X47.82 Y32.564 </raftPoint>)
(<raftPoint> X47.117 Y34.563 </raftPoint>)
(<raftPoint> X44.116 Y38.053 </raftPoint>)
(<raftPoint> X39.737 Y41.94 </raftPoint>)
(<raftPoint> X34.285 Y41.94 </raftPoint>)
(<raftPoint> X30.685 Y43.74 </raftPoint>)
(<raftPoint> X19.715 Y43.74 </raftPoint>)
(<raftPoint> X16.115 Y41.94 </raftPoint>)
(<raftPoint> X12.515 Y41.94 </raftPoint>)
(<raftPoint> X8.787 Y40.076 </raftPoint>)
(<raftPoint> X3.447 Y34.736 </raftPoint>)
(<raftPoint> X-3.074 Y34.568 </raftPoint>)
(<raftPoint> X-3.255 Y36.344 </raftPoint>)
(<raftPoint> X-8.779 Y41.868 </raftPoint>)
(<raftPoint> X-11.707 Y43.556 </raftPoint>)
(<raftPoint> X-16.108 Y43.737 </raftPoint>)
(<raftPoint> X-19.715 Y45.54 </raftPoint>)
(<raftPoint> X-30.685 Y45.54 </raftPoint>)
(<raftPoint> X-34.285 Y43.74 </raftPoint>)
(<raftPoint> X-39.733 Y43.74 </raftPoint>)
(<raftPoint> X-44.282 Y39.852 </raftPoint>)
(<raftPoint> X-47.104 Y36.376 </raftPoint>)
(<raftPoint> X-48.954 Y32.676 </raftPoint>)
(<raftPoint> X-49.454 Y25.196 </raftPoint>)
(<raftPoint> X-48.95 Y19.493 </raftPoint>)
(<raftPoint> X-47.793 Y17.836 </raftPoint>)
(<raftPoint> X-47.114 Y15.825 </raftPoint>)
(<raftPoint> X-39.749 Y8.46 </raftPoint>)
(</raftPerimeter>)
(<raftPerimeter>)
(<raftPoint> X-34.285 Y-41.94 </raftPoint>)
(<raftPoint> X-30.685 Y-43.74 </raftPoint>)
(<raftPoint> X-19.715 Y-43.74 </raftPoint>)
(<raftPoint> X-16.115 Y-41.94 </raftPoint>)
(<raftPoint> X-12.515 Y-41.94 </raftPoint>)
(<raftPoint> X-8.787 Y-40.076 </raftPoint>)
(<raftPoint> X-3.447 Y-34.736 </raftPoint>)
(<raftPoint> X3.073 Y-34.568 </raftPoint>)
(<raftPoint> X3.255 Y-36.344 </raftPoint>)
(<raftPoint> X8.787 Y-41.876 </raftPoint>)
(<raftPoint> X12.515 Y-43.74 </raftPoint>)
(<raftPoint> X16.115 Y-43.74 </raftPoint>)
(<raftPoint> X19.715 Y-45.54 </raftPoint>)
(<raftPoint> X30.685 Y-45.54 </raftPoint>)
(<raftPoint> X34.285 Y-43.74 </raftPoint>)
(<raftPoint> X39.733 Y-43.74 </raftPoint>)
(<raftPoint> X44.281 Y-39.852 </raftPoint>)
(<raftPoint> X47.104 Y-36.376 </raftPoint>)
(<raftPoint> X48.952 Y-32.681 </raftPoint>)
(<raftPoint> X49.479 Y-27.004 </raftPoint>)
(<raftPoint> X48.952 Y-19.495 </raftPoint>)
(<raftPoint> X47.793 Y-17.836 </raftPoint>)
(<raftPoint> X47.114 Y-15.825 </raftPoint>)
(<raftPoint> X39.749 Y-8.46 </raftPoint>)
(<raftPoint> X36.085 Y-8.46 </raftPoint>)
(<raftPoint> X32.485 Y-6.66 </raftPoint>)
(<raftPoint> X17.915 Y-6.66 </raftPoint>)
(<raftPoint> X14.315 Y-8.46 </raftPoint>)
(<raftPoint> X12.515 Y-8.46 </raftPoint>)
(<raftPoint> X8.787 Y-10.324 </raftPoint>)
(<raftPoint> X3.447 Y-15.664 </raftPoint>)
(<raftPoint> X-3.096 Y-15.831 </raftPoint>)
(<raftPoint> X-3.253 Y-14.058 </raftPoint>)
(<raftPoint> X-8.787 Y-8.524 </raftPoint>)
(<raftPoint> X-16.115 Y-4.86 </raftPoint>)
(<raftPoint> X-34.285 Y-4.86 </raftPoint>)
(<raftPoint> X-37.885 Y-6.66 </raftPoint>)
(<raftPoint> X-39.734 Y-6.66 </raftPoint>)
(<raftPoint> X-44.24 Y-10.547 </raftPoint>)
(<raftPoint> X-47.104 Y-14.023 </raftPoint>)
(<raftPoint> X-48.954 Y-17.724 </raftPoint>)
(<raftPoint> X-49.46 Y-25.204 </raftPoint>)
(<raftPoint> X-48.95 Y-30.905 </raftPoint>)
(<raftPoint> X-47.82 Y-32.564 </raftPoint>)
(<raftPoint> X-47.117 Y-34.563 </raftPoint>)
(<raftPoint> X-44.116 Y-38.053 </raftPoint>)
(<raftPoint> X-39.737 Y-41.94 </raftPoint>)
(</raftPerimeter>)
(<raftPerimeter>)
(<raftPoint> X26.869 Y31.86 </raftPoint>)
(<raftPoint> X30.822 Y28.559 </raftPoint>)
(<raftPoint> X31.922 Y26.848 </raftPoint>)
(<raftPoint> X32.429 Y25.142 </raftPoint>)
(<raftPoint> X32.485 Y23.431 </raftPoint>)
(<raftPoint> X32.131 Y21.726 </raftPoint>)
(<raftPoint> X30.309 Y18.398 </raftPoint>)
(<raftPoint> X28.651 Y16.74 </raftPoint>)
(<raftPoint> X23.533 Y16.74 </raftPoint>)
(<raftPoint> X19.706 Y20.025 </raftPoint>)
(<raftPoint> X18.872 Y21.718 </raftPoint>)
(<raftPoint> X18.517 Y23.431 </raftPoint>)
(<raftPoint> X18.573 Y25.142 </raftPoint>)
(<raftPoint> X19.079 Y26.848 </raftPoint>)
(<raftPoint> X20.188 Y28.571 </raftPoint>)
(<raftPoint> X23.547 Y31.86 </raftPoint>)
(</raftPerimeter>)
(<raftPerimeter>)
(<raftPoint> X-23.533 Y-16.74 </raftPoint>)
(<raftPoint> X-19.706 Y-20.025 </raftPoint>)
(<raftPoint> X-18.871 Y-21.718 </raftPoint>)
(<raftPoint> X-18.516 Y-23.431 </raftPoint>)
(<raftPoint> X-18.572 Y-25.142 </raftPoint>)
(<raftPoint> X-19.079 Y-26.848 </raftPoint>)
(<raftPoint> X-20.188 Y-28.571 </raftPoint>)
(<raftPoint> X-23.547 Y-31.86 </raftPoint>)
(<raftPoint> X-26.869 Y-31.86 </raftPoint>)
(<raftPoint> X-30.821 Y-28.559 </raftPoint>)
(<raftPoint> X-31.922 Y-26.848 </raftPoint>)
(<raftPoint> X-32.427 Y-25.142 </raftPoint>)
(<raftPoint> X-32.484 Y-23.431 </raftPoint>)
(<raftPoint> X-32.131 Y-21.726 </raftPoint>)
(<raftPoint> X-30.309 Y-18.398 </raftPoint>)
(<raftPoint> X-28.651 Y-16.74 </raftPoint>)
(</raftPerimeter>)
(<raftPerimeter>)
(<raftPoint> X20.025 Y-30.371 </raftPoint>)
(<raftPoint> X18.985 Y-28.659 </raftPoint>)
(<raftPoint> X18.554 Y-26.953 </raftPoint>)
(<raftPoint> X18.536 Y-25.239 </raftPoint>)
(<raftPoint> X18.929 Y-23.53 </raftPoint>)
(<raftPoint> X19.865 Y-21.827 </raftPoint>)
(<raftPoint> X23.538 Y-18.54 </raftPoint>)
(<raftPoint> X26.895 Y-18.54 </raftPoint>)
(<raftPoint> X29.309 Y-20.085 </raftPoint>)
(<raftPoint> X31.133 Y-21.822 </raftPoint>)
(<raftPoint> X32.073 Y-23.53 </raftPoint>)
(<raftPoint> X32.466 Y-25.239 </raftPoint>)
(<raftPoint> X32.447 Y-26.953 </raftPoint>)
(<raftPoint> X32.016 Y-28.659 </raftPoint>)
(<raftPoint> X30.984 Y-30.359 </raftPoint>)
(<raftPoint> X26.873 Y-33.66 </raftPoint>)
(<raftPoint> X23.542 Y-33.66 </raftPoint>)
(</raftPerimeter>)
(<raftPerimeter>)
(<raftPoint> X-29.309 Y20.085 </raftPoint>)
(<raftPoint> X-31.133 Y21.822 </raftPoint>)
(<raftPoint> X-32.072 Y23.53 </raftPoint>)
(<raftPoint> X-32.465 Y25.239 </raftPoint>)
(<raftPoint> X-32.446 Y26.953 </raftPoint>)
(<raftPoint> X-32.016 Y28.659 </raftPoint>)
(<raftPoint> X-30.983 Y30.359 </raftPoint>)
(<raftPoint> X-26.873 Y33.66 </raftPoint>)
(<raftPoint> X-23.542 Y33.66 </raftPoint>)
(<raftPoint> X-20.024 Y30.371 </raftPoint>)
(<raftPoint> X-18.985 Y28.659 </raftPoint>)
(<raftPoint> X-18.554 Y26.953 </raftPoint>)
(<raftPoint> X-18.535 Y25.239 </raftPoint>)
(<raftPoint> X-18.929 Y23.53 </raftPoint>)
(<raftPoint> X-19.865 Y21.827 </raftPoint>)
(<raftPoint> X-23.538 Y18.54 </raftPoint>)
(<raftPoint> X-26.895 Y18.54 </raftPoint>)
(</raftPerimeter>)
(<raftPerimeter>)
(<raftPoint> X-20.268 Y23.174 </raftPoint>)
(<raftPoint> X-19.62 Y25.144 </raftPoint>)
(<raftPoint> X-19.641 Y27.067 </raftPoint>)
(<raftPoint> X-20.379 Y29.028 </raftPoint>)
(<raftPoint> X-23.283 Y31.14 </raftPoint>)
(<raftPoint> X-27.099 Y31.14 </raftPoint>)
(<raftPoint> X-30.615 Y29.045 </raftPoint>)
(<raftPoint> X-31.36 Y27.067 </raftPoint>)
(<raftPoint> X-31.381 Y25.144 </raftPoint>)
(<raftPoint> X-30.727 Y23.157 </raftPoint>)
(<raftPoint> X-27.096 Y21.06 </raftPoint>)
(<raftPoint> X-23.286 Y21.06 </raftPoint>)
(</raftPerimeter>)
(<raftPerimeter>)
(<raftPoint> X30.615 Y-29.045 </raftPoint>)
(<raftPoint> X31.36 Y-27.068 </raftPoint>)
(<raftPoint> X31.381 Y-25.144 </raftPoint>)
(<raftPoint> X30.728 Y-23.157 </raftPoint>)
(<raftPoint> X27.096 Y-21.06 </raftPoint>)
(<raftPoint> X23.286 Y-21.06 </raftPoint>)
(<raftPoint> X20.268 Y-23.174 </raftPoint>)
(<raftPoint> X19.62 Y-25.144 </raftPoint>)
(<raftPoint> X19.641 Y-27.068 </raftPoint>)
(<raftPoint> X20.38 Y-29.028 </raftPoint>)
(<raftPoint> X23.283 Y-31.14 </raftPoint>)
(<raftPoint> X27.099 Y-31.14 </raftPoint>)
(</raftPerimeter>)
(<raftPerimeter>)
(<raftPoint> X30.842 Y21.359 </raftPoint>)
(<raftPoint> X31.403 Y23.358 </raftPoint>)
(<raftPoint> X31.316 Y25.279 </raftPoint>)
(<raftPoint> X30.504 Y27.245 </raftPoint>)
(<raftPoint> X27.102 Y29.34 </raftPoint>)
(<raftPoint> X25.115 Y29.34 </raftPoint>)
(<raftPoint> X21.322 Y27.443 </raftPoint>)
(<raftPoint> X19.58 Y23.426 </raftPoint>)
(<raftPoint> X20.155 Y21.376 </raftPoint>)
(<raftPoint> X23.29 Y19.26 </raftPoint>)
(<raftPoint> X27.094 Y19.26 </raftPoint>)
(</raftPerimeter>)
(<raftPerimeter>)
(<raftPoint> X-21.322 Y-27.443 </raftPoint>)
(<raftPoint> X-19.579 Y-23.426 </raftPoint>)
(<raftPoint> X-20.154 Y-21.376 </raftPoint>)
(<raftPoint> X-23.29 Y-19.26 </raftPoint>)
(<raftPoint> X-27.094 Y-19.26 </raftPoint>)
(<raftPoint> X-30.842 Y-21.359 </raftPoint>)
(<raftPoint> X-31.402 Y-23.358 </raftPoint>)
(<raftPoint> X-31.316 Y-25.279 </raftPoint>)
(<raftPoint> X-30.503 Y-27.245 </raftPoint>)
(<raftPoint> X-27.102 Y-29.34 </raftPoint>)
(<raftPoint> X-25.115 Y-29.34 </raftPoint>)
(</raftPerimeter>)
(<raftPerimeter>)
(<raftPoint> X-36.085 Y8.46 </raftPoint>)
(<raftPoint> X-32.485 Y6.66 </raftPoint>)
(<raftPoint> X-17.915 Y6.66 </raftPoint>)
(<raftPoint> X-14.315 Y8.46 </raftPoint>)
(<raftPoint> X-12.515 Y8.46 </raftPoint>)
(<raftPoint> X-8.787 Y10.324 </raftPoint>)
(<raftPoint> X-3.447 Y15.664 </raftPoint>)
(<raftPoint> X3.096 Y15.831 </raftPoint>)
(<raftPoint> X3.253 Y14.058 </raftPoint>)
(<raftPoint> X8.787 Y8.524 </raftPoint>)
(<raftPoint> X16.115 Y4.86 </raftPoint>)
(<raftPoint> X34.285 Y4.86 </raftPoint>)
(<raftPoint> X37.885 Y6.66 </raftPoint>)
(<raftPoint> X39.734 Y6.66 </raftPoint>)
(<raftPoint> X44.239 Y10.547 </raftPoint>)
(<raftPoint> X47.104 Y14.023 </raftPoint>)
(<raftPoint> X48.954 Y17.724 </raftPoint>)
(<raftPoint> X49.46 Y25.204 </raftPoint>)
(<raftPoint> X48.95 Y30.905 </raftPoint>)
(<raftPoint> X47.82 Y32.564 </raftPoint>)
(<raftPoint> X47.117 Y34.563 </raftPoint>)
(<raftPoint> X44.116 Y38.053 </raftPoint>)
(<raftPoint> X39.737 Y41.94 </raftPoint>)
(<raftPoint> X34.285 Y41.94 </raftPoint>)
(<raftPoint> X30.685 Y43.74 </raftPoint>)
(<raftPoint> X19.715 Y43.74 </raftPoint>)
(<raftPoint> X16.115 Y41.94 </raftPoint>)
(<raftPoint> X12.515 Y41.94 </raftPoint>)
(<raftPoint> X8.787 Y40.076 </raftPoint>)
(<raftPoint> X3.447 Y34.736 </raftPoint>)
(<raftPoint> X-3.074 Y34.568 </raftPoint>)
(<raftPoint> X-3.255 Y36.344 </raftPoint>)
(<raftPoint> X-8.779 Y41.868 </raftPoint>)
(<raftPoint> X-11.707 Y43.556 </raftPoint>)
(<raftPoint> X-16.108 Y43.737 </raftPoint>)
(<raftPoint> X-19.715 Y45.54 </raftPoint>)
(<raftPoint> X-30.685 Y45.54 </raftPoint>)
(<raftPoint> X-34.285 Y43.74 </raftPoint>)
(<raftPoint> X-39.733 Y43.74 </raftPoint>)
(<raftPoint> X-44.282 Y39.852 </raftPoint>)
(<raftPoint> X-47.104 Y36.376 </raftPoint>)
(<raftPoint> X-48.954 Y32.676 </raftPoint>)
(<raftPoint> X-49.454 Y25.196 </raftPoint>)
(<raftPoint> X-48.95 Y19.493 </raftPoint>)
(<raftPoint> X-47.793 Y17.836 </raftPoint>)
(<raftPoint> X-47.114 Y15.825 </raftPoint>)
(<raftPoint> X-39.749 Y8.46 </raftPoint>)
(</raftPerimeter>)
(<raftPerimeter>)
(<raftPoint> X-34.285 Y-41.94 </raftPoint>)
(<raftPoint> X-30.685 Y-43.74 </raftPoint>)
(<raftPoint> X-19.715 Y-43.74 </raftPoint>)
(<raftPoint> X-16.115 Y-41.94 </raftPoint>)
(<raftPoint> X-12.515 Y-41.94 </raftPoint>)
(<raftPoint> X-8.787 Y-40.076 </raftPoint>)
(<raftPoint> X-3.447 Y-34.736 </raftPoint>)
(<raftPoint> X3.073 Y-34.568 </raftPoint>)
(<raftPoint> X3.255 Y-36.344 </raftPoint>)
(<raftPoint> X8.787 Y-41.876 </raftPoint>)
(<raftPoint> X12.515 Y-43.74 </raftPoint>)
(<raftPoint> X16.115 Y-43.74 </raftPoint>)
(<raftPoint> X19.715 Y-45.54 </raftPoint>)
(<raftPoint> X30.685 Y-45.54 </raftPoint>)
(<raftPoint> X34.285 Y-43.74 </raftPoint>)
(<raftPoint> X39.733 Y-43.74 </raftPoint>)
(<raftPoint> X44.281 Y-39.852 </raftPoint>)
(<raftPoint> X47.104 Y-36.376 </raftPoint>)
(<raftPoint> X48.952 Y-32.681 </raftPoint>)
(<raftPoint> X49.479 Y-27.004 </raftPoint>)
(<raftPoint> X48.952 Y-19.495 </raftPoint>)
(<raftPoint> X47.793 Y-17.836 </raftPoint>)
(<raftPoint> X47.114 Y-15.825 </raftPoint>)
(<raftPoint> X39.749 Y-8.46 </raftPoint>)
(<raftPoint> X36.085 Y-8.46 </raftPoint>)
(<raftPoint> X32.485 Y-6.66 </raftPoint>)
(<raftPoint> X17.915 Y-6.66 </raftPoint>)
(<raftPoint> X14.315 Y-8.46 </raftPoint>)
(<raftPoint> X12.515 Y-8.46 </raftPoint>)
(<raftPoint> X8.787 Y-10.324 </raftPoint>)
(<raftPoint> X3.447 Y-15.664 </raftPoint>)
(<raftPoint> X-3.096 Y-15.831 </raftPoint>)
(<raftPoint> X-3.253 Y-14.058 </raftPoint>)
(<raftPoint> X-8.787 Y-8.524 </raftPoint>)
(<raftPoint> X-16.115 Y-4.86 </raftPoint>)
(<raftPoint> X-34.285 Y-4.86 </raftPoint>)
(<raftPoint> X-37.885 Y-6.66 </raftPoint>)
(<raftPoint> X-39.734 Y-6.66 </raftPoint>)
(<raftPoint> X-44.24 Y-10.547 </raftPoint>)
(<raftPoint> X-47.104 Y-14.023 </raftPoint>)
(<raftPoint> X-48.954 Y-17.724 </raftPoint>)
(<raftPoint> X-49.46 Y-25.204 </raftPoint>)
(<raftPoint> X-48.95 Y-30.905 </raftPoint>)
(<raftPoint> X-47.82 Y-32.564 </raftPoint>)
(<raftPoint> X-47.117 Y-34.563 </raftPoint>)
(<raftPoint> X-44.116 Y-38.053 </raftPoint>)
(<raftPoint> X-39.737 Y-41.94 </raftPoint>)
(</raftPerimeter>)
(<raftPerimeter>)
(<raftPoint> X26.869 Y31.86 </raftPoint>)
(<raftPoint> X30.822 Y28.559 </raftPoint>)
(<raftPoint> X31.922 Y26.848 </raftPoint>)
(<raftPoint> X32.429 Y25.142 </raftPoint>)
(<raftPoint> X32.485 Y23.431 </raftPoint>)
(<raftPoint> X32.131 Y21.726 </raftPoint>)
(<raftPoint> X30.309 Y18.398 </raftPoint>)
(<raftPoint> X28.651 Y16.74 </raftPoint>)
(<raftPoint> X23.533 Y16.74 </raftPoint>)
(<raftPoint> X19.706 Y20.025 </raftPoint>)
(<raftPoint> X18.872 Y21.718 </raftPoint>)
(<raftPoint> X18.517 Y23.431 </raftPoint>)
(<raftPoint> X18.573 Y25.142 </raftPoint>)
(<raftPoint> X19.079 Y26.848 </raftPoint>)
(<raftPoint> X20.188 Y28.571 </raftPoint>)
(<raftPoint> X23.547 Y31.86 </raftPoint>)
(</raftPerimeter>)
(<raftPerimeter>)
(<raftPoint> X-23.533 Y-16.74 </raftPoint>)
(<raftPoint> X-19.706 Y-20.025 </raftPoint>)
(<raftPoint> X-18.871 Y-21.718 </raftPoint>)
(<raftPoint> X-18.516 Y-23.431 </raftPoint>)
(<raftPoint> X-18.572 Y-25.142 </raftPoint>)
(<raftPoint> X-19.079 Y-26.848 </raftPoint>)
(<raftPoint> X-20.188 Y-28.571 </raftPoint>)
(<raftPoint> X-23.547 Y-31.86 </raftPoint>)
(<raftPoint> X-26.869 Y-31.86 </raftPoint>)
(<raftPoint> X-30.821 Y-28.559 </raftPoint>)
(<raftPoint> X-31.922 Y-26.848 </raftPoint>)
(<raftPoint> X-32.427 Y-25.142 </raftPoint>)
(<raftPoint> X-32.484 Y-23.431 </raftPoint>)
(<raftPoint> X-32.131 Y-21.726 </raftPoint>)
(<raftPoint> X-30.309 Y-18.398 </raftPoint>)
(<raftPoint> X-28.651 Y-16.74 </raftPoint>)
(</raftPerimeter>)
(<raftPerimeter>)
(<raftPoint> X20.025 Y-30.371 </raftPoint>)
(<raftPoint> X18.985 Y-28.659 </raftPoint>)
(<raftPoint> X18.554 Y-26.953 </raftPoint>)
(<raftPoint> X18.536 Y-25.239 </raftPoint>)
(<raftPoint> X18.929 Y-23.53 </raftPoint>)
(<raftPoint> X19.865 Y-21.827 </raftPoint>)
(<raftPoint> X23.538 Y-18.54 </raftPoint>)
(<raftPoint> X26.895 Y-18.54 </raftPoint>)
(<raftPoint> X29.309 Y-20.085 </raftPoint>)
(<raftPoint> X31.133 Y-21.822 </raftPoint>)
(<raftPoint> X32.073 Y-23.53 </raftPoint>)
(<raftPoint> X32.466 Y-25.239 </raftPoint>)
(<raftPoint> X32.447 Y-26.953 </raftPoint>)
(<raftPoint> X32.016 Y-28.659 </raftPoint>)
(<raftPoint> X30.984 Y-30.359 </raftPoint>)
(<raftPoint> X26.873 Y-33.66 </raftPoint>)
(<raftPoint> X23.542 Y-33.66 </raftPoint>)
(</raftPerimeter>)
(<raftPerimeter>)
(<raftPoint> X-29.309 Y20.085 </raftPoint>)
(<raftPoint> X-31.133 Y21.822 </raftPoint>)
(<raftPoint> X-32.072 Y23.53 </raftPoint>)
(<raftPoint> X-32.465 Y25.239 </raftPoint>)
(<raftPoint> X-32.446 Y26.953 </raftPoint>)
(<raftPoint> X-32.016 Y28.659 </raftPoint>)
(<raftPoint> X-30.983 Y30.359 </raftPoint>)
(<raftPoint> X-26.873 Y33.66 </raftPoint>)
(<raftPoint> X-23.542 Y33.66 </raftPoint>)
(<raftPoint> X-20.024 Y30.371 </raftPoint>)
(<raftPoint> X-18.985 Y28.659 </raftPoint>)
(<raftPoint> X-18.554 Y26.953 </raftPoint>)
(<raftPoint> X-18.535 Y25.239 </raftPoint>)
(<raftPoint> X-18.929 Y23.53 </raftPoint>)
(<raftPoint> X-19.865 Y21.827 </raftPoint>)
(<raftPoint> X-23.538 Y18.54 </raftPoint>)
(<raftPoint> X-26.895 Y18.54 </raftPoint>)
(</raftPerimeter>)
(<raftPerimeter>)
(<raftPoint> X-20.268 Y23.174 </raftPoint>)
(<raftPoint> X-19.62 Y25.144 </raftPoint>)
(<raftPoint> X-19.641 Y27.067 </raftPoint>)
(<raftPoint> X-20.379 Y29.028 </raftPoint>)
(<raftPoint> X-23.283 Y31.14 </raftPoint>)
(<raftPoint> X-27.099 Y31.14 </raftPoint>)
(<raftPoint> X-30.615 Y29.045 </raftPoint>)
(<raftPoint> X-31.36 Y27.067 </raftPoint>)
(<raftPoint> X-31.381 Y25.144 </raftPoint>)
(<raftPoint> X-30.727 Y23.157 </raftPoint>)
(<raftPoint> X-27.096 Y21.06 </raftPoint>)
(<raftPoint> X-23.286 Y21.06 </raftPoint>)
(</raftPerimeter>)
(<raftPerimeter>)
(<raftPoint> X30.615 Y-29.045 </raftPoint>)
(<raftPoint> X31.36 Y-27.068 </raftPoint>)
(<raftPoint> X31.381 Y-25.144 </raftPoint>)
(<raftPoint> X30.728 Y-23.157 </raftPoint>)
(<raftPoint> X27.096 Y-21.06 </raftPoint>)
(<raftPoint> X23.286 Y-21.06 </raftPoint>)
(<raftPoint> X20.268 Y-23.174 </raftPoint>)
(<raftPoint> X19.62 Y-25.144 </raftPoint>)
(<raftPoint> X19.641 Y-27.068 </raftPoint>)
(<raftPoint> X20.38 Y-29.028 </raftPoint>)
(<raftPoint> X23.283 Y-31.14 </raftPoint>)
(<raftPoint> X27.099 Y-31.14 </raftPoint>)
(</raftPerimeter>)
(<raftPerimeter>)
(<raftPoint> X30.842 Y21.359 </raftPoint>)
(<raftPoint> X31.403 Y23.358 </raftPoint>)
(<raftPoint> X31.316 Y25.279 </raftPoint>)
(<raftPoint> X30.504 Y27.245 </raftPoint>)
(<raftPoint> X27.102 Y29.34 </raftPoint>)
(<raftPoint> X25.115 Y29.34 </raftPoint>)
(<raftPoint> X21.322 Y27.443 </raftPoint>)
(<raftPoint> X19.58 Y23.426 </raftPoint>)
(<raftPoint> X20.155 Y21.376 </raftPoint>)
(<raftPoint> X23.29 Y19.26 </raftPoint>)
(<raftPoint> X27.094 Y19.26 </raftPoint>)
(</raftPerimeter>)
(<raftPerimeter>)
(<raftPoint> X-21.322 Y-27.443 </raftPoint>)
(<raftPoint> X-19.579 Y-23.426 </raftPoint>)
(<raftPoint> X-20.154 Y-21.376 </raftPoint>)
(<raftPoint> X-23.29 Y-19.26 </raftPoint>)
(<raftPoint> X-27.094 Y-19.26 </raftPoint>)
(<raftPoint> X-30.842 Y-21.359 </raftPoint>)
(<raftPoint> X-31.402 Y-23.358 </raftPoint>)
(<raftPoint> X-31.316 Y-25.279 </raftPoint>)
(<raftPoint> X-30.503 Y-27.245 </raftPoint>)
(<raftPoint> X-27.102 Y-29.34 </raftPoint>)
(<raftPoint> X-25.115 Y-29.34 </raftPoint>)
(</raftPerimeter>)
(<raftPerimeter>)
(<raftPoint> X-36.085 Y8.46 </raftPoint>)
(<raftPoint> X-32.485 Y6.66 </raftPoint>)
(<raftPoint> X-17.915 Y6.66 </raftPoint>)
(<raftPoint> X-14.315 Y8.46 </raftPoint>)
(<raftPoint> X-12.515 Y8.46 </raftPoint>)
(<raftPoint> X-8.787 Y10.324 </raftPoint>)
(<raftPoint> X-3.447 Y15.664 </raftPoint>)
(<raftPoint> X3.096 Y15.831 </raftPoint>)
(<raftPoint> X3.253 Y14.058 </raftPoint>)
(<raftPoint> X8.787 Y8.524 </raftPoint>)
(<raftPoint> X16.115 Y4.86 </raftPoint>)
(<raftPoint> X34.285 Y4.86 </raftPoint>)
(<raftPoint> X37.885 Y6.66 </raftPoint>)
(<raftPoint> X39.734 Y6.66 </raftPoint>)
(<raftPoint> X44.239 Y10.547 </raftPoint>)
(<raftPoint> X47.104 Y14.023 </raftPoint>)
(<raftPoint> X48.954 Y17.724 </raftPoint>)
(<raftPoint> X49.46 Y25.204 </raftPoint>)
(<raftPoint> X48.95 Y30.905 </raftPoint>)
(<raftPoint> X47.82 Y32.564 </raftPoint>)
(<raftPoint> X47.117 Y34.563 </raftPoint>)
(<raftPoint> X44.116 Y38.053 </raftPoint>)
(<raftPoint> X39.737 Y41.94 </raftPoint>)
(<raftPoint> X34.285 Y41.94 </raftPoint>)
(<raftPoint> X30.685 Y43.74 </raftPoint>)
(<raftPoint> X19.715 Y43.74 </raftPoint>)
(<raftPoint> X16.115 Y41.94 </raftPoint>)
(<raftPoint> X12.515 Y41.94 </raftPoint>)
(<raftPoint> X8.787 Y40.076 </raftPoint>)
(<raftPoint> X3.447 Y34.736 </raftPoint>)
(<raftPoint> X-3.074 Y34.568 </raftPoint>)
(<raftPoint> X-3.255 Y36.344 </raftPoint>)
(<raftPoint> X-8.779 Y41.868 </raftPoint>)
(<raftPoint> X-11.707 Y43.556 </raftPoint>)
(<raftPoint> X-16.108 Y43.737 </raftPoint>)
(<raftPoint> X-19.715 Y45.54 </raftPoint>)
(<raftPoint> X-30.685 Y45.54 </raftPoint>)
(<raftPoint> X-34.285 Y43.74 </raftPoint>)
(<raftPoint> X-39.733 Y43.74 </raftPoint>)
(<raftPoint> X-44.282 Y39.852 </raftPoint>)
(<raftPoint> X-47.104 Y36.376 </raftPoint>)
(<raftPoint> X-48.954 Y32.676 </raftPoint>)
(<raftPoint> X-49.454 Y25.196 </raftPoint>)
(<raftPoint> X-48.95 Y19.493 </raftPoint>)
(<raftPoint> X-47.793 Y17.836 </raftPoint>)
(<raftPoint> X-47.114 Y15.825 </raftPoint>)
(<raftPoint> X-39.749 Y8.46 </raftPoint>)
(</raftPerimeter>)
(<raftPerimeter>)
(<raftPoint> X-34.285 Y-41.94 </raftPoint>)
(<raftPoint> X-30.685 Y-43.74 </raftPoint>)
(<raftPoint> X-19.715 Y-43.74 </raftPoint>)
(<raftPoint> X-16.115 Y-41.94 </raftPoint>)
(<raftPoint> X-12.515 Y-41.94 </raftPoint>)
(<raftPoint> X-8.787 Y-40.076 </raftPoint>)
(<raftPoint> X-3.447 Y-34.736 </raftPoint>)
(<raftPoint> X3.073 Y-34.568 </raftPoint>)
(<raftPoint> X3.255 Y-36.344 </raftPoint>)
(<raftPoint> X8.787 Y-41.876 </raftPoint>)
(<raftPoint> X12.515 Y-43.74 </raftPoint>)
(<raftPoint> X16.115 Y-43.74 </raftPoint>)
(<raftPoint> X19.715 Y-45.54 </raftPoint>)
(<raftPoint> X30.685 Y-45.54 </raftPoint>)
(<raftPoint> X34.285 Y-43.74 </raftPoint>)
(<raftPoint> X39.733 Y-43.74 </raftPoint>)
(<raftPoint> X44.281 Y-39.852 </raftPoint>)
(<raftPoint> X47.104 Y-36.376 </raftPoint>)
(<raftPoint> X48.952 Y-32.681 </raftPoint>)
(<raftPoint> X49.479 Y-27.004 </raftPoint>)
(<raftPoint> X48.952 Y-19.495 </raftPoint>)
(<raftPoint> X47.793 Y-17.836 </raftPoint>)
(<raftPoint> X47.114 Y-15.825 </raftPoint>)
(<raftPoint> X39.749 Y-8.46 </raftPoint>)
(<raftPoint> X36.085 Y-8.46 </raftPoint>)
(<raftPoint> X32.485 Y-6.66 </raftPoint>)
(<raftPoint> X17.915 Y-6.66 </raftPoint>)
(<raftPoint> X14.315 Y-8.46 </raftPoint>)
(<raftPoint> X12.515 Y-8.46 </raftPoint>)
(<raftPoint> X8.787 Y-10.324 </raftPoint>)
(<raftPoint> X3.447 Y-15.664 </raftPoint>)
(<raftPoint> X-3.096 Y-15.831 </raftPoint>)
(<raftPoint> X-3.253 Y-14.058 </raftPoint>)
(<raftPoint> X-8.787 Y-8.524 </raftPoint>)
(<raftPoint> X-16.115 Y-4.86 </raftPoint>)
(<raftPoint> X-34.285 Y-4.86 </raftPoint>)
(<raftPoint> X-37.885 Y-6.66 </raftPoint>)
(<raftPoint> X-39.734 Y-6.66 </raftPoint>)
(<raftPoint> X-44.24 Y-10.547 </raftPoint>)
(<raftPoint> X-47.104 Y-14.023 </raftPoint>)
(<raftPoint> X-48.954 Y-17.724 </raftPoint>)
(<raftPoint> X-49.46 Y-25.204 </raftPoint>)
(<raftPoint> X-48.95 Y-30.905 </raftPoint>)
(<raftPoint> X-47.82 Y-32.564 </raftPoint>)
(<raftPoint> X-47.117 Y-34.563 </raftPoint>)
(<raftPoint> X-44.116 Y-38.053 </raftPoint>)
(<raftPoint> X-39.737 Y-41.94 </raftPoint>)
(</raftPerimeter>)
(<raftPerimeter>)
(<raftPoint> X26.869 Y31.86 </raftPoint>)
(<raftPoint> X30.822 Y28.559 </raftPoint>)
(<raftPoint> X31.922 Y26.848 </raftPoint>)
(<raftPoint> X32.429 Y25.142 </raftPoint>)
(<raftPoint> X32.485 Y23.431 </raftPoint>)
(<raftPoint> X32.131 Y21.726 </raftPoint>)
(<raftPoint> X30.309 Y18.398 </raftPoint>)
(<raftPoint> X28.651 Y16.74 </raftPoint>)
(<raftPoint> X23.533 Y16.74 </raftPoint>)
(<raftPoint> X19.706 Y20.025 </raftPoint>)
(<raftPoint> X18.872 Y21.718 </raftPoint>)
(<raftPoint> X18.517 Y23.431 </raftPoint>)
(<raftPoint> X18.573 Y25.142 </raftPoint>)
(<raftPoint> X19.079 Y26.848 </raftPoint>)
(<raftPoint> X20.188 Y28.571 </raftPoint>)
(<raftPoint> X23.547 Y31.86 </raftPoint>)
(</raftPerimeter>)
(<raftPerimeter>)
(<raftPoint> X-23.533 Y-16.74 </raftPoint>)
(<raftPoint> X-19.706 Y-20.025 </raftPoint>)
(<raftPoint> X-18.871 Y-21.718 </raftPoint>)
(<raftPoint> X-18.516 Y-23.431 </raftPoint>)
(<raftPoint> X-18.572 Y-25.142 </raftPoint>)
(<raftPoint> X-19.079 Y-26.848 </raftPoint>)
(<raftPoint> X-20.188 Y-28.571 </raftPoint>)
(<raftPoint> X-23.547 Y-31.86 </raftPoint>)
(<raftPoint> X-26.869 Y-31.86 </raftPoint>)
(<raftPoint> X-30.821 Y-28.559 </raftPoint>)
(<raftPoint> X-31.922 Y-26.848 </raftPoint>)
(<raftPoint> X-32.427 Y-25.142 </raftPoint>)
(<raftPoint> X-32.484 Y-23.431 </raftPoint>)
(<raftPoint> X-32.131 Y-21.726 </raftPoint>)
(<raftPoint> X-30.309 Y-18.398 </raftPoint>)
(<raftPoint> X-28.651 Y-16.74 </raftPoint>)
(</raftPerimeter>)
(<raftPerimeter>)
(<raftPoint> X20.025 Y-30.371 </raftPoint>)
(<raftPoint> X18.985 Y-28.659 </raftPoint>)
(<raftPoint> X18.554 Y-26.953 </raftPoint>)
(<raftPoint> X18.536 Y-25.239 </raftPoint>)
(<raftPoint> X18.929 Y-23.53 </raftPoint>)
(<raftPoint> X19.865 Y-21.827 </raftPoint>)
(<raftPoint> X23.538 Y-18.54 </raftPoint>)
(<raftPoint> X26.895 Y-18.54 </raftPoint>)
(<raftPoint> X29.309 Y-20.085 </raftPoint>)
(<raftPoint> X31.133 Y-21.822 </raftPoint>)
(<raftPoint> X32.073 Y-23.53 </raftPoint>)
(<raftPoint> X32.466 Y-25.239 </raftPoint>)
(<raftPoint> X32.447 Y-26.953 </raftPoint>)
(<raftPoint> X32.016 Y-28.659 </raftPoint>)
(<raftPoint> X30.984 Y-30.359 </raftPoint>)
(<raftPoint> X26.873 Y-33.66 </raftPoint>)
(<raftPoint> X23.542 Y-33.66 </raftPoint>)
(</raftPerimeter>)
(<raftPerimeter>)
(<raftPoint> X-29.309 Y20.085 </raftPoint>)
(<raftPoint> X-31.133 Y21.822 </raftPoint>)
(<raftPoint> X-32.072 Y23.53 </raftPoint>)
(<raftPoint> X-32.465 Y25.239 </raftPoint>)
(<raftPoint> X-32.446 Y26.953 </raftPoint>)
(<raftPoint> X-32.016 Y28.659 </raftPoint>)
(<raftPoint> X-30.983 Y30.359 </raftPoint>)
(<raftPoint> X-26.873 Y33.66 </raftPoint>)
(<raftPoint> X-23.542 Y33.66 </raftPoint>)
(<raftPoint> X-20.024 Y30.371 </raftPoint>)
(<raftPoint> X-18.985 Y28.659 </raftPoint>)
(<raftPoint> X-18.554 Y26.953 </raftPoint>)
(<raftPoint> X-18.535 Y25.239 </raftPoint>)
(<raftPoint> X-18.929 Y23.53 </raftPoint>)
(<raftPoint> X-19.865 Y21.827 </raftPoint>)
(<raftPoint> X-23.538 Y18.54 </raftPoint>)
(<raftPoint> X-26.895 Y18.54 </raftPoint>)
(</raftPerimeter>)
(<raftPerimeter>)
(<raftPoint> X-20.268 Y23.174 </raftPoint>)
(<raftPoint> X-19.62 Y25.144 </raftPoint>)
(<raftPoint> X-19.641 Y27.067 </raftPoint>)
(<raftPoint> X-20.379 Y29.028 </raftPoint>)
(<raftPoint> X-23.283 Y31.14 </raftPoint>)
(<raftPoint> X-27.099 Y31.14 </raftPoint>)
(<raftPoint> X-30.615 Y29.045 </raftPoint>)
(<raftPoint> X-31.36 Y27.067 </raftPoint>)
(<raftPoint> X-31.381 Y25.144 </raftPoint>)
(<raftPoint> X-30.727 Y23.157 </raftPoint>)
(<raftPoint> X-27.096 Y21.06 </raftPoint>)
(<raftPoint> X-23.286 Y21.06 </raftPoint>)
(</raftPerimeter>)
(<raftPerimeter>)
(<raftPoint> X30.615 Y-29.045 </raftPoint>)
(<raftPoint> X31.36 Y-27.068 </raftPoint>)
(<raftPoint> X31.381 Y-25.144 </raftPoint>)
(<raftPoint> X30.728 Y-23.157 </raftPoint>)
(<raftPoint> X27.096 Y-21.06 </raftPoint>)
(<raftPoint> X23.286 Y-21.06 </raftPoint>)
(<raftPoint> X20.268 Y-23.174 </raftPoint>)
(<raftPoint> X19.62 Y-25.144 </raftPoint>)
(<raftPoint> X19.641 Y-27.068 </raftPoint>)
(<raftPoint> X20.38 Y-29.028 </raftPoint>)
(<raftPoint> X23.283 Y-31.14 </raftPoint>)
(<raftPoint> X27.099 Y-31.14 </raftPoint>)
(</raftPerimeter>)
(<raftPerimeter>)
(<raftPoint> X30.842 Y21.359 </raftPoint>)
(<raftPoint> X31.403 Y23.358 </raftPoint>)
(<raftPoint> X31.316 Y25.279 </raftPoint>)
(<raftPoint> X30.504 Y27.245 </raftPoint>)
(<raftPoint> X27.102 Y29.34 </raftPoint>)
(<raftPoint> X25.115 Y29.34 </raftPoint>)
(<raftPoint> X21.322 Y27.443 </raftPoint>)
(<raftPoint> X19.58 Y23.426 </raftPoint>)
(<raftPoint> X20.155 Y21.376 </raftPoint>)
(<raftPoint> X23.29 Y19.26 </raftPoint>)
(<raftPoint> X27.094 Y19.26 </raftPoint>)
(</raftPerimeter>)
(<raftPerimeter>)
(<raftPoint> X-21.322 Y-27.443 </raftPoint>)
(<raftPoint> X-19.579 Y-23.426 </raftPoint>)
(<raftPoint> X-20.154 Y-21.376 </raftPoint>)
(<raftPoint> X-23.29 Y-19.26 </raftPoint>)
(<raftPoint> X-27.094 Y-19.26 </raftPoint>)
(<raftPoint> X-30.842 Y-21.359 </raftPoint>)
(<raftPoint> X-31.402 Y-23.358 </raftPoint>)
(<raftPoint> X-31.316 Y-25.279 </raftPoint>)
(<raftPoint> X-30.503 Y-27.245 </raftPoint>)
(<raftPoint> X-27.102 Y-29.34 </raftPoint>)
(<raftPoint> X-25.115 Y-29.34 </raftPoint>)
(</raftPerimeter>)
(<raftPerimeter>)
(<raftPoint> X-36.085 Y8.46 </raftPoint>)
(<raftPoint> X-32.485 Y6.66 </raftPoint>)
(<raftPoint> X-17.915 Y6.66 </raftPoint>)
(<raftPoint> X-14.315 Y8.46 </raftPoint>)
(<raftPoint> X-12.515 Y8.46 </raftPoint>)
(<raftPoint> X-8.787 Y10.324 </raftPoint>)
(<raftPoint> X-3.447 Y15.664 </raftPoint>)
(<raftPoint> X3.096 Y15.831 </raftPoint>)
(<raftPoint> X3.253 Y14.058 </raftPoint>)
(<raftPoint> X8.787 Y8.524 </raftPoint>)
(<raftPoint> X16.115 Y4.86 </raftPoint>)
(<raftPoint> X34.285 Y4.86 </raftPoint>)
(<raftPoint> X37.885 Y6.66 </raftPoint>)
(<raftPoint> X39.734 Y6.66 </raftPoint>)
(<raftPoint> X44.239 Y10.547 </raftPoint>)
(<raftPoint> X47.104 Y14.023 </raftPoint>)
(<raftPoint> X48.954 Y17.724 </raftPoint>)
(<raftPoint> X49.46 Y25.204 </raftPoint>)
(<raftPoint> X48.95 Y30.905 </raftPoint>)
(<raftPoint> X47.82 Y32.564 </raftPoint>)
(<raftPoint> X47.117 Y34.563 </raftPoint>)
(<raftPoint> X44.116 Y38.053 </raftPoint>)
(<raftPoint> X39.737 Y41.94 </raftPoint>)
(<raftPoint> X34.285 Y41.94 </raftPoint>)
(<raftPoint> X30.685 Y43.74 </raftPoint>)
(<raftPoint> X19.715 Y43.74 </raftPoint>)
(<raftPoint> X16.115 Y41.94 </raftPoint>)
(<raftPoint> X12.515 Y41.94 </raftPoint>)
(<raftPoint> X8.787 Y40.076 </raftPoint>)
(<raftPoint> X3.447 Y34.736 </raftPoint>)
(<raftPoint> X-3.074 Y34.568 </raftPoint>)
(<raftPoint> X-3.255 Y36.344 </raftPoint>)
(<raftPoint> X-8.779 Y41.868 </raftPoint>)
(<raftPoint> X-11.707 Y43.556 </raftPoint>)
(<raftPoint> X-16.108 Y43.737 </raftPoint>)
(<raftPoint> X-19.715 Y45.54 </raftPoint>)
(<raftPoint> X-30.685 Y45.54 </raftPoint>)
(<raftPoint> X-34.285 Y43.74 </raftPoint>)
(<raftPoint> X-39.733 Y43.74 </raftPoint>)
(<raftPoint> X-44.282 Y39.852 </raftPoint>)
(<raftPoint> X-47.104 Y36.376 </raftPoint>)
(<raftPoint> X-48.954 Y32.676 </raftPoint>)
(<raftPoint> X-49.454 Y25.196 </raftPoint>)
(<raftPoint> X-48.95 Y19.493 </raftPoint>)
(<raftPoint> X-47.793 Y17.836 </raftPoint>)
(<raftPoint> X-47.114 Y15.825 </raftPoint>)
(<raftPoint> X-39.749 Y8.46 </raftPoint>)
(</raftPerimeter>)
(<raftPerimeter>)
(<raftPoint> X-34.285 Y-41.94 </raftPoint>)
(<raftPoint> X-30.685 Y-43.74 </raftPoint>)
(<raftPoint> X-19.715 Y-43.74 </raftPoint>)
(<raftPoint> X-16.115 Y-41.94 </raftPoint>)
(<raftPoint> X-12.515 Y-41.94 </raftPoint>)
(<raftPoint> X-8.787 Y-40.076 </raftPoint>)
(<raftPoint> X-3.447 Y-34.736 </raftPoint>)
(<raftPoint> X3.073 Y-34.568 </raftPoint>)
(<raftPoint> X3.255 Y-36.344 </raftPoint>)
(<raftPoint> X8.787 Y-41.876 </raftPoint>)
(<raftPoint> X12.515 Y-43.74 </raftPoint>)
(<raftPoint> X16.115 Y-43.74 </raftPoint>)
(<raftPoint> X19.715 Y-45.54 </raftPoint>)
(<raftPoint> X30.685 Y-45.54 </raftPoint>)
(<raftPoint> X34.285 Y-43.74 </raftPoint>)
(<raftPoint> X39.733 Y-43.74 </raftPoint>)
(<raftPoint> X44.281 Y-39.852 </raftPoint>)
(<raftPoint> X47.104 Y-36.376 </raftPoint>)
(<raftPoint> X48.952 Y-32.681 </raftPoint>)
(<raftPoint> X49.479 Y-27.004 </raftPoint>)
(<raftPoint> X48.952 Y-19.495 </raftPoint>)
(<raftPoint> X47.793 Y-17.836 </raftPoint>)
(<raftPoint> X47.114 Y-15.825 </raftPoint>)
(<raftPoint> X39.749 Y-8.46 </raftPoint>)
(<raftPoint> X36.085 Y-8.46 </raftPoint>)
(<raftPoint> X32.485 Y-6.66 </raftPoint>)
(<raftPoint> X17.915 Y-6.66 </raftPoint>)
(<raftPoint> X14.315 Y-8.46 </raftPoint>)
(<raftPoint> X12.515 Y-8.46 </raftPoint>)
(<raftPoint> X8.787 Y-10.324 </raftPoint>)
(<raftPoint> X3.447 Y-15.664 </raftPoint>)
(<raftPoint> X-3.096 Y-15.831 </raftPoint>)
(<raftPoint> X-3.253 Y-14.058 </raftPoint>)
(<raftPoint> X-8.787 Y-8.524 </raftPoint>)
(<raftPoint> X-16.115 Y-4.86 </raftPoint>)
(<raftPoint> X-34.285 Y-4.86 </raftPoint>)
(<raftPoint> X-37.885 Y-6.66 </raftPoint>)
(<raftPoint> X-39.734 Y-6.66 </raftPoint>)
(<raftPoint> X-44.24 Y-10.547 </raftPoint>)
(<raftPoint> X-47.104 Y-14.023 </raftPoint>)
(<raftPoint> X-48.954 Y-17.724 </raftPoint>)
(<raftPoint> X-49.46 Y-25.204 </raftPoint>)
(<raftPoint> X-48.95 Y-30.905 </raftPoint>)
(<raftPoint> X-47.82 Y-32.564 </raftPoint>)
(<raftPoint> X-47.117 Y-34.563 </raftPoint>)
(<raftPoint> X-44.116 Y-38.053 </raftPoint>)
(<raftPoint> X-39.737 Y-41.94 </raftPoint>)
(</raftPerimeter>)
(<raftPerimeter>)
(<raftPoint> X26.869 Y31.86 </raftPoint>)
(<raftPoint> X30.822 Y28.559 </raftPoint>)
(<raftPoint> X31.922 Y26.848 </raftPoint>)
(<raftPoint> X32.429 Y25.142 </raftPoint>)
(<raftPoint> X32.485 Y23.431 </raftPoint>)
(<raftPoint> X32.131 Y21.726 </raftPoint>)
(<raftPoint> X30.309 Y18.398 </raftPoint>)
(<raftPoint> X28.651 Y16.74 </raftPoint>)
(<raftPoint> X23.533 Y16.74 </raftPoint>)
(<raftPoint> X19.706 Y20.025 </raftPoint>)
(<raftPoint> X18.872 Y21.718 </raftPoint>)
(<raftPoint> X18.517 Y23.431 </raftPoint>)
(<raftPoint> X18.573 Y25.142 </raftPoint>)
(<raftPoint> X19.079 Y26.848 </raftPoint>)
(<raftPoint> X20.188 Y28.571 </raftPoint>)
(<raftPoint> X23.547 Y31.86 </raftPoint>)
(</raftPerimeter>)
(<raftPerimeter>)
(<raftPoint> X-23.533 Y-16.74 </raftPoint>)
(<raftPoint> X-19.706 Y-20.025 </raftPoint>)
(<raftPoint> X-18.871 Y-21.718 </raftPoint>)
(<raftPoint> X-18.516 Y-23.431 </raftPoint>)
(<raftPoint> X-18.572 Y-25.142 </raftPoint>)
(<raftPoint> X-19.079 Y-26.848 </raftPoint>)
(<raftPoint> X-20.188 Y-28.571 </raftPoint>)
(<raftPoint> X-23.547 Y-31.86 </raftPoint>)
(<raftPoint> X-26.869 Y-31.86 </raftPoint>)
(<raftPoint> X-30.821 Y-28.559 </raftPoint>)
(<raftPoint> X-31.922 Y-26.848 </raftPoint>)
(<raftPoint> X-32.427 Y-25.142 </raftPoint>)
(<raftPoint> X-32.484 Y-23.431 </raftPoint>)
(<raftPoint> X-32.131 Y-21.726 </raftPoint>)
(<raftPoint> X-30.309 Y-18.398 </raftPoint>)
(<raftPoint> X-28.651 Y-16.74 </raftPoint>)
(</raftPerimeter>)
(<raftPerimeter>)
(<raftPoint> X20.025 Y-30.371 </raftPoint>)
(<raftPoint> X18.985 Y-28.659 </raftPoint>)
(<raftPoint> X18.554 Y-26.953 </raftPoint>)
(<raftPoint> X18.536 Y-25.239 </raftPoint>)
(<raftPoint> X18.929 Y-23.53 </raftPoint>)
(<raftPoint> X19.865 Y-21.827 </raftPoint>)
(<raftPoint> X23.538 Y-18.54 </raftPoint>)
(<raftPoint> X26.895 Y-18.54 </raftPoint>)
(<raftPoint> X29.309 Y-20.085 </raftPoint>)
(<raftPoint> X31.133 Y-21.822 </raftPoint>)
(<raftPoint> X32.073 Y-23.53 </raftPoint>)
(<raftPoint> X32.466 Y-25.239 </raftPoint>)
(<raftPoint> X32.447 Y-26.953 </raftPoint>)
(<raftPoint> X32.016 Y-28.659 </raftPoint>)
(<raftPoint> X30.984 Y-30.359 </raftPoint>)
(<raftPoint> X26.873 Y-33.66 </raftPoint>)
(<raftPoint> X23.542 Y-33.66 </raftPoint>)
(</raftPerimeter>)
(<raftPerimeter>)
(<raftPoint> X-29.309 Y20.085 </raftPoint>)
(<raftPoint> X-31.133 Y21.822 </raftPoint>)
(<raftPoint> X-32.072 Y23.53 </raftPoint>)
(<raftPoint> X-32.465 Y25.239 </raftPoint>)
(<raftPoint> X-32.446 Y26.953 </raftPoint>)
(<raftPoint> X-32.016 Y28.659 </raftPoint>)
(<raftPoint> X-30.983 Y30.359 </raftPoint>)
(<raftPoint> X-26.873 Y33.66 </raftPoint>)
(<raftPoint> X-23.542 Y33.66 </raftPoint>)
(<raftPoint> X-20.024 Y30.371 </raftPoint>)
(<raftPoint> X-18.985 Y28.659 </raftPoint>)
(<raftPoint> X-18.554 Y26.953 </raftPoint>)
(<raftPoint> X-18.535 Y25.239 </raftPoint>)
(<raftPoint> X-18.929 Y23.53 </raftPoint>)
(<raftPoint> X-19.865 Y21.827 </raftPoint>)
(<raftPoint> X-23.538 Y18.54 </raftPoint>)
(<raftPoint> X-26.895 Y18.54 </raftPoint>)
(</raftPerimeter>)
(<raftPerimeter>)
(<raftPoint> X-20.268 Y23.174 </raftPoint>)
(<raftPoint> X-19.62 Y25.144 </raftPoint>)
(<raftPoint> X-19.641 Y27.067 </raftPoint>)
(<raftPoint> X-20.379 Y29.028 </raftPoint>)
(<raftPoint> X-23.283 Y31.14 </raftPoint>)
(<raftPoint> X-27.099 Y31.14 </raftPoint>)
(<raftPoint> X-30.615 Y29.045 </raftPoint>)
(<raftPoint> X-31.36 Y27.067 </raftPoint>)
(<raftPoint> X-31.381 Y25.144 </raftPoint>)
(<raftPoint> X-30.727 Y23.157 </raftPoint>)
(<raftPoint> X-27.096 Y21.06 </raftPoint>)
(<raftPoint> X-23.286 Y21.06 </raftPoint>)
(</raftPerimeter>)
(<raftPerimeter>)
(<raftPoint> X30.615 Y-29.045 </raftPoint>)
(<raftPoint> X31.36 Y-27.068 </raftPoint>)
(<raftPoint> X31.381 Y-25.144 </raftPoint>)
(<raftPoint> X30.728 Y-23.157 </raftPoint>)
(<raftPoint> X27.096 Y-21.06 </raftPoint>)
(<raftPoint> X23.286 Y-21.06 </raftPoint>)
(<raftPoint> X20.268 Y-23.174 </raftPoint>)
(<raftPoint> X19.62 Y-25.144 </raftPoint>)
(<raftPoint> X19.641 Y-27.068 </raftPoint>)
(<raftPoint> X20.38 Y-29.028 </raftPoint>)
(<raftPoint> X23.283 Y-31.14 </raftPoint>)
(<raftPoint> X27.099 Y-31.14 </raftPoint>)
(</raftPerimeter>)
(<raftPerimeter>)
(<raftPoint> X30.842 Y21.359 </raftPoint>)
(<raftPoint> X31.403 Y23.358 </raftPoint>)
(<raftPoint> X31.316 Y25.279 </raftPoint>)
(<raftPoint> X30.504 Y27.245 </raftPoint>)
(<raftPoint> X27.102 Y29.34 </raftPoint>)
(<raftPoint> X25.115 Y29.34 </raftPoint>)
(<raftPoint> X21.322 Y27.443 </raftPoint>)
(<raftPoint> X19.58 Y23.426 </raftPoint>)
(<raftPoint> X20.155 Y21.376 </raftPoint>)
(<raftPoint> X23.29 Y19.26 </raftPoint>)
(<raftPoint> X27.094 Y19.26 </raftPoint>)
(</raftPerimeter>)
(<raftPerimeter>)
(<raftPoint> X-21.322 Y-27.443 </raftPoint>)
(<raftPoint> X-19.579 Y-23.426 </raftPoint>)
(<raftPoint> X-20.154 Y-21.376 </raftPoint>)
(<raftPoint> X-23.29 Y-19.26 </raftPoint>)
(<raftPoint> X-27.094 Y-19.26 </raftPoint>)
(<raftPoint> X-30.842 Y-21.359 </raftPoint>)
(<raftPoint> X-31.402 Y-23.358 </raftPoint>)
(<raftPoint> X-31.316 Y-25.279 </raftPoint>)
(<raftPoint> X-30.503 Y-27.245 </raftPoint>)
(<raftPoint> X-27.102 Y-29.34 </raftPoint>)
(<raftPoint> X-25.115 Y-29.34 </raftPoint>)
(</raftPerimeter>)
(<raftPerimeter>)
(<raftPoint> X-36.085 Y8.46 </raftPoint>)
(<raftPoint> X-32.485 Y6.66 </raftPoint>)
(<raftPoint> X-17.915 Y6.66 </raftPoint>)
(<raftPoint> X-14.315 Y8.46 </raftPoint>)
(<raftPoint> X-12.515 Y8.46 </raftPoint>)
(<raftPoint> X-8.787 Y10.324 </raftPoint>)
(<raftPoint> X-3.447 Y15.664 </raftPoint>)
(<raftPoint> X3.096 Y15.831 </raftPoint>)
(<raftPoint> X3.253 Y14.058 </raftPoint>)
(<raftPoint> X8.787 Y8.524 </raftPoint>)
(<raftPoint> X16.115 Y4.86 </raftPoint>)
(<raftPoint> X34.285 Y4.86 </raftPoint>)
(<raftPoint> X37.885 Y6.66 </raftPoint>)
(<raftPoint> X39.734 Y6.66 </raftPoint>)
(<raftPoint> X44.239 Y10.547 </raftPoint>)
(<raftPoint> X47.104 Y14.023 </raftPoint>)
(<raftPoint> X48.954 Y17.724 </raftPoint>)
(<raftPoint> X49.46 Y25.204 </raftPoint>)
(<raftPoint> X48.95 Y30.905 </raftPoint>)
(<raftPoint> X47.82 Y32.564 </raftPoint>)
(<raftPoint> X47.117 Y34.563 </raftPoint>)
(<raftPoint> X44.116 Y38.053 </raftPoint>)
(<raftPoint> X39.737 Y41.94 </raftPoint>)
(<raftPoint> X36.085 Y41.94 </raftPoint>)
(<raftPoint> X32.485 Y43.74 </raftPoint>)
(<raftPoint> X17.915 Y43.74 </raftPoint>)
(<raftPoint> X14.315 Y41.94 </raftPoint>)
(<raftPoint> X12.515 Y41.94 </raftPoint>)
(<raftPoint> X8.787 Y40.076 </raftPoint>)
(<raftPoint> X3.447 Y34.736 </raftPoint>)
(<raftPoint> X-3.074 Y34.568 </raftPoint>)
(<raftPoint> X-3.255 Y36.344 </raftPoint>)
(<raftPoint> X-8.779 Y41.868 </raftPoint>)
(<raftPoint> X-11.707 Y43.556 </raftPoint>)
(<raftPoint> X-16.108 Y43.737 </raftPoint>)
(<raftPoint> X-19.715 Y45.54 </raftPoint>)
(<raftPoint> X-30.685 Y45.54 </raftPoint>)
(<raftPoint> X-34.285 Y43.74 </raftPoint>)
(<raftPoint> X-39.733 Y43.74 </raftPoint>)
(<raftPoint> X-44.282 Y39.852 </raftPoint>)
(<raftPoint> X-47.104 Y36.376 </raftPoint>)
(<raftPoint> X-48.954 Y32.676 </raftPoint>)
(<raftPoint> X-49.454 Y25.196 </raftPoint>)
(<raftPoint> X-48.95 Y19.493 </raftPoint>)
(<raftPoint> X-47.793 Y17.836 </raftPoint>)
(<raftPoint> X-47.114 Y15.825 </raftPoint>)
(<raftPoint> X-39.749 Y8.46 </raftPoint>)
(</raftPerimeter>)
(<raftPerimeter>)
(<raftPoint> X-36.085 Y-41.94 </raftPoint>)
(<raftPoint> X-32.485 Y-43.74 </raftPoint>)
(<raftPoint> X-17.915 Y-43.74 </raftPoint>)
(<raftPoint> X-14.315 Y-41.94 </raftPoint>)
(<raftPoint> X-12.515 Y-41.94 </raftPoint>)
(<raftPoint> X-8.787 Y-40.076 </raftPoint>)
(<raftPoint> X-3.447 Y-34.736 </raftPoint>)
(<raftPoint> X3.073 Y-34.568 </raftPoint>)
(<raftPoint> X3.255 Y-36.344 </raftPoint>)
(<raftPoint> X8.787 Y-41.876 </raftPoint>)
(<raftPoint> X12.515 Y-43.74 </raftPoint>)
(<raftPoint> X16.115 Y-43.74 </raftPoint>)
(<raftPoint> X19.715 Y-45.54 </raftPoint>)
(<raftPoint> X30.685 Y-45.54 </raftPoint>)
(<raftPoint> X34.285 Y-43.74 </raftPoint>)
(<raftPoint> X39.733 Y-43.74 </raftPoint>)
(<raftPoint> X44.281 Y-39.852 </raftPoint>)
(<raftPoint> X47.104 Y-36.376 </raftPoint>)
(<raftPoint> X48.952 Y-32.681 </raftPoint>)
(<raftPoint> X49.479 Y-27.004 </raftPoint>)
(<raftPoint> X48.952 Y-19.495 </raftPoint>)
(<raftPoint> X47.793 Y-17.836 </raftPoint>)
(<raftPoint> X47.114 Y-15.825 </raftPoint>)
(<raftPoint> X39.749 Y-8.46 </raftPoint>)
(<raftPoint> X36.085 Y-8.46 </raftPoint>)
(<raftPoint> X32.485 Y-6.66 </raftPoint>)
(<raftPoint> X17.915 Y-6.66 </raftPoint>)
(<raftPoint> X14.315 Y-8.46 </raftPoint>)
(<raftPoint> X12.515 Y-8.46 </raftPoint>)
(<raftPoint> X8.787 Y-10.324 </raftPoint>)
(<raftPoint> X3.447 Y-15.664 </raftPoint>)
(<raftPoint> X-3.096 Y-15.831 </raftPoint>)
(<raftPoint> X-3.253 Y-14.058 </raftPoint>)
(<raftPoint> X-8.787 Y-8.524 </raftPoint>)
(<raftPoint> X-16.115 Y-4.86 </raftPoint>)
(<raftPoint> X-34.285 Y-4.86 </raftPoint>)
(<raftPoint> X-37.885 Y-6.66 </raftPoint>)
(<raftPoint> X-39.734 Y-6.66 </raftPoint>)
(<raftPoint> X-44.24 Y-10.547 </raftPoint>)
(<raftPoint> X-47.104 Y-14.023 </raftPoint>)
(<raftPoint> X-48.952 Y-17.72 </raftPoint>)
(<raftPoint> X-49.474 Y-23.396 </raftPoint>)
(<raftPoint> X-48.952 Y-30.902 </raftPoint>)
(<raftPoint> X-47.82 Y-32.564 </raftPoint>)
(<raftPoint> X-47.117 Y-34.563 </raftPoint>)
(<raftPoint> X-44.116 Y-38.053 </raftPoint>)
(<raftPoint> X-39.737 Y-41.94 </raftPoint>)
(</raftPerimeter>)
(<raftPerimeter>)
(<raftPoint> X26.869 Y31.86 </raftPoint>)
(<raftPoint> X30.822 Y28.559 </raftPoint>)
(<raftPoint> X31.922 Y26.848 </raftPoint>)
(<raftPoint> X32.429 Y25.142 </raftPoint>)
(<raftPoint> X32.485 Y23.431 </raftPoint>)
(<raftPoint> X32.131 Y21.726 </raftPoint>)
(<raftPoint> X30.309 Y18.398 </raftPoint>)
(<raftPoint> X28.651 Y16.74 </raftPoint>)
(<raftPoint> X23.533 Y16.74 </raftPoint>)
(<raftPoint> X19.706 Y20.025 </raftPoint>)
(<raftPoint> X18.872 Y21.718 </raftPoint>)
(<raftPoint> X18.517 Y23.431 </raftPoint>)
(<raftPoint> X18.573 Y25.142 </raftPoint>)
(<raftPoint> X19.079 Y26.848 </raftPoint>)
(<raftPoint> X20.188 Y28.571 </raftPoint>)
(<raftPoint> X23.547 Y31.86 </raftPoint>)
(</raftPerimeter>)
(<raftPerimeter>)
(<raftPoint> X-23.533 Y-16.74 </raftPoint>)
(<raftPoint> X-19.706 Y-20.025 </raftPoint>)
(<raftPoint> X-18.871 Y-21.718 </raftPoint>)
(<raftPoint> X-18.516 Y-23.431 </raftPoint>)
(<raftPoint> X-18.572 Y-25.142 </raftPoint>)
(<raftPoint> X-19.079 Y-26.848 </raftPoint>)
(<raftPoint> X-20.188 Y-28.571 </raftPoint>)
(<raftPoint> X-23.547 Y-31.86 </raftPoint>)
(<raftPoint> X-26.869 Y-31.86 </raftPoint>)
(<raftPoint> X-30.821 Y-28.559 </raftPoint>)
(<raftPoint> X-31.922 Y-26.848 </raftPoint>)
(<raftPoint> X-32.427 Y-25.142 </raftPoint>)
(<raftPoint> X-32.484 Y-23.431 </raftPoint>)
(<raftPoint> X-32.131 Y-21.726 </raftPoint>)
(<raftPoint> X-30.309 Y-18.398 </raftPoint>)
(<raftPoint> X-28.651 Y-16.74 </raftPoint>)
(</raftPerimeter>)
(<raftPerimeter>)
(<raftPoint> X20.025 Y-30.371 </raftPoint>)
(<raftPoint> X18.985 Y-28.659 </raftPoint>)
(<raftPoint> X18.554 Y-26.953 </raftPoint>)
(<raftPoint> X18.536 Y-25.239 </raftPoint>)
(<raftPoint> X18.929 Y-23.53 </raftPoint>)
(<raftPoint> X19.865 Y-21.827 </raftPoint>)
(<raftPoint> X23.538 Y-18.54 </raftPoint>)
(<raftPoint> X26.895 Y-18.54 </raftPoint>)
(<raftPoint> X29.309 Y-20.085 </raftPoint>)
(<raftPoint> X31.133 Y-21.822 </raftPoint>)
(<raftPoint> X32.073 Y-23.53 </raftPoint>)
(<raftPoint> X32.466 Y-25.239 </raftPoint>)
(<raftPoint> X32.447 Y-26.953 </raftPoint>)
(<raftPoint> X32.016 Y-28.659 </raftPoint>)
(<raftPoint> X30.984 Y-30.359 </raftPoint>)
(<raftPoint> X26.873 Y-33.66 </raftPoint>)
(<raftPoint> X23.542 Y-33.66 </raftPoint>)
(</raftPerimeter>)
(<raftPerimeter>)
(<raftPoint> X-29.309 Y20.085 </raftPoint>)
(<raftPoint> X-31.133 Y21.822 </raftPoint>)
(<raftPoint> X-32.072 Y23.53 </raftPoint>)
(<raftPoint> X-32.465 Y25.239 </raftPoint>)
(<raftPoint> X-32.446 Y26.953 </raftPoint>)
(<raftPoint> X-32.016 Y28.659 </raftPoint>)
(<raftPoint> X-30.983 Y30.359 </raftPoint>)
(<raftPoint> X-26.873 Y33.66 </raftPoint>)
(<raftPoint> X-23.542 Y33.66 </raftPoint>)
(<raftPoint> X-20.024 Y30.371 </raftPoint>)
(<raftPoint> X-18.985 Y28.659 </raftPoint>)
(<raftPoint> X-18.554 Y26.953 </raftPoint>)
(<raftPoint> X-18.535 Y25.239 </raftPoint>)
(<raftPoint> X-18.929 Y23.53 </raftPoint>)
(<raftPoint> X-19.865 Y21.827 </raftPoint>)
(<raftPoint> X-23.538 Y18.54 </raftPoint>)
(<raftPoint> X-26.895 Y18.54 </raftPoint>)
(</raftPerimeter>)
(<raftPerimeter>)
(<raftPoint> X-36.085 Y8.46 </raftPoint>)
(<raftPoint> X-32.485 Y6.66 </raftPoint>)
(<raftPoint> X-17.915 Y6.66 </raftPoint>)
(<raftPoint> X-14.315 Y8.46 </raftPoint>)
(<raftPoint> X-12.515 Y8.46 </raftPoint>)
(<raftPoint> X-8.787 Y10.324 </raftPoint>)
(<raftPoint> X-3.447 Y15.664 </raftPoint>)
(<raftPoint> X3.096 Y15.831 </raftPoint>)
(<raftPoint> X3.253 Y14.058 </raftPoint>)
(<raftPoint> X8.787 Y8.524 </raftPoint>)
(<raftPoint> X16.115 Y4.86 </raftPoint>)
(<raftPoint> X34.285 Y4.86 </raftPoint>)
(<raftPoint> X37.885 Y6.66 </raftPoint>)
(<raftPoint> X39.734 Y6.66 </raftPoint>)
(<raftPoint> X44.239 Y10.547 </raftPoint>)
(<raftPoint> X47.104 Y14.023 </raftPoint>)
(<raftPoint> X48.954 Y17.724 </raftPoint>)
(<raftPoint> X49.46 Y25.204 </raftPoint>)
(<raftPoint> X48.95 Y30.905 </raftPoint>)
(<raftPoint> X47.82 Y32.564 </raftPoint>)
(<raftPoint> X47.117 Y34.563 </raftPoint>)
(<raftPoint> X44.116 Y38.053 </raftPoint>)
(<raftPoint> X39.737 Y41.94 </raftPoint>)
(<raftPoint> X36.085 Y41.94 </raftPoint>)
(<raftPoint> X32.485 Y43.74 </raftPoint>)
(<raftPoint> X17.915 Y43.74 </raftPoint>)
(<raftPoint> X14.315 Y41.94 </raftPoint>)
(<raftPoint> X12.515 Y41.94 </raftPoint>)
(<raftPoint> X8.787 Y40.076 </raftPoint>)
(<raftPoint> X3.447 Y34.736 </raftPoint>)
(<raftPoint> X-3.074 Y34.568 </raftPoint>)
(<raftPoint> X-3.255 Y36.344 </raftPoint>)
(<raftPoint> X-8.779 Y41.868 </raftPoint>)
(<raftPoint> X-11.707 Y43.556 </raftPoint>)
(<raftPoint> X-16.108 Y43.737 </raftPoint>)
(<raftPoint> X-19.715 Y45.54 </raftPoint>)
(<raftPoint> X-30.685 Y45.54 </raftPoint>)
(<raftPoint> X-34.285 Y43.74 </raftPoint>)
(<raftPoint> X-39.733 Y43.74 </raftPoint>)
(<raftPoint> X-44.282 Y39.852 </raftPoint>)
(<raftPoint> X-47.104 Y36.376 </raftPoint>)
(<raftPoint> X-48.954 Y32.676 </raftPoint>)
(<raftPoint> X-49.454 Y25.196 </raftPoint>)
(<raftPoint> X-48.95 Y19.493 </raftPoint>)
(<raftPoint> X-47.793 Y17.836 </raftPoint>)
(<raftPoint> X-47.114 Y15.825 </raftPoint>)
(<raftPoint> X-39.749 Y8.46 </raftPoint>)
(</raftPerimeter>)
(<raftPerimeter>)
(<raftPoint> X-36.085 Y-41.94 </raftPoint>)
(<raftPoint> X-32.485 Y-43.74 </raftPoint>)
(<raftPoint> X-17.915 Y-43.74 </raftPoint>)
(<raftPoint> X-14.315 Y-41.94 </raftPoint>)
(<raftPoint> X-12.515 Y-41.94 </raftPoint>)
(<raftPoint> X-8.787 Y-40.076 </raftPoint>)
(<raftPoint> X-3.447 Y-34.736 </raftPoint>)
(<raftPoint> X3.073 Y-34.568 </raftPoint>)
(<raftPoint> X3.255 Y-36.344 </raftPoint>)
(<raftPoint> X8.787 Y-41.876 </raftPoint>)
(<raftPoint> X12.515 Y-43.74 </raftPoint>)
(<raftPoint> X16.115 Y-43.74 </raftPoint>)
(<raftPoint> X19.715 Y-45.54 </raftPoint>)
(<raftPoint> X30.685 Y-45.54 </raftPoint>)
(<raftPoint> X34.285 Y-43.74 </raftPoint>)
(<raftPoint> X39.733 Y-43.74 </raftPoint>)
(<raftPoint> X44.281 Y-39.852 </raftPoint>)
(<raftPoint> X47.104 Y-36.376 </raftPoint>)
(<raftPoint> X48.952 Y-32.681 </raftPoint>)
(<raftPoint> X49.479 Y-27.004 </raftPoint>)
(<raftPoint> X48.952 Y-19.495 </raftPoint>)
(<raftPoint> X47.793 Y-17.836 </raftPoint>)
(<raftPoint> X47.114 Y-15.825 </raftPoint>)
(<raftPoint> X39.749 Y-8.46 </raftPoint>)
(<raftPoint> X36.085 Y-8.46 </raftPoint>)
(<raftPoint> X32.485 Y-6.66 </raftPoint>)
(<raftPoint> X17.915 Y-6.66 </raftPoint>)
(<raftPoint> X14.315 Y-8.46 </raftPoint>)
(<raftPoint> X12.515 Y-8.46 </raftPoint>)
(<raftPoint> X8.787 Y-10.324 </raftPoint>)
(<raftPoint> X3.447 Y-15.664 </raftPoint>)
(<raftPoint> X-3.096 Y-15.831 </raftPoint>)
(<raftPoint> X-3.253 Y-14.058 </raftPoint>)
(<raftPoint> X-8.787 Y-8.524 </raftPoint>)
(<raftPoint> X-16.115 Y-4.86 </raftPoint>)
(<raftPoint> X-34.285 Y-4.86 </raftPoint>)
(<raftPoint> X-37.885 Y-6.66 </raftPoint>)
(<raftPoint> X-39.734 Y-6.66 </raftPoint>)
(<raftPoint> X-44.24 Y-10.547 </raftPoint>)
(<raftPoint> X-47.104 Y-14.023 </raftPoint>)
(<raftPoint> X-48.952 Y-17.72 </raftPoint>)
(<raftPoint> X-49.474 Y-23.396 </raftPoint>)
(<raftPoint> X-48.952 Y-30.902 </raftPoint>)
(<raftPoint> X-47.82 Y-32.564 </raftPoint>)
(<raftPoint> X-47.117 Y-34.563 </raftPoint>)
(<raftPoint> X-44.116 Y-38.053 </raftPoint>)
(<raftPoint> X-39.737 Y-41.94 </raftPoint>)
(</raftPerimeter>)
(<raftPerimeter>)
(<raftPoint> X26.869 Y31.86 </raftPoint>)
(<raftPoint> X30.822 Y28.559 </raftPoint>)
(<raftPoint> X31.922 Y26.848 </raftPoint>)
(<raftPoint> X32.429 Y25.142 </raftPoint>)
(<raftPoint> X32.485 Y23.431 </raftPoint>)
(<raftPoint> X32.131 Y21.726 </raftPoint>)
(<raftPoint> X30.309 Y18.398 </raftPoint>)
(<raftPoint> X28.651 Y16.74 </raftPoint>)
(<raftPoint> X23.533 Y16.74 </raftPoint>)
(<raftPoint> X19.706 Y20.025 </raftPoint>)
(<raftPoint> X18.872 Y21.718 </raftPoint>)
(<raftPoint> X18.517 Y23.431 </raftPoint>)
(<raftPoint> X18.573 Y25.142 </raftPoint>)
(<raftPoint> X19.079 Y26.848 </raftPoint>)
(<raftPoint> X20.188 Y28.571 </raftPoint>)
(<raftPoint> X23.547 Y31.86 </raftPoint>)
(</raftPerimeter>)
(<raftPerimeter>)
(<raftPoint> X-23.533 Y-16.74 </raftPoint>)
(<raftPoint> X-19.706 Y-20.025 </raftPoint>)
(<raftPoint> X-18.871 Y-21.718 </raftPoint>)
(<raftPoint> X-18.516 Y-23.431 </raftPoint>)
(<raftPoint> X-18.572 Y-25.142 </raftPoint>)
(<raftPoint> X-19.079 Y-26.848 </raftPoint>)
(<raftPoint> X-20.188 Y-28.571 </raftPoint>)
(<raftPoint> X-23.547 Y-31.86 </raftPoint>)
(<raftPoint> X-26.869 Y-31.86 </raftPoint>)
(<raftPoint> X-30.821 Y-28.559 </raftPoint>)
(<raftPoint> X-31.922 Y-26.848 </raftPoint>)
(<raftPoint> X-32.427 Y-25.142 </raftPoint>)
(<raftPoint> X-32.484 Y-23.431 </raftPoint>)
(<raftPoint> X-32.131 Y-21.726 </raftPoint>)
(<raftPoint> X-30.309 Y-18.398 </raftPoint>)
(<raftPoint> X-28.651 Y-16.74 </raftPoint>)
(</raftPerimeter>)
(<raftPerimeter>)
(<raftPoint> X20.025 Y-30.371 </raftPoint>)
(<raftPoint> X18.985 Y-28.659 </raftPoint>)
(<raftPoint> X18.554 Y-26.953 </raftPoint>)
(<raftPoint> X18.536 Y-25.239 </raftPoint>)
(<raftPoint> X18.929 Y-23.53 </raftPoint>)
(<raftPoint> X19.865 Y-21.827 </raftPoint>)
(<raftPoint> X23.538 Y-18.54 </raftPoint>)
(<raftPoint> X26.895 Y-18.54 </raftPoint>)
(<raftPoint> X29.309 Y-20.085 </raftPoint>)
(<raftPoint> X31.133 Y-21.822 </raftPoint>)
(<raftPoint> X32.073 Y-23.53 </raftPoint>)
(<raftPoint> X32.466 Y-25.239 </raftPoint>)
(<raftPoint> X32.447 Y-26.953 </raftPoint>)
(<raftPoint> X32.016 Y-28.659 </raftPoint>)
(<raftPoint> X30.984 Y-30.359 </raftPoint>)
(<raftPoint> X26.873 Y-33.66 </raftPoint>)
(<raftPoint> X23.542 Y-33.66 </raftPoint>)
(</raftPerimeter>)
(<raftPerimeter>)
(<raftPoint> X-29.309 Y20.085 </raftPoint>)
(<raftPoint> X-31.133 Y21.822 </raftPoint>)
(<raftPoint> X-32.072 Y23.53 </raftPoint>)
(<raftPoint> X-32.465 Y25.239 </raftPoint>)
(<raftPoint> X-32.446 Y26.953 </raftPoint>)
(<raftPoint> X-32.016 Y28.659 </raftPoint>)
(<raftPoint> X-30.983 Y30.359 </raftPoint>)
(<raftPoint> X-26.873 Y33.66 </raftPoint>)
(<raftPoint> X-23.542 Y33.66 </raftPoint>)
(<raftPoint> X-20.024 Y30.371 </raftPoint>)
(<raftPoint> X-18.985 Y28.659 </raftPoint>)
(<raftPoint> X-18.554 Y26.953 </raftPoint>)
(<raftPoint> X-18.535 Y25.239 </raftPoint>)
(<raftPoint> X-18.929 Y23.53 </raftPoint>)
(<raftPoint> X-19.865 Y21.827 </raftPoint>)
(<raftPoint> X-23.538 Y18.54 </raftPoint>)
(<raftPoint> X-26.895 Y18.54 </raftPoint>)
(</raftPerimeter>)
(<raftPerimeter>)
(<raftPoint> X-36.085 Y8.46 </raftPoint>)
(<raftPoint> X-32.485 Y6.66 </raftPoint>)
(<raftPoint> X-17.915 Y6.66 </raftPoint>)
(<raftPoint> X-14.315 Y8.46 </raftPoint>)
(<raftPoint> X-12.515 Y8.46 </raftPoint>)
(<raftPoint> X-8.787 Y10.324 </raftPoint>)
(<raftPoint> X-3.447 Y15.664 </raftPoint>)
(<raftPoint> X3.096 Y15.831 </raftPoint>)
(<raftPoint> X3.253 Y14.058 </raftPoint>)
(<raftPoint> X8.787 Y8.524 </raftPoint>)
(<raftPoint> X16.115 Y4.86 </raftPoint>)
(<raftPoint> X34.285 Y4.86 </raftPoint>)
(<raftPoint> X37.885 Y6.66 </raftPoint>)
(<raftPoint> X39.734 Y6.66 </raftPoint>)
(<raftPoint> X44.239 Y10.547 </raftPoint>)
(<raftPoint> X47.104 Y14.023 </raftPoint>)
(<raftPoint> X48.954 Y17.724 </raftPoint>)
(<raftPoint> X49.46 Y25.204 </raftPoint>)
(<raftPoint> X48.95 Y30.905 </raftPoint>)
(<raftPoint> X47.82 Y32.564 </raftPoint>)
(<raftPoint> X47.117 Y34.563 </raftPoint>)
(<raftPoint> X44.116 Y38.053 </raftPoint>)
(<raftPoint> X39.737 Y41.94 </raftPoint>)
(<raftPoint> X36.085 Y41.94 </raftPoint>)
(<raftPoint> X32.485 Y43.74 </raftPoint>)
(<raftPoint> X17.915 Y43.74 </raftPoint>)
(<raftPoint> X14.315 Y41.94 </raftPoint>)
(<raftPoint> X12.515 Y41.94 </raftPoint>)
(<raftPoint> X8.787 Y40.076 </raftPoint>)
(<raftPoint> X3.447 Y34.736 </raftPoint>)
(<raftPoint> X-3.074 Y34.568 </raftPoint>)
(<raftPoint> X-3.255 Y36.344 </raftPoint>)
(<raftPoint> X-8.779 Y41.868 </raftPoint>)
(<raftPoint> X-11.707 Y43.556 </raftPoint>)
(<raftPoint> X-16.108 Y43.737 </raftPoint>)
(<raftPoint> X-19.715 Y45.54 </raftPoint>)
(<raftPoint> X-30.685 Y45.54 </raftPoint>)
(<raftPoint> X-34.285 Y43.74 </raftPoint>)
(<raftPoint> X-39.733 Y43.74 </raftPoint>)
(<raftPoint> X-44.282 Y39.852 </raftPoint>)
(<raftPoint> X-47.104 Y36.376 </raftPoint>)
(<raftPoint> X-48.954 Y32.676 </raftPoint>)
(<raftPoint> X-49.454 Y25.196 </raftPoint>)
(<raftPoint> X-48.95 Y19.493 </raftPoint>)
(<raftPoint> X-47.793 Y17.836 </raftPoint>)
(<raftPoint> X-47.114 Y15.825 </raftPoint>)
(<raftPoint> X-39.749 Y8.46 </raftPoint>)
(</raftPerimeter>)
(<raftPerimeter>)
(<raftPoint> X-36.085 Y-41.94 </raftPoint>)
(<raftPoint> X-32.485 Y-43.74 </raftPoint>)
(<raftPoint> X-17.915 Y-43.74 </raftPoint>)
(<raftPoint> X-14.315 Y-41.94 </raftPoint>)
(<raftPoint> X-12.515 Y-41.94 </raftPoint>)
(<raftPoint> X-8.787 Y-40.076 </raftPoint>)
(<raftPoint> X-3.447 Y-34.736 </raftPoint>)
(<raftPoint> X3.073 Y-34.568 </raftPoint>)
(<raftPoint> X3.255 Y-36.344 </raftPoint>)
(<raftPoint> X8.787 Y-41.876 </raftPoint>)
(<raftPoint> X12.515 Y-43.74 </raftPoint>)
(<raftPoint> X16.115 Y-43.74 </raftPoint>)
(<raftPoint> X19.715 Y-45.54 </raftPoint>)
(<raftPoint> X30.685 Y-45.54 </raftPoint>)
(<raftPoint> X34.285 Y-43.74 </raftPoint>)
(<raftPoint> X39.733 Y-43.74 </raftPoint>)
(<raftPoint> X44.281 Y-39.852 </raftPoint>)
(<raftPoint> X47.104 Y-36.376 </raftPoint>)
(<raftPoint> X48.952 Y-32.681 </raftPoint>)
(<raftPoint> X49.479 Y-27.004 </raftPoint>)
(<raftPoint> X48.952 Y-19.495 </raftPoint>)
(<raftPoint> X47.793 Y-17.836 </raftPoint>)
(<raftPoint> X47.114 Y-15.825 </raftPoint>)
(<raftPoint> X39.749 Y-8.46 </raftPoint>)
(<raftPoint> X36.085 Y-8.46 </raftPoint>)
(<raftPoint> X32.485 Y-6.66 </raftPoint>)
(<raftPoint> X17.915 Y-6.66 </raftPoint>)
(<raftPoint> X14.315 Y-8.46 </raftPoint>)
(<raftPoint> X12.515 Y-8.46 </raftPoint>)
(<raftPoint> X8.787 Y-10.324 </raftPoint>)
(<raftPoint> X3.447 Y-15.664 </raftPoint>)
(<raftPoint> X-3.096 Y-15.831 </raftPoint>)
(<raftPoint> X-3.253 Y-14.058 </raftPoint>)
(<raftPoint> X-8.787 Y-8.524 </raftPoint>)
(<raftPoint> X-16.115 Y-4.86 </raftPoint>)
(<raftPoint> X-34.285 Y-4.86 </raftPoint>)
(<raftPoint> X-37.885 Y-6.66 </raftPoint>)
(<raftPoint> X-39.734 Y-6.66 </raftPoint>)
(<raftPoint> X-44.24 Y-10.547 </raftPoint>)
(<raftPoint> X-47.104 Y-14.023 </raftPoint>)
(<raftPoint> X-48.952 Y-17.72 </raftPoint>)
(<raftPoint> X-49.474 Y-23.396 </raftPoint>)
(<raftPoint> X-48.952 Y-30.902 </raftPoint>)
(<raftPoint> X-47.82 Y-32.564 </raftPoint>)
(<raftPoint> X-47.117 Y-34.563 </raftPoint>)
(<raftPoint> X-44.116 Y-38.053 </raftPoint>)
(<raftPoint> X-39.737 Y-41.94 </raftPoint>)
(</raftPerimeter>)
(<raftPerimeter>)
(<raftPoint> X26.869 Y31.86 </raftPoint>)
(<raftPoint> X30.822 Y28.559 </raftPoint>)
(<raftPoint> X31.922 Y26.848 </raftPoint>)
(<raftPoint> X32.429 Y25.142 </raftPoint>)
(<raftPoint> X32.485 Y23.431 </raftPoint>)
(<raftPoint> X32.131 Y21.726 </raftPoint>)
(<raftPoint> X30.309 Y18.398 </raftPoint>)
(<raftPoint> X28.651 Y16.74 </raftPoint>)
(<raftPoint> X23.533 Y16.74 </raftPoint>)
(<raftPoint> X19.706 Y20.025 </raftPoint>)
(<raftPoint> X18.872 Y21.718 </raftPoint>)
(<raftPoint> X18.517 Y23.431 </raftPoint>)
(<raftPoint> X18.573 Y25.142 </raftPoint>)
(<raftPoint> X19.079 Y26.848 </raftPoint>)
(<raftPoint> X20.188 Y28.571 </raftPoint>)
(<raftPoint> X23.547 Y31.86 </raftPoint>)
(</raftPerimeter>)
(<raftPerimeter>)
(<raftPoint> X-23.533 Y-16.74 </raftPoint>)
(<raftPoint> X-19.706 Y-20.025 </raftPoint>)
(<raftPoint> X-18.871 Y-21.718 </raftPoint>)
(<raftPoint> X-18.516 Y-23.431 </raftPoint>)
(<raftPoint> X-18.572 Y-25.142 </raftPoint>)
(<raftPoint> X-19.079 Y-26.848 </raftPoint>)
(<raftPoint> X-20.188 Y-28.571 </raftPoint>)
(<raftPoint> X-23.547 Y-31.86 </raftPoint>)
(<raftPoint> X-26.869 Y-31.86 </raftPoint>)
(<raftPoint> X-30.821 Y-28.559 </raftPoint>)
(<raftPoint> X-31.922 Y-26.848 </raftPoint>)
(<raftPoint> X-32.427 Y-25.142 </raftPoint>)
(<raftPoint> X-32.484 Y-23.431 </raftPoint>)
(<raftPoint> X-32.131 Y-21.726 </raftPoint>)
(<raftPoint> X-30.309 Y-18.398 </raftPoint>)
(<raftPoint> X-28.651 Y-16.74 </raftPoint>)
(</raftPerimeter>)
(<raftPerimeter>)
(<raftPoint> X20.025 Y-30.371 </raftPoint>)
(<raftPoint> X18.985 Y-28.659 </raftPoint>)
(<raftPoint> X18.554 Y-26.953 </raftPoint>)
(<raftPoint> X18.536 Y-25.239 </raftPoint>)
(<raftPoint> X18.929 Y-23.53 </raftPoint>)
(<raftPoint> X19.865 Y-21.827 </raftPoint>)
(<raftPoint> X23.538 Y-18.54 </raftPoint>)
(<raftPoint> X26.895 Y-18.54 </raftPoint>)
(<raftPoint> X29.309 Y-20.085 </raftPoint>)
(<raftPoint> X31.133 Y-21.822 </raftPoint>)
(<raftPoint> X32.073 Y-23.53 </raftPoint>)
(<raftPoint> X32.466 Y-25.239 </raftPoint>)
(<raftPoint> X32.447 Y-26.953 </raftPoint>)
(<raftPoint> X32.016 Y-28.659 </raftPoint>)
(<raftPoint> X30.984 Y-30.359 </raftPoint>)
(<raftPoint> X26.873 Y-33.66 </raftPoint>)
(<raftPoint> X23.542 Y-33.66 </raftPoint>)
(</raftPerimeter>)
(<raftPerimeter>)
(<raftPoint> X-29.309 Y20.085 </raftPoint>)
(<raftPoint> X-31.133 Y21.822 </raftPoint>)
(<raftPoint> X-32.072 Y23.53 </raftPoint>)
(<raftPoint> X-32.465 Y25.239 </raftPoint>)
(<raftPoint> X-32.446 Y26.953 </raftPoint>)
(<raftPoint> X-32.016 Y28.659 </raftPoint>)
(<raftPoint> X-30.983 Y30.359 </raftPoint>)
(<raftPoint> X-26.873 Y33.66 </raftPoint>)
(<raftPoint> X-23.542 Y33.66 </raftPoint>)
(<raftPoint> X-20.024 Y30.371 </raftPoint>)
(<raftPoint> X-18.985 Y28.659 </raftPoint>)
(<raftPoint> X-18.554 Y26.953 </raftPoint>)
(<raftPoint> X-18.535 Y25.239 </raftPoint>)
(<raftPoint> X-18.929 Y23.53 </raftPoint>)
(<raftPoint> X-19.865 Y21.827 </raftPoint>)
(<raftPoint> X-23.538 Y18.54 </raftPoint>)
(<raftPoint> X-26.895 Y18.54 </raftPoint>)
(</raftPerimeter>)
(<raftPerimeter>)
(<raftPoint> X-36.085 Y8.46 </raftPoint>)
(<raftPoint> X-32.485 Y6.66 </raftPoint>)
(<raftPoint> X-17.915 Y6.66 </raftPoint>)
(<raftPoint> X-14.315 Y8.46 </raftPoint>)
M73 P2 (display progress)
(<raftPoint> X-12.515 Y8.46 </raftPoint>)
(<raftPoint> X-8.787 Y10.324 </raftPoint>)
(<raftPoint> X-3.447 Y15.664 </raftPoint>)
(<raftPoint> X3.096 Y15.831 </raftPoint>)
(<raftPoint> X3.253 Y14.058 </raftPoint>)
(<raftPoint> X8.787 Y8.524 </raftPoint>)
(<raftPoint> X16.115 Y4.86 </raftPoint>)
(<raftPoint> X34.285 Y4.86 </raftPoint>)
(<raftPoint> X37.885 Y6.66 </raftPoint>)
(<raftPoint> X39.734 Y6.66 </raftPoint>)
(<raftPoint> X44.239 Y10.547 </raftPoint>)
(<raftPoint> X47.104 Y14.023 </raftPoint>)
(<raftPoint> X48.954 Y17.724 </raftPoint>)
(<raftPoint> X49.46 Y25.204 </raftPoint>)
(<raftPoint> X48.95 Y30.905 </raftPoint>)
(<raftPoint> X47.82 Y32.564 </raftPoint>)
(<raftPoint> X47.117 Y34.563 </raftPoint>)
(<raftPoint> X44.116 Y38.053 </raftPoint>)
(<raftPoint> X39.737 Y41.94 </raftPoint>)
(<raftPoint> X36.085 Y41.94 </raftPoint>)
(<raftPoint> X32.485 Y43.74 </raftPoint>)
(<raftPoint> X17.915 Y43.74 </raftPoint>)
(<raftPoint> X14.315 Y41.94 </raftPoint>)
(<raftPoint> X12.515 Y41.94 </raftPoint>)
(<raftPoint> X8.787 Y40.076 </raftPoint>)
(<raftPoint> X3.447 Y34.736 </raftPoint>)
(<raftPoint> X-3.074 Y34.568 </raftPoint>)
(<raftPoint> X-3.255 Y36.344 </raftPoint>)
(<raftPoint> X-8.779 Y41.868 </raftPoint>)
(<raftPoint> X-11.707 Y43.556 </raftPoint>)
(<raftPoint> X-16.108 Y43.737 </raftPoint>)
(<raftPoint> X-19.715 Y45.54 </raftPoint>)
(<raftPoint> X-30.685 Y45.54 </raftPoint>)
(<raftPoint> X-34.285 Y43.74 </raftPoint>)
(<raftPoint> X-39.733 Y43.74 </raftPoint>)
(<raftPoint> X-44.282 Y39.852 </raftPoint>)
(<raftPoint> X-47.104 Y36.376 </raftPoint>)
(<raftPoint> X-48.954 Y32.676 </raftPoint>)
(<raftPoint> X-49.454 Y25.196 </raftPoint>)
(<raftPoint> X-48.95 Y19.493 </raftPoint>)
(<raftPoint> X-47.793 Y17.836 </raftPoint>)
(<raftPoint> X-47.114 Y15.825 </raftPoint>)
(<raftPoint> X-39.749 Y8.46 </raftPoint>)
(</raftPerimeter>)
(<raftPerimeter>)
(<raftPoint> X-36.085 Y-41.94 </raftPoint>)
(<raftPoint> X-32.485 Y-43.74 </raftPoint>)
(<raftPoint> X-17.915 Y-43.74 </raftPoint>)
(<raftPoint> X-14.315 Y-41.94 </raftPoint>)
(<raftPoint> X-12.515 Y-41.94 </raftPoint>)
(<raftPoint> X-8.787 Y-40.076 </raftPoint>)
(<raftPoint> X-3.447 Y-34.736 </raftPoint>)
(<raftPoint> X3.073 Y-34.568 </raftPoint>)
(<raftPoint> X3.255 Y-36.344 </raftPoint>)
(<raftPoint> X8.787 Y-41.876 </raftPoint>)
(<raftPoint> X12.515 Y-43.74 </raftPoint>)
(<raftPoint> X16.115 Y-43.74 </raftPoint>)
(<raftPoint> X19.715 Y-45.54 </raftPoint>)
(<raftPoint> X30.685 Y-45.54 </raftPoint>)
(<raftPoint> X34.285 Y-43.74 </raftPoint>)
(<raftPoint> X39.733 Y-43.74 </raftPoint>)
(<raftPoint> X44.281 Y-39.852 </raftPoint>)
(<raftPoint> X47.104 Y-36.376 </raftPoint>)
(<raftPoint> X48.952 Y-32.681 </raftPoint>)
(<raftPoint> X49.479 Y-27.004 </raftPoint>)
(<raftPoint> X48.952 Y-19.495 </raftPoint>)
(<raftPoint> X47.793 Y-17.836 </raftPoint>)
(<raftPoint> X47.114 Y-15.825 </raftPoint>)
(<raftPoint> X39.749 Y-8.46 </raftPoint>)
(<raftPoint> X36.085 Y-8.46 </raftPoint>)
(<raftPoint> X32.485 Y-6.66 </raftPoint>)
(<raftPoint> X17.915 Y-6.66 </raftPoint>)
(<raftPoint> X14.315 Y-8.46 </raftPoint>)
(<raftPoint> X12.515 Y-8.46 </raftPoint>)
(<raftPoint> X8.787 Y-10.324 </raftPoint>)
(<raftPoint> X3.447 Y-15.664 </raftPoint>)
(<raftPoint> X-3.096 Y-15.831 </raftPoint>)
(<raftPoint> X-3.253 Y-14.058 </raftPoint>)
(<raftPoint> X-8.787 Y-8.524 </raftPoint>)
(<raftPoint> X-16.115 Y-4.86 </raftPoint>)
(<raftPoint> X-34.285 Y-4.86 </raftPoint>)
(<raftPoint> X-37.885 Y-6.66 </raftPoint>)
(<raftPoint> X-39.734 Y-6.66 </raftPoint>)
(<raftPoint> X-44.24 Y-10.547 </raftPoint>)
(<raftPoint> X-47.104 Y-14.023 </raftPoint>)
(<raftPoint> X-48.952 Y-17.72 </raftPoint>)
(<raftPoint> X-49.474 Y-23.396 </raftPoint>)
(<raftPoint> X-48.952 Y-30.902 </raftPoint>)
(<raftPoint> X-47.82 Y-32.564 </raftPoint>)
(<raftPoint> X-47.117 Y-34.563 </raftPoint>)
(<raftPoint> X-44.116 Y-38.053 </raftPoint>)
(<raftPoint> X-39.737 Y-41.94 </raftPoint>)
(</raftPerimeter>)
(<raftPerimeter>)
(<raftPoint> X26.869 Y31.86 </raftPoint>)
(<raftPoint> X30.822 Y28.559 </raftPoint>)
(<raftPoint> X31.922 Y26.848 </raftPoint>)
(<raftPoint> X32.429 Y25.142 </raftPoint>)
(<raftPoint> X32.485 Y23.431 </raftPoint>)
(<raftPoint> X32.131 Y21.726 </raftPoint>)
(<raftPoint> X30.309 Y18.398 </raftPoint>)
(<raftPoint> X28.651 Y16.74 </raftPoint>)
(<raftPoint> X23.533 Y16.74 </raftPoint>)
(<raftPoint> X19.706 Y20.025 </raftPoint>)
(<raftPoint> X18.872 Y21.718 </raftPoint>)
(<raftPoint> X18.517 Y23.431 </raftPoint>)
(<raftPoint> X18.573 Y25.142 </raftPoint>)
(<raftPoint> X19.079 Y26.848 </raftPoint>)
(<raftPoint> X20.188 Y28.571 </raftPoint>)
(<raftPoint> X23.547 Y31.86 </raftPoint>)
(</raftPerimeter>)
(<raftPerimeter>)
(<raftPoint> X-23.533 Y-16.74 </raftPoint>)
(<raftPoint> X-19.706 Y-20.025 </raftPoint>)
(<raftPoint> X-18.871 Y-21.718 </raftPoint>)
(<raftPoint> X-18.516 Y-23.431 </raftPoint>)
(<raftPoint> X-18.572 Y-25.142 </raftPoint>)
(<raftPoint> X-19.079 Y-26.848 </raftPoint>)
(<raftPoint> X-20.188 Y-28.571 </raftPoint>)
(<raftPoint> X-23.547 Y-31.86 </raftPoint>)
(<raftPoint> X-26.869 Y-31.86 </raftPoint>)
(<raftPoint> X-30.821 Y-28.559 </raftPoint>)
(<raftPoint> X-31.922 Y-26.848 </raftPoint>)
(<raftPoint> X-32.427 Y-25.142 </raftPoint>)
(<raftPoint> X-32.484 Y-23.431 </raftPoint>)
(<raftPoint> X-32.131 Y-21.726 </raftPoint>)
(<raftPoint> X-30.309 Y-18.398 </raftPoint>)
(<raftPoint> X-28.651 Y-16.74 </raftPoint>)
(</raftPerimeter>)
(<raftPerimeter>)
(<raftPoint> X20.025 Y-30.371 </raftPoint>)
(<raftPoint> X18.985 Y-28.659 </raftPoint>)
(<raftPoint> X18.554 Y-26.953 </raftPoint>)
(<raftPoint> X18.536 Y-25.239 </raftPoint>)
(<raftPoint> X18.929 Y-23.53 </raftPoint>)
(<raftPoint> X19.865 Y-21.827 </raftPoint>)
(<raftPoint> X23.538 Y-18.54 </raftPoint>)
(<raftPoint> X26.895 Y-18.54 </raftPoint>)
(<raftPoint> X29.309 Y-20.085 </raftPoint>)
(<raftPoint> X31.133 Y-21.822 </raftPoint>)
(<raftPoint> X32.073 Y-23.53 </raftPoint>)
(<raftPoint> X32.466 Y-25.239 </raftPoint>)
(<raftPoint> X32.447 Y-26.953 </raftPoint>)
(<raftPoint> X32.016 Y-28.659 </raftPoint>)
(<raftPoint> X30.984 Y-30.359 </raftPoint>)
(<raftPoint> X26.873 Y-33.66 </raftPoint>)
(<raftPoint> X23.542 Y-33.66 </raftPoint>)
(</raftPerimeter>)
(<raftPerimeter>)
(<raftPoint> X-29.309 Y20.085 </raftPoint>)
(<raftPoint> X-31.133 Y21.822 </raftPoint>)
(<raftPoint> X-32.072 Y23.53 </raftPoint>)
(<raftPoint> X-32.465 Y25.239 </raftPoint>)
(<raftPoint> X-32.446 Y26.953 </raftPoint>)
(<raftPoint> X-32.016 Y28.659 </raftPoint>)
(<raftPoint> X-30.983 Y30.359 </raftPoint>)
(<raftPoint> X-26.873 Y33.66 </raftPoint>)
(<raftPoint> X-23.542 Y33.66 </raftPoint>)
(<raftPoint> X-20.024 Y30.371 </raftPoint>)
(<raftPoint> X-18.985 Y28.659 </raftPoint>)
(<raftPoint> X-18.554 Y26.953 </raftPoint>)
(<raftPoint> X-18.535 Y25.239 </raftPoint>)
(<raftPoint> X-18.929 Y23.53 </raftPoint>)
(<raftPoint> X-19.865 Y21.827 </raftPoint>)
(<raftPoint> X-23.538 Y18.54 </raftPoint>)
(<raftPoint> X-26.895 Y18.54 </raftPoint>)
(</raftPerimeter>)
(<raftPerimeter>)
(<raftPoint> X-36.085 Y8.46 </raftPoint>)
(<raftPoint> X-32.485 Y6.66 </raftPoint>)
(<raftPoint> X-17.915 Y6.66 </raftPoint>)
(<raftPoint> X-14.315 Y8.46 </raftPoint>)
(<raftPoint> X-12.515 Y8.46 </raftPoint>)
(<raftPoint> X-8.787 Y10.324 </raftPoint>)
(<raftPoint> X-3.447 Y15.664 </raftPoint>)
(<raftPoint> X3.096 Y15.831 </raftPoint>)
(<raftPoint> X3.253 Y14.058 </raftPoint>)
(<raftPoint> X8.787 Y8.524 </raftPoint>)
(<raftPoint> X16.115 Y4.86 </raftPoint>)
(<raftPoint> X34.285 Y4.86 </raftPoint>)
(<raftPoint> X37.885 Y6.66 </raftPoint>)
(<raftPoint> X39.734 Y6.66 </raftPoint>)
(<raftPoint> X44.239 Y10.547 </raftPoint>)
(<raftPoint> X47.104 Y14.023 </raftPoint>)
(<raftPoint> X48.954 Y17.724 </raftPoint>)
(<raftPoint> X49.46 Y25.204 </raftPoint>)
(<raftPoint> X48.95 Y30.905 </raftPoint>)
(<raftPoint> X47.82 Y32.564 </raftPoint>)
(<raftPoint> X47.117 Y34.563 </raftPoint>)
(<raftPoint> X44.116 Y38.053 </raftPoint>)
(<raftPoint> X39.737 Y41.94 </raftPoint>)
(<raftPoint> X36.085 Y41.94 </raftPoint>)
(<raftPoint> X32.485 Y43.74 </raftPoint>)
(<raftPoint> X17.915 Y43.74 </raftPoint>)
(<raftPoint> X14.315 Y41.94 </raftPoint>)
(<raftPoint> X12.515 Y41.94 </raftPoint>)
(<raftPoint> X8.787 Y40.076 </raftPoint>)
(<raftPoint> X3.447 Y34.736 </raftPoint>)
(<raftPoint> X-3.074 Y34.568 </raftPoint>)
(<raftPoint> X-3.255 Y36.344 </raftPoint>)
(<raftPoint> X-8.779 Y41.868 </raftPoint>)
(<raftPoint> X-11.707 Y43.556 </raftPoint>)
(<raftPoint> X-16.108 Y43.737 </raftPoint>)
(<raftPoint> X-19.715 Y45.54 </raftPoint>)
(<raftPoint> X-30.685 Y45.54 </raftPoint>)
(<raftPoint> X-34.285 Y43.74 </raftPoint>)
(<raftPoint> X-39.733 Y43.74 </raftPoint>)
(<raftPoint> X-44.282 Y39.852 </raftPoint>)
(<raftPoint> X-47.104 Y36.376 </raftPoint>)
(<raftPoint> X-48.954 Y32.676 </raftPoint>)
(<raftPoint> X-49.454 Y25.196 </raftPoint>)
(<raftPoint> X-48.95 Y19.493 </raftPoint>)
(<raftPoint> X-47.793 Y17.836 </raftPoint>)
(<raftPoint> X-47.114 Y15.825 </raftPoint>)
(<raftPoint> X-39.749 Y8.46 </raftPoint>)
(</raftPerimeter>)
(<raftPerimeter>)
(<raftPoint> X-36.085 Y-41.94 </raftPoint>)
(<raftPoint> X-32.485 Y-43.74 </raftPoint>)
(<raftPoint> X-17.915 Y-43.74 </raftPoint>)
(<raftPoint> X-14.315 Y-41.94 </raftPoint>)
(<raftPoint> X-12.515 Y-41.94 </raftPoint>)
(<raftPoint> X-8.787 Y-40.076 </raftPoint>)
(<raftPoint> X-3.447 Y-34.736 </raftPoint>)
(<raftPoint> X3.073 Y-34.568 </raftPoint>)
(<raftPoint> X3.255 Y-36.344 </raftPoint>)
(<raftPoint> X8.787 Y-41.876 </raftPoint>)
(<raftPoint> X12.515 Y-43.74 </raftPoint>)
(<raftPoint> X16.115 Y-43.74 </raftPoint>)
(<raftPoint> X19.715 Y-45.54 </raftPoint>)
(<raftPoint> X30.685 Y-45.54 </raftPoint>)
(<raftPoint> X34.285 Y-43.74 </raftPoint>)
(<raftPoint> X39.733 Y-43.74 </raftPoint>)
(<raftPoint> X44.281 Y-39.852 </raftPoint>)
(<raftPoint> X47.104 Y-36.376 </raftPoint>)
(<raftPoint> X48.952 Y-32.681 </raftPoint>)
(<raftPoint> X49.479 Y-27.004 </raftPoint>)
(<raftPoint> X48.952 Y-19.495 </raftPoint>)
(<raftPoint> X47.793 Y-17.836 </raftPoint>)
(<raftPoint> X47.114 Y-15.825 </raftPoint>)
(<raftPoint> X39.749 Y-8.46 </raftPoint>)
(<raftPoint> X36.085 Y-8.46 </raftPoint>)
(<raftPoint> X32.485 Y-6.66 </raftPoint>)
(<raftPoint> X17.915 Y-6.66 </raftPoint>)
(<raftPoint> X14.315 Y-8.46 </raftPoint>)
(<raftPoint> X12.515 Y-8.46 </raftPoint>)
(<raftPoint> X8.787 Y-10.324 </raftPoint>)
(<raftPoint> X3.447 Y-15.664 </raftPoint>)
(<raftPoint> X-3.096 Y-15.831 </raftPoint>)
(<raftPoint> X-3.253 Y-14.058 </raftPoint>)
(<raftPoint> X-8.787 Y-8.524 </raftPoint>)
(<raftPoint> X-16.115 Y-4.86 </raftPoint>)
(<raftPoint> X-34.285 Y-4.86 </raftPoint>)
(<raftPoint> X-37.885 Y-6.66 </raftPoint>)
(<raftPoint> X-39.734 Y-6.66 </raftPoint>)
(<raftPoint> X-44.24 Y-10.547 </raftPoint>)
(<raftPoint> X-47.104 Y-14.023 </raftPoint>)
(<raftPoint> X-48.952 Y-17.72 </raftPoint>)
(<raftPoint> X-49.474 Y-23.396 </raftPoint>)
(<raftPoint> X-48.952 Y-30.902 </raftPoint>)
(<raftPoint> X-47.82 Y-32.564 </raftPoint>)
(<raftPoint> X-47.117 Y-34.563 </raftPoint>)
(<raftPoint> X-44.116 Y-38.053 </raftPoint>)
(<raftPoint> X-39.737 Y-41.94 </raftPoint>)
(</raftPerimeter>)
(<raftPerimeter>)
(<raftPoint> X26.869 Y31.86 </raftPoint>)
(<raftPoint> X30.822 Y28.559 </raftPoint>)
(<raftPoint> X31.922 Y26.848 </raftPoint>)
(<raftPoint> X32.429 Y25.142 </raftPoint>)
(<raftPoint> X32.485 Y23.431 </raftPoint>)
(<raftPoint> X32.131 Y21.726 </raftPoint>)
(<raftPoint> X30.309 Y18.398 </raftPoint>)
(<raftPoint> X28.651 Y16.74 </raftPoint>)
(<raftPoint> X23.533 Y16.74 </raftPoint>)
(<raftPoint> X19.706 Y20.025 </raftPoint>)
(<raftPoint> X18.872 Y21.718 </raftPoint>)
(<raftPoint> X18.517 Y23.431 </raftPoint>)
(<raftPoint> X18.573 Y25.142 </raftPoint>)
(<raftPoint> X19.079 Y26.848 </raftPoint>)
(<raftPoint> X20.188 Y28.571 </raftPoint>)
(<raftPoint> X23.547 Y31.86 </raftPoint>)
(</raftPerimeter>)
(<raftPerimeter>)
(<raftPoint> X-23.533 Y-16.74 </raftPoint>)
(<raftPoint> X-19.706 Y-20.025 </raftPoint>)
(<raftPoint> X-18.871 Y-21.718 </raftPoint>)
(<raftPoint> X-18.516 Y-23.431 </raftPoint>)
(<raftPoint> X-18.572 Y-25.142 </raftPoint>)
(<raftPoint> X-19.079 Y-26.848 </raftPoint>)
(<raftPoint> X-20.188 Y-28.571 </raftPoint>)
(<raftPoint> X-23.547 Y-31.86 </raftPoint>)
(<raftPoint> X-26.869 Y-31.86 </raftPoint>)
(<raftPoint> X-30.821 Y-28.559 </raftPoint>)
(<raftPoint> X-31.922 Y-26.848 </raftPoint>)
(<raftPoint> X-32.427 Y-25.142 </raftPoint>)
(<raftPoint> X-32.484 Y-23.431 </raftPoint>)
(<raftPoint> X-32.131 Y-21.726 </raftPoint>)
(<raftPoint> X-30.309 Y-18.398 </raftPoint>)
(<raftPoint> X-28.651 Y-16.74 </raftPoint>)
(</raftPerimeter>)
(<raftPerimeter>)
(<raftPoint> X20.025 Y-30.371 </raftPoint>)
(<raftPoint> X18.985 Y-28.659 </raftPoint>)
(<raftPoint> X18.554 Y-26.953 </raftPoint>)
(<raftPoint> X18.536 Y-25.239 </raftPoint>)
(<raftPoint> X18.929 Y-23.53 </raftPoint>)
(<raftPoint> X19.865 Y-21.827 </raftPoint>)
(<raftPoint> X23.538 Y-18.54 </raftPoint>)
(<raftPoint> X26.895 Y-18.54 </raftPoint>)
(<raftPoint> X29.309 Y-20.085 </raftPoint>)
(<raftPoint> X31.133 Y-21.822 </raftPoint>)
(<raftPoint> X32.073 Y-23.53 </raftPoint>)
(<raftPoint> X32.466 Y-25.239 </raftPoint>)
(<raftPoint> X32.447 Y-26.953 </raftPoint>)
(<raftPoint> X32.016 Y-28.659 </raftPoint>)
(<raftPoint> X30.984 Y-30.359 </raftPoint>)
(<raftPoint> X26.873 Y-33.66 </raftPoint>)
(<raftPoint> X23.542 Y-33.66 </raftPoint>)
(</raftPerimeter>)
(<raftPerimeter>)
(<raftPoint> X-29.309 Y20.085 </raftPoint>)
(<raftPoint> X-31.133 Y21.822 </raftPoint>)
(<raftPoint> X-32.072 Y23.53 </raftPoint>)
(<raftPoint> X-32.465 Y25.239 </raftPoint>)
(<raftPoint> X-32.446 Y26.953 </raftPoint>)
(<raftPoint> X-32.016 Y28.659 </raftPoint>)
(<raftPoint> X-30.983 Y30.359 </raftPoint>)
(<raftPoint> X-26.873 Y33.66 </raftPoint>)
(<raftPoint> X-23.542 Y33.66 </raftPoint>)
(<raftPoint> X-20.024 Y30.371 </raftPoint>)
(<raftPoint> X-18.985 Y28.659 </raftPoint>)
(<raftPoint> X-18.554 Y26.953 </raftPoint>)
(<raftPoint> X-18.535 Y25.239 </raftPoint>)
(<raftPoint> X-18.929 Y23.53 </raftPoint>)
(<raftPoint> X-19.865 Y21.827 </raftPoint>)
(<raftPoint> X-23.538 Y18.54 </raftPoint>)
(<raftPoint> X-26.895 Y18.54 </raftPoint>)
(</raftPerimeter>)
(<raftPerimeter>)
(<raftPoint> X-36.085 Y8.46 </raftPoint>)
(<raftPoint> X-32.485 Y6.66 </raftPoint>)
(<raftPoint> X-17.915 Y6.66 </raftPoint>)
(<raftPoint> X-14.315 Y8.46 </raftPoint>)
(<raftPoint> X-12.515 Y8.46 </raftPoint>)
(<raftPoint> X-8.787 Y10.324 </raftPoint>)
(<raftPoint> X-3.447 Y15.664 </raftPoint>)
(<raftPoint> X3.096 Y15.831 </raftPoint>)
(<raftPoint> X3.253 Y14.058 </raftPoint>)
(<raftPoint> X8.787 Y8.524 </raftPoint>)
(<raftPoint> X16.115 Y4.86 </raftPoint>)
(<raftPoint> X34.285 Y4.86 </raftPoint>)
(<raftPoint> X37.885 Y6.66 </raftPoint>)
(<raftPoint> X39.734 Y6.66 </raftPoint>)
(<raftPoint> X44.239 Y10.547 </raftPoint>)
(<raftPoint> X47.104 Y14.023 </raftPoint>)
(<raftPoint> X48.954 Y17.724 </raftPoint>)
(<raftPoint> X49.46 Y25.204 </raftPoint>)
(<raftPoint> X48.95 Y30.905 </raftPoint>)
(<raftPoint> X47.82 Y32.564 </raftPoint>)
(<raftPoint> X47.117 Y34.563 </raftPoint>)
(<raftPoint> X44.116 Y38.053 </raftPoint>)
(<raftPoint> X39.737 Y41.94 </raftPoint>)
(<raftPoint> X36.085 Y41.94 </raftPoint>)
(<raftPoint> X32.485 Y43.74 </raftPoint>)
(<raftPoint> X17.915 Y43.74 </raftPoint>)
(<raftPoint> X14.315 Y41.94 </raftPoint>)
(<raftPoint> X12.515 Y41.94 </raftPoint>)
(<raftPoint> X8.787 Y40.076 </raftPoint>)
(<raftPoint> X3.447 Y34.736 </raftPoint>)
(<raftPoint> X-3.074 Y34.568 </raftPoint>)
(<raftPoint> X-3.255 Y36.344 </raftPoint>)
(<raftPoint> X-8.779 Y41.868 </raftPoint>)
(<raftPoint> X-11.707 Y43.556 </raftPoint>)
(<raftPoint> X-16.108 Y43.737 </raftPoint>)
(<raftPoint> X-19.715 Y45.54 </raftPoint>)
(<raftPoint> X-30.685 Y45.54 </raftPoint>)
(<raftPoint> X-34.285 Y43.74 </raftPoint>)
(<raftPoint> X-39.733 Y43.74 </raftPoint>)
(<raftPoint> X-44.282 Y39.852 </raftPoint>)
(<raftPoint> X-47.104 Y36.376 </raftPoint>)
(<raftPoint> X-48.954 Y32.676 </raftPoint>)
(<raftPoint> X-49.454 Y25.196 </raftPoint>)
(<raftPoint> X-48.95 Y19.493 </raftPoint>)
(<raftPoint> X-47.793 Y17.836 </raftPoint>)
(<raftPoint> X-47.114 Y15.825 </raftPoint>)
(<raftPoint> X-39.749 Y8.46 </raftPoint>)
(</raftPerimeter>)
(<raftPerimeter>)
(<raftPoint> X-36.085 Y-41.94 </raftPoint>)
(<raftPoint> X-32.485 Y-43.74 </raftPoint>)
(<raftPoint> X-17.915 Y-43.74 </raftPoint>)
(<raftPoint> X-14.315 Y-41.94 </raftPoint>)
(<raftPoint> X-12.515 Y-41.94 </raftPoint>)
(<raftPoint> X-8.787 Y-40.076 </raftPoint>)
(<raftPoint> X-3.447 Y-34.736 </raftPoint>)
(<raftPoint> X3.073 Y-34.568 </raftPoint>)
(<raftPoint> X3.255 Y-36.344 </raftPoint>)
(<raftPoint> X8.787 Y-41.876 </raftPoint>)
(<raftPoint> X12.515 Y-43.74 </raftPoint>)
(<raftPoint> X16.115 Y-43.74 </raftPoint>)
(<raftPoint> X19.715 Y-45.54 </raftPoint>)
(<raftPoint> X30.685 Y-45.54 </raftPoint>)
(<raftPoint> X34.285 Y-43.74 </raftPoint>)
(<raftPoint> X39.733 Y-43.74 </raftPoint>)
(<raftPoint> X44.281 Y-39.852 </raftPoint>)
(<raftPoint> X47.104 Y-36.376 </raftPoint>)
(<raftPoint> X48.952 Y-32.681 </raftPoint>)
(<raftPoint> X49.479 Y-27.004 </raftPoint>)
(<raftPoint> X48.952 Y-19.495 </raftPoint>)
(<raftPoint> X47.793 Y-17.836 </raftPoint>)
(<raftPoint> X47.114 Y-15.825 </raftPoint>)
(<raftPoint> X39.749 Y-8.46 </raftPoint>)
(<raftPoint> X36.085 Y-8.46 </raftPoint>)
(<raftPoint> X32.485 Y-6.66 </raftPoint>)
(<raftPoint> X17.915 Y-6.66 </raftPoint>)
(<raftPoint> X14.315 Y-8.46 </raftPoint>)
(<raftPoint> X12.515 Y-8.46 </raftPoint>)
(<raftPoint> X8.787 Y-10.324 </raftPoint>)
(<raftPoint> X3.447 Y-15.664 </raftPoint>)
(<raftPoint> X-3.096 Y-15.831 </raftPoint>)
(<raftPoint> X-3.253 Y-14.058 </raftPoint>)
(<raftPoint> X-8.787 Y-8.524 </raftPoint>)
(<raftPoint> X-16.115 Y-4.86 </raftPoint>)
(<raftPoint> X-34.285 Y-4.86 </raftPoint>)
(<raftPoint> X-37.885 Y-6.66 </raftPoint>)
(<raftPoint> X-39.734 Y-6.66 </raftPoint>)
(<raftPoint> X-44.24 Y-10.547 </raftPoint>)
(<raftPoint> X-47.104 Y-14.023 </raftPoint>)
(<raftPoint> X-48.952 Y-17.72 </raftPoint>)
(<raftPoint> X-49.474 Y-23.396 </raftPoint>)
(<raftPoint> X-48.952 Y-30.902 </raftPoint>)
(<raftPoint> X-47.82 Y-32.564 </raftPoint>)
(<raftPoint> X-47.117 Y-34.563 </raftPoint>)
(<raftPoint> X-44.116 Y-38.053 </raftPoint>)
(<raftPoint> X-39.737 Y-41.94 </raftPoint>)
(</raftPerimeter>)
(<raftPerimeter>)
(<raftPoint> X26.869 Y31.86 </raftPoint>)
(<raftPoint> X30.822 Y28.559 </raftPoint>)
(<raftPoint> X31.922 Y26.848 </raftPoint>)
(<raftPoint> X32.429 Y25.142 </raftPoint>)
(<raftPoint> X32.485 Y23.431 </raftPoint>)
(<raftPoint> X32.131 Y21.726 </raftPoint>)
(<raftPoint> X30.309 Y18.398 </raftPoint>)
(<raftPoint> X28.651 Y16.74 </raftPoint>)
(<raftPoint> X23.533 Y16.74 </raftPoint>)
(<raftPoint> X19.706 Y20.025 </raftPoint>)
(<raftPoint> X18.872 Y21.718 </raftPoint>)
(<raftPoint> X18.517 Y23.431 </raftPoint>)
(<raftPoint> X18.573 Y25.142 </raftPoint>)
(<raftPoint> X19.079 Y26.848 </raftPoint>)
(<raftPoint> X20.188 Y28.571 </raftPoint>)
(<raftPoint> X23.547 Y31.86 </raftPoint>)
(</raftPerimeter>)
(<raftPerimeter>)
(<raftPoint> X-23.533 Y-16.74 </raftPoint>)
(<raftPoint> X-19.706 Y-20.025 </raftPoint>)
(<raftPoint> X-18.871 Y-21.718 </raftPoint>)
(<raftPoint> X-18.516 Y-23.431 </raftPoint>)
(<raftPoint> X-18.572 Y-25.142 </raftPoint>)
(<raftPoint> X-19.079 Y-26.848 </raftPoint>)
(<raftPoint> X-20.188 Y-28.571 </raftPoint>)
(<raftPoint> X-23.547 Y-31.86 </raftPoint>)
(<raftPoint> X-26.869 Y-31.86 </raftPoint>)
(<raftPoint> X-30.821 Y-28.559 </raftPoint>)
(<raftPoint> X-31.922 Y-26.848 </raftPoint>)
(<raftPoint> X-32.427 Y-25.142 </raftPoint>)
(<raftPoint> X-32.484 Y-23.431 </raftPoint>)
(<raftPoint> X-32.131 Y-21.726 </raftPoint>)
(<raftPoint> X-30.309 Y-18.398 </raftPoint>)
(<raftPoint> X-28.651 Y-16.74 </raftPoint>)
(</raftPerimeter>)
(<raftPerimeter>)
(<raftPoint> X20.025 Y-30.371 </raftPoint>)
(<raftPoint> X18.985 Y-28.659 </raftPoint>)
(<raftPoint> X18.554 Y-26.953 </raftPoint>)
(<raftPoint> X18.536 Y-25.239 </raftPoint>)
(<raftPoint> X18.929 Y-23.53 </raftPoint>)
(<raftPoint> X19.865 Y-21.827 </raftPoint>)
(<raftPoint> X23.538 Y-18.54 </raftPoint>)
(<raftPoint> X26.895 Y-18.54 </raftPoint>)
(<raftPoint> X29.309 Y-20.085 </raftPoint>)
(<raftPoint> X31.133 Y-21.822 </raftPoint>)
(<raftPoint> X32.073 Y-23.53 </raftPoint>)
(<raftPoint> X32.466 Y-25.239 </raftPoint>)
(<raftPoint> X32.447 Y-26.953 </raftPoint>)
(<raftPoint> X32.016 Y-28.659 </raftPoint>)
(<raftPoint> X30.984 Y-30.359 </raftPoint>)
(<raftPoint> X26.873 Y-33.66 </raftPoint>)
(<raftPoint> X23.542 Y-33.66 </raftPoint>)
(</raftPerimeter>)
(<raftPerimeter>)
(<raftPoint> X-29.309 Y20.085 </raftPoint>)
(<raftPoint> X-31.133 Y21.822 </raftPoint>)
(<raftPoint> X-32.072 Y23.53 </raftPoint>)
(<raftPoint> X-32.465 Y25.239 </raftPoint>)
(<raftPoint> X-32.446 Y26.953 </raftPoint>)
(<raftPoint> X-32.016 Y28.659 </raftPoint>)
(<raftPoint> X-30.983 Y30.359 </raftPoint>)
(<raftPoint> X-26.873 Y33.66 </raftPoint>)
(<raftPoint> X-23.542 Y33.66 </raftPoint>)
(<raftPoint> X-20.024 Y30.371 </raftPoint>)
(<raftPoint> X-18.985 Y28.659 </raftPoint>)
(<raftPoint> X-18.554 Y26.953 </raftPoint>)
(<raftPoint> X-18.535 Y25.239 </raftPoint>)
(<raftPoint> X-18.929 Y23.53 </raftPoint>)
(<raftPoint> X-19.865 Y21.827 </raftPoint>)
(<raftPoint> X-23.538 Y18.54 </raftPoint>)
(<raftPoint> X-26.895 Y18.54 </raftPoint>)
(</raftPerimeter>)
(<raftPerimeter>)
(<raftPoint> X-36.085 Y8.46 </raftPoint>)
(<raftPoint> X-32.485 Y6.66 </raftPoint>)
(<raftPoint> X-17.915 Y6.66 </raftPoint>)
(<raftPoint> X-14.315 Y8.46 </raftPoint>)
(<raftPoint> X-12.515 Y8.46 </raftPoint>)
(<raftPoint> X-8.787 Y10.324 </raftPoint>)
(<raftPoint> X-3.447 Y15.664 </raftPoint>)
(<raftPoint> X3.096 Y15.831 </raftPoint>)
(<raftPoint> X3.253 Y14.058 </raftPoint>)
(<raftPoint> X8.787 Y8.524 </raftPoint>)
(<raftPoint> X16.115 Y4.86 </raftPoint>)
(<raftPoint> X34.285 Y4.86 </raftPoint>)
(<raftPoint> X37.885 Y6.66 </raftPoint>)
(<raftPoint> X39.734 Y6.66 </raftPoint>)
(<raftPoint> X44.239 Y10.547 </raftPoint>)
(<raftPoint> X47.104 Y14.023 </raftPoint>)
(<raftPoint> X48.954 Y17.724 </raftPoint>)
(<raftPoint> X49.46 Y25.204 </raftPoint>)
(<raftPoint> X48.95 Y30.905 </raftPoint>)
(<raftPoint> X47.82 Y32.564 </raftPoint>)
(<raftPoint> X47.117 Y34.563 </raftPoint>)
(<raftPoint> X44.116 Y38.053 </raftPoint>)
(<raftPoint> X39.737 Y41.94 </raftPoint>)
(<raftPoint> X36.085 Y41.94 </raftPoint>)
(<raftPoint> X32.485 Y43.74 </raftPoint>)
(<raftPoint> X17.915 Y43.74 </raftPoint>)
(<raftPoint> X14.315 Y41.94 </raftPoint>)
(<raftPoint> X12.515 Y41.94 </raftPoint>)
(<raftPoint> X8.787 Y40.076 </raftPoint>)
(<raftPoint> X3.447 Y34.736 </raftPoint>)
(<raftPoint> X-3.074 Y34.568 </raftPoint>)
(<raftPoint> X-3.255 Y36.344 </raftPoint>)
(<raftPoint> X-8.779 Y41.868 </raftPoint>)
(<raftPoint> X-11.707 Y43.556 </raftPoint>)
(<raftPoint> X-16.108 Y43.737 </raftPoint>)
(<raftPoint> X-19.715 Y45.54 </raftPoint>)
(<raftPoint> X-30.685 Y45.54 </raftPoint>)
(<raftPoint> X-34.285 Y43.74 </raftPoint>)
(<raftPoint> X-39.733 Y43.74 </raftPoint>)
(<raftPoint> X-44.282 Y39.852 </raftPoint>)
(<raftPoint> X-47.104 Y36.376 </raftPoint>)
(<raftPoint> X-48.954 Y32.676 </raftPoint>)
(<raftPoint> X-49.454 Y25.196 </raftPoint>)
(<raftPoint> X-48.95 Y19.493 </raftPoint>)
(<raftPoint> X-47.793 Y17.836 </raftPoint>)
(<raftPoint> X-47.114 Y15.825 </raftPoint>)
(<raftPoint> X-39.749 Y8.46 </raftPoint>)
(</raftPerimeter>)
(<raftPerimeter>)
(<raftPoint> X-36.085 Y-41.94 </raftPoint>)
(<raftPoint> X-32.485 Y-43.74 </raftPoint>)
(<raftPoint> X-17.915 Y-43.74 </raftPoint>)
(<raftPoint> X-14.315 Y-41.94 </raftPoint>)
(<raftPoint> X-12.515 Y-41.94 </raftPoint>)
(<raftPoint> X-8.787 Y-40.076 </raftPoint>)
(<raftPoint> X-3.447 Y-34.736 </raftPoint>)
(<raftPoint> X3.073 Y-34.568 </raftPoint>)
(<raftPoint> X3.255 Y-36.344 </raftPoint>)
(<raftPoint> X8.787 Y-41.876 </raftPoint>)
(<raftPoint> X12.515 Y-43.74 </raftPoint>)
(<raftPoint> X16.115 Y-43.74 </raftPoint>)
(<raftPoint> X19.715 Y-45.54 </raftPoint>)
(<raftPoint> X30.685 Y-45.54 </raftPoint>)
(<raftPoint> X34.285 Y-43.74 </raftPoint>)
(<raftPoint> X39.733 Y-43.74 </raftPoint>)
(<raftPoint> X44.281 Y-39.852 </raftPoint>)
(<raftPoint> X47.104 Y-36.376 </raftPoint>)
(<raftPoint> X48.952 Y-32.681 </raftPoint>)
(<raftPoint> X49.479 Y-27.004 </raftPoint>)
(<raftPoint> X48.952 Y-19.495 </raftPoint>)
(<raftPoint> X47.793 Y-17.836 </raftPoint>)
(<raftPoint> X47.114 Y-15.825 </raftPoint>)
(<raftPoint> X39.749 Y-8.46 </raftPoint>)
(<raftPoint> X36.085 Y-8.46 </raftPoint>)
(<raftPoint> X32.485 Y-6.66 </raftPoint>)
(<raftPoint> X17.915 Y-6.66 </raftPoint>)
(<raftPoint> X14.315 Y-8.46 </raftPoint>)
(<raftPoint> X12.515 Y-8.46 </raftPoint>)
(<raftPoint> X8.787 Y-10.324 </raftPoint>)
(<raftPoint> X3.447 Y-15.664 </raftPoint>)
(<raftPoint> X-3.096 Y-15.831 </raftPoint>)
(<raftPoint> X-3.253 Y-14.058 </raftPoint>)
(<raftPoint> X-8.787 Y-8.524 </raftPoint>)
(<raftPoint> X-16.115 Y-4.86 </raftPoint>)
(<raftPoint> X-34.285 Y-4.86 </raftPoint>)
(<raftPoint> X-37.885 Y-6.66 </raftPoint>)
(<raftPoint> X-39.734 Y-6.66 </raftPoint>)
(<raftPoint> X-44.24 Y-10.547 </raftPoint>)
(<raftPoint> X-47.104 Y-14.023 </raftPoint>)
(<raftPoint> X-48.952 Y-17.72 </raftPoint>)
(<raftPoint> X-49.474 Y-23.396 </raftPoint>)
(<raftPoint> X-48.952 Y-30.902 </raftPoint>)
(<raftPoint> X-47.82 Y-32.564 </raftPoint>)
(<raftPoint> X-47.117 Y-34.563 </raftPoint>)
(<raftPoint> X-44.116 Y-38.053 </raftPoint>)
(<raftPoint> X-39.737 Y-41.94 </raftPoint>)
(</raftPerimeter>)
(<raftPerimeter>)
(<raftPoint> X26.869 Y31.86 </raftPoint>)
(<raftPoint> X30.822 Y28.559 </raftPoint>)
(<raftPoint> X31.922 Y26.848 </raftPoint>)
(<raftPoint> X32.429 Y25.142 </raftPoint>)
(<raftPoint> X32.485 Y23.431 </raftPoint>)
(<raftPoint> X32.131 Y21.726 </raftPoint>)
(<raftPoint> X30.309 Y18.398 </raftPoint>)
(<raftPoint> X28.651 Y16.74 </raftPoint>)
(<raftPoint> X23.533 Y16.74 </raftPoint>)
(<raftPoint> X19.706 Y20.025 </raftPoint>)
(<raftPoint> X18.872 Y21.718 </raftPoint>)
(<raftPoint> X18.517 Y23.431 </raftPoint>)
(<raftPoint> X18.573 Y25.142 </raftPoint>)
(<raftPoint> X19.079 Y26.848 </raftPoint>)
(<raftPoint> X20.188 Y28.571 </raftPoint>)
(<raftPoint> X23.547 Y31.86 </raftPoint>)
(</raftPerimeter>)
(<raftPerimeter>)
(<raftPoint> X-23.533 Y-16.74 </raftPoint>)
(<raftPoint> X-19.706 Y-20.025 </raftPoint>)
(<raftPoint> X-18.871 Y-21.718 </raftPoint>)
(<raftPoint> X-18.516 Y-23.431 </raftPoint>)
(<raftPoint> X-18.572 Y-25.142 </raftPoint>)
(<raftPoint> X-19.079 Y-26.848 </raftPoint>)
(<raftPoint> X-20.188 Y-28.571 </raftPoint>)
(<raftPoint> X-23.547 Y-31.86 </raftPoint>)
(<raftPoint> X-26.869 Y-31.86 </raftPoint>)
(<raftPoint> X-30.821 Y-28.559 </raftPoint>)
(<raftPoint> X-31.922 Y-26.848 </raftPoint>)
(<raftPoint> X-32.427 Y-25.142 </raftPoint>)
(<raftPoint> X-32.484 Y-23.431 </raftPoint>)
(<raftPoint> X-32.131 Y-21.726 </raftPoint>)
(<raftPoint> X-30.309 Y-18.398 </raftPoint>)
(<raftPoint> X-28.651 Y-16.74 </raftPoint>)
(</raftPerimeter>)
(<raftPerimeter>)
(<raftPoint> X20.025 Y-30.371 </raftPoint>)
(<raftPoint> X18.985 Y-28.659 </raftPoint>)
(<raftPoint> X18.554 Y-26.953 </raftPoint>)
(<raftPoint> X18.536 Y-25.239 </raftPoint>)
(<raftPoint> X18.929 Y-23.53 </raftPoint>)
(<raftPoint> X19.865 Y-21.827 </raftPoint>)
(<raftPoint> X23.538 Y-18.54 </raftPoint>)
(<raftPoint> X26.895 Y-18.54 </raftPoint>)
(<raftPoint> X29.309 Y-20.085 </raftPoint>)
(<raftPoint> X31.133 Y-21.822 </raftPoint>)
(<raftPoint> X32.073 Y-23.53 </raftPoint>)
(<raftPoint> X32.466 Y-25.239 </raftPoint>)
(<raftPoint> X32.447 Y-26.953 </raftPoint>)
(<raftPoint> X32.016 Y-28.659 </raftPoint>)
(<raftPoint> X30.984 Y-30.359 </raftPoint>)
(<raftPoint> X26.873 Y-33.66 </raftPoint>)
(<raftPoint> X23.542 Y-33.66 </raftPoint>)
(</raftPerimeter>)
(<raftPerimeter>)
(<raftPoint> X-29.309 Y20.085 </raftPoint>)
(<raftPoint> X-31.133 Y21.822 </raftPoint>)
(<raftPoint> X-32.072 Y23.53 </raftPoint>)
(<raftPoint> X-32.465 Y25.239 </raftPoint>)
(<raftPoint> X-32.446 Y26.953 </raftPoint>)
(<raftPoint> X-32.016 Y28.659 </raftPoint>)
(<raftPoint> X-30.983 Y30.359 </raftPoint>)
(<raftPoint> X-26.873 Y33.66 </raftPoint>)
(<raftPoint> X-23.542 Y33.66 </raftPoint>)
(<raftPoint> X-20.024 Y30.371 </raftPoint>)
(<raftPoint> X-18.985 Y28.659 </raftPoint>)
(<raftPoint> X-18.554 Y26.953 </raftPoint>)
(<raftPoint> X-18.535 Y25.239 </raftPoint>)
(<raftPoint> X-18.929 Y23.53 </raftPoint>)
(<raftPoint> X-19.865 Y21.827 </raftPoint>)
(<raftPoint> X-23.538 Y18.54 </raftPoint>)
(<raftPoint> X-26.895 Y18.54 </raftPoint>)
(</raftPerimeter>)
(<raftPerimeter>)
(<raftPoint> X-36.085 Y8.46 </raftPoint>)
(<raftPoint> X-32.485 Y6.66 </raftPoint>)
(<raftPoint> X-17.915 Y6.66 </raftPoint>)
(<raftPoint> X-14.315 Y8.46 </raftPoint>)
(<raftPoint> X-12.515 Y8.46 </raftPoint>)
(<raftPoint> X-8.787 Y10.324 </raftPoint>)
(<raftPoint> X-3.447 Y15.664 </raftPoint>)
(<raftPoint> X3.096 Y15.831 </raftPoint>)
(<raftPoint> X3.253 Y14.058 </raftPoint>)
(<raftPoint> X8.787 Y8.524 </raftPoint>)
(<raftPoint> X16.115 Y4.86 </raftPoint>)
(<raftPoint> X34.285 Y4.86 </raftPoint>)
(<raftPoint> X37.885 Y6.66 </raftPoint>)
(<raftPoint> X39.734 Y6.66 </raftPoint>)
(<raftPoint> X44.239 Y10.547 </raftPoint>)
(<raftPoint> X47.104 Y14.023 </raftPoint>)
(<raftPoint> X48.954 Y17.724 </raftPoint>)
(<raftPoint> X49.46 Y25.204 </raftPoint>)
(<raftPoint> X48.95 Y30.905 </raftPoint>)
(<raftPoint> X47.82 Y32.564 </raftPoint>)
(<raftPoint> X47.117 Y34.563 </raftPoint>)
(<raftPoint> X44.116 Y38.053 </raftPoint>)
(<raftPoint> X39.737 Y41.94 </raftPoint>)
(<raftPoint> X36.085 Y41.94 </raftPoint>)
(<raftPoint> X32.485 Y43.74 </raftPoint>)
(<raftPoint> X17.915 Y43.74 </raftPoint>)
(<raftPoint> X14.315 Y41.94 </raftPoint>)
(<raftPoint> X12.515 Y41.94 </raftPoint>)
(<raftPoint> X8.787 Y40.076 </raftPoint>)
(<raftPoint> X3.447 Y34.736 </raftPoint>)
(<raftPoint> X-3.074 Y34.568 </raftPoint>)
(<raftPoint> X-3.255 Y36.344 </raftPoint>)
(<raftPoint> X-8.779 Y41.868 </raftPoint>)
(<raftPoint> X-11.707 Y43.556 </raftPoint>)
(<raftPoint> X-16.108 Y43.737 </raftPoint>)
(<raftPoint> X-19.715 Y45.54 </raftPoint>)
(<raftPoint> X-30.685 Y45.54 </raftPoint>)
(<raftPoint> X-34.285 Y43.74 </raftPoint>)
(<raftPoint> X-39.733 Y43.74 </raftPoint>)
(<raftPoint> X-44.282 Y39.852 </raftPoint>)
(<raftPoint> X-47.104 Y36.376 </raftPoint>)
(<raftPoint> X-48.954 Y32.676 </raftPoint>)
(<raftPoint> X-49.454 Y25.196 </raftPoint>)
(<raftPoint> X-48.95 Y19.493 </raftPoint>)
(<raftPoint> X-47.793 Y17.836 </raftPoint>)
(<raftPoint> X-47.114 Y15.825 </raftPoint>)
(<raftPoint> X-39.749 Y8.46 </raftPoint>)
(</raftPerimeter>)
(<raftPerimeter>)
(<raftPoint> X-36.085 Y-41.94 </raftPoint>)
(<raftPoint> X-32.485 Y-43.74 </raftPoint>)
(<raftPoint> X-17.915 Y-43.74 </raftPoint>)
(<raftPoint> X-14.315 Y-41.94 </raftPoint>)
(<raftPoint> X-12.515 Y-41.94 </raftPoint>)
(<raftPoint> X-8.787 Y-40.076 </raftPoint>)
(<raftPoint> X-3.447 Y-34.736 </raftPoint>)
(<raftPoint> X3.073 Y-34.568 </raftPoint>)
(<raftPoint> X3.255 Y-36.344 </raftPoint>)
(<raftPoint> X8.787 Y-41.876 </raftPoint>)
(<raftPoint> X12.515 Y-43.74 </raftPoint>)
(<raftPoint> X16.115 Y-43.74 </raftPoint>)
(<raftPoint> X19.715 Y-45.54 </raftPoint>)
(<raftPoint> X30.685 Y-45.54 </raftPoint>)
(<raftPoint> X34.285 Y-43.74 </raftPoint>)
(<raftPoint> X39.733 Y-43.74 </raftPoint>)
(<raftPoint> X44.281 Y-39.852 </raftPoint>)
(<raftPoint> X47.104 Y-36.376 </raftPoint>)
(<raftPoint> X48.952 Y-32.681 </raftPoint>)
(<raftPoint> X49.479 Y-27.004 </raftPoint>)
(<raftPoint> X48.952 Y-19.495 </raftPoint>)
(<raftPoint> X47.793 Y-17.836 </raftPoint>)
(<raftPoint> X47.114 Y-15.825 </raftPoint>)
(<raftPoint> X39.749 Y-8.46 </raftPoint>)
(<raftPoint> X36.085 Y-8.46 </raftPoint>)
(<raftPoint> X32.485 Y-6.66 </raftPoint>)
(<raftPoint> X17.915 Y-6.66 </raftPoint>)
(<raftPoint> X14.315 Y-8.46 </raftPoint>)
(<raftPoint> X12.515 Y-8.46 </raftPoint>)
(<raftPoint> X8.787 Y-10.324 </raftPoint>)
(<raftPoint> X3.447 Y-15.664 </raftPoint>)
(<raftPoint> X-3.096 Y-15.831 </raftPoint>)
(<raftPoint> X-3.253 Y-14.058 </raftPoint>)
(<raftPoint> X-8.787 Y-8.524 </raftPoint>)
(<raftPoint> X-16.115 Y-4.86 </raftPoint>)
(<raftPoint> X-34.285 Y-4.86 </raftPoint>)
(<raftPoint> X-37.885 Y-6.66 </raftPoint>)
(<raftPoint> X-39.734 Y-6.66 </raftPoint>)
(<raftPoint> X-44.24 Y-10.547 </raftPoint>)
(<raftPoint> X-47.104 Y-14.023 </raftPoint>)
(<raftPoint> X-48.952 Y-17.72 </raftPoint>)
(<raftPoint> X-49.474 Y-23.396 </raftPoint>)
(<raftPoint> X-48.952 Y-30.902 </raftPoint>)
(<raftPoint> X-47.82 Y-32.564 </raftPoint>)
(<raftPoint> X-47.117 Y-34.563 </raftPoint>)
(<raftPoint> X-44.116 Y-38.053 </raftPoint>)
(<raftPoint> X-39.737 Y-41.94 </raftPoint>)
(</raftPerimeter>)
(<raftPerimeter>)
(<raftPoint> X26.869 Y31.86 </raftPoint>)
(<raftPoint> X30.822 Y28.559 </raftPoint>)
(<raftPoint> X31.922 Y26.848 </raftPoint>)
(<raftPoint> X32.429 Y25.142 </raftPoint>)
(<raftPoint> X32.485 Y23.431 </raftPoint>)
(<raftPoint> X32.131 Y21.726 </raftPoint>)
(<raftPoint> X30.309 Y18.398 </raftPoint>)
(<raftPoint> X28.651 Y16.74 </raftPoint>)
(<raftPoint> X23.533 Y16.74 </raftPoint>)
(<raftPoint> X19.706 Y20.025 </raftPoint>)
(<raftPoint> X18.872 Y21.718 </raftPoint>)
(<raftPoint> X18.517 Y23.431 </raftPoint>)
(<raftPoint> X18.573 Y25.142 </raftPoint>)
(<raftPoint> X19.079 Y26.848 </raftPoint>)
(<raftPoint> X20.188 Y28.571 </raftPoint>)
(<raftPoint> X23.547 Y31.86 </raftPoint>)
(</raftPerimeter>)
(<raftPerimeter>)
(<raftPoint> X-23.533 Y-16.74 </raftPoint>)
(<raftPoint> X-19.706 Y-20.025 </raftPoint>)
(<raftPoint> X-18.871 Y-21.718 </raftPoint>)
(<raftPoint> X-18.516 Y-23.431 </raftPoint>)
(<raftPoint> X-18.572 Y-25.142 </raftPoint>)
(<raftPoint> X-19.079 Y-26.848 </raftPoint>)
(<raftPoint> X-20.188 Y-28.571 </raftPoint>)
(<raftPoint> X-23.547 Y-31.86 </raftPoint>)
(<raftPoint> X-26.869 Y-31.86 </raftPoint>)
(<raftPoint> X-30.821 Y-28.559 </raftPoint>)
(<raftPoint> X-31.922 Y-26.848 </raftPoint>)
(<raftPoint> X-32.427 Y-25.142 </raftPoint>)
(<raftPoint> X-32.484 Y-23.431 </raftPoint>)
(<raftPoint> X-32.131 Y-21.726 </raftPoint>)
(<raftPoint> X-30.309 Y-18.398 </raftPoint>)
(<raftPoint> X-28.651 Y-16.74 </raftPoint>)
(</raftPerimeter>)
(<raftPerimeter>)
(<raftPoint> X20.025 Y-30.371 </raftPoint>)
(<raftPoint> X18.985 Y-28.659 </raftPoint>)
(<raftPoint> X18.554 Y-26.953 </raftPoint>)
(<raftPoint> X18.536 Y-25.239 </raftPoint>)
(<raftPoint> X18.929 Y-23.53 </raftPoint>)
(<raftPoint> X19.865 Y-21.827 </raftPoint>)
(<raftPoint> X23.538 Y-18.54 </raftPoint>)
(<raftPoint> X26.895 Y-18.54 </raftPoint>)
(<raftPoint> X29.309 Y-20.085 </raftPoint>)
(<raftPoint> X31.133 Y-21.822 </raftPoint>)
(<raftPoint> X32.073 Y-23.53 </raftPoint>)
(<raftPoint> X32.466 Y-25.239 </raftPoint>)
(<raftPoint> X32.447 Y-26.953 </raftPoint>)
(<raftPoint> X32.016 Y-28.659 </raftPoint>)
(<raftPoint> X30.984 Y-30.359 </raftPoint>)
(<raftPoint> X26.873 Y-33.66 </raftPoint>)
(<raftPoint> X23.542 Y-33.66 </raftPoint>)
(</raftPerimeter>)
(<raftPerimeter>)
(<raftPoint> X-29.309 Y20.085 </raftPoint>)
(<raftPoint> X-31.133 Y21.822 </raftPoint>)
(<raftPoint> X-32.072 Y23.53 </raftPoint>)
(<raftPoint> X-32.465 Y25.239 </raftPoint>)
(<raftPoint> X-32.446 Y26.953 </raftPoint>)
(<raftPoint> X-32.016 Y28.659 </raftPoint>)
(<raftPoint> X-30.983 Y30.359 </raftPoint>)
(<raftPoint> X-26.873 Y33.66 </raftPoint>)
(<raftPoint> X-23.542 Y33.66 </raftPoint>)
(<raftPoint> X-20.024 Y30.371 </raftPoint>)
(<raftPoint> X-18.985 Y28.659 </raftPoint>)
(<raftPoint> X-18.554 Y26.953 </raftPoint>)
(<raftPoint> X-18.535 Y25.239 </raftPoint>)
(<raftPoint> X-18.929 Y23.53 </raftPoint>)
(<raftPoint> X-19.865 Y21.827 </raftPoint>)
(<raftPoint> X-23.538 Y18.54 </raftPoint>)
(<raftPoint> X-26.895 Y18.54 </raftPoint>)
(</raftPerimeter>)
(<raftPerimeter>)
(<raftPoint> X-36.085 Y8.46 </raftPoint>)
(<raftPoint> X-32.485 Y6.66 </raftPoint>)
(<raftPoint> X-17.915 Y6.66 </raftPoint>)
(<raftPoint> X-14.315 Y8.46 </raftPoint>)
(<raftPoint> X-12.515 Y8.46 </raftPoint>)
(<raftPoint> X-8.787 Y10.324 </raftPoint>)
(<raftPoint> X-3.447 Y15.664 </raftPoint>)
(<raftPoint> X3.096 Y15.831 </raftPoint>)
(<raftPoint> X3.253 Y14.058 </raftPoint>)
(<raftPoint> X8.787 Y8.524 </raftPoint>)
(<raftPoint> X16.115 Y4.86 </raftPoint>)
(<raftPoint> X34.285 Y4.86 </raftPoint>)
(<raftPoint> X37.885 Y6.66 </raftPoint>)
(<raftPoint> X39.734 Y6.66 </raftPoint>)
(<raftPoint> X44.239 Y10.547 </raftPoint>)
(<raftPoint> X47.104 Y14.023 </raftPoint>)
(<raftPoint> X48.954 Y17.724 </raftPoint>)
(<raftPoint> X49.46 Y25.204 </raftPoint>)
(<raftPoint> X48.95 Y30.905 </raftPoint>)
(<raftPoint> X47.82 Y32.564 </raftPoint>)
(<raftPoint> X47.117 Y34.563 </raftPoint>)
(<raftPoint> X44.116 Y38.053 </raftPoint>)
(<raftPoint> X39.737 Y41.94 </raftPoint>)
(<raftPoint> X36.085 Y41.94 </raftPoint>)
(<raftPoint> X32.485 Y43.74 </raftPoint>)
(<raftPoint> X17.915 Y43.74 </raftPoint>)
(<raftPoint> X14.315 Y41.94 </raftPoint>)
(<raftPoint> X12.515 Y41.94 </raftPoint>)
(<raftPoint> X8.787 Y40.076 </raftPoint>)
(<raftPoint> X3.447 Y34.736 </raftPoint>)
(<raftPoint> X-3.074 Y34.568 </raftPoint>)
(<raftPoint> X-3.255 Y36.344 </raftPoint>)
(<raftPoint> X-8.779 Y41.868 </raftPoint>)
(<raftPoint> X-11.707 Y43.556 </raftPoint>)
(<raftPoint> X-16.108 Y43.737 </raftPoint>)
(<raftPoint> X-19.715 Y45.54 </raftPoint>)
(<raftPoint> X-30.685 Y45.54 </raftPoint>)
(<raftPoint> X-34.285 Y43.74 </raftPoint>)
(<raftPoint> X-39.733 Y43.74 </raftPoint>)
(<raftPoint> X-44.282 Y39.852 </raftPoint>)
(<raftPoint> X-47.104 Y36.376 </raftPoint>)
(<raftPoint> X-48.954 Y32.676 </raftPoint>)
(<raftPoint> X-49.454 Y25.196 </raftPoint>)
(<raftPoint> X-48.95 Y19.493 </raftPoint>)
(<raftPoint> X-47.793 Y17.836 </raftPoint>)
(<raftPoint> X-47.114 Y15.825 </raftPoint>)
(<raftPoint> X-39.749 Y8.46 </raftPoint>)
(</raftPerimeter>)
(<raftPerimeter>)
(<raftPoint> X-36.085 Y-41.94 </raftPoint>)
(<raftPoint> X-32.485 Y-43.74 </raftPoint>)
(<raftPoint> X-17.915 Y-43.74 </raftPoint>)
(<raftPoint> X-14.315 Y-41.94 </raftPoint>)
(<raftPoint> X-12.515 Y-41.94 </raftPoint>)
(<raftPoint> X-8.787 Y-40.076 </raftPoint>)
(<raftPoint> X-3.447 Y-34.736 </raftPoint>)
(<raftPoint> X3.073 Y-34.568 </raftPoint>)
(<raftPoint> X3.255 Y-36.344 </raftPoint>)
(<raftPoint> X8.787 Y-41.876 </raftPoint>)
(<raftPoint> X12.515 Y-43.74 </raftPoint>)
(<raftPoint> X16.115 Y-43.74 </raftPoint>)
(<raftPoint> X19.715 Y-45.54 </raftPoint>)
(<raftPoint> X30.685 Y-45.54 </raftPoint>)
(<raftPoint> X34.285 Y-43.74 </raftPoint>)
(<raftPoint> X39.733 Y-43.74 </raftPoint>)
(<raftPoint> X44.281 Y-39.852 </raftPoint>)
(<raftPoint> X47.104 Y-36.376 </raftPoint>)
(<raftPoint> X48.952 Y-32.681 </raftPoint>)
(<raftPoint> X49.479 Y-27.004 </raftPoint>)
(<raftPoint> X48.952 Y-19.495 </raftPoint>)
(<raftPoint> X47.793 Y-17.836 </raftPoint>)
(<raftPoint> X47.114 Y-15.825 </raftPoint>)
(<raftPoint> X39.749 Y-8.46 </raftPoint>)
(<raftPoint> X36.085 Y-8.46 </raftPoint>)
(<raftPoint> X32.485 Y-6.66 </raftPoint>)
(<raftPoint> X17.915 Y-6.66 </raftPoint>)
(<raftPoint> X14.315 Y-8.46 </raftPoint>)
(<raftPoint> X12.515 Y-8.46 </raftPoint>)
(<raftPoint> X8.787 Y-10.324 </raftPoint>)
(<raftPoint> X3.447 Y-15.664 </raftPoint>)
(<raftPoint> X-3.096 Y-15.831 </raftPoint>)
(<raftPoint> X-3.253 Y-14.058 </raftPoint>)
(<raftPoint> X-8.787 Y-8.524 </raftPoint>)
(<raftPoint> X-16.115 Y-4.86 </raftPoint>)
(<raftPoint> X-34.285 Y-4.86 </raftPoint>)
(<raftPoint> X-37.885 Y-6.66 </raftPoint>)
(<raftPoint> X-39.734 Y-6.66 </raftPoint>)
(<raftPoint> X-44.24 Y-10.547 </raftPoint>)
(<raftPoint> X-47.104 Y-14.023 </raftPoint>)
(<raftPoint> X-48.952 Y-17.72 </raftPoint>)
(<raftPoint> X-49.474 Y-23.396 </raftPoint>)
(<raftPoint> X-48.952 Y-30.902 </raftPoint>)
(<raftPoint> X-47.82 Y-32.564 </raftPoint>)
(<raftPoint> X-47.117 Y-34.563 </raftPoint>)
(<raftPoint> X-44.116 Y-38.053 </raftPoint>)
(<raftPoint> X-39.737 Y-41.94 </raftPoint>)
(</raftPerimeter>)
(<raftPerimeter>)
(<raftPoint> X26.869 Y31.86 </raftPoint>)
(<raftPoint> X30.822 Y28.559 </raftPoint>)
(<raftPoint> X31.922 Y26.848 </raftPoint>)
(<raftPoint> X32.429 Y25.142 </raftPoint>)
(<raftPoint> X32.485 Y23.431 </raftPoint>)
(<raftPoint> X32.131 Y21.726 </raftPoint>)
(<raftPoint> X30.309 Y18.398 </raftPoint>)
(<raftPoint> X28.651 Y16.74 </raftPoint>)
(<raftPoint> X23.533 Y16.74 </raftPoint>)
(<raftPoint> X19.706 Y20.025 </raftPoint>)
(<raftPoint> X18.872 Y21.718 </raftPoint>)
(<raftPoint> X18.517 Y23.431 </raftPoint>)
(<raftPoint> X18.573 Y25.142 </raftPoint>)
(<raftPoint> X19.079 Y26.848 </raftPoint>)
(<raftPoint> X20.188 Y28.571 </raftPoint>)
(<raftPoint> X23.547 Y31.86 </raftPoint>)
(</raftPerimeter>)
(<raftPerimeter>)
(<raftPoint> X-23.533 Y-16.74 </raftPoint>)
(<raftPoint> X-19.706 Y-20.025 </raftPoint>)
(<raftPoint> X-18.871 Y-21.718 </raftPoint>)
(<raftPoint> X-18.516 Y-23.431 </raftPoint>)
(<raftPoint> X-18.572 Y-25.142 </raftPoint>)
(<raftPoint> X-19.079 Y-26.848 </raftPoint>)
(<raftPoint> X-20.188 Y-28.571 </raftPoint>)
(<raftPoint> X-23.547 Y-31.86 </raftPoint>)
(<raftPoint> X-26.869 Y-31.86 </raftPoint>)
(<raftPoint> X-30.821 Y-28.559 </raftPoint>)
(<raftPoint> X-31.922 Y-26.848 </raftPoint>)
(<raftPoint> X-32.427 Y-25.142 </raftPoint>)
(<raftPoint> X-32.484 Y-23.431 </raftPoint>)
(<raftPoint> X-32.131 Y-21.726 </raftPoint>)
(<raftPoint> X-30.309 Y-18.398 </raftPoint>)
(<raftPoint> X-28.651 Y-16.74 </raftPoint>)
(</raftPerimeter>)
(<raftPerimeter>)
(<raftPoint> X20.025 Y-30.371 </raftPoint>)
(<raftPoint> X18.985 Y-28.659 </raftPoint>)
(<raftPoint> X18.554 Y-26.953 </raftPoint>)
(<raftPoint> X18.536 Y-25.239 </raftPoint>)
(<raftPoint> X18.929 Y-23.53 </raftPoint>)
(<raftPoint> X19.865 Y-21.827 </raftPoint>)
(<raftPoint> X23.538 Y-18.54 </raftPoint>)
(<raftPoint> X26.895 Y-18.54 </raftPoint>)
(<raftPoint> X29.309 Y-20.085 </raftPoint>)
(<raftPoint> X31.133 Y-21.822 </raftPoint>)
(<raftPoint> X32.073 Y-23.53 </raftPoint>)
(<raftPoint> X32.466 Y-25.239 </raftPoint>)
(<raftPoint> X32.447 Y-26.953 </raftPoint>)
(<raftPoint> X32.016 Y-28.659 </raftPoint>)
(<raftPoint> X30.984 Y-30.359 </raftPoint>)
(<raftPoint> X26.873 Y-33.66 </raftPoint>)
(<raftPoint> X23.542 Y-33.66 </raftPoint>)
(</raftPerimeter>)
(<raftPerimeter>)
(<raftPoint> X-29.309 Y20.085 </raftPoint>)
(<raftPoint> X-31.133 Y21.822 </raftPoint>)
(<raftPoint> X-32.072 Y23.53 </raftPoint>)
(<raftPoint> X-32.465 Y25.239 </raftPoint>)
(<raftPoint> X-32.446 Y26.953 </raftPoint>)
(<raftPoint> X-32.016 Y28.659 </raftPoint>)
(<raftPoint> X-30.983 Y30.359 </raftPoint>)
(<raftPoint> X-26.873 Y33.66 </raftPoint>)
(<raftPoint> X-23.542 Y33.66 </raftPoint>)
(<raftPoint> X-20.024 Y30.371 </raftPoint>)
(<raftPoint> X-18.985 Y28.659 </raftPoint>)
(<raftPoint> X-18.554 Y26.953 </raftPoint>)
(<raftPoint> X-18.535 Y25.239 </raftPoint>)
(<raftPoint> X-18.929 Y23.53 </raftPoint>)
(<raftPoint> X-19.865 Y21.827 </raftPoint>)
(<raftPoint> X-23.538 Y18.54 </raftPoint>)
(<raftPoint> X-26.895 Y18.54 </raftPoint>)
(</raftPerimeter>)
(<raftPerimeter>)
(<raftPoint> X-28.949 Y21.06 </raftPoint>)
(<raftPoint> X-21.451 Y21.06 </raftPoint>)
(<raftPoint> X-19.44 Y23.071 </raftPoint>)
(<raftPoint> X-19.44 Y29.129 </raftPoint>)
(<raftPoint> X-21.451 Y31.14 </raftPoint>)
(<raftPoint> X-28.949 Y31.14 </raftPoint>)
(<raftPoint> X-30.939 Y29.15 </raftPoint>)
(<raftPoint> X-31.244 Y27.012 </raftPoint>)
(<raftPoint> X-30.949 Y23.06 </raftPoint>)
(</raftPerimeter>)
(<raftPerimeter>)
(<raftPoint> X21.451 Y-31.14 </raftPoint>)
(<raftPoint> X28.949 Y-31.14 </raftPoint>)
(<raftPoint> X30.96 Y-29.129 </raftPoint>)
(<raftPoint> X30.96 Y-23.071 </raftPoint>)
(<raftPoint> X28.949 Y-21.06 </raftPoint>)
(<raftPoint> X21.451 Y-21.06 </raftPoint>)
(<raftPoint> X19.44 Y-23.071 </raftPoint>)
(<raftPoint> X19.44 Y-29.129 </raftPoint>)
(</raftPerimeter>)
(<raftPerimeter>)
(<raftPoint> X21.451 Y19.26 </raftPoint>)
(<raftPoint> X28.949 Y19.26 </raftPoint>)
(<raftPoint> X30.946 Y21.257 </raftPoint>)
(<raftPoint> X31.317 Y25.215 </raftPoint>)
(<raftPoint> X30.935 Y27.355 </raftPoint>)
(<raftPoint> X28.945 Y29.344 </raftPoint>)
(<raftPoint> X22.51 Y29.156 </raftPoint>)
(<raftPoint> X20.502 Y27.227 </raftPoint>)
(<raftPoint> X19.44 Y25.481 </raftPoint>)
(<raftPoint> X19.44 Y21.271 </raftPoint>)
(</raftPerimeter>)
(<raftPerimeter>)
(<raftPoint> X-30.935 Y-27.355 </raftPoint>)
(<raftPoint> X-28.945 Y-29.344 </raftPoint>)
(<raftPoint> X-22.51 Y-29.156 </raftPoint>)
(<raftPoint> X-20.502 Y-27.227 </raftPoint>)
(<raftPoint> X-19.44 Y-25.481 </raftPoint>)
(<raftPoint> X-19.44 Y-21.271 </raftPoint>)
(<raftPoint> X-21.451 Y-19.26 </raftPoint>)
(<raftPoint> X-28.949 Y-19.26 </raftPoint>)
(<raftPoint> X-30.946 Y-21.257 </raftPoint>)
(<raftPoint> X-31.316 Y-25.215 </raftPoint>)
(</raftPerimeter>)
(<raftPerimeter>)
(<raftPoint> X-28.949 Y21.06 </raftPoint>)
(<raftPoint> X-21.451 Y21.06 </raftPoint>)
(<raftPoint> X-19.44 Y23.071 </raftPoint>)
(<raftPoint> X-19.44 Y29.129 </raftPoint>)
(<raftPoint> X-21.451 Y31.14 </raftPoint>)
(<raftPoint> X-28.949 Y31.14 </raftPoint>)
(<raftPoint> X-30.939 Y29.15 </raftPoint>)
(<raftPoint> X-31.244 Y27.012 </raftPoint>)
(<raftPoint> X-30.949 Y23.06 </raftPoint>)
(</raftPerimeter>)
(<raftPerimeter>)
(<raftPoint> X21.451 Y-31.14 </raftPoint>)
(<raftPoint> X28.949 Y-31.14 </raftPoint>)
(<raftPoint> X30.96 Y-29.129 </raftPoint>)
(<raftPoint> X30.96 Y-23.071 </raftPoint>)
(<raftPoint> X28.949 Y-21.06 </raftPoint>)
(<raftPoint> X21.451 Y-21.06 </raftPoint>)
(<raftPoint> X19.44 Y-23.071 </raftPoint>)
(<raftPoint> X19.44 Y-29.129 </raftPoint>)
(</raftPerimeter>)
(<raftPerimeter>)
(<raftPoint> X21.451 Y19.26 </raftPoint>)
(<raftPoint> X28.949 Y19.26 </raftPoint>)
(<raftPoint> X30.946 Y21.257 </raftPoint>)
(<raftPoint> X31.317 Y25.215 </raftPoint>)
(<raftPoint> X30.935 Y27.355 </raftPoint>)
(<raftPoint> X28.945 Y29.344 </raftPoint>)
(<raftPoint> X22.51 Y29.156 </raftPoint>)
(<raftPoint> X20.502 Y27.227 </raftPoint>)
(<raftPoint> X19.44 Y25.481 </raftPoint>)
(<raftPoint> X19.44 Y21.271 </raftPoint>)
(</raftPerimeter>)
(<raftPerimeter>)
(<raftPoint> X-30.935 Y-27.355 </raftPoint>)
(<raftPoint> X-28.945 Y-29.344 </raftPoint>)
(<raftPoint> X-22.51 Y-29.156 </raftPoint>)
(<raftPoint> X-20.502 Y-27.227 </raftPoint>)
(<raftPoint> X-19.44 Y-25.481 </raftPoint>)
(<raftPoint> X-19.44 Y-21.271 </raftPoint>)
(<raftPoint> X-21.451 Y-19.26 </raftPoint>)
(<raftPoint> X-28.949 Y-19.26 </raftPoint>)
(<raftPoint> X-30.946 Y-21.257 </raftPoint>)
(<raftPoint> X-31.316 Y-25.215 </raftPoint>)
(</raftPerimeter>)
(<raftPerimeter>)
(<raftPoint> X-28.949 Y21.06 </raftPoint>)
(<raftPoint> X-21.451 Y21.06 </raftPoint>)
(<raftPoint> X-19.44 Y23.071 </raftPoint>)
(<raftPoint> X-19.44 Y29.129 </raftPoint>)
(<raftPoint> X-21.451 Y31.14 </raftPoint>)
(<raftPoint> X-28.949 Y31.14 </raftPoint>)
(<raftPoint> X-30.939 Y29.15 </raftPoint>)
(<raftPoint> X-31.244 Y27.012 </raftPoint>)
(<raftPoint> X-30.949 Y23.06 </raftPoint>)
(</raftPerimeter>)
(<raftPerimeter>)
(<raftPoint> X21.451 Y-31.14 </raftPoint>)
(<raftPoint> X28.949 Y-31.14 </raftPoint>)
(<raftPoint> X30.96 Y-29.129 </raftPoint>)
(<raftPoint> X30.96 Y-23.071 </raftPoint>)
(<raftPoint> X28.949 Y-21.06 </raftPoint>)
(<raftPoint> X21.451 Y-21.06 </raftPoint>)
(<raftPoint> X19.44 Y-23.071 </raftPoint>)
(<raftPoint> X19.44 Y-29.129 </raftPoint>)
(</raftPerimeter>)
(<raftPerimeter>)
(<raftPoint> X21.451 Y19.26 </raftPoint>)
(<raftPoint> X28.949 Y19.26 </raftPoint>)
(<raftPoint> X30.946 Y21.257 </raftPoint>)
(<raftPoint> X31.317 Y25.215 </raftPoint>)
(<raftPoint> X30.935 Y27.355 </raftPoint>)
(<raftPoint> X28.945 Y29.344 </raftPoint>)
(<raftPoint> X22.51 Y29.156 </raftPoint>)
(<raftPoint> X20.502 Y27.227 </raftPoint>)
(<raftPoint> X19.44 Y25.481 </raftPoint>)
(<raftPoint> X19.44 Y21.271 </raftPoint>)
(</raftPerimeter>)
(<raftPerimeter>)
(<raftPoint> X-30.935 Y-27.355 </raftPoint>)
(<raftPoint> X-28.945 Y-29.344 </raftPoint>)
(<raftPoint> X-22.51 Y-29.156 </raftPoint>)
(<raftPoint> X-20.502 Y-27.227 </raftPoint>)
(<raftPoint> X-19.44 Y-25.481 </raftPoint>)
(<raftPoint> X-19.44 Y-21.271 </raftPoint>)
(<raftPoint> X-21.451 Y-19.26 </raftPoint>)
(<raftPoint> X-28.949 Y-19.26 </raftPoint>)
(<raftPoint> X-30.946 Y-21.257 </raftPoint>)
(<raftPoint> X-31.316 Y-25.215 </raftPoint>)
(</raftPerimeter>)
(<raftPerimeter>)
(<raftPoint> X-28.949 Y21.06 </raftPoint>)
(<raftPoint> X-21.451 Y21.06 </raftPoint>)
(<raftPoint> X-19.44 Y23.071 </raftPoint>)
(<raftPoint> X-19.44 Y29.129 </raftPoint>)
(<raftPoint> X-21.451 Y31.14 </raftPoint>)
(<raftPoint> X-28.949 Y31.14 </raftPoint>)
(<raftPoint> X-30.939 Y29.15 </raftPoint>)
(<raftPoint> X-31.244 Y27.012 </raftPoint>)
(<raftPoint> X-30.949 Y23.06 </raftPoint>)
(</raftPerimeter>)
(<raftPerimeter>)
(<raftPoint> X21.451 Y-31.14 </raftPoint>)
(<raftPoint> X28.949 Y-31.14 </raftPoint>)
(<raftPoint> X30.96 Y-29.129 </raftPoint>)
(<raftPoint> X30.96 Y-23.071 </raftPoint>)
(<raftPoint> X28.949 Y-21.06 </raftPoint>)
(<raftPoint> X21.451 Y-21.06 </raftPoint>)
(<raftPoint> X19.44 Y-23.071 </raftPoint>)
(<raftPoint> X19.44 Y-29.129 </raftPoint>)
(</raftPerimeter>)
(<raftPerimeter>)
(<raftPoint> X21.451 Y19.26 </raftPoint>)
(<raftPoint> X28.949 Y19.26 </raftPoint>)
(<raftPoint> X30.946 Y21.257 </raftPoint>)
(<raftPoint> X31.317 Y25.215 </raftPoint>)
(<raftPoint> X30.935 Y27.355 </raftPoint>)
(<raftPoint> X28.945 Y29.344 </raftPoint>)
(<raftPoint> X22.51 Y29.156 </raftPoint>)
(<raftPoint> X20.502 Y27.227 </raftPoint>)
(<raftPoint> X19.44 Y25.481 </raftPoint>)
(<raftPoint> X19.44 Y21.271 </raftPoint>)
(</raftPerimeter>)
(<raftPerimeter>)
(<raftPoint> X-30.935 Y-27.355 </raftPoint>)
(<raftPoint> X-28.945 Y-29.344 </raftPoint>)
(<raftPoint> X-22.51 Y-29.156 </raftPoint>)
(<raftPoint> X-20.502 Y-27.227 </raftPoint>)
(<raftPoint> X-19.44 Y-25.481 </raftPoint>)
(<raftPoint> X-19.44 Y-21.271 </raftPoint>)
(<raftPoint> X-21.451 Y-19.26 </raftPoint>)
(<raftPoint> X-28.949 Y-19.26 </raftPoint>)
(<raftPoint> X-30.946 Y-21.257 </raftPoint>)
(<raftPoint> X-31.316 Y-25.215 </raftPoint>)
(</raftPerimeter>)
(<raftPerimeter>)
(<raftPoint> X-28.949 Y21.06 </raftPoint>)
(<raftPoint> X-21.451 Y21.06 </raftPoint>)
(<raftPoint> X-19.44 Y23.071 </raftPoint>)
(<raftPoint> X-19.44 Y29.129 </raftPoint>)
(<raftPoint> X-21.451 Y31.14 </raftPoint>)
(<raftPoint> X-28.949 Y31.14 </raftPoint>)
(<raftPoint> X-30.939 Y29.15 </raftPoint>)
(<raftPoint> X-31.244 Y27.012 </raftPoint>)
(<raftPoint> X-30.949 Y23.06 </raftPoint>)
(</raftPerimeter>)
(<raftPerimeter>)
(<raftPoint> X21.451 Y-31.14 </raftPoint>)
(<raftPoint> X28.949 Y-31.14 </raftPoint>)
(<raftPoint> X30.96 Y-29.129 </raftPoint>)
(<raftPoint> X30.96 Y-23.071 </raftPoint>)
(<raftPoint> X28.949 Y-21.06 </raftPoint>)
(<raftPoint> X21.451 Y-21.06 </raftPoint>)
(<raftPoint> X19.44 Y-23.071 </raftPoint>)
(<raftPoint> X19.44 Y-29.129 </raftPoint>)
(</raftPerimeter>)
(<raftPerimeter>)
(<raftPoint> X21.451 Y19.26 </raftPoint>)
(<raftPoint> X28.949 Y19.26 </raftPoint>)
(<raftPoint> X30.946 Y21.257 </raftPoint>)
(<raftPoint> X31.317 Y25.215 </raftPoint>)
(<raftPoint> X30.935 Y27.355 </raftPoint>)
(<raftPoint> X28.945 Y29.344 </raftPoint>)
(<raftPoint> X22.51 Y29.156 </raftPoint>)
(<raftPoint> X20.502 Y27.227 </raftPoint>)
(<raftPoint> X19.44 Y25.481 </raftPoint>)
(<raftPoint> X19.44 Y21.271 </raftPoint>)
(</raftPerimeter>)
(<raftPerimeter>)
(<raftPoint> X-30.935 Y-27.355 </raftPoint>)
(<raftPoint> X-28.945 Y-29.344 </raftPoint>)
(<raftPoint> X-22.51 Y-29.156 </raftPoint>)
(<raftPoint> X-20.502 Y-27.227 </raftPoint>)
(<raftPoint> X-19.44 Y-25.481 </raftPoint>)
(<raftPoint> X-19.44 Y-21.271 </raftPoint>)
(<raftPoint> X-21.451 Y-19.26 </raftPoint>)
(<raftPoint> X-28.949 Y-19.26 </raftPoint>)
(<raftPoint> X-30.946 Y-21.257 </raftPoint>)
(<raftPoint> X-31.316 Y-25.215 </raftPoint>)
(</raftPerimeter>)
(<raftPerimeter>)
(<raftPoint> X-28.949 Y21.06 </raftPoint>)
(<raftPoint> X-21.451 Y21.06 </raftPoint>)
(<raftPoint> X-19.44 Y23.071 </raftPoint>)
(<raftPoint> X-19.44 Y29.129 </raftPoint>)
(<raftPoint> X-21.451 Y31.14 </raftPoint>)
(<raftPoint> X-28.949 Y31.14 </raftPoint>)
(<raftPoint> X-30.939 Y29.15 </raftPoint>)
(<raftPoint> X-31.244 Y27.012 </raftPoint>)
(<raftPoint> X-30.949 Y23.06 </raftPoint>)
(</raftPerimeter>)
(<raftPerimeter>)
(<raftPoint> X21.451 Y-31.14 </raftPoint>)
(<raftPoint> X28.949 Y-31.14 </raftPoint>)
(<raftPoint> X30.96 Y-29.129 </raftPoint>)
(<raftPoint> X30.96 Y-23.071 </raftPoint>)
(<raftPoint> X28.949 Y-21.06 </raftPoint>)
(<raftPoint> X21.451 Y-21.06 </raftPoint>)
(<raftPoint> X19.44 Y-23.071 </raftPoint>)
(<raftPoint> X19.44 Y-29.129 </raftPoint>)
(</raftPerimeter>)
(<raftPerimeter>)
(<raftPoint> X21.451 Y19.26 </raftPoint>)
(<raftPoint> X28.949 Y19.26 </raftPoint>)
(<raftPoint> X30.946 Y21.257 </raftPoint>)
(<raftPoint> X31.317 Y25.215 </raftPoint>)
(<raftPoint> X30.935 Y27.355 </raftPoint>)
(<raftPoint> X28.945 Y29.344 </raftPoint>)
(<raftPoint> X22.51 Y29.156 </raftPoint>)
(<raftPoint> X20.502 Y27.227 </raftPoint>)
(<raftPoint> X19.44 Y25.481 </raftPoint>)
(<raftPoint> X19.44 Y21.271 </raftPoint>)
(</raftPerimeter>)
(<raftPerimeter>)
(<raftPoint> X-30.935 Y-27.355 </raftPoint>)
(<raftPoint> X-28.945 Y-29.344 </raftPoint>)
(<raftPoint> X-22.51 Y-29.156 </raftPoint>)
(<raftPoint> X-20.502 Y-27.227 </raftPoint>)
(<raftPoint> X-19.44 Y-25.481 </raftPoint>)
(<raftPoint> X-19.44 Y-21.271 </raftPoint>)
(<raftPoint> X-21.451 Y-19.26 </raftPoint>)
(<raftPoint> X-28.949 Y-19.26 </raftPoint>)
(<raftPoint> X-30.946 Y-21.257 </raftPoint>)
(<raftPoint> X-31.316 Y-25.215 </raftPoint>)
(</raftPerimeter>)
(<raftPerimeter>)
(<raftPoint> X-17.787 Y-27.476 </raftPoint>)
(<raftPoint> X-14.04 Y-25.602 </raftPoint>)
(<raftPoint> X-14.04 Y-22.998 </raftPoint>)
(<raftPoint> X-21.515 Y-19.26 </raftPoint>)
(<raftPoint> X-28.885 Y-19.26 </raftPoint>)
(<raftPoint> X-36.36 Y-22.998 </raftPoint>)
(<raftPoint> X-36.36 Y-25.586 </raftPoint>)
(<raftPoint> X-33.468 Y-27.29 </raftPoint>)
(<raftPoint> X-31.452 Y-29.158 </raftPoint>)
(<raftPoint> X-19.653 Y-29.342 </raftPoint>)
(</raftPerimeter>)
(<raftPerimeter>)
(<raftPoint> X21.515 Y-31.14 </raftPoint>)
(<raftPoint> X28.88 Y-31.14 </raftPoint>)
(<raftPoint> X33.277 Y-29.093 </raftPoint>)
(<raftPoint> X36.589 Y-25.182 </raftPoint>)
(<raftPoint> X32.551 Y-21.06 </raftPoint>)
(<raftPoint> X21.515 Y-21.06 </raftPoint>)
(<raftPoint> X14.04 Y-24.798 </raftPoint>)
(<raftPoint> X14.04 Y-27.402 </raftPoint>)
(</raftPerimeter>)
(<raftPerimeter>)
(<raftPoint> X17.787 Y21.124 </raftPoint>)
(<raftPoint> X21.519 Y19.258 </raftPoint>)
(<raftPoint> X29.533 Y19.442 </raftPoint>)
(<raftPoint> X36.36 Y23.002 </raftPoint>)
(<raftPoint> X36.36 Y25.586 </raftPoint>)
(<raftPoint> X33.537 Y27.25 </raftPoint>)
(<raftPoint> X32.637 Y29.34 </raftPoint>)
(<raftPoint> X19.655 Y29.34 </raftPoint>)
(<raftPoint> X17.54 Y27.299 </raftPoint>)
(<raftPoint> X14.04 Y25.606 </raftPoint>)
(<raftPoint> X14.04 Y24.871 </raftPoint>)
(</raftPerimeter>)
(<raftPerimeter>)
(<raftPoint> X-17.787 Y22.924 </raftPoint>)
(<raftPoint> X-14.04 Y24.798 </raftPoint>)
(<raftPoint> X-14.04 Y27.402 </raftPoint>)
(<raftPoint> X-21.515 Y31.14 </raftPoint>)
(<raftPoint> X-28.885 Y31.14 </raftPoint>)
(<raftPoint> X-36.36 Y27.402 </raftPoint>)
(<raftPoint> X-36.36 Y24.798 </raftPoint>)
(<raftPoint> X-28.885 Y21.06 </raftPoint>)
(<raftPoint> X-19.651 Y21.06 </raftPoint>)
(</raftPerimeter>)
(<raftPerimeter>)
(<raftPoint> X-19.651 Y21.06 </raftPoint>)
(<raftPoint> X-17.787 Y22.924 </raftPoint>)
(<raftPoint> X-14.04 Y24.798 </raftPoint>)
(<raftPoint> X-14.04 Y27.402 </raftPoint>)
(<raftPoint> X-21.518 Y31.142 </raftPoint>)
(<raftPoint> X-31.463 Y30.957 </raftPoint>)
(<raftPoint> X-33.272 Y29.089 </raftPoint>)
(<raftPoint> X-36.36 Y27.393 </raftPoint>)
(<raftPoint> X-36.36 Y24.871 </raftPoint>)
(<raftPoint> X-32.549 Y21.06 </raftPoint>)
(<raftPoint> X-31.752 Y21.06 </raftPoint>)
(</raftPerimeter>)
(<raftPerimeter>)
(<raftPoint> X17.787 Y-29.276 </raftPoint>)
(<raftPoint> X19.651 Y-31.14 </raftPoint>)
(<raftPoint> X28.88 Y-31.14 </raftPoint>)
(<raftPoint> X33.277 Y-29.093 </raftPoint>)
(<raftPoint> X36.589 Y-25.182 </raftPoint>)
(<raftPoint> X32.551 Y-21.06 </raftPoint>)
(<raftPoint> X19.651 Y-21.06 </raftPoint>)
(<raftPoint> X17.787 Y-22.924 </raftPoint>)
(<raftPoint> X14.04 Y-24.798 </raftPoint>)
(<raftPoint> X14.04 Y-27.402 </raftPoint>)
(</raftPerimeter>)
(<raftPerimeter>)
(<raftPoint> X-17.787 Y-27.476 </raftPoint>)
(<raftPoint> X-14.04 Y-25.602 </raftPoint>)
(<raftPoint> X-14.04 Y-22.998 </raftPoint>)
(<raftPoint> X-21.515 Y-19.26 </raftPoint>)
(<raftPoint> X-28.885 Y-19.26 </raftPoint>)
(<raftPoint> X-36.36 Y-22.998 </raftPoint>)
(<raftPoint> X-36.36 Y-25.586 </raftPoint>)
(<raftPoint> X-33.468 Y-27.29 </raftPoint>)
(<raftPoint> X-31.452 Y-29.158 </raftPoint>)
(<raftPoint> X-19.653 Y-29.342 </raftPoint>)
(</raftPerimeter>)
(<raftPerimeter>)
(<raftPoint> X17.787 Y21.124 </raftPoint>)
(<raftPoint> X21.515 Y19.26 </raftPoint>)
(<raftPoint> X28.885 Y19.26 </raftPoint>)
(<raftPoint> X36.36 Y22.998 </raftPoint>)
(<raftPoint> X36.36 Y25.586 </raftPoint>)
(<raftPoint> X33.537 Y27.25 </raftPoint>)
(<raftPoint> X32.637 Y29.34 </raftPoint>)
(<raftPoint> X19.655 Y29.34 </raftPoint>)
(<raftPoint> X17.54 Y27.299 </raftPoint>)
(<raftPoint> X14.04 Y25.606 </raftPoint>)
(<raftPoint> X14.04 Y24.871 </raftPoint>)
(</raftPerimeter>)
(<raftPerimeter>)
(<raftPoint> X-19.651 Y21.06 </raftPoint>)
(<raftPoint> X-17.787 Y22.924 </raftPoint>)
(<raftPoint> X-14.04 Y24.798 </raftPoint>)
(<raftPoint> X-14.04 Y27.402 </raftPoint>)
(<raftPoint> X-17.787 Y29.276 </raftPoint>)
(<raftPoint> X-19.653 Y31.142 </raftPoint>)
(<raftPoint> X-31.463 Y30.958 </raftPoint>)
(<raftPoint> X-33.276 Y29.085 </raftPoint>)
(<raftPoint> X-36.472 Y27.199 </raftPoint>)
(<raftPoint> X-36.352 Y24.863 </raftPoint>)
(<raftPoint> X-32.549 Y21.06 </raftPoint>)
(</raftPerimeter>)
(<raftPerimeter>)
(<raftPoint> X17.787 Y-29.276 </raftPoint>)
(<raftPoint> X19.653 Y-31.142 </raftPoint>)
(<raftPoint> X31.444 Y-30.957 </raftPoint>)
(<raftPoint> X36.595 Y-25.189 </raftPoint>)
(<raftPoint> X32.551 Y-21.06 </raftPoint>)
(<raftPoint> X19.651 Y-21.06 </raftPoint>)
(<raftPoint> X17.787 Y-22.924 </raftPoint>)
(<raftPoint> X14.04 Y-24.798 </raftPoint>)
(<raftPoint> X14.04 Y-27.402 </raftPoint>)
(</raftPerimeter>)
(<raftPerimeter>)
(<raftPoint> X-17.787 Y-27.476 </raftPoint>)
(<raftPoint> X-14.04 Y-25.602 </raftPoint>)
(<raftPoint> X-14.04 Y-22.998 </raftPoint>)
(<raftPoint> X-21.515 Y-19.26 </raftPoint>)
(<raftPoint> X-28.885 Y-19.26 </raftPoint>)
(<raftPoint> X-36.36 Y-22.998 </raftPoint>)
(<raftPoint> X-36.36 Y-25.586 </raftPoint>)
(<raftPoint> X-33.468 Y-27.29 </raftPoint>)
(<raftPoint> X-31.485 Y-29.126 </raftPoint>)
(<raftPoint> X-30.645 Y-29.34 </raftPoint>)
(<raftPoint> X-19.651 Y-29.34 </raftPoint>)
(</raftPerimeter>)
(<raftPerimeter>)
(<raftPoint> X17.787 Y21.124 </raftPoint>)
(<raftPoint> X21.515 Y19.26 </raftPoint>)
(<raftPoint> X28.885 Y19.26 </raftPoint>)
(<raftPoint> X36.36 Y22.998 </raftPoint>)
(<raftPoint> X36.36 Y25.586 </raftPoint>)
(<raftPoint> X33.537 Y27.25 </raftPoint>)
(<raftPoint> X32.637 Y29.34 </raftPoint>)
(<raftPoint> X19.651 Y29.34 </raftPoint>)
(<raftPoint> X17.787 Y27.476 </raftPoint>)
(<raftPoint> X14.04 Y25.602 </raftPoint>)
(<raftPoint> X14.04 Y24.871 </raftPoint>)
(</raftPerimeter>)
(<raftPerimeter>)
(<raftPoint> X-19.651 Y21.06 </raftPoint>)
(<raftPoint> X-17.787 Y22.924 </raftPoint>)
(<raftPoint> X-14.04 Y24.798 </raftPoint>)
(<raftPoint> X-14.04 Y27.402 </raftPoint>)
(<raftPoint> X-17.787 Y29.276 </raftPoint>)
(<raftPoint> X-19.653 Y31.142 </raftPoint>)
(<raftPoint> X-31.463 Y30.958 </raftPoint>)
(<raftPoint> X-33.276 Y29.085 </raftPoint>)
(<raftPoint> X-36.472 Y27.199 </raftPoint>)
(<raftPoint> X-36.352 Y24.863 </raftPoint>)
(<raftPoint> X-32.549 Y21.06 </raftPoint>)
(</raftPerimeter>)
(<raftPerimeter>)
(<raftPoint> X17.787 Y-29.276 </raftPoint>)
(<raftPoint> X19.653 Y-31.142 </raftPoint>)
(<raftPoint> X31.444 Y-30.957 </raftPoint>)
(<raftPoint> X36.595 Y-25.189 </raftPoint>)
(<raftPoint> X32.551 Y-21.06 </raftPoint>)
(<raftPoint> X19.651 Y-21.06 </raftPoint>)
(<raftPoint> X17.787 Y-22.924 </raftPoint>)
(<raftPoint> X14.04 Y-24.798 </raftPoint>)
(<raftPoint> X14.04 Y-27.402 </raftPoint>)
(</raftPerimeter>)
(<raftPerimeter>)
(<raftPoint> X-17.787 Y-27.476 </raftPoint>)
(<raftPoint> X-14.04 Y-25.602 </raftPoint>)
(<raftPoint> X-14.04 Y-22.998 </raftPoint>)
(<raftPoint> X-21.515 Y-19.26 </raftPoint>)
(<raftPoint> X-28.885 Y-19.26 </raftPoint>)
(<raftPoint> X-36.36 Y-22.998 </raftPoint>)
(<raftPoint> X-36.36 Y-25.586 </raftPoint>)
(<raftPoint> X-33.468 Y-27.29 </raftPoint>)
(<raftPoint> X-31.485 Y-29.126 </raftPoint>)
(<raftPoint> X-30.645 Y-29.34 </raftPoint>)
(<raftPoint> X-19.651 Y-29.34 </raftPoint>)
(</raftPerimeter>)
(<raftPerimeter>)
(<raftPoint> X17.787 Y21.124 </raftPoint>)
(<raftPoint> X21.515 Y19.26 </raftPoint>)
(<raftPoint> X28.885 Y19.26 </raftPoint>)
(<raftPoint> X36.36 Y22.998 </raftPoint>)
(<raftPoint> X36.36 Y25.586 </raftPoint>)
(<raftPoint> X33.537 Y27.25 </raftPoint>)
(<raftPoint> X32.637 Y29.34 </raftPoint>)
(<raftPoint> X19.655 Y29.34 </raftPoint>)
(<raftPoint> X17.54 Y27.299 </raftPoint>)
(<raftPoint> X14.04 Y25.606 </raftPoint>)
(<raftPoint> X14.04 Y24.871 </raftPoint>)
(</raftPerimeter>)
(<raftPerimeter>)
(<raftPoint> X-19.651 Y21.06 </raftPoint>)
(<raftPoint> X-17.787 Y22.924 </raftPoint>)
(<raftPoint> X-14.04 Y24.798 </raftPoint>)
(<raftPoint> X-14.04 Y27.402 </raftPoint>)
(<raftPoint> X-17.787 Y29.276 </raftPoint>)
(<raftPoint> X-19.653 Y31.142 </raftPoint>)
(<raftPoint> X-31.463 Y30.958 </raftPoint>)
(<raftPoint> X-33.276 Y29.085 </raftPoint>)
(<raftPoint> X-36.472 Y27.199 </raftPoint>)
(<raftPoint> X-36.352 Y24.863 </raftPoint>)
(<raftPoint> X-32.549 Y21.06 </raftPoint>)
(</raftPerimeter>)
(<raftPerimeter>)
(<raftPoint> X17.787 Y-29.276 </raftPoint>)
(<raftPoint> X19.653 Y-31.142 </raftPoint>)
(<raftPoint> X31.444 Y-30.957 </raftPoint>)
(<raftPoint> X36.595 Y-25.189 </raftPoint>)
(<raftPoint> X32.551 Y-21.06 </raftPoint>)
(<raftPoint> X19.651 Y-21.06 </raftPoint>)
(<raftPoint> X17.787 Y-22.924 </raftPoint>)
(<raftPoint> X14.04 Y-24.798 </raftPoint>)
(<raftPoint> X14.04 Y-27.402 </raftPoint>)
(</raftPerimeter>)
(<raftPerimeter>)
(<raftPoint> X-19.659 Y-29.348 </raftPoint>)
(<raftPoint> X-17.787 Y-27.476 </raftPoint>)
(<raftPoint> X-14.04 Y-25.602 </raftPoint>)
(<raftPoint> X-14.04 Y-22.998 </raftPoint>)
(<raftPoint> X-21.515 Y-19.26 </raftPoint>)
(<raftPoint> X-28.885 Y-19.26 </raftPoint>)
(<raftPoint> X-36.36 Y-22.998 </raftPoint>)
(<raftPoint> X-36.36 Y-25.586 </raftPoint>)
(<raftPoint> X-33.468 Y-27.29 </raftPoint>)
(<raftPoint> X-31.453 Y-29.157 </raftPoint>)
(<raftPoint> X-23.326 Y-29.342 </raftPoint>)
(<raftPoint> X-22.934 Y-29.164 </raftPoint>)
(</raftPerimeter>)
(<raftPerimeter>)
(<raftPoint> X17.787 Y21.124 </raftPoint>)
(<raftPoint> X21.515 Y19.26 </raftPoint>)
(<raftPoint> X28.885 Y19.26 </raftPoint>)
(<raftPoint> X36.36 Y22.998 </raftPoint>)
(<raftPoint> X36.36 Y25.586 </raftPoint>)
(<raftPoint> X33.537 Y27.25 </raftPoint>)
(<raftPoint> X32.637 Y29.34 </raftPoint>)
(<raftPoint> X23.323 Y29.34 </raftPoint>)
(<raftPoint> X22.933 Y29.164 </raftPoint>)
(<raftPoint> X19.663 Y29.348 </raftPoint>)
(<raftPoint> X17.54 Y27.299 </raftPoint>)
(<raftPoint> X14.04 Y25.606 </raftPoint>)
(<raftPoint> X14.04 Y24.871 </raftPoint>)
(</raftPerimeter>)
(<raftPerimeter>)
(<raftPoint> X-19.651 Y21.06 </raftPoint>)
(<raftPoint> X-17.787 Y22.924 </raftPoint>)
(<raftPoint> X-14.04 Y24.798 </raftPoint>)
(<raftPoint> X-14.04 Y27.402 </raftPoint>)
(<raftPoint> X-17.787 Y29.276 </raftPoint>)
(<raftPoint> X-19.653 Y31.142 </raftPoint>)
(<raftPoint> X-31.463 Y30.958 </raftPoint>)
(<raftPoint> X-33.276 Y29.085 </raftPoint>)
(<raftPoint> X-36.472 Y27.199 </raftPoint>)
(<raftPoint> X-36.352 Y24.863 </raftPoint>)
(<raftPoint> X-32.549 Y21.06 </raftPoint>)
(</raftPerimeter>)
(<raftPerimeter>)
(<raftPoint> X17.787 Y-29.276 </raftPoint>)
(<raftPoint> X19.653 Y-31.142 </raftPoint>)
(<raftPoint> X31.444 Y-30.957 </raftPoint>)
(<raftPoint> X36.595 Y-25.189 </raftPoint>)
(<raftPoint> X32.551 Y-21.06 </raftPoint>)
(<raftPoint> X19.651 Y-21.06 </raftPoint>)
(<raftPoint> X17.787 Y-22.924 </raftPoint>)
(<raftPoint> X14.04 Y-24.798 </raftPoint>)
(<raftPoint> X14.04 Y-27.402 </raftPoint>)
(</raftPerimeter>)
(<raftPerimeter>)
(<raftPoint> X-36.36 Y-25.586 </raftPoint>)
(<raftPoint> X-33.468 Y-27.29 </raftPoint>)
(<raftPoint> X-31.449 Y-29.16 </raftPoint>)
(<raftPoint> X-20.246 Y-29.16 </raftPoint>)
(<raftPoint> X-19.733 Y-29.416 </raftPoint>)
(<raftPoint> X-17.54 Y-27.299 </raftPoint>)
(<raftPoint> X-14.04 Y-25.606 </raftPoint>)
(<raftPoint> X-14.04 Y-22.998 </raftPoint>)
(<raftPoint> X-21.515 Y-19.26 </raftPoint>)
(<raftPoint> X-28.885 Y-19.26 </raftPoint>)
(<raftPoint> X-36.36 Y-22.998 </raftPoint>)
(</raftPerimeter>)
(<raftPerimeter>)
(<raftPoint> X17.787 Y21.124 </raftPoint>)
(<raftPoint> X21.515 Y19.26 </raftPoint>)
(<raftPoint> X28.885 Y19.26 </raftPoint>)
(<raftPoint> X36.36 Y22.998 </raftPoint>)
(<raftPoint> X36.36 Y25.586 </raftPoint>)
(<raftPoint> X33.537 Y27.25 </raftPoint>)
(<raftPoint> X32.635 Y29.344 </raftPoint>)
(<raftPoint> X20.244 Y29.161 </raftPoint>)
(<raftPoint> X19.733 Y29.416 </raftPoint>)
(<raftPoint> X17.54 Y27.299 </raftPoint>)
(<raftPoint> X14.04 Y25.606 </raftPoint>)
(<raftPoint> X14.04 Y24.871 </raftPoint>)
(</raftPerimeter>)
(<raftPerimeter>)
(<raftPoint> X-19.651 Y21.06 </raftPoint>)
(<raftPoint> X-17.787 Y22.924 </raftPoint>)
(<raftPoint> X-14.04 Y24.798 </raftPoint>)
(<raftPoint> X-14.04 Y27.402 </raftPoint>)
(<raftPoint> X-17.787 Y29.276 </raftPoint>)
(<raftPoint> X-19.659 Y31.149 </raftPoint>)
(<raftPoint> X-22.918 Y30.964 </raftPoint>)
(<raftPoint> X-23.33 Y31.142 </raftPoint>)
(<raftPoint> X-31.464 Y30.957 </raftPoint>)
(<raftPoint> X-33.272 Y29.089 </raftPoint>)
(<raftPoint> X-36.36 Y27.393 </raftPoint>)
(<raftPoint> X-36.36 Y24.871 </raftPoint>)
(<raftPoint> X-32.549 Y21.06 </raftPoint>)
(</raftPerimeter>)
(<raftPerimeter>)
(<raftPoint> X17.787 Y-29.276 </raftPoint>)
(<raftPoint> X19.659 Y-31.149 </raftPoint>)
(<raftPoint> X22.92 Y-30.964 </raftPoint>)
(<raftPoint> X23.329 Y-31.142 </raftPoint>)
(<raftPoint> X31.446 Y-30.956 </raftPoint>)
(<raftPoint> X36.595 Y-25.189 </raftPoint>)
(<raftPoint> X32.551 Y-21.06 </raftPoint>)
(<raftPoint> X19.651 Y-21.06 </raftPoint>)
(<raftPoint> X17.787 Y-22.924 </raftPoint>)
(<raftPoint> X14.04 Y-24.798 </raftPoint>)
(<raftPoint> X14.04 Y-27.402 </raftPoint>)
(</raftPerimeter>)
(<raftPerimeter>)
(<raftPoint> X-32.887 Y-21.314 </raftPoint>)
(<raftPoint> X-36.36 Y-22.994 </raftPoint>)
(<raftPoint> X-36.36 Y-25.586 </raftPoint>)
(<raftPoint> X-33.468 Y-27.29 </raftPoint>)
(<raftPoint> X-31.449 Y-29.16 </raftPoint>)
(<raftPoint> X-20.303 Y-29.16 </raftPoint>)
(<raftPoint> X-19.716 Y-29.405 </raftPoint>)
(<raftPoint> X-17.787 Y-27.476 </raftPoint>)
(<raftPoint> X-14.04 Y-25.602 </raftPoint>)
(<raftPoint> X-14.04 Y-22.998 </raftPoint>)
(<raftPoint> X-17.787 Y-21.124 </raftPoint>)
(<raftPoint> X-19.653 Y-19.258 </raftPoint>)
(<raftPoint> X-31.491 Y-19.443 </raftPoint>)
(</raftPerimeter>)
(<raftPerimeter>)
(<raftPoint> X19.653 Y19.258 </raftPoint>)
(<raftPoint> X31.461 Y19.443 </raftPoint>)
(<raftPoint> X32.887 Y21.313 </raftPoint>)
(<raftPoint> X36.36 Y22.994 </raftPoint>)
(<raftPoint> X36.36 Y25.586 </raftPoint>)
(<raftPoint> X33.537 Y27.25 </raftPoint>)
(<raftPoint> X32.635 Y29.344 </raftPoint>)
(<raftPoint> X20.301 Y29.161 </raftPoint>)
(<raftPoint> X19.72 Y29.403 </raftPoint>)
(<raftPoint> X17.54 Y27.299 </raftPoint>)
(<raftPoint> X14.04 Y25.606 </raftPoint>)
(<raftPoint> X14.04 Y24.871 </raftPoint>)
(</raftPerimeter>)
(<raftPerimeter>)
(<raftPoint> X-19.651 Y21.06 </raftPoint>)
(<raftPoint> X-17.787 Y22.924 </raftPoint>)
(<raftPoint> X-14.04 Y24.798 </raftPoint>)
(<raftPoint> X-14.04 Y27.402 </raftPoint>)
(<raftPoint> X-17.787 Y29.276 </raftPoint>)
(<raftPoint> X-19.653 Y31.142 </raftPoint>)
(<raftPoint> X-31.463 Y30.958 </raftPoint>)
(<raftPoint> X-33.272 Y29.089 </raftPoint>)
(<raftPoint> X-36.36 Y27.393 </raftPoint>)
(<raftPoint> X-36.36 Y24.871 </raftPoint>)
(<raftPoint> X-32.549 Y21.06 </raftPoint>)
(</raftPerimeter>)
(<raftPerimeter>)
(<raftPoint> X17.787 Y-29.276 </raftPoint>)
(<raftPoint> X19.653 Y-31.142 </raftPoint>)
(<raftPoint> X31.444 Y-30.957 </raftPoint>)
(<raftPoint> X36.595 Y-25.189 </raftPoint>)
(<raftPoint> X32.551 Y-21.06 </raftPoint>)
(<raftPoint> X19.651 Y-21.06 </raftPoint>)
(<raftPoint> X17.787 Y-22.924 </raftPoint>)
(<raftPoint> X14.04 Y-24.798 </raftPoint>)
(<raftPoint> X14.04 Y-27.402 </raftPoint>)
(</raftPerimeter>)
(<raftPerimeter>)
(<raftPoint> X-32.887 Y-21.314 </raftPoint>)
(<raftPoint> X-36.36 Y-22.994 </raftPoint>)
(<raftPoint> X-36.36 Y-25.586 </raftPoint>)
(<raftPoint> X-33.468 Y-27.29 </raftPoint>)
(<raftPoint> X-31.452 Y-29.158 </raftPoint>)
(<raftPoint> X-19.653 Y-29.342 </raftPoint>)
(<raftPoint> X-17.787 Y-27.476 </raftPoint>)
(<raftPoint> X-14.04 Y-25.602 </raftPoint>)
(<raftPoint> X-14.04 Y-22.998 </raftPoint>)
(<raftPoint> X-17.787 Y-21.124 </raftPoint>)
(<raftPoint> X-19.653 Y-19.258 </raftPoint>)
(<raftPoint> X-31.491 Y-19.443 </raftPoint>)
(</raftPerimeter>)
(<raftPerimeter>)
(<raftPoint> X19.653 Y19.258 </raftPoint>)
(<raftPoint> X31.461 Y19.443 </raftPoint>)
(<raftPoint> X32.887 Y21.313 </raftPoint>)
(<raftPoint> X36.36 Y22.994 </raftPoint>)
(<raftPoint> X36.36 Y25.586 </raftPoint>)
(<raftPoint> X33.537 Y27.25 </raftPoint>)
(<raftPoint> X32.633 Y29.349 </raftPoint>)
(<raftPoint> X27.512 Y29.163 </raftPoint>)
(<raftPoint> X27.065 Y29.342 </raftPoint>)
(<raftPoint> X20.36 Y29.162 </raftPoint>)
(<raftPoint> X19.711 Y29.394 </raftPoint>)
(<raftPoint> X17.54 Y27.299 </raftPoint>)
(<raftPoint> X14.04 Y25.606 </raftPoint>)
(<raftPoint> X14.04 Y24.871 </raftPoint>)
(</raftPerimeter>)
(<raftPerimeter>)
(<raftPoint> X-19.651 Y21.06 </raftPoint>)
(<raftPoint> X-17.787 Y22.924 </raftPoint>)
(<raftPoint> X-14.04 Y24.798 </raftPoint>)
(<raftPoint> X-14.04 Y27.402 </raftPoint>)
(<raftPoint> X-17.787 Y29.276 </raftPoint>)
(<raftPoint> X-19.72 Y31.209 </raftPoint>)
(<raftPoint> X-20.285 Y30.96 </raftPoint>)
(<raftPoint> X-31.461 Y30.96 </raftPoint>)
(<raftPoint> X-33.272 Y29.089 </raftPoint>)
(<raftPoint> X-36.36 Y27.393 </raftPoint>)
(<raftPoint> X-36.36 Y24.871 </raftPoint>)
(<raftPoint> X-32.549 Y21.06 </raftPoint>)
(</raftPerimeter>)
(<raftPerimeter>)
(<raftPoint> X17.787 Y-29.276 </raftPoint>)
(<raftPoint> X19.72 Y-31.209 </raftPoint>)
(<raftPoint> X20.285 Y-30.96 </raftPoint>)
(<raftPoint> X31.442 Y-30.96 </raftPoint>)
(<raftPoint> X36.595 Y-25.189 </raftPoint>)
(<raftPoint> X32.551 Y-21.06 </raftPoint>)
(<raftPoint> X19.651 Y-21.06 </raftPoint>)
(<raftPoint> X17.787 Y-22.924 </raftPoint>)
(<raftPoint> X14.04 Y-24.798 </raftPoint>)
(<raftPoint> X14.04 Y-27.402 </raftPoint>)
(</raftPerimeter>)
(<raftPerimeter>)
(<raftPoint> X-32.887 Y-21.314 </raftPoint>)
(<raftPoint> X-36.36 Y-22.994 </raftPoint>)
(<raftPoint> X-36.36 Y-25.586 </raftPoint>)
(<raftPoint> X-33.468 Y-27.29 </raftPoint>)
(<raftPoint> X-31.452 Y-29.158 </raftPoint>)
(<raftPoint> X-19.653 Y-29.342 </raftPoint>)
(<raftPoint> X-17.787 Y-27.476 </raftPoint>)
(<raftPoint> X-14.04 Y-25.602 </raftPoint>)
(<raftPoint> X-14.04 Y-22.998 </raftPoint>)
(<raftPoint> X-17.787 Y-21.124 </raftPoint>)
(<raftPoint> X-19.651 Y-19.26 </raftPoint>)
(<raftPoint> X-31.492 Y-19.444 </raftPoint>)
(</raftPerimeter>)
(<raftPerimeter>)
(<raftPoint> X19.653 Y19.258 </raftPoint>)
(<raftPoint> X31.461 Y19.443 </raftPoint>)
(<raftPoint> X32.887 Y21.313 </raftPoint>)
(<raftPoint> X36.36 Y22.994 </raftPoint>)
(<raftPoint> X36.36 Y25.586 </raftPoint>)
(<raftPoint> X33.537 Y27.25 </raftPoint>)
(<raftPoint> X32.637 Y29.34 </raftPoint>)
(<raftPoint> X19.655 Y29.34 </raftPoint>)
(<raftPoint> X17.54 Y27.299 </raftPoint>)
(<raftPoint> X14.04 Y25.606 </raftPoint>)
(<raftPoint> X14.04 Y24.871 </raftPoint>)
(</raftPerimeter>)
(<raftPerimeter>)
(<raftPoint> X-19.651 Y21.06 </raftPoint>)
(<raftPoint> X-17.787 Y22.924 </raftPoint>)
(<raftPoint> X-14.04 Y24.798 </raftPoint>)
(<raftPoint> X-14.04 Y27.402 </raftPoint>)
(<raftPoint> X-17.787 Y29.276 </raftPoint>)
(<raftPoint> X-19.653 Y31.142 </raftPoint>)
(<raftPoint> X-31.463 Y30.958 </raftPoint>)
(<raftPoint> X-33.276 Y29.085 </raftPoint>)
(<raftPoint> X-36.472 Y27.199 </raftPoint>)
(<raftPoint> X-36.352 Y24.863 </raftPoint>)
(<raftPoint> X-32.549 Y21.06 </raftPoint>)
(</raftPerimeter>)
(<raftPerimeter>)
(<raftPoint> X17.787 Y-29.276 </raftPoint>)
(<raftPoint> X19.653 Y-31.142 </raftPoint>)
(<raftPoint> X31.444 Y-30.957 </raftPoint>)
(<raftPoint> X36.595 Y-25.189 </raftPoint>)
(<raftPoint> X32.551 Y-21.06 </raftPoint>)
(<raftPoint> X19.651 Y-21.06 </raftPoint>)
(<raftPoint> X17.787 Y-22.924 </raftPoint>)
(<raftPoint> X14.04 Y-24.798 </raftPoint>)
(<raftPoint> X14.04 Y-27.402 </raftPoint>)
(</raftPerimeter>)
(<raftPerimeter>)
(<raftPoint> X-32.887 Y-21.314 </raftPoint>)
(<raftPoint> X-36.36 Y-22.994 </raftPoint>)
(<raftPoint> X-36.36 Y-25.586 </raftPoint>)
(<raftPoint> X-33.468 Y-27.29 </raftPoint>)
(<raftPoint> X-31.452 Y-29.158 </raftPoint>)
(<raftPoint> X-19.653 Y-29.342 </raftPoint>)
(<raftPoint> X-17.787 Y-27.476 </raftPoint>)
(<raftPoint> X-14.04 Y-25.602 </raftPoint>)
(<raftPoint> X-14.04 Y-22.998 </raftPoint>)
(<raftPoint> X-17.787 Y-21.124 </raftPoint>)
(<raftPoint> X-19.66 Y-19.251 </raftPoint>)
(<raftPoint> X-22.78 Y-19.44 </raftPoint>)
(<raftPoint> X-31.489 Y-19.44 </raftPoint>)
(</raftPerimeter>)
(<raftPerimeter>)
(<raftPoint> X19.653 Y19.258 </raftPoint>)
(<raftPoint> X31.461 Y19.443 </raftPoint>)
(<raftPoint> X32.887 Y21.313 </raftPoint>)
(<raftPoint> X36.36 Y22.994 </raftPoint>)
(<raftPoint> X36.36 Y25.586 </raftPoint>)
(<raftPoint> X33.537 Y27.25 </raftPoint>)
(<raftPoint> X32.637 Y29.34 </raftPoint>)
(<raftPoint> X19.655 Y29.34 </raftPoint>)
(<raftPoint> X17.54 Y27.299 </raftPoint>)
(<raftPoint> X14.04 Y25.606 </raftPoint>)
(<raftPoint> X14.04 Y24.871 </raftPoint>)
(</raftPerimeter>)
(<raftPerimeter>)
(<raftPoint> X-20.264 Y21.239 </raftPoint>)
(<raftPoint> X-19.724 Y20.987 </raftPoint>)
(<raftPoint> X-17.787 Y22.924 </raftPoint>)
(<raftPoint> X-14.04 Y24.798 </raftPoint>)
(<raftPoint> X-14.04 Y27.402 </raftPoint>)
(<raftPoint> X-17.787 Y29.276 </raftPoint>)
(<raftPoint> X-19.653 Y31.142 </raftPoint>)
(<raftPoint> X-31.463 Y30.958 </raftPoint>)
(<raftPoint> X-33.276 Y29.085 </raftPoint>)
(<raftPoint> X-36.472 Y27.199 </raftPoint>)
(<raftPoint> X-36.352 Y24.863 </raftPoint>)
(<raftPoint> X-32.547 Y21.058 </raftPoint>)
(</raftPerimeter>)
(<raftPerimeter>)
(<raftPoint> X17.787 Y-29.276 </raftPoint>)
(<raftPoint> X19.653 Y-31.142 </raftPoint>)
(<raftPoint> X31.444 Y-30.957 </raftPoint>)
(<raftPoint> X36.595 Y-25.189 </raftPoint>)
(<raftPoint> X32.549 Y-21.058 </raftPoint>)
(<raftPoint> X20.264 Y-21.239 </raftPoint>)
(<raftPoint> X19.724 Y-20.987 </raftPoint>)
(<raftPoint> X17.787 Y-22.924 </raftPoint>)
(<raftPoint> X14.04 Y-24.798 </raftPoint>)
(<raftPoint> X14.04 Y-27.402 </raftPoint>)
(</raftPerimeter>)
(<raftPerimeter>)
(<raftPoint> X-32.887 Y-21.314 </raftPoint>)
(<raftPoint> X-36.36 Y-22.994 </raftPoint>)
(<raftPoint> X-36.36 Y-25.586 </raftPoint>)
(<raftPoint> X-33.468 Y-27.29 </raftPoint>)
(<raftPoint> X-31.452 Y-29.158 </raftPoint>)
(<raftPoint> X-19.653 Y-29.342 </raftPoint>)
(<raftPoint> X-17.787 Y-27.476 </raftPoint>)
(<raftPoint> X-14.04 Y-25.602 </raftPoint>)
(<raftPoint> X-14.04 Y-22.998 </raftPoint>)
(<raftPoint> X-17.787 Y-21.124 </raftPoint>)
(<raftPoint> X-19.66 Y-19.251 </raftPoint>)
(<raftPoint> X-22.888 Y-19.436 </raftPoint>)
(<raftPoint> X-23.335 Y-19.258 </raftPoint>)
(<raftPoint> X-31.492 Y-19.444 </raftPoint>)
(</raftPerimeter>)
(<raftPerimeter>)
(<raftPoint> X19.66 Y19.251 </raftPoint>)
(<raftPoint> X22.89 Y19.436 </raftPoint>)
(<raftPoint> X23.335 Y19.258 </raftPoint>)
(<raftPoint> X31.462 Y19.444 </raftPoint>)
(<raftPoint> X32.887 Y21.313 </raftPoint>)
(<raftPoint> X36.36 Y22.994 </raftPoint>)
(<raftPoint> X36.36 Y25.586 </raftPoint>)
(<raftPoint> X33.537 Y27.25 </raftPoint>)
(<raftPoint> X32.637 Y29.34 </raftPoint>)
(<raftPoint> X19.655 Y29.34 </raftPoint>)
(<raftPoint> X17.54 Y27.299 </raftPoint>)
(<raftPoint> X14.04 Y25.606 </raftPoint>)
(<raftPoint> X14.04 Y24.871 </raftPoint>)
(</raftPerimeter>)
(<raftPerimeter>)
(<raftPoint> X-27.531 Y21.238 </raftPoint>)
(<raftPoint> X-27.062 Y21.058 </raftPoint>)
(<raftPoint> X-20.321 Y21.238 </raftPoint>)
(<raftPoint> X-19.712 Y20.999 </raftPoint>)
(<raftPoint> X-17.787 Y22.924 </raftPoint>)
(<raftPoint> X-14.04 Y24.798 </raftPoint>)
(<raftPoint> X-14.04 Y27.402 </raftPoint>)
(<raftPoint> X-17.787 Y29.276 </raftPoint>)
(<raftPoint> X-19.653 Y31.142 </raftPoint>)
(<raftPoint> X-31.463 Y30.958 </raftPoint>)
(<raftPoint> X-33.276 Y29.085 </raftPoint>)
(<raftPoint> X-36.472 Y27.199 </raftPoint>)
(<raftPoint> X-36.352 Y24.863 </raftPoint>)
(<raftPoint> X-32.544 Y21.055 </raftPoint>)
(</raftPerimeter>)
(<raftPerimeter>)
(<raftPoint> X17.787 Y-29.276 </raftPoint>)
(<raftPoint> X19.653 Y-31.142 </raftPoint>)
(<raftPoint> X31.444 Y-30.957 </raftPoint>)
(<raftPoint> X36.595 Y-25.189 </raftPoint>)
(<raftPoint> X32.546 Y-21.054 </raftPoint>)
(<raftPoint> X27.533 Y-21.238 </raftPoint>)
(<raftPoint> X27.061 Y-21.058 </raftPoint>)
(<raftPoint> X20.321 Y-21.238 </raftPoint>)
(<raftPoint> X19.712 Y-20.999 </raftPoint>)
(<raftPoint> X17.787 Y-22.924 </raftPoint>)
(<raftPoint> X14.04 Y-24.798 </raftPoint>)
(<raftPoint> X14.04 Y-27.402 </raftPoint>)
(</raftPerimeter>)
(<raftPerimeter>)
(<raftPoint> X-17.787 Y-27.476 </raftPoint>)
(<raftPoint> X-14.04 Y-25.602 </raftPoint>)
(<raftPoint> X-14.04 Y-22.998 </raftPoint>)
(<raftPoint> X-17.787 Y-21.124 </raftPoint>)
(<raftPoint> X-19.653 Y-19.258 </raftPoint>)
(<raftPoint> X-24.869 Y-19.339 </raftPoint>)
(<raftPoint> X-25.195 Y-19.247 </raftPoint>)
(<raftPoint> X-25.602 Y-19.351 </raftPoint>)
(<raftPoint> X-31.491 Y-19.443 </raftPoint>)
(<raftPoint> X-32.887 Y-21.314 </raftPoint>)
(<raftPoint> X-36.36 Y-22.994 </raftPoint>)
(<raftPoint> X-36.36 Y-25.586 </raftPoint>)
(<raftPoint> X-33.468 Y-27.29 </raftPoint>)
(<raftPoint> X-31.452 Y-29.158 </raftPoint>)
(<raftPoint> X-25.602 Y-29.249 </raftPoint>)
(<raftPoint> X-25.195 Y-29.353 </raftPoint>)
(<raftPoint> X-24.861 Y-29.258 </raftPoint>)
(<raftPoint> X-24.225 Y-29.274 </raftPoint>)
(<raftPoint> X-23.974 Y-29.183 </raftPoint>)
(<raftPoint> X-23.704 Y-29.279 </raftPoint>)
(<raftPoint> X-19.653 Y-29.342 </raftPoint>)
(</raftPerimeter>)
(<raftPerimeter>)
(<raftPoint> X19.653 Y19.258 </raftPoint>)
(<raftPoint> X31.461 Y19.443 </raftPoint>)
(<raftPoint> X32.887 Y21.313 </raftPoint>)
(<raftPoint> X36.36 Y22.994 </raftPoint>)
(<raftPoint> X36.36 Y25.586 </raftPoint>)
(<raftPoint> X33.537 Y27.25 </raftPoint>)
(<raftPoint> X32.637 Y29.34 </raftPoint>)
(<raftPoint> X19.651 Y29.34 </raftPoint>)
(<raftPoint> X17.787 Y27.476 </raftPoint>)
(<raftPoint> X14.04 Y25.602 </raftPoint>)
(<raftPoint> X14.04 Y24.871 </raftPoint>)
(</raftPerimeter>)
(<raftPerimeter>)
(<raftPoint> X-25.576 Y-20.211 </raftPoint>)
(<raftPoint> X-25.381 Y-20.037 </raftPoint>)
(<raftPoint> X-25.205 Y-19.993 </raftPoint>)
(<raftPoint> X-25.073 Y-20.03 </raftPoint>)
(<raftPoint> X-24.806 Y-20.219 </raftPoint>)
(<raftPoint> X-21.965 Y-21.64 </raftPoint>)
(<raftPoint> X-22.078 Y-26.824 </raftPoint>)
(<raftPoint> X-24.154 Y-28.482 </raftPoint>)
(<raftPoint> X-24.33 Y-28.546 </raftPoint>)
(<raftPoint> X-24.971 Y-28.541 </raftPoint>)
(<raftPoint> X-25.205 Y-28.607 </raftPoint>)
(<raftPoint> X-25.381 Y-28.563 </raftPoint>)
(<raftPoint> X-25.576 Y-28.389 </raftPoint>)
(<raftPoint> X-28.44 Y-26.958 </raftPoint>)
(<raftPoint> X-28.44 Y-21.642 </raftPoint>)
(</raftPerimeter>)
(<raftPerimeter>)
(<raftPoint> X-19.651 Y21.06 </raftPoint>)
(<raftPoint> X-17.787 Y22.924 </raftPoint>)
(<raftPoint> X-14.04 Y24.798 </raftPoint>)
(<raftPoint> X-14.04 Y27.402 </raftPoint>)
(<raftPoint> X-17.787 Y29.276 </raftPoint>)
(<raftPoint> X-19.653 Y31.142 </raftPoint>)
(<raftPoint> X-31.463 Y30.958 </raftPoint>)
(<raftPoint> X-33.276 Y29.085 </raftPoint>)
(<raftPoint> X-36.472 Y27.199 </raftPoint>)
(<raftPoint> X-36.352 Y24.863 </raftPoint>)
(<raftPoint> X-32.549 Y21.06 </raftPoint>)
(</raftPerimeter>)
(<raftPerimeter>)
(<raftPoint> X17.787 Y-29.276 </raftPoint>)
(<raftPoint> X19.653 Y-31.142 </raftPoint>)
(<raftPoint> X31.444 Y-30.957 </raftPoint>)
(<raftPoint> X36.595 Y-25.189 </raftPoint>)
(<raftPoint> X32.551 Y-21.06 </raftPoint>)
(<raftPoint> X19.651 Y-21.06 </raftPoint>)
(<raftPoint> X17.787 Y-22.924 </raftPoint>)
(<raftPoint> X14.04 Y-24.798 </raftPoint>)
(<raftPoint> X14.04 Y-27.402 </raftPoint>)
(</raftPerimeter>)
(<raftPerimeter>)
(<raftPoint> X-17.787 Y-27.476 </raftPoint>)
(<raftPoint> X-14.04 Y-25.602 </raftPoint>)
(<raftPoint> X-14.04 Y-22.998 </raftPoint>)
(<raftPoint> X-17.787 Y-21.124 </raftPoint>)
(<raftPoint> X-19.728 Y-19.183 </raftPoint>)
(<raftPoint> X-20.248 Y-19.44 </raftPoint>)
(<raftPoint> X-31.489 Y-19.44 </raftPoint>)
(<raftPoint> X-32.887 Y-21.314 </raftPoint>)
(<raftPoint> X-36.36 Y-22.994 </raftPoint>)
(<raftPoint> X-36.36 Y-25.586 </raftPoint>)
(<raftPoint> X-33.468 Y-27.29 </raftPoint>)
(<raftPoint> X-31.452 Y-29.158 </raftPoint>)
(<raftPoint> X-19.653 Y-29.342 </raftPoint>)
(</raftPerimeter>)
(<raftPerimeter>)
(<raftPoint> X19.728 Y19.183 </raftPoint>)
(<raftPoint> X20.249 Y19.44 </raftPoint>)
(<raftPoint> X31.459 Y19.44 </raftPoint>)
(<raftPoint> X32.887 Y21.313 </raftPoint>)
(<raftPoint> X36.36 Y22.994 </raftPoint>)
(<raftPoint> X36.36 Y25.586 </raftPoint>)
(<raftPoint> X33.537 Y27.25 </raftPoint>)
(<raftPoint> X32.637 Y29.34 </raftPoint>)
(<raftPoint> X19.655 Y29.34 </raftPoint>)
(<raftPoint> X17.54 Y27.299 </raftPoint>)
(<raftPoint> X14.04 Y25.606 </raftPoint>)
(<raftPoint> X14.04 Y24.871 </raftPoint>)
(</raftPerimeter>)
(<raftPerimeter>)
(<raftPoint> X-19.651 Y21.06 </raftPoint>)
(<raftPoint> X-17.787 Y22.924 </raftPoint>)
(<raftPoint> X-14.04 Y24.798 </raftPoint>)
(<raftPoint> X-14.04 Y27.402 </raftPoint>)
(<raftPoint> X-17.787 Y29.276 </raftPoint>)
(<raftPoint> X-19.653 Y31.142 </raftPoint>)
(<raftPoint> X-31.463 Y30.958 </raftPoint>)
(<raftPoint> X-33.276 Y29.085 </raftPoint>)
(<raftPoint> X-36.472 Y27.199 </raftPoint>)
(<raftPoint> X-36.352 Y24.863 </raftPoint>)
(<raftPoint> X-32.549 Y21.06 </raftPoint>)
(</raftPerimeter>)
(<raftPerimeter>)
(<raftPoint> X17.787 Y-29.276 </raftPoint>)
(<raftPoint> X19.653 Y-31.142 </raftPoint>)
(<raftPoint> X31.444 Y-30.957 </raftPoint>)
(<raftPoint> X36.595 Y-25.189 </raftPoint>)
(<raftPoint> X32.551 Y-21.06 </raftPoint>)
(<raftPoint> X19.651 Y-21.06 </raftPoint>)
(<raftPoint> X17.787 Y-22.924 </raftPoint>)
(<raftPoint> X14.04 Y-24.798 </raftPoint>)
(<raftPoint> X14.04 Y-27.402 </raftPoint>)
(</raftPerimeter>)
(<raftPerimeter>)
(<raftPoint> X-17.787 Y-27.476 </raftPoint>)
(<raftPoint> X-14.04 Y-25.602 </raftPoint>)
(<raftPoint> X-14.04 Y-22.998 </raftPoint>)
(<raftPoint> X-17.787 Y-21.124 </raftPoint>)
(<raftPoint> X-19.653 Y-19.258 </raftPoint>)
(<raftPoint> X-24.869 Y-19.339 </raftPoint>)
(<raftPoint> X-25.195 Y-19.247 </raftPoint>)
(<raftPoint> X-25.602 Y-19.351 </raftPoint>)
(<raftPoint> X-31.491 Y-19.443 </raftPoint>)
(<raftPoint> X-32.887 Y-21.314 </raftPoint>)
(<raftPoint> X-36.36 Y-22.994 </raftPoint>)
(<raftPoint> X-36.36 Y-25.586 </raftPoint>)
(<raftPoint> X-33.468 Y-27.29 </raftPoint>)
(<raftPoint> X-31.452 Y-29.158 </raftPoint>)
(<raftPoint> X-25.602 Y-29.249 </raftPoint>)
(<raftPoint> X-25.195 Y-29.353 </raftPoint>)
(<raftPoint> X-24.869 Y-29.261 </raftPoint>)
(<raftPoint> X-19.653 Y-29.342 </raftPoint>)
(</raftPerimeter>)
(<raftPerimeter>)
(<raftPoint> X19.653 Y19.258 </raftPoint>)
(<raftPoint> X31.461 Y19.443 </raftPoint>)
(<raftPoint> X32.887 Y21.313 </raftPoint>)
(<raftPoint> X36.36 Y22.994 </raftPoint>)
(<raftPoint> X36.36 Y25.586 </raftPoint>)
(<raftPoint> X33.537 Y27.25 </raftPoint>)
(<raftPoint> X32.637 Y29.34 </raftPoint>)
(<raftPoint> X19.655 Y29.34 </raftPoint>)
(<raftPoint> X17.54 Y27.299 </raftPoint>)
(<raftPoint> X14.04 Y25.606 </raftPoint>)
(<raftPoint> X14.04 Y24.871 </raftPoint>)
(</raftPerimeter>)
(<raftPerimeter>)
(<raftPoint> X-25.576 Y-20.211 </raftPoint>)
(<raftPoint> X-25.381 Y-20.037 </raftPoint>)
(<raftPoint> X-25.205 Y-19.993 </raftPoint>)
(<raftPoint> X-25.073 Y-20.03 </raftPoint>)
(<raftPoint> X-24.806 Y-20.219 </raftPoint>)
(<raftPoint> X-21.974 Y-21.636 </raftPoint>)
(<raftPoint> X-22.288 Y-26.79 </raftPoint>)
(<raftPoint> X-24.866 Y-28.356 </raftPoint>)
(<raftPoint> X-25.099 Y-28.578 </raftPoint>)
(<raftPoint> X-25.205 Y-28.607 </raftPoint>)
(<raftPoint> X-25.381 Y-28.563 </raftPoint>)
(<raftPoint> X-25.576 Y-28.389 </raftPoint>)
(<raftPoint> X-28.44 Y-26.958 </raftPoint>)
(<raftPoint> X-28.44 Y-21.642 </raftPoint>)
(<raftPoint> X-28.059 Y-21.452 </raftPoint>)
(</raftPerimeter>)
(<raftPerimeter>)
(<raftPoint> X-19.651 Y21.06 </raftPoint>)
(<raftPoint> X-17.787 Y22.924 </raftPoint>)
(<raftPoint> X-14.04 Y24.798 </raftPoint>)
(<raftPoint> X-14.04 Y27.402 </raftPoint>)
(<raftPoint> X-17.787 Y29.276 </raftPoint>)
(<raftPoint> X-19.653 Y31.142 </raftPoint>)
(<raftPoint> X-31.463 Y30.958 </raftPoint>)
(<raftPoint> X-33.276 Y29.085 </raftPoint>)
(<raftPoint> X-36.472 Y27.199 </raftPoint>)
(<raftPoint> X-36.352 Y24.863 </raftPoint>)
(<raftPoint> X-32.549 Y21.06 </raftPoint>)
(</raftPerimeter>)
(<raftPerimeter>)
(<raftPoint> X17.787 Y-29.276 </raftPoint>)
(<raftPoint> X19.653 Y-31.142 </raftPoint>)
(<raftPoint> X31.444 Y-30.957 </raftPoint>)
(<raftPoint> X36.595 Y-25.189 </raftPoint>)
(<raftPoint> X32.551 Y-21.06 </raftPoint>)
(<raftPoint> X19.651 Y-21.06 </raftPoint>)
(<raftPoint> X17.787 Y-22.924 </raftPoint>)
(<raftPoint> X14.04 Y-24.798 </raftPoint>)
(<raftPoint> X14.04 Y-27.402 </raftPoint>)
(</raftPerimeter>)
(<raftPerimeter>)
(<raftPoint> X-32.887 Y-21.314 </raftPoint>)
(<raftPoint> X-36.36 Y-22.994 </raftPoint>)
(<raftPoint> X-36.36 Y-25.586 </raftPoint>)
(<raftPoint> X-33.468 Y-27.29 </raftPoint>)
(<raftPoint> X-31.485 Y-29.126 </raftPoint>)
(<raftPoint> X-30.57 Y-29.359 </raftPoint>)
(<raftPoint> X-30.11 Y-29.161 </raftPoint>)
(<raftPoint> X-25.447 Y-29.242 </raftPoint>)
(<raftPoint> X-25.326 Y-29.366 </raftPoint>)
(<raftPoint> X-24.661 Y-29.256 </raftPoint>)
(<raftPoint> X-19.653 Y-29.343 </raftPoint>)
(<raftPoint> X-17.787 Y-27.476 </raftPoint>)
(<raftPoint> X-14.04 Y-25.602 </raftPoint>)
(<raftPoint> X-14.04 Y-22.998 </raftPoint>)
(<raftPoint> X-17.787 Y-21.124 </raftPoint>)
(<raftPoint> X-19.706 Y-19.204 </raftPoint>)
(<raftPoint> X-20.367 Y-19.44 </raftPoint>)
(<raftPoint> X-24.08 Y-19.44 </raftPoint>)
(<raftPoint> X-24.174 Y-19.377 </raftPoint>)
(<raftPoint> X-24.601 Y-19.327 </raftPoint>)
(<raftPoint> X-24.816 Y-19.408 </raftPoint>)
(<raftPoint> X-25.222 Y-19.207 </raftPoint>)
(<raftPoint> X-25.644 Y-19.476 </raftPoint>)
(<raftPoint> X-25.789 Y-19.53 </raftPoint>)
(<raftPoint> X-26.075 Y-19.44 </raftPoint>)
(<raftPoint> X-31.489 Y-19.44 </raftPoint>)
(</raftPerimeter>)
(<raftPerimeter>)
(<raftPoint> X19.653 Y19.258 </raftPoint>)
(<raftPoint> X31.461 Y19.443 </raftPoint>)
(<raftPoint> X32.887 Y21.313 </raftPoint>)
(<raftPoint> X36.36 Y22.994 </raftPoint>)
(<raftPoint> X36.36 Y25.586 </raftPoint>)
(<raftPoint> X33.537 Y27.25 </raftPoint>)
(<raftPoint> X32.637 Y29.34 </raftPoint>)
(<raftPoint> X30.526 Y29.34 </raftPoint>)
(<raftPoint> X30.11 Y29.161 </raftPoint>)
(<raftPoint> X19.657 Y29.343 </raftPoint>)
(<raftPoint> X17.54 Y27.299 </raftPoint>)
(<raftPoint> X14.04 Y25.606 </raftPoint>)
(<raftPoint> X14.04 Y24.871 </raftPoint>)
(</raftPerimeter>)
(<raftPerimeter>)
(<raftPoint> X-28.446 Y-21.645 </raftPoint>)
(<raftPoint> X-25.178 Y-20.033 </raftPoint>)
(<raftPoint> X-24.855 Y-20.192 </raftPoint>)
(<raftPoint> X-24.512 Y-20.063 </raftPoint>)
(<raftPoint> X-24.429 Y-20.072 </raftPoint>)
(<raftPoint> X-24.298 Y-20.16 </raftPoint>)
(<raftPoint> X-23.705 Y-20.16 </raftPoint>)
(<raftPoint> X-23.426 Y-20.481 </raftPoint>)
(<raftPoint> X-21.973 Y-21.751 </raftPoint>)
(<raftPoint> X-22.392 Y-26.791 </raftPoint>)
(<raftPoint> X-24.814 Y-28.312 </raftPoint>)
(<raftPoint> X-25.286 Y-28.496 </raftPoint>)
(<raftPoint> X-28.586 Y-26.786 </raftPoint>)
(</raftPerimeter>)
(<raftPerimeter>)
(<raftPoint> X-19.651 Y21.06 </raftPoint>)
(<raftPoint> X-17.787 Y22.924 </raftPoint>)
(<raftPoint> X-14.04 Y24.798 </raftPoint>)
(<raftPoint> X-14.04 Y27.402 </raftPoint>)
(<raftPoint> X-17.787 Y29.276 </raftPoint>)
(<raftPoint> X-19.653 Y31.142 </raftPoint>)
(<raftPoint> X-31.463 Y30.958 </raftPoint>)
(<raftPoint> X-33.272 Y29.089 </raftPoint>)
(<raftPoint> X-36.36 Y27.393 </raftPoint>)
(<raftPoint> X-36.36 Y24.871 </raftPoint>)
(<raftPoint> X-32.549 Y21.06 </raftPoint>)
(</raftPerimeter>)
(<raftPerimeter>)
(<raftPoint> X17.787 Y-29.276 </raftPoint>)
(<raftPoint> X19.653 Y-31.142 </raftPoint>)
(<raftPoint> X31.444 Y-30.957 </raftPoint>)
(<raftPoint> X36.595 Y-25.189 </raftPoint>)
(<raftPoint> X32.551 Y-21.06 </raftPoint>)
(<raftPoint> X19.651 Y-21.06 </raftPoint>)
(<raftPoint> X17.787 Y-22.924 </raftPoint>)
(<raftPoint> X14.04 Y-24.798 </raftPoint>)
(<raftPoint> X14.04 Y-27.402 </raftPoint>)
(</raftPerimeter>)
(<raftPerimeter>)
(<raftPoint> X-32.887 Y-21.314 </raftPoint>)
(<raftPoint> X-36.36 Y-22.994 </raftPoint>)
(<raftPoint> X-36.36 Y-25.586 </raftPoint>)
(<raftPoint> X-33.468 Y-27.29 </raftPoint>)
(<raftPoint> X-31.452 Y-29.158 </raftPoint>)
(<raftPoint> X-19.653 Y-29.342 </raftPoint>)
(<raftPoint> X-17.787 Y-27.476 </raftPoint>)
(<raftPoint> X-14.04 Y-25.602 </raftPoint>)
(<raftPoint> X-14.04 Y-22.998 </raftPoint>)
(<raftPoint> X-17.787 Y-21.124 </raftPoint>)
(<raftPoint> X-19.653 Y-19.258 </raftPoint>)
(<raftPoint> X-31.491 Y-19.443 </raftPoint>)
(</raftPerimeter>)
(<raftPerimeter>)
(<raftPoint> X19.653 Y19.258 </raftPoint>)
(<raftPoint> X31.461 Y19.443 </raftPoint>)
(<raftPoint> X32.887 Y21.313 </raftPoint>)
(<raftPoint> X36.36 Y22.994 </raftPoint>)
(<raftPoint> X36.36 Y25.586 </raftPoint>)
(<raftPoint> X33.537 Y27.25 </raftPoint>)
(<raftPoint> X32.637 Y29.34 </raftPoint>)
(<raftPoint> X19.655 Y29.34 </raftPoint>)
(<raftPoint> X17.54 Y27.299 </raftPoint>)
(<raftPoint> X14.04 Y25.606 </raftPoint>)
(<raftPoint> X14.04 Y24.871 </raftPoint>)
M73 P3 (display progress)
(</raftPerimeter>)
(<raftPerimeter>)
(<raftPoint> X-27.456 Y21.237 </raftPoint>)
(<raftPoint> X-27.081 Y21.06 </raftPoint>)
(<raftPoint> X-19.651 Y21.06 </raftPoint>)
(<raftPoint> X-17.787 Y22.924 </raftPoint>)
(<raftPoint> X-14.04 Y24.798 </raftPoint>)
(<raftPoint> X-14.04 Y27.402 </raftPoint>)
(<raftPoint> X-17.787 Y29.276 </raftPoint>)
(<raftPoint> X-19.651 Y31.14 </raftPoint>)
(<raftPoint> X-27.081 Y31.14 </raftPoint>)
(<raftPoint> X-27.463 Y30.96 </raftPoint>)
(<raftPoint> X-30.143 Y30.96 </raftPoint>)
(<raftPoint> X-30.562 Y31.161 </raftPoint>)
(<raftPoint> X-31.496 Y30.924 </raftPoint>)
(<raftPoint> X-33.276 Y29.085 </raftPoint>)
(<raftPoint> X-36.472 Y27.199 </raftPoint>)
(<raftPoint> X-36.352 Y24.863 </raftPoint>)
(<raftPoint> X-32.544 Y21.055 </raftPoint>)
(</raftPerimeter>)
(<raftPerimeter>)
(<raftPoint> X17.787 Y-29.276 </raftPoint>)
(<raftPoint> X19.651 Y-31.14 </raftPoint>)
(<raftPoint> X27.077 Y-31.14 </raftPoint>)
(<raftPoint> X27.476 Y-30.96 </raftPoint>)
(<raftPoint> X30.143 Y-30.96 </raftPoint>)
(<raftPoint> X30.564 Y-31.162 </raftPoint>)
(<raftPoint> X31.478 Y-30.92 </raftPoint>)
(<raftPoint> X36.595 Y-25.189 </raftPoint>)
(<raftPoint> X32.546 Y-21.055 </raftPoint>)
(<raftPoint> X27.47 Y-21.237 </raftPoint>)
(<raftPoint> X27.077 Y-21.06 </raftPoint>)
(<raftPoint> X19.651 Y-21.06 </raftPoint>)
(<raftPoint> X17.787 Y-22.924 </raftPoint>)
(<raftPoint> X14.04 Y-24.798 </raftPoint>)
(<raftPoint> X14.04 Y-27.402 </raftPoint>)
(</raftPerimeter>)
(<raftPerimeter>)
(<raftPoint> X-17.787 Y-27.476 </raftPoint>)
(<raftPoint> X-14.04 Y-25.602 </raftPoint>)
(<raftPoint> X-14.04 Y-22.998 </raftPoint>)
(<raftPoint> X-17.787 Y-21.124 </raftPoint>)
(<raftPoint> X-19.651 Y-19.26 </raftPoint>)
(<raftPoint> X-27.081 Y-19.26 </raftPoint>)
(<raftPoint> X-27.463 Y-19.44 </raftPoint>)
(<raftPoint> X-31.489 Y-19.44 </raftPoint>)
(<raftPoint> X-32.887 Y-21.314 </raftPoint>)
(<raftPoint> X-36.36 Y-22.994 </raftPoint>)
(<raftPoint> X-36.36 Y-25.586 </raftPoint>)
(<raftPoint> X-33.468 Y-27.29 </raftPoint>)
(<raftPoint> X-31.485 Y-29.126 </raftPoint>)
(<raftPoint> X-30.591 Y-29.354 </raftPoint>)
(<raftPoint> X-29.966 Y-29.163 </raftPoint>)
(<raftPoint> X-27.011 Y-29.34 </raftPoint>)
(<raftPoint> X-19.651 Y-29.34 </raftPoint>)
(</raftPerimeter>)
(<raftPerimeter>)
(<raftPoint> X19.651 Y19.26 </raftPoint>)
(<raftPoint> X27.077 Y19.26 </raftPoint>)
(<raftPoint> X27.476 Y19.44 </raftPoint>)
(<raftPoint> X31.459 Y19.44 </raftPoint>)
(<raftPoint> X32.887 Y21.313 </raftPoint>)
(<raftPoint> X36.36 Y22.994 </raftPoint>)
(<raftPoint> X36.36 Y25.586 </raftPoint>)
(<raftPoint> X33.537 Y27.25 </raftPoint>)
(<raftPoint> X32.633 Y29.349 </raftPoint>)
(<raftPoint> X27.47 Y29.163 </raftPoint>)
(<raftPoint> X27.077 Y29.34 </raftPoint>)
(<raftPoint> X19.655 Y29.34 </raftPoint>)
(<raftPoint> X17.54 Y27.299 </raftPoint>)
(<raftPoint> X14.04 Y25.606 </raftPoint>)
(<raftPoint> X14.04 Y24.871 </raftPoint>)
(</raftPerimeter>)
(<raftPerimeter>)
(<raftPoint> X-27.483 Y21.237 </raftPoint>)
(<raftPoint> X-27.075 Y21.06 </raftPoint>)
(<raftPoint> X-19.651 Y21.06 </raftPoint>)
(<raftPoint> X-17.787 Y22.924 </raftPoint>)
(<raftPoint> X-14.04 Y24.798 </raftPoint>)
(<raftPoint> X-14.04 Y27.402 </raftPoint>)
(<raftPoint> X-17.787 Y29.276 </raftPoint>)
(<raftPoint> X-19.651 Y31.14 </raftPoint>)
(<raftPoint> X-27.075 Y31.14 </raftPoint>)
(<raftPoint> X-27.49 Y30.96 </raftPoint>)
(<raftPoint> X-31.461 Y30.96 </raftPoint>)
(<raftPoint> X-33.276 Y29.085 </raftPoint>)
(<raftPoint> X-36.472 Y27.199 </raftPoint>)
(<raftPoint> X-36.352 Y24.863 </raftPoint>)
(<raftPoint> X-32.544 Y21.055 </raftPoint>)
(</raftPerimeter>)
(<raftPerimeter>)
(<raftPoint> X17.787 Y-29.276 </raftPoint>)
(<raftPoint> X19.651 Y-31.14 </raftPoint>)
(<raftPoint> X27.072 Y-31.14 </raftPoint>)
(<raftPoint> X27.501 Y-30.96 </raftPoint>)
(<raftPoint> X31.442 Y-30.96 </raftPoint>)
(<raftPoint> X36.595 Y-25.189 </raftPoint>)
(<raftPoint> X32.546 Y-21.054 </raftPoint>)
(<raftPoint> X27.495 Y-21.237 </raftPoint>)
(<raftPoint> X27.072 Y-21.06 </raftPoint>)
(<raftPoint> X19.651 Y-21.06 </raftPoint>)
(<raftPoint> X17.787 Y-22.924 </raftPoint>)
(<raftPoint> X14.04 Y-24.798 </raftPoint>)
(<raftPoint> X14.04 Y-27.402 </raftPoint>)
(</raftPerimeter>)
(<raftPerimeter>)
(<raftPoint> X-17.787 Y-27.476 </raftPoint>)
(<raftPoint> X-14.04 Y-25.602 </raftPoint>)
(<raftPoint> X-14.04 Y-22.998 </raftPoint>)
(<raftPoint> X-17.787 Y-21.124 </raftPoint>)
(<raftPoint> X-19.651 Y-19.26 </raftPoint>)
(<raftPoint> X-27.075 Y-19.26 </raftPoint>)
(<raftPoint> X-27.49 Y-19.44 </raftPoint>)
(<raftPoint> X-31.489 Y-19.44 </raftPoint>)
(<raftPoint> X-32.887 Y-21.314 </raftPoint>)
(<raftPoint> X-36.36 Y-22.994 </raftPoint>)
(<raftPoint> X-36.36 Y-25.586 </raftPoint>)
(<raftPoint> X-33.468 Y-27.29 </raftPoint>)
(<raftPoint> X-31.449 Y-29.16 </raftPoint>)
(<raftPoint> X-27.49 Y-29.16 </raftPoint>)
(<raftPoint> X-27.075 Y-29.34 </raftPoint>)
(<raftPoint> X-19.651 Y-29.34 </raftPoint>)
(</raftPerimeter>)
(<raftPerimeter>)
(<raftPoint> X19.651 Y19.26 </raftPoint>)
(<raftPoint> X27.072 Y19.26 </raftPoint>)
(<raftPoint> X27.501 Y19.44 </raftPoint>)
(<raftPoint> X31.459 Y19.44 </raftPoint>)
(<raftPoint> X32.887 Y21.313 </raftPoint>)
(<raftPoint> X36.36 Y22.994 </raftPoint>)
(<raftPoint> X36.36 Y25.586 </raftPoint>)
(<raftPoint> X33.537 Y27.25 </raftPoint>)
(<raftPoint> X32.633 Y29.349 </raftPoint>)
(<raftPoint> X27.495 Y29.163 </raftPoint>)
(<raftPoint> X27.072 Y29.34 </raftPoint>)
(<raftPoint> X19.655 Y29.34 </raftPoint>)
(<raftPoint> X17.54 Y27.299 </raftPoint>)
(<raftPoint> X14.04 Y25.606 </raftPoint>)
(<raftPoint> X14.04 Y24.871 </raftPoint>)
(</raftPerimeter>)
(<raftPerimeter>)
(<raftPoint> X-22.264 Y-21.793 </raftPoint>)
(<raftPoint> X-22.704 Y-26.64 </raftPoint>)
(<raftPoint> X-28.276 Y-26.64 </raftPoint>)
(<raftPoint> X-28.433 Y-21.639 </raftPoint>)
(<raftPoint> X-25.202 Y-20.024 </raftPoint>)
(</raftPerimeter>)
(<raftPerimeter>)
(<raftPoint> X-27.483 Y21.237 </raftPoint>)
(<raftPoint> X-27.075 Y21.06 </raftPoint>)
(<raftPoint> X-19.651 Y21.06 </raftPoint>)
(<raftPoint> X-17.787 Y22.924 </raftPoint>)
(<raftPoint> X-14.04 Y24.798 </raftPoint>)
(<raftPoint> X-14.04 Y27.402 </raftPoint>)
(<raftPoint> X-17.787 Y29.276 </raftPoint>)
(<raftPoint> X-19.651 Y31.14 </raftPoint>)
(<raftPoint> X-27.075 Y31.14 </raftPoint>)
(<raftPoint> X-27.49 Y30.96 </raftPoint>)
(<raftPoint> X-31.461 Y30.96 </raftPoint>)
(<raftPoint> X-33.272 Y29.089 </raftPoint>)
(<raftPoint> X-36.36 Y27.393 </raftPoint>)
(<raftPoint> X-36.36 Y24.871 </raftPoint>)
(<raftPoint> X-32.544 Y21.055 </raftPoint>)
(</raftPerimeter>)
(<raftPerimeter>)
(<raftPoint> X17.787 Y-29.276 </raftPoint>)
(<raftPoint> X19.651 Y-31.14 </raftPoint>)
(<raftPoint> X27.078 Y-31.14 </raftPoint>)
(<raftPoint> X27.475 Y-30.96 </raftPoint>)
(<raftPoint> X31.442 Y-30.96 </raftPoint>)
(<raftPoint> X36.595 Y-25.189 </raftPoint>)
(<raftPoint> X32.546 Y-21.055 </raftPoint>)
(<raftPoint> X27.469 Y-21.237 </raftPoint>)
(<raftPoint> X27.078 Y-21.06 </raftPoint>)
(<raftPoint> X19.651 Y-21.06 </raftPoint>)
(<raftPoint> X17.787 Y-22.924 </raftPoint>)
(<raftPoint> X14.04 Y-24.798 </raftPoint>)
(<raftPoint> X14.04 Y-27.402 </raftPoint>)
(</raftPerimeter>)
(<raftPerimeter>)
(<raftPoint> X-17.787 Y-27.476 </raftPoint>)
(<raftPoint> X-14.04 Y-25.602 </raftPoint>)
(<raftPoint> X-14.04 Y-22.998 </raftPoint>)
(<raftPoint> X-17.787 Y-21.124 </raftPoint>)
(<raftPoint> X-19.651 Y-19.26 </raftPoint>)
(<raftPoint> X-27.075 Y-19.26 </raftPoint>)
(<raftPoint> X-27.49 Y-19.44 </raftPoint>)
(<raftPoint> X-31.489 Y-19.44 </raftPoint>)
(<raftPoint> X-32.887 Y-21.314 </raftPoint>)
(<raftPoint> X-36.36 Y-22.994 </raftPoint>)
(<raftPoint> X-36.36 Y-25.586 </raftPoint>)
(<raftPoint> X-33.468 Y-27.29 </raftPoint>)
(<raftPoint> X-31.455 Y-29.154 </raftPoint>)
(<raftPoint> X-27.008 Y-29.34 </raftPoint>)
(<raftPoint> X-19.651 Y-29.34 </raftPoint>)
(</raftPerimeter>)
(<raftPerimeter>)
(<raftPoint> X19.651 Y19.26 </raftPoint>)
(<raftPoint> X27.078 Y19.26 </raftPoint>)
(<raftPoint> X27.475 Y19.44 </raftPoint>)
(<raftPoint> X31.459 Y19.44 </raftPoint>)
(<raftPoint> X32.887 Y21.313 </raftPoint>)
(<raftPoint> X36.36 Y22.994 </raftPoint>)
(<raftPoint> X36.36 Y25.586 </raftPoint>)
(<raftPoint> X33.537 Y27.25 </raftPoint>)
(<raftPoint> X32.637 Y29.34 </raftPoint>)
(<raftPoint> X19.655 Y29.34 </raftPoint>)
(<raftPoint> X17.54 Y27.299 </raftPoint>)
(<raftPoint> X14.04 Y25.606 </raftPoint>)
(<raftPoint> X14.04 Y24.871 </raftPoint>)
(</raftPerimeter>)
(<raftPerimeter>)
(<raftPoint> X-22.369 Y-21.789 </raftPoint>)
(<raftPoint> X-22.812 Y-26.64 </raftPoint>)
(<raftPoint> X-28.175 Y-26.64 </raftPoint>)
(<raftPoint> X-28.429 Y-21.637 </raftPoint>)
(<raftPoint> X-25.205 Y-20.025 </raftPoint>)
(</raftPerimeter>)
(<raftPerimeter>)
(<raftPoint> X-30.527 Y21.06 </raftPoint>)
(<raftPoint> X-30.103 Y21.24 </raftPoint>)
(<raftPoint> X-27.451 Y21.24 </raftPoint>)
(<raftPoint> X-27.083 Y21.06 </raftPoint>)
(<raftPoint> X-19.651 Y21.06 </raftPoint>)
(<raftPoint> X-17.787 Y22.924 </raftPoint>)
(<raftPoint> X-14.04 Y24.798 </raftPoint>)
(<raftPoint> X-14.04 Y27.402 </raftPoint>)
(<raftPoint> X-17.787 Y29.276 </raftPoint>)
(<raftPoint> X-19.653 Y31.142 </raftPoint>)
(<raftPoint> X-31.463 Y30.958 </raftPoint>)
(<raftPoint> X-33.272 Y29.089 </raftPoint>)
(<raftPoint> X-36.36 Y27.393 </raftPoint>)
(<raftPoint> X-36.36 Y24.871 </raftPoint>)
(<raftPoint> X-32.549 Y21.06 </raftPoint>)
(</raftPerimeter>)
(<raftPerimeter>)
(<raftPoint> X17.787 Y-29.276 </raftPoint>)
(<raftPoint> X19.653 Y-31.142 </raftPoint>)
(<raftPoint> X31.444 Y-30.957 </raftPoint>)
(<raftPoint> X36.595 Y-25.189 </raftPoint>)
(<raftPoint> X32.551 Y-21.06 </raftPoint>)
(<raftPoint> X30.527 Y-21.06 </raftPoint>)
(<raftPoint> X30.107 Y-21.239 </raftPoint>)
(<raftPoint> X19.653 Y-21.057 </raftPoint>)
(<raftPoint> X17.787 Y-22.924 </raftPoint>)
(<raftPoint> X14.04 Y-24.798 </raftPoint>)
(<raftPoint> X14.04 Y-27.402 </raftPoint>)
(</raftPerimeter>)
(<raftPerimeter>)
(<raftPoint> X-17.787 Y-27.476 </raftPoint>)
(<raftPoint> X-14.04 Y-25.602 </raftPoint>)
(<raftPoint> X-14.04 Y-22.998 </raftPoint>)
(<raftPoint> X-17.787 Y-21.124 </raftPoint>)
(<raftPoint> X-19.651 Y-19.26 </raftPoint>)
(<raftPoint> X-27.083 Y-19.26 </raftPoint>)
(<raftPoint> X-27.451 Y-19.44 </raftPoint>)
(<raftPoint> X-31.489 Y-19.44 </raftPoint>)
(<raftPoint> X-32.887 Y-21.314 </raftPoint>)
(<raftPoint> X-36.36 Y-22.994 </raftPoint>)
(<raftPoint> X-36.36 Y-25.586 </raftPoint>)
(<raftPoint> X-33.468 Y-27.29 </raftPoint>)
(<raftPoint> X-31.455 Y-29.154 </raftPoint>)
(<raftPoint> X-27.008 Y-29.34 </raftPoint>)
(<raftPoint> X-19.651 Y-29.34 </raftPoint>)
(</raftPerimeter>)
(<raftPerimeter>)
(<raftPoint> X19.651 Y19.26 </raftPoint>)
(<raftPoint> X27.084 Y19.26 </raftPoint>)
(<raftPoint> X27.448 Y19.44 </raftPoint>)
(<raftPoint> X31.459 Y19.44 </raftPoint>)
(<raftPoint> X32.887 Y21.313 </raftPoint>)
(<raftPoint> X36.36 Y22.994 </raftPoint>)
(<raftPoint> X36.36 Y25.586 </raftPoint>)
(<raftPoint> X33.537 Y27.25 </raftPoint>)
(<raftPoint> X32.637 Y29.34 </raftPoint>)
(<raftPoint> X19.655 Y29.34 </raftPoint>)
(<raftPoint> X17.54 Y27.299 </raftPoint>)
(<raftPoint> X14.04 Y25.606 </raftPoint>)
(<raftPoint> X14.04 Y24.871 </raftPoint>)
(</raftPerimeter>)
(<raftPerimeter>)
(<raftPoint> X-22.434 Y-21.813 </raftPoint>)
(<raftPoint> X-21.974 Y-25.299 </raftPoint>)
(<raftPoint> X-22.812 Y-26.64 </raftPoint>)
(<raftPoint> X-28.06 Y-26.64 </raftPoint>)
(<raftPoint> X-28.531 Y-21.688 </raftPoint>)
(<raftPoint> X-25.209 Y-20.027 </raftPoint>)
(</raftPerimeter>)
(<raftPerimeter>)
(<raftPoint> X-19.651 Y21.06 </raftPoint>)
(<raftPoint> X-17.787 Y22.924 </raftPoint>)
(<raftPoint> X-14.04 Y24.798 </raftPoint>)
(<raftPoint> X-14.04 Y27.402 </raftPoint>)
(<raftPoint> X-17.787 Y29.276 </raftPoint>)
(<raftPoint> X-19.653 Y31.142 </raftPoint>)
(<raftPoint> X-31.463 Y30.958 </raftPoint>)
(<raftPoint> X-33.272 Y29.089 </raftPoint>)
(<raftPoint> X-36.36 Y27.393 </raftPoint>)
(<raftPoint> X-36.36 Y24.871 </raftPoint>)
(<raftPoint> X-32.549 Y21.06 </raftPoint>)
(</raftPerimeter>)
(<raftPerimeter>)
(<raftPoint> X17.787 Y-29.276 </raftPoint>)
(<raftPoint> X19.653 Y-31.142 </raftPoint>)
(<raftPoint> X31.444 Y-30.957 </raftPoint>)
(<raftPoint> X36.595 Y-25.189 </raftPoint>)
(<raftPoint> X32.551 Y-21.06 </raftPoint>)
(<raftPoint> X19.651 Y-21.06 </raftPoint>)
(<raftPoint> X17.787 Y-22.924 </raftPoint>)
(<raftPoint> X14.04 Y-24.798 </raftPoint>)
(<raftPoint> X14.04 Y-27.402 </raftPoint>)
(</raftPerimeter>)
(<raftPerimeter>)
(<raftPoint> X-17.787 Y-27.476 </raftPoint>)
(<raftPoint> X-14.04 Y-25.602 </raftPoint>)
(<raftPoint> X-14.04 Y-22.998 </raftPoint>)
(<raftPoint> X-17.787 Y-21.124 </raftPoint>)
(<raftPoint> X-19.653 Y-19.258 </raftPoint>)
(<raftPoint> X-24.869 Y-19.339 </raftPoint>)
(<raftPoint> X-25.195 Y-19.247 </raftPoint>)
(<raftPoint> X-25.602 Y-19.351 </raftPoint>)
(<raftPoint> X-31.491 Y-19.443 </raftPoint>)
(<raftPoint> X-32.887 Y-21.314 </raftPoint>)
(<raftPoint> X-36.36 Y-22.994 </raftPoint>)
(<raftPoint> X-36.36 Y-25.586 </raftPoint>)
(<raftPoint> X-33.468 Y-27.29 </raftPoint>)
(<raftPoint> X-31.452 Y-29.158 </raftPoint>)
(<raftPoint> X-19.653 Y-29.342 </raftPoint>)
(</raftPerimeter>)
(<raftPerimeter>)
(<raftPoint> X19.653 Y19.258 </raftPoint>)
(<raftPoint> X31.461 Y19.443 </raftPoint>)
(<raftPoint> X32.887 Y21.313 </raftPoint>)
(<raftPoint> X36.36 Y22.994 </raftPoint>)
(<raftPoint> X36.36 Y25.586 </raftPoint>)
(<raftPoint> X33.537 Y27.25 </raftPoint>)
(<raftPoint> X32.637 Y29.34 </raftPoint>)
(<raftPoint> X19.655 Y29.34 </raftPoint>)
(<raftPoint> X17.54 Y27.299 </raftPoint>)
(<raftPoint> X14.04 Y25.606 </raftPoint>)
(<raftPoint> X14.04 Y24.871 </raftPoint>)
(</raftPerimeter>)
(<raftPerimeter>)
(<raftPoint> X-28.411 Y-21.801 </raftPoint>)
(<raftPoint> X-25.546 Y-20.222 </raftPoint>)
(<raftPoint> X-25.365 Y-20.034 </raftPoint>)
(<raftPoint> X-25.205 Y-19.993 </raftPoint>)
(<raftPoint> X-25.111 Y-20.019 </raftPoint>)
(<raftPoint> X-24.895 Y-20.254 </raftPoint>)
(<raftPoint> X-22.538 Y-21.813 </raftPoint>)
(<raftPoint> X-21.979 Y-25.292 </raftPoint>)
(<raftPoint> X-22.93 Y-26.64 </raftPoint>)
(<raftPoint> X-27.93 Y-26.64 </raftPoint>)
(</raftPerimeter>)
(<raftPerimeter>)
(<raftPoint> X-19.651 Y21.06 </raftPoint>)
(<raftPoint> X-17.787 Y22.924 </raftPoint>)
(<raftPoint> X-14.04 Y24.798 </raftPoint>)
(<raftPoint> X-14.04 Y27.402 </raftPoint>)
(<raftPoint> X-17.787 Y29.276 </raftPoint>)
(<raftPoint> X-19.653 Y31.142 </raftPoint>)
(<raftPoint> X-31.463 Y30.958 </raftPoint>)
(<raftPoint> X-33.272 Y29.089 </raftPoint>)
(<raftPoint> X-36.36 Y27.393 </raftPoint>)
(<raftPoint> X-36.36 Y24.871 </raftPoint>)
(<raftPoint> X-32.549 Y21.06 </raftPoint>)
(</raftPerimeter>)
(<raftPerimeter>)
(<raftPoint> X17.787 Y-29.276 </raftPoint>)
(<raftPoint> X19.653 Y-31.142 </raftPoint>)
(<raftPoint> X31.444 Y-30.957 </raftPoint>)
(<raftPoint> X36.595 Y-25.189 </raftPoint>)
(<raftPoint> X32.551 Y-21.06 </raftPoint>)
(<raftPoint> X19.651 Y-21.06 </raftPoint>)
(<raftPoint> X17.787 Y-22.924 </raftPoint>)
(<raftPoint> X14.04 Y-24.798 </raftPoint>)
(<raftPoint> X14.04 Y-27.402 </raftPoint>)
(</raftPerimeter>)
(<raftPerimeter>)
(<raftPoint> X-17.787 Y-27.476 </raftPoint>)
(<raftPoint> X-14.04 Y-25.602 </raftPoint>)
(<raftPoint> X-14.04 Y-22.998 </raftPoint>)
(<raftPoint> X-17.787 Y-21.124 </raftPoint>)
(<raftPoint> X-19.653 Y-19.257 </raftPoint>)
(<raftPoint> X-30.126 Y-19.439 </raftPoint>)
(<raftPoint> X-30.567 Y-19.24 </raftPoint>)
(<raftPoint> X-31.52 Y-19.483 </raftPoint>)
(<raftPoint> X-32.887 Y-21.314 </raftPoint>)
(<raftPoint> X-36.36 Y-22.994 </raftPoint>)
(<raftPoint> X-36.36 Y-25.586 </raftPoint>)
(<raftPoint> X-33.468 Y-27.29 </raftPoint>)
(<raftPoint> X-31.452 Y-29.158 </raftPoint>)
(<raftPoint> X-19.653 Y-29.342 </raftPoint>)
(</raftPerimeter>)
(<raftPerimeter>)
(<raftPoint> X19.653 Y19.257 </raftPoint>)
(<raftPoint> X30.125 Y19.439 </raftPoint>)
(<raftPoint> X30.569 Y19.239 </raftPoint>)
(<raftPoint> X31.493 Y19.484 </raftPoint>)
(<raftPoint> X32.887 Y21.313 </raftPoint>)
(<raftPoint> X36.36 Y22.994 </raftPoint>)
(<raftPoint> X36.36 Y25.586 </raftPoint>)
(<raftPoint> X33.537 Y27.25 </raftPoint>)
(<raftPoint> X32.637 Y29.34 </raftPoint>)
(<raftPoint> X19.655 Y29.34 </raftPoint>)
(<raftPoint> X17.54 Y27.299 </raftPoint>)
(<raftPoint> X14.04 Y25.606 </raftPoint>)
(<raftPoint> X14.04 Y24.871 </raftPoint>)
(</raftPerimeter>)
(<raftPerimeter>)
(<raftPoint> X-19.651 Y21.06 </raftPoint>)
(<raftPoint> X-17.787 Y22.924 </raftPoint>)
(<raftPoint> X-14.04 Y24.798 </raftPoint>)
(<raftPoint> X-14.04 Y27.402 </raftPoint>)
(<raftPoint> X-17.787 Y29.276 </raftPoint>)
(<raftPoint> X-19.653 Y31.142 </raftPoint>)
(<raftPoint> X-31.463 Y30.958 </raftPoint>)
(<raftPoint> X-33.272 Y29.089 </raftPoint>)
(<raftPoint> X-36.36 Y27.393 </raftPoint>)
(<raftPoint> X-36.36 Y24.871 </raftPoint>)
(<raftPoint> X-32.549 Y21.06 </raftPoint>)
(</raftPerimeter>)
(<raftPerimeter>)
(<raftPoint> X17.787 Y-29.276 </raftPoint>)
(<raftPoint> X19.653 Y-31.142 </raftPoint>)
(<raftPoint> X31.444 Y-30.957 </raftPoint>)
(<raftPoint> X36.595 Y-25.189 </raftPoint>)
(<raftPoint> X32.551 Y-21.06 </raftPoint>)
(<raftPoint> X19.651 Y-21.06 </raftPoint>)
(<raftPoint> X17.787 Y-22.924 </raftPoint>)
(<raftPoint> X14.04 Y-24.798 </raftPoint>)
(<raftPoint> X14.04 Y-27.402 </raftPoint>)
(</raftPerimeter>)
(<raftPerimeter>)
(<raftPoint> X-17.787 Y-27.476 </raftPoint>)
(<raftPoint> X-14.04 Y-25.602 </raftPoint>)
(<raftPoint> X-14.04 Y-22.998 </raftPoint>)
(<raftPoint> X-17.787 Y-21.124 </raftPoint>)
(<raftPoint> X-19.653 Y-19.257 </raftPoint>)
(<raftPoint> X-30.066 Y-19.439 </raftPoint>)
(<raftPoint> X-30.578 Y-19.243 </raftPoint>)
(<raftPoint> X-31.52 Y-19.483 </raftPoint>)
(<raftPoint> X-32.887 Y-21.314 </raftPoint>)
(<raftPoint> X-36.36 Y-22.994 </raftPoint>)
(<raftPoint> X-36.36 Y-25.586 </raftPoint>)
(<raftPoint> X-33.468 Y-27.29 </raftPoint>)
(<raftPoint> X-31.452 Y-29.158 </raftPoint>)
(<raftPoint> X-19.653 Y-29.342 </raftPoint>)
(</raftPerimeter>)
(<raftPerimeter>)
(<raftPoint> X19.653 Y19.257 </raftPoint>)
(<raftPoint> X30.066 Y19.439 </raftPoint>)
(<raftPoint> X30.58 Y19.242 </raftPoint>)
(<raftPoint> X31.493 Y19.484 </raftPoint>)
(<raftPoint> X32.887 Y21.313 </raftPoint>)
(<raftPoint> X36.36 Y22.994 </raftPoint>)
(<raftPoint> X36.36 Y25.586 </raftPoint>)
(<raftPoint> X33.537 Y27.25 </raftPoint>)
(<raftPoint> X32.637 Y29.34 </raftPoint>)
(<raftPoint> X19.655 Y29.34 </raftPoint>)
(<raftPoint> X17.54 Y27.299 </raftPoint>)
(<raftPoint> X14.04 Y25.606 </raftPoint>)
(<raftPoint> X14.04 Y24.871 </raftPoint>)
(</raftPerimeter>)
(<raftPerimeter>)
(<raftPoint> X-19.651 Y21.06 </raftPoint>)
(<raftPoint> X-17.787 Y22.924 </raftPoint>)
(<raftPoint> X-14.04 Y24.798 </raftPoint>)
(<raftPoint> X-14.04 Y27.402 </raftPoint>)
(<raftPoint> X-17.787 Y29.276 </raftPoint>)
(<raftPoint> X-19.653 Y31.142 </raftPoint>)
(<raftPoint> X-31.463 Y30.958 </raftPoint>)
(<raftPoint> X-33.276 Y29.085 </raftPoint>)
(<raftPoint> X-36.472 Y27.199 </raftPoint>)
(<raftPoint> X-36.352 Y24.863 </raftPoint>)
(<raftPoint> X-32.549 Y21.06 </raftPoint>)
(</raftPerimeter>)
(<raftPerimeter>)
(<raftPoint> X17.787 Y-29.276 </raftPoint>)
(<raftPoint> X19.653 Y-31.142 </raftPoint>)
(<raftPoint> X31.444 Y-30.957 </raftPoint>)
(<raftPoint> X36.595 Y-25.189 </raftPoint>)
(<raftPoint> X32.551 Y-21.06 </raftPoint>)
(<raftPoint> X19.651 Y-21.06 </raftPoint>)
(<raftPoint> X17.787 Y-22.924 </raftPoint>)
(<raftPoint> X14.04 Y-24.798 </raftPoint>)
(<raftPoint> X14.04 Y-27.402 </raftPoint>)
(</raftPerimeter>)
(<raftPerimeter>)
(<raftPoint> X-17.787 Y-27.476 </raftPoint>)
(<raftPoint> X-14.04 Y-25.602 </raftPoint>)
(<raftPoint> X-14.04 Y-22.998 </raftPoint>)
(<raftPoint> X-17.787 Y-21.124 </raftPoint>)
(<raftPoint> X-19.653 Y-19.258 </raftPoint>)
(<raftPoint> X-31.491 Y-19.443 </raftPoint>)
(<raftPoint> X-32.887 Y-21.314 </raftPoint>)
(<raftPoint> X-36.36 Y-22.994 </raftPoint>)
(<raftPoint> X-36.36 Y-25.586 </raftPoint>)
(<raftPoint> X-33.468 Y-27.29 </raftPoint>)
(<raftPoint> X-31.485 Y-29.126 </raftPoint>)
(<raftPoint> X-30.645 Y-29.34 </raftPoint>)
(<raftPoint> X-19.651 Y-29.34 </raftPoint>)
(</raftPerimeter>)
(<raftPerimeter>)
(<raftPoint> X19.653 Y19.258 </raftPoint>)
(<raftPoint> X31.461 Y19.443 </raftPoint>)
(<raftPoint> X32.887 Y21.313 </raftPoint>)
(<raftPoint> X36.36 Y22.994 </raftPoint>)
(<raftPoint> X36.36 Y25.586 </raftPoint>)
(<raftPoint> X33.537 Y27.25 </raftPoint>)
(<raftPoint> X32.637 Y29.34 </raftPoint>)
(<raftPoint> X19.655 Y29.34 </raftPoint>)
(<raftPoint> X17.54 Y27.299 </raftPoint>)
(<raftPoint> X14.04 Y25.606 </raftPoint>)
(<raftPoint> X14.04 Y24.871 </raftPoint>)
(</raftPerimeter>)
(<raftPerimeter>)
(<raftPoint> X-19.651 Y21.06 </raftPoint>)
(<raftPoint> X-17.787 Y22.924 </raftPoint>)
(<raftPoint> X-14.04 Y24.798 </raftPoint>)
(<raftPoint> X-14.04 Y27.402 </raftPoint>)
(<raftPoint> X-17.787 Y29.276 </raftPoint>)
(<raftPoint> X-19.653 Y31.142 </raftPoint>)
(<raftPoint> X-31.463 Y30.958 </raftPoint>)
(<raftPoint> X-33.272 Y29.089 </raftPoint>)
(<raftPoint> X-36.36 Y27.393 </raftPoint>)
(<raftPoint> X-36.36 Y24.871 </raftPoint>)
(<raftPoint> X-32.549 Y21.06 </raftPoint>)
(</raftPerimeter>)
(<raftPerimeter>)
(<raftPoint> X17.787 Y-29.276 </raftPoint>)
(<raftPoint> X19.653 Y-31.142 </raftPoint>)
(<raftPoint> X31.444 Y-30.957 </raftPoint>)
(<raftPoint> X36.595 Y-25.189 </raftPoint>)
(<raftPoint> X32.551 Y-21.06 </raftPoint>)
(<raftPoint> X19.651 Y-21.06 </raftPoint>)
(<raftPoint> X17.787 Y-22.924 </raftPoint>)
(<raftPoint> X14.04 Y-24.798 </raftPoint>)
(<raftPoint> X14.04 Y-27.402 </raftPoint>)
(</raftPerimeter>)
(<raftPerimeter>)
(<raftPoint> X-17.787 Y-27.476 </raftPoint>)
(<raftPoint> X-14.04 Y-25.602 </raftPoint>)
(<raftPoint> X-14.04 Y-22.998 </raftPoint>)
(<raftPoint> X-17.787 Y-21.124 </raftPoint>)
(<raftPoint> X-19.653 Y-19.258 </raftPoint>)
(<raftPoint> X-31.491 Y-19.443 </raftPoint>)
(<raftPoint> X-32.887 Y-21.314 </raftPoint>)
(<raftPoint> X-36.36 Y-22.994 </raftPoint>)
(<raftPoint> X-36.36 Y-25.586 </raftPoint>)
(<raftPoint> X-33.468 Y-27.29 </raftPoint>)
(<raftPoint> X-31.485 Y-29.126 </raftPoint>)
(<raftPoint> X-30.645 Y-29.34 </raftPoint>)
(<raftPoint> X-19.651 Y-29.34 </raftPoint>)
(</raftPerimeter>)
(<raftPerimeter>)
(<raftPoint> X19.653 Y19.258 </raftPoint>)
(<raftPoint> X31.461 Y19.443 </raftPoint>)
(<raftPoint> X32.887 Y21.313 </raftPoint>)
(<raftPoint> X36.36 Y22.994 </raftPoint>)
(<raftPoint> X36.36 Y25.586 </raftPoint>)
(<raftPoint> X33.537 Y27.25 </raftPoint>)
(<raftPoint> X32.637 Y29.34 </raftPoint>)
(<raftPoint> X19.655 Y29.34 </raftPoint>)
(<raftPoint> X17.54 Y27.299 </raftPoint>)
(<raftPoint> X14.04 Y25.606 </raftPoint>)
(<raftPoint> X14.04 Y24.871 </raftPoint>)
(</raftPerimeter>)
(<raftPerimeter>)
(<raftPoint> X-19.651 Y21.06 </raftPoint>)
(<raftPoint> X-17.787 Y22.924 </raftPoint>)
(<raftPoint> X-14.04 Y24.798 </raftPoint>)
(<raftPoint> X-14.04 Y27.402 </raftPoint>)
(<raftPoint> X-17.787 Y29.276 </raftPoint>)
(<raftPoint> X-19.653 Y31.142 </raftPoint>)
(<raftPoint> X-31.463 Y30.958 </raftPoint>)
(<raftPoint> X-33.272 Y29.089 </raftPoint>)
(<raftPoint> X-36.36 Y27.393 </raftPoint>)
(<raftPoint> X-36.36 Y24.871 </raftPoint>)
(<raftPoint> X-32.549 Y21.06 </raftPoint>)
(</raftPerimeter>)
(<raftPerimeter>)
(<raftPoint> X17.787 Y-29.276 </raftPoint>)
(<raftPoint> X19.653 Y-31.142 </raftPoint>)
(<raftPoint> X31.444 Y-30.957 </raftPoint>)
(<raftPoint> X36.595 Y-25.189 </raftPoint>)
(<raftPoint> X32.551 Y-21.06 </raftPoint>)
(<raftPoint> X19.651 Y-21.06 </raftPoint>)
(<raftPoint> X17.787 Y-22.924 </raftPoint>)
(<raftPoint> X14.04 Y-24.798 </raftPoint>)
(<raftPoint> X14.04 Y-27.402 </raftPoint>)
(</raftPerimeter>)
(<raftPerimeter>)
(<raftPoint> X-17.787 Y-27.476 </raftPoint>)
(<raftPoint> X-14.04 Y-25.602 </raftPoint>)
(<raftPoint> X-14.04 Y-22.998 </raftPoint>)
(<raftPoint> X-17.787 Y-21.124 </raftPoint>)
(<raftPoint> X-19.653 Y-19.258 </raftPoint>)
(<raftPoint> X-31.491 Y-19.443 </raftPoint>)
(<raftPoint> X-32.887 Y-21.314 </raftPoint>)
(<raftPoint> X-36.36 Y-22.994 </raftPoint>)
(<raftPoint> X-36.36 Y-25.586 </raftPoint>)
(<raftPoint> X-33.468 Y-27.29 </raftPoint>)
(<raftPoint> X-31.485 Y-29.126 </raftPoint>)
(<raftPoint> X-30.645 Y-29.34 </raftPoint>)
(<raftPoint> X-19.651 Y-29.34 </raftPoint>)
(</raftPerimeter>)
(<raftPerimeter>)
(<raftPoint> X19.653 Y19.258 </raftPoint>)
(<raftPoint> X31.461 Y19.443 </raftPoint>)
(<raftPoint> X32.887 Y21.313 </raftPoint>)
(<raftPoint> X36.36 Y22.994 </raftPoint>)
(<raftPoint> X36.36 Y25.586 </raftPoint>)
(<raftPoint> X33.537 Y27.25 </raftPoint>)
(<raftPoint> X32.637 Y29.34 </raftPoint>)
(<raftPoint> X19.655 Y29.34 </raftPoint>)
(<raftPoint> X17.54 Y27.299 </raftPoint>)
(<raftPoint> X14.04 Y25.606 </raftPoint>)
(<raftPoint> X14.04 Y24.871 </raftPoint>)
(</raftPerimeter>)
(<raftPerimeter>)
(<raftPoint> X-17.787 Y22.924 </raftPoint>)
(<raftPoint> X-14.04 Y24.798 </raftPoint>)
(<raftPoint> X-14.04 Y27.402 </raftPoint>)
(<raftPoint> X-17.787 Y29.276 </raftPoint>)
(<raftPoint> X-19.653 Y31.142 </raftPoint>)
(<raftPoint> X-31.463 Y30.958 </raftPoint>)
(<raftPoint> X-33.276 Y29.085 </raftPoint>)
(<raftPoint> X-36.472 Y27.199 </raftPoint>)
(<raftPoint> X-36.349 Y24.795 </raftPoint>)
(<raftPoint> X-33.08 Y23.112 </raftPoint>)
(<raftPoint> X-31.476 Y21.243 </raftPoint>)
(<raftPoint> X-19.653 Y21.058 </raftPoint>)
(</raftPerimeter>)
(<raftPerimeter>)
(<raftPoint> X17.787 Y-29.276 </raftPoint>)
(<raftPoint> X19.653 Y-31.142 </raftPoint>)
(<raftPoint> X31.444 Y-30.957 </raftPoint>)
(<raftPoint> X36.656 Y-25.106 </raftPoint>)
(<raftPoint> X33.082 Y-23.116 </raftPoint>)
(<raftPoint> X31.447 Y-21.243 </raftPoint>)
(<raftPoint> X19.653 Y-21.058 </raftPoint>)
(<raftPoint> X17.787 Y-22.924 </raftPoint>)
(<raftPoint> X14.04 Y-24.798 </raftPoint>)
(<raftPoint> X14.04 Y-27.402 </raftPoint>)
(</raftPerimeter>)
(<raftPerimeter>)
(<raftPoint> X19.653 Y19.258 </raftPoint>)
(<raftPoint> X31.461 Y19.443 </raftPoint>)
(<raftPoint> X32.887 Y21.313 </raftPoint>)
(<raftPoint> X36.36 Y22.994 </raftPoint>)
(<raftPoint> X36.36 Y25.586 </raftPoint>)
(<raftPoint> X33.468 Y27.291 </raftPoint>)
(<raftPoint> X31.423 Y29.158 </raftPoint>)
(<raftPoint> X19.657 Y29.342 </raftPoint>)
(<raftPoint> X17.54 Y27.299 </raftPoint>)
(<raftPoint> X14.04 Y25.606 </raftPoint>)
(<raftPoint> X14.04 Y24.871 </raftPoint>)
(</raftPerimeter>)
(<raftPerimeter>)
(<raftPoint> X-33.468 Y-27.29 </raftPoint>)
(<raftPoint> X-31.452 Y-29.158 </raftPoint>)
(<raftPoint> X-19.653 Y-29.342 </raftPoint>)
(<raftPoint> X-17.787 Y-27.476 </raftPoint>)
(<raftPoint> X-14.04 Y-25.602 </raftPoint>)
(<raftPoint> X-14.04 Y-24.871 </raftPoint>)
(<raftPoint> X-19.653 Y-19.258 </raftPoint>)
(<raftPoint> X-31.473 Y-19.443 </raftPoint>)
(<raftPoint> X-36.505 Y-25.136 </raftPoint>)
(<raftPoint> X-36.281 Y-25.632 </raftPoint>)
(</raftPerimeter>)
(<raftPerimeter>)
(<raftPoint> X17.787 Y-29.276 </raftPoint>)
(<raftPoint> X19.651 Y-31.14 </raftPoint>)
(<raftPoint> X30.751 Y-31.14 </raftPoint>)
(<raftPoint> X36.641 Y-25.122 </raftPoint>)
(<raftPoint> X33.061 Y-23.104 </raftPoint>)
(<raftPoint> X30.736 Y-21.06 </raftPoint>)
(<raftPoint> X19.651 Y-21.06 </raftPoint>)
(<raftPoint> X17.787 Y-22.924 </raftPoint>)
(<raftPoint> X14.04 Y-24.798 </raftPoint>)
(<raftPoint> X14.04 Y-27.402 </raftPoint>)
(</raftPerimeter>)
(<raftPerimeter>)
(<raftPoint> X-19.651 Y21.06 </raftPoint>)
(<raftPoint> X-17.787 Y22.924 </raftPoint>)
(<raftPoint> X-14.04 Y24.798 </raftPoint>)
(<raftPoint> X-14.04 Y27.402 </raftPoint>)
(<raftPoint> X-17.787 Y29.276 </raftPoint>)
(<raftPoint> X-19.651 Y31.14 </raftPoint>)
(<raftPoint> X-30.712 Y31.14 </raftPoint>)
(<raftPoint> X-36.659 Y27.053 </raftPoint>)
(<raftPoint> X-30.751 Y21.06 </raftPoint>)
(</raftPerimeter>)
(<raftPerimeter>)
(<raftPoint> X19.651 Y19.26 </raftPoint>)
(<raftPoint> X30.745 Y19.26 </raftPoint>)
(<raftPoint> X32.861 Y21.301 </raftPoint>)
(<raftPoint> X36.36 Y22.994 </raftPoint>)
(<raftPoint> X36.36 Y25.573 </raftPoint>)
(<raftPoint> X30.709 Y29.34 </raftPoint>)
(<raftPoint> X19.651 Y29.34 </raftPoint>)
(<raftPoint> X17.787 Y27.476 </raftPoint>)
(<raftPoint> X14.04 Y25.602 </raftPoint>)
(<raftPoint> X14.04 Y24.871 </raftPoint>)
(</raftPerimeter>)
(<raftPerimeter>)
(<raftPoint> X-30.712 Y-29.34 </raftPoint>)
(<raftPoint> X-19.651 Y-29.34 </raftPoint>)
(<raftPoint> X-17.787 Y-27.476 </raftPoint>)
(<raftPoint> X-14.04 Y-25.602 </raftPoint>)
(<raftPoint> X-14.04 Y-24.871 </raftPoint>)
(<raftPoint> X-19.651 Y-19.26 </raftPoint>)
(<raftPoint> X-30.751 Y-19.26 </raftPoint>)
(<raftPoint> X-36.638 Y-25.253 </raftPoint>)
(</raftPerimeter>)
(<raftPerimeter>)
(<raftPoint> X-30.749 Y21.06 </raftPoint>)
(<raftPoint> X-19.651 Y21.06 </raftPoint>)
(<raftPoint> X-17.787 Y22.924 </raftPoint>)
(<raftPoint> X-14.04 Y24.798 </raftPoint>)
(<raftPoint> X-14.04 Y27.402 </raftPoint>)
(<raftPoint> X-17.787 Y29.276 </raftPoint>)
(<raftPoint> X-19.651 Y31.14 </raftPoint>)
(<raftPoint> X-30.712 Y31.14 </raftPoint>)
(<raftPoint> X-36.644 Y27.064 </raftPoint>)
(<raftPoint> X-33.064 Y23.097 </raftPoint>)
(<raftPoint> X-32.602 Y22.913 </raftPoint>)
(</raftPerimeter>)
(<raftPerimeter>)
(<raftPoint> X19.651 Y19.26 </raftPoint>)
(<raftPoint> X30.749 Y19.26 </raftPoint>)
(<raftPoint> X32.613 Y21.124 </raftPoint>)
(<raftPoint> X36.36 Y22.998 </raftPoint>)
(<raftPoint> X36.36 Y25.573 </raftPoint>)
(<raftPoint> X30.706 Y29.342 </raftPoint>)
(<raftPoint> X22.096 Y29.162 </raftPoint>)
(<raftPoint> X21.673 Y29.34 </raftPoint>)
(<raftPoint> X19.651 Y29.34 </raftPoint>)
(<raftPoint> X17.787 Y27.476 </raftPoint>)
(<raftPoint> X14.04 Y25.602 </raftPoint>)
(<raftPoint> X14.04 Y24.871 </raftPoint>)
(<raftPoint> X14.604 Y24.307 </raftPoint>)
(</raftPerimeter>)
(<raftPerimeter>)
(<raftPoint> X-30.709 Y-29.342 </raftPoint>)
(<raftPoint> X-22.096 Y-29.162 </raftPoint>)
(<raftPoint> X-21.673 Y-29.34 </raftPoint>)
(<raftPoint> X-19.655 Y-29.34 </raftPoint>)
(<raftPoint> X-17.54 Y-27.299 </raftPoint>)
(<raftPoint> X-14.04 Y-25.606 </raftPoint>)
(<raftPoint> X-14.04 Y-24.871 </raftPoint>)
(<raftPoint> X-19.651 Y-19.26 </raftPoint>)
(<raftPoint> X-30.751 Y-19.26 </raftPoint>)
(<raftPoint> X-36.638 Y-25.253 </raftPoint>)
(</raftPerimeter>)
(<raftPerimeter>)
(<raftPoint> X17.787 Y-29.276 </raftPoint>)
(<raftPoint> X19.651 Y-31.14 </raftPoint>)
(<raftPoint> X30.727 Y-31.14 </raftPoint>)
(<raftPoint> X33.366 Y-29.011 </raftPoint>)
(<raftPoint> X34.601 Y-24.939 </raftPoint>)
(<raftPoint> X33.071 Y-23.099 </raftPoint>)
(<raftPoint> X32.602 Y-22.913 </raftPoint>)
(<raftPoint> X30.749 Y-21.06 </raftPoint>)
(<raftPoint> X19.651 Y-21.06 </raftPoint>)
(<raftPoint> X14.04 Y-26.671 </raftPoint>)
(<raftPoint> X14.04 Y-27.402 </raftPoint>)
(</raftPerimeter>)
(<raftPerimeter>)
(<raftPoint> X20.621 Y19.46 </raftPoint>)
(<raftPoint> X21.648 Y19.242 </raftPoint>)
(<raftPoint> X25.2 Y21.018 </raftPoint>)
(<raftPoint> X28.715 Y19.26 </raftPoint>)
(<raftPoint> X30.745 Y19.26 </raftPoint>)
(<raftPoint> X32.996 Y21.431 </raftPoint>)
(<raftPoint> X33.633 Y27.165 </raftPoint>)
(<raftPoint> X30.72 Y29.34 </raftPoint>)
(<raftPoint> X28.715 Y29.34 </raftPoint>)
(<raftPoint> X25.2 Y27.582 </raftPoint>)
(<raftPoint> X21.648 Y29.358 </raftPoint>)
(<raftPoint> X20.619 Y29.14 </raftPoint>)
(<raftPoint> X17.379 Y27.198 </raftPoint>)
(<raftPoint> X17.649 Y21.209 </raftPoint>)
(</raftPerimeter>)
(<raftPerimeter>)
(<raftPoint> X-33.632 Y-27.165 </raftPoint>)
(<raftPoint> X-30.72 Y-29.34 </raftPoint>)
(<raftPoint> X-28.715 Y-29.34 </raftPoint>)
(<raftPoint> X-25.2 Y-27.582 </raftPoint>)
(<raftPoint> X-21.648 Y-29.358 </raftPoint>)
(<raftPoint> X-20.619 Y-29.14 </raftPoint>)
(<raftPoint> X-17.379 Y-27.198 </raftPoint>)
(<raftPoint> X-17.649 Y-21.209 </raftPoint>)
(<raftPoint> X-20.621 Y-19.46 </raftPoint>)
(<raftPoint> X-21.648 Y-19.242 </raftPoint>)
(<raftPoint> X-25.2 Y-21.018 </raftPoint>)
(<raftPoint> X-28.715 Y-19.26 </raftPoint>)
(<raftPoint> X-30.745 Y-19.26 </raftPoint>)
(<raftPoint> X-32.994 Y-21.431 </raftPoint>)
(</raftPerimeter>)
(<raftPerimeter>)
(<raftPoint> X20.621 Y-30.94 </raftPoint>)
(<raftPoint> X21.648 Y-31.158 </raftPoint>)
(<raftPoint> X25.2 Y-29.382 </raftPoint>)
(<raftPoint> X28.715 Y-31.14 </raftPoint>)
(<raftPoint> X30.727 Y-31.14 </raftPoint>)
(<raftPoint> X33.42 Y-28.967 </raftPoint>)
(<raftPoint> X33.204 Y-23.152 </raftPoint>)
(<raftPoint> X32.602 Y-22.913 </raftPoint>)
(<raftPoint> X30.749 Y-21.06 </raftPoint>)
(<raftPoint> X28.715 Y-21.06 </raftPoint>)
(<raftPoint> X25.2 Y-22.818 </raftPoint>)
(<raftPoint> X21.648 Y-21.042 </raftPoint>)
(<raftPoint> X20.621 Y-21.26 </raftPoint>)
(<raftPoint> X17.64 Y-23.014 </raftPoint>)
(<raftPoint> X17.64 Y-29.186 </raftPoint>)
(</raftPerimeter>)
(<raftPerimeter>)
(<raftPoint> X-28.715 Y21.06 </raftPoint>)
(<raftPoint> X-25.2 Y22.818 </raftPoint>)
(<raftPoint> X-21.649 Y21.042 </raftPoint>)
(<raftPoint> X-20.617 Y21.26 </raftPoint>)
(<raftPoint> X-17.64 Y23.014 </raftPoint>)
(<raftPoint> X-17.64 Y29.186 </raftPoint>)
(<raftPoint> X-20.621 Y30.94 </raftPoint>)
(<raftPoint> X-21.648 Y31.158 </raftPoint>)
(<raftPoint> X-25.2 Y29.382 </raftPoint>)
(<raftPoint> X-28.715 Y31.14 </raftPoint>)
(<raftPoint> X-30.727 Y31.14 </raftPoint>)
(<raftPoint> X-33.418 Y28.967 </raftPoint>)
(<raftPoint> X-33.204 Y23.152 </raftPoint>)
(<raftPoint> X-32.602 Y22.913 </raftPoint>)
(<raftPoint> X-30.749 Y21.06 </raftPoint>)
(</raftPerimeter>)
(<raftPerimeter>)
(<raftPoint> X20.621 Y19.46 </raftPoint>)
(<raftPoint> X21.648 Y19.242 </raftPoint>)
(<raftPoint> X25.2 Y21.018 </raftPoint>)
(<raftPoint> X28.715 Y19.26 </raftPoint>)
(<raftPoint> X30.745 Y19.26 </raftPoint>)
(<raftPoint> X32.996 Y21.431 </raftPoint>)
(<raftPoint> X33.633 Y27.165 </raftPoint>)
(<raftPoint> X30.72 Y29.34 </raftPoint>)
(<raftPoint> X28.715 Y29.34 </raftPoint>)
(<raftPoint> X25.2 Y27.582 </raftPoint>)
(<raftPoint> X21.648 Y29.358 </raftPoint>)
(<raftPoint> X20.619 Y29.14 </raftPoint>)
(<raftPoint> X17.379 Y27.198 </raftPoint>)
(<raftPoint> X17.649 Y21.209 </raftPoint>)
(</raftPerimeter>)
(<raftPerimeter>)
(<raftPoint> X-33.632 Y-27.165 </raftPoint>)
(<raftPoint> X-30.72 Y-29.34 </raftPoint>)
(<raftPoint> X-28.715 Y-29.34 </raftPoint>)
(<raftPoint> X-25.2 Y-27.582 </raftPoint>)
(<raftPoint> X-21.648 Y-29.358 </raftPoint>)
(<raftPoint> X-20.619 Y-29.14 </raftPoint>)
(<raftPoint> X-17.379 Y-27.198 </raftPoint>)
(<raftPoint> X-17.649 Y-21.209 </raftPoint>)
(<raftPoint> X-20.621 Y-19.46 </raftPoint>)
(<raftPoint> X-21.648 Y-19.242 </raftPoint>)
(<raftPoint> X-25.2 Y-21.018 </raftPoint>)
(<raftPoint> X-28.715 Y-19.26 </raftPoint>)
(<raftPoint> X-30.745 Y-19.26 </raftPoint>)
(<raftPoint> X-32.994 Y-21.431 </raftPoint>)
(</raftPerimeter>)
(<raftPerimeter>)
(<raftPoint> X20.621 Y-30.94 </raftPoint>)
(<raftPoint> X21.648 Y-31.158 </raftPoint>)
(<raftPoint> X25.2 Y-29.382 </raftPoint>)
(<raftPoint> X28.715 Y-31.14 </raftPoint>)
(<raftPoint> X30.727 Y-31.14 </raftPoint>)
(<raftPoint> X33.42 Y-28.967 </raftPoint>)
(<raftPoint> X33.204 Y-23.152 </raftPoint>)
(<raftPoint> X32.602 Y-22.913 </raftPoint>)
(<raftPoint> X30.749 Y-21.06 </raftPoint>)
(<raftPoint> X28.715 Y-21.06 </raftPoint>)
(<raftPoint> X25.194 Y-22.82 </raftPoint>)
(<raftPoint> X21.961 Y-21.319 </raftPoint>)
(<raftPoint> X21.773 Y-21.015 </raftPoint>)
(<raftPoint> X20.621 Y-21.26 </raftPoint>)
(<raftPoint> X17.64 Y-23.014 </raftPoint>)
(<raftPoint> X17.64 Y-29.186 </raftPoint>)
(</raftPerimeter>)
(<raftPerimeter>)
(<raftPoint> X-28.715 Y21.06 </raftPoint>)
(<raftPoint> X-25.194 Y22.82 </raftPoint>)
(<raftPoint> X-21.961 Y21.319 </raftPoint>)
(<raftPoint> X-21.773 Y21.015 </raftPoint>)
(<raftPoint> X-20.617 Y21.26 </raftPoint>)
(<raftPoint> X-17.64 Y23.014 </raftPoint>)
(<raftPoint> X-17.64 Y29.186 </raftPoint>)
(<raftPoint> X-20.621 Y30.94 </raftPoint>)
(<raftPoint> X-21.648 Y31.158 </raftPoint>)
(<raftPoint> X-25.2 Y29.382 </raftPoint>)
(<raftPoint> X-28.715 Y31.14 </raftPoint>)
(<raftPoint> X-30.727 Y31.14 </raftPoint>)
(<raftPoint> X-33.418 Y28.967 </raftPoint>)
(<raftPoint> X-33.204 Y23.152 </raftPoint>)
(<raftPoint> X-32.602 Y22.913 </raftPoint>)
(<raftPoint> X-30.749 Y21.06 </raftPoint>)
(</raftPerimeter>)
(<raftPerimeter>)
(<raftPoint> X20.621 Y19.46 </raftPoint>)
(<raftPoint> X21.648 Y19.242 </raftPoint>)
(<raftPoint> X25.2 Y21.018 </raftPoint>)
(<raftPoint> X28.715 Y19.26 </raftPoint>)
(<raftPoint> X30.745 Y19.26 </raftPoint>)
(<raftPoint> X32.996 Y21.431 </raftPoint>)
(<raftPoint> X33.633 Y27.165 </raftPoint>)
(<raftPoint> X30.72 Y29.34 </raftPoint>)
(<raftPoint> X28.715 Y29.34 </raftPoint>)
(<raftPoint> X25.2 Y27.582 </raftPoint>)
(<raftPoint> X21.648 Y29.358 </raftPoint>)
(<raftPoint> X20.619 Y29.14 </raftPoint>)
(<raftPoint> X17.379 Y27.198 </raftPoint>)
(<raftPoint> X17.649 Y21.209 </raftPoint>)
(</raftPerimeter>)
(<raftPerimeter>)
(<raftPoint> X-33.632 Y-27.165 </raftPoint>)
(<raftPoint> X-30.72 Y-29.34 </raftPoint>)
(<raftPoint> X-28.715 Y-29.34 </raftPoint>)
(<raftPoint> X-25.2 Y-27.582 </raftPoint>)
(<raftPoint> X-21.648 Y-29.358 </raftPoint>)
(<raftPoint> X-20.619 Y-29.14 </raftPoint>)
(<raftPoint> X-17.379 Y-27.198 </raftPoint>)
(<raftPoint> X-17.649 Y-21.209 </raftPoint>)
(<raftPoint> X-20.621 Y-19.46 </raftPoint>)
(<raftPoint> X-21.648 Y-19.242 </raftPoint>)
(<raftPoint> X-25.2 Y-21.018 </raftPoint>)
(<raftPoint> X-28.715 Y-19.26 </raftPoint>)
(<raftPoint> X-30.745 Y-19.26 </raftPoint>)
(<raftPoint> X-32.994 Y-21.431 </raftPoint>)
(</raftPerimeter>)
(<raftPerimeter>)
(<raftPoint> X20.621 Y-30.94 </raftPoint>)
(<raftPoint> X21.648 Y-31.158 </raftPoint>)
(<raftPoint> X25.2 Y-29.382 </raftPoint>)
(<raftPoint> X28.715 Y-31.14 </raftPoint>)
(<raftPoint> X30.727 Y-31.14 </raftPoint>)
(<raftPoint> X33.42 Y-28.967 </raftPoint>)
(<raftPoint> X33.204 Y-23.152 </raftPoint>)
(<raftPoint> X32.602 Y-22.913 </raftPoint>)
(<raftPoint> X30.749 Y-21.06 </raftPoint>)
(<raftPoint> X28.715 Y-21.06 </raftPoint>)
(<raftPoint> X25.2 Y-22.818 </raftPoint>)
(<raftPoint> X21.648 Y-21.042 </raftPoint>)
(<raftPoint> X20.621 Y-21.26 </raftPoint>)
(<raftPoint> X17.64 Y-23.014 </raftPoint>)
(<raftPoint> X17.64 Y-29.186 </raftPoint>)
(</raftPerimeter>)
(<raftPerimeter>)
(<raftPoint> X-28.715 Y21.06 </raftPoint>)
(<raftPoint> X-25.2 Y22.818 </raftPoint>)
(<raftPoint> X-21.649 Y21.042 </raftPoint>)
(<raftPoint> X-20.617 Y21.26 </raftPoint>)
(<raftPoint> X-17.64 Y23.014 </raftPoint>)
(<raftPoint> X-17.64 Y29.186 </raftPoint>)
(<raftPoint> X-20.621 Y30.94 </raftPoint>)
(<raftPoint> X-21.648 Y31.158 </raftPoint>)
(<raftPoint> X-25.2 Y29.382 </raftPoint>)
(<raftPoint> X-28.715 Y31.14 </raftPoint>)
(<raftPoint> X-30.727 Y31.14 </raftPoint>)
(<raftPoint> X-33.418 Y28.967 </raftPoint>)
(<raftPoint> X-33.204 Y23.152 </raftPoint>)
(<raftPoint> X-32.602 Y22.913 </raftPoint>)
(<raftPoint> X-30.749 Y21.06 </raftPoint>)
(</raftPerimeter>)
(<raftPerimeter>)
(<raftPoint> X20.621 Y19.46 </raftPoint>)
(<raftPoint> X21.648 Y19.242 </raftPoint>)
(<raftPoint> X25.2 Y21.018 </raftPoint>)
(<raftPoint> X28.715 Y19.26 </raftPoint>)
(<raftPoint> X30.745 Y19.26 </raftPoint>)
(<raftPoint> X32.996 Y21.431 </raftPoint>)
(<raftPoint> X33.633 Y27.165 </raftPoint>)
(<raftPoint> X30.72 Y29.34 </raftPoint>)
(<raftPoint> X28.715 Y29.34 </raftPoint>)
(<raftPoint> X25.212 Y27.589 </raftPoint>)
(<raftPoint> X22.53 Y29.139 </raftPoint>)
(<raftPoint> X21.602 Y29.349 </raftPoint>)
(<raftPoint> X20.619 Y29.14 </raftPoint>)
(<raftPoint> X17.379 Y27.198 </raftPoint>)
(<raftPoint> X17.649 Y21.209 </raftPoint>)
(</raftPerimeter>)
(<raftPerimeter>)
(<raftPoint> X-33.632 Y-27.165 </raftPoint>)
(<raftPoint> X-30.72 Y-29.34 </raftPoint>)
(<raftPoint> X-28.715 Y-29.34 </raftPoint>)
(<raftPoint> X-25.212 Y-27.589 </raftPoint>)
(<raftPoint> X-22.53 Y-29.139 </raftPoint>)
(<raftPoint> X-21.602 Y-29.349 </raftPoint>)
(<raftPoint> X-20.619 Y-29.14 </raftPoint>)
(<raftPoint> X-17.379 Y-27.198 </raftPoint>)
(<raftPoint> X-17.649 Y-21.209 </raftPoint>)
(<raftPoint> X-20.621 Y-19.46 </raftPoint>)
(<raftPoint> X-21.648 Y-19.242 </raftPoint>)
(<raftPoint> X-25.2 Y-21.018 </raftPoint>)
(<raftPoint> X-28.715 Y-19.26 </raftPoint>)
(<raftPoint> X-30.745 Y-19.26 </raftPoint>)
(<raftPoint> X-32.994 Y-21.431 </raftPoint>)
(</raftPerimeter>)
(<raftPerimeter>)
(<raftPoint> X20.621 Y-30.94 </raftPoint>)
(<raftPoint> X21.648 Y-31.158 </raftPoint>)
(<raftPoint> X25.2 Y-29.382 </raftPoint>)
(<raftPoint> X28.715 Y-31.14 </raftPoint>)
(<raftPoint> X30.727 Y-31.14 </raftPoint>)
(<raftPoint> X33.42 Y-28.967 </raftPoint>)
(<raftPoint> X33.204 Y-23.152 </raftPoint>)
(<raftPoint> X32.602 Y-22.913 </raftPoint>)
(<raftPoint> X30.749 Y-21.06 </raftPoint>)
(<raftPoint> X28.715 Y-21.06 </raftPoint>)
(<raftPoint> X25.2 Y-22.818 </raftPoint>)
(<raftPoint> X21.648 Y-21.042 </raftPoint>)
(<raftPoint> X20.621 Y-21.26 </raftPoint>)
(<raftPoint> X17.64 Y-23.014 </raftPoint>)
(<raftPoint> X17.64 Y-29.186 </raftPoint>)
(</raftPerimeter>)
(<raftPerimeter>)
(<raftPoint> X-28.715 Y21.06 </raftPoint>)
(<raftPoint> X-25.2 Y22.818 </raftPoint>)
(<raftPoint> X-21.649 Y21.042 </raftPoint>)
(<raftPoint> X-20.617 Y21.26 </raftPoint>)
(<raftPoint> X-17.64 Y23.014 </raftPoint>)
(<raftPoint> X-17.64 Y29.186 </raftPoint>)
(<raftPoint> X-20.621 Y30.94 </raftPoint>)
(<raftPoint> X-21.648 Y31.158 </raftPoint>)
(<raftPoint> X-25.2 Y29.382 </raftPoint>)
(<raftPoint> X-28.715 Y31.14 </raftPoint>)
(<raftPoint> X-30.727 Y31.14 </raftPoint>)
(<raftPoint> X-33.418 Y28.967 </raftPoint>)
(<raftPoint> X-33.204 Y23.152 </raftPoint>)
(<raftPoint> X-32.602 Y22.913 </raftPoint>)
(<raftPoint> X-30.749 Y21.06 </raftPoint>)
(</raftPerimeter>)
(<raftPerimeter>)
(<raftPoint> X20.621 Y19.46 </raftPoint>)
(<raftPoint> X21.648 Y19.242 </raftPoint>)
(<raftPoint> X25.2 Y21.018 </raftPoint>)
(<raftPoint> X28.715 Y19.26 </raftPoint>)
(<raftPoint> X30.745 Y19.26 </raftPoint>)
(<raftPoint> X32.996 Y21.431 </raftPoint>)
(<raftPoint> X33.633 Y27.165 </raftPoint>)
(<raftPoint> X30.72 Y29.34 </raftPoint>)
(<raftPoint> X28.704 Y29.34 </raftPoint>)
(<raftPoint> X28.39 Y29.16 </raftPoint>)
(<raftPoint> X20.653 Y29.16 </raftPoint>)
(<raftPoint> X17.379 Y27.198 </raftPoint>)
(<raftPoint> X17.649 Y21.209 </raftPoint>)
(</raftPerimeter>)
(<raftPerimeter>)
(<raftPoint> X-33.632 Y-27.165 </raftPoint>)
(<raftPoint> X-30.72 Y-29.34 </raftPoint>)
(<raftPoint> X-28.704 Y-29.34 </raftPoint>)
(<raftPoint> X-28.39 Y-29.16 </raftPoint>)
(<raftPoint> X-20.653 Y-29.16 </raftPoint>)
(<raftPoint> X-17.379 Y-27.198 </raftPoint>)
(<raftPoint> X-17.649 Y-21.209 </raftPoint>)
(<raftPoint> X-20.621 Y-19.46 </raftPoint>)
(<raftPoint> X-21.648 Y-19.242 </raftPoint>)
(<raftPoint> X-25.2 Y-21.018 </raftPoint>)
(<raftPoint> X-28.715 Y-19.26 </raftPoint>)
(<raftPoint> X-30.745 Y-19.26 </raftPoint>)
(<raftPoint> X-32.994 Y-21.431 </raftPoint>)
(</raftPerimeter>)
(<raftPerimeter>)
(<raftPoint> X20.621 Y-30.94 </raftPoint>)
(<raftPoint> X21.648 Y-31.158 </raftPoint>)
(<raftPoint> X25.2 Y-29.382 </raftPoint>)
(<raftPoint> X28.715 Y-31.14 </raftPoint>)
(<raftPoint> X30.727 Y-31.14 </raftPoint>)
(<raftPoint> X33.42 Y-28.967 </raftPoint>)
(<raftPoint> X33.204 Y-23.152 </raftPoint>)
(<raftPoint> X32.602 Y-22.913 </raftPoint>)
(<raftPoint> X30.749 Y-21.06 </raftPoint>)
(<raftPoint> X28.715 Y-21.06 </raftPoint>)
(<raftPoint> X25.2 Y-22.818 </raftPoint>)
(<raftPoint> X21.648 Y-21.042 </raftPoint>)
(<raftPoint> X20.621 Y-21.26 </raftPoint>)
(<raftPoint> X17.64 Y-23.014 </raftPoint>)
(<raftPoint> X17.64 Y-29.186 </raftPoint>)
(</raftPerimeter>)
(<raftPerimeter>)
(<raftPoint> X-28.715 Y21.06 </raftPoint>)
(<raftPoint> X-25.2 Y22.818 </raftPoint>)
(<raftPoint> X-21.649 Y21.042 </raftPoint>)
(<raftPoint> X-20.617 Y21.26 </raftPoint>)
(<raftPoint> X-17.64 Y23.014 </raftPoint>)
(<raftPoint> X-17.64 Y29.186 </raftPoint>)
(<raftPoint> X-20.621 Y30.94 </raftPoint>)
(<raftPoint> X-21.648 Y31.158 </raftPoint>)
(<raftPoint> X-25.2 Y29.382 </raftPoint>)
(<raftPoint> X-28.715 Y31.14 </raftPoint>)
(<raftPoint> X-30.727 Y31.14 </raftPoint>)
(<raftPoint> X-33.418 Y28.967 </raftPoint>)
(<raftPoint> X-33.204 Y23.152 </raftPoint>)
(<raftPoint> X-32.602 Y22.913 </raftPoint>)
(<raftPoint> X-30.749 Y21.06 </raftPoint>)
(</raftPerimeter>)
(<raftPerimeter>)
(<raftPoint> X20.621 Y19.46 </raftPoint>)
(<raftPoint> X21.648 Y19.242 </raftPoint>)
(<raftPoint> X25.2 Y21.018 </raftPoint>)
(<raftPoint> X28.715 Y19.26 </raftPoint>)
(<raftPoint> X30.745 Y19.26 </raftPoint>)
(<raftPoint> X32.996 Y21.431 </raftPoint>)
(<raftPoint> X33.633 Y27.165 </raftPoint>)
(<raftPoint> X30.72 Y29.34 </raftPoint>)
(<raftPoint> X28.728 Y29.34 </raftPoint>)
(<raftPoint> X28.297 Y29.16 </raftPoint>)
(<raftPoint> X20.653 Y29.16 </raftPoint>)
(<raftPoint> X17.379 Y27.198 </raftPoint>)
(<raftPoint> X17.649 Y21.209 </raftPoint>)
(</raftPerimeter>)
(<raftPerimeter>)
(<raftPoint> X-33.632 Y-27.165 </raftPoint>)
(<raftPoint> X-30.72 Y-29.34 </raftPoint>)
(<raftPoint> X-28.728 Y-29.34 </raftPoint>)
(<raftPoint> X-28.297 Y-29.16 </raftPoint>)
(<raftPoint> X-20.653 Y-29.16 </raftPoint>)
(<raftPoint> X-17.379 Y-27.198 </raftPoint>)
(<raftPoint> X-17.649 Y-21.209 </raftPoint>)
(<raftPoint> X-20.621 Y-19.46 </raftPoint>)
(<raftPoint> X-21.648 Y-19.242 </raftPoint>)
(<raftPoint> X-25.2 Y-21.018 </raftPoint>)
(<raftPoint> X-28.715 Y-19.26 </raftPoint>)
(<raftPoint> X-30.745 Y-19.26 </raftPoint>)
(<raftPoint> X-32.994 Y-21.431 </raftPoint>)
(</raftPerimeter>)
(<raftPerimeter>)
(<raftPoint> X20.621 Y-30.94 </raftPoint>)
(<raftPoint> X21.648 Y-31.158 </raftPoint>)
(<raftPoint> X25.2 Y-29.382 </raftPoint>)
(<raftPoint> X28.715 Y-31.14 </raftPoint>)
(<raftPoint> X30.727 Y-31.14 </raftPoint>)
(<raftPoint> X33.42 Y-28.967 </raftPoint>)
(<raftPoint> X33.204 Y-23.152 </raftPoint>)
(<raftPoint> X32.602 Y-22.913 </raftPoint>)
(<raftPoint> X30.749 Y-21.06 </raftPoint>)
(<raftPoint> X28.715 Y-21.06 </raftPoint>)
(<raftPoint> X25.2 Y-22.818 </raftPoint>)
(<raftPoint> X21.648 Y-21.042 </raftPoint>)
(<raftPoint> X20.621 Y-21.26 </raftPoint>)
(<raftPoint> X17.64 Y-23.014 </raftPoint>)
(<raftPoint> X17.64 Y-29.186 </raftPoint>)
(</raftPerimeter>)
(<raftPerimeter>)
(<raftPoint> X-28.715 Y21.06 </raftPoint>)
(<raftPoint> X-25.2 Y22.818 </raftPoint>)
(<raftPoint> X-21.649 Y21.042 </raftPoint>)
(<raftPoint> X-20.617 Y21.26 </raftPoint>)
(<raftPoint> X-17.64 Y23.014 </raftPoint>)
(<raftPoint> X-17.64 Y29.186 </raftPoint>)
(<raftPoint> X-20.621 Y30.94 </raftPoint>)
(<raftPoint> X-21.648 Y31.158 </raftPoint>)
(<raftPoint> X-25.2 Y29.382 </raftPoint>)
(<raftPoint> X-28.715 Y31.14 </raftPoint>)
(<raftPoint> X-30.727 Y31.14 </raftPoint>)
(<raftPoint> X-33.418 Y28.967 </raftPoint>)
(<raftPoint> X-33.204 Y23.152 </raftPoint>)
(<raftPoint> X-32.602 Y22.913 </raftPoint>)
(<raftPoint> X-30.749 Y21.06 </raftPoint>)
(</raftPerimeter>)
(<raftPerimeter>)
(<raftPoint> X20.621 Y19.46 </raftPoint>)
(<raftPoint> X21.648 Y19.242 </raftPoint>)
(<raftPoint> X25.2 Y21.018 </raftPoint>)
(<raftPoint> X28.715 Y19.26 </raftPoint>)
(<raftPoint> X30.745 Y19.26 </raftPoint>)
(<raftPoint> X32.996 Y21.431 </raftPoint>)
(<raftPoint> X33.633 Y27.165 </raftPoint>)
(<raftPoint> X30.717 Y29.342 </raftPoint>)
(<raftPoint> X20.65 Y29.158 </raftPoint>)
(<raftPoint> X17.379 Y27.198 </raftPoint>)
(<raftPoint> X17.649 Y21.209 </raftPoint>)
(</raftPerimeter>)
(<raftPerimeter>)
(<raftPoint> X-33.632 Y-27.165 </raftPoint>)
(<raftPoint> X-30.717 Y-29.342 </raftPoint>)
(<raftPoint> X-20.65 Y-29.158 </raftPoint>)
(<raftPoint> X-17.379 Y-27.198 </raftPoint>)
(<raftPoint> X-17.649 Y-21.209 </raftPoint>)
(<raftPoint> X-20.621 Y-19.46 </raftPoint>)
(<raftPoint> X-21.648 Y-19.242 </raftPoint>)
(<raftPoint> X-25.2 Y-21.018 </raftPoint>)
(<raftPoint> X-28.715 Y-19.26 </raftPoint>)
(<raftPoint> X-30.745 Y-19.26 </raftPoint>)
(<raftPoint> X-32.994 Y-21.431 </raftPoint>)
(</raftPerimeter>)
(<raftPerimeter>)
(<raftPoint> X20.621 Y-30.94 </raftPoint>)
(<raftPoint> X21.648 Y-31.158 </raftPoint>)
(<raftPoint> X25.2 Y-29.382 </raftPoint>)
(<raftPoint> X28.715 Y-31.14 </raftPoint>)
(<raftPoint> X30.727 Y-31.14 </raftPoint>)
(<raftPoint> X33.42 Y-28.967 </raftPoint>)
(<raftPoint> X33.204 Y-23.152 </raftPoint>)
(<raftPoint> X32.602 Y-22.913 </raftPoint>)
(<raftPoint> X30.749 Y-21.06 </raftPoint>)
(<raftPoint> X28.715 Y-21.06 </raftPoint>)
(<raftPoint> X25.2 Y-22.818 </raftPoint>)
(<raftPoint> X21.648 Y-21.042 </raftPoint>)
(<raftPoint> X20.621 Y-21.26 </raftPoint>)
(<raftPoint> X17.64 Y-23.014 </raftPoint>)
(<raftPoint> X17.64 Y-29.186 </raftPoint>)
(</raftPerimeter>)
(<raftPerimeter>)
(<raftPoint> X-28.715 Y21.06 </raftPoint>)
(<raftPoint> X-25.2 Y22.818 </raftPoint>)
(<raftPoint> X-21.649 Y21.042 </raftPoint>)
(<raftPoint> X-20.617 Y21.26 </raftPoint>)
(<raftPoint> X-17.64 Y23.014 </raftPoint>)
(<raftPoint> X-17.64 Y29.186 </raftPoint>)
(<raftPoint> X-20.621 Y30.94 </raftPoint>)
(<raftPoint> X-21.603 Y31.149 </raftPoint>)
(<raftPoint> X-22.52 Y30.939 </raftPoint>)
(<raftPoint> X-25.212 Y29.389 </raftPoint>)
(<raftPoint> X-28.715 Y31.14 </raftPoint>)
(<raftPoint> X-30.727 Y31.14 </raftPoint>)
(<raftPoint> X-33.418 Y28.967 </raftPoint>)
(<raftPoint> X-33.204 Y23.152 </raftPoint>)
(<raftPoint> X-32.602 Y22.913 </raftPoint>)
(<raftPoint> X-30.749 Y21.06 </raftPoint>)
(</raftPerimeter>)
(<raftPerimeter>)
(<raftPoint> X20.621 Y19.46 </raftPoint>)
(<raftPoint> X21.648 Y19.242 </raftPoint>)
(<raftPoint> X25.2 Y21.018 </raftPoint>)
(<raftPoint> X28.715 Y19.26 </raftPoint>)
(<raftPoint> X30.745 Y19.26 </raftPoint>)
(<raftPoint> X32.996 Y21.431 </raftPoint>)
(<raftPoint> X33.633 Y27.165 </raftPoint>)
(<raftPoint> X30.717 Y29.342 </raftPoint>)
(<raftPoint> X20.65 Y29.158 </raftPoint>)
(<raftPoint> X17.379 Y27.198 </raftPoint>)
(<raftPoint> X17.649 Y21.209 </raftPoint>)
(</raftPerimeter>)
(<raftPerimeter>)
(<raftPoint> X-33.632 Y-27.165 </raftPoint>)
(<raftPoint> X-30.717 Y-29.342 </raftPoint>)
(<raftPoint> X-20.65 Y-29.158 </raftPoint>)
(<raftPoint> X-17.379 Y-27.198 </raftPoint>)
(<raftPoint> X-17.649 Y-21.209 </raftPoint>)
(<raftPoint> X-20.621 Y-19.46 </raftPoint>)
(<raftPoint> X-21.648 Y-19.242 </raftPoint>)
(<raftPoint> X-25.2 Y-21.018 </raftPoint>)
(<raftPoint> X-28.715 Y-19.26 </raftPoint>)
(<raftPoint> X-30.745 Y-19.26 </raftPoint>)
(<raftPoint> X-32.994 Y-21.431 </raftPoint>)
(</raftPerimeter>)
(<raftPerimeter>)
(<raftPoint> X20.655 Y-30.96 </raftPoint>)
(<raftPoint> X28.409 Y-30.96 </raftPoint>)
(<raftPoint> X28.697 Y-31.14 </raftPoint>)
(<raftPoint> X30.727 Y-31.14 </raftPoint>)
(<raftPoint> X33.42 Y-28.967 </raftPoint>)
(<raftPoint> X33.204 Y-23.152 </raftPoint>)
(<raftPoint> X32.602 Y-22.913 </raftPoint>)
(<raftPoint> X30.749 Y-21.06 </raftPoint>)
(<raftPoint> X28.715 Y-21.06 </raftPoint>)
(<raftPoint> X25.2 Y-22.818 </raftPoint>)
(<raftPoint> X21.648 Y-21.042 </raftPoint>)
(<raftPoint> X20.621 Y-21.26 </raftPoint>)
(<raftPoint> X17.64 Y-23.014 </raftPoint>)
(<raftPoint> X17.64 Y-29.186 </raftPoint>)
(</raftPerimeter>)
(<raftPerimeter>)
(<raftPoint> X22.721 Y-30.24 </raftPoint>)
(<raftPoint> X22.013 Y-28.661 </raftPoint>)
(<raftPoint> X25.385 Y-23.94 </raftPoint>)
(<raftPoint> X26.799 Y-23.94 </raftPoint>)
(<raftPoint> X29.762 Y-28.753 </raftPoint>)
(<raftPoint> X28.357 Y-30.24 </raftPoint>)
(</raftPerimeter>)
(<raftPerimeter>)
(<raftPoint> X-28.715 Y21.06 </raftPoint>)
(<raftPoint> X-25.2 Y22.818 </raftPoint>)
(<raftPoint> X-21.649 Y21.042 </raftPoint>)
(<raftPoint> X-20.617 Y21.26 </raftPoint>)
(<raftPoint> X-17.64 Y23.014 </raftPoint>)
(<raftPoint> X-17.64 Y29.186 </raftPoint>)
(<raftPoint> X-20.655 Y30.96 </raftPoint>)
(<raftPoint> X-28.409 Y30.96 </raftPoint>)
(<raftPoint> X-28.697 Y31.14 </raftPoint>)
(<raftPoint> X-30.727 Y31.14 </raftPoint>)
(<raftPoint> X-33.418 Y28.967 </raftPoint>)
(<raftPoint> X-33.204 Y23.152 </raftPoint>)
(<raftPoint> X-32.602 Y22.913 </raftPoint>)
(<raftPoint> X-30.749 Y21.06 </raftPoint>)
(</raftPerimeter>)
(<raftPerimeter>)
(<raftPoint> X-22.721 Y30.24 </raftPoint>)
(<raftPoint> X-22.013 Y28.661 </raftPoint>)
(<raftPoint> X-25.385 Y23.94 </raftPoint>)
(<raftPoint> X-26.799 Y23.94 </raftPoint>)
(<raftPoint> X-29.762 Y28.753 </raftPoint>)
(<raftPoint> X-28.357 Y30.24 </raftPoint>)
(</raftPerimeter>)
(<raftPerimeter>)
(<raftPoint> X20.621 Y19.46 </raftPoint>)
(<raftPoint> X21.648 Y19.242 </raftPoint>)
(<raftPoint> X25.2 Y21.018 </raftPoint>)
(<raftPoint> X28.715 Y19.26 </raftPoint>)
(<raftPoint> X30.745 Y19.26 </raftPoint>)
(<raftPoint> X32.996 Y21.431 </raftPoint>)
(<raftPoint> X33.633 Y27.165 </raftPoint>)
(<raftPoint> X30.717 Y29.342 </raftPoint>)
(<raftPoint> X20.65 Y29.158 </raftPoint>)
(<raftPoint> X17.379 Y27.198 </raftPoint>)
(<raftPoint> X17.649 Y21.209 </raftPoint>)
(</raftPerimeter>)
(<raftPerimeter>)
(<raftPoint> X-33.632 Y-27.165 </raftPoint>)
(<raftPoint> X-30.717 Y-29.342 </raftPoint>)
(<raftPoint> X-20.65 Y-29.158 </raftPoint>)
(<raftPoint> X-17.379 Y-27.198 </raftPoint>)
(<raftPoint> X-17.649 Y-21.209 </raftPoint>)
(<raftPoint> X-20.621 Y-19.46 </raftPoint>)
(<raftPoint> X-21.648 Y-19.242 </raftPoint>)
(<raftPoint> X-25.2 Y-21.018 </raftPoint>)
(<raftPoint> X-28.715 Y-19.26 </raftPoint>)
(<raftPoint> X-30.745 Y-19.26 </raftPoint>)
(<raftPoint> X-32.994 Y-21.431 </raftPoint>)
(</raftPerimeter>)
(<raftPerimeter>)
(<raftPoint> X20.655 Y-30.96 </raftPoint>)
(<raftPoint> X28.319 Y-30.96 </raftPoint>)
(<raftPoint> X28.724 Y-31.14 </raftPoint>)
(<raftPoint> X30.727 Y-31.14 </raftPoint>)
(<raftPoint> X33.42 Y-28.967 </raftPoint>)
(<raftPoint> X33.204 Y-23.152 </raftPoint>)
(<raftPoint> X32.602 Y-22.913 </raftPoint>)
(<raftPoint> X30.749 Y-21.06 </raftPoint>)
(<raftPoint> X28.715 Y-21.06 </raftPoint>)
(<raftPoint> X25.2 Y-22.818 </raftPoint>)
(<raftPoint> X21.648 Y-21.042 </raftPoint>)
(<raftPoint> X20.621 Y-21.26 </raftPoint>)
(<raftPoint> X17.64 Y-23.014 </raftPoint>)
(<raftPoint> X17.64 Y-29.186 </raftPoint>)
(</raftPerimeter>)
(<raftPerimeter>)
(<raftPoint> X-28.715 Y21.06 </raftPoint>)
(<raftPoint> X-25.2 Y22.818 </raftPoint>)
(<raftPoint> X-21.649 Y21.042 </raftPoint>)
(<raftPoint> X-20.617 Y21.26 </raftPoint>)
(<raftPoint> X-17.64 Y23.014 </raftPoint>)
(<raftPoint> X-17.64 Y29.186 </raftPoint>)
(<raftPoint> X-20.655 Y30.96 </raftPoint>)
(<raftPoint> X-28.319 Y30.96 </raftPoint>)
(<raftPoint> X-28.724 Y31.14 </raftPoint>)
(<raftPoint> X-30.727 Y31.14 </raftPoint>)
(<raftPoint> X-33.418 Y28.967 </raftPoint>)
(<raftPoint> X-33.204 Y23.152 </raftPoint>)
(<raftPoint> X-32.602 Y22.913 </raftPoint>)
(<raftPoint> X-30.749 Y21.06 </raftPoint>)
(</raftPerimeter>)
(<raftPerimeter>)
(<raftPoint> X-33.632 Y-27.165 </raftPoint>)
(<raftPoint> X-30.717 Y-29.342 </raftPoint>)
(<raftPoint> X-20.65 Y-29.158 </raftPoint>)
(<raftPoint> X-17.379 Y-27.198 </raftPoint>)
(<raftPoint> X-17.649 Y-21.209 </raftPoint>)
(<raftPoint> X-20.621 Y-19.46 </raftPoint>)
(<raftPoint> X-21.625 Y-19.247 </raftPoint>)
(<raftPoint> X-22.153 Y-19.436 </raftPoint>)
(<raftPoint> X-25.267 Y-19.255 </raftPoint>)
(<raftPoint> X-25.67 Y-19.437 </raftPoint>)
(<raftPoint> X-30.74 Y-19.255 </raftPoint>)
(<raftPoint> X-32.994 Y-21.431 </raftPoint>)
(</raftPerimeter>)
(<raftPerimeter>)
(<raftPoint> X20.621 Y19.46 </raftPoint>)
(<raftPoint> X21.625 Y19.247 </raftPoint>)
(<raftPoint> X22.154 Y19.436 </raftPoint>)
(<raftPoint> X25.267 Y19.256 </raftPoint>)
(<raftPoint> X25.672 Y19.437 </raftPoint>)
(<raftPoint> X30.74 Y19.255 </raftPoint>)
(<raftPoint> X32.996 Y21.431 </raftPoint>)
(<raftPoint> X33.633 Y27.165 </raftPoint>)
(<raftPoint> X30.717 Y29.342 </raftPoint>)
(<raftPoint> X20.65 Y29.158 </raftPoint>)
(<raftPoint> X17.379 Y27.198 </raftPoint>)
(<raftPoint> X17.649 Y21.209 </raftPoint>)
(</raftPerimeter>)
(<raftPerimeter>)
(<raftPoint> X20.648 Y-30.956 </raftPoint>)
(<raftPoint> X25.27 Y-31.143 </raftPoint>)
(<raftPoint> X25.671 Y-30.963 </raftPoint>)
(<raftPoint> X30.721 Y-31.145 </raftPoint>)
(<raftPoint> X33.42 Y-28.967 </raftPoint>)
(<raftPoint> X33.204 Y-23.152 </raftPoint>)
(<raftPoint> X32.602 Y-22.913 </raftPoint>)
(<raftPoint> X30.744 Y-21.055 </raftPoint>)
(<raftPoint> X25.671 Y-21.237 </raftPoint>)
(<raftPoint> X25.27 Y-21.057 </raftPoint>)
(<raftPoint> X20.648 Y-21.244 </raftPoint>)
(<raftPoint> X17.64 Y-23.014 </raftPoint>)
(<raftPoint> X17.64 Y-29.186 </raftPoint>)
(</raftPerimeter>)
(<raftPerimeter>)
(<raftPoint> X-25.67 Y21.237 </raftPoint>)
(<raftPoint> X-25.27 Y21.057 </raftPoint>)
(<raftPoint> X-20.644 Y21.244 </raftPoint>)
(<raftPoint> X-17.64 Y23.014 </raftPoint>)
(<raftPoint> X-17.64 Y29.186 </raftPoint>)
(<raftPoint> X-20.648 Y30.956 </raftPoint>)
(<raftPoint> X-25.27 Y31.143 </raftPoint>)
(<raftPoint> X-25.67 Y30.963 </raftPoint>)
(<raftPoint> X-30.722 Y31.145 </raftPoint>)
(<raftPoint> X-33.418 Y28.967 </raftPoint>)
(<raftPoint> X-33.204 Y23.152 </raftPoint>)
(<raftPoint> X-32.602 Y22.913 </raftPoint>)
(<raftPoint> X-30.744 Y21.055 </raftPoint>)
(</raftPerimeter>)
(<raftPerimeter>)
(<raftPoint> X20.652 Y19.442 </raftPoint>)
(<raftPoint> X30.743 Y19.257 </raftPoint>)
(<raftPoint> X32.996 Y21.431 </raftPoint>)
(<raftPoint> X33.633 Y27.165 </raftPoint>)
(<raftPoint> X30.717 Y29.342 </raftPoint>)
(<raftPoint> X20.65 Y29.158 </raftPoint>)
(<raftPoint> X17.379 Y27.198 </raftPoint>)
(<raftPoint> X17.649 Y21.209 </raftPoint>)
(</raftPerimeter>)
(<raftPerimeter>)
(<raftPoint> X-33.632 Y-27.165 </raftPoint>)
(<raftPoint> X-30.717 Y-29.342 </raftPoint>)
(<raftPoint> X-20.65 Y-29.158 </raftPoint>)
(<raftPoint> X-17.379 Y-27.198 </raftPoint>)
(<raftPoint> X-17.649 Y-21.209 </raftPoint>)
(<raftPoint> X-20.652 Y-19.442 </raftPoint>)
(<raftPoint> X-30.743 Y-19.257 </raftPoint>)
(<raftPoint> X-32.994 Y-21.431 </raftPoint>)
(</raftPerimeter>)
(<raftPerimeter>)
(<raftPoint> X20.652 Y-30.958 </raftPoint>)
(<raftPoint> X30.724 Y-31.142 </raftPoint>)
(<raftPoint> X33.42 Y-28.967 </raftPoint>)
(<raftPoint> X33.204 Y-23.152 </raftPoint>)
(<raftPoint> X32.602 Y-22.913 </raftPoint>)
(<raftPoint> X30.746 Y-21.057 </raftPoint>)
(<raftPoint> X20.652 Y-21.242 </raftPoint>)
(<raftPoint> X17.64 Y-23.014 </raftPoint>)
(<raftPoint> X17.64 Y-29.186 </raftPoint>)
(</raftPerimeter>)
(<raftPerimeter>)
(<raftPoint> X-20.647 Y21.242 </raftPoint>)
(<raftPoint> X-17.64 Y23.014 </raftPoint>)
(<raftPoint> X-17.64 Y29.186 </raftPoint>)
(<raftPoint> X-20.652 Y30.958 </raftPoint>)
(<raftPoint> X-30.724 Y31.142 </raftPoint>)
(<raftPoint> X-33.418 Y28.967 </raftPoint>)
(<raftPoint> X-33.204 Y23.152 </raftPoint>)
(<raftPoint> X-32.602 Y22.913 </raftPoint>)
(<raftPoint> X-30.746 Y21.057 </raftPoint>)
(</raftPerimeter>)
(<raftPerimeter>)
(<raftPoint> X-32.525 Y-47.508 </raftPoint>)
(<raftPoint> X-28.59 Y-47.512 </raftPoint>)
(<raftPoint> X-28.555 Y-47.482 </raftPoint>)
(<raftPoint> X-27.713 Y-47.515 </raftPoint>)
(<raftPoint> X-27.653 Y-47.469 </raftPoint>)
(<raftPoint> X-26.83 Y-47.519 </raftPoint>)
(<raftPoint> X-26.748 Y-47.457 </raftPoint>)
(<raftPoint> X-25.947 Y-47.522 </raftPoint>)
(<raftPoint> X-25.841 Y-47.445 </raftPoint>)
(<raftPoint> X-25.062 Y-47.526 </raftPoint>)
(<raftPoint> X-24.933 Y-47.432 </raftPoint>)
(<raftPoint> X-24.178 Y-47.53 </raftPoint>)
(<raftPoint> X-24.025 Y-47.421 </raftPoint>)
(<raftPoint> X-23.294 Y-47.535 </raftPoint>)
(<raftPoint> X-23.118 Y-47.409 </raftPoint>)
(<raftPoint> X-22.41 Y-47.54 </raftPoint>)
(<raftPoint> X-22.21 Y-47.398 </raftPoint>)
(<raftPoint> X-21.526 Y-47.545 </raftPoint>)
(<raftPoint> X-21.304 Y-47.387 </raftPoint>)
(<raftPoint> X-20.66 Y-47.546 </raftPoint>)
(<raftPoint> X-20.378 Y-47.37 </raftPoint>)
(<raftPoint> X-19.744 Y-47.542 </raftPoint>)
(<raftPoint> X-16.028 Y-45.684 </raftPoint>)
(<raftPoint> X-15.626 Y-45.605 </raftPoint>)
(<raftPoint> X-15.432 Y-45.708 </raftPoint>)
(<raftPoint> X-14.275 Y-45.708 </raftPoint>)
(<raftPoint> X-10.487 Y-43.814 </raftPoint>)
(<raftPoint> X-9.218 Y-42.545 </raftPoint>)
(<raftPoint> X-9.11 Y-42.258 </raftPoint>)
(<raftPoint> X-5.039 Y-40.19 </raftPoint>)
(<raftPoint> X-2.643 Y-36.622 </raftPoint>)
(<raftPoint> X2.526 Y-38.248 </raftPoint>)
(<raftPoint> X5.039 Y-41.99 </raftPoint>)
(<raftPoint> X9.11 Y-44.058 </raftPoint>)
(<raftPoint> X9.218 Y-44.345 </raftPoint>)
(<raftPoint> X10.487 Y-45.614 </raftPoint>)
(<raftPoint> X17.875 Y-49.308 </raftPoint>)
(<raftPoint> X32.525 Y-49.308 </raftPoint>)
(<raftPoint> X36.125 Y-47.508 </raftPoint>)
(<raftPoint> X37.925 Y-47.508 </raftPoint>)
(<raftPoint> X41.755 Y-45.593 </raftPoint>)
(<raftPoint> X44.441 Y-41.793 </raftPoint>)
(<raftPoint> X47.533 Y-39.895 </raftPoint>)
(<raftPoint> X47.533 Y-38.018 </raftPoint>)
(<raftPoint> X50.981 Y-34.545 </raftPoint>)
(<raftPoint> X50.467 Y-32.339 </raftPoint>)
(<raftPoint> X50.467 Y-19.861 </raftPoint>)
(<raftPoint> X50.981 Y-17.655 </raftPoint>)
(<raftPoint> X47.533 Y-14.182 </raftPoint>)
(<raftPoint> X47.533 Y-12.412 </raftPoint>)
(<raftPoint> X44.44 Y-8.615 </raftPoint>)
(<raftPoint> X41.677 Y-6.568 </raftPoint>)
(<raftPoint> X37.925 Y-4.692 </raftPoint>)
(<raftPoint> X36.125 Y-4.692 </raftPoint>)
(<raftPoint> X32.928 Y-3.094 </raftPoint>)
(<raftPoint> X32.928 Y1.294 </raftPoint>)
(<raftPoint> X36.125 Y2.892 </raftPoint>)
(<raftPoint> X37.925 Y2.892 </raftPoint>)
(<raftPoint> X41.677 Y4.768 </raftPoint>)
(<raftPoint> X44.44 Y6.815 </raftPoint>)
(<raftPoint> X47.533 Y10.612 </raftPoint>)
(<raftPoint> X47.533 Y12.382 </raftPoint>)
(<raftPoint> X50.981 Y15.855 </raftPoint>)
(<raftPoint> X50.467 Y18.061 </raftPoint>)
(<raftPoint> X50.467 Y30.539 </raftPoint>)
(<raftPoint> X50.981 Y32.745 </raftPoint>)
(<raftPoint> X47.533 Y36.218 </raftPoint>)
(<raftPoint> X47.533 Y38.095 </raftPoint>)
(<raftPoint> X44.441 Y39.993 </raftPoint>)
(<raftPoint> X41.755 Y43.793 </raftPoint>)
(<raftPoint> X37.925 Y45.708 </raftPoint>)
(<raftPoint> X36.125 Y45.708 </raftPoint>)
(<raftPoint> X32.525 Y47.508 </raftPoint>)
(<raftPoint> X28.59 Y47.512 </raftPoint>)
(<raftPoint> X28.555 Y47.482 </raftPoint>)
(<raftPoint> X27.713 Y47.515 </raftPoint>)
(<raftPoint> X27.653 Y47.469 </raftPoint>)
(<raftPoint> X26.83 Y47.519 </raftPoint>)
(<raftPoint> X26.748 Y47.457 </raftPoint>)
(<raftPoint> X25.947 Y47.522 </raftPoint>)
(<raftPoint> X25.841 Y47.445 </raftPoint>)
(<raftPoint> X25.062 Y47.526 </raftPoint>)
(<raftPoint> X24.933 Y47.432 </raftPoint>)
(<raftPoint> X24.178 Y47.53 </raftPoint>)
(<raftPoint> X24.025 Y47.421 </raftPoint>)
(<raftPoint> X23.294 Y47.535 </raftPoint>)
(<raftPoint> X23.118 Y47.409 </raftPoint>)
(<raftPoint> X22.41 Y47.54 </raftPoint>)
(<raftPoint> X22.21 Y47.398 </raftPoint>)
(<raftPoint> X21.526 Y47.545 </raftPoint>)
(<raftPoint> X21.304 Y47.387 </raftPoint>)
(<raftPoint> X20.66 Y47.546 </raftPoint>)
(<raftPoint> X20.378 Y47.37 </raftPoint>)
(<raftPoint> X19.744 Y47.542 </raftPoint>)
(<raftPoint> X16.028 Y45.684 </raftPoint>)
(<raftPoint> X15.626 Y45.605 </raftPoint>)
(<raftPoint> X15.432 Y45.708 </raftPoint>)
(<raftPoint> X14.275 Y45.708 </raftPoint>)
(<raftPoint> X10.487 Y43.814 </raftPoint>)
(<raftPoint> X9.218 Y42.545 </raftPoint>)
(<raftPoint> X9.11 Y42.258 </raftPoint>)
(<raftPoint> X5.039 Y40.19 </raftPoint>)
(<raftPoint> X2.643 Y36.622 </raftPoint>)
(<raftPoint> X-2.526 Y38.248 </raftPoint>)
(<raftPoint> X-5.039 Y41.99 </raftPoint>)
(<raftPoint> X-9.11 Y44.058 </raftPoint>)
(<raftPoint> X-9.218 Y44.345 </raftPoint>)
(<raftPoint> X-10.487 Y45.614 </raftPoint>)
(<raftPoint> X-17.875 Y49.308 </raftPoint>)
(<raftPoint> X-32.525 Y49.308 </raftPoint>)
(<raftPoint> X-36.125 Y47.508 </raftPoint>)
(<raftPoint> X-37.925 Y47.508 </raftPoint>)
(<raftPoint> X-41.755 Y45.593 </raftPoint>)
(<raftPoint> X-44.441 Y41.793 </raftPoint>)
(<raftPoint> X-47.533 Y39.895 </raftPoint>)
(<raftPoint> X-47.533 Y38.018 </raftPoint>)
(<raftPoint> X-50.981 Y34.545 </raftPoint>)
(<raftPoint> X-50.467 Y32.339 </raftPoint>)
(<raftPoint> X-50.467 Y19.861 </raftPoint>)
(<raftPoint> X-50.981 Y17.655 </raftPoint>)
(<raftPoint> X-47.533 Y14.182 </raftPoint>)
(<raftPoint> X-47.533 Y12.412 </raftPoint>)
(<raftPoint> X-44.44 Y8.615 </raftPoint>)
(<raftPoint> X-41.677 Y6.568 </raftPoint>)
(<raftPoint> X-37.925 Y4.692 </raftPoint>)
(<raftPoint> X-36.125 Y4.692 </raftPoint>)
(<raftPoint> X-32.928 Y3.094 </raftPoint>)
(<raftPoint> X-32.928 Y-1.294 </raftPoint>)
(<raftPoint> X-36.125 Y-2.892 </raftPoint>)
(<raftPoint> X-37.925 Y-2.892 </raftPoint>)
(<raftPoint> X-41.677 Y-4.768 </raftPoint>)
(<raftPoint> X-44.44 Y-6.815 </raftPoint>)
(<raftPoint> X-47.533 Y-10.612 </raftPoint>)
(<raftPoint> X-47.533 Y-12.382 </raftPoint>)
(<raftPoint> X-50.981 Y-15.855 </raftPoint>)
(<raftPoint> X-50.467 Y-18.061 </raftPoint>)
(<raftPoint> X-50.467 Y-30.539 </raftPoint>)
(<raftPoint> X-50.981 Y-32.745 </raftPoint>)
(<raftPoint> X-47.533 Y-36.218 </raftPoint>)
(<raftPoint> X-47.533 Y-38.095 </raftPoint>)
(<raftPoint> X-44.441 Y-39.993 </raftPoint>)
(<raftPoint> X-41.755 Y-43.793 </raftPoint>)
(<raftPoint> X-37.925 Y-45.708 </raftPoint>)
(<raftPoint> X-36.125 Y-45.708 </raftPoint>)
(</raftPerimeter>)
(<raftPerimeter>)
(<raftPoint> X-34.075 Y-44.652 </raftPoint>)
(<raftPoint> X-35.875 Y-44.652 </raftPoint>)
(<raftPoint> X-39.257 Y-42.961 </raftPoint>)
(<raftPoint> X-40.752 Y-41.037 </raftPoint>)
(<raftPoint> X-44.578 Y-37.648 </raftPoint>)
(<raftPoint> X-46.575 Y-33.885 </raftPoint>)
(<raftPoint> X-48.141 Y-32.293 </raftPoint>)
(<raftPoint> X-49.411 Y-28.709 </raftPoint>)
(<raftPoint> X-49.411 Y-28.758 </raftPoint>)
(<raftPoint> X-49.411 Y-19.891 </raftPoint>)
(<raftPoint> X-48.141 Y-16.307 </raftPoint>)
(<raftPoint> X-46.573 Y-14.713 </raftPoint>)
(<raftPoint> X-42.783 Y-7.364 </raftPoint>)
(<raftPoint> X-40.929 Y-5.907 </raftPoint>)
(<raftPoint> X-39.447 Y-5.734 </raftPoint>)
(<raftPoint> X-35.875 Y-3.948 </raftPoint>)
(<raftPoint> X-34.075 Y-3.948 </raftPoint>)
(<raftPoint> X-30.475 Y-2.148 </raftPoint>)
(<raftPoint> X-19.925 Y-2.148 </raftPoint>)
(<raftPoint> X-16.334 Y-3.943 </raftPoint>)
(<raftPoint> X-11.92 Y-4.118 </raftPoint>)
(<raftPoint> X-6.162 Y-11.185 </raftPoint>)
(<raftPoint> X-4.04 Y-12.752 </raftPoint>)
(<raftPoint> X-3.389 Y-14.495 </raftPoint>)
(<raftPoint> X-3.389 Y-16.358 </raftPoint>)
(<raftPoint> X-2.164 Y-18.229 </raftPoint>)
(<raftPoint> X1.984 Y-20.302 </raftPoint>)
(<raftPoint> X3.389 Y-18.158 </raftPoint>)
(<raftPoint> X3.389 Y-16.295 </raftPoint>)
(<raftPoint> X4.04 Y-14.552 </raftPoint>)
(<raftPoint> X6.162 Y-12.985 </raftPoint>)
(<raftPoint> X9.086 Y-9.396 </raftPoint>)
(<raftPoint> X11.855 Y-7.7 </raftPoint>)
(<raftPoint> X12.83 Y-7.514 </raftPoint>)
(<raftPoint> X14.807 Y-5.907 </raftPoint>)
(<raftPoint> X16.352 Y-5.734 </raftPoint>)
(<raftPoint> X19.925 Y-3.948 </raftPoint>)
(<raftPoint> X30.475 Y-3.948 </raftPoint>)
(<raftPoint> X34.075 Y-5.748 </raftPoint>)
(<raftPoint> X35.875 Y-5.748 </raftPoint>)
(<raftPoint> X39.447 Y-7.534 </raftPoint>)
(<raftPoint> X40.929 Y-7.707 </raftPoint>)
(<raftPoint> X42.783 Y-9.164 </raftPoint>)
(<raftPoint> X46.573 Y-16.513 </raftPoint>)
(<raftPoint> X48.141 Y-18.107 </raftPoint>)
(<raftPoint> X49.411 Y-21.691 </raftPoint>)
(<raftPoint> X49.411 Y-21.642 </raftPoint>)
(<raftPoint> X49.411 Y-30.509 </raftPoint>)
(<raftPoint> X48.141 Y-34.093 </raftPoint>)
(<raftPoint> X46.575 Y-35.685 </raftPoint>)
(<raftPoint> X44.578 Y-39.448 </raftPoint>)
(<raftPoint> X40.752 Y-42.837 </raftPoint>)
(<raftPoint> X39.257 Y-44.761 </raftPoint>)
(<raftPoint> X35.875 Y-46.452 </raftPoint>)
(<raftPoint> X34.075 Y-46.452 </raftPoint>)
(<raftPoint> X30.475 Y-48.252 </raftPoint>)
(<raftPoint> X19.925 Y-48.252 </raftPoint>)
(<raftPoint> X16.352 Y-46.466 </raftPoint>)
(<raftPoint> X14.807 Y-46.293 </raftPoint>)
(<raftPoint> X12.83 Y-44.686 </raftPoint>)
(<raftPoint> X11.855 Y-44.5 </raftPoint>)
(<raftPoint> X9.086 Y-42.804 </raftPoint>)
(<raftPoint> X6.162 Y-39.215 </raftPoint>)
(<raftPoint> X4.04 Y-37.648 </raftPoint>)
(<raftPoint> X3.389 Y-35.905 </raftPoint>)
(<raftPoint> X3.389 Y-34.042 </raftPoint>)
(<raftPoint> X2.164 Y-32.171 </raftPoint>)
(<raftPoint> X-1.984 Y-30.098 </raftPoint>)
(<raftPoint> X-3.389 Y-32.242 </raftPoint>)
(<raftPoint> X-3.389 Y-34.105 </raftPoint>)
(<raftPoint> X-4.04 Y-35.848 </raftPoint>)
(<raftPoint> X-6.162 Y-37.415 </raftPoint>)
(<raftPoint> X-9.086 Y-41.004 </raftPoint>)
(<raftPoint> X-11.855 Y-42.7 </raftPoint>)
(<raftPoint> X-12.83 Y-42.886 </raftPoint>)
(<raftPoint> X-14.838 Y-44.517 </raftPoint>)
(<raftPoint> X-15.232 Y-44.618 </raftPoint>)
(<raftPoint> X-15.425 Y-44.515 </raftPoint>)
(<raftPoint> X-18.171 Y-44.66 </raftPoint>)
(<raftPoint> X-20.84 Y-46.414 </raftPoint>)
(<raftPoint> X-21.52 Y-46.246 </raftPoint>)
(<raftPoint> X-21.758 Y-46.415 </raftPoint>)
(<raftPoint> X-22.443 Y-46.268 </raftPoint>)
(<raftPoint> X-22.657 Y-46.42 </raftPoint>)
(<raftPoint> X-23.367 Y-46.29 </raftPoint>)
(<raftPoint> X-23.557 Y-46.425 </raftPoint>)
(<raftPoint> X-24.29 Y-46.311 </raftPoint>)
(<raftPoint> X-24.456 Y-46.43 </raftPoint>)
(<raftPoint> X-25.213 Y-46.331 </raftPoint>)
(<raftPoint> X-25.354 Y-46.434 </raftPoint>)
(<raftPoint> X-26.136 Y-46.352 </raftPoint>)
(<raftPoint> X-26.253 Y-46.438 </raftPoint>)
(<raftPoint> X-27.06 Y-46.372 </raftPoint>)
(<raftPoint> X-27.153 Y-46.441 </raftPoint>)
(<raftPoint> X-27.985 Y-46.392 </raftPoint>)
(<raftPoint> X-28.054 Y-46.445 </raftPoint>)
(<raftPoint> X-28.914 Y-46.411 </raftPoint>)
(<raftPoint> X-28.959 Y-46.448 </raftPoint>)
(<raftPoint> X-29.866 Y-46.431 </raftPoint>)
(<raftPoint> X-29.887 Y-46.452 </raftPoint>)
(<raftPoint> X-30.475 Y-46.452 </raftPoint>)
(</raftPerimeter>)
(<raftPerimeter>)
(<raftPoint> X48.141 Y16.307 </raftPoint>)
(<raftPoint> X46.573 Y14.713 </raftPoint>)
(<raftPoint> X42.783 Y7.364 </raftPoint>)
(<raftPoint> X40.929 Y5.907 </raftPoint>)
(<raftPoint> X39.447 Y5.734 </raftPoint>)
(<raftPoint> X35.875 Y3.948 </raftPoint>)
(<raftPoint> X34.075 Y3.948 </raftPoint>)
(<raftPoint> X30.475 Y2.148 </raftPoint>)
(<raftPoint> X19.925 Y2.148 </raftPoint>)
(<raftPoint> X16.334 Y3.943 </raftPoint>)
(<raftPoint> X11.92 Y4.118 </raftPoint>)
(<raftPoint> X6.162 Y11.185 </raftPoint>)
(<raftPoint> X4.04 Y12.752 </raftPoint>)
(<raftPoint> X3.389 Y14.495 </raftPoint>)
(<raftPoint> X3.389 Y16.358 </raftPoint>)
(<raftPoint> X2.164 Y18.229 </raftPoint>)
(<raftPoint> X-1.984 Y20.302 </raftPoint>)
(<raftPoint> X-3.389 Y18.158 </raftPoint>)
(<raftPoint> X-3.389 Y16.295 </raftPoint>)
(<raftPoint> X-4.04 Y14.552 </raftPoint>)
(<raftPoint> X-6.162 Y12.985 </raftPoint>)
(<raftPoint> X-9.086 Y9.396 </raftPoint>)
(<raftPoint> X-11.855 Y7.7 </raftPoint>)
(<raftPoint> X-12.83 Y7.514 </raftPoint>)
(<raftPoint> X-14.807 Y5.907 </raftPoint>)
(<raftPoint> X-16.352 Y5.734 </raftPoint>)
(<raftPoint> X-19.925 Y3.948 </raftPoint>)
(<raftPoint> X-30.475 Y3.948 </raftPoint>)
(<raftPoint> X-34.075 Y5.748 </raftPoint>)
(<raftPoint> X-35.875 Y5.748 </raftPoint>)
(<raftPoint> X-39.447 Y7.534 </raftPoint>)
(<raftPoint> X-40.929 Y7.707 </raftPoint>)
(<raftPoint> X-42.783 Y9.164 </raftPoint>)
(<raftPoint> X-46.573 Y16.513 </raftPoint>)
(<raftPoint> X-48.141 Y18.107 </raftPoint>)
(<raftPoint> X-49.411 Y21.691 </raftPoint>)
(<raftPoint> X-49.411 Y21.642 </raftPoint>)
(<raftPoint> X-49.411 Y30.509 </raftPoint>)
(<raftPoint> X-48.141 Y34.093 </raftPoint>)
(<raftPoint> X-46.575 Y35.685 </raftPoint>)
(<raftPoint> X-44.578 Y39.448 </raftPoint>)
(<raftPoint> X-40.752 Y42.837 </raftPoint>)
(<raftPoint> X-39.257 Y44.761 </raftPoint>)
(<raftPoint> X-35.875 Y46.452 </raftPoint>)
(<raftPoint> X-34.075 Y46.452 </raftPoint>)
(<raftPoint> X-30.475 Y48.252 </raftPoint>)
(<raftPoint> X-19.925 Y48.252 </raftPoint>)
(<raftPoint> X-16.352 Y46.466 </raftPoint>)
(<raftPoint> X-14.807 Y46.293 </raftPoint>)
(<raftPoint> X-12.83 Y44.686 </raftPoint>)
(<raftPoint> X-11.855 Y44.5 </raftPoint>)
(<raftPoint> X-9.086 Y42.804 </raftPoint>)
(<raftPoint> X-6.162 Y39.215 </raftPoint>)
(<raftPoint> X-4.04 Y37.648 </raftPoint>)
(<raftPoint> X-3.389 Y35.905 </raftPoint>)
(<raftPoint> X-3.389 Y34.042 </raftPoint>)
(<raftPoint> X-2.164 Y32.171 </raftPoint>)
(<raftPoint> X1.984 Y30.098 </raftPoint>)
(<raftPoint> X3.389 Y32.242 </raftPoint>)
(<raftPoint> X3.389 Y34.105 </raftPoint>)
(<raftPoint> X4.04 Y35.848 </raftPoint>)
(<raftPoint> X6.162 Y37.415 </raftPoint>)
(<raftPoint> X9.086 Y41.004 </raftPoint>)
(<raftPoint> X11.855 Y42.7 </raftPoint>)
(<raftPoint> X12.83 Y42.886 </raftPoint>)
(<raftPoint> X14.838 Y44.517 </raftPoint>)
(<raftPoint> X15.232 Y44.618 </raftPoint>)
(<raftPoint> X15.425 Y44.515 </raftPoint>)
(<raftPoint> X18.171 Y44.66 </raftPoint>)
(<raftPoint> X20.84 Y46.414 </raftPoint>)
(<raftPoint> X21.52 Y46.246 </raftPoint>)
(<raftPoint> X21.758 Y46.415 </raftPoint>)
(<raftPoint> X22.443 Y46.268 </raftPoint>)
(<raftPoint> X22.657 Y46.42 </raftPoint>)
(<raftPoint> X23.367 Y46.29 </raftPoint>)
(<raftPoint> X23.557 Y46.425 </raftPoint>)
(<raftPoint> X24.29 Y46.311 </raftPoint>)
(<raftPoint> X24.456 Y46.43 </raftPoint>)
(<raftPoint> X25.213 Y46.331 </raftPoint>)
(<raftPoint> X25.354 Y46.434 </raftPoint>)
(<raftPoint> X26.136 Y46.352 </raftPoint>)
(<raftPoint> X26.253 Y46.438 </raftPoint>)
(<raftPoint> X27.06 Y46.372 </raftPoint>)
(<raftPoint> X27.153 Y46.441 </raftPoint>)
(<raftPoint> X27.985 Y46.392 </raftPoint>)
(<raftPoint> X28.054 Y46.445 </raftPoint>)
(<raftPoint> X28.914 Y46.411 </raftPoint>)
(<raftPoint> X28.959 Y46.448 </raftPoint>)
(<raftPoint> X29.866 Y46.431 </raftPoint>)
(<raftPoint> X29.887 Y46.452 </raftPoint>)
(<raftPoint> X30.475 Y46.452 </raftPoint>)
(<raftPoint> X34.075 Y44.652 </raftPoint>)
(<raftPoint> X35.875 Y44.652 </raftPoint>)
(<raftPoint> X39.257 Y42.961 </raftPoint>)
(<raftPoint> X40.752 Y41.037 </raftPoint>)
(<raftPoint> X44.578 Y37.648 </raftPoint>)
(<raftPoint> X46.575 Y33.885 </raftPoint>)
(<raftPoint> X48.141 Y32.293 </raftPoint>)
(<raftPoint> X49.411 Y28.709 </raftPoint>)
(<raftPoint> X49.411 Y28.758 </raftPoint>)
(<raftPoint> X49.411 Y19.891 </raftPoint>)
(</raftPerimeter>)
(<raftPerimeter>)
(<raftPoint> X-17.0 Y-1.479 </raftPoint>)
(<raftPoint> X-17.0 Y3.276 </raftPoint>)
(<raftPoint> X-10.486 Y6.587 </raftPoint>)
(<raftPoint> X-9.218 Y7.855 </raftPoint>)
(<raftPoint> X-9.11 Y8.142 </raftPoint>)
(<raftPoint> X-5.039 Y10.21 </raftPoint>)
(<raftPoint> X-2.643 Y13.778 </raftPoint>)
(<raftPoint> X2.526 Y12.152 </raftPoint>)
(<raftPoint> X4.99 Y8.483 </raftPoint>)
(<raftPoint> X10.581 Y2.892 </raftPoint>)
(<raftPoint> X14.271 Y2.892 </raftPoint>)
(<raftPoint> X17.0 Y1.479 </raftPoint>)
(<raftPoint> X17.0 Y-3.276 </raftPoint>)
(<raftPoint> X10.486 Y-6.587 </raftPoint>)
(<raftPoint> X9.218 Y-7.855 </raftPoint>)
(<raftPoint> X9.11 Y-8.142 </raftPoint>)
(<raftPoint> X5.039 Y-10.21 </raftPoint>)
(<raftPoint> X2.643 Y-13.778 </raftPoint>)
(<raftPoint> X-2.526 Y-12.152 </raftPoint>)
(<raftPoint> X-4.99 Y-8.483 </raftPoint>)
(<raftPoint> X-10.581 Y-2.892 </raftPoint>)
(<raftPoint> X-14.271 Y-2.892 </raftPoint>)
(</raftPerimeter>)
(<layer> 0.475 )
G1 X-49.87 Y-32.49 Z0.48 F4200.0
G1 F1200.0
G1 E1.0
G1 F4200.0
M101
G1 X-49.87 Y-16.11 Z0.48 F743.802 E4.35
G1 F1200.0
G1 E3.35
G1 F743.802
M103
G1 X-46.93 Y-10.71 Z0.48 F4200.0
G1 F1200.0
G1 E4.35
G1 F4200.0
M101
G1 X-46.93 Y-37.89 Z0.48 F743.802 E9.908
G1 X-44.0 Y-39.69 Z0.48 F743.802 E10.612
G1 X-44.0 Y-7.11 Z0.48 F743.802 E17.275
G1 X-41.07 Y-5.31 Z0.48 F743.802 E17.979
G1 X-41.07 Y-43.29 Z0.48 F743.802 E25.746
G1 X-38.13 Y-45.09 Z0.48 F743.802 E26.45
G1 X-38.13 Y-3.51 Z0.48 F743.802 E34.954
G1 X-35.2 Y-3.51 Z0.48 F743.802 E35.554
G1 X-35.2 Y-45.09 Z0.48 F743.802 E44.058
G1 X-32.27 Y-46.89 Z0.48 F743.802 E44.762
G1 X-32.27 Y-1.71 Z0.48 F743.802 E54.002
G1 X-29.33 Y-1.71 Z0.48 F743.802 E54.602
G1 X-29.33 Y-46.89 Z0.48 F743.802 E63.842
G1 X-26.4 Y-46.89 Z0.48 F743.802 E64.442
G1 X-26.4 Y-1.71 Z0.48 F743.802 E73.683
G1 X-23.47 Y-1.71 Z0.48 F743.802 E74.282
G1 X-23.47 Y-46.89 Z0.48 F743.802 E83.523
G1 X-20.53 Y-46.89 Z0.48 F743.802 E84.123
G1 X-20.53 Y-1.71 Z0.48 F743.802 E93.363
G1 X-17.6 Y-1.71 Z0.48 F743.802 E93.963
G1 X-17.6 Y-45.09 Z0.48 F743.802 E102.835
G1 X-14.67 Y-45.09 Z0.48 F743.802 E103.435
G1 X-14.67 Y-3.51 Z0.48 F743.802 E111.939
G1 X-11.73 Y-3.51 Z0.48 F743.802 E112.539
G1 X-11.73 Y-43.29 Z0.48 F743.802 E120.675
G1 X-8.8 Y-41.49 Z0.48 F743.802 E121.378
G1 X-8.8 Y-5.31 Z0.48 F743.802 E128.778
G1 X-5.87 Y-8.91 Z0.48 F743.802 E129.728
G1 X-5.87 Y-39.69 Z0.48 F743.802 E136.022
G1 X-2.93 Y-36.09 Z0.48 F743.802 E136.972
G1 X-2.93 Y-12.51 Z0.48 F743.802 E141.795
G1 F1200.0
G1 E140.795
G1 F743.802
M103
G1 X2.93 Y-14.31 Z0.48 F4200.0
G1 F1200.0
G1 E141.795
G1 F4200.0
M101
G1 X2.93 Y-37.89 Z0.48 F743.802 E146.617
G1 X5.87 Y-41.49 Z0.48 F743.802 E147.567
G1 X5.87 Y-10.71 Z0.48 F743.802 E153.862
G1 X8.8 Y-8.91 Z0.48 F743.802 E154.565
G1 X8.8 Y-43.29 Z0.48 F743.802 E161.597
G1 X11.73 Y-45.09 Z0.48 F743.802 E162.3
G1 X11.73 Y-7.11 Z0.48 F743.802 E170.068
G1 X14.67 Y-5.31 Z0.48 F743.802 E170.772
G1 X14.67 Y-46.89 Z0.48 F743.802 E179.276
G1 X17.6 Y-48.69 Z0.48 F743.802 E179.98
G1 X17.6 Y-3.51 Z0.48 F743.802 E189.22
G1 X20.53 Y-3.51 Z0.48 F743.802 E189.82
G1 X20.53 Y-48.69 Z0.48 F743.802 E199.06
G1 X23.47 Y-48.69 Z0.48 F743.802 E199.66
G1 X23.47 Y-3.51 Z0.48 F743.802 E208.9
G1 X26.4 Y-3.51 Z0.48 F743.802 E209.5
G1 X26.4 Y-48.69 Z0.48 F743.802 E218.741
G1 X29.33 Y-48.69 Z0.48 F743.802 E219.34
G1 X29.33 Y-3.51 Z0.48 F743.802 E228.581
G1 X32.27 Y-3.51 Z0.48 F743.802 E229.181
G1 X32.27 Y-48.69 Z0.48 F743.802 E238.421
G1 X35.2 Y-46.89 Z0.48 F743.802 E239.125
G1 X35.2 Y-5.31 Z0.48 F743.802 E247.629
G1 X38.13 Y-5.31 Z0.48 F743.802 E248.229
G1 X38.13 Y-46.89 Z0.48 F743.802 E256.733
G1 X41.07 Y-45.09 Z0.48 F743.802 E257.437
G1 X41.07 Y-7.11 Z0.48 F743.802 E265.204
G1 X44.0 Y-8.91 Z0.48 F743.802 E265.908
G1 X44.0 Y-41.49 Z0.48 F743.802 E272.571
G1 X46.93 Y-39.69 Z0.48 F743.802 E273.275
G1 X46.93 Y-12.51 Z0.48 F743.802 E278.833
G1 F1200.0
G1 E277.833
G1 F743.802
M103
G1 X49.87 Y-17.91 Z0.48 F4200.0
G1 F1200.0
G1 E278.833
G1 F4200.0
M101
G1 X49.87 Y-34.29 Z0.48 F743.802 E282.183
G1 F1200.0
G1 E281.183
G1 F743.802
M103
G1 X38.13 Y3.51 Z0.48 F4200.0
G1 F1200.0
G1 E282.183
G1 F4200.0
M101
G1 X38.13 Y45.09 Z0.48 F743.802 E290.687
G1 X35.2 Y45.09 Z0.48 F743.802 E291.287
G1 X35.2 Y3.51 Z0.48 F743.802 E299.791
G1 X32.27 Y1.71 Z0.48 F743.802 E300.494
G1 X32.27 Y46.89 Z0.48 F743.802 E309.735
G1 X29.33 Y46.89 Z0.48 F743.802 E310.335
G1 X29.33 Y1.71 Z0.48 F743.802 E319.575
G1 X26.4 Y1.71 Z0.48 F743.802 E320.175
G1 X26.4 Y46.89 Z0.48 F743.802 E329.415
G1 X23.47 Y46.89 Z0.48 F743.802 E330.015
G1 X23.47 Y1.71 Z0.48 F743.802 E339.255
G1 X20.53 Y1.71 Z0.48 F743.802 E339.855
G1 X20.53 Y46.89 Z0.48 F743.802 E349.096
G1 X17.6 Y45.09 Z0.48 F743.802 E349.799
G1 X17.6 Y1.71 Z0.48 F743.802 E358.671
G1 X14.67 Y3.51 Z0.48 F743.802 E359.375
G1 X14.67 Y45.09 Z0.48 F743.802 E367.879
G1 X11.73 Y43.29 Z0.48 F743.802 E368.583
G1 X11.73 Y3.51 Z0.48 F743.802 E376.719
G1 X8.8 Y5.31 Z0.48 F743.802 E377.423
G1 X8.8 Y41.49 Z0.48 F743.802 E384.822
G1 X5.87 Y39.69 Z0.48 F743.802 E385.526
G1 X5.87 Y8.91 Z0.48 F743.802 E391.821
G1 X2.93 Y12.51 Z0.48 F743.802 E392.771
G1 X2.93 Y36.09 Z0.48 F743.802 E397.593
G1 X0.0 Y32.49 Z0.48 F743.802 E398.543
G1 X0.0 Y17.91 Z0.48 F743.802 E401.524
G1 X-2.93 Y14.31 Z0.48 F743.802 E402.474
G1 X-2.93 Y37.89 Z0.48 F743.802 E407.296
G1 X-5.87 Y41.49 Z0.48 F743.802 E408.246
G1 X-5.87 Y10.71 Z0.48 F743.802 E414.541
G1 X-8.8 Y8.91 Z0.48 F743.802 E415.245
G1 X-8.8 Y43.29 Z0.48 F743.802 E422.276
G1 X-11.73 Y45.09 Z0.48 F743.802 E422.98
G1 X-11.73 Y7.11 Z0.48 F743.802 E430.747
G1 X-14.67 Y5.31 Z0.48 F743.802 E431.451
G1 X-14.67 Y46.89 Z0.48 F743.802 E439.955
G1 X-17.6 Y48.69 Z0.48 F743.802 E440.659
G1 X-17.6 Y3.51 Z0.48 F743.802 E449.899
G1 X-20.53 Y3.51 Z0.48 F743.802 E450.499
G1 X-20.53 Y48.69 Z0.48 F743.802 E459.74
G1 X-23.47 Y48.69 Z0.48 F743.802 E460.34
G1 X-23.47 Y3.51 Z0.48 F743.802 E469.58
G1 X-26.4 Y3.51 Z0.48 F743.802 E470.18
G1 X-26.4 Y48.69 Z0.48 F743.802 E479.42
G1 X-29.33 Y48.69 Z0.48 F743.802 E480.02
G1 X-29.33 Y3.51 Z0.48 F743.802 E489.26
G1 X-32.27 Y3.51 Z0.48 F743.802 E489.86
G1 X-32.27 Y48.69 Z0.48 F743.802 E499.1
G1 X-35.2 Y46.89 Z0.48 F743.802 E499.804
G1 X-35.2 Y5.31 Z0.48 F743.802 E508.308
G1 X-38.13 Y5.31 Z0.48 F743.802 E508.908
G1 X-38.13 Y46.89 Z0.48 F743.802 E517.412
G1 X-41.07 Y45.09 Z0.48 F743.802 E518.116
G1 X-41.07 Y7.11 Z0.48 F743.802 E525.884
G1 X-44.0 Y8.91 Z0.48 F743.802 E526.587
G1 X-44.0 Y41.49 Z0.48 F743.802 E533.25
G1 X-46.93 Y39.69 Z0.48 F743.802 E533.954
G1 X-46.93 Y12.51 Z0.48 F743.802 E539.513
G1 F1200.0
G1 E538.513
G1 F743.802
M103
G1 X-49.87 Y17.91 Z0.48 F4200.0
G1 F1200.0
G1 E539.513
G1 F4200.0
M101
G1 X-49.87 Y34.29 Z0.48 F743.802 E542.862
G1 F1200.0
G1 E541.862
G1 F743.802
M103
G1 X0.0 Y-17.91 Z0.48 F4200.0
G1 F1200.0
G1 E542.862
G1 F4200.0
M101
G1 X0.0 Y-32.49 Z0.48 F743.802 E545.844
G1 F1200.0
G1 E544.844
G1 F743.802
M103
G1 X41.07 Y5.31 Z0.48 F4200.0
G1 F1200.0
G1 E545.844
G1 F4200.0
M101
G1 X41.07 Y43.29 Z0.48 F743.802 E553.611
G1 X44.0 Y39.69 Z0.48 F743.802 E554.561
G1 X44.0 Y7.11 Z0.48 F743.802 E561.224
G1 X46.93 Y10.71 Z0.48 F743.802 E562.174
G1 X46.93 Y37.89 Z0.48 F743.802 E567.732
G1 F1200.0
G1 E566.732
G1 F743.802
M103
G1 X49.87 Y32.49 Z0.48 F4200.0
G1 F1200.0
G1 E567.732
G1 F4200.0
M101
G1 X49.87 Y16.11 Z0.48 F743.802 E571.082
G1 F1200.0
G1 E570.082
G1 F743.802
M103
;M108 R56.0
(</layer>)
(<layer> 0.983 )
G1 X17.53 Y1.8 Z0.98 F4200.0
G1 F1200.0
G1 E571.082
G1 F4200.0
M101
G1 X32.34 Y1.8 Z0.98 F2222.222 E572.265
G1 F1200.0
G1 E571.265
G1 F2222.222
M103
G1 X32.34 Y-3.6 Z0.98 F4200.0
G1 F1200.0
G1 E572.265
G1 F4200.0
M101
G1 X17.53 Y-3.6 Z0.98 F2222.222 E573.448
G1 X14.6 Y-5.4 Z0.98 F2222.222 E573.723
G1 X38.21 Y-5.4 Z0.98 F2222.222 E575.608
G1 X41.14 Y-7.2 Z0.98 F2222.222 E575.883
G1 X11.66 Y-7.2 Z0.98 F2222.222 E578.238
G1 X8.73 Y-9.0 Z0.98 F2222.222 E578.513
G1 X44.07 Y-9.0 Z0.98 F2222.222 E581.336
G1 X44.07 Y-10.8 Z0.98 F2222.222 E581.479
G1 X5.8 Y-10.8 Z0.98 F2222.222 E584.537
G1 X5.8 Y-12.6 Z0.98 F2222.222 E584.68
G1 X47.01 Y-12.6 Z0.98 F2222.222 E587.972
G1 X47.01 Y-14.4 Z0.98 F2222.222 E588.116
G1 X2.86 Y-14.4 Z0.98 F2222.222 E591.641
G1 X2.86 Y-16.2 Z0.98 F2222.222 E591.785
G1 X47.01 Y-16.2 Z0.98 F2222.222 E595.311
G1 X49.94 Y-18.0 Z0.98 F2222.222 E595.586
G1 X-49.94 Y-18.0 Z0.98 F2222.222 E603.563
G1 X-49.94 Y-19.8 Z0.98 F2222.222 E603.707
G1 X49.94 Y-19.8 Z0.98 F2222.222 E611.685
G1 X49.94 Y-21.6 Z0.98 F2222.222 E611.828
G1 X-49.94 Y-21.6 Z0.98 F2222.222 E619.806
G1 X-49.94 Y-23.4 Z0.98 F2222.222 E619.949
G1 X49.94 Y-23.4 Z0.98 F2222.222 E627.927
G1 X49.94 Y-25.2 Z0.98 F2222.222 E628.071
G1 X-49.94 Y-25.2 Z0.98 F2222.222 E636.048
G1 X-49.94 Y-27.0 Z0.98 F2222.222 E636.192
G1 X49.94 Y-27.0 Z0.98 F2222.222 E644.169
G1 X49.94 Y-28.8 Z0.98 F2222.222 E644.313
G1 X-49.94 Y-28.8 Z0.98 F2222.222 E652.29
G1 X-49.94 Y-30.6 Z0.98 F2222.222 E652.434
G1 X49.94 Y-30.6 Z0.98 F2222.222 E660.411
G1 X49.94 Y-32.4 Z0.98 F2222.222 E660.555
G1 X-49.94 Y-32.4 Z0.98 F2222.222 E668.533
G1 X-47.01 Y-34.2 Z0.98 F2222.222 E668.808
G1 X-2.86 Y-34.2 Z0.98 F2222.222 E672.333
G1 X-2.86 Y-36.0 Z0.98 F2222.222 E672.477
G1 X-47.01 Y-36.0 Z0.98 F2222.222 E676.003
G1 X-47.01 Y-37.8 Z0.98 F2222.222 E676.147
G1 X-5.8 Y-37.8 Z0.98 F2222.222 E679.438
G1 X-5.8 Y-39.6 Z0.98 F2222.222 E679.582
G1 X-44.07 Y-39.6 Z0.98 F2222.222 E682.639
G1 X-41.14 Y-41.4 Z0.98 F2222.222 E682.914
G1 X-8.73 Y-41.4 Z0.98 F2222.222 E685.503
G1 X-11.66 Y-43.2 Z0.98 F2222.222 E685.778
G1 X-41.14 Y-43.2 Z0.98 F2222.222 E688.132
G1 X-38.21 Y-45.0 Z0.98 F2222.222 E688.407
G1 X-14.6 Y-45.0 Z0.98 F2222.222 E690.293
G1 F1200.0
G1 E689.293
G1 F2222.222
M103
G1 X-20.46 Y-46.8 Z0.98 F4200.0
G1 F1200.0
G1 E690.293
G1 F4200.0
M101
G1 X-32.34 Y-46.8 Z0.98 F2222.222 E691.242
G1 F1200.0
G1 E690.242
G1 F2222.222
M103
G1 X-49.94 Y-16.2 Z0.98 F4200.0
G1 F1200.0
G1 E691.242
G1 F4200.0
M101
G1 X-2.86 Y-16.2 Z0.98 F2222.222 E695.002
G1 X-2.86 Y-14.4 Z0.98 F2222.222 E695.145
G1 X-47.01 Y-14.4 Z0.98 F2222.222 E698.671
G1 X-47.01 Y-12.6 Z0.98 F2222.222 E698.815
G1 X-2.86 Y-12.6 Z0.98 F2222.222 E702.341
G1 X-5.8 Y-10.8 Z0.98 F2222.222 E702.616
G1 X-47.01 Y-10.8 Z0.98 F2222.222 E705.907
G1 X-44.07 Y-9.0 Z0.98 F2222.222 E706.182
G1 X-5.8 Y-9.0 Z0.98 F2222.222 E709.239
G1 X-8.73 Y-7.2 Z0.98 F2222.222 E709.514
G1 X-44.07 Y-7.2 Z0.98 F2222.222 E712.337
G1 X-41.14 Y-5.4 Z0.98 F2222.222 E712.612
G1 X-8.73 Y-5.4 Z0.98 F2222.222 E715.201
G1 X-11.66 Y-3.6 Z0.98 F2222.222 E715.476
G1 X-38.21 Y-3.6 Z0.98 F2222.222 E717.596
G1 F1200.0
G1 E716.596
G1 F2222.222
M103
G1 X-32.34 Y-1.8 Z0.98 F4200.0
G1 F1200.0
G1 E717.596
G1 F4200.0
M101
G1 X-17.53 Y-1.8 Z0.98 F2222.222 E718.779
G1 F1200.0
G1 E717.779
G1 F2222.222
M103
G1 X-17.53 Y3.6 Z0.98 F4200.0
G1 F1200.0
G1 E718.779
G1 F4200.0
M101
G1 X-32.34 Y3.6 Z0.98 F2222.222 E719.962
G1 F1200.0
G1 E718.962
G1 F2222.222
M103
G1 X-38.21 Y5.4 Z0.98 F4200.0
G1 F1200.0
G1 E719.962
G1 F4200.0
M101
G1 X-14.6 Y5.4 Z0.98 F2222.222 E721.848
G1 X-11.66 Y7.2 Z0.98 F2222.222 E722.122
G1 X-41.14 Y7.2 Z0.98 F2222.222 E724.477
G1 X-44.07 Y9.0 Z0.98 F2222.222 E724.752
G1 X-8.73 Y9.0 Z0.98 F2222.222 E727.575
G1 X-5.8 Y10.8 Z0.98 F2222.222 E727.85
G1 X-44.07 Y10.8 Z0.98 F2222.222 E730.907
G1 X-47.01 Y12.6 Z0.98 F2222.222 E731.182
G1 X-5.8 Y12.6 Z0.98 F2222.222 E734.473
G1 X-2.86 Y14.4 Z0.98 F2222.222 E734.748
G1 X-47.01 Y14.4 Z0.98 F2222.222 E738.274
G1 X-47.01 Y16.2 Z0.98 F2222.222 E738.418
G1 X-2.86 Y16.2 Z0.98 F2222.222 E741.944
G1 X-2.86 Y18.0 Z0.98 F2222.222 E742.087
G1 X-49.94 Y18.0 Z0.98 F2222.222 E745.848
G1 X-49.94 Y19.8 Z0.98 F2222.222 E745.991
G1 X49.94 Y19.8 Z0.98 F2222.222 E753.969
G1 X49.94 Y18.0 Z0.98 F2222.222 E754.112
G1 X-0.07 Y18.0 Z0.98 F2222.222 E758.107
G1 X2.86 Y16.2 Z0.98 F2222.222 E758.382
G1 X49.94 Y16.2 Z0.98 F2222.222 E762.142
G1 X47.01 Y14.4 Z0.98 F2222.222 E762.417
G1 X2.86 Y14.4 Z0.98 F2222.222 E765.943
G1 X2.86 Y12.6 Z0.98 F2222.222 E766.086
G1 X47.01 Y12.6 Z0.98 F2222.222 E769.612
G1 X47.01 Y10.8 Z0.98 F2222.222 E769.756
G1 X5.8 Y10.8 Z0.98 F2222.222 E773.048
G1 X5.8 Y9.0 Z0.98 F2222.222 E773.191
G1 X44.07 Y9.0 Z0.98 F2222.222 E776.249
G1 X44.07 Y7.2 Z0.98 F2222.222 E776.392
G1 X8.73 Y7.2 Z0.98 F2222.222 E779.215
G1 X8.73 Y5.4 Z0.98 F2222.222 E779.359
G1 X41.14 Y5.4 Z0.98 F2222.222 E781.948
G1 X38.21 Y3.6 Z0.98 F2222.222 E782.223
G1 X11.66 Y3.6 Z0.98 F2222.222 E784.343
G1 F1200.0
M73 P4 (display progress)
G1 E783.343
G1 F2222.222
M103
G1 X2.86 Y32.4 Z0.98 F4200.0
G1 F1200.0
G1 E784.343
G1 F4200.0
M101
G1 X49.94 Y32.4 Z0.98 F2222.222 E788.103
G1 X49.94 Y30.6 Z0.98 F2222.222 E788.247
G1 X-49.94 Y30.6 Z0.98 F2222.222 E796.224
G1 X-49.94 Y32.4 Z0.98 F2222.222 E796.368
G1 X0.07 Y32.4 Z0.98 F2222.222 E800.362
G1 X2.86 Y34.2 Z0.98 F2222.222 E800.627
G1 X47.01 Y34.2 Z0.98 F2222.222 E804.153
G1 X47.01 Y36.0 Z0.98 F2222.222 E804.297
G1 X2.86 Y36.0 Z0.98 F2222.222 E807.823
G1 X5.8 Y37.8 Z0.98 F2222.222 E808.098
G1 X47.01 Y37.8 Z0.98 F2222.222 E811.389
G1 X44.07 Y39.6 Z0.98 F2222.222 E811.664
G1 X5.8 Y39.6 Z0.98 F2222.222 E814.721
G1 X8.73 Y41.4 Z0.98 F2222.222 E814.996
G1 X41.14 Y41.4 Z0.98 F2222.222 E817.585
G1 X41.14 Y43.2 Z0.98 F2222.222 E817.729
G1 X11.66 Y43.2 Z0.98 F2222.222 E820.083
G1 X14.6 Y45.0 Z0.98 F2222.222 E820.358
G1 X38.21 Y45.0 Z0.98 F2222.222 E822.244
G1 F1200.0
G1 E821.244
G1 F2222.222
M103
G1 X32.34 Y46.8 Z0.98 F4200.0
G1 F1200.0
G1 E822.244
G1 F4200.0
M101
G1 X20.46 Y46.8 Z0.98 F2222.222 E823.193
G1 F1200.0
G1 E822.193
G1 F2222.222
M103
G1 X-2.86 Y37.8 Z0.98 F4200.0
G1 F1200.0
G1 E823.193
G1 F4200.0
M101
G1 X-47.01 Y37.8 Z0.98 F2222.222 E826.718
G1 X-47.01 Y39.6 Z0.98 F2222.222 E826.862
G1 X-5.8 Y39.6 Z0.98 F2222.222 E830.154
G1 X-5.8 Y41.4 Z0.98 F2222.222 E830.297
G1 X-44.07 Y41.4 Z0.98 F2222.222 E833.355
G1 X-41.14 Y43.2 Z0.98 F2222.222 E833.63
G1 X-8.73 Y43.2 Z0.98 F2222.222 E836.218
G1 X-11.66 Y45.0 Z0.98 F2222.222 E836.493
G1 X-41.14 Y45.0 Z0.98 F2222.222 E838.848
G1 X-38.21 Y46.8 Z0.98 F2222.222 E839.123
G1 X-14.6 Y46.8 Z0.98 F2222.222 E841.008
G1 X-17.53 Y48.6 Z0.98 F2222.222 E841.283
G1 X-32.34 Y48.6 Z0.98 F2222.222 E842.466
G1 F1200.0
G1 E841.466
G1 F2222.222
M103
G1 X-47.01 Y36.0 Z0.98 F4200.0
G1 F1200.0
G1 E842.466
G1 F4200.0
M101
G1 X-2.86 Y36.0 Z0.98 F2222.222 E845.992
G1 X-2.86 Y34.2 Z0.98 F2222.222 E846.136
G1 X-49.94 Y34.2 Z0.98 F2222.222 E849.896
G1 F1200.0
G1 E848.896
G1 F2222.222
M103
G1 X-49.94 Y28.8 Z0.98 F4200.0
G1 F1200.0
G1 E849.896
G1 F4200.0
M101
G1 X49.94 Y28.8 Z0.98 F2222.222 E857.873
G1 X49.94 Y27.0 Z0.98 F2222.222 E858.017
G1 X-49.94 Y27.0 Z0.98 F2222.222 E865.994
G1 X-49.94 Y25.2 Z0.98 F2222.222 E866.138
G1 X49.94 Y25.2 Z0.98 F2222.222 E874.116
G1 X49.94 Y23.4 Z0.98 F2222.222 E874.259
G1 X-49.94 Y23.4 Z0.98 F2222.222 E882.237
G1 X-49.94 Y21.6 Z0.98 F2222.222 E882.381
G1 X49.94 Y21.6 Z0.98 F2222.222 E890.358
G1 F1200.0
G1 E889.358
G1 F2222.222
M103
G1 X49.94 Y-34.2 Z0.98 F4200.0
G1 F1200.0
G1 E890.358
G1 F4200.0
M101
G1 X2.86 Y-34.2 Z0.98 F2222.222 E894.118
G1 X2.86 Y-36.0 Z0.98 F2222.222 E894.262
G1 X47.01 Y-36.0 Z0.98 F2222.222 E897.788
G1 X47.01 Y-37.8 Z0.98 F2222.222 E897.931
G1 X2.86 Y-37.8 Z0.98 F2222.222 E901.457
G1 X5.8 Y-39.6 Z0.98 F2222.222 E901.732
G1 X47.01 Y-39.6 Z0.98 F2222.222 E905.024
G1 X44.07 Y-41.4 Z0.98 F2222.222 E905.299
G1 X5.8 Y-41.4 Z0.98 F2222.222 E908.356
G1 X8.73 Y-43.2 Z0.98 F2222.222 E908.631
G1 X41.14 Y-43.2 Z0.98 F2222.222 E911.219
G1 X41.14 Y-45.0 Z0.98 F2222.222 E911.363
G1 X11.66 Y-45.0 Z0.98 F2222.222 E913.718
G1 X14.6 Y-46.8 Z0.98 F2222.222 E913.993
G1 X38.21 Y-46.8 Z0.98 F2222.222 E915.878
G1 F1200.0
G1 E914.878
G1 F2222.222
M103
G1 X32.34 Y-48.6 Z0.98 F4200.0
G1 F1200.0
G1 E915.878
G1 F4200.0
M101
G1 X17.53 Y-48.6 Z0.98 F2222.222 E917.061
G1 F1200.0
G1 E916.061
G1 F2222.222
M103
;M108 R56.0
(</layer>)
(<layer> 1.469 )
G1 X17.53 Y1.8 Z1.47 F4200.0
G1 F1200.0
G1 E917.061
G1 F4200.0
M101
G1 X32.34 Y1.8 Z1.47 F2222.222 E918.244
G1 F1200.0
G1 E917.244
G1 F2222.222
M103
G1 X32.34 Y-3.6 Z1.47 F4200.0
G1 F1200.0
G1 E918.244
G1 F4200.0
M101
G1 X17.53 Y-3.6 Z1.47 F2222.222 E919.427
G1 X14.6 Y-5.4 Z1.47 F2222.222 E919.702
G1 X38.21 Y-5.4 Z1.47 F2222.222 E921.588
G1 X41.14 Y-7.2 Z1.47 F2222.222 E921.863
G1 X11.66 Y-7.2 Z1.47 F2222.222 E924.217
G1 X8.73 Y-9.0 Z1.47 F2222.222 E924.492
G1 X44.07 Y-9.0 Z1.47 F2222.222 E927.315
G1 X44.07 Y-10.8 Z1.47 F2222.222 E927.459
G1 X5.8 Y-10.8 Z1.47 F2222.222 E930.516
G1 X5.8 Y-12.6 Z1.47 F2222.222 E930.66
G1 X47.01 Y-12.6 Z1.47 F2222.222 E933.951
G1 X47.01 Y-14.4 Z1.47 F2222.222 E934.095
G1 X2.86 Y-14.4 Z1.47 F2222.222 E937.621
G1 X2.86 Y-16.2 Z1.47 F2222.222 E937.765
G1 X47.01 Y-16.2 Z1.47 F2222.222 E941.291
G1 X49.94 Y-18.0 Z1.47 F2222.222 E941.565
G1 X-49.94 Y-18.0 Z1.47 F2222.222 E949.543
G1 X-49.94 Y-19.8 Z1.47 F2222.222 E949.687
G1 X49.94 Y-19.8 Z1.47 F2222.222 E957.664
G1 X49.94 Y-21.6 Z1.47 F2222.222 E957.808
G1 X-49.94 Y-21.6 Z1.47 F2222.222 E965.785
G1 X-49.94 Y-23.4 Z1.47 F2222.222 E965.929
G1 X49.94 Y-23.4 Z1.47 F2222.222 E973.906
G1 X49.94 Y-25.2 Z1.47 F2222.222 E974.05
G1 X-49.94 Y-25.2 Z1.47 F2222.222 E982.027
G1 X-49.94 Y-27.0 Z1.47 F2222.222 E982.171
G1 X49.94 Y-27.0 Z1.47 F2222.222 E990.149
G1 X49.94 Y-28.8 Z1.47 F2222.222 E990.292
G1 X-49.94 Y-28.8 Z1.47 F2222.222 E998.27
G1 X-49.94 Y-30.6 Z1.47 F2222.222 E998.414
G1 X49.94 Y-30.6 Z1.47 F2222.222 E1006.391
G1 X49.94 Y-32.4 Z1.47 F2222.222 E1006.535
G1 X-49.94 Y-32.4 Z1.47 F2222.222 E1014.512
G1 X-47.01 Y-34.2 Z1.47 F2222.222 E1014.787
G1 X-2.86 Y-34.2 Z1.47 F2222.222 E1018.313
G1 X-2.86 Y-36.0 Z1.47 F2222.222 E1018.457
G1 X-47.01 Y-36.0 Z1.47 F2222.222 E1021.982
G1 X-47.01 Y-37.8 Z1.47 F2222.222 E1022.126
G1 X-5.8 Y-37.8 Z1.47 F2222.222 E1025.418
G1 X-5.8 Y-39.6 Z1.47 F2222.222 E1025.561
G1 X-44.07 Y-39.6 Z1.47 F2222.222 E1028.619
G1 X-41.14 Y-41.4 Z1.47 F2222.222 E1028.894
G1 X-8.73 Y-41.4 Z1.47 F2222.222 E1031.482
G1 X-11.66 Y-43.2 Z1.47 F2222.222 E1031.757
G1 X-41.14 Y-43.2 Z1.47 F2222.222 E1034.112
G1 X-38.21 Y-45.0 Z1.47 F2222.222 E1034.386
G1 X-14.6 Y-45.0 Z1.47 F2222.222 E1036.272
G1 F1200.0
G1 E1035.272
G1 F2222.222
M103
G1 X-20.46 Y-46.8 Z1.47 F4200.0
G1 F1200.0
G1 E1036.272
G1 F4200.0
M101
G1 X-32.34 Y-46.8 Z1.47 F2222.222 E1037.221
G1 F1200.0
G1 E1036.221
G1 F2222.222
M103
G1 X-49.94 Y-16.2 Z1.47 F4200.0
G1 F1200.0
G1 E1037.221
G1 F4200.0
M101
G1 X-2.86 Y-16.2 Z1.47 F2222.222 E1040.981
G1 X-2.86 Y-14.4 Z1.47 F2222.222 E1041.125
G1 X-47.01 Y-14.4 Z1.47 F2222.222 E1044.651
G1 X-47.01 Y-12.6 Z1.47 F2222.222 E1044.795
G1 X-2.86 Y-12.6 Z1.47 F2222.222 E1048.32
G1 X-5.8 Y-10.8 Z1.47 F2222.222 E1048.595
G1 X-47.01 Y-10.8 Z1.47 F2222.222 E1051.887
G1 X-44.07 Y-9.0 Z1.47 F2222.222 E1052.162
G1 X-5.8 Y-9.0 Z1.47 F2222.222 E1055.219
G1 X-8.73 Y-7.2 Z1.47 F2222.222 E1055.494
G1 X-44.07 Y-7.2 Z1.47 F2222.222 E1058.317
G1 X-41.14 Y-5.4 Z1.47 F2222.222 E1058.592
G1 X-8.73 Y-5.4 Z1.47 F2222.222 E1061.18
G1 X-11.66 Y-3.6 Z1.47 F2222.222 E1061.455
G1 X-38.21 Y-3.6 Z1.47 F2222.222 E1063.575
G1 F1200.0
G1 E1062.575
G1 F2222.222
M103
G1 X-32.34 Y-1.8 Z1.47 F4200.0
G1 F1200.0
G1 E1063.575
G1 F4200.0
M101
G1 X-17.53 Y-1.8 Z1.47 F2222.222 E1064.758
G1 F1200.0
G1 E1063.758
G1 F2222.222
M103
G1 X-17.53 Y3.6 Z1.47 F4200.0
G1 F1200.0
G1 E1064.758
G1 F4200.0
M101
G1 X-32.34 Y3.6 Z1.47 F2222.222 E1065.941
G1 F1200.0
G1 E1064.941
G1 F2222.222
M103
G1 X-38.21 Y5.4 Z1.47 F4200.0
G1 F1200.0
G1 E1065.941
G1 F4200.0
M101
G1 X-14.6 Y5.4 Z1.47 F2222.222 E1067.827
G1 X-11.66 Y7.2 Z1.47 F2222.222 E1068.102
G1 X-41.14 Y7.2 Z1.47 F2222.222 E1070.456
G1 X-44.07 Y9.0 Z1.47 F2222.222 E1070.731
G1 X-8.73 Y9.0 Z1.47 F2222.222 E1073.554
G1 X-5.8 Y10.8 Z1.47 F2222.222 E1073.829
G1 X-44.07 Y10.8 Z1.47 F2222.222 E1076.886
G1 X-47.01 Y12.6 Z1.47 F2222.222 E1077.161
G1 X-5.8 Y12.6 Z1.47 F2222.222 E1080.453
G1 X-2.86 Y14.4 Z1.47 F2222.222 E1080.728
G1 X-47.01 Y14.4 Z1.47 F2222.222 E1084.253
G1 X-47.01 Y16.2 Z1.47 F2222.222 E1084.397
G1 X-2.86 Y16.2 Z1.47 F2222.222 E1087.923
G1 X-2.86 Y18.0 Z1.47 F2222.222 E1088.067
G1 X-49.94 Y18.0 Z1.47 F2222.222 E1091.827
G1 X-49.94 Y19.8 Z1.47 F2222.222 E1091.971
G1 X49.94 Y19.8 Z1.47 F2222.222 E1099.948
G1 X49.94 Y18.0 Z1.47 F2222.222 E1100.092
G1 X-0.07 Y18.0 Z1.47 F2222.222 E1104.086
G1 X2.86 Y16.2 Z1.47 F2222.222 E1104.361
G1 X49.94 Y16.2 Z1.47 F2222.222 E1108.121
G1 X47.01 Y14.4 Z1.47 F2222.222 E1108.396
G1 X2.86 Y14.4 Z1.47 F2222.222 E1111.922
G1 X2.86 Y12.6 Z1.47 F2222.222 E1112.066
G1 X47.01 Y12.6 Z1.47 F2222.222 E1115.592
G1 X47.01 Y10.8 Z1.47 F2222.222 E1115.735
G1 X5.8 Y10.8 Z1.47 F2222.222 E1119.027
G1 X5.8 Y9.0 Z1.47 F2222.222 E1119.171
G1 X44.07 Y9.0 Z1.47 F2222.222 E1122.228
G1 X44.07 Y7.2 Z1.47 F2222.222 E1122.372
G1 X8.73 Y7.2 Z1.47 F2222.222 E1125.195
G1 X8.73 Y5.4 Z1.47 F2222.222 E1125.338
G1 X41.14 Y5.4 Z1.47 F2222.222 E1127.927
G1 X38.21 Y3.6 Z1.47 F2222.222 E1128.202
G1 X11.66 Y3.6 Z1.47 F2222.222 E1130.322
G1 F1200.0
G1 E1129.322
G1 F2222.222
M103
G1 X2.86 Y32.4 Z1.47 F4200.0
G1 F1200.0
G1 E1130.322
G1 F4200.0
M101
G1 X49.94 Y32.4 Z1.47 F2222.222 E1134.082
G1 X49.94 Y30.6 Z1.47 F2222.222 E1134.226
G1 X-49.94 Y30.6 Z1.47 F2222.222 E1142.204
G1 X-49.94 Y32.4 Z1.47 F2222.222 E1142.347
G1 X0.07 Y32.4 Z1.47 F2222.222 E1146.342
G1 X2.86 Y34.2 Z1.47 F2222.222 E1146.607
G1 X47.01 Y34.2 Z1.47 F2222.222 E1150.133
G1 X47.01 Y36.0 Z1.47 F2222.222 E1150.276
G1 X2.86 Y36.0 Z1.47 F2222.222 E1153.802
G1 X5.8 Y37.8 Z1.47 F2222.222 E1154.077
G1 X47.01 Y37.8 Z1.47 F2222.222 E1157.369
G1 X44.07 Y39.6 Z1.47 F2222.222 E1157.644
G1 X5.8 Y39.6 Z1.47 F2222.222 E1160.701
G1 X8.73 Y41.4 Z1.47 F2222.222 E1160.976
G1 X41.14 Y41.4 Z1.47 F2222.222 E1163.564
G1 X41.14 Y43.2 Z1.47 F2222.222 E1163.708
G1 X11.66 Y43.2 Z1.47 F2222.222 E1166.063
G1 X14.6 Y45.0 Z1.47 F2222.222 E1166.338
G1 X38.21 Y45.0 Z1.47 F2222.222 E1168.223
G1 F1200.0
G1 E1167.223
G1 F2222.222
M103
G1 X32.34 Y46.8 Z1.47 F4200.0
G1 F1200.0
G1 E1168.223
G1 F4200.0
M101
G1 X20.46 Y46.8 Z1.47 F2222.222 E1169.172
G1 F1200.0
G1 E1168.172
G1 F2222.222
M103
G1 X-2.86 Y37.8 Z1.47 F4200.0
G1 F1200.0
G1 E1169.172
G1 F4200.0
M101
G1 X-47.01 Y37.8 Z1.47 F2222.222 E1172.698
G1 X-47.01 Y39.6 Z1.47 F2222.222 E1172.842
G1 X-5.8 Y39.6 Z1.47 F2222.222 E1176.133
G1 X-5.8 Y41.4 Z1.47 F2222.222 E1176.277
G1 X-44.07 Y41.4 Z1.47 F2222.222 E1179.334
G1 X-41.14 Y43.2 Z1.47 F2222.222 E1179.609
G1 X-8.73 Y43.2 Z1.47 F2222.222 E1182.198
G1 X-11.66 Y45.0 Z1.47 F2222.222 E1182.473
G1 X-41.14 Y45.0 Z1.47 F2222.222 E1184.827
G1 X-38.21 Y46.8 Z1.47 F2222.222 E1185.102
G1 X-14.6 Y46.8 Z1.47 F2222.222 E1186.988
G1 X-17.53 Y48.6 Z1.47 F2222.222 E1187.263
G1 X-32.34 Y48.6 Z1.47 F2222.222 E1188.446
G1 F1200.0
G1 E1187.446
G1 F2222.222
M103
G1 X-47.01 Y36.0 Z1.47 F4200.0
G1 F1200.0
G1 E1188.446
G1 F4200.0
M101
G1 X-2.86 Y36.0 Z1.47 F2222.222 E1191.971
G1 X-2.86 Y34.2 Z1.47 F2222.222 E1192.115
G1 X-49.94 Y34.2 Z1.47 F2222.222 E1195.875
G1 F1200.0
G1 E1194.875
G1 F2222.222
M103
G1 X-49.94 Y28.8 Z1.47 F4200.0
G1 F1200.0
G1 E1195.875
G1 F4200.0
M101
G1 X49.94 Y28.8 Z1.47 F2222.222 E1203.853
G1 X49.94 Y27.0 Z1.47 F2222.222 E1203.996
G1 X-49.94 Y27.0 Z1.47 F2222.222 E1211.974
G1 X-49.94 Y25.2 Z1.47 F2222.222 E1212.118
G1 X49.94 Y25.2 Z1.47 F2222.222 E1220.095
G1 X49.94 Y23.4 Z1.47 F2222.222 E1220.239
G1 X-49.94 Y23.4 Z1.47 F2222.222 E1228.216
G1 X-49.94 Y21.6 Z1.47 F2222.222 E1228.36
G1 X49.94 Y21.6 Z1.47 F2222.222 E1236.337
G1 F1200.0
G1 E1235.337
G1 F2222.222
M103
G1 X49.94 Y-34.2 Z1.47 F4200.0
G1 F1200.0
G1 E1236.337
G1 F4200.0
M101
G1 X2.86 Y-34.2 Z1.47 F2222.222 E1240.097
G1 X2.86 Y-36.0 Z1.47 F2222.222 E1240.241
G1 X47.01 Y-36.0 Z1.47 F2222.222 E1243.767
G1 X47.01 Y-37.8 Z1.47 F2222.222 E1243.911
G1 X2.86 Y-37.8 Z1.47 F2222.222 E1247.437
G1 X5.8 Y-39.6 Z1.47 F2222.222 E1247.712
G1 X47.01 Y-39.6 Z1.47 F2222.222 E1251.003
G1 X44.07 Y-41.4 Z1.47 F2222.222 E1251.278
G1 X5.8 Y-41.4 Z1.47 F2222.222 E1254.335
G1 X8.73 Y-43.2 Z1.47 F2222.222 E1254.61
G1 X41.14 Y-43.2 Z1.47 F2222.222 E1257.199
G1 X41.14 Y-45.0 Z1.47 F2222.222 E1257.343
G1 X11.66 Y-45.0 Z1.47 F2222.222 E1259.697
G1 X14.6 Y-46.8 Z1.47 F2222.222 E1259.972
G1 X38.21 Y-46.8 Z1.47 F2222.222 E1261.858
G1 F1200.0
G1 E1260.858
G1 F2222.222
M103
G1 X32.34 Y-48.6 Z1.47 F4200.0
G1 F1200.0
G1 E1261.858
G1 F4200.0
M101
G1 X17.53 Y-48.6 Z1.47 F2222.222 E1263.041
G1 F1200.0
G1 E1262.041
G1 F2222.222
M103
;M108 R44.8
(</layer>)
(<raftLayerEnd> </raftLayerEnd>)
(<layer> 1.701 )
(<supportLayer>)
G1 X20.0 Y-45.0 Z1.7 F4200.0
G1 F1200.0
G1 E1263.041
G1 F4200.0
M101
G1 X31.0 Y-45.0 Z1.7 F4320.0 E1263.402
G1 F1200.0
G1 E1262.402
G1 F4320.0
M103
G1 X33.23 Y-43.2 Z1.7 F4200.0
G1 F1200.0
G1 E1263.402
G1 F4200.0
M101
G1 X39.19 Y-43.2 Z1.7 F4320.0 E1263.598
G1 X41.98 Y-41.4 Z1.7 F4320.0 E1263.707
G1 X36.39 Y-41.4 Z1.7 F4320.0 E1263.891
G1 F1200.0
G1 E1262.891
G1 F4320.0
M103
G1 X38.59 Y-39.6 Z1.7 F4200.0
G1 F1200.0
G1 E1263.891
G1 F4200.0
M101
G1 X43.95 Y-39.6 Z1.7 F4320.0 E1264.067
G1 X43.64 Y-37.8 Z1.7 F4320.0 E1264.127
G1 X40.16 Y-37.8 Z1.7 F4320.0 E1264.242
G1 F1200.0
G1 E1263.242
G1 F4320.0
M103
G1 X41.49 Y-36.0 Z1.7 F4200.0
G1 F1200.0
G1 E1264.242
G1 F4200.0
M101
G1 X43.34 Y-36.0 Z1.7 F4320.0 E1264.303
G1 F1200.0
G1 E1263.477
G1 F4320.0
M103
G1 X43.04 Y-34.2 Z1.7 F4200.0
G1 F1200.0
G1 E1264.303
G1 F4200.0
M101
G1 X42.45 Y-34.2 Z1.7 F4320.0 E1264.322
G1 F1200.0
G1 E1263.365
G1 F4320.0
M103
G1 X43.22 Y-32.4 Z1.7 F4200.0
G1 F1200.0
G1 E1264.322
G1 F4200.0
M101
G1 X48.2 Y-32.4 Z1.7 F4320.0 E1264.486
G1 X48.75 Y-30.6 Z1.7 F4320.0 E1264.548
G1 X43.77 Y-30.6 Z1.7 F4320.0 E1264.711
G1 F1200.0
G1 E1263.875
G1 F4320.0
M103
G1 X44.13 Y-28.8 Z1.7 F4200.0
G1 F1200.0
G1 E1264.711
G1 F4200.0
M101
G1 X48.94 Y-28.8 Z1.7 F4320.0 E1264.869
G1 X49.12 Y-27.0 Z1.7 F4320.0 E1264.929
G1 X44.31 Y-27.0 Z1.7 F4320.0 E1265.087
G1 F1200.0
G1 E1264.287
G1 F4320.0
M103
G1 X44.33 Y-25.2 Z1.7 F4200.0
G1 F1200.0
G1 E1265.087
G1 F4200.0
M101
G1 X49.09 Y-25.2 Z1.7 F4320.0 E1265.244
G1 X48.92 Y-23.4 Z1.7 F4320.0 E1265.303
G1 X44.15 Y-23.4 Z1.7 F4320.0 E1265.46
G1 F1200.0
G1 E1264.631
G1 F4320.0
M103
G1 X43.83 Y-21.6 Z1.7 F4200.0
G1 F1200.0
G1 E1265.46
G1 F4200.0
M101
G1 X48.67 Y-21.6 Z1.7 F4320.0 E1265.619
G1 X48.12 Y-19.8 Z1.7 F4320.0 E1265.681
G1 X43.28 Y-19.8 Z1.7 F4320.0 E1265.84
G1 F1200.0
G1 E1264.9
G1 F4320.0
M103
G1 X42.56 Y-18.0 Z1.7 F4200.0
G1 F1200.0
G1 E1265.84
G1 F4200.0
M101
G1 X47.47 Y-18.0 Z1.7 F4320.0 E1266.002
G1 X46.51 Y-16.2 Z1.7 F4320.0 E1266.069
G1 X41.59 Y-16.2 Z1.7 F4320.0 E1266.23
G1 F1200.0
G1 E1265.23
G1 F4320.0
M103
G1 X40.32 Y-14.4 Z1.7 F4200.0
G1 F1200.0
G1 E1266.23
G1 F4200.0
M101
G1 X45.29 Y-14.4 Z1.7 F4320.0 E1266.394
G1 X43.82 Y-12.6 Z1.7 F4320.0 E1266.47
G1 X38.83 Y-12.6 Z1.7 F4320.0 E1266.634
G1 X41.68 Y-10.8 Z1.7 F4320.0 E1266.745
G1 X36.63 Y-10.8 Z1.7 F4320.0 E1266.911
G1 X38.72 Y-9.0 Z1.7 F4320.0 E1267.001
G1 X33.6 Y-9.0 Z1.7 F4320.0 E1267.169
G1 F1200.0
G1 E1266.169
G1 F4320.0
M103
G1 X32.15 Y-7.2 Z1.7 F4200.0
G1 F1200.0
G1 E1267.169
G1 F4200.0
M101
G1 X26.56 Y-7.2 Z1.7 F4320.0 E1267.353
G1 F1200.0
G1 E1266.353
G1 F4320.0
M103
G1 X24.44 Y-7.2 Z1.7 F4200.0
G1 F1200.0
G1 E1267.353
G1 F4200.0
M101
G1 X18.85 Y-7.2 Z1.7 F4320.0 E1267.537
G1 F1200.0
G1 E1266.537
G1 F4320.0
M103
G1 X17.4 Y-9.0 Z1.7 F4200.0
G1 F1200.0
G1 E1267.537
G1 F4200.0
M101
G1 X12.28 Y-9.0 Z1.7 F4320.0 E1267.705
G1 X14.37 Y-10.8 Z1.7 F4320.0 E1267.796
G1 X9.32 Y-10.8 Z1.7 F4320.0 E1267.962
G1 X7.18 Y-12.6 Z1.7 F4320.0 E1268.054
G1 X12.17 Y-12.6 Z1.7 F4320.0 E1268.218
G1 F1200.0
G1 E1267.218
G1 F4320.0
M103
G1 X10.68 Y-14.4 Z1.7 F4200.0
G1 F1200.0
G1 E1268.218
G1 F4200.0
M101
G1 X5.71 Y-14.4 Z1.7 F4320.0 E1268.381
G1 X4.5 Y-16.2 Z1.7 F4320.0 E1268.453
G1 X9.41 Y-16.2 Z1.7 F4320.0 E1268.614
G1 F1200.0
G1 E1267.614
G1 F4320.0
M103
G1 X8.44 Y-18.0 Z1.7 F4200.0
G1 F1200.0
G1 E1268.614
G1 F4200.0
M101
G1 X3.53 Y-18.0 Z1.7 F4320.0 E1268.775
G1 X2.88 Y-19.8 Z1.7 F4320.0 E1268.838
G1 X7.72 Y-19.8 Z1.7 F4320.0 E1268.998
G1 F1200.0
G1 E1268.117
G1 F4320.0
M103
G1 X7.18 Y-21.6 Z1.7 F4200.0
G1 F1200.0
G1 E1268.998
G1 F4200.0
M101
G1 X2.33 Y-21.6 Z1.7 F4320.0 E1269.157
G1 X2.08 Y-23.4 Z1.7 F4320.0 E1269.217
G1 X6.85 Y-23.4 Z1.7 F4320.0 E1269.373
G1 F1200.0
G1 E1268.565
G1 F4320.0
M103
G1 X6.68 Y-25.2 Z1.7 F4200.0
G1 F1200.0
G1 E1269.373
G1 F4200.0
M101
G1 X1.91 Y-25.2 Z1.7 F4320.0 E1269.53
G1 X1.88 Y-27.0 Z1.7 F4320.0 E1269.589
G1 X6.69 Y-27.0 Z1.7 F4320.0 E1269.747
G1 F1200.0
G1 E1268.939
G1 F4320.0
M103
G1 X6.87 Y-28.8 Z1.7 F4200.0
G1 F1200.0
G1 E1269.747
G1 F4200.0
M101
G1 X2.06 Y-28.8 Z1.7 F4320.0 E1269.905
G1 X2.26 Y-30.6 Z1.7 F4320.0 E1269.965
G1 X7.24 Y-30.6 Z1.7 F4320.0 E1270.129
G1 F1200.0
G1 E1269.248
G1 F4320.0
M103
G1 X7.78 Y-32.4 Z1.7 F4200.0
G1 F1200.0
G1 E1270.129
G1 F4200.0
M101
G1 X2.8 Y-32.4 Z1.7 F4320.0 E1270.292
G1 F1200.0
G1 E1269.292
G1 F4320.0
M103
G1 X7.96 Y-34.2 Z1.7 F4200.0
G1 F1200.0
G1 E1270.292
G1 F4200.0
M101
G1 X8.55 Y-34.2 Z1.7 F4320.0 E1270.312
G1 F1200.0
G1 E1269.312
G1 F4320.0
M103
G1 X7.66 Y-36.0 Z1.7 F4200.0
G1 F1200.0
G1 E1270.312
G1 F4200.0
M101
G1 X9.51 Y-36.0 Z1.7 F4320.0 E1270.372
G1 X7.36 Y-37.8 Z1.7 F4320.0 E1270.465
G1 X10.85 Y-37.8 Z1.7 F4320.0 E1270.579
G1 F1200.0
G1 E1269.579
G1 F4320.0
M103
G1 X12.42 Y-39.6 Z1.7 F4200.0
G1 F1200.0
G1 E1270.579
G1 F4200.0
M101
G1 X7.05 Y-39.6 Z1.7 F4320.0 E1270.756
G1 X9.02 Y-41.4 Z1.7 F4320.0 E1270.843
G1 X14.61 Y-41.4 Z1.7 F4320.0 E1271.027
G1 X11.81 Y-43.2 Z1.7 F4320.0 E1271.136
G1 X17.77 Y-43.2 Z1.7 F4320.0 E1271.332
G1 F1200.0
G1 E1270.332
G1 F4320.0
M103
G1 X22.32 Y-30.6 Z1.7 F4200.0
G1 F1200.0
G1 E1271.332
G1 F4200.0
M101
G1 X28.68 Y-30.6 Z1.7 F4320.0 E1271.541
G1 F1200.0
G1 E1270.541
G1 F4320.0
M103
G1 X30.32 Y-28.8 Z1.7 F4200.0
G1 F1200.0
G1 E1271.541
G1 F4200.0
M101
G1 X20.68 Y-28.8 Z1.7 F4320.0 E1271.858
G1 F1200.0
G1 E1270.934
G1 F4320.0
M103
G1 X20.0 Y-27.0 Z1.7 F4200.0
G1 F1200.0
G1 E1271.858
G1 F4200.0
M101
G1 X31.0 Y-27.0 Z1.7 F4320.0 E1272.22
G1 F1200.0
G1 E1271.42
G1 F4320.0
M103
G1 X31.02 Y-25.2 Z1.7 F4200.0
G1 F1200.0
G1 E1272.22
G1 F4200.0
M101
G1 X19.98 Y-25.2 Z1.7 F4320.0 E1272.583
G1 F1200.0
G1 E1271.688
G1 F4320.0
M103
G1 X20.57 Y-23.4 Z1.7 F4200.0
G1 F1200.0
G1 E1272.583
G1 F4200.0
M101
G1 X30.43 Y-23.4 Z1.7 F4320.0 E1272.907
G1 F1200.0
G1 E1271.907
G1 F4320.0
M103
G1 X28.92 Y-21.6 Z1.7 F4200.0
G1 F1200.0
G1 E1272.907
G1 F4200.0
M101
G1 X22.08 Y-21.6 Z1.7 F4320.0 E1273.132
G1 F1200.0
G1 E1272.132
G1 F4320.0
M103
G1 X-1.89 Y-23.4 Z1.7 F4200.0
G1 F1200.0
G1 E1273.132
G1 F4200.0
M101
G1 X-6.66 Y-23.4 Z1.7 F4320.0 E1273.288
G1 F1200.0
G1 E1272.487
G1 F4320.0
M103
G1 X-6.71 Y-25.2 Z1.7 F4200.0
G1 F1200.0
G1 E1273.288
G1 F4200.0
M101
G1 X-1.9 Y-25.2 Z1.7 F4320.0 E1273.446
G1 X-2.08 Y-27.0 Z1.7 F4320.0 E1273.506
G1 X-6.89 Y-27.0 Z1.7 F4320.0 E1273.664
G1 F1200.0
G1 E1272.819
G1 F4320.0
M103
G1 X-7.3 Y-28.8 Z1.7 F4200.0
G1 F1200.0
G1 E1273.664
G1 F4200.0
M101
G1 X-2.32 Y-28.8 Z1.7 F4320.0 E1273.828
G1 X-2.86 Y-30.6 Z1.7 F4320.0 E1273.89
G1 X-7.84 Y-30.6 Z1.7 F4320.0 E1274.053
G1 F1200.0
G1 E1273.244
G1 F4320.0
M103
G1 X-7.66 Y-32.4 Z1.7 F4200.0
G1 F1200.0
G1 E1274.053
G1 F4200.0
M101
G1 X-8.66 Y-32.4 Z1.7 F4320.0 E1274.086
G1 F1200.0
G1 E1273.086
G1 F4320.0
M103
G1 X-9.62 Y-34.2 Z1.7 F4200.0
G1 F1200.0
G1 E1274.086
G1 F4200.0
M101
G1 X-7.36 Y-34.2 Z1.7 F4320.0 E1274.16
G1 X-7.05 Y-36.0 Z1.7 F4320.0 E1274.22
G1 X-11.01 Y-36.0 Z1.7 F4320.0 E1274.351
G1 F1200.0
G1 E1273.351
G1 F4320.0
M103
G1 X-12.66 Y-37.8 Z1.7 F4200.0
G1 F1200.0
G1 E1274.351
G1 F4200.0
M101
G1 X-7.14 Y-37.8 Z1.7 F4320.0 E1274.532
G1 X-9.26 Y-39.6 Z1.7 F4320.0 E1274.623
G1 X-14.85 Y-39.6 Z1.7 F4320.0 E1274.807
G1 X-12.19 Y-41.4 Z1.7 F4320.0 E1274.913
G1 X-18.14 Y-41.4 Z1.7 F4320.0 E1275.109
G1 F1200.0
G1 E1274.109
G1 F4320.0
M103
G1 X-19.9 Y-43.2 Z1.7 F4200.0
G1 F1200.0
G1 E1275.109
G1 F4200.0
M101
G1 X-31.1 Y-43.2 Z1.7 F4320.0 E1275.477
G1 F1200.0
G1 E1274.477
G1 F4320.0
M103
G1 X-32.86 Y-41.4 Z1.7 F4200.0
G1 F1200.0
G1 E1275.477
G1 F4200.0
M101
G1 X-38.82 Y-41.4 Z1.7 F4320.0 E1275.673
G1 X-36.15 Y-39.6 Z1.7 F4320.0 E1275.778
G1 X-41.74 Y-39.6 Z1.7 F4320.0 E1275.962
G1 X-43.86 Y-37.8 Z1.7 F4320.0 E1276.053
G1 X-38.34 Y-37.8 Z1.7 F4320.0 E1276.235
G1 F1200.0
G1 E1275.235
G1 F4320.0
M103
G1 X-39.99 Y-36.0 Z1.7 F4200.0
G1 F1200.0
G1 E1276.235
G1 F4200.0
M101
G1 X-43.95 Y-36.0 Z1.7 F4320.0 E1276.365
G1 X-43.64 Y-34.2 Z1.7 F4320.0 E1276.425
G1 X-41.38 Y-34.2 Z1.7 F4320.0 E1276.499
G1 F1200.0
G1 E1275.499
G1 F4320.0
M103
G1 X-42.34 Y-32.4 Z1.7 F4200.0
G1 F1200.0
G1 E1276.499
G1 F4200.0
M101
G1 X-43.34 Y-32.4 Z1.7 F4320.0 E1276.532
G1 X-43.16 Y-30.6 Z1.7 F4320.0 E1276.591
G1 X-48.14 Y-30.6 Z1.7 F4320.0 E1276.755
G1 X-48.68 Y-28.8 Z1.7 F4320.0 E1276.817
G1 X-43.7 Y-28.8 Z1.7 F4320.0 E1276.981
G1 F1200.0
G1 E1276.136
G1 F4320.0
M103
G1 X-44.11 Y-27.0 Z1.7 F4200.0
G1 F1200.0
G1 E1276.981
G1 F4200.0
M101
G1 X-48.92 Y-27.0 Z1.7 F4320.0 E1277.139
G1 X-49.1 Y-25.2 Z1.7 F4320.0 E1277.198
G1 X-44.29 Y-25.2 Z1.7 F4320.0 E1277.356
G1 F1200.0
G1 E1276.555
G1 F4320.0
M103
G1 X-44.35 Y-23.4 Z1.7 F4200.0
G1 F1200.0
G1 E1277.356
G1 F4200.0
M101
G1 X-49.11 Y-23.4 Z1.7 F4320.0 E1277.513
G1 X-48.94 Y-21.6 Z1.7 F4320.0 E1277.572
G1 X-44.17 Y-21.6 Z1.7 F4320.0 E1277.729
G1 F1200.0
G1 E1276.907
G1 F4320.0
M103
G1 X-43.89 Y-19.8 Z1.7 F4200.0
G1 F1200.0
G1 E1277.729
G1 F4200.0
M101
G1 X-48.73 Y-19.8 Z1.7 F4320.0 E1277.888
G1 X-48.18 Y-18.0 Z1.7 F4320.0 E1277.95
G1 X-43.34 Y-18.0 Z1.7 F4320.0 E1278.109
G1 F1200.0
G1 E1277.187
G1 F4320.0
M103
G1 X-42.66 Y-16.2 Z1.7 F4200.0
G1 F1200.0
G1 E1278.109
G1 F4200.0
M101
G1 X-47.58 Y-16.2 Z1.7 F4320.0 E1278.271
G1 X-46.61 Y-14.4 Z1.7 F4320.0 E1278.338
G1 X-41.7 Y-14.4 Z1.7 F4320.0 E1278.499
G1 F1200.0
G1 E1277.499
G1 F4320.0
M103
G1 X-40.48 Y-12.6 Z1.7 F4200.0
G1 F1200.0
G1 E1278.499
G1 F4200.0
M101
G1 X-45.46 Y-12.6 Z1.7 F4320.0 E1278.663
G1 X-43.98 Y-10.8 Z1.7 F4320.0 E1278.74
G1 X-39.01 Y-10.8 Z1.7 F4320.0 E1278.903
G1 F1200.0
G1 E1277.903
G1 F4320.0
M103
G1 X-36.88 Y-9.0 Z1.7 F4200.0
G1 F1200.0
G1 E1278.903
G1 F4200.0
M101
G1 X-41.92 Y-9.0 Z1.7 F4320.0 E1279.069
G1 F1200.0
G1 E1278.069
G1 F4320.0
M103
G1 X-39.1 Y-7.2 Z1.7 F4200.0
G1 F1200.0
G1 E1279.069
G1 F4200.0
M101
G1 X-33.98 Y-7.2 Z1.7 F4320.0 E1279.237
G1 X-34.19 Y-5.4 Z1.7 F4320.0 E1279.297
G1 X-28.59 Y-5.4 Z1.7 F4320.0 E1279.48
G1 F1200.0
G1 E1278.48
G1 F4320.0
M103
G1 X-22.41 Y-5.4 Z1.7 F4200.0
G1 F1200.0
G1 E1279.48
G1 F4200.0
M101
G1 X-16.82 Y-5.4 Z1.7 F4320.0 E1279.664
G1 F1200.0
G1 E1278.852
G1 F4320.0
M103
G1 X-17.02 Y-7.2 Z1.7 F4200.0
G1 F1200.0
G1 E1279.664
G1 F4200.0
M101
G1 X-11.91 Y-7.2 Z1.7 F4320.0 E1279.833
G1 X-14.12 Y-9.0 Z1.7 F4320.0 E1279.926
G1 X-9.08 Y-9.0 Z1.7 F4320.0 E1280.092
G1 X-7.02 Y-10.8 Z1.7 F4320.0 E1280.182
G1 X-12.0 Y-10.8 Z1.7 F4320.0 E1280.346
G1 F1200.0
G1 E1279.346
G1 F4320.0
M103
G1 X-10.52 Y-12.6 Z1.7 F4200.0
G1 F1200.0
G1 E1280.346
G1 F4200.0
M101
G1 X-5.54 Y-12.6 Z1.7 F4320.0 E1280.509
G1 X-4.39 Y-14.4 Z1.7 F4320.0 E1280.579
G1 X-9.3 Y-14.4 Z1.7 F4320.0 E1280.741
G1 F1200.0
G1 E1279.741
G1 F4320.0
M103
G1 X-8.34 Y-16.2 Z1.7 F4200.0
G1 F1200.0
G1 E1280.741
G1 F4200.0
M101
G1 X-3.43 Y-16.2 Z1.7 F4320.0 E1280.902
G1 X-2.82 Y-18.0 Z1.7 F4320.0 E1280.965
G1 X-7.66 Y-18.0 Z1.7 F4320.0 E1281.124
G1 F1200.0
G1 E1280.243
G1 F4320.0
M103
G1 X-7.11 Y-19.8 Z1.7 F4200.0
G1 F1200.0
G1 E1281.124
G1 F4200.0
M101
G1 X-2.27 Y-19.8 Z1.7 F4320.0 E1281.283
G1 X-2.07 Y-21.6 Z1.7 F4320.0 E1281.343
G1 X-6.83 Y-21.6 Z1.7 F4320.0 E1281.499
G1 F1200.0
G1 E1280.499
G1 F4320.0
M103
G1 X-19.96 Y-23.4 Z1.7 F4200.0
G1 F1200.0
G1 E1281.499
G1 F4200.0
M101
G1 X-31.04 Y-23.4 Z1.7 F4320.0 E1281.864
G1 F1200.0
G1 E1281.062
G1 F4320.0
M103
G1 X-30.96 Y-25.2 Z1.7 F4200.0
G1 F1200.0
G1 E1281.864
G1 F4200.0
M101
G1 X-20.04 Y-25.2 Z1.7 F4320.0 E1282.222
G1 F1200.0
G1 E1281.275
G1 F4320.0
M103
G1 X-20.79 Y-27.0 Z1.7 F4200.0
G1 F1200.0
G1 E1282.222
G1 F4200.0
M101
G1 X-30.22 Y-27.0 Z1.7 F4320.0 E1282.532
G1 F1200.0
G1 E1281.532
G1 F4320.0
M103
G1 X-28.34 Y-28.8 Z1.7 F4200.0
G1 F1200.0
G1 E1282.532
G1 F4200.0
M101
G1 X-22.66 Y-28.8 Z1.7 F4320.0 E1282.719
G1 F1200.0
G1 E1281.719
G1 F4320.0
M103
G1 X-20.47 Y-21.6 Z1.7 F4200.0
G1 F1200.0
G1 E1282.719
G1 F4200.0
M101
G1 X-30.54 Y-21.6 Z1.7 F4320.0 E1283.05
G1 F1200.0
G1 E1282.05
G1 F4320.0
M103
G1 X-29.17 Y-19.8 Z1.7 F4200.0
G1 F1200.0
G1 E1283.05
G1 F4200.0
M101
G1 X-21.84 Y-19.8 Z1.7 F4320.0 E1283.291
G1 F1200.0
G1 E1282.291
G1 F4320.0
M103
G1 X-24.45 Y7.2 Z1.7 F4200.0
G1 F1200.0
G1 E1283.291
G1 F4200.0
M101
G1 X-18.85 Y7.2 Z1.7 F4320.0 E1283.475
G1 F1200.0
G1 E1282.475
G1 F4320.0
M103
G1 X-17.4 Y9.0 Z1.7 F4200.0
G1 F1200.0
G1 E1283.475
G1 F4200.0
M101
G1 X-12.28 Y9.0 Z1.7 F4320.0 E1283.643
G1 X-14.37 Y10.8 Z1.7 F4320.0 E1283.734
G1 X-9.32 Y10.8 Z1.7 F4320.0 E1283.899
G1 X-7.18 Y12.6 Z1.7 F4320.0 E1283.991
G1 X-12.17 Y12.6 Z1.7 F4320.0 E1284.155
G1 F1200.0
G1 E1283.155
G1 F4320.0
M103
G1 X-10.68 Y14.4 Z1.7 F4200.0
G1 F1200.0
G1 E1284.155
G1 F4200.0
M101
G1 X-5.71 Y14.4 Z1.7 F4320.0 E1284.319
G1 X-4.5 Y16.2 Z1.7 F4320.0 E1284.39
G1 X-9.41 Y16.2 Z1.7 F4320.0 E1284.552
G1 F1200.0
G1 E1283.552
G1 F4320.0
M103
G1 X-8.44 Y18.0 Z1.7 F4200.0
G1 F1200.0
G1 E1284.552
G1 F4200.0
M101
G1 X-3.53 Y18.0 Z1.7 F4320.0 E1284.713
G1 X-2.88 Y19.8 Z1.7 F4320.0 E1284.776
G1 X-7.72 Y19.8 Z1.7 F4320.0 E1284.935
G1 F1200.0
G1 E1284.054
G1 F4320.0
M103
G1 X-7.18 Y21.6 Z1.7 F4200.0
G1 F1200.0
G1 E1284.935
G1 F4200.0
M101
G1 X-2.33 Y21.6 Z1.7 F4320.0 E1285.094
G1 X-2.08 Y23.4 Z1.7 F4320.0 E1285.154
G1 X-6.85 Y23.4 Z1.7 F4320.0 E1285.311
G1 F1200.0
G1 E1284.502
G1 F4320.0
M103
G1 X-6.68 Y25.2 Z1.7 F4200.0
G1 F1200.0
G1 E1285.311
G1 F4200.0
M101
G1 X-1.91 Y25.2 Z1.7 F4320.0 E1285.468
G1 X-1.88 Y27.0 Z1.7 F4320.0 E1285.527
G1 X-6.69 Y27.0 Z1.7 F4320.0 E1285.685
G1 F1200.0
G1 E1284.876
G1 F4320.0
M103
G1 X-6.87 Y28.8 Z1.7 F4200.0
G1 F1200.0
G1 E1285.685
G1 F4200.0
M101
G1 X-2.06 Y28.8 Z1.7 F4320.0 E1285.843
G1 X-2.26 Y30.6 Z1.7 F4320.0 E1285.903
G1 X-7.24 Y30.6 Z1.7 F4320.0 E1286.066
G1 F1200.0
G1 E1285.185
G1 F4320.0
M103
G1 X-7.78 Y32.4 Z1.7 F4200.0
G1 F1200.0
G1 E1286.066
G1 F4200.0
M101
G1 X-2.8 Y32.4 Z1.7 F4320.0 E1286.23
G1 F1200.0
G1 E1285.23
G1 F4320.0
M103
G1 X-7.96 Y34.2 Z1.7 F4200.0
G1 F1200.0
G1 E1286.23
G1 F4200.0
M101
G1 X-8.55 Y34.2 Z1.7 F4320.0 E1286.249
G1 F1200.0
G1 E1285.249
G1 F4320.0
M103
G1 X-7.66 Y36.0 Z1.7 F4200.0
G1 F1200.0
G1 E1286.249
G1 F4200.0
M101
G1 X-9.51 Y36.0 Z1.7 F4320.0 E1286.31
G1 X-7.36 Y37.8 Z1.7 F4320.0 E1286.402
G1 X-10.85 Y37.8 Z1.7 F4320.0 E1286.517
G1 F1200.0
G1 E1285.517
G1 F4320.0
M103
G1 X-12.42 Y39.6 Z1.7 F4200.0
G1 F1200.0
G1 E1286.517
G1 F4200.0
M101
G1 X-7.05 Y39.6 Z1.7 F4320.0 E1286.693
G1 X-9.02 Y41.4 Z1.7 F4320.0 E1286.781
G1 X-14.61 Y41.4 Z1.7 F4320.0 E1286.965
G1 X-11.81 Y43.2 Z1.7 F4320.0 E1287.074
G1 X-17.77 Y43.2 Z1.7 F4320.0 E1287.27
G1 F1200.0
G1 E1286.27
G1 F4320.0
M103
G1 X-20.0 Y45.0 Z1.7 F4200.0
G1 F1200.0
G1 E1287.27
G1 F4200.0
M101
G1 X-31.0 Y45.0 Z1.7 F4320.0 E1287.631
G1 F1200.0
G1 E1286.631
G1 F4320.0
M103
G1 X-33.23 Y43.2 Z1.7 F4200.0
G1 F1200.0
G1 E1287.631
G1 F4200.0
M101
G1 X-39.19 Y43.2 Z1.7 F4320.0 E1287.827
G1 X-41.98 Y41.4 Z1.7 F4320.0 E1287.936
G1 X-36.39 Y41.4 Z1.7 F4320.0 E1288.12
G1 F1200.0
G1 E1287.12
G1 F4320.0
M103
G1 X-38.59 Y39.6 Z1.7 F4200.0
G1 F1200.0
G1 E1288.12
G1 F4200.0
M101
G1 X-43.95 Y39.6 Z1.7 F4320.0 E1288.296
G1 X-43.64 Y37.8 Z1.7 F4320.0 E1288.356
G1 X-40.16 Y37.8 Z1.7 F4320.0 E1288.471
G1 F1200.0
G1 E1287.471
G1 F4320.0
M103
G1 X-41.49 Y36.0 Z1.7 F4200.0
G1 F1200.0
G1 E1288.471
G1 F4200.0
M101
G1 X-43.34 Y36.0 Z1.7 F4320.0 E1288.532
G1 F1200.0
G1 E1287.707
G1 F4320.0
M103
G1 X-43.04 Y34.2 Z1.7 F4200.0
G1 F1200.0
G1 E1288.532
G1 F4200.0
M101
G1 X-42.45 Y34.2 Z1.7 F4320.0 E1288.551
G1 F1200.0
G1 E1287.594
G1 F4320.0
M103
G1 X-43.22 Y32.4 Z1.7 F4200.0
G1 F1200.0
G1 E1288.551
G1 F4200.0
M101
G1 X-48.2 Y32.4 Z1.7 F4320.0 E1288.715
G1 X-48.75 Y30.6 Z1.7 F4320.0 E1288.777
G1 X-43.77 Y30.6 Z1.7 F4320.0 E1288.94
G1 F1200.0
G1 E1288.104
G1 F4320.0
M103
G1 X-44.13 Y28.8 Z1.7 F4200.0
G1 F1200.0
G1 E1288.94
G1 F4200.0
M101
G1 X-48.94 Y28.8 Z1.7 F4320.0 E1289.098
G1 X-49.12 Y27.0 Z1.7 F4320.0 E1289.158
G1 X-44.31 Y27.0 Z1.7 F4320.0 E1289.316
G1 F1200.0
G1 E1288.516
G1 F4320.0
M103
G1 X-44.33 Y25.2 Z1.7 F4200.0
G1 F1200.0
G1 E1289.316
G1 F4200.0
M101
G1 X-49.09 Y25.2 Z1.7 F4320.0 E1289.473
G1 X-48.92 Y23.4 Z1.7 F4320.0 E1289.532
G1 X-44.15 Y23.4 Z1.7 F4320.0 E1289.689
G1 F1200.0
G1 E1288.86
G1 F4320.0
M103
G1 X-43.83 Y21.6 Z1.7 F4200.0
G1 F1200.0
G1 E1289.689
G1 F4200.0
M101
G1 X-48.67 Y21.6 Z1.7 F4320.0 E1289.848
G1 X-48.12 Y19.8 Z1.7 F4320.0 E1289.91
G1 X-43.28 Y19.8 Z1.7 F4320.0 E1290.069
G1 F1200.0
G1 E1289.129
G1 F4320.0
M103
G1 X-42.56 Y18.0 Z1.7 F4200.0
G1 F1200.0
G1 E1290.069
G1 F4200.0
M101
G1 X-47.47 Y18.0 Z1.7 F4320.0 E1290.231
G1 X-46.51 Y16.2 Z1.7 F4320.0 E1290.298
G1 X-41.59 Y16.2 Z1.7 F4320.0 E1290.459
G1 F1200.0
G1 E1289.459
G1 F4320.0
M103
G1 X-40.32 Y14.4 Z1.7 F4200.0
G1 F1200.0
G1 E1290.459
G1 F4200.0
M101
G1 X-45.29 Y14.4 Z1.7 F4320.0 E1290.623
G1 X-43.82 Y12.6 Z1.7 F4320.0 E1290.699
G1 X-38.83 Y12.6 Z1.7 F4320.0 E1290.863
G1 X-41.68 Y10.8 Z1.7 F4320.0 E1290.974
G1 X-36.63 Y10.8 Z1.7 F4320.0 E1291.14
G1 X-38.72 Y9.0 Z1.7 F4320.0 E1291.23
G1 X-33.6 Y9.0 Z1.7 F4320.0 E1291.398
G1 F1200.0
G1 E1290.398
G1 F4320.0
M103
G1 X-32.15 Y7.2 Z1.7 F4200.0
G1 F1200.0
G1 E1291.398
G1 F4200.0
M101
G1 X-26.55 Y7.2 Z1.7 F4320.0 E1291.582
G1 F1200.0
G1 E1290.582
G1 F4320.0
M103
G1 X-28.92 Y21.6 Z1.7 F4200.0
G1 F1200.0
G1 E1291.582
G1 F4200.0
M101
G1 X-22.08 Y21.6 Z1.7 F4320.0 E1291.807
G1 F1200.0
G1 E1290.807
G1 F4320.0
M103
G1 X-20.57 Y23.4 Z1.7 F4200.0
G1 F1200.0
G1 E1291.807
G1 F4200.0
M101
G1 X-30.43 Y23.4 Z1.7 F4320.0 E1292.131
G1 F1200.0
G1 E1291.236
G1 F4320.0
M103
G1 X-31.02 Y25.2 Z1.7 F4200.0
G1 F1200.0
G1 E1292.131
G1 F4200.0
M101
G1 X-19.98 Y25.2 Z1.7 F4320.0 E1292.494
G1 F1200.0
G1 E1291.694
G1 F4320.0
M103
G1 X-20.0 Y27.0 Z1.7 F4200.0
G1 F1200.0
G1 E1292.494
G1 F4200.0
M101
G1 X-31.0 Y27.0 Z1.7 F4320.0 E1292.856
G1 F1200.0
G1 E1291.932
G1 F4320.0
M103
G1 X-30.32 Y28.8 Z1.7 F4200.0
G1 F1200.0
G1 E1292.856
G1 F4200.0
M101
G1 X-20.68 Y28.8 Z1.7 F4320.0 E1293.173
G1 F1200.0
G1 E1292.173
G1 F4320.0
M103
G1 X-22.32 Y30.6 Z1.7 F4200.0
G1 F1200.0
G1 E1293.173
G1 F4200.0
M101
G1 X-28.68 Y30.6 Z1.7 F4320.0 E1293.382
G1 F1200.0
G1 E1292.382
G1 F4320.0
M103
G1 X2.08 Y27.0 Z1.7 F4200.0
G1 F1200.0
G1 E1293.382
G1 F4200.0
M101
G1 X6.89 Y27.0 Z1.7 F4320.0 E1293.54
G1 F1200.0
G1 E1292.731
G1 F4320.0
M103
G1 X6.71 Y25.2 Z1.7 F4200.0
G1 F1200.0
G1 E1293.54
G1 F4200.0
M101
G1 X1.9 Y25.2 Z1.7 F4320.0 E1293.698
G1 X1.89 Y23.4 Z1.7 F4320.0 E1293.757
G1 X6.66 Y23.4 Z1.7 F4320.0 E1293.914
G1 F1200.0
G1 E1293.105
G1 F4320.0
M103
G1 X6.83 Y21.6 Z1.7 F4200.0
G1 F1200.0
G1 E1293.914
G1 F4200.0
M101
G1 X2.07 Y21.6 Z1.7 F4320.0 E1294.07
G1 X2.27 Y19.8 Z1.7 F4320.0 E1294.13
G1 X7.11 Y19.8 Z1.7 F4320.0 E1294.289
G1 F1200.0
G1 E1293.408
G1 F4320.0
M103
G1 X7.66 Y18.0 Z1.7 F4200.0
G1 F1200.0
G1 E1294.289
G1 F4200.0
M101
G1 X2.82 Y18.0 Z1.7 F4320.0 E1294.448
G1 X3.43 Y16.2 Z1.7 F4320.0 E1294.511
G1 X8.34 Y16.2 Z1.7 F4320.0 E1294.672
G1 F1200.0
G1 E1293.672
G1 F4320.0
M103
G1 X9.3 Y14.4 Z1.7 F4200.0
G1 F1200.0
G1 E1294.672
G1 F4200.0
M101
G1 X4.39 Y14.4 Z1.7 F4320.0 E1294.834
G1 X5.54 Y12.6 Z1.7 F4320.0 E1294.904
G1 X10.52 Y12.6 Z1.7 F4320.0 E1295.068
G1 F1200.0
G1 E1294.068
G1 F4320.0
M103
G1 X12.0 Y10.8 Z1.7 F4200.0
G1 F1200.0
G1 E1295.068
G1 F4200.0
M101
G1 X7.02 Y10.8 Z1.7 F4320.0 E1295.231
G1 X9.08 Y9.0 Z1.7 F4320.0 E1295.321
G1 X14.12 Y9.0 Z1.7 F4320.0 E1295.487
G1 X11.91 Y7.2 Z1.7 F4320.0 E1295.581
G1 X17.02 Y7.2 Z1.7 F4320.0 E1295.749
G1 F1200.0
G1 E1294.937
G1 F4320.0
M103
G1 X16.82 Y5.4 Z1.7 F4200.0
G1 F1200.0
G1 E1295.749
G1 F4200.0
M101
G1 X22.41 Y5.4 Z1.7 F4320.0 E1295.933
G1 F1200.0
G1 E1294.933
G1 F4320.0
M103
G1 X28.59 Y5.4 Z1.7 F4200.0
G1 F1200.0
G1 E1295.933
G1 F4200.0
M101
G1 X34.19 Y5.4 Z1.7 F4320.0 E1296.117
G1 X33.98 Y7.2 Z1.7 F4320.0 E1296.176
G1 X39.1 Y7.2 Z1.7 F4320.0 E1296.344
G1 X36.88 Y9.0 Z1.7 F4320.0 E1296.438
G1 X41.92 Y9.0 Z1.7 F4320.0 E1296.604
G1 X43.98 Y10.8 Z1.7 F4320.0 E1296.694
G1 X39.0 Y10.8 Z1.7 F4320.0 E1296.857
G1 F1200.0
G1 E1295.857
G1 F4320.0
M103
G1 X40.48 Y12.6 Z1.7 F4200.0
G1 F1200.0
G1 E1296.857
G1 F4200.0
M101
G1 X45.46 Y12.6 Z1.7 F4320.0 E1297.021
G1 X46.61 Y14.4 Z1.7 F4320.0 E1297.091
G1 X41.7 Y14.4 Z1.7 F4320.0 E1297.253
G1 F1200.0
G1 E1296.253
G1 F4320.0
M103
G1 X42.66 Y16.2 Z1.7 F4200.0
G1 F1200.0
G1 E1297.253
G1 F4200.0
M101
G1 X47.58 Y16.2 Z1.7 F4320.0 E1297.414
G1 X48.18 Y18.0 Z1.7 F4320.0 E1297.477
G1 X43.34 Y18.0 Z1.7 F4320.0 E1297.636
G1 F1200.0
G1 E1296.755
G1 F4320.0
M103
G1 X43.89 Y19.8 Z1.7 F4200.0
G1 F1200.0
G1 E1297.636
G1 F4200.0
M101
G1 X48.73 Y19.8 Z1.7 F4320.0 E1297.795
G1 X48.94 Y21.6 Z1.7 F4320.0 E1297.855
G1 X44.17 Y21.6 Z1.7 F4320.0 E1298.011
G1 F1200.0
G1 E1297.203
G1 F4320.0
M103
G1 X44.35 Y23.4 Z1.7 F4200.0
G1 F1200.0
G1 E1298.011
G1 F4200.0
M101
G1 X49.11 Y23.4 Z1.7 F4320.0 E1298.168
G1 X49.1 Y25.2 Z1.7 F4320.0 E1298.227
G1 X44.29 Y25.2 Z1.7 F4320.0 E1298.385
G1 F1200.0
G1 E1297.577
G1 F4320.0
M103
G1 X44.11 Y27.0 Z1.7 F4200.0
G1 F1200.0
G1 E1298.385
G1 F4200.0
M101
G1 X48.92 Y27.0 Z1.7 F4320.0 E1298.543
G1 X48.69 Y28.8 Z1.7 F4320.0 E1298.603
G1 X43.71 Y28.8 Z1.7 F4320.0 E1298.767
G1 F1200.0
G1 E1297.886
G1 F4320.0
M103
G1 X43.16 Y30.6 Z1.7 F4200.0
G1 F1200.0
G1 E1298.767
G1 F4200.0
M101
G1 X48.14 Y30.6 Z1.7 F4320.0 E1298.93
G1 F1200.0
G1 E1297.93
G1 F4320.0
M103
G1 X43.34 Y32.4 Z1.7 F4200.0
G1 F1200.0
G1 E1298.93
G1 F4200.0
M101
G1 X42.34 Y32.4 Z1.7 F4320.0 E1298.963
G1 F1200.0
G1 E1297.963
G1 F4320.0
M103
G1 X41.38 Y34.2 Z1.7 F4200.0
G1 F1200.0
G1 E1298.963
G1 F4200.0
M101
G1 X43.64 Y34.2 Z1.7 F4320.0 E1299.038
G1 X43.95 Y36.0 Z1.7 F4320.0 E1299.098
G1 X39.99 Y36.0 Z1.7 F4320.0 E1299.228
G1 F1200.0
G1 E1298.228
G1 F4320.0
M103
G1 X38.34 Y37.8 Z1.7 F4200.0
G1 F1200.0
G1 E1299.228
G1 F4200.0
M101
G1 X43.86 Y37.8 Z1.7 F4320.0 E1299.409
G1 X41.74 Y39.6 Z1.7 F4320.0 E1299.5
G1 X36.15 Y39.6 Z1.7 F4320.0 E1299.684
G1 X38.82 Y41.4 Z1.7 F4320.0 E1299.79
G1 X32.86 Y41.4 Z1.7 F4320.0 E1299.986
G1 F1200.0
G1 E1298.986
G1 F4320.0
M103
G1 X31.1 Y43.2 Z1.7 F4200.0
G1 F1200.0
G1 E1299.986
G1 F4200.0
M101
G1 X19.9 Y43.2 Z1.7 F4320.0 E1300.354
G1 F1200.0
G1 E1299.354
G1 F4320.0
M103
G1 X18.14 Y41.4 Z1.7 F4200.0
G1 F1200.0
G1 E1300.354
G1 F4200.0
M101
G1 X12.19 Y41.4 Z1.7 F4320.0 E1300.55
G1 X14.85 Y39.6 Z1.7 F4320.0 E1300.655
G1 X9.26 Y39.6 Z1.7 F4320.0 E1300.839
G1 X7.14 Y37.8 Z1.7 F4320.0 E1300.931
G1 X12.66 Y37.8 Z1.7 F4320.0 E1301.112
G1 F1200.0
G1 E1300.112
G1 F4320.0
M103
G1 X11.01 Y36.0 Z1.7 F4200.0
G1 F1200.0
G1 E1301.112
G1 F4200.0
M101
G1 X7.05 Y36.0 Z1.7 F4320.0 E1301.242
G1 X7.36 Y34.2 Z1.7 F4320.0 E1301.302
G1 X9.62 Y34.2 Z1.7 F4320.0 E1301.376
G1 F1200.0
G1 E1300.376
G1 F4320.0
M103
G1 X8.66 Y32.4 Z1.7 F4200.0
G1 F1200.0
G1 E1301.376
G1 F4200.0
M101
G1 X7.66 Y32.4 Z1.7 F4320.0 E1301.409
G1 F1200.0
G1 E1300.6
G1 F4320.0
M103
G1 X7.84 Y30.6 Z1.7 F4200.0
G1 F1200.0
G1 E1301.409
G1 F4200.0
M101
G1 X2.86 Y30.6 Z1.7 F4320.0 E1301.573
G1 X2.32 Y28.8 Z1.7 F4320.0 E1301.635
G1 X7.3 Y28.8 Z1.7 F4320.0 E1301.798
G1 F1200.0
G1 E1300.798
G1 F4320.0
M103
G1 X20.04 Y25.2 Z1.7 F4200.0
G1 F1200.0
G1 E1301.798
G1 F4200.0
M101
G1 X30.96 Y25.2 Z1.7 F4320.0 E1302.157
G1 F1200.0
G1 E1301.355
G1 F4320.0
M103
G1 X31.04 Y23.4 Z1.7 F4200.0
G1 F1200.0
G1 E1302.157
G1 F4200.0
M101
G1 X19.96 Y23.4 Z1.7 F4320.0 E1302.521
G1 F1200.0
G1 E1301.652
G1 F4320.0
M103
G1 X20.47 Y21.6 Z1.7 F4200.0
G1 F1200.0
G1 E1302.521
G1 F4200.0
M101
G1 X30.54 Y21.6 Z1.7 F4320.0 E1302.852
G1 F1200.0
G1 E1301.852
G1 F4320.0
M103
G1 X29.17 Y19.8 Z1.7 F4200.0
G1 F1200.0
G1 E1302.852
G1 F4200.0
M101
G1 X21.84 Y19.8 Z1.7 F4320.0 E1303.093
G1 F1200.0
G1 E1302.093
G1 F4320.0
M103
G1 X20.79 Y27.0 Z1.7 F4200.0
G1 F1200.0
G1 E1303.093
G1 F4200.0
M101
G1 X30.22 Y27.0 Z1.7 F4320.0 E1303.403
G1 F1200.0
G1 E1302.403
G1 F4320.0
M103
G1 X28.34 Y28.8 Z1.7 F4200.0
G1 F1200.0
G1 E1303.403
G1 F4200.0
M101
G1 X22.66 Y28.8 Z1.7 F4320.0 E1303.59
G1 F1200.0
G1 E1302.59
G1 F4320.0
M103
;M108 R36.0
(</supportLayer>)
(<rotation> (6.12323399574e-17+1j) )
(<nestedRing>)
(<boundaryPerimeter>)
(<boundaryPoint> X-21.891 Y-42.145 Z1.701 </boundaryPoint>)
(<boundaryPoint> X-18.421 Y-41.093 Z1.701 </boundaryPoint>)
(<boundaryPoint> X-15.222 Y-39.383 Z1.701 </boundaryPoint>)
(<boundaryPoint> X-12.419 Y-37.082 Z1.701 </boundaryPoint>)
(<boundaryPoint> X-10.118 Y-34.279 Z1.701 </boundaryPoint>)
(<boundaryPoint> X-8.408 Y-31.08 Z1.701 </boundaryPoint>)
(<boundaryPoint> X-7.355 Y-27.61 Z1.701 </boundaryPoint>)
(<boundaryPoint> X-7.0 Y-24.0 Z1.701 </boundaryPoint>)
(<boundaryPoint> X-7.355 Y-20.391 Z1.701 </boundaryPoint>)
(<boundaryPoint> X-8.408 Y-16.92 Z1.701 </boundaryPoint>)
(<boundaryPoint> X-10.118 Y-13.722 Z1.701 </boundaryPoint>)
(<boundaryPoint> X-12.419 Y-10.918 Z1.701 </boundaryPoint>)
(<boundaryPoint> X-15.222 Y-8.618 Z1.701 </boundaryPoint>)
(<boundaryPoint> X-18.421 Y-6.908 Z1.701 </boundaryPoint>)
(<boundaryPoint> X-21.891 Y-5.855 Z1.701 </boundaryPoint>)
(<boundaryPoint> X-25.5 Y-5.5 Z1.701 </boundaryPoint>)
(<boundaryPoint> X-29.11 Y-5.855 Z1.701 </boundaryPoint>)
(<boundaryPoint> X-32.58 Y-6.908 Z1.701 </boundaryPoint>)
(<boundaryPoint> X-35.779 Y-8.618 Z1.701 </boundaryPoint>)
(<boundaryPoint> X-38.582 Y-10.918 Z1.701 </boundaryPoint>)
(<boundaryPoint> X-40.883 Y-13.722 Z1.701 </boundaryPoint>)
(<boundaryPoint> X-42.593 Y-16.92 Z1.701 </boundaryPoint>)
(<boundaryPoint> X-43.645 Y-20.391 Z1.701 </boundaryPoint>)
(<boundaryPoint> X-44.001 Y-24.0 Z1.701 </boundaryPoint>)
(<boundaryPoint> X-43.645 Y-27.61 Z1.701 </boundaryPoint>)
(<boundaryPoint> X-42.593 Y-31.08 Z1.701 </boundaryPoint>)
(<boundaryPoint> X-40.883 Y-34.279 Z1.701 </boundaryPoint>)
(<boundaryPoint> X-38.582 Y-37.082 Z1.701 </boundaryPoint>)
(<boundaryPoint> X-35.779 Y-39.383 Z1.701 </boundaryPoint>)
(<boundaryPoint> X-32.58 Y-41.093 Z1.701 </boundaryPoint>)
(<boundaryPoint> X-29.11 Y-42.145 Z1.701 </boundaryPoint>)
(<boundaryPoint> X-25.5 Y-42.501 Z1.701 </boundaryPoint>)
(<edge> outer )
G1 X14.1 Y12.65 Z1.7 F4200.0
G1 X-14.2 Y-12.53 Z1.7 F4200.0
G1 X-23.05 Y-18.09 Z1.7 F4200.0
G1 X-26.75 Y-17.72 Z1.7 F4200.0
G1 X-30.03 Y-19.47 Z1.7 F4200.0
G1 X-38.52 Y-36.85 Z1.7 F4200.0
G1 F1200.0
G1 E1303.59
G1 F4200.0
M101
G1 X-38.44 Y-36.94 Z1.7 F2160.0 E1303.597
G1 X-35.67 Y-39.22 Z1.7 F2160.0 E1303.786
G1 X-32.5 Y-40.91 Z1.7 F2160.0 E1303.976
G1 X-29.07 Y-41.95 Z1.7 F2160.0 E1304.165
G1 X-25.5 Y-42.3 Z1.7 F2160.0 E1304.355
G1 X-21.93 Y-41.95 Z1.7 F2160.0 E1304.544
G1 X-18.5 Y-40.91 Z1.7 F2160.0 E1304.734
G1 X-15.33 Y-39.22 Z1.7 F2160.0 E1304.923
G1 X-12.56 Y-36.94 Z1.7 F2160.0 E1305.113
G1 X-10.29 Y-34.17 Z1.7 F2160.0 E1305.302
G1 X-8.59 Y-31.0 Z1.7 F2160.0 E1305.492
G1 X-7.55 Y-27.57 Z1.7 F2160.0 E1305.681
G1 X-7.2 Y-24.0 Z1.7 F2160.0 E1305.871
G1 X-7.55 Y-20.43 Z1.7 F2160.0 E1306.06
G1 X-8.59 Y-17.0 Z1.7 F2160.0 E1306.25
G1 X-10.29 Y-13.83 Z1.7 F2160.0 E1306.439
G1 X-12.56 Y-11.06 Z1.7 F2160.0 E1306.629
G1 X-15.33 Y-8.79 Z1.7 F2160.0 E1306.818
G1 X-18.5 Y-7.09 Z1.7 F2160.0 E1307.008
G1 X-21.93 Y-6.05 Z1.7 F2160.0 E1307.197
G1 X-25.5 Y-5.7 Z1.7 F2160.0 E1307.387
G1 X-29.07 Y-6.05 Z1.7 F2160.0 E1307.576
G1 X-32.5 Y-7.09 Z1.7 F2160.0 E1307.766
G1 X-35.67 Y-8.79 Z1.7 F2160.0 E1307.955
G1 X-38.44 Y-11.06 Z1.7 F2160.0 E1308.145
G1 X-40.72 Y-13.83 Z1.7 F2160.0 E1308.334
G1 X-42.41 Y-17.0 Z1.7 F2160.0 E1308.524
G1 X-43.45 Y-20.43 Z1.7 F2160.0 E1308.713
G1 X-43.8 Y-24.0 Z1.7 F2160.0 E1308.903
G1 X-43.45 Y-27.57 Z1.7 F2160.0 E1309.092
G1 X-42.41 Y-31.0 Z1.7 F2160.0 E1309.282
G1 X-40.72 Y-34.17 Z1.7 F2160.0 E1309.471
G1 X-38.52 Y-36.85 Z1.7 F2160.0 E1309.654
G1 F1200.0
G1 E1308.671
G1 F2160.0
M103
(</edge>)
(</boundaryPerimeter>)
(<nestedRing>)
(<boundaryPerimeter>)
(<boundaryPoint> X-38.013 Y-34.188 Z1.701 </boundaryPoint>)
(<boundaryPoint> X-38.08 Y-34.439 Z1.701 </boundaryPoint>)
(<boundaryPoint> X-38.265 Y-34.623 Z1.701 </boundaryPoint>)
[truncated: 7,158,936 more chars]
