# Supplementary material for: Using Voice Coils to Actuate Modular Soft Robots: Wormbot, an Example
Source: Soft Robot. 2016 Dec 1;3(4):198–204. doi: 10.1089/soro.2016.0009 (PMC5180079; doi:10.1089/soro.2016.0009)
Supplement: Supplemental data [file Supp_Data.zip › Supplemental Information/3D Printer Parts/Standing mould 1/high_piece_1_standing_mould_v1.gcode]

(** This GCode was generated by ReplicatorG 0040 **)
(*  using Skeinforge (50)  *)
(*  for a Dual headed The Replicator  *)
(*  on 2014/10/27 11:08:13 (+0000) *)
(**** start.gcode for The Replicator, dual head ****)
M103 (disable RPM)
M73 P0 (enable build progress)
G21 (set units to mm)
G90 (set positioning to absolute)
M109 S110 T0 (set HBP temperature)
M104 S220 T0 (set extruder temperature) (temp updated by printOMatic)
(**** begin homing ****)
G162 X Y F2500 (home XY axes maximum)
G161 Z F1100 (home Z axis minimum)
G92 Z-5 (set Z to -5)
G1 Z0.0 (move Z to "0")
G161 Z F100 (home Z axis minimum)
M132 X Y Z A B (Recall stored home offsets for XYZAB axis)
(**** end homing ****)
G1 X-110.5 Y-74 Z150 F3300.0 (move to waiting position)
G130 X20 Y20 Z20 A20 B20 (Lower stepper Vrefs while heating)
M6 T0 (wait for toolhead, and HBP to reach temperature)
G130 X127 Y127 Z40 A127 B127 (Set Stepper motor Vref to defaults)
M108 R3.0 T0
G0 X-110.5 Y-74 (Position Nozzle)
G0 Z0.6      (Position Height)
M108 R5.0    (Set Extruder Speed)
M101         (Start Extruder)
G4 P2000     (Create Anchor)
(**** end of start.gcode ****)
(<format> skeinforge gcode </format>)
(<version> 12.03.14 </version>)
(<created> 14.10.27|11:1 </created>)
(<extruderInitialization>)
(<craftTypeName> extrusion </craftTypeName>)
M105
(<decimalPlacesCarried> 3 </decimalPlacesCarried>)
(<layerThickness> 0.27 </layerThickness>)
(<infillWidth> 0.4 </infillWidth>)
(<volumeFraction> 0.82 </volumeFraction>)
(<infillPerimeterOverlap> 0.3 </infillPerimeterOverlap>)
(<sharpestProduct> 0.866 </sharpestProduct>)
(<layerHeight> 0.27 </layerHeight>)
(<threadSequenceString> loops edge infill </threadSequenceString>)
(<maximumZFeedRatePerSecond> 999.0 </maximumZFeedRatePerSecond>)
(<objectFirstLayerFeedRateInfillMultiplier> 0.9 </objectFirstLayerFeedRateInfillMultiplier>)
(<operatingFeedRatePerSecond> 55.0 </operatingFeedRatePerSecond>)
(<objectFirstLayerFlowRateInfillMultiplier> 0.8 </objectFirstLayerFlowRateInfillMultiplier>)
(<operatingFlowRate> 55.0 </operatingFlowRate>)
(<orbitalFeedRatePerSecond> 0.0 </orbitalFeedRatePerSecond>)
(<travelFeedRatePerSecond> 70.0 </travelFeedRatePerSecond>)
M126
(<edgeWidth> 0.4 </edgeWidth>)
(<perimeterWidth> 0.4 </perimeterWidth>)
(<profileName> ABS </profileName>)
(<settings>)
(<setting> alteration Activate_Alteration True </setting>)
(<setting> alteration Name_of_End_File:  </setting>)
(<setting> alteration Name_of_Start_File:  </setting>)
(<setting> alteration Remove_Redundant_Mcode True </setting>)
(<setting> alteration Replace_Variable_with_Setting True </setting>)
(<setting> comb Activate_Comb True </setting>)
(<setting> comb Running_Jump_Space_(mm): 2.0 </setting>)
(<setting> cool Activate_Cool True </setting>)
(<setting> cool Bridge_Cool_(Celcius): 1.0 </setting>)
(<setting> cool Orbit False </setting>)
(<setting> cool Slow_Down True </setting>)
(<setting> cool Maximum_Cool_(Celcius): 1.0 </setting>)
(<setting> cool Minimum_Layer_Time_(seconds): 5.0 </setting>)
(<setting> cool Minimum_Orbital_Radius_(millimeters): 10.0 </setting>)
(<setting> cool Name_of_Cool_End_File: cool_end.gcode </setting>)
(<setting> cool Name_of_Cool_Start_File: cool_start.gcode </setting>)
(<setting> cool Orbital_Outset_(millimeters): 2.0 </setting>)
(<setting> cool Turn_Fan_On_at_Beginning True </setting>)
(<setting> cool Turn_Fan_Off_at_Ending True </setting>)
(<setting> dimension Activate_Dimension True </setting>)
(<setting> dimension Absolute_Extrusion_Distance True </setting>)
(<setting> dimension Relative_Extrusion_Distance False </setting>)
(<setting> dimension Extruder_Retraction_Speed_(mm/s): 20.0 </setting>)
(<setting> dimension Filament_Diameter_(mm): 1.75 </setting>)
(<setting> dimension Filament_Packing_Density_(ratio): 0.85 </setting>)
(<setting> dimension Maximum_E_Value_before_Reset_(float): 91234.0 </setting>)
(<setting> dimension Minimum_Travel_for_Retraction_(millimeters): 1.0 </setting>)
(<setting> dimension Retract_Within_Island False </setting>)
(<setting> dimension Retraction_Distance_(millimeters): 1.0 </setting>)
(<setting> dimension Restart_Extra_Distance_(millimeters): 0.0 </setting>)
(<setting> export Activate_Export True </setting>)
(<setting> export Add_Descriptive_Extension False </setting>)
(<setting> export Add_Export_Suffix False </setting>)
(<setting> export Add_Profile_Extension False </setting>)
(<setting> export Add_Timestamp_Extension False </setting>)
(<setting> export Also_Send_Output_To:  </setting>)
(<setting> export Analyze_Gcode True </setting>)
(<setting> export Do_Not_Delete_Comments True </setting>)
(<setting> export Delete_Crafting_Comments False </setting>)
(<setting> export Delete_All_Comments False </setting>)
(<setting> export Do_Not_Change_Output True </setting>)
(<setting> export binary_16_byte False </setting>)
(<setting> export gcode_step False </setting>)
(<setting> export gcode_time_segment False </setting>)
(<setting> export gcode_small False </setting>)
(<setting> export File_Extension: gcode </setting>)
(<setting> export Name_of_Replace_File: replace.csv </setting>)
(<setting> export Save_Penultimate_Gcode False </setting>)
(<setting> fill Activate_Fill True </setting>)
(<setting> fill Diaphragm_Period_(layers): 100 </setting>)
(<setting> fill Diaphragm_Thickness_(layers): 0 </setting>)
(<setting> fill Extra_Shells_on_Alternating_Solid_Layer_(layers): 1 </setting>)
(<setting> fill Extra_Shells_on_Base_(layers): 1 </setting>)
(<setting> fill Extra_Shells_on_Sparse_Layer_(layers): 1 </setting>)
(<setting> fill Grid_Circle_Separation_over_Perimeter_Width_(ratio): 0.2 </setting>)
(<setting> fill Grid_Extra_Overlap_(ratio): 0.1 </setting>)
(<setting> fill Grid_Junction_Separation_Band_Height_(layers): 10 </setting>)
(<setting> fill Grid_Junction_Separation_over_Octogon_Radius_At_End_(ratio): 0.0 </setting>)
(<setting> fill Grid_Junction_Separation_over_Octogon_Radius_At_Middle_(ratio): 0.0 </setting>)
(<setting> fill Infill_Begin_Rotation_(degrees): 90.0 </setting>)
(<setting> fill Infill_Begin_Rotation_Repeat_(layers): 1 </setting>)
(<setting> fill Infill_Odd_Layer_Extra_Rotation_(degrees): 90.0 </setting>)
(<setting> fill Grid_Circular False </setting>)
(<setting> fill Grid_Hexagonal False </setting>)
(<setting> fill Grid_Rectangular True </setting>)
(<setting> fill Line False </setting>)
(<setting> fill Infill_Perimeter_Overlap_(ratio): 0.3 </setting>)
(<setting> fill Infill_Solidity_(ratio): 0.1 </setting>)
(<setting> fill Sharpest_Angle_(degrees): 60.0 </setting>)
(<setting> fill Solid_Surface_Thickness_(layers): 3 </setting>)
(<setting> fill Lower_Left True </setting>)
(<setting> fill Nearest False </setting>)
(<setting> fill Surrounding_Angle_(degrees): 60.0 </setting>)
(<setting> fill Infill_>_Loops_>_Perimeter False </setting>)
(<setting> fill Infill_>_Perimeter_>_Loops False </setting>)
(<setting> fill Loops_>_Infill_>_Perimeter False </setting>)
(<setting> fill Loops_>_Perimeter_>_Infill True </setting>)
(<setting> fill Perimeter_>_Infill_>_Loops False </setting>)
(<setting> fill Perimeter_>_Loops_>_Infill False </setting>)
(<setting> home Activate_Home True </setting>)
(<setting> home Name_of_Home_File: home.gcode </setting>)
(<setting> jitter Activate_Jitter True </setting>)
(<setting> jitter Jitter_Over_Perimeter_Width_(ratio): 2.0 </setting>)
(<setting> raft Activate_Raft True </setting>)
(<setting> raft Add_Raft,_Elevate_Nozzle,_Orbit: True </setting>)
(<setting> raft Base_Feed_Rate_Multiplier_(ratio): 0.75 </setting>)
(<setting> raft Base_Flow_Rate_Multiplier_(ratio): 0.6 </setting>)
(<setting> raft Base_Infill_Density_(ratio): 0.3 </setting>)
(<setting> raft Base_Layer_Thickness_over_Layer_Thickness: 2.2 </setting>)
(<setting> raft Base_Layers_(integer): 1 </setting>)
(<setting> raft Base_Nozzle_Lift_over_Base_Layer_Thickness_(ratio): 0.3 </setting>)
(<setting> raft Initial_Circling: False </setting>)
(<setting> raft Infill_Overhang_over_Extrusion_Width_(ratio): 0.1 </setting>)
(<setting> raft Interface_Feed_Rate_Multiplier_(ratio): 1.5 </setting>)
(<setting> raft Interface_Flow_Rate_Multiplier_(ratio): 0.7 </setting>)
(<setting> raft Interface_Infill_Density_(ratio): 0.4 </setting>)
(<setting> raft Interface_Layer_Thickness_over_Layer_Thickness: 1.8 </setting>)
(<setting> raft Interface_Layers_(integer): 2 </setting>)
(<setting> raft Interface_Nozzle_Lift_over_Interface_Layer_Thickness_(ratio): 0.3 </setting>)
(<setting> raft Name_of_Support_End_File: support_end.gcode </setting>)
(<setting> raft Name_of_Support_Start_File: support_start.gcode </setting>)
(<setting> raft Operating_Nozzle_Lift_over_Layer_Thickness_(ratio): 0.0 </setting>)
(<setting> raft Raft_Additional_Margin_over_Length_(%): 2.5 </setting>)
(<setting> raft Raft_Margin_(mm): 2.5 </setting>)
(<setting> raft Support_Cross_Hatch False </setting>)
(<setting> raft Support_Flow_Rate_over_Operating_Flow_Rate_(ratio): 0.7 </setting>)
(<setting> raft Support_Gap_over_Perimeter_Extrusion_Width_(ratio): 0.005 </setting>)
(<setting> raft None True </setting>)
(<setting> raft Empty_Layers_Only False </setting>)
(<setting> raft Everywhere False </setting>)
(<setting> raft Exterior_Only False </setting>)
(<setting> raft Support_Minimum_Angle_(degrees): 45.0 </setting>)
(<setting> speed Activate_Speed True </setting>)
(<setting> speed Add_Flow_Rate: True </setting>)
(<setting> speed Bridge_Feed_Rate_Multiplier_(ratio): 1.0 </setting>)
(<setting> speed Bridge_Flow_Rate_Multiplier_(ratio): 1.0 </setting>)
(<setting> speed Duty_Cyle_at_Beginning_(portion): 1.0 </setting>)
(<setting> speed Duty_Cyle_at_Ending_(portion): 0.0 </setting>)
(<setting> speed Feed_Rate_(mm/s): 55.0 </setting>)
(<setting> speed Flow_Rate_Setting_(float): 55.0 </setting>)
(<setting> speed Object_First_Layer_Feed_Rate_Infill_Multiplier_(ratio): 0.9 </setting>)
(<setting> speed Object_First_Layer_Feed_Rate_Perimeter_Multiplier_(ratio): 0.9 </setting>)
(<setting> speed Object_First_Layer_Flow_Rate_Infill_Multiplier_(ratio): 0.8 </setting>)
(<setting> speed Object_First_Layer_Flow_Rate_Perimeter_Multiplier_(ratio): 0.9 </setting>)
(<setting> speed Orbital_Feed_Rate_over_Operating_Feed_Rate_(ratio): 0.0 </setting>)
(<setting> speed Maximum_Z_Feed_Rate_(mm/s): 999.0 </setting>)
(<setting> speed Perimeter_Feed_Rate_Multiplier_(ratio): 0.5 </setting>)
(<setting> speed Perimeter_Flow_Rate_Multiplier_(ratio): 0.5 </setting>)
(<setting> speed Travel_Feed_Rate_(mm/s): 70.0 </setting>)
(</settings>)
(<timeStampPreface> 20141027_110149 </timeStampPreface>)
(<procedureName> carve </procedureName>)
(<procedureName> preface </procedureName>)
(<procedureName> inset </procedureName>)
(<procedureName> fill </procedureName>)
(<procedureName> speed </procedureName>)
(<procedureName> raft </procedureName>)
(<procedureName> jitter </procedureName>)
(<procedureName> comb </procedureName>)
(<procedureName> cool </procedureName>)
(<procedureName> dimension </procedureName>)
(<procedureName> alteration </procedureName>)
(<procedureName> export </procedureName>)
(</extruderInitialization>)
(<crafting>)
;M113 S1.0
;M108 R33.0
(<raftPerimeter>)
(<raftPoint> X62.2 Y40.127 </raftPoint>)
(<raftPoint> X-23.659 Y40.309 </raftPoint>)
(<raftPoint> X-24.067 Y39.78 </raftPoint>)
(<raftPoint> X-24.067 Y-39.78 </raftPoint>)
(<raftPoint> X-23.659 Y-40.309 </raftPoint>)
(<raftPoint> X62.2 Y-40.127 </raftPoint>)
(</raftPerimeter>)
(<layer> 0.475 )
G1 X-23.47 Y-39.69 Z0.48 F4200.0
G1 F1200.0
G1 E1.0
G1 F4200.0
M101
G1 X-23.47 Y39.69 Z0.48 F511.364 E17.235
G1 X-20.53 Y39.69 Z0.48 F511.364 E17.836
G1 X-20.53 Y-39.69 Z0.48 F511.364 E34.071
G1 X-17.6 Y-39.69 Z0.48 F511.364 E34.671
G1 X-17.6 Y39.69 Z0.48 F511.364 E50.906
G1 X-14.67 Y39.69 Z0.48 F511.364 E51.506
G1 X-14.67 Y-39.69 Z0.48 F511.364 E67.742
G1 X-11.73 Y-39.69 Z0.48 F511.364 E68.342
G1 X-11.73 Y39.69 Z0.48 F511.364 E84.577
G1 X-8.8 Y39.69 Z0.48 F511.364 E85.177
G1 X-8.8 Y-39.69 Z0.48 F511.364 E101.412
G1 X-5.87 Y-39.69 Z0.48 F511.364 E102.012
G1 X-5.87 Y39.69 Z0.48 F511.364 E118.248
G1 X-2.93 Y39.69 Z0.48 F511.364 E118.848
G1 X-2.93 Y-39.69 Z0.48 F511.364 E135.083
G1 X0.0 Y-39.69 Z0.48 F511.364 E135.683
G1 X0.0 Y39.69 Z0.48 F511.364 E151.919
G1 X2.93 Y39.69 Z0.48 F511.364 E152.518
G1 X2.93 Y-39.69 Z0.48 F511.364 E168.754
G1 X5.87 Y-39.69 Z0.48 F511.364 E169.354
G1 X5.87 Y39.69 Z0.48 F511.364 E185.589
G1 X8.8 Y39.69 Z0.48 F511.364 E186.189
G1 X8.8 Y-39.69 Z0.48 F511.364 E202.425
G1 X11.73 Y-39.69 Z0.48 F511.364 E203.025
G1 X11.73 Y39.69 Z0.48 F511.364 E219.26
G1 X14.67 Y39.69 Z0.48 F511.364 E219.86
G1 X14.67 Y-39.69 Z0.48 F511.364 E236.096
G1 X17.6 Y-39.69 Z0.48 F511.364 E236.695
G1 X17.6 Y39.69 Z0.48 F511.364 E252.931
G1 X20.53 Y39.69 Z0.48 F511.364 E253.531
G1 X20.53 Y-39.69 Z0.48 F511.364 E269.766
G1 X23.47 Y-39.69 Z0.48 F511.364 E270.366
G1 X23.47 Y39.69 Z0.48 F511.364 E286.602
G1 X26.4 Y39.69 Z0.48 F511.364 E287.202
G1 X26.4 Y-39.69 Z0.48 F511.364 E303.437
G1 X29.33 Y-39.69 Z0.48 F511.364 E304.037
G1 X29.33 Y39.69 Z0.48 F511.364 E320.272
G1 X32.27 Y39.69 Z0.48 F511.364 E320.872
G1 X32.27 Y-39.69 Z0.48 F511.364 E337.108
G1 X35.2 Y-39.69 Z0.48 F511.364 E337.708
G1 X35.2 Y39.69 Z0.48 F511.364 E353.943
G1 X38.13 Y39.69 Z0.48 F511.364 E354.543
G1 X38.13 Y-39.69 Z0.48 F511.364 E370.778
G1 X41.07 Y-39.69 Z0.48 F511.364 E371.379
G1 X41.07 Y39.69 Z0.48 F511.364 E387.614
G1 X44.0 Y39.69 Z0.48 F511.364 E388.214
G1 X44.0 Y-39.69 Z0.48 F511.364 E404.449
G1 X46.93 Y-39.69 Z0.48 F511.364 E405.049
G1 X46.93 Y39.69 Z0.48 F511.364 E421.285
G1 X49.87 Y39.69 Z0.48 F511.364 E421.885
G1 X49.87 Y-39.69 Z0.48 F511.364 E438.12
G1 X52.8 Y-39.69 Z0.48 F511.364 E438.72
G1 X52.8 Y39.69 Z0.48 F511.364 E454.955
G1 X55.73 Y39.69 Z0.48 F511.364 E455.555
G1 X55.73 Y-39.69 Z0.48 F511.364 E471.791
G1 X58.67 Y-39.69 Z0.48 F511.364 E472.391
G1 X58.67 Y39.69 Z0.48 F511.364 E488.626
G1 X61.6 Y39.69 Z0.48 F511.364 E489.226
G1 X61.6 Y-39.69 Z0.48 F511.364 E505.462
G1 F1200.0
G1 E504.462
G1 F511.364
M103
;M108 R38.5
(</layer>)
(<layer> 0.983 )
G1 X-23.54 Y0.0 Z0.98 F4200.0
G1 F1200.0
G1 E505.462
G1 F4200.0
M101
G1 X61.67 Y0.0 Z0.98 F1527.778 E512.267
G1 X61.67 Y-1.8 Z0.98 F1527.778 E512.411
G1 X-23.54 Y-1.8 Z0.98 F1527.778 E519.217
G1 X-23.54 Y-3.6 Z0.98 F1527.778 E519.361
G1 X61.67 Y-3.6 Z0.98 F1527.778 E526.167
G1 X61.67 Y-5.4 Z0.98 F1527.778 E526.311
G1 X-23.54 Y-5.4 Z0.98 F1527.778 E533.116
G1 X-23.54 Y-7.2 Z0.98 F1527.778 E533.26
G1 X61.67 Y-7.2 Z0.98 F1527.778 E540.066
G1 X61.67 Y-9.0 Z0.98 F1527.778 E540.21
G1 X-23.54 Y-9.0 Z0.98 F1527.778 E547.016
G1 X-23.54 Y-10.8 Z0.98 F1527.778 E547.16
G1 X61.67 Y-10.8 Z0.98 F1527.778 E553.966
G1 X61.67 Y-12.6 Z0.98 F1527.778 E554.109
G1 X-23.54 Y-12.6 Z0.98 F1527.778 E560.915
G1 X-23.54 Y-14.4 Z0.98 F1527.778 E561.059
G1 X61.67 Y-14.4 Z0.98 F1527.778 E567.865
G1 X61.67 Y-16.2 Z0.98 F1527.778 E568.009
G1 X-23.54 Y-16.2 Z0.98 F1527.778 E574.815
G1 X-23.54 Y-18.0 Z0.98 F1527.778 E574.958
G1 X61.67 Y-18.0 Z0.98 F1527.778 E581.764
G1 X61.67 Y-19.8 Z0.98 F1527.778 E581.908
G1 X-23.54 Y-19.8 Z0.98 F1527.778 E588.714
G1 X-23.54 Y-21.6 Z0.98 F1527.778 E588.858
G1 X61.67 Y-21.6 Z0.98 F1527.778 E595.664
G1 X61.67 Y-23.4 Z0.98 F1527.778 E595.807
G1 X-23.54 Y-23.4 Z0.98 F1527.778 E602.613
G1 X-23.54 Y-25.2 Z0.98 F1527.778 E602.757
G1 X61.67 Y-25.2 Z0.98 F1527.778 E609.563
G1 X61.67 Y-27.0 Z0.98 F1527.778 E609.707
G1 X-23.54 Y-27.0 Z0.98 F1527.778 E616.513
G1 X-23.54 Y-28.8 Z0.98 F1527.778 E616.656
G1 X61.67 Y-28.8 Z0.98 F1527.778 E623.462
G1 X61.67 Y-30.6 Z0.98 F1527.778 E623.606
G1 X-23.54 Y-30.6 Z0.98 F1527.778 E630.412
G1 X-23.54 Y-32.4 Z0.98 F1527.778 E630.556
G1 X61.67 Y-32.4 Z0.98 F1527.778 E637.362
G1 X61.67 Y-34.2 Z0.98 F1527.778 E637.505
G1 X-23.54 Y-34.2 Z0.98 F1527.778 E644.311
G1 X-23.54 Y-36.0 Z0.98 F1527.778 E644.455
G1 X61.67 Y-36.0 Z0.98 F1527.778 E651.261
G1 X61.67 Y-37.8 Z0.98 F1527.778 E651.405
G1 X-23.54 Y-37.8 Z0.98 F1527.778 E658.211
G1 X-23.54 Y-39.6 Z0.98 F1527.778 E658.354
G1 X61.67 Y-39.6 Z0.98 F1527.778 E665.16
G1 F1200.0
G1 E664.16
G1 F1527.778
M103
G1 X61.67 Y1.8 Z0.98 F4200.0
G1 F1200.0
G1 E665.16
G1 F4200.0
M101
G1 X-23.54 Y1.8 Z0.98 F1527.778 E671.966
G1 X-23.54 Y3.6 Z0.98 F1527.778 E672.11
G1 X61.67 Y3.6 Z0.98 F1527.778 E678.916
G1 X61.67 Y5.4 Z0.98 F1527.778 E679.06
G1 X-23.54 Y5.4 Z0.98 F1527.778 E685.866
G1 X-23.54 Y7.2 Z0.98 F1527.778 E686.009
G1 X61.67 Y7.2 Z0.98 F1527.778 E692.815
G1 X61.67 Y9.0 Z0.98 F1527.778 E692.959
G1 X-23.54 Y9.0 Z0.98 F1527.778 E699.765
G1 X-23.54 Y10.8 Z0.98 F1527.778 E699.909
G1 X61.67 Y10.8 Z0.98 F1527.778 E706.715
G1 X61.67 Y12.6 Z0.98 F1527.778 E706.858
G1 X-23.54 Y12.6 Z0.98 F1527.778 E713.664
G1 X-23.54 Y14.4 Z0.98 F1527.778 E713.808
G1 X61.67 Y14.4 Z0.98 F1527.778 E720.614
G1 X61.67 Y16.2 Z0.98 F1527.778 E720.758
G1 X-23.54 Y16.2 Z0.98 F1527.778 E727.564
G1 X-23.54 Y18.0 Z0.98 F1527.778 E727.708
G1 X61.67 Y18.0 Z0.98 F1527.778 E734.513
G1 X61.67 Y19.8 Z0.98 F1527.778 E734.657
G1 X-23.54 Y19.8 Z0.98 F1527.778 E741.463
G1 X-23.54 Y21.6 Z0.98 F1527.778 E741.607
G1 X61.67 Y21.6 Z0.98 F1527.778 E748.413
G1 X61.67 Y23.4 Z0.98 F1527.778 E748.557
G1 X-23.54 Y23.4 Z0.98 F1527.778 E755.362
G1 X-23.54 Y25.2 Z0.98 F1527.778 E755.506
G1 X61.67 Y25.2 Z0.98 F1527.778 E762.312
G1 X61.67 Y27.0 Z0.98 F1527.778 E762.456
G1 X-23.54 Y27.0 Z0.98 F1527.778 E769.262
G1 X-23.54 Y28.8 Z0.98 F1527.778 E769.406
G1 X61.67 Y28.8 Z0.98 F1527.778 E776.211
G1 X61.67 Y30.6 Z0.98 F1527.778 E776.355
G1 X-23.54 Y30.6 Z0.98 F1527.778 E783.161
G1 X-23.54 Y32.4 Z0.98 F1527.778 E783.305
G1 X61.67 Y32.4 Z0.98 F1527.778 E790.111
G1 X61.67 Y34.2 Z0.98 F1527.778 E790.255
G1 X-23.54 Y34.2 Z0.98 F1527.778 E797.061
G1 X-23.54 Y36.0 Z0.98 F1527.778 E797.204
G1 X61.67 Y36.0 Z0.98 F1527.778 E804.01
G1 X61.67 Y37.8 Z0.98 F1527.778 E804.154
G1 X-23.54 Y37.8 Z0.98 F1527.778 E810.96
G1 X-23.54 Y39.6 Z0.98 F1527.778 E811.104
G1 X61.67 Y39.6 Z0.98 F1527.778 E817.91
G1 F1200.0
G1 E816.91
G1 F1527.778
M103
;M108 R38.5
(</layer>)
(<layer> 1.469 )
G1 X-23.54 Y0.0 Z1.47 F4200.0
G1 F1200.0
G1 E817.91
G1 F4200.0
M101
G1 X61.67 Y0.0 Z1.47 F1527.778 E824.715
G1 X61.67 Y-1.8 Z1.47 F1527.778 E824.859
G1 X-23.54 Y-1.8 Z1.47 F1527.778 E831.665
G1 X-23.54 Y-3.6 Z1.47 F1527.778 E831.809
G1 X61.67 Y-3.6 Z1.47 F1527.778 E838.615
G1 X61.67 Y-5.4 Z1.47 F1527.778 E838.759
G1 X-23.54 Y-5.4 Z1.47 F1527.778 E845.565
G1 X-23.54 Y-7.2 Z1.47 F1527.778 E845.708
G1 X61.67 Y-7.2 Z1.47 F1527.778 E852.514
G1 X61.67 Y-9.0 Z1.47 F1527.778 E852.658
G1 X-23.54 Y-9.0 Z1.47 F1527.778 E859.464
G1 X-23.54 Y-10.8 Z1.47 F1527.778 E859.608
G1 X61.67 Y-10.8 Z1.47 F1527.778 E866.414
G1 X61.67 Y-12.6 Z1.47 F1527.778 E866.557
G1 X-23.54 Y-12.6 Z1.47 F1527.778 E873.363
G1 X-23.54 Y-14.4 Z1.47 F1527.778 E873.507
G1 X61.67 Y-14.4 Z1.47 F1527.778 E880.313
G1 X61.67 Y-16.2 Z1.47 F1527.778 E880.457
G1 X-23.54 Y-16.2 Z1.47 F1527.778 E887.263
G1 X-23.54 Y-18.0 Z1.47 F1527.778 E887.406
G1 X61.67 Y-18.0 Z1.47 F1527.778 E894.212
G1 X61.67 Y-19.8 Z1.47 F1527.778 E894.356
G1 X-23.54 Y-19.8 Z1.47 F1527.778 E901.162
G1 X-23.54 Y-21.6 Z1.47 F1527.778 E901.306
G1 X61.67 Y-21.6 Z1.47 F1527.778 E908.112
G1 X61.67 Y-23.4 Z1.47 F1527.778 E908.255
G1 X-23.54 Y-23.4 Z1.47 F1527.778 E915.061
G1 X-23.54 Y-25.2 Z1.47 F1527.778 E915.205
G1 X61.67 Y-25.2 Z1.47 F1527.778 E922.011
G1 X61.67 Y-27.0 Z1.47 F1527.778 E922.155
G1 X-23.54 Y-27.0 Z1.47 F1527.778 E928.961
G1 X-23.54 Y-28.8 Z1.47 F1527.778 E929.104
G1 X61.67 Y-28.8 Z1.47 F1527.778 E935.91
G1 X61.67 Y-30.6 Z1.47 F1527.778 E936.054
G1 X-23.54 Y-30.6 Z1.47 F1527.778 E942.86
G1 X-23.54 Y-32.4 Z1.47 F1527.778 E943.004
G1 X61.67 Y-32.4 Z1.47 F1527.778 E949.81
G1 X61.67 Y-34.2 Z1.47 F1527.778 E949.953
G1 X-23.54 Y-34.2 Z1.47 F1527.778 E956.759
G1 X-23.54 Y-36.0 Z1.47 F1527.778 E956.903
G1 X61.67 Y-36.0 Z1.47 F1527.778 E963.709
G1 X61.67 Y-37.8 Z1.47 F1527.778 E963.853
G1 X-23.54 Y-37.8 Z1.47 F1527.778 E970.659
G1 X-23.54 Y-39.6 Z1.47 F1527.778 E970.802
G1 X61.67 Y-39.6 Z1.47 F1527.778 E977.608
G1 F1200.0
G1 E976.608
G1 F1527.778
M103
G1 X61.67 Y1.8 Z1.47 F4200.0
G1 F1200.0
G1 E977.608
G1 F4200.0
M101
G1 X-23.54 Y1.8 Z1.47 F1527.778 E984.414
G1 X-23.54 Y3.6 Z1.47 F1527.778 E984.558
G1 X61.67 Y3.6 Z1.47 F1527.778 E991.364
G1 X61.67 Y5.4 Z1.47 F1527.778 E991.508
G1 X-23.54 Y5.4 Z1.47 F1527.778 E998.314
G1 X-23.54 Y7.2 Z1.47 F1527.778 E998.457
G1 X61.67 Y7.2 Z1.47 F1527.778 E1005.263
G1 X61.67 Y9.0 Z1.47 F1527.778 E1005.407
G1 X-23.54 Y9.0 Z1.47 F1527.778 E1012.213
G1 X-23.54 Y10.8 Z1.47 F1527.778 E1012.357
G1 X61.67 Y10.8 Z1.47 F1527.778 E1019.163
G1 X61.67 Y12.6 Z1.47 F1527.778 E1019.306
G1 X-23.54 Y12.6 Z1.47 F1527.778 E1026.112
G1 X-23.54 Y14.4 Z1.47 F1527.778 E1026.256
G1 X61.67 Y14.4 Z1.47 F1527.778 E1033.062
G1 X61.67 Y16.2 Z1.47 F1527.778 E1033.206
G1 X-23.54 Y16.2 Z1.47 F1527.778 E1040.012
G1 X-23.54 Y18.0 Z1.47 F1527.778 E1040.156
G1 X61.67 Y18.0 Z1.47 F1527.778 E1046.961
G1 X61.67 Y19.8 Z1.47 F1527.778 E1047.105
G1 X-23.54 Y19.8 Z1.47 F1527.778 E1053.911
G1 X-23.54 Y21.6 Z1.47 F1527.778 E1054.055
G1 X61.67 Y21.6 Z1.47 F1527.778 E1060.861
G1 X61.67 Y23.4 Z1.47 F1527.778 E1061.005
G1 X-23.54 Y23.4 Z1.47 F1527.778 E1067.81
G1 X-23.54 Y25.2 Z1.47 F1527.778 E1067.954
G1 X61.67 Y25.2 Z1.47 F1527.778 E1074.76
G1 X61.67 Y27.0 Z1.47 F1527.778 E1074.904
G1 X-23.54 Y27.0 Z1.47 F1527.778 E1081.71
G1 X-23.54 Y28.8 Z1.47 F1527.778 E1081.854
G1 X61.67 Y28.8 Z1.47 F1527.778 E1088.66
G1 X61.67 Y30.6 Z1.47 F1527.778 E1088.803
G1 X-23.54 Y30.6 Z1.47 F1527.778 E1095.609
G1 X-23.54 Y32.4 Z1.47 F1527.778 E1095.753
G1 X61.67 Y32.4 Z1.47 F1527.778 E1102.559
G1 X61.67 Y34.2 Z1.47 F1527.778 E1102.703
G1 X-23.54 Y34.2 Z1.47 F1527.778 E1109.509
G1 X-23.54 Y36.0 Z1.47 F1527.778 E1109.652
G1 X61.67 Y36.0 Z1.47 F1527.778 E1116.458
G1 X61.67 Y37.8 Z1.47 F1527.778 E1116.602
G1 X-23.54 Y37.8 Z1.47 F1527.778 E1123.408
G1 X-23.54 Y39.6 Z1.47 F1527.778 E1123.552
G1 X61.67 Y39.6 Z1.47 F1527.778 E1130.358
G1 F1200.0
G1 E1129.358
G1 F1527.778
M103
;M108 R24.75
(</layer>)
(<raftLayerEnd> </raftLayerEnd>)
(<layer> 1.701 )
(<rotation> (6.12323399574e-17+1j) )
(<nestedRing>)
(<boundaryPerimeter>)
(<boundaryPoint> X54.488 Y35.854 Z1.701 </boundaryPoint>)
(<boundaryPoint> X-16.55 Y35.854 Z1.701 </boundaryPoint>)
(<boundaryPoint> X-16.55 Y-35.854 Z1.701 </boundaryPoint>)
(<boundaryPoint> X54.488 Y-35.854 Z1.701 </boundaryPoint>)
(<edge> outer )
G1 X-16.35 Y-35.53 Z1.7 F4200.0
G1 F1200.0
G1 E1130.358
G1 F4200.0
M101
G1 X-16.35 Y-35.65 Z1.7 F1485.0 E1130.364
G1 X54.29 Y-35.65 Z1.7 F1485.0 E1134.095
G1 X54.29 Y35.65 Z1.7 F1485.0 E1137.862
G1 X-16.35 Y35.65 Z1.7 F1485.0 E1141.594
G1 X-16.35 Y-35.53 Z1.7 F1485.0 E1145.354
G1 F1200.0
G1 E1145.354
G1 F1485.0
M103
(</edge>)
(</boundaryPerimeter>)
(<loop> outer )
;M108 R44.0
G1 X-15.95 Y-35.13 Z1.7 F4200.0
G1 F1200.0
G1 E1145.354
G1 F4200.0
M101
G1 X-15.95 Y-35.25 Z1.7 F2970.0 E1145.36
G1 X53.89 Y-35.25 Z1.7 F2970.0 E1148.639
G1 X53.89 Y35.25 Z1.7 F2970.0 E1151.95
G1 X-15.95 Y35.25 Z1.7 F2970.0 E1155.229
G1 X-15.95 Y-35.13 Z1.7 F2970.0 E1158.534
G1 F1200.0
G1 E1158.534
G1 F2970.0
M103
(</loop>)
(<infill>)
(<infillBoundary>)
(<infillPoint> X53.888 Y35.254 Z0.135 </infillPoint>)
(<infillPoint> X-15.95 Y35.254 Z0.135 </infillPoint>)
(<infillPoint> X-15.95 Y-35.254 Z0.135 </infillPoint>)
(<infillPoint> X53.888 Y-35.254 Z0.135 </infillPoint>)
(</infillBoundary>)
G1 X-15.6 Y-34.82 Z1.7 F4200.0
G1 F1200.0
G1 E1158.534
G1 F4200.0
M101
G1 X-15.6 Y34.82 Z1.7 F2970.0 E1161.804
G1 X-15.2 Y34.97 Z1.7 F2970.0 E1161.824
G1 X-15.2 Y-34.97 Z1.7 F2970.0 E1165.108
G1 X-14.8 Y-34.97 Z1.7 F2970.0 E1165.127
G1 X-14.8 Y34.97 Z1.7 F2970.0 E1168.412
G1 X-14.4 Y34.97 Z1.7 F2970.0 E1168.43
G1 X-14.4 Y-34.97 Z1.7 F2970.0 E1171.715
G1 X-14.0 Y-34.97 Z1.7 F2970.0 E1171.734
G1 X-14.0 Y34.97 Z1.7 F2970.0 E1175.018
G1 X-13.6 Y34.97 Z1.7 F2970.0 E1175.037
G1 X-13.6 Y-34.97 Z1.7 F2970.0 E1178.321
G1 X-13.2 Y-34.97 Z1.7 F2970.0 E1178.34
G1 X-13.2 Y34.97 Z1.7 F2970.0 E1181.625
G1 X-12.8 Y34.97 Z1.7 F2970.0 E1181.643
G1 X-12.8 Y-34.97 Z1.7 F2970.0 E1184.928
G1 X-12.4 Y-34.97 Z1.7 F2970.0 E1184.947
G1 X-12.4 Y34.97 Z1.7 F2970.0 E1188.231
G1 X-12.0 Y34.97 Z1.7 F2970.0 E1188.25
G1 X-12.0 Y-34.97 Z1.7 F2970.0 E1191.534
G1 X-11.6 Y-34.97 Z1.7 F2970.0 E1191.553
G1 X-11.6 Y34.97 Z1.7 F2970.0 E1194.837
G1 X-11.2 Y34.97 Z1.7 F2970.0 E1194.856
G1 X-11.2 Y-34.97 Z1.7 F2970.0 E1198.141
G1 X-10.8 Y-34.97 Z1.7 F2970.0 E1198.159
G1 X-10.8 Y34.97 Z1.7 F2970.0 E1201.444
G1 X-10.4 Y34.97 Z1.7 F2970.0 E1201.463
G1 X-10.4 Y-34.97 Z1.7 F2970.0 E1204.747
G1 X-10.0 Y-34.97 Z1.7 F2970.0 E1204.766
G1 X-10.0 Y34.97 Z1.7 F2970.0 E1208.05
G1 X-9.6 Y34.97 Z1.7 F2970.0 E1208.069
G1 X-9.6 Y-34.97 Z1.7 F2970.0 E1211.354
G1 X-9.2 Y-34.97 Z1.7 F2970.0 E1211.372
G1 X-9.2 Y34.97 Z1.7 F2970.0 E1214.657
G1 X-8.8 Y34.97 Z1.7 F2970.0 E1214.676
G1 X-8.8 Y-34.97 Z1.7 F2970.0 E1217.96
G1 X-8.4 Y-34.97 Z1.7 F2970.0 E1217.979
G1 X-8.4 Y34.97 Z1.7 F2970.0 E1221.263
G1 X-8.0 Y34.97 Z1.7 F2970.0 E1221.282
G1 X-8.0 Y-34.97 Z1.7 F2970.0 E1224.566
G1 X-7.6 Y-34.97 Z1.7 F2970.0 E1224.585
G1 X-7.6 Y34.97 Z1.7 F2970.0 E1227.87
G1 X-7.2 Y34.97 Z1.7 F2970.0 E1227.888
G1 X-7.2 Y-34.97 Z1.7 F2970.0 E1231.173
G1 X-6.8 Y-34.97 Z1.7 F2970.0 E1231.192
G1 X-6.8 Y34.97 Z1.7 F2970.0 E1234.476
G1 X-6.4 Y34.97 Z1.7 F2970.0 E1234.495
G1 X-6.4 Y-34.97 Z1.7 F2970.0 E1237.779
G1 X-6.0 Y-34.97 Z1.7 F2970.0 E1237.798
G1 X-6.0 Y34.97 Z1.7 F2970.0 E1241.083
G1 X-5.6 Y34.97 Z1.7 F2970.0 E1241.101
G1 X-5.6 Y-34.97 Z1.7 F2970.0 E1244.386
G1 X-5.2 Y-34.97 Z1.7 F2970.0 E1244.405
G1 X-5.2 Y34.97 Z1.7 F2970.0 E1247.689
G1 X-4.8 Y34.97 Z1.7 F2970.0 E1247.708
G1 X-4.8 Y-34.97 Z1.7 F2970.0 E1250.992
G1 X-4.4 Y-34.97 Z1.7 F2970.0 E1251.011
G1 X-4.4 Y34.97 Z1.7 F2970.0 E1254.295
G1 X-4.0 Y34.97 Z1.7 F2970.0 E1254.314
G1 X-4.0 Y-34.97 Z1.7 F2970.0 E1257.599
G1 X-3.6 Y-34.97 Z1.7 F2970.0 E1257.617
G1 X-3.6 Y34.97 Z1.7 F2970.0 E1260.902
G1 X-3.2 Y34.97 Z1.7 F2970.0 E1260.921
G1 X-3.2 Y-34.97 Z1.7 F2970.0 E1264.205
G1 X-2.8 Y-34.97 Z1.7 F2970.0 E1264.224
G1 X-2.8 Y34.97 Z1.7 F2970.0 E1267.508
G1 X-2.4 Y34.97 Z1.7 F2970.0 E1267.527
G1 X-2.4 Y-34.97 Z1.7 F2970.0 E1270.812
G1 X-2.0 Y-34.97 Z1.7 F2970.0 E1270.83
G1 X-2.0 Y34.97 Z1.7 F2970.0 E1274.115
G1 X-1.6 Y34.97 Z1.7 F2970.0 E1274.134
G1 X-1.6 Y-34.97 Z1.7 F2970.0 E1277.418
G1 X-1.2 Y-34.97 Z1.7 F2970.0 E1277.437
G1 X-1.2 Y34.97 Z1.7 F2970.0 E1280.721
G1 X-0.8 Y34.97 Z1.7 F2970.0 E1280.74
G1 X-0.8 Y-34.97 Z1.7 F2970.0 E1284.024
G1 X-0.4 Y-34.97 Z1.7 F2970.0 E1284.043
G1 X-0.4 Y34.97 Z1.7 F2970.0 E1287.328
G1 X0.0 Y34.97 Z1.7 F2970.0 E1287.347
G1 X-0.0 Y-34.97 Z1.7 F2970.0 E1290.631
G1 X0.4 Y-34.97 Z1.7 F2970.0 E1290.65
G1 X0.4 Y34.97 Z1.7 F2970.0 E1293.934
G1 X0.8 Y34.97 Z1.7 F2970.0 E1293.953
G1 X0.8 Y-34.97 Z1.7 F2970.0 E1297.237
G1 X1.2 Y-34.97 Z1.7 F2970.0 E1297.256
G1 X1.2 Y34.97 Z1.7 F2970.0 E1300.541
G1 X1.6 Y34.97 Z1.7 F2970.0 E1300.559
G1 X1.6 Y-34.97 Z1.7 F2970.0 E1303.844
G1 X2.0 Y-34.97 Z1.7 F2970.0 E1303.863
G1 X2.0 Y34.97 Z1.7 F2970.0 E1307.147
G1 X2.4 Y34.97 Z1.7 F2970.0 E1307.166
G1 X2.4 Y-34.97 Z1.7 F2970.0 E1310.45
G1 X2.8 Y-34.97 Z1.7 F2970.0 E1310.469
G1 X2.8 Y34.97 Z1.7 F2970.0 E1313.754
G1 X3.2 Y34.97 Z1.7 F2970.0 E1313.772
G1 X3.2 Y-34.97 Z1.7 F2970.0 E1317.057
G1 X3.6 Y-34.97 Z1.7 F2970.0 E1317.076
G1 X3.6 Y34.97 Z1.7 F2970.0 E1320.36
G1 X4.0 Y34.97 Z1.7 F2970.0 E1320.379
G1 X4.0 Y-34.97 Z1.7 F2970.0 E1323.663
G1 X4.4 Y-34.97 Z1.7 F2970.0 E1323.682
G1 X4.4 Y34.97 Z1.7 F2970.0 E1326.966
G1 X4.8 Y34.97 Z1.7 F2970.0 E1326.985
G1 X4.8 Y-34.97 Z1.7 F2970.0 E1330.27
G1 X5.2 Y-34.97 Z1.7 F2970.0 E1330.288
G1 X5.2 Y34.97 Z1.7 F2970.0 E1333.573
G1 X5.6 Y34.97 Z1.7 F2970.0 E1333.592
G1 X5.6 Y-34.97 Z1.7 F2970.0 E1336.876
G1 X6.0 Y-34.97 Z1.7 F2970.0 E1336.895
G1 X6.0 Y34.97 Z1.7 F2970.0 E1340.179
G1 X6.4 Y34.97 Z1.7 F2970.0 E1340.198
G1 X6.4 Y-34.97 Z1.7 F2970.0 E1343.483
G1 X6.8 Y-34.97 Z1.7 F2970.0 E1343.501
G1 X6.8 Y34.97 Z1.7 F2970.0 E1346.786
G1 X7.2 Y34.97 Z1.7 F2970.0 E1346.805
G1 X7.2 Y-34.97 Z1.7 F2970.0 E1350.089
G1 X7.6 Y-34.97 Z1.7 F2970.0 E1350.108
G1 X7.6 Y34.97 Z1.7 F2970.0 E1353.392
G1 X8.0 Y34.97 Z1.7 F2970.0 E1353.411
G1 X8.0 Y-34.97 Z1.7 F2970.0 E1356.695
G1 X8.4 Y-34.97 Z1.7 F2970.0 E1356.714
G1 X8.4 Y34.97 Z1.7 F2970.0 E1359.999
G1 X8.8 Y34.97 Z1.7 F2970.0 E1360.017
G1 X8.8 Y-34.97 Z1.7 F2970.0 E1363.302
G1 X9.2 Y-34.97 Z1.7 F2970.0 E1363.321
G1 X9.2 Y34.97 Z1.7 F2970.0 E1366.605
G1 X9.6 Y34.97 Z1.7 F2970.0 E1366.624
G1 X9.6 Y-34.97 Z1.7 F2970.0 E1369.908
G1 X10.0 Y-34.97 Z1.7 F2970.0 E1369.927
G1 X10.0 Y34.97 Z1.7 F2970.0 E1373.212
G1 X10.4 Y34.97 Z1.7 F2970.0 E1373.23
G1 X10.4 Y-34.97 Z1.7 F2970.0 E1376.515
G1 X10.8 Y-34.97 Z1.7 F2970.0 E1376.534
G1 X10.8 Y34.97 Z1.7 F2970.0 E1379.818
G1 X11.2 Y34.97 Z1.7 F2970.0 E1379.837
G1 X11.2 Y-34.97 Z1.7 F2970.0 E1383.121
G1 X11.6 Y-34.97 Z1.7 F2970.0 E1383.14
G1 X11.6 Y34.97 Z1.7 F2970.0 E1386.424
G1 X12.0 Y34.97 Z1.7 F2970.0 E1386.443
G1 X12.0 Y-34.97 Z1.7 F2970.0 E1389.728
G1 X12.4 Y-34.97 Z1.7 F2970.0 E1389.746
G1 X12.4 Y34.97 Z1.7 F2970.0 E1393.031
G1 X12.8 Y34.97 Z1.7 F2970.0 E1393.05
G1 X12.8 Y-34.97 Z1.7 F2970.0 E1396.334
G1 X13.2 Y-34.97 Z1.7 F2970.0 E1396.353
G1 X13.2 Y34.97 Z1.7 F2970.0 E1399.637
G1 X13.6 Y34.97 Z1.7 F2970.0 E1399.656
G1 X13.6 Y-34.97 Z1.7 F2970.0 E1402.941
G1 X14.0 Y-34.97 Z1.7 F2970.0 E1402.959
G1 X14.0 Y34.97 Z1.7 F2970.0 E1406.244
G1 X14.4 Y34.97 Z1.7 F2970.0 E1406.263
G1 X14.4 Y-34.97 Z1.7 F2970.0 E1409.547
G1 X14.8 Y-34.97 Z1.7 F2970.0 E1409.566
G1 X14.8 Y34.97 Z1.7 F2970.0 E1412.85
G1 X15.2 Y34.97 Z1.7 F2970.0 E1412.869
G1 X15.2 Y-34.97 Z1.7 F2970.0 E1416.153
G1 X15.6 Y-34.97 Z1.7 F2970.0 E1416.172
G1 X15.6 Y34.97 Z1.7 F2970.0 E1419.457
G1 X16.0 Y34.97 Z1.7 F2970.0 E1419.475
G1 X16.0 Y-34.97 Z1.7 F2970.0 E1422.76
G1 X16.4 Y-34.97 Z1.7 F2970.0 E1422.779
G1 X16.4 Y34.97 Z1.7 F2970.0 E1426.063
G1 X16.8 Y34.97 Z1.7 F2970.0 E1426.082
G1 X16.8 Y-34.97 Z1.7 F2970.0 E1429.366
G1 X17.2 Y-34.97 Z1.7 F2970.0 E1429.385
M73 P1 (display progress)
G1 X17.2 Y34.97 Z1.7 F2970.0 E1432.67
G1 X17.6 Y34.97 Z1.7 F2970.0 E1432.688
G1 X17.6 Y-34.97 Z1.7 F2970.0 E1435.973
G1 X18.0 Y-34.97 Z1.7 F2970.0 E1435.992
G1 X18.0 Y34.97 Z1.7 F2970.0 E1439.276
G1 X18.4 Y34.97 Z1.7 F2970.0 E1439.295
G1 X18.4 Y-34.97 Z1.7 F2970.0 E1442.579
G1 X18.8 Y-34.97 Z1.7 F2970.0 E1442.598
G1 X18.8 Y34.97 Z1.7 F2970.0 E1445.882
G1 X19.2 Y34.97 Z1.7 F2970.0 E1445.901
G1 X19.2 Y-34.97 Z1.7 F2970.0 E1449.186
G1 X19.6 Y-34.97 Z1.7 F2970.0 E1449.205
G1 X19.6 Y34.97 Z1.7 F2970.0 E1452.489
G1 X20.0 Y34.97 Z1.7 F2970.0 E1452.508
G1 X20.0 Y-34.97 Z1.7 F2970.0 E1455.792
G1 X20.4 Y-34.97 Z1.7 F2970.0 E1455.811
G1 X20.4 Y34.97 Z1.7 F2970.0 E1459.095
G1 X20.8 Y34.97 Z1.7 F2970.0 E1459.114
G1 X20.8 Y-34.97 Z1.7 F2970.0 E1462.399
G1 X21.2 Y-34.97 Z1.7 F2970.0 E1462.417
G1 X21.2 Y34.97 Z1.7 F2970.0 E1465.702
G1 X21.6 Y34.97 Z1.7 F2970.0 E1465.721
G1 X21.6 Y-34.97 Z1.7 F2970.0 E1469.005
G1 X22.0 Y-34.97 Z1.7 F2970.0 E1469.024
G1 X22.0 Y34.97 Z1.7 F2970.0 E1472.308
G1 X22.4 Y34.97 Z1.7 F2970.0 E1472.327
G1 X22.4 Y-34.97 Z1.7 F2970.0 E1475.612
G1 X22.8 Y-34.97 Z1.7 F2970.0 E1475.63
G1 X22.8 Y34.97 Z1.7 F2970.0 E1478.915
G1 X23.2 Y34.97 Z1.7 F2970.0 E1478.934
G1 X23.2 Y-34.97 Z1.7 F2970.0 E1482.218
G1 X23.6 Y-34.97 Z1.7 F2970.0 E1482.237
G1 X23.6 Y34.97 Z1.7 F2970.0 E1485.521
G1 X24.0 Y34.97 Z1.7 F2970.0 E1485.54
G1 X24.0 Y-34.97 Z1.7 F2970.0 E1488.824
G1 X24.4 Y-34.97 Z1.7 F2970.0 E1488.843
G1 X24.4 Y34.97 Z1.7 F2970.0 E1492.128
G1 X24.8 Y34.97 Z1.7 F2970.0 E1492.146
G1 X24.8 Y-34.97 Z1.7 F2970.0 E1495.431
G1 X25.2 Y-34.97 Z1.7 F2970.0 E1495.45
G1 X25.2 Y34.97 Z1.7 F2970.0 E1498.734
G1 X25.6 Y34.97 Z1.7 F2970.0 E1498.753
G1 X25.6 Y-34.97 Z1.7 F2970.0 E1502.037
G1 X26.0 Y-34.97 Z1.7 F2970.0 E1502.056
G1 X26.0 Y34.97 Z1.7 F2970.0 E1505.341
G1 X26.4 Y34.97 Z1.7 F2970.0 E1505.359
G1 X26.4 Y-34.97 Z1.7 F2970.0 E1508.644
G1 X26.8 Y-34.97 Z1.7 F2970.0 E1508.663
G1 X26.8 Y34.97 Z1.7 F2970.0 E1511.947
G1 X27.2 Y34.97 Z1.7 F2970.0 E1511.966
G1 X27.2 Y-34.97 Z1.7 F2970.0 E1515.25
G1 X27.6 Y-34.97 Z1.7 F2970.0 E1515.269
G1 X27.6 Y34.97 Z1.7 F2970.0 E1518.553
G1 X28.0 Y34.97 Z1.7 F2970.0 E1518.572
G1 X28.0 Y-34.97 Z1.7 F2970.0 E1521.857
G1 X28.4 Y-34.97 Z1.7 F2970.0 E1521.875
G1 X28.4 Y34.97 Z1.7 F2970.0 E1525.16
G1 X28.8 Y34.97 Z1.7 F2970.0 E1525.179
G1 X28.8 Y-34.97 Z1.7 F2970.0 E1528.463
G1 X29.2 Y-34.97 Z1.7 F2970.0 E1528.482
G1 X29.2 Y34.97 Z1.7 F2970.0 E1531.766
G1 X29.6 Y34.97 Z1.7 F2970.0 E1531.785
G1 X29.6 Y-34.97 Z1.7 F2970.0 E1535.07
G1 X30.0 Y-34.97 Z1.7 F2970.0 E1535.088
G1 X30.0 Y34.97 Z1.7 F2970.0 E1538.373
G1 X30.4 Y34.97 Z1.7 F2970.0 E1538.392
G1 X30.4 Y-34.97 Z1.7 F2970.0 E1541.676
G1 X30.8 Y-34.97 Z1.7 F2970.0 E1541.695
G1 X30.8 Y34.97 Z1.7 F2970.0 E1544.979
G1 X31.2 Y34.97 Z1.7 F2970.0 E1544.998
G1 X31.2 Y-34.97 Z1.7 F2970.0 E1548.282
G1 X31.6 Y-34.97 Z1.7 F2970.0 E1548.301
G1 X31.6 Y34.97 Z1.7 F2970.0 E1551.586
G1 X32.0 Y34.97 Z1.7 F2970.0 E1551.604
G1 X32.0 Y-34.97 Z1.7 F2970.0 E1554.889
G1 X32.4 Y-34.97 Z1.7 F2970.0 E1554.908
G1 X32.4 Y34.97 Z1.7 F2970.0 E1558.192
G1 X32.8 Y34.97 Z1.7 F2970.0 E1558.211
G1 X32.8 Y-34.97 Z1.7 F2970.0 E1561.495
G1 X33.2 Y-34.97 Z1.7 F2970.0 E1561.514
G1 X33.2 Y34.97 Z1.7 F2970.0 E1564.799
G1 X33.6 Y34.97 Z1.7 F2970.0 E1564.817
G1 X33.6 Y-34.97 Z1.7 F2970.0 E1568.102
G1 X34.0 Y-34.97 Z1.7 F2970.0 E1568.121
G1 X34.0 Y34.97 Z1.7 F2970.0 E1571.405
G1 X34.4 Y34.97 Z1.7 F2970.0 E1571.424
G1 X34.4 Y-34.97 Z1.7 F2970.0 E1574.708
G1 X34.8 Y-34.97 Z1.7 F2970.0 E1574.727
G1 X34.8 Y34.97 Z1.7 F2970.0 E1578.011
G1 X35.2 Y34.97 Z1.7 F2970.0 E1578.03
G1 X35.2 Y-34.97 Z1.7 F2970.0 E1581.315
G1 X35.6 Y-34.97 Z1.7 F2970.0 E1581.333
G1 X35.6 Y34.97 Z1.7 F2970.0 E1584.618
G1 X36.0 Y34.97 Z1.7 F2970.0 E1584.637
G1 X36.0 Y-34.97 Z1.7 F2970.0 E1587.921
G1 X36.4 Y-34.97 Z1.7 F2970.0 E1587.94
G1 X36.4 Y34.97 Z1.7 F2970.0 E1591.224
G1 X36.8 Y34.97 Z1.7 F2970.0 E1591.243
G1 X36.8 Y-34.97 Z1.7 F2970.0 E1594.528
G1 X37.2 Y-34.97 Z1.7 F2970.0 E1594.546
G1 X37.2 Y34.97 Z1.7 F2970.0 E1597.831
G1 X37.6 Y34.97 Z1.7 F2970.0 E1597.85
G1 X37.6 Y-34.97 Z1.7 F2970.0 E1601.134
G1 X38.0 Y-34.97 Z1.7 F2970.0 E1601.153
G1 X38.0 Y34.97 Z1.7 F2970.0 E1604.437
G1 X38.4 Y34.97 Z1.7 F2970.0 E1604.456
G1 X38.4 Y-34.97 Z1.7 F2970.0 E1607.74
G1 X38.8 Y-34.97 Z1.7 F2970.0 E1607.759
G1 X38.8 Y34.97 Z1.7 F2970.0 E1611.044
G1 X39.2 Y34.97 Z1.7 F2970.0 E1611.063
G1 X39.2 Y-34.97 Z1.7 F2970.0 E1614.347
G1 X39.6 Y-34.97 Z1.7 F2970.0 E1614.366
G1 X39.6 Y34.97 Z1.7 F2970.0 E1617.65
G1 X40.0 Y34.97 Z1.7 F2970.0 E1617.669
G1 X40.0 Y-34.97 Z1.7 F2970.0 E1620.953
G1 X40.4 Y-34.97 Z1.7 F2970.0 E1620.972
G1 X40.4 Y34.97 Z1.7 F2970.0 E1624.257
G1 X40.8 Y34.97 Z1.7 F2970.0 E1624.275
G1 X40.8 Y-34.97 Z1.7 F2970.0 E1627.56
G1 X41.2 Y-34.97 Z1.7 F2970.0 E1627.579
G1 X41.2 Y34.97 Z1.7 F2970.0 E1630.863
G1 X41.6 Y34.97 Z1.7 F2970.0 E1630.882
G1 X41.6 Y-34.97 Z1.7 F2970.0 E1634.166
G1 X42.0 Y-34.97 Z1.7 F2970.0 E1634.185
G1 X42.0 Y34.97 Z1.7 F2970.0 E1637.47
G1 X42.4 Y34.97 Z1.7 F2970.0 E1637.488
G1 X42.4 Y-34.97 Z1.7 F2970.0 E1640.773
G1 X42.8 Y-34.97 Z1.7 F2970.0 E1640.792
G1 X42.8 Y34.97 Z1.7 F2970.0 E1644.076
G1 X43.2 Y34.97 Z1.7 F2970.0 E1644.095
G1 X43.2 Y-34.97 Z1.7 F2970.0 E1647.379
G1 X43.6 Y-34.97 Z1.7 F2970.0 E1647.398
G1 X43.6 Y34.97 Z1.7 F2970.0 E1650.682
G1 X44.0 Y34.97 Z1.7 F2970.0 E1650.701
G1 X44.0 Y-34.97 Z1.7 F2970.0 E1653.986
G1 X44.4 Y-34.97 Z1.7 F2970.0 E1654.004
G1 X44.4 Y34.97 Z1.7 F2970.0 E1657.289
G1 X44.8 Y34.97 Z1.7 F2970.0 E1657.308
G1 X44.8 Y-34.97 Z1.7 F2970.0 E1660.592
G1 X45.2 Y-34.97 Z1.7 F2970.0 E1660.611
G1 X45.2 Y34.97 Z1.7 F2970.0 E1663.895
G1 X45.6 Y34.97 Z1.7 F2970.0 E1663.914
G1 X45.6 Y-34.97 Z1.7 F2970.0 E1667.199
G1 X46.0 Y-34.97 Z1.7 F2970.0 E1667.217
G1 X46.0 Y34.97 Z1.7 F2970.0 E1670.502
G1 X46.4 Y34.97 Z1.7 F2970.0 E1670.521
G1 X46.4 Y-34.97 Z1.7 F2970.0 E1673.805
G1 X46.8 Y-34.97 Z1.7 F2970.0 E1673.824
G1 X46.8 Y34.97 Z1.7 F2970.0 E1677.108
G1 X47.2 Y34.97 Z1.7 F2970.0 E1677.127
G1 X47.2 Y-34.97 Z1.7 F2970.0 E1680.411
G1 X47.6 Y-34.97 Z1.7 F2970.0 E1680.43
G1 X47.6 Y34.97 Z1.7 F2970.0 E1683.715
G1 X48.0 Y34.97 Z1.7 F2970.0 E1683.733
G1 X48.0 Y-34.97 Z1.7 F2970.0 E1687.018
G1 X48.4 Y-34.97 Z1.7 F2970.0 E1687.037
G1 X48.4 Y34.97 Z1.7 F2970.0 E1690.321
G1 X48.8 Y34.97 Z1.7 F2970.0 E1690.34
G1 X48.8 Y-34.97 Z1.7 F2970.0 E1693.624
G1 X49.2 Y-34.97 Z1.7 F2970.0 E1693.643
G1 X49.2 Y34.97 Z1.7 F2970.0 E1696.928
G1 X49.6 Y34.97 Z1.7 F2970.0 E1696.946
G1 X49.6 Y-34.97 Z1.7 F2970.0 E1700.231
G1 X50.0 Y-34.97 Z1.7 F2970.0 E1700.25
G1 X50.0 Y34.97 Z1.7 F2970.0 E1703.534
G1 X50.4 Y34.97 Z1.7 F2970.0 E1703.553
G1 X50.4 Y-34.97 Z1.7 F2970.0 E1706.837
G1 X50.8 Y-34.97 Z1.7 F2970.0 E1706.856
G1 X50.8 Y34.97 Z1.7 F2970.0 E1710.14
G1 X51.2 Y34.97 Z1.7 F2970.0 E1710.159
G1 X51.2 Y-34.97 Z1.7 F2970.0 E1713.444
G1 X51.6 Y-34.97 Z1.7 F2970.0 E1713.462
G1 X51.6 Y34.97 Z1.7 F2970.0 E1716.747
G1 X52.0 Y34.97 Z1.7 F2970.0 E1716.766
G1 X52.0 Y-34.97 Z1.7 F2970.0 E1720.05
G1 X52.4 Y-34.97 Z1.7 F2970.0 E1720.069
G1 X52.4 Y34.97 Z1.7 F2970.0 E1723.353
G1 X52.8 Y34.97 Z1.7 F2970.0 E1723.372
G1 X52.8 Y-34.97 Z1.7 F2970.0 E1726.657
G1 X53.2 Y-34.97 Z1.7 F2970.0 E1726.675
G1 X53.2 Y34.97 Z1.7 F2970.0 E1729.96
G1 X53.6 Y34.75 Z1.7 F2970.0 E1729.981
G1 X53.6 Y-34.75 Z1.7 F2970.0 E1733.245
G1 F1200.0
G1 E1732.245
G1 F2970.0
M103
(</infill>)
(</nestedRing>)
(</rotation>)
(</layer>)
;M108 R55.0
(<layer> 1.971 )
(<rotation> (-1+1.22464679915e-16j) )
(<nestedRing>)
(<boundaryPerimeter>)
(<boundaryPoint> X54.488 Y35.854 Z1.971 </boundaryPoint>)
(<boundaryPoint> X-16.55 Y35.854 Z1.971 </boundaryPoint>)
(<boundaryPoint> X-16.55 Y-35.854 Z1.971 </boundaryPoint>)
(<boundaryPoint> X54.488 Y-35.854 Z1.971 </boundaryPoint>)
(<loop> outer )
G1 X-15.95 Y-34.83 Z1.97 F4200.0
G1 F1200.0
G1 E1733.245
G1 F4200.0
M101
G1 X-15.95 Y-35.25 Z1.97 F3300.0 E1733.268
G1 X53.89 Y-35.25 Z1.97 F3300.0 E1736.957
G1 X53.89 Y35.25 Z1.97 F3300.0 E1740.681
G1 X-15.95 Y35.25 Z1.97 F3300.0 E1744.371
G1 X-15.95 Y-34.83 Z1.97 F3300.0 E1748.073
G1 F1200.0
G1 E1748.073
G1 F3300.0
M103
(</loop>)
(<edge> outer )
;M108 R27.5
G1 X-16.35 Y-34.83 Z1.97 F4200.0
G1 F1200.0
G1 E1748.073
G1 F4200.0
M101
G1 X-16.35 Y-35.25 Z1.97 F1650.0 E1748.095
G1 X-16.35 Y-35.65 Z1.97 F1650.0 E1748.116
G1 X54.29 Y-35.65 Z1.97 F1650.0 E1751.848
G1 X54.29 Y35.65 Z1.97 F1650.0 E1755.615
G1 X-16.35 Y35.65 Z1.97 F1650.0 E1759.346
G1 X-16.35 Y-34.83 Z1.97 F1650.0 E1763.069
G1 F1200.0
G1 E1762.069
G1 F1650.0
M103
(</edge>)
(</boundaryPerimeter>)
(<infill>)
(<infillBoundary>)
(<infillPoint> X53.888 Y35.254 Z0.405 </infillPoint>)
(<infillPoint> X-15.95 Y35.254 Z0.405 </infillPoint>)
(<infillPoint> X-15.95 Y-35.254 Z0.405 </infillPoint>)
(<infillPoint> X53.888 Y-35.254 Z0.405 </infillPoint>)
(</infillBoundary>)
;M108 R55.0
G1 X53.55 Y-34.8 Z1.97 F4200.0
G1 F1200.0
G1 E1763.069
G1 F4200.0
M101
G1 X-15.62 Y-34.8 Z1.97 F3300.0 E1766.723
G1 X-15.67 Y-34.4 Z1.97 F3300.0 E1766.744
G1 X53.61 Y-34.4 Z1.97 F3300.0 E1770.404
G1 X53.61 Y-34.0 Z1.97 F3300.0 E1770.425
G1 X-15.67 Y-34.0 Z1.97 F3300.0 E1774.085
G1 X-15.67 Y-33.6 Z1.97 F3300.0 E1774.106
G1 X53.61 Y-33.6 Z1.97 F3300.0 E1777.765
G1 X53.61 Y-33.2 Z1.97 F3300.0 E1777.787
G1 X-15.67 Y-33.2 Z1.97 F3300.0 E1781.446
G1 X-15.67 Y-32.8 Z1.97 F3300.0 E1781.467
G1 X53.61 Y-32.8 Z1.97 F3300.0 E1785.127
G1 X53.61 Y-32.4 Z1.97 F3300.0 E1785.148
G1 X-15.67 Y-32.4 Z1.97 F3300.0 E1788.808
G1 X-15.67 Y-32.0 Z1.97 F3300.0 E1788.829
G1 X53.61 Y-32.0 Z1.97 F3300.0 E1792.488
G1 X53.61 Y-31.6 Z1.97 F3300.0 E1792.509
G1 X-15.67 Y-31.6 Z1.97 F3300.0 E1796.169
G1 X-15.67 Y-31.2 Z1.97 F3300.0 E1796.19
G1 X53.61 Y-31.2 Z1.97 F3300.0 E1799.85
G1 X53.61 Y-30.8 Z1.97 F3300.0 E1799.871
G1 X-15.67 Y-30.8 Z1.97 F3300.0 E1803.531
G1 X-15.67 Y-30.4 Z1.97 F3300.0 E1803.552
G1 X53.61 Y-30.4 Z1.97 F3300.0 E1807.211
G1 X53.61 Y-30.0 Z1.97 F3300.0 E1807.232
G1 X-15.67 Y-30.0 Z1.97 F3300.0 E1810.892
G1 X-15.67 Y-29.6 Z1.97 F3300.0 E1810.913
G1 X53.61 Y-29.6 Z1.97 F3300.0 E1814.573
G1 X53.61 Y-29.2 Z1.97 F3300.0 E1814.594
G1 X-15.67 Y-29.2 Z1.97 F3300.0 E1818.254
G1 X-15.67 Y-28.8 Z1.97 F3300.0 E1818.275
G1 X53.61 Y-28.8 Z1.97 F3300.0 E1821.934
G1 X53.61 Y-28.4 Z1.97 F3300.0 E1821.955
G1 X-15.67 Y-28.4 Z1.97 F3300.0 E1825.615
G1 X-15.67 Y-28.0 Z1.97 F3300.0 E1825.636
G1 X53.61 Y-28.0 Z1.97 F3300.0 E1829.296
G1 X53.61 Y-27.6 Z1.97 F3300.0 E1829.317
G1 X-15.67 Y-27.6 Z1.97 F3300.0 E1832.976
G1 X-15.67 Y-27.2 Z1.97 F3300.0 E1832.998
G1 X53.61 Y-27.2 Z1.97 F3300.0 E1836.657
G1 X53.61 Y-26.8 Z1.97 F3300.0 E1836.678
G1 X-15.67 Y-26.8 Z1.97 F3300.0 E1840.338
G1 X-15.67 Y-26.4 Z1.97 F3300.0 E1840.359
G1 X53.61 Y-26.4 Z1.97 F3300.0 E1844.019
G1 X53.61 Y-26.0 Z1.97 F3300.0 E1844.04
G1 X-15.67 Y-26.0 Z1.97 F3300.0 E1847.699
G1 X-15.67 Y-25.6 Z1.97 F3300.0 E1847.721
G1 X53.61 Y-25.6 Z1.97 F3300.0 E1851.38
G1 X53.61 Y-25.2 Z1.97 F3300.0 E1851.401
G1 X-15.67 Y-25.2 Z1.97 F3300.0 E1855.061
G1 X-15.67 Y-24.8 Z1.97 F3300.0 E1855.082
G1 X53.61 Y-24.8 Z1.97 F3300.0 E1858.742
G1 X53.61 Y-24.4 Z1.97 F3300.0 E1858.763
G1 X-15.67 Y-24.4 Z1.97 F3300.0 E1862.422
G1 X-15.67 Y-24.0 Z1.97 F3300.0 E1862.443
G1 X53.61 Y-24.0 Z1.97 F3300.0 E1866.103
G1 X53.61 Y-23.6 Z1.97 F3300.0 E1866.124
G1 X-15.67 Y-23.6 Z1.97 F3300.0 E1869.784
G1 X-15.67 Y-23.2 Z1.97 F3300.0 E1869.805
G1 X53.61 Y-23.2 Z1.97 F3300.0 E1873.465
G1 X53.61 Y-22.8 Z1.97 F3300.0 E1873.486
G1 X-15.67 Y-22.8 Z1.97 F3300.0 E1877.145
G1 X-15.67 Y-22.4 Z1.97 F3300.0 E1877.166
G1 X53.61 Y-22.4 Z1.97 F3300.0 E1880.826
G1 X53.61 Y-22.0 Z1.97 F3300.0 E1880.847
G1 X-15.67 Y-22.0 Z1.97 F3300.0 E1884.507
G1 X-15.67 Y-21.6 Z1.97 F3300.0 E1884.528
G1 X53.61 Y-21.6 Z1.97 F3300.0 E1888.187
G1 X53.61 Y-21.2 Z1.97 F3300.0 E1888.209
G1 X-15.67 Y-21.2 Z1.97 F3300.0 E1891.868
G1 X-15.67 Y-20.8 Z1.97 F3300.0 E1891.889
G1 X53.61 Y-20.8 Z1.97 F3300.0 E1895.549
G1 X53.61 Y-20.4 Z1.97 F3300.0 E1895.57
G1 X-15.67 Y-20.4 Z1.97 F3300.0 E1899.23
G1 X-15.67 Y-20.0 Z1.97 F3300.0 E1899.251
G1 X53.61 Y-20.0 Z1.97 F3300.0 E1902.91
G1 X53.61 Y-19.6 Z1.97 F3300.0 E1902.932
G1 X-15.67 Y-19.6 Z1.97 F3300.0 E1906.591
G1 X-15.67 Y-19.2 Z1.97 F3300.0 E1906.612
G1 X53.61 Y-19.2 Z1.97 F3300.0 E1910.272
G1 X53.61 Y-18.8 Z1.97 F3300.0 E1910.293
G1 X-15.67 Y-18.8 Z1.97 F3300.0 E1913.953
G1 X-15.67 Y-18.4 Z1.97 F3300.0 E1913.974
G1 X53.61 Y-18.4 Z1.97 F3300.0 E1917.633
G1 X53.61 Y-18.0 Z1.97 F3300.0 E1917.654
G1 X-15.67 Y-18.0 Z1.97 F3300.0 E1921.314
G1 X-15.67 Y-17.6 Z1.97 F3300.0 E1921.335
G1 X53.61 Y-17.6 Z1.97 F3300.0 E1924.995
G1 X53.61 Y-17.2 Z1.97 F3300.0 E1925.016
G1 X-15.67 Y-17.2 Z1.97 F3300.0 E1928.676
G1 X-15.67 Y-16.8 Z1.97 F3300.0 E1928.697
G1 X53.61 Y-16.8 Z1.97 F3300.0 E1932.356
G1 X53.61 Y-16.4 Z1.97 F3300.0 E1932.377
G1 X-15.67 Y-16.4 Z1.97 F3300.0 E1936.037
G1 X-15.67 Y-16.0 Z1.97 F3300.0 E1936.058
G1 X53.61 Y-16.0 Z1.97 F3300.0 E1939.718
G1 X53.61 Y-15.6 Z1.97 F3300.0 E1939.739
G1 X-15.67 Y-15.6 Z1.97 F3300.0 E1943.398
G1 X-15.67 Y-15.2 Z1.97 F3300.0 E1943.42
G1 X53.61 Y-15.2 Z1.97 F3300.0 E1947.079
G1 X53.61 Y-14.8 Z1.97 F3300.0 E1947.1
G1 X-15.67 Y-14.8 Z1.97 F3300.0 E1950.76
G1 X-15.67 Y-14.4 Z1.97 F3300.0 E1950.781
G1 X53.61 Y-14.4 Z1.97 F3300.0 E1954.441
G1 X53.61 Y-14.0 Z1.97 F3300.0 E1954.462
G1 X-15.67 Y-14.0 Z1.97 F3300.0 E1958.121
G1 X-15.67 Y-13.6 Z1.97 F3300.0 E1958.143
G1 X53.61 Y-13.6 Z1.97 F3300.0 E1961.802
G1 X53.61 Y-13.2 Z1.97 F3300.0 E1961.823
G1 X-15.67 Y-13.2 Z1.97 F3300.0 E1965.483
G1 X-15.67 Y-12.8 Z1.97 F3300.0 E1965.504
G1 X53.61 Y-12.8 Z1.97 F3300.0 E1969.164
G1 X53.61 Y-12.4 Z1.97 F3300.0 E1969.185
G1 X-15.67 Y-12.4 Z1.97 F3300.0 E1972.844
G1 X-15.67 Y-12.0 Z1.97 F3300.0 E1972.865
G1 X53.61 Y-12.0 Z1.97 F3300.0 E1976.525
G1 X53.61 Y-11.6 Z1.97 F3300.0 E1976.546
G1 X-15.67 Y-11.6 Z1.97 F3300.0 E1980.206
G1 X-15.67 Y-11.2 Z1.97 F3300.0 E1980.227
G1 X53.61 Y-11.2 Z1.97 F3300.0 E1983.887
G1 X53.61 Y-10.8 Z1.97 F3300.0 E1983.908
G1 X-15.67 Y-10.8 Z1.97 F3300.0 E1987.567
G1 X-15.67 Y-10.4 Z1.97 F3300.0 E1987.588
G1 X53.61 Y-10.4 Z1.97 F3300.0 E1991.248
G1 X53.61 Y-10.0 Z1.97 F3300.0 E1991.269
G1 X-15.67 Y-10.0 Z1.97 F3300.0 E1994.929
G1 X-15.67 Y-9.6 Z1.97 F3300.0 E1994.95
G1 X53.61 Y-9.6 Z1.97 F3300.0 E1998.61
G1 X53.61 Y-9.2 Z1.97 F3300.0 E1998.631
G1 X-15.67 Y-9.2 Z1.97 F3300.0 E2002.29
G1 X-15.67 Y-8.8 Z1.97 F3300.0 E2002.311
G1 X53.61 Y-8.8 Z1.97 F3300.0 E2005.971
G1 X53.61 Y-8.4 Z1.97 F3300.0 E2005.992
G1 X-15.67 Y-8.4 Z1.97 F3300.0 E2009.652
G1 X-15.67 Y-8.0 Z1.97 F3300.0 E2009.673
G1 X53.61 Y-8.0 Z1.97 F3300.0 E2013.332
G1 X53.61 Y-7.6 Z1.97 F3300.0 E2013.354
G1 X-15.67 Y-7.6 Z1.97 F3300.0 E2017.013
G1 X-15.67 Y-7.2 Z1.97 F3300.0 E2017.034
G1 X53.61 Y-7.2 Z1.97 F3300.0 E2020.694
G1 X53.61 Y-6.8 Z1.97 F3300.0 E2020.715
G1 X-15.67 Y-6.8 Z1.97 F3300.0 E2024.375
G1 X-15.67 Y-6.4 Z1.97 F3300.0 E2024.396
G1 X53.61 Y-6.4 Z1.97 F3300.0 E2028.055
G1 X53.61 Y-6.0 Z1.97 F3300.0 E2028.077
G1 X-15.67 Y-6.0 Z1.97 F3300.0 E2031.736
G1 X-15.67 Y-5.6 Z1.97 F3300.0 E2031.757
G1 X53.61 Y-5.6 Z1.97 F3300.0 E2035.417
G1 X53.61 Y-5.2 Z1.97 F3300.0 E2035.438
G1 X-15.67 Y-5.2 Z1.97 F3300.0 E2039.098
G1 X-15.67 Y-4.8 Z1.97 F3300.0 E2039.119
G1 X53.61 Y-4.8 Z1.97 F3300.0 E2042.778
G1 X53.61 Y-4.4 Z1.97 F3300.0 E2042.799
G1 X-15.67 Y-4.4 Z1.97 F3300.0 E2046.459
G1 X-15.67 Y-4.0 Z1.97 F3300.0 E2046.48
G1 X53.61 Y-4.0 Z1.97 F3300.0 E2050.14
G1 X53.61 Y-3.6 Z1.97 F3300.0 E2050.161
G1 X-15.67 Y-3.6 Z1.97 F3300.0 E2053.821
G1 X-15.67 Y-3.2 Z1.97 F3300.0 E2053.842
G1 X53.61 Y-3.2 Z1.97 F3300.0 E2057.501
G1 X53.61 Y-2.8 Z1.97 F3300.0 E2057.522
G1 X-15.67 Y-2.8 Z1.97 F3300.0 E2061.182
G1 X-15.67 Y-2.4 Z1.97 F3300.0 E2061.203
G1 X53.61 Y-2.4 Z1.97 F3300.0 E2064.863
G1 X53.61 Y-2.0 Z1.97 F3300.0 E2064.884
G1 X-15.67 Y-2.0 Z1.97 F3300.0 E2068.543
G1 X-15.67 Y-1.6 Z1.97 F3300.0 E2068.565
G1 X53.61 Y-1.6 Z1.97 F3300.0 E2072.224
G1 X53.61 Y-1.2 Z1.97 F3300.0 E2072.245
G1 X-15.67 Y-1.2 Z1.97 F3300.0 E2075.905
G1 X-15.67 Y-0.8 Z1.97 F3300.0 E2075.926
G1 X53.61 Y-0.8 Z1.97 F3300.0 E2079.586
G1 X53.61 Y-0.4 Z1.97 F3300.0 E2079.607
G1 X-15.67 Y-0.4 Z1.97 F3300.0 E2083.266
G1 X-15.67 Y0.0 Z1.97 F3300.0 E2083.288
G1 X53.61 Y-0.0 Z1.97 F3300.0 E2086.947
G1 X53.61 Y0.4 Z1.97 F3300.0 E2086.968
G1 X-15.67 Y0.4 Z1.97 F3300.0 E2090.628
G1 X-15.67 Y0.8 Z1.97 F3300.0 E2090.649
G1 X53.61 Y0.8 Z1.97 F3300.0 E2094.309
G1 X53.61 Y1.2 Z1.97 F3300.0 E2094.33
G1 X-15.67 Y1.2 Z1.97 F3300.0 E2097.989
G1 X-15.67 Y1.6 Z1.97 F3300.0 E2098.01
G1 X53.61 Y1.6 Z1.97 F3300.0 E2101.67
G1 X53.61 Y2.0 Z1.97 F3300.0 E2101.691
G1 X-15.67 Y2.0 Z1.97 F3300.0 E2105.351
G1 X-15.67 Y2.4 Z1.97 F3300.0 E2105.372
G1 X53.61 Y2.4 Z1.97 F3300.0 E2109.032
G1 X53.61 Y2.8 Z1.97 F3300.0 E2109.053
G1 X-15.67 Y2.8 Z1.97 F3300.0 E2112.712
G1 X-15.67 Y3.2 Z1.97 F3300.0 E2112.733
G1 X53.61 Y3.2 Z1.97 F3300.0 E2116.393
G1 X53.61 Y3.6 Z1.97 F3300.0 E2116.414
G1 X-15.67 Y3.6 Z1.97 F3300.0 E2120.074
G1 X-15.67 Y4.0 Z1.97 F3300.0 E2120.095
G1 X53.61 Y4.0 Z1.97 F3300.0 E2123.754
G1 X53.61 Y4.4 Z1.97 F3300.0 E2123.776
G1 X-15.67 Y4.4 Z1.97 F3300.0 E2127.435
G1 X-15.67 Y4.8 Z1.97 F3300.0 E2127.456
G1 X53.61 Y4.8 Z1.97 F3300.0 E2131.116
G1 X53.61 Y5.2 Z1.97 F3300.0 E2131.137
G1 X-15.67 Y5.2 Z1.97 F3300.0 E2134.797
G1 X-15.67 Y5.6 Z1.97 F3300.0 E2134.818
G1 X53.61 Y5.6 Z1.97 F3300.0 E2138.477
G1 X53.61 Y6.0 Z1.97 F3300.0 E2138.499
G1 X-15.67 Y6.0 Z1.97 F3300.0 E2142.158
G1 X-15.67 Y6.4 Z1.97 F3300.0 E2142.179
G1 X53.61 Y6.4 Z1.97 F3300.0 E2145.839
G1 X53.61 Y6.8 Z1.97 F3300.0 E2145.86
G1 X-15.67 Y6.8 Z1.97 F3300.0 E2149.52
G1 X-15.67 Y7.2 Z1.97 F3300.0 E2149.541
G1 X53.61 Y7.2 Z1.97 F3300.0 E2153.2
G1 X53.61 Y7.6 Z1.97 F3300.0 E2153.221
G1 X-15.67 Y7.6 Z1.97 F3300.0 E2156.881
G1 X-15.67 Y8.0 Z1.97 F3300.0 E2156.902
G1 X53.61 Y8.0 Z1.97 F3300.0 E2160.562
G1 X53.61 Y8.4 Z1.97 F3300.0 E2160.583
G1 X-15.67 Y8.4 Z1.97 F3300.0 E2164.243
G1 X-15.67 Y8.8 Z1.97 F3300.0 E2164.264
G1 X53.61 Y8.8 Z1.97 F3300.0 E2167.923
G1 X53.61 Y9.2 Z1.97 F3300.0 E2167.944
G1 X-15.67 Y9.2 Z1.97 F3300.0 E2171.604
G1 X-15.67 Y9.6 Z1.97 F3300.0 E2171.625
G1 X53.61 Y9.6 Z1.97 F3300.0 E2175.285
G1 X53.61 Y10.0 Z1.97 F3300.0 E2175.306
G1 X-15.67 Y10.0 Z1.97 F3300.0 E2178.966
G1 X-15.67 Y10.4 Z1.97 F3300.0 E2178.987
G1 X53.61 Y10.4 Z1.97 F3300.0 E2182.646
G1 X53.61 Y10.8 Z1.97 F3300.0 E2182.667
G1 X-15.67 Y10.8 Z1.97 F3300.0 E2186.327
G1 X-15.67 Y11.2 Z1.97 F3300.0 E2186.348
G1 X53.61 Y11.2 Z1.97 F3300.0 E2190.008
G1 X53.61 Y11.6 Z1.97 F3300.0 E2190.029
G1 X-15.67 Y11.6 Z1.97 F3300.0 E2193.688
G1 X-15.67 Y12.0 Z1.97 F3300.0 E2193.71
G1 X53.61 Y12.0 Z1.97 F3300.0 E2197.369
G1 X53.61 Y12.4 Z1.97 F3300.0 E2197.39
G1 X-15.67 Y12.4 Z1.97 F3300.0 E2201.05
G1 X-15.67 Y12.8 Z1.97 F3300.0 E2201.071
G1 X53.61 Y12.8 Z1.97 F3300.0 E2204.731
G1 X53.61 Y13.2 Z1.97 F3300.0 E2204.752
G1 X-15.67 Y13.2 Z1.97 F3300.0 E2208.411
G1 X-15.67 Y13.6 Z1.97 F3300.0 E2208.433
G1 X53.61 Y13.6 Z1.97 F3300.0 E2212.092
G1 X53.61 Y14.0 Z1.97 F3300.0 E2212.113
G1 X-15.67 Y14.0 Z1.97 F3300.0 E2215.773
G1 X-15.67 Y14.4 Z1.97 F3300.0 E2215.794
G1 X53.61 Y14.4 Z1.97 F3300.0 E2219.454
G1 X53.61 Y14.8 Z1.97 F3300.0 E2219.475
G1 X-15.67 Y14.8 Z1.97 F3300.0 E2223.134
G1 X-15.67 Y15.2 Z1.97 F3300.0 E2223.155
G1 X53.61 Y15.2 Z1.97 F3300.0 E2226.815
G1 X53.61 Y15.6 Z1.97 F3300.0 E2226.836
G1 X-15.67 Y15.6 Z1.97 F3300.0 E2230.496
G1 X-15.67 Y16.0 Z1.97 F3300.0 E2230.517
G1 X53.61 Y16.0 Z1.97 F3300.0 E2234.177
G1 X53.61 Y16.4 Z1.97 F3300.0 E2234.198
G1 X-15.67 Y16.4 Z1.97 F3300.0 E2237.857
G1 X-15.67 Y16.8 Z1.97 F3300.0 E2237.878
G1 X53.61 Y16.8 Z1.97 F3300.0 E2241.538
G1 X53.61 Y17.2 Z1.97 F3300.0 E2241.559
G1 X-15.67 Y17.2 Z1.97 F3300.0 E2245.219
G1 X-15.67 Y17.6 Z1.97 F3300.0 E2245.24
G1 X53.61 Y17.6 Z1.97 F3300.0 E2248.899
G1 X53.61 Y18.0 Z1.97 F3300.0 E2248.921
G1 X-15.67 Y18.0 Z1.97 F3300.0 E2252.58
G1 X-15.67 Y18.4 Z1.97 F3300.0 E2252.601
G1 X53.61 Y18.4 Z1.97 F3300.0 E2256.261
G1 X53.61 Y18.8 Z1.97 F3300.0 E2256.282
G1 X-15.67 Y18.8 Z1.97 F3300.0 E2259.942
G1 X-15.67 Y19.2 Z1.97 F3300.0 E2259.963
G1 X53.61 Y19.2 Z1.97 F3300.0 E2263.622
G1 X53.61 Y19.6 Z1.97 F3300.0 E2263.644
G1 X-15.67 Y19.6 Z1.97 F3300.0 E2267.303
G1 X-15.67 Y20.0 Z1.97 F3300.0 E2267.324
G1 X53.61 Y20.0 Z1.97 F3300.0 E2270.984
G1 X53.61 Y20.4 Z1.97 F3300.0 E2271.005
G1 X-15.67 Y20.4 Z1.97 F3300.0 E2274.665
G1 X-15.67 Y20.8 Z1.97 F3300.0 E2274.686
G1 X53.61 Y20.8 Z1.97 F3300.0 E2278.345
G1 X53.61 Y21.2 Z1.97 F3300.0 E2278.366
G1 X-15.67 Y21.2 Z1.97 F3300.0 E2282.026
G1 X-15.67 Y21.6 Z1.97 F3300.0 E2282.047
G1 X53.61 Y21.6 Z1.97 F3300.0 E2285.707
G1 X53.61 Y22.0 Z1.97 F3300.0 E2285.728
G1 X-15.67 Y22.0 Z1.97 F3300.0 E2289.388
G1 X-15.67 Y22.4 Z1.97 F3300.0 E2289.409
G1 X53.61 Y22.4 Z1.97 F3300.0 E2293.068
G1 X53.61 Y22.8 Z1.97 F3300.0 E2293.089
G1 X-15.67 Y22.8 Z1.97 F3300.0 E2296.749
G1 X-15.67 Y23.2 Z1.97 F3300.0 E2296.77
G1 X53.61 Y23.2 Z1.97 F3300.0 E2300.43
G1 X53.61 Y23.6 Z1.97 F3300.0 E2300.451
G1 X-15.67 Y23.6 Z1.97 F3300.0 E2304.11
G1 X-15.67 Y24.0 Z1.97 F3300.0 E2304.132
G1 X53.61 Y24.0 Z1.97 F3300.0 E2307.791
G1 X53.61 Y24.4 Z1.97 F3300.0 E2307.812
G1 X-15.67 Y24.4 Z1.97 F3300.0 E2311.472
G1 X-15.67 Y24.8 Z1.97 F3300.0 E2311.493
G1 X53.61 Y24.8 Z1.97 F3300.0 E2315.153
G1 X53.61 Y25.2 Z1.97 F3300.0 E2315.174
G1 X-15.67 Y25.2 Z1.97 F3300.0 E2318.833
G1 X-15.67 Y25.6 Z1.97 F3300.0 E2318.855
G1 X53.61 Y25.6 Z1.97 F3300.0 E2322.514
G1 X53.61 Y26.0 Z1.97 F3300.0 E2322.535
G1 X-15.67 Y26.0 Z1.97 F3300.0 E2326.195
G1 X-15.67 Y26.4 Z1.97 F3300.0 E2326.216
G1 X53.61 Y26.4 Z1.97 F3300.0 E2329.876
G1 X53.61 Y26.8 Z1.97 F3300.0 E2329.897
G1 X-15.67 Y26.8 Z1.97 F3300.0 E2333.556
G1 X-15.67 Y27.2 Z1.97 F3300.0 E2333.578
G1 X53.61 Y27.2 Z1.97 F3300.0 E2337.237
G1 X53.61 Y27.6 Z1.97 F3300.0 E2337.258
G1 X-15.67 Y27.6 Z1.97 F3300.0 E2340.918
G1 X-15.67 Y28.0 Z1.97 F3300.0 E2340.939
G1 X53.61 Y28.0 Z1.97 F3300.0 E2344.599
G1 X53.61 Y28.4 Z1.97 F3300.0 E2344.62
G1 X-15.67 Y28.4 Z1.97 F3300.0 E2348.279
G1 X-15.67 Y28.8 Z1.97 F3300.0 E2348.3
G1 X53.61 Y28.8 Z1.97 F3300.0 E2351.96
G1 X53.61 Y29.2 Z1.97 F3300.0 E2351.981
G1 X-15.67 Y29.2 Z1.97 F3300.0 E2355.641
G1 X-15.67 Y29.6 Z1.97 F3300.0 E2355.662
G1 X53.61 Y29.6 Z1.97 F3300.0 E2359.322
G1 X53.61 Y30.0 Z1.97 F3300.0 E2359.343
G1 X-15.67 Y30.0 Z1.97 F3300.0 E2363.002
G1 X-15.67 Y30.4 Z1.97 F3300.0 E2363.023
G1 X53.61 Y30.4 Z1.97 F3300.0 E2366.683
G1 X53.61 Y30.8 Z1.97 F3300.0 E2366.704
G1 X-15.67 Y30.8 Z1.97 F3300.0 E2370.364
G1 X-15.67 Y31.2 Z1.97 F3300.0 E2370.385
G1 X53.61 Y31.2 Z1.97 F3300.0 E2374.044
G1 X53.61 Y31.6 Z1.97 F3300.0 E2374.066
G1 X-15.67 Y31.6 Z1.97 F3300.0 E2377.725
G1 X-15.67 Y32.0 Z1.97 F3300.0 E2377.746
G1 X53.61 Y32.0 Z1.97 F3300.0 E2381.406
G1 X53.61 Y32.4 Z1.97 F3300.0 E2381.427
G1 X-15.67 Y32.4 Z1.97 F3300.0 E2385.087
G1 X-15.67 Y32.8 Z1.97 F3300.0 E2385.108
G1 X53.61 Y32.8 Z1.97 F3300.0 E2388.767
G1 X53.61 Y33.2 Z1.97 F3300.0 E2388.789
G1 X-15.67 Y33.2 Z1.97 F3300.0 E2392.448
G1 X-15.67 Y33.6 Z1.97 F3300.0 E2392.469
G1 X53.61 Y33.6 Z1.97 F3300.0 E2396.129
G1 X53.61 Y34.0 Z1.97 F3300.0 E2396.15
G1 X-15.67 Y34.0 Z1.97 F3300.0 E2399.81
G1 X-15.67 Y34.4 Z1.97 F3300.0 E2399.831
G1 X53.61 Y34.4 Z1.97 F3300.0 E2403.49
G1 X53.55 Y34.8 Z1.97 F3300.0 E2403.512
G1 X-15.62 Y34.8 Z1.97 F3300.0 E2407.166
G1 F1200.0
G1 E2406.166
G1 F3300.0
M103
(</infill>)
(</nestedRing>)
(</rotation>)
(</layer>)
(<operatingLayerEnd> </operatingLayerEnd>)
(<layer> 2.241 )
(<rotation> (6.12323399574e-17+1j) )
(<nestedRing>)
(<boundaryPerimeter>)
(<boundaryPoint> X54.488 Y35.854 Z2.241 </boundaryPoint>)
(<boundaryPoint> X-16.55 Y35.854 Z2.241 </boundaryPoint>)
(<boundaryPoint> X-16.55 Y-35.854 Z2.241 </boundaryPoint>)
(<boundaryPoint> X54.488 Y-35.854 Z2.241 </boundaryPoint>)
(<loop> outer )
G1 X-15.88 Y-35.25 Z2.24 F4200.0
G1 F1200.0
G1 E2407.166
G1 F4200.0
M101
G1 X53.89 Y-35.25 Z2.24 F3300.0 E2410.851
G1 X53.89 Y35.25 Z2.24 F3300.0 E2414.576
G1 X-15.95 Y35.25 Z2.24 F3300.0 E2418.265
G1 X-15.95 Y-35.25 Z2.24 F3300.0 E2421.99
G1 X-15.88 Y-35.25 Z2.24 F3300.0 E2421.993
G1 F1200.0
G1 E2421.993
G1 F3300.0
M103
(</loop>)
(<edge> outer )
;M108 R27.5
G1 X-16.35 Y-35.32 Z2.24 F4200.0
G1 F1200.0
G1 E2421.993
G1 F4200.0
M101
G1 X-16.35 Y-35.65 Z2.24 F1650.0 E2422.011
G1 X54.29 Y-35.65 Z2.24 F1650.0 E2425.742
G1 X54.29 Y35.65 Z2.24 F1650.0 E2429.509
G1 X-16.35 Y35.65 Z2.24 F1650.0 E2433.24
G1 X-16.35 Y-35.25 Z2.24 F1650.0 E2436.986
G1 X-16.35 Y-35.32 Z2.24 F1650.0 E2436.99
G1 F1200.0
G1 E2436.99
G1 F1650.0
M103
(</edge>)
(</boundaryPerimeter>)
(<infill>)
(<infillBoundary>)
(<infillPoint> X53.888 Y35.254 Z0.675 </infillPoint>)
(<infillPoint> X-15.95 Y35.254 Z0.675 </infillPoint>)
(<infillPoint> X-15.95 Y-35.254 Z0.675 </infillPoint>)
(<infillPoint> X53.888 Y-35.254 Z0.675 </infillPoint>)
(</infillBoundary>)
;M108 R55.0
G1 X-15.6 Y-34.82 Z2.24 F4200.0
G1 F1200.0
G1 E2436.99
G1 F4200.0
M101
G1 X-15.6 Y34.82 Z2.24 F3300.0 E2440.668
G1 X-15.2 Y34.97 Z2.24 F3300.0 E2440.691
G1 X-15.2 Y-34.97 Z2.24 F3300.0 E2444.386
G1 X-14.8 Y-34.97 Z2.24 F3300.0 E2444.407
G1 X-14.8 Y34.97 Z2.24 F3300.0 E2448.102
G1 X-14.4 Y34.97 Z2.24 F3300.0 E2448.123
G1 X-14.4 Y-34.97 Z2.24 F3300.0 E2451.818
G1 X-14.0 Y-34.97 Z2.24 F3300.0 E2451.839
G1 X-14.0 Y34.97 Z2.24 F3300.0 E2455.534
G1 X-13.6 Y34.97 Z2.24 F3300.0 E2455.555
G1 X-13.6 Y-34.97 Z2.24 F3300.0 E2459.25
G1 X-13.2 Y-34.97 Z2.24 F3300.0 E2459.271
G1 X-13.2 Y34.97 Z2.24 F3300.0 E2462.966
G1 X-12.8 Y34.97 Z2.24 F3300.0 E2462.987
G1 X-12.8 Y-34.97 Z2.24 F3300.0 E2466.682
G1 X-12.4 Y-34.97 Z2.24 F3300.0 E2466.704
G1 X-12.4 Y34.97 Z2.24 F3300.0 E2470.399
G1 X-12.0 Y34.97 Z2.24 F3300.0 E2470.42
G1 X-12.0 Y-34.97 Z2.24 F3300.0 E2474.115
G1 X-11.6 Y-34.97 Z2.24 F3300.0 E2474.136
G1 X-11.6 Y34.97 Z2.24 F3300.0 E2477.831
G1 X-11.2 Y34.97 Z2.24 F3300.0 E2477.852
G1 X-11.2 Y-34.97 Z2.24 F3300.0 E2481.547
G1 X-10.8 Y-34.97 Z2.24 F3300.0 E2481.568
G1 X-10.8 Y34.97 Z2.24 F3300.0 E2485.263
G1 X-10.4 Y34.97 Z2.24 F3300.0 E2485.284
G1 X-10.4 Y-34.97 Z2.24 F3300.0 E2488.979
G1 X-10.0 Y-34.97 Z2.24 F3300.0 E2489.0
G1 X-10.0 Y34.97 Z2.24 F3300.0 E2492.695
G1 X-9.6 Y34.97 Z2.24 F3300.0 E2492.716
G1 X-9.6 Y-34.97 Z2.24 F3300.0 E2496.411
G1 X-9.2 Y-34.97 Z2.24 F3300.0 E2496.433
G1 X-9.2 Y34.97 Z2.24 F3300.0 E2500.128
G1 X-8.8 Y34.97 Z2.24 F3300.0 E2500.149
G1 X-8.8 Y-34.97 Z2.24 F3300.0 E2503.844
G1 X-8.4 Y-34.97 Z2.24 F3300.0 E2503.865
G1 X-8.4 Y34.97 Z2.24 F3300.0 E2507.56
G1 X-8.0 Y34.97 Z2.24 F3300.0 E2507.581
G1 X-8.0 Y-34.97 Z2.24 F3300.0 E2511.276
G1 X-7.6 Y-34.97 Z2.24 F3300.0 E2511.297
G1 X-7.6 Y34.97 Z2.24 F3300.0 E2514.992
G1 X-7.2 Y34.97 Z2.24 F3300.0 E2515.013
G1 X-7.2 Y-34.97 Z2.24 F3300.0 E2518.708
G1 X-6.8 Y-34.97 Z2.24 F3300.0 E2518.729
G1 X-6.8 Y34.97 Z2.24 F3300.0 E2522.424
G1 X-6.4 Y34.97 Z2.24 F3300.0 E2522.445
G1 X-6.4 Y-34.97 Z2.24 F3300.0 E2526.14
G1 X-6.0 Y-34.97 Z2.24 F3300.0 E2526.162
G1 X-6.0 Y34.97 Z2.24 F3300.0 E2529.857
G1 X-5.6 Y34.97 Z2.24 F3300.0 E2529.878
G1 X-5.6 Y-34.97 Z2.24 F3300.0 E2533.573
G1 X-5.2 Y-34.97 Z2.24 F3300.0 E2533.594
M73 P2 (display progress)
G1 X-5.2 Y34.97 Z2.24 F3300.0 E2537.289
G1 X-4.8 Y34.97 Z2.24 F3300.0 E2537.31
G1 X-4.8 Y-34.97 Z2.24 F3300.0 E2541.005
G1 X-4.4 Y-34.97 Z2.24 F3300.0 E2541.026
G1 X-4.4 Y34.97 Z2.24 F3300.0 E2544.721
G1 X-4.0 Y34.97 Z2.24 F3300.0 E2544.742
G1 X-4.0 Y-34.97 Z2.24 F3300.0 E2548.437
G1 X-3.6 Y-34.97 Z2.24 F3300.0 E2548.458
G1 X-3.6 Y34.97 Z2.24 F3300.0 E2552.153
G1 X-3.2 Y34.97 Z2.24 F3300.0 E2552.175
G1 X-3.2 Y-34.97 Z2.24 F3300.0 E2555.87
G1 X-2.8 Y-34.97 Z2.24 F3300.0 E2555.891
G1 X-2.8 Y34.97 Z2.24 F3300.0 E2559.586
G1 X-2.4 Y34.97 Z2.24 F3300.0 E2559.607
G1 X-2.4 Y-34.97 Z2.24 F3300.0 E2563.302
G1 X-2.0 Y-34.97 Z2.24 F3300.0 E2563.323
G1 X-2.0 Y34.97 Z2.24 F3300.0 E2567.018
G1 X-1.6 Y34.97 Z2.24 F3300.0 E2567.039
G1 X-1.6 Y-34.97 Z2.24 F3300.0 E2570.734
G1 X-1.2 Y-34.97 Z2.24 F3300.0 E2570.755
G1 X-1.2 Y34.97 Z2.24 F3300.0 E2574.45
G1 X-0.8 Y34.97 Z2.24 F3300.0 E2574.471
G1 X-0.8 Y-34.97 Z2.24 F3300.0 E2578.166
G1 X-0.4 Y-34.97 Z2.24 F3300.0 E2578.187
G1 X-0.4 Y34.97 Z2.24 F3300.0 E2581.882
G1 X0.0 Y34.97 Z2.24 F3300.0 E2581.904
G1 X-0.0 Y-34.97 Z2.24 F3300.0 E2585.599
G1 X0.4 Y-34.97 Z2.24 F3300.0 E2585.62
G1 X0.4 Y34.97 Z2.24 F3300.0 E2589.315
G1 X0.8 Y34.97 Z2.24 F3300.0 E2589.336
G1 X0.8 Y-34.97 Z2.24 F3300.0 E2593.031
G1 X1.2 Y-34.97 Z2.24 F3300.0 E2593.052
G1 X1.2 Y34.97 Z2.24 F3300.0 E2596.747
G1 X1.6 Y34.97 Z2.24 F3300.0 E2596.768
G1 X1.6 Y-34.97 Z2.24 F3300.0 E2600.463
G1 X2.0 Y-34.97 Z2.24 F3300.0 E2600.484
G1 X2.0 Y34.97 Z2.24 F3300.0 E2604.179
G1 X2.4 Y34.97 Z2.24 F3300.0 E2604.2
G1 X2.4 Y-34.97 Z2.24 F3300.0 E2607.895
G1 X2.8 Y-34.97 Z2.24 F3300.0 E2607.916
G1 X2.8 Y34.97 Z2.24 F3300.0 E2611.611
G1 X3.2 Y34.97 Z2.24 F3300.0 E2611.633
G1 X3.2 Y-34.97 Z2.24 F3300.0 E2615.328
G1 X3.6 Y-34.97 Z2.24 F3300.0 E2615.349
G1 X3.6 Y34.97 Z2.24 F3300.0 E2619.044
G1 X4.0 Y34.97 Z2.24 F3300.0 E2619.065
G1 X4.0 Y-34.97 Z2.24 F3300.0 E2622.76
G1 X4.4 Y-34.97 Z2.24 F3300.0 E2622.781
G1 X4.4 Y34.97 Z2.24 F3300.0 E2626.476
G1 X4.8 Y34.97 Z2.24 F3300.0 E2626.497
G1 X4.8 Y-34.97 Z2.24 F3300.0 E2630.192
G1 X5.2 Y-34.97 Z2.24 F3300.0 E2630.213
G1 X5.2 Y34.97 Z2.24 F3300.0 E2633.908
G1 X5.6 Y34.97 Z2.24 F3300.0 E2633.929
G1 X5.6 Y-34.97 Z2.24 F3300.0 E2637.624
G1 X6.0 Y-34.97 Z2.24 F3300.0 E2637.645
G1 X6.0 Y34.97 Z2.24 F3300.0 E2641.34
G1 X6.4 Y34.97 Z2.24 F3300.0 E2641.362
G1 X6.4 Y-34.97 Z2.24 F3300.0 E2645.057
G1 X6.8 Y-34.97 Z2.24 F3300.0 E2645.078
G1 X6.8 Y34.97 Z2.24 F3300.0 E2648.773
G1 X7.2 Y34.97 Z2.24 F3300.0 E2648.794
G1 X7.2 Y-34.97 Z2.24 F3300.0 E2652.489
G1 X7.6 Y-34.97 Z2.24 F3300.0 E2652.51
G1 X7.6 Y34.97 Z2.24 F3300.0 E2656.205
G1 X8.0 Y34.97 Z2.24 F3300.0 E2656.226
G1 X8.0 Y-34.97 Z2.24 F3300.0 E2659.921
G1 X8.4 Y-34.97 Z2.24 F3300.0 E2659.942
G1 X8.4 Y34.97 Z2.24 F3300.0 E2663.637
G1 X8.8 Y34.97 Z2.24 F3300.0 E2663.658
G1 X8.8 Y-34.97 Z2.24 F3300.0 E2667.353
G1 X9.2 Y-34.97 Z2.24 F3300.0 E2667.374
G1 X9.2 Y34.97 Z2.24 F3300.0 E2671.069
G1 X9.6 Y34.97 Z2.24 F3300.0 E2671.091
G1 X9.6 Y-34.97 Z2.24 F3300.0 E2674.786
G1 X10.0 Y-34.97 Z2.24 F3300.0 E2674.807
G1 X10.0 Y34.97 Z2.24 F3300.0 E2678.502
G1 X10.4 Y34.97 Z2.24 F3300.0 E2678.523
G1 X10.4 Y-34.97 Z2.24 F3300.0 E2682.218
G1 X10.8 Y-34.97 Z2.24 F3300.0 E2682.239
G1 X10.8 Y34.97 Z2.24 F3300.0 E2685.934
G1 X11.2 Y34.97 Z2.24 F3300.0 E2685.955
G1 X11.2 Y-34.97 Z2.24 F3300.0 E2689.65
G1 X11.6 Y-34.97 Z2.24 F3300.0 E2689.671
G1 X11.6 Y34.97 Z2.24 F3300.0 E2693.366
G1 X12.0 Y34.97 Z2.24 F3300.0 E2693.387
G1 X12.0 Y-34.97 Z2.24 F3300.0 E2697.082
G1 X12.4 Y-34.97 Z2.24 F3300.0 E2697.103
G1 X12.4 Y34.97 Z2.24 F3300.0 E2700.798
G1 X12.8 Y34.97 Z2.24 F3300.0 E2700.82
G1 X12.8 Y-34.97 Z2.24 F3300.0 E2704.515
G1 X13.2 Y-34.97 Z2.24 F3300.0 E2704.536
G1 X13.2 Y34.97 Z2.24 F3300.0 E2708.231
G1 X13.6 Y34.97 Z2.24 F3300.0 E2708.252
G1 X13.6 Y-34.97 Z2.24 F3300.0 E2711.947
G1 X14.0 Y-34.97 Z2.24 F3300.0 E2711.968
G1 X14.0 Y34.97 Z2.24 F3300.0 E2715.663
G1 X14.4 Y34.97 Z2.24 F3300.0 E2715.684
G1 X14.4 Y-34.97 Z2.24 F3300.0 E2719.379
G1 X14.8 Y-34.97 Z2.24 F3300.0 E2719.4
G1 X14.8 Y34.97 Z2.24 F3300.0 E2723.095
G1 X15.2 Y34.97 Z2.24 F3300.0 E2723.116
G1 X15.2 Y-34.97 Z2.24 F3300.0 E2726.811
G1 X15.6 Y-34.97 Z2.24 F3300.0 E2726.833
G1 X15.6 Y34.97 Z2.24 F3300.0 E2730.527
G1 X16.0 Y34.97 Z2.24 F3300.0 E2730.549
G1 X16.0 Y-34.97 Z2.24 F3300.0 E2734.244
G1 X16.4 Y-34.97 Z2.24 F3300.0 E2734.265
G1 X16.4 Y34.97 Z2.24 F3300.0 E2737.96
G1 X16.8 Y34.97 Z2.24 F3300.0 E2737.981
G1 X16.8 Y-34.97 Z2.24 F3300.0 E2741.676
G1 X17.2 Y-34.97 Z2.24 F3300.0 E2741.697
G1 X17.2 Y34.97 Z2.24 F3300.0 E2745.392
G1 X17.6 Y34.97 Z2.24 F3300.0 E2745.413
G1 X17.6 Y-34.97 Z2.24 F3300.0 E2749.108
G1 X18.0 Y-34.97 Z2.24 F3300.0 E2749.129
G1 X18.0 Y34.97 Z2.24 F3300.0 E2752.824
G1 X18.4 Y34.97 Z2.24 F3300.0 E2752.845
G1 X18.4 Y-34.97 Z2.24 F3300.0 E2756.54
G1 X18.8 Y-34.97 Z2.24 F3300.0 E2756.562
G1 X18.8 Y34.97 Z2.24 F3300.0 E2760.257
G1 X19.2 Y34.97 Z2.24 F3300.0 E2760.278
G1 X19.2 Y-34.97 Z2.24 F3300.0 E2763.973
G1 X19.6 Y-34.97 Z2.24 F3300.0 E2763.994
G1 X19.6 Y34.97 Z2.24 F3300.0 E2767.689
G1 X20.0 Y34.97 Z2.24 F3300.0 E2767.71
G1 X20.0 Y-34.97 Z2.24 F3300.0 E2771.405
G1 X20.4 Y-34.97 Z2.24 F3300.0 E2771.426
G1 X20.4 Y34.97 Z2.24 F3300.0 E2775.121
G1 X20.8 Y34.97 Z2.24 F3300.0 E2775.142
G1 X20.8 Y-34.97 Z2.24 F3300.0 E2778.837
G1 X21.2 Y-34.97 Z2.24 F3300.0 E2778.858
G1 X21.2 Y34.97 Z2.24 F3300.0 E2782.553
G1 X21.6 Y34.97 Z2.24 F3300.0 E2782.574
G1 X21.6 Y-34.97 Z2.24 F3300.0 E2786.269
G1 X22.0 Y-34.97 Z2.24 F3300.0 E2786.291
G1 X22.0 Y34.97 Z2.24 F3300.0 E2789.986
G1 X22.4 Y34.97 Z2.24 F3300.0 E2790.007
G1 X22.4 Y-34.97 Z2.24 F3300.0 E2793.702
G1 X22.8 Y-34.97 Z2.24 F3300.0 E2793.723
G1 X22.8 Y34.97 Z2.24 F3300.0 E2797.418
G1 X23.2 Y34.97 Z2.24 F3300.0 E2797.439
G1 X23.2 Y-34.97 Z2.24 F3300.0 E2801.134
G1 X23.6 Y-34.97 Z2.24 F3300.0 E2801.155
G1 X23.6 Y34.97 Z2.24 F3300.0 E2804.85
G1 X24.0 Y34.97 Z2.24 F3300.0 E2804.871
G1 X24.0 Y-34.97 Z2.24 F3300.0 E2808.566
G1 X24.4 Y-34.97 Z2.24 F3300.0 E2808.587
G1 X24.4 Y34.97 Z2.24 F3300.0 E2812.282
G1 X24.8 Y34.97 Z2.24 F3300.0 E2812.303
G1 X24.8 Y-34.97 Z2.24 F3300.0 E2815.998
G1 X25.2 Y-34.97 Z2.24 F3300.0 E2816.02
G1 X25.2 Y34.97 Z2.24 F3300.0 E2819.715
G1 X25.6 Y34.97 Z2.24 F3300.0 E2819.736
G1 X25.6 Y-34.97 Z2.24 F3300.0 E2823.431
G1 X26.0 Y-34.97 Z2.24 F3300.0 E2823.452
G1 X26.0 Y34.97 Z2.24 F3300.0 E2827.147
G1 X26.4 Y34.97 Z2.24 F3300.0 E2827.168
G1 X26.4 Y-34.97 Z2.24 F3300.0 E2830.863
G1 X26.8 Y-34.97 Z2.24 F3300.0 E2830.884
G1 X26.8 Y34.97 Z2.24 F3300.0 E2834.579
G1 X27.2 Y34.97 Z2.24 F3300.0 E2834.6
G1 X27.2 Y-34.97 Z2.24 F3300.0 E2838.295
G1 X27.6 Y-34.97 Z2.24 F3300.0 E2838.316
G1 X27.6 Y34.97 Z2.24 F3300.0 E2842.011
G1 X28.0 Y34.97 Z2.24 F3300.0 E2842.032
G1 X28.0 Y-34.97 Z2.24 F3300.0 E2845.727
G1 X28.4 Y-34.97 Z2.24 F3300.0 E2845.749
G1 X28.4 Y34.97 Z2.24 F3300.0 E2849.444
G1 X28.8 Y34.97 Z2.24 F3300.0 E2849.465
G1 X28.8 Y-34.97 Z2.24 F3300.0 E2853.16
G1 X29.2 Y-34.97 Z2.24 F3300.0 E2853.181
G1 X29.2 Y34.97 Z2.24 F3300.0 E2856.876
G1 X29.6 Y34.97 Z2.24 F3300.0 E2856.897
G1 X29.6 Y-34.97 Z2.24 F3300.0 E2860.592
G1 X30.0 Y-34.97 Z2.24 F3300.0 E2860.613
G1 X30.0 Y34.97 Z2.24 F3300.0 E2864.308
G1 X30.4 Y34.97 Z2.24 F3300.0 E2864.329
G1 X30.4 Y-34.97 Z2.24 F3300.0 E2868.024
G1 X30.8 Y-34.97 Z2.24 F3300.0 E2868.045
G1 X30.8 Y34.97 Z2.24 F3300.0 E2871.74
G1 X31.2 Y34.97 Z2.24 F3300.0 E2871.761
G1 X31.2 Y-34.97 Z2.24 F3300.0 E2875.456
G1 X31.6 Y-34.97 Z2.24 F3300.0 E2875.478
G1 X31.6 Y34.97 Z2.24 F3300.0 E2879.173
G1 X32.0 Y34.97 Z2.24 F3300.0 E2879.194
G1 X32.0 Y-34.97 Z2.24 F3300.0 E2882.889
G1 X32.4 Y-34.97 Z2.24 F3300.0 E2882.91
G1 X32.4 Y34.97 Z2.24 F3300.0 E2886.605
G1 X32.8 Y34.97 Z2.24 F3300.0 E2886.626
G1 X32.8 Y-34.97 Z2.24 F3300.0 E2890.321
G1 X33.2 Y-34.97 Z2.24 F3300.0 E2890.342
G1 X33.2 Y34.97 Z2.24 F3300.0 E2894.037
G1 X33.6 Y34.97 Z2.24 F3300.0 E2894.058
G1 X33.6 Y-34.97 Z2.24 F3300.0 E2897.753
G1 X34.0 Y-34.97 Z2.24 F3300.0 E2897.774
G1 X34.0 Y34.97 Z2.24 F3300.0 E2901.469
G1 X34.4 Y34.97 Z2.24 F3300.0 E2901.49
G1 X34.4 Y-34.97 Z2.24 F3300.0 E2905.185
G1 X34.8 Y-34.97 Z2.24 F3300.0 E2905.207
G1 X34.8 Y34.97 Z2.24 F3300.0 E2908.902
G1 X35.2 Y34.97 Z2.24 F3300.0 E2908.923
G1 X35.2 Y-34.97 Z2.24 F3300.0 E2912.618
G1 X35.6 Y-34.97 Z2.24 F3300.0 E2912.639
G1 X35.6 Y34.97 Z2.24 F3300.0 E2916.334
G1 X36.0 Y34.97 Z2.24 F3300.0 E2916.355
G1 X36.0 Y-34.97 Z2.24 F3300.0 E2920.05
G1 X36.4 Y-34.97 Z2.24 F3300.0 E2920.071
G1 X36.4 Y34.97 Z2.24 F3300.0 E2923.766
G1 X36.8 Y34.97 Z2.24 F3300.0 E2923.787
G1 X36.8 Y-34.97 Z2.24 F3300.0 E2927.482
G1 X37.2 Y-34.97 Z2.24 F3300.0 E2927.503
G1 X37.2 Y34.97 Z2.24 F3300.0 E2931.198
G1 X37.6 Y34.97 Z2.24 F3300.0 E2931.22
G1 X37.6 Y-34.97 Z2.24 F3300.0 E2934.915
G1 X38.0 Y-34.97 Z2.24 F3300.0 E2934.936
G1 X38.0 Y34.97 Z2.24 F3300.0 E2938.631
G1 X38.4 Y34.97 Z2.24 F3300.0 E2938.652
G1 X38.4 Y-34.97 Z2.24 F3300.0 E2942.347
G1 X38.8 Y-34.97 Z2.24 F3300.0 E2942.368
G1 X38.8 Y34.97 Z2.24 F3300.0 E2946.063
G1 X39.2 Y34.97 Z2.24 F3300.0 E2946.084
G1 X39.2 Y-34.97 Z2.24 F3300.0 E2949.779
G1 X39.6 Y-34.97 Z2.24 F3300.0 E2949.8
G1 X39.6 Y34.97 Z2.24 F3300.0 E2953.495
G1 X40.0 Y34.97 Z2.24 F3300.0 E2953.516
G1 X40.0 Y-34.97 Z2.24 F3300.0 E2957.211
G1 X40.4 Y-34.97 Z2.24 F3300.0 E2957.232
G1 X40.4 Y34.97 Z2.24 F3300.0 E2960.927
G1 X40.8 Y34.97 Z2.24 F3300.0 E2960.949
G1 X40.8 Y-34.97 Z2.24 F3300.0 E2964.644
G1 X41.2 Y-34.97 Z2.24 F3300.0 E2964.665
G1 X41.2 Y34.97 Z2.24 F3300.0 E2968.36
G1 X41.6 Y34.97 Z2.24 F3300.0 E2968.381
G1 X41.6 Y-34.97 Z2.24 F3300.0 E2972.076
G1 X42.0 Y-34.97 Z2.24 F3300.0 E2972.097
G1 X42.0 Y34.97 Z2.24 F3300.0 E2975.792
G1 X42.4 Y34.97 Z2.24 F3300.0 E2975.813
G1 X42.4 Y-34.97 Z2.24 F3300.0 E2979.508
G1 X42.8 Y-34.97 Z2.24 F3300.0 E2979.529
G1 X42.8 Y34.97 Z2.24 F3300.0 E2983.224
G1 X43.2 Y34.97 Z2.24 F3300.0 E2983.245
G1 X43.2 Y-34.97 Z2.24 F3300.0 E2986.94
G1 X43.6 Y-34.97 Z2.24 F3300.0 E2986.961
G1 X43.6 Y34.97 Z2.24 F3300.0 E2990.656
G1 X44.0 Y34.97 Z2.24 F3300.0 E2990.678
G1 X44.0 Y-34.97 Z2.24 F3300.0 E2994.373
G1 X44.4 Y-34.97 Z2.24 F3300.0 E2994.394
G1 X44.4 Y34.97 Z2.24 F3300.0 E2998.089
G1 X44.8 Y34.97 Z2.24 F3300.0 E2998.11
G1 X44.8 Y-34.97 Z2.24 F3300.0 E3001.805
G1 X45.2 Y-34.97 Z2.24 F3300.0 E3001.826
G1 X45.2 Y34.97 Z2.24 F3300.0 E3005.521
G1 X45.6 Y34.97 Z2.24 F3300.0 E3005.542
G1 X45.6 Y-34.97 Z2.24 F3300.0 E3009.237
G1 X46.0 Y-34.97 Z2.24 F3300.0 E3009.258
G1 X46.0 Y34.97 Z2.24 F3300.0 E3012.953
G1 X46.4 Y34.97 Z2.24 F3300.0 E3012.974
G1 X46.4 Y-34.97 Z2.24 F3300.0 E3016.669
G1 X46.8 Y-34.97 Z2.24 F3300.0 E3016.69
G1 X46.8 Y34.97 Z2.24 F3300.0 E3020.385
G1 X47.2 Y34.97 Z2.24 F3300.0 E3020.407
G1 X47.2 Y-34.97 Z2.24 F3300.0 E3024.102
G1 X47.6 Y-34.97 Z2.24 F3300.0 E3024.123
G1 X47.6 Y34.97 Z2.24 F3300.0 E3027.818
G1 X48.0 Y34.97 Z2.24 F3300.0 E3027.839
G1 X48.0 Y-34.97 Z2.24 F3300.0 E3031.534
G1 X48.4 Y-34.97 Z2.24 F3300.0 E3031.555
G1 X48.4 Y34.97 Z2.24 F3300.0 E3035.25
G1 X48.8 Y34.97 Z2.24 F3300.0 E3035.271
G1 X48.8 Y-34.97 Z2.24 F3300.0 E3038.966
G1 X49.2 Y-34.97 Z2.24 F3300.0 E3038.987
G1 X49.2 Y34.97 Z2.24 F3300.0 E3042.682
G1 X49.6 Y34.97 Z2.24 F3300.0 E3042.703
G1 X49.6 Y-34.97 Z2.24 F3300.0 E3046.398
G1 X50.0 Y-34.97 Z2.24 F3300.0 E3046.419
G1 X50.0 Y34.97 Z2.24 F3300.0 E3050.114
G1 X50.4 Y34.97 Z2.24 F3300.0 E3050.136
G1 X50.4 Y-34.97 Z2.24 F3300.0 E3053.831
G1 X50.8 Y-34.97 Z2.24 F3300.0 E3053.852
G1 X50.8 Y34.97 Z2.24 F3300.0 E3057.547
G1 X51.2 Y34.97 Z2.24 F3300.0 E3057.568
G1 X51.2 Y-34.97 Z2.24 F3300.0 E3061.263
G1 X51.6 Y-34.97 Z2.24 F3300.0 E3061.284
G1 X51.6 Y34.97 Z2.24 F3300.0 E3064.979
G1 X52.0 Y34.97 Z2.24 F3300.0 E3065.0
G1 X52.0 Y-34.97 Z2.24 F3300.0 E3068.695
G1 X52.4 Y-34.97 Z2.24 F3300.0 E3068.716
G1 X52.4 Y34.97 Z2.24 F3300.0 E3072.411
G1 X52.8 Y34.97 Z2.24 F3300.0 E3072.432
G1 X52.8 Y-34.97 Z2.24 F3300.0 E3076.127
G1 X53.2 Y-34.97 Z2.24 F3300.0 E3076.148
G1 X53.2 Y34.97 Z2.24 F3300.0 E3079.843
G1 X53.6 Y34.75 Z2.24 F3300.0 E3079.868
G1 X53.6 Y-34.75 Z2.24 F3300.0 E3083.539
G1 F1200.0
G1 E3082.539
G1 F3300.0
M103
(</infill>)
(</nestedRing>)
(</rotation>)
(</layer>)
(<layer> 2.511 )
(<rotation> (-1+1.22464679915e-16j) )
(<nestedRing>)
(<boundaryPerimeter>)
(<boundaryPoint> X54.488 Y-35.854 Z2.511 </boundaryPoint>)
(<boundaryPoint> X54.488 Y35.854 Z2.511 </boundaryPoint>)
(<boundaryPoint> X-16.55 Y35.854 Z2.511 </boundaryPoint>)
(<boundaryPoint> X-16.55 Y35.184 Z2.511 </boundaryPoint>)
(<boundaryPoint> X-54.488 Y35.184 Z2.511 </boundaryPoint>)
(<boundaryPoint> X-54.488 Y-34.907 Z2.511 </boundaryPoint>)
(<boundaryPoint> X-16.55 Y-34.907 Z2.511 </boundaryPoint>)
(<boundaryPoint> X-16.55 Y-35.854 Z2.511 </boundaryPoint>)
(<loop> outer )
G1 X-53.89 Y-34.07 Z2.51 F4200.0
G1 F1200.0
G1 E3083.539
G1 F4200.0
M101
G1 X-53.89 Y-34.31 Z2.51 F3300.0 E3083.552
G1 X-15.95 Y-34.31 Z2.51 F3300.0 E3085.556
G1 X-15.95 Y-35.25 Z2.51 F3300.0 E3085.606
G1 X53.89 Y-35.25 Z2.51 F3300.0 E3089.295
G1 X53.89 Y35.25 Z2.51 F3300.0 E3093.02
G1 X-15.95 Y35.25 Z2.51 F3300.0 E3096.709
G1 X-15.95 Y34.58 Z2.51 F3300.0 E3096.744
G1 X-53.89 Y34.58 Z2.51 F3300.0 E3098.748
G1 X-53.89 Y-34.07 Z2.51 F3300.0 E3102.375
G1 F1200.0
G1 E3102.375
G1 F3300.0
M103
(</loop>)
(<edge> outer )
;M108 R27.5
G1 X-54.29 Y-34.07 Z2.51 F4200.0
G1 F1200.0
G1 E3102.375
G1 F4200.0
M101
G1 X-54.29 Y-34.31 Z2.51 F1650.0 E3102.388
G1 X-54.29 Y-34.71 Z2.51 F1650.0 E3102.409
G1 X-16.35 Y-34.71 Z2.51 F1650.0 E3104.413
G1 X-16.35 Y-35.65 Z2.51 F1650.0 E3104.463
G1 X54.29 Y-35.65 Z2.51 F1650.0 E3108.194
G1 X54.29 Y35.65 Z2.51 F1650.0 E3111.961
G1 X-16.35 Y35.65 Z2.51 F1650.0 E3115.693
G1 X-16.35 Y34.98 Z2.51 F1650.0 E3115.728
G1 X-54.29 Y34.98 Z2.51 F1650.0 E3117.732
G1 X-54.29 Y-34.07 Z2.51 F1650.0 E3121.38
G1 F1200.0
G1 E3120.38
G1 F1650.0
M103
(</edge>)
(</boundaryPerimeter>)
(<infill>)
(<infillBoundary>)
(<infillPoint> X53.888 Y-35.254 Z0.945 </infillPoint>)
(<infillPoint> X53.888 Y35.254 Z0.945 </infillPoint>)
(<infillPoint> X-15.95 Y35.254 Z0.945 </infillPoint>)
(<infillPoint> X-15.95 Y34.584 Z0.945 </infillPoint>)
(<infillPoint> X-53.888 Y34.584 Z0.945 </infillPoint>)
(<infillPoint> X-53.888 Y-34.307 Z0.945 </infillPoint>)
(<infillPoint> X-15.95 Y-34.307 Z0.945 </infillPoint>)
(<infillPoint> X-15.95 Y-35.254 Z0.945 </infillPoint>)
(</infillBoundary>)
;M108 R55.0
G1 X-53.61 Y0.4 Z2.51 F4200.0
G1 F1200.0
G1 E3121.38
G1 F4200.0
M101
G1 X53.61 Y0.4 Z2.51 F3300.0 E3127.043
G1 X53.61 Y0.8 Z2.51 F3300.0 E3127.065
G1 X-53.61 Y0.8 Z2.51 F3300.0 E3132.728
G1 X-53.61 Y1.2 Z2.51 F3300.0 E3132.749
G1 X53.61 Y1.2 Z2.51 F3300.0 E3138.413
G1 X53.61 Y1.6 Z2.51 F3300.0 E3138.434
G1 X-53.61 Y1.6 Z2.51 F3300.0 E3144.098
G1 X-53.61 Y2.0 Z2.51 F3300.0 E3144.119
G1 X53.61 Y2.0 Z2.51 F3300.0 E3149.783
G1 X53.61 Y2.4 Z2.51 F3300.0 E3149.804
G1 X-53.61 Y2.4 Z2.51 F3300.0 E3155.467
G1 X-53.61 Y2.8 Z2.51 F3300.0 E3155.489
G1 X53.61 Y2.8 Z2.51 F3300.0 E3161.152
G1 X53.61 Y3.2 Z2.51 F3300.0 E3161.173
G1 X-53.61 Y3.2 Z2.51 F3300.0 E3166.837
G1 X-53.61 Y3.6 Z2.51 F3300.0 E3166.858
G1 X53.61 Y3.6 Z2.51 F3300.0 E3172.522
G1 X53.61 Y4.0 Z2.51 F3300.0 E3172.543
G1 X-53.61 Y4.0 Z2.51 F3300.0 E3178.207
G1 X-53.61 Y4.4 Z2.51 F3300.0 E3178.228
G1 X53.61 Y4.4 Z2.51 F3300.0 E3183.891
G1 X53.61 Y4.8 Z2.51 F3300.0 E3183.913
G1 X-53.61 Y4.8 Z2.51 F3300.0 E3189.576
G1 X-53.61 Y5.2 Z2.51 F3300.0 E3189.597
G1 X53.61 Y5.2 Z2.51 F3300.0 E3195.261
G1 X53.61 Y5.6 Z2.51 F3300.0 E3195.282
G1 X-53.61 Y5.6 Z2.51 F3300.0 E3200.946
G1 X-53.61 Y6.0 Z2.51 F3300.0 E3200.967
G1 X53.61 Y6.0 Z2.51 F3300.0 E3206.631
G1 X53.61 Y6.4 Z2.51 F3300.0 E3206.652
G1 X-53.61 Y6.4 Z2.51 F3300.0 E3212.316
G1 X-53.61 Y6.8 Z2.51 F3300.0 E3212.337
G1 X53.61 Y6.8 Z2.51 F3300.0 E3218.0
G1 X53.61 Y7.2 Z2.51 F3300.0 E3218.021
G1 X-53.61 Y7.2 Z2.51 F3300.0 E3223.685
G1 X-53.61 Y7.6 Z2.51 F3300.0 E3223.706
G1 X53.61 Y7.6 Z2.51 F3300.0 E3229.37
G1 X53.61 Y8.0 Z2.51 F3300.0 E3229.391
G1 X-53.61 Y8.0 Z2.51 F3300.0 E3235.055
G1 X-53.61 Y8.4 Z2.51 F3300.0 E3235.076
G1 X53.61 Y8.4 Z2.51 F3300.0 E3240.74
G1 X53.61 Y8.8 Z2.51 F3300.0 E3240.761
G1 X-53.61 Y8.8 Z2.51 F3300.0 E3246.424
G1 X-53.61 Y9.2 Z2.51 F3300.0 E3246.445
G1 X53.61 Y9.2 Z2.51 F3300.0 E3252.109
G1 X53.61 Y9.6 Z2.51 F3300.0 E3252.13
G1 X-53.61 Y9.6 Z2.51 F3300.0 E3257.794
G1 X-53.61 Y10.0 Z2.51 F3300.0 E3257.815
G1 X53.61 Y10.0 Z2.51 F3300.0 E3263.479
G1 X53.61 Y10.4 Z2.51 F3300.0 E3263.5
G1 X-53.61 Y10.4 Z2.51 F3300.0 E3269.164
G1 X-53.61 Y10.8 Z2.51 F3300.0 E3269.185
G1 X53.61 Y10.8 Z2.51 F3300.0 E3274.848
G1 X53.61 Y11.2 Z2.51 F3300.0 E3274.87
G1 X-53.61 Y11.2 Z2.51 F3300.0 E3280.533
G1 X-53.61 Y11.6 Z2.51 F3300.0 E3280.554
G1 X53.61 Y11.6 Z2.51 F3300.0 E3286.218
G1 X53.61 Y12.0 Z2.51 F3300.0 E3286.239
G1 X-53.61 Y12.0 Z2.51 F3300.0 E3291.903
G1 X-53.61 Y12.4 Z2.51 F3300.0 E3291.924
G1 X53.61 Y12.4 Z2.51 F3300.0 E3297.588
G1 X53.61 Y12.8 Z2.51 F3300.0 E3297.609
G1 X-53.61 Y12.8 Z2.51 F3300.0 E3303.272
G1 X-53.61 Y13.2 Z2.51 F3300.0 E3303.294
G1 X53.61 Y13.2 Z2.51 F3300.0 E3308.957
G1 X53.61 Y13.6 Z2.51 F3300.0 E3308.978
G1 X-53.61 Y13.6 Z2.51 F3300.0 E3314.642
G1 X-53.61 Y14.0 Z2.51 F3300.0 E3314.663
G1 X53.61 Y14.0 Z2.51 F3300.0 E3320.327
G1 X53.61 Y14.4 Z2.51 F3300.0 E3320.348
G1 X-53.61 Y14.4 Z2.51 F3300.0 E3326.012
G1 X-53.61 Y14.8 Z2.51 F3300.0 E3326.033
G1 X53.61 Y14.8 Z2.51 F3300.0 E3331.696
G1 X53.61 Y15.2 Z2.51 F3300.0 E3331.718
G1 X-53.61 Y15.2 Z2.51 F3300.0 E3337.381
G1 X-53.61 Y15.6 Z2.51 F3300.0 E3337.402
G1 X53.61 Y15.6 Z2.51 F3300.0 E3343.066
G1 X53.61 Y16.0 Z2.51 F3300.0 E3343.087
G1 X-53.61 Y16.0 Z2.51 F3300.0 E3348.751
G1 X-53.61 Y16.4 Z2.51 F3300.0 E3348.772
G1 X53.61 Y16.4 Z2.51 F3300.0 E3354.436
G1 X53.61 Y16.8 Z2.51 F3300.0 E3354.457
G1 X-53.61 Y16.8 Z2.51 F3300.0 E3360.12
G1 X-53.61 Y17.2 Z2.51 F3300.0 E3360.142
G1 X53.61 Y17.2 Z2.51 F3300.0 E3365.805
G1 X53.61 Y17.6 Z2.51 F3300.0 E3365.826
G1 X-53.61 Y17.6 Z2.51 F3300.0 E3371.49
G1 X-53.61 Y18.0 Z2.51 F3300.0 E3371.511
G1 X53.61 Y18.0 Z2.51 F3300.0 E3377.175
G1 X53.61 Y18.4 Z2.51 F3300.0 E3377.196
G1 X-53.61 Y18.4 Z2.51 F3300.0 E3382.86
G1 X-53.61 Y18.8 Z2.51 F3300.0 E3382.881
G1 X53.61 Y18.8 Z2.51 F3300.0 E3388.545
G1 X53.61 Y19.2 Z2.51 F3300.0 E3388.566
G1 X-53.61 Y19.2 Z2.51 F3300.0 E3394.229
G1 X-53.61 Y19.6 Z2.51 F3300.0 E3394.25
G1 X53.61 Y19.6 Z2.51 F3300.0 E3399.914
G1 X53.61 Y20.0 Z2.51 F3300.0 E3399.935
G1 X-53.61 Y20.0 Z2.51 F3300.0 E3405.599
G1 X-53.61 Y20.4 Z2.51 F3300.0 E3405.62
G1 X53.61 Y20.4 Z2.51 F3300.0 E3411.284
G1 X53.61 Y20.8 Z2.51 F3300.0 E3411.305
G1 X-53.61 Y20.8 Z2.51 F3300.0 E3416.969
G1 X-53.61 Y21.2 Z2.51 F3300.0 E3416.99
G1 X53.61 Y21.2 Z2.51 F3300.0 E3422.653
G1 X53.61 Y21.6 Z2.51 F3300.0 E3422.674
G1 X-53.61 Y21.6 Z2.51 F3300.0 E3428.338
G1 X-53.61 Y22.0 Z2.51 F3300.0 E3428.359
G1 X53.61 Y22.0 Z2.51 F3300.0 E3434.023
G1 X53.61 Y22.4 Z2.51 F3300.0 E3434.044
G1 X-53.61 Y22.4 Z2.51 F3300.0 E3439.708
G1 X-53.61 Y22.8 Z2.51 F3300.0 E3439.729
G1 X53.61 Y22.8 Z2.51 F3300.0 E3445.393
G1 X53.61 Y23.2 Z2.51 F3300.0 E3445.414
G1 X-53.61 Y23.2 Z2.51 F3300.0 E3451.077
G1 X-53.61 Y23.6 Z2.51 F3300.0 E3451.099
G1 X53.61 Y23.6 Z2.51 F3300.0 E3456.762
G1 X53.61 Y24.0 Z2.51 F3300.0 E3456.783
G1 X-53.61 Y24.0 Z2.51 F3300.0 E3462.447
G1 X-53.61 Y24.4 Z2.51 F3300.0 E3462.468
G1 X53.61 Y24.4 Z2.51 F3300.0 E3468.132
G1 X53.61 Y24.8 Z2.51 F3300.0 E3468.153
G1 X-53.61 Y24.8 Z2.51 F3300.0 E3473.817
G1 X-53.61 Y25.2 Z2.51 F3300.0 E3473.838
G1 X53.61 Y25.2 Z2.51 F3300.0 E3479.501
G1 X53.61 Y25.6 Z2.51 F3300.0 E3479.523
G1 X-53.61 Y25.6 Z2.51 F3300.0 E3485.186
G1 X-53.61 Y26.0 Z2.51 F3300.0 E3485.207
G1 X53.61 Y26.0 Z2.51 F3300.0 E3490.871
G1 X53.61 Y26.4 Z2.51 F3300.0 E3490.892
G1 X-53.61 Y26.4 Z2.51 F3300.0 E3496.556
G1 X-53.61 Y26.8 Z2.51 F3300.0 E3496.577
G1 X53.61 Y26.8 Z2.51 F3300.0 E3502.241
G1 X53.61 Y27.2 Z2.51 F3300.0 E3502.262
G1 X-53.61 Y27.2 Z2.51 F3300.0 E3507.925
G1 X-53.61 Y27.6 Z2.51 F3300.0 E3507.947
G1 X53.61 Y27.6 Z2.51 F3300.0 E3513.61
G1 X53.61 Y28.0 Z2.51 F3300.0 E3513.631
G1 X-53.61 Y28.0 Z2.51 F3300.0 E3519.295
G1 X-53.61 Y28.4 Z2.51 F3300.0 E3519.316
G1 X53.61 Y28.4 Z2.51 F3300.0 E3524.98
G1 X53.61 Y28.8 Z2.51 F3300.0 E3525.001
G1 X-53.61 Y28.8 Z2.51 F3300.0 E3530.665
G1 X-53.61 Y29.2 Z2.51 F3300.0 E3530.686
G1 X53.61 Y29.2 Z2.51 F3300.0 E3536.349
G1 X53.61 Y29.6 Z2.51 F3300.0 E3536.371
G1 X-53.61 Y29.6 Z2.51 F3300.0 E3542.034
G1 X-53.61 Y30.0 Z2.51 F3300.0 E3542.055
G1 X53.61 Y30.0 Z2.51 F3300.0 E3547.719
G1 X53.61 Y30.4 Z2.51 F3300.0 E3547.74
G1 X-53.61 Y30.4 Z2.51 F3300.0 E3553.404
G1 X-53.61 Y30.8 Z2.51 F3300.0 E3553.425
G1 X53.61 Y30.8 Z2.51 F3300.0 E3559.089
G1 X53.61 Y31.2 Z2.51 F3300.0 E3559.11
G1 X-53.61 Y31.2 Z2.51 F3300.0 E3564.774
G1 X-53.61 Y31.6 Z2.51 F3300.0 E3564.795
G1 X53.61 Y31.6 Z2.51 F3300.0 E3570.458
G1 X53.61 Y32.0 Z2.51 F3300.0 E3570.479
G1 X-53.61 Y32.0 Z2.51 F3300.0 E3576.143
G1 X-53.61 Y32.4 Z2.51 F3300.0 E3576.164
G1 X53.61 Y32.4 Z2.51 F3300.0 E3581.828
G1 X53.61 Y32.8 Z2.51 F3300.0 E3581.849
G1 X-53.61 Y32.8 Z2.51 F3300.0 E3587.513
G1 X-53.61 Y33.2 Z2.51 F3300.0 E3587.534
G1 X53.61 Y33.2 Z2.51 F3300.0 E3593.198
G1 X53.61 Y33.6 Z2.51 F3300.0 E3593.219
G1 X-53.61 Y33.6 Z2.51 F3300.0 E3598.882
G1 X-53.61 Y34.0 Z2.51 F3300.0 E3598.904
G1 X-15.67 Y34.4 Z2.51 F3300.0 E3600.908
G1 X53.61 Y34.0 Z2.51 F3300.0 E3604.567
G1 X53.55 Y34.8 Z2.51 F3300.0 E3604.61
G1 X-15.66 Y34.8 Z2.51 F3300.0 E3608.266
G1 F1200.0
G1 E3607.266
G1 F3300.0
M103
G1 X53.61 Y-0.0 Z2.51 F4200.0
G1 F1200.0
G1 E3608.266
G1 F4200.0
M101
G1 X-53.61 Y0.0 Z2.51 F3300.0 E3613.93
G1 X-53.61 Y-0.4 Z2.51 F3300.0 E3613.951
G1 X53.61 Y-0.4 Z2.51 F3300.0 E3619.614
G1 X53.61 Y-0.8 Z2.51 F3300.0 E3619.635
G1 X-53.61 Y-0.8 Z2.51 F3300.0 E3625.299
G1 X-53.61 Y-1.2 Z2.51 F3300.0 E3625.32
G1 X53.61 Y-1.2 Z2.51 F3300.0 E3630.984
G1 X53.61 Y-1.6 Z2.51 F3300.0 E3631.005
G1 X-53.61 Y-1.6 Z2.51 F3300.0 E3636.669
G1 X-53.61 Y-2.0 Z2.51 F3300.0 E3636.69
G1 X53.61 Y-2.0 Z2.51 F3300.0 E3642.354
G1 X53.61 Y-2.4 Z2.51 F3300.0 E3642.375
G1 X-53.61 Y-2.4 Z2.51 F3300.0 E3648.038
G1 X-53.61 Y-2.8 Z2.51 F3300.0 E3648.059
G1 X53.61 Y-2.8 Z2.51 F3300.0 E3653.723
G1 X53.61 Y-3.2 Z2.51 F3300.0 E3653.744
G1 X-53.61 Y-3.2 Z2.51 F3300.0 E3659.408
G1 X-53.61 Y-3.6 Z2.51 F3300.0 E3659.429
G1 X53.61 Y-3.6 Z2.51 F3300.0 E3665.093
G1 X53.61 Y-4.0 Z2.51 F3300.0 E3665.114
G1 X-53.61 Y-4.0 Z2.51 F3300.0 E3670.778
G1 X-53.61 Y-4.4 Z2.51 F3300.0 E3670.799
G1 X53.61 Y-4.4 Z2.51 F3300.0 E3676.462
G1 X53.61 Y-4.8 Z2.51 F3300.0 E3676.484
G1 X-53.61 Y-4.8 Z2.51 F3300.0 E3682.147
G1 X-53.61 Y-5.2 Z2.51 F3300.0 E3682.168
G1 X53.61 Y-5.2 Z2.51 F3300.0 E3687.832
G1 X53.61 Y-5.6 Z2.51 F3300.0 E3687.853
G1 X-53.61 Y-5.6 Z2.51 F3300.0 E3693.517
G1 X-53.61 Y-6.0 Z2.51 F3300.0 E3693.538
G1 X53.61 Y-6.0 Z2.51 F3300.0 E3699.202
G1 X53.61 Y-6.4 Z2.51 F3300.0 E3699.223
G1 X-53.61 Y-6.4 Z2.51 F3300.0 E3704.886
G1 X-53.61 Y-6.8 Z2.51 F3300.0 E3704.908
G1 X53.61 Y-6.8 Z2.51 F3300.0 E3710.571
G1 X53.61 Y-7.2 Z2.51 F3300.0 E3710.592
G1 X-53.61 Y-7.2 Z2.51 F3300.0 E3716.256
G1 X-53.61 Y-7.6 Z2.51 F3300.0 E3716.277
G1 X53.61 Y-7.6 Z2.51 F3300.0 E3721.941
G1 X53.61 Y-8.0 Z2.51 F3300.0 E3721.962
G1 X-53.61 Y-8.0 Z2.51 F3300.0 E3727.626
G1 X-53.61 Y-8.4 Z2.51 F3300.0 E3727.647
G1 X53.61 Y-8.4 Z2.51 F3300.0 E3733.31
G1 X53.61 Y-8.8 Z2.51 F3300.0 E3733.332
G1 X-53.61 Y-8.8 Z2.51 F3300.0 E3738.995
G1 X-53.61 Y-9.2 Z2.51 F3300.0 E3739.016
G1 X53.61 Y-9.2 Z2.51 F3300.0 E3744.68
G1 X53.61 Y-9.6 Z2.51 F3300.0 E3744.701
G1 X-53.61 Y-9.6 Z2.51 F3300.0 E3750.365
G1 X-53.61 Y-10.0 Z2.51 F3300.0 E3750.386
G1 X53.61 Y-10.0 Z2.51 F3300.0 E3756.05
G1 X53.61 Y-10.4 Z2.51 F3300.0 E3756.071
G1 X-53.61 Y-10.4 Z2.51 F3300.0 E3761.734
G1 X-53.61 Y-10.8 Z2.51 F3300.0 E3761.756
G1 X53.61 Y-10.8 Z2.51 F3300.0 E3767.419
G1 X53.61 Y-11.2 Z2.51 F3300.0 E3767.44
G1 X-53.61 Y-11.2 Z2.51 F3300.0 E3773.104
G1 X-53.61 Y-11.6 Z2.51 F3300.0 E3773.125
G1 X53.61 Y-11.6 Z2.51 F3300.0 E3778.789
G1 X53.61 Y-12.0 Z2.51 F3300.0 E3778.81
G1 X-53.61 Y-12.0 Z2.51 F3300.0 E3784.474
G1 X-53.61 Y-12.4 Z2.51 F3300.0 E3784.495
G1 X53.61 Y-12.4 Z2.51 F3300.0 E3790.159
G1 X53.61 Y-12.8 Z2.51 F3300.0 E3790.18
G1 X-53.61 Y-12.8 Z2.51 F3300.0 E3795.843
G1 X-53.61 Y-13.2 Z2.51 F3300.0 E3795.864
G1 X53.61 Y-13.2 Z2.51 F3300.0 E3801.528
G1 X53.61 Y-13.6 Z2.51 F3300.0 E3801.549
G1 X-53.61 Y-13.6 Z2.51 F3300.0 E3807.213
G1 X-53.61 Y-14.0 Z2.51 F3300.0 E3807.234
G1 X53.61 Y-14.0 Z2.51 F3300.0 E3812.898
G1 X53.61 Y-14.4 Z2.51 F3300.0 E3812.919
G1 X-53.61 Y-14.4 Z2.51 F3300.0 E3818.583
G1 X-53.61 Y-14.8 Z2.51 F3300.0 E3818.604
G1 X53.61 Y-14.8 Z2.51 F3300.0 E3824.267
G1 X53.61 Y-15.2 Z2.51 F3300.0 E3824.288
G1 X-53.61 Y-15.2 Z2.51 F3300.0 E3829.952
G1 X-53.61 Y-15.6 Z2.51 F3300.0 E3829.973
G1 X53.61 Y-15.6 Z2.51 F3300.0 E3835.637
G1 X53.61 Y-16.0 Z2.51 F3300.0 E3835.658
G1 X-53.61 Y-16.0 Z2.51 F3300.0 E3841.322
G1 X-53.61 Y-16.4 Z2.51 F3300.0 E3841.343
G1 X53.61 Y-16.4 Z2.51 F3300.0 E3847.007
G1 X53.61 Y-16.8 Z2.51 F3300.0 E3847.028
G1 X-53.61 Y-16.8 Z2.51 F3300.0 E3852.691
G1 X-53.61 Y-17.2 Z2.51 F3300.0 E3852.713
G1 X53.61 Y-17.2 Z2.51 F3300.0 E3858.376
G1 X53.61 Y-17.6 Z2.51 F3300.0 E3858.397
G1 X-53.61 Y-17.6 Z2.51 F3300.0 E3864.061
G1 X-53.61 Y-18.0 Z2.51 F3300.0 E3864.082
G1 X53.61 Y-18.0 Z2.51 F3300.0 E3869.746
G1 X53.61 Y-18.4 Z2.51 F3300.0 E3869.767
G1 X-53.61 Y-18.4 Z2.51 F3300.0 E3875.431
G1 X-53.61 Y-18.8 Z2.51 F3300.0 E3875.452
G1 X53.61 Y-18.8 Z2.51 F3300.0 E3881.115
G1 X53.61 Y-19.2 Z2.51 F3300.0 E3881.137
G1 X-53.61 Y-19.2 Z2.51 F3300.0 E3886.8
G1 X-53.61 Y-19.6 Z2.51 F3300.0 E3886.821
G1 X53.61 Y-19.6 Z2.51 F3300.0 E3892.485
G1 X53.61 Y-20.0 Z2.51 F3300.0 E3892.506
G1 X-53.61 Y-20.0 Z2.51 F3300.0 E3898.17
G1 X-53.61 Y-20.4 Z2.51 F3300.0 E3898.191
G1 X53.61 Y-20.4 Z2.51 F3300.0 E3903.855
G1 X53.61 Y-20.8 Z2.51 F3300.0 E3903.876
G1 X-53.61 Y-20.8 Z2.51 F3300.0 E3909.539
G1 X-53.61 Y-21.2 Z2.51 F3300.0 E3909.561
G1 X53.61 Y-21.2 Z2.51 F3300.0 E3915.224
G1 X53.61 Y-21.6 Z2.51 F3300.0 E3915.245
G1 X-53.61 Y-21.6 Z2.51 F3300.0 E3920.909
G1 X-53.61 Y-22.0 Z2.51 F3300.0 E3920.93
G1 X53.61 Y-22.0 Z2.51 F3300.0 E3926.594
G1 X53.61 Y-22.4 Z2.51 F3300.0 E3926.615
G1 X-53.61 Y-22.4 Z2.51 F3300.0 E3932.279
G1 X-53.61 Y-22.8 Z2.51 F3300.0 E3932.3
G1 X53.61 Y-22.8 Z2.51 F3300.0 E3937.963
G1 X53.61 Y-23.2 Z2.51 F3300.0 E3937.985
G1 X-53.61 Y-23.2 Z2.51 F3300.0 E3943.648
G1 X-53.61 Y-23.6 Z2.51 F3300.0 E3943.669
G1 X53.61 Y-23.6 Z2.51 F3300.0 E3949.333
G1 X53.61 Y-24.0 Z2.51 F3300.0 E3949.354
G1 X-53.61 Y-24.0 Z2.51 F3300.0 E3955.018
G1 X-53.61 Y-24.4 Z2.51 F3300.0 E3955.039
G1 X53.61 Y-24.4 Z2.51 F3300.0 E3960.703
G1 X53.61 Y-24.8 Z2.51 F3300.0 E3960.724
G1 X-53.61 Y-24.8 Z2.51 F3300.0 E3966.388
G1 X-53.61 Y-25.2 Z2.51 F3300.0 E3966.409
G1 X53.61 Y-25.2 Z2.51 F3300.0 E3972.072
G1 X53.61 Y-25.6 Z2.51 F3300.0 E3972.093
G1 X-53.61 Y-25.6 Z2.51 F3300.0 E3977.757
G1 X-53.61 Y-26.0 Z2.51 F3300.0 E3977.778
G1 X53.61 Y-26.0 Z2.51 F3300.0 E3983.442
G1 X53.61 Y-26.4 Z2.51 F3300.0 E3983.463
G1 X-53.61 Y-26.4 Z2.51 F3300.0 E3989.127
G1 X-53.61 Y-26.8 Z2.51 F3300.0 E3989.148
G1 X53.61 Y-26.8 Z2.51 F3300.0 E3994.812
G1 X53.61 Y-27.2 Z2.51 F3300.0 E3994.833
G1 X-53.61 Y-27.2 Z2.51 F3300.0 E4000.496
G1 X-53.61 Y-27.6 Z2.51 F3300.0 E4000.517
G1 X53.61 Y-27.6 Z2.51 F3300.0 E4006.181
G1 X53.61 Y-28.0 Z2.51 F3300.0 E4006.202
G1 X-53.61 Y-28.0 Z2.51 F3300.0 E4011.866
G1 X-53.61 Y-28.4 Z2.51 F3300.0 E4011.887
G1 X53.61 Y-28.4 Z2.51 F3300.0 E4017.551
G1 X53.61 Y-28.8 Z2.51 F3300.0 E4017.572
G1 X-53.61 Y-28.8 Z2.51 F3300.0 E4023.236
G1 X-53.61 Y-29.2 Z2.51 F3300.0 E4023.257
G1 X53.61 Y-29.2 Z2.51 F3300.0 E4028.92
G1 X53.61 Y-29.6 Z2.51 F3300.0 E4028.942
G1 X-53.61 Y-29.6 Z2.51 F3300.0 E4034.605
G1 X-53.61 Y-30.0 Z2.51 F3300.0 E4034.626
G1 X53.61 Y-30.0 Z2.51 F3300.0 E4040.29
G1 X53.61 Y-30.4 Z2.51 F3300.0 E4040.311
G1 X-53.61 Y-30.4 Z2.51 F3300.0 E4045.975
G1 X-53.61 Y-30.8 Z2.51 F3300.0 E4045.996
G1 X53.61 Y-30.8 Z2.51 F3300.0 E4051.66
G1 X53.61 Y-31.2 Z2.51 F3300.0 E4051.681
G1 X-53.61 Y-31.2 Z2.51 F3300.0 E4057.344
G1 X-53.61 Y-31.6 Z2.51 F3300.0 E4057.366
G1 X53.61 Y-31.6 Z2.51 F3300.0 E4063.029
M73 P3 (display progress)
G1 X53.61 Y-32.0 Z2.51 F3300.0 E4063.05
G1 X-53.61 Y-32.0 Z2.51 F3300.0 E4068.714
G1 X-53.61 Y-32.4 Z2.51 F3300.0 E4068.735
G1 X53.61 Y-32.4 Z2.51 F3300.0 E4074.399
G1 X53.61 Y-32.8 Z2.51 F3300.0 E4074.42
G1 X-53.61 Y-32.8 Z2.51 F3300.0 E4080.084
G1 X-53.61 Y-33.2 Z2.51 F3300.0 E4080.105
G1 X53.61 Y-33.2 Z2.51 F3300.0 E4085.768
G1 X53.61 Y-33.6 Z2.51 F3300.0 E4085.79
G1 X-53.61 Y-33.6 Z2.51 F3300.0 E4091.453
G1 X-53.41 Y-34.0 Z2.51 F3300.0 E4091.477
G1 X53.61 Y-34.0 Z2.51 F3300.0 E4097.13
G1 X53.61 Y-34.4 Z2.51 F3300.0 E4097.151
G1 X53.55 Y-34.8 Z2.51 F3300.0 E4097.172
G1 X-15.62 Y-34.8 Z2.51 F3300.0 E4100.826
G1 F1200.0
G1 E4099.826
G1 F3300.0
M103
(</infill>)
(</nestedRing>)
(</rotation>)
(</layer>)
(<layer> 2.781 )
(<rotation> (6.12323399574e-17+1j) )
(<nestedRing>)
(<boundaryPerimeter>)
(<boundaryPoint> X54.488 Y-35.854 Z2.781 </boundaryPoint>)
(<boundaryPoint> X54.488 Y35.854 Z2.781 </boundaryPoint>)
(<boundaryPoint> X-16.55 Y35.854 Z2.781 </boundaryPoint>)
(<boundaryPoint> X-16.55 Y35.184 Z2.781 </boundaryPoint>)
(<boundaryPoint> X-54.488 Y35.184 Z2.781 </boundaryPoint>)
(<boundaryPoint> X-54.488 Y-34.907 Z2.781 </boundaryPoint>)
(<boundaryPoint> X-16.55 Y-34.907 Z2.781 </boundaryPoint>)
(<boundaryPoint> X-16.55 Y-35.854 Z2.781 </boundaryPoint>)
(<loop> outer )
G1 X-53.63 Y-34.31 Z2.78 F4200.0
G1 F1200.0
G1 E4100.826
G1 F4200.0
M101
G1 X-15.95 Y-34.31 Z2.78 F3300.0 E4102.817
G1 X-15.95 Y-35.25 Z2.78 F3300.0 E4102.867
G1 X53.89 Y-35.25 Z2.78 F3300.0 E4106.556
G1 X53.89 Y35.25 Z2.78 F3300.0 E4110.281
G1 X-15.95 Y35.25 Z2.78 F3300.0 E4113.97
G1 X-15.95 Y34.58 Z2.78 F3300.0 E4114.005
G1 X-53.89 Y34.58 Z2.78 F3300.0 E4116.009
G1 X-53.89 Y-34.31 Z2.78 F3300.0 E4119.649
G1 X-53.63 Y-34.31 Z2.78 F3300.0 E4119.662
G1 F1200.0
G1 E4119.662
G1 F3300.0
M103
(</loop>)
(<edge> outer )
;M108 R27.5
G1 X-54.29 Y-34.56 Z2.78 F4200.0
G1 F1200.0
G1 E4119.662
G1 F4200.0
M101
G1 X-54.29 Y-34.71 Z2.78 F1650.0 E4119.67
G1 X-16.35 Y-34.71 Z2.78 F1650.0 E4121.674
G1 X-16.35 Y-35.65 Z2.78 F1650.0 E4121.724
G1 X54.29 Y-35.65 Z2.78 F1650.0 E4125.455
G1 X54.29 Y35.65 Z2.78 F1650.0 E4129.222
G1 X-16.35 Y35.65 Z2.78 F1650.0 E4132.953
G1 X-16.35 Y34.98 Z2.78 F1650.0 E4132.989
G1 X-54.29 Y34.98 Z2.78 F1650.0 E4134.993
G1 X-54.29 Y-34.31 Z2.78 F1650.0 E4138.653
G1 X-54.29 Y-34.56 Z2.78 F1650.0 E4138.667
G1 F1200.0
G1 E4137.667
G1 F1650.0
M103
(</edge>)
(</boundaryPerimeter>)
(<infill>)
(<infillBoundary>)
(<infillPoint> X53.888 Y-35.254 Z1.215 </infillPoint>)
(<infillPoint> X53.888 Y35.254 Z1.215 </infillPoint>)
(<infillPoint> X-15.95 Y35.254 Z1.215 </infillPoint>)
(<infillPoint> X-15.95 Y34.584 Z1.215 </infillPoint>)
(<infillPoint> X-53.888 Y34.584 Z1.215 </infillPoint>)
(<infillPoint> X-53.888 Y-34.307 Z1.215 </infillPoint>)
(<infillPoint> X-15.95 Y-34.307 Z1.215 </infillPoint>)
(<infillPoint> X-15.95 Y-35.254 Z1.215 </infillPoint>)
(</infillBoundary>)
;M108 R55.0
G1 X-16.4 Y-34.03 Z2.78 F4200.0
G1 F1200.0
G1 E4138.667
G1 F4200.0
M101
G1 X-16.0 Y-34.03 Z2.78 F3300.0 E4138.688
G1 X-15.24 Y-34.64 Z2.78 F3300.0 E4138.739
G1 X-15.2 Y-34.97 Z2.78 F3300.0 E4138.757
G1 X-13.2 Y-34.97 Z2.78 F3300.0 E4138.863
G1 X-14.13 Y-34.14 Z2.78 F3300.0 E4138.929
G1 X-14.13 Y30.14 Z2.78 F3300.0 E4142.324
G1 X-12.8 Y34.97 Z2.78 F3300.0 E4142.589
G1 X-15.2 Y34.97 Z2.78 F3300.0 E4142.716
G1 X-15.6 Y34.85 Z2.78 F3300.0 E4142.738
G1 X-16.0 Y34.3 Z2.78 F3300.0 E4142.774
G1 X-17.2 Y34.3 Z2.78 F3300.0 E4142.837
G1 X-16.8 Y-34.03 Z2.78 F3300.0 E4146.447
G1 X-17.6 Y-34.03 Z2.78 F3300.0 E4146.489
G1 X-17.6 Y34.3 Z2.78 F3300.0 E4150.099
G1 X-18.0 Y34.3 Z2.78 F3300.0 E4150.12
G1 X-18.0 Y-34.03 Z2.78 F3300.0 E4153.729
G1 X-18.4 Y-34.03 Z2.78 F3300.0 E4153.75
G1 X-18.4 Y34.3 Z2.78 F3300.0 E4157.36
G1 X-18.8 Y34.3 Z2.78 F3300.0 E4157.381
G1 X-18.8 Y-34.03 Z2.78 F3300.0 E4160.991
G1 X-19.2 Y-34.03 Z2.78 F3300.0 E4161.012
G1 X-19.2 Y34.3 Z2.78 F3300.0 E4164.621
G1 X-19.6 Y34.3 Z2.78 F3300.0 E4164.643
G1 X-19.6 Y-34.03 Z2.78 F3300.0 E4168.252
G1 X-20.0 Y-34.03 Z2.78 F3300.0 E4168.273
G1 X-20.0 Y34.3 Z2.78 F3300.0 E4171.883
G1 X-20.4 Y34.3 Z2.78 F3300.0 E4171.904
G1 X-20.4 Y-34.03 Z2.78 F3300.0 E4175.514
G1 X-20.8 Y-34.03 Z2.78 F3300.0 E4175.535
G1 X-20.8 Y34.3 Z2.78 F3300.0 E4179.144
G1 X-21.2 Y34.3 Z2.78 F3300.0 E4179.165
G1 X-21.2 Y-34.03 Z2.78 F3300.0 E4182.775
G1 X-21.6 Y-34.03 Z2.78 F3300.0 E4182.796
G1 X-21.6 Y34.3 Z2.78 F3300.0 E4186.406
G1 X-22.0 Y34.3 Z2.78 F3300.0 E4186.427
G1 X-22.0 Y-34.03 Z2.78 F3300.0 E4190.036
G1 X-22.4 Y-34.03 Z2.78 F3300.0 E4190.057
G1 X-22.4 Y34.3 Z2.78 F3300.0 E4193.667
G1 X-22.8 Y34.3 Z2.78 F3300.0 E4193.688
G1 X-22.8 Y-34.03 Z2.78 F3300.0 E4197.298
G1 X-23.2 Y-34.03 Z2.78 F3300.0 E4197.319
G1 X-23.2 Y34.3 Z2.78 F3300.0 E4200.928
G1 X-23.6 Y34.3 Z2.78 F3300.0 E4200.95
G1 X-23.6 Y-34.03 Z2.78 F3300.0 E4204.559
G1 X-24.0 Y-34.03 Z2.78 F3300.0 E4204.58
G1 X-24.0 Y34.3 Z2.78 F3300.0 E4208.19
G1 X-24.4 Y34.3 Z2.78 F3300.0 E4208.211
G1 X-24.4 Y-34.03 Z2.78 F3300.0 E4211.821
G1 X-24.8 Y-34.03 Z2.78 F3300.0 E4211.842
G1 X-24.8 Y34.3 Z2.78 F3300.0 E4215.451
G1 X-25.2 Y34.3 Z2.78 F3300.0 E4215.472
G1 X-25.2 Y-34.03 Z2.78 F3300.0 E4219.082
G1 X-25.6 Y-34.03 Z2.78 F3300.0 E4219.103
G1 X-25.6 Y34.3 Z2.78 F3300.0 E4222.713
G1 X-26.0 Y34.3 Z2.78 F3300.0 E4222.734
G1 X-26.0 Y-34.03 Z2.78 F3300.0 E4226.343
G1 X-26.4 Y-34.03 Z2.78 F3300.0 E4226.365
G1 X-26.4 Y34.3 Z2.78 F3300.0 E4229.974
G1 X-26.8 Y34.3 Z2.78 F3300.0 E4229.995
G1 X-26.8 Y-34.03 Z2.78 F3300.0 E4233.605
G1 X-27.2 Y-34.03 Z2.78 F3300.0 E4233.626
G1 X-27.2 Y34.3 Z2.78 F3300.0 E4237.236
G1 X-27.6 Y34.3 Z2.78 F3300.0 E4237.257
G1 X-27.6 Y-34.03 Z2.78 F3300.0 E4240.866
G1 X-28.0 Y-34.03 Z2.78 F3300.0 E4240.887
G1 X-28.0 Y34.3 Z2.78 F3300.0 E4244.497
G1 X-28.4 Y34.3 Z2.78 F3300.0 E4244.518
G1 X-28.4 Y-34.03 Z2.78 F3300.0 E4248.128
G1 X-28.8 Y-34.03 Z2.78 F3300.0 E4248.149
G1 X-28.8 Y34.3 Z2.78 F3300.0 E4251.758
G1 X-29.2 Y34.3 Z2.78 F3300.0 E4251.78
G1 X-29.2 Y-34.03 Z2.78 F3300.0 E4255.389
G1 X-29.6 Y-34.03 Z2.78 F3300.0 E4255.41
G1 X-29.6 Y34.3 Z2.78 F3300.0 E4259.02
G1 X-30.0 Y34.3 Z2.78 F3300.0 E4259.041
G1 X-30.0 Y-34.03 Z2.78 F3300.0 E4262.651
G1 X-30.4 Y-34.03 Z2.78 F3300.0 E4262.672
G1 X-30.4 Y34.3 Z2.78 F3300.0 E4266.281
G1 X-30.8 Y34.3 Z2.78 F3300.0 E4266.302
G1 X-30.8 Y-34.03 Z2.78 F3300.0 E4269.912
G1 X-31.2 Y-34.03 Z2.78 F3300.0 E4269.933
G1 X-31.2 Y34.3 Z2.78 F3300.0 E4273.543
G1 X-31.6 Y34.3 Z2.78 F3300.0 E4273.564
G1 X-31.6 Y-34.03 Z2.78 F3300.0 E4277.173
G1 X-32.0 Y-34.03 Z2.78 F3300.0 E4277.195
G1 X-32.0 Y34.3 Z2.78 F3300.0 E4280.804
G1 X-32.4 Y34.3 Z2.78 F3300.0 E4280.825
G1 X-32.4 Y-34.03 Z2.78 F3300.0 E4284.435
G1 X-32.8 Y-34.03 Z2.78 F3300.0 E4284.456
G1 X-32.8 Y34.3 Z2.78 F3300.0 E4288.066
G1 X-33.2 Y34.3 Z2.78 F3300.0 E4288.087
G1 X-33.2 Y-34.03 Z2.78 F3300.0 E4291.696
G1 X-33.6 Y-34.03 Z2.78 F3300.0 E4291.717
G1 X-33.6 Y34.3 Z2.78 F3300.0 E4295.327
G1 X-34.0 Y34.3 Z2.78 F3300.0 E4295.348
G1 X-34.0 Y-34.03 Z2.78 F3300.0 E4298.958
G1 X-34.4 Y-34.03 Z2.78 F3300.0 E4298.979
G1 X-34.4 Y34.3 Z2.78 F3300.0 E4302.588
G1 X-34.8 Y34.3 Z2.78 F3300.0 E4302.609
G1 X-34.8 Y-34.03 Z2.78 F3300.0 E4306.219
G1 X-35.2 Y-34.03 Z2.78 F3300.0 E4306.24
G1 X-35.2 Y34.3 Z2.78 F3300.0 E4309.85
G1 X-35.6 Y34.3 Z2.78 F3300.0 E4309.871
G1 X-35.6 Y-34.03 Z2.78 F3300.0 E4313.48
G1 X-36.0 Y-34.03 Z2.78 F3300.0 E4313.502
G1 X-36.0 Y34.3 Z2.78 F3300.0 E4317.111
G1 X-36.4 Y34.3 Z2.78 F3300.0 E4317.132
G1 X-36.4 Y-34.03 Z2.78 F3300.0 E4320.742
G1 X-36.8 Y-34.03 Z2.78 F3300.0 E4320.763
G1 X-36.8 Y34.3 Z2.78 F3300.0 E4324.373
G1 X-37.2 Y34.3 Z2.78 F3300.0 E4324.394
G1 X-37.2 Y-34.03 Z2.78 F3300.0 E4328.003
G1 X-37.6 Y-34.03 Z2.78 F3300.0 E4328.024
G1 X-37.6 Y34.3 Z2.78 F3300.0 E4331.634
G1 X-38.0 Y34.3 Z2.78 F3300.0 E4331.655
G1 X-38.0 Y-34.03 Z2.78 F3300.0 E4335.265
G1 X-38.4 Y-34.03 Z2.78 F3300.0 E4335.286
G1 X-38.4 Y34.3 Z2.78 F3300.0 E4338.895
G1 X-38.8 Y34.3 Z2.78 F3300.0 E4338.917
G1 X-38.8 Y-34.03 Z2.78 F3300.0 E4342.526
G1 X-39.2 Y-34.03 Z2.78 F3300.0 E4342.547
G1 X-39.2 Y34.3 Z2.78 F3300.0 E4346.157
G1 X-39.6 Y34.3 Z2.78 F3300.0 E4346.178
G1 X-39.6 Y-34.03 Z2.78 F3300.0 E4349.788
G1 X-40.0 Y-34.03 Z2.78 F3300.0 E4349.809
G1 X-40.0 Y34.3 Z2.78 F3300.0 E4353.418
G1 X-40.4 Y34.3 Z2.78 F3300.0 E4353.439
G1 X-40.4 Y-34.03 Z2.78 F3300.0 E4357.049
G1 X-40.8 Y-34.03 Z2.78 F3300.0 E4357.07
G1 X-40.8 Y34.3 Z2.78 F3300.0 E4360.68
G1 X-41.2 Y34.3 Z2.78 F3300.0 E4360.701
G1 X-41.2 Y-34.03 Z2.78 F3300.0 E4364.31
G1 X-41.6 Y-34.03 Z2.78 F3300.0 E4364.332
G1 X-41.6 Y34.3 Z2.78 F3300.0 E4367.941
G1 X-42.0 Y34.3 Z2.78 F3300.0 E4367.962
G1 X-42.0 Y-34.03 Z2.78 F3300.0 E4371.572
G1 X-42.4 Y-34.03 Z2.78 F3300.0 E4371.593
G1 X-42.4 Y34.3 Z2.78 F3300.0 E4375.203
G1 X-42.8 Y34.3 Z2.78 F3300.0 E4375.224
G1 X-42.8 Y-34.03 Z2.78 F3300.0 E4378.833
G1 X-43.2 Y-34.03 Z2.78 F3300.0 E4378.854
G1 X-43.2 Y34.3 Z2.78 F3300.0 E4382.464
G1 X-43.6 Y34.3 Z2.78 F3300.0 E4382.485
G1 X-43.6 Y-34.03 Z2.78 F3300.0 E4386.095
G1 X-44.0 Y-34.03 Z2.78 F3300.0 E4386.116
G1 X-44.0 Y34.3 Z2.78 F3300.0 E4389.725
G1 X-44.4 Y34.3 Z2.78 F3300.0 E4389.747
G1 X-44.4 Y-34.03 Z2.78 F3300.0 E4393.356
G1 X-44.8 Y-34.03 Z2.78 F3300.0 E4393.377
G1 X-44.8 Y34.3 Z2.78 F3300.0 E4396.987
G1 X-45.2 Y34.3 Z2.78 F3300.0 E4397.008
G1 X-45.2 Y-34.03 Z2.78 F3300.0 E4400.618
G1 X-45.6 Y-34.03 Z2.78 F3300.0 E4400.639
G1 X-45.6 Y34.3 Z2.78 F3300.0 E4404.248
G1 X-46.0 Y34.3 Z2.78 F3300.0 E4404.269
G1 X-46.0 Y-34.03 Z2.78 F3300.0 E4407.879
G1 X-46.4 Y-34.03 Z2.78 F3300.0 E4407.9
G1 X-46.4 Y34.3 Z2.78 F3300.0 E4411.51
G1 X-46.8 Y34.3 Z2.78 F3300.0 E4411.531
G1 X-46.8 Y-34.03 Z2.78 F3300.0 E4415.14
G1 X-47.2 Y-34.03 Z2.78 F3300.0 E4415.161
G1 X-47.2 Y34.3 Z2.78 F3300.0 E4418.771
G1 X-47.6 Y34.3 Z2.78 F3300.0 E4418.792
G1 X-47.6 Y-34.03 Z2.78 F3300.0 E4422.402
G1 X-48.0 Y-34.03 Z2.78 F3300.0 E4422.423
G1 X-48.0 Y34.3 Z2.78 F3300.0 E4426.032
G1 X-48.4 Y34.3 Z2.78 F3300.0 E4426.054
G1 X-48.4 Y-34.03 Z2.78 F3300.0 E4429.663
G1 X-48.8 Y-34.03 Z2.78 F3300.0 E4429.684
G1 X-48.8 Y34.3 Z2.78 F3300.0 E4433.294
G1 X-49.2 Y34.3 Z2.78 F3300.0 E4433.315
G1 X-49.2 Y-34.03 Z2.78 F3300.0 E4436.925
G1 X-49.6 Y-34.03 Z2.78 F3300.0 E4436.946
G1 X-49.6 Y34.3 Z2.78 F3300.0 E4440.555
G1 X-50.0 Y34.3 Z2.78 F3300.0 E4440.576
G1 X-50.0 Y-34.03 Z2.78 F3300.0 E4444.186
G1 X-50.4 Y-34.03 Z2.78 F3300.0 E4444.207
G1 X-50.4 Y34.3 Z2.78 F3300.0 E4447.817
G1 X-50.8 Y34.3 Z2.78 F3300.0 E4447.838
G1 X-50.8 Y-34.03 Z2.78 F3300.0 E4451.447
G1 X-51.2 Y-34.03 Z2.78 F3300.0 E4451.469
G1 X-51.2 Y34.3 Z2.78 F3300.0 E4455.078
G1 X-51.6 Y34.3 Z2.78 F3300.0 E4455.099
G1 X-51.6 Y-34.03 Z2.78 F3300.0 E4458.709
G1 X-52.0 Y-34.03 Z2.78 F3300.0 E4458.73
G1 X-52.0 Y34.3 Z2.78 F3300.0 E4462.34
G1 X-52.4 Y34.3 Z2.78 F3300.0 E4462.361
G1 X-52.4 Y-34.03 Z2.78 F3300.0 E4465.97
G1 X-52.8 Y-34.03 Z2.78 F3300.0 E4465.991
G1 X-52.8 Y34.3 Z2.78 F3300.0 E4469.601
G1 X-53.2 Y34.3 Z2.78 F3300.0 E4469.622
G1 X-53.2 Y-34.03 Z2.78 F3300.0 E4473.232
G1 X-53.6 Y-33.81 Z2.78 F3300.0 E4473.256
G1 X-53.6 Y34.08 Z2.78 F3300.0 E4476.842
G1 F1200.0
G1 E4475.842
G1 F3300.0
M103
G1 X51.6 Y34.97 Z2.78 F4200.0
G1 F1200.0
G1 E4476.842
G1 F4200.0
M101
G1 X48.0 Y34.97 Z2.78 F3300.0 E4477.032
G1 X46.13 Y34.14 Z2.78 F3300.0 E4477.141
G1 X46.13 Y33.86 Z2.78 F3300.0 E4477.155
G1 X49.87 Y30.14 Z2.78 F3300.0 E4477.434
G1 X49.87 Y29.86 Z2.78 F3300.0 E4477.449
G1 X46.13 Y26.14 Z2.78 F3300.0 E4477.728
G1 X46.13 Y25.86 Z2.78 F3300.0 E4477.743
G1 X49.87 Y22.14 Z2.78 F3300.0 E4478.022
G1 X49.87 Y21.86 Z2.78 F3300.0 E4478.037
G1 X46.13 Y18.14 Z2.78 F3300.0 E4478.316
G1 X46.13 Y17.86 Z2.78 F3300.0 E4478.33
G1 X49.87 Y14.14 Z2.78 F3300.0 E4478.609
G1 X49.87 Y13.86 Z2.78 F3300.0 E4478.624
G1 X46.13 Y10.14 Z2.78 F3300.0 E4478.903
G1 X46.13 Y9.86 Z2.78 F3300.0 E4478.918
G1 X49.87 Y6.14 Z2.78 F3300.0 E4479.197
G1 X49.87 Y5.86 Z2.78 F3300.0 E4479.212
G1 X46.13 Y2.14 Z2.78 F3300.0 E4479.491
G1 X46.13 Y1.86 Z2.78 F3300.0 E4479.505
G1 X49.87 Y-1.86 Z2.78 F3300.0 E4479.784
G1 X49.87 Y-2.14 Z2.78 F3300.0 E4479.799
G1 X46.13 Y-5.86 Z2.78 F3300.0 E4480.078
G1 X46.13 Y-6.14 Z2.78 F3300.0 E4480.093
G1 X49.87 Y-9.86 Z2.78 F3300.0 E4480.372
G1 X49.87 Y-10.14 Z2.78 F3300.0 E4480.387
G1 X46.13 Y-13.86 Z2.78 F3300.0 E4480.666
G1 X46.13 Y-14.14 Z2.78 F3300.0 E4480.68
G1 X49.87 Y-17.86 Z2.78 F3300.0 E4480.959
G1 X49.87 Y-18.14 Z2.78 F3300.0 E4480.974
G1 X46.13 Y-21.86 Z2.78 F3300.0 E4481.253
G1 X46.13 Y-22.14 Z2.78 F3300.0 E4481.268
G1 X49.87 Y-25.86 Z2.78 F3300.0 E4481.547
G1 X49.87 Y-26.14 Z2.78 F3300.0 E4481.562
G1 X46.13 Y-29.86 Z2.78 F3300.0 E4481.841
G1 X46.13 Y-30.14 Z2.78 F3300.0 E4481.855
G1 X49.87 Y-33.86 Z2.78 F3300.0 E4482.134
G1 X49.87 Y-34.14 Z2.78 F3300.0 E4482.149
G1 X51.2 Y-34.97 Z2.78 F3300.0 E4482.232
G1 X44.0 Y-34.97 Z2.78 F3300.0 E4482.612
G1 X42.13 Y-34.14 Z2.78 F3300.0 E4482.721
G1 X42.13 Y-33.86 Z2.78 F3300.0 E4482.735
G1 X45.87 Y-30.14 Z2.78 F3300.0 E4483.014
G1 X45.87 Y-29.86 Z2.78 F3300.0 E4483.029
G1 X42.13 Y-26.14 Z2.78 F3300.0 E4483.308
G1 X42.13 Y-25.86 Z2.78 F3300.0 E4483.323
G1 X45.87 Y-22.14 Z2.78 F3300.0 E4483.602
G1 X45.87 Y-21.86 Z2.78 F3300.0 E4483.617
G1 X42.13 Y-18.14 Z2.78 F3300.0 E4483.896
G1 X42.13 Y-17.86 Z2.78 F3300.0 E4483.91
G1 X45.87 Y-14.14 Z2.78 F3300.0 E4484.189
G1 X45.87 Y-13.86 Z2.78 F3300.0 E4484.204
G1 X42.13 Y-10.14 Z2.78 F3300.0 E4484.483
G1 X42.13 Y-9.86 Z2.78 F3300.0 E4484.498
G1 X45.87 Y-6.14 Z2.78 F3300.0 E4484.777
G1 X45.87 Y-5.86 Z2.78 F3300.0 E4484.792
G1 X42.13 Y-2.14 Z2.78 F3300.0 E4485.071
G1 X42.13 Y-1.86 Z2.78 F3300.0 E4485.085
G1 X45.87 Y1.86 Z2.78 F3300.0 E4485.364
G1 X45.87 Y2.14 Z2.78 F3300.0 E4485.379
G1 X42.13 Y5.86 Z2.78 F3300.0 E4485.658
G1 X42.13 Y6.14 Z2.78 F3300.0 E4485.673
G1 X45.87 Y9.86 Z2.78 F3300.0 E4485.952
G1 X45.87 Y10.14 Z2.78 F3300.0 E4485.967
G1 X42.13 Y13.86 Z2.78 F3300.0 E4486.246
G1 X42.13 Y14.14 Z2.78 F3300.0 E4486.26
G1 X45.87 Y17.86 Z2.78 F3300.0 E4486.539
G1 X45.87 Y18.14 Z2.78 F3300.0 E4486.554
G1 X42.13 Y21.86 Z2.78 F3300.0 E4486.833
G1 X42.13 Y22.14 Z2.78 F3300.0 E4486.848
G1 X45.87 Y25.86 Z2.78 F3300.0 E4487.127
G1 X45.87 Y26.14 Z2.78 F3300.0 E4487.142
G1 X42.13 Y29.86 Z2.78 F3300.0 E4487.42
G1 X42.13 Y30.14 Z2.78 F3300.0 E4487.435
G1 X45.87 Y33.86 Z2.78 F3300.0 E4487.714
G1 X45.87 Y34.14 Z2.78 F3300.0 E4487.729
G1 X47.2 Y34.97 Z2.78 F3300.0 E4487.812
G1 X40.0 Y34.97 Z2.78 F3300.0 E4488.192
G1 X38.13 Y34.14 Z2.78 F3300.0 E4488.3
G1 X38.13 Y33.86 Z2.78 F3300.0 E4488.315
G1 X41.87 Y30.14 Z2.78 F3300.0 E4488.594
G1 X41.87 Y29.86 Z2.78 F3300.0 E4488.609
G1 X38.13 Y26.14 Z2.78 F3300.0 E4488.888
G1 X38.13 Y25.86 Z2.78 F3300.0 E4488.903
G1 X41.87 Y22.14 Z2.78 F3300.0 E4489.182
G1 X41.87 Y21.86 Z2.78 F3300.0 E4489.196
G1 X38.13 Y18.14 Z2.78 F3300.0 E4489.475
G1 X38.13 Y17.86 Z2.78 F3300.0 E4489.49
G1 X41.87 Y14.14 Z2.78 F3300.0 E4489.769
G1 X41.87 Y13.86 Z2.78 F3300.0 E4489.784
G1 X38.13 Y10.14 Z2.78 F3300.0 E4490.063
G1 X38.13 Y9.86 Z2.78 F3300.0 E4490.078
G1 X41.87 Y6.14 Z2.78 F3300.0 E4490.357
G1 X41.87 Y5.86 Z2.78 F3300.0 E4490.371
G1 X38.13 Y2.14 Z2.78 F3300.0 E4490.65
G1 X38.13 Y1.86 Z2.78 F3300.0 E4490.665
G1 X41.87 Y-1.86 Z2.78 F3300.0 E4490.944
G1 X41.87 Y-2.14 Z2.78 F3300.0 E4490.959
G1 X38.13 Y-5.86 Z2.78 F3300.0 E4491.238
G1 X38.13 Y-6.14 Z2.78 F3300.0 E4491.253
G1 X41.87 Y-9.86 Z2.78 F3300.0 E4491.532
G1 X41.87 Y-10.14 Z2.78 F3300.0 E4491.546
G1 X38.13 Y-13.86 Z2.78 F3300.0 E4491.825
G1 X38.13 Y-14.14 Z2.78 F3300.0 E4491.84
G1 X41.87 Y-17.86 Z2.78 F3300.0 E4492.119
G1 X41.87 Y-18.14 Z2.78 F3300.0 E4492.134
G1 X38.13 Y-21.86 Z2.78 F3300.0 E4492.413
G1 X38.13 Y-22.14 Z2.78 F3300.0 E4492.428
G1 X41.87 Y-25.86 Z2.78 F3300.0 E4492.707
G1 X41.87 Y-26.14 Z2.78 F3300.0 E4492.721
G1 X38.13 Y-29.86 Z2.78 F3300.0 E4493.0
G1 X38.13 Y-30.14 Z2.78 F3300.0 E4493.015
G1 X41.87 Y-33.86 Z2.78 F3300.0 E4493.294
G1 X41.87 Y-34.14 Z2.78 F3300.0 E4493.309
G1 X43.2 Y-34.97 Z2.78 F3300.0 E4493.392
G1 X36.0 Y-34.97 Z2.78 F3300.0 E4493.772
G1 X34.13 Y-34.14 Z2.78 F3300.0 E4493.88
G1 X34.13 Y-33.86 Z2.78 F3300.0 E4493.895
G1 X37.87 Y-30.14 Z2.78 F3300.0 E4494.174
G1 X37.87 Y-29.86 Z2.78 F3300.0 E4494.189
G1 X34.13 Y-26.14 Z2.78 F3300.0 E4494.468
G1 X34.13 Y-25.86 Z2.78 F3300.0 E4494.483
G1 X37.87 Y-22.14 Z2.78 F3300.0 E4494.762
G1 X37.87 Y-21.86 Z2.78 F3300.0 E4494.776
G1 X34.13 Y-18.14 Z2.78 F3300.0 E4495.055
G1 X34.13 Y-17.86 Z2.78 F3300.0 E4495.07
G1 X37.87 Y-14.14 Z2.78 F3300.0 E4495.349
G1 X37.87 Y-13.86 Z2.78 F3300.0 E4495.364
G1 X34.13 Y-10.14 Z2.78 F3300.0 E4495.643
G1 X34.13 Y-9.86 Z2.78 F3300.0 E4495.658
G1 X37.87 Y-6.14 Z2.78 F3300.0 E4495.937
G1 X37.87 Y-5.86 Z2.78 F3300.0 E4495.951
G1 X34.13 Y-2.14 Z2.78 F3300.0 E4496.23
G1 X34.13 Y-1.86 Z2.78 F3300.0 E4496.245
G1 X37.87 Y1.86 Z2.78 F3300.0 E4496.524
G1 X37.87 Y2.14 Z2.78 F3300.0 E4496.539
G1 X34.13 Y5.86 Z2.78 F3300.0 E4496.818
G1 X34.13 Y6.14 Z2.78 F3300.0 E4496.833
G1 X37.87 Y9.86 Z2.78 F3300.0 E4497.112
G1 X37.87 Y10.14 Z2.78 F3300.0 E4497.126
G1 X34.13 Y13.86 Z2.78 F3300.0 E4497.405
G1 X34.13 Y14.14 Z2.78 F3300.0 E4497.42
G1 X37.87 Y17.86 Z2.78 F3300.0 E4497.699
G1 X37.87 Y18.14 Z2.78 F3300.0 E4497.714
G1 X34.13 Y21.86 Z2.78 F3300.0 E4497.993
G1 X34.13 Y22.14 Z2.78 F3300.0 E4498.008
G1 X37.87 Y25.86 Z2.78 F3300.0 E4498.287
G1 X37.87 Y26.14 Z2.78 F3300.0 E4498.301
G1 X34.13 Y29.86 Z2.78 F3300.0 E4498.58
G1 X34.13 Y30.14 Z2.78 F3300.0 E4498.595
G1 X37.87 Y33.86 Z2.78 F3300.0 E4498.874
G1 X37.87 Y34.14 Z2.78 F3300.0 E4498.889
G1 X39.2 Y34.97 Z2.78 F3300.0 E4498.972
G1 X32.0 Y34.97 Z2.78 F3300.0 E4499.352
G1 X30.13 Y34.14 Z2.78 F3300.0 E4499.46
G1 X30.13 Y33.86 Z2.78 F3300.0 E4499.475
G1 X33.87 Y30.14 Z2.78 F3300.0 E4499.754
G1 X33.87 Y29.86 Z2.78 F3300.0 E4499.769
G1 X30.13 Y26.14 Z2.78 F3300.0 E4500.048
G1 X30.13 Y25.86 Z2.78 F3300.0 E4500.063
G1 X33.87 Y22.14 Z2.78 F3300.0 E4500.341
G1 X33.87 Y21.86 Z2.78 F3300.0 E4500.356
G1 X30.13 Y18.14 Z2.78 F3300.0 E4500.635
G1 X30.13 Y17.86 Z2.78 F3300.0 E4500.65
G1 X33.87 Y14.14 Z2.78 F3300.0 E4500.929
G1 X33.87 Y13.86 Z2.78 F3300.0 E4500.944
G1 X30.13 Y10.14 Z2.78 F3300.0 E4501.223
G1 X30.13 Y9.86 Z2.78 F3300.0 E4501.237
G1 X33.87 Y6.14 Z2.78 F3300.0 E4501.516
G1 X33.87 Y5.86 Z2.78 F3300.0 E4501.531
G1 X30.13 Y2.14 Z2.78 F3300.0 E4501.81
G1 X30.13 Y1.86 Z2.78 F3300.0 E4501.825
G1 X33.87 Y-1.86 Z2.78 F3300.0 E4502.104
G1 X33.87 Y-2.14 Z2.78 F3300.0 E4502.119
G1 X30.13 Y-5.86 Z2.78 F3300.0 E4502.398
G1 X30.13 Y-6.14 Z2.78 F3300.0 E4502.412
G1 X33.87 Y-9.86 Z2.78 F3300.0 E4502.691
G1 X33.87 Y-10.14 Z2.78 F3300.0 E4502.706
G1 X30.13 Y-13.86 Z2.78 F3300.0 E4502.985
G1 X30.13 Y-14.14 Z2.78 F3300.0 E4503.0
G1 X33.87 Y-17.86 Z2.78 F3300.0 E4503.279
G1 X33.87 Y-18.14 Z2.78 F3300.0 E4503.294
G1 X30.13 Y-21.86 Z2.78 F3300.0 E4503.573
G1 X30.13 Y-22.14 Z2.78 F3300.0 E4503.587
G1 X33.87 Y-25.86 Z2.78 F3300.0 E4503.866
G1 X33.87 Y-26.14 Z2.78 F3300.0 E4503.881
G1 X30.13 Y-29.86 Z2.78 F3300.0 E4504.16
G1 X30.13 Y-30.14 Z2.78 F3300.0 E4504.175
G1 X33.87 Y-33.86 Z2.78 F3300.0 E4504.454
G1 X33.87 Y-34.14 Z2.78 F3300.0 E4504.469
G1 X35.2 Y-34.97 Z2.78 F3300.0 E4504.551
G1 X28.0 Y-34.97 Z2.78 F3300.0 E4504.932
G1 X26.13 Y-34.14 Z2.78 F3300.0 E4505.04
G1 X26.13 Y-33.86 Z2.78 F3300.0 E4505.055
G1 X29.87 Y-30.14 Z2.78 F3300.0 E4505.334
G1 X29.87 Y-29.86 Z2.78 F3300.0 E4505.349
G1 X26.13 Y-26.14 Z2.78 F3300.0 E4505.628
G1 X26.13 Y-25.86 Z2.78 F3300.0 E4505.642
G1 X29.87 Y-22.14 Z2.78 F3300.0 E4505.921
G1 X29.87 Y-21.86 Z2.78 F3300.0 E4505.936
G1 X26.13 Y-18.14 Z2.78 F3300.0 E4506.215
G1 X26.13 Y-17.86 Z2.78 F3300.0 E4506.23
G1 X29.87 Y-14.14 Z2.78 F3300.0 E4506.509
G1 X29.87 Y-13.86 Z2.78 F3300.0 E4506.524
G1 X26.13 Y-10.14 Z2.78 F3300.0 E4506.803
G1 X26.13 Y-9.86 Z2.78 F3300.0 E4506.817
G1 X29.87 Y-6.14 Z2.78 F3300.0 E4507.096
G1 X29.87 Y-5.86 Z2.78 F3300.0 E4507.111
G1 X26.13 Y-2.14 Z2.78 F3300.0 E4507.39
G1 X26.13 Y-1.86 Z2.78 F3300.0 E4507.405
G1 X29.87 Y1.86 Z2.78 F3300.0 E4507.684
G1 X29.87 Y2.14 Z2.78 F3300.0 E4507.699
G1 X26.13 Y5.86 Z2.78 F3300.0 E4507.978
G1 X26.13 Y6.14 Z2.78 F3300.0 E4507.992
G1 X29.87 Y9.86 Z2.78 F3300.0 E4508.271
G1 X29.87 Y10.14 Z2.78 F3300.0 E4508.286
G1 X26.13 Y13.86 Z2.78 F3300.0 E4508.565
G1 X26.13 Y14.14 Z2.78 F3300.0 E4508.58
G1 X29.87 Y17.86 Z2.78 F3300.0 E4508.859
G1 X29.87 Y18.14 Z2.78 F3300.0 E4508.874
G1 X26.13 Y21.86 Z2.78 F3300.0 E4509.153
G1 X26.13 Y22.14 Z2.78 F3300.0 E4509.167
G1 X29.87 Y25.86 Z2.78 F3300.0 E4509.446
G1 X29.87 Y26.14 Z2.78 F3300.0 E4509.461
G1 X26.13 Y29.86 Z2.78 F3300.0 E4509.74
G1 X26.13 Y30.14 Z2.78 F3300.0 E4509.755
G1 X29.87 Y33.86 Z2.78 F3300.0 E4510.034
G1 X29.87 Y34.14 Z2.78 F3300.0 E4510.049
G1 X31.2 Y34.97 Z2.78 F3300.0 E4510.131
G1 X23.2 Y34.97 Z2.78 F3300.0 E4510.554
G1 X22.13 Y34.14 Z2.78 F3300.0 E4510.626
G1 X22.13 Y33.86 Z2.78 F3300.0 E4510.641
G1 X25.87 Y30.14 Z2.78 F3300.0 E4510.919
G1 X25.87 Y29.86 Z2.78 F3300.0 E4510.934
G1 X22.13 Y26.14 Z2.78 F3300.0 E4511.213
G1 X22.13 Y25.86 Z2.78 F3300.0 E4511.228
G1 X25.87 Y22.14 Z2.78 F3300.0 E4511.507
G1 X25.87 Y21.86 Z2.78 F3300.0 E4511.522
G1 X22.13 Y18.14 Z2.78 F3300.0 E4511.801
G1 X22.13 Y17.86 Z2.78 F3300.0 E4511.815
G1 X25.87 Y14.14 Z2.78 F3300.0 E4512.094
G1 X25.87 Y13.86 Z2.78 F3300.0 E4512.109
G1 X22.13 Y10.14 Z2.78 F3300.0 E4512.388
G1 X22.13 Y9.86 Z2.78 F3300.0 E4512.403
G1 X25.87 Y6.14 Z2.78 F3300.0 E4512.682
G1 X25.87 Y5.86 Z2.78 F3300.0 E4512.697
G1 X22.13 Y2.14 Z2.78 F3300.0 E4512.976
G1 X22.13 Y1.86 Z2.78 F3300.0 E4512.99
G1 X25.87 Y-1.86 Z2.78 F3300.0 E4513.269
G1 X25.87 Y-2.14 Z2.78 F3300.0 E4513.284
G1 X22.13 Y-5.86 Z2.78 F3300.0 E4513.563
G1 X22.13 Y-6.14 Z2.78 F3300.0 E4513.578
G1 X25.87 Y-9.86 Z2.78 F3300.0 E4513.857
G1 X25.87 Y-10.14 Z2.78 F3300.0 E4513.872
G1 X22.13 Y-13.86 Z2.78 F3300.0 E4514.151
G1 X22.13 Y-14.14 Z2.78 F3300.0 E4514.165
G1 X25.87 Y-17.86 Z2.78 F3300.0 E4514.444
G1 X25.87 Y-18.14 Z2.78 F3300.0 E4514.459
G1 X22.13 Y-21.86 Z2.78 F3300.0 E4514.738
G1 X22.13 Y-22.14 Z2.78 F3300.0 E4514.753
G1 X25.87 Y-25.86 Z2.78 F3300.0 E4515.032
G1 X25.87 Y-26.14 Z2.78 F3300.0 E4515.047
G1 X22.13 Y-29.86 Z2.78 F3300.0 E4515.326
G1 X22.13 Y-30.14 Z2.78 F3300.0 E4515.34
G1 X25.87 Y-33.86 Z2.78 F3300.0 E4515.619
G1 X25.87 Y-34.14 Z2.78 F3300.0 E4515.634
G1 X27.2 Y-34.97 Z2.78 F3300.0 E4515.717
G1 X19.2 Y-34.97 Z2.78 F3300.0 E4516.14
G1 X18.13 Y-34.14 Z2.78 F3300.0 E4516.211
G1 X18.13 Y-33.86 Z2.78 F3300.0 E4516.226
G1 X21.87 Y-30.14 Z2.78 F3300.0 E4516.505
G1 X21.87 Y-29.86 Z2.78 F3300.0 E4516.52
G1 X18.13 Y-26.14 Z2.78 F3300.0 E4516.799
G1 X18.13 Y-25.86 Z2.78 F3300.0 E4516.814
G1 X21.87 Y-22.14 Z2.78 F3300.0 E4517.093
G1 X21.87 Y-21.86 Z2.78 F3300.0 E4517.107
G1 X18.13 Y-18.14 Z2.78 F3300.0 E4517.386
G1 X18.13 Y-17.86 Z2.78 F3300.0 E4517.401
G1 X21.87 Y-14.14 Z2.78 F3300.0 E4517.68
G1 X21.87 Y-13.86 Z2.78 F3300.0 E4517.695
G1 X18.13 Y-10.14 Z2.78 F3300.0 E4517.974
G1 X18.13 Y-9.86 Z2.78 F3300.0 E4517.989
G1 X21.87 Y-6.14 Z2.78 F3300.0 E4518.268
G1 X21.87 Y-5.86 Z2.78 F3300.0 E4518.282
G1 X18.13 Y-2.14 Z2.78 F3300.0 E4518.561
G1 X18.13 Y-1.86 Z2.78 F3300.0 E4518.576
G1 X21.87 Y1.86 Z2.78 F3300.0 E4518.855
G1 X21.87 Y2.14 Z2.78 F3300.0 E4518.87
G1 X18.13 Y5.86 Z2.78 F3300.0 E4519.149
G1 X18.13 Y6.14 Z2.78 F3300.0 E4519.164
G1 X21.87 Y9.86 Z2.78 F3300.0 E4519.443
G1 X21.87 Y10.14 Z2.78 F3300.0 E4519.457
G1 X18.13 Y13.86 Z2.78 F3300.0 E4519.736
G1 X18.13 Y14.14 Z2.78 F3300.0 E4519.751
G1 X21.87 Y17.86 Z2.78 F3300.0 E4520.03
G1 X21.87 Y18.14 Z2.78 F3300.0 E4520.045
G1 X18.13 Y21.86 Z2.78 F3300.0 E4520.324
G1 X18.13 Y22.14 Z2.78 F3300.0 E4520.339
G1 X21.87 Y25.86 Z2.78 F3300.0 E4520.618
G1 X21.87 Y26.14 Z2.78 F3300.0 E4520.632
G1 X18.13 Y29.86 Z2.78 F3300.0 E4520.911
G1 X18.13 Y30.14 Z2.78 F3300.0 E4520.926
G1 X21.87 Y33.86 Z2.78 F3300.0 E4521.205
G1 X21.87 Y34.14 Z2.78 F3300.0 E4521.22
G1 X22.8 Y34.97 Z2.78 F3300.0 E4521.286
G1 X16.0 Y34.97 Z2.78 F3300.0 E4521.645
G1 X15.6 Y34.57 Z2.78 F3300.0 E4521.675
G1 X14.13 Y34.14 Z2.78 F3300.0 E4521.756
G1 X14.13 Y33.86 Z2.78 F3300.0 E4521.771
G1 X17.87 Y30.14 Z2.78 F3300.0 E4522.05
G1 X17.87 Y29.86 Z2.78 F3300.0 E4522.064
G1 X14.13 Y26.14 Z2.78 F3300.0 E4522.343
G1 X14.13 Y25.86 Z2.78 F3300.0 E4522.358
G1 X17.87 Y22.14 Z2.78 F3300.0 E4522.637
G1 X17.87 Y21.86 Z2.78 F3300.0 E4522.652
G1 X14.13 Y18.14 Z2.78 F3300.0 E4522.931
G1 X14.13 Y17.86 Z2.78 F3300.0 E4522.946
G1 X17.87 Y14.14 Z2.78 F3300.0 E4523.225
G1 X17.87 Y13.86 Z2.78 F3300.0 E4523.239
G1 X14.13 Y10.14 Z2.78 F3300.0 E4523.518
G1 X14.13 Y9.86 Z2.78 F3300.0 E4523.533
G1 X17.87 Y6.14 Z2.78 F3300.0 E4523.812
G1 X17.87 Y5.86 Z2.78 F3300.0 E4523.827
G1 X14.13 Y2.14 Z2.78 F3300.0 E4524.106
G1 X14.13 Y1.86 Z2.78 F3300.0 E4524.121
G1 X17.87 Y-1.86 Z2.78 F3300.0 E4524.4
G1 X17.87 Y-2.14 Z2.78 F3300.0 E4524.414
G1 X14.13 Y-5.86 Z2.78 F3300.0 E4524.693
G1 X14.13 Y-6.14 Z2.78 F3300.0 E4524.708
G1 X17.87 Y-9.86 Z2.78 F3300.0 E4524.987
G1 X17.87 Y-10.14 Z2.78 F3300.0 E4525.002
G1 X14.13 Y-13.86 Z2.78 F3300.0 E4525.281
G1 X14.13 Y-14.14 Z2.78 F3300.0 E4525.296
G1 X17.87 Y-17.86 Z2.78 F3300.0 E4525.575
G1 X17.87 Y-18.14 Z2.78 F3300.0 E4525.589
G1 X14.13 Y-21.86 Z2.78 F3300.0 E4525.868
G1 X14.13 Y-22.14 Z2.78 F3300.0 E4525.883
G1 X17.87 Y-25.86 Z2.78 F3300.0 E4526.162
G1 X17.87 Y-26.14 Z2.78 F3300.0 E4526.177
G1 X14.13 Y-29.86 Z2.78 F3300.0 E4526.456
G1 X14.13 Y-30.14 Z2.78 F3300.0 E4526.471
G1 X17.87 Y-33.86 Z2.78 F3300.0 E4526.75
G1 X17.87 Y-34.14 Z2.78 F3300.0 E4526.764
G1 X18.8 Y-34.97 Z2.78 F3300.0 E4526.83
G1 X11.6 Y-34.97 Z2.78 F3300.0 E4527.21
G1 X10.13 Y-34.14 Z2.78 F3300.0 E4527.3
G1 X10.13 Y-33.86 Z2.78 F3300.0 E4527.315
G1 X13.87 Y-30.14 Z2.78 F3300.0 E4527.594
G1 X13.87 Y-29.86 Z2.78 F3300.0 E4527.608
G1 X10.13 Y-26.14 Z2.78 F3300.0 E4527.887
G1 X10.13 Y-25.86 Z2.78 F3300.0 E4527.902
G1 X13.87 Y-22.14 Z2.78 F3300.0 E4528.181
G1 X13.87 Y-21.86 Z2.78 F3300.0 E4528.196
G1 X10.13 Y-18.14 Z2.78 F3300.0 E4528.475
G1 X10.13 Y-17.86 Z2.78 F3300.0 E4528.49
G1 X13.87 Y-14.14 Z2.78 F3300.0 E4528.769
G1 X13.87 Y-13.86 Z2.78 F3300.0 E4528.783
G1 X10.13 Y-10.14 Z2.78 F3300.0 E4529.062
G1 X10.13 Y-9.86 Z2.78 F3300.0 E4529.077
G1 X13.87 Y-6.14 Z2.78 F3300.0 E4529.356
G1 X13.87 Y-5.86 Z2.78 F3300.0 E4529.371
G1 X10.13 Y-2.14 Z2.78 F3300.0 E4529.65
G1 X10.13 Y-1.86 Z2.78 F3300.0 E4529.665
G1 X13.87 Y1.86 Z2.78 F3300.0 E4529.944
G1 X13.87 Y2.14 Z2.78 F3300.0 E4529.958
G1 X10.13 Y5.86 Z2.78 F3300.0 E4530.237
G1 X10.13 Y6.14 Z2.78 F3300.0 E4530.252
G1 X13.87 Y9.86 Z2.78 F3300.0 E4530.531
G1 X13.87 Y10.14 Z2.78 F3300.0 E4530.546
G1 X10.13 Y13.86 Z2.78 F3300.0 E4530.825
G1 X10.13 Y14.14 Z2.78 F3300.0 E4530.84
G1 X13.87 Y17.86 Z2.78 F3300.0 E4531.119
G1 X13.87 Y18.14 Z2.78 F3300.0 E4531.133
G1 X10.13 Y21.86 Z2.78 F3300.0 E4531.412
G1 X10.13 Y22.14 Z2.78 F3300.0 E4531.427
G1 X13.87 Y25.86 Z2.78 F3300.0 E4531.706
G1 X13.87 Y26.14 Z2.78 F3300.0 E4531.721
G1 X10.13 Y29.86 Z2.78 F3300.0 E4532.0
G1 X10.13 Y30.14 Z2.78 F3300.0 E4532.015
G1 X13.87 Y33.86 Z2.78 F3300.0 E4532.294
G1 X13.87 Y34.14 Z2.78 F3300.0 E4532.308
G1 X15.2 Y34.97 Z2.78 F3300.0 E4532.391
G1 X7.6 Y34.97 Z2.78 F3300.0 E4532.793
G1 X6.13 Y34.14 Z2.78 F3300.0 E4532.882
G1 X6.13 Y33.86 Z2.78 F3300.0 E4532.897
G1 X9.87 Y30.14 Z2.78 F3300.0 E4533.176
G1 X9.87 Y29.86 Z2.78 F3300.0 E4533.191
G1 X6.13 Y26.14 Z2.78 F3300.0 E4533.47
G1 X6.13 Y25.86 Z2.78 F3300.0 E4533.484
G1 X9.87 Y22.14 Z2.78 F3300.0 E4533.763
G1 X9.87 Y21.86 Z2.78 F3300.0 E4533.778
G1 X6.13 Y18.14 Z2.78 F3300.0 E4534.057
G1 X6.13 Y17.86 Z2.78 F3300.0 E4534.072
G1 X9.87 Y14.14 Z2.78 F3300.0 E4534.351
G1 X9.87 Y13.86 Z2.78 F3300.0 E4534.366
G1 X6.13 Y10.14 Z2.78 F3300.0 E4534.645
G1 X6.13 Y9.86 Z2.78 F3300.0 E4534.659
G1 X9.87 Y6.14 Z2.78 F3300.0 E4534.938
G1 X9.87 Y5.86 Z2.78 F3300.0 E4534.953
G1 X6.13 Y2.14 Z2.78 F3300.0 E4535.232
G1 X6.13 Y1.86 Z2.78 F3300.0 E4535.247
G1 X9.87 Y-1.86 Z2.78 F3300.0 E4535.526
G1 X9.87 Y-2.14 Z2.78 F3300.0 E4535.541
G1 X6.13 Y-5.86 Z2.78 F3300.0 E4535.82
G1 X6.13 Y-6.14 Z2.78 F3300.0 E4535.834
G1 X9.87 Y-9.86 Z2.78 F3300.0 E4536.113
G1 X9.87 Y-10.14 Z2.78 F3300.0 E4536.128
G1 X6.13 Y-13.86 Z2.78 F3300.0 E4536.407
G1 X6.13 Y-14.14 Z2.78 F3300.0 E4536.422
G1 X9.87 Y-17.86 Z2.78 F3300.0 E4536.701
G1 X9.87 Y-18.14 Z2.78 F3300.0 E4536.716
G1 X6.13 Y-21.86 Z2.78 F3300.0 E4536.994
G1 X6.13 Y-22.14 Z2.78 F3300.0 E4537.009
G1 X9.87 Y-25.86 Z2.78 F3300.0 E4537.288
G1 X9.87 Y-26.14 Z2.78 F3300.0 E4537.303
G1 X6.13 Y-29.86 Z2.78 F3300.0 E4537.582
G1 X6.13 Y-30.14 Z2.78 F3300.0 E4537.597
M73 P4 (display progress)
G1 X9.87 Y-33.86 Z2.78 F3300.0 E4537.876
G1 X9.87 Y-34.14 Z2.78 F3300.0 E4537.891
G1 X11.2 Y-34.97 Z2.78 F3300.0 E4537.973
G1 X4.0 Y-34.97 Z2.78 F3300.0 E4538.354
G1 X2.13 Y-34.14 Z2.78 F3300.0 E4538.462
G1 X2.13 Y-33.86 Z2.78 F3300.0 E4538.477
G1 X5.87 Y-30.14 Z2.78 F3300.0 E4538.756
G1 X5.87 Y-29.86 Z2.78 F3300.0 E4538.77
G1 X2.13 Y-26.14 Z2.78 F3300.0 E4539.049
G1 X2.13 Y-25.86 Z2.78 F3300.0 E4539.064
G1 X5.87 Y-22.14 Z2.78 F3300.0 E4539.343
G1 X5.87 Y-21.86 Z2.78 F3300.0 E4539.358
G1 X2.13 Y-18.14 Z2.78 F3300.0 E4539.637
G1 X2.13 Y-17.86 Z2.78 F3300.0 E4539.652
G1 X5.87 Y-14.14 Z2.78 F3300.0 E4539.931
G1 X5.87 Y-13.86 Z2.78 F3300.0 E4539.945
G1 X2.13 Y-10.14 Z2.78 F3300.0 E4540.224
G1 X2.13 Y-9.86 Z2.78 F3300.0 E4540.239
G1 X5.87 Y-6.14 Z2.78 F3300.0 E4540.518
G1 X5.87 Y-5.86 Z2.78 F3300.0 E4540.533
G1 X2.13 Y-2.14 Z2.78 F3300.0 E4540.812
G1 X2.13 Y-1.86 Z2.78 F3300.0 E4540.827
G1 X5.87 Y1.86 Z2.78 F3300.0 E4541.106
G1 X5.87 Y2.14 Z2.78 F3300.0 E4541.12
G1 X2.13 Y5.86 Z2.78 F3300.0 E4541.399
G1 X2.13 Y6.14 Z2.78 F3300.0 E4541.414
G1 X5.87 Y9.86 Z2.78 F3300.0 E4541.693
G1 X5.87 Y10.14 Z2.78 F3300.0 E4541.708
G1 X2.13 Y13.86 Z2.78 F3300.0 E4541.987
G1 X2.13 Y14.14 Z2.78 F3300.0 E4542.002
G1 X5.87 Y17.86 Z2.78 F3300.0 E4542.281
G1 X5.87 Y18.14 Z2.78 F3300.0 E4542.295
G1 X2.13 Y21.86 Z2.78 F3300.0 E4542.574
G1 X2.13 Y22.14 Z2.78 F3300.0 E4542.589
G1 X5.87 Y25.86 Z2.78 F3300.0 E4542.868
G1 X5.87 Y26.14 Z2.78 F3300.0 E4542.883
G1 X2.13 Y29.86 Z2.78 F3300.0 E4543.162
G1 X2.13 Y30.14 Z2.78 F3300.0 E4543.177
G1 X5.87 Y33.86 Z2.78 F3300.0 E4543.456
G1 X5.87 Y34.14 Z2.78 F3300.0 E4543.47
G1 X7.2 Y34.97 Z2.78 F3300.0 E4543.553
G1 X0.0 Y34.97 Z2.78 F3300.0 E4543.933
G1 X-0.4 Y34.57 Z2.78 F3300.0 E4543.963
G1 X-1.87 Y34.14 Z2.78 F3300.0 E4544.045
G1 X-1.87 Y33.86 Z2.78 F3300.0 E4544.059
G1 X1.87 Y30.14 Z2.78 F3300.0 E4544.338
G1 X1.87 Y29.86 Z2.78 F3300.0 E4544.353
G1 X-1.87 Y26.14 Z2.78 F3300.0 E4544.632
G1 X-1.87 Y25.86 Z2.78 F3300.0 E4544.647
G1 X1.87 Y22.14 Z2.78 F3300.0 E4544.926
G1 X1.87 Y21.86 Z2.78 F3300.0 E4544.941
G1 X-1.87 Y18.14 Z2.78 F3300.0 E4545.22
G1 X-1.87 Y17.86 Z2.78 F3300.0 E4545.234
G1 X1.87 Y14.14 Z2.78 F3300.0 E4545.513
G1 X1.87 Y13.86 Z2.78 F3300.0 E4545.528
G1 X-1.87 Y10.14 Z2.78 F3300.0 E4545.807
G1 X-1.87 Y9.86 Z2.78 F3300.0 E4545.822
G1 X1.87 Y6.14 Z2.78 F3300.0 E4546.101
G1 X1.87 Y5.86 Z2.78 F3300.0 E4546.116
G1 X-1.87 Y2.14 Z2.78 F3300.0 E4546.394
G1 X-1.87 Y1.86 Z2.78 F3300.0 E4546.409
G1 X1.87 Y-1.86 Z2.78 F3300.0 E4546.688
G1 X1.87 Y-2.14 Z2.78 F3300.0 E4546.703
G1 X-1.87 Y-5.86 Z2.78 F3300.0 E4546.982
G1 X-1.87 Y-6.14 Z2.78 F3300.0 E4546.997
G1 X1.87 Y-9.86 Z2.78 F3300.0 E4547.276
G1 X1.87 Y-10.14 Z2.78 F3300.0 E4547.291
G1 X-1.87 Y-13.86 Z2.78 F3300.0 E4547.569
G1 X-1.87 Y-14.14 Z2.78 F3300.0 E4547.584
G1 X1.87 Y-17.86 Z2.78 F3300.0 E4547.863
G1 X1.87 Y-18.14 Z2.78 F3300.0 E4547.878
G1 X-1.87 Y-21.86 Z2.78 F3300.0 E4548.157
G1 X-1.87 Y-22.14 Z2.78 F3300.0 E4548.172
G1 X1.87 Y-25.86 Z2.78 F3300.0 E4548.451
G1 X1.87 Y-26.14 Z2.78 F3300.0 E4548.465
G1 X-1.87 Y-29.86 Z2.78 F3300.0 E4548.744
G1 X-1.87 Y-30.14 Z2.78 F3300.0 E4548.759
G1 X1.87 Y-33.86 Z2.78 F3300.0 E4549.038
G1 X1.87 Y-34.14 Z2.78 F3300.0 E4549.053
G1 X3.2 Y-34.97 Z2.78 F3300.0 E4549.136
G1 X-4.4 Y-34.97 Z2.78 F3300.0 E4549.537
G1 X-5.87 Y-34.14 Z2.78 F3300.0 E4549.627
G1 X-5.87 Y-33.86 Z2.78 F3300.0 E4549.641
G1 X-2.13 Y-30.14 Z2.78 F3300.0 E4549.92
G1 X-2.13 Y-29.86 Z2.78 F3300.0 E4549.935
G1 X-5.87 Y-26.14 Z2.78 F3300.0 E4550.214
G1 X-5.87 Y-25.86 Z2.78 F3300.0 E4550.229
G1 X-2.13 Y-22.14 Z2.78 F3300.0 E4550.508
G1 X-2.13 Y-21.86 Z2.78 F3300.0 E4550.523
G1 X-5.87 Y-18.14 Z2.78 F3300.0 E4550.802
G1 X-5.87 Y-17.86 Z2.78 F3300.0 E4550.816
G1 X-2.13 Y-14.14 Z2.78 F3300.0 E4551.095
G1 X-2.13 Y-13.86 Z2.78 F3300.0 E4551.11
G1 X-5.87 Y-10.14 Z2.78 F3300.0 E4551.389
G1 X-5.87 Y-9.86 Z2.78 F3300.0 E4551.404
G1 X-2.13 Y-6.14 Z2.78 F3300.0 E4551.683
G1 X-2.13 Y-5.86 Z2.78 F3300.0 E4551.698
G1 X-5.87 Y-2.14 Z2.78 F3300.0 E4551.977
G1 X-5.87 Y-1.86 Z2.78 F3300.0 E4551.991
G1 X-2.13 Y1.86 Z2.78 F3300.0 E4552.27
G1 X-2.13 Y2.14 Z2.78 F3300.0 E4552.285
G1 X-5.87 Y5.86 Z2.78 F3300.0 E4552.564
G1 X-5.87 Y6.14 Z2.78 F3300.0 E4552.579
G1 X-2.13 Y9.86 Z2.78 F3300.0 E4552.858
G1 X-2.13 Y10.14 Z2.78 F3300.0 E4552.873
G1 X-5.87 Y13.86 Z2.78 F3300.0 E4553.152
G1 X-5.87 Y14.14 Z2.78 F3300.0 E4553.166
G1 X-2.13 Y17.86 Z2.78 F3300.0 E4553.445
G1 X-2.13 Y18.14 Z2.78 F3300.0 E4553.46
G1 X-5.87 Y21.86 Z2.78 F3300.0 E4553.739
G1 X-5.87 Y22.14 Z2.78 F3300.0 E4553.754
G1 X-2.13 Y25.86 Z2.78 F3300.0 E4554.033
G1 X-2.13 Y26.14 Z2.78 F3300.0 E4554.048
G1 X-5.87 Y29.86 Z2.78 F3300.0 E4554.327
G1 X-5.87 Y30.14 Z2.78 F3300.0 E4554.341
G1 X-2.13 Y33.86 Z2.78 F3300.0 E4554.62
G1 X-2.13 Y34.14 Z2.78 F3300.0 E4554.635
G1 X-0.8 Y34.97 Z2.78 F3300.0 E4554.718
G1 X-8.4 Y34.97 Z2.78 F3300.0 E4555.119
G1 X-9.87 Y34.14 Z2.78 F3300.0 E4555.209
G1 X-9.87 Y33.86 Z2.78 F3300.0 E4555.224
G1 X-6.13 Y30.14 Z2.78 F3300.0 E4555.503
G1 X-6.13 Y29.86 Z2.78 F3300.0 E4555.517
G1 X-9.87 Y26.14 Z2.78 F3300.0 E4555.796
G1 X-9.87 Y25.86 Z2.78 F3300.0 E4555.811
G1 X-6.13 Y22.14 Z2.78 F3300.0 E4556.09
G1 X-6.13 Y21.86 Z2.78 F3300.0 E4556.105
G1 X-9.87 Y18.14 Z2.78 F3300.0 E4556.384
G1 X-9.87 Y17.86 Z2.78 F3300.0 E4556.399
G1 X-6.13 Y14.14 Z2.78 F3300.0 E4556.678
G1 X-6.13 Y13.86 Z2.78 F3300.0 E4556.692
G1 X-9.87 Y10.14 Z2.78 F3300.0 E4556.971
G1 X-9.87 Y9.86 Z2.78 F3300.0 E4556.986
G1 X-6.13 Y6.14 Z2.78 F3300.0 E4557.265
G1 X-6.13 Y5.86 Z2.78 F3300.0 E4557.28
G1 X-9.87 Y2.14 Z2.78 F3300.0 E4557.559
G1 X-9.87 Y1.86 Z2.78 F3300.0 E4557.574
G1 X-6.13 Y-1.86 Z2.78 F3300.0 E4557.852
G1 X-6.13 Y-2.14 Z2.78 F3300.0 E4557.867
G1 X-9.87 Y-5.86 Z2.78 F3300.0 E4558.146
G1 X-9.87 Y-6.14 Z2.78 F3300.0 E4558.161
G1 X-6.13 Y-9.86 Z2.78 F3300.0 E4558.44
G1 X-6.13 Y-10.14 Z2.78 F3300.0 E4558.455
G1 X-9.87 Y-13.86 Z2.78 F3300.0 E4558.734
G1 X-9.87 Y-14.14 Z2.78 F3300.0 E4558.749
G1 X-6.13 Y-17.86 Z2.78 F3300.0 E4559.027
G1 X-6.13 Y-18.14 Z2.78 F3300.0 E4559.042
G1 X-9.87 Y-21.86 Z2.78 F3300.0 E4559.321
G1 X-9.87 Y-22.14 Z2.78 F3300.0 E4559.336
G1 X-6.13 Y-25.86 Z2.78 F3300.0 E4559.615
G1 X-6.13 Y-26.14 Z2.78 F3300.0 E4559.63
G1 X-9.87 Y-29.86 Z2.78 F3300.0 E4559.909
G1 X-9.87 Y-30.14 Z2.78 F3300.0 E4559.923
G1 X-6.13 Y-33.86 Z2.78 F3300.0 E4560.202
G1 X-6.13 Y-34.14 Z2.78 F3300.0 E4560.217
G1 X-4.8 Y-34.97 Z2.78 F3300.0 E4560.3
G1 X-12.8 Y-34.97 Z2.78 F3300.0 E4560.723
G1 X-13.87 Y-34.14 Z2.78 F3300.0 E4560.794
G1 X-13.87 Y-33.86 Z2.78 F3300.0 E4560.809
G1 X-10.13 Y-30.14 Z2.78 F3300.0 E4561.088
G1 X-10.13 Y-29.86 Z2.78 F3300.0 E4561.103
G1 X-13.87 Y-26.14 Z2.78 F3300.0 E4561.382
G1 X-13.87 Y-25.86 Z2.78 F3300.0 E4561.397
G1 X-10.13 Y-22.14 Z2.78 F3300.0 E4561.676
G1 X-10.13 Y-21.86 Z2.78 F3300.0 E4561.69
G1 X-13.87 Y-18.14 Z2.78 F3300.0 E4561.969
G1 X-13.87 Y-17.86 Z2.78 F3300.0 E4561.984
G1 X-10.13 Y-14.14 Z2.78 F3300.0 E4562.263
G1 X-10.13 Y-13.86 Z2.78 F3300.0 E4562.278
G1 X-13.87 Y-10.14 Z2.78 F3300.0 E4562.557
G1 X-13.87 Y-9.86 Z2.78 F3300.0 E4562.572
G1 X-10.13 Y-6.14 Z2.78 F3300.0 E4562.851
G1 X-10.13 Y-5.86 Z2.78 F3300.0 E4562.865
G1 X-13.87 Y-2.14 Z2.78 F3300.0 E4563.144
G1 X-13.87 Y-1.86 Z2.78 F3300.0 E4563.159
G1 X-10.13 Y1.86 Z2.78 F3300.0 E4563.438
G1 X-10.13 Y2.14 Z2.78 F3300.0 E4563.453
G1 X-13.87 Y5.86 Z2.78 F3300.0 E4563.732
G1 X-13.87 Y6.14 Z2.78 F3300.0 E4563.747
G1 X-10.13 Y9.86 Z2.78 F3300.0 E4564.026
G1 X-10.13 Y10.14 Z2.78 F3300.0 E4564.04
G1 X-13.87 Y13.86 Z2.78 F3300.0 E4564.319
G1 X-13.87 Y14.14 Z2.78 F3300.0 E4564.334
G1 X-10.13 Y17.86 Z2.78 F3300.0 E4564.613
G1 X-10.13 Y18.14 Z2.78 F3300.0 E4564.628
G1 X-13.87 Y21.86 Z2.78 F3300.0 E4564.907
G1 X-13.87 Y22.14 Z2.78 F3300.0 E4564.922
G1 X-10.13 Y25.86 Z2.78 F3300.0 E4565.201
G1 X-10.13 Y26.14 Z2.78 F3300.0 E4565.215
G1 X-13.87 Y29.86 Z2.78 F3300.0 E4565.494
G1 X-13.87 Y30.14 Z2.78 F3300.0 E4565.509
G1 X-10.13 Y33.86 Z2.78 F3300.0 E4565.788
G1 X-10.13 Y34.14 Z2.78 F3300.0 E4565.803
G1 X-8.8 Y34.97 Z2.78 F3300.0 E4565.886
G1 X-12.4 Y34.97 Z2.78 F3300.0 E4566.076
G1 F1200.0
G1 E4565.076
G1 F3300.0
M103
G1 X53.2 Y34.97 Z2.78 F4200.0
G1 F1200.0
G1 E4566.076
G1 F4200.0
M101
G1 X52.0 Y34.97 Z2.78 F3300.0 E4566.139
G1 X50.13 Y30.14 Z2.78 F3300.0 E4566.413
G1 X50.13 Y-34.14 Z2.78 F3300.0 E4569.809
G1 X52.0 Y-34.97 Z2.78 F3300.0 E4569.917
G1 X53.2 Y-34.97 Z2.78 F3300.0 E4569.98
G1 X53.6 Y-34.75 Z2.78 F3300.0 E4570.004
G1 X53.6 Y34.75 Z2.78 F3300.0 E4573.676
G1 F1200.0
G1 E4572.676
G1 F3300.0
M103
(</infill>)
(</nestedRing>)
(</rotation>)
(</layer>)
(<layer> 3.051 )
(<rotation> (-1+1.22464679915e-16j) )
(<nestedRing>)
(<boundaryPerimeter>)
(<boundaryPoint> X54.488 Y-35.854 Z3.051 </boundaryPoint>)
(<boundaryPoint> X54.488 Y35.854 Z3.051 </boundaryPoint>)
(<boundaryPoint> X-16.55 Y35.854 Z3.051 </boundaryPoint>)
(<boundaryPoint> X-16.55 Y35.184 Z3.051 </boundaryPoint>)
(<boundaryPoint> X-54.488 Y35.184 Z3.051 </boundaryPoint>)
(<boundaryPoint> X-54.488 Y-34.907 Z3.051 </boundaryPoint>)
(<boundaryPoint> X-16.55 Y-34.907 Z3.051 </boundaryPoint>)
(<boundaryPoint> X-16.55 Y-35.854 Z3.051 </boundaryPoint>)
(<loop> outer )
G1 X-53.89 Y-34.26 Z3.05 F4200.0
G1 F1200.0
G1 E4573.676
G1 F4200.0
M101
G1 X-53.89 Y-34.31 Z3.05 F3300.0 E4573.679
G1 X-15.95 Y-34.31 Z3.05 F3300.0 E4575.683
G1 X-15.95 Y-35.25 Z3.05 F3300.0 E4575.733
G1 X53.89 Y-35.25 Z3.05 F3300.0 E4579.422
G1 X53.89 Y35.25 Z3.05 F3300.0 E4583.147
G1 X-15.95 Y35.25 Z3.05 F3300.0 E4586.836
G1 X-15.95 Y34.58 Z3.05 F3300.0 E4586.871
G1 X-53.89 Y34.58 Z3.05 F3300.0 E4588.875
G1 X-53.89 Y-34.26 Z3.05 F3300.0 E4592.512
G1 F1200.0
G1 E4592.512
G1 F3300.0
M103
(</loop>)
(<edge> outer )
;M108 R27.5
G1 X-54.29 Y-34.26 Z3.05 F4200.0
G1 F1200.0
G1 E4592.512
G1 F4200.0
M101
G1 X-54.29 Y-34.31 Z3.05 F1650.0 E4592.515
G1 X-54.29 Y-34.71 Z3.05 F1650.0 E4592.536
G1 X-16.35 Y-34.71 Z3.05 F1650.0 E4594.54
G1 X-16.35 Y-35.65 Z3.05 F1650.0 E4594.59
G1 X54.29 Y-35.65 Z3.05 F1650.0 E4598.321
G1 X54.29 Y35.65 Z3.05 F1650.0 E4602.088
G1 X-16.35 Y35.65 Z3.05 F1650.0 E4605.82
G1 X-16.35 Y34.98 Z3.05 F1650.0 E4605.855
G1 X-54.29 Y34.98 Z3.05 F1650.0 E4607.859
G1 X-54.29 Y-34.26 Z3.05 F1650.0 E4611.517
G1 F1200.0
G1 E4610.517
G1 F1650.0
M103
(</edge>)
(</boundaryPerimeter>)
(<infill>)
(<infillBoundary>)
(<infillPoint> X53.888 Y-35.254 Z1.485 </infillPoint>)
(<infillPoint> X53.888 Y35.254 Z1.485 </infillPoint>)
(<infillPoint> X-15.95 Y35.254 Z1.485 </infillPoint>)
(<infillPoint> X-15.95 Y34.584 Z1.485 </infillPoint>)
(<infillPoint> X-53.888 Y34.584 Z1.485 </infillPoint>)
(<infillPoint> X-53.888 Y-34.307 Z1.485 </infillPoint>)
(<infillPoint> X-15.95 Y-34.307 Z1.485 </infillPoint>)
(<infillPoint> X-15.95 Y-35.254 Z1.485 </infillPoint>)
(</infillBoundary>)
;M108 R55.0
G1 X-53.61 Y0.4 Z3.05 F4200.0
G1 F1200.0
G1 E4611.517
G1 F4200.0
M101
G1 X53.61 Y0.4 Z3.05 F3300.0 E4617.18
G1 X53.61 Y0.8 Z3.05 F3300.0 E4617.201
G1 X-53.61 Y0.8 Z3.05 F3300.0 E4622.865
G1 X-53.61 Y1.2 Z3.05 F3300.0 E4622.886
G1 X53.61 Y1.2 Z3.05 F3300.0 E4628.55
G1 X53.61 Y1.6 Z3.05 F3300.0 E4628.571
G1 X-53.61 Y1.6 Z3.05 F3300.0 E4634.235
G1 X-53.61 Y2.0 Z3.05 F3300.0 E4634.256
G1 X53.61 Y2.0 Z3.05 F3300.0 E4639.92
G1 X53.61 Y2.4 Z3.05 F3300.0 E4639.941
G1 X-53.61 Y2.4 Z3.05 F3300.0 E4645.604
G1 X-53.61 Y2.8 Z3.05 F3300.0 E4645.625
G1 X53.61 Y2.8 Z3.05 F3300.0 E4651.289
G1 X53.61 Y3.2 Z3.05 F3300.0 E4651.31
G1 X-53.61 Y3.2 Z3.05 F3300.0 E4656.974
G1 X-53.61 Y3.6 Z3.05 F3300.0 E4656.995
G1 X53.61 Y3.6 Z3.05 F3300.0 E4662.659
G1 X53.61 Y4.0 Z3.05 F3300.0 E4662.68
G1 X-53.61 Y4.0 Z3.05 F3300.0 E4668.344
G1 X-53.61 Y4.4 Z3.05 F3300.0 E4668.365
G1 X53.61 Y4.4 Z3.05 F3300.0 E4674.028
G1 X53.61 Y4.8 Z3.05 F3300.0 E4674.049
G1 X-53.61 Y4.8 Z3.05 F3300.0 E4679.713
G1 X-53.61 Y5.2 Z3.05 F3300.0 E4679.734
G1 X53.61 Y5.2 Z3.05 F3300.0 E4685.398
G1 X53.61 Y5.6 Z3.05 F3300.0 E4685.419
G1 X-53.61 Y5.6 Z3.05 F3300.0 E4691.083
G1 X-53.61 Y6.0 Z3.05 F3300.0 E4691.104
G1 X53.61 Y6.0 Z3.05 F3300.0 E4696.768
G1 X53.61 Y6.4 Z3.05 F3300.0 E4696.789
G1 X-53.61 Y6.4 Z3.05 F3300.0 E4702.452
G1 X-53.61 Y6.8 Z3.05 F3300.0 E4702.474
G1 X53.61 Y6.8 Z3.05 F3300.0 E4708.137
G1 X53.61 Y7.2 Z3.05 F3300.0 E4708.158
G1 X-53.61 Y7.2 Z3.05 F3300.0 E4713.822
G1 X-53.61 Y7.6 Z3.05 F3300.0 E4713.843
G1 X53.61 Y7.6 Z3.05 F3300.0 E4719.507
G1 X53.61 Y8.0 Z3.05 F3300.0 E4719.528
G1 X-53.61 Y8.0 Z3.05 F3300.0 E4725.192
G1 X-53.61 Y8.4 Z3.05 F3300.0 E4725.213
G1 X53.61 Y8.4 Z3.05 F3300.0 E4730.876
G1 X53.61 Y8.8 Z3.05 F3300.0 E4730.898
G1 X-53.61 Y8.8 Z3.05 F3300.0 E4736.561
G1 X-53.61 Y9.2 Z3.05 F3300.0 E4736.582
G1 X53.61 Y9.2 Z3.05 F3300.0 E4742.246
G1 X53.61 Y9.6 Z3.05 F3300.0 E4742.267
G1 X-53.61 Y9.6 Z3.05 F3300.0 E4747.931
G1 X-53.61 Y10.0 Z3.05 F3300.0 E4747.952
G1 X53.61 Y10.0 Z3.05 F3300.0 E4753.616
G1 X53.61 Y10.4 Z3.05 F3300.0 E4753.637
G1 X-53.61 Y10.4 Z3.05 F3300.0 E4759.3
G1 X-53.61 Y10.8 Z3.05 F3300.0 E4759.322
G1 X53.61 Y10.8 Z3.05 F3300.0 E4764.985
G1 X53.61 Y11.2 Z3.05 F3300.0 E4765.006
G1 X-53.61 Y11.2 Z3.05 F3300.0 E4770.67
G1 X-53.61 Y11.6 Z3.05 F3300.0 E4770.691
G1 X53.61 Y11.6 Z3.05 F3300.0 E4776.355
G1 X53.61 Y12.0 Z3.05 F3300.0 E4776.376
G1 X-53.61 Y12.0 Z3.05 F3300.0 E4782.04
G1 X-53.61 Y12.4 Z3.05 F3300.0 E4782.061
G1 X53.61 Y12.4 Z3.05 F3300.0 E4787.724
G1 X53.61 Y12.8 Z3.05 F3300.0 E4787.746
G1 X-53.61 Y12.8 Z3.05 F3300.0 E4793.409
G1 X-53.61 Y13.2 Z3.05 F3300.0 E4793.43
G1 X53.61 Y13.2 Z3.05 F3300.0 E4799.094
G1 X53.61 Y13.6 Z3.05 F3300.0 E4799.115
G1 X-53.61 Y13.6 Z3.05 F3300.0 E4804.779
G1 X-53.61 Y14.0 Z3.05 F3300.0 E4804.8
G1 X53.61 Y14.0 Z3.05 F3300.0 E4810.464
G1 X53.61 Y14.4 Z3.05 F3300.0 E4810.485
G1 X-53.61 Y14.4 Z3.05 F3300.0 E4816.149
G1 X-53.61 Y14.8 Z3.05 F3300.0 E4816.17
G1 X53.61 Y14.8 Z3.05 F3300.0 E4821.833
G1 X53.61 Y15.2 Z3.05 F3300.0 E4821.854
G1 X-53.61 Y15.2 Z3.05 F3300.0 E4827.518
G1 X-53.61 Y15.6 Z3.05 F3300.0 E4827.539
G1 X53.61 Y15.6 Z3.05 F3300.0 E4833.203
G1 X53.61 Y16.0 Z3.05 F3300.0 E4833.224
G1 X-53.61 Y16.0 Z3.05 F3300.0 E4838.888
G1 X-53.61 Y16.4 Z3.05 F3300.0 E4838.909
G1 X53.61 Y16.4 Z3.05 F3300.0 E4844.573
G1 X53.61 Y16.8 Z3.05 F3300.0 E4844.594
G1 X-53.61 Y16.8 Z3.05 F3300.0 E4850.257
G1 X-53.61 Y17.2 Z3.05 F3300.0 E4850.278
G1 X53.61 Y17.2 Z3.05 F3300.0 E4855.942
G1 X53.61 Y17.6 Z3.05 F3300.0 E4855.963
G1 X-53.61 Y17.6 Z3.05 F3300.0 E4861.627
G1 X-53.61 Y18.0 Z3.05 F3300.0 E4861.648
G1 X53.61 Y18.0 Z3.05 F3300.0 E4867.312
G1 X53.61 Y18.4 Z3.05 F3300.0 E4867.333
G1 X-53.61 Y18.4 Z3.05 F3300.0 E4872.997
G1 X-53.61 Y18.8 Z3.05 F3300.0 E4873.018
G1 X53.61 Y18.8 Z3.05 F3300.0 E4878.681
G1 X53.61 Y19.2 Z3.05 F3300.0 E4878.703
G1 X-53.61 Y19.2 Z3.05 F3300.0 E4884.366
G1 X-53.61 Y19.6 Z3.05 F3300.0 E4884.387
G1 X53.61 Y19.6 Z3.05 F3300.0 E4890.051
G1 X53.61 Y20.0 Z3.05 F3300.0 E4890.072
G1 X-53.61 Y20.0 Z3.05 F3300.0 E4895.736
G1 X-53.61 Y20.4 Z3.05 F3300.0 E4895.757
G1 X53.61 Y20.4 Z3.05 F3300.0 E4901.421
G1 X53.61 Y20.8 Z3.05 F3300.0 E4901.442
G1 X-53.61 Y20.8 Z3.05 F3300.0 E4907.105
G1 X-53.61 Y21.2 Z3.05 F3300.0 E4907.127
G1 X53.61 Y21.2 Z3.05 F3300.0 E4912.79
G1 X53.61 Y21.6 Z3.05 F3300.0 E4912.811
G1 X-53.61 Y21.6 Z3.05 F3300.0 E4918.475
G1 X-53.61 Y22.0 Z3.05 F3300.0 E4918.496
G1 X53.61 Y22.0 Z3.05 F3300.0 E4924.16
G1 X53.61 Y22.4 Z3.05 F3300.0 E4924.181
G1 X-53.61 Y22.4 Z3.05 F3300.0 E4929.845
G1 X-53.61 Y22.8 Z3.05 F3300.0 E4929.866
G1 X53.61 Y22.8 Z3.05 F3300.0 E4935.529
G1 X53.61 Y23.2 Z3.05 F3300.0 E4935.551
G1 X-53.61 Y23.2 Z3.05 F3300.0 E4941.214
G1 X-53.61 Y23.6 Z3.05 F3300.0 E4941.235
G1 X53.61 Y23.6 Z3.05 F3300.0 E4946.899
G1 X53.61 Y24.0 Z3.05 F3300.0 E4946.92
G1 X-53.61 Y24.0 Z3.05 F3300.0 E4952.584
G1 X-53.61 Y24.4 Z3.05 F3300.0 E4952.605
G1 X53.61 Y24.4 Z3.05 F3300.0 E4958.269
G1 X53.61 Y24.8 Z3.05 F3300.0 E4958.29
G1 X-53.61 Y24.8 Z3.05 F3300.0 E4963.953
G1 X-53.61 Y25.2 Z3.05 F3300.0 E4963.975
G1 X53.61 Y25.2 Z3.05 F3300.0 E4969.638
G1 X53.61 Y25.6 Z3.05 F3300.0 E4969.659
G1 X-53.61 Y25.6 Z3.05 F3300.0 E4975.323
G1 X-53.61 Y26.0 Z3.05 F3300.0 E4975.344
G1 X53.61 Y26.0 Z3.05 F3300.0 E4981.008
G1 X53.61 Y26.4 Z3.05 F3300.0 E4981.029
G1 X-53.61 Y26.4 Z3.05 F3300.0 E4986.693
G1 X-53.61 Y26.8 Z3.05 F3300.0 E4986.714
G1 X53.61 Y26.8 Z3.05 F3300.0 E4992.378
G1 X53.61 Y27.2 Z3.05 F3300.0 E4992.399
G1 X-53.61 Y27.2 Z3.05 F3300.0 E4998.062
G1 X-53.61 Y27.6 Z3.05 F3300.0 E4998.083
G1 X53.61 Y27.6 Z3.05 F3300.0 E5003.747
G1 X53.61 Y28.0 Z3.05 F3300.0 E5003.768
G1 X-53.61 Y28.0 Z3.05 F3300.0 E5009.432
G1 X-53.61 Y28.4 Z3.05 F3300.0 E5009.453
G1 X53.61 Y28.4 Z3.05 F3300.0 E5015.117
G1 X53.61 Y28.8 Z3.05 F3300.0 E5015.138
G1 X-53.61 Y28.8 Z3.05 F3300.0 E5020.802
G1 X-53.61 Y29.2 Z3.05 F3300.0 E5020.823
G1 X53.61 Y29.2 Z3.05 F3300.0 E5026.486
G1 X53.61 Y29.6 Z3.05 F3300.0 E5026.508
G1 X-53.61 Y29.6 Z3.05 F3300.0 E5032.171
G1 X-53.61 Y30.0 Z3.05 F3300.0 E5032.192
G1 X53.61 Y30.0 Z3.05 F3300.0 E5037.856
G1 X53.61 Y30.4 Z3.05 F3300.0 E5037.877
G1 X-53.61 Y30.4 Z3.05 F3300.0 E5043.541
G1 X-53.61 Y30.8 Z3.05 F3300.0 E5043.562
G1 X53.61 Y30.8 Z3.05 F3300.0 E5049.226
G1 X53.61 Y31.2 Z3.05 F3300.0 E5049.247
G1 X-53.61 Y31.2 Z3.05 F3300.0 E5054.91
G1 X-53.61 Y31.6 Z3.05 F3300.0 E5054.932
G1 X53.61 Y31.6 Z3.05 F3300.0 E5060.595
G1 X53.61 Y32.0 Z3.05 F3300.0 E5060.616
G1 X-53.61 Y32.0 Z3.05 F3300.0 E5066.28
G1 X-53.61 Y32.4 Z3.05 F3300.0 E5066.301
G1 X53.61 Y32.4 Z3.05 F3300.0 E5071.965
G1 X53.61 Y32.8 Z3.05 F3300.0 E5071.986
G1 X-53.61 Y32.8 Z3.05 F3300.0 E5077.65
G1 X-53.61 Y33.2 Z3.05 F3300.0 E5077.671
G1 X53.61 Y33.2 Z3.05 F3300.0 E5083.334
G1 X53.61 Y33.6 Z3.05 F3300.0 E5083.356
G1 X-53.61 Y33.6 Z3.05 F3300.0 E5089.019
G1 X-53.61 Y34.0 Z3.05 F3300.0 E5089.04
G1 X-15.67 Y34.4 Z3.05 F3300.0 E5091.045
G1 X53.61 Y34.0 Z3.05 F3300.0 E5094.704
G1 X53.55 Y34.8 Z3.05 F3300.0 E5094.747
G1 X-15.66 Y34.8 Z3.05 F3300.0 E5098.403
G1 F1200.0
G1 E5097.403
G1 F3300.0
M103
G1 X53.61 Y-0.0 Z3.05 F4200.0
G1 F1200.0
G1 E5098.403
G1 F4200.0
M101
G1 X-53.61 Y0.0 Z3.05 F3300.0 E5104.066
G1 X-53.61 Y-0.4 Z3.05 F3300.0 E5104.088
G1 X53.61 Y-0.4 Z3.05 F3300.0 E5109.751
G1 X53.61 Y-0.8 Z3.05 F3300.0 E5109.772
G1 X-53.61 Y-0.8 Z3.05 F3300.0 E5115.436
G1 X-53.61 Y-1.2 Z3.05 F3300.0 E5115.457
G1 X53.61 Y-1.2 Z3.05 F3300.0 E5121.121
G1 X53.61 Y-1.6 Z3.05 F3300.0 E5121.142
G1 X-53.61 Y-1.6 Z3.05 F3300.0 E5126.806
G1 X-53.61 Y-2.0 Z3.05 F3300.0 E5126.827
G1 X53.61 Y-2.0 Z3.05 F3300.0 E5132.49
G1 X53.61 Y-2.4 Z3.05 F3300.0 E5132.512
G1 X-53.61 Y-2.4 Z3.05 F3300.0 E5138.175
G1 X-53.61 Y-2.8 Z3.05 F3300.0 E5138.196
G1 X53.61 Y-2.8 Z3.05 F3300.0 E5143.86
G1 X53.61 Y-3.2 Z3.05 F3300.0 E5143.881
G1 X-53.61 Y-3.2 Z3.05 F3300.0 E5149.545
G1 X-53.61 Y-3.6 Z3.05 F3300.0 E5149.566
G1 X53.61 Y-3.6 Z3.05 F3300.0 E5155.23
G1 X53.61 Y-4.0 Z3.05 F3300.0 E5155.251
G1 X-53.61 Y-4.0 Z3.05 F3300.0 E5160.914
G1 X-53.61 Y-4.4 Z3.05 F3300.0 E5160.936
G1 X53.61 Y-4.4 Z3.05 F3300.0 E5166.599
G1 X53.61 Y-4.8 Z3.05 F3300.0 E5166.62
G1 X-53.61 Y-4.8 Z3.05 F3300.0 E5172.284
G1 X-53.61 Y-5.2 Z3.05 F3300.0 E5172.305
G1 X53.61 Y-5.2 Z3.05 F3300.0 E5177.969
G1 X53.61 Y-5.6 Z3.05 F3300.0 E5177.99
G1 X-53.61 Y-5.6 Z3.05 F3300.0 E5183.654
G1 X-53.61 Y-6.0 Z3.05 F3300.0 E5183.675
G1 X53.61 Y-6.0 Z3.05 F3300.0 E5189.338
G1 X53.61 Y-6.4 Z3.05 F3300.0 E5189.36
G1 X-53.61 Y-6.4 Z3.05 F3300.0 E5195.023
G1 X-53.61 Y-6.8 Z3.05 F3300.0 E5195.044
G1 X53.61 Y-6.8 Z3.05 F3300.0 E5200.708
G1 X53.61 Y-7.2 Z3.05 F3300.0 E5200.729
G1 X-53.61 Y-7.2 Z3.05 F3300.0 E5206.393
G1 X-53.61 Y-7.6 Z3.05 F3300.0 E5206.414
G1 X53.61 Y-7.6 Z3.05 F3300.0 E5212.078
G1 X53.61 Y-8.0 Z3.05 F3300.0 E5212.099
G1 X-53.61 Y-8.0 Z3.05 F3300.0 E5217.763
G1 X-53.61 Y-8.4 Z3.05 F3300.0 E5217.784
G1 X53.61 Y-8.4 Z3.05 F3300.0 E5223.447
G1 X53.61 Y-8.8 Z3.05 F3300.0 E5223.468
G1 X-53.61 Y-8.8 Z3.05 F3300.0 E5229.132
G1 X-53.61 Y-9.2 Z3.05 F3300.0 E5229.153
G1 X53.61 Y-9.2 Z3.05 F3300.0 E5234.817
G1 X53.61 Y-9.6 Z3.05 F3300.0 E5234.838
G1 X-53.61 Y-9.6 Z3.05 F3300.0 E5240.502
G1 X-53.61 Y-10.0 Z3.05 F3300.0 E5240.523
G1 X53.61 Y-10.0 Z3.05 F3300.0 E5246.187
G1 X53.61 Y-10.4 Z3.05 F3300.0 E5246.208
G1 X-53.61 Y-10.4 Z3.05 F3300.0 E5251.871
G1 X-53.61 Y-10.8 Z3.05 F3300.0 E5251.892
G1 X53.61 Y-10.8 Z3.05 F3300.0 E5257.556
G1 X53.61 Y-11.2 Z3.05 F3300.0 E5257.577
G1 X-53.61 Y-11.2 Z3.05 F3300.0 E5263.241
G1 X-53.61 Y-11.6 Z3.05 F3300.0 E5263.262
G1 X53.61 Y-11.6 Z3.05 F3300.0 E5268.926
G1 X53.61 Y-12.0 Z3.05 F3300.0 E5268.947
G1 X-53.61 Y-12.0 Z3.05 F3300.0 E5274.611
G1 X-53.61 Y-12.4 Z3.05 F3300.0 E5274.632
G1 X53.61 Y-12.4 Z3.05 F3300.0 E5280.295
G1 X53.61 Y-12.8 Z3.05 F3300.0 E5280.317
G1 X-53.61 Y-12.8 Z3.05 F3300.0 E5285.98
G1 X-53.61 Y-13.2 Z3.05 F3300.0 E5286.001
G1 X53.61 Y-13.2 Z3.05 F3300.0 E5291.665
G1 X53.61 Y-13.6 Z3.05 F3300.0 E5291.686
G1 X-53.61 Y-13.6 Z3.05 F3300.0 E5297.35
G1 X-53.61 Y-14.0 Z3.05 F3300.0 E5297.371
G1 X53.61 Y-14.0 Z3.05 F3300.0 E5303.035
G1 X53.61 Y-14.4 Z3.05 F3300.0 E5303.056
G1 X-53.61 Y-14.4 Z3.05 F3300.0 E5308.719
G1 X-53.61 Y-14.8 Z3.05 F3300.0 E5308.741
G1 X53.61 Y-14.8 Z3.05 F3300.0 E5314.404
G1 X53.61 Y-15.2 Z3.05 F3300.0 E5314.425
G1 X-53.61 Y-15.2 Z3.05 F3300.0 E5320.089
G1 X-53.61 Y-15.6 Z3.05 F3300.0 E5320.11
G1 X53.61 Y-15.6 Z3.05 F3300.0 E5325.774
G1 X53.61 Y-16.0 Z3.05 F3300.0 E5325.795
G1 X-53.61 Y-16.0 Z3.05 F3300.0 E5331.459
G1 X-53.61 Y-16.4 Z3.05 F3300.0 E5331.48
G1 X53.61 Y-16.4 Z3.05 F3300.0 E5337.143
G1 X53.61 Y-16.8 Z3.05 F3300.0 E5337.165
G1 X-53.61 Y-16.8 Z3.05 F3300.0 E5342.828
G1 X-53.61 Y-17.2 Z3.05 F3300.0 E5342.849
G1 X53.61 Y-17.2 Z3.05 F3300.0 E5348.513
G1 X53.61 Y-17.6 Z3.05 F3300.0 E5348.534
G1 X-53.61 Y-17.6 Z3.05 F3300.0 E5354.198
G1 X-53.61 Y-18.0 Z3.05 F3300.0 E5354.219
G1 X53.61 Y-18.0 Z3.05 F3300.0 E5359.883
G1 X53.61 Y-18.4 Z3.05 F3300.0 E5359.904
G1 X-53.61 Y-18.4 Z3.05 F3300.0 E5365.567
G1 X-53.61 Y-18.8 Z3.05 F3300.0 E5365.589
G1 X53.61 Y-18.8 Z3.05 F3300.0 E5371.252
G1 X53.61 Y-19.2 Z3.05 F3300.0 E5371.273
G1 X-53.61 Y-19.2 Z3.05 F3300.0 E5376.937
G1 X-53.61 Y-19.6 Z3.05 F3300.0 E5376.958
G1 X53.61 Y-19.6 Z3.05 F3300.0 E5382.622
G1 X53.61 Y-20.0 Z3.05 F3300.0 E5382.643
G1 X-53.61 Y-20.0 Z3.05 F3300.0 E5388.307
G1 X-53.61 Y-20.4 Z3.05 F3300.0 E5388.328
G1 X53.61 Y-20.4 Z3.05 F3300.0 E5393.992
G1 X53.61 Y-20.8 Z3.05 F3300.0 E5394.013
G1 X-53.61 Y-20.8 Z3.05 F3300.0 E5399.676
G1 X-53.61 Y-21.2 Z3.05 F3300.0 E5399.697
G1 X53.61 Y-21.2 Z3.05 F3300.0 E5405.361
G1 X53.61 Y-21.6 Z3.05 F3300.0 E5405.382
G1 X-53.61 Y-21.6 Z3.05 F3300.0 E5411.046
G1 X-53.61 Y-22.0 Z3.05 F3300.0 E5411.067
G1 X53.61 Y-22.0 Z3.05 F3300.0 E5416.731
G1 X53.61 Y-22.4 Z3.05 F3300.0 E5416.752
G1 X-53.61 Y-22.4 Z3.05 F3300.0 E5422.416
G1 X-53.61 Y-22.8 Z3.05 F3300.0 E5422.437
G1 X53.61 Y-22.8 Z3.05 F3300.0 E5428.1
G1 X53.61 Y-23.2 Z3.05 F3300.0 E5428.121
G1 X-53.61 Y-23.2 Z3.05 F3300.0 E5433.785
G1 X-53.61 Y-23.6 Z3.05 F3300.0 E5433.806
G1 X53.61 Y-23.6 Z3.05 F3300.0 E5439.47
G1 X53.61 Y-24.0 Z3.05 F3300.0 E5439.491
G1 X-53.61 Y-24.0 Z3.05 F3300.0 E5445.155
G1 X-53.61 Y-24.4 Z3.05 F3300.0 E5445.176
G1 X53.61 Y-24.4 Z3.05 F3300.0 E5450.84
G1 X53.61 Y-24.8 Z3.05 F3300.0 E5450.861
G1 X-53.61 Y-24.8 Z3.05 F3300.0 E5456.524
G1 X-53.61 Y-25.2 Z3.05 F3300.0 E5456.546
G1 X53.61 Y-25.2 Z3.05 F3300.0 E5462.209
G1 X53.61 Y-25.6 Z3.05 F3300.0 E5462.23
G1 X-53.61 Y-25.6 Z3.05 F3300.0 E5467.894
G1 X-53.61 Y-26.0 Z3.05 F3300.0 E5467.915
G1 X53.61 Y-26.0 Z3.05 F3300.0 E5473.579
G1 X53.61 Y-26.4 Z3.05 F3300.0 E5473.6
G1 X-53.61 Y-26.4 Z3.05 F3300.0 E5479.264
G1 X-53.61 Y-26.8 Z3.05 F3300.0 E5479.285
G1 X53.61 Y-26.8 Z3.05 F3300.0 E5484.948
G1 X53.61 Y-27.2 Z3.05 F3300.0 E5484.97
G1 X-53.61 Y-27.2 Z3.05 F3300.0 E5490.633
G1 X-53.61 Y-27.6 Z3.05 F3300.0 E5490.654
G1 X53.61 Y-27.6 Z3.05 F3300.0 E5496.318
G1 X53.61 Y-28.0 Z3.05 F3300.0 E5496.339
G1 X-53.61 Y-28.0 Z3.05 F3300.0 E5502.003
G1 X-53.61 Y-28.4 Z3.05 F3300.0 E5502.024
G1 X53.61 Y-28.4 Z3.05 F3300.0 E5507.688
G1 X53.61 Y-28.8 Z3.05 F3300.0 E5507.709
G1 X-53.61 Y-28.8 Z3.05 F3300.0 E5513.372
G1 X-53.61 Y-29.2 Z3.05 F3300.0 E5513.394
G1 X53.61 Y-29.2 Z3.05 F3300.0 E5519.057
G1 X53.61 Y-29.6 Z3.05 F3300.0 E5519.078
G1 X-53.61 Y-29.6 Z3.05 F3300.0 E5524.742
G1 X-53.61 Y-30.0 Z3.05 F3300.0 E5524.763
G1 X53.61 Y-30.0 Z3.05 F3300.0 E5530.427
G1 X53.61 Y-30.4 Z3.05 F3300.0 E5530.448
G1 X-53.61 Y-30.4 Z3.05 F3300.0 E5536.112
G1 X-53.61 Y-30.8 Z3.05 F3300.0 E5536.133
G1 X53.61 Y-30.8 Z3.05 F3300.0 E5541.796
G1 X53.61 Y-31.2 Z3.05 F3300.0 E5541.818
G1 X-53.61 Y-31.2 Z3.05 F3300.0 E5547.481
G1 X-53.61 Y-31.6 Z3.05 F3300.0 E5547.502
G1 X53.61 Y-31.6 Z3.05 F3300.0 E5553.166
G1 X53.61 Y-32.0 Z3.05 F3300.0 E5553.187
G1 X-53.61 Y-32.0 Z3.05 F3300.0 E5558.851
G1 X-53.61 Y-32.4 Z3.05 F3300.0 E5558.872
G1 X53.61 Y-32.4 Z3.05 F3300.0 E5564.536
G1 X53.61 Y-32.8 Z3.05 F3300.0 E5564.557
G1 X-53.61 Y-32.8 Z3.05 F3300.0 E5570.221
G1 X-53.61 Y-33.2 Z3.05 F3300.0 E5570.242
G1 X53.61 Y-33.2 Z3.05 F3300.0 E5575.905
G1 X53.61 Y-33.6 Z3.05 F3300.0 E5575.926
G1 X-53.61 Y-33.6 Z3.05 F3300.0 E5581.59
G1 X-53.41 Y-34.0 Z3.05 F3300.0 E5581.614
G1 X53.61 Y-34.0 Z3.05 F3300.0 E5587.267
G1 X53.61 Y-34.4 Z3.05 F3300.0 E5587.288
G1 X53.55 Y-34.8 Z3.05 F3300.0 E5587.309
G1 X-15.62 Y-34.8 Z3.05 F3300.0 E5590.963
G1 F1200.0
G1 E5589.963
G1 F3300.0
M103
(</infill>)
(</nestedRing>)
(</rotation>)
(</layer>)
(<layer> 3.321 )
(<rotation> (6.12323399574e-17+1j) )
(<nestedRing>)
(<boundaryPerimeter>)
(<boundaryPoint> X54.488 Y-35.854 Z3.321 </boundaryPoint>)
(<boundaryPoint> X54.488 Y35.854 Z3.321 </boundaryPoint>)
(<boundaryPoint> X-16.55 Y35.854 Z3.321 </boundaryPoint>)
(<boundaryPoint> X-16.55 Y35.184 Z3.321 </boundaryPoint>)
(<boundaryPoint> X-54.488 Y35.184 Z3.321 </boundaryPoint>)
(<boundaryPoint> X-54.488 Y-34.907 Z3.321 </boundaryPoint>)
(<boundaryPoint> X-16.55 Y-34.907 Z3.321 </boundaryPoint>)
(<boundaryPoint> X-16.55 Y-35.854 Z3.321 </boundaryPoint>)
(<loop> outer )
G1 X-53.89 Y-33.95 Z3.32 F4200.0
G1 F1200.0
G1 E5590.963
G1 F4200.0
M101
G1 X-53.89 Y-34.31 Z3.32 F3300.0 E5590.982
G1 X-15.95 Y-34.31 Z3.32 F3300.0 E5592.986
G1 X-15.95 Y-35.25 Z3.32 F3300.0 E5593.036
G1 X53.89 Y-35.25 Z3.32 F3300.0 E5596.725
G1 X53.89 Y35.25 Z3.32 F3300.0 E5600.45
G1 X-15.95 Y35.25 Z3.32 F3300.0 E5604.139
G1 X-15.95 Y34.58 Z3.32 F3300.0 E5604.174
G1 X-53.89 Y34.58 Z3.32 F3300.0 E5606.179
G1 X-53.89 Y-33.95 Z3.32 F3300.0 E5609.799
G1 F1200.0
G1 E5609.799
G1 F3300.0
M103
(</loop>)
(<edge> outer )
;M108 R27.5
G1 X-54.29 Y-33.95 Z3.32 F4200.0
G1 F1200.0
G1 E5609.799
G1 F4200.0
M101
G1 X-54.29 Y-34.31 Z3.32 F1650.0 E5609.818
G1 X-54.29 Y-34.71 Z3.32 F1650.0 E5609.839
G1 X-16.35 Y-34.71 Z3.32 F1650.0 E5611.843
G1 X-16.35 Y-35.65 Z3.32 F1650.0 E5611.893
G1 X54.29 Y-35.65 Z3.32 F1650.0 E5615.624
G1 X54.29 Y35.65 Z3.32 F1650.0 E5619.391
G1 X-16.35 Y35.65 Z3.32 F1650.0 E5623.123
G1 X-16.35 Y34.98 Z3.32 F1650.0 E5623.158
G1 X-54.29 Y34.98 Z3.32 F1650.0 E5625.162
G1 X-54.29 Y-33.95 Z3.32 F1650.0 E5628.804
G1 F1200.0
G1 E5627.804
G1 F1650.0
M103
(</edge>)
(</boundaryPerimeter>)
(<infill>)
(<infillBoundary>)
(<infillPoint> X53.888 Y-35.254 Z1.755 </infillPoint>)
(<infillPoint> X53.888 Y35.254 Z1.755 </infillPoint>)
(<infillPoint> X-15.95 Y35.254 Z1.755 </infillPoint>)
(<infillPoint> X-15.95 Y34.584 Z1.755 </infillPoint>)
M73 P5 (display progress)
(<infillPoint> X-53.888 Y34.584 Z1.755 </infillPoint>)
(<infillPoint> X-53.888 Y-34.307 Z1.755 </infillPoint>)
(<infillPoint> X-15.95 Y-34.307 Z1.755 </infillPoint>)
(<infillPoint> X-15.95 Y-35.254 Z1.755 </infillPoint>)
(</infillBoundary>)
;M108 R55.0
G1 X51.6 Y34.97 Z3.32 F4200.0
G1 F1200.0
G1 E5628.804
G1 F4200.0
M101
G1 X48.0 Y34.97 Z3.32 F3300.0 E5628.994
G1 X46.13 Y34.14 Z3.32 F3300.0 E5629.102
G1 X46.13 Y33.86 Z3.32 F3300.0 E5629.117
G1 X49.87 Y30.14 Z3.32 F3300.0 E5629.396
G1 X49.87 Y29.86 Z3.32 F3300.0 E5629.411
G1 X46.13 Y26.14 Z3.32 F3300.0 E5629.69
G1 X46.13 Y25.86 Z3.32 F3300.0 E5629.704
G1 X49.87 Y22.14 Z3.32 F3300.0 E5629.983
G1 X49.87 Y21.86 Z3.32 F3300.0 E5629.998
G1 X46.13 Y18.14 Z3.32 F3300.0 E5630.277
G1 X46.13 Y17.86 Z3.32 F3300.0 E5630.292
G1 X49.87 Y14.14 Z3.32 F3300.0 E5630.571
G1 X49.87 Y13.86 Z3.32 F3300.0 E5630.586
G1 X46.13 Y10.14 Z3.32 F3300.0 E5630.865
G1 X46.13 Y9.86 Z3.32 F3300.0 E5630.879
G1 X49.87 Y6.14 Z3.32 F3300.0 E5631.158
G1 X49.87 Y5.86 Z3.32 F3300.0 E5631.173
G1 X46.13 Y2.14 Z3.32 F3300.0 E5631.452
G1 X46.13 Y1.86 Z3.32 F3300.0 E5631.467
G1 X49.87 Y-1.86 Z3.32 F3300.0 E5631.746
G1 X49.87 Y-2.14 Z3.32 F3300.0 E5631.761
G1 X46.13 Y-5.86 Z3.32 F3300.0 E5632.04
G1 X46.13 Y-6.14 Z3.32 F3300.0 E5632.054
G1 X49.87 Y-9.86 Z3.32 F3300.0 E5632.333
G1 X49.87 Y-10.14 Z3.32 F3300.0 E5632.348
G1 X46.13 Y-13.86 Z3.32 F3300.0 E5632.627
G1 X46.13 Y-14.14 Z3.32 F3300.0 E5632.642
G1 X49.87 Y-17.86 Z3.32 F3300.0 E5632.921
G1 X49.87 Y-18.14 Z3.32 F3300.0 E5632.936
G1 X46.13 Y-21.86 Z3.32 F3300.0 E5633.215
G1 X46.13 Y-22.14 Z3.32 F3300.0 E5633.229
G1 X49.87 Y-25.86 Z3.32 F3300.0 E5633.508
G1 X49.87 Y-26.14 Z3.32 F3300.0 E5633.523
G1 X46.13 Y-29.86 Z3.32 F3300.0 E5633.802
G1 X46.13 Y-30.14 Z3.32 F3300.0 E5633.817
G1 X49.87 Y-33.86 Z3.32 F3300.0 E5634.096
G1 X49.87 Y-34.14 Z3.32 F3300.0 E5634.111
G1 X51.2 Y-34.97 Z3.32 F3300.0 E5634.193
G1 X44.0 Y-34.97 Z3.32 F3300.0 E5634.574
G1 X42.13 Y-34.14 Z3.32 F3300.0 E5634.682
G1 X42.13 Y-33.86 Z3.32 F3300.0 E5634.697
G1 X45.87 Y-30.14 Z3.32 F3300.0 E5634.976
G1 X45.87 Y-29.86 Z3.32 F3300.0 E5634.991
G1 X42.13 Y-26.14 Z3.32 F3300.0 E5635.269
G1 X42.13 Y-25.86 Z3.32 F3300.0 E5635.284
G1 X45.87 Y-22.14 Z3.32 F3300.0 E5635.563
G1 X45.87 Y-21.86 Z3.32 F3300.0 E5635.578
G1 X42.13 Y-18.14 Z3.32 F3300.0 E5635.857
G1 X42.13 Y-17.86 Z3.32 F3300.0 E5635.872
G1 X45.87 Y-14.14 Z3.32 F3300.0 E5636.151
G1 X45.87 Y-13.86 Z3.32 F3300.0 E5636.166
G1 X42.13 Y-10.14 Z3.32 F3300.0 E5636.444
G1 X42.13 Y-9.86 Z3.32 F3300.0 E5636.459
G1 X45.87 Y-6.14 Z3.32 F3300.0 E5636.738
G1 X45.87 Y-5.86 Z3.32 F3300.0 E5636.753
G1 X42.13 Y-2.14 Z3.32 F3300.0 E5637.032
G1 X42.13 Y-1.86 Z3.32 F3300.0 E5637.047
G1 X45.87 Y1.86 Z3.32 F3300.0 E5637.326
G1 X45.87 Y2.14 Z3.32 F3300.0 E5637.34
G1 X42.13 Y5.86 Z3.32 F3300.0 E5637.619
G1 X42.13 Y6.14 Z3.32 F3300.0 E5637.634
G1 X45.87 Y9.86 Z3.32 F3300.0 E5637.913
G1 X45.87 Y10.14 Z3.32 F3300.0 E5637.928
G1 X42.13 Y13.86 Z3.32 F3300.0 E5638.207
G1 X42.13 Y14.14 Z3.32 F3300.0 E5638.222
G1 X45.87 Y17.86 Z3.32 F3300.0 E5638.501
G1 X45.87 Y18.14 Z3.32 F3300.0 E5638.515
G1 X42.13 Y21.86 Z3.32 F3300.0 E5638.794
G1 X42.13 Y22.14 Z3.32 F3300.0 E5638.809
G1 X45.87 Y25.86 Z3.32 F3300.0 E5639.088
G1 X45.87 Y26.14 Z3.32 F3300.0 E5639.103
G1 X42.13 Y29.86 Z3.32 F3300.0 E5639.382
G1 X42.13 Y30.14 Z3.32 F3300.0 E5639.397
G1 X45.87 Y33.86 Z3.32 F3300.0 E5639.676
G1 X45.87 Y34.14 Z3.32 F3300.0 E5639.69
G1 X47.2 Y34.97 Z3.32 F3300.0 E5639.773
G1 X40.0 Y34.97 Z3.32 F3300.0 E5640.154
G1 X38.13 Y34.14 Z3.32 F3300.0 E5640.262
G1 X38.13 Y33.86 Z3.32 F3300.0 E5640.277
G1 X41.87 Y30.14 Z3.32 F3300.0 E5640.556
G1 X41.87 Y29.86 Z3.32 F3300.0 E5640.57
G1 X38.13 Y26.14 Z3.32 F3300.0 E5640.849
G1 X38.13 Y25.86 Z3.32 F3300.0 E5640.864
G1 X41.87 Y22.14 Z3.32 F3300.0 E5641.143
G1 X41.87 Y21.86 Z3.32 F3300.0 E5641.158
G1 X38.13 Y18.14 Z3.32 F3300.0 E5641.437
G1 X38.13 Y17.86 Z3.32 F3300.0 E5641.452
G1 X41.87 Y14.14 Z3.32 F3300.0 E5641.731
G1 X41.87 Y13.86 Z3.32 F3300.0 E5641.745
G1 X38.13 Y10.14 Z3.32 F3300.0 E5642.024
G1 X38.13 Y9.86 Z3.32 F3300.0 E5642.039
G1 X41.87 Y6.14 Z3.32 F3300.0 E5642.318
G1 X41.87 Y5.86 Z3.32 F3300.0 E5642.333
G1 X38.13 Y2.14 Z3.32 F3300.0 E5642.612
G1 X38.13 Y1.86 Z3.32 F3300.0 E5642.627
G1 X41.87 Y-1.86 Z3.32 F3300.0 E5642.906
G1 X41.87 Y-2.14 Z3.32 F3300.0 E5642.92
G1 X38.13 Y-5.86 Z3.32 F3300.0 E5643.199
G1 X38.13 Y-6.14 Z3.32 F3300.0 E5643.214
G1 X41.87 Y-9.86 Z3.32 F3300.0 E5643.493
G1 X41.87 Y-10.14 Z3.32 F3300.0 E5643.508
G1 X38.13 Y-13.86 Z3.32 F3300.0 E5643.787
G1 X38.13 Y-14.14 Z3.32 F3300.0 E5643.802
G1 X41.87 Y-17.86 Z3.32 F3300.0 E5644.081
G1 X41.87 Y-18.14 Z3.32 F3300.0 E5644.095
G1 X38.13 Y-21.86 Z3.32 F3300.0 E5644.374
G1 X38.13 Y-22.14 Z3.32 F3300.0 E5644.389
G1 X41.87 Y-25.86 Z3.32 F3300.0 E5644.668
G1 X41.87 Y-26.14 Z3.32 F3300.0 E5644.683
G1 X38.13 Y-29.86 Z3.32 F3300.0 E5644.962
G1 X38.13 Y-30.14 Z3.32 F3300.0 E5644.977
G1 X41.87 Y-33.86 Z3.32 F3300.0 E5645.256
G1 X41.87 Y-34.14 Z3.32 F3300.0 E5645.27
G1 X43.2 Y-34.97 Z3.32 F3300.0 E5645.353
G1 X36.0 Y-34.97 Z3.32 F3300.0 E5645.733
G1 X34.13 Y-34.14 Z3.32 F3300.0 E5645.842
G1 X34.13 Y-33.86 Z3.32 F3300.0 E5645.857
G1 X37.87 Y-30.14 Z3.32 F3300.0 E5646.135
G1 X37.87 Y-29.86 Z3.32 F3300.0 E5646.15
G1 X34.13 Y-26.14 Z3.32 F3300.0 E5646.429
G1 X34.13 Y-25.86 Z3.32 F3300.0 E5646.444
G1 X37.87 Y-22.14 Z3.32 F3300.0 E5646.723
G1 X37.87 Y-21.86 Z3.32 F3300.0 E5646.738
G1 X34.13 Y-18.14 Z3.32 F3300.0 E5647.017
G1 X34.13 Y-17.86 Z3.32 F3300.0 E5647.032
G1 X37.87 Y-14.14 Z3.32 F3300.0 E5647.31
G1 X37.87 Y-13.86 Z3.32 F3300.0 E5647.325
G1 X34.13 Y-10.14 Z3.32 F3300.0 E5647.604
G1 X34.13 Y-9.86 Z3.32 F3300.0 E5647.619
G1 X37.87 Y-6.14 Z3.32 F3300.0 E5647.898
G1 X37.87 Y-5.86 Z3.32 F3300.0 E5647.913
G1 X34.13 Y-2.14 Z3.32 F3300.0 E5648.192
G1 X34.13 Y-1.86 Z3.32 F3300.0 E5648.206
G1 X37.87 Y1.86 Z3.32 F3300.0 E5648.485
G1 X37.87 Y2.14 Z3.32 F3300.0 E5648.5
G1 X34.13 Y5.86 Z3.32 F3300.0 E5648.779
G1 X34.13 Y6.14 Z3.32 F3300.0 E5648.794
G1 X37.87 Y9.86 Z3.32 F3300.0 E5649.073
G1 X37.87 Y10.14 Z3.32 F3300.0 E5649.088
G1 X34.13 Y13.86 Z3.32 F3300.0 E5649.367
G1 X34.13 Y14.14 Z3.32 F3300.0 E5649.381
G1 X37.87 Y17.86 Z3.32 F3300.0 E5649.66
G1 X37.87 Y18.14 Z3.32 F3300.0 E5649.675
G1 X34.13 Y21.86 Z3.32 F3300.0 E5649.954
G1 X34.13 Y22.14 Z3.32 F3300.0 E5649.969
G1 X37.87 Y25.86 Z3.32 F3300.0 E5650.248
G1 X37.87 Y26.14 Z3.32 F3300.0 E5650.263
G1 X34.13 Y29.86 Z3.32 F3300.0 E5650.542
G1 X34.13 Y30.14 Z3.32 F3300.0 E5650.556
G1 X37.87 Y33.86 Z3.32 F3300.0 E5650.835
G1 X37.87 Y34.14 Z3.32 F3300.0 E5650.85
G1 X39.2 Y34.97 Z3.32 F3300.0 E5650.933
G1 X32.0 Y34.97 Z3.32 F3300.0 E5651.313
G1 X30.13 Y34.14 Z3.32 F3300.0 E5651.422
G1 X30.13 Y33.86 Z3.32 F3300.0 E5651.436
G1 X33.87 Y30.14 Z3.32 F3300.0 E5651.715
G1 X33.87 Y29.86 Z3.32 F3300.0 E5651.73
G1 X30.13 Y26.14 Z3.32 F3300.0 E5652.009
G1 X30.13 Y25.86 Z3.32 F3300.0 E5652.024
G1 X33.87 Y22.14 Z3.32 F3300.0 E5652.303
G1 X33.87 Y21.86 Z3.32 F3300.0 E5652.318
G1 X30.13 Y18.14 Z3.32 F3300.0 E5652.597
G1 X30.13 Y17.86 Z3.32 F3300.0 E5652.611
G1 X33.87 Y14.14 Z3.32 F3300.0 E5652.89
G1 X33.87 Y13.86 Z3.32 F3300.0 E5652.905
G1 X30.13 Y10.14 Z3.32 F3300.0 E5653.184
G1 X30.13 Y9.86 Z3.32 F3300.0 E5653.199
G1 X33.87 Y6.14 Z3.32 F3300.0 E5653.478
G1 X33.87 Y5.86 Z3.32 F3300.0 E5653.493
G1 X30.13 Y2.14 Z3.32 F3300.0 E5653.772
G1 X30.13 Y1.86 Z3.32 F3300.0 E5653.786
G1 X33.87 Y-1.86 Z3.32 F3300.0 E5654.065
G1 X33.87 Y-2.14 Z3.32 F3300.0 E5654.08
G1 X30.13 Y-5.86 Z3.32 F3300.0 E5654.359
G1 X30.13 Y-6.14 Z3.32 F3300.0 E5654.374
G1 X33.87 Y-9.86 Z3.32 F3300.0 E5654.653
G1 X33.87 Y-10.14 Z3.32 F3300.0 E5654.668
G1 X30.13 Y-13.86 Z3.32 F3300.0 E5654.947
G1 X30.13 Y-14.14 Z3.32 F3300.0 E5654.961
G1 X33.87 Y-17.86 Z3.32 F3300.0 E5655.24
G1 X33.87 Y-18.14 Z3.32 F3300.0 E5655.255
G1 X30.13 Y-21.86 Z3.32 F3300.0 E5655.534
G1 X30.13 Y-22.14 Z3.32 F3300.0 E5655.549
G1 X33.87 Y-25.86 Z3.32 F3300.0 E5655.828
G1 X33.87 Y-26.14 Z3.32 F3300.0 E5655.843
G1 X30.13 Y-29.86 Z3.32 F3300.0 E5656.122
G1 X30.13 Y-30.14 Z3.32 F3300.0 E5656.136
G1 X33.87 Y-33.86 Z3.32 F3300.0 E5656.415
G1 X33.87 Y-34.14 Z3.32 F3300.0 E5656.43
G1 X35.2 Y-34.97 Z3.32 F3300.0 E5656.513
G1 X28.0 Y-34.97 Z3.32 F3300.0 E5656.893
G1 X26.13 Y-34.14 Z3.32 F3300.0 E5657.002
G1 X26.13 Y-33.86 Z3.32 F3300.0 E5657.016
G1 X29.87 Y-30.14 Z3.32 F3300.0 E5657.295
G1 X29.87 Y-29.86 Z3.32 F3300.0 E5657.31
G1 X26.13 Y-26.14 Z3.32 F3300.0 E5657.589
G1 X26.13 Y-25.86 Z3.32 F3300.0 E5657.604
G1 X29.87 Y-22.14 Z3.32 F3300.0 E5657.883
G1 X29.87 Y-21.86 Z3.32 F3300.0 E5657.898
G1 X26.13 Y-18.14 Z3.32 F3300.0 E5658.176
G1 X26.13 Y-17.86 Z3.32 F3300.0 E5658.191
G1 X29.87 Y-14.14 Z3.32 F3300.0 E5658.47
G1 X29.87 Y-13.86 Z3.32 F3300.0 E5658.485
G1 X26.13 Y-10.14 Z3.32 F3300.0 E5658.764
G1 X26.13 Y-9.86 Z3.32 F3300.0 E5658.779
G1 X29.87 Y-6.14 Z3.32 F3300.0 E5659.058
G1 X29.87 Y-5.86 Z3.32 F3300.0 E5659.073
G1 X26.13 Y-2.14 Z3.32 F3300.0 E5659.351
G1 X26.13 Y-1.86 Z3.32 F3300.0 E5659.366
G1 X29.87 Y1.86 Z3.32 F3300.0 E5659.645
G1 X29.87 Y2.14 Z3.32 F3300.0 E5659.66
G1 X26.13 Y5.86 Z3.32 F3300.0 E5659.939
G1 X26.13 Y6.14 Z3.32 F3300.0 E5659.954
G1 X29.87 Y9.86 Z3.32 F3300.0 E5660.233
G1 X29.87 Y10.14 Z3.32 F3300.0 E5660.247
G1 X26.13 Y13.86 Z3.32 F3300.0 E5660.526
G1 X26.13 Y14.14 Z3.32 F3300.0 E5660.541
G1 X29.87 Y17.86 Z3.32 F3300.0 E5660.82
G1 X29.87 Y18.14 Z3.32 F3300.0 E5660.835
G1 X26.13 Y21.86 Z3.32 F3300.0 E5661.114
G1 X26.13 Y22.14 Z3.32 F3300.0 E5661.129
G1 X29.87 Y25.86 Z3.32 F3300.0 E5661.408
G1 X29.87 Y26.14 Z3.32 F3300.0 E5661.422
G1 X26.13 Y29.86 Z3.32 F3300.0 E5661.701
G1 X26.13 Y30.14 Z3.32 F3300.0 E5661.716
G1 X29.87 Y33.86 Z3.32 F3300.0 E5661.995
G1 X29.87 Y34.14 Z3.32 F3300.0 E5662.01
G1 X31.2 Y34.97 Z3.32 F3300.0 E5662.093
G1 X23.2 Y34.97 Z3.32 F3300.0 E5662.515
G1 X22.13 Y34.14 Z3.32 F3300.0 E5662.587
G1 X22.13 Y33.86 Z3.32 F3300.0 E5662.602
G1 X25.87 Y30.14 Z3.32 F3300.0 E5662.881
G1 X25.87 Y29.86 Z3.32 F3300.0 E5662.896
G1 X22.13 Y26.14 Z3.32 F3300.0 E5663.175
G1 X22.13 Y25.86 Z3.32 F3300.0 E5663.189
G1 X25.87 Y22.14 Z3.32 F3300.0 E5663.468
G1 X25.87 Y21.86 Z3.32 F3300.0 E5663.483
G1 X22.13 Y18.14 Z3.32 F3300.0 E5663.762
G1 X22.13 Y17.86 Z3.32 F3300.0 E5663.777
G1 X25.87 Y14.14 Z3.32 F3300.0 E5664.056
G1 X25.87 Y13.86 Z3.32 F3300.0 E5664.071
G1 X22.13 Y10.14 Z3.32 F3300.0 E5664.35
G1 X22.13 Y9.86 Z3.32 F3300.0 E5664.364
G1 X25.87 Y6.14 Z3.32 F3300.0 E5664.643
G1 X25.87 Y5.86 Z3.32 F3300.0 E5664.658
G1 X22.13 Y2.14 Z3.32 F3300.0 E5664.937
G1 X22.13 Y1.86 Z3.32 F3300.0 E5664.952
G1 X25.87 Y-1.86 Z3.32 F3300.0 E5665.231
G1 X25.87 Y-2.14 Z3.32 F3300.0 E5665.246
G1 X22.13 Y-5.86 Z3.32 F3300.0 E5665.525
G1 X22.13 Y-6.14 Z3.32 F3300.0 E5665.539
G1 X25.87 Y-9.86 Z3.32 F3300.0 E5665.818
G1 X25.87 Y-10.14 Z3.32 F3300.0 E5665.833
G1 X22.13 Y-13.86 Z3.32 F3300.0 E5666.112
G1 X22.13 Y-14.14 Z3.32 F3300.0 E5666.127
G1 X25.87 Y-17.86 Z3.32 F3300.0 E5666.406
G1 X25.87 Y-18.14 Z3.32 F3300.0 E5666.421
G1 X22.13 Y-21.86 Z3.32 F3300.0 E5666.7
G1 X22.13 Y-22.14 Z3.32 F3300.0 E5666.714
G1 X25.87 Y-25.86 Z3.32 F3300.0 E5666.993
G1 X25.87 Y-26.14 Z3.32 F3300.0 E5667.008
G1 X22.13 Y-29.86 Z3.32 F3300.0 E5667.287
G1 X22.13 Y-30.14 Z3.32 F3300.0 E5667.302
G1 X25.87 Y-33.86 Z3.32 F3300.0 E5667.581
G1 X25.87 Y-34.14 Z3.32 F3300.0 E5667.596
G1 X27.2 Y-34.97 Z3.32 F3300.0 E5667.678
G1 X19.2 Y-34.97 Z3.32 F3300.0 E5668.101
G1 X18.13 Y-34.14 Z3.32 F3300.0 E5668.173
G1 X18.13 Y-33.86 Z3.32 F3300.0 E5668.188
G1 X21.87 Y-30.14 Z3.32 F3300.0 E5668.467
G1 X21.87 Y-29.86 Z3.32 F3300.0 E5668.481
G1 X18.13 Y-26.14 Z3.32 F3300.0 E5668.76
G1 X18.13 Y-25.86 Z3.32 F3300.0 E5668.775
G1 X21.87 Y-22.14 Z3.32 F3300.0 E5669.054
G1 X21.87 Y-21.86 Z3.32 F3300.0 E5669.069
G1 X18.13 Y-18.14 Z3.32 F3300.0 E5669.348
G1 X18.13 Y-17.86 Z3.32 F3300.0 E5669.363
G1 X21.87 Y-14.14 Z3.32 F3300.0 E5669.641
G1 X21.87 Y-13.86 Z3.32 F3300.0 E5669.656
G1 X18.13 Y-10.14 Z3.32 F3300.0 E5669.935
G1 X18.13 Y-9.86 Z3.32 F3300.0 E5669.95
G1 X21.87 Y-6.14 Z3.32 F3300.0 E5670.229
G1 X21.87 Y-5.86 Z3.32 F3300.0 E5670.244
G1 X18.13 Y-2.14 Z3.32 F3300.0 E5670.523
G1 X18.13 Y-1.86 Z3.32 F3300.0 E5670.538
G1 X21.87 Y1.86 Z3.32 F3300.0 E5670.816
G1 X21.87 Y2.14 Z3.32 F3300.0 E5670.831
G1 X18.13 Y5.86 Z3.32 F3300.0 E5671.11
G1 X18.13 Y6.14 Z3.32 F3300.0 E5671.125
G1 X21.87 Y9.86 Z3.32 F3300.0 E5671.404
G1 X21.87 Y10.14 Z3.32 F3300.0 E5671.419
G1 X18.13 Y13.86 Z3.32 F3300.0 E5671.698
G1 X18.13 Y14.14 Z3.32 F3300.0 E5671.712
G1 X21.87 Y17.86 Z3.32 F3300.0 E5671.991
G1 X21.87 Y18.14 Z3.32 F3300.0 E5672.006
G1 X18.13 Y21.86 Z3.32 F3300.0 E5672.285
G1 X18.13 Y22.14 Z3.32 F3300.0 E5672.3
G1 X21.87 Y25.86 Z3.32 F3300.0 E5672.579
G1 X21.87 Y26.14 Z3.32 F3300.0 E5672.594
G1 X18.13 Y29.86 Z3.32 F3300.0 E5672.873
G1 X18.13 Y30.14 Z3.32 F3300.0 E5672.887
G1 X21.87 Y33.86 Z3.32 F3300.0 E5673.166
G1 X21.87 Y34.14 Z3.32 F3300.0 E5673.181
G1 X22.8 Y34.97 Z3.32 F3300.0 E5673.247
G1 X16.0 Y34.97 Z3.32 F3300.0 E5673.606
G1 X15.6 Y34.57 Z3.32 F3300.0 E5673.636
G1 X14.13 Y34.14 Z3.32 F3300.0 E5673.717
G1 X14.13 Y33.86 Z3.32 F3300.0 E5673.732
G1 X17.87 Y30.14 Z3.32 F3300.0 E5674.011
G1 X17.87 Y29.86 Z3.32 F3300.0 E5674.026
G1 X14.13 Y26.14 Z3.32 F3300.0 E5674.305
G1 X14.13 Y25.86 Z3.32 F3300.0 E5674.32
G1 X17.87 Y22.14 Z3.32 F3300.0 E5674.599
G1 X17.87 Y21.86 Z3.32 F3300.0 E5674.613
G1 X14.13 Y18.14 Z3.32 F3300.0 E5674.892
G1 X14.13 Y17.86 Z3.32 F3300.0 E5674.907
G1 X17.87 Y14.14 Z3.32 F3300.0 E5675.186
G1 X17.87 Y13.86 Z3.32 F3300.0 E5675.201
G1 X14.13 Y10.14 Z3.32 F3300.0 E5675.48
G1 X14.13 Y9.86 Z3.32 F3300.0 E5675.495
G1 X17.87 Y6.14 Z3.32 F3300.0 E5675.774
G1 X17.87 Y5.86 Z3.32 F3300.0 E5675.788
G1 X14.13 Y2.14 Z3.32 F3300.0 E5676.067
G1 X14.13 Y1.86 Z3.32 F3300.0 E5676.082
G1 X17.87 Y-1.86 Z3.32 F3300.0 E5676.361
G1 X17.87 Y-2.14 Z3.32 F3300.0 E5676.376
G1 X14.13 Y-5.86 Z3.32 F3300.0 E5676.655
G1 X14.13 Y-6.14 Z3.32 F3300.0 E5676.67
G1 X17.87 Y-9.86 Z3.32 F3300.0 E5676.948
G1 X17.87 Y-10.14 Z3.32 F3300.0 E5676.963
G1 X14.13 Y-13.86 Z3.32 F3300.0 E5677.242
G1 X14.13 Y-14.14 Z3.32 F3300.0 E5677.257
G1 X17.87 Y-17.86 Z3.32 F3300.0 E5677.536
G1 X17.87 Y-18.14 Z3.32 F3300.0 E5677.551
G1 X14.13 Y-21.86 Z3.32 F3300.0 E5677.83
G1 X14.13 Y-22.14 Z3.32 F3300.0 E5677.845
G1 X17.87 Y-25.86 Z3.32 F3300.0 E5678.123
G1 X17.87 Y-26.14 Z3.32 F3300.0 E5678.138
G1 X14.13 Y-29.86 Z3.32 F3300.0 E5678.417
G1 X14.13 Y-30.14 Z3.32 F3300.0 E5678.432
G1 X17.87 Y-33.86 Z3.32 F3300.0 E5678.711
G1 X17.87 Y-34.14 Z3.32 F3300.0 E5678.726
G1 X18.8 Y-34.97 Z3.32 F3300.0 E5678.792
G1 X11.6 Y-34.97 Z3.32 F3300.0 E5679.172
G1 X10.13 Y-34.14 Z3.32 F3300.0 E5679.261
G1 X10.13 Y-33.86 Z3.32 F3300.0 E5679.276
G1 X13.87 Y-30.14 Z3.32 F3300.0 E5679.555
G1 X13.87 Y-29.86 Z3.32 F3300.0 E5679.57
G1 X10.13 Y-26.14 Z3.32 F3300.0 E5679.849
G1 X10.13 Y-25.86 Z3.32 F3300.0 E5679.864
G1 X13.87 Y-22.14 Z3.32 F3300.0 E5680.143
G1 X13.87 Y-21.86 Z3.32 F3300.0 E5680.157
G1 X10.13 Y-18.14 Z3.32 F3300.0 E5680.436
G1 X10.13 Y-17.86 Z3.32 F3300.0 E5680.451
G1 X13.87 Y-14.14 Z3.32 F3300.0 E5680.73
G1 X13.87 Y-13.86 Z3.32 F3300.0 E5680.745
G1 X10.13 Y-10.14 Z3.32 F3300.0 E5681.024
G1 X10.13 Y-9.86 Z3.32 F3300.0 E5681.039
G1 X13.87 Y-6.14 Z3.32 F3300.0 E5681.318
G1 X13.87 Y-5.86 Z3.32 F3300.0 E5681.332
G1 X10.13 Y-2.14 Z3.32 F3300.0 E5681.611
G1 X10.13 Y-1.86 Z3.32 F3300.0 E5681.626
G1 X13.87 Y1.86 Z3.32 F3300.0 E5681.905
G1 X13.87 Y2.14 Z3.32 F3300.0 E5681.92
G1 X10.13 Y5.86 Z3.32 F3300.0 E5682.199
G1 X10.13 Y6.14 Z3.32 F3300.0 E5682.214
G1 X13.87 Y9.86 Z3.32 F3300.0 E5682.493
G1 X13.87 Y10.14 Z3.32 F3300.0 E5682.507
G1 X10.13 Y13.86 Z3.32 F3300.0 E5682.786
G1 X10.13 Y14.14 Z3.32 F3300.0 E5682.801
G1 X13.87 Y17.86 Z3.32 F3300.0 E5683.08
G1 X13.87 Y18.14 Z3.32 F3300.0 E5683.095
G1 X10.13 Y21.86 Z3.32 F3300.0 E5683.374
G1 X10.13 Y22.14 Z3.32 F3300.0 E5683.389
G1 X13.87 Y25.86 Z3.32 F3300.0 E5683.668
G1 X13.87 Y26.14 Z3.32 F3300.0 E5683.682
G1 X10.13 Y29.86 Z3.32 F3300.0 E5683.961
G1 X10.13 Y30.14 Z3.32 F3300.0 E5683.976
G1 X13.87 Y33.86 Z3.32 F3300.0 E5684.255
G1 X13.87 Y34.14 Z3.32 F3300.0 E5684.27
G1 X15.2 Y34.97 Z3.32 F3300.0 E5684.353
G1 X7.6 Y34.97 Z3.32 F3300.0 E5684.754
G1 X6.13 Y34.14 Z3.32 F3300.0 E5684.843
G1 X6.13 Y33.86 Z3.32 F3300.0 E5684.858
G1 X9.87 Y30.14 Z3.32 F3300.0 E5685.137
G1 X9.87 Y29.86 Z3.32 F3300.0 E5685.152
G1 X6.13 Y26.14 Z3.32 F3300.0 E5685.431
G1 X6.13 Y25.86 Z3.32 F3300.0 E5685.446
G1 X9.87 Y22.14 Z3.32 F3300.0 E5685.725
G1 X9.87 Y21.86 Z3.32 F3300.0 E5685.74
G1 X6.13 Y18.14 Z3.32 F3300.0 E5686.018
G1 X6.13 Y17.86 Z3.32 F3300.0 E5686.033
G1 X9.87 Y14.14 Z3.32 F3300.0 E5686.312
G1 X9.87 Y13.86 Z3.32 F3300.0 E5686.327
G1 X6.13 Y10.14 Z3.32 F3300.0 E5686.606
G1 X6.13 Y9.86 Z3.32 F3300.0 E5686.621
G1 X9.87 Y6.14 Z3.32 F3300.0 E5686.9
G1 X9.87 Y5.86 Z3.32 F3300.0 E5686.914
G1 X6.13 Y2.14 Z3.32 F3300.0 E5687.193
G1 X6.13 Y1.86 Z3.32 F3300.0 E5687.208
G1 X9.87 Y-1.86 Z3.32 F3300.0 E5687.487
G1 X9.87 Y-2.14 Z3.32 F3300.0 E5687.502
G1 X6.13 Y-5.86 Z3.32 F3300.0 E5687.781
G1 X6.13 Y-6.14 Z3.32 F3300.0 E5687.796
G1 X9.87 Y-9.86 Z3.32 F3300.0 E5688.075
G1 X9.87 Y-10.14 Z3.32 F3300.0 E5688.089
G1 X6.13 Y-13.86 Z3.32 F3300.0 E5688.368
G1 X6.13 Y-14.14 Z3.32 F3300.0 E5688.383
G1 X9.87 Y-17.86 Z3.32 F3300.0 E5688.662
G1 X9.87 Y-18.14 Z3.32 F3300.0 E5688.677
G1 X6.13 Y-21.86 Z3.32 F3300.0 E5688.956
G1 X6.13 Y-22.14 Z3.32 F3300.0 E5688.971
G1 X9.87 Y-25.86 Z3.32 F3300.0 E5689.25
G1 X9.87 Y-26.14 Z3.32 F3300.0 E5689.264
G1 X6.13 Y-29.86 Z3.32 F3300.0 E5689.543
G1 X6.13 Y-30.14 Z3.32 F3300.0 E5689.558
G1 X9.87 Y-33.86 Z3.32 F3300.0 E5689.837
G1 X9.87 Y-34.14 Z3.32 F3300.0 E5689.852
G1 X11.2 Y-34.97 Z3.32 F3300.0 E5689.935
G1 X4.0 Y-34.97 Z3.32 F3300.0 E5690.315
G1 X2.13 Y-34.14 Z3.32 F3300.0 E5690.423
G1 X2.13 Y-33.86 Z3.32 F3300.0 E5690.438
G1 X5.87 Y-30.14 Z3.32 F3300.0 E5690.717
G1 X5.87 Y-29.86 Z3.32 F3300.0 E5690.732
G1 X2.13 Y-26.14 Z3.32 F3300.0 E5691.011
G1 X2.13 Y-25.86 Z3.32 F3300.0 E5691.026
G1 X5.87 Y-22.14 Z3.32 F3300.0 E5691.305
G1 X5.87 Y-21.86 Z3.32 F3300.0 E5691.319
G1 X2.13 Y-18.14 Z3.32 F3300.0 E5691.598
G1 X2.13 Y-17.86 Z3.32 F3300.0 E5691.613
G1 X5.87 Y-14.14 Z3.32 F3300.0 E5691.892
G1 X5.87 Y-13.86 Z3.32 F3300.0 E5691.907
G1 X2.13 Y-10.14 Z3.32 F3300.0 E5692.186
G1 X2.13 Y-9.86 Z3.32 F3300.0 E5692.201
G1 X5.87 Y-6.14 Z3.32 F3300.0 E5692.48
G1 X5.87 Y-5.86 Z3.32 F3300.0 E5692.494
G1 X2.13 Y-2.14 Z3.32 F3300.0 E5692.773
G1 X2.13 Y-1.86 Z3.32 F3300.0 E5692.788
G1 X5.87 Y1.86 Z3.32 F3300.0 E5693.067
G1 X5.87 Y2.14 Z3.32 F3300.0 E5693.082
G1 X2.13 Y5.86 Z3.32 F3300.0 E5693.361
G1 X2.13 Y6.14 Z3.32 F3300.0 E5693.376
G1 X5.87 Y9.86 Z3.32 F3300.0 E5693.655
G1 X5.87 Y10.14 Z3.32 F3300.0 E5693.669
G1 X2.13 Y13.86 Z3.32 F3300.0 E5693.948
G1 X2.13 Y14.14 Z3.32 F3300.0 E5693.963
G1 X5.87 Y17.86 Z3.32 F3300.0 E5694.242
G1 X5.87 Y18.14 Z3.32 F3300.0 E5694.257
G1 X2.13 Y21.86 Z3.32 F3300.0 E5694.536
G1 X2.13 Y22.14 Z3.32 F3300.0 E5694.551
G1 X5.87 Y25.86 Z3.32 F3300.0 E5694.83
G1 X5.87 Y26.14 Z3.32 F3300.0 E5694.844
G1 X2.13 Y29.86 Z3.32 F3300.0 E5695.123
G1 X2.13 Y30.14 Z3.32 F3300.0 E5695.138
G1 X5.87 Y33.86 Z3.32 F3300.0 E5695.417
G1 X5.87 Y34.14 Z3.32 F3300.0 E5695.432
G1 X7.2 Y34.97 Z3.32 F3300.0 E5695.515
G1 X0.0 Y34.97 Z3.32 F3300.0 E5695.895
G1 X-0.4 Y34.57 Z3.32 F3300.0 E5695.925
G1 X-1.87 Y34.14 Z3.32 F3300.0 E5696.006
G1 X-1.87 Y33.86 Z3.32 F3300.0 E5696.021
G1 X1.87 Y30.14 Z3.32 F3300.0 E5696.3
G1 X1.87 Y29.86 Z3.32 F3300.0 E5696.314
G1 X-1.87 Y26.14 Z3.32 F3300.0 E5696.593
G1 X-1.87 Y25.86 Z3.32 F3300.0 E5696.608
G1 X1.87 Y22.14 Z3.32 F3300.0 E5696.887
G1 X1.87 Y21.86 Z3.32 F3300.0 E5696.902
G1 X-1.87 Y18.14 Z3.32 F3300.0 E5697.181
G1 X-1.87 Y17.86 Z3.32 F3300.0 E5697.196
G1 X1.87 Y14.14 Z3.32 F3300.0 E5697.475
G1 X1.87 Y13.86 Z3.32 F3300.0 E5697.489
G1 X-1.87 Y10.14 Z3.32 F3300.0 E5697.768
G1 X-1.87 Y9.86 Z3.32 F3300.0 E5697.783
G1 X1.87 Y6.14 Z3.32 F3300.0 E5698.062
G1 X1.87 Y5.86 Z3.32 F3300.0 E5698.077
G1 X-1.87 Y2.14 Z3.32 F3300.0 E5698.356
G1 X-1.87 Y1.86 Z3.32 F3300.0 E5698.371
G1 X1.87 Y-1.86 Z3.32 F3300.0 E5698.65
G1 X1.87 Y-2.14 Z3.32 F3300.0 E5698.664
G1 X-1.87 Y-5.86 Z3.32 F3300.0 E5698.943
G1 X-1.87 Y-6.14 Z3.32 F3300.0 E5698.958
G1 X1.87 Y-9.86 Z3.32 F3300.0 E5699.237
G1 X1.87 Y-10.14 Z3.32 F3300.0 E5699.252
G1 X-1.87 Y-13.86 Z3.32 F3300.0 E5699.531
G1 X-1.87 Y-14.14 Z3.32 F3300.0 E5699.546
G1 X1.87 Y-17.86 Z3.32 F3300.0 E5699.825
G1 X1.87 Y-18.14 Z3.32 F3300.0 E5699.839
G1 X-1.87 Y-21.86 Z3.32 F3300.0 E5700.118
G1 X-1.87 Y-22.14 Z3.32 F3300.0 E5700.133
G1 X1.87 Y-25.86 Z3.32 F3300.0 E5700.412
G1 X1.87 Y-26.14 Z3.32 F3300.0 E5700.427
G1 X-1.87 Y-29.86 Z3.32 F3300.0 E5700.706
G1 X-1.87 Y-30.14 Z3.32 F3300.0 E5700.721
G1 X1.87 Y-33.86 Z3.32 F3300.0 E5701.0
G1 X1.87 Y-34.14 Z3.32 F3300.0 E5701.014
G1 X3.2 Y-34.97 Z3.32 F3300.0 E5701.097
G1 X-4.4 Y-34.97 Z3.32 F3300.0 E5701.499
G1 X-5.87 Y-34.14 Z3.32 F3300.0 E5701.588
G1 X-5.87 Y-33.86 Z3.32 F3300.0 E5701.603
G1 X-2.13 Y-30.14 Z3.32 F3300.0 E5701.882
G1 X-2.13 Y-29.86 Z3.32 F3300.0 E5701.897
G1 X-5.87 Y-26.14 Z3.32 F3300.0 E5702.176
G1 X-5.87 Y-25.86 Z3.32 F3300.0 E5702.19
G1 X-2.13 Y-22.14 Z3.32 F3300.0 E5702.469
G1 X-2.13 Y-21.86 Z3.32 F3300.0 E5702.484
G1 X-5.87 Y-18.14 Z3.32 F3300.0 E5702.763
G1 X-5.87 Y-17.86 Z3.32 F3300.0 E5702.778
G1 X-2.13 Y-14.14 Z3.32 F3300.0 E5703.057
G1 X-2.13 Y-13.86 Z3.32 F3300.0 E5703.072
G1 X-5.87 Y-10.14 Z3.32 F3300.0 E5703.351
G1 X-5.87 Y-9.86 Z3.32 F3300.0 E5703.365
G1 X-2.13 Y-6.14 Z3.32 F3300.0 E5703.644
G1 X-2.13 Y-5.86 Z3.32 F3300.0 E5703.659
G1 X-5.87 Y-2.14 Z3.32 F3300.0 E5703.938
G1 X-5.87 Y-1.86 Z3.32 F3300.0 E5703.953
G1 X-2.13 Y1.86 Z3.32 F3300.0 E5704.232
G1 X-2.13 Y2.14 Z3.32 F3300.0 E5704.247
G1 X-5.87 Y5.86 Z3.32 F3300.0 E5704.526
G1 X-5.87 Y6.14 Z3.32 F3300.0 E5704.54
G1 X-2.13 Y9.86 Z3.32 F3300.0 E5704.819
G1 X-2.13 Y10.14 Z3.32 F3300.0 E5704.834
G1 X-5.87 Y13.86 Z3.32 F3300.0 E5705.113
G1 X-5.87 Y14.14 Z3.32 F3300.0 E5705.128
G1 X-2.13 Y17.86 Z3.32 F3300.0 E5705.407
G1 X-2.13 Y18.14 Z3.32 F3300.0 E5705.422
G1 X-5.87 Y21.86 Z3.32 F3300.0 E5705.7
G1 X-5.87 Y22.14 Z3.32 F3300.0 E5705.715
G1 X-2.13 Y25.86 Z3.32 F3300.0 E5705.994
G1 X-2.13 Y26.14 Z3.32 F3300.0 E5706.009
G1 X-5.87 Y29.86 Z3.32 F3300.0 E5706.288
G1 X-5.87 Y30.14 Z3.32 F3300.0 E5706.303
G1 X-2.13 Y33.86 Z3.32 F3300.0 E5706.582
G1 X-2.13 Y34.14 Z3.32 F3300.0 E5706.597
G1 X-0.8 Y34.97 Z3.32 F3300.0 E5706.679
G1 X-8.4 Y34.97 Z3.32 F3300.0 E5707.081
G1 X-9.87 Y34.14 Z3.32 F3300.0 E5707.17
G1 X-9.87 Y33.86 Z3.32 F3300.0 E5707.185
G1 X-6.13 Y30.14 Z3.32 F3300.0 E5707.464
G1 X-6.13 Y29.86 Z3.32 F3300.0 E5707.479
G1 X-9.87 Y26.14 Z3.32 F3300.0 E5707.758
G1 X-9.87 Y25.86 Z3.32 F3300.0 E5707.772
G1 X-6.13 Y22.14 Z3.32 F3300.0 E5708.051
G1 X-6.13 Y21.86 Z3.32 F3300.0 E5708.066
G1 X-9.87 Y18.14 Z3.32 F3300.0 E5708.345
G1 X-9.87 Y17.86 Z3.32 F3300.0 E5708.36
G1 X-6.13 Y14.14 Z3.32 F3300.0 E5708.639
G1 X-6.13 Y13.86 Z3.32 F3300.0 E5708.654
G1 X-9.87 Y10.14 Z3.32 F3300.0 E5708.933
G1 X-9.87 Y9.86 Z3.32 F3300.0 E5708.947
G1 X-6.13 Y6.14 Z3.32 F3300.0 E5709.226
G1 X-6.13 Y5.86 Z3.32 F3300.0 E5709.241
G1 X-9.87 Y2.14 Z3.32 F3300.0 E5709.52
G1 X-9.87 Y1.86 Z3.32 F3300.0 E5709.535
G1 X-6.13 Y-1.86 Z3.32 F3300.0 E5709.814
G1 X-6.13 Y-2.14 Z3.32 F3300.0 E5709.829
G1 X-9.87 Y-5.86 Z3.32 F3300.0 E5710.108
G1 X-9.87 Y-6.14 Z3.32 F3300.0 E5710.122
G1 X-6.13 Y-9.86 Z3.32 F3300.0 E5710.401
G1 X-6.13 Y-10.14 Z3.32 F3300.0 E5710.416
G1 X-9.87 Y-13.86 Z3.32 F3300.0 E5710.695
G1 X-9.87 Y-14.14 Z3.32 F3300.0 E5710.71
G1 X-6.13 Y-17.86 Z3.32 F3300.0 E5710.989
G1 X-6.13 Y-18.14 Z3.32 F3300.0 E5711.004
G1 X-9.87 Y-21.86 Z3.32 F3300.0 E5711.283
G1 X-9.87 Y-22.14 Z3.32 F3300.0 E5711.297
G1 X-6.13 Y-25.86 Z3.32 F3300.0 E5711.576
G1 X-6.13 Y-26.14 Z3.32 F3300.0 E5711.591
G1 X-9.87 Y-29.86 Z3.32 F3300.0 E5711.87
G1 X-9.87 Y-30.14 Z3.32 F3300.0 E5711.885
G1 X-6.13 Y-33.86 Z3.32 F3300.0 E5712.164
G1 X-6.13 Y-34.14 Z3.32 F3300.0 E5712.179
G1 X-4.8 Y-34.97 Z3.32 F3300.0 E5712.261
G1 X-12.8 Y-34.97 Z3.32 F3300.0 E5712.684
G1 X-13.87 Y-34.14 Z3.32 F3300.0 E5712.756
G1 X-13.87 Y-33.86 Z3.32 F3300.0 E5712.771
G1 X-10.13 Y-30.14 Z3.32 F3300.0 E5713.05
G1 X-10.13 Y-29.86 Z3.32 F3300.0 E5713.064
G1 X-13.87 Y-26.14 Z3.32 F3300.0 E5713.343
G1 X-13.87 Y-25.86 Z3.32 F3300.0 E5713.358
G1 X-10.13 Y-22.14 Z3.32 F3300.0 E5713.637
G1 X-10.13 Y-21.86 Z3.32 F3300.0 E5713.652
G1 X-13.87 Y-18.14 Z3.32 F3300.0 E5713.931
G1 X-13.87 Y-17.86 Z3.32 F3300.0 E5713.946
G1 X-10.13 Y-14.14 Z3.32 F3300.0 E5714.225
G1 X-10.13 Y-13.86 Z3.32 F3300.0 E5714.239
G1 X-13.87 Y-10.14 Z3.32 F3300.0 E5714.518
G1 X-13.87 Y-9.86 Z3.32 F3300.0 E5714.533
G1 X-10.13 Y-6.14 Z3.32 F3300.0 E5714.812
G1 X-10.13 Y-5.86 Z3.32 F3300.0 E5714.827
G1 X-13.87 Y-2.14 Z3.32 F3300.0 E5715.106
G1 X-13.87 Y-1.86 Z3.32 F3300.0 E5715.121
G1 X-10.13 Y1.86 Z3.32 F3300.0 E5715.4
G1 X-10.13 Y2.14 Z3.32 F3300.0 E5715.414
G1 X-13.87 Y5.86 Z3.32 F3300.0 E5715.693
G1 X-13.87 Y6.14 Z3.32 F3300.0 E5715.708
G1 X-10.13 Y9.86 Z3.32 F3300.0 E5715.987
G1 X-10.13 Y10.14 Z3.32 F3300.0 E5716.002
G1 X-13.87 Y13.86 Z3.32 F3300.0 E5716.281
G1 X-13.87 Y14.14 Z3.32 F3300.0 E5716.296
G1 X-10.13 Y17.86 Z3.32 F3300.0 E5716.574
G1 X-10.13 Y18.14 Z3.32 F3300.0 E5716.589
G1 X-13.87 Y21.86 Z3.32 F3300.0 E5716.868
G1 X-13.87 Y22.14 Z3.32 F3300.0 E5716.883
G1 X-10.13 Y25.86 Z3.32 F3300.0 E5717.162
G1 X-10.13 Y26.14 Z3.32 F3300.0 E5717.177
G1 X-13.87 Y29.86 Z3.32 F3300.0 E5717.456
G1 X-13.87 Y30.14 Z3.32 F3300.0 E5717.471
G1 X-10.13 Y33.86 Z3.32 F3300.0 E5717.749
G1 X-10.13 Y34.14 Z3.32 F3300.0 E5717.764
G1 X-8.8 Y34.97 Z3.32 F3300.0 E5717.847
G1 X-15.2 Y34.97 Z3.32 F3300.0 E5718.185
G1 X-15.6 Y34.85 Z3.32 F3300.0 E5718.207
G1 X-16.0 Y34.3 Z3.32 F3300.0 E5718.243
G1 X-18.0 Y34.3 Z3.32 F3300.0 E5718.349
G1 X-17.87 Y34.14 Z3.32 F3300.0 E5718.36
G1 X-17.87 Y33.86 Z3.32 F3300.0 E5718.374
G1 X-14.13 Y30.14 Z3.32 F3300.0 E5718.653
G1 X-14.13 Y29.86 Z3.32 F3300.0 E5718.668
G1 X-17.87 Y26.14 Z3.32 F3300.0 E5718.947
G1 X-17.87 Y25.86 Z3.32 F3300.0 E5718.962
G1 X-14.13 Y22.14 Z3.32 F3300.0 E5719.241
G1 X-14.13 Y21.86 Z3.32 F3300.0 E5719.256
G1 X-17.87 Y18.14 Z3.32 F3300.0 E5719.535
G1 X-17.87 Y17.86 Z3.32 F3300.0 E5719.549
G1 X-14.13 Y14.14 Z3.32 F3300.0 E5719.828
G1 X-14.13 Y13.86 Z3.32 F3300.0 E5719.843
G1 X-17.87 Y10.14 Z3.32 F3300.0 E5720.122
G1 X-17.87 Y9.86 Z3.32 F3300.0 E5720.137
G1 X-14.13 Y6.14 Z3.32 F3300.0 E5720.416
G1 X-14.13 Y5.86 Z3.32 F3300.0 E5720.431
G1 X-17.87 Y2.14 Z3.32 F3300.0 E5720.709
G1 X-17.87 Y1.86 Z3.32 F3300.0 E5720.724
G1 X-14.13 Y-1.86 Z3.32 F3300.0 E5721.003
G1 X-14.13 Y-2.14 Z3.32 F3300.0 E5721.018
G1 X-17.87 Y-5.86 Z3.32 F3300.0 E5721.297
G1 X-17.87 Y-6.14 Z3.32 F3300.0 E5721.312
G1 X-14.13 Y-9.86 Z3.32 F3300.0 E5721.591
G1 X-14.13 Y-10.14 Z3.32 F3300.0 E5721.606
G1 X-17.87 Y-13.86 Z3.32 F3300.0 E5721.884
G1 X-17.87 Y-14.14 Z3.32 F3300.0 E5721.899
G1 X-14.13 Y-17.86 Z3.32 F3300.0 E5722.178
G1 X-14.13 Y-18.14 Z3.32 F3300.0 E5722.193
G1 X-17.87 Y-21.86 Z3.32 F3300.0 E5722.472
G1 X-17.87 Y-22.14 Z3.32 F3300.0 E5722.487
G1 X-14.13 Y-25.86 Z3.32 F3300.0 E5722.766
G1 X-14.13 Y-26.14 Z3.32 F3300.0 E5722.78
G1 X-17.87 Y-29.86 Z3.32 F3300.0 E5723.059
G1 X-17.87 Y-30.14 Z3.32 F3300.0 E5723.074
G1 X-14.13 Y-33.86 Z3.32 F3300.0 E5723.353
G1 X-14.13 Y-34.14 Z3.32 F3300.0 E5723.368
G1 X-13.2 Y-34.97 Z3.32 F3300.0 E5723.434
G1 X-15.2 Y-34.97 Z3.32 F3300.0 E5723.539
G1 X-15.24 Y-34.64 Z3.32 F3300.0 E5723.558
G1 X-16.0 Y-34.03 Z3.32 F3300.0 E5723.609
G1 F1200.0
G1 E5722.609
G1 F3300.0
M103
G1 X-20.0 Y34.3 Z3.32 F4200.0
G1 F1200.0
G1 E5723.609
G1 F4200.0
M101
G1 X-18.4 Y34.3 Z3.32 F3300.0 E5723.693
G1 X-18.13 Y34.14 Z3.32 F3300.0 E5723.71
G1 X-18.13 Y33.86 Z3.32 F3300.0 E5723.725
G1 X-21.87 Y30.14 Z3.32 F3300.0 E5724.004
G1 X-21.87 Y29.86 Z3.32 F3300.0 E5724.019
G1 X-18.13 Y26.14 Z3.32 F3300.0 E5724.298
G1 X-18.13 Y25.86 Z3.32 F3300.0 E5724.312
G1 X-21.87 Y22.14 Z3.32 F3300.0 E5724.591
G1 X-21.87 Y21.86 Z3.32 F3300.0 E5724.606
G1 X-18.13 Y18.14 Z3.32 F3300.0 E5724.885
G1 X-18.13 Y17.86 Z3.32 F3300.0 E5724.9
G1 X-21.87 Y14.14 Z3.32 F3300.0 E5725.179
G1 X-21.87 Y13.86 Z3.32 F3300.0 E5725.194
G1 X-18.13 Y10.14 Z3.32 F3300.0 E5725.473
G1 X-18.13 Y9.86 Z3.32 F3300.0 E5725.487
G1 X-21.87 Y6.14 Z3.32 F3300.0 E5725.766
G1 X-21.87 Y5.86 Z3.32 F3300.0 E5725.781
G1 X-18.13 Y2.14 Z3.32 F3300.0 E5726.06
G1 X-18.13 Y1.86 Z3.32 F3300.0 E5726.075
G1 X-21.87 Y-1.86 Z3.32 F3300.0 E5726.354
G1 X-21.87 Y-2.14 Z3.32 F3300.0 E5726.369
G1 X-18.13 Y-5.86 Z3.32 F3300.0 E5726.648
G1 X-18.13 Y-6.14 Z3.32 F3300.0 E5726.662
G1 X-21.87 Y-9.86 Z3.32 F3300.0 E5726.941
G1 X-21.87 Y-10.14 Z3.32 F3300.0 E5726.956
G1 X-18.13 Y-13.86 Z3.32 F3300.0 E5727.235
G1 X-18.13 Y-14.14 Z3.32 F3300.0 E5727.25
G1 X-21.87 Y-17.86 Z3.32 F3300.0 E5727.529
G1 X-21.87 Y-18.14 Z3.32 F3300.0 E5727.544
G1 X-18.13 Y-21.86 Z3.32 F3300.0 E5727.823
G1 X-18.13 Y-22.14 Z3.32 F3300.0 E5727.837
G1 X-21.87 Y-25.86 Z3.32 F3300.0 E5728.116
G1 X-21.87 Y-26.14 Z3.32 F3300.0 E5728.131
G1 X-18.13 Y-29.86 Z3.32 F3300.0 E5728.41
G1 X-18.13 Y-30.14 Z3.32 F3300.0 E5728.425
G1 X-16.4 Y-34.03 Z3.32 F3300.0 E5728.65
G1 X-24.0 Y-34.03 Z3.32 F3300.0 E5729.051
G1 X-25.87 Y-30.14 Z3.32 F3300.0 E5729.279
G1 X-25.87 Y-29.86 Z3.32 F3300.0 E5729.294
G1 X-22.13 Y-26.14 Z3.32 F3300.0 E5729.573
M73 P6 (display progress)
G1 X-22.13 Y-25.86 Z3.32 F3300.0 E5729.587
G1 X-25.87 Y-22.14 Z3.32 F3300.0 E5729.866
G1 X-25.87 Y-21.86 Z3.32 F3300.0 E5729.881
G1 X-22.13 Y-18.14 Z3.32 F3300.0 E5730.16
G1 X-22.13 Y-17.86 Z3.32 F3300.0 E5730.175
G1 X-25.87 Y-14.14 Z3.32 F3300.0 E5730.454
G1 X-25.87 Y-13.86 Z3.32 F3300.0 E5730.469
G1 X-22.13 Y-10.14 Z3.32 F3300.0 E5730.748
G1 X-22.13 Y-9.86 Z3.32 F3300.0 E5730.762
G1 X-25.87 Y-6.14 Z3.32 F3300.0 E5731.041
G1 X-25.87 Y-5.86 Z3.32 F3300.0 E5731.056
G1 X-22.13 Y-2.14 Z3.32 F3300.0 E5731.335
G1 X-22.13 Y-1.86 Z3.32 F3300.0 E5731.35
G1 X-25.87 Y1.86 Z3.32 F3300.0 E5731.629
G1 X-25.87 Y2.14 Z3.32 F3300.0 E5731.644
G1 X-22.13 Y5.86 Z3.32 F3300.0 E5731.923
G1 X-22.13 Y6.14 Z3.32 F3300.0 E5731.937
G1 X-25.87 Y9.86 Z3.32 F3300.0 E5732.216
G1 X-25.87 Y10.14 Z3.32 F3300.0 E5732.231
G1 X-22.13 Y13.86 Z3.32 F3300.0 E5732.51
G1 X-22.13 Y14.14 Z3.32 F3300.0 E5732.525
G1 X-25.87 Y17.86 Z3.32 F3300.0 E5732.804
G1 X-25.87 Y18.14 Z3.32 F3300.0 E5732.819
G1 X-22.13 Y21.86 Z3.32 F3300.0 E5733.098
G1 X-22.13 Y22.14 Z3.32 F3300.0 E5733.112
G1 X-25.87 Y25.86 Z3.32 F3300.0 E5733.391
G1 X-25.87 Y26.14 Z3.32 F3300.0 E5733.406
G1 X-22.13 Y29.86 Z3.32 F3300.0 E5733.685
G1 X-22.13 Y30.14 Z3.32 F3300.0 E5733.7
G1 X-25.87 Y33.86 Z3.32 F3300.0 E5733.979
G1 X-25.87 Y34.14 Z3.32 F3300.0 E5733.994
G1 X-26.0 Y34.3 Z3.32 F3300.0 E5734.005
G1 X-20.4 Y34.3 Z3.32 F3300.0 E5734.3
G1 F1200.0
G1 E5733.3
G1 F3300.0
M103
G1 X-28.0 Y34.3 Z3.32 F4200.0
G1 F1200.0
G1 E5734.3
G1 F4200.0
M101
G1 X-26.4 Y34.3 Z3.32 F3300.0 E5734.385
G1 X-26.13 Y34.14 Z3.32 F3300.0 E5734.402
G1 X-26.13 Y33.86 Z3.32 F3300.0 E5734.417
G1 X-29.87 Y30.14 Z3.32 F3300.0 E5734.696
G1 X-29.87 Y29.86 Z3.32 F3300.0 E5734.71
G1 X-26.13 Y26.14 Z3.32 F3300.0 E5734.989
G1 X-26.13 Y25.86 Z3.32 F3300.0 E5735.004
G1 X-29.87 Y22.14 Z3.32 F3300.0 E5735.283
G1 X-29.87 Y21.86 Z3.32 F3300.0 E5735.298
G1 X-26.13 Y18.14 Z3.32 F3300.0 E5735.577
G1 X-26.13 Y17.86 Z3.32 F3300.0 E5735.592
G1 X-29.87 Y14.14 Z3.32 F3300.0 E5735.871
G1 X-29.87 Y13.86 Z3.32 F3300.0 E5735.885
G1 X-26.13 Y10.14 Z3.32 F3300.0 E5736.164
G1 X-26.13 Y9.86 Z3.32 F3300.0 E5736.179
G1 X-29.87 Y6.14 Z3.32 F3300.0 E5736.458
G1 X-29.87 Y5.86 Z3.32 F3300.0 E5736.473
G1 X-26.13 Y2.14 Z3.32 F3300.0 E5736.752
G1 X-26.13 Y1.86 Z3.32 F3300.0 E5736.767
G1 X-29.87 Y-1.86 Z3.32 F3300.0 E5737.045
G1 X-29.87 Y-2.14 Z3.32 F3300.0 E5737.06
G1 X-26.13 Y-5.86 Z3.32 F3300.0 E5737.339
G1 X-26.13 Y-6.14 Z3.32 F3300.0 E5737.354
G1 X-29.87 Y-9.86 Z3.32 F3300.0 E5737.633
G1 X-29.87 Y-10.14 Z3.32 F3300.0 E5737.648
G1 X-26.13 Y-13.86 Z3.32 F3300.0 E5737.927
G1 X-26.13 Y-14.14 Z3.32 F3300.0 E5737.942
G1 X-29.87 Y-17.86 Z3.32 F3300.0 E5738.22
G1 X-29.87 Y-18.14 Z3.32 F3300.0 E5738.235
G1 X-26.13 Y-21.86 Z3.32 F3300.0 E5738.514
G1 X-26.13 Y-22.14 Z3.32 F3300.0 E5738.529
G1 X-29.87 Y-25.86 Z3.32 F3300.0 E5738.808
G1 X-29.87 Y-26.14 Z3.32 F3300.0 E5738.823
G1 X-26.13 Y-29.86 Z3.32 F3300.0 E5739.102
G1 X-26.13 Y-30.14 Z3.32 F3300.0 E5739.116
G1 X-24.4 Y-34.03 Z3.32 F3300.0 E5739.341
G1 X-32.4 Y-34.03 Z3.32 F3300.0 E5739.764
G1 X-33.87 Y-30.14 Z3.32 F3300.0 E5739.983
G1 X-33.87 Y-29.86 Z3.32 F3300.0 E5739.998
G1 X-30.13 Y-26.14 Z3.32 F3300.0 E5740.277
G1 X-30.13 Y-25.86 Z3.32 F3300.0 E5740.292
G1 X-33.87 Y-22.14 Z3.32 F3300.0 E5740.571
G1 X-33.87 Y-21.86 Z3.32 F3300.0 E5740.586
G1 X-30.13 Y-18.14 Z3.32 F3300.0 E5740.865
G1 X-30.13 Y-17.86 Z3.32 F3300.0 E5740.879
G1 X-33.87 Y-14.14 Z3.32 F3300.0 E5741.158
G1 X-33.87 Y-13.86 Z3.32 F3300.0 E5741.173
G1 X-30.13 Y-10.14 Z3.32 F3300.0 E5741.452
G1 X-30.13 Y-9.86 Z3.32 F3300.0 E5741.467
G1 X-33.87 Y-6.14 Z3.32 F3300.0 E5741.746
G1 X-33.87 Y-5.86 Z3.32 F3300.0 E5741.761
G1 X-30.13 Y-2.14 Z3.32 F3300.0 E5742.04
G1 X-30.13 Y-1.86 Z3.32 F3300.0 E5742.054
G1 X-33.87 Y1.86 Z3.32 F3300.0 E5742.333
G1 X-33.87 Y2.14 Z3.32 F3300.0 E5742.348
G1 X-30.13 Y5.86 Z3.32 F3300.0 E5742.627
G1 X-30.13 Y6.14 Z3.32 F3300.0 E5742.642
G1 X-33.87 Y9.86 Z3.32 F3300.0 E5742.921
G1 X-33.87 Y10.14 Z3.32 F3300.0 E5742.936
G1 X-30.13 Y13.86 Z3.32 F3300.0 E5743.215
G1 X-30.13 Y14.14 Z3.32 F3300.0 E5743.229
G1 X-33.87 Y17.86 Z3.32 F3300.0 E5743.508
G1 X-33.87 Y18.14 Z3.32 F3300.0 E5743.523
G1 X-30.13 Y21.86 Z3.32 F3300.0 E5743.802
G1 X-30.13 Y22.14 Z3.32 F3300.0 E5743.817
G1 X-33.87 Y25.86 Z3.32 F3300.0 E5744.096
G1 X-33.87 Y26.14 Z3.32 F3300.0 E5744.111
G1 X-30.13 Y29.86 Z3.32 F3300.0 E5744.39
G1 X-30.13 Y30.14 Z3.32 F3300.0 E5744.404
G1 X-33.87 Y33.86 Z3.32 F3300.0 E5744.683
G1 X-33.87 Y34.14 Z3.32 F3300.0 E5744.698
G1 X-34.0 Y34.3 Z3.32 F3300.0 E5744.709
G1 X-28.4 Y34.3 Z3.32 F3300.0 E5745.005
G1 F1200.0
G1 E5744.005
G1 F3300.0
M103
G1 X-36.4 Y34.3 Z3.32 F4200.0
G1 F1200.0
G1 E5745.005
G1 F4200.0
M101
G1 X-34.4 Y34.3 Z3.32 F3300.0 E5745.11
G1 X-34.13 Y34.14 Z3.32 F3300.0 E5745.127
G1 X-34.13 Y33.86 Z3.32 F3300.0 E5745.142
G1 X-37.87 Y30.14 Z3.32 F3300.0 E5745.421
G1 X-37.87 Y29.86 Z3.32 F3300.0 E5745.436
G1 X-34.13 Y26.14 Z3.32 F3300.0 E5745.715
G1 X-34.13 Y25.86 Z3.32 F3300.0 E5745.73
G1 X-37.87 Y22.14 Z3.32 F3300.0 E5746.009
G1 X-37.87 Y21.86 Z3.32 F3300.0 E5746.023
G1 X-34.13 Y18.14 Z3.32 F3300.0 E5746.302
G1 X-34.13 Y17.86 Z3.32 F3300.0 E5746.317
G1 X-37.87 Y14.14 Z3.32 F3300.0 E5746.596
G1 X-37.87 Y13.86 Z3.32 F3300.0 E5746.611
G1 X-34.13 Y10.14 Z3.32 F3300.0 E5746.89
G1 X-34.13 Y9.86 Z3.32 F3300.0 E5746.905
G1 X-37.87 Y6.14 Z3.32 F3300.0 E5747.184
G1 X-37.87 Y5.86 Z3.32 F3300.0 E5747.198
G1 X-34.13 Y2.14 Z3.32 F3300.0 E5747.477
G1 X-34.13 Y1.86 Z3.32 F3300.0 E5747.492
G1 X-37.87 Y-1.86 Z3.32 F3300.0 E5747.771
G1 X-37.87 Y-2.14 Z3.32 F3300.0 E5747.786
G1 X-34.13 Y-5.86 Z3.32 F3300.0 E5748.065
G1 X-34.13 Y-6.14 Z3.32 F3300.0 E5748.08
G1 X-37.87 Y-9.86 Z3.32 F3300.0 E5748.358
G1 X-37.87 Y-10.14 Z3.32 F3300.0 E5748.373
G1 X-34.13 Y-13.86 Z3.32 F3300.0 E5748.652
G1 X-34.13 Y-14.14 Z3.32 F3300.0 E5748.667
G1 X-37.87 Y-17.86 Z3.32 F3300.0 E5748.946
G1 X-37.87 Y-18.14 Z3.32 F3300.0 E5748.961
G1 X-34.13 Y-21.86 Z3.32 F3300.0 E5749.24
G1 X-34.13 Y-22.14 Z3.32 F3300.0 E5749.255
G1 X-37.87 Y-25.86 Z3.32 F3300.0 E5749.533
G1 X-37.87 Y-26.14 Z3.32 F3300.0 E5749.548
G1 X-34.13 Y-29.86 Z3.32 F3300.0 E5749.827
G1 X-34.13 Y-30.14 Z3.32 F3300.0 E5749.842
G1 X-32.8 Y-34.03 Z3.32 F3300.0 E5750.059
G1 X-40.0 Y-34.03 Z3.32 F3300.0 E5750.439
G1 X-41.87 Y-30.14 Z3.32 F3300.0 E5750.667
G1 X-41.87 Y-29.86 Z3.32 F3300.0 E5750.682
G1 X-38.13 Y-26.14 Z3.32 F3300.0 E5750.961
G1 X-38.13 Y-25.86 Z3.32 F3300.0 E5750.976
G1 X-41.87 Y-22.14 Z3.32 F3300.0 E5751.255
G1 X-41.87 Y-21.86 Z3.32 F3300.0 E5751.27
G1 X-38.13 Y-18.14 Z3.32 F3300.0 E5751.548
G1 X-38.13 Y-17.86 Z3.32 F3300.0 E5751.563
G1 X-41.87 Y-14.14 Z3.32 F3300.0 E5751.842
G1 X-41.87 Y-13.86 Z3.32 F3300.0 E5751.857
G1 X-38.13 Y-10.14 Z3.32 F3300.0 E5752.136
G1 X-38.13 Y-9.86 Z3.32 F3300.0 E5752.151
G1 X-41.87 Y-6.14 Z3.32 F3300.0 E5752.43
G1 X-41.87 Y-5.86 Z3.32 F3300.0 E5752.444
G1 X-38.13 Y-2.14 Z3.32 F3300.0 E5752.723
G1 X-38.13 Y-1.86 Z3.32 F3300.0 E5752.738
G1 X-41.87 Y1.86 Z3.32 F3300.0 E5753.017
G1 X-41.87 Y2.14 Z3.32 F3300.0 E5753.032
G1 X-38.13 Y5.86 Z3.32 F3300.0 E5753.311
G1 X-38.13 Y6.14 Z3.32 F3300.0 E5753.326
G1 X-41.87 Y9.86 Z3.32 F3300.0 E5753.605
G1 X-41.87 Y10.14 Z3.32 F3300.0 E5753.619
G1 X-38.13 Y13.86 Z3.32 F3300.0 E5753.898
G1 X-38.13 Y14.14 Z3.32 F3300.0 E5753.913
G1 X-41.87 Y17.86 Z3.32 F3300.0 E5754.192
G1 X-41.87 Y18.14 Z3.32 F3300.0 E5754.207
G1 X-38.13 Y21.86 Z3.32 F3300.0 E5754.486
G1 X-38.13 Y22.14 Z3.32 F3300.0 E5754.501
G1 X-41.87 Y25.86 Z3.32 F3300.0 E5754.78
G1 X-41.87 Y26.14 Z3.32 F3300.0 E5754.794
G1 X-38.13 Y29.86 Z3.32 F3300.0 E5755.073
G1 X-38.13 Y30.14 Z3.32 F3300.0 E5755.088
G1 X-41.87 Y33.86 Z3.32 F3300.0 E5755.367
G1 X-41.87 Y34.14 Z3.32 F3300.0 E5755.382
G1 X-42.0 Y34.3 Z3.32 F3300.0 E5755.393
G1 X-36.8 Y34.3 Z3.32 F3300.0 E5755.668
G1 F1200.0
G1 E5754.668
G1 F3300.0
M103
G1 X-44.0 Y34.3 Z3.32 F4200.0
G1 F1200.0
G1 E5755.668
G1 F4200.0
M101
G1 X-42.4 Y34.3 Z3.32 F3300.0 E5755.752
G1 X-42.13 Y34.14 Z3.32 F3300.0 E5755.769
G1 X-42.13 Y33.86 Z3.32 F3300.0 E5755.784
G1 X-45.87 Y30.14 Z3.32 F3300.0 E5756.063
G1 X-45.87 Y29.86 Z3.32 F3300.0 E5756.077
G1 X-42.13 Y26.14 Z3.32 F3300.0 E5756.356
G1 X-42.13 Y25.86 Z3.32 F3300.0 E5756.371
G1 X-45.87 Y22.14 Z3.32 F3300.0 E5756.65
G1 X-45.87 Y21.86 Z3.32 F3300.0 E5756.665
G1 X-42.13 Y18.14 Z3.32 F3300.0 E5756.944
G1 X-42.13 Y17.86 Z3.32 F3300.0 E5756.959
G1 X-45.87 Y14.14 Z3.32 F3300.0 E5757.238
G1 X-45.87 Y13.86 Z3.32 F3300.0 E5757.252
G1 X-42.13 Y10.14 Z3.32 F3300.0 E5757.531
G1 X-42.13 Y9.86 Z3.32 F3300.0 E5757.546
G1 X-45.87 Y6.14 Z3.32 F3300.0 E5757.825
G1 X-45.87 Y5.86 Z3.32 F3300.0 E5757.84
G1 X-42.13 Y2.14 Z3.32 F3300.0 E5758.119
G1 X-42.13 Y1.86 Z3.32 F3300.0 E5758.134
G1 X-45.87 Y-1.86 Z3.32 F3300.0 E5758.413
G1 X-45.87 Y-2.14 Z3.32 F3300.0 E5758.427
G1 X-42.13 Y-5.86 Z3.32 F3300.0 E5758.706
G1 X-42.13 Y-6.14 Z3.32 F3300.0 E5758.721
G1 X-45.87 Y-9.86 Z3.32 F3300.0 E5759.0
G1 X-45.87 Y-10.14 Z3.32 F3300.0 E5759.015
G1 X-42.13 Y-13.86 Z3.32 F3300.0 E5759.294
G1 X-42.13 Y-14.14 Z3.32 F3300.0 E5759.309
G1 X-45.87 Y-17.86 Z3.32 F3300.0 E5759.588
G1 X-45.87 Y-18.14 Z3.32 F3300.0 E5759.602
G1 X-42.13 Y-21.86 Z3.32 F3300.0 E5759.881
G1 X-42.13 Y-22.14 Z3.32 F3300.0 E5759.896
G1 X-45.87 Y-25.86 Z3.32 F3300.0 E5760.175
G1 X-45.87 Y-26.14 Z3.32 F3300.0 E5760.19
G1 X-42.13 Y-29.86 Z3.32 F3300.0 E5760.469
G1 X-42.13 Y-30.14 Z3.32 F3300.0 E5760.484
G1 X-40.4 Y-34.03 Z3.32 F3300.0 E5760.708
G1 X-48.0 Y-34.03 Z3.32 F3300.0 E5761.11
G1 X-49.87 Y-30.14 Z3.32 F3300.0 E5761.338
G1 X-49.87 Y-29.86 Z3.32 F3300.0 E5761.353
G1 X-46.13 Y-26.14 Z3.32 F3300.0 E5761.631
G1 X-46.13 Y-25.86 Z3.32 F3300.0 E5761.646
G1 X-49.87 Y-22.14 Z3.32 F3300.0 E5761.925
G1 X-49.87 Y-21.86 Z3.32 F3300.0 E5761.94
G1 X-46.13 Y-18.14 Z3.32 F3300.0 E5762.219
G1 X-46.13 Y-17.86 Z3.32 F3300.0 E5762.234
G1 X-49.87 Y-14.14 Z3.32 F3300.0 E5762.513
G1 X-49.87 Y-13.86 Z3.32 F3300.0 E5762.527
G1 X-46.13 Y-10.14 Z3.32 F3300.0 E5762.806
G1 X-46.13 Y-9.86 Z3.32 F3300.0 E5762.821
G1 X-49.87 Y-6.14 Z3.32 F3300.0 E5763.1
G1 X-49.87 Y-5.86 Z3.32 F3300.0 E5763.115
G1 X-46.13 Y-2.14 Z3.32 F3300.0 E5763.394
G1 X-46.13 Y-1.86 Z3.32 F3300.0 E5763.409
G1 X-49.87 Y1.86 Z3.32 F3300.0 E5763.688
G1 X-49.87 Y2.14 Z3.32 F3300.0 E5763.702
G1 X-46.13 Y5.86 Z3.32 F3300.0 E5763.981
G1 X-46.13 Y6.14 Z3.32 F3300.0 E5763.996
G1 X-49.87 Y9.86 Z3.32 F3300.0 E5764.275
G1 X-49.87 Y10.14 Z3.32 F3300.0 E5764.29
G1 X-46.13 Y13.86 Z3.32 F3300.0 E5764.569
G1 X-46.13 Y14.14 Z3.32 F3300.0 E5764.584
G1 X-49.87 Y17.86 Z3.32 F3300.0 E5764.863
G1 X-49.87 Y18.14 Z3.32 F3300.0 E5764.877
G1 X-46.13 Y21.86 Z3.32 F3300.0 E5765.156
G1 X-46.13 Y22.14 Z3.32 F3300.0 E5765.171
G1 X-49.87 Y25.86 Z3.32 F3300.0 E5765.45
G1 X-49.87 Y26.14 Z3.32 F3300.0 E5765.465
G1 X-46.13 Y29.86 Z3.32 F3300.0 E5765.744
G1 X-46.13 Y30.14 Z3.32 F3300.0 E5765.759
G1 X-49.87 Y33.86 Z3.32 F3300.0 E5766.038
G1 X-49.87 Y34.14 Z3.32 F3300.0 E5766.052
G1 X-50.0 Y34.3 Z3.32 F3300.0 E5766.063
G1 X-44.4 Y34.3 Z3.32 F3300.0 E5766.359
G1 F1200.0
G1 E5765.359
G1 F3300.0
M103
G1 X-52.0 Y34.3 Z3.32 F4200.0
G1 F1200.0
G1 E5766.359
G1 F4200.0
M101
G1 X-50.4 Y34.3 Z3.32 F3300.0 E5766.444
G1 X-50.13 Y34.14 Z3.32 F3300.0 E5766.461
G1 X-50.13 Y-30.14 Z3.32 F3300.0 E5769.856
G1 X-48.4 Y-34.03 Z3.32 F3300.0 E5770.081
G1 X-53.2 Y-34.03 Z3.32 F3300.0 E5770.334
G1 X-53.6 Y-33.81 Z3.32 F3300.0 E5770.358
G1 X-53.6 Y34.08 Z3.32 F3300.0 E5773.945
G1 X-53.2 Y34.3 Z3.32 F3300.0 E5773.969
G1 X-52.4 Y34.3 Z3.32 F3300.0 E5774.011
G1 F1200.0
G1 E5773.011
G1 F3300.0
M103
G1 X53.2 Y34.97 Z3.32 F4200.0
G1 F1200.0
G1 E5774.011
G1 F4200.0
M101
G1 X52.0 Y34.97 Z3.32 F3300.0 E5774.075
G1 X50.13 Y30.14 Z3.32 F3300.0 E5774.348
G1 X50.13 Y-34.14 Z3.32 F3300.0 E5777.744
G1 X52.0 Y-34.97 Z3.32 F3300.0 E5777.852
G1 X53.2 Y-34.97 Z3.32 F3300.0 E5777.916
G1 X53.6 Y-34.75 Z3.32 F3300.0 E5777.94
G1 X53.6 Y34.75 Z3.32 F3300.0 E5781.612
G1 F1200.0
G1 E5780.612
G1 F3300.0
M103
(</infill>)
(</nestedRing>)
(</rotation>)
(</layer>)
(<layer> 3.591 )
(<rotation> (-1+1.22464679915e-16j) )
(<nestedRing>)
(<boundaryPerimeter>)
(<boundaryPoint> X54.488 Y-35.854 Z3.591 </boundaryPoint>)
(<boundaryPoint> X54.488 Y35.854 Z3.591 </boundaryPoint>)
(<boundaryPoint> X-16.55 Y35.854 Z3.591 </boundaryPoint>)
(<boundaryPoint> X-16.55 Y35.184 Z3.591 </boundaryPoint>)
(<boundaryPoint> X-54.488 Y35.184 Z3.591 </boundaryPoint>)
(<boundaryPoint> X-54.488 Y-34.907 Z3.591 </boundaryPoint>)
(<boundaryPoint> X-16.55 Y-34.907 Z3.591 </boundaryPoint>)
(<boundaryPoint> X-16.55 Y-35.854 Z3.591 </boundaryPoint>)
(<loop> outer )
G1 X-53.75 Y-34.31 Z3.59 F4200.0
G1 F1200.0
G1 E5781.612
G1 F4200.0
M101
G1 X-15.95 Y-34.31 Z3.59 F3300.0 E5783.608
G1 X-15.95 Y-35.25 Z3.59 F3300.0 E5783.658
G1 X53.89 Y-35.25 Z3.59 F3300.0 E5787.348
G1 X53.89 Y35.25 Z3.59 F3300.0 E5791.072
G1 X-15.95 Y35.25 Z3.59 F3300.0 E5794.761
G1 X-15.95 Y34.58 Z3.59 F3300.0 E5794.797
G1 X-53.89 Y34.58 Z3.59 F3300.0 E5796.801
G1 X-53.89 Y-34.31 Z3.59 F3300.0 E5800.44
G1 X-53.75 Y-34.31 Z3.59 F3300.0 E5800.447
G1 F1200.0
G1 E5800.447
G1 F3300.0
M103
(</loop>)
(<edge> outer )
;M108 R27.5
G1 X-54.29 Y-34.45 Z3.59 F4200.0
G1 F1200.0
G1 E5800.447
G1 F4200.0
M101
G1 X-54.29 Y-34.71 Z3.59 F1650.0 E5800.461
G1 X-16.35 Y-34.71 Z3.59 F1650.0 E5802.465
G1 X-16.35 Y-35.65 Z3.59 F1650.0 E5802.515
G1 X54.29 Y-35.65 Z3.59 F1650.0 E5806.247
G1 X54.29 Y35.65 Z3.59 F1650.0 E5810.013
G1 X-16.35 Y35.65 Z3.59 F1650.0 E5813.745
G1 X-16.35 Y34.98 Z3.59 F1650.0 E5813.78
G1 X-54.29 Y34.98 Z3.59 F1650.0 E5815.784
G1 X-54.29 Y-34.31 Z3.59 F1650.0 E5819.445
G1 X-54.29 Y-34.45 Z3.59 F1650.0 E5819.452
G1 F1200.0
G1 E5819.452
G1 F1650.0
M103
(</edge>)
(</boundaryPerimeter>)
(<infill>)
(<infillBoundary>)
(<infillPoint> X53.888 Y-35.254 Z2.025 </infillPoint>)
(<infillPoint> X53.888 Y35.254 Z2.025 </infillPoint>)
(<infillPoint> X-15.95 Y35.254 Z2.025 </infillPoint>)
(<infillPoint> X-15.95 Y34.584 Z2.025 </infillPoint>)
(<infillPoint> X-53.888 Y34.584 Z2.025 </infillPoint>)
(<infillPoint> X-53.888 Y-34.307 Z2.025 </infillPoint>)
(<infillPoint> X-15.95 Y-34.307 Z2.025 </infillPoint>)
(<infillPoint> X-15.95 Y-35.254 Z2.025 </infillPoint>)
(</infillBoundary>)
;M108 R55.0
G1 X-53.41 Y-34.0 Z3.59 F4200.0
G1 F1200.0
G1 E5819.452
G1 F4200.0
M101
G1 X-53.61 Y-33.6 Z3.59 F3300.0 E5819.476
G1 X-53.61 Y-28.4 Z3.59 F3300.0 E5819.75
G1 X-50.14 Y-30.13 Z3.59 F3300.0 E5819.955
G1 X-17.86 Y-30.13 Z3.59 F3300.0 E5821.66
G1 X-14.14 Y-33.87 Z3.59 F3300.0 E5821.939
G1 X-13.86 Y-33.87 Z3.59 F3300.0 E5821.954
G1 X-10.14 Y-30.13 Z3.59 F3300.0 E5822.233
G1 X-9.86 Y-30.13 Z3.59 F3300.0 E5822.248
G1 X-6.14 Y-33.87 Z3.59 F3300.0 E5822.527
G1 X-5.86 Y-33.87 Z3.59 F3300.0 E5822.541
G1 X-2.14 Y-30.13 Z3.59 F3300.0 E5822.82
G1 X-1.86 Y-30.13 Z3.59 F3300.0 E5822.835
G1 X1.86 Y-33.87 Z3.59 F3300.0 E5823.114
G1 X2.14 Y-33.87 Z3.59 F3300.0 E5823.129
G1 X5.86 Y-30.13 Z3.59 F3300.0 E5823.408
G1 X6.14 Y-30.13 Z3.59 F3300.0 E5823.423
G1 X9.86 Y-33.87 Z3.59 F3300.0 E5823.702
G1 X10.14 Y-33.87 Z3.59 F3300.0 E5823.716
G1 X13.86 Y-30.13 Z3.59 F3300.0 E5823.995
G1 X14.14 Y-30.13 Z3.59 F3300.0 E5824.01
G1 X17.86 Y-33.87 Z3.59 F3300.0 E5824.289
G1 X18.14 Y-33.87 Z3.59 F3300.0 E5824.304
G1 X21.86 Y-30.13 Z3.59 F3300.0 E5824.583
G1 X22.14 Y-30.13 Z3.59 F3300.0 E5824.598
G1 X25.86 Y-33.87 Z3.59 F3300.0 E5824.877
G1 X26.14 Y-33.87 Z3.59 F3300.0 E5824.891
G1 X29.86 Y-30.13 Z3.59 F3300.0 E5825.17
G1 X30.14 Y-30.13 Z3.59 F3300.0 E5825.185
G1 X33.86 Y-33.87 Z3.59 F3300.0 E5825.464
G1 X34.14 Y-33.87 Z3.59 F3300.0 E5825.479
G1 X37.86 Y-30.13 Z3.59 F3300.0 E5825.758
G1 X38.14 Y-30.13 Z3.59 F3300.0 E5825.773
G1 X41.86 Y-33.87 Z3.59 F3300.0 E5826.052
G1 X42.14 Y-33.87 Z3.59 F3300.0 E5826.066
G1 X45.86 Y-30.13 Z3.59 F3300.0 E5826.345
G1 X46.14 Y-30.13 Z3.59 F3300.0 E5826.36
G1 X49.86 Y-33.87 Z3.59 F3300.0 E5826.639
G1 X50.14 Y-33.87 Z3.59 F3300.0 E5826.654
G1 X53.61 Y-32.4 Z3.59 F3300.0 E5826.853
G1 X53.61 Y-24.4 Z3.59 F3300.0 E5827.276
G1 X50.14 Y-26.13 Z3.59 F3300.0 E5827.48
G1 X49.86 Y-26.13 Z3.59 F3300.0 E5827.495
G1 X46.14 Y-29.87 Z3.59 F3300.0 E5827.774
G1 X45.86 Y-29.87 Z3.59 F3300.0 E5827.789
G1 X42.14 Y-26.13 Z3.59 F3300.0 E5828.068
G1 X41.86 Y-26.13 Z3.59 F3300.0 E5828.082
G1 X38.14 Y-29.87 Z3.59 F3300.0 E5828.361
G1 X37.86 Y-29.87 Z3.59 F3300.0 E5828.376
G1 X34.14 Y-26.13 Z3.59 F3300.0 E5828.655
G1 X33.86 Y-26.13 Z3.59 F3300.0 E5828.67
G1 X30.14 Y-29.87 Z3.59 F3300.0 E5828.949
G1 X29.86 Y-29.87 Z3.59 F3300.0 E5828.964
G1 X26.14 Y-26.13 Z3.59 F3300.0 E5829.243
G1 X25.86 Y-26.13 Z3.59 F3300.0 E5829.257
G1 X22.14 Y-29.87 Z3.59 F3300.0 E5829.536
G1 X21.86 Y-29.87 Z3.59 F3300.0 E5829.551
G1 X18.14 Y-26.13 Z3.59 F3300.0 E5829.83
G1 X17.86 Y-26.13 Z3.59 F3300.0 E5829.845
G1 X14.14 Y-29.87 Z3.59 F3300.0 E5830.124
G1 X13.86 Y-29.87 Z3.59 F3300.0 E5830.139
G1 X10.14 Y-26.13 Z3.59 F3300.0 E5830.418
G1 X9.86 Y-26.13 Z3.59 F3300.0 E5830.432
G1 X6.14 Y-29.87 Z3.59 F3300.0 E5830.711
G1 X5.86 Y-29.87 Z3.59 F3300.0 E5830.726
G1 X2.14 Y-26.13 Z3.59 F3300.0 E5831.005
G1 X1.86 Y-26.13 Z3.59 F3300.0 E5831.02
G1 X-1.86 Y-29.87 Z3.59 F3300.0 E5831.299
G1 X-2.14 Y-29.87 Z3.59 F3300.0 E5831.314
G1 X-5.86 Y-26.13 Z3.59 F3300.0 E5831.593
G1 X-6.14 Y-26.13 Z3.59 F3300.0 E5831.607
G1 X-9.86 Y-29.87 Z3.59 F3300.0 E5831.886
G1 X-10.14 Y-29.87 Z3.59 F3300.0 E5831.901
G1 X-13.86 Y-26.13 Z3.59 F3300.0 E5832.18
G1 X-14.14 Y-26.13 Z3.59 F3300.0 E5832.195
G1 X-17.86 Y-29.87 Z3.59 F3300.0 E5832.474
G1 X-18.14 Y-29.87 Z3.59 F3300.0 E5832.489
G1 X-21.86 Y-26.13 Z3.59 F3300.0 E5832.768
G1 X-22.14 Y-26.13 Z3.59 F3300.0 E5832.782
G1 X-25.86 Y-29.87 Z3.59 F3300.0 E5833.061
G1 X-26.14 Y-29.87 Z3.59 F3300.0 E5833.076
G1 X-29.86 Y-26.13 Z3.59 F3300.0 E5833.355
G1 X-30.14 Y-26.13 Z3.59 F3300.0 E5833.37
G1 X-33.86 Y-29.87 Z3.59 F3300.0 E5833.649
G1 X-34.14 Y-29.87 Z3.59 F3300.0 E5833.664
G1 X-37.86 Y-26.13 Z3.59 F3300.0 E5833.943
G1 X-38.14 Y-26.13 Z3.59 F3300.0 E5833.957
G1 X-41.86 Y-29.87 Z3.59 F3300.0 E5834.236
G1 X-42.14 Y-29.87 Z3.59 F3300.0 E5834.251
G1 X-45.86 Y-26.13 Z3.59 F3300.0 E5834.53
G1 X-46.14 Y-26.13 Z3.59 F3300.0 E5834.545
G1 X-49.86 Y-29.87 Z3.59 F3300.0 E5834.824
G1 X-50.14 Y-29.87 Z3.59 F3300.0 E5834.839
G1 X-53.61 Y-28.0 Z3.59 F3300.0 E5835.047
G1 X-53.61 Y-20.4 Z3.59 F3300.0 E5835.448
G1 X-50.14 Y-22.13 Z3.59 F3300.0 E5835.653
G1 X-49.86 Y-22.13 Z3.59 F3300.0 E5835.668
G1 X-46.14 Y-25.87 Z3.59 F3300.0 E5835.947
G1 X-45.86 Y-25.87 Z3.59 F3300.0 E5835.961
G1 X-42.14 Y-22.13 Z3.59 F3300.0 E5836.24
G1 X-41.86 Y-22.13 Z3.59 F3300.0 E5836.255
G1 X-38.14 Y-25.87 Z3.59 F3300.0 E5836.534
G1 X-37.86 Y-25.87 Z3.59 F3300.0 E5836.549
G1 X-34.14 Y-22.13 Z3.59 F3300.0 E5836.828
G1 X-33.86 Y-22.13 Z3.59 F3300.0 E5836.843
G1 X-30.14 Y-25.87 Z3.59 F3300.0 E5837.122
G1 X-29.86 Y-25.87 Z3.59 F3300.0 E5837.136
G1 X-26.14 Y-22.13 Z3.59 F3300.0 E5837.415
G1 X-25.86 Y-22.13 Z3.59 F3300.0 E5837.43
G1 X-22.14 Y-25.87 Z3.59 F3300.0 E5837.709
G1 X-21.86 Y-25.87 Z3.59 F3300.0 E5837.724
G1 X-18.14 Y-22.13 Z3.59 F3300.0 E5838.003
G1 X-17.86 Y-22.13 Z3.59 F3300.0 E5838.018
G1 X-14.14 Y-25.87 Z3.59 F3300.0 E5838.297
G1 X-13.86 Y-25.87 Z3.59 F3300.0 E5838.311
G1 X-10.14 Y-22.13 Z3.59 F3300.0 E5838.59
G1 X-9.86 Y-22.13 Z3.59 F3300.0 E5838.605
G1 X-6.14 Y-25.87 Z3.59 F3300.0 E5838.884
G1 X-5.86 Y-25.87 Z3.59 F3300.0 E5838.899
G1 X-2.14 Y-22.13 Z3.59 F3300.0 E5839.178
G1 X-1.86 Y-22.13 Z3.59 F3300.0 E5839.193
G1 X1.86 Y-25.87 Z3.59 F3300.0 E5839.472
G1 X2.14 Y-25.87 Z3.59 F3300.0 E5839.486
G1 X5.86 Y-22.13 Z3.59 F3300.0 E5839.765
G1 X6.14 Y-22.13 Z3.59 F3300.0 E5839.78
G1 X9.86 Y-25.87 Z3.59 F3300.0 E5840.059
G1 X10.14 Y-25.87 Z3.59 F3300.0 E5840.074
G1 X13.86 Y-22.13 Z3.59 F3300.0 E5840.353
G1 X14.14 Y-22.13 Z3.59 F3300.0 E5840.368
G1 X17.86 Y-25.87 Z3.59 F3300.0 E5840.647
G1 X18.14 Y-25.87 Z3.59 F3300.0 E5840.661
G1 X21.86 Y-22.13 Z3.59 F3300.0 E5840.94
G1 X22.14 Y-22.13 Z3.59 F3300.0 E5840.955
G1 X25.86 Y-25.87 Z3.59 F3300.0 E5841.234
G1 X26.14 Y-25.87 Z3.59 F3300.0 E5841.249
G1 X29.86 Y-22.13 Z3.59 F3300.0 E5841.528
G1 X30.14 Y-22.13 Z3.59 F3300.0 E5841.543
G1 X33.86 Y-25.87 Z3.59 F3300.0 E5841.821
G1 X34.14 Y-25.87 Z3.59 F3300.0 E5841.836
G1 X37.86 Y-22.13 Z3.59 F3300.0 E5842.115
G1 X38.14 Y-22.13 Z3.59 F3300.0 E5842.13
G1 X41.86 Y-25.87 Z3.59 F3300.0 E5842.409
G1 X42.14 Y-25.87 Z3.59 F3300.0 E5842.424
G1 X45.86 Y-22.13 Z3.59 F3300.0 E5842.703
G1 X46.14 Y-22.13 Z3.59 F3300.0 E5842.718
G1 X49.86 Y-25.87 Z3.59 F3300.0 E5842.996
G1 X50.14 Y-25.87 Z3.59 F3300.0 E5843.011
G1 X53.61 Y-24.0 Z3.59 F3300.0 E5843.219
G1 X53.61 Y-16.4 Z3.59 F3300.0 E5843.621
G1 X50.14 Y-18.13 Z3.59 F3300.0 E5843.826
G1 X49.86 Y-18.13 Z3.59 F3300.0 E5843.84
G1 X46.14 Y-21.87 Z3.59 F3300.0 E5844.119
G1 X45.86 Y-21.87 Z3.59 F3300.0 E5844.134
G1 X42.14 Y-18.13 Z3.59 F3300.0 E5844.413
G1 X41.86 Y-18.13 Z3.59 F3300.0 E5844.428
G1 X38.14 Y-21.87 Z3.59 F3300.0 E5844.707
G1 X37.86 Y-21.87 Z3.59 F3300.0 E5844.722
G1 X34.14 Y-18.13 Z3.59 F3300.0 E5845.001
G1 X33.86 Y-18.13 Z3.59 F3300.0 E5845.015
G1 X30.14 Y-21.87 Z3.59 F3300.0 E5845.294
G1 X29.86 Y-21.87 Z3.59 F3300.0 E5845.309
G1 X26.14 Y-18.13 Z3.59 F3300.0 E5845.588
G1 X25.86 Y-18.13 Z3.59 F3300.0 E5845.603
G1 X22.14 Y-21.87 Z3.59 F3300.0 E5845.882
G1 X21.86 Y-21.87 Z3.59 F3300.0 E5845.897
G1 X18.14 Y-18.13 Z3.59 F3300.0 E5846.176
G1 X17.86 Y-18.13 Z3.59 F3300.0 E5846.19
G1 X14.14 Y-21.87 Z3.59 F3300.0 E5846.469
G1 X13.86 Y-21.87 Z3.59 F3300.0 E5846.484
G1 X10.14 Y-18.13 Z3.59 F3300.0 E5846.763
G1 X9.86 Y-18.13 Z3.59 F3300.0 E5846.778
G1 X6.14 Y-21.87 Z3.59 F3300.0 E5847.057
G1 X5.86 Y-21.87 Z3.59 F3300.0 E5847.072
G1 X2.14 Y-18.13 Z3.59 F3300.0 E5847.351
G1 X1.86 Y-18.13 Z3.59 F3300.0 E5847.365
G1 X-1.86 Y-21.87 Z3.59 F3300.0 E5847.644
G1 X-2.14 Y-21.87 Z3.59 F3300.0 E5847.659
G1 X-5.86 Y-18.13 Z3.59 F3300.0 E5847.938
G1 X-6.14 Y-18.13 Z3.59 F3300.0 E5847.953
G1 X-9.86 Y-21.87 Z3.59 F3300.0 E5848.232
G1 X-10.14 Y-21.87 Z3.59 F3300.0 E5848.247
G1 X-13.86 Y-18.13 Z3.59 F3300.0 E5848.525
G1 X-14.14 Y-18.13 Z3.59 F3300.0 E5848.54
G1 X-17.86 Y-21.87 Z3.59 F3300.0 E5848.819
G1 X-18.14 Y-21.87 Z3.59 F3300.0 E5848.834
G1 X-21.86 Y-18.13 Z3.59 F3300.0 E5849.113
G1 X-22.14 Y-18.13 Z3.59 F3300.0 E5849.128
G1 X-25.86 Y-21.87 Z3.59 F3300.0 E5849.407
G1 X-26.14 Y-21.87 Z3.59 F3300.0 E5849.422
G1 X-29.86 Y-18.13 Z3.59 F3300.0 E5849.7
G1 X-30.14 Y-18.13 Z3.59 F3300.0 E5849.715
G1 X-33.86 Y-21.87 Z3.59 F3300.0 E5849.994
G1 X-34.14 Y-21.87 Z3.59 F3300.0 E5850.009
G1 X-37.86 Y-18.13 Z3.59 F3300.0 E5850.288
G1 X-38.14 Y-18.13 Z3.59 F3300.0 E5850.303
G1 X-41.86 Y-21.87 Z3.59 F3300.0 E5850.582
G1 X-42.14 Y-21.87 Z3.59 F3300.0 E5850.596
G1 X-45.86 Y-18.13 Z3.59 F3300.0 E5850.875
G1 X-46.14 Y-18.13 Z3.59 F3300.0 E5850.89
G1 X-49.86 Y-21.87 Z3.59 F3300.0 E5851.169
G1 X-50.14 Y-21.87 Z3.59 F3300.0 E5851.184
G1 X-53.61 Y-20.0 Z3.59 F3300.0 E5851.392
G1 X-53.61 Y-12.8 Z3.59 F3300.0 E5851.773
G1 X-50.14 Y-14.13 Z3.59 F3300.0 E5851.969
G1 X-49.86 Y-14.13 Z3.59 F3300.0 E5851.983
G1 X-46.14 Y-17.87 Z3.59 F3300.0 E5852.262
G1 X-45.86 Y-17.87 Z3.59 F3300.0 E5852.277
G1 X-42.14 Y-14.13 Z3.59 F3300.0 E5852.556
G1 X-41.86 Y-14.13 Z3.59 F3300.0 E5852.571
G1 X-38.14 Y-17.87 Z3.59 F3300.0 E5852.85
G1 X-37.86 Y-17.87 Z3.59 F3300.0 E5852.865
G1 X-34.14 Y-14.13 Z3.59 F3300.0 E5853.144
G1 X-33.86 Y-14.13 Z3.59 F3300.0 E5853.158
G1 X-30.14 Y-17.87 Z3.59 F3300.0 E5853.437
G1 X-29.86 Y-17.87 Z3.59 F3300.0 E5853.452
G1 X-26.14 Y-14.13 Z3.59 F3300.0 E5853.731
G1 X-25.86 Y-14.13 Z3.59 F3300.0 E5853.746
G1 X-22.14 Y-17.87 Z3.59 F3300.0 E5854.025
G1 X-21.86 Y-17.87 Z3.59 F3300.0 E5854.04
G1 X-18.14 Y-14.13 Z3.59 F3300.0 E5854.319
G1 X-17.86 Y-14.13 Z3.59 F3300.0 E5854.333
G1 X-14.14 Y-17.87 Z3.59 F3300.0 E5854.612
G1 X-13.86 Y-17.87 Z3.59 F3300.0 E5854.627
G1 X-10.14 Y-14.13 Z3.59 F3300.0 E5854.906
G1 X-9.86 Y-14.13 Z3.59 F3300.0 E5854.921
G1 X-6.14 Y-17.87 Z3.59 F3300.0 E5855.2
G1 X-5.86 Y-17.87 Z3.59 F3300.0 E5855.215
G1 X-2.14 Y-14.13 Z3.59 F3300.0 E5855.494
G1 X-1.86 Y-14.13 Z3.59 F3300.0 E5855.508
G1 X1.86 Y-17.87 Z3.59 F3300.0 E5855.787
G1 X2.14 Y-17.87 Z3.59 F3300.0 E5855.802
G1 X5.86 Y-14.13 Z3.59 F3300.0 E5856.081
G1 X6.14 Y-14.13 Z3.59 F3300.0 E5856.096
G1 X9.86 Y-17.87 Z3.59 F3300.0 E5856.375
G1 X10.14 Y-17.87 Z3.59 F3300.0 E5856.39
G1 X13.86 Y-14.13 Z3.59 F3300.0 E5856.669
G1 X14.14 Y-14.13 Z3.59 F3300.0 E5856.683
G1 X17.86 Y-17.87 Z3.59 F3300.0 E5856.962
G1 X18.14 Y-17.87 Z3.59 F3300.0 E5856.977
G1 X21.86 Y-14.13 Z3.59 F3300.0 E5857.256
G1 X22.14 Y-14.13 Z3.59 F3300.0 E5857.271
G1 X25.86 Y-17.87 Z3.59 F3300.0 E5857.55
G1 X26.14 Y-17.87 Z3.59 F3300.0 E5857.565
G1 X29.86 Y-14.13 Z3.59 F3300.0 E5857.844
G1 X30.14 Y-14.13 Z3.59 F3300.0 E5857.858
G1 X33.86 Y-17.87 Z3.59 F3300.0 E5858.137
G1 X34.14 Y-17.87 Z3.59 F3300.0 E5858.152
G1 X37.86 Y-14.13 Z3.59 F3300.0 E5858.431
G1 X38.14 Y-14.13 Z3.59 F3300.0 E5858.446
G1 X41.86 Y-17.87 Z3.59 F3300.0 E5858.725
G1 X42.14 Y-17.87 Z3.59 F3300.0 E5858.74
G1 X45.86 Y-14.13 Z3.59 F3300.0 E5859.019
G1 X46.14 Y-14.13 Z3.59 F3300.0 E5859.033
G1 X49.86 Y-17.87 Z3.59 F3300.0 E5859.312
G1 X50.14 Y-17.87 Z3.59 F3300.0 E5859.327
G1 X53.61 Y-16.0 Z3.59 F3300.0 E5859.535
G1 X53.61 Y-8.8 Z3.59 F3300.0 E5859.916
G1 X50.14 Y-10.13 Z3.59 F3300.0 E5860.112
G1 X49.86 Y-10.13 Z3.59 F3300.0 E5860.127
G1 X46.14 Y-13.87 Z3.59 F3300.0 E5860.406
G1 X45.86 Y-13.87 Z3.59 F3300.0 E5860.42
G1 X42.14 Y-10.13 Z3.59 F3300.0 E5860.699
G1 X41.86 Y-10.13 Z3.59 F3300.0 E5860.714
G1 X38.14 Y-13.87 Z3.59 F3300.0 E5860.993
G1 X37.86 Y-13.87 Z3.59 F3300.0 E5861.008
G1 X34.14 Y-10.13 Z3.59 F3300.0 E5861.287
G1 X33.86 Y-10.13 Z3.59 F3300.0 E5861.302
G1 X30.14 Y-13.87 Z3.59 F3300.0 E5861.581
G1 X29.86 Y-13.87 Z3.59 F3300.0 E5861.595
G1 X26.14 Y-10.13 Z3.59 F3300.0 E5861.874
G1 X25.86 Y-10.13 Z3.59 F3300.0 E5861.889
G1 X22.14 Y-13.87 Z3.59 F3300.0 E5862.168
G1 X21.86 Y-13.87 Z3.59 F3300.0 E5862.183
G1 X18.14 Y-10.13 Z3.59 F3300.0 E5862.462
G1 X17.86 Y-10.13 Z3.59 F3300.0 E5862.477
G1 X14.14 Y-13.87 Z3.59 F3300.0 E5862.755
G1 X13.86 Y-13.87 Z3.59 F3300.0 E5862.77
G1 X10.14 Y-10.13 Z3.59 F3300.0 E5863.049
G1 X9.86 Y-10.13 Z3.59 F3300.0 E5863.064
G1 X6.14 Y-13.87 Z3.59 F3300.0 E5863.343
G1 X5.86 Y-13.87 Z3.59 F3300.0 E5863.358
G1 X2.14 Y-10.13 Z3.59 F3300.0 E5863.637
G1 X1.86 Y-10.13 Z3.59 F3300.0 E5863.652
G1 X-1.86 Y-13.87 Z3.59 F3300.0 E5863.93
G1 X-2.14 Y-13.87 Z3.59 F3300.0 E5863.945
G1 X-5.86 Y-10.13 Z3.59 F3300.0 E5864.224
G1 X-6.14 Y-10.13 Z3.59 F3300.0 E5864.239
G1 X-9.86 Y-13.87 Z3.59 F3300.0 E5864.518
G1 X-10.14 Y-13.87 Z3.59 F3300.0 E5864.533
G1 X-13.86 Y-10.13 Z3.59 F3300.0 E5864.812
G1 X-14.14 Y-10.13 Z3.59 F3300.0 E5864.826
G1 X-17.86 Y-13.87 Z3.59 F3300.0 E5865.105
G1 X-18.14 Y-13.87 Z3.59 F3300.0 E5865.12
G1 X-21.86 Y-10.13 Z3.59 F3300.0 E5865.399
G1 X-22.14 Y-10.13 Z3.59 F3300.0 E5865.414
G1 X-25.86 Y-13.87 Z3.59 F3300.0 E5865.693
G1 X-26.14 Y-13.87 Z3.59 F3300.0 E5865.708
G1 X-29.86 Y-10.13 Z3.59 F3300.0 E5865.987
G1 X-30.14 Y-10.13 Z3.59 F3300.0 E5866.001
G1 X-33.86 Y-13.87 Z3.59 F3300.0 E5866.28
G1 X-34.14 Y-13.87 Z3.59 F3300.0 E5866.295
G1 X-37.86 Y-10.13 Z3.59 F3300.0 E5866.574
G1 X-38.14 Y-10.13 Z3.59 F3300.0 E5866.589
G1 X-41.86 Y-13.87 Z3.59 F3300.0 E5866.868
G1 X-42.14 Y-13.87 Z3.59 F3300.0 E5866.883
G1 X-45.86 Y-10.13 Z3.59 F3300.0 E5867.162
G1 X-46.14 Y-10.13 Z3.59 F3300.0 E5867.176
G1 X-49.86 Y-13.87 Z3.59 F3300.0 E5867.455
G1 X-50.14 Y-13.87 Z3.59 F3300.0 E5867.47
G1 X-53.61 Y-12.4 Z3.59 F3300.0 E5867.669
G1 X-53.61 Y-4.8 Z3.59 F3300.0 E5868.071
G1 X-50.14 Y-6.13 Z3.59 F3300.0 E5868.267
G1 X-49.86 Y-6.13 Z3.59 F3300.0 E5868.282
G1 X-46.14 Y-9.87 Z3.59 F3300.0 E5868.561
G1 X-45.86 Y-9.87 Z3.59 F3300.0 E5868.575
G1 X-42.14 Y-6.13 Z3.59 F3300.0 E5868.854
G1 X-41.86 Y-6.13 Z3.59 F3300.0 E5868.869
G1 X-38.14 Y-9.87 Z3.59 F3300.0 E5869.148
G1 X-37.86 Y-9.87 Z3.59 F3300.0 E5869.163
G1 X-34.14 Y-6.13 Z3.59 F3300.0 E5869.442
G1 X-33.86 Y-6.13 Z3.59 F3300.0 E5869.457
G1 X-30.14 Y-9.87 Z3.59 F3300.0 E5869.736
G1 X-29.86 Y-9.87 Z3.59 F3300.0 E5869.75
M73 P7 (display progress)
G1 X-26.14 Y-6.13 Z3.59 F3300.0 E5870.029
G1 X-25.86 Y-6.13 Z3.59 F3300.0 E5870.044
G1 X-22.14 Y-9.87 Z3.59 F3300.0 E5870.323
G1 X-21.86 Y-9.87 Z3.59 F3300.0 E5870.338
G1 X-18.14 Y-6.13 Z3.59 F3300.0 E5870.617
G1 X-17.86 Y-6.13 Z3.59 F3300.0 E5870.632
G1 X-14.14 Y-9.87 Z3.59 F3300.0 E5870.911
G1 X-13.86 Y-9.87 Z3.59 F3300.0 E5870.925
G1 X-10.14 Y-6.13 Z3.59 F3300.0 E5871.204
G1 X-9.86 Y-6.13 Z3.59 F3300.0 E5871.219
G1 X-6.14 Y-9.87 Z3.59 F3300.0 E5871.498
G1 X-5.86 Y-9.87 Z3.59 F3300.0 E5871.513
G1 X-2.14 Y-6.13 Z3.59 F3300.0 E5871.792
G1 X-1.86 Y-6.13 Z3.59 F3300.0 E5871.807
G1 X1.86 Y-9.87 Z3.59 F3300.0 E5872.086
G1 X2.14 Y-9.87 Z3.59 F3300.0 E5872.1
G1 X5.86 Y-6.13 Z3.59 F3300.0 E5872.379
G1 X6.14 Y-6.13 Z3.59 F3300.0 E5872.394
G1 X9.86 Y-9.87 Z3.59 F3300.0 E5872.673
G1 X10.14 Y-9.87 Z3.59 F3300.0 E5872.688
G1 X13.86 Y-6.13 Z3.59 F3300.0 E5872.967
G1 X14.14 Y-6.13 Z3.59 F3300.0 E5872.982
G1 X17.86 Y-9.87 Z3.59 F3300.0 E5873.26
G1 X18.14 Y-9.87 Z3.59 F3300.0 E5873.275
G1 X21.86 Y-6.13 Z3.59 F3300.0 E5873.554
G1 X22.14 Y-6.13 Z3.59 F3300.0 E5873.569
G1 X25.86 Y-9.87 Z3.59 F3300.0 E5873.848
G1 X26.14 Y-9.87 Z3.59 F3300.0 E5873.863
G1 X29.86 Y-6.13 Z3.59 F3300.0 E5874.142
G1 X30.14 Y-6.13 Z3.59 F3300.0 E5874.157
G1 X33.86 Y-9.87 Z3.59 F3300.0 E5874.435
G1 X34.14 Y-9.87 Z3.59 F3300.0 E5874.45
G1 X37.86 Y-6.13 Z3.59 F3300.0 E5874.729
G1 X38.14 Y-6.13 Z3.59 F3300.0 E5874.744
G1 X41.86 Y-9.87 Z3.59 F3300.0 E5875.023
G1 X42.14 Y-9.87 Z3.59 F3300.0 E5875.038
G1 X45.86 Y-6.13 Z3.59 F3300.0 E5875.317
G1 X46.14 Y-6.13 Z3.59 F3300.0 E5875.331
G1 X49.86 Y-9.87 Z3.59 F3300.0 E5875.61
G1 X50.14 Y-9.87 Z3.59 F3300.0 E5875.625
G1 X53.61 Y-8.4 Z3.59 F3300.0 E5875.824
G1 X53.61 Y-0.8 Z3.59 F3300.0 E5876.226
G1 X50.14 Y-2.13 Z3.59 F3300.0 E5876.422
G1 X49.86 Y-2.13 Z3.59 F3300.0 E5876.437
G1 X46.14 Y-5.87 Z3.59 F3300.0 E5876.716
G1 X45.86 Y-5.87 Z3.59 F3300.0 E5876.73
G1 X42.14 Y-2.13 Z3.59 F3300.0 E5877.009
G1 X41.86 Y-2.13 Z3.59 F3300.0 E5877.024
G1 X38.14 Y-5.87 Z3.59 F3300.0 E5877.303
G1 X37.86 Y-5.87 Z3.59 F3300.0 E5877.318
G1 X34.14 Y-2.13 Z3.59 F3300.0 E5877.597
G1 X33.86 Y-2.13 Z3.59 F3300.0 E5877.612
G1 X30.14 Y-5.87 Z3.59 F3300.0 E5877.891
G1 X29.86 Y-5.87 Z3.59 F3300.0 E5877.905
G1 X26.14 Y-2.13 Z3.59 F3300.0 E5878.184
G1 X25.86 Y-2.13 Z3.59 F3300.0 E5878.199
G1 X22.14 Y-5.87 Z3.59 F3300.0 E5878.478
G1 X21.86 Y-5.87 Z3.59 F3300.0 E5878.493
G1 X18.14 Y-2.13 Z3.59 F3300.0 E5878.772
G1 X17.86 Y-2.13 Z3.59 F3300.0 E5878.787
G1 X14.14 Y-5.87 Z3.59 F3300.0 E5879.066
G1 X13.86 Y-5.87 Z3.59 F3300.0 E5879.08
G1 X10.14 Y-2.13 Z3.59 F3300.0 E5879.359
G1 X9.86 Y-2.13 Z3.59 F3300.0 E5879.374
G1 X6.14 Y-5.87 Z3.59 F3300.0 E5879.653
G1 X5.86 Y-5.87 Z3.59 F3300.0 E5879.668
G1 X2.14 Y-2.13 Z3.59 F3300.0 E5879.947
G1 X1.86 Y-2.13 Z3.59 F3300.0 E5879.962
G1 X-1.86 Y-5.87 Z3.59 F3300.0 E5880.241
G1 X-2.14 Y-5.87 Z3.59 F3300.0 E5880.255
G1 X-5.86 Y-2.13 Z3.59 F3300.0 E5880.534
G1 X-6.14 Y-2.13 Z3.59 F3300.0 E5880.549
G1 X-9.86 Y-5.87 Z3.59 F3300.0 E5880.828
G1 X-10.14 Y-5.87 Z3.59 F3300.0 E5880.843
G1 X-13.86 Y-2.13 Z3.59 F3300.0 E5881.122
G1 X-14.14 Y-2.13 Z3.59 F3300.0 E5881.137
G1 X-17.86 Y-5.87 Z3.59 F3300.0 E5881.416
G1 X-18.14 Y-5.87 Z3.59 F3300.0 E5881.43
G1 X-21.86 Y-2.13 Z3.59 F3300.0 E5881.709
G1 X-22.14 Y-2.13 Z3.59 F3300.0 E5881.724
G1 X-25.86 Y-5.87 Z3.59 F3300.0 E5882.003
G1 X-26.14 Y-5.87 Z3.59 F3300.0 E5882.018
G1 X-29.86 Y-2.13 Z3.59 F3300.0 E5882.297
G1 X-30.14 Y-2.13 Z3.59 F3300.0 E5882.312
G1 X-33.86 Y-5.87 Z3.59 F3300.0 E5882.591
G1 X-34.14 Y-5.87 Z3.59 F3300.0 E5882.605
G1 X-37.86 Y-2.13 Z3.59 F3300.0 E5882.884
G1 X-38.14 Y-2.13 Z3.59 F3300.0 E5882.899
G1 X-41.86 Y-5.87 Z3.59 F3300.0 E5883.178
G1 X-42.14 Y-5.87 Z3.59 F3300.0 E5883.193
G1 X-45.86 Y-2.13 Z3.59 F3300.0 E5883.472
G1 X-46.14 Y-2.13 Z3.59 F3300.0 E5883.487
G1 X-49.86 Y-5.87 Z3.59 F3300.0 E5883.765
G1 X-50.14 Y-5.87 Z3.59 F3300.0 E5883.78
G1 X-53.61 Y-4.4 Z3.59 F3300.0 E5883.979
G1 X-53.61 Y3.6 Z3.59 F3300.0 E5884.402
G1 X-50.14 Y1.87 Z3.59 F3300.0 E5884.607
G1 X-49.86 Y1.87 Z3.59 F3300.0 E5884.621
G1 X-46.14 Y-1.87 Z3.59 F3300.0 E5884.9
G1 X-45.86 Y-1.87 Z3.59 F3300.0 E5884.915
G1 X-42.14 Y1.87 Z3.59 F3300.0 E5885.194
G1 X-41.86 Y1.87 Z3.59 F3300.0 E5885.209
G1 X-38.14 Y-1.87 Z3.59 F3300.0 E5885.488
G1 X-37.86 Y-1.87 Z3.59 F3300.0 E5885.503
G1 X-34.14 Y1.87 Z3.59 F3300.0 E5885.782
G1 X-33.86 Y1.87 Z3.59 F3300.0 E5885.796
G1 X-30.14 Y-1.87 Z3.59 F3300.0 E5886.075
G1 X-29.86 Y-1.87 Z3.59 F3300.0 E5886.09
G1 X-26.14 Y1.87 Z3.59 F3300.0 E5886.369
G1 X-25.86 Y1.87 Z3.59 F3300.0 E5886.384
G1 X-22.14 Y-1.87 Z3.59 F3300.0 E5886.663
G1 X-21.86 Y-1.87 Z3.59 F3300.0 E5886.678
G1 X-18.14 Y1.87 Z3.59 F3300.0 E5886.957
G1 X-17.86 Y1.87 Z3.59 F3300.0 E5886.971
G1 X-14.14 Y-1.87 Z3.59 F3300.0 E5887.25
G1 X-13.86 Y-1.87 Z3.59 F3300.0 E5887.265
G1 X-10.14 Y1.87 Z3.59 F3300.0 E5887.544
G1 X-9.86 Y1.87 Z3.59 F3300.0 E5887.559
G1 X-6.14 Y-1.87 Z3.59 F3300.0 E5887.838
G1 X-5.86 Y-1.87 Z3.59 F3300.0 E5887.853
G1 X-2.14 Y1.87 Z3.59 F3300.0 E5888.131
G1 X-1.86 Y1.87 Z3.59 F3300.0 E5888.146
G1 X1.86 Y-1.87 Z3.59 F3300.0 E5888.425
G1 X2.14 Y-1.87 Z3.59 F3300.0 E5888.44
G1 X5.86 Y1.87 Z3.59 F3300.0 E5888.719
G1 X6.14 Y1.87 Z3.59 F3300.0 E5888.734
G1 X9.86 Y-1.87 Z3.59 F3300.0 E5889.013
G1 X10.14 Y-1.87 Z3.59 F3300.0 E5889.028
G1 X13.86 Y1.87 Z3.59 F3300.0 E5889.306
G1 X14.14 Y1.87 Z3.59 F3300.0 E5889.321
G1 X17.86 Y-1.87 Z3.59 F3300.0 E5889.6
G1 X18.14 Y-1.87 Z3.59 F3300.0 E5889.615
G1 X21.86 Y1.87 Z3.59 F3300.0 E5889.894
G1 X22.14 Y1.87 Z3.59 F3300.0 E5889.909
G1 X25.86 Y-1.87 Z3.59 F3300.0 E5890.188
G1 X26.14 Y-1.87 Z3.59 F3300.0 E5890.202
G1 X29.86 Y1.87 Z3.59 F3300.0 E5890.481
G1 X30.14 Y1.87 Z3.59 F3300.0 E5890.496
G1 X33.86 Y-1.87 Z3.59 F3300.0 E5890.775
G1 X34.14 Y-1.87 Z3.59 F3300.0 E5890.79
G1 X37.86 Y1.87 Z3.59 F3300.0 E5891.069
G1 X38.14 Y1.87 Z3.59 F3300.0 E5891.084
G1 X41.86 Y-1.87 Z3.59 F3300.0 E5891.363
G1 X42.14 Y-1.87 Z3.59 F3300.0 E5891.377
G1 X45.86 Y1.87 Z3.59 F3300.0 E5891.656
G1 X46.14 Y1.87 Z3.59 F3300.0 E5891.671
G1 X49.86 Y-1.87 Z3.59 F3300.0 E5891.95
G1 X50.14 Y-1.87 Z3.59 F3300.0 E5891.965
G1 X53.61 Y-0.4 Z3.59 F3300.0 E5892.164
G1 X53.61 Y7.2 Z3.59 F3300.0 E5892.565
G1 X50.14 Y5.87 Z3.59 F3300.0 E5892.762
G1 X49.86 Y5.87 Z3.59 F3300.0 E5892.776
G1 X46.14 Y2.13 Z3.59 F3300.0 E5893.055
G1 X45.86 Y2.13 Z3.59 F3300.0 E5893.07
G1 X42.14 Y5.87 Z3.59 F3300.0 E5893.349
G1 X41.86 Y5.87 Z3.59 F3300.0 E5893.364
G1 X38.14 Y2.13 Z3.59 F3300.0 E5893.643
G1 X37.86 Y2.13 Z3.59 F3300.0 E5893.658
G1 X34.14 Y5.87 Z3.59 F3300.0 E5893.937
G1 X33.86 Y5.87 Z3.59 F3300.0 E5893.951
G1 X30.14 Y2.13 Z3.59 F3300.0 E5894.23
G1 X29.86 Y2.13 Z3.59 F3300.0 E5894.245
G1 X26.14 Y5.87 Z3.59 F3300.0 E5894.524
G1 X25.86 Y5.87 Z3.59 F3300.0 E5894.539
G1 X22.14 Y2.13 Z3.59 F3300.0 E5894.818
G1 X21.86 Y2.13 Z3.59 F3300.0 E5894.833
G1 X18.14 Y5.87 Z3.59 F3300.0 E5895.112
G1 X17.86 Y5.87 Z3.59 F3300.0 E5895.126
G1 X14.14 Y2.13 Z3.59 F3300.0 E5895.405
G1 X13.86 Y2.13 Z3.59 F3300.0 E5895.42
G1 X10.14 Y5.87 Z3.59 F3300.0 E5895.699
G1 X9.86 Y5.87 Z3.59 F3300.0 E5895.714
G1 X6.14 Y2.13 Z3.59 F3300.0 E5895.993
G1 X5.86 Y2.13 Z3.59 F3300.0 E5896.008
G1 X2.14 Y5.87 Z3.59 F3300.0 E5896.287
G1 X1.86 Y5.87 Z3.59 F3300.0 E5896.301
G1 X-1.86 Y2.13 Z3.59 F3300.0 E5896.58
G1 X-2.14 Y2.13 Z3.59 F3300.0 E5896.595
G1 X-5.86 Y5.87 Z3.59 F3300.0 E5896.874
G1 X-6.14 Y5.87 Z3.59 F3300.0 E5896.889
G1 X-9.86 Y2.13 Z3.59 F3300.0 E5897.168
G1 X-10.14 Y2.13 Z3.59 F3300.0 E5897.183
G1 X-13.86 Y5.87 Z3.59 F3300.0 E5897.462
G1 X-14.14 Y5.87 Z3.59 F3300.0 E5897.476
G1 X-17.86 Y2.13 Z3.59 F3300.0 E5897.755
G1 X-18.14 Y2.13 Z3.59 F3300.0 E5897.77
G1 X-21.86 Y5.87 Z3.59 F3300.0 E5898.049
G1 X-22.14 Y5.87 Z3.59 F3300.0 E5898.064
G1 X-25.86 Y2.13 Z3.59 F3300.0 E5898.343
G1 X-26.14 Y2.13 Z3.59 F3300.0 E5898.358
G1 X-29.86 Y5.87 Z3.59 F3300.0 E5898.637
G1 X-30.14 Y5.87 Z3.59 F3300.0 E5898.651
G1 X-33.86 Y2.13 Z3.59 F3300.0 E5898.93
G1 X-34.14 Y2.13 Z3.59 F3300.0 E5898.945
G1 X-37.86 Y5.87 Z3.59 F3300.0 E5899.224
G1 X-38.14 Y5.87 Z3.59 F3300.0 E5899.239
G1 X-41.86 Y2.13 Z3.59 F3300.0 E5899.518
G1 X-42.14 Y2.13 Z3.59 F3300.0 E5899.533
G1 X-45.86 Y5.87 Z3.59 F3300.0 E5899.811
G1 X-46.14 Y5.87 Z3.59 F3300.0 E5899.826
G1 X-49.86 Y2.13 Z3.59 F3300.0 E5900.105
G1 X-50.14 Y2.13 Z3.59 F3300.0 E5900.12
G1 X-53.61 Y4.0 Z3.59 F3300.0 E5900.328
G1 X-53.61 Y11.2 Z3.59 F3300.0 E5900.709
G1 X-50.14 Y9.87 Z3.59 F3300.0 E5900.905
G1 X-49.86 Y9.87 Z3.59 F3300.0 E5900.92
G1 X-46.14 Y6.13 Z3.59 F3300.0 E5901.198
G1 X-45.86 Y6.13 Z3.59 F3300.0 E5901.213
G1 X-42.14 Y9.87 Z3.59 F3300.0 E5901.492
G1 X-41.86 Y9.87 Z3.59 F3300.0 E5901.507
G1 X-38.14 Y6.13 Z3.59 F3300.0 E5901.786
G1 X-37.86 Y6.13 Z3.59 F3300.0 E5901.801
G1 X-34.14 Y9.87 Z3.59 F3300.0 E5902.08
G1 X-33.86 Y9.87 Z3.59 F3300.0 E5902.094
G1 X-30.14 Y6.13 Z3.59 F3300.0 E5902.373
G1 X-29.86 Y6.13 Z3.59 F3300.0 E5902.388
G1 X-26.14 Y9.87 Z3.59 F3300.0 E5902.667
G1 X-25.86 Y9.87 Z3.59 F3300.0 E5902.682
G1 X-22.14 Y6.13 Z3.59 F3300.0 E5902.961
G1 X-21.86 Y6.13 Z3.59 F3300.0 E5902.976
G1 X-18.14 Y9.87 Z3.59 F3300.0 E5903.255
G1 X-17.86 Y9.87 Z3.59 F3300.0 E5903.269
G1 X-14.14 Y6.13 Z3.59 F3300.0 E5903.548
G1 X-13.86 Y6.13 Z3.59 F3300.0 E5903.563
G1 X-10.14 Y9.87 Z3.59 F3300.0 E5903.842
G1 X-9.86 Y9.87 Z3.59 F3300.0 E5903.857
G1 X-6.14 Y6.13 Z3.59 F3300.0 E5904.136
G1 X-5.86 Y6.13 Z3.59 F3300.0 E5904.151
G1 X-2.14 Y9.87 Z3.59 F3300.0 E5904.43
G1 X-1.86 Y9.87 Z3.59 F3300.0 E5904.444
G1 X1.86 Y6.13 Z3.59 F3300.0 E5904.723
G1 X2.14 Y6.13 Z3.59 F3300.0 E5904.738
G1 X5.86 Y9.87 Z3.59 F3300.0 E5905.017
G1 X6.14 Y9.87 Z3.59 F3300.0 E5905.032
G1 X9.86 Y6.13 Z3.59 F3300.0 E5905.311
G1 X10.14 Y6.13 Z3.59 F3300.0 E5905.326
G1 X13.86 Y9.87 Z3.59 F3300.0 E5905.605
G1 X14.14 Y9.87 Z3.59 F3300.0 E5905.619
G1 X17.86 Y6.13 Z3.59 F3300.0 E5905.898
G1 X18.14 Y6.13 Z3.59 F3300.0 E5905.913
G1 X21.86 Y9.87 Z3.59 F3300.0 E5906.192
G1 X22.14 Y9.87 Z3.59 F3300.0 E5906.207
G1 X25.86 Y6.13 Z3.59 F3300.0 E5906.486
G1 X26.14 Y6.13 Z3.59 F3300.0 E5906.501
G1 X29.86 Y9.87 Z3.59 F3300.0 E5906.78
G1 X30.14 Y9.87 Z3.59 F3300.0 E5906.794
G1 X33.86 Y6.13 Z3.59 F3300.0 E5907.073
G1 X34.14 Y6.13 Z3.59 F3300.0 E5907.088
G1 X37.86 Y9.87 Z3.59 F3300.0 E5907.367
G1 X38.14 Y9.87 Z3.59 F3300.0 E5907.382
G1 X41.86 Y6.13 Z3.59 F3300.0 E5907.661
G1 X42.14 Y6.13 Z3.59 F3300.0 E5907.676
G1 X45.86 Y9.87 Z3.59 F3300.0 E5907.955
G1 X46.14 Y9.87 Z3.59 F3300.0 E5907.969
G1 X49.86 Y6.13 Z3.59 F3300.0 E5908.248
G1 X50.14 Y6.13 Z3.59 F3300.0 E5908.263
G1 X53.61 Y7.6 Z3.59 F3300.0 E5908.462
G1 X53.61 Y15.2 Z3.59 F3300.0 E5908.864
G1 X50.14 Y13.87 Z3.59 F3300.0 E5909.06
G1 X49.86 Y13.87 Z3.59 F3300.0 E5909.075
G1 X46.14 Y10.13 Z3.59 F3300.0 E5909.354
G1 X45.86 Y10.13 Z3.59 F3300.0 E5909.368
G1 X42.14 Y13.87 Z3.59 F3300.0 E5909.647
G1 X41.86 Y13.87 Z3.59 F3300.0 E5909.662
G1 X38.14 Y10.13 Z3.59 F3300.0 E5909.941
G1 X37.86 Y10.13 Z3.59 F3300.0 E5909.956
G1 X34.14 Y13.87 Z3.59 F3300.0 E5910.235
G1 X33.86 Y13.87 Z3.59 F3300.0 E5910.25
G1 X30.14 Y10.13 Z3.59 F3300.0 E5910.528
G1 X29.86 Y10.13 Z3.59 F3300.0 E5910.543
G1 X26.14 Y13.87 Z3.59 F3300.0 E5910.822
G1 X25.86 Y13.87 Z3.59 F3300.0 E5910.837
G1 X22.14 Y10.13 Z3.59 F3300.0 E5911.116
G1 X21.86 Y10.13 Z3.59 F3300.0 E5911.131
G1 X18.14 Y13.87 Z3.59 F3300.0 E5911.41
G1 X17.86 Y13.87 Z3.59 F3300.0 E5911.425
G1 X14.14 Y10.13 Z3.59 F3300.0 E5911.703
G1 X13.86 Y10.13 Z3.59 F3300.0 E5911.718
G1 X10.14 Y13.87 Z3.59 F3300.0 E5911.997
G1 X9.86 Y13.87 Z3.59 F3300.0 E5912.012
G1 X6.14 Y10.13 Z3.59 F3300.0 E5912.291
G1 X5.86 Y10.13 Z3.59 F3300.0 E5912.306
G1 X2.14 Y13.87 Z3.59 F3300.0 E5912.585
G1 X1.86 Y13.87 Z3.59 F3300.0 E5912.599
G1 X-1.86 Y10.13 Z3.59 F3300.0 E5912.878
G1 X-2.14 Y10.13 Z3.59 F3300.0 E5912.893
G1 X-5.86 Y13.87 Z3.59 F3300.0 E5913.172
G1 X-6.14 Y13.87 Z3.59 F3300.0 E5913.187
G1 X-9.86 Y10.13 Z3.59 F3300.0 E5913.466
G1 X-10.14 Y10.13 Z3.59 F3300.0 E5913.481
G1 X-13.86 Y13.87 Z3.59 F3300.0 E5913.76
G1 X-14.14 Y13.87 Z3.59 F3300.0 E5913.774
G1 X-17.86 Y10.13 Z3.59 F3300.0 E5914.053
G1 X-18.14 Y10.13 Z3.59 F3300.0 E5914.068
G1 X-21.86 Y13.87 Z3.59 F3300.0 E5914.347
G1 X-22.14 Y13.87 Z3.59 F3300.0 E5914.362
G1 X-25.86 Y10.13 Z3.59 F3300.0 E5914.641
G1 X-26.14 Y10.13 Z3.59 F3300.0 E5914.656
G1 X-29.86 Y13.87 Z3.59 F3300.0 E5914.935
G1 X-30.14 Y13.87 Z3.59 F3300.0 E5914.949
G1 X-33.86 Y10.13 Z3.59 F3300.0 E5915.228
G1 X-34.14 Y10.13 Z3.59 F3300.0 E5915.243
G1 X-37.86 Y13.87 Z3.59 F3300.0 E5915.522
G1 X-38.14 Y13.87 Z3.59 F3300.0 E5915.537
G1 X-41.86 Y10.13 Z3.59 F3300.0 E5915.816
G1 X-42.14 Y10.13 Z3.59 F3300.0 E5915.831
G1 X-45.86 Y13.87 Z3.59 F3300.0 E5916.11
G1 X-46.14 Y13.87 Z3.59 F3300.0 E5916.124
G1 X-49.86 Y10.13 Z3.59 F3300.0 E5916.403
G1 X-50.14 Y10.13 Z3.59 F3300.0 E5916.418
G1 X-53.61 Y11.6 Z3.59 F3300.0 E5916.617
G1 X-53.61 Y19.6 Z3.59 F3300.0 E5917.04
G1 X-50.14 Y17.87 Z3.59 F3300.0 E5917.244
G1 X-49.86 Y17.87 Z3.59 F3300.0 E5917.259
G1 X-46.14 Y14.13 Z3.59 F3300.0 E5917.538
G1 X-45.86 Y14.13 Z3.59 F3300.0 E5917.553
G1 X-42.14 Y17.87 Z3.59 F3300.0 E5917.832
G1 X-41.86 Y17.87 Z3.59 F3300.0 E5917.847
G1 X-38.14 Y14.13 Z3.59 F3300.0 E5918.126
G1 X-37.86 Y14.13 Z3.59 F3300.0 E5918.14
G1 X-34.14 Y17.87 Z3.59 F3300.0 E5918.419
G1 X-33.86 Y17.87 Z3.59 F3300.0 E5918.434
G1 X-30.14 Y14.13 Z3.59 F3300.0 E5918.713
G1 X-29.86 Y14.13 Z3.59 F3300.0 E5918.728
G1 X-26.14 Y17.87 Z3.59 F3300.0 E5919.007
G1 X-25.86 Y17.87 Z3.59 F3300.0 E5919.022
G1 X-22.14 Y14.13 Z3.59 F3300.0 E5919.301
G1 X-21.86 Y14.13 Z3.59 F3300.0 E5919.315
G1 X-18.14 Y17.87 Z3.59 F3300.0 E5919.594
G1 X-17.86 Y17.87 Z3.59 F3300.0 E5919.609
G1 X-14.14 Y14.13 Z3.59 F3300.0 E5919.888
G1 X-13.86 Y14.13 Z3.59 F3300.0 E5919.903
G1 X-10.14 Y17.87 Z3.59 F3300.0 E5920.182
G1 X-9.86 Y17.87 Z3.59 F3300.0 E5920.197
G1 X-6.14 Y14.13 Z3.59 F3300.0 E5920.476
G1 X-5.86 Y14.13 Z3.59 F3300.0 E5920.49
G1 X-2.14 Y17.87 Z3.59 F3300.0 E5920.769
G1 X-1.86 Y17.87 Z3.59 F3300.0 E5920.784
G1 X1.86 Y14.13 Z3.59 F3300.0 E5921.063
G1 X2.14 Y14.13 Z3.59 F3300.0 E5921.078
G1 X5.86 Y17.87 Z3.59 F3300.0 E5921.357
G1 X6.14 Y17.87 Z3.59 F3300.0 E5921.372
G1 X9.86 Y14.13 Z3.59 F3300.0 E5921.651
G1 X10.14 Y14.13 Z3.59 F3300.0 E5921.665
G1 X13.86 Y17.87 Z3.59 F3300.0 E5921.944
G1 X14.14 Y17.87 Z3.59 F3300.0 E5921.959
G1 X17.86 Y14.13 Z3.59 F3300.0 E5922.238
G1 X18.14 Y14.13 Z3.59 F3300.0 E5922.253
G1 X21.86 Y17.87 Z3.59 F3300.0 E5922.532
G1 X22.14 Y17.87 Z3.59 F3300.0 E5922.547
G1 X25.86 Y14.13 Z3.59 F3300.0 E5922.826
G1 X26.14 Y14.13 Z3.59 F3300.0 E5922.84
G1 X29.86 Y17.87 Z3.59 F3300.0 E5923.119
G1 X30.14 Y17.87 Z3.59 F3300.0 E5923.134
G1 X33.86 Y14.13 Z3.59 F3300.0 E5923.413
G1 X34.14 Y14.13 Z3.59 F3300.0 E5923.428
G1 X37.86 Y17.87 Z3.59 F3300.0 E5923.707
G1 X38.14 Y17.87 Z3.59 F3300.0 E5923.722
G1 X41.86 Y14.13 Z3.59 F3300.0 E5924.001
G1 X42.14 Y14.13 Z3.59 F3300.0 E5924.015
G1 X45.86 Y17.87 Z3.59 F3300.0 E5924.294
G1 X46.14 Y17.87 Z3.59 F3300.0 E5924.309
G1 X49.86 Y14.13 Z3.59 F3300.0 E5924.588
G1 X50.14 Y14.13 Z3.59 F3300.0 E5924.603
G1 X53.61 Y15.6 Z3.59 F3300.0 E5924.802
G1 X53.61 Y23.6 Z3.59 F3300.0 E5925.224
G1 X50.14 Y21.87 Z3.59 F3300.0 E5925.429
G1 X49.86 Y21.87 Z3.59 F3300.0 E5925.444
G1 X46.14 Y18.13 Z3.59 F3300.0 E5925.723
G1 X45.86 Y18.13 Z3.59 F3300.0 E5925.738
G1 X42.14 Y21.87 Z3.59 F3300.0 E5926.017
G1 X41.86 Y21.87 Z3.59 F3300.0 E5926.031
G1 X38.14 Y18.13 Z3.59 F3300.0 E5926.31
G1 X37.86 Y18.13 Z3.59 F3300.0 E5926.325
G1 X34.14 Y21.87 Z3.59 F3300.0 E5926.604
G1 X33.86 Y21.87 Z3.59 F3300.0 E5926.619
G1 X30.14 Y18.13 Z3.59 F3300.0 E5926.898
G1 X29.86 Y18.13 Z3.59 F3300.0 E5926.913
G1 X26.14 Y21.87 Z3.59 F3300.0 E5927.192
G1 X25.86 Y21.87 Z3.59 F3300.0 E5927.206
G1 X22.14 Y18.13 Z3.59 F3300.0 E5927.485
G1 X21.86 Y18.13 Z3.59 F3300.0 E5927.5
G1 X18.14 Y21.87 Z3.59 F3300.0 E5927.779
G1 X17.86 Y21.87 Z3.59 F3300.0 E5927.794
G1 X14.14 Y18.13 Z3.59 F3300.0 E5928.073
G1 X13.86 Y18.13 Z3.59 F3300.0 E5928.088
G1 X10.14 Y21.87 Z3.59 F3300.0 E5928.367
G1 X9.86 Y21.87 Z3.59 F3300.0 E5928.381
G1 X6.14 Y18.13 Z3.59 F3300.0 E5928.66
G1 X5.86 Y18.13 Z3.59 F3300.0 E5928.675
G1 X2.14 Y21.87 Z3.59 F3300.0 E5928.954
G1 X1.86 Y21.87 Z3.59 F3300.0 E5928.969
G1 X-1.86 Y18.13 Z3.59 F3300.0 E5929.248
G1 X-2.14 Y18.13 Z3.59 F3300.0 E5929.263
G1 X-5.86 Y21.87 Z3.59 F3300.0 E5929.542
G1 X-6.14 Y21.87 Z3.59 F3300.0 E5929.556
G1 X-9.86 Y18.13 Z3.59 F3300.0 E5929.835
G1 X-10.14 Y18.13 Z3.59 F3300.0 E5929.85
G1 X-13.86 Y21.87 Z3.59 F3300.0 E5930.129
G1 X-14.14 Y21.87 Z3.59 F3300.0 E5930.144
G1 X-17.86 Y18.13 Z3.59 F3300.0 E5930.423
G1 X-18.14 Y18.13 Z3.59 F3300.0 E5930.438
G1 X-21.86 Y21.87 Z3.59 F3300.0 E5930.717
G1 X-22.14 Y21.87 Z3.59 F3300.0 E5930.731
G1 X-25.86 Y18.13 Z3.59 F3300.0 E5931.01
G1 X-26.14 Y18.13 Z3.59 F3300.0 E5931.025
G1 X-29.86 Y21.87 Z3.59 F3300.0 E5931.304
G1 X-30.14 Y21.87 Z3.59 F3300.0 E5931.319
G1 X-33.86 Y18.13 Z3.59 F3300.0 E5931.598
G1 X-34.14 Y18.13 Z3.59 F3300.0 E5931.613
G1 X-37.86 Y21.87 Z3.59 F3300.0 E5931.892
G1 X-38.14 Y21.87 Z3.59 F3300.0 E5931.906
G1 X-41.86 Y18.13 Z3.59 F3300.0 E5932.185
G1 X-42.14 Y18.13 Z3.59 F3300.0 E5932.2
G1 X-45.86 Y21.87 Z3.59 F3300.0 E5932.479
G1 X-46.14 Y21.87 Z3.59 F3300.0 E5932.494
G1 X-49.86 Y18.13 Z3.59 F3300.0 E5932.773
G1 X-50.14 Y18.13 Z3.59 F3300.0 E5932.788
G1 X-53.61 Y20.0 Z3.59 F3300.0 E5932.996
G1 X-53.61 Y27.6 Z3.59 F3300.0 E5933.397
G1 X-50.14 Y25.87 Z3.59 F3300.0 E5933.602
G1 X-49.86 Y25.87 Z3.59 F3300.0 E5933.617
G1 X-46.14 Y22.13 Z3.59 F3300.0 E5933.896
G1 X-45.86 Y22.13 Z3.59 F3300.0 E5933.91
G1 X-42.14 Y25.87 Z3.59 F3300.0 E5934.189
G1 X-41.86 Y25.87 Z3.59 F3300.0 E5934.204
G1 X-38.14 Y22.13 Z3.59 F3300.0 E5934.483
G1 X-37.86 Y22.13 Z3.59 F3300.0 E5934.498
G1 X-34.14 Y25.87 Z3.59 F3300.0 E5934.777
G1 X-33.86 Y25.87 Z3.59 F3300.0 E5934.792
G1 X-30.14 Y22.13 Z3.59 F3300.0 E5935.071
G1 X-29.86 Y22.13 Z3.59 F3300.0 E5935.085
G1 X-26.14 Y25.87 Z3.59 F3300.0 E5935.364
G1 X-25.86 Y25.87 Z3.59 F3300.0 E5935.379
G1 X-22.14 Y22.13 Z3.59 F3300.0 E5935.658
G1 X-21.86 Y22.13 Z3.59 F3300.0 E5935.673
G1 X-18.14 Y25.87 Z3.59 F3300.0 E5935.952
G1 X-17.86 Y25.87 Z3.59 F3300.0 E5935.967
G1 X-14.14 Y22.13 Z3.59 F3300.0 E5936.246
G1 X-13.86 Y22.13 Z3.59 F3300.0 E5936.26
G1 X-10.14 Y25.87 Z3.59 F3300.0 E5936.539
G1 X-9.86 Y25.87 Z3.59 F3300.0 E5936.554
G1 X-6.14 Y22.13 Z3.59 F3300.0 E5936.833
G1 X-5.86 Y22.13 Z3.59 F3300.0 E5936.848
G1 X-2.14 Y25.87 Z3.59 F3300.0 E5937.127
G1 X-1.86 Y25.87 Z3.59 F3300.0 E5937.142
G1 X1.86 Y22.13 Z3.59 F3300.0 E5937.421
G1 X2.14 Y22.13 Z3.59 F3300.0 E5937.435
G1 X5.86 Y25.87 Z3.59 F3300.0 E5937.714
G1 X6.14 Y25.87 Z3.59 F3300.0 E5937.729
G1 X9.86 Y22.13 Z3.59 F3300.0 E5938.008
G1 X10.14 Y22.13 Z3.59 F3300.0 E5938.023
G1 X13.86 Y25.87 Z3.59 F3300.0 E5938.302
G1 X14.14 Y25.87 Z3.59 F3300.0 E5938.317
G1 X17.86 Y22.13 Z3.59 F3300.0 E5938.596
G1 X18.14 Y22.13 Z3.59 F3300.0 E5938.61
G1 X21.86 Y25.87 Z3.59 F3300.0 E5938.889
G1 X22.14 Y25.87 Z3.59 F3300.0 E5938.904
G1 X25.86 Y22.13 Z3.59 F3300.0 E5939.183
G1 X26.14 Y22.13 Z3.59 F3300.0 E5939.198
G1 X29.86 Y25.87 Z3.59 F3300.0 E5939.477
G1 X30.14 Y25.87 Z3.59 F3300.0 E5939.492
G1 X33.86 Y22.13 Z3.59 F3300.0 E5939.77
G1 X34.14 Y22.13 Z3.59 F3300.0 E5939.785
G1 X37.86 Y25.87 Z3.59 F3300.0 E5940.064
G1 X38.14 Y25.87 Z3.59 F3300.0 E5940.079
G1 X41.86 Y22.13 Z3.59 F3300.0 E5940.358
G1 X42.14 Y22.13 Z3.59 F3300.0 E5940.373
G1 X45.86 Y25.87 Z3.59 F3300.0 E5940.652
G1 X46.14 Y25.87 Z3.59 F3300.0 E5940.667
G1 X49.86 Y22.13 Z3.59 F3300.0 E5940.945
G1 X50.14 Y22.13 Z3.59 F3300.0 E5940.96
G1 X53.61 Y24.0 Z3.59 F3300.0 E5941.168
G1 X53.61 Y31.6 Z3.59 F3300.0 E5941.57
G1 X50.14 Y29.87 Z3.59 F3300.0 E5941.775
G1 X49.86 Y29.87 Z3.59 F3300.0 E5941.789
G1 X46.14 Y26.13 Z3.59 F3300.0 E5942.068
G1 X45.86 Y26.13 Z3.59 F3300.0 E5942.083
G1 X42.14 Y29.87 Z3.59 F3300.0 E5942.362
G1 X41.86 Y29.87 Z3.59 F3300.0 E5942.377
G1 X38.14 Y26.13 Z3.59 F3300.0 E5942.656
G1 X37.86 Y26.13 Z3.59 F3300.0 E5942.671
G1 X34.14 Y29.87 Z3.59 F3300.0 E5942.95
G1 X33.86 Y29.87 Z3.59 F3300.0 E5942.964
G1 X30.14 Y26.13 Z3.59 F3300.0 E5943.243
G1 X29.86 Y26.13 Z3.59 F3300.0 E5943.258
G1 X26.14 Y29.87 Z3.59 F3300.0 E5943.537
G1 X25.86 Y29.87 Z3.59 F3300.0 E5943.552
G1 X22.14 Y26.13 Z3.59 F3300.0 E5943.831
G1 X21.86 Y26.13 Z3.59 F3300.0 E5943.846
G1 X18.14 Y29.87 Z3.59 F3300.0 E5944.125
G1 X17.86 Y29.87 Z3.59 F3300.0 E5944.139
G1 X14.14 Y26.13 Z3.59 F3300.0 E5944.418
G1 X13.86 Y26.13 Z3.59 F3300.0 E5944.433
G1 X10.14 Y29.87 Z3.59 F3300.0 E5944.712
G1 X9.86 Y29.87 Z3.59 F3300.0 E5944.727
G1 X6.14 Y26.13 Z3.59 F3300.0 E5945.006
G1 X5.86 Y26.13 Z3.59 F3300.0 E5945.021
G1 X2.14 Y29.87 Z3.59 F3300.0 E5945.3
G1 X1.86 Y29.87 Z3.59 F3300.0 E5945.314
G1 X-1.86 Y26.13 Z3.59 F3300.0 E5945.593
G1 X-2.14 Y26.13 Z3.59 F3300.0 E5945.608
G1 X-5.86 Y29.87 Z3.59 F3300.0 E5945.887
G1 X-6.14 Y29.87 Z3.59 F3300.0 E5945.902
G1 X-9.86 Y26.13 Z3.59 F3300.0 E5946.181
G1 X-10.14 Y26.13 Z3.59 F3300.0 E5946.196
G1 X-13.86 Y29.87 Z3.59 F3300.0 E5946.474
G1 X-14.14 Y29.87 Z3.59 F3300.0 E5946.489
G1 X-17.86 Y26.13 Z3.59 F3300.0 E5946.768
G1 X-18.14 Y26.13 Z3.59 F3300.0 E5946.783
G1 X-21.86 Y29.87 Z3.59 F3300.0 E5947.062
G1 X-22.14 Y29.87 Z3.59 F3300.0 E5947.077
G1 X-25.86 Y26.13 Z3.59 F3300.0 E5947.356
G1 X-26.14 Y26.13 Z3.59 F3300.0 E5947.371
G1 X-29.86 Y29.87 Z3.59 F3300.0 E5947.649
G1 X-30.14 Y29.87 Z3.59 F3300.0 E5947.664
G1 X-33.86 Y26.13 Z3.59 F3300.0 E5947.943
G1 X-34.14 Y26.13 Z3.59 F3300.0 E5947.958
G1 X-37.86 Y29.87 Z3.59 F3300.0 E5948.237
G1 X-38.14 Y29.87 Z3.59 F3300.0 E5948.252
G1 X-41.86 Y26.13 Z3.59 F3300.0 E5948.531
G1 X-42.14 Y26.13 Z3.59 F3300.0 E5948.545
G1 X-45.86 Y29.87 Z3.59 F3300.0 E5948.824
G1 X-46.14 Y29.87 Z3.59 F3300.0 E5948.839
G1 X-49.86 Y26.13 Z3.59 F3300.0 E5949.118
G1 X-50.14 Y26.13 Z3.59 F3300.0 E5949.133
G1 X-53.61 Y28.0 Z3.59 F3300.0 E5949.341
G1 X-53.61 Y34.0 Z3.59 F3300.0 E5949.658
G1 X-49.86 Y34.0 Z3.59 F3300.0 E5949.856
G1 X-46.14 Y30.13 Z3.59 F3300.0 E5950.14
G1 X-45.86 Y30.13 Z3.59 F3300.0 E5950.155
G1 X-42.14 Y34.0 Z3.59 F3300.0 E5950.438
G1 X-41.86 Y34.0 Z3.59 F3300.0 E5950.453
G1 X-38.14 Y30.13 Z3.59 F3300.0 E5950.737
G1 X-37.86 Y30.13 Z3.59 F3300.0 E5950.752
G1 X-34.14 Y34.0 Z3.59 F3300.0 E5951.035
G1 X-33.86 Y34.0 Z3.59 F3300.0 E5951.05
G1 X-30.14 Y30.13 Z3.59 F3300.0 E5951.334
G1 X-29.86 Y30.13 Z3.59 F3300.0 E5951.349
G1 X-26.14 Y34.0 Z3.59 F3300.0 E5951.632
G1 X-25.86 Y34.0 Z3.59 F3300.0 E5951.647
G1 X-22.14 Y30.13 Z3.59 F3300.0 E5951.931
G1 X-21.86 Y30.13 Z3.59 F3300.0 E5951.946
G1 X-18.14 Y34.0 Z3.59 F3300.0 E5952.229
G1 X-17.86 Y34.0 Z3.59 F3300.0 E5952.244
G1 X-14.14 Y30.13 Z3.59 F3300.0 E5952.528
G1 X-13.86 Y30.13 Z3.59 F3300.0 E5952.543
G1 X-10.14 Y33.87 Z3.59 F3300.0 E5952.822
G1 X-9.86 Y33.87 Z3.59 F3300.0 E5952.836
G1 X-6.14 Y30.13 Z3.59 F3300.0 E5953.115
G1 X-5.86 Y30.13 Z3.59 F3300.0 E5953.13
G1 X-2.14 Y33.87 Z3.59 F3300.0 E5953.409
G1 X-1.86 Y33.87 Z3.59 F3300.0 E5953.424
G1 X1.86 Y30.13 Z3.59 F3300.0 E5953.703
G1 X2.14 Y30.13 Z3.59 F3300.0 E5953.718
G1 X5.86 Y33.87 Z3.59 F3300.0 E5953.997
G1 X6.14 Y33.87 Z3.59 F3300.0 E5954.011
G1 X9.86 Y30.13 Z3.59 F3300.0 E5954.29
G1 X10.14 Y30.13 Z3.59 F3300.0 E5954.305
G1 X13.86 Y33.87 Z3.59 F3300.0 E5954.584
G1 X14.14 Y33.87 Z3.59 F3300.0 E5954.599
G1 X17.86 Y30.13 Z3.59 F3300.0 E5954.878
G1 X18.14 Y30.13 Z3.59 F3300.0 E5954.893
G1 X21.86 Y33.87 Z3.59 F3300.0 E5955.172
G1 X22.14 Y33.87 Z3.59 F3300.0 E5955.186
G1 X25.86 Y30.13 Z3.59 F3300.0 E5955.465
G1 X26.14 Y30.13 Z3.59 F3300.0 E5955.48
G1 X29.86 Y33.87 Z3.59 F3300.0 E5955.759
G1 X30.14 Y33.87 Z3.59 F3300.0 E5955.774
G1 X33.86 Y30.13 Z3.59 F3300.0 E5956.053
G1 X34.14 Y30.13 Z3.59 F3300.0 E5956.068
G1 X37.86 Y33.87 Z3.59 F3300.0 E5956.347
G1 X38.14 Y33.87 Z3.59 F3300.0 E5956.361
G1 X41.86 Y30.13 Z3.59 F3300.0 E5956.64
G1 X42.14 Y30.13 Z3.59 F3300.0 E5956.655
G1 X45.86 Y33.87 Z3.59 F3300.0 E5956.934
G1 X46.14 Y33.87 Z3.59 F3300.0 E5956.949
G1 X49.86 Y30.13 Z3.59 F3300.0 E5957.228
G1 X50.14 Y30.13 Z3.59 F3300.0 E5957.243
G1 X53.61 Y32.0 Z3.59 F3300.0 E5957.451
G1 X53.55 Y34.8 Z3.59 F3300.0 E5957.599
G1 X46.14 Y34.13 Z3.59 F3300.0 E5957.992
G1 X-10.14 Y34.13 Z3.59 F3300.0 E5960.965
G1 X-15.67 Y34.4 Z3.59 F3300.0 E5961.258
G1 X-15.66 Y34.8 Z3.59 F3300.0 E5961.279
G1 F1200.0
G1 E5960.279
G1 F3300.0
M103
G1 X-15.62 Y-34.8 Z3.59 F4200.0
G1 F1200.0
G1 E5961.279
G1 F4200.0
M101
G1 X-15.67 Y-34.4 Z3.59 F3300.0 E5961.3
G1 X-14.14 Y-34.13 Z3.59 F3300.0 E5961.382
G1 X50.14 Y-34.13 Z3.59 F3300.0 E5964.778
G1 X53.61 Y-32.8 Z3.59 F3300.0 E5964.974
G1 X53.61 Y-34.4 Z3.59 F3300.0 E5965.058
G1 X53.55 Y-34.8 Z3.59 F3300.0 E5965.08
G1 F1200.0
G1 E5964.08
G1 F3300.0
M103
(</infill>)
(</nestedRing>)
(</rotation>)
(</layer>)
(<layer> 3.861 )
(<rotation> (6.12323399574e-17+1j) )
(<nestedRing>)
(<boundaryPerimeter>)
(<boundaryPoint> X54.488 Y-35.854 Z3.861 </boundaryPoint>)
(<boundaryPoint> X54.488 Y35.854 Z3.861 </boundaryPoint>)
(<boundaryPoint> X-16.55 Y35.854 Z3.861 </boundaryPoint>)
(<boundaryPoint> X-16.55 Y35.184 Z3.861 </boundaryPoint>)
(<boundaryPoint> X-54.488 Y35.184 Z3.861 </boundaryPoint>)
(<boundaryPoint> X-54.488 Y-34.907 Z3.861 </boundaryPoint>)
(<boundaryPoint> X-16.55 Y-34.907 Z3.861 </boundaryPoint>)
(<boundaryPoint> X-16.55 Y-35.854 Z3.861 </boundaryPoint>)
(<loop> outer )
G1 X-53.89 Y-34.14 Z3.86 F4200.0
G1 F1200.0
G1 E5965.08
G1 F4200.0
M101
G1 X-53.89 Y-34.31 Z3.86 F3300.0 E5965.088
G1 X-15.95 Y-34.31 Z3.86 F3300.0 E5967.093
G1 X-15.95 Y-35.25 Z3.86 F3300.0 E5967.143
G1 X53.89 Y-35.25 Z3.86 F3300.0 E5970.832
G1 X53.89 Y35.25 Z3.86 F3300.0 E5974.556
G1 X-15.95 Y35.25 Z3.86 F3300.0 E5978.246
G1 X-15.95 Y34.58 Z3.86 F3300.0 E5978.281
G1 X-53.89 Y34.58 Z3.86 F3300.0 E5980.285
G1 X-53.89 Y-34.14 Z3.86 F3300.0 E5983.915
G1 F1200.0
G1 E5983.915
G1 F3300.0
M103
(</loop>)
(<edge> outer )
;M108 R27.5
G1 X-54.29 Y-34.14 Z3.86 F4200.0
G1 F1200.0
G1 E5983.915
G1 F4200.0
M101
G1 X-54.29 Y-34.31 Z3.86 F1650.0 E5983.924
G1 X-54.29 Y-34.71 Z3.86 F1650.0 E5983.945
G1 X-16.35 Y-34.71 Z3.86 F1650.0 E5985.949
G1 X-16.35 Y-35.65 Z3.86 F1650.0 E5985.999
G1 X54.29 Y-35.65 Z3.86 F1650.0 E5989.731
G1 X54.29 Y35.65 Z3.86 F1650.0 E5993.498
G1 X-16.35 Y35.65 Z3.86 F1650.0 E5997.229
G1 X-16.35 Y34.98 Z3.86 F1650.0 E5997.264
G1 X-54.29 Y34.98 Z3.86 F1650.0 E5999.269
G1 X-54.29 Y-34.14 Z3.86 F1650.0 E6002.92
G1 F1200.0
G1 E6001.92
G1 F1650.0
M103
(</edge>)
(</boundaryPerimeter>)
(<infill>)
(<infillBoundary>)
(<infillPoint> X53.888 Y-35.254 Z2.295 </infillPoint>)
(<infillPoint> X53.888 Y35.254 Z2.295 </infillPoint>)
(<infillPoint> X-15.95 Y35.254 Z2.295 </infillPoint>)
(<infillPoint> X-15.95 Y34.584 Z2.295 </infillPoint>)
(<infillPoint> X-53.888 Y34.584 Z2.295 </infillPoint>)
(<infillPoint> X-53.888 Y-34.307 Z2.295 </infillPoint>)
(<infillPoint> X-15.95 Y-34.307 Z2.295 </infillPoint>)
(<infillPoint> X-15.95 Y-35.254 Z2.295 </infillPoint>)
(</infillBoundary>)
;M108 R55.0
G1 X51.6 Y34.97 Z3.86 F4200.0
G1 F1200.0
G1 E6002.92
G1 F4200.0
M101
G1 X48.0 Y34.97 Z3.86 F3300.0 E6003.11
G1 X46.13 Y34.14 Z3.86 F3300.0 E6003.219
G1 X46.13 Y33.86 Z3.86 F3300.0 E6003.233
G1 X49.87 Y30.14 Z3.86 F3300.0 E6003.512
G1 X49.87 Y29.86 Z3.86 F3300.0 E6003.527
G1 X46.13 Y26.14 Z3.86 F3300.0 E6003.806
G1 X46.13 Y25.86 Z3.86 F3300.0 E6003.821
G1 X49.87 Y22.14 Z3.86 F3300.0 E6004.1
G1 X49.87 Y21.86 Z3.86 F3300.0 E6004.115
G1 X46.13 Y18.14 Z3.86 F3300.0 E6004.394
G1 X46.13 Y17.86 Z3.86 F3300.0 E6004.408
G1 X49.87 Y14.14 Z3.86 F3300.0 E6004.687
G1 X49.87 Y13.86 Z3.86 F3300.0 E6004.702
G1 X46.13 Y10.14 Z3.86 F3300.0 E6004.981
G1 X46.13 Y9.86 Z3.86 F3300.0 E6004.996
G1 X49.87 Y6.14 Z3.86 F3300.0 E6005.275
G1 X49.87 Y5.86 Z3.86 F3300.0 E6005.29
G1 X46.13 Y2.14 Z3.86 F3300.0 E6005.569
G1 X46.13 Y1.86 Z3.86 F3300.0 E6005.583
G1 X49.87 Y-1.86 Z3.86 F3300.0 E6005.862
G1 X49.87 Y-2.14 Z3.86 F3300.0 E6005.877
G1 X46.13 Y-5.86 Z3.86 F3300.0 E6006.156
G1 X46.13 Y-6.14 Z3.86 F3300.0 E6006.171
G1 X49.87 Y-9.86 Z3.86 F3300.0 E6006.45
G1 X49.87 Y-10.14 Z3.86 F3300.0 E6006.465
G1 X46.13 Y-13.86 Z3.86 F3300.0 E6006.743
G1 X46.13 Y-14.14 Z3.86 F3300.0 E6006.758
G1 X49.87 Y-17.86 Z3.86 F3300.0 E6007.037
G1 X49.87 Y-18.14 Z3.86 F3300.0 E6007.052
G1 X46.13 Y-21.86 Z3.86 F3300.0 E6007.331
G1 X46.13 Y-22.14 Z3.86 F3300.0 E6007.346
G1 X49.87 Y-25.86 Z3.86 F3300.0 E6007.625
G1 X49.87 Y-26.14 Z3.86 F3300.0 E6007.64
G1 X46.13 Y-29.86 Z3.86 F3300.0 E6007.918
M73 P8 (display progress)
G1 X46.13 Y-30.14 Z3.86 F3300.0 E6007.933
G1 X49.87 Y-33.86 Z3.86 F3300.0 E6008.212
G1 X49.87 Y-34.14 Z3.86 F3300.0 E6008.227
G1 X51.2 Y-34.97 Z3.86 F3300.0 E6008.31
G1 X44.0 Y-34.97 Z3.86 F3300.0 E6008.69
G1 X42.13 Y-34.14 Z3.86 F3300.0 E6008.798
G1 X42.13 Y-33.86 Z3.86 F3300.0 E6008.813
G1 X45.87 Y-30.14 Z3.86 F3300.0 E6009.092
G1 X45.87 Y-29.86 Z3.86 F3300.0 E6009.107
G1 X42.13 Y-26.14 Z3.86 F3300.0 E6009.386
G1 X42.13 Y-25.86 Z3.86 F3300.0 E6009.401
G1 X45.87 Y-22.14 Z3.86 F3300.0 E6009.68
G1 X45.87 Y-21.86 Z3.86 F3300.0 E6009.694
G1 X42.13 Y-18.14 Z3.86 F3300.0 E6009.973
G1 X42.13 Y-17.86 Z3.86 F3300.0 E6009.988
G1 X45.87 Y-14.14 Z3.86 F3300.0 E6010.267
G1 X45.87 Y-13.86 Z3.86 F3300.0 E6010.282
G1 X42.13 Y-10.14 Z3.86 F3300.0 E6010.561
G1 X42.13 Y-9.86 Z3.86 F3300.0 E6010.576
G1 X45.87 Y-6.14 Z3.86 F3300.0 E6010.855
G1 X45.87 Y-5.86 Z3.86 F3300.0 E6010.869
G1 X42.13 Y-2.14 Z3.86 F3300.0 E6011.148
G1 X42.13 Y-1.86 Z3.86 F3300.0 E6011.163
G1 X45.87 Y1.86 Z3.86 F3300.0 E6011.442
G1 X45.87 Y2.14 Z3.86 F3300.0 E6011.457
G1 X42.13 Y5.86 Z3.86 F3300.0 E6011.736
G1 X42.13 Y6.14 Z3.86 F3300.0 E6011.751
G1 X45.87 Y9.86 Z3.86 F3300.0 E6012.03
G1 X45.87 Y10.14 Z3.86 F3300.0 E6012.044
G1 X42.13 Y13.86 Z3.86 F3300.0 E6012.323
G1 X42.13 Y14.14 Z3.86 F3300.0 E6012.338
G1 X45.87 Y17.86 Z3.86 F3300.0 E6012.617
G1 X45.87 Y18.14 Z3.86 F3300.0 E6012.632
G1 X42.13 Y21.86 Z3.86 F3300.0 E6012.911
G1 X42.13 Y22.14 Z3.86 F3300.0 E6012.926
G1 X45.87 Y25.86 Z3.86 F3300.0 E6013.205
G1 X45.87 Y26.14 Z3.86 F3300.0 E6013.219
G1 X42.13 Y29.86 Z3.86 F3300.0 E6013.498
G1 X42.13 Y30.14 Z3.86 F3300.0 E6013.513
G1 X45.87 Y33.86 Z3.86 F3300.0 E6013.792
G1 X45.87 Y34.14 Z3.86 F3300.0 E6013.807
G1 X47.2 Y34.97 Z3.86 F3300.0 E6013.89
G1 X40.0 Y34.97 Z3.86 F3300.0 E6014.27
G1 X38.13 Y34.14 Z3.86 F3300.0 E6014.378
G1 X38.13 Y33.86 Z3.86 F3300.0 E6014.393
G1 X41.87 Y30.14 Z3.86 F3300.0 E6014.672
G1 X41.87 Y29.86 Z3.86 F3300.0 E6014.687
G1 X38.13 Y26.14 Z3.86 F3300.0 E6014.966
G1 X38.13 Y25.86 Z3.86 F3300.0 E6014.981
G1 X41.87 Y22.14 Z3.86 F3300.0 E6015.26
G1 X41.87 Y21.86 Z3.86 F3300.0 E6015.274
G1 X38.13 Y18.14 Z3.86 F3300.0 E6015.553
G1 X38.13 Y17.86 Z3.86 F3300.0 E6015.568
G1 X41.87 Y14.14 Z3.86 F3300.0 E6015.847
G1 X41.87 Y13.86 Z3.86 F3300.0 E6015.862
G1 X38.13 Y10.14 Z3.86 F3300.0 E6016.141
G1 X38.13 Y9.86 Z3.86 F3300.0 E6016.156
G1 X41.87 Y6.14 Z3.86 F3300.0 E6016.435
G1 X41.87 Y5.86 Z3.86 F3300.0 E6016.449
G1 X38.13 Y2.14 Z3.86 F3300.0 E6016.728
G1 X38.13 Y1.86 Z3.86 F3300.0 E6016.743
G1 X41.87 Y-1.86 Z3.86 F3300.0 E6017.022
G1 X41.87 Y-2.14 Z3.86 F3300.0 E6017.037
G1 X38.13 Y-5.86 Z3.86 F3300.0 E6017.316
G1 X38.13 Y-6.14 Z3.86 F3300.0 E6017.331
G1 X41.87 Y-9.86 Z3.86 F3300.0 E6017.61
G1 X41.87 Y-10.14 Z3.86 F3300.0 E6017.624
G1 X38.13 Y-13.86 Z3.86 F3300.0 E6017.903
G1 X38.13 Y-14.14 Z3.86 F3300.0 E6017.918
G1 X41.87 Y-17.86 Z3.86 F3300.0 E6018.197
G1 X41.87 Y-18.14 Z3.86 F3300.0 E6018.212
G1 X38.13 Y-21.86 Z3.86 F3300.0 E6018.491
G1 X38.13 Y-22.14 Z3.86 F3300.0 E6018.506
G1 X41.87 Y-25.86 Z3.86 F3300.0 E6018.784
G1 X41.87 Y-26.14 Z3.86 F3300.0 E6018.799
G1 X38.13 Y-29.86 Z3.86 F3300.0 E6019.078
G1 X38.13 Y-30.14 Z3.86 F3300.0 E6019.093
G1 X41.87 Y-33.86 Z3.86 F3300.0 E6019.372
G1 X41.87 Y-34.14 Z3.86 F3300.0 E6019.387
G1 X43.2 Y-34.97 Z3.86 F3300.0 E6019.47
G1 X36.0 Y-34.97 Z3.86 F3300.0 E6019.85
G1 X34.13 Y-34.14 Z3.86 F3300.0 E6019.958
G1 X34.13 Y-33.86 Z3.86 F3300.0 E6019.973
G1 X37.87 Y-30.14 Z3.86 F3300.0 E6020.252
G1 X37.87 Y-29.86 Z3.86 F3300.0 E6020.267
G1 X34.13 Y-26.14 Z3.86 F3300.0 E6020.546
G1 X34.13 Y-25.86 Z3.86 F3300.0 E6020.56
G1 X37.87 Y-22.14 Z3.86 F3300.0 E6020.839
G1 X37.87 Y-21.86 Z3.86 F3300.0 E6020.854
G1 X34.13 Y-18.14 Z3.86 F3300.0 E6021.133
G1 X34.13 Y-17.86 Z3.86 F3300.0 E6021.148
G1 X37.87 Y-14.14 Z3.86 F3300.0 E6021.427
G1 X37.87 Y-13.86 Z3.86 F3300.0 E6021.442
G1 X34.13 Y-10.14 Z3.86 F3300.0 E6021.721
G1 X34.13 Y-9.86 Z3.86 F3300.0 E6021.735
G1 X37.87 Y-6.14 Z3.86 F3300.0 E6022.014
G1 X37.87 Y-5.86 Z3.86 F3300.0 E6022.029
G1 X34.13 Y-2.14 Z3.86 F3300.0 E6022.308
G1 X34.13 Y-1.86 Z3.86 F3300.0 E6022.323
G1 X37.87 Y1.86 Z3.86 F3300.0 E6022.602
G1 X37.87 Y2.14 Z3.86 F3300.0 E6022.617
G1 X34.13 Y5.86 Z3.86 F3300.0 E6022.896
G1 X34.13 Y6.14 Z3.86 F3300.0 E6022.91
G1 X37.87 Y9.86 Z3.86 F3300.0 E6023.189
G1 X37.87 Y10.14 Z3.86 F3300.0 E6023.204
G1 X34.13 Y13.86 Z3.86 F3300.0 E6023.483
G1 X34.13 Y14.14 Z3.86 F3300.0 E6023.498
G1 X37.87 Y17.86 Z3.86 F3300.0 E6023.777
G1 X37.87 Y18.14 Z3.86 F3300.0 E6023.792
G1 X34.13 Y21.86 Z3.86 F3300.0 E6024.071
G1 X34.13 Y22.14 Z3.86 F3300.0 E6024.085
G1 X37.87 Y25.86 Z3.86 F3300.0 E6024.364
G1 X37.87 Y26.14 Z3.86 F3300.0 E6024.379
G1 X34.13 Y29.86 Z3.86 F3300.0 E6024.658
G1 X34.13 Y30.14 Z3.86 F3300.0 E6024.673
G1 X37.87 Y33.86 Z3.86 F3300.0 E6024.952
G1 X37.87 Y34.14 Z3.86 F3300.0 E6024.967
G1 X39.2 Y34.97 Z3.86 F3300.0 E6025.049
G1 X32.0 Y34.97 Z3.86 F3300.0 E6025.43
G1 X30.13 Y34.14 Z3.86 F3300.0 E6025.538
G1 X30.13 Y33.86 Z3.86 F3300.0 E6025.553
G1 X33.87 Y30.14 Z3.86 F3300.0 E6025.832
G1 X33.87 Y29.86 Z3.86 F3300.0 E6025.847
G1 X30.13 Y26.14 Z3.86 F3300.0 E6026.126
G1 X30.13 Y25.86 Z3.86 F3300.0 E6026.14
G1 X33.87 Y22.14 Z3.86 F3300.0 E6026.419
G1 X33.87 Y21.86 Z3.86 F3300.0 E6026.434
G1 X30.13 Y18.14 Z3.86 F3300.0 E6026.713
G1 X30.13 Y17.86 Z3.86 F3300.0 E6026.728
G1 X33.87 Y14.14 Z3.86 F3300.0 E6027.007
G1 X33.87 Y13.86 Z3.86 F3300.0 E6027.022
G1 X30.13 Y10.14 Z3.86 F3300.0 E6027.301
G1 X30.13 Y9.86 Z3.86 F3300.0 E6027.315
G1 X33.87 Y6.14 Z3.86 F3300.0 E6027.594
G1 X33.87 Y5.86 Z3.86 F3300.0 E6027.609
G1 X30.13 Y2.14 Z3.86 F3300.0 E6027.888
G1 X30.13 Y1.86 Z3.86 F3300.0 E6027.903
G1 X33.87 Y-1.86 Z3.86 F3300.0 E6028.182
G1 X33.87 Y-2.14 Z3.86 F3300.0 E6028.197
G1 X30.13 Y-5.86 Z3.86 F3300.0 E6028.476
G1 X30.13 Y-6.14 Z3.86 F3300.0 E6028.49
G1 X33.87 Y-9.86 Z3.86 F3300.0 E6028.769
G1 X33.87 Y-10.14 Z3.86 F3300.0 E6028.784
G1 X30.13 Y-13.86 Z3.86 F3300.0 E6029.063
G1 X30.13 Y-14.14 Z3.86 F3300.0 E6029.078
G1 X33.87 Y-17.86 Z3.86 F3300.0 E6029.357
G1 X33.87 Y-18.14 Z3.86 F3300.0 E6029.372
G1 X30.13 Y-21.86 Z3.86 F3300.0 E6029.651
G1 X30.13 Y-22.14 Z3.86 F3300.0 E6029.665
G1 X33.87 Y-25.86 Z3.86 F3300.0 E6029.944
G1 X33.87 Y-26.14 Z3.86 F3300.0 E6029.959
G1 X30.13 Y-29.86 Z3.86 F3300.0 E6030.238
G1 X30.13 Y-30.14 Z3.86 F3300.0 E6030.253
G1 X33.87 Y-33.86 Z3.86 F3300.0 E6030.532
G1 X33.87 Y-34.14 Z3.86 F3300.0 E6030.547
G1 X35.2 Y-34.97 Z3.86 F3300.0 E6030.629
G1 X28.0 Y-34.97 Z3.86 F3300.0 E6031.01
G1 X26.13 Y-34.14 Z3.86 F3300.0 E6031.118
G1 X26.13 Y-33.86 Z3.86 F3300.0 E6031.133
G1 X29.87 Y-30.14 Z3.86 F3300.0 E6031.412
G1 X29.87 Y-29.86 Z3.86 F3300.0 E6031.427
G1 X26.13 Y-26.14 Z3.86 F3300.0 E6031.705
G1 X26.13 Y-25.86 Z3.86 F3300.0 E6031.72
G1 X29.87 Y-22.14 Z3.86 F3300.0 E6031.999
G1 X29.87 Y-21.86 Z3.86 F3300.0 E6032.014
G1 X26.13 Y-18.14 Z3.86 F3300.0 E6032.293
G1 X26.13 Y-17.86 Z3.86 F3300.0 E6032.308
G1 X29.87 Y-14.14 Z3.86 F3300.0 E6032.587
G1 X29.87 Y-13.86 Z3.86 F3300.0 E6032.601
G1 X26.13 Y-10.14 Z3.86 F3300.0 E6032.88
G1 X26.13 Y-9.86 Z3.86 F3300.0 E6032.895
G1 X29.87 Y-6.14 Z3.86 F3300.0 E6033.174
G1 X29.87 Y-5.86 Z3.86 F3300.0 E6033.189
G1 X26.13 Y-2.14 Z3.86 F3300.0 E6033.468
G1 X26.13 Y-1.86 Z3.86 F3300.0 E6033.483
G1 X29.87 Y1.86 Z3.86 F3300.0 E6033.762
G1 X29.87 Y2.14 Z3.86 F3300.0 E6033.776
G1 X26.13 Y5.86 Z3.86 F3300.0 E6034.055
G1 X26.13 Y6.14 Z3.86 F3300.0 E6034.07
G1 X29.87 Y9.86 Z3.86 F3300.0 E6034.349
G1 X29.87 Y10.14 Z3.86 F3300.0 E6034.364
G1 X26.13 Y13.86 Z3.86 F3300.0 E6034.643
G1 X26.13 Y14.14 Z3.86 F3300.0 E6034.658
G1 X29.87 Y17.86 Z3.86 F3300.0 E6034.937
G1 X29.87 Y18.14 Z3.86 F3300.0 E6034.951
G1 X26.13 Y21.86 Z3.86 F3300.0 E6035.23
G1 X26.13 Y22.14 Z3.86 F3300.0 E6035.245
G1 X29.87 Y25.86 Z3.86 F3300.0 E6035.524
G1 X29.87 Y26.14 Z3.86 F3300.0 E6035.539
G1 X26.13 Y29.86 Z3.86 F3300.0 E6035.818
G1 X26.13 Y30.14 Z3.86 F3300.0 E6035.833
G1 X29.87 Y33.86 Z3.86 F3300.0 E6036.112
G1 X29.87 Y34.14 Z3.86 F3300.0 E6036.126
G1 X31.2 Y34.97 Z3.86 F3300.0 E6036.209
G1 X23.2 Y34.97 Z3.86 F3300.0 E6036.632
G1 X22.13 Y34.14 Z3.86 F3300.0 E6036.704
G1 X22.13 Y33.86 Z3.86 F3300.0 E6036.718
G1 X25.87 Y30.14 Z3.86 F3300.0 E6036.997
G1 X25.87 Y29.86 Z3.86 F3300.0 E6037.012
G1 X22.13 Y26.14 Z3.86 F3300.0 E6037.291
G1 X22.13 Y25.86 Z3.86 F3300.0 E6037.306
G1 X25.87 Y22.14 Z3.86 F3300.0 E6037.585
G1 X25.87 Y21.86 Z3.86 F3300.0 E6037.6
G1 X22.13 Y18.14 Z3.86 F3300.0 E6037.879
G1 X22.13 Y17.86 Z3.86 F3300.0 E6037.893
G1 X25.87 Y14.14 Z3.86 F3300.0 E6038.172
G1 X25.87 Y13.86 Z3.86 F3300.0 E6038.187
G1 X22.13 Y10.14 Z3.86 F3300.0 E6038.466
G1 X22.13 Y9.86 Z3.86 F3300.0 E6038.481
G1 X25.87 Y6.14 Z3.86 F3300.0 E6038.76
G1 X25.87 Y5.86 Z3.86 F3300.0 E6038.775
G1 X22.13 Y2.14 Z3.86 F3300.0 E6039.054
G1 X22.13 Y1.86 Z3.86 F3300.0 E6039.068
G1 X25.87 Y-1.86 Z3.86 F3300.0 E6039.347
G1 X25.87 Y-2.14 Z3.86 F3300.0 E6039.362
G1 X22.13 Y-5.86 Z3.86 F3300.0 E6039.641
G1 X22.13 Y-6.14 Z3.86 F3300.0 E6039.656
G1 X25.87 Y-9.86 Z3.86 F3300.0 E6039.935
G1 X25.87 Y-10.14 Z3.86 F3300.0 E6039.95
G1 X22.13 Y-13.86 Z3.86 F3300.0 E6040.229
G1 X22.13 Y-14.14 Z3.86 F3300.0 E6040.243
G1 X25.87 Y-17.86 Z3.86 F3300.0 E6040.522
G1 X25.87 Y-18.14 Z3.86 F3300.0 E6040.537
G1 X22.13 Y-21.86 Z3.86 F3300.0 E6040.816
G1 X22.13 Y-22.14 Z3.86 F3300.0 E6040.831
G1 X25.87 Y-25.86 Z3.86 F3300.0 E6041.11
G1 X25.87 Y-26.14 Z3.86 F3300.0 E6041.125
G1 X22.13 Y-29.86 Z3.86 F3300.0 E6041.403
G1 X22.13 Y-30.14 Z3.86 F3300.0 E6041.418
G1 X25.87 Y-33.86 Z3.86 F3300.0 E6041.697
G1 X25.87 Y-34.14 Z3.86 F3300.0 E6041.712
G1 X27.2 Y-34.97 Z3.86 F3300.0 E6041.795
G1 X19.2 Y-34.97 Z3.86 F3300.0 E6042.217
G1 X18.13 Y-34.14 Z3.86 F3300.0 E6042.289
G1 X18.13 Y-33.86 Z3.86 F3300.0 E6042.304
G1 X21.87 Y-30.14 Z3.86 F3300.0 E6042.583
G1 X21.87 Y-29.86 Z3.86 F3300.0 E6042.598
G1 X18.13 Y-26.14 Z3.86 F3300.0 E6042.877
G1 X18.13 Y-25.86 Z3.86 F3300.0 E6042.891
G1 X21.87 Y-22.14 Z3.86 F3300.0 E6043.17
G1 X21.87 Y-21.86 Z3.86 F3300.0 E6043.185
G1 X18.13 Y-18.14 Z3.86 F3300.0 E6043.464
G1 X18.13 Y-17.86 Z3.86 F3300.0 E6043.479
G1 X21.87 Y-14.14 Z3.86 F3300.0 E6043.758
G1 X21.87 Y-13.86 Z3.86 F3300.0 E6043.773
G1 X18.13 Y-10.14 Z3.86 F3300.0 E6044.052
G1 X18.13 Y-9.86 Z3.86 F3300.0 E6044.066
G1 X21.87 Y-6.14 Z3.86 F3300.0 E6044.345
G1 X21.87 Y-5.86 Z3.86 F3300.0 E6044.36
G1 X18.13 Y-2.14 Z3.86 F3300.0 E6044.639
G1 X18.13 Y-1.86 Z3.86 F3300.0 E6044.654
G1 X21.87 Y1.86 Z3.86 F3300.0 E6044.933
G1 X21.87 Y2.14 Z3.86 F3300.0 E6044.948
G1 X18.13 Y5.86 Z3.86 F3300.0 E6045.227
G1 X18.13 Y6.14 Z3.86 F3300.0 E6045.241
G1 X21.87 Y9.86 Z3.86 F3300.0 E6045.52
G1 X21.87 Y10.14 Z3.86 F3300.0 E6045.535
G1 X18.13 Y13.86 Z3.86 F3300.0 E6045.814
G1 X18.13 Y14.14 Z3.86 F3300.0 E6045.829
G1 X21.87 Y17.86 Z3.86 F3300.0 E6046.108
G1 X21.87 Y18.14 Z3.86 F3300.0 E6046.123
G1 X18.13 Y21.86 Z3.86 F3300.0 E6046.402
G1 X18.13 Y22.14 Z3.86 F3300.0 E6046.416
G1 X21.87 Y25.86 Z3.86 F3300.0 E6046.695
G1 X21.87 Y26.14 Z3.86 F3300.0 E6046.71
G1 X18.13 Y29.86 Z3.86 F3300.0 E6046.989
G1 X18.13 Y30.14 Z3.86 F3300.0 E6047.004
G1 X21.87 Y33.86 Z3.86 F3300.0 E6047.283
G1 X21.87 Y34.14 Z3.86 F3300.0 E6047.298
G1 X22.8 Y34.97 Z3.86 F3300.0 E6047.363
G1 X16.0 Y34.97 Z3.86 F3300.0 E6047.723
G1 X15.6 Y34.57 Z3.86 F3300.0 E6047.753
G1 X14.13 Y34.14 Z3.86 F3300.0 E6047.834
G1 X14.13 Y33.86 Z3.86 F3300.0 E6047.849
G1 X17.87 Y30.14 Z3.86 F3300.0 E6048.127
G1 X17.87 Y29.86 Z3.86 F3300.0 E6048.142
G1 X14.13 Y26.14 Z3.86 F3300.0 E6048.421
G1 X14.13 Y25.86 Z3.86 F3300.0 E6048.436
G1 X17.87 Y22.14 Z3.86 F3300.0 E6048.715
G1 X17.87 Y21.86 Z3.86 F3300.0 E6048.73
G1 X14.13 Y18.14 Z3.86 F3300.0 E6049.009
G1 X14.13 Y17.86 Z3.86 F3300.0 E6049.024
G1 X17.87 Y14.14 Z3.86 F3300.0 E6049.302
G1 X17.87 Y13.86 Z3.86 F3300.0 E6049.317
G1 X14.13 Y10.14 Z3.86 F3300.0 E6049.596
G1 X14.13 Y9.86 Z3.86 F3300.0 E6049.611
G1 X17.87 Y6.14 Z3.86 F3300.0 E6049.89
G1 X17.87 Y5.86 Z3.86 F3300.0 E6049.905
G1 X14.13 Y2.14 Z3.86 F3300.0 E6050.184
G1 X14.13 Y1.86 Z3.86 F3300.0 E6050.198
G1 X17.87 Y-1.86 Z3.86 F3300.0 E6050.477
G1 X17.87 Y-2.14 Z3.86 F3300.0 E6050.492
G1 X14.13 Y-5.86 Z3.86 F3300.0 E6050.771
G1 X14.13 Y-6.14 Z3.86 F3300.0 E6050.786
G1 X17.87 Y-9.86 Z3.86 F3300.0 E6051.065
G1 X17.87 Y-10.14 Z3.86 F3300.0 E6051.08
G1 X14.13 Y-13.86 Z3.86 F3300.0 E6051.359
G1 X14.13 Y-14.14 Z3.86 F3300.0 E6051.373
G1 X17.87 Y-17.86 Z3.86 F3300.0 E6051.652
G1 X17.87 Y-18.14 Z3.86 F3300.0 E6051.667
G1 X14.13 Y-21.86 Z3.86 F3300.0 E6051.946
G1 X14.13 Y-22.14 Z3.86 F3300.0 E6051.961
G1 X17.87 Y-25.86 Z3.86 F3300.0 E6052.24
G1 X17.87 Y-26.14 Z3.86 F3300.0 E6052.255
G1 X14.13 Y-29.86 Z3.86 F3300.0 E6052.534
G1 X14.13 Y-30.14 Z3.86 F3300.0 E6052.548
G1 X17.87 Y-33.86 Z3.86 F3300.0 E6052.827
G1 X17.87 Y-34.14 Z3.86 F3300.0 E6052.842
G1 X18.8 Y-34.97 Z3.86 F3300.0 E6052.908
G1 X11.6 Y-34.97 Z3.86 F3300.0 E6053.288
G1 X10.13 Y-34.14 Z3.86 F3300.0 E6053.378
G1 X10.13 Y-33.86 Z3.86 F3300.0 E6053.393
G1 X13.87 Y-30.14 Z3.86 F3300.0 E6053.672
G1 X13.87 Y-29.86 Z3.86 F3300.0 E6053.686
G1 X10.13 Y-26.14 Z3.86 F3300.0 E6053.965
G1 X10.13 Y-25.86 Z3.86 F3300.0 E6053.98
G1 X13.87 Y-22.14 Z3.86 F3300.0 E6054.259
G1 X13.87 Y-21.86 Z3.86 F3300.0 E6054.274
G1 X10.13 Y-18.14 Z3.86 F3300.0 E6054.553
G1 X10.13 Y-17.86 Z3.86 F3300.0 E6054.568
G1 X13.87 Y-14.14 Z3.86 F3300.0 E6054.847
G1 X13.87 Y-13.86 Z3.86 F3300.0 E6054.861
G1 X10.13 Y-10.14 Z3.86 F3300.0 E6055.14
G1 X10.13 Y-9.86 Z3.86 F3300.0 E6055.155
G1 X13.87 Y-6.14 Z3.86 F3300.0 E6055.434
G1 X13.87 Y-5.86 Z3.86 F3300.0 E6055.449
G1 X10.13 Y-2.14 Z3.86 F3300.0 E6055.728
G1 X10.13 Y-1.86 Z3.86 F3300.0 E6055.743
G1 X13.87 Y1.86 Z3.86 F3300.0 E6056.022
G1 X13.87 Y2.14 Z3.86 F3300.0 E6056.036
G1 X10.13 Y5.86 Z3.86 F3300.0 E6056.315
G1 X10.13 Y6.14 Z3.86 F3300.0 E6056.33
G1 X13.87 Y9.86 Z3.86 F3300.0 E6056.609
G1 X13.87 Y10.14 Z3.86 F3300.0 E6056.624
G1 X10.13 Y13.86 Z3.86 F3300.0 E6056.903
G1 X10.13 Y14.14 Z3.86 F3300.0 E6056.918
G1 X13.87 Y17.86 Z3.86 F3300.0 E6057.196
G1 X13.87 Y18.14 Z3.86 F3300.0 E6057.211
G1 X10.13 Y21.86 Z3.86 F3300.0 E6057.49
G1 X10.13 Y22.14 Z3.86 F3300.0 E6057.505
G1 X13.87 Y25.86 Z3.86 F3300.0 E6057.784
G1 X13.87 Y26.14 Z3.86 F3300.0 E6057.799
G1 X10.13 Y29.86 Z3.86 F3300.0 E6058.078
G1 X10.13 Y30.14 Z3.86 F3300.0 E6058.093
G1 X13.87 Y33.86 Z3.86 F3300.0 E6058.371
G1 X13.87 Y34.14 Z3.86 F3300.0 E6058.386
G1 X15.2 Y34.97 Z3.86 F3300.0 E6058.469
G1 X7.6 Y34.97 Z3.86 F3300.0 E6058.87
G1 X6.13 Y34.14 Z3.86 F3300.0 E6058.96
G1 X6.13 Y33.86 Z3.86 F3300.0 E6058.975
G1 X9.87 Y30.14 Z3.86 F3300.0 E6059.254
G1 X9.87 Y29.86 Z3.86 F3300.0 E6059.268
G1 X6.13 Y26.14 Z3.86 F3300.0 E6059.547
G1 X6.13 Y25.86 Z3.86 F3300.0 E6059.562
G1 X9.87 Y22.14 Z3.86 F3300.0 E6059.841
G1 X9.87 Y21.86 Z3.86 F3300.0 E6059.856
G1 X6.13 Y18.14 Z3.86 F3300.0 E6060.135
G1 X6.13 Y17.86 Z3.86 F3300.0 E6060.15
G1 X9.87 Y14.14 Z3.86 F3300.0 E6060.429
G1 X9.87 Y13.86 Z3.86 F3300.0 E6060.443
G1 X6.13 Y10.14 Z3.86 F3300.0 E6060.722
G1 X6.13 Y9.86 Z3.86 F3300.0 E6060.737
G1 X9.87 Y6.14 Z3.86 F3300.0 E6061.016
G1 X9.87 Y5.86 Z3.86 F3300.0 E6061.031
G1 X6.13 Y2.14 Z3.86 F3300.0 E6061.31
G1 X6.13 Y1.86 Z3.86 F3300.0 E6061.325
G1 X9.87 Y-1.86 Z3.86 F3300.0 E6061.604
G1 X9.87 Y-2.14 Z3.86 F3300.0 E6061.618
G1 X6.13 Y-5.86 Z3.86 F3300.0 E6061.897
G1 X6.13 Y-6.14 Z3.86 F3300.0 E6061.912
G1 X9.87 Y-9.86 Z3.86 F3300.0 E6062.191
G1 X9.87 Y-10.14 Z3.86 F3300.0 E6062.206
G1 X6.13 Y-13.86 Z3.86 F3300.0 E6062.485
G1 X6.13 Y-14.14 Z3.86 F3300.0 E6062.5
G1 X9.87 Y-17.86 Z3.86 F3300.0 E6062.779
G1 X9.87 Y-18.14 Z3.86 F3300.0 E6062.793
G1 X6.13 Y-21.86 Z3.86 F3300.0 E6063.072
G1 X6.13 Y-22.14 Z3.86 F3300.0 E6063.087
G1 X9.87 Y-25.86 Z3.86 F3300.0 E6063.366
G1 X9.87 Y-26.14 Z3.86 F3300.0 E6063.381
G1 X6.13 Y-29.86 Z3.86 F3300.0 E6063.66
G1 X6.13 Y-30.14 Z3.86 F3300.0 E6063.675
G1 X9.87 Y-33.86 Z3.86 F3300.0 E6063.954
G1 X9.87 Y-34.14 Z3.86 F3300.0 E6063.968
G1 X11.2 Y-34.97 Z3.86 F3300.0 E6064.051
G1 X4.0 Y-34.97 Z3.86 F3300.0 E6064.431
G1 X2.13 Y-34.14 Z3.86 F3300.0 E6064.54
G1 X2.13 Y-33.86 Z3.86 F3300.0 E6064.555
G1 X5.87 Y-30.14 Z3.86 F3300.0 E6064.834
G1 X5.87 Y-29.86 Z3.86 F3300.0 E6064.848
G1 X2.13 Y-26.14 Z3.86 F3300.0 E6065.127
G1 X2.13 Y-25.86 Z3.86 F3300.0 E6065.142
G1 X5.87 Y-22.14 Z3.86 F3300.0 E6065.421
G1 X5.87 Y-21.86 Z3.86 F3300.0 E6065.436
G1 X2.13 Y-18.14 Z3.86 F3300.0 E6065.715
G1 X2.13 Y-17.86 Z3.86 F3300.0 E6065.73
G1 X5.87 Y-14.14 Z3.86 F3300.0 E6066.009
G1 X5.87 Y-13.86 Z3.86 F3300.0 E6066.023
G1 X2.13 Y-10.14 Z3.86 F3300.0 E6066.302
G1 X2.13 Y-9.86 Z3.86 F3300.0 E6066.317
G1 X5.87 Y-6.14 Z3.86 F3300.0 E6066.596
G1 X5.87 Y-5.86 Z3.86 F3300.0 E6066.611
G1 X2.13 Y-2.14 Z3.86 F3300.0 E6066.89
G1 X2.13 Y-1.86 Z3.86 F3300.0 E6066.905
G1 X5.87 Y1.86 Z3.86 F3300.0 E6067.184
G1 X5.87 Y2.14 Z3.86 F3300.0 E6067.198
G1 X2.13 Y5.86 Z3.86 F3300.0 E6067.477
G1 X2.13 Y6.14 Z3.86 F3300.0 E6067.492
G1 X5.87 Y9.86 Z3.86 F3300.0 E6067.771
G1 X5.87 Y10.14 Z3.86 F3300.0 E6067.786
G1 X2.13 Y13.86 Z3.86 F3300.0 E6068.065
G1 X2.13 Y14.14 Z3.86 F3300.0 E6068.08
G1 X5.87 Y17.86 Z3.86 F3300.0 E6068.358
G1 X5.87 Y18.14 Z3.86 F3300.0 E6068.373
G1 X2.13 Y21.86 Z3.86 F3300.0 E6068.652
G1 X2.13 Y22.14 Z3.86 F3300.0 E6068.667
G1 X5.87 Y25.86 Z3.86 F3300.0 E6068.946
G1 X5.87 Y26.14 Z3.86 F3300.0 E6068.961
G1 X2.13 Y29.86 Z3.86 F3300.0 E6069.24
G1 X2.13 Y30.14 Z3.86 F3300.0 E6069.255
G1 X5.87 Y33.86 Z3.86 F3300.0 E6069.533
G1 X5.87 Y34.14 Z3.86 F3300.0 E6069.548
G1 X7.2 Y34.97 Z3.86 F3300.0 E6069.631
G1 X0.0 Y34.97 Z3.86 F3300.0 E6070.011
G1 X-0.4 Y34.57 Z3.86 F3300.0 E6070.041
G1 X-1.87 Y34.14 Z3.86 F3300.0 E6070.122
G1 X-1.87 Y33.86 Z3.86 F3300.0 E6070.137
G1 X1.87 Y30.14 Z3.86 F3300.0 E6070.416
G1 X1.87 Y29.86 Z3.86 F3300.0 E6070.431
G1 X-1.87 Y26.14 Z3.86 F3300.0 E6070.71
G1 X-1.87 Y25.86 Z3.86 F3300.0 E6070.725
G1 X1.87 Y22.14 Z3.86 F3300.0 E6071.004
G1 X1.87 Y21.86 Z3.86 F3300.0 E6071.018
G1 X-1.87 Y18.14 Z3.86 F3300.0 E6071.297
G1 X-1.87 Y17.86 Z3.86 F3300.0 E6071.312
G1 X1.87 Y14.14 Z3.86 F3300.0 E6071.591
G1 X1.87 Y13.86 Z3.86 F3300.0 E6071.606
G1 X-1.87 Y10.14 Z3.86 F3300.0 E6071.885
G1 X-1.87 Y9.86 Z3.86 F3300.0 E6071.9
G1 X1.87 Y6.14 Z3.86 F3300.0 E6072.179
G1 X1.87 Y5.86 Z3.86 F3300.0 E6072.193
G1 X-1.87 Y2.14 Z3.86 F3300.0 E6072.472
G1 X-1.87 Y1.86 Z3.86 F3300.0 E6072.487
G1 X1.87 Y-1.86 Z3.86 F3300.0 E6072.766
G1 X1.87 Y-2.14 Z3.86 F3300.0 E6072.781
G1 X-1.87 Y-5.86 Z3.86 F3300.0 E6073.06
G1 X-1.87 Y-6.14 Z3.86 F3300.0 E6073.075
G1 X1.87 Y-9.86 Z3.86 F3300.0 E6073.354
G1 X1.87 Y-10.14 Z3.86 F3300.0 E6073.368
G1 X-1.87 Y-13.86 Z3.86 F3300.0 E6073.647
G1 X-1.87 Y-14.14 Z3.86 F3300.0 E6073.662
G1 X1.87 Y-17.86 Z3.86 F3300.0 E6073.941
G1 X1.87 Y-18.14 Z3.86 F3300.0 E6073.956
G1 X-1.87 Y-21.86 Z3.86 F3300.0 E6074.235
G1 X-1.87 Y-22.14 Z3.86 F3300.0 E6074.25
G1 X1.87 Y-25.86 Z3.86 F3300.0 E6074.529
G1 X1.87 Y-26.14 Z3.86 F3300.0 E6074.543
G1 X-1.87 Y-29.86 Z3.86 F3300.0 E6074.822
G1 X-1.87 Y-30.14 Z3.86 F3300.0 E6074.837
G1 X1.87 Y-33.86 Z3.86 F3300.0 E6075.116
G1 X1.87 Y-34.14 Z3.86 F3300.0 E6075.131
G1 X3.2 Y-34.97 Z3.86 F3300.0 E6075.214
G1 X-4.4 Y-34.97 Z3.86 F3300.0 E6075.615
G1 X-5.87 Y-34.14 Z3.86 F3300.0 E6075.705
G1 X-5.87 Y-33.86 Z3.86 F3300.0 E6075.719
G1 X-2.13 Y-30.14 Z3.86 F3300.0 E6075.998
G1 X-2.13 Y-29.86 Z3.86 F3300.0 E6076.013
G1 X-5.87 Y-26.14 Z3.86 F3300.0 E6076.292
G1 X-5.87 Y-25.86 Z3.86 F3300.0 E6076.307
G1 X-2.13 Y-22.14 Z3.86 F3300.0 E6076.586
G1 X-2.13 Y-21.86 Z3.86 F3300.0 E6076.601
G1 X-5.87 Y-18.14 Z3.86 F3300.0 E6076.88
G1 X-5.87 Y-17.86 Z3.86 F3300.0 E6076.894
G1 X-2.13 Y-14.14 Z3.86 F3300.0 E6077.173
G1 X-2.13 Y-13.86 Z3.86 F3300.0 E6077.188
G1 X-5.87 Y-10.14 Z3.86 F3300.0 E6077.467
G1 X-5.87 Y-9.86 Z3.86 F3300.0 E6077.482
G1 X-2.13 Y-6.14 Z3.86 F3300.0 E6077.761
G1 X-2.13 Y-5.86 Z3.86 F3300.0 E6077.776
G1 X-5.87 Y-2.14 Z3.86 F3300.0 E6078.054
G1 X-5.87 Y-1.86 Z3.86 F3300.0 E6078.069
G1 X-2.13 Y1.86 Z3.86 F3300.0 E6078.348
G1 X-2.13 Y2.14 Z3.86 F3300.0 E6078.363
G1 X-5.87 Y5.86 Z3.86 F3300.0 E6078.642
G1 X-5.87 Y6.14 Z3.86 F3300.0 E6078.657
G1 X-2.13 Y9.86 Z3.86 F3300.0 E6078.936
G1 X-2.13 Y10.14 Z3.86 F3300.0 E6078.951
G1 X-5.87 Y13.86 Z3.86 F3300.0 E6079.229
G1 X-5.87 Y14.14 Z3.86 F3300.0 E6079.244
G1 X-2.13 Y17.86 Z3.86 F3300.0 E6079.523
G1 X-2.13 Y18.14 Z3.86 F3300.0 E6079.538
G1 X-5.87 Y21.86 Z3.86 F3300.0 E6079.817
G1 X-5.87 Y22.14 Z3.86 F3300.0 E6079.832
G1 X-2.13 Y25.86 Z3.86 F3300.0 E6080.111
G1 X-2.13 Y26.14 Z3.86 F3300.0 E6080.125
G1 X-5.87 Y29.86 Z3.86 F3300.0 E6080.404
G1 X-5.87 Y30.14 Z3.86 F3300.0 E6080.419
G1 X-2.13 Y33.86 Z3.86 F3300.0 E6080.698
G1 X-2.13 Y34.14 Z3.86 F3300.0 E6080.713
G1 X-0.8 Y34.97 Z3.86 F3300.0 E6080.796
G1 X-8.4 Y34.97 Z3.86 F3300.0 E6081.197
G1 X-9.87 Y34.14 Z3.86 F3300.0 E6081.287
G1 X-9.87 Y33.86 Z3.86 F3300.0 E6081.301
G1 X-6.13 Y30.14 Z3.86 F3300.0 E6081.58
G1 X-6.13 Y29.86 Z3.86 F3300.0 E6081.595
G1 X-9.87 Y26.14 Z3.86 F3300.0 E6081.874
G1 X-9.87 Y25.86 Z3.86 F3300.0 E6081.889
G1 X-6.13 Y22.14 Z3.86 F3300.0 E6082.168
G1 X-6.13 Y21.86 Z3.86 F3300.0 E6082.183
G1 X-9.87 Y18.14 Z3.86 F3300.0 E6082.462
G1 X-9.87 Y17.86 Z3.86 F3300.0 E6082.476
G1 X-6.13 Y14.14 Z3.86 F3300.0 E6082.755
G1 X-6.13 Y13.86 Z3.86 F3300.0 E6082.77
G1 X-9.87 Y10.14 Z3.86 F3300.0 E6083.049
G1 X-9.87 Y9.86 Z3.86 F3300.0 E6083.064
G1 X-6.13 Y6.14 Z3.86 F3300.0 E6083.343
G1 X-6.13 Y5.86 Z3.86 F3300.0 E6083.358
G1 X-9.87 Y2.14 Z3.86 F3300.0 E6083.637
G1 X-9.87 Y1.86 Z3.86 F3300.0 E6083.651
G1 X-6.13 Y-1.86 Z3.86 F3300.0 E6083.93
G1 X-6.13 Y-2.14 Z3.86 F3300.0 E6083.945
G1 X-9.87 Y-5.86 Z3.86 F3300.0 E6084.224
G1 X-9.87 Y-6.14 Z3.86 F3300.0 E6084.239
G1 X-6.13 Y-9.86 Z3.86 F3300.0 E6084.518
G1 X-6.13 Y-10.14 Z3.86 F3300.0 E6084.533
G1 X-9.87 Y-13.86 Z3.86 F3300.0 E6084.812
G1 X-9.87 Y-14.14 Z3.86 F3300.0 E6084.826
G1 X-6.13 Y-17.86 Z3.86 F3300.0 E6085.105
G1 X-6.13 Y-18.14 Z3.86 F3300.0 E6085.12
G1 X-9.87 Y-21.86 Z3.86 F3300.0 E6085.399
G1 X-9.87 Y-22.14 Z3.86 F3300.0 E6085.414
G1 X-6.13 Y-25.86 Z3.86 F3300.0 E6085.693
G1 X-6.13 Y-26.14 Z3.86 F3300.0 E6085.708
G1 X-9.87 Y-29.86 Z3.86 F3300.0 E6085.987
G1 X-9.87 Y-30.14 Z3.86 F3300.0 E6086.001
G1 X-6.13 Y-33.86 Z3.86 F3300.0 E6086.28
G1 X-6.13 Y-34.14 Z3.86 F3300.0 E6086.295
G1 X-4.8 Y-34.97 Z3.86 F3300.0 E6086.378
G1 X-12.8 Y-34.97 Z3.86 F3300.0 E6086.8
G1 X-13.87 Y-34.14 Z3.86 F3300.0 E6086.872
G1 X-13.87 Y-33.86 Z3.86 F3300.0 E6086.887
G1 X-10.13 Y-30.14 Z3.86 F3300.0 E6087.166
G1 X-10.13 Y-29.86 Z3.86 F3300.0 E6087.181
G1 X-13.87 Y-26.14 Z3.86 F3300.0 E6087.46
G1 X-13.87 Y-25.86 Z3.86 F3300.0 E6087.475
G1 X-10.13 Y-22.14 Z3.86 F3300.0 E6087.753
G1 X-10.13 Y-21.86 Z3.86 F3300.0 E6087.768
G1 X-13.87 Y-18.14 Z3.86 F3300.0 E6088.047
G1 X-13.87 Y-17.86 Z3.86 F3300.0 E6088.062
G1 X-10.13 Y-14.14 Z3.86 F3300.0 E6088.341
G1 X-10.13 Y-13.86 Z3.86 F3300.0 E6088.356
G1 X-13.87 Y-10.14 Z3.86 F3300.0 E6088.635
G1 X-13.87 Y-9.86 Z3.86 F3300.0 E6088.65
G1 X-10.13 Y-6.14 Z3.86 F3300.0 E6088.928
G1 X-10.13 Y-5.86 Z3.86 F3300.0 E6088.943
G1 X-13.87 Y-2.14 Z3.86 F3300.0 E6089.222
G1 X-13.87 Y-1.86 Z3.86 F3300.0 E6089.237
G1 X-10.13 Y1.86 Z3.86 F3300.0 E6089.516
G1 X-10.13 Y2.14 Z3.86 F3300.0 E6089.531
G1 X-13.87 Y5.86 Z3.86 F3300.0 E6089.81
G1 X-13.87 Y6.14 Z3.86 F3300.0 E6089.824
G1 X-10.13 Y9.86 Z3.86 F3300.0 E6090.103
G1 X-10.13 Y10.14 Z3.86 F3300.0 E6090.118
G1 X-13.87 Y13.86 Z3.86 F3300.0 E6090.397
G1 X-13.87 Y14.14 Z3.86 F3300.0 E6090.412
G1 X-10.13 Y17.86 Z3.86 F3300.0 E6090.691
G1 X-10.13 Y18.14 Z3.86 F3300.0 E6090.706
G1 X-13.87 Y21.86 Z3.86 F3300.0 E6090.985
G1 X-13.87 Y22.14 Z3.86 F3300.0 E6090.999
G1 X-10.13 Y25.86 Z3.86 F3300.0 E6091.278
G1 X-10.13 Y26.14 Z3.86 F3300.0 E6091.293
G1 X-13.87 Y29.86 Z3.86 F3300.0 E6091.572
G1 X-13.87 Y30.14 Z3.86 F3300.0 E6091.587
G1 X-10.13 Y33.86 Z3.86 F3300.0 E6091.866
G1 X-10.13 Y34.14 Z3.86 F3300.0 E6091.881
G1 X-8.8 Y34.97 Z3.86 F3300.0 E6091.963
G1 X-15.2 Y34.97 Z3.86 F3300.0 E6092.302
G1 X-15.6 Y34.85 Z3.86 F3300.0 E6092.324
G1 X-16.0 Y34.3 Z3.86 F3300.0 E6092.359
G1 X-18.0 Y34.3 Z3.86 F3300.0 E6092.465
G1 X-17.87 Y34.14 Z3.86 F3300.0 E6092.476
G1 X-17.87 Y33.86 Z3.86 F3300.0 E6092.491
G1 X-14.13 Y30.14 Z3.86 F3300.0 E6092.77
G1 X-14.13 Y29.86 Z3.86 F3300.0 E6092.785
G1 X-17.87 Y26.14 Z3.86 F3300.0 E6093.063
G1 X-17.87 Y25.86 Z3.86 F3300.0 E6093.078
G1 X-14.13 Y22.14 Z3.86 F3300.0 E6093.357
G1 X-14.13 Y21.86 Z3.86 F3300.0 E6093.372
G1 X-17.87 Y18.14 Z3.86 F3300.0 E6093.651
G1 X-17.87 Y17.86 Z3.86 F3300.0 E6093.666
G1 X-14.13 Y14.14 Z3.86 F3300.0 E6093.945
G1 X-14.13 Y13.86 Z3.86 F3300.0 E6093.959
G1 X-17.87 Y10.14 Z3.86 F3300.0 E6094.238
G1 X-17.87 Y9.86 Z3.86 F3300.0 E6094.253
G1 X-14.13 Y6.14 Z3.86 F3300.0 E6094.532
G1 X-14.13 Y5.86 Z3.86 F3300.0 E6094.547
G1 X-17.87 Y2.14 Z3.86 F3300.0 E6094.826
G1 X-17.87 Y1.86 Z3.86 F3300.0 E6094.841
G1 X-14.13 Y-1.86 Z3.86 F3300.0 E6095.12
G1 X-14.13 Y-2.14 Z3.86 F3300.0 E6095.134
G1 X-17.87 Y-5.86 Z3.86 F3300.0 E6095.413
G1 X-17.87 Y-6.14 Z3.86 F3300.0 E6095.428
G1 X-14.13 Y-9.86 Z3.86 F3300.0 E6095.707
G1 X-14.13 Y-10.14 Z3.86 F3300.0 E6095.722
G1 X-17.87 Y-13.86 Z3.86 F3300.0 E6096.001
G1 X-17.87 Y-14.14 Z3.86 F3300.0 E6096.016
G1 X-14.13 Y-17.86 Z3.86 F3300.0 E6096.295
G1 X-14.13 Y-18.14 Z3.86 F3300.0 E6096.309
G1 X-17.87 Y-21.86 Z3.86 F3300.0 E6096.588
G1 X-17.87 Y-22.14 Z3.86 F3300.0 E6096.603
G1 X-14.13 Y-25.86 Z3.86 F3300.0 E6096.882
G1 X-14.13 Y-26.14 Z3.86 F3300.0 E6096.897
G1 X-17.87 Y-29.86 Z3.86 F3300.0 E6097.176
G1 X-17.87 Y-30.14 Z3.86 F3300.0 E6097.191
G1 X-14.13 Y-33.86 Z3.86 F3300.0 E6097.47
G1 X-14.13 Y-34.14 Z3.86 F3300.0 E6097.484
G1 X-13.2 Y-34.97 Z3.86 F3300.0 E6097.55
G1 X-15.2 Y-34.97 Z3.86 F3300.0 E6097.656
G1 X-15.24 Y-34.64 Z3.86 F3300.0 E6097.674
G1 X-16.0 Y-34.03 Z3.86 F3300.0 E6097.725
G1 F1200.0
G1 E6096.725
G1 F3300.0
M103
G1 X-20.4 Y34.3 Z3.86 F4200.0
G1 F1200.0
G1 E6097.725
G1 F4200.0
M101
G1 X-18.4 Y34.3 Z3.86 F3300.0 E6097.831
G1 X-18.13 Y34.14 Z3.86 F3300.0 E6097.848
G1 X-18.13 Y-30.14 Z3.86 F3300.0 E6101.243
G1 X-16.4 Y-34.03 Z3.86 F3300.0 E6101.468
G1 X-21.6 Y-34.03 Z3.86 F3300.0 E6101.743
G1 X-20.8 Y34.3 Z3.86 F3300.0 E6105.353
G1 X-22.0 Y34.3 Z3.86 F3300.0 E6105.416
G1 X-22.0 Y-34.03 Z3.86 F3300.0 E6109.026
G1 X-22.4 Y-34.03 Z3.86 F3300.0 E6109.047
G1 X-22.4 Y34.3 Z3.86 F3300.0 E6112.656
G1 X-22.8 Y34.3 Z3.86 F3300.0 E6112.677
G1 X-22.8 Y-34.03 Z3.86 F3300.0 E6116.287
G1 X-23.2 Y-34.03 Z3.86 F3300.0 E6116.308
G1 X-23.2 Y34.3 Z3.86 F3300.0 E6119.918
G1 X-23.6 Y34.3 Z3.86 F3300.0 E6119.939
G1 X-23.6 Y-34.03 Z3.86 F3300.0 E6123.548
G1 X-24.0 Y-34.03 Z3.86 F3300.0 E6123.569
G1 X-24.0 Y34.3 Z3.86 F3300.0 E6127.179
G1 X-24.4 Y34.3 Z3.86 F3300.0 E6127.2
G1 X-24.4 Y-34.03 Z3.86 F3300.0 E6130.81
G1 X-24.8 Y-34.03 Z3.86 F3300.0 E6130.831
G1 X-24.8 Y34.3 Z3.86 F3300.0 E6134.44
G1 X-25.2 Y34.3 Z3.86 F3300.0 E6134.462
G1 X-25.2 Y-34.03 Z3.86 F3300.0 E6138.071
G1 X-25.6 Y-34.03 Z3.86 F3300.0 E6138.092
G1 X-25.6 Y34.3 Z3.86 F3300.0 E6141.702
G1 X-26.0 Y34.3 Z3.86 F3300.0 E6141.723
G1 X-26.0 Y-34.03 Z3.86 F3300.0 E6145.333
G1 X-26.4 Y-34.03 Z3.86 F3300.0 E6145.354
G1 X-26.4 Y34.3 Z3.86 F3300.0 E6148.963
G1 X-26.8 Y34.3 Z3.86 F3300.0 E6148.984
G1 X-26.8 Y-34.03 Z3.86 F3300.0 E6152.594
G1 X-27.2 Y-34.03 Z3.86 F3300.0 E6152.615
G1 X-27.2 Y34.3 Z3.86 F3300.0 E6156.225
G1 X-27.6 Y34.3 Z3.86 F3300.0 E6156.246
G1 X-27.6 Y-34.03 Z3.86 F3300.0 E6159.855
G1 X-28.0 Y-34.03 Z3.86 F3300.0 E6159.877
G1 X-28.0 Y34.3 Z3.86 F3300.0 E6163.486
G1 X-28.4 Y34.3 Z3.86 F3300.0 E6163.507
G1 X-28.4 Y-34.03 Z3.86 F3300.0 E6167.117
G1 X-28.8 Y-34.03 Z3.86 F3300.0 E6167.138
G1 X-28.8 Y34.3 Z3.86 F3300.0 E6170.748
G1 X-29.2 Y34.3 Z3.86 F3300.0 E6170.769
G1 X-29.2 Y-34.03 Z3.86 F3300.0 E6174.378
G1 X-29.6 Y-34.03 Z3.86 F3300.0 E6174.399
G1 X-29.6 Y34.3 Z3.86 F3300.0 E6178.009
G1 X-30.0 Y34.3 Z3.86 F3300.0 E6178.03
G1 X-30.0 Y-34.03 Z3.86 F3300.0 E6181.64
G1 X-30.4 Y-34.03 Z3.86 F3300.0 E6181.661
G1 X-30.4 Y34.3 Z3.86 F3300.0 E6185.27
G1 X-30.8 Y34.3 Z3.86 F3300.0 E6185.292
G1 X-30.8 Y-34.03 Z3.86 F3300.0 E6188.901
G1 X-31.2 Y-34.03 Z3.86 F3300.0 E6188.922
G1 X-31.2 Y34.3 Z3.86 F3300.0 E6192.532
G1 X-31.6 Y34.3 Z3.86 F3300.0 E6192.553
G1 X-31.6 Y-34.03 Z3.86 F3300.0 E6196.163
G1 X-32.0 Y-34.03 Z3.86 F3300.0 E6196.184
G1 X-32.0 Y34.3 Z3.86 F3300.0 E6199.793
G1 X-32.4 Y34.3 Z3.86 F3300.0 E6199.814
G1 X-32.4 Y-34.03 Z3.86 F3300.0 E6203.424
G1 X-32.8 Y-34.03 Z3.86 F3300.0 E6203.445
G1 X-32.8 Y34.3 Z3.86 F3300.0 E6207.055
G1 X-33.2 Y34.3 Z3.86 F3300.0 E6207.076
G1 X-33.2 Y-34.03 Z3.86 F3300.0 E6210.685
G1 X-33.6 Y-34.03 Z3.86 F3300.0 E6210.707
G1 X-33.6 Y34.3 Z3.86 F3300.0 E6214.316
G1 X-34.0 Y34.3 Z3.86 F3300.0 E6214.337
G1 X-34.0 Y-34.03 Z3.86 F3300.0 E6217.947
G1 X-34.4 Y-34.03 Z3.86 F3300.0 E6217.968
G1 X-34.4 Y34.3 Z3.86 F3300.0 E6221.578
G1 X-34.8 Y34.3 Z3.86 F3300.0 E6221.599
G1 X-34.8 Y-34.03 Z3.86 F3300.0 E6225.208
G1 X-35.2 Y-34.03 Z3.86 F3300.0 E6225.229
G1 X-35.2 Y34.3 Z3.86 F3300.0 E6228.839
G1 X-35.6 Y34.3 Z3.86 F3300.0 E6228.86
G1 X-35.6 Y-34.03 Z3.86 F3300.0 E6232.47
G1 X-36.0 Y-34.03 Z3.86 F3300.0 E6232.491
G1 X-36.0 Y34.3 Z3.86 F3300.0 E6236.1
G1 X-36.4 Y34.3 Z3.86 F3300.0 E6236.121
G1 X-36.4 Y-34.03 Z3.86 F3300.0 E6239.731
G1 X-36.8 Y-34.03 Z3.86 F3300.0 E6239.752
G1 X-36.8 Y34.3 Z3.86 F3300.0 E6243.362
G1 X-37.2 Y34.3 Z3.86 F3300.0 E6243.383
G1 X-37.2 Y-34.03 Z3.86 F3300.0 E6246.992
G1 X-37.6 Y-34.03 Z3.86 F3300.0 E6247.014
G1 X-37.6 Y34.3 Z3.86 F3300.0 E6250.623
M73 P9 (display progress)
G1 X-38.0 Y34.3 Z3.86 F3300.0 E6250.644
G1 X-38.0 Y-34.03 Z3.86 F3300.0 E6254.254
G1 X-38.4 Y-34.03 Z3.86 F3300.0 E6254.275
G1 X-38.4 Y34.3 Z3.86 F3300.0 E6257.885
G1 X-38.8 Y34.3 Z3.86 F3300.0 E6257.906
G1 X-38.8 Y-34.03 Z3.86 F3300.0 E6261.515
G1 X-39.2 Y-34.03 Z3.86 F3300.0 E6261.536
G1 X-39.2 Y34.3 Z3.86 F3300.0 E6265.146
G1 X-39.6 Y34.3 Z3.86 F3300.0 E6265.167
G1 X-39.6 Y-34.03 Z3.86 F3300.0 E6268.777
G1 X-40.0 Y-34.03 Z3.86 F3300.0 E6268.798
G1 X-40.0 Y34.3 Z3.86 F3300.0 E6272.407
G1 X-40.4 Y34.3 Z3.86 F3300.0 E6272.429
G1 X-40.4 Y-34.03 Z3.86 F3300.0 E6276.038
G1 X-40.8 Y-34.03 Z3.86 F3300.0 E6276.059
G1 X-40.8 Y34.3 Z3.86 F3300.0 E6279.669
G1 X-41.2 Y34.3 Z3.86 F3300.0 E6279.69
G1 X-41.2 Y-34.03 Z3.86 F3300.0 E6283.3
G1 X-41.6 Y-34.03 Z3.86 F3300.0 E6283.321
G1 X-41.6 Y34.3 Z3.86 F3300.0 E6286.93
G1 X-42.0 Y34.3 Z3.86 F3300.0 E6286.951
G1 X-42.0 Y-34.03 Z3.86 F3300.0 E6290.561
G1 X-42.4 Y-34.03 Z3.86 F3300.0 E6290.582
G1 X-42.4 Y34.3 Z3.86 F3300.0 E6294.192
G1 X-42.8 Y34.3 Z3.86 F3300.0 E6294.213
G1 X-42.8 Y-34.03 Z3.86 F3300.0 E6297.822
G1 X-43.2 Y-34.03 Z3.86 F3300.0 E6297.844
G1 X-43.2 Y34.3 Z3.86 F3300.0 E6301.453
G1 X-43.6 Y34.3 Z3.86 F3300.0 E6301.474
G1 X-43.6 Y-34.03 Z3.86 F3300.0 E6305.084
G1 X-44.0 Y-34.03 Z3.86 F3300.0 E6305.105
G1 X-44.0 Y34.3 Z3.86 F3300.0 E6308.715
G1 X-44.4 Y34.3 Z3.86 F3300.0 E6308.736
G1 X-44.4 Y-34.03 Z3.86 F3300.0 E6312.345
G1 X-44.8 Y-34.03 Z3.86 F3300.0 E6312.366
G1 X-44.8 Y34.3 Z3.86 F3300.0 E6315.976
G1 X-45.2 Y34.3 Z3.86 F3300.0 E6315.997
G1 X-45.2 Y-34.03 Z3.86 F3300.0 E6319.607
G1 X-45.6 Y-34.03 Z3.86 F3300.0 E6319.628
G1 X-45.6 Y34.3 Z3.86 F3300.0 E6323.237
G1 X-46.0 Y34.3 Z3.86 F3300.0 E6323.258
G1 X-46.0 Y-34.03 Z3.86 F3300.0 E6326.868
G1 X-46.4 Y-34.03 Z3.86 F3300.0 E6326.889
G1 X-46.4 Y34.3 Z3.86 F3300.0 E6330.499
G1 X-46.8 Y34.3 Z3.86 F3300.0 E6330.52
G1 X-46.8 Y-34.03 Z3.86 F3300.0 E6334.129
G1 X-47.2 Y-34.03 Z3.86 F3300.0 E6334.151
G1 X-47.2 Y34.3 Z3.86 F3300.0 E6337.76
G1 X-47.6 Y34.3 Z3.86 F3300.0 E6337.781
G1 X-47.6 Y-34.03 Z3.86 F3300.0 E6341.391
G1 X-48.0 Y-34.03 Z3.86 F3300.0 E6341.412
G1 X-48.0 Y34.3 Z3.86 F3300.0 E6345.022
G1 X-48.4 Y34.3 Z3.86 F3300.0 E6345.043
G1 X-48.4 Y-34.03 Z3.86 F3300.0 E6348.652
G1 X-48.8 Y-34.03 Z3.86 F3300.0 E6348.673
G1 X-48.8 Y34.3 Z3.86 F3300.0 E6352.283
G1 X-49.2 Y34.3 Z3.86 F3300.0 E6352.304
G1 X-49.2 Y-34.03 Z3.86 F3300.0 E6355.914
G1 X-49.6 Y-34.03 Z3.86 F3300.0 E6355.935
G1 X-49.6 Y34.3 Z3.86 F3300.0 E6359.544
G1 X-50.0 Y34.3 Z3.86 F3300.0 E6359.566
G1 X-50.0 Y-34.03 Z3.86 F3300.0 E6363.175
G1 X-50.4 Y-34.03 Z3.86 F3300.0 E6363.196
G1 X-50.4 Y34.3 Z3.86 F3300.0 E6366.806
G1 X-50.8 Y34.3 Z3.86 F3300.0 E6366.827
G1 X-50.8 Y-34.03 Z3.86 F3300.0 E6370.437
G1 X-51.2 Y-34.03 Z3.86 F3300.0 E6370.458
G1 X-51.2 Y34.3 Z3.86 F3300.0 E6374.067
G1 X-51.6 Y34.3 Z3.86 F3300.0 E6374.088
G1 X-51.6 Y-34.03 Z3.86 F3300.0 E6377.698
G1 X-52.0 Y-34.03 Z3.86 F3300.0 E6377.719
G1 X-52.0 Y34.3 Z3.86 F3300.0 E6381.329
G1 X-52.4 Y34.3 Z3.86 F3300.0 E6381.35
G1 X-52.4 Y-34.03 Z3.86 F3300.0 E6384.959
G1 X-52.8 Y-34.03 Z3.86 F3300.0 E6384.981
G1 X-52.8 Y34.3 Z3.86 F3300.0 E6388.59
G1 X-53.2 Y34.3 Z3.86 F3300.0 E6388.611
G1 X-53.2 Y-34.03 Z3.86 F3300.0 E6392.221
G1 X-53.6 Y-33.81 Z3.86 F3300.0 E6392.245
G1 X-53.6 Y34.08 Z3.86 F3300.0 E6395.831
G1 F1200.0
G1 E6394.831
G1 F3300.0
M103
G1 X53.2 Y34.97 Z3.86 F4200.0
G1 F1200.0
G1 E6395.831
G1 F4200.0
M101
G1 X52.0 Y34.97 Z3.86 F3300.0 E6395.895
G1 X50.13 Y30.14 Z3.86 F3300.0 E6396.169
G1 X50.13 Y-34.14 Z3.86 F3300.0 E6399.564
G1 X52.0 Y-34.97 Z3.86 F3300.0 E6399.673
G1 X53.2 Y-34.97 Z3.86 F3300.0 E6399.736
G1 X53.6 Y-34.75 Z3.86 F3300.0 E6399.76
G1 X53.6 Y34.75 Z3.86 F3300.0 E6403.432
G1 F1200.0
G1 E6402.432
G1 F3300.0
M103
(</infill>)
(</nestedRing>)
(</rotation>)
(</layer>)
(<layer> 4.131 )
(<rotation> (-1+1.22464679915e-16j) )
(<nestedRing>)
(<boundaryPerimeter>)
(<boundaryPoint> X54.488 Y-35.854 Z4.131 </boundaryPoint>)
(<boundaryPoint> X54.488 Y35.854 Z4.131 </boundaryPoint>)
(<boundaryPoint> X-16.55 Y35.854 Z4.131 </boundaryPoint>)
(<boundaryPoint> X-16.55 Y35.184 Z4.131 </boundaryPoint>)
(<boundaryPoint> X-54.488 Y35.184 Z4.131 </boundaryPoint>)
(<boundaryPoint> X-54.488 Y-34.907 Z4.131 </boundaryPoint>)
(<boundaryPoint> X-16.55 Y-34.907 Z4.131 </boundaryPoint>)
(<boundaryPoint> X-16.55 Y-35.854 Z4.131 </boundaryPoint>)
(<loop> outer )
G1 X-53.89 Y-33.84 Z4.13 F4200.0
G1 F1200.0
G1 E6403.432
G1 F4200.0
M101
G1 X-53.89 Y-34.31 Z4.13 F3300.0 E6403.457
G1 X-15.95 Y-34.31 Z4.13 F3300.0 E6405.461
G1 X-15.95 Y-35.25 Z4.13 F3300.0 E6405.511
G1 X53.89 Y-35.25 Z4.13 F3300.0 E6409.2
G1 X53.89 Y35.25 Z4.13 F3300.0 E6412.925
G1 X-15.95 Y35.25 Z4.13 F3300.0 E6416.614
G1 X-15.95 Y34.58 Z4.13 F3300.0 E6416.649
G1 X-53.89 Y34.58 Z4.13 F3300.0 E6418.653
G1 X-53.89 Y-33.84 Z4.13 F3300.0 E6422.267
G1 F1200.0
G1 E6422.267
G1 F3300.0
M103
(</loop>)
(<edge> outer )
;M108 R27.5
G1 X-54.29 Y-33.84 Z4.13 F4200.0
G1 F1200.0
G1 E6422.267
G1 F4200.0
M101
G1 X-54.29 Y-34.31 Z4.13 F1650.0 E6422.292
G1 X-54.29 Y-34.71 Z4.13 F1650.0 E6422.314
G1 X-16.35 Y-34.71 Z4.13 F1650.0 E6424.318
G1 X-16.35 Y-35.65 Z4.13 F1650.0 E6424.368
G1 X54.29 Y-35.65 Z4.13 F1650.0 E6428.099
G1 X54.29 Y35.65 Z4.13 F1650.0 E6431.866
G1 X-16.35 Y35.65 Z4.13 F1650.0 E6435.597
G1 X-16.35 Y34.98 Z4.13 F1650.0 E6435.633
G1 X-54.29 Y34.98 Z4.13 F1650.0 E6437.637
G1 X-54.29 Y-33.84 Z4.13 F1650.0 E6441.272
G1 F1200.0
G1 E6440.272
G1 F1650.0
M103
(</edge>)
(</boundaryPerimeter>)
(<infill>)
(<infillBoundary>)
(<infillPoint> X53.888 Y-35.254 Z2.565 </infillPoint>)
(<infillPoint> X53.888 Y35.254 Z2.565 </infillPoint>)
(<infillPoint> X-15.95 Y35.254 Z2.565 </infillPoint>)
(<infillPoint> X-15.95 Y34.584 Z2.565 </infillPoint>)
(<infillPoint> X-53.888 Y34.584 Z2.565 </infillPoint>)
(<infillPoint> X-53.888 Y-34.307 Z2.565 </infillPoint>)
(<infillPoint> X-15.95 Y-34.307 Z2.565 </infillPoint>)
(<infillPoint> X-15.95 Y-35.254 Z2.565 </infillPoint>)
(</infillBoundary>)
;M108 R55.0
G1 X53.61 Y-29.2 Z4.13 F4200.0
G1 F1200.0
G1 E6441.272
G1 F4200.0
M101
G1 X53.61 Y-32.4 Z4.13 F3300.0 E6441.441
G1 X50.14 Y-33.87 Z4.13 F3300.0 E6441.64
G1 X49.86 Y-33.87 Z4.13 F3300.0 E6441.655
G1 X46.14 Y-30.13 Z4.13 F3300.0 E6441.934
G1 X45.86 Y-30.13 Z4.13 F3300.0 E6441.949
G1 X42.14 Y-33.87 Z4.13 F3300.0 E6442.228
G1 X41.86 Y-33.87 Z4.13 F3300.0 E6442.243
G1 X38.14 Y-30.13 Z4.13 F3300.0 E6442.521
G1 X37.86 Y-30.13 Z4.13 F3300.0 E6442.536
G1 X34.14 Y-33.87 Z4.13 F3300.0 E6442.815
G1 X33.86 Y-33.87 Z4.13 F3300.0 E6442.83
G1 X30.14 Y-30.13 Z4.13 F3300.0 E6443.109
G1 X29.86 Y-30.13 Z4.13 F3300.0 E6443.124
G1 X26.14 Y-33.87 Z4.13 F3300.0 E6443.403
G1 X25.86 Y-33.87 Z4.13 F3300.0 E6443.418
G1 X22.14 Y-30.13 Z4.13 F3300.0 E6443.696
G1 X21.86 Y-30.13 Z4.13 F3300.0 E6443.711
G1 X18.14 Y-33.87 Z4.13 F3300.0 E6443.99
G1 X17.86 Y-33.87 Z4.13 F3300.0 E6444.005
G1 X14.14 Y-30.13 Z4.13 F3300.0 E6444.284
G1 X13.86 Y-30.13 Z4.13 F3300.0 E6444.299
G1 X10.14 Y-33.87 Z4.13 F3300.0 E6444.578
G1 X9.86 Y-33.87 Z4.13 F3300.0 E6444.592
G1 X6.14 Y-30.13 Z4.13 F3300.0 E6444.871
G1 X5.86 Y-30.13 Z4.13 F3300.0 E6444.886
G1 X2.14 Y-33.87 Z4.13 F3300.0 E6445.165
G1 X-14.14 Y-33.87 Z4.13 F3300.0 E6446.025
G1 X-50.14 Y-30.13 Z4.13 F3300.0 E6447.937
G1 X-53.61 Y-29.2 Z4.13 F3300.0 E6448.127
G1 X-53.61 Y-33.6 Z4.13 F3300.0 E6448.359
G1 X-53.41 Y-34.0 Z4.13 F3300.0 E6448.383
G1 F1200.0
G1 E6447.383
G1 F3300.0
M103
G1 X-53.61 Y0.4 Z4.13 F4200.0
G1 F1200.0
G1 E6448.383
G1 F4200.0
M101
G1 X53.61 Y0.4 Z4.13 F3300.0 E6454.047
G1 X53.61 Y0.8 Z4.13 F3300.0 E6454.068
G1 X-53.61 Y0.8 Z4.13 F3300.0 E6459.731
G1 X-53.61 Y1.2 Z4.13 F3300.0 E6459.752
G1 X53.61 Y1.2 Z4.13 F3300.0 E6465.416
G1 X53.61 Y1.6 Z4.13 F3300.0 E6465.437
G1 X-53.61 Y1.6 Z4.13 F3300.0 E6471.101
G1 X-53.61 Y2.0 Z4.13 F3300.0 E6471.122
G1 X53.61 Y2.0 Z4.13 F3300.0 E6476.786
G1 X53.61 Y2.4 Z4.13 F3300.0 E6476.807
G1 X-53.61 Y2.4 Z4.13 F3300.0 E6482.471
G1 X-53.61 Y2.8 Z4.13 F3300.0 E6482.492
G1 X53.61 Y2.8 Z4.13 F3300.0 E6488.155
G1 X53.61 Y3.2 Z4.13 F3300.0 E6488.176
G1 X-53.61 Y3.2 Z4.13 F3300.0 E6493.84
G1 X-53.61 Y3.6 Z4.13 F3300.0 E6493.861
G1 X53.61 Y3.6 Z4.13 F3300.0 E6499.525
G1 X53.61 Y4.0 Z4.13 F3300.0 E6499.546
G1 X-53.61 Y4.0 Z4.13 F3300.0 E6505.21
G1 X-53.61 Y4.4 Z4.13 F3300.0 E6505.231
G1 X53.61 Y4.4 Z4.13 F3300.0 E6510.895
G1 X53.61 Y4.8 Z4.13 F3300.0 E6510.916
G1 X-53.61 Y4.8 Z4.13 F3300.0 E6516.579
G1 X-53.61 Y5.2 Z4.13 F3300.0 E6516.601
G1 X53.61 Y5.2 Z4.13 F3300.0 E6522.264
G1 X53.61 Y5.6 Z4.13 F3300.0 E6522.285
G1 X-53.61 Y5.6 Z4.13 F3300.0 E6527.949
G1 X-53.61 Y6.0 Z4.13 F3300.0 E6527.97
G1 X53.61 Y6.0 Z4.13 F3300.0 E6533.634
G1 X53.61 Y6.4 Z4.13 F3300.0 E6533.655
G1 X-53.61 Y6.4 Z4.13 F3300.0 E6539.319
G1 X-53.61 Y6.8 Z4.13 F3300.0 E6539.34
G1 X53.61 Y6.8 Z4.13 F3300.0 E6545.003
G1 X53.61 Y7.2 Z4.13 F3300.0 E6545.025
G1 X-53.61 Y7.2 Z4.13 F3300.0 E6550.688
G1 X-53.61 Y7.6 Z4.13 F3300.0 E6550.709
G1 X53.61 Y7.6 Z4.13 F3300.0 E6556.373
G1 X53.61 Y8.0 Z4.13 F3300.0 E6556.394
G1 X-53.61 Y8.0 Z4.13 F3300.0 E6562.058
G1 X-53.61 Y8.4 Z4.13 F3300.0 E6562.079
G1 X53.61 Y8.4 Z4.13 F3300.0 E6567.743
G1 X53.61 Y8.8 Z4.13 F3300.0 E6567.764
G1 X-53.61 Y8.8 Z4.13 F3300.0 E6573.427
G1 X-53.61 Y9.2 Z4.13 F3300.0 E6573.449
G1 X53.61 Y9.2 Z4.13 F3300.0 E6579.112
G1 X53.61 Y9.6 Z4.13 F3300.0 E6579.133
G1 X-53.61 Y9.6 Z4.13 F3300.0 E6584.797
G1 X-53.61 Y10.0 Z4.13 F3300.0 E6584.818
G1 X53.61 Y10.0 Z4.13 F3300.0 E6590.482
G1 X53.61 Y10.4 Z4.13 F3300.0 E6590.503
G1 X-53.61 Y10.4 Z4.13 F3300.0 E6596.167
G1 X-53.61 Y10.8 Z4.13 F3300.0 E6596.188
G1 X53.61 Y10.8 Z4.13 F3300.0 E6601.851
G1 X53.61 Y11.2 Z4.13 F3300.0 E6601.873
G1 X-53.61 Y11.2 Z4.13 F3300.0 E6607.536
G1 X-53.61 Y11.6 Z4.13 F3300.0 E6607.557
G1 X53.61 Y11.6 Z4.13 F3300.0 E6613.221
G1 X53.61 Y12.0 Z4.13 F3300.0 E6613.242
G1 X-53.61 Y12.0 Z4.13 F3300.0 E6618.906
G1 X-53.61 Y12.4 Z4.13 F3300.0 E6618.927
G1 X53.61 Y12.4 Z4.13 F3300.0 E6624.591
G1 X53.61 Y12.8 Z4.13 F3300.0 E6624.612
G1 X-53.61 Y12.8 Z4.13 F3300.0 E6630.276
G1 X-53.61 Y13.2 Z4.13 F3300.0 E6630.297
G1 X53.61 Y13.2 Z4.13 F3300.0 E6635.96
G1 X53.61 Y13.6 Z4.13 F3300.0 E6635.981
G1 X-53.61 Y13.6 Z4.13 F3300.0 E6641.645
G1 X-53.61 Y14.0 Z4.13 F3300.0 E6641.666
G1 X53.61 Y14.0 Z4.13 F3300.0 E6647.33
G1 X53.61 Y14.4 Z4.13 F3300.0 E6647.351
G1 X-53.61 Y14.4 Z4.13 F3300.0 E6653.015
G1 X-53.61 Y14.8 Z4.13 F3300.0 E6653.036
G1 X53.61 Y14.8 Z4.13 F3300.0 E6658.7
G1 X53.61 Y15.2 Z4.13 F3300.0 E6658.721
G1 X-53.61 Y15.2 Z4.13 F3300.0 E6664.384
G1 X-53.61 Y15.6 Z4.13 F3300.0 E6664.405
G1 X53.61 Y15.6 Z4.13 F3300.0 E6670.069
G1 X53.61 Y16.0 Z4.13 F3300.0 E6670.09
G1 X-53.61 Y16.0 Z4.13 F3300.0 E6675.754
G1 X-53.61 Y16.4 Z4.13 F3300.0 E6675.775
G1 X53.61 Y16.4 Z4.13 F3300.0 E6681.439
G1 X53.61 Y16.8 Z4.13 F3300.0 E6681.46
G1 X-53.61 Y16.8 Z4.13 F3300.0 E6687.124
G1 X-53.61 Y17.2 Z4.13 F3300.0 E6687.145
G1 X53.61 Y17.2 Z4.13 F3300.0 E6692.808
G1 X53.61 Y17.6 Z4.13 F3300.0 E6692.83
G1 X-53.61 Y17.6 Z4.13 F3300.0 E6698.493
G1 X-53.61 Y18.0 Z4.13 F3300.0 E6698.514
G1 X53.61 Y18.0 Z4.13 F3300.0 E6704.178
G1 X53.61 Y18.4 Z4.13 F3300.0 E6704.199
G1 X-53.61 Y18.4 Z4.13 F3300.0 E6709.863
G1 X-53.61 Y18.8 Z4.13 F3300.0 E6709.884
G1 X53.61 Y18.8 Z4.13 F3300.0 E6715.548
G1 X53.61 Y19.2 Z4.13 F3300.0 E6715.569
G1 X-53.61 Y19.2 Z4.13 F3300.0 E6721.232
G1 X-53.61 Y19.6 Z4.13 F3300.0 E6721.254
G1 X53.61 Y19.6 Z4.13 F3300.0 E6726.917
G1 X53.61 Y20.0 Z4.13 F3300.0 E6726.938
G1 X-53.61 Y20.0 Z4.13 F3300.0 E6732.602
G1 X-53.61 Y20.4 Z4.13 F3300.0 E6732.623
G1 X53.61 Y20.4 Z4.13 F3300.0 E6738.287
G1 X53.61 Y20.8 Z4.13 F3300.0 E6738.308
G1 X-53.61 Y20.8 Z4.13 F3300.0 E6743.972
G1 X-53.61 Y21.2 Z4.13 F3300.0 E6743.993
G1 X53.61 Y21.2 Z4.13 F3300.0 E6749.656
G1 X53.61 Y21.6 Z4.13 F3300.0 E6749.678
G1 X-53.61 Y21.6 Z4.13 F3300.0 E6755.341
G1 X-53.61 Y22.0 Z4.13 F3300.0 E6755.362
G1 X53.61 Y22.0 Z4.13 F3300.0 E6761.026
G1 X53.61 Y22.4 Z4.13 F3300.0 E6761.047
G1 X-53.61 Y22.4 Z4.13 F3300.0 E6766.711
G1 X-53.61 Y22.8 Z4.13 F3300.0 E6766.732
G1 X53.61 Y22.8 Z4.13 F3300.0 E6772.396
G1 X53.61 Y23.2 Z4.13 F3300.0 E6772.417
G1 X-53.61 Y23.2 Z4.13 F3300.0 E6778.08
G1 X-53.61 Y23.6 Z4.13 F3300.0 E6778.102
G1 X53.61 Y23.6 Z4.13 F3300.0 E6783.765
G1 X53.61 Y24.0 Z4.13 F3300.0 E6783.786
G1 X-53.61 Y24.0 Z4.13 F3300.0 E6789.45
G1 X-53.61 Y24.4 Z4.13 F3300.0 E6789.471
G1 X53.61 Y24.4 Z4.13 F3300.0 E6795.135
G1 X53.61 Y24.8 Z4.13 F3300.0 E6795.156
G1 X-53.61 Y24.8 Z4.13 F3300.0 E6800.82
G1 X-53.61 Y25.2 Z4.13 F3300.0 E6800.841
G1 X53.61 Y25.2 Z4.13 F3300.0 E6806.505
G1 X53.61 Y25.6 Z4.13 F3300.0 E6806.526
G1 X-53.61 Y25.6 Z4.13 F3300.0 E6812.189
G1 X-53.61 Y26.0 Z4.13 F3300.0 E6812.21
G1 X53.61 Y26.0 Z4.13 F3300.0 E6817.874
G1 X53.61 Y26.4 Z4.13 F3300.0 E6817.895
G1 X-53.61 Y26.4 Z4.13 F3300.0 E6823.559
G1 X-53.61 Y26.8 Z4.13 F3300.0 E6823.58
G1 X53.61 Y26.8 Z4.13 F3300.0 E6829.244
G1 X53.61 Y27.2 Z4.13 F3300.0 E6829.265
G1 X-53.61 Y27.2 Z4.13 F3300.0 E6834.929
G1 X-53.61 Y27.6 Z4.13 F3300.0 E6834.95
G1 X53.61 Y27.6 Z4.13 F3300.0 E6840.613
G1 X53.61 Y28.0 Z4.13 F3300.0 E6840.634
G1 X-53.61 Y28.0 Z4.13 F3300.0 E6846.298
G1 X-53.61 Y31.6 Z4.13 F3300.0 E6846.488
G1 X-46.14 Y29.87 Z4.13 F3300.0 E6846.893
G1 X50.14 Y29.87 Z4.13 F3300.0 E6851.979
G1 X53.61 Y31.6 Z4.13 F3300.0 E6852.184
G1 X53.61 Y28.4 Z4.13 F3300.0 E6852.353
G1 F1200.0
G1 E6851.353
G1 F3300.0
M103
G1 X53.61 Y-0.0 Z4.13 F4200.0
G1 F1200.0
G1 E6852.353
G1 F4200.0
M101
G1 X-53.61 Y0.0 Z4.13 F3300.0 E6858.017
G1 X-53.61 Y-0.4 Z4.13 F3300.0 E6858.038
G1 X53.61 Y-0.4 Z4.13 F3300.0 E6863.701
G1 X53.61 Y-0.8 Z4.13 F3300.0 E6863.723
G1 X-53.61 Y-0.8 Z4.13 F3300.0 E6869.386
G1 X-53.61 Y-1.2 Z4.13 F3300.0 E6869.407
G1 X53.61 Y-1.2 Z4.13 F3300.0 E6875.071
G1 X53.61 Y-1.6 Z4.13 F3300.0 E6875.092
G1 X-53.61 Y-1.6 Z4.13 F3300.0 E6880.756
G1 X-53.61 Y-2.0 Z4.13 F3300.0 E6880.777
G1 X53.61 Y-2.0 Z4.13 F3300.0 E6886.441
G1 X53.61 Y-2.4 Z4.13 F3300.0 E6886.462
G1 X-53.61 Y-2.4 Z4.13 F3300.0 E6892.125
G1 X-53.61 Y-2.8 Z4.13 F3300.0 E6892.147
G1 X53.61 Y-2.8 Z4.13 F3300.0 E6897.81
G1 X53.61 Y-3.2 Z4.13 F3300.0 E6897.831
G1 X-53.61 Y-3.2 Z4.13 F3300.0 E6903.495
G1 X-53.61 Y-3.6 Z4.13 F3300.0 E6903.516
G1 X53.61 Y-3.6 Z4.13 F3300.0 E6909.18
G1 X53.61 Y-4.0 Z4.13 F3300.0 E6909.201
G1 X-53.61 Y-4.0 Z4.13 F3300.0 E6914.865
G1 X-53.61 Y-4.4 Z4.13 F3300.0 E6914.886
G1 X53.61 Y-4.4 Z4.13 F3300.0 E6920.549
G1 X53.61 Y-4.8 Z4.13 F3300.0 E6920.571
G1 X-53.61 Y-4.8 Z4.13 F3300.0 E6926.234
G1 X-53.61 Y-5.2 Z4.13 F3300.0 E6926.255
G1 X53.61 Y-5.2 Z4.13 F3300.0 E6931.919
G1 X53.61 Y-5.6 Z4.13 F3300.0 E6931.94
G1 X-53.61 Y-5.6 Z4.13 F3300.0 E6937.604
G1 X-53.61 Y-6.0 Z4.13 F3300.0 E6937.625
G1 X53.61 Y-6.0 Z4.13 F3300.0 E6943.289
G1 X53.61 Y-6.4 Z4.13 F3300.0 E6943.31
G1 X-53.61 Y-6.4 Z4.13 F3300.0 E6948.973
G1 X-53.61 Y-6.8 Z4.13 F3300.0 E6948.995
G1 X53.61 Y-6.8 Z4.13 F3300.0 E6954.658
G1 X53.61 Y-7.2 Z4.13 F3300.0 E6954.679
G1 X-53.61 Y-7.2 Z4.13 F3300.0 E6960.343
G1 X-53.61 Y-7.6 Z4.13 F3300.0 E6960.364
G1 X53.61 Y-7.6 Z4.13 F3300.0 E6966.028
G1 X53.61 Y-8.0 Z4.13 F3300.0 E6966.049
G1 X-53.61 Y-8.0 Z4.13 F3300.0 E6971.713
G1 X-53.61 Y-8.4 Z4.13 F3300.0 E6971.734
G1 X53.61 Y-8.4 Z4.13 F3300.0 E6977.398
G1 X53.61 Y-8.8 Z4.13 F3300.0 E6977.419
G1 X-53.61 Y-8.8 Z4.13 F3300.0 E6983.082
G1 X-53.61 Y-9.2 Z4.13 F3300.0 E6983.103
G1 X53.61 Y-9.2 Z4.13 F3300.0 E6988.767
G1 X53.61 Y-9.6 Z4.13 F3300.0 E6988.788
G1 X-53.61 Y-9.6 Z4.13 F3300.0 E6994.452
G1 X-53.61 Y-10.0 Z4.13 F3300.0 E6994.473
G1 X53.61 Y-10.0 Z4.13 F3300.0 E7000.137
G1 X53.61 Y-10.4 Z4.13 F3300.0 E7000.158
G1 X-53.61 Y-10.4 Z4.13 F3300.0 E7005.822
G1 X-53.61 Y-10.8 Z4.13 F3300.0 E7005.843
G1 X53.61 Y-10.8 Z4.13 F3300.0 E7011.506
G1 X53.61 Y-11.2 Z4.13 F3300.0 E7011.527
G1 X-53.61 Y-11.2 Z4.13 F3300.0 E7017.191
G1 X-53.61 Y-11.6 Z4.13 F3300.0 E7017.212
G1 X53.61 Y-11.6 Z4.13 F3300.0 E7022.876
G1 X53.61 Y-12.0 Z4.13 F3300.0 E7022.897
G1 X-53.61 Y-12.0 Z4.13 F3300.0 E7028.561
G1 X-53.61 Y-12.4 Z4.13 F3300.0 E7028.582
G1 X53.61 Y-12.4 Z4.13 F3300.0 E7034.246
G1 X53.61 Y-12.8 Z4.13 F3300.0 E7034.267
G1 X-53.61 Y-12.8 Z4.13 F3300.0 E7039.93
G1 X-53.61 Y-13.2 Z4.13 F3300.0 E7039.952
G1 X53.61 Y-13.2 Z4.13 F3300.0 E7045.615
G1 X53.61 Y-13.6 Z4.13 F3300.0 E7045.636
G1 X-53.61 Y-13.6 Z4.13 F3300.0 E7051.3
G1 X-53.61 Y-14.0 Z4.13 F3300.0 E7051.321
G1 X53.61 Y-14.0 Z4.13 F3300.0 E7056.985
G1 X53.61 Y-14.4 Z4.13 F3300.0 E7057.006
G1 X-53.61 Y-14.4 Z4.13 F3300.0 E7062.67
G1 X-53.61 Y-14.8 Z4.13 F3300.0 E7062.691
G1 X53.61 Y-14.8 Z4.13 F3300.0 E7068.354
G1 X53.61 Y-15.2 Z4.13 F3300.0 E7068.376
G1 X-53.61 Y-15.2 Z4.13 F3300.0 E7074.039
G1 X-53.61 Y-15.6 Z4.13 F3300.0 E7074.06
G1 X53.61 Y-15.6 Z4.13 F3300.0 E7079.724
G1 X53.61 Y-16.0 Z4.13 F3300.0 E7079.745
G1 X-53.61 Y-16.0 Z4.13 F3300.0 E7085.409
G1 X-53.61 Y-16.4 Z4.13 F3300.0 E7085.43
G1 X53.61 Y-16.4 Z4.13 F3300.0 E7091.094
G1 X53.61 Y-16.8 Z4.13 F3300.0 E7091.115
G1 X-53.61 Y-16.8 Z4.13 F3300.0 E7096.778
G1 X-53.61 Y-17.2 Z4.13 F3300.0 E7096.8
G1 X53.61 Y-17.2 Z4.13 F3300.0 E7102.463
G1 X53.61 Y-17.6 Z4.13 F3300.0 E7102.484
G1 X-53.61 Y-17.6 Z4.13 F3300.0 E7108.148
G1 X-53.61 Y-18.0 Z4.13 F3300.0 E7108.169
G1 X53.61 Y-18.0 Z4.13 F3300.0 E7113.833
G1 X53.61 Y-18.4 Z4.13 F3300.0 E7113.854
G1 X-53.61 Y-18.4 Z4.13 F3300.0 E7119.518
G1 X-53.61 Y-18.8 Z4.13 F3300.0 E7119.539
G1 X53.61 Y-18.8 Z4.13 F3300.0 E7125.202
G1 X53.61 Y-19.2 Z4.13 F3300.0 E7125.224
G1 X-53.61 Y-19.2 Z4.13 F3300.0 E7130.887
G1 X-53.61 Y-19.6 Z4.13 F3300.0 E7130.908
G1 X53.61 Y-19.6 Z4.13 F3300.0 E7136.572
G1 X53.61 Y-20.0 Z4.13 F3300.0 E7136.593
G1 X-53.61 Y-20.0 Z4.13 F3300.0 E7142.257
G1 X-53.61 Y-20.4 Z4.13 F3300.0 E7142.278
G1 X53.61 Y-20.4 Z4.13 F3300.0 E7147.942
G1 X53.61 Y-20.8 Z4.13 F3300.0 E7147.963
G1 X-53.61 Y-20.8 Z4.13 F3300.0 E7153.627
G1 X-53.61 Y-21.2 Z4.13 F3300.0 E7153.648
G1 X53.61 Y-21.2 Z4.13 F3300.0 E7159.311
G1 X53.61 Y-21.6 Z4.13 F3300.0 E7159.332
G1 X-53.61 Y-21.6 Z4.13 F3300.0 E7164.996
G1 X-53.61 Y-22.0 Z4.13 F3300.0 E7165.017
G1 X53.61 Y-22.0 Z4.13 F3300.0 E7170.681
G1 X53.61 Y-22.4 Z4.13 F3300.0 E7170.702
G1 X-53.61 Y-22.4 Z4.13 F3300.0 E7176.366
G1 X-53.61 Y-22.8 Z4.13 F3300.0 E7176.387
G1 X53.61 Y-22.8 Z4.13 F3300.0 E7182.051
G1 X53.61 Y-23.2 Z4.13 F3300.0 E7182.072
G1 X-53.61 Y-23.2 Z4.13 F3300.0 E7187.735
G1 X-53.61 Y-23.6 Z4.13 F3300.0 E7187.756
G1 X53.61 Y-23.6 Z4.13 F3300.0 E7193.42
G1 X53.61 Y-24.0 Z4.13 F3300.0 E7193.441
G1 X-53.61 Y-24.0 Z4.13 F3300.0 E7199.105
G1 X-53.61 Y-24.4 Z4.13 F3300.0 E7199.126
G1 X53.61 Y-24.4 Z4.13 F3300.0 E7204.79
G1 X53.61 Y-24.8 Z4.13 F3300.0 E7204.811
G1 X-53.61 Y-24.8 Z4.13 F3300.0 E7210.475
G1 X-53.61 Y-25.2 Z4.13 F3300.0 E7210.496
G1 X53.61 Y-25.2 Z4.13 F3300.0 E7216.159
G1 X53.61 Y-25.6 Z4.13 F3300.0 E7216.181
G1 X-53.61 Y-25.6 Z4.13 F3300.0 E7221.844
G1 X-53.61 Y-26.0 Z4.13 F3300.0 E7221.865
G1 X53.61 Y-26.0 Z4.13 F3300.0 E7227.529
G1 X53.61 Y-26.4 Z4.13 F3300.0 E7227.55
G1 X-53.61 Y-26.4 Z4.13 F3300.0 E7233.214
G1 X-53.61 Y-26.8 Z4.13 F3300.0 E7233.235
G1 X53.61 Y-26.8 Z4.13 F3300.0 E7238.899
G1 X53.61 Y-27.2 Z4.13 F3300.0 E7238.92
G1 X-53.61 Y-27.2 Z4.13 F3300.0 E7244.583
G1 X-53.61 Y-27.6 Z4.13 F3300.0 E7244.605
G1 X53.61 Y-27.6 Z4.13 F3300.0 E7250.268
G1 X53.61 Y-28.0 Z4.13 F3300.0 E7250.289
G1 X-53.61 Y-28.0 Z4.13 F3300.0 E7255.953
G1 X-53.61 Y-28.8 Z4.13 F3300.0 E7255.995
G1 X-50.14 Y-29.87 Z4.13 F3300.0 E7256.187
G1 X46.14 Y-29.87 Z4.13 F3300.0 E7261.273
G1 X53.61 Y-28.8 Z4.13 F3300.0 E7261.672
G1 X53.61 Y-28.4 Z4.13 F3300.0 E7261.693
G1 F1200.0
G1 E7260.693
G1 F3300.0
M103
G1 X53.55 Y-34.8 Z4.13 F4200.0
G1 F1200.0
G1 E7261.693
G1 F4200.0
M101
G1 X53.61 Y-34.4 Z4.13 F3300.0 E7261.714
G1 X53.61 Y-32.8 Z4.13 F3300.0 E7261.799
G1 X50.14 Y-34.13 Z4.13 F3300.0 E7261.995
G1 X-14.14 Y-34.13 Z4.13 F3300.0 E7265.39
G1 X-15.67 Y-34.4 Z4.13 F3300.0 E7265.472
G1 X-15.62 Y-34.8 Z4.13 F3300.0 E7265.494
G1 F1200.0
G1 E7264.494
G1 F3300.0
M103
G1 X-53.61 Y32.0 Z4.13 F4200.0
G1 F1200.0
G1 E7265.494
G1 F4200.0
M101
G1 X-53.61 Y34.0 Z4.13 F3300.0 E7265.599
G1 X-49.86 Y34.0 Z4.13 F3300.0 E7265.797
G1 X-46.14 Y30.13 Z4.13 F3300.0 E7266.081
G1 X-45.86 Y30.13 Z4.13 F3300.0 E7266.096
G1 X-42.14 Y34.0 Z4.13 F3300.0 E7266.38
G1 X-1.86 Y33.87 Z4.13 F3300.0 E7268.507
G1 X1.86 Y30.13 Z4.13 F3300.0 E7268.786
G1 X2.14 Y30.13 Z4.13 F3300.0 E7268.801
G1 X5.86 Y33.87 Z4.13 F3300.0 E7269.08
G1 X6.14 Y33.87 Z4.13 F3300.0 E7269.095
G1 X9.86 Y30.13 Z4.13 F3300.0 E7269.374
G1 X10.14 Y30.13 Z4.13 F3300.0 E7269.389
G1 X13.86 Y33.87 Z4.13 F3300.0 E7269.668
G1 X14.14 Y33.87 Z4.13 F3300.0 E7269.682
G1 X17.86 Y30.13 Z4.13 F3300.0 E7269.961
G1 X18.14 Y30.13 Z4.13 F3300.0 E7269.976
G1 X21.86 Y33.87 Z4.13 F3300.0 E7270.255
G1 X22.14 Y33.87 Z4.13 F3300.0 E7270.27
G1 X25.86 Y30.13 Z4.13 F3300.0 E7270.549
G1 X26.14 Y30.13 Z4.13 F3300.0 E7270.564
G1 X29.86 Y33.87 Z4.13 F3300.0 E7270.843
G1 X30.14 Y33.87 Z4.13 F3300.0 E7270.857
G1 X33.86 Y30.13 Z4.13 F3300.0 E7271.136
G1 X34.14 Y30.13 Z4.13 F3300.0 E7271.151
G1 X37.86 Y33.87 Z4.13 F3300.0 E7271.43
G1 X38.14 Y33.87 Z4.13 F3300.0 E7271.445
G1 X41.86 Y30.13 Z4.13 F3300.0 E7271.724
G1 X42.14 Y30.13 Z4.13 F3300.0 E7271.739
G1 X45.86 Y33.87 Z4.13 F3300.0 E7272.018
G1 X46.14 Y33.87 Z4.13 F3300.0 E7272.032
G1 X49.86 Y30.13 Z4.13 F3300.0 E7272.311
G1 X50.14 Y30.13 Z4.13 F3300.0 E7272.326
G1 X53.61 Y32.0 Z4.13 F3300.0 E7272.534
G1 X53.61 Y34.4 Z4.13 F3300.0 E7272.661
G1 X53.55 Y34.8 Z4.13 F3300.0 E7272.682
G1 X46.14 Y34.13 Z4.13 F3300.0 E7273.076
G1 X-10.14 Y34.13 Z4.13 F3300.0 E7276.049
G1 X-15.67 Y34.4 Z4.13 F3300.0 E7276.341
G1 X-15.66 Y34.8 Z4.13 F3300.0 E7276.362
G1 F1200.0
G1 E7275.362
G1 F3300.0
M103
(</infill>)
(</nestedRing>)
(</rotation>)
(</layer>)
(<layer> 4.401 )
(<rotation> (6.12323399574e-17+1j) )
(<nestedRing>)
(<boundaryPerimeter>)
(<boundaryPoint> X54.488 Y-35.854 Z4.401 </boundaryPoint>)
(<boundaryPoint> X54.488 Y35.854 Z4.401 </boundaryPoint>)
(<boundaryPoint> X-16.55 Y35.854 Z4.401 </boundaryPoint>)
(<boundaryPoint> X-16.55 Y35.184 Z4.401 </boundaryPoint>)
(<boundaryPoint> X-54.488 Y35.184 Z4.401 </boundaryPoint>)
(<boundaryPoint> X-54.488 Y-34.907 Z4.401 </boundaryPoint>)
(<boundaryPoint> X-16.55 Y-34.907 Z4.401 </boundaryPoint>)
(<boundaryPoint> X-16.55 Y-35.854 Z4.401 </boundaryPoint>)
(<loop> outer )
G1 X-53.87 Y-34.31 Z4.4 F4200.0
G1 F1200.0
G1 E7276.362
G1 F4200.0
M101
G1 X-15.95 Y-34.31 Z4.4 F3300.0 E7278.365
G1 X-15.95 Y-35.25 Z4.4 F3300.0 E7278.415
G1 X53.89 Y-35.25 Z4.4 F3300.0 E7282.104
G1 X53.89 Y35.25 Z4.4 F3300.0 E7285.829
G1 X-15.95 Y35.25 Z4.4 F3300.0 E7289.518
G1 X-15.95 Y34.58 Z4.4 F3300.0 E7289.554
G1 X-53.89 Y34.58 Z4.4 F3300.0 E7291.558
G1 X-53.89 Y-34.31 Z4.4 F3300.0 E7295.197
G1 X-53.87 Y-34.31 Z4.4 F3300.0 E7295.198
G1 F1200.0
G1 E7295.198
G1 F3300.0
M103
(</loop>)
(<edge> outer )
;M108 R27.5
G1 X-54.29 Y-34.33 Z4.4 F4200.0
G1 F1200.0
G1 E7295.198
G1 F4200.0
M101
G1 X-54.29 Y-34.71 Z4.4 F1650.0 E7295.218
G1 X-16.35 Y-34.71 Z4.4 F1650.0 E7297.222
G1 X-16.35 Y-35.65 Z4.4 F1650.0 E7297.272
G1 X54.29 Y-35.65 Z4.4 F1650.0 E7301.003
G1 X54.29 Y35.65 Z4.4 F1650.0 E7304.77
G1 X-16.35 Y35.65 Z4.4 F1650.0 E7308.502
G1 X-16.35 Y34.98 Z4.4 F1650.0 E7308.537
G1 X-54.29 Y34.98 Z4.4 F1650.0 E7310.541
G1 X-54.29 Y-34.31 Z4.4 F1650.0 E7314.201
G1 X-54.29 Y-34.33 Z4.4 F1650.0 E7314.203
G1 F1200.0
G1 E7313.203
G1 F1650.0
M103
(</edge>)
(</boundaryPerimeter>)
(<infill>)
(<infillBoundary>)
(<infillPoint> X53.888 Y-35.254 Z2.835 </infillPoint>)
(<infillPoint> X53.888 Y35.254 Z2.835 </infillPoint>)
(<infillPoint> X-15.95 Y35.254 Z2.835 </infillPoint>)
(<infillPoint> X-15.95 Y34.584 Z2.835 </infillPoint>)
(<infillPoint> X-53.888 Y34.584 Z2.835 </infillPoint>)
(<infillPoint> X-53.888 Y-34.307 Z2.835 </infillPoint>)
(<infillPoint> X-15.95 Y-34.307 Z2.835 </infillPoint>)
(<infillPoint> X-15.95 Y-35.254 Z2.835 </infillPoint>)
(</infillBoundary>)
;M108 R55.0
G1 X-20.4 Y-34.03 Z4.4 F4200.0
G1 F1200.0
G1 E7314.203
G1 F4200.0
M101
G1 X-16.4 Y-34.03 Z4.4 F3300.0 E7314.414
G1 X-18.13 Y-30.14 Z4.4 F3300.0 E7314.639
G1 X-18.13 Y34.14 Z4.4 F3300.0 E7318.034
G1 X-18.4 Y34.3 Z4.4 F3300.0 E7318.051
G1 X-20.8 Y34.3 Z4.4 F3300.0 E7318.178
G1 X-20.8 Y-34.03 Z4.4 F3300.0 E7321.787
G1 X-21.2 Y-34.03 Z4.4 F3300.0 E7321.809
G1 X-21.2 Y34.3 Z4.4 F3300.0 E7325.418
G1 X-21.6 Y34.3 Z4.4 F3300.0 E7325.439
G1 X-21.6 Y-34.03 Z4.4 F3300.0 E7329.049
G1 X-22.0 Y-34.03 Z4.4 F3300.0 E7329.07
G1 X-22.0 Y34.3 Z4.4 F3300.0 E7332.68
G1 X-22.4 Y34.3 Z4.4 F3300.0 E7332.701
G1 X-22.4 Y-34.03 Z4.4 F3300.0 E7336.31
G1 X-22.8 Y-34.03 Z4.4 F3300.0 E7336.331
G1 X-22.8 Y34.3 Z4.4 F3300.0 E7339.941
G1 X-23.2 Y34.3 Z4.4 F3300.0 E7339.962
G1 X-23.2 Y-34.03 Z4.4 F3300.0 E7343.572
G1 X-23.6 Y-34.03 Z4.4 F3300.0 E7343.593
G1 X-23.6 Y34.3 Z4.4 F3300.0 E7347.202
G1 X-24.0 Y34.3 Z4.4 F3300.0 E7347.224
G1 X-24.0 Y-34.03 Z4.4 F3300.0 E7350.833
G1 X-24.4 Y-34.03 Z4.4 F3300.0 E7350.854
G1 X-24.4 Y34.3 Z4.4 F3300.0 E7354.464
G1 X-24.8 Y34.3 Z4.4 F3300.0 E7354.485
G1 X-24.8 Y-34.03 Z4.4 F3300.0 E7358.095
G1 X-25.2 Y-34.03 Z4.4 F3300.0 E7358.116
G1 X-25.2 Y34.3 Z4.4 F3300.0 E7361.725
G1 X-25.6 Y34.3 Z4.4 F3300.0 E7361.746
G1 X-25.6 Y-34.03 Z4.4 F3300.0 E7365.356
G1 X-26.0 Y-34.03 Z4.4 F3300.0 E7365.377
G1 X-26.0 Y34.3 Z4.4 F3300.0 E7368.987
G1 X-26.4 Y34.3 Z4.4 F3300.0 E7369.008
G1 X-26.4 Y-34.03 Z4.4 F3300.0 E7372.617
G1 X-26.8 Y-34.03 Z4.4 F3300.0 E7372.638
G1 X-26.8 Y34.3 Z4.4 F3300.0 E7376.248
G1 X-27.2 Y34.3 Z4.4 F3300.0 E7376.269
G1 X-27.2 Y-34.03 Z4.4 F3300.0 E7379.879
G1 X-27.6 Y-34.03 Z4.4 F3300.0 E7379.9
G1 X-27.6 Y34.3 Z4.4 F3300.0 E7383.509
G1 X-28.0 Y34.3 Z4.4 F3300.0 E7383.531
G1 X-28.0 Y-34.03 Z4.4 F3300.0 E7387.14
G1 X-28.4 Y-34.03 Z4.4 F3300.0 E7387.161
G1 X-28.4 Y34.3 Z4.4 F3300.0 E7390.771
G1 X-28.8 Y34.3 Z4.4 F3300.0 E7390.792
G1 X-28.8 Y-34.03 Z4.4 F3300.0 E7394.402
G1 X-29.2 Y-34.03 Z4.4 F3300.0 E7394.423
G1 X-29.2 Y34.3 Z4.4 F3300.0 E7398.032
G1 X-29.6 Y34.3 Z4.4 F3300.0 E7398.053
G1 X-29.6 Y-34.03 Z4.4 F3300.0 E7401.663
G1 X-30.0 Y-34.03 Z4.4 F3300.0 E7401.684
G1 X-30.0 Y34.3 Z4.4 F3300.0 E7405.294
G1 X-30.4 Y34.3 Z4.4 F3300.0 E7405.315
G1 X-30.4 Y-34.03 Z4.4 F3300.0 E7408.924
G1 X-30.8 Y-34.03 Z4.4 F3300.0 E7408.946
G1 X-30.8 Y34.3 Z4.4 F3300.0 E7412.555
M73 P10 (display progress)
G1 X-31.2 Y34.3 Z4.4 F3300.0 E7412.576
G1 X-31.2 Y-34.03 Z4.4 F3300.0 E7416.186
G1 X-31.6 Y-34.03 Z4.4 F3300.0 E7416.207
G1 X-31.6 Y34.3 Z4.4 F3300.0 E7419.817
G1 X-32.0 Y34.3 Z4.4 F3300.0 E7419.838
G1 X-32.0 Y-34.03 Z4.4 F3300.0 E7423.447
G1 X-32.4 Y-34.03 Z4.4 F3300.0 E7423.468
G1 X-32.4 Y34.3 Z4.4 F3300.0 E7427.078
G1 X-32.8 Y34.3 Z4.4 F3300.0 E7427.099
G1 X-32.8 Y-34.03 Z4.4 F3300.0 E7430.709
G1 X-33.2 Y-34.03 Z4.4 F3300.0 E7430.73
G1 X-33.2 Y34.3 Z4.4 F3300.0 E7434.339
G1 X-33.6 Y34.3 Z4.4 F3300.0 E7434.361
G1 X-33.6 Y-34.03 Z4.4 F3300.0 E7437.97
G1 X-34.0 Y-34.03 Z4.4 F3300.0 E7437.991
G1 X-34.0 Y34.3 Z4.4 F3300.0 E7441.601
G1 X-34.4 Y34.3 Z4.4 F3300.0 E7441.622
G1 X-34.4 Y-34.03 Z4.4 F3300.0 E7445.232
G1 X-34.8 Y-34.03 Z4.4 F3300.0 E7445.253
G1 X-34.8 Y34.3 Z4.4 F3300.0 E7448.862
G1 X-35.2 Y34.3 Z4.4 F3300.0 E7448.883
G1 X-35.2 Y-34.03 Z4.4 F3300.0 E7452.493
G1 X-35.6 Y-34.03 Z4.4 F3300.0 E7452.514
G1 X-35.6 Y34.3 Z4.4 F3300.0 E7456.124
G1 X-36.0 Y34.3 Z4.4 F3300.0 E7456.145
G1 X-36.0 Y-34.03 Z4.4 F3300.0 E7459.754
G1 X-36.4 Y-34.03 Z4.4 F3300.0 E7459.776
G1 X-36.4 Y34.3 Z4.4 F3300.0 E7463.385
G1 X-36.8 Y34.3 Z4.4 F3300.0 E7463.406
G1 X-36.8 Y-34.03 Z4.4 F3300.0 E7467.016
G1 X-37.2 Y-34.03 Z4.4 F3300.0 E7467.037
G1 X-37.2 Y34.3 Z4.4 F3300.0 E7470.647
G1 X-37.6 Y34.3 Z4.4 F3300.0 E7470.668
G1 X-37.6 Y-34.03 Z4.4 F3300.0 E7474.277
G1 X-38.0 Y-34.03 Z4.4 F3300.0 E7474.298
G1 X-38.0 Y34.3 Z4.4 F3300.0 E7477.908
G1 X-38.4 Y34.3 Z4.4 F3300.0 E7477.929
G1 X-38.4 Y-34.03 Z4.4 F3300.0 E7481.539
G1 X-38.8 Y-34.03 Z4.4 F3300.0 E7481.56
G1 X-38.8 Y34.3 Z4.4 F3300.0 E7485.169
G1 X-39.2 Y34.3 Z4.4 F3300.0 E7485.19
G1 X-39.2 Y-34.03 Z4.4 F3300.0 E7488.8
G1 X-39.6 Y-34.03 Z4.4 F3300.0 E7488.821
G1 X-39.6 Y34.3 Z4.4 F3300.0 E7492.431
G1 X-40.0 Y34.3 Z4.4 F3300.0 E7492.452
G1 X-40.0 Y-34.03 Z4.4 F3300.0 E7496.061
G1 X-40.4 Y-34.03 Z4.4 F3300.0 E7496.083
G1 X-40.4 Y34.3 Z4.4 F3300.0 E7499.692
G1 X-40.8 Y34.3 Z4.4 F3300.0 E7499.713
G1 X-40.8 Y-34.03 Z4.4 F3300.0 E7503.323
G1 X-41.2 Y-34.03 Z4.4 F3300.0 E7503.344
G1 X-41.2 Y34.3 Z4.4 F3300.0 E7506.954
G1 X-41.6 Y34.3 Z4.4 F3300.0 E7506.975
G1 X-41.6 Y-34.03 Z4.4 F3300.0 E7510.584
G1 X-42.0 Y-34.03 Z4.4 F3300.0 E7510.605
G1 X-42.0 Y34.3 Z4.4 F3300.0 E7514.215
G1 X-42.4 Y34.3 Z4.4 F3300.0 E7514.236
G1 X-42.4 Y-34.03 Z4.4 F3300.0 E7517.846
G1 X-42.8 Y-34.03 Z4.4 F3300.0 E7517.867
G1 X-42.8 Y34.3 Z4.4 F3300.0 E7521.476
G1 X-43.2 Y34.3 Z4.4 F3300.0 E7521.498
G1 X-43.2 Y-34.03 Z4.4 F3300.0 E7525.107
G1 X-43.6 Y-34.03 Z4.4 F3300.0 E7525.128
G1 X-43.6 Y34.3 Z4.4 F3300.0 E7528.738
G1 X-44.0 Y34.3 Z4.4 F3300.0 E7528.759
G1 X-44.0 Y-34.03 Z4.4 F3300.0 E7532.369
G1 X-44.4 Y-34.03 Z4.4 F3300.0 E7532.39
G1 X-44.4 Y34.3 Z4.4 F3300.0 E7535.999
G1 X-44.8 Y34.3 Z4.4 F3300.0 E7536.02
G1 X-44.8 Y-34.03 Z4.4 F3300.0 E7539.63
G1 X-45.2 Y-34.03 Z4.4 F3300.0 E7539.651
G1 X-45.2 Y34.3 Z4.4 F3300.0 E7543.261
G1 X-45.6 Y34.3 Z4.4 F3300.0 E7543.282
G1 X-45.6 Y-34.03 Z4.4 F3300.0 E7546.891
G1 X-46.0 Y-34.03 Z4.4 F3300.0 E7546.913
G1 X-46.0 Y34.3 Z4.4 F3300.0 E7550.522
G1 X-46.4 Y34.3 Z4.4 F3300.0 E7550.543
G1 X-46.4 Y-34.03 Z4.4 F3300.0 E7554.153
G1 X-46.8 Y-34.03 Z4.4 F3300.0 E7554.174
G1 X-46.8 Y34.3 Z4.4 F3300.0 E7557.784
G1 X-47.2 Y34.3 Z4.4 F3300.0 E7557.805
G1 X-47.2 Y-34.03 Z4.4 F3300.0 E7561.414
G1 X-47.6 Y-34.03 Z4.4 F3300.0 E7561.435
G1 X-47.6 Y34.3 Z4.4 F3300.0 E7565.045
G1 X-48.0 Y34.3 Z4.4 F3300.0 E7565.066
G1 X-48.0 Y-34.03 Z4.4 F3300.0 E7568.676
G1 X-48.4 Y-34.03 Z4.4 F3300.0 E7568.697
G1 X-48.4 Y34.3 Z4.4 F3300.0 E7572.306
G1 X-48.8 Y34.3 Z4.4 F3300.0 E7572.328
G1 X-48.8 Y-34.03 Z4.4 F3300.0 E7575.937
G1 X-49.2 Y-34.03 Z4.4 F3300.0 E7575.958
G1 X-49.2 Y34.3 Z4.4 F3300.0 E7579.568
G1 X-49.6 Y34.3 Z4.4 F3300.0 E7579.589
G1 X-49.6 Y-34.03 Z4.4 F3300.0 E7583.199
G1 X-50.0 Y-34.03 Z4.4 F3300.0 E7583.22
G1 X-50.0 Y34.3 Z4.4 F3300.0 E7586.829
G1 X-50.4 Y34.3 Z4.4 F3300.0 E7586.85
G1 X-50.4 Y-34.03 Z4.4 F3300.0 E7590.46
G1 X-50.8 Y-34.03 Z4.4 F3300.0 E7590.481
G1 X-50.8 Y34.3 Z4.4 F3300.0 E7594.091
G1 X-51.2 Y34.3 Z4.4 F3300.0 E7594.112
G1 X-51.2 Y-34.03 Z4.4 F3300.0 E7597.721
G1 X-51.6 Y-34.03 Z4.4 F3300.0 E7597.742
G1 X-51.6 Y34.3 Z4.4 F3300.0 E7601.352
G1 X-52.0 Y34.3 Z4.4 F3300.0 E7601.373
G1 X-52.0 Y-34.03 Z4.4 F3300.0 E7604.983
G1 X-52.4 Y-34.03 Z4.4 F3300.0 E7605.004
G1 X-52.4 Y34.3 Z4.4 F3300.0 E7608.613
G1 X-52.8 Y34.3 Z4.4 F3300.0 E7608.635
G1 X-52.8 Y-34.03 Z4.4 F3300.0 E7612.244
G1 X-53.2 Y-34.03 Z4.4 F3300.0 E7612.265
G1 X-53.2 Y34.3 Z4.4 F3300.0 E7615.875
G1 X-53.6 Y34.08 Z4.4 F3300.0 E7615.899
G1 X-53.6 Y-33.81 Z4.4 F3300.0 E7619.485
G1 F1200.0
G1 E7618.485
G1 F3300.0
M103
G1 X7.2 Y-34.97 Z4.4 F4200.0
G1 F1200.0
G1 E7619.485
G1 F4200.0
M101
G1 X4.0 Y-34.97 Z4.4 F3300.0 E7619.654
G1 X2.13 Y-34.14 Z4.4 F3300.0 E7619.763
G1 X2.13 Y-33.86 Z4.4 F3300.0 E7619.778
G1 X5.87 Y-30.14 Z4.4 F3300.0 E7620.057
G1 X5.87 Y-29.86 Z4.4 F3300.0 E7620.071
G1 X2.13 Y-26.14 Z4.4 F3300.0 E7620.35
G1 X2.13 Y-25.86 Z4.4 F3300.0 E7620.365
G1 X5.87 Y-22.14 Z4.4 F3300.0 E7620.644
G1 X5.87 Y-21.86 Z4.4 F3300.0 E7620.659
G1 X2.13 Y-18.14 Z4.4 F3300.0 E7620.938
G1 X2.13 Y-17.86 Z4.4 F3300.0 E7620.953
G1 X5.87 Y-14.14 Z4.4 F3300.0 E7621.231
G1 X5.87 Y-13.86 Z4.4 F3300.0 E7621.246
G1 X2.13 Y-10.14 Z4.4 F3300.0 E7621.525
G1 X2.13 Y-9.86 Z4.4 F3300.0 E7621.54
G1 X5.87 Y-6.14 Z4.4 F3300.0 E7621.819
G1 X5.87 Y-5.86 Z4.4 F3300.0 E7621.834
G1 X2.13 Y-2.14 Z4.4 F3300.0 E7622.113
G1 X2.13 Y-1.86 Z4.4 F3300.0 E7622.128
G1 X5.87 Y1.86 Z4.4 F3300.0 E7622.406
G1 X5.87 Y2.14 Z4.4 F3300.0 E7622.421
G1 X2.13 Y5.86 Z4.4 F3300.0 E7622.7
G1 X2.13 Y6.14 Z4.4 F3300.0 E7622.715
G1 X5.87 Y9.86 Z4.4 F3300.0 E7622.994
G1 X5.87 Y10.14 Z4.4 F3300.0 E7623.009
G1 X2.13 Y13.86 Z4.4 F3300.0 E7623.288
G1 X2.13 Y14.14 Z4.4 F3300.0 E7623.302
G1 X5.87 Y17.86 Z4.4 F3300.0 E7623.581
G1 X5.87 Y18.14 Z4.4 F3300.0 E7623.596
G1 X2.13 Y21.86 Z4.4 F3300.0 E7623.875
G1 X2.13 Y22.14 Z4.4 F3300.0 E7623.89
G1 X5.87 Y25.86 Z4.4 F3300.0 E7624.169
G1 X5.87 Y26.14 Z4.4 F3300.0 E7624.184
G1 X2.13 Y29.86 Z4.4 F3300.0 E7624.463
G1 X2.13 Y30.14 Z4.4 F3300.0 E7624.477
G1 X5.87 Y33.86 Z4.4 F3300.0 E7624.756
G1 X5.87 Y34.14 Z4.4 F3300.0 E7624.771
G1 X7.2 Y34.97 Z4.4 F3300.0 E7624.854
G1 X0.0 Y34.97 Z4.4 F3300.0 E7625.234
G1 X-0.4 Y34.57 Z4.4 F3300.0 E7625.264
G1 X-1.87 Y34.14 Z4.4 F3300.0 E7625.345
G1 X-1.87 Y33.86 Z4.4 F3300.0 E7625.36
G1 X1.87 Y30.14 Z4.4 F3300.0 E7625.639
G1 X1.87 Y29.86 Z4.4 F3300.0 E7625.654
G1 X-1.87 Y26.14 Z4.4 F3300.0 E7625.933
G1 X-1.87 Y25.86 Z4.4 F3300.0 E7625.948
G1 X1.87 Y22.14 Z4.4 F3300.0 E7626.227
G1 X1.87 Y21.86 Z4.4 F3300.0 E7626.241
G1 X-1.87 Y18.14 Z4.4 F3300.0 E7626.52
G1 X-1.87 Y17.86 Z4.4 F3300.0 E7626.535
G1 X1.87 Y14.14 Z4.4 F3300.0 E7626.814
G1 X1.87 Y13.86 Z4.4 F3300.0 E7626.829
G1 X-1.87 Y10.14 Z4.4 F3300.0 E7627.108
G1 X-1.87 Y9.86 Z4.4 F3300.0 E7627.123
G1 X1.87 Y6.14 Z4.4 F3300.0 E7627.402
G1 X1.87 Y5.86 Z4.4 F3300.0 E7627.416
G1 X-1.87 Y2.14 Z4.4 F3300.0 E7627.695
G1 X-1.87 Y1.86 Z4.4 F3300.0 E7627.71
G1 X1.87 Y-1.86 Z4.4 F3300.0 E7627.989
G1 X1.87 Y-2.14 Z4.4 F3300.0 E7628.004
G1 X-1.87 Y-5.86 Z4.4 F3300.0 E7628.283
G1 X-1.87 Y-6.14 Z4.4 F3300.0 E7628.298
G1 X1.87 Y-9.86 Z4.4 F3300.0 E7628.577
G1 X1.87 Y-10.14 Z4.4 F3300.0 E7628.591
G1 X-1.87 Y-13.86 Z4.4 F3300.0 E7628.87
G1 X-1.87 Y-14.14 Z4.4 F3300.0 E7628.885
G1 X1.87 Y-17.86 Z4.4 F3300.0 E7629.164
G1 X1.87 Y-18.14 Z4.4 F3300.0 E7629.179
G1 X-1.87 Y-21.86 Z4.4 F3300.0 E7629.458
G1 X-1.87 Y-22.14 Z4.4 F3300.0 E7629.473
G1 X1.87 Y-25.86 Z4.4 F3300.0 E7629.752
G1 X1.87 Y-26.14 Z4.4 F3300.0 E7629.766
G1 X-1.87 Y-29.86 Z4.4 F3300.0 E7630.045
G1 X-1.87 Y-30.14 Z4.4 F3300.0 E7630.06
G1 X1.87 Y-33.86 Z4.4 F3300.0 E7630.339
G1 X1.87 Y-34.14 Z4.4 F3300.0 E7630.354
G1 X3.2 Y-34.97 Z4.4 F3300.0 E7630.437
G1 X-4.4 Y-34.97 Z4.4 F3300.0 E7630.838
G1 X-5.87 Y-34.14 Z4.4 F3300.0 E7630.927
G1 X-5.87 Y-33.86 Z4.4 F3300.0 E7630.942
G1 X-2.13 Y-30.14 Z4.4 F3300.0 E7631.221
G1 X-2.13 Y-29.86 Z4.4 F3300.0 E7631.236
G1 X-5.87 Y-26.14 Z4.4 F3300.0 E7631.515
G1 X-5.87 Y-25.86 Z4.4 F3300.0 E7631.53
G1 X-2.13 Y-22.14 Z4.4 F3300.0 E7631.809
G1 X-2.13 Y-21.86 Z4.4 F3300.0 E7631.823
G1 X-5.87 Y-18.14 Z4.4 F3300.0 E7632.102
G1 X-5.87 Y-17.86 Z4.4 F3300.0 E7632.117
G1 X-2.13 Y-14.14 Z4.4 F3300.0 E7632.396
G1 X-2.13 Y-13.86 Z4.4 F3300.0 E7632.411
G1 X-5.87 Y-10.14 Z4.4 F3300.0 E7632.69
G1 X-5.87 Y-9.86 Z4.4 F3300.0 E7632.705
G1 X-2.13 Y-6.14 Z4.4 F3300.0 E7632.984
G1 X-2.13 Y-5.86 Z4.4 F3300.0 E7632.998
G1 X-5.87 Y-2.14 Z4.4 F3300.0 E7633.277
G1 X-5.87 Y-1.86 Z4.4 F3300.0 E7633.292
G1 X-2.13 Y1.86 Z4.4 F3300.0 E7633.571
G1 X-2.13 Y2.14 Z4.4 F3300.0 E7633.586
G1 X-5.87 Y5.86 Z4.4 F3300.0 E7633.865
G1 X-5.87 Y6.14 Z4.4 F3300.0 E7633.88
G1 X-2.13 Y9.86 Z4.4 F3300.0 E7634.159
G1 X-2.13 Y10.14 Z4.4 F3300.0 E7634.173
G1 X-5.87 Y13.86 Z4.4 F3300.0 E7634.452
G1 X-5.87 Y14.14 Z4.4 F3300.0 E7634.467
G1 X-2.13 Y17.86 Z4.4 F3300.0 E7634.746
G1 X-2.13 Y18.14 Z4.4 F3300.0 E7634.761
G1 X-5.87 Y21.86 Z4.4 F3300.0 E7635.04
G1 X-5.87 Y22.14 Z4.4 F3300.0 E7635.055
G1 X-2.13 Y25.86 Z4.4 F3300.0 E7635.334
G1 X-2.13 Y26.14 Z4.4 F3300.0 E7635.348
G1 X-5.87 Y29.86 Z4.4 F3300.0 E7635.627
G1 X-5.87 Y30.14 Z4.4 F3300.0 E7635.642
G1 X-2.13 Y33.86 Z4.4 F3300.0 E7635.921
G1 X-2.13 Y34.14 Z4.4 F3300.0 E7635.936
G1 X-0.8 Y34.97 Z4.4 F3300.0 E7636.019
G1 X-8.4 Y34.97 Z4.4 F3300.0 E7636.42
G1 X-9.87 Y34.14 Z4.4 F3300.0 E7636.51
G1 X-9.87 Y33.86 Z4.4 F3300.0 E7636.524
G1 X-6.13 Y30.14 Z4.4 F3300.0 E7636.803
G1 X-6.13 Y29.86 Z4.4 F3300.0 E7636.818
G1 X-9.87 Y26.14 Z4.4 F3300.0 E7637.097
G1 X-9.87 Y25.86 Z4.4 F3300.0 E7637.112
G1 X-6.13 Y22.14 Z4.4 F3300.0 E7637.391
G1 X-6.13 Y21.86 Z4.4 F3300.0 E7637.406
G1 X-9.87 Y18.14 Z4.4 F3300.0 E7637.685
G1 X-9.87 Y17.86 Z4.4 F3300.0 E7637.699
G1 X-6.13 Y14.14 Z4.4 F3300.0 E7637.978
G1 X-6.13 Y13.86 Z4.4 F3300.0 E7637.993
G1 X-9.87 Y10.14 Z4.4 F3300.0 E7638.272
G1 X-9.87 Y9.86 Z4.4 F3300.0 E7638.287
G1 X-6.13 Y6.14 Z4.4 F3300.0 E7638.566
G1 X-6.13 Y5.86 Z4.4 F3300.0 E7638.581
G1 X-9.87 Y2.14 Z4.4 F3300.0 E7638.86
G1 X-9.87 Y1.86 Z4.4 F3300.0 E7638.874
G1 X-6.13 Y-1.86 Z4.4 F3300.0 E7639.153
G1 X-6.13 Y-2.14 Z4.4 F3300.0 E7639.168
G1 X-9.87 Y-5.86 Z4.4 F3300.0 E7639.447
G1 X-9.87 Y-6.14 Z4.4 F3300.0 E7639.462
G1 X-6.13 Y-9.86 Z4.4 F3300.0 E7639.741
G1 X-6.13 Y-10.14 Z4.4 F3300.0 E7639.756
G1 X-9.87 Y-13.86 Z4.4 F3300.0 E7640.035
G1 X-9.87 Y-14.14 Z4.4 F3300.0 E7640.049
G1 X-6.13 Y-17.86 Z4.4 F3300.0 E7640.328
G1 X-6.13 Y-18.14 Z4.4 F3300.0 E7640.343
G1 X-9.87 Y-21.86 Z4.4 F3300.0 E7640.622
G1 X-9.87 Y-22.14 Z4.4 F3300.0 E7640.637
G1 X-6.13 Y-25.86 Z4.4 F3300.0 E7640.916
G1 X-6.13 Y-26.14 Z4.4 F3300.0 E7640.931
G1 X-9.87 Y-29.86 Z4.4 F3300.0 E7641.209
G1 X-9.87 Y-30.14 Z4.4 F3300.0 E7641.224
G1 X-6.13 Y-33.86 Z4.4 F3300.0 E7641.503
G1 X-6.13 Y-34.14 Z4.4 F3300.0 E7641.518
G1 X-4.8 Y-34.97 Z4.4 F3300.0 E7641.601
G1 X-12.8 Y-34.97 Z4.4 F3300.0 E7642.023
G1 X-13.87 Y-34.14 Z4.4 F3300.0 E7642.095
G1 X-13.87 Y-33.86 Z4.4 F3300.0 E7642.11
G1 X-10.13 Y-30.14 Z4.4 F3300.0 E7642.389
G1 X-10.13 Y-29.86 Z4.4 F3300.0 E7642.404
G1 X-13.87 Y-26.14 Z4.4 F3300.0 E7642.683
G1 X-13.87 Y-25.86 Z4.4 F3300.0 E7642.697
G1 X-10.13 Y-22.14 Z4.4 F3300.0 E7642.976
G1 X-10.13 Y-21.86 Z4.4 F3300.0 E7642.991
G1 X-13.87 Y-18.14 Z4.4 F3300.0 E7643.27
G1 X-13.87 Y-17.86 Z4.4 F3300.0 E7643.285
G1 X-10.13 Y-14.14 Z4.4 F3300.0 E7643.564
G1 X-10.13 Y-13.86 Z4.4 F3300.0 E7643.579
G1 X-13.87 Y-10.14 Z4.4 F3300.0 E7643.858
G1 X-13.87 Y-9.86 Z4.4 F3300.0 E7643.872
G1 X-10.13 Y-6.14 Z4.4 F3300.0 E7644.151
G1 X-10.13 Y-5.86 Z4.4 F3300.0 E7644.166
G1 X-13.87 Y-2.14 Z4.4 F3300.0 E7644.445
G1 X-13.87 Y-1.86 Z4.4 F3300.0 E7644.46
G1 X-10.13 Y1.86 Z4.4 F3300.0 E7644.739
G1 X-10.13 Y2.14 Z4.4 F3300.0 E7644.754
G1 X-13.87 Y5.86 Z4.4 F3300.0 E7645.033
G1 X-13.87 Y6.14 Z4.4 F3300.0 E7645.047
G1 X-10.13 Y9.86 Z4.4 F3300.0 E7645.326
G1 X-10.13 Y10.14 Z4.4 F3300.0 E7645.341
G1 X-13.87 Y13.86 Z4.4 F3300.0 E7645.62
G1 X-13.87 Y14.14 Z4.4 F3300.0 E7645.635
G1 X-10.13 Y17.86 Z4.4 F3300.0 E7645.914
G1 X-10.13 Y18.14 Z4.4 F3300.0 E7645.929
G1 X-13.87 Y21.86 Z4.4 F3300.0 E7646.208
G1 X-13.87 Y22.14 Z4.4 F3300.0 E7646.222
G1 X-10.13 Y25.86 Z4.4 F3300.0 E7646.501
G1 X-10.13 Y26.14 Z4.4 F3300.0 E7646.516
G1 X-13.87 Y29.86 Z4.4 F3300.0 E7646.795
G1 X-13.87 Y30.14 Z4.4 F3300.0 E7646.81
G1 X-10.13 Y33.86 Z4.4 F3300.0 E7647.089
G1 X-10.13 Y34.14 Z4.4 F3300.0 E7647.104
G1 X-8.8 Y34.97 Z4.4 F3300.0 E7647.186
G1 X-15.2 Y34.97 Z4.4 F3300.0 E7647.524
G1 X-15.6 Y34.85 Z4.4 F3300.0 E7647.547
G1 X-16.0 Y34.3 Z4.4 F3300.0 E7647.582
G1 X-18.0 Y34.3 Z4.4 F3300.0 E7647.688
G1 X-17.87 Y34.14 Z4.4 F3300.0 E7647.699
G1 X-17.87 Y33.86 Z4.4 F3300.0 E7647.714
G1 X-14.13 Y30.14 Z4.4 F3300.0 E7647.993
G1 X-14.13 Y29.86 Z4.4 F3300.0 E7648.007
G1 X-17.87 Y26.14 Z4.4 F3300.0 E7648.286
G1 X-17.87 Y25.86 Z4.4 F3300.0 E7648.301
G1 X-14.13 Y22.14 Z4.4 F3300.0 E7648.58
G1 X-14.13 Y21.86 Z4.4 F3300.0 E7648.595
G1 X-17.87 Y18.14 Z4.4 F3300.0 E7648.874
G1 X-17.87 Y17.86 Z4.4 F3300.0 E7648.889
G1 X-14.13 Y14.14 Z4.4 F3300.0 E7649.168
G1 X-14.13 Y13.86 Z4.4 F3300.0 E7649.182
G1 X-17.87 Y10.14 Z4.4 F3300.0 E7649.461
G1 X-17.87 Y9.86 Z4.4 F3300.0 E7649.476
G1 X-14.13 Y6.14 Z4.4 F3300.0 E7649.755
G1 X-14.13 Y5.86 Z4.4 F3300.0 E7649.77
G1 X-17.87 Y2.14 Z4.4 F3300.0 E7650.049
G1 X-17.87 Y1.86 Z4.4 F3300.0 E7650.064
G1 X-14.13 Y-1.86 Z4.4 F3300.0 E7650.343
G1 X-14.13 Y-2.14 Z4.4 F3300.0 E7650.357
G1 X-17.87 Y-5.86 Z4.4 F3300.0 E7650.636
G1 X-17.87 Y-6.14 Z4.4 F3300.0 E7650.651
G1 X-14.13 Y-9.86 Z4.4 F3300.0 E7650.93
G1 X-14.13 Y-10.14 Z4.4 F3300.0 E7650.945
G1 X-17.87 Y-13.86 Z4.4 F3300.0 E7651.224
G1 X-17.87 Y-14.14 Z4.4 F3300.0 E7651.239
G1 X-14.13 Y-17.86 Z4.4 F3300.0 E7651.518
G1 X-14.13 Y-18.14 Z4.4 F3300.0 E7651.532
G1 X-17.87 Y-21.86 Z4.4 F3300.0 E7651.811
G1 X-17.87 Y-22.14 Z4.4 F3300.0 E7651.826
G1 X-14.13 Y-25.86 Z4.4 F3300.0 E7652.105
G1 X-14.13 Y-26.14 Z4.4 F3300.0 E7652.12
G1 X-17.87 Y-29.86 Z4.4 F3300.0 E7652.399
G1 X-17.87 Y-30.14 Z4.4 F3300.0 E7652.414
G1 X-14.13 Y-33.86 Z4.4 F3300.0 E7652.693
G1 X-14.13 Y-34.14 Z4.4 F3300.0 E7652.707
G1 X-13.2 Y-34.97 Z4.4 F3300.0 E7652.773
G1 X-15.2 Y-34.97 Z4.4 F3300.0 E7652.879
G1 X-15.24 Y-34.64 Z4.4 F3300.0 E7652.897
G1 X-16.0 Y-34.03 Z4.4 F3300.0 E7652.948
G1 F1200.0
G1 E7651.948
G1 F3300.0
M103
G1 X8.4 Y-34.97 Z4.4 F4200.0
G1 F1200.0
G1 E7652.948
G1 F4200.0
M101
G1 X7.6 Y-34.97 Z4.4 F3300.0 E7652.99
G1 X6.13 Y-30.14 Z4.4 F3300.0 E7653.257
G1 X6.13 Y34.14 Z4.4 F3300.0 E7656.653
G1 X7.6 Y34.97 Z4.4 F3300.0 E7656.742
G1 X8.8 Y34.97 Z4.4 F3300.0 E7656.806
G1 X8.8 Y-34.97 Z4.4 F3300.0 E7660.501
G1 X9.2 Y-34.97 Z4.4 F3300.0 E7660.522
G1 X9.2 Y34.97 Z4.4 F3300.0 E7664.217
G1 X9.6 Y34.97 Z4.4 F3300.0 E7664.238
G1 X9.6 Y-34.97 Z4.4 F3300.0 E7667.933
G1 X10.0 Y-34.97 Z4.4 F3300.0 E7667.954
G1 X10.0 Y34.97 Z4.4 F3300.0 E7671.649
G1 X10.4 Y34.97 Z4.4 F3300.0 E7671.67
G1 X10.4 Y-34.97 Z4.4 F3300.0 E7675.365
G1 X10.8 Y-34.97 Z4.4 F3300.0 E7675.386
G1 X10.8 Y34.97 Z4.4 F3300.0 E7679.081
G1 X11.2 Y34.97 Z4.4 F3300.0 E7679.103
G1 X11.2 Y-34.97 Z4.4 F3300.0 E7682.798
G1 X11.6 Y-34.97 Z4.4 F3300.0 E7682.819
G1 X11.6 Y34.97 Z4.4 F3300.0 E7686.514
G1 X12.0 Y34.97 Z4.4 F3300.0 E7686.535
G1 X12.0 Y-34.97 Z4.4 F3300.0 E7690.23
G1 X12.4 Y-34.97 Z4.4 F3300.0 E7690.251
G1 X12.4 Y34.97 Z4.4 F3300.0 E7693.946
G1 X12.8 Y34.97 Z4.4 F3300.0 E7693.967
G1 X12.8 Y-34.97 Z4.4 F3300.0 E7697.662
G1 X13.2 Y-34.97 Z4.4 F3300.0 E7697.683
G1 X13.2 Y34.97 Z4.4 F3300.0 E7701.378
G1 X13.6 Y34.97 Z4.4 F3300.0 E7701.399
G1 X13.6 Y-34.97 Z4.4 F3300.0 E7705.094
G1 X14.0 Y-34.97 Z4.4 F3300.0 E7705.116
G1 X14.0 Y34.97 Z4.4 F3300.0 E7708.811
G1 X14.4 Y34.97 Z4.4 F3300.0 E7708.832
G1 X14.4 Y-34.97 Z4.4 F3300.0 E7712.527
G1 X14.8 Y-34.97 Z4.4 F3300.0 E7712.548
G1 X14.8 Y34.97 Z4.4 F3300.0 E7716.243
G1 X15.2 Y34.97 Z4.4 F3300.0 E7716.264
G1 X15.2 Y-34.97 Z4.4 F3300.0 E7719.959
G1 X15.6 Y-34.97 Z4.4 F3300.0 E7719.98
G1 X15.6 Y34.97 Z4.4 F3300.0 E7723.675
G1 X16.0 Y34.97 Z4.4 F3300.0 E7723.696
G1 X16.0 Y-34.97 Z4.4 F3300.0 E7727.391
G1 X16.4 Y-34.97 Z4.4 F3300.0 E7727.412
G1 X16.4 Y34.97 Z4.4 F3300.0 E7731.107
G1 X16.8 Y34.97 Z4.4 F3300.0 E7731.128
G1 X16.8 Y-34.97 Z4.4 F3300.0 E7734.823
G1 X17.2 Y-34.97 Z4.4 F3300.0 E7734.845
G1 X17.2 Y34.97 Z4.4 F3300.0 E7738.54
G1 X17.6 Y34.97 Z4.4 F3300.0 E7738.561
G1 X17.6 Y-34.97 Z4.4 F3300.0 E7742.256
G1 X18.0 Y-34.97 Z4.4 F3300.0 E7742.277
G1 X18.0 Y34.97 Z4.4 F3300.0 E7745.972
G1 X18.4 Y34.97 Z4.4 F3300.0 E7745.993
G1 X18.4 Y-34.97 Z4.4 F3300.0 E7749.688
G1 X18.8 Y-34.97 Z4.4 F3300.0 E7749.709
G1 X18.8 Y34.97 Z4.4 F3300.0 E7753.404
G1 X19.2 Y34.97 Z4.4 F3300.0 E7753.425
G1 X19.2 Y-34.97 Z4.4 F3300.0 E7757.12
G1 X19.6 Y-34.97 Z4.4 F3300.0 E7757.141
G1 X19.6 Y34.97 Z4.4 F3300.0 E7760.836
G1 X20.0 Y34.97 Z4.4 F3300.0 E7760.857
G1 X20.0 Y-34.97 Z4.4 F3300.0 E7764.552
G1 X20.4 Y-34.97 Z4.4 F3300.0 E7764.574
G1 X20.4 Y34.97 Z4.4 F3300.0 E7768.269
G1 X20.8 Y34.97 Z4.4 F3300.0 E7768.29
G1 X20.8 Y-34.97 Z4.4 F3300.0 E7771.985
G1 X21.2 Y-34.97 Z4.4 F3300.0 E7772.006
G1 X21.2 Y34.97 Z4.4 F3300.0 E7775.701
G1 X21.6 Y34.97 Z4.4 F3300.0 E7775.722
G1 X21.6 Y-34.97 Z4.4 F3300.0 E7779.417
G1 X22.0 Y-34.97 Z4.4 F3300.0 E7779.438
G1 X22.0 Y34.97 Z4.4 F3300.0 E7783.133
G1 X22.4 Y34.97 Z4.4 F3300.0 E7783.154
G1 X22.4 Y-34.97 Z4.4 F3300.0 E7786.849
G1 X22.8 Y-34.97 Z4.4 F3300.0 E7786.87
G1 X22.8 Y34.97 Z4.4 F3300.0 E7790.565
G1 X23.2 Y34.97 Z4.4 F3300.0 E7790.586
G1 X23.2 Y-34.97 Z4.4 F3300.0 E7794.281
G1 X23.6 Y-34.97 Z4.4 F3300.0 E7794.303
G1 X23.6 Y34.97 Z4.4 F3300.0 E7797.998
G1 X24.0 Y34.97 Z4.4 F3300.0 E7798.019
G1 X24.0 Y-34.97 Z4.4 F3300.0 E7801.714
G1 X24.4 Y-34.97 Z4.4 F3300.0 E7801.735
G1 X24.4 Y34.97 Z4.4 F3300.0 E7805.43
G1 X24.8 Y34.97 Z4.4 F3300.0 E7805.451
G1 X24.8 Y-34.97 Z4.4 F3300.0 E7809.146
G1 X25.2 Y-34.97 Z4.4 F3300.0 E7809.167
G1 X25.2 Y34.97 Z4.4 F3300.0 E7812.862
G1 X25.6 Y34.97 Z4.4 F3300.0 E7812.883
G1 X25.6 Y-34.97 Z4.4 F3300.0 E7816.578
G1 X26.0 Y-34.97 Z4.4 F3300.0 E7816.599
G1 X26.0 Y34.97 Z4.4 F3300.0 E7820.294
G1 X26.4 Y34.97 Z4.4 F3300.0 E7820.315
G1 X26.4 Y-34.97 Z4.4 F3300.0 E7824.01
G1 X26.8 Y-34.97 Z4.4 F3300.0 E7824.032
G1 X26.8 Y34.97 Z4.4 F3300.0 E7827.727
G1 X27.2 Y34.97 Z4.4 F3300.0 E7827.748
G1 X27.2 Y-34.97 Z4.4 F3300.0 E7831.443
G1 X27.6 Y-34.97 Z4.4 F3300.0 E7831.464
G1 X27.6 Y34.97 Z4.4 F3300.0 E7835.159
G1 X28.0 Y34.97 Z4.4 F3300.0 E7835.18
G1 X28.0 Y-34.97 Z4.4 F3300.0 E7838.875
G1 X28.4 Y-34.97 Z4.4 F3300.0 E7838.896
G1 X28.4 Y34.97 Z4.4 F3300.0 E7842.591
G1 X28.8 Y34.97 Z4.4 F3300.0 E7842.612
G1 X28.8 Y-34.97 Z4.4 F3300.0 E7846.307
G1 X31.2 Y-34.97 Z4.4 F3300.0 E7846.434
G1 X29.87 Y-30.14 Z4.4 F3300.0 E7846.699
G1 X29.87 Y34.14 Z4.4 F3300.0 E7850.094
G1 X29.2 Y34.97 Z4.4 F3300.0 E7850.151
G1 X35.6 Y34.97 Z4.4 F3300.0 E7850.489
G1 X35.2 Y34.57 Z4.4 F3300.0 E7850.519
G1 X32.8 Y34.57 Z4.4 F3300.0 E7850.646
G1 X30.13 Y33.86 Z4.4 F3300.0 E7850.792
G1 X33.87 Y30.14 Z4.4 F3300.0 E7851.071
G1 X33.87 Y29.86 Z4.4 F3300.0 E7851.086
G1 X30.13 Y26.14 Z4.4 F3300.0 E7851.365
G1 X30.13 Y25.86 Z4.4 F3300.0 E7851.379
G1 X33.87 Y22.14 Z4.4 F3300.0 E7851.658
G1 X33.87 Y21.86 Z4.4 F3300.0 E7851.673
G1 X30.13 Y18.14 Z4.4 F3300.0 E7851.952
G1 X30.13 Y17.86 Z4.4 F3300.0 E7851.967
G1 X33.87 Y14.14 Z4.4 F3300.0 E7852.246
G1 X33.87 Y13.86 Z4.4 F3300.0 E7852.261
G1 X30.13 Y10.14 Z4.4 F3300.0 E7852.54
G1 X30.13 Y9.86 Z4.4 F3300.0 E7852.554
G1 X33.87 Y6.14 Z4.4 F3300.0 E7852.833
G1 X33.87 Y5.86 Z4.4 F3300.0 E7852.848
G1 X30.13 Y2.14 Z4.4 F3300.0 E7853.127
G1 X30.13 Y1.86 Z4.4 F3300.0 E7853.142
G1 X33.87 Y-1.86 Z4.4 F3300.0 E7853.421
G1 X33.87 Y-2.14 Z4.4 F3300.0 E7853.436
G1 X30.13 Y-5.86 Z4.4 F3300.0 E7853.715
G1 X30.13 Y-6.14 Z4.4 F3300.0 E7853.729
G1 X33.87 Y-9.86 Z4.4 F3300.0 E7854.008
G1 X33.87 Y-10.14 Z4.4 F3300.0 E7854.023
G1 X30.13 Y-13.86 Z4.4 F3300.0 E7854.302
G1 X30.13 Y-14.14 Z4.4 F3300.0 E7854.317
G1 X33.87 Y-17.86 Z4.4 F3300.0 E7854.596
G1 X33.87 Y-18.14 Z4.4 F3300.0 E7854.611
G1 X30.13 Y-21.86 Z4.4 F3300.0 E7854.89
G1 X30.13 Y-22.14 Z4.4 F3300.0 E7854.904
G1 X33.87 Y-25.86 Z4.4 F3300.0 E7855.183
G1 X33.87 Y-26.14 Z4.4 F3300.0 E7855.198
G1 X30.13 Y-29.86 Z4.4 F3300.0 E7855.477
G1 X30.13 Y-30.14 Z4.4 F3300.0 E7855.492
G1 X33.87 Y-33.86 Z4.4 F3300.0 E7855.771
G1 X33.87 Y-34.14 Z4.4 F3300.0 E7855.786
G1 X35.2 Y-34.97 Z4.4 F3300.0 E7855.868
G1 X31.6 Y-34.97 Z4.4 F3300.0 E7856.059
G1 F1200.0
G1 E7855.059
G1 F3300.0
M103
G1 X53.2 Y-34.97 Z4.4 F4200.0
G1 F1200.0
G1 E7856.059
G1 F4200.0
M101
G1 X52.0 Y-34.97 Z4.4 F3300.0 E7856.122
G1 X50.13 Y-34.14 Z4.4 F3300.0 E7856.23
G1 X50.13 Y30.14 Z4.4 F3300.0 E7859.626
G1 X52.0 Y34.97 Z4.4 F3300.0 E7859.9
G1 X53.2 Y34.97 Z4.4 F3300.0 E7859.963
G1 X53.6 Y34.75 Z4.4 F3300.0 E7859.987
G1 X53.6 Y-34.75 Z4.4 F3300.0 E7863.659
G1 F1200.0
G1 E7862.659
G1 F3300.0
M103
G1 X36.0 Y34.97 Z4.4 F4200.0
G1 F1200.0
G1 E7863.659
G1 F4200.0
M101
G1 X39.2 Y34.97 Z4.4 F3300.0 E7863.828
G1 X37.87 Y34.14 Z4.4 F3300.0 E7863.911
G1 X37.87 Y33.86 Z4.4 F3300.0 E7863.926
G1 X34.13 Y30.14 Z4.4 F3300.0 E7864.205
G1 X34.13 Y29.86 Z4.4 F3300.0 E7864.219
G1 X37.87 Y26.14 Z4.4 F3300.0 E7864.498
G1 X37.87 Y25.86 Z4.4 F3300.0 E7864.513
G1 X34.13 Y22.14 Z4.4 F3300.0 E7864.792
G1 X34.13 Y21.86 Z4.4 F3300.0 E7864.807
G1 X37.87 Y18.14 Z4.4 F3300.0 E7865.086
G1 X37.87 Y17.86 Z4.4 F3300.0 E7865.101
G1 X34.13 Y14.14 Z4.4 F3300.0 E7865.38
G1 X34.13 Y13.86 Z4.4 F3300.0 E7865.394
G1 X37.87 Y10.14 Z4.4 F3300.0 E7865.673
G1 X37.87 Y9.86 Z4.4 F3300.0 E7865.688
G1 X34.13 Y6.14 Z4.4 F3300.0 E7865.967
G1 X34.13 Y5.86 Z4.4 F3300.0 E7865.982
G1 X37.87 Y2.14 Z4.4 F3300.0 E7866.261
G1 X37.87 Y1.86 Z4.4 F3300.0 E7866.276
G1 X34.13 Y-1.86 Z4.4 F3300.0 E7866.554
G1 X34.13 Y-2.14 Z4.4 F3300.0 E7866.569
G1 X37.87 Y-5.86 Z4.4 F3300.0 E7866.848
G1 X37.87 Y-6.14 Z4.4 F3300.0 E7866.863
G1 X34.13 Y-9.86 Z4.4 F3300.0 E7867.142
G1 X34.13 Y-10.14 Z4.4 F3300.0 E7867.157
G1 X37.87 Y-13.86 Z4.4 F3300.0 E7867.436
G1 X37.87 Y-14.14 Z4.4 F3300.0 E7867.451
G1 X34.13 Y-17.86 Z4.4 F3300.0 E7867.729
G1 X34.13 Y-18.14 Z4.4 F3300.0 E7867.744
G1 X37.87 Y-21.86 Z4.4 F3300.0 E7868.023
G1 X37.87 Y-22.14 Z4.4 F3300.0 E7868.038
G1 X34.13 Y-25.86 Z4.4 F3300.0 E7868.317
G1 X34.13 Y-26.14 Z4.4 F3300.0 E7868.332
G1 X37.87 Y-29.86 Z4.4 F3300.0 E7868.611
G1 X37.87 Y-30.14 Z4.4 F3300.0 E7868.625
G1 X34.13 Y-33.86 Z4.4 F3300.0 E7868.904
G1 X34.13 Y-34.14 Z4.4 F3300.0 E7868.919
G1 X36.0 Y-34.97 Z4.4 F3300.0 E7869.028
G1 X43.2 Y-34.97 Z4.4 F3300.0 E7869.408
G1 X41.87 Y-34.14 Z4.4 F3300.0 E7869.491
G1 X41.87 Y-33.86 Z4.4 F3300.0 E7869.505
G1 X38.13 Y-30.14 Z4.4 F3300.0 E7869.784
G1 X38.13 Y-29.86 Z4.4 F3300.0 E7869.799
G1 X41.87 Y-26.14 Z4.4 F3300.0 E7870.078
G1 X41.87 Y-25.86 Z4.4 F3300.0 E7870.093
G1 X38.13 Y-22.14 Z4.4 F3300.0 E7870.372
G1 X38.13 Y-21.86 Z4.4 F3300.0 E7870.387
G1 X41.87 Y-18.14 Z4.4 F3300.0 E7870.666
G1 X41.87 Y-17.86 Z4.4 F3300.0 E7870.68
G1 X38.13 Y-14.14 Z4.4 F3300.0 E7870.959
G1 X38.13 Y-13.86 Z4.4 F3300.0 E7870.974
G1 X41.87 Y-10.14 Z4.4 F3300.0 E7871.253
G1 X41.87 Y-9.86 Z4.4 F3300.0 E7871.268
G1 X38.13 Y-6.14 Z4.4 F3300.0 E7871.547
G1 X38.13 Y-5.86 Z4.4 F3300.0 E7871.562
G1 X41.87 Y-2.14 Z4.4 F3300.0 E7871.841
G1 X41.87 Y-1.86 Z4.4 F3300.0 E7871.855
G1 X38.13 Y1.86 Z4.4 F3300.0 E7872.134
G1 X38.13 Y2.14 Z4.4 F3300.0 E7872.149
G1 X41.87 Y5.86 Z4.4 F3300.0 E7872.428
G1 X41.87 Y6.14 Z4.4 F3300.0 E7872.443
G1 X38.13 Y9.86 Z4.4 F3300.0 E7872.722
G1 X38.13 Y10.14 Z4.4 F3300.0 E7872.737
G1 X41.87 Y13.86 Z4.4 F3300.0 E7873.016
G1 X41.87 Y14.14 Z4.4 F3300.0 E7873.03
G1 X38.13 Y17.86 Z4.4 F3300.0 E7873.309
G1 X38.13 Y18.14 Z4.4 F3300.0 E7873.324
G1 X41.87 Y21.86 Z4.4 F3300.0 E7873.603
G1 X41.87 Y22.14 Z4.4 F3300.0 E7873.618
G1 X38.13 Y25.86 Z4.4 F3300.0 E7873.897
G1 X38.13 Y26.14 Z4.4 F3300.0 E7873.912
G1 X41.87 Y29.86 Z4.4 F3300.0 E7874.191
G1 X41.87 Y30.14 Z4.4 F3300.0 E7874.205
G1 X38.13 Y33.86 Z4.4 F3300.0 E7874.484
G1 X38.13 Y34.14 Z4.4 F3300.0 E7874.499
G1 X40.0 Y34.97 Z4.4 F3300.0 E7874.607
G1 X47.2 Y34.97 Z4.4 F3300.0 E7874.988
G1 X45.87 Y34.14 Z4.4 F3300.0 E7875.071
G1 X45.87 Y33.86 Z4.4 F3300.0 E7875.085
G1 X42.13 Y30.14 Z4.4 F3300.0 E7875.364
G1 X42.13 Y29.86 Z4.4 F3300.0 E7875.379
G1 X45.87 Y26.14 Z4.4 F3300.0 E7875.658
G1 X45.87 Y25.86 Z4.4 F3300.0 E7875.673
G1 X42.13 Y22.14 Z4.4 F3300.0 E7875.952
G1 X42.13 Y21.86 Z4.4 F3300.0 E7875.967
G1 X45.87 Y18.14 Z4.4 F3300.0 E7876.246
G1 X45.87 Y17.86 Z4.4 F3300.0 E7876.26
G1 X42.13 Y14.14 Z4.4 F3300.0 E7876.539
G1 X42.13 Y13.86 Z4.4 F3300.0 E7876.554
G1 X45.87 Y10.14 Z4.4 F3300.0 E7876.833
G1 X45.87 Y9.86 Z4.4 F3300.0 E7876.848
G1 X42.13 Y6.14 Z4.4 F3300.0 E7877.127
G1 X42.13 Y5.86 Z4.4 F3300.0 E7877.142
G1 X45.87 Y2.14 Z4.4 F3300.0 E7877.42
G1 X45.87 Y1.86 Z4.4 F3300.0 E7877.435
G1 X42.13 Y-1.86 Z4.4 F3300.0 E7877.714
G1 X42.13 Y-2.14 Z4.4 F3300.0 E7877.729
G1 X45.87 Y-5.86 Z4.4 F3300.0 E7878.008
G1 X45.87 Y-6.14 Z4.4 F3300.0 E7878.023
G1 X42.13 Y-9.86 Z4.4 F3300.0 E7878.302
G1 X42.13 Y-10.14 Z4.4 F3300.0 E7878.317
G1 X45.87 Y-13.86 Z4.4 F3300.0 E7878.595
G1 X45.87 Y-14.14 Z4.4 F3300.0 E7878.61
G1 X42.13 Y-17.86 Z4.4 F3300.0 E7878.889
G1 X42.13 Y-18.14 Z4.4 F3300.0 E7878.904
G1 X45.87 Y-21.86 Z4.4 F3300.0 E7879.183
G1 X45.87 Y-22.14 Z4.4 F3300.0 E7879.198
G1 X42.13 Y-25.86 Z4.4 F3300.0 E7879.477
G1 X42.13 Y-26.14 Z4.4 F3300.0 E7879.491
G1 X45.87 Y-29.86 Z4.4 F3300.0 E7879.77
G1 X45.87 Y-30.14 Z4.4 F3300.0 E7879.785
G1 X42.13 Y-33.86 Z4.4 F3300.0 E7880.064
G1 X42.13 Y-34.14 Z4.4 F3300.0 E7880.079
G1 X44.0 Y-34.97 Z4.4 F3300.0 E7880.187
G1 X51.2 Y-34.97 Z4.4 F3300.0 E7880.568
G1 X49.87 Y-34.14 Z4.4 F3300.0 E7880.65
G1 X49.87 Y-33.86 Z4.4 F3300.0 E7880.665
G1 X46.13 Y-30.14 Z4.4 F3300.0 E7880.944
G1 X46.13 Y-29.86 Z4.4 F3300.0 E7880.959
G1 X49.87 Y-26.14 Z4.4 F3300.0 E7881.238
G1 X49.87 Y-25.86 Z4.4 F3300.0 E7881.253
G1 X46.13 Y-22.14 Z4.4 F3300.0 E7881.532
G1 X46.13 Y-21.86 Z4.4 F3300.0 E7881.546
G1 X49.87 Y-18.14 Z4.4 F3300.0 E7881.825
G1 X49.87 Y-17.86 Z4.4 F3300.0 E7881.84
G1 X46.13 Y-14.14 Z4.4 F3300.0 E7882.119
G1 X46.13 Y-13.86 Z4.4 F3300.0 E7882.134
G1 X49.87 Y-10.14 Z4.4 F3300.0 E7882.413
G1 X49.87 Y-9.86 Z4.4 F3300.0 E7882.428
G1 X46.13 Y-6.14 Z4.4 F3300.0 E7882.707
G1 X46.13 Y-5.86 Z4.4 F3300.0 E7882.721
G1 X49.87 Y-2.14 Z4.4 F3300.0 E7883.0
G1 X49.87 Y-1.86 Z4.4 F3300.0 E7883.015
G1 X46.13 Y1.86 Z4.4 F3300.0 E7883.294
G1 X46.13 Y2.14 Z4.4 F3300.0 E7883.309
G1 X49.87 Y5.86 Z4.4 F3300.0 E7883.588
G1 X49.87 Y6.14 Z4.4 F3300.0 E7883.603
G1 X46.13 Y9.86 Z4.4 F3300.0 E7883.882
G1 X46.13 Y10.14 Z4.4 F3300.0 E7883.896
G1 X49.87 Y13.86 Z4.4 F3300.0 E7884.175
G1 X49.87 Y14.14 Z4.4 F3300.0 E7884.19
G1 X46.13 Y17.86 Z4.4 F3300.0 E7884.469
G1 X46.13 Y18.14 Z4.4 F3300.0 E7884.484
G1 X49.87 Y21.86 Z4.4 F3300.0 E7884.763
G1 X49.87 Y22.14 Z4.4 F3300.0 E7884.778
G1 X46.13 Y25.86 Z4.4 F3300.0 E7885.057
G1 X46.13 Y26.14 Z4.4 F3300.0 E7885.071
G1 X49.87 Y29.86 Z4.4 F3300.0 E7885.35
G1 X49.87 Y30.14 Z4.4 F3300.0 E7885.365
G1 X46.13 Y33.86 Z4.4 F3300.0 E7885.644
G1 X46.13 Y34.14 Z4.4 F3300.0 E7885.659
G1 X48.0 Y34.97 Z4.4 F3300.0 E7885.767
G1 X51.6 Y34.97 Z4.4 F3300.0 E7885.957
G1 F1200.0
G1 E7884.957
G1 F3300.0
M103
(</infill>)
(</nestedRing>)
(</rotation>)
(</layer>)
(<layer> 4.671 )
(<rotation> (-1+1.22464679915e-16j) )
(<nestedRing>)
(<boundaryPerimeter>)
(<boundaryPoint> X54.488 Y-35.854 Z4.671 </boundaryPoint>)
(<boundaryPoint> X54.488 Y35.854 Z4.671 </boundaryPoint>)
(<boundaryPoint> X-16.55 Y35.854 Z4.671 </boundaryPoint>)
(<boundaryPoint> X-16.55 Y35.184 Z4.671 </boundaryPoint>)
(<boundaryPoint> X-54.488 Y35.184 Z4.671 </boundaryPoint>)
(<boundaryPoint> X-54.488 Y29.003 Z4.671 </boundaryPoint>)
(<boundaryPoint> X-20.448 Y29.003 Z4.671 </boundaryPoint>)
(<boundaryPoint> X-20.448 Y-29.004 Z4.671 </boundaryPoint>)
M73 P11 (display progress)
(<boundaryPoint> X-54.488 Y-29.004 Z4.671 </boundaryPoint>)
(<boundaryPoint> X-54.488 Y-34.907 Z4.671 </boundaryPoint>)
(<boundaryPoint> X-16.55 Y-34.907 Z4.671 </boundaryPoint>)
(<boundaryPoint> X-16.55 Y-35.854 Z4.671 </boundaryPoint>)
(<loop> outer )
G1 X-53.89 Y-34.02 Z4.67 F4200.0
G1 F1200.0
G1 E7885.957
G1 F4200.0
M101
G1 X-53.89 Y-34.31 Z4.67 F3300.0 E7885.972
G1 X-15.95 Y-34.31 Z4.67 F3300.0 E7887.976
G1 X-15.95 Y-35.25 Z4.67 F3300.0 E7888.026
G1 X53.89 Y-35.25 Z4.67 F3300.0 E7891.716
G1 X53.89 Y35.25 Z4.67 F3300.0 E7895.44
G1 X-15.95 Y35.25 Z4.67 F3300.0 E7899.129
G1 X-15.95 Y34.58 Z4.67 F3300.0 E7899.165
G1 X-53.89 Y34.58 Z4.67 F3300.0 E7901.169
G1 X-53.89 Y29.6 Z4.67 F3300.0 E7901.432
G1 X-19.85 Y29.6 Z4.67 F3300.0 E7903.23
G1 X-19.85 Y-29.6 Z4.67 F3300.0 E7906.358
G1 X-53.89 Y-29.6 Z4.67 F3300.0 E7908.156
G1 X-53.89 Y-34.02 Z4.67 F3300.0 E7908.389
G1 F1200.0
G1 E7908.389
G1 F3300.0
M103
(</loop>)
(<edge> outer )
;M108 R27.5
G1 X-54.29 Y-34.02 Z4.67 F4200.0
G1 F1200.0
G1 E7908.389
G1 F4200.0
M101
G1 X-54.29 Y-34.31 Z4.67 F1650.0 E7908.404
G1 X-54.29 Y-34.71 Z4.67 F1650.0 E7908.426
G1 X-16.35 Y-34.71 Z4.67 F1650.0 E7910.43
G1 X-16.35 Y-35.65 Z4.67 F1650.0 E7910.48
G1 X54.29 Y-35.65 Z4.67 F1650.0 E7914.211
G1 X54.29 Y35.65 Z4.67 F1650.0 E7917.978
G1 X-16.35 Y35.65 Z4.67 F1650.0 E7921.709
G1 X-16.35 Y34.98 Z4.67 F1650.0 E7921.745
G1 X-54.29 Y34.98 Z4.67 F1650.0 E7923.749
G1 X-54.29 Y29.2 Z4.67 F1650.0 E7924.054
G1 X-20.25 Y29.2 Z4.67 F1650.0 E7925.852
G1 X-20.25 Y-29.2 Z4.67 F1650.0 E7928.938
G1 X-54.29 Y-29.2 Z4.67 F1650.0 E7930.736
G1 X-54.29 Y-34.02 Z4.67 F1650.0 E7930.99
G1 F1200.0
G1 E7929.99
G1 F1650.0
M103
(</edge>)
(</boundaryPerimeter>)
(<infill>)
(<infillBoundary>)
(<infillPoint> X53.888 Y-35.254 Z3.105 </infillPoint>)
(<infillPoint> X53.888 Y35.254 Z3.105 </infillPoint>)
(<infillPoint> X-15.95 Y35.254 Z3.105 </infillPoint>)
(<infillPoint> X-15.95 Y34.584 Z3.105 </infillPoint>)
(<infillPoint> X-53.888 Y34.584 Z3.105 </infillPoint>)
(<infillPoint> X-53.888 Y29.603 Z3.105 </infillPoint>)
(<infillPoint> X-19.848 Y29.603 Z3.105 </infillPoint>)
(<infillPoint> X-19.848 Y-29.604 Z3.105 </infillPoint>)
(<infillPoint> X-53.888 Y-29.604 Z3.105 </infillPoint>)
(<infillPoint> X-53.888 Y-34.307 Z3.105 </infillPoint>)
(<infillPoint> X-15.95 Y-34.307 Z3.105 </infillPoint>)
(<infillPoint> X-15.95 Y-35.254 Z3.105 </infillPoint>)
(</infillBoundary>)
;M108 R55.0
G1 X-15.62 Y-34.8 Z4.67 F4200.0
G1 F1200.0
G1 E7930.99
G1 F4200.0
M101
G1 X-15.67 Y-34.4 Z4.67 F3300.0 E7931.012
G1 X-14.14 Y-34.13 Z4.67 F3300.0 E7931.094
G1 X50.14 Y-34.13 Z4.67 F3300.0 E7934.489
G1 X53.55 Y-34.8 Z4.67 F3300.0 E7934.673
G1 X53.61 Y-28.4 Z4.67 F3300.0 E7935.011
G1 X50.14 Y-33.87 Z4.67 F3300.0 E7935.354
G1 X49.86 Y-33.87 Z4.67 F3300.0 E7935.368
G1 X46.14 Y-30.13 Z4.67 F3300.0 E7935.647
G1 X45.86 Y-30.13 Z4.67 F3300.0 E7935.662
G1 X42.14 Y-33.87 Z4.67 F3300.0 E7935.941
G1 X41.86 Y-33.87 Z4.67 F3300.0 E7935.956
G1 X38.14 Y-30.13 Z4.67 F3300.0 E7936.235
G1 X37.86 Y-30.13 Z4.67 F3300.0 E7936.25
G1 X34.14 Y-33.87 Z4.67 F3300.0 E7936.529
G1 X33.86 Y-33.87 Z4.67 F3300.0 E7936.543
G1 X30.14 Y-30.13 Z4.67 F3300.0 E7936.822
G1 X29.86 Y-30.13 Z4.67 F3300.0 E7936.837
G1 X26.14 Y-33.87 Z4.67 F3300.0 E7937.116
G1 X25.86 Y-33.87 Z4.67 F3300.0 E7937.131
G1 X22.14 Y-30.13 Z4.67 F3300.0 E7937.41
G1 X21.86 Y-30.13 Z4.67 F3300.0 E7937.425
G1 X18.14 Y-33.87 Z4.67 F3300.0 E7937.704
G1 X17.86 Y-33.87 Z4.67 F3300.0 E7937.718
G1 X14.14 Y-30.13 Z4.67 F3300.0 E7937.997
G1 X13.86 Y-30.13 Z4.67 F3300.0 E7938.012
G1 X10.14 Y-33.87 Z4.67 F3300.0 E7938.291
G1 X9.86 Y-33.87 Z4.67 F3300.0 E7938.306
G1 X6.14 Y-30.13 Z4.67 F3300.0 E7938.585
G1 X5.86 Y-30.13 Z4.67 F3300.0 E7938.6
G1 X2.14 Y-33.87 Z4.67 F3300.0 E7938.879
G1 X1.86 Y-33.87 Z4.67 F3300.0 E7938.893
G1 X-1.86 Y-30.13 Z4.67 F3300.0 E7939.172
G1 X-2.14 Y-30.13 Z4.67 F3300.0 E7939.187
G1 X-5.86 Y-33.87 Z4.67 F3300.0 E7939.466
G1 X-6.14 Y-33.87 Z4.67 F3300.0 E7939.481
G1 X-9.86 Y-30.13 Z4.67 F3300.0 E7939.76
G1 X-10.14 Y-30.13 Z4.67 F3300.0 E7939.775
G1 X-13.86 Y-33.87 Z4.67 F3300.0 E7940.054
G1 X-14.14 Y-33.87 Z4.67 F3300.0 E7940.068
G1 X-17.86 Y-30.13 Z4.67 F3300.0 E7940.347
G1 X-53.41 Y-34.0 Z4.67 F3300.0 E7942.236
G1 X-53.61 Y-33.6 Z4.67 F3300.0 E7942.26
G1 X-53.61 Y-30.4 Z4.67 F3300.0 E7942.429
G1 X-53.5 Y-30.0 Z4.67 F3300.0 E7942.451
G1 F1200.0
G1 E7941.451
G1 F3300.0
M103
G1 X-20.25 Y-29.2 Z4.67 F4200.0
G1 X53.61 Y-0.0 Z4.67 F4200.0
G1 F1200.0
G1 E7942.451
G1 F4200.0
M101
G1 X-19.57 Y0.0 Z4.67 F3300.0 E7946.316
G1 X-19.57 Y-0.4 Z4.67 F3300.0 E7946.337
G1 X53.61 Y-0.4 Z4.67 F3300.0 E7950.203
G1 X53.61 Y-0.8 Z4.67 F3300.0 E7950.224
G1 X-19.57 Y-0.8 Z4.67 F3300.0 E7954.09
G1 X-19.57 Y-1.2 Z4.67 F3300.0 E7954.111
G1 X53.61 Y-1.2 Z4.67 F3300.0 E7957.976
G1 X53.61 Y-1.6 Z4.67 F3300.0 E7957.997
G1 X-19.57 Y-1.6 Z4.67 F3300.0 E7961.863
G1 X-19.57 Y-2.0 Z4.67 F3300.0 E7961.884
G1 X53.61 Y-2.0 Z4.67 F3300.0 E7965.75
G1 X53.61 Y-2.4 Z4.67 F3300.0 E7965.771
G1 X-19.57 Y-2.4 Z4.67 F3300.0 E7969.636
G1 X-19.57 Y-2.8 Z4.67 F3300.0 E7969.657
G1 X53.61 Y-2.8 Z4.67 F3300.0 E7973.523
G1 X53.61 Y-3.2 Z4.67 F3300.0 E7973.544
G1 X-19.57 Y-3.2 Z4.67 F3300.0 E7977.41
G1 X-19.57 Y-3.6 Z4.67 F3300.0 E7977.431
G1 X53.61 Y-3.6 Z4.67 F3300.0 E7981.296
G1 X53.61 Y-4.0 Z4.67 F3300.0 E7981.317
G1 X-19.57 Y-4.0 Z4.67 F3300.0 E7985.183
G1 X-19.57 Y-4.4 Z4.67 F3300.0 E7985.204
G1 X53.61 Y-4.4 Z4.67 F3300.0 E7989.069
G1 X53.61 Y-4.8 Z4.67 F3300.0 E7989.091
G1 X-19.57 Y-4.8 Z4.67 F3300.0 E7992.956
G1 X-19.57 Y-5.2 Z4.67 F3300.0 E7992.977
G1 X53.61 Y-5.2 Z4.67 F3300.0 E7996.843
G1 X53.61 Y-5.6 Z4.67 F3300.0 E7996.864
G1 X-19.57 Y-5.6 Z4.67 F3300.0 E8000.729
G1 X-19.57 Y-6.0 Z4.67 F3300.0 E8000.751
G1 X53.61 Y-6.0 Z4.67 F3300.0 E8004.616
G1 X53.61 Y-6.4 Z4.67 F3300.0 E8004.637
G1 X-19.57 Y-6.4 Z4.67 F3300.0 E8008.503
G1 X-19.57 Y-6.8 Z4.67 F3300.0 E8008.524
G1 X53.61 Y-6.8 Z4.67 F3300.0 E8012.389
G1 X53.61 Y-7.2 Z4.67 F3300.0 E8012.41
G1 X-19.57 Y-7.2 Z4.67 F3300.0 E8016.276
G1 X-19.57 Y-7.6 Z4.67 F3300.0 E8016.297
G1 X53.61 Y-7.6 Z4.67 F3300.0 E8020.163
G1 X53.61 Y-8.0 Z4.67 F3300.0 E8020.184
G1 X-19.57 Y-8.0 Z4.67 F3300.0 E8024.049
G1 X-19.57 Y-8.4 Z4.67 F3300.0 E8024.07
G1 X53.61 Y-8.4 Z4.67 F3300.0 E8027.936
G1 X53.61 Y-8.8 Z4.67 F3300.0 E8027.957
G1 X-19.57 Y-8.8 Z4.67 F3300.0 E8031.823
G1 X-19.57 Y-9.2 Z4.67 F3300.0 E8031.844
G1 X53.61 Y-9.2 Z4.67 F3300.0 E8035.709
G1 X53.61 Y-9.6 Z4.67 F3300.0 E8035.73
G1 X-19.57 Y-9.6 Z4.67 F3300.0 E8039.596
G1 X-19.57 Y-10.0 Z4.67 F3300.0 E8039.617
G1 X53.61 Y-10.0 Z4.67 F3300.0 E8043.483
G1 X53.61 Y-10.4 Z4.67 F3300.0 E8043.504
G1 X-19.57 Y-10.4 Z4.67 F3300.0 E8047.369
G1 X-19.57 Y-10.8 Z4.67 F3300.0 E8047.39
G1 X53.61 Y-10.8 Z4.67 F3300.0 E8051.256
G1 X53.61 Y-12.4 Z4.67 F3300.0 E8051.34
G1 X46.14 Y-13.87 Z4.67 F3300.0 E8051.742
G1 X-18.14 Y-13.87 Z4.67 F3300.0 E8055.138
G1 X-19.57 Y-12.4 Z4.67 F3300.0 E8055.246
G1 X-19.57 Y-11.2 Z4.67 F3300.0 E8055.31
G1 F1200.0
G1 E8054.31
G1 F3300.0
M103
G1 X-19.57 Y0.4 Z4.67 F4200.0
G1 F1200.0
G1 E8055.31
G1 F4200.0
M101
G1 X53.61 Y0.4 Z4.67 F3300.0 E8059.175
G1 X53.61 Y0.8 Z4.67 F3300.0 E8059.196
G1 X-19.57 Y0.8 Z4.67 F3300.0 E8063.062
G1 X-19.57 Y1.2 Z4.67 F3300.0 E8063.083
G1 X53.61 Y1.2 Z4.67 F3300.0 E8066.949
G1 X53.61 Y1.6 Z4.67 F3300.0 E8066.97
G1 X-19.57 Y1.6 Z4.67 F3300.0 E8070.835
G1 X-19.57 Y2.0 Z4.67 F3300.0 E8070.856
G1 X53.61 Y2.0 Z4.67 F3300.0 E8074.722
G1 X53.61 Y2.4 Z4.67 F3300.0 E8074.743
G1 X-19.57 Y2.4 Z4.67 F3300.0 E8078.609
G1 X-19.57 Y2.8 Z4.67 F3300.0 E8078.63
G1 X53.61 Y2.8 Z4.67 F3300.0 E8082.495
G1 X53.61 Y3.2 Z4.67 F3300.0 E8082.516
G1 X-19.57 Y3.2 Z4.67 F3300.0 E8086.382
G1 X-19.57 Y3.6 Z4.67 F3300.0 E8086.403
G1 X53.61 Y3.6 Z4.67 F3300.0 E8090.269
G1 X53.61 Y4.0 Z4.67 F3300.0 E8090.29
G1 X-19.57 Y4.0 Z4.67 F3300.0 E8094.155
G1 X-19.57 Y4.4 Z4.67 F3300.0 E8094.176
G1 X53.61 Y4.4 Z4.67 F3300.0 E8098.042
G1 X53.61 Y4.8 Z4.67 F3300.0 E8098.063
G1 X-19.57 Y4.8 Z4.67 F3300.0 E8101.928
G1 X-19.57 Y5.2 Z4.67 F3300.0 E8101.95
G1 X53.61 Y5.2 Z4.67 F3300.0 E8105.815
G1 X53.61 Y5.6 Z4.67 F3300.0 E8105.836
G1 X-19.57 Y5.6 Z4.67 F3300.0 E8109.702
G1 X-19.57 Y6.0 Z4.67 F3300.0 E8109.723
G1 X53.61 Y6.0 Z4.67 F3300.0 E8113.588
G1 X53.61 Y6.4 Z4.67 F3300.0 E8113.61
G1 X-19.57 Y6.4 Z4.67 F3300.0 E8117.475
G1 X-19.57 Y6.8 Z4.67 F3300.0 E8117.496
G1 X53.61 Y6.8 Z4.67 F3300.0 E8121.362
G1 X53.61 Y7.2 Z4.67 F3300.0 E8121.383
G1 X-19.57 Y7.2 Z4.67 F3300.0 E8125.248
G1 X-19.57 Y7.6 Z4.67 F3300.0 E8125.269
G1 X53.61 Y7.6 Z4.67 F3300.0 E8129.135
G1 X53.61 Y8.0 Z4.67 F3300.0 E8129.156
G1 X-19.57 Y8.0 Z4.67 F3300.0 E8133.022
G1 X-19.57 Y8.4 Z4.67 F3300.0 E8133.043
G1 X53.61 Y8.4 Z4.67 F3300.0 E8136.908
G1 X53.61 Y8.8 Z4.67 F3300.0 E8136.929
G1 X-19.57 Y8.8 Z4.67 F3300.0 E8140.795
G1 X-19.57 Y9.2 Z4.67 F3300.0 E8140.816
G1 X53.61 Y9.2 Z4.67 F3300.0 E8144.682
G1 X53.61 Y9.6 Z4.67 F3300.0 E8144.703
G1 X-19.57 Y9.6 Z4.67 F3300.0 E8148.568
G1 X-19.57 Y10.0 Z4.67 F3300.0 E8148.589
G1 X53.61 Y10.0 Z4.67 F3300.0 E8152.455
G1 X53.61 Y10.4 Z4.67 F3300.0 E8152.476
G1 X-19.57 Y10.4 Z4.67 F3300.0 E8156.341
G1 X-19.57 Y11.2 Z4.67 F3300.0 E8156.384
G1 X53.61 Y10.8 Z4.67 F3300.0 E8160.249
G1 X53.61 Y15.2 Z4.67 F3300.0 E8160.482
G1 X50.14 Y13.87 Z4.67 F3300.0 E8160.678
G1 X-14.14 Y13.87 Z4.67 F3300.0 E8164.073
G1 X-19.57 Y15.2 Z4.67 F3300.0 E8164.369
G1 X-19.57 Y11.6 Z4.67 F3300.0 E8164.559
G1 F1200.0
G1 E8163.559
G1 F3300.0
M103
G1 X-19.57 Y15.6 Z4.67 F4200.0
G1 F1200.0
G1 E8164.559
G1 F4200.0
M101
G1 X-19.57 Y19.6 Z4.67 F3300.0 E8164.77
G1 X-18.14 Y17.87 Z4.67 F3300.0 E8164.888
G1 X-17.86 Y17.87 Z4.67 F3300.0 E8164.903
G1 X-14.14 Y14.13 Z4.67 F3300.0 E8165.182
G1 X-13.86 Y14.13 Z4.67 F3300.0 E8165.197
G1 X-10.14 Y17.87 Z4.67 F3300.0 E8165.476
G1 X-9.86 Y17.87 Z4.67 F3300.0 E8165.491
G1 X-6.14 Y14.13 Z4.67 F3300.0 E8165.77
G1 X-5.86 Y14.13 Z4.67 F3300.0 E8165.784
G1 X-2.14 Y17.87 Z4.67 F3300.0 E8166.063
G1 X-1.86 Y17.87 Z4.67 F3300.0 E8166.078
G1 X1.86 Y14.13 Z4.67 F3300.0 E8166.357
G1 X2.14 Y14.13 Z4.67 F3300.0 E8166.372
G1 X5.86 Y17.87 Z4.67 F3300.0 E8166.651
G1 X6.14 Y17.87 Z4.67 F3300.0 E8166.666
G1 X9.86 Y14.13 Z4.67 F3300.0 E8166.945
G1 X10.14 Y14.13 Z4.67 F3300.0 E8166.959
G1 X13.86 Y17.87 Z4.67 F3300.0 E8167.238
G1 X14.14 Y17.87 Z4.67 F3300.0 E8167.253
G1 X17.86 Y14.13 Z4.67 F3300.0 E8167.532
G1 X18.14 Y14.13 Z4.67 F3300.0 E8167.547
G1 X21.86 Y17.87 Z4.67 F3300.0 E8167.826
G1 X22.14 Y17.87 Z4.67 F3300.0 E8167.841
G1 X25.86 Y14.13 Z4.67 F3300.0 E8168.12
G1 X26.14 Y14.13 Z4.67 F3300.0 E8168.134
G1 X29.86 Y17.87 Z4.67 F3300.0 E8168.413
G1 X30.14 Y17.87 Z4.67 F3300.0 E8168.428
G1 X33.86 Y14.13 Z4.67 F3300.0 E8168.707
G1 X34.14 Y14.13 Z4.67 F3300.0 E8168.722
G1 X37.86 Y17.87 Z4.67 F3300.0 E8169.001
G1 X38.14 Y17.87 Z4.67 F3300.0 E8169.016
G1 X41.86 Y14.13 Z4.67 F3300.0 E8169.295
G1 X42.14 Y14.13 Z4.67 F3300.0 E8169.309
G1 X45.86 Y17.87 Z4.67 F3300.0 E8169.588
G1 X46.14 Y17.87 Z4.67 F3300.0 E8169.603
G1 X49.86 Y14.13 Z4.67 F3300.0 E8169.882
G1 X50.14 Y14.13 Z4.67 F3300.0 E8169.897
G1 X53.61 Y15.6 Z4.67 F3300.0 E8170.096
G1 X53.61 Y23.6 Z4.67 F3300.0 E8170.519
G1 X50.14 Y21.87 Z4.67 F3300.0 E8170.723
G1 X49.86 Y21.87 Z4.67 F3300.0 E8170.738
G1 X46.14 Y18.13 Z4.67 F3300.0 E8171.017
G1 X45.86 Y18.13 Z4.67 F3300.0 E8171.032
G1 X42.14 Y21.87 Z4.67 F3300.0 E8171.311
G1 X41.86 Y21.87 Z4.67 F3300.0 E8171.325
G1 X38.14 Y18.13 Z4.67 F3300.0 E8171.604
G1 X37.86 Y18.13 Z4.67 F3300.0 E8171.619
G1 X34.14 Y21.87 Z4.67 F3300.0 E8171.898
G1 X33.86 Y21.87 Z4.67 F3300.0 E8171.913
G1 X30.14 Y18.13 Z4.67 F3300.0 E8172.192
G1 X29.86 Y18.13 Z4.67 F3300.0 E8172.207
G1 X26.14 Y21.87 Z4.67 F3300.0 E8172.486
G1 X25.86 Y21.87 Z4.67 F3300.0 E8172.5
G1 X22.14 Y18.13 Z4.67 F3300.0 E8172.779
G1 X21.86 Y18.13 Z4.67 F3300.0 E8172.794
G1 X18.14 Y21.87 Z4.67 F3300.0 E8173.073
G1 X17.86 Y21.87 Z4.67 F3300.0 E8173.088
G1 X14.14 Y18.13 Z4.67 F3300.0 E8173.367
G1 X13.86 Y18.13 Z4.67 F3300.0 E8173.382
G1 X10.14 Y21.87 Z4.67 F3300.0 E8173.661
G1 X9.86 Y21.87 Z4.67 F3300.0 E8173.675
G1 X6.14 Y18.13 Z4.67 F3300.0 E8173.954
G1 X5.86 Y18.13 Z4.67 F3300.0 E8173.969
G1 X2.14 Y21.87 Z4.67 F3300.0 E8174.248
G1 X1.86 Y21.87 Z4.67 F3300.0 E8174.263
G1 X-1.86 Y18.13 Z4.67 F3300.0 E8174.542
G1 X-2.14 Y18.13 Z4.67 F3300.0 E8174.557
G1 X-5.86 Y21.87 Z4.67 F3300.0 E8174.836
G1 X-6.14 Y21.87 Z4.67 F3300.0 E8174.85
G1 X-9.86 Y18.13 Z4.67 F3300.0 E8175.129
G1 X-10.14 Y18.13 Z4.67 F3300.0 E8175.144
G1 X-13.86 Y21.87 Z4.67 F3300.0 E8175.423
G1 X-14.14 Y21.87 Z4.67 F3300.0 E8175.438
G1 X-17.86 Y18.13 Z4.67 F3300.0 E8175.717
G1 X-18.14 Y18.13 Z4.67 F3300.0 E8175.732
G1 X-19.57 Y20.0 Z4.67 F3300.0 E8175.856
G1 X-19.57 Y27.6 Z4.67 F3300.0 E8176.258
G1 X-18.14 Y25.87 Z4.67 F3300.0 E8176.376
G1 X-17.86 Y25.87 Z4.67 F3300.0 E8176.391
G1 X-14.14 Y22.13 Z4.67 F3300.0 E8176.67
G1 X-13.86 Y22.13 Z4.67 F3300.0 E8176.684
G1 X-10.14 Y25.87 Z4.67 F3300.0 E8176.963
G1 X-9.86 Y25.87 Z4.67 F3300.0 E8176.978
G1 X-6.14 Y22.13 Z4.67 F3300.0 E8177.257
G1 X-5.86 Y22.13 Z4.67 F3300.0 E8177.272
G1 X-2.14 Y25.87 Z4.67 F3300.0 E8177.551
G1 X-1.86 Y25.87 Z4.67 F3300.0 E8177.566
G1 X1.86 Y22.13 Z4.67 F3300.0 E8177.845
G1 X2.14 Y22.13 Z4.67 F3300.0 E8177.859
G1 X5.86 Y25.87 Z4.67 F3300.0 E8178.138
G1 X6.14 Y25.87 Z4.67 F3300.0 E8178.153
G1 X9.86 Y22.13 Z4.67 F3300.0 E8178.432
G1 X10.14 Y22.13 Z4.67 F3300.0 E8178.447
G1 X13.86 Y25.87 Z4.67 F3300.0 E8178.726
G1 X14.14 Y25.87 Z4.67 F3300.0 E8178.741
G1 X17.86 Y22.13 Z4.67 F3300.0 E8179.02
G1 X18.14 Y22.13 Z4.67 F3300.0 E8179.034
G1 X21.86 Y25.87 Z4.67 F3300.0 E8179.313
G1 X22.14 Y25.87 Z4.67 F3300.0 E8179.328
G1 X25.86 Y22.13 Z4.67 F3300.0 E8179.607
G1 X26.14 Y22.13 Z4.67 F3300.0 E8179.622
G1 X29.86 Y25.87 Z4.67 F3300.0 E8179.901
G1 X30.14 Y25.87 Z4.67 F3300.0 E8179.916
G1 X33.86 Y22.13 Z4.67 F3300.0 E8180.195
G1 X34.14 Y22.13 Z4.67 F3300.0 E8180.209
G1 X37.86 Y25.87 Z4.67 F3300.0 E8180.488
G1 X38.14 Y25.87 Z4.67 F3300.0 E8180.503
G1 X41.86 Y22.13 Z4.67 F3300.0 E8180.782
G1 X42.14 Y22.13 Z4.67 F3300.0 E8180.797
G1 X45.86 Y25.87 Z4.67 F3300.0 E8181.076
G1 X46.14 Y25.87 Z4.67 F3300.0 E8181.091
G1 X49.86 Y22.13 Z4.67 F3300.0 E8181.37
G1 X50.14 Y22.13 Z4.67 F3300.0 E8181.384
G1 X53.61 Y24.0 Z4.67 F3300.0 E8181.593
G1 X53.61 Y31.6 Z4.67 F3300.0 E8181.994
G1 X50.14 Y29.87 Z4.67 F3300.0 E8182.199
G1 X49.86 Y29.87 Z4.67 F3300.0 E8182.213
G1 X46.14 Y26.13 Z4.67 F3300.0 E8182.492
G1 X45.86 Y26.13 Z4.67 F3300.0 E8182.507
G1 X42.14 Y29.87 Z4.67 F3300.0 E8182.786
G1 X41.86 Y29.87 Z4.67 F3300.0 E8182.801
G1 X38.14 Y26.13 Z4.67 F3300.0 E8183.08
G1 X37.86 Y26.13 Z4.67 F3300.0 E8183.095
G1 X34.14 Y29.87 Z4.67 F3300.0 E8183.374
G1 X33.86 Y29.87 Z4.67 F3300.0 E8183.388
G1 X30.14 Y26.13 Z4.67 F3300.0 E8183.667
G1 X29.86 Y26.13 Z4.67 F3300.0 E8183.682
G1 X26.14 Y29.87 Z4.67 F3300.0 E8183.961
G1 X25.86 Y29.87 Z4.67 F3300.0 E8183.976
G1 X22.14 Y26.13 Z4.67 F3300.0 E8184.255
G1 X21.86 Y26.13 Z4.67 F3300.0 E8184.27
G1 X18.14 Y29.87 Z4.67 F3300.0 E8184.549
G1 X17.86 Y29.87 Z4.67 F3300.0 E8184.563
G1 X14.14 Y26.13 Z4.67 F3300.0 E8184.842
G1 X13.86 Y26.13 Z4.67 F3300.0 E8184.857
G1 X10.14 Y29.87 Z4.67 F3300.0 E8185.136
G1 X9.86 Y29.87 Z4.67 F3300.0 E8185.151
G1 X6.14 Y26.13 Z4.67 F3300.0 E8185.43
G1 X5.86 Y26.13 Z4.67 F3300.0 E8185.445
G1 X2.14 Y29.87 Z4.67 F3300.0 E8185.724
G1 X1.86 Y29.87 Z4.67 F3300.0 E8185.738
G1 X-1.86 Y26.13 Z4.67 F3300.0 E8186.017
G1 X-2.14 Y26.13 Z4.67 F3300.0 E8186.032
G1 X-5.86 Y29.87 Z4.67 F3300.0 E8186.311
G1 X-6.14 Y29.87 Z4.67 F3300.0 E8186.326
G1 X-9.86 Y26.13 Z4.67 F3300.0 E8186.605
G1 X-10.14 Y26.13 Z4.67 F3300.0 E8186.62
G1 X-13.86 Y29.87 Z4.67 F3300.0 E8186.899
G1 X-14.14 Y29.87 Z4.67 F3300.0 E8186.913
G1 X-17.86 Y26.13 Z4.67 F3300.0 E8187.192
G1 X-18.14 Y26.13 Z4.67 F3300.0 E8187.207
G1 X-19.57 Y28.0 Z4.67 F3300.0 E8187.332
G1 X-19.57 Y29.6 Z4.67 F3300.0 E8187.416
G1 F1200.0
G1 E8186.416
G1 F3300.0
M103
G1 X-15.66 Y34.8 Z4.67 F4200.0
G1 F1200.0
G1 E8187.416
G1 F4200.0
M101
G1 X-15.67 Y34.4 Z4.67 F3300.0 E8187.437
G1 X-10.14 Y34.13 Z4.67 F3300.0 E8187.73
G1 X46.14 Y34.13 Z4.67 F3300.0 E8190.703
G1 X53.55 Y34.8 Z4.67 F3300.0 E8191.096
G1 X53.61 Y34.4 Z4.67 F3300.0 E8191.117
G1 X53.61 Y32.0 Z4.67 F3300.0 E8191.244
G1 X50.14 Y30.13 Z4.67 F3300.0 E8191.452
G1 X49.86 Y30.13 Z4.67 F3300.0 E8191.467
G1 X46.14 Y33.87 Z4.67 F3300.0 E8191.746
G1 X45.86 Y33.87 Z4.67 F3300.0 E8191.761
G1 X42.14 Y30.13 Z4.67 F3300.0 E8192.04
G1 X41.86 Y30.13 Z4.67 F3300.0 E8192.055
G1 X38.14 Y33.87 Z4.67 F3300.0 E8192.334
G1 X37.86 Y33.87 Z4.67 F3300.0 E8192.348
G1 X34.14 Y30.13 Z4.67 F3300.0 E8192.627
G1 X33.86 Y30.13 Z4.67 F3300.0 E8192.642
G1 X30.14 Y33.87 Z4.67 F3300.0 E8192.921
G1 X29.86 Y33.87 Z4.67 F3300.0 E8192.936
G1 X26.14 Y30.13 Z4.67 F3300.0 E8193.215
G1 X25.86 Y30.13 Z4.67 F3300.0 E8193.23
G1 X22.14 Y33.87 Z4.67 F3300.0 E8193.508
G1 X21.86 Y33.87 Z4.67 F3300.0 E8193.523
G1 X18.14 Y30.13 Z4.67 F3300.0 E8193.802
G1 X17.86 Y30.13 Z4.67 F3300.0 E8193.817
G1 X14.14 Y33.87 Z4.67 F3300.0 E8194.096
G1 X13.86 Y33.87 Z4.67 F3300.0 E8194.111
G1 X10.14 Y30.13 Z4.67 F3300.0 E8194.39
G1 X9.86 Y30.13 Z4.67 F3300.0 E8194.405
G1 X6.14 Y33.87 Z4.67 F3300.0 E8194.683
G1 X5.86 Y33.87 Z4.67 F3300.0 E8194.698
G1 X2.14 Y30.13 Z4.67 F3300.0 E8194.977
G1 X1.86 Y30.13 Z4.67 F3300.0 E8194.992
G1 X-1.86 Y33.87 Z4.67 F3300.0 E8195.271
G1 X-2.14 Y33.87 Z4.67 F3300.0 E8195.286
G1 X-5.86 Y30.13 Z4.67 F3300.0 E8195.565
G1 X-6.14 Y30.13 Z4.67 F3300.0 E8195.579
G1 X-9.86 Y33.87 Z4.67 F3300.0 E8195.858
G1 X-10.14 Y33.87 Z4.67 F3300.0 E8195.873
G1 X-13.86 Y30.13 Z4.67 F3300.0 E8196.152
G1 X-14.14 Y30.13 Z4.67 F3300.0 E8196.167
G1 X-17.86 Y34.0 Z4.67 F3300.0 E8196.451
G1 X-53.61 Y34.0 Z4.67 F3300.0 E8198.339
G1 X-53.61 Y30.4 Z4.67 F3300.0 E8198.529
G1 X-53.5 Y30.0 Z4.67 F3300.0 E8198.551
G1 F1200.0
G1 E8197.551
G1 F3300.0
M103
G1 X-20.25 Y29.2 Z4.67 F4200.0
G1 X53.61 Y-12.8 Z4.67 F4200.0
G1 F1200.0
G1 E8198.551
G1 F4200.0
M101
G1 X53.61 Y-16.0 Z4.67 F3300.0 E8198.72
G1 X50.14 Y-17.87 Z4.67 F3300.0 E8198.928
G1 X49.86 Y-17.87 Z4.67 F3300.0 E8198.943
G1 X46.14 Y-14.13 Z4.67 F3300.0 E8199.222
G1 X45.86 Y-14.13 Z4.67 F3300.0 E8199.237
G1 X42.14 Y-17.87 Z4.67 F3300.0 E8199.516
G1 X41.86 Y-17.87 Z4.67 F3300.0 E8199.531
G1 X38.14 Y-14.13 Z4.67 F3300.0 E8199.81
G1 X37.86 Y-14.13 Z4.67 F3300.0 E8199.824
G1 X34.14 Y-17.87 Z4.67 F3300.0 E8200.103
G1 X33.86 Y-17.87 Z4.67 F3300.0 E8200.118
G1 X30.14 Y-14.13 Z4.67 F3300.0 E8200.397
G1 X29.86 Y-14.13 Z4.67 F3300.0 E8200.412
G1 X26.14 Y-17.87 Z4.67 F3300.0 E8200.691
G1 X25.86 Y-17.87 Z4.67 F3300.0 E8200.706
G1 X22.14 Y-14.13 Z4.67 F3300.0 E8200.985
G1 X21.86 Y-14.13 Z4.67 F3300.0 E8200.999
G1 X18.14 Y-17.87 Z4.67 F3300.0 E8201.278
G1 X17.86 Y-17.87 Z4.67 F3300.0 E8201.293
G1 X14.14 Y-14.13 Z4.67 F3300.0 E8201.572
G1 X13.86 Y-14.13 Z4.67 F3300.0 E8201.587
G1 X10.14 Y-17.87 Z4.67 F3300.0 E8201.866
G1 X9.86 Y-17.87 Z4.67 F3300.0 E8201.881
G1 X6.14 Y-14.13 Z4.67 F3300.0 E8202.16
G1 X5.86 Y-14.13 Z4.67 F3300.0 E8202.174
G1 X2.14 Y-17.87 Z4.67 F3300.0 E8202.453
G1 X1.86 Y-17.87 Z4.67 F3300.0 E8202.468
G1 X-1.86 Y-14.13 Z4.67 F3300.0 E8202.747
G1 X-2.14 Y-14.13 Z4.67 F3300.0 E8202.762
G1 X-5.86 Y-17.87 Z4.67 F3300.0 E8203.041
G1 X-6.14 Y-17.87 Z4.67 F3300.0 E8203.056
G1 X-9.86 Y-14.13 Z4.67 F3300.0 E8203.335
G1 X-10.14 Y-14.13 Z4.67 F3300.0 E8203.349
G1 X-13.86 Y-17.87 Z4.67 F3300.0 E8203.628
G1 X-14.14 Y-17.87 Z4.67 F3300.0 E8203.643
G1 X-17.86 Y-14.13 Z4.67 F3300.0 E8203.922
G1 X-18.14 Y-14.13 Z4.67 F3300.0 E8203.937
G1 X-19.57 Y-12.8 Z4.67 F3300.0 E8204.04
G1 X-19.57 Y-20.0 Z4.67 F3300.0 E8204.42
G1 X-18.14 Y-21.87 Z4.67 F3300.0 E8204.545
G1 X-17.86 Y-21.87 Z4.67 F3300.0 E8204.559
G1 X-14.14 Y-18.13 Z4.67 F3300.0 E8204.838
G1 X-13.86 Y-18.13 Z4.67 F3300.0 E8204.853
G1 X-10.14 Y-21.87 Z4.67 F3300.0 E8205.132
G1 X-9.86 Y-21.87 Z4.67 F3300.0 E8205.147
G1 X-6.14 Y-18.13 Z4.67 F3300.0 E8205.426
G1 X-5.86 Y-18.13 Z4.67 F3300.0 E8205.441
G1 X-2.14 Y-21.87 Z4.67 F3300.0 E8205.72
G1 X-1.86 Y-21.87 Z4.67 F3300.0 E8205.734
G1 X1.86 Y-18.13 Z4.67 F3300.0 E8206.013
G1 X2.14 Y-18.13 Z4.67 F3300.0 E8206.028
G1 X5.86 Y-21.87 Z4.67 F3300.0 E8206.307
G1 X6.14 Y-21.87 Z4.67 F3300.0 E8206.322
G1 X9.86 Y-18.13 Z4.67 F3300.0 E8206.601
G1 X10.14 Y-18.13 Z4.67 F3300.0 E8206.616
G1 X13.86 Y-21.87 Z4.67 F3300.0 E8206.895
G1 X14.14 Y-21.87 Z4.67 F3300.0 E8206.909
G1 X17.86 Y-18.13 Z4.67 F3300.0 E8207.188
G1 X18.14 Y-18.13 Z4.67 F3300.0 E8207.203
G1 X21.86 Y-21.87 Z4.67 F3300.0 E8207.482
G1 X22.14 Y-21.87 Z4.67 F3300.0 E8207.497
G1 X25.86 Y-18.13 Z4.67 F3300.0 E8207.776
G1 X26.14 Y-18.13 Z4.67 F3300.0 E8207.791
G1 X29.86 Y-21.87 Z4.67 F3300.0 E8208.07
G1 X30.14 Y-21.87 Z4.67 F3300.0 E8208.084
G1 X33.86 Y-18.13 Z4.67 F3300.0 E8208.363
G1 X34.14 Y-18.13 Z4.67 F3300.0 E8208.378
G1 X37.86 Y-21.87 Z4.67 F3300.0 E8208.657
G1 X38.14 Y-21.87 Z4.67 F3300.0 E8208.672
G1 X41.86 Y-18.13 Z4.67 F3300.0 E8208.951
G1 X42.14 Y-18.13 Z4.67 F3300.0 E8208.966
G1 X45.86 Y-21.87 Z4.67 F3300.0 E8209.245
G1 X46.14 Y-21.87 Z4.67 F3300.0 E8209.259
G1 X49.86 Y-18.13 Z4.67 F3300.0 E8209.538
G1 X50.14 Y-18.13 Z4.67 F3300.0 E8209.553
G1 X53.61 Y-16.4 Z4.67 F3300.0 E8209.758
G1 X53.61 Y-24.0 Z4.67 F3300.0 E8210.159
G1 X50.14 Y-25.87 Z4.67 F3300.0 E8210.367
G1 X49.86 Y-25.87 Z4.67 F3300.0 E8210.382
G1 X46.14 Y-22.13 Z4.67 F3300.0 E8210.661
G1 X45.86 Y-22.13 Z4.67 F3300.0 E8210.676
G1 X42.14 Y-25.87 Z4.67 F3300.0 E8210.955
G1 X41.86 Y-25.87 Z4.67 F3300.0 E8210.97
G1 X38.14 Y-22.13 Z4.67 F3300.0 E8211.249
G1 X37.86 Y-22.13 Z4.67 F3300.0 E8211.263
G1 X34.14 Y-25.87 Z4.67 F3300.0 E8211.542
G1 X33.86 Y-25.87 Z4.67 F3300.0 E8211.557
G1 X30.14 Y-22.13 Z4.67 F3300.0 E8211.836
G1 X29.86 Y-22.13 Z4.67 F3300.0 E8211.851
G1 X26.14 Y-25.87 Z4.67 F3300.0 E8212.13
G1 X25.86 Y-25.87 Z4.67 F3300.0 E8212.145
G1 X22.14 Y-22.13 Z4.67 F3300.0 E8212.424
G1 X21.86 Y-22.13 Z4.67 F3300.0 E8212.438
G1 X18.14 Y-25.87 Z4.67 F3300.0 E8212.717
G1 X17.86 Y-25.87 Z4.67 F3300.0 E8212.732
G1 X14.14 Y-22.13 Z4.67 F3300.0 E8213.011
G1 X13.86 Y-22.13 Z4.67 F3300.0 E8213.026
G1 X10.14 Y-25.87 Z4.67 F3300.0 E8213.305
G1 X9.86 Y-25.87 Z4.67 F3300.0 E8213.32
G1 X6.14 Y-22.13 Z4.67 F3300.0 E8213.599
G1 X5.86 Y-22.13 Z4.67 F3300.0 E8213.613
G1 X2.14 Y-25.87 Z4.67 F3300.0 E8213.892
G1 X1.86 Y-25.87 Z4.67 F3300.0 E8213.907
G1 X-1.86 Y-22.13 Z4.67 F3300.0 E8214.186
G1 X-2.14 Y-22.13 Z4.67 F3300.0 E8214.201
G1 X-5.86 Y-25.87 Z4.67 F3300.0 E8214.48
G1 X-6.14 Y-25.87 Z4.67 F3300.0 E8214.495
G1 X-9.86 Y-22.13 Z4.67 F3300.0 E8214.774
G1 X-10.14 Y-22.13 Z4.67 F3300.0 E8214.788
G1 X-13.86 Y-25.87 Z4.67 F3300.0 E8215.067
G1 X-14.14 Y-25.87 Z4.67 F3300.0 E8215.082
G1 X-17.86 Y-22.13 Z4.67 F3300.0 E8215.361
G1 X-18.14 Y-22.13 Z4.67 F3300.0 E8215.376
G1 X-19.57 Y-20.4 Z4.67 F3300.0 E8215.494
G1 X-19.57 Y-29.6 Z4.67 F3300.0 E8215.98
G1 X-18.14 Y-29.87 Z4.67 F3300.0 E8216.057
G1 X-17.86 Y-29.87 Z4.67 F3300.0 E8216.072
G1 X-14.14 Y-26.13 Z4.67 F3300.0 E8216.351
G1 X-13.86 Y-26.13 Z4.67 F3300.0 E8216.366
G1 X-10.14 Y-29.87 Z4.67 F3300.0 E8216.644
G1 X-9.86 Y-29.87 Z4.67 F3300.0 E8216.659
G1 X-6.14 Y-26.13 Z4.67 F3300.0 E8216.938
G1 X-5.86 Y-26.13 Z4.67 F3300.0 E8216.953
G1 X-2.14 Y-29.87 Z4.67 F3300.0 E8217.232
G1 X-1.86 Y-29.87 Z4.67 F3300.0 E8217.247
G1 X1.86 Y-26.13 Z4.67 F3300.0 E8217.526
G1 X2.14 Y-26.13 Z4.67 F3300.0 E8217.54
G1 X5.86 Y-29.87 Z4.67 F3300.0 E8217.819
G1 X6.14 Y-29.87 Z4.67 F3300.0 E8217.834
G1 X9.86 Y-26.13 Z4.67 F3300.0 E8218.113
G1 X10.14 Y-26.13 Z4.67 F3300.0 E8218.128
G1 X13.86 Y-29.87 Z4.67 F3300.0 E8218.407
G1 X14.14 Y-29.87 Z4.67 F3300.0 E8218.422
G1 X17.86 Y-26.13 Z4.67 F3300.0 E8218.701
G1 X18.14 Y-26.13 Z4.67 F3300.0 E8218.715
G1 X21.86 Y-29.87 Z4.67 F3300.0 E8218.994
G1 X22.14 Y-29.87 Z4.67 F3300.0 E8219.009
G1 X25.86 Y-26.13 Z4.67 F3300.0 E8219.288
G1 X26.14 Y-26.13 Z4.67 F3300.0 E8219.303
G1 X29.86 Y-29.87 Z4.67 F3300.0 E8219.582
G1 X30.14 Y-29.87 Z4.67 F3300.0 E8219.597
G1 X33.86 Y-26.13 Z4.67 F3300.0 E8219.876
G1 X34.14 Y-26.13 Z4.67 F3300.0 E8219.89
G1 X37.86 Y-29.87 Z4.67 F3300.0 E8220.169
G1 X38.14 Y-29.87 Z4.67 F3300.0 E8220.184
G1 X41.86 Y-26.13 Z4.67 F3300.0 E8220.463
G1 X42.14 Y-26.13 Z4.67 F3300.0 E8220.478
G1 X45.86 Y-29.87 Z4.67 F3300.0 E8220.757
G1 X46.14 Y-29.87 Z4.67 F3300.0 E8220.772
G1 X49.86 Y-26.13 Z4.67 F3300.0 E8221.051
G1 X50.14 Y-26.13 Z4.67 F3300.0 E8221.065
G1 X53.61 Y-24.4 Z4.67 F3300.0 E8221.27
G1 X53.61 Y-28.0 Z4.67 F3300.0 E8221.46
G1 F1200.0
G1 E8220.46
G1 F3300.0
M103
(</infill>)
(</nestedRing>)
(</rotation>)
(</layer>)
(<layer> 4.941 )
(<rotation> (6.12323399574e-17+1j) )
(<nestedRing>)
(<boundaryPerimeter>)
(<boundaryPoint> X54.488 Y-35.854 Z4.941 </boundaryPoint>)
(<boundaryPoint> X54.488 Y35.854 Z4.941 </boundaryPoint>)
(<boundaryPoint> X-16.55 Y35.854 Z4.941 </boundaryPoint>)
(<boundaryPoint> X-16.55 Y35.184 Z4.941 </boundaryPoint>)
(<boundaryPoint> X-54.488 Y35.184 Z4.941 </boundaryPoint>)
(<boundaryPoint> X-54.488 Y29.003 Z4.941 </boundaryPoint>)
(<boundaryPoint> X-20.448 Y29.003 Z4.941 </boundaryPoint>)
(<boundaryPoint> X-20.448 Y28.638 Z4.941 </boundaryPoint>)
(<boundaryPoint> X-20.317 Y28.165 Z4.941 </boundaryPoint>)
(<boundaryPoint> X-20.317 Y-28.16 Z4.941 </boundaryPoint>)
(<boundaryPoint> X-20.448 Y-28.636 Z4.941 </boundaryPoint>)
(<boundaryPoint> X-20.448 Y-29.004 Z4.941 </boundaryPoint>)
(<boundaryPoint> X-54.488 Y-29.004 Z4.941 </boundaryPoint>)
(<boundaryPoint> X-54.488 Y-34.907 Z4.941 </boundaryPoint>)
(<boundaryPoint> X-16.55 Y-34.907 Z4.941 </boundaryPoint>)
(<boundaryPoint> X-16.55 Y-35.854 Z4.941 </boundaryPoint>)
(<loop> outer )
G1 X-53.68 Y-34.31 Z4.94 F4200.0
G1 F1200.0
G1 E8221.46
G1 F4200.0
M101
G1 X-15.95 Y-34.31 Z4.94 F3300.0 E8223.453
G1 X-15.95 Y-35.25 Z4.94 F3300.0 E8223.503
G1 X53.89 Y-35.25 Z4.94 F3300.0 E8227.192
G1 X53.89 Y35.25 Z4.94 F3300.0 E8230.917
G1 X-15.95 Y35.25 Z4.94 F3300.0 E8234.606
G1 X-15.95 Y34.58 Z4.94 F3300.0 E8234.642
G1 X-53.89 Y34.58 Z4.94 F3300.0 E8236.646
G1 X-53.89 Y29.6 Z4.94 F3300.0 E8236.909
G1 X-19.85 Y29.6 Z4.94 F3300.0 E8238.707
G1 X-19.85 Y28.72 Z4.94 F3300.0 E8238.754
G1 X-19.72 Y28.25 Z4.94 F3300.0 E8238.779
G1 X-19.72 Y-28.24 Z4.94 F3300.0 E8241.763
G1 X-19.85 Y-28.72 Z4.94 F3300.0 E8241.789
G1 X-19.85 Y-29.6 Z4.94 F3300.0 E8241.836
G1 X-53.89 Y-29.6 Z4.94 F3300.0 E8243.635
G1 X-53.89 Y-34.31 Z4.94 F3300.0 E8243.883
G1 X-53.68 Y-34.31 Z4.94 F3300.0 E8243.894
G1 F1200.0
G1 E8243.894
G1 F3300.0
M103
(</loop>)
(<edge> outer )
;M108 R27.5
G1 X-54.29 Y-34.52 Z4.94 F4200.0
G1 F1200.0
G1 E8243.894
G1 F4200.0
M101
G1 X-54.29 Y-34.71 Z4.94 F1650.0 E8243.904
G1 X-16.35 Y-34.71 Z4.94 F1650.0 E8245.908
G1 X-16.35 Y-35.65 Z4.94 F1650.0 E8245.958
G1 X54.29 Y-35.65 Z4.94 F1650.0 E8249.69
G1 X54.29 Y35.65 Z4.94 F1650.0 E8253.456
G1 X-16.35 Y35.65 Z4.94 F1650.0 E8257.188
G1 X-16.35 Y34.98 Z4.94 F1650.0 E8257.223
G1 X-54.29 Y34.98 Z4.94 F1650.0 E8259.227
G1 X-54.29 Y29.2 Z4.94 F1650.0 E8259.533
G1 X-20.25 Y29.2 Z4.94 F1650.0 E8261.331
G1 X-20.25 Y28.67 Z4.94 F1650.0 E8261.359
G1 X-20.12 Y28.19 Z4.94 F1650.0 E8261.385
G1 X-20.12 Y-28.19 Z4.94 F1650.0 E8264.363
G1 X-20.25 Y-28.66 Z4.94 F1650.0 E8264.39
G1 X-20.25 Y-29.2 Z4.94 F1650.0 E8264.418
G1 X-54.29 Y-29.2 Z4.94 F1650.0 E8266.216
M73 P12 (display progress)
G1 X-54.29 Y-34.31 Z4.94 F1650.0 E8266.486
G1 X-54.29 Y-34.52 Z4.94 F1650.0 E8266.497
G1 F1200.0
G1 E8265.497
G1 F1650.0
M103
(</edge>)
(</boundaryPerimeter>)
(<infill>)
(<infillBoundary>)
(<infillPoint> X53.888 Y-35.254 Z3.375 </infillPoint>)
(<infillPoint> X53.888 Y35.254 Z3.375 </infillPoint>)
(<infillPoint> X-15.95 Y35.254 Z3.375 </infillPoint>)
(<infillPoint> X-15.95 Y34.584 Z3.375 </infillPoint>)
(<infillPoint> X-53.888 Y34.584 Z3.375 </infillPoint>)
(<infillPoint> X-53.888 Y29.603 Z3.375 </infillPoint>)
(<infillPoint> X-19.848 Y29.603 Z3.375 </infillPoint>)
(<infillPoint> X-19.848 Y28.72 Z3.375 </infillPoint>)
(<infillPoint> X-19.717 Y28.247 Z3.375 </infillPoint>)
(<infillPoint> X-19.717 Y-28.241 Z3.375 </infillPoint>)
(<infillPoint> X-19.848 Y-28.717 Z3.375 </infillPoint>)
(<infillPoint> X-19.848 Y-29.604 Z3.375 </infillPoint>)
(<infillPoint> X-53.888 Y-29.604 Z3.375 </infillPoint>)
(<infillPoint> X-53.888 Y-34.307 Z3.375 </infillPoint>)
(<infillPoint> X-15.95 Y-34.307 Z3.375 </infillPoint>)
(<infillPoint> X-15.95 Y-35.254 Z3.375 </infillPoint>)
(</infillBoundary>)
;M108 R55.0
G1 X-48.4 Y-29.88 Z4.94 F4200.0
G1 F1200.0
G1 E8266.497
G1 F4200.0
M101
G1 X-52.0 Y-29.88 Z4.94 F3300.0 E8266.687
G1 X-48.4 Y-34.03 Z4.94 F3300.0 E8266.977
G1 X-53.2 Y-34.03 Z4.94 F3300.0 E8267.231
G1 X-53.6 Y-33.81 Z4.94 F3300.0 E8267.255
G1 X-53.6 Y-30.1 Z4.94 F3300.0 E8267.45
G1 X-53.2 Y-29.88 Z4.94 F3300.0 E8267.474
G1 X-52.4 Y-29.88 Z4.94 F3300.0 E8267.517
G1 F1200.0
G1 E8266.517
G1 F3300.0
M103
G1 X-44.4 Y-29.88 Z4.94 F4200.0
G1 F1200.0
G1 E8267.517
G1 F4200.0
M101
G1 X-48.0 Y-29.88 Z4.94 F3300.0 E8267.707
G1 X-48.0 Y-34.03 Z4.94 F3300.0 E8267.926
G1 X-44.4 Y-34.03 Z4.94 F3300.0 E8268.116
G1 F1200.0
G1 E8267.116
G1 F3300.0
M103
G1 X-40.4 Y-34.03 Z4.94 F4200.0
G1 F1200.0
G1 E8268.116
G1 F4200.0
M101
G1 X-44.0 Y-34.03 Z4.94 F3300.0 E8268.306
G1 X-44.0 Y-29.88 Z4.94 F3300.0 E8268.525
G1 X-40.4 Y-29.88 Z4.94 F3300.0 E8268.715
G1 F1200.0
G1 E8267.715
G1 F3300.0
M103
G1 X-36.8 Y-29.88 Z4.94 F4200.0
G1 F1200.0
G1 E8268.715
G1 F4200.0
M101
G1 X-40.0 Y-29.88 Z4.94 F3300.0 E8268.884
G1 X-40.0 Y-34.03 Z4.94 F3300.0 E8269.103
G1 X-32.8 Y-34.03 Z4.94 F3300.0 E8269.483
G1 X-32.8 Y-29.88 Z4.94 F3300.0 E8269.702
G1 X-36.4 Y-29.88 Z4.94 F3300.0 E8269.892
G1 F1200.0
G1 E8268.892
G1 F3300.0
M103
G1 X-32.4 Y-29.88 Z4.94 F4200.0
G1 F1200.0
G1 E8269.892
G1 F4200.0
M101
G1 X-28.4 Y-29.88 Z4.94 F3300.0 E8270.104
G1 X-28.4 Y-34.03 Z4.94 F3300.0 E8270.323
G1 X-32.4 Y-34.03 Z4.94 F3300.0 E8270.534
G1 F1200.0
G1 E8269.534
G1 F3300.0
M103
G1 X-24.4 Y-34.03 Z4.94 F4200.0
G1 F1200.0
G1 E8270.534
G1 F4200.0
M101
G1 X-28.0 Y-34.03 Z4.94 F3300.0 E8270.724
G1 X-28.0 Y-29.88 Z4.94 F3300.0 E8270.943
G1 X-24.4 Y-29.88 Z4.94 F3300.0 E8271.133
G1 F1200.0
G1 E8270.133
G1 F3300.0
M103
G1 X-20.4 Y-29.88 Z4.94 F4200.0
G1 F1200.0
G1 E8271.133
G1 F4200.0
M101
G1 X-24.0 Y-29.88 Z4.94 F3300.0 E8271.323
G1 X-24.0 Y-34.03 Z4.94 F3300.0 E8271.542
G1 X-16.4 Y-34.03 Z4.94 F3300.0 E8271.944
G1 X-18.13 Y-30.14 Z4.94 F3300.0 E8272.168
G1 X-18.13 Y-29.86 Z4.94 F3300.0 E8272.183
G1 X-20.0 Y-29.88 Z4.94 F3300.0 E8272.282
G1 F1200.0
G1 E8271.282
G1 F3300.0
M103
G1 X31.6 Y34.97 Z4.94 F4200.0
G1 F1200.0
G1 E8272.282
G1 F4200.0
M101
G1 X35.6 Y34.97 Z4.94 F3300.0 E8272.493
G1 X33.87 Y30.14 Z4.94 F3300.0 E8272.764
G1 X33.87 Y-34.14 Z4.94 F3300.0 E8276.16
G1 X35.2 Y-34.97 Z4.94 F3300.0 E8276.243
G1 X30.4 Y-34.97 Z4.94 F3300.0 E8276.496
G1 X31.2 Y34.97 Z4.94 F3300.0 E8280.192
G1 X30.0 Y34.97 Z4.94 F3300.0 E8280.255
G1 X30.0 Y-34.97 Z4.94 F3300.0 E8283.95
G1 X29.6 Y-34.97 Z4.94 F3300.0 E8283.971
G1 X29.6 Y34.97 Z4.94 F3300.0 E8287.666
G1 X29.2 Y34.97 Z4.94 F3300.0 E8287.687
G1 X29.2 Y-34.97 Z4.94 F3300.0 E8291.382
G1 X28.8 Y-34.97 Z4.94 F3300.0 E8291.403
G1 X28.8 Y34.97 Z4.94 F3300.0 E8295.098
G1 X28.4 Y34.97 Z4.94 F3300.0 E8295.119
G1 X28.4 Y-34.97 Z4.94 F3300.0 E8298.814
G1 X28.0 Y-34.97 Z4.94 F3300.0 E8298.836
G1 X28.0 Y34.97 Z4.94 F3300.0 E8302.531
G1 X27.6 Y34.97 Z4.94 F3300.0 E8302.552
G1 X27.6 Y-34.97 Z4.94 F3300.0 E8306.247
G1 X27.2 Y-34.97 Z4.94 F3300.0 E8306.268
G1 X27.2 Y34.97 Z4.94 F3300.0 E8309.963
G1 X26.8 Y34.97 Z4.94 F3300.0 E8309.984
G1 X26.8 Y-34.97 Z4.94 F3300.0 E8313.679
G1 X26.4 Y-34.97 Z4.94 F3300.0 E8313.7
G1 X26.4 Y34.97 Z4.94 F3300.0 E8317.395
G1 X26.0 Y34.97 Z4.94 F3300.0 E8317.416
G1 X26.0 Y-34.97 Z4.94 F3300.0 E8321.111
G1 X25.6 Y-34.97 Z4.94 F3300.0 E8321.132
G1 X25.6 Y34.97 Z4.94 F3300.0 E8324.827
G1 X25.2 Y34.97 Z4.94 F3300.0 E8324.848
G1 X25.2 Y-34.97 Z4.94 F3300.0 E8328.543
G1 X24.8 Y-34.97 Z4.94 F3300.0 E8328.565
G1 X24.8 Y34.97 Z4.94 F3300.0 E8332.26
G1 X24.4 Y34.97 Z4.94 F3300.0 E8332.281
G1 X24.4 Y-34.97 Z4.94 F3300.0 E8335.976
G1 X24.0 Y-34.97 Z4.94 F3300.0 E8335.997
G1 X24.0 Y34.97 Z4.94 F3300.0 E8339.692
G1 X23.6 Y34.97 Z4.94 F3300.0 E8339.713
G1 X23.6 Y-34.97 Z4.94 F3300.0 E8343.408
G1 X23.2 Y-34.97 Z4.94 F3300.0 E8343.429
G1 X23.2 Y34.97 Z4.94 F3300.0 E8347.124
G1 X22.8 Y34.97 Z4.94 F3300.0 E8347.145
G1 X22.8 Y-34.97 Z4.94 F3300.0 E8350.84
G1 X22.4 Y-34.97 Z4.94 F3300.0 E8350.861
G1 X22.4 Y34.97 Z4.94 F3300.0 E8354.556
G1 X22.0 Y34.97 Z4.94 F3300.0 E8354.578
G1 X22.0 Y-34.97 Z4.94 F3300.0 E8358.273
G1 X21.6 Y-34.97 Z4.94 F3300.0 E8358.294
G1 X21.6 Y34.97 Z4.94 F3300.0 E8361.989
G1 X21.2 Y34.97 Z4.94 F3300.0 E8362.01
G1 X21.2 Y-34.97 Z4.94 F3300.0 E8365.705
G1 X20.8 Y-34.97 Z4.94 F3300.0 E8365.726
G1 X20.8 Y34.97 Z4.94 F3300.0 E8369.421
G1 X20.4 Y34.97 Z4.94 F3300.0 E8369.442
G1 X20.4 Y-34.97 Z4.94 F3300.0 E8373.137
G1 X20.0 Y-34.97 Z4.94 F3300.0 E8373.158
G1 X20.0 Y34.97 Z4.94 F3300.0 E8376.853
G1 X19.6 Y34.97 Z4.94 F3300.0 E8376.874
G1 X19.6 Y-34.97 Z4.94 F3300.0 E8380.569
G1 X19.2 Y-34.97 Z4.94 F3300.0 E8380.59
G1 X19.2 Y34.97 Z4.94 F3300.0 E8384.285
G1 X18.8 Y34.97 Z4.94 F3300.0 E8384.307
G1 X18.8 Y-34.97 Z4.94 F3300.0 E8388.002
G1 X18.4 Y-34.97 Z4.94 F3300.0 E8388.023
G1 X18.4 Y34.97 Z4.94 F3300.0 E8391.718
G1 X18.0 Y34.97 Z4.94 F3300.0 E8391.739
G1 X18.0 Y-34.97 Z4.94 F3300.0 E8395.434
G1 X17.6 Y-34.97 Z4.94 F3300.0 E8395.455
G1 X17.6 Y34.97 Z4.94 F3300.0 E8399.15
G1 X17.2 Y34.97 Z4.94 F3300.0 E8399.171
G1 X17.2 Y-34.97 Z4.94 F3300.0 E8402.866
G1 X16.8 Y-34.97 Z4.94 F3300.0 E8402.887
G1 X16.8 Y34.97 Z4.94 F3300.0 E8406.582
G1 X16.4 Y34.97 Z4.94 F3300.0 E8406.603
G1 X16.4 Y-34.97 Z4.94 F3300.0 E8410.298
G1 X16.0 Y-34.97 Z4.94 F3300.0 E8410.319
G1 X16.0 Y34.97 Z4.94 F3300.0 E8414.014
G1 X15.6 Y34.97 Z4.94 F3300.0 E8414.036
G1 X15.6 Y-34.97 Z4.94 F3300.0 E8417.731
G1 X15.2 Y-34.97 Z4.94 F3300.0 E8417.752
G1 X15.2 Y34.97 Z4.94 F3300.0 E8421.447
G1 X14.8 Y34.97 Z4.94 F3300.0 E8421.468
G1 X14.8 Y-34.97 Z4.94 F3300.0 E8425.163
G1 X14.4 Y-34.97 Z4.94 F3300.0 E8425.184
G1 X14.4 Y34.97 Z4.94 F3300.0 E8428.879
G1 X14.0 Y34.97 Z4.94 F3300.0 E8428.9
G1 X14.0 Y-34.97 Z4.94 F3300.0 E8432.595
G1 X13.6 Y-34.97 Z4.94 F3300.0 E8432.616
G1 X13.6 Y34.97 Z4.94 F3300.0 E8436.311
G1 X13.2 Y34.97 Z4.94 F3300.0 E8436.332
G1 X13.2 Y-34.97 Z4.94 F3300.0 E8440.027
G1 X12.8 Y-34.97 Z4.94 F3300.0 E8440.048
G1 X12.8 Y34.97 Z4.94 F3300.0 E8443.743
G1 X12.4 Y34.97 Z4.94 F3300.0 E8443.765
G1 X12.4 Y-34.97 Z4.94 F3300.0 E8447.46
G1 X12.0 Y-34.97 Z4.94 F3300.0 E8447.481
G1 X12.0 Y34.97 Z4.94 F3300.0 E8451.176
G1 X11.6 Y34.97 Z4.94 F3300.0 E8451.197
G1 X11.6 Y-34.97 Z4.94 F3300.0 E8454.892
G1 X11.2 Y-34.97 Z4.94 F3300.0 E8454.913
G1 X11.2 Y34.97 Z4.94 F3300.0 E8458.608
G1 X10.8 Y34.97 Z4.94 F3300.0 E8458.629
G1 X10.8 Y-34.97 Z4.94 F3300.0 E8462.324
G1 X10.4 Y-34.97 Z4.94 F3300.0 E8462.345
G1 X10.4 Y34.97 Z4.94 F3300.0 E8466.04
G1 X10.0 Y34.97 Z4.94 F3300.0 E8466.061
G1 X10.0 Y-34.97 Z4.94 F3300.0 E8469.756
G1 X9.6 Y-34.97 Z4.94 F3300.0 E8469.777
G1 X9.6 Y34.97 Z4.94 F3300.0 E8473.472
G1 X9.2 Y34.97 Z4.94 F3300.0 E8473.494
G1 X9.2 Y-34.97 Z4.94 F3300.0 E8477.189
G1 X8.8 Y-34.97 Z4.94 F3300.0 E8477.21
G1 X8.8 Y34.97 Z4.94 F3300.0 E8480.905
G1 X8.4 Y34.97 Z4.94 F3300.0 E8480.926
G1 X8.4 Y-34.97 Z4.94 F3300.0 E8484.621
G1 X8.0 Y-34.97 Z4.94 F3300.0 E8484.642
G1 X8.0 Y34.97 Z4.94 F3300.0 E8488.337
G1 X7.6 Y34.97 Z4.94 F3300.0 E8488.358
G1 X6.13 Y34.14 Z4.94 F3300.0 E8488.448
G1 X6.13 Y-30.14 Z4.94 F3300.0 E8491.843
G1 X7.6 Y-34.97 Z4.94 F3300.0 E8492.11
G1 X4.0 Y-34.97 Z4.94 F3300.0 E8492.3
G1 X2.13 Y-34.14 Z4.94 F3300.0 E8492.409
G1 X2.13 Y-33.86 Z4.94 F3300.0 E8492.423
G1 X5.87 Y-30.14 Z4.94 F3300.0 E8492.702
G1 X5.87 Y-29.86 Z4.94 F3300.0 E8492.717
G1 X2.13 Y-26.14 Z4.94 F3300.0 E8492.996
G1 X2.13 Y-25.86 Z4.94 F3300.0 E8493.011
G1 X5.87 Y-22.14 Z4.94 F3300.0 E8493.29
G1 X5.87 Y-21.86 Z4.94 F3300.0 E8493.305
G1 X2.13 Y-18.14 Z4.94 F3300.0 E8493.584
G1 X2.13 Y-17.86 Z4.94 F3300.0 E8493.598
G1 X5.87 Y-14.14 Z4.94 F3300.0 E8493.877
G1 X5.87 Y-13.86 Z4.94 F3300.0 E8493.892
G1 X2.13 Y-10.14 Z4.94 F3300.0 E8494.171
G1 X2.13 Y-9.86 Z4.94 F3300.0 E8494.186
G1 X5.87 Y-6.14 Z4.94 F3300.0 E8494.465
G1 X5.87 Y-5.86 Z4.94 F3300.0 E8494.48
G1 X2.13 Y-2.14 Z4.94 F3300.0 E8494.759
G1 X2.13 Y-1.86 Z4.94 F3300.0 E8494.773
G1 X5.87 Y1.86 Z4.94 F3300.0 E8495.052
G1 X5.87 Y2.14 Z4.94 F3300.0 E8495.067
G1 X2.13 Y5.86 Z4.94 F3300.0 E8495.346
G1 X2.13 Y6.14 Z4.94 F3300.0 E8495.361
G1 X5.87 Y9.86 Z4.94 F3300.0 E8495.64
G1 X5.87 Y10.14 Z4.94 F3300.0 E8495.655
G1 X2.13 Y13.86 Z4.94 F3300.0 E8495.934
G1 X2.13 Y14.14 Z4.94 F3300.0 E8495.948
G1 X5.87 Y17.86 Z4.94 F3300.0 E8496.227
G1 X5.87 Y18.14 Z4.94 F3300.0 E8496.242
G1 X2.13 Y21.86 Z4.94 F3300.0 E8496.521
G1 X2.13 Y22.14 Z4.94 F3300.0 E8496.536
G1 X5.87 Y25.86 Z4.94 F3300.0 E8496.815
G1 X5.87 Y26.14 Z4.94 F3300.0 E8496.83
G1 X2.13 Y29.86 Z4.94 F3300.0 E8497.109
G1 X2.13 Y30.14 Z4.94 F3300.0 E8497.123
G1 X5.87 Y33.86 Z4.94 F3300.0 E8497.402
G1 X5.87 Y34.14 Z4.94 F3300.0 E8497.417
G1 X6.8 Y34.97 Z4.94 F3300.0 E8497.483
G1 X0.0 Y34.97 Z4.94 F3300.0 E8497.842
G1 X-0.4 Y34.57 Z4.94 F3300.0 E8497.872
G1 X-1.87 Y34.14 Z4.94 F3300.0 E8497.953
G1 X-1.87 Y33.86 Z4.94 F3300.0 E8497.968
G1 X1.87 Y30.14 Z4.94 F3300.0 E8498.247
G1 X1.87 Y29.86 Z4.94 F3300.0 E8498.262
G1 X-1.87 Y26.14 Z4.94 F3300.0 E8498.541
G1 X-1.87 Y25.86 Z4.94 F3300.0 E8498.555
G1 X1.87 Y22.14 Z4.94 F3300.0 E8498.834
G1 X1.87 Y21.86 Z4.94 F3300.0 E8498.849
G1 X-1.87 Y18.14 Z4.94 F3300.0 E8499.128
G1 X-1.87 Y17.86 Z4.94 F3300.0 E8499.143
G1 X1.87 Y14.14 Z4.94 F3300.0 E8499.422
G1 X1.87 Y13.86 Z4.94 F3300.0 E8499.437
G1 X-1.87 Y10.14 Z4.94 F3300.0 E8499.716
G1 X-1.87 Y9.86 Z4.94 F3300.0 E8499.73
G1 X1.87 Y6.14 Z4.94 F3300.0 E8500.009
G1 X1.87 Y5.86 Z4.94 F3300.0 E8500.024
G1 X-1.87 Y2.14 Z4.94 F3300.0 E8500.303
G1 X-1.87 Y1.86 Z4.94 F3300.0 E8500.318
G1 X1.87 Y-1.86 Z4.94 F3300.0 E8500.597
G1 X1.87 Y-2.14 Z4.94 F3300.0 E8500.612
G1 X-1.87 Y-5.86 Z4.94 F3300.0 E8500.891
G1 X-1.87 Y-6.14 Z4.94 F3300.0 E8500.905
G1 X1.87 Y-9.86 Z4.94 F3300.0 E8501.184
G1 X1.87 Y-10.14 Z4.94 F3300.0 E8501.199
G1 X-1.87 Y-13.86 Z4.94 F3300.0 E8501.478
G1 X-1.87 Y-14.14 Z4.94 F3300.0 E8501.493
G1 X1.87 Y-17.86 Z4.94 F3300.0 E8501.772
G1 X1.87 Y-18.14 Z4.94 F3300.0 E8501.787
G1 X-1.87 Y-21.86 Z4.94 F3300.0 E8502.066
G1 X-1.87 Y-22.14 Z4.94 F3300.0 E8502.08
G1 X1.87 Y-25.86 Z4.94 F3300.0 E8502.359
G1 X1.87 Y-26.14 Z4.94 F3300.0 E8502.374
G1 X-1.87 Y-29.86 Z4.94 F3300.0 E8502.653
G1 X-1.87 Y-30.14 Z4.94 F3300.0 E8502.668
G1 X1.87 Y-33.86 Z4.94 F3300.0 E8502.947
G1 X1.87 Y-34.14 Z4.94 F3300.0 E8502.962
G1 X3.2 Y-34.97 Z4.94 F3300.0 E8503.044
G1 X-4.4 Y-34.97 Z4.94 F3300.0 E8503.446
G1 X-5.87 Y-34.14 Z4.94 F3300.0 E8503.535
G1 X-5.87 Y-33.86 Z4.94 F3300.0 E8503.55
G1 X-2.13 Y-30.14 Z4.94 F3300.0 E8503.829
G1 X-2.13 Y-29.86 Z4.94 F3300.0 E8503.844
G1 X-5.87 Y-26.14 Z4.94 F3300.0 E8504.123
G1 X-5.87 Y-25.86 Z4.94 F3300.0 E8504.138
G1 X-2.13 Y-22.14 Z4.94 F3300.0 E8504.417
G1 X-2.13 Y-21.86 Z4.94 F3300.0 E8504.431
G1 X-5.87 Y-18.14 Z4.94 F3300.0 E8504.71
G1 X-5.87 Y-17.86 Z4.94 F3300.0 E8504.725
G1 X-2.13 Y-14.14 Z4.94 F3300.0 E8505.004
G1 X-2.13 Y-13.86 Z4.94 F3300.0 E8505.019
G1 X-5.87 Y-10.14 Z4.94 F3300.0 E8505.298
G1 X-5.87 Y-9.86 Z4.94 F3300.0 E8505.313
G1 X-2.13 Y-6.14 Z4.94 F3300.0 E8505.592
G1 X-2.13 Y-5.86 Z4.94 F3300.0 E8505.606
G1 X-5.87 Y-2.14 Z4.94 F3300.0 E8505.885
G1 X-5.87 Y-1.86 Z4.94 F3300.0 E8505.9
G1 X-2.13 Y1.86 Z4.94 F3300.0 E8506.179
G1 X-2.13 Y2.14 Z4.94 F3300.0 E8506.194
G1 X-5.87 Y5.86 Z4.94 F3300.0 E8506.473
G1 X-5.87 Y6.14 Z4.94 F3300.0 E8506.488
G1 X-2.13 Y9.86 Z4.94 F3300.0 E8506.766
G1 X-2.13 Y10.14 Z4.94 F3300.0 E8506.781
G1 X-5.87 Y13.86 Z4.94 F3300.0 E8507.06
G1 X-5.87 Y14.14 Z4.94 F3300.0 E8507.075
G1 X-2.13 Y17.86 Z4.94 F3300.0 E8507.354
G1 X-2.13 Y18.14 Z4.94 F3300.0 E8507.369
G1 X-5.87 Y21.86 Z4.94 F3300.0 E8507.648
G1 X-5.87 Y22.14 Z4.94 F3300.0 E8507.663
G1 X-2.13 Y25.86 Z4.94 F3300.0 E8507.941
G1 X-2.13 Y26.14 Z4.94 F3300.0 E8507.956
G1 X-5.87 Y29.86 Z4.94 F3300.0 E8508.235
G1 X-5.87 Y30.14 Z4.94 F3300.0 E8508.25
G1 X-2.13 Y33.86 Z4.94 F3300.0 E8508.529
G1 X-2.13 Y34.14 Z4.94 F3300.0 E8508.544
G1 X-0.8 Y34.97 Z4.94 F3300.0 E8508.626
G1 X-8.4 Y34.97 Z4.94 F3300.0 E8509.028
G1 X-9.87 Y34.14 Z4.94 F3300.0 E8509.117
G1 X-9.87 Y33.86 Z4.94 F3300.0 E8509.132
G1 X-6.13 Y30.14 Z4.94 F3300.0 E8509.411
G1 X-6.13 Y29.86 Z4.94 F3300.0 E8509.426
G1 X-9.87 Y26.14 Z4.94 F3300.0 E8509.705
G1 X-9.87 Y25.86 Z4.94 F3300.0 E8509.72
G1 X-6.13 Y22.14 Z4.94 F3300.0 E8509.999
G1 X-6.13 Y21.86 Z4.94 F3300.0 E8510.013
G1 X-9.87 Y18.14 Z4.94 F3300.0 E8510.292
G1 X-9.87 Y17.86 Z4.94 F3300.0 E8510.307
G1 X-6.13 Y14.14 Z4.94 F3300.0 E8510.586
G1 X-6.13 Y13.86 Z4.94 F3300.0 E8510.601
G1 X-9.87 Y10.14 Z4.94 F3300.0 E8510.88
G1 X-9.87 Y9.86 Z4.94 F3300.0 E8510.895
G1 X-6.13 Y6.14 Z4.94 F3300.0 E8511.174
G1 X-6.13 Y5.86 Z4.94 F3300.0 E8511.188
G1 X-9.87 Y2.14 Z4.94 F3300.0 E8511.467
G1 X-9.87 Y1.86 Z4.94 F3300.0 E8511.482
G1 X-6.13 Y-1.86 Z4.94 F3300.0 E8511.761
G1 X-6.13 Y-2.14 Z4.94 F3300.0 E8511.776
G1 X-9.87 Y-5.86 Z4.94 F3300.0 E8512.055
G1 X-9.87 Y-6.14 Z4.94 F3300.0 E8512.07
G1 X-6.13 Y-9.86 Z4.94 F3300.0 E8512.349
G1 X-6.13 Y-10.14 Z4.94 F3300.0 E8512.363
G1 X-9.87 Y-13.86 Z4.94 F3300.0 E8512.642
G1 X-9.87 Y-14.14 Z4.94 F3300.0 E8512.657
G1 X-6.13 Y-17.86 Z4.94 F3300.0 E8512.936
G1 X-6.13 Y-18.14 Z4.94 F3300.0 E8512.951
G1 X-9.87 Y-21.86 Z4.94 F3300.0 E8513.23
G1 X-9.87 Y-22.14 Z4.94 F3300.0 E8513.245
G1 X-6.13 Y-25.86 Z4.94 F3300.0 E8513.524
G1 X-6.13 Y-26.14 Z4.94 F3300.0 E8513.538
G1 X-9.87 Y-29.86 Z4.94 F3300.0 E8513.817
G1 X-9.87 Y-30.14 Z4.94 F3300.0 E8513.832
G1 X-6.13 Y-33.86 Z4.94 F3300.0 E8514.111
G1 X-6.13 Y-34.14 Z4.94 F3300.0 E8514.126
G1 X-4.8 Y-34.97 Z4.94 F3300.0 E8514.209
G1 X-12.8 Y-34.97 Z4.94 F3300.0 E8514.631
G1 X-13.87 Y-34.14 Z4.94 F3300.0 E8514.703
G1 X-13.87 Y-33.86 Z4.94 F3300.0 E8514.718
G1 X-10.13 Y-30.14 Z4.94 F3300.0 E8514.997
G1 X-10.13 Y-29.86 Z4.94 F3300.0 E8515.012
G1 X-13.87 Y-26.14 Z4.94 F3300.0 E8515.291
G1 X-13.87 Y-25.86 Z4.94 F3300.0 E8515.305
G1 X-10.13 Y-22.14 Z4.94 F3300.0 E8515.584
G1 X-10.13 Y-21.86 Z4.94 F3300.0 E8515.599
G1 X-13.87 Y-18.14 Z4.94 F3300.0 E8515.878
G1 X-13.87 Y-17.86 Z4.94 F3300.0 E8515.893
G1 X-10.13 Y-14.14 Z4.94 F3300.0 E8516.172
G1 X-10.13 Y-13.86 Z4.94 F3300.0 E8516.187
G1 X-13.87 Y-10.14 Z4.94 F3300.0 E8516.466
G1 X-13.87 Y-9.86 Z4.94 F3300.0 E8516.48
G1 X-10.13 Y-6.14 Z4.94 F3300.0 E8516.759
G1 X-10.13 Y-5.86 Z4.94 F3300.0 E8516.774
G1 X-13.87 Y-2.14 Z4.94 F3300.0 E8517.053
G1 X-13.87 Y-1.86 Z4.94 F3300.0 E8517.068
G1 X-10.13 Y1.86 Z4.94 F3300.0 E8517.347
G1 X-10.13 Y2.14 Z4.94 F3300.0 E8517.362
G1 X-13.87 Y5.86 Z4.94 F3300.0 E8517.64
G1 X-13.87 Y6.14 Z4.94 F3300.0 E8517.655
G1 X-10.13 Y9.86 Z4.94 F3300.0 E8517.934
G1 X-10.13 Y10.14 Z4.94 F3300.0 E8517.949
G1 X-13.87 Y13.86 Z4.94 F3300.0 E8518.228
G1 X-13.87 Y14.14 Z4.94 F3300.0 E8518.243
G1 X-10.13 Y17.86 Z4.94 F3300.0 E8518.522
G1 X-10.13 Y18.14 Z4.94 F3300.0 E8518.537
G1 X-13.87 Y21.86 Z4.94 F3300.0 E8518.815
G1 X-13.87 Y22.14 Z4.94 F3300.0 E8518.83
G1 X-10.13 Y25.86 Z4.94 F3300.0 E8519.109
G1 X-10.13 Y26.14 Z4.94 F3300.0 E8519.124
G1 X-13.87 Y29.86 Z4.94 F3300.0 E8519.403
G1 X-13.87 Y30.14 Z4.94 F3300.0 E8519.418
G1 X-10.13 Y33.86 Z4.94 F3300.0 E8519.697
G1 X-10.13 Y34.14 Z4.94 F3300.0 E8519.711
G1 X-8.8 Y34.97 Z4.94 F3300.0 E8519.794
G1 X-15.2 Y34.97 Z4.94 F3300.0 E8520.132
G1 X-15.6 Y34.85 Z4.94 F3300.0 E8520.154
G1 X-16.0 Y34.3 Z4.94 F3300.0 E8520.19
G1 X-18.0 Y34.3 Z4.94 F3300.0 E8520.296
G1 X-17.87 Y34.14 Z4.94 F3300.0 E8520.307
G1 X-17.87 Y33.86 Z4.94 F3300.0 E8520.322
G1 X-14.13 Y30.14 Z4.94 F3300.0 E8520.601
G1 X-14.13 Y29.86 Z4.94 F3300.0 E8520.615
G1 X-18.0 Y26.14 Z4.94 F3300.0 E8520.899
G1 X-18.0 Y25.86 Z4.94 F3300.0 E8520.914
G1 X-14.13 Y22.14 Z4.94 F3300.0 E8521.198
G1 X-14.13 Y21.86 Z4.94 F3300.0 E8521.212
G1 X-18.0 Y18.14 Z4.94 F3300.0 E8521.496
G1 X-18.0 Y17.86 Z4.94 F3300.0 E8521.511
G1 X-14.13 Y14.14 Z4.94 F3300.0 E8521.795
G1 X-14.13 Y13.86 Z4.94 F3300.0 E8521.809
G1 X-18.0 Y10.14 Z4.94 F3300.0 E8522.093
G1 X-18.0 Y9.86 Z4.94 F3300.0 E8522.108
G1 X-14.13 Y6.14 Z4.94 F3300.0 E8522.392
G1 X-14.13 Y5.86 Z4.94 F3300.0 E8522.406
G1 X-18.0 Y2.14 Z4.94 F3300.0 E8522.69
G1 X-18.0 Y1.86 Z4.94 F3300.0 E8522.705
G1 X-14.13 Y-1.86 Z4.94 F3300.0 E8522.989
G1 X-14.13 Y-2.14 Z4.94 F3300.0 E8523.003
G1 X-18.0 Y-5.86 Z4.94 F3300.0 E8523.287
G1 X-18.0 Y-6.14 Z4.94 F3300.0 E8523.302
G1 X-14.13 Y-9.86 Z4.94 F3300.0 E8523.586
G1 X-14.13 Y-10.14 Z4.94 F3300.0 E8523.6
G1 X-18.0 Y-13.86 Z4.94 F3300.0 E8523.884
G1 X-18.0 Y-14.14 Z4.94 F3300.0 E8523.899
G1 X-14.13 Y-17.86 Z4.94 F3300.0 E8524.183
G1 X-14.13 Y-18.14 Z4.94 F3300.0 E8524.197
G1 X-18.0 Y-21.86 Z4.94 F3300.0 E8524.481
G1 X-18.0 Y-22.14 Z4.94 F3300.0 E8524.496
G1 X-14.13 Y-25.86 Z4.94 F3300.0 E8524.78
G1 X-14.13 Y-26.14 Z4.94 F3300.0 E8524.794
G1 X-17.87 Y-29.86 Z4.94 F3300.0 E8525.073
G1 X-17.87 Y-30.14 Z4.94 F3300.0 E8525.088
G1 X-14.13 Y-33.86 Z4.94 F3300.0 E8525.367
G1 X-14.13 Y-34.14 Z4.94 F3300.0 E8525.382
G1 X-13.2 Y-34.97 Z4.94 F3300.0 E8525.448
G1 X-15.2 Y-34.97 Z4.94 F3300.0 E8525.553
G1 X-15.24 Y-34.64 Z4.94 F3300.0 E8525.571
G1 X-16.0 Y-34.03 Z4.94 F3300.0 E8525.623
G1 F1200.0
G1 E8524.623
G1 F3300.0
M103
G1 X-20.0 Y34.3 Z4.94 F4200.0
G1 F1200.0
G1 E8525.623
G1 F4200.0
M101
G1 X-18.4 Y34.3 Z4.94 F3300.0 E8525.707
G1 X-18.13 Y34.14 Z4.94 F3300.0 E8525.724
G1 X-18.13 Y33.86 Z4.94 F3300.0 E8525.739
G1 X-19.6 Y29.88 Z4.94 F3300.0 E8525.963
G1 X-24.0 Y29.88 Z4.94 F3300.0 E8526.195
G1 X-25.87 Y33.86 Z4.94 F3300.0 E8526.428
G1 X-25.87 Y34.14 Z4.94 F3300.0 E8526.442
G1 X-26.0 Y34.3 Z4.94 F3300.0 E8526.453
G1 X-20.4 Y34.3 Z4.94 F3300.0 E8526.749
G1 F1200.0
G1 E8525.749
G1 F3300.0
M103
G1 X-28.0 Y34.3 Z4.94 F4200.0
G1 F1200.0
G1 E8526.749
G1 F4200.0
M101
G1 X-26.4 Y34.3 Z4.94 F3300.0 E8526.834
G1 X-26.13 Y34.14 Z4.94 F3300.0 E8526.851
G1 X-26.13 Y33.86 Z4.94 F3300.0 E8526.865
G1 X-24.4 Y29.88 Z4.94 F3300.0 E8527.094
G1 X-32.4 Y29.88 Z4.94 F3300.0 E8527.517
G1 X-33.87 Y33.86 Z4.94 F3300.0 E8527.741
G1 X-33.87 Y34.14 Z4.94 F3300.0 E8527.756
G1 X-34.0 Y34.3 Z4.94 F3300.0 E8527.767
G1 X-28.4 Y34.3 Z4.94 F3300.0 E8528.063
G1 F1200.0
G1 E8527.063
G1 F3300.0
M103
G1 X-36.4 Y34.3 Z4.94 F4200.0
G1 F1200.0
G1 E8528.063
G1 F4200.0
M101
G1 X-34.4 Y34.3 Z4.94 F3300.0 E8528.168
G1 X-34.13 Y34.14 Z4.94 F3300.0 E8528.185
G1 X-34.13 Y33.86 Z4.94 F3300.0 E8528.2
G1 X-32.8 Y29.88 Z4.94 F3300.0 E8528.421
G1 X-40.0 Y29.88 Z4.94 F3300.0 E8528.802
G1 X-41.87 Y33.86 Z4.94 F3300.0 E8529.034
G1 X-41.87 Y34.14 Z4.94 F3300.0 E8529.049
G1 X-42.0 Y34.3 Z4.94 F3300.0 E8529.06
G1 X-36.8 Y34.3 Z4.94 F3300.0 E8529.334
G1 F1200.0
G1 E8528.334
G1 F3300.0
M103
G1 X-44.0 Y34.3 Z4.94 F4200.0
G1 F1200.0
G1 E8529.334
G1 F4200.0
M101
G1 X-42.4 Y34.3 Z4.94 F3300.0 E8529.419
G1 X-42.13 Y34.14 Z4.94 F3300.0 E8529.436
G1 X-42.13 Y33.86 Z4.94 F3300.0 E8529.45
G1 X-40.4 Y29.88 Z4.94 F3300.0 E8529.679
G1 X-48.0 Y29.88 Z4.94 F3300.0 E8530.081
G1 X-49.87 Y33.86 Z4.94 F3300.0 E8530.313
G1 X-49.87 Y34.14 Z4.94 F3300.0 E8530.328
G1 X-50.0 Y34.3 Z4.94 F3300.0 E8530.339
G1 X-44.4 Y34.3 Z4.94 F3300.0 E8530.635
G1 F1200.0
G1 E8529.635
G1 F3300.0
M103
G1 X-52.0 Y34.3 Z4.94 F4200.0
G1 F1200.0
G1 E8530.635
G1 F4200.0
M101
G1 X-50.4 Y34.3 Z4.94 F3300.0 E8530.719
G1 X-50.13 Y34.14 Z4.94 F3300.0 E8530.736
G1 X-50.13 Y33.86 Z4.94 F3300.0 E8530.751
G1 X-48.4 Y29.88 Z4.94 F3300.0 E8530.98
G1 X-53.2 Y29.88 Z4.94 F3300.0 E8531.233
G1 X-53.6 Y30.1 Z4.94 F3300.0 E8531.258
G1 X-53.6 Y34.08 Z4.94 F3300.0 E8531.468
G1 X-53.2 Y34.3 Z4.94 F3300.0 E8531.492
G1 X-52.4 Y34.3 Z4.94 F3300.0 E8531.534
G1 F1200.0
G1 E8530.534
G1 F3300.0
M103
G1 X36.0 Y34.97 Z4.94 F4200.0
G1 F1200.0
G1 E8531.534
G1 F4200.0
M101
G1 X39.2 Y34.97 Z4.94 F3300.0 E8531.703
G1 X37.87 Y34.14 Z4.94 F3300.0 E8531.786
G1 X37.87 Y33.86 Z4.94 F3300.0 E8531.801
G1 X34.13 Y30.14 Z4.94 F3300.0 E8532.08
G1 X34.13 Y29.86 Z4.94 F3300.0 E8532.095
G1 X37.87 Y26.14 Z4.94 F3300.0 E8532.374
G1 X37.87 Y25.86 Z4.94 F3300.0 E8532.388
G1 X34.13 Y22.14 Z4.94 F3300.0 E8532.667
G1 X34.13 Y21.86 Z4.94 F3300.0 E8532.682
G1 X37.87 Y18.14 Z4.94 F3300.0 E8532.961
G1 X37.87 Y17.86 Z4.94 F3300.0 E8532.976
G1 X34.13 Y14.14 Z4.94 F3300.0 E8533.255
G1 X34.13 Y13.86 Z4.94 F3300.0 E8533.27
G1 X37.87 Y10.14 Z4.94 F3300.0 E8533.548
G1 X37.87 Y9.86 Z4.94 F3300.0 E8533.563
G1 X34.13 Y6.14 Z4.94 F3300.0 E8533.842
G1 X34.13 Y5.86 Z4.94 F3300.0 E8533.857
G1 X37.87 Y2.14 Z4.94 F3300.0 E8534.136
G1 X37.87 Y1.86 Z4.94 F3300.0 E8534.151
G1 X34.13 Y-1.86 Z4.94 F3300.0 E8534.43
G1 X34.13 Y-2.14 Z4.94 F3300.0 E8534.445
G1 X37.87 Y-5.86 Z4.94 F3300.0 E8534.723
G1 X37.87 Y-6.14 Z4.94 F3300.0 E8534.738
G1 X34.13 Y-9.86 Z4.94 F3300.0 E8535.017
G1 X34.13 Y-10.14 Z4.94 F3300.0 E8535.032
G1 X37.87 Y-13.86 Z4.94 F3300.0 E8535.311
G1 X37.87 Y-14.14 Z4.94 F3300.0 E8535.326
G1 X34.13 Y-17.86 Z4.94 F3300.0 E8535.605
G1 X34.13 Y-18.14 Z4.94 F3300.0 E8535.619
G1 X37.87 Y-21.86 Z4.94 F3300.0 E8535.898
G1 X37.87 Y-22.14 Z4.94 F3300.0 E8535.913
G1 X34.13 Y-25.86 Z4.94 F3300.0 E8536.192
G1 X34.13 Y-26.14 Z4.94 F3300.0 E8536.207
G1 X37.87 Y-29.86 Z4.94 F3300.0 E8536.486
G1 X37.87 Y-30.14 Z4.94 F3300.0 E8536.501
G1 X34.13 Y-33.86 Z4.94 F3300.0 E8536.78
G1 X34.13 Y-34.14 Z4.94 F3300.0 E8536.794
G1 X36.0 Y-34.97 Z4.94 F3300.0 E8536.903
G1 X43.2 Y-34.97 Z4.94 F3300.0 E8537.283
G1 X41.87 Y-34.14 Z4.94 F3300.0 E8537.366
G1 X41.87 Y-33.86 Z4.94 F3300.0 E8537.381
G1 X38.13 Y-30.14 Z4.94 F3300.0 E8537.66
G1 X38.13 Y-29.86 Z4.94 F3300.0 E8537.674
G1 X41.87 Y-26.14 Z4.94 F3300.0 E8537.953
G1 X41.87 Y-25.86 Z4.94 F3300.0 E8537.968
G1 X38.13 Y-22.14 Z4.94 F3300.0 E8538.247
G1 X38.13 Y-21.86 Z4.94 F3300.0 E8538.262
G1 X41.87 Y-18.14 Z4.94 F3300.0 E8538.541
G1 X41.87 Y-17.86 Z4.94 F3300.0 E8538.556
G1 X38.13 Y-14.14 Z4.94 F3300.0 E8538.835
G1 X38.13 Y-13.86 Z4.94 F3300.0 E8538.849
G1 X41.87 Y-10.14 Z4.94 F3300.0 E8539.128
G1 X41.87 Y-9.86 Z4.94 F3300.0 E8539.143
G1 X38.13 Y-6.14 Z4.94 F3300.0 E8539.422
G1 X38.13 Y-5.86 Z4.94 F3300.0 E8539.437
G1 X41.87 Y-2.14 Z4.94 F3300.0 E8539.716
G1 X41.87 Y-1.86 Z4.94 F3300.0 E8539.731
G1 X38.13 Y1.86 Z4.94 F3300.0 E8540.01
G1 X38.13 Y2.14 Z4.94 F3300.0 E8540.024
G1 X41.87 Y5.86 Z4.94 F3300.0 E8540.303
G1 X41.87 Y6.14 Z4.94 F3300.0 E8540.318
G1 X38.13 Y9.86 Z4.94 F3300.0 E8540.597
G1 X38.13 Y10.14 Z4.94 F3300.0 E8540.612
G1 X41.87 Y13.86 Z4.94 F3300.0 E8540.891
G1 X41.87 Y14.14 Z4.94 F3300.0 E8540.906
G1 X38.13 Y17.86 Z4.94 F3300.0 E8541.185
G1 X38.13 Y18.14 Z4.94 F3300.0 E8541.199
G1 X41.87 Y21.86 Z4.94 F3300.0 E8541.478
G1 X41.87 Y22.14 Z4.94 F3300.0 E8541.493
G1 X38.13 Y25.86 Z4.94 F3300.0 E8541.772
G1 X38.13 Y26.14 Z4.94 F3300.0 E8541.787
G1 X41.87 Y29.86 Z4.94 F3300.0 E8542.066
G1 X41.87 Y30.14 Z4.94 F3300.0 E8542.081
G1 X38.13 Y33.86 Z4.94 F3300.0 E8542.36
G1 X38.13 Y34.14 Z4.94 F3300.0 E8542.374
G1 X40.0 Y34.97 Z4.94 F3300.0 E8542.483
G1 X47.2 Y34.97 Z4.94 F3300.0 E8542.863
G1 X45.87 Y34.14 Z4.94 F3300.0 E8542.946
G1 X45.87 Y33.86 Z4.94 F3300.0 E8542.961
G1 X42.13 Y30.14 Z4.94 F3300.0 E8543.24
G1 X42.13 Y29.86 Z4.94 F3300.0 E8543.254
G1 X45.87 Y26.14 Z4.94 F3300.0 E8543.533
G1 X45.87 Y25.86 Z4.94 F3300.0 E8543.548
G1 X42.13 Y22.14 Z4.94 F3300.0 E8543.827
G1 X42.13 Y21.86 Z4.94 F3300.0 E8543.842
G1 X45.87 Y18.14 Z4.94 F3300.0 E8544.121
G1 X45.87 Y17.86 Z4.94 F3300.0 E8544.136
G1 X42.13 Y14.14 Z4.94 F3300.0 E8544.415
G1 X42.13 Y13.86 Z4.94 F3300.0 E8544.429
G1 X45.87 Y10.14 Z4.94 F3300.0 E8544.708
G1 X45.87 Y9.86 Z4.94 F3300.0 E8544.723
G1 X42.13 Y6.14 Z4.94 F3300.0 E8545.002
G1 X42.13 Y5.86 Z4.94 F3300.0 E8545.017
G1 X45.87 Y2.14 Z4.94 F3300.0 E8545.296
G1 X45.87 Y1.86 Z4.94 F3300.0 E8545.311
G1 X42.13 Y-1.86 Z4.94 F3300.0 E8545.589
G1 X42.13 Y-2.14 Z4.94 F3300.0 E8545.604
G1 X45.87 Y-5.86 Z4.94 F3300.0 E8545.883
G1 X45.87 Y-6.14 Z4.94 F3300.0 E8545.898
G1 X42.13 Y-9.86 Z4.94 F3300.0 E8546.177
G1 X42.13 Y-10.14 Z4.94 F3300.0 E8546.192
G1 X45.87 Y-13.86 Z4.94 F3300.0 E8546.471
G1 X45.87 Y-14.14 Z4.94 F3300.0 E8546.486
G1 X42.13 Y-17.86 Z4.94 F3300.0 E8546.764
G1 X42.13 Y-18.14 Z4.94 F3300.0 E8546.779
G1 X45.87 Y-21.86 Z4.94 F3300.0 E8547.058
G1 X45.87 Y-22.14 Z4.94 F3300.0 E8547.073
G1 X42.13 Y-25.86 Z4.94 F3300.0 E8547.352
G1 X42.13 Y-26.14 Z4.94 F3300.0 E8547.367
G1 X45.87 Y-29.86 Z4.94 F3300.0 E8547.646
G1 X45.87 Y-30.14 Z4.94 F3300.0 E8547.66
G1 X42.13 Y-33.86 Z4.94 F3300.0 E8547.939
G1 X42.13 Y-34.14 Z4.94 F3300.0 E8547.954
G1 X44.0 Y-34.97 Z4.94 F3300.0 E8548.063
G1 X51.2 Y-34.97 Z4.94 F3300.0 E8548.443
G1 X49.87 Y-34.14 Z4.94 F3300.0 E8548.526
G1 X49.87 Y-33.86 Z4.94 F3300.0 E8548.54
G1 X46.13 Y-30.14 Z4.94 F3300.0 E8548.819
G1 X46.13 Y-29.86 Z4.94 F3300.0 E8548.834
G1 X49.87 Y-26.14 Z4.94 F3300.0 E8549.113
G1 X49.87 Y-25.86 Z4.94 F3300.0 E8549.128
G1 X46.13 Y-22.14 Z4.94 F3300.0 E8549.407
G1 X46.13 Y-21.86 Z4.94 F3300.0 E8549.422
G1 X49.87 Y-18.14 Z4.94 F3300.0 E8549.701
G1 X49.87 Y-17.86 Z4.94 F3300.0 E8549.715
G1 X46.13 Y-14.14 Z4.94 F3300.0 E8549.994
G1 X46.13 Y-13.86 Z4.94 F3300.0 E8550.009
G1 X49.87 Y-10.14 Z4.94 F3300.0 E8550.288
G1 X49.87 Y-9.86 Z4.94 F3300.0 E8550.303
G1 X46.13 Y-6.14 Z4.94 F3300.0 E8550.582
G1 X46.13 Y-5.86 Z4.94 F3300.0 E8550.597
G1 X49.87 Y-2.14 Z4.94 F3300.0 E8550.876
G1 X49.87 Y-1.86 Z4.94 F3300.0 E8550.89
M73 P13 (display progress)
G1 X46.13 Y1.86 Z4.94 F3300.0 E8551.169
G1 X46.13 Y2.14 Z4.94 F3300.0 E8551.184
G1 X49.87 Y5.86 Z4.94 F3300.0 E8551.463
G1 X49.87 Y6.14 Z4.94 F3300.0 E8551.478
G1 X46.13 Y9.86 Z4.94 F3300.0 E8551.757
G1 X46.13 Y10.14 Z4.94 F3300.0 E8551.772
G1 X49.87 Y13.86 Z4.94 F3300.0 E8552.051
G1 X49.87 Y14.14 Z4.94 F3300.0 E8552.065
G1 X46.13 Y17.86 Z4.94 F3300.0 E8552.344
G1 X46.13 Y18.14 Z4.94 F3300.0 E8552.359
G1 X49.87 Y21.86 Z4.94 F3300.0 E8552.638
G1 X49.87 Y22.14 Z4.94 F3300.0 E8552.653
G1 X46.13 Y25.86 Z4.94 F3300.0 E8552.932
G1 X46.13 Y26.14 Z4.94 F3300.0 E8552.947
G1 X49.87 Y29.86 Z4.94 F3300.0 E8553.226
G1 X49.87 Y30.14 Z4.94 F3300.0 E8553.24
G1 X46.13 Y33.86 Z4.94 F3300.0 E8553.519
G1 X46.13 Y34.14 Z4.94 F3300.0 E8553.534
G1 X48.0 Y34.97 Z4.94 F3300.0 E8553.642
G1 X51.6 Y34.97 Z4.94 F3300.0 E8553.833
G1 F1200.0
G1 E8553.233
G1 F3300.0
M103
G1 X53.2 Y34.97 Z4.94 F4200.0
G1 F1200.0
G1 E8553.833
G1 F4200.0
M101
G1 X52.0 Y34.97 Z4.94 F3300.0 E8553.896
G1 X50.13 Y30.14 Z4.94 F3300.0 E8554.17
G1 X50.13 Y-34.14 Z4.94 F3300.0 E8557.565
G1 X52.0 Y-34.97 Z4.94 F3300.0 E8557.674
G1 X53.2 Y-34.97 Z4.94 F3300.0 E8557.737
G1 X53.6 Y-34.75 Z4.94 F3300.0 E8557.761
G1 X53.6 Y34.75 Z4.94 F3300.0 E8561.433
G1 F1200.0
G1 E8560.433
G1 F3300.0
M103
(</infill>)
(</nestedRing>)
(</rotation>)
(</layer>)
(<layer> 5.211 )
(<rotation> (-1+1.22464679915e-16j) )
(<nestedRing>)
(<boundaryPerimeter>)
(<boundaryPoint> X54.488 Y-35.854 Z5.211 </boundaryPoint>)
(<boundaryPoint> X54.488 Y35.854 Z5.211 </boundaryPoint>)
(<boundaryPoint> X-16.55 Y35.854 Z5.211 </boundaryPoint>)
(<boundaryPoint> X-16.55 Y35.184 Z5.211 </boundaryPoint>)
(<boundaryPoint> X-54.488 Y35.184 Z5.211 </boundaryPoint>)
(<boundaryPoint> X-54.488 Y29.003 Z5.211 </boundaryPoint>)
(<boundaryPoint> X-20.448 Y29.003 Z5.211 </boundaryPoint>)
(<boundaryPoint> X-20.448 Y28.638 Z5.211 </boundaryPoint>)
(<boundaryPoint> X-20.152 Y27.567 Z5.211 </boundaryPoint>)
(<boundaryPoint> X-20.152 Y-27.558 Z5.211 </boundaryPoint>)
(<boundaryPoint> X-20.448 Y-28.636 Z5.211 </boundaryPoint>)
(<boundaryPoint> X-20.448 Y-29.004 Z5.211 </boundaryPoint>)
(<boundaryPoint> X-54.488 Y-29.004 Z5.211 </boundaryPoint>)
(<boundaryPoint> X-54.488 Y-34.907 Z5.211 </boundaryPoint>)
(<boundaryPoint> X-16.55 Y-34.907 Z5.211 </boundaryPoint>)
(<boundaryPoint> X-16.55 Y-35.854 Z5.211 </boundaryPoint>)
(<loop> inner )
G1 X7.8 Y-4.73 Z5.21 F4200.0
G1 F1200.0
G1 E8561.433
G1 F4200.0
M101
G1 X7.75 Y-4.64 Z5.21 F3300.0 E8561.438
G1 X7.06 Y-2.37 Z5.21 F3300.0 E8561.564
G1 X6.83 Y0.0 Z5.21 F3300.0 E8561.69
G1 X7.06 Y2.37 Z5.21 F3300.0 E8561.815
G1 X7.75 Y4.65 Z5.21 F3300.0 E8561.941
G1 X8.87 Y6.75 Z5.21 F3300.0 E8562.067
G1 X10.38 Y8.58 Z5.21 F3300.0 E8562.192
G1 X12.22 Y10.09 Z5.21 F3300.0 E8562.318
G1 X14.32 Y11.22 Z5.21 F3300.0 E8562.444
G1 X16.6 Y11.91 Z5.21 F3300.0 E8562.57
G1 X18.97 Y12.14 Z5.21 F3300.0 E8562.695
G1 X21.34 Y11.91 Z5.21 F3300.0 E8562.821
G1 X23.62 Y11.22 Z5.21 F3300.0 E8562.947
G1 X25.72 Y10.09 Z5.21 F3300.0 E8563.073
G1 X27.56 Y8.58 Z5.21 F3300.0 E8563.198
G1 X29.07 Y6.75 Z5.21 F3300.0 E8563.324
G1 X30.19 Y4.65 Z5.21 F3300.0 E8563.45
G1 X30.88 Y2.37 Z5.21 F3300.0 E8563.575
G1 X31.11 Y0.0 Z5.21 F3300.0 E8563.701
G1 X30.88 Y-2.37 Z5.21 F3300.0 E8563.827
G1 X30.19 Y-4.64 Z5.21 F3300.0 E8563.952
G1 X29.07 Y-6.74 Z5.21 F3300.0 E8564.078
G1 X27.56 Y-8.58 Z5.21 F3300.0 E8564.204
G1 X25.72 Y-10.09 Z5.21 F3300.0 E8564.33
G1 X23.62 Y-11.21 Z5.21 F3300.0 E8564.455
G1 X21.34 Y-11.9 Z5.21 F3300.0 E8564.581
G1 X18.97 Y-12.14 Z5.21 F3300.0 E8564.707
G1 X16.6 Y-11.9 Z5.21 F3300.0 E8564.833
G1 X14.32 Y-11.21 Z5.21 F3300.0 E8564.958
G1 X12.22 Y-10.09 Z5.21 F3300.0 E8565.084
G1 X10.38 Y-8.58 Z5.21 F3300.0 E8565.21
G1 X8.87 Y-6.74 Z5.21 F3300.0 E8565.335
G1 X7.8 Y-4.73 Z5.21 F3300.0 E8565.456
G1 F1200.0
G1 E8564.456
G1 F3300.0
M103
(</loop>)
(<loop> outer )
G1 X-19.55 Y-4.55 Z5.21 F4200.0
G1 F1200.0
G1 E8565.456
G1 F4200.0
M101
G1 X-19.55 Y-4.64 Z5.21 F3300.0 E8565.461
G1 X-19.55 Y-27.64 Z5.21 F3300.0 E8566.676
G1 X-19.85 Y-28.72 Z5.21 F3300.0 E8566.735
G1 X-19.85 Y-29.6 Z5.21 F3300.0 E8566.782
G1 X-53.89 Y-29.6 Z5.21 F3300.0 E8568.58
G1 X-53.89 Y-34.31 Z5.21 F3300.0 E8568.828
G1 X-15.95 Y-34.31 Z5.21 F3300.0 E8570.832
G1 X-15.95 Y-35.25 Z5.21 F3300.0 E8570.882
G1 X53.89 Y-35.25 Z5.21 F3300.0 E8574.572
G1 X53.89 Y35.25 Z5.21 F3300.0 E8578.296
G1 X-15.95 Y35.25 Z5.21 F3300.0 E8581.985
G1 X-15.95 Y34.58 Z5.21 F3300.0 E8582.021
G1 X-53.89 Y34.58 Z5.21 F3300.0 E8584.025
G1 X-53.89 Y29.6 Z5.21 F3300.0 E8584.288
G1 X-19.85 Y29.6 Z5.21 F3300.0 E8586.086
G1 X-19.85 Y28.72 Z5.21 F3300.0 E8586.133
G1 X-19.55 Y27.65 Z5.21 F3300.0 E8586.192
G1 X-19.55 Y-4.55 Z5.21 F3300.0 E8587.892
G1 F1200.0
G1 E8587.892
G1 F3300.0
M103
(</loop>)
(<edge> outer )
;M108 R27.5
G1 X-19.95 Y-4.55 Z5.21 F4200.0
G1 F1200.0
G1 E8587.892
G1 F4200.0
M101
G1 X-19.95 Y-4.64 Z5.21 F1650.0 E8587.897
G1 X-19.95 Y-27.59 Z5.21 F1650.0 E8589.109
G1 X-20.25 Y-28.66 Z5.21 F1650.0 E8589.168
G1 X-20.25 Y-29.2 Z5.21 F1650.0 E8589.197
G1 X-54.29 Y-29.2 Z5.21 F1650.0 E8590.995
G1 X-54.29 Y-34.71 Z5.21 F1650.0 E8591.286
G1 X-16.35 Y-34.71 Z5.21 F1650.0 E8593.29
G1 X-16.35 Y-35.65 Z5.21 F1650.0 E8593.34
G1 X54.29 Y-35.65 Z5.21 F1650.0 E8597.071
G1 X54.29 Y35.65 Z5.21 F1650.0 E8600.838
G1 X-16.35 Y35.65 Z5.21 F1650.0 E8604.57
G1 X-16.35 Y34.98 Z5.21 F1650.0 E8604.605
G1 X-54.29 Y34.98 Z5.21 F1650.0 E8606.609
G1 X-54.29 Y29.2 Z5.21 F1650.0 E8606.914
G1 X-20.25 Y29.2 Z5.21 F1650.0 E8608.713
G1 X-20.25 Y28.67 Z5.21 F1650.0 E8608.741
G1 X-19.95 Y27.59 Z5.21 F1650.0 E8608.8
G1 X-19.95 Y-4.55 Z5.21 F1650.0 E8610.498
G1 F1200.0
G1 E8609.498
G1 F1650.0
M103
(</edge>)
(</boundaryPerimeter>)
(<nestedRing>)
(<boundaryPerimeter>)
(<boundaryPoint> X18.97 Y-11.534 Z5.211 </boundaryPoint>)
(<boundaryPoint> X16.719 Y-11.312 Z5.211 </boundaryPoint>)
(<boundaryPoint> X14.554 Y-10.656 Z5.211 </boundaryPoint>)
(<boundaryPoint> X12.559 Y-9.59 Z5.211 </boundaryPoint>)
(<boundaryPoint> X10.81 Y-8.155 Z5.211 </boundaryPoint>)
(<boundaryPoint> X9.375 Y-6.408 Z5.211 </boundaryPoint>)
(<boundaryPoint> X8.309 Y-4.413 Z5.211 </boundaryPoint>)
(<boundaryPoint> X7.652 Y-2.249 Z5.211 </boundaryPoint>)
(<boundaryPoint> X7.43 Y0.001 Z5.211 </boundaryPoint>)
(<boundaryPoint> X7.652 Y2.252 Z5.211 </boundaryPoint>)
(<boundaryPoint> X8.309 Y4.416 Z5.211 </boundaryPoint>)
(<boundaryPoint> X9.375 Y6.41 Z5.211 </boundaryPoint>)
(<boundaryPoint> X10.81 Y8.157 Z5.211 </boundaryPoint>)
(<boundaryPoint> X12.559 Y9.592 Z5.211 </boundaryPoint>)
(<boundaryPoint> X14.554 Y10.659 Z5.211 </boundaryPoint>)
(<boundaryPoint> X16.719 Y11.315 Z5.211 </boundaryPoint>)
(<boundaryPoint> X18.97 Y11.537 Z5.211 </boundaryPoint>)
(<boundaryPoint> X21.222 Y11.315 Z5.211 </boundaryPoint>)
(<boundaryPoint> X23.386 Y10.659 Z5.211 </boundaryPoint>)
(<boundaryPoint> X25.382 Y9.592 Z5.211 </boundaryPoint>)
(<boundaryPoint> X27.13 Y8.157 Z5.211 </boundaryPoint>)
(<boundaryPoint> X28.565 Y6.41 Z5.211 </boundaryPoint>)
(<boundaryPoint> X29.632 Y4.416 Z5.211 </boundaryPoint>)
(<boundaryPoint> X30.289 Y2.252 Z5.211 </boundaryPoint>)
(<boundaryPoint> X30.51 Y0.001 Z5.211 </boundaryPoint>)
(<boundaryPoint> X30.289 Y-2.249 Z5.211 </boundaryPoint>)
(<boundaryPoint> X29.632 Y-4.413 Z5.211 </boundaryPoint>)
(<boundaryPoint> X28.565 Y-6.408 Z5.211 </boundaryPoint>)
(<boundaryPoint> X27.13 Y-8.155 Z5.211 </boundaryPoint>)
(<boundaryPoint> X25.382 Y-9.59 Z5.211 </boundaryPoint>)
(<boundaryPoint> X23.386 Y-10.656 Z5.211 </boundaryPoint>)
(<boundaryPoint> X21.222 Y-11.312 Z5.211 </boundaryPoint>)
(<edge> inner )
G1 X7.43 Y-2.04 Z5.21 F4200.0
G1 F1200.0
G1 E8610.498
G1 F4200.0
M101
G1 X7.42 Y-1.94 Z5.21 F1650.0 E8610.503
G1 X7.23 Y0.0 Z5.21 F1650.0 E8610.606
G1 X7.46 Y2.29 Z5.21 F1650.0 E8610.727
G1 X8.12 Y4.49 Z5.21 F1650.0 E8610.849
G1 X9.21 Y6.52 Z5.21 F1650.0 E8610.97
G1 X10.67 Y8.3 Z5.21 F1650.0 E8611.092
G1 X12.45 Y9.76 Z5.21 F1650.0 E8611.213
G1 X14.48 Y10.85 Z5.21 F1650.0 E8611.335
G1 X16.68 Y11.51 Z5.21 F1650.0 E8611.457
G1 X18.97 Y11.74 Z5.21 F1650.0 E8611.578
G1 X21.26 Y11.51 Z5.21 F1650.0 E8611.7
G1 X23.46 Y10.85 Z5.21 F1650.0 E8611.821
G1 X25.49 Y9.76 Z5.21 F1650.0 E8611.943
G1 X27.27 Y8.3 Z5.21 F1650.0 E8612.065
G1 X28.73 Y6.52 Z5.21 F1650.0 E8612.186
G1 X29.82 Y4.49 Z5.21 F1650.0 E8612.308
G1 X30.49 Y2.29 Z5.21 F1650.0 E8612.429
G1 X30.71 Y0.0 Z5.21 F1650.0 E8612.551
G1 X30.49 Y-2.29 Z5.21 F1650.0 E8612.672
G1 X29.82 Y-4.49 Z5.21 F1650.0 E8612.794
G1 X28.73 Y-6.52 Z5.21 F1650.0 E8612.915
G1 X27.27 Y-8.3 Z5.21 F1650.0 E8613.037
G1 X25.49 Y-9.76 Z5.21 F1650.0 E8613.158
G1 X23.46 Y-10.84 Z5.21 F1650.0 E8613.28
G1 X21.26 Y-11.51 Z5.21 F1650.0 E8613.402
G1 X18.97 Y-11.74 Z5.21 F1650.0 E8613.523
G1 X16.68 Y-11.51 Z5.21 F1650.0 E8613.645
G1 X14.48 Y-10.84 Z5.21 F1650.0 E8613.766
G1 X12.45 Y-9.76 Z5.21 F1650.0 E8613.888
G1 X10.67 Y-8.3 Z5.21 F1650.0 E8614.009
G1 X9.21 Y-6.52 Z5.21 F1650.0 E8614.131
G1 X8.12 Y-4.49 Z5.21 F1650.0 E8614.253
G1 X7.46 Y-2.29 Z5.21 F1650.0 E8614.374
G1 X7.43 Y-2.04 Z5.21 F1650.0 E8614.388
G1 F1200.0
G1 E8613.388
G1 F1650.0
M103
(</edge>)
(</boundaryPerimeter>)
(</nestedRing>)
(<infill>)
(<infillBoundary>)
(<infillPoint> X53.888 Y-35.254 Z3.645 </infillPoint>)
(<infillPoint> X53.888 Y35.254 Z3.645 </infillPoint>)
(<infillPoint> X-15.95 Y35.254 Z3.645 </infillPoint>)
(<infillPoint> X-15.95 Y34.584 Z3.645 </infillPoint>)
(<infillPoint> X-53.888 Y34.584 Z3.645 </infillPoint>)
(<infillPoint> X-53.888 Y29.603 Z3.645 </infillPoint>)
(<infillPoint> X-19.848 Y29.603 Z3.645 </infillPoint>)
(<infillPoint> X-19.848 Y28.719 Z3.645 </infillPoint>)
(<infillPoint> X-19.552 Y27.648 Z3.645 </infillPoint>)
(<infillPoint> X-19.552 Y-27.639 Z3.645 </infillPoint>)
(<infillPoint> X-19.848 Y-28.717 Z3.645 </infillPoint>)
(<infillPoint> X-19.848 Y-29.604 Z3.645 </infillPoint>)
(<infillPoint> X-53.888 Y-29.604 Z3.645 </infillPoint>)
(<infillPoint> X-53.888 Y-34.307 Z3.645 </infillPoint>)
(<infillPoint> X-15.95 Y-34.307 Z3.645 </infillPoint>)
(<infillPoint> X-15.95 Y-35.254 Z3.645 </infillPoint>)
(</infillBoundary>)
(<infillBoundary>)
(<infillPoint> X18.97 Y-12.137 Z3.645 </infillPoint>)
(<infillPoint> X16.601 Y-11.903 Z3.645 </infillPoint>)
(<infillPoint> X14.323 Y-11.213 Z3.645 </infillPoint>)
(<infillPoint> X12.224 Y-10.091 Z3.645 </infillPoint>)
(<infillPoint> X10.384 Y-8.581 Z3.645 </infillPoint>)
(<infillPoint> X8.874 Y-6.743 Z3.645 </infillPoint>)
(<infillPoint> X7.752 Y-4.644 Z3.645 </infillPoint>)
(<infillPoint> X7.061 Y-2.367 Z3.645 </infillPoint>)
(<infillPoint> X6.827 Y0.001 Z3.645 </infillPoint>)
(<infillPoint> X7.061 Y2.37 Z3.645 </infillPoint>)
(<infillPoint> X7.752 Y4.647 Z3.645 </infillPoint>)
(<infillPoint> X8.874 Y6.745 Z3.645 </infillPoint>)
(<infillPoint> X10.384 Y8.583 Z3.645 </infillPoint>)
(<infillPoint> X12.224 Y10.093 Z3.645 </infillPoint>)
(<infillPoint> X14.323 Y11.216 Z3.645 </infillPoint>)
(<infillPoint> X16.601 Y11.906 Z3.645 </infillPoint>)
(<infillPoint> X18.97 Y12.14 Z3.645 </infillPoint>)
(<infillPoint> X21.34 Y11.906 Z3.645 </infillPoint>)
(<infillPoint> X23.617 Y11.216 Z3.645 </infillPoint>)
(<infillPoint> X25.717 Y10.093 Z3.645 </infillPoint>)
(<infillPoint> X27.556 Y8.583 Z3.645 </infillPoint>)
(<infillPoint> X29.066 Y6.745 Z3.645 </infillPoint>)
(<infillPoint> X30.189 Y4.647 Z3.645 </infillPoint>)
(<infillPoint> X30.88 Y2.37 Z3.645 </infillPoint>)
(<infillPoint> X31.113 Y0.001 Z3.645 </infillPoint>)
(<infillPoint> X30.88 Y-2.367 Z3.645 </infillPoint>)
(<infillPoint> X30.189 Y-4.644 Z3.645 </infillPoint>)
(<infillPoint> X29.066 Y-6.743 Z3.645 </infillPoint>)
(<infillPoint> X27.556 Y-8.581 Z3.645 </infillPoint>)
(<infillPoint> X25.717 Y-10.091 Z3.645 </infillPoint>)
(<infillPoint> X23.617 Y-11.213 Z3.645 </infillPoint>)
(<infillPoint> X21.34 Y-11.903 Z3.645 </infillPoint>)
(</infillBoundary>)
;M108 R55.0
G1 X7.39 Y-4.4 Z5.21 F4200.0
G1 F1200.0
G1 E8614.388
G1 F4200.0
M101
G1 X6.78 Y-2.4 Z5.21 F3300.0 E8614.498
G1 X6.59 Y-0.4 Z5.21 F3300.0 E8614.604
G1 X2.14 Y-2.13 Z5.21 F3300.0 E8614.856
G1 X1.86 Y-2.13 Z5.21 F3300.0 E8614.871
G1 X-1.86 Y-5.87 Z5.21 F3300.0 E8615.15
G1 X-2.14 Y-5.87 Z5.21 F3300.0 E8615.164
G1 X-5.86 Y-2.13 Z5.21 F3300.0 E8615.443
G1 X-6.14 Y-2.13 Z5.21 F3300.0 E8615.458
G1 X-9.86 Y-5.87 Z5.21 F3300.0 E8615.737
G1 X-10.14 Y-5.87 Z5.21 F3300.0 E8615.752
G1 X-13.86 Y-2.13 Z5.21 F3300.0 E8616.031
G1 X-14.14 Y-2.13 Z5.21 F3300.0 E8616.046
G1 X-17.86 Y-5.87 Z5.21 F3300.0 E8616.325
G1 X-18.14 Y-5.87 Z5.21 F3300.0 E8616.339
G1 X-19.27 Y-4.0 Z5.21 F3300.0 E8616.455
G1 X-19.27 Y3.2 Z5.21 F3300.0 E8616.835
G1 X-18.14 Y1.87 Z5.21 F3300.0 E8616.928
G1 X-17.86 Y1.87 Z5.21 F3300.0 E8616.942
G1 X-14.14 Y-1.87 Z5.21 F3300.0 E8617.221
G1 X-13.86 Y-1.87 Z5.21 F3300.0 E8617.236
G1 X-10.14 Y1.87 Z5.21 F3300.0 E8617.515
G1 X-9.86 Y1.87 Z5.21 F3300.0 E8617.53
G1 X-6.14 Y-1.87 Z5.21 F3300.0 E8617.809
G1 X-5.86 Y-1.87 Z5.21 F3300.0 E8617.824
G1 X-2.14 Y1.87 Z5.21 F3300.0 E8618.103
G1 X-1.86 Y1.87 Z5.21 F3300.0 E8618.117
G1 X1.86 Y-1.87 Z5.21 F3300.0 E8618.396
G1 X2.14 Y-1.87 Z5.21 F3300.0 E8618.411
G1 X6.55 Y-0.0 Z5.21 F3300.0 E8618.664
G1 X6.78 Y2.4 Z5.21 F3300.0 E8618.791
G1 X7.52 Y4.8 Z5.21 F3300.0 E8618.924
G1 X8.59 Y6.8 Z5.21 F3300.0 E8619.044
G1 X8.89 Y7.2 Z5.21 F3300.0 E8619.07
G1 X2.14 Y5.87 Z5.21 F3300.0 E8619.433
G1 X1.86 Y5.87 Z5.21 F3300.0 E8619.448
G1 X-1.86 Y2.13 Z5.21 F3300.0 E8619.727
G1 X-2.14 Y2.13 Z5.21 F3300.0 E8619.742
G1 X-5.86 Y5.87 Z5.21 F3300.0 E8620.021
G1 X-6.14 Y5.87 Z5.21 F3300.0 E8620.036
G1 X-9.86 Y2.13 Z5.21 F3300.0 E8620.314
G1 X-10.14 Y2.13 Z5.21 F3300.0 E8620.329
G1 X-13.86 Y5.87 Z5.21 F3300.0 E8620.608
G1 X-14.14 Y5.87 Z5.21 F3300.0 E8620.623
G1 X-17.86 Y2.13 Z5.21 F3300.0 E8620.902
G1 X-18.14 Y2.13 Z5.21 F3300.0 E8620.917
G1 X-19.27 Y4.0 Z5.21 F3300.0 E8621.032
G1 X-19.27 Y11.2 Z5.21 F3300.0 E8621.413
G1 X-18.14 Y9.87 Z5.21 F3300.0 E8621.505
G1 X-17.86 Y9.87 Z5.21 F3300.0 E8621.52
G1 X-14.14 Y6.13 Z5.21 F3300.0 E8621.799
G1 X-13.86 Y6.13 Z5.21 F3300.0 E8621.813
G1 X-10.14 Y9.87 Z5.21 F3300.0 E8622.092
G1 X-9.86 Y9.87 Z5.21 F3300.0 E8622.107
G1 X-6.14 Y6.13 Z5.21 F3300.0 E8622.386
G1 X-5.86 Y6.13 Z5.21 F3300.0 E8622.401
G1 X-2.14 Y9.87 Z5.21 F3300.0 E8622.68
G1 X-1.86 Y9.87 Z5.21 F3300.0 E8622.695
G1 X1.86 Y6.13 Z5.21 F3300.0 E8622.974
G1 X2.14 Y6.13 Z5.21 F3300.0 E8622.988
G1 X5.86 Y9.87 Z5.21 F3300.0 E8623.267
G1 X6.14 Y9.87 Z5.21 F3300.0 E8623.282
G1 X9.21 Y7.6 Z5.21 F3300.0 E8623.484
G1 X10.21 Y8.8 Z5.21 F3300.0 E8623.566
G1 X12.2 Y10.4 Z5.21 F3300.0 E8623.702
G1 X13.7 Y11.2 Z5.21 F3300.0 E8623.791
G1 X14.63 Y11.6 Z5.21 F3300.0 E8623.844
G1 X15.95 Y12.0 Z5.21 F3300.0 E8623.917
G1 X10.14 Y13.87 Z5.21 F3300.0 E8624.24
G1 X9.86 Y13.87 Z5.21 F3300.0 E8624.254
G1 X6.14 Y10.13 Z5.21 F3300.0 E8624.533
G1 X5.86 Y10.13 Z5.21 F3300.0 E8624.548
G1 X2.14 Y13.87 Z5.21 F3300.0 E8624.827
G1 X1.86 Y13.87 Z5.21 F3300.0 E8624.842
G1 X-1.86 Y10.13 Z5.21 F3300.0 E8625.121
G1 X-2.14 Y10.13 Z5.21 F3300.0 E8625.136
G1 X-5.86 Y13.87 Z5.21 F3300.0 E8625.414
G1 X-6.14 Y13.87 Z5.21 F3300.0 E8625.429
G1 X-9.86 Y10.13 Z5.21 F3300.0 E8625.708
G1 X-10.14 Y10.13 Z5.21 F3300.0 E8625.723
G1 X-13.86 Y13.87 Z5.21 F3300.0 E8626.002
G1 X-14.14 Y13.87 Z5.21 F3300.0 E8626.017
G1 X-17.86 Y10.13 Z5.21 F3300.0 E8626.296
G1 X-18.14 Y10.13 Z5.21 F3300.0 E8626.311
G1 X-19.27 Y11.6 Z5.21 F3300.0 E8626.409
G1 X-19.27 Y19.2 Z5.21 F3300.0 E8626.81
G1 X-18.14 Y17.87 Z5.21 F3300.0 E8626.902
G1 X-17.86 Y17.87 Z5.21 F3300.0 E8626.917
G1 X-14.14 Y14.13 Z5.21 F3300.0 E8627.196
G1 X-13.86 Y14.13 Z5.21 F3300.0 E8627.211
G1 X-10.14 Y17.87 Z5.21 F3300.0 E8627.49
G1 X-9.86 Y17.87 Z5.21 F3300.0 E8627.505
G1 X-6.14 Y14.13 Z5.21 F3300.0 E8627.783
G1 X-5.86 Y14.13 Z5.21 F3300.0 E8627.798
G1 X-2.14 Y17.87 Z5.21 F3300.0 E8628.077
G1 X-1.86 Y17.87 Z5.21 F3300.0 E8628.092
G1 X1.86 Y14.13 Z5.21 F3300.0 E8628.371
G1 X2.14 Y14.13 Z5.21 F3300.0 E8628.386
G1 X5.86 Y17.87 Z5.21 F3300.0 E8628.665
G1 X6.14 Y17.87 Z5.21 F3300.0 E8628.68
G1 X9.86 Y14.13 Z5.21 F3300.0 E8628.958
G1 X10.14 Y14.13 Z5.21 F3300.0 E8628.973
G1 X13.86 Y17.87 Z5.21 F3300.0 E8629.252
G1 X14.14 Y17.87 Z5.21 F3300.0 E8629.267
G1 X17.86 Y14.0 Z5.21 F3300.0 E8629.551
G1 X18.14 Y14.0 Z5.21 F3300.0 E8629.566
G1 X18.75 Y12.4 Z5.21 F3300.0 E8629.656
G1 X19.19 Y12.4 Z5.21 F3300.0 E8629.679
G1 X21.86 Y17.87 Z5.21 F3300.0 E8630.001
G1 X22.14 Y17.87 Z5.21 F3300.0 E8630.015
G1 X25.86 Y14.13 Z5.21 F3300.0 E8630.294
G1 X26.14 Y14.13 Z5.21 F3300.0 E8630.309
G1 X29.86 Y17.87 Z5.21 F3300.0 E8630.588
G1 X30.14 Y17.87 Z5.21 F3300.0 E8630.603
G1 X33.86 Y14.13 Z5.21 F3300.0 E8630.882
G1 X34.14 Y14.13 Z5.21 F3300.0 E8630.897
G1 X37.86 Y17.87 Z5.21 F3300.0 E8631.176
G1 X38.14 Y17.87 Z5.21 F3300.0 E8631.19
G1 X41.86 Y14.13 Z5.21 F3300.0 E8631.469
G1 X42.14 Y14.13 Z5.21 F3300.0 E8631.484
G1 X45.86 Y17.87 Z5.21 F3300.0 E8631.763
G1 X46.14 Y17.87 Z5.21 F3300.0 E8631.778
G1 X49.86 Y14.13 Z5.21 F3300.0 E8632.057
G1 X50.14 Y14.13 Z5.21 F3300.0 E8632.072
G1 X53.61 Y15.6 Z5.21 F3300.0 E8632.271
G1 X53.61 Y23.6 Z5.21 F3300.0 E8632.693
G1 X50.14 Y21.87 Z5.21 F3300.0 E8632.898
G1 X49.86 Y21.87 Z5.21 F3300.0 E8632.913
G1 X46.14 Y18.13 Z5.21 F3300.0 E8633.192
G1 X45.86 Y18.13 Z5.21 F3300.0 E8633.206
G1 X42.14 Y21.87 Z5.21 F3300.0 E8633.485
G1 X41.86 Y21.87 Z5.21 F3300.0 E8633.5
G1 X38.14 Y18.13 Z5.21 F3300.0 E8633.779
G1 X37.86 Y18.13 Z5.21 F3300.0 E8633.794
G1 X34.14 Y21.87 Z5.21 F3300.0 E8634.073
G1 X33.86 Y21.87 Z5.21 F3300.0 E8634.088
G1 X30.14 Y18.13 Z5.21 F3300.0 E8634.367
G1 X29.86 Y18.13 Z5.21 F3300.0 E8634.381
G1 X26.14 Y21.87 Z5.21 F3300.0 E8634.66
G1 X25.86 Y21.87 Z5.21 F3300.0 E8634.675
G1 X22.14 Y18.13 Z5.21 F3300.0 E8634.954
G1 X21.86 Y18.13 Z5.21 F3300.0 E8634.969
G1 X18.14 Y21.87 Z5.21 F3300.0 E8635.248
G1 X17.86 Y21.87 Z5.21 F3300.0 E8635.263
G1 X14.14 Y18.13 Z5.21 F3300.0 E8635.542
G1 X13.86 Y18.13 Z5.21 F3300.0 E8635.556
G1 X10.14 Y21.87 Z5.21 F3300.0 E8635.835
G1 X9.86 Y21.87 Z5.21 F3300.0 E8635.85
G1 X6.14 Y18.13 Z5.21 F3300.0 E8636.129
G1 X5.86 Y18.13 Z5.21 F3300.0 E8636.144
G1 X2.14 Y21.87 Z5.21 F3300.0 E8636.423
G1 X1.86 Y21.87 Z5.21 F3300.0 E8636.438
G1 X-1.86 Y18.13 Z5.21 F3300.0 E8636.717
G1 X-2.14 Y18.13 Z5.21 F3300.0 E8636.731
G1 X-5.86 Y21.87 Z5.21 F3300.0 E8637.01
G1 X-6.14 Y21.87 Z5.21 F3300.0 E8637.025
G1 X-9.86 Y18.13 Z5.21 F3300.0 E8637.304
G1 X-10.14 Y18.13 Z5.21 F3300.0 E8637.319
G1 X-13.86 Y21.87 Z5.21 F3300.0 E8637.598
G1 X-14.14 Y21.87 Z5.21 F3300.0 E8637.613
G1 X-17.86 Y18.13 Z5.21 F3300.0 E8637.892
G1 X-18.14 Y18.13 Z5.21 F3300.0 E8637.906
G1 X-19.27 Y20.0 Z5.21 F3300.0 E8638.022
G1 X-19.27 Y27.2 Z5.21 F3300.0 E8638.402
G1 X-18.14 Y25.87 Z5.21 F3300.0 E8638.494
G1 X-17.86 Y25.87 Z5.21 F3300.0 E8638.509
G1 X-14.14 Y22.13 Z5.21 F3300.0 E8638.788
G1 X-13.86 Y22.13 Z5.21 F3300.0 E8638.803
G1 X-10.14 Y25.87 Z5.21 F3300.0 E8639.082
G1 X-9.86 Y25.87 Z5.21 F3300.0 E8639.097
G1 X-6.14 Y22.13 Z5.21 F3300.0 E8639.376
G1 X-5.86 Y22.13 Z5.21 F3300.0 E8639.391
G1 X-2.14 Y25.87 Z5.21 F3300.0 E8639.669
G1 X-1.86 Y25.87 Z5.21 F3300.0 E8639.684
G1 X1.86 Y22.13 Z5.21 F3300.0 E8639.963
G1 X2.14 Y22.13 Z5.21 F3300.0 E8639.978
G1 X5.86 Y25.87 Z5.21 F3300.0 E8640.257
G1 X6.14 Y25.87 Z5.21 F3300.0 E8640.272
G1 X9.86 Y22.13 Z5.21 F3300.0 E8640.551
G1 X10.14 Y22.13 Z5.21 F3300.0 E8640.565
G1 X13.86 Y25.87 Z5.21 F3300.0 E8640.844
G1 X14.14 Y25.87 Z5.21 F3300.0 E8640.859
G1 X17.86 Y22.13 Z5.21 F3300.0 E8641.138
G1 X18.14 Y22.13 Z5.21 F3300.0 E8641.153
G1 X21.86 Y25.87 Z5.21 F3300.0 E8641.432
G1 X22.14 Y25.87 Z5.21 F3300.0 E8641.447
G1 X25.86 Y22.13 Z5.21 F3300.0 E8641.726
G1 X26.14 Y22.13 Z5.21 F3300.0 E8641.74
G1 X29.86 Y25.87 Z5.21 F3300.0 E8642.019
G1 X30.14 Y25.87 Z5.21 F3300.0 E8642.034
G1 X33.86 Y22.13 Z5.21 F3300.0 E8642.313
G1 X34.14 Y22.13 Z5.21 F3300.0 E8642.328
G1 X37.86 Y25.87 Z5.21 F3300.0 E8642.607
G1 X38.14 Y25.87 Z5.21 F3300.0 E8642.622
G1 X41.86 Y22.13 Z5.21 F3300.0 E8642.901
G1 X42.14 Y22.13 Z5.21 F3300.0 E8642.915
G1 X45.86 Y25.87 Z5.21 F3300.0 E8643.194
G1 X46.14 Y25.87 Z5.21 F3300.0 E8643.209
G1 X49.86 Y22.13 Z5.21 F3300.0 E8643.488
G1 X50.14 Y22.13 Z5.21 F3300.0 E8643.503
G1 X53.61 Y24.0 Z5.21 F3300.0 E8643.711
G1 X53.61 Y31.6 Z5.21 F3300.0 E8644.113
G1 X50.14 Y29.87 Z5.21 F3300.0 E8644.317
G1 X49.86 Y29.87 Z5.21 F3300.0 E8644.332
G1 X46.14 Y26.13 Z5.21 F3300.0 E8644.611
G1 X45.86 Y26.13 Z5.21 F3300.0 E8644.626
G1 X42.14 Y29.87 Z5.21 F3300.0 E8644.905
G1 X41.86 Y29.87 Z5.21 F3300.0 E8644.92
G1 X38.14 Y26.13 Z5.21 F3300.0 E8645.199
G1 X37.86 Y26.13 Z5.21 F3300.0 E8645.213
G1 X34.14 Y29.87 Z5.21 F3300.0 E8645.492
G1 X33.86 Y29.87 Z5.21 F3300.0 E8645.507
G1 X30.14 Y26.13 Z5.21 F3300.0 E8645.786
G1 X29.86 Y26.13 Z5.21 F3300.0 E8645.801
G1 X26.14 Y29.87 Z5.21 F3300.0 E8646.08
G1 X25.86 Y29.87 Z5.21 F3300.0 E8646.095
G1 X22.14 Y26.13 Z5.21 F3300.0 E8646.373
G1 X21.86 Y26.13 Z5.21 F3300.0 E8646.388
G1 X18.14 Y29.87 Z5.21 F3300.0 E8646.667
G1 X17.86 Y29.87 Z5.21 F3300.0 E8646.682
G1 X14.14 Y26.13 Z5.21 F3300.0 E8646.961
G1 X13.86 Y26.13 Z5.21 F3300.0 E8646.976
G1 X10.14 Y29.87 Z5.21 F3300.0 E8647.255
G1 X9.86 Y29.87 Z5.21 F3300.0 E8647.27
G1 X6.14 Y26.13 Z5.21 F3300.0 E8647.548
G1 X5.86 Y26.13 Z5.21 F3300.0 E8647.563
G1 X2.14 Y29.87 Z5.21 F3300.0 E8647.842
G1 X1.86 Y29.87 Z5.21 F3300.0 E8647.857
G1 X-1.86 Y26.13 Z5.21 F3300.0 E8648.136
G1 X-2.14 Y26.13 Z5.21 F3300.0 E8648.151
G1 X-5.86 Y29.87 Z5.21 F3300.0 E8648.43
G1 X-6.14 Y29.87 Z5.21 F3300.0 E8648.444
G1 X-9.86 Y26.13 Z5.21 F3300.0 E8648.723
G1 X-10.14 Y26.13 Z5.21 F3300.0 E8648.738
G1 X-13.86 Y29.87 Z5.21 F3300.0 E8649.017
G1 X-14.14 Y29.87 Z5.21 F3300.0 E8649.032
G1 X-17.86 Y26.13 Z5.21 F3300.0 E8649.311
G1 X-18.14 Y26.13 Z5.21 F3300.0 E8649.326
G1 X-19.36 Y28.0 Z5.21 F3300.0 E8649.444
G1 X-19.57 Y28.8 Z5.21 F3300.0 E8649.487
G1 X-19.57 Y29.6 Z5.21 F3300.0 E8649.53
G1 F1200.0
G1 E8648.53
G1 F3300.0
M103
G1 X-53.5 Y30.0 Z5.21 F4200.0
G1 F1200.0
G1 E8649.53
G1 F4200.0
M101
G1 X-53.61 Y30.4 Z5.21 F3300.0 E8649.552
G1 X-53.61 Y34.0 Z5.21 F3300.0 E8649.742
G1 X-17.86 Y34.0 Z5.21 F3300.0 E8651.63
G1 X-14.14 Y30.13 Z5.21 F3300.0 E8651.914
G1 X-13.86 Y30.13 Z5.21 F3300.0 E8651.929
G1 X-10.14 Y33.87 Z5.21 F3300.0 E8652.208
G1 X-9.86 Y33.87 Z5.21 F3300.0 E8652.222
G1 X-6.14 Y30.13 Z5.21 F3300.0 E8652.501
G1 X-5.86 Y30.13 Z5.21 F3300.0 E8652.516
G1 X-2.14 Y33.87 Z5.21 F3300.0 E8652.795
G1 X-1.86 Y33.87 Z5.21 F3300.0 E8652.81
G1 X1.86 Y30.13 Z5.21 F3300.0 E8653.089
G1 X2.14 Y30.13 Z5.21 F3300.0 E8653.104
G1 X5.86 Y33.87 Z5.21 F3300.0 E8653.383
G1 X6.14 Y33.87 Z5.21 F3300.0 E8653.397
G1 X9.86 Y30.13 Z5.21 F3300.0 E8653.676
G1 X10.14 Y30.13 Z5.21 F3300.0 E8653.691
G1 X13.86 Y33.87 Z5.21 F3300.0 E8653.97
G1 X14.14 Y33.87 Z5.21 F3300.0 E8653.985
G1 X17.86 Y30.13 Z5.21 F3300.0 E8654.264
G1 X18.14 Y30.13 Z5.21 F3300.0 E8654.279
G1 X21.86 Y33.87 Z5.21 F3300.0 E8654.558
G1 X22.14 Y33.87 Z5.21 F3300.0 E8654.572
G1 X25.86 Y30.13 Z5.21 F3300.0 E8654.851
G1 X26.14 Y30.13 Z5.21 F3300.0 E8654.866
G1 X29.86 Y33.87 Z5.21 F3300.0 E8655.145
G1 X30.14 Y33.87 Z5.21 F3300.0 E8655.16
G1 X33.86 Y30.13 Z5.21 F3300.0 E8655.439
G1 X34.14 Y30.13 Z5.21 F3300.0 E8655.454
G1 X37.86 Y33.87 Z5.21 F3300.0 E8655.733
G1 X38.14 Y33.87 Z5.21 F3300.0 E8655.747
G1 X41.86 Y30.13 Z5.21 F3300.0 E8656.026
G1 X42.14 Y30.13 Z5.21 F3300.0 E8656.041
G1 X45.86 Y33.87 Z5.21 F3300.0 E8656.32
G1 X46.14 Y33.87 Z5.21 F3300.0 E8656.335
G1 X49.86 Y30.13 Z5.21 F3300.0 E8656.614
G1 X50.14 Y30.13 Z5.21 F3300.0 E8656.629
G1 X53.61 Y32.0 Z5.21 F3300.0 E8656.837
G1 X53.61 Y34.4 Z5.21 F3300.0 E8656.964
G1 X53.55 Y34.8 Z5.21 F3300.0 E8656.985
G1 X46.14 Y34.13 Z5.21 F3300.0 E8657.378
G1 X-10.14 Y34.13 Z5.21 F3300.0 E8660.351
G1 X-15.67 Y34.4 Z5.21 F3300.0 E8660.644
G1 X-15.66 Y34.8 Z5.21 F3300.0 E8660.665
G1 F1200.0
G1 E8659.665
G1 F3300.0
M103
G1 X28.4 Y8.0 Z5.21 F4200.0
G1 F1200.0
G1 E8660.665
G1 F4200.0
M101
G1 X27.73 Y8.8 Z5.21 F3300.0 E8660.72
G1 X25.74 Y10.4 Z5.21 F3300.0 E8660.855
G1 X25.18 Y11.15 Z5.21 F3300.0 E8660.905
G1 X29.86 Y9.87 Z5.21 F3300.0 E8661.161
G1 X30.14 Y9.87 Z5.21 F3300.0 E8661.176
G1 X33.86 Y6.13 Z5.21 F3300.0 E8661.455
G1 X34.14 Y6.13 Z5.21 F3300.0 E8661.469
G1 X37.86 Y9.87 Z5.21 F3300.0 E8661.748
G1 X38.14 Y9.87 Z5.21 F3300.0 E8661.763
G1 X41.86 Y6.13 Z5.21 F3300.0 E8662.042
G1 X42.14 Y6.13 Z5.21 F3300.0 E8662.057
G1 X45.86 Y9.87 Z5.21 F3300.0 E8662.336
G1 X46.14 Y9.87 Z5.21 F3300.0 E8662.351
G1 X49.86 Y6.13 Z5.21 F3300.0 E8662.63
G1 X50.14 Y6.13 Z5.21 F3300.0 E8662.644
G1 X53.61 Y7.6 Z5.21 F3300.0 E8662.844
G1 X53.61 Y15.2 Z5.21 F3300.0 E8663.245
G1 X50.14 Y13.87 Z5.21 F3300.0 E8663.441
G1 X49.86 Y13.87 Z5.21 F3300.0 E8663.456
G1 X46.14 Y10.13 Z5.21 F3300.0 E8663.735
G1 X45.86 Y10.13 Z5.21 F3300.0 E8663.75
G1 X42.14 Y13.87 Z5.21 F3300.0 E8664.029
G1 X41.86 Y13.87 Z5.21 F3300.0 E8664.043
G1 X38.14 Y10.13 Z5.21 F3300.0 E8664.322
G1 X37.86 Y10.13 Z5.21 F3300.0 E8664.337
G1 X34.14 Y13.87 Z5.21 F3300.0 E8664.616
G1 X33.86 Y13.87 Z5.21 F3300.0 E8664.631
G1 X30.14 Y10.13 Z5.21 F3300.0 E8664.91
G1 X29.86 Y10.13 Z5.21 F3300.0 E8664.925
G1 X26.14 Y13.87 Z5.21 F3300.0 E8665.204
G1 X25.86 Y13.87 Z5.21 F3300.0 E8665.218
G1 X23.32 Y11.6 Z5.21 F3300.0 E8665.399
G1 X22.0 Y12.0 Z5.21 F3300.0 E8665.471
G1 F1200.0
G1 E8664.471
G1 F3300.0
M103
G1 X25.6 Y9.92 Z5.21 F4200.0
G1 X28.9 Y6.63 Z5.21 F4200.0
G1 X30.68 Y2.33 Z5.21 F4200.0
G1 X30.56 Y-4.4 Z5.21 F4200.0
G1 F1200.0
G1 E8665.471
G1 F4200.0
M101
G1 X31.16 Y-2.4 Z5.21 F3300.0 E8665.582
G1 X31.36 Y-0.4 Z5.21 F3300.0 E8665.688
G1 X33.86 Y-2.13 Z5.21 F3300.0 E8665.849
G1 X34.14 Y-2.13 Z5.21 F3300.0 E8665.863
G1 X37.86 Y-5.87 Z5.21 F3300.0 E8666.142
G1 X38.14 Y-5.87 Z5.21 F3300.0 E8666.157
G1 X41.86 Y-2.13 Z5.21 F3300.0 E8666.436
G1 X42.14 Y-2.13 Z5.21 F3300.0 E8666.451
G1 X45.86 Y-5.87 Z5.21 F3300.0 E8666.73
G1 X46.14 Y-5.87 Z5.21 F3300.0 E8666.745
G1 X49.86 Y-2.13 Z5.21 F3300.0 E8667.024
G1 X50.14 Y-2.13 Z5.21 F3300.0 E8667.038
G1 X53.61 Y-0.8 Z5.21 F3300.0 E8667.235
G1 X53.61 Y-8.4 Z5.21 F3300.0 E8667.636
G1 X50.14 Y-9.87 Z5.21 F3300.0 E8667.835
G1 X49.86 Y-9.87 Z5.21 F3300.0 E8667.85
G1 X46.14 Y-6.13 Z5.21 F3300.0 E8668.129
G1 X45.86 Y-6.13 Z5.21 F3300.0 E8668.144
G1 X42.14 Y-9.87 Z5.21 F3300.0 E8668.423
G1 X41.86 Y-9.87 Z5.21 F3300.0 E8668.437
G1 X38.14 Y-6.13 Z5.21 F3300.0 E8668.716
G1 X37.86 Y-6.13 Z5.21 F3300.0 E8668.731
G1 X34.14 Y-9.87 Z5.21 F3300.0 E8669.01
G1 X33.86 Y-9.87 Z5.21 F3300.0 E8669.025
G1 X30.14 Y-6.0 Z5.21 F3300.0 E8669.309
G1 X30.56 Y-5.39 Z5.21 F3300.0 E8669.348
G1 X30.42 Y-4.8 Z5.21 F3300.0 E8669.38
G1 X30.0 Y-5.6 Z5.21 F3300.0 E8669.428
G1 X29.86 Y-6.0 Z5.21 F3300.0 E8669.45
G1 X29.57 Y-6.4 Z5.21 F3300.0 E8669.476
G1 X29.35 Y-6.8 Z5.21 F3300.0 E8669.5
G1 X28.07 Y-8.4 Z5.21 F3300.0 E8669.609
G1 F1200.0
G1 E8669.609
G1 F3300.0
M103
G1 X27.73 Y-8.8 Z5.21 F4200.0
G1 F1200.0
G1 E8669.609
G1 F4200.0
M101
G1 X25.73 Y-10.4 Z5.21 F3300.0 E8669.744
G1 X23.31 Y-11.6 Z5.21 F3300.0 E8669.887
G1 X21.99 Y-12.0 Z5.21 F3300.0 E8669.96
G1 X21.86 Y-13.87 Z5.21 F3300.0 E8670.059
G1 X30.14 Y-13.87 Z5.21 F3300.0 E8670.496
G1 X33.86 Y-10.13 Z5.21 F3300.0 E8670.775
G1 X34.14 Y-10.13 Z5.21 F3300.0 E8670.79
G1 X37.86 Y-13.87 Z5.21 F3300.0 E8671.069
G1 X38.14 Y-13.87 Z5.21 F3300.0 E8671.084
G1 X41.86 Y-10.13 Z5.21 F3300.0 E8671.363
G1 X42.14 Y-10.13 Z5.21 F3300.0 E8671.377
G1 X45.86 Y-13.87 Z5.21 F3300.0 E8671.656
G1 X46.14 Y-13.87 Z5.21 F3300.0 E8671.671
G1 X49.86 Y-10.13 Z5.21 F3300.0 E8671.95
G1 X50.14 Y-10.13 Z5.21 F3300.0 E8671.965
G1 X53.61 Y-8.8 Z5.21 F3300.0 E8672.161
G1 X53.61 Y-16.0 Z5.21 F3300.0 E8672.541
G1 X50.14 Y-17.87 Z5.21 F3300.0 E8672.75
M73 P14 (display progress)
G1 X49.86 Y-17.87 Z5.21 F3300.0 E8672.764
G1 X46.14 Y-14.13 Z5.21 F3300.0 E8673.043
G1 X45.86 Y-14.13 Z5.21 F3300.0 E8673.058
G1 X42.14 Y-17.87 Z5.21 F3300.0 E8673.337
G1 X41.86 Y-17.87 Z5.21 F3300.0 E8673.352
G1 X38.14 Y-14.13 Z5.21 F3300.0 E8673.631
G1 X37.86 Y-14.13 Z5.21 F3300.0 E8673.646
G1 X34.14 Y-17.87 Z5.21 F3300.0 E8673.925
G1 X33.86 Y-17.87 Z5.21 F3300.0 E8673.939
G1 X30.14 Y-14.13 Z5.21 F3300.0 E8674.218
G1 X29.86 Y-14.13 Z5.21 F3300.0 E8674.233
G1 X26.14 Y-17.87 Z5.21 F3300.0 E8674.512
G1 X25.86 Y-17.87 Z5.21 F3300.0 E8674.527
G1 X22.14 Y-14.13 Z5.21 F3300.0 E8674.806
G1 X21.86 Y-14.13 Z5.21 F3300.0 E8674.821
G1 X18.14 Y-17.87 Z5.21 F3300.0 E8675.1
G1 X17.86 Y-17.87 Z5.21 F3300.0 E8675.114
G1 X14.14 Y-14.13 Z5.21 F3300.0 E8675.393
G1 X13.86 Y-14.13 Z5.21 F3300.0 E8675.408
G1 X10.14 Y-17.87 Z5.21 F3300.0 E8675.687
G1 X9.86 Y-17.87 Z5.21 F3300.0 E8675.702
G1 X6.14 Y-14.13 Z5.21 F3300.0 E8675.981
G1 X5.86 Y-14.13 Z5.21 F3300.0 E8675.996
G1 X2.14 Y-17.87 Z5.21 F3300.0 E8676.275
G1 X1.86 Y-17.87 Z5.21 F3300.0 E8676.289
G1 X-1.86 Y-14.13 Z5.21 F3300.0 E8676.568
G1 X-2.14 Y-14.13 Z5.21 F3300.0 E8676.583
G1 X-5.86 Y-17.87 Z5.21 F3300.0 E8676.862
G1 X-6.14 Y-17.87 Z5.21 F3300.0 E8676.877
G1 X-9.86 Y-14.13 Z5.21 F3300.0 E8677.156
G1 X-10.14 Y-14.13 Z5.21 F3300.0 E8677.171
G1 X-13.86 Y-17.87 Z5.21 F3300.0 E8677.45
G1 X-14.14 Y-17.87 Z5.21 F3300.0 E8677.464
G1 X-17.86 Y-14.13 Z5.21 F3300.0 E8677.743
G1 X-18.14 Y-14.13 Z5.21 F3300.0 E8677.758
G1 X-19.27 Y-12.8 Z5.21 F3300.0 E8677.85
G1 X-19.27 Y-20.0 Z5.21 F3300.0 E8678.231
G1 X-18.14 Y-21.87 Z5.21 F3300.0 E8678.346
G1 X-17.86 Y-21.87 Z5.21 F3300.0 E8678.361
G1 X-14.14 Y-18.13 Z5.21 F3300.0 E8678.64
G1 X-13.86 Y-18.13 Z5.21 F3300.0 E8678.655
G1 X-10.14 Y-21.87 Z5.21 F3300.0 E8678.934
G1 X-9.86 Y-21.87 Z5.21 F3300.0 E8678.948
G1 X-6.14 Y-18.13 Z5.21 F3300.0 E8679.227
G1 X-5.86 Y-18.13 Z5.21 F3300.0 E8679.242
G1 X-2.14 Y-21.87 Z5.21 F3300.0 E8679.521
G1 X-1.86 Y-21.87 Z5.21 F3300.0 E8679.536
G1 X1.86 Y-18.13 Z5.21 F3300.0 E8679.815
G1 X2.14 Y-18.13 Z5.21 F3300.0 E8679.83
G1 X5.86 Y-21.87 Z5.21 F3300.0 E8680.109
G1 X6.14 Y-21.87 Z5.21 F3300.0 E8680.123
G1 X9.86 Y-18.13 Z5.21 F3300.0 E8680.402
G1 X10.14 Y-18.13 Z5.21 F3300.0 E8680.417
G1 X13.86 Y-21.87 Z5.21 F3300.0 E8680.696
G1 X14.14 Y-21.87 Z5.21 F3300.0 E8680.711
G1 X17.86 Y-18.13 Z5.21 F3300.0 E8680.99
G1 X18.14 Y-18.13 Z5.21 F3300.0 E8681.005
G1 X21.86 Y-21.87 Z5.21 F3300.0 E8681.284
G1 X22.14 Y-21.87 Z5.21 F3300.0 E8681.298
G1 X25.86 Y-18.13 Z5.21 F3300.0 E8681.577
G1 X26.14 Y-18.13 Z5.21 F3300.0 E8681.592
G1 X29.86 Y-21.87 Z5.21 F3300.0 E8681.871
G1 X30.14 Y-21.87 Z5.21 F3300.0 E8681.886
G1 X33.86 Y-18.13 Z5.21 F3300.0 E8682.165
G1 X34.14 Y-18.13 Z5.21 F3300.0 E8682.18
G1 X37.86 Y-21.87 Z5.21 F3300.0 E8682.459
G1 X38.14 Y-21.87 Z5.21 F3300.0 E8682.473
G1 X41.86 Y-18.13 Z5.21 F3300.0 E8682.752
G1 X42.14 Y-18.13 Z5.21 F3300.0 E8682.767
G1 X45.86 Y-21.87 Z5.21 F3300.0 E8683.046
G1 X46.14 Y-21.87 Z5.21 F3300.0 E8683.061
G1 X49.86 Y-18.13 Z5.21 F3300.0 E8683.34
G1 X50.14 Y-18.13 Z5.21 F3300.0 E8683.355
G1 X53.61 Y-16.4 Z5.21 F3300.0 E8683.559
G1 X53.61 Y-24.0 Z5.21 F3300.0 E8683.961
G1 X50.14 Y-25.87 Z5.21 F3300.0 E8684.169
G1 X49.86 Y-25.87 Z5.21 F3300.0 E8684.184
G1 X46.14 Y-22.13 Z5.21 F3300.0 E8684.463
G1 X45.86 Y-22.13 Z5.21 F3300.0 E8684.478
G1 X42.14 Y-25.87 Z5.21 F3300.0 E8684.756
G1 X41.86 Y-25.87 Z5.21 F3300.0 E8684.771
G1 X38.14 Y-22.13 Z5.21 F3300.0 E8685.05
G1 X37.86 Y-22.13 Z5.21 F3300.0 E8685.065
G1 X34.14 Y-25.87 Z5.21 F3300.0 E8685.344
G1 X33.86 Y-25.87 Z5.21 F3300.0 E8685.359
G1 X30.14 Y-22.13 Z5.21 F3300.0 E8685.638
G1 X29.86 Y-22.13 Z5.21 F3300.0 E8685.652
G1 X26.14 Y-25.87 Z5.21 F3300.0 E8685.931
G1 X25.86 Y-25.87 Z5.21 F3300.0 E8685.946
G1 X22.14 Y-22.13 Z5.21 F3300.0 E8686.225
G1 X21.86 Y-22.13 Z5.21 F3300.0 E8686.24
G1 X18.14 Y-25.87 Z5.21 F3300.0 E8686.519
G1 X17.86 Y-25.87 Z5.21 F3300.0 E8686.534
G1 X14.14 Y-22.13 Z5.21 F3300.0 E8686.813
G1 X13.86 Y-22.13 Z5.21 F3300.0 E8686.827
G1 X10.14 Y-25.87 Z5.21 F3300.0 E8687.106
G1 X9.86 Y-25.87 Z5.21 F3300.0 E8687.121
G1 X6.14 Y-22.13 Z5.21 F3300.0 E8687.4
G1 X5.86 Y-22.13 Z5.21 F3300.0 E8687.415
G1 X2.14 Y-25.87 Z5.21 F3300.0 E8687.694
G1 X1.86 Y-25.87 Z5.21 F3300.0 E8687.709
G1 X-1.86 Y-22.13 Z5.21 F3300.0 E8687.988
G1 X-2.14 Y-22.13 Z5.21 F3300.0 E8688.002
G1 X-5.86 Y-25.87 Z5.21 F3300.0 E8688.281
G1 X-6.14 Y-25.87 Z5.21 F3300.0 E8688.296
G1 X-9.86 Y-22.13 Z5.21 F3300.0 E8688.575
G1 X-10.14 Y-22.13 Z5.21 F3300.0 E8688.59
G1 X-13.86 Y-25.87 Z5.21 F3300.0 E8688.869
G1 X-14.14 Y-25.87 Z5.21 F3300.0 E8688.884
G1 X-17.86 Y-22.13 Z5.21 F3300.0 E8689.163
G1 X-18.14 Y-22.13 Z5.21 F3300.0 E8689.177
G1 X-19.27 Y-20.4 Z5.21 F3300.0 E8689.286
G1 X-19.27 Y-27.6 Z5.21 F3300.0 E8689.667
G1 X-19.57 Y-28.8 Z5.21 F3300.0 E8689.732
G1 X-19.57 Y-29.6 Z5.21 F3300.0 E8689.774
G1 X-18.14 Y-29.87 Z5.21 F3300.0 E8689.851
G1 X-17.86 Y-29.87 Z5.21 F3300.0 E8689.866
G1 X-14.14 Y-26.13 Z5.21 F3300.0 E8690.145
G1 X-13.86 Y-26.13 Z5.21 F3300.0 E8690.16
G1 X-10.14 Y-29.87 Z5.21 F3300.0 E8690.439
G1 X-9.86 Y-29.87 Z5.21 F3300.0 E8690.453
G1 X-6.14 Y-26.13 Z5.21 F3300.0 E8690.732
G1 X-5.86 Y-26.13 Z5.21 F3300.0 E8690.747
G1 X-2.14 Y-29.87 Z5.21 F3300.0 E8691.026
G1 X-1.86 Y-29.87 Z5.21 F3300.0 E8691.041
G1 X1.86 Y-26.13 Z5.21 F3300.0 E8691.32
G1 X2.14 Y-26.13 Z5.21 F3300.0 E8691.335
G1 X5.86 Y-29.87 Z5.21 F3300.0 E8691.614
G1 X6.14 Y-29.87 Z5.21 F3300.0 E8691.628
G1 X9.86 Y-26.13 Z5.21 F3300.0 E8691.907
G1 X10.14 Y-26.13 Z5.21 F3300.0 E8691.922
G1 X13.86 Y-29.87 Z5.21 F3300.0 E8692.201
G1 X14.14 Y-29.87 Z5.21 F3300.0 E8692.216
G1 X17.86 Y-26.13 Z5.21 F3300.0 E8692.495
G1 X18.14 Y-26.13 Z5.21 F3300.0 E8692.51
G1 X21.86 Y-29.87 Z5.21 F3300.0 E8692.789
G1 X22.14 Y-29.87 Z5.21 F3300.0 E8692.803
G1 X25.86 Y-26.13 Z5.21 F3300.0 E8693.082
G1 X26.14 Y-26.13 Z5.21 F3300.0 E8693.097
G1 X29.86 Y-29.87 Z5.21 F3300.0 E8693.376
G1 X30.14 Y-29.87 Z5.21 F3300.0 E8693.391
G1 X33.86 Y-26.13 Z5.21 F3300.0 E8693.67
G1 X34.14 Y-26.13 Z5.21 F3300.0 E8693.685
G1 X37.86 Y-29.87 Z5.21 F3300.0 E8693.964
G1 X38.14 Y-29.87 Z5.21 F3300.0 E8693.978
G1 X41.86 Y-26.13 Z5.21 F3300.0 E8694.257
G1 X42.14 Y-26.13 Z5.21 F3300.0 E8694.272
G1 X45.86 Y-29.87 Z5.21 F3300.0 E8694.551
G1 X46.14 Y-29.87 Z5.21 F3300.0 E8694.566
G1 X49.86 Y-26.13 Z5.21 F3300.0 E8694.845
G1 X50.14 Y-26.13 Z5.21 F3300.0 E8694.86
G1 X53.61 Y-24.4 Z5.21 F3300.0 E8695.064
G1 X53.61 Y-28.0 Z5.21 F3300.0 E8695.254
G1 F1200.0
G1 E8694.254
G1 F3300.0
M103
G1 X53.61 Y3.6 Z5.21 F4200.0
G1 F1200.0
G1 E8695.254
G1 F4200.0
M101
G1 X53.61 Y-0.4 Z5.21 F3300.0 E8695.466
G1 X50.14 Y-1.87 Z5.21 F3300.0 E8695.665
G1 X49.86 Y-1.87 Z5.21 F3300.0 E8695.68
G1 X46.14 Y1.87 Z5.21 F3300.0 E8695.958
G1 X45.86 Y1.87 Z5.21 F3300.0 E8695.973
G1 X42.14 Y-1.87 Z5.21 F3300.0 E8696.252
G1 X41.86 Y-1.87 Z5.21 F3300.0 E8696.267
G1 X38.14 Y1.87 Z5.21 F3300.0 E8696.546
G1 X37.86 Y1.87 Z5.21 F3300.0 E8696.561
G1 X34.14 Y-1.87 Z5.21 F3300.0 E8696.84
G1 X33.86 Y-1.87 Z5.21 F3300.0 E8696.855
G1 X31.39 Y-0.0 Z5.21 F3300.0 E8697.018
G1 X31.16 Y2.4 Z5.21 F3300.0 E8697.146
G1 X30.43 Y4.8 Z5.21 F3300.0 E8697.278
G1 X29.35 Y6.8 Z5.21 F3300.0 E8697.398
G1 X28.73 Y7.6 Z5.21 F3300.0 E8697.452
G1 X33.86 Y5.87 Z5.21 F3300.0 E8697.738
G1 X34.14 Y5.87 Z5.21 F3300.0 E8697.753
G1 X37.86 Y2.13 Z5.21 F3300.0 E8698.032
G1 X38.14 Y2.13 Z5.21 F3300.0 E8698.046
G1 X41.86 Y5.87 Z5.21 F3300.0 E8698.325
G1 X42.14 Y5.87 Z5.21 F3300.0 E8698.34
G1 X45.86 Y2.13 Z5.21 F3300.0 E8698.619
G1 X46.14 Y2.13 Z5.21 F3300.0 E8698.634
G1 X49.86 Y5.87 Z5.21 F3300.0 E8698.913
G1 X50.14 Y5.87 Z5.21 F3300.0 E8698.928
G1 X53.61 Y7.2 Z5.21 F3300.0 E8699.124
G1 X53.61 Y4.0 Z5.21 F3300.0 E8699.293
G1 F1200.0
G1 E8698.293
G1 F3300.0
M103
G1 X25.6 Y-9.92 Z5.21 F4200.0
G1 X19.16 Y-12.4 Z5.21 F4200.0
G1 F1200.0
G1 E8699.293
G1 F4200.0
M101
G1 X15.96 Y-12.0 Z5.21 F3300.0 E8699.463
G1 X14.64 Y-11.6 Z5.21 F3300.0 E8699.536
G1 X12.21 Y-10.4 Z5.21 F3300.0 E8699.679
G1 X14.14 Y-13.87 Z5.21 F3300.0 E8699.889
G1 X5.86 Y-13.87 Z5.21 F3300.0 E8700.326
G1 X2.14 Y-10.13 Z5.21 F3300.0 E8700.605
G1 X1.86 Y-10.13 Z5.21 F3300.0 E8700.62
G1 X-1.86 Y-13.87 Z5.21 F3300.0 E8700.899
G1 X-2.14 Y-13.87 Z5.21 F3300.0 E8700.914
G1 X-5.86 Y-10.13 Z5.21 F3300.0 E8701.193
G1 X-6.14 Y-10.13 Z5.21 F3300.0 E8701.208
G1 X-9.86 Y-13.87 Z5.21 F3300.0 E8701.487
G1 X-10.14 Y-13.87 Z5.21 F3300.0 E8701.501
G1 X-13.86 Y-10.13 Z5.21 F3300.0 E8701.78
G1 X-14.14 Y-10.13 Z5.21 F3300.0 E8701.795
G1 X-17.86 Y-13.87 Z5.21 F3300.0 E8702.074
G1 X-18.14 Y-13.87 Z5.21 F3300.0 E8702.089
G1 X-19.27 Y-12.4 Z5.21 F3300.0 E8702.187
G1 X-19.27 Y-4.4 Z5.21 F3300.0 E8702.61
G1 X-18.14 Y-6.13 Z5.21 F3300.0 E8702.719
G1 X-17.86 Y-6.13 Z5.21 F3300.0 E8702.733
G1 X-14.14 Y-9.87 Z5.21 F3300.0 E8703.012
G1 X-13.86 Y-9.87 Z5.21 F3300.0 E8703.027
G1 X-10.14 Y-6.13 Z5.21 F3300.0 E8703.306
G1 X-9.86 Y-6.13 Z5.21 F3300.0 E8703.321
G1 X-6.14 Y-9.87 Z5.21 F3300.0 E8703.6
G1 X-5.86 Y-9.87 Z5.21 F3300.0 E8703.615
G1 X-2.14 Y-6.13 Z5.21 F3300.0 E8703.894
G1 X-1.86 Y-6.13 Z5.21 F3300.0 E8703.908
G1 X1.86 Y-9.87 Z5.21 F3300.0 E8704.187
G1 X2.14 Y-9.87 Z5.21 F3300.0 E8704.202
G1 X7.52 Y-4.8 Z5.21 F3300.0 E8704.593
G1 X8.59 Y-6.8 Z5.21 F3300.0 E8704.712
G1 X10.21 Y-8.8 Z5.21 F3300.0 E8704.849
G1 X11.67 Y-10.0 Z5.21 F3300.0 E8704.948
G1 F1200.0
G1 E8703.948
G1 F3300.0
M103
G1 X-15.62 Y-34.8 Z5.21 F4200.0
G1 F1200.0
G1 E8704.948
G1 F4200.0
M101
G1 X-15.67 Y-34.4 Z5.21 F3300.0 E8704.97
G1 X-14.14 Y-34.13 Z5.21 F3300.0 E8705.052
G1 X50.14 Y-34.13 Z5.21 F3300.0 E8708.447
G1 X53.55 Y-34.8 Z5.21 F3300.0 E8708.631
G1 X53.61 Y-28.4 Z5.21 F3300.0 E8708.969
G1 X50.14 Y-33.87 Z5.21 F3300.0 E8709.312
G1 X49.86 Y-33.87 Z5.21 F3300.0 E8709.326
G1 X46.14 Y-30.13 Z5.21 F3300.0 E8709.605
G1 X45.86 Y-30.13 Z5.21 F3300.0 E8709.62
G1 X42.14 Y-33.87 Z5.21 F3300.0 E8709.899
G1 X41.86 Y-33.87 Z5.21 F3300.0 E8709.914
G1 X38.14 Y-30.13 Z5.21 F3300.0 E8710.193
G1 X37.86 Y-30.13 Z5.21 F3300.0 E8710.208
G1 X34.14 Y-33.87 Z5.21 F3300.0 E8710.487
G1 X33.86 Y-33.87 Z5.21 F3300.0 E8710.501
G1 X30.14 Y-30.13 Z5.21 F3300.0 E8710.78
G1 X29.86 Y-30.13 Z5.21 F3300.0 E8710.795
G1 X26.14 Y-33.87 Z5.21 F3300.0 E8711.074
G1 X25.86 Y-33.87 Z5.21 F3300.0 E8711.089
G1 X22.14 Y-30.13 Z5.21 F3300.0 E8711.368
G1 X21.86 Y-30.13 Z5.21 F3300.0 E8711.383
G1 X18.14 Y-33.87 Z5.21 F3300.0 E8711.662
G1 X17.86 Y-33.87 Z5.21 F3300.0 E8711.676
G1 X14.14 Y-30.13 Z5.21 F3300.0 E8711.955
G1 X13.86 Y-30.13 Z5.21 F3300.0 E8711.97
G1 X10.14 Y-33.87 Z5.21 F3300.0 E8712.249
G1 X9.86 Y-33.87 Z5.21 F3300.0 E8712.264
G1 X6.14 Y-30.13 Z5.21 F3300.0 E8712.543
G1 X5.86 Y-30.13 Z5.21 F3300.0 E8712.558
G1 X2.14 Y-33.87 Z5.21 F3300.0 E8712.837
G1 X1.86 Y-33.87 Z5.21 F3300.0 E8712.851
G1 X-1.86 Y-30.13 Z5.21 F3300.0 E8713.13
G1 X-2.14 Y-30.13 Z5.21 F3300.0 E8713.145
G1 X-5.86 Y-33.87 Z5.21 F3300.0 E8713.424
G1 X-6.14 Y-33.87 Z5.21 F3300.0 E8713.439
G1 X-9.86 Y-30.13 Z5.21 F3300.0 E8713.718
G1 X-10.14 Y-30.13 Z5.21 F3300.0 E8713.733
G1 X-13.86 Y-33.87 Z5.21 F3300.0 E8714.012
G1 X-14.14 Y-33.87 Z5.21 F3300.0 E8714.026
G1 X-17.86 Y-30.13 Z5.21 F3300.0 E8714.305
G1 X-53.41 Y-34.0 Z5.21 F3300.0 E8716.194
G1 X-53.61 Y-33.6 Z5.21 F3300.0 E8716.218
G1 X-53.61 Y-30.4 Z5.21 F3300.0 E8716.387
G1 X-53.5 Y-30.0 Z5.21 F3300.0 E8716.409
G1 F1200.0
G1 E8715.409
G1 F3300.0
M103
(</infill>)
(</nestedRing>)
(</rotation>)
(</layer>)
(<layer> 5.481 )
(<rotation> (6.12323399574e-17+1j) )
(<nestedRing>)
(<boundaryPerimeter>)
(<boundaryPoint> X54.488 Y-35.854 Z5.481 </boundaryPoint>)
(<boundaryPoint> X54.488 Y35.854 Z5.481 </boundaryPoint>)
(<boundaryPoint> X-16.55 Y35.854 Z5.481 </boundaryPoint>)
(<boundaryPoint> X-16.55 Y35.184 Z5.481 </boundaryPoint>)
(<boundaryPoint> X-54.488 Y35.184 Z5.481 </boundaryPoint>)
(<boundaryPoint> X-54.488 Y29.003 Z5.481 </boundaryPoint>)
(<boundaryPoint> X-20.448 Y29.003 Z5.481 </boundaryPoint>)
(<boundaryPoint> X-20.448 Y28.638 Z5.481 </boundaryPoint>)
(<boundaryPoint> X-19.986 Y26.969 Z5.481 </boundaryPoint>)
(<boundaryPoint> X-19.986 Y-26.956 Z5.481 </boundaryPoint>)
(<boundaryPoint> X-20.448 Y-28.636 Z5.481 </boundaryPoint>)
(<boundaryPoint> X-20.448 Y-29.004 Z5.481 </boundaryPoint>)
(<boundaryPoint> X-54.488 Y-29.004 Z5.481 </boundaryPoint>)
(<boundaryPoint> X-54.488 Y-34.907 Z5.481 </boundaryPoint>)
(<boundaryPoint> X-16.55 Y-34.907 Z5.481 </boundaryPoint>)
(<boundaryPoint> X-16.55 Y-35.854 Z5.481 </boundaryPoint>)
(<loop> inner )
G1 X-20.25 Y-29.2 Z5.48 F4200.0
G1 X7.94 Y-5.0 Z5.48 F4200.0
G1 F1200.0
G1 E8716.409
G1 F4200.0
M101
G1 X7.75 Y-4.64 Z5.48 F3300.0 E8716.43
G1 X7.06 Y-2.37 Z5.48 F3300.0 E8716.556
G1 X6.83 Y0.0 Z5.48 F3300.0 E8716.681
G1 X7.06 Y2.37 Z5.48 F3300.0 E8716.807
G1 X7.75 Y4.65 Z5.48 F3300.0 E8716.933
G1 X8.87 Y6.75 Z5.48 F3300.0 E8717.059
G1 X10.38 Y8.58 Z5.48 F3300.0 E8717.184
G1 X12.22 Y10.09 Z5.48 F3300.0 E8717.31
G1 X14.32 Y11.22 Z5.48 F3300.0 E8717.436
G1 X16.6 Y11.91 Z5.48 F3300.0 E8717.561
G1 X18.97 Y12.14 Z5.48 F3300.0 E8717.687
G1 X21.34 Y11.91 Z5.48 F3300.0 E8717.813
G1 X23.62 Y11.22 Z5.48 F3300.0 E8717.939
G1 X25.72 Y10.09 Z5.48 F3300.0 E8718.064
G1 X27.56 Y8.58 Z5.48 F3300.0 E8718.19
G1 X29.07 Y6.75 Z5.48 F3300.0 E8718.316
G1 X30.19 Y4.65 Z5.48 F3300.0 E8718.441
G1 X30.88 Y2.37 Z5.48 F3300.0 E8718.567
G1 X31.11 Y0.0 Z5.48 F3300.0 E8718.693
G1 X30.88 Y-2.37 Z5.48 F3300.0 E8718.819
G1 X30.19 Y-4.64 Z5.48 F3300.0 E8718.944
G1 X29.07 Y-6.74 Z5.48 F3300.0 E8719.07
G1 X27.56 Y-8.58 Z5.48 F3300.0 E8719.196
G1 X25.72 Y-10.09 Z5.48 F3300.0 E8719.321
G1 X23.62 Y-11.21 Z5.48 F3300.0 E8719.447
G1 X21.34 Y-11.9 Z5.48 F3300.0 E8719.573
G1 X18.97 Y-12.14 Z5.48 F3300.0 E8719.699
G1 X16.6 Y-11.9 Z5.48 F3300.0 E8719.824
G1 X14.32 Y-11.21 Z5.48 F3300.0 E8719.95
G1 X12.22 Y-10.09 Z5.48 F3300.0 E8720.076
G1 X10.38 Y-8.58 Z5.48 F3300.0 E8720.202
[truncated: 2,221,426 more chars]
