# Supplementary material for: Using Voice Coils to Actuate Modular Soft Robots: Wormbot, an Example
Source: Soft Robot. 2016 Dec 1;3(4):198–204. doi: 10.1089/soro.2016.0009 (PMC5180079; doi:10.1089/soro.2016.0009)
Supplement: Supplemental data [file Supp_Data.zip › Supplemental Information/3D Printer Parts/Standing mould 1/low_piece_1_standing_mould_v1.gcode]

(** This GCode was generated by ReplicatorG 0040 **)
(*  using Skeinforge (50)  *)
(*  for a Dual headed The Replicator  *)
(*  on 2014/10/27 10:53:52 (+0000) *)
(**** start.gcode for The Replicator, dual head ****)
M103 (disable RPM)
M73 P0 (enable build progress)
G21 (set units to mm)
G90 (set positioning to absolute)
M109 S110 T0 (set HBP temperature)
M104 S220 T0 (set extruder temperature) (temp updated by printOMatic)
(**** begin homing ****)
G162 X Y F2500 (home XY axes maximum)
G161 Z F1100 (home Z axis minimum)
G92 Z-5 (set Z to -5)
G1 Z0.0 (move Z to "0")
G161 Z F100 (home Z axis minimum)
M132 X Y Z A B (Recall stored home offsets for XYZAB axis)
(**** end homing ****)
G1 X-110.5 Y-74 Z150 F3300.0 (move to waiting position)
G130 X20 Y20 Z20 A20 B20 (Lower stepper Vrefs while heating)
M6 T0 (wait for toolhead, and HBP to reach temperature)
G130 X127 Y127 Z40 A127 B127 (Set Stepper motor Vref to defaults)
M108 R3.0 T0
G0 X-110.5 Y-74 (Position Nozzle)
G0 Z0.6      (Position Height)
M108 R5.0    (Set Extruder Speed)
M101         (Start Extruder)
G4 P2000     (Create Anchor)
(**** end of start.gcode ****)
(<format> skeinforge gcode </format>)
(<version> 12.03.14 </version>)
(<created> 14.10.27|10:46 </created>)
(<extruderInitialization>)
(<craftTypeName> extrusion </craftTypeName>)
M105
(<decimalPlacesCarried> 3 </decimalPlacesCarried>)
(<layerThickness> 0.27 </layerThickness>)
(<infillWidth> 0.4 </infillWidth>)
(<volumeFraction> 0.82 </volumeFraction>)
(<infillPerimeterOverlap> 0.3 </infillPerimeterOverlap>)
(<sharpestProduct> 0.866 </sharpestProduct>)
(<layerHeight> 0.27 </layerHeight>)
(<threadSequenceString> loops edge infill </threadSequenceString>)
(<maximumZFeedRatePerSecond> 999.0 </maximumZFeedRatePerSecond>)
(<objectFirstLayerFeedRateInfillMultiplier> 0.9 </objectFirstLayerFeedRateInfillMultiplier>)
(<operatingFeedRatePerSecond> 55.0 </operatingFeedRatePerSecond>)
(<objectFirstLayerFlowRateInfillMultiplier> 0.8 </objectFirstLayerFlowRateInfillMultiplier>)
(<operatingFlowRate> 55.0 </operatingFlowRate>)
(<orbitalFeedRatePerSecond> 0.0 </orbitalFeedRatePerSecond>)
(<travelFeedRatePerSecond> 70.0 </travelFeedRatePerSecond>)
M126
(<edgeWidth> 0.4 </edgeWidth>)
(<perimeterWidth> 0.4 </perimeterWidth>)
(<profileName> ABS </profileName>)
(<settings>)
(<setting> alteration Activate_Alteration True </setting>)
(<setting> alteration Name_of_End_File:  </setting>)
(<setting> alteration Name_of_Start_File:  </setting>)
(<setting> alteration Remove_Redundant_Mcode True </setting>)
(<setting> alteration Replace_Variable_with_Setting True </setting>)
(<setting> comb Activate_Comb True </setting>)
(<setting> comb Running_Jump_Space_(mm): 2.0 </setting>)
(<setting> cool Activate_Cool True </setting>)
(<setting> cool Bridge_Cool_(Celcius): 1.0 </setting>)
(<setting> cool Orbit False </setting>)
(<setting> cool Slow_Down True </setting>)
(<setting> cool Maximum_Cool_(Celcius): 1.0 </setting>)
(<setting> cool Minimum_Layer_Time_(seconds): 5.0 </setting>)
(<setting> cool Minimum_Orbital_Radius_(millimeters): 10.0 </setting>)
(<setting> cool Name_of_Cool_End_File: cool_end.gcode </setting>)
(<setting> cool Name_of_Cool_Start_File: cool_start.gcode </setting>)
(<setting> cool Orbital_Outset_(millimeters): 2.0 </setting>)
(<setting> cool Turn_Fan_On_at_Beginning True </setting>)
(<setting> cool Turn_Fan_Off_at_Ending True </setting>)
(<setting> dimension Activate_Dimension True </setting>)
(<setting> dimension Absolute_Extrusion_Distance True </setting>)
(<setting> dimension Relative_Extrusion_Distance False </setting>)
(<setting> dimension Extruder_Retraction_Speed_(mm/s): 20.0 </setting>)
(<setting> dimension Filament_Diameter_(mm): 1.75 </setting>)
(<setting> dimension Filament_Packing_Density_(ratio): 0.85 </setting>)
(<setting> dimension Maximum_E_Value_before_Reset_(float): 91234.0 </setting>)
(<setting> dimension Minimum_Travel_for_Retraction_(millimeters): 1.0 </setting>)
(<setting> dimension Retract_Within_Island False </setting>)
(<setting> dimension Retraction_Distance_(millimeters): 1.0 </setting>)
(<setting> dimension Restart_Extra_Distance_(millimeters): 0.0 </setting>)
(<setting> export Activate_Export True </setting>)
(<setting> export Add_Descriptive_Extension False </setting>)
(<setting> export Add_Export_Suffix False </setting>)
(<setting> export Add_Profile_Extension False </setting>)
(<setting> export Add_Timestamp_Extension False </setting>)
(<setting> export Also_Send_Output_To:  </setting>)
(<setting> export Analyze_Gcode True </setting>)
(<setting> export Do_Not_Delete_Comments True </setting>)
(<setting> export Delete_Crafting_Comments False </setting>)
(<setting> export Delete_All_Comments False </setting>)
(<setting> export Do_Not_Change_Output True </setting>)
(<setting> export binary_16_byte False </setting>)
(<setting> export gcode_step False </setting>)
(<setting> export gcode_time_segment False </setting>)
(<setting> export gcode_small False </setting>)
(<setting> export File_Extension: gcode </setting>)
(<setting> export Name_of_Replace_File: replace.csv </setting>)
(<setting> export Save_Penultimate_Gcode False </setting>)
(<setting> fill Activate_Fill True </setting>)
(<setting> fill Diaphragm_Period_(layers): 100 </setting>)
(<setting> fill Diaphragm_Thickness_(layers): 0 </setting>)
(<setting> fill Extra_Shells_on_Alternating_Solid_Layer_(layers): 1 </setting>)
(<setting> fill Extra_Shells_on_Base_(layers): 1 </setting>)
(<setting> fill Extra_Shells_on_Sparse_Layer_(layers): 1 </setting>)
(<setting> fill Grid_Circle_Separation_over_Perimeter_Width_(ratio): 0.2 </setting>)
(<setting> fill Grid_Extra_Overlap_(ratio): 0.1 </setting>)
(<setting> fill Grid_Junction_Separation_Band_Height_(layers): 10 </setting>)
(<setting> fill Grid_Junction_Separation_over_Octogon_Radius_At_End_(ratio): 0.0 </setting>)
(<setting> fill Grid_Junction_Separation_over_Octogon_Radius_At_Middle_(ratio): 0.0 </setting>)
(<setting> fill Infill_Begin_Rotation_(degrees): 90.0 </setting>)
(<setting> fill Infill_Begin_Rotation_Repeat_(layers): 1 </setting>)
(<setting> fill Infill_Odd_Layer_Extra_Rotation_(degrees): 90.0 </setting>)
(<setting> fill Grid_Circular False </setting>)
(<setting> fill Grid_Hexagonal False </setting>)
(<setting> fill Grid_Rectangular True </setting>)
(<setting> fill Line False </setting>)
(<setting> fill Infill_Perimeter_Overlap_(ratio): 0.3 </setting>)
(<setting> fill Infill_Solidity_(ratio): 0.1 </setting>)
(<setting> fill Sharpest_Angle_(degrees): 60.0 </setting>)
(<setting> fill Solid_Surface_Thickness_(layers): 3 </setting>)
(<setting> fill Lower_Left True </setting>)
(<setting> fill Nearest False </setting>)
(<setting> fill Surrounding_Angle_(degrees): 60.0 </setting>)
(<setting> fill Infill_>_Loops_>_Perimeter False </setting>)
(<setting> fill Infill_>_Perimeter_>_Loops False </setting>)
(<setting> fill Loops_>_Infill_>_Perimeter False </setting>)
(<setting> fill Loops_>_Perimeter_>_Infill True </setting>)
(<setting> fill Perimeter_>_Infill_>_Loops False </setting>)
(<setting> fill Perimeter_>_Loops_>_Infill False </setting>)
(<setting> home Activate_Home True </setting>)
(<setting> home Name_of_Home_File: home.gcode </setting>)
(<setting> jitter Activate_Jitter True </setting>)
(<setting> jitter Jitter_Over_Perimeter_Width_(ratio): 2.0 </setting>)
(<setting> raft Activate_Raft True </setting>)
(<setting> raft Add_Raft,_Elevate_Nozzle,_Orbit: True </setting>)
(<setting> raft Base_Feed_Rate_Multiplier_(ratio): 0.75 </setting>)
(<setting> raft Base_Flow_Rate_Multiplier_(ratio): 0.6 </setting>)
(<setting> raft Base_Infill_Density_(ratio): 0.3 </setting>)
(<setting> raft Base_Layer_Thickness_over_Layer_Thickness: 2.2 </setting>)
(<setting> raft Base_Layers_(integer): 1 </setting>)
(<setting> raft Base_Nozzle_Lift_over_Base_Layer_Thickness_(ratio): 0.3 </setting>)
(<setting> raft Initial_Circling: False </setting>)
(<setting> raft Infill_Overhang_over_Extrusion_Width_(ratio): 0.1 </setting>)
(<setting> raft Interface_Feed_Rate_Multiplier_(ratio): 1.5 </setting>)
(<setting> raft Interface_Flow_Rate_Multiplier_(ratio): 0.7 </setting>)
(<setting> raft Interface_Infill_Density_(ratio): 0.4 </setting>)
(<setting> raft Interface_Layer_Thickness_over_Layer_Thickness: 1.8 </setting>)
(<setting> raft Interface_Layers_(integer): 2 </setting>)
(<setting> raft Interface_Nozzle_Lift_over_Interface_Layer_Thickness_(ratio): 0.3 </setting>)
(<setting> raft Name_of_Support_End_File: support_end.gcode </setting>)
(<setting> raft Name_of_Support_Start_File: support_start.gcode </setting>)
(<setting> raft Operating_Nozzle_Lift_over_Layer_Thickness_(ratio): 0.0 </setting>)
(<setting> raft Raft_Additional_Margin_over_Length_(%): 2.5 </setting>)
(<setting> raft Raft_Margin_(mm): 2.5 </setting>)
(<setting> raft Support_Cross_Hatch False </setting>)
(<setting> raft Support_Flow_Rate_over_Operating_Flow_Rate_(ratio): 0.7 </setting>)
(<setting> raft Support_Gap_over_Perimeter_Extrusion_Width_(ratio): 0.005 </setting>)
(<setting> raft None True </setting>)
(<setting> raft Empty_Layers_Only False </setting>)
(<setting> raft Everywhere False </setting>)
(<setting> raft Exterior_Only False </setting>)
(<setting> raft Support_Minimum_Angle_(degrees): 45.0 </setting>)
(<setting> speed Activate_Speed True </setting>)
(<setting> speed Add_Flow_Rate: True </setting>)
(<setting> speed Bridge_Feed_Rate_Multiplier_(ratio): 1.0 </setting>)
(<setting> speed Bridge_Flow_Rate_Multiplier_(ratio): 1.0 </setting>)
(<setting> speed Duty_Cyle_at_Beginning_(portion): 1.0 </setting>)
(<setting> speed Duty_Cyle_at_Ending_(portion): 0.0 </setting>)
(<setting> speed Feed_Rate_(mm/s): 55.0 </setting>)
(<setting> speed Flow_Rate_Setting_(float): 55.0 </setting>)
(<setting> speed Object_First_Layer_Feed_Rate_Infill_Multiplier_(ratio): 0.9 </setting>)
(<setting> speed Object_First_Layer_Feed_Rate_Perimeter_Multiplier_(ratio): 0.9 </setting>)
(<setting> speed Object_First_Layer_Flow_Rate_Infill_Multiplier_(ratio): 0.8 </setting>)
(<setting> speed Object_First_Layer_Flow_Rate_Perimeter_Multiplier_(ratio): 0.9 </setting>)
(<setting> speed Orbital_Feed_Rate_over_Operating_Feed_Rate_(ratio): 0.0 </setting>)
(<setting> speed Maximum_Z_Feed_Rate_(mm/s): 999.0 </setting>)
(<setting> speed Perimeter_Feed_Rate_Multiplier_(ratio): 0.5 </setting>)
(<setting> speed Perimeter_Flow_Rate_Multiplier_(ratio): 0.5 </setting>)
(<setting> speed Travel_Feed_Rate_(mm/s): 70.0 </setting>)
(</settings>)
(<timeStampPreface> 20141027_104659 </timeStampPreface>)
(<procedureName> carve </procedureName>)
(<procedureName> preface </procedureName>)
(<procedureName> inset </procedureName>)
(<procedureName> fill </procedureName>)
(<procedureName> speed </procedureName>)
(<procedureName> raft </procedureName>)
(<procedureName> jitter </procedureName>)
(<procedureName> comb </procedureName>)
(<procedureName> cool </procedureName>)
(<procedureName> dimension </procedureName>)
(<procedureName> alteration </procedureName>)
(<procedureName> export </procedureName>)
(</extruderInitialization>)
(<crafting>)
;M113 S1.0
;M108 R33.0
(<raftPerimeter>)
(<raftPoint> X24.067 Y39.78 </raftPoint>)
(<raftPoint> X23.659 Y40.309 </raftPoint>)
(<raftPoint> X-62.2 Y40.127 </raftPoint>)
(<raftPoint> X-62.2 Y-40.127 </raftPoint>)
(<raftPoint> X23.659 Y-40.309 </raftPoint>)
(<raftPoint> X24.067 Y-39.78 </raftPoint>)
(</raftPerimeter>)
(<layer> 0.475 )
G1 X-61.6 Y-39.69 Z0.48 F4200.0
G1 F1200.0
G1 E1.0
G1 F4200.0
M101
G1 X-61.6 Y39.69 Z0.48 F511.364 E17.235
G1 X-58.67 Y39.69 Z0.48 F511.364 E17.835
G1 X-58.67 Y-39.69 Z0.48 F511.364 E34.071
G1 X-55.73 Y-39.69 Z0.48 F511.364 E34.671
G1 X-55.73 Y39.69 Z0.48 F511.364 E50.906
G1 X-52.8 Y39.69 Z0.48 F511.364 E51.506
G1 X-52.8 Y-39.69 Z0.48 F511.364 E67.742
G1 X-49.87 Y-39.69 Z0.48 F511.364 E68.341
G1 X-49.87 Y39.69 Z0.48 F511.364 E84.577
G1 X-46.93 Y39.69 Z0.48 F511.364 E85.177
G1 X-46.93 Y-39.69 Z0.48 F511.364 E101.412
G1 X-44.0 Y-39.69 Z0.48 F511.364 E102.012
G1 X-44.0 Y39.69 Z0.48 F511.364 E118.248
G1 X-41.07 Y39.69 Z0.48 F511.364 E118.848
G1 X-41.07 Y-39.69 Z0.48 F511.364 E135.083
G1 X-38.13 Y-39.69 Z0.48 F511.364 E135.683
G1 X-38.13 Y39.69 Z0.48 F511.364 E151.919
G1 X-35.2 Y39.69 Z0.48 F511.364 E152.518
G1 X-35.2 Y-39.69 Z0.48 F511.364 E168.754
G1 X-32.27 Y-39.69 Z0.48 F511.364 E169.354
G1 X-32.27 Y39.69 Z0.48 F511.364 E185.589
G1 X-29.33 Y39.69 Z0.48 F511.364 E186.189
G1 X-29.33 Y-39.69 Z0.48 F511.364 E202.425
G1 X-26.4 Y-39.69 Z0.48 F511.364 E203.025
G1 X-26.4 Y39.69 Z0.48 F511.364 E219.26
G1 X-23.47 Y39.69 Z0.48 F511.364 E219.86
G1 X-23.47 Y-39.69 Z0.48 F511.364 E236.095
G1 X-20.53 Y-39.69 Z0.48 F511.364 E236.695
G1 X-20.53 Y39.69 Z0.48 F511.364 E252.931
G1 X-17.6 Y39.69 Z0.48 F511.364 E253.531
G1 X-17.6 Y-39.69 Z0.48 F511.364 E269.766
G1 X-14.67 Y-39.69 Z0.48 F511.364 E270.366
G1 X-14.67 Y39.69 Z0.48 F511.364 E286.601
G1 X-11.73 Y39.69 Z0.48 F511.364 E287.202
G1 X-11.73 Y-39.69 Z0.48 F511.364 E303.437
G1 X-8.8 Y-39.69 Z0.48 F511.364 E304.037
G1 X-8.8 Y39.69 Z0.48 F511.364 E320.272
G1 X-5.87 Y39.69 Z0.48 F511.364 E320.872
G1 X-5.87 Y-39.69 Z0.48 F511.364 E337.108
G1 X-2.93 Y-39.69 Z0.48 F511.364 E337.708
G1 X-2.93 Y39.69 Z0.48 F511.364 E353.943
G1 X0.0 Y39.69 Z0.48 F511.364 E354.543
G1 X0.0 Y-39.69 Z0.48 F511.364 E370.778
G1 X2.93 Y-39.69 Z0.48 F511.364 E371.378
G1 X2.93 Y39.69 Z0.48 F511.364 E387.614
G1 X5.87 Y39.69 Z0.48 F511.364 E388.214
G1 X5.87 Y-39.69 Z0.48 F511.364 E404.449
G1 X8.8 Y-39.69 Z0.48 F511.364 E405.049
G1 X8.8 Y39.69 Z0.48 F511.364 E421.285
G1 X11.73 Y39.69 Z0.48 F511.364 E421.884
G1 X11.73 Y-39.69 Z0.48 F511.364 E438.12
G1 X14.67 Y-39.69 Z0.48 F511.364 E438.72
G1 X14.67 Y39.69 Z0.48 F511.364 E454.955
G1 X17.6 Y39.69 Z0.48 F511.364 E455.555
G1 X17.6 Y-39.69 Z0.48 F511.364 E471.791
G1 X20.53 Y-39.69 Z0.48 F511.364 E472.391
G1 X20.53 Y39.69 Z0.48 F511.364 E488.626
G1 X23.47 Y39.69 Z0.48 F511.364 E489.226
G1 X23.47 Y-39.69 Z0.48 F511.364 E505.462
G1 F1200.0
G1 E504.462
G1 F511.364
M103
;M108 R38.5
(</layer>)
(<layer> 0.983 )
G1 X-61.67 Y0.0 Z0.98 F4200.0
G1 F1200.0
G1 E505.462
G1 F4200.0
M101
G1 X23.54 Y0.0 Z0.98 F1527.778 E512.267
G1 X23.54 Y-1.8 Z0.98 F1527.778 E512.411
G1 X-61.67 Y-1.8 Z0.98 F1527.778 E519.217
G1 X-61.67 Y-3.6 Z0.98 F1527.778 E519.361
G1 X23.54 Y-3.6 Z0.98 F1527.778 E526.167
G1 X23.54 Y-5.4 Z0.98 F1527.778 E526.311
G1 X-61.67 Y-5.4 Z0.98 F1527.778 E533.116
G1 X-61.67 Y-7.2 Z0.98 F1527.778 E533.26
G1 X23.54 Y-7.2 Z0.98 F1527.778 E540.066
G1 X23.54 Y-9.0 Z0.98 F1527.778 E540.21
G1 X-61.67 Y-9.0 Z0.98 F1527.778 E547.016
G1 X-61.67 Y-10.8 Z0.98 F1527.778 E547.16
G1 X23.54 Y-10.8 Z0.98 F1527.778 E553.966
G1 X23.54 Y-12.6 Z0.98 F1527.778 E554.109
G1 X-61.67 Y-12.6 Z0.98 F1527.778 E560.915
G1 X-61.67 Y-14.4 Z0.98 F1527.778 E561.059
G1 X23.54 Y-14.4 Z0.98 F1527.778 E567.865
G1 X23.54 Y-16.2 Z0.98 F1527.778 E568.009
G1 X-61.67 Y-16.2 Z0.98 F1527.778 E574.815
G1 X-61.67 Y-18.0 Z0.98 F1527.778 E574.958
G1 X23.54 Y-18.0 Z0.98 F1527.778 E581.764
G1 X23.54 Y-19.8 Z0.98 F1527.778 E581.908
G1 X-61.67 Y-19.8 Z0.98 F1527.778 E588.714
G1 X-61.67 Y-21.6 Z0.98 F1527.778 E588.858
G1 X23.54 Y-21.6 Z0.98 F1527.778 E595.664
G1 X23.54 Y-23.4 Z0.98 F1527.778 E595.807
G1 X-61.67 Y-23.4 Z0.98 F1527.778 E602.613
G1 X-61.67 Y-25.2 Z0.98 F1527.778 E602.757
G1 X23.54 Y-25.2 Z0.98 F1527.778 E609.563
G1 X23.54 Y-27.0 Z0.98 F1527.778 E609.707
G1 X-61.67 Y-27.0 Z0.98 F1527.778 E616.513
G1 X-61.67 Y-28.8 Z0.98 F1527.778 E616.656
G1 X23.54 Y-28.8 Z0.98 F1527.778 E623.462
G1 X23.54 Y-30.6 Z0.98 F1527.778 E623.606
G1 X-61.67 Y-30.6 Z0.98 F1527.778 E630.412
G1 X-61.67 Y-32.4 Z0.98 F1527.778 E630.556
G1 X23.54 Y-32.4 Z0.98 F1527.778 E637.362
G1 X23.54 Y-34.2 Z0.98 F1527.778 E637.505
G1 X-61.67 Y-34.2 Z0.98 F1527.778 E644.311
G1 X-61.67 Y-36.0 Z0.98 F1527.778 E644.455
G1 X23.54 Y-36.0 Z0.98 F1527.778 E651.261
G1 X23.54 Y-37.8 Z0.98 F1527.778 E651.405
G1 X-61.67 Y-37.8 Z0.98 F1527.778 E658.211
G1 X-61.67 Y-39.6 Z0.98 F1527.778 E658.354
G1 X23.54 Y-39.6 Z0.98 F1527.778 E665.16
G1 F1200.0
G1 E664.16
G1 F1527.778
M103
G1 X23.54 Y1.8 Z0.98 F4200.0
G1 F1200.0
G1 E665.16
G1 F4200.0
M101
G1 X-61.67 Y1.8 Z0.98 F1527.778 E671.966
G1 X-61.67 Y3.6 Z0.98 F1527.778 E672.11
G1 X23.54 Y3.6 Z0.98 F1527.778 E678.916
G1 X23.54 Y5.4 Z0.98 F1527.778 E679.06
G1 X-61.67 Y5.4 Z0.98 F1527.778 E685.866
G1 X-61.67 Y7.2 Z0.98 F1527.778 E686.009
G1 X23.54 Y7.2 Z0.98 F1527.778 E692.815
G1 X23.54 Y9.0 Z0.98 F1527.778 E692.959
G1 X-61.67 Y9.0 Z0.98 F1527.778 E699.765
G1 X-61.67 Y10.8 Z0.98 F1527.778 E699.909
G1 X23.54 Y10.8 Z0.98 F1527.778 E706.715
G1 X23.54 Y12.6 Z0.98 F1527.778 E706.858
G1 X-61.67 Y12.6 Z0.98 F1527.778 E713.664
G1 X-61.67 Y14.4 Z0.98 F1527.778 E713.808
G1 X23.54 Y14.4 Z0.98 F1527.778 E720.614
G1 X23.54 Y16.2 Z0.98 F1527.778 E720.758
G1 X-61.67 Y16.2 Z0.98 F1527.778 E727.564
G1 X-61.67 Y18.0 Z0.98 F1527.778 E727.708
G1 X23.54 Y18.0 Z0.98 F1527.778 E734.513
G1 X23.54 Y19.8 Z0.98 F1527.778 E734.657
G1 X-61.67 Y19.8 Z0.98 F1527.778 E741.463
G1 X-61.67 Y21.6 Z0.98 F1527.778 E741.607
G1 X23.54 Y21.6 Z0.98 F1527.778 E748.413
G1 X23.54 Y23.4 Z0.98 F1527.778 E748.557
G1 X-61.67 Y23.4 Z0.98 F1527.778 E755.362
G1 X-61.67 Y25.2 Z0.98 F1527.778 E755.506
G1 X23.54 Y25.2 Z0.98 F1527.778 E762.312
G1 X23.54 Y27.0 Z0.98 F1527.778 E762.456
G1 X-61.67 Y27.0 Z0.98 F1527.778 E769.262
G1 X-61.67 Y28.8 Z0.98 F1527.778 E769.406
G1 X23.54 Y28.8 Z0.98 F1527.778 E776.211
G1 X23.54 Y30.6 Z0.98 F1527.778 E776.355
G1 X-61.67 Y30.6 Z0.98 F1527.778 E783.161
G1 X-61.67 Y32.4 Z0.98 F1527.778 E783.305
G1 X23.54 Y32.4 Z0.98 F1527.778 E790.111
G1 X23.54 Y34.2 Z0.98 F1527.778 E790.255
G1 X-61.67 Y34.2 Z0.98 F1527.778 E797.061
G1 X-61.67 Y36.0 Z0.98 F1527.778 E797.204
G1 X23.54 Y36.0 Z0.98 F1527.778 E804.01
G1 X23.54 Y37.8 Z0.98 F1527.778 E804.154
G1 X-61.67 Y37.8 Z0.98 F1527.778 E810.96
G1 X-61.67 Y39.6 Z0.98 F1527.778 E811.104
G1 X23.54 Y39.6 Z0.98 F1527.778 E817.91
G1 F1200.0
G1 E816.91
G1 F1527.778
M103
;M108 R38.5
(</layer>)
(<layer> 1.469 )
G1 X-61.67 Y0.0 Z1.47 F4200.0
G1 F1200.0
G1 E817.91
G1 F4200.0
M101
G1 X23.54 Y0.0 Z1.47 F1527.778 E824.715
G1 X23.54 Y-1.8 Z1.47 F1527.778 E824.859
G1 X-61.67 Y-1.8 Z1.47 F1527.778 E831.665
G1 X-61.67 Y-3.6 Z1.47 F1527.778 E831.809
G1 X23.54 Y-3.6 Z1.47 F1527.778 E838.615
G1 X23.54 Y-5.4 Z1.47 F1527.778 E838.759
G1 X-61.67 Y-5.4 Z1.47 F1527.778 E845.565
G1 X-61.67 Y-7.2 Z1.47 F1527.778 E845.708
G1 X23.54 Y-7.2 Z1.47 F1527.778 E852.514
G1 X23.54 Y-9.0 Z1.47 F1527.778 E852.658
G1 X-61.67 Y-9.0 Z1.47 F1527.778 E859.464
G1 X-61.67 Y-10.8 Z1.47 F1527.778 E859.608
G1 X23.54 Y-10.8 Z1.47 F1527.778 E866.414
G1 X23.54 Y-12.6 Z1.47 F1527.778 E866.557
G1 X-61.67 Y-12.6 Z1.47 F1527.778 E873.363
G1 X-61.67 Y-14.4 Z1.47 F1527.778 E873.507
G1 X23.54 Y-14.4 Z1.47 F1527.778 E880.313
G1 X23.54 Y-16.2 Z1.47 F1527.778 E880.457
G1 X-61.67 Y-16.2 Z1.47 F1527.778 E887.263
G1 X-61.67 Y-18.0 Z1.47 F1527.778 E887.406
G1 X23.54 Y-18.0 Z1.47 F1527.778 E894.212
G1 X23.54 Y-19.8 Z1.47 F1527.778 E894.356
G1 X-61.67 Y-19.8 Z1.47 F1527.778 E901.162
G1 X-61.67 Y-21.6 Z1.47 F1527.778 E901.306
G1 X23.54 Y-21.6 Z1.47 F1527.778 E908.112
G1 X23.54 Y-23.4 Z1.47 F1527.778 E908.255
G1 X-61.67 Y-23.4 Z1.47 F1527.778 E915.061
G1 X-61.67 Y-25.2 Z1.47 F1527.778 E915.205
G1 X23.54 Y-25.2 Z1.47 F1527.778 E922.011
G1 X23.54 Y-27.0 Z1.47 F1527.778 E922.155
G1 X-61.67 Y-27.0 Z1.47 F1527.778 E928.961
G1 X-61.67 Y-28.8 Z1.47 F1527.778 E929.104
G1 X23.54 Y-28.8 Z1.47 F1527.778 E935.91
G1 X23.54 Y-30.6 Z1.47 F1527.778 E936.054
G1 X-61.67 Y-30.6 Z1.47 F1527.778 E942.86
G1 X-61.67 Y-32.4 Z1.47 F1527.778 E943.004
G1 X23.54 Y-32.4 Z1.47 F1527.778 E949.81
G1 X23.54 Y-34.2 Z1.47 F1527.778 E949.953
G1 X-61.67 Y-34.2 Z1.47 F1527.778 E956.759
G1 X-61.67 Y-36.0 Z1.47 F1527.778 E956.903
G1 X23.54 Y-36.0 Z1.47 F1527.778 E963.709
G1 X23.54 Y-37.8 Z1.47 F1527.778 E963.853
G1 X-61.67 Y-37.8 Z1.47 F1527.778 E970.659
G1 X-61.67 Y-39.6 Z1.47 F1527.778 E970.802
G1 X23.54 Y-39.6 Z1.47 F1527.778 E977.608
G1 F1200.0
G1 E976.608
G1 F1527.778
M103
G1 X23.54 Y1.8 Z1.47 F4200.0
G1 F1200.0
G1 E977.608
G1 F4200.0
M101
G1 X-61.67 Y1.8 Z1.47 F1527.778 E984.414
G1 X-61.67 Y3.6 Z1.47 F1527.778 E984.558
G1 X23.54 Y3.6 Z1.47 F1527.778 E991.364
G1 X23.54 Y5.4 Z1.47 F1527.778 E991.508
G1 X-61.67 Y5.4 Z1.47 F1527.778 E998.314
G1 X-61.67 Y7.2 Z1.47 F1527.778 E998.457
G1 X23.54 Y7.2 Z1.47 F1527.778 E1005.263
G1 X23.54 Y9.0 Z1.47 F1527.778 E1005.407
G1 X-61.67 Y9.0 Z1.47 F1527.778 E1012.213
G1 X-61.67 Y10.8 Z1.47 F1527.778 E1012.357
G1 X23.54 Y10.8 Z1.47 F1527.778 E1019.163
G1 X23.54 Y12.6 Z1.47 F1527.778 E1019.306
G1 X-61.67 Y12.6 Z1.47 F1527.778 E1026.112
G1 X-61.67 Y14.4 Z1.47 F1527.778 E1026.256
G1 X23.54 Y14.4 Z1.47 F1527.778 E1033.062
G1 X23.54 Y16.2 Z1.47 F1527.778 E1033.206
G1 X-61.67 Y16.2 Z1.47 F1527.778 E1040.012
G1 X-61.67 Y18.0 Z1.47 F1527.778 E1040.156
G1 X23.54 Y18.0 Z1.47 F1527.778 E1046.961
G1 X23.54 Y19.8 Z1.47 F1527.778 E1047.105
G1 X-61.67 Y19.8 Z1.47 F1527.778 E1053.911
G1 X-61.67 Y21.6 Z1.47 F1527.778 E1054.055
G1 X23.54 Y21.6 Z1.47 F1527.778 E1060.861
G1 X23.54 Y23.4 Z1.47 F1527.778 E1061.005
G1 X-61.67 Y23.4 Z1.47 F1527.778 E1067.81
G1 X-61.67 Y25.2 Z1.47 F1527.778 E1067.954
G1 X23.54 Y25.2 Z1.47 F1527.778 E1074.76
G1 X23.54 Y27.0 Z1.47 F1527.778 E1074.904
G1 X-61.67 Y27.0 Z1.47 F1527.778 E1081.71
G1 X-61.67 Y28.8 Z1.47 F1527.778 E1081.854
G1 X23.54 Y28.8 Z1.47 F1527.778 E1088.66
G1 X23.54 Y30.6 Z1.47 F1527.778 E1088.803
G1 X-61.67 Y30.6 Z1.47 F1527.778 E1095.609
G1 X-61.67 Y32.4 Z1.47 F1527.778 E1095.753
G1 X23.54 Y32.4 Z1.47 F1527.778 E1102.559
G1 X23.54 Y34.2 Z1.47 F1527.778 E1102.703
G1 X-61.67 Y34.2 Z1.47 F1527.778 E1109.509
G1 X-61.67 Y36.0 Z1.47 F1527.778 E1109.652
G1 X23.54 Y36.0 Z1.47 F1527.778 E1116.458
G1 X23.54 Y37.8 Z1.47 F1527.778 E1116.602
G1 X-61.67 Y37.8 Z1.47 F1527.778 E1123.408
G1 X-61.67 Y39.6 Z1.47 F1527.778 E1123.552
G1 X23.54 Y39.6 Z1.47 F1527.778 E1130.358
G1 F1200.0
G1 E1129.358
G1 F1527.778
M103
;M108 R24.75
(</layer>)
(<raftLayerEnd> </raftLayerEnd>)
(<layer> 1.701 )
(<rotation> (6.12323399574e-17+1j) )
(<nestedRing>)
(<boundaryPerimeter>)
(<boundaryPoint> X16.379 Y35.854 Z1.701 </boundaryPoint>)
(<boundaryPoint> X-54.659 Y35.854 Z1.701 </boundaryPoint>)
(<boundaryPoint> X-54.659 Y-35.854 Z1.701 </boundaryPoint>)
(<boundaryPoint> X16.379 Y-35.854 Z1.701 </boundaryPoint>)
(<edge> outer )
G1 X-54.46 Y-35.53 Z1.7 F4200.0
G1 F1200.0
G1 E1130.358
G1 F4200.0
M101
G1 X-54.46 Y-35.65 Z1.7 F1485.0 E1130.364
G1 X16.18 Y-35.65 Z1.7 F1485.0 E1134.095
G1 X16.18 Y35.65 Z1.7 F1485.0 E1137.862
G1 X-54.46 Y35.65 Z1.7 F1485.0 E1141.594
G1 X-54.46 Y-35.53 Z1.7 F1485.0 E1145.354
G1 F1200.0
G1 E1144.354
G1 F1485.0
M103
(</edge>)
(</boundaryPerimeter>)
(<nestedRing>)
(<boundaryPerimeter>)
(<boundaryPoint> X-40.538 Y-26.951 Z1.701 </boundaryPoint>)
(<boundaryPoint> X-40.884 Y-28.691 Z1.701 </boundaryPoint>)
(<boundaryPoint> X-41.869 Y-30.167 Z1.701 </boundaryPoint>)
(<boundaryPoint> X-43.343 Y-31.153 Z1.701 </boundaryPoint>)
(<boundaryPoint> X-45.081 Y-31.499 Z1.701 </boundaryPoint>)
(<boundaryPoint> X-46.82 Y-31.153 Z1.701 </boundaryPoint>)
(<boundaryPoint> X-48.293 Y-30.167 Z1.701 </boundaryPoint>)
(<boundaryPoint> X-49.278 Y-28.691 Z1.701 </boundaryPoint>)
(<boundaryPoint> X-49.624 Y-26.951 Z1.701 </boundaryPoint>)
(<boundaryPoint> X-49.278 Y-25.211 Z1.701 </boundaryPoint>)
(<boundaryPoint> X-48.293 Y-23.735 Z1.701 </boundaryPoint>)
(<boundaryPoint> X-46.82 Y-22.749 Z1.701 </boundaryPoint>)
(<boundaryPoint> X-45.081 Y-22.403 Z1.701 </boundaryPoint>)
(<boundaryPoint> X-43.343 Y-22.749 Z1.701 </boundaryPoint>)
(<boundaryPoint> X-41.869 Y-23.735 Z1.701 </boundaryPoint>)
(<boundaryPoint> X-40.884 Y-25.211 Z1.701 </boundaryPoint>)
(<edge> inner )
G1 X-48.34 Y-30.38 Z1.7 F4200.0
G1 F1200.0
G1 E1145.354
G1 F4200.0
M101
G1 X-48.44 Y-30.31 Z1.7 F1485.0 E1145.361
G1 X-49.47 Y-28.77 Z1.7 F1485.0 E1145.459
G1 X-49.83 Y-26.95 Z1.7 F1485.0 E1145.556
G1 X-49.47 Y-25.13 Z1.7 F1485.0 E1145.654
G1 X-48.44 Y-23.59 Z1.7 F1485.0 E1145.752
G1 X-46.9 Y-22.56 Z1.7 F1485.0 E1145.85
G1 X-45.08 Y-22.2 Z1.7 F1485.0 E1145.948
G1 X-43.27 Y-22.56 Z1.7 F1485.0 E1146.046
G1 X-41.73 Y-23.59 Z1.7 F1485.0 E1146.144
G1 X-40.7 Y-25.13 Z1.7 F1485.0 E1146.242
G1 X-40.33 Y-26.95 Z1.7 F1485.0 E1146.34
G1 X-40.7 Y-28.77 Z1.7 F1485.0 E1146.437
G1 X-41.73 Y-30.31 Z1.7 F1485.0 E1146.535
G1 X-43.27 Y-31.34 Z1.7 F1485.0 E1146.633
G1 X-45.08 Y-31.7 Z1.7 F1485.0 E1146.731
G1 X-46.9 Y-31.34 Z1.7 F1485.0 E1146.829
G1 X-48.34 Y-30.38 Z1.7 F1485.0 E1146.92
G1 F1200.0
G1 E1145.92
G1 F1485.0
M103
(</edge>)
(</boundaryPerimeter>)
(</nestedRing>)
(<nestedRing>)
(<boundaryPerimeter>)
(<boundaryPoint> X9.185 Y29.47 Z1.701 </boundaryPoint>)
(<boundaryPoint> X10.924 Y29.124 Z1.701 </boundaryPoint>)
(<boundaryPoint> X12.398 Y28.138 Z1.701 </boundaryPoint>)
(<boundaryPoint> X13.382 Y26.663 Z1.701 </boundaryPoint>)
(<boundaryPoint> X13.728 Y24.922 Z1.701 </boundaryPoint>)
(<boundaryPoint> X13.382 Y23.182 Z1.701 </boundaryPoint>)
(<boundaryPoint> X12.398 Y21.707 Z1.701 </boundaryPoint>)
(<boundaryPoint> X10.924 Y20.721 Z1.701 </boundaryPoint>)
(<boundaryPoint> X9.185 Y20.374 Z1.701 </boundaryPoint>)
(<boundaryPoint> X7.447 Y20.721 Z1.701 </boundaryPoint>)
(<boundaryPoint> X5.973 Y21.707 Z1.701 </boundaryPoint>)
(<boundaryPoint> X4.988 Y23.182 Z1.701 </boundaryPoint>)
(<boundaryPoint> X4.643 Y24.922 Z1.701 </boundaryPoint>)
(<boundaryPoint> X4.988 Y26.663 Z1.701 </boundaryPoint>)
(<boundaryPoint> X5.973 Y28.138 Z1.701 </boundaryPoint>)
(<boundaryPoint> X7.447 Y29.124 Z1.701 </boundaryPoint>)
(<edge> inner )
G1 X-48.41 Y-30.57 Z1.7 F4200.0
G1 X-45.08 Y-31.89 Z1.7 F4200.0
G1 X-41.59 Y-30.44 Z1.7 F4200.0
G1 X5.93 Y21.5 Z1.7 F4200.0
G1 F1200.0
G1 E1146.92
G1 F4200.0
M101
G1 X5.83 Y21.56 Z1.7 F1485.0 E1146.927
G1 X4.8 Y23.1 Z1.7 F1485.0 E1147.025
G1 X4.44 Y24.92 Z1.7 F1485.0 E1147.123
G1 X4.8 Y26.74 Z1.7 F1485.0 E1147.221
G1 X5.83 Y28.28 Z1.7 F1485.0 E1147.318
G1 X7.37 Y29.31 Z1.7 F1485.0 E1147.416
G1 X9.19 Y29.67 Z1.7 F1485.0 E1147.514
G1 X11.0 Y29.31 Z1.7 F1485.0 E1147.612
G1 X12.54 Y28.28 Z1.7 F1485.0 E1147.71
G1 X13.57 Y26.74 Z1.7 F1485.0 E1147.808
G1 X13.93 Y24.92 Z1.7 F1485.0 E1147.906
G1 X13.57 Y23.1 Z1.7 F1485.0 E1148.004
G1 X12.54 Y21.56 Z1.7 F1485.0 E1148.101
G1 X11.0 Y20.53 Z1.7 F1485.0 E1148.199
G1 X9.19 Y20.17 Z1.7 F1485.0 E1148.297
G1 X7.37 Y20.53 Z1.7 F1485.0 E1148.395
G1 X5.93 Y21.5 Z1.7 F1485.0 E1148.486
G1 F1200.0
G1 E1148.486
G1 F1485.0
M103
(</edge>)
(</boundaryPerimeter>)
(</nestedRing>)
(<loop> inner )
;M108 R44.0
G1 X5.64 Y21.21 Z1.7 F4200.0
G1 F1200.0
G1 E1148.486
G1 F4200.0
M101
G1 X5.54 Y21.28 Z1.7 F2970.0 E1148.492
G1 X4.42 Y22.95 Z1.7 F2970.0 E1148.587
G1 X4.03 Y24.92 Z1.7 F2970.0 E1148.681
G1 X4.42 Y26.9 Z1.7 F2970.0 E1148.776
G1 X5.54 Y28.57 Z1.7 F2970.0 E1148.87
G1 X7.21 Y29.69 Z1.7 F2970.0 E1148.965
G1 X9.19 Y30.08 Z1.7 F2970.0 E1149.059
G1 X11.16 Y29.69 Z1.7 F2970.0 E1149.154
G1 X12.83 Y28.57 Z1.7 F2970.0 E1149.248
G1 X13.95 Y26.9 Z1.7 F2970.0 E1149.342
G1 X14.34 Y24.92 Z1.7 F2970.0 E1149.437
G1 X13.95 Y22.95 Z1.7 F2970.0 E1149.532
G1 X12.83 Y21.28 Z1.7 F2970.0 E1149.626
G1 X11.16 Y20.16 Z1.7 F2970.0 E1149.72
G1 X9.19 Y19.76 Z1.7 F2970.0 E1149.815
G1 X7.21 Y20.16 Z1.7 F2970.0 E1149.909
G1 X5.64 Y21.21 Z1.7 F2970.0 E1149.998
G1 F1200.0
G1 E1148.998
G1 F2970.0
M103
(</loop>)
(<loop> inner )
G1 X-41.54 Y-23.24 Z1.7 F4200.0
G1 F1200.0
G1 E1149.998
G1 F4200.0
M101
G1 X-41.44 Y-23.3 Z1.7 F2970.0 E1150.004
G1 X-40.32 Y-24.98 Z1.7 F2970.0 E1150.098
G1 X-39.93 Y-26.95 Z1.7 F2970.0 E1150.193
G1 X-40.32 Y-28.93 Z1.7 F2970.0 E1150.287
G1 X-41.44 Y-30.6 Z1.7 F2970.0 E1150.382
G1 X-43.11 Y-31.72 Z1.7 F2970.0 E1150.476
G1 X-45.08 Y-32.11 Z1.7 F2970.0 E1150.571
G1 X-47.05 Y-31.72 Z1.7 F2970.0 E1150.665
G1 X-48.73 Y-30.6 Z1.7 F2970.0 E1150.76
G1 X-49.84 Y-28.93 Z1.7 F2970.0 E1150.854
G1 X-50.24 Y-26.95 Z1.7 F2970.0 E1150.949
G1 X-49.84 Y-24.98 Z1.7 F2970.0 E1151.043
G1 X-48.73 Y-23.3 Z1.7 F2970.0 E1151.138
G1 X-47.05 Y-22.18 Z1.7 F2970.0 E1151.232
G1 X-45.08 Y-21.79 Z1.7 F2970.0 E1151.327
G1 X-43.11 Y-22.18 Z1.7 F2970.0 E1151.421
G1 X-41.54 Y-23.24 Z1.7 F2970.0 E1151.51
G1 F1200.0
G1 E1150.51
G1 F2970.0
M103
(</loop>)
(<loop> outer )
G1 X-40.15 Y-26.95 Z1.7 F4200.0
G1 X-41.56 Y-35.25 Z1.7 F4200.0
G1 F1200.0
G1 E1151.51
G1 F4200.0
M101
G1 X-41.44 Y-35.25 Z1.7 F2970.0 E1151.516
G1 X15.78 Y-35.25 Z1.7 F2970.0 E1154.202
G1 X15.78 Y35.25 Z1.7 F2970.0 E1157.513
G1 X-54.06 Y35.25 Z1.7 F2970.0 E1160.792
G1 X-54.06 Y-35.25 Z1.7 F2970.0 E1164.103
G1 X-41.56 Y-35.25 Z1.7 F2970.0 E1164.69
G1 F1200.0
G1 E1163.69
G1 F2970.0
M103
(</loop>)
(<infill>)
(<infillBoundary>)
(<infillPoint> X15.779 Y35.254 Z0.135 </infillPoint>)
(<infillPoint> X-54.059 Y35.254 Z0.135 </infillPoint>)
(<infillPoint> X-54.059 Y-35.254 Z0.135 </infillPoint>)
(<infillPoint> X15.779 Y-35.254 Z0.135 </infillPoint>)
(</infillBoundary>)
(<infillBoundary>)
(<infillPoint> X-39.926 Y-26.951 Z0.135 </infillPoint>)
(<infillPoint> X-40.319 Y-28.925 Z0.135 </infillPoint>)
(<infillPoint> X-41.436 Y-30.599 Z0.135 </infillPoint>)
(<infillPoint> X-43.109 Y-31.718 Z0.135 </infillPoint>)
(<infillPoint> X-45.081 Y-32.111 Z0.135 </infillPoint>)
(<infillPoint> X-47.054 Y-31.718 Z0.135 </infillPoint>)
(<infillPoint> X-48.726 Y-30.599 Z0.135 </infillPoint>)
(<infillPoint> X-49.843 Y-28.925 Z0.135 </infillPoint>)
(<infillPoint> X-50.236 Y-26.951 Z0.135 </infillPoint>)
(<infillPoint> X-49.843 Y-24.977 Z0.135 </infillPoint>)
(<infillPoint> X-48.726 Y-23.303 Z0.135 </infillPoint>)
(<infillPoint> X-47.054 Y-22.184 Z0.135 </infillPoint>)
(<infillPoint> X-45.081 Y-21.791 Z0.135 </infillPoint>)
(<infillPoint> X-43.109 Y-22.184 Z0.135 </infillPoint>)
(<infillPoint> X-41.436 Y-23.303 Z0.135 </infillPoint>)
(<infillPoint> X-40.319 Y-24.977 Z0.135 </infillPoint>)
(</infillBoundary>)
(<infillBoundary>)
(<infillPoint> X9.185 Y30.082 Z0.135 </infillPoint>)
(<infillPoint> X11.158 Y29.689 Z0.135 </infillPoint>)
(<infillPoint> X12.831 Y28.57 Z0.135 </infillPoint>)
(<infillPoint> X13.947 Y26.897 Z0.135 </infillPoint>)
(<infillPoint> X14.34 Y24.922 Z0.135 </infillPoint>)
(<infillPoint> X13.947 Y22.948 Z0.135 </infillPoint>)
(<infillPoint> X12.831 Y21.275 Z0.135 </infillPoint>)
(<infillPoint> X11.158 Y20.156 Z0.135 </infillPoint>)
(<infillPoint> X9.185 Y19.762 Z0.135 </infillPoint>)
(<infillPoint> X7.213 Y20.156 Z0.135 </infillPoint>)
(<infillPoint> X5.54 Y21.275 Z0.135 </infillPoint>)
(<infillPoint> X4.423 Y22.948 Z0.135 </infillPoint>)
(<infillPoint> X4.031 Y24.922 Z0.135 </infillPoint>)
(<infillPoint> X4.423 Y26.897 Z0.135 </infillPoint>)
(<infillPoint> X5.54 Y28.57 Z0.135 </infillPoint>)
(<infillPoint> X7.213 Y29.689 Z0.135 </infillPoint>)
(</infillBoundary>)
G1 X-40.4 Y-29.55 Z1.7 F4200.0
G1 F1200.0
G1 E1164.69
G1 F4200.0
M101
G1 X-40.4 Y-34.97 Z1.7 F2970.0 E1164.945
G1 X-40.8 Y-34.97 Z1.7 F2970.0 E1164.963
G1 X-40.8 Y-30.15 Z1.7 F2970.0 E1165.19
G1 X-41.2 Y-30.75 Z1.7 F2970.0 E1165.224
G1 X-41.2 Y-34.97 Z1.7 F2970.0 E1165.422
G1 X-41.6 Y-34.97 Z1.7 F2970.0 E1165.441
G1 X-41.6 Y-31.05 Z1.7 F2970.0 E1165.625
G1 X-42.0 Y-31.31 Z1.7 F2970.0 E1165.648
G1 X-42.0 Y-34.97 Z1.7 F2970.0 E1165.82
G1 X-42.4 Y-34.97 Z1.7 F2970.0 E1165.839
G1 X-42.4 Y-31.58 Z1.7 F2970.0 E1165.998
G1 X-42.8 Y-31.85 Z1.7 F2970.0 E1166.02
G1 X-42.8 Y-34.97 Z1.7 F2970.0 E1166.167
G1 X-43.2 Y-34.97 Z1.7 F2970.0 E1166.186
G1 X-43.2 Y-32.02 Z1.7 F2970.0 E1166.325
G1 X-43.6 Y-32.1 Z1.7 F2970.0 E1166.344
G1 X-43.6 Y-34.97 Z1.7 F2970.0 E1166.479
G1 X-44.0 Y-34.97 Z1.7 F2970.0 E1166.497
G1 X-44.0 Y-32.18 Z1.7 F2970.0 E1166.629
G1 X-44.4 Y-32.26 Z1.7 F2970.0 E1166.648
G1 X-44.4 Y-34.97 Z1.7 F2970.0 E1166.775
G1 X-44.8 Y-34.97 Z1.7 F2970.0 E1166.794
G1 X-44.8 Y-32.34 Z1.7 F2970.0 E1166.918
G1 X-45.2 Y-32.37 Z1.7 F2970.0 E1166.936
G1 X-45.2 Y-34.97 Z1.7 F2970.0 E1167.059
G1 X-45.6 Y-34.97 Z1.7 F2970.0 E1167.077
G1 X-45.6 Y-32.29 Z1.7 F2970.0 E1167.203
G1 X-46.0 Y-32.21 Z1.7 F2970.0 E1167.222
G1 X-46.0 Y-34.97 Z1.7 F2970.0 E1167.352
G1 X-46.4 Y-34.97 Z1.7 F2970.0 E1167.371
M73 P1 (display progress)
G1 X-46.4 Y-32.13 Z1.7 F2970.0 E1167.504
G1 X-46.8 Y-32.05 Z1.7 F2970.0 E1167.523
G1 X-46.8 Y-34.97 Z1.7 F2970.0 E1167.66
G1 X-47.2 Y-34.97 Z1.7 F2970.0 E1167.679
G1 X-47.2 Y-31.96 Z1.7 F2970.0 E1167.821
G1 X-47.6 Y-31.69 Z1.7 F2970.0 E1167.843
G1 X-47.6 Y-34.97 Z1.7 F2970.0 E1167.998
G1 X-48.0 Y-34.97 Z1.7 F2970.0 E1168.016
G1 X-48.0 Y-31.42 Z1.7 F2970.0 E1168.183
G1 X-48.4 Y-31.15 Z1.7 F2970.0 E1168.206
G1 X-48.4 Y-34.97 Z1.7 F2970.0 E1168.385
G1 X-48.8 Y-34.97 Z1.7 F2970.0 E1168.404
G1 X-48.8 Y-30.89 Z1.7 F2970.0 E1168.596
G1 X-49.2 Y-30.39 Z1.7 F2970.0 E1168.626
G1 X-49.2 Y-34.97 Z1.7 F2970.0 E1168.841
G1 X-49.6 Y-34.97 Z1.7 F2970.0 E1168.86
G1 X-49.6 Y-29.79 Z1.7 F2970.0 E1169.103
G1 X-50.0 Y-29.19 Z1.7 F2970.0 E1169.137
G1 X-50.0 Y-34.97 Z1.7 F2970.0 E1169.408
G1 X-50.4 Y-34.97 Z1.7 F2970.0 E1169.427
G1 X-50.4 Y34.97 Z1.7 F2970.0 E1172.711
G1 X-50.8 Y34.97 Z1.7 F2970.0 E1172.73
G1 X-50.8 Y-34.97 Z1.7 F2970.0 E1176.015
G1 X-51.2 Y-34.97 Z1.7 F2970.0 E1176.033
G1 X-51.2 Y34.97 Z1.7 F2970.0 E1179.318
G1 X-51.6 Y34.97 Z1.7 F2970.0 E1179.337
G1 X-51.6 Y-34.97 Z1.7 F2970.0 E1182.621
G1 X-52.0 Y-34.97 Z1.7 F2970.0 E1182.64
G1 X-52.0 Y34.97 Z1.7 F2970.0 E1185.924
G1 X-52.4 Y34.97 Z1.7 F2970.0 E1185.943
G1 X-52.4 Y-34.97 Z1.7 F2970.0 E1189.227
G1 X-52.8 Y-34.97 Z1.7 F2970.0 E1189.246
G1 X-52.8 Y34.97 Z1.7 F2970.0 E1192.531
G1 X-53.2 Y34.97 Z1.7 F2970.0 E1192.549
G1 X-53.2 Y-34.97 Z1.7 F2970.0 E1195.834
G1 X-53.6 Y-34.92 Z1.7 F2970.0 E1195.853
G1 X-53.6 Y34.92 Z1.7 F2970.0 E1199.133
G1 F1200.0
G1 E1198.133
G1 F2970.0
M103
G1 X-50.0 Y34.97 Z1.7 F4200.0
G1 F1200.0
G1 E1199.133
G1 F4200.0
M101
G1 X-50.0 Y-24.71 Z1.7 F2970.0 E1201.935
G1 X-49.6 Y-24.11 Z1.7 F2970.0 E1201.969
G1 X-49.6 Y34.97 Z1.7 F2970.0 E1204.743
G1 X-49.2 Y34.97 Z1.7 F2970.0 E1204.762
G1 X-49.2 Y-23.51 Z1.7 F2970.0 E1207.508
G1 X-48.8 Y-23.02 Z1.7 F2970.0 E1207.538
G1 X-48.8 Y34.97 Z1.7 F2970.0 E1210.261
G1 X-48.4 Y34.97 Z1.7 F2970.0 E1210.28
G1 X-48.4 Y-22.75 Z1.7 F2970.0 E1212.99
G1 X-48.0 Y-22.48 Z1.7 F2970.0 E1213.012
G1 X-48.0 Y34.97 Z1.7 F2970.0 E1215.71
G1 X-47.6 Y34.97 Z1.7 F2970.0 E1215.729
G1 X-47.6 Y-22.21 Z1.7 F2970.0 E1218.414
G1 X-47.2 Y-21.94 Z1.7 F2970.0 E1218.437
G1 X-47.2 Y34.97 Z1.7 F2970.0 E1221.109
G1 X-46.8 Y34.97 Z1.7 F2970.0 E1221.128
G1 X-46.8 Y-21.85 Z1.7 F2970.0 E1223.796
G1 X-46.4 Y-21.77 Z1.7 F2970.0 E1223.816
G1 X-46.4 Y34.97 Z1.7 F2970.0 E1226.48
G1 X-46.0 Y34.97 Z1.7 F2970.0 E1226.499
G1 X-46.0 Y-21.69 Z1.7 F2970.0 E1229.159
G1 X-45.6 Y-21.61 Z1.7 F2970.0 E1229.178
G1 X-45.6 Y34.97 Z1.7 F2970.0 E1231.835
G1 X-45.2 Y34.97 Z1.7 F2970.0 E1231.854
G1 X-45.2 Y-21.53 Z1.7 F2970.0 E1234.507
G1 X-44.8 Y-21.56 Z1.7 F2970.0 E1234.526
G1 X-44.8 Y34.97 Z1.7 F2970.0 E1237.181
G1 X-44.4 Y34.97 Z1.7 F2970.0 E1237.2
G1 X-44.4 Y-21.64 Z1.7 F2970.0 E1239.858
G1 X-44.0 Y-21.72 Z1.7 F2970.0 E1239.877
G1 X-44.0 Y34.97 Z1.7 F2970.0 E1242.539
G1 X-43.6 Y34.97 Z1.7 F2970.0 E1242.558
G1 X-43.6 Y-21.8 Z1.7 F2970.0 E1245.224
G1 X-43.2 Y-21.88 Z1.7 F2970.0 E1245.243
G1 X-43.2 Y34.97 Z1.7 F2970.0 E1247.913
G1 X-42.8 Y34.97 Z1.7 F2970.0 E1247.931
G1 X-42.8 Y-22.05 Z1.7 F2970.0 E1250.609
G1 X-42.4 Y-22.32 Z1.7 F2970.0 E1250.632
G1 X-42.4 Y34.97 Z1.7 F2970.0 E1253.322
G1 X-42.0 Y34.97 Z1.7 F2970.0 E1253.341
G1 X-42.0 Y-22.59 Z1.7 F2970.0 E1256.044
G1 X-41.6 Y-22.86 Z1.7 F2970.0 E1256.066
G1 X-41.6 Y34.97 Z1.7 F2970.0 E1258.782
G1 X-41.2 Y34.97 Z1.7 F2970.0 E1258.801
G1 X-41.2 Y-23.15 Z1.7 F2970.0 E1261.53
G1 X-40.8 Y-23.75 Z1.7 F2970.0 E1261.564
G1 X-40.8 Y34.97 Z1.7 F2970.0 E1264.321
G1 X-40.4 Y34.97 Z1.7 F2970.0 E1264.34
G1 X-40.4 Y-24.35 Z1.7 F2970.0 E1267.126
G1 X-40.0 Y-25.14 Z1.7 F2970.0 E1267.167
G1 X-40.0 Y34.97 Z1.7 F2970.0 E1269.99
G1 F1200.0
G1 E1268.99
G1 F2970.0
M103
G1 X0.4 Y34.97 Z1.7 F4200.0
G1 F1200.0
G1 E1269.99
G1 F4200.0
M101
G1 X0.4 Y-34.97 Z1.7 F2970.0 E1273.275
G1 X0.8 Y-34.97 Z1.7 F2970.0 E1273.293
G1 X0.8 Y34.97 Z1.7 F2970.0 E1276.578
G1 X1.2 Y34.97 Z1.7 F2970.0 E1276.597
G1 X1.2 Y-34.97 Z1.7 F2970.0 E1279.881
G1 X1.6 Y-34.97 Z1.7 F2970.0 E1279.9
G1 X1.6 Y34.97 Z1.7 F2970.0 E1283.184
G1 X2.0 Y34.97 Z1.7 F2970.0 E1283.203
G1 X2.0 Y-34.97 Z1.7 F2970.0 E1286.488
G1 X2.4 Y-34.97 Z1.7 F2970.0 E1286.506
G1 X2.4 Y34.97 Z1.7 F2970.0 E1289.791
G1 X2.8 Y34.97 Z1.7 F2970.0 E1289.81
G1 X2.8 Y-34.97 Z1.7 F2970.0 E1293.094
G1 X3.2 Y-34.97 Z1.7 F2970.0 E1293.113
G1 X3.2 Y34.97 Z1.7 F2970.0 E1296.397
G1 X3.6 Y34.97 Z1.7 F2970.0 E1296.416
G1 X3.6 Y-34.97 Z1.7 F2970.0 E1299.7
G1 X4.0 Y-34.97 Z1.7 F2970.0 E1299.719
G1 X4.0 Y23.64 Z1.7 F2970.0 E1302.472
G1 F1200.0
G1 E1302.243
G1 F2970.0
M103
G1 X4.4 Y22.48 Z1.7 F4200.0
G1 F1200.0
G1 E1302.472
G1 F4200.0
M101
G1 X4.4 Y-34.97 Z1.7 F2970.0 E1305.169
G1 X4.8 Y-34.97 Z1.7 F2970.0 E1305.188
G1 X4.8 Y21.88 Z1.7 F2970.0 E1307.858
G1 X5.2 Y21.28 Z1.7 F2970.0 E1307.891
G1 X5.2 Y-34.97 Z1.7 F2970.0 E1310.533
G1 X5.6 Y-34.97 Z1.7 F2970.0 E1310.552
G1 X5.6 Y20.9 Z1.7 F2970.0 E1313.175
G1 X6.0 Y20.63 Z1.7 F2970.0 E1313.198
G1 X6.0 Y-34.97 Z1.7 F2970.0 E1315.809
G1 X6.4 Y-34.97 Z1.7 F2970.0 E1315.827
G1 X6.4 Y20.36 Z1.7 F2970.0 E1318.426
G1 X6.8 Y20.1 Z1.7 F2970.0 E1318.448
G1 X6.8 Y-34.97 Z1.7 F2970.0 E1321.034
G1 X7.2 Y-34.97 Z1.7 F2970.0 E1321.053
G1 X7.2 Y19.87 Z1.7 F2970.0 E1323.628
G1 X7.6 Y19.79 Z1.7 F2970.0 E1323.647
G1 X7.6 Y-34.97 Z1.7 F2970.0 E1326.219
G1 X8.0 Y-34.97 Z1.7 F2970.0 E1326.238
G1 X8.0 Y19.71 Z1.7 F2970.0 E1328.806
G1 X8.4 Y19.63 Z1.7 F2970.0 E1328.825
G1 X8.4 Y-34.97 Z1.7 F2970.0 E1331.389
G1 X8.8 Y-34.97 Z1.7 F2970.0 E1331.408
G1 X8.8 Y19.55 Z1.7 F2970.0 E1333.968
G1 X9.2 Y19.48 Z1.7 F2970.0 E1333.987
G1 X9.2 Y-34.97 Z1.7 F2970.0 E1336.544
G1 X9.6 Y-34.97 Z1.7 F2970.0 E1336.563
G1 X9.6 Y19.56 Z1.7 F2970.0 E1339.123
G1 X10.0 Y19.64 Z1.7 F2970.0 E1339.143
G1 X10.0 Y-34.97 Z1.7 F2970.0 E1341.707
G1 X10.4 Y-34.97 Z1.7 F2970.0 E1341.726
G1 X10.4 Y19.72 Z1.7 F2970.0 E1344.294
G1 X10.8 Y19.8 Z1.7 F2970.0 E1344.313
G1 X10.8 Y-34.97 Z1.7 F2970.0 E1346.885
G1 X11.2 Y-34.97 Z1.7 F2970.0 E1346.904
G1 X11.2 Y19.88 Z1.7 F2970.0 E1349.479
G1 X11.6 Y20.11 Z1.7 F2970.0 E1349.501
G1 X11.6 Y-34.97 Z1.7 F2970.0 E1352.088
G1 X12.0 Y-34.97 Z1.7 F2970.0 E1352.107
G1 X12.0 Y20.38 Z1.7 F2970.0 E1354.706
G1 X12.4 Y20.65 Z1.7 F2970.0 E1354.729
G1 X12.4 Y-34.97 Z1.7 F2970.0 E1357.34
G1 X12.8 Y-34.97 Z1.7 F2970.0 E1357.359
G1 X12.8 Y20.92 Z1.7 F2970.0 E1359.984
G1 X13.2 Y21.32 Z1.7 F2970.0 E1360.01
G1 X13.2 Y-34.97 Z1.7 F2970.0 E1362.654
G1 X13.6 Y-34.97 Z1.7 F2970.0 E1362.673
G1 X13.6 Y21.92 Z1.7 F2970.0 E1365.344
G1 X14.0 Y22.52 Z1.7 F2970.0 E1365.378
G1 X14.0 Y-34.97 Z1.7 F2970.0 E1368.078
G1 X14.4 Y-34.97 Z1.7 F2970.0 E1368.097
G1 X14.4 Y23.79 Z1.7 F2970.0 E1370.856
G1 F1200.0
G1 E1369.856
G1 F2970.0
M103
G1 X14.4 Y26.06 Z1.7 F4200.0
G1 F1200.0
G1 E1370.856
G1 F4200.0
M101
G1 X14.4 Y34.97 Z1.7 F2970.0 E1371.275
G1 X14.0 Y34.97 Z1.7 F2970.0 E1371.293
G1 X14.0 Y27.32 Z1.7 F2970.0 E1371.653
G1 X13.6 Y27.92 Z1.7 F2970.0 E1371.687
G1 X13.6 Y34.97 Z1.7 F2970.0 E1372.018
G1 X13.2 Y34.97 Z1.7 F2970.0 E1372.037
G1 X13.2 Y28.52 Z1.7 F2970.0 E1372.339
G1 X12.8 Y28.93 Z1.7 F2970.0 E1372.366
G1 X12.8 Y34.97 Z1.7 F2970.0 E1372.65
G1 X12.4 Y34.97 Z1.7 F2970.0 E1372.669
G1 X12.4 Y29.2 Z1.7 F2970.0 E1372.94
G1 X12.0 Y29.46 Z1.7 F2970.0 E1372.963
G1 X12.0 Y34.97 Z1.7 F2970.0 E1373.222
G1 X11.6 Y34.97 Z1.7 F2970.0 E1373.24
G1 X11.6 Y29.73 Z1.7 F2970.0 E1373.487
G1 X11.2 Y29.97 Z1.7 F2970.0 E1373.508
G1 X11.2 Y34.97 Z1.7 F2970.0 E1373.744
G1 X10.8 Y34.97 Z1.7 F2970.0 E1373.762
G1 X10.8 Y30.05 Z1.7 F2970.0 E1373.994
G1 X10.4 Y30.13 Z1.7 F2970.0 E1374.013
G1 X10.4 Y34.97 Z1.7 F2970.0 E1374.241
G1 X10.0 Y34.97 Z1.7 F2970.0 E1374.259
G1 X10.0 Y30.21 Z1.7 F2970.0 E1374.483
G1 X9.6 Y30.29 Z1.7 F2970.0 E1374.502
G1 X9.6 Y34.97 Z1.7 F2970.0 E1374.723
G1 X9.2 Y34.97 Z1.7 F2970.0 E1374.741
G1 X9.2 Y30.36 Z1.7 F2970.0 E1374.958
G1 X8.8 Y30.29 Z1.7 F2970.0 E1374.977
G1 X8.8 Y34.97 Z1.7 F2970.0 E1375.197
G1 X8.4 Y34.97 Z1.7 F2970.0 E1375.216
G1 X8.4 Y30.21 Z1.7 F2970.0 E1375.439
G1 X8.0 Y30.13 Z1.7 F2970.0 E1375.458
G1 X8.0 Y34.97 Z1.7 F2970.0 E1375.686
G1 X7.6 Y34.97 Z1.7 F2970.0 E1375.705
G1 X7.6 Y30.05 Z1.7 F2970.0 E1375.936
G1 X7.2 Y29.97 Z1.7 F2970.0 E1375.955
G1 X7.2 Y34.97 Z1.7 F2970.0 E1376.19
G1 X6.8 Y34.97 Z1.7 F2970.0 E1376.209
G1 X6.8 Y29.75 Z1.7 F2970.0 E1376.454
G1 X6.4 Y29.48 Z1.7 F2970.0 E1376.476
G1 X6.4 Y34.97 Z1.7 F2970.0 E1376.734
G1 X6.0 Y34.97 Z1.7 F2970.0 E1376.753
G1 X6.0 Y29.22 Z1.7 F2970.0 E1377.024
G1 X5.6 Y28.95 Z1.7 F2970.0 E1377.046
G1 X5.6 Y34.97 Z1.7 F2970.0 E1377.329
G1 X5.2 Y34.97 Z1.7 F2970.0 E1377.348
G1 X5.2 Y28.57 Z1.7 F2970.0 E1377.649
G1 X4.8 Y27.97 Z1.7 F2970.0 E1377.683
G1 X4.8 Y34.97 Z1.7 F2970.0 E1378.012
G1 X4.4 Y34.97 Z1.7 F2970.0 E1378.03
G1 X4.4 Y27.37 Z1.7 F2970.0 E1378.388
G1 X4.0 Y26.2 Z1.7 F2970.0 E1378.445
G1 X4.0 Y34.97 Z1.7 F2970.0 E1378.857
G1 F1200.0
G1 E1377.857
G1 F2970.0
M103
G1 X14.8 Y34.97 Z1.7 F4200.0
G1 F1200.0
G1 E1378.857
G1 F4200.0
M101
G1 X14.8 Y-34.97 Z1.7 F2970.0 E1382.142
G1 X15.2 Y-34.97 Z1.7 F2970.0 E1382.16
G1 X15.2 Y34.97 Z1.7 F2970.0 E1385.445
G1 F1200.0
G1 E1384.445
G1 F2970.0
M103
G1 X14.12 Y24.92 Z1.7 F4200.0
G1 X-0.0 Y-34.97 Z1.7 F4200.0
G1 F1200.0
G1 E1385.445
G1 F4200.0
M101
G1 X0.0 Y34.97 Z1.7 F2970.0 E1388.729
G1 X-0.4 Y34.97 Z1.7 F2970.0 E1388.748
G1 X-0.4 Y-34.97 Z1.7 F2970.0 E1392.033
G1 X-0.8 Y-34.97 Z1.7 F2970.0 E1392.051
G1 X-0.8 Y34.97 Z1.7 F2970.0 E1395.336
G1 X-1.2 Y34.97 Z1.7 F2970.0 E1395.355
G1 X-1.2 Y-34.97 Z1.7 F2970.0 E1398.639
G1 X-1.6 Y-34.97 Z1.7 F2970.0 E1398.658
G1 X-1.6 Y34.97 Z1.7 F2970.0 E1401.942
G1 X-2.0 Y34.97 Z1.7 F2970.0 E1401.961
G1 X-2.0 Y-34.97 Z1.7 F2970.0 E1405.245
G1 X-2.4 Y-34.97 Z1.7 F2970.0 E1405.264
G1 X-2.4 Y34.97 Z1.7 F2970.0 E1408.549
G1 X-2.8 Y34.97 Z1.7 F2970.0 E1408.567
G1 X-2.8 Y-34.97 Z1.7 F2970.0 E1411.852
G1 X-3.2 Y-34.97 Z1.7 F2970.0 E1411.871
G1 X-3.2 Y34.97 Z1.7 F2970.0 E1415.155
G1 X-3.6 Y34.97 Z1.7 F2970.0 E1415.174
G1 X-3.6 Y-34.97 Z1.7 F2970.0 E1418.458
G1 X-4.0 Y-34.97 Z1.7 F2970.0 E1418.477
G1 X-4.0 Y34.97 Z1.7 F2970.0 E1421.762
G1 X-4.4 Y34.97 Z1.7 F2970.0 E1421.78
G1 X-4.4 Y-34.97 Z1.7 F2970.0 E1425.065
G1 X-4.8 Y-34.97 Z1.7 F2970.0 E1425.084
G1 X-4.8 Y34.97 Z1.7 F2970.0 E1428.368
G1 X-5.2 Y34.97 Z1.7 F2970.0 E1428.387
G1 X-5.2 Y-34.97 Z1.7 F2970.0 E1431.671
G1 X-5.6 Y-34.97 Z1.7 F2970.0 E1431.69
G1 X-5.6 Y34.97 Z1.7 F2970.0 E1434.974
G1 X-6.0 Y34.97 Z1.7 F2970.0 E1434.993
G1 X-6.0 Y-34.97 Z1.7 F2970.0 E1438.278
G1 X-6.4 Y-34.97 Z1.7 F2970.0 E1438.296
G1 X-6.4 Y34.97 Z1.7 F2970.0 E1441.581
G1 X-6.8 Y34.97 Z1.7 F2970.0 E1441.6
G1 X-6.8 Y-34.97 Z1.7 F2970.0 E1444.884
G1 X-7.2 Y-34.97 Z1.7 F2970.0 E1444.903
G1 X-7.2 Y34.97 Z1.7 F2970.0 E1448.187
G1 X-7.6 Y34.97 Z1.7 F2970.0 E1448.206
G1 X-7.6 Y-34.97 Z1.7 F2970.0 E1451.491
G1 X-8.0 Y-34.97 Z1.7 F2970.0 E1451.509
G1 X-8.0 Y34.97 Z1.7 F2970.0 E1454.794
G1 X-8.4 Y34.97 Z1.7 F2970.0 E1454.813
G1 X-8.4 Y-34.97 Z1.7 F2970.0 E1458.097
G1 X-8.8 Y-34.97 Z1.7 F2970.0 E1458.116
G1 X-8.8 Y34.97 Z1.7 F2970.0 E1461.4
G1 X-9.2 Y34.97 Z1.7 F2970.0 E1461.419
G1 X-9.2 Y-34.97 Z1.7 F2970.0 E1464.704
G1 X-9.6 Y-34.97 Z1.7 F2970.0 E1464.722
G1 X-9.6 Y34.97 Z1.7 F2970.0 E1468.007
G1 X-10.0 Y34.97 Z1.7 F2970.0 E1468.026
G1 X-10.0 Y-34.97 Z1.7 F2970.0 E1471.31
G1 X-10.4 Y-34.97 Z1.7 F2970.0 E1471.329
G1 X-10.4 Y34.97 Z1.7 F2970.0 E1474.613
G1 X-10.8 Y34.97 Z1.7 F2970.0 E1474.632
G1 X-10.8 Y-34.97 Z1.7 F2970.0 E1477.916
G1 X-11.2 Y-34.97 Z1.7 F2970.0 E1477.935
G1 X-11.2 Y34.97 Z1.7 F2970.0 E1481.22
G1 X-11.6 Y34.97 Z1.7 F2970.0 E1481.238
G1 X-11.6 Y-34.97 Z1.7 F2970.0 E1484.523
G1 X-12.0 Y-34.97 Z1.7 F2970.0 E1484.542
G1 X-12.0 Y34.97 Z1.7 F2970.0 E1487.826
G1 X-12.4 Y34.97 Z1.7 F2970.0 E1487.845
G1 X-12.4 Y-34.97 Z1.7 F2970.0 E1491.129
G1 X-12.8 Y-34.97 Z1.7 F2970.0 E1491.148
G1 X-12.8 Y34.97 Z1.7 F2970.0 E1494.433
G1 X-13.2 Y34.97 Z1.7 F2970.0 E1494.451
G1 X-13.2 Y-34.97 Z1.7 F2970.0 E1497.736
G1 X-13.6 Y-34.97 Z1.7 F2970.0 E1497.755
G1 X-13.6 Y34.97 Z1.7 F2970.0 E1501.039
G1 X-14.0 Y34.97 Z1.7 F2970.0 E1501.058
G1 X-14.0 Y-34.97 Z1.7 F2970.0 E1504.342
G1 X-14.4 Y-34.97 Z1.7 F2970.0 E1504.361
G1 X-14.4 Y34.97 Z1.7 F2970.0 E1507.645
G1 X-14.8 Y34.97 Z1.7 F2970.0 E1507.664
G1 X-14.8 Y-34.97 Z1.7 F2970.0 E1510.949
G1 X-15.2 Y-34.97 Z1.7 F2970.0 E1510.967
G1 X-15.2 Y34.97 Z1.7 F2970.0 E1514.252
G1 X-15.6 Y34.97 Z1.7 F2970.0 E1514.271
G1 X-15.6 Y-34.97 Z1.7 F2970.0 E1517.555
G1 X-16.0 Y-34.97 Z1.7 F2970.0 E1517.574
G1 X-16.0 Y34.97 Z1.7 F2970.0 E1520.858
G1 X-16.4 Y34.97 Z1.7 F2970.0 E1520.877
G1 X-16.4 Y-34.97 Z1.7 F2970.0 E1524.162
G1 X-16.8 Y-34.97 Z1.7 F2970.0 E1524.18
G1 X-16.8 Y34.97 Z1.7 F2970.0 E1527.465
G1 X-17.2 Y34.97 Z1.7 F2970.0 E1527.484
G1 X-17.2 Y-34.97 Z1.7 F2970.0 E1530.768
G1 X-17.6 Y-34.97 Z1.7 F2970.0 E1530.787
G1 X-17.6 Y34.97 Z1.7 F2970.0 E1534.071
G1 X-18.0 Y34.97 Z1.7 F2970.0 E1534.09
G1 X-18.0 Y-34.97 Z1.7 F2970.0 E1537.374
G1 X-18.4 Y-34.97 Z1.7 F2970.0 E1537.393
G1 X-18.4 Y34.97 Z1.7 F2970.0 E1540.678
G1 X-18.8 Y34.97 Z1.7 F2970.0 E1540.696
G1 X-18.8 Y-34.97 Z1.7 F2970.0 E1543.981
G1 X-19.2 Y-34.97 Z1.7 F2970.0 E1544.0
G1 X-19.2 Y34.97 Z1.7 F2970.0 E1547.284
G1 X-19.6 Y34.97 Z1.7 F2970.0 E1547.303
G1 X-19.6 Y-34.97 Z1.7 F2970.0 E1550.587
G1 X-20.0 Y-34.97 Z1.7 F2970.0 E1550.606
G1 X-20.0 Y34.97 Z1.7 F2970.0 E1553.891
G1 X-20.4 Y34.97 Z1.7 F2970.0 E1553.909
G1 X-20.4 Y-34.97 Z1.7 F2970.0 E1557.194
G1 X-20.8 Y-34.97 Z1.7 F2970.0 E1557.213
G1 X-20.8 Y34.97 Z1.7 F2970.0 E1560.497
G1 X-21.2 Y34.97 Z1.7 F2970.0 E1560.516
G1 X-21.2 Y-34.97 Z1.7 F2970.0 E1563.8
G1 X-21.6 Y-34.97 Z1.7 F2970.0 E1563.819
G1 X-21.6 Y34.97 Z1.7 F2970.0 E1567.103
G1 X-22.0 Y34.97 Z1.7 F2970.0 E1567.122
G1 X-22.0 Y-34.97 Z1.7 F2970.0 E1570.407
G1 X-22.4 Y-34.97 Z1.7 F2970.0 E1570.425
G1 X-22.4 Y34.97 Z1.7 F2970.0 E1573.71
G1 X-22.8 Y34.97 Z1.7 F2970.0 E1573.729
G1 X-22.8 Y-34.97 Z1.7 F2970.0 E1577.013
G1 X-23.2 Y-34.97 Z1.7 F2970.0 E1577.032
G1 X-23.2 Y34.97 Z1.7 F2970.0 E1580.316
G1 X-23.6 Y34.97 Z1.7 F2970.0 E1580.335
G1 X-23.6 Y-34.97 Z1.7 F2970.0 E1583.62
G1 X-24.0 Y-34.97 Z1.7 F2970.0 E1583.638
G1 X-24.0 Y34.97 Z1.7 F2970.0 E1586.923
G1 X-24.4 Y34.97 Z1.7 F2970.0 E1586.942
G1 X-24.4 Y-34.97 Z1.7 F2970.0 E1590.226
G1 X-24.8 Y-34.97 Z1.7 F2970.0 E1590.245
G1 X-24.8 Y34.97 Z1.7 F2970.0 E1593.529
G1 X-25.2 Y34.97 Z1.7 F2970.0 E1593.548
G1 X-25.2 Y-34.97 Z1.7 F2970.0 E1596.832
G1 X-25.6 Y-34.97 Z1.7 F2970.0 E1596.851
G1 X-25.6 Y34.97 Z1.7 F2970.0 E1600.136
G1 X-26.0 Y34.97 Z1.7 F2970.0 E1600.154
G1 X-26.0 Y-34.97 Z1.7 F2970.0 E1603.439
G1 X-26.4 Y-34.97 Z1.7 F2970.0 E1603.458
G1 X-26.4 Y34.97 Z1.7 F2970.0 E1606.742
G1 X-26.8 Y34.97 Z1.7 F2970.0 E1606.761
G1 X-26.8 Y-34.97 Z1.7 F2970.0 E1610.045
G1 X-27.2 Y-34.97 Z1.7 F2970.0 E1610.064
G1 X-27.2 Y34.97 Z1.7 F2970.0 E1613.349
G1 X-27.6 Y34.97 Z1.7 F2970.0 E1613.367
G1 X-27.6 Y-34.97 Z1.7 F2970.0 E1616.652
G1 X-28.0 Y-34.97 Z1.7 F2970.0 E1616.671
G1 X-28.0 Y34.97 Z1.7 F2970.0 E1619.955
G1 X-28.4 Y34.97 Z1.7 F2970.0 E1619.974
G1 X-28.4 Y-34.97 Z1.7 F2970.0 E1623.258
G1 X-28.8 Y-34.97 Z1.7 F2970.0 E1623.277
G1 X-28.8 Y34.97 Z1.7 F2970.0 E1626.562
G1 X-29.2 Y34.97 Z1.7 F2970.0 E1626.58
G1 X-29.2 Y-34.97 Z1.7 F2970.0 E1629.865
G1 X-29.6 Y-34.97 Z1.7 F2970.0 E1629.884
G1 X-29.6 Y34.97 Z1.7 F2970.0 E1633.168
G1 X-30.0 Y34.97 Z1.7 F2970.0 E1633.187
G1 X-30.0 Y-34.97 Z1.7 F2970.0 E1636.471
G1 X-30.4 Y-34.97 Z1.7 F2970.0 E1636.49
G1 X-30.4 Y34.97 Z1.7 F2970.0 E1639.774
G1 X-30.8 Y34.97 Z1.7 F2970.0 E1639.793
G1 X-30.8 Y-34.97 Z1.7 F2970.0 E1643.078
G1 X-31.2 Y-34.97 Z1.7 F2970.0 E1643.096
G1 X-31.2 Y34.97 Z1.7 F2970.0 E1646.381
G1 X-31.6 Y34.97 Z1.7 F2970.0 E1646.4
G1 X-31.6 Y-34.97 Z1.7 F2970.0 E1649.684
G1 X-32.0 Y-34.97 Z1.7 F2970.0 E1649.703
G1 X-32.0 Y34.97 Z1.7 F2970.0 E1652.987
G1 X-32.4 Y34.97 Z1.7 F2970.0 E1653.006
G1 X-32.4 Y-34.97 Z1.7 F2970.0 E1656.291
G1 X-32.8 Y-34.97 Z1.7 F2970.0 E1656.309
G1 X-32.8 Y34.97 Z1.7 F2970.0 E1659.594
G1 X-33.2 Y34.97 Z1.7 F2970.0 E1659.613
G1 X-33.2 Y-34.97 Z1.7 F2970.0 E1662.897
G1 X-33.6 Y-34.97 Z1.7 F2970.0 E1662.916
G1 X-33.6 Y34.97 Z1.7 F2970.0 E1666.2
G1 X-34.0 Y34.97 Z1.7 F2970.0 E1666.219
G1 X-34.0 Y-34.97 Z1.7 F2970.0 E1669.503
G1 X-34.4 Y-34.97 Z1.7 F2970.0 E1669.522
G1 X-34.4 Y34.97 Z1.7 F2970.0 E1672.807
G1 X-34.8 Y34.97 Z1.7 F2970.0 E1672.825
G1 X-34.8 Y-34.97 Z1.7 F2970.0 E1676.11
G1 X-35.2 Y-34.97 Z1.7 F2970.0 E1676.129
G1 X-35.2 Y34.97 Z1.7 F2970.0 E1679.413
G1 X-35.6 Y34.97 Z1.7 F2970.0 E1679.432
G1 X-35.6 Y-34.97 Z1.7 F2970.0 E1682.716
G1 X-36.0 Y-34.97 Z1.7 F2970.0 E1682.735
G1 X-36.0 Y34.97 Z1.7 F2970.0 E1686.02
G1 X-36.4 Y34.97 Z1.7 F2970.0 E1686.038
G1 X-36.4 Y-34.97 Z1.7 F2970.0 E1689.323
G1 X-36.8 Y-34.97 Z1.7 F2970.0 E1689.342
G1 X-36.8 Y34.97 Z1.7 F2970.0 E1692.626
G1 X-37.2 Y34.97 Z1.7 F2970.0 E1692.645
G1 X-37.2 Y-34.97 Z1.7 F2970.0 E1695.929
G1 X-37.6 Y-34.97 Z1.7 F2970.0 E1695.948
G1 X-37.6 Y34.97 Z1.7 F2970.0 E1699.232
G1 X-38.0 Y34.97 Z1.7 F2970.0 E1699.251
G1 X-38.0 Y-34.97 Z1.7 F2970.0 E1702.536
G1 X-38.4 Y-34.97 Z1.7 F2970.0 E1702.554
G1 X-38.4 Y34.97 Z1.7 F2970.0 E1705.839
G1 X-38.8 Y34.97 Z1.7 F2970.0 E1705.858
G1 X-38.8 Y-34.97 Z1.7 F2970.0 E1709.142
G1 X-39.2 Y-34.97 Z1.7 F2970.0 E1709.161
G1 X-39.2 Y34.97 Z1.7 F2970.0 E1712.445
G1 X-39.6 Y34.97 Z1.7 F2970.0 E1712.464
G1 X-39.6 Y-34.97 Z1.7 F2970.0 E1715.749
G1 X-40.0 Y-34.97 Z1.7 F2970.0 E1715.767
G1 X-40.0 Y-28.76 Z1.7 F2970.0 E1716.059
G1 F1200.0
G1 E1715.059
G1 F2970.0
M103
(</infill>)
(</nestedRing>)
(</rotation>)
(</layer>)
;M108 R55.0
(<layer> 1.971 )
(<rotation> (-1+1.22464679915e-16j) )
(<nestedRing>)
(<boundaryPerimeter>)
(<boundaryPoint> X16.379 Y35.854 Z1.971 </boundaryPoint>)
(<boundaryPoint> X-54.659 Y35.854 Z1.971 </boundaryPoint>)
(<boundaryPoint> X-54.659 Y-35.854 Z1.971 </boundaryPoint>)
(<boundaryPoint> X16.379 Y-35.854 Z1.971 </boundaryPoint>)
(<loop> inner )
G1 X-41.59 Y-30.44 Z1.97 F4200.0
G1 X-45.08 Y-31.89 Z1.97 F4200.0
G1 X-48.37 Y-30.84 Z1.97 F4200.0
G1 F1200.0
G1 E1716.059
G1 F4200.0
M101
G1 X-48.73 Y-30.6 Z1.97 F3300.0 E1716.082
G1 X-49.84 Y-28.93 Z1.97 F3300.0 E1716.188
G1 X-50.24 Y-26.95 Z1.97 F3300.0 E1716.294
G1 X-49.84 Y-24.98 Z1.97 F3300.0 E1716.401
G1 X-48.73 Y-23.3 Z1.97 F3300.0 E1716.507
G1 X-47.05 Y-22.18 Z1.97 F3300.0 E1716.613
G1 X-45.08 Y-21.79 Z1.97 F3300.0 E1716.72
G1 X-43.11 Y-22.18 Z1.97 F3300.0 E1716.826
G1 X-41.44 Y-23.3 Z1.97 F3300.0 E1716.932
G1 X-40.32 Y-24.98 Z1.97 F3300.0 E1717.039
G1 X-39.93 Y-26.95 Z1.97 F3300.0 E1717.145
G1 X-40.32 Y-28.93 Z1.97 F3300.0 E1717.251
G1 X-41.44 Y-30.6 Z1.97 F3300.0 E1717.357
G1 X-43.11 Y-31.72 Z1.97 F3300.0 E1717.464
G1 X-45.08 Y-32.11 Z1.97 F3300.0 E1717.57
G1 X-47.05 Y-31.72 Z1.97 F3300.0 E1717.676
G1 X-48.37 Y-30.84 Z1.97 F3300.0 E1717.76
G1 F1200.0
G1 E1716.76
G1 F3300.0
M103
(</loop>)
(<loop> inner )
G1 X-45.08 Y-31.89 Z1.97 F4200.0
G1 X-41.59 Y-30.44 Z1.97 F4200.0
G1 X5.9 Y21.04 Z1.97 F4200.0
G1 F1200.0
G1 E1717.76
G1 F4200.0
M101
G1 X5.54 Y21.28 Z1.97 F3300.0 E1717.783
G1 X4.42 Y22.95 Z1.97 F3300.0 E1717.889
G1 X4.03 Y24.92 Z1.97 F3300.0 E1717.995
G1 X4.42 Y26.9 Z1.97 F3300.0 E1718.101
G1 X5.54 Y28.57 Z1.97 F3300.0 E1718.208
G1 X7.21 Y29.69 Z1.97 F3300.0 E1718.314
G1 X9.19 Y30.08 Z1.97 F3300.0 E1718.42
G1 X11.16 Y29.69 Z1.97 F3300.0 E1718.527
G1 X12.83 Y28.57 Z1.97 F3300.0 E1718.633
G1 X13.95 Y26.9 Z1.97 F3300.0 E1718.739
G1 X14.34 Y24.92 Z1.97 F3300.0 E1718.845
G1 X13.95 Y22.95 Z1.97 F3300.0 E1718.952
G1 X12.83 Y21.28 Z1.97 F3300.0 E1719.058
G1 X11.16 Y20.16 Z1.97 F3300.0 E1719.164
G1 X9.19 Y19.76 Z1.97 F3300.0 E1719.271
G1 X7.21 Y20.16 Z1.97 F3300.0 E1719.377
G1 X5.9 Y21.04 Z1.97 F3300.0 E1719.461
G1 F1200.0
G1 E1718.461
G1 F3300.0
M103
(</loop>)
(<loop> outer )
G1 X9.19 Y19.98 Z1.97 F4200.0
G1 X15.78 Y20.85 Z1.97 F4200.0
G1 F1200.0
G1 E1719.461
G1 F4200.0
M101
G1 X15.78 Y21.28 Z1.97 F3300.0 E1719.483
G1 X15.78 Y35.25 Z1.97 F3300.0 E1720.222
G1 X-54.06 Y35.25 Z1.97 F3300.0 E1723.911
G1 X-54.06 Y-35.25 Z1.97 F3300.0 E1727.635
G1 X15.78 Y-35.25 Z1.97 F3300.0 E1731.325
G1 X15.78 Y20.85 Z1.97 F3300.0 E1734.288
G1 F1200.0
G1 E1734.288
G1 F3300.0
M103
(</loop>)
(<edge> outer )
;M108 R27.5
G1 X16.18 Y20.85 Z1.97 F4200.0
G1 F1200.0
G1 E1734.288
G1 F4200.0
M101
G1 X16.18 Y21.28 Z1.97 F1650.0 E1734.311
G1 X16.18 Y35.65 Z1.97 F1650.0 E1735.07
G1 X-54.46 Y35.65 Z1.97 F1650.0 E1738.802
G1 X-54.46 Y-35.65 Z1.97 F1650.0 E1742.569
G1 X16.18 Y-35.65 Z1.97 F1650.0 E1746.3
G1 X16.18 Y20.85 Z1.97 F1650.0 E1749.285
G1 F1200.0
G1 E1748.285
G1 F1650.0
M103
(</edge>)
(</boundaryPerimeter>)
(<nestedRing>)
(<boundaryPerimeter>)
(<boundaryPoint> X9.185 Y29.47 Z1.971 </boundaryPoint>)
(<boundaryPoint> X10.924 Y29.124 Z1.971 </boundaryPoint>)
(<boundaryPoint> X12.398 Y28.138 Z1.971 </boundaryPoint>)
(<boundaryPoint> X13.382 Y26.663 Z1.971 </boundaryPoint>)
(<boundaryPoint> X13.728 Y24.922 Z1.971 </boundaryPoint>)
(<boundaryPoint> X13.382 Y23.182 Z1.971 </boundaryPoint>)
(<boundaryPoint> X12.398 Y21.707 Z1.971 </boundaryPoint>)
(<boundaryPoint> X10.924 Y20.721 Z1.971 </boundaryPoint>)
(<boundaryPoint> X9.185 Y20.374 Z1.971 </boundaryPoint>)
(<boundaryPoint> X7.447 Y20.721 Z1.971 </boundaryPoint>)
(<boundaryPoint> X5.973 Y21.707 Z1.971 </boundaryPoint>)
(<boundaryPoint> X4.988 Y23.182 Z1.971 </boundaryPoint>)
(<boundaryPoint> X4.643 Y24.922 Z1.971 </boundaryPoint>)
(<boundaryPoint> X4.988 Y26.663 Z1.971 </boundaryPoint>)
(<boundaryPoint> X5.973 Y28.138 Z1.971 </boundaryPoint>)
(<boundaryPoint> X7.447 Y29.124 Z1.971 </boundaryPoint>)
(<edge> inner )
G1 X13.65 Y23.52 Z1.97 F4200.0
G1 F1200.0
G1 E1749.285
G1 F4200.0
M101
G1 X13.57 Y23.1 Z1.97 F1650.0 E1749.307
G1 X12.54 Y21.56 Z1.97 F1650.0 E1749.405
G1 X11.0 Y20.53 Z1.97 F1650.0 E1749.503
G1 X9.19 Y20.17 Z1.97 F1650.0 E1749.601
G1 X7.37 Y20.53 Z1.97 F1650.0 E1749.699
G1 X5.83 Y21.56 Z1.97 F1650.0 E1749.797
G1 X4.8 Y23.1 Z1.97 F1650.0 E1749.895
G1 X4.44 Y24.92 Z1.97 F1650.0 E1749.992
G1 X4.8 Y26.74 Z1.97 F1650.0 E1750.09
G1 X5.83 Y28.28 Z1.97 F1650.0 E1750.188
G1 X7.37 Y29.31 Z1.97 F1650.0 E1750.286
G1 X9.19 Y29.67 Z1.97 F1650.0 E1750.384
G1 X11.0 Y29.31 Z1.97 F1650.0 E1750.482
G1 X12.54 Y28.28 Z1.97 F1650.0 E1750.58
G1 X13.57 Y26.74 Z1.97 F1650.0 E1750.678
G1 X13.93 Y24.92 Z1.97 F1650.0 E1750.776
G1 X13.65 Y23.52 Z1.97 F1650.0 E1750.851
G1 F1200.0
G1 E1749.851
G1 F1650.0
M103
(</edge>)
(</boundaryPerimeter>)
(</nestedRing>)
(<nestedRing>)
(<boundaryPerimeter>)
(<boundaryPoint> X-40.538 Y-26.951 Z1.971 </boundaryPoint>)
(<boundaryPoint> X-40.884 Y-28.691 Z1.971 </boundaryPoint>)
(<boundaryPoint> X-41.869 Y-30.167 Z1.971 </boundaryPoint>)
(<boundaryPoint> X-43.343 Y-31.153 Z1.971 </boundaryPoint>)
(<boundaryPoint> X-45.081 Y-31.499 Z1.971 </boundaryPoint>)
(<boundaryPoint> X-46.82 Y-31.153 Z1.971 </boundaryPoint>)
(<boundaryPoint> X-48.293 Y-30.167 Z1.971 </boundaryPoint>)
(<boundaryPoint> X-49.278 Y-28.691 Z1.971 </boundaryPoint>)
(<boundaryPoint> X-49.624 Y-26.951 Z1.971 </boundaryPoint>)
(<boundaryPoint> X-49.278 Y-25.211 Z1.971 </boundaryPoint>)
(<boundaryPoint> X-48.293 Y-23.735 Z1.971 </boundaryPoint>)
(<boundaryPoint> X-46.82 Y-22.749 Z1.971 </boundaryPoint>)
(<boundaryPoint> X-45.081 Y-22.403 Z1.971 </boundaryPoint>)
(<boundaryPoint> X-43.343 Y-22.749 Z1.971 </boundaryPoint>)
(<boundaryPoint> X-41.869 Y-23.735 Z1.971 </boundaryPoint>)
(<boundaryPoint> X-40.884 Y-25.211 Z1.971 </boundaryPoint>)
(<edge> inner )
G1 X12.68 Y21.43 Z1.97 F4200.0
G1 X-42.08 Y-23.35 Z1.97 F4200.0
G1 F1200.0
G1 E1750.851
G1 F4200.0
M101
G1 X-41.73 Y-23.59 Z1.97 F1650.0 E1750.873
G1 X-40.7 Y-25.13 Z1.97 F1650.0 E1750.971
G1 X-40.33 Y-26.95 Z1.97 F1650.0 E1751.069
G1 X-40.7 Y-28.77 Z1.97 F1650.0 E1751.167
G1 X-41.73 Y-30.31 Z1.97 F1650.0 E1751.265
G1 X-43.27 Y-31.34 Z1.97 F1650.0 E1751.363
G1 X-45.08 Y-31.7 Z1.97 F1650.0 E1751.461
G1 X-46.9 Y-31.34 Z1.97 F1650.0 E1751.559
G1 X-48.44 Y-30.31 Z1.97 F1650.0 E1751.657
G1 X-49.47 Y-28.77 Z1.97 F1650.0 E1751.754
G1 X-49.83 Y-26.95 Z1.97 F1650.0 E1751.852
G1 X-49.47 Y-25.13 Z1.97 F1650.0 E1751.95
G1 X-48.44 Y-23.59 Z1.97 F1650.0 E1752.048
G1 X-46.9 Y-22.56 Z1.97 F1650.0 E1752.146
G1 X-45.08 Y-22.2 Z1.97 F1650.0 E1752.244
G1 X-43.27 Y-22.56 Z1.97 F1650.0 E1752.342
G1 X-42.08 Y-23.35 Z1.97 F1650.0 E1752.417
G1 F1200.0
G1 E1751.417
G1 F1650.0
M103
(</edge>)
(</boundaryPerimeter>)
(</nestedRing>)
(<infill>)
(<infillBoundary>)
(<infillPoint> X15.779 Y35.254 Z0.405 </infillPoint>)
(<infillPoint> X-54.059 Y35.254 Z0.405 </infillPoint>)
(<infillPoint> X-54.059 Y-35.254 Z0.405 </infillPoint>)
(<infillPoint> X15.779 Y-35.254 Z0.405 </infillPoint>)
(</infillBoundary>)
(<infillBoundary>)
(<infillPoint> X-39.926 Y-26.951 Z0.405 </infillPoint>)
(<infillPoint> X-40.319 Y-28.925 Z0.405 </infillPoint>)
(<infillPoint> X-41.436 Y-30.599 Z0.405 </infillPoint>)
(<infillPoint> X-43.109 Y-31.718 Z0.405 </infillPoint>)
(<infillPoint> X-45.081 Y-32.111 Z0.405 </infillPoint>)
(<infillPoint> X-47.054 Y-31.718 Z0.405 </infillPoint>)
(<infillPoint> X-48.726 Y-30.599 Z0.405 </infillPoint>)
(<infillPoint> X-49.843 Y-28.925 Z0.405 </infillPoint>)
(<infillPoint> X-50.236 Y-26.951 Z0.405 </infillPoint>)
(<infillPoint> X-49.843 Y-24.977 Z0.405 </infillPoint>)
(<infillPoint> X-48.726 Y-23.303 Z0.405 </infillPoint>)
(<infillPoint> X-47.054 Y-22.184 Z0.405 </infillPoint>)
(<infillPoint> X-45.081 Y-21.791 Z0.405 </infillPoint>)
(<infillPoint> X-43.109 Y-22.184 Z0.405 </infillPoint>)
(<infillPoint> X-41.436 Y-23.303 Z0.405 </infillPoint>)
(<infillPoint> X-40.319 Y-24.977 Z0.405 </infillPoint>)
(</infillBoundary>)
(<infillBoundary>)
(<infillPoint> X9.185 Y30.082 Z0.405 </infillPoint>)
(<infillPoint> X11.158 Y29.689 Z0.405 </infillPoint>)
(<infillPoint> X12.831 Y28.57 Z0.405 </infillPoint>)
(<infillPoint> X13.947 Y26.897 Z0.405 </infillPoint>)
(<infillPoint> X14.34 Y24.922 Z0.405 </infillPoint>)
(<infillPoint> X13.947 Y22.948 Z0.405 </infillPoint>)
(<infillPoint> X12.831 Y21.275 Z0.405 </infillPoint>)
(<infillPoint> X11.158 Y20.156 Z0.405 </infillPoint>)
(<infillPoint> X9.185 Y19.762 Z0.405 </infillPoint>)
(<infillPoint> X7.213 Y20.156 Z0.405 </infillPoint>)
(<infillPoint> X5.54 Y21.275 Z0.405 </infillPoint>)
(<infillPoint> X4.423 Y22.948 Z0.405 </infillPoint>)
(<infillPoint> X4.031 Y24.922 Z0.405 </infillPoint>)
(<infillPoint> X4.423 Y26.897 Z0.405 </infillPoint>)
(<infillPoint> X5.54 Y28.57 Z0.405 </infillPoint>)
(<infillPoint> X7.213 Y29.689 Z0.405 </infillPoint>)
(</infillBoundary>)
;M108 R55.0
G1 X15.5 Y-22.0 Z1.97 F4200.0
G1 F1200.0
G1 E1752.417
G1 F4200.0
M101
G1 X-42.88 Y-22.0 Z1.97 F3300.0 E1755.501
G1 X-42.28 Y-22.4 Z1.97 F3300.0 E1755.539
G1 X15.5 Y-22.4 Z1.97 F3300.0 E1758.591
G1 X15.5 Y-22.8 Z1.97 F3300.0 E1758.612
G1 X-41.68 Y-22.8 Z1.97 F3300.0 E1761.633
G1 X-41.17 Y-23.2 Z1.97 F3300.0 E1761.667
G1 X15.5 Y-23.2 Z1.97 F3300.0 E1764.661
G1 X15.5 Y-23.6 Z1.97 F3300.0 E1764.682
G1 X-40.9 Y-23.6 Z1.97 F3300.0 E1767.661
G1 X-40.63 Y-24.0 Z1.97 F3300.0 E1767.687
G1 X15.5 Y-24.0 Z1.97 F3300.0 E1770.652
G1 X15.5 Y-24.4 Z1.97 F3300.0 E1770.673
G1 X-40.37 Y-24.4 Z1.97 F3300.0 E1773.624
G1 X-40.1 Y-24.8 Z1.97 F3300.0 E1773.65
G1 X15.5 Y-24.8 Z1.97 F3300.0 E1776.587
G1 X15.5 Y-25.2 Z1.97 F3300.0 E1776.608
G1 X-39.99 Y-25.2 Z1.97 F3300.0 E1779.539
G1 X-39.91 Y-25.6 Z1.97 F3300.0 E1779.56
G1 X15.5 Y-25.6 Z1.97 F3300.0 E1782.487
G1 X15.5 Y-26.0 Z1.97 F3300.0 E1782.508
G1 X-39.83 Y-26.0 Z1.97 F3300.0 E1785.431
G1 X-39.75 Y-26.4 Z1.97 F3300.0 E1785.453
G1 X15.5 Y-26.4 Z1.97 F3300.0 E1788.371
G1 X15.5 Y-26.8 Z1.97 F3300.0 E1788.392
G1 X-39.67 Y-26.8 Z1.97 F3300.0 E1791.307
G1 X-39.69 Y-27.2 Z1.97 F3300.0 E1791.328
G1 X15.5 Y-27.2 Z1.97 F3300.0 E1794.243
G1 X15.5 Y-27.6 Z1.97 F3300.0 E1794.264
G1 X-39.77 Y-27.6 Z1.97 F3300.0 E1797.184
G1 X-39.85 Y-28.0 Z1.97 F3300.0 E1797.206
G1 X15.5 Y-28.0 Z1.97 F3300.0 E1800.129
G1 X15.5 Y-28.4 Z1.97 F3300.0 E1800.15
G1 X-39.93 Y-28.4 Z1.97 F3300.0 E1803.078
G1 X-40.01 Y-28.8 Z1.97 F3300.0 E1803.1
G1 X15.5 Y-28.8 Z1.97 F3300.0 E1806.032
G1 X15.5 Y-29.2 Z1.97 F3300.0 E1806.053
G1 X-40.17 Y-29.2 Z1.97 F3300.0 E1808.994
G1 X-40.43 Y-29.6 Z1.97 F3300.0 E1809.019
G1 X15.5 Y-29.6 Z1.97 F3300.0 E1811.974
G1 X15.5 Y-30.0 Z1.97 F3300.0 E1811.995
G1 X-40.7 Y-30.0 Z1.97 F3300.0 E1814.964
G1 X-40.97 Y-30.4 Z1.97 F3300.0 E1814.989
G1 X15.5 Y-30.4 Z1.97 F3300.0 E1817.972
M73 P2 (display progress)
G1 X15.5 Y-30.8 Z1.97 F3300.0 E1817.993
G1 X-41.23 Y-30.8 Z1.97 F3300.0 E1820.99
G1 X-41.83 Y-31.2 Z1.97 F3300.0 E1821.028
G1 X15.5 Y-31.2 Z1.97 F3300.0 E1824.056
G1 X15.5 Y-31.6 Z1.97 F3300.0 E1824.077
G1 X-42.43 Y-31.6 Z1.97 F3300.0 E1827.137
G1 X-43.09 Y-32.0 Z1.97 F3300.0 E1827.178
G1 X15.5 Y-32.0 Z1.97 F3300.0 E1830.273
G1 X15.5 Y-32.4 Z1.97 F3300.0 E1830.294
G1 X-53.78 Y-32.4 Z1.97 F3300.0 E1833.954
G1 X-53.78 Y-32.0 Z1.97 F3300.0 E1833.975
G1 X-47.07 Y-32.0 Z1.97 F3300.0 E1834.329
G1 X-47.73 Y-31.6 Z1.97 F3300.0 E1834.37
G1 X-53.78 Y-31.6 Z1.97 F3300.0 E1834.689
G1 X-53.78 Y-31.2 Z1.97 F3300.0 E1834.711
G1 X-48.33 Y-31.2 Z1.97 F3300.0 E1834.998
G1 X-48.93 Y-30.8 Z1.97 F3300.0 E1835.036
G1 X-53.78 Y-30.8 Z1.97 F3300.0 E1835.292
G1 X-53.78 Y-30.4 Z1.97 F3300.0 E1835.314
G1 X-49.2 Y-30.4 Z1.97 F3300.0 E1835.556
G1 X-49.46 Y-30.0 Z1.97 F3300.0 E1835.581
G1 X-53.78 Y-30.0 Z1.97 F3300.0 E1835.809
G1 X-53.78 Y-29.6 Z1.97 F3300.0 E1835.83
G1 X-49.73 Y-29.6 Z1.97 F3300.0 E1836.044
G1 X-50.0 Y-29.2 Z1.97 F3300.0 E1836.07
G1 X-53.78 Y-29.2 Z1.97 F3300.0 E1836.269
G1 X-53.78 Y-28.8 Z1.97 F3300.0 E1836.291
G1 X-50.15 Y-28.8 Z1.97 F3300.0 E1836.482
G1 X-50.23 Y-28.4 Z1.97 F3300.0 E1836.504
G1 X-53.78 Y-28.4 Z1.97 F3300.0 E1836.691
G1 X-53.78 Y-28.0 Z1.97 F3300.0 E1836.712
G1 X-50.31 Y-28.0 Z1.97 F3300.0 E1836.895
G1 X-50.39 Y-27.6 Z1.97 F3300.0 E1836.917
G1 X-53.78 Y-27.6 Z1.97 F3300.0 E1837.096
G1 X-53.78 Y-27.2 Z1.97 F3300.0 E1837.117
G1 X-50.47 Y-27.2 Z1.97 F3300.0 E1837.291
G1 X-50.49 Y-26.8 Z1.97 F3300.0 E1837.313
G1 X-53.78 Y-26.8 Z1.97 F3300.0 E1837.486
G1 X-53.78 Y-26.4 Z1.97 F3300.0 E1837.507
G1 X-50.41 Y-26.4 Z1.97 F3300.0 E1837.685
G1 X-50.33 Y-26.0 Z1.97 F3300.0 E1837.707
G1 X-53.78 Y-26.0 Z1.97 F3300.0 E1837.889
G1 X-53.78 Y-25.6 Z1.97 F3300.0 E1837.91
G1 X-50.25 Y-25.6 Z1.97 F3300.0 E1838.096
G1 X-50.17 Y-25.2 Z1.97 F3300.0 E1838.118
G1 X-53.78 Y-25.2 Z1.97 F3300.0 E1838.308
G1 X-53.78 Y-24.8 Z1.97 F3300.0 E1838.329
G1 X-50.06 Y-24.8 Z1.97 F3300.0 E1838.526
G1 X-49.8 Y-24.4 Z1.97 F3300.0 E1838.551
G1 X-53.78 Y-24.4 Z1.97 F3300.0 E1838.762
G1 X-53.78 Y-24.0 Z1.97 F3300.0 E1838.783
G1 X-49.53 Y-24.0 Z1.97 F3300.0 E1839.007
G1 X-49.26 Y-23.6 Z1.97 F3300.0 E1839.033
G1 X-53.78 Y-23.6 Z1.97 F3300.0 E1839.271
G1 X-53.78 Y-23.2 Z1.97 F3300.0 E1839.293
G1 X-48.99 Y-23.2 Z1.97 F3300.0 E1839.545
G1 X-48.48 Y-22.8 Z1.97 F3300.0 E1839.58
G1 X-53.78 Y-22.8 Z1.97 F3300.0 E1839.86
G1 X-53.78 Y-22.4 Z1.97 F3300.0 E1839.881
G1 X-47.88 Y-22.4 Z1.97 F3300.0 E1840.193
G1 X-47.28 Y-22.0 Z1.97 F3300.0 E1840.231
G1 X-53.78 Y-22.0 Z1.97 F3300.0 E1840.574
G1 X-53.78 Y-21.6 Z1.97 F3300.0 E1840.595
G1 X15.5 Y-21.6 Z1.97 F3300.0 E1844.254
G1 X15.5 Y-21.2 Z1.97 F3300.0 E1844.276
G1 X-53.78 Y-21.2 Z1.97 F3300.0 E1847.935
G1 X-53.78 Y-20.8 Z1.97 F3300.0 E1847.956
G1 X15.5 Y-20.8 Z1.97 F3300.0 E1851.616
G1 X15.5 Y-20.4 Z1.97 F3300.0 E1851.637
G1 X-53.78 Y-20.4 Z1.97 F3300.0 E1855.297
G1 X-53.78 Y-20.0 Z1.97 F3300.0 E1855.318
G1 X15.5 Y-20.0 Z1.97 F3300.0 E1858.977
G1 X15.5 Y-19.6 Z1.97 F3300.0 E1858.999
G1 X-53.78 Y-19.6 Z1.97 F3300.0 E1862.658
G1 X-53.78 Y-19.2 Z1.97 F3300.0 E1862.679
G1 X15.5 Y-19.2 Z1.97 F3300.0 E1866.339
G1 X15.5 Y-18.8 Z1.97 F3300.0 E1866.36
G1 X-53.78 Y-18.8 Z1.97 F3300.0 E1870.02
G1 X-53.78 Y-18.4 Z1.97 F3300.0 E1870.041
G1 X15.5 Y-18.4 Z1.97 F3300.0 E1873.7
G1 X15.5 Y-18.0 Z1.97 F3300.0 E1873.721
G1 X-53.78 Y-18.0 Z1.97 F3300.0 E1877.381
G1 X-53.78 Y-17.6 Z1.97 F3300.0 E1877.402
G1 X15.5 Y-17.6 Z1.97 F3300.0 E1881.062
G1 X15.5 Y-17.2 Z1.97 F3300.0 E1881.083
G1 X-53.78 Y-17.2 Z1.97 F3300.0 E1884.743
G1 X-53.78 Y-16.8 Z1.97 F3300.0 E1884.764
G1 X15.5 Y-16.8 Z1.97 F3300.0 E1888.423
G1 X15.5 Y-16.4 Z1.97 F3300.0 E1888.444
G1 X-53.78 Y-16.4 Z1.97 F3300.0 E1892.104
G1 X-53.78 Y-16.0 Z1.97 F3300.0 E1892.125
G1 X15.5 Y-16.0 Z1.97 F3300.0 E1895.785
G1 X15.5 Y-15.6 Z1.97 F3300.0 E1895.806
G1 X-53.78 Y-15.6 Z1.97 F3300.0 E1899.465
G1 X-53.78 Y-15.2 Z1.97 F3300.0 E1899.487
G1 X15.5 Y-15.2 Z1.97 F3300.0 E1903.146
G1 X15.5 Y-14.8 Z1.97 F3300.0 E1903.167
G1 X-53.78 Y-14.8 Z1.97 F3300.0 E1906.827
G1 X-53.78 Y-14.4 Z1.97 F3300.0 E1906.848
G1 X15.5 Y-14.4 Z1.97 F3300.0 E1910.508
G1 X15.5 Y-14.0 Z1.97 F3300.0 E1910.529
G1 X-53.78 Y-14.0 Z1.97 F3300.0 E1914.188
G1 X-53.78 Y-13.6 Z1.97 F3300.0 E1914.21
G1 X15.5 Y-13.6 Z1.97 F3300.0 E1917.869
G1 X15.5 Y-13.2 Z1.97 F3300.0 E1917.89
G1 X-53.78 Y-13.2 Z1.97 F3300.0 E1921.55
G1 X-53.78 Y-12.8 Z1.97 F3300.0 E1921.571
G1 X15.5 Y-12.8 Z1.97 F3300.0 E1925.231
G1 X15.5 Y-12.4 Z1.97 F3300.0 E1925.252
G1 X-53.78 Y-12.4 Z1.97 F3300.0 E1928.911
G1 X-53.78 Y-12.0 Z1.97 F3300.0 E1928.932
G1 X15.5 Y-12.0 Z1.97 F3300.0 E1932.592
G1 X15.5 Y-11.6 Z1.97 F3300.0 E1932.613
G1 X-53.78 Y-11.6 Z1.97 F3300.0 E1936.273
G1 X-53.78 Y-11.2 Z1.97 F3300.0 E1936.294
G1 X15.5 Y-11.2 Z1.97 F3300.0 E1939.954
G1 X15.5 Y-10.8 Z1.97 F3300.0 E1939.975
G1 X-53.78 Y-10.8 Z1.97 F3300.0 E1943.634
G1 X-53.78 Y-10.4 Z1.97 F3300.0 E1943.655
G1 X15.5 Y-10.4 Z1.97 F3300.0 E1947.315
G1 X15.5 Y-10.0 Z1.97 F3300.0 E1947.336
G1 X-53.78 Y-10.0 Z1.97 F3300.0 E1950.996
G1 X-53.78 Y-9.6 Z1.97 F3300.0 E1951.017
G1 X15.5 Y-9.6 Z1.97 F3300.0 E1954.676
G1 X15.5 Y-9.2 Z1.97 F3300.0 E1954.698
G1 X-53.78 Y-9.2 Z1.97 F3300.0 E1958.357
G1 X-53.78 Y-8.8 Z1.97 F3300.0 E1958.378
G1 X15.5 Y-8.8 Z1.97 F3300.0 E1962.038
G1 X15.5 Y-8.4 Z1.97 F3300.0 E1962.059
G1 X-53.78 Y-8.4 Z1.97 F3300.0 E1965.719
G1 X-53.78 Y-8.0 Z1.97 F3300.0 E1965.74
G1 X15.5 Y-8.0 Z1.97 F3300.0 E1969.399
G1 X15.5 Y-7.6 Z1.97 F3300.0 E1969.421
G1 X-53.78 Y-7.6 Z1.97 F3300.0 E1973.08
G1 X-53.78 Y-7.2 Z1.97 F3300.0 E1973.101
G1 X15.5 Y-7.2 Z1.97 F3300.0 E1976.761
G1 X15.5 Y-6.8 Z1.97 F3300.0 E1976.782
G1 X-53.78 Y-6.8 Z1.97 F3300.0 E1980.442
G1 X-53.78 Y-6.4 Z1.97 F3300.0 E1980.463
G1 X15.5 Y-6.4 Z1.97 F3300.0 E1984.122
G1 X15.5 Y-6.0 Z1.97 F3300.0 E1984.143
G1 X-53.78 Y-6.0 Z1.97 F3300.0 E1987.803
G1 X-53.78 Y-5.6 Z1.97 F3300.0 E1987.824
G1 X15.5 Y-5.6 Z1.97 F3300.0 E1991.484
G1 X15.5 Y-5.2 Z1.97 F3300.0 E1991.505
G1 X-53.78 Y-5.2 Z1.97 F3300.0 E1995.165
G1 X-53.78 Y-4.8 Z1.97 F3300.0 E1995.186
G1 X15.5 Y-4.8 Z1.97 F3300.0 E1998.845
G1 X15.5 Y-4.4 Z1.97 F3300.0 E1998.866
G1 X-53.78 Y-4.4 Z1.97 F3300.0 E2002.526
G1 X-53.78 Y-4.0 Z1.97 F3300.0 E2002.547
G1 X15.5 Y-4.0 Z1.97 F3300.0 E2006.207
G1 X15.5 Y-3.6 Z1.97 F3300.0 E2006.228
G1 X-53.78 Y-3.6 Z1.97 F3300.0 E2009.888
G1 X-53.78 Y-3.2 Z1.97 F3300.0 E2009.909
G1 X15.5 Y-3.2 Z1.97 F3300.0 E2013.568
G1 X15.5 Y-2.8 Z1.97 F3300.0 E2013.589
G1 X-53.78 Y-2.8 Z1.97 F3300.0 E2017.249
G1 X-53.78 Y-2.4 Z1.97 F3300.0 E2017.27
G1 X15.5 Y-2.4 Z1.97 F3300.0 E2020.93
G1 X15.5 Y-2.0 Z1.97 F3300.0 E2020.951
G1 X-53.78 Y-2.0 Z1.97 F3300.0 E2024.61
G1 X-53.78 Y-1.6 Z1.97 F3300.0 E2024.632
G1 X15.5 Y-1.6 Z1.97 F3300.0 E2028.291
G1 X15.5 Y-1.2 Z1.97 F3300.0 E2028.312
G1 X-53.78 Y-1.2 Z1.97 F3300.0 E2031.972
G1 X-53.78 Y-0.8 Z1.97 F3300.0 E2031.993
G1 X15.5 Y-0.8 Z1.97 F3300.0 E2035.653
G1 X15.5 Y-0.4 Z1.97 F3300.0 E2035.674
G1 X-53.78 Y-0.4 Z1.97 F3300.0 E2039.333
G1 X-53.78 Y0.0 Z1.97 F3300.0 E2039.355
G1 X15.5 Y-0.0 Z1.97 F3300.0 E2043.014
G1 X15.5 Y0.4 Z1.97 F3300.0 E2043.035
G1 X-53.78 Y0.4 Z1.97 F3300.0 E2046.695
G1 X-53.78 Y0.8 Z1.97 F3300.0 E2046.716
G1 X15.5 Y0.8 Z1.97 F3300.0 E2050.376
G1 X15.5 Y1.2 Z1.97 F3300.0 E2050.397
G1 X-53.78 Y1.2 Z1.97 F3300.0 E2054.056
G1 X-53.78 Y1.6 Z1.97 F3300.0 E2054.077
G1 X15.5 Y1.6 Z1.97 F3300.0 E2057.737
G1 X15.5 Y2.0 Z1.97 F3300.0 E2057.758
G1 X-53.78 Y2.0 Z1.97 F3300.0 E2061.418
G1 X-53.78 Y2.4 Z1.97 F3300.0 E2061.439
G1 X15.5 Y2.4 Z1.97 F3300.0 E2065.099
G1 X15.5 Y2.8 Z1.97 F3300.0 E2065.12
G1 X-53.78 Y2.8 Z1.97 F3300.0 E2068.779
G1 X-53.78 Y3.2 Z1.97 F3300.0 E2068.8
G1 X15.5 Y3.2 Z1.97 F3300.0 E2072.46
G1 X15.5 Y3.6 Z1.97 F3300.0 E2072.481
G1 X-53.78 Y3.6 Z1.97 F3300.0 E2076.141
G1 X-53.78 Y4.0 Z1.97 F3300.0 E2076.162
G1 X15.5 Y4.0 Z1.97 F3300.0 E2079.821
G1 X15.5 Y4.4 Z1.97 F3300.0 E2079.843
G1 X-53.78 Y4.4 Z1.97 F3300.0 E2083.502
G1 X-53.78 Y4.8 Z1.97 F3300.0 E2083.523
G1 X15.5 Y4.8 Z1.97 F3300.0 E2087.183
G1 X15.5 Y5.2 Z1.97 F3300.0 E2087.204
G1 X-53.78 Y5.2 Z1.97 F3300.0 E2090.864
G1 X-53.78 Y5.6 Z1.97 F3300.0 E2090.885
G1 X15.5 Y5.6 Z1.97 F3300.0 E2094.544
G1 X15.5 Y6.0 Z1.97 F3300.0 E2094.566
G1 X-53.78 Y6.0 Z1.97 F3300.0 E2098.225
G1 X-53.78 Y6.4 Z1.97 F3300.0 E2098.246
G1 X15.5 Y6.4 Z1.97 F3300.0 E2101.906
G1 X15.5 Y6.8 Z1.97 F3300.0 E2101.927
G1 X-53.78 Y6.8 Z1.97 F3300.0 E2105.587
G1 X-53.78 Y7.2 Z1.97 F3300.0 E2105.608
G1 X15.5 Y7.2 Z1.97 F3300.0 E2109.267
G1 X15.5 Y7.6 Z1.97 F3300.0 E2109.288
G1 X-53.78 Y7.6 Z1.97 F3300.0 E2112.948
G1 X-53.78 Y8.0 Z1.97 F3300.0 E2112.969
G1 X15.5 Y8.0 Z1.97 F3300.0 E2116.629
G1 X15.5 Y8.4 Z1.97 F3300.0 E2116.65
G1 X-53.78 Y8.4 Z1.97 F3300.0 E2120.31
G1 X-53.78 Y8.8 Z1.97 F3300.0 E2120.331
G1 X15.5 Y8.8 Z1.97 F3300.0 E2123.99
G1 X15.5 Y9.2 Z1.97 F3300.0 E2124.011
G1 X-53.78 Y9.2 Z1.97 F3300.0 E2127.671
G1 X-53.78 Y9.6 Z1.97 F3300.0 E2127.692
G1 X15.5 Y9.6 Z1.97 F3300.0 E2131.352
G1 X15.5 Y10.0 Z1.97 F3300.0 E2131.373
G1 X-53.78 Y10.0 Z1.97 F3300.0 E2135.032
G1 X-53.78 Y10.4 Z1.97 F3300.0 E2135.054
G1 X15.5 Y10.4 Z1.97 F3300.0 E2138.713
G1 X15.5 Y10.8 Z1.97 F3300.0 E2138.734
G1 X-53.78 Y10.8 Z1.97 F3300.0 E2142.394
G1 X-53.78 Y11.2 Z1.97 F3300.0 E2142.415
G1 X15.5 Y11.2 Z1.97 F3300.0 E2146.075
G1 X15.5 Y11.6 Z1.97 F3300.0 E2146.096
G1 X-53.78 Y11.6 Z1.97 F3300.0 E2149.755
G1 X-53.78 Y12.0 Z1.97 F3300.0 E2149.777
G1 X15.5 Y12.0 Z1.97 F3300.0 E2153.436
G1 X15.5 Y12.4 Z1.97 F3300.0 E2153.457
G1 X-53.78 Y12.4 Z1.97 F3300.0 E2157.117
G1 X-53.78 Y12.8 Z1.97 F3300.0 E2157.138
G1 X15.5 Y12.8 Z1.97 F3300.0 E2160.798
G1 X15.5 Y13.2 Z1.97 F3300.0 E2160.819
G1 X-53.78 Y13.2 Z1.97 F3300.0 E2164.478
G1 X-53.78 Y13.6 Z1.97 F3300.0 E2164.5
G1 X15.5 Y13.6 Z1.97 F3300.0 E2168.159
G1 X15.5 Y14.0 Z1.97 F3300.0 E2168.18
G1 X-53.78 Y14.0 Z1.97 F3300.0 E2171.84
G1 X-53.78 Y14.4 Z1.97 F3300.0 E2171.861
G1 X15.5 Y14.4 Z1.97 F3300.0 E2175.521
G1 X15.5 Y14.8 Z1.97 F3300.0 E2175.542
G1 X-53.78 Y14.8 Z1.97 F3300.0 E2179.201
G1 X-53.78 Y15.2 Z1.97 F3300.0 E2179.222
G1 X15.5 Y15.2 Z1.97 F3300.0 E2182.882
G1 X15.5 Y15.6 Z1.97 F3300.0 E2182.903
G1 X-53.78 Y15.6 Z1.97 F3300.0 E2186.563
G1 X-53.78 Y16.0 Z1.97 F3300.0 E2186.584
G1 X15.5 Y16.0 Z1.97 F3300.0 E2190.244
G1 X15.5 Y16.4 Z1.97 F3300.0 E2190.265
G1 X-53.78 Y16.4 Z1.97 F3300.0 E2193.924
G1 X-53.78 Y16.8 Z1.97 F3300.0 E2193.945
G1 X15.5 Y16.8 Z1.97 F3300.0 E2197.605
G1 X15.5 Y17.2 Z1.97 F3300.0 E2197.626
G1 X-53.78 Y17.2 Z1.97 F3300.0 E2201.286
G1 X-53.78 Y17.6 Z1.97 F3300.0 E2201.307
G1 X15.5 Y17.6 Z1.97 F3300.0 E2204.966
G1 X15.5 Y18.0 Z1.97 F3300.0 E2204.988
G1 X-53.78 Y18.0 Z1.97 F3300.0 E2208.647
G1 X-53.78 Y18.4 Z1.97 F3300.0 E2208.668
G1 X15.5 Y18.4 Z1.97 F3300.0 E2212.328
G1 X15.5 Y18.8 Z1.97 F3300.0 E2212.349
G1 X-53.78 Y18.8 Z1.97 F3300.0 E2216.009
G1 X-53.78 Y19.2 Z1.97 F3300.0 E2216.03
G1 X15.5 Y19.2 Z1.97 F3300.0 E2219.689
G1 X15.5 Y19.6 Z1.97 F3300.0 E2219.711
G1 X-53.78 Y19.6 Z1.97 F3300.0 E2223.37
G1 X-53.78 Y20.0 Z1.97 F3300.0 E2223.391
G1 X6.94 Y20.0 Z1.97 F3300.0 E2226.599
G1 X6.34 Y20.4 Z1.97 F3300.0 E2226.637
G1 X-53.78 Y20.4 Z1.97 F3300.0 E2229.813
G1 X-53.78 Y20.8 Z1.97 F3300.0 E2229.834
G1 X5.75 Y20.8 Z1.97 F3300.0 E2232.978
G1 X5.25 Y21.2 Z1.97 F3300.0 E2233.012
G1 X-53.78 Y21.2 Z1.97 F3300.0 E2236.13
G1 X-53.78 Y21.6 Z1.97 F3300.0 E2236.151
G1 X4.99 Y21.6 Z1.97 F3300.0 E2239.256
G1 X4.72 Y22.0 Z1.97 F3300.0 E2239.281
G1 X-53.78 Y22.0 Z1.97 F3300.0 E2242.371
G1 X-53.78 Y22.4 Z1.97 F3300.0 E2242.392
G1 X4.45 Y22.4 Z1.97 F3300.0 E2245.468
G1 X4.18 Y22.8 Z1.97 F3300.0 E2245.494
G1 X-53.78 Y22.8 Z1.97 F3300.0 E2248.556
G1 X-53.78 Y23.2 Z1.97 F3300.0 E2248.577
G1 X4.09 Y23.2 Z1.97 F3300.0 E2251.634
G1 X4.01 Y23.6 Z1.97 F3300.0 E2251.655
G1 X-53.78 Y23.6 Z1.97 F3300.0 E2254.708
G1 X-53.78 Y24.0 Z1.97 F3300.0 E2254.729
G1 X3.93 Y24.0 Z1.97 F3300.0 E2257.777
G1 X3.85 Y24.4 Z1.97 F3300.0 E2257.799
G1 X-53.78 Y24.4 Z1.97 F3300.0 E2260.843
G1 X-53.78 Y24.8 Z1.97 F3300.0 E2260.864
G1 X3.77 Y24.8 Z1.97 F3300.0 E2263.904
G1 X3.8 Y25.2 Z1.97 F3300.0 E2263.925
G1 X-53.78 Y25.2 Z1.97 F3300.0 E2266.967
G1 X-53.78 Y25.6 Z1.97 F3300.0 E2266.988
G1 X3.88 Y25.6 Z1.97 F3300.0 E2270.034
G1 X3.96 Y26.0 Z1.97 F3300.0 E2270.056
G1 X-53.78 Y26.0 Z1.97 F3300.0 E2273.106
G1 X-53.78 Y26.4 Z1.97 F3300.0 E2273.127
G1 X4.04 Y26.4 Z1.97 F3300.0 E2276.181
G1 X4.12 Y26.8 Z1.97 F3300.0 E2276.203
G1 X-53.78 Y26.8 Z1.97 F3300.0 E2279.261
G1 X-53.78 Y27.2 Z1.97 F3300.0 E2279.282
G1 X4.29 Y27.2 Z1.97 F3300.0 E2282.349
G1 X4.56 Y27.6 Z1.97 F3300.0 E2282.375
G1 X-53.78 Y27.6 Z1.97 F3300.0 E2285.456
G1 X-53.78 Y28.0 Z1.97 F3300.0 E2285.478
G1 X4.82 Y28.0 Z1.97 F3300.0 E2288.573
G1 X5.09 Y28.4 Z1.97 F3300.0 E2288.599
G1 X-53.78 Y28.4 Z1.97 F3300.0 E2291.708
G1 X-53.78 Y28.8 Z1.97 F3300.0 E2291.729
G1 X5.38 Y28.8 Z1.97 F3300.0 E2294.855
G1 X5.98 Y29.2 Z1.97 F3300.0 E2294.893
G1 X-53.78 Y29.2 Z1.97 F3300.0 E2298.049
G1 X-53.78 Y29.6 Z1.97 F3300.0 E2298.07
G1 X6.58 Y29.6 Z1.97 F3300.0 E2301.259
G1 X7.34 Y30.0 Z1.97 F3300.0 E2301.304
G1 X-53.78 Y30.0 Z1.97 F3300.0 E2304.533
G1 X-53.78 Y30.4 Z1.97 F3300.0 E2304.554
G1 X15.5 Y30.4 Z1.97 F3300.0 E2308.213
G1 X15.5 Y30.8 Z1.97 F3300.0 E2308.235
G1 X-53.78 Y30.8 Z1.97 F3300.0 E2311.894
G1 X-53.78 Y31.2 Z1.97 F3300.0 E2311.915
G1 X15.5 Y31.2 Z1.97 F3300.0 E2315.575
G1 X15.5 Y31.6 Z1.97 F3300.0 E2315.596
G1 X-53.78 Y31.6 Z1.97 F3300.0 E2319.256
G1 X-53.78 Y32.0 Z1.97 F3300.0 E2319.277
G1 X15.5 Y32.0 Z1.97 F3300.0 E2322.936
G1 X15.5 Y32.4 Z1.97 F3300.0 E2322.958
G1 X-53.78 Y32.4 Z1.97 F3300.0 E2326.617
G1 X-53.78 Y32.8 Z1.97 F3300.0 E2326.638
G1 X15.5 Y32.8 Z1.97 F3300.0 E2330.298
G1 X15.5 Y33.2 Z1.97 F3300.0 E2330.319
G1 X-53.78 Y33.2 Z1.97 F3300.0 E2333.979
G1 X-53.78 Y33.6 Z1.97 F3300.0 E2334.0
G1 X15.5 Y33.6 Z1.97 F3300.0 E2337.659
G1 X15.5 Y34.0 Z1.97 F3300.0 E2337.681
G1 X-53.78 Y34.0 Z1.97 F3300.0 E2341.34
G1 X-53.78 Y34.4 Z1.97 F3300.0 E2341.361
G1 X15.5 Y34.4 Z1.97 F3300.0 E2345.021
G1 X15.45 Y34.8 Z1.97 F3300.0 E2345.042
G1 X-53.73 Y34.8 Z1.97 F3300.0 E2348.696
G1 F1200.0
G1 E2347.696
G1 F3300.0
M103
G1 X11.03 Y30.0 Z1.97 F4200.0
G1 F1200.0
G1 E2348.696
G1 F4200.0
M101
G1 X15.5 Y30.0 Z1.97 F3300.0 E2348.932
G1 X15.5 Y29.6 Z1.97 F3300.0 E2348.953
G1 X11.8 Y29.6 Z1.97 F3300.0 E2349.149
G1 X12.39 Y29.2 Z1.97 F3300.0 E2349.187
G1 X15.5 Y29.2 Z1.97 F3300.0 E2349.351
G1 X15.5 Y28.8 Z1.97 F3300.0 E2349.372
G1 X12.99 Y28.8 Z1.97 F3300.0 E2349.505
G1 X13.28 Y28.4 Z1.97 F3300.0 E2349.531
G1 X15.5 Y28.4 Z1.97 F3300.0 E2349.648
G1 X15.5 Y28.0 Z1.97 F3300.0 E2349.669
G1 X13.55 Y28.0 Z1.97 F3300.0 E2349.772
G1 X13.82 Y27.6 Z1.97 F3300.0 E2349.797
G1 X15.5 Y27.6 Z1.97 F3300.0 E2349.886
G1 X15.5 Y27.2 Z1.97 F3300.0 E2349.908
G1 X14.08 Y27.2 Z1.97 F3300.0 E2349.982
G1 X14.25 Y26.8 Z1.97 F3300.0 E2350.005
G1 X15.5 Y26.8 Z1.97 F3300.0 E2350.071
G1 X15.5 Y26.4 Z1.97 F3300.0 E2350.092
G1 X14.33 Y26.4 Z1.97 F3300.0 E2350.154
G1 X14.41 Y26.0 Z1.97 F3300.0 E2350.176
G1 X15.5 Y26.0 Z1.97 F3300.0 E2350.233
G1 X15.5 Y25.6 Z1.97 F3300.0 E2350.254
G1 X14.49 Y25.6 Z1.97 F3300.0 E2350.307
G1 X14.57 Y25.2 Z1.97 F3300.0 E2350.329
G1 X15.5 Y25.2 Z1.97 F3300.0 E2350.378
G1 X15.5 Y24.8 Z1.97 F3300.0 E2350.399
G1 X14.6 Y24.8 Z1.97 F3300.0 E2350.447
G1 X14.52 Y24.4 Z1.97 F3300.0 E2350.468
G1 X15.5 Y24.4 Z1.97 F3300.0 E2350.52
G1 X15.5 Y24.0 Z1.97 F3300.0 E2350.541
G1 X14.44 Y24.0 Z1.97 F3300.0 E2350.597
G1 X14.36 Y23.6 Z1.97 F3300.0 E2350.618
G1 X15.5 Y23.6 Z1.97 F3300.0 E2350.678
G1 X15.5 Y23.2 Z1.97 F3300.0 E2350.7
G1 X14.28 Y23.2 Z1.97 F3300.0 E2350.764
G1 X14.19 Y22.8 Z1.97 F3300.0 E2350.786
G1 X15.5 Y22.8 Z1.97 F3300.0 E2350.855
G1 X15.5 Y22.4 Z1.97 F3300.0 E2350.876
G1 X13.92 Y22.4 Z1.97 F3300.0 E2350.96
G1 X13.65 Y22.0 Z1.97 F3300.0 E2350.985
G1 X15.5 Y22.0 Z1.97 F3300.0 E2351.083
G1 X15.5 Y21.6 Z1.97 F3300.0 E2351.104
G1 X13.38 Y21.6 Z1.97 F3300.0 E2351.216
G1 X13.12 Y21.2 Z1.97 F3300.0 E2351.241
G1 X15.5 Y21.2 Z1.97 F3300.0 E2351.367
G1 X15.5 Y20.8 Z1.97 F3300.0 E2351.388
G1 X12.63 Y20.8 Z1.97 F3300.0 E2351.54
G1 X12.03 Y20.4 Z1.97 F3300.0 E2351.578
G1 X15.5 Y20.4 Z1.97 F3300.0 E2351.761
G1 X15.5 Y20.0 Z1.97 F3300.0 E2351.782
G1 X11.43 Y20.0 Z1.97 F3300.0 E2351.997
G1 F1200.0
G1 E2350.997
G1 F3300.0
M103
G1 X15.5 Y-32.8 Z1.97 F4200.0
G1 F1200.0
G1 E2351.997
G1 F4200.0
M101
G1 X-53.78 Y-32.8 Z1.97 F3300.0 E2355.657
G1 X-53.78 Y-33.2 Z1.97 F3300.0 E2355.678
G1 X15.5 Y-33.2 Z1.97 F3300.0 E2359.338
G1 X15.5 Y-33.6 Z1.97 F3300.0 E2359.359
G1 X-53.78 Y-33.6 Z1.97 F3300.0 E2363.018
G1 X-53.78 Y-34.0 Z1.97 F3300.0 E2363.039
G1 X15.5 Y-34.0 Z1.97 F3300.0 E2366.699
G1 X15.5 Y-34.4 Z1.97 F3300.0 E2366.72
G1 X-53.78 Y-34.4 Z1.97 F3300.0 E2370.38
G1 X-53.73 Y-34.8 Z1.97 F3300.0 E2370.401
G1 X15.45 Y-34.8 Z1.97 F3300.0 E2374.055
G1 F1200.0
G1 E2373.055
G1 F3300.0
M103
(</infill>)
(</nestedRing>)
(</rotation>)
(</layer>)
(<operatingLayerEnd> </operatingLayerEnd>)
(<layer> 2.241 )
(<rotation> (6.12323399574e-17+1j) )
(<nestedRing>)
(<boundaryPerimeter>)
(<boundaryPoint> X16.379 Y35.854 Z2.241 </boundaryPoint>)
(<boundaryPoint> X-54.659 Y35.854 Z2.241 </boundaryPoint>)
(<boundaryPoint> X-54.659 Y-35.854 Z2.241 </boundaryPoint>)
(<boundaryPoint> X16.379 Y-35.854 Z2.241 </boundaryPoint>)
(<loop> inner )
G1 X-45.08 Y-31.89 Z2.24 F4200.0
G1 X-48.76 Y-30.54 Z2.24 F4200.0
G1 F1200.0
G1 E2374.055
G1 F4200.0
M101
G1 X-49.84 Y-28.93 Z2.24 F3300.0 E2374.158
G1 X-50.24 Y-26.95 Z2.24 F3300.0 E2374.264
G1 X-49.84 Y-24.98 Z2.24 F3300.0 E2374.37
G1 X-48.73 Y-23.3 Z2.24 F3300.0 E2374.477
G1 X-47.05 Y-22.18 Z2.24 F3300.0 E2374.583
G1 X-45.08 Y-21.79 Z2.24 F3300.0 E2374.689
G1 X-43.11 Y-22.18 Z2.24 F3300.0 E2374.795
G1 X-41.44 Y-23.3 Z2.24 F3300.0 E2374.902
G1 X-40.32 Y-24.98 Z2.24 F3300.0 E2375.008
G1 X-39.93 Y-26.95 Z2.24 F3300.0 E2375.114
G1 X-40.32 Y-28.93 Z2.24 F3300.0 E2375.221
G1 X-41.44 Y-30.6 Z2.24 F3300.0 E2375.327
G1 X-43.11 Y-31.72 Z2.24 F3300.0 E2375.433
G1 X-45.08 Y-32.11 Z2.24 F3300.0 E2375.54
G1 X-47.05 Y-31.72 Z2.24 F3300.0 E2375.646
G1 X-48.73 Y-30.6 Z2.24 F3300.0 E2375.752
G1 X-48.76 Y-30.54 Z2.24 F3300.0 E2375.756
G1 F1200.0
G1 E2374.756
G1 F3300.0
M103
(</loop>)
(<loop> inner )
G1 X-48.57 Y-30.44 Z2.24 F4200.0
G1 X-45.08 Y-31.89 Z2.24 F4200.0
G1 X-41.59 Y-30.44 Z2.24 F4200.0
G1 X5.5 Y21.33 Z2.24 F4200.0
G1 F1200.0
G1 E2375.756
G1 F4200.0
M101
G1 X4.42 Y22.95 Z2.24 F3300.0 E2375.858
G1 X4.03 Y24.92 Z2.24 F3300.0 E2375.965
G1 X4.42 Y26.9 Z2.24 F3300.0 E2376.071
G1 X5.54 Y28.57 Z2.24 F3300.0 E2376.177
G1 X7.21 Y29.69 Z2.24 F3300.0 E2376.284
G1 X9.19 Y30.08 Z2.24 F3300.0 E2376.39
G1 X11.16 Y29.69 Z2.24 F3300.0 E2376.496
G1 X12.83 Y28.57 Z2.24 F3300.0 E2376.602
G1 X13.95 Y26.9 Z2.24 F3300.0 E2376.709
G1 X14.34 Y24.92 Z2.24 F3300.0 E2376.815
G1 X13.95 Y22.95 Z2.24 F3300.0 E2376.921
G1 X12.83 Y21.28 Z2.24 F3300.0 E2377.028
G1 X11.16 Y20.16 Z2.24 F3300.0 E2377.134
G1 X9.19 Y19.76 Z2.24 F3300.0 E2377.24
G1 X7.21 Y20.16 Z2.24 F3300.0 E2377.346
G1 X5.54 Y21.28 Z2.24 F3300.0 E2377.453
G1 X5.5 Y21.33 Z2.24 F3300.0 E2377.456
G1 F1200.0
G1 E2376.456
G1 F3300.0
M103
(</loop>)
(<loop> outer )
G1 X9.19 Y19.98 Z2.24 F4200.0
G1 X15.78 Y21.34 Z2.24 F4200.0
G1 F1200.0
G1 E2377.456
G1 F4200.0
M101
G1 X15.78 Y35.25 Z2.24 F3300.0 E2378.191
G1 X-54.06 Y35.25 Z2.24 F3300.0 E2381.88
G1 X-54.06 Y-35.25 Z2.24 F3300.0 E2385.605
G1 X15.78 Y-35.25 Z2.24 F3300.0 E2389.294
G1 X15.78 Y21.28 Z2.24 F3300.0 E2392.28
G1 X15.78 Y21.34 Z2.24 F3300.0 E2392.284
G1 F1200.0
G1 E2392.284
G1 F3300.0
M103
(</loop>)
(<edge> outer )
;M108 R27.5
G1 X16.18 Y21.34 Z2.24 F4200.0
G1 F1200.0
G1 E2392.284
G1 F4200.0
M101
G1 X16.18 Y35.65 Z2.24 F1650.0 E2393.04
G1 X-54.46 Y35.65 Z2.24 F1650.0 E2396.771
G1 X-54.46 Y-35.65 Z2.24 F1650.0 E2400.538
G1 X16.18 Y-35.65 Z2.24 F1650.0 E2404.27
G1 X16.18 Y21.28 Z2.24 F1650.0 E2407.277
G1 X16.18 Y21.34 Z2.24 F1650.0 E2407.28
G1 F1200.0
G1 E2406.28
G1 F1650.0
M103
(</edge>)
(</boundaryPerimeter>)
(<nestedRing>)
(<boundaryPerimeter>)
(<boundaryPoint> X9.185 Y29.47 Z2.241 </boundaryPoint>)
(<boundaryPoint> X10.924 Y29.124 Z2.241 </boundaryPoint>)
(<boundaryPoint> X12.398 Y28.138 Z2.241 </boundaryPoint>)
(<boundaryPoint> X13.382 Y26.663 Z2.241 </boundaryPoint>)
(<boundaryPoint> X13.728 Y24.922 Z2.241 </boundaryPoint>)
(<boundaryPoint> X13.382 Y23.182 Z2.241 </boundaryPoint>)
(<boundaryPoint> X12.398 Y21.707 Z2.241 </boundaryPoint>)
(<boundaryPoint> X10.924 Y20.721 Z2.241 </boundaryPoint>)
(<boundaryPoint> X9.185 Y20.374 Z2.241 </boundaryPoint>)
(<boundaryPoint> X7.447 Y20.721 Z2.241 </boundaryPoint>)
(<boundaryPoint> X5.973 Y21.707 Z2.241 </boundaryPoint>)
(<boundaryPoint> X4.988 Y23.182 Z2.241 </boundaryPoint>)
(<boundaryPoint> X4.643 Y24.922 Z2.241 </boundaryPoint>)
(<boundaryPoint> X4.988 Y26.663 Z2.241 </boundaryPoint>)
(<boundaryPoint> X5.973 Y28.138 Z2.241 </boundaryPoint>)
(<boundaryPoint> X7.447 Y29.124 Z2.241 </boundaryPoint>)
(<edge> inner )
G1 X13.53 Y23.05 Z2.24 F4200.0
G1 F1200.0
G1 E2407.28
G1 F4200.0
M101
G1 X12.54 Y21.56 Z2.24 F1650.0 E2407.375
G1 X11.0 Y20.53 Z2.24 F1650.0 E2407.473
G1 X9.19 Y20.17 Z2.24 F1650.0 E2407.571
G1 X7.37 Y20.53 Z2.24 F1650.0 E2407.668
G1 X5.83 Y21.56 Z2.24 F1650.0 E2407.766
G1 X4.8 Y23.1 Z2.24 F1650.0 E2407.864
G1 X4.44 Y24.92 Z2.24 F1650.0 E2407.962
G1 X4.8 Y26.74 Z2.24 F1650.0 E2408.06
G1 X5.83 Y28.28 Z2.24 F1650.0 E2408.158
G1 X7.37 Y29.31 Z2.24 F1650.0 E2408.256
G1 X9.19 Y29.67 Z2.24 F1650.0 E2408.354
G1 X11.0 Y29.31 Z2.24 F1650.0 E2408.451
G1 X12.54 Y28.28 Z2.24 F1650.0 E2408.549
G1 X13.57 Y26.74 Z2.24 F1650.0 E2408.647
G1 X13.93 Y24.92 Z2.24 F1650.0 E2408.745
G1 X13.57 Y23.1 Z2.24 F1650.0 E2408.843
G1 X13.53 Y23.05 Z2.24 F1650.0 E2408.847
G1 F1200.0
G1 E2407.847
G1 F1650.0
M103
(</edge>)
(</boundaryPerimeter>)
(</nestedRing>)
(<nestedRing>)
(<boundaryPerimeter>)
(<boundaryPoint> X-40.538 Y-26.951 Z2.241 </boundaryPoint>)
(<boundaryPoint> X-40.884 Y-28.691 Z2.241 </boundaryPoint>)
(<boundaryPoint> X-41.869 Y-30.167 Z2.241 </boundaryPoint>)
(<boundaryPoint> X-43.343 Y-31.153 Z2.241 </boundaryPoint>)
(<boundaryPoint> X-45.081 Y-31.499 Z2.241 </boundaryPoint>)
(<boundaryPoint> X-46.82 Y-31.153 Z2.241 </boundaryPoint>)
(<boundaryPoint> X-48.293 Y-30.167 Z2.241 </boundaryPoint>)
(<boundaryPoint> X-49.278 Y-28.691 Z2.241 </boundaryPoint>)
(<boundaryPoint> X-49.624 Y-26.951 Z2.241 </boundaryPoint>)
(<boundaryPoint> X-49.278 Y-25.211 Z2.241 </boundaryPoint>)
(<boundaryPoint> X-48.293 Y-23.735 Z2.241 </boundaryPoint>)
(<boundaryPoint> X-46.82 Y-22.749 Z2.241 </boundaryPoint>)
(<boundaryPoint> X-45.081 Y-22.403 Z2.241 </boundaryPoint>)
(<boundaryPoint> X-43.343 Y-22.749 Z2.241 </boundaryPoint>)
(<boundaryPoint> X-41.869 Y-23.735 Z2.241 </boundaryPoint>)
(<boundaryPoint> X-40.884 Y-25.211 Z2.241 </boundaryPoint>)
(<edge> inner )
G1 X13.32 Y22.36 Z2.24 F4200.0
G1 X-41.69 Y-23.65 Z2.24 F4200.0
G1 F1200.0
G1 E2408.847
G1 F4200.0
M101
G1 X-40.7 Y-25.13 Z2.24 F1650.0 E2408.941
G1 X-40.33 Y-26.95 Z2.24 F1650.0 E2409.039
G1 X-40.7 Y-28.77 Z2.24 F1650.0 E2409.137
G1 X-41.73 Y-30.31 Z2.24 F1650.0 E2409.235
G1 X-43.27 Y-31.34 Z2.24 F1650.0 E2409.333
G1 X-45.08 Y-31.7 Z2.24 F1650.0 E2409.43
G1 X-46.9 Y-31.34 Z2.24 F1650.0 E2409.528
G1 X-48.44 Y-30.31 Z2.24 F1650.0 E2409.626
G1 X-49.47 Y-28.77 Z2.24 F1650.0 E2409.724
G1 X-49.83 Y-26.95 Z2.24 F1650.0 E2409.822
G1 X-49.47 Y-25.13 Z2.24 F1650.0 E2409.92
G1 X-48.44 Y-23.59 Z2.24 F1650.0 E2410.018
G1 X-46.9 Y-22.56 Z2.24 F1650.0 E2410.116
G1 X-45.08 Y-22.2 Z2.24 F1650.0 E2410.213
G1 X-43.27 Y-22.56 Z2.24 F1650.0 E2410.311
G1 X-41.73 Y-23.59 Z2.24 F1650.0 E2410.409
G1 X-41.69 Y-23.65 Z2.24 F1650.0 E2410.413
G1 F1200.0
G1 E2409.413
G1 F1650.0
M103
(</edge>)
(</boundaryPerimeter>)
(</nestedRing>)
(<infill>)
(<infillBoundary>)
(<infillPoint> X15.779 Y35.254 Z0.675 </infillPoint>)
(<infillPoint> X-54.059 Y35.254 Z0.675 </infillPoint>)
(<infillPoint> X-54.059 Y-35.254 Z0.675 </infillPoint>)
(<infillPoint> X15.779 Y-35.254 Z0.675 </infillPoint>)
(</infillBoundary>)
(<infillBoundary>)
(<infillPoint> X-39.926 Y-26.951 Z0.675 </infillPoint>)
(<infillPoint> X-40.319 Y-28.925 Z0.675 </infillPoint>)
(<infillPoint> X-41.436 Y-30.599 Z0.675 </infillPoint>)
(<infillPoint> X-43.109 Y-31.718 Z0.675 </infillPoint>)
(<infillPoint> X-45.081 Y-32.111 Z0.675 </infillPoint>)
(<infillPoint> X-47.054 Y-31.718 Z0.675 </infillPoint>)
(<infillPoint> X-48.726 Y-30.599 Z0.675 </infillPoint>)
(<infillPoint> X-49.843 Y-28.925 Z0.675 </infillPoint>)
(<infillPoint> X-50.236 Y-26.951 Z0.675 </infillPoint>)
(<infillPoint> X-49.843 Y-24.977 Z0.675 </infillPoint>)
(<infillPoint> X-48.726 Y-23.303 Z0.675 </infillPoint>)
(<infillPoint> X-47.054 Y-22.184 Z0.675 </infillPoint>)
(<infillPoint> X-45.081 Y-21.791 Z0.675 </infillPoint>)
(<infillPoint> X-43.109 Y-22.184 Z0.675 </infillPoint>)
(<infillPoint> X-41.436 Y-23.303 Z0.675 </infillPoint>)
(<infillPoint> X-40.319 Y-24.977 Z0.675 </infillPoint>)
(</infillBoundary>)
(<infillBoundary>)
(<infillPoint> X9.185 Y30.082 Z0.675 </infillPoint>)
(<infillPoint> X11.158 Y29.689 Z0.675 </infillPoint>)
(<infillPoint> X12.831 Y28.57 Z0.675 </infillPoint>)
(<infillPoint> X13.947 Y26.897 Z0.675 </infillPoint>)
(<infillPoint> X14.34 Y24.922 Z0.675 </infillPoint>)
(<infillPoint> X13.947 Y22.948 Z0.675 </infillPoint>)
(<infillPoint> X12.831 Y21.275 Z0.675 </infillPoint>)
(<infillPoint> X11.158 Y20.156 Z0.675 </infillPoint>)
(<infillPoint> X9.185 Y19.762 Z0.675 </infillPoint>)
(<infillPoint> X7.213 Y20.156 Z0.675 </infillPoint>)
(<infillPoint> X5.54 Y21.275 Z0.675 </infillPoint>)
(<infillPoint> X4.423 Y22.948 Z0.675 </infillPoint>)
(<infillPoint> X4.031 Y24.922 Z0.675 </infillPoint>)
(<infillPoint> X4.423 Y26.897 Z0.675 </infillPoint>)
(<infillPoint> X5.54 Y28.57 Z0.675 </infillPoint>)
(<infillPoint> X7.213 Y29.689 Z0.675 </infillPoint>)
(</infillBoundary>)
;M108 R55.0
G1 X-0.0 Y-34.97 Z2.24 F4200.0
G1 F1200.0
G1 E2410.413
G1 F4200.0
M101
G1 X0.0 Y34.97 Z2.24 F3300.0 E2414.108
G1 X-0.4 Y34.97 Z2.24 F3300.0 E2414.129
G1 X-0.4 Y-34.97 Z2.24 F3300.0 E2417.824
G1 X-0.8 Y-34.97 Z2.24 F3300.0 E2417.845
G1 X-0.8 Y34.97 Z2.24 F3300.0 E2421.54
G1 X-1.2 Y34.97 Z2.24 F3300.0 E2421.561
G1 X-1.2 Y-34.97 Z2.24 F3300.0 E2425.256
G1 X-1.6 Y-34.97 Z2.24 F3300.0 E2425.277
G1 X-1.6 Y34.97 Z2.24 F3300.0 E2428.972
G1 X-2.0 Y34.97 Z2.24 F3300.0 E2428.993
G1 X-2.0 Y-34.97 Z2.24 F3300.0 E2432.688
G1 X-2.4 Y-34.97 Z2.24 F3300.0 E2432.709
G1 X-2.4 Y34.97 Z2.24 F3300.0 E2436.404
G1 X-2.8 Y34.97 Z2.24 F3300.0 E2436.426
G1 X-2.8 Y-34.97 Z2.24 F3300.0 E2440.121
G1 X-3.2 Y-34.97 Z2.24 F3300.0 E2440.142
G1 X-3.2 Y34.97 Z2.24 F3300.0 E2443.837
G1 X-3.6 Y34.97 Z2.24 F3300.0 E2443.858
G1 X-3.6 Y-34.97 Z2.24 F3300.0 E2447.553
G1 X-4.0 Y-34.97 Z2.24 F3300.0 E2447.574
G1 X-4.0 Y34.97 Z2.24 F3300.0 E2451.269
G1 X-4.4 Y34.97 Z2.24 F3300.0 E2451.29
G1 X-4.4 Y-34.97 Z2.24 F3300.0 E2454.985
G1 X-4.8 Y-34.97 Z2.24 F3300.0 E2455.006
G1 X-4.8 Y34.97 Z2.24 F3300.0 E2458.701
G1 X-5.2 Y34.97 Z2.24 F3300.0 E2458.722
G1 X-5.2 Y-34.97 Z2.24 F3300.0 E2462.417
G1 X-5.6 Y-34.97 Z2.24 F3300.0 E2462.438
G1 X-5.6 Y34.97 Z2.24 F3300.0 E2466.133
G1 X-6.0 Y34.97 Z2.24 F3300.0 E2466.155
G1 X-6.0 Y-34.97 Z2.24 F3300.0 E2469.85
G1 X-6.4 Y-34.97 Z2.24 F3300.0 E2469.871
G1 X-6.4 Y34.97 Z2.24 F3300.0 E2473.566
G1 X-6.8 Y34.97 Z2.24 F3300.0 E2473.587
G1 X-6.8 Y-34.97 Z2.24 F3300.0 E2477.282
G1 X-7.2 Y-34.97 Z2.24 F3300.0 E2477.303
G1 X-7.2 Y34.97 Z2.24 F3300.0 E2480.998
G1 X-7.6 Y34.97 Z2.24 F3300.0 E2481.019
G1 X-7.6 Y-34.97 Z2.24 F3300.0 E2484.714
G1 X-8.0 Y-34.97 Z2.24 F3300.0 E2484.735
G1 X-8.0 Y34.97 Z2.24 F3300.0 E2488.43
G1 X-8.4 Y34.97 Z2.24 F3300.0 E2488.451
G1 X-8.4 Y-34.97 Z2.24 F3300.0 E2492.146
G1 X-8.8 Y-34.97 Z2.24 F3300.0 E2492.167
G1 X-8.8 Y34.97 Z2.24 F3300.0 E2495.862
G1 X-9.2 Y34.97 Z2.24 F3300.0 E2495.884
G1 X-9.2 Y-34.97 Z2.24 F3300.0 E2499.579
G1 X-9.6 Y-34.97 Z2.24 F3300.0 E2499.6
G1 X-9.6 Y34.97 Z2.24 F3300.0 E2503.295
G1 X-10.0 Y34.97 Z2.24 F3300.0 E2503.316
G1 X-10.0 Y-34.97 Z2.24 F3300.0 E2507.011
G1 X-10.4 Y-34.97 Z2.24 F3300.0 E2507.032
G1 X-10.4 Y34.97 Z2.24 F3300.0 E2510.727
G1 X-10.8 Y34.97 Z2.24 F3300.0 E2510.748
G1 X-10.8 Y-34.97 Z2.24 F3300.0 E2514.443
G1 X-11.2 Y-34.97 Z2.24 F3300.0 E2514.464
G1 X-11.2 Y34.97 Z2.24 F3300.0 E2518.159
G1 X-11.6 Y34.97 Z2.24 F3300.0 E2518.18
G1 X-11.6 Y-34.97 Z2.24 F3300.0 E2521.875
G1 X-12.0 Y-34.97 Z2.24 F3300.0 E2521.896
G1 X-12.0 Y34.97 Z2.24 F3300.0 E2525.591
G1 X-12.4 Y34.97 Z2.24 F3300.0 E2525.613
G1 X-12.4 Y-34.97 Z2.24 F3300.0 E2529.308
G1 X-12.8 Y-34.97 Z2.24 F3300.0 E2529.329
G1 X-12.8 Y34.97 Z2.24 F3300.0 E2533.024
G1 X-13.2 Y34.97 Z2.24 F3300.0 E2533.045
G1 X-13.2 Y-34.97 Z2.24 F3300.0 E2536.74
G1 X-13.6 Y-34.97 Z2.24 F3300.0 E2536.761
G1 X-13.6 Y34.97 Z2.24 F3300.0 E2540.456
G1 X-14.0 Y34.97 Z2.24 F3300.0 E2540.477
G1 X-14.0 Y-34.97 Z2.24 F3300.0 E2544.172
G1 X-14.4 Y-34.97 Z2.24 F3300.0 E2544.193
G1 X-14.4 Y34.97 Z2.24 F3300.0 E2547.888
G1 X-14.8 Y34.97 Z2.24 F3300.0 E2547.909
G1 X-14.8 Y-34.97 Z2.24 F3300.0 E2551.604
G1 X-15.2 Y-34.97 Z2.24 F3300.0 E2551.626
G1 X-15.2 Y34.97 Z2.24 F3300.0 E2555.321
G1 X-15.6 Y34.97 Z2.24 F3300.0 E2555.342
G1 X-15.6 Y-34.97 Z2.24 F3300.0 E2559.037
G1 X-16.0 Y-34.97 Z2.24 F3300.0 E2559.058
G1 X-16.0 Y34.97 Z2.24 F3300.0 E2562.753
G1 X-16.4 Y34.97 Z2.24 F3300.0 E2562.774
G1 X-16.4 Y-34.97 Z2.24 F3300.0 E2566.469
G1 X-16.8 Y-34.97 Z2.24 F3300.0 E2566.49
G1 X-16.8 Y34.97 Z2.24 F3300.0 E2570.185
G1 X-17.2 Y34.97 Z2.24 F3300.0 E2570.206
G1 X-17.2 Y-34.97 Z2.24 F3300.0 E2573.901
G1 X-17.6 Y-34.97 Z2.24 F3300.0 E2573.922
M73 P3 (display progress)
G1 X-17.6 Y34.97 Z2.24 F3300.0 E2577.617
G1 X-18.0 Y34.97 Z2.24 F3300.0 E2577.638
G1 X-18.0 Y-34.97 Z2.24 F3300.0 E2581.333
G1 X-18.4 Y-34.97 Z2.24 F3300.0 E2581.355
G1 X-18.4 Y34.97 Z2.24 F3300.0 E2585.05
G1 X-18.8 Y34.97 Z2.24 F3300.0 E2585.071
G1 X-18.8 Y-34.97 Z2.24 F3300.0 E2588.766
G1 X-19.2 Y-34.97 Z2.24 F3300.0 E2588.787
G1 X-19.2 Y34.97 Z2.24 F3300.0 E2592.482
G1 X-19.6 Y34.97 Z2.24 F3300.0 E2592.503
G1 X-19.6 Y-34.97 Z2.24 F3300.0 E2596.198
G1 X-20.0 Y-34.97 Z2.24 F3300.0 E2596.219
G1 X-20.0 Y34.97 Z2.24 F3300.0 E2599.914
G1 X-20.4 Y34.97 Z2.24 F3300.0 E2599.935
G1 X-20.4 Y-34.97 Z2.24 F3300.0 E2603.63
G1 X-20.8 Y-34.97 Z2.24 F3300.0 E2603.651
G1 X-20.8 Y34.97 Z2.24 F3300.0 E2607.346
G1 X-21.2 Y34.97 Z2.24 F3300.0 E2607.367
G1 X-21.2 Y-34.97 Z2.24 F3300.0 E2611.062
G1 X-21.6 Y-34.97 Z2.24 F3300.0 E2611.084
G1 X-21.6 Y34.97 Z2.24 F3300.0 E2614.779
G1 X-22.0 Y34.97 Z2.24 F3300.0 E2614.8
G1 X-22.0 Y-34.97 Z2.24 F3300.0 E2618.495
G1 X-22.4 Y-34.97 Z2.24 F3300.0 E2618.516
G1 X-22.4 Y34.97 Z2.24 F3300.0 E2622.211
G1 X-22.8 Y34.97 Z2.24 F3300.0 E2622.232
G1 X-22.8 Y-34.97 Z2.24 F3300.0 E2625.927
G1 X-23.2 Y-34.97 Z2.24 F3300.0 E2625.948
G1 X-23.2 Y34.97 Z2.24 F3300.0 E2629.643
G1 X-23.6 Y34.97 Z2.24 F3300.0 E2629.664
G1 X-23.6 Y-34.97 Z2.24 F3300.0 E2633.359
G1 X-24.0 Y-34.97 Z2.24 F3300.0 E2633.38
G1 X-24.0 Y34.97 Z2.24 F3300.0 E2637.075
G1 X-24.4 Y34.97 Z2.24 F3300.0 E2637.096
G1 X-24.4 Y-34.97 Z2.24 F3300.0 E2640.791
G1 X-24.8 Y-34.97 Z2.24 F3300.0 E2640.813
G1 X-24.8 Y34.97 Z2.24 F3300.0 E2644.508
G1 X-25.2 Y34.97 Z2.24 F3300.0 E2644.529
G1 X-25.2 Y-34.97 Z2.24 F3300.0 E2648.224
G1 X-25.6 Y-34.97 Z2.24 F3300.0 E2648.245
G1 X-25.6 Y34.97 Z2.24 F3300.0 E2651.94
G1 X-26.0 Y34.97 Z2.24 F3300.0 E2651.961
G1 X-26.0 Y-34.97 Z2.24 F3300.0 E2655.656
G1 X-26.4 Y-34.97 Z2.24 F3300.0 E2655.677
G1 X-26.4 Y34.97 Z2.24 F3300.0 E2659.372
G1 X-26.8 Y34.97 Z2.24 F3300.0 E2659.393
G1 X-26.8 Y-34.97 Z2.24 F3300.0 E2663.088
G1 X-27.2 Y-34.97 Z2.24 F3300.0 E2663.109
G1 X-27.2 Y34.97 Z2.24 F3300.0 E2666.804
G1 X-27.6 Y34.97 Z2.24 F3300.0 E2666.825
G1 X-27.6 Y-34.97 Z2.24 F3300.0 E2670.52
G1 X-28.0 Y-34.97 Z2.24 F3300.0 E2670.542
G1 X-28.0 Y34.97 Z2.24 F3300.0 E2674.237
G1 X-28.4 Y34.97 Z2.24 F3300.0 E2674.258
G1 X-28.4 Y-34.97 Z2.24 F3300.0 E2677.953
G1 X-28.8 Y-34.97 Z2.24 F3300.0 E2677.974
G1 X-28.8 Y34.97 Z2.24 F3300.0 E2681.669
G1 X-29.2 Y34.97 Z2.24 F3300.0 E2681.69
G1 X-29.2 Y-34.97 Z2.24 F3300.0 E2685.385
G1 X-29.6 Y-34.97 Z2.24 F3300.0 E2685.406
G1 X-29.6 Y34.97 Z2.24 F3300.0 E2689.101
G1 X-30.0 Y34.97 Z2.24 F3300.0 E2689.122
G1 X-30.0 Y-34.97 Z2.24 F3300.0 E2692.817
G1 X-30.4 Y-34.97 Z2.24 F3300.0 E2692.838
G1 X-30.4 Y34.97 Z2.24 F3300.0 E2696.533
G1 X-30.8 Y34.97 Z2.24 F3300.0 E2696.554
G1 X-30.8 Y-34.97 Z2.24 F3300.0 E2700.249
G1 X-31.2 Y-34.97 Z2.24 F3300.0 E2700.271
G1 X-31.2 Y34.97 Z2.24 F3300.0 E2703.966
G1 X-31.6 Y34.97 Z2.24 F3300.0 E2703.987
G1 X-31.6 Y-34.97 Z2.24 F3300.0 E2707.682
G1 X-32.0 Y-34.97 Z2.24 F3300.0 E2707.703
G1 X-32.0 Y34.97 Z2.24 F3300.0 E2711.398
G1 X-32.4 Y34.97 Z2.24 F3300.0 E2711.419
G1 X-32.4 Y-34.97 Z2.24 F3300.0 E2715.114
G1 X-32.8 Y-34.97 Z2.24 F3300.0 E2715.135
G1 X-32.8 Y34.97 Z2.24 F3300.0 E2718.83
G1 X-33.2 Y34.97 Z2.24 F3300.0 E2718.851
G1 X-33.2 Y-34.97 Z2.24 F3300.0 E2722.546
G1 X-33.6 Y-34.97 Z2.24 F3300.0 E2722.567
G1 X-33.6 Y34.97 Z2.24 F3300.0 E2726.262
G1 X-34.0 Y34.97 Z2.24 F3300.0 E2726.284
G1 X-34.0 Y-34.97 Z2.24 F3300.0 E2729.979
G1 X-34.4 Y-34.97 Z2.24 F3300.0 E2730.0
G1 X-34.4 Y34.97 Z2.24 F3300.0 E2733.695
G1 X-34.8 Y34.97 Z2.24 F3300.0 E2733.716
G1 X-34.8 Y-34.97 Z2.24 F3300.0 E2737.411
G1 X-35.2 Y-34.97 Z2.24 F3300.0 E2737.432
G1 X-35.2 Y34.97 Z2.24 F3300.0 E2741.127
G1 X-35.6 Y34.97 Z2.24 F3300.0 E2741.148
G1 X-35.6 Y-34.97 Z2.24 F3300.0 E2744.843
G1 X-36.0 Y-34.97 Z2.24 F3300.0 E2744.864
G1 X-36.0 Y34.97 Z2.24 F3300.0 E2748.559
G1 X-36.4 Y34.97 Z2.24 F3300.0 E2748.58
G1 X-36.4 Y-34.97 Z2.24 F3300.0 E2752.275
G1 X-36.8 Y-34.97 Z2.24 F3300.0 E2752.296
G1 X-36.8 Y34.97 Z2.24 F3300.0 E2755.991
G1 X-37.2 Y34.97 Z2.24 F3300.0 E2756.013
G1 X-37.2 Y-34.97 Z2.24 F3300.0 E2759.708
G1 X-37.6 Y-34.97 Z2.24 F3300.0 E2759.729
G1 X-37.6 Y34.97 Z2.24 F3300.0 E2763.424
G1 X-38.0 Y34.97 Z2.24 F3300.0 E2763.445
G1 X-38.0 Y-34.97 Z2.24 F3300.0 E2767.14
G1 X-38.4 Y-34.97 Z2.24 F3300.0 E2767.161
G1 X-38.4 Y34.97 Z2.24 F3300.0 E2770.856
G1 X-38.8 Y34.97 Z2.24 F3300.0 E2770.877
G1 X-38.8 Y-34.97 Z2.24 F3300.0 E2774.572
G1 X-39.2 Y-34.97 Z2.24 F3300.0 E2774.593
G1 X-39.2 Y34.97 Z2.24 F3300.0 E2778.288
G1 X-39.6 Y34.97 Z2.24 F3300.0 E2778.309
G1 X-39.6 Y-34.97 Z2.24 F3300.0 E2782.004
G1 X-40.0 Y-34.97 Z2.24 F3300.0 E2782.025
G1 X-40.0 Y-28.76 Z2.24 F3300.0 E2782.354
G1 F1200.0
G1 E2782.354
G1 F3300.0
M103
G1 X-40.4 Y-29.55 Z2.24 F4200.0
G1 F1200.0
G1 E2782.354
G1 F4200.0
M101
G1 X-40.4 Y-34.97 Z2.24 F3300.0 E2782.64
G1 X-40.8 Y-34.97 Z2.24 F3300.0 E2782.661
G1 X-40.8 Y-30.15 Z2.24 F3300.0 E2782.916
G1 X-41.2 Y-30.75 Z2.24 F3300.0 E2782.954
G1 X-41.2 Y-34.97 Z2.24 F3300.0 E2783.177
G1 X-41.6 Y-34.97 Z2.24 F3300.0 E2783.199
G1 X-41.6 Y-31.05 Z2.24 F3300.0 E2783.406
G1 X-42.0 Y-31.31 Z2.24 F3300.0 E2783.431
G1 X-42.0 Y-34.97 Z2.24 F3300.0 E2783.625
G1 X-42.4 Y-34.97 Z2.24 F3300.0 E2783.646
G1 X-42.4 Y-31.58 Z2.24 F3300.0 E2783.825
G1 X-42.8 Y-31.85 Z2.24 F3300.0 E2783.851
G1 X-42.8 Y-34.97 Z2.24 F3300.0 E2784.016
G1 X-43.2 Y-34.97 Z2.24 F3300.0 E2784.037
G1 X-43.2 Y-32.02 Z2.24 F3300.0 E2784.193
G1 X-43.6 Y-32.1 Z2.24 F3300.0 E2784.214
G1 X-43.6 Y-34.97 Z2.24 F3300.0 E2784.366
G1 X-44.0 Y-34.97 Z2.24 F3300.0 E2784.387
G1 X-44.0 Y-32.18 Z2.24 F3300.0 E2784.535
G1 X-44.4 Y-32.26 Z2.24 F3300.0 E2784.556
G1 X-44.4 Y-34.97 Z2.24 F3300.0 E2784.7
G1 X-44.8 Y-34.97 Z2.24 F3300.0 E2784.721
G1 X-44.8 Y-32.34 Z2.24 F3300.0 E2784.86
G1 X-45.2 Y-32.37 Z2.24 F3300.0 E2784.881
G1 X-45.2 Y-34.97 Z2.24 F3300.0 E2785.019
G1 X-45.6 Y-34.97 Z2.24 F3300.0 E2785.04
G1 X-45.6 Y-32.29 Z2.24 F3300.0 E2785.181
G1 X-46.0 Y-32.21 Z2.24 F3300.0 E2785.203
G1 X-46.0 Y-34.97 Z2.24 F3300.0 E2785.349
G1 X-46.4 Y-34.97 Z2.24 F3300.0 E2785.37
G1 X-46.4 Y-32.13 Z2.24 F3300.0 E2785.52
G1 X-46.8 Y-32.05 Z2.24 F3300.0 E2785.541
G1 X-46.8 Y-34.97 Z2.24 F3300.0 E2785.696
G1 X-47.2 Y-34.97 Z2.24 F3300.0 E2785.717
G1 X-47.2 Y-31.96 Z2.24 F3300.0 E2785.876
G1 X-47.6 Y-31.69 Z2.24 F3300.0 E2785.901
G1 X-47.6 Y-34.97 Z2.24 F3300.0 E2786.075
G1 X-48.0 Y-34.97 Z2.24 F3300.0 E2786.096
G1 X-48.0 Y-31.42 Z2.24 F3300.0 E2786.284
G1 X-48.4 Y-31.15 Z2.24 F3300.0 E2786.309
G1 X-48.4 Y-34.97 Z2.24 F3300.0 E2786.511
G1 X-48.8 Y-34.97 Z2.24 F3300.0 E2786.532
G1 X-48.8 Y-30.89 Z2.24 F3300.0 E2786.748
G1 X-49.2 Y-30.39 Z2.24 F3300.0 E2786.782
G1 X-49.2 Y-34.97 Z2.24 F3300.0 E2787.024
G1 X-49.6 Y-34.97 Z2.24 F3300.0 E2787.045
G1 X-49.6 Y-29.79 Z2.24 F3300.0 E2787.318
G1 X-50.0 Y-29.19 Z2.24 F3300.0 E2787.356
G1 X-50.0 Y-34.97 Z2.24 F3300.0 E2787.662
G1 X-50.4 Y-34.97 Z2.24 F3300.0 E2787.683
G1 X-50.4 Y34.97 Z2.24 F3300.0 E2791.378
G1 X-50.8 Y34.97 Z2.24 F3300.0 E2791.399
G1 X-50.8 Y-34.97 Z2.24 F3300.0 E2795.094
G1 X-51.2 Y-34.97 Z2.24 F3300.0 E2795.115
G1 X-51.2 Y34.97 Z2.24 F3300.0 E2798.81
G1 X-51.6 Y34.97 Z2.24 F3300.0 E2798.831
G1 X-51.6 Y-34.97 Z2.24 F3300.0 E2802.526
G1 X-52.0 Y-34.97 Z2.24 F3300.0 E2802.547
G1 X-52.0 Y34.97 Z2.24 F3300.0 E2806.242
G1 X-52.4 Y34.97 Z2.24 F3300.0 E2806.264
G1 X-52.4 Y-34.97 Z2.24 F3300.0 E2809.958
G1 X-52.8 Y-34.97 Z2.24 F3300.0 E2809.98
G1 X-52.8 Y34.97 Z2.24 F3300.0 E2813.675
G1 X-53.2 Y34.97 Z2.24 F3300.0 E2813.696
G1 X-53.2 Y-34.97 Z2.24 F3300.0 E2817.391
G1 X-53.6 Y-34.92 Z2.24 F3300.0 E2817.412
G1 X-53.6 Y34.92 Z2.24 F3300.0 E2821.102
G1 F1200.0
G1 E2820.102
G1 F3300.0
M103
G1 X-50.0 Y34.97 Z2.24 F4200.0
G1 F1200.0
G1 E2821.102
G1 F4200.0
M101
G1 X-50.0 Y-24.71 Z2.24 F3300.0 E2824.255
G1 X-49.6 Y-24.11 Z2.24 F3300.0 E2824.293
G1 X-49.6 Y34.97 Z2.24 F3300.0 E2827.414
G1 X-49.2 Y34.97 Z2.24 F3300.0 E2827.435
G1 X-49.2 Y-23.51 Z2.24 F3300.0 E2830.524
G1 X-48.8 Y-23.02 Z2.24 F3300.0 E2830.558
G1 X-48.8 Y34.97 Z2.24 F3300.0 E2833.621
G1 X-48.4 Y34.97 Z2.24 F3300.0 E2833.642
G1 X-48.4 Y-22.75 Z2.24 F3300.0 E2836.691
G1 X-48.0 Y-22.48 Z2.24 F3300.0 E2836.717
G1 X-48.0 Y34.97 Z2.24 F3300.0 E2839.752
G1 X-47.6 Y34.97 Z2.24 F3300.0 E2839.773
G1 X-47.6 Y-22.21 Z2.24 F3300.0 E2842.794
G1 X-47.2 Y-21.94 Z2.24 F3300.0 E2842.819
G1 X-47.2 Y34.97 Z2.24 F3300.0 E2845.826
G1 X-46.8 Y34.97 Z2.24 F3300.0 E2845.847
G1 X-46.8 Y-21.85 Z2.24 F3300.0 E2848.849
G1 X-46.4 Y-21.77 Z2.24 F3300.0 E2848.87
G1 X-46.4 Y34.97 Z2.24 F3300.0 E2851.867
G1 X-46.0 Y34.97 Z2.24 F3300.0 E2851.889
G1 X-46.0 Y-21.69 Z2.24 F3300.0 E2854.882
G1 X-45.6 Y-21.61 Z2.24 F3300.0 E2854.903
G1 X-45.6 Y34.97 Z2.24 F3300.0 E2857.892
G1 X-45.2 Y34.97 Z2.24 F3300.0 E2857.914
G1 X-45.2 Y-21.53 Z2.24 F3300.0 E2860.898
G1 X-44.8 Y-21.56 Z2.24 F3300.0 E2860.919
G1 X-44.8 Y34.97 Z2.24 F3300.0 E2863.906
G1 X-44.4 Y34.97 Z2.24 F3300.0 E2863.927
G1 X-44.4 Y-21.64 Z2.24 F3300.0 E2866.918
G1 X-44.0 Y-21.72 Z2.24 F3300.0 E2866.939
G1 X-44.0 Y34.97 Z2.24 F3300.0 E2869.934
G1 X-43.6 Y34.97 Z2.24 F3300.0 E2869.955
G1 X-43.6 Y-21.8 Z2.24 F3300.0 E2872.955
G1 X-43.2 Y-21.88 Z2.24 F3300.0 E2872.976
G1 X-43.2 Y34.97 Z2.24 F3300.0 E2875.979
G1 X-42.8 Y34.97 Z2.24 F3300.0 E2876.001
G1 X-42.8 Y-22.05 Z2.24 F3300.0 E2879.013
G1 X-42.4 Y-22.32 Z2.24 F3300.0 E2879.038
G1 X-42.4 Y34.97 Z2.24 F3300.0 E2882.065
G1 X-42.0 Y34.97 Z2.24 F3300.0 E2882.086
G1 X-42.0 Y-22.59 Z2.24 F3300.0 E2885.127
G1 X-41.6 Y-22.86 Z2.24 F3300.0 E2885.152
G1 X-41.6 Y34.97 Z2.24 F3300.0 E2888.207
G1 X-41.2 Y34.97 Z2.24 F3300.0 E2888.228
G1 X-41.2 Y-23.15 Z2.24 F3300.0 E2891.299
G1 X-40.8 Y-23.75 Z2.24 F3300.0 E2891.337
G1 X-40.8 Y34.97 Z2.24 F3300.0 E2894.439
G1 X-40.4 Y34.97 Z2.24 F3300.0 E2894.46
G1 X-40.4 Y-24.35 Z2.24 F3300.0 E2897.594
G1 X-40.0 Y-25.14 Z2.24 F3300.0 E2897.641
G1 X-40.0 Y34.97 Z2.24 F3300.0 E2900.817
G1 F1200.0
G1 E2899.817
G1 F3300.0
M103
G1 X0.4 Y34.97 Z2.24 F4200.0
G1 F1200.0
G1 E2900.817
G1 F4200.0
M101
G1 X0.4 Y-34.97 Z2.24 F3300.0 E2904.512
G1 X0.8 Y-34.97 Z2.24 F3300.0 E2904.533
G1 X0.8 Y34.97 Z2.24 F3300.0 E2908.228
G1 X1.2 Y34.97 Z2.24 F3300.0 E2908.249
G1 X1.2 Y-34.97 Z2.24 F3300.0 E2911.944
G1 X1.6 Y-34.97 Z2.24 F3300.0 E2911.965
G1 X1.6 Y34.97 Z2.24 F3300.0 E2915.66
G1 X2.0 Y34.97 Z2.24 F3300.0 E2915.681
G1 X2.0 Y-34.97 Z2.24 F3300.0 E2919.376
G1 X2.4 Y-34.97 Z2.24 F3300.0 E2919.397
G1 X2.4 Y34.97 Z2.24 F3300.0 E2923.092
G1 X2.8 Y34.97 Z2.24 F3300.0 E2923.113
G1 X2.8 Y-34.97 Z2.24 F3300.0 E2926.808
G1 X3.2 Y-34.97 Z2.24 F3300.0 E2926.83
G1 X3.2 Y34.97 Z2.24 F3300.0 E2930.525
G1 X3.6 Y34.97 Z2.24 F3300.0 E2930.546
G1 X3.6 Y-34.97 Z2.24 F3300.0 E2934.241
G1 X4.0 Y-34.97 Z2.24 F3300.0 E2934.262
G1 X4.0 Y23.64 Z2.24 F3300.0 E2937.358
G1 F1200.0
G1 E2937.129
G1 F3300.0
M103
G1 X4.4 Y22.48 Z2.24 F4200.0
G1 F1200.0
G1 E2937.358
G1 F4200.0
M101
G1 X4.4 Y-34.97 Z2.24 F3300.0 E2940.393
G1 X4.8 Y-34.97 Z2.24 F3300.0 E2940.414
G1 X4.8 Y21.88 Z2.24 F3300.0 E2943.417
G1 X5.2 Y21.28 Z2.24 F3300.0 E2943.455
G1 X5.2 Y-34.97 Z2.24 F3300.0 E2946.427
G1 X5.6 Y-34.97 Z2.24 F3300.0 E2946.448
G1 X5.6 Y20.9 Z2.24 F3300.0 E2949.4
G1 X6.0 Y20.63 Z2.24 F3300.0 E2949.425
G1 X6.0 Y-34.97 Z2.24 F3300.0 E2952.362
G1 X6.4 Y-34.97 Z2.24 F3300.0 E2952.383
G1 X6.4 Y20.36 Z2.24 F3300.0 E2955.307
G1 X6.8 Y20.1 Z2.24 F3300.0 E2955.332
G1 X6.8 Y-34.97 Z2.24 F3300.0 E2958.241
G1 X7.2 Y-34.97 Z2.24 F3300.0 E2958.262
G1 X7.2 Y19.87 Z2.24 F3300.0 E2961.16
G1 X7.6 Y19.79 Z2.24 F3300.0 E2961.181
G1 X7.6 Y-34.97 Z2.24 F3300.0 E2964.074
G1 X8.0 Y-34.97 Z2.24 F3300.0 E2964.095
G1 X8.0 Y19.71 Z2.24 F3300.0 E2966.984
G1 X8.4 Y19.63 Z2.24 F3300.0 E2967.006
G1 X8.4 Y-34.97 Z2.24 F3300.0 E2969.89
G1 X8.8 Y-34.97 Z2.24 F3300.0 E2969.911
G1 X8.8 Y19.55 Z2.24 F3300.0 E2972.792
G1 X9.2 Y19.48 Z2.24 F3300.0 E2972.813
G1 X9.2 Y-34.97 Z2.24 F3300.0 E2975.69
G1 X9.6 Y-34.97 Z2.24 F3300.0 E2975.711
G1 X9.6 Y19.56 Z2.24 F3300.0 E2978.592
G1 X10.0 Y19.64 Z2.24 F3300.0 E2978.613
G1 X10.0 Y-34.97 Z2.24 F3300.0 E2981.498
G1 X10.4 Y-34.97 Z2.24 F3300.0 E2981.519
G1 X10.4 Y19.72 Z2.24 F3300.0 E2984.408
G1 X10.8 Y19.8 Z2.24 F3300.0 E2984.43
G1 X10.8 Y-34.97 Z2.24 F3300.0 E2987.323
G1 X11.2 Y-34.97 Z2.24 F3300.0 E2987.344
G1 X11.2 Y19.88 Z2.24 F3300.0 E2990.242
G1 X11.6 Y20.11 Z2.24 F3300.0 E2990.267
G1 X11.6 Y-34.97 Z2.24 F3300.0 E2993.177
G1 X12.0 Y-34.97 Z2.24 F3300.0 E2993.198
G1 X12.0 Y20.38 Z2.24 F3300.0 E2996.122
G1 X12.4 Y20.65 Z2.24 F3300.0 E2996.147
G1 X12.4 Y-34.97 Z2.24 F3300.0 E2999.086
G1 X12.8 Y-34.97 Z2.24 F3300.0 E2999.107
G1 X12.8 Y20.92 Z2.24 F3300.0 E3002.059
G1 X13.2 Y21.32 Z2.24 F3300.0 E3002.089
G1 X13.2 Y-34.97 Z2.24 F3300.0 E3005.063
G1 X13.6 Y-34.97 Z2.24 F3300.0 E3005.084
G1 X13.6 Y21.92 Z2.24 F3300.0 E3008.09
G1 X14.0 Y22.52 Z2.24 F3300.0 E3008.128
G1 X14.0 Y-34.97 Z2.24 F3300.0 E3011.165
G1 X14.4 Y-34.97 Z2.24 F3300.0 E3011.186
G1 X14.4 Y23.79 Z2.24 F3300.0 E3014.291
G1 F1200.0
G1 E3013.291
G1 F3300.0
M103
G1 X14.4 Y26.06 Z2.24 F4200.0
G1 F1200.0
G1 E3014.291
G1 F4200.0
M101
G1 X14.4 Y34.97 Z2.24 F3300.0 E3014.762
G1 X14.0 Y34.97 Z2.24 F3300.0 E3014.783
G1 X14.0 Y27.32 Z2.24 F3300.0 E3015.187
G1 X13.6 Y27.92 Z2.24 F3300.0 E3015.225
G1 X13.6 Y34.97 Z2.24 F3300.0 E3015.598
G1 X13.2 Y34.97 Z2.24 F3300.0 E3015.619
G1 X13.2 Y28.52 Z2.24 F3300.0 E3015.96
G1 X12.8 Y28.93 Z2.24 F3300.0 E3015.99
G1 X12.8 Y34.97 Z2.24 F3300.0 E3016.309
G1 X12.4 Y34.97 Z2.24 F3300.0 E3016.33
G1 X12.4 Y29.2 Z2.24 F3300.0 E3016.635
G1 X12.0 Y29.46 Z2.24 F3300.0 E3016.661
G1 X12.0 Y34.97 Z2.24 F3300.0 E3016.952
G1 X11.6 Y34.97 Z2.24 F3300.0 E3016.973
G1 X11.6 Y29.73 Z2.24 F3300.0 E3017.25
G1 X11.2 Y29.97 Z2.24 F3300.0 E3017.275
G1 X11.2 Y34.97 Z2.24 F3300.0 E3017.539
G1 X10.8 Y34.97 Z2.24 F3300.0 E3017.56
G1 X10.8 Y30.05 Z2.24 F3300.0 E3017.821
G1 X10.4 Y30.13 Z2.24 F3300.0 E3017.842
G1 X10.4 Y34.97 Z2.24 F3300.0 E3018.098
G1 X10.0 Y34.97 Z2.24 F3300.0 E3018.119
G1 X10.0 Y30.21 Z2.24 F3300.0 E3018.371
G1 X9.6 Y30.29 Z2.24 F3300.0 E3018.393
G1 X9.6 Y34.97 Z2.24 F3300.0 E3018.641
G1 X9.2 Y34.97 Z2.24 F3300.0 E3018.662
G1 X9.2 Y30.36 Z2.24 F3300.0 E3018.905
G1 X8.8 Y30.29 Z2.24 F3300.0 E3018.927
G1 X8.8 Y34.97 Z2.24 F3300.0 E3019.174
G1 X8.4 Y34.97 Z2.24 F3300.0 E3019.195
G1 X8.4 Y30.21 Z2.24 F3300.0 E3019.447
G1 X8.0 Y30.13 Z2.24 F3300.0 E3019.468
G1 X8.0 Y34.97 Z2.24 F3300.0 E3019.724
G1 X7.6 Y34.97 Z2.24 F3300.0 E3019.745
G1 X7.6 Y30.05 Z2.24 F3300.0 E3020.005
G1 X7.2 Y29.97 Z2.24 F3300.0 E3020.027
G1 X7.2 Y34.97 Z2.24 F3300.0 E3020.291
G1 X6.8 Y34.97 Z2.24 F3300.0 E3020.312
G1 X6.8 Y29.75 Z2.24 F3300.0 E3020.588
G1 X6.4 Y29.48 Z2.24 F3300.0 E3020.614
G1 X6.4 Y34.97 Z2.24 F3300.0 E3020.904
G1 X6.0 Y34.97 Z2.24 F3300.0 E3020.925
G1 X6.0 Y29.22 Z2.24 F3300.0 E3021.229
G1 X5.6 Y28.95 Z2.24 F3300.0 E3021.255
G1 X5.6 Y34.97 Z2.24 F3300.0 E3021.573
G1 X5.2 Y34.97 Z2.24 F3300.0 E3021.594
G1 X5.2 Y28.57 Z2.24 F3300.0 E3021.933
G1 X4.8 Y27.97 Z2.24 F3300.0 E3021.971
G1 X4.8 Y34.97 Z2.24 F3300.0 E3022.341
G1 X4.4 Y34.97 Z2.24 F3300.0 E3022.362
G1 X4.4 Y27.37 Z2.24 F3300.0 E3022.764
G1 X4.0 Y26.2 Z2.24 F3300.0 E3022.829
G1 X4.0 Y34.97 Z2.24 F3300.0 E3023.292
G1 F1200.0
G1 E3022.292
G1 F3300.0
M103
G1 X14.8 Y34.97 Z2.24 F4200.0
G1 F1200.0
G1 E3023.292
G1 F4200.0
M101
G1 X14.8 Y-34.97 Z2.24 F3300.0 E3026.987
G1 X15.2 Y-34.97 Z2.24 F3300.0 E3027.008
G1 X15.2 Y34.97 Z2.24 F3300.0 E3030.703
G1 F1200.0
G1 E3029.703
G1 F3300.0
M103
(</infill>)
(</nestedRing>)
(</rotation>)
(</layer>)
(<layer> 2.511 )
(<rotation> (-1+1.22464679915e-16j) )
(<nestedRing>)
(<boundaryPerimeter>)
(<boundaryPoint> X16.379 Y-35.045 Z2.511 </boundaryPoint>)
(<boundaryPoint> X54.659 Y-35.045 Z2.511 </boundaryPoint>)
(<boundaryPoint> X54.659 Y35.045 Z2.511 </boundaryPoint>)
(<boundaryPoint> X16.379 Y35.045 Z2.511 </boundaryPoint>)
(<boundaryPoint> X16.379 Y35.854 Z2.511 </boundaryPoint>)
(<boundaryPoint> X-54.659 Y35.854 Z2.511 </boundaryPoint>)
(<boundaryPoint> X-54.659 Y-35.854 Z2.511 </boundaryPoint>)
(<boundaryPoint> X16.379 Y-35.854 Z2.511 </boundaryPoint>)
(<loop> inner )
G1 X9.19 Y29.86 Z2.51 F4200.0
G1 X5.7 Y28.42 Z2.51 F4200.0
G1 X-40.15 Y-26.95 Z2.51 F4200.0
G1 X-41.59 Y-30.44 Z2.51 F4200.0
G1 X-45.08 Y-31.89 Z2.51 F4200.0
G1 X-48.53 Y-30.73 Z2.51 F4200.0
G1 F1200.0
G1 E3030.703
G1 F4200.0
M101
G1 X-48.73 Y-30.6 Z2.51 F3300.0 E3030.716
G1 X-49.84 Y-28.93 Z2.51 F3300.0 E3030.822
G1 X-50.24 Y-26.95 Z2.51 F3300.0 E3030.928
G1 X-49.84 Y-24.98 Z2.51 F3300.0 E3031.035
G1 X-48.73 Y-23.3 Z2.51 F3300.0 E3031.141
G1 X-47.05 Y-22.18 Z2.51 F3300.0 E3031.247
G1 X-45.08 Y-21.79 Z2.51 F3300.0 E3031.354
G1 X-43.11 Y-22.18 Z2.51 F3300.0 E3031.46
G1 X-41.44 Y-23.3 Z2.51 F3300.0 E3031.566
G1 X-40.32 Y-24.98 Z2.51 F3300.0 E3031.672
G1 X-39.93 Y-26.95 Z2.51 F3300.0 E3031.779
G1 X-40.32 Y-28.93 Z2.51 F3300.0 E3031.885
G1 X-41.44 Y-30.6 Z2.51 F3300.0 E3031.991
G1 X-43.11 Y-31.72 Z2.51 F3300.0 E3032.098
G1 X-45.08 Y-32.11 Z2.51 F3300.0 E3032.204
G1 X-47.05 Y-31.72 Z2.51 F3300.0 E3032.31
G1 X-48.53 Y-30.73 Z2.51 F3300.0 E3032.404
G1 F1200.0
G1 E3031.404
G1 F3300.0
M103
(</loop>)
(<loop> inner )
G1 X-45.08 Y-31.89 Z2.51 F4200.0
G1 X-41.59 Y-30.44 Z2.51 F4200.0
G1 X5.74 Y21.14 Z2.51 F4200.0
G1 F1200.0
G1 E3032.404
G1 F4200.0
M101
G1 X5.54 Y21.28 Z2.51 F3300.0 E3032.417
G1 X4.42 Y22.95 Z2.51 F3300.0 E3032.523
G1 X4.03 Y24.92 Z2.51 F3300.0 E3032.629
G1 X4.42 Y26.9 Z2.51 F3300.0 E3032.735
G1 X5.54 Y28.57 Z2.51 F3300.0 E3032.842
G1 X7.21 Y29.69 Z2.51 F3300.0 E3032.948
G1 X9.19 Y30.08 Z2.51 F3300.0 E3033.054
G1 X11.16 Y29.69 Z2.51 F3300.0 E3033.161
G1 X12.83 Y28.57 Z2.51 F3300.0 E3033.267
G1 X13.95 Y26.9 Z2.51 F3300.0 E3033.373
G1 X14.34 Y24.92 Z2.51 F3300.0 E3033.479
G1 X13.95 Y22.95 Z2.51 F3300.0 E3033.586
G1 X12.83 Y21.28 Z2.51 F3300.0 E3033.692
G1 X11.16 Y20.16 Z2.51 F3300.0 E3033.798
G1 X9.19 Y19.76 Z2.51 F3300.0 E3033.905
G1 X7.21 Y20.16 Z2.51 F3300.0 E3034.011
G1 X5.74 Y21.14 Z2.51 F3300.0 E3034.105
G1 F1200.0
G1 E3033.105
G1 F3300.0
M103
(</loop>)
(<loop> outer )
G1 X4.25 Y24.92 Z2.51 F4200.0
G1 X5.78 Y35.25 Z2.51 F4200.0
G1 F1200.0
G1 E3034.105
G1 F4200.0
M101
G1 X5.54 Y35.25 Z2.51 F3300.0 E3034.117
G1 X-54.06 Y35.25 Z2.51 F3300.0 E3037.265
G1 X-54.06 Y-35.25 Z2.51 F3300.0 E3040.99
G1 X15.78 Y-35.25 Z2.51 F3300.0 E3044.679
G1 X15.78 Y-34.45 Z2.51 F3300.0 E3044.722
G1 X54.06 Y-34.45 Z2.51 F3300.0 E3046.744
G1 X54.06 Y34.45 Z2.51 F3300.0 E3050.383
G1 X15.78 Y34.45 Z2.51 F3300.0 E3052.405
G1 X15.78 Y35.25 Z2.51 F3300.0 E3052.448
G1 X5.78 Y35.25 Z2.51 F3300.0 E3052.976
G1 F1200.0
G1 E3052.976
G1 F3300.0
M103
(</loop>)
(<edge> outer )
;M108 R27.5
G1 X5.78 Y35.65 Z2.51 F4200.0
G1 F1200.0
G1 E3052.976
G1 F4200.0
M101
G1 X5.54 Y35.65 Z2.51 F1650.0 E3052.989
G1 X-54.46 Y35.65 Z2.51 F1650.0 E3056.158
G1 X-54.46 Y-35.65 Z2.51 F1650.0 E3059.925
G1 X16.18 Y-35.65 Z2.51 F1650.0 E3063.657
G1 X16.18 Y-34.85 Z2.51 F1650.0 E3063.699
G1 X54.46 Y-34.85 Z2.51 F1650.0 E3065.722
G1 X54.46 Y34.85 Z2.51 F1650.0 E3069.403
G1 X16.18 Y34.85 Z2.51 F1650.0 E3071.425
G1 X16.18 Y35.65 Z2.51 F1650.0 E3071.468
G1 X5.78 Y35.65 Z2.51 F1650.0 E3072.017
G1 F1200.0
G1 E3071.017
G1 F1650.0
M103
(</edge>)
(</boundaryPerimeter>)
(<nestedRing>)
(<boundaryPerimeter>)
(<boundaryPoint> X9.185 Y29.47 Z2.511 </boundaryPoint>)
(<boundaryPoint> X10.924 Y29.124 Z2.511 </boundaryPoint>)
(<boundaryPoint> X12.398 Y28.138 Z2.511 </boundaryPoint>)
(<boundaryPoint> X13.382 Y26.663 Z2.511 </boundaryPoint>)
(<boundaryPoint> X13.728 Y24.922 Z2.511 </boundaryPoint>)
(<boundaryPoint> X13.382 Y23.182 Z2.511 </boundaryPoint>)
(<boundaryPoint> X12.398 Y21.707 Z2.511 </boundaryPoint>)
(<boundaryPoint> X10.924 Y20.721 Z2.511 </boundaryPoint>)
(<boundaryPoint> X9.185 Y20.374 Z2.511 </boundaryPoint>)
(<boundaryPoint> X7.447 Y20.721 Z2.511 </boundaryPoint>)
(<boundaryPoint> X5.973 Y21.707 Z2.511 </boundaryPoint>)
(<boundaryPoint> X4.988 Y23.182 Z2.511 </boundaryPoint>)
(<boundaryPoint> X4.643 Y24.922 Z2.511 </boundaryPoint>)
(<boundaryPoint> X4.988 Y26.663 Z2.511 </boundaryPoint>)
(<boundaryPoint> X5.973 Y28.138 Z2.511 </boundaryPoint>)
(<boundaryPoint> X7.447 Y29.124 Z2.511 </boundaryPoint>)
(<edge> inner )
G1 X7.17 Y29.18 Z2.51 F4200.0
G1 F1200.0
G1 E3072.017
G1 F4200.0
M101
G1 X7.37 Y29.31 Z2.51 F1650.0 E3072.03
G1 X9.19 Y29.67 Z2.51 F1650.0 E3072.128
G1 X11.0 Y29.31 Z2.51 F1650.0 E3072.226
G1 X12.54 Y28.28 Z2.51 F1650.0 E3072.323
G1 X13.57 Y26.74 Z2.51 F1650.0 E3072.421
G1 X13.93 Y24.92 Z2.51 F1650.0 E3072.519
G1 X13.57 Y23.1 Z2.51 F1650.0 E3072.617
G1 X12.54 Y21.56 Z2.51 F1650.0 E3072.715
G1 X11.0 Y20.53 Z2.51 F1650.0 E3072.813
G1 X9.19 Y20.17 Z2.51 F1650.0 E3072.911
G1 X7.37 Y20.53 Z2.51 F1650.0 E3073.009
G1 X5.83 Y21.56 Z2.51 F1650.0 E3073.106
G1 X4.8 Y23.1 Z2.51 F1650.0 E3073.204
G1 X4.44 Y24.92 Z2.51 F1650.0 E3073.302
G1 X4.8 Y26.74 Z2.51 F1650.0 E3073.4
G1 X5.83 Y28.28 Z2.51 F1650.0 E3073.498
G1 X7.17 Y29.18 Z2.51 F1650.0 E3073.583
G1 F1200.0
G1 E3072.583
G1 F1650.0
M103
(</edge>)
(</boundaryPerimeter>)
(</nestedRing>)
(<nestedRing>)
(<boundaryPerimeter>)
(<boundaryPoint> X-40.538 Y-26.951 Z2.511 </boundaryPoint>)
(<boundaryPoint> X-40.884 Y-28.691 Z2.511 </boundaryPoint>)
(<boundaryPoint> X-41.869 Y-30.167 Z2.511 </boundaryPoint>)
(<boundaryPoint> X-43.343 Y-31.153 Z2.511 </boundaryPoint>)
(<boundaryPoint> X-45.081 Y-31.499 Z2.511 </boundaryPoint>)
(<boundaryPoint> X-46.82 Y-31.153 Z2.511 </boundaryPoint>)
(<boundaryPoint> X-48.293 Y-30.167 Z2.511 </boundaryPoint>)
(<boundaryPoint> X-49.278 Y-28.691 Z2.511 </boundaryPoint>)
(<boundaryPoint> X-49.624 Y-26.951 Z2.511 </boundaryPoint>)
(<boundaryPoint> X-49.278 Y-25.211 Z2.511 </boundaryPoint>)
(<boundaryPoint> X-48.293 Y-23.735 Z2.511 </boundaryPoint>)
(<boundaryPoint> X-46.82 Y-22.749 Z2.511 </boundaryPoint>)
(<boundaryPoint> X-45.081 Y-22.403 Z2.511 </boundaryPoint>)
(<boundaryPoint> X-43.343 Y-22.749 Z2.511 </boundaryPoint>)
(<boundaryPoint> X-41.869 Y-23.735 Z2.511 </boundaryPoint>)
(<boundaryPoint> X-40.884 Y-25.211 Z2.511 </boundaryPoint>)
(<edge> inner )
G1 X6.35 Y28.87 Z2.51 F4200.0
G1 X-41.92 Y-23.46 Z2.51 F4200.0
G1 F1200.0
G1 E3073.583
G1 F4200.0
M101
G1 X-41.73 Y-23.59 Z2.51 F1650.0 E3073.596
G1 X-40.7 Y-25.13 Z2.51 F1650.0 E3073.694
G1 X-40.33 Y-26.95 Z2.51 F1650.0 E3073.792
G1 X-40.7 Y-28.77 Z2.51 F1650.0 E3073.89
G1 X-41.73 Y-30.31 Z2.51 F1650.0 E3073.988
G1 X-43.27 Y-31.34 Z2.51 F1650.0 E3074.086
G1 X-45.08 Y-31.7 Z2.51 F1650.0 E3074.183
G1 X-46.9 Y-31.34 Z2.51 F1650.0 E3074.281
G1 X-48.44 Y-30.31 Z2.51 F1650.0 E3074.379
G1 X-49.47 Y-28.77 Z2.51 F1650.0 E3074.477
G1 X-49.83 Y-26.95 Z2.51 F1650.0 E3074.575
G1 X-49.47 Y-25.13 Z2.51 F1650.0 E3074.673
G1 X-48.44 Y-23.59 Z2.51 F1650.0 E3074.771
G1 X-46.9 Y-22.56 Z2.51 F1650.0 E3074.869
G1 X-45.08 Y-22.2 Z2.51 F1650.0 E3074.966
G1 X-43.27 Y-22.56 Z2.51 F1650.0 E3075.064
G1 X-41.92 Y-23.46 Z2.51 F1650.0 E3075.149
G1 F1200.0
G1 E3074.406
G1 F1650.0
M103
(</edge>)
(</boundaryPerimeter>)
(</nestedRing>)
(<infill>)
(<infillBoundary>)
(<infillPoint> X15.779 Y-34.445 Z0.945 </infillPoint>)
(<infillPoint> X54.059 Y-34.445 Z0.945 </infillPoint>)
(<infillPoint> X54.059 Y34.445 Z0.945 </infillPoint>)
(<infillPoint> X15.779 Y34.445 Z0.945 </infillPoint>)
(<infillPoint> X15.779 Y35.254 Z0.945 </infillPoint>)
(<infillPoint> X-54.059 Y35.254 Z0.945 </infillPoint>)
(<infillPoint> X-54.059 Y-35.254 Z0.945 </infillPoint>)
(<infillPoint> X15.779 Y-35.254 Z0.945 </infillPoint>)
(</infillBoundary>)
(<infillBoundary>)
(<infillPoint> X-39.926 Y-26.951 Z0.945 </infillPoint>)
(<infillPoint> X-40.319 Y-28.925 Z0.945 </infillPoint>)
(<infillPoint> X-41.436 Y-30.599 Z0.945 </infillPoint>)
(<infillPoint> X-43.109 Y-31.718 Z0.945 </infillPoint>)
(<infillPoint> X-45.081 Y-32.111 Z0.945 </infillPoint>)
(<infillPoint> X-47.054 Y-31.718 Z0.945 </infillPoint>)
(<infillPoint> X-48.726 Y-30.599 Z0.945 </infillPoint>)
(<infillPoint> X-49.843 Y-28.925 Z0.945 </infillPoint>)
(<infillPoint> X-50.236 Y-26.951 Z0.945 </infillPoint>)
(<infillPoint> X-49.843 Y-24.977 Z0.945 </infillPoint>)
(<infillPoint> X-48.726 Y-23.303 Z0.945 </infillPoint>)
(<infillPoint> X-47.054 Y-22.184 Z0.945 </infillPoint>)
(<infillPoint> X-45.081 Y-21.791 Z0.945 </infillPoint>)
(<infillPoint> X-43.109 Y-22.184 Z0.945 </infillPoint>)
(<infillPoint> X-41.436 Y-23.303 Z0.945 </infillPoint>)
(<infillPoint> X-40.319 Y-24.977 Z0.945 </infillPoint>)
(</infillBoundary>)
(<infillBoundary>)
(<infillPoint> X9.185 Y30.082 Z0.945 </infillPoint>)
(<infillPoint> X11.158 Y29.689 Z0.945 </infillPoint>)
(<infillPoint> X12.831 Y28.57 Z0.945 </infillPoint>)
(<infillPoint> X13.947 Y26.897 Z0.945 </infillPoint>)
(<infillPoint> X14.34 Y24.922 Z0.945 </infillPoint>)
(<infillPoint> X13.947 Y22.948 Z0.945 </infillPoint>)
(<infillPoint> X12.831 Y21.275 Z0.945 </infillPoint>)
(<infillPoint> X11.158 Y20.156 Z0.945 </infillPoint>)
(<infillPoint> X9.185 Y19.762 Z0.945 </infillPoint>)
(<infillPoint> X7.213 Y20.156 Z0.945 </infillPoint>)
(<infillPoint> X5.54 Y21.275 Z0.945 </infillPoint>)
(<infillPoint> X4.423 Y22.948 Z0.945 </infillPoint>)
(<infillPoint> X4.031 Y24.922 Z0.945 </infillPoint>)
(<infillPoint> X4.423 Y26.897 Z0.945 </infillPoint>)
(<infillPoint> X5.54 Y28.57 Z0.945 </infillPoint>)
(<infillPoint> X7.213 Y29.689 Z0.945 </infillPoint>)
(</infillBoundary>)
;M108 R55.0
G1 X-42.88 Y-22.0 Z2.51 F4200.0
G1 F1200.0
G1 E3075.149
G1 F4200.0
M101
G1 X53.78 Y-22.0 Z2.51 F3300.0 E3080.255
G1 X53.78 Y-22.4 Z2.51 F3300.0 E3080.277
G1 X-42.28 Y-22.4 Z2.51 F3300.0 E3085.351
G1 X-41.68 Y-22.8 Z2.51 F3300.0 E3085.389
G1 X53.78 Y-22.8 Z2.51 F3300.0 E3090.432
G1 X53.78 Y-23.2 Z2.51 F3300.0 E3090.453
G1 X-41.17 Y-23.2 Z2.51 F3300.0 E3095.469
G1 X-40.9 Y-23.6 Z2.51 F3300.0 E3095.494
G1 X53.78 Y-23.6 Z2.51 F3300.0 E3100.495
G1 X53.78 Y-24.0 Z2.51 F3300.0 E3100.517
G1 X-40.63 Y-24.0 Z2.51 F3300.0 E3105.504
G1 X-40.37 Y-24.4 Z2.51 F3300.0 E3105.529
G1 X53.78 Y-24.4 Z2.51 F3300.0 E3110.503
G1 X53.78 Y-24.8 Z2.51 F3300.0 E3110.524
G1 X-40.1 Y-24.8 Z2.51 F3300.0 E3115.483
G1 X-39.99 Y-25.2 Z2.51 F3300.0 E3115.505
G1 X53.78 Y-25.2 Z2.51 F3300.0 E3120.458
G1 X53.78 Y-25.6 Z2.51 F3300.0 E3120.479
G1 X-39.91 Y-25.6 Z2.51 F3300.0 E3125.428
G1 X-39.83 Y-26.0 Z2.51 F3300.0 E3125.45
G1 X53.78 Y-26.0 Z2.51 F3300.0 E3130.395
G1 X53.78 Y-26.4 Z2.51 F3300.0 E3130.416
G1 X-39.75 Y-26.4 Z2.51 F3300.0 E3135.356
G1 X-39.67 Y-26.8 Z2.51 F3300.0 E3135.378
G1 X53.78 Y-26.8 Z2.51 F3300.0 E3140.314
G1 X53.78 Y-27.2 Z2.51 F3300.0 E3140.336
G1 X-39.69 Y-27.2 Z2.51 F3300.0 E3145.273
G1 X-39.77 Y-27.6 Z2.51 F3300.0 E3145.295
G1 X53.78 Y-27.6 Z2.51 F3300.0 E3150.236
G1 X53.78 Y-28.0 Z2.51 F3300.0 E3150.258
G1 X-39.85 Y-28.0 Z2.51 F3300.0 E3155.203
G1 X-39.93 Y-28.4 Z2.51 F3300.0 E3155.225
G1 X53.78 Y-28.4 Z2.51 F3300.0 E3160.175
G1 X53.78 Y-28.8 Z2.51 F3300.0 E3160.196
G1 X-40.01 Y-28.8 Z2.51 F3300.0 E3165.15
G1 X-40.17 Y-29.2 Z2.51 F3300.0 E3165.173
G1 X53.78 Y-29.2 Z2.51 F3300.0 E3170.136
G1 X53.78 Y-29.6 Z2.51 F3300.0 E3170.157
G1 X-40.43 Y-29.6 Z2.51 F3300.0 E3175.134
G1 X-40.7 Y-30.0 Z2.51 F3300.0 E3175.159
G1 X53.78 Y-30.0 Z2.51 F3300.0 E3180.15
G1 X53.78 Y-30.4 Z2.51 F3300.0 E3180.171
G1 X-40.97 Y-30.4 Z2.51 F3300.0 E3185.176
G1 X-41.23 Y-30.8 Z2.51 F3300.0 E3185.201
G1 X53.78 Y-30.8 Z2.51 F3300.0 E3190.22
G1 X53.78 Y-31.2 Z2.51 F3300.0 E3190.242
G1 X-41.83 Y-31.2 Z2.51 F3300.0 E3195.292
G1 X-42.43 Y-31.6 Z2.51 F3300.0 E3195.33
G1 X53.78 Y-31.6 Z2.51 F3300.0 E3200.412
G1 X53.78 Y-32.0 Z2.51 F3300.0 E3200.433
G1 X-43.09 Y-32.0 Z2.51 F3300.0 E3205.551
G1 F1200.0
G1 E3204.551
G1 F3300.0
M103
G1 X-47.07 Y-32.0 Z2.51 F4200.0
G1 F1200.0
G1 E3205.551
G1 F4200.0
M101
G1 X-48.93 Y-30.8 Z2.51 F3300.0 E3205.667
G1 X-50.0 Y-29.2 Z2.51 F3300.0 E3205.769
G1 X-50.15 Y-28.8 Z2.51 F3300.0 E3205.792
G1 X-50.23 Y-28.4 Z2.51 F3300.0 E3205.813
G1 X-53.78 Y-28.4 Z2.51 F3300.0 E3206.0
G1 X-53.78 Y-32.4 Z2.51 F3300.0 E3206.212
G1 X53.78 Y-32.4 Z2.51 F3300.0 E3211.894
G1 X53.78 Y-32.8 Z2.51 F3300.0 E3211.915
G1 X-53.78 Y-32.8 Z2.51 F3300.0 E3217.596
G1 X-53.78 Y-33.2 Z2.51 F3300.0 E3217.618
G1 X53.78 Y-33.2 Z2.51 F3300.0 E3223.299
G1 X53.78 Y-33.6 Z2.51 F3300.0 E3223.32
G1 X-53.78 Y-33.6 Z2.51 F3300.0 E3229.002
G1 X-53.78 Y-34.4 Z2.51 F3300.0 E3229.044
G1 X53.72 Y-34.0 Z2.51 F3300.0 E3234.723
G1 F1200.0
G1 E3233.723
G1 F3300.0
M103
G1 X15.5 Y-34.4 Z2.51 F4200.0
G1 F1200.0
G1 E3234.723
G1 F4200.0
M101
M73 P4 (display progress)
G1 X15.45 Y-34.8 Z2.51 F3300.0 E3234.744
G1 X-53.73 Y-34.8 Z2.51 F3300.0 E3238.398
G1 F1200.0
G1 E3237.398
G1 F3300.0
M103
G1 X-50.31 Y-28.0 Z2.51 F4200.0
G1 F1200.0
G1 E3238.398
G1 F4200.0
M101
G1 X-50.47 Y-27.2 Z2.51 F3300.0 E3238.441
G1 X-50.49 Y-26.8 Z2.51 F3300.0 E3238.462
G1 X-50.06 Y-24.8 Z2.51 F3300.0 E3238.57
G1 X-53.78 Y-28.0 Z2.51 F3300.0 E3238.829
G1 X-53.78 Y-22.0 Z2.51 F3300.0 E3239.146
G1 X-47.28 Y-22.0 Z2.51 F3300.0 E3239.49
G1 X-48.99 Y-23.2 Z2.51 F3300.0 E3239.6
G1 X-49.53 Y-24.0 Z2.51 F3300.0 E3239.651
G1 F1200.0
G1 E3238.651
G1 F3300.0
M103
G1 X-44.61 Y-21.6 Z2.51 F4200.0
G1 F1200.0
G1 E3239.651
G1 F4200.0
M101
G1 X53.78 Y-21.6 Z2.51 F3300.0 E3244.848
G1 X53.78 Y-21.2 Z2.51 F3300.0 E3244.869
G1 X-45.54 Y-21.2 Z2.51 F3300.0 E3250.115
G1 X-45.56 Y-21.6 Z2.51 F3300.0 E3250.137
G1 X-53.78 Y-21.6 Z2.51 F3300.0 E3250.571
G1 X-53.78 Y-20.8 Z2.51 F3300.0 E3250.613
G1 X53.78 Y-20.8 Z2.51 F3300.0 E3256.295
G1 X53.78 Y-20.4 Z2.51 F3300.0 E3256.316
G1 X-53.78 Y-20.4 Z2.51 F3300.0 E3261.998
G1 X-53.78 Y-20.0 Z2.51 F3300.0 E3262.019
G1 X53.78 Y-20.0 Z2.51 F3300.0 E3267.701
G1 X53.78 Y-19.6 Z2.51 F3300.0 E3267.722
G1 X-53.78 Y-19.6 Z2.51 F3300.0 E3273.404
G1 X-53.78 Y-19.2 Z2.51 F3300.0 E3273.425
G1 X53.78 Y-19.2 Z2.51 F3300.0 E3279.106
G1 X53.78 Y-18.8 Z2.51 F3300.0 E3279.128
G1 X-53.78 Y-18.8 Z2.51 F3300.0 E3284.809
G1 X-53.78 Y-18.4 Z2.51 F3300.0 E3284.83
G1 X53.78 Y-18.4 Z2.51 F3300.0 E3290.512
G1 X53.78 Y-18.0 Z2.51 F3300.0 E3290.533
G1 X-53.78 Y-18.0 Z2.51 F3300.0 E3296.215
G1 X-53.78 Y-17.6 Z2.51 F3300.0 E3296.236
G1 X53.78 Y-17.6 Z2.51 F3300.0 E3301.918
G1 X53.78 Y-17.2 Z2.51 F3300.0 E3301.939
G1 X-53.78 Y-17.2 Z2.51 F3300.0 E3307.621
G1 X-53.78 Y-16.8 Z2.51 F3300.0 E3307.642
G1 X53.78 Y-16.8 Z2.51 F3300.0 E3313.324
G1 X53.78 Y-16.4 Z2.51 F3300.0 E3313.345
G1 X-53.78 Y-16.4 Z2.51 F3300.0 E3319.027
G1 X-53.78 Y-16.0 Z2.51 F3300.0 E3319.048
G1 X53.78 Y-16.0 Z2.51 F3300.0 E3324.729
G1 X53.78 Y-15.6 Z2.51 F3300.0 E3324.751
G1 X-53.78 Y-15.6 Z2.51 F3300.0 E3330.432
G1 X-53.78 Y-15.2 Z2.51 F3300.0 E3330.453
G1 X53.78 Y-15.2 Z2.51 F3300.0 E3336.135
G1 X53.78 Y-14.8 Z2.51 F3300.0 E3336.156
G1 X-53.78 Y-14.8 Z2.51 F3300.0 E3341.838
G1 X-53.78 Y-14.4 Z2.51 F3300.0 E3341.859
G1 X53.78 Y-14.4 Z2.51 F3300.0 E3347.541
G1 X53.78 Y-14.0 Z2.51 F3300.0 E3347.562
G1 X-53.78 Y-14.0 Z2.51 F3300.0 E3353.244
G1 X-53.78 Y-13.6 Z2.51 F3300.0 E3353.265
G1 X53.78 Y-13.6 Z2.51 F3300.0 E3358.947
G1 X53.78 Y-13.2 Z2.51 F3300.0 E3358.968
G1 X-53.78 Y-13.2 Z2.51 F3300.0 E3364.65
G1 X-53.78 Y-12.8 Z2.51 F3300.0 E3364.671
G1 X53.78 Y-12.8 Z2.51 F3300.0 E3370.352
G1 X53.78 Y-12.4 Z2.51 F3300.0 E3370.374
G1 X-53.78 Y-12.4 Z2.51 F3300.0 E3376.055
G1 X-53.78 Y-12.0 Z2.51 F3300.0 E3376.076
G1 X53.78 Y-12.0 Z2.51 F3300.0 E3381.758
G1 X53.78 Y-11.6 Z2.51 F3300.0 E3381.779
G1 X-53.78 Y-11.6 Z2.51 F3300.0 E3387.461
G1 X-53.78 Y-11.2 Z2.51 F3300.0 E3387.482
G1 X53.78 Y-11.2 Z2.51 F3300.0 E3393.164
G1 X53.78 Y-10.8 Z2.51 F3300.0 E3393.185
G1 X-53.78 Y-10.8 Z2.51 F3300.0 E3398.867
G1 X-53.78 Y-10.4 Z2.51 F3300.0 E3398.888
G1 X53.78 Y-10.4 Z2.51 F3300.0 E3404.57
G1 X53.78 Y-10.0 Z2.51 F3300.0 E3404.591
G1 X-53.78 Y-10.0 Z2.51 F3300.0 E3410.273
G1 X-53.78 Y-9.6 Z2.51 F3300.0 E3410.294
G1 X53.78 Y-9.6 Z2.51 F3300.0 E3415.975
G1 X53.78 Y-9.2 Z2.51 F3300.0 E3415.997
G1 X-53.78 Y-9.2 Z2.51 F3300.0 E3421.678
G1 X-53.78 Y-8.8 Z2.51 F3300.0 E3421.699
G1 X53.78 Y-8.8 Z2.51 F3300.0 E3427.381
G1 X53.78 Y-8.4 Z2.51 F3300.0 E3427.402
G1 X-53.78 Y-8.4 Z2.51 F3300.0 E3433.084
G1 X-53.78 Y-8.0 Z2.51 F3300.0 E3433.105
G1 X53.78 Y-8.0 Z2.51 F3300.0 E3438.787
G1 X53.78 Y-7.6 Z2.51 F3300.0 E3438.808
G1 X-53.78 Y-7.6 Z2.51 F3300.0 E3444.49
G1 X-53.78 Y-7.2 Z2.51 F3300.0 E3444.511
G1 X53.78 Y-7.2 Z2.51 F3300.0 E3450.193
G1 X53.78 Y-6.8 Z2.51 F3300.0 E3450.214
G1 X-53.78 Y-6.8 Z2.51 F3300.0 E3455.896
G1 X-53.78 Y-6.4 Z2.51 F3300.0 E3455.917
G1 X53.78 Y-6.4 Z2.51 F3300.0 E3461.598
G1 X53.78 Y-6.0 Z2.51 F3300.0 E3461.62
G1 X-53.78 Y-6.0 Z2.51 F3300.0 E3467.301
G1 X-53.78 Y-5.6 Z2.51 F3300.0 E3467.322
G1 X53.78 Y-5.6 Z2.51 F3300.0 E3473.004
G1 X53.78 Y-5.2 Z2.51 F3300.0 E3473.025
G1 X-53.78 Y-5.2 Z2.51 F3300.0 E3478.707
G1 X-53.78 Y-4.8 Z2.51 F3300.0 E3478.728
G1 X53.78 Y-4.8 Z2.51 F3300.0 E3484.41
G1 X53.78 Y-4.4 Z2.51 F3300.0 E3484.431
G1 X-53.78 Y-4.4 Z2.51 F3300.0 E3490.113
G1 X-53.78 Y-4.0 Z2.51 F3300.0 E3490.134
G1 X53.78 Y-4.0 Z2.51 F3300.0 E3495.816
G1 X53.78 Y-3.6 Z2.51 F3300.0 E3495.837
G1 X-53.78 Y-3.6 Z2.51 F3300.0 E3501.518
G1 X-53.78 Y-3.2 Z2.51 F3300.0 E3501.54
G1 X53.78 Y-3.2 Z2.51 F3300.0 E3507.221
G1 X53.78 Y-2.8 Z2.51 F3300.0 E3507.242
G1 X-53.78 Y-2.8 Z2.51 F3300.0 E3512.924
G1 X-53.78 Y-2.4 Z2.51 F3300.0 E3512.945
G1 X53.78 Y-2.4 Z2.51 F3300.0 E3518.627
G1 X53.78 Y-2.0 Z2.51 F3300.0 E3518.648
G1 X-53.78 Y-2.0 Z2.51 F3300.0 E3524.33
G1 X-53.78 Y-1.6 Z2.51 F3300.0 E3524.351
G1 X53.78 Y-1.6 Z2.51 F3300.0 E3530.033
G1 X53.78 Y-1.2 Z2.51 F3300.0 E3530.054
G1 X-53.78 Y-1.2 Z2.51 F3300.0 E3535.736
G1 X-53.78 Y-0.8 Z2.51 F3300.0 E3535.757
G1 X53.78 Y-0.8 Z2.51 F3300.0 E3541.439
G1 X53.78 Y-0.4 Z2.51 F3300.0 E3541.46
G1 X-53.78 Y-0.4 Z2.51 F3300.0 E3547.141
G1 X-53.78 Y0.0 Z2.51 F3300.0 E3547.163
G1 X53.78 Y-0.0 Z2.51 F3300.0 E3552.844
G1 X53.78 Y0.4 Z2.51 F3300.0 E3552.865
G1 X-53.78 Y0.4 Z2.51 F3300.0 E3558.547
G1 X-53.78 Y0.8 Z2.51 F3300.0 E3558.568
G1 X53.78 Y0.8 Z2.51 F3300.0 E3564.25
G1 X53.78 Y1.2 Z2.51 F3300.0 E3564.271
G1 X-53.78 Y1.2 Z2.51 F3300.0 E3569.953
G1 X-53.78 Y1.6 Z2.51 F3300.0 E3569.974
G1 X53.78 Y1.6 Z2.51 F3300.0 E3575.656
G1 X53.78 Y2.0 Z2.51 F3300.0 E3575.677
G1 X-53.78 Y2.0 Z2.51 F3300.0 E3581.359
G1 X-53.78 Y2.4 Z2.51 F3300.0 E3581.38
G1 X53.78 Y2.4 Z2.51 F3300.0 E3587.062
G1 X53.78 Y2.8 Z2.51 F3300.0 E3587.083
G1 X-53.78 Y2.8 Z2.51 F3300.0 E3592.764
G1 X-53.78 Y3.2 Z2.51 F3300.0 E3592.786
G1 X53.78 Y3.2 Z2.51 F3300.0 E3598.467
G1 X53.78 Y3.6 Z2.51 F3300.0 E3598.488
G1 X-53.78 Y3.6 Z2.51 F3300.0 E3604.17
G1 X-53.78 Y4.0 Z2.51 F3300.0 E3604.191
G1 X53.78 Y4.0 Z2.51 F3300.0 E3609.873
G1 X53.78 Y4.4 Z2.51 F3300.0 E3609.894
G1 X-53.78 Y4.4 Z2.51 F3300.0 E3615.576
G1 X-53.78 Y4.8 Z2.51 F3300.0 E3615.597
G1 X53.78 Y4.8 Z2.51 F3300.0 E3621.279
G1 X53.78 Y5.2 Z2.51 F3300.0 E3621.3
G1 X-53.78 Y5.2 Z2.51 F3300.0 E3626.982
G1 X-53.78 Y5.6 Z2.51 F3300.0 E3627.003
G1 X53.78 Y5.6 Z2.51 F3300.0 E3632.685
G1 X53.78 Y6.0 Z2.51 F3300.0 E3632.706
G1 X-53.78 Y6.0 Z2.51 F3300.0 E3638.387
G1 X-53.78 Y6.4 Z2.51 F3300.0 E3638.409
G1 X53.78 Y6.4 Z2.51 F3300.0 E3644.09
G1 X53.78 Y6.8 Z2.51 F3300.0 E3644.111
G1 X-53.78 Y6.8 Z2.51 F3300.0 E3649.793
G1 X-53.78 Y7.2 Z2.51 F3300.0 E3649.814
G1 X53.78 Y7.2 Z2.51 F3300.0 E3655.496
G1 X53.78 Y7.6 Z2.51 F3300.0 E3655.517
G1 X-53.78 Y7.6 Z2.51 F3300.0 E3661.199
G1 X-53.78 Y8.0 Z2.51 F3300.0 E3661.22
G1 X53.78 Y8.0 Z2.51 F3300.0 E3666.902
G1 X53.78 Y8.4 Z2.51 F3300.0 E3666.923
G1 X-53.78 Y8.4 Z2.51 F3300.0 E3672.605
G1 X-53.78 Y8.8 Z2.51 F3300.0 E3672.626
G1 X53.78 Y8.8 Z2.51 F3300.0 E3678.308
G1 X53.78 Y9.2 Z2.51 F3300.0 E3678.329
G1 X-53.78 Y9.2 Z2.51 F3300.0 E3684.01
G1 X-53.78 Y9.6 Z2.51 F3300.0 E3684.032
G1 X53.78 Y9.6 Z2.51 F3300.0 E3689.713
G1 X53.78 Y10.0 Z2.51 F3300.0 E3689.734
G1 X-53.78 Y10.0 Z2.51 F3300.0 E3695.416
G1 X-53.78 Y10.4 Z2.51 F3300.0 E3695.437
G1 X53.78 Y10.4 Z2.51 F3300.0 E3701.119
G1 X53.78 Y10.8 Z2.51 F3300.0 E3701.14
G1 X-53.78 Y10.8 Z2.51 F3300.0 E3706.822
G1 X-53.78 Y11.2 Z2.51 F3300.0 E3706.843
G1 X53.78 Y11.2 Z2.51 F3300.0 E3712.525
G1 X53.78 Y11.6 Z2.51 F3300.0 E3712.546
G1 X-53.78 Y11.6 Z2.51 F3300.0 E3718.228
G1 X-53.78 Y12.0 Z2.51 F3300.0 E3718.249
G1 X53.78 Y12.0 Z2.51 F3300.0 E3723.931
G1 X53.78 Y12.4 Z2.51 F3300.0 E3723.952
G1 X-53.78 Y12.4 Z2.51 F3300.0 E3729.633
G1 X-53.78 Y12.8 Z2.51 F3300.0 E3729.655
G1 X53.78 Y12.8 Z2.51 F3300.0 E3735.336
G1 X53.78 Y13.2 Z2.51 F3300.0 E3735.357
G1 X-53.78 Y13.2 Z2.51 F3300.0 E3741.039
G1 X-53.78 Y13.6 Z2.51 F3300.0 E3741.06
G1 X53.78 Y13.6 Z2.51 F3300.0 E3746.742
G1 X53.78 Y14.0 Z2.51 F3300.0 E3746.763
G1 X-53.78 Y14.0 Z2.51 F3300.0 E3752.445
G1 X-53.78 Y14.4 Z2.51 F3300.0 E3752.466
G1 X53.78 Y14.4 Z2.51 F3300.0 E3758.148
G1 X53.78 Y14.8 Z2.51 F3300.0 E3758.169
G1 X-53.78 Y14.8 Z2.51 F3300.0 E3763.851
G1 X-53.78 Y15.2 Z2.51 F3300.0 E3763.872
G1 X53.78 Y15.2 Z2.51 F3300.0 E3769.554
G1 X53.78 Y15.6 Z2.51 F3300.0 E3769.575
G1 X-53.78 Y15.6 Z2.51 F3300.0 E3775.256
G1 X-53.78 Y16.0 Z2.51 F3300.0 E3775.278
G1 X53.78 Y16.0 Z2.51 F3300.0 E3780.959
G1 X53.78 Y16.4 Z2.51 F3300.0 E3780.98
G1 X-53.78 Y16.4 Z2.51 F3300.0 E3786.662
G1 X-53.78 Y16.8 Z2.51 F3300.0 E3786.683
G1 X53.78 Y16.8 Z2.51 F3300.0 E3792.365
G1 X53.78 Y17.2 Z2.51 F3300.0 E3792.386
G1 X-53.78 Y17.2 Z2.51 F3300.0 E3798.068
G1 X-53.78 Y17.6 Z2.51 F3300.0 E3798.089
G1 X53.78 Y17.6 Z2.51 F3300.0 E3803.771
G1 X53.78 Y18.0 Z2.51 F3300.0 E3803.792
G1 X-53.78 Y18.0 Z2.51 F3300.0 E3809.474
G1 X-53.78 Y18.4 Z2.51 F3300.0 E3809.495
G1 X53.78 Y18.4 Z2.51 F3300.0 E3815.176
G1 X53.78 Y18.8 Z2.51 F3300.0 E3815.198
G1 X-53.78 Y18.8 Z2.51 F3300.0 E3820.879
G1 X-53.78 Y19.6 Z2.51 F3300.0 E3820.922
G1 X53.78 Y19.2 Z2.51 F3300.0 E3826.603
G1 X53.78 Y19.6 Z2.51 F3300.0 E3826.625
G1 X9.8 Y19.6 Z2.51 F3300.0 E3828.948
G1 F1200.0
G1 E3828.273
G1 F3300.0
M103
G1 X11.43 Y20.0 Z2.51 F4200.0
G1 F1200.0
G1 E3828.948
G1 F4200.0
M101
G1 X53.78 Y20.0 Z2.51 F3300.0 E3831.185
G1 X53.78 Y20.4 Z2.51 F3300.0 E3831.206
G1 X12.03 Y20.4 Z2.51 F3300.0 E3833.411
G1 X12.63 Y20.8 Z2.51 F3300.0 E3833.449
G1 X53.78 Y20.8 Z2.51 F3300.0 E3835.623
G1 X53.78 Y21.2 Z2.51 F3300.0 E3835.644
G1 X13.12 Y21.2 Z2.51 F3300.0 E3837.792
G1 X13.38 Y21.6 Z2.51 F3300.0 E3837.818
G1 X53.78 Y21.6 Z2.51 F3300.0 E3839.952
G1 X53.78 Y22.0 Z2.51 F3300.0 E3839.973
G1 X13.65 Y22.0 Z2.51 F3300.0 E3842.093
G1 X13.92 Y22.4 Z2.51 F3300.0 E3842.118
G1 X53.78 Y22.4 Z2.51 F3300.0 E3844.224
G1 X53.78 Y22.8 Z2.51 F3300.0 E3844.245
G1 X14.19 Y22.8 Z2.51 F3300.0 E3846.336
G1 X14.28 Y23.2 Z2.51 F3300.0 E3846.358
G1 X53.78 Y23.2 Z2.51 F3300.0 E3848.444
G1 X53.78 Y23.6 Z2.51 F3300.0 E3848.466
G1 X14.36 Y23.6 Z2.51 F3300.0 E3850.548
G1 X14.44 Y24.0 Z2.51 F3300.0 E3850.569
G1 X53.78 Y24.0 Z2.51 F3300.0 E3852.647
G1 X53.78 Y24.4 Z2.51 F3300.0 E3852.668
G1 X14.52 Y24.4 Z2.51 F3300.0 E3854.742
G1 X14.6 Y24.8 Z2.51 F3300.0 E3854.764
G1 X53.78 Y24.8 Z2.51 F3300.0 E3856.833
G1 X53.78 Y25.2 Z2.51 F3300.0 E3856.854
G1 X14.57 Y25.2 Z2.51 F3300.0 E3858.926
G1 X14.49 Y25.6 Z2.51 F3300.0 E3858.947
G1 X53.78 Y25.6 Z2.51 F3300.0 E3861.023
G1 X53.78 Y26.0 Z2.51 F3300.0 E3861.044
G1 X14.41 Y26.0 Z2.51 F3300.0 E3863.123
G1 X14.33 Y26.4 Z2.51 F3300.0 E3863.145
G1 X53.78 Y26.4 Z2.51 F3300.0 E3865.229
G1 X53.78 Y26.8 Z2.51 F3300.0 E3865.25
G1 X14.25 Y26.8 Z2.51 F3300.0 E3867.338
G1 X14.08 Y27.2 Z2.51 F3300.0 E3867.361
G1 X53.78 Y27.2 Z2.51 F3300.0 E3869.458
G1 X53.78 Y27.6 Z2.51 F3300.0 E3869.479
G1 X13.82 Y27.6 Z2.51 F3300.0 E3871.59
G1 X13.55 Y28.0 Z2.51 F3300.0 E3871.615
G1 X53.78 Y28.0 Z2.51 F3300.0 E3873.741
G1 X53.78 Y28.4 Z2.51 F3300.0 E3873.762
G1 X13.28 Y28.4 Z2.51 F3300.0 E3875.901
G1 X12.99 Y28.8 Z2.51 F3300.0 E3875.927
G1 X53.78 Y28.8 Z2.51 F3300.0 E3878.082
G1 X53.78 Y29.2 Z2.51 F3300.0 E3878.103
G1 X12.39 Y29.2 Z2.51 F3300.0 E3880.289
G1 X11.8 Y29.6 Z2.51 F3300.0 E3880.327
G1 X53.78 Y29.6 Z2.51 F3300.0 E3882.545
G1 X53.78 Y30.0 Z2.51 F3300.0 E3882.566
G1 X11.03 Y30.0 Z2.51 F3300.0 E3884.824
G1 F1200.0
G1 E3883.824
G1 F3300.0
M103
G1 X15.45 Y34.8 Z2.51 F4200.0
G1 F1200.0
G1 E3884.824
G1 F4200.0
M101
G1 X-53.73 Y34.8 Z2.51 F3300.0 E3888.478
G1 X-53.78 Y34.0 Z2.51 F3300.0 E3888.521
G1 X53.72 Y34.0 Z2.51 F3300.0 E3894.199
G1 X53.78 Y33.6 Z2.51 F3300.0 E3894.22
G1 X-53.78 Y33.6 Z2.51 F3300.0 E3899.902
G1 X-53.78 Y33.2 Z2.51 F3300.0 E3899.923
G1 X53.78 Y33.2 Z2.51 F3300.0 E3905.605
G1 X53.78 Y32.8 Z2.51 F3300.0 E3905.626
G1 X-53.78 Y32.8 Z2.51 F3300.0 E3911.308
G1 X-53.78 Y32.4 Z2.51 F3300.0 E3911.329
G1 X53.78 Y32.4 Z2.51 F3300.0 E3917.011
G1 X53.78 Y32.0 Z2.51 F3300.0 E3917.032
G1 X-53.78 Y32.0 Z2.51 F3300.0 E3922.714
G1 X-53.78 Y31.6 Z2.51 F3300.0 E3922.735
G1 X53.78 Y31.6 Z2.51 F3300.0 E3928.416
G1 X53.78 Y31.2 Z2.51 F3300.0 E3928.438
G1 X-53.78 Y31.2 Z2.51 F3300.0 E3934.119
G1 X-53.78 Y30.8 Z2.51 F3300.0 E3934.14
G1 X53.78 Y30.8 Z2.51 F3300.0 E3939.822
G1 X53.78 Y30.4 Z2.51 F3300.0 E3939.843
G1 X-46.14 Y30.13 Z2.51 F3300.0 E3945.122
G1 X-53.78 Y30.4 Z2.51 F3300.0 E3945.525
G1 X-53.78 Y27.6 Z2.51 F3300.0 E3945.673
G1 X-50.14 Y26.13 Z2.51 F3300.0 E3945.881
G1 X-49.86 Y26.13 Z2.51 F3300.0 E3945.895
G1 X-46.14 Y29.87 Z2.51 F3300.0 E3946.174
G1 X-45.86 Y29.87 Z2.51 F3300.0 E3946.189
G1 X-42.14 Y26.13 Z2.51 F3300.0 E3946.468
G1 X-41.86 Y26.13 Z2.51 F3300.0 E3946.483
G1 X-38.14 Y29.87 Z2.51 F3300.0 E3946.762
G1 X-37.86 Y29.87 Z2.51 F3300.0 E3946.777
G1 X-34.14 Y26.13 Z2.51 F3300.0 E3947.056
G1 X-33.86 Y26.13 Z2.51 F3300.0 E3947.07
G1 X-30.14 Y30.0 Z2.51 F3300.0 E3947.354
G1 X-29.86 Y30.0 Z2.51 F3300.0 E3947.369
G1 X-26.14 Y26.13 Z2.51 F3300.0 E3947.653
G1 X-25.86 Y26.13 Z2.51 F3300.0 E3947.667
G1 X-22.14 Y30.0 Z2.51 F3300.0 E3947.951
G1 X-21.86 Y30.0 Z2.51 F3300.0 E3947.966
G1 X-18.14 Y26.13 Z2.51 F3300.0 E3948.25
G1 X-17.86 Y26.13 Z2.51 F3300.0 E3948.264
G1 X-14.14 Y30.0 Z2.51 F3300.0 E3948.548
G1 X-13.86 Y30.0 Z2.51 F3300.0 E3948.563
G1 X-10.14 Y26.13 Z2.51 F3300.0 E3948.847
G1 X-9.86 Y26.13 Z2.51 F3300.0 E3948.861
G1 X-6.14 Y30.0 Z2.51 F3300.0 E3949.145
G1 X-5.86 Y30.0 Z2.51 F3300.0 E3949.16
G1 X-2.14 Y26.13 Z2.51 F3300.0 E3949.444
G1 X-1.86 Y26.13 Z2.51 F3300.0 E3949.458
G1 X1.86 Y30.0 Z2.51 F3300.0 E3949.742
G1 X2.14 Y30.0 Z2.51 F3300.0 E3949.757
G1 X4.82 Y28.0 Z2.51 F3300.0 E3949.934
G1 X4.29 Y27.2 Z2.51 F3300.0 E3949.985
G1 X4.12 Y26.8 Z2.51 F3300.0 E3950.008
G1 X3.77 Y24.8 Z2.51 F3300.0 E3950.115
G1 X4.01 Y23.6 Z2.51 F3300.0 E3950.179
G1 X2.14 Y22.13 Z2.51 F3300.0 E3950.305
G1 X1.86 Y22.13 Z2.51 F3300.0 E3950.32
G1 X-1.86 Y25.87 Z2.51 F3300.0 E3950.599
G1 X-2.14 Y25.87 Z2.51 F3300.0 E3950.614
G1 X-5.86 Y22.13 Z2.51 F3300.0 E3950.893
G1 X-6.14 Y22.13 Z2.51 F3300.0 E3950.907
G1 X-9.86 Y25.87 Z2.51 F3300.0 E3951.186
G1 X-10.14 Y25.87 Z2.51 F3300.0 E3951.201
G1 X-13.86 Y22.13 Z2.51 F3300.0 E3951.48
G1 X-14.14 Y22.13 Z2.51 F3300.0 E3951.495
G1 X-17.86 Y25.87 Z2.51 F3300.0 E3951.774
G1 X-18.14 Y25.87 Z2.51 F3300.0 E3951.789
G1 X-21.86 Y22.13 Z2.51 F3300.0 E3952.068
G1 X-22.14 Y22.13 Z2.51 F3300.0 E3952.082
G1 X-25.86 Y25.87 Z2.51 F3300.0 E3952.361
G1 X-26.14 Y25.87 Z2.51 F3300.0 E3952.376
G1 X-29.86 Y22.13 Z2.51 F3300.0 E3952.655
G1 X-30.14 Y22.13 Z2.51 F3300.0 E3952.67
G1 X-33.86 Y25.87 Z2.51 F3300.0 E3952.949
G1 X-34.14 Y25.87 Z2.51 F3300.0 E3952.964
G1 X-37.86 Y22.13 Z2.51 F3300.0 E3953.243
G1 X-38.14 Y22.13 Z2.51 F3300.0 E3953.257
G1 X-41.86 Y25.87 Z2.51 F3300.0 E3953.536
G1 X-42.14 Y25.87 Z2.51 F3300.0 E3953.551
G1 X-45.86 Y22.13 Z2.51 F3300.0 E3953.83
G1 X-46.14 Y22.13 Z2.51 F3300.0 E3953.845
G1 X-49.86 Y25.87 Z2.51 F3300.0 E3954.124
G1 X-50.14 Y25.87 Z2.51 F3300.0 E3954.139
G1 X-53.78 Y27.2 Z2.51 F3300.0 E3954.343
G1 X-53.78 Y23.6 Z2.51 F3300.0 E3954.533
G1 F1200.0
G1 E3953.533
G1 F3300.0
M103
G1 X-53.78 Y20.0 Z2.51 F4200.0
G1 F1200.0
G1 E3954.533
G1 F4200.0
M101
G1 X-53.78 Y23.2 Z2.51 F3300.0 E3954.702
G1 X-46.14 Y21.87 Z2.51 F3300.0 E3955.112
G1 X2.14 Y21.87 Z2.51 F3300.0 E3957.662
G1 X4.09 Y23.2 Z2.51 F3300.0 E3957.787
G1 X4.18 Y22.8 Z2.51 F3300.0 E3957.808
G1 X5.25 Y21.2 Z2.51 F3300.0 E3957.91
G1 X6.94 Y20.0 Z2.51 F3300.0 E3958.02
G1 F1200.0
G1 E3957.02
G1 F3300.0
M103
(</infill>)
(</nestedRing>)
(</rotation>)
(</layer>)
(<layer> 2.781 )
(<rotation> (6.12323399574e-17+1j) )
(<nestedRing>)
(<boundaryPerimeter>)
(<boundaryPoint> X16.379 Y-35.045 Z2.781 </boundaryPoint>)
(<boundaryPoint> X54.659 Y-35.045 Z2.781 </boundaryPoint>)
(<boundaryPoint> X54.659 Y35.045 Z2.781 </boundaryPoint>)
(<boundaryPoint> X16.379 Y35.045 Z2.781 </boundaryPoint>)
(<boundaryPoint> X16.379 Y35.854 Z2.781 </boundaryPoint>)
(<boundaryPoint> X-54.659 Y35.854 Z2.781 </boundaryPoint>)
(<boundaryPoint> X-54.659 Y-35.854 Z2.781 </boundaryPoint>)
(<boundaryPoint> X16.379 Y-35.854 Z2.781 </boundaryPoint>)
(<loop> inner )
G1 X-40.15 Y-26.95 Z2.78 F4200.0
G1 X-41.59 Y-30.44 Z2.78 F4200.0
G1 X-45.08 Y-31.89 Z2.78 F4200.0
G1 X-48.87 Y-30.39 Z2.78 F4200.0
G1 F1200.0
G1 E3958.02
G1 F4200.0
M101
G1 X-49.84 Y-28.93 Z2.78 F3300.0 E3958.112
G1 X-50.24 Y-26.95 Z2.78 F3300.0 E3958.219
G1 X-49.84 Y-24.98 Z2.78 F3300.0 E3958.325
G1 X-48.73 Y-23.3 Z2.78 F3300.0 E3958.431
G1 X-47.05 Y-22.18 Z2.78 F3300.0 E3958.538
G1 X-45.08 Y-21.79 Z2.78 F3300.0 E3958.644
G1 X-43.11 Y-22.18 Z2.78 F3300.0 E3958.75
G1 X-41.44 Y-23.3 Z2.78 F3300.0 E3958.856
G1 X-40.32 Y-24.98 Z2.78 F3300.0 E3958.963
G1 X-39.93 Y-26.95 Z2.78 F3300.0 E3959.069
G1 X-40.32 Y-28.93 Z2.78 F3300.0 E3959.175
G1 X-41.44 Y-30.6 Z2.78 F3300.0 E3959.282
G1 X-43.11 Y-31.72 Z2.78 F3300.0 E3959.388
G1 X-45.08 Y-32.11 Z2.78 F3300.0 E3959.494
G1 X-47.05 Y-31.72 Z2.78 F3300.0 E3959.601
G1 X-48.73 Y-30.6 Z2.78 F3300.0 E3959.707
G1 X-48.87 Y-30.39 Z2.78 F3300.0 E3959.72
G1 F1200.0
G1 E3958.72
G1 F3300.0
M103
(</loop>)
(<loop> inner )
G1 X-50.02 Y-26.95 Z2.78 F4200.0
G1 X-48.57 Y-23.46 Z2.78 F4200.0
G1 X5.4 Y21.49 Z2.78 F4200.0
G1 F1200.0
G1 E3959.72
G1 F4200.0
M101
G1 X4.42 Y22.95 Z2.78 F3300.0 E3959.813
G1 X4.03 Y24.92 Z2.78 F3300.0 E3959.919
G1 X4.42 Y26.9 Z2.78 F3300.0 E3960.026
G1 X5.54 Y28.57 Z2.78 F3300.0 E3960.132
G1 X7.21 Y29.69 Z2.78 F3300.0 E3960.238
G1 X9.19 Y30.08 Z2.78 F3300.0 E3960.345
G1 X11.16 Y29.69 Z2.78 F3300.0 E3960.451
G1 X12.83 Y28.57 Z2.78 F3300.0 E3960.557
G1 X13.95 Y26.9 Z2.78 F3300.0 E3960.663
G1 X14.34 Y24.92 Z2.78 F3300.0 E3960.77
G1 X13.95 Y22.95 Z2.78 F3300.0 E3960.876
G1 X12.83 Y21.28 Z2.78 F3300.0 E3960.982
G1 X11.16 Y20.16 Z2.78 F3300.0 E3961.089
G1 X9.19 Y19.76 Z2.78 F3300.0 E3961.195
G1 X7.21 Y20.16 Z2.78 F3300.0 E3961.301
G1 X5.54 Y21.28 Z2.78 F3300.0 E3961.407
G1 X5.4 Y21.49 Z2.78 F3300.0 E3961.421
G1 F1200.0
G1 E3960.421
G1 F3300.0
M103
(</loop>)
(<loop> outer )
G1 X4.25 Y24.92 Z2.78 F4200.0
G1 X5.29 Y35.25 Z2.78 F4200.0
G1 F1200.0
G1 E3961.421
G1 F4200.0
M101
G1 X-54.06 Y35.25 Z2.78 F3300.0 E3964.556
G1 X-54.06 Y-35.25 Z2.78 F3300.0 E3968.28
G1 X15.78 Y-35.25 Z2.78 F3300.0 E3971.97
G1 X15.78 Y-34.45 Z2.78 F3300.0 E3972.012
G1 X54.06 Y-34.45 Z2.78 F3300.0 E3974.034
G1 X54.06 Y34.45 Z2.78 F3300.0 E3977.674
G1 X15.78 Y34.45 Z2.78 F3300.0 E3979.696
G1 X15.78 Y35.25 Z2.78 F3300.0 E3979.738
G1 X5.54 Y35.25 Z2.78 F3300.0 E3980.279
G1 X5.29 Y35.25 Z2.78 F3300.0 E3980.293
G1 F1200.0
G1 E3980.293
G1 F3300.0
M103
(</loop>)
(<edge> outer )
;M108 R27.5
G1 X5.29 Y35.65 Z2.78 F4200.0
G1 F1200.0
G1 E3980.293
G1 F4200.0
M101
G1 X-54.46 Y35.65 Z2.78 F1650.0 E3983.449
G1 X-54.46 Y-35.65 Z2.78 F1650.0 E3987.216
G1 X16.18 Y-35.65 Z2.78 F1650.0 E3990.947
G1 X16.18 Y-34.85 Z2.78 F1650.0 E3990.99
G1 X54.46 Y-34.85 Z2.78 F1650.0 E3993.012
G1 X54.46 Y34.85 Z2.78 F1650.0 E3996.693
G1 X16.18 Y34.85 Z2.78 F1650.0 E3998.715
G1 X16.18 Y35.65 Z2.78 F1650.0 E3998.758
G1 X5.54 Y35.65 Z2.78 F1650.0 E3999.32
G1 X5.29 Y35.65 Z2.78 F1650.0 E3999.334
G1 F1200.0
G1 E3998.334
G1 F1650.0
M103
(</edge>)
(</boundaryPerimeter>)
(<nestedRing>)
(<boundaryPerimeter>)
(<boundaryPoint> X9.185 Y29.47 Z2.781 </boundaryPoint>)
(<boundaryPoint> X10.924 Y29.124 Z2.781 </boundaryPoint>)
(<boundaryPoint> X12.398 Y28.138 Z2.781 </boundaryPoint>)
(<boundaryPoint> X13.382 Y26.663 Z2.781 </boundaryPoint>)
(<boundaryPoint> X13.728 Y24.922 Z2.781 </boundaryPoint>)
(<boundaryPoint> X13.382 Y23.182 Z2.781 </boundaryPoint>)
(<boundaryPoint> X12.398 Y21.707 Z2.781 </boundaryPoint>)
(<boundaryPoint> X10.924 Y20.721 Z2.781 </boundaryPoint>)
(<boundaryPoint> X9.185 Y20.374 Z2.781 </boundaryPoint>)
(<boundaryPoint> X7.447 Y20.721 Z2.781 </boundaryPoint>)
(<boundaryPoint> X5.973 Y21.707 Z2.781 </boundaryPoint>)
(<boundaryPoint> X4.988 Y23.182 Z2.781 </boundaryPoint>)
(<boundaryPoint> X4.643 Y24.922 Z2.781 </boundaryPoint>)
(<boundaryPoint> X4.988 Y26.663 Z2.781 </boundaryPoint>)
(<boundaryPoint> X5.973 Y28.138 Z2.781 </boundaryPoint>)
(<boundaryPoint> X7.447 Y29.124 Z2.781 </boundaryPoint>)
(<edge> inner )
G1 X7.62 Y29.36 Z2.78 F4200.0
G1 F1200.0
G1 E3999.334
G1 F4200.0
M101
G1 X9.19 Y29.67 Z2.78 F1650.0 E3999.418
G1 X11.0 Y29.31 Z2.78 F1650.0 E3999.516
G1 X12.54 Y28.28 Z2.78 F1650.0 E3999.614
G1 X13.57 Y26.74 Z2.78 F1650.0 E3999.712
G1 X13.93 Y24.92 Z2.78 F1650.0 E3999.81
G1 X13.57 Y23.1 Z2.78 F1650.0 E3999.907
G1 X12.54 Y21.56 Z2.78 F1650.0 E4000.005
G1 X11.0 Y20.53 Z2.78 F1650.0 E4000.103
G1 X9.19 Y20.17 Z2.78 F1650.0 E4000.201
G1 X7.37 Y20.53 Z2.78 F1650.0 E4000.299
G1 X5.83 Y21.56 Z2.78 F1650.0 E4000.397
G1 X4.8 Y23.1 Z2.78 F1650.0 E4000.495
G1 X4.44 Y24.92 Z2.78 F1650.0 E4000.593
G1 X4.8 Y26.74 Z2.78 F1650.0 E4000.69
G1 X5.83 Y28.28 Z2.78 F1650.0 E4000.788
G1 X7.37 Y29.31 Z2.78 F1650.0 E4000.886
G1 X7.62 Y29.36 Z2.78 F1650.0 E4000.9
G1 F1200.0
G1 E3999.9
G1 F1650.0
M103
(</edge>)
(</boundaryPerimeter>)
(</nestedRing>)
(<nestedRing>)
(<boundaryPerimeter>)
(<boundaryPoint> X-40.538 Y-26.951 Z2.781 </boundaryPoint>)
(<boundaryPoint> X-40.884 Y-28.691 Z2.781 </boundaryPoint>)
(<boundaryPoint> X-41.869 Y-30.167 Z2.781 </boundaryPoint>)
(<boundaryPoint> X-43.343 Y-31.153 Z2.781 </boundaryPoint>)
(<boundaryPoint> X-45.081 Y-31.499 Z2.781 </boundaryPoint>)
(<boundaryPoint> X-46.82 Y-31.153 Z2.781 </boundaryPoint>)
(<boundaryPoint> X-48.293 Y-30.167 Z2.781 </boundaryPoint>)
(<boundaryPoint> X-49.278 Y-28.691 Z2.781 </boundaryPoint>)
(<boundaryPoint> X-49.624 Y-26.951 Z2.781 </boundaryPoint>)
(<boundaryPoint> X-49.278 Y-25.211 Z2.781 </boundaryPoint>)
(<boundaryPoint> X-48.293 Y-23.735 Z2.781 </boundaryPoint>)
(<boundaryPoint> X-46.82 Y-22.749 Z2.781 </boundaryPoint>)
(<boundaryPoint> X-45.081 Y-22.403 Z2.781 </boundaryPoint>)
(<boundaryPoint> X-43.343 Y-22.749 Z2.781 </boundaryPoint>)
(<boundaryPoint> X-41.869 Y-23.735 Z2.781 </boundaryPoint>)
(<boundaryPoint> X-40.884 Y-25.211 Z2.781 </boundaryPoint>)
(<edge> inner )
G1 X7.1 Y29.37 Z2.78 F4200.0
G1 X-41.58 Y-23.8 Z2.78 F4200.0
G1 F1200.0
G1 E4000.9
G1 F4200.0
M101
G1 X-40.7 Y-25.13 Z2.78 F1650.0 E4000.984
G1 X-40.33 Y-26.95 Z2.78 F1650.0 E4001.082
G1 X-40.7 Y-28.77 Z2.78 F1650.0 E4001.18
G1 X-41.73 Y-30.31 Z2.78 F1650.0 E4001.278
G1 X-43.27 Y-31.34 Z2.78 F1650.0 E4001.376
G1 X-45.08 Y-31.7 Z2.78 F1650.0 E4001.474
G1 X-46.9 Y-31.34 Z2.78 F1650.0 E4001.571
G1 X-48.44 Y-30.31 Z2.78 F1650.0 E4001.669
G1 X-49.47 Y-28.77 Z2.78 F1650.0 E4001.767
G1 X-49.83 Y-26.95 Z2.78 F1650.0 E4001.865
G1 X-49.47 Y-25.13 Z2.78 F1650.0 E4001.963
G1 X-48.44 Y-23.59 Z2.78 F1650.0 E4002.061
G1 X-46.9 Y-22.56 Z2.78 F1650.0 E4002.159
G1 X-45.08 Y-22.2 Z2.78 F1650.0 E4002.257
G1 X-43.27 Y-22.56 Z2.78 F1650.0 E4002.355
G1 X-41.73 Y-23.59 Z2.78 F1650.0 E4002.452
G1 X-41.58 Y-23.8 Z2.78 F1650.0 E4002.466
G1 F1200.0
G1 E4001.466
G1 F1650.0
M103
(</edge>)
(</boundaryPerimeter>)
(</nestedRing>)
(<infill>)
(<infillBoundary>)
(<infillPoint> X15.779 Y-34.445 Z1.215 </infillPoint>)
(<infillPoint> X54.059 Y-34.445 Z1.215 </infillPoint>)
(<infillPoint> X54.059 Y34.445 Z1.215 </infillPoint>)
(<infillPoint> X15.779 Y34.445 Z1.215 </infillPoint>)
(<infillPoint> X15.779 Y35.254 Z1.215 </infillPoint>)
(<infillPoint> X-54.059 Y35.254 Z1.215 </infillPoint>)
(<infillPoint> X-54.059 Y-35.254 Z1.215 </infillPoint>)
(<infillPoint> X15.779 Y-35.254 Z1.215 </infillPoint>)
(</infillBoundary>)
(<infillBoundary>)
(<infillPoint> X-39.926 Y-26.951 Z1.215 </infillPoint>)
(<infillPoint> X-40.319 Y-28.925 Z1.215 </infillPoint>)
(<infillPoint> X-41.436 Y-30.599 Z1.215 </infillPoint>)
(<infillPoint> X-43.109 Y-31.718 Z1.215 </infillPoint>)
(<infillPoint> X-45.081 Y-32.111 Z1.215 </infillPoint>)
(<infillPoint> X-47.054 Y-31.718 Z1.215 </infillPoint>)
(<infillPoint> X-48.726 Y-30.599 Z1.215 </infillPoint>)
(<infillPoint> X-49.843 Y-28.925 Z1.215 </infillPoint>)
(<infillPoint> X-50.236 Y-26.951 Z1.215 </infillPoint>)
(<infillPoint> X-49.843 Y-24.977 Z1.215 </infillPoint>)
(<infillPoint> X-48.726 Y-23.303 Z1.215 </infillPoint>)
(<infillPoint> X-47.054 Y-22.184 Z1.215 </infillPoint>)
(<infillPoint> X-45.081 Y-21.791 Z1.215 </infillPoint>)
(<infillPoint> X-43.109 Y-22.184 Z1.215 </infillPoint>)
(<infillPoint> X-41.436 Y-23.303 Z1.215 </infillPoint>)
(<infillPoint> X-40.319 Y-24.977 Z1.215 </infillPoint>)
(</infillBoundary>)
(<infillBoundary>)
(<infillPoint> X9.185 Y30.082 Z1.215 </infillPoint>)
(<infillPoint> X11.158 Y29.689 Z1.215 </infillPoint>)
(<infillPoint> X12.831 Y28.57 Z1.215 </infillPoint>)
(<infillPoint> X13.947 Y26.897 Z1.215 </infillPoint>)
(<infillPoint> X14.34 Y24.922 Z1.215 </infillPoint>)
(<infillPoint> X13.947 Y22.948 Z1.215 </infillPoint>)
(<infillPoint> X12.831 Y21.275 Z1.215 </infillPoint>)
(<infillPoint> X11.158 Y20.156 Z1.215 </infillPoint>)
(<infillPoint> X9.185 Y19.762 Z1.215 </infillPoint>)
(<infillPoint> X7.213 Y20.156 Z1.215 </infillPoint>)
(<infillPoint> X5.54 Y21.275 Z1.215 </infillPoint>)
(<infillPoint> X4.423 Y22.948 Z1.215 </infillPoint>)
(<infillPoint> X4.031 Y24.922 Z1.215 </infillPoint>)
(<infillPoint> X4.423 Y26.897 Z1.215 </infillPoint>)
(<infillPoint> X5.54 Y28.57 Z1.215 </infillPoint>)
(<infillPoint> X7.213 Y29.689 Z1.215 </infillPoint>)
(</infillBoundary>)
;M108 R55.0
G1 X-42.8 Y-22.05 Z2.78 F4200.0
G1 F1200.0
G1 E4002.466
G1 F4200.0
M101
G1 X-43.2 Y-21.88 Z2.78 F3300.0 E4002.489
G1 X-44.0 Y-21.72 Z2.78 F3300.0 E4002.532
G1 X-45.87 Y-18.14 Z2.78 F3300.0 E4002.745
G1 X-45.87 Y-17.86 Z2.78 F3300.0 E4002.76
G1 X-42.13 Y-14.14 Z2.78 F3300.0 E4003.039
G1 X-42.13 Y-13.86 Z2.78 F3300.0 E4003.054
G1 X-45.87 Y-10.14 Z2.78 F3300.0 E4003.333
G1 X-45.87 Y-9.86 Z2.78 F3300.0 E4003.348
G1 X-42.13 Y-6.14 Z2.78 F3300.0 E4003.627
G1 X-42.13 Y-5.86 Z2.78 F3300.0 E4003.641
G1 X-45.87 Y-2.14 Z2.78 F3300.0 E4003.92
G1 X-45.87 Y-1.86 Z2.78 F3300.0 E4003.935
G1 X-42.13 Y1.86 Z2.78 F3300.0 E4004.214
G1 X-42.13 Y2.14 Z2.78 F3300.0 E4004.229
G1 X-45.87 Y5.86 Z2.78 F3300.0 E4004.508
G1 X-45.87 Y6.14 Z2.78 F3300.0 E4004.523
G1 X-42.13 Y9.86 Z2.78 F3300.0 E4004.802
G1 X-42.13 Y10.14 Z2.78 F3300.0 E4004.816
G1 X-45.87 Y13.86 Z2.78 F3300.0 E4005.095
G1 X-45.87 Y14.14 Z2.78 F3300.0 E4005.11
G1 X-42.13 Y17.86 Z2.78 F3300.0 E4005.389
G1 X-42.13 Y18.14 Z2.78 F3300.0 E4005.404
G1 X-45.87 Y21.86 Z2.78 F3300.0 E4005.683
G1 X-45.87 Y22.14 Z2.78 F3300.0 E4005.698
G1 X-42.13 Y25.86 Z2.78 F3300.0 E4005.977
G1 X-42.13 Y26.14 Z2.78 F3300.0 E4005.991
G1 X-45.87 Y29.86 Z2.78 F3300.0 E4006.27
G1 X-45.87 Y30.14 Z2.78 F3300.0 E4006.285
G1 X-42.13 Y33.86 Z2.78 F3300.0 E4006.564
G1 X-42.13 Y34.14 Z2.78 F3300.0 E4006.579
G1 X-40.8 Y34.97 Z2.78 F3300.0 E4006.662
G1 X-48.8 Y34.97 Z2.78 F3300.0 E4007.084
G1 X-49.87 Y34.14 Z2.78 F3300.0 E4007.156
G1 X-49.87 Y33.86 Z2.78 F3300.0 E4007.171
G1 X-46.13 Y30.14 Z2.78 F3300.0 E4007.45
G1 X-46.13 Y29.86 Z2.78 F3300.0 E4007.465
G1 X-49.87 Y26.14 Z2.78 F3300.0 E4007.744
G1 X-49.87 Y25.86 Z2.78 F3300.0 E4007.758
G1 X-46.13 Y22.14 Z2.78 F3300.0 E4008.037
G1 X-46.13 Y21.86 Z2.78 F3300.0 E4008.052
G1 X-49.87 Y18.14 Z2.78 F3300.0 E4008.331
G1 X-49.87 Y17.86 Z2.78 F3300.0 E4008.346
G1 X-46.13 Y14.14 Z2.78 F3300.0 E4008.625
G1 X-46.13 Y13.86 Z2.78 F3300.0 E4008.64
G1 X-49.87 Y10.14 Z2.78 F3300.0 E4008.919
G1 X-49.87 Y9.86 Z2.78 F3300.0 E4008.933
G1 X-46.13 Y6.14 Z2.78 F3300.0 E4009.212
G1 X-46.13 Y5.86 Z2.78 F3300.0 E4009.227
G1 X-49.87 Y2.14 Z2.78 F3300.0 E4009.506
G1 X-49.87 Y1.86 Z2.78 F3300.0 E4009.521
G1 X-46.13 Y-1.86 Z2.78 F3300.0 E4009.8
G1 X-46.13 Y-2.14 Z2.78 F3300.0 E4009.815
G1 X-49.87 Y-5.86 Z2.78 F3300.0 E4010.094
G1 X-49.87 Y-6.14 Z2.78 F3300.0 E4010.108
G1 X-46.13 Y-9.86 Z2.78 F3300.0 E4010.387
G1 X-46.13 Y-10.14 Z2.78 F3300.0 E4010.402
G1 X-49.87 Y-13.86 Z2.78 F3300.0 E4010.681
G1 X-49.87 Y-14.14 Z2.78 F3300.0 E4010.696
G1 X-46.13 Y-17.86 Z2.78 F3300.0 E4010.975
G1 X-46.13 Y-18.14 Z2.78 F3300.0 E4010.99
G1 X-49.87 Y-21.86 Z2.78 F3300.0 E4011.269
G1 X-49.87 Y-22.14 Z2.78 F3300.0 E4011.283
G1 X-48.0 Y-22.48 Z2.78 F3300.0 E4011.384
G1 X-47.2 Y-21.94 Z2.78 F3300.0 E4011.435
G1 X-45.2 Y-21.53 Z2.78 F3300.0 E4011.543
G1 X-44.8 Y-21.56 Z2.78 F3300.0 E4011.564
G1 X-44.4 Y-21.64 Z2.78 F3300.0 E4011.585
G1 F1200.0
G1 E4010.585
G1 F3300.0
M103
G1 X4.0 Y26.2 Z2.78 F4200.0
G1 F1200.0
G1 E4011.585
G1 F4200.0
M101
G1 X4.4 Y27.37 Z2.78 F3300.0 E4011.65
G1 X5.2 Y28.57 Z2.78 F3300.0 E4011.726
G1 X5.6 Y28.95 Z2.78 F3300.0 E4011.756
G1 X7.2 Y29.97 Z2.78 F3300.0 E4011.856
G1 X2.13 Y29.86 Z2.78 F3300.0 E4012.124
G1 X2.13 Y30.14 Z2.78 F3300.0 E4012.139
G1 X5.87 Y33.86 Z2.78 F3300.0 E4012.418
G1 X5.87 Y34.14 Z2.78 F3300.0 E4012.433
G1 X7.2 Y34.97 Z2.78 F3300.0 E4012.515
G1 X0.0 Y34.97 Z2.78 F3300.0 E4012.896
G1 X-0.4 Y34.57 Z2.78 F3300.0 E4012.926
G1 X-1.87 Y34.14 Z2.78 F3300.0 E4013.007
G1 X-1.87 Y33.86 Z2.78 F3300.0 E4013.022
M73 P5 (display progress)
G1 X1.87 Y30.14 Z2.78 F3300.0 E4013.301
G1 X1.87 Y29.86 Z2.78 F3300.0 E4013.315
G1 X-1.87 Y26.14 Z2.78 F3300.0 E4013.594
G1 X-1.87 Y25.86 Z2.78 F3300.0 E4013.609
G1 X1.87 Y22.14 Z2.78 F3300.0 E4013.888
G1 X1.87 Y21.86 Z2.78 F3300.0 E4013.903
G1 X-1.87 Y18.14 Z2.78 F3300.0 E4014.182
G1 X-1.87 Y17.86 Z2.78 F3300.0 E4014.197
G1 X1.87 Y14.14 Z2.78 F3300.0 E4014.476
G1 X1.87 Y13.86 Z2.78 F3300.0 E4014.49
G1 X-1.87 Y10.14 Z2.78 F3300.0 E4014.769
G1 X-1.87 Y9.86 Z2.78 F3300.0 E4014.784
G1 X1.87 Y6.14 Z2.78 F3300.0 E4015.063
G1 X1.87 Y5.86 Z2.78 F3300.0 E4015.078
G1 X-1.87 Y2.14 Z2.78 F3300.0 E4015.357
G1 X-1.87 Y1.86 Z2.78 F3300.0 E4015.372
G1 X1.87 Y-1.86 Z2.78 F3300.0 E4015.651
G1 X1.87 Y-2.14 Z2.78 F3300.0 E4015.665
G1 X-1.87 Y-5.86 Z2.78 F3300.0 E4015.944
G1 X-1.87 Y-6.14 Z2.78 F3300.0 E4015.959
G1 X1.87 Y-9.86 Z2.78 F3300.0 E4016.238
G1 X1.87 Y-10.14 Z2.78 F3300.0 E4016.253
G1 X-1.87 Y-13.86 Z2.78 F3300.0 E4016.532
G1 X-1.87 Y-14.14 Z2.78 F3300.0 E4016.547
G1 X1.87 Y-17.86 Z2.78 F3300.0 E4016.826
G1 X1.87 Y-18.14 Z2.78 F3300.0 E4016.84
G1 X-1.87 Y-21.86 Z2.78 F3300.0 E4017.119
G1 X-1.87 Y-22.14 Z2.78 F3300.0 E4017.134
G1 X1.87 Y-25.86 Z2.78 F3300.0 E4017.413
G1 X1.87 Y-26.14 Z2.78 F3300.0 E4017.428
G1 X-1.87 Y-29.86 Z2.78 F3300.0 E4017.707
G1 X-1.87 Y-30.14 Z2.78 F3300.0 E4017.722
G1 X1.87 Y-33.86 Z2.78 F3300.0 E4018.001
G1 X1.87 Y-34.14 Z2.78 F3300.0 E4018.015
G1 X3.2 Y-34.97 Z2.78 F3300.0 E4018.098
G1 X-4.4 Y-34.97 Z2.78 F3300.0 E4018.5
G1 X-5.87 Y-34.14 Z2.78 F3300.0 E4018.589
G1 X-5.87 Y-33.86 Z2.78 F3300.0 E4018.604
G1 X-2.13 Y-30.14 Z2.78 F3300.0 E4018.883
G1 X-2.13 Y-29.86 Z2.78 F3300.0 E4018.898
G1 X-5.87 Y-26.14 Z2.78 F3300.0 E4019.176
G1 X-5.87 Y-25.86 Z2.78 F3300.0 E4019.191
G1 X-2.13 Y-22.14 Z2.78 F3300.0 E4019.47
G1 X-2.13 Y-21.86 Z2.78 F3300.0 E4019.485
G1 X-5.87 Y-18.14 Z2.78 F3300.0 E4019.764
G1 X-5.87 Y-17.86 Z2.78 F3300.0 E4019.779
G1 X-2.13 Y-14.14 Z2.78 F3300.0 E4020.058
G1 X-2.13 Y-13.86 Z2.78 F3300.0 E4020.073
G1 X-5.87 Y-10.14 Z2.78 F3300.0 E4020.351
G1 X-5.87 Y-9.86 Z2.78 F3300.0 E4020.366
G1 X-2.13 Y-6.14 Z2.78 F3300.0 E4020.645
G1 X-2.13 Y-5.86 Z2.78 F3300.0 E4020.66
G1 X-5.87 Y-2.14 Z2.78 F3300.0 E4020.939
G1 X-5.87 Y-1.86 Z2.78 F3300.0 E4020.954
G1 X-2.13 Y1.86 Z2.78 F3300.0 E4021.233
G1 X-2.13 Y2.14 Z2.78 F3300.0 E4021.247
G1 X-5.87 Y5.86 Z2.78 F3300.0 E4021.526
G1 X-5.87 Y6.14 Z2.78 F3300.0 E4021.541
G1 X-2.13 Y9.86 Z2.78 F3300.0 E4021.82
G1 X-2.13 Y10.14 Z2.78 F3300.0 E4021.835
G1 X-5.87 Y13.86 Z2.78 F3300.0 E4022.114
G1 X-5.87 Y14.14 Z2.78 F3300.0 E4022.129
G1 X-2.13 Y17.86 Z2.78 F3300.0 E4022.408
G1 X-2.13 Y18.14 Z2.78 F3300.0 E4022.422
G1 X-5.87 Y21.86 Z2.78 F3300.0 E4022.701
G1 X-5.87 Y22.14 Z2.78 F3300.0 E4022.716
G1 X-2.13 Y25.86 Z2.78 F3300.0 E4022.995
G1 X-2.13 Y26.14 Z2.78 F3300.0 E4023.01
G1 X-5.87 Y29.86 Z2.78 F3300.0 E4023.289
G1 X-5.87 Y30.14 Z2.78 F3300.0 E4023.304
G1 X-2.13 Y33.86 Z2.78 F3300.0 E4023.583
G1 X-2.13 Y34.14 Z2.78 F3300.0 E4023.597
G1 X-0.8 Y34.97 Z2.78 F3300.0 E4023.68
G1 X-8.4 Y34.97 Z2.78 F3300.0 E4024.082
G1 X-9.87 Y34.14 Z2.78 F3300.0 E4024.171
G1 X-9.87 Y33.86 Z2.78 F3300.0 E4024.186
G1 X-6.13 Y30.14 Z2.78 F3300.0 E4024.465
G1 X-6.13 Y29.86 Z2.78 F3300.0 E4024.48
G1 X-9.87 Y26.14 Z2.78 F3300.0 E4024.759
G1 X-9.87 Y25.86 Z2.78 F3300.0 E4024.773
G1 X-6.13 Y22.14 Z2.78 F3300.0 E4025.052
G1 X-6.13 Y21.86 Z2.78 F3300.0 E4025.067
G1 X-9.87 Y18.14 Z2.78 F3300.0 E4025.346
G1 X-9.87 Y17.86 Z2.78 F3300.0 E4025.361
G1 X-6.13 Y14.14 Z2.78 F3300.0 E4025.64
G1 X-6.13 Y13.86 Z2.78 F3300.0 E4025.655
G1 X-9.87 Y10.14 Z2.78 F3300.0 E4025.934
G1 X-9.87 Y9.86 Z2.78 F3300.0 E4025.948
G1 X-6.13 Y6.14 Z2.78 F3300.0 E4026.227
G1 X-6.13 Y5.86 Z2.78 F3300.0 E4026.242
G1 X-9.87 Y2.14 Z2.78 F3300.0 E4026.521
G1 X-9.87 Y1.86 Z2.78 F3300.0 E4026.536
G1 X-6.13 Y-1.86 Z2.78 F3300.0 E4026.815
G1 X-6.13 Y-2.14 Z2.78 F3300.0 E4026.83
G1 X-9.87 Y-5.86 Z2.78 F3300.0 E4027.109
G1 X-9.87 Y-6.14 Z2.78 F3300.0 E4027.123
G1 X-6.13 Y-9.86 Z2.78 F3300.0 E4027.402
G1 X-6.13 Y-10.14 Z2.78 F3300.0 E4027.417
G1 X-9.87 Y-13.86 Z2.78 F3300.0 E4027.696
G1 X-9.87 Y-14.14 Z2.78 F3300.0 E4027.711
G1 X-6.13 Y-17.86 Z2.78 F3300.0 E4027.99
G1 X-6.13 Y-18.14 Z2.78 F3300.0 E4028.005
G1 X-9.87 Y-21.86 Z2.78 F3300.0 E4028.284
G1 X-9.87 Y-22.14 Z2.78 F3300.0 E4028.298
G1 X-6.13 Y-25.86 Z2.78 F3300.0 E4028.577
G1 X-6.13 Y-26.14 Z2.78 F3300.0 E4028.592
G1 X-9.87 Y-29.86 Z2.78 F3300.0 E4028.871
G1 X-9.87 Y-30.14 Z2.78 F3300.0 E4028.886
G1 X-6.13 Y-33.86 Z2.78 F3300.0 E4029.165
G1 X-6.13 Y-34.14 Z2.78 F3300.0 E4029.18
G1 X-4.8 Y-34.97 Z2.78 F3300.0 E4029.262
G1 X-12.8 Y-34.97 Z2.78 F3300.0 E4029.685
G1 X-13.87 Y-34.14 Z2.78 F3300.0 E4029.757
G1 X-13.87 Y-33.86 Z2.78 F3300.0 E4029.772
G1 X-10.13 Y-30.14 Z2.78 F3300.0 E4030.05
G1 X-10.13 Y-29.86 Z2.78 F3300.0 E4030.065
G1 X-13.87 Y-26.14 Z2.78 F3300.0 E4030.344
G1 X-13.87 Y-25.86 Z2.78 F3300.0 E4030.359
G1 X-10.13 Y-22.14 Z2.78 F3300.0 E4030.638
G1 X-10.13 Y-21.86 Z2.78 F3300.0 E4030.653
G1 X-13.87 Y-18.14 Z2.78 F3300.0 E4030.932
G1 X-13.87 Y-17.86 Z2.78 F3300.0 E4030.946
G1 X-10.13 Y-14.14 Z2.78 F3300.0 E4031.225
G1 X-10.13 Y-13.86 Z2.78 F3300.0 E4031.24
G1 X-13.87 Y-10.14 Z2.78 F3300.0 E4031.519
G1 X-13.87 Y-9.86 Z2.78 F3300.0 E4031.534
G1 X-10.13 Y-6.14 Z2.78 F3300.0 E4031.813
G1 X-10.13 Y-5.86 Z2.78 F3300.0 E4031.828
G1 X-13.87 Y-2.14 Z2.78 F3300.0 E4032.107
G1 X-13.87 Y-1.86 Z2.78 F3300.0 E4032.121
G1 X-10.13 Y1.86 Z2.78 F3300.0 E4032.4
G1 X-10.13 Y2.14 Z2.78 F3300.0 E4032.415
G1 X-13.87 Y5.86 Z2.78 F3300.0 E4032.694
G1 X-13.87 Y6.14 Z2.78 F3300.0 E4032.709
G1 X-10.13 Y9.86 Z2.78 F3300.0 E4032.988
G1 X-10.13 Y10.14 Z2.78 F3300.0 E4033.003
G1 X-13.87 Y13.86 Z2.78 F3300.0 E4033.282
G1 X-13.87 Y14.14 Z2.78 F3300.0 E4033.296
G1 X-10.13 Y17.86 Z2.78 F3300.0 E4033.575
G1 X-10.13 Y18.14 Z2.78 F3300.0 E4033.59
G1 X-13.87 Y21.86 Z2.78 F3300.0 E4033.869
G1 X-13.87 Y22.14 Z2.78 F3300.0 E4033.884
G1 X-10.13 Y25.86 Z2.78 F3300.0 E4034.163
G1 X-10.13 Y26.14 Z2.78 F3300.0 E4034.178
G1 X-13.87 Y29.86 Z2.78 F3300.0 E4034.457
G1 X-13.87 Y30.14 Z2.78 F3300.0 E4034.471
G1 X-10.13 Y33.86 Z2.78 F3300.0 E4034.75
G1 X-10.13 Y34.14 Z2.78 F3300.0 E4034.765
G1 X-8.8 Y34.97 Z2.78 F3300.0 E4034.848
G1 X-16.0 Y34.97 Z2.78 F3300.0 E4035.228
G1 X-17.87 Y34.14 Z2.78 F3300.0 E4035.337
G1 X-17.87 Y33.86 Z2.78 F3300.0 E4035.351
G1 X-14.13 Y30.14 Z2.78 F3300.0 E4035.63
G1 X-14.13 Y29.86 Z2.78 F3300.0 E4035.645
G1 X-17.87 Y26.14 Z2.78 F3300.0 E4035.924
G1 X-17.87 Y25.86 Z2.78 F3300.0 E4035.939
G1 X-14.13 Y22.14 Z2.78 F3300.0 E4036.218
G1 X-14.13 Y21.86 Z2.78 F3300.0 E4036.233
G1 X-17.87 Y18.14 Z2.78 F3300.0 E4036.512
G1 X-17.87 Y17.86 Z2.78 F3300.0 E4036.526
G1 X-14.13 Y14.14 Z2.78 F3300.0 E4036.805
G1 X-14.13 Y13.86 Z2.78 F3300.0 E4036.82
G1 X-17.87 Y10.14 Z2.78 F3300.0 E4037.099
G1 X-17.87 Y9.86 Z2.78 F3300.0 E4037.114
G1 X-14.13 Y6.14 Z2.78 F3300.0 E4037.393
G1 X-14.13 Y5.86 Z2.78 F3300.0 E4037.408
G1 X-17.87 Y2.14 Z2.78 F3300.0 E4037.687
G1 X-17.87 Y1.86 Z2.78 F3300.0 E4037.701
G1 X-14.13 Y-1.86 Z2.78 F3300.0 E4037.98
G1 X-14.13 Y-2.14 Z2.78 F3300.0 E4037.995
G1 X-17.87 Y-5.86 Z2.78 F3300.0 E4038.274
G1 X-17.87 Y-6.14 Z2.78 F3300.0 E4038.289
G1 X-14.13 Y-9.86 Z2.78 F3300.0 E4038.568
G1 X-14.13 Y-10.14 Z2.78 F3300.0 E4038.583
G1 X-17.87 Y-13.86 Z2.78 F3300.0 E4038.862
G1 X-17.87 Y-14.14 Z2.78 F3300.0 E4038.876
G1 X-14.13 Y-17.86 Z2.78 F3300.0 E4039.155
G1 X-14.13 Y-18.14 Z2.78 F3300.0 E4039.17
G1 X-17.87 Y-21.86 Z2.78 F3300.0 E4039.449
G1 X-17.87 Y-22.14 Z2.78 F3300.0 E4039.464
G1 X-14.13 Y-25.86 Z2.78 F3300.0 E4039.743
G1 X-14.13 Y-26.14 Z2.78 F3300.0 E4039.758
G1 X-17.87 Y-29.86 Z2.78 F3300.0 E4040.037
G1 X-17.87 Y-30.14 Z2.78 F3300.0 E4040.051
G1 X-14.13 Y-33.86 Z2.78 F3300.0 E4040.33
G1 X-14.13 Y-34.14 Z2.78 F3300.0 E4040.345
G1 X-13.2 Y-34.97 Z2.78 F3300.0 E4040.411
G1 X-20.0 Y-34.97 Z2.78 F3300.0 E4040.77
G1 X-21.87 Y-34.14 Z2.78 F3300.0 E4040.878
G1 X-21.87 Y-33.86 Z2.78 F3300.0 E4040.893
G1 X-18.13 Y-30.14 Z2.78 F3300.0 E4041.172
G1 X-18.13 Y-29.86 Z2.78 F3300.0 E4041.187
G1 X-21.87 Y-26.14 Z2.78 F3300.0 E4041.466
G1 X-21.87 Y-25.86 Z2.78 F3300.0 E4041.481
G1 X-18.13 Y-22.14 Z2.78 F3300.0 E4041.76
G1 X-18.13 Y-21.86 Z2.78 F3300.0 E4041.774
G1 X-21.87 Y-18.14 Z2.78 F3300.0 E4042.053
G1 X-21.87 Y-17.86 Z2.78 F3300.0 E4042.068
G1 X-18.13 Y-14.14 Z2.78 F3300.0 E4042.347
G1 X-18.13 Y-13.86 Z2.78 F3300.0 E4042.362
G1 X-21.87 Y-10.14 Z2.78 F3300.0 E4042.641
G1 X-21.87 Y-9.86 Z2.78 F3300.0 E4042.656
G1 X-18.13 Y-6.14 Z2.78 F3300.0 E4042.935
G1 X-18.13 Y-5.86 Z2.78 F3300.0 E4042.949
G1 X-21.87 Y-2.14 Z2.78 F3300.0 E4043.228
G1 X-21.87 Y-1.86 Z2.78 F3300.0 E4043.243
G1 X-18.13 Y1.86 Z2.78 F3300.0 E4043.522
G1 X-18.13 Y2.14 Z2.78 F3300.0 E4043.537
G1 X-21.87 Y5.86 Z2.78 F3300.0 E4043.816
G1 X-21.87 Y6.14 Z2.78 F3300.0 E4043.831
G1 X-18.13 Y9.86 Z2.78 F3300.0 E4044.11
G1 X-18.13 Y10.14 Z2.78 F3300.0 E4044.124
G1 X-21.87 Y13.86 Z2.78 F3300.0 E4044.403
G1 X-21.87 Y14.14 Z2.78 F3300.0 E4044.418
G1 X-18.13 Y17.86 Z2.78 F3300.0 E4044.697
G1 X-18.13 Y18.14 Z2.78 F3300.0 E4044.712
G1 X-21.87 Y21.86 Z2.78 F3300.0 E4044.991
G1 X-21.87 Y22.14 Z2.78 F3300.0 E4045.006
G1 X-18.13 Y25.86 Z2.78 F3300.0 E4045.285
G1 X-18.13 Y26.14 Z2.78 F3300.0 E4045.299
G1 X-21.87 Y29.86 Z2.78 F3300.0 E4045.578
G1 X-21.87 Y30.14 Z2.78 F3300.0 E4045.593
G1 X-18.13 Y33.86 Z2.78 F3300.0 E4045.872
G1 X-18.13 Y34.14 Z2.78 F3300.0 E4045.887
G1 X-16.8 Y34.97 Z2.78 F3300.0 E4045.97
G1 X-24.0 Y34.97 Z2.78 F3300.0 E4046.35
G1 X-25.87 Y34.14 Z2.78 F3300.0 E4046.458
G1 X-25.87 Y33.86 Z2.78 F3300.0 E4046.473
G1 X-22.13 Y30.14 Z2.78 F3300.0 E4046.752
G1 X-22.13 Y29.86 Z2.78 F3300.0 E4046.767
G1 X-25.87 Y26.14 Z2.78 F3300.0 E4047.046
G1 X-25.87 Y25.86 Z2.78 F3300.0 E4047.061
G1 X-22.13 Y22.14 Z2.78 F3300.0 E4047.34
G1 X-22.13 Y21.86 Z2.78 F3300.0 E4047.354
G1 X-25.87 Y18.14 Z2.78 F3300.0 E4047.633
G1 X-25.87 Y17.86 Z2.78 F3300.0 E4047.648
G1 X-22.13 Y14.14 Z2.78 F3300.0 E4047.927
G1 X-22.13 Y13.86 Z2.78 F3300.0 E4047.942
G1 X-25.87 Y10.14 Z2.78 F3300.0 E4048.221
G1 X-25.87 Y9.86 Z2.78 F3300.0 E4048.236
G1 X-22.13 Y6.14 Z2.78 F3300.0 E4048.515
G1 X-22.13 Y5.86 Z2.78 F3300.0 E4048.529
G1 X-25.87 Y2.14 Z2.78 F3300.0 E4048.808
G1 X-25.87 Y1.86 Z2.78 F3300.0 E4048.823
G1 X-22.13 Y-1.86 Z2.78 F3300.0 E4049.102
G1 X-22.13 Y-2.14 Z2.78 F3300.0 E4049.117
G1 X-25.87 Y-5.86 Z2.78 F3300.0 E4049.396
G1 X-25.87 Y-6.14 Z2.78 F3300.0 E4049.411
G1 X-22.13 Y-9.86 Z2.78 F3300.0 E4049.69
G1 X-22.13 Y-10.14 Z2.78 F3300.0 E4049.704
G1 X-25.87 Y-13.86 Z2.78 F3300.0 E4049.983
G1 X-25.87 Y-14.14 Z2.78 F3300.0 E4049.998
G1 X-22.13 Y-17.86 Z2.78 F3300.0 E4050.277
G1 X-22.13 Y-18.14 Z2.78 F3300.0 E4050.292
G1 X-25.87 Y-21.86 Z2.78 F3300.0 E4050.571
G1 X-25.87 Y-22.14 Z2.78 F3300.0 E4050.586
G1 X-22.13 Y-25.86 Z2.78 F3300.0 E4050.864
G1 X-22.13 Y-26.14 Z2.78 F3300.0 E4050.879
G1 X-25.87 Y-29.86 Z2.78 F3300.0 E4051.158
G1 X-25.87 Y-30.14 Z2.78 F3300.0 E4051.173
G1 X-22.13 Y-33.86 Z2.78 F3300.0 E4051.452
G1 X-22.13 Y-34.14 Z2.78 F3300.0 E4051.467
G1 X-20.8 Y-34.97 Z2.78 F3300.0 E4051.55
G1 X-28.0 Y-34.97 Z2.78 F3300.0 E4051.93
G1 X-29.87 Y-34.14 Z2.78 F3300.0 E4052.038
G1 X-29.87 Y-33.86 Z2.78 F3300.0 E4052.053
G1 X-26.13 Y-30.14 Z2.78 F3300.0 E4052.332
G1 X-26.13 Y-29.86 Z2.78 F3300.0 E4052.347
G1 X-29.87 Y-26.14 Z2.78 F3300.0 E4052.626
G1 X-29.87 Y-25.86 Z2.78 F3300.0 E4052.64
G1 X-26.13 Y-22.14 Z2.78 F3300.0 E4052.919
G1 X-26.13 Y-21.86 Z2.78 F3300.0 E4052.934
G1 X-29.87 Y-18.14 Z2.78 F3300.0 E4053.213
G1 X-29.87 Y-17.86 Z2.78 F3300.0 E4053.228
G1 X-26.13 Y-14.14 Z2.78 F3300.0 E4053.507
G1 X-26.13 Y-13.86 Z2.78 F3300.0 E4053.522
G1 X-29.87 Y-10.14 Z2.78 F3300.0 E4053.801
G1 X-29.87 Y-9.86 Z2.78 F3300.0 E4053.815
G1 X-26.13 Y-6.14 Z2.78 F3300.0 E4054.094
G1 X-26.13 Y-5.86 Z2.78 F3300.0 E4054.109
G1 X-29.87 Y-2.14 Z2.78 F3300.0 E4054.388
G1 X-29.87 Y-1.86 Z2.78 F3300.0 E4054.403
G1 X-26.13 Y1.86 Z2.78 F3300.0 E4054.682
G1 X-26.13 Y2.14 Z2.78 F3300.0 E4054.697
G1 X-29.87 Y5.86 Z2.78 F3300.0 E4054.976
G1 X-29.87 Y6.14 Z2.78 F3300.0 E4054.99
G1 X-26.13 Y9.86 Z2.78 F3300.0 E4055.269
G1 X-26.13 Y10.14 Z2.78 F3300.0 E4055.284
G1 X-29.87 Y13.86 Z2.78 F3300.0 E4055.563
G1 X-29.87 Y14.14 Z2.78 F3300.0 E4055.578
G1 X-26.13 Y17.86 Z2.78 F3300.0 E4055.857
G1 X-26.13 Y18.14 Z2.78 F3300.0 E4055.872
G1 X-29.87 Y21.86 Z2.78 F3300.0 E4056.151
G1 X-29.87 Y22.14 Z2.78 F3300.0 E4056.165
G1 X-26.13 Y25.86 Z2.78 F3300.0 E4056.444
G1 X-26.13 Y26.14 Z2.78 F3300.0 E4056.459
G1 X-29.87 Y29.86 Z2.78 F3300.0 E4056.738
G1 X-29.87 Y30.14 Z2.78 F3300.0 E4056.753
G1 X-26.13 Y33.86 Z2.78 F3300.0 E4057.032
G1 X-26.13 Y34.14 Z2.78 F3300.0 E4057.047
G1 X-24.8 Y34.97 Z2.78 F3300.0 E4057.129
G1 X-32.4 Y34.97 Z2.78 F3300.0 E4057.531
G1 X-33.87 Y34.14 Z2.78 F3300.0 E4057.62
G1 X-33.87 Y33.86 Z2.78 F3300.0 E4057.635
G1 X-30.13 Y30.14 Z2.78 F3300.0 E4057.914
G1 X-30.13 Y29.86 Z2.78 F3300.0 E4057.929
G1 X-33.87 Y26.14 Z2.78 F3300.0 E4058.208
G1 X-33.87 Y25.86 Z2.78 F3300.0 E4058.223
G1 X-30.13 Y22.14 Z2.78 F3300.0 E4058.502
G1 X-30.13 Y21.86 Z2.78 F3300.0 E4058.516
G1 X-33.87 Y18.14 Z2.78 F3300.0 E4058.795
G1 X-33.87 Y17.86 Z2.78 F3300.0 E4058.81
G1 X-30.13 Y14.14 Z2.78 F3300.0 E4059.089
G1 X-30.13 Y13.86 Z2.78 F3300.0 E4059.104
G1 X-33.87 Y10.14 Z2.78 F3300.0 E4059.383
G1 X-33.87 Y9.86 Z2.78 F3300.0 E4059.398
G1 X-30.13 Y6.14 Z2.78 F3300.0 E4059.677
G1 X-30.13 Y5.86 Z2.78 F3300.0 E4059.691
G1 X-33.87 Y2.14 Z2.78 F3300.0 E4059.97
G1 X-33.87 Y1.86 Z2.78 F3300.0 E4059.985
G1 X-30.13 Y-1.86 Z2.78 F3300.0 E4060.264
G1 X-30.13 Y-2.14 Z2.78 F3300.0 E4060.279
G1 X-33.87 Y-5.86 Z2.78 F3300.0 E4060.558
G1 X-33.87 Y-6.14 Z2.78 F3300.0 E4060.573
G1 X-30.13 Y-9.86 Z2.78 F3300.0 E4060.852
G1 X-30.13 Y-10.14 Z2.78 F3300.0 E4060.866
G1 X-33.87 Y-13.86 Z2.78 F3300.0 E4061.145
G1 X-33.87 Y-14.14 Z2.78 F3300.0 E4061.16
G1 X-30.13 Y-17.86 Z2.78 F3300.0 E4061.439
G1 X-30.13 Y-18.14 Z2.78 F3300.0 E4061.454
G1 X-33.87 Y-21.86 Z2.78 F3300.0 E4061.733
G1 X-33.87 Y-22.14 Z2.78 F3300.0 E4061.748
G1 X-30.13 Y-25.86 Z2.78 F3300.0 E4062.026
G1 X-30.13 Y-26.14 Z2.78 F3300.0 E4062.041
G1 X-33.87 Y-29.86 Z2.78 F3300.0 E4062.32
G1 X-33.87 Y-30.14 Z2.78 F3300.0 E4062.335
G1 X-30.13 Y-33.86 Z2.78 F3300.0 E4062.614
G1 X-30.13 Y-34.14 Z2.78 F3300.0 E4062.629
G1 X-28.8 Y-34.97 Z2.78 F3300.0 E4062.712
G1 X-36.4 Y-34.97 Z2.78 F3300.0 E4063.113
G1 X-37.87 Y-34.14 Z2.78 F3300.0 E4063.202
G1 X-37.87 Y-33.86 Z2.78 F3300.0 E4063.217
G1 X-34.13 Y-30.14 Z2.78 F3300.0 E4063.496
G1 X-34.13 Y-29.86 Z2.78 F3300.0 E4063.511
G1 X-38.0 Y-26.14 Z2.78 F3300.0 E4063.795
G1 X-38.0 Y-25.86 Z2.78 F3300.0 E4063.81
G1 X-34.13 Y-22.14 Z2.78 F3300.0 E4064.093
G1 X-34.13 Y-21.86 Z2.78 F3300.0 E4064.108
G1 X-37.87 Y-18.14 Z2.78 F3300.0 E4064.387
G1 X-37.87 Y-17.86 Z2.78 F3300.0 E4064.402
G1 X-34.13 Y-14.14 Z2.78 F3300.0 E4064.681
G1 X-34.13 Y-13.86 Z2.78 F3300.0 E4064.695
G1 X-37.87 Y-10.14 Z2.78 F3300.0 E4064.974
G1 X-37.87 Y-9.86 Z2.78 F3300.0 E4064.989
G1 X-34.13 Y-6.14 Z2.78 F3300.0 E4065.268
G1 X-34.13 Y-5.86 Z2.78 F3300.0 E4065.283
G1 X-37.87 Y-2.14 Z2.78 F3300.0 E4065.562
G1 X-37.87 Y-1.86 Z2.78 F3300.0 E4065.577
G1 X-34.13 Y1.86 Z2.78 F3300.0 E4065.856
G1 X-34.13 Y2.14 Z2.78 F3300.0 E4065.87
G1 X-37.87 Y5.86 Z2.78 F3300.0 E4066.149
G1 X-37.87 Y6.14 Z2.78 F3300.0 E4066.164
G1 X-34.13 Y9.86 Z2.78 F3300.0 E4066.443
G1 X-34.13 Y10.14 Z2.78 F3300.0 E4066.458
G1 X-37.87 Y13.86 Z2.78 F3300.0 E4066.737
G1 X-37.87 Y14.14 Z2.78 F3300.0 E4066.752
G1 X-34.13 Y17.86 Z2.78 F3300.0 E4067.031
G1 X-34.13 Y18.14 Z2.78 F3300.0 E4067.045
G1 X-37.87 Y21.86 Z2.78 F3300.0 E4067.324
G1 X-37.87 Y22.14 Z2.78 F3300.0 E4067.339
G1 X-34.13 Y25.86 Z2.78 F3300.0 E4067.618
G1 X-34.13 Y26.14 Z2.78 F3300.0 E4067.633
G1 X-37.87 Y29.86 Z2.78 F3300.0 E4067.912
G1 X-37.87 Y30.14 Z2.78 F3300.0 E4067.927
G1 X-34.13 Y33.86 Z2.78 F3300.0 E4068.206
G1 X-34.13 Y34.14 Z2.78 F3300.0 E4068.22
G1 X-32.8 Y34.97 Z2.78 F3300.0 E4068.303
G1 X-40.0 Y34.97 Z2.78 F3300.0 E4068.684
G1 X-41.87 Y34.14 Z2.78 F3300.0 E4068.792
G1 X-41.87 Y33.86 Z2.78 F3300.0 E4068.807
G1 X-38.13 Y30.14 Z2.78 F3300.0 E4069.086
G1 X-38.13 Y29.86 Z2.78 F3300.0 E4069.1
G1 X-41.87 Y26.14 Z2.78 F3300.0 E4069.379
G1 X-41.87 Y25.86 Z2.78 F3300.0 E4069.394
G1 X-38.13 Y22.14 Z2.78 F3300.0 E4069.673
G1 X-38.13 Y21.86 Z2.78 F3300.0 E4069.688
G1 X-41.87 Y18.14 Z2.78 F3300.0 E4069.967
G1 X-41.87 Y17.86 Z2.78 F3300.0 E4069.982
G1 X-38.13 Y14.14 Z2.78 F3300.0 E4070.261
G1 X-38.13 Y13.86 Z2.78 F3300.0 E4070.275
G1 X-41.87 Y10.14 Z2.78 F3300.0 E4070.554
G1 X-41.87 Y9.86 Z2.78 F3300.0 E4070.569
G1 X-38.13 Y6.14 Z2.78 F3300.0 E4070.848
G1 X-38.13 Y5.86 Z2.78 F3300.0 E4070.863
G1 X-41.87 Y2.14 Z2.78 F3300.0 E4071.142
G1 X-41.87 Y1.86 Z2.78 F3300.0 E4071.157
G1 X-38.13 Y-1.86 Z2.78 F3300.0 E4071.436
G1 X-38.13 Y-2.14 Z2.78 F3300.0 E4071.45
G1 X-41.87 Y-5.86 Z2.78 F3300.0 E4071.729
G1 X-41.87 Y-6.14 Z2.78 F3300.0 E4071.744
G1 X-38.13 Y-9.86 Z2.78 F3300.0 E4072.023
G1 X-38.13 Y-10.14 Z2.78 F3300.0 E4072.038
G1 X-41.87 Y-13.86 Z2.78 F3300.0 E4072.317
G1 X-41.87 Y-14.14 Z2.78 F3300.0 E4072.332
G1 X-38.13 Y-17.86 Z2.78 F3300.0 E4072.611
G1 X-38.13 Y-18.14 Z2.78 F3300.0 E4072.625
G1 X-42.0 Y-21.86 Z2.78 F3300.0 E4072.909
G1 X-42.0 Y-22.14 Z2.78 F3300.0 E4072.924
G1 X-42.4 Y-22.32 Z2.78 F3300.0 E4072.947
G1 X-41.6 Y-22.59 Z2.78 F3300.0 E4072.992
G1 X-41.2 Y-22.86 Z2.78 F3300.0 E4073.017
G1 X-41.2 Y-23.15 Z2.78 F3300.0 E4073.033
G1 X-40.4 Y-24.35 Z2.78 F3300.0 E4073.109
G1 X-40.0 Y-25.14 Z2.78 F3300.0 E4073.156
G1 F1200.0
G1 E4072.156
G1 F3300.0
M103
G1 X-40.0 Y-28.76 Z2.78 F4200.0
G1 F1200.0
G1 E4073.156
G1 F4200.0
M101
G1 X-38.13 Y-33.86 Z2.78 F3300.0 E4073.443
G1 X-38.13 Y-34.14 Z2.78 F3300.0 E4073.458
G1 X-36.8 Y-34.97 Z2.78 F3300.0 E4073.54
G1 X-44.4 Y-34.97 Z2.78 F3300.0 E4073.942
G1 X-45.87 Y-34.14 Z2.78 F3300.0 E4074.031
G1 X-45.87 Y-33.86 Z2.78 F3300.0 E4074.046
G1 X-44.0 Y-32.18 Z2.78 F3300.0 E4074.179
G1 X-43.2 Y-32.02 Z2.78 F3300.0 E4074.222
G1 X-42.8 Y-31.85 Z2.78 F3300.0 E4074.245
G1 X-41.2 Y-30.75 Z2.78 F3300.0 E4074.348
G1 X-40.4 Y-29.55 Z2.78 F3300.0 E4074.424
G1 F1200.0
G1 E4073.424
G1 F3300.0
M103
G1 X-41.59 Y-30.44 Z2.78 F4200.0
G1 X-45.08 Y-31.89 Z2.78 F4200.0
G1 X-48.0 Y-31.42 Z2.78 F4200.0
G1 F1200.0
G1 E4074.424
G1 F4200.0
M101
G1 X-47.2 Y-31.96 Z2.78 F3300.0 E4074.475
G1 X-45.2 Y-32.37 Z2.78 F3300.0 E4074.583
G1 X-44.8 Y-32.34 Z2.78 F3300.0 E4074.604
G1 X-44.4 Y-32.26 Z2.78 F3300.0 E4074.625
G1 X-46.13 Y-33.86 Z2.78 F3300.0 E4074.75
G1 X-46.13 Y-34.14 Z2.78 F3300.0 E4074.764
G1 X-45.2 Y-34.97 Z2.78 F3300.0 E4074.83
G1 X-48.0 Y-34.97 Z2.78 F3300.0 E4074.978
G1 F1200.0
G1 E4073.978
G1 F3300.0
M103
G1 X-41.59 Y-30.44 Z2.78 F4200.0
G1 X4.0 Y23.64 Z2.78 F4200.0
G1 F1200.0
G1 E4074.978
G1 F4200.0
M101
G1 X4.4 Y22.48 Z2.78 F3300.0 E4075.043
G1 X4.8 Y21.88 Z2.78 F3300.0 E4075.081
G1 X2.13 Y22.14 Z2.78 F3300.0 E4075.223
G1 X2.13 Y21.86 Z2.78 F3300.0 E4075.238
G1 X5.2 Y21.28 Z2.78 F3300.0 E4075.403
G1 X5.6 Y20.9 Z2.78 F3300.0 E4075.432
G1 X7.2 Y19.87 Z2.78 F3300.0 E4075.533
G1 X5.87 Y18.14 Z2.78 F3300.0 E4075.648
G1 X5.87 Y17.86 Z2.78 F3300.0 E4075.663
G1 X2.13 Y14.14 Z2.78 F3300.0 E4075.942
G1 X2.13 Y13.86 Z2.78 F3300.0 E4075.956
G1 X5.87 Y10.14 Z2.78 F3300.0 E4076.235
G1 X5.87 Y9.86 Z2.78 F3300.0 E4076.25
G1 X2.13 Y6.14 Z2.78 F3300.0 E4076.529
G1 X2.13 Y5.86 Z2.78 F3300.0 E4076.544
G1 X5.87 Y2.14 Z2.78 F3300.0 E4076.823
G1 X5.87 Y1.86 Z2.78 F3300.0 E4076.838
G1 X2.13 Y-1.86 Z2.78 F3300.0 E4077.117
G1 X2.13 Y-2.14 Z2.78 F3300.0 E4077.131
G1 X5.87 Y-5.86 Z2.78 F3300.0 E4077.41
G1 X5.87 Y-6.14 Z2.78 F3300.0 E4077.425
G1 X2.13 Y-9.86 Z2.78 F3300.0 E4077.704
G1 X2.13 Y-10.14 Z2.78 F3300.0 E4077.719
G1 X5.87 Y-13.86 Z2.78 F3300.0 E4077.998
G1 X5.87 Y-14.14 Z2.78 F3300.0 E4078.013
G1 X2.13 Y-17.86 Z2.78 F3300.0 E4078.292
G1 X2.13 Y-18.14 Z2.78 F3300.0 E4078.306
G1 X5.87 Y-21.86 Z2.78 F3300.0 E4078.585
G1 X5.87 Y-22.14 Z2.78 F3300.0 E4078.6
G1 X2.13 Y-25.86 Z2.78 F3300.0 E4078.879
G1 X2.13 Y-26.14 Z2.78 F3300.0 E4078.894
G1 X5.87 Y-29.86 Z2.78 F3300.0 E4079.173
G1 X5.87 Y-30.14 Z2.78 F3300.0 E4079.188
G1 X2.13 Y-33.86 Z2.78 F3300.0 E4079.467
G1 X2.13 Y-34.14 Z2.78 F3300.0 E4079.481
G1 X4.0 Y-34.97 Z2.78 F3300.0 E4079.59
G1 X11.2 Y-34.97 Z2.78 F3300.0 E4079.97
G1 X9.87 Y-34.14 Z2.78 F3300.0 E4080.053
G1 X9.87 Y-33.86 Z2.78 F3300.0 E4080.068
G1 X6.13 Y-30.14 Z2.78 F3300.0 E4080.347
G1 X6.13 Y-29.86 Z2.78 F3300.0 E4080.361
G1 X9.87 Y-26.14 Z2.78 F3300.0 E4080.64
G1 X9.87 Y-25.86 Z2.78 F3300.0 E4080.655
G1 X6.13 Y-22.14 Z2.78 F3300.0 E4080.934
G1 X6.13 Y-21.86 Z2.78 F3300.0 E4080.949
G1 X9.87 Y-18.14 Z2.78 F3300.0 E4081.228
G1 X9.87 Y-17.86 Z2.78 F3300.0 E4081.243
G1 X6.13 Y-14.14 Z2.78 F3300.0 E4081.522
G1 X6.13 Y-13.86 Z2.78 F3300.0 E4081.536
G1 X9.87 Y-10.14 Z2.78 F3300.0 E4081.815
G1 X9.87 Y-9.86 Z2.78 F3300.0 E4081.83
G1 X6.13 Y-6.14 Z2.78 F3300.0 E4082.109
G1 X6.13 Y-5.86 Z2.78 F3300.0 E4082.124
G1 X9.87 Y-2.14 Z2.78 F3300.0 E4082.403
G1 X9.87 Y-1.86 Z2.78 F3300.0 E4082.418
G1 X6.13 Y1.86 Z2.78 F3300.0 E4082.697
G1 X6.13 Y2.14 Z2.78 F3300.0 E4082.711
G1 X9.87 Y5.86 Z2.78 F3300.0 E4082.99
G1 X9.87 Y6.14 Z2.78 F3300.0 E4083.005
G1 X6.13 Y9.86 Z2.78 F3300.0 E4083.284
G1 X6.13 Y10.14 Z2.78 F3300.0 E4083.299
G1 X9.87 Y13.86 Z2.78 F3300.0 E4083.578
G1 X9.87 Y14.14 Z2.78 F3300.0 E4083.593
G1 X6.13 Y17.86 Z2.78 F3300.0 E4083.871
G1 X6.13 Y18.14 Z2.78 F3300.0 E4083.886
G1 X7.6 Y19.79 Z2.78 F3300.0 E4084.003
G1 X9.2 Y19.48 Z2.78 F3300.0 E4084.089
G1 X11.2 Y19.88 Z2.78 F3300.0 E4084.197
G1 X12.8 Y20.92 Z2.78 F3300.0 E4084.298
G1 X13.2 Y21.32 Z2.78 F3300.0 E4084.328
G1 X14.0 Y22.52 Z2.78 F3300.0 E4084.404
G1 X13.87 Y17.86 Z2.78 F3300.0 E4084.651
G1 X10.13 Y14.14 Z2.78 F3300.0 E4084.93
G1 X10.13 Y13.86 Z2.78 F3300.0 E4084.944
G1 X13.87 Y10.14 Z2.78 F3300.0 E4085.223
G1 X13.87 Y9.86 Z2.78 F3300.0 E4085.238
G1 X10.13 Y6.14 Z2.78 F3300.0 E4085.517
G1 X10.13 Y5.86 Z2.78 F3300.0 E4085.532
G1 X13.87 Y2.14 Z2.78 F3300.0 E4085.811
G1 X13.87 Y1.86 Z2.78 F3300.0 E4085.826
G1 X10.13 Y-1.86 Z2.78 F3300.0 E4086.105
G1 X10.13 Y-2.14 Z2.78 F3300.0 E4086.119
G1 X13.87 Y-5.86 Z2.78 F3300.0 E4086.398
G1 X13.87 Y-6.14 Z2.78 F3300.0 E4086.413
G1 X10.13 Y-9.86 Z2.78 F3300.0 E4086.692
G1 X10.13 Y-10.14 Z2.78 F3300.0 E4086.707
G1 X13.87 Y-13.86 Z2.78 F3300.0 E4086.986
G1 X13.87 Y-14.14 Z2.78 F3300.0 E4087.001
G1 X10.13 Y-17.86 Z2.78 F3300.0 E4087.279
G1 X10.13 Y-18.14 Z2.78 F3300.0 E4087.294
G1 X13.87 Y-21.86 Z2.78 F3300.0 E4087.573
G1 X13.87 Y-22.14 Z2.78 F3300.0 E4087.588
G1 X10.13 Y-25.86 Z2.78 F3300.0 E4087.867
G1 X10.13 Y-26.14 Z2.78 F3300.0 E4087.882
G1 X13.87 Y-29.86 Z2.78 F3300.0 E4088.161
G1 X13.87 Y-30.14 Z2.78 F3300.0 E4088.176
G1 X10.13 Y-33.86 Z2.78 F3300.0 E4088.454
G1 X10.13 Y-34.14 Z2.78 F3300.0 E4088.469
G1 X11.6 Y-34.97 Z2.78 F3300.0 E4088.559
G1 X15.2 Y-34.97 Z2.78 F3300.0 E4088.749
G1 F1200.0
G1 E4087.956
G1 F3300.0
M103
G1 X16.8 Y-34.17 Z2.78 F4200.0
G1 F1200.0
G1 E4088.749
G1 F4200.0
M101
G1 X15.6 Y-34.17 Z2.78 F3300.0 E4088.812
G1 X14.13 Y-30.14 Z2.78 F3300.0 E4089.039
G1 X14.13 Y18.14 Z2.78 F3300.0 E4091.589
G1 X15.6 Y34.17 Z2.78 F3300.0 E4092.439
G1 X17.2 Y34.17 Z2.78 F3300.0 E4092.524
G1 X17.2 Y-34.17 Z2.78 F3300.0 E4096.133
G1 X17.6 Y-34.17 Z2.78 F3300.0 E4096.154
G1 X17.6 Y34.17 Z2.78 F3300.0 E4099.764
G1 X18.0 Y34.17 Z2.78 F3300.0 E4099.785
G1 X18.0 Y-34.17 Z2.78 F3300.0 E4103.395
G1 X18.4 Y-34.17 Z2.78 F3300.0 E4103.416
G1 X18.4 Y34.17 Z2.78 F3300.0 E4107.025
G1 X18.8 Y34.17 Z2.78 F3300.0 E4107.046
G1 X18.8 Y-34.17 Z2.78 F3300.0 E4110.656
G1 X19.2 Y-34.17 Z2.78 F3300.0 E4110.677
G1 X19.2 Y34.17 Z2.78 F3300.0 E4114.287
G1 X19.6 Y34.17 Z2.78 F3300.0 E4114.308
G1 X19.6 Y-34.17 Z2.78 F3300.0 E4117.917
G1 X20.0 Y-34.17 Z2.78 F3300.0 E4117.938
G1 X20.0 Y34.17 Z2.78 F3300.0 E4121.548
G1 X20.4 Y34.17 Z2.78 F3300.0 E4121.569
G1 X20.4 Y-34.17 Z2.78 F3300.0 E4125.178
G1 X20.8 Y-34.17 Z2.78 F3300.0 E4125.2
G1 X20.8 Y34.17 Z2.78 F3300.0 E4128.809
G1 X21.2 Y34.17 Z2.78 F3300.0 E4128.83
G1 X21.2 Y-34.17 Z2.78 F3300.0 E4132.44
G1 X21.6 Y-34.17 Z2.78 F3300.0 E4132.461
G1 X21.6 Y34.17 Z2.78 F3300.0 E4136.07
G1 X22.0 Y34.17 Z2.78 F3300.0 E4136.092
G1 X22.0 Y-34.17 Z2.78 F3300.0 E4139.701
G1 X22.4 Y-34.17 Z2.78 F3300.0 E4139.722
G1 X22.4 Y34.17 Z2.78 F3300.0 E4143.332
G1 X22.8 Y34.17 Z2.78 F3300.0 E4143.353
G1 X22.8 Y-34.17 Z2.78 F3300.0 E4146.962
G1 X23.2 Y-34.17 Z2.78 F3300.0 E4146.984
G1 X23.2 Y34.17 Z2.78 F3300.0 E4150.593
G1 X23.6 Y34.17 Z2.78 F3300.0 E4150.614
G1 X23.6 Y-34.17 Z2.78 F3300.0 E4154.224
G1 X24.0 Y-34.17 Z2.78 F3300.0 E4154.245
G1 X24.0 Y34.17 Z2.78 F3300.0 E4157.854
G1 X24.4 Y34.17 Z2.78 F3300.0 E4157.876
G1 X24.4 Y-34.17 Z2.78 F3300.0 E4161.485
G1 X24.8 Y-34.17 Z2.78 F3300.0 E4161.506
G1 X24.8 Y34.17 Z2.78 F3300.0 E4165.116
G1 X25.2 Y34.17 Z2.78 F3300.0 E4165.137
G1 X25.2 Y-34.17 Z2.78 F3300.0 E4168.746
G1 X25.6 Y-34.17 Z2.78 F3300.0 E4168.767
G1 X25.6 Y34.17 Z2.78 F3300.0 E4172.377
G1 X26.0 Y34.17 Z2.78 F3300.0 E4172.398
G1 X26.0 Y-34.17 Z2.78 F3300.0 E4176.008
G1 X26.4 Y-34.17 Z2.78 F3300.0 E4176.029
G1 X26.4 Y34.17 Z2.78 F3300.0 E4179.638
G1 X26.8 Y34.17 Z2.78 F3300.0 E4179.659
G1 X26.8 Y-34.17 Z2.78 F3300.0 E4183.269
G1 X27.2 Y-34.17 Z2.78 F3300.0 E4183.29
G1 X27.2 Y34.17 Z2.78 F3300.0 E4186.9
G1 X27.6 Y34.17 Z2.78 F3300.0 E4186.921
G1 X27.6 Y-34.17 Z2.78 F3300.0 E4190.53
G1 X28.0 Y-34.17 Z2.78 F3300.0 E4190.551
G1 X28.0 Y34.17 Z2.78 F3300.0 E4194.161
G1 X28.4 Y34.17 Z2.78 F3300.0 E4194.182
G1 X28.4 Y-34.17 Z2.78 F3300.0 E4197.792
G1 X28.8 Y-34.17 Z2.78 F3300.0 E4197.813
G1 X28.8 Y34.17 Z2.78 F3300.0 E4201.422
G1 X29.2 Y34.17 Z2.78 F3300.0 E4201.443
G1 X29.2 Y-34.17 Z2.78 F3300.0 E4205.053
G1 X29.6 Y-34.17 Z2.78 F3300.0 E4205.074
G1 X29.6 Y34.17 Z2.78 F3300.0 E4208.684
G1 X30.0 Y34.17 Z2.78 F3300.0 E4208.705
G1 X30.0 Y-34.17 Z2.78 F3300.0 E4212.314
G1 X30.4 Y-34.17 Z2.78 F3300.0 E4212.335
G1 X30.4 Y34.17 Z2.78 F3300.0 E4215.945
G1 X30.8 Y34.17 Z2.78 F3300.0 E4215.966
G1 X30.8 Y-34.17 Z2.78 F3300.0 E4219.576
G1 X31.2 Y-34.17 Z2.78 F3300.0 E4219.597
G1 X31.2 Y34.17 Z2.78 F3300.0 E4223.206
G1 X31.6 Y34.17 Z2.78 F3300.0 E4223.227
G1 X31.6 Y-34.17 Z2.78 F3300.0 E4226.837
G1 X32.0 Y-34.17 Z2.78 F3300.0 E4226.858
G1 X32.0 Y34.17 Z2.78 F3300.0 E4230.468
G1 X32.4 Y34.17 Z2.78 F3300.0 E4230.489
G1 X32.4 Y-34.17 Z2.78 F3300.0 E4234.098
G1 X32.8 Y-34.17 Z2.78 F3300.0 E4234.119
G1 X32.8 Y34.17 Z2.78 F3300.0 E4237.729
G1 X33.2 Y34.17 Z2.78 F3300.0 E4237.75
G1 X33.2 Y-34.17 Z2.78 F3300.0 E4241.36
G1 X33.6 Y-34.17 Z2.78 F3300.0 E4241.381
G1 X33.6 Y34.17 Z2.78 F3300.0 E4244.99
G1 X34.0 Y34.17 Z2.78 F3300.0 E4245.011
G1 X34.0 Y-34.17 Z2.78 F3300.0 E4248.621
G1 X34.4 Y-34.17 Z2.78 F3300.0 E4248.642
G1 X34.4 Y34.17 Z2.78 F3300.0 E4252.251
G1 X34.8 Y34.17 Z2.78 F3300.0 E4252.273
G1 X34.8 Y-34.17 Z2.78 F3300.0 E4255.882
G1 X35.2 Y-34.17 Z2.78 F3300.0 E4255.903
G1 X35.2 Y34.17 Z2.78 F3300.0 E4259.513
G1 X35.6 Y34.17 Z2.78 F3300.0 E4259.534
G1 X35.6 Y-34.17 Z2.78 F3300.0 E4263.143
G1 X36.0 Y-34.17 Z2.78 F3300.0 E4263.165
G1 X36.0 Y34.17 Z2.78 F3300.0 E4266.774
G1 X36.4 Y34.17 Z2.78 F3300.0 E4266.795
G1 X36.4 Y-34.17 Z2.78 F3300.0 E4270.405
G1 X36.8 Y-34.17 Z2.78 F3300.0 E4270.426
G1 X36.8 Y34.17 Z2.78 F3300.0 E4274.035
G1 X37.2 Y34.17 Z2.78 F3300.0 E4274.057
G1 X37.2 Y-34.17 Z2.78 F3300.0 E4277.666
G1 X37.6 Y-34.17 Z2.78 F3300.0 E4277.687
G1 X37.6 Y34.17 Z2.78 F3300.0 E4281.297
G1 X38.0 Y34.17 Z2.78 F3300.0 E4281.318
G1 X38.0 Y-34.17 Z2.78 F3300.0 E4284.927
G1 X38.4 Y-34.17 Z2.78 F3300.0 E4284.949
G1 X38.4 Y34.17 Z2.78 F3300.0 E4288.558
G1 X38.8 Y34.17 Z2.78 F3300.0 E4288.579
G1 X38.8 Y-34.17 Z2.78 F3300.0 E4292.189
G1 X39.2 Y-34.17 Z2.78 F3300.0 E4292.21
G1 X39.2 Y34.17 Z2.78 F3300.0 E4295.819
G1 X39.6 Y34.17 Z2.78 F3300.0 E4295.84
G1 X39.6 Y-34.17 Z2.78 F3300.0 E4299.45
G1 X40.0 Y-34.17 Z2.78 F3300.0 E4299.471
G1 X40.0 Y34.17 Z2.78 F3300.0 E4303.081
G1 X40.4 Y34.17 Z2.78 F3300.0 E4303.102
G1 X40.4 Y-34.17 Z2.78 F3300.0 E4306.711
G1 X40.8 Y-34.17 Z2.78 F3300.0 E4306.732
G1 X40.8 Y34.17 Z2.78 F3300.0 E4310.342
G1 X41.2 Y34.17 Z2.78 F3300.0 E4310.363
G1 X41.2 Y-34.17 Z2.78 F3300.0 E4313.973
G1 X41.6 Y-34.17 Z2.78 F3300.0 E4313.994
G1 X41.6 Y34.17 Z2.78 F3300.0 E4317.603
G1 X42.0 Y34.17 Z2.78 F3300.0 E4317.624
G1 X42.0 Y-34.17 Z2.78 F3300.0 E4321.234
G1 X42.4 Y-34.17 Z2.78 F3300.0 E4321.255
G1 X42.4 Y34.17 Z2.78 F3300.0 E4324.865
G1 X42.8 Y34.17 Z2.78 F3300.0 E4324.886
G1 X42.8 Y-34.17 Z2.78 F3300.0 E4328.495
G1 X43.2 Y-34.17 Z2.78 F3300.0 E4328.516
G1 X43.2 Y34.17 Z2.78 F3300.0 E4332.126
G1 X43.6 Y34.17 Z2.78 F3300.0 E4332.147
G1 X43.6 Y-34.17 Z2.78 F3300.0 E4335.757
G1 X44.0 Y-34.17 Z2.78 F3300.0 E4335.778
G1 X44.0 Y34.17 Z2.78 F3300.0 E4339.387
G1 X44.4 Y34.17 Z2.78 F3300.0 E4339.408
G1 X44.4 Y-34.17 Z2.78 F3300.0 E4343.018
G1 X44.8 Y-34.17 Z2.78 F3300.0 E4343.039
G1 X44.8 Y34.17 Z2.78 F3300.0 E4346.649
G1 X45.2 Y34.17 Z2.78 F3300.0 E4346.67
G1 X45.2 Y-34.17 Z2.78 F3300.0 E4350.279
G1 X45.6 Y-34.17 Z2.78 F3300.0 E4350.3
G1 X45.6 Y34.17 Z2.78 F3300.0 E4353.91
G1 X46.0 Y34.17 Z2.78 F3300.0 E4353.931
G1 X46.0 Y-34.17 Z2.78 F3300.0 E4357.541
G1 X46.4 Y-34.17 Z2.78 F3300.0 E4357.562
G1 X46.4 Y34.17 Z2.78 F3300.0 E4361.171
G1 X46.8 Y34.17 Z2.78 F3300.0 E4361.192
G1 X46.8 Y-34.17 Z2.78 F3300.0 E4364.802
G1 X47.2 Y-34.17 Z2.78 F3300.0 E4364.823
G1 X47.2 Y34.17 Z2.78 F3300.0 E4368.432
G1 X47.6 Y34.17 Z2.78 F3300.0 E4368.454
G1 X47.6 Y-34.17 Z2.78 F3300.0 E4372.063
G1 X48.0 Y-34.17 Z2.78 F3300.0 E4372.084
G1 X48.0 Y34.17 Z2.78 F3300.0 E4375.694
G1 X48.4 Y34.17 Z2.78 F3300.0 E4375.715
G1 X48.4 Y-34.17 Z2.78 F3300.0 E4379.324
G1 X48.8 Y-34.17 Z2.78 F3300.0 E4379.346
G1 X48.8 Y34.17 Z2.78 F3300.0 E4382.955
G1 X49.2 Y34.17 Z2.78 F3300.0 E4382.976
G1 X49.2 Y-34.17 Z2.78 F3300.0 E4386.586
G1 X49.6 Y-34.17 Z2.78 F3300.0 E4386.607
G1 X49.6 Y34.17 Z2.78 F3300.0 E4390.216
G1 X50.0 Y34.17 Z2.78 F3300.0 E4390.238
G1 X50.0 Y-34.17 Z2.78 F3300.0 E4393.847
G1 X50.4 Y-34.17 Z2.78 F3300.0 E4393.868
G1 X50.4 Y34.17 Z2.78 F3300.0 E4397.478
G1 X50.8 Y34.17 Z2.78 F3300.0 E4397.499
G1 X50.8 Y-34.17 Z2.78 F3300.0 E4401.108
G1 X51.2 Y-34.17 Z2.78 F3300.0 E4401.13
G1 X51.2 Y34.17 Z2.78 F3300.0 E4404.739
G1 X51.6 Y34.17 Z2.78 F3300.0 E4404.76
G1 X51.6 Y-34.17 Z2.78 F3300.0 E4408.37
G1 X52.0 Y-34.17 Z2.78 F3300.0 E4408.391
G1 X52.0 Y34.17 Z2.78 F3300.0 E4412.0
G1 X52.4 Y34.17 Z2.78 F3300.0 E4412.022
G1 X52.4 Y-34.17 Z2.78 F3300.0 E4415.631
G1 X52.8 Y-34.17 Z2.78 F3300.0 E4415.652
G1 X52.8 Y34.17 Z2.78 F3300.0 E4419.262
G1 X53.2 Y34.17 Z2.78 F3300.0 E4419.283
G1 X53.2 Y-34.17 Z2.78 F3300.0 E4422.892
G1 X53.6 Y-34.12 Z2.78 F3300.0 E4422.914
G1 X53.6 Y34.12 Z2.78 F3300.0 E4426.518
G1 F1200.0
G1 E4425.518
G1 F3300.0
M103
G1 X14.4 Y26.06 Z2.78 F4200.0
G1 F1200.0
G1 E4426.518
G1 F4200.0
M101
G1 X14.0 Y27.32 Z2.78 F3300.0 E4426.588
G1 X13.2 Y28.52 Z2.78 F3300.0 E4426.664
G1 X12.8 Y28.93 Z2.78 F3300.0 E4426.694
G1 X12.0 Y29.46 Z2.78 F3300.0 E4426.745
G1 X15.2 Y34.97 Z2.78 F3300.0 E4427.082
M73 P6 (display progress)
G1 X7.6 Y34.97 Z2.78 F3300.0 E4427.483
G1 X6.13 Y34.14 Z2.78 F3300.0 E4427.573
G1 X6.13 Y33.86 Z2.78 F3300.0 E4427.588
G1 X7.6 Y30.05 Z2.78 F3300.0 E4427.803
G1 X9.2 Y30.36 Z2.78 F3300.0 E4427.889
G1 X11.2 Y29.97 Z2.78 F3300.0 E4427.997
G1 X11.6 Y29.73 Z2.78 F3300.0 E4428.022
G1 F1200.0
G1 E4427.022
G1 F3300.0
M103
G1 X-52.0 Y34.97 Z2.78 F4200.0
G1 F1200.0
G1 E4428.022
G1 F4200.0
M101
G1 X-49.2 Y34.97 Z2.78 F3300.0 E4428.17
G1 X-50.13 Y34.14 Z2.78 F3300.0 E4428.235
G1 X-50.13 Y-22.14 Z2.78 F3300.0 E4431.208
G1 X-48.8 Y-23.02 Z2.78 F3300.0 E4431.292
G1 X-50.0 Y-24.71 Z2.78 F3300.0 E4431.402
G1 X-50.4 Y-26.34 Z2.78 F3300.0 E4431.491
G1 X-50.4 Y-27.56 Z2.78 F3300.0 E4431.555
G1 X-50.0 Y-29.19 Z2.78 F3300.0 E4431.644
G1 X-48.8 Y-30.89 Z2.78 F3300.0 E4431.754
G1 X-48.4 Y-31.15 Z2.78 F3300.0 E4431.779
G1 X-48.4 Y-34.97 Z2.78 F3300.0 E4431.981
G1 X-53.6 Y-34.92 Z2.78 F3300.0 E4432.256
G1 X-53.6 Y34.92 Z2.78 F3300.0 E4435.945
G1 X-52.4 Y34.97 Z2.78 F3300.0 E4436.009
G1 F1200.0
G1 E4435.009
G1 F3300.0
M103
(</infill>)
(</nestedRing>)
(</rotation>)
(</layer>)
(<layer> 3.051 )
(<rotation> (-1+1.22464679915e-16j) )
(<nestedRing>)
(<boundaryPerimeter>)
(<boundaryPoint> X16.379 Y-35.045 Z3.051 </boundaryPoint>)
(<boundaryPoint> X54.659 Y-35.045 Z3.051 </boundaryPoint>)
(<boundaryPoint> X54.659 Y35.045 Z3.051 </boundaryPoint>)
(<boundaryPoint> X16.379 Y35.045 Z3.051 </boundaryPoint>)
(<boundaryPoint> X16.379 Y35.854 Z3.051 </boundaryPoint>)
(<boundaryPoint> X-54.659 Y35.854 Z3.051 </boundaryPoint>)
(<boundaryPoint> X-54.659 Y-35.854 Z3.051 </boundaryPoint>)
(<boundaryPoint> X16.379 Y-35.854 Z3.051 </boundaryPoint>)
(<loop> inner )
G1 X-50.02 Y-26.95 Z3.05 F4200.0
G1 X-48.68 Y-30.63 Z3.05 F4200.0
G1 F1200.0
G1 E4436.009
G1 F4200.0
M101
G1 X-48.73 Y-30.6 Z3.05 F3300.0 E4436.011
G1 X-49.84 Y-28.93 Z3.05 F3300.0 E4436.118
G1 X-50.24 Y-26.95 Z3.05 F3300.0 E4436.224
G1 X-49.84 Y-24.98 Z3.05 F3300.0 E4436.33
G1 X-48.73 Y-23.3 Z3.05 F3300.0 E4436.437
G1 X-47.05 Y-22.18 Z3.05 F3300.0 E4436.543
G1 X-45.08 Y-21.79 Z3.05 F3300.0 E4436.649
G1 X-43.11 Y-22.18 Z3.05 F3300.0 E4436.756
G1 X-41.44 Y-23.3 Z3.05 F3300.0 E4436.862
G1 X-40.32 Y-24.98 Z3.05 F3300.0 E4436.968
G1 X-39.93 Y-26.95 Z3.05 F3300.0 E4437.074
G1 X-40.32 Y-28.93 Z3.05 F3300.0 E4437.181
G1 X-41.44 Y-30.6 Z3.05 F3300.0 E4437.287
G1 X-43.11 Y-31.72 Z3.05 F3300.0 E4437.393
G1 X-45.08 Y-32.11 Z3.05 F3300.0 E4437.5
G1 X-47.05 Y-31.72 Z3.05 F3300.0 E4437.606
G1 X-48.68 Y-30.63 Z3.05 F3300.0 E4437.71
G1 F1200.0
G1 E4436.71
G1 F3300.0
M103
(</loop>)
(<loop> inner )
G1 X-45.08 Y-31.89 Z3.05 F4200.0
G1 X-41.59 Y-30.44 Z3.05 F4200.0
G1 X5.58 Y21.25 Z3.05 F4200.0
G1 F1200.0
G1 E4437.71
G1 F4200.0
M101
G1 X5.54 Y21.28 Z3.05 F3300.0 E4437.712
G1 X4.42 Y22.95 Z3.05 F3300.0 E4437.818
G1 X4.03 Y24.92 Z3.05 F3300.0 E4437.925
G1 X4.42 Y26.9 Z3.05 F3300.0 E4438.031
G1 X5.54 Y28.57 Z3.05 F3300.0 E4438.137
G1 X7.21 Y29.69 Z3.05 F3300.0 E4438.244
G1 X9.19 Y30.08 Z3.05 F3300.0 E4438.35
G1 X11.16 Y29.69 Z3.05 F3300.0 E4438.456
G1 X12.83 Y28.57 Z3.05 F3300.0 E4438.563
G1 X13.95 Y26.9 Z3.05 F3300.0 E4438.669
G1 X14.34 Y24.92 Z3.05 F3300.0 E4438.775
G1 X13.95 Y22.95 Z3.05 F3300.0 E4438.881
G1 X12.83 Y21.28 Z3.05 F3300.0 E4438.988
G1 X11.16 Y20.16 Z3.05 F3300.0 E4439.094
G1 X9.19 Y19.76 Z3.05 F3300.0 E4439.2
G1 X7.21 Y20.16 Z3.05 F3300.0 E4439.307
G1 X5.58 Y21.25 Z3.05 F3300.0 E4439.41
G1 F1200.0
G1 E4438.41
G1 F3300.0
M103
(</loop>)
(<loop> outer )
G1 X4.25 Y24.92 Z3.05 F4200.0
G1 X5.59 Y35.25 Z3.05 F4200.0
G1 F1200.0
G1 E4439.41
G1 F4200.0
M101
G1 X5.54 Y35.25 Z3.05 F3300.0 E4439.413
G1 X-54.06 Y35.25 Z3.05 F3300.0 E4442.561
G1 X-54.06 Y-35.25 Z3.05 F3300.0 E4446.286
G1 X15.78 Y-35.25 Z3.05 F3300.0 E4449.975
G1 X15.78 Y-34.45 Z3.05 F3300.0 E4450.018
G1 X54.06 Y-34.45 Z3.05 F3300.0 E4452.04
G1 X54.06 Y34.45 Z3.05 F3300.0 E4455.679
G1 X15.78 Y34.45 Z3.05 F3300.0 E4457.701
G1 X15.78 Y35.25 Z3.05 F3300.0 E4457.744
G1 X5.59 Y35.25 Z3.05 F3300.0 E4458.282
G1 F1200.0
G1 E4458.282
G1 F3300.0
M103
(</loop>)
(<edge> outer )
;M108 R27.5
G1 X5.59 Y35.65 Z3.05 F4200.0
G1 F1200.0
G1 E4458.282
G1 F4200.0
M101
G1 X5.54 Y35.65 Z3.05 F1650.0 E4458.285
G1 X-54.46 Y35.65 Z3.05 F1650.0 E4461.454
G1 X-54.46 Y-35.65 Z3.05 F1650.0 E4465.221
G1 X16.18 Y-35.65 Z3.05 F1650.0 E4468.952
G1 X16.18 Y-34.85 Z3.05 F1650.0 E4468.995
G1 X54.46 Y-34.85 Z3.05 F1650.0 E4471.017
G1 X54.46 Y34.85 Z3.05 F1650.0 E4474.699
G1 X16.18 Y34.85 Z3.05 F1650.0 E4476.721
G1 X16.18 Y35.65 Z3.05 F1650.0 E4476.763
G1 X5.59 Y35.65 Z3.05 F1650.0 E4477.323
G1 F1200.0
G1 E4476.323
G1 F1650.0
M103
(</edge>)
(</boundaryPerimeter>)
(<nestedRing>)
(<boundaryPerimeter>)
(<boundaryPoint> X9.185 Y29.47 Z3.051 </boundaryPoint>)
(<boundaryPoint> X10.924 Y29.124 Z3.051 </boundaryPoint>)
(<boundaryPoint> X12.398 Y28.138 Z3.051 </boundaryPoint>)
(<boundaryPoint> X13.382 Y26.663 Z3.051 </boundaryPoint>)
(<boundaryPoint> X13.728 Y24.922 Z3.051 </boundaryPoint>)
(<boundaryPoint> X13.382 Y23.182 Z3.051 </boundaryPoint>)
(<boundaryPoint> X12.398 Y21.707 Z3.051 </boundaryPoint>)
(<boundaryPoint> X10.924 Y20.721 Z3.051 </boundaryPoint>)
(<boundaryPoint> X9.185 Y20.374 Z3.051 </boundaryPoint>)
(<boundaryPoint> X7.447 Y20.721 Z3.051 </boundaryPoint>)
(<boundaryPoint> X5.973 Y21.707 Z3.051 </boundaryPoint>)
(<boundaryPoint> X4.988 Y23.182 Z3.051 </boundaryPoint>)
(<boundaryPoint> X4.643 Y24.922 Z3.051 </boundaryPoint>)
(<boundaryPoint> X4.988 Y26.663 Z3.051 </boundaryPoint>)
(<boundaryPoint> X5.973 Y28.138 Z3.051 </boundaryPoint>)
(<boundaryPoint> X7.447 Y29.124 Z3.051 </boundaryPoint>)
(<edge> inner )
G1 X7.33 Y29.28 Z3.05 F4200.0
G1 F1200.0
G1 E4477.323
G1 F4200.0
M101
G1 X7.37 Y29.31 Z3.05 F1650.0 E4477.326
G1 X9.19 Y29.67 Z3.05 F1650.0 E4477.423
G1 X11.0 Y29.31 Z3.05 F1650.0 E4477.521
G1 X12.54 Y28.28 Z3.05 F1650.0 E4477.619
G1 X13.57 Y26.74 Z3.05 F1650.0 E4477.717
G1 X13.93 Y24.92 Z3.05 F1650.0 E4477.815
G1 X13.57 Y23.1 Z3.05 F1650.0 E4477.913
G1 X12.54 Y21.56 Z3.05 F1650.0 E4478.011
G1 X11.0 Y20.53 Z3.05 F1650.0 E4478.109
G1 X9.19 Y20.17 Z3.05 F1650.0 E4478.206
G1 X7.37 Y20.53 Z3.05 F1650.0 E4478.304
G1 X5.83 Y21.56 Z3.05 F1650.0 E4478.402
G1 X4.8 Y23.1 Z3.05 F1650.0 E4478.5
G1 X4.44 Y24.92 Z3.05 F1650.0 E4478.598
G1 X4.8 Y26.74 Z3.05 F1650.0 E4478.696
G1 X5.83 Y28.28 Z3.05 F1650.0 E4478.794
G1 X7.33 Y29.28 Z3.05 F1650.0 E4478.889
G1 F1200.0
G1 E4477.889
G1 F1650.0
M103
(</edge>)
(</boundaryPerimeter>)
(</nestedRing>)
(<nestedRing>)
(<boundaryPerimeter>)
(<boundaryPoint> X-40.538 Y-26.951 Z3.051 </boundaryPoint>)
(<boundaryPoint> X-40.884 Y-28.691 Z3.051 </boundaryPoint>)
(<boundaryPoint> X-41.869 Y-30.167 Z3.051 </boundaryPoint>)
(<boundaryPoint> X-43.343 Y-31.153 Z3.051 </boundaryPoint>)
(<boundaryPoint> X-45.081 Y-31.499 Z3.051 </boundaryPoint>)
(<boundaryPoint> X-46.82 Y-31.153 Z3.051 </boundaryPoint>)
(<boundaryPoint> X-48.293 Y-30.167 Z3.051 </boundaryPoint>)
(<boundaryPoint> X-49.278 Y-28.691 Z3.051 </boundaryPoint>)
(<boundaryPoint> X-49.624 Y-26.951 Z3.051 </boundaryPoint>)
(<boundaryPoint> X-49.278 Y-25.211 Z3.051 </boundaryPoint>)
(<boundaryPoint> X-48.293 Y-23.735 Z3.051 </boundaryPoint>)
(<boundaryPoint> X-46.82 Y-22.749 Z3.051 </boundaryPoint>)
(<boundaryPoint> X-45.081 Y-22.403 Z3.051 </boundaryPoint>)
(<boundaryPoint> X-43.343 Y-22.749 Z3.051 </boundaryPoint>)
(<boundaryPoint> X-41.869 Y-23.735 Z3.051 </boundaryPoint>)
(<boundaryPoint> X-40.884 Y-25.211 Z3.051 </boundaryPoint>)
(<edge> inner )
G1 X6.52 Y28.98 Z3.05 F4200.0
G1 X-41.77 Y-23.56 Z3.05 F4200.0
G1 F1200.0
G1 E4478.889
G1 F4200.0
M101
G1 X-41.73 Y-23.59 Z3.05 F1650.0 E4478.892
G1 X-40.7 Y-25.13 Z3.05 F1650.0 E4478.99
G1 X-40.33 Y-26.95 Z3.05 F1650.0 E4479.087
G1 X-40.7 Y-28.77 Z3.05 F1650.0 E4479.185
G1 X-41.73 Y-30.31 Z3.05 F1650.0 E4479.283
G1 X-43.27 Y-31.34 Z3.05 F1650.0 E4479.381
G1 X-45.08 Y-31.7 Z3.05 F1650.0 E4479.479
G1 X-46.9 Y-31.34 Z3.05 F1650.0 E4479.577
G1 X-48.44 Y-30.31 Z3.05 F1650.0 E4479.675
G1 X-49.47 Y-28.77 Z3.05 F1650.0 E4479.773
G1 X-49.83 Y-26.95 Z3.05 F1650.0 E4479.871
G1 X-49.47 Y-25.13 Z3.05 F1650.0 E4479.968
G1 X-48.44 Y-23.59 Z3.05 F1650.0 E4480.066
G1 X-46.9 Y-22.56 Z3.05 F1650.0 E4480.164
G1 X-45.08 Y-22.2 Z3.05 F1650.0 E4480.262
G1 X-43.27 Y-22.56 Z3.05 F1650.0 E4480.36
G1 X-41.77 Y-23.56 Z3.05 F1650.0 E4480.455
G1 F1200.0
G1 E4479.536
G1 F1650.0
M103
(</edge>)
(</boundaryPerimeter>)
(</nestedRing>)
(<infill>)
(<infillBoundary>)
(<infillPoint> X15.779 Y-34.445 Z1.485 </infillPoint>)
(<infillPoint> X54.059 Y-34.445 Z1.485 </infillPoint>)
(<infillPoint> X54.059 Y34.445 Z1.485 </infillPoint>)
(<infillPoint> X15.779 Y34.445 Z1.485 </infillPoint>)
(<infillPoint> X15.779 Y35.254 Z1.485 </infillPoint>)
(<infillPoint> X-54.059 Y35.254 Z1.485 </infillPoint>)
(<infillPoint> X-54.059 Y-35.254 Z1.485 </infillPoint>)
(<infillPoint> X15.779 Y-35.254 Z1.485 </infillPoint>)
(</infillBoundary>)
(<infillBoundary>)
(<infillPoint> X-39.926 Y-26.951 Z1.485 </infillPoint>)
(<infillPoint> X-40.319 Y-28.925 Z1.485 </infillPoint>)
(<infillPoint> X-41.436 Y-30.599 Z1.485 </infillPoint>)
(<infillPoint> X-43.109 Y-31.718 Z1.485 </infillPoint>)
(<infillPoint> X-45.081 Y-32.111 Z1.485 </infillPoint>)
(<infillPoint> X-47.054 Y-31.718 Z1.485 </infillPoint>)
(<infillPoint> X-48.726 Y-30.599 Z1.485 </infillPoint>)
(<infillPoint> X-49.843 Y-28.925 Z1.485 </infillPoint>)
(<infillPoint> X-50.236 Y-26.951 Z1.485 </infillPoint>)
(<infillPoint> X-49.843 Y-24.977 Z1.485 </infillPoint>)
(<infillPoint> X-48.726 Y-23.303 Z1.485 </infillPoint>)
(<infillPoint> X-47.054 Y-22.184 Z1.485 </infillPoint>)
(<infillPoint> X-45.081 Y-21.791 Z1.485 </infillPoint>)
(<infillPoint> X-43.109 Y-22.184 Z1.485 </infillPoint>)
(<infillPoint> X-41.436 Y-23.303 Z1.485 </infillPoint>)
(<infillPoint> X-40.319 Y-24.977 Z1.485 </infillPoint>)
(</infillBoundary>)
(<infillBoundary>)
(<infillPoint> X9.185 Y30.082 Z1.485 </infillPoint>)
(<infillPoint> X11.158 Y29.689 Z1.485 </infillPoint>)
(<infillPoint> X12.831 Y28.57 Z1.485 </infillPoint>)
(<infillPoint> X13.947 Y26.897 Z1.485 </infillPoint>)
(<infillPoint> X14.34 Y24.922 Z1.485 </infillPoint>)
(<infillPoint> X13.947 Y22.948 Z1.485 </infillPoint>)
(<infillPoint> X12.831 Y21.275 Z1.485 </infillPoint>)
(<infillPoint> X11.158 Y20.156 Z1.485 </infillPoint>)
(<infillPoint> X9.185 Y19.762 Z1.485 </infillPoint>)
(<infillPoint> X7.213 Y20.156 Z1.485 </infillPoint>)
(<infillPoint> X5.54 Y21.275 Z1.485 </infillPoint>)
(<infillPoint> X4.423 Y22.948 Z1.485 </infillPoint>)
(<infillPoint> X4.031 Y24.922 Z1.485 </infillPoint>)
(<infillPoint> X4.423 Y26.897 Z1.485 </infillPoint>)
(<infillPoint> X5.54 Y28.57 Z1.485 </infillPoint>)
(<infillPoint> X7.213 Y29.689 Z1.485 </infillPoint>)
(</infillBoundary>)
;M108 R55.0
G1 X-42.88 Y-22.0 Z3.05 F4200.0
G1 F1200.0
G1 E4480.455
G1 F4200.0
M101
G1 X53.78 Y-22.0 Z3.05 F3300.0 E4485.561
G1 X53.78 Y-22.4 Z3.05 F3300.0 E4485.582
G1 X-42.28 Y-22.4 Z3.05 F3300.0 E4490.657
G1 X-41.68 Y-22.8 Z3.05 F3300.0 E4490.695
G1 X53.78 Y-22.8 Z3.05 F3300.0 E4495.737
G1 X53.78 Y-23.2 Z3.05 F3300.0 E4495.759
G1 X-41.17 Y-23.2 Z3.05 F3300.0 E4500.774
G1 X-40.9 Y-23.6 Z3.05 F3300.0 E4500.8
G1 X53.78 Y-23.6 Z3.05 F3300.0 E4505.801
G1 X53.78 Y-24.0 Z3.05 F3300.0 E4505.822
G1 X-40.63 Y-24.0 Z3.05 F3300.0 E4510.81
G1 X-40.37 Y-24.4 Z3.05 F3300.0 E4510.835
G1 X53.78 Y-24.4 Z3.05 F3300.0 E4515.808
G1 X53.78 Y-24.8 Z3.05 F3300.0 E4515.829
G1 X-40.1 Y-24.8 Z3.05 F3300.0 E4520.788
G1 X-39.99 Y-25.2 Z3.05 F3300.0 E4520.81
G1 X53.78 Y-25.2 Z3.05 F3300.0 E4525.764
G1 X53.78 Y-25.6 Z3.05 F3300.0 E4525.785
G1 X-39.91 Y-25.6 Z3.05 F3300.0 E4530.734
G1 X-39.83 Y-26.0 Z3.05 F3300.0 E4530.755
G1 X53.78 Y-26.0 Z3.05 F3300.0 E4535.7
G1 X53.78 Y-26.4 Z3.05 F3300.0 E4535.721
G1 X-39.75 Y-26.4 Z3.05 F3300.0 E4540.662
G1 X-39.67 Y-26.8 Z3.05 F3300.0 E4540.684
G1 X53.78 Y-26.8 Z3.05 F3300.0 E4545.62
G1 X53.78 Y-27.2 Z3.05 F3300.0 E4545.641
G1 X-39.69 Y-27.2 Z3.05 F3300.0 E4550.579
G1 X-39.77 Y-27.6 Z3.05 F3300.0 E4550.6
G1 X53.78 Y-27.6 Z3.05 F3300.0 E4555.542
G1 X53.78 Y-28.0 Z3.05 F3300.0 E4555.563
G1 X-39.85 Y-28.0 Z3.05 F3300.0 E4560.509
G1 X-39.93 Y-28.4 Z3.05 F3300.0 E4560.531
G1 X53.78 Y-28.4 Z3.05 F3300.0 E4565.481
G1 X53.78 Y-28.8 Z3.05 F3300.0 E4565.502
G1 X-40.01 Y-28.8 Z3.05 F3300.0 E4570.456
G1 X-40.17 Y-29.2 Z3.05 F3300.0 E4570.479
G1 X53.78 Y-29.2 Z3.05 F3300.0 E4575.441
G1 X53.78 Y-29.6 Z3.05 F3300.0 E4575.463
G1 X-40.43 Y-29.6 Z3.05 F3300.0 E4580.439
G1 X-40.7 Y-30.0 Z3.05 F3300.0 E4580.465
G1 X53.78 Y-30.0 Z3.05 F3300.0 E4585.456
G1 X53.78 Y-30.4 Z3.05 F3300.0 E4585.477
G1 X-40.97 Y-30.4 Z3.05 F3300.0 E4590.482
G1 X-41.23 Y-30.8 Z3.05 F3300.0 E4590.507
G1 X53.78 Y-30.8 Z3.05 F3300.0 E4595.526
G1 X53.78 Y-31.2 Z3.05 F3300.0 E4595.547
G1 X-41.83 Y-31.2 Z3.05 F3300.0 E4600.598
G1 X-42.43 Y-31.6 Z3.05 F3300.0 E4600.636
G1 X53.78 Y-31.6 Z3.05 F3300.0 E4605.718
G1 X53.78 Y-32.0 Z3.05 F3300.0 E4605.739
G1 X-43.09 Y-32.0 Z3.05 F3300.0 E4610.856
G1 F1200.0
G1 E4609.856
G1 F3300.0
M103
G1 X-47.07 Y-32.0 Z3.05 F4200.0
G1 F1200.0
G1 E4610.856
G1 F4200.0
M101
G1 X-48.93 Y-30.8 Z3.05 F3300.0 E4610.973
G1 X-50.0 Y-29.2 Z3.05 F3300.0 E4611.075
G1 X-50.15 Y-28.8 Z3.05 F3300.0 E4611.097
G1 X-50.23 Y-28.4 Z3.05 F3300.0 E4611.119
G1 X-53.78 Y-28.4 Z3.05 F3300.0 E4611.306
G1 X-53.78 Y-32.4 Z3.05 F3300.0 E4611.517
G1 X53.78 Y-32.4 Z3.05 F3300.0 E4617.199
G1 X53.78 Y-32.8 Z3.05 F3300.0 E4617.22
G1 X-53.78 Y-32.8 Z3.05 F3300.0 E4622.902
G1 X-53.78 Y-33.2 Z3.05 F3300.0 E4622.923
G1 X53.78 Y-33.2 Z3.05 F3300.0 E4628.605
G1 X53.78 Y-33.6 Z3.05 F3300.0 E4628.626
G1 X-53.78 Y-33.6 Z3.05 F3300.0 E4634.308
G1 X-53.78 Y-34.4 Z3.05 F3300.0 E4634.35
G1 X53.72 Y-34.0 Z3.05 F3300.0 E4640.028
G1 F1200.0
G1 E4639.028
G1 F3300.0
M103
G1 X15.5 Y-34.4 Z3.05 F4200.0
G1 F1200.0
G1 E4640.028
G1 F4200.0
M101
G1 X15.45 Y-34.8 Z3.05 F3300.0 E4640.05
G1 X-53.73 Y-34.8 Z3.05 F3300.0 E4643.704
G1 F1200.0
G1 E4642.704
G1 F3300.0
M103
G1 X-50.31 Y-28.0 Z3.05 F4200.0
G1 F1200.0
G1 E4643.704
G1 F4200.0
M101
G1 X-50.47 Y-27.2 Z3.05 F3300.0 E4643.747
G1 X-50.49 Y-26.8 Z3.05 F3300.0 E4643.768
G1 X-50.06 Y-24.8 Z3.05 F3300.0 E4643.876
G1 X-53.78 Y-28.0 Z3.05 F3300.0 E4644.135
G1 X-53.78 Y-22.0 Z3.05 F3300.0 E4644.452
G1 X-47.28 Y-22.0 Z3.05 F3300.0 E4644.795
G1 X-48.99 Y-23.2 Z3.05 F3300.0 E4644.906
G1 X-49.53 Y-24.0 Z3.05 F3300.0 E4644.956
G1 F1200.0
G1 E4643.956
G1 F3300.0
M103
G1 X-44.61 Y-21.6 Z3.05 F4200.0
G1 F1200.0
G1 E4644.956
G1 F4200.0
M101
G1 X53.78 Y-21.6 Z3.05 F3300.0 E4650.154
G1 X53.78 Y-21.2 Z3.05 F3300.0 E4650.175
G1 X-45.54 Y-21.2 Z3.05 F3300.0 E4655.421
G1 X-45.56 Y-21.6 Z3.05 F3300.0 E4655.442
G1 X-53.78 Y-21.6 Z3.05 F3300.0 E4655.877
G1 X-53.78 Y-20.8 Z3.05 F3300.0 E4655.919
G1 X53.78 Y-20.8 Z3.05 F3300.0 E4661.601
G1 X53.78 Y-20.4 Z3.05 F3300.0 E4661.622
G1 X-53.78 Y-20.4 Z3.05 F3300.0 E4667.303
G1 X-53.78 Y-20.0 Z3.05 F3300.0 E4667.325
G1 X53.78 Y-20.0 Z3.05 F3300.0 E4673.006
G1 X53.78 Y-19.6 Z3.05 F3300.0 E4673.027
G1 X-53.78 Y-19.6 Z3.05 F3300.0 E4678.709
G1 X-53.78 Y-19.2 Z3.05 F3300.0 E4678.73
G1 X53.78 Y-19.2 Z3.05 F3300.0 E4684.412
G1 X53.78 Y-18.8 Z3.05 F3300.0 E4684.433
G1 X-53.78 Y-18.8 Z3.05 F3300.0 E4690.115
G1 X-53.78 Y-18.4 Z3.05 F3300.0 E4690.136
G1 X53.78 Y-18.4 Z3.05 F3300.0 E4695.818
G1 X53.78 Y-18.0 Z3.05 F3300.0 E4695.839
G1 X-53.78 Y-18.0 Z3.05 F3300.0 E4701.521
G1 X-53.78 Y-17.6 Z3.05 F3300.0 E4701.542
G1 X53.78 Y-17.6 Z3.05 F3300.0 E4707.224
G1 X53.78 Y-17.2 Z3.05 F3300.0 E4707.245
G1 X-53.78 Y-17.2 Z3.05 F3300.0 E4712.926
G1 X-53.78 Y-16.8 Z3.05 F3300.0 E4712.948
G1 X53.78 Y-16.8 Z3.05 F3300.0 E4718.629
G1 X53.78 Y-16.4 Z3.05 F3300.0 E4718.65
G1 X-53.78 Y-16.4 Z3.05 F3300.0 E4724.332
G1 X-53.78 Y-16.0 Z3.05 F3300.0 E4724.353
G1 X53.78 Y-16.0 Z3.05 F3300.0 E4730.035
G1 X53.78 Y-15.6 Z3.05 F3300.0 E4730.056
G1 X-53.78 Y-15.6 Z3.05 F3300.0 E4735.738
G1 X-53.78 Y-15.2 Z3.05 F3300.0 E4735.759
G1 X53.78 Y-15.2 Z3.05 F3300.0 E4741.441
G1 X53.78 Y-14.8 Z3.05 F3300.0 E4741.462
G1 X-53.78 Y-14.8 Z3.05 F3300.0 E4747.144
G1 X-53.78 Y-14.4 Z3.05 F3300.0 E4747.165
G1 X53.78 Y-14.4 Z3.05 F3300.0 E4752.847
G1 X53.78 Y-14.0 Z3.05 F3300.0 E4752.868
G1 X-53.78 Y-14.0 Z3.05 F3300.0 E4758.549
G1 X-53.78 Y-13.6 Z3.05 F3300.0 E4758.571
G1 X53.78 Y-13.6 Z3.05 F3300.0 E4764.252
G1 X53.78 Y-13.2 Z3.05 F3300.0 E4764.273
G1 X-53.78 Y-13.2 Z3.05 F3300.0 E4769.955
G1 X-53.78 Y-12.8 Z3.05 F3300.0 E4769.976
G1 X53.78 Y-12.8 Z3.05 F3300.0 E4775.658
G1 X53.78 Y-12.4 Z3.05 F3300.0 E4775.679
G1 X-53.78 Y-12.4 Z3.05 F3300.0 E4781.361
G1 X-53.78 Y-12.0 Z3.05 F3300.0 E4781.382
G1 X53.78 Y-12.0 Z3.05 F3300.0 E4787.064
G1 X53.78 Y-11.6 Z3.05 F3300.0 E4787.085
G1 X-53.78 Y-11.6 Z3.05 F3300.0 E4792.767
G1 X-53.78 Y-11.2 Z3.05 F3300.0 E4792.788
G1 X53.78 Y-11.2 Z3.05 F3300.0 E4798.47
G1 X53.78 Y-10.8 Z3.05 F3300.0 E4798.491
G1 X-53.78 Y-10.8 Z3.05 F3300.0 E4804.172
G1 X-53.78 Y-10.4 Z3.05 F3300.0 E4804.194
G1 X53.78 Y-10.4 Z3.05 F3300.0 E4809.875
G1 X53.78 Y-10.0 Z3.05 F3300.0 E4809.896
G1 X-53.78 Y-10.0 Z3.05 F3300.0 E4815.578
G1 X-53.78 Y-9.6 Z3.05 F3300.0 E4815.599
G1 X53.78 Y-9.6 Z3.05 F3300.0 E4821.281
G1 X53.78 Y-9.2 Z3.05 F3300.0 E4821.302
G1 X-53.78 Y-9.2 Z3.05 F3300.0 E4826.984
G1 X-53.78 Y-8.8 Z3.05 F3300.0 E4827.005
G1 X53.78 Y-8.8 Z3.05 F3300.0 E4832.687
G1 X53.78 Y-8.4 Z3.05 F3300.0 E4832.708
G1 X-53.78 Y-8.4 Z3.05 F3300.0 E4838.39
G1 X-53.78 Y-8.0 Z3.05 F3300.0 E4838.411
G1 X53.78 Y-8.0 Z3.05 F3300.0 E4844.093
G1 X53.78 Y-7.6 Z3.05 F3300.0 E4844.114
G1 X-53.78 Y-7.6 Z3.05 F3300.0 E4849.795
G1 X-53.78 Y-7.2 Z3.05 F3300.0 E4849.817
G1 X53.78 Y-7.2 Z3.05 F3300.0 E4855.498
G1 X53.78 Y-6.8 Z3.05 F3300.0 E4855.519
G1 X-53.78 Y-6.8 Z3.05 F3300.0 E4861.201
G1 X-53.78 Y-6.4 Z3.05 F3300.0 E4861.222
G1 X53.78 Y-6.4 Z3.05 F3300.0 E4866.904
G1 X53.78 Y-6.0 Z3.05 F3300.0 E4866.925
G1 X-53.78 Y-6.0 Z3.05 F3300.0 E4872.607
G1 X-53.78 Y-5.6 Z3.05 F3300.0 E4872.628
G1 X53.78 Y-5.6 Z3.05 F3300.0 E4878.31
G1 X53.78 Y-5.2 Z3.05 F3300.0 E4878.331
G1 X-53.78 Y-5.2 Z3.05 F3300.0 E4884.013
G1 X-53.78 Y-4.8 Z3.05 F3300.0 E4884.034
G1 X53.78 Y-4.8 Z3.05 F3300.0 E4889.716
G1 X53.78 Y-4.4 Z3.05 F3300.0 E4889.737
G1 X-53.78 Y-4.4 Z3.05 F3300.0 E4895.418
G1 X-53.78 Y-4.0 Z3.05 F3300.0 E4895.44
G1 X53.78 Y-4.0 Z3.05 F3300.0 E4901.121
G1 X53.78 Y-3.6 Z3.05 F3300.0 E4901.142
G1 X-53.78 Y-3.6 Z3.05 F3300.0 E4906.824
G1 X-53.78 Y-3.2 Z3.05 F3300.0 E4906.845
G1 X53.78 Y-3.2 Z3.05 F3300.0 E4912.527
G1 X53.78 Y-2.8 Z3.05 F3300.0 E4912.548
G1 X-53.78 Y-2.8 Z3.05 F3300.0 E4918.23
G1 X-53.78 Y-2.4 Z3.05 F3300.0 E4918.251
G1 X53.78 Y-2.4 Z3.05 F3300.0 E4923.933
G1 X53.78 Y-2.0 Z3.05 F3300.0 E4923.954
G1 X-53.78 Y-2.0 Z3.05 F3300.0 E4929.636
G1 X-53.78 Y-1.6 Z3.05 F3300.0 E4929.657
G1 X53.78 Y-1.6 Z3.05 F3300.0 E4935.338
G1 X53.78 Y-1.2 Z3.05 F3300.0 E4935.36
G1 X-53.78 Y-1.2 Z3.05 F3300.0 E4941.041
G1 X-53.78 Y-0.8 Z3.05 F3300.0 E4941.063
G1 X53.78 Y-0.8 Z3.05 F3300.0 E4946.744
G1 X53.78 Y-0.4 Z3.05 F3300.0 E4946.765
G1 X-53.78 Y-0.4 Z3.05 F3300.0 E4952.447
G1 X-53.78 Y0.0 Z3.05 F3300.0 E4952.468
G1 X53.78 Y-0.0 Z3.05 F3300.0 E4958.15
G1 X53.78 Y0.4 Z3.05 F3300.0 E4958.171
G1 X-53.78 Y0.4 Z3.05 F3300.0 E4963.853
G1 X-53.78 Y0.8 Z3.05 F3300.0 E4963.874
G1 X53.78 Y0.8 Z3.05 F3300.0 E4969.556
G1 X53.78 Y1.2 Z3.05 F3300.0 E4969.577
G1 X-53.78 Y1.2 Z3.05 F3300.0 E4975.259
G1 X-53.78 Y1.6 Z3.05 F3300.0 E4975.28
G1 X53.78 Y1.6 Z3.05 F3300.0 E4980.961
G1 X53.78 Y2.0 Z3.05 F3300.0 E4980.983
G1 X-53.78 Y2.0 Z3.05 F3300.0 E4986.664
G1 X-53.78 Y2.4 Z3.05 F3300.0 E4986.685
G1 X53.78 Y2.4 Z3.05 F3300.0 E4992.367
G1 X53.78 Y2.8 Z3.05 F3300.0 E4992.388
G1 X-53.78 Y2.8 Z3.05 F3300.0 E4998.07
G1 X-53.78 Y3.2 Z3.05 F3300.0 E4998.091
G1 X53.78 Y3.2 Z3.05 F3300.0 E5003.773
G1 X53.78 Y3.6 Z3.05 F3300.0 E5003.794
G1 X-53.78 Y3.6 Z3.05 F3300.0 E5009.476
G1 X-53.78 Y4.0 Z3.05 F3300.0 E5009.497
G1 X53.78 Y4.0 Z3.05 F3300.0 E5015.179
G1 X53.78 Y4.4 Z3.05 F3300.0 E5015.2
G1 X-53.78 Y4.4 Z3.05 F3300.0 E5020.882
G1 X-53.78 Y4.8 Z3.05 F3300.0 E5020.903
G1 X53.78 Y4.8 Z3.05 F3300.0 E5026.584
G1 X53.78 Y5.2 Z3.05 F3300.0 E5026.606
G1 X-53.78 Y5.2 Z3.05 F3300.0 E5032.287
G1 X-53.78 Y5.6 Z3.05 F3300.0 E5032.308
G1 X53.78 Y5.6 Z3.05 F3300.0 E5037.99
G1 X53.78 Y6.0 Z3.05 F3300.0 E5038.011
G1 X-53.78 Y6.0 Z3.05 F3300.0 E5043.693
G1 X-53.78 Y6.4 Z3.05 F3300.0 E5043.714
G1 X53.78 Y6.4 Z3.05 F3300.0 E5049.396
G1 X53.78 Y6.8 Z3.05 F3300.0 E5049.417
G1 X-53.78 Y6.8 Z3.05 F3300.0 E5055.099
G1 X-53.78 Y7.2 Z3.05 F3300.0 E5055.12
G1 X53.78 Y7.2 Z3.05 F3300.0 E5060.802
G1 X53.78 Y7.6 Z3.05 F3300.0 E5060.823
G1 X-53.78 Y7.6 Z3.05 F3300.0 E5066.505
G1 X-53.78 Y8.0 Z3.05 F3300.0 E5066.526
G1 X53.78 Y8.0 Z3.05 F3300.0 E5072.207
G1 X53.78 Y8.4 Z3.05 F3300.0 E5072.229
G1 X-53.78 Y8.4 Z3.05 F3300.0 E5077.91
G1 X-53.78 Y8.8 Z3.05 F3300.0 E5077.931
G1 X53.78 Y8.8 Z3.05 F3300.0 E5083.613
G1 X53.78 Y9.2 Z3.05 F3300.0 E5083.634
G1 X-53.78 Y9.2 Z3.05 F3300.0 E5089.316
G1 X-53.78 Y9.6 Z3.05 F3300.0 E5089.337
G1 X53.78 Y9.6 Z3.05 F3300.0 E5095.019
G1 X53.78 Y10.0 Z3.05 F3300.0 E5095.04
G1 X-53.78 Y10.0 Z3.05 F3300.0 E5100.722
G1 X-53.78 Y10.4 Z3.05 F3300.0 E5100.743
G1 X53.78 Y10.4 Z3.05 F3300.0 E5106.425
G1 X53.78 Y10.8 Z3.05 F3300.0 E5106.446
G1 X-53.78 Y10.8 Z3.05 F3300.0 E5112.128
G1 X-53.78 Y11.2 Z3.05 F3300.0 E5112.149
G1 X53.78 Y11.2 Z3.05 F3300.0 E5117.83
G1 X53.78 Y11.6 Z3.05 F3300.0 E5117.852
G1 X-53.78 Y11.6 Z3.05 F3300.0 E5123.533
G1 X-53.78 Y12.0 Z3.05 F3300.0 E5123.554
G1 X53.78 Y12.0 Z3.05 F3300.0 E5129.236
G1 X53.78 Y12.4 Z3.05 F3300.0 E5129.257
G1 X-53.78 Y12.4 Z3.05 F3300.0 E5134.939
G1 X-53.78 Y12.8 Z3.05 F3300.0 E5134.96
G1 X53.78 Y12.8 Z3.05 F3300.0 E5140.642
G1 X53.78 Y13.2 Z3.05 F3300.0 E5140.663
G1 X-53.78 Y13.2 Z3.05 F3300.0 E5146.345
G1 X-53.78 Y13.6 Z3.05 F3300.0 E5146.366
G1 X53.78 Y13.6 Z3.05 F3300.0 E5152.048
G1 X53.78 Y14.0 Z3.05 F3300.0 E5152.069
G1 X-53.78 Y14.0 Z3.05 F3300.0 E5157.751
G1 X-53.78 Y14.4 Z3.05 F3300.0 E5157.772
G1 X53.78 Y14.4 Z3.05 F3300.0 E5163.453
G1 X53.78 Y14.8 Z3.05 F3300.0 E5163.475
G1 X-53.78 Y14.8 Z3.05 F3300.0 E5169.156
G1 X-53.78 Y15.2 Z3.05 F3300.0 E5169.177
G1 X53.78 Y15.2 Z3.05 F3300.0 E5174.859
G1 X53.78 Y15.6 Z3.05 F3300.0 E5174.88
G1 X-53.78 Y15.6 Z3.05 F3300.0 E5180.562
G1 X-53.78 Y16.0 Z3.05 F3300.0 E5180.583
G1 X53.78 Y16.0 Z3.05 F3300.0 E5186.265
G1 X53.78 Y16.4 Z3.05 F3300.0 E5186.286
G1 X-53.78 Y16.4 Z3.05 F3300.0 E5191.968
G1 X-53.78 Y16.8 Z3.05 F3300.0 E5191.989
G1 X53.78 Y16.8 Z3.05 F3300.0 E5197.671
G1 X53.78 Y17.2 Z3.05 F3300.0 E5197.692
G1 X-53.78 Y17.2 Z3.05 F3300.0 E5203.374
G1 X-53.78 Y17.6 Z3.05 F3300.0 E5203.395
G1 X53.78 Y17.6 Z3.05 F3300.0 E5209.076
G1 X53.78 Y18.0 Z3.05 F3300.0 E5209.098
G1 X-53.78 Y18.0 Z3.05 F3300.0 E5214.779
G1 X-53.78 Y18.4 Z3.05 F3300.0 E5214.8
G1 X53.78 Y18.4 Z3.05 F3300.0 E5220.482
G1 X53.78 Y18.8 Z3.05 F3300.0 E5220.503
G1 X-53.78 Y18.8 Z3.05 F3300.0 E5226.185
G1 X-53.78 Y19.6 Z3.05 F3300.0 E5226.227
G1 X53.78 Y19.2 Z3.05 F3300.0 E5231.909
G1 X53.78 Y19.6 Z3.05 F3300.0 E5231.93
G1 X9.8 Y19.6 Z3.05 F3300.0 E5234.253
G1 F1200.0
G1 E5233.579
G1 F3300.0
M103
G1 X11.43 Y20.0 Z3.05 F4200.0
G1 F1200.0
G1 E5234.253
G1 F4200.0
M101
G1 X53.78 Y20.0 Z3.05 F3300.0 E5236.49
G1 X53.78 Y20.4 Z3.05 F3300.0 E5236.511
G1 X12.03 Y20.4 Z3.05 F3300.0 E5238.717
G1 X12.63 Y20.8 Z3.05 F3300.0 E5238.755
G1 X53.78 Y20.8 Z3.05 F3300.0 E5240.929
G1 X53.78 Y21.2 Z3.05 F3300.0 E5240.95
G1 X13.12 Y21.2 Z3.05 F3300.0 E5243.098
G1 X13.38 Y21.6 Z3.05 F3300.0 E5243.123
G1 X53.78 Y21.6 Z3.05 F3300.0 E5245.257
G1 X53.78 Y22.0 Z3.05 F3300.0 E5245.278
G1 X13.65 Y22.0 Z3.05 F3300.0 E5247.398
G1 X13.92 Y22.4 Z3.05 F3300.0 E5247.424
G1 X53.78 Y22.4 Z3.05 F3300.0 E5249.529
G1 X53.78 Y22.8 Z3.05 F3300.0 E5249.55
G1 X14.19 Y22.8 Z3.05 F3300.0 E5251.642
G1 X14.28 Y23.2 Z3.05 F3300.0 E5251.664
G1 X53.78 Y23.2 Z3.05 F3300.0 E5253.75
G1 X53.78 Y23.6 Z3.05 F3300.0 E5253.771
G1 X14.36 Y23.6 Z3.05 F3300.0 E5255.853
G1 X14.44 Y24.0 Z3.05 F3300.0 E5255.875
G1 X53.78 Y24.0 Z3.05 F3300.0 E5257.953
G1 X53.78 Y24.4 Z3.05 F3300.0 E5257.974
G1 X14.52 Y24.4 Z3.05 F3300.0 E5260.048
G1 X14.6 Y24.8 Z3.05 F3300.0 E5260.069
G1 X53.78 Y24.8 Z3.05 F3300.0 E5262.139
G1 X53.78 Y25.2 Z3.05 F3300.0 E5262.16
G1 X14.57 Y25.2 Z3.05 F3300.0 E5264.231
G1 X14.49 Y25.6 Z3.05 F3300.0 E5264.253
G1 X53.78 Y25.6 Z3.05 F3300.0 E5266.328
G1 X53.78 Y26.0 Z3.05 F3300.0 E5266.349
G1 X14.41 Y26.0 Z3.05 F3300.0 E5268.429
G1 X14.33 Y26.4 Z3.05 F3300.0 E5268.451
G1 X53.78 Y26.4 Z3.05 F3300.0 E5270.534
G1 X53.78 Y26.8 Z3.05 F3300.0 E5270.556
G1 X14.25 Y26.8 Z3.05 F3300.0 E5272.644
G1 X14.08 Y27.2 Z3.05 F3300.0 E5272.666
G1 X53.78 Y27.2 Z3.05 F3300.0 E5274.763
G1 X53.78 Y27.6 Z3.05 F3300.0 E5274.785
G1 X13.82 Y27.6 Z3.05 F3300.0 E5276.896
G1 X13.55 Y28.0 Z3.05 F3300.0 E5276.921
G1 X53.78 Y28.0 Z3.05 F3300.0 E5279.046
G1 X53.78 Y28.4 Z3.05 F3300.0 E5279.067
G1 X13.28 Y28.4 Z3.05 F3300.0 E5281.207
G1 X12.99 Y28.8 Z3.05 F3300.0 E5281.233
G1 X53.78 Y28.8 Z3.05 F3300.0 E5283.387
G1 X53.78 Y29.2 Z3.05 F3300.0 E5283.409
G1 X12.39 Y29.2 Z3.05 F3300.0 E5285.595
G1 X11.8 Y29.6 Z3.05 F3300.0 E5285.633
G1 X53.78 Y29.6 Z3.05 F3300.0 E5287.851
G1 X53.78 Y30.0 Z3.05 F3300.0 E5287.872
G1 X11.03 Y30.0 Z3.05 F3300.0 E5290.13
G1 F1200.0
G1 E5289.13
G1 F3300.0
M103
G1 X15.45 Y34.8 Z3.05 F4200.0
G1 F1200.0
G1 E5290.13
G1 F4200.0
M101
G1 X-53.73 Y34.8 Z3.05 F3300.0 E5293.784
G1 X-53.78 Y34.0 Z3.05 F3300.0 E5293.826
G1 X53.72 Y34.0 Z3.05 F3300.0 E5299.505
G1 X53.78 Y33.6 Z3.05 F3300.0 E5299.526
G1 X-53.78 Y33.6 Z3.05 F3300.0 E5305.208
G1 X-53.78 Y33.2 Z3.05 F3300.0 E5305.229
G1 X53.78 Y33.2 Z3.05 F3300.0 E5310.911
G1 X53.78 Y32.8 Z3.05 F3300.0 E5310.932
G1 X-53.78 Y32.8 Z3.05 F3300.0 E5316.613
G1 X-53.78 Y32.4 Z3.05 F3300.0 E5316.635
G1 X53.78 Y32.4 Z3.05 F3300.0 E5322.316
G1 X53.78 Y32.0 Z3.05 F3300.0 E5322.337
G1 X-53.78 Y32.0 Z3.05 F3300.0 E5328.019
G1 X-53.78 Y31.6 Z3.05 F3300.0 E5328.04
G1 X53.78 Y31.6 Z3.05 F3300.0 E5333.722
G1 X53.78 Y31.2 Z3.05 F3300.0 E5333.743
G1 X-53.78 Y31.2 Z3.05 F3300.0 E5339.425
G1 X-53.78 Y30.8 Z3.05 F3300.0 E5339.446
G1 X53.78 Y30.8 Z3.05 F3300.0 E5345.128
G1 X53.78 Y30.4 Z3.05 F3300.0 E5345.149
G1 X-46.14 Y30.13 Z3.05 F3300.0 E5350.427
G1 X-53.78 Y30.4 Z3.05 F3300.0 E5350.831
G1 X-53.78 Y27.6 Z3.05 F3300.0 E5350.979
G1 X-50.14 Y26.13 Z3.05 F3300.0 E5351.186
G1 X-49.86 Y26.13 Z3.05 F3300.0 E5351.201
G1 X-46.14 Y29.87 Z3.05 F3300.0 E5351.48
G1 X-45.86 Y29.87 Z3.05 F3300.0 E5351.495
G1 X-42.14 Y26.13 Z3.05 F3300.0 E5351.774
G1 X-41.86 Y26.13 Z3.05 F3300.0 E5351.789
G1 X-38.14 Y29.87 Z3.05 F3300.0 E5352.068
G1 X-37.86 Y29.87 Z3.05 F3300.0 E5352.082
G1 X-34.14 Y26.13 Z3.05 F3300.0 E5352.361
G1 X-33.86 Y26.13 Z3.05 F3300.0 E5352.376
G1 X-30.14 Y30.0 Z3.05 F3300.0 E5352.66
G1 X-29.86 Y30.0 Z3.05 F3300.0 E5352.675
G1 X-26.14 Y26.13 Z3.05 F3300.0 E5352.958
G1 X-25.86 Y26.13 Z3.05 F3300.0 E5352.973
G1 X-22.14 Y30.0 Z3.05 F3300.0 E5353.257
G1 X-21.86 Y30.0 Z3.05 F3300.0 E5353.272
G1 X-18.14 Y26.13 Z3.05 F3300.0 E5353.555
G1 X-17.86 Y26.13 Z3.05 F3300.0 E5353.57
G1 X-14.14 Y30.0 Z3.05 F3300.0 E5353.854
G1 X-13.86 Y30.0 Z3.05 F3300.0 E5353.869
G1 X-10.14 Y26.13 Z3.05 F3300.0 E5354.152
G1 X-9.86 Y26.13 Z3.05 F3300.0 E5354.167
G1 X-6.14 Y30.0 Z3.05 F3300.0 E5354.451
G1 X-5.86 Y30.0 Z3.05 F3300.0 E5354.466
G1 X-2.14 Y26.13 Z3.05 F3300.0 E5354.749
G1 X-1.86 Y26.13 Z3.05 F3300.0 E5354.764
G1 X1.86 Y30.0 Z3.05 F3300.0 E5355.048
G1 X2.14 Y30.0 Z3.05 F3300.0 E5355.063
G1 X4.82 Y28.0 Z3.05 F3300.0 E5355.239
G1 X4.29 Y27.2 Z3.05 F3300.0 E5355.29
G1 X4.12 Y26.8 Z3.05 F3300.0 E5355.313
G1 X3.77 Y24.8 Z3.05 F3300.0 E5355.42
G1 X4.01 Y23.6 Z3.05 F3300.0 E5355.485
G1 X2.14 Y22.13 Z3.05 F3300.0 E5355.611
G1 X1.86 Y22.13 Z3.05 F3300.0 E5355.626
G1 X-1.86 Y25.87 Z3.05 F3300.0 E5355.904
G1 X-2.14 Y25.87 Z3.05 F3300.0 E5355.919
G1 X-5.86 Y22.13 Z3.05 F3300.0 E5356.198
G1 X-6.14 Y22.13 Z3.05 F3300.0 E5356.213
G1 X-9.86 Y25.87 Z3.05 F3300.0 E5356.492
G1 X-10.14 Y25.87 Z3.05 F3300.0 E5356.507
G1 X-13.86 Y22.13 Z3.05 F3300.0 E5356.786
G1 X-14.14 Y22.13 Z3.05 F3300.0 E5356.801
G1 X-17.86 Y25.87 Z3.05 F3300.0 E5357.079
G1 X-18.14 Y25.87 Z3.05 F3300.0 E5357.094
G1 X-21.86 Y22.13 Z3.05 F3300.0 E5357.373
G1 X-22.14 Y22.13 Z3.05 F3300.0 E5357.388
G1 X-25.86 Y25.87 Z3.05 F3300.0 E5357.667
G1 X-26.14 Y25.87 Z3.05 F3300.0 E5357.682
G1 X-29.86 Y22.13 Z3.05 F3300.0 E5357.961
G1 X-30.14 Y22.13 Z3.05 F3300.0 E5357.975
G1 X-33.86 Y25.87 Z3.05 F3300.0 E5358.254
G1 X-34.14 Y25.87 Z3.05 F3300.0 E5358.269
G1 X-37.86 Y22.13 Z3.05 F3300.0 E5358.548
G1 X-38.14 Y22.13 Z3.05 F3300.0 E5358.563
G1 X-41.86 Y25.87 Z3.05 F3300.0 E5358.842
M73 P7 (display progress)
G1 X-42.14 Y25.87 Z3.05 F3300.0 E5358.857
G1 X-45.86 Y22.13 Z3.05 F3300.0 E5359.136
G1 X-46.14 Y22.13 Z3.05 F3300.0 E5359.15
G1 X-49.86 Y25.87 Z3.05 F3300.0 E5359.429
G1 X-50.14 Y25.87 Z3.05 F3300.0 E5359.444
G1 X-53.78 Y27.2 Z3.05 F3300.0 E5359.649
G1 X-53.78 Y23.6 Z3.05 F3300.0 E5359.839
G1 F1200.0
G1 E5358.839
G1 F3300.0
M103
G1 X-53.78 Y20.0 Z3.05 F4200.0
G1 F1200.0
G1 E5359.839
G1 F4200.0
M101
G1 X-53.78 Y23.2 Z3.05 F3300.0 E5360.008
G1 X-46.14 Y21.87 Z3.05 F3300.0 E5360.418
G1 X2.14 Y21.87 Z3.05 F3300.0 E5362.968
G1 X4.09 Y23.2 Z3.05 F3300.0 E5363.092
G1 X4.18 Y22.8 Z3.05 F3300.0 E5363.114
G1 X5.25 Y21.2 Z3.05 F3300.0 E5363.216
G1 X6.94 Y20.0 Z3.05 F3300.0 E5363.325
G1 F1200.0
G1 E5362.325
G1 F3300.0
M103
(</infill>)
(</nestedRing>)
(</rotation>)
(</layer>)
(<layer> 3.321 )
(<rotation> (6.12323399574e-17+1j) )
(<nestedRing>)
(<boundaryPerimeter>)
(<boundaryPoint> X16.379 Y-35.045 Z3.321 </boundaryPoint>)
(<boundaryPoint> X54.659 Y-35.045 Z3.321 </boundaryPoint>)
(<boundaryPoint> X54.659 Y35.045 Z3.321 </boundaryPoint>)
(<boundaryPoint> X16.379 Y35.045 Z3.321 </boundaryPoint>)
(<boundaryPoint> X16.379 Y35.854 Z3.321 </boundaryPoint>)
(<boundaryPoint> X-54.659 Y35.854 Z3.321 </boundaryPoint>)
(<boundaryPoint> X-54.659 Y-35.854 Z3.321 </boundaryPoint>)
(<boundaryPoint> X16.379 Y-35.854 Z3.321 </boundaryPoint>)
(<loop> inner )
G1 X-40.15 Y-26.95 Z3.32 F4200.0
G1 X-41.59 Y-30.44 Z3.32 F4200.0
G1 X-45.08 Y-31.89 Z3.32 F4200.0
G1 X-48.43 Y-30.8 Z3.32 F4200.0
G1 F1200.0
G1 E5363.325
G1 F4200.0
M101
G1 X-48.73 Y-30.6 Z3.32 F3300.0 E5363.344
G1 X-49.84 Y-28.93 Z3.32 F3300.0 E5363.45
G1 X-50.24 Y-26.95 Z3.32 F3300.0 E5363.557
G1 X-49.84 Y-24.98 Z3.32 F3300.0 E5363.663
G1 X-48.73 Y-23.3 Z3.32 F3300.0 E5363.769
G1 X-47.05 Y-22.18 Z3.32 F3300.0 E5363.876
G1 X-45.08 Y-21.79 Z3.32 F3300.0 E5363.982
G1 X-43.11 Y-22.18 Z3.32 F3300.0 E5364.088
G1 X-41.44 Y-23.3 Z3.32 F3300.0 E5364.194
G1 X-40.32 Y-24.98 Z3.32 F3300.0 E5364.301
G1 X-39.93 Y-26.95 Z3.32 F3300.0 E5364.407
G1 X-40.32 Y-28.93 Z3.32 F3300.0 E5364.513
G1 X-41.44 Y-30.6 Z3.32 F3300.0 E5364.62
G1 X-43.11 Y-31.72 Z3.32 F3300.0 E5364.726
G1 X-45.08 Y-32.11 Z3.32 F3300.0 E5364.832
G1 X-47.05 Y-31.72 Z3.32 F3300.0 E5364.938
G1 X-48.43 Y-30.8 Z3.32 F3300.0 E5365.026
G1 F1200.0
G1 E5364.026
G1 F3300.0
M103
(</loop>)
(<loop> inner )
G1 X-45.08 Y-31.89 Z3.32 F4200.0
G1 X-41.59 Y-30.44 Z3.32 F4200.0
G1 X5.84 Y21.08 Z3.32 F4200.0
G1 F1200.0
G1 E5365.026
G1 F4200.0
M101
G1 X5.54 Y21.28 Z3.32 F3300.0 E5365.045
G1 X4.42 Y22.95 Z3.32 F3300.0 E5365.151
G1 X4.03 Y24.92 Z3.32 F3300.0 E5365.257
G1 X4.42 Y26.9 Z3.32 F3300.0 E5365.364
G1 X5.54 Y28.57 Z3.32 F3300.0 E5365.47
G1 X7.21 Y29.69 Z3.32 F3300.0 E5365.576
G1 X9.19 Y30.08 Z3.32 F3300.0 E5365.682
G1 X11.16 Y29.69 Z3.32 F3300.0 E5365.789
G1 X12.83 Y28.57 Z3.32 F3300.0 E5365.895
G1 X13.95 Y26.9 Z3.32 F3300.0 E5366.001
G1 X14.34 Y24.92 Z3.32 F3300.0 E5366.108
G1 X13.95 Y22.95 Z3.32 F3300.0 E5366.214
G1 X12.83 Y21.28 Z3.32 F3300.0 E5366.32
G1 X11.16 Y20.16 Z3.32 F3300.0 E5366.427
G1 X9.19 Y19.76 Z3.32 F3300.0 E5366.533
G1 X7.21 Y20.16 Z3.32 F3300.0 E5366.639
G1 X5.84 Y21.08 Z3.32 F3300.0 E5366.727
G1 F1200.0
G1 E5365.727
G1 F3300.0
M103
(</loop>)
(<loop> outer )
G1 X4.25 Y24.92 Z3.32 F4200.0
G1 X5.9 Y35.25 Z3.32 F4200.0
G1 F1200.0
G1 E5366.727
G1 F4200.0
M101
G1 X5.54 Y35.25 Z3.32 F3300.0 E5366.745
G1 X-54.06 Y35.25 Z3.32 F3300.0 E5369.894
G1 X-54.06 Y-35.25 Z3.32 F3300.0 E5373.618
G1 X15.78 Y-35.25 Z3.32 F3300.0 E5377.307
G1 X15.78 Y-34.45 Z3.32 F3300.0 E5377.35
G1 X54.06 Y-34.45 Z3.32 F3300.0 E5379.372
G1 X54.06 Y34.45 Z3.32 F3300.0 E5383.011
G1 X15.78 Y34.45 Z3.32 F3300.0 E5385.034
G1 X15.78 Y35.25 Z3.32 F3300.0 E5385.076
G1 X5.9 Y35.25 Z3.32 F3300.0 E5385.598
G1 F1200.0
G1 E5385.598
G1 F3300.0
M103
(</loop>)
(<edge> outer )
;M108 R27.5
G1 X5.9 Y35.65 Z3.32 F4200.0
G1 F1200.0
G1 E5385.598
G1 F4200.0
M101
G1 X5.54 Y35.65 Z3.32 F1650.0 E5385.617
G1 X-54.46 Y35.65 Z3.32 F1650.0 E5388.787
G1 X-54.46 Y-35.65 Z3.32 F1650.0 E5392.553
G1 X16.18 Y-35.65 Z3.32 F1650.0 E5396.285
G1 X16.18 Y-34.85 Z3.32 F1650.0 E5396.328
G1 X54.46 Y-34.85 Z3.32 F1650.0 E5398.35
G1 X54.46 Y34.85 Z3.32 F1650.0 E5402.031
G1 X16.18 Y34.85 Z3.32 F1650.0 E5404.053
G1 X16.18 Y35.65 Z3.32 F1650.0 E5404.096
G1 X5.9 Y35.65 Z3.32 F1650.0 E5404.639
G1 F1200.0
G1 E5403.639
G1 F1650.0
M103
(</edge>)
(</boundaryPerimeter>)
(<nestedRing>)
(<boundaryPerimeter>)
(<boundaryPoint> X9.185 Y29.47 Z3.321 </boundaryPoint>)
(<boundaryPoint> X10.924 Y29.124 Z3.321 </boundaryPoint>)
(<boundaryPoint> X12.398 Y28.138 Z3.321 </boundaryPoint>)
(<boundaryPoint> X13.382 Y26.663 Z3.321 </boundaryPoint>)
(<boundaryPoint> X13.728 Y24.922 Z3.321 </boundaryPoint>)
(<boundaryPoint> X13.382 Y23.182 Z3.321 </boundaryPoint>)
(<boundaryPoint> X12.398 Y21.707 Z3.321 </boundaryPoint>)
(<boundaryPoint> X10.924 Y20.721 Z3.321 </boundaryPoint>)
(<boundaryPoint> X9.185 Y20.374 Z3.321 </boundaryPoint>)
(<boundaryPoint> X7.447 Y20.721 Z3.321 </boundaryPoint>)
(<boundaryPoint> X5.973 Y21.707 Z3.321 </boundaryPoint>)
(<boundaryPoint> X4.988 Y23.182 Z3.321 </boundaryPoint>)
(<boundaryPoint> X4.643 Y24.922 Z3.321 </boundaryPoint>)
(<boundaryPoint> X4.988 Y26.663 Z3.321 </boundaryPoint>)
(<boundaryPoint> X5.973 Y28.138 Z3.321 </boundaryPoint>)
(<boundaryPoint> X7.447 Y29.124 Z3.321 </boundaryPoint>)
(<edge> inner )
G1 X7.07 Y29.11 Z3.32 F4200.0
G1 F1200.0
G1 E5404.639
G1 F4200.0
M101
G1 X7.37 Y29.31 Z3.32 F1650.0 E5404.658
G1 X9.19 Y29.67 Z3.32 F1650.0 E5404.756
G1 X11.0 Y29.31 Z3.32 F1650.0 E5404.854
G1 X12.54 Y28.28 Z3.32 F1650.0 E5404.952
G1 X13.57 Y26.74 Z3.32 F1650.0 E5405.049
G1 X13.93 Y24.92 Z3.32 F1650.0 E5405.147
G1 X13.57 Y23.1 Z3.32 F1650.0 E5405.245
G1 X12.54 Y21.56 Z3.32 F1650.0 E5405.343
G1 X11.0 Y20.53 Z3.32 F1650.0 E5405.441
G1 X9.19 Y20.17 Z3.32 F1650.0 E5405.539
G1 X7.37 Y20.53 Z3.32 F1650.0 E5405.637
G1 X5.83 Y21.56 Z3.32 F1650.0 E5405.735
G1 X4.8 Y23.1 Z3.32 F1650.0 E5405.833
G1 X4.44 Y24.92 Z3.32 F1650.0 E5405.93
G1 X4.8 Y26.74 Z3.32 F1650.0 E5406.028
G1 X5.83 Y28.28 Z3.32 F1650.0 E5406.126
G1 X7.07 Y29.11 Z3.32 F1650.0 E5406.205
G1 F1200.0
G1 E5405.205
G1 F1650.0
M103
(</edge>)
(</boundaryPerimeter>)
(</nestedRing>)
(<nestedRing>)
(<boundaryPerimeter>)
(<boundaryPoint> X-40.538 Y-26.951 Z3.321 </boundaryPoint>)
(<boundaryPoint> X-40.884 Y-28.691 Z3.321 </boundaryPoint>)
(<boundaryPoint> X-41.869 Y-30.167 Z3.321 </boundaryPoint>)
(<boundaryPoint> X-43.343 Y-31.153 Z3.321 </boundaryPoint>)
(<boundaryPoint> X-45.081 Y-31.499 Z3.321 </boundaryPoint>)
(<boundaryPoint> X-46.82 Y-31.153 Z3.321 </boundaryPoint>)
(<boundaryPoint> X-48.293 Y-30.167 Z3.321 </boundaryPoint>)
(<boundaryPoint> X-49.278 Y-28.691 Z3.321 </boundaryPoint>)
(<boundaryPoint> X-49.624 Y-26.951 Z3.321 </boundaryPoint>)
(<boundaryPoint> X-49.278 Y-25.211 Z3.321 </boundaryPoint>)
(<boundaryPoint> X-48.293 Y-23.735 Z3.321 </boundaryPoint>)
(<boundaryPoint> X-46.82 Y-22.749 Z3.321 </boundaryPoint>)
(<boundaryPoint> X-45.081 Y-22.403 Z3.321 </boundaryPoint>)
(<boundaryPoint> X-43.343 Y-22.749 Z3.321 </boundaryPoint>)
(<boundaryPoint> X-41.869 Y-23.735 Z3.321 </boundaryPoint>)
(<boundaryPoint> X-40.884 Y-25.211 Z3.321 </boundaryPoint>)
(<edge> inner )
G1 X6.25 Y28.81 Z3.32 F4200.0
G1 X-42.02 Y-23.39 Z3.32 F4200.0
G1 F1200.0
G1 E5406.205
G1 F4200.0
M101
G1 X-41.73 Y-23.59 Z3.32 F1650.0 E5406.224
G1 X-40.7 Y-25.13 Z3.32 F1650.0 E5406.322
G1 X-40.33 Y-26.95 Z3.32 F1650.0 E5406.42
G1 X-40.7 Y-28.77 Z3.32 F1650.0 E5406.518
G1 X-41.73 Y-30.31 Z3.32 F1650.0 E5406.616
G1 X-43.27 Y-31.34 Z3.32 F1650.0 E5406.714
G1 X-45.08 Y-31.7 Z3.32 F1650.0 E5406.812
G1 X-46.9 Y-31.34 Z3.32 F1650.0 E5406.909
G1 X-48.44 Y-30.31 Z3.32 F1650.0 E5407.007
G1 X-49.47 Y-28.77 Z3.32 F1650.0 E5407.105
G1 X-49.83 Y-26.95 Z3.32 F1650.0 E5407.203
G1 X-49.47 Y-25.13 Z3.32 F1650.0 E5407.301
G1 X-48.44 Y-23.59 Z3.32 F1650.0 E5407.399
G1 X-46.9 Y-22.56 Z3.32 F1650.0 E5407.497
G1 X-45.08 Y-22.2 Z3.32 F1650.0 E5407.595
G1 X-43.27 Y-22.56 Z3.32 F1650.0 E5407.692
G1 X-42.02 Y-23.39 Z3.32 F1650.0 E5407.771
G1 F1200.0
G1 E5407.222
G1 F1650.0
M103
(</edge>)
(</boundaryPerimeter>)
(</nestedRing>)
(<infill>)
(<infillBoundary>)
(<infillPoint> X15.779 Y-34.445 Z1.755 </infillPoint>)
(<infillPoint> X54.059 Y-34.445 Z1.755 </infillPoint>)
(<infillPoint> X54.059 Y34.445 Z1.755 </infillPoint>)
(<infillPoint> X15.779 Y34.445 Z1.755 </infillPoint>)
(<infillPoint> X15.779 Y35.254 Z1.755 </infillPoint>)
(<infillPoint> X-54.059 Y35.254 Z1.755 </infillPoint>)
(<infillPoint> X-54.059 Y-35.254 Z1.755 </infillPoint>)
(<infillPoint> X15.779 Y-35.254 Z1.755 </infillPoint>)
(</infillBoundary>)
(<infillBoundary>)
(<infillPoint> X-39.926 Y-26.951 Z1.755 </infillPoint>)
(<infillPoint> X-40.319 Y-28.925 Z1.755 </infillPoint>)
(<infillPoint> X-41.436 Y-30.599 Z1.755 </infillPoint>)
(<infillPoint> X-43.109 Y-31.718 Z1.755 </infillPoint>)
(<infillPoint> X-45.081 Y-32.111 Z1.755 </infillPoint>)
(<infillPoint> X-47.054 Y-31.718 Z1.755 </infillPoint>)
(<infillPoint> X-48.726 Y-30.599 Z1.755 </infillPoint>)
(<infillPoint> X-49.843 Y-28.925 Z1.755 </infillPoint>)
(<infillPoint> X-50.236 Y-26.951 Z1.755 </infillPoint>)
(<infillPoint> X-49.843 Y-24.977 Z1.755 </infillPoint>)
(<infillPoint> X-48.726 Y-23.303 Z1.755 </infillPoint>)
(<infillPoint> X-47.054 Y-22.184 Z1.755 </infillPoint>)
(<infillPoint> X-45.081 Y-21.791 Z1.755 </infillPoint>)
(<infillPoint> X-43.109 Y-22.184 Z1.755 </infillPoint>)
(<infillPoint> X-41.436 Y-23.303 Z1.755 </infillPoint>)
(<infillPoint> X-40.319 Y-24.977 Z1.755 </infillPoint>)
(</infillBoundary>)
(<infillBoundary>)
(<infillPoint> X9.185 Y30.082 Z1.755 </infillPoint>)
(<infillPoint> X11.158 Y29.689 Z1.755 </infillPoint>)
(<infillPoint> X12.831 Y28.57 Z1.755 </infillPoint>)
(<infillPoint> X13.947 Y26.897 Z1.755 </infillPoint>)
(<infillPoint> X14.34 Y24.922 Z1.755 </infillPoint>)
(<infillPoint> X13.947 Y22.948 Z1.755 </infillPoint>)
(<infillPoint> X12.831 Y21.275 Z1.755 </infillPoint>)
(<infillPoint> X11.158 Y20.156 Z1.755 </infillPoint>)
(<infillPoint> X9.185 Y19.762 Z1.755 </infillPoint>)
(<infillPoint> X7.213 Y20.156 Z1.755 </infillPoint>)
(<infillPoint> X5.54 Y21.275 Z1.755 </infillPoint>)
(<infillPoint> X4.423 Y22.948 Z1.755 </infillPoint>)
(<infillPoint> X4.031 Y24.922 Z1.755 </infillPoint>)
(<infillPoint> X4.423 Y26.897 Z1.755 </infillPoint>)
(<infillPoint> X5.54 Y28.57 Z1.755 </infillPoint>)
(<infillPoint> X7.213 Y29.689 Z1.755 </infillPoint>)
(</infillBoundary>)
;M108 R55.0
G1 X-42.8 Y-22.05 Z3.32 F4200.0
G1 F1200.0
G1 E5407.771
G1 F4200.0
M101
G1 X-43.2 Y-21.88 Z3.32 F3300.0 E5407.795
G1 X-44.0 Y-21.72 Z3.32 F3300.0 E5407.838
G1 X-45.87 Y-18.14 Z3.32 F3300.0 E5408.051
G1 X-45.87 Y-17.86 Z3.32 F3300.0 E5408.066
G1 X-42.13 Y-14.14 Z3.32 F3300.0 E5408.345
G1 X-42.13 Y-13.86 Z3.32 F3300.0 E5408.36
G1 X-45.87 Y-10.14 Z3.32 F3300.0 E5408.639
G1 X-45.87 Y-9.86 Z3.32 F3300.0 E5408.653
G1 X-42.13 Y-6.14 Z3.32 F3300.0 E5408.932
G1 X-42.13 Y-5.86 Z3.32 F3300.0 E5408.947
G1 X-45.87 Y-2.14 Z3.32 F3300.0 E5409.226
G1 X-45.87 Y-1.86 Z3.32 F3300.0 E5409.241
G1 X-42.13 Y1.86 Z3.32 F3300.0 E5409.52
G1 X-42.13 Y2.14 Z3.32 F3300.0 E5409.535
G1 X-45.87 Y5.86 Z3.32 F3300.0 E5409.814
G1 X-45.87 Y6.14 Z3.32 F3300.0 E5409.828
G1 X-42.13 Y9.86 Z3.32 F3300.0 E5410.107
G1 X-42.13 Y10.14 Z3.32 F3300.0 E5410.122
G1 X-45.87 Y13.86 Z3.32 F3300.0 E5410.401
G1 X-45.87 Y14.14 Z3.32 F3300.0 E5410.416
G1 X-42.13 Y17.86 Z3.32 F3300.0 E5410.695
G1 X-42.13 Y18.14 Z3.32 F3300.0 E5410.71
G1 X-45.87 Y21.86 Z3.32 F3300.0 E5410.989
G1 X-45.87 Y22.14 Z3.32 F3300.0 E5411.003
G1 X-42.13 Y25.86 Z3.32 F3300.0 E5411.282
G1 X-42.13 Y26.14 Z3.32 F3300.0 E5411.297
G1 X-45.87 Y29.86 Z3.32 F3300.0 E5411.576
G1 X-45.87 Y30.14 Z3.32 F3300.0 E5411.591
G1 X-42.13 Y33.86 Z3.32 F3300.0 E5411.87
G1 X-42.13 Y34.14 Z3.32 F3300.0 E5411.885
G1 X-40.8 Y34.97 Z3.32 F3300.0 E5411.967
G1 X-48.8 Y34.97 Z3.32 F3300.0 E5412.39
G1 X-49.87 Y34.14 Z3.32 F3300.0 E5412.462
G1 X-49.87 Y33.86 Z3.32 F3300.0 E5412.477
G1 X-46.13 Y30.14 Z3.32 F3300.0 E5412.755
G1 X-46.13 Y29.86 Z3.32 F3300.0 E5412.77
G1 X-49.87 Y26.14 Z3.32 F3300.0 E5413.049
G1 X-49.87 Y25.86 Z3.32 F3300.0 E5413.064
G1 X-46.13 Y22.14 Z3.32 F3300.0 E5413.343
G1 X-46.13 Y21.86 Z3.32 F3300.0 E5413.358
G1 X-49.87 Y18.14 Z3.32 F3300.0 E5413.637
G1 X-49.87 Y17.86 Z3.32 F3300.0 E5413.652
G1 X-46.13 Y14.14 Z3.32 F3300.0 E5413.93
G1 X-46.13 Y13.86 Z3.32 F3300.0 E5413.945
G1 X-49.87 Y10.14 Z3.32 F3300.0 E5414.224
G1 X-49.87 Y9.86 Z3.32 F3300.0 E5414.239
G1 X-46.13 Y6.14 Z3.32 F3300.0 E5414.518
G1 X-46.13 Y5.86 Z3.32 F3300.0 E5414.533
G1 X-49.87 Y2.14 Z3.32 F3300.0 E5414.812
G1 X-49.87 Y1.86 Z3.32 F3300.0 E5414.826
G1 X-46.13 Y-1.86 Z3.32 F3300.0 E5415.105
G1 X-46.13 Y-2.14 Z3.32 F3300.0 E5415.12
G1 X-49.87 Y-5.86 Z3.32 F3300.0 E5415.399
G1 X-49.87 Y-6.14 Z3.32 F3300.0 E5415.414
G1 X-46.13 Y-9.86 Z3.32 F3300.0 E5415.693
G1 X-46.13 Y-10.14 Z3.32 F3300.0 E5415.708
G1 X-49.87 Y-13.86 Z3.32 F3300.0 E5415.987
G1 X-49.87 Y-14.14 Z3.32 F3300.0 E5416.001
G1 X-46.13 Y-17.86 Z3.32 F3300.0 E5416.28
G1 X-46.13 Y-18.14 Z3.32 F3300.0 E5416.295
G1 X-49.87 Y-21.86 Z3.32 F3300.0 E5416.574
G1 X-49.87 Y-22.14 Z3.32 F3300.0 E5416.589
G1 X-48.0 Y-22.48 Z3.32 F3300.0 E5416.69
G1 X-47.2 Y-21.94 Z3.32 F3300.0 E5416.74
G1 X-45.2 Y-21.53 Z3.32 F3300.0 E5416.848
G1 X-44.8 Y-21.56 Z3.32 F3300.0 E5416.87
G1 X-44.4 Y-21.64 Z3.32 F3300.0 E5416.891
G1 F1200.0
G1 E5415.891
G1 F3300.0
M103
G1 X4.0 Y26.2 Z3.32 F4200.0
G1 F1200.0
G1 E5416.891
G1 F4200.0
M101
G1 X4.4 Y27.37 Z3.32 F3300.0 E5416.956
G1 X5.2 Y28.57 Z3.32 F3300.0 E5417.032
G1 X5.6 Y28.95 Z3.32 F3300.0 E5417.061
G1 X7.2 Y29.97 Z3.32 F3300.0 E5417.162
G1 X2.13 Y29.86 Z3.32 F3300.0 E5417.43
G1 X2.13 Y30.14 Z3.32 F3300.0 E5417.445
G1 X5.87 Y33.86 Z3.32 F3300.0 E5417.724
G1 X5.87 Y34.14 Z3.32 F3300.0 E5417.738
G1 X7.2 Y34.97 Z3.32 F3300.0 E5417.821
G1 X0.0 Y34.97 Z3.32 F3300.0 E5418.201
G1 X-0.4 Y34.57 Z3.32 F3300.0 E5418.231
G1 X-1.87 Y34.14 Z3.32 F3300.0 E5418.313
G1 X-1.87 Y33.86 Z3.32 F3300.0 E5418.327
G1 X1.87 Y30.14 Z3.32 F3300.0 E5418.606
G1 X1.87 Y29.86 Z3.32 F3300.0 E5418.621
G1 X-1.87 Y26.14 Z3.32 F3300.0 E5418.9
G1 X-1.87 Y25.86 Z3.32 F3300.0 E5418.915
G1 X1.87 Y22.14 Z3.32 F3300.0 E5419.194
G1 X1.87 Y21.86 Z3.32 F3300.0 E5419.209
G1 X-1.87 Y18.14 Z3.32 F3300.0 E5419.487
G1 X-1.87 Y17.86 Z3.32 F3300.0 E5419.502
G1 X1.87 Y14.14 Z3.32 F3300.0 E5419.781
G1 X1.87 Y13.86 Z3.32 F3300.0 E5419.796
G1 X-1.87 Y10.14 Z3.32 F3300.0 E5420.075
G1 X-1.87 Y9.86 Z3.32 F3300.0 E5420.09
G1 X1.87 Y6.14 Z3.32 F3300.0 E5420.369
G1 X1.87 Y5.86 Z3.32 F3300.0 E5420.384
G1 X-1.87 Y2.14 Z3.32 F3300.0 E5420.662
G1 X-1.87 Y1.86 Z3.32 F3300.0 E5420.677
G1 X1.87 Y-1.86 Z3.32 F3300.0 E5420.956
G1 X1.87 Y-2.14 Z3.32 F3300.0 E5420.971
G1 X-1.87 Y-5.86 Z3.32 F3300.0 E5421.25
G1 X-1.87 Y-6.14 Z3.32 F3300.0 E5421.265
G1 X1.87 Y-9.86 Z3.32 F3300.0 E5421.544
G1 X1.87 Y-10.14 Z3.32 F3300.0 E5421.558
G1 X-1.87 Y-13.86 Z3.32 F3300.0 E5421.837
G1 X-1.87 Y-14.14 Z3.32 F3300.0 E5421.852
G1 X1.87 Y-17.86 Z3.32 F3300.0 E5422.131
G1 X1.87 Y-18.14 Z3.32 F3300.0 E5422.146
G1 X-1.87 Y-21.86 Z3.32 F3300.0 E5422.425
G1 X-1.87 Y-22.14 Z3.32 F3300.0 E5422.44
G1 X1.87 Y-25.86 Z3.32 F3300.0 E5422.719
G1 X1.87 Y-26.14 Z3.32 F3300.0 E5422.733
G1 X-1.87 Y-29.86 Z3.32 F3300.0 E5423.012
G1 X-1.87 Y-30.14 Z3.32 F3300.0 E5423.027
G1 X1.87 Y-33.86 Z3.32 F3300.0 E5423.306
G1 X1.87 Y-34.14 Z3.32 F3300.0 E5423.321
G1 X3.2 Y-34.97 Z3.32 F3300.0 E5423.404
G1 X-4.4 Y-34.97 Z3.32 F3300.0 E5423.805
G1 X-5.87 Y-34.14 Z3.32 F3300.0 E5423.895
G1 X-5.87 Y-33.86 Z3.32 F3300.0 E5423.909
G1 X-2.13 Y-30.14 Z3.32 F3300.0 E5424.188
G1 X-2.13 Y-29.86 Z3.32 F3300.0 E5424.203
G1 X-5.87 Y-26.14 Z3.32 F3300.0 E5424.482
G1 X-5.87 Y-25.86 Z3.32 F3300.0 E5424.497
G1 X-2.13 Y-22.14 Z3.32 F3300.0 E5424.776
G1 X-2.13 Y-21.86 Z3.32 F3300.0 E5424.791
G1 X-5.87 Y-18.14 Z3.32 F3300.0 E5425.07
G1 X-5.87 Y-17.86 Z3.32 F3300.0 E5425.084
G1 X-2.13 Y-14.14 Z3.32 F3300.0 E5425.363
G1 X-2.13 Y-13.86 Z3.32 F3300.0 E5425.378
G1 X-5.87 Y-10.14 Z3.32 F3300.0 E5425.657
G1 X-5.87 Y-9.86 Z3.32 F3300.0 E5425.672
G1 X-2.13 Y-6.14 Z3.32 F3300.0 E5425.951
G1 X-2.13 Y-5.86 Z3.32 F3300.0 E5425.966
G1 X-5.87 Y-2.14 Z3.32 F3300.0 E5426.245
G1 X-5.87 Y-1.86 Z3.32 F3300.0 E5426.259
G1 X-2.13 Y1.86 Z3.32 F3300.0 E5426.538
G1 X-2.13 Y2.14 Z3.32 F3300.0 E5426.553
G1 X-5.87 Y5.86 Z3.32 F3300.0 E5426.832
G1 X-5.87 Y6.14 Z3.32 F3300.0 E5426.847
G1 X-2.13 Y9.86 Z3.32 F3300.0 E5427.126
G1 X-2.13 Y10.14 Z3.32 F3300.0 E5427.141
G1 X-5.87 Y13.86 Z3.32 F3300.0 E5427.42
G1 X-5.87 Y14.14 Z3.32 F3300.0 E5427.434
G1 X-2.13 Y17.86 Z3.32 F3300.0 E5427.713
G1 X-2.13 Y18.14 Z3.32 F3300.0 E5427.728
G1 X-5.87 Y21.86 Z3.32 F3300.0 E5428.007
G1 X-5.87 Y22.14 Z3.32 F3300.0 E5428.022
G1 X-2.13 Y25.86 Z3.32 F3300.0 E5428.301
G1 X-2.13 Y26.14 Z3.32 F3300.0 E5428.316
G1 X-5.87 Y29.86 Z3.32 F3300.0 E5428.595
G1 X-5.87 Y30.14 Z3.32 F3300.0 E5428.609
G1 X-2.13 Y33.86 Z3.32 F3300.0 E5428.888
G1 X-2.13 Y34.14 Z3.32 F3300.0 E5428.903
G1 X-0.8 Y34.97 Z3.32 F3300.0 E5428.986
G1 X-8.4 Y34.97 Z3.32 F3300.0 E5429.387
G1 X-9.87 Y34.14 Z3.32 F3300.0 E5429.477
G1 X-9.87 Y33.86 Z3.32 F3300.0 E5429.492
G1 X-6.13 Y30.14 Z3.32 F3300.0 E5429.77
G1 X-6.13 Y29.86 Z3.32 F3300.0 E5429.785
G1 X-9.87 Y26.14 Z3.32 F3300.0 E5430.064
G1 X-9.87 Y25.86 Z3.32 F3300.0 E5430.079
G1 X-6.13 Y22.14 Z3.32 F3300.0 E5430.358
G1 X-6.13 Y21.86 Z3.32 F3300.0 E5430.373
G1 X-9.87 Y18.14 Z3.32 F3300.0 E5430.652
G1 X-9.87 Y17.86 Z3.32 F3300.0 E5430.667
G1 X-6.13 Y14.14 Z3.32 F3300.0 E5430.945
G1 X-6.13 Y13.86 Z3.32 F3300.0 E5430.96
G1 X-9.87 Y10.14 Z3.32 F3300.0 E5431.239
G1 X-9.87 Y9.86 Z3.32 F3300.0 E5431.254
G1 X-6.13 Y6.14 Z3.32 F3300.0 E5431.533
G1 X-6.13 Y5.86 Z3.32 F3300.0 E5431.548
G1 X-9.87 Y2.14 Z3.32 F3300.0 E5431.827
G1 X-9.87 Y1.86 Z3.32 F3300.0 E5431.841
G1 X-6.13 Y-1.86 Z3.32 F3300.0 E5432.12
G1 X-6.13 Y-2.14 Z3.32 F3300.0 E5432.135
G1 X-9.87 Y-5.86 Z3.32 F3300.0 E5432.414
G1 X-9.87 Y-6.14 Z3.32 F3300.0 E5432.429
G1 X-6.13 Y-9.86 Z3.32 F3300.0 E5432.708
G1 X-6.13 Y-10.14 Z3.32 F3300.0 E5432.723
G1 X-9.87 Y-13.86 Z3.32 F3300.0 E5433.002
G1 X-9.87 Y-14.14 Z3.32 F3300.0 E5433.016
G1 X-6.13 Y-17.86 Z3.32 F3300.0 E5433.295
G1 X-6.13 Y-18.14 Z3.32 F3300.0 E5433.31
G1 X-9.87 Y-21.86 Z3.32 F3300.0 E5433.589
G1 X-9.87 Y-22.14 Z3.32 F3300.0 E5433.604
G1 X-6.13 Y-25.86 Z3.32 F3300.0 E5433.883
G1 X-6.13 Y-26.14 Z3.32 F3300.0 E5433.898
G1 X-9.87 Y-29.86 Z3.32 F3300.0 E5434.177
G1 X-9.87 Y-30.14 Z3.32 F3300.0 E5434.191
G1 X-6.13 Y-33.86 Z3.32 F3300.0 E5434.47
G1 X-6.13 Y-34.14 Z3.32 F3300.0 E5434.485
G1 X-4.8 Y-34.97 Z3.32 F3300.0 E5434.568
G1 X-12.8 Y-34.97 Z3.32 F3300.0 E5434.991
G1 X-13.87 Y-34.14 Z3.32 F3300.0 E5435.062
G1 X-13.87 Y-33.86 Z3.32 F3300.0 E5435.077
G1 X-10.13 Y-30.14 Z3.32 F3300.0 E5435.356
G1 X-10.13 Y-29.86 Z3.32 F3300.0 E5435.371
G1 X-13.87 Y-26.14 Z3.32 F3300.0 E5435.65
G1 X-13.87 Y-25.86 Z3.32 F3300.0 E5435.665
G1 X-10.13 Y-22.14 Z3.32 F3300.0 E5435.944
G1 X-10.13 Y-21.86 Z3.32 F3300.0 E5435.958
G1 X-13.87 Y-18.14 Z3.32 F3300.0 E5436.237
G1 X-13.87 Y-17.86 Z3.32 F3300.0 E5436.252
G1 X-10.13 Y-14.14 Z3.32 F3300.0 E5436.531
G1 X-10.13 Y-13.86 Z3.32 F3300.0 E5436.546
G1 X-13.87 Y-10.14 Z3.32 F3300.0 E5436.825
G1 X-13.87 Y-9.86 Z3.32 F3300.0 E5436.84
G1 X-10.13 Y-6.14 Z3.32 F3300.0 E5437.119
G1 X-10.13 Y-5.86 Z3.32 F3300.0 E5437.133
G1 X-13.87 Y-2.14 Z3.32 F3300.0 E5437.412
G1 X-13.87 Y-1.86 Z3.32 F3300.0 E5437.427
G1 X-10.13 Y1.86 Z3.32 F3300.0 E5437.706
G1 X-10.13 Y2.14 Z3.32 F3300.0 E5437.721
G1 X-13.87 Y5.86 Z3.32 F3300.0 E5438.0
G1 X-13.87 Y6.14 Z3.32 F3300.0 E5438.015
G1 X-10.13 Y9.86 Z3.32 F3300.0 E5438.294
G1 X-10.13 Y10.14 Z3.32 F3300.0 E5438.308
G1 X-13.87 Y13.86 Z3.32 F3300.0 E5438.587
G1 X-13.87 Y14.14 Z3.32 F3300.0 E5438.602
G1 X-10.13 Y17.86 Z3.32 F3300.0 E5438.881
G1 X-10.13 Y18.14 Z3.32 F3300.0 E5438.896
G1 X-13.87 Y21.86 Z3.32 F3300.0 E5439.175
G1 X-13.87 Y22.14 Z3.32 F3300.0 E5439.19
G1 X-10.13 Y25.86 Z3.32 F3300.0 E5439.469
G1 X-10.13 Y26.14 Z3.32 F3300.0 E5439.483
G1 X-13.87 Y29.86 Z3.32 F3300.0 E5439.762
G1 X-13.87 Y30.14 Z3.32 F3300.0 E5439.777
G1 X-10.13 Y33.86 Z3.32 F3300.0 E5440.056
G1 X-10.13 Y34.14 Z3.32 F3300.0 E5440.071
G1 X-8.8 Y34.97 Z3.32 F3300.0 E5440.154
G1 X-16.0 Y34.97 Z3.32 F3300.0 E5440.534
G1 X-17.87 Y34.14 Z3.32 F3300.0 E5440.642
G1 X-17.87 Y33.86 Z3.32 F3300.0 E5440.657
G1 X-14.13 Y30.14 Z3.32 F3300.0 E5440.936
G1 X-14.13 Y29.86 Z3.32 F3300.0 E5440.951
G1 X-17.87 Y26.14 Z3.32 F3300.0 E5441.23
G1 X-17.87 Y25.86 Z3.32 F3300.0 E5441.245
G1 X-14.13 Y22.14 Z3.32 F3300.0 E5441.523
G1 X-14.13 Y21.86 Z3.32 F3300.0 E5441.538
G1 X-17.87 Y18.14 Z3.32 F3300.0 E5441.817
G1 X-17.87 Y17.86 Z3.32 F3300.0 E5441.832
G1 X-14.13 Y14.14 Z3.32 F3300.0 E5442.111
G1 X-14.13 Y13.86 Z3.32 F3300.0 E5442.126
G1 X-17.87 Y10.14 Z3.32 F3300.0 E5442.405
G1 X-17.87 Y9.86 Z3.32 F3300.0 E5442.42
G1 X-14.13 Y6.14 Z3.32 F3300.0 E5442.698
G1 X-14.13 Y5.86 Z3.32 F3300.0 E5442.713
G1 X-17.87 Y2.14 Z3.32 F3300.0 E5442.992
G1 X-17.87 Y1.86 Z3.32 F3300.0 E5443.007
G1 X-14.13 Y-1.86 Z3.32 F3300.0 E5443.286
G1 X-14.13 Y-2.14 Z3.32 F3300.0 E5443.301
G1 X-17.87 Y-5.86 Z3.32 F3300.0 E5443.58
G1 X-17.87 Y-6.14 Z3.32 F3300.0 E5443.594
G1 X-14.13 Y-9.86 Z3.32 F3300.0 E5443.873
G1 X-14.13 Y-10.14 Z3.32 F3300.0 E5443.888
G1 X-17.87 Y-13.86 Z3.32 F3300.0 E5444.167
G1 X-17.87 Y-14.14 Z3.32 F3300.0 E5444.182
G1 X-14.13 Y-17.86 Z3.32 F3300.0 E5444.461
G1 X-14.13 Y-18.14 Z3.32 F3300.0 E5444.476
G1 X-17.87 Y-21.86 Z3.32 F3300.0 E5444.755
G1 X-17.87 Y-22.14 Z3.32 F3300.0 E5444.769
G1 X-14.13 Y-25.86 Z3.32 F3300.0 E5445.048
G1 X-14.13 Y-26.14 Z3.32 F3300.0 E5445.063
G1 X-17.87 Y-29.86 Z3.32 F3300.0 E5445.342
G1 X-17.87 Y-30.14 Z3.32 F3300.0 E5445.357
G1 X-14.13 Y-33.86 Z3.32 F3300.0 E5445.636
G1 X-14.13 Y-34.14 Z3.32 F3300.0 E5445.651
G1 X-13.2 Y-34.97 Z3.32 F3300.0 E5445.717
G1 X-20.0 Y-34.97 Z3.32 F3300.0 E5446.076
G1 X-21.87 Y-34.14 Z3.32 F3300.0 E5446.184
G1 X-21.87 Y-33.86 Z3.32 F3300.0 E5446.199
G1 X-18.13 Y-30.14 Z3.32 F3300.0 E5446.478
G1 X-18.13 Y-29.86 Z3.32 F3300.0 E5446.493
G1 X-21.87 Y-26.14 Z3.32 F3300.0 E5446.772
G1 X-21.87 Y-25.86 Z3.32 F3300.0 E5446.786
G1 X-18.13 Y-22.14 Z3.32 F3300.0 E5447.065
G1 X-18.13 Y-21.86 Z3.32 F3300.0 E5447.08
G1 X-21.87 Y-18.14 Z3.32 F3300.0 E5447.359
G1 X-21.87 Y-17.86 Z3.32 F3300.0 E5447.374
G1 X-18.13 Y-14.14 Z3.32 F3300.0 E5447.653
G1 X-18.13 Y-13.86 Z3.32 F3300.0 E5447.668
G1 X-21.87 Y-10.14 Z3.32 F3300.0 E5447.947
G1 X-21.87 Y-9.86 Z3.32 F3300.0 E5447.961
G1 X-18.13 Y-6.14 Z3.32 F3300.0 E5448.24
G1 X-18.13 Y-5.86 Z3.32 F3300.0 E5448.255
G1 X-21.87 Y-2.14 Z3.32 F3300.0 E5448.534
G1 X-21.87 Y-1.86 Z3.32 F3300.0 E5448.549
G1 X-18.13 Y1.86 Z3.32 F3300.0 E5448.828
G1 X-18.13 Y2.14 Z3.32 F3300.0 E5448.843
G1 X-21.87 Y5.86 Z3.32 F3300.0 E5449.122
G1 X-21.87 Y6.14 Z3.32 F3300.0 E5449.136
G1 X-18.13 Y9.86 Z3.32 F3300.0 E5449.415
G1 X-18.13 Y10.14 Z3.32 F3300.0 E5449.43
G1 X-21.87 Y13.86 Z3.32 F3300.0 E5449.709
G1 X-21.87 Y14.14 Z3.32 F3300.0 E5449.724
G1 X-18.13 Y17.86 Z3.32 F3300.0 E5450.003
G1 X-18.13 Y18.14 Z3.32 F3300.0 E5450.018
G1 X-21.87 Y21.86 Z3.32 F3300.0 E5450.297
G1 X-21.87 Y22.14 Z3.32 F3300.0 E5450.311
G1 X-18.13 Y25.86 Z3.32 F3300.0 E5450.59
G1 X-18.13 Y26.14 Z3.32 F3300.0 E5450.605
G1 X-21.87 Y29.86 Z3.32 F3300.0 E5450.884
G1 X-21.87 Y30.14 Z3.32 F3300.0 E5450.899
G1 X-18.13 Y33.86 Z3.32 F3300.0 E5451.178
G1 X-18.13 Y34.14 Z3.32 F3300.0 E5451.193
G1 X-16.8 Y34.97 Z3.32 F3300.0 E5451.275
G1 X-24.0 Y34.97 Z3.32 F3300.0 E5451.656
G1 X-25.87 Y34.14 Z3.32 F3300.0 E5451.764
G1 X-25.87 Y33.86 Z3.32 F3300.0 E5451.779
G1 X-22.13 Y30.14 Z3.32 F3300.0 E5452.058
G1 X-22.13 Y29.86 Z3.32 F3300.0 E5452.073
G1 X-25.87 Y26.14 Z3.32 F3300.0 E5452.351
G1 X-25.87 Y25.86 Z3.32 F3300.0 E5452.366
G1 X-22.13 Y22.14 Z3.32 F3300.0 E5452.645
G1 X-22.13 Y21.86 Z3.32 F3300.0 E5452.66
G1 X-25.87 Y18.14 Z3.32 F3300.0 E5452.939
G1 X-25.87 Y17.86 Z3.32 F3300.0 E5452.954
G1 X-22.13 Y14.14 Z3.32 F3300.0 E5453.233
G1 X-22.13 Y13.86 Z3.32 F3300.0 E5453.247
G1 X-25.87 Y10.14 Z3.32 F3300.0 E5453.526
G1 X-25.87 Y9.86 Z3.32 F3300.0 E5453.541
G1 X-22.13 Y6.14 Z3.32 F3300.0 E5453.82
G1 X-22.13 Y5.86 Z3.32 F3300.0 E5453.835
G1 X-25.87 Y2.14 Z3.32 F3300.0 E5454.114
G1 X-25.87 Y1.86 Z3.32 F3300.0 E5454.129
G1 X-22.13 Y-1.86 Z3.32 F3300.0 E5454.408
G1 X-22.13 Y-2.14 Z3.32 F3300.0 E5454.422
G1 X-25.87 Y-5.86 Z3.32 F3300.0 E5454.701
G1 X-25.87 Y-6.14 Z3.32 F3300.0 E5454.716
G1 X-22.13 Y-9.86 Z3.32 F3300.0 E5454.995
G1 X-22.13 Y-10.14 Z3.32 F3300.0 E5455.01
G1 X-25.87 Y-13.86 Z3.32 F3300.0 E5455.289
G1 X-25.87 Y-14.14 Z3.32 F3300.0 E5455.304
G1 X-22.13 Y-17.86 Z3.32 F3300.0 E5455.583
G1 X-22.13 Y-18.14 Z3.32 F3300.0 E5455.597
G1 X-25.87 Y-21.86 Z3.32 F3300.0 E5455.876
G1 X-25.87 Y-22.14 Z3.32 F3300.0 E5455.891
G1 X-22.13 Y-25.86 Z3.32 F3300.0 E5456.17
G1 X-22.13 Y-26.14 Z3.32 F3300.0 E5456.185
G1 X-25.87 Y-29.86 Z3.32 F3300.0 E5456.464
G1 X-25.87 Y-30.14 Z3.32 F3300.0 E5456.479
G1 X-22.13 Y-33.86 Z3.32 F3300.0 E5456.758
G1 X-22.13 Y-34.14 Z3.32 F3300.0 E5456.772
G1 X-20.8 Y-34.97 Z3.32 F3300.0 E5456.855
G1 X-28.0 Y-34.97 Z3.32 F3300.0 E5457.236
G1 X-29.87 Y-34.14 Z3.32 F3300.0 E5457.344
G1 X-29.87 Y-33.86 Z3.32 F3300.0 E5457.359
G1 X-26.13 Y-30.14 Z3.32 F3300.0 E5457.638
G1 X-26.13 Y-29.86 Z3.32 F3300.0 E5457.652
G1 X-29.87 Y-26.14 Z3.32 F3300.0 E5457.931
G1 X-29.87 Y-25.86 Z3.32 F3300.0 E5457.946
G1 X-26.13 Y-22.14 Z3.32 F3300.0 E5458.225
G1 X-26.13 Y-21.86 Z3.32 F3300.0 E5458.24
G1 X-29.87 Y-18.14 Z3.32 F3300.0 E5458.519
G1 X-29.87 Y-17.86 Z3.32 F3300.0 E5458.534
G1 X-26.13 Y-14.14 Z3.32 F3300.0 E5458.813
G1 X-26.13 Y-13.86 Z3.32 F3300.0 E5458.827
G1 X-29.87 Y-10.14 Z3.32 F3300.0 E5459.106
G1 X-29.87 Y-9.86 Z3.32 F3300.0 E5459.121
G1 X-26.13 Y-6.14 Z3.32 F3300.0 E5459.4
G1 X-26.13 Y-5.86 Z3.32 F3300.0 E5459.415
G1 X-29.87 Y-2.14 Z3.32 F3300.0 E5459.694
G1 X-29.87 Y-1.86 Z3.32 F3300.0 E5459.709
G1 X-26.13 Y1.86 Z3.32 F3300.0 E5459.988
G1 X-26.13 Y2.14 Z3.32 F3300.0 E5460.002
G1 X-29.87 Y5.86 Z3.32 F3300.0 E5460.281
G1 X-29.87 Y6.14 Z3.32 F3300.0 E5460.296
G1 X-26.13 Y9.86 Z3.32 F3300.0 E5460.575
G1 X-26.13 Y10.14 Z3.32 F3300.0 E5460.59
G1 X-29.87 Y13.86 Z3.32 F3300.0 E5460.869
G1 X-29.87 Y14.14 Z3.32 F3300.0 E5460.884
G1 X-26.13 Y17.86 Z3.32 F3300.0 E5461.163
G1 X-26.13 Y18.14 Z3.32 F3300.0 E5461.177
G1 X-29.87 Y21.86 Z3.32 F3300.0 E5461.456
G1 X-29.87 Y22.14 Z3.32 F3300.0 E5461.471
G1 X-26.13 Y25.86 Z3.32 F3300.0 E5461.75
G1 X-26.13 Y26.14 Z3.32 F3300.0 E5461.765
G1 X-29.87 Y29.86 Z3.32 F3300.0 E5462.044
G1 X-29.87 Y30.14 Z3.32 F3300.0 E5462.059
G1 X-26.13 Y33.86 Z3.32 F3300.0 E5462.338
G1 X-26.13 Y34.14 Z3.32 F3300.0 E5462.352
G1 X-24.8 Y34.97 Z3.32 F3300.0 E5462.435
G1 X-32.4 Y34.97 Z3.32 F3300.0 E5462.837
G1 X-33.87 Y34.14 Z3.32 F3300.0 E5462.926
G1 X-33.87 Y33.86 Z3.32 F3300.0 E5462.941
G1 X-30.13 Y30.14 Z3.32 F3300.0 E5463.22
G1 X-30.13 Y29.86 Z3.32 F3300.0 E5463.235
G1 X-33.87 Y26.14 Z3.32 F3300.0 E5463.513
G1 X-33.87 Y25.86 Z3.32 F3300.0 E5463.528
G1 X-30.13 Y22.14 Z3.32 F3300.0 E5463.807
G1 X-30.13 Y21.86 Z3.32 F3300.0 E5463.822
G1 X-33.87 Y18.14 Z3.32 F3300.0 E5464.101
G1 X-33.87 Y17.86 Z3.32 F3300.0 E5464.116
G1 X-30.13 Y14.14 Z3.32 F3300.0 E5464.395
G1 X-30.13 Y13.86 Z3.32 F3300.0 E5464.409
G1 X-33.87 Y10.14 Z3.32 F3300.0 E5464.688
G1 X-33.87 Y9.86 Z3.32 F3300.0 E5464.703
G1 X-30.13 Y6.14 Z3.32 F3300.0 E5464.982
G1 X-30.13 Y5.86 Z3.32 F3300.0 E5464.997
G1 X-33.87 Y2.14 Z3.32 F3300.0 E5465.276
G1 X-33.87 Y1.86 Z3.32 F3300.0 E5465.291
G1 X-30.13 Y-1.86 Z3.32 F3300.0 E5465.57
G1 X-30.13 Y-2.14 Z3.32 F3300.0 E5465.584
G1 X-33.87 Y-5.86 Z3.32 F3300.0 E5465.863
G1 X-33.87 Y-6.14 Z3.32 F3300.0 E5465.878
G1 X-30.13 Y-9.86 Z3.32 F3300.0 E5466.157
G1 X-30.13 Y-10.14 Z3.32 F3300.0 E5466.172
G1 X-33.87 Y-13.86 Z3.32 F3300.0 E5466.451
G1 X-33.87 Y-14.14 Z3.32 F3300.0 E5466.466
G1 X-30.13 Y-17.86 Z3.32 F3300.0 E5466.745
G1 X-30.13 Y-18.14 Z3.32 F3300.0 E5466.759
G1 X-33.87 Y-21.86 Z3.32 F3300.0 E5467.038
G1 X-33.87 Y-22.14 Z3.32 F3300.0 E5467.053
G1 X-30.13 Y-25.86 Z3.32 F3300.0 E5467.332
G1 X-30.13 Y-26.14 Z3.32 F3300.0 E5467.347
G1 X-33.87 Y-29.86 Z3.32 F3300.0 E5467.626
G1 X-33.87 Y-30.14 Z3.32 F3300.0 E5467.641
G1 X-30.13 Y-33.86 Z3.32 F3300.0 E5467.92
G1 X-30.13 Y-34.14 Z3.32 F3300.0 E5467.934
G1 X-28.8 Y-34.97 Z3.32 F3300.0 E5468.017
G1 X-36.4 Y-34.97 Z3.32 F3300.0 E5468.419
G1 X-37.87 Y-34.14 Z3.32 F3300.0 E5468.508
G1 X-37.87 Y-33.86 Z3.32 F3300.0 E5468.523
G1 X-34.13 Y-30.14 Z3.32 F3300.0 E5468.802
G1 X-34.13 Y-29.86 Z3.32 F3300.0 E5468.817
G1 X-38.0 Y-26.14 Z3.32 F3300.0 E5469.1
G1 X-38.0 Y-25.86 Z3.32 F3300.0 E5469.115
G1 X-34.13 Y-22.14 Z3.32 F3300.0 E5469.399
G1 X-34.13 Y-21.86 Z3.32 F3300.0 E5469.414
G1 X-37.87 Y-18.14 Z3.32 F3300.0 E5469.693
G1 X-37.87 Y-17.86 Z3.32 F3300.0 E5469.707
G1 X-34.13 Y-14.14 Z3.32 F3300.0 E5469.986
G1 X-34.13 Y-13.86 Z3.32 F3300.0 E5470.001
G1 X-37.87 Y-10.14 Z3.32 F3300.0 E5470.28
G1 X-37.87 Y-9.86 Z3.32 F3300.0 E5470.295
G1 X-34.13 Y-6.14 Z3.32 F3300.0 E5470.574
G1 X-34.13 Y-5.86 Z3.32 F3300.0 E5470.589
G1 X-37.87 Y-2.14 Z3.32 F3300.0 E5470.868
G1 X-37.87 Y-1.86 Z3.32 F3300.0 E5470.882
G1 X-34.13 Y1.86 Z3.32 F3300.0 E5471.161
G1 X-34.13 Y2.14 Z3.32 F3300.0 E5471.176
G1 X-37.87 Y5.86 Z3.32 F3300.0 E5471.455
G1 X-37.87 Y6.14 Z3.32 F3300.0 E5471.47
G1 X-34.13 Y9.86 Z3.32 F3300.0 E5471.749
G1 X-34.13 Y10.14 Z3.32 F3300.0 E5471.764
G1 X-37.87 Y13.86 Z3.32 F3300.0 E5472.043
G1 X-37.87 Y14.14 Z3.32 F3300.0 E5472.057
G1 X-34.13 Y17.86 Z3.32 F3300.0 E5472.336
G1 X-34.13 Y18.14 Z3.32 F3300.0 E5472.351
G1 X-37.87 Y21.86 Z3.32 F3300.0 E5472.63
G1 X-37.87 Y22.14 Z3.32 F3300.0 E5472.645
G1 X-34.13 Y25.86 Z3.32 F3300.0 E5472.924
G1 X-34.13 Y26.14 Z3.32 F3300.0 E5472.939
G1 X-37.87 Y29.86 Z3.32 F3300.0 E5473.218
G1 X-37.87 Y30.14 Z3.32 F3300.0 E5473.232
G1 X-34.13 Y33.86 Z3.32 F3300.0 E5473.511
G1 X-34.13 Y34.14 Z3.32 F3300.0 E5473.526
G1 X-32.8 Y34.97 Z3.32 F3300.0 E5473.609
G1 X-40.0 Y34.97 Z3.32 F3300.0 E5473.989
G1 X-41.87 Y34.14 Z3.32 F3300.0 E5474.098
G1 X-41.87 Y33.86 Z3.32 F3300.0 E5474.112
G1 X-38.13 Y30.14 Z3.32 F3300.0 E5474.391
G1 X-38.13 Y29.86 Z3.32 F3300.0 E5474.406
G1 X-41.87 Y26.14 Z3.32 F3300.0 E5474.685
G1 X-41.87 Y25.86 Z3.32 F3300.0 E5474.7
G1 X-38.13 Y22.14 Z3.32 F3300.0 E5474.979
M73 P8 (display progress)
G1 X-38.13 Y21.86 Z3.32 F3300.0 E5474.994
G1 X-41.87 Y18.14 Z3.32 F3300.0 E5475.272
G1 X-41.87 Y17.86 Z3.32 F3300.0 E5475.287
G1 X-38.13 Y14.14 Z3.32 F3300.0 E5475.566
G1 X-38.13 Y13.86 Z3.32 F3300.0 E5475.581
G1 X-41.87 Y10.14 Z3.32 F3300.0 E5475.86
G1 X-41.87 Y9.86 Z3.32 F3300.0 E5475.875
G1 X-38.13 Y6.14 Z3.32 F3300.0 E5476.154
G1 X-38.13 Y5.86 Z3.32 F3300.0 E5476.169
G1 X-41.87 Y2.14 Z3.32 F3300.0 E5476.447
G1 X-41.87 Y1.86 Z3.32 F3300.0 E5476.462
G1 X-38.13 Y-1.86 Z3.32 F3300.0 E5476.741
G1 X-38.13 Y-2.14 Z3.32 F3300.0 E5476.756
G1 X-41.87 Y-5.86 Z3.32 F3300.0 E5477.035
G1 X-41.87 Y-6.14 Z3.32 F3300.0 E5477.05
G1 X-38.13 Y-9.86 Z3.32 F3300.0 E5477.329
G1 X-38.13 Y-10.14 Z3.32 F3300.0 E5477.343
G1 X-41.87 Y-13.86 Z3.32 F3300.0 E5477.622
G1 X-41.87 Y-14.14 Z3.32 F3300.0 E5477.637
G1 X-38.13 Y-17.86 Z3.32 F3300.0 E5477.916
G1 X-38.13 Y-18.14 Z3.32 F3300.0 E5477.931
G1 X-42.0 Y-21.86 Z3.32 F3300.0 E5478.215
G1 X-42.0 Y-22.14 Z3.32 F3300.0 E5478.229
G1 X-42.4 Y-22.32 Z3.32 F3300.0 E5478.253
G1 X-41.6 Y-22.59 Z3.32 F3300.0 E5478.297
G1 X-41.2 Y-22.86 Z3.32 F3300.0 E5478.323
G1 X-41.2 Y-23.15 Z3.32 F3300.0 E5478.338
G1 X-40.4 Y-24.35 Z3.32 F3300.0 E5478.414
G1 X-40.0 Y-25.14 Z3.32 F3300.0 E5478.461
G1 F1200.0
G1 E5477.461
G1 F3300.0
M103
G1 X-40.0 Y-28.76 Z3.32 F4200.0
G1 F1200.0
G1 E5478.461
G1 F4200.0
M101
G1 X-38.13 Y-33.86 Z3.32 F3300.0 E5478.748
G1 X-38.13 Y-34.14 Z3.32 F3300.0 E5478.763
G1 X-36.8 Y-34.97 Z3.32 F3300.0 E5478.846
G1 X-44.4 Y-34.97 Z3.32 F3300.0 E5479.247
G1 X-45.87 Y-34.14 Z3.32 F3300.0 E5479.337
G1 X-45.87 Y-33.86 Z3.32 F3300.0 E5479.352
G1 X-44.0 Y-32.18 Z3.32 F3300.0 E5479.485
G1 X-43.2 Y-32.02 Z3.32 F3300.0 E5479.528
G1 X-42.8 Y-31.85 Z3.32 F3300.0 E5479.551
G1 X-41.2 Y-30.75 Z3.32 F3300.0 E5479.653
G1 X-40.4 Y-29.55 Z3.32 F3300.0 E5479.729
G1 F1200.0
G1 E5478.729
G1 F3300.0
M103
G1 X-41.59 Y-30.44 Z3.32 F4200.0
G1 X-45.08 Y-31.89 Z3.32 F4200.0
G1 X-48.0 Y-31.42 Z3.32 F4200.0
G1 F1200.0
G1 E5479.729
G1 F4200.0
M101
G1 X-47.2 Y-31.96 Z3.32 F3300.0 E5479.78
G1 X-45.2 Y-32.37 Z3.32 F3300.0 E5479.888
G1 X-44.8 Y-32.34 Z3.32 F3300.0 E5479.909
G1 X-44.4 Y-32.26 Z3.32 F3300.0 E5479.931
G1 X-46.13 Y-33.86 Z3.32 F3300.0 E5480.055
G1 X-46.13 Y-34.14 Z3.32 F3300.0 E5480.07
G1 X-45.2 Y-34.97 Z3.32 F3300.0 E5480.136
G1 X-48.0 Y-34.97 Z3.32 F3300.0 E5480.284
G1 F1200.0
G1 E5479.284
G1 F3300.0
M103
G1 X-41.59 Y-30.44 Z3.32 F4200.0
G1 X4.0 Y23.64 Z3.32 F4200.0
G1 F1200.0
G1 E5480.284
G1 F4200.0
M101
G1 X4.4 Y22.48 Z3.32 F3300.0 E5480.349
G1 X4.8 Y21.88 Z3.32 F3300.0 E5480.387
G1 X2.13 Y22.14 Z3.32 F3300.0 E5480.529
G1 X2.13 Y21.86 Z3.32 F3300.0 E5480.543
G1 X5.2 Y21.28 Z3.32 F3300.0 E5480.709
G1 X5.6 Y20.9 Z3.32 F3300.0 E5480.738
G1 X7.2 Y19.87 Z3.32 F3300.0 E5480.838
G1 X5.87 Y18.14 Z3.32 F3300.0 E5480.954
G1 X5.87 Y17.86 Z3.32 F3300.0 E5480.968
G1 X2.13 Y14.14 Z3.32 F3300.0 E5481.247
G1 X2.13 Y13.86 Z3.32 F3300.0 E5481.262
G1 X5.87 Y10.14 Z3.32 F3300.0 E5481.541
G1 X5.87 Y9.86 Z3.32 F3300.0 E5481.556
G1 X2.13 Y6.14 Z3.32 F3300.0 E5481.835
G1 X2.13 Y5.86 Z3.32 F3300.0 E5481.85
G1 X5.87 Y2.14 Z3.32 F3300.0 E5482.129
G1 X5.87 Y1.86 Z3.32 F3300.0 E5482.143
G1 X2.13 Y-1.86 Z3.32 F3300.0 E5482.422
G1 X2.13 Y-2.14 Z3.32 F3300.0 E5482.437
G1 X5.87 Y-5.86 Z3.32 F3300.0 E5482.716
G1 X5.87 Y-6.14 Z3.32 F3300.0 E5482.731
G1 X2.13 Y-9.86 Z3.32 F3300.0 E5483.01
G1 X2.13 Y-10.14 Z3.32 F3300.0 E5483.025
G1 X5.87 Y-13.86 Z3.32 F3300.0 E5483.304
G1 X5.87 Y-14.14 Z3.32 F3300.0 E5483.318
G1 X2.13 Y-17.86 Z3.32 F3300.0 E5483.597
G1 X2.13 Y-18.14 Z3.32 F3300.0 E5483.612
G1 X5.87 Y-21.86 Z3.32 F3300.0 E5483.891
G1 X5.87 Y-22.14 Z3.32 F3300.0 E5483.906
G1 X2.13 Y-25.86 Z3.32 F3300.0 E5484.185
G1 X2.13 Y-26.14 Z3.32 F3300.0 E5484.2
G1 X5.87 Y-29.86 Z3.32 F3300.0 E5484.478
G1 X5.87 Y-30.14 Z3.32 F3300.0 E5484.493
G1 X2.13 Y-33.86 Z3.32 F3300.0 E5484.772
G1 X2.13 Y-34.14 Z3.32 F3300.0 E5484.787
G1 X4.0 Y-34.97 Z3.32 F3300.0 E5484.895
G1 X11.2 Y-34.97 Z3.32 F3300.0 E5485.276
G1 X9.87 Y-34.14 Z3.32 F3300.0 E5485.358
G1 X9.87 Y-33.86 Z3.32 F3300.0 E5485.373
G1 X6.13 Y-30.14 Z3.32 F3300.0 E5485.652
G1 X6.13 Y-29.86 Z3.32 F3300.0 E5485.667
G1 X9.87 Y-26.14 Z3.32 F3300.0 E5485.946
G1 X9.87 Y-25.86 Z3.32 F3300.0 E5485.961
G1 X6.13 Y-22.14 Z3.32 F3300.0 E5486.24
G1 X6.13 Y-21.86 Z3.32 F3300.0 E5486.254
G1 X9.87 Y-18.14 Z3.32 F3300.0 E5486.533
G1 X9.87 Y-17.86 Z3.32 F3300.0 E5486.548
G1 X6.13 Y-14.14 Z3.32 F3300.0 E5486.827
G1 X6.13 Y-13.86 Z3.32 F3300.0 E5486.842
G1 X9.87 Y-10.14 Z3.32 F3300.0 E5487.121
G1 X9.87 Y-9.86 Z3.32 F3300.0 E5487.136
G1 X6.13 Y-6.14 Z3.32 F3300.0 E5487.415
G1 X6.13 Y-5.86 Z3.32 F3300.0 E5487.429
G1 X9.87 Y-2.14 Z3.32 F3300.0 E5487.708
G1 X9.87 Y-1.86 Z3.32 F3300.0 E5487.723
G1 X6.13 Y1.86 Z3.32 F3300.0 E5488.002
G1 X6.13 Y2.14 Z3.32 F3300.0 E5488.017
G1 X9.87 Y5.86 Z3.32 F3300.0 E5488.296
G1 X9.87 Y6.14 Z3.32 F3300.0 E5488.311
G1 X6.13 Y9.86 Z3.32 F3300.0 E5488.59
G1 X6.13 Y10.14 Z3.32 F3300.0 E5488.604
G1 X9.87 Y13.86 Z3.32 F3300.0 E5488.883
G1 X9.87 Y14.14 Z3.32 F3300.0 E5488.898
G1 X6.13 Y17.86 Z3.32 F3300.0 E5489.177
G1 X6.13 Y18.14 Z3.32 F3300.0 E5489.192
G1 X7.6 Y19.79 Z3.32 F3300.0 E5489.309
G1 X9.2 Y19.48 Z3.32 F3300.0 E5489.395
G1 X11.2 Y19.88 Z3.32 F3300.0 E5489.503
G1 X12.8 Y20.92 Z3.32 F3300.0 E5489.604
G1 X13.2 Y21.32 Z3.32 F3300.0 E5489.634
G1 X14.0 Y22.52 Z3.32 F3300.0 E5489.71
G1 X13.87 Y17.86 Z3.32 F3300.0 E5489.956
G1 X10.13 Y14.14 Z3.32 F3300.0 E5490.235
G1 X10.13 Y13.86 Z3.32 F3300.0 E5490.25
G1 X13.87 Y10.14 Z3.32 F3300.0 E5490.529
G1 X13.87 Y9.86 Z3.32 F3300.0 E5490.544
G1 X10.13 Y6.14 Z3.32 F3300.0 E5490.823
G1 X10.13 Y5.86 Z3.32 F3300.0 E5490.837
G1 X13.87 Y2.14 Z3.32 F3300.0 E5491.116
G1 X13.87 Y1.86 Z3.32 F3300.0 E5491.131
G1 X10.13 Y-1.86 Z3.32 F3300.0 E5491.41
G1 X10.13 Y-2.14 Z3.32 F3300.0 E5491.425
G1 X13.87 Y-5.86 Z3.32 F3300.0 E5491.704
G1 X13.87 Y-6.14 Z3.32 F3300.0 E5491.719
G1 X10.13 Y-9.86 Z3.32 F3300.0 E5491.998
G1 X10.13 Y-10.14 Z3.32 F3300.0 E5492.012
G1 X13.87 Y-13.86 Z3.32 F3300.0 E5492.291
G1 X13.87 Y-14.14 Z3.32 F3300.0 E5492.306
G1 X10.13 Y-17.86 Z3.32 F3300.0 E5492.585
G1 X10.13 Y-18.14 Z3.32 F3300.0 E5492.6
G1 X13.87 Y-21.86 Z3.32 F3300.0 E5492.879
G1 X13.87 Y-22.14 Z3.32 F3300.0 E5492.894
G1 X10.13 Y-25.86 Z3.32 F3300.0 E5493.173
G1 X10.13 Y-26.14 Z3.32 F3300.0 E5493.187
G1 X13.87 Y-29.86 Z3.32 F3300.0 E5493.466
G1 X13.87 Y-30.14 Z3.32 F3300.0 E5493.481
G1 X10.13 Y-33.86 Z3.32 F3300.0 E5493.76
G1 X10.13 Y-34.14 Z3.32 F3300.0 E5493.775
G1 X11.6 Y-34.97 Z3.32 F3300.0 E5493.864
G1 X15.2 Y-34.97 Z3.32 F3300.0 E5494.055
G1 F1200.0
G1 E5493.055
G1 F3300.0
M103
G1 X51.6 Y-34.17 Z3.32 F4200.0
G1 F1200.0
G1 E5494.055
G1 F4200.0
M101
G1 X48.0 Y-34.17 Z3.32 F3300.0 E5494.245
G1 X46.13 Y-30.14 Z3.32 F3300.0 E5494.479
G1 X46.13 Y-29.86 Z3.32 F3300.0 E5494.494
G1 X49.87 Y-26.14 Z3.32 F3300.0 E5494.773
G1 X49.87 Y-25.86 Z3.32 F3300.0 E5494.788
G1 X46.13 Y-22.14 Z3.32 F3300.0 E5495.067
G1 X46.13 Y-21.86 Z3.32 F3300.0 E5495.082
G1 X49.87 Y-18.14 Z3.32 F3300.0 E5495.36
G1 X49.87 Y-17.86 Z3.32 F3300.0 E5495.375
G1 X46.13 Y-14.14 Z3.32 F3300.0 E5495.654
G1 X46.13 Y-13.86 Z3.32 F3300.0 E5495.669
G1 X49.87 Y-10.14 Z3.32 F3300.0 E5495.948
G1 X49.87 Y-9.86 Z3.32 F3300.0 E5495.963
G1 X46.13 Y-6.14 Z3.32 F3300.0 E5496.242
G1 X46.13 Y-5.86 Z3.32 F3300.0 E5496.256
G1 X49.87 Y-2.14 Z3.32 F3300.0 E5496.535
G1 X49.87 Y-1.86 Z3.32 F3300.0 E5496.55
G1 X46.13 Y1.86 Z3.32 F3300.0 E5496.829
G1 X46.13 Y2.14 Z3.32 F3300.0 E5496.844
G1 X49.87 Y5.86 Z3.32 F3300.0 E5497.123
G1 X49.87 Y6.14 Z3.32 F3300.0 E5497.138
G1 X46.13 Y9.86 Z3.32 F3300.0 E5497.417
G1 X46.13 Y10.14 Z3.32 F3300.0 E5497.431
G1 X49.87 Y13.86 Z3.32 F3300.0 E5497.71
G1 X49.87 Y14.14 Z3.32 F3300.0 E5497.725
G1 X46.13 Y17.86 Z3.32 F3300.0 E5498.004
G1 X46.13 Y18.14 Z3.32 F3300.0 E5498.019
G1 X49.87 Y21.86 Z3.32 F3300.0 E5498.298
G1 X49.87 Y22.14 Z3.32 F3300.0 E5498.313
G1 X46.13 Y25.86 Z3.32 F3300.0 E5498.592
G1 X46.13 Y26.14 Z3.32 F3300.0 E5498.606
G1 X49.87 Y29.86 Z3.32 F3300.0 E5498.885
G1 X49.87 Y30.14 Z3.32 F3300.0 E5498.9
G1 X51.6 Y34.17 Z3.32 F3300.0 E5499.132
G1 X44.0 Y34.17 Z3.32 F3300.0 E5499.533
G1 X42.13 Y30.14 Z3.32 F3300.0 E5499.768
G1 X42.13 Y29.86 Z3.32 F3300.0 E5499.782
G1 X45.87 Y26.14 Z3.32 F3300.0 E5500.061
G1 X45.87 Y25.86 Z3.32 F3300.0 E5500.076
G1 X42.13 Y22.14 Z3.32 F3300.0 E5500.355
G1 X42.13 Y21.86 Z3.32 F3300.0 E5500.37
G1 X45.87 Y18.14 Z3.32 F3300.0 E5500.649
G1 X45.87 Y17.86 Z3.32 F3300.0 E5500.664
G1 X42.13 Y14.14 Z3.32 F3300.0 E5500.943
G1 X42.13 Y13.86 Z3.32 F3300.0 E5500.957
G1 X45.87 Y10.14 Z3.32 F3300.0 E5501.236
G1 X45.87 Y9.86 Z3.32 F3300.0 E5501.251
G1 X42.13 Y6.14 Z3.32 F3300.0 E5501.53
G1 X42.13 Y5.86 Z3.32 F3300.0 E5501.545
G1 X45.87 Y2.14 Z3.32 F3300.0 E5501.824
G1 X45.87 Y1.86 Z3.32 F3300.0 E5501.839
G1 X42.13 Y-1.86 Z3.32 F3300.0 E5502.117
G1 X42.13 Y-2.14 Z3.32 F3300.0 E5502.132
G1 X45.87 Y-5.86 Z3.32 F3300.0 E5502.411
G1 X45.87 Y-6.14 Z3.32 F3300.0 E5502.426
G1 X42.13 Y-9.86 Z3.32 F3300.0 E5502.705
G1 X42.13 Y-10.14 Z3.32 F3300.0 E5502.72
G1 X45.87 Y-13.86 Z3.32 F3300.0 E5502.999
G1 X45.87 Y-14.14 Z3.32 F3300.0 E5503.014
G1 X42.13 Y-17.86 Z3.32 F3300.0 E5503.292
G1 X42.13 Y-18.14 Z3.32 F3300.0 E5503.307
G1 X45.87 Y-21.86 Z3.32 F3300.0 E5503.586
G1 X45.87 Y-22.14 Z3.32 F3300.0 E5503.601
G1 X42.13 Y-25.86 Z3.32 F3300.0 E5503.88
G1 X42.13 Y-26.14 Z3.32 F3300.0 E5503.895
G1 X45.87 Y-29.86 Z3.32 F3300.0 E5504.174
G1 X45.87 Y-30.14 Z3.32 F3300.0 E5504.188
G1 X47.6 Y-34.17 Z3.32 F3300.0 E5504.42
G1 X40.0 Y-34.17 Z3.32 F3300.0 E5504.821
G1 X38.13 Y-30.14 Z3.32 F3300.0 E5505.056
G1 X38.13 Y-29.86 Z3.32 F3300.0 E5505.071
G1 X41.87 Y-26.14 Z3.32 F3300.0 E5505.35
G1 X41.87 Y-25.86 Z3.32 F3300.0 E5505.364
G1 X38.13 Y-22.14 Z3.32 F3300.0 E5505.643
G1 X38.13 Y-21.86 Z3.32 F3300.0 E5505.658
G1 X41.87 Y-18.14 Z3.32 F3300.0 E5505.937
G1 X41.87 Y-17.86 Z3.32 F3300.0 E5505.952
G1 X38.13 Y-14.14 Z3.32 F3300.0 E5506.231
G1 X38.13 Y-13.86 Z3.32 F3300.0 E5506.246
G1 X41.87 Y-10.14 Z3.32 F3300.0 E5506.525
G1 X41.87 Y-9.86 Z3.32 F3300.0 E5506.539
G1 X38.13 Y-6.14 Z3.32 F3300.0 E5506.818
G1 X38.13 Y-5.86 Z3.32 F3300.0 E5506.833
G1 X41.87 Y-2.14 Z3.32 F3300.0 E5507.112
G1 X41.87 Y-1.86 Z3.32 F3300.0 E5507.127
G1 X38.13 Y1.86 Z3.32 F3300.0 E5507.406
G1 X38.13 Y2.14 Z3.32 F3300.0 E5507.421
G1 X41.87 Y5.86 Z3.32 F3300.0 E5507.7
G1 X41.87 Y6.14 Z3.32 F3300.0 E5507.714
G1 X38.13 Y9.86 Z3.32 F3300.0 E5507.993
G1 X38.13 Y10.14 Z3.32 F3300.0 E5508.008
G1 X41.87 Y13.86 Z3.32 F3300.0 E5508.287
G1 X41.87 Y14.14 Z3.32 F3300.0 E5508.302
G1 X38.13 Y17.86 Z3.32 F3300.0 E5508.581
G1 X38.13 Y18.14 Z3.32 F3300.0 E5508.596
G1 X41.87 Y21.86 Z3.32 F3300.0 E5508.875
G1 X41.87 Y22.14 Z3.32 F3300.0 E5508.889
G1 X38.13 Y25.86 Z3.32 F3300.0 E5509.168
G1 X38.13 Y26.14 Z3.32 F3300.0 E5509.183
G1 X41.87 Y29.86 Z3.32 F3300.0 E5509.462
G1 X41.87 Y30.14 Z3.32 F3300.0 E5509.477
G1 X43.6 Y34.17 Z3.32 F3300.0 E5509.708
G1 X36.0 Y34.17 Z3.32 F3300.0 E5510.11
G1 X34.13 Y30.14 Z3.32 F3300.0 E5510.344
G1 X34.13 Y29.86 Z3.32 F3300.0 E5510.359
G1 X37.87 Y26.14 Z3.32 F3300.0 E5510.638
G1 X37.87 Y25.86 Z3.32 F3300.0 E5510.653
G1 X34.13 Y22.14 Z3.32 F3300.0 E5510.932
G1 X34.13 Y21.86 Z3.32 F3300.0 E5510.946
G1 X37.87 Y18.14 Z3.32 F3300.0 E5511.225
G1 X37.87 Y17.86 Z3.32 F3300.0 E5511.24
G1 X34.13 Y14.14 Z3.32 F3300.0 E5511.519
G1 X34.13 Y13.86 Z3.32 F3300.0 E5511.534
G1 X37.87 Y10.14 Z3.32 F3300.0 E5511.813
G1 X37.87 Y9.86 Z3.32 F3300.0 E5511.828
G1 X34.13 Y6.14 Z3.32 F3300.0 E5512.107
G1 X34.13 Y5.86 Z3.32 F3300.0 E5512.121
G1 X37.87 Y2.14 Z3.32 F3300.0 E5512.4
G1 X37.87 Y1.86 Z3.32 F3300.0 E5512.415
G1 X34.13 Y-1.86 Z3.32 F3300.0 E5512.694
G1 X34.13 Y-2.14 Z3.32 F3300.0 E5512.709
G1 X37.87 Y-5.86 Z3.32 F3300.0 E5512.988
G1 X37.87 Y-6.14 Z3.32 F3300.0 E5513.003
G1 X34.13 Y-9.86 Z3.32 F3300.0 E5513.282
G1 X34.13 Y-10.14 Z3.32 F3300.0 E5513.296
G1 X37.87 Y-13.86 Z3.32 F3300.0 E5513.575
G1 X37.87 Y-14.14 Z3.32 F3300.0 E5513.59
G1 X34.13 Y-17.86 Z3.32 F3300.0 E5513.869
G1 X34.13 Y-18.14 Z3.32 F3300.0 E5513.884
G1 X37.87 Y-21.86 Z3.32 F3300.0 E5514.163
G1 X37.87 Y-22.14 Z3.32 F3300.0 E5514.178
G1 X34.13 Y-25.86 Z3.32 F3300.0 E5514.457
G1 X34.13 Y-26.14 Z3.32 F3300.0 E5514.471
G1 X37.87 Y-29.86 Z3.32 F3300.0 E5514.75
G1 X37.87 Y-30.14 Z3.32 F3300.0 E5514.765
G1 X39.6 Y-34.17 Z3.32 F3300.0 E5514.996
G1 X32.0 Y-34.17 Z3.32 F3300.0 E5515.398
G1 X30.13 Y-30.14 Z3.32 F3300.0 E5515.632
G1 X30.13 Y-29.86 Z3.32 F3300.0 E5515.647
G1 X33.87 Y-26.14 Z3.32 F3300.0 E5515.926
G1 X33.87 Y-25.86 Z3.32 F3300.0 E5515.941
G1 X30.13 Y-22.14 Z3.32 F3300.0 E5516.22
G1 X30.13 Y-21.86 Z3.32 F3300.0 E5516.235
G1 X33.87 Y-18.14 Z3.32 F3300.0 E5516.514
G1 X33.87 Y-17.86 Z3.32 F3300.0 E5516.528
G1 X30.13 Y-14.14 Z3.32 F3300.0 E5516.807
G1 X30.13 Y-13.86 Z3.32 F3300.0 E5516.822
G1 X33.87 Y-10.14 Z3.32 F3300.0 E5517.101
G1 X33.87 Y-9.86 Z3.32 F3300.0 E5517.116
G1 X30.13 Y-6.14 Z3.32 F3300.0 E5517.395
G1 X30.13 Y-5.86 Z3.32 F3300.0 E5517.41
G1 X33.87 Y-2.14 Z3.32 F3300.0 E5517.689
G1 X33.87 Y-1.86 Z3.32 F3300.0 E5517.703
G1 X30.13 Y1.86 Z3.32 F3300.0 E5517.982
G1 X30.13 Y2.14 Z3.32 F3300.0 E5517.997
G1 X33.87 Y5.86 Z3.32 F3300.0 E5518.276
G1 X33.87 Y6.14 Z3.32 F3300.0 E5518.291
G1 X30.13 Y9.86 Z3.32 F3300.0 E5518.57
G1 X30.13 Y10.14 Z3.32 F3300.0 E5518.585
G1 X33.87 Y13.86 Z3.32 F3300.0 E5518.864
G1 X33.87 Y14.14 Z3.32 F3300.0 E5518.878
G1 X30.13 Y17.86 Z3.32 F3300.0 E5519.157
G1 X30.13 Y18.14 Z3.32 F3300.0 E5519.172
G1 X33.87 Y21.86 Z3.32 F3300.0 E5519.451
G1 X33.87 Y22.14 Z3.32 F3300.0 E5519.466
G1 X30.13 Y25.86 Z3.32 F3300.0 E5519.745
G1 X30.13 Y26.14 Z3.32 F3300.0 E5519.76
G1 X33.87 Y29.86 Z3.32 F3300.0 E5520.039
G1 X33.87 Y30.14 Z3.32 F3300.0 E5520.053
G1 X35.6 Y34.17 Z3.32 F3300.0 E5520.285
G1 X28.0 Y34.17 Z3.32 F3300.0 E5520.686
G1 X26.13 Y30.14 Z3.32 F3300.0 E5520.921
G1 X26.13 Y29.86 Z3.32 F3300.0 E5520.936
G1 X29.87 Y26.14 Z3.32 F3300.0 E5521.214
G1 X29.87 Y25.86 Z3.32 F3300.0 E5521.229
G1 X26.13 Y22.14 Z3.32 F3300.0 E5521.508
G1 X26.13 Y21.86 Z3.32 F3300.0 E5521.523
G1 X29.87 Y18.14 Z3.32 F3300.0 E5521.802
G1 X29.87 Y17.86 Z3.32 F3300.0 E5521.817
G1 X26.13 Y14.14 Z3.32 F3300.0 E5522.096
G1 X26.13 Y13.86 Z3.32 F3300.0 E5522.111
G1 X29.87 Y10.14 Z3.32 F3300.0 E5522.389
G1 X29.87 Y9.86 Z3.32 F3300.0 E5522.404
G1 X26.13 Y6.14 Z3.32 F3300.0 E5522.683
G1 X26.13 Y5.86 Z3.32 F3300.0 E5522.698
G1 X29.87 Y2.14 Z3.32 F3300.0 E5522.977
G1 X29.87 Y1.86 Z3.32 F3300.0 E5522.992
G1 X26.13 Y-1.86 Z3.32 F3300.0 E5523.271
G1 X26.13 Y-2.14 Z3.32 F3300.0 E5523.285
G1 X29.87 Y-5.86 Z3.32 F3300.0 E5523.564
G1 X29.87 Y-6.14 Z3.32 F3300.0 E5523.579
G1 X26.13 Y-9.86 Z3.32 F3300.0 E5523.858
G1 X26.13 Y-10.14 Z3.32 F3300.0 E5523.873
G1 X29.87 Y-13.86 Z3.32 F3300.0 E5524.152
G1 X29.87 Y-14.14 Z3.32 F3300.0 E5524.167
G1 X26.13 Y-17.86 Z3.32 F3300.0 E5524.446
G1 X26.13 Y-18.14 Z3.32 F3300.0 E5524.46
G1 X29.87 Y-21.86 Z3.32 F3300.0 E5524.739
G1 X29.87 Y-22.14 Z3.32 F3300.0 E5524.754
G1 X26.13 Y-25.86 Z3.32 F3300.0 E5525.033
G1 X26.13 Y-26.14 Z3.32 F3300.0 E5525.048
G1 X29.87 Y-29.86 Z3.32 F3300.0 E5525.327
G1 X29.87 Y-30.14 Z3.32 F3300.0 E5525.342
G1 X31.6 Y-34.17 Z3.32 F3300.0 E5525.573
G1 X24.0 Y-34.17 Z3.32 F3300.0 E5525.975
G1 X22.13 Y-30.14 Z3.32 F3300.0 E5526.209
G1 X22.13 Y-29.86 Z3.32 F3300.0 E5526.224
G1 X25.87 Y-26.14 Z3.32 F3300.0 E5526.503
G1 X25.87 Y-25.86 Z3.32 F3300.0 E5526.518
G1 X22.13 Y-22.14 Z3.32 F3300.0 E5526.797
G1 X22.13 Y-21.86 Z3.32 F3300.0 E5526.811
G1 X25.87 Y-18.14 Z3.32 F3300.0 E5527.09
G1 X25.87 Y-17.86 Z3.32 F3300.0 E5527.105
G1 X22.13 Y-14.14 Z3.32 F3300.0 E5527.384
G1 X22.13 Y-13.86 Z3.32 F3300.0 E5527.399
G1 X25.87 Y-10.14 Z3.32 F3300.0 E5527.678
G1 X25.87 Y-9.86 Z3.32 F3300.0 E5527.693
G1 X22.13 Y-6.14 Z3.32 F3300.0 E5527.972
G1 X22.13 Y-5.86 Z3.32 F3300.0 E5527.986
G1 X25.87 Y-2.14 Z3.32 F3300.0 E5528.265
G1 X25.87 Y-1.86 Z3.32 F3300.0 E5528.28
G1 X22.13 Y1.86 Z3.32 F3300.0 E5528.559
G1 X22.13 Y2.14 Z3.32 F3300.0 E5528.574
G1 X25.87 Y5.86 Z3.32 F3300.0 E5528.853
G1 X25.87 Y6.14 Z3.32 F3300.0 E5528.868
G1 X22.13 Y9.86 Z3.32 F3300.0 E5529.146
G1 X22.13 Y10.14 Z3.32 F3300.0 E5529.161
G1 X25.87 Y13.86 Z3.32 F3300.0 E5529.44
G1 X25.87 Y14.14 Z3.32 F3300.0 E5529.455
G1 X22.13 Y17.86 Z3.32 F3300.0 E5529.734
G1 X22.13 Y18.14 Z3.32 F3300.0 E5529.749
G1 X25.87 Y21.86 Z3.32 F3300.0 E5530.028
G1 X25.87 Y22.14 Z3.32 F3300.0 E5530.043
G1 X22.13 Y25.86 Z3.32 F3300.0 E5530.321
G1 X22.13 Y26.14 Z3.32 F3300.0 E5530.336
G1 X25.87 Y29.86 Z3.32 F3300.0 E5530.615
G1 X25.87 Y30.14 Z3.32 F3300.0 E5530.63
G1 X27.6 Y34.17 Z3.32 F3300.0 E5530.861
G1 X20.0 Y34.17 Z3.32 F3300.0 E5531.263
G1 X18.13 Y30.14 Z3.32 F3300.0 E5531.497
G1 X18.13 Y29.86 Z3.32 F3300.0 E5531.512
G1 X21.87 Y26.14 Z3.32 F3300.0 E5531.791
G1 X21.87 Y25.86 Z3.32 F3300.0 E5531.806
G1 X18.13 Y22.14 Z3.32 F3300.0 E5532.085
G1 X18.13 Y21.86 Z3.32 F3300.0 E5532.1
G1 X21.87 Y18.14 Z3.32 F3300.0 E5532.379
G1 X21.87 Y17.86 Z3.32 F3300.0 E5532.393
G1 X18.13 Y14.14 Z3.32 F3300.0 E5532.672
G1 X18.13 Y13.86 Z3.32 F3300.0 E5532.687
G1 X21.87 Y10.14 Z3.32 F3300.0 E5532.966
G1 X21.87 Y9.86 Z3.32 F3300.0 E5532.981
G1 X18.13 Y6.14 Z3.32 F3300.0 E5533.26
G1 X18.13 Y5.86 Z3.32 F3300.0 E5533.275
G1 X21.87 Y2.14 Z3.32 F3300.0 E5533.554
G1 X21.87 Y1.86 Z3.32 F3300.0 E5533.568
G1 X18.13 Y-1.86 Z3.32 F3300.0 E5533.847
G1 X18.13 Y-2.14 Z3.32 F3300.0 E5533.862
G1 X21.87 Y-5.86 Z3.32 F3300.0 E5534.141
G1 X21.87 Y-6.14 Z3.32 F3300.0 E5534.156
G1 X18.13 Y-9.86 Z3.32 F3300.0 E5534.435
G1 X18.13 Y-10.14 Z3.32 F3300.0 E5534.45
G1 X21.87 Y-13.86 Z3.32 F3300.0 E5534.729
G1 X21.87 Y-14.14 Z3.32 F3300.0 E5534.743
G1 X18.13 Y-17.86 Z3.32 F3300.0 E5535.022
G1 X18.13 Y-18.14 Z3.32 F3300.0 E5535.037
G1 X21.87 Y-21.86 Z3.32 F3300.0 E5535.316
G1 X21.87 Y-22.14 Z3.32 F3300.0 E5535.331
G1 X18.13 Y-25.86 Z3.32 F3300.0 E5535.61
G1 X18.13 Y-26.14 Z3.32 F3300.0 E5535.625
G1 X21.87 Y-29.86 Z3.32 F3300.0 E5535.904
G1 X21.87 Y-30.14 Z3.32 F3300.0 E5535.918
G1 X23.6 Y-34.17 Z3.32 F3300.0 E5536.15
G1 X15.6 Y-34.17 Z3.32 F3300.0 E5536.572
G1 X14.13 Y-30.14 Z3.32 F3300.0 E5536.799
G1 X14.13 Y-29.86 Z3.32 F3300.0 E5536.813
G1 X17.87 Y-26.14 Z3.32 F3300.0 E5537.092
G1 X17.87 Y-25.86 Z3.32 F3300.0 E5537.107
G1 X14.13 Y-22.14 Z3.32 F3300.0 E5537.386
G1 X14.13 Y-21.86 Z3.32 F3300.0 E5537.401
G1 X17.87 Y-18.14 Z3.32 F3300.0 E5537.68
G1 X17.87 Y-17.86 Z3.32 F3300.0 E5537.695
G1 X14.13 Y-14.14 Z3.32 F3300.0 E5537.974
G1 X14.13 Y-13.86 Z3.32 F3300.0 E5537.988
G1 X17.87 Y-10.14 Z3.32 F3300.0 E5538.267
G1 X17.87 Y-9.86 Z3.32 F3300.0 E5538.282
G1 X14.13 Y-6.14 Z3.32 F3300.0 E5538.561
G1 X14.13 Y-5.86 Z3.32 F3300.0 E5538.576
G1 X17.87 Y-2.14 Z3.32 F3300.0 E5538.855
G1 X17.87 Y-1.86 Z3.32 F3300.0 E5538.87
G1 X14.13 Y1.86 Z3.32 F3300.0 E5539.149
G1 X14.13 Y2.14 Z3.32 F3300.0 E5539.163
G1 X17.87 Y5.86 Z3.32 F3300.0 E5539.442
G1 X17.87 Y6.14 Z3.32 F3300.0 E5539.457
G1 X14.13 Y9.86 Z3.32 F3300.0 E5539.736
G1 X14.13 Y10.14 Z3.32 F3300.0 E5539.751
G1 X17.87 Y13.86 Z3.32 F3300.0 E5540.03
G1 X17.87 Y14.14 Z3.32 F3300.0 E5540.045
G1 X14.13 Y17.86 Z3.32 F3300.0 E5540.324
G1 X14.13 Y18.14 Z3.32 F3300.0 E5540.338
G1 X17.87 Y21.86 Z3.32 F3300.0 E5540.617
G1 X17.87 Y30.14 Z3.32 F3300.0 E5541.055
G1 X19.6 Y34.17 Z3.32 F3300.0 E5541.286
G1 X15.6 Y34.17 Z3.32 F3300.0 E5541.497
G1 X14.4 Y26.06 Z3.32 F3300.0 E5541.93
G1 X14.0 Y27.32 Z3.32 F3300.0 E5542.001
G1 X13.2 Y28.52 Z3.32 F3300.0 E5542.077
G1 X12.8 Y28.93 Z3.32 F3300.0 E5542.107
G1 X12.0 Y29.46 Z3.32 F3300.0 E5542.158
G1 X15.2 Y34.97 Z3.32 F3300.0 E5542.494
G1 X7.6 Y34.97 Z3.32 F3300.0 E5542.896
G1 X6.13 Y34.14 Z3.32 F3300.0 E5542.985
G1 X6.13 Y33.86 Z3.32 F3300.0 E5543.0
G1 X7.6 Y30.05 Z3.32 F3300.0 E5543.216
G1 X9.2 Y30.36 Z3.32 F3300.0 E5543.302
G1 X11.2 Y29.97 Z3.32 F3300.0 E5543.41
G1 X11.6 Y29.73 Z3.32 F3300.0 E5543.434
G1 F1200.0
G1 E5542.434
G1 F3300.0
M103
G1 X53.2 Y34.17 Z3.32 F4200.0
G1 F1200.0
G1 E5543.434
G1 F4200.0
M101
G1 X52.0 Y34.17 Z3.32 F3300.0 E5543.498
G1 X50.13 Y30.14 Z3.32 F3300.0 E5543.732
G1 X50.13 Y-26.14 Z3.32 F3300.0 E5546.705
G1 X52.0 Y-34.17 Z3.32 F3300.0 E5547.14
G1 X53.6 Y-34.12 Z3.32 F3300.0 E5547.225
G1 X53.6 Y34.12 Z3.32 F3300.0 E5550.829
G1 F1200.0
G1 E5549.829
G1 F3300.0
M103
G1 X-52.0 Y34.97 Z3.32 F4200.0
G1 F1200.0
G1 E5550.829
G1 F4200.0
M101
G1 X-49.2 Y34.97 Z3.32 F3300.0 E5550.977
G1 X-50.13 Y34.14 Z3.32 F3300.0 E5551.043
G1 X-50.13 Y-22.14 Z3.32 F3300.0 E5554.016
G1 X-48.8 Y-23.02 Z3.32 F3300.0 E5554.1
G1 X-50.0 Y-24.71 Z3.32 F3300.0 E5554.21
G1 X-50.4 Y-26.34 Z3.32 F3300.0 E5554.298
G1 X-50.4 Y-27.56 Z3.32 F3300.0 E5554.363
G1 X-50.0 Y-29.19 Z3.32 F3300.0 E5554.452
G1 X-48.8 Y-30.89 Z3.32 F3300.0 E5554.561
G1 X-48.4 Y-31.15 Z3.32 F3300.0 E5554.587
G1 X-48.4 Y-34.97 Z3.32 F3300.0 E5554.788
G1 X-53.6 Y-34.92 Z3.32 F3300.0 E5555.063
G1 X-53.6 Y34.92 Z3.32 F3300.0 E5558.753
G1 X-52.4 Y34.97 Z3.32 F3300.0 E5558.816
G1 F1200.0
G1 E5557.816
G1 F3300.0
M103
(</infill>)
(</nestedRing>)
(</rotation>)
(</layer>)
(<layer> 3.591 )
(<rotation> (-1+1.22464679915e-16j) )
(<nestedRing>)
(<boundaryPerimeter>)
(<boundaryPoint> X16.379 Y-35.045 Z3.591 </boundaryPoint>)
(<boundaryPoint> X54.659 Y-35.045 Z3.591 </boundaryPoint>)
(<boundaryPoint> X54.659 Y35.045 Z3.591 </boundaryPoint>)
(<boundaryPoint> X16.379 Y35.045 Z3.591 </boundaryPoint>)
(<boundaryPoint> X16.379 Y35.854 Z3.591 </boundaryPoint>)
(<boundaryPoint> X-54.659 Y35.854 Z3.591 </boundaryPoint>)
(<boundaryPoint> X-54.659 Y-35.854 Z3.591 </boundaryPoint>)
(<boundaryPoint> X16.379 Y-35.854 Z3.591 </boundaryPoint>)
(<loop> inner )
G1 X-50.02 Y-26.95 Z3.59 F4200.0
G1 X-48.8 Y-30.48 Z3.59 F4200.0
G1 F1200.0
G1 E5558.816
G1 F4200.0
M101
G1 X-49.84 Y-28.93 Z3.59 F3300.0 E5558.915
G1 X-50.24 Y-26.95 Z3.59 F3300.0 E5559.022
G1 X-49.84 Y-24.98 Z3.59 F3300.0 E5559.128
G1 X-48.73 Y-23.3 Z3.59 F3300.0 E5559.234
G1 X-47.05 Y-22.18 Z3.59 F3300.0 E5559.341
G1 X-45.08 Y-21.79 Z3.59 F3300.0 E5559.447
G1 X-43.11 Y-22.18 Z3.59 F3300.0 E5559.553
G1 X-41.44 Y-23.3 Z3.59 F3300.0 E5559.659
G1 X-40.32 Y-24.98 Z3.59 F3300.0 E5559.766
G1 X-39.93 Y-26.95 Z3.59 F3300.0 E5559.872
G1 X-40.32 Y-28.93 Z3.59 F3300.0 E5559.978
G1 X-41.44 Y-30.6 Z3.59 F3300.0 E5560.085
G1 X-43.11 Y-31.72 Z3.59 F3300.0 E5560.191
G1 X-45.08 Y-32.11 Z3.59 F3300.0 E5560.297
G1 X-47.05 Y-31.72 Z3.59 F3300.0 E5560.404
G1 X-48.73 Y-30.6 Z3.59 F3300.0 E5560.51
G1 X-48.8 Y-30.48 Z3.59 F3300.0 E5560.517
G1 F1200.0
G1 E5559.517
G1 F3300.0
M103
(</loop>)
(<loop> inner )
G1 X-50.02 Y-26.95 Z3.59 F4200.0
G1 X-48.57 Y-23.46 Z3.59 F4200.0
G1 X5.46 Y21.39 Z3.59 F4200.0
G1 F1200.0
G1 E5560.517
G1 F4200.0
M101
G1 X4.42 Y22.95 Z3.59 F3300.0 E5560.616
G1 X4.03 Y24.92 Z3.59 F3300.0 E5560.722
G1 X4.42 Y26.9 Z3.59 F3300.0 E5560.829
G1 X5.54 Y28.57 Z3.59 F3300.0 E5560.935
G1 X7.21 Y29.69 Z3.59 F3300.0 E5561.041
G1 X9.19 Y30.08 Z3.59 F3300.0 E5561.148
G1 X11.16 Y29.69 Z3.59 F3300.0 E5561.254
G1 X12.83 Y28.57 Z3.59 F3300.0 E5561.36
G1 X13.95 Y26.9 Z3.59 F3300.0 E5561.466
G1 X14.34 Y24.92 Z3.59 F3300.0 E5561.573
G1 X13.95 Y22.95 Z3.59 F3300.0 E5561.679
G1 X12.83 Y21.28 Z3.59 F3300.0 E5561.785
G1 X11.16 Y20.16 Z3.59 F3300.0 E5561.892
G1 X9.19 Y19.76 Z3.59 F3300.0 E5561.998
G1 X7.21 Y20.16 Z3.59 F3300.0 E5562.104
G1 X5.54 Y21.28 Z3.59 F3300.0 E5562.211
G1 X5.46 Y21.39 Z3.59 F3300.0 E5562.218
G1 F1200.0
G1 E5561.218
G1 F3300.0
M103
(</loop>)
(<loop> outer )
G1 X4.25 Y24.92 Z3.59 F4200.0
G1 X5.4 Y35.25 Z3.59 F4200.0
G1 F1200.0
G1 E5562.218
G1 F4200.0
M101
G1 X-54.06 Y35.25 Z3.59 F3300.0 E5565.359
G1 X-54.06 Y-35.25 Z3.59 F3300.0 E5569.083
G1 X15.78 Y-35.25 Z3.59 F3300.0 E5572.773
G1 X15.78 Y-34.45 Z3.59 F3300.0 E5572.815
G1 X54.06 Y-34.45 Z3.59 F3300.0 E5574.837
G1 X54.06 Y34.45 Z3.59 F3300.0 E5578.477
G1 X15.78 Y34.45 Z3.59 F3300.0 E5580.499
G1 X15.78 Y35.25 Z3.59 F3300.0 E5580.541
G1 X5.54 Y35.25 Z3.59 F3300.0 E5581.082
G1 X5.4 Y35.25 Z3.59 F3300.0 E5581.09
G1 F1200.0
G1 E5581.09
G1 F3300.0
M103
(</loop>)
(<edge> outer )
;M108 R27.5
G1 X5.4 Y35.65 Z3.59 F4200.0
G1 F1200.0
G1 E5581.09
G1 F4200.0
M101
G1 X-54.46 Y35.65 Z3.59 F1650.0 E5584.252
G1 X-54.46 Y-35.65 Z3.59 F1650.0 E5588.019
G1 X16.18 Y-35.65 Z3.59 F1650.0 E5591.75
G1 X16.18 Y-34.85 Z3.59 F1650.0 E5591.793
G1 X54.46 Y-34.85 Z3.59 F1650.0 E5593.815
G1 X54.46 Y34.85 Z3.59 F1650.0 E5597.496
G1 X16.18 Y34.85 Z3.59 F1650.0 E5599.518
G1 X16.18 Y35.65 Z3.59 F1650.0 E5599.561
G1 X5.54 Y35.65 Z3.59 F1650.0 E5600.123
G1 X5.4 Y35.65 Z3.59 F1650.0 E5600.13
G1 F1200.0
G1 E5599.13
G1 F1650.0
M103
(</edge>)
(</boundaryPerimeter>)
(<nestedRing>)
(<boundaryPerimeter>)
(<boundaryPoint> X9.185 Y29.47 Z3.591 </boundaryPoint>)
(<boundaryPoint> X10.924 Y29.124 Z3.591 </boundaryPoint>)
(<boundaryPoint> X12.398 Y28.138 Z3.591 </boundaryPoint>)
(<boundaryPoint> X13.382 Y26.663 Z3.591 </boundaryPoint>)
(<boundaryPoint> X13.728 Y24.922 Z3.591 </boundaryPoint>)
(<boundaryPoint> X13.382 Y23.182 Z3.591 </boundaryPoint>)
(<boundaryPoint> X12.398 Y21.707 Z3.591 </boundaryPoint>)
(<boundaryPoint> X10.924 Y20.721 Z3.591 </boundaryPoint>)
(<boundaryPoint> X9.185 Y20.374 Z3.591 </boundaryPoint>)
(<boundaryPoint> X7.447 Y20.721 Z3.591 </boundaryPoint>)
(<boundaryPoint> X5.973 Y21.707 Z3.591 </boundaryPoint>)
(<boundaryPoint> X4.988 Y23.182 Z3.591 </boundaryPoint>)
(<boundaryPoint> X4.643 Y24.922 Z3.591 </boundaryPoint>)
(<boundaryPoint> X4.988 Y26.663 Z3.591 </boundaryPoint>)
(<boundaryPoint> X5.973 Y28.138 Z3.591 </boundaryPoint>)
(<boundaryPoint> X7.447 Y29.124 Z3.591 </boundaryPoint>)
(<edge> inner )
G1 X7.51 Y29.34 Z3.59 F4200.0
G1 F1200.0
G1 E5600.13
G1 F4200.0
M101
G1 X9.19 Y29.67 Z3.59 F1650.0 E5600.221
G1 X11.0 Y29.31 Z3.59 F1650.0 E5600.319
G1 X12.54 Y28.28 Z3.59 F1650.0 E5600.417
G1 X13.57 Y26.74 Z3.59 F1650.0 E5600.515
G1 X13.93 Y24.92 Z3.59 F1650.0 E5600.613
G1 X13.57 Y23.1 Z3.59 F1650.0 E5600.71
G1 X12.54 Y21.56 Z3.59 F1650.0 E5600.808
G1 X11.0 Y20.53 Z3.59 F1650.0 E5600.906
G1 X9.19 Y20.17 Z3.59 F1650.0 E5601.004
G1 X7.37 Y20.53 Z3.59 F1650.0 E5601.102
G1 X5.83 Y21.56 Z3.59 F1650.0 E5601.2
G1 X4.8 Y23.1 Z3.59 F1650.0 E5601.298
G1 X4.44 Y24.92 Z3.59 F1650.0 E5601.396
G1 X4.8 Y26.74 Z3.59 F1650.0 E5601.494
G1 X5.83 Y28.28 Z3.59 F1650.0 E5601.591
G1 X7.37 Y29.31 Z3.59 F1650.0 E5601.689
G1 X7.51 Y29.34 Z3.59 F1650.0 E5601.697
G1 F1200.0
G1 E5600.697
G1 F1650.0
M103
(</edge>)
(</boundaryPerimeter>)
(</nestedRing>)
(<nestedRing>)
(<boundaryPerimeter>)
(<boundaryPoint> X-40.538 Y-26.951 Z3.591 </boundaryPoint>)
(<boundaryPoint> X-40.884 Y-28.691 Z3.591 </boundaryPoint>)
(<boundaryPoint> X-41.869 Y-30.167 Z3.591 </boundaryPoint>)
(<boundaryPoint> X-43.343 Y-31.153 Z3.591 </boundaryPoint>)
(<boundaryPoint> X-45.081 Y-31.499 Z3.591 </boundaryPoint>)
(<boundaryPoint> X-46.82 Y-31.153 Z3.591 </boundaryPoint>)
(<boundaryPoint> X-48.293 Y-30.167 Z3.591 </boundaryPoint>)
(<boundaryPoint> X-49.278 Y-28.691 Z3.591 </boundaryPoint>)
(<boundaryPoint> X-49.624 Y-26.951 Z3.591 </boundaryPoint>)
(<boundaryPoint> X-49.278 Y-25.211 Z3.591 </boundaryPoint>)
(<boundaryPoint> X-48.293 Y-23.735 Z3.591 </boundaryPoint>)
(<boundaryPoint> X-46.82 Y-22.749 Z3.591 </boundaryPoint>)
(<boundaryPoint> X-45.081 Y-22.403 Z3.591 </boundaryPoint>)
(<boundaryPoint> X-43.343 Y-22.749 Z3.591 </boundaryPoint>)
(<boundaryPoint> X-41.869 Y-23.735 Z3.591 </boundaryPoint>)
(<boundaryPoint> X-40.884 Y-25.211 Z3.591 </boundaryPoint>)
(<edge> inner )
G1 X6.85 Y29.21 Z3.59 F4200.0
G1 X-41.65 Y-23.71 Z3.59 F4200.0
G1 F1200.0
G1 E5601.697
G1 F4200.0
M101
G1 X-40.7 Y-25.13 Z3.59 F1650.0 E5601.787
G1 X-40.33 Y-26.95 Z3.59 F1650.0 E5601.885
G1 X-40.7 Y-28.77 Z3.59 F1650.0 E5601.983
G1 X-41.73 Y-30.31 Z3.59 F1650.0 E5602.081
G1 X-43.27 Y-31.34 Z3.59 F1650.0 E5602.179
G1 X-45.08 Y-31.7 Z3.59 F1650.0 E5602.277
G1 X-46.9 Y-31.34 Z3.59 F1650.0 E5602.375
G1 X-48.44 Y-30.31 Z3.59 F1650.0 E5602.472
G1 X-49.47 Y-28.77 Z3.59 F1650.0 E5602.57
G1 X-49.83 Y-26.95 Z3.59 F1650.0 E5602.668
G1 X-49.47 Y-25.13 Z3.59 F1650.0 E5602.766
G1 X-48.44 Y-23.59 Z3.59 F1650.0 E5602.864
G1 X-46.9 Y-22.56 Z3.59 F1650.0 E5602.962
G1 X-45.08 Y-22.2 Z3.59 F1650.0 E5603.06
G1 X-43.27 Y-22.56 Z3.59 F1650.0 E5603.158
G1 X-41.73 Y-23.59 Z3.59 F1650.0 E5603.255
G1 X-41.65 Y-23.71 Z3.59 F1650.0 E5603.263
G1 F1200.0
G1 E5602.263
G1 F1650.0
M103
(</edge>)
(</boundaryPerimeter>)
(</nestedRing>)
(<infill>)
(<infillBoundary>)
(<infillPoint> X15.779 Y-34.445 Z2.025 </infillPoint>)
(<infillPoint> X54.059 Y-34.445 Z2.025 </infillPoint>)
(<infillPoint> X54.059 Y34.445 Z2.025 </infillPoint>)
(<infillPoint> X15.779 Y34.445 Z2.025 </infillPoint>)
(<infillPoint> X15.779 Y35.254 Z2.025 </infillPoint>)
(<infillPoint> X-54.059 Y35.254 Z2.025 </infillPoint>)
(<infillPoint> X-54.059 Y-35.254 Z2.025 </infillPoint>)
(<infillPoint> X15.779 Y-35.254 Z2.025 </infillPoint>)
(</infillBoundary>)
(<infillBoundary>)
M73 P9 (display progress)
(<infillPoint> X-39.926 Y-26.951 Z2.025 </infillPoint>)
(<infillPoint> X-40.319 Y-28.925 Z2.025 </infillPoint>)
(<infillPoint> X-41.436 Y-30.599 Z2.025 </infillPoint>)
(<infillPoint> X-43.109 Y-31.718 Z2.025 </infillPoint>)
(<infillPoint> X-45.081 Y-32.111 Z2.025 </infillPoint>)
(<infillPoint> X-47.054 Y-31.718 Z2.025 </infillPoint>)
(<infillPoint> X-48.726 Y-30.599 Z2.025 </infillPoint>)
(<infillPoint> X-49.843 Y-28.925 Z2.025 </infillPoint>)
(<infillPoint> X-50.236 Y-26.951 Z2.025 </infillPoint>)
(<infillPoint> X-49.843 Y-24.977 Z2.025 </infillPoint>)
(<infillPoint> X-48.726 Y-23.303 Z2.025 </infillPoint>)
(<infillPoint> X-47.054 Y-22.184 Z2.025 </infillPoint>)
(<infillPoint> X-45.081 Y-21.791 Z2.025 </infillPoint>)
(<infillPoint> X-43.109 Y-22.184 Z2.025 </infillPoint>)
(<infillPoint> X-41.436 Y-23.303 Z2.025 </infillPoint>)
(<infillPoint> X-40.319 Y-24.977 Z2.025 </infillPoint>)
(</infillBoundary>)
(<infillBoundary>)
(<infillPoint> X9.185 Y30.082 Z2.025 </infillPoint>)
(<infillPoint> X11.158 Y29.689 Z2.025 </infillPoint>)
(<infillPoint> X12.831 Y28.57 Z2.025 </infillPoint>)
(<infillPoint> X13.947 Y26.897 Z2.025 </infillPoint>)
(<infillPoint> X14.34 Y24.922 Z2.025 </infillPoint>)
(<infillPoint> X13.947 Y22.948 Z2.025 </infillPoint>)
(<infillPoint> X12.831 Y21.275 Z2.025 </infillPoint>)
(<infillPoint> X11.158 Y20.156 Z2.025 </infillPoint>)
(<infillPoint> X9.185 Y19.762 Z2.025 </infillPoint>)
(<infillPoint> X7.213 Y20.156 Z2.025 </infillPoint>)
(<infillPoint> X5.54 Y21.275 Z2.025 </infillPoint>)
(<infillPoint> X4.423 Y22.948 Z2.025 </infillPoint>)
(<infillPoint> X4.031 Y24.922 Z2.025 </infillPoint>)
(<infillPoint> X4.423 Y26.897 Z2.025 </infillPoint>)
(<infillPoint> X5.54 Y28.57 Z2.025 </infillPoint>)
(<infillPoint> X7.213 Y29.689 Z2.025 </infillPoint>)
(</infillBoundary>)
;M108 R55.0
G1 X4.56 Y27.6 Z3.59 F4200.0
G1 F1200.0
G1 E5603.263
G1 F4200.0
M101
G1 X4.29 Y27.2 Z3.59 F3300.0 E5603.288
G1 X4.12 Y26.8 Z3.59 F3300.0 E5603.311
G1 X3.77 Y24.8 Z3.59 F3300.0 E5603.418
G1 X3.93 Y24.0 Z3.59 F3300.0 E5603.461
G1 X2.14 Y22.13 Z3.59 F3300.0 E5603.598
G1 X1.86 Y22.13 Z3.59 F3300.0 E5603.613
G1 X-1.86 Y25.87 Z3.59 F3300.0 E5603.892
G1 X-2.14 Y25.87 Z3.59 F3300.0 E5603.907
G1 X-5.86 Y22.13 Z3.59 F3300.0 E5604.186
G1 X-6.14 Y22.13 Z3.59 F3300.0 E5604.201
G1 X-9.86 Y25.87 Z3.59 F3300.0 E5604.48
G1 X-10.14 Y25.87 Z3.59 F3300.0 E5604.494
G1 X-13.86 Y22.13 Z3.59 F3300.0 E5604.773
G1 X-14.14 Y22.13 Z3.59 F3300.0 E5604.788
G1 X-17.86 Y25.87 Z3.59 F3300.0 E5605.067
G1 X-18.14 Y25.87 Z3.59 F3300.0 E5605.082
G1 X-21.86 Y22.13 Z3.59 F3300.0 E5605.361
G1 X-22.14 Y22.13 Z3.59 F3300.0 E5605.376
G1 X-25.86 Y25.87 Z3.59 F3300.0 E5605.655
G1 X-26.14 Y25.87 Z3.59 F3300.0 E5605.669
G1 X-29.86 Y22.13 Z3.59 F3300.0 E5605.948
G1 X-30.14 Y22.13 Z3.59 F3300.0 E5605.963
G1 X-33.86 Y25.87 Z3.59 F3300.0 E5606.242
G1 X-34.14 Y25.87 Z3.59 F3300.0 E5606.257
G1 X-37.86 Y22.13 Z3.59 F3300.0 E5606.536
G1 X-38.14 Y22.13 Z3.59 F3300.0 E5606.551
G1 X-41.86 Y25.87 Z3.59 F3300.0 E5606.83
G1 X-42.14 Y25.87 Z3.59 F3300.0 E5606.844
G1 X-45.86 Y22.13 Z3.59 F3300.0 E5607.123
G1 X-46.14 Y22.13 Z3.59 F3300.0 E5607.138
G1 X-49.86 Y25.87 Z3.59 F3300.0 E5607.417
G1 X-50.14 Y25.87 Z3.59 F3300.0 E5607.432
G1 X-53.78 Y27.2 Z3.59 F3300.0 E5607.636
G1 X-53.78 Y20.0 Z3.59 F3300.0 E5608.017
G1 X-50.14 Y18.13 Z3.59 F3300.0 E5608.233
G1 X-49.86 Y18.13 Z3.59 F3300.0 E5608.248
G1 X-46.14 Y21.87 Z3.59 F3300.0 E5608.527
G1 X-45.86 Y21.87 Z3.59 F3300.0 E5608.541
G1 X-42.14 Y18.13 Z3.59 F3300.0 E5608.82
G1 X-41.86 Y18.13 Z3.59 F3300.0 E5608.835
G1 X-38.14 Y21.87 Z3.59 F3300.0 E5609.114
G1 X-37.86 Y21.87 Z3.59 F3300.0 E5609.129
G1 X-34.14 Y18.13 Z3.59 F3300.0 E5609.408
G1 X-33.86 Y18.13 Z3.59 F3300.0 E5609.423
G1 X-30.14 Y21.87 Z3.59 F3300.0 E5609.702
G1 X-29.86 Y21.87 Z3.59 F3300.0 E5609.716
G1 X-26.14 Y18.13 Z3.59 F3300.0 E5609.995
G1 X-25.86 Y18.13 Z3.59 F3300.0 E5610.01
G1 X-22.14 Y21.87 Z3.59 F3300.0 E5610.289
G1 X-21.86 Y21.87 Z3.59 F3300.0 E5610.304
G1 X-18.14 Y18.13 Z3.59 F3300.0 E5610.583
G1 X-17.86 Y18.13 Z3.59 F3300.0 E5610.598
G1 X-14.14 Y21.87 Z3.59 F3300.0 E5610.877
G1 X-13.86 Y21.87 Z3.59 F3300.0 E5610.891
G1 X-10.14 Y18.13 Z3.59 F3300.0 E5611.17
G1 X-9.86 Y18.13 Z3.59 F3300.0 E5611.185
G1 X-6.14 Y21.87 Z3.59 F3300.0 E5611.464
G1 X-5.86 Y21.87 Z3.59 F3300.0 E5611.479
G1 X-2.14 Y18.13 Z3.59 F3300.0 E5611.758
G1 X-1.86 Y18.13 Z3.59 F3300.0 E5611.773
G1 X1.86 Y21.87 Z3.59 F3300.0 E5612.052
G1 X2.14 Y21.87 Z3.59 F3300.0 E5612.066
G1 X4.01 Y23.6 Z3.59 F3300.0 E5612.201
G1 X4.18 Y22.8 Z3.59 F3300.0 E5612.244
G1 X5.25 Y21.2 Z3.59 F3300.0 E5612.346
G1 X5.86 Y18.13 Z3.59 F3300.0 E5612.511
G1 X6.14 Y18.13 Z3.59 F3300.0 E5612.526
G1 X5.75 Y20.8 Z3.59 F3300.0 E5612.669
G1 X6.94 Y20.0 Z3.59 F3300.0 E5612.745
G1 X8.57 Y19.6 Z3.59 F3300.0 E5612.833
G1 X9.8 Y19.6 Z3.59 F3300.0 E5612.898
G1 X11.43 Y20.0 Z3.59 F3300.0 E5612.987
G1 X13.12 Y21.2 Z3.59 F3300.0 E5613.096
G1 X14.19 Y22.8 Z3.59 F3300.0 E5613.198
G1 X13.86 Y18.13 Z3.59 F3300.0 E5613.445
G1 X14.14 Y18.13 Z3.59 F3300.0 E5613.46
G1 X17.86 Y21.87 Z3.59 F3300.0 E5613.739
G1 X18.14 Y21.87 Z3.59 F3300.0 E5613.754
G1 X21.86 Y18.13 Z3.59 F3300.0 E5614.033
G1 X22.14 Y18.13 Z3.59 F3300.0 E5614.048
G1 X25.86 Y21.87 Z3.59 F3300.0 E5614.327
G1 X26.14 Y21.87 Z3.59 F3300.0 E5614.341
G1 X29.86 Y18.13 Z3.59 F3300.0 E5614.62
G1 X30.14 Y18.13 Z3.59 F3300.0 E5614.635
G1 X33.86 Y21.87 Z3.59 F3300.0 E5614.914
G1 X34.14 Y21.87 Z3.59 F3300.0 E5614.929
G1 X37.86 Y18.13 Z3.59 F3300.0 E5615.208
G1 X38.14 Y18.13 Z3.59 F3300.0 E5615.223
G1 X41.86 Y21.87 Z3.59 F3300.0 E5615.502
G1 X42.14 Y21.87 Z3.59 F3300.0 E5615.516
G1 X45.86 Y18.13 Z3.59 F3300.0 E5615.795
G1 X46.14 Y18.13 Z3.59 F3300.0 E5615.81
G1 X49.86 Y21.87 Z3.59 F3300.0 E5616.089
G1 X50.14 Y21.87 Z3.59 F3300.0 E5616.104
G1 X53.78 Y23.6 Z3.59 F3300.0 E5616.317
G1 X53.78 Y15.6 Z3.59 F3300.0 E5616.739
G1 X50.14 Y14.13 Z3.59 F3300.0 E5616.947
G1 X49.86 Y14.13 Z3.59 F3300.0 E5616.961
G1 X46.14 Y17.87 Z3.59 F3300.0 E5617.24
G1 X45.86 Y17.87 Z3.59 F3300.0 E5617.255
G1 X42.14 Y14.13 Z3.59 F3300.0 E5617.534
G1 X41.86 Y14.13 Z3.59 F3300.0 E5617.549
G1 X38.14 Y17.87 Z3.59 F3300.0 E5617.828
G1 X37.86 Y17.87 Z3.59 F3300.0 E5617.843
G1 X34.14 Y14.13 Z3.59 F3300.0 E5618.122
G1 X33.86 Y14.13 Z3.59 F3300.0 E5618.136
G1 X30.14 Y17.87 Z3.59 F3300.0 E5618.415
G1 X29.86 Y17.87 Z3.59 F3300.0 E5618.43
G1 X26.14 Y14.13 Z3.59 F3300.0 E5618.709
G1 X25.86 Y14.13 Z3.59 F3300.0 E5618.724
G1 X22.14 Y17.87 Z3.59 F3300.0 E5619.003
G1 X21.86 Y17.87 Z3.59 F3300.0 E5619.018
G1 X18.14 Y14.13 Z3.59 F3300.0 E5619.297
G1 X17.86 Y14.13 Z3.59 F3300.0 E5619.311
G1 X14.14 Y17.87 Z3.59 F3300.0 E5619.59
G1 X13.86 Y17.87 Z3.59 F3300.0 E5619.605
G1 X10.14 Y14.13 Z3.59 F3300.0 E5619.884
G1 X9.86 Y14.13 Z3.59 F3300.0 E5619.899
G1 X6.14 Y17.87 Z3.59 F3300.0 E5620.178
G1 X5.86 Y17.87 Z3.59 F3300.0 E5620.193
G1 X2.14 Y14.13 Z3.59 F3300.0 E5620.472
G1 X1.86 Y14.13 Z3.59 F3300.0 E5620.486
G1 X-1.86 Y17.87 Z3.59 F3300.0 E5620.765
G1 X-2.14 Y17.87 Z3.59 F3300.0 E5620.78
G1 X-5.86 Y14.13 Z3.59 F3300.0 E5621.059
G1 X-6.14 Y14.13 Z3.59 F3300.0 E5621.074
G1 X-9.86 Y17.87 Z3.59 F3300.0 E5621.353
G1 X-10.14 Y17.87 Z3.59 F3300.0 E5621.368
G1 X-13.86 Y14.13 Z3.59 F3300.0 E5621.647
G1 X-14.14 Y14.13 Z3.59 F3300.0 E5621.661
G1 X-17.86 Y17.87 Z3.59 F3300.0 E5621.94
G1 X-18.14 Y17.87 Z3.59 F3300.0 E5621.955
G1 X-21.86 Y14.13 Z3.59 F3300.0 E5622.234
G1 X-22.14 Y14.13 Z3.59 F3300.0 E5622.249
G1 X-25.86 Y17.87 Z3.59 F3300.0 E5622.528
G1 X-26.14 Y17.87 Z3.59 F3300.0 E5622.543
G1 X-29.86 Y14.13 Z3.59 F3300.0 E5622.822
G1 X-30.14 Y14.13 Z3.59 F3300.0 E5622.836
G1 X-33.86 Y17.87 Z3.59 F3300.0 E5623.115
G1 X-34.14 Y17.87 Z3.59 F3300.0 E5623.13
G1 X-37.86 Y14.13 Z3.59 F3300.0 E5623.409
G1 X-38.14 Y14.13 Z3.59 F3300.0 E5623.424
G1 X-41.86 Y17.87 Z3.59 F3300.0 E5623.703
G1 X-42.14 Y17.87 Z3.59 F3300.0 E5623.718
G1 X-45.86 Y14.13 Z3.59 F3300.0 E5623.997
G1 X-46.14 Y14.13 Z3.59 F3300.0 E5624.011
G1 X-49.86 Y17.87 Z3.59 F3300.0 E5624.29
G1 X-50.14 Y17.87 Z3.59 F3300.0 E5624.305
G1 X-53.78 Y19.6 Z3.59 F3300.0 E5624.518
G1 X-53.78 Y11.6 Z3.59 F3300.0 E5624.94
G1 X-50.14 Y10.13 Z3.59 F3300.0 E5625.148
G1 X-49.86 Y10.13 Z3.59 F3300.0 E5625.163
G1 X-46.14 Y13.87 Z3.59 F3300.0 E5625.442
G1 X-45.86 Y13.87 Z3.59 F3300.0 E5625.456
G1 X-42.14 Y10.13 Z3.59 F3300.0 E5625.735
G1 X-41.86 Y10.13 Z3.59 F3300.0 E5625.75
G1 X-38.14 Y13.87 Z3.59 F3300.0 E5626.029
G1 X-37.86 Y13.87 Z3.59 F3300.0 E5626.044
G1 X-34.14 Y10.13 Z3.59 F3300.0 E5626.323
G1 X-33.86 Y10.13 Z3.59 F3300.0 E5626.338
G1 X-30.14 Y13.87 Z3.59 F3300.0 E5626.617
G1 X-29.86 Y13.87 Z3.59 F3300.0 E5626.631
G1 X-26.14 Y10.13 Z3.59 F3300.0 E5626.91
G1 X-25.86 Y10.13 Z3.59 F3300.0 E5626.925
G1 X-22.14 Y13.87 Z3.59 F3300.0 E5627.204
G1 X-21.86 Y13.87 Z3.59 F3300.0 E5627.219
G1 X-18.14 Y10.13 Z3.59 F3300.0 E5627.498
G1 X-17.86 Y10.13 Z3.59 F3300.0 E5627.513
G1 X-14.14 Y13.87 Z3.59 F3300.0 E5627.792
G1 X-13.86 Y13.87 Z3.59 F3300.0 E5627.806
G1 X-10.14 Y10.13 Z3.59 F3300.0 E5628.085
G1 X-9.86 Y10.13 Z3.59 F3300.0 E5628.1
G1 X-6.14 Y13.87 Z3.59 F3300.0 E5628.379
G1 X-5.86 Y13.87 Z3.59 F3300.0 E5628.394
G1 X-2.14 Y10.13 Z3.59 F3300.0 E5628.673
G1 X-1.86 Y10.13 Z3.59 F3300.0 E5628.688
G1 X1.86 Y13.87 Z3.59 F3300.0 E5628.967
G1 X2.14 Y13.87 Z3.59 F3300.0 E5628.981
G1 X5.86 Y10.13 Z3.59 F3300.0 E5629.26
G1 X6.14 Y10.13 Z3.59 F3300.0 E5629.275
G1 X9.86 Y13.87 Z3.59 F3300.0 E5629.554
G1 X10.14 Y13.87 Z3.59 F3300.0 E5629.569
G1 X13.86 Y10.13 Z3.59 F3300.0 E5629.848
G1 X14.14 Y10.13 Z3.59 F3300.0 E5629.863
G1 X17.86 Y13.87 Z3.59 F3300.0 E5630.141
G1 X18.14 Y13.87 Z3.59 F3300.0 E5630.156
G1 X21.86 Y10.13 Z3.59 F3300.0 E5630.435
G1 X22.14 Y10.13 Z3.59 F3300.0 E5630.45
G1 X25.86 Y13.87 Z3.59 F3300.0 E5630.729
G1 X26.14 Y13.87 Z3.59 F3300.0 E5630.744
G1 X29.86 Y10.13 Z3.59 F3300.0 E5631.023
G1 X30.14 Y10.13 Z3.59 F3300.0 E5631.038
G1 X33.86 Y13.87 Z3.59 F3300.0 E5631.316
G1 X34.14 Y13.87 Z3.59 F3300.0 E5631.331
G1 X37.86 Y10.13 Z3.59 F3300.0 E5631.61
G1 X38.14 Y10.13 Z3.59 F3300.0 E5631.625
G1 X41.86 Y13.87 Z3.59 F3300.0 E5631.904
G1 X42.14 Y13.87 Z3.59 F3300.0 E5631.919
G1 X45.86 Y10.13 Z3.59 F3300.0 E5632.198
G1 X46.14 Y10.13 Z3.59 F3300.0 E5632.212
G1 X49.86 Y13.87 Z3.59 F3300.0 E5632.491
G1 X50.14 Y13.87 Z3.59 F3300.0 E5632.506
G1 X53.78 Y15.2 Z3.59 F3300.0 E5632.711
G1 X53.78 Y7.6 Z3.59 F3300.0 E5633.112
G1 X50.14 Y6.13 Z3.59 F3300.0 E5633.32
G1 X49.86 Y6.13 Z3.59 F3300.0 E5633.334
G1 X46.14 Y9.87 Z3.59 F3300.0 E5633.613
G1 X45.86 Y9.87 Z3.59 F3300.0 E5633.628
G1 X42.14 Y6.13 Z3.59 F3300.0 E5633.907
G1 X41.86 Y6.13 Z3.59 F3300.0 E5633.922
G1 X38.14 Y9.87 Z3.59 F3300.0 E5634.201
G1 X37.86 Y9.87 Z3.59 F3300.0 E5634.216
G1 X34.14 Y6.13 Z3.59 F3300.0 E5634.495
G1 X33.86 Y6.13 Z3.59 F3300.0 E5634.509
G1 X30.14 Y9.87 Z3.59 F3300.0 E5634.788
G1 X29.86 Y9.87 Z3.59 F3300.0 E5634.803
G1 X26.14 Y6.13 Z3.59 F3300.0 E5635.082
G1 X25.86 Y6.13 Z3.59 F3300.0 E5635.097
G1 X22.14 Y9.87 Z3.59 F3300.0 E5635.376
G1 X21.86 Y9.87 Z3.59 F3300.0 E5635.391
G1 X18.14 Y6.13 Z3.59 F3300.0 E5635.67
G1 X17.86 Y6.13 Z3.59 F3300.0 E5635.684
G1 X14.14 Y9.87 Z3.59 F3300.0 E5635.963
G1 X13.86 Y9.87 Z3.59 F3300.0 E5635.978
G1 X10.14 Y6.13 Z3.59 F3300.0 E5636.257
G1 X9.86 Y6.13 Z3.59 F3300.0 E5636.272
G1 X6.14 Y9.87 Z3.59 F3300.0 E5636.551
G1 X5.86 Y9.87 Z3.59 F3300.0 E5636.566
G1 X2.14 Y6.13 Z3.59 F3300.0 E5636.845
G1 X1.86 Y6.13 Z3.59 F3300.0 E5636.859
G1 X-1.86 Y9.87 Z3.59 F3300.0 E5637.138
G1 X-2.14 Y9.87 Z3.59 F3300.0 E5637.153
G1 X-5.86 Y6.13 Z3.59 F3300.0 E5637.432
G1 X-6.14 Y6.13 Z3.59 F3300.0 E5637.447
G1 X-9.86 Y9.87 Z3.59 F3300.0 E5637.726
G1 X-10.14 Y9.87 Z3.59 F3300.0 E5637.741
G1 X-13.86 Y6.13 Z3.59 F3300.0 E5638.02
G1 X-14.14 Y6.13 Z3.59 F3300.0 E5638.034
G1 X-17.86 Y9.87 Z3.59 F3300.0 E5638.313
G1 X-18.14 Y9.87 Z3.59 F3300.0 E5638.328
G1 X-21.86 Y6.13 Z3.59 F3300.0 E5638.607
G1 X-22.14 Y6.13 Z3.59 F3300.0 E5638.622
G1 X-25.86 Y9.87 Z3.59 F3300.0 E5638.901
G1 X-26.14 Y9.87 Z3.59 F3300.0 E5638.916
G1 X-29.86 Y6.13 Z3.59 F3300.0 E5639.195
G1 X-30.14 Y6.13 Z3.59 F3300.0 E5639.209
G1 X-33.86 Y9.87 Z3.59 F3300.0 E5639.488
G1 X-34.14 Y9.87 Z3.59 F3300.0 E5639.503
G1 X-37.86 Y6.13 Z3.59 F3300.0 E5639.782
G1 X-38.14 Y6.13 Z3.59 F3300.0 E5639.797
G1 X-41.86 Y9.87 Z3.59 F3300.0 E5640.076
G1 X-42.14 Y9.87 Z3.59 F3300.0 E5640.091
G1 X-45.86 Y6.13 Z3.59 F3300.0 E5640.37
G1 X-46.14 Y6.13 Z3.59 F3300.0 E5640.384
G1 X-49.86 Y9.87 Z3.59 F3300.0 E5640.663
G1 X-50.14 Y9.87 Z3.59 F3300.0 E5640.678
G1 X-53.78 Y11.2 Z3.59 F3300.0 E5640.883
G1 X-53.78 Y4.0 Z3.59 F3300.0 E5641.263
G1 X-50.14 Y2.13 Z3.59 F3300.0 E5641.479
G1 X-49.86 Y2.13 Z3.59 F3300.0 E5641.494
G1 X-46.14 Y5.87 Z3.59 F3300.0 E5641.773
G1 X-45.86 Y5.87 Z3.59 F3300.0 E5641.788
G1 X-42.14 Y2.13 Z3.59 F3300.0 E5642.067
G1 X-41.86 Y2.13 Z3.59 F3300.0 E5642.082
G1 X-38.14 Y5.87 Z3.59 F3300.0 E5642.36
G1 X-37.86 Y5.87 Z3.59 F3300.0 E5642.375
G1 X-34.14 Y2.13 Z3.59 F3300.0 E5642.654
G1 X-33.86 Y2.13 Z3.59 F3300.0 E5642.669
G1 X-30.14 Y5.87 Z3.59 F3300.0 E5642.948
G1 X-29.86 Y5.87 Z3.59 F3300.0 E5642.963
G1 X-26.14 Y2.13 Z3.59 F3300.0 E5643.242
G1 X-25.86 Y2.13 Z3.59 F3300.0 E5643.256
G1 X-22.14 Y5.87 Z3.59 F3300.0 E5643.535
G1 X-21.86 Y5.87 Z3.59 F3300.0 E5643.55
G1 X-18.14 Y2.13 Z3.59 F3300.0 E5643.829
G1 X-17.86 Y2.13 Z3.59 F3300.0 E5643.844
G1 X-14.14 Y5.87 Z3.59 F3300.0 E5644.123
G1 X-13.86 Y5.87 Z3.59 F3300.0 E5644.138
G1 X-10.14 Y2.13 Z3.59 F3300.0 E5644.417
G1 X-9.86 Y2.13 Z3.59 F3300.0 E5644.431
G1 X-6.14 Y5.87 Z3.59 F3300.0 E5644.71
G1 X-5.86 Y5.87 Z3.59 F3300.0 E5644.725
G1 X-2.14 Y2.13 Z3.59 F3300.0 E5645.004
G1 X-1.86 Y2.13 Z3.59 F3300.0 E5645.019
G1 X1.86 Y5.87 Z3.59 F3300.0 E5645.298
G1 X2.14 Y5.87 Z3.59 F3300.0 E5645.313
G1 X5.86 Y2.13 Z3.59 F3300.0 E5645.592
G1 X6.14 Y2.13 Z3.59 F3300.0 E5645.606
G1 X9.86 Y5.87 Z3.59 F3300.0 E5645.885
G1 X10.14 Y5.87 Z3.59 F3300.0 E5645.9
G1 X13.86 Y2.13 Z3.59 F3300.0 E5646.179
G1 X14.14 Y2.13 Z3.59 F3300.0 E5646.194
G1 X17.86 Y5.87 Z3.59 F3300.0 E5646.473
G1 X18.14 Y5.87 Z3.59 F3300.0 E5646.488
G1 X21.86 Y2.13 Z3.59 F3300.0 E5646.767
G1 X22.14 Y2.13 Z3.59 F3300.0 E5646.781
G1 X25.86 Y5.87 Z3.59 F3300.0 E5647.06
G1 X26.14 Y5.87 Z3.59 F3300.0 E5647.075
G1 X29.86 Y2.13 Z3.59 F3300.0 E5647.354
G1 X30.14 Y2.13 Z3.59 F3300.0 E5647.369
G1 X33.86 Y5.87 Z3.59 F3300.0 E5647.648
G1 X34.14 Y5.87 Z3.59 F3300.0 E5647.663
G1 X37.86 Y2.13 Z3.59 F3300.0 E5647.942
G1 X38.14 Y2.13 Z3.59 F3300.0 E5647.956
G1 X41.86 Y5.87 Z3.59 F3300.0 E5648.235
G1 X42.14 Y5.87 Z3.59 F3300.0 E5648.25
G1 X45.86 Y2.13 Z3.59 F3300.0 E5648.529
G1 X46.14 Y2.13 Z3.59 F3300.0 E5648.544
G1 X49.86 Y5.87 Z3.59 F3300.0 E5648.823
G1 X50.14 Y5.87 Z3.59 F3300.0 E5648.838
G1 X53.78 Y7.2 Z3.59 F3300.0 E5649.042
G1 X53.78 Y-0.4 Z3.59 F3300.0 E5649.444
G1 X50.14 Y-1.87 Z3.59 F3300.0 E5649.651
G1 X49.86 Y-1.87 Z3.59 F3300.0 E5649.666
G1 X46.14 Y1.87 Z3.59 F3300.0 E5649.945
G1 X45.86 Y1.87 Z3.59 F3300.0 E5649.96
G1 X42.14 Y-1.87 Z3.59 F3300.0 E5650.239
G1 X41.86 Y-1.87 Z3.59 F3300.0 E5650.253
G1 X38.14 Y1.87 Z3.59 F3300.0 E5650.532
G1 X37.86 Y1.87 Z3.59 F3300.0 E5650.547
G1 X34.14 Y-1.87 Z3.59 F3300.0 E5650.826
G1 X33.86 Y-1.87 Z3.59 F3300.0 E5650.841
G1 X30.14 Y1.87 Z3.59 F3300.0 E5651.12
G1 X29.86 Y1.87 Z3.59 F3300.0 E5651.135
G1 X26.14 Y-1.87 Z3.59 F3300.0 E5651.414
G1 X25.86 Y-1.87 Z3.59 F3300.0 E5651.428
G1 X22.14 Y1.87 Z3.59 F3300.0 E5651.707
G1 X21.86 Y1.87 Z3.59 F3300.0 E5651.722
G1 X18.14 Y-1.87 Z3.59 F3300.0 E5652.001
G1 X17.86 Y-1.87 Z3.59 F3300.0 E5652.016
G1 X14.14 Y1.87 Z3.59 F3300.0 E5652.295
G1 X13.86 Y1.87 Z3.59 F3300.0 E5652.31
G1 X10.14 Y-1.87 Z3.59 F3300.0 E5652.589
G1 X9.86 Y-1.87 Z3.59 F3300.0 E5652.603
G1 X6.14 Y1.87 Z3.59 F3300.0 E5652.882
G1 X5.86 Y1.87 Z3.59 F3300.0 E5652.897
G1 X2.14 Y-1.87 Z3.59 F3300.0 E5653.176
G1 X1.86 Y-1.87 Z3.59 F3300.0 E5653.191
G1 X-1.86 Y1.87 Z3.59 F3300.0 E5653.47
G1 X-2.14 Y1.87 Z3.59 F3300.0 E5653.485
G1 X-5.86 Y-1.87 Z3.59 F3300.0 E5653.764
G1 X-6.14 Y-1.87 Z3.59 F3300.0 E5653.778
G1 X-9.86 Y1.87 Z3.59 F3300.0 E5654.057
G1 X-10.14 Y1.87 Z3.59 F3300.0 E5654.072
G1 X-13.86 Y-1.87 Z3.59 F3300.0 E5654.351
G1 X-14.14 Y-1.87 Z3.59 F3300.0 E5654.366
G1 X-17.86 Y1.87 Z3.59 F3300.0 E5654.645
G1 X-18.14 Y1.87 Z3.59 F3300.0 E5654.66
G1 X-21.86 Y-1.87 Z3.59 F3300.0 E5654.938
G1 X-22.14 Y-1.87 Z3.59 F3300.0 E5654.953
G1 X-25.86 Y1.87 Z3.59 F3300.0 E5655.232
G1 X-26.14 Y1.87 Z3.59 F3300.0 E5655.247
G1 X-29.86 Y-1.87 Z3.59 F3300.0 E5655.526
G1 X-30.14 Y-1.87 Z3.59 F3300.0 E5655.541
G1 X-33.86 Y1.87 Z3.59 F3300.0 E5655.82
G1 X-34.14 Y1.87 Z3.59 F3300.0 E5655.835
G1 X-37.86 Y-1.87 Z3.59 F3300.0 E5656.113
G1 X-38.14 Y-1.87 Z3.59 F3300.0 E5656.128
G1 X-41.86 Y1.87 Z3.59 F3300.0 E5656.407
G1 X-42.14 Y1.87 Z3.59 F3300.0 E5656.422
G1 X-45.86 Y-1.87 Z3.59 F3300.0 E5656.701
G1 X-46.14 Y-1.87 Z3.59 F3300.0 E5656.716
G1 X-49.86 Y1.87 Z3.59 F3300.0 E5656.995
G1 X-50.14 Y1.87 Z3.59 F3300.0 E5657.009
G1 X-53.78 Y3.6 Z3.59 F3300.0 E5657.222
G1 X-53.78 Y-4.4 Z3.59 F3300.0 E5657.645
G1 X-50.14 Y-5.87 Z3.59 F3300.0 E5657.852
G1 X-49.86 Y-5.87 Z3.59 F3300.0 E5657.867
G1 X-46.14 Y-2.13 Z3.59 F3300.0 E5658.146
G1 X-45.86 Y-2.13 Z3.59 F3300.0 E5658.161
G1 X-42.14 Y-5.87 Z3.59 F3300.0 E5658.44
G1 X-41.86 Y-5.87 Z3.59 F3300.0 E5658.455
G1 X-38.14 Y-2.13 Z3.59 F3300.0 E5658.733
G1 X-37.86 Y-2.13 Z3.59 F3300.0 E5658.748
G1 X-34.14 Y-5.87 Z3.59 F3300.0 E5659.027
G1 X-33.86 Y-5.87 Z3.59 F3300.0 E5659.042
G1 X-30.14 Y-2.13 Z3.59 F3300.0 E5659.321
G1 X-29.86 Y-2.13 Z3.59 F3300.0 E5659.336
G1 X-26.14 Y-5.87 Z3.59 F3300.0 E5659.615
G1 X-25.86 Y-5.87 Z3.59 F3300.0 E5659.63
G1 X-22.14 Y-2.13 Z3.59 F3300.0 E5659.908
G1 X-21.86 Y-2.13 Z3.59 F3300.0 E5659.923
G1 X-18.14 Y-5.87 Z3.59 F3300.0 E5660.202
G1 X-17.86 Y-5.87 Z3.59 F3300.0 E5660.217
G1 X-14.14 Y-2.13 Z3.59 F3300.0 E5660.496
G1 X-13.86 Y-2.13 Z3.59 F3300.0 E5660.511
G1 X-10.14 Y-5.87 Z3.59 F3300.0 E5660.79
G1 X-9.86 Y-5.87 Z3.59 F3300.0 E5660.804
G1 X-6.14 Y-2.13 Z3.59 F3300.0 E5661.083
G1 X-5.86 Y-2.13 Z3.59 F3300.0 E5661.098
G1 X-2.14 Y-5.87 Z3.59 F3300.0 E5661.377
G1 X-1.86 Y-5.87 Z3.59 F3300.0 E5661.392
G1 X1.86 Y-2.13 Z3.59 F3300.0 E5661.671
G1 X2.14 Y-2.13 Z3.59 F3300.0 E5661.686
G1 X5.86 Y-5.87 Z3.59 F3300.0 E5661.965
G1 X6.14 Y-5.87 Z3.59 F3300.0 E5661.979
G1 X9.86 Y-2.13 Z3.59 F3300.0 E5662.258
G1 X10.14 Y-2.13 Z3.59 F3300.0 E5662.273
G1 X13.86 Y-5.87 Z3.59 F3300.0 E5662.552
G1 X14.14 Y-5.87 Z3.59 F3300.0 E5662.567
G1 X17.86 Y-2.13 Z3.59 F3300.0 E5662.846
G1 X18.14 Y-2.13 Z3.59 F3300.0 E5662.861
G1 X21.86 Y-5.87 Z3.59 F3300.0 E5663.14
G1 X22.14 Y-5.87 Z3.59 F3300.0 E5663.154
G1 X25.86 Y-2.13 Z3.59 F3300.0 E5663.433
G1 X26.14 Y-2.13 Z3.59 F3300.0 E5663.448
G1 X29.86 Y-5.87 Z3.59 F3300.0 E5663.727
G1 X30.14 Y-5.87 Z3.59 F3300.0 E5663.742
G1 X33.86 Y-2.13 Z3.59 F3300.0 E5664.021
G1 X34.14 Y-2.13 Z3.59 F3300.0 E5664.036
G1 X37.86 Y-5.87 Z3.59 F3300.0 E5664.315
G1 X38.14 Y-5.87 Z3.59 F3300.0 E5664.329
G1 X41.86 Y-2.13 Z3.59 F3300.0 E5664.608
G1 X42.14 Y-2.13 Z3.59 F3300.0 E5664.623
G1 X45.86 Y-5.87 Z3.59 F3300.0 E5664.902
G1 X46.14 Y-5.87 Z3.59 F3300.0 E5664.917
G1 X49.86 Y-2.13 Z3.59 F3300.0 E5665.196
G1 X50.14 Y-2.13 Z3.59 F3300.0 E5665.211
G1 X53.78 Y-0.8 Z3.59 F3300.0 E5665.415
G1 X53.78 Y-8.4 Z3.59 F3300.0 E5665.817
G1 X50.14 Y-9.87 Z3.59 F3300.0 E5666.024
G1 X49.86 Y-9.87 Z3.59 F3300.0 E5666.039
G1 X46.14 Y-6.13 Z3.59 F3300.0 E5666.318
G1 X45.86 Y-6.13 Z3.59 F3300.0 E5666.333
G1 X42.14 Y-9.87 Z3.59 F3300.0 E5666.612
G1 X41.86 Y-9.87 Z3.59 F3300.0 E5666.626
G1 X38.14 Y-6.13 Z3.59 F3300.0 E5666.905
G1 X37.86 Y-6.13 Z3.59 F3300.0 E5666.92
G1 X34.14 Y-9.87 Z3.59 F3300.0 E5667.199
G1 X33.86 Y-9.87 Z3.59 F3300.0 E5667.214
G1 X30.14 Y-6.13 Z3.59 F3300.0 E5667.493
G1 X29.86 Y-6.13 Z3.59 F3300.0 E5667.508
G1 X26.14 Y-9.87 Z3.59 F3300.0 E5667.787
G1 X25.86 Y-9.87 Z3.59 F3300.0 E5667.801
G1 X22.14 Y-6.13 Z3.59 F3300.0 E5668.08
G1 X21.86 Y-6.13 Z3.59 F3300.0 E5668.095
G1 X18.14 Y-9.87 Z3.59 F3300.0 E5668.374
G1 X17.86 Y-9.87 Z3.59 F3300.0 E5668.389
G1 X14.14 Y-6.13 Z3.59 F3300.0 E5668.668
G1 X13.86 Y-6.13 Z3.59 F3300.0 E5668.683
G1 X10.14 Y-9.87 Z3.59 F3300.0 E5668.962
G1 X9.86 Y-9.87 Z3.59 F3300.0 E5668.976
G1 X6.14 Y-6.13 Z3.59 F3300.0 E5669.255
G1 X5.86 Y-6.13 Z3.59 F3300.0 E5669.27
G1 X2.14 Y-9.87 Z3.59 F3300.0 E5669.549
G1 X1.86 Y-9.87 Z3.59 F3300.0 E5669.564
G1 X-1.86 Y-6.13 Z3.59 F3300.0 E5669.843
G1 X-2.14 Y-6.13 Z3.59 F3300.0 E5669.858
G1 X-5.86 Y-9.87 Z3.59 F3300.0 E5670.137
G1 X-6.14 Y-9.87 Z3.59 F3300.0 E5670.151
G1 X-9.86 Y-6.13 Z3.59 F3300.0 E5670.43
G1 X-10.14 Y-6.13 Z3.59 F3300.0 E5670.445
G1 X-13.86 Y-9.87 Z3.59 F3300.0 E5670.724
G1 X-14.14 Y-9.87 Z3.59 F3300.0 E5670.739
G1 X-17.86 Y-6.13 Z3.59 F3300.0 E5671.018
G1 X-18.14 Y-6.13 Z3.59 F3300.0 E5671.033
G1 X-21.86 Y-9.87 Z3.59 F3300.0 E5671.311
G1 X-22.14 Y-9.87 Z3.59 F3300.0 E5671.326
G1 X-25.86 Y-6.13 Z3.59 F3300.0 E5671.605
G1 X-26.14 Y-6.13 Z3.59 F3300.0 E5671.62
G1 X-29.86 Y-9.87 Z3.59 F3300.0 E5671.899
G1 X-30.14 Y-9.87 Z3.59 F3300.0 E5671.914
G1 X-33.86 Y-6.13 Z3.59 F3300.0 E5672.193
G1 X-34.14 Y-6.13 Z3.59 F3300.0 E5672.208
G1 X-37.86 Y-9.87 Z3.59 F3300.0 E5672.486
G1 X-38.14 Y-9.87 Z3.59 F3300.0 E5672.501
G1 X-41.86 Y-6.13 Z3.59 F3300.0 E5672.78
G1 X-42.14 Y-6.13 Z3.59 F3300.0 E5672.795
G1 X-45.86 Y-9.87 Z3.59 F3300.0 E5673.074
G1 X-46.14 Y-9.87 Z3.59 F3300.0 E5673.089
G1 X-49.86 Y-6.13 Z3.59 F3300.0 E5673.368
G1 X-50.14 Y-6.13 Z3.59 F3300.0 E5673.382
G1 X-53.78 Y-4.8 Z3.59 F3300.0 E5673.587
G1 X-53.78 Y-12.4 Z3.59 F3300.0 E5673.989
G1 X-50.14 Y-13.87 Z3.59 F3300.0 E5674.196
G1 X-49.86 Y-13.87 Z3.59 F3300.0 E5674.211
G1 X-46.14 Y-10.13 Z3.59 F3300.0 E5674.49
G1 X-45.86 Y-10.13 Z3.59 F3300.0 E5674.504
G1 X-42.14 Y-13.87 Z3.59 F3300.0 E5674.783
G1 X-41.86 Y-13.87 Z3.59 F3300.0 E5674.798
G1 X-38.14 Y-10.13 Z3.59 F3300.0 E5675.077
G1 X-37.86 Y-10.13 Z3.59 F3300.0 E5675.092
G1 X-34.14 Y-13.87 Z3.59 F3300.0 E5675.371
G1 X-33.86 Y-13.87 Z3.59 F3300.0 E5675.386
G1 X-30.14 Y-10.13 Z3.59 F3300.0 E5675.665
G1 X-29.86 Y-10.13 Z3.59 F3300.0 E5675.679
G1 X-26.14 Y-13.87 Z3.59 F3300.0 E5675.958
G1 X-25.86 Y-13.87 Z3.59 F3300.0 E5675.973
G1 X-22.14 Y-10.13 Z3.59 F3300.0 E5676.252
G1 X-21.86 Y-10.13 Z3.59 F3300.0 E5676.267
G1 X-18.14 Y-13.87 Z3.59 F3300.0 E5676.546
G1 X-17.86 Y-13.87 Z3.59 F3300.0 E5676.561
G1 X-14.14 Y-10.13 Z3.59 F3300.0 E5676.84
G1 X-13.86 Y-10.13 Z3.59 F3300.0 E5676.854
G1 X-10.14 Y-13.87 Z3.59 F3300.0 E5677.133
G1 X-9.86 Y-13.87 Z3.59 F3300.0 E5677.148
G1 X-6.14 Y-10.13 Z3.59 F3300.0 E5677.427
G1 X-5.86 Y-10.13 Z3.59 F3300.0 E5677.442
G1 X-2.14 Y-13.87 Z3.59 F3300.0 E5677.721
G1 X-1.86 Y-13.87 Z3.59 F3300.0 E5677.736
G1 X1.86 Y-10.13 Z3.59 F3300.0 E5678.015
G1 X2.14 Y-10.13 Z3.59 F3300.0 E5678.029
G1 X5.86 Y-13.87 Z3.59 F3300.0 E5678.308
G1 X6.14 Y-13.87 Z3.59 F3300.0 E5678.323
G1 X9.86 Y-10.13 Z3.59 F3300.0 E5678.602
G1 X10.14 Y-10.13 Z3.59 F3300.0 E5678.617
G1 X13.86 Y-13.87 Z3.59 F3300.0 E5678.896
G1 X14.14 Y-13.87 Z3.59 F3300.0 E5678.911
G1 X17.86 Y-10.13 Z3.59 F3300.0 E5679.19
G1 X18.14 Y-10.13 Z3.59 F3300.0 E5679.204
G1 X21.86 Y-13.87 Z3.59 F3300.0 E5679.483
G1 X22.14 Y-13.87 Z3.59 F3300.0 E5679.498
G1 X25.86 Y-10.13 Z3.59 F3300.0 E5679.777
G1 X26.14 Y-10.13 Z3.59 F3300.0 E5679.792
G1 X29.86 Y-13.87 Z3.59 F3300.0 E5680.071
G1 X30.14 Y-13.87 Z3.59 F3300.0 E5680.086
G1 X33.86 Y-10.13 Z3.59 F3300.0 E5680.365
G1 X34.14 Y-10.13 Z3.59 F3300.0 E5680.379
G1 X37.86 Y-13.87 Z3.59 F3300.0 E5680.658
G1 X38.14 Y-13.87 Z3.59 F3300.0 E5680.673
G1 X41.86 Y-10.13 Z3.59 F3300.0 E5680.952
G1 X42.14 Y-10.13 Z3.59 F3300.0 E5680.967
G1 X45.86 Y-13.87 Z3.59 F3300.0 E5681.246
G1 X46.14 Y-13.87 Z3.59 F3300.0 E5681.261
G1 X49.86 Y-10.13 Z3.59 F3300.0 E5681.54
G1 X50.14 Y-10.13 Z3.59 F3300.0 E5681.554
G1 X53.78 Y-8.8 Z3.59 F3300.0 E5681.759
G1 X53.78 Y-16.0 Z3.59 F3300.0 E5682.139
G1 X50.14 Y-17.87 Z3.59 F3300.0 E5682.356
G1 X49.86 Y-17.87 Z3.59 F3300.0 E5682.37
G1 X46.14 Y-14.13 Z3.59 F3300.0 E5682.649
G1 X45.86 Y-14.13 Z3.59 F3300.0 E5682.664
G1 X42.14 Y-17.87 Z3.59 F3300.0 E5682.943
G1 X41.86 Y-17.87 Z3.59 F3300.0 E5682.958
G1 X38.14 Y-14.13 Z3.59 F3300.0 E5683.237
G1 X37.86 Y-14.13 Z3.59 F3300.0 E5683.252
G1 X34.14 Y-17.87 Z3.59 F3300.0 E5683.53
G1 X33.86 Y-17.87 Z3.59 F3300.0 E5683.545
G1 X30.14 Y-14.13 Z3.59 F3300.0 E5683.824
G1 X29.86 Y-14.13 Z3.59 F3300.0 E5683.839
G1 X26.14 Y-17.87 Z3.59 F3300.0 E5684.118
G1 X25.86 Y-17.87 Z3.59 F3300.0 E5684.133
G1 X22.14 Y-14.13 Z3.59 F3300.0 E5684.412
G1 X21.86 Y-14.13 Z3.59 F3300.0 E5684.427
G1 X18.14 Y-17.87 Z3.59 F3300.0 E5684.705
G1 X17.86 Y-17.87 Z3.59 F3300.0 E5684.72
G1 X14.14 Y-14.13 Z3.59 F3300.0 E5684.999
G1 X13.86 Y-14.13 Z3.59 F3300.0 E5685.014
G1 X10.14 Y-17.87 Z3.59 F3300.0 E5685.293
G1 X9.86 Y-17.87 Z3.59 F3300.0 E5685.308
G1 X6.14 Y-14.13 Z3.59 F3300.0 E5685.587
G1 X5.86 Y-14.13 Z3.59 F3300.0 E5685.601
G1 X2.14 Y-17.87 Z3.59 F3300.0 E5685.88
G1 X1.86 Y-17.87 Z3.59 F3300.0 E5685.895
G1 X-1.86 Y-14.13 Z3.59 F3300.0 E5686.174
G1 X-2.14 Y-14.13 Z3.59 F3300.0 E5686.189
G1 X-5.86 Y-17.87 Z3.59 F3300.0 E5686.468
G1 X-6.14 Y-17.87 Z3.59 F3300.0 E5686.483
G1 X-9.86 Y-14.13 Z3.59 F3300.0 E5686.762
G1 X-10.14 Y-14.13 Z3.59 F3300.0 E5686.776
G1 X-13.86 Y-17.87 Z3.59 F3300.0 E5687.055
G1 X-14.14 Y-17.87 Z3.59 F3300.0 E5687.07
G1 X-17.86 Y-14.13 Z3.59 F3300.0 E5687.349
G1 X-18.14 Y-14.13 Z3.59 F3300.0 E5687.364
G1 X-21.86 Y-17.87 Z3.59 F3300.0 E5687.643
G1 X-22.14 Y-17.87 Z3.59 F3300.0 E5687.658
G1 X-25.86 Y-14.13 Z3.59 F3300.0 E5687.937
G1 X-26.14 Y-14.13 Z3.59 F3300.0 E5687.951
G1 X-29.86 Y-17.87 Z3.59 F3300.0 E5688.23
G1 X-30.14 Y-17.87 Z3.59 F3300.0 E5688.245
G1 X-33.86 Y-14.13 Z3.59 F3300.0 E5688.524
G1 X-34.14 Y-14.13 Z3.59 F3300.0 E5688.539
G1 X-37.86 Y-17.87 Z3.59 F3300.0 E5688.818
G1 X-38.14 Y-17.87 Z3.59 F3300.0 E5688.833
G1 X-41.86 Y-14.13 Z3.59 F3300.0 E5689.112
G1 X-42.14 Y-14.13 Z3.59 F3300.0 E5689.126
G1 X-45.86 Y-17.87 Z3.59 F3300.0 E5689.405
G1 X-46.14 Y-17.87 Z3.59 F3300.0 E5689.42
G1 X-49.86 Y-14.13 Z3.59 F3300.0 E5689.699
G1 X-50.14 Y-14.13 Z3.59 F3300.0 E5689.714
G1 X-53.78 Y-12.8 Z3.59 F3300.0 E5689.918
G1 X-53.78 Y-20.0 Z3.59 F3300.0 E5690.299
G1 X-50.14 Y-21.87 Z3.59 F3300.0 E5690.515
G1 X-49.86 Y-21.87 Z3.59 F3300.0 E5690.53
G1 X-46.14 Y-18.13 Z3.59 F3300.0 E5690.809
G1 X-45.86 Y-18.13 Z3.59 F3300.0 E5690.824
G1 X-45.56 Y-21.6 Z3.59 F3300.0 E5691.008
G1 X-44.61 Y-21.6 Z3.59 F3300.0 E5691.058
G1 X-42.88 Y-22.0 Z3.59 F3300.0 E5691.152
G1 X-42.28 Y-22.4 Z3.59 F3300.0 E5691.19
G1 X-42.14 Y-22.0 Z3.59 F3300.0 E5691.212
G1 X-41.86 Y-22.0 Z3.59 F3300.0 E5691.227
G1 X-38.14 Y-18.13 Z3.59 F3300.0 E5691.51
G1 X-37.86 Y-18.13 Z3.59 F3300.0 E5691.525
G1 X-34.14 Y-21.87 Z3.59 F3300.0 E5691.804
G1 X-33.86 Y-21.87 Z3.59 F3300.0 E5691.819
G1 X-30.14 Y-18.13 Z3.59 F3300.0 E5692.098
G1 X-29.86 Y-18.13 Z3.59 F3300.0 E5692.113
G1 X-26.14 Y-21.87 Z3.59 F3300.0 E5692.392
G1 X-25.86 Y-21.87 Z3.59 F3300.0 E5692.406
G1 X-22.14 Y-18.13 Z3.59 F3300.0 E5692.685
G1 X-21.86 Y-18.13 Z3.59 F3300.0 E5692.7
G1 X-18.14 Y-21.87 Z3.59 F3300.0 E5692.979
G1 X-17.86 Y-21.87 Z3.59 F3300.0 E5692.994
G1 X-14.14 Y-18.13 Z3.59 F3300.0 E5693.273
G1 X-13.86 Y-18.13 Z3.59 F3300.0 E5693.288
G1 X-10.14 Y-21.87 Z3.59 F3300.0 E5693.567
G1 X-9.86 Y-21.87 Z3.59 F3300.0 E5693.581
G1 X-6.14 Y-18.13 Z3.59 F3300.0 E5693.86
G1 X-5.86 Y-18.13 Z3.59 F3300.0 E5693.875
G1 X-2.14 Y-21.87 Z3.59 F3300.0 E5694.154
G1 X-1.86 Y-21.87 Z3.59 F3300.0 E5694.169
G1 X1.86 Y-18.13 Z3.59 F3300.0 E5694.448
G1 X2.14 Y-18.13 Z3.59 F3300.0 E5694.463
G1 X5.86 Y-21.87 Z3.59 F3300.0 E5694.742
G1 X6.14 Y-21.87 Z3.59 F3300.0 E5694.756
G1 X9.86 Y-18.13 Z3.59 F3300.0 E5695.035
G1 X10.14 Y-18.13 Z3.59 F3300.0 E5695.05
G1 X13.86 Y-21.87 Z3.59 F3300.0 E5695.329
G1 X14.14 Y-21.87 Z3.59 F3300.0 E5695.344
G1 X17.86 Y-18.13 Z3.59 F3300.0 E5695.623
G1 X18.14 Y-18.13 Z3.59 F3300.0 E5695.638
G1 X21.86 Y-21.87 Z3.59 F3300.0 E5695.917
G1 X22.14 Y-21.87 Z3.59 F3300.0 E5695.931
G1 X25.86 Y-18.13 Z3.59 F3300.0 E5696.21
G1 X26.14 Y-18.13 Z3.59 F3300.0 E5696.225
G1 X29.86 Y-21.87 Z3.59 F3300.0 E5696.504
G1 X30.14 Y-21.87 Z3.59 F3300.0 E5696.519
G1 X33.86 Y-18.13 Z3.59 F3300.0 E5696.798
G1 X34.14 Y-18.13 Z3.59 F3300.0 E5696.813
G1 X37.86 Y-21.87 Z3.59 F3300.0 E5697.092
G1 X38.14 Y-21.87 Z3.59 F3300.0 E5697.106
G1 X41.86 Y-18.13 Z3.59 F3300.0 E5697.385
G1 X42.14 Y-18.13 Z3.59 F3300.0 E5697.4
G1 X45.86 Y-21.87 Z3.59 F3300.0 E5697.679
G1 X46.14 Y-21.87 Z3.59 F3300.0 E5697.694
G1 X49.86 Y-18.13 Z3.59 F3300.0 E5697.973
G1 X50.14 Y-18.13 Z3.59 F3300.0 E5697.988
G1 X53.78 Y-16.4 Z3.59 F3300.0 E5698.2
G1 X53.78 Y-24.0 Z3.59 F3300.0 E5698.602
G1 X50.14 Y-25.87 Z3.59 F3300.0 E5698.818
G1 X49.86 Y-25.87 Z3.59 F3300.0 E5698.833
G1 X46.14 Y-22.13 Z3.59 F3300.0 E5699.112
G1 X45.86 Y-22.13 Z3.59 F3300.0 E5699.127
G1 X42.14 Y-25.87 Z3.59 F3300.0 E5699.406
G1 X41.86 Y-25.87 Z3.59 F3300.0 E5699.42
G1 X38.14 Y-22.13 Z3.59 F3300.0 E5699.699
G1 X37.86 Y-22.13 Z3.59 F3300.0 E5699.714
G1 X34.14 Y-25.87 Z3.59 F3300.0 E5699.993
G1 X33.86 Y-25.87 Z3.59 F3300.0 E5700.008
G1 X30.14 Y-22.13 Z3.59 F3300.0 E5700.287
G1 X29.86 Y-22.13 Z3.59 F3300.0 E5700.302
G1 X26.14 Y-25.87 Z3.59 F3300.0 E5700.581
G1 X25.86 Y-25.87 Z3.59 F3300.0 E5700.595
G1 X22.14 Y-22.13 Z3.59 F3300.0 E5700.874
G1 X21.86 Y-22.13 Z3.59 F3300.0 E5700.889
G1 X18.14 Y-25.87 Z3.59 F3300.0 E5701.168
G1 X17.86 Y-25.87 Z3.59 F3300.0 E5701.183
G1 X14.14 Y-22.13 Z3.59 F3300.0 E5701.462
G1 X13.86 Y-22.13 Z3.59 F3300.0 E5701.477
G1 X10.14 Y-25.87 Z3.59 F3300.0 E5701.756
G1 X9.86 Y-25.87 Z3.59 F3300.0 E5701.77
G1 X6.14 Y-22.13 Z3.59 F3300.0 E5702.049
G1 X5.86 Y-22.13 Z3.59 F3300.0 E5702.064
G1 X2.14 Y-25.87 Z3.59 F3300.0 E5702.343
G1 X1.86 Y-25.87 Z3.59 F3300.0 E5702.358
G1 X-1.86 Y-22.13 Z3.59 F3300.0 E5702.637
G1 X-2.14 Y-22.13 Z3.59 F3300.0 E5702.652
G1 X-5.86 Y-25.87 Z3.59 F3300.0 E5702.93
G1 X-6.14 Y-25.87 Z3.59 F3300.0 E5702.945
G1 X-9.86 Y-22.13 Z3.59 F3300.0 E5703.224
G1 X-10.14 Y-22.13 Z3.59 F3300.0 E5703.239
G1 X-13.86 Y-25.87 Z3.59 F3300.0 E5703.518
G1 X-14.14 Y-25.87 Z3.59 F3300.0 E5703.533
G1 X-17.86 Y-22.13 Z3.59 F3300.0 E5703.812
G1 X-18.14 Y-22.13 Z3.59 F3300.0 E5703.827
G1 X-21.86 Y-25.87 Z3.59 F3300.0 E5704.105
G1 X-22.14 Y-25.87 Z3.59 F3300.0 E5704.12
G1 X-25.86 Y-22.13 Z3.59 F3300.0 E5704.399
G1 X-26.14 Y-22.13 Z3.59 F3300.0 E5704.414
G1 X-29.86 Y-25.87 Z3.59 F3300.0 E5704.693
G1 X-30.14 Y-25.87 Z3.59 F3300.0 E5704.708
G1 X-33.86 Y-22.13 Z3.59 F3300.0 E5704.987
G1 X-34.14 Y-22.13 Z3.59 F3300.0 E5705.001
G1 X-37.86 Y-25.87 Z3.59 F3300.0 E5705.28
G1 X-38.14 Y-25.87 Z3.59 F3300.0 E5705.295
G1 X-40.63 Y-24.0 Z3.59 F3300.0 E5705.46
G1 X-41.17 Y-23.2 Z3.59 F3300.0 E5705.511
G1 X-41.68 Y-22.8 Z3.59 F3300.0 E5705.545
G1 F1200.0
G1 E5704.545
G1 F3300.0
M103
G1 X53.78 Y-28.0 Z3.59 F4200.0
G1 F1200.0
G1 E5705.545
G1 F4200.0
M101
G1 X53.78 Y-24.4 Z3.59 F3300.0 E5705.736
G1 X50.14 Y-26.13 Z3.59 F3300.0 E5705.948
G1 X49.86 Y-26.13 Z3.59 F3300.0 E5705.963
G1 X46.14 Y-29.87 Z3.59 F3300.0 E5706.242
G1 X45.86 Y-29.87 Z3.59 F3300.0 E5706.257
G1 X42.14 Y-26.13 Z3.59 F3300.0 E5706.536
G1 X41.86 Y-26.13 Z3.59 F3300.0 E5706.551
G1 X38.14 Y-29.87 Z3.59 F3300.0 E5706.829
G1 X37.86 Y-29.87 Z3.59 F3300.0 E5706.844
G1 X34.14 Y-26.13 Z3.59 F3300.0 E5707.123
G1 X33.86 Y-26.13 Z3.59 F3300.0 E5707.138
G1 X30.14 Y-29.87 Z3.59 F3300.0 E5707.417
G1 X29.86 Y-29.87 Z3.59 F3300.0 E5707.432
G1 X26.14 Y-26.13 Z3.59 F3300.0 E5707.711
G1 X25.86 Y-26.13 Z3.59 F3300.0 E5707.726
G1 X22.14 Y-29.87 Z3.59 F3300.0 E5708.004
G1 X21.86 Y-29.87 Z3.59 F3300.0 E5708.019
G1 X18.14 Y-26.13 Z3.59 F3300.0 E5708.298
G1 X17.86 Y-26.13 Z3.59 F3300.0 E5708.313
G1 X14.14 Y-29.87 Z3.59 F3300.0 E5708.592
G1 X13.86 Y-29.87 Z3.59 F3300.0 E5708.607
G1 X10.14 Y-26.13 Z3.59 F3300.0 E5708.886
G1 X9.86 Y-26.13 Z3.59 F3300.0 E5708.9
G1 X6.14 Y-29.87 Z3.59 F3300.0 E5709.179
G1 X5.86 Y-29.87 Z3.59 F3300.0 E5709.194
G1 X2.14 Y-26.13 Z3.59 F3300.0 E5709.473
G1 X1.86 Y-26.13 Z3.59 F3300.0 E5709.488
G1 X-1.86 Y-29.87 Z3.59 F3300.0 E5709.767
G1 X-2.14 Y-29.87 Z3.59 F3300.0 E5709.782
G1 X-5.86 Y-26.13 Z3.59 F3300.0 E5710.061
G1 X-6.14 Y-26.13 Z3.59 F3300.0 E5710.075
G1 X-9.86 Y-29.87 Z3.59 F3300.0 E5710.354
G1 X-10.14 Y-29.87 Z3.59 F3300.0 E5710.369
G1 X-13.86 Y-26.13 Z3.59 F3300.0 E5710.648
M73 P10 (display progress)
G1 X-14.14 Y-26.13 Z3.59 F3300.0 E5710.663
G1 X-17.86 Y-29.87 Z3.59 F3300.0 E5710.942
G1 X-18.14 Y-29.87 Z3.59 F3300.0 E5710.957
G1 X-21.86 Y-26.13 Z3.59 F3300.0 E5711.236
G1 X-22.14 Y-26.13 Z3.59 F3300.0 E5711.25
G1 X-25.86 Y-29.87 Z3.59 F3300.0 E5711.529
G1 X-26.14 Y-29.87 Z3.59 F3300.0 E5711.544
G1 X-29.86 Y-26.13 Z3.59 F3300.0 E5711.823
G1 X-30.14 Y-26.13 Z3.59 F3300.0 E5711.838
G1 X-33.86 Y-29.87 Z3.59 F3300.0 E5712.117
G1 X-34.14 Y-29.87 Z3.59 F3300.0 E5712.132
G1 X-37.86 Y-26.13 Z3.59 F3300.0 E5712.411
G1 X-38.14 Y-26.13 Z3.59 F3300.0 E5712.425
G1 X-40.1 Y-24.8 Z3.59 F3300.0 E5712.55
G1 X-39.67 Y-26.8 Z3.59 F3300.0 E5712.658
G1 X-39.69 Y-27.2 Z3.59 F3300.0 E5712.68
G1 X-39.85 Y-28.0 Z3.59 F3300.0 E5712.723
G1 F1200.0
G1 E5711.723
G1 F3300.0
M103
G1 X-43.09 Y-32.0 Z3.59 F4200.0
G1 F1200.0
G1 E5712.723
G1 F4200.0
M101
G1 X-41.23 Y-30.8 Z3.59 F3300.0 E5712.84
G1 X-40.17 Y-29.2 Z3.59 F3300.0 E5712.941
G1 X-40.01 Y-28.8 Z3.59 F3300.0 E5712.964
G1 X-39.93 Y-28.4 Z3.59 F3300.0 E5712.985
G1 X-34.14 Y-30.13 Z3.59 F3300.0 E5713.304
G1 X-9.86 Y-30.13 Z3.59 F3300.0 E5714.587
G1 X-6.14 Y-33.87 Z3.59 F3300.0 E5714.866
G1 X-5.86 Y-33.87 Z3.59 F3300.0 E5714.881
G1 X-2.14 Y-30.13 Z3.59 F3300.0 E5715.16
G1 X-1.86 Y-30.13 Z3.59 F3300.0 E5715.175
G1 X1.86 Y-33.87 Z3.59 F3300.0 E5715.453
G1 X2.14 Y-33.87 Z3.59 F3300.0 E5715.468
G1 X5.86 Y-30.13 Z3.59 F3300.0 E5715.747
G1 X6.14 Y-30.13 Z3.59 F3300.0 E5715.762
G1 X9.86 Y-33.87 Z3.59 F3300.0 E5716.041
G1 X10.14 Y-33.87 Z3.59 F3300.0 E5716.056
G1 X13.86 Y-30.13 Z3.59 F3300.0 E5716.335
G1 X46.14 Y-30.13 Z3.59 F3300.0 E5718.04
G1 X53.78 Y-28.4 Z3.59 F3300.0 E5718.454
G1 X53.78 Y-33.6 Z3.59 F3300.0 E5718.728
G1 X53.72 Y-34.0 Z3.59 F3300.0 E5718.75
G1 F1200.0
G1 E5717.75
G1 F3300.0
M103
G1 X-47.07 Y-32.0 Z3.59 F4200.0
G1 F1200.0
G1 E5718.75
G1 F4200.0
M101
G1 X-48.93 Y-30.8 Z3.59 F3300.0 E5718.866
G1 X-50.0 Y-29.2 Z3.59 F3300.0 E5718.968
G1 X-50.15 Y-28.8 Z3.59 F3300.0 E5718.991
G1 X-50.23 Y-28.4 Z3.59 F3300.0 E5719.012
G1 X-53.78 Y-28.4 Z3.59 F3300.0 E5719.2
G1 X-53.73 Y-34.8 Z3.59 F3300.0 E5719.538
G1 X-46.14 Y-34.0 Z3.59 F3300.0 E5719.941
G1 X10.14 Y-34.13 Z3.59 F3300.0 E5722.914
G1 X15.45 Y-34.8 Z3.59 F3300.0 E5723.196
G1 X15.5 Y-34.4 Z3.59 F3300.0 E5723.217
G1 F1200.0
G1 E5722.217
G1 F3300.0
M103
G1 X13.82 Y27.6 Z3.59 F4200.0
G1 F1200.0
G1 E5723.217
G1 F4200.0
M101
G1 X14.08 Y27.2 Z3.59 F3300.0 E5723.243
G1 X14.25 Y26.8 Z3.59 F3300.0 E5723.266
G1 X14.6 Y24.8 Z3.59 F3300.0 E5723.373
G1 X14.28 Y23.2 Z3.59 F3300.0 E5723.459
G1 X17.86 Y22.13 Z3.59 F3300.0 E5723.656
G1 X18.14 Y22.13 Z3.59 F3300.0 E5723.671
G1 X21.86 Y25.87 Z3.59 F3300.0 E5723.95
G1 X22.14 Y25.87 Z3.59 F3300.0 E5723.965
G1 X25.86 Y22.13 Z3.59 F3300.0 E5724.244
G1 X26.14 Y22.13 Z3.59 F3300.0 E5724.259
G1 X29.86 Y25.87 Z3.59 F3300.0 E5724.538
G1 X30.14 Y25.87 Z3.59 F3300.0 E5724.553
G1 X33.86 Y22.13 Z3.59 F3300.0 E5724.831
G1 X34.14 Y22.13 Z3.59 F3300.0 E5724.846
G1 X37.86 Y25.87 Z3.59 F3300.0 E5725.125
G1 X38.14 Y25.87 Z3.59 F3300.0 E5725.14
G1 X41.86 Y22.13 Z3.59 F3300.0 E5725.419
G1 X42.14 Y22.13 Z3.59 F3300.0 E5725.434
G1 X45.86 Y25.87 Z3.59 F3300.0 E5725.713
G1 X46.14 Y25.87 Z3.59 F3300.0 E5725.727
G1 X49.86 Y22.13 Z3.59 F3300.0 E5726.006
G1 X50.14 Y22.13 Z3.59 F3300.0 E5726.021
G1 X53.78 Y24.0 Z3.59 F3300.0 E5726.237
G1 X53.78 Y31.6 Z3.59 F3300.0 E5726.639
G1 X50.14 Y29.87 Z3.59 F3300.0 E5726.852
G1 X49.86 Y29.87 Z3.59 F3300.0 E5726.866
G1 X46.14 Y26.13 Z3.59 F3300.0 E5727.145
G1 X45.86 Y26.13 Z3.59 F3300.0 E5727.16
G1 X42.14 Y29.87 Z3.59 F3300.0 E5727.439
G1 X41.86 Y29.87 Z3.59 F3300.0 E5727.454
G1 X38.14 Y26.13 Z3.59 F3300.0 E5727.733
G1 X37.86 Y26.13 Z3.59 F3300.0 E5727.748
G1 X34.14 Y29.87 Z3.59 F3300.0 E5728.027
G1 X33.86 Y29.87 Z3.59 F3300.0 E5728.041
G1 X30.14 Y26.13 Z3.59 F3300.0 E5728.32
G1 X29.86 Y26.13 Z3.59 F3300.0 E5728.335
G1 X26.14 Y29.87 Z3.59 F3300.0 E5728.614
G1 X25.86 Y29.87 Z3.59 F3300.0 E5728.629
G1 X22.14 Y26.13 Z3.59 F3300.0 E5728.908
G1 X21.86 Y26.13 Z3.59 F3300.0 E5728.923
G1 X18.14 Y29.87 Z3.59 F3300.0 E5729.202
G1 X17.86 Y29.87 Z3.59 F3300.0 E5729.216
G1 X13.55 Y28.0 Z3.59 F3300.0 E5729.465
G1 X12.99 Y28.8 Z3.59 F3300.0 E5729.516
G1 X11.8 Y29.6 Z3.59 F3300.0 E5729.592
G1 X11.03 Y30.0 Z3.59 F3300.0 E5729.638
G1 F1200.0
G1 E5728.638
G1 F3300.0
M103
G1 X7.34 Y30.0 Z3.59 F4200.0
G1 F1200.0
G1 E5729.638
G1 F4200.0
M101
G1 X6.58 Y29.6 Z3.59 F3300.0 E5729.683
G1 X5.38 Y28.8 Z3.59 F3300.0 E5729.759
G1 X4.82 Y28.0 Z3.59 F3300.0 E5729.811
G1 X2.14 Y29.87 Z3.59 F3300.0 E5729.984
G1 X1.86 Y29.87 Z3.59 F3300.0 E5729.999
G1 X-1.86 Y26.13 Z3.59 F3300.0 E5730.278
G1 X-2.14 Y26.13 Z3.59 F3300.0 E5730.292
G1 X-5.86 Y29.87 Z3.59 F3300.0 E5730.571
G1 X-6.14 Y29.87 Z3.59 F3300.0 E5730.586
G1 X-9.86 Y26.13 Z3.59 F3300.0 E5730.865
G1 X-10.14 Y26.13 Z3.59 F3300.0 E5730.88
G1 X-13.86 Y29.87 Z3.59 F3300.0 E5731.159
G1 X-14.14 Y29.87 Z3.59 F3300.0 E5731.174
G1 X-17.86 Y26.13 Z3.59 F3300.0 E5731.452
G1 X-18.14 Y26.13 Z3.59 F3300.0 E5731.467
G1 X-21.86 Y29.87 Z3.59 F3300.0 E5731.746
G1 X-22.14 Y29.87 Z3.59 F3300.0 E5731.761
G1 X-25.86 Y26.13 Z3.59 F3300.0 E5732.04
G1 X-26.14 Y26.13 Z3.59 F3300.0 E5732.055
G1 X-29.86 Y29.87 Z3.59 F3300.0 E5732.334
G1 X-30.14 Y29.87 Z3.59 F3300.0 E5732.349
G1 X-33.86 Y26.13 Z3.59 F3300.0 E5732.627
G1 X-34.14 Y26.13 Z3.59 F3300.0 E5732.642
G1 X-37.86 Y29.87 Z3.59 F3300.0 E5732.921
G1 X-38.14 Y29.87 Z3.59 F3300.0 E5732.936
G1 X-41.86 Y26.13 Z3.59 F3300.0 E5733.215
G1 X-42.14 Y26.13 Z3.59 F3300.0 E5733.23
G1 X-45.86 Y29.87 Z3.59 F3300.0 E5733.509
G1 X-46.14 Y29.87 Z3.59 F3300.0 E5733.523
G1 X-49.86 Y26.13 Z3.59 F3300.0 E5733.802
G1 X-50.14 Y26.13 Z3.59 F3300.0 E5733.817
G1 X-53.78 Y27.6 Z3.59 F3300.0 E5734.025
G1 X-53.78 Y31.2 Z3.59 F3300.0 E5734.215
G1 F1200.0
G1 E5733.215
G1 F3300.0
M103
G1 X-49.53 Y-24.0 Z3.59 F4200.0
G1 F1200.0
G1 E5734.215
G1 F4200.0
M101
G1 X-48.99 Y-23.2 Z3.59 F3300.0 E5734.266
G1 X-47.28 Y-22.0 Z3.59 F3300.0 E5734.376
G1 X-50.14 Y-22.13 Z3.59 F3300.0 E5734.527
G1 X-53.78 Y-20.4 Z3.59 F3300.0 E5734.74
G1 X-53.78 Y-28.0 Z3.59 F3300.0 E5735.141
G1 X-50.06 Y-24.8 Z3.59 F3300.0 E5735.4
G1 X-50.49 Y-26.8 Z3.59 F3300.0 E5735.508
G1 X-50.47 Y-27.2 Z3.59 F3300.0 E5735.53
G1 X-50.31 Y-28.0 Z3.59 F3300.0 E5735.573
G1 F1200.0
G1 E5734.573
G1 F3300.0
M103
G1 X-50.02 Y-26.95 Z3.59 F4200.0
G1 X-48.57 Y-23.46 Z3.59 F4200.0
G1 X53.72 Y34.0 Z3.59 F4200.0
G1 F1200.0
G1 E5735.573
G1 F4200.0
M101
G1 X53.78 Y33.6 Z3.59 F3300.0 E5735.594
G1 X53.78 Y32.0 Z3.59 F3300.0 E5735.679
G1 X50.14 Y30.13 Z3.59 F3300.0 E5735.895
G1 X17.86 Y30.13 Z3.59 F3300.0 E5737.6
G1 X6.14 Y33.87 Z3.59 F3300.0 E5738.25
G1 X5.86 Y33.87 Z3.59 F3300.0 E5738.265
G1 X2.14 Y30.13 Z3.59 F3300.0 E5738.544
G1 X1.86 Y30.13 Z3.59 F3300.0 E5738.559
G1 X-1.86 Y33.87 Z3.59 F3300.0 E5738.837
G1 X-2.14 Y33.87 Z3.59 F3300.0 E5738.852
G1 X-5.86 Y30.13 Z3.59 F3300.0 E5739.131
G1 X-6.14 Y30.13 Z3.59 F3300.0 E5739.146
G1 X-9.86 Y33.87 Z3.59 F3300.0 E5739.425
G1 X-10.14 Y33.87 Z3.59 F3300.0 E5739.44
G1 X-13.86 Y30.13 Z3.59 F3300.0 E5739.719
G1 X-14.14 Y30.13 Z3.59 F3300.0 E5739.734
G1 X-17.86 Y33.87 Z3.59 F3300.0 E5740.012
G1 X-18.14 Y33.87 Z3.59 F3300.0 E5740.027
G1 X-21.86 Y30.13 Z3.59 F3300.0 E5740.306
G1 X-22.14 Y30.13 Z3.59 F3300.0 E5740.321
G1 X-25.86 Y33.87 Z3.59 F3300.0 E5740.6
G1 X-26.14 Y33.87 Z3.59 F3300.0 E5740.615
G1 X-29.86 Y30.13 Z3.59 F3300.0 E5740.894
G1 X-30.14 Y30.13 Z3.59 F3300.0 E5740.908
G1 X-33.86 Y33.87 Z3.59 F3300.0 E5741.187
G1 X-34.14 Y33.87 Z3.59 F3300.0 E5741.202
G1 X-37.86 Y30.13 Z3.59 F3300.0 E5741.481
G1 X-38.14 Y30.13 Z3.59 F3300.0 E5741.496
G1 X-41.86 Y33.87 Z3.59 F3300.0 E5741.775
G1 X-42.14 Y33.87 Z3.59 F3300.0 E5741.79
G1 X-45.86 Y30.13 Z3.59 F3300.0 E5742.069
G1 X-46.14 Y30.13 Z3.59 F3300.0 E5742.083
G1 X-49.86 Y33.87 Z3.59 F3300.0 E5742.362
G1 X-50.14 Y33.87 Z3.59 F3300.0 E5742.377
G1 X-53.78 Y31.6 Z3.59 F3300.0 E5742.604
G1 X-53.78 Y34.4 Z3.59 F3300.0 E5742.752
G1 X-53.73 Y34.8 Z3.59 F3300.0 E5742.773
G1 X-50.14 Y34.13 Z3.59 F3300.0 E5742.966
G1 X6.14 Y34.13 Z3.59 F3300.0 E5745.939
G1 X15.45 Y34.8 Z3.59 F3300.0 E5746.432
G1 X15.5 Y34.4 Z3.59 F3300.0 E5746.453
G1 F1200.0
G1 E5745.453
G1 F3300.0
M103
(</infill>)
(</nestedRing>)
(</rotation>)
(</layer>)
(<layer> 3.861 )
(<rotation> (6.12323399574e-17+1j) )
(<nestedRing>)
(<boundaryPerimeter>)
(<boundaryPoint> X16.379 Y-35.045 Z3.861 </boundaryPoint>)
(<boundaryPoint> X54.659 Y-35.045 Z3.861 </boundaryPoint>)
(<boundaryPoint> X54.659 Y35.045 Z3.861 </boundaryPoint>)
(<boundaryPoint> X16.379 Y35.045 Z3.861 </boundaryPoint>)
(<boundaryPoint> X16.379 Y35.854 Z3.861 </boundaryPoint>)
(<boundaryPoint> X-54.659 Y35.854 Z3.861 </boundaryPoint>)
(<boundaryPoint> X-54.659 Y-35.854 Z3.861 </boundaryPoint>)
(<boundaryPoint> X16.379 Y-35.854 Z3.861 </boundaryPoint>)
(<loop> inner )
G1 X9.19 Y29.86 Z3.86 F4200.0
G1 X5.7 Y28.42 Z3.86 F4200.0
G1 X-40.15 Y-26.95 Z3.86 F4200.0
G1 X-41.59 Y-30.44 Z3.86 F4200.0
G1 X-45.08 Y-31.89 Z3.86 F4200.0
G1 X-48.59 Y-30.69 Z3.86 F4200.0
G1 F1200.0
G1 E5746.453
G1 F4200.0
M101
G1 X-48.73 Y-30.6 Z3.86 F3300.0 E5746.462
G1 X-49.84 Y-28.93 Z3.86 F3300.0 E5746.568
G1 X-50.24 Y-26.95 Z3.86 F3300.0 E5746.674
G1 X-49.84 Y-24.98 Z3.86 F3300.0 E5746.781
G1 X-48.73 Y-23.3 Z3.86 F3300.0 E5746.887
G1 X-47.05 Y-22.18 Z3.86 F3300.0 E5746.993
G1 X-45.08 Y-21.79 Z3.86 F3300.0 E5747.1
G1 X-43.11 Y-22.18 Z3.86 F3300.0 E5747.206
G1 X-41.44 Y-23.3 Z3.86 F3300.0 E5747.312
G1 X-40.32 Y-24.98 Z3.86 F3300.0 E5747.418
G1 X-39.93 Y-26.95 Z3.86 F3300.0 E5747.525
G1 X-40.32 Y-28.93 Z3.86 F3300.0 E5747.631
G1 X-41.44 Y-30.6 Z3.86 F3300.0 E5747.737
G1 X-43.11 Y-31.72 Z3.86 F3300.0 E5747.844
G1 X-45.08 Y-32.11 Z3.86 F3300.0 E5747.95
G1 X-47.05 Y-31.72 Z3.86 F3300.0 E5748.056
G1 X-48.59 Y-30.69 Z3.86 F3300.0 E5748.154
G1 F1200.0
G1 E5747.154
G1 F3300.0
M103
(</loop>)
(<loop> inner )
G1 X-45.08 Y-31.89 Z3.86 F4200.0
G1 X-41.59 Y-30.44 Z3.86 F4200.0
G1 X5.68 Y21.18 Z3.86 F4200.0
G1 F1200.0
G1 E5748.154
G1 F4200.0
M101
G1 X5.54 Y21.28 Z3.86 F3300.0 E5748.162
G1 X4.42 Y22.95 Z3.86 F3300.0 E5748.269
G1 X4.03 Y24.92 Z3.86 F3300.0 E5748.375
G1 X4.42 Y26.9 Z3.86 F3300.0 E5748.481
G1 X5.54 Y28.57 Z3.86 F3300.0 E5748.588
G1 X7.21 Y29.69 Z3.86 F3300.0 E5748.694
G1 X9.19 Y30.08 Z3.86 F3300.0 E5748.8
G1 X11.16 Y29.69 Z3.86 F3300.0 E5748.907
G1 X12.83 Y28.57 Z3.86 F3300.0 E5749.013
G1 X13.95 Y26.9 Z3.86 F3300.0 E5749.119
G1 X14.34 Y24.92 Z3.86 F3300.0 E5749.225
G1 X13.95 Y22.95 Z3.86 F3300.0 E5749.332
G1 X12.83 Y21.28 Z3.86 F3300.0 E5749.438
G1 X11.16 Y20.16 Z3.86 F3300.0 E5749.544
G1 X9.19 Y19.76 Z3.86 F3300.0 E5749.651
G1 X7.21 Y20.16 Z3.86 F3300.0 E5749.757
G1 X5.68 Y21.18 Z3.86 F3300.0 E5749.854
G1 F1200.0
G1 E5748.854
G1 F3300.0
M103
(</loop>)
(<loop> outer )
G1 X4.25 Y24.92 Z3.86 F4200.0
G1 X5.71 Y35.25 Z3.86 F4200.0
G1 F1200.0
G1 E5749.854
G1 F4200.0
M101
G1 X5.54 Y35.25 Z3.86 F3300.0 E5749.863
G1 X-54.06 Y35.25 Z3.86 F3300.0 E5753.011
G1 X-54.06 Y-35.25 Z3.86 F3300.0 E5756.736
G1 X15.78 Y-35.25 Z3.86 F3300.0 E5760.425
G1 X15.78 Y-34.45 Z3.86 F3300.0 E5760.468
G1 X54.06 Y-34.45 Z3.86 F3300.0 E5762.49
G1 X54.06 Y34.45 Z3.86 F3300.0 E5766.129
G1 X15.78 Y34.45 Z3.86 F3300.0 E5768.151
G1 X15.78 Y35.25 Z3.86 F3300.0 E5768.194
G1 X5.71 Y35.25 Z3.86 F3300.0 E5768.726
G1 F1200.0
G1 E5768.726
G1 F3300.0
M103
(</loop>)
(<edge> outer )
;M108 R27.5
G1 X5.71 Y35.65 Z3.86 F4200.0
G1 F1200.0
G1 E5768.726
G1 F4200.0
M101
G1 X5.54 Y35.65 Z3.86 F1650.0 E5768.735
G1 X-54.46 Y35.65 Z3.86 F1650.0 E5771.904
G1 X-54.46 Y-35.65 Z3.86 F1650.0 E5775.671
G1 X16.18 Y-35.65 Z3.86 F1650.0 E5779.403
G1 X16.18 Y-34.85 Z3.86 F1650.0 E5779.445
G1 X54.46 Y-34.85 Z3.86 F1650.0 E5781.468
G1 X54.46 Y34.85 Z3.86 F1650.0 E5785.149
G1 X16.18 Y34.85 Z3.86 F1650.0 E5787.171
G1 X16.18 Y35.65 Z3.86 F1650.0 E5787.214
G1 X5.71 Y35.65 Z3.86 F1650.0 E5787.767
G1 F1200.0
G1 E5786.767
G1 F1650.0
M103
(</edge>)
(</boundaryPerimeter>)
(<nestedRing>)
(<boundaryPerimeter>)
(<boundaryPoint> X9.185 Y29.47 Z3.861 </boundaryPoint>)
(<boundaryPoint> X10.924 Y29.124 Z3.861 </boundaryPoint>)
(<boundaryPoint> X12.398 Y28.138 Z3.861 </boundaryPoint>)
(<boundaryPoint> X13.382 Y26.663 Z3.861 </boundaryPoint>)
(<boundaryPoint> X13.728 Y24.922 Z3.861 </boundaryPoint>)
(<boundaryPoint> X13.382 Y23.182 Z3.861 </boundaryPoint>)
(<boundaryPoint> X12.398 Y21.707 Z3.861 </boundaryPoint>)
(<boundaryPoint> X10.924 Y20.721 Z3.861 </boundaryPoint>)
(<boundaryPoint> X9.185 Y20.374 Z3.861 </boundaryPoint>)
(<boundaryPoint> X7.447 Y20.721 Z3.861 </boundaryPoint>)
(<boundaryPoint> X5.973 Y21.707 Z3.861 </boundaryPoint>)
(<boundaryPoint> X4.988 Y23.182 Z3.861 </boundaryPoint>)
(<boundaryPoint> X4.643 Y24.922 Z3.861 </boundaryPoint>)
(<boundaryPoint> X4.988 Y26.663 Z3.861 </boundaryPoint>)
(<boundaryPoint> X5.973 Y28.138 Z3.861 </boundaryPoint>)
(<boundaryPoint> X7.447 Y29.124 Z3.861 </boundaryPoint>)
(<edge> inner )
G1 X7.23 Y29.22 Z3.86 F4200.0
G1 F1200.0
G1 E5787.767
G1 F4200.0
M101
G1 X7.37 Y29.31 Z3.86 F1650.0 E5787.776
G1 X9.19 Y29.67 Z3.86 F1650.0 E5787.874
G1 X11.0 Y29.31 Z3.86 F1650.0 E5787.971
G1 X12.54 Y28.28 Z3.86 F1650.0 E5788.069
G1 X13.57 Y26.74 Z3.86 F1650.0 E5788.167
G1 X13.93 Y24.92 Z3.86 F1650.0 E5788.265
G1 X13.57 Y23.1 Z3.86 F1650.0 E5788.363
G1 X12.54 Y21.56 Z3.86 F1650.0 E5788.461
G1 X11.0 Y20.53 Z3.86 F1650.0 E5788.559
G1 X9.19 Y20.17 Z3.86 F1650.0 E5788.657
G1 X7.37 Y20.53 Z3.86 F1650.0 E5788.755
G1 X5.83 Y21.56 Z3.86 F1650.0 E5788.852
G1 X4.8 Y23.1 Z3.86 F1650.0 E5788.95
G1 X4.44 Y24.92 Z3.86 F1650.0 E5789.048
G1 X4.8 Y26.74 Z3.86 F1650.0 E5789.146
G1 X5.83 Y28.28 Z3.86 F1650.0 E5789.244
G1 X7.23 Y29.22 Z3.86 F1650.0 E5789.333
G1 F1200.0
G1 E5788.333
G1 F1650.0
M103
(</edge>)
(</boundaryPerimeter>)
(</nestedRing>)
(<nestedRing>)
(<boundaryPerimeter>)
(<boundaryPoint> X-40.538 Y-26.951 Z3.861 </boundaryPoint>)
(<boundaryPoint> X-40.884 Y-28.691 Z3.861 </boundaryPoint>)
(<boundaryPoint> X-41.869 Y-30.167 Z3.861 </boundaryPoint>)
(<boundaryPoint> X-43.343 Y-31.153 Z3.861 </boundaryPoint>)
(<boundaryPoint> X-45.081 Y-31.499 Z3.861 </boundaryPoint>)
(<boundaryPoint> X-46.82 Y-31.153 Z3.861 </boundaryPoint>)
(<boundaryPoint> X-48.293 Y-30.167 Z3.861 </boundaryPoint>)
(<boundaryPoint> X-49.278 Y-28.691 Z3.861 </boundaryPoint>)
(<boundaryPoint> X-49.624 Y-26.951 Z3.861 </boundaryPoint>)
(<boundaryPoint> X-49.278 Y-25.211 Z3.861 </boundaryPoint>)
(<boundaryPoint> X-48.293 Y-23.735 Z3.861 </boundaryPoint>)
(<boundaryPoint> X-46.82 Y-22.749 Z3.861 </boundaryPoint>)
(<boundaryPoint> X-45.081 Y-22.403 Z3.861 </boundaryPoint>)
(<boundaryPoint> X-43.343 Y-22.749 Z3.861 </boundaryPoint>)
(<boundaryPoint> X-41.869 Y-23.735 Z3.861 </boundaryPoint>)
(<boundaryPoint> X-40.884 Y-25.211 Z3.861 </boundaryPoint>)
(<edge> inner )
G1 X6.41 Y28.92 Z3.86 F4200.0
G1 X-41.86 Y-23.5 Z3.86 F4200.0
G1 F1200.0
G1 E5789.333
G1 F4200.0
M101
G1 X-41.73 Y-23.59 Z3.86 F1650.0 E5789.342
G1 X-40.7 Y-25.13 Z3.86 F1650.0 E5789.44
G1 X-40.33 Y-26.95 Z3.86 F1650.0 E5789.538
G1 X-40.7 Y-28.77 Z3.86 F1650.0 E5789.636
G1 X-41.73 Y-30.31 Z3.86 F1650.0 E5789.734
G1 X-43.27 Y-31.34 Z3.86 F1650.0 E5789.831
G1 X-45.08 Y-31.7 Z3.86 F1650.0 E5789.929
G1 X-46.9 Y-31.34 Z3.86 F1650.0 E5790.027
G1 X-48.44 Y-30.31 Z3.86 F1650.0 E5790.125
G1 X-49.47 Y-28.77 Z3.86 F1650.0 E5790.223
G1 X-49.83 Y-26.95 Z3.86 F1650.0 E5790.321
G1 X-49.47 Y-25.13 Z3.86 F1650.0 E5790.419
G1 X-48.44 Y-23.59 Z3.86 F1650.0 E5790.517
G1 X-46.9 Y-22.56 Z3.86 F1650.0 E5790.615
G1 X-45.08 Y-22.2 Z3.86 F1650.0 E5790.712
G1 X-43.27 Y-22.56 Z3.86 F1650.0 E5790.81
G1 X-41.86 Y-23.5 Z3.86 F1650.0 E5790.899
G1 F1200.0
G1 E5790.178
G1 F1650.0
M103
(</edge>)
(</boundaryPerimeter>)
(</nestedRing>)
(<infill>)
(<infillBoundary>)
(<infillPoint> X15.779 Y-34.445 Z2.295 </infillPoint>)
(<infillPoint> X54.059 Y-34.445 Z2.295 </infillPoint>)
(<infillPoint> X54.059 Y34.445 Z2.295 </infillPoint>)
(<infillPoint> X15.779 Y34.445 Z2.295 </infillPoint>)
(<infillPoint> X15.779 Y35.254 Z2.295 </infillPoint>)
(<infillPoint> X-54.059 Y35.254 Z2.295 </infillPoint>)
(<infillPoint> X-54.059 Y-35.254 Z2.295 </infillPoint>)
(<infillPoint> X15.779 Y-35.254 Z2.295 </infillPoint>)
(</infillBoundary>)
(<infillBoundary>)
(<infillPoint> X-39.926 Y-26.951 Z2.295 </infillPoint>)
(<infillPoint> X-40.319 Y-28.925 Z2.295 </infillPoint>)
(<infillPoint> X-41.436 Y-30.599 Z2.295 </infillPoint>)
(<infillPoint> X-43.109 Y-31.718 Z2.295 </infillPoint>)
(<infillPoint> X-45.081 Y-32.111 Z2.295 </infillPoint>)
(<infillPoint> X-47.054 Y-31.718 Z2.295 </infillPoint>)
(<infillPoint> X-48.726 Y-30.599 Z2.295 </infillPoint>)
(<infillPoint> X-49.843 Y-28.925 Z2.295 </infillPoint>)
(<infillPoint> X-50.236 Y-26.951 Z2.295 </infillPoint>)
(<infillPoint> X-49.843 Y-24.977 Z2.295 </infillPoint>)
(<infillPoint> X-48.726 Y-23.303 Z2.295 </infillPoint>)
(<infillPoint> X-47.054 Y-22.184 Z2.295 </infillPoint>)
(<infillPoint> X-45.081 Y-21.791 Z2.295 </infillPoint>)
(<infillPoint> X-43.109 Y-22.184 Z2.295 </infillPoint>)
(<infillPoint> X-41.436 Y-23.303 Z2.295 </infillPoint>)
(<infillPoint> X-40.319 Y-24.977 Z2.295 </infillPoint>)
(</infillBoundary>)
(<infillBoundary>)
(<infillPoint> X9.185 Y30.082 Z2.295 </infillPoint>)
(<infillPoint> X11.158 Y29.689 Z2.295 </infillPoint>)
(<infillPoint> X12.831 Y28.57 Z2.295 </infillPoint>)
(<infillPoint> X13.947 Y26.897 Z2.295 </infillPoint>)
(<infillPoint> X14.34 Y24.922 Z2.295 </infillPoint>)
(<infillPoint> X13.947 Y22.948 Z2.295 </infillPoint>)
(<infillPoint> X12.831 Y21.275 Z2.295 </infillPoint>)
(<infillPoint> X11.158 Y20.156 Z2.295 </infillPoint>)
(<infillPoint> X9.185 Y19.762 Z2.295 </infillPoint>)
(<infillPoint> X7.213 Y20.156 Z2.295 </infillPoint>)
(<infillPoint> X5.54 Y21.275 Z2.295 </infillPoint>)
(<infillPoint> X4.423 Y22.948 Z2.295 </infillPoint>)
(<infillPoint> X4.031 Y24.922 Z2.295 </infillPoint>)
(<infillPoint> X4.423 Y26.897 Z2.295 </infillPoint>)
(<infillPoint> X5.54 Y28.57 Z2.295 </infillPoint>)
(<infillPoint> X7.213 Y29.689 Z2.295 </infillPoint>)
(</infillBoundary>)
;M108 R55.0
G1 X-42.8 Y-22.05 Z3.86 F4200.0
G1 F1200.0
G1 E5790.899
G1 F4200.0
M101
G1 X-43.2 Y-21.88 Z3.86 F3300.0 E5790.922
G1 X-44.0 Y-21.72 Z3.86 F3300.0 E5790.965
G1 X-45.87 Y-18.14 Z3.86 F3300.0 E5791.179
G1 X-45.87 Y-17.86 Z3.86 F3300.0 E5791.194
G1 X-42.13 Y-14.14 Z3.86 F3300.0 E5791.473
G1 X-42.13 Y-13.86 Z3.86 F3300.0 E5791.487
G1 X-45.87 Y-10.14 Z3.86 F3300.0 E5791.766
G1 X-45.87 Y-9.86 Z3.86 F3300.0 E5791.781
G1 X-42.13 Y-6.14 Z3.86 F3300.0 E5792.06
G1 X-42.13 Y-5.86 Z3.86 F3300.0 E5792.075
G1 X-45.87 Y-2.14 Z3.86 F3300.0 E5792.354
G1 X-45.87 Y-1.86 Z3.86 F3300.0 E5792.369
G1 X-42.13 Y1.86 Z3.86 F3300.0 E5792.648
G1 X-42.13 Y2.14 Z3.86 F3300.0 E5792.662
G1 X-45.87 Y5.86 Z3.86 F3300.0 E5792.941
G1 X-45.87 Y6.14 Z3.86 F3300.0 E5792.956
G1 X-42.13 Y9.86 Z3.86 F3300.0 E5793.235
G1 X-42.13 Y10.14 Z3.86 F3300.0 E5793.25
G1 X-45.87 Y13.86 Z3.86 F3300.0 E5793.529
G1 X-45.87 Y14.14 Z3.86 F3300.0 E5793.544
G1 X-42.13 Y17.86 Z3.86 F3300.0 E5793.823
G1 X-42.13 Y18.14 Z3.86 F3300.0 E5793.837
G1 X-45.87 Y21.86 Z3.86 F3300.0 E5794.116
G1 X-45.87 Y22.14 Z3.86 F3300.0 E5794.131
G1 X-42.13 Y25.86 Z3.86 F3300.0 E5794.41
G1 X-42.13 Y26.14 Z3.86 F3300.0 E5794.425
G1 X-45.87 Y29.86 Z3.86 F3300.0 E5794.704
G1 X-45.87 Y30.14 Z3.86 F3300.0 E5794.719
G1 X-42.13 Y33.86 Z3.86 F3300.0 E5794.998
G1 X-42.13 Y34.14 Z3.86 F3300.0 E5795.012
G1 X-40.8 Y34.97 Z3.86 F3300.0 E5795.095
G1 X-48.8 Y34.97 Z3.86 F3300.0 E5795.518
G1 X-49.87 Y34.14 Z3.86 F3300.0 E5795.589
G1 X-49.87 Y33.86 Z3.86 F3300.0 E5795.604
G1 X-46.13 Y30.14 Z3.86 F3300.0 E5795.883
G1 X-46.13 Y29.86 Z3.86 F3300.0 E5795.898
G1 X-49.87 Y26.14 Z3.86 F3300.0 E5796.177
G1 X-49.87 Y25.86 Z3.86 F3300.0 E5796.192
G1 X-46.13 Y22.14 Z3.86 F3300.0 E5796.471
G1 X-46.13 Y21.86 Z3.86 F3300.0 E5796.486
G1 X-49.87 Y18.14 Z3.86 F3300.0 E5796.764
G1 X-49.87 Y17.86 Z3.86 F3300.0 E5796.779
G1 X-46.13 Y14.14 Z3.86 F3300.0 E5797.058
G1 X-46.13 Y13.86 Z3.86 F3300.0 E5797.073
G1 X-49.87 Y10.14 Z3.86 F3300.0 E5797.352
G1 X-49.87 Y9.86 Z3.86 F3300.0 E5797.367
G1 X-46.13 Y6.14 Z3.86 F3300.0 E5797.646
G1 X-46.13 Y5.86 Z3.86 F3300.0 E5797.66
G1 X-49.87 Y2.14 Z3.86 F3300.0 E5797.939
G1 X-49.87 Y1.86 Z3.86 F3300.0 E5797.954
G1 X-46.13 Y-1.86 Z3.86 F3300.0 E5798.233
G1 X-46.13 Y-2.14 Z3.86 F3300.0 E5798.248
G1 X-49.87 Y-5.86 Z3.86 F3300.0 E5798.527
G1 X-49.87 Y-6.14 Z3.86 F3300.0 E5798.542
G1 X-46.13 Y-9.86 Z3.86 F3300.0 E5798.821
G1 X-46.13 Y-10.14 Z3.86 F3300.0 E5798.835
G1 X-49.87 Y-13.86 Z3.86 F3300.0 E5799.114
G1 X-49.87 Y-14.14 Z3.86 F3300.0 E5799.129
G1 X-46.13 Y-17.86 Z3.86 F3300.0 E5799.408
G1 X-46.13 Y-18.14 Z3.86 F3300.0 E5799.423
G1 X-49.87 Y-21.86 Z3.86 F3300.0 E5799.702
G1 X-49.87 Y-22.14 Z3.86 F3300.0 E5799.717
G1 X-48.0 Y-22.48 Z3.86 F3300.0 E5799.817
G1 X-47.2 Y-21.94 Z3.86 F3300.0 E5799.868
G1 X-45.2 Y-21.53 Z3.86 F3300.0 E5799.976
G1 X-44.8 Y-21.56 Z3.86 F3300.0 E5799.997
G1 X-44.4 Y-21.64 Z3.86 F3300.0 E5800.019
G1 F1200.0
G1 E5799.019
G1 F3300.0
M103
G1 X4.0 Y26.2 Z3.86 F4200.0
G1 F1200.0
G1 E5800.019
G1 F4200.0
M101
G1 X4.4 Y27.37 Z3.86 F3300.0 E5800.084
G1 X5.2 Y28.57 Z3.86 F3300.0 E5800.16
G1 X5.6 Y28.95 Z3.86 F3300.0 E5800.189
G1 X7.2 Y29.97 Z3.86 F3300.0 E5800.289
G1 X2.13 Y29.86 Z3.86 F3300.0 E5800.558
G1 X2.13 Y30.14 Z3.86 F3300.0 E5800.572
G1 X5.87 Y33.86 Z3.86 F3300.0 E5800.851
G1 X5.87 Y34.14 Z3.86 F3300.0 E5800.866
G1 X7.2 Y34.97 Z3.86 F3300.0 E5800.949
G1 X0.0 Y34.97 Z3.86 F3300.0 E5801.329
G1 X-0.4 Y34.57 Z3.86 F3300.0 E5801.359
G1 X-1.87 Y34.14 Z3.86 F3300.0 E5801.44
G1 X-1.87 Y33.86 Z3.86 F3300.0 E5801.455
G1 X1.87 Y30.14 Z3.86 F3300.0 E5801.734
G1 X1.87 Y29.86 Z3.86 F3300.0 E5801.749
G1 X-1.87 Y26.14 Z3.86 F3300.0 E5802.028
G1 X-1.87 Y25.86 Z3.86 F3300.0 E5802.043
G1 X1.87 Y22.14 Z3.86 F3300.0 E5802.321
G1 X1.87 Y21.86 Z3.86 F3300.0 E5802.336
G1 X-1.87 Y18.14 Z3.86 F3300.0 E5802.615
G1 X-1.87 Y17.86 Z3.86 F3300.0 E5802.63
G1 X1.87 Y14.14 Z3.86 F3300.0 E5802.909
G1 X1.87 Y13.86 Z3.86 F3300.0 E5802.924
G1 X-1.87 Y10.14 Z3.86 F3300.0 E5803.203
G1 X-1.87 Y9.86 Z3.86 F3300.0 E5803.218
G1 X1.87 Y6.14 Z3.86 F3300.0 E5803.496
G1 X1.87 Y5.86 Z3.86 F3300.0 E5803.511
G1 X-1.87 Y2.14 Z3.86 F3300.0 E5803.79
G1 X-1.87 Y1.86 Z3.86 F3300.0 E5803.805
G1 X1.87 Y-1.86 Z3.86 F3300.0 E5804.084
G1 X1.87 Y-2.14 Z3.86 F3300.0 E5804.099
G1 X-1.87 Y-5.86 Z3.86 F3300.0 E5804.378
G1 X-1.87 Y-6.14 Z3.86 F3300.0 E5804.392
G1 X1.87 Y-9.86 Z3.86 F3300.0 E5804.671
G1 X1.87 Y-10.14 Z3.86 F3300.0 E5804.686
G1 X-1.87 Y-13.86 Z3.86 F3300.0 E5804.965
G1 X-1.87 Y-14.14 Z3.86 F3300.0 E5804.98
G1 X1.87 Y-17.86 Z3.86 F3300.0 E5805.259
G1 X1.87 Y-18.14 Z3.86 F3300.0 E5805.274
G1 X-1.87 Y-21.86 Z3.86 F3300.0 E5805.553
G1 X-1.87 Y-22.14 Z3.86 F3300.0 E5805.567
G1 X1.87 Y-25.86 Z3.86 F3300.0 E5805.846
G1 X1.87 Y-26.14 Z3.86 F3300.0 E5805.861
G1 X-1.87 Y-29.86 Z3.86 F3300.0 E5806.14
G1 X-1.87 Y-30.14 Z3.86 F3300.0 E5806.155
G1 X1.87 Y-33.86 Z3.86 F3300.0 E5806.434
G1 X1.87 Y-34.14 Z3.86 F3300.0 E5806.449
G1 X3.2 Y-34.97 Z3.86 F3300.0 E5806.531
G1 X-4.4 Y-34.97 Z3.86 F3300.0 E5806.933
G1 X-5.87 Y-34.14 Z3.86 F3300.0 E5807.022
G1 X-5.87 Y-33.86 Z3.86 F3300.0 E5807.037
G1 X-2.13 Y-30.14 Z3.86 F3300.0 E5807.316
G1 X-2.13 Y-29.86 Z3.86 F3300.0 E5807.331
G1 X-5.87 Y-26.14 Z3.86 F3300.0 E5807.61
G1 X-5.87 Y-25.86 Z3.86 F3300.0 E5807.625
G1 X-2.13 Y-22.14 Z3.86 F3300.0 E5807.904
G1 X-2.13 Y-21.86 Z3.86 F3300.0 E5807.918
G1 X-5.87 Y-18.14 Z3.86 F3300.0 E5808.197
G1 X-5.87 Y-17.86 Z3.86 F3300.0 E5808.212
G1 X-2.13 Y-14.14 Z3.86 F3300.0 E5808.491
G1 X-2.13 Y-13.86 Z3.86 F3300.0 E5808.506
G1 X-5.87 Y-10.14 Z3.86 F3300.0 E5808.785
G1 X-5.87 Y-9.86 Z3.86 F3300.0 E5808.8
G1 X-2.13 Y-6.14 Z3.86 F3300.0 E5809.079
G1 X-2.13 Y-5.86 Z3.86 F3300.0 E5809.093
G1 X-5.87 Y-2.14 Z3.86 F3300.0 E5809.372
G1 X-5.87 Y-1.86 Z3.86 F3300.0 E5809.387
G1 X-2.13 Y1.86 Z3.86 F3300.0 E5809.666
G1 X-2.13 Y2.14 Z3.86 F3300.0 E5809.681
G1 X-5.87 Y5.86 Z3.86 F3300.0 E5809.96
G1 X-5.87 Y6.14 Z3.86 F3300.0 E5809.975
G1 X-2.13 Y9.86 Z3.86 F3300.0 E5810.254
G1 X-2.13 Y10.14 Z3.86 F3300.0 E5810.268
G1 X-5.87 Y13.86 Z3.86 F3300.0 E5810.547
G1 X-5.87 Y14.14 Z3.86 F3300.0 E5810.562
G1 X-2.13 Y17.86 Z3.86 F3300.0 E5810.841
G1 X-2.13 Y18.14 Z3.86 F3300.0 E5810.856
G1 X-5.87 Y21.86 Z3.86 F3300.0 E5811.135
G1 X-5.87 Y22.14 Z3.86 F3300.0 E5811.15
G1 X-2.13 Y25.86 Z3.86 F3300.0 E5811.429
G1 X-2.13 Y26.14 Z3.86 F3300.0 E5811.443
G1 X-5.87 Y29.86 Z3.86 F3300.0 E5811.722
G1 X-5.87 Y30.14 Z3.86 F3300.0 E5811.737
G1 X-2.13 Y33.86 Z3.86 F3300.0 E5812.016
G1 X-2.13 Y34.14 Z3.86 F3300.0 E5812.031
G1 X-0.8 Y34.97 Z3.86 F3300.0 E5812.114
G1 X-8.4 Y34.97 Z3.86 F3300.0 E5812.515
G1 X-9.87 Y34.14 Z3.86 F3300.0 E5812.604
G1 X-9.87 Y33.86 Z3.86 F3300.0 E5812.619
G1 X-6.13 Y30.14 Z3.86 F3300.0 E5812.898
G1 X-6.13 Y29.86 Z3.86 F3300.0 E5812.913
G1 X-9.87 Y26.14 Z3.86 F3300.0 E5813.192
G1 X-9.87 Y25.86 Z3.86 F3300.0 E5813.207
G1 X-6.13 Y22.14 Z3.86 F3300.0 E5813.486
G1 X-6.13 Y21.86 Z3.86 F3300.0 E5813.501
G1 X-9.87 Y18.14 Z3.86 F3300.0 E5813.779
G1 X-9.87 Y17.86 Z3.86 F3300.0 E5813.794
G1 X-6.13 Y14.14 Z3.86 F3300.0 E5814.073
G1 X-6.13 Y13.86 Z3.86 F3300.0 E5814.088
G1 X-9.87 Y10.14 Z3.86 F3300.0 E5814.367
G1 X-9.87 Y9.86 Z3.86 F3300.0 E5814.382
G1 X-6.13 Y6.14 Z3.86 F3300.0 E5814.661
G1 X-6.13 Y5.86 Z3.86 F3300.0 E5814.675
G1 X-9.87 Y2.14 Z3.86 F3300.0 E5814.954
G1 X-9.87 Y1.86 Z3.86 F3300.0 E5814.969
G1 X-6.13 Y-1.86 Z3.86 F3300.0 E5815.248
G1 X-6.13 Y-2.14 Z3.86 F3300.0 E5815.263
G1 X-9.87 Y-5.86 Z3.86 F3300.0 E5815.542
G1 X-9.87 Y-6.14 Z3.86 F3300.0 E5815.557
G1 X-6.13 Y-9.86 Z3.86 F3300.0 E5815.836
G1 X-6.13 Y-10.14 Z3.86 F3300.0 E5815.85
G1 X-9.87 Y-13.86 Z3.86 F3300.0 E5816.129
G1 X-9.87 Y-14.14 Z3.86 F3300.0 E5816.144
G1 X-6.13 Y-17.86 Z3.86 F3300.0 E5816.423
G1 X-6.13 Y-18.14 Z3.86 F3300.0 E5816.438
G1 X-9.87 Y-21.86 Z3.86 F3300.0 E5816.717
G1 X-9.87 Y-22.14 Z3.86 F3300.0 E5816.732
G1 X-6.13 Y-25.86 Z3.86 F3300.0 E5817.011
G1 X-6.13 Y-26.14 Z3.86 F3300.0 E5817.025
G1 X-9.87 Y-29.86 Z3.86 F3300.0 E5817.304
G1 X-9.87 Y-30.14 Z3.86 F3300.0 E5817.319
G1 X-6.13 Y-33.86 Z3.86 F3300.0 E5817.598
G1 X-6.13 Y-34.14 Z3.86 F3300.0 E5817.613
G1 X-4.8 Y-34.97 Z3.86 F3300.0 E5817.696
G1 X-12.8 Y-34.97 Z3.86 F3300.0 E5818.118
G1 X-13.87 Y-34.14 Z3.86 F3300.0 E5818.19
G1 X-13.87 Y-33.86 Z3.86 F3300.0 E5818.205
G1 X-10.13 Y-30.14 Z3.86 F3300.0 E5818.484
G1 X-10.13 Y-29.86 Z3.86 F3300.0 E5818.499
G1 X-13.87 Y-26.14 Z3.86 F3300.0 E5818.778
G1 X-13.87 Y-25.86 Z3.86 F3300.0 E5818.792
G1 X-10.13 Y-22.14 Z3.86 F3300.0 E5819.071
G1 X-10.13 Y-21.86 Z3.86 F3300.0 E5819.086
G1 X-13.87 Y-18.14 Z3.86 F3300.0 E5819.365
G1 X-13.87 Y-17.86 Z3.86 F3300.0 E5819.38
G1 X-10.13 Y-14.14 Z3.86 F3300.0 E5819.659
G1 X-10.13 Y-13.86 Z3.86 F3300.0 E5819.674
G1 X-13.87 Y-10.14 Z3.86 F3300.0 E5819.953
G1 X-13.87 Y-9.86 Z3.86 F3300.0 E5819.967
G1 X-10.13 Y-6.14 Z3.86 F3300.0 E5820.246
G1 X-10.13 Y-5.86 Z3.86 F3300.0 E5820.261
G1 X-13.87 Y-2.14 Z3.86 F3300.0 E5820.54
G1 X-13.87 Y-1.86 Z3.86 F3300.0 E5820.555
G1 X-10.13 Y1.86 Z3.86 F3300.0 E5820.834
G1 X-10.13 Y2.14 Z3.86 F3300.0 E5820.849
G1 X-13.87 Y5.86 Z3.86 F3300.0 E5821.128
G1 X-13.87 Y6.14 Z3.86 F3300.0 E5821.142
G1 X-10.13 Y9.86 Z3.86 F3300.0 E5821.421
G1 X-10.13 Y10.14 Z3.86 F3300.0 E5821.436
G1 X-13.87 Y13.86 Z3.86 F3300.0 E5821.715
G1 X-13.87 Y14.14 Z3.86 F3300.0 E5821.73
G1 X-10.13 Y17.86 Z3.86 F3300.0 E5822.009
G1 X-10.13 Y18.14 Z3.86 F3300.0 E5822.024
G1 X-13.87 Y21.86 Z3.86 F3300.0 E5822.303
G1 X-13.87 Y22.14 Z3.86 F3300.0 E5822.317
G1 X-10.13 Y25.86 Z3.86 F3300.0 E5822.596
G1 X-10.13 Y26.14 Z3.86 F3300.0 E5822.611
G1 X-13.87 Y29.86 Z3.86 F3300.0 E5822.89
G1 X-13.87 Y30.14 Z3.86 F3300.0 E5822.905
G1 X-10.13 Y33.86 Z3.86 F3300.0 E5823.184
G1 X-10.13 Y34.14 Z3.86 F3300.0 E5823.199
G1 X-8.8 Y34.97 Z3.86 F3300.0 E5823.281
G1 X-16.0 Y34.97 Z3.86 F3300.0 E5823.662
G1 X-17.87 Y34.14 Z3.86 F3300.0 E5823.77
G1 X-17.87 Y33.86 Z3.86 F3300.0 E5823.785
G1 X-14.13 Y30.14 Z3.86 F3300.0 E5824.064
G1 X-14.13 Y29.86 Z3.86 F3300.0 E5824.079
G1 X-17.87 Y26.14 Z3.86 F3300.0 E5824.357
G1 X-17.87 Y25.86 Z3.86 F3300.0 E5824.372
G1 X-14.13 Y22.14 Z3.86 F3300.0 E5824.651
G1 X-14.13 Y21.86 Z3.86 F3300.0 E5824.666
G1 X-17.87 Y18.14 Z3.86 F3300.0 E5824.945
G1 X-17.87 Y17.86 Z3.86 F3300.0 E5824.96
G1 X-14.13 Y14.14 Z3.86 F3300.0 E5825.239
G1 X-14.13 Y13.86 Z3.86 F3300.0 E5825.254
G1 X-17.87 Y10.14 Z3.86 F3300.0 E5825.532
G1 X-17.87 Y9.86 Z3.86 F3300.0 E5825.547
G1 X-14.13 Y6.14 Z3.86 F3300.0 E5825.826
G1 X-14.13 Y5.86 Z3.86 F3300.0 E5825.841
G1 X-17.87 Y2.14 Z3.86 F3300.0 E5826.12
G1 X-17.87 Y1.86 Z3.86 F3300.0 E5826.135
G1 X-14.13 Y-1.86 Z3.86 F3300.0 E5826.414
G1 X-14.13 Y-2.14 Z3.86 F3300.0 E5826.428
G1 X-17.87 Y-5.86 Z3.86 F3300.0 E5826.707
G1 X-17.87 Y-6.14 Z3.86 F3300.0 E5826.722
G1 X-14.13 Y-9.86 Z3.86 F3300.0 E5827.001
M73 P11 (display progress)
G1 X-14.13 Y-10.14 Z3.86 F3300.0 E5827.016
G1 X-17.87 Y-13.86 Z3.86 F3300.0 E5827.295
G1 X-17.87 Y-14.14 Z3.86 F3300.0 E5827.31
G1 X-14.13 Y-17.86 Z3.86 F3300.0 E5827.589
G1 X-14.13 Y-18.14 Z3.86 F3300.0 E5827.603
G1 X-17.87 Y-21.86 Z3.86 F3300.0 E5827.882
G1 X-17.87 Y-22.14 Z3.86 F3300.0 E5827.897
G1 X-14.13 Y-25.86 Z3.86 F3300.0 E5828.176
G1 X-14.13 Y-26.14 Z3.86 F3300.0 E5828.191
G1 X-17.87 Y-29.86 Z3.86 F3300.0 E5828.47
G1 X-17.87 Y-30.14 Z3.86 F3300.0 E5828.485
G1 X-14.13 Y-33.86 Z3.86 F3300.0 E5828.764
G1 X-14.13 Y-34.14 Z3.86 F3300.0 E5828.778
G1 X-13.2 Y-34.97 Z3.86 F3300.0 E5828.844
G1 X-20.0 Y-34.97 Z3.86 F3300.0 E5829.203
G1 X-21.87 Y-34.14 Z3.86 F3300.0 E5829.312
G1 X-21.87 Y-33.86 Z3.86 F3300.0 E5829.327
G1 X-18.13 Y-30.14 Z3.86 F3300.0 E5829.606
G1 X-18.13 Y-29.86 Z3.86 F3300.0 E5829.62
G1 X-21.87 Y-26.14 Z3.86 F3300.0 E5829.899
G1 X-21.87 Y-25.86 Z3.86 F3300.0 E5829.914
G1 X-18.13 Y-22.14 Z3.86 F3300.0 E5830.193
G1 X-18.13 Y-21.86 Z3.86 F3300.0 E5830.208
G1 X-21.87 Y-18.14 Z3.86 F3300.0 E5830.487
G1 X-21.87 Y-17.86 Z3.86 F3300.0 E5830.502
G1 X-18.13 Y-14.14 Z3.86 F3300.0 E5830.781
G1 X-18.13 Y-13.86 Z3.86 F3300.0 E5830.795
G1 X-21.87 Y-10.14 Z3.86 F3300.0 E5831.074
G1 X-21.87 Y-9.86 Z3.86 F3300.0 E5831.089
G1 X-18.13 Y-6.14 Z3.86 F3300.0 E5831.368
G1 X-18.13 Y-5.86 Z3.86 F3300.0 E5831.383
G1 X-21.87 Y-2.14 Z3.86 F3300.0 E5831.662
G1 X-21.87 Y-1.86 Z3.86 F3300.0 E5831.677
G1 X-18.13 Y1.86 Z3.86 F3300.0 E5831.956
G1 X-18.13 Y2.14 Z3.86 F3300.0 E5831.97
G1 X-21.87 Y5.86 Z3.86 F3300.0 E5832.249
G1 X-21.87 Y6.14 Z3.86 F3300.0 E5832.264
G1 X-18.13 Y9.86 Z3.86 F3300.0 E5832.543
G1 X-18.13 Y10.14 Z3.86 F3300.0 E5832.558
G1 X-21.87 Y13.86 Z3.86 F3300.0 E5832.837
G1 X-21.87 Y14.14 Z3.86 F3300.0 E5832.852
G1 X-18.13 Y17.86 Z3.86 F3300.0 E5833.131
G1 X-18.13 Y18.14 Z3.86 F3300.0 E5833.145
G1 X-21.87 Y21.86 Z3.86 F3300.0 E5833.424
G1 X-21.87 Y22.14 Z3.86 F3300.0 E5833.439
G1 X-18.13 Y25.86 Z3.86 F3300.0 E5833.718
G1 X-18.13 Y26.14 Z3.86 F3300.0 E5833.733
G1 X-21.87 Y29.86 Z3.86 F3300.0 E5834.012
G1 X-21.87 Y30.14 Z3.86 F3300.0 E5834.027
G1 X-18.13 Y33.86 Z3.86 F3300.0 E5834.305
G1 X-18.13 Y34.14 Z3.86 F3300.0 E5834.32
G1 X-16.8 Y34.97 Z3.86 F3300.0 E5834.403
G1 X-24.0 Y34.97 Z3.86 F3300.0 E5834.783
G1 X-25.87 Y34.14 Z3.86 F3300.0 E5834.892
G1 X-25.87 Y33.86 Z3.86 F3300.0 E5834.907
G1 X-22.13 Y30.14 Z3.86 F3300.0 E5835.185
G1 X-22.13 Y29.86 Z3.86 F3300.0 E5835.2
G1 X-25.87 Y26.14 Z3.86 F3300.0 E5835.479
G1 X-25.87 Y25.86 Z3.86 F3300.0 E5835.494
G1 X-22.13 Y22.14 Z3.86 F3300.0 E5835.773
G1 X-22.13 Y21.86 Z3.86 F3300.0 E5835.788
G1 X-25.87 Y18.14 Z3.86 F3300.0 E5836.067
G1 X-25.87 Y17.86 Z3.86 F3300.0 E5836.081
G1 X-22.13 Y14.14 Z3.86 F3300.0 E5836.36
G1 X-22.13 Y13.86 Z3.86 F3300.0 E5836.375
G1 X-25.87 Y10.14 Z3.86 F3300.0 E5836.654
G1 X-25.87 Y9.86 Z3.86 F3300.0 E5836.669
G1 X-22.13 Y6.14 Z3.86 F3300.0 E5836.948
G1 X-22.13 Y5.86 Z3.86 F3300.0 E5836.963
G1 X-25.87 Y2.14 Z3.86 F3300.0 E5837.242
G1 X-25.87 Y1.86 Z3.86 F3300.0 E5837.256
G1 X-22.13 Y-1.86 Z3.86 F3300.0 E5837.535
G1 X-22.13 Y-2.14 Z3.86 F3300.0 E5837.55
G1 X-25.87 Y-5.86 Z3.86 F3300.0 E5837.829
G1 X-25.87 Y-6.14 Z3.86 F3300.0 E5837.844
G1 X-22.13 Y-9.86 Z3.86 F3300.0 E5838.123
G1 X-22.13 Y-10.14 Z3.86 F3300.0 E5838.138
G1 X-25.87 Y-13.86 Z3.86 F3300.0 E5838.417
G1 X-25.87 Y-14.14 Z3.86 F3300.0 E5838.431
G1 X-22.13 Y-17.86 Z3.86 F3300.0 E5838.71
G1 X-22.13 Y-18.14 Z3.86 F3300.0 E5838.725
G1 X-25.87 Y-21.86 Z3.86 F3300.0 E5839.004
G1 X-25.87 Y-22.14 Z3.86 F3300.0 E5839.019
G1 X-22.13 Y-25.86 Z3.86 F3300.0 E5839.298
G1 X-22.13 Y-26.14 Z3.86 F3300.0 E5839.313
G1 X-25.87 Y-29.86 Z3.86 F3300.0 E5839.592
G1 X-25.87 Y-30.14 Z3.86 F3300.0 E5839.606
G1 X-22.13 Y-33.86 Z3.86 F3300.0 E5839.885
G1 X-22.13 Y-34.14 Z3.86 F3300.0 E5839.9
G1 X-20.8 Y-34.97 Z3.86 F3300.0 E5839.983
G1 X-28.0 Y-34.97 Z3.86 F3300.0 E5840.363
G1 X-29.87 Y-34.14 Z3.86 F3300.0 E5840.472
G1 X-29.87 Y-33.86 Z3.86 F3300.0 E5840.486
G1 X-26.13 Y-30.14 Z3.86 F3300.0 E5840.765
G1 X-26.13 Y-29.86 Z3.86 F3300.0 E5840.78
G1 X-29.87 Y-26.14 Z3.86 F3300.0 E5841.059
G1 X-29.87 Y-25.86 Z3.86 F3300.0 E5841.074
G1 X-26.13 Y-22.14 Z3.86 F3300.0 E5841.353
G1 X-26.13 Y-21.86 Z3.86 F3300.0 E5841.368
G1 X-29.87 Y-18.14 Z3.86 F3300.0 E5841.647
G1 X-29.87 Y-17.86 Z3.86 F3300.0 E5841.661
G1 X-26.13 Y-14.14 Z3.86 F3300.0 E5841.94
G1 X-26.13 Y-13.86 Z3.86 F3300.0 E5841.955
G1 X-29.87 Y-10.14 Z3.86 F3300.0 E5842.234
G1 X-29.87 Y-9.86 Z3.86 F3300.0 E5842.249
G1 X-26.13 Y-6.14 Z3.86 F3300.0 E5842.528
G1 X-26.13 Y-5.86 Z3.86 F3300.0 E5842.543
G1 X-29.87 Y-2.14 Z3.86 F3300.0 E5842.822
G1 X-29.87 Y-1.86 Z3.86 F3300.0 E5842.836
G1 X-26.13 Y1.86 Z3.86 F3300.0 E5843.115
G1 X-26.13 Y2.14 Z3.86 F3300.0 E5843.13
G1 X-29.87 Y5.86 Z3.86 F3300.0 E5843.409
G1 X-29.87 Y6.14 Z3.86 F3300.0 E5843.424
G1 X-26.13 Y9.86 Z3.86 F3300.0 E5843.703
G1 X-26.13 Y10.14 Z3.86 F3300.0 E5843.718
G1 X-29.87 Y13.86 Z3.86 F3300.0 E5843.997
G1 X-29.87 Y14.14 Z3.86 F3300.0 E5844.011
G1 X-26.13 Y17.86 Z3.86 F3300.0 E5844.29
G1 X-26.13 Y18.14 Z3.86 F3300.0 E5844.305
G1 X-29.87 Y21.86 Z3.86 F3300.0 E5844.584
G1 X-29.87 Y22.14 Z3.86 F3300.0 E5844.599
G1 X-26.13 Y25.86 Z3.86 F3300.0 E5844.878
G1 X-26.13 Y26.14 Z3.86 F3300.0 E5844.893
G1 X-29.87 Y29.86 Z3.86 F3300.0 E5845.172
G1 X-29.87 Y30.14 Z3.86 F3300.0 E5845.186
G1 X-26.13 Y33.86 Z3.86 F3300.0 E5845.465
G1 X-26.13 Y34.14 Z3.86 F3300.0 E5845.48
G1 X-24.8 Y34.97 Z3.86 F3300.0 E5845.563
G1 X-32.4 Y34.97 Z3.86 F3300.0 E5845.964
G1 X-33.87 Y34.14 Z3.86 F3300.0 E5846.054
G1 X-33.87 Y33.86 Z3.86 F3300.0 E5846.069
G1 X-30.13 Y30.14 Z3.86 F3300.0 E5846.347
G1 X-30.13 Y29.86 Z3.86 F3300.0 E5846.362
G1 X-33.87 Y26.14 Z3.86 F3300.0 E5846.641
G1 X-33.87 Y25.86 Z3.86 F3300.0 E5846.656
G1 X-30.13 Y22.14 Z3.86 F3300.0 E5846.935
G1 X-30.13 Y21.86 Z3.86 F3300.0 E5846.95
G1 X-33.87 Y18.14 Z3.86 F3300.0 E5847.229
G1 X-33.87 Y17.86 Z3.86 F3300.0 E5847.243
G1 X-30.13 Y14.14 Z3.86 F3300.0 E5847.522
G1 X-30.13 Y13.86 Z3.86 F3300.0 E5847.537
G1 X-33.87 Y10.14 Z3.86 F3300.0 E5847.816
G1 X-33.87 Y9.86 Z3.86 F3300.0 E5847.831
G1 X-30.13 Y6.14 Z3.86 F3300.0 E5848.11
G1 X-30.13 Y5.86 Z3.86 F3300.0 E5848.125
G1 X-33.87 Y2.14 Z3.86 F3300.0 E5848.404
G1 X-33.87 Y1.86 Z3.86 F3300.0 E5848.418
G1 X-30.13 Y-1.86 Z3.86 F3300.0 E5848.697
G1 X-30.13 Y-2.14 Z3.86 F3300.0 E5848.712
G1 X-33.87 Y-5.86 Z3.86 F3300.0 E5848.991
G1 X-33.87 Y-6.14 Z3.86 F3300.0 E5849.006
G1 X-30.13 Y-9.86 Z3.86 F3300.0 E5849.285
G1 X-30.13 Y-10.14 Z3.86 F3300.0 E5849.3
G1 X-33.87 Y-13.86 Z3.86 F3300.0 E5849.579
G1 X-33.87 Y-14.14 Z3.86 F3300.0 E5849.593
G1 X-30.13 Y-17.86 Z3.86 F3300.0 E5849.872
G1 X-30.13 Y-18.14 Z3.86 F3300.0 E5849.887
G1 X-33.87 Y-21.86 Z3.86 F3300.0 E5850.166
G1 X-33.87 Y-22.14 Z3.86 F3300.0 E5850.181
G1 X-30.13 Y-25.86 Z3.86 F3300.0 E5850.46
G1 X-30.13 Y-26.14 Z3.86 F3300.0 E5850.475
G1 X-33.87 Y-29.86 Z3.86 F3300.0 E5850.754
G1 X-33.87 Y-30.14 Z3.86 F3300.0 E5850.768
G1 X-30.13 Y-33.86 Z3.86 F3300.0 E5851.047
G1 X-30.13 Y-34.14 Z3.86 F3300.0 E5851.062
G1 X-28.8 Y-34.97 Z3.86 F3300.0 E5851.145
G1 X-36.4 Y-34.97 Z3.86 F3300.0 E5851.546
G1 X-37.87 Y-34.14 Z3.86 F3300.0 E5851.636
G1 X-37.87 Y-33.86 Z3.86 F3300.0 E5851.651
G1 X-34.13 Y-30.14 Z3.86 F3300.0 E5851.93
G1 X-34.13 Y-29.86 Z3.86 F3300.0 E5851.944
G1 X-38.0 Y-26.14 Z3.86 F3300.0 E5852.228
G1 X-38.0 Y-25.86 Z3.86 F3300.0 E5852.243
G1 X-34.13 Y-22.14 Z3.86 F3300.0 E5852.527
G1 X-34.13 Y-21.86 Z3.86 F3300.0 E5852.541
G1 X-37.87 Y-18.14 Z3.86 F3300.0 E5852.82
G1 X-37.87 Y-17.86 Z3.86 F3300.0 E5852.835
G1 X-34.13 Y-14.14 Z3.86 F3300.0 E5853.114
G1 X-34.13 Y-13.86 Z3.86 F3300.0 E5853.129
G1 X-37.87 Y-10.14 Z3.86 F3300.0 E5853.408
G1 X-37.87 Y-9.86 Z3.86 F3300.0 E5853.423
G1 X-34.13 Y-6.14 Z3.86 F3300.0 E5853.702
G1 X-34.13 Y-5.86 Z3.86 F3300.0 E5853.716
G1 X-37.87 Y-2.14 Z3.86 F3300.0 E5853.995
G1 X-37.87 Y-1.86 Z3.86 F3300.0 E5854.01
G1 X-34.13 Y1.86 Z3.86 F3300.0 E5854.289
G1 X-34.13 Y2.14 Z3.86 F3300.0 E5854.304
G1 X-37.87 Y5.86 Z3.86 F3300.0 E5854.583
G1 X-37.87 Y6.14 Z3.86 F3300.0 E5854.598
G1 X-34.13 Y9.86 Z3.86 F3300.0 E5854.877
G1 X-34.13 Y10.14 Z3.86 F3300.0 E5854.891
G1 X-37.87 Y13.86 Z3.86 F3300.0 E5855.17
G1 X-37.87 Y14.14 Z3.86 F3300.0 E5855.185
G1 X-34.13 Y17.86 Z3.86 F3300.0 E5855.464
G1 X-34.13 Y18.14 Z3.86 F3300.0 E5855.479
G1 X-37.87 Y21.86 Z3.86 F3300.0 E5855.758
G1 X-37.87 Y22.14 Z3.86 F3300.0 E5855.773
G1 X-34.13 Y25.86 Z3.86 F3300.0 E5856.052
G1 X-34.13 Y26.14 Z3.86 F3300.0 E5856.066
G1 X-37.87 Y29.86 Z3.86 F3300.0 E5856.345
G1 X-37.87 Y30.14 Z3.86 F3300.0 E5856.36
G1 X-34.13 Y33.86 Z3.86 F3300.0 E5856.639
G1 X-34.13 Y34.14 Z3.86 F3300.0 E5856.654
G1 X-32.8 Y34.97 Z3.86 F3300.0 E5856.737
G1 X-40.0 Y34.97 Z3.86 F3300.0 E5857.117
G1 X-41.87 Y34.14 Z3.86 F3300.0 E5857.225
G1 X-41.87 Y33.86 Z3.86 F3300.0 E5857.24
G1 X-38.13 Y30.14 Z3.86 F3300.0 E5857.519
G1 X-38.13 Y29.86 Z3.86 F3300.0 E5857.534
G1 X-41.87 Y26.14 Z3.86 F3300.0 E5857.813
G1 X-41.87 Y25.86 Z3.86 F3300.0 E5857.828
G1 X-38.13 Y22.14 Z3.86 F3300.0 E5858.106
G1 X-38.13 Y21.86 Z3.86 F3300.0 E5858.121
G1 X-41.87 Y18.14 Z3.86 F3300.0 E5858.4
G1 X-41.87 Y17.86 Z3.86 F3300.0 E5858.415
G1 X-38.13 Y14.14 Z3.86 F3300.0 E5858.694
G1 X-38.13 Y13.86 Z3.86 F3300.0 E5858.709
G1 X-41.87 Y10.14 Z3.86 F3300.0 E5858.988
G1 X-41.87 Y9.86 Z3.86 F3300.0 E5859.003
G1 X-38.13 Y6.14 Z3.86 F3300.0 E5859.281
G1 X-38.13 Y5.86 Z3.86 F3300.0 E5859.296
G1 X-41.87 Y2.14 Z3.86 F3300.0 E5859.575
G1 X-41.87 Y1.86 Z3.86 F3300.0 E5859.59
G1 X-38.13 Y-1.86 Z3.86 F3300.0 E5859.869
G1 X-38.13 Y-2.14 Z3.86 F3300.0 E5859.884
G1 X-41.87 Y-5.86 Z3.86 F3300.0 E5860.163
G1 X-41.87 Y-6.14 Z3.86 F3300.0 E5860.177
G1 X-38.13 Y-9.86 Z3.86 F3300.0 E5860.456
G1 X-38.13 Y-10.14 Z3.86 F3300.0 E5860.471
G1 X-41.87 Y-13.86 Z3.86 F3300.0 E5860.75
G1 X-41.87 Y-14.14 Z3.86 F3300.0 E5860.765
G1 X-38.13 Y-17.86 Z3.86 F3300.0 E5861.044
G1 X-38.13 Y-18.14 Z3.86 F3300.0 E5861.059
G1 X-42.0 Y-21.86 Z3.86 F3300.0 E5861.342
G1 X-42.0 Y-22.14 Z3.86 F3300.0 E5861.357
G1 X-42.4 Y-22.32 Z3.86 F3300.0 E5861.38
G1 X-41.6 Y-22.59 Z3.86 F3300.0 E5861.425
G1 X-41.2 Y-22.86 Z3.86 F3300.0 E5861.45
G1 X-41.2 Y-23.15 Z3.86 F3300.0 E5861.466
G1 X-40.4 Y-24.35 Z3.86 F3300.0 E5861.542
G1 X-40.0 Y-25.14 Z3.86 F3300.0 E5861.589
G1 F1200.0
G1 E5860.589
G1 F3300.0
M103
G1 X-40.0 Y-28.76 Z3.86 F4200.0
G1 F1200.0
G1 E5861.589
G1 F4200.0
M101
G1 X-38.13 Y-33.86 Z3.86 F3300.0 E5861.876
G1 X-38.13 Y-34.14 Z3.86 F3300.0 E5861.891
G1 X-36.8 Y-34.97 Z3.86 F3300.0 E5861.974
G1 X-44.4 Y-34.97 Z3.86 F3300.0 E5862.375
G1 X-45.87 Y-34.14 Z3.86 F3300.0 E5862.465
G1 X-45.87 Y-33.86 Z3.86 F3300.0 E5862.479
G1 X-44.0 Y-32.18 Z3.86 F3300.0 E5862.612
G1 X-43.2 Y-32.02 Z3.86 F3300.0 E5862.655
G1 X-42.8 Y-31.85 Z3.86 F3300.0 E5862.678
G1 X-41.2 Y-30.75 Z3.86 F3300.0 E5862.781
G1 X-40.4 Y-29.55 Z3.86 F3300.0 E5862.857
G1 F1200.0
G1 E5861.857
G1 F3300.0
M103
G1 X-41.59 Y-30.44 Z3.86 F4200.0
G1 X-45.08 Y-31.89 Z3.86 F4200.0
G1 X-48.0 Y-31.42 Z3.86 F4200.0
G1 F1200.0
G1 E5862.857
G1 F4200.0
M101
G1 X-47.2 Y-31.96 Z3.86 F3300.0 E5862.908
G1 X-45.2 Y-32.37 Z3.86 F3300.0 E5863.016
G1 X-44.8 Y-32.34 Z3.86 F3300.0 E5863.037
G1 X-44.4 Y-32.26 Z3.86 F3300.0 E5863.059
G1 X-46.13 Y-33.86 Z3.86 F3300.0 E5863.183
G1 X-46.13 Y-34.14 Z3.86 F3300.0 E5863.198
G1 X-45.2 Y-34.97 Z3.86 F3300.0 E5863.264
G1 X-48.0 Y-34.97 Z3.86 F3300.0 E5863.411
G1 F1200.0
G1 E5862.411
G1 F3300.0
M103
G1 X-41.59 Y-30.44 Z3.86 F4200.0
G1 X4.0 Y23.64 Z3.86 F4200.0
G1 F1200.0
G1 E5863.411
G1 F4200.0
M101
G1 X4.4 Y22.48 Z3.86 F3300.0 E5863.476
G1 X4.8 Y21.88 Z3.86 F3300.0 E5863.514
G1 X2.13 Y22.14 Z3.86 F3300.0 E5863.656
G1 X2.13 Y21.86 Z3.86 F3300.0 E5863.671
G1 X5.2 Y21.28 Z3.86 F3300.0 E5863.836
G1 X5.6 Y20.9 Z3.86 F3300.0 E5863.866
G1 X7.2 Y19.87 Z3.86 F3300.0 E5863.966
G1 X5.87 Y18.14 Z3.86 F3300.0 E5864.081
G1 X5.87 Y17.86 Z3.86 F3300.0 E5864.096
G1 X2.13 Y14.14 Z3.86 F3300.0 E5864.375
G1 X2.13 Y13.86 Z3.86 F3300.0 E5864.39
G1 X5.87 Y10.14 Z3.86 F3300.0 E5864.669
G1 X5.87 Y9.86 Z3.86 F3300.0 E5864.684
G1 X2.13 Y6.14 Z3.86 F3300.0 E5864.963
G1 X2.13 Y5.86 Z3.86 F3300.0 E5864.977
G1 X5.87 Y2.14 Z3.86 F3300.0 E5865.256
G1 X5.87 Y1.86 Z3.86 F3300.0 E5865.271
G1 X2.13 Y-1.86 Z3.86 F3300.0 E5865.55
G1 X2.13 Y-2.14 Z3.86 F3300.0 E5865.565
G1 X5.87 Y-5.86 Z3.86 F3300.0 E5865.844
G1 X5.87 Y-6.14 Z3.86 F3300.0 E5865.859
G1 X2.13 Y-9.86 Z3.86 F3300.0 E5866.138
G1 X2.13 Y-10.14 Z3.86 F3300.0 E5866.152
G1 X5.87 Y-13.86 Z3.86 F3300.0 E5866.431
G1 X5.87 Y-14.14 Z3.86 F3300.0 E5866.446
G1 X2.13 Y-17.86 Z3.86 F3300.0 E5866.725
G1 X2.13 Y-18.14 Z3.86 F3300.0 E5866.74
G1 X5.87 Y-21.86 Z3.86 F3300.0 E5867.019
G1 X5.87 Y-22.14 Z3.86 F3300.0 E5867.034
G1 X2.13 Y-25.86 Z3.86 F3300.0 E5867.312
G1 X2.13 Y-26.14 Z3.86 F3300.0 E5867.327
G1 X5.87 Y-29.86 Z3.86 F3300.0 E5867.606
G1 X5.87 Y-30.14 Z3.86 F3300.0 E5867.621
G1 X2.13 Y-33.86 Z3.86 F3300.0 E5867.9
G1 X2.13 Y-34.14 Z3.86 F3300.0 E5867.915
G1 X4.0 Y-34.97 Z3.86 F3300.0 E5868.023
G1 X11.2 Y-34.97 Z3.86 F3300.0 E5868.403
G1 X9.87 Y-34.14 Z3.86 F3300.0 E5868.486
G1 X9.87 Y-33.86 Z3.86 F3300.0 E5868.501
G1 X6.13 Y-30.14 Z3.86 F3300.0 E5868.78
G1 X6.13 Y-29.86 Z3.86 F3300.0 E5868.795
G1 X9.87 Y-26.14 Z3.86 F3300.0 E5869.074
G1 X9.87 Y-25.86 Z3.86 F3300.0 E5869.088
G1 X6.13 Y-22.14 Z3.86 F3300.0 E5869.367
G1 X6.13 Y-21.86 Z3.86 F3300.0 E5869.382
G1 X9.87 Y-18.14 Z3.86 F3300.0 E5869.661
G1 X9.87 Y-17.86 Z3.86 F3300.0 E5869.676
G1 X6.13 Y-14.14 Z3.86 F3300.0 E5869.955
G1 X6.13 Y-13.86 Z3.86 F3300.0 E5869.97
G1 X9.87 Y-10.14 Z3.86 F3300.0 E5870.249
G1 X9.87 Y-9.86 Z3.86 F3300.0 E5870.263
G1 X6.13 Y-6.14 Z3.86 F3300.0 E5870.542
G1 X6.13 Y-5.86 Z3.86 F3300.0 E5870.557
G1 X9.87 Y-2.14 Z3.86 F3300.0 E5870.836
G1 X9.87 Y-1.86 Z3.86 F3300.0 E5870.851
G1 X6.13 Y1.86 Z3.86 F3300.0 E5871.13
G1 X6.13 Y2.14 Z3.86 F3300.0 E5871.145
G1 X9.87 Y5.86 Z3.86 F3300.0 E5871.424
G1 X9.87 Y6.14 Z3.86 F3300.0 E5871.438
G1 X6.13 Y9.86 Z3.86 F3300.0 E5871.717
G1 X6.13 Y10.14 Z3.86 F3300.0 E5871.732
G1 X9.87 Y13.86 Z3.86 F3300.0 E5872.011
G1 X9.87 Y14.14 Z3.86 F3300.0 E5872.026
G1 X6.13 Y17.86 Z3.86 F3300.0 E5872.305
G1 X6.13 Y18.14 Z3.86 F3300.0 E5872.32
G1 X7.6 Y19.79 Z3.86 F3300.0 E5872.437
G1 X9.2 Y19.48 Z3.86 F3300.0 E5872.523
G1 X11.2 Y19.88 Z3.86 F3300.0 E5872.631
G1 X12.8 Y20.92 Z3.86 F3300.0 E5872.731
G1 X13.2 Y21.32 Z3.86 F3300.0 E5872.761
G1 X14.0 Y22.52 Z3.86 F3300.0 E5872.838
G1 X13.87 Y17.86 Z3.86 F3300.0 E5873.084
G1 X10.13 Y14.14 Z3.86 F3300.0 E5873.363
G1 X10.13 Y13.86 Z3.86 F3300.0 E5873.378
G1 X13.87 Y10.14 Z3.86 F3300.0 E5873.657
G1 X13.87 Y9.86 Z3.86 F3300.0 E5873.671
G1 X10.13 Y6.14 Z3.86 F3300.0 E5873.95
G1 X10.13 Y5.86 Z3.86 F3300.0 E5873.965
G1 X13.87 Y2.14 Z3.86 F3300.0 E5874.244
G1 X13.87 Y1.86 Z3.86 F3300.0 E5874.259
G1 X10.13 Y-1.86 Z3.86 F3300.0 E5874.538
G1 X10.13 Y-2.14 Z3.86 F3300.0 E5874.553
G1 X13.87 Y-5.86 Z3.86 F3300.0 E5874.832
G1 X13.87 Y-6.14 Z3.86 F3300.0 E5874.846
G1 X10.13 Y-9.86 Z3.86 F3300.0 E5875.125
G1 X10.13 Y-10.14 Z3.86 F3300.0 E5875.14
G1 X13.87 Y-13.86 Z3.86 F3300.0 E5875.419
G1 X13.87 Y-14.14 Z3.86 F3300.0 E5875.434
G1 X10.13 Y-17.86 Z3.86 F3300.0 E5875.713
G1 X10.13 Y-18.14 Z3.86 F3300.0 E5875.728
G1 X13.87 Y-21.86 Z3.86 F3300.0 E5876.007
G1 X13.87 Y-22.14 Z3.86 F3300.0 E5876.021
G1 X10.13 Y-25.86 Z3.86 F3300.0 E5876.3
G1 X10.13 Y-26.14 Z3.86 F3300.0 E5876.315
G1 X13.87 Y-29.86 Z3.86 F3300.0 E5876.594
G1 X13.87 Y-30.14 Z3.86 F3300.0 E5876.609
G1 X10.13 Y-33.86 Z3.86 F3300.0 E5876.888
G1 X10.13 Y-34.14 Z3.86 F3300.0 E5876.903
G1 X11.6 Y-34.97 Z3.86 F3300.0 E5876.992
G1 X15.2 Y-34.97 Z3.86 F3300.0 E5877.182
G1 F1200.0
G1 E5876.182
G1 F3300.0
M103
G1 X51.6 Y-34.17 Z3.86 F4200.0
G1 F1200.0
G1 E5877.182
G1 F4200.0
M101
G1 X48.0 Y-34.17 Z3.86 F3300.0 E5877.372
G1 X46.13 Y-30.14 Z3.86 F3300.0 E5877.607
G1 X46.13 Y-29.86 Z3.86 F3300.0 E5877.622
G1 X49.87 Y-26.14 Z3.86 F3300.0 E5877.901
G1 X49.87 Y-25.86 Z3.86 F3300.0 E5877.916
G1 X46.13 Y-22.14 Z3.86 F3300.0 E5878.194
G1 X46.13 Y-21.86 Z3.86 F3300.0 E5878.209
G1 X49.87 Y-18.14 Z3.86 F3300.0 E5878.488
G1 X49.87 Y-17.86 Z3.86 F3300.0 E5878.503
G1 X46.13 Y-14.14 Z3.86 F3300.0 E5878.782
G1 X46.13 Y-13.86 Z3.86 F3300.0 E5878.797
G1 X49.87 Y-10.14 Z3.86 F3300.0 E5879.076
G1 X49.87 Y-9.86 Z3.86 F3300.0 E5879.09
G1 X46.13 Y-6.14 Z3.86 F3300.0 E5879.369
G1 X46.13 Y-5.86 Z3.86 F3300.0 E5879.384
G1 X49.87 Y-2.14 Z3.86 F3300.0 E5879.663
G1 X49.87 Y-1.86 Z3.86 F3300.0 E5879.678
G1 X46.13 Y1.86 Z3.86 F3300.0 E5879.957
G1 X46.13 Y2.14 Z3.86 F3300.0 E5879.972
G1 X49.87 Y5.86 Z3.86 F3300.0 E5880.251
G1 X49.87 Y6.14 Z3.86 F3300.0 E5880.265
G1 X46.13 Y9.86 Z3.86 F3300.0 E5880.544
G1 X46.13 Y10.14 Z3.86 F3300.0 E5880.559
G1 X49.87 Y13.86 Z3.86 F3300.0 E5880.838
G1 X49.87 Y14.14 Z3.86 F3300.0 E5880.853
G1 X46.13 Y17.86 Z3.86 F3300.0 E5881.132
G1 X46.13 Y18.14 Z3.86 F3300.0 E5881.147
G1 X49.87 Y21.86 Z3.86 F3300.0 E5881.426
G1 X49.87 Y22.14 Z3.86 F3300.0 E5881.44
G1 X46.13 Y25.86 Z3.86 F3300.0 E5881.719
G1 X46.13 Y26.14 Z3.86 F3300.0 E5881.734
G1 X49.87 Y29.86 Z3.86 F3300.0 E5882.013
G1 X49.87 Y30.14 Z3.86 F3300.0 E5882.028
G1 X51.6 Y34.17 Z3.86 F3300.0 E5882.259
G1 X44.0 Y34.17 Z3.86 F3300.0 E5882.661
G1 X42.13 Y30.14 Z3.86 F3300.0 E5882.895
G1 X42.13 Y29.86 Z3.86 F3300.0 E5882.91
G1 X45.87 Y26.14 Z3.86 F3300.0 E5883.189
G1 X45.87 Y25.86 Z3.86 F3300.0 E5883.204
G1 X42.13 Y22.14 Z3.86 F3300.0 E5883.483
G1 X42.13 Y21.86 Z3.86 F3300.0 E5883.498
G1 X45.87 Y18.14 Z3.86 F3300.0 E5883.777
G1 X45.87 Y17.86 Z3.86 F3300.0 E5883.791
G1 X42.13 Y14.14 Z3.86 F3300.0 E5884.07
G1 X42.13 Y13.86 Z3.86 F3300.0 E5884.085
G1 X45.87 Y10.14 Z3.86 F3300.0 E5884.364
G1 X45.87 Y9.86 Z3.86 F3300.0 E5884.379
G1 X42.13 Y6.14 Z3.86 F3300.0 E5884.658
G1 X42.13 Y5.86 Z3.86 F3300.0 E5884.673
G1 X45.87 Y2.14 Z3.86 F3300.0 E5884.951
G1 X45.87 Y1.86 Z3.86 F3300.0 E5884.966
G1 X42.13 Y-1.86 Z3.86 F3300.0 E5885.245
G1 X42.13 Y-2.14 Z3.86 F3300.0 E5885.26
G1 X45.87 Y-5.86 Z3.86 F3300.0 E5885.539
G1 X45.87 Y-6.14 Z3.86 F3300.0 E5885.554
G1 X42.13 Y-9.86 Z3.86 F3300.0 E5885.833
G1 X42.13 Y-10.14 Z3.86 F3300.0 E5885.848
G1 X45.87 Y-13.86 Z3.86 F3300.0 E5886.126
G1 X45.87 Y-14.14 Z3.86 F3300.0 E5886.141
G1 X42.13 Y-17.86 Z3.86 F3300.0 E5886.42
G1 X42.13 Y-18.14 Z3.86 F3300.0 E5886.435
G1 X45.87 Y-21.86 Z3.86 F3300.0 E5886.714
G1 X45.87 Y-22.14 Z3.86 F3300.0 E5886.729
G1 X42.13 Y-25.86 Z3.86 F3300.0 E5887.008
G1 X42.13 Y-26.14 Z3.86 F3300.0 E5887.022
G1 X45.87 Y-29.86 Z3.86 F3300.0 E5887.301
G1 X45.87 Y-30.14 Z3.86 F3300.0 E5887.316
G1 X47.6 Y-34.17 Z3.86 F3300.0 E5887.548
G1 X40.0 Y-34.17 Z3.86 F3300.0 E5887.949
G1 X38.13 Y-30.14 Z3.86 F3300.0 E5888.184
G1 X38.13 Y-29.86 Z3.86 F3300.0 E5888.198
G1 X41.87 Y-26.14 Z3.86 F3300.0 E5888.477
G1 X41.87 Y-25.86 Z3.86 F3300.0 E5888.492
G1 X38.13 Y-22.14 Z3.86 F3300.0 E5888.771
G1 X38.13 Y-21.86 Z3.86 F3300.0 E5888.786
G1 X41.87 Y-18.14 Z3.86 F3300.0 E5889.065
G1 X41.87 Y-17.86 Z3.86 F3300.0 E5889.08
G1 X38.13 Y-14.14 Z3.86 F3300.0 E5889.359
G1 X38.13 Y-13.86 Z3.86 F3300.0 E5889.373
G1 X41.87 Y-10.14 Z3.86 F3300.0 E5889.652
G1 X41.87 Y-9.86 Z3.86 F3300.0 E5889.667
G1 X38.13 Y-6.14 Z3.86 F3300.0 E5889.946
G1 X38.13 Y-5.86 Z3.86 F3300.0 E5889.961
G1 X41.87 Y-2.14 Z3.86 F3300.0 E5890.24
G1 X41.87 Y-1.86 Z3.86 F3300.0 E5890.255
G1 X38.13 Y1.86 Z3.86 F3300.0 E5890.534
G1 X38.13 Y2.14 Z3.86 F3300.0 E5890.548
G1 X41.87 Y5.86 Z3.86 F3300.0 E5890.827
G1 X41.87 Y6.14 Z3.86 F3300.0 E5890.842
G1 X38.13 Y9.86 Z3.86 F3300.0 E5891.121
G1 X38.13 Y10.14 Z3.86 F3300.0 E5891.136
G1 X41.87 Y13.86 Z3.86 F3300.0 E5891.415
G1 X41.87 Y14.14 Z3.86 F3300.0 E5891.43
G1 X38.13 Y17.86 Z3.86 F3300.0 E5891.709
G1 X38.13 Y18.14 Z3.86 F3300.0 E5891.723
G1 X41.87 Y21.86 Z3.86 F3300.0 E5892.002
G1 X41.87 Y22.14 Z3.86 F3300.0 E5892.017
G1 X38.13 Y25.86 Z3.86 F3300.0 E5892.296
G1 X38.13 Y26.14 Z3.86 F3300.0 E5892.311
G1 X41.87 Y29.86 Z3.86 F3300.0 E5892.59
G1 X41.87 Y30.14 Z3.86 F3300.0 E5892.605
G1 X43.6 Y34.17 Z3.86 F3300.0 E5892.836
G1 X36.0 Y34.17 Z3.86 F3300.0 E5893.237
G1 X34.13 Y30.14 Z3.86 F3300.0 E5893.472
G1 X34.13 Y29.86 Z3.86 F3300.0 E5893.487
G1 X37.87 Y26.14 Z3.86 F3300.0 E5893.766
G1 X37.87 Y25.86 Z3.86 F3300.0 E5893.78
G1 X34.13 Y22.14 Z3.86 F3300.0 E5894.059
G1 X34.13 Y21.86 Z3.86 F3300.0 E5894.074
G1 X37.87 Y18.14 Z3.86 F3300.0 E5894.353
G1 X37.87 Y17.86 Z3.86 F3300.0 E5894.368
G1 X34.13 Y14.14 Z3.86 F3300.0 E5894.647
G1 X34.13 Y13.86 Z3.86 F3300.0 E5894.662
G1 X37.87 Y10.14 Z3.86 F3300.0 E5894.941
G1 X37.87 Y9.86 Z3.86 F3300.0 E5894.955
G1 X34.13 Y6.14 Z3.86 F3300.0 E5895.234
G1 X34.13 Y5.86 Z3.86 F3300.0 E5895.249
G1 X37.87 Y2.14 Z3.86 F3300.0 E5895.528
G1 X37.87 Y1.86 Z3.86 F3300.0 E5895.543
G1 X34.13 Y-1.86 Z3.86 F3300.0 E5895.822
G1 X34.13 Y-2.14 Z3.86 F3300.0 E5895.837
G1 X37.87 Y-5.86 Z3.86 F3300.0 E5896.116
G1 X37.87 Y-6.14 Z3.86 F3300.0 E5896.13
G1 X34.13 Y-9.86 Z3.86 F3300.0 E5896.409
G1 X34.13 Y-10.14 Z3.86 F3300.0 E5896.424
G1 X37.87 Y-13.86 Z3.86 F3300.0 E5896.703
G1 X37.87 Y-14.14 Z3.86 F3300.0 E5896.718
G1 X34.13 Y-17.86 Z3.86 F3300.0 E5896.997
G1 X34.13 Y-18.14 Z3.86 F3300.0 E5897.012
G1 X37.87 Y-21.86 Z3.86 F3300.0 E5897.291
G1 X37.87 Y-22.14 Z3.86 F3300.0 E5897.305
G1 X34.13 Y-25.86 Z3.86 F3300.0 E5897.584
G1 X34.13 Y-26.14 Z3.86 F3300.0 E5897.599
G1 X37.87 Y-29.86 Z3.86 F3300.0 E5897.878
G1 X37.87 Y-30.14 Z3.86 F3300.0 E5897.893
G1 X39.6 Y-34.17 Z3.86 F3300.0 E5898.124
G1 X32.0 Y-34.17 Z3.86 F3300.0 E5898.526
G1 X30.13 Y-30.14 Z3.86 F3300.0 E5898.76
G1 X30.13 Y-29.86 Z3.86 F3300.0 E5898.775
G1 X33.87 Y-26.14 Z3.86 F3300.0 E5899.054
G1 X33.87 Y-25.86 Z3.86 F3300.0 E5899.069
G1 X30.13 Y-22.14 Z3.86 F3300.0 E5899.348
G1 X30.13 Y-21.86 Z3.86 F3300.0 E5899.362
G1 X33.87 Y-18.14 Z3.86 F3300.0 E5899.641
G1 X33.87 Y-17.86 Z3.86 F3300.0 E5899.656
G1 X30.13 Y-14.14 Z3.86 F3300.0 E5899.935
G1 X30.13 Y-13.86 Z3.86 F3300.0 E5899.95
G1 X33.87 Y-10.14 Z3.86 F3300.0 E5900.229
G1 X33.87 Y-9.86 Z3.86 F3300.0 E5900.244
G1 X30.13 Y-6.14 Z3.86 F3300.0 E5900.523
G1 X30.13 Y-5.86 Z3.86 F3300.0 E5900.537
G1 X33.87 Y-2.14 Z3.86 F3300.0 E5900.816
G1 X33.87 Y-1.86 Z3.86 F3300.0 E5900.831
G1 X30.13 Y1.86 Z3.86 F3300.0 E5901.11
G1 X30.13 Y2.14 Z3.86 F3300.0 E5901.125
G1 X33.87 Y5.86 Z3.86 F3300.0 E5901.404
G1 X33.87 Y6.14 Z3.86 F3300.0 E5901.419
G1 X30.13 Y9.86 Z3.86 F3300.0 E5901.698
G1 X30.13 Y10.14 Z3.86 F3300.0 E5901.712
G1 X33.87 Y13.86 Z3.86 F3300.0 E5901.991
G1 X33.87 Y14.14 Z3.86 F3300.0 E5902.006
G1 X30.13 Y17.86 Z3.86 F3300.0 E5902.285
G1 X30.13 Y18.14 Z3.86 F3300.0 E5902.3
G1 X33.87 Y21.86 Z3.86 F3300.0 E5902.579
G1 X33.87 Y22.14 Z3.86 F3300.0 E5902.594
G1 X30.13 Y25.86 Z3.86 F3300.0 E5902.873
G1 X30.13 Y26.14 Z3.86 F3300.0 E5902.887
G1 X33.87 Y29.86 Z3.86 F3300.0 E5903.166
G1 X33.87 Y30.14 Z3.86 F3300.0 E5903.181
G1 X35.6 Y34.17 Z3.86 F3300.0 E5903.412
G1 X28.0 Y34.17 Z3.86 F3300.0 E5903.814
G1 X26.13 Y30.14 Z3.86 F3300.0 E5904.048
G1 X26.13 Y29.86 Z3.86 F3300.0 E5904.063
G1 X29.87 Y26.14 Z3.86 F3300.0 E5904.342
G1 X29.87 Y25.86 Z3.86 F3300.0 E5904.357
G1 X26.13 Y22.14 Z3.86 F3300.0 E5904.636
G1 X26.13 Y21.86 Z3.86 F3300.0 E5904.651
G1 X29.87 Y18.14 Z3.86 F3300.0 E5904.93
G1 X29.87 Y17.86 Z3.86 F3300.0 E5904.945
G1 X26.13 Y14.14 Z3.86 F3300.0 E5905.223
G1 X26.13 Y13.86 Z3.86 F3300.0 E5905.238
G1 X29.87 Y10.14 Z3.86 F3300.0 E5905.517
G1 X29.87 Y9.86 Z3.86 F3300.0 E5905.532
G1 X26.13 Y6.14 Z3.86 F3300.0 E5905.811
G1 X26.13 Y5.86 Z3.86 F3300.0 E5905.826
G1 X29.87 Y2.14 Z3.86 F3300.0 E5906.105
G1 X29.87 Y1.86 Z3.86 F3300.0 E5906.119
G1 X26.13 Y-1.86 Z3.86 F3300.0 E5906.398
G1 X26.13 Y-2.14 Z3.86 F3300.0 E5906.413
G1 X29.87 Y-5.86 Z3.86 F3300.0 E5906.692
G1 X29.87 Y-6.14 Z3.86 F3300.0 E5906.707
G1 X26.13 Y-9.86 Z3.86 F3300.0 E5906.986
G1 X26.13 Y-10.14 Z3.86 F3300.0 E5907.001
G1 X29.87 Y-13.86 Z3.86 F3300.0 E5907.28
G1 X29.87 Y-14.14 Z3.86 F3300.0 E5907.294
G1 X26.13 Y-17.86 Z3.86 F3300.0 E5907.573
G1 X26.13 Y-18.14 Z3.86 F3300.0 E5907.588
G1 X29.87 Y-21.86 Z3.86 F3300.0 E5907.867
G1 X29.87 Y-22.14 Z3.86 F3300.0 E5907.882
G1 X26.13 Y-25.86 Z3.86 F3300.0 E5908.161
G1 X26.13 Y-26.14 Z3.86 F3300.0 E5908.176
G1 X29.87 Y-29.86 Z3.86 F3300.0 E5908.455
G1 X29.87 Y-30.14 Z3.86 F3300.0 E5908.469
G1 X31.6 Y-34.17 Z3.86 F3300.0 E5908.701
G1 X24.0 Y-34.17 Z3.86 F3300.0 E5909.102
G1 X22.13 Y-30.14 Z3.86 F3300.0 E5909.337
G1 X22.13 Y-29.86 Z3.86 F3300.0 E5909.352
G1 X25.87 Y-26.14 Z3.86 F3300.0 E5909.631
G1 X25.87 Y-25.86 Z3.86 F3300.0 E5909.645
G1 X22.13 Y-22.14 Z3.86 F3300.0 E5909.924
G1 X22.13 Y-21.86 Z3.86 F3300.0 E5909.939
G1 X25.87 Y-18.14 Z3.86 F3300.0 E5910.218
G1 X25.87 Y-17.86 Z3.86 F3300.0 E5910.233
G1 X22.13 Y-14.14 Z3.86 F3300.0 E5910.512
G1 X22.13 Y-13.86 Z3.86 F3300.0 E5910.527
G1 X25.87 Y-10.14 Z3.86 F3300.0 E5910.806
G1 X25.87 Y-9.86 Z3.86 F3300.0 E5910.82
G1 X22.13 Y-6.14 Z3.86 F3300.0 E5911.099
G1 X22.13 Y-5.86 Z3.86 F3300.0 E5911.114
G1 X25.87 Y-2.14 Z3.86 F3300.0 E5911.393
G1 X25.87 Y-1.86 Z3.86 F3300.0 E5911.408
G1 X22.13 Y1.86 Z3.86 F3300.0 E5911.687
G1 X22.13 Y2.14 Z3.86 F3300.0 E5911.702
G1 X25.87 Y5.86 Z3.86 F3300.0 E5911.98
G1 X25.87 Y6.14 Z3.86 F3300.0 E5911.995
G1 X22.13 Y9.86 Z3.86 F3300.0 E5912.274
G1 X22.13 Y10.14 Z3.86 F3300.0 E5912.289
G1 X25.87 Y13.86 Z3.86 F3300.0 E5912.568
G1 X25.87 Y14.14 Z3.86 F3300.0 E5912.583
G1 X22.13 Y17.86 Z3.86 F3300.0 E5912.862
G1 X22.13 Y18.14 Z3.86 F3300.0 E5912.877
G1 X25.87 Y21.86 Z3.86 F3300.0 E5913.155
G1 X25.87 Y22.14 Z3.86 F3300.0 E5913.17
G1 X22.13 Y25.86 Z3.86 F3300.0 E5913.449
G1 X22.13 Y26.14 Z3.86 F3300.0 E5913.464
G1 X25.87 Y29.86 Z3.86 F3300.0 E5913.743
G1 X25.87 Y30.14 Z3.86 F3300.0 E5913.758
G1 X27.6 Y34.17 Z3.86 F3300.0 E5913.989
G1 X20.0 Y34.17 Z3.86 F3300.0 E5914.391
G1 X18.13 Y30.14 Z3.86 F3300.0 E5914.625
G1 X18.13 Y29.86 Z3.86 F3300.0 E5914.64
G1 X21.87 Y26.14 Z3.86 F3300.0 E5914.919
G1 X21.87 Y25.86 Z3.86 F3300.0 E5914.934
G1 X18.13 Y22.14 Z3.86 F3300.0 E5915.213
G1 X18.13 Y21.86 Z3.86 F3300.0 E5915.227
G1 X21.87 Y18.14 Z3.86 F3300.0 E5915.506
G1 X21.87 Y17.86 Z3.86 F3300.0 E5915.521
G1 X18.13 Y14.14 Z3.86 F3300.0 E5915.8
G1 X18.13 Y13.86 Z3.86 F3300.0 E5915.815
G1 X21.87 Y10.14 Z3.86 F3300.0 E5916.094
G1 X21.87 Y9.86 Z3.86 F3300.0 E5916.109
G1 X18.13 Y6.14 Z3.86 F3300.0 E5916.388
G1 X18.13 Y5.86 Z3.86 F3300.0 E5916.402
G1 X21.87 Y2.14 Z3.86 F3300.0 E5916.681
G1 X21.87 Y1.86 Z3.86 F3300.0 E5916.696
G1 X18.13 Y-1.86 Z3.86 F3300.0 E5916.975
G1 X18.13 Y-2.14 Z3.86 F3300.0 E5916.99
G1 X21.87 Y-5.86 Z3.86 F3300.0 E5917.269
G1 X21.87 Y-6.14 Z3.86 F3300.0 E5917.284
G1 X18.13 Y-9.86 Z3.86 F3300.0 E5917.563
G1 X18.13 Y-10.14 Z3.86 F3300.0 E5917.577
G1 X21.87 Y-13.86 Z3.86 F3300.0 E5917.856
G1 X21.87 Y-14.14 Z3.86 F3300.0 E5917.871
G1 X18.13 Y-17.86 Z3.86 F3300.0 E5918.15
G1 X18.13 Y-18.14 Z3.86 F3300.0 E5918.165
G1 X21.87 Y-21.86 Z3.86 F3300.0 E5918.444
G1 X21.87 Y-22.14 Z3.86 F3300.0 E5918.459
G1 X18.13 Y-25.86 Z3.86 F3300.0 E5918.738
G1 X18.13 Y-26.14 Z3.86 F3300.0 E5918.752
G1 X21.87 Y-29.86 Z3.86 F3300.0 E5919.031
G1 X21.87 Y-30.14 Z3.86 F3300.0 E5919.046
G1 X23.6 Y-34.17 Z3.86 F3300.0 E5919.277
G1 X15.6 Y-34.17 Z3.86 F3300.0 E5919.7
G1 X14.13 Y-30.14 Z3.86 F3300.0 E5919.926
G1 X14.13 Y-29.86 Z3.86 F3300.0 E5919.941
G1 X17.87 Y-26.14 Z3.86 F3300.0 E5920.22
G1 X17.87 Y-25.86 Z3.86 F3300.0 E5920.235
G1 X14.13 Y-22.14 Z3.86 F3300.0 E5920.514
G1 X14.13 Y-21.86 Z3.86 F3300.0 E5920.529
G1 X17.87 Y-18.14 Z3.86 F3300.0 E5920.808
G1 X17.87 Y-17.86 Z3.86 F3300.0 E5920.822
G1 X14.13 Y-14.14 Z3.86 F3300.0 E5921.101
G1 X14.13 Y-13.86 Z3.86 F3300.0 E5921.116
G1 X17.87 Y-10.14 Z3.86 F3300.0 E5921.395
G1 X17.87 Y-9.86 Z3.86 F3300.0 E5921.41
G1 X14.13 Y-6.14 Z3.86 F3300.0 E5921.689
G1 X14.13 Y-5.86 Z3.86 F3300.0 E5921.704
G1 X17.87 Y-2.14 Z3.86 F3300.0 E5921.983
G1 X17.87 Y-1.86 Z3.86 F3300.0 E5921.997
G1 X14.13 Y1.86 Z3.86 F3300.0 E5922.276
G1 X14.13 Y2.14 Z3.86 F3300.0 E5922.291
G1 X17.87 Y5.86 Z3.86 F3300.0 E5922.57
G1 X17.87 Y6.14 Z3.86 F3300.0 E5922.585
G1 X14.13 Y9.86 Z3.86 F3300.0 E5922.864
G1 X14.13 Y10.14 Z3.86 F3300.0 E5922.879
G1 X17.87 Y13.86 Z3.86 F3300.0 E5923.158
G1 X17.87 Y14.14 Z3.86 F3300.0 E5923.172
G1 X14.13 Y17.86 Z3.86 F3300.0 E5923.451
G1 X14.13 Y18.14 Z3.86 F3300.0 E5923.466
G1 X17.87 Y21.86 Z3.86 F3300.0 E5923.745
G1 X17.87 Y30.14 Z3.86 F3300.0 E5924.182
G1 X19.6 Y34.17 Z3.86 F3300.0 E5924.414
G1 X15.6 Y34.17 Z3.86 F3300.0 E5924.625
G1 X14.4 Y26.06 Z3.86 F3300.0 E5925.058
G1 X14.0 Y27.32 Z3.86 F3300.0 E5925.128
G1 X13.2 Y28.52 Z3.86 F3300.0 E5925.205
G1 X12.8 Y28.93 Z3.86 F3300.0 E5925.235
G1 X12.0 Y29.46 Z3.86 F3300.0 E5925.286
G1 X15.2 Y34.97 Z3.86 F3300.0 E5925.622
G1 X7.6 Y34.97 Z3.86 F3300.0 E5926.024
G1 X6.13 Y34.14 Z3.86 F3300.0 E5926.113
G1 X6.13 Y33.86 Z3.86 F3300.0 E5926.128
G1 X7.6 Y30.05 Z3.86 F3300.0 E5926.344
G1 X9.2 Y30.36 Z3.86 F3300.0 E5926.43
G1 X11.2 Y29.97 Z3.86 F3300.0 E5926.537
G1 X11.6 Y29.73 Z3.86 F3300.0 E5926.562
G1 F1200.0
G1 E5925.562
G1 F3300.0
M103
G1 X53.2 Y34.17 Z3.86 F4200.0
G1 F1200.0
G1 E5926.562
G1 F4200.0
M101
G1 X52.0 Y34.17 Z3.86 F3300.0 E5926.625
G1 X50.13 Y30.14 Z3.86 F3300.0 E5926.86
G1 X50.13 Y-26.14 Z3.86 F3300.0 E5929.833
G1 X52.0 Y-34.17 Z3.86 F3300.0 E5930.268
G1 X53.6 Y-34.12 Z3.86 F3300.0 E5930.353
G1 X53.6 Y34.12 Z3.86 F3300.0 E5933.957
G1 F1200.0
G1 E5932.957
G1 F3300.0
M103
G1 X-52.0 Y34.97 Z3.86 F4200.0
G1 F1200.0
G1 E5933.957
G1 F4200.0
M101
G1 X-49.2 Y34.97 Z3.86 F3300.0 E5934.105
G1 X-50.13 Y34.14 Z3.86 F3300.0 E5934.171
G1 X-50.13 Y-22.14 Z3.86 F3300.0 E5937.144
G1 X-48.8 Y-23.02 Z3.86 F3300.0 E5937.228
G1 X-50.0 Y-24.71 Z3.86 F3300.0 E5937.337
G1 X-50.4 Y-26.34 Z3.86 F3300.0 E5937.426
G1 X-50.4 Y-27.56 Z3.86 F3300.0 E5937.491
G1 X-50.0 Y-29.19 Z3.86 F3300.0 E5937.579
G1 X-48.8 Y-30.89 Z3.86 F3300.0 E5937.689
G1 X-48.4 Y-31.15 Z3.86 F3300.0 E5937.714
G1 X-48.4 Y-34.97 Z3.86 F3300.0 E5937.916
G1 X-53.6 Y-34.92 Z3.86 F3300.0 E5938.191
G1 X-53.6 Y34.92 Z3.86 F3300.0 E5941.881
G1 X-52.4 Y34.97 Z3.86 F3300.0 E5941.944
G1 F1200.0
G1 E5940.944
G1 F3300.0
M103
(</infill>)
(</nestedRing>)
(</rotation>)
(</layer>)
(<layer> 4.131 )
(<rotation> (-1+1.22464679915e-16j) )
(<nestedRing>)
(<boundaryPerimeter>)
(<boundaryPoint> X16.379 Y-35.045 Z4.131 </boundaryPoint>)
(<boundaryPoint> X54.659 Y-35.045 Z4.131 </boundaryPoint>)
(<boundaryPoint> X54.659 Y35.045 Z4.131 </boundaryPoint>)
(<boundaryPoint> X16.379 Y35.045 Z4.131 </boundaryPoint>)
(<boundaryPoint> X16.379 Y35.854 Z4.131 </boundaryPoint>)
(<boundaryPoint> X-54.659 Y35.854 Z4.131 </boundaryPoint>)
(<boundaryPoint> X-54.659 Y-35.854 Z4.131 </boundaryPoint>)
(<boundaryPoint> X16.379 Y-35.854 Z4.131 </boundaryPoint>)
(<loop> inner )
M73 P12 (display progress)
G1 X-49.64 Y-25.06 Z4.13 F4200.0
G1 X-49.64 Y-28.84 Z4.13 F4200.0
G1 X-48.33 Y-30.86 Z4.13 F4200.0
G1 F1200.0
G1 E5941.944
G1 F4200.0
M101
G1 X-48.73 Y-30.6 Z4.13 F3300.0 E5941.969
G1 X-49.84 Y-28.93 Z4.13 F3300.0 E5942.075
G1 X-50.24 Y-26.95 Z4.13 F3300.0 E5942.182
G1 X-49.84 Y-24.98 Z4.13 F3300.0 E5942.288
G1 X-48.73 Y-23.3 Z4.13 F3300.0 E5942.394
G1 X-47.05 Y-22.18 Z4.13 F3300.0 E5942.501
G1 X-45.08 Y-21.79 Z4.13 F3300.0 E5942.607
G1 X-43.11 Y-22.18 Z4.13 F3300.0 E5942.713
G1 X-41.44 Y-23.3 Z4.13 F3300.0 E5942.82
G1 X-40.32 Y-24.98 Z4.13 F3300.0 E5942.926
G1 X-39.93 Y-26.95 Z4.13 F3300.0 E5943.032
G1 X-40.32 Y-28.93 Z4.13 F3300.0 E5943.138
G1 X-41.44 Y-30.6 Z4.13 F3300.0 E5943.245
G1 X-43.11 Y-31.72 Z4.13 F3300.0 E5943.351
G1 X-45.08 Y-32.11 Z4.13 F3300.0 E5943.457
G1 X-47.05 Y-31.72 Z4.13 F3300.0 E5943.564
G1 X-48.33 Y-30.86 Z4.13 F3300.0 E5943.645
G1 F1200.0
G1 E5942.645
G1 F3300.0
M103
(</loop>)
(<loop> inner )
G1 X-45.08 Y-31.89 Z4.13 F4200.0
G1 X-41.59 Y-30.44 Z4.13 F4200.0
G1 X5.93 Y21.01 Z4.13 F4200.0
G1 F1200.0
G1 E5943.645
G1 F4200.0
M101
G1 X5.54 Y21.28 Z4.13 F3300.0 E5943.67
G1 X4.42 Y22.95 Z4.13 F3300.0 E5943.776
G1 X4.03 Y24.92 Z4.13 F3300.0 E5943.882
G1 X4.42 Y26.9 Z4.13 F3300.0 E5943.989
G1 X5.54 Y28.57 Z4.13 F3300.0 E5944.095
G1 X7.21 Y29.69 Z4.13 F3300.0 E5944.201
G1 X9.19 Y30.08 Z4.13 F3300.0 E5944.308
G1 X11.16 Y29.69 Z4.13 F3300.0 E5944.414
G1 X12.83 Y28.57 Z4.13 F3300.0 E5944.52
G1 X13.95 Y26.9 Z4.13 F3300.0 E5944.626
G1 X14.34 Y24.92 Z4.13 F3300.0 E5944.733
G1 X13.95 Y22.95 Z4.13 F3300.0 E5944.839
G1 X12.83 Y21.28 Z4.13 F3300.0 E5944.945
G1 X11.16 Y20.16 Z4.13 F3300.0 E5945.052
G1 X9.19 Y19.76 Z4.13 F3300.0 E5945.158
G1 X7.21 Y20.16 Z4.13 F3300.0 E5945.264
G1 X5.93 Y21.01 Z4.13 F3300.0 E5945.346
G1 F1200.0
G1 E5944.346
G1 F3300.0
M103
(</loop>)
(<loop> outer )
G1 X5.61 Y21.54 Z4.13 F4200.0
G1 X4.25 Y24.92 Z4.13 F4200.0
G1 X6.01 Y35.25 Z4.13 F4200.0
G1 F1200.0
G1 E5945.346
G1 F4200.0
M101
G1 X5.54 Y35.25 Z4.13 F3300.0 E5945.37
G1 X-54.06 Y35.25 Z4.13 F3300.0 E5948.519
G1 X-54.06 Y-35.25 Z4.13 F3300.0 E5952.243
G1 X15.78 Y-35.25 Z4.13 F3300.0 E5955.933
G1 X15.78 Y-34.45 Z4.13 F3300.0 E5955.975
G1 X54.06 Y-34.45 Z4.13 F3300.0 E5957.997
G1 X54.06 Y34.45 Z4.13 F3300.0 E5961.637
G1 X15.78 Y34.45 Z4.13 F3300.0 E5963.659
G1 X15.78 Y35.25 Z4.13 F3300.0 E5963.701
G1 X6.01 Y35.25 Z4.13 F3300.0 E5964.217
G1 F1200.0
G1 E5964.217
G1 F3300.0
M103
(</loop>)
(<edge> outer )
;M108 R27.5
G1 X6.01 Y35.65 Z4.13 F4200.0
G1 F1200.0
G1 E5964.217
G1 F4200.0
M101
G1 X5.54 Y35.65 Z4.13 F1650.0 E5964.242
G1 X-54.46 Y35.65 Z4.13 F1650.0 E5967.412
G1 X-54.46 Y-35.65 Z4.13 F1650.0 E5971.179
G1 X16.18 Y-35.65 Z4.13 F1650.0 E5974.91
G1 X16.18 Y-34.85 Z4.13 F1650.0 E5974.953
G1 X54.46 Y-34.85 Z4.13 F1650.0 E5976.975
G1 X54.46 Y34.85 Z4.13 F1650.0 E5980.656
G1 X16.18 Y34.85 Z4.13 F1650.0 E5982.678
G1 X16.18 Y35.65 Z4.13 F1650.0 E5982.721
G1 X6.01 Y35.65 Z4.13 F1650.0 E5983.258
G1 F1200.0
G1 E5982.258
G1 F1650.0
M103
(</edge>)
(</boundaryPerimeter>)
(<nestedRing>)
(<boundaryPerimeter>)
(<boundaryPoint> X9.185 Y29.47 Z4.131 </boundaryPoint>)
(<boundaryPoint> X10.924 Y29.124 Z4.131 </boundaryPoint>)
(<boundaryPoint> X12.398 Y28.138 Z4.131 </boundaryPoint>)
(<boundaryPoint> X13.382 Y26.663 Z4.131 </boundaryPoint>)
(<boundaryPoint> X13.728 Y24.922 Z4.131 </boundaryPoint>)
(<boundaryPoint> X13.382 Y23.182 Z4.131 </boundaryPoint>)
(<boundaryPoint> X12.398 Y21.707 Z4.131 </boundaryPoint>)
(<boundaryPoint> X10.924 Y20.721 Z4.131 </boundaryPoint>)
(<boundaryPoint> X9.185 Y20.374 Z4.131 </boundaryPoint>)
(<boundaryPoint> X7.447 Y20.721 Z4.131 </boundaryPoint>)
(<boundaryPoint> X5.973 Y21.707 Z4.131 </boundaryPoint>)
(<boundaryPoint> X4.988 Y23.182 Z4.131 </boundaryPoint>)
(<boundaryPoint> X4.643 Y24.922 Z4.131 </boundaryPoint>)
(<boundaryPoint> X4.988 Y26.663 Z4.131 </boundaryPoint>)
(<boundaryPoint> X5.973 Y28.138 Z4.131 </boundaryPoint>)
(<boundaryPoint> X7.447 Y29.124 Z4.131 </boundaryPoint>)
(<edge> inner )
G1 X6.98 Y29.05 Z4.13 F4200.0
G1 F1200.0
G1 E5983.258
G1 F4200.0
M101
G1 X7.37 Y29.31 Z4.13 F1650.0 E5983.283
G1 X9.19 Y29.67 Z4.13 F1650.0 E5983.381
G1 X11.0 Y29.31 Z4.13 F1650.0 E5983.479
G1 X12.54 Y28.28 Z4.13 F1650.0 E5983.577
G1 X13.57 Y26.74 Z4.13 F1650.0 E5983.675
G1 X13.93 Y24.92 Z4.13 F1650.0 E5983.773
G1 X13.57 Y23.1 Z4.13 F1650.0 E5983.87
G1 X12.54 Y21.56 Z4.13 F1650.0 E5983.968
G1 X11.0 Y20.53 Z4.13 F1650.0 E5984.066
G1 X9.19 Y20.17 Z4.13 F1650.0 E5984.164
G1 X7.37 Y20.53 Z4.13 F1650.0 E5984.262
G1 X5.83 Y21.56 Z4.13 F1650.0 E5984.36
G1 X4.8 Y23.1 Z4.13 F1650.0 E5984.458
G1 X4.44 Y24.92 Z4.13 F1650.0 E5984.556
G1 X4.8 Y26.74 Z4.13 F1650.0 E5984.654
G1 X5.83 Y28.28 Z4.13 F1650.0 E5984.751
G1 X6.98 Y29.05 Z4.13 F1650.0 E5984.824
G1 F1200.0
G1 E5983.824
G1 F1650.0
M103
(</edge>)
(</boundaryPerimeter>)
(</nestedRing>)
(<nestedRing>)
(<boundaryPerimeter>)
(<boundaryPoint> X-40.538 Y-26.951 Z4.131 </boundaryPoint>)
(<boundaryPoint> X-40.884 Y-28.691 Z4.131 </boundaryPoint>)
(<boundaryPoint> X-41.869 Y-30.167 Z4.131 </boundaryPoint>)
(<boundaryPoint> X-43.343 Y-31.153 Z4.131 </boundaryPoint>)
(<boundaryPoint> X-45.081 Y-31.499 Z4.131 </boundaryPoint>)
(<boundaryPoint> X-46.82 Y-31.153 Z4.131 </boundaryPoint>)
(<boundaryPoint> X-48.293 Y-30.167 Z4.131 </boundaryPoint>)
(<boundaryPoint> X-49.278 Y-28.691 Z4.131 </boundaryPoint>)
(<boundaryPoint> X-49.624 Y-26.951 Z4.131 </boundaryPoint>)
(<boundaryPoint> X-49.278 Y-25.211 Z4.131 </boundaryPoint>)
(<boundaryPoint> X-48.293 Y-23.735 Z4.131 </boundaryPoint>)
(<boundaryPoint> X-46.82 Y-22.749 Z4.131 </boundaryPoint>)
(<boundaryPoint> X-45.081 Y-22.403 Z4.131 </boundaryPoint>)
(<boundaryPoint> X-43.343 Y-22.749 Z4.131 </boundaryPoint>)
(<boundaryPoint> X-41.869 Y-23.735 Z4.131 </boundaryPoint>)
(<boundaryPoint> X-40.884 Y-25.211 Z4.131 </boundaryPoint>)
(<edge> inner )
G1 X6.15 Y28.74 Z4.13 F4200.0
G1 X-42.12 Y-23.33 Z4.13 F4200.0
G1 F1200.0
G1 E5984.824
G1 F4200.0
M101
G1 X-41.73 Y-23.59 Z4.13 F1650.0 E5984.849
G1 X-40.7 Y-25.13 Z4.13 F1650.0 E5984.947
G1 X-40.33 Y-26.95 Z4.13 F1650.0 E5985.045
G1 X-40.7 Y-28.77 Z4.13 F1650.0 E5985.143
G1 X-41.73 Y-30.31 Z4.13 F1650.0 E5985.241
G1 X-43.27 Y-31.34 Z4.13 F1650.0 E5985.339
G1 X-45.08 Y-31.7 Z4.13 F1650.0 E5985.437
G1 X-46.9 Y-31.34 Z4.13 F1650.0 E5985.535
G1 X-48.44 Y-30.31 Z4.13 F1650.0 E5985.632
G1 X-49.47 Y-28.77 Z4.13 F1650.0 E5985.73
G1 X-49.83 Y-26.95 Z4.13 F1650.0 E5985.828
G1 X-49.47 Y-25.13 Z4.13 F1650.0 E5985.926
G1 X-48.44 Y-23.59 Z4.13 F1650.0 E5986.024
G1 X-46.9 Y-22.56 Z4.13 F1650.0 E5986.122
G1 X-45.08 Y-22.2 Z4.13 F1650.0 E5986.22
G1 X-43.27 Y-22.56 Z4.13 F1650.0 E5986.318
G1 X-42.12 Y-23.33 Z4.13 F1650.0 E5986.39
G1 F1200.0
G1 E5985.39
G1 F1650.0
M103
(</edge>)
(</boundaryPerimeter>)
(</nestedRing>)
(<infill>)
(<infillBoundary>)
(<infillPoint> X15.779 Y-34.445 Z2.565 </infillPoint>)
(<infillPoint> X54.059 Y-34.445 Z2.565 </infillPoint>)
(<infillPoint> X54.059 Y34.445 Z2.565 </infillPoint>)
(<infillPoint> X15.779 Y34.445 Z2.565 </infillPoint>)
(<infillPoint> X15.779 Y35.254 Z2.565 </infillPoint>)
(<infillPoint> X-54.059 Y35.254 Z2.565 </infillPoint>)
(<infillPoint> X-54.059 Y-35.254 Z2.565 </infillPoint>)
(<infillPoint> X15.779 Y-35.254 Z2.565 </infillPoint>)
(</infillBoundary>)
(<infillBoundary>)
(<infillPoint> X-39.926 Y-26.951 Z2.565 </infillPoint>)
(<infillPoint> X-40.319 Y-28.925 Z2.565 </infillPoint>)
(<infillPoint> X-41.436 Y-30.599 Z2.565 </infillPoint>)
(<infillPoint> X-43.109 Y-31.718 Z2.565 </infillPoint>)
(<infillPoint> X-45.081 Y-32.111 Z2.565 </infillPoint>)
(<infillPoint> X-47.054 Y-31.718 Z2.565 </infillPoint>)
(<infillPoint> X-48.726 Y-30.599 Z2.565 </infillPoint>)
(<infillPoint> X-49.843 Y-28.925 Z2.565 </infillPoint>)
(<infillPoint> X-50.236 Y-26.951 Z2.565 </infillPoint>)
(<infillPoint> X-49.843 Y-24.977 Z2.565 </infillPoint>)
(<infillPoint> X-48.726 Y-23.303 Z2.565 </infillPoint>)
(<infillPoint> X-47.054 Y-22.184 Z2.565 </infillPoint>)
(<infillPoint> X-45.081 Y-21.791 Z2.565 </infillPoint>)
(<infillPoint> X-43.109 Y-22.184 Z2.565 </infillPoint>)
(<infillPoint> X-41.436 Y-23.303 Z2.565 </infillPoint>)
(<infillPoint> X-40.319 Y-24.977 Z2.565 </infillPoint>)
(</infillBoundary>)
(<infillBoundary>)
(<infillPoint> X9.185 Y30.082 Z2.565 </infillPoint>)
(<infillPoint> X11.158 Y29.689 Z2.565 </infillPoint>)
(<infillPoint> X12.831 Y28.57 Z2.565 </infillPoint>)
(<infillPoint> X13.947 Y26.897 Z2.565 </infillPoint>)
(<infillPoint> X14.34 Y24.922 Z2.565 </infillPoint>)
(<infillPoint> X13.947 Y22.948 Z2.565 </infillPoint>)
(<infillPoint> X12.831 Y21.275 Z2.565 </infillPoint>)
(<infillPoint> X11.158 Y20.156 Z2.565 </infillPoint>)
(<infillPoint> X9.185 Y19.762 Z2.565 </infillPoint>)
(<infillPoint> X7.213 Y20.156 Z2.565 </infillPoint>)
(<infillPoint> X5.54 Y21.275 Z2.565 </infillPoint>)
(<infillPoint> X4.423 Y22.948 Z2.565 </infillPoint>)
(<infillPoint> X4.031 Y24.922 Z2.565 </infillPoint>)
(<infillPoint> X4.423 Y26.897 Z2.565 </infillPoint>)
(<infillPoint> X5.54 Y28.57 Z2.565 </infillPoint>)
(<infillPoint> X7.213 Y29.689 Z2.565 </infillPoint>)
(</infillBoundary>)
;M108 R55.0
G1 X4.56 Y27.6 Z4.13 F4200.0
G1 F1200.0
G1 E5986.39
G1 F4200.0
M101
G1 X4.29 Y27.2 Z4.13 F3300.0 E5986.416
G1 X4.12 Y26.8 Z4.13 F3300.0 E5986.439
G1 X3.77 Y24.8 Z4.13 F3300.0 E5986.546
G1 X3.93 Y24.0 Z4.13 F3300.0 E5986.589
G1 X2.14 Y22.13 Z4.13 F3300.0 E5986.726
G1 X1.86 Y22.13 Z4.13 F3300.0 E5986.741
G1 X-1.86 Y25.87 Z4.13 F3300.0 E5987.02
G1 X-2.14 Y25.87 Z4.13 F3300.0 E5987.035
G1 X-5.86 Y22.13 Z4.13 F3300.0 E5987.314
G1 X-6.14 Y22.13 Z4.13 F3300.0 E5987.328
G1 X-9.86 Y25.87 Z4.13 F3300.0 E5987.607
G1 X-10.14 Y25.87 Z4.13 F3300.0 E5987.622
G1 X-13.86 Y22.13 Z4.13 F3300.0 E5987.901
G1 X-14.14 Y22.13 Z4.13 F3300.0 E5987.916
G1 X-17.86 Y25.87 Z4.13 F3300.0 E5988.195
G1 X-18.14 Y25.87 Z4.13 F3300.0 E5988.21
G1 X-21.86 Y22.13 Z4.13 F3300.0 E5988.489
G1 X-22.14 Y22.13 Z4.13 F3300.0 E5988.503
G1 X-25.86 Y25.87 Z4.13 F3300.0 E5988.782
G1 X-26.14 Y25.87 Z4.13 F3300.0 E5988.797
G1 X-29.86 Y22.13 Z4.13 F3300.0 E5989.076
G1 X-30.14 Y22.13 Z4.13 F3300.0 E5989.091
G1 X-33.86 Y25.87 Z4.13 F3300.0 E5989.37
G1 X-34.14 Y25.87 Z4.13 F3300.0 E5989.385
G1 X-37.86 Y22.13 Z4.13 F3300.0 E5989.663
G1 X-38.14 Y22.13 Z4.13 F3300.0 E5989.678
G1 X-41.86 Y25.87 Z4.13 F3300.0 E5989.957
G1 X-42.14 Y25.87 Z4.13 F3300.0 E5989.972
G1 X-45.86 Y22.13 Z4.13 F3300.0 E5990.251
G1 X-46.14 Y22.13 Z4.13 F3300.0 E5990.266
G1 X-49.86 Y25.87 Z4.13 F3300.0 E5990.545
G1 X-50.14 Y25.87 Z4.13 F3300.0 E5990.56
G1 X-53.78 Y27.2 Z4.13 F3300.0 E5990.764
G1 X-53.78 Y20.0 Z4.13 F3300.0 E5991.144
G1 X-50.14 Y18.13 Z4.13 F3300.0 E5991.361
G1 X-49.86 Y18.13 Z4.13 F3300.0 E5991.375
G1 X-46.14 Y21.87 Z4.13 F3300.0 E5991.654
G1 X-45.86 Y21.87 Z4.13 F3300.0 E5991.669
G1 X-42.14 Y18.13 Z4.13 F3300.0 E5991.948
G1 X-41.86 Y18.13 Z4.13 F3300.0 E5991.963
G1 X-38.14 Y21.87 Z4.13 F3300.0 E5992.242
G1 X-37.86 Y21.87 Z4.13 F3300.0 E5992.257
G1 X-34.14 Y18.13 Z4.13 F3300.0 E5992.536
G1 X-33.86 Y18.13 Z4.13 F3300.0 E5992.55
G1 X-30.14 Y21.87 Z4.13 F3300.0 E5992.829
G1 X-29.86 Y21.87 Z4.13 F3300.0 E5992.844
G1 X-26.14 Y18.13 Z4.13 F3300.0 E5993.123
G1 X-25.86 Y18.13 Z4.13 F3300.0 E5993.138
G1 X-22.14 Y21.87 Z4.13 F3300.0 E5993.417
G1 X-21.86 Y21.87 Z4.13 F3300.0 E5993.432
G1 X-18.14 Y18.13 Z4.13 F3300.0 E5993.711
G1 X-17.86 Y18.13 Z4.13 F3300.0 E5993.725
G1 X-14.14 Y21.87 Z4.13 F3300.0 E5994.004
G1 X-13.86 Y21.87 Z4.13 F3300.0 E5994.019
G1 X-10.14 Y18.13 Z4.13 F3300.0 E5994.298
G1 X-9.86 Y18.13 Z4.13 F3300.0 E5994.313
G1 X-6.14 Y21.87 Z4.13 F3300.0 E5994.592
G1 X-5.86 Y21.87 Z4.13 F3300.0 E5994.607
G1 X-2.14 Y18.13 Z4.13 F3300.0 E5994.886
G1 X-1.86 Y18.13 Z4.13 F3300.0 E5994.9
G1 X1.86 Y21.87 Z4.13 F3300.0 E5995.179
G1 X2.14 Y21.87 Z4.13 F3300.0 E5995.194
G1 X4.01 Y23.6 Z4.13 F3300.0 E5995.328
G1 X4.18 Y22.8 Z4.13 F3300.0 E5995.372
G1 X5.25 Y21.2 Z4.13 F3300.0 E5995.473
G1 X5.86 Y18.13 Z4.13 F3300.0 E5995.639
G1 X6.14 Y18.13 Z4.13 F3300.0 E5995.654
G1 X5.75 Y20.8 Z4.13 F3300.0 E5995.796
G1 X6.94 Y20.0 Z4.13 F3300.0 E5995.872
G1 X8.57 Y19.6 Z4.13 F3300.0 E5995.961
G1 X9.8 Y19.6 Z4.13 F3300.0 E5996.026
G1 X11.43 Y20.0 Z4.13 F3300.0 E5996.115
G1 X13.12 Y21.2 Z4.13 F3300.0 E5996.224
G1 X14.19 Y22.8 Z4.13 F3300.0 E5996.326
G1 X13.86 Y18.13 Z4.13 F3300.0 E5996.573
G1 X14.14 Y18.13 Z4.13 F3300.0 E5996.588
G1 X17.86 Y21.87 Z4.13 F3300.0 E5996.867
G1 X18.14 Y21.87 Z4.13 F3300.0 E5996.882
G1 X21.86 Y18.13 Z4.13 F3300.0 E5997.161
G1 X22.14 Y18.13 Z4.13 F3300.0 E5997.175
G1 X25.86 Y21.87 Z4.13 F3300.0 E5997.454
G1 X26.14 Y21.87 Z4.13 F3300.0 E5997.469
G1 X29.86 Y18.13 Z4.13 F3300.0 E5997.748
G1 X30.14 Y18.13 Z4.13 F3300.0 E5997.763
G1 X33.86 Y21.87 Z4.13 F3300.0 E5998.042
G1 X34.14 Y21.87 Z4.13 F3300.0 E5998.057
G1 X37.86 Y18.13 Z4.13 F3300.0 E5998.336
G1 X38.14 Y18.13 Z4.13 F3300.0 E5998.35
G1 X41.86 Y21.87 Z4.13 F3300.0 E5998.629
G1 X42.14 Y21.87 Z4.13 F3300.0 E5998.644
G1 X45.86 Y18.13 Z4.13 F3300.0 E5998.923
G1 X46.14 Y18.13 Z4.13 F3300.0 E5998.938
G1 X49.86 Y21.87 Z4.13 F3300.0 E5999.217
G1 X50.14 Y21.87 Z4.13 F3300.0 E5999.232
G1 X53.78 Y23.6 Z4.13 F3300.0 E5999.444
G1 X53.78 Y15.6 Z4.13 F3300.0 E5999.867
G1 X50.14 Y14.13 Z4.13 F3300.0 E6000.074
G1 X49.86 Y14.13 Z4.13 F3300.0 E6000.089
G1 X46.14 Y17.87 Z4.13 F3300.0 E6000.368
G1 X45.86 Y17.87 Z4.13 F3300.0 E6000.383
G1 X42.14 Y14.13 Z4.13 F3300.0 E6000.662
G1 X41.86 Y14.13 Z4.13 F3300.0 E6000.677
G1 X38.14 Y17.87 Z4.13 F3300.0 E6000.956
G1 X37.86 Y17.87 Z4.13 F3300.0 E6000.97
G1 X34.14 Y14.13 Z4.13 F3300.0 E6001.249
G1 X33.86 Y14.13 Z4.13 F3300.0 E6001.264
G1 X30.14 Y17.87 Z4.13 F3300.0 E6001.543
G1 X29.86 Y17.87 Z4.13 F3300.0 E6001.558
G1 X26.14 Y14.13 Z4.13 F3300.0 E6001.837
G1 X25.86 Y14.13 Z4.13 F3300.0 E6001.852
G1 X22.14 Y17.87 Z4.13 F3300.0 E6002.131
G1 X21.86 Y17.87 Z4.13 F3300.0 E6002.145
G1 X18.14 Y14.13 Z4.13 F3300.0 E6002.424
G1 X17.86 Y14.13 Z4.13 F3300.0 E6002.439
G1 X14.14 Y17.87 Z4.13 F3300.0 E6002.718
G1 X13.86 Y17.87 Z4.13 F3300.0 E6002.733
G1 X10.14 Y14.13 Z4.13 F3300.0 E6003.012
G1 X9.86 Y14.13 Z4.13 F3300.0 E6003.027
G1 X6.14 Y17.87 Z4.13 F3300.0 E6003.306
G1 X5.86 Y17.87 Z4.13 F3300.0 E6003.32
G1 X2.14 Y14.13 Z4.13 F3300.0 E6003.599
G1 X1.86 Y14.13 Z4.13 F3300.0 E6003.614
G1 X-1.86 Y17.87 Z4.13 F3300.0 E6003.893
G1 X-2.14 Y17.87 Z4.13 F3300.0 E6003.908
G1 X-5.86 Y14.13 Z4.13 F3300.0 E6004.187
G1 X-6.14 Y14.13 Z4.13 F3300.0 E6004.202
G1 X-9.86 Y17.87 Z4.13 F3300.0 E6004.481
G1 X-10.14 Y17.87 Z4.13 F3300.0 E6004.495
G1 X-13.86 Y14.13 Z4.13 F3300.0 E6004.774
G1 X-14.14 Y14.13 Z4.13 F3300.0 E6004.789
G1 X-17.86 Y17.87 Z4.13 F3300.0 E6005.068
G1 X-18.14 Y17.87 Z4.13 F3300.0 E6005.083
G1 X-21.86 Y14.13 Z4.13 F3300.0 E6005.362
G1 X-22.14 Y14.13 Z4.13 F3300.0 E6005.377
G1 X-25.86 Y17.87 Z4.13 F3300.0 E6005.656
G1 X-26.14 Y17.87 Z4.13 F3300.0 E6005.67
G1 X-29.86 Y14.13 Z4.13 F3300.0 E6005.949
G1 X-30.14 Y14.13 Z4.13 F3300.0 E6005.964
G1 X-33.86 Y17.87 Z4.13 F3300.0 E6006.243
G1 X-34.14 Y17.87 Z4.13 F3300.0 E6006.258
G1 X-37.86 Y14.13 Z4.13 F3300.0 E6006.537
G1 X-38.14 Y14.13 Z4.13 F3300.0 E6006.552
G1 X-41.86 Y17.87 Z4.13 F3300.0 E6006.831
G1 X-42.14 Y17.87 Z4.13 F3300.0 E6006.845
G1 X-45.86 Y14.13 Z4.13 F3300.0 E6007.124
G1 X-46.14 Y14.13 Z4.13 F3300.0 E6007.139
G1 X-49.86 Y17.87 Z4.13 F3300.0 E6007.418
G1 X-50.14 Y17.87 Z4.13 F3300.0 E6007.433
G1 X-53.78 Y19.6 Z4.13 F3300.0 E6007.646
G1 X-53.78 Y11.6 Z4.13 F3300.0 E6008.068
G1 X-50.14 Y10.13 Z4.13 F3300.0 E6008.276
G1 X-49.86 Y10.13 Z4.13 F3300.0 E6008.29
G1 X-46.14 Y13.87 Z4.13 F3300.0 E6008.569
G1 X-45.86 Y13.87 Z4.13 F3300.0 E6008.584
G1 X-42.14 Y10.13 Z4.13 F3300.0 E6008.863
G1 X-41.86 Y10.13 Z4.13 F3300.0 E6008.878
G1 X-38.14 Y13.87 Z4.13 F3300.0 E6009.157
G1 X-37.86 Y13.87 Z4.13 F3300.0 E6009.172
G1 X-34.14 Y10.13 Z4.13 F3300.0 E6009.451
G1 X-33.86 Y10.13 Z4.13 F3300.0 E6009.465
G1 X-30.14 Y13.87 Z4.13 F3300.0 E6009.744
G1 X-29.86 Y13.87 Z4.13 F3300.0 E6009.759
G1 X-26.14 Y10.13 Z4.13 F3300.0 E6010.038
G1 X-25.86 Y10.13 Z4.13 F3300.0 E6010.053
G1 X-22.14 Y13.87 Z4.13 F3300.0 E6010.332
G1 X-21.86 Y13.87 Z4.13 F3300.0 E6010.347
G1 X-18.14 Y10.13 Z4.13 F3300.0 E6010.626
G1 X-17.86 Y10.13 Z4.13 F3300.0 E6010.64
G1 X-14.14 Y13.87 Z4.13 F3300.0 E6010.919
G1 X-13.86 Y13.87 Z4.13 F3300.0 E6010.934
G1 X-10.14 Y10.13 Z4.13 F3300.0 E6011.213
G1 X-9.86 Y10.13 Z4.13 F3300.0 E6011.228
G1 X-6.14 Y13.87 Z4.13 F3300.0 E6011.507
G1 X-5.86 Y13.87 Z4.13 F3300.0 E6011.522
G1 X-2.14 Y10.13 Z4.13 F3300.0 E6011.801
G1 X-1.86 Y10.13 Z4.13 F3300.0 E6011.815
G1 X1.86 Y13.87 Z4.13 F3300.0 E6012.094
G1 X2.14 Y13.87 Z4.13 F3300.0 E6012.109
G1 X5.86 Y10.13 Z4.13 F3300.0 E6012.388
G1 X6.14 Y10.13 Z4.13 F3300.0 E6012.403
G1 X9.86 Y13.87 Z4.13 F3300.0 E6012.682
G1 X10.14 Y13.87 Z4.13 F3300.0 E6012.697
G1 X13.86 Y10.13 Z4.13 F3300.0 E6012.975
G1 X14.14 Y10.13 Z4.13 F3300.0 E6012.99
G1 X17.86 Y13.87 Z4.13 F3300.0 E6013.269
G1 X18.14 Y13.87 Z4.13 F3300.0 E6013.284
G1 X21.86 Y10.13 Z4.13 F3300.0 E6013.563
G1 X22.14 Y10.13 Z4.13 F3300.0 E6013.578
G1 X25.86 Y13.87 Z4.13 F3300.0 E6013.857
G1 X26.14 Y13.87 Z4.13 F3300.0 E6013.872
G1 X29.86 Y10.13 Z4.13 F3300.0 E6014.15
G1 X30.14 Y10.13 Z4.13 F3300.0 E6014.165
G1 X33.86 Y13.87 Z4.13 F3300.0 E6014.444
G1 X34.14 Y13.87 Z4.13 F3300.0 E6014.459
G1 X37.86 Y10.13 Z4.13 F3300.0 E6014.738
G1 X38.14 Y10.13 Z4.13 F3300.0 E6014.753
G1 X41.86 Y13.87 Z4.13 F3300.0 E6015.032
G1 X42.14 Y13.87 Z4.13 F3300.0 E6015.046
G1 X45.86 Y10.13 Z4.13 F3300.0 E6015.325
G1 X46.14 Y10.13 Z4.13 F3300.0 E6015.34
G1 X49.86 Y13.87 Z4.13 F3300.0 E6015.619
G1 X50.14 Y13.87 Z4.13 F3300.0 E6015.634
G1 X53.78 Y15.2 Z4.13 F3300.0 E6015.839
G1 X53.78 Y7.6 Z4.13 F3300.0 E6016.24
G1 X50.14 Y6.13 Z4.13 F3300.0 E6016.447
G1 X49.86 Y6.13 Z4.13 F3300.0 E6016.462
G1 X46.14 Y9.87 Z4.13 F3300.0 E6016.741
G1 X45.86 Y9.87 Z4.13 F3300.0 E6016.756
G1 X42.14 Y6.13 Z4.13 F3300.0 E6017.035
G1 X41.86 Y6.13 Z4.13 F3300.0 E6017.05
G1 X38.14 Y9.87 Z4.13 F3300.0 E6017.329
G1 X37.86 Y9.87 Z4.13 F3300.0 E6017.343
G1 X34.14 Y6.13 Z4.13 F3300.0 E6017.622
G1 X33.86 Y6.13 Z4.13 F3300.0 E6017.637
G1 X30.14 Y9.87 Z4.13 F3300.0 E6017.916
G1 X29.86 Y9.87 Z4.13 F3300.0 E6017.931
G1 X26.14 Y6.13 Z4.13 F3300.0 E6018.21
G1 X25.86 Y6.13 Z4.13 F3300.0 E6018.225
G1 X22.14 Y9.87 Z4.13 F3300.0 E6018.504
G1 X21.86 Y9.87 Z4.13 F3300.0 E6018.518
G1 X18.14 Y6.13 Z4.13 F3300.0 E6018.797
G1 X17.86 Y6.13 Z4.13 F3300.0 E6018.812
G1 X14.14 Y9.87 Z4.13 F3300.0 E6019.091
G1 X13.86 Y9.87 Z4.13 F3300.0 E6019.106
G1 X10.14 Y6.13 Z4.13 F3300.0 E6019.385
G1 X9.86 Y6.13 Z4.13 F3300.0 E6019.4
G1 X6.14 Y9.87 Z4.13 F3300.0 E6019.679
G1 X5.86 Y9.87 Z4.13 F3300.0 E6019.693
G1 X2.14 Y6.13 Z4.13 F3300.0 E6019.972
G1 X1.86 Y6.13 Z4.13 F3300.0 E6019.987
G1 X-1.86 Y9.87 Z4.13 F3300.0 E6020.266
G1 X-2.14 Y9.87 Z4.13 F3300.0 E6020.281
G1 X-5.86 Y6.13 Z4.13 F3300.0 E6020.56
G1 X-6.14 Y6.13 Z4.13 F3300.0 E6020.575
G1 X-9.86 Y9.87 Z4.13 F3300.0 E6020.854
G1 X-10.14 Y9.87 Z4.13 F3300.0 E6020.868
G1 X-13.86 Y6.13 Z4.13 F3300.0 E6021.147
G1 X-14.14 Y6.13 Z4.13 F3300.0 E6021.162
G1 X-17.86 Y9.87 Z4.13 F3300.0 E6021.441
G1 X-18.14 Y9.87 Z4.13 F3300.0 E6021.456
G1 X-21.86 Y6.13 Z4.13 F3300.0 E6021.735
G1 X-22.14 Y6.13 Z4.13 F3300.0 E6021.75
G1 X-25.86 Y9.87 Z4.13 F3300.0 E6022.029
G1 X-26.14 Y9.87 Z4.13 F3300.0 E6022.043
G1 X-29.86 Y6.13 Z4.13 F3300.0 E6022.322
G1 X-30.14 Y6.13 Z4.13 F3300.0 E6022.337
G1 X-33.86 Y9.87 Z4.13 F3300.0 E6022.616
G1 X-34.14 Y9.87 Z4.13 F3300.0 E6022.631
G1 X-37.86 Y6.13 Z4.13 F3300.0 E6022.91
G1 X-38.14 Y6.13 Z4.13 F3300.0 E6022.925
G1 X-41.86 Y9.87 Z4.13 F3300.0 E6023.204
G1 X-42.14 Y9.87 Z4.13 F3300.0 E6023.218
G1 X-45.86 Y6.13 Z4.13 F3300.0 E6023.497
G1 X-46.14 Y6.13 Z4.13 F3300.0 E6023.512
G1 X-49.86 Y9.87 Z4.13 F3300.0 E6023.791
G1 X-50.14 Y9.87 Z4.13 F3300.0 E6023.806
G1 X-53.78 Y11.2 Z4.13 F3300.0 E6024.01
G1 X-53.78 Y4.0 Z4.13 F3300.0 E6024.391
G1 X-50.14 Y2.13 Z4.13 F3300.0 E6024.607
G1 X-49.86 Y2.13 Z4.13 F3300.0 E6024.622
G1 X-46.14 Y5.87 Z4.13 F3300.0 E6024.901
G1 X-45.86 Y5.87 Z4.13 F3300.0 E6024.916
G1 X-42.14 Y2.13 Z4.13 F3300.0 E6025.194
G1 X-41.86 Y2.13 Z4.13 F3300.0 E6025.209
G1 X-38.14 Y5.87 Z4.13 F3300.0 E6025.488
G1 X-37.86 Y5.87 Z4.13 F3300.0 E6025.503
G1 X-34.14 Y2.13 Z4.13 F3300.0 E6025.782
G1 X-33.86 Y2.13 Z4.13 F3300.0 E6025.797
G1 X-30.14 Y5.87 Z4.13 F3300.0 E6026.076
G1 X-29.86 Y5.87 Z4.13 F3300.0 E6026.09
G1 X-26.14 Y2.13 Z4.13 F3300.0 E6026.369
G1 X-25.86 Y2.13 Z4.13 F3300.0 E6026.384
G1 X-22.14 Y5.87 Z4.13 F3300.0 E6026.663
G1 X-21.86 Y5.87 Z4.13 F3300.0 E6026.678
G1 X-18.14 Y2.13 Z4.13 F3300.0 E6026.957
G1 X-17.86 Y2.13 Z4.13 F3300.0 E6026.972
G1 X-14.14 Y5.87 Z4.13 F3300.0 E6027.251
G1 X-13.86 Y5.87 Z4.13 F3300.0 E6027.265
G1 X-10.14 Y2.13 Z4.13 F3300.0 E6027.544
G1 X-9.86 Y2.13 Z4.13 F3300.0 E6027.559
G1 X-6.14 Y5.87 Z4.13 F3300.0 E6027.838
G1 X-5.86 Y5.87 Z4.13 F3300.0 E6027.853
G1 X-2.14 Y2.13 Z4.13 F3300.0 E6028.132
G1 X-1.86 Y2.13 Z4.13 F3300.0 E6028.147
G1 X1.86 Y5.87 Z4.13 F3300.0 E6028.426
G1 X2.14 Y5.87 Z4.13 F3300.0 E6028.44
G1 X5.86 Y2.13 Z4.13 F3300.0 E6028.719
G1 X6.14 Y2.13 Z4.13 F3300.0 E6028.734
G1 X9.86 Y5.87 Z4.13 F3300.0 E6029.013
G1 X10.14 Y5.87 Z4.13 F3300.0 E6029.028
G1 X13.86 Y2.13 Z4.13 F3300.0 E6029.307
G1 X14.14 Y2.13 Z4.13 F3300.0 E6029.322
G1 X17.86 Y5.87 Z4.13 F3300.0 E6029.601
G1 X18.14 Y5.87 Z4.13 F3300.0 E6029.615
G1 X21.86 Y2.13 Z4.13 F3300.0 E6029.894
G1 X22.14 Y2.13 Z4.13 F3300.0 E6029.909
G1 X25.86 Y5.87 Z4.13 F3300.0 E6030.188
G1 X26.14 Y5.87 Z4.13 F3300.0 E6030.203
G1 X29.86 Y2.13 Z4.13 F3300.0 E6030.482
G1 X30.14 Y2.13 Z4.13 F3300.0 E6030.497
G1 X33.86 Y5.87 Z4.13 F3300.0 E6030.776
G1 X34.14 Y5.87 Z4.13 F3300.0 E6030.79
G1 X37.86 Y2.13 Z4.13 F3300.0 E6031.069
G1 X38.14 Y2.13 Z4.13 F3300.0 E6031.084
G1 X41.86 Y5.87 Z4.13 F3300.0 E6031.363
G1 X42.14 Y5.87 Z4.13 F3300.0 E6031.378
G1 X45.86 Y2.13 Z4.13 F3300.0 E6031.657
G1 X46.14 Y2.13 Z4.13 F3300.0 E6031.672
G1 X49.86 Y5.87 Z4.13 F3300.0 E6031.951
G1 X50.14 Y5.87 Z4.13 F3300.0 E6031.965
G1 X53.78 Y7.2 Z4.13 F3300.0 E6032.17
G1 X53.78 Y-0.4 Z4.13 F3300.0 E6032.571
G1 X50.14 Y-1.87 Z4.13 F3300.0 E6032.779
G1 X49.86 Y-1.87 Z4.13 F3300.0 E6032.794
G1 X46.14 Y1.87 Z4.13 F3300.0 E6033.073
G1 X45.86 Y1.87 Z4.13 F3300.0 E6033.087
G1 X42.14 Y-1.87 Z4.13 F3300.0 E6033.366
G1 X41.86 Y-1.87 Z4.13 F3300.0 E6033.381
G1 X38.14 Y1.87 Z4.13 F3300.0 E6033.66
G1 X37.86 Y1.87 Z4.13 F3300.0 E6033.675
G1 X34.14 Y-1.87 Z4.13 F3300.0 E6033.954
G1 X33.86 Y-1.87 Z4.13 F3300.0 E6033.969
G1 X30.14 Y1.87 Z4.13 F3300.0 E6034.248
G1 X29.86 Y1.87 Z4.13 F3300.0 E6034.262
G1 X26.14 Y-1.87 Z4.13 F3300.0 E6034.541
G1 X25.86 Y-1.87 Z4.13 F3300.0 E6034.556
G1 X22.14 Y1.87 Z4.13 F3300.0 E6034.835
G1 X21.86 Y1.87 Z4.13 F3300.0 E6034.85
G1 X18.14 Y-1.87 Z4.13 F3300.0 E6035.129
G1 X17.86 Y-1.87 Z4.13 F3300.0 E6035.144
G1 X14.14 Y1.87 Z4.13 F3300.0 E6035.423
G1 X13.86 Y1.87 Z4.13 F3300.0 E6035.437
G1 X10.14 Y-1.87 Z4.13 F3300.0 E6035.716
G1 X9.86 Y-1.87 Z4.13 F3300.0 E6035.731
G1 X6.14 Y1.87 Z4.13 F3300.0 E6036.01
G1 X5.86 Y1.87 Z4.13 F3300.0 E6036.025
G1 X2.14 Y-1.87 Z4.13 F3300.0 E6036.304
G1 X1.86 Y-1.87 Z4.13 F3300.0 E6036.319
G1 X-1.86 Y1.87 Z4.13 F3300.0 E6036.598
G1 X-2.14 Y1.87 Z4.13 F3300.0 E6036.612
G1 X-5.86 Y-1.87 Z4.13 F3300.0 E6036.891
G1 X-6.14 Y-1.87 Z4.13 F3300.0 E6036.906
G1 X-9.86 Y1.87 Z4.13 F3300.0 E6037.185
G1 X-10.14 Y1.87 Z4.13 F3300.0 E6037.2
G1 X-13.86 Y-1.87 Z4.13 F3300.0 E6037.479
G1 X-14.14 Y-1.87 Z4.13 F3300.0 E6037.494
G1 X-17.86 Y1.87 Z4.13 F3300.0 E6037.772
G1 X-18.14 Y1.87 Z4.13 F3300.0 E6037.787
G1 X-21.86 Y-1.87 Z4.13 F3300.0 E6038.066
G1 X-22.14 Y-1.87 Z4.13 F3300.0 E6038.081
G1 X-25.86 Y1.87 Z4.13 F3300.0 E6038.36
G1 X-26.14 Y1.87 Z4.13 F3300.0 E6038.375
G1 X-29.86 Y-1.87 Z4.13 F3300.0 E6038.654
G1 X-30.14 Y-1.87 Z4.13 F3300.0 E6038.669
G1 X-33.86 Y1.87 Z4.13 F3300.0 E6038.947
G1 X-34.14 Y1.87 Z4.13 F3300.0 E6038.962
G1 X-37.86 Y-1.87 Z4.13 F3300.0 E6039.241
G1 X-38.14 Y-1.87 Z4.13 F3300.0 E6039.256
G1 X-41.86 Y1.87 Z4.13 F3300.0 E6039.535
G1 X-42.14 Y1.87 Z4.13 F3300.0 E6039.55
G1 X-45.86 Y-1.87 Z4.13 F3300.0 E6039.829
G1 X-46.14 Y-1.87 Z4.13 F3300.0 E6039.843
G1 X-49.86 Y1.87 Z4.13 F3300.0 E6040.122
G1 X-50.14 Y1.87 Z4.13 F3300.0 E6040.137
G1 X-53.78 Y3.6 Z4.13 F3300.0 E6040.35
G1 X-53.78 Y-4.4 Z4.13 F3300.0 E6040.773
G1 X-50.14 Y-5.87 Z4.13 F3300.0 E6040.98
G1 X-49.86 Y-5.87 Z4.13 F3300.0 E6040.995
G1 X-46.14 Y-2.13 Z4.13 F3300.0 E6041.274
G1 X-45.86 Y-2.13 Z4.13 F3300.0 E6041.289
G1 X-42.14 Y-5.87 Z4.13 F3300.0 E6041.567
G1 X-41.86 Y-5.87 Z4.13 F3300.0 E6041.582
G1 X-38.14 Y-2.13 Z4.13 F3300.0 E6041.861
G1 X-37.86 Y-2.13 Z4.13 F3300.0 E6041.876
G1 X-34.14 Y-5.87 Z4.13 F3300.0 E6042.155
G1 X-33.86 Y-5.87 Z4.13 F3300.0 E6042.17
G1 X-30.14 Y-2.13 Z4.13 F3300.0 E6042.449
G1 X-29.86 Y-2.13 Z4.13 F3300.0 E6042.463
G1 X-26.14 Y-5.87 Z4.13 F3300.0 E6042.742
G1 X-25.86 Y-5.87 Z4.13 F3300.0 E6042.757
G1 X-22.14 Y-2.13 Z4.13 F3300.0 E6043.036
G1 X-21.86 Y-2.13 Z4.13 F3300.0 E6043.051
G1 X-18.14 Y-5.87 Z4.13 F3300.0 E6043.33
G1 X-17.86 Y-5.87 Z4.13 F3300.0 E6043.345
G1 X-14.14 Y-2.13 Z4.13 F3300.0 E6043.624
G1 X-13.86 Y-2.13 Z4.13 F3300.0 E6043.638
G1 X-10.14 Y-5.87 Z4.13 F3300.0 E6043.917
G1 X-9.86 Y-5.87 Z4.13 F3300.0 E6043.932
G1 X-6.14 Y-2.13 Z4.13 F3300.0 E6044.211
G1 X-5.86 Y-2.13 Z4.13 F3300.0 E6044.226
G1 X-2.14 Y-5.87 Z4.13 F3300.0 E6044.505
G1 X-1.86 Y-5.87 Z4.13 F3300.0 E6044.52
G1 X1.86 Y-2.13 Z4.13 F3300.0 E6044.799
G1 X2.14 Y-2.13 Z4.13 F3300.0 E6044.813
G1 X5.86 Y-5.87 Z4.13 F3300.0 E6045.092
G1 X6.14 Y-5.87 Z4.13 F3300.0 E6045.107
G1 X9.86 Y-2.13 Z4.13 F3300.0 E6045.386
G1 X10.14 Y-2.13 Z4.13 F3300.0 E6045.401
G1 X13.86 Y-5.87 Z4.13 F3300.0 E6045.68
G1 X14.14 Y-5.87 Z4.13 F3300.0 E6045.695
G1 X17.86 Y-2.13 Z4.13 F3300.0 E6045.974
G1 X18.14 Y-2.13 Z4.13 F3300.0 E6045.988
G1 X21.86 Y-5.87 Z4.13 F3300.0 E6046.267
G1 X22.14 Y-5.87 Z4.13 F3300.0 E6046.282
G1 X25.86 Y-2.13 Z4.13 F3300.0 E6046.561
G1 X26.14 Y-2.13 Z4.13 F3300.0 E6046.576
G1 X29.86 Y-5.87 Z4.13 F3300.0 E6046.855
G1 X30.14 Y-5.87 Z4.13 F3300.0 E6046.87
G1 X33.86 Y-2.13 Z4.13 F3300.0 E6047.149
G1 X34.14 Y-2.13 Z4.13 F3300.0 E6047.163
G1 X37.86 Y-5.87 Z4.13 F3300.0 E6047.442
G1 X38.14 Y-5.87 Z4.13 F3300.0 E6047.457
G1 X41.86 Y-2.13 Z4.13 F3300.0 E6047.736
G1 X42.14 Y-2.13 Z4.13 F3300.0 E6047.751
G1 X45.86 Y-5.87 Z4.13 F3300.0 E6048.03
G1 X46.14 Y-5.87 Z4.13 F3300.0 E6048.045
G1 X49.86 Y-2.13 Z4.13 F3300.0 E6048.324
G1 X50.14 Y-2.13 Z4.13 F3300.0 E6048.338
G1 X53.78 Y-0.8 Z4.13 F3300.0 E6048.543
G1 X53.78 Y-8.4 Z4.13 F3300.0 E6048.944
G1 X50.14 Y-9.87 Z4.13 F3300.0 E6049.152
G1 X49.86 Y-9.87 Z4.13 F3300.0 E6049.167
G1 X46.14 Y-6.13 Z4.13 F3300.0 E6049.446
G1 X45.86 Y-6.13 Z4.13 F3300.0 E6049.46
G1 X42.14 Y-9.87 Z4.13 F3300.0 E6049.739
G1 X41.86 Y-9.87 Z4.13 F3300.0 E6049.754
G1 X38.14 Y-6.13 Z4.13 F3300.0 E6050.033
G1 X37.86 Y-6.13 Z4.13 F3300.0 E6050.048
G1 X34.14 Y-9.87 Z4.13 F3300.0 E6050.327
G1 X33.86 Y-9.87 Z4.13 F3300.0 E6050.342
G1 X30.14 Y-6.13 Z4.13 F3300.0 E6050.621
G1 X29.86 Y-6.13 Z4.13 F3300.0 E6050.635
G1 X26.14 Y-9.87 Z4.13 F3300.0 E6050.914
G1 X25.86 Y-9.87 Z4.13 F3300.0 E6050.929
G1 X22.14 Y-6.13 Z4.13 F3300.0 E6051.208
G1 X21.86 Y-6.13 Z4.13 F3300.0 E6051.223
G1 X18.14 Y-9.87 Z4.13 F3300.0 E6051.502
G1 X17.86 Y-9.87 Z4.13 F3300.0 E6051.517
G1 X14.14 Y-6.13 Z4.13 F3300.0 E6051.796
G1 X13.86 Y-6.13 Z4.13 F3300.0 E6051.81
G1 X10.14 Y-9.87 Z4.13 F3300.0 E6052.089
G1 X9.86 Y-9.87 Z4.13 F3300.0 E6052.104
G1 X6.14 Y-6.13 Z4.13 F3300.0 E6052.383
G1 X5.86 Y-6.13 Z4.13 F3300.0 E6052.398
G1 X2.14 Y-9.87 Z4.13 F3300.0 E6052.677
G1 X1.86 Y-9.87 Z4.13 F3300.0 E6052.692
G1 X-1.86 Y-6.13 Z4.13 F3300.0 E6052.971
G1 X-2.14 Y-6.13 Z4.13 F3300.0 E6052.985
G1 X-5.86 Y-9.87 Z4.13 F3300.0 E6053.264
G1 X-6.14 Y-9.87 Z4.13 F3300.0 E6053.279
G1 X-9.86 Y-6.13 Z4.13 F3300.0 E6053.558
G1 X-10.14 Y-6.13 Z4.13 F3300.0 E6053.573
G1 X-13.86 Y-9.87 Z4.13 F3300.0 E6053.852
G1 X-14.14 Y-9.87 Z4.13 F3300.0 E6053.867
G1 X-17.86 Y-6.13 Z4.13 F3300.0 E6054.145
G1 X-18.14 Y-6.13 Z4.13 F3300.0 E6054.16
G1 X-21.86 Y-9.87 Z4.13 F3300.0 E6054.439
G1 X-22.14 Y-9.87 Z4.13 F3300.0 E6054.454
G1 X-25.86 Y-6.13 Z4.13 F3300.0 E6054.733
G1 X-26.14 Y-6.13 Z4.13 F3300.0 E6054.748
G1 X-29.86 Y-9.87 Z4.13 F3300.0 E6055.027
G1 X-30.14 Y-9.87 Z4.13 F3300.0 E6055.042
G1 X-33.86 Y-6.13 Z4.13 F3300.0 E6055.32
G1 X-34.14 Y-6.13 Z4.13 F3300.0 E6055.335
G1 X-37.86 Y-9.87 Z4.13 F3300.0 E6055.614
G1 X-38.14 Y-9.87 Z4.13 F3300.0 E6055.629
G1 X-41.86 Y-6.13 Z4.13 F3300.0 E6055.908
G1 X-42.14 Y-6.13 Z4.13 F3300.0 E6055.923
G1 X-45.86 Y-9.87 Z4.13 F3300.0 E6056.202
G1 X-46.14 Y-9.87 Z4.13 F3300.0 E6056.216
G1 X-49.86 Y-6.13 Z4.13 F3300.0 E6056.495
G1 X-50.14 Y-6.13 Z4.13 F3300.0 E6056.51
G1 X-53.78 Y-4.8 Z4.13 F3300.0 E6056.715
G1 X-53.78 Y-12.4 Z4.13 F3300.0 E6057.116
G1 X-50.14 Y-13.87 Z4.13 F3300.0 E6057.324
G1 X-49.86 Y-13.87 Z4.13 F3300.0 E6057.338
G1 X-46.14 Y-10.13 Z4.13 F3300.0 E6057.617
G1 X-45.86 Y-10.13 Z4.13 F3300.0 E6057.632
G1 X-42.14 Y-13.87 Z4.13 F3300.0 E6057.911
G1 X-41.86 Y-13.87 Z4.13 F3300.0 E6057.926
G1 X-38.14 Y-10.13 Z4.13 F3300.0 E6058.205
G1 X-37.86 Y-10.13 Z4.13 F3300.0 E6058.22
G1 X-34.14 Y-13.87 Z4.13 F3300.0 E6058.499
G1 X-33.86 Y-13.87 Z4.13 F3300.0 E6058.513
G1 X-30.14 Y-10.13 Z4.13 F3300.0 E6058.792
G1 X-29.86 Y-10.13 Z4.13 F3300.0 E6058.807
G1 X-26.14 Y-13.87 Z4.13 F3300.0 E6059.086
G1 X-25.86 Y-13.87 Z4.13 F3300.0 E6059.101
G1 X-22.14 Y-10.13 Z4.13 F3300.0 E6059.38
G1 X-21.86 Y-10.13 Z4.13 F3300.0 E6059.395
G1 X-18.14 Y-13.87 Z4.13 F3300.0 E6059.674
G1 X-17.86 Y-13.87 Z4.13 F3300.0 E6059.688
G1 X-14.14 Y-10.13 Z4.13 F3300.0 E6059.967
G1 X-13.86 Y-10.13 Z4.13 F3300.0 E6059.982
G1 X-10.14 Y-13.87 Z4.13 F3300.0 E6060.261
G1 X-9.86 Y-13.87 Z4.13 F3300.0 E6060.276
G1 X-6.14 Y-10.13 Z4.13 F3300.0 E6060.555
G1 X-5.86 Y-10.13 Z4.13 F3300.0 E6060.57
G1 X-2.14 Y-13.87 Z4.13 F3300.0 E6060.849
G1 X-1.86 Y-13.87 Z4.13 F3300.0 E6060.863
G1 X1.86 Y-10.13 Z4.13 F3300.0 E6061.142
G1 X2.14 Y-10.13 Z4.13 F3300.0 E6061.157
G1 X5.86 Y-13.87 Z4.13 F3300.0 E6061.436
G1 X6.14 Y-13.87 Z4.13 F3300.0 E6061.451
G1 X9.86 Y-10.13 Z4.13 F3300.0 E6061.73
G1 X10.14 Y-10.13 Z4.13 F3300.0 E6061.745
G1 X13.86 Y-13.87 Z4.13 F3300.0 E6062.024
G1 X14.14 Y-13.87 Z4.13 F3300.0 E6062.038
G1 X17.86 Y-10.13 Z4.13 F3300.0 E6062.317
G1 X18.14 Y-10.13 Z4.13 F3300.0 E6062.332
G1 X21.86 Y-13.87 Z4.13 F3300.0 E6062.611
G1 X22.14 Y-13.87 Z4.13 F3300.0 E6062.626
G1 X25.86 Y-10.13 Z4.13 F3300.0 E6062.905
G1 X26.14 Y-10.13 Z4.13 F3300.0 E6062.92
G1 X29.86 Y-13.87 Z4.13 F3300.0 E6063.199
G1 X30.14 Y-13.87 Z4.13 F3300.0 E6063.213
G1 X33.86 Y-10.13 Z4.13 F3300.0 E6063.492
G1 X34.14 Y-10.13 Z4.13 F3300.0 E6063.507
M73 P13 (display progress)
G1 X37.86 Y-13.87 Z4.13 F3300.0 E6063.786
G1 X38.14 Y-13.87 Z4.13 F3300.0 E6063.801
G1 X41.86 Y-10.13 Z4.13 F3300.0 E6064.08
G1 X42.14 Y-10.13 Z4.13 F3300.0 E6064.095
G1 X45.86 Y-13.87 Z4.13 F3300.0 E6064.374
G1 X46.14 Y-13.87 Z4.13 F3300.0 E6064.388
G1 X49.86 Y-10.13 Z4.13 F3300.0 E6064.667
G1 X50.14 Y-10.13 Z4.13 F3300.0 E6064.682
G1 X53.78 Y-8.8 Z4.13 F3300.0 E6064.887
G1 X53.78 Y-16.0 Z4.13 F3300.0 E6065.267
G1 X50.14 Y-17.87 Z4.13 F3300.0 E6065.483
G1 X49.86 Y-17.87 Z4.13 F3300.0 E6065.498
G1 X46.14 Y-14.13 Z4.13 F3300.0 E6065.777
G1 X45.86 Y-14.13 Z4.13 F3300.0 E6065.792
G1 X42.14 Y-17.87 Z4.13 F3300.0 E6066.071
G1 X41.86 Y-17.87 Z4.13 F3300.0 E6066.086
G1 X38.14 Y-14.13 Z4.13 F3300.0 E6066.364
G1 X37.86 Y-14.13 Z4.13 F3300.0 E6066.379
G1 X34.14 Y-17.87 Z4.13 F3300.0 E6066.658
G1 X33.86 Y-17.87 Z4.13 F3300.0 E6066.673
G1 X30.14 Y-14.13 Z4.13 F3300.0 E6066.952
G1 X29.86 Y-14.13 Z4.13 F3300.0 E6066.967
G1 X26.14 Y-17.87 Z4.13 F3300.0 E6067.246
G1 X25.86 Y-17.87 Z4.13 F3300.0 E6067.261
G1 X22.14 Y-14.13 Z4.13 F3300.0 E6067.539
G1 X21.86 Y-14.13 Z4.13 F3300.0 E6067.554
G1 X18.14 Y-17.87 Z4.13 F3300.0 E6067.833
G1 X17.86 Y-17.87 Z4.13 F3300.0 E6067.848
G1 X14.14 Y-14.13 Z4.13 F3300.0 E6068.127
G1 X13.86 Y-14.13 Z4.13 F3300.0 E6068.142
G1 X10.14 Y-17.87 Z4.13 F3300.0 E6068.421
G1 X9.86 Y-17.87 Z4.13 F3300.0 E6068.435
G1 X6.14 Y-14.13 Z4.13 F3300.0 E6068.714
G1 X5.86 Y-14.13 Z4.13 F3300.0 E6068.729
G1 X2.14 Y-17.87 Z4.13 F3300.0 E6069.008
G1 X1.86 Y-17.87 Z4.13 F3300.0 E6069.023
G1 X-1.86 Y-14.13 Z4.13 F3300.0 E6069.302
G1 X-2.14 Y-14.13 Z4.13 F3300.0 E6069.317
G1 X-5.86 Y-17.87 Z4.13 F3300.0 E6069.596
G1 X-6.14 Y-17.87 Z4.13 F3300.0 E6069.61
G1 X-9.86 Y-14.13 Z4.13 F3300.0 E6069.889
G1 X-10.14 Y-14.13 Z4.13 F3300.0 E6069.904
G1 X-13.86 Y-17.87 Z4.13 F3300.0 E6070.183
G1 X-14.14 Y-17.87 Z4.13 F3300.0 E6070.198
G1 X-17.86 Y-14.13 Z4.13 F3300.0 E6070.477
G1 X-18.14 Y-14.13 Z4.13 F3300.0 E6070.492
G1 X-21.86 Y-17.87 Z4.13 F3300.0 E6070.771
G1 X-22.14 Y-17.87 Z4.13 F3300.0 E6070.785
G1 X-25.86 Y-14.13 Z4.13 F3300.0 E6071.064
G1 X-26.14 Y-14.13 Z4.13 F3300.0 E6071.079
G1 X-29.86 Y-17.87 Z4.13 F3300.0 E6071.358
G1 X-30.14 Y-17.87 Z4.13 F3300.0 E6071.373
G1 X-33.86 Y-14.13 Z4.13 F3300.0 E6071.652
G1 X-34.14 Y-14.13 Z4.13 F3300.0 E6071.667
G1 X-37.86 Y-17.87 Z4.13 F3300.0 E6071.946
G1 X-38.14 Y-17.87 Z4.13 F3300.0 E6071.96
G1 X-41.86 Y-14.13 Z4.13 F3300.0 E6072.239
G1 X-42.14 Y-14.13 Z4.13 F3300.0 E6072.254
G1 X-45.86 Y-17.87 Z4.13 F3300.0 E6072.533
G1 X-46.14 Y-17.87 Z4.13 F3300.0 E6072.548
G1 X-49.86 Y-14.13 Z4.13 F3300.0 E6072.827
G1 X-50.14 Y-14.13 Z4.13 F3300.0 E6072.842
G1 X-53.78 Y-12.8 Z4.13 F3300.0 E6073.046
G1 X-53.78 Y-20.0 Z4.13 F3300.0 E6073.427
G1 X-50.14 Y-21.87 Z4.13 F3300.0 E6073.643
G1 X-49.86 Y-21.87 Z4.13 F3300.0 E6073.658
G1 X-46.14 Y-18.13 Z4.13 F3300.0 E6073.937
G1 X-45.86 Y-18.13 Z4.13 F3300.0 E6073.951
G1 X-45.56 Y-21.6 Z4.13 F3300.0 E6074.136
G1 X-44.61 Y-21.6 Z4.13 F3300.0 E6074.186
G1 X-42.88 Y-22.0 Z4.13 F3300.0 E6074.279
G1 X-42.28 Y-22.4 Z4.13 F3300.0 E6074.317
G1 X-42.14 Y-22.0 Z4.13 F3300.0 E6074.34
G1 X-41.86 Y-22.0 Z4.13 F3300.0 E6074.354
G1 X-38.14 Y-18.13 Z4.13 F3300.0 E6074.638
G1 X-37.86 Y-18.13 Z4.13 F3300.0 E6074.653
G1 X-34.14 Y-21.87 Z4.13 F3300.0 E6074.932
G1 X-33.86 Y-21.87 Z4.13 F3300.0 E6074.947
G1 X-30.14 Y-18.13 Z4.13 F3300.0 E6075.226
G1 X-29.86 Y-18.13 Z4.13 F3300.0 E6075.24
G1 X-26.14 Y-21.87 Z4.13 F3300.0 E6075.519
G1 X-25.86 Y-21.87 Z4.13 F3300.0 E6075.534
G1 X-22.14 Y-18.13 Z4.13 F3300.0 E6075.813
G1 X-21.86 Y-18.13 Z4.13 F3300.0 E6075.828
G1 X-18.14 Y-21.87 Z4.13 F3300.0 E6076.107
G1 X-17.86 Y-21.87 Z4.13 F3300.0 E6076.122
G1 X-14.14 Y-18.13 Z4.13 F3300.0 E6076.401
G1 X-13.86 Y-18.13 Z4.13 F3300.0 E6076.415
G1 X-10.14 Y-21.87 Z4.13 F3300.0 E6076.694
G1 X-9.86 Y-21.87 Z4.13 F3300.0 E6076.709
G1 X-6.14 Y-18.13 Z4.13 F3300.0 E6076.988
G1 X-5.86 Y-18.13 Z4.13 F3300.0 E6077.003
G1 X-2.14 Y-21.87 Z4.13 F3300.0 E6077.282
G1 X-1.86 Y-21.87 Z4.13 F3300.0 E6077.297
G1 X1.86 Y-18.13 Z4.13 F3300.0 E6077.576
G1 X2.14 Y-18.13 Z4.13 F3300.0 E6077.59
G1 X5.86 Y-21.87 Z4.13 F3300.0 E6077.869
G1 X6.14 Y-21.87 Z4.13 F3300.0 E6077.884
G1 X9.86 Y-18.13 Z4.13 F3300.0 E6078.163
G1 X10.14 Y-18.13 Z4.13 F3300.0 E6078.178
G1 X13.86 Y-21.87 Z4.13 F3300.0 E6078.457
G1 X14.14 Y-21.87 Z4.13 F3300.0 E6078.472
G1 X17.86 Y-18.13 Z4.13 F3300.0 E6078.751
G1 X18.14 Y-18.13 Z4.13 F3300.0 E6078.765
G1 X21.86 Y-21.87 Z4.13 F3300.0 E6079.044
G1 X22.14 Y-21.87 Z4.13 F3300.0 E6079.059
G1 X25.86 Y-18.13 Z4.13 F3300.0 E6079.338
G1 X26.14 Y-18.13 Z4.13 F3300.0 E6079.353
G1 X29.86 Y-21.87 Z4.13 F3300.0 E6079.632
G1 X30.14 Y-21.87 Z4.13 F3300.0 E6079.647
G1 X33.86 Y-18.13 Z4.13 F3300.0 E6079.926
G1 X34.14 Y-18.13 Z4.13 F3300.0 E6079.94
G1 X37.86 Y-21.87 Z4.13 F3300.0 E6080.219
G1 X38.14 Y-21.87 Z4.13 F3300.0 E6080.234
G1 X41.86 Y-18.13 Z4.13 F3300.0 E6080.513
G1 X42.14 Y-18.13 Z4.13 F3300.0 E6080.528
G1 X45.86 Y-21.87 Z4.13 F3300.0 E6080.807
G1 X46.14 Y-21.87 Z4.13 F3300.0 E6080.822
G1 X49.86 Y-18.13 Z4.13 F3300.0 E6081.101
G1 X50.14 Y-18.13 Z4.13 F3300.0 E6081.115
G1 X53.78 Y-16.4 Z4.13 F3300.0 E6081.328
G1 X53.78 Y-24.0 Z4.13 F3300.0 E6081.73
G1 X50.14 Y-25.87 Z4.13 F3300.0 E6081.946
G1 X49.86 Y-25.87 Z4.13 F3300.0 E6081.961
G1 X46.14 Y-22.13 Z4.13 F3300.0 E6082.24
G1 X45.86 Y-22.13 Z4.13 F3300.0 E6082.254
G1 X42.14 Y-25.87 Z4.13 F3300.0 E6082.533
G1 X41.86 Y-25.87 Z4.13 F3300.0 E6082.548
G1 X38.14 Y-22.13 Z4.13 F3300.0 E6082.827
G1 X37.86 Y-22.13 Z4.13 F3300.0 E6082.842
G1 X34.14 Y-25.87 Z4.13 F3300.0 E6083.121
G1 X33.86 Y-25.87 Z4.13 F3300.0 E6083.136
G1 X30.14 Y-22.13 Z4.13 F3300.0 E6083.415
G1 X29.86 Y-22.13 Z4.13 F3300.0 E6083.429
G1 X26.14 Y-25.87 Z4.13 F3300.0 E6083.708
G1 X25.86 Y-25.87 Z4.13 F3300.0 E6083.723
G1 X22.14 Y-22.13 Z4.13 F3300.0 E6084.002
G1 X21.86 Y-22.13 Z4.13 F3300.0 E6084.017
G1 X18.14 Y-25.87 Z4.13 F3300.0 E6084.296
G1 X17.86 Y-25.87 Z4.13 F3300.0 E6084.311
G1 X14.14 Y-22.13 Z4.13 F3300.0 E6084.59
G1 X13.86 Y-22.13 Z4.13 F3300.0 E6084.604
G1 X10.14 Y-25.87 Z4.13 F3300.0 E6084.883
G1 X9.86 Y-25.87 Z4.13 F3300.0 E6084.898
G1 X6.14 Y-22.13 Z4.13 F3300.0 E6085.177
G1 X5.86 Y-22.13 Z4.13 F3300.0 E6085.192
G1 X2.14 Y-25.87 Z4.13 F3300.0 E6085.471
G1 X1.86 Y-25.87 Z4.13 F3300.0 E6085.486
G1 X-1.86 Y-22.13 Z4.13 F3300.0 E6085.764
G1 X-2.14 Y-22.13 Z4.13 F3300.0 E6085.779
G1 X-5.86 Y-25.87 Z4.13 F3300.0 E6086.058
G1 X-6.14 Y-25.87 Z4.13 F3300.0 E6086.073
G1 X-9.86 Y-22.13 Z4.13 F3300.0 E6086.352
G1 X-10.14 Y-22.13 Z4.13 F3300.0 E6086.367
G1 X-13.86 Y-25.87 Z4.13 F3300.0 E6086.646
G1 X-14.14 Y-25.87 Z4.13 F3300.0 E6086.661
G1 X-17.86 Y-22.13 Z4.13 F3300.0 E6086.939
G1 X-18.14 Y-22.13 Z4.13 F3300.0 E6086.954
G1 X-21.86 Y-25.87 Z4.13 F3300.0 E6087.233
G1 X-22.14 Y-25.87 Z4.13 F3300.0 E6087.248
G1 X-25.86 Y-22.13 Z4.13 F3300.0 E6087.527
G1 X-26.14 Y-22.13 Z4.13 F3300.0 E6087.542
G1 X-29.86 Y-25.87 Z4.13 F3300.0 E6087.821
G1 X-30.14 Y-25.87 Z4.13 F3300.0 E6087.835
G1 X-33.86 Y-22.13 Z4.13 F3300.0 E6088.114
G1 X-34.14 Y-22.13 Z4.13 F3300.0 E6088.129
G1 X-37.86 Y-25.87 Z4.13 F3300.0 E6088.408
G1 X-38.14 Y-25.87 Z4.13 F3300.0 E6088.423
G1 X-40.63 Y-24.0 Z4.13 F3300.0 E6088.588
G1 X-41.17 Y-23.2 Z4.13 F3300.0 E6088.639
G1 X-41.68 Y-22.8 Z4.13 F3300.0 E6088.673
G1 F1200.0
G1 E6087.673
G1 F3300.0
M103
G1 X53.78 Y-28.0 Z4.13 F4200.0
G1 F1200.0
G1 E6088.673
G1 F4200.0
M101
G1 X53.78 Y-24.4 Z4.13 F3300.0 E6088.863
G1 X50.14 Y-26.13 Z4.13 F3300.0 E6089.076
G1 X49.86 Y-26.13 Z4.13 F3300.0 E6089.091
G1 X46.14 Y-29.87 Z4.13 F3300.0 E6089.37
G1 X45.86 Y-29.87 Z4.13 F3300.0 E6089.385
G1 X42.14 Y-26.13 Z4.13 F3300.0 E6089.663
G1 X41.86 Y-26.13 Z4.13 F3300.0 E6089.678
G1 X38.14 Y-29.87 Z4.13 F3300.0 E6089.957
G1 X37.86 Y-29.87 Z4.13 F3300.0 E6089.972
G1 X34.14 Y-26.13 Z4.13 F3300.0 E6090.251
G1 X33.86 Y-26.13 Z4.13 F3300.0 E6090.266
G1 X30.14 Y-29.87 Z4.13 F3300.0 E6090.545
G1 X29.86 Y-29.87 Z4.13 F3300.0 E6090.56
G1 X26.14 Y-26.13 Z4.13 F3300.0 E6090.838
G1 X25.86 Y-26.13 Z4.13 F3300.0 E6090.853
G1 X22.14 Y-29.87 Z4.13 F3300.0 E6091.132
G1 X21.86 Y-29.87 Z4.13 F3300.0 E6091.147
G1 X18.14 Y-26.13 Z4.13 F3300.0 E6091.426
G1 X17.86 Y-26.13 Z4.13 F3300.0 E6091.441
G1 X14.14 Y-29.87 Z4.13 F3300.0 E6091.72
G1 X13.86 Y-29.87 Z4.13 F3300.0 E6091.734
G1 X10.14 Y-26.13 Z4.13 F3300.0 E6092.013
G1 X9.86 Y-26.13 Z4.13 F3300.0 E6092.028
G1 X6.14 Y-29.87 Z4.13 F3300.0 E6092.307
G1 X5.86 Y-29.87 Z4.13 F3300.0 E6092.322
G1 X2.14 Y-26.13 Z4.13 F3300.0 E6092.601
G1 X1.86 Y-26.13 Z4.13 F3300.0 E6092.616
G1 X-1.86 Y-29.87 Z4.13 F3300.0 E6092.895
G1 X-2.14 Y-29.87 Z4.13 F3300.0 E6092.909
G1 X-5.86 Y-26.13 Z4.13 F3300.0 E6093.188
G1 X-6.14 Y-26.13 Z4.13 F3300.0 E6093.203
G1 X-9.86 Y-29.87 Z4.13 F3300.0 E6093.482
G1 X-10.14 Y-29.87 Z4.13 F3300.0 E6093.497
G1 X-13.86 Y-26.13 Z4.13 F3300.0 E6093.776
G1 X-14.14 Y-26.13 Z4.13 F3300.0 E6093.791
G1 X-17.86 Y-29.87 Z4.13 F3300.0 E6094.07
G1 X-18.14 Y-29.87 Z4.13 F3300.0 E6094.084
G1 X-21.86 Y-26.13 Z4.13 F3300.0 E6094.363
G1 X-22.14 Y-26.13 Z4.13 F3300.0 E6094.378
G1 X-25.86 Y-29.87 Z4.13 F3300.0 E6094.657
G1 X-26.14 Y-29.87 Z4.13 F3300.0 E6094.672
G1 X-29.86 Y-26.13 Z4.13 F3300.0 E6094.951
G1 X-30.14 Y-26.13 Z4.13 F3300.0 E6094.966
G1 X-33.86 Y-29.87 Z4.13 F3300.0 E6095.245
G1 X-34.14 Y-29.87 Z4.13 F3300.0 E6095.259
G1 X-37.86 Y-26.13 Z4.13 F3300.0 E6095.538
G1 X-38.14 Y-26.13 Z4.13 F3300.0 E6095.553
G1 X-40.1 Y-24.8 Z4.13 F3300.0 E6095.678
G1 X-39.67 Y-26.8 Z4.13 F3300.0 E6095.786
G1 X-39.69 Y-27.2 Z4.13 F3300.0 E6095.807
G1 X-39.85 Y-28.0 Z4.13 F3300.0 E6095.85
G1 F1200.0
G1 E6094.85
G1 F3300.0
M103
G1 X-43.09 Y-32.0 Z4.13 F4200.0
G1 F1200.0
G1 E6095.85
G1 F4200.0
M101
G1 X-41.23 Y-30.8 Z4.13 F3300.0 E6095.967
G1 X-40.17 Y-29.2 Z4.13 F3300.0 E6096.069
G1 X-40.01 Y-28.8 Z4.13 F3300.0 E6096.092
G1 X-39.93 Y-28.4 Z4.13 F3300.0 E6096.113
G1 X-34.14 Y-30.13 Z4.13 F3300.0 E6096.432
G1 X-9.86 Y-30.13 Z4.13 F3300.0 E6097.715
G1 X-6.14 Y-33.87 Z4.13 F3300.0 E6097.994
G1 X-5.86 Y-33.87 Z4.13 F3300.0 E6098.009
G1 X-2.14 Y-30.13 Z4.13 F3300.0 E6098.287
G1 X-1.86 Y-30.13 Z4.13 F3300.0 E6098.302
G1 X1.86 Y-33.87 Z4.13 F3300.0 E6098.581
G1 X2.14 Y-33.87 Z4.13 F3300.0 E6098.596
G1 X5.86 Y-30.13 Z4.13 F3300.0 E6098.875
G1 X6.14 Y-30.13 Z4.13 F3300.0 E6098.89
G1 X9.86 Y-33.87 Z4.13 F3300.0 E6099.169
G1 X10.14 Y-33.87 Z4.13 F3300.0 E6099.184
G1 X13.86 Y-30.13 Z4.13 F3300.0 E6099.462
G1 X46.14 Y-30.13 Z4.13 F3300.0 E6101.168
G1 X53.78 Y-28.4 Z4.13 F3300.0 E6101.581
G1 X53.78 Y-33.6 Z4.13 F3300.0 E6101.856
G1 X53.72 Y-34.0 Z4.13 F3300.0 E6101.877
G1 F1200.0
G1 E6100.877
G1 F3300.0
M103
G1 X-47.07 Y-32.0 Z4.13 F4200.0
G1 F1200.0
G1 E6101.877
G1 F4200.0
M101
G1 X-48.93 Y-30.8 Z4.13 F3300.0 E6101.994
G1 X-50.0 Y-29.2 Z4.13 F3300.0 E6102.096
G1 X-50.15 Y-28.8 Z4.13 F3300.0 E6102.118
G1 X-50.23 Y-28.4 Z4.13 F3300.0 E6102.14
G1 X-53.78 Y-28.4 Z4.13 F3300.0 E6102.327
G1 X-53.73 Y-34.8 Z4.13 F3300.0 E6102.665
G1 X-46.14 Y-34.0 Z4.13 F3300.0 E6103.068
G1 X10.14 Y-34.13 Z4.13 F3300.0 E6106.041
G1 X15.45 Y-34.8 Z4.13 F3300.0 E6106.324
G1 X15.5 Y-34.4 Z4.13 F3300.0 E6106.345
G1 F1200.0
G1 E6105.345
G1 F3300.0
M103
G1 X13.82 Y27.6 Z4.13 F4200.0
G1 F1200.0
G1 E6106.345
G1 F4200.0
M101
G1 X14.08 Y27.2 Z4.13 F3300.0 E6106.371
G1 X14.25 Y26.8 Z4.13 F3300.0 E6106.394
G1 X14.6 Y24.8 Z4.13 F3300.0 E6106.501
G1 X14.28 Y23.2 Z4.13 F3300.0 E6106.587
G1 X17.86 Y22.13 Z4.13 F3300.0 E6106.784
G1 X18.14 Y22.13 Z4.13 F3300.0 E6106.799
G1 X21.86 Y25.87 Z4.13 F3300.0 E6107.078
G1 X22.14 Y25.87 Z4.13 F3300.0 E6107.093
G1 X25.86 Y22.13 Z4.13 F3300.0 E6107.372
G1 X26.14 Y22.13 Z4.13 F3300.0 E6107.386
G1 X29.86 Y25.87 Z4.13 F3300.0 E6107.665
G1 X30.14 Y25.87 Z4.13 F3300.0 E6107.68
G1 X33.86 Y22.13 Z4.13 F3300.0 E6107.959
G1 X34.14 Y22.13 Z4.13 F3300.0 E6107.974
G1 X37.86 Y25.87 Z4.13 F3300.0 E6108.253
G1 X38.14 Y25.87 Z4.13 F3300.0 E6108.268
G1 X41.86 Y22.13 Z4.13 F3300.0 E6108.547
G1 X42.14 Y22.13 Z4.13 F3300.0 E6108.561
G1 X45.86 Y25.87 Z4.13 F3300.0 E6108.84
G1 X46.14 Y25.87 Z4.13 F3300.0 E6108.855
G1 X49.86 Y22.13 Z4.13 F3300.0 E6109.134
G1 X50.14 Y22.13 Z4.13 F3300.0 E6109.149
G1 X53.78 Y24.0 Z4.13 F3300.0 E6109.365
G1 X53.78 Y31.6 Z4.13 F3300.0 E6109.767
G1 X50.14 Y29.87 Z4.13 F3300.0 E6109.979
G1 X49.86 Y29.87 Z4.13 F3300.0 E6109.994
G1 X46.14 Y26.13 Z4.13 F3300.0 E6110.273
G1 X45.86 Y26.13 Z4.13 F3300.0 E6110.288
G1 X42.14 Y29.87 Z4.13 F3300.0 E6110.567
G1 X41.86 Y29.87 Z4.13 F3300.0 E6110.582
G1 X38.14 Y26.13 Z4.13 F3300.0 E6110.861
G1 X37.86 Y26.13 Z4.13 F3300.0 E6110.875
G1 X34.14 Y29.87 Z4.13 F3300.0 E6111.154
G1 X33.86 Y29.87 Z4.13 F3300.0 E6111.169
G1 X30.14 Y26.13 Z4.13 F3300.0 E6111.448
G1 X29.86 Y26.13 Z4.13 F3300.0 E6111.463
G1 X26.14 Y29.87 Z4.13 F3300.0 E6111.742
G1 X25.86 Y29.87 Z4.13 F3300.0 E6111.757
G1 X22.14 Y26.13 Z4.13 F3300.0 E6112.036
G1 X21.86 Y26.13 Z4.13 F3300.0 E6112.05
G1 X18.14 Y29.87 Z4.13 F3300.0 E6112.329
G1 X17.86 Y29.87 Z4.13 F3300.0 E6112.344
G1 X13.55 Y28.0 Z4.13 F3300.0 E6112.593
G1 X12.99 Y28.8 Z4.13 F3300.0 E6112.644
G1 X11.8 Y29.6 Z4.13 F3300.0 E6112.72
G1 X11.03 Y30.0 Z4.13 F3300.0 E6112.766
G1 F1200.0
G1 E6111.766
G1 F3300.0
M103
G1 X7.34 Y30.0 Z4.13 F4200.0
G1 F1200.0
G1 E6112.766
G1 F4200.0
M101
G1 X6.58 Y29.6 Z4.13 F3300.0 E6112.811
G1 X5.38 Y28.8 Z4.13 F3300.0 E6112.887
G1 X4.82 Y28.0 Z4.13 F3300.0 E6112.939
G1 X2.14 Y29.87 Z4.13 F3300.0 E6113.112
G1 X1.86 Y29.87 Z4.13 F3300.0 E6113.126
G1 X-1.86 Y26.13 Z4.13 F3300.0 E6113.405
G1 X-2.14 Y26.13 Z4.13 F3300.0 E6113.42
G1 X-5.86 Y29.87 Z4.13 F3300.0 E6113.699
G1 X-6.14 Y29.87 Z4.13 F3300.0 E6113.714
G1 X-9.86 Y26.13 Z4.13 F3300.0 E6113.993
G1 X-10.14 Y26.13 Z4.13 F3300.0 E6114.008
G1 X-13.86 Y29.87 Z4.13 F3300.0 E6114.286
G1 X-14.14 Y29.87 Z4.13 F3300.0 E6114.301
G1 X-17.86 Y26.13 Z4.13 F3300.0 E6114.58
G1 X-18.14 Y26.13 Z4.13 F3300.0 E6114.595
G1 X-21.86 Y29.87 Z4.13 F3300.0 E6114.874
G1 X-22.14 Y29.87 Z4.13 F3300.0 E6114.889
G1 X-25.86 Y26.13 Z4.13 F3300.0 E6115.168
G1 X-26.14 Y26.13 Z4.13 F3300.0 E6115.183
G1 X-29.86 Y29.87 Z4.13 F3300.0 E6115.461
G1 X-30.14 Y29.87 Z4.13 F3300.0 E6115.476
G1 X-33.86 Y26.13 Z4.13 F3300.0 E6115.755
G1 X-34.14 Y26.13 Z4.13 F3300.0 E6115.77
G1 X-37.86 Y29.87 Z4.13 F3300.0 E6116.049
G1 X-38.14 Y29.87 Z4.13 F3300.0 E6116.064
G1 X-41.86 Y26.13 Z4.13 F3300.0 E6116.343
G1 X-42.14 Y26.13 Z4.13 F3300.0 E6116.357
G1 X-45.86 Y29.87 Z4.13 F3300.0 E6116.636
G1 X-46.14 Y29.87 Z4.13 F3300.0 E6116.651
G1 X-49.86 Y26.13 Z4.13 F3300.0 E6116.93
G1 X-50.14 Y26.13 Z4.13 F3300.0 E6116.945
G1 X-53.78 Y27.6 Z4.13 F3300.0 E6117.152
G1 X-53.78 Y31.2 Z4.13 F3300.0 E6117.343
G1 F1200.0
G1 E6116.343
G1 F3300.0
M103
G1 X-49.53 Y-24.0 Z4.13 F4200.0
G1 F1200.0
G1 E6117.343
G1 F4200.0
M101
G1 X-48.99 Y-23.2 Z4.13 F3300.0 E6117.393
G1 X-47.28 Y-22.0 Z4.13 F3300.0 E6117.504
G1 X-50.14 Y-22.13 Z4.13 F3300.0 E6117.655
G1 X-53.78 Y-20.4 Z4.13 F3300.0 E6117.868
G1 X-53.78 Y-28.0 Z4.13 F3300.0 E6118.269
G1 X-50.06 Y-24.8 Z4.13 F3300.0 E6118.528
G1 X-50.49 Y-26.8 Z4.13 F3300.0 E6118.636
G1 X-50.47 Y-27.2 Z4.13 F3300.0 E6118.657
G1 X-50.31 Y-28.0 Z4.13 F3300.0 E6118.7
G1 F1200.0
G1 E6117.7
G1 F3300.0
M103
G1 X-50.02 Y-26.95 Z4.13 F4200.0
G1 X-48.57 Y-23.46 Z4.13 F4200.0
G1 X53.72 Y34.0 Z4.13 F4200.0
G1 F1200.0
G1 E6118.7
G1 F4200.0
M101
G1 X53.78 Y33.6 Z4.13 F3300.0 E6118.722
G1 X53.78 Y32.0 Z4.13 F3300.0 E6118.806
G1 X50.14 Y30.13 Z4.13 F3300.0 E6119.023
G1 X17.86 Y30.13 Z4.13 F3300.0 E6120.728
G1 X6.14 Y33.87 Z4.13 F3300.0 E6121.378
G1 X5.86 Y33.87 Z4.13 F3300.0 E6121.393
G1 X2.14 Y30.13 Z4.13 F3300.0 E6121.671
G1 X1.86 Y30.13 Z4.13 F3300.0 E6121.686
G1 X-1.86 Y33.87 Z4.13 F3300.0 E6121.965
G1 X-2.14 Y33.87 Z4.13 F3300.0 E6121.98
G1 X-5.86 Y30.13 Z4.13 F3300.0 E6122.259
G1 X-6.14 Y30.13 Z4.13 F3300.0 E6122.274
G1 X-9.86 Y33.87 Z4.13 F3300.0 E6122.553
G1 X-10.14 Y33.87 Z4.13 F3300.0 E6122.568
G1 X-13.86 Y30.13 Z4.13 F3300.0 E6122.846
G1 X-14.14 Y30.13 Z4.13 F3300.0 E6122.861
G1 X-17.86 Y33.87 Z4.13 F3300.0 E6123.14
G1 X-18.14 Y33.87 Z4.13 F3300.0 E6123.155
G1 X-21.86 Y30.13 Z4.13 F3300.0 E6123.434
G1 X-22.14 Y30.13 Z4.13 F3300.0 E6123.449
G1 X-25.86 Y33.87 Z4.13 F3300.0 E6123.728
G1 X-26.14 Y33.87 Z4.13 F3300.0 E6123.742
G1 X-29.86 Y30.13 Z4.13 F3300.0 E6124.021
G1 X-30.14 Y30.13 Z4.13 F3300.0 E6124.036
G1 X-33.86 Y33.87 Z4.13 F3300.0 E6124.315
G1 X-34.14 Y33.87 Z4.13 F3300.0 E6124.33
G1 X-37.86 Y30.13 Z4.13 F3300.0 E6124.609
[truncated: 2,380,808 more chars]
