# Supplementary material for: Using Voice Coils to Actuate Modular Soft Robots: Wormbot, an Example
Source: Soft Robot. 2016 Dec 1;3(4):198–204. doi: 10.1089/soro.2016.0009 (PMC5180079; doi:10.1089/soro.2016.0009)
Supplement: Supplemental data [file Supp_Data.zip › Supplemental Information/3D Printer Parts/Standing mould 1/v2/high_piece_1_standing_mould_v1 (1).gcode]

(** This GCode was generated by ReplicatorG 0040 **)
(*  using Skeinforge (50)  *)
(*  for a Dual headed The Replicator  *)
(*  on 2014/10/27 12:08:59 (+0000) *)
(**** start.gcode for The Replicator, dual head ****)
M103 (disable RPM)
M73 P0 (enable build progress)
G21 (set units to mm)
G90 (set positioning to absolute)
M109 S110 T0 (set HBP temperature)
M104 S220 T0 (set extruder temperature) (temp updated by printOMatic)
(**** begin homing ****)
G162 X Y F2500 (home XY axes maximum)
G161 Z F1100 (home Z axis minimum)
G92 Z-5 (set Z to -5)
G1 Z0.0 (move Z to "0")
G161 Z F100 (home Z axis minimum)
M132 X Y Z A B (Recall stored home offsets for XYZAB axis)
(**** end homing ****)
G1 X-110.5 Y-74 Z150 F3300.0 (move to waiting position)
G130 X20 Y20 Z20 A20 B20 (Lower stepper Vrefs while heating)
M6 T0 (wait for toolhead, and HBP to reach temperature)
G130 X127 Y127 Z40 A127 B127 (Set Stepper motor Vref to defaults)
M108 R3.0 T0
G0 X-110.5 Y-74 (Position Nozzle)
G0 Z0.6      (Position Height)
M108 R5.0    (Set Extruder Speed)
M101         (Start Extruder)
G4 P2000     (Create Anchor)
(**** end of start.gcode ****)
(<format> skeinforge gcode </format>)
(<version> 12.03.14 </version>)
(<created> 14.10.27|12:2 </created>)
(<extruderInitialization>)
(<craftTypeName> extrusion </craftTypeName>)
M105
(<decimalPlacesCarried> 3 </decimalPlacesCarried>)
(<layerThickness> 0.27 </layerThickness>)
(<infillWidth> 0.4 </infillWidth>)
(<volumeFraction> 0.82 </volumeFraction>)
(<infillPerimeterOverlap> 0.3 </infillPerimeterOverlap>)
(<sharpestProduct> 0.866 </sharpestProduct>)
(<layerHeight> 0.27 </layerHeight>)
(<threadSequenceString> loops edge infill </threadSequenceString>)
(<maximumZFeedRatePerSecond> 999.0 </maximumZFeedRatePerSecond>)
(<objectFirstLayerFeedRateInfillMultiplier> 0.9 </objectFirstLayerFeedRateInfillMultiplier>)
(<operatingFeedRatePerSecond> 80.0 </operatingFeedRatePerSecond>)
(<objectFirstLayerFlowRateInfillMultiplier> 0.8 </objectFirstLayerFlowRateInfillMultiplier>)
(<operatingFlowRate> 80.0 </operatingFlowRate>)
(<orbitalFeedRatePerSecond> 0.0 </orbitalFeedRatePerSecond>)
(<travelFeedRatePerSecond> 70.0 </travelFeedRatePerSecond>)
M126
(<edgeWidth> 0.4 </edgeWidth>)
(<perimeterWidth> 0.4 </perimeterWidth>)
(<profileName> ABS </profileName>)
(<settings>)
(<setting> alteration Activate_Alteration True </setting>)
(<setting> alteration Name_of_End_File:  </setting>)
(<setting> alteration Name_of_Start_File:  </setting>)
(<setting> alteration Remove_Redundant_Mcode True </setting>)
(<setting> alteration Replace_Variable_with_Setting True </setting>)
(<setting> comb Activate_Comb True </setting>)
(<setting> comb Running_Jump_Space_(mm): 2.0 </setting>)
(<setting> cool Activate_Cool True </setting>)
(<setting> cool Bridge_Cool_(Celcius): 1.0 </setting>)
(<setting> cool Orbit False </setting>)
(<setting> cool Slow_Down True </setting>)
(<setting> cool Maximum_Cool_(Celcius): 1.0 </setting>)
(<setting> cool Minimum_Layer_Time_(seconds): 5.0 </setting>)
(<setting> cool Minimum_Orbital_Radius_(millimeters): 10.0 </setting>)
(<setting> cool Name_of_Cool_End_File: cool_end.gcode </setting>)
(<setting> cool Name_of_Cool_Start_File: cool_start.gcode </setting>)
(<setting> cool Orbital_Outset_(millimeters): 2.0 </setting>)
(<setting> cool Turn_Fan_On_at_Beginning True </setting>)
(<setting> cool Turn_Fan_Off_at_Ending True </setting>)
(<setting> dimension Activate_Dimension True </setting>)
(<setting> dimension Absolute_Extrusion_Distance True </setting>)
(<setting> dimension Relative_Extrusion_Distance False </setting>)
(<setting> dimension Extruder_Retraction_Speed_(mm/s): 20.0 </setting>)
(<setting> dimension Filament_Diameter_(mm): 1.75 </setting>)
(<setting> dimension Filament_Packing_Density_(ratio): 0.85 </setting>)
(<setting> dimension Maximum_E_Value_before_Reset_(float): 91234.0 </setting>)
(<setting> dimension Minimum_Travel_for_Retraction_(millimeters): 1.0 </setting>)
(<setting> dimension Retract_Within_Island False </setting>)
(<setting> dimension Retraction_Distance_(millimeters): 1.0 </setting>)
(<setting> dimension Restart_Extra_Distance_(millimeters): 0.0 </setting>)
(<setting> export Activate_Export True </setting>)
(<setting> export Add_Descriptive_Extension False </setting>)
(<setting> export Add_Export_Suffix False </setting>)
(<setting> export Add_Profile_Extension False </setting>)
(<setting> export Add_Timestamp_Extension False </setting>)
(<setting> export Also_Send_Output_To:  </setting>)
(<setting> export Analyze_Gcode True </setting>)
(<setting> export Do_Not_Delete_Comments True </setting>)
(<setting> export Delete_Crafting_Comments False </setting>)
(<setting> export Delete_All_Comments False </setting>)
(<setting> export Do_Not_Change_Output True </setting>)
(<setting> export binary_16_byte False </setting>)
(<setting> export gcode_step False </setting>)
(<setting> export gcode_time_segment False </setting>)
(<setting> export gcode_small False </setting>)
(<setting> export File_Extension: gcode </setting>)
(<setting> export Name_of_Replace_File: replace.csv </setting>)
(<setting> export Save_Penultimate_Gcode False </setting>)
(<setting> fill Activate_Fill True </setting>)
(<setting> fill Diaphragm_Period_(layers): 100 </setting>)
(<setting> fill Diaphragm_Thickness_(layers): 0 </setting>)
(<setting> fill Extra_Shells_on_Alternating_Solid_Layer_(layers): 1 </setting>)
(<setting> fill Extra_Shells_on_Base_(layers): 1 </setting>)
(<setting> fill Extra_Shells_on_Sparse_Layer_(layers): 1 </setting>)
(<setting> fill Grid_Circle_Separation_over_Perimeter_Width_(ratio): 0.2 </setting>)
(<setting> fill Grid_Extra_Overlap_(ratio): 0.1 </setting>)
(<setting> fill Grid_Junction_Separation_Band_Height_(layers): 10 </setting>)
(<setting> fill Grid_Junction_Separation_over_Octogon_Radius_At_End_(ratio): 0.0 </setting>)
(<setting> fill Grid_Junction_Separation_over_Octogon_Radius_At_Middle_(ratio): 0.0 </setting>)
(<setting> fill Infill_Begin_Rotation_(degrees): 90.0 </setting>)
(<setting> fill Infill_Begin_Rotation_Repeat_(layers): 1 </setting>)
(<setting> fill Infill_Odd_Layer_Extra_Rotation_(degrees): 90.0 </setting>)
(<setting> fill Grid_Circular False </setting>)
(<setting> fill Grid_Hexagonal False </setting>)
(<setting> fill Grid_Rectangular True </setting>)
(<setting> fill Line False </setting>)
(<setting> fill Infill_Perimeter_Overlap_(ratio): 0.3 </setting>)
(<setting> fill Infill_Solidity_(ratio): 0.1 </setting>)
(<setting> fill Sharpest_Angle_(degrees): 60.0 </setting>)
(<setting> fill Solid_Surface_Thickness_(layers): 3 </setting>)
(<setting> fill Lower_Left True </setting>)
(<setting> fill Nearest False </setting>)
(<setting> fill Surrounding_Angle_(degrees): 60.0 </setting>)
(<setting> fill Infill_>_Loops_>_Perimeter False </setting>)
(<setting> fill Infill_>_Perimeter_>_Loops False </setting>)
(<setting> fill Loops_>_Infill_>_Perimeter False </setting>)
(<setting> fill Loops_>_Perimeter_>_Infill True </setting>)
(<setting> fill Perimeter_>_Infill_>_Loops False </setting>)
(<setting> fill Perimeter_>_Loops_>_Infill False </setting>)
(<setting> home Activate_Home True </setting>)
(<setting> home Name_of_Home_File: home.gcode </setting>)
(<setting> jitter Activate_Jitter True </setting>)
(<setting> jitter Jitter_Over_Perimeter_Width_(ratio): 2.0 </setting>)
(<setting> raft Activate_Raft True </setting>)
(<setting> raft Add_Raft,_Elevate_Nozzle,_Orbit: True </setting>)
(<setting> raft Base_Feed_Rate_Multiplier_(ratio): 0.75 </setting>)
(<setting> raft Base_Flow_Rate_Multiplier_(ratio): 0.6 </setting>)
(<setting> raft Base_Infill_Density_(ratio): 0.3 </setting>)
(<setting> raft Base_Layer_Thickness_over_Layer_Thickness: 2.2 </setting>)
(<setting> raft Base_Layers_(integer): 1 </setting>)
(<setting> raft Base_Nozzle_Lift_over_Base_Layer_Thickness_(ratio): 0.3 </setting>)
(<setting> raft Initial_Circling: False </setting>)
(<setting> raft Infill_Overhang_over_Extrusion_Width_(ratio): 0.1 </setting>)
(<setting> raft Interface_Feed_Rate_Multiplier_(ratio): 1.5 </setting>)
(<setting> raft Interface_Flow_Rate_Multiplier_(ratio): 0.7 </setting>)
(<setting> raft Interface_Infill_Density_(ratio): 0.4 </setting>)
(<setting> raft Interface_Layer_Thickness_over_Layer_Thickness: 1.8 </setting>)
(<setting> raft Interface_Layers_(integer): 2 </setting>)
(<setting> raft Interface_Nozzle_Lift_over_Interface_Layer_Thickness_(ratio): 0.3 </setting>)
(<setting> raft Name_of_Support_End_File: support_end.gcode </setting>)
(<setting> raft Name_of_Support_Start_File: support_start.gcode </setting>)
(<setting> raft Operating_Nozzle_Lift_over_Layer_Thickness_(ratio): 0.0 </setting>)
(<setting> raft Raft_Additional_Margin_over_Length_(%): 2.5 </setting>)
(<setting> raft Raft_Margin_(mm): 2.5 </setting>)
(<setting> raft Support_Cross_Hatch False </setting>)
(<setting> raft Support_Flow_Rate_over_Operating_Flow_Rate_(ratio): 0.7 </setting>)
(<setting> raft Support_Gap_over_Perimeter_Extrusion_Width_(ratio): 0.005 </setting>)
(<setting> raft None True </setting>)
(<setting> raft Empty_Layers_Only False </setting>)
(<setting> raft Everywhere False </setting>)
(<setting> raft Exterior_Only False </setting>)
(<setting> raft Support_Minimum_Angle_(degrees): 45.0 </setting>)
(<setting> speed Activate_Speed True </setting>)
(<setting> speed Add_Flow_Rate: True </setting>)
(<setting> speed Bridge_Feed_Rate_Multiplier_(ratio): 1.0 </setting>)
(<setting> speed Bridge_Flow_Rate_Multiplier_(ratio): 1.0 </setting>)
(<setting> speed Duty_Cyle_at_Beginning_(portion): 1.0 </setting>)
(<setting> speed Duty_Cyle_at_Ending_(portion): 0.0 </setting>)
(<setting> speed Feed_Rate_(mm/s): 80.0 </setting>)
(<setting> speed Flow_Rate_Setting_(float): 80.0 </setting>)
(<setting> speed Object_First_Layer_Feed_Rate_Infill_Multiplier_(ratio): 0.9 </setting>)
(<setting> speed Object_First_Layer_Feed_Rate_Perimeter_Multiplier_(ratio): 0.9 </setting>)
(<setting> speed Object_First_Layer_Flow_Rate_Infill_Multiplier_(ratio): 0.8 </setting>)
(<setting> speed Object_First_Layer_Flow_Rate_Perimeter_Multiplier_(ratio): 0.9 </setting>)
(<setting> speed Orbital_Feed_Rate_over_Operating_Feed_Rate_(ratio): 0.0 </setting>)
(<setting> speed Maximum_Z_Feed_Rate_(mm/s): 999.0 </setting>)
(<setting> speed Perimeter_Feed_Rate_Multiplier_(ratio): 0.5 </setting>)
(<setting> speed Perimeter_Flow_Rate_Multiplier_(ratio): 0.5 </setting>)
(<setting> speed Travel_Feed_Rate_(mm/s): 70.0 </setting>)
(</settings>)
(<timeStampPreface> 20141027_120227 </timeStampPreface>)
(<procedureName> carve </procedureName>)
(<procedureName> preface </procedureName>)
(<procedureName> inset </procedureName>)
(<procedureName> fill </procedureName>)
(<procedureName> speed </procedureName>)
(<procedureName> raft </procedureName>)
(<procedureName> jitter </procedureName>)
(<procedureName> comb </procedureName>)
(<procedureName> cool </procedureName>)
(<procedureName> dimension </procedureName>)
(<procedureName> alteration </procedureName>)
(<procedureName> export </procedureName>)
(</extruderInitialization>)
(<crafting>)
;M113 S1.0
;M108 R48.0
(<raftPerimeter>)
(<raftPoint> X62.2 Y40.128 </raftPoint>)
(<raftPoint> X-62.2 Y40.128 </raftPoint>)
(<raftPoint> X-62.2 Y-40.128 </raftPoint>)
(<raftPoint> X62.2 Y-40.128 </raftPoint>)
(</raftPerimeter>)
(<layer> 0.475 )
G1 X-61.6 Y-39.69 Z0.48 F4200.0
G1 F1200.0
G1 E1.0
G1 F4200.0
M101
G1 X-61.6 Y39.69 Z0.48 F743.802 E17.235
G1 X-58.67 Y39.69 Z0.48 F743.802 E17.835
G1 X-58.67 Y-39.69 Z0.48 F743.802 E34.071
G1 X-55.73 Y-39.69 Z0.48 F743.802 E34.671
G1 X-55.73 Y39.69 Z0.48 F743.802 E50.906
G1 X-52.8 Y39.69 Z0.48 F743.802 E51.506
G1 X-52.8 Y-39.69 Z0.48 F743.802 E67.742
G1 X-49.87 Y-39.69 Z0.48 F743.802 E68.341
G1 X-49.87 Y39.69 Z0.48 F743.802 E84.577
G1 X-46.93 Y39.69 Z0.48 F743.802 E85.177
G1 X-46.93 Y-39.69 Z0.48 F743.802 E101.412
G1 X-44.0 Y-39.69 Z0.48 F743.802 E102.012
G1 X-44.0 Y39.69 Z0.48 F743.802 E118.248
G1 X-41.07 Y39.69 Z0.48 F743.802 E118.848
G1 X-41.07 Y-39.69 Z0.48 F743.802 E135.083
G1 X-38.13 Y-39.69 Z0.48 F743.802 E135.683
G1 X-38.13 Y39.69 Z0.48 F743.802 E151.919
G1 X-35.2 Y39.69 Z0.48 F743.802 E152.518
G1 X-35.2 Y-39.69 Z0.48 F743.802 E168.754
G1 X-32.27 Y-39.69 Z0.48 F743.802 E169.354
G1 X-32.27 Y39.69 Z0.48 F743.802 E185.589
G1 X-29.33 Y39.69 Z0.48 F743.802 E186.189
G1 X-29.33 Y-39.69 Z0.48 F743.802 E202.425
G1 X-26.4 Y-39.69 Z0.48 F743.802 E203.025
G1 X-26.4 Y39.69 Z0.48 F743.802 E219.26
G1 X-23.47 Y39.69 Z0.48 F743.802 E219.86
G1 X-23.47 Y-39.69 Z0.48 F743.802 E236.095
G1 X-20.53 Y-39.69 Z0.48 F743.802 E236.695
G1 X-20.53 Y39.69 Z0.48 F743.802 E252.931
G1 X-17.6 Y39.69 Z0.48 F743.802 E253.531
G1 X-17.6 Y-39.69 Z0.48 F743.802 E269.766
G1 X-14.67 Y-39.69 Z0.48 F743.802 E270.366
G1 X-14.67 Y39.69 Z0.48 F743.802 E286.602
G1 X-11.73 Y39.69 Z0.48 F743.802 E287.202
G1 X-11.73 Y-39.69 Z0.48 F743.802 E303.437
G1 X-8.8 Y-39.69 Z0.48 F743.802 E304.037
G1 X-8.8 Y39.69 Z0.48 F743.802 E320.272
G1 X-5.87 Y39.69 Z0.48 F743.802 E320.872
G1 X-5.87 Y-39.69 Z0.48 F743.802 E337.108
G1 X-2.93 Y-39.69 Z0.48 F743.802 E337.708
G1 X-2.93 Y39.69 Z0.48 F743.802 E353.943
G1 X0.0 Y39.69 Z0.48 F743.802 E354.543
G1 X0.0 Y-39.69 Z0.48 F743.802 E370.779
G1 X2.93 Y-39.69 Z0.48 F743.802 E371.378
G1 X2.93 Y39.69 Z0.48 F743.802 E387.614
G1 X5.87 Y39.69 Z0.48 F743.802 E388.214
G1 X5.87 Y-39.69 Z0.48 F743.802 E404.449
G1 X8.8 Y-39.69 Z0.48 F743.802 E405.049
G1 X8.8 Y39.69 Z0.48 F743.802 E421.285
G1 X11.73 Y39.69 Z0.48 F743.802 E421.885
G1 X11.73 Y-39.69 Z0.48 F743.802 E438.12
G1 X14.67 Y-39.69 Z0.48 F743.802 E438.72
G1 X14.67 Y39.69 Z0.48 F743.802 E454.956
G1 X17.6 Y39.69 Z0.48 F743.802 E455.555
G1 X17.6 Y-39.69 Z0.48 F743.802 E471.791
G1 X20.53 Y-39.69 Z0.48 F743.802 E472.391
G1 X20.53 Y39.69 Z0.48 F743.802 E488.626
G1 X23.47 Y39.69 Z0.48 F743.802 E489.226
G1 X23.47 Y-39.69 Z0.48 F743.802 E505.462
G1 X26.4 Y-39.69 Z0.48 F743.802 E506.062
G1 X26.4 Y39.69 Z0.48 F743.802 E522.297
G1 X29.33 Y39.69 Z0.48 F743.802 E522.897
G1 X29.33 Y-39.69 Z0.48 F743.802 E539.132
G1 X32.27 Y-39.69 Z0.48 F743.802 E539.732
G1 X32.27 Y39.69 Z0.48 F743.802 E555.968
G1 X35.2 Y39.69 Z0.48 F743.802 E556.568
G1 X35.2 Y-39.69 Z0.48 F743.802 E572.803
G1 X38.13 Y-39.69 Z0.48 F743.802 E573.403
G1 X38.13 Y39.69 Z0.48 F743.802 E589.638
G1 X41.07 Y39.69 Z0.48 F743.802 E590.239
G1 X41.07 Y-39.69 Z0.48 F743.802 E606.474
G1 X44.0 Y-39.69 Z0.48 F743.802 E607.074
G1 X44.0 Y39.69 Z0.48 F743.802 E623.309
G1 X46.93 Y39.69 Z0.48 F743.802 E623.909
G1 X46.93 Y-39.69 Z0.48 F743.802 E640.145
G1 X49.87 Y-39.69 Z0.48 F743.802 E640.745
G1 X49.87 Y39.69 Z0.48 F743.802 E656.98
G1 X52.8 Y39.69 Z0.48 F743.802 E657.58
G1 X52.8 Y-39.69 Z0.48 F743.802 E673.815
G1 X55.73 Y-39.69 Z0.48 F743.802 E674.415
G1 X55.73 Y39.69 Z0.48 F743.802 E690.651
G1 X58.67 Y39.69 Z0.48 F743.802 E691.251
G1 X58.67 Y-39.69 Z0.48 F743.802 E707.486
G1 X61.6 Y-39.69 Z0.48 F743.802 E708.086
G1 X61.6 Y39.69 Z0.48 F743.802 E724.322
G1 F1200.0
G1 E723.322
G1 F743.802
M103
;M108 R56.0
(</layer>)
(<layer> 0.983 )
G1 X-61.67 Y0.0 Z0.98 F4200.0
G1 F1200.0
G1 E724.322
G1 F4200.0
M101
G1 X61.67 Y0.0 Z0.98 F2222.222 E734.173
G1 X61.67 Y-1.8 Z0.98 F2222.222 E734.317
G1 X-61.67 Y-1.8 Z0.98 F2222.222 E744.169
G1 X-61.67 Y-3.6 Z0.98 F2222.222 E744.312
G1 X61.67 Y-3.6 Z0.98 F2222.222 E754.164
G1 X61.67 Y-5.4 Z0.98 F2222.222 E754.308
G1 X-61.67 Y-5.4 Z0.98 F2222.222 E764.16
G1 X-61.67 Y-7.2 Z0.98 F2222.222 E764.303
G1 X61.67 Y-7.2 Z0.98 F2222.222 E774.155
G1 X61.67 Y-9.0 Z0.98 F2222.222 E774.299
G1 X-61.67 Y-9.0 Z0.98 F2222.222 E784.15
G1 X-61.67 Y-10.8 Z0.98 F2222.222 E784.294
G1 X61.67 Y-10.8 Z0.98 F2222.222 E794.146
G1 X61.67 Y-12.6 Z0.98 F2222.222 E794.29
G1 X-61.67 Y-12.6 Z0.98 F2222.222 E804.141
G1 X-61.67 Y-14.4 Z0.98 F2222.222 E804.285
G1 X61.67 Y-14.4 Z0.98 F2222.222 E814.137
G1 X61.67 Y-16.2 Z0.98 F2222.222 E814.28
G1 X-61.67 Y-16.2 Z0.98 F2222.222 E824.132
G1 X-61.67 Y-18.0 Z0.98 F2222.222 E824.276
G1 X61.67 Y-18.0 Z0.98 F2222.222 E834.127
G1 X61.67 Y-19.8 Z0.98 F2222.222 E834.271
G1 X-61.67 Y-19.8 Z0.98 F2222.222 E844.123
G1 X-61.67 Y-21.6 Z0.98 F2222.222 E844.267
G1 X61.67 Y-21.6 Z0.98 F2222.222 E854.118
G1 X61.67 Y-23.4 Z0.98 F2222.222 E854.262
G1 X-61.67 Y-23.4 Z0.98 F2222.222 E864.114
G1 X-61.67 Y-25.2 Z0.98 F2222.222 E864.257
G1 X61.67 Y-25.2 Z0.98 F2222.222 E874.109
G1 X61.67 Y-27.0 Z0.98 F2222.222 E874.253
G1 X-61.67 Y-27.0 Z0.98 F2222.222 E884.104
G1 X-61.67 Y-28.8 Z0.98 F2222.222 E884.248
G1 X61.67 Y-28.8 Z0.98 F2222.222 E894.1
G1 X61.67 Y-30.6 Z0.98 F2222.222 E894.244
G1 X-61.67 Y-30.6 Z0.98 F2222.222 E904.095
G1 X-61.67 Y-32.4 Z0.98 F2222.222 E904.239
G1 X61.67 Y-32.4 Z0.98 F2222.222 E914.091
G1 X61.67 Y-34.2 Z0.98 F2222.222 E914.234
G1 X-61.67 Y-34.2 Z0.98 F2222.222 E924.086
G1 X-61.67 Y-36.0 Z0.98 F2222.222 E924.23
G1 X61.67 Y-36.0 Z0.98 F2222.222 E934.082
G1 X61.67 Y-37.8 Z0.98 F2222.222 E934.225
G1 X-61.67 Y-37.8 Z0.98 F2222.222 E944.077
G1 X-61.67 Y-39.6 Z0.98 F2222.222 E944.221
G1 X61.67 Y-39.6 Z0.98 F2222.222 E954.072
G1 F1200.0
G1 E953.072
G1 F2222.222
M103
G1 X61.67 Y1.8 Z0.98 F4200.0
G1 F1200.0
G1 E954.072
G1 F4200.0
M101
G1 X-61.67 Y1.8 Z0.98 F2222.222 E963.924
G1 X-61.67 Y3.6 Z0.98 F2222.222 E964.068
G1 X61.67 Y3.6 Z0.98 F2222.222 E973.919
G1 X61.67 Y5.4 Z0.98 F2222.222 E974.063
G1 X-61.67 Y5.4 Z0.98 F2222.222 E983.915
G1 X-61.67 Y7.2 Z0.98 F2222.222 E984.059
G1 X61.67 Y7.2 Z0.98 F2222.222 E993.91
G1 X61.67 Y9.0 Z0.98 F2222.222 E994.054
G1 X-61.67 Y9.0 Z0.98 F2222.222 E1003.906
G1 X-61.67 Y10.8 Z0.98 F2222.222 E1004.049
G1 X61.67 Y10.8 Z0.98 F2222.222 E1013.901
G1 X61.67 Y12.6 Z0.98 F2222.222 E1014.045
G1 X-61.67 Y12.6 Z0.98 F2222.222 E1023.896
G1 X-61.67 Y14.4 Z0.98 F2222.222 E1024.04
G1 X61.67 Y14.4 Z0.98 F2222.222 E1033.892
G1 X61.67 Y16.2 Z0.98 F2222.222 E1034.036
G1 X-61.67 Y16.2 Z0.98 F2222.222 E1043.887
G1 X-61.67 Y18.0 Z0.98 F2222.222 E1044.031
G1 X61.67 Y18.0 Z0.98 F2222.222 E1053.883
G1 X61.67 Y19.8 Z0.98 F2222.222 E1054.026
G1 X-61.67 Y19.8 Z0.98 F2222.222 E1063.878
G1 X-61.67 Y21.6 Z0.98 F2222.222 E1064.022
G1 X61.67 Y21.6 Z0.98 F2222.222 E1073.874
G1 X61.67 Y23.4 Z0.98 F2222.222 E1074.017
G1 X-61.67 Y23.4 Z0.98 F2222.222 E1083.869
G1 X-61.67 Y25.2 Z0.98 F2222.222 E1084.013
G1 X61.67 Y25.2 Z0.98 F2222.222 E1093.864
G1 X61.67 Y27.0 Z0.98 F2222.222 E1094.008
G1 X-61.67 Y27.0 Z0.98 F2222.222 E1103.86
G1 X-61.67 Y28.8 Z0.98 F2222.222 E1104.004
G1 X61.67 Y28.8 Z0.98 F2222.222 E1113.855
G1 X61.67 Y30.6 Z0.98 F2222.222 E1113.999
G1 X-61.67 Y30.6 Z0.98 F2222.222 E1123.851
G1 X-61.67 Y32.4 Z0.98 F2222.222 E1123.994
G1 X61.67 Y32.4 Z0.98 F2222.222 E1133.846
G1 X61.67 Y34.2 Z0.98 F2222.222 E1133.99
G1 X-61.67 Y34.2 Z0.98 F2222.222 E1143.841
G1 X-61.67 Y36.0 Z0.98 F2222.222 E1143.985
G1 X61.67 Y36.0 Z0.98 F2222.222 E1153.837
G1 X61.67 Y37.8 Z0.98 F2222.222 E1153.981
G1 X-61.67 Y37.8 Z0.98 F2222.222 E1163.832
G1 X-61.67 Y39.6 Z0.98 F2222.222 E1163.976
G1 X61.67 Y39.6 Z0.98 F2222.222 E1173.828
G1 F1200.0
G1 E1172.828
G1 F2222.222
M103
;M108 R56.0
(</layer>)
(<layer> 1.469 )
G1 X-61.67 Y0.0 Z1.47 F4200.0
G1 F1200.0
G1 E1173.828
G1 F4200.0
M101
G1 X61.67 Y0.0 Z1.47 F2222.222 E1183.679
G1 X61.67 Y-1.8 Z1.47 F2222.222 E1183.823
G1 X-61.67 Y-1.8 Z1.47 F2222.222 E1193.675
G1 X-61.67 Y-3.6 Z1.47 F2222.222 E1193.818
G1 X61.67 Y-3.6 Z1.47 F2222.222 E1203.67
G1 X61.67 Y-5.4 Z1.47 F2222.222 E1203.814
G1 X-61.67 Y-5.4 Z1.47 F2222.222 E1213.666
G1 X-61.67 Y-7.2 Z1.47 F2222.222 E1213.809
G1 X61.67 Y-7.2 Z1.47 F2222.222 E1223.661
G1 X61.67 Y-9.0 Z1.47 F2222.222 E1223.805
G1 X-61.67 Y-9.0 Z1.47 F2222.222 E1233.656
G1 X-61.67 Y-10.8 Z1.47 F2222.222 E1233.8
G1 X61.67 Y-10.8 Z1.47 F2222.222 E1243.652
G1 X61.67 Y-12.6 Z1.47 F2222.222 E1243.796
G1 X-61.67 Y-12.6 Z1.47 F2222.222 E1253.647
G1 X-61.67 Y-14.4 Z1.47 F2222.222 E1253.791
G1 X61.67 Y-14.4 Z1.47 F2222.222 E1263.643
G1 X61.67 Y-16.2 Z1.47 F2222.222 E1263.786
G1 X-61.67 Y-16.2 Z1.47 F2222.222 E1273.638
G1 X-61.67 Y-18.0 Z1.47 F2222.222 E1273.782
G1 X61.67 Y-18.0 Z1.47 F2222.222 E1283.633
G1 X61.67 Y-19.8 Z1.47 F2222.222 E1283.777
G1 X-61.67 Y-19.8 Z1.47 F2222.222 E1293.629
G1 X-61.67 Y-21.6 Z1.47 F2222.222 E1293.773
G1 X61.67 Y-21.6 Z1.47 F2222.222 E1303.624
G1 X61.67 Y-23.4 Z1.47 F2222.222 E1303.768
G1 X-61.67 Y-23.4 Z1.47 F2222.222 E1313.62
G1 X-61.67 Y-25.2 Z1.47 F2222.222 E1313.763
G1 X61.67 Y-25.2 Z1.47 F2222.222 E1323.615
G1 X61.67 Y-27.0 Z1.47 F2222.222 E1323.759
G1 X-61.67 Y-27.0 Z1.47 F2222.222 E1333.61
G1 X-61.67 Y-28.8 Z1.47 F2222.222 E1333.754
G1 X61.67 Y-28.8 Z1.47 F2222.222 E1343.606
G1 X61.67 Y-30.6 Z1.47 F2222.222 E1343.75
G1 X-61.67 Y-30.6 Z1.47 F2222.222 E1353.601
G1 X-61.67 Y-32.4 Z1.47 F2222.222 E1353.745
G1 X61.67 Y-32.4 Z1.47 F2222.222 E1363.597
G1 X61.67 Y-34.2 Z1.47 F2222.222 E1363.74
G1 X-61.67 Y-34.2 Z1.47 F2222.222 E1373.592
G1 X-61.67 Y-36.0 Z1.47 F2222.222 E1373.736
G1 X61.67 Y-36.0 Z1.47 F2222.222 E1383.588
G1 X61.67 Y-37.8 Z1.47 F2222.222 E1383.731
G1 X-61.67 Y-37.8 Z1.47 F2222.222 E1393.583
G1 X-61.67 Y-39.6 Z1.47 F2222.222 E1393.727
G1 X61.67 Y-39.6 Z1.47 F2222.222 E1403.578
G1 F1200.0
G1 E1402.578
G1 F2222.222
M103
G1 X61.67 Y1.8 Z1.47 F4200.0
G1 F1200.0
G1 E1403.578
G1 F4200.0
M101
G1 X-61.67 Y1.8 Z1.47 F2222.222 E1413.43
G1 X-61.67 Y3.6 Z1.47 F2222.222 E1413.574
G1 X61.67 Y3.6 Z1.47 F2222.222 E1423.425
G1 X61.67 Y5.4 Z1.47 F2222.222 E1423.569
G1 X-61.67 Y5.4 Z1.47 F2222.222 E1433.421
G1 X-61.67 Y7.2 Z1.47 F2222.222 E1433.565
G1 X61.67 Y7.2 Z1.47 F2222.222 E1443.416
G1 X61.67 Y9.0 Z1.47 F2222.222 E1443.56
G1 X-61.67 Y9.0 Z1.47 F2222.222 E1453.412
G1 X-61.67 Y10.8 Z1.47 F2222.222 E1453.555
G1 X61.67 Y10.8 Z1.47 F2222.222 E1463.407
G1 X61.67 Y12.6 Z1.47 F2222.222 E1463.551
G1 X-61.67 Y12.6 Z1.47 F2222.222 E1473.402
G1 X-61.67 Y14.4 Z1.47 F2222.222 E1473.546
G1 X61.67 Y14.4 Z1.47 F2222.222 E1483.398
G1 X61.67 Y16.2 Z1.47 F2222.222 E1483.542
G1 X-61.67 Y16.2 Z1.47 F2222.222 E1493.393
G1 X-61.67 Y18.0 Z1.47 F2222.222 E1493.537
G1 X61.67 Y18.0 Z1.47 F2222.222 E1503.389
G1 X61.67 Y19.8 Z1.47 F2222.222 E1503.532
G1 X-61.67 Y19.8 Z1.47 F2222.222 E1513.384
G1 X-61.67 Y21.6 Z1.47 F2222.222 E1513.528
G1 X61.67 Y21.6 Z1.47 F2222.222 E1523.38
G1 X61.67 Y23.4 Z1.47 F2222.222 E1523.523
G1 X-61.67 Y23.4 Z1.47 F2222.222 E1533.375
G1 X-61.67 Y25.2 Z1.47 F2222.222 E1533.519
G1 X61.67 Y25.2 Z1.47 F2222.222 E1543.37
G1 X61.67 Y27.0 Z1.47 F2222.222 E1543.514
G1 X-61.67 Y27.0 Z1.47 F2222.222 E1553.366
G1 X-61.67 Y28.8 Z1.47 F2222.222 E1553.51
G1 X61.67 Y28.8 Z1.47 F2222.222 E1563.361
G1 X61.67 Y30.6 Z1.47 F2222.222 E1563.505
G1 X-61.67 Y30.6 Z1.47 F2222.222 E1573.357
G1 X-61.67 Y32.4 Z1.47 F2222.222 E1573.5
G1 X61.67 Y32.4 Z1.47 F2222.222 E1583.352
G1 X61.67 Y34.2 Z1.47 F2222.222 E1583.496
G1 X-61.67 Y34.2 Z1.47 F2222.222 E1593.347
G1 X-61.67 Y36.0 Z1.47 F2222.222 E1593.491
G1 X61.67 Y36.0 Z1.47 F2222.222 E1603.343
G1 X61.67 Y37.8 Z1.47 F2222.222 E1603.487
G1 X-61.67 Y37.8 Z1.47 F2222.222 E1613.338
G1 X-61.67 Y39.6 Z1.47 F2222.222 E1613.482
G1 X61.67 Y39.6 Z1.47 F2222.222 E1623.334
G1 F1200.0
G1 E1622.334
G1 F2222.222
M103
;M108 R36.0
(</layer>)
(<raftLayerEnd> </raftLayerEnd>)
(<layer> 1.701 )
(<rotation> (6.12323399574e-17+1j) )
(<nestedRing>)
(<boundaryPerimeter>)
(<boundaryPoint> X-54.5 Y36.0 Z1.701 </boundaryPoint>)
(<boundaryPoint> X-54.5 Y-36.0 Z1.701 </boundaryPoint>)
(<boundaryPoint> X54.5 Y-36.0 Z1.701 </boundaryPoint>)
(<boundaryPoint> X54.5 Y36.0 Z1.701 </boundaryPoint>)
(<edge> outer )
G1 X-54.3 Y-35.68 Z1.7 F4200.0
G1 F1200.0
G1 E1623.334
G1 F4200.0
M101
G1 X-54.3 Y-35.8 Z1.7 F2160.0 E1623.34
G1 X54.3 Y-35.8 Z1.7 F2160.0 E1629.077
G1 X54.3 Y35.8 Z1.7 F2160.0 E1632.859
G1 X-54.3 Y35.8 Z1.7 F2160.0 E1638.596
G1 X-54.3 Y-35.68 Z1.7 F2160.0 E1642.372
G1 F1200.0
G1 E1642.372
G1 F2160.0
M103
(</edge>)
(</boundaryPerimeter>)
(<loop> outer )
;M108 R64.0
G1 X-53.9 Y-35.28 Z1.7 F4200.0
G1 F1200.0
G1 E1642.372
G1 F4200.0
M101
G1 X-53.9 Y-35.4 Z1.7 F4320.0 E1642.377
G1 X53.9 Y-35.4 Z1.7 F4320.0 E1647.439
G1 X53.9 Y35.4 Z1.7 F4320.0 E1650.764
G1 X-53.9 Y35.4 Z1.7 F4320.0 E1655.826
G1 X-53.9 Y-35.28 Z1.7 F4320.0 E1659.144
G1 F1200.0
G1 E1658.144
G1 F4320.0
M103
(</loop>)
(<infill>)
(<infillBoundary>)
(<infillPoint> X-53.9 Y35.4 Z0.135 </infillPoint>)
(<infillPoint> X-53.9 Y-35.4 Z0.135 </infillPoint>)
(<infillPoint> X53.9 Y-35.4 Z0.135 </infillPoint>)
(<infillPoint> X53.9 Y35.4 Z0.135 </infillPoint>)
(</infillBoundary>)
G1 X-0.0 Y-35.12 Z1.7 F4200.0
G1 F1200.0
G1 E1659.144
G1 F4200.0
M101
G1 X0.0 Y35.12 Z1.7 F4320.0 E1662.442
G1 X-0.4 Y35.12 Z1.7 F4320.0 E1662.461
G1 X-0.4 Y-35.12 Z1.7 F4320.0 E1665.759
G1 X-0.8 Y-35.12 Z1.7 F4320.0 E1665.778
G1 X-0.8 Y35.12 Z1.7 F4320.0 E1669.076
G1 X-1.2 Y35.12 Z1.7 F4320.0 E1669.095
G1 X-1.2 Y-35.12 Z1.7 F4320.0 E1672.393
G1 X-1.6 Y-35.12 Z1.7 F4320.0 E1672.412
G1 X-1.6 Y35.12 Z1.7 F4320.0 E1675.71
G1 X-2.0 Y35.12 Z1.7 F4320.0 E1675.729
G1 X-2.0 Y-35.12 Z1.7 F4320.0 E1679.027
G1 X-2.4 Y-35.12 Z1.7 F4320.0 E1679.046
G1 X-2.4 Y35.12 Z1.7 F4320.0 E1682.344
G1 X-2.8 Y35.12 Z1.7 F4320.0 E1682.363
G1 X-2.8 Y-35.12 Z1.7 F4320.0 E1685.661
G1 X-3.2 Y-35.12 Z1.7 F4320.0 E1685.68
G1 X-3.2 Y35.12 Z1.7 F4320.0 E1688.978
G1 X-3.6 Y35.12 Z1.7 F4320.0 E1688.997
G1 X-3.6 Y-35.12 Z1.7 F4320.0 E1692.295
G1 X-4.0 Y-35.12 Z1.7 F4320.0 E1692.314
G1 X-4.0 Y35.12 Z1.7 F4320.0 E1695.612
G1 X-4.4 Y35.12 Z1.7 F4320.0 E1695.631
G1 X-4.4 Y-35.12 Z1.7 F4320.0 E1698.929
G1 X-4.8 Y-35.12 Z1.7 F4320.0 E1698.947
G1 X-4.8 Y35.12 Z1.7 F4320.0 E1702.246
G1 X-5.2 Y35.12 Z1.7 F4320.0 E1702.264
G1 X-5.2 Y-35.12 Z1.7 F4320.0 E1705.563
G1 X-5.6 Y-35.12 Z1.7 F4320.0 E1705.581
G1 X-5.6 Y35.12 Z1.7 F4320.0 E1708.88
G1 X-6.0 Y35.12 Z1.7 F4320.0 E1708.898
G1 X-6.0 Y-35.12 Z1.7 F4320.0 E1712.196
G1 X-6.4 Y-35.12 Z1.7 F4320.0 E1712.215
G1 X-6.4 Y35.12 Z1.7 F4320.0 E1715.513
G1 X-6.8 Y35.12 Z1.7 F4320.0 E1715.532
G1 X-6.8 Y-35.12 Z1.7 F4320.0 E1718.83
G1 X-7.2 Y-35.12 Z1.7 F4320.0 E1718.849
G1 X-7.2 Y35.12 Z1.7 F4320.0 E1722.147
G1 X-7.6 Y35.12 Z1.7 F4320.0 E1722.166
G1 X-7.6 Y-35.12 Z1.7 F4320.0 E1725.464
G1 X-8.0 Y-35.12 Z1.7 F4320.0 E1725.483
G1 X-8.0 Y35.12 Z1.7 F4320.0 E1728.781
G1 X-8.4 Y35.12 Z1.7 F4320.0 E1728.8
G1 X-8.4 Y-35.12 Z1.7 F4320.0 E1732.098
G1 X-8.8 Y-35.12 Z1.7 F4320.0 E1732.117
G1 X-8.8 Y35.12 Z1.7 F4320.0 E1735.415
G1 X-9.2 Y35.12 Z1.7 F4320.0 E1735.434
G1 X-9.2 Y-35.12 Z1.7 F4320.0 E1738.732
G1 X-9.6 Y-35.12 Z1.7 F4320.0 E1738.751
G1 X-9.6 Y35.12 Z1.7 F4320.0 E1742.049
G1 X-10.0 Y35.12 Z1.7 F4320.0 E1742.068
G1 X-10.0 Y-35.12 Z1.7 F4320.0 E1745.366
G1 X-10.4 Y-35.12 Z1.7 F4320.0 E1745.385
G1 X-10.4 Y35.12 Z1.7 F4320.0 E1748.683
G1 X-10.8 Y35.12 Z1.7 F4320.0 E1748.702
G1 X-10.8 Y-35.12 Z1.7 F4320.0 E1752.0
G1 X-11.2 Y-35.12 Z1.7 F4320.0 E1752.018
G1 X-11.2 Y35.12 Z1.7 F4320.0 E1755.317
G1 X-11.6 Y35.12 Z1.7 F4320.0 E1755.335
G1 X-11.6 Y-35.12 Z1.7 F4320.0 E1758.634
G1 X-12.0 Y-35.12 Z1.7 F4320.0 E1758.652
G1 X-12.0 Y35.12 Z1.7 F4320.0 E1761.95
G1 X-12.4 Y35.12 Z1.7 F4320.0 E1761.969
G1 X-12.4 Y-35.12 Z1.7 F4320.0 E1765.267
G1 X-12.8 Y-35.12 Z1.7 F4320.0 E1765.286
G1 X-12.8 Y35.12 Z1.7 F4320.0 E1768.584
G1 X-13.2 Y35.12 Z1.7 F4320.0 E1768.603
G1 X-13.2 Y-35.12 Z1.7 F4320.0 E1771.901
G1 X-13.6 Y-35.12 Z1.7 F4320.0 E1771.92
G1 X-13.6 Y35.12 Z1.7 F4320.0 E1775.218
G1 X-14.0 Y35.12 Z1.7 F4320.0 E1775.237
G1 X-14.0 Y-35.12 Z1.7 F4320.0 E1778.535
G1 X-14.4 Y-35.12 Z1.7 F4320.0 E1778.554
G1 X-14.4 Y35.12 Z1.7 F4320.0 E1781.852
G1 X-14.8 Y35.12 Z1.7 F4320.0 E1781.871
G1 X-14.8 Y-35.12 Z1.7 F4320.0 E1785.169
G1 X-15.2 Y-35.12 Z1.7 F4320.0 E1785.188
G1 X-15.2 Y35.12 Z1.7 F4320.0 E1788.486
G1 X-15.6 Y35.12 Z1.7 F4320.0 E1788.505
G1 X-15.6 Y-35.12 Z1.7 F4320.0 E1791.803
G1 X-16.0 Y-35.12 Z1.7 F4320.0 E1791.822
G1 X-16.0 Y35.12 Z1.7 F4320.0 E1795.12
G1 X-16.4 Y35.12 Z1.7 F4320.0 E1795.139
G1 X-16.4 Y-35.12 Z1.7 F4320.0 E1798.437
G1 X-16.8 Y-35.12 Z1.7 F4320.0 E1798.456
G1 X-16.8 Y35.12 Z1.7 F4320.0 E1801.754
G1 X-17.2 Y35.12 Z1.7 F4320.0 E1801.772
G1 X-17.2 Y-35.12 Z1.7 F4320.0 E1805.071
G1 X-17.6 Y-35.12 Z1.7 F4320.0 E1805.089
G1 X-17.6 Y35.12 Z1.7 F4320.0 E1808.388
G1 X-18.0 Y35.12 Z1.7 F4320.0 E1808.406
G1 X-18.0 Y-35.12 Z1.7 F4320.0 E1811.705
G1 X-18.4 Y-35.12 Z1.7 F4320.0 E1811.723
G1 X-18.4 Y35.12 Z1.7 F4320.0 E1815.021
G1 X-18.8 Y35.12 Z1.7 F4320.0 E1815.04
G1 X-18.8 Y-35.12 Z1.7 F4320.0 E1818.338
G1 X-19.2 Y-35.12 Z1.7 F4320.0 E1818.357
G1 X-19.2 Y35.12 Z1.7 F4320.0 E1821.655
G1 X-19.6 Y35.12 Z1.7 F4320.0 E1821.674
G1 X-19.6 Y-35.12 Z1.7 F4320.0 E1824.972
G1 X-20.0 Y-35.12 Z1.7 F4320.0 E1824.991
G1 X-20.0 Y35.12 Z1.7 F4320.0 E1828.289
G1 X-20.4 Y35.12 Z1.7 F4320.0 E1828.308
G1 X-20.4 Y-35.12 Z1.7 F4320.0 E1831.606
G1 X-20.8 Y-35.12 Z1.7 F4320.0 E1831.625
G1 X-20.8 Y35.12 Z1.7 F4320.0 E1834.923
G1 X-21.2 Y35.12 Z1.7 F4320.0 E1834.942
G1 X-21.2 Y-35.12 Z1.7 F4320.0 E1838.24
G1 X-21.6 Y-35.12 Z1.7 F4320.0 E1838.259
G1 X-21.6 Y35.12 Z1.7 F4320.0 E1841.557
G1 X-22.0 Y35.12 Z1.7 F4320.0 E1841.576
G1 X-22.0 Y-35.12 Z1.7 F4320.0 E1844.874
G1 X-22.4 Y-35.12 Z1.7 F4320.0 E1844.893
G1 X-22.4 Y35.12 Z1.7 F4320.0 E1848.191
G1 X-22.8 Y35.12 Z1.7 F4320.0 E1848.21
G1 X-22.8 Y-35.12 Z1.7 F4320.0 E1851.508
G1 X-23.2 Y-35.12 Z1.7 F4320.0 E1851.527
G1 X-23.2 Y35.12 Z1.7 F4320.0 E1854.825
G1 X-23.6 Y35.12 Z1.7 F4320.0 E1854.843
G1 X-23.6 Y-35.12 Z1.7 F4320.0 E1858.142
G1 X-24.0 Y-35.12 Z1.7 F4320.0 E1858.16
G1 X-24.0 Y35.12 Z1.7 F4320.0 E1861.459
G1 X-24.4 Y35.12 Z1.7 F4320.0 E1861.477
G1 X-24.4 Y-35.12 Z1.7 F4320.0 E1864.775
G1 X-24.8 Y-35.12 Z1.7 F4320.0 E1864.794
G1 X-24.8 Y35.12 Z1.7 F4320.0 E1868.092
G1 X-25.2 Y35.12 Z1.7 F4320.0 E1868.111
G1 X-25.2 Y-35.12 Z1.7 F4320.0 E1871.409
G1 X-25.6 Y-35.12 Z1.7 F4320.0 E1871.428
G1 X-25.6 Y35.12 Z1.7 F4320.0 E1874.726
G1 X-26.0 Y35.12 Z1.7 F4320.0 E1874.745
G1 X-26.0 Y-35.12 Z1.7 F4320.0 E1878.043
G1 X-26.4 Y-35.12 Z1.7 F4320.0 E1878.062
G1 X-26.4 Y35.12 Z1.7 F4320.0 E1881.36
G1 X-26.8 Y35.12 Z1.7 F4320.0 E1881.379
G1 X-26.8 Y-35.12 Z1.7 F4320.0 E1884.677
G1 X-27.2 Y-35.12 Z1.7 F4320.0 E1884.696
G1 X-27.2 Y35.12 Z1.7 F4320.0 E1887.994
G1 X-27.6 Y35.12 Z1.7 F4320.0 E1888.013
G1 X-27.6 Y-35.12 Z1.7 F4320.0 E1891.311
G1 X-28.0 Y-35.12 Z1.7 F4320.0 E1891.33
G1 X-28.0 Y35.12 Z1.7 F4320.0 E1894.628
G1 X-28.4 Y35.12 Z1.7 F4320.0 E1894.647
G1 X-28.4 Y-35.12 Z1.7 F4320.0 E1897.945
G1 X-28.8 Y-35.12 Z1.7 F4320.0 E1897.964
G1 X-28.8 Y35.12 Z1.7 F4320.0 E1901.262
G1 X-29.2 Y35.12 Z1.7 F4320.0 E1901.281
G1 X-29.2 Y-35.12 Z1.7 F4320.0 E1904.579
G1 X-29.6 Y-35.12 Z1.7 F4320.0 E1904.597
G1 X-29.6 Y35.12 Z1.7 F4320.0 E1907.896
G1 X-30.0 Y35.12 Z1.7 F4320.0 E1907.914
G1 X-30.0 Y-35.12 Z1.7 F4320.0 E1911.213
G1 X-30.4 Y-35.12 Z1.7 F4320.0 E1911.231
G1 X-30.4 Y35.12 Z1.7 F4320.0 E1914.53
G1 X-30.8 Y35.12 Z1.7 F4320.0 E1914.548
G1 X-30.8 Y-35.12 Z1.7 F4320.0 E1917.846
G1 X-31.2 Y-35.12 Z1.7 F4320.0 E1917.865
G1 X-31.2 Y35.12 Z1.7 F4320.0 E1921.163
G1 X-31.6 Y35.12 Z1.7 F4320.0 E1921.182
G1 X-31.6 Y-35.12 Z1.7 F4320.0 E1924.48
M73 P1 (display progress)
G1 X-32.0 Y-35.12 Z1.7 F4320.0 E1924.499
G1 X-32.0 Y35.12 Z1.7 F4320.0 E1927.797
G1 X-32.4 Y35.12 Z1.7 F4320.0 E1927.816
G1 X-32.4 Y-35.12 Z1.7 F4320.0 E1931.114
G1 X-32.8 Y-35.12 Z1.7 F4320.0 E1931.133
G1 X-32.8 Y35.12 Z1.7 F4320.0 E1934.431
G1 X-33.2 Y35.12 Z1.7 F4320.0 E1934.45
G1 X-33.2 Y-35.12 Z1.7 F4320.0 E1937.748
G1 X-33.6 Y-35.12 Z1.7 F4320.0 E1937.767
G1 X-33.6 Y35.12 Z1.7 F4320.0 E1941.065
G1 X-34.0 Y35.12 Z1.7 F4320.0 E1941.084
G1 X-34.0 Y-35.12 Z1.7 F4320.0 E1944.382
G1 X-34.4 Y-35.12 Z1.7 F4320.0 E1944.401
G1 X-34.4 Y35.12 Z1.7 F4320.0 E1947.699
G1 X-34.8 Y35.12 Z1.7 F4320.0 E1947.718
G1 X-34.8 Y-35.12 Z1.7 F4320.0 E1951.016
G1 X-35.2 Y-35.12 Z1.7 F4320.0 E1951.035
G1 X-35.2 Y35.12 Z1.7 F4320.0 E1954.333
G1 X-35.6 Y35.12 Z1.7 F4320.0 E1954.352
G1 X-35.6 Y-35.12 Z1.7 F4320.0 E1957.65
G1 X-36.0 Y-35.12 Z1.7 F4320.0 E1957.668
G1 X-36.0 Y35.12 Z1.7 F4320.0 E1960.967
G1 X-36.4 Y35.12 Z1.7 F4320.0 E1960.985
G1 X-36.4 Y-35.12 Z1.7 F4320.0 E1964.284
G1 X-36.8 Y-35.12 Z1.7 F4320.0 E1964.302
G1 X-36.8 Y35.12 Z1.7 F4320.0 E1967.6
G1 X-37.2 Y35.12 Z1.7 F4320.0 E1967.619
G1 X-37.2 Y-35.12 Z1.7 F4320.0 E1970.917
G1 X-37.6 Y-35.12 Z1.7 F4320.0 E1970.936
G1 X-37.6 Y35.12 Z1.7 F4320.0 E1974.234
G1 X-38.0 Y35.12 Z1.7 F4320.0 E1974.253
G1 X-38.0 Y-35.12 Z1.7 F4320.0 E1977.551
G1 X-38.4 Y-35.12 Z1.7 F4320.0 E1977.57
G1 X-38.4 Y35.12 Z1.7 F4320.0 E1980.868
G1 X-38.8 Y35.12 Z1.7 F4320.0 E1980.887
G1 X-38.8 Y-35.12 Z1.7 F4320.0 E1984.185
G1 X-39.2 Y-35.12 Z1.7 F4320.0 E1984.204
G1 X-39.2 Y35.12 Z1.7 F4320.0 E1987.502
G1 X-39.6 Y35.12 Z1.7 F4320.0 E1987.521
G1 X-39.6 Y-35.12 Z1.7 F4320.0 E1990.819
G1 X-40.0 Y-35.12 Z1.7 F4320.0 E1990.838
G1 X-40.0 Y35.12 Z1.7 F4320.0 E1994.136
G1 X-40.4 Y35.12 Z1.7 F4320.0 E1994.155
G1 X-40.4 Y-35.12 Z1.7 F4320.0 E1997.453
G1 X-40.8 Y-35.12 Z1.7 F4320.0 E1997.472
G1 X-40.8 Y35.12 Z1.7 F4320.0 E2000.77
G1 X-41.2 Y35.12 Z1.7 F4320.0 E2000.789
G1 X-41.2 Y-35.12 Z1.7 F4320.0 E2004.087
G1 X-41.6 Y-35.12 Z1.7 F4320.0 E2004.106
G1 X-41.6 Y35.12 Z1.7 F4320.0 E2007.404
G1 X-42.0 Y35.12 Z1.7 F4320.0 E2007.422
G1 X-42.0 Y-35.12 Z1.7 F4320.0 E2010.721
G1 X-42.4 Y-35.12 Z1.7 F4320.0 E2010.739
G1 X-42.4 Y35.12 Z1.7 F4320.0 E2014.038
G1 X-42.8 Y35.12 Z1.7 F4320.0 E2014.056
G1 X-42.8 Y-35.12 Z1.7 F4320.0 E2017.355
G1 X-43.2 Y-35.12 Z1.7 F4320.0 E2017.373
G1 X-43.2 Y35.12 Z1.7 F4320.0 E2020.671
G1 X-43.6 Y35.12 Z1.7 F4320.0 E2020.69
G1 X-43.6 Y-35.12 Z1.7 F4320.0 E2023.988
G1 X-44.0 Y-35.12 Z1.7 F4320.0 E2024.007
G1 X-44.0 Y35.12 Z1.7 F4320.0 E2027.305
G1 X-44.4 Y35.12 Z1.7 F4320.0 E2027.324
G1 X-44.4 Y-35.12 Z1.7 F4320.0 E2030.622
G1 X-44.8 Y-35.12 Z1.7 F4320.0 E2030.641
G1 X-44.8 Y35.12 Z1.7 F4320.0 E2033.939
G1 X-45.2 Y35.12 Z1.7 F4320.0 E2033.958
G1 X-45.2 Y-35.12 Z1.7 F4320.0 E2037.256
G1 X-45.6 Y-35.12 Z1.7 F4320.0 E2037.275
G1 X-45.6 Y35.12 Z1.7 F4320.0 E2040.573
G1 X-46.0 Y35.12 Z1.7 F4320.0 E2040.592
G1 X-46.0 Y-35.12 Z1.7 F4320.0 E2043.89
G1 X-46.4 Y-35.12 Z1.7 F4320.0 E2043.909
G1 X-46.4 Y35.12 Z1.7 F4320.0 E2047.207
G1 X-46.8 Y35.12 Z1.7 F4320.0 E2047.226
G1 X-46.8 Y-35.12 Z1.7 F4320.0 E2050.524
G1 X-47.2 Y-35.12 Z1.7 F4320.0 E2050.543
G1 X-47.2 Y35.12 Z1.7 F4320.0 E2053.841
G1 X-47.6 Y35.12 Z1.7 F4320.0 E2053.86
G1 X-47.6 Y-35.12 Z1.7 F4320.0 E2057.158
G1 X-48.0 Y-35.12 Z1.7 F4320.0 E2057.177
G1 X-48.0 Y35.12 Z1.7 F4320.0 E2060.475
G1 X-48.4 Y35.12 Z1.7 F4320.0 E2060.493
G1 X-48.4 Y-35.12 Z1.7 F4320.0 E2063.792
G1 X-48.8 Y-35.12 Z1.7 F4320.0 E2063.81
G1 X-48.8 Y35.12 Z1.7 F4320.0 E2067.109
G1 X-49.2 Y35.12 Z1.7 F4320.0 E2067.127
G1 X-49.2 Y-35.12 Z1.7 F4320.0 E2070.425
G1 X-49.6 Y-35.12 Z1.7 F4320.0 E2070.444
G1 X-49.6 Y35.12 Z1.7 F4320.0 E2073.742
G1 X-50.0 Y35.12 Z1.7 F4320.0 E2073.761
G1 X-50.0 Y-35.12 Z1.7 F4320.0 E2077.059
G1 X-50.4 Y-35.12 Z1.7 F4320.0 E2077.078
G1 X-50.4 Y35.12 Z1.7 F4320.0 E2080.376
G1 X-50.8 Y35.12 Z1.7 F4320.0 E2080.395
G1 X-50.8 Y-35.12 Z1.7 F4320.0 E2083.693
G1 X-51.2 Y-35.12 Z1.7 F4320.0 E2083.712
G1 X-51.2 Y35.12 Z1.7 F4320.0 E2087.01
G1 X-51.6 Y35.12 Z1.7 F4320.0 E2087.029
G1 X-51.6 Y-35.12 Z1.7 F4320.0 E2090.327
G1 X-52.0 Y-35.12 Z1.7 F4320.0 E2090.346
G1 X-52.0 Y35.12 Z1.7 F4320.0 E2093.644
G1 X-52.4 Y35.12 Z1.7 F4320.0 E2093.663
G1 X-52.4 Y-35.12 Z1.7 F4320.0 E2096.961
G1 X-52.8 Y-35.12 Z1.7 F4320.0 E2096.98
G1 X-52.8 Y35.12 Z1.7 F4320.0 E2100.278
G1 X-53.2 Y35.12 Z1.7 F4320.0 E2100.297
G1 X-53.2 Y-35.12 Z1.7 F4320.0 E2103.595
G1 X-53.6 Y-34.91 Z1.7 F4320.0 E2103.616
G1 X-53.6 Y34.91 Z1.7 F4320.0 E2106.895
G1 F1200.0
G1 E2105.895
G1 F4320.0
M103
G1 X0.4 Y35.12 Z1.7 F4200.0
G1 F1200.0
G1 E2106.895
G1 F4200.0
M101
G1 X0.4 Y-35.12 Z1.7 F4320.0 E2110.193
G1 X0.8 Y-35.12 Z1.7 F4320.0 E2110.212
G1 X0.8 Y35.12 Z1.7 F4320.0 E2113.51
G1 X1.2 Y35.12 Z1.7 F4320.0 E2113.528
G1 X1.2 Y-35.12 Z1.7 F4320.0 E2116.827
G1 X1.6 Y-35.12 Z1.7 F4320.0 E2116.845
G1 X1.6 Y35.12 Z1.7 F4320.0 E2120.144
G1 X2.0 Y35.12 Z1.7 F4320.0 E2120.162
G1 X2.0 Y-35.12 Z1.7 F4320.0 E2123.461
G1 X2.4 Y-35.12 Z1.7 F4320.0 E2123.479
G1 X2.4 Y35.12 Z1.7 F4320.0 E2126.777
G1 X2.8 Y35.12 Z1.7 F4320.0 E2126.796
G1 X2.8 Y-35.12 Z1.7 F4320.0 E2130.094
G1 X3.2 Y-35.12 Z1.7 F4320.0 E2130.113
G1 X3.2 Y35.12 Z1.7 F4320.0 E2133.411
G1 X3.6 Y35.12 Z1.7 F4320.0 E2133.43
G1 X3.6 Y-35.12 Z1.7 F4320.0 E2136.728
G1 X4.0 Y-35.12 Z1.7 F4320.0 E2136.747
G1 X4.0 Y35.12 Z1.7 F4320.0 E2140.045
G1 X4.4 Y35.12 Z1.7 F4320.0 E2140.064
G1 X4.4 Y-35.12 Z1.7 F4320.0 E2143.362
G1 X4.8 Y-35.12 Z1.7 F4320.0 E2143.381
G1 X4.8 Y35.12 Z1.7 F4320.0 E2146.679
G1 X5.2 Y35.12 Z1.7 F4320.0 E2146.698
G1 X5.2 Y-35.12 Z1.7 F4320.0 E2149.996
G1 X5.6 Y-35.12 Z1.7 F4320.0 E2150.015
G1 X5.6 Y35.12 Z1.7 F4320.0 E2153.313
G1 X6.0 Y35.12 Z1.7 F4320.0 E2153.332
G1 X6.0 Y-35.12 Z1.7 F4320.0 E2156.63
G1 X6.4 Y-35.12 Z1.7 F4320.0 E2156.649
G1 X6.4 Y35.12 Z1.7 F4320.0 E2159.947
G1 X6.8 Y35.12 Z1.7 F4320.0 E2159.966
G1 X6.8 Y-35.12 Z1.7 F4320.0 E2163.264
G1 X7.2 Y-35.12 Z1.7 F4320.0 E2163.283
G1 X7.2 Y35.12 Z1.7 F4320.0 E2166.581
G1 X7.6 Y35.12 Z1.7 F4320.0 E2166.599
G1 X7.6 Y-35.12 Z1.7 F4320.0 E2169.898
G1 X8.0 Y-35.12 Z1.7 F4320.0 E2169.916
G1 X8.0 Y35.12 Z1.7 F4320.0 E2173.215
G1 X8.4 Y35.12 Z1.7 F4320.0 E2173.233
G1 X8.4 Y-35.12 Z1.7 F4320.0 E2176.531
G1 X8.8 Y-35.12 Z1.7 F4320.0 E2176.55
G1 X8.8 Y35.12 Z1.7 F4320.0 E2179.848
G1 X9.2 Y35.12 Z1.7 F4320.0 E2179.867
G1 X9.2 Y-35.12 Z1.7 F4320.0 E2183.165
G1 X9.6 Y-35.12 Z1.7 F4320.0 E2183.184
G1 X9.6 Y35.12 Z1.7 F4320.0 E2186.482
G1 X10.0 Y35.12 Z1.7 F4320.0 E2186.501
G1 X10.0 Y-35.12 Z1.7 F4320.0 E2189.799
G1 X10.4 Y-35.12 Z1.7 F4320.0 E2189.818
G1 X10.4 Y35.12 Z1.7 F4320.0 E2193.116
G1 X10.8 Y35.12 Z1.7 F4320.0 E2193.135
G1 X10.8 Y-35.12 Z1.7 F4320.0 E2196.433
G1 X11.2 Y-35.12 Z1.7 F4320.0 E2196.452
G1 X11.2 Y35.12 Z1.7 F4320.0 E2199.75
G1 X11.6 Y35.12 Z1.7 F4320.0 E2199.769
G1 X11.6 Y-35.12 Z1.7 F4320.0 E2203.067
G1 X12.0 Y-35.12 Z1.7 F4320.0 E2203.086
G1 X12.0 Y35.12 Z1.7 F4320.0 E2206.384
G1 X12.4 Y35.12 Z1.7 F4320.0 E2206.403
G1 X12.4 Y-35.12 Z1.7 F4320.0 E2209.701
G1 X12.8 Y-35.12 Z1.7 F4320.0 E2209.72
G1 X12.8 Y35.12 Z1.7 F4320.0 E2213.018
G1 X13.2 Y35.12 Z1.7 F4320.0 E2213.037
G1 X13.2 Y-35.12 Z1.7 F4320.0 E2216.335
G1 X13.6 Y-35.12 Z1.7 F4320.0 E2216.353
G1 X13.6 Y35.12 Z1.7 F4320.0 E2219.652
G1 X14.0 Y35.12 Z1.7 F4320.0 E2219.67
G1 X14.0 Y-35.12 Z1.7 F4320.0 E2222.969
G1 X14.4 Y-35.12 Z1.7 F4320.0 E2222.987
G1 X14.4 Y35.12 Z1.7 F4320.0 E2226.286
G1 X14.8 Y35.12 Z1.7 F4320.0 E2226.304
G1 X14.8 Y-35.12 Z1.7 F4320.0 E2229.602
G1 X15.2 Y-35.12 Z1.7 F4320.0 E2229.621
G1 X15.2 Y35.12 Z1.7 F4320.0 E2232.919
G1 X15.6 Y35.12 Z1.7 F4320.0 E2232.938
G1 X15.6 Y-35.12 Z1.7 F4320.0 E2236.236
G1 X16.0 Y-35.12 Z1.7 F4320.0 E2236.255
G1 X16.0 Y35.12 Z1.7 F4320.0 E2239.553
G1 X16.4 Y35.12 Z1.7 F4320.0 E2239.572
G1 X16.4 Y-35.12 Z1.7 F4320.0 E2242.87
G1 X16.8 Y-35.12 Z1.7 F4320.0 E2242.889
G1 X16.8 Y35.12 Z1.7 F4320.0 E2246.187
G1 X17.2 Y35.12 Z1.7 F4320.0 E2246.206
G1 X17.2 Y-35.12 Z1.7 F4320.0 E2249.504
G1 X17.6 Y-35.12 Z1.7 F4320.0 E2249.523
G1 X17.6 Y35.12 Z1.7 F4320.0 E2252.821
G1 X18.0 Y35.12 Z1.7 F4320.0 E2252.84
G1 X18.0 Y-35.12 Z1.7 F4320.0 E2256.138
G1 X18.4 Y-35.12 Z1.7 F4320.0 E2256.157
G1 X18.4 Y35.12 Z1.7 F4320.0 E2259.455
G1 X18.8 Y35.12 Z1.7 F4320.0 E2259.474
G1 X18.8 Y-35.12 Z1.7 F4320.0 E2262.772
G1 X19.2 Y-35.12 Z1.7 F4320.0 E2262.791
G1 X19.2 Y35.12 Z1.7 F4320.0 E2266.089
G1 X19.6 Y35.12 Z1.7 F4320.0 E2266.108
G1 X19.6 Y-35.12 Z1.7 F4320.0 E2269.406
G1 X20.0 Y-35.12 Z1.7 F4320.0 E2269.424
G1 X20.0 Y35.12 Z1.7 F4320.0 E2272.723
G1 X20.4 Y35.12 Z1.7 F4320.0 E2272.741
G1 X20.4 Y-35.12 Z1.7 F4320.0 E2276.04
G1 X20.8 Y-35.12 Z1.7 F4320.0 E2276.058
G1 X20.8 Y35.12 Z1.7 F4320.0 E2279.356
G1 X21.2 Y35.12 Z1.7 F4320.0 E2279.375
G1 X21.2 Y-35.12 Z1.7 F4320.0 E2282.673
G1 X21.6 Y-35.12 Z1.7 F4320.0 E2282.692
G1 X21.6 Y35.12 Z1.7 F4320.0 E2285.99
G1 X22.0 Y35.12 Z1.7 F4320.0 E2286.009
G1 X22.0 Y-35.12 Z1.7 F4320.0 E2289.307
G1 X22.4 Y-35.12 Z1.7 F4320.0 E2289.326
G1 X22.4 Y35.12 Z1.7 F4320.0 E2292.624
G1 X22.8 Y35.12 Z1.7 F4320.0 E2292.643
G1 X22.8 Y-35.12 Z1.7 F4320.0 E2295.941
G1 X23.2 Y-35.12 Z1.7 F4320.0 E2295.96
G1 X23.2 Y35.12 Z1.7 F4320.0 E2299.258
G1 X23.6 Y35.12 Z1.7 F4320.0 E2299.277
G1 X23.6 Y-35.12 Z1.7 F4320.0 E2302.575
G1 X24.0 Y-35.12 Z1.7 F4320.0 E2302.594
G1 X24.0 Y35.12 Z1.7 F4320.0 E2305.892
G1 X24.4 Y35.12 Z1.7 F4320.0 E2305.911
G1 X24.4 Y-35.12 Z1.7 F4320.0 E2309.209
G1 X24.8 Y-35.12 Z1.7 F4320.0 E2309.228
G1 X24.8 Y35.12 Z1.7 F4320.0 E2312.526
G1 X25.2 Y35.12 Z1.7 F4320.0 E2312.545
G1 X25.2 Y-35.12 Z1.7 F4320.0 E2315.843
G1 X25.6 Y-35.12 Z1.7 F4320.0 E2315.862
G1 X25.6 Y35.12 Z1.7 F4320.0 E2319.16
G1 X26.0 Y35.12 Z1.7 F4320.0 E2319.178
G1 X26.0 Y-35.12 Z1.7 F4320.0 E2322.477
G1 X26.4 Y-35.12 Z1.7 F4320.0 E2322.495
G1 X26.4 Y35.12 Z1.7 F4320.0 E2325.794
G1 X26.8 Y35.12 Z1.7 F4320.0 E2325.812
G1 X26.8 Y-35.12 Z1.7 F4320.0 E2329.111
G1 X27.2 Y-35.12 Z1.7 F4320.0 E2329.129
G1 X27.2 Y35.12 Z1.7 F4320.0 E2332.427
G1 X27.6 Y35.12 Z1.7 F4320.0 E2332.446
G1 X27.6 Y-35.12 Z1.7 F4320.0 E2335.744
G1 X28.0 Y-35.12 Z1.7 F4320.0 E2335.763
G1 X28.0 Y35.12 Z1.7 F4320.0 E2339.061
G1 X28.4 Y35.12 Z1.7 F4320.0 E2339.08
G1 X28.4 Y-35.12 Z1.7 F4320.0 E2342.378
G1 X28.8 Y-35.12 Z1.7 F4320.0 E2342.397
G1 X28.8 Y35.12 Z1.7 F4320.0 E2345.695
G1 X29.2 Y35.12 Z1.7 F4320.0 E2345.714
G1 X29.2 Y-35.12 Z1.7 F4320.0 E2349.012
G1 X29.6 Y-35.12 Z1.7 F4320.0 E2349.031
G1 X29.6 Y35.12 Z1.7 F4320.0 E2352.329
G1 X30.0 Y35.12 Z1.7 F4320.0 E2352.348
G1 X30.0 Y-35.12 Z1.7 F4320.0 E2355.646
G1 X30.4 Y-35.12 Z1.7 F4320.0 E2355.665
G1 X30.4 Y35.12 Z1.7 F4320.0 E2358.963
G1 X30.8 Y35.12 Z1.7 F4320.0 E2358.982
G1 X30.8 Y-35.12 Z1.7 F4320.0 E2362.28
G1 X31.2 Y-35.12 Z1.7 F4320.0 E2362.299
G1 X31.2 Y35.12 Z1.7 F4320.0 E2365.597
G1 X31.6 Y35.12 Z1.7 F4320.0 E2365.616
G1 X31.6 Y-35.12 Z1.7 F4320.0 E2368.914
G1 X32.0 Y-35.12 Z1.7 F4320.0 E2368.933
G1 X32.0 Y35.12 Z1.7 F4320.0 E2372.231
G1 X32.4 Y35.12 Z1.7 F4320.0 E2372.249
G1 X32.4 Y-35.12 Z1.7 F4320.0 E2375.548
G1 X32.8 Y-35.12 Z1.7 F4320.0 E2375.566
G1 X32.8 Y35.12 Z1.7 F4320.0 E2378.865
G1 X33.2 Y35.12 Z1.7 F4320.0 E2378.883
G1 X33.2 Y-35.12 Z1.7 F4320.0 E2382.181
G1 X33.6 Y-35.12 Z1.7 F4320.0 E2382.2
G1 X33.6 Y35.12 Z1.7 F4320.0 E2385.498
G1 X34.0 Y35.12 Z1.7 F4320.0 E2385.517
G1 X34.0 Y-35.12 Z1.7 F4320.0 E2388.815
G1 X34.4 Y-35.12 Z1.7 F4320.0 E2388.834
G1 X34.4 Y35.12 Z1.7 F4320.0 E2392.132
G1 X34.8 Y35.12 Z1.7 F4320.0 E2392.151
G1 X34.8 Y-35.12 Z1.7 F4320.0 E2395.449
G1 X35.2 Y-35.12 Z1.7 F4320.0 E2395.468
G1 X35.2 Y35.12 Z1.7 F4320.0 E2398.766
G1 X35.6 Y35.12 Z1.7 F4320.0 E2398.785
G1 X35.6 Y-35.12 Z1.7 F4320.0 E2402.083
G1 X36.0 Y-35.12 Z1.7 F4320.0 E2402.102
G1 X36.0 Y35.12 Z1.7 F4320.0 E2405.4
G1 X36.4 Y35.12 Z1.7 F4320.0 E2405.419
G1 X36.4 Y-35.12 Z1.7 F4320.0 E2408.717
G1 X36.8 Y-35.12 Z1.7 F4320.0 E2408.736
G1 X36.8 Y35.12 Z1.7 F4320.0 E2412.034
G1 X37.2 Y35.12 Z1.7 F4320.0 E2412.053
G1 X37.2 Y-35.12 Z1.7 F4320.0 E2415.351
G1 X37.6 Y-35.12 Z1.7 F4320.0 E2415.37
G1 X37.6 Y35.12 Z1.7 F4320.0 E2418.668
G1 X38.0 Y35.12 Z1.7 F4320.0 E2418.687
G1 X38.0 Y-35.12 Z1.7 F4320.0 E2421.985
G1 X38.4 Y-35.12 Z1.7 F4320.0 E2422.003
G1 X38.4 Y35.12 Z1.7 F4320.0 E2425.302
G1 X38.8 Y35.12 Z1.7 F4320.0 E2425.32
G1 X38.8 Y-35.12 Z1.7 F4320.0 E2428.619
G1 X39.2 Y-35.12 Z1.7 F4320.0 E2428.637
G1 X39.2 Y35.12 Z1.7 F4320.0 E2431.936
G1 X39.6 Y35.12 Z1.7 F4320.0 E2431.954
G1 X39.6 Y-35.12 Z1.7 F4320.0 E2435.252
G1 X40.0 Y-35.12 Z1.7 F4320.0 E2435.271
G1 X40.0 Y35.12 Z1.7 F4320.0 E2438.569
G1 X40.4 Y35.12 Z1.7 F4320.0 E2438.588
G1 X40.4 Y-35.12 Z1.7 F4320.0 E2441.886
G1 X40.8 Y-35.12 Z1.7 F4320.0 E2441.905
G1 X40.8 Y35.12 Z1.7 F4320.0 E2445.203
G1 X41.2 Y35.12 Z1.7 F4320.0 E2445.222
G1 X41.2 Y-35.12 Z1.7 F4320.0 E2448.52
G1 X41.6 Y-35.12 Z1.7 F4320.0 E2448.539
G1 X41.6 Y35.12 Z1.7 F4320.0 E2451.837
G1 X42.0 Y35.12 Z1.7 F4320.0 E2451.856
G1 X42.0 Y-35.12 Z1.7 F4320.0 E2455.154
G1 X42.4 Y-35.12 Z1.7 F4320.0 E2455.173
G1 X42.4 Y35.12 Z1.7 F4320.0 E2458.471
G1 X42.8 Y35.12 Z1.7 F4320.0 E2458.49
G1 X42.8 Y-35.12 Z1.7 F4320.0 E2461.788
G1 X43.2 Y-35.12 Z1.7 F4320.0 E2461.807
G1 X43.2 Y35.12 Z1.7 F4320.0 E2465.105
G1 X43.6 Y35.12 Z1.7 F4320.0 E2465.124
G1 X43.6 Y-35.12 Z1.7 F4320.0 E2468.422
G1 X44.0 Y-35.12 Z1.7 F4320.0 E2468.441
G1 X44.0 Y35.12 Z1.7 F4320.0 E2471.739
G1 X44.4 Y35.12 Z1.7 F4320.0 E2471.758
G1 X44.4 Y-35.12 Z1.7 F4320.0 E2475.056
G1 X44.8 Y-35.12 Z1.7 F4320.0 E2475.074
G1 X44.8 Y35.12 Z1.7 F4320.0 E2478.373
G1 X45.2 Y35.12 Z1.7 F4320.0 E2478.391
G1 X45.2 Y-35.12 Z1.7 F4320.0 E2481.69
G1 X45.6 Y-35.12 Z1.7 F4320.0 E2481.708
G1 X45.6 Y35.12 Z1.7 F4320.0 E2485.006
G1 X46.0 Y35.12 Z1.7 F4320.0 E2485.025
G1 X46.0 Y-35.12 Z1.7 F4320.0 E2488.323
G1 X46.4 Y-35.12 Z1.7 F4320.0 E2488.342
G1 X46.4 Y35.12 Z1.7 F4320.0 E2491.64
G1 X46.8 Y35.12 Z1.7 F4320.0 E2491.659
G1 X46.8 Y-35.12 Z1.7 F4320.0 E2494.957
G1 X47.2 Y-35.12 Z1.7 F4320.0 E2494.976
G1 X47.2 Y35.12 Z1.7 F4320.0 E2498.274
G1 X47.6 Y35.12 Z1.7 F4320.0 E2498.293
G1 X47.6 Y-35.12 Z1.7 F4320.0 E2501.591
G1 X48.0 Y-35.12 Z1.7 F4320.0 E2501.61
G1 X48.0 Y35.12 Z1.7 F4320.0 E2504.908
G1 X48.4 Y35.12 Z1.7 F4320.0 E2504.927
G1 X48.4 Y-35.12 Z1.7 F4320.0 E2508.225
G1 X48.8 Y-35.12 Z1.7 F4320.0 E2508.244
G1 X48.8 Y35.12 Z1.7 F4320.0 E2511.542
G1 X49.2 Y35.12 Z1.7 F4320.0 E2511.561
G1 X49.2 Y-35.12 Z1.7 F4320.0 E2514.859
G1 X49.6 Y-35.12 Z1.7 F4320.0 E2514.878
G1 X49.6 Y35.12 Z1.7 F4320.0 E2518.176
G1 X50.0 Y35.12 Z1.7 F4320.0 E2518.195
G1 X50.0 Y-35.12 Z1.7 F4320.0 E2521.493
G1 X50.4 Y-35.12 Z1.7 F4320.0 E2521.512
G1 X50.4 Y35.12 Z1.7 F4320.0 E2524.81
G1 X50.8 Y35.12 Z1.7 F4320.0 E2524.828
G1 X50.8 Y-35.12 Z1.7 F4320.0 E2528.127
G1 X51.2 Y-35.12 Z1.7 F4320.0 E2528.145
G1 X51.2 Y35.12 Z1.7 F4320.0 E2531.444
G1 X51.6 Y35.12 Z1.7 F4320.0 E2531.462
G1 X51.6 Y-35.12 Z1.7 F4320.0 E2534.761
G1 X52.0 Y-35.12 Z1.7 F4320.0 E2534.779
G1 X52.0 Y35.12 Z1.7 F4320.0 E2538.077
G1 X52.4 Y35.12 Z1.7 F4320.0 E2538.096
G1 X52.4 Y-35.12 Z1.7 F4320.0 E2541.394
G1 X52.8 Y-35.12 Z1.7 F4320.0 E2541.413
G1 X52.8 Y35.12 Z1.7 F4320.0 E2544.711
G1 X53.2 Y35.12 Z1.7 F4320.0 E2544.73
G1 X53.2 Y-35.12 Z1.7 F4320.0 E2548.028
G1 X53.6 Y-34.91 Z1.7 F4320.0 E2548.049
G1 X53.6 Y34.91 Z1.7 F4320.0 E2551.328
G1 F1200.0
G1 E2550.328
G1 F4320.0
M103
(</infill>)
(</nestedRing>)
(</rotation>)
(</layer>)
;M108 R80.0
(<layer> 1.971 )
(<rotation> (-1+1.22464679915e-16j) )
(<nestedRing>)
(<boundaryPerimeter>)
(<boundaryPoint> X-54.5 Y36.0 Z1.971 </boundaryPoint>)
(<boundaryPoint> X-54.5 Y-36.0 Z1.971 </boundaryPoint>)
(<boundaryPoint> X54.5 Y-36.0 Z1.971 </boundaryPoint>)
(<boundaryPoint> X54.5 Y36.0 Z1.971 </boundaryPoint>)
(<loop> outer )
G1 X-53.9 Y-34.97 Z1.97 F4200.0
G1 F1200.0
G1 E2551.328
G1 F4200.0
M101
G1 X-53.9 Y-35.4 Z1.97 F4800.0 E2551.351
G1 X53.9 Y-35.4 Z1.97 F4800.0 E2557.045
G1 X53.9 Y35.4 Z1.97 F4800.0 E2560.785
G1 X-53.9 Y35.4 Z1.97 F4800.0 E2566.48
G1 X-53.9 Y-34.97 Z1.97 F4800.0 E2570.197
G1 F1200.0
G1 E2570.197
G1 F4800.0
M103
(</loop>)
(<edge> outer )
;M108 R40.0
G1 X-54.3 Y-35.77 Z1.97 F4200.0
G1 F1200.0
G1 E2570.197
G1 F4200.0
M101
G1 X-54.3 Y-35.8 Z1.97 F2400.0 E2570.199
G1 X-53.9 Y-35.8 Z1.97 F2400.0 E2570.22
G1 X54.3 Y-35.8 Z1.97 F2400.0 E2575.935
G1 X54.3 Y35.8 Z1.97 F2400.0 E2579.718
G1 X-54.3 Y35.8 Z1.97 F2400.0 E2585.454
G1 X-54.3 Y-35.77 Z1.97 F2400.0 E2589.235
G1 F1200.0
G1 E2588.235
G1 F2400.0
M103
(</edge>)
(</boundaryPerimeter>)
(<infill>)
(<infillBoundary>)
(<infillPoint> X-53.9 Y35.4 Z0.405 </infillPoint>)
(<infillPoint> X-53.9 Y-35.4 Z0.405 </infillPoint>)
(<infillPoint> X53.9 Y-35.4 Z0.405 </infillPoint>)
(<infillPoint> X53.9 Y35.4 Z0.405 </infillPoint>)
(</infillBoundary>)
;M108 R80.0
G1 X53.62 Y-34.8 Z1.97 F4200.0
G1 F1200.0
G1 E2589.235
G1 F4200.0
M101
G1 X-53.62 Y-34.8 Z1.97 F4800.0 E2594.9
G1 X-53.62 Y-34.4 Z1.97 F4800.0 E2594.921
G1 X53.62 Y-34.4 Z1.97 F4800.0 E2600.586
G1 X53.62 Y-34.0 Z1.97 F4800.0 E2600.607
G1 X-53.62 Y-34.0 Z1.97 F4800.0 E2606.272
G1 X-53.62 Y-33.6 Z1.97 F4800.0 E2606.293
G1 X53.62 Y-33.6 Z1.97 F4800.0 E2611.958
G1 X53.62 Y-33.2 Z1.97 F4800.0 E2611.98
G1 X-53.62 Y-33.2 Z1.97 F4800.0 E2617.644
G1 X-53.62 Y-32.8 Z1.97 F4800.0 E2617.666
G1 X53.62 Y-32.8 Z1.97 F4800.0 E2623.331
G1 X53.62 Y-32.4 Z1.97 F4800.0 E2623.352
G1 X-53.62 Y-32.4 Z1.97 F4800.0 E2629.017
G1 X-53.62 Y-32.0 Z1.97 F4800.0 E2629.038
G1 X53.62 Y-32.0 Z1.97 F4800.0 E2634.703
G1 X53.62 Y-31.6 Z1.97 F4800.0 E2634.724
G1 X-53.62 Y-31.6 Z1.97 F4800.0 E2640.389
G1 X-53.62 Y-31.2 Z1.97 F4800.0 E2640.41
G1 X53.62 Y-31.2 Z1.97 F4800.0 E2646.075
G1 X53.62 Y-30.8 Z1.97 F4800.0 E2646.096
G1 X-53.62 Y-30.8 Z1.97 F4800.0 E2651.761
G1 X-53.62 Y-30.4 Z1.97 F4800.0 E2651.782
G1 X53.62 Y-30.4 Z1.97 F4800.0 E2657.447
G1 X53.62 Y-30.0 Z1.97 F4800.0 E2657.468
G1 X-53.62 Y-30.0 Z1.97 F4800.0 E2663.133
G1 X-53.62 Y-29.6 Z1.97 F4800.0 E2663.154
G1 X53.62 Y-29.6 Z1.97 F4800.0 E2668.819
G1 X53.62 Y-29.2 Z1.97 F4800.0 E2668.84
G1 X-53.62 Y-29.2 Z1.97 F4800.0 E2674.505
G1 X-53.62 Y-28.8 Z1.97 F4800.0 E2674.526
G1 X53.62 Y-28.8 Z1.97 F4800.0 E2680.191
G1 X53.62 Y-28.4 Z1.97 F4800.0 E2680.212
G1 X-53.62 Y-28.4 Z1.97 F4800.0 E2685.877
G1 X-53.62 Y-28.0 Z1.97 F4800.0 E2685.898
G1 X53.62 Y-28.0 Z1.97 F4800.0 E2691.563
G1 X53.62 Y-27.6 Z1.97 F4800.0 E2691.585
G1 X-53.62 Y-27.6 Z1.97 F4800.0 E2697.249
G1 X-53.62 Y-27.2 Z1.97 F4800.0 E2697.271
G1 X53.62 Y-27.2 Z1.97 F4800.0 E2702.936
G1 X53.62 Y-26.8 Z1.97 F4800.0 E2702.957
G1 X-53.62 Y-26.8 Z1.97 F4800.0 E2708.622
G1 X-53.62 Y-26.4 Z1.97 F4800.0 E2708.643
G1 X53.62 Y-26.4 Z1.97 F4800.0 E2714.308
G1 X53.62 Y-26.0 Z1.97 F4800.0 E2714.329
G1 X-53.62 Y-26.0 Z1.97 F4800.0 E2719.994
G1 X-53.62 Y-25.6 Z1.97 F4800.0 E2720.015
G1 X53.62 Y-25.6 Z1.97 F4800.0 E2725.68
G1 X53.62 Y-25.2 Z1.97 F4800.0 E2725.701
G1 X-53.62 Y-25.2 Z1.97 F4800.0 E2731.366
G1 X-53.62 Y-24.8 Z1.97 F4800.0 E2731.387
G1 X53.62 Y-24.8 Z1.97 F4800.0 E2737.052
G1 X53.62 Y-24.4 Z1.97 F4800.0 E2737.073
G1 X-53.62 Y-24.4 Z1.97 F4800.0 E2742.738
G1 X-53.62 Y-24.0 Z1.97 F4800.0 E2742.759
G1 X53.62 Y-24.0 Z1.97 F4800.0 E2748.424
G1 X53.62 Y-23.6 Z1.97 F4800.0 E2748.445
G1 X-53.62 Y-23.6 Z1.97 F4800.0 E2754.11
G1 X-53.62 Y-23.2 Z1.97 F4800.0 E2754.131
G1 X53.62 Y-23.2 Z1.97 F4800.0 E2759.796
G1 X53.62 Y-22.8 Z1.97 F4800.0 E2759.817
G1 X-53.62 Y-22.8 Z1.97 F4800.0 E2765.482
G1 X-53.62 Y-22.4 Z1.97 F4800.0 E2765.504
G1 X53.62 Y-22.4 Z1.97 F4800.0 E2771.168
G1 X53.62 Y-22.0 Z1.97 F4800.0 E2771.19
G1 X-53.62 Y-22.0 Z1.97 F4800.0 E2776.855
G1 X-53.62 Y-21.6 Z1.97 F4800.0 E2776.876
G1 X53.62 Y-21.6 Z1.97 F4800.0 E2782.541
G1 X53.62 Y-21.2 Z1.97 F4800.0 E2782.562
G1 X-53.62 Y-21.2 Z1.97 F4800.0 E2788.227
G1 X-53.62 Y-20.8 Z1.97 F4800.0 E2788.248
G1 X53.62 Y-20.8 Z1.97 F4800.0 E2793.913
G1 X53.62 Y-20.4 Z1.97 F4800.0 E2793.934
G1 X-53.62 Y-20.4 Z1.97 F4800.0 E2799.599
G1 X-53.62 Y-20.0 Z1.97 F4800.0 E2799.62
G1 X53.62 Y-20.0 Z1.97 F4800.0 E2805.285
G1 X53.62 Y-19.6 Z1.97 F4800.0 E2805.306
G1 X-53.62 Y-19.6 Z1.97 F4800.0 E2810.971
G1 X-53.62 Y-19.2 Z1.97 F4800.0 E2810.992
G1 X53.62 Y-19.2 Z1.97 F4800.0 E2816.657
G1 X53.62 Y-18.8 Z1.97 F4800.0 E2816.678
G1 X-53.62 Y-18.8 Z1.97 F4800.0 E2822.343
G1 X-53.62 Y-18.4 Z1.97 F4800.0 E2822.364
G1 X53.62 Y-18.4 Z1.97 F4800.0 E2828.029
G1 X53.62 Y-18.0 Z1.97 F4800.0 E2828.05
G1 X-53.62 Y-18.0 Z1.97 F4800.0 E2833.715
G1 X-53.62 Y-17.6 Z1.97 F4800.0 E2833.736
G1 X53.62 Y-17.6 Z1.97 F4800.0 E2839.401
G1 X53.62 Y-17.2 Z1.97 F4800.0 E2839.422
G1 X-53.62 Y-17.2 Z1.97 F4800.0 E2845.087
G1 X-53.62 Y-16.8 Z1.97 F4800.0 E2845.109
G1 X53.62 Y-16.8 Z1.97 F4800.0 E2850.774
G1 X53.62 Y-16.4 Z1.97 F4800.0 E2850.795
G1 X-53.62 Y-16.4 Z1.97 F4800.0 E2856.46
G1 X-53.62 Y-16.0 Z1.97 F4800.0 E2856.481
G1 X53.62 Y-16.0 Z1.97 F4800.0 E2862.146
G1 X53.62 Y-15.6 Z1.97 F4800.0 E2862.167
G1 X-53.62 Y-15.6 Z1.97 F4800.0 E2867.832
G1 X-53.62 Y-15.2 Z1.97 F4800.0 E2867.853
G1 X53.62 Y-15.2 Z1.97 F4800.0 E2873.518
G1 X53.62 Y-14.8 Z1.97 F4800.0 E2873.539
G1 X-53.62 Y-14.8 Z1.97 F4800.0 E2879.204
G1 X-53.62 Y-14.4 Z1.97 F4800.0 E2879.225
G1 X53.62 Y-14.4 Z1.97 F4800.0 E2884.89
G1 X53.62 Y-14.0 Z1.97 F4800.0 E2884.911
G1 X-53.62 Y-14.0 Z1.97 F4800.0 E2890.576
G1 X-53.62 Y-13.6 Z1.97 F4800.0 E2890.597
G1 X53.62 Y-13.6 Z1.97 F4800.0 E2896.262
G1 X53.62 Y-13.2 Z1.97 F4800.0 E2896.283
G1 X-53.62 Y-13.2 Z1.97 F4800.0 E2901.948
G1 X-53.62 Y-12.8 Z1.97 F4800.0 E2901.969
G1 X53.62 Y-12.8 Z1.97 F4800.0 E2907.634
G1 X53.62 Y-12.4 Z1.97 F4800.0 E2907.655
G1 X-53.62 Y-12.4 Z1.97 F4800.0 E2913.32
G1 X-53.62 Y-12.0 Z1.97 F4800.0 E2913.341
G1 X53.62 Y-12.0 Z1.97 F4800.0 E2919.006
G1 X53.62 Y-11.6 Z1.97 F4800.0 E2919.028
G1 X-53.62 Y-11.6 Z1.97 F4800.0 E2924.692
G1 X-53.62 Y-11.2 Z1.97 F4800.0 E2924.714
G1 X53.62 Y-11.2 Z1.97 F4800.0 E2930.379
G1 X53.62 Y-10.8 Z1.97 F4800.0 E2930.4
G1 X-53.62 Y-10.8 Z1.97 F4800.0 E2936.065
G1 X-53.62 Y-10.4 Z1.97 F4800.0 E2936.086
G1 X53.62 Y-10.4 Z1.97 F4800.0 E2941.751
G1 X53.62 Y-10.0 Z1.97 F4800.0 E2941.772
G1 X-53.62 Y-10.0 Z1.97 F4800.0 E2947.437
G1 X-53.62 Y-9.6 Z1.97 F4800.0 E2947.458
G1 X53.62 Y-9.6 Z1.97 F4800.0 E2953.123
G1 X53.62 Y-9.2 Z1.97 F4800.0 E2953.144
G1 X-53.62 Y-9.2 Z1.97 F4800.0 E2958.809
G1 X-53.62 Y-8.8 Z1.97 F4800.0 E2958.83
G1 X53.62 Y-8.8 Z1.97 F4800.0 E2964.495
G1 X53.62 Y-8.4 Z1.97 F4800.0 E2964.516
G1 X-53.62 Y-8.4 Z1.97 F4800.0 E2970.181
G1 X-53.62 Y-8.0 Z1.97 F4800.0 E2970.202
G1 X53.62 Y-8.0 Z1.97 F4800.0 E2975.867
G1 X53.62 Y-7.6 Z1.97 F4800.0 E2975.888
G1 X-53.62 Y-7.6 Z1.97 F4800.0 E2981.553
G1 X-53.62 Y-7.2 Z1.97 F4800.0 E2981.574
G1 X53.62 Y-7.2 Z1.97 F4800.0 E2987.239
G1 X53.62 Y-6.8 Z1.97 F4800.0 E2987.26
G1 X-53.62 Y-6.8 Z1.97 F4800.0 E2992.925
G1 X-53.62 Y-6.4 Z1.97 F4800.0 E2992.946
G1 X53.62 Y-6.4 Z1.97 F4800.0 E2998.611
G1 X53.62 Y-6.0 Z1.97 F4800.0 E2998.633
G1 X-53.62 Y-6.0 Z1.97 F4800.0 E3004.298
G1 X-53.62 Y-5.6 Z1.97 F4800.0 E3004.319
G1 X53.62 Y-5.6 Z1.97 F4800.0 E3009.984
G1 X53.62 Y-5.2 Z1.97 F4800.0 E3010.005
G1 X-53.62 Y-5.2 Z1.97 F4800.0 E3015.67
G1 X-53.62 Y-4.8 Z1.97 F4800.0 E3015.691
G1 X53.62 Y-4.8 Z1.97 F4800.0 E3021.356
G1 X53.62 Y-4.4 Z1.97 F4800.0 E3021.377
G1 X-53.62 Y-4.4 Z1.97 F4800.0 E3027.042
G1 X-53.62 Y-4.0 Z1.97 F4800.0 E3027.063
G1 X53.62 Y-4.0 Z1.97 F4800.0 E3032.728
G1 X53.62 Y-3.6 Z1.97 F4800.0 E3032.749
G1 X-53.62 Y-3.6 Z1.97 F4800.0 E3038.414
G1 X-53.62 Y-3.2 Z1.97 F4800.0 E3038.435
G1 X53.62 Y-3.2 Z1.97 F4800.0 E3044.1
G1 X53.62 Y-2.8 Z1.97 F4800.0 E3044.121
G1 X-53.62 Y-2.8 Z1.97 F4800.0 E3049.786
G1 X-53.62 Y-2.4 Z1.97 F4800.0 E3049.807
G1 X53.62 Y-2.4 Z1.97 F4800.0 E3055.472
G1 X53.62 Y-2.0 Z1.97 F4800.0 E3055.493
G1 X-53.62 Y-2.0 Z1.97 F4800.0 E3061.158
G1 X-53.62 Y-1.6 Z1.97 F4800.0 E3061.179
G1 X53.62 Y-1.6 Z1.97 F4800.0 E3066.844
G1 X53.62 Y-1.2 Z1.97 F4800.0 E3066.865
G1 X-53.62 Y-1.2 Z1.97 F4800.0 E3072.53
G1 X-53.62 Y-0.8 Z1.97 F4800.0 E3072.552
G1 X53.62 Y-0.8 Z1.97 F4800.0 E3078.216
G1 X53.62 Y-0.4 Z1.97 F4800.0 E3078.238
G1 X-53.62 Y-0.4 Z1.97 F4800.0 E3083.903
G1 X-53.62 Y0.0 Z1.97 F4800.0 E3083.924
G1 X53.62 Y-0.0 Z1.97 F4800.0 E3089.589
G1 X53.62 Y0.4 Z1.97 F4800.0 E3089.61
G1 X-53.62 Y0.4 Z1.97 F4800.0 E3095.275
G1 X-53.62 Y0.8 Z1.97 F4800.0 E3095.296
G1 X53.62 Y0.8 Z1.97 F4800.0 E3100.961
G1 X53.62 Y1.2 Z1.97 F4800.0 E3100.982
G1 X-53.62 Y1.2 Z1.97 F4800.0 E3106.647
G1 X-53.62 Y1.6 Z1.97 F4800.0 E3106.668
G1 X53.62 Y1.6 Z1.97 F4800.0 E3112.333
G1 X53.62 Y2.0 Z1.97 F4800.0 E3112.354
G1 X-53.62 Y2.0 Z1.97 F4800.0 E3118.019
G1 X-53.62 Y2.4 Z1.97 F4800.0 E3118.04
G1 X53.62 Y2.4 Z1.97 F4800.0 E3123.705
G1 X53.62 Y2.8 Z1.97 F4800.0 E3123.726
G1 X-53.62 Y2.8 Z1.97 F4800.0 E3129.391
G1 X-53.62 Y3.2 Z1.97 F4800.0 E3129.412
G1 X53.62 Y3.2 Z1.97 F4800.0 E3135.077
G1 X53.62 Y3.6 Z1.97 F4800.0 E3135.098
G1 X-53.62 Y3.6 Z1.97 F4800.0 E3140.763
G1 X-53.62 Y4.0 Z1.97 F4800.0 E3140.784
G1 X53.62 Y4.0 Z1.97 F4800.0 E3146.449
G1 X53.62 Y4.4 Z1.97 F4800.0 E3146.471
G1 X-53.62 Y4.4 Z1.97 F4800.0 E3152.135
G1 X-53.62 Y4.8 Z1.97 F4800.0 E3152.157
G1 X53.62 Y4.8 Z1.97 F4800.0 E3157.822
G1 X53.62 Y5.2 Z1.97 F4800.0 E3157.843
G1 X-53.62 Y5.2 Z1.97 F4800.0 E3163.508
G1 X-53.62 Y5.6 Z1.97 F4800.0 E3163.529
G1 X53.62 Y5.6 Z1.97 F4800.0 E3169.194
G1 X53.62 Y6.0 Z1.97 F4800.0 E3169.215
G1 X-53.62 Y6.0 Z1.97 F4800.0 E3174.88
G1 X-53.62 Y6.4 Z1.97 F4800.0 E3174.901
G1 X53.62 Y6.4 Z1.97 F4800.0 E3180.566
G1 X53.62 Y6.8 Z1.97 F4800.0 E3180.587
G1 X-53.62 Y6.8 Z1.97 F4800.0 E3186.252
G1 X-53.62 Y7.2 Z1.97 F4800.0 E3186.273
G1 X53.62 Y7.2 Z1.97 F4800.0 E3191.938
G1 X53.62 Y7.6 Z1.97 F4800.0 E3191.959
G1 X-53.62 Y7.6 Z1.97 F4800.0 E3197.624
G1 X-53.62 Y8.0 Z1.97 F4800.0 E3197.645
G1 X53.62 Y8.0 Z1.97 F4800.0 E3203.31
G1 X53.62 Y8.4 Z1.97 F4800.0 E3203.331
G1 X-53.62 Y8.4 Z1.97 F4800.0 E3208.996
G1 X-53.62 Y8.8 Z1.97 F4800.0 E3209.017
G1 X53.62 Y8.8 Z1.97 F4800.0 E3214.682
G1 X53.62 Y9.2 Z1.97 F4800.0 E3214.703
G1 X-53.62 Y9.2 Z1.97 F4800.0 E3220.368
G1 X-53.62 Y9.6 Z1.97 F4800.0 E3220.389
G1 X53.62 Y9.6 Z1.97 F4800.0 E3226.054
G1 X53.62 Y10.0 Z1.97 F4800.0 E3226.076
G1 X-53.62 Y10.0 Z1.97 F4800.0 E3231.74
G1 X-53.62 Y10.4 Z1.97 F4800.0 E3231.762
G1 X53.62 Y10.4 Z1.97 F4800.0 E3237.427
G1 X53.62 Y10.8 Z1.97 F4800.0 E3237.448
G1 X-53.62 Y10.8 Z1.97 F4800.0 E3243.113
G1 X-53.62 Y11.2 Z1.97 F4800.0 E3243.134
G1 X53.62 Y11.2 Z1.97 F4800.0 E3248.799
G1 X53.62 Y11.6 Z1.97 F4800.0 E3248.82
G1 X-53.62 Y11.6 Z1.97 F4800.0 E3254.485
G1 X-53.62 Y12.0 Z1.97 F4800.0 E3254.506
G1 X53.62 Y12.0 Z1.97 F4800.0 E3260.171
G1 X53.62 Y12.4 Z1.97 F4800.0 E3260.192
G1 X-53.62 Y12.4 Z1.97 F4800.0 E3265.857
G1 X-53.62 Y12.8 Z1.97 F4800.0 E3265.878
G1 X53.62 Y12.8 Z1.97 F4800.0 E3271.543
G1 X53.62 Y13.2 Z1.97 F4800.0 E3271.564
G1 X-53.62 Y13.2 Z1.97 F4800.0 E3277.229
G1 X-53.62 Y13.6 Z1.97 F4800.0 E3277.25
G1 X53.62 Y13.6 Z1.97 F4800.0 E3282.915
G1 X53.62 Y14.0 Z1.97 F4800.0 E3282.936
G1 X-53.62 Y14.0 Z1.97 F4800.0 E3288.601
G1 X-53.62 Y14.4 Z1.97 F4800.0 E3288.622
G1 X53.62 Y14.4 Z1.97 F4800.0 E3294.287
G1 X53.62 Y14.8 Z1.97 F4800.0 E3294.308
G1 X-53.62 Y14.8 Z1.97 F4800.0 E3299.973
G1 X-53.62 Y15.2 Z1.97 F4800.0 E3299.995
G1 X53.62 Y15.2 Z1.97 F4800.0 E3305.659
G1 X53.62 Y15.6 Z1.97 F4800.0 E3305.681
G1 X-53.62 Y15.6 Z1.97 F4800.0 E3311.346
G1 X-53.62 Y16.0 Z1.97 F4800.0 E3311.367
G1 X53.62 Y16.0 Z1.97 F4800.0 E3317.032
G1 X53.62 Y16.4 Z1.97 F4800.0 E3317.053
G1 X-53.62 Y16.4 Z1.97 F4800.0 E3322.718
G1 X-53.62 Y16.8 Z1.97 F4800.0 E3322.739
G1 X53.62 Y16.8 Z1.97 F4800.0 E3328.404
G1 X53.62 Y17.2 Z1.97 F4800.0 E3328.425
G1 X-53.62 Y17.2 Z1.97 F4800.0 E3334.09
G1 X-53.62 Y17.6 Z1.97 F4800.0 E3334.111
G1 X53.62 Y17.6 Z1.97 F4800.0 E3339.776
G1 X53.62 Y18.0 Z1.97 F4800.0 E3339.797
G1 X-53.62 Y18.0 Z1.97 F4800.0 E3345.462
G1 X-53.62 Y18.4 Z1.97 F4800.0 E3345.483
G1 X53.62 Y18.4 Z1.97 F4800.0 E3351.148
G1 X53.62 Y18.8 Z1.97 F4800.0 E3351.169
G1 X-53.62 Y18.8 Z1.97 F4800.0 E3356.834
G1 X-53.62 Y19.2 Z1.97 F4800.0 E3356.855
G1 X53.62 Y19.2 Z1.97 F4800.0 E3362.52
G1 X53.62 Y19.6 Z1.97 F4800.0 E3362.541
G1 X-53.62 Y19.6 Z1.97 F4800.0 E3368.206
G1 X-53.62 Y20.0 Z1.97 F4800.0 E3368.227
G1 X53.62 Y20.0 Z1.97 F4800.0 E3373.892
G1 X53.62 Y20.4 Z1.97 F4800.0 E3373.913
G1 X-53.62 Y20.4 Z1.97 F4800.0 E3379.578
G1 X-53.62 Y20.8 Z1.97 F4800.0 E3379.6
G1 X53.62 Y20.8 Z1.97 F4800.0 E3385.265
G1 X53.62 Y21.2 Z1.97 F4800.0 E3385.286
G1 X-53.62 Y21.2 Z1.97 F4800.0 E3390.951
G1 X-53.62 Y21.6 Z1.97 F4800.0 E3390.972
G1 X53.62 Y21.6 Z1.97 F4800.0 E3396.637
M73 P2 (display progress)
G1 X53.62 Y22.0 Z1.97 F4800.0 E3396.658
G1 X-53.62 Y22.0 Z1.97 F4800.0 E3402.323
G1 X-53.62 Y22.4 Z1.97 F4800.0 E3402.344
G1 X53.62 Y22.4 Z1.97 F4800.0 E3408.009
G1 X53.62 Y22.8 Z1.97 F4800.0 E3408.03
G1 X-53.62 Y22.8 Z1.97 F4800.0 E3413.695
G1 X-53.62 Y23.2 Z1.97 F4800.0 E3413.716
G1 X53.62 Y23.2 Z1.97 F4800.0 E3419.381
G1 X53.62 Y23.6 Z1.97 F4800.0 E3419.402
G1 X-53.62 Y23.6 Z1.97 F4800.0 E3425.067
G1 X-53.62 Y24.0 Z1.97 F4800.0 E3425.088
G1 X53.62 Y24.0 Z1.97 F4800.0 E3430.753
G1 X53.62 Y24.4 Z1.97 F4800.0 E3430.774
G1 X-53.62 Y24.4 Z1.97 F4800.0 E3436.439
G1 X-53.62 Y24.8 Z1.97 F4800.0 E3436.46
G1 X53.62 Y24.8 Z1.97 F4800.0 E3442.125
G1 X53.62 Y25.2 Z1.97 F4800.0 E3442.146
G1 X-53.62 Y25.2 Z1.97 F4800.0 E3447.811
G1 X-53.62 Y25.6 Z1.97 F4800.0 E3447.832
G1 X53.62 Y25.6 Z1.97 F4800.0 E3453.497
G1 X53.62 Y26.0 Z1.97 F4800.0 E3453.519
G1 X-53.62 Y26.0 Z1.97 F4800.0 E3459.183
G1 X-53.62 Y26.4 Z1.97 F4800.0 E3459.205
G1 X53.62 Y26.4 Z1.97 F4800.0 E3464.87
G1 X53.62 Y26.8 Z1.97 F4800.0 E3464.891
G1 X-53.62 Y26.8 Z1.97 F4800.0 E3470.556
G1 X-53.62 Y27.2 Z1.97 F4800.0 E3470.577
G1 X53.62 Y27.2 Z1.97 F4800.0 E3476.242
G1 X53.62 Y27.6 Z1.97 F4800.0 E3476.263
G1 X-53.62 Y27.6 Z1.97 F4800.0 E3481.928
G1 X-53.62 Y28.0 Z1.97 F4800.0 E3481.949
G1 X53.62 Y28.0 Z1.97 F4800.0 E3487.614
G1 X53.62 Y28.4 Z1.97 F4800.0 E3487.635
G1 X-53.62 Y28.4 Z1.97 F4800.0 E3493.3
G1 X-53.62 Y28.8 Z1.97 F4800.0 E3493.321
G1 X53.62 Y28.8 Z1.97 F4800.0 E3498.986
G1 X53.62 Y29.2 Z1.97 F4800.0 E3499.007
G1 X-53.62 Y29.2 Z1.97 F4800.0 E3504.672
G1 X-53.62 Y29.6 Z1.97 F4800.0 E3504.693
G1 X53.62 Y29.6 Z1.97 F4800.0 E3510.358
G1 X53.62 Y30.0 Z1.97 F4800.0 E3510.379
G1 X-53.62 Y30.0 Z1.97 F4800.0 E3516.044
G1 X-53.62 Y30.4 Z1.97 F4800.0 E3516.065
G1 X53.62 Y30.4 Z1.97 F4800.0 E3521.73
G1 X53.62 Y30.8 Z1.97 F4800.0 E3521.751
G1 X-53.62 Y30.8 Z1.97 F4800.0 E3527.416
G1 X-53.62 Y31.2 Z1.97 F4800.0 E3527.437
G1 X53.62 Y31.2 Z1.97 F4800.0 E3533.102
G1 X53.62 Y31.6 Z1.97 F4800.0 E3533.124
G1 X-53.62 Y31.6 Z1.97 F4800.0 E3538.789
G1 X-53.62 Y32.0 Z1.97 F4800.0 E3538.81
G1 X53.62 Y32.0 Z1.97 F4800.0 E3544.475
G1 X53.62 Y32.4 Z1.97 F4800.0 E3544.496
G1 X-53.62 Y32.4 Z1.97 F4800.0 E3550.161
G1 X-53.62 Y32.8 Z1.97 F4800.0 E3550.182
G1 X53.62 Y32.8 Z1.97 F4800.0 E3555.847
G1 X53.62 Y33.2 Z1.97 F4800.0 E3555.868
G1 X-53.62 Y33.2 Z1.97 F4800.0 E3561.533
G1 X-53.62 Y33.6 Z1.97 F4800.0 E3561.554
G1 X53.62 Y33.6 Z1.97 F4800.0 E3567.219
G1 X53.62 Y34.0 Z1.97 F4800.0 E3567.24
G1 X-53.62 Y34.0 Z1.97 F4800.0 E3572.905
G1 X-53.62 Y34.4 Z1.97 F4800.0 E3572.926
G1 X53.62 Y34.4 Z1.97 F4800.0 E3578.591
G1 X53.62 Y34.8 Z1.97 F4800.0 E3578.612
G1 X-53.62 Y34.8 Z1.97 F4800.0 E3584.277
G1 F1200.0
G1 E3583.277
G1 F4800.0
M103
(</infill>)
(</nestedRing>)
(</rotation>)
(</layer>)
(<operatingLayerEnd> </operatingLayerEnd>)
(<layer> 2.241 )
(<rotation> (6.12323399574e-17+1j) )
(<nestedRing>)
(<boundaryPerimeter>)
(<boundaryPoint> X-54.5 Y36.0 Z2.241 </boundaryPoint>)
(<boundaryPoint> X-54.5 Y-36.0 Z2.241 </boundaryPoint>)
(<boundaryPoint> X54.5 Y-36.0 Z2.241 </boundaryPoint>)
(<boundaryPoint> X54.5 Y36.0 Z2.241 </boundaryPoint>)
(<loop> outer )
G1 X-53.83 Y-35.4 Z2.24 F4200.0
G1 F1200.0
G1 E3584.277
G1 F4200.0
M101
G1 X53.9 Y-35.4 Z2.24 F4800.0 E3589.968
G1 X53.9 Y35.4 Z2.24 F4800.0 E3593.708
G1 X-53.9 Y35.4 Z2.24 F4800.0 E3599.403
G1 X-53.9 Y-35.4 Z2.24 F4800.0 E3603.143
G1 X-53.83 Y-35.4 Z2.24 F4800.0 E3603.146
G1 F1200.0
G1 E3603.146
G1 F4800.0
M103
(</loop>)
(<edge> outer )
;M108 R40.0
G1 X-53.83 Y-35.8 Z2.24 F4200.0
G1 F1200.0
G1 E3603.146
G1 F4200.0
M101
G1 X54.3 Y-35.8 Z2.24 F2400.0 E3608.858
G1 X54.3 Y35.8 Z2.24 F2400.0 E3612.641
G1 X-54.3 Y35.8 Z2.24 F2400.0 E3618.377
G1 X-54.3 Y-35.8 Z2.24 F2400.0 E3622.16
G1 X-53.9 Y-35.8 Z2.24 F2400.0 E3622.181
G1 X-53.83 Y-35.8 Z2.24 F2400.0 E3622.184
G1 F1200.0
G1 E3621.184
G1 F2400.0
M103
(</edge>)
(</boundaryPerimeter>)
(<infill>)
(<infillBoundary>)
(<infillPoint> X-53.9 Y35.4 Z0.675 </infillPoint>)
(<infillPoint> X-53.9 Y-35.4 Z0.675 </infillPoint>)
(<infillPoint> X53.9 Y-35.4 Z0.675 </infillPoint>)
(<infillPoint> X53.9 Y35.4 Z0.675 </infillPoint>)
(</infillBoundary>)
;M108 R80.0
G1 X-0.0 Y-35.12 Z2.24 F4200.0
G1 F1200.0
G1 E3622.184
G1 F4200.0
M101
G1 X0.0 Y35.12 Z2.24 F4800.0 E3625.895
G1 X-0.4 Y35.12 Z2.24 F4800.0 E3625.916
G1 X-0.4 Y-35.12 Z2.24 F4800.0 E3629.626
G1 X-0.8 Y-35.12 Z2.24 F4800.0 E3629.647
G1 X-0.8 Y35.12 Z2.24 F4800.0 E3633.358
G1 X-1.2 Y35.12 Z2.24 F4800.0 E3633.379
G1 X-1.2 Y-35.12 Z2.24 F4800.0 E3637.089
G1 X-1.6 Y-35.12 Z2.24 F4800.0 E3637.11
G1 X-1.6 Y35.12 Z2.24 F4800.0 E3640.821
G1 X-2.0 Y35.12 Z2.24 F4800.0 E3640.842
G1 X-2.0 Y-35.12 Z2.24 F4800.0 E3644.552
G1 X-2.4 Y-35.12 Z2.24 F4800.0 E3644.574
G1 X-2.4 Y35.12 Z2.24 F4800.0 E3648.284
G1 X-2.8 Y35.12 Z2.24 F4800.0 E3648.305
G1 X-2.8 Y-35.12 Z2.24 F4800.0 E3652.016
G1 X-3.2 Y-35.12 Z2.24 F4800.0 E3652.037
G1 X-3.2 Y35.12 Z2.24 F4800.0 E3655.747
G1 X-3.6 Y35.12 Z2.24 F4800.0 E3655.768
G1 X-3.6 Y-35.12 Z2.24 F4800.0 E3659.479
G1 X-4.0 Y-35.12 Z2.24 F4800.0 E3659.5
G1 X-4.0 Y35.12 Z2.24 F4800.0 E3663.21
G1 X-4.4 Y35.12 Z2.24 F4800.0 E3663.231
G1 X-4.4 Y-35.12 Z2.24 F4800.0 E3666.942
G1 X-4.8 Y-35.12 Z2.24 F4800.0 E3666.963
G1 X-4.8 Y35.12 Z2.24 F4800.0 E3670.673
G1 X-5.2 Y35.12 Z2.24 F4800.0 E3670.694
G1 X-5.2 Y-35.12 Z2.24 F4800.0 E3674.405
G1 X-5.6 Y-35.12 Z2.24 F4800.0 E3674.426
G1 X-5.6 Y35.12 Z2.24 F4800.0 E3678.136
G1 X-6.0 Y35.12 Z2.24 F4800.0 E3678.158
G1 X-6.0 Y-35.12 Z2.24 F4800.0 E3681.868
G1 X-6.4 Y-35.12 Z2.24 F4800.0 E3681.889
G1 X-6.4 Y35.12 Z2.24 F4800.0 E3685.6
G1 X-6.8 Y35.12 Z2.24 F4800.0 E3685.621
G1 X-6.8 Y-35.12 Z2.24 F4800.0 E3689.331
G1 X-7.2 Y-35.12 Z2.24 F4800.0 E3689.352
G1 X-7.2 Y35.12 Z2.24 F4800.0 E3693.063
G1 X-7.6 Y35.12 Z2.24 F4800.0 E3693.084
G1 X-7.6 Y-35.12 Z2.24 F4800.0 E3696.794
G1 X-8.0 Y-35.12 Z2.24 F4800.0 E3696.815
G1 X-8.0 Y35.12 Z2.24 F4800.0 E3700.526
G1 X-8.4 Y35.12 Z2.24 F4800.0 E3700.547
G1 X-8.4 Y-35.12 Z2.24 F4800.0 E3704.257
G1 X-8.8 Y-35.12 Z2.24 F4800.0 E3704.278
G1 X-8.8 Y35.12 Z2.24 F4800.0 E3707.989
G1 X-9.2 Y35.12 Z2.24 F4800.0 E3708.01
G1 X-9.2 Y-35.12 Z2.24 F4800.0 E3711.72
G1 X-9.6 Y-35.12 Z2.24 F4800.0 E3711.742
G1 X-9.6 Y35.12 Z2.24 F4800.0 E3715.452
G1 X-10.0 Y35.12 Z2.24 F4800.0 E3715.473
G1 X-10.0 Y-35.12 Z2.24 F4800.0 E3719.183
G1 X-10.4 Y-35.12 Z2.24 F4800.0 E3719.205
G1 X-10.4 Y35.12 Z2.24 F4800.0 E3722.915
G1 X-10.8 Y35.12 Z2.24 F4800.0 E3722.936
G1 X-10.8 Y-35.12 Z2.24 F4800.0 E3726.647
G1 X-11.2 Y-35.12 Z2.24 F4800.0 E3726.668
G1 X-11.2 Y35.12 Z2.24 F4800.0 E3730.378
G1 X-11.6 Y35.12 Z2.24 F4800.0 E3730.399
G1 X-11.6 Y-35.12 Z2.24 F4800.0 E3734.11
G1 X-12.0 Y-35.12 Z2.24 F4800.0 E3734.131
G1 X-12.0 Y35.12 Z2.24 F4800.0 E3737.841
G1 X-12.4 Y35.12 Z2.24 F4800.0 E3737.862
G1 X-12.4 Y-35.12 Z2.24 F4800.0 E3741.573
G1 X-12.8 Y-35.12 Z2.24 F4800.0 E3741.594
G1 X-12.8 Y35.12 Z2.24 F4800.0 E3745.304
G1 X-13.2 Y35.12 Z2.24 F4800.0 E3745.325
G1 X-13.2 Y-35.12 Z2.24 F4800.0 E3749.036
G1 X-13.6 Y-35.12 Z2.24 F4800.0 E3749.057
G1 X-13.6 Y35.12 Z2.24 F4800.0 E3752.767
G1 X-14.0 Y35.12 Z2.24 F4800.0 E3752.789
G1 X-14.0 Y-35.12 Z2.24 F4800.0 E3756.499
G1 X-14.4 Y-35.12 Z2.24 F4800.0 E3756.52
G1 X-14.4 Y35.12 Z2.24 F4800.0 E3760.231
G1 X-14.8 Y35.12 Z2.24 F4800.0 E3760.252
G1 X-14.8 Y-35.12 Z2.24 F4800.0 E3763.962
G1 X-15.2 Y-35.12 Z2.24 F4800.0 E3763.983
G1 X-15.2 Y35.12 Z2.24 F4800.0 E3767.694
G1 X-15.6 Y35.12 Z2.24 F4800.0 E3767.715
G1 X-15.6 Y-35.12 Z2.24 F4800.0 E3771.425
G1 X-16.0 Y-35.12 Z2.24 F4800.0 E3771.446
G1 X-16.0 Y35.12 Z2.24 F4800.0 E3775.157
G1 X-16.4 Y35.12 Z2.24 F4800.0 E3775.178
G1 X-16.4 Y-35.12 Z2.24 F4800.0 E3778.888
G1 X-16.8 Y-35.12 Z2.24 F4800.0 E3778.909
G1 X-16.8 Y35.12 Z2.24 F4800.0 E3782.62
G1 X-17.2 Y35.12 Z2.24 F4800.0 E3782.641
G1 X-17.2 Y-35.12 Z2.24 F4800.0 E3786.351
G1 X-17.6 Y-35.12 Z2.24 F4800.0 E3786.373
G1 X-17.6 Y35.12 Z2.24 F4800.0 E3790.083
G1 X-18.0 Y35.12 Z2.24 F4800.0 E3790.104
G1 X-18.0 Y-35.12 Z2.24 F4800.0 E3793.815
G1 X-18.4 Y-35.12 Z2.24 F4800.0 E3793.836
G1 X-18.4 Y35.12 Z2.24 F4800.0 E3797.546
G1 X-18.8 Y35.12 Z2.24 F4800.0 E3797.567
G1 X-18.8 Y-35.12 Z2.24 F4800.0 E3801.278
G1 X-19.2 Y-35.12 Z2.24 F4800.0 E3801.299
G1 X-19.2 Y35.12 Z2.24 F4800.0 E3805.009
G1 X-19.6 Y35.12 Z2.24 F4800.0 E3805.03
G1 X-19.6 Y-35.12 Z2.24 F4800.0 E3808.741
G1 X-20.0 Y-35.12 Z2.24 F4800.0 E3808.762
G1 X-20.0 Y35.12 Z2.24 F4800.0 E3812.472
G1 X-20.4 Y35.12 Z2.24 F4800.0 E3812.493
G1 X-20.4 Y-35.12 Z2.24 F4800.0 E3816.204
G1 X-20.8 Y-35.12 Z2.24 F4800.0 E3816.225
G1 X-20.8 Y35.12 Z2.24 F4800.0 E3819.935
G1 X-21.2 Y35.12 Z2.24 F4800.0 E3819.957
G1 X-21.2 Y-35.12 Z2.24 F4800.0 E3823.667
G1 X-21.6 Y-35.12 Z2.24 F4800.0 E3823.688
G1 X-21.6 Y35.12 Z2.24 F4800.0 E3827.399
G1 X-22.0 Y35.12 Z2.24 F4800.0 E3827.42
G1 X-22.0 Y-35.12 Z2.24 F4800.0 E3831.13
G1 X-22.4 Y-35.12 Z2.24 F4800.0 E3831.151
G1 X-22.4 Y35.12 Z2.24 F4800.0 E3834.862
G1 X-22.8 Y35.12 Z2.24 F4800.0 E3834.883
G1 X-22.8 Y-35.12 Z2.24 F4800.0 E3838.593
G1 X-23.2 Y-35.12 Z2.24 F4800.0 E3838.614
G1 X-23.2 Y35.12 Z2.24 F4800.0 E3842.325
G1 X-23.6 Y35.12 Z2.24 F4800.0 E3842.346
G1 X-23.6 Y-35.12 Z2.24 F4800.0 E3846.056
G1 X-24.0 Y-35.12 Z2.24 F4800.0 E3846.077
G1 X-24.0 Y35.12 Z2.24 F4800.0 E3849.788
G1 X-24.4 Y35.12 Z2.24 F4800.0 E3849.809
G1 X-24.4 Y-35.12 Z2.24 F4800.0 E3853.519
G1 X-24.8 Y-35.12 Z2.24 F4800.0 E3853.541
G1 X-24.8 Y35.12 Z2.24 F4800.0 E3857.251
G1 X-25.2 Y35.12 Z2.24 F4800.0 E3857.272
G1 X-25.2 Y-35.12 Z2.24 F4800.0 E3860.982
G1 X-25.6 Y-35.12 Z2.24 F4800.0 E3861.004
G1 X-25.6 Y35.12 Z2.24 F4800.0 E3864.714
G1 X-26.0 Y35.12 Z2.24 F4800.0 E3864.735
G1 X-26.0 Y-35.12 Z2.24 F4800.0 E3868.446
G1 X-26.4 Y-35.12 Z2.24 F4800.0 E3868.467
G1 X-26.4 Y35.12 Z2.24 F4800.0 E3872.177
G1 X-26.8 Y35.12 Z2.24 F4800.0 E3872.198
G1 X-26.8 Y-35.12 Z2.24 F4800.0 E3875.909
G1 X-27.2 Y-35.12 Z2.24 F4800.0 E3875.93
G1 X-27.2 Y35.12 Z2.24 F4800.0 E3879.64
G1 X-27.6 Y35.12 Z2.24 F4800.0 E3879.661
G1 X-27.6 Y-35.12 Z2.24 F4800.0 E3883.372
G1 X-28.0 Y-35.12 Z2.24 F4800.0 E3883.393
G1 X-28.0 Y35.12 Z2.24 F4800.0 E3887.103
G1 X-28.4 Y35.12 Z2.24 F4800.0 E3887.124
G1 X-28.4 Y-35.12 Z2.24 F4800.0 E3890.835
G1 X-28.8 Y-35.12 Z2.24 F4800.0 E3890.856
G1 X-28.8 Y35.12 Z2.24 F4800.0 E3894.566
G1 X-29.2 Y35.12 Z2.24 F4800.0 E3894.588
G1 X-29.2 Y-35.12 Z2.24 F4800.0 E3898.298
G1 X-29.6 Y-35.12 Z2.24 F4800.0 E3898.319
G1 X-29.6 Y35.12 Z2.24 F4800.0 E3902.03
G1 X-30.0 Y35.12 Z2.24 F4800.0 E3902.051
G1 X-30.0 Y-35.12 Z2.24 F4800.0 E3905.761
G1 X-30.4 Y-35.12 Z2.24 F4800.0 E3905.782
G1 X-30.4 Y35.12 Z2.24 F4800.0 E3909.493
G1 X-30.8 Y35.12 Z2.24 F4800.0 E3909.514
G1 X-30.8 Y-35.12 Z2.24 F4800.0 E3913.224
G1 X-31.2 Y-35.12 Z2.24 F4800.0 E3913.245
G1 X-31.2 Y35.12 Z2.24 F4800.0 E3916.956
G1 X-31.6 Y35.12 Z2.24 F4800.0 E3916.977
G1 X-31.6 Y-35.12 Z2.24 F4800.0 E3920.687
G1 X-32.0 Y-35.12 Z2.24 F4800.0 E3920.708
G1 X-32.0 Y35.12 Z2.24 F4800.0 E3924.419
G1 X-32.4 Y35.12 Z2.24 F4800.0 E3924.44
G1 X-32.4 Y-35.12 Z2.24 F4800.0 E3928.15
G1 X-32.8 Y-35.12 Z2.24 F4800.0 E3928.172
G1 X-32.8 Y35.12 Z2.24 F4800.0 E3931.882
G1 X-33.2 Y35.12 Z2.24 F4800.0 E3931.903
G1 X-33.2 Y-35.12 Z2.24 F4800.0 E3935.614
G1 X-33.6 Y-35.12 Z2.24 F4800.0 E3935.635
G1 X-33.6 Y35.12 Z2.24 F4800.0 E3939.345
G1 X-34.0 Y35.12 Z2.24 F4800.0 E3939.366
G1 X-34.0 Y-35.12 Z2.24 F4800.0 E3943.077
G1 X-34.4 Y-35.12 Z2.24 F4800.0 E3943.098
G1 X-34.4 Y35.12 Z2.24 F4800.0 E3946.808
G1 X-34.8 Y35.12 Z2.24 F4800.0 E3946.829
G1 X-34.8 Y-35.12 Z2.24 F4800.0 E3950.54
G1 X-35.2 Y-35.12 Z2.24 F4800.0 E3950.561
G1 X-35.2 Y35.12 Z2.24 F4800.0 E3954.271
G1 X-35.6 Y35.12 Z2.24 F4800.0 E3954.292
G1 X-35.6 Y-35.12 Z2.24 F4800.0 E3958.003
G1 X-36.0 Y-35.12 Z2.24 F4800.0 E3958.024
G1 X-36.0 Y35.12 Z2.24 F4800.0 E3961.734
G1 X-36.4 Y35.12 Z2.24 F4800.0 E3961.756
G1 X-36.4 Y-35.12 Z2.24 F4800.0 E3965.466
G1 X-36.8 Y-35.12 Z2.24 F4800.0 E3965.487
G1 X-36.8 Y35.12 Z2.24 F4800.0 E3969.198
G1 X-37.2 Y35.12 Z2.24 F4800.0 E3969.219
G1 X-37.2 Y-35.12 Z2.24 F4800.0 E3972.929
G1 X-37.6 Y-35.12 Z2.24 F4800.0 E3972.95
G1 X-37.6 Y35.12 Z2.24 F4800.0 E3976.661
G1 X-38.0 Y35.12 Z2.24 F4800.0 E3976.682
G1 X-38.0 Y-35.12 Z2.24 F4800.0 E3980.392
G1 X-38.4 Y-35.12 Z2.24 F4800.0 E3980.413
G1 X-38.4 Y35.12 Z2.24 F4800.0 E3984.124
G1 X-38.8 Y35.12 Z2.24 F4800.0 E3984.145
G1 X-38.8 Y-35.12 Z2.24 F4800.0 E3987.855
G1 X-39.2 Y-35.12 Z2.24 F4800.0 E3987.876
G1 X-39.2 Y35.12 Z2.24 F4800.0 E3991.587
G1 X-39.6 Y35.12 Z2.24 F4800.0 E3991.608
G1 X-39.6 Y-35.12 Z2.24 F4800.0 E3995.318
G1 X-40.0 Y-35.12 Z2.24 F4800.0 E3995.34
G1 X-40.0 Y35.12 Z2.24 F4800.0 E3999.05
G1 X-40.4 Y35.12 Z2.24 F4800.0 E3999.071
G1 X-40.4 Y-35.12 Z2.24 F4800.0 E4002.781
G1 X-40.8 Y-35.12 Z2.24 F4800.0 E4002.803
G1 X-40.8 Y35.12 Z2.24 F4800.0 E4006.513
G1 X-41.2 Y35.12 Z2.24 F4800.0 E4006.534
G1 X-41.2 Y-35.12 Z2.24 F4800.0 E4010.245
G1 X-41.6 Y-35.12 Z2.24 F4800.0 E4010.266
G1 X-41.6 Y35.12 Z2.24 F4800.0 E4013.976
G1 X-42.0 Y35.12 Z2.24 F4800.0 E4013.997
G1 X-42.0 Y-35.12 Z2.24 F4800.0 E4017.708
G1 X-42.4 Y-35.12 Z2.24 F4800.0 E4017.729
G1 X-42.4 Y35.12 Z2.24 F4800.0 E4021.439
G1 X-42.8 Y35.12 Z2.24 F4800.0 E4021.46
G1 X-42.8 Y-35.12 Z2.24 F4800.0 E4025.171
G1 X-43.2 Y-35.12 Z2.24 F4800.0 E4025.192
G1 X-43.2 Y35.12 Z2.24 F4800.0 E4028.902
G1 X-43.6 Y35.12 Z2.24 F4800.0 E4028.923
G1 X-43.6 Y-35.12 Z2.24 F4800.0 E4032.634
G1 X-44.0 Y-35.12 Z2.24 F4800.0 E4032.655
G1 X-44.0 Y35.12 Z2.24 F4800.0 E4036.365
G1 X-44.4 Y35.12 Z2.24 F4800.0 E4036.387
G1 X-44.4 Y-35.12 Z2.24 F4800.0 E4040.097
G1 X-44.8 Y-35.12 Z2.24 F4800.0 E4040.118
G1 X-44.8 Y35.12 Z2.24 F4800.0 E4043.829
G1 X-45.2 Y35.12 Z2.24 F4800.0 E4043.85
G1 X-45.2 Y-35.12 Z2.24 F4800.0 E4047.56
G1 X-45.6 Y-35.12 Z2.24 F4800.0 E4047.581
G1 X-45.6 Y35.12 Z2.24 F4800.0 E4051.292
G1 X-46.0 Y35.12 Z2.24 F4800.0 E4051.313
G1 X-46.0 Y-35.12 Z2.24 F4800.0 E4055.023
G1 X-46.4 Y-35.12 Z2.24 F4800.0 E4055.044
G1 X-46.4 Y35.12 Z2.24 F4800.0 E4058.755
G1 X-46.8 Y35.12 Z2.24 F4800.0 E4058.776
G1 X-46.8 Y-35.12 Z2.24 F4800.0 E4062.486
G1 X-47.2 Y-35.12 Z2.24 F4800.0 E4062.507
G1 X-47.2 Y35.12 Z2.24 F4800.0 E4066.218
G1 X-47.6 Y35.12 Z2.24 F4800.0 E4066.239
G1 X-47.6 Y-35.12 Z2.24 F4800.0 E4069.949
G1 X-48.0 Y-35.12 Z2.24 F4800.0 E4069.971
G1 X-48.0 Y35.12 Z2.24 F4800.0 E4073.681
G1 X-48.4 Y35.12 Z2.24 F4800.0 E4073.702
G1 X-48.4 Y-35.12 Z2.24 F4800.0 E4077.413
G1 X-48.8 Y-35.12 Z2.24 F4800.0 E4077.434
G1 X-48.8 Y35.12 Z2.24 F4800.0 E4081.144
G1 X-49.2 Y35.12 Z2.24 F4800.0 E4081.165
G1 X-49.2 Y-35.12 Z2.24 F4800.0 E4084.876
G1 X-49.6 Y-35.12 Z2.24 F4800.0 E4084.897
G1 X-49.6 Y35.12 Z2.24 F4800.0 E4088.607
G1 X-50.0 Y35.12 Z2.24 F4800.0 E4088.628
G1 X-50.0 Y-35.12 Z2.24 F4800.0 E4092.339
G1 X-50.4 Y-35.12 Z2.24 F4800.0 E4092.36
G1 X-50.4 Y35.12 Z2.24 F4800.0 E4096.07
G1 X-50.8 Y35.12 Z2.24 F4800.0 E4096.091
G1 X-50.8 Y-35.12 Z2.24 F4800.0 E4099.802
G1 X-51.2 Y-35.12 Z2.24 F4800.0 E4099.823
G1 X-51.2 Y35.12 Z2.24 F4800.0 E4103.533
G1 X-51.6 Y35.12 Z2.24 F4800.0 E4103.555
G1 X-51.6 Y-35.12 Z2.24 F4800.0 E4107.265
G1 X-52.0 Y-35.12 Z2.24 F4800.0 E4107.286
G1 X-52.0 Y35.12 Z2.24 F4800.0 E4110.996
G1 X-52.4 Y35.12 Z2.24 F4800.0 E4111.018
G1 X-52.4 Y-35.12 Z2.24 F4800.0 E4114.728
G1 X-52.8 Y-35.12 Z2.24 F4800.0 E4114.749
G1 X-52.8 Y35.12 Z2.24 F4800.0 E4118.46
G1 X-53.2 Y35.12 Z2.24 F4800.0 E4118.481
G1 X-53.2 Y-35.12 Z2.24 F4800.0 E4122.191
G1 X-53.6 Y-34.91 Z2.24 F4800.0 E4122.215
G1 X-53.6 Y34.91 Z2.24 F4800.0 E4125.903
G1 F1200.0
G1 E4124.903
G1 F4800.0
M103
G1 X0.4 Y35.12 Z2.24 F4200.0
G1 F1200.0
G1 E4125.903
G1 F4200.0
M101
G1 X0.4 Y-35.12 Z2.24 F4800.0 E4129.614
G1 X0.8 Y-35.12 Z2.24 F4800.0 E4129.635
G1 X0.8 Y35.12 Z2.24 F4800.0 E4133.345
G1 X1.2 Y35.12 Z2.24 F4800.0 E4133.367
G1 X1.2 Y-35.12 Z2.24 F4800.0 E4137.077
G1 X1.6 Y-35.12 Z2.24 F4800.0 E4137.098
G1 X1.6 Y35.12 Z2.24 F4800.0 E4140.808
G1 X2.0 Y35.12 Z2.24 F4800.0 E4140.83
G1 X2.0 Y-35.12 Z2.24 F4800.0 E4144.54
G1 X2.4 Y-35.12 Z2.24 F4800.0 E4144.561
G1 X2.4 Y35.12 Z2.24 F4800.0 E4148.272
G1 X2.8 Y35.12 Z2.24 F4800.0 E4148.293
G1 X2.8 Y-35.12 Z2.24 F4800.0 E4152.003
G1 X3.2 Y-35.12 Z2.24 F4800.0 E4152.024
G1 X3.2 Y35.12 Z2.24 F4800.0 E4155.735
G1 X3.6 Y35.12 Z2.24 F4800.0 E4155.756
G1 X3.6 Y-35.12 Z2.24 F4800.0 E4159.466
G1 X4.0 Y-35.12 Z2.24 F4800.0 E4159.487
G1 X4.0 Y35.12 Z2.24 F4800.0 E4163.198
G1 X4.4 Y35.12 Z2.24 F4800.0 E4163.219
G1 X4.4 Y-35.12 Z2.24 F4800.0 E4166.929
G1 X4.8 Y-35.12 Z2.24 F4800.0 E4166.95
G1 X4.8 Y35.12 Z2.24 F4800.0 E4170.661
G1 X5.2 Y35.12 Z2.24 F4800.0 E4170.682
G1 X5.2 Y-35.12 Z2.24 F4800.0 E4174.392
G1 X5.6 Y-35.12 Z2.24 F4800.0 E4174.414
G1 X5.6 Y35.12 Z2.24 F4800.0 E4178.124
G1 X6.0 Y35.12 Z2.24 F4800.0 E4178.145
G1 X6.0 Y-35.12 Z2.24 F4800.0 E4181.856
G1 X6.4 Y-35.12 Z2.24 F4800.0 E4181.877
G1 X6.4 Y35.12 Z2.24 F4800.0 E4185.587
G1 X6.8 Y35.12 Z2.24 F4800.0 E4185.608
G1 X6.8 Y-35.12 Z2.24 F4800.0 E4189.319
G1 X7.2 Y-35.12 Z2.24 F4800.0 E4189.34
G1 X7.2 Y35.12 Z2.24 F4800.0 E4193.05
G1 X7.6 Y35.12 Z2.24 F4800.0 E4193.071
G1 X7.6 Y-35.12 Z2.24 F4800.0 E4196.782
G1 X8.0 Y-35.12 Z2.24 F4800.0 E4196.803
G1 X8.0 Y35.12 Z2.24 F4800.0 E4200.513
G1 X8.4 Y35.12 Z2.24 F4800.0 E4200.534
G1 X8.4 Y-35.12 Z2.24 F4800.0 E4204.245
G1 X8.8 Y-35.12 Z2.24 F4800.0 E4204.266
G1 X8.8 Y35.12 Z2.24 F4800.0 E4207.976
G1 X9.2 Y35.12 Z2.24 F4800.0 E4207.998
G1 X9.2 Y-35.12 Z2.24 F4800.0 E4211.708
G1 X9.6 Y-35.12 Z2.24 F4800.0 E4211.729
G1 X9.6 Y35.12 Z2.24 F4800.0 E4215.44
G1 X10.0 Y35.12 Z2.24 F4800.0 E4215.461
G1 X10.0 Y-35.12 Z2.24 F4800.0 E4219.171
G1 X10.4 Y-35.12 Z2.24 F4800.0 E4219.192
G1 X10.4 Y35.12 Z2.24 F4800.0 E4222.903
G1 X10.8 Y35.12 Z2.24 F4800.0 E4222.924
G1 X10.8 Y-35.12 Z2.24 F4800.0 E4226.634
G1 X11.2 Y-35.12 Z2.24 F4800.0 E4226.655
G1 X11.2 Y35.12 Z2.24 F4800.0 E4230.366
G1 X11.6 Y35.12 Z2.24 F4800.0 E4230.387
G1 X11.6 Y-35.12 Z2.24 F4800.0 E4234.097
G1 X12.0 Y-35.12 Z2.24 F4800.0 E4234.118
G1 X12.0 Y35.12 Z2.24 F4800.0 E4237.829
G1 X12.4 Y35.12 Z2.24 F4800.0 E4237.85
G1 X12.4 Y-35.12 Z2.24 F4800.0 E4241.56
G1 X12.8 Y-35.12 Z2.24 F4800.0 E4241.582
G1 X12.8 Y35.12 Z2.24 F4800.0 E4245.292
G1 X13.2 Y35.12 Z2.24 F4800.0 E4245.313
G1 X13.2 Y-35.12 Z2.24 F4800.0 E4249.024
G1 X13.6 Y-35.12 Z2.24 F4800.0 E4249.045
G1 X13.6 Y35.12 Z2.24 F4800.0 E4252.755
G1 X14.0 Y35.12 Z2.24 F4800.0 E4252.776
G1 X14.0 Y-35.12 Z2.24 F4800.0 E4256.487
G1 X14.4 Y-35.12 Z2.24 F4800.0 E4256.508
G1 X14.4 Y35.12 Z2.24 F4800.0 E4260.218
G1 X14.8 Y35.12 Z2.24 F4800.0 E4260.239
G1 X14.8 Y-35.12 Z2.24 F4800.0 E4263.95
G1 X15.2 Y-35.12 Z2.24 F4800.0 E4263.971
G1 X15.2 Y35.12 Z2.24 F4800.0 E4267.681
G1 X15.6 Y35.12 Z2.24 F4800.0 E4267.702
G1 X15.6 Y-35.12 Z2.24 F4800.0 E4271.413
G1 X16.0 Y-35.12 Z2.24 F4800.0 E4271.434
G1 X16.0 Y35.12 Z2.24 F4800.0 E4275.144
G1 X16.4 Y35.12 Z2.24 F4800.0 E4275.166
G1 X16.4 Y-35.12 Z2.24 F4800.0 E4278.876
G1 X16.8 Y-35.12 Z2.24 F4800.0 E4278.897
G1 X16.8 Y35.12 Z2.24 F4800.0 E4282.607
G1 X17.2 Y35.12 Z2.24 F4800.0 E4282.629
G1 X17.2 Y-35.12 Z2.24 F4800.0 E4286.339
G1 X17.6 Y-35.12 Z2.24 F4800.0 E4286.36
G1 X17.6 Y35.12 Z2.24 F4800.0 E4290.071
G1 X18.0 Y35.12 Z2.24 F4800.0 E4290.092
G1 X18.0 Y-35.12 Z2.24 F4800.0 E4293.802
G1 X18.4 Y-35.12 Z2.24 F4800.0 E4293.823
G1 X18.4 Y35.12 Z2.24 F4800.0 E4297.534
G1 X18.8 Y35.12 Z2.24 F4800.0 E4297.555
G1 X18.8 Y-35.12 Z2.24 F4800.0 E4301.265
G1 X19.2 Y-35.12 Z2.24 F4800.0 E4301.286
G1 X19.2 Y35.12 Z2.24 F4800.0 E4304.997
G1 X19.6 Y35.12 Z2.24 F4800.0 E4305.018
G1 X19.6 Y-35.12 Z2.24 F4800.0 E4308.728
G1 X20.0 Y-35.12 Z2.24 F4800.0 E4308.749
G1 X20.0 Y35.12 Z2.24 F4800.0 E4312.46
G1 X20.4 Y35.12 Z2.24 F4800.0 E4312.481
G1 X20.4 Y-35.12 Z2.24 F4800.0 E4316.191
G1 X20.8 Y-35.12 Z2.24 F4800.0 E4316.213
G1 X20.8 Y35.12 Z2.24 F4800.0 E4319.923
G1 X21.2 Y35.12 Z2.24 F4800.0 E4319.944
G1 X21.2 Y-35.12 Z2.24 F4800.0 E4323.655
G1 X21.6 Y-35.12 Z2.24 F4800.0 E4323.676
G1 X21.6 Y35.12 Z2.24 F4800.0 E4327.386
G1 X22.0 Y35.12 Z2.24 F4800.0 E4327.407
G1 X22.0 Y-35.12 Z2.24 F4800.0 E4331.118
G1 X22.4 Y-35.12 Z2.24 F4800.0 E4331.139
G1 X22.4 Y35.12 Z2.24 F4800.0 E4334.849
G1 X22.8 Y35.12 Z2.24 F4800.0 E4334.87
G1 X22.8 Y-35.12 Z2.24 F4800.0 E4338.581
G1 X23.2 Y-35.12 Z2.24 F4800.0 E4338.602
G1 X23.2 Y35.12 Z2.24 F4800.0 E4342.312
G1 X23.6 Y35.12 Z2.24 F4800.0 E4342.333
G1 X23.6 Y-35.12 Z2.24 F4800.0 E4346.044
G1 X24.0 Y-35.12 Z2.24 F4800.0 E4346.065
G1 X24.0 Y35.12 Z2.24 F4800.0 E4349.775
G1 X24.4 Y35.12 Z2.24 F4800.0 E4349.797
G1 X24.4 Y-35.12 Z2.24 F4800.0 E4353.507
G1 X24.8 Y-35.12 Z2.24 F4800.0 E4353.528
G1 X24.8 Y35.12 Z2.24 F4800.0 E4357.239
G1 X25.2 Y35.12 Z2.24 F4800.0 E4357.26
G1 X25.2 Y-35.12 Z2.24 F4800.0 E4360.97
G1 X25.6 Y-35.12 Z2.24 F4800.0 E4360.991
G1 X25.6 Y35.12 Z2.24 F4800.0 E4364.702
G1 X26.0 Y35.12 Z2.24 F4800.0 E4364.723
G1 X26.0 Y-35.12 Z2.24 F4800.0 E4368.433
G1 X26.4 Y-35.12 Z2.24 F4800.0 E4368.454
G1 X26.4 Y35.12 Z2.24 F4800.0 E4372.165
G1 X26.8 Y35.12 Z2.24 F4800.0 E4372.186
G1 X26.8 Y-35.12 Z2.24 F4800.0 E4375.896
G1 X27.2 Y-35.12 Z2.24 F4800.0 E4375.917
G1 X27.2 Y35.12 Z2.24 F4800.0 E4379.628
G1 X27.6 Y35.12 Z2.24 F4800.0 E4379.649
G1 X27.6 Y-35.12 Z2.24 F4800.0 E4383.359
G1 X28.0 Y-35.12 Z2.24 F4800.0 E4383.381
G1 X28.0 Y35.12 Z2.24 F4800.0 E4387.091
G1 X28.4 Y35.12 Z2.24 F4800.0 E4387.112
G1 X28.4 Y-35.12 Z2.24 F4800.0 E4390.823
G1 X28.8 Y-35.12 Z2.24 F4800.0 E4390.844
G1 X28.8 Y35.12 Z2.24 F4800.0 E4394.554
G1 X29.2 Y35.12 Z2.24 F4800.0 E4394.575
G1 X29.2 Y-35.12 Z2.24 F4800.0 E4398.286
G1 X29.6 Y-35.12 Z2.24 F4800.0 E4398.307
G1 X29.6 Y35.12 Z2.24 F4800.0 E4402.017
G1 X30.0 Y35.12 Z2.24 F4800.0 E4402.038
G1 X30.0 Y-35.12 Z2.24 F4800.0 E4405.749
G1 X30.4 Y-35.12 Z2.24 F4800.0 E4405.77
G1 X30.4 Y35.12 Z2.24 F4800.0 E4409.48
G1 X30.8 Y35.12 Z2.24 F4800.0 E4409.501
G1 X30.8 Y-35.12 Z2.24 F4800.0 E4413.212
G1 X31.2 Y-35.12 Z2.24 F4800.0 E4413.233
G1 X31.2 Y35.12 Z2.24 F4800.0 E4416.943
G1 X31.6 Y35.12 Z2.24 F4800.0 E4416.965
G1 X31.6 Y-35.12 Z2.24 F4800.0 E4420.675
G1 X32.0 Y-35.12 Z2.24 F4800.0 E4420.696
G1 X32.0 Y35.12 Z2.24 F4800.0 E4424.406
G1 X32.4 Y35.12 Z2.24 F4800.0 E4424.428
G1 X32.4 Y-35.12 Z2.24 F4800.0 E4428.138
G1 X32.8 Y-35.12 Z2.24 F4800.0 E4428.159
G1 X32.8 Y35.12 Z2.24 F4800.0 E4431.87
G1 X33.2 Y35.12 Z2.24 F4800.0 E4431.891
G1 X33.2 Y-35.12 Z2.24 F4800.0 E4435.601
G1 X33.6 Y-35.12 Z2.24 F4800.0 E4435.622
G1 X33.6 Y35.12 Z2.24 F4800.0 E4439.333
G1 X34.0 Y35.12 Z2.24 F4800.0 E4439.354
G1 X34.0 Y-35.12 Z2.24 F4800.0 E4443.064
G1 X34.4 Y-35.12 Z2.24 F4800.0 E4443.085
G1 X34.4 Y35.12 Z2.24 F4800.0 E4446.796
G1 X34.8 Y35.12 Z2.24 F4800.0 E4446.817
G1 X34.8 Y-35.12 Z2.24 F4800.0 E4450.527
G1 X35.2 Y-35.12 Z2.24 F4800.0 E4450.548
G1 X35.2 Y35.12 Z2.24 F4800.0 E4454.259
G1 X35.6 Y35.12 Z2.24 F4800.0 E4454.28
G1 X35.6 Y-35.12 Z2.24 F4800.0 E4457.99
G1 X36.0 Y-35.12 Z2.24 F4800.0 E4458.012
G1 X36.0 Y35.12 Z2.24 F4800.0 E4461.722
G1 X36.4 Y35.12 Z2.24 F4800.0 E4461.743
G1 X36.4 Y-35.12 Z2.24 F4800.0 E4465.454
G1 X36.8 Y-35.12 Z2.24 F4800.0 E4465.475
G1 X36.8 Y35.12 Z2.24 F4800.0 E4469.185
G1 X37.2 Y35.12 Z2.24 F4800.0 E4469.206
G1 X37.2 Y-35.12 Z2.24 F4800.0 E4472.917
G1 X37.6 Y-35.12 Z2.24 F4800.0 E4472.938
G1 X37.6 Y35.12 Z2.24 F4800.0 E4476.648
G1 X38.0 Y35.12 Z2.24 F4800.0 E4476.669
G1 X38.0 Y-35.12 Z2.24 F4800.0 E4480.38
G1 X38.4 Y-35.12 Z2.24 F4800.0 E4480.401
G1 X38.4 Y35.12 Z2.24 F4800.0 E4484.111
G1 X38.8 Y35.12 Z2.24 F4800.0 E4484.132
G1 X38.8 Y-35.12 Z2.24 F4800.0 E4487.843
G1 X39.2 Y-35.12 Z2.24 F4800.0 E4487.864
G1 X39.2 Y35.12 Z2.24 F4800.0 E4491.574
G1 X39.6 Y35.12 Z2.24 F4800.0 E4491.596
G1 X39.6 Y-35.12 Z2.24 F4800.0 E4495.306
G1 X40.0 Y-35.12 Z2.24 F4800.0 E4495.327
G1 X40.0 Y35.12 Z2.24 F4800.0 E4499.038
G1 X40.4 Y35.12 Z2.24 F4800.0 E4499.059
G1 X40.4 Y-35.12 Z2.24 F4800.0 E4502.769
G1 X40.8 Y-35.12 Z2.24 F4800.0 E4502.79
G1 X40.8 Y35.12 Z2.24 F4800.0 E4506.501
G1 X41.2 Y35.12 Z2.24 F4800.0 E4506.522
G1 X41.2 Y-35.12 Z2.24 F4800.0 E4510.232
G1 X41.6 Y-35.12 Z2.24 F4800.0 E4510.253
G1 X41.6 Y35.12 Z2.24 F4800.0 E4513.964
G1 X42.0 Y35.12 Z2.24 F4800.0 E4513.985
G1 X42.0 Y-35.12 Z2.24 F4800.0 E4517.695
G1 X42.4 Y-35.12 Z2.24 F4800.0 E4517.716
G1 X42.4 Y35.12 Z2.24 F4800.0 E4521.427
G1 X42.8 Y35.12 Z2.24 F4800.0 E4521.448
G1 X42.8 Y-35.12 Z2.24 F4800.0 E4525.158
G1 X43.2 Y-35.12 Z2.24 F4800.0 E4525.18
G1 X43.2 Y35.12 Z2.24 F4800.0 E4528.89
G1 X43.6 Y35.12 Z2.24 F4800.0 E4528.911
G1 X43.6 Y-35.12 Z2.24 F4800.0 E4532.621
G1 X44.0 Y-35.12 Z2.24 F4800.0 E4532.643
G1 X44.0 Y35.12 Z2.24 F4800.0 E4536.353
G1 X44.4 Y35.12 Z2.24 F4800.0 E4536.374
G1 X44.4 Y-35.12 Z2.24 F4800.0 E4540.085
G1 X44.8 Y-35.12 Z2.24 F4800.0 E4540.106
G1 X44.8 Y35.12 Z2.24 F4800.0 E4543.816
G1 X45.2 Y35.12 Z2.24 F4800.0 E4543.837
G1 X45.2 Y-35.12 Z2.24 F4800.0 E4547.548
G1 X45.6 Y-35.12 Z2.24 F4800.0 E4547.569
G1 X45.6 Y35.12 Z2.24 F4800.0 E4551.279
G1 X46.0 Y35.12 Z2.24 F4800.0 E4551.3
G1 X46.0 Y-35.12 Z2.24 F4800.0 E4555.011
G1 X46.4 Y-35.12 Z2.24 F4800.0 E4555.032
G1 X46.4 Y35.12 Z2.24 F4800.0 E4558.742
G1 X46.8 Y35.12 Z2.24 F4800.0 E4558.763
G1 X46.8 Y-35.12 Z2.24 F4800.0 E4562.474
G1 X47.2 Y-35.12 Z2.24 F4800.0 E4562.495
G1 X47.2 Y35.12 Z2.24 F4800.0 E4566.205
G1 X47.6 Y35.12 Z2.24 F4800.0 E4566.227
G1 X47.6 Y-35.12 Z2.24 F4800.0 E4569.937
G1 X48.0 Y-35.12 Z2.24 F4800.0 E4569.958
G1 X48.0 Y35.12 Z2.24 F4800.0 E4573.669
G1 X48.4 Y35.12 Z2.24 F4800.0 E4573.69
G1 X48.4 Y-35.12 Z2.24 F4800.0 E4577.4
G1 X48.8 Y-35.12 Z2.24 F4800.0 E4577.421
G1 X48.8 Y35.12 Z2.24 F4800.0 E4581.132
G1 X49.2 Y35.12 Z2.24 F4800.0 E4581.153
G1 X49.2 Y-35.12 Z2.24 F4800.0 E4584.863
G1 X49.6 Y-35.12 Z2.24 F4800.0 E4584.884
G1 X49.6 Y35.12 Z2.24 F4800.0 E4588.595
G1 X50.0 Y35.12 Z2.24 F4800.0 E4588.616
G1 X50.0 Y-35.12 Z2.24 F4800.0 E4592.326
G1 X50.4 Y-35.12 Z2.24 F4800.0 E4592.347
G1 X50.4 Y35.12 Z2.24 F4800.0 E4596.058
G1 X50.8 Y35.12 Z2.24 F4800.0 E4596.079
G1 X50.8 Y-35.12 Z2.24 F4800.0 E4599.789
G1 X51.2 Y-35.12 Z2.24 F4800.0 E4599.811
G1 X51.2 Y35.12 Z2.24 F4800.0 E4603.521
G1 X51.6 Y35.12 Z2.24 F4800.0 E4603.542
G1 X51.6 Y-35.12 Z2.24 F4800.0 E4607.253
G1 X52.0 Y-35.12 Z2.24 F4800.0 E4607.274
G1 X52.0 Y35.12 Z2.24 F4800.0 E4610.984
G1 X52.4 Y35.12 Z2.24 F4800.0 E4611.005
G1 X52.4 Y-35.12 Z2.24 F4800.0 E4614.716
G1 X52.8 Y-35.12 Z2.24 F4800.0 E4614.737
G1 X52.8 Y35.12 Z2.24 F4800.0 E4618.447
G1 X53.2 Y35.12 Z2.24 F4800.0 E4618.468
G1 X53.2 Y-35.12 Z2.24 F4800.0 E4622.179
G1 X53.6 Y-34.91 Z2.24 F4800.0 E4622.203
G1 X53.6 Y34.91 Z2.24 F4800.0 E4625.891
G1 F1200.0
G1 E4624.891
G1 F4800.0
M103
(</infill>)
(</nestedRing>)
(</rotation>)
(</layer>)
(<layer> 2.511 )
(<rotation> (-1+1.22464679915e-16j) )
(<nestedRing>)
(<boundaryPerimeter>)
(<boundaryPoint> X-54.5 Y36.0 Z2.511 </boundaryPoint>)
(<boundaryPoint> X-54.5 Y-36.0 Z2.511 </boundaryPoint>)
(<boundaryPoint> X54.5 Y-36.0 Z2.511 </boundaryPoint>)
(<boundaryPoint> X54.5 Y36.0 Z2.511 </boundaryPoint>)
(<loop> outer )
G1 X-53.9 Y-35.16 Z2.51 F4200.0
G1 F1200.0
G1 E4625.891
G1 F4200.0
M101
G1 X-53.9 Y-35.4 Z2.51 F4800.0 E4625.904
G1 X53.9 Y-35.4 Z2.51 F4800.0 E4631.598
G1 X53.9 Y35.4 Z2.51 F4800.0 E4635.338
G1 X-53.9 Y35.4 Z2.51 F4800.0 E4641.033
G1 X-53.9 Y-35.16 Z2.51 F4800.0 E4644.76
G1 F1200.0
G1 E4644.76
G1 F4800.0
M103
(</loop>)
(<edge> outer )
;M108 R40.0
G1 X-54.14 Y-35.8 Z2.51 F4200.0
G1 F1200.0
G1 E4644.76
G1 F4200.0
M101
G1 X-53.9 Y-35.8 Z2.51 F2400.0 E4644.773
G1 X54.3 Y-35.8 Z2.51 F2400.0 E4650.488
G1 X54.3 Y35.8 Z2.51 F2400.0 E4654.271
G1 X-54.3 Y35.8 Z2.51 F2400.0 E4660.007
G1 X-54.3 Y-35.8 Z2.51 F2400.0 E4663.79
G1 X-54.14 Y-35.8 Z2.51 F2400.0 E4663.798
G1 F1200.0
G1 E4662.798
G1 F2400.0
M103
(</edge>)
(</boundaryPerimeter>)
(<infill>)
(<infillBoundary>)
(<infillPoint> X-53.9 Y35.4 Z0.945 </infillPoint>)
(<infillPoint> X-53.9 Y-35.4 Z0.945 </infillPoint>)
(<infillPoint> X53.9 Y-35.4 Z0.945 </infillPoint>)
(<infillPoint> X53.9 Y35.4 Z0.945 </infillPoint>)
M73 P3 (display progress)
(</infillBoundary>)
;M108 R80.0
G1 X-53.62 Y-32.4 Z2.51 F4200.0
G1 F1200.0
G1 E4663.798
G1 F4200.0
M101
G1 X-53.62 Y-28.4 Z2.51 F4800.0 E4664.009
G1 X-50.14 Y-30.13 Z2.51 F4800.0 E4664.215
G1 X-49.86 Y-30.13 Z2.51 F4800.0 E4664.229
G1 X-46.14 Y-33.87 Z2.51 F4800.0 E4664.508
G1 X-45.86 Y-33.87 Z2.51 F4800.0 E4664.523
G1 X-42.14 Y-30.13 Z2.51 F4800.0 E4664.802
G1 X-41.86 Y-30.13 Z2.51 F4800.0 E4664.817
G1 X-38.14 Y-33.87 Z2.51 F4800.0 E4665.096
G1 X-37.86 Y-33.87 Z2.51 F4800.0 E4665.111
G1 X-34.14 Y-30.13 Z2.51 F4800.0 E4665.39
G1 X-33.86 Y-30.13 Z2.51 F4800.0 E4665.404
G1 X-30.14 Y-33.87 Z2.51 F4800.0 E4665.683
G1 X-29.86 Y-33.87 Z2.51 F4800.0 E4665.698
G1 X-26.14 Y-30.13 Z2.51 F4800.0 E4665.977
G1 X-25.86 Y-30.13 Z2.51 F4800.0 E4665.992
G1 X-22.14 Y-33.87 Z2.51 F4800.0 E4666.271
G1 X-21.86 Y-33.87 Z2.51 F4800.0 E4666.286
G1 X-18.14 Y-30.13 Z2.51 F4800.0 E4666.565
G1 X-17.86 Y-30.13 Z2.51 F4800.0 E4666.579
G1 X-14.14 Y-33.87 Z2.51 F4800.0 E4666.858
G1 X-13.86 Y-33.87 Z2.51 F4800.0 E4666.873
G1 X-10.14 Y-30.13 Z2.51 F4800.0 E4667.152
G1 X-9.86 Y-30.13 Z2.51 F4800.0 E4667.167
G1 X-6.14 Y-33.87 Z2.51 F4800.0 E4667.446
G1 X-5.86 Y-33.87 Z2.51 F4800.0 E4667.461
G1 X-2.14 Y-30.13 Z2.51 F4800.0 E4667.74
G1 X-1.86 Y-30.13 Z2.51 F4800.0 E4667.754
G1 X1.86 Y-33.87 Z2.51 F4800.0 E4668.033
G1 X2.14 Y-33.87 Z2.51 F4800.0 E4668.048
G1 X5.86 Y-30.13 Z2.51 F4800.0 E4668.327
G1 X6.14 Y-30.13 Z2.51 F4800.0 E4668.342
G1 X9.86 Y-33.87 Z2.51 F4800.0 E4668.621
G1 X10.14 Y-33.87 Z2.51 F4800.0 E4668.636
G1 X13.86 Y-30.13 Z2.51 F4800.0 E4668.915
G1 X14.14 Y-30.13 Z2.51 F4800.0 E4668.929
G1 X17.86 Y-33.87 Z2.51 F4800.0 E4669.208
G1 X18.14 Y-33.87 Z2.51 F4800.0 E4669.223
G1 X21.86 Y-30.13 Z2.51 F4800.0 E4669.502
G1 X22.14 Y-30.13 Z2.51 F4800.0 E4669.517
G1 X25.86 Y-33.87 Z2.51 F4800.0 E4669.796
G1 X26.14 Y-33.87 Z2.51 F4800.0 E4669.811
G1 X29.86 Y-30.13 Z2.51 F4800.0 E4670.09
G1 X30.14 Y-30.13 Z2.51 F4800.0 E4670.104
G1 X33.86 Y-33.87 Z2.51 F4800.0 E4670.383
G1 X34.14 Y-33.87 Z2.51 F4800.0 E4670.398
G1 X37.86 Y-30.13 Z2.51 F4800.0 E4670.677
G1 X38.14 Y-30.13 Z2.51 F4800.0 E4670.692
G1 X41.86 Y-33.87 Z2.51 F4800.0 E4670.971
G1 X42.14 Y-33.87 Z2.51 F4800.0 E4670.986
G1 X45.86 Y-30.13 Z2.51 F4800.0 E4671.265
G1 X46.14 Y-30.13 Z2.51 F4800.0 E4671.279
G1 X49.86 Y-33.87 Z2.51 F4800.0 E4671.558
G1 X50.14 Y-33.87 Z2.51 F4800.0 E4671.573
G1 X53.62 Y-28.4 Z2.51 F4800.0 E4671.916
G1 X53.62 Y-34.8 Z2.51 F4800.0 E4672.254
G1 X50.14 Y-34.13 Z2.51 F4800.0 E4672.441
G1 X-46.14 Y-34.13 Z2.51 F4800.0 E4677.527
G1 X-53.62 Y-32.8 Z2.51 F4800.0 E4677.928
G1 X-53.62 Y-34.8 Z2.51 F4800.0 E4678.034
G1 F1200.0
G1 E4677.034
G1 F4800.0
M103
G1 X-53.62 Y31.6 Z2.51 F4200.0
G1 F1200.0
G1 E4678.034
G1 F4200.0
M101
G1 X-53.62 Y28.0 Z2.51 F4800.0 E4678.224
G1 X-50.14 Y26.13 Z2.51 F4800.0 E4678.433
G1 X-49.86 Y26.13 Z2.51 F4800.0 E4678.448
G1 X-46.14 Y29.87 Z2.51 F4800.0 E4678.727
G1 X-45.86 Y29.87 Z2.51 F4800.0 E4678.741
G1 X-42.14 Y26.13 Z2.51 F4800.0 E4679.02
G1 X-41.86 Y26.13 Z2.51 F4800.0 E4679.035
G1 X-38.14 Y29.87 Z2.51 F4800.0 E4679.314
G1 X-37.86 Y29.87 Z2.51 F4800.0 E4679.329
G1 X-34.14 Y26.13 Z2.51 F4800.0 E4679.608
G1 X-33.86 Y26.13 Z2.51 F4800.0 E4679.623
G1 X-30.14 Y29.87 Z2.51 F4800.0 E4679.902
G1 X-29.86 Y29.87 Z2.51 F4800.0 E4679.916
G1 X-26.14 Y26.13 Z2.51 F4800.0 E4680.195
G1 X-25.86 Y26.13 Z2.51 F4800.0 E4680.21
G1 X-22.14 Y29.87 Z2.51 F4800.0 E4680.489
G1 X-21.86 Y29.87 Z2.51 F4800.0 E4680.504
G1 X-18.14 Y26.13 Z2.51 F4800.0 E4680.783
G1 X-17.86 Y26.13 Z2.51 F4800.0 E4680.798
G1 X-14.14 Y29.87 Z2.51 F4800.0 E4681.077
G1 X-13.86 Y29.87 Z2.51 F4800.0 E4681.091
G1 X-10.14 Y26.13 Z2.51 F4800.0 E4681.37
G1 X-9.86 Y26.13 Z2.51 F4800.0 E4681.385
G1 X-6.14 Y29.87 Z2.51 F4800.0 E4681.664
G1 X-5.86 Y29.87 Z2.51 F4800.0 E4681.679
G1 X-2.14 Y26.13 Z2.51 F4800.0 E4681.958
G1 X-1.86 Y26.13 Z2.51 F4800.0 E4681.973
G1 X1.86 Y29.87 Z2.51 F4800.0 E4682.252
G1 X2.14 Y29.87 Z2.51 F4800.0 E4682.266
G1 X5.86 Y26.13 Z2.51 F4800.0 E4682.545
G1 X6.14 Y26.13 Z2.51 F4800.0 E4682.56
G1 X9.86 Y29.87 Z2.51 F4800.0 E4682.839
G1 X10.14 Y29.87 Z2.51 F4800.0 E4682.854
G1 X13.86 Y26.13 Z2.51 F4800.0 E4683.133
G1 X14.14 Y26.13 Z2.51 F4800.0 E4683.148
G1 X17.86 Y29.87 Z2.51 F4800.0 E4683.427
G1 X18.14 Y29.87 Z2.51 F4800.0 E4683.441
G1 X21.86 Y26.13 Z2.51 F4800.0 E4683.72
G1 X22.14 Y26.13 Z2.51 F4800.0 E4683.735
G1 X25.86 Y29.87 Z2.51 F4800.0 E4684.014
G1 X26.14 Y29.87 Z2.51 F4800.0 E4684.029
G1 X29.86 Y26.13 Z2.51 F4800.0 E4684.308
G1 X30.14 Y26.13 Z2.51 F4800.0 E4684.323
G1 X33.86 Y29.87 Z2.51 F4800.0 E4684.602
G1 X34.14 Y29.87 Z2.51 F4800.0 E4684.616
G1 X37.86 Y26.13 Z2.51 F4800.0 E4684.895
G1 X38.14 Y26.13 Z2.51 F4800.0 E4684.91
G1 X41.86 Y29.87 Z2.51 F4800.0 E4685.189
G1 X42.14 Y29.87 Z2.51 F4800.0 E4685.204
G1 X45.86 Y26.13 Z2.51 F4800.0 E4685.483
G1 X46.14 Y26.13 Z2.51 F4800.0 E4685.498
G1 X49.86 Y29.87 Z2.51 F4800.0 E4685.777
G1 X50.14 Y29.87 Z2.51 F4800.0 E4685.791
G1 X53.62 Y31.6 Z2.51 F4800.0 E4685.997
G1 X53.62 Y24.0 Z2.51 F4800.0 E4686.398
G1 X50.14 Y22.13 Z2.51 F4800.0 E4686.607
G1 X49.86 Y22.13 Z2.51 F4800.0 E4686.622
G1 X46.14 Y25.87 Z2.51 F4800.0 E4686.901
G1 X45.86 Y25.87 Z2.51 F4800.0 E4686.915
G1 X42.14 Y22.13 Z2.51 F4800.0 E4687.194
G1 X41.86 Y22.13 Z2.51 F4800.0 E4687.209
G1 X38.14 Y25.87 Z2.51 F4800.0 E4687.488
G1 X37.86 Y25.87 Z2.51 F4800.0 E4687.503
G1 X34.14 Y22.13 Z2.51 F4800.0 E4687.782
G1 X33.86 Y22.13 Z2.51 F4800.0 E4687.797
G1 X30.14 Y25.87 Z2.51 F4800.0 E4688.076
G1 X29.86 Y25.87 Z2.51 F4800.0 E4688.09
G1 X26.14 Y22.13 Z2.51 F4800.0 E4688.369
G1 X25.86 Y22.13 Z2.51 F4800.0 E4688.384
G1 X22.14 Y25.87 Z2.51 F4800.0 E4688.663
G1 X21.86 Y25.87 Z2.51 F4800.0 E4688.678
G1 X18.14 Y22.13 Z2.51 F4800.0 E4688.957
G1 X17.86 Y22.13 Z2.51 F4800.0 E4688.972
G1 X14.14 Y25.87 Z2.51 F4800.0 E4689.25
G1 X13.86 Y25.87 Z2.51 F4800.0 E4689.265
G1 X10.14 Y22.13 Z2.51 F4800.0 E4689.544
G1 X9.86 Y22.13 Z2.51 F4800.0 E4689.559
G1 X6.14 Y25.87 Z2.51 F4800.0 E4689.838
G1 X5.86 Y25.87 Z2.51 F4800.0 E4689.853
G1 X2.14 Y22.13 Z2.51 F4800.0 E4690.132
G1 X1.86 Y22.13 Z2.51 F4800.0 E4690.147
G1 X-1.86 Y25.87 Z2.51 F4800.0 E4690.425
G1 X-2.14 Y25.87 Z2.51 F4800.0 E4690.44
G1 X-5.86 Y22.13 Z2.51 F4800.0 E4690.719
G1 X-6.14 Y22.13 Z2.51 F4800.0 E4690.734
G1 X-9.86 Y25.87 Z2.51 F4800.0 E4691.013
G1 X-10.14 Y25.87 Z2.51 F4800.0 E4691.028
G1 X-13.86 Y22.13 Z2.51 F4800.0 E4691.307
G1 X-14.14 Y22.13 Z2.51 F4800.0 E4691.321
G1 X-17.86 Y25.87 Z2.51 F4800.0 E4691.6
G1 X-18.14 Y25.87 Z2.51 F4800.0 E4691.615
G1 X-21.86 Y22.13 Z2.51 F4800.0 E4691.894
G1 X-22.14 Y22.13 Z2.51 F4800.0 E4691.909
G1 X-25.86 Y25.87 Z2.51 F4800.0 E4692.188
G1 X-26.14 Y25.87 Z2.51 F4800.0 E4692.203
G1 X-29.86 Y22.13 Z2.51 F4800.0 E4692.482
G1 X-30.14 Y22.13 Z2.51 F4800.0 E4692.496
G1 X-33.86 Y25.87 Z2.51 F4800.0 E4692.775
G1 X-34.14 Y25.87 Z2.51 F4800.0 E4692.79
G1 X-37.86 Y22.13 Z2.51 F4800.0 E4693.069
G1 X-38.14 Y22.13 Z2.51 F4800.0 E4693.084
G1 X-41.86 Y25.87 Z2.51 F4800.0 E4693.363
G1 X-42.14 Y25.87 Z2.51 F4800.0 E4693.378
G1 X-45.86 Y22.13 Z2.51 F4800.0 E4693.657
G1 X-46.14 Y22.13 Z2.51 F4800.0 E4693.671
G1 X-49.86 Y25.87 Z2.51 F4800.0 E4693.95
G1 X-50.14 Y25.87 Z2.51 F4800.0 E4693.965
G1 X-53.62 Y27.6 Z2.51 F4800.0 E4694.17
G1 X-53.62 Y20.0 Z2.51 F4800.0 E4694.572
G1 X-50.14 Y18.13 Z2.51 F4800.0 E4694.781
G1 X-49.86 Y18.13 Z2.51 F4800.0 E4694.795
G1 X-46.14 Y21.87 Z2.51 F4800.0 E4695.074
G1 X-45.86 Y21.87 Z2.51 F4800.0 E4695.089
G1 X-42.14 Y18.13 Z2.51 F4800.0 E4695.368
G1 X-41.86 Y18.13 Z2.51 F4800.0 E4695.383
G1 X-38.14 Y21.87 Z2.51 F4800.0 E4695.662
G1 X-37.86 Y21.87 Z2.51 F4800.0 E4695.677
G1 X-34.14 Y18.13 Z2.51 F4800.0 E4695.956
G1 X-33.86 Y18.13 Z2.51 F4800.0 E4695.97
G1 X-30.14 Y21.87 Z2.51 F4800.0 E4696.249
G1 X-29.86 Y21.87 Z2.51 F4800.0 E4696.264
G1 X-26.14 Y18.13 Z2.51 F4800.0 E4696.543
G1 X-25.86 Y18.13 Z2.51 F4800.0 E4696.558
G1 X-22.14 Y21.87 Z2.51 F4800.0 E4696.837
G1 X-21.86 Y21.87 Z2.51 F4800.0 E4696.852
G1 X-18.14 Y18.13 Z2.51 F4800.0 E4697.131
G1 X-17.86 Y18.13 Z2.51 F4800.0 E4697.145
G1 X-14.14 Y21.87 Z2.51 F4800.0 E4697.424
G1 X-13.86 Y21.87 Z2.51 F4800.0 E4697.439
G1 X-10.14 Y18.13 Z2.51 F4800.0 E4697.718
G1 X-9.86 Y18.13 Z2.51 F4800.0 E4697.733
G1 X-6.14 Y21.87 Z2.51 F4800.0 E4698.012
G1 X-5.86 Y21.87 Z2.51 F4800.0 E4698.027
G1 X-2.14 Y18.13 Z2.51 F4800.0 E4698.306
G1 X-1.86 Y18.13 Z2.51 F4800.0 E4698.32
G1 X1.86 Y21.87 Z2.51 F4800.0 E4698.599
G1 X2.14 Y21.87 Z2.51 F4800.0 E4698.614
G1 X5.86 Y18.13 Z2.51 F4800.0 E4698.893
G1 X6.14 Y18.13 Z2.51 F4800.0 E4698.908
G1 X9.86 Y21.87 Z2.51 F4800.0 E4699.187
G1 X10.14 Y21.87 Z2.51 F4800.0 E4699.202
G1 X13.86 Y18.13 Z2.51 F4800.0 E4699.481
G1 X14.14 Y18.13 Z2.51 F4800.0 E4699.495
G1 X17.86 Y21.87 Z2.51 F4800.0 E4699.774
G1 X18.14 Y21.87 Z2.51 F4800.0 E4699.789
G1 X21.86 Y18.13 Z2.51 F4800.0 E4700.068
G1 X22.14 Y18.13 Z2.51 F4800.0 E4700.083
G1 X25.86 Y21.87 Z2.51 F4800.0 E4700.362
G1 X26.14 Y21.87 Z2.51 F4800.0 E4700.377
G1 X29.86 Y18.13 Z2.51 F4800.0 E4700.656
G1 X30.14 Y18.13 Z2.51 F4800.0 E4700.67
G1 X33.86 Y21.87 Z2.51 F4800.0 E4700.949
G1 X34.14 Y21.87 Z2.51 F4800.0 E4700.964
G1 X37.86 Y18.13 Z2.51 F4800.0 E4701.243
G1 X38.14 Y18.13 Z2.51 F4800.0 E4701.258
G1 X41.86 Y21.87 Z2.51 F4800.0 E4701.537
G1 X42.14 Y21.87 Z2.51 F4800.0 E4701.552
G1 X45.86 Y18.13 Z2.51 F4800.0 E4701.83
G1 X46.14 Y18.13 Z2.51 F4800.0 E4701.845
G1 X49.86 Y21.87 Z2.51 F4800.0 E4702.124
G1 X50.14 Y21.87 Z2.51 F4800.0 E4702.139
G1 X53.62 Y23.6 Z2.51 F4800.0 E4702.344
G1 X53.62 Y15.6 Z2.51 F4800.0 E4702.767
G1 X50.14 Y14.13 Z2.51 F4800.0 E4702.966
G1 X49.86 Y14.13 Z2.51 F4800.0 E4702.981
G1 X46.14 Y17.87 Z2.51 F4800.0 E4703.26
G1 X45.86 Y17.87 Z2.51 F4800.0 E4703.275
G1 X42.14 Y14.13 Z2.51 F4800.0 E4703.554
G1 X41.86 Y14.13 Z2.51 F4800.0 E4703.569
G1 X38.14 Y17.87 Z2.51 F4800.0 E4703.848
G1 X37.86 Y17.87 Z2.51 F4800.0 E4703.862
G1 X34.14 Y14.13 Z2.51 F4800.0 E4704.141
G1 X33.86 Y14.13 Z2.51 F4800.0 E4704.156
G1 X30.14 Y17.87 Z2.51 F4800.0 E4704.435
G1 X29.86 Y17.87 Z2.51 F4800.0 E4704.45
G1 X26.14 Y14.13 Z2.51 F4800.0 E4704.729
G1 X25.86 Y14.13 Z2.51 F4800.0 E4704.744
G1 X22.14 Y17.87 Z2.51 F4800.0 E4705.023
G1 X21.86 Y17.87 Z2.51 F4800.0 E4705.037
G1 X18.14 Y14.13 Z2.51 F4800.0 E4705.316
G1 X17.86 Y14.13 Z2.51 F4800.0 E4705.331
G1 X14.14 Y17.87 Z2.51 F4800.0 E4705.61
G1 X13.86 Y17.87 Z2.51 F4800.0 E4705.625
G1 X10.14 Y14.13 Z2.51 F4800.0 E4705.904
G1 X9.86 Y14.13 Z2.51 F4800.0 E4705.919
G1 X6.14 Y17.87 Z2.51 F4800.0 E4706.198
G1 X5.86 Y17.87 Z2.51 F4800.0 E4706.212
G1 X2.14 Y14.13 Z2.51 F4800.0 E4706.491
G1 X1.86 Y14.13 Z2.51 F4800.0 E4706.506
G1 X-1.86 Y17.87 Z2.51 F4800.0 E4706.785
G1 X-2.14 Y17.87 Z2.51 F4800.0 E4706.8
G1 X-5.86 Y14.13 Z2.51 F4800.0 E4707.079
G1 X-6.14 Y14.13 Z2.51 F4800.0 E4707.094
G1 X-9.86 Y17.87 Z2.51 F4800.0 E4707.373
G1 X-10.14 Y17.87 Z2.51 F4800.0 E4707.387
G1 X-13.86 Y14.13 Z2.51 F4800.0 E4707.666
G1 X-14.14 Y14.13 Z2.51 F4800.0 E4707.681
G1 X-17.86 Y17.87 Z2.51 F4800.0 E4707.96
G1 X-18.14 Y17.87 Z2.51 F4800.0 E4707.975
G1 X-21.86 Y14.13 Z2.51 F4800.0 E4708.254
G1 X-22.14 Y14.13 Z2.51 F4800.0 E4708.269
G1 X-25.86 Y17.87 Z2.51 F4800.0 E4708.548
G1 X-26.14 Y17.87 Z2.51 F4800.0 E4708.562
G1 X-29.86 Y14.13 Z2.51 F4800.0 E4708.841
G1 X-30.14 Y14.13 Z2.51 F4800.0 E4708.856
G1 X-33.86 Y17.87 Z2.51 F4800.0 E4709.135
G1 X-34.14 Y17.87 Z2.51 F4800.0 E4709.15
G1 X-37.86 Y14.13 Z2.51 F4800.0 E4709.429
G1 X-38.14 Y14.13 Z2.51 F4800.0 E4709.444
G1 X-41.86 Y17.87 Z2.51 F4800.0 E4709.723
G1 X-42.14 Y17.87 Z2.51 F4800.0 E4709.737
G1 X-45.86 Y14.13 Z2.51 F4800.0 E4710.016
G1 X-46.14 Y14.13 Z2.51 F4800.0 E4710.031
G1 X-49.86 Y17.87 Z2.51 F4800.0 E4710.31
G1 X-50.14 Y17.87 Z2.51 F4800.0 E4710.325
G1 X-53.62 Y19.6 Z2.51 F4800.0 E4710.53
G1 X-53.62 Y11.6 Z2.51 F4800.0 E4710.953
G1 X-50.14 Y10.13 Z2.51 F4800.0 E4711.152
G1 X-49.86 Y10.13 Z2.51 F4800.0 E4711.167
G1 X-46.14 Y13.87 Z2.51 F4800.0 E4711.446
G1 X-45.86 Y13.87 Z2.51 F4800.0 E4711.461
G1 X-42.14 Y10.13 Z2.51 F4800.0 E4711.74
G1 X-41.86 Y10.13 Z2.51 F4800.0 E4711.755
G1 X-38.14 Y13.87 Z2.51 F4800.0 E4712.034
G1 X-37.86 Y13.87 Z2.51 F4800.0 E4712.048
G1 X-34.14 Y10.13 Z2.51 F4800.0 E4712.327
G1 X-33.86 Y10.13 Z2.51 F4800.0 E4712.342
G1 X-30.14 Y13.87 Z2.51 F4800.0 E4712.621
G1 X-29.86 Y13.87 Z2.51 F4800.0 E4712.636
G1 X-26.14 Y10.13 Z2.51 F4800.0 E4712.915
G1 X-25.86 Y10.13 Z2.51 F4800.0 E4712.93
G1 X-22.14 Y13.87 Z2.51 F4800.0 E4713.209
G1 X-21.86 Y13.87 Z2.51 F4800.0 E4713.223
G1 X-18.14 Y10.13 Z2.51 F4800.0 E4713.502
G1 X-17.86 Y10.13 Z2.51 F4800.0 E4713.517
G1 X-14.14 Y13.87 Z2.51 F4800.0 E4713.796
G1 X-13.86 Y13.87 Z2.51 F4800.0 E4713.811
G1 X-10.14 Y10.13 Z2.51 F4800.0 E4714.09
G1 X-9.86 Y10.13 Z2.51 F4800.0 E4714.105
G1 X-6.14 Y13.87 Z2.51 F4800.0 E4714.383
G1 X-5.86 Y13.87 Z2.51 F4800.0 E4714.398
G1 X-2.14 Y10.13 Z2.51 F4800.0 E4714.677
G1 X-1.86 Y10.13 Z2.51 F4800.0 E4714.692
G1 X1.86 Y13.87 Z2.51 F4800.0 E4714.971
G1 X2.14 Y13.87 Z2.51 F4800.0 E4714.986
G1 X5.86 Y10.13 Z2.51 F4800.0 E4715.265
G1 X6.14 Y10.13 Z2.51 F4800.0 E4715.28
G1 X9.86 Y13.87 Z2.51 F4800.0 E4715.558
G1 X10.14 Y13.87 Z2.51 F4800.0 E4715.573
G1 X13.86 Y10.13 Z2.51 F4800.0 E4715.852
G1 X14.14 Y10.13 Z2.51 F4800.0 E4715.867
G1 X17.86 Y13.87 Z2.51 F4800.0 E4716.146
G1 X18.14 Y13.87 Z2.51 F4800.0 E4716.161
G1 X21.86 Y10.13 Z2.51 F4800.0 E4716.44
G1 X22.14 Y10.13 Z2.51 F4800.0 E4716.454
G1 X25.86 Y13.87 Z2.51 F4800.0 E4716.733
G1 X26.14 Y13.87 Z2.51 F4800.0 E4716.748
G1 X29.86 Y10.13 Z2.51 F4800.0 E4717.027
G1 X30.14 Y10.13 Z2.51 F4800.0 E4717.042
G1 X33.86 Y13.87 Z2.51 F4800.0 E4717.321
G1 X34.14 Y13.87 Z2.51 F4800.0 E4717.336
G1 X37.86 Y10.13 Z2.51 F4800.0 E4717.615
G1 X38.14 Y10.13 Z2.51 F4800.0 E4717.629
G1 X41.86 Y13.87 Z2.51 F4800.0 E4717.908
G1 X42.14 Y13.87 Z2.51 F4800.0 E4717.923
G1 X45.86 Y10.13 Z2.51 F4800.0 E4718.202
G1 X46.14 Y10.13 Z2.51 F4800.0 E4718.217
G1 X49.86 Y13.87 Z2.51 F4800.0 E4718.496
G1 X50.14 Y13.87 Z2.51 F4800.0 E4718.511
G1 X53.62 Y15.2 Z2.51 F4800.0 E4718.707
G1 X53.62 Y7.6 Z2.51 F4800.0 E4719.109
G1 X50.14 Y6.13 Z2.51 F4800.0 E4719.309
G1 X49.86 Y6.13 Z2.51 F4800.0 E4719.323
G1 X46.14 Y9.87 Z2.51 F4800.0 E4719.602
G1 X45.86 Y9.87 Z2.51 F4800.0 E4719.617
G1 X42.14 Y6.13 Z2.51 F4800.0 E4719.896
G1 X41.86 Y6.13 Z2.51 F4800.0 E4719.911
G1 X38.14 Y9.87 Z2.51 F4800.0 E4720.19
G1 X37.86 Y9.87 Z2.51 F4800.0 E4720.205
G1 X34.14 Y6.13 Z2.51 F4800.0 E4720.484
G1 X33.86 Y6.13 Z2.51 F4800.0 E4720.498
G1 X30.14 Y9.87 Z2.51 F4800.0 E4720.777
G1 X29.86 Y9.87 Z2.51 F4800.0 E4720.792
G1 X26.14 Y6.13 Z2.51 F4800.0 E4721.071
G1 X25.86 Y6.13 Z2.51 F4800.0 E4721.086
G1 X22.14 Y9.87 Z2.51 F4800.0 E4721.365
G1 X21.86 Y9.87 Z2.51 F4800.0 E4721.38
G1 X18.14 Y6.13 Z2.51 F4800.0 E4721.658
G1 X17.86 Y6.13 Z2.51 F4800.0 E4721.673
G1 X14.14 Y9.87 Z2.51 F4800.0 E4721.952
G1 X13.86 Y9.87 Z2.51 F4800.0 E4721.967
G1 X10.14 Y6.13 Z2.51 F4800.0 E4722.246
G1 X9.86 Y6.13 Z2.51 F4800.0 E4722.261
G1 X6.14 Y9.87 Z2.51 F4800.0 E4722.54
G1 X5.86 Y9.87 Z2.51 F4800.0 E4722.555
G1 X2.14 Y6.13 Z2.51 F4800.0 E4722.833
G1 X1.86 Y6.13 Z2.51 F4800.0 E4722.848
G1 X-1.86 Y9.87 Z2.51 F4800.0 E4723.127
G1 X-2.14 Y9.87 Z2.51 F4800.0 E4723.142
G1 X-5.86 Y6.13 Z2.51 F4800.0 E4723.421
G1 X-6.14 Y6.13 Z2.51 F4800.0 E4723.436
G1 X-9.86 Y9.87 Z2.51 F4800.0 E4723.715
G1 X-10.14 Y9.87 Z2.51 F4800.0 E4723.729
G1 X-13.86 Y6.13 Z2.51 F4800.0 E4724.008
G1 X-14.14 Y6.13 Z2.51 F4800.0 E4724.023
G1 X-17.86 Y9.87 Z2.51 F4800.0 E4724.302
G1 X-18.14 Y9.87 Z2.51 F4800.0 E4724.317
G1 X-21.86 Y6.13 Z2.51 F4800.0 E4724.596
G1 X-22.14 Y6.13 Z2.51 F4800.0 E4724.611
G1 X-25.86 Y9.87 Z2.51 F4800.0 E4724.89
G1 X-26.14 Y9.87 Z2.51 F4800.0 E4724.904
G1 X-29.86 Y6.13 Z2.51 F4800.0 E4725.183
G1 X-30.14 Y6.13 Z2.51 F4800.0 E4725.198
G1 X-33.86 Y9.87 Z2.51 F4800.0 E4725.477
G1 X-34.14 Y9.87 Z2.51 F4800.0 E4725.492
G1 X-37.86 Y6.13 Z2.51 F4800.0 E4725.771
G1 X-38.14 Y6.13 Z2.51 F4800.0 E4725.786
G1 X-41.86 Y9.87 Z2.51 F4800.0 E4726.065
G1 X-42.14 Y9.87 Z2.51 F4800.0 E4726.079
G1 X-45.86 Y6.13 Z2.51 F4800.0 E4726.358
G1 X-46.14 Y6.13 Z2.51 F4800.0 E4726.373
G1 X-49.86 Y9.87 Z2.51 F4800.0 E4726.652
G1 X-50.14 Y9.87 Z2.51 F4800.0 E4726.667
G1 X-53.62 Y11.2 Z2.51 F4800.0 E4726.864
G1 X-53.62 Y4.0 Z2.51 F4800.0 E4727.244
G1 X-50.14 Y2.13 Z2.51 F4800.0 E4727.453
G1 X-49.86 Y2.13 Z2.51 F4800.0 E4727.468
G1 X-46.14 Y5.87 Z2.51 F4800.0 E4727.747
G1 X-45.86 Y5.87 Z2.51 F4800.0 E4727.761
G1 X-42.14 Y2.13 Z2.51 F4800.0 E4728.04
G1 X-41.86 Y2.13 Z2.51 F4800.0 E4728.055
G1 X-38.14 Y5.87 Z2.51 F4800.0 E4728.334
G1 X-37.86 Y5.87 Z2.51 F4800.0 E4728.349
G1 X-34.14 Y2.13 Z2.51 F4800.0 E4728.628
G1 X-33.86 Y2.13 Z2.51 F4800.0 E4728.643
G1 X-30.14 Y5.87 Z2.51 F4800.0 E4728.922
G1 X-29.86 Y5.87 Z2.51 F4800.0 E4728.936
G1 X-26.14 Y2.13 Z2.51 F4800.0 E4729.215
G1 X-25.86 Y2.13 Z2.51 F4800.0 E4729.23
G1 X-22.14 Y5.87 Z2.51 F4800.0 E4729.509
G1 X-21.86 Y5.87 Z2.51 F4800.0 E4729.524
G1 X-18.14 Y2.13 Z2.51 F4800.0 E4729.803
G1 X-17.86 Y2.13 Z2.51 F4800.0 E4729.818
G1 X-14.14 Y5.87 Z2.51 F4800.0 E4730.096
G1 X-13.86 Y5.87 Z2.51 F4800.0 E4730.111
G1 X-10.14 Y2.13 Z2.51 F4800.0 E4730.39
G1 X-9.86 Y2.13 Z2.51 F4800.0 E4730.405
G1 X-6.14 Y5.87 Z2.51 F4800.0 E4730.684
G1 X-5.86 Y5.87 Z2.51 F4800.0 E4730.699
G1 X-2.14 Y2.13 Z2.51 F4800.0 E4730.978
G1 X-1.86 Y2.13 Z2.51 F4800.0 E4730.993
G1 X1.86 Y5.87 Z2.51 F4800.0 E4731.271
G1 X2.14 Y5.87 Z2.51 F4800.0 E4731.286
G1 X5.86 Y2.13 Z2.51 F4800.0 E4731.565
G1 X6.14 Y2.13 Z2.51 F4800.0 E4731.58
G1 X9.86 Y5.87 Z2.51 F4800.0 E4731.859
G1 X10.14 Y5.87 Z2.51 F4800.0 E4731.874
G1 X13.86 Y2.13 Z2.51 F4800.0 E4732.153
G1 X14.14 Y2.13 Z2.51 F4800.0 E4732.167
G1 X17.86 Y5.87 Z2.51 F4800.0 E4732.446
G1 X18.14 Y5.87 Z2.51 F4800.0 E4732.461
G1 X21.86 Y2.13 Z2.51 F4800.0 E4732.74
G1 X22.14 Y2.13 Z2.51 F4800.0 E4732.755
G1 X25.86 Y5.87 Z2.51 F4800.0 E4733.034
G1 X26.14 Y5.87 Z2.51 F4800.0 E4733.049
G1 X29.86 Y2.13 Z2.51 F4800.0 E4733.328
G1 X30.14 Y2.13 Z2.51 F4800.0 E4733.342
G1 X33.86 Y5.87 Z2.51 F4800.0 E4733.621
G1 X34.14 Y5.87 Z2.51 F4800.0 E4733.636
G1 X37.86 Y2.13 Z2.51 F4800.0 E4733.915
G1 X38.14 Y2.13 Z2.51 F4800.0 E4733.93
G1 X41.86 Y5.87 Z2.51 F4800.0 E4734.209
G1 X42.14 Y5.87 Z2.51 F4800.0 E4734.224
G1 X45.86 Y2.13 Z2.51 F4800.0 E4734.503
G1 X46.14 Y2.13 Z2.51 F4800.0 E4734.517
G1 X49.86 Y5.87 Z2.51 F4800.0 E4734.796
G1 X50.14 Y5.87 Z2.51 F4800.0 E4734.811
G1 X53.62 Y7.2 Z2.51 F4800.0 E4735.008
G1 X53.62 Y-0.4 Z2.51 F4800.0 E4735.409
G1 X50.14 Y-1.87 Z2.51 F4800.0 E4735.609
G1 X49.86 Y-1.87 Z2.51 F4800.0 E4735.624
G1 X46.14 Y1.87 Z2.51 F4800.0 E4735.903
G1 X45.86 Y1.87 Z2.51 F4800.0 E4735.918
G1 X42.14 Y-1.87 Z2.51 F4800.0 E4736.196
G1 X41.86 Y-1.87 Z2.51 F4800.0 E4736.211
G1 X38.14 Y1.87 Z2.51 F4800.0 E4736.49
G1 X37.86 Y1.87 Z2.51 F4800.0 E4736.505
G1 X34.14 Y-1.87 Z2.51 F4800.0 E4736.784
G1 X33.86 Y-1.87 Z2.51 F4800.0 E4736.799
G1 X30.14 Y1.87 Z2.51 F4800.0 E4737.078
G1 X29.86 Y1.87 Z2.51 F4800.0 E4737.093
G1 X26.14 Y-1.87 Z2.51 F4800.0 E4737.371
G1 X25.86 Y-1.87 Z2.51 F4800.0 E4737.386
G1 X22.14 Y1.87 Z2.51 F4800.0 E4737.665
G1 X21.86 Y1.87 Z2.51 F4800.0 E4737.68
G1 X18.14 Y-1.87 Z2.51 F4800.0 E4737.959
G1 X17.86 Y-1.87 Z2.51 F4800.0 E4737.974
G1 X14.14 Y1.87 Z2.51 F4800.0 E4738.253
G1 X13.86 Y1.87 Z2.51 F4800.0 E4738.267
G1 X10.14 Y-1.87 Z2.51 F4800.0 E4738.546
G1 X9.86 Y-1.87 Z2.51 F4800.0 E4738.561
G1 X6.14 Y1.87 Z2.51 F4800.0 E4738.84
G1 X5.86 Y1.87 Z2.51 F4800.0 E4738.855
G1 X2.14 Y-1.87 Z2.51 F4800.0 E4739.134
G1 X1.86 Y-1.87 Z2.51 F4800.0 E4739.149
G1 X-1.86 Y1.87 Z2.51 F4800.0 E4739.428
G1 X-2.14 Y1.87 Z2.51 F4800.0 E4739.442
G1 X-5.86 Y-1.87 Z2.51 F4800.0 E4739.721
G1 X-6.14 Y-1.87 Z2.51 F4800.0 E4739.736
G1 X-9.86 Y1.87 Z2.51 F4800.0 E4740.015
G1 X-10.14 Y1.87 Z2.51 F4800.0 E4740.03
G1 X-13.86 Y-1.87 Z2.51 F4800.0 E4740.309
G1 X-14.14 Y-1.87 Z2.51 F4800.0 E4740.324
G1 X-17.86 Y1.87 Z2.51 F4800.0 E4740.603
G1 X-18.14 Y1.87 Z2.51 F4800.0 E4740.617
G1 X-21.86 Y-1.87 Z2.51 F4800.0 E4740.896
G1 X-22.14 Y-1.87 Z2.51 F4800.0 E4740.911
G1 X-25.86 Y1.87 Z2.51 F4800.0 E4741.19
G1 X-26.14 Y1.87 Z2.51 F4800.0 E4741.205
G1 X-29.86 Y-1.87 Z2.51 F4800.0 E4741.484
G1 X-30.14 Y-1.87 Z2.51 F4800.0 E4741.499
G1 X-33.86 Y1.87 Z2.51 F4800.0 E4741.778
G1 X-34.14 Y1.87 Z2.51 F4800.0 E4741.792
G1 X-37.86 Y-1.87 Z2.51 F4800.0 E4742.071
G1 X-38.14 Y-1.87 Z2.51 F4800.0 E4742.086
G1 X-41.86 Y1.87 Z2.51 F4800.0 E4742.365
G1 X-42.14 Y1.87 Z2.51 F4800.0 E4742.38
G1 X-45.86 Y-1.87 Z2.51 F4800.0 E4742.659
G1 X-46.14 Y-1.87 Z2.51 F4800.0 E4742.674
G1 X-49.86 Y1.87 Z2.51 F4800.0 E4742.953
G1 X-50.14 Y1.87 Z2.51 F4800.0 E4742.967
G1 X-53.62 Y3.6 Z2.51 F4800.0 E4743.173
G1 X-53.62 Y-4.4 Z2.51 F4800.0 E4743.595
G1 X-50.14 Y-5.87 Z2.51 F4800.0 E4743.795
G1 X-49.86 Y-5.87 Z2.51 F4800.0 E4743.81
G1 X-46.14 Y-2.13 Z2.51 F4800.0 E4744.089
G1 X-45.86 Y-2.13 Z2.51 F4800.0 E4744.103
G1 X-42.14 Y-5.87 Z2.51 F4800.0 E4744.382
G1 X-41.86 Y-5.87 Z2.51 F4800.0 E4744.397
G1 X-38.14 Y-2.13 Z2.51 F4800.0 E4744.676
G1 X-37.86 Y-2.13 Z2.51 F4800.0 E4744.691
G1 X-34.14 Y-5.87 Z2.51 F4800.0 E4744.97
G1 X-33.86 Y-5.87 Z2.51 F4800.0 E4744.985
G1 X-30.14 Y-2.13 Z2.51 F4800.0 E4745.264
G1 X-29.86 Y-2.13 Z2.51 F4800.0 E4745.278
G1 X-26.14 Y-5.87 Z2.51 F4800.0 E4745.557
G1 X-25.86 Y-5.87 Z2.51 F4800.0 E4745.572
G1 X-22.14 Y-2.13 Z2.51 F4800.0 E4745.851
G1 X-21.86 Y-2.13 Z2.51 F4800.0 E4745.866
G1 X-18.14 Y-5.87 Z2.51 F4800.0 E4746.145
G1 X-17.86 Y-5.87 Z2.51 F4800.0 E4746.16
G1 X-14.14 Y-2.13 Z2.51 F4800.0 E4746.439
G1 X-13.86 Y-2.13 Z2.51 F4800.0 E4746.453
G1 X-10.14 Y-5.87 Z2.51 F4800.0 E4746.732
G1 X-9.86 Y-5.87 Z2.51 F4800.0 E4746.747
G1 X-6.14 Y-2.13 Z2.51 F4800.0 E4747.026
G1 X-5.86 Y-2.13 Z2.51 F4800.0 E4747.041
G1 X-2.14 Y-5.87 Z2.51 F4800.0 E4747.32
G1 X-1.86 Y-5.87 Z2.51 F4800.0 E4747.335
G1 X1.86 Y-2.13 Z2.51 F4800.0 E4747.614
G1 X2.14 Y-2.13 Z2.51 F4800.0 E4747.628
G1 X5.86 Y-5.87 Z2.51 F4800.0 E4747.907
G1 X6.14 Y-5.87 Z2.51 F4800.0 E4747.922
G1 X9.86 Y-2.13 Z2.51 F4800.0 E4748.201
G1 X10.14 Y-2.13 Z2.51 F4800.0 E4748.216
G1 X13.86 Y-5.87 Z2.51 F4800.0 E4748.495
G1 X14.14 Y-5.87 Z2.51 F4800.0 E4748.51
G1 X17.86 Y-2.13 Z2.51 F4800.0 E4748.788
G1 X18.14 Y-2.13 Z2.51 F4800.0 E4748.803
G1 X21.86 Y-5.87 Z2.51 F4800.0 E4749.082
G1 X22.14 Y-5.87 Z2.51 F4800.0 E4749.097
G1 X25.86 Y-2.13 Z2.51 F4800.0 E4749.376
G1 X26.14 Y-2.13 Z2.51 F4800.0 E4749.391
G1 X29.86 Y-5.87 Z2.51 F4800.0 E4749.67
G1 X30.14 Y-5.87 Z2.51 F4800.0 E4749.685
G1 X33.86 Y-2.13 Z2.51 F4800.0 E4749.963
G1 X34.14 Y-2.13 Z2.51 F4800.0 E4749.978
G1 X37.86 Y-5.87 Z2.51 F4800.0 E4750.257
G1 X38.14 Y-5.87 Z2.51 F4800.0 E4750.272
G1 X41.86 Y-2.13 Z2.51 F4800.0 E4750.551
G1 X42.14 Y-2.13 Z2.51 F4800.0 E4750.566
G1 X45.86 Y-5.87 Z2.51 F4800.0 E4750.845
G1 X46.14 Y-5.87 Z2.51 F4800.0 E4750.859
G1 X49.86 Y-2.13 Z2.51 F4800.0 E4751.138
G1 X50.14 Y-2.13 Z2.51 F4800.0 E4751.153
G1 X53.62 Y-0.8 Z2.51 F4800.0 E4751.35
G1 X53.62 Y-8.4 Z2.51 F4800.0 E4751.751
G1 X50.14 Y-9.87 Z2.51 F4800.0 E4751.951
G1 X49.86 Y-9.87 Z2.51 F4800.0 E4751.966
G1 X46.14 Y-6.13 Z2.51 F4800.0 E4752.245
G1 X45.86 Y-6.13 Z2.51 F4800.0 E4752.26
G1 X42.14 Y-9.87 Z2.51 F4800.0 E4752.539
G1 X41.86 Y-9.87 Z2.51 F4800.0 E4752.553
G1 X38.14 Y-6.13 Z2.51 F4800.0 E4752.832
G1 X37.86 Y-6.13 Z2.51 F4800.0 E4752.847
G1 X34.14 Y-9.87 Z2.51 F4800.0 E4753.126
G1 X33.86 Y-9.87 Z2.51 F4800.0 E4753.141
G1 X30.14 Y-6.13 Z2.51 F4800.0 E4753.42
G1 X29.86 Y-6.13 Z2.51 F4800.0 E4753.435
G1 X26.14 Y-9.87 Z2.51 F4800.0 E4753.714
G1 X25.86 Y-9.87 Z2.51 F4800.0 E4753.728
G1 X22.14 Y-6.13 Z2.51 F4800.0 E4754.007
G1 X21.86 Y-6.13 Z2.51 F4800.0 E4754.022
G1 X18.14 Y-9.87 Z2.51 F4800.0 E4754.301
G1 X17.86 Y-9.87 Z2.51 F4800.0 E4754.316
G1 X14.14 Y-6.13 Z2.51 F4800.0 E4754.595
G1 X13.86 Y-6.13 Z2.51 F4800.0 E4754.61
G1 X10.14 Y-9.87 Z2.51 F4800.0 E4754.889
G1 X9.86 Y-9.87 Z2.51 F4800.0 E4754.903
G1 X6.14 Y-6.13 Z2.51 F4800.0 E4755.182
G1 X5.86 Y-6.13 Z2.51 F4800.0 E4755.197
G1 X2.14 Y-9.87 Z2.51 F4800.0 E4755.476
G1 X1.86 Y-9.87 Z2.51 F4800.0 E4755.491
G1 X-1.86 Y-6.13 Z2.51 F4800.0 E4755.77
G1 X-2.14 Y-6.13 Z2.51 F4800.0 E4755.785
G1 X-5.86 Y-9.87 Z2.51 F4800.0 E4756.063
G1 X-6.14 Y-9.87 Z2.51 F4800.0 E4756.078
G1 X-9.86 Y-6.13 Z2.51 F4800.0 E4756.357
G1 X-10.14 Y-6.13 Z2.51 F4800.0 E4756.372
G1 X-13.86 Y-9.87 Z2.51 F4800.0 E4756.651
G1 X-14.14 Y-9.87 Z2.51 F4800.0 E4756.666
G1 X-17.86 Y-6.13 Z2.51 F4800.0 E4756.945
G1 X-18.14 Y-6.13 Z2.51 F4800.0 E4756.96
G1 X-21.86 Y-9.87 Z2.51 F4800.0 E4757.238
G1 X-22.14 Y-9.87 Z2.51 F4800.0 E4757.253
G1 X-25.86 Y-6.13 Z2.51 F4800.0 E4757.532
G1 X-26.14 Y-6.13 Z2.51 F4800.0 E4757.547
G1 X-29.86 Y-9.87 Z2.51 F4800.0 E4757.826
G1 X-30.14 Y-9.87 Z2.51 F4800.0 E4757.841
G1 X-33.86 Y-6.13 Z2.51 F4800.0 E4758.12
G1 X-34.14 Y-6.13 Z2.51 F4800.0 E4758.134
G1 X-37.86 Y-9.87 Z2.51 F4800.0 E4758.413
G1 X-38.14 Y-9.87 Z2.51 F4800.0 E4758.428
G1 X-41.86 Y-6.13 Z2.51 F4800.0 E4758.707
G1 X-42.14 Y-6.13 Z2.51 F4800.0 E4758.722
G1 X-45.86 Y-9.87 Z2.51 F4800.0 E4759.001
G1 X-46.14 Y-9.87 Z2.51 F4800.0 E4759.016
G1 X-49.86 Y-6.13 Z2.51 F4800.0 E4759.295
G1 X-50.14 Y-6.13 Z2.51 F4800.0 E4759.309
G1 X-53.62 Y-4.8 Z2.51 F4800.0 E4759.506
G1 X-53.62 Y-12.4 Z2.51 F4800.0 E4759.908
G1 X-50.14 Y-13.87 Z2.51 F4800.0 E4760.107
G1 X-49.86 Y-13.87 Z2.51 F4800.0 E4760.122
G1 X-46.14 Y-10.13 Z2.51 F4800.0 E4760.401
G1 X-45.86 Y-10.13 Z2.51 F4800.0 E4760.416
G1 X-42.14 Y-13.87 Z2.51 F4800.0 E4760.695
G1 X-41.86 Y-13.87 Z2.51 F4800.0 E4760.71
G1 X-38.14 Y-10.13 Z2.51 F4800.0 E4760.989
G1 X-37.86 Y-10.13 Z2.51 F4800.0 E4761.003
G1 X-34.14 Y-13.87 Z2.51 F4800.0 E4761.282
G1 X-33.86 Y-13.87 Z2.51 F4800.0 E4761.297
G1 X-30.14 Y-10.13 Z2.51 F4800.0 E4761.576
G1 X-29.86 Y-10.13 Z2.51 F4800.0 E4761.591
G1 X-26.14 Y-13.87 Z2.51 F4800.0 E4761.87
G1 X-25.86 Y-13.87 Z2.51 F4800.0 E4761.885
G1 X-22.14 Y-10.13 Z2.51 F4800.0 E4762.164
G1 X-21.86 Y-10.13 Z2.51 F4800.0 E4762.178
G1 X-18.14 Y-13.87 Z2.51 F4800.0 E4762.457
G1 X-17.86 Y-13.87 Z2.51 F4800.0 E4762.472
G1 X-14.14 Y-10.13 Z2.51 F4800.0 E4762.751
G1 X-13.86 Y-10.13 Z2.51 F4800.0 E4762.766
G1 X-10.14 Y-13.87 Z2.51 F4800.0 E4763.045
G1 X-9.86 Y-13.87 Z2.51 F4800.0 E4763.06
G1 X-6.14 Y-10.13 Z2.51 F4800.0 E4763.338
G1 X-5.86 Y-10.13 Z2.51 F4800.0 E4763.353
G1 X-2.14 Y-13.87 Z2.51 F4800.0 E4763.632
G1 X-1.86 Y-13.87 Z2.51 F4800.0 E4763.647
G1 X1.86 Y-10.13 Z2.51 F4800.0 E4763.926
G1 X2.14 Y-10.13 Z2.51 F4800.0 E4763.941
G1 X5.86 Y-13.87 Z2.51 F4800.0 E4764.22
G1 X6.14 Y-13.87 Z2.51 F4800.0 E4764.235
G1 X9.86 Y-10.13 Z2.51 F4800.0 E4764.513
G1 X10.14 Y-10.13 Z2.51 F4800.0 E4764.528
G1 X13.86 Y-13.87 Z2.51 F4800.0 E4764.807
G1 X14.14 Y-13.87 Z2.51 F4800.0 E4764.822
G1 X17.86 Y-10.13 Z2.51 F4800.0 E4765.101
G1 X18.14 Y-10.13 Z2.51 F4800.0 E4765.116
G1 X21.86 Y-13.87 Z2.51 F4800.0 E4765.395
G1 X22.14 Y-13.87 Z2.51 F4800.0 E4765.409
G1 X25.86 Y-10.13 Z2.51 F4800.0 E4765.688
G1 X26.14 Y-10.13 Z2.51 F4800.0 E4765.703
G1 X29.86 Y-13.87 Z2.51 F4800.0 E4765.982
G1 X30.14 Y-13.87 Z2.51 F4800.0 E4765.997
G1 X33.86 Y-10.13 Z2.51 F4800.0 E4766.276
G1 X34.14 Y-10.13 Z2.51 F4800.0 E4766.291
G1 X37.86 Y-13.87 Z2.51 F4800.0 E4766.57
G1 X38.14 Y-13.87 Z2.51 F4800.0 E4766.584
G1 X41.86 Y-10.13 Z2.51 F4800.0 E4766.863
G1 X42.14 Y-10.13 Z2.51 F4800.0 E4766.878
G1 X45.86 Y-13.87 Z2.51 F4800.0 E4767.157
G1 X46.14 Y-13.87 Z2.51 F4800.0 E4767.172
G1 X49.86 Y-10.13 Z2.51 F4800.0 E4767.451
G1 X50.14 Y-10.13 Z2.51 F4800.0 E4767.466
G1 X53.62 Y-8.8 Z2.51 F4800.0 E4767.662
G1 X53.62 Y-16.0 Z2.51 F4800.0 E4768.043
G1 X50.14 Y-17.87 Z2.51 F4800.0 E4768.252
G1 X49.86 Y-17.87 Z2.51 F4800.0 E4768.266
G1 X46.14 Y-14.13 Z2.51 F4800.0 E4768.545
G1 X45.86 Y-14.13 Z2.51 F4800.0 E4768.56
G1 X42.14 Y-17.87 Z2.51 F4800.0 E4768.839
G1 X41.86 Y-17.87 Z2.51 F4800.0 E4768.854
G1 X38.14 Y-14.13 Z2.51 F4800.0 E4769.133
G1 X37.86 Y-14.13 Z2.51 F4800.0 E4769.148
G1 X34.14 Y-17.87 Z2.51 F4800.0 E4769.427
G1 X33.86 Y-17.87 Z2.51 F4800.0 E4769.441
G1 X30.14 Y-14.13 Z2.51 F4800.0 E4769.72
G1 X29.86 Y-14.13 Z2.51 F4800.0 E4769.735
G1 X26.14 Y-17.87 Z2.51 F4800.0 E4770.014
G1 X25.86 Y-17.87 Z2.51 F4800.0 E4770.029
G1 X22.14 Y-14.13 Z2.51 F4800.0 E4770.308
G1 X21.86 Y-14.13 Z2.51 F4800.0 E4770.323
G1 X18.14 Y-17.87 Z2.51 F4800.0 E4770.601
G1 X17.86 Y-17.87 Z2.51 F4800.0 E4770.616
G1 X14.14 Y-14.13 Z2.51 F4800.0 E4770.895
G1 X13.86 Y-14.13 Z2.51 F4800.0 E4770.91
G1 X10.14 Y-17.87 Z2.51 F4800.0 E4771.189
G1 X9.86 Y-17.87 Z2.51 F4800.0 E4771.204
G1 X6.14 Y-14.13 Z2.51 F4800.0 E4771.483
G1 X5.86 Y-14.13 Z2.51 F4800.0 E4771.498
G1 X2.14 Y-17.87 Z2.51 F4800.0 E4771.776
G1 X1.86 Y-17.87 Z2.51 F4800.0 E4771.791
G1 X-1.86 Y-14.13 Z2.51 F4800.0 E4772.07
G1 X-2.14 Y-14.13 Z2.51 F4800.0 E4772.085
G1 X-5.86 Y-17.87 Z2.51 F4800.0 E4772.364
G1 X-6.14 Y-17.87 Z2.51 F4800.0 E4772.379
G1 X-9.86 Y-14.13 Z2.51 F4800.0 E4772.658
G1 X-10.14 Y-14.13 Z2.51 F4800.0 E4772.672
G1 X-13.86 Y-17.87 Z2.51 F4800.0 E4772.951
G1 X-14.14 Y-17.87 Z2.51 F4800.0 E4772.966
G1 X-17.86 Y-14.13 Z2.51 F4800.0 E4773.245
G1 X-18.14 Y-14.13 Z2.51 F4800.0 E4773.26
G1 X-21.86 Y-17.87 Z2.51 F4800.0 E4773.539
G1 X-22.14 Y-17.87 Z2.51 F4800.0 E4773.554
G1 X-25.86 Y-14.13 Z2.51 F4800.0 E4773.833
G1 X-26.14 Y-14.13 Z2.51 F4800.0 E4773.847
G1 X-29.86 Y-17.87 Z2.51 F4800.0 E4774.126
G1 X-30.14 Y-17.87 Z2.51 F4800.0 E4774.141
G1 X-33.86 Y-14.13 Z2.51 F4800.0 E4774.42
G1 X-34.14 Y-14.13 Z2.51 F4800.0 E4774.435
G1 X-37.86 Y-17.87 Z2.51 F4800.0 E4774.714
G1 X-38.14 Y-17.87 Z2.51 F4800.0 E4774.729
G1 X-41.86 Y-14.13 Z2.51 F4800.0 E4775.008
G1 X-42.14 Y-14.13 Z2.51 F4800.0 E4775.022
G1 X-45.86 Y-17.87 Z2.51 F4800.0 E4775.301
G1 X-46.14 Y-17.87 Z2.51 F4800.0 E4775.316
G1 X-49.86 Y-14.13 Z2.51 F4800.0 E4775.595
G1 X-50.14 Y-14.13 Z2.51 F4800.0 E4775.61
G1 X-53.62 Y-12.8 Z2.51 F4800.0 E4775.807
G1 X-53.62 Y-20.0 Z2.51 F4800.0 E4776.187
G1 X-50.14 Y-21.87 Z2.51 F4800.0 E4776.396
G1 X-49.86 Y-21.87 Z2.51 F4800.0 E4776.411
G1 X-46.14 Y-18.13 Z2.51 F4800.0 E4776.69
G1 X-45.86 Y-18.13 Z2.51 F4800.0 E4776.704
G1 X-42.14 Y-21.87 Z2.51 F4800.0 E4776.983
G1 X-41.86 Y-21.87 Z2.51 F4800.0 E4776.998
G1 X-38.14 Y-18.13 Z2.51 F4800.0 E4777.277
G1 X-37.86 Y-18.13 Z2.51 F4800.0 E4777.292
G1 X-34.14 Y-21.87 Z2.51 F4800.0 E4777.571
G1 X-33.86 Y-21.87 Z2.51 F4800.0 E4777.586
M73 P4 (display progress)
G1 X-30.14 Y-18.13 Z2.51 F4800.0 E4777.865
G1 X-29.86 Y-18.13 Z2.51 F4800.0 E4777.879
G1 X-26.14 Y-21.87 Z2.51 F4800.0 E4778.158
G1 X-25.86 Y-21.87 Z2.51 F4800.0 E4778.173
G1 X-22.14 Y-18.13 Z2.51 F4800.0 E4778.452
G1 X-21.86 Y-18.13 Z2.51 F4800.0 E4778.467
G1 X-18.14 Y-21.87 Z2.51 F4800.0 E4778.746
G1 X-17.86 Y-21.87 Z2.51 F4800.0 E4778.761
G1 X-14.14 Y-18.13 Z2.51 F4800.0 E4779.039
G1 X-13.86 Y-18.13 Z2.51 F4800.0 E4779.054
G1 X-10.14 Y-21.87 Z2.51 F4800.0 E4779.333
G1 X-9.86 Y-21.87 Z2.51 F4800.0 E4779.348
G1 X-6.14 Y-18.13 Z2.51 F4800.0 E4779.627
G1 X-5.86 Y-18.13 Z2.51 F4800.0 E4779.642
G1 X-2.14 Y-21.87 Z2.51 F4800.0 E4779.921
G1 X-1.86 Y-21.87 Z2.51 F4800.0 E4779.936
G1 X1.86 Y-18.13 Z2.51 F4800.0 E4780.214
G1 X2.14 Y-18.13 Z2.51 F4800.0 E4780.229
G1 X5.86 Y-21.87 Z2.51 F4800.0 E4780.508
G1 X6.14 Y-21.87 Z2.51 F4800.0 E4780.523
G1 X9.86 Y-18.13 Z2.51 F4800.0 E4780.802
G1 X10.14 Y-18.13 Z2.51 F4800.0 E4780.817
G1 X13.86 Y-21.87 Z2.51 F4800.0 E4781.096
G1 X14.14 Y-21.87 Z2.51 F4800.0 E4781.11
G1 X17.86 Y-18.13 Z2.51 F4800.0 E4781.389
G1 X18.14 Y-18.13 Z2.51 F4800.0 E4781.404
G1 X21.86 Y-21.87 Z2.51 F4800.0 E4781.683
G1 X22.14 Y-21.87 Z2.51 F4800.0 E4781.698
G1 X25.86 Y-18.13 Z2.51 F4800.0 E4781.977
G1 X26.14 Y-18.13 Z2.51 F4800.0 E4781.992
G1 X29.86 Y-21.87 Z2.51 F4800.0 E4782.271
G1 X30.14 Y-21.87 Z2.51 F4800.0 E4782.285
G1 X33.86 Y-18.13 Z2.51 F4800.0 E4782.564
G1 X34.14 Y-18.13 Z2.51 F4800.0 E4782.579
G1 X37.86 Y-21.87 Z2.51 F4800.0 E4782.858
G1 X38.14 Y-21.87 Z2.51 F4800.0 E4782.873
G1 X41.86 Y-18.13 Z2.51 F4800.0 E4783.152
G1 X42.14 Y-18.13 Z2.51 F4800.0 E4783.167
G1 X45.86 Y-21.87 Z2.51 F4800.0 E4783.446
G1 X46.14 Y-21.87 Z2.51 F4800.0 E4783.46
G1 X49.86 Y-18.13 Z2.51 F4800.0 E4783.739
G1 X50.14 Y-18.13 Z2.51 F4800.0 E4783.754
G1 X53.62 Y-16.4 Z2.51 F4800.0 E4783.959
G1 X53.62 Y-24.0 Z2.51 F4800.0 E4784.361
G1 X50.14 Y-25.87 Z2.51 F4800.0 E4784.57
G1 X49.86 Y-25.87 Z2.51 F4800.0 E4784.584
G1 X46.14 Y-22.13 Z2.51 F4800.0 E4784.863
G1 X45.86 Y-22.13 Z2.51 F4800.0 E4784.878
G1 X42.14 Y-25.87 Z2.51 F4800.0 E4785.157
G1 X41.86 Y-25.87 Z2.51 F4800.0 E4785.172
G1 X38.14 Y-22.13 Z2.51 F4800.0 E4785.451
G1 X37.86 Y-22.13 Z2.51 F4800.0 E4785.466
G1 X34.14 Y-25.87 Z2.51 F4800.0 E4785.745
G1 X33.86 Y-25.87 Z2.51 F4800.0 E4785.759
G1 X30.14 Y-22.13 Z2.51 F4800.0 E4786.038
G1 X29.86 Y-22.13 Z2.51 F4800.0 E4786.053
G1 X26.14 Y-25.87 Z2.51 F4800.0 E4786.332
G1 X25.86 Y-25.87 Z2.51 F4800.0 E4786.347
G1 X22.14 Y-22.13 Z2.51 F4800.0 E4786.626
G1 X21.86 Y-22.13 Z2.51 F4800.0 E4786.641
G1 X18.14 Y-25.87 Z2.51 F4800.0 E4786.92
G1 X17.86 Y-25.87 Z2.51 F4800.0 E4786.934
G1 X14.14 Y-22.13 Z2.51 F4800.0 E4787.213
G1 X13.86 Y-22.13 Z2.51 F4800.0 E4787.228
G1 X10.14 Y-25.87 Z2.51 F4800.0 E4787.507
G1 X9.86 Y-25.87 Z2.51 F4800.0 E4787.522
G1 X6.14 Y-22.13 Z2.51 F4800.0 E4787.801
G1 X5.86 Y-22.13 Z2.51 F4800.0 E4787.816
G1 X2.14 Y-25.87 Z2.51 F4800.0 E4788.095
G1 X1.86 Y-25.87 Z2.51 F4800.0 E4788.109
G1 X-1.86 Y-22.13 Z2.51 F4800.0 E4788.388
G1 X-2.14 Y-22.13 Z2.51 F4800.0 E4788.403
G1 X-5.86 Y-25.87 Z2.51 F4800.0 E4788.682
G1 X-6.14 Y-25.87 Z2.51 F4800.0 E4788.697
G1 X-9.86 Y-22.13 Z2.51 F4800.0 E4788.976
G1 X-10.14 Y-22.13 Z2.51 F4800.0 E4788.991
G1 X-13.86 Y-25.87 Z2.51 F4800.0 E4789.27
G1 X-14.14 Y-25.87 Z2.51 F4800.0 E4789.284
G1 X-17.86 Y-22.13 Z2.51 F4800.0 E4789.563
G1 X-18.14 Y-22.13 Z2.51 F4800.0 E4789.578
G1 X-21.86 Y-25.87 Z2.51 F4800.0 E4789.857
G1 X-22.14 Y-25.87 Z2.51 F4800.0 E4789.872
G1 X-25.86 Y-22.13 Z2.51 F4800.0 E4790.151
G1 X-26.14 Y-22.13 Z2.51 F4800.0 E4790.166
G1 X-29.86 Y-25.87 Z2.51 F4800.0 E4790.445
G1 X-30.14 Y-25.87 Z2.51 F4800.0 E4790.459
G1 X-33.86 Y-22.13 Z2.51 F4800.0 E4790.738
G1 X-34.14 Y-22.13 Z2.51 F4800.0 E4790.753
G1 X-37.86 Y-25.87 Z2.51 F4800.0 E4791.032
G1 X-38.14 Y-25.87 Z2.51 F4800.0 E4791.047
G1 X-41.86 Y-22.13 Z2.51 F4800.0 E4791.326
G1 X-42.14 Y-22.13 Z2.51 F4800.0 E4791.341
G1 X-45.86 Y-25.87 Z2.51 F4800.0 E4791.619
G1 X-46.14 Y-25.87 Z2.51 F4800.0 E4791.634
G1 X-49.86 Y-22.13 Z2.51 F4800.0 E4791.913
G1 X-50.14 Y-22.13 Z2.51 F4800.0 E4791.928
G1 X-53.62 Y-20.4 Z2.51 F4800.0 E4792.133
G1 X-53.62 Y-28.0 Z2.51 F4800.0 E4792.535
G1 X-50.14 Y-29.87 Z2.51 F4800.0 E4792.743
G1 X-49.86 Y-29.87 Z2.51 F4800.0 E4792.758
G1 X-46.14 Y-26.13 Z2.51 F4800.0 E4793.037
G1 X-45.86 Y-26.13 Z2.51 F4800.0 E4793.052
G1 X-42.14 Y-29.87 Z2.51 F4800.0 E4793.331
G1 X-41.86 Y-29.87 Z2.51 F4800.0 E4793.346
G1 X-38.14 Y-26.13 Z2.51 F4800.0 E4793.625
G1 X-37.86 Y-26.13 Z2.51 F4800.0 E4793.64
G1 X-34.14 Y-29.87 Z2.51 F4800.0 E4793.918
G1 X-33.86 Y-29.87 Z2.51 F4800.0 E4793.933
G1 X-30.14 Y-26.13 Z2.51 F4800.0 E4794.212
G1 X-29.86 Y-26.13 Z2.51 F4800.0 E4794.227
G1 X-26.14 Y-29.87 Z2.51 F4800.0 E4794.506
G1 X-25.86 Y-29.87 Z2.51 F4800.0 E4794.521
G1 X-22.14 Y-26.13 Z2.51 F4800.0 E4794.8
G1 X-21.86 Y-26.13 Z2.51 F4800.0 E4794.814
G1 X-18.14 Y-29.87 Z2.51 F4800.0 E4795.093
G1 X-17.86 Y-29.87 Z2.51 F4800.0 E4795.108
G1 X-14.14 Y-26.13 Z2.51 F4800.0 E4795.387
G1 X-13.86 Y-26.13 Z2.51 F4800.0 E4795.402
G1 X-10.14 Y-29.87 Z2.51 F4800.0 E4795.681
G1 X-9.86 Y-29.87 Z2.51 F4800.0 E4795.696
G1 X-6.14 Y-26.13 Z2.51 F4800.0 E4795.975
G1 X-5.86 Y-26.13 Z2.51 F4800.0 E4795.989
G1 X-2.14 Y-29.87 Z2.51 F4800.0 E4796.268
G1 X-1.86 Y-29.87 Z2.51 F4800.0 E4796.283
G1 X1.86 Y-26.13 Z2.51 F4800.0 E4796.562
G1 X2.14 Y-26.13 Z2.51 F4800.0 E4796.577
G1 X5.86 Y-29.87 Z2.51 F4800.0 E4796.856
G1 X6.14 Y-29.87 Z2.51 F4800.0 E4796.871
G1 X9.86 Y-26.13 Z2.51 F4800.0 E4797.15
G1 X10.14 Y-26.13 Z2.51 F4800.0 E4797.164
G1 X13.86 Y-29.87 Z2.51 F4800.0 E4797.443
G1 X14.14 Y-29.87 Z2.51 F4800.0 E4797.458
G1 X17.86 Y-26.13 Z2.51 F4800.0 E4797.737
G1 X18.14 Y-26.13 Z2.51 F4800.0 E4797.752
G1 X21.86 Y-29.87 Z2.51 F4800.0 E4798.031
G1 X22.14 Y-29.87 Z2.51 F4800.0 E4798.046
G1 X25.86 Y-26.13 Z2.51 F4800.0 E4798.325
G1 X26.14 Y-26.13 Z2.51 F4800.0 E4798.339
G1 X29.86 Y-29.87 Z2.51 F4800.0 E4798.618
G1 X30.14 Y-29.87 Z2.51 F4800.0 E4798.633
G1 X33.86 Y-26.13 Z2.51 F4800.0 E4798.912
G1 X34.14 Y-26.13 Z2.51 F4800.0 E4798.927
G1 X37.86 Y-29.87 Z2.51 F4800.0 E4799.206
G1 X38.14 Y-29.87 Z2.51 F4800.0 E4799.221
G1 X41.86 Y-26.13 Z2.51 F4800.0 E4799.5
G1 X42.14 Y-26.13 Z2.51 F4800.0 E4799.514
G1 X45.86 Y-29.87 Z2.51 F4800.0 E4799.793
G1 X46.14 Y-29.87 Z2.51 F4800.0 E4799.808
G1 X49.86 Y-26.13 Z2.51 F4800.0 E4800.087
G1 X50.14 Y-26.13 Z2.51 F4800.0 E4800.102
G1 X53.62 Y-24.4 Z2.51 F4800.0 E4800.307
G1 X53.62 Y-28.0 Z2.51 F4800.0 E4800.497
G1 F1200.0
G1 E4799.497
G1 F4800.0
M103
G1 X53.62 Y34.0 Z2.51 F4200.0
G1 F1200.0
G1 E4800.497
G1 F4200.0
M101
G1 X53.62 Y32.0 Z2.51 F4800.0 E4800.603
G1 X50.14 Y30.13 Z2.51 F4800.0 E4800.812
G1 X49.86 Y30.13 Z2.51 F4800.0 E4800.826
G1 X46.14 Y33.87 Z2.51 F4800.0 E4801.105
G1 X45.86 Y33.87 Z2.51 F4800.0 E4801.12
G1 X42.14 Y30.13 Z2.51 F4800.0 E4801.399
G1 X41.86 Y30.13 Z2.51 F4800.0 E4801.414
G1 X38.14 Y33.87 Z2.51 F4800.0 E4801.693
G1 X37.86 Y33.87 Z2.51 F4800.0 E4801.708
G1 X34.14 Y30.13 Z2.51 F4800.0 E4801.987
G1 X33.86 Y30.13 Z2.51 F4800.0 E4802.001
G1 X30.14 Y33.87 Z2.51 F4800.0 E4802.28
G1 X29.86 Y33.87 Z2.51 F4800.0 E4802.295
G1 X26.14 Y30.13 Z2.51 F4800.0 E4802.574
G1 X25.86 Y30.13 Z2.51 F4800.0 E4802.589
G1 X22.14 Y33.87 Z2.51 F4800.0 E4802.868
G1 X21.86 Y33.87 Z2.51 F4800.0 E4802.883
G1 X18.14 Y30.13 Z2.51 F4800.0 E4803.162
G1 X17.86 Y30.13 Z2.51 F4800.0 E4803.176
G1 X14.14 Y33.87 Z2.51 F4800.0 E4803.455
G1 X13.86 Y33.87 Z2.51 F4800.0 E4803.47
G1 X10.14 Y30.13 Z2.51 F4800.0 E4803.749
G1 X9.86 Y30.13 Z2.51 F4800.0 E4803.764
G1 X6.14 Y33.87 Z2.51 F4800.0 E4804.043
G1 X5.86 Y33.87 Z2.51 F4800.0 E4804.058
G1 X2.14 Y30.13 Z2.51 F4800.0 E4804.337
G1 X1.86 Y30.13 Z2.51 F4800.0 E4804.351
G1 X-1.86 Y33.87 Z2.51 F4800.0 E4804.63
G1 X-2.14 Y33.87 Z2.51 F4800.0 E4804.645
G1 X-5.86 Y30.13 Z2.51 F4800.0 E4804.924
G1 X-6.14 Y30.13 Z2.51 F4800.0 E4804.939
G1 X-9.86 Y33.87 Z2.51 F4800.0 E4805.218
G1 X-10.14 Y33.87 Z2.51 F4800.0 E4805.233
G1 X-13.86 Y30.13 Z2.51 F4800.0 E4805.512
G1 X-14.14 Y30.13 Z2.51 F4800.0 E4805.526
G1 X-17.86 Y33.87 Z2.51 F4800.0 E4805.805
G1 X-18.14 Y33.87 Z2.51 F4800.0 E4805.82
G1 X-21.86 Y30.13 Z2.51 F4800.0 E4806.099
G1 X-22.14 Y30.13 Z2.51 F4800.0 E4806.114
G1 X-25.86 Y33.87 Z2.51 F4800.0 E4806.393
G1 X-26.14 Y33.87 Z2.51 F4800.0 E4806.408
G1 X-29.86 Y30.13 Z2.51 F4800.0 E4806.687
G1 X-30.14 Y30.13 Z2.51 F4800.0 E4806.701
G1 X-33.86 Y33.87 Z2.51 F4800.0 E4806.98
G1 X-34.14 Y33.87 Z2.51 F4800.0 E4806.995
G1 X-37.86 Y30.13 Z2.51 F4800.0 E4807.274
G1 X-38.14 Y30.13 Z2.51 F4800.0 E4807.289
G1 X-41.86 Y33.87 Z2.51 F4800.0 E4807.568
G1 X-42.14 Y33.87 Z2.51 F4800.0 E4807.583
G1 X-45.86 Y30.13 Z2.51 F4800.0 E4807.862
G1 X-46.14 Y30.13 Z2.51 F4800.0 E4807.876
G1 X-49.86 Y33.87 Z2.51 F4800.0 E4808.155
G1 X-50.14 Y33.87 Z2.51 F4800.0 E4808.17
G1 X-53.62 Y32.0 Z2.51 F4800.0 E4808.379
G1 X-53.62 Y34.8 Z2.51 F4800.0 E4808.527
G1 X-50.14 Y34.13 Z2.51 F4800.0 E4808.714
G1 X46.14 Y34.13 Z2.51 F4800.0 E4813.8
G1 X53.62 Y34.4 Z2.51 F4800.0 E4814.195
G1 X53.62 Y34.8 Z2.51 F4800.0 E4814.217
G1 F1200.0
G1 E4813.217
G1 F4800.0
M103
(</infill>)
(</nestedRing>)
(</rotation>)
(</layer>)
(<layer> 2.781 )
(<rotation> (6.12323399574e-17+1j) )
(<nestedRing>)
(<boundaryPerimeter>)
(<boundaryPoint> X-54.5 Y36.0 Z2.781 </boundaryPoint>)
(<boundaryPoint> X-54.5 Y-36.0 Z2.781 </boundaryPoint>)
(<boundaryPoint> X54.5 Y-36.0 Z2.781 </boundaryPoint>)
(<boundaryPoint> X54.5 Y36.0 Z2.781 </boundaryPoint>)
(<loop> outer )
G1 X-53.65 Y-35.4 Z2.78 F4200.0
G1 F1200.0
G1 E4814.217
G1 F4200.0
M101
G1 X53.9 Y-35.4 Z2.78 F4800.0 E4819.898
G1 X53.9 Y35.4 Z2.78 F4800.0 E4823.638
G1 X-53.9 Y35.4 Z2.78 F4800.0 E4829.332
G1 X-53.9 Y-35.4 Z2.78 F4800.0 E4833.072
G1 X-53.65 Y-35.4 Z2.78 F4800.0 E4833.086
G1 F1200.0
G1 E4833.086
G1 F4800.0
M103
(</loop>)
(<edge> outer )
;M108 R40.0
G1 X-53.65 Y-35.8 Z2.78 F4200.0
G1 F1200.0
G1 E4833.086
G1 F4200.0
M101
G1 X54.3 Y-35.8 Z2.78 F2400.0 E4838.788
G1 X54.3 Y35.8 Z2.78 F2400.0 E4842.57
G1 X-54.3 Y35.8 Z2.78 F2400.0 E4848.307
G1 X-54.3 Y-35.8 Z2.78 F2400.0 E4852.089
G1 X-53.9 Y-35.8 Z2.78 F2400.0 E4852.11
G1 X-53.65 Y-35.8 Z2.78 F2400.0 E4852.124
G1 F1200.0
G1 E4851.124
G1 F2400.0
M103
(</edge>)
(</boundaryPerimeter>)
(<infill>)
(<infillBoundary>)
(<infillPoint> X-53.9 Y35.4 Z1.215 </infillPoint>)
(<infillPoint> X-53.9 Y-35.4 Z1.215 </infillPoint>)
(<infillPoint> X53.9 Y-35.4 Z1.215 </infillPoint>)
(<infillPoint> X53.9 Y35.4 Z1.215 </infillPoint>)
(</infillBoundary>)
;M108 R80.0
G1 X51.6 Y35.12 Z2.78 F4200.0
G1 F1200.0
G1 E4852.124
G1 F4200.0
M101
G1 X48.0 Y35.12 Z2.78 F4800.0 E4852.314
G1 X46.13 Y34.14 Z2.78 F4800.0 E4852.426
G1 X46.13 Y33.86 Z2.78 F4800.0 E4852.44
G1 X49.87 Y30.14 Z2.78 F4800.0 E4852.719
G1 X49.87 Y29.86 Z2.78 F4800.0 E4852.734
G1 X46.13 Y26.14 Z2.78 F4800.0 E4853.013
G1 X46.13 Y25.86 Z2.78 F4800.0 E4853.028
G1 X49.87 Y22.14 Z2.78 F4800.0 E4853.307
G1 X49.87 Y21.86 Z2.78 F4800.0 E4853.322
G1 X46.13 Y18.14 Z2.78 F4800.0 E4853.601
G1 X46.13 Y17.86 Z2.78 F4800.0 E4853.615
G1 X49.87 Y14.14 Z2.78 F4800.0 E4853.894
G1 X49.87 Y13.86 Z2.78 F4800.0 E4853.909
G1 X46.13 Y10.14 Z2.78 F4800.0 E4854.188
G1 X46.13 Y9.86 Z2.78 F4800.0 E4854.203
G1 X49.87 Y6.14 Z2.78 F4800.0 E4854.482
G1 X49.87 Y5.86 Z2.78 F4800.0 E4854.497
G1 X46.13 Y2.14 Z2.78 F4800.0 E4854.776
G1 X46.13 Y1.86 Z2.78 F4800.0 E4854.79
G1 X49.87 Y-1.86 Z2.78 F4800.0 E4855.069
G1 X49.87 Y-2.14 Z2.78 F4800.0 E4855.084
G1 X46.13 Y-5.86 Z2.78 F4800.0 E4855.363
G1 X46.13 Y-6.14 Z2.78 F4800.0 E4855.378
G1 X49.87 Y-9.86 Z2.78 F4800.0 E4855.657
G1 X49.87 Y-10.14 Z2.78 F4800.0 E4855.672
G1 X46.13 Y-13.86 Z2.78 F4800.0 E4855.951
G1 X46.13 Y-14.14 Z2.78 F4800.0 E4855.965
G1 X49.87 Y-17.86 Z2.78 F4800.0 E4856.244
G1 X49.87 Y-18.14 Z2.78 F4800.0 E4856.259
G1 X46.13 Y-21.86 Z2.78 F4800.0 E4856.538
G1 X46.13 Y-22.14 Z2.78 F4800.0 E4856.553
G1 X49.87 Y-25.86 Z2.78 F4800.0 E4856.832
G1 X49.87 Y-26.14 Z2.78 F4800.0 E4856.847
G1 X46.13 Y-29.86 Z2.78 F4800.0 E4857.125
G1 X46.13 Y-30.14 Z2.78 F4800.0 E4857.14
G1 X49.87 Y-33.86 Z2.78 F4800.0 E4857.419
G1 X49.87 Y-34.14 Z2.78 F4800.0 E4857.434
G1 X51.2 Y-35.12 Z2.78 F4800.0 E4857.521
G1 X44.0 Y-35.12 Z2.78 F4800.0 E4857.901
G1 X42.13 Y-34.14 Z2.78 F4800.0 E4858.013
G1 X42.13 Y-33.86 Z2.78 F4800.0 E4858.028
G1 X45.87 Y-30.14 Z2.78 F4800.0 E4858.307
G1 X45.87 Y-29.86 Z2.78 F4800.0 E4858.322
G1 X42.13 Y-26.14 Z2.78 F4800.0 E4858.601
G1 X42.13 Y-25.86 Z2.78 F4800.0 E4858.615
G1 X45.87 Y-22.14 Z2.78 F4800.0 E4858.894
G1 X45.87 Y-21.86 Z2.78 F4800.0 E4858.909
G1 X42.13 Y-18.14 Z2.78 F4800.0 E4859.188
G1 X42.13 Y-17.86 Z2.78 F4800.0 E4859.203
G1 X45.87 Y-14.14 Z2.78 F4800.0 E4859.482
G1 X45.87 Y-13.86 Z2.78 F4800.0 E4859.497
G1 X42.13 Y-10.14 Z2.78 F4800.0 E4859.776
G1 X42.13 Y-9.86 Z2.78 F4800.0 E4859.79
G1 X45.87 Y-6.14 Z2.78 F4800.0 E4860.069
G1 X45.87 Y-5.86 Z2.78 F4800.0 E4860.084
G1 X42.13 Y-2.14 Z2.78 F4800.0 E4860.363
G1 X42.13 Y-1.86 Z2.78 F4800.0 E4860.378
G1 X45.87 Y1.86 Z2.78 F4800.0 E4860.657
G1 X45.87 Y2.14 Z2.78 F4800.0 E4860.672
G1 X42.13 Y5.86 Z2.78 F4800.0 E4860.951
G1 X42.13 Y6.14 Z2.78 F4800.0 E4860.965
G1 X45.87 Y9.86 Z2.78 F4800.0 E4861.244
G1 X45.87 Y10.14 Z2.78 F4800.0 E4861.259
G1 X42.13 Y13.86 Z2.78 F4800.0 E4861.538
G1 X42.13 Y14.14 Z2.78 F4800.0 E4861.553
G1 X45.87 Y17.86 Z2.78 F4800.0 E4861.832
G1 X45.87 Y18.14 Z2.78 F4800.0 E4861.847
G1 X42.13 Y21.86 Z2.78 F4800.0 E4862.126
G1 X42.13 Y22.14 Z2.78 F4800.0 E4862.14
G1 X45.87 Y25.86 Z2.78 F4800.0 E4862.419
G1 X45.87 Y26.14 Z2.78 F4800.0 E4862.434
G1 X42.13 Y29.86 Z2.78 F4800.0 E4862.713
G1 X42.13 Y30.14 Z2.78 F4800.0 E4862.728
G1 X45.87 Y33.86 Z2.78 F4800.0 E4863.007
G1 X45.87 Y34.14 Z2.78 F4800.0 E4863.022
G1 X47.2 Y35.12 Z2.78 F4800.0 E4863.109
G1 X40.0 Y35.12 Z2.78 F4800.0 E4863.489
G1 X38.13 Y34.14 Z2.78 F4800.0 E4863.601
G1 X38.13 Y33.86 Z2.78 F4800.0 E4863.616
G1 X41.87 Y30.14 Z2.78 F4800.0 E4863.895
G1 X41.87 Y29.86 Z2.78 F4800.0 E4863.909
G1 X38.13 Y26.14 Z2.78 F4800.0 E4864.188
G1 X38.13 Y25.86 Z2.78 F4800.0 E4864.203
G1 X41.87 Y22.14 Z2.78 F4800.0 E4864.482
G1 X41.87 Y21.86 Z2.78 F4800.0 E4864.497
G1 X38.13 Y18.14 Z2.78 F4800.0 E4864.776
G1 X38.13 Y17.86 Z2.78 F4800.0 E4864.791
G1 X41.87 Y14.14 Z2.78 F4800.0 E4865.069
G1 X41.87 Y13.86 Z2.78 F4800.0 E4865.084
G1 X38.13 Y10.14 Z2.78 F4800.0 E4865.363
G1 X38.13 Y9.86 Z2.78 F4800.0 E4865.378
G1 X41.87 Y6.14 Z2.78 F4800.0 E4865.657
G1 X41.87 Y5.86 Z2.78 F4800.0 E4865.672
G1 X38.13 Y2.14 Z2.78 F4800.0 E4865.951
G1 X38.13 Y1.86 Z2.78 F4800.0 E4865.966
G1 X41.87 Y-1.86 Z2.78 F4800.0 E4866.244
G1 X41.87 Y-2.14 Z2.78 F4800.0 E4866.259
G1 X38.13 Y-5.86 Z2.78 F4800.0 E4866.538
G1 X38.13 Y-6.14 Z2.78 F4800.0 E4866.553
G1 X41.87 Y-9.86 Z2.78 F4800.0 E4866.832
G1 X41.87 Y-10.14 Z2.78 F4800.0 E4866.847
G1 X38.13 Y-13.86 Z2.78 F4800.0 E4867.126
G1 X38.13 Y-14.14 Z2.78 F4800.0 E4867.14
G1 X41.87 Y-17.86 Z2.78 F4800.0 E4867.419
G1 X41.87 Y-18.14 Z2.78 F4800.0 E4867.434
G1 X38.13 Y-21.86 Z2.78 F4800.0 E4867.713
G1 X38.13 Y-22.14 Z2.78 F4800.0 E4867.728
G1 X41.87 Y-25.86 Z2.78 F4800.0 E4868.007
G1 X41.87 Y-26.14 Z2.78 F4800.0 E4868.022
G1 X38.13 Y-29.86 Z2.78 F4800.0 E4868.301
G1 X38.13 Y-30.14 Z2.78 F4800.0 E4868.315
G1 X41.87 Y-33.86 Z2.78 F4800.0 E4868.594
G1 X41.87 Y-34.14 Z2.78 F4800.0 E4868.609
G1 X43.2 Y-35.12 Z2.78 F4800.0 E4868.696
G1 X36.0 Y-35.12 Z2.78 F4800.0 E4869.077
G1 X34.13 Y-34.14 Z2.78 F4800.0 E4869.188
G1 X34.13 Y-33.86 Z2.78 F4800.0 E4869.203
G1 X37.87 Y-30.14 Z2.78 F4800.0 E4869.482
G1 X37.87 Y-29.86 Z2.78 F4800.0 E4869.497
G1 X34.13 Y-26.14 Z2.78 F4800.0 E4869.776
G1 X34.13 Y-25.86 Z2.78 F4800.0 E4869.791
G1 X37.87 Y-22.14 Z2.78 F4800.0 E4870.07
G1 X37.87 Y-21.86 Z2.78 F4800.0 E4870.084
G1 X34.13 Y-18.14 Z2.78 F4800.0 E4870.363
G1 X34.13 Y-17.86 Z2.78 F4800.0 E4870.378
G1 X37.87 Y-14.14 Z2.78 F4800.0 E4870.657
G1 X37.87 Y-13.86 Z2.78 F4800.0 E4870.672
G1 X34.13 Y-10.14 Z2.78 F4800.0 E4870.951
G1 X34.13 Y-9.86 Z2.78 F4800.0 E4870.966
G1 X37.87 Y-6.14 Z2.78 F4800.0 E4871.245
G1 X37.87 Y-5.86 Z2.78 F4800.0 E4871.259
G1 X34.13 Y-2.14 Z2.78 F4800.0 E4871.538
G1 X34.13 Y-1.86 Z2.78 F4800.0 E4871.553
G1 X37.87 Y1.86 Z2.78 F4800.0 E4871.832
G1 X37.87 Y2.14 Z2.78 F4800.0 E4871.847
G1 X34.13 Y5.86 Z2.78 F4800.0 E4872.126
G1 X34.13 Y6.14 Z2.78 F4800.0 E4872.141
G1 X37.87 Y9.86 Z2.78 F4800.0 E4872.42
G1 X37.87 Y10.14 Z2.78 F4800.0 E4872.434
G1 X34.13 Y13.86 Z2.78 F4800.0 E4872.713
G1 X34.13 Y14.14 Z2.78 F4800.0 E4872.728
G1 X37.87 Y17.86 Z2.78 F4800.0 E4873.007
G1 X37.87 Y18.14 Z2.78 F4800.0 E4873.022
G1 X34.13 Y21.86 Z2.78 F4800.0 E4873.301
G1 X34.13 Y22.14 Z2.78 F4800.0 E4873.316
G1 X37.87 Y25.86 Z2.78 F4800.0 E4873.595
G1 X37.87 Y26.14 Z2.78 F4800.0 E4873.609
G1 X34.13 Y29.86 Z2.78 F4800.0 E4873.888
G1 X34.13 Y30.14 Z2.78 F4800.0 E4873.903
G1 X37.87 Y33.86 Z2.78 F4800.0 E4874.182
G1 X37.87 Y34.14 Z2.78 F4800.0 E4874.197
G1 X39.2 Y35.12 Z2.78 F4800.0 E4874.284
G1 X32.0 Y35.12 Z2.78 F4800.0 E4874.664
G1 X30.13 Y34.14 Z2.78 F4800.0 E4874.776
G1 X30.13 Y33.86 Z2.78 F4800.0 E4874.791
G1 X33.87 Y30.14 Z2.78 F4800.0 E4875.07
G1 X33.87 Y29.86 Z2.78 F4800.0 E4875.084
G1 X30.13 Y26.14 Z2.78 F4800.0 E4875.363
G1 X30.13 Y25.86 Z2.78 F4800.0 E4875.378
G1 X33.87 Y22.14 Z2.78 F4800.0 E4875.657
G1 X33.87 Y21.86 Z2.78 F4800.0 E4875.672
G1 X30.13 Y18.14 Z2.78 F4800.0 E4875.951
G1 X30.13 Y17.86 Z2.78 F4800.0 E4875.966
G1 X33.87 Y14.14 Z2.78 F4800.0 E4876.245
G1 X33.87 Y13.86 Z2.78 F4800.0 E4876.259
G1 X30.13 Y10.14 Z2.78 F4800.0 E4876.538
G1 X30.13 Y9.86 Z2.78 F4800.0 E4876.553
G1 X33.87 Y6.14 Z2.78 F4800.0 E4876.832
G1 X33.87 Y5.86 Z2.78 F4800.0 E4876.847
G1 X30.13 Y2.14 Z2.78 F4800.0 E4877.126
G1 X30.13 Y1.86 Z2.78 F4800.0 E4877.141
G1 X33.87 Y-1.86 Z2.78 F4800.0 E4877.42
G1 X33.87 Y-2.14 Z2.78 F4800.0 E4877.434
G1 X30.13 Y-5.86 Z2.78 F4800.0 E4877.713
G1 X30.13 Y-6.14 Z2.78 F4800.0 E4877.728
G1 X33.87 Y-9.86 Z2.78 F4800.0 E4878.007
G1 X33.87 Y-10.14 Z2.78 F4800.0 E4878.022
G1 X30.13 Y-13.86 Z2.78 F4800.0 E4878.301
G1 X30.13 Y-14.14 Z2.78 F4800.0 E4878.316
G1 X33.87 Y-17.86 Z2.78 F4800.0 E4878.595
G1 X33.87 Y-18.14 Z2.78 F4800.0 E4878.609
G1 X30.13 Y-21.86 Z2.78 F4800.0 E4878.888
G1 X30.13 Y-22.14 Z2.78 F4800.0 E4878.903
G1 X33.87 Y-25.86 Z2.78 F4800.0 E4879.182
G1 X33.87 Y-26.14 Z2.78 F4800.0 E4879.197
G1 X30.13 Y-29.86 Z2.78 F4800.0 E4879.476
G1 X30.13 Y-30.14 Z2.78 F4800.0 E4879.491
G1 X33.87 Y-33.86 Z2.78 F4800.0 E4879.77
G1 X33.87 Y-34.14 Z2.78 F4800.0 E4879.784
G1 X35.2 Y-35.12 Z2.78 F4800.0 E4879.872
G1 X28.0 Y-35.12 Z2.78 F4800.0 E4880.252
G1 X26.13 Y-34.14 Z2.78 F4800.0 E4880.364
G1 X26.13 Y-33.86 Z2.78 F4800.0 E4880.378
G1 X29.87 Y-30.14 Z2.78 F4800.0 E4880.657
G1 X29.87 Y-29.86 Z2.78 F4800.0 E4880.672
G1 X26.13 Y-26.14 Z2.78 F4800.0 E4880.951
G1 X26.13 Y-25.86 Z2.78 F4800.0 E4880.966
G1 X29.87 Y-22.14 Z2.78 F4800.0 E4881.245
G1 X29.87 Y-21.86 Z2.78 F4800.0 E4881.26
G1 X26.13 Y-18.14 Z2.78 F4800.0 E4881.539
G1 X26.13 Y-17.86 Z2.78 F4800.0 E4881.553
G1 X29.87 Y-14.14 Z2.78 F4800.0 E4881.832
G1 X29.87 Y-13.86 Z2.78 F4800.0 E4881.847
G1 X26.13 Y-10.14 Z2.78 F4800.0 E4882.126
G1 X26.13 Y-9.86 Z2.78 F4800.0 E4882.141
G1 X29.87 Y-6.14 Z2.78 F4800.0 E4882.42
G1 X29.87 Y-5.86 Z2.78 F4800.0 E4882.435
G1 X26.13 Y-2.14 Z2.78 F4800.0 E4882.714
G1 X26.13 Y-1.86 Z2.78 F4800.0 E4882.728
G1 X29.87 Y1.86 Z2.78 F4800.0 E4883.007
G1 X29.87 Y2.14 Z2.78 F4800.0 E4883.022
G1 X26.13 Y5.86 Z2.78 F4800.0 E4883.301
G1 X26.13 Y6.14 Z2.78 F4800.0 E4883.316
G1 X29.87 Y9.86 Z2.78 F4800.0 E4883.595
G1 X29.87 Y10.14 Z2.78 F4800.0 E4883.61
G1 X26.13 Y13.86 Z2.78 F4800.0 E4883.888
G1 X26.13 Y14.14 Z2.78 F4800.0 E4883.903
G1 X29.87 Y17.86 Z2.78 F4800.0 E4884.182
G1 X29.87 Y18.14 Z2.78 F4800.0 E4884.197
G1 X26.13 Y21.86 Z2.78 F4800.0 E4884.476
G1 X26.13 Y22.14 Z2.78 F4800.0 E4884.491
G1 X29.87 Y25.86 Z2.78 F4800.0 E4884.77
G1 X29.87 Y26.14 Z2.78 F4800.0 E4884.785
G1 X26.13 Y29.86 Z2.78 F4800.0 E4885.063
G1 X26.13 Y30.14 Z2.78 F4800.0 E4885.078
G1 X29.87 Y33.86 Z2.78 F4800.0 E4885.357
G1 X29.87 Y34.14 Z2.78 F4800.0 E4885.372
G1 X31.2 Y35.12 Z2.78 F4800.0 E4885.459
G1 X24.0 Y35.12 Z2.78 F4800.0 E4885.839
G1 X22.13 Y34.14 Z2.78 F4800.0 E4885.951
G1 X22.13 Y33.86 Z2.78 F4800.0 E4885.966
G1 X25.87 Y30.14 Z2.78 F4800.0 E4886.245
G1 X25.87 Y29.86 Z2.78 F4800.0 E4886.26
G1 X22.13 Y26.14 Z2.78 F4800.0 E4886.539
G1 X22.13 Y25.86 Z2.78 F4800.0 E4886.553
G1 X25.87 Y22.14 Z2.78 F4800.0 E4886.832
G1 X25.87 Y21.86 Z2.78 F4800.0 E4886.847
G1 X22.13 Y18.14 Z2.78 F4800.0 E4887.126
G1 X22.13 Y17.86 Z2.78 F4800.0 E4887.141
G1 X25.87 Y14.14 Z2.78 F4800.0 E4887.42
G1 X25.87 Y13.86 Z2.78 F4800.0 E4887.435
G1 X22.13 Y10.14 Z2.78 F4800.0 E4887.714
G1 X22.13 Y9.86 Z2.78 F4800.0 E4887.728
G1 X25.87 Y6.14 Z2.78 F4800.0 E4888.007
G1 X25.87 Y5.86 Z2.78 F4800.0 E4888.022
G1 X22.13 Y2.14 Z2.78 F4800.0 E4888.301
G1 X22.13 Y1.86 Z2.78 F4800.0 E4888.316
G1 X25.87 Y-1.86 Z2.78 F4800.0 E4888.595
G1 X25.87 Y-2.14 Z2.78 F4800.0 E4888.61
G1 X22.13 Y-5.86 Z2.78 F4800.0 E4888.889
G1 X22.13 Y-6.14 Z2.78 F4800.0 E4888.903
G1 X25.87 Y-9.86 Z2.78 F4800.0 E4889.182
G1 X25.87 Y-10.14 Z2.78 F4800.0 E4889.197
G1 X22.13 Y-13.86 Z2.78 F4800.0 E4889.476
G1 X22.13 Y-14.14 Z2.78 F4800.0 E4889.491
G1 X25.87 Y-17.86 Z2.78 F4800.0 E4889.77
G1 X25.87 Y-18.14 Z2.78 F4800.0 E4889.785
G1 X22.13 Y-21.86 Z2.78 F4800.0 E4890.064
G1 X22.13 Y-22.14 Z2.78 F4800.0 E4890.078
G1 X25.87 Y-25.86 Z2.78 F4800.0 E4890.357
G1 X25.87 Y-26.14 Z2.78 F4800.0 E4890.372
G1 X22.13 Y-29.86 Z2.78 F4800.0 E4890.651
G1 X22.13 Y-30.14 Z2.78 F4800.0 E4890.666
G1 X25.87 Y-33.86 Z2.78 F4800.0 E4890.945
G1 X25.87 Y-34.14 Z2.78 F4800.0 E4890.96
G1 X27.2 Y-35.12 Z2.78 F4800.0 E4891.047
G1 X20.0 Y-35.12 Z2.78 F4800.0 E4891.427
G1 X18.13 Y-34.14 Z2.78 F4800.0 E4891.539
G1 X18.13 Y-33.86 Z2.78 F4800.0 E4891.554
G1 X21.87 Y-30.14 Z2.78 F4800.0 E4891.832
G1 X21.87 Y-29.86 Z2.78 F4800.0 E4891.847
G1 X18.13 Y-26.14 Z2.78 F4800.0 E4892.126
G1 X18.13 Y-25.86 Z2.78 F4800.0 E4892.141
G1 X21.87 Y-22.14 Z2.78 F4800.0 E4892.42
G1 X21.87 Y-21.86 Z2.78 F4800.0 E4892.435
G1 X18.13 Y-18.14 Z2.78 F4800.0 E4892.714
G1 X18.13 Y-17.86 Z2.78 F4800.0 E4892.729
G1 X21.87 Y-14.14 Z2.78 F4800.0 E4893.007
G1 X21.87 Y-13.86 Z2.78 F4800.0 E4893.022
G1 X18.13 Y-10.14 Z2.78 F4800.0 E4893.301
G1 X18.13 Y-9.86 Z2.78 F4800.0 E4893.316
G1 X21.87 Y-6.14 Z2.78 F4800.0 E4893.595
G1 X21.87 Y-5.86 Z2.78 F4800.0 E4893.61
G1 X18.13 Y-2.14 Z2.78 F4800.0 E4893.889
G1 X18.13 Y-1.86 Z2.78 F4800.0 E4893.903
G1 X21.87 Y1.86 Z2.78 F4800.0 E4894.182
G1 X21.87 Y2.14 Z2.78 F4800.0 E4894.197
G1 X18.13 Y5.86 Z2.78 F4800.0 E4894.476
G1 X18.13 Y6.14 Z2.78 F4800.0 E4894.491
G1 X21.87 Y9.86 Z2.78 F4800.0 E4894.77
G1 X21.87 Y10.14 Z2.78 F4800.0 E4894.785
G1 X18.13 Y13.86 Z2.78 F4800.0 E4895.064
G1 X18.13 Y14.14 Z2.78 F4800.0 E4895.078
G1 X21.87 Y17.86 Z2.78 F4800.0 E4895.357
G1 X21.87 Y18.14 Z2.78 F4800.0 E4895.372
G1 X18.13 Y21.86 Z2.78 F4800.0 E4895.651
G1 X18.13 Y22.14 Z2.78 F4800.0 E4895.666
G1 X21.87 Y25.86 Z2.78 F4800.0 E4895.945
G1 X21.87 Y26.14 Z2.78 F4800.0 E4895.96
G1 X18.13 Y29.86 Z2.78 F4800.0 E4896.239
G1 X18.13 Y30.14 Z2.78 F4800.0 E4896.253
G1 X21.87 Y33.86 Z2.78 F4800.0 E4896.532
G1 X21.87 Y34.14 Z2.78 F4800.0 E4896.547
G1 X23.2 Y35.12 Z2.78 F4800.0 E4896.634
G1 X15.6 Y35.12 Z2.78 F4800.0 E4897.036
G1 X14.13 Y34.14 Z2.78 F4800.0 E4897.129
G1 X14.13 Y33.86 Z2.78 F4800.0 E4897.144
G1 X17.87 Y30.14 Z2.78 F4800.0 E4897.423
G1 X17.87 Y29.86 Z2.78 F4800.0 E4897.438
G1 X14.13 Y26.14 Z2.78 F4800.0 E4897.717
G1 X14.13 Y25.86 Z2.78 F4800.0 E4897.732
G1 X17.87 Y22.14 Z2.78 F4800.0 E4898.01
G1 X17.87 Y21.86 Z2.78 F4800.0 E4898.025
G1 X14.13 Y18.14 Z2.78 F4800.0 E4898.304
G1 X14.13 Y17.86 Z2.78 F4800.0 E4898.319
G1 X17.87 Y14.14 Z2.78 F4800.0 E4898.598
G1 X17.87 Y13.86 Z2.78 F4800.0 E4898.613
G1 X14.13 Y10.14 Z2.78 F4800.0 E4898.892
G1 X14.13 Y9.86 Z2.78 F4800.0 E4898.907
G1 X17.87 Y6.14 Z2.78 F4800.0 E4899.185
G1 X17.87 Y5.86 Z2.78 F4800.0 E4899.2
G1 X14.13 Y2.14 Z2.78 F4800.0 E4899.479
G1 X14.13 Y1.86 Z2.78 F4800.0 E4899.494
G1 X17.87 Y-1.86 Z2.78 F4800.0 E4899.773
G1 X17.87 Y-2.14 Z2.78 F4800.0 E4899.788
G1 X14.13 Y-5.86 Z2.78 F4800.0 E4900.067
G1 X14.13 Y-6.14 Z2.78 F4800.0 E4900.081
G1 X17.87 Y-9.86 Z2.78 F4800.0 E4900.36
G1 X17.87 Y-10.14 Z2.78 F4800.0 E4900.375
G1 X14.13 Y-13.86 Z2.78 F4800.0 E4900.654
G1 X14.13 Y-14.14 Z2.78 F4800.0 E4900.669
G1 X17.87 Y-17.86 Z2.78 F4800.0 E4900.948
G1 X17.87 Y-18.14 Z2.78 F4800.0 E4900.963
G1 X14.13 Y-21.86 Z2.78 F4800.0 E4901.242
G1 X14.13 Y-22.14 Z2.78 F4800.0 E4901.256
G1 X17.87 Y-25.86 Z2.78 F4800.0 E4901.535
G1 X17.87 Y-26.14 Z2.78 F4800.0 E4901.55
G1 X14.13 Y-29.86 Z2.78 F4800.0 E4901.829
G1 X14.13 Y-30.14 Z2.78 F4800.0 E4901.844
G1 X17.87 Y-33.86 Z2.78 F4800.0 E4902.123
G1 X17.87 Y-34.14 Z2.78 F4800.0 E4902.138
G1 X19.2 Y-35.12 Z2.78 F4800.0 E4902.225
G1 X11.6 Y-35.12 Z2.78 F4800.0 E4902.626
G1 X10.13 Y-34.14 Z2.78 F4800.0 E4902.72
G1 X10.13 Y-33.86 Z2.78 F4800.0 E4902.735
G1 X13.87 Y-30.14 Z2.78 F4800.0 E4903.014
G1 X13.87 Y-29.86 Z2.78 F4800.0 E4903.028
G1 X10.13 Y-26.14 Z2.78 F4800.0 E4903.307
G1 X10.13 Y-25.86 Z2.78 F4800.0 E4903.322
G1 X13.87 Y-22.14 Z2.78 F4800.0 E4903.601
G1 X13.87 Y-21.86 Z2.78 F4800.0 E4903.616
G1 X10.13 Y-18.14 Z2.78 F4800.0 E4903.895
G1 X10.13 Y-17.86 Z2.78 F4800.0 E4903.91
G1 X13.87 Y-14.14 Z2.78 F4800.0 E4904.188
G1 X13.87 Y-13.86 Z2.78 F4800.0 E4904.203
G1 X10.13 Y-10.14 Z2.78 F4800.0 E4904.482
G1 X10.13 Y-9.86 Z2.78 F4800.0 E4904.497
G1 X13.87 Y-6.14 Z2.78 F4800.0 E4904.776
G1 X13.87 Y-5.86 Z2.78 F4800.0 E4904.791
G1 X10.13 Y-2.14 Z2.78 F4800.0 E4905.07
G1 X10.13 Y-1.86 Z2.78 F4800.0 E4905.085
G1 X13.87 Y1.86 Z2.78 F4800.0 E4905.363
G1 X13.87 Y2.14 Z2.78 F4800.0 E4905.378
G1 X10.13 Y5.86 Z2.78 F4800.0 E4905.657
G1 X10.13 Y6.14 Z2.78 F4800.0 E4905.672
G1 X13.87 Y9.86 Z2.78 F4800.0 E4905.951
G1 X13.87 Y10.14 Z2.78 F4800.0 E4905.966
G1 X10.13 Y13.86 Z2.78 F4800.0 E4906.245
G1 X10.13 Y14.14 Z2.78 F4800.0 E4906.259
G1 X13.87 Y17.86 Z2.78 F4800.0 E4906.538
G1 X13.87 Y18.14 Z2.78 F4800.0 E4906.553
G1 X10.13 Y21.86 Z2.78 F4800.0 E4906.832
G1 X10.13 Y22.14 Z2.78 F4800.0 E4906.847
G1 X13.87 Y25.86 Z2.78 F4800.0 E4907.126
G1 X13.87 Y26.14 Z2.78 F4800.0 E4907.141
G1 X10.13 Y29.86 Z2.78 F4800.0 E4907.42
G1 X10.13 Y30.14 Z2.78 F4800.0 E4907.434
G1 X13.87 Y33.86 Z2.78 F4800.0 E4907.713
G1 X13.87 Y34.14 Z2.78 F4800.0 E4907.728
G1 X15.2 Y35.12 Z2.78 F4800.0 E4907.815
G1 X7.6 Y35.12 Z2.78 F4800.0 E4908.217
G1 X6.13 Y34.14 Z2.78 F4800.0 E4908.31
G1 X6.13 Y33.86 Z2.78 F4800.0 E4908.325
G1 X9.87 Y30.14 Z2.78 F4800.0 E4908.604
G1 X9.87 Y29.86 Z2.78 F4800.0 E4908.619
G1 X6.13 Y26.14 Z2.78 F4800.0 E4908.898
G1 X6.13 Y25.86 Z2.78 F4800.0 E4908.913
G1 X9.87 Y22.14 Z2.78 F4800.0 E4909.192
G1 X9.87 Y21.86 Z2.78 F4800.0 E4909.206
G1 X6.13 Y18.14 Z2.78 F4800.0 E4909.485
G1 X6.13 Y17.86 Z2.78 F4800.0 E4909.5
G1 X9.87 Y14.14 Z2.78 F4800.0 E4909.779
G1 X9.87 Y13.86 Z2.78 F4800.0 E4909.794
G1 X6.13 Y10.14 Z2.78 F4800.0 E4910.073
G1 X6.13 Y9.86 Z2.78 F4800.0 E4910.088
G1 X9.87 Y6.14 Z2.78 F4800.0 E4910.366
G1 X9.87 Y5.86 Z2.78 F4800.0 E4910.381
G1 X6.13 Y2.14 Z2.78 F4800.0 E4910.66
G1 X6.13 Y1.86 Z2.78 F4800.0 E4910.675
G1 X9.87 Y-1.86 Z2.78 F4800.0 E4910.954
G1 X9.87 Y-2.14 Z2.78 F4800.0 E4910.969
G1 X6.13 Y-5.86 Z2.78 F4800.0 E4911.248
G1 X6.13 Y-6.14 Z2.78 F4800.0 E4911.263
G1 X9.87 Y-9.86 Z2.78 F4800.0 E4911.541
G1 X9.87 Y-10.14 Z2.78 F4800.0 E4911.556
G1 X6.13 Y-13.86 Z2.78 F4800.0 E4911.835
G1 X6.13 Y-14.14 Z2.78 F4800.0 E4911.85
G1 X9.87 Y-17.86 Z2.78 F4800.0 E4912.129
G1 X9.87 Y-18.14 Z2.78 F4800.0 E4912.144
G1 X6.13 Y-21.86 Z2.78 F4800.0 E4912.423
G1 X6.13 Y-22.14 Z2.78 F4800.0 E4912.437
G1 X9.87 Y-25.86 Z2.78 F4800.0 E4912.716
G1 X9.87 Y-26.14 Z2.78 F4800.0 E4912.731
G1 X6.13 Y-29.86 Z2.78 F4800.0 E4913.01
G1 X6.13 Y-30.14 Z2.78 F4800.0 E4913.025
G1 X9.87 Y-33.86 Z2.78 F4800.0 E4913.304
G1 X9.87 Y-34.14 Z2.78 F4800.0 E4913.319
G1 X11.2 Y-35.12 Z2.78 F4800.0 E4913.406
G1 X4.0 Y-35.12 Z2.78 F4800.0 E4913.786
G1 X2.13 Y-34.14 Z2.78 F4800.0 E4913.898
G1 X2.13 Y-33.86 Z2.78 F4800.0 E4913.913
G1 X5.87 Y-30.14 Z2.78 F4800.0 E4914.192
G1 X5.87 Y-29.86 Z2.78 F4800.0 E4914.206
G1 X2.13 Y-26.14 Z2.78 F4800.0 E4914.485
G1 X2.13 Y-25.86 Z2.78 F4800.0 E4914.5
G1 X5.87 Y-22.14 Z2.78 F4800.0 E4914.779
G1 X5.87 Y-21.86 Z2.78 F4800.0 E4914.794
G1 X2.13 Y-18.14 Z2.78 F4800.0 E4915.073
G1 X2.13 Y-17.86 Z2.78 F4800.0 E4915.088
G1 X5.87 Y-14.14 Z2.78 F4800.0 E4915.367
G1 X5.87 Y-13.86 Z2.78 F4800.0 E4915.381
G1 X2.13 Y-10.14 Z2.78 F4800.0 E4915.66
G1 X2.13 Y-9.86 Z2.78 F4800.0 E4915.675
G1 X5.87 Y-6.14 Z2.78 F4800.0 E4915.954
G1 X5.87 Y-5.86 Z2.78 F4800.0 E4915.969
G1 X2.13 Y-2.14 Z2.78 F4800.0 E4916.248
G1 X2.13 Y-1.86 Z2.78 F4800.0 E4916.263
G1 X5.87 Y1.86 Z2.78 F4800.0 E4916.542
G1 X5.87 Y2.14 Z2.78 F4800.0 E4916.556
G1 X2.13 Y5.86 Z2.78 F4800.0 E4916.835
G1 X2.13 Y6.14 Z2.78 F4800.0 E4916.85
G1 X5.87 Y9.86 Z2.78 F4800.0 E4917.129
G1 X5.87 Y10.14 Z2.78 F4800.0 E4917.144
G1 X2.13 Y13.86 Z2.78 F4800.0 E4917.423
G1 X2.13 Y14.14 Z2.78 F4800.0 E4917.438
G1 X5.87 Y17.86 Z2.78 F4800.0 E4917.717
G1 X5.87 Y18.14 Z2.78 F4800.0 E4917.731
G1 X2.13 Y21.86 Z2.78 F4800.0 E4918.01
G1 X2.13 Y22.14 Z2.78 F4800.0 E4918.025
M73 P5 (display progress)
G1 X5.87 Y25.86 Z2.78 F4800.0 E4918.304
G1 X5.87 Y26.14 Z2.78 F4800.0 E4918.319
G1 X2.13 Y29.86 Z2.78 F4800.0 E4918.598
G1 X2.13 Y30.14 Z2.78 F4800.0 E4918.613
G1 X5.87 Y33.86 Z2.78 F4800.0 E4918.892
G1 X5.87 Y34.14 Z2.78 F4800.0 E4918.906
G1 X7.2 Y35.12 Z2.78 F4800.0 E4918.993
G1 X-0.4 Y35.12 Z2.78 F4800.0 E4919.395
G1 X-1.87 Y34.14 Z2.78 F4800.0 E4919.488
G1 X-1.87 Y33.86 Z2.78 F4800.0 E4919.503
G1 X1.87 Y30.14 Z2.78 F4800.0 E4919.782
G1 X1.87 Y29.86 Z2.78 F4800.0 E4919.797
G1 X-1.87 Y26.14 Z2.78 F4800.0 E4920.076
G1 X-1.87 Y25.86 Z2.78 F4800.0 E4920.091
G1 X1.87 Y22.14 Z2.78 F4800.0 E4920.37
G1 X1.87 Y21.86 Z2.78 F4800.0 E4920.384
G1 X-1.87 Y18.14 Z2.78 F4800.0 E4920.663
G1 X-1.87 Y17.86 Z2.78 F4800.0 E4920.678
G1 X1.87 Y14.14 Z2.78 F4800.0 E4920.957
G1 X1.87 Y13.86 Z2.78 F4800.0 E4920.972
G1 X-1.87 Y10.14 Z2.78 F4800.0 E4921.251
G1 X-1.87 Y9.86 Z2.78 F4800.0 E4921.266
G1 X1.87 Y6.14 Z2.78 F4800.0 E4921.545
G1 X1.87 Y5.86 Z2.78 F4800.0 E4921.559
G1 X-1.87 Y2.14 Z2.78 F4800.0 E4921.838
G1 X-1.87 Y1.86 Z2.78 F4800.0 E4921.853
G1 X1.87 Y-1.86 Z2.78 F4800.0 E4922.132
G1 X1.87 Y-2.14 Z2.78 F4800.0 E4922.147
G1 X-1.87 Y-5.86 Z2.78 F4800.0 E4922.426
G1 X-1.87 Y-6.14 Z2.78 F4800.0 E4922.441
G1 X1.87 Y-9.86 Z2.78 F4800.0 E4922.72
G1 X1.87 Y-10.14 Z2.78 F4800.0 E4922.734
G1 X-1.87 Y-13.86 Z2.78 F4800.0 E4923.013
G1 X-1.87 Y-14.14 Z2.78 F4800.0 E4923.028
G1 X1.87 Y-17.86 Z2.78 F4800.0 E4923.307
G1 X1.87 Y-18.14 Z2.78 F4800.0 E4923.322
G1 X-1.87 Y-21.86 Z2.78 F4800.0 E4923.601
G1 X-1.87 Y-22.14 Z2.78 F4800.0 E4923.616
G1 X1.87 Y-25.86 Z2.78 F4800.0 E4923.895
G1 X1.87 Y-26.14 Z2.78 F4800.0 E4923.909
G1 X-1.87 Y-29.86 Z2.78 F4800.0 E4924.188
G1 X-1.87 Y-30.14 Z2.78 F4800.0 E4924.203
G1 X1.87 Y-33.86 Z2.78 F4800.0 E4924.482
G1 X1.87 Y-34.14 Z2.78 F4800.0 E4924.497
G1 X3.2 Y-35.12 Z2.78 F4800.0 E4924.584
G1 X-4.4 Y-35.12 Z2.78 F4800.0 E4924.985
G1 X-5.87 Y-34.14 Z2.78 F4800.0 E4925.079
G1 X-5.87 Y-33.86 Z2.78 F4800.0 E4925.094
G1 X-2.13 Y-30.14 Z2.78 F4800.0 E4925.373
G1 X-2.13 Y-29.86 Z2.78 F4800.0 E4925.387
G1 X-5.87 Y-26.14 Z2.78 F4800.0 E4925.666
G1 X-5.87 Y-25.86 Z2.78 F4800.0 E4925.681
G1 X-2.13 Y-22.14 Z2.78 F4800.0 E4925.96
G1 X-2.13 Y-21.86 Z2.78 F4800.0 E4925.975
G1 X-5.87 Y-18.14 Z2.78 F4800.0 E4926.254
G1 X-5.87 Y-17.86 Z2.78 F4800.0 E4926.269
G1 X-2.13 Y-14.14 Z2.78 F4800.0 E4926.548
G1 X-2.13 Y-13.86 Z2.78 F4800.0 E4926.562
G1 X-5.87 Y-10.14 Z2.78 F4800.0 E4926.841
G1 X-5.87 Y-9.86 Z2.78 F4800.0 E4926.856
G1 X-2.13 Y-6.14 Z2.78 F4800.0 E4927.135
G1 X-2.13 Y-5.86 Z2.78 F4800.0 E4927.15
G1 X-5.87 Y-2.14 Z2.78 F4800.0 E4927.429
G1 X-5.87 Y-1.86 Z2.78 F4800.0 E4927.444
G1 X-2.13 Y1.86 Z2.78 F4800.0 E4927.723
G1 X-2.13 Y2.14 Z2.78 F4800.0 E4927.737
G1 X-5.87 Y5.86 Z2.78 F4800.0 E4928.016
G1 X-5.87 Y6.14 Z2.78 F4800.0 E4928.031
G1 X-2.13 Y9.86 Z2.78 F4800.0 E4928.31
G1 X-2.13 Y10.14 Z2.78 F4800.0 E4928.325
G1 X-5.87 Y13.86 Z2.78 F4800.0 E4928.604
G1 X-5.87 Y14.14 Z2.78 F4800.0 E4928.619
G1 X-2.13 Y17.86 Z2.78 F4800.0 E4928.898
G1 X-2.13 Y18.14 Z2.78 F4800.0 E4928.912
G1 X-5.87 Y21.86 Z2.78 F4800.0 E4929.191
G1 X-5.87 Y22.14 Z2.78 F4800.0 E4929.206
G1 X-2.13 Y25.86 Z2.78 F4800.0 E4929.485
G1 X-2.13 Y26.14 Z2.78 F4800.0 E4929.5
G1 X-5.87 Y29.86 Z2.78 F4800.0 E4929.779
G1 X-5.87 Y30.14 Z2.78 F4800.0 E4929.794
G1 X-2.13 Y33.86 Z2.78 F4800.0 E4930.073
G1 X-2.13 Y34.14 Z2.78 F4800.0 E4930.087
G1 X-0.8 Y35.12 Z2.78 F4800.0 E4930.174
G1 X-8.4 Y35.12 Z2.78 F4800.0 E4930.576
G1 X-9.87 Y34.14 Z2.78 F4800.0 E4930.669
G1 X-9.87 Y33.86 Z2.78 F4800.0 E4930.684
G1 X-6.13 Y30.14 Z2.78 F4800.0 E4930.963
G1 X-6.13 Y29.86 Z2.78 F4800.0 E4930.978
G1 X-9.87 Y26.14 Z2.78 F4800.0 E4931.257
G1 X-9.87 Y25.86 Z2.78 F4800.0 E4931.272
G1 X-6.13 Y22.14 Z2.78 F4800.0 E4931.551
G1 X-6.13 Y21.86 Z2.78 F4800.0 E4931.565
G1 X-9.87 Y18.14 Z2.78 F4800.0 E4931.844
G1 X-9.87 Y17.86 Z2.78 F4800.0 E4931.859
G1 X-6.13 Y14.14 Z2.78 F4800.0 E4932.138
G1 X-6.13 Y13.86 Z2.78 F4800.0 E4932.153
G1 X-9.87 Y10.14 Z2.78 F4800.0 E4932.432
G1 X-9.87 Y9.86 Z2.78 F4800.0 E4932.447
G1 X-6.13 Y6.14 Z2.78 F4800.0 E4932.726
G1 X-6.13 Y5.86 Z2.78 F4800.0 E4932.74
G1 X-9.87 Y2.14 Z2.78 F4800.0 E4933.019
G1 X-9.87 Y1.86 Z2.78 F4800.0 E4933.034
G1 X-6.13 Y-1.86 Z2.78 F4800.0 E4933.313
G1 X-6.13 Y-2.14 Z2.78 F4800.0 E4933.328
G1 X-9.87 Y-5.86 Z2.78 F4800.0 E4933.607
G1 X-9.87 Y-6.14 Z2.78 F4800.0 E4933.622
G1 X-6.13 Y-9.86 Z2.78 F4800.0 E4933.901
G1 X-6.13 Y-10.14 Z2.78 F4800.0 E4933.915
G1 X-9.87 Y-13.86 Z2.78 F4800.0 E4934.194
G1 X-9.87 Y-14.14 Z2.78 F4800.0 E4934.209
G1 X-6.13 Y-17.86 Z2.78 F4800.0 E4934.488
G1 X-6.13 Y-18.14 Z2.78 F4800.0 E4934.503
G1 X-9.87 Y-21.86 Z2.78 F4800.0 E4934.782
G1 X-9.87 Y-22.14 Z2.78 F4800.0 E4934.797
G1 X-6.13 Y-25.86 Z2.78 F4800.0 E4935.076
G1 X-6.13 Y-26.14 Z2.78 F4800.0 E4935.09
G1 X-9.87 Y-29.86 Z2.78 F4800.0 E4935.369
G1 X-9.87 Y-30.14 Z2.78 F4800.0 E4935.384
G1 X-6.13 Y-33.86 Z2.78 F4800.0 E4935.663
G1 X-6.13 Y-34.14 Z2.78 F4800.0 E4935.678
G1 X-4.8 Y-35.12 Z2.78 F4800.0 E4935.765
G1 X-12.4 Y-35.12 Z2.78 F4800.0 E4936.166
G1 X-13.87 Y-34.14 Z2.78 F4800.0 E4936.26
G1 X-13.87 Y-33.86 Z2.78 F4800.0 E4936.275
G1 X-10.13 Y-30.14 Z2.78 F4800.0 E4936.554
G1 X-10.13 Y-29.86 Z2.78 F4800.0 E4936.568
G1 X-13.87 Y-26.14 Z2.78 F4800.0 E4936.847
G1 X-13.87 Y-25.86 Z2.78 F4800.0 E4936.862
G1 X-10.13 Y-22.14 Z2.78 F4800.0 E4937.141
G1 X-10.13 Y-21.86 Z2.78 F4800.0 E4937.156
G1 X-13.87 Y-18.14 Z2.78 F4800.0 E4937.435
G1 X-13.87 Y-17.86 Z2.78 F4800.0 E4937.45
G1 X-10.13 Y-14.14 Z2.78 F4800.0 E4937.729
G1 X-10.13 Y-13.86 Z2.78 F4800.0 E4937.743
G1 X-13.87 Y-10.14 Z2.78 F4800.0 E4938.022
G1 X-13.87 Y-9.86 Z2.78 F4800.0 E4938.037
G1 X-10.13 Y-6.14 Z2.78 F4800.0 E4938.316
G1 X-10.13 Y-5.86 Z2.78 F4800.0 E4938.331
G1 X-13.87 Y-2.14 Z2.78 F4800.0 E4938.61
G1 X-13.87 Y-1.86 Z2.78 F4800.0 E4938.625
G1 X-10.13 Y1.86 Z2.78 F4800.0 E4938.904
G1 X-10.13 Y2.14 Z2.78 F4800.0 E4938.918
G1 X-13.87 Y5.86 Z2.78 F4800.0 E4939.197
G1 X-13.87 Y6.14 Z2.78 F4800.0 E4939.212
G1 X-10.13 Y9.86 Z2.78 F4800.0 E4939.491
G1 X-10.13 Y10.14 Z2.78 F4800.0 E4939.506
G1 X-13.87 Y13.86 Z2.78 F4800.0 E4939.785
G1 X-13.87 Y14.14 Z2.78 F4800.0 E4939.8
G1 X-10.13 Y17.86 Z2.78 F4800.0 E4940.079
G1 X-10.13 Y18.14 Z2.78 F4800.0 E4940.093
G1 X-13.87 Y21.86 Z2.78 F4800.0 E4940.372
G1 X-13.87 Y22.14 Z2.78 F4800.0 E4940.387
G1 X-10.13 Y25.86 Z2.78 F4800.0 E4940.666
G1 X-10.13 Y26.14 Z2.78 F4800.0 E4940.681
G1 X-13.87 Y29.86 Z2.78 F4800.0 E4940.96
G1 X-13.87 Y30.14 Z2.78 F4800.0 E4940.975
G1 X-10.13 Y33.86 Z2.78 F4800.0 E4941.254
G1 X-10.13 Y34.14 Z2.78 F4800.0 E4941.268
G1 X-8.8 Y35.12 Z2.78 F4800.0 E4941.355
G1 X-16.0 Y35.12 Z2.78 F4800.0 E4941.736
G1 X-17.87 Y34.14 Z2.78 F4800.0 E4941.848
G1 X-17.87 Y33.86 Z2.78 F4800.0 E4941.862
G1 X-14.13 Y30.14 Z2.78 F4800.0 E4942.141
G1 X-14.13 Y29.86 Z2.78 F4800.0 E4942.156
G1 X-17.87 Y26.14 Z2.78 F4800.0 E4942.435
G1 X-17.87 Y25.86 Z2.78 F4800.0 E4942.45
G1 X-14.13 Y22.14 Z2.78 F4800.0 E4942.729
G1 X-14.13 Y21.86 Z2.78 F4800.0 E4942.744
G1 X-17.87 Y18.14 Z2.78 F4800.0 E4943.022
G1 X-17.87 Y17.86 Z2.78 F4800.0 E4943.037
G1 X-14.13 Y14.14 Z2.78 F4800.0 E4943.316
G1 X-14.13 Y13.86 Z2.78 F4800.0 E4943.331
G1 X-17.87 Y10.14 Z2.78 F4800.0 E4943.61
G1 X-17.87 Y9.86 Z2.78 F4800.0 E4943.625
G1 X-14.13 Y6.14 Z2.78 F4800.0 E4943.904
G1 X-14.13 Y5.86 Z2.78 F4800.0 E4943.919
G1 X-17.87 Y2.14 Z2.78 F4800.0 E4944.197
G1 X-17.87 Y1.86 Z2.78 F4800.0 E4944.212
G1 X-14.13 Y-1.86 Z2.78 F4800.0 E4944.491
G1 X-14.13 Y-2.14 Z2.78 F4800.0 E4944.506
G1 X-17.87 Y-5.86 Z2.78 F4800.0 E4944.785
G1 X-17.87 Y-6.14 Z2.78 F4800.0 E4944.8
G1 X-14.13 Y-9.86 Z2.78 F4800.0 E4945.079
G1 X-14.13 Y-10.14 Z2.78 F4800.0 E4945.093
G1 X-17.87 Y-13.86 Z2.78 F4800.0 E4945.372
G1 X-17.87 Y-14.14 Z2.78 F4800.0 E4945.387
G1 X-14.13 Y-17.86 Z2.78 F4800.0 E4945.666
G1 X-14.13 Y-18.14 Z2.78 F4800.0 E4945.681
G1 X-17.87 Y-21.86 Z2.78 F4800.0 E4945.96
G1 X-17.87 Y-22.14 Z2.78 F4800.0 E4945.975
G1 X-14.13 Y-25.86 Z2.78 F4800.0 E4946.254
G1 X-14.13 Y-26.14 Z2.78 F4800.0 E4946.268
G1 X-17.87 Y-29.86 Z2.78 F4800.0 E4946.547
G1 X-17.87 Y-30.14 Z2.78 F4800.0 E4946.562
G1 X-14.13 Y-33.86 Z2.78 F4800.0 E4946.841
G1 X-14.13 Y-34.14 Z2.78 F4800.0 E4946.856
G1 X-12.8 Y-35.12 Z2.78 F4800.0 E4946.943
G1 X-20.0 Y-35.12 Z2.78 F4800.0 E4947.323
G1 X-21.87 Y-34.14 Z2.78 F4800.0 E4947.435
G1 X-21.87 Y-33.86 Z2.78 F4800.0 E4947.45
G1 X-18.13 Y-30.14 Z2.78 F4800.0 E4947.729
G1 X-18.13 Y-29.86 Z2.78 F4800.0 E4947.744
G1 X-21.87 Y-26.14 Z2.78 F4800.0 E4948.023
G1 X-21.87 Y-25.86 Z2.78 F4800.0 E4948.037
G1 X-18.13 Y-22.14 Z2.78 F4800.0 E4948.316
G1 X-18.13 Y-21.86 Z2.78 F4800.0 E4948.331
G1 X-21.87 Y-18.14 Z2.78 F4800.0 E4948.61
G1 X-21.87 Y-17.86 Z2.78 F4800.0 E4948.625
G1 X-18.13 Y-14.14 Z2.78 F4800.0 E4948.904
G1 X-18.13 Y-13.86 Z2.78 F4800.0 E4948.919
G1 X-21.87 Y-10.14 Z2.78 F4800.0 E4949.198
G1 X-21.87 Y-9.86 Z2.78 F4800.0 E4949.212
G1 X-18.13 Y-6.14 Z2.78 F4800.0 E4949.491
G1 X-18.13 Y-5.86 Z2.78 F4800.0 E4949.506
G1 X-21.87 Y-2.14 Z2.78 F4800.0 E4949.785
G1 X-21.87 Y-1.86 Z2.78 F4800.0 E4949.8
G1 X-18.13 Y1.86 Z2.78 F4800.0 E4950.079
G1 X-18.13 Y2.14 Z2.78 F4800.0 E4950.094
G1 X-21.87 Y5.86 Z2.78 F4800.0 E4950.373
G1 X-21.87 Y6.14 Z2.78 F4800.0 E4950.387
G1 X-18.13 Y9.86 Z2.78 F4800.0 E4950.666
G1 X-18.13 Y10.14 Z2.78 F4800.0 E4950.681
G1 X-21.87 Y13.86 Z2.78 F4800.0 E4950.96
G1 X-21.87 Y14.14 Z2.78 F4800.0 E4950.975
G1 X-18.13 Y17.86 Z2.78 F4800.0 E4951.254
G1 X-18.13 Y18.14 Z2.78 F4800.0 E4951.269
G1 X-21.87 Y21.86 Z2.78 F4800.0 E4951.548
G1 X-21.87 Y22.14 Z2.78 F4800.0 E4951.562
G1 X-18.13 Y25.86 Z2.78 F4800.0 E4951.841
G1 X-18.13 Y26.14 Z2.78 F4800.0 E4951.856
G1 X-21.87 Y29.86 Z2.78 F4800.0 E4952.135
G1 X-21.87 Y30.14 Z2.78 F4800.0 E4952.15
G1 X-18.13 Y33.86 Z2.78 F4800.0 E4952.429
G1 X-18.13 Y34.14 Z2.78 F4800.0 E4952.444
G1 X-16.8 Y35.12 Z2.78 F4800.0 E4952.531
G1 X-24.0 Y35.12 Z2.78 F4800.0 E4952.911
G1 X-25.87 Y34.14 Z2.78 F4800.0 E4953.023
G1 X-25.87 Y33.86 Z2.78 F4800.0 E4953.037
G1 X-22.13 Y30.14 Z2.78 F4800.0 E4953.316
G1 X-22.13 Y29.86 Z2.78 F4800.0 E4953.331
G1 X-25.87 Y26.14 Z2.78 F4800.0 E4953.61
G1 X-25.87 Y25.86 Z2.78 F4800.0 E4953.625
G1 X-22.13 Y22.14 Z2.78 F4800.0 E4953.904
G1 X-22.13 Y21.86 Z2.78 F4800.0 E4953.919
G1 X-25.87 Y18.14 Z2.78 F4800.0 E4954.198
G1 X-25.87 Y17.86 Z2.78 F4800.0 E4954.212
G1 X-22.13 Y14.14 Z2.78 F4800.0 E4954.491
G1 X-22.13 Y13.86 Z2.78 F4800.0 E4954.506
G1 X-25.87 Y10.14 Z2.78 F4800.0 E4954.785
G1 X-25.87 Y9.86 Z2.78 F4800.0 E4954.8
G1 X-22.13 Y6.14 Z2.78 F4800.0 E4955.079
G1 X-22.13 Y5.86 Z2.78 F4800.0 E4955.094
G1 X-25.87 Y2.14 Z2.78 F4800.0 E4955.373
G1 X-25.87 Y1.86 Z2.78 F4800.0 E4955.387
G1 X-22.13 Y-1.86 Z2.78 F4800.0 E4955.666
G1 X-22.13 Y-2.14 Z2.78 F4800.0 E4955.681
G1 X-25.87 Y-5.86 Z2.78 F4800.0 E4955.96
G1 X-25.87 Y-6.14 Z2.78 F4800.0 E4955.975
G1 X-22.13 Y-9.86 Z2.78 F4800.0 E4956.254
G1 X-22.13 Y-10.14 Z2.78 F4800.0 E4956.269
G1 X-25.87 Y-13.86 Z2.78 F4800.0 E4956.548
G1 X-25.87 Y-14.14 Z2.78 F4800.0 E4956.562
G1 X-22.13 Y-17.86 Z2.78 F4800.0 E4956.841
G1 X-22.13 Y-18.14 Z2.78 F4800.0 E4956.856
G1 X-25.87 Y-21.86 Z2.78 F4800.0 E4957.135
G1 X-25.87 Y-22.14 Z2.78 F4800.0 E4957.15
G1 X-22.13 Y-25.86 Z2.78 F4800.0 E4957.429
G1 X-22.13 Y-26.14 Z2.78 F4800.0 E4957.444
G1 X-25.87 Y-29.86 Z2.78 F4800.0 E4957.723
G1 X-25.87 Y-30.14 Z2.78 F4800.0 E4957.737
G1 X-22.13 Y-33.86 Z2.78 F4800.0 E4958.016
G1 X-22.13 Y-34.14 Z2.78 F4800.0 E4958.031
G1 X-20.8 Y-35.12 Z2.78 F4800.0 E4958.118
G1 X-28.0 Y-35.12 Z2.78 F4800.0 E4958.499
G1 X-29.87 Y-34.14 Z2.78 F4800.0 E4958.61
G1 X-29.87 Y-33.86 Z2.78 F4800.0 E4958.625
G1 X-26.13 Y-30.14 Z2.78 F4800.0 E4958.904
G1 X-26.13 Y-29.86 Z2.78 F4800.0 E4958.919
G1 X-29.87 Y-26.14 Z2.78 F4800.0 E4959.198
G1 X-29.87 Y-25.86 Z2.78 F4800.0 E4959.213
G1 X-26.13 Y-22.14 Z2.78 F4800.0 E4959.492
G1 X-26.13 Y-21.86 Z2.78 F4800.0 E4959.506
G1 X-29.87 Y-18.14 Z2.78 F4800.0 E4959.785
G1 X-29.87 Y-17.86 Z2.78 F4800.0 E4959.8
G1 X-26.13 Y-14.14 Z2.78 F4800.0 E4960.079
G1 X-26.13 Y-13.86 Z2.78 F4800.0 E4960.094
G1 X-29.87 Y-10.14 Z2.78 F4800.0 E4960.373
G1 X-29.87 Y-9.86 Z2.78 F4800.0 E4960.388
G1 X-26.13 Y-6.14 Z2.78 F4800.0 E4960.667
G1 X-26.13 Y-5.86 Z2.78 F4800.0 E4960.681
G1 X-29.87 Y-2.14 Z2.78 F4800.0 E4960.96
G1 X-29.87 Y-1.86 Z2.78 F4800.0 E4960.975
G1 X-26.13 Y1.86 Z2.78 F4800.0 E4961.254
G1 X-26.13 Y2.14 Z2.78 F4800.0 E4961.269
G1 X-29.87 Y5.86 Z2.78 F4800.0 E4961.548
G1 X-29.87 Y6.14 Z2.78 F4800.0 E4961.563
G1 X-26.13 Y9.86 Z2.78 F4800.0 E4961.841
G1 X-26.13 Y10.14 Z2.78 F4800.0 E4961.856
G1 X-29.87 Y13.86 Z2.78 F4800.0 E4962.135
G1 X-29.87 Y14.14 Z2.78 F4800.0 E4962.15
G1 X-26.13 Y17.86 Z2.78 F4800.0 E4962.429
G1 X-26.13 Y18.14 Z2.78 F4800.0 E4962.444
G1 X-29.87 Y21.86 Z2.78 F4800.0 E4962.723
G1 X-29.87 Y22.14 Z2.78 F4800.0 E4962.738
G1 X-26.13 Y25.86 Z2.78 F4800.0 E4963.016
G1 X-26.13 Y26.14 Z2.78 F4800.0 E4963.031
G1 X-29.87 Y29.86 Z2.78 F4800.0 E4963.31
G1 X-29.87 Y30.14 Z2.78 F4800.0 E4963.325
G1 X-26.13 Y33.86 Z2.78 F4800.0 E4963.604
G1 X-26.13 Y34.14 Z2.78 F4800.0 E4963.619
G1 X-24.8 Y35.12 Z2.78 F4800.0 E4963.706
G1 X-32.4 Y35.12 Z2.78 F4800.0 E4964.107
G1 X-33.87 Y34.14 Z2.78 F4800.0 E4964.201
G1 X-33.87 Y33.86 Z2.78 F4800.0 E4964.216
G1 X-30.13 Y30.14 Z2.78 F4800.0 E4964.495
G1 X-30.13 Y29.86 Z2.78 F4800.0 E4964.509
G1 X-33.87 Y26.14 Z2.78 F4800.0 E4964.788
G1 X-33.87 Y25.86 Z2.78 F4800.0 E4964.803
G1 X-30.13 Y22.14 Z2.78 F4800.0 E4965.082
G1 X-30.13 Y21.86 Z2.78 F4800.0 E4965.097
G1 X-33.87 Y18.14 Z2.78 F4800.0 E4965.376
G1 X-33.87 Y17.86 Z2.78 F4800.0 E4965.391
G1 X-30.13 Y14.14 Z2.78 F4800.0 E4965.67
G1 X-30.13 Y13.86 Z2.78 F4800.0 E4965.684
G1 X-33.87 Y10.14 Z2.78 F4800.0 E4965.963
G1 X-33.87 Y9.86 Z2.78 F4800.0 E4965.978
G1 X-30.13 Y6.14 Z2.78 F4800.0 E4966.257
G1 X-30.13 Y5.86 Z2.78 F4800.0 E4966.272
G1 X-33.87 Y2.14 Z2.78 F4800.0 E4966.551
G1 X-33.87 Y1.86 Z2.78 F4800.0 E4966.566
G1 X-30.13 Y-1.86 Z2.78 F4800.0 E4966.845
G1 X-30.13 Y-2.14 Z2.78 F4800.0 E4966.859
G1 X-33.87 Y-5.86 Z2.78 F4800.0 E4967.138
G1 X-33.87 Y-6.14 Z2.78 F4800.0 E4967.153
G1 X-30.13 Y-9.86 Z2.78 F4800.0 E4967.432
G1 X-30.13 Y-10.14 Z2.78 F4800.0 E4967.447
G1 X-33.87 Y-13.86 Z2.78 F4800.0 E4967.726
G1 X-33.87 Y-14.14 Z2.78 F4800.0 E4967.741
G1 X-30.13 Y-17.86 Z2.78 F4800.0 E4968.019
G1 X-30.13 Y-18.14 Z2.78 F4800.0 E4968.034
G1 X-33.87 Y-21.86 Z2.78 F4800.0 E4968.313
G1 X-33.87 Y-22.14 Z2.78 F4800.0 E4968.328
G1 X-30.13 Y-25.86 Z2.78 F4800.0 E4968.607
G1 X-30.13 Y-26.14 Z2.78 F4800.0 E4968.622
G1 X-33.87 Y-29.86 Z2.78 F4800.0 E4968.901
G1 X-33.87 Y-30.14 Z2.78 F4800.0 E4968.916
G1 X-30.13 Y-33.86 Z2.78 F4800.0 E4969.194
G1 X-30.13 Y-34.14 Z2.78 F4800.0 E4969.209
G1 X-28.8 Y-35.12 Z2.78 F4800.0 E4969.296
G1 X-36.4 Y-35.12 Z2.78 F4800.0 E4969.698
G1 X-37.87 Y-34.14 Z2.78 F4800.0 E4969.791
G1 X-37.87 Y-33.86 Z2.78 F4800.0 E4969.806
G1 X-34.13 Y-30.14 Z2.78 F4800.0 E4970.085
G1 X-34.13 Y-29.86 Z2.78 F4800.0 E4970.1
G1 X-37.87 Y-26.14 Z2.78 F4800.0 E4970.379
G1 X-37.87 Y-25.86 Z2.78 F4800.0 E4970.394
G1 X-34.13 Y-22.14 Z2.78 F4800.0 E4970.673
G1 X-34.13 Y-21.86 Z2.78 F4800.0 E4970.687
G1 X-37.87 Y-18.14 Z2.78 F4800.0 E4970.966
G1 X-37.87 Y-17.86 Z2.78 F4800.0 E4970.981
G1 X-34.13 Y-14.14 Z2.78 F4800.0 E4971.26
G1 X-34.13 Y-13.86 Z2.78 F4800.0 E4971.275
G1 X-37.87 Y-10.14 Z2.78 F4800.0 E4971.554
G1 X-37.87 Y-9.86 Z2.78 F4800.0 E4971.569
G1 X-34.13 Y-6.14 Z2.78 F4800.0 E4971.848
G1 X-34.13 Y-5.86 Z2.78 F4800.0 E4971.862
G1 X-37.87 Y-2.14 Z2.78 F4800.0 E4972.141
G1 X-37.87 Y-1.86 Z2.78 F4800.0 E4972.156
G1 X-34.13 Y1.86 Z2.78 F4800.0 E4972.435
G1 X-34.13 Y2.14 Z2.78 F4800.0 E4972.45
G1 X-37.87 Y5.86 Z2.78 F4800.0 E4972.729
G1 X-37.87 Y6.14 Z2.78 F4800.0 E4972.744
G1 X-34.13 Y9.86 Z2.78 F4800.0 E4973.023
G1 X-34.13 Y10.14 Z2.78 F4800.0 E4973.037
G1 X-37.87 Y13.86 Z2.78 F4800.0 E4973.316
G1 X-37.87 Y14.14 Z2.78 F4800.0 E4973.331
G1 X-34.13 Y17.86 Z2.78 F4800.0 E4973.61
G1 X-34.13 Y18.14 Z2.78 F4800.0 E4973.625
G1 X-37.87 Y21.86 Z2.78 F4800.0 E4973.904
G1 X-37.87 Y22.14 Z2.78 F4800.0 E4973.919
G1 X-34.13 Y25.86 Z2.78 F4800.0 E4974.197
G1 X-34.13 Y26.14 Z2.78 F4800.0 E4974.212
G1 X-37.87 Y29.86 Z2.78 F4800.0 E4974.491
G1 X-37.87 Y30.14 Z2.78 F4800.0 E4974.506
G1 X-34.13 Y33.86 Z2.78 F4800.0 E4974.785
G1 X-34.13 Y34.14 Z2.78 F4800.0 E4974.8
G1 X-32.8 Y35.12 Z2.78 F4800.0 E4974.887
G1 X-40.0 Y35.12 Z2.78 F4800.0 E4975.267
G1 X-41.87 Y34.14 Z2.78 F4800.0 E4975.379
G1 X-41.87 Y33.86 Z2.78 F4800.0 E4975.394
G1 X-38.13 Y30.14 Z2.78 F4800.0 E4975.673
G1 X-38.13 Y29.86 Z2.78 F4800.0 E4975.687
G1 X-41.87 Y26.14 Z2.78 F4800.0 E4975.966
G1 X-41.87 Y25.86 Z2.78 F4800.0 E4975.981
G1 X-38.13 Y22.14 Z2.78 F4800.0 E4976.26
G1 X-38.13 Y21.86 Z2.78 F4800.0 E4976.275
G1 X-41.87 Y18.14 Z2.78 F4800.0 E4976.554
G1 X-41.87 Y17.86 Z2.78 F4800.0 E4976.569
G1 X-38.13 Y14.14 Z2.78 F4800.0 E4976.848
G1 X-38.13 Y13.86 Z2.78 F4800.0 E4976.862
G1 X-41.87 Y10.14 Z2.78 F4800.0 E4977.141
G1 X-41.87 Y9.86 Z2.78 F4800.0 E4977.156
G1 X-38.13 Y6.14 Z2.78 F4800.0 E4977.435
G1 X-38.13 Y5.86 Z2.78 F4800.0 E4977.45
G1 X-41.87 Y2.14 Z2.78 F4800.0 E4977.729
G1 X-41.87 Y1.86 Z2.78 F4800.0 E4977.744
G1 X-38.13 Y-1.86 Z2.78 F4800.0 E4978.023
G1 X-38.13 Y-2.14 Z2.78 F4800.0 E4978.037
G1 X-41.87 Y-5.86 Z2.78 F4800.0 E4978.316
G1 X-41.87 Y-6.14 Z2.78 F4800.0 E4978.331
G1 X-38.13 Y-9.86 Z2.78 F4800.0 E4978.61
G1 X-38.13 Y-10.14 Z2.78 F4800.0 E4978.625
G1 X-41.87 Y-13.86 Z2.78 F4800.0 E4978.904
G1 X-41.87 Y-14.14 Z2.78 F4800.0 E4978.919
G1 X-38.13 Y-17.86 Z2.78 F4800.0 E4979.198
G1 X-38.13 Y-18.14 Z2.78 F4800.0 E4979.212
G1 X-41.87 Y-21.86 Z2.78 F4800.0 E4979.491
G1 X-41.87 Y-22.14 Z2.78 F4800.0 E4979.506
G1 X-38.13 Y-25.86 Z2.78 F4800.0 E4979.785
G1 X-38.13 Y-26.14 Z2.78 F4800.0 E4979.8
G1 X-41.87 Y-29.86 Z2.78 F4800.0 E4980.079
G1 X-41.87 Y-30.14 Z2.78 F4800.0 E4980.094
G1 X-38.13 Y-33.86 Z2.78 F4800.0 E4980.373
G1 X-38.13 Y-34.14 Z2.78 F4800.0 E4980.387
G1 X-36.8 Y-35.12 Z2.78 F4800.0 E4980.474
G1 X-44.0 Y-35.12 Z2.78 F4800.0 E4980.855
G1 X-45.87 Y-34.14 Z2.78 F4800.0 E4980.967
G1 X-45.87 Y-33.86 Z2.78 F4800.0 E4980.981
G1 X-42.13 Y-30.14 Z2.78 F4800.0 E4981.26
G1 X-42.13 Y-29.86 Z2.78 F4800.0 E4981.275
G1 X-45.87 Y-26.14 Z2.78 F4800.0 E4981.554
G1 X-45.87 Y-25.86 Z2.78 F4800.0 E4981.569
G1 X-42.13 Y-22.14 Z2.78 F4800.0 E4981.848
G1 X-42.13 Y-21.86 Z2.78 F4800.0 E4981.863
G1 X-45.87 Y-18.14 Z2.78 F4800.0 E4982.141
G1 X-45.87 Y-17.86 Z2.78 F4800.0 E4982.156
G1 X-42.13 Y-14.14 Z2.78 F4800.0 E4982.435
G1 X-42.13 Y-13.86 Z2.78 F4800.0 E4982.45
G1 X-45.87 Y-10.14 Z2.78 F4800.0 E4982.729
G1 X-45.87 Y-9.86 Z2.78 F4800.0 E4982.744
G1 X-42.13 Y-6.14 Z2.78 F4800.0 E4983.023
G1 X-42.13 Y-5.86 Z2.78 F4800.0 E4983.038
G1 X-45.87 Y-2.14 Z2.78 F4800.0 E4983.316
G1 X-45.87 Y-1.86 Z2.78 F4800.0 E4983.331
G1 X-42.13 Y1.86 Z2.78 F4800.0 E4983.61
G1 X-42.13 Y2.14 Z2.78 F4800.0 E4983.625
G1 X-45.87 Y5.86 Z2.78 F4800.0 E4983.904
G1 X-45.87 Y6.14 Z2.78 F4800.0 E4983.919
G1 X-42.13 Y9.86 Z2.78 F4800.0 E4984.198
G1 X-42.13 Y10.14 Z2.78 F4800.0 E4984.212
G1 X-45.87 Y13.86 Z2.78 F4800.0 E4984.491
G1 X-45.87 Y14.14 Z2.78 F4800.0 E4984.506
G1 X-42.13 Y17.86 Z2.78 F4800.0 E4984.785
G1 X-42.13 Y18.14 Z2.78 F4800.0 E4984.8
G1 X-45.87 Y21.86 Z2.78 F4800.0 E4985.079
G1 X-45.87 Y22.14 Z2.78 F4800.0 E4985.094
G1 X-42.13 Y25.86 Z2.78 F4800.0 E4985.373
G1 X-42.13 Y26.14 Z2.78 F4800.0 E4985.387
G1 X-45.87 Y29.86 Z2.78 F4800.0 E4985.666
G1 X-45.87 Y30.14 Z2.78 F4800.0 E4985.681
G1 X-42.13 Y33.86 Z2.78 F4800.0 E4985.96
G1 X-42.13 Y34.14 Z2.78 F4800.0 E4985.975
G1 X-40.8 Y35.12 Z2.78 F4800.0 E4986.062
G1 X-48.0 Y35.12 Z2.78 F4800.0 E4986.442
G1 X-49.87 Y34.14 Z2.78 F4800.0 E4986.554
G1 X-49.87 Y33.86 Z2.78 F4800.0 E4986.569
G1 X-46.13 Y30.14 Z2.78 F4800.0 E4986.848
G1 X-46.13 Y29.86 Z2.78 F4800.0 E4986.863
G1 X-49.87 Y26.14 Z2.78 F4800.0 E4987.142
G1 X-49.87 Y25.86 Z2.78 F4800.0 E4987.156
G1 X-46.13 Y22.14 Z2.78 F4800.0 E4987.435
G1 X-46.13 Y21.86 Z2.78 F4800.0 E4987.45
G1 X-49.87 Y18.14 Z2.78 F4800.0 E4987.729
G1 X-49.87 Y17.86 Z2.78 F4800.0 E4987.744
G1 X-46.13 Y14.14 Z2.78 F4800.0 E4988.023
G1 X-46.13 Y13.86 Z2.78 F4800.0 E4988.038
G1 X-49.87 Y10.14 Z2.78 F4800.0 E4988.317
G1 X-49.87 Y9.86 Z2.78 F4800.0 E4988.331
G1 X-46.13 Y6.14 Z2.78 F4800.0 E4988.61
G1 X-46.13 Y5.86 Z2.78 F4800.0 E4988.625
G1 X-49.87 Y2.14 Z2.78 F4800.0 E4988.904
G1 X-49.87 Y1.86 Z2.78 F4800.0 E4988.919
G1 X-46.13 Y-1.86 Z2.78 F4800.0 E4989.198
G1 X-46.13 Y-2.14 Z2.78 F4800.0 E4989.213
G1 X-49.87 Y-5.86 Z2.78 F4800.0 E4989.492
G1 X-49.87 Y-6.14 Z2.78 F4800.0 E4989.506
G1 X-46.13 Y-9.86 Z2.78 F4800.0 E4989.785
G1 X-46.13 Y-10.14 Z2.78 F4800.0 E4989.8
G1 X-49.87 Y-13.86 Z2.78 F4800.0 E4990.079
G1 X-49.87 Y-14.14 Z2.78 F4800.0 E4990.094
G1 X-46.13 Y-17.86 Z2.78 F4800.0 E4990.373
G1 X-46.13 Y-18.14 Z2.78 F4800.0 E4990.388
G1 X-49.87 Y-21.86 Z2.78 F4800.0 E4990.667
G1 X-49.87 Y-22.14 Z2.78 F4800.0 E4990.681
G1 X-46.13 Y-25.86 Z2.78 F4800.0 E4990.96
G1 X-46.13 Y-26.14 Z2.78 F4800.0 E4990.975
G1 X-49.87 Y-29.86 Z2.78 F4800.0 E4991.254
G1 X-49.87 Y-30.14 Z2.78 F4800.0 E4991.269
G1 X-46.13 Y-33.86 Z2.78 F4800.0 E4991.548
G1 X-46.13 Y-34.14 Z2.78 F4800.0 E4991.563
G1 X-44.8 Y-35.12 Z2.78 F4800.0 E4991.65
G1 X-48.0 Y-35.12 Z2.78 F4800.0 E4991.819
G1 F1200.0
G1 E4990.819
G1 F4800.0
M103
G1 X-52.0 Y35.12 Z2.78 F4200.0
G1 F1200.0
G1 E4991.819
G1 F4200.0
M101
G1 X-48.8 Y35.12 Z2.78 F4800.0 E4991.988
G1 X-50.13 Y34.14 Z2.78 F4800.0 E4992.075
G1 X-50.13 Y-30.14 Z2.78 F4800.0 E4995.47
G1 X-48.4 Y-35.12 Z2.78 F4800.0 E4995.749
G1 X-53.2 Y-35.12 Z2.78 F4800.0 E4996.002
G1 X-53.6 Y-34.91 Z2.78 F4800.0 E4996.026
G1 X-53.6 Y34.91 Z2.78 F4800.0 E4999.715
G1 X-53.2 Y35.12 Z2.78 F4800.0 E4999.738
G1 X-52.4 Y35.12 Z2.78 F4800.0 E4999.781
G1 F1200.0
G1 E4998.781
G1 F4800.0
M103
G1 X53.2 Y35.12 Z2.78 F4200.0
G1 F1200.0
G1 E4999.781
G1 F4200.0
M101
G1 X52.0 Y35.12 Z2.78 F4800.0 E4999.844
G1 X50.13 Y30.14 Z2.78 F4800.0 E5000.125
G1 X50.13 Y-34.14 Z2.78 F4800.0 E5003.521
G1 X52.0 Y-35.12 Z2.78 F4800.0 E5003.632
G1 X53.2 Y-35.12 Z2.78 F4800.0 E5003.696
G1 X53.6 Y-34.91 Z2.78 F4800.0 E5003.72
G1 X53.6 Y34.91 Z2.78 F4800.0 E5007.408
G1 F1200.0
G1 E5006.408
G1 F4800.0
M103
(</infill>)
(</nestedRing>)
(</rotation>)
(</layer>)
(<layer> 3.051 )
(<rotation> (-1+1.22464679915e-16j) )
(<nestedRing>)
(<boundaryPerimeter>)
(<boundaryPoint> X-54.5 Y36.0 Z3.051 </boundaryPoint>)
(<boundaryPoint> X-54.5 Y-36.0 Z3.051 </boundaryPoint>)
(<boundaryPoint> X54.5 Y-36.0 Z3.051 </boundaryPoint>)
(<boundaryPoint> X54.5 Y36.0 Z3.051 </boundaryPoint>)
(<loop> outer )
G1 X-53.9 Y-35.35 Z3.05 F4200.0
G1 F1200.0
G1 E5007.408
G1 F4200.0
M101
G1 X-53.9 Y-35.4 Z3.05 F4800.0 E5007.411
G1 X53.9 Y-35.4 Z3.05 F4800.0 E5013.105
G1 X53.9 Y35.4 Z3.05 F4800.0 E5016.845
G1 X-53.9 Y35.4 Z3.05 F4800.0 E5022.54
G1 X-53.9 Y-35.35 Z3.05 F4800.0 E5026.277
G1 F1200.0
G1 E5026.277
G1 F4800.0
M103
(</loop>)
(<edge> outer )
;M108 R40.0
G1 X-53.95 Y-35.8 Z3.05 F4200.0
G1 F1200.0
G1 E5026.277
G1 F4200.0
M101
G1 X-53.9 Y-35.8 Z3.05 F2400.0 E5026.28
G1 X54.3 Y-35.8 Z3.05 F2400.0 E5031.995
G1 X54.3 Y35.8 Z3.05 F2400.0 E5035.778
G1 X-54.3 Y35.8 Z3.05 F2400.0 E5041.515
G1 X-54.3 Y-35.8 Z3.05 F2400.0 E5045.297
G1 X-53.95 Y-35.8 Z3.05 F2400.0 E5045.315
G1 F1200.0
G1 E5044.315
G1 F2400.0
M103
(</edge>)
(</boundaryPerimeter>)
(<infill>)
(<infillBoundary>)
(<infillPoint> X-53.9 Y35.4 Z1.485 </infillPoint>)
(<infillPoint> X-53.9 Y-35.4 Z1.485 </infillPoint>)
(<infillPoint> X53.9 Y-35.4 Z1.485 </infillPoint>)
(<infillPoint> X53.9 Y35.4 Z1.485 </infillPoint>)
(</infillBoundary>)
;M108 R80.0
G1 X-53.62 Y-32.4 Z3.05 F4200.0
G1 F1200.0
G1 E5045.315
G1 F4200.0
M101
G1 X-53.62 Y-28.4 Z3.05 F4800.0 E5045.527
G1 X-50.14 Y-30.13 Z3.05 F4800.0 E5045.732
G1 X-49.86 Y-30.13 Z3.05 F4800.0 E5045.747
G1 X-46.14 Y-33.87 Z3.05 F4800.0 E5046.026
G1 X-45.86 Y-33.87 Z3.05 F4800.0 E5046.04
G1 X-42.14 Y-30.13 Z3.05 F4800.0 E5046.319
G1 X-41.86 Y-30.13 Z3.05 F4800.0 E5046.334
G1 X-38.14 Y-33.87 Z3.05 F4800.0 E5046.613
G1 X-37.86 Y-33.87 Z3.05 F4800.0 E5046.628
G1 X-34.14 Y-30.13 Z3.05 F4800.0 E5046.907
G1 X-33.86 Y-30.13 Z3.05 F4800.0 E5046.922
G1 X-30.14 Y-33.87 Z3.05 F4800.0 E5047.201
G1 X-29.86 Y-33.87 Z3.05 F4800.0 E5047.215
G1 X-26.14 Y-30.13 Z3.05 F4800.0 E5047.494
G1 X-25.86 Y-30.13 Z3.05 F4800.0 E5047.509
G1 X-22.14 Y-33.87 Z3.05 F4800.0 E5047.788
G1 X-21.86 Y-33.87 Z3.05 F4800.0 E5047.803
G1 X-18.14 Y-30.13 Z3.05 F4800.0 E5048.082
G1 X-17.86 Y-30.13 Z3.05 F4800.0 E5048.097
G1 X-14.14 Y-33.87 Z3.05 F4800.0 E5048.375
G1 X-13.86 Y-33.87 Z3.05 F4800.0 E5048.39
G1 X-10.14 Y-30.13 Z3.05 F4800.0 E5048.669
G1 X-9.86 Y-30.13 Z3.05 F4800.0 E5048.684
G1 X-6.14 Y-33.87 Z3.05 F4800.0 E5048.963
G1 X-5.86 Y-33.87 Z3.05 F4800.0 E5048.978
G1 X-2.14 Y-30.13 Z3.05 F4800.0 E5049.257
G1 X-1.86 Y-30.13 Z3.05 F4800.0 E5049.272
G1 X1.86 Y-33.87 Z3.05 F4800.0 E5049.55
G1 X2.14 Y-33.87 Z3.05 F4800.0 E5049.565
G1 X5.86 Y-30.13 Z3.05 F4800.0 E5049.844
G1 X6.14 Y-30.13 Z3.05 F4800.0 E5049.859
G1 X9.86 Y-33.87 Z3.05 F4800.0 E5050.138
G1 X10.14 Y-33.87 Z3.05 F4800.0 E5050.153
G1 X13.86 Y-30.13 Z3.05 F4800.0 E5050.432
G1 X14.14 Y-30.13 Z3.05 F4800.0 E5050.446
G1 X17.86 Y-33.87 Z3.05 F4800.0 E5050.725
G1 X18.14 Y-33.87 Z3.05 F4800.0 E5050.74
G1 X21.86 Y-30.13 Z3.05 F4800.0 E5051.019
G1 X22.14 Y-30.13 Z3.05 F4800.0 E5051.034
G1 X25.86 Y-33.87 Z3.05 F4800.0 E5051.313
G1 X26.14 Y-33.87 Z3.05 F4800.0 E5051.328
G1 X29.86 Y-30.13 Z3.05 F4800.0 E5051.607
G1 X30.14 Y-30.13 Z3.05 F4800.0 E5051.621
G1 X33.86 Y-33.87 Z3.05 F4800.0 E5051.9
G1 X34.14 Y-33.87 Z3.05 F4800.0 E5051.915
G1 X37.86 Y-30.13 Z3.05 F4800.0 E5052.194
G1 X38.14 Y-30.13 Z3.05 F4800.0 E5052.209
G1 X41.86 Y-33.87 Z3.05 F4800.0 E5052.488
G1 X42.14 Y-33.87 Z3.05 F4800.0 E5052.503
G1 X45.86 Y-30.13 Z3.05 F4800.0 E5052.782
G1 X46.14 Y-30.13 Z3.05 F4800.0 E5052.796
G1 X49.86 Y-33.87 Z3.05 F4800.0 E5053.075
G1 X50.14 Y-33.87 Z3.05 F4800.0 E5053.09
G1 X53.62 Y-28.4 Z3.05 F4800.0 E5053.433
G1 X53.62 Y-34.8 Z3.05 F4800.0 E5053.771
G1 X50.14 Y-34.13 Z3.05 F4800.0 E5053.958
G1 X-46.14 Y-34.13 Z3.05 F4800.0 E5059.044
G1 X-53.62 Y-32.8 Z3.05 F4800.0 E5059.445
G1 X-53.62 Y-34.8 Z3.05 F4800.0 E5059.551
G1 F1200.0
G1 E5058.551
G1 F4800.0
M103
G1 X-53.62 Y31.6 Z3.05 F4200.0
G1 F1200.0
G1 E5059.551
G1 F4200.0
M101
G1 X-53.62 Y28.0 Z3.05 F4800.0 E5059.741
G1 X-50.14 Y26.13 Z3.05 F4800.0 E5059.95
G1 X-49.86 Y26.13 Z3.05 F4800.0 E5059.965
G1 X-46.14 Y29.87 Z3.05 F4800.0 E5060.244
G1 X-45.86 Y29.87 Z3.05 F4800.0 E5060.259
G1 X-42.14 Y26.13 Z3.05 F4800.0 E5060.538
G1 X-41.86 Y26.13 Z3.05 F4800.0 E5060.552
G1 X-38.14 Y29.87 Z3.05 F4800.0 E5060.831
G1 X-37.86 Y29.87 Z3.05 F4800.0 E5060.846
G1 X-34.14 Y26.13 Z3.05 F4800.0 E5061.125
G1 X-33.86 Y26.13 Z3.05 F4800.0 E5061.14
G1 X-30.14 Y29.87 Z3.05 F4800.0 E5061.419
G1 X-29.86 Y29.87 Z3.05 F4800.0 E5061.434
G1 X-26.14 Y26.13 Z3.05 F4800.0 E5061.713
G1 X-25.86 Y26.13 Z3.05 F4800.0 E5061.727
G1 X-22.14 Y29.87 Z3.05 F4800.0 E5062.006
G1 X-21.86 Y29.87 Z3.05 F4800.0 E5062.021
G1 X-18.14 Y26.13 Z3.05 F4800.0 E5062.3
G1 X-17.86 Y26.13 Z3.05 F4800.0 E5062.315
G1 X-14.14 Y29.87 Z3.05 F4800.0 E5062.594
G1 X-13.86 Y29.87 Z3.05 F4800.0 E5062.609
G1 X-10.14 Y26.13 Z3.05 F4800.0 E5062.887
G1 X-9.86 Y26.13 Z3.05 F4800.0 E5062.902
G1 X-6.14 Y29.87 Z3.05 F4800.0 E5063.181
G1 X-5.86 Y29.87 Z3.05 F4800.0 E5063.196
G1 X-2.14 Y26.13 Z3.05 F4800.0 E5063.475
G1 X-1.86 Y26.13 Z3.05 F4800.0 E5063.49
G1 X1.86 Y29.87 Z3.05 F4800.0 E5063.769
G1 X2.14 Y29.87 Z3.05 F4800.0 E5063.784
G1 X5.86 Y26.13 Z3.05 F4800.0 E5064.062
G1 X6.14 Y26.13 Z3.05 F4800.0 E5064.077
G1 X9.86 Y29.87 Z3.05 F4800.0 E5064.356
G1 X10.14 Y29.87 Z3.05 F4800.0 E5064.371
G1 X13.86 Y26.13 Z3.05 F4800.0 E5064.65
G1 X14.14 Y26.13 Z3.05 F4800.0 E5064.665
G1 X17.86 Y29.87 Z3.05 F4800.0 E5064.944
G1 X18.14 Y29.87 Z3.05 F4800.0 E5064.958
G1 X21.86 Y26.13 Z3.05 F4800.0 E5065.237
G1 X22.14 Y26.13 Z3.05 F4800.0 E5065.252
G1 X25.86 Y29.87 Z3.05 F4800.0 E5065.531
G1 X26.14 Y29.87 Z3.05 F4800.0 E5065.546
G1 X29.86 Y26.13 Z3.05 F4800.0 E5065.825
G1 X30.14 Y26.13 Z3.05 F4800.0 E5065.84
G1 X33.86 Y29.87 Z3.05 F4800.0 E5066.119
G1 X34.14 Y29.87 Z3.05 F4800.0 E5066.133
G1 X37.86 Y26.13 Z3.05 F4800.0 E5066.412
G1 X38.14 Y26.13 Z3.05 F4800.0 E5066.427
G1 X41.86 Y29.87 Z3.05 F4800.0 E5066.706
G1 X42.14 Y29.87 Z3.05 F4800.0 E5066.721
G1 X45.86 Y26.13 Z3.05 F4800.0 E5067.0
G1 X46.14 Y26.13 Z3.05 F4800.0 E5067.015
G1 X49.86 Y29.87 Z3.05 F4800.0 E5067.294
G1 X50.14 Y29.87 Z3.05 F4800.0 E5067.308
G1 X53.62 Y31.6 Z3.05 F4800.0 E5067.514
G1 X53.62 Y24.0 Z3.05 F4800.0 E5067.915
G1 X50.14 Y22.13 Z3.05 F4800.0 E5068.124
G1 X49.86 Y22.13 Z3.05 F4800.0 E5068.139
G1 X46.14 Y25.87 Z3.05 F4800.0 E5068.418
G1 X45.86 Y25.87 Z3.05 F4800.0 E5068.432
G1 X42.14 Y22.13 Z3.05 F4800.0 E5068.711
G1 X41.86 Y22.13 Z3.05 F4800.0 E5068.726
G1 X38.14 Y25.87 Z3.05 F4800.0 E5069.005
G1 X37.86 Y25.87 Z3.05 F4800.0 E5069.02
G1 X34.14 Y22.13 Z3.05 F4800.0 E5069.299
G1 X33.86 Y22.13 Z3.05 F4800.0 E5069.314
G1 X30.14 Y25.87 Z3.05 F4800.0 E5069.593
M73 P6 (display progress)
G1 X29.86 Y25.87 Z3.05 F4800.0 E5069.607
G1 X26.14 Y22.13 Z3.05 F4800.0 E5069.886
G1 X25.86 Y22.13 Z3.05 F4800.0 E5069.901
G1 X22.14 Y25.87 Z3.05 F4800.0 E5070.18
G1 X21.86 Y25.87 Z3.05 F4800.0 E5070.195
G1 X18.14 Y22.13 Z3.05 F4800.0 E5070.474
G1 X17.86 Y22.13 Z3.05 F4800.0 E5070.489
G1 X14.14 Y25.87 Z3.05 F4800.0 E5070.768
G1 X13.86 Y25.87 Z3.05 F4800.0 E5070.782
G1 X10.14 Y22.13 Z3.05 F4800.0 E5071.061
G1 X9.86 Y22.13 Z3.05 F4800.0 E5071.076
G1 X6.14 Y25.87 Z3.05 F4800.0 E5071.355
G1 X5.86 Y25.87 Z3.05 F4800.0 E5071.37
G1 X2.14 Y22.13 Z3.05 F4800.0 E5071.649
G1 X1.86 Y22.13 Z3.05 F4800.0 E5071.664
G1 X-1.86 Y25.87 Z3.05 F4800.0 E5071.943
G1 X-2.14 Y25.87 Z3.05 F4800.0 E5071.957
G1 X-5.86 Y22.13 Z3.05 F4800.0 E5072.236
G1 X-6.14 Y22.13 Z3.05 F4800.0 E5072.251
G1 X-9.86 Y25.87 Z3.05 F4800.0 E5072.53
G1 X-10.14 Y25.87 Z3.05 F4800.0 E5072.545
G1 X-13.86 Y22.13 Z3.05 F4800.0 E5072.824
G1 X-14.14 Y22.13 Z3.05 F4800.0 E5072.839
G1 X-17.86 Y25.87 Z3.05 F4800.0 E5073.118
G1 X-18.14 Y25.87 Z3.05 F4800.0 E5073.132
G1 X-21.86 Y22.13 Z3.05 F4800.0 E5073.411
G1 X-22.14 Y22.13 Z3.05 F4800.0 E5073.426
G1 X-25.86 Y25.87 Z3.05 F4800.0 E5073.705
G1 X-26.14 Y25.87 Z3.05 F4800.0 E5073.72
G1 X-29.86 Y22.13 Z3.05 F4800.0 E5073.999
G1 X-30.14 Y22.13 Z3.05 F4800.0 E5074.014
G1 X-33.86 Y25.87 Z3.05 F4800.0 E5074.293
G1 X-34.14 Y25.87 Z3.05 F4800.0 E5074.307
G1 X-37.86 Y22.13 Z3.05 F4800.0 E5074.586
G1 X-38.14 Y22.13 Z3.05 F4800.0 E5074.601
G1 X-41.86 Y25.87 Z3.05 F4800.0 E5074.88
G1 X-42.14 Y25.87 Z3.05 F4800.0 E5074.895
G1 X-45.86 Y22.13 Z3.05 F4800.0 E5075.174
G1 X-46.14 Y22.13 Z3.05 F4800.0 E5075.189
G1 X-49.86 Y25.87 Z3.05 F4800.0 E5075.468
G1 X-50.14 Y25.87 Z3.05 F4800.0 E5075.482
G1 X-53.62 Y27.6 Z3.05 F4800.0 E5075.688
G1 X-53.62 Y20.0 Z3.05 F4800.0 E5076.089
G1 X-50.14 Y18.13 Z3.05 F4800.0 E5076.298
G1 X-49.86 Y18.13 Z3.05 F4800.0 E5076.313
G1 X-46.14 Y21.87 Z3.05 F4800.0 E5076.592
G1 X-45.86 Y21.87 Z3.05 F4800.0 E5076.606
G1 X-42.14 Y18.13 Z3.05 F4800.0 E5076.885
G1 X-41.86 Y18.13 Z3.05 F4800.0 E5076.9
G1 X-38.14 Y21.87 Z3.05 F4800.0 E5077.179
G1 X-37.86 Y21.87 Z3.05 F4800.0 E5077.194
G1 X-34.14 Y18.13 Z3.05 F4800.0 E5077.473
G1 X-33.86 Y18.13 Z3.05 F4800.0 E5077.488
G1 X-30.14 Y21.87 Z3.05 F4800.0 E5077.766
G1 X-29.86 Y21.87 Z3.05 F4800.0 E5077.781
G1 X-26.14 Y18.13 Z3.05 F4800.0 E5078.06
G1 X-25.86 Y18.13 Z3.05 F4800.0 E5078.075
G1 X-22.14 Y21.87 Z3.05 F4800.0 E5078.354
G1 X-21.86 Y21.87 Z3.05 F4800.0 E5078.369
G1 X-18.14 Y18.13 Z3.05 F4800.0 E5078.648
G1 X-17.86 Y18.13 Z3.05 F4800.0 E5078.663
G1 X-14.14 Y21.87 Z3.05 F4800.0 E5078.941
G1 X-13.86 Y21.87 Z3.05 F4800.0 E5078.956
G1 X-10.14 Y18.13 Z3.05 F4800.0 E5079.235
G1 X-9.86 Y18.13 Z3.05 F4800.0 E5079.25
G1 X-6.14 Y21.87 Z3.05 F4800.0 E5079.529
G1 X-5.86 Y21.87 Z3.05 F4800.0 E5079.544
G1 X-2.14 Y18.13 Z3.05 F4800.0 E5079.823
G1 X-1.86 Y18.13 Z3.05 F4800.0 E5079.837
G1 X1.86 Y21.87 Z3.05 F4800.0 E5080.116
G1 X2.14 Y21.87 Z3.05 F4800.0 E5080.131
G1 X5.86 Y18.13 Z3.05 F4800.0 E5080.41
G1 X6.14 Y18.13 Z3.05 F4800.0 E5080.425
G1 X9.86 Y21.87 Z3.05 F4800.0 E5080.704
G1 X10.14 Y21.87 Z3.05 F4800.0 E5080.719
G1 X13.86 Y18.13 Z3.05 F4800.0 E5080.998
G1 X14.14 Y18.13 Z3.05 F4800.0 E5081.012
G1 X17.86 Y21.87 Z3.05 F4800.0 E5081.291
G1 X18.14 Y21.87 Z3.05 F4800.0 E5081.306
G1 X21.86 Y18.13 Z3.05 F4800.0 E5081.585
G1 X22.14 Y18.13 Z3.05 F4800.0 E5081.6
G1 X25.86 Y21.87 Z3.05 F4800.0 E5081.879
G1 X26.14 Y21.87 Z3.05 F4800.0 E5081.894
G1 X29.86 Y18.13 Z3.05 F4800.0 E5082.173
G1 X30.14 Y18.13 Z3.05 F4800.0 E5082.187
G1 X33.86 Y21.87 Z3.05 F4800.0 E5082.466
G1 X34.14 Y21.87 Z3.05 F4800.0 E5082.481
G1 X37.86 Y18.13 Z3.05 F4800.0 E5082.76
G1 X38.14 Y18.13 Z3.05 F4800.0 E5082.775
G1 X41.86 Y21.87 Z3.05 F4800.0 E5083.054
G1 X42.14 Y21.87 Z3.05 F4800.0 E5083.069
G1 X45.86 Y18.13 Z3.05 F4800.0 E5083.348
G1 X46.14 Y18.13 Z3.05 F4800.0 E5083.362
G1 X49.86 Y21.87 Z3.05 F4800.0 E5083.641
G1 X50.14 Y21.87 Z3.05 F4800.0 E5083.656
G1 X53.62 Y23.6 Z3.05 F4800.0 E5083.861
G1 X53.62 Y15.6 Z3.05 F4800.0 E5084.284
G1 X50.14 Y14.13 Z3.05 F4800.0 E5084.484
G1 X49.86 Y14.13 Z3.05 F4800.0 E5084.498
G1 X46.14 Y17.87 Z3.05 F4800.0 E5084.777
G1 X45.86 Y17.87 Z3.05 F4800.0 E5084.792
G1 X42.14 Y14.13 Z3.05 F4800.0 E5085.071
G1 X41.86 Y14.13 Z3.05 F4800.0 E5085.086
G1 X38.14 Y17.87 Z3.05 F4800.0 E5085.365
G1 X37.86 Y17.87 Z3.05 F4800.0 E5085.38
G1 X34.14 Y14.13 Z3.05 F4800.0 E5085.659
G1 X33.86 Y14.13 Z3.05 F4800.0 E5085.673
G1 X30.14 Y17.87 Z3.05 F4800.0 E5085.952
G1 X29.86 Y17.87 Z3.05 F4800.0 E5085.967
G1 X26.14 Y14.13 Z3.05 F4800.0 E5086.246
G1 X25.86 Y14.13 Z3.05 F4800.0 E5086.261
G1 X22.14 Y17.87 Z3.05 F4800.0 E5086.54
G1 X21.86 Y17.87 Z3.05 F4800.0 E5086.555
G1 X18.14 Y14.13 Z3.05 F4800.0 E5086.834
G1 X17.86 Y14.13 Z3.05 F4800.0 E5086.848
G1 X14.14 Y17.87 Z3.05 F4800.0 E5087.127
G1 X13.86 Y17.87 Z3.05 F4800.0 E5087.142
G1 X10.14 Y14.13 Z3.05 F4800.0 E5087.421
G1 X9.86 Y14.13 Z3.05 F4800.0 E5087.436
G1 X6.14 Y17.87 Z3.05 F4800.0 E5087.715
G1 X5.86 Y17.87 Z3.05 F4800.0 E5087.73
G1 X2.14 Y14.13 Z3.05 F4800.0 E5088.009
G1 X1.86 Y14.13 Z3.05 F4800.0 E5088.023
G1 X-1.86 Y17.87 Z3.05 F4800.0 E5088.302
G1 X-2.14 Y17.87 Z3.05 F4800.0 E5088.317
G1 X-5.86 Y14.13 Z3.05 F4800.0 E5088.596
G1 X-6.14 Y14.13 Z3.05 F4800.0 E5088.611
G1 X-9.86 Y17.87 Z3.05 F4800.0 E5088.89
G1 X-10.14 Y17.87 Z3.05 F4800.0 E5088.905
G1 X-13.86 Y14.13 Z3.05 F4800.0 E5089.183
G1 X-14.14 Y14.13 Z3.05 F4800.0 E5089.198
G1 X-17.86 Y17.87 Z3.05 F4800.0 E5089.477
G1 X-18.14 Y17.87 Z3.05 F4800.0 E5089.492
G1 X-21.86 Y14.13 Z3.05 F4800.0 E5089.771
G1 X-22.14 Y14.13 Z3.05 F4800.0 E5089.786
G1 X-25.86 Y17.87 Z3.05 F4800.0 E5090.065
G1 X-26.14 Y17.87 Z3.05 F4800.0 E5090.08
G1 X-29.86 Y14.13 Z3.05 F4800.0 E5090.358
G1 X-30.14 Y14.13 Z3.05 F4800.0 E5090.373
G1 X-33.86 Y17.87 Z3.05 F4800.0 E5090.652
G1 X-34.14 Y17.87 Z3.05 F4800.0 E5090.667
G1 X-37.86 Y14.13 Z3.05 F4800.0 E5090.946
G1 X-38.14 Y14.13 Z3.05 F4800.0 E5090.961
G1 X-41.86 Y17.87 Z3.05 F4800.0 E5091.24
G1 X-42.14 Y17.87 Z3.05 F4800.0 E5091.254
G1 X-45.86 Y14.13 Z3.05 F4800.0 E5091.533
G1 X-46.14 Y14.13 Z3.05 F4800.0 E5091.548
G1 X-49.86 Y17.87 Z3.05 F4800.0 E5091.827
G1 X-50.14 Y17.87 Z3.05 F4800.0 E5091.842
G1 X-53.62 Y19.6 Z3.05 F4800.0 E5092.047
G1 X-53.62 Y11.6 Z3.05 F4800.0 E5092.47
G1 X-50.14 Y10.13 Z3.05 F4800.0 E5092.669
G1 X-49.86 Y10.13 Z3.05 F4800.0 E5092.684
G1 X-46.14 Y13.87 Z3.05 F4800.0 E5092.963
G1 X-45.86 Y13.87 Z3.05 F4800.0 E5092.978
G1 X-42.14 Y10.13 Z3.05 F4800.0 E5093.257
G1 X-41.86 Y10.13 Z3.05 F4800.0 E5093.272
G1 X-38.14 Y13.87 Z3.05 F4800.0 E5093.551
G1 X-37.86 Y13.87 Z3.05 F4800.0 E5093.565
G1 X-34.14 Y10.13 Z3.05 F4800.0 E5093.844
G1 X-33.86 Y10.13 Z3.05 F4800.0 E5093.859
G1 X-30.14 Y13.87 Z3.05 F4800.0 E5094.138
G1 X-29.86 Y13.87 Z3.05 F4800.0 E5094.153
G1 X-26.14 Y10.13 Z3.05 F4800.0 E5094.432
G1 X-25.86 Y10.13 Z3.05 F4800.0 E5094.447
G1 X-22.14 Y13.87 Z3.05 F4800.0 E5094.726
G1 X-21.86 Y13.87 Z3.05 F4800.0 E5094.74
G1 X-18.14 Y10.13 Z3.05 F4800.0 E5095.019
G1 X-17.86 Y10.13 Z3.05 F4800.0 E5095.034
G1 X-14.14 Y13.87 Z3.05 F4800.0 E5095.313
G1 X-13.86 Y13.87 Z3.05 F4800.0 E5095.328
G1 X-10.14 Y10.13 Z3.05 F4800.0 E5095.607
G1 X-9.86 Y10.13 Z3.05 F4800.0 E5095.622
G1 X-6.14 Y13.87 Z3.05 F4800.0 E5095.901
G1 X-5.86 Y13.87 Z3.05 F4800.0 E5095.915
G1 X-2.14 Y10.13 Z3.05 F4800.0 E5096.194
G1 X-1.86 Y10.13 Z3.05 F4800.0 E5096.209
G1 X1.86 Y13.87 Z3.05 F4800.0 E5096.488
G1 X2.14 Y13.87 Z3.05 F4800.0 E5096.503
G1 X5.86 Y10.13 Z3.05 F4800.0 E5096.782
G1 X6.14 Y10.13 Z3.05 F4800.0 E5096.797
G1 X9.86 Y13.87 Z3.05 F4800.0 E5097.076
G1 X10.14 Y13.87 Z3.05 F4800.0 E5097.09
G1 X13.86 Y10.13 Z3.05 F4800.0 E5097.369
G1 X14.14 Y10.13 Z3.05 F4800.0 E5097.384
G1 X17.86 Y13.87 Z3.05 F4800.0 E5097.663
G1 X18.14 Y13.87 Z3.05 F4800.0 E5097.678
G1 X21.86 Y10.13 Z3.05 F4800.0 E5097.957
G1 X22.14 Y10.13 Z3.05 F4800.0 E5097.972
G1 X25.86 Y13.87 Z3.05 F4800.0 E5098.251
G1 X26.14 Y13.87 Z3.05 F4800.0 E5098.265
G1 X29.86 Y10.13 Z3.05 F4800.0 E5098.544
G1 X30.14 Y10.13 Z3.05 F4800.0 E5098.559
G1 X33.86 Y13.87 Z3.05 F4800.0 E5098.838
G1 X34.14 Y13.87 Z3.05 F4800.0 E5098.853
G1 X37.86 Y10.13 Z3.05 F4800.0 E5099.132
G1 X38.14 Y10.13 Z3.05 F4800.0 E5099.147
G1 X41.86 Y13.87 Z3.05 F4800.0 E5099.426
G1 X42.14 Y13.87 Z3.05 F4800.0 E5099.44
G1 X45.86 Y10.13 Z3.05 F4800.0 E5099.719
G1 X46.14 Y10.13 Z3.05 F4800.0 E5099.734
G1 X49.86 Y13.87 Z3.05 F4800.0 E5100.013
G1 X50.14 Y13.87 Z3.05 F4800.0 E5100.028
G1 X53.62 Y15.2 Z3.05 F4800.0 E5100.225
G1 X53.62 Y7.6 Z3.05 F4800.0 E5100.626
G1 X50.14 Y6.13 Z3.05 F4800.0 E5100.826
G1 X49.86 Y6.13 Z3.05 F4800.0 E5100.84
G1 X46.14 Y9.87 Z3.05 F4800.0 E5101.119
G1 X45.86 Y9.87 Z3.05 F4800.0 E5101.134
G1 X42.14 Y6.13 Z3.05 F4800.0 E5101.413
G1 X41.86 Y6.13 Z3.05 F4800.0 E5101.428
G1 X38.14 Y9.87 Z3.05 F4800.0 E5101.707
G1 X37.86 Y9.87 Z3.05 F4800.0 E5101.722
G1 X34.14 Y6.13 Z3.05 F4800.0 E5102.001
G1 X33.86 Y6.13 Z3.05 F4800.0 E5102.015
G1 X30.14 Y9.87 Z3.05 F4800.0 E5102.294
G1 X29.86 Y9.87 Z3.05 F4800.0 E5102.309
G1 X26.14 Y6.13 Z3.05 F4800.0 E5102.588
G1 X25.86 Y6.13 Z3.05 F4800.0 E5102.603
G1 X22.14 Y9.87 Z3.05 F4800.0 E5102.882
G1 X21.86 Y9.87 Z3.05 F4800.0 E5102.897
G1 X18.14 Y6.13 Z3.05 F4800.0 E5103.176
G1 X17.86 Y6.13 Z3.05 F4800.0 E5103.19
G1 X14.14 Y9.87 Z3.05 F4800.0 E5103.469
G1 X13.86 Y9.87 Z3.05 F4800.0 E5103.484
G1 X10.14 Y6.13 Z3.05 F4800.0 E5103.763
G1 X9.86 Y6.13 Z3.05 F4800.0 E5103.778
G1 X6.14 Y9.87 Z3.05 F4800.0 E5104.057
G1 X5.86 Y9.87 Z3.05 F4800.0 E5104.072
G1 X2.14 Y6.13 Z3.05 F4800.0 E5104.351
G1 X1.86 Y6.13 Z3.05 F4800.0 E5104.365
G1 X-1.86 Y9.87 Z3.05 F4800.0 E5104.644
G1 X-2.14 Y9.87 Z3.05 F4800.0 E5104.659
G1 X-5.86 Y6.13 Z3.05 F4800.0 E5104.938
G1 X-6.14 Y6.13 Z3.05 F4800.0 E5104.953
G1 X-9.86 Y9.87 Z3.05 F4800.0 E5105.232
G1 X-10.14 Y9.87 Z3.05 F4800.0 E5105.247
G1 X-13.86 Y6.13 Z3.05 F4800.0 E5105.526
G1 X-14.14 Y6.13 Z3.05 F4800.0 E5105.54
G1 X-17.86 Y9.87 Z3.05 F4800.0 E5105.819
G1 X-18.14 Y9.87 Z3.05 F4800.0 E5105.834
G1 X-21.86 Y6.13 Z3.05 F4800.0 E5106.113
G1 X-22.14 Y6.13 Z3.05 F4800.0 E5106.128
G1 X-25.86 Y9.87 Z3.05 F4800.0 E5106.407
G1 X-26.14 Y9.87 Z3.05 F4800.0 E5106.422
G1 X-29.86 Y6.13 Z3.05 F4800.0 E5106.701
G1 X-30.14 Y6.13 Z3.05 F4800.0 E5106.715
G1 X-33.86 Y9.87 Z3.05 F4800.0 E5106.994
G1 X-34.14 Y9.87 Z3.05 F4800.0 E5107.009
G1 X-37.86 Y6.13 Z3.05 F4800.0 E5107.288
G1 X-38.14 Y6.13 Z3.05 F4800.0 E5107.303
G1 X-41.86 Y9.87 Z3.05 F4800.0 E5107.582
G1 X-42.14 Y9.87 Z3.05 F4800.0 E5107.597
G1 X-45.86 Y6.13 Z3.05 F4800.0 E5107.876
G1 X-46.14 Y6.13 Z3.05 F4800.0 E5107.89
G1 X-49.86 Y9.87 Z3.05 F4800.0 E5108.169
G1 X-50.14 Y9.87 Z3.05 F4800.0 E5108.184
G1 X-53.62 Y11.2 Z3.05 F4800.0 E5108.381
G1 X-53.62 Y4.0 Z3.05 F4800.0 E5108.761
G1 X-50.14 Y2.13 Z3.05 F4800.0 E5108.97
G1 X-49.86 Y2.13 Z3.05 F4800.0 E5108.985
G1 X-46.14 Y5.87 Z3.05 F4800.0 E5109.264
G1 X-45.86 Y5.87 Z3.05 F4800.0 E5109.278
G1 X-42.14 Y2.13 Z3.05 F4800.0 E5109.557
G1 X-41.86 Y2.13 Z3.05 F4800.0 E5109.572
G1 X-38.14 Y5.87 Z3.05 F4800.0 E5109.851
G1 X-37.86 Y5.87 Z3.05 F4800.0 E5109.866
G1 X-34.14 Y2.13 Z3.05 F4800.0 E5110.145
G1 X-33.86 Y2.13 Z3.05 F4800.0 E5110.16
G1 X-30.14 Y5.87 Z3.05 F4800.0 E5110.439
G1 X-29.86 Y5.87 Z3.05 F4800.0 E5110.453
G1 X-26.14 Y2.13 Z3.05 F4800.0 E5110.732
G1 X-25.86 Y2.13 Z3.05 F4800.0 E5110.747
G1 X-22.14 Y5.87 Z3.05 F4800.0 E5111.026
G1 X-21.86 Y5.87 Z3.05 F4800.0 E5111.041
G1 X-18.14 Y2.13 Z3.05 F4800.0 E5111.32
G1 X-17.86 Y2.13 Z3.05 F4800.0 E5111.335
G1 X-14.14 Y5.87 Z3.05 F4800.0 E5111.614
G1 X-13.86 Y5.87 Z3.05 F4800.0 E5111.628
G1 X-10.14 Y2.13 Z3.05 F4800.0 E5111.907
G1 X-9.86 Y2.13 Z3.05 F4800.0 E5111.922
G1 X-6.14 Y5.87 Z3.05 F4800.0 E5112.201
G1 X-5.86 Y5.87 Z3.05 F4800.0 E5112.216
G1 X-2.14 Y2.13 Z3.05 F4800.0 E5112.495
G1 X-1.86 Y2.13 Z3.05 F4800.0 E5112.51
G1 X1.86 Y5.87 Z3.05 F4800.0 E5112.789
G1 X2.14 Y5.87 Z3.05 F4800.0 E5112.803
G1 X5.86 Y2.13 Z3.05 F4800.0 E5113.082
G1 X6.14 Y2.13 Z3.05 F4800.0 E5113.097
G1 X9.86 Y5.87 Z3.05 F4800.0 E5113.376
G1 X10.14 Y5.87 Z3.05 F4800.0 E5113.391
G1 X13.86 Y2.13 Z3.05 F4800.0 E5113.67
G1 X14.14 Y2.13 Z3.05 F4800.0 E5113.685
G1 X17.86 Y5.87 Z3.05 F4800.0 E5113.964
G1 X18.14 Y5.87 Z3.05 F4800.0 E5113.978
G1 X21.86 Y2.13 Z3.05 F4800.0 E5114.257
G1 X22.14 Y2.13 Z3.05 F4800.0 E5114.272
G1 X25.86 Y5.87 Z3.05 F4800.0 E5114.551
G1 X26.14 Y5.87 Z3.05 F4800.0 E5114.566
G1 X29.86 Y2.13 Z3.05 F4800.0 E5114.845
G1 X30.14 Y2.13 Z3.05 F4800.0 E5114.86
G1 X33.86 Y5.87 Z3.05 F4800.0 E5115.139
G1 X34.14 Y5.87 Z3.05 F4800.0 E5115.153
G1 X37.86 Y2.13 Z3.05 F4800.0 E5115.432
G1 X38.14 Y2.13 Z3.05 F4800.0 E5115.447
G1 X41.86 Y5.87 Z3.05 F4800.0 E5115.726
G1 X42.14 Y5.87 Z3.05 F4800.0 E5115.741
G1 X45.86 Y2.13 Z3.05 F4800.0 E5116.02
G1 X46.14 Y2.13 Z3.05 F4800.0 E5116.035
G1 X49.86 Y5.87 Z3.05 F4800.0 E5116.314
G1 X50.14 Y5.87 Z3.05 F4800.0 E5116.328
G1 X53.62 Y7.2 Z3.05 F4800.0 E5116.525
G1 X53.62 Y-0.4 Z3.05 F4800.0 E5116.926
G1 X50.14 Y-1.87 Z3.05 F4800.0 E5117.126
G1 X49.86 Y-1.87 Z3.05 F4800.0 E5117.141
G1 X46.14 Y1.87 Z3.05 F4800.0 E5117.42
G1 X45.86 Y1.87 Z3.05 F4800.0 E5117.435
G1 X42.14 Y-1.87 Z3.05 F4800.0 E5117.714
G1 X41.86 Y-1.87 Z3.05 F4800.0 E5117.728
G1 X38.14 Y1.87 Z3.05 F4800.0 E5118.007
G1 X37.86 Y1.87 Z3.05 F4800.0 E5118.022
G1 X34.14 Y-1.87 Z3.05 F4800.0 E5118.301
G1 X33.86 Y-1.87 Z3.05 F4800.0 E5118.316
G1 X30.14 Y1.87 Z3.05 F4800.0 E5118.595
G1 X29.86 Y1.87 Z3.05 F4800.0 E5118.61
G1 X26.14 Y-1.87 Z3.05 F4800.0 E5118.889
G1 X25.86 Y-1.87 Z3.05 F4800.0 E5118.903
G1 X22.14 Y1.87 Z3.05 F4800.0 E5119.182
G1 X21.86 Y1.87 Z3.05 F4800.0 E5119.197
G1 X18.14 Y-1.87 Z3.05 F4800.0 E5119.476
G1 X17.86 Y-1.87 Z3.05 F4800.0 E5119.491
G1 X14.14 Y1.87 Z3.05 F4800.0 E5119.77
G1 X13.86 Y1.87 Z3.05 F4800.0 E5119.785
G1 X10.14 Y-1.87 Z3.05 F4800.0 E5120.064
G1 X9.86 Y-1.87 Z3.05 F4800.0 E5120.078
G1 X6.14 Y1.87 Z3.05 F4800.0 E5120.357
G1 X5.86 Y1.87 Z3.05 F4800.0 E5120.372
G1 X2.14 Y-1.87 Z3.05 F4800.0 E5120.651
G1 X1.86 Y-1.87 Z3.05 F4800.0 E5120.666
G1 X-1.86 Y1.87 Z3.05 F4800.0 E5120.945
G1 X-2.14 Y1.87 Z3.05 F4800.0 E5120.96
G1 X-5.86 Y-1.87 Z3.05 F4800.0 E5121.239
G1 X-6.14 Y-1.87 Z3.05 F4800.0 E5121.253
G1 X-9.86 Y1.87 Z3.05 F4800.0 E5121.532
G1 X-10.14 Y1.87 Z3.05 F4800.0 E5121.547
G1 X-13.86 Y-1.87 Z3.05 F4800.0 E5121.826
G1 X-14.14 Y-1.87 Z3.05 F4800.0 E5121.841
G1 X-17.86 Y1.87 Z3.05 F4800.0 E5122.12
G1 X-18.14 Y1.87 Z3.05 F4800.0 E5122.135
G1 X-21.86 Y-1.87 Z3.05 F4800.0 E5122.414
G1 X-22.14 Y-1.87 Z3.05 F4800.0 E5122.428
G1 X-25.86 Y1.87 Z3.05 F4800.0 E5122.707
G1 X-26.14 Y1.87 Z3.05 F4800.0 E5122.722
G1 X-29.86 Y-1.87 Z3.05 F4800.0 E5123.001
G1 X-30.14 Y-1.87 Z3.05 F4800.0 E5123.016
G1 X-33.86 Y1.87 Z3.05 F4800.0 E5123.295
G1 X-34.14 Y1.87 Z3.05 F4800.0 E5123.31
G1 X-37.86 Y-1.87 Z3.05 F4800.0 E5123.588
G1 X-38.14 Y-1.87 Z3.05 F4800.0 E5123.603
G1 X-41.86 Y1.87 Z3.05 F4800.0 E5123.882
G1 X-42.14 Y1.87 Z3.05 F4800.0 E5123.897
G1 X-45.86 Y-1.87 Z3.05 F4800.0 E5124.176
G1 X-46.14 Y-1.87 Z3.05 F4800.0 E5124.191
G1 X-49.86 Y1.87 Z3.05 F4800.0 E5124.47
G1 X-50.14 Y1.87 Z3.05 F4800.0 E5124.485
G1 X-53.62 Y3.6 Z3.05 F4800.0 E5124.69
G1 X-53.62 Y-4.4 Z3.05 F4800.0 E5125.112
G1 X-50.14 Y-5.87 Z3.05 F4800.0 E5125.312
G1 X-49.86 Y-5.87 Z3.05 F4800.0 E5125.327
G1 X-46.14 Y-2.13 Z3.05 F4800.0 E5125.606
G1 X-45.86 Y-2.13 Z3.05 F4800.0 E5125.62
G1 X-42.14 Y-5.87 Z3.05 F4800.0 E5125.899
G1 X-41.86 Y-5.87 Z3.05 F4800.0 E5125.914
G1 X-38.14 Y-2.13 Z3.05 F4800.0 E5126.193
G1 X-37.86 Y-2.13 Z3.05 F4800.0 E5126.208
G1 X-34.14 Y-5.87 Z3.05 F4800.0 E5126.487
G1 X-33.86 Y-5.87 Z3.05 F4800.0 E5126.502
G1 X-30.14 Y-2.13 Z3.05 F4800.0 E5126.781
G1 X-29.86 Y-2.13 Z3.05 F4800.0 E5126.795
G1 X-26.14 Y-5.87 Z3.05 F4800.0 E5127.074
G1 X-25.86 Y-5.87 Z3.05 F4800.0 E5127.089
G1 X-22.14 Y-2.13 Z3.05 F4800.0 E5127.368
G1 X-21.86 Y-2.13 Z3.05 F4800.0 E5127.383
G1 X-18.14 Y-5.87 Z3.05 F4800.0 E5127.662
G1 X-17.86 Y-5.87 Z3.05 F4800.0 E5127.677
G1 X-14.14 Y-2.13 Z3.05 F4800.0 E5127.956
G1 X-13.86 Y-2.13 Z3.05 F4800.0 E5127.97
G1 X-10.14 Y-5.87 Z3.05 F4800.0 E5128.249
G1 X-9.86 Y-5.87 Z3.05 F4800.0 E5128.264
G1 X-6.14 Y-2.13 Z3.05 F4800.0 E5128.543
G1 X-5.86 Y-2.13 Z3.05 F4800.0 E5128.558
G1 X-2.14 Y-5.87 Z3.05 F4800.0 E5128.837
G1 X-1.86 Y-5.87 Z3.05 F4800.0 E5128.852
G1 X1.86 Y-2.13 Z3.05 F4800.0 E5129.131
G1 X2.14 Y-2.13 Z3.05 F4800.0 E5129.145
G1 X5.86 Y-5.87 Z3.05 F4800.0 E5129.424
G1 X6.14 Y-5.87 Z3.05 F4800.0 E5129.439
G1 X9.86 Y-2.13 Z3.05 F4800.0 E5129.718
G1 X10.14 Y-2.13 Z3.05 F4800.0 E5129.733
G1 X13.86 Y-5.87 Z3.05 F4800.0 E5130.012
G1 X14.14 Y-5.87 Z3.05 F4800.0 E5130.027
G1 X17.86 Y-2.13 Z3.05 F4800.0 E5130.306
G1 X18.14 Y-2.13 Z3.05 F4800.0 E5130.32
G1 X21.86 Y-5.87 Z3.05 F4800.0 E5130.599
G1 X22.14 Y-5.87 Z3.05 F4800.0 E5130.614
G1 X25.86 Y-2.13 Z3.05 F4800.0 E5130.893
G1 X26.14 Y-2.13 Z3.05 F4800.0 E5130.908
G1 X29.86 Y-5.87 Z3.05 F4800.0 E5131.187
G1 X30.14 Y-5.87 Z3.05 F4800.0 E5131.202
G1 X33.86 Y-2.13 Z3.05 F4800.0 E5131.481
G1 X34.14 Y-2.13 Z3.05 F4800.0 E5131.495
G1 X37.86 Y-5.87 Z3.05 F4800.0 E5131.774
G1 X38.14 Y-5.87 Z3.05 F4800.0 E5131.789
G1 X41.86 Y-2.13 Z3.05 F4800.0 E5132.068
G1 X42.14 Y-2.13 Z3.05 F4800.0 E5132.083
G1 X45.86 Y-5.87 Z3.05 F4800.0 E5132.362
G1 X46.14 Y-5.87 Z3.05 F4800.0 E5132.377
G1 X49.86 Y-2.13 Z3.05 F4800.0 E5132.656
G1 X50.14 Y-2.13 Z3.05 F4800.0 E5132.67
G1 X53.62 Y-0.8 Z3.05 F4800.0 E5132.867
G1 X53.62 Y-8.4 Z3.05 F4800.0 E5133.269
G1 X50.14 Y-9.87 Z3.05 F4800.0 E5133.468
G1 X49.86 Y-9.87 Z3.05 F4800.0 E5133.483
G1 X46.14 Y-6.13 Z3.05 F4800.0 E5133.762
G1 X45.86 Y-6.13 Z3.05 F4800.0 E5133.777
G1 X42.14 Y-9.87 Z3.05 F4800.0 E5134.056
G1 X41.86 Y-9.87 Z3.05 F4800.0 E5134.07
G1 X38.14 Y-6.13 Z3.05 F4800.0 E5134.349
G1 X37.86 Y-6.13 Z3.05 F4800.0 E5134.364
G1 X34.14 Y-9.87 Z3.05 F4800.0 E5134.643
G1 X33.86 Y-9.87 Z3.05 F4800.0 E5134.658
G1 X30.14 Y-6.13 Z3.05 F4800.0 E5134.937
G1 X29.86 Y-6.13 Z3.05 F4800.0 E5134.952
G1 X26.14 Y-9.87 Z3.05 F4800.0 E5135.231
G1 X25.86 Y-9.87 Z3.05 F4800.0 E5135.245
G1 X22.14 Y-6.13 Z3.05 F4800.0 E5135.524
G1 X21.86 Y-6.13 Z3.05 F4800.0 E5135.539
G1 X18.14 Y-9.87 Z3.05 F4800.0 E5135.818
G1 X17.86 Y-9.87 Z3.05 F4800.0 E5135.833
G1 X14.14 Y-6.13 Z3.05 F4800.0 E5136.112
G1 X13.86 Y-6.13 Z3.05 F4800.0 E5136.127
G1 X10.14 Y-9.87 Z3.05 F4800.0 E5136.406
G1 X9.86 Y-9.87 Z3.05 F4800.0 E5136.42
G1 X6.14 Y-6.13 Z3.05 F4800.0 E5136.699
G1 X5.86 Y-6.13 Z3.05 F4800.0 E5136.714
G1 X2.14 Y-9.87 Z3.05 F4800.0 E5136.993
G1 X1.86 Y-9.87 Z3.05 F4800.0 E5137.008
G1 X-1.86 Y-6.13 Z3.05 F4800.0 E5137.287
G1 X-2.14 Y-6.13 Z3.05 F4800.0 E5137.302
G1 X-5.86 Y-9.87 Z3.05 F4800.0 E5137.581
G1 X-6.14 Y-9.87 Z3.05 F4800.0 E5137.595
G1 X-9.86 Y-6.13 Z3.05 F4800.0 E5137.874
G1 X-10.14 Y-6.13 Z3.05 F4800.0 E5137.889
G1 X-13.86 Y-9.87 Z3.05 F4800.0 E5138.168
G1 X-14.14 Y-9.87 Z3.05 F4800.0 E5138.183
G1 X-17.86 Y-6.13 Z3.05 F4800.0 E5138.462
G1 X-18.14 Y-6.13 Z3.05 F4800.0 E5138.477
G1 X-21.86 Y-9.87 Z3.05 F4800.0 E5138.756
G1 X-22.14 Y-9.87 Z3.05 F4800.0 E5138.77
G1 X-25.86 Y-6.13 Z3.05 F4800.0 E5139.049
G1 X-26.14 Y-6.13 Z3.05 F4800.0 E5139.064
G1 X-29.86 Y-9.87 Z3.05 F4800.0 E5139.343
G1 X-30.14 Y-9.87 Z3.05 F4800.0 E5139.358
G1 X-33.86 Y-6.13 Z3.05 F4800.0 E5139.637
G1 X-34.14 Y-6.13 Z3.05 F4800.0 E5139.652
G1 X-37.86 Y-9.87 Z3.05 F4800.0 E5139.931
G1 X-38.14 Y-9.87 Z3.05 F4800.0 E5139.945
G1 X-41.86 Y-6.13 Z3.05 F4800.0 E5140.224
G1 X-42.14 Y-6.13 Z3.05 F4800.0 E5140.239
G1 X-45.86 Y-9.87 Z3.05 F4800.0 E5140.518
G1 X-46.14 Y-9.87 Z3.05 F4800.0 E5140.533
G1 X-49.86 Y-6.13 Z3.05 F4800.0 E5140.812
G1 X-50.14 Y-6.13 Z3.05 F4800.0 E5140.827
G1 X-53.62 Y-4.8 Z3.05 F4800.0 E5141.023
G1 X-53.62 Y-12.4 Z3.05 F4800.0 E5141.425
G1 X-50.14 Y-13.87 Z3.05 F4800.0 E5141.624
G1 X-49.86 Y-13.87 Z3.05 F4800.0 E5141.639
G1 X-46.14 Y-10.13 Z3.05 F4800.0 E5141.918
G1 X-45.86 Y-10.13 Z3.05 F4800.0 E5141.933
G1 X-42.14 Y-13.87 Z3.05 F4800.0 E5142.212
G1 X-41.86 Y-13.87 Z3.05 F4800.0 E5142.227
G1 X-38.14 Y-10.13 Z3.05 F4800.0 E5142.506
G1 X-37.86 Y-10.13 Z3.05 F4800.0 E5142.52
G1 X-34.14 Y-13.87 Z3.05 F4800.0 E5142.799
G1 X-33.86 Y-13.87 Z3.05 F4800.0 E5142.814
G1 X-30.14 Y-10.13 Z3.05 F4800.0 E5143.093
G1 X-29.86 Y-10.13 Z3.05 F4800.0 E5143.108
G1 X-26.14 Y-13.87 Z3.05 F4800.0 E5143.387
G1 X-25.86 Y-13.87 Z3.05 F4800.0 E5143.402
G1 X-22.14 Y-10.13 Z3.05 F4800.0 E5143.681
G1 X-21.86 Y-10.13 Z3.05 F4800.0 E5143.695
G1 X-18.14 Y-13.87 Z3.05 F4800.0 E5143.974
G1 X-17.86 Y-13.87 Z3.05 F4800.0 E5143.989
G1 X-14.14 Y-10.13 Z3.05 F4800.0 E5144.268
G1 X-13.86 Y-10.13 Z3.05 F4800.0 E5144.283
G1 X-10.14 Y-13.87 Z3.05 F4800.0 E5144.562
G1 X-9.86 Y-13.87 Z3.05 F4800.0 E5144.577
G1 X-6.14 Y-10.13 Z3.05 F4800.0 E5144.856
G1 X-5.86 Y-10.13 Z3.05 F4800.0 E5144.87
G1 X-2.14 Y-13.87 Z3.05 F4800.0 E5145.149
G1 X-1.86 Y-13.87 Z3.05 F4800.0 E5145.164
G1 X1.86 Y-10.13 Z3.05 F4800.0 E5145.443
G1 X2.14 Y-10.13 Z3.05 F4800.0 E5145.458
G1 X5.86 Y-13.87 Z3.05 F4800.0 E5145.737
G1 X6.14 Y-13.87 Z3.05 F4800.0 E5145.752
G1 X9.86 Y-10.13 Z3.05 F4800.0 E5146.031
G1 X10.14 Y-10.13 Z3.05 F4800.0 E5146.045
G1 X13.86 Y-13.87 Z3.05 F4800.0 E5146.324
G1 X14.14 Y-13.87 Z3.05 F4800.0 E5146.339
G1 X17.86 Y-10.13 Z3.05 F4800.0 E5146.618
G1 X18.14 Y-10.13 Z3.05 F4800.0 E5146.633
G1 X21.86 Y-13.87 Z3.05 F4800.0 E5146.912
G1 X22.14 Y-13.87 Z3.05 F4800.0 E5146.927
G1 X25.86 Y-10.13 Z3.05 F4800.0 E5147.206
G1 X26.14 Y-10.13 Z3.05 F4800.0 E5147.22
G1 X29.86 Y-13.87 Z3.05 F4800.0 E5147.499
G1 X30.14 Y-13.87 Z3.05 F4800.0 E5147.514
G1 X33.86 Y-10.13 Z3.05 F4800.0 E5147.793
G1 X34.14 Y-10.13 Z3.05 F4800.0 E5147.808
G1 X37.86 Y-13.87 Z3.05 F4800.0 E5148.087
G1 X38.14 Y-13.87 Z3.05 F4800.0 E5148.102
G1 X41.86 Y-10.13 Z3.05 F4800.0 E5148.381
G1 X42.14 Y-10.13 Z3.05 F4800.0 E5148.395
G1 X45.86 Y-13.87 Z3.05 F4800.0 E5148.674
G1 X46.14 Y-13.87 Z3.05 F4800.0 E5148.689
G1 X49.86 Y-10.13 Z3.05 F4800.0 E5148.968
G1 X50.14 Y-10.13 Z3.05 F4800.0 E5148.983
G1 X53.62 Y-8.8 Z3.05 F4800.0 E5149.18
G1 X53.62 Y-16.0 Z3.05 F4800.0 E5149.56
G1 X50.14 Y-17.87 Z3.05 F4800.0 E5149.769
G1 X49.86 Y-17.87 Z3.05 F4800.0 E5149.783
G1 X46.14 Y-14.13 Z3.05 F4800.0 E5150.062
G1 X45.86 Y-14.13 Z3.05 F4800.0 E5150.077
G1 X42.14 Y-17.87 Z3.05 F4800.0 E5150.356
G1 X41.86 Y-17.87 Z3.05 F4800.0 E5150.371
G1 X38.14 Y-14.13 Z3.05 F4800.0 E5150.65
G1 X37.86 Y-14.13 Z3.05 F4800.0 E5150.665
G1 X34.14 Y-17.87 Z3.05 F4800.0 E5150.944
G1 X33.86 Y-17.87 Z3.05 F4800.0 E5150.958
G1 X30.14 Y-14.13 Z3.05 F4800.0 E5151.237
G1 X29.86 Y-14.13 Z3.05 F4800.0 E5151.252
G1 X26.14 Y-17.87 Z3.05 F4800.0 E5151.531
G1 X25.86 Y-17.87 Z3.05 F4800.0 E5151.546
G1 X22.14 Y-14.13 Z3.05 F4800.0 E5151.825
G1 X21.86 Y-14.13 Z3.05 F4800.0 E5151.84
G1 X18.14 Y-17.87 Z3.05 F4800.0 E5152.119
G1 X17.86 Y-17.87 Z3.05 F4800.0 E5152.133
G1 X14.14 Y-14.13 Z3.05 F4800.0 E5152.412
G1 X13.86 Y-14.13 Z3.05 F4800.0 E5152.427
G1 X10.14 Y-17.87 Z3.05 F4800.0 E5152.706
G1 X9.86 Y-17.87 Z3.05 F4800.0 E5152.721
G1 X6.14 Y-14.13 Z3.05 F4800.0 E5153.0
G1 X5.86 Y-14.13 Z3.05 F4800.0 E5153.015
G1 X2.14 Y-17.87 Z3.05 F4800.0 E5153.294
G1 X1.86 Y-17.87 Z3.05 F4800.0 E5153.308
G1 X-1.86 Y-14.13 Z3.05 F4800.0 E5153.587
G1 X-2.14 Y-14.13 Z3.05 F4800.0 E5153.602
G1 X-5.86 Y-17.87 Z3.05 F4800.0 E5153.881
G1 X-6.14 Y-17.87 Z3.05 F4800.0 E5153.896
G1 X-9.86 Y-14.13 Z3.05 F4800.0 E5154.175
G1 X-10.14 Y-14.13 Z3.05 F4800.0 E5154.19
G1 X-13.86 Y-17.87 Z3.05 F4800.0 E5154.469
G1 X-14.14 Y-17.87 Z3.05 F4800.0 E5154.483
G1 X-17.86 Y-14.13 Z3.05 F4800.0 E5154.762
G1 X-18.14 Y-14.13 Z3.05 F4800.0 E5154.777
G1 X-21.86 Y-17.87 Z3.05 F4800.0 E5155.056
G1 X-22.14 Y-17.87 Z3.05 F4800.0 E5155.071
G1 X-25.86 Y-14.13 Z3.05 F4800.0 E5155.35
G1 X-26.14 Y-14.13 Z3.05 F4800.0 E5155.365
G1 X-29.86 Y-17.87 Z3.05 F4800.0 E5155.644
G1 X-30.14 Y-17.87 Z3.05 F4800.0 E5155.658
G1 X-33.86 Y-14.13 Z3.05 F4800.0 E5155.937
G1 X-34.14 Y-14.13 Z3.05 F4800.0 E5155.952
G1 X-37.86 Y-17.87 Z3.05 F4800.0 E5156.231
G1 X-38.14 Y-17.87 Z3.05 F4800.0 E5156.246
G1 X-41.86 Y-14.13 Z3.05 F4800.0 E5156.525
G1 X-42.14 Y-14.13 Z3.05 F4800.0 E5156.54
G1 X-45.86 Y-17.87 Z3.05 F4800.0 E5156.819
G1 X-46.14 Y-17.87 Z3.05 F4800.0 E5156.833
G1 X-49.86 Y-14.13 Z3.05 F4800.0 E5157.112
G1 X-50.14 Y-14.13 Z3.05 F4800.0 E5157.127
G1 X-53.62 Y-12.8 Z3.05 F4800.0 E5157.324
G1 X-53.62 Y-20.0 Z3.05 F4800.0 E5157.704
G1 X-50.14 Y-21.87 Z3.05 F4800.0 E5157.913
G1 X-49.86 Y-21.87 Z3.05 F4800.0 E5157.928
G1 X-46.14 Y-18.13 Z3.05 F4800.0 E5158.207
G1 X-45.86 Y-18.13 Z3.05 F4800.0 E5158.221
G1 X-42.14 Y-21.87 Z3.05 F4800.0 E5158.5
G1 X-41.86 Y-21.87 Z3.05 F4800.0 E5158.515
G1 X-38.14 Y-18.13 Z3.05 F4800.0 E5158.794
G1 X-37.86 Y-18.13 Z3.05 F4800.0 E5158.809
G1 X-34.14 Y-21.87 Z3.05 F4800.0 E5159.088
G1 X-33.86 Y-21.87 Z3.05 F4800.0 E5159.103
G1 X-30.14 Y-18.13 Z3.05 F4800.0 E5159.382
G1 X-29.86 Y-18.13 Z3.05 F4800.0 E5159.396
G1 X-26.14 Y-21.87 Z3.05 F4800.0 E5159.675
G1 X-25.86 Y-21.87 Z3.05 F4800.0 E5159.69
G1 X-22.14 Y-18.13 Z3.05 F4800.0 E5159.969
G1 X-21.86 Y-18.13 Z3.05 F4800.0 E5159.984
G1 X-18.14 Y-21.87 Z3.05 F4800.0 E5160.263
G1 X-17.86 Y-21.87 Z3.05 F4800.0 E5160.278
G1 X-14.14 Y-18.13 Z3.05 F4800.0 E5160.557
G1 X-13.86 Y-18.13 Z3.05 F4800.0 E5160.571
G1 X-10.14 Y-21.87 Z3.05 F4800.0 E5160.85
G1 X-9.86 Y-21.87 Z3.05 F4800.0 E5160.865
G1 X-6.14 Y-18.13 Z3.05 F4800.0 E5161.144
G1 X-5.86 Y-18.13 Z3.05 F4800.0 E5161.159
G1 X-2.14 Y-21.87 Z3.05 F4800.0 E5161.438
G1 X-1.86 Y-21.87 Z3.05 F4800.0 E5161.453
G1 X1.86 Y-18.13 Z3.05 F4800.0 E5161.732
G1 X2.14 Y-18.13 Z3.05 F4800.0 E5161.746
G1 X5.86 Y-21.87 Z3.05 F4800.0 E5162.025
G1 X6.14 Y-21.87 Z3.05 F4800.0 E5162.04
G1 X9.86 Y-18.13 Z3.05 F4800.0 E5162.319
G1 X10.14 Y-18.13 Z3.05 F4800.0 E5162.334
G1 X13.86 Y-21.87 Z3.05 F4800.0 E5162.613
G1 X14.14 Y-21.87 Z3.05 F4800.0 E5162.628
G1 X17.86 Y-18.13 Z3.05 F4800.0 E5162.907
G1 X18.14 Y-18.13 Z3.05 F4800.0 E5162.921
G1 X21.86 Y-21.87 Z3.05 F4800.0 E5163.2
G1 X22.14 Y-21.87 Z3.05 F4800.0 E5163.215
G1 X25.86 Y-18.13 Z3.05 F4800.0 E5163.494
G1 X26.14 Y-18.13 Z3.05 F4800.0 E5163.509
G1 X29.86 Y-21.87 Z3.05 F4800.0 E5163.788
G1 X30.14 Y-21.87 Z3.05 F4800.0 E5163.803
G1 X33.86 Y-18.13 Z3.05 F4800.0 E5164.082
G1 X34.14 Y-18.13 Z3.05 F4800.0 E5164.096
G1 X37.86 Y-21.87 Z3.05 F4800.0 E5164.375
G1 X38.14 Y-21.87 Z3.05 F4800.0 E5164.39
G1 X41.86 Y-18.13 Z3.05 F4800.0 E5164.669
G1 X42.14 Y-18.13 Z3.05 F4800.0 E5164.684
G1 X45.86 Y-21.87 Z3.05 F4800.0 E5164.963
G1 X46.14 Y-21.87 Z3.05 F4800.0 E5164.978
G1 X49.86 Y-18.13 Z3.05 F4800.0 E5165.257
G1 X50.14 Y-18.13 Z3.05 F4800.0 E5165.271
G1 X53.62 Y-16.4 Z3.05 F4800.0 E5165.477
G1 X53.62 Y-24.0 Z3.05 F4800.0 E5165.878
G1 X50.14 Y-25.87 Z3.05 F4800.0 E5166.087
G1 X49.86 Y-25.87 Z3.05 F4800.0 E5166.102
G1 X46.14 Y-22.13 Z3.05 F4800.0 E5166.381
G1 X45.86 Y-22.13 Z3.05 F4800.0 E5166.395
G1 X42.14 Y-25.87 Z3.05 F4800.0 E5166.674
G1 X41.86 Y-25.87 Z3.05 F4800.0 E5166.689
G1 X38.14 Y-22.13 Z3.05 F4800.0 E5166.968
G1 X37.86 Y-22.13 Z3.05 F4800.0 E5166.983
G1 X34.14 Y-25.87 Z3.05 F4800.0 E5167.262
G1 X33.86 Y-25.87 Z3.05 F4800.0 E5167.277
G1 X30.14 Y-22.13 Z3.05 F4800.0 E5167.555
G1 X29.86 Y-22.13 Z3.05 F4800.0 E5167.57
G1 X26.14 Y-25.87 Z3.05 F4800.0 E5167.849
G1 X25.86 Y-25.87 Z3.05 F4800.0 E5167.864
G1 X22.14 Y-22.13 Z3.05 F4800.0 E5168.143
G1 X21.86 Y-22.13 Z3.05 F4800.0 E5168.158
G1 X18.14 Y-25.87 Z3.05 F4800.0 E5168.437
G1 X17.86 Y-25.87 Z3.05 F4800.0 E5168.452
G1 X14.14 Y-22.13 Z3.05 F4800.0 E5168.73
G1 X13.86 Y-22.13 Z3.05 F4800.0 E5168.745
G1 X10.14 Y-25.87 Z3.05 F4800.0 E5169.024
G1 X9.86 Y-25.87 Z3.05 F4800.0 E5169.039
G1 X6.14 Y-22.13 Z3.05 F4800.0 E5169.318
G1 X5.86 Y-22.13 Z3.05 F4800.0 E5169.333
G1 X2.14 Y-25.87 Z3.05 F4800.0 E5169.612
G1 X1.86 Y-25.87 Z3.05 F4800.0 E5169.626
G1 X-1.86 Y-22.13 Z3.05 F4800.0 E5169.905
G1 X-2.14 Y-22.13 Z3.05 F4800.0 E5169.92
G1 X-5.86 Y-25.87 Z3.05 F4800.0 E5170.199
G1 X-6.14 Y-25.87 Z3.05 F4800.0 E5170.214
G1 X-9.86 Y-22.13 Z3.05 F4800.0 E5170.493
G1 X-10.14 Y-22.13 Z3.05 F4800.0 E5170.508
G1 X-13.86 Y-25.87 Z3.05 F4800.0 E5170.787
G1 X-14.14 Y-25.87 Z3.05 F4800.0 E5170.801
G1 X-17.86 Y-22.13 Z3.05 F4800.0 E5171.08
G1 X-18.14 Y-22.13 Z3.05 F4800.0 E5171.095
G1 X-21.86 Y-25.87 Z3.05 F4800.0 E5171.374
G1 X-22.14 Y-25.87 Z3.05 F4800.0 E5171.389
G1 X-25.86 Y-22.13 Z3.05 F4800.0 E5171.668
G1 X-26.14 Y-22.13 Z3.05 F4800.0 E5171.683
G1 X-29.86 Y-25.87 Z3.05 F4800.0 E5171.962
G1 X-30.14 Y-25.87 Z3.05 F4800.0 E5171.976
G1 X-33.86 Y-22.13 Z3.05 F4800.0 E5172.255
G1 X-34.14 Y-22.13 Z3.05 F4800.0 E5172.27
G1 X-37.86 Y-25.87 Z3.05 F4800.0 E5172.549
G1 X-38.14 Y-25.87 Z3.05 F4800.0 E5172.564
G1 X-41.86 Y-22.13 Z3.05 F4800.0 E5172.843
G1 X-42.14 Y-22.13 Z3.05 F4800.0 E5172.858
G1 X-45.86 Y-25.87 Z3.05 F4800.0 E5173.137
G1 X-46.14 Y-25.87 Z3.05 F4800.0 E5173.151
G1 X-49.86 Y-22.13 Z3.05 F4800.0 E5173.43
G1 X-50.14 Y-22.13 Z3.05 F4800.0 E5173.445
G1 X-53.62 Y-20.4 Z3.05 F4800.0 E5173.65
G1 X-53.62 Y-28.0 Z3.05 F4800.0 E5174.052
G1 X-50.14 Y-29.87 Z3.05 F4800.0 E5174.261
G1 X-49.86 Y-29.87 Z3.05 F4800.0 E5174.275
G1 X-46.14 Y-26.13 Z3.05 F4800.0 E5174.554
G1 X-45.86 Y-26.13 Z3.05 F4800.0 E5174.569
G1 X-42.14 Y-29.87 Z3.05 F4800.0 E5174.848
G1 X-41.86 Y-29.87 Z3.05 F4800.0 E5174.863
G1 X-38.14 Y-26.13 Z3.05 F4800.0 E5175.142
G1 X-37.86 Y-26.13 Z3.05 F4800.0 E5175.157
G1 X-34.14 Y-29.87 Z3.05 F4800.0 E5175.436
G1 X-33.86 Y-29.87 Z3.05 F4800.0 E5175.45
G1 X-30.14 Y-26.13 Z3.05 F4800.0 E5175.729
G1 X-29.86 Y-26.13 Z3.05 F4800.0 E5175.744
G1 X-26.14 Y-29.87 Z3.05 F4800.0 E5176.023
G1 X-25.86 Y-29.87 Z3.05 F4800.0 E5176.038
G1 X-22.14 Y-26.13 Z3.05 F4800.0 E5176.317
G1 X-21.86 Y-26.13 Z3.05 F4800.0 E5176.332
G1 X-18.14 Y-29.87 Z3.05 F4800.0 E5176.611
G1 X-17.86 Y-29.87 Z3.05 F4800.0 E5176.625
G1 X-14.14 Y-26.13 Z3.05 F4800.0 E5176.904
G1 X-13.86 Y-26.13 Z3.05 F4800.0 E5176.919
G1 X-10.14 Y-29.87 Z3.05 F4800.0 E5177.198
G1 X-9.86 Y-29.87 Z3.05 F4800.0 E5177.213
G1 X-6.14 Y-26.13 Z3.05 F4800.0 E5177.492
G1 X-5.86 Y-26.13 Z3.05 F4800.0 E5177.507
G1 X-2.14 Y-29.87 Z3.05 F4800.0 E5177.786
G1 X-1.86 Y-29.87 Z3.05 F4800.0 E5177.8
G1 X1.86 Y-26.13 Z3.05 F4800.0 E5178.079
G1 X2.14 Y-26.13 Z3.05 F4800.0 E5178.094
G1 X5.86 Y-29.87 Z3.05 F4800.0 E5178.373
G1 X6.14 Y-29.87 Z3.05 F4800.0 E5178.388
G1 X9.86 Y-26.13 Z3.05 F4800.0 E5178.667
G1 X10.14 Y-26.13 Z3.05 F4800.0 E5178.682
G1 X13.86 Y-29.87 Z3.05 F4800.0 E5178.961
G1 X14.14 Y-29.87 Z3.05 F4800.0 E5178.975
G1 X17.86 Y-26.13 Z3.05 F4800.0 E5179.254
G1 X18.14 Y-26.13 Z3.05 F4800.0 E5179.269
G1 X21.86 Y-29.87 Z3.05 F4800.0 E5179.548
G1 X22.14 Y-29.87 Z3.05 F4800.0 E5179.563
G1 X25.86 Y-26.13 Z3.05 F4800.0 E5179.842
G1 X26.14 Y-26.13 Z3.05 F4800.0 E5179.857
G1 X29.86 Y-29.87 Z3.05 F4800.0 E5180.135
G1 X30.14 Y-29.87 Z3.05 F4800.0 E5180.15
M73 P7 (display progress)
G1 X33.86 Y-26.13 Z3.05 F4800.0 E5180.429
G1 X34.14 Y-26.13 Z3.05 F4800.0 E5180.444
G1 X37.86 Y-29.87 Z3.05 F4800.0 E5180.723
G1 X38.14 Y-29.87 Z3.05 F4800.0 E5180.738
G1 X41.86 Y-26.13 Z3.05 F4800.0 E5181.017
G1 X42.14 Y-26.13 Z3.05 F4800.0 E5181.032
G1 X45.86 Y-29.87 Z3.05 F4800.0 E5181.31
G1 X46.14 Y-29.87 Z3.05 F4800.0 E5181.325
G1 X49.86 Y-26.13 Z3.05 F4800.0 E5181.604
G1 X50.14 Y-26.13 Z3.05 F4800.0 E5181.619
G1 X53.62 Y-24.4 Z3.05 F4800.0 E5181.824
G1 X53.62 Y-28.0 Z3.05 F4800.0 E5182.014
G1 F1200.0
G1 E5181.014
G1 F4800.0
M103
G1 X53.62 Y34.0 Z3.05 F4200.0
G1 F1200.0
G1 E5182.014
G1 F4200.0
M101
G1 X53.62 Y32.0 Z3.05 F4800.0 E5182.12
G1 X50.14 Y30.13 Z3.05 F4800.0 E5182.329
G1 X49.86 Y30.13 Z3.05 F4800.0 E5182.344
G1 X46.14 Y33.87 Z3.05 F4800.0 E5182.623
G1 X45.86 Y33.87 Z3.05 F4800.0 E5182.637
G1 X42.14 Y30.13 Z3.05 F4800.0 E5182.916
G1 X41.86 Y30.13 Z3.05 F4800.0 E5182.931
G1 X38.14 Y33.87 Z3.05 F4800.0 E5183.21
G1 X37.86 Y33.87 Z3.05 F4800.0 E5183.225
G1 X34.14 Y30.13 Z3.05 F4800.0 E5183.504
G1 X33.86 Y30.13 Z3.05 F4800.0 E5183.519
G1 X30.14 Y33.87 Z3.05 F4800.0 E5183.798
G1 X29.86 Y33.87 Z3.05 F4800.0 E5183.812
G1 X26.14 Y30.13 Z3.05 F4800.0 E5184.091
G1 X25.86 Y30.13 Z3.05 F4800.0 E5184.106
G1 X22.14 Y33.87 Z3.05 F4800.0 E5184.385
G1 X21.86 Y33.87 Z3.05 F4800.0 E5184.4
G1 X18.14 Y30.13 Z3.05 F4800.0 E5184.679
G1 X17.86 Y30.13 Z3.05 F4800.0 E5184.694
G1 X14.14 Y33.87 Z3.05 F4800.0 E5184.973
G1 X13.86 Y33.87 Z3.05 F4800.0 E5184.987
G1 X10.14 Y30.13 Z3.05 F4800.0 E5185.266
G1 X9.86 Y30.13 Z3.05 F4800.0 E5185.281
G1 X6.14 Y33.87 Z3.05 F4800.0 E5185.56
G1 X5.86 Y33.87 Z3.05 F4800.0 E5185.575
G1 X2.14 Y30.13 Z3.05 F4800.0 E5185.854
G1 X1.86 Y30.13 Z3.05 F4800.0 E5185.869
G1 X-1.86 Y33.87 Z3.05 F4800.0 E5186.147
G1 X-2.14 Y33.87 Z3.05 F4800.0 E5186.162
G1 X-5.86 Y30.13 Z3.05 F4800.0 E5186.441
G1 X-6.14 Y30.13 Z3.05 F4800.0 E5186.456
G1 X-9.86 Y33.87 Z3.05 F4800.0 E5186.735
G1 X-10.14 Y33.87 Z3.05 F4800.0 E5186.75
G1 X-13.86 Y30.13 Z3.05 F4800.0 E5187.029
G1 X-14.14 Y30.13 Z3.05 F4800.0 E5187.044
G1 X-17.86 Y33.87 Z3.05 F4800.0 E5187.322
G1 X-18.14 Y33.87 Z3.05 F4800.0 E5187.337
G1 X-21.86 Y30.13 Z3.05 F4800.0 E5187.616
G1 X-22.14 Y30.13 Z3.05 F4800.0 E5187.631
G1 X-25.86 Y33.87 Z3.05 F4800.0 E5187.91
G1 X-26.14 Y33.87 Z3.05 F4800.0 E5187.925
G1 X-29.86 Y30.13 Z3.05 F4800.0 E5188.204
G1 X-30.14 Y30.13 Z3.05 F4800.0 E5188.218
G1 X-33.86 Y33.87 Z3.05 F4800.0 E5188.497
G1 X-34.14 Y33.87 Z3.05 F4800.0 E5188.512
G1 X-37.86 Y30.13 Z3.05 F4800.0 E5188.791
G1 X-38.14 Y30.13 Z3.05 F4800.0 E5188.806
G1 X-41.86 Y33.87 Z3.05 F4800.0 E5189.085
G1 X-42.14 Y33.87 Z3.05 F4800.0 E5189.1
G1 X-45.86 Y30.13 Z3.05 F4800.0 E5189.379
G1 X-46.14 Y30.13 Z3.05 F4800.0 E5189.393
G1 X-49.86 Y33.87 Z3.05 F4800.0 E5189.672
G1 X-50.14 Y33.87 Z3.05 F4800.0 E5189.687
G1 X-53.62 Y32.0 Z3.05 F4800.0 E5189.896
G1 X-53.62 Y34.8 Z3.05 F4800.0 E5190.044
G1 X-50.14 Y34.13 Z3.05 F4800.0 E5190.231
G1 X46.14 Y34.13 Z3.05 F4800.0 E5195.317
G1 X53.62 Y34.4 Z3.05 F4800.0 E5195.713
G1 X53.62 Y34.8 Z3.05 F4800.0 E5195.734
G1 F1200.0
G1 E5194.734
G1 F4800.0
M103
(</infill>)
(</nestedRing>)
(</rotation>)
(</layer>)
(<layer> 3.321 )
(<rotation> (6.12323399574e-17+1j) )
(<nestedRing>)
(<boundaryPerimeter>)
(<boundaryPoint> X-54.5 Y36.0 Z3.321 </boundaryPoint>)
(<boundaryPoint> X-54.5 Y-36.0 Z3.321 </boundaryPoint>)
(<boundaryPoint> X54.5 Y-36.0 Z3.321 </boundaryPoint>)
(<boundaryPoint> X54.5 Y36.0 Z3.321 </boundaryPoint>)
(<loop> outer )
G1 X-53.9 Y-35.04 Z3.32 F4200.0
G1 F1200.0
G1 E5195.734
G1 F4200.0
M101
G1 X-53.9 Y-35.4 Z3.32 F4800.0 E5195.752
G1 X53.9 Y-35.4 Z3.32 F4800.0 E5201.447
G1 X53.9 Y35.4 Z3.32 F4800.0 E5205.187
G1 X-53.9 Y35.4 Z3.32 F4800.0 E5210.882
G1 X-53.9 Y-35.04 Z3.32 F4800.0 E5214.603
G1 F1200.0
G1 E5214.603
G1 F4800.0
M103
(</loop>)
(<edge> outer )
;M108 R40.0
G1 X-54.26 Y-35.8 Z3.32 F4200.0
G1 F1200.0
G1 E5214.603
G1 F4200.0
M101
G1 X-53.9 Y-35.8 Z3.32 F2400.0 E5214.622
G1 X54.3 Y-35.8 Z3.32 F2400.0 E5220.337
G1 X54.3 Y35.8 Z3.32 F2400.0 E5224.119
G1 X-54.3 Y35.8 Z3.32 F2400.0 E5229.856
G1 X-54.3 Y-35.8 Z3.32 F2400.0 E5233.639
G1 X-54.26 Y-35.8 Z3.32 F2400.0 E5233.641
G1 F1200.0
G1 E5232.641
G1 F2400.0
M103
(</edge>)
(</boundaryPerimeter>)
(<infill>)
(<infillBoundary>)
(<infillPoint> X-53.9 Y35.4 Z1.755 </infillPoint>)
(<infillPoint> X-53.9 Y-35.4 Z1.755 </infillPoint>)
(<infillPoint> X53.9 Y-35.4 Z1.755 </infillPoint>)
(<infillPoint> X53.9 Y35.4 Z1.755 </infillPoint>)
(</infillBoundary>)
;M108 R80.0
G1 X-16.4 Y-35.12 Z3.32 F4200.0
G1 F1200.0
G1 E5233.641
G1 F4200.0
M101
G1 X-12.8 Y-35.12 Z3.32 F4800.0 E5233.831
G1 X-14.13 Y-34.14 Z3.32 F4800.0 E5233.918
G1 X-14.13 Y30.14 Z3.32 F4800.0 E5237.314
G1 X-12.8 Y35.12 Z3.32 F4800.0 E5237.586
G1 X-16.8 Y35.12 Z3.32 F4800.0 E5237.797
G1 X-16.8 Y-35.12 Z3.32 F4800.0 E5241.508
G1 X-17.2 Y-35.12 Z3.32 F4800.0 E5241.529
G1 X-17.2 Y35.12 Z3.32 F4800.0 E5245.239
G1 X-17.6 Y35.12 Z3.32 F4800.0 E5245.26
G1 X-17.6 Y-35.12 Z3.32 F4800.0 E5248.971
G1 X-18.0 Y-35.12 Z3.32 F4800.0 E5248.992
G1 X-18.0 Y35.12 Z3.32 F4800.0 E5252.702
G1 X-18.4 Y35.12 Z3.32 F4800.0 E5252.723
G1 X-18.4 Y-35.12 Z3.32 F4800.0 E5256.434
G1 X-18.8 Y-35.12 Z3.32 F4800.0 E5256.455
G1 X-18.8 Y35.12 Z3.32 F4800.0 E5260.165
G1 X-19.2 Y35.12 Z3.32 F4800.0 E5260.187
G1 X-19.2 Y-35.12 Z3.32 F4800.0 E5263.897
G1 X-19.6 Y-35.12 Z3.32 F4800.0 E5263.918
G1 X-19.6 Y35.12 Z3.32 F4800.0 E5267.629
G1 X-20.0 Y35.12 Z3.32 F4800.0 E5267.65
G1 X-20.0 Y-35.12 Z3.32 F4800.0 E5271.36
G1 X-20.4 Y-35.12 Z3.32 F4800.0 E5271.381
G1 X-20.4 Y35.12 Z3.32 F4800.0 E5275.092
G1 X-20.8 Y35.12 Z3.32 F4800.0 E5275.113
G1 X-20.8 Y-35.12 Z3.32 F4800.0 E5278.823
G1 X-21.2 Y-35.12 Z3.32 F4800.0 E5278.844
G1 X-21.2 Y35.12 Z3.32 F4800.0 E5282.555
G1 X-21.6 Y35.12 Z3.32 F4800.0 E5282.576
G1 X-21.6 Y-35.12 Z3.32 F4800.0 E5286.286
G1 X-22.0 Y-35.12 Z3.32 F4800.0 E5286.307
G1 X-22.0 Y35.12 Z3.32 F4800.0 E5290.018
G1 X-22.4 Y35.12 Z3.32 F4800.0 E5290.039
G1 X-22.4 Y-35.12 Z3.32 F4800.0 E5293.749
G1 X-22.8 Y-35.12 Z3.32 F4800.0 E5293.771
G1 X-22.8 Y35.12 Z3.32 F4800.0 E5297.481
G1 X-23.2 Y35.12 Z3.32 F4800.0 E5297.502
G1 X-23.2 Y-35.12 Z3.32 F4800.0 E5301.212
G1 X-23.6 Y-35.12 Z3.32 F4800.0 E5301.234
G1 X-23.6 Y35.12 Z3.32 F4800.0 E5304.944
G1 X-24.0 Y35.12 Z3.32 F4800.0 E5304.965
G1 X-24.0 Y-35.12 Z3.32 F4800.0 E5308.676
G1 X-24.4 Y-35.12 Z3.32 F4800.0 E5308.697
G1 X-24.4 Y35.12 Z3.32 F4800.0 E5312.407
G1 X-24.8 Y35.12 Z3.32 F4800.0 E5312.428
G1 X-24.8 Y-35.12 Z3.32 F4800.0 E5316.139
G1 X-25.2 Y-35.12 Z3.32 F4800.0 E5316.16
G1 X-25.2 Y35.12 Z3.32 F4800.0 E5319.87
G1 X-25.6 Y35.12 Z3.32 F4800.0 E5319.891
G1 X-25.6 Y-35.12 Z3.32 F4800.0 E5323.602
G1 X-26.0 Y-35.12 Z3.32 F4800.0 E5323.623
G1 X-26.0 Y35.12 Z3.32 F4800.0 E5327.333
G1 X-26.4 Y35.12 Z3.32 F4800.0 E5327.354
G1 X-26.4 Y-35.12 Z3.32 F4800.0 E5331.065
G1 X-26.8 Y-35.12 Z3.32 F4800.0 E5331.086
G1 X-26.8 Y35.12 Z3.32 F4800.0 E5334.796
G1 X-27.2 Y35.12 Z3.32 F4800.0 E5334.818
G1 X-27.2 Y-35.12 Z3.32 F4800.0 E5338.528
G1 X-27.6 Y-35.12 Z3.32 F4800.0 E5338.549
G1 X-27.6 Y35.12 Z3.32 F4800.0 E5342.26
G1 X-28.0 Y35.12 Z3.32 F4800.0 E5342.281
G1 X-28.0 Y-35.12 Z3.32 F4800.0 E5345.991
G1 X-28.4 Y-35.12 Z3.32 F4800.0 E5346.012
G1 X-28.4 Y35.12 Z3.32 F4800.0 E5349.723
G1 X-28.8 Y35.12 Z3.32 F4800.0 E5349.744
G1 X-28.8 Y-35.12 Z3.32 F4800.0 E5353.454
G1 X-29.2 Y-35.12 Z3.32 F4800.0 E5353.475
G1 X-29.2 Y35.12 Z3.32 F4800.0 E5357.186
G1 X-29.6 Y35.12 Z3.32 F4800.0 E5357.207
G1 X-29.6 Y-35.12 Z3.32 F4800.0 E5360.917
G1 X-30.0 Y-35.12 Z3.32 F4800.0 E5360.938
G1 X-30.0 Y35.12 Z3.32 F4800.0 E5364.649
G1 X-30.4 Y35.12 Z3.32 F4800.0 E5364.67
G1 X-30.4 Y-35.12 Z3.32 F4800.0 E5368.38
G1 X-30.8 Y-35.12 Z3.32 F4800.0 E5368.402
G1 X-30.8 Y35.12 Z3.32 F4800.0 E5372.112
G1 X-31.2 Y35.12 Z3.32 F4800.0 E5372.133
G1 X-31.2 Y-35.12 Z3.32 F4800.0 E5375.844
G1 X-31.6 Y-35.12 Z3.32 F4800.0 E5375.865
G1 X-31.6 Y35.12 Z3.32 F4800.0 E5379.575
G1 X-32.0 Y35.12 Z3.32 F4800.0 E5379.596
G1 X-32.0 Y-35.12 Z3.32 F4800.0 E5383.307
G1 X-32.4 Y-35.12 Z3.32 F4800.0 E5383.328
G1 X-32.4 Y35.12 Z3.32 F4800.0 E5387.038
G1 X-32.8 Y35.12 Z3.32 F4800.0 E5387.059
G1 X-32.8 Y-35.12 Z3.32 F4800.0 E5390.77
G1 X-33.2 Y-35.12 Z3.32 F4800.0 E5390.791
G1 X-33.2 Y35.12 Z3.32 F4800.0 E5394.501
G1 X-33.6 Y35.12 Z3.32 F4800.0 E5394.522
G1 X-33.6 Y-35.12 Z3.32 F4800.0 E5398.233
G1 X-34.0 Y-35.12 Z3.32 F4800.0 E5398.254
G1 X-34.0 Y35.12 Z3.32 F4800.0 E5401.964
G1 X-34.4 Y35.12 Z3.32 F4800.0 E5401.986
G1 X-34.4 Y-35.12 Z3.32 F4800.0 E5405.696
G1 X-34.8 Y-35.12 Z3.32 F4800.0 E5405.717
G1 X-34.8 Y35.12 Z3.32 F4800.0 E5409.427
G1 X-35.2 Y35.12 Z3.32 F4800.0 E5409.449
G1 X-35.2 Y-35.12 Z3.32 F4800.0 E5413.159
G1 X-35.6 Y-35.12 Z3.32 F4800.0 E5413.18
G1 X-35.6 Y35.12 Z3.32 F4800.0 E5416.891
G1 X-36.0 Y35.12 Z3.32 F4800.0 E5416.912
G1 X-36.0 Y-35.12 Z3.32 F4800.0 E5420.622
G1 X-36.4 Y-35.12 Z3.32 F4800.0 E5420.643
G1 X-36.4 Y35.12 Z3.32 F4800.0 E5424.354
G1 X-36.8 Y35.12 Z3.32 F4800.0 E5424.375
G1 X-36.8 Y-35.12 Z3.32 F4800.0 E5428.085
G1 X-37.2 Y-35.12 Z3.32 F4800.0 E5428.106
G1 X-37.2 Y35.12 Z3.32 F4800.0 E5431.817
G1 X-37.6 Y35.12 Z3.32 F4800.0 E5431.838
G1 X-37.6 Y-35.12 Z3.32 F4800.0 E5435.548
G1 X-38.0 Y-35.12 Z3.32 F4800.0 E5435.569
G1 X-38.0 Y35.12 Z3.32 F4800.0 E5439.28
G1 X-38.4 Y35.12 Z3.32 F4800.0 E5439.301
G1 X-38.4 Y-35.12 Z3.32 F4800.0 E5443.011
G1 X-38.8 Y-35.12 Z3.32 F4800.0 E5443.033
G1 X-38.8 Y35.12 Z3.32 F4800.0 E5446.743
G1 X-39.2 Y35.12 Z3.32 F4800.0 E5446.764
G1 X-39.2 Y-35.12 Z3.32 F4800.0 E5450.475
G1 X-39.6 Y-35.12 Z3.32 F4800.0 E5450.496
G1 X-39.6 Y35.12 Z3.32 F4800.0 E5454.206
G1 X-40.0 Y35.12 Z3.32 F4800.0 E5454.227
G1 X-40.0 Y-35.12 Z3.32 F4800.0 E5457.938
G1 X-40.4 Y-35.12 Z3.32 F4800.0 E5457.959
G1 X-40.4 Y35.12 Z3.32 F4800.0 E5461.669
G1 X-40.8 Y35.12 Z3.32 F4800.0 E5461.69
G1 X-40.8 Y-35.12 Z3.32 F4800.0 E5465.401
G1 X-41.2 Y-35.12 Z3.32 F4800.0 E5465.422
G1 X-41.2 Y35.12 Z3.32 F4800.0 E5469.132
G1 X-41.6 Y35.12 Z3.32 F4800.0 E5469.153
G1 X-41.6 Y-35.12 Z3.32 F4800.0 E5472.864
G1 X-42.0 Y-35.12 Z3.32 F4800.0 E5472.885
G1 X-42.0 Y35.12 Z3.32 F4800.0 E5476.595
G1 X-42.4 Y35.12 Z3.32 F4800.0 E5476.617
G1 X-42.4 Y-35.12 Z3.32 F4800.0 E5480.327
G1 X-42.8 Y-35.12 Z3.32 F4800.0 E5480.348
G1 X-42.8 Y35.12 Z3.32 F4800.0 E5484.059
G1 X-43.2 Y35.12 Z3.32 F4800.0 E5484.08
G1 X-43.2 Y-35.12 Z3.32 F4800.0 E5487.79
G1 X-43.6 Y-35.12 Z3.32 F4800.0 E5487.811
G1 X-43.6 Y35.12 Z3.32 F4800.0 E5491.522
G1 X-44.0 Y35.12 Z3.32 F4800.0 E5491.543
G1 X-44.0 Y-35.12 Z3.32 F4800.0 E5495.253
G1 X-44.4 Y-35.12 Z3.32 F4800.0 E5495.274
G1 X-44.4 Y35.12 Z3.32 F4800.0 E5498.985
G1 X-44.8 Y35.12 Z3.32 F4800.0 E5499.006
G1 X-44.8 Y-35.12 Z3.32 F4800.0 E5502.716
G1 X-45.2 Y-35.12 Z3.32 F4800.0 E5502.737
G1 X-45.2 Y35.12 Z3.32 F4800.0 E5506.448
G1 X-45.6 Y35.12 Z3.32 F4800.0 E5506.469
G1 X-45.6 Y-35.12 Z3.32 F4800.0 E5510.179
G1 X-46.0 Y-35.12 Z3.32 F4800.0 E5510.201
G1 X-46.0 Y35.12 Z3.32 F4800.0 E5513.911
G1 X-46.4 Y35.12 Z3.32 F4800.0 E5513.932
G1 X-46.4 Y-35.12 Z3.32 F4800.0 E5517.643
G1 X-46.8 Y-35.12 Z3.32 F4800.0 E5517.664
G1 X-46.8 Y35.12 Z3.32 F4800.0 E5521.374
G1 X-47.2 Y35.12 Z3.32 F4800.0 E5521.395
G1 X-47.2 Y-35.12 Z3.32 F4800.0 E5525.106
G1 X-47.6 Y-35.12 Z3.32 F4800.0 E5525.127
G1 X-47.6 Y35.12 Z3.32 F4800.0 E5528.837
G1 X-48.0 Y35.12 Z3.32 F4800.0 E5528.858
G1 X-48.0 Y-35.12 Z3.32 F4800.0 E5532.569
G1 X-48.4 Y-35.12 Z3.32 F4800.0 E5532.59
G1 X-48.4 Y35.12 Z3.32 F4800.0 E5536.3
G1 X-48.8 Y35.12 Z3.32 F4800.0 E5536.321
G1 X-48.8 Y-35.12 Z3.32 F4800.0 E5540.032
G1 X-49.2 Y-35.12 Z3.32 F4800.0 E5540.053
G1 X-49.2 Y35.12 Z3.32 F4800.0 E5543.763
G1 X-49.6 Y35.12 Z3.32 F4800.0 E5543.785
G1 X-49.6 Y-35.12 Z3.32 F4800.0 E5547.495
G1 X-50.0 Y-35.12 Z3.32 F4800.0 E5547.516
G1 X-50.0 Y35.12 Z3.32 F4800.0 E5551.226
G1 X-50.4 Y35.12 Z3.32 F4800.0 E5551.248
G1 X-50.4 Y-35.12 Z3.32 F4800.0 E5554.958
G1 X-50.8 Y-35.12 Z3.32 F4800.0 E5554.979
G1 X-50.8 Y35.12 Z3.32 F4800.0 E5558.69
G1 X-51.2 Y35.12 Z3.32 F4800.0 E5558.711
G1 X-51.2 Y-35.12 Z3.32 F4800.0 E5562.421
G1 X-51.6 Y-35.12 Z3.32 F4800.0 E5562.442
G1 X-51.6 Y35.12 Z3.32 F4800.0 E5566.153
G1 X-52.0 Y35.12 Z3.32 F4800.0 E5566.174
G1 X-52.0 Y-35.12 Z3.32 F4800.0 E5569.884
G1 X-52.4 Y-35.12 Z3.32 F4800.0 E5569.905
G1 X-52.4 Y35.12 Z3.32 F4800.0 E5573.616
G1 X-52.8 Y35.12 Z3.32 F4800.0 E5573.637
G1 X-52.8 Y-35.12 Z3.32 F4800.0 E5577.347
G1 X-53.2 Y-35.12 Z3.32 F4800.0 E5577.368
G1 X-53.2 Y35.12 Z3.32 F4800.0 E5581.079
G1 X-53.6 Y34.91 Z3.32 F4800.0 E5581.103
G1 X-53.6 Y-34.91 Z3.32 F4800.0 E5584.791
G1 F1200.0
G1 E5583.791
G1 F4800.0
M103
G1 X51.6 Y35.12 Z3.32 F4200.0
G1 F1200.0
G1 E5584.791
G1 F4200.0
M101
G1 X48.0 Y35.12 Z3.32 F4800.0 E5584.981
G1 X46.13 Y34.14 Z3.32 F4800.0 E5585.093
G1 X46.13 Y33.86 Z3.32 F4800.0 E5585.108
G1 X49.87 Y30.14 Z3.32 F4800.0 E5585.387
G1 X49.87 Y29.86 Z3.32 F4800.0 E5585.402
G1 X46.13 Y26.14 Z3.32 F4800.0 E5585.681
G1 X46.13 Y25.86 Z3.32 F4800.0 E5585.695
G1 X49.87 Y22.14 Z3.32 F4800.0 E5585.974
G1 X49.87 Y21.86 Z3.32 F4800.0 E5585.989
G1 X46.13 Y18.14 Z3.32 F4800.0 E5586.268
G1 X46.13 Y17.86 Z3.32 F4800.0 E5586.283
G1 X49.87 Y14.14 Z3.32 F4800.0 E5586.562
G1 X49.87 Y13.86 Z3.32 F4800.0 E5586.577
G1 X46.13 Y10.14 Z3.32 F4800.0 E5586.856
G1 X46.13 Y9.86 Z3.32 F4800.0 E5586.87
G1 X49.87 Y6.14 Z3.32 F4800.0 E5587.149
G1 X49.87 Y5.86 Z3.32 F4800.0 E5587.164
G1 X46.13 Y2.14 Z3.32 F4800.0 E5587.443
G1 X46.13 Y1.86 Z3.32 F4800.0 E5587.458
G1 X49.87 Y-1.86 Z3.32 F4800.0 E5587.737
G1 X49.87 Y-2.14 Z3.32 F4800.0 E5587.752
G1 X46.13 Y-5.86 Z3.32 F4800.0 E5588.03
G1 X46.13 Y-6.14 Z3.32 F4800.0 E5588.045
G1 X49.87 Y-9.86 Z3.32 F4800.0 E5588.324
G1 X49.87 Y-10.14 Z3.32 F4800.0 E5588.339
G1 X46.13 Y-13.86 Z3.32 F4800.0 E5588.618
G1 X46.13 Y-14.14 Z3.32 F4800.0 E5588.633
G1 X49.87 Y-17.86 Z3.32 F4800.0 E5588.912
G1 X49.87 Y-18.14 Z3.32 F4800.0 E5588.927
G1 X46.13 Y-21.86 Z3.32 F4800.0 E5589.205
G1 X46.13 Y-22.14 Z3.32 F4800.0 E5589.22
G1 X49.87 Y-25.86 Z3.32 F4800.0 E5589.499
G1 X49.87 Y-26.14 Z3.32 F4800.0 E5589.514
G1 X46.13 Y-29.86 Z3.32 F4800.0 E5589.793
G1 X46.13 Y-30.14 Z3.32 F4800.0 E5589.808
G1 X49.87 Y-33.86 Z3.32 F4800.0 E5590.087
G1 X49.87 Y-34.14 Z3.32 F4800.0 E5590.101
G1 X51.2 Y-35.12 Z3.32 F4800.0 E5590.189
G1 X44.0 Y-35.12 Z3.32 F4800.0 E5590.569
G1 X42.13 Y-34.14 Z3.32 F4800.0 E5590.681
G1 X42.13 Y-33.86 Z3.32 F4800.0 E5590.695
G1 X45.87 Y-30.14 Z3.32 F4800.0 E5590.974
G1 X45.87 Y-29.86 Z3.32 F4800.0 E5590.989
G1 X42.13 Y-26.14 Z3.32 F4800.0 E5591.268
G1 X42.13 Y-25.86 Z3.32 F4800.0 E5591.283
G1 X45.87 Y-22.14 Z3.32 F4800.0 E5591.562
G1 X45.87 Y-21.86 Z3.32 F4800.0 E5591.577
G1 X42.13 Y-18.14 Z3.32 F4800.0 E5591.856
G1 X42.13 Y-17.86 Z3.32 F4800.0 E5591.87
G1 X45.87 Y-14.14 Z3.32 F4800.0 E5592.149
G1 X45.87 Y-13.86 Z3.32 F4800.0 E5592.164
G1 X42.13 Y-10.14 Z3.32 F4800.0 E5592.443
G1 X42.13 Y-9.86 Z3.32 F4800.0 E5592.458
G1 X45.87 Y-6.14 Z3.32 F4800.0 E5592.737
G1 X45.87 Y-5.86 Z3.32 F4800.0 E5592.752
G1 X42.13 Y-2.14 Z3.32 F4800.0 E5593.031
G1 X42.13 Y-1.86 Z3.32 F4800.0 E5593.045
G1 X45.87 Y1.86 Z3.32 F4800.0 E5593.324
G1 X45.87 Y2.14 Z3.32 F4800.0 E5593.339
G1 X42.13 Y5.86 Z3.32 F4800.0 E5593.618
G1 X42.13 Y6.14 Z3.32 F4800.0 E5593.633
G1 X45.87 Y9.86 Z3.32 F4800.0 E5593.912
G1 X45.87 Y10.14 Z3.32 F4800.0 E5593.927
G1 X42.13 Y13.86 Z3.32 F4800.0 E5594.206
G1 X42.13 Y14.14 Z3.32 F4800.0 E5594.22
G1 X45.87 Y17.86 Z3.32 F4800.0 E5594.499
G1 X45.87 Y18.14 Z3.32 F4800.0 E5594.514
G1 X42.13 Y21.86 Z3.32 F4800.0 E5594.793
G1 X42.13 Y22.14 Z3.32 F4800.0 E5594.808
G1 X45.87 Y25.86 Z3.32 F4800.0 E5595.087
G1 X45.87 Y26.14 Z3.32 F4800.0 E5595.102
G1 X42.13 Y29.86 Z3.32 F4800.0 E5595.381
G1 X42.13 Y30.14 Z3.32 F4800.0 E5595.395
G1 X45.87 Y33.86 Z3.32 F4800.0 E5595.674
G1 X45.87 Y34.14 Z3.32 F4800.0 E5595.689
G1 X47.2 Y35.12 Z3.32 F4800.0 E5595.776
G1 X40.0 Y35.12 Z3.32 F4800.0 E5596.157
G1 X38.13 Y34.14 Z3.32 F4800.0 E5596.268
G1 X38.13 Y33.86 Z3.32 F4800.0 E5596.283
G1 X41.87 Y30.14 Z3.32 F4800.0 E5596.562
G1 X41.87 Y29.86 Z3.32 F4800.0 E5596.577
G1 X38.13 Y26.14 Z3.32 F4800.0 E5596.856
G1 X38.13 Y25.86 Z3.32 F4800.0 E5596.871
G1 X41.87 Y22.14 Z3.32 F4800.0 E5597.149
G1 X41.87 Y21.86 Z3.32 F4800.0 E5597.164
G1 X38.13 Y18.14 Z3.32 F4800.0 E5597.443
G1 X38.13 Y17.86 Z3.32 F4800.0 E5597.458
G1 X41.87 Y14.14 Z3.32 F4800.0 E5597.737
G1 X41.87 Y13.86 Z3.32 F4800.0 E5597.752
G1 X38.13 Y10.14 Z3.32 F4800.0 E5598.031
G1 X38.13 Y9.86 Z3.32 F4800.0 E5598.045
G1 X41.87 Y6.14 Z3.32 F4800.0 E5598.324
G1 X41.87 Y5.86 Z3.32 F4800.0 E5598.339
G1 X38.13 Y2.14 Z3.32 F4800.0 E5598.618
G1 X38.13 Y1.86 Z3.32 F4800.0 E5598.633
G1 X41.87 Y-1.86 Z3.32 F4800.0 E5598.912
G1 X41.87 Y-2.14 Z3.32 F4800.0 E5598.927
G1 X38.13 Y-5.86 Z3.32 F4800.0 E5599.206
G1 X38.13 Y-6.14 Z3.32 F4800.0 E5599.22
G1 X41.87 Y-9.86 Z3.32 F4800.0 E5599.499
G1 X41.87 Y-10.14 Z3.32 F4800.0 E5599.514
G1 X38.13 Y-13.86 Z3.32 F4800.0 E5599.793
G1 X38.13 Y-14.14 Z3.32 F4800.0 E5599.808
G1 X41.87 Y-17.86 Z3.32 F4800.0 E5600.087
G1 X41.87 Y-18.14 Z3.32 F4800.0 E5600.102
G1 X38.13 Y-21.86 Z3.32 F4800.0 E5600.381
G1 X38.13 Y-22.14 Z3.32 F4800.0 E5600.395
G1 X41.87 Y-25.86 Z3.32 F4800.0 E5600.674
G1 X41.87 Y-26.14 Z3.32 F4800.0 E5600.689
G1 X38.13 Y-29.86 Z3.32 F4800.0 E5600.968
G1 X38.13 Y-30.14 Z3.32 F4800.0 E5600.983
G1 X41.87 Y-33.86 Z3.32 F4800.0 E5601.262
G1 X41.87 Y-34.14 Z3.32 F4800.0 E5601.277
G1 X43.2 Y-35.12 Z3.32 F4800.0 E5601.364
G1 X36.0 Y-35.12 Z3.32 F4800.0 E5601.744
G1 X34.13 Y-34.14 Z3.32 F4800.0 E5601.856
G1 X34.13 Y-33.86 Z3.32 F4800.0 E5601.871
G1 X37.87 Y-30.14 Z3.32 F4800.0 E5602.15
G1 X37.87 Y-29.86 Z3.32 F4800.0 E5602.164
G1 X34.13 Y-26.14 Z3.32 F4800.0 E5602.443
G1 X34.13 Y-25.86 Z3.32 F4800.0 E5602.458
G1 X37.87 Y-22.14 Z3.32 F4800.0 E5602.737
G1 X37.87 Y-21.86 Z3.32 F4800.0 E5602.752
G1 X34.13 Y-18.14 Z3.32 F4800.0 E5603.031
G1 X34.13 Y-17.86 Z3.32 F4800.0 E5603.046
G1 X37.87 Y-14.14 Z3.32 F4800.0 E5603.325
G1 X37.87 Y-13.86 Z3.32 F4800.0 E5603.339
G1 X34.13 Y-10.14 Z3.32 F4800.0 E5603.618
G1 X34.13 Y-9.86 Z3.32 F4800.0 E5603.633
G1 X37.87 Y-6.14 Z3.32 F4800.0 E5603.912
G1 X37.87 Y-5.86 Z3.32 F4800.0 E5603.927
G1 X34.13 Y-2.14 Z3.32 F4800.0 E5604.206
G1 X34.13 Y-1.86 Z3.32 F4800.0 E5604.221
G1 X37.87 Y1.86 Z3.32 F4800.0 E5604.5
G1 X37.87 Y2.14 Z3.32 F4800.0 E5604.514
G1 X34.13 Y5.86 Z3.32 F4800.0 E5604.793
G1 X34.13 Y6.14 Z3.32 F4800.0 E5604.808
G1 X37.87 Y9.86 Z3.32 F4800.0 E5605.087
G1 X37.87 Y10.14 Z3.32 F4800.0 E5605.102
G1 X34.13 Y13.86 Z3.32 F4800.0 E5605.381
G1 X34.13 Y14.14 Z3.32 F4800.0 E5605.396
G1 X37.87 Y17.86 Z3.32 F4800.0 E5605.675
G1 X37.87 Y18.14 Z3.32 F4800.0 E5605.689
G1 X34.13 Y21.86 Z3.32 F4800.0 E5605.968
G1 X34.13 Y22.14 Z3.32 F4800.0 E5605.983
G1 X37.87 Y25.86 Z3.32 F4800.0 E5606.262
G1 X37.87 Y26.14 Z3.32 F4800.0 E5606.277
G1 X34.13 Y29.86 Z3.32 F4800.0 E5606.556
G1 X34.13 Y30.14 Z3.32 F4800.0 E5606.571
G1 X37.87 Y33.86 Z3.32 F4800.0 E5606.849
G1 X37.87 Y34.14 Z3.32 F4800.0 E5606.864
G1 X39.2 Y35.12 Z3.32 F4800.0 E5606.951
G1 X32.0 Y35.12 Z3.32 F4800.0 E5607.332
G1 X30.13 Y34.14 Z3.32 F4800.0 E5607.443
G1 X30.13 Y33.86 Z3.32 F4800.0 E5607.458
G1 X33.87 Y30.14 Z3.32 F4800.0 E5607.737
G1 X33.87 Y29.86 Z3.32 F4800.0 E5607.752
G1 X30.13 Y26.14 Z3.32 F4800.0 E5608.031
G1 X30.13 Y25.86 Z3.32 F4800.0 E5608.046
G1 X33.87 Y22.14 Z3.32 F4800.0 E5608.325
G1 X33.87 Y21.86 Z3.32 F4800.0 E5608.339
G1 X30.13 Y18.14 Z3.32 F4800.0 E5608.618
G1 X30.13 Y17.86 Z3.32 F4800.0 E5608.633
G1 X33.87 Y14.14 Z3.32 F4800.0 E5608.912
G1 X33.87 Y13.86 Z3.32 F4800.0 E5608.927
G1 X30.13 Y10.14 Z3.32 F4800.0 E5609.206
G1 X30.13 Y9.86 Z3.32 F4800.0 E5609.221
G1 X33.87 Y6.14 Z3.32 F4800.0 E5609.5
G1 X33.87 Y5.86 Z3.32 F4800.0 E5609.514
G1 X30.13 Y2.14 Z3.32 F4800.0 E5609.793
G1 X30.13 Y1.86 Z3.32 F4800.0 E5609.808
G1 X33.87 Y-1.86 Z3.32 F4800.0 E5610.087
G1 X33.87 Y-2.14 Z3.32 F4800.0 E5610.102
G1 X30.13 Y-5.86 Z3.32 F4800.0 E5610.381
G1 X30.13 Y-6.14 Z3.32 F4800.0 E5610.396
G1 X33.87 Y-9.86 Z3.32 F4800.0 E5610.675
G1 X33.87 Y-10.14 Z3.32 F4800.0 E5610.689
G1 X30.13 Y-13.86 Z3.32 F4800.0 E5610.968
G1 X30.13 Y-14.14 Z3.32 F4800.0 E5610.983
G1 X33.87 Y-17.86 Z3.32 F4800.0 E5611.262
G1 X33.87 Y-18.14 Z3.32 F4800.0 E5611.277
G1 X30.13 Y-21.86 Z3.32 F4800.0 E5611.556
G1 X30.13 Y-22.14 Z3.32 F4800.0 E5611.571
G1 X33.87 Y-25.86 Z3.32 F4800.0 E5611.85
G1 X33.87 Y-26.14 Z3.32 F4800.0 E5611.864
G1 X30.13 Y-29.86 Z3.32 F4800.0 E5612.143
G1 X30.13 Y-30.14 Z3.32 F4800.0 E5612.158
G1 X33.87 Y-33.86 Z3.32 F4800.0 E5612.437
G1 X33.87 Y-34.14 Z3.32 F4800.0 E5612.452
G1 X35.2 Y-35.12 Z3.32 F4800.0 E5612.539
G1 X28.0 Y-35.12 Z3.32 F4800.0 E5612.919
G1 X26.13 Y-34.14 Z3.32 F4800.0 E5613.031
G1 X26.13 Y-33.86 Z3.32 F4800.0 E5613.046
G1 X29.87 Y-30.14 Z3.32 F4800.0 E5613.325
G1 X29.87 Y-29.86 Z3.32 F4800.0 E5613.34
G1 X26.13 Y-26.14 Z3.32 F4800.0 E5613.619
G1 X26.13 Y-25.86 Z3.32 F4800.0 E5613.633
G1 X29.87 Y-22.14 Z3.32 F4800.0 E5613.912
G1 X29.87 Y-21.86 Z3.32 F4800.0 E5613.927
G1 X26.13 Y-18.14 Z3.32 F4800.0 E5614.206
G1 X26.13 Y-17.86 Z3.32 F4800.0 E5614.221
G1 X29.87 Y-14.14 Z3.32 F4800.0 E5614.5
G1 X29.87 Y-13.86 Z3.32 F4800.0 E5614.515
G1 X26.13 Y-10.14 Z3.32 F4800.0 E5614.793
G1 X26.13 Y-9.86 Z3.32 F4800.0 E5614.808
G1 X29.87 Y-6.14 Z3.32 F4800.0 E5615.087
G1 X29.87 Y-5.86 Z3.32 F4800.0 E5615.102
G1 X26.13 Y-2.14 Z3.32 F4800.0 E5615.381
G1 X26.13 Y-1.86 Z3.32 F4800.0 E5615.396
G1 X29.87 Y1.86 Z3.32 F4800.0 E5615.675
G1 X29.87 Y2.14 Z3.32 F4800.0 E5615.69
G1 X26.13 Y5.86 Z3.32 F4800.0 E5615.968
G1 X26.13 Y6.14 Z3.32 F4800.0 E5615.983
G1 X29.87 Y9.86 Z3.32 F4800.0 E5616.262
G1 X29.87 Y10.14 Z3.32 F4800.0 E5616.277
G1 X26.13 Y13.86 Z3.32 F4800.0 E5616.556
G1 X26.13 Y14.14 Z3.32 F4800.0 E5616.571
G1 X29.87 Y17.86 Z3.32 F4800.0 E5616.85
G1 X29.87 Y18.14 Z3.32 F4800.0 E5616.864
G1 X26.13 Y21.86 Z3.32 F4800.0 E5617.143
G1 X26.13 Y22.14 Z3.32 F4800.0 E5617.158
G1 X29.87 Y25.86 Z3.32 F4800.0 E5617.437
G1 X29.87 Y26.14 Z3.32 F4800.0 E5617.452
G1 X26.13 Y29.86 Z3.32 F4800.0 E5617.731
G1 X26.13 Y30.14 Z3.32 F4800.0 E5617.746
G1 X29.87 Y33.86 Z3.32 F4800.0 E5618.025
G1 X29.87 Y34.14 Z3.32 F4800.0 E5618.039
G1 X31.2 Y35.12 Z3.32 F4800.0 E5618.127
G1 X24.0 Y35.12 Z3.32 F4800.0 E5618.507
G1 X22.13 Y34.14 Z3.32 F4800.0 E5618.619
G1 X22.13 Y33.86 Z3.32 F4800.0 E5618.633
G1 X25.87 Y30.14 Z3.32 F4800.0 E5618.912
G1 X25.87 Y29.86 Z3.32 F4800.0 E5618.927
G1 X22.13 Y26.14 Z3.32 F4800.0 E5619.206
G1 X22.13 Y25.86 Z3.32 F4800.0 E5619.221
G1 X25.87 Y22.14 Z3.32 F4800.0 E5619.5
G1 X25.87 Y21.86 Z3.32 F4800.0 E5619.515
G1 X22.13 Y18.14 Z3.32 F4800.0 E5619.794
G1 X22.13 Y17.86 Z3.32 F4800.0 E5619.808
G1 X25.87 Y14.14 Z3.32 F4800.0 E5620.087
G1 X25.87 Y13.86 Z3.32 F4800.0 E5620.102
G1 X22.13 Y10.14 Z3.32 F4800.0 E5620.381
G1 X22.13 Y9.86 Z3.32 F4800.0 E5620.396
G1 X25.87 Y6.14 Z3.32 F4800.0 E5620.675
G1 X25.87 Y5.86 Z3.32 F4800.0 E5620.69
G1 X22.13 Y2.14 Z3.32 F4800.0 E5620.969
G1 X22.13 Y1.86 Z3.32 F4800.0 E5620.983
G1 X25.87 Y-1.86 Z3.32 F4800.0 E5621.262
G1 X25.87 Y-2.14 Z3.32 F4800.0 E5621.277
G1 X22.13 Y-5.86 Z3.32 F4800.0 E5621.556
G1 X22.13 Y-6.14 Z3.32 F4800.0 E5621.571
G1 X25.87 Y-9.86 Z3.32 F4800.0 E5621.85
G1 X25.87 Y-10.14 Z3.32 F4800.0 E5621.865
G1 X22.13 Y-13.86 Z3.32 F4800.0 E5622.144
G1 X22.13 Y-14.14 Z3.32 F4800.0 E5622.158
G1 X25.87 Y-17.86 Z3.32 F4800.0 E5622.437
G1 X25.87 Y-18.14 Z3.32 F4800.0 E5622.452
G1 X22.13 Y-21.86 Z3.32 F4800.0 E5622.731
G1 X22.13 Y-22.14 Z3.32 F4800.0 E5622.746
G1 X25.87 Y-25.86 Z3.32 F4800.0 E5623.025
G1 X25.87 Y-26.14 Z3.32 F4800.0 E5623.04
G1 X22.13 Y-29.86 Z3.32 F4800.0 E5623.319
G1 X22.13 Y-30.14 Z3.32 F4800.0 E5623.333
G1 X25.87 Y-33.86 Z3.32 F4800.0 E5623.612
G1 X25.87 Y-34.14 Z3.32 F4800.0 E5623.627
G1 X27.2 Y-35.12 Z3.32 F4800.0 E5623.714
G1 X20.0 Y-35.12 Z3.32 F4800.0 E5624.094
G1 X18.13 Y-34.14 Z3.32 F4800.0 E5624.206
G1 X18.13 Y-33.86 Z3.32 F4800.0 E5624.221
G1 X21.87 Y-30.14 Z3.32 F4800.0 E5624.5
G1 X21.87 Y-29.86 Z3.32 F4800.0 E5624.515
G1 X18.13 Y-26.14 Z3.32 F4800.0 E5624.794
G1 X18.13 Y-25.86 Z3.32 F4800.0 E5624.808
G1 X21.87 Y-22.14 Z3.32 F4800.0 E5625.087
G1 X21.87 Y-21.86 Z3.32 F4800.0 E5625.102
G1 X18.13 Y-18.14 Z3.32 F4800.0 E5625.381
G1 X18.13 Y-17.86 Z3.32 F4800.0 E5625.396
G1 X21.87 Y-14.14 Z3.32 F4800.0 E5625.675
G1 X21.87 Y-13.86 Z3.32 F4800.0 E5625.69
G1 X18.13 Y-10.14 Z3.32 F4800.0 E5625.969
G1 X18.13 Y-9.86 Z3.32 F4800.0 E5625.983
G1 X21.87 Y-6.14 Z3.32 F4800.0 E5626.262
G1 X21.87 Y-5.86 Z3.32 F4800.0 E5626.277
G1 X18.13 Y-2.14 Z3.32 F4800.0 E5626.556
G1 X18.13 Y-1.86 Z3.32 F4800.0 E5626.571
G1 X21.87 Y1.86 Z3.32 F4800.0 E5626.85
G1 X21.87 Y2.14 Z3.32 F4800.0 E5626.865
G1 X18.13 Y5.86 Z3.32 F4800.0 E5627.144
G1 X18.13 Y6.14 Z3.32 F4800.0 E5627.158
G1 X21.87 Y9.86 Z3.32 F4800.0 E5627.437
G1 X21.87 Y10.14 Z3.32 F4800.0 E5627.452
G1 X18.13 Y13.86 Z3.32 F4800.0 E5627.731
G1 X18.13 Y14.14 Z3.32 F4800.0 E5627.746
G1 X21.87 Y17.86 Z3.32 F4800.0 E5628.025
G1 X21.87 Y18.14 Z3.32 F4800.0 E5628.04
G1 X18.13 Y21.86 Z3.32 F4800.0 E5628.319
G1 X18.13 Y22.14 Z3.32 F4800.0 E5628.333
G1 X21.87 Y25.86 Z3.32 F4800.0 E5628.612
G1 X21.87 Y26.14 Z3.32 F4800.0 E5628.627
G1 X18.13 Y29.86 Z3.32 F4800.0 E5628.906
G1 X18.13 Y30.14 Z3.32 F4800.0 E5628.921
G1 X21.87 Y33.86 Z3.32 F4800.0 E5629.2
G1 X21.87 Y34.14 Z3.32 F4800.0 E5629.215
G1 X23.2 Y35.12 Z3.32 F4800.0 E5629.302
G1 X15.6 Y35.12 Z3.32 F4800.0 E5629.703
G1 X14.13 Y34.14 Z3.32 F4800.0 E5629.797
G1 X14.13 Y33.86 Z3.32 F4800.0 E5629.812
G1 X17.87 Y30.14 Z3.32 F4800.0 E5630.09
G1 X17.87 Y29.86 Z3.32 F4800.0 E5630.105
G1 X14.13 Y26.14 Z3.32 F4800.0 E5630.384
G1 X14.13 Y25.86 Z3.32 F4800.0 E5630.399
G1 X17.87 Y22.14 Z3.32 F4800.0 E5630.678
G1 X17.87 Y21.86 Z3.32 F4800.0 E5630.693
G1 X14.13 Y18.14 Z3.32 F4800.0 E5630.972
G1 X14.13 Y17.86 Z3.32 F4800.0 E5630.986
G1 X17.87 Y14.14 Z3.32 F4800.0 E5631.265
G1 X17.87 Y13.86 Z3.32 F4800.0 E5631.28
G1 X14.13 Y10.14 Z3.32 F4800.0 E5631.559
G1 X14.13 Y9.86 Z3.32 F4800.0 E5631.574
G1 X17.87 Y6.14 Z3.32 F4800.0 E5631.853
G1 X17.87 Y5.86 Z3.32 F4800.0 E5631.868
G1 X14.13 Y2.14 Z3.32 F4800.0 E5632.147
G1 X14.13 Y1.86 Z3.32 F4800.0 E5632.161
G1 X17.87 Y-1.86 Z3.32 F4800.0 E5632.44
G1 X17.87 Y-2.14 Z3.32 F4800.0 E5632.455
G1 X14.13 Y-5.86 Z3.32 F4800.0 E5632.734
G1 X14.13 Y-6.14 Z3.32 F4800.0 E5632.749
G1 X17.87 Y-9.86 Z3.32 F4800.0 E5633.028
G1 X17.87 Y-10.14 Z3.32 F4800.0 E5633.043
G1 X14.13 Y-13.86 Z3.32 F4800.0 E5633.322
G1 X14.13 Y-14.14 Z3.32 F4800.0 E5633.336
G1 X17.87 Y-17.86 Z3.32 F4800.0 E5633.615
G1 X17.87 Y-18.14 Z3.32 F4800.0 E5633.63
G1 X14.13 Y-21.86 Z3.32 F4800.0 E5633.909
G1 X14.13 Y-22.14 Z3.32 F4800.0 E5633.924
G1 X17.87 Y-25.86 Z3.32 F4800.0 E5634.203
G1 X17.87 Y-26.14 Z3.32 F4800.0 E5634.218
G1 X14.13 Y-29.86 Z3.32 F4800.0 E5634.497
G1 X14.13 Y-30.14 Z3.32 F4800.0 E5634.511
G1 X17.87 Y-33.86 Z3.32 F4800.0 E5634.79
G1 X17.87 Y-34.14 Z3.32 F4800.0 E5634.805
G1 X19.2 Y-35.12 Z3.32 F4800.0 E5634.892
G1 X11.6 Y-35.12 Z3.32 F4800.0 E5635.294
G1 X10.13 Y-34.14 Z3.32 F4800.0 E5635.387
G1 X10.13 Y-33.86 Z3.32 F4800.0 E5635.402
G1 X13.87 Y-30.14 Z3.32 F4800.0 E5635.681
G1 X13.87 Y-29.86 Z3.32 F4800.0 E5635.696
G1 X10.13 Y-26.14 Z3.32 F4800.0 E5635.975
G1 X10.13 Y-25.86 Z3.32 F4800.0 E5635.99
G1 X13.87 Y-22.14 Z3.32 F4800.0 E5636.268
G1 X13.87 Y-21.86 Z3.32 F4800.0 E5636.283
G1 X10.13 Y-18.14 Z3.32 F4800.0 E5636.562
G1 X10.13 Y-17.86 Z3.32 F4800.0 E5636.577
G1 X13.87 Y-14.14 Z3.32 F4800.0 E5636.856
G1 X13.87 Y-13.86 Z3.32 F4800.0 E5636.871
G1 X10.13 Y-10.14 Z3.32 F4800.0 E5637.15
G1 X10.13 Y-9.86 Z3.32 F4800.0 E5637.164
G1 X13.87 Y-6.14 Z3.32 F4800.0 E5637.443
G1 X13.87 Y-5.86 Z3.32 F4800.0 E5637.458
G1 X10.13 Y-2.14 Z3.32 F4800.0 E5637.737
G1 X10.13 Y-1.86 Z3.32 F4800.0 E5637.752
G1 X13.87 Y1.86 Z3.32 F4800.0 E5638.031
G1 X13.87 Y2.14 Z3.32 F4800.0 E5638.046
G1 X10.13 Y5.86 Z3.32 F4800.0 E5638.325
G1 X10.13 Y6.14 Z3.32 F4800.0 E5638.339
G1 X13.87 Y9.86 Z3.32 F4800.0 E5638.618
G1 X13.87 Y10.14 Z3.32 F4800.0 E5638.633
G1 X10.13 Y13.86 Z3.32 F4800.0 E5638.912
G1 X10.13 Y14.14 Z3.32 F4800.0 E5638.927
G1 X13.87 Y17.86 Z3.32 F4800.0 E5639.206
G1 X13.87 Y18.14 Z3.32 F4800.0 E5639.221
G1 X10.13 Y21.86 Z3.32 F4800.0 E5639.5
G1 X10.13 Y22.14 Z3.32 F4800.0 E5639.514
G1 X13.87 Y25.86 Z3.32 F4800.0 E5639.793
G1 X13.87 Y26.14 Z3.32 F4800.0 E5639.808
G1 X10.13 Y29.86 Z3.32 F4800.0 E5640.087
G1 X10.13 Y30.14 Z3.32 F4800.0 E5640.102
G1 X13.87 Y33.86 Z3.32 F4800.0 E5640.381
G1 X13.87 Y34.14 Z3.32 F4800.0 E5640.396
G1 X15.2 Y35.12 Z3.32 F4800.0 E5640.483
G1 X7.6 Y35.12 Z3.32 F4800.0 E5640.884
G1 X6.13 Y34.14 Z3.32 F4800.0 E5640.978
G1 X6.13 Y33.86 Z3.32 F4800.0 E5640.993
G1 X9.87 Y30.14 Z3.32 F4800.0 E5641.271
G1 X9.87 Y29.86 Z3.32 F4800.0 E5641.286
G1 X6.13 Y26.14 Z3.32 F4800.0 E5641.565
G1 X6.13 Y25.86 Z3.32 F4800.0 E5641.58
G1 X9.87 Y22.14 Z3.32 F4800.0 E5641.859
G1 X9.87 Y21.86 Z3.32 F4800.0 E5641.874
G1 X6.13 Y18.14 Z3.32 F4800.0 E5642.153
G1 X6.13 Y17.86 Z3.32 F4800.0 E5642.168
M73 P8 (display progress)
G1 X9.87 Y14.14 Z3.32 F4800.0 E5642.446
G1 X9.87 Y13.86 Z3.32 F4800.0 E5642.461
G1 X6.13 Y10.14 Z3.32 F4800.0 E5642.74
G1 X6.13 Y9.86 Z3.32 F4800.0 E5642.755
G1 X9.87 Y6.14 Z3.32 F4800.0 E5643.034
G1 X9.87 Y5.86 Z3.32 F4800.0 E5643.049
G1 X6.13 Y2.14 Z3.32 F4800.0 E5643.328
G1 X6.13 Y1.86 Z3.32 F4800.0 E5643.342
G1 X9.87 Y-1.86 Z3.32 F4800.0 E5643.621
G1 X9.87 Y-2.14 Z3.32 F4800.0 E5643.636
G1 X6.13 Y-5.86 Z3.32 F4800.0 E5643.915
G1 X6.13 Y-6.14 Z3.32 F4800.0 E5643.93
G1 X9.87 Y-9.86 Z3.32 F4800.0 E5644.209
G1 X9.87 Y-10.14 Z3.32 F4800.0 E5644.224
G1 X6.13 Y-13.86 Z3.32 F4800.0 E5644.503
G1 X6.13 Y-14.14 Z3.32 F4800.0 E5644.517
G1 X9.87 Y-17.86 Z3.32 F4800.0 E5644.796
G1 X9.87 Y-18.14 Z3.32 F4800.0 E5644.811
G1 X6.13 Y-21.86 Z3.32 F4800.0 E5645.09
G1 X6.13 Y-22.14 Z3.32 F4800.0 E5645.105
G1 X9.87 Y-25.86 Z3.32 F4800.0 E5645.384
G1 X9.87 Y-26.14 Z3.32 F4800.0 E5645.399
G1 X6.13 Y-29.86 Z3.32 F4800.0 E5645.678
G1 X6.13 Y-30.14 Z3.32 F4800.0 E5645.692
G1 X9.87 Y-33.86 Z3.32 F4800.0 E5645.971
G1 X9.87 Y-34.14 Z3.32 F4800.0 E5645.986
G1 X11.2 Y-35.12 Z3.32 F4800.0 E5646.073
G1 X4.0 Y-35.12 Z3.32 F4800.0 E5646.454
G1 X2.13 Y-34.14 Z3.32 F4800.0 E5646.565
G1 X2.13 Y-33.86 Z3.32 F4800.0 E5646.58
G1 X5.87 Y-30.14 Z3.32 F4800.0 E5646.859
G1 X5.87 Y-29.86 Z3.32 F4800.0 E5646.874
G1 X2.13 Y-26.14 Z3.32 F4800.0 E5647.153
G1 X2.13 Y-25.86 Z3.32 F4800.0 E5647.168
G1 X5.87 Y-22.14 Z3.32 F4800.0 E5647.447
G1 X5.87 Y-21.86 Z3.32 F4800.0 E5647.461
G1 X2.13 Y-18.14 Z3.32 F4800.0 E5647.74
G1 X2.13 Y-17.86 Z3.32 F4800.0 E5647.755
G1 X5.87 Y-14.14 Z3.32 F4800.0 E5648.034
G1 X5.87 Y-13.86 Z3.32 F4800.0 E5648.049
G1 X2.13 Y-10.14 Z3.32 F4800.0 E5648.328
G1 X2.13 Y-9.86 Z3.32 F4800.0 E5648.343
G1 X5.87 Y-6.14 Z3.32 F4800.0 E5648.622
G1 X5.87 Y-5.86 Z3.32 F4800.0 E5648.636
G1 X2.13 Y-2.14 Z3.32 F4800.0 E5648.915
G1 X2.13 Y-1.86 Z3.32 F4800.0 E5648.93
G1 X5.87 Y1.86 Z3.32 F4800.0 E5649.209
G1 X5.87 Y2.14 Z3.32 F4800.0 E5649.224
G1 X2.13 Y5.86 Z3.32 F4800.0 E5649.503
G1 X2.13 Y6.14 Z3.32 F4800.0 E5649.518
G1 X5.87 Y9.86 Z3.32 F4800.0 E5649.797
G1 X5.87 Y10.14 Z3.32 F4800.0 E5649.811
G1 X2.13 Y13.86 Z3.32 F4800.0 E5650.09
G1 X2.13 Y14.14 Z3.32 F4800.0 E5650.105
G1 X5.87 Y17.86 Z3.32 F4800.0 E5650.384
G1 X5.87 Y18.14 Z3.32 F4800.0 E5650.399
G1 X2.13 Y21.86 Z3.32 F4800.0 E5650.678
G1 X2.13 Y22.14 Z3.32 F4800.0 E5650.693
G1 X5.87 Y25.86 Z3.32 F4800.0 E5650.971
G1 X5.87 Y26.14 Z3.32 F4800.0 E5650.986
G1 X2.13 Y29.86 Z3.32 F4800.0 E5651.265
G1 X2.13 Y30.14 Z3.32 F4800.0 E5651.28
G1 X5.87 Y33.86 Z3.32 F4800.0 E5651.559
G1 X5.87 Y34.14 Z3.32 F4800.0 E5651.574
G1 X7.2 Y35.12 Z3.32 F4800.0 E5651.661
G1 X-0.4 Y35.12 Z3.32 F4800.0 E5652.062
G1 X-1.87 Y34.14 Z3.32 F4800.0 E5652.156
G1 X-1.87 Y33.86 Z3.32 F4800.0 E5652.171
G1 X1.87 Y30.14 Z3.32 F4800.0 E5652.45
G1 X1.87 Y29.86 Z3.32 F4800.0 E5652.464
G1 X-1.87 Y26.14 Z3.32 F4800.0 E5652.743
G1 X-1.87 Y25.86 Z3.32 F4800.0 E5652.758
G1 X1.87 Y22.14 Z3.32 F4800.0 E5653.037
G1 X1.87 Y21.86 Z3.32 F4800.0 E5653.052
G1 X-1.87 Y18.14 Z3.32 F4800.0 E5653.331
G1 X-1.87 Y17.86 Z3.32 F4800.0 E5653.346
G1 X1.87 Y14.14 Z3.32 F4800.0 E5653.625
G1 X1.87 Y13.86 Z3.32 F4800.0 E5653.639
G1 X-1.87 Y10.14 Z3.32 F4800.0 E5653.918
G1 X-1.87 Y9.86 Z3.32 F4800.0 E5653.933
G1 X1.87 Y6.14 Z3.32 F4800.0 E5654.212
G1 X1.87 Y5.86 Z3.32 F4800.0 E5654.227
G1 X-1.87 Y2.14 Z3.32 F4800.0 E5654.506
G1 X-1.87 Y1.86 Z3.32 F4800.0 E5654.521
G1 X1.87 Y-1.86 Z3.32 F4800.0 E5654.8
G1 X1.87 Y-2.14 Z3.32 F4800.0 E5654.814
G1 X-1.87 Y-5.86 Z3.32 F4800.0 E5655.093
G1 X-1.87 Y-6.14 Z3.32 F4800.0 E5655.108
G1 X1.87 Y-9.86 Z3.32 F4800.0 E5655.387
G1 X1.87 Y-10.14 Z3.32 F4800.0 E5655.402
G1 X-1.87 Y-13.86 Z3.32 F4800.0 E5655.681
G1 X-1.87 Y-14.14 Z3.32 F4800.0 E5655.696
G1 X1.87 Y-17.86 Z3.32 F4800.0 E5655.975
G1 X1.87 Y-18.14 Z3.32 F4800.0 E5655.989
G1 X-1.87 Y-21.86 Z3.32 F4800.0 E5656.268
G1 X-1.87 Y-22.14 Z3.32 F4800.0 E5656.283
G1 X1.87 Y-25.86 Z3.32 F4800.0 E5656.562
G1 X1.87 Y-26.14 Z3.32 F4800.0 E5656.577
G1 X-1.87 Y-29.86 Z3.32 F4800.0 E5656.856
G1 X-1.87 Y-30.14 Z3.32 F4800.0 E5656.871
G1 X1.87 Y-33.86 Z3.32 F4800.0 E5657.149
G1 X1.87 Y-34.14 Z3.32 F4800.0 E5657.164
G1 X3.2 Y-35.12 Z3.32 F4800.0 E5657.251
G1 X-4.4 Y-35.12 Z3.32 F4800.0 E5657.653
G1 X-5.87 Y-34.14 Z3.32 F4800.0 E5657.746
G1 X-5.87 Y-33.86 Z3.32 F4800.0 E5657.761
G1 X-2.13 Y-30.14 Z3.32 F4800.0 E5658.04
G1 X-2.13 Y-29.86 Z3.32 F4800.0 E5658.055
G1 X-5.87 Y-26.14 Z3.32 F4800.0 E5658.334
G1 X-5.87 Y-25.86 Z3.32 F4800.0 E5658.349
G1 X-2.13 Y-22.14 Z3.32 F4800.0 E5658.628
G1 X-2.13 Y-21.86 Z3.32 F4800.0 E5658.642
G1 X-5.87 Y-18.14 Z3.32 F4800.0 E5658.921
G1 X-5.87 Y-17.86 Z3.32 F4800.0 E5658.936
G1 X-2.13 Y-14.14 Z3.32 F4800.0 E5659.215
G1 X-2.13 Y-13.86 Z3.32 F4800.0 E5659.23
G1 X-5.87 Y-10.14 Z3.32 F4800.0 E5659.509
G1 X-5.87 Y-9.86 Z3.32 F4800.0 E5659.524
G1 X-2.13 Y-6.14 Z3.32 F4800.0 E5659.803
G1 X-2.13 Y-5.86 Z3.32 F4800.0 E5659.817
G1 X-5.87 Y-2.14 Z3.32 F4800.0 E5660.096
G1 X-5.87 Y-1.86 Z3.32 F4800.0 E5660.111
G1 X-2.13 Y1.86 Z3.32 F4800.0 E5660.39
G1 X-2.13 Y2.14 Z3.32 F4800.0 E5660.405
G1 X-5.87 Y5.86 Z3.32 F4800.0 E5660.684
G1 X-5.87 Y6.14 Z3.32 F4800.0 E5660.699
G1 X-2.13 Y9.86 Z3.32 F4800.0 E5660.978
G1 X-2.13 Y10.14 Z3.32 F4800.0 E5660.992
G1 X-5.87 Y13.86 Z3.32 F4800.0 E5661.271
G1 X-5.87 Y14.14 Z3.32 F4800.0 E5661.286
G1 X-2.13 Y17.86 Z3.32 F4800.0 E5661.565
G1 X-2.13 Y18.14 Z3.32 F4800.0 E5661.58
G1 X-5.87 Y21.86 Z3.32 F4800.0 E5661.859
G1 X-5.87 Y22.14 Z3.32 F4800.0 E5661.874
G1 X-2.13 Y25.86 Z3.32 F4800.0 E5662.153
G1 X-2.13 Y26.14 Z3.32 F4800.0 E5662.167
G1 X-5.87 Y29.86 Z3.32 F4800.0 E5662.446
G1 X-5.87 Y30.14 Z3.32 F4800.0 E5662.461
G1 X-2.13 Y33.86 Z3.32 F4800.0 E5662.74
G1 X-2.13 Y34.14 Z3.32 F4800.0 E5662.755
G1 X-0.8 Y35.12 Z3.32 F4800.0 E5662.842
G1 X-8.4 Y35.12 Z3.32 F4800.0 E5663.243
G1 X-9.87 Y34.14 Z3.32 F4800.0 E5663.337
G1 X-9.87 Y33.86 Z3.32 F4800.0 E5663.352
G1 X-6.13 Y30.14 Z3.32 F4800.0 E5663.631
G1 X-6.13 Y29.86 Z3.32 F4800.0 E5663.645
G1 X-9.87 Y26.14 Z3.32 F4800.0 E5663.924
G1 X-9.87 Y25.86 Z3.32 F4800.0 E5663.939
G1 X-6.13 Y22.14 Z3.32 F4800.0 E5664.218
G1 X-6.13 Y21.86 Z3.32 F4800.0 E5664.233
G1 X-9.87 Y18.14 Z3.32 F4800.0 E5664.512
G1 X-9.87 Y17.86 Z3.32 F4800.0 E5664.527
G1 X-6.13 Y14.14 Z3.32 F4800.0 E5664.806
G1 X-6.13 Y13.86 Z3.32 F4800.0 E5664.82
G1 X-9.87 Y10.14 Z3.32 F4800.0 E5665.099
G1 X-9.87 Y9.86 Z3.32 F4800.0 E5665.114
G1 X-6.13 Y6.14 Z3.32 F4800.0 E5665.393
G1 X-6.13 Y5.86 Z3.32 F4800.0 E5665.408
G1 X-9.87 Y2.14 Z3.32 F4800.0 E5665.687
G1 X-9.87 Y1.86 Z3.32 F4800.0 E5665.702
G1 X-6.13 Y-1.86 Z3.32 F4800.0 E5665.981
G1 X-6.13 Y-2.14 Z3.32 F4800.0 E5665.995
G1 X-9.87 Y-5.86 Z3.32 F4800.0 E5666.274
G1 X-9.87 Y-6.14 Z3.32 F4800.0 E5666.289
G1 X-6.13 Y-9.86 Z3.32 F4800.0 E5666.568
G1 X-6.13 Y-10.14 Z3.32 F4800.0 E5666.583
G1 X-9.87 Y-13.86 Z3.32 F4800.0 E5666.862
G1 X-9.87 Y-14.14 Z3.32 F4800.0 E5666.877
G1 X-6.13 Y-17.86 Z3.32 F4800.0 E5667.156
G1 X-6.13 Y-18.14 Z3.32 F4800.0 E5667.17
G1 X-9.87 Y-21.86 Z3.32 F4800.0 E5667.449
G1 X-9.87 Y-22.14 Z3.32 F4800.0 E5667.464
G1 X-6.13 Y-25.86 Z3.32 F4800.0 E5667.743
G1 X-6.13 Y-26.14 Z3.32 F4800.0 E5667.758
G1 X-9.87 Y-29.86 Z3.32 F4800.0 E5668.037
G1 X-9.87 Y-30.14 Z3.32 F4800.0 E5668.052
G1 X-6.13 Y-33.86 Z3.32 F4800.0 E5668.331
G1 X-6.13 Y-34.14 Z3.32 F4800.0 E5668.345
G1 X-4.8 Y-35.12 Z3.32 F4800.0 E5668.432
G1 X-12.4 Y-35.12 Z3.32 F4800.0 E5668.834
G1 X-13.87 Y-34.14 Z3.32 F4800.0 E5668.927
G1 X-13.87 Y-33.86 Z3.32 F4800.0 E5668.942
G1 X-10.13 Y-30.14 Z3.32 F4800.0 E5669.221
G1 X-10.13 Y-29.86 Z3.32 F4800.0 E5669.236
G1 X-13.87 Y-26.14 Z3.32 F4800.0 E5669.515
G1 X-13.87 Y-25.86 Z3.32 F4800.0 E5669.53
G1 X-10.13 Y-22.14 Z3.32 F4800.0 E5669.809
G1 X-10.13 Y-21.86 Z3.32 F4800.0 E5669.823
G1 X-13.87 Y-18.14 Z3.32 F4800.0 E5670.102
G1 X-13.87 Y-17.86 Z3.32 F4800.0 E5670.117
G1 X-10.13 Y-14.14 Z3.32 F4800.0 E5670.396
G1 X-10.13 Y-13.86 Z3.32 F4800.0 E5670.411
G1 X-13.87 Y-10.14 Z3.32 F4800.0 E5670.69
G1 X-13.87 Y-9.86 Z3.32 F4800.0 E5670.705
G1 X-10.13 Y-6.14 Z3.32 F4800.0 E5670.984
G1 X-10.13 Y-5.86 Z3.32 F4800.0 E5670.998
G1 X-13.87 Y-2.14 Z3.32 F4800.0 E5671.277
G1 X-13.87 Y-1.86 Z3.32 F4800.0 E5671.292
G1 X-10.13 Y1.86 Z3.32 F4800.0 E5671.571
G1 X-10.13 Y2.14 Z3.32 F4800.0 E5671.586
G1 X-13.87 Y5.86 Z3.32 F4800.0 E5671.865
G1 X-13.87 Y6.14 Z3.32 F4800.0 E5671.88
G1 X-10.13 Y9.86 Z3.32 F4800.0 E5672.159
G1 X-10.13 Y10.14 Z3.32 F4800.0 E5672.173
G1 X-13.87 Y13.86 Z3.32 F4800.0 E5672.452
G1 X-13.87 Y14.14 Z3.32 F4800.0 E5672.467
G1 X-10.13 Y17.86 Z3.32 F4800.0 E5672.746
G1 X-10.13 Y18.14 Z3.32 F4800.0 E5672.761
G1 X-13.87 Y21.86 Z3.32 F4800.0 E5673.04
G1 X-13.87 Y22.14 Z3.32 F4800.0 E5673.055
G1 X-10.13 Y25.86 Z3.32 F4800.0 E5673.334
G1 X-10.13 Y26.14 Z3.32 F4800.0 E5673.348
G1 X-13.87 Y29.86 Z3.32 F4800.0 E5673.627
G1 X-13.87 Y30.14 Z3.32 F4800.0 E5673.642
G1 X-10.13 Y33.86 Z3.32 F4800.0 E5673.921
G1 X-10.13 Y34.14 Z3.32 F4800.0 E5673.936
G1 X-8.8 Y35.12 Z3.32 F4800.0 E5674.023
G1 X-12.4 Y35.12 Z3.32 F4800.0 E5674.213
G1 F1200.0
G1 E5673.213
G1 F4800.0
M103
G1 X53.2 Y35.12 Z3.32 F4200.0
G1 F1200.0
G1 E5674.213
G1 F4200.0
M101
G1 X52.0 Y35.12 Z3.32 F4800.0 E5674.276
G1 X50.13 Y30.14 Z3.32 F4800.0 E5674.558
G1 X50.13 Y-34.14 Z3.32 F4800.0 E5677.953
G1 X52.0 Y-35.12 Z3.32 F4800.0 E5678.065
G1 X53.2 Y-35.12 Z3.32 F4800.0 E5678.128
G1 X53.6 Y-34.91 Z3.32 F4800.0 E5678.152
G1 X53.6 Y34.91 Z3.32 F4800.0 E5681.841
G1 F1200.0
G1 E5680.841
G1 F4800.0
M103
(</infill>)
(</nestedRing>)
(</rotation>)
(</layer>)
(<layer> 3.591 )
(<rotation> (-1+1.22464679915e-16j) )
(<nestedRing>)
(<boundaryPerimeter>)
(<boundaryPoint> X-16.55 Y35.185 Z3.591 </boundaryPoint>)
(<boundaryPoint> X-54.488 Y35.185 Z3.591 </boundaryPoint>)
(<boundaryPoint> X-54.488 Y-34.906 Z3.591 </boundaryPoint>)
(<boundaryPoint> X-16.55 Y-34.906 Z3.591 </boundaryPoint>)
(<boundaryPoint> X-16.55 Y-35.854 Z3.591 </boundaryPoint>)
(<boundaryPoint> X54.488 Y-35.854 Z3.591 </boundaryPoint>)
(<boundaryPoint> X54.488 Y35.854 Z3.591 </boundaryPoint>)
(<boundaryPoint> X-16.55 Y35.854 Z3.591 </boundaryPoint>)
(<loop> outer )
G1 X-53.75 Y-34.31 Z3.59 F4200.0
G1 F1200.0
G1 E5681.841
G1 F4200.0
M101
G1 X-15.95 Y-34.31 Z3.59 F4800.0 E5683.837
G1 X-15.95 Y-35.25 Z3.59 F4800.0 E5683.887
G1 X53.89 Y-35.25 Z3.59 F4800.0 E5687.577
G1 X53.89 Y35.25 Z3.59 F4800.0 E5691.301
G1 X-15.95 Y35.25 Z3.59 F4800.0 E5694.99
G1 X-15.95 Y34.59 Z3.59 F4800.0 E5695.026
G1 X-53.89 Y34.59 Z3.59 F4800.0 E5697.03
G1 X-53.89 Y-34.31 Z3.59 F4800.0 E5700.669
G1 X-53.75 Y-34.31 Z3.59 F4800.0 E5700.676
G1 F1200.0
G1 E5700.676
G1 F4800.0
M103
(</loop>)
(<edge> outer )
;M108 R40.0
G1 X-54.29 Y-34.45 Z3.59 F4200.0
G1 F1200.0
G1 E5700.676
G1 F4200.0
M101
G1 X-54.29 Y-34.71 Z3.59 F2400.0 E5700.69
G1 X-16.35 Y-34.71 Z3.59 F2400.0 E5702.694
G1 X-16.35 Y-35.65 Z3.59 F2400.0 E5702.744
G1 X54.29 Y-35.65 Z3.59 F2400.0 E5706.476
G1 X54.29 Y35.65 Z3.59 F2400.0 E5710.242
G1 X-16.35 Y35.65 Z3.59 F2400.0 E5713.974
G1 X-16.35 Y34.99 Z3.59 F2400.0 E5714.009
G1 X-54.29 Y34.99 Z3.59 F2400.0 E5716.013
G1 X-54.29 Y-34.31 Z3.59 F2400.0 E5719.674
G1 X-54.29 Y-34.45 Z3.59 F2400.0 E5719.681
G1 F1200.0
G1 E5719.681
G1 F2400.0
M103
(</edge>)
(</boundaryPerimeter>)
(<infill>)
(<infillBoundary>)
(<infillPoint> X-15.95 Y34.585 Z2.025 </infillPoint>)
(<infillPoint> X-53.888 Y34.585 Z2.025 </infillPoint>)
(<infillPoint> X-53.888 Y-34.306 Z2.025 </infillPoint>)
(<infillPoint> X-15.95 Y-34.306 Z2.025 </infillPoint>)
(<infillPoint> X-15.95 Y-35.254 Z2.025 </infillPoint>)
(<infillPoint> X53.888 Y-35.254 Z2.025 </infillPoint>)
(<infillPoint> X53.888 Y35.254 Z2.025 </infillPoint>)
(<infillPoint> X-15.95 Y35.254 Z2.025 </infillPoint>)
(</infillBoundary>)
;M108 R80.0
G1 X-53.41 Y-34.0 Z3.59 F4200.0
G1 F1200.0
G1 E5719.681
G1 F4200.0
M101
G1 X-53.61 Y-33.6 Z3.59 F4800.0 E5719.705
G1 X-53.61 Y-28.4 Z3.59 F4800.0 E5719.979
G1 X-50.14 Y-30.13 Z3.59 F4800.0 E5720.184
G1 X-17.86 Y-30.13 Z3.59 F4800.0 E5721.889
G1 X-14.14 Y-33.87 Z3.59 F4800.0 E5722.168
G1 X-13.86 Y-33.87 Z3.59 F4800.0 E5722.183
G1 X-10.14 Y-30.13 Z3.59 F4800.0 E5722.462
G1 X-9.86 Y-30.13 Z3.59 F4800.0 E5722.477
G1 X-6.14 Y-33.87 Z3.59 F4800.0 E5722.756
G1 X-5.86 Y-33.87 Z3.59 F4800.0 E5722.77
G1 X-2.14 Y-30.13 Z3.59 F4800.0 E5723.049
G1 X-1.86 Y-30.13 Z3.59 F4800.0 E5723.064
G1 X1.86 Y-33.87 Z3.59 F4800.0 E5723.343
G1 X2.14 Y-33.87 Z3.59 F4800.0 E5723.358
G1 X5.86 Y-30.13 Z3.59 F4800.0 E5723.637
G1 X6.14 Y-30.13 Z3.59 F4800.0 E5723.652
G1 X9.86 Y-33.87 Z3.59 F4800.0 E5723.931
G1 X10.14 Y-33.87 Z3.59 F4800.0 E5723.945
G1 X13.86 Y-30.13 Z3.59 F4800.0 E5724.224
G1 X14.14 Y-30.13 Z3.59 F4800.0 E5724.239
G1 X17.86 Y-33.87 Z3.59 F4800.0 E5724.518
G1 X18.14 Y-33.87 Z3.59 F4800.0 E5724.533
G1 X21.86 Y-30.13 Z3.59 F4800.0 E5724.812
G1 X22.14 Y-30.13 Z3.59 F4800.0 E5724.827
G1 X25.86 Y-33.87 Z3.59 F4800.0 E5725.105
G1 X26.14 Y-33.87 Z3.59 F4800.0 E5725.12
G1 X29.86 Y-30.13 Z3.59 F4800.0 E5725.399
G1 X30.14 Y-30.13 Z3.59 F4800.0 E5725.414
G1 X33.86 Y-33.87 Z3.59 F4800.0 E5725.693
G1 X34.14 Y-33.87 Z3.59 F4800.0 E5725.708
G1 X37.86 Y-30.13 Z3.59 F4800.0 E5725.987
G1 X38.14 Y-30.13 Z3.59 F4800.0 E5726.002
G1 X41.86 Y-33.87 Z3.59 F4800.0 E5726.28
G1 X42.14 Y-33.87 Z3.59 F4800.0 E5726.295
G1 X45.86 Y-30.13 Z3.59 F4800.0 E5726.574
G1 X46.14 Y-30.13 Z3.59 F4800.0 E5726.589
G1 X49.86 Y-33.87 Z3.59 F4800.0 E5726.868
G1 X50.14 Y-33.87 Z3.59 F4800.0 E5726.883
G1 X53.61 Y-32.4 Z3.59 F4800.0 E5727.082
G1 X53.61 Y-24.4 Z3.59 F4800.0 E5727.504
G1 X50.14 Y-26.13 Z3.59 F4800.0 E5727.709
G1 X49.86 Y-26.13 Z3.59 F4800.0 E5727.724
G1 X46.14 Y-29.87 Z3.59 F4800.0 E5728.003
G1 X45.86 Y-29.87 Z3.59 F4800.0 E5728.018
G1 X42.14 Y-26.13 Z3.59 F4800.0 E5728.297
G1 X41.86 Y-26.13 Z3.59 F4800.0 E5728.311
G1 X38.14 Y-29.87 Z3.59 F4800.0 E5728.59
G1 X37.86 Y-29.87 Z3.59 F4800.0 E5728.605
G1 X34.14 Y-26.13 Z3.59 F4800.0 E5728.884
G1 X33.86 Y-26.13 Z3.59 F4800.0 E5728.899
G1 X30.14 Y-29.87 Z3.59 F4800.0 E5729.178
G1 X29.86 Y-29.87 Z3.59 F4800.0 E5729.193
G1 X26.14 Y-26.13 Z3.59 F4800.0 E5729.471
G1 X25.86 Y-26.13 Z3.59 F4800.0 E5729.486
G1 X22.14 Y-29.87 Z3.59 F4800.0 E5729.765
G1 X21.86 Y-29.87 Z3.59 F4800.0 E5729.78
G1 X18.14 Y-26.13 Z3.59 F4800.0 E5730.059
G1 X17.86 Y-26.13 Z3.59 F4800.0 E5730.074
G1 X14.14 Y-29.87 Z3.59 F4800.0 E5730.353
G1 X13.86 Y-29.87 Z3.59 F4800.0 E5730.368
G1 X10.14 Y-26.13 Z3.59 F4800.0 E5730.646
G1 X9.86 Y-26.13 Z3.59 F4800.0 E5730.661
G1 X6.14 Y-29.87 Z3.59 F4800.0 E5730.94
G1 X5.86 Y-29.87 Z3.59 F4800.0 E5730.955
G1 X2.14 Y-26.13 Z3.59 F4800.0 E5731.234
G1 X1.86 Y-26.13 Z3.59 F4800.0 E5731.249
G1 X-1.86 Y-29.87 Z3.59 F4800.0 E5731.528
G1 X-2.14 Y-29.87 Z3.59 F4800.0 E5731.542
G1 X-5.86 Y-26.13 Z3.59 F4800.0 E5731.821
G1 X-6.14 Y-26.13 Z3.59 F4800.0 E5731.836
G1 X-9.86 Y-29.87 Z3.59 F4800.0 E5732.115
G1 X-10.14 Y-29.87 Z3.59 F4800.0 E5732.13
G1 X-13.86 Y-26.13 Z3.59 F4800.0 E5732.409
G1 X-14.14 Y-26.13 Z3.59 F4800.0 E5732.424
G1 X-17.86 Y-29.87 Z3.59 F4800.0 E5732.703
G1 X-18.14 Y-29.87 Z3.59 F4800.0 E5732.717
G1 X-21.86 Y-26.13 Z3.59 F4800.0 E5732.996
G1 X-22.14 Y-26.13 Z3.59 F4800.0 E5733.011
G1 X-25.86 Y-29.87 Z3.59 F4800.0 E5733.29
G1 X-26.14 Y-29.87 Z3.59 F4800.0 E5733.305
G1 X-29.86 Y-26.13 Z3.59 F4800.0 E5733.584
G1 X-30.14 Y-26.13 Z3.59 F4800.0 E5733.599
G1 X-33.86 Y-29.87 Z3.59 F4800.0 E5733.878
G1 X-34.14 Y-29.87 Z3.59 F4800.0 E5733.892
G1 X-37.86 Y-26.13 Z3.59 F4800.0 E5734.171
G1 X-38.14 Y-26.13 Z3.59 F4800.0 E5734.186
G1 X-41.86 Y-29.87 Z3.59 F4800.0 E5734.465
G1 X-42.14 Y-29.87 Z3.59 F4800.0 E5734.48
G1 X-45.86 Y-26.13 Z3.59 F4800.0 E5734.759
G1 X-46.14 Y-26.13 Z3.59 F4800.0 E5734.774
G1 X-49.86 Y-29.87 Z3.59 F4800.0 E5735.053
G1 X-50.14 Y-29.87 Z3.59 F4800.0 E5735.067
G1 X-53.61 Y-28.0 Z3.59 F4800.0 E5735.276
G1 X-53.61 Y-20.4 Z3.59 F4800.0 E5735.677
G1 X-50.14 Y-22.13 Z3.59 F4800.0 E5735.882
G1 X-49.86 Y-22.13 Z3.59 F4800.0 E5735.897
G1 X-46.14 Y-25.87 Z3.59 F4800.0 E5736.175
G1 X-45.86 Y-25.87 Z3.59 F4800.0 E5736.19
G1 X-42.14 Y-22.13 Z3.59 F4800.0 E5736.469
G1 X-41.86 Y-22.13 Z3.59 F4800.0 E5736.484
G1 X-38.14 Y-25.87 Z3.59 F4800.0 E5736.763
G1 X-37.86 Y-25.87 Z3.59 F4800.0 E5736.778
G1 X-34.14 Y-22.13 Z3.59 F4800.0 E5737.057
G1 X-33.86 Y-22.13 Z3.59 F4800.0 E5737.072
G1 X-30.14 Y-25.87 Z3.59 F4800.0 E5737.35
G1 X-29.86 Y-25.87 Z3.59 F4800.0 E5737.365
G1 X-26.14 Y-22.13 Z3.59 F4800.0 E5737.644
G1 X-25.86 Y-22.13 Z3.59 F4800.0 E5737.659
G1 X-22.14 Y-25.87 Z3.59 F4800.0 E5737.938
G1 X-21.86 Y-25.87 Z3.59 F4800.0 E5737.953
G1 X-18.14 Y-22.13 Z3.59 F4800.0 E5738.232
G1 X-17.86 Y-22.13 Z3.59 F4800.0 E5738.246
G1 X-14.14 Y-25.87 Z3.59 F4800.0 E5738.525
G1 X-13.86 Y-25.87 Z3.59 F4800.0 E5738.54
G1 X-10.14 Y-22.13 Z3.59 F4800.0 E5738.819
G1 X-9.86 Y-22.13 Z3.59 F4800.0 E5738.834
G1 X-6.14 Y-25.87 Z3.59 F4800.0 E5739.113
G1 X-5.86 Y-25.87 Z3.59 F4800.0 E5739.128
G1 X-2.14 Y-22.13 Z3.59 F4800.0 E5739.407
G1 X-1.86 Y-22.13 Z3.59 F4800.0 E5739.421
G1 X1.86 Y-25.87 Z3.59 F4800.0 E5739.7
G1 X2.14 Y-25.87 Z3.59 F4800.0 E5739.715
G1 X5.86 Y-22.13 Z3.59 F4800.0 E5739.994
G1 X6.14 Y-22.13 Z3.59 F4800.0 E5740.009
G1 X9.86 Y-25.87 Z3.59 F4800.0 E5740.288
G1 X10.14 Y-25.87 Z3.59 F4800.0 E5740.303
G1 X13.86 Y-22.13 Z3.59 F4800.0 E5740.582
G1 X14.14 Y-22.13 Z3.59 F4800.0 E5740.596
G1 X17.86 Y-25.87 Z3.59 F4800.0 E5740.875
G1 X18.14 Y-25.87 Z3.59 F4800.0 E5740.89
G1 X21.86 Y-22.13 Z3.59 F4800.0 E5741.169
G1 X22.14 Y-22.13 Z3.59 F4800.0 E5741.184
G1 X25.86 Y-25.87 Z3.59 F4800.0 E5741.463
G1 X26.14 Y-25.87 Z3.59 F4800.0 E5741.478
G1 X29.86 Y-22.13 Z3.59 F4800.0 E5741.757
G1 X30.14 Y-22.13 Z3.59 F4800.0 E5741.771
G1 X33.86 Y-25.87 Z3.59 F4800.0 E5742.05
G1 X34.14 Y-25.87 Z3.59 F4800.0 E5742.065
G1 X37.86 Y-22.13 Z3.59 F4800.0 E5742.344
G1 X38.14 Y-22.13 Z3.59 F4800.0 E5742.359
G1 X41.86 Y-25.87 Z3.59 F4800.0 E5742.638
G1 X42.14 Y-25.87 Z3.59 F4800.0 E5742.653
G1 X45.86 Y-22.13 Z3.59 F4800.0 E5742.932
G1 X46.14 Y-22.13 Z3.59 F4800.0 E5742.946
G1 X49.86 Y-25.87 Z3.59 F4800.0 E5743.225
G1 X50.14 Y-25.87 Z3.59 F4800.0 E5743.24
G1 X53.61 Y-24.0 Z3.59 F4800.0 E5743.448
G1 X53.61 Y-16.4 Z3.59 F4800.0 E5743.85
G1 X50.14 Y-18.13 Z3.59 F4800.0 E5744.054
G1 X49.86 Y-18.13 Z3.59 F4800.0 E5744.069
G1 X46.14 Y-21.87 Z3.59 F4800.0 E5744.348
G1 X45.86 Y-21.87 Z3.59 F4800.0 E5744.363
G1 X42.14 Y-18.13 Z3.59 F4800.0 E5744.642
G1 X41.86 Y-18.13 Z3.59 F4800.0 E5744.657
G1 X38.14 Y-21.87 Z3.59 F4800.0 E5744.936
G1 X37.86 Y-21.87 Z3.59 F4800.0 E5744.951
G1 X34.14 Y-18.13 Z3.59 F4800.0 E5745.229
G1 X33.86 Y-18.13 Z3.59 F4800.0 E5745.244
G1 X30.14 Y-21.87 Z3.59 F4800.0 E5745.523
G1 X29.86 Y-21.87 Z3.59 F4800.0 E5745.538
G1 X26.14 Y-18.13 Z3.59 F4800.0 E5745.817
G1 X25.86 Y-18.13 Z3.59 F4800.0 E5745.832
G1 X22.14 Y-21.87 Z3.59 F4800.0 E5746.111
G1 X21.86 Y-21.87 Z3.59 F4800.0 E5746.125
G1 X18.14 Y-18.13 Z3.59 F4800.0 E5746.404
G1 X17.86 Y-18.13 Z3.59 F4800.0 E5746.419
G1 X14.14 Y-21.87 Z3.59 F4800.0 E5746.698
G1 X13.86 Y-21.87 Z3.59 F4800.0 E5746.713
G1 X10.14 Y-18.13 Z3.59 F4800.0 E5746.992
G1 X9.86 Y-18.13 Z3.59 F4800.0 E5747.007
G1 X6.14 Y-21.87 Z3.59 F4800.0 E5747.286
G1 X5.86 Y-21.87 Z3.59 F4800.0 E5747.3
G1 X2.14 Y-18.13 Z3.59 F4800.0 E5747.579
G1 X1.86 Y-18.13 Z3.59 F4800.0 E5747.594
G1 X-1.86 Y-21.87 Z3.59 F4800.0 E5747.873
G1 X-2.14 Y-21.87 Z3.59 F4800.0 E5747.888
G1 X-5.86 Y-18.13 Z3.59 F4800.0 E5748.167
G1 X-6.14 Y-18.13 Z3.59 F4800.0 E5748.182
G1 X-9.86 Y-21.87 Z3.59 F4800.0 E5748.461
G1 X-10.14 Y-21.87 Z3.59 F4800.0 E5748.475
G1 X-13.86 Y-18.13 Z3.59 F4800.0 E5748.754
G1 X-14.14 Y-18.13 Z3.59 F4800.0 E5748.769
G1 X-17.86 Y-21.87 Z3.59 F4800.0 E5749.048
G1 X-18.14 Y-21.87 Z3.59 F4800.0 E5749.063
G1 X-21.86 Y-18.13 Z3.59 F4800.0 E5749.342
G1 X-22.14 Y-18.13 Z3.59 F4800.0 E5749.357
G1 X-25.86 Y-21.87 Z3.59 F4800.0 E5749.636
G1 X-26.14 Y-21.87 Z3.59 F4800.0 E5749.65
G1 X-29.86 Y-18.13 Z3.59 F4800.0 E5749.929
G1 X-30.14 Y-18.13 Z3.59 F4800.0 E5749.944
G1 X-33.86 Y-21.87 Z3.59 F4800.0 E5750.223
G1 X-34.14 Y-21.87 Z3.59 F4800.0 E5750.238
G1 X-37.86 Y-18.13 Z3.59 F4800.0 E5750.517
G1 X-38.14 Y-18.13 Z3.59 F4800.0 E5750.532
G1 X-41.86 Y-21.87 Z3.59 F4800.0 E5750.811
G1 X-42.14 Y-21.87 Z3.59 F4800.0 E5750.825
G1 X-45.86 Y-18.13 Z3.59 F4800.0 E5751.104
G1 X-46.14 Y-18.13 Z3.59 F4800.0 E5751.119
G1 X-49.86 Y-21.87 Z3.59 F4800.0 E5751.398
G1 X-50.14 Y-21.87 Z3.59 F4800.0 E5751.413
G1 X-53.61 Y-20.0 Z3.59 F4800.0 E5751.621
G1 X-53.61 Y-12.8 Z3.59 F4800.0 E5752.001
G1 X-50.14 Y-14.13 Z3.59 F4800.0 E5752.198
G1 X-49.86 Y-14.13 Z3.59 F4800.0 E5752.212
G1 X-46.14 Y-17.87 Z3.59 F4800.0 E5752.491
G1 X-45.86 Y-17.87 Z3.59 F4800.0 E5752.506
G1 X-42.14 Y-14.13 Z3.59 F4800.0 E5752.785
G1 X-41.86 Y-14.13 Z3.59 F4800.0 E5752.8
G1 X-38.14 Y-17.87 Z3.59 F4800.0 E5753.079
G1 X-37.86 Y-17.87 Z3.59 F4800.0 E5753.094
G1 X-34.14 Y-14.13 Z3.59 F4800.0 E5753.373
G1 X-33.86 Y-14.13 Z3.59 F4800.0 E5753.387
G1 X-30.14 Y-17.87 Z3.59 F4800.0 E5753.666
G1 X-29.86 Y-17.87 Z3.59 F4800.0 E5753.681
G1 X-26.14 Y-14.13 Z3.59 F4800.0 E5753.96
G1 X-25.86 Y-14.13 Z3.59 F4800.0 E5753.975
G1 X-22.14 Y-17.87 Z3.59 F4800.0 E5754.254
G1 X-21.86 Y-17.87 Z3.59 F4800.0 E5754.269
G1 X-18.14 Y-14.13 Z3.59 F4800.0 E5754.548
G1 X-17.86 Y-14.13 Z3.59 F4800.0 E5754.562
G1 X-14.14 Y-17.87 Z3.59 F4800.0 E5754.841
G1 X-13.86 Y-17.87 Z3.59 F4800.0 E5754.856
G1 X-10.14 Y-14.13 Z3.59 F4800.0 E5755.135
G1 X-9.86 Y-14.13 Z3.59 F4800.0 E5755.15
G1 X-6.14 Y-17.87 Z3.59 F4800.0 E5755.429
G1 X-5.86 Y-17.87 Z3.59 F4800.0 E5755.444
G1 X-2.14 Y-14.13 Z3.59 F4800.0 E5755.723
G1 X-1.86 Y-14.13 Z3.59 F4800.0 E5755.737
G1 X1.86 Y-17.87 Z3.59 F4800.0 E5756.016
G1 X2.14 Y-17.87 Z3.59 F4800.0 E5756.031
G1 X5.86 Y-14.13 Z3.59 F4800.0 E5756.31
G1 X6.14 Y-14.13 Z3.59 F4800.0 E5756.325
G1 X9.86 Y-17.87 Z3.59 F4800.0 E5756.604
G1 X10.14 Y-17.87 Z3.59 F4800.0 E5756.619
G1 X13.86 Y-14.13 Z3.59 F4800.0 E5756.897
G1 X14.14 Y-14.13 Z3.59 F4800.0 E5756.912
G1 X17.86 Y-17.87 Z3.59 F4800.0 E5757.191
G1 X18.14 Y-17.87 Z3.59 F4800.0 E5757.206
G1 X21.86 Y-14.13 Z3.59 F4800.0 E5757.485
G1 X22.14 Y-14.13 Z3.59 F4800.0 E5757.5
G1 X25.86 Y-17.87 Z3.59 F4800.0 E5757.779
G1 X26.14 Y-17.87 Z3.59 F4800.0 E5757.794
G1 X29.86 Y-14.13 Z3.59 F4800.0 E5758.072
G1 X30.14 Y-14.13 Z3.59 F4800.0 E5758.087
G1 X33.86 Y-17.87 Z3.59 F4800.0 E5758.366
G1 X34.14 Y-17.87 Z3.59 F4800.0 E5758.381
G1 X37.86 Y-14.13 Z3.59 F4800.0 E5758.66
G1 X38.14 Y-14.13 Z3.59 F4800.0 E5758.675
G1 X41.86 Y-17.87 Z3.59 F4800.0 E5758.954
G1 X42.14 Y-17.87 Z3.59 F4800.0 E5758.968
G1 X45.86 Y-14.13 Z3.59 F4800.0 E5759.247
G1 X46.14 Y-14.13 Z3.59 F4800.0 E5759.262
G1 X49.86 Y-17.87 Z3.59 F4800.0 E5759.541
G1 X50.14 Y-17.87 Z3.59 F4800.0 E5759.556
G1 X53.61 Y-16.0 Z3.59 F4800.0 E5759.764
G1 X53.61 Y-8.8 Z3.59 F4800.0 E5760.145
G1 X50.14 Y-10.13 Z3.59 F4800.0 E5760.341
G1 X49.86 Y-10.13 Z3.59 F4800.0 E5760.355
G1 X46.14 Y-13.87 Z3.59 F4800.0 E5760.634
G1 X45.86 Y-13.87 Z3.59 F4800.0 E5760.649
G1 X42.14 Y-10.13 Z3.59 F4800.0 E5760.928
G1 X41.86 Y-10.13 Z3.59 F4800.0 E5760.943
G1 X38.14 Y-13.87 Z3.59 F4800.0 E5761.222
G1 X37.86 Y-13.87 Z3.59 F4800.0 E5761.237
G1 X34.14 Y-10.13 Z3.59 F4800.0 E5761.516
G1 X33.86 Y-10.13 Z3.59 F4800.0 E5761.53
G1 X30.14 Y-13.87 Z3.59 F4800.0 E5761.809
G1 X29.86 Y-13.87 Z3.59 F4800.0 E5761.824
G1 X26.14 Y-10.13 Z3.59 F4800.0 E5762.103
G1 X25.86 Y-10.13 Z3.59 F4800.0 E5762.118
G1 X22.14 Y-13.87 Z3.59 F4800.0 E5762.397
G1 X21.86 Y-13.87 Z3.59 F4800.0 E5762.412
G1 X18.14 Y-10.13 Z3.59 F4800.0 E5762.691
G1 X17.86 Y-10.13 Z3.59 F4800.0 E5762.705
G1 X14.14 Y-13.87 Z3.59 F4800.0 E5762.984
G1 X13.86 Y-13.87 Z3.59 F4800.0 E5762.999
G1 X10.14 Y-10.13 Z3.59 F4800.0 E5763.278
G1 X9.86 Y-10.13 Z3.59 F4800.0 E5763.293
G1 X6.14 Y-13.87 Z3.59 F4800.0 E5763.572
G1 X5.86 Y-13.87 Z3.59 F4800.0 E5763.587
G1 X2.14 Y-10.13 Z3.59 F4800.0 E5763.866
G1 X1.86 Y-10.13 Z3.59 F4800.0 E5763.88
G1 X-1.86 Y-13.87 Z3.59 F4800.0 E5764.159
G1 X-2.14 Y-13.87 Z3.59 F4800.0 E5764.174
G1 X-5.86 Y-10.13 Z3.59 F4800.0 E5764.453
G1 X-6.14 Y-10.13 Z3.59 F4800.0 E5764.468
G1 X-9.86 Y-13.87 Z3.59 F4800.0 E5764.747
G1 X-10.14 Y-13.87 Z3.59 F4800.0 E5764.762
G1 X-13.86 Y-10.13 Z3.59 F4800.0 E5765.041
G1 X-14.14 Y-10.13 Z3.59 F4800.0 E5765.055
G1 X-17.86 Y-13.87 Z3.59 F4800.0 E5765.334
G1 X-18.14 Y-13.87 Z3.59 F4800.0 E5765.349
G1 X-21.86 Y-10.13 Z3.59 F4800.0 E5765.628
G1 X-22.14 Y-10.13 Z3.59 F4800.0 E5765.643
G1 X-25.86 Y-13.87 Z3.59 F4800.0 E5765.922
G1 X-26.14 Y-13.87 Z3.59 F4800.0 E5765.937
G1 X-29.86 Y-10.13 Z3.59 F4800.0 E5766.216
G1 X-30.14 Y-10.13 Z3.59 F4800.0 E5766.23
G1 X-33.86 Y-13.87 Z3.59 F4800.0 E5766.509
G1 X-34.14 Y-13.87 Z3.59 F4800.0 E5766.524
G1 X-37.86 Y-10.13 Z3.59 F4800.0 E5766.803
G1 X-38.14 Y-10.13 Z3.59 F4800.0 E5766.818
G1 X-41.86 Y-13.87 Z3.59 F4800.0 E5767.097
G1 X-42.14 Y-13.87 Z3.59 F4800.0 E5767.112
G1 X-45.86 Y-10.13 Z3.59 F4800.0 E5767.391
G1 X-46.14 Y-10.13 Z3.59 F4800.0 E5767.405
G1 X-49.86 Y-13.87 Z3.59 F4800.0 E5767.684
G1 X-50.14 Y-13.87 Z3.59 F4800.0 E5767.699
G1 X-53.61 Y-12.4 Z3.59 F4800.0 E5767.898
G1 X-53.61 Y-4.8 Z3.59 F4800.0 E5768.3
G1 X-50.14 Y-6.13 Z3.59 F4800.0 E5768.496
G1 X-49.86 Y-6.13 Z3.59 F4800.0 E5768.511
G1 X-46.14 Y-9.87 Z3.59 F4800.0 E5768.789
G1 X-45.86 Y-9.87 Z3.59 F4800.0 E5768.804
G1 X-42.14 Y-6.13 Z3.59 F4800.0 E5769.083
G1 X-41.86 Y-6.13 Z3.59 F4800.0 E5769.098
G1 X-38.14 Y-9.87 Z3.59 F4800.0 E5769.377
G1 X-37.86 Y-9.87 Z3.59 F4800.0 E5769.392
G1 X-34.14 Y-6.13 Z3.59 F4800.0 E5769.671
G1 X-33.86 Y-6.13 Z3.59 F4800.0 E5769.685
G1 X-30.14 Y-9.87 Z3.59 F4800.0 E5769.964
G1 X-29.86 Y-9.87 Z3.59 F4800.0 E5769.979
G1 X-26.14 Y-6.13 Z3.59 F4800.0 E5770.258
G1 X-25.86 Y-6.13 Z3.59 F4800.0 E5770.273
G1 X-22.14 Y-9.87 Z3.59 F4800.0 E5770.552
G1 X-21.86 Y-9.87 Z3.59 F4800.0 E5770.567
G1 X-18.14 Y-6.13 Z3.59 F4800.0 E5770.846
G1 X-17.86 Y-6.13 Z3.59 F4800.0 E5770.86
G1 X-14.14 Y-9.87 Z3.59 F4800.0 E5771.139
G1 X-13.86 Y-9.87 Z3.59 F4800.0 E5771.154
G1 X-10.14 Y-6.13 Z3.59 F4800.0 E5771.433
G1 X-9.86 Y-6.13 Z3.59 F4800.0 E5771.448
G1 X-6.14 Y-9.87 Z3.59 F4800.0 E5771.727
G1 X-5.86 Y-9.87 Z3.59 F4800.0 E5771.742
G1 X-2.14 Y-6.13 Z3.59 F4800.0 E5772.021
G1 X-1.86 Y-6.13 Z3.59 F4800.0 E5772.035
G1 X1.86 Y-9.87 Z3.59 F4800.0 E5772.314
G1 X2.14 Y-9.87 Z3.59 F4800.0 E5772.329
G1 X5.86 Y-6.13 Z3.59 F4800.0 E5772.608
G1 X6.14 Y-6.13 Z3.59 F4800.0 E5772.623
G1 X9.86 Y-9.87 Z3.59 F4800.0 E5772.902
G1 X10.14 Y-9.87 Z3.59 F4800.0 E5772.917
G1 X13.86 Y-6.13 Z3.59 F4800.0 E5773.196
G1 X14.14 Y-6.13 Z3.59 F4800.0 E5773.21
G1 X17.86 Y-9.87 Z3.59 F4800.0 E5773.489
G1 X18.14 Y-9.87 Z3.59 F4800.0 E5773.504
G1 X21.86 Y-6.13 Z3.59 F4800.0 E5773.783
G1 X22.14 Y-6.13 Z3.59 F4800.0 E5773.798
G1 X25.86 Y-9.87 Z3.59 F4800.0 E5774.077
G1 X26.14 Y-9.87 Z3.59 F4800.0 E5774.092
G1 X29.86 Y-6.13 Z3.59 F4800.0 E5774.371
G1 X30.14 Y-6.13 Z3.59 F4800.0 E5774.385
G1 X33.86 Y-9.87 Z3.59 F4800.0 E5774.664
G1 X34.14 Y-9.87 Z3.59 F4800.0 E5774.679
G1 X37.86 Y-6.13 Z3.59 F4800.0 E5774.958
G1 X38.14 Y-6.13 Z3.59 F4800.0 E5774.973
G1 X41.86 Y-9.87 Z3.59 F4800.0 E5775.252
G1 X42.14 Y-9.87 Z3.59 F4800.0 E5775.267
G1 X45.86 Y-6.13 Z3.59 F4800.0 E5775.546
G1 X46.14 Y-6.13 Z3.59 F4800.0 E5775.56
G1 X49.86 Y-9.87 Z3.59 F4800.0 E5775.839
G1 X50.14 Y-9.87 Z3.59 F4800.0 E5775.854
G1 X53.61 Y-8.4 Z3.59 F4800.0 E5776.053
G1 X53.61 Y-0.8 Z3.59 F4800.0 E5776.455
G1 X50.14 Y-2.13 Z3.59 F4800.0 E5776.651
G1 X49.86 Y-2.13 Z3.59 F4800.0 E5776.666
G1 X46.14 Y-5.87 Z3.59 F4800.0 E5776.945
G1 X45.86 Y-5.87 Z3.59 F4800.0 E5776.959
G1 X42.14 Y-2.13 Z3.59 F4800.0 E5777.238
G1 X41.86 Y-2.13 Z3.59 F4800.0 E5777.253
G1 X38.14 Y-5.87 Z3.59 F4800.0 E5777.532
G1 X37.86 Y-5.87 Z3.59 F4800.0 E5777.547
G1 X34.14 Y-2.13 Z3.59 F4800.0 E5777.826
G1 X33.86 Y-2.13 Z3.59 F4800.0 E5777.841
G1 X30.14 Y-5.87 Z3.59 F4800.0 E5778.119
G1 X29.86 Y-5.87 Z3.59 F4800.0 E5778.134
G1 X26.14 Y-2.13 Z3.59 F4800.0 E5778.413
G1 X25.86 Y-2.13 Z3.59 F4800.0 E5778.428
G1 X22.14 Y-5.87 Z3.59 F4800.0 E5778.707
G1 X21.86 Y-5.87 Z3.59 F4800.0 E5778.722
G1 X18.14 Y-2.13 Z3.59 F4800.0 E5779.001
G1 X17.86 Y-2.13 Z3.59 F4800.0 E5779.016
G1 X14.14 Y-5.87 Z3.59 F4800.0 E5779.294
G1 X13.86 Y-5.87 Z3.59 F4800.0 E5779.309
G1 X10.14 Y-2.13 Z3.59 F4800.0 E5779.588
G1 X9.86 Y-2.13 Z3.59 F4800.0 E5779.603
G1 X6.14 Y-5.87 Z3.59 F4800.0 E5779.882
G1 X5.86 Y-5.87 Z3.59 F4800.0 E5779.897
G1 X2.14 Y-2.13 Z3.59 F4800.0 E5780.176
G1 X1.86 Y-2.13 Z3.59 F4800.0 E5780.19
G1 X-1.86 Y-5.87 Z3.59 F4800.0 E5780.469
G1 X-2.14 Y-5.87 Z3.59 F4800.0 E5780.484
G1 X-5.86 Y-2.13 Z3.59 F4800.0 E5780.763
G1 X-6.14 Y-2.13 Z3.59 F4800.0 E5780.778
G1 X-9.86 Y-5.87 Z3.59 F4800.0 E5781.057
G1 X-10.14 Y-5.87 Z3.59 F4800.0 E5781.072
G1 X-13.86 Y-2.13 Z3.59 F4800.0 E5781.351
G1 X-14.14 Y-2.13 Z3.59 F4800.0 E5781.365
G1 X-17.86 Y-5.87 Z3.59 F4800.0 E5781.644
G1 X-18.14 Y-5.87 Z3.59 F4800.0 E5781.659
G1 X-21.86 Y-2.13 Z3.59 F4800.0 E5781.938
G1 X-22.14 Y-2.13 Z3.59 F4800.0 E5781.953
G1 X-25.86 Y-5.87 Z3.59 F4800.0 E5782.232
G1 X-26.14 Y-5.87 Z3.59 F4800.0 E5782.247
G1 X-29.86 Y-2.13 Z3.59 F4800.0 E5782.526
G1 X-30.14 Y-2.13 Z3.59 F4800.0 E5782.54
G1 X-33.86 Y-5.87 Z3.59 F4800.0 E5782.819
G1 X-34.14 Y-5.87 Z3.59 F4800.0 E5782.834
G1 X-37.86 Y-2.13 Z3.59 F4800.0 E5783.113
G1 X-38.14 Y-2.13 Z3.59 F4800.0 E5783.128
G1 X-41.86 Y-5.87 Z3.59 F4800.0 E5783.407
G1 X-42.14 Y-5.87 Z3.59 F4800.0 E5783.422
G1 X-45.86 Y-2.13 Z3.59 F4800.0 E5783.701
G1 X-46.14 Y-2.13 Z3.59 F4800.0 E5783.715
G1 X-49.86 Y-5.87 Z3.59 F4800.0 E5783.994
G1 X-50.14 Y-5.87 Z3.59 F4800.0 E5784.009
G1 X-53.61 Y-4.4 Z3.59 F4800.0 E5784.208
G1 X-53.61 Y3.6 Z3.59 F4800.0 E5784.631
G1 X-50.14 Y1.87 Z3.59 F4800.0 E5784.835
M73 P9 (display progress)
G1 X-49.86 Y1.87 Z3.59 F4800.0 E5784.85
G1 X-46.14 Y-1.87 Z3.59 F4800.0 E5785.129
G1 X-45.86 Y-1.87 Z3.59 F4800.0 E5785.144
G1 X-42.14 Y1.87 Z3.59 F4800.0 E5785.423
G1 X-41.86 Y1.87 Z3.59 F4800.0 E5785.438
G1 X-38.14 Y-1.87 Z3.59 F4800.0 E5785.717
G1 X-37.86 Y-1.87 Z3.59 F4800.0 E5785.731
G1 X-34.14 Y1.87 Z3.59 F4800.0 E5786.01
G1 X-33.86 Y1.87 Z3.59 F4800.0 E5786.025
G1 X-30.14 Y-1.87 Z3.59 F4800.0 E5786.304
G1 X-29.86 Y-1.87 Z3.59 F4800.0 E5786.319
G1 X-26.14 Y1.87 Z3.59 F4800.0 E5786.598
G1 X-25.86 Y1.87 Z3.59 F4800.0 E5786.613
G1 X-22.14 Y-1.87 Z3.59 F4800.0 E5786.892
G1 X-21.86 Y-1.87 Z3.59 F4800.0 E5786.906
G1 X-18.14 Y1.87 Z3.59 F4800.0 E5787.185
G1 X-17.86 Y1.87 Z3.59 F4800.0 E5787.2
G1 X-14.14 Y-1.87 Z3.59 F4800.0 E5787.479
G1 X-13.86 Y-1.87 Z3.59 F4800.0 E5787.494
G1 X-10.14 Y1.87 Z3.59 F4800.0 E5787.773
G1 X-9.86 Y1.87 Z3.59 F4800.0 E5787.788
G1 X-6.14 Y-1.87 Z3.59 F4800.0 E5788.067
G1 X-5.86 Y-1.87 Z3.59 F4800.0 E5788.081
G1 X-2.14 Y1.87 Z3.59 F4800.0 E5788.36
G1 X-1.86 Y1.87 Z3.59 F4800.0 E5788.375
G1 X1.86 Y-1.87 Z3.59 F4800.0 E5788.654
G1 X2.14 Y-1.87 Z3.59 F4800.0 E5788.669
G1 X5.86 Y1.87 Z3.59 F4800.0 E5788.948
G1 X6.14 Y1.87 Z3.59 F4800.0 E5788.963
G1 X9.86 Y-1.87 Z3.59 F4800.0 E5789.242
G1 X10.14 Y-1.87 Z3.59 F4800.0 E5789.256
G1 X13.86 Y1.87 Z3.59 F4800.0 E5789.535
G1 X14.14 Y1.87 Z3.59 F4800.0 E5789.55
G1 X17.86 Y-1.87 Z3.59 F4800.0 E5789.829
G1 X18.14 Y-1.87 Z3.59 F4800.0 E5789.844
G1 X21.86 Y1.87 Z3.59 F4800.0 E5790.123
G1 X22.14 Y1.87 Z3.59 F4800.0 E5790.138
G1 X25.86 Y-1.87 Z3.59 F4800.0 E5790.417
G1 X26.14 Y-1.87 Z3.59 F4800.0 E5790.431
G1 X29.86 Y1.87 Z3.59 F4800.0 E5790.71
G1 X30.14 Y1.87 Z3.59 F4800.0 E5790.725
G1 X33.86 Y-1.87 Z3.59 F4800.0 E5791.004
G1 X34.14 Y-1.87 Z3.59 F4800.0 E5791.019
G1 X37.86 Y1.87 Z3.59 F4800.0 E5791.298
G1 X38.14 Y1.87 Z3.59 F4800.0 E5791.313
G1 X41.86 Y-1.87 Z3.59 F4800.0 E5791.592
G1 X42.14 Y-1.87 Z3.59 F4800.0 E5791.606
G1 X45.86 Y1.87 Z3.59 F4800.0 E5791.885
G1 X46.14 Y1.87 Z3.59 F4800.0 E5791.9
G1 X49.86 Y-1.87 Z3.59 F4800.0 E5792.179
G1 X50.14 Y-1.87 Z3.59 F4800.0 E5792.194
G1 X53.61 Y-0.4 Z3.59 F4800.0 E5792.393
G1 X53.61 Y7.2 Z3.59 F4800.0 E5792.794
G1 X50.14 Y5.87 Z3.59 F4800.0 E5792.991
G1 X49.86 Y5.87 Z3.59 F4800.0 E5793.005
G1 X46.14 Y2.13 Z3.59 F4800.0 E5793.284
G1 X45.86 Y2.13 Z3.59 F4800.0 E5793.299
G1 X42.14 Y5.87 Z3.59 F4800.0 E5793.578
G1 X41.86 Y5.87 Z3.59 F4800.0 E5793.593
G1 X38.14 Y2.13 Z3.59 F4800.0 E5793.872
G1 X37.86 Y2.13 Z3.59 F4800.0 E5793.887
G1 X34.14 Y5.87 Z3.59 F4800.0 E5794.165
G1 X33.86 Y5.87 Z3.59 F4800.0 E5794.18
G1 X30.14 Y2.13 Z3.59 F4800.0 E5794.459
G1 X29.86 Y2.13 Z3.59 F4800.0 E5794.474
G1 X26.14 Y5.87 Z3.59 F4800.0 E5794.753
G1 X25.86 Y5.87 Z3.59 F4800.0 E5794.768
G1 X22.14 Y2.13 Z3.59 F4800.0 E5795.047
G1 X21.86 Y2.13 Z3.59 F4800.0 E5795.062
G1 X18.14 Y5.87 Z3.59 F4800.0 E5795.34
G1 X17.86 Y5.87 Z3.59 F4800.0 E5795.355
G1 X14.14 Y2.13 Z3.59 F4800.0 E5795.634
G1 X13.86 Y2.13 Z3.59 F4800.0 E5795.649
G1 X10.14 Y5.87 Z3.59 F4800.0 E5795.928
G1 X9.86 Y5.87 Z3.59 F4800.0 E5795.943
G1 X6.14 Y2.13 Z3.59 F4800.0 E5796.222
G1 X5.86 Y2.13 Z3.59 F4800.0 E5796.236
G1 X2.14 Y5.87 Z3.59 F4800.0 E5796.515
G1 X1.86 Y5.87 Z3.59 F4800.0 E5796.53
G1 X-1.86 Y2.13 Z3.59 F4800.0 E5796.809
G1 X-2.14 Y2.13 Z3.59 F4800.0 E5796.824
G1 X-5.86 Y5.87 Z3.59 F4800.0 E5797.103
G1 X-6.14 Y5.87 Z3.59 F4800.0 E5797.118
G1 X-9.86 Y2.13 Z3.59 F4800.0 E5797.397
G1 X-10.14 Y2.13 Z3.59 F4800.0 E5797.411
G1 X-13.86 Y5.87 Z3.59 F4800.0 E5797.69
G1 X-14.14 Y5.87 Z3.59 F4800.0 E5797.705
G1 X-17.86 Y2.13 Z3.59 F4800.0 E5797.984
G1 X-18.14 Y2.13 Z3.59 F4800.0 E5797.999
G1 X-21.86 Y5.87 Z3.59 F4800.0 E5798.278
G1 X-22.14 Y5.87 Z3.59 F4800.0 E5798.293
G1 X-25.86 Y2.13 Z3.59 F4800.0 E5798.572
G1 X-26.14 Y2.13 Z3.59 F4800.0 E5798.586
G1 X-29.86 Y5.87 Z3.59 F4800.0 E5798.865
G1 X-30.14 Y5.87 Z3.59 F4800.0 E5798.88
G1 X-33.86 Y2.13 Z3.59 F4800.0 E5799.159
G1 X-34.14 Y2.13 Z3.59 F4800.0 E5799.174
G1 X-37.86 Y5.87 Z3.59 F4800.0 E5799.453
G1 X-38.14 Y5.87 Z3.59 F4800.0 E5799.468
G1 X-41.86 Y2.13 Z3.59 F4800.0 E5799.747
G1 X-42.14 Y2.13 Z3.59 F4800.0 E5799.761
G1 X-45.86 Y5.87 Z3.59 F4800.0 E5800.04
G1 X-46.14 Y5.87 Z3.59 F4800.0 E5800.055
G1 X-49.86 Y2.13 Z3.59 F4800.0 E5800.334
G1 X-50.14 Y2.13 Z3.59 F4800.0 E5800.349
G1 X-53.61 Y4.0 Z3.59 F4800.0 E5800.557
G1 X-53.61 Y11.2 Z3.59 F4800.0 E5800.937
G1 X-50.14 Y9.87 Z3.59 F4800.0 E5801.134
G1 X-49.86 Y9.87 Z3.59 F4800.0 E5801.148
G1 X-46.14 Y6.13 Z3.59 F4800.0 E5801.427
G1 X-45.86 Y6.13 Z3.59 F4800.0 E5801.442
G1 X-42.14 Y9.87 Z3.59 F4800.0 E5801.721
G1 X-41.86 Y9.87 Z3.59 F4800.0 E5801.736
G1 X-38.14 Y6.13 Z3.59 F4800.0 E5802.015
G1 X-37.86 Y6.13 Z3.59 F4800.0 E5802.03
G1 X-34.14 Y9.87 Z3.59 F4800.0 E5802.309
G1 X-33.86 Y9.87 Z3.59 F4800.0 E5802.323
G1 X-30.14 Y6.13 Z3.59 F4800.0 E5802.602
G1 X-29.86 Y6.13 Z3.59 F4800.0 E5802.617
G1 X-26.14 Y9.87 Z3.59 F4800.0 E5802.896
G1 X-25.86 Y9.87 Z3.59 F4800.0 E5802.911
G1 X-22.14 Y6.13 Z3.59 F4800.0 E5803.19
G1 X-21.86 Y6.13 Z3.59 F4800.0 E5803.205
G1 X-18.14 Y9.87 Z3.59 F4800.0 E5803.484
G1 X-17.86 Y9.87 Z3.59 F4800.0 E5803.498
G1 X-14.14 Y6.13 Z3.59 F4800.0 E5803.777
G1 X-13.86 Y6.13 Z3.59 F4800.0 E5803.792
G1 X-10.14 Y9.87 Z3.59 F4800.0 E5804.071
G1 X-9.86 Y9.87 Z3.59 F4800.0 E5804.086
G1 X-6.14 Y6.13 Z3.59 F4800.0 E5804.365
G1 X-5.86 Y6.13 Z3.59 F4800.0 E5804.38
G1 X-2.14 Y9.87 Z3.59 F4800.0 E5804.659
G1 X-1.86 Y9.87 Z3.59 F4800.0 E5804.673
G1 X1.86 Y6.13 Z3.59 F4800.0 E5804.952
G1 X2.14 Y6.13 Z3.59 F4800.0 E5804.967
G1 X5.86 Y9.87 Z3.59 F4800.0 E5805.246
G1 X6.14 Y9.87 Z3.59 F4800.0 E5805.261
G1 X9.86 Y6.13 Z3.59 F4800.0 E5805.54
G1 X10.14 Y6.13 Z3.59 F4800.0 E5805.555
G1 X13.86 Y9.87 Z3.59 F4800.0 E5805.834
G1 X14.14 Y9.87 Z3.59 F4800.0 E5805.848
G1 X17.86 Y6.13 Z3.59 F4800.0 E5806.127
G1 X18.14 Y6.13 Z3.59 F4800.0 E5806.142
G1 X21.86 Y9.87 Z3.59 F4800.0 E5806.421
G1 X22.14 Y9.87 Z3.59 F4800.0 E5806.436
G1 X25.86 Y6.13 Z3.59 F4800.0 E5806.715
G1 X26.14 Y6.13 Z3.59 F4800.0 E5806.73
G1 X29.86 Y9.87 Z3.59 F4800.0 E5807.008
G1 X30.14 Y9.87 Z3.59 F4800.0 E5807.023
G1 X33.86 Y6.13 Z3.59 F4800.0 E5807.302
G1 X34.14 Y6.13 Z3.59 F4800.0 E5807.317
G1 X37.86 Y9.87 Z3.59 F4800.0 E5807.596
G1 X38.14 Y9.87 Z3.59 F4800.0 E5807.611
G1 X41.86 Y6.13 Z3.59 F4800.0 E5807.89
G1 X42.14 Y6.13 Z3.59 F4800.0 E5807.905
G1 X45.86 Y9.87 Z3.59 F4800.0 E5808.183
G1 X46.14 Y9.87 Z3.59 F4800.0 E5808.198
G1 X49.86 Y6.13 Z3.59 F4800.0 E5808.477
G1 X50.14 Y6.13 Z3.59 F4800.0 E5808.492
G1 X53.61 Y7.6 Z3.59 F4800.0 E5808.691
G1 X53.61 Y15.2 Z3.59 F4800.0 E5809.093
G1 X50.14 Y13.87 Z3.59 F4800.0 E5809.289
G1 X49.86 Y13.87 Z3.59 F4800.0 E5809.303
G1 X46.14 Y10.13 Z3.59 F4800.0 E5809.582
G1 X45.86 Y10.13 Z3.59 F4800.0 E5809.597
G1 X42.14 Y13.87 Z3.59 F4800.0 E5809.876
G1 X41.86 Y13.87 Z3.59 F4800.0 E5809.891
G1 X38.14 Y10.13 Z3.59 F4800.0 E5810.17
G1 X37.86 Y10.13 Z3.59 F4800.0 E5810.185
G1 X34.14 Y13.87 Z3.59 F4800.0 E5810.464
G1 X33.86 Y13.87 Z3.59 F4800.0 E5810.478
G1 X30.14 Y10.13 Z3.59 F4800.0 E5810.757
G1 X29.86 Y10.13 Z3.59 F4800.0 E5810.772
G1 X26.14 Y13.87 Z3.59 F4800.0 E5811.051
G1 X25.86 Y13.87 Z3.59 F4800.0 E5811.066
G1 X22.14 Y10.13 Z3.59 F4800.0 E5811.345
G1 X21.86 Y10.13 Z3.59 F4800.0 E5811.36
G1 X18.14 Y13.87 Z3.59 F4800.0 E5811.639
G1 X17.86 Y13.87 Z3.59 F4800.0 E5811.653
G1 X14.14 Y10.13 Z3.59 F4800.0 E5811.932
G1 X13.86 Y10.13 Z3.59 F4800.0 E5811.947
G1 X10.14 Y13.87 Z3.59 F4800.0 E5812.226
G1 X9.86 Y13.87 Z3.59 F4800.0 E5812.241
G1 X6.14 Y10.13 Z3.59 F4800.0 E5812.52
G1 X5.86 Y10.13 Z3.59 F4800.0 E5812.535
G1 X2.14 Y13.87 Z3.59 F4800.0 E5812.814
G1 X1.86 Y13.87 Z3.59 F4800.0 E5812.828
G1 X-1.86 Y10.13 Z3.59 F4800.0 E5813.107
G1 X-2.14 Y10.13 Z3.59 F4800.0 E5813.122
G1 X-5.86 Y13.87 Z3.59 F4800.0 E5813.401
G1 X-6.14 Y13.87 Z3.59 F4800.0 E5813.416
G1 X-9.86 Y10.13 Z3.59 F4800.0 E5813.695
G1 X-10.14 Y10.13 Z3.59 F4800.0 E5813.71
G1 X-13.86 Y13.87 Z3.59 F4800.0 E5813.989
G1 X-14.14 Y13.87 Z3.59 F4800.0 E5814.003
G1 X-17.86 Y10.13 Z3.59 F4800.0 E5814.282
G1 X-18.14 Y10.13 Z3.59 F4800.0 E5814.297
G1 X-21.86 Y13.87 Z3.59 F4800.0 E5814.576
G1 X-22.14 Y13.87 Z3.59 F4800.0 E5814.591
G1 X-25.86 Y10.13 Z3.59 F4800.0 E5814.87
G1 X-26.14 Y10.13 Z3.59 F4800.0 E5814.885
G1 X-29.86 Y13.87 Z3.59 F4800.0 E5815.164
G1 X-30.14 Y13.87 Z3.59 F4800.0 E5815.178
G1 X-33.86 Y10.13 Z3.59 F4800.0 E5815.457
G1 X-34.14 Y10.13 Z3.59 F4800.0 E5815.472
G1 X-37.86 Y13.87 Z3.59 F4800.0 E5815.751
G1 X-38.14 Y13.87 Z3.59 F4800.0 E5815.766
G1 X-41.86 Y10.13 Z3.59 F4800.0 E5816.045
G1 X-42.14 Y10.13 Z3.59 F4800.0 E5816.06
G1 X-45.86 Y13.87 Z3.59 F4800.0 E5816.339
G1 X-46.14 Y13.87 Z3.59 F4800.0 E5816.353
G1 X-49.86 Y10.13 Z3.59 F4800.0 E5816.632
G1 X-50.14 Y10.13 Z3.59 F4800.0 E5816.647
G1 X-53.61 Y11.6 Z3.59 F4800.0 E5816.846
G1 X-53.61 Y19.6 Z3.59 F4800.0 E5817.269
G1 X-50.14 Y17.87 Z3.59 F4800.0 E5817.473
G1 X-49.86 Y17.87 Z3.59 F4800.0 E5817.488
G1 X-46.14 Y14.13 Z3.59 F4800.0 E5817.767
G1 X-45.86 Y14.13 Z3.59 F4800.0 E5817.782
G1 X-42.14 Y17.87 Z3.59 F4800.0 E5818.061
G1 X-41.86 Y17.87 Z3.59 F4800.0 E5818.076
G1 X-38.14 Y14.13 Z3.59 F4800.0 E5818.355
G1 X-37.86 Y14.13 Z3.59 F4800.0 E5818.369
G1 X-34.14 Y17.87 Z3.59 F4800.0 E5818.648
G1 X-33.86 Y17.87 Z3.59 F4800.0 E5818.663
G1 X-30.14 Y14.13 Z3.59 F4800.0 E5818.942
G1 X-29.86 Y14.13 Z3.59 F4800.0 E5818.957
G1 X-26.14 Y17.87 Z3.59 F4800.0 E5819.236
G1 X-25.86 Y17.87 Z3.59 F4800.0 E5819.251
G1 X-22.14 Y14.13 Z3.59 F4800.0 E5819.53
G1 X-21.86 Y14.13 Z3.59 F4800.0 E5819.544
G1 X-18.14 Y17.87 Z3.59 F4800.0 E5819.823
G1 X-17.86 Y17.87 Z3.59 F4800.0 E5819.838
G1 X-14.14 Y14.13 Z3.59 F4800.0 E5820.117
G1 X-13.86 Y14.13 Z3.59 F4800.0 E5820.132
G1 X-10.14 Y17.87 Z3.59 F4800.0 E5820.411
G1 X-9.86 Y17.87 Z3.59 F4800.0 E5820.426
G1 X-6.14 Y14.13 Z3.59 F4800.0 E5820.705
G1 X-5.86 Y14.13 Z3.59 F4800.0 E5820.719
G1 X-2.14 Y17.87 Z3.59 F4800.0 E5820.998
G1 X-1.86 Y17.87 Z3.59 F4800.0 E5821.013
G1 X1.86 Y14.13 Z3.59 F4800.0 E5821.292
G1 X2.14 Y14.13 Z3.59 F4800.0 E5821.307
G1 X5.86 Y17.87 Z3.59 F4800.0 E5821.586
G1 X6.14 Y17.87 Z3.59 F4800.0 E5821.601
G1 X9.86 Y14.13 Z3.59 F4800.0 E5821.879
G1 X10.14 Y14.13 Z3.59 F4800.0 E5821.894
G1 X13.86 Y17.87 Z3.59 F4800.0 E5822.173
G1 X14.14 Y17.87 Z3.59 F4800.0 E5822.188
G1 X17.86 Y14.13 Z3.59 F4800.0 E5822.467
G1 X18.14 Y14.13 Z3.59 F4800.0 E5822.482
G1 X21.86 Y17.87 Z3.59 F4800.0 E5822.761
G1 X22.14 Y17.87 Z3.59 F4800.0 E5822.776
G1 X25.86 Y14.13 Z3.59 F4800.0 E5823.054
G1 X26.14 Y14.13 Z3.59 F4800.0 E5823.069
G1 X29.86 Y17.87 Z3.59 F4800.0 E5823.348
G1 X30.14 Y17.87 Z3.59 F4800.0 E5823.363
G1 X33.86 Y14.13 Z3.59 F4800.0 E5823.642
G1 X34.14 Y14.13 Z3.59 F4800.0 E5823.657
G1 X37.86 Y17.87 Z3.59 F4800.0 E5823.936
G1 X38.14 Y17.87 Z3.59 F4800.0 E5823.95
G1 X41.86 Y14.13 Z3.59 F4800.0 E5824.229
G1 X42.14 Y14.13 Z3.59 F4800.0 E5824.244
G1 X45.86 Y17.87 Z3.59 F4800.0 E5824.523
G1 X46.14 Y17.87 Z3.59 F4800.0 E5824.538
G1 X49.86 Y14.13 Z3.59 F4800.0 E5824.817
G1 X50.14 Y14.13 Z3.59 F4800.0 E5824.832
G1 X53.61 Y15.6 Z3.59 F4800.0 E5825.031
G1 X53.61 Y23.6 Z3.59 F4800.0 E5825.453
G1 X50.14 Y21.87 Z3.59 F4800.0 E5825.658
G1 X49.86 Y21.87 Z3.59 F4800.0 E5825.673
G1 X46.14 Y18.13 Z3.59 F4800.0 E5825.952
G1 X45.86 Y18.13 Z3.59 F4800.0 E5825.967
G1 X42.14 Y21.87 Z3.59 F4800.0 E5826.246
G1 X41.86 Y21.87 Z3.59 F4800.0 E5826.26
G1 X38.14 Y18.13 Z3.59 F4800.0 E5826.539
G1 X37.86 Y18.13 Z3.59 F4800.0 E5826.554
G1 X34.14 Y21.87 Z3.59 F4800.0 E5826.833
G1 X33.86 Y21.87 Z3.59 F4800.0 E5826.848
G1 X30.14 Y18.13 Z3.59 F4800.0 E5827.127
G1 X29.86 Y18.13 Z3.59 F4800.0 E5827.142
G1 X26.14 Y21.87 Z3.59 F4800.0 E5827.42
G1 X25.86 Y21.87 Z3.59 F4800.0 E5827.435
G1 X22.14 Y18.13 Z3.59 F4800.0 E5827.714
G1 X21.86 Y18.13 Z3.59 F4800.0 E5827.729
G1 X18.14 Y21.87 Z3.59 F4800.0 E5828.008
G1 X17.86 Y21.87 Z3.59 F4800.0 E5828.023
G1 X14.14 Y18.13 Z3.59 F4800.0 E5828.302
G1 X13.86 Y18.13 Z3.59 F4800.0 E5828.317
G1 X10.14 Y21.87 Z3.59 F4800.0 E5828.595
G1 X9.86 Y21.87 Z3.59 F4800.0 E5828.61
G1 X6.14 Y18.13 Z3.59 F4800.0 E5828.889
G1 X5.86 Y18.13 Z3.59 F4800.0 E5828.904
G1 X2.14 Y21.87 Z3.59 F4800.0 E5829.183
G1 X1.86 Y21.87 Z3.59 F4800.0 E5829.198
G1 X-1.86 Y18.13 Z3.59 F4800.0 E5829.477
G1 X-2.14 Y18.13 Z3.59 F4800.0 E5829.491
G1 X-5.86 Y21.87 Z3.59 F4800.0 E5829.77
G1 X-6.14 Y21.87 Z3.59 F4800.0 E5829.785
G1 X-9.86 Y18.13 Z3.59 F4800.0 E5830.064
G1 X-10.14 Y18.13 Z3.59 F4800.0 E5830.079
G1 X-13.86 Y21.87 Z3.59 F4800.0 E5830.358
G1 X-14.14 Y21.87 Z3.59 F4800.0 E5830.373
G1 X-17.86 Y18.13 Z3.59 F4800.0 E5830.652
G1 X-18.14 Y18.13 Z3.59 F4800.0 E5830.666
G1 X-21.86 Y21.87 Z3.59 F4800.0 E5830.945
G1 X-22.14 Y21.87 Z3.59 F4800.0 E5830.96
G1 X-25.86 Y18.13 Z3.59 F4800.0 E5831.239
G1 X-26.14 Y18.13 Z3.59 F4800.0 E5831.254
G1 X-29.86 Y21.87 Z3.59 F4800.0 E5831.533
G1 X-30.14 Y21.87 Z3.59 F4800.0 E5831.548
G1 X-33.86 Y18.13 Z3.59 F4800.0 E5831.827
G1 X-34.14 Y18.13 Z3.59 F4800.0 E5831.841
G1 X-37.86 Y21.87 Z3.59 F4800.0 E5832.12
G1 X-38.14 Y21.87 Z3.59 F4800.0 E5832.135
G1 X-41.86 Y18.13 Z3.59 F4800.0 E5832.414
G1 X-42.14 Y18.13 Z3.59 F4800.0 E5832.429
G1 X-45.86 Y21.87 Z3.59 F4800.0 E5832.708
G1 X-46.14 Y21.87 Z3.59 F4800.0 E5832.723
G1 X-49.86 Y18.13 Z3.59 F4800.0 E5833.002
G1 X-50.14 Y18.13 Z3.59 F4800.0 E5833.016
G1 X-53.61 Y20.0 Z3.59 F4800.0 E5833.225
G1 X-53.61 Y27.6 Z3.59 F4800.0 E5833.626
G1 X-50.14 Y25.87 Z3.59 F4800.0 E5833.831
G1 X-49.86 Y25.87 Z3.59 F4800.0 E5833.846
G1 X-46.14 Y22.13 Z3.59 F4800.0 E5834.124
G1 X-45.86 Y22.13 Z3.59 F4800.0 E5834.139
G1 X-42.14 Y25.87 Z3.59 F4800.0 E5834.418
G1 X-41.86 Y25.87 Z3.59 F4800.0 E5834.433
G1 X-38.14 Y22.13 Z3.59 F4800.0 E5834.712
G1 X-37.86 Y22.13 Z3.59 F4800.0 E5834.727
G1 X-34.14 Y25.87 Z3.59 F4800.0 E5835.006
G1 X-33.86 Y25.87 Z3.59 F4800.0 E5835.021
G1 X-30.14 Y22.13 Z3.59 F4800.0 E5835.299
G1 X-29.86 Y22.13 Z3.59 F4800.0 E5835.314
G1 X-26.14 Y25.87 Z3.59 F4800.0 E5835.593
G1 X-25.86 Y25.87 Z3.59 F4800.0 E5835.608
G1 X-22.14 Y22.13 Z3.59 F4800.0 E5835.887
G1 X-21.86 Y22.13 Z3.59 F4800.0 E5835.902
G1 X-18.14 Y25.87 Z3.59 F4800.0 E5836.181
G1 X-17.86 Y25.87 Z3.59 F4800.0 E5836.195
G1 X-14.14 Y22.13 Z3.59 F4800.0 E5836.474
G1 X-13.86 Y22.13 Z3.59 F4800.0 E5836.489
G1 X-10.14 Y25.87 Z3.59 F4800.0 E5836.768
G1 X-9.86 Y25.87 Z3.59 F4800.0 E5836.783
G1 X-6.14 Y22.13 Z3.59 F4800.0 E5837.062
G1 X-5.86 Y22.13 Z3.59 F4800.0 E5837.077
G1 X-2.14 Y25.87 Z3.59 F4800.0 E5837.356
G1 X-1.86 Y25.87 Z3.59 F4800.0 E5837.37
G1 X1.86 Y22.13 Z3.59 F4800.0 E5837.649
G1 X2.14 Y22.13 Z3.59 F4800.0 E5837.664
G1 X5.86 Y25.87 Z3.59 F4800.0 E5837.943
G1 X6.14 Y25.87 Z3.59 F4800.0 E5837.958
G1 X9.86 Y22.13 Z3.59 F4800.0 E5838.237
G1 X10.14 Y22.13 Z3.59 F4800.0 E5838.252
G1 X13.86 Y25.87 Z3.59 F4800.0 E5838.531
G1 X14.14 Y25.87 Z3.59 F4800.0 E5838.545
G1 X17.86 Y22.13 Z3.59 F4800.0 E5838.824
G1 X18.14 Y22.13 Z3.59 F4800.0 E5838.839
G1 X21.86 Y25.87 Z3.59 F4800.0 E5839.118
G1 X22.14 Y25.87 Z3.59 F4800.0 E5839.133
G1 X25.86 Y22.13 Z3.59 F4800.0 E5839.412
G1 X26.14 Y22.13 Z3.59 F4800.0 E5839.427
G1 X29.86 Y25.87 Z3.59 F4800.0 E5839.706
G1 X30.14 Y25.87 Z3.59 F4800.0 E5839.72
G1 X33.86 Y22.13 Z3.59 F4800.0 E5839.999
G1 X34.14 Y22.13 Z3.59 F4800.0 E5840.014
G1 X37.86 Y25.87 Z3.59 F4800.0 E5840.293
G1 X38.14 Y25.87 Z3.59 F4800.0 E5840.308
G1 X41.86 Y22.13 Z3.59 F4800.0 E5840.587
G1 X42.14 Y22.13 Z3.59 F4800.0 E5840.602
G1 X45.86 Y25.87 Z3.59 F4800.0 E5840.881
G1 X46.14 Y25.87 Z3.59 F4800.0 E5840.895
G1 X49.86 Y22.13 Z3.59 F4800.0 E5841.174
G1 X50.14 Y22.13 Z3.59 F4800.0 E5841.189
G1 X53.61 Y24.0 Z3.59 F4800.0 E5841.397
G1 X53.61 Y31.6 Z3.59 F4800.0 E5841.799
G1 X50.14 Y29.87 Z3.59 F4800.0 E5842.003
G1 X49.86 Y29.87 Z3.59 F4800.0 E5842.018
G1 X46.14 Y26.13 Z3.59 F4800.0 E5842.297
G1 X45.86 Y26.13 Z3.59 F4800.0 E5842.312
G1 X42.14 Y29.87 Z3.59 F4800.0 E5842.591
G1 X41.86 Y29.87 Z3.59 F4800.0 E5842.606
G1 X38.14 Y26.13 Z3.59 F4800.0 E5842.885
G1 X37.86 Y26.13 Z3.59 F4800.0 E5842.899
G1 X34.14 Y29.87 Z3.59 F4800.0 E5843.178
G1 X33.86 Y29.87 Z3.59 F4800.0 E5843.193
G1 X30.14 Y26.13 Z3.59 F4800.0 E5843.472
G1 X29.86 Y26.13 Z3.59 F4800.0 E5843.487
G1 X26.14 Y29.87 Z3.59 F4800.0 E5843.766
G1 X25.86 Y29.87 Z3.59 F4800.0 E5843.781
G1 X22.14 Y26.13 Z3.59 F4800.0 E5844.06
G1 X21.86 Y26.13 Z3.59 F4800.0 E5844.074
G1 X18.14 Y29.87 Z3.59 F4800.0 E5844.353
G1 X17.86 Y29.87 Z3.59 F4800.0 E5844.368
G1 X14.14 Y26.13 Z3.59 F4800.0 E5844.647
G1 X13.86 Y26.13 Z3.59 F4800.0 E5844.662
G1 X10.14 Y29.87 Z3.59 F4800.0 E5844.941
G1 X9.86 Y29.87 Z3.59 F4800.0 E5844.956
G1 X6.14 Y26.13 Z3.59 F4800.0 E5845.235
G1 X5.86 Y26.13 Z3.59 F4800.0 E5845.249
G1 X2.14 Y29.87 Z3.59 F4800.0 E5845.528
G1 X1.86 Y29.87 Z3.59 F4800.0 E5845.543
G1 X-1.86 Y26.13 Z3.59 F4800.0 E5845.822
G1 X-2.14 Y26.13 Z3.59 F4800.0 E5845.837
G1 X-5.86 Y29.87 Z3.59 F4800.0 E5846.116
G1 X-6.14 Y29.87 Z3.59 F4800.0 E5846.131
G1 X-9.86 Y26.13 Z3.59 F4800.0 E5846.41
G1 X-10.14 Y26.13 Z3.59 F4800.0 E5846.424
G1 X-13.86 Y29.87 Z3.59 F4800.0 E5846.703
G1 X-14.14 Y29.87 Z3.59 F4800.0 E5846.718
G1 X-17.86 Y26.13 Z3.59 F4800.0 E5846.997
G1 X-18.14 Y26.13 Z3.59 F4800.0 E5847.012
G1 X-21.86 Y29.87 Z3.59 F4800.0 E5847.291
G1 X-22.14 Y29.87 Z3.59 F4800.0 E5847.306
G1 X-25.86 Y26.13 Z3.59 F4800.0 E5847.585
G1 X-26.14 Y26.13 Z3.59 F4800.0 E5847.599
G1 X-29.86 Y29.87 Z3.59 F4800.0 E5847.878
G1 X-30.14 Y29.87 Z3.59 F4800.0 E5847.893
G1 X-33.86 Y26.13 Z3.59 F4800.0 E5848.172
G1 X-34.14 Y26.13 Z3.59 F4800.0 E5848.187
G1 X-37.86 Y29.87 Z3.59 F4800.0 E5848.466
G1 X-38.14 Y29.87 Z3.59 F4800.0 E5848.481
G1 X-41.86 Y26.13 Z3.59 F4800.0 E5848.76
G1 X-42.14 Y26.13 Z3.59 F4800.0 E5848.774
G1 X-45.86 Y29.87 Z3.59 F4800.0 E5849.053
G1 X-46.14 Y29.87 Z3.59 F4800.0 E5849.068
G1 X-49.86 Y26.13 Z3.59 F4800.0 E5849.347
G1 X-50.14 Y26.13 Z3.59 F4800.0 E5849.362
G1 X-53.61 Y28.0 Z3.59 F4800.0 E5849.57
G1 X-53.61 Y34.0 Z3.59 F4800.0 E5849.887
G1 X-49.86 Y34.0 Z3.59 F4800.0 E5850.085
G1 X-46.14 Y30.13 Z3.59 F4800.0 E5850.369
G1 X-45.86 Y30.13 Z3.59 F4800.0 E5850.384
G1 X-42.14 Y34.0 Z3.59 F4800.0 E5850.667
G1 X-41.86 Y34.0 Z3.59 F4800.0 E5850.682
G1 X-38.14 Y30.13 Z3.59 F4800.0 E5850.966
G1 X-37.86 Y30.13 Z3.59 F4800.0 E5850.981
G1 X-34.14 Y34.0 Z3.59 F4800.0 E5851.264
G1 X-33.86 Y34.0 Z3.59 F4800.0 E5851.279
G1 X-30.14 Y30.13 Z3.59 F4800.0 E5851.563
G1 X-29.86 Y30.13 Z3.59 F4800.0 E5851.578
G1 X-26.14 Y34.0 Z3.59 F4800.0 E5851.861
G1 X-25.86 Y34.0 Z3.59 F4800.0 E5851.876
G1 X-22.14 Y30.13 Z3.59 F4800.0 E5852.16
G1 X-21.86 Y30.13 Z3.59 F4800.0 E5852.175
G1 X-18.14 Y34.0 Z3.59 F4800.0 E5852.458
G1 X-17.86 Y34.0 Z3.59 F4800.0 E5852.473
G1 X-14.14 Y30.13 Z3.59 F4800.0 E5852.757
G1 X-13.86 Y30.13 Z3.59 F4800.0 E5852.772
G1 X-10.14 Y33.87 Z3.59 F4800.0 E5853.051
G1 X-9.86 Y33.87 Z3.59 F4800.0 E5853.065
G1 X-6.14 Y30.13 Z3.59 F4800.0 E5853.344
G1 X-5.86 Y30.13 Z3.59 F4800.0 E5853.359
G1 X-2.14 Y33.87 Z3.59 F4800.0 E5853.638
G1 X-1.86 Y33.87 Z3.59 F4800.0 E5853.653
G1 X1.86 Y30.13 Z3.59 F4800.0 E5853.932
G1 X2.14 Y30.13 Z3.59 F4800.0 E5853.947
G1 X5.86 Y33.87 Z3.59 F4800.0 E5854.226
G1 X6.14 Y33.87 Z3.59 F4800.0 E5854.24
G1 X9.86 Y30.13 Z3.59 F4800.0 E5854.519
G1 X10.14 Y30.13 Z3.59 F4800.0 E5854.534
G1 X13.86 Y33.87 Z3.59 F4800.0 E5854.813
G1 X14.14 Y33.87 Z3.59 F4800.0 E5854.828
G1 X17.86 Y30.13 Z3.59 F4800.0 E5855.107
G1 X18.14 Y30.13 Z3.59 F4800.0 E5855.122
G1 X21.86 Y33.87 Z3.59 F4800.0 E5855.401
G1 X22.14 Y33.87 Z3.59 F4800.0 E5855.415
G1 X25.86 Y30.13 Z3.59 F4800.0 E5855.694
G1 X26.14 Y30.13 Z3.59 F4800.0 E5855.709
G1 X29.86 Y33.87 Z3.59 F4800.0 E5855.988
G1 X30.14 Y33.87 Z3.59 F4800.0 E5856.003
G1 X33.86 Y30.13 Z3.59 F4800.0 E5856.282
G1 X34.14 Y30.13 Z3.59 F4800.0 E5856.297
G1 X37.86 Y33.87 Z3.59 F4800.0 E5856.575
G1 X38.14 Y33.87 Z3.59 F4800.0 E5856.59
G1 X41.86 Y30.13 Z3.59 F4800.0 E5856.869
G1 X42.14 Y30.13 Z3.59 F4800.0 E5856.884
G1 X45.86 Y33.87 Z3.59 F4800.0 E5857.163
G1 X46.14 Y33.87 Z3.59 F4800.0 E5857.178
G1 X49.86 Y30.13 Z3.59 F4800.0 E5857.457
G1 X50.14 Y30.13 Z3.59 F4800.0 E5857.472
G1 X53.61 Y32.0 Z3.59 F4800.0 E5857.68
G1 X53.55 Y34.8 Z3.59 F4800.0 E5857.828
G1 X46.14 Y34.13 Z3.59 F4800.0 E5858.221
G1 X-10.14 Y34.13 Z3.59 F4800.0 E5861.194
G1 X-15.67 Y34.4 Z3.59 F4800.0 E5861.486
G1 X-15.66 Y34.8 Z3.59 F4800.0 E5861.508
G1 F1200.0
G1 E5860.508
G1 F4800.0
M103
G1 X-15.62 Y-34.8 Z3.59 F4200.0
G1 F1200.0
G1 E5861.508
G1 F4200.0
M101
G1 X-15.67 Y-34.4 Z3.59 F4800.0 E5861.529
G1 X-14.14 Y-34.13 Z3.59 F4800.0 E5861.611
G1 X50.14 Y-34.13 Z3.59 F4800.0 E5865.007
G1 X53.61 Y-32.8 Z3.59 F4800.0 E5865.203
G1 X53.61 Y-34.4 Z3.59 F4800.0 E5865.287
G1 X53.55 Y-34.8 Z3.59 F4800.0 E5865.309
G1 F1200.0
G1 E5864.309
G1 F4800.0
M103
(</infill>)
(</nestedRing>)
(</rotation>)
(</layer>)
(<layer> 3.861 )
(<rotation> (6.12323399574e-17+1j) )
(<nestedRing>)
(<boundaryPerimeter>)
(<boundaryPoint> X-16.55 Y35.185 Z3.861 </boundaryPoint>)
(<boundaryPoint> X-54.488 Y35.185 Z3.861 </boundaryPoint>)
(<boundaryPoint> X-54.488 Y-34.906 Z3.861 </boundaryPoint>)
(<boundaryPoint> X-16.55 Y-34.906 Z3.861 </boundaryPoint>)
(<boundaryPoint> X-16.55 Y-35.854 Z3.861 </boundaryPoint>)
(<boundaryPoint> X54.488 Y-35.854 Z3.861 </boundaryPoint>)
(<boundaryPoint> X54.488 Y35.854 Z3.861 </boundaryPoint>)
(<boundaryPoint> X-16.55 Y35.854 Z3.861 </boundaryPoint>)
(<loop> outer )
G1 X-53.89 Y-34.14 Z3.86 F4200.0
G1 F1200.0
G1 E5865.309
G1 F4200.0
M101
G1 X-53.89 Y-34.31 Z3.86 F4800.0 E5865.317
G1 X-15.95 Y-34.31 Z3.86 F4800.0 E5867.321
G1 X-15.95 Y-35.25 Z3.86 F4800.0 E5867.371
G1 X53.89 Y-35.25 Z3.86 F4800.0 E5871.061
G1 X53.89 Y35.25 Z3.86 F4800.0 E5874.785
G1 X-15.95 Y35.25 Z3.86 F4800.0 E5878.474
G1 X-15.95 Y34.59 Z3.86 F4800.0 E5878.51
G1 X-53.89 Y34.59 Z3.86 F4800.0 E5880.514
G1 X-53.89 Y-34.14 Z3.86 F4800.0 E5884.144
G1 F1200.0
G1 E5884.144
G1 F4800.0
M103
(</loop>)
(<edge> outer )
;M108 R40.0
G1 X-54.29 Y-34.14 Z3.86 F4200.0
G1 F1200.0
G1 E5884.144
G1 F4200.0
M101
G1 X-54.29 Y-34.31 Z3.86 F2400.0 E5884.153
G1 X-54.29 Y-34.71 Z3.86 F2400.0 E5884.174
G1 X-16.35 Y-34.71 Z3.86 F2400.0 E5886.178
G1 X-16.35 Y-35.65 Z3.86 F2400.0 E5886.228
G1 X54.29 Y-35.65 Z3.86 F2400.0 E5889.96
G1 X54.29 Y35.65 Z3.86 F2400.0 E5893.727
G1 X-16.35 Y35.65 Z3.86 F2400.0 E5897.458
G1 X-16.35 Y34.99 Z3.86 F2400.0 E5897.493
G1 X-54.29 Y34.99 Z3.86 F2400.0 E5899.497
G1 X-54.29 Y-34.14 Z3.86 F2400.0 E5903.149
G1 F1200.0
G1 E5902.149
G1 F2400.0
M103
(</edge>)
(</boundaryPerimeter>)
(<infill>)
(<infillBoundary>)
(<infillPoint> X-15.95 Y34.585 Z2.295 </infillPoint>)
(<infillPoint> X-53.888 Y34.585 Z2.295 </infillPoint>)
(<infillPoint> X-53.888 Y-34.306 Z2.295 </infillPoint>)
(<infillPoint> X-15.95 Y-34.306 Z2.295 </infillPoint>)
(<infillPoint> X-15.95 Y-35.254 Z2.295 </infillPoint>)
(<infillPoint> X53.888 Y-35.254 Z2.295 </infillPoint>)
(<infillPoint> X53.888 Y35.254 Z2.295 </infillPoint>)
(<infillPoint> X-15.95 Y35.254 Z2.295 </infillPoint>)
(</infillBoundary>)
;M108 R80.0
G1 X51.6 Y34.97 Z3.86 F4200.0
G1 F1200.0
G1 E5903.149
G1 F4200.0
M101
G1 X48.0 Y34.97 Z3.86 F4800.0 E5903.339
G1 X46.13 Y34.14 Z3.86 F4800.0 E5903.447
G1 X46.13 Y33.86 Z3.86 F4800.0 E5903.462
G1 X49.87 Y30.14 Z3.86 F4800.0 E5903.741
G1 X49.87 Y29.86 Z3.86 F4800.0 E5903.756
G1 X46.13 Y26.14 Z3.86 F4800.0 E5904.035
G1 X46.13 Y25.86 Z3.86 F4800.0 E5904.05
G1 X49.87 Y22.14 Z3.86 F4800.0 E5904.329
G1 X49.87 Y21.86 Z3.86 F4800.0 E5904.343
G1 X46.13 Y18.14 Z3.86 F4800.0 E5904.622
G1 X46.13 Y17.86 Z3.86 F4800.0 E5904.637
G1 X49.87 Y14.14 Z3.86 F4800.0 E5904.916
G1 X49.87 Y13.86 Z3.86 F4800.0 E5904.931
G1 X46.13 Y10.14 Z3.86 F4800.0 E5905.21
G1 X46.13 Y9.86 Z3.86 F4800.0 E5905.225
G1 X49.87 Y6.14 Z3.86 F4800.0 E5905.504
G1 X49.87 Y5.86 Z3.86 F4800.0 E5905.518
G1 X46.13 Y2.14 Z3.86 F4800.0 E5905.797
G1 X46.13 Y1.86 Z3.86 F4800.0 E5905.812
G1 X49.87 Y-1.86 Z3.86 F4800.0 E5906.091
G1 X49.87 Y-2.14 Z3.86 F4800.0 E5906.106
G1 X46.13 Y-5.86 Z3.86 F4800.0 E5906.385
G1 X46.13 Y-6.14 Z3.86 F4800.0 E5906.4
G1 X49.87 Y-9.86 Z3.86 F4800.0 E5906.679
G1 X49.87 Y-10.14 Z3.86 F4800.0 E5906.693
G1 X46.13 Y-13.86 Z3.86 F4800.0 E5906.972
G1 X46.13 Y-14.14 Z3.86 F4800.0 E5906.987
G1 X49.87 Y-17.86 Z3.86 F4800.0 E5907.266
G1 X49.87 Y-18.14 Z3.86 F4800.0 E5907.281
G1 X46.13 Y-21.86 Z3.86 F4800.0 E5907.56
G1 X46.13 Y-22.14 Z3.86 F4800.0 E5907.575
G1 X49.87 Y-25.86 Z3.86 F4800.0 E5907.854
G1 X49.87 Y-26.14 Z3.86 F4800.0 E5907.868
G1 X46.13 Y-29.86 Z3.86 F4800.0 E5908.147
G1 X46.13 Y-30.14 Z3.86 F4800.0 E5908.162
G1 X49.87 Y-33.86 Z3.86 F4800.0 E5908.441
G1 X49.87 Y-34.14 Z3.86 F4800.0 E5908.456
G1 X51.2 Y-34.97 Z3.86 F4800.0 E5908.539
G1 X44.0 Y-34.97 Z3.86 F4800.0 E5908.919
G1 X42.13 Y-34.14 Z3.86 F4800.0 E5909.027
G1 X42.13 Y-33.86 Z3.86 F4800.0 E5909.042
G1 X45.87 Y-30.14 Z3.86 F4800.0 E5909.321
G1 X45.87 Y-29.86 Z3.86 F4800.0 E5909.336
G1 X42.13 Y-26.14 Z3.86 F4800.0 E5909.615
G1 X42.13 Y-25.86 Z3.86 F4800.0 E5909.63
G1 X45.87 Y-22.14 Z3.86 F4800.0 E5909.909
G1 X45.87 Y-21.86 Z3.86 F4800.0 E5909.923
G1 X42.13 Y-18.14 Z3.86 F4800.0 E5910.202
G1 X42.13 Y-17.86 Z3.86 F4800.0 E5910.217
G1 X45.87 Y-14.14 Z3.86 F4800.0 E5910.496
G1 X45.87 Y-13.86 Z3.86 F4800.0 E5910.511
G1 X42.13 Y-10.14 Z3.86 F4800.0 E5910.79
G1 X42.13 Y-9.86 Z3.86 F4800.0 E5910.805
G1 X45.87 Y-6.14 Z3.86 F4800.0 E5911.084
G1 X45.87 Y-5.86 Z3.86 F4800.0 E5911.098
G1 X42.13 Y-2.14 Z3.86 F4800.0 E5911.377
G1 X42.13 Y-1.86 Z3.86 F4800.0 E5911.392
G1 X45.87 Y1.86 Z3.86 F4800.0 E5911.671
G1 X45.87 Y2.14 Z3.86 F4800.0 E5911.686
G1 X42.13 Y5.86 Z3.86 F4800.0 E5911.965
G1 X42.13 Y6.14 Z3.86 F4800.0 E5911.98
G1 X45.87 Y9.86 Z3.86 F4800.0 E5912.259
G1 X45.87 Y10.14 Z3.86 F4800.0 E5912.273
G1 X42.13 Y13.86 Z3.86 F4800.0 E5912.552
G1 X42.13 Y14.14 Z3.86 F4800.0 E5912.567
G1 X45.87 Y17.86 Z3.86 F4800.0 E5912.846
G1 X45.87 Y18.14 Z3.86 F4800.0 E5912.861
G1 X42.13 Y21.86 Z3.86 F4800.0 E5913.14
G1 X42.13 Y22.14 Z3.86 F4800.0 E5913.155
G1 X45.87 Y25.86 Z3.86 F4800.0 E5913.433
G1 X45.87 Y26.14 Z3.86 F4800.0 E5913.448
G1 X42.13 Y29.86 Z3.86 F4800.0 E5913.727
G1 X42.13 Y30.14 Z3.86 F4800.0 E5913.742
G1 X45.87 Y33.86 Z3.86 F4800.0 E5914.021
G1 X45.87 Y34.14 Z3.86 F4800.0 E5914.036
G1 X47.2 Y34.97 Z3.86 F4800.0 E5914.119
G1 X40.0 Y34.97 Z3.86 F4800.0 E5914.499
G1 X38.13 Y34.14 Z3.86 F4800.0 E5914.607
G1 X38.13 Y33.86 Z3.86 F4800.0 E5914.622
G1 X41.87 Y30.14 Z3.86 F4800.0 E5914.901
G1 X41.87 Y29.86 Z3.86 F4800.0 E5914.916
G1 X38.13 Y26.14 Z3.86 F4800.0 E5915.195
G1 X38.13 Y25.86 Z3.86 F4800.0 E5915.209
G1 X41.87 Y22.14 Z3.86 F4800.0 E5915.488
G1 X41.87 Y21.86 Z3.86 F4800.0 E5915.503
G1 X38.13 Y18.14 Z3.86 F4800.0 E5915.782
G1 X38.13 Y17.86 Z3.86 F4800.0 E5915.797
G1 X41.87 Y14.14 Z3.86 F4800.0 E5916.076
G1 X41.87 Y13.86 Z3.86 F4800.0 E5916.091
G1 X38.13 Y10.14 Z3.86 F4800.0 E5916.37
G1 X38.13 Y9.86 Z3.86 F4800.0 E5916.384
G1 X41.87 Y6.14 Z3.86 F4800.0 E5916.663
G1 X41.87 Y5.86 Z3.86 F4800.0 E5916.678
G1 X38.13 Y2.14 Z3.86 F4800.0 E5916.957
G1 X38.13 Y1.86 Z3.86 F4800.0 E5916.972
G1 X41.87 Y-1.86 Z3.86 F4800.0 E5917.251
G1 X41.87 Y-2.14 Z3.86 F4800.0 E5917.266
G1 X38.13 Y-5.86 Z3.86 F4800.0 E5917.545
G1 X38.13 Y-6.14 Z3.86 F4800.0 E5917.559
G1 X41.87 Y-9.86 Z3.86 F4800.0 E5917.838
G1 X41.87 Y-10.14 Z3.86 F4800.0 E5917.853
G1 X38.13 Y-13.86 Z3.86 F4800.0 E5918.132
G1 X38.13 Y-14.14 Z3.86 F4800.0 E5918.147
G1 X41.87 Y-17.86 Z3.86 F4800.0 E5918.426
G1 X41.87 Y-18.14 Z3.86 F4800.0 E5918.441
G1 X38.13 Y-21.86 Z3.86 F4800.0 E5918.72
G1 X38.13 Y-22.14 Z3.86 F4800.0 E5918.734
G1 X41.87 Y-25.86 Z3.86 F4800.0 E5919.013
G1 X41.87 Y-26.14 Z3.86 F4800.0 E5919.028
G1 X38.13 Y-29.86 Z3.86 F4800.0 E5919.307
G1 X38.13 Y-30.14 Z3.86 F4800.0 E5919.322
G1 X41.87 Y-33.86 Z3.86 F4800.0 E5919.601
G1 X41.87 Y-34.14 Z3.86 F4800.0 E5919.616
G1 X43.2 Y-34.97 Z3.86 F4800.0 E5919.698
G1 X36.0 Y-34.97 Z3.86 F4800.0 E5920.079
G1 X34.13 Y-34.14 Z3.86 F4800.0 E5920.187
G1 X34.13 Y-33.86 Z3.86 F4800.0 E5920.202
G1 X37.87 Y-30.14 Z3.86 F4800.0 E5920.481
G1 X37.87 Y-29.86 Z3.86 F4800.0 E5920.496
G1 X34.13 Y-26.14 Z3.86 F4800.0 E5920.775
G1 X34.13 Y-25.86 Z3.86 F4800.0 E5920.789
G1 X37.87 Y-22.14 Z3.86 F4800.0 E5921.068
G1 X37.87 Y-21.86 Z3.86 F4800.0 E5921.083
G1 X34.13 Y-18.14 Z3.86 F4800.0 E5921.362
G1 X34.13 Y-17.86 Z3.86 F4800.0 E5921.377
G1 X37.87 Y-14.14 Z3.86 F4800.0 E5921.656
G1 X37.87 Y-13.86 Z3.86 F4800.0 E5921.671
G1 X34.13 Y-10.14 Z3.86 F4800.0 E5921.95
G1 X34.13 Y-9.86 Z3.86 F4800.0 E5921.964
G1 X37.87 Y-6.14 Z3.86 F4800.0 E5922.243
G1 X37.87 Y-5.86 Z3.86 F4800.0 E5922.258
G1 X34.13 Y-2.14 Z3.86 F4800.0 E5922.537
G1 X34.13 Y-1.86 Z3.86 F4800.0 E5922.552
G1 X37.87 Y1.86 Z3.86 F4800.0 E5922.831
G1 X37.87 Y2.14 Z3.86 F4800.0 E5922.846
G1 X34.13 Y5.86 Z3.86 F4800.0 E5923.125
G1 X34.13 Y6.14 Z3.86 F4800.0 E5923.139
G1 X37.87 Y9.86 Z3.86 F4800.0 E5923.418
G1 X37.87 Y10.14 Z3.86 F4800.0 E5923.433
G1 X34.13 Y13.86 Z3.86 F4800.0 E5923.712
G1 X34.13 Y14.14 Z3.86 F4800.0 E5923.727
G1 X37.87 Y17.86 Z3.86 F4800.0 E5924.006
G1 X37.87 Y18.14 Z3.86 F4800.0 E5924.021
G1 X34.13 Y21.86 Z3.86 F4800.0 E5924.3
G1 X34.13 Y22.14 Z3.86 F4800.0 E5924.314
G1 X37.87 Y25.86 Z3.86 F4800.0 E5924.593
G1 X37.87 Y26.14 Z3.86 F4800.0 E5924.608
G1 X34.13 Y29.86 Z3.86 F4800.0 E5924.887
G1 X34.13 Y30.14 Z3.86 F4800.0 E5924.902
G1 X37.87 Y33.86 Z3.86 F4800.0 E5925.181
G1 X37.87 Y34.14 Z3.86 F4800.0 E5925.196
M73 P10 (display progress)
G1 X39.2 Y34.97 Z3.86 F4800.0 E5925.278
G1 X32.0 Y34.97 Z3.86 F4800.0 E5925.659
G1 X30.13 Y34.14 Z3.86 F4800.0 E5925.767
G1 X30.13 Y33.86 Z3.86 F4800.0 E5925.782
G1 X33.87 Y30.14 Z3.86 F4800.0 E5926.061
G1 X33.87 Y29.86 Z3.86 F4800.0 E5926.076
G1 X30.13 Y26.14 Z3.86 F4800.0 E5926.354
G1 X30.13 Y25.86 Z3.86 F4800.0 E5926.369
G1 X33.87 Y22.14 Z3.86 F4800.0 E5926.648
G1 X33.87 Y21.86 Z3.86 F4800.0 E5926.663
G1 X30.13 Y18.14 Z3.86 F4800.0 E5926.942
G1 X30.13 Y17.86 Z3.86 F4800.0 E5926.957
G1 X33.87 Y14.14 Z3.86 F4800.0 E5927.236
G1 X33.87 Y13.86 Z3.86 F4800.0 E5927.25
G1 X30.13 Y10.14 Z3.86 F4800.0 E5927.529
G1 X30.13 Y9.86 Z3.86 F4800.0 E5927.544
G1 X33.87 Y6.14 Z3.86 F4800.0 E5927.823
G1 X33.87 Y5.86 Z3.86 F4800.0 E5927.838
G1 X30.13 Y2.14 Z3.86 F4800.0 E5928.117
G1 X30.13 Y1.86 Z3.86 F4800.0 E5928.132
G1 X33.87 Y-1.86 Z3.86 F4800.0 E5928.411
G1 X33.87 Y-2.14 Z3.86 F4800.0 E5928.425
G1 X30.13 Y-5.86 Z3.86 F4800.0 E5928.704
G1 X30.13 Y-6.14 Z3.86 F4800.0 E5928.719
G1 X33.87 Y-9.86 Z3.86 F4800.0 E5928.998
G1 X33.87 Y-10.14 Z3.86 F4800.0 E5929.013
G1 X30.13 Y-13.86 Z3.86 F4800.0 E5929.292
G1 X30.13 Y-14.14 Z3.86 F4800.0 E5929.307
G1 X33.87 Y-17.86 Z3.86 F4800.0 E5929.586
G1 X33.87 Y-18.14 Z3.86 F4800.0 E5929.6
G1 X30.13 Y-21.86 Z3.86 F4800.0 E5929.879
G1 X30.13 Y-22.14 Z3.86 F4800.0 E5929.894
G1 X33.87 Y-25.86 Z3.86 F4800.0 E5930.173
G1 X33.87 Y-26.14 Z3.86 F4800.0 E5930.188
G1 X30.13 Y-29.86 Z3.86 F4800.0 E5930.467
G1 X30.13 Y-30.14 Z3.86 F4800.0 E5930.482
G1 X33.87 Y-33.86 Z3.86 F4800.0 E5930.761
G1 X33.87 Y-34.14 Z3.86 F4800.0 E5930.775
G1 X35.2 Y-34.97 Z3.86 F4800.0 E5930.858
G1 X28.0 Y-34.97 Z3.86 F4800.0 E5931.239
G1 X26.13 Y-34.14 Z3.86 F4800.0 E5931.347
G1 X26.13 Y-33.86 Z3.86 F4800.0 E5931.362
G1 X29.87 Y-30.14 Z3.86 F4800.0 E5931.641
G1 X29.87 Y-29.86 Z3.86 F4800.0 E5931.655
G1 X26.13 Y-26.14 Z3.86 F4800.0 E5931.934
G1 X26.13 Y-25.86 Z3.86 F4800.0 E5931.949
G1 X29.87 Y-22.14 Z3.86 F4800.0 E5932.228
G1 X29.87 Y-21.86 Z3.86 F4800.0 E5932.243
G1 X26.13 Y-18.14 Z3.86 F4800.0 E5932.522
G1 X26.13 Y-17.86 Z3.86 F4800.0 E5932.537
G1 X29.87 Y-14.14 Z3.86 F4800.0 E5932.816
G1 X29.87 Y-13.86 Z3.86 F4800.0 E5932.83
G1 X26.13 Y-10.14 Z3.86 F4800.0 E5933.109
G1 X26.13 Y-9.86 Z3.86 F4800.0 E5933.124
G1 X29.87 Y-6.14 Z3.86 F4800.0 E5933.403
G1 X29.87 Y-5.86 Z3.86 F4800.0 E5933.418
G1 X26.13 Y-2.14 Z3.86 F4800.0 E5933.697
G1 X26.13 Y-1.86 Z3.86 F4800.0 E5933.712
G1 X29.87 Y1.86 Z3.86 F4800.0 E5933.991
G1 X29.87 Y2.14 Z3.86 F4800.0 E5934.005
G1 X26.13 Y5.86 Z3.86 F4800.0 E5934.284
G1 X26.13 Y6.14 Z3.86 F4800.0 E5934.299
G1 X29.87 Y9.86 Z3.86 F4800.0 E5934.578
G1 X29.87 Y10.14 Z3.86 F4800.0 E5934.593
G1 X26.13 Y13.86 Z3.86 F4800.0 E5934.872
G1 X26.13 Y14.14 Z3.86 F4800.0 E5934.887
G1 X29.87 Y17.86 Z3.86 F4800.0 E5935.166
G1 X29.87 Y18.14 Z3.86 F4800.0 E5935.18
G1 X26.13 Y21.86 Z3.86 F4800.0 E5935.459
G1 X26.13 Y22.14 Z3.86 F4800.0 E5935.474
G1 X29.87 Y25.86 Z3.86 F4800.0 E5935.753
G1 X29.87 Y26.14 Z3.86 F4800.0 E5935.768
G1 X26.13 Y29.86 Z3.86 F4800.0 E5936.047
G1 X26.13 Y30.14 Z3.86 F4800.0 E5936.062
G1 X29.87 Y33.86 Z3.86 F4800.0 E5936.341
G1 X29.87 Y34.14 Z3.86 F4800.0 E5936.355
G1 X31.2 Y34.97 Z3.86 F4800.0 E5936.438
G1 X23.2 Y34.97 Z3.86 F4800.0 E5936.861
G1 X22.13 Y34.14 Z3.86 F4800.0 E5936.932
G1 X22.13 Y33.86 Z3.86 F4800.0 E5936.947
G1 X25.87 Y30.14 Z3.86 F4800.0 E5937.226
G1 X25.87 Y29.86 Z3.86 F4800.0 E5937.241
G1 X22.13 Y26.14 Z3.86 F4800.0 E5937.52
G1 X22.13 Y25.86 Z3.86 F4800.0 E5937.535
G1 X25.87 Y22.14 Z3.86 F4800.0 E5937.814
G1 X25.87 Y21.86 Z3.86 F4800.0 E5937.829
G1 X22.13 Y18.14 Z3.86 F4800.0 E5938.107
G1 X22.13 Y17.86 Z3.86 F4800.0 E5938.122
G1 X25.87 Y14.14 Z3.86 F4800.0 E5938.401
G1 X25.87 Y13.86 Z3.86 F4800.0 E5938.416
G1 X22.13 Y10.14 Z3.86 F4800.0 E5938.695
G1 X22.13 Y9.86 Z3.86 F4800.0 E5938.71
G1 X25.87 Y6.14 Z3.86 F4800.0 E5938.989
G1 X25.87 Y5.86 Z3.86 F4800.0 E5939.003
G1 X22.13 Y2.14 Z3.86 F4800.0 E5939.282
G1 X22.13 Y1.86 Z3.86 F4800.0 E5939.297
G1 X25.87 Y-1.86 Z3.86 F4800.0 E5939.576
G1 X25.87 Y-2.14 Z3.86 F4800.0 E5939.591
G1 X22.13 Y-5.86 Z3.86 F4800.0 E5939.87
G1 X22.13 Y-6.14 Z3.86 F4800.0 E5939.885
G1 X25.87 Y-9.86 Z3.86 F4800.0 E5940.164
G1 X25.87 Y-10.14 Z3.86 F4800.0 E5940.178
G1 X22.13 Y-13.86 Z3.86 F4800.0 E5940.457
G1 X22.13 Y-14.14 Z3.86 F4800.0 E5940.472
G1 X25.87 Y-17.86 Z3.86 F4800.0 E5940.751
G1 X25.87 Y-18.14 Z3.86 F4800.0 E5940.766
G1 X22.13 Y-21.86 Z3.86 F4800.0 E5941.045
G1 X22.13 Y-22.14 Z3.86 F4800.0 E5941.06
G1 X25.87 Y-25.86 Z3.86 F4800.0 E5941.339
G1 X25.87 Y-26.14 Z3.86 F4800.0 E5941.353
G1 X22.13 Y-29.86 Z3.86 F4800.0 E5941.632
G1 X22.13 Y-30.14 Z3.86 F4800.0 E5941.647
G1 X25.87 Y-33.86 Z3.86 F4800.0 E5941.926
G1 X25.87 Y-34.14 Z3.86 F4800.0 E5941.941
G1 X27.2 Y-34.97 Z3.86 F4800.0 E5942.024
G1 X19.2 Y-34.97 Z3.86 F4800.0 E5942.446
G1 X18.13 Y-34.14 Z3.86 F4800.0 E5942.518
G1 X18.13 Y-33.86 Z3.86 F4800.0 E5942.533
G1 X21.87 Y-30.14 Z3.86 F4800.0 E5942.812
G1 X21.87 Y-29.86 Z3.86 F4800.0 E5942.827
G1 X18.13 Y-26.14 Z3.86 F4800.0 E5943.106
G1 X18.13 Y-25.86 Z3.86 F4800.0 E5943.12
G1 X21.87 Y-22.14 Z3.86 F4800.0 E5943.399
G1 X21.87 Y-21.86 Z3.86 F4800.0 E5943.414
G1 X18.13 Y-18.14 Z3.86 F4800.0 E5943.693
G1 X18.13 Y-17.86 Z3.86 F4800.0 E5943.708
G1 X21.87 Y-14.14 Z3.86 F4800.0 E5943.987
G1 X21.87 Y-13.86 Z3.86 F4800.0 E5944.002
G1 X18.13 Y-10.14 Z3.86 F4800.0 E5944.281
G1 X18.13 Y-9.86 Z3.86 F4800.0 E5944.295
G1 X21.87 Y-6.14 Z3.86 F4800.0 E5944.574
G1 X21.87 Y-5.86 Z3.86 F4800.0 E5944.589
G1 X18.13 Y-2.14 Z3.86 F4800.0 E5944.868
G1 X18.13 Y-1.86 Z3.86 F4800.0 E5944.883
G1 X21.87 Y1.86 Z3.86 F4800.0 E5945.162
G1 X21.87 Y2.14 Z3.86 F4800.0 E5945.177
G1 X18.13 Y5.86 Z3.86 F4800.0 E5945.456
G1 X18.13 Y6.14 Z3.86 F4800.0 E5945.47
G1 X21.87 Y9.86 Z3.86 F4800.0 E5945.749
G1 X21.87 Y10.14 Z3.86 F4800.0 E5945.764
G1 X18.13 Y13.86 Z3.86 F4800.0 E5946.043
G1 X18.13 Y14.14 Z3.86 F4800.0 E5946.058
G1 X21.87 Y17.86 Z3.86 F4800.0 E5946.337
G1 X21.87 Y18.14 Z3.86 F4800.0 E5946.352
G1 X18.13 Y21.86 Z3.86 F4800.0 E5946.631
G1 X18.13 Y22.14 Z3.86 F4800.0 E5946.645
G1 X21.87 Y25.86 Z3.86 F4800.0 E5946.924
G1 X21.87 Y26.14 Z3.86 F4800.0 E5946.939
G1 X18.13 Y29.86 Z3.86 F4800.0 E5947.218
G1 X18.13 Y30.14 Z3.86 F4800.0 E5947.233
G1 X21.87 Y33.86 Z3.86 F4800.0 E5947.512
G1 X21.87 Y34.14 Z3.86 F4800.0 E5947.527
G1 X22.8 Y34.97 Z3.86 F4800.0 E5947.592
G1 X16.0 Y34.97 Z3.86 F4800.0 E5947.952
G1 X15.6 Y34.57 Z3.86 F4800.0 E5947.981
G1 X14.13 Y34.14 Z3.86 F4800.0 E5948.063
G1 X14.13 Y33.86 Z3.86 F4800.0 E5948.077
G1 X17.87 Y30.14 Z3.86 F4800.0 E5948.356
G1 X17.87 Y29.86 Z3.86 F4800.0 E5948.371
G1 X14.13 Y26.14 Z3.86 F4800.0 E5948.65
G1 X14.13 Y25.86 Z3.86 F4800.0 E5948.665
G1 X17.87 Y22.14 Z3.86 F4800.0 E5948.944
G1 X17.87 Y21.86 Z3.86 F4800.0 E5948.959
G1 X14.13 Y18.14 Z3.86 F4800.0 E5949.238
G1 X14.13 Y17.86 Z3.86 F4800.0 E5949.252
G1 X17.87 Y14.14 Z3.86 F4800.0 E5949.531
G1 X17.87 Y13.86 Z3.86 F4800.0 E5949.546
G1 X14.13 Y10.14 Z3.86 F4800.0 E5949.825
G1 X14.13 Y9.86 Z3.86 F4800.0 E5949.84
G1 X17.87 Y6.14 Z3.86 F4800.0 E5950.119
G1 X17.87 Y5.86 Z3.86 F4800.0 E5950.134
G1 X14.13 Y2.14 Z3.86 F4800.0 E5950.413
G1 X14.13 Y1.86 Z3.86 F4800.0 E5950.427
G1 X17.87 Y-1.86 Z3.86 F4800.0 E5950.706
G1 X17.87 Y-2.14 Z3.86 F4800.0 E5950.721
G1 X14.13 Y-5.86 Z3.86 F4800.0 E5951.0
G1 X14.13 Y-6.14 Z3.86 F4800.0 E5951.015
G1 X17.87 Y-9.86 Z3.86 F4800.0 E5951.294
G1 X17.87 Y-10.14 Z3.86 F4800.0 E5951.309
G1 X14.13 Y-13.86 Z3.86 F4800.0 E5951.588
G1 X14.13 Y-14.14 Z3.86 F4800.0 E5951.602
G1 X17.87 Y-17.86 Z3.86 F4800.0 E5951.881
G1 X17.87 Y-18.14 Z3.86 F4800.0 E5951.896
G1 X14.13 Y-21.86 Z3.86 F4800.0 E5952.175
G1 X14.13 Y-22.14 Z3.86 F4800.0 E5952.19
G1 X17.87 Y-25.86 Z3.86 F4800.0 E5952.469
G1 X17.87 Y-26.14 Z3.86 F4800.0 E5952.484
G1 X14.13 Y-29.86 Z3.86 F4800.0 E5952.763
G1 X14.13 Y-30.14 Z3.86 F4800.0 E5952.777
G1 X17.87 Y-33.86 Z3.86 F4800.0 E5953.056
G1 X17.87 Y-34.14 Z3.86 F4800.0 E5953.071
G1 X18.8 Y-34.97 Z3.86 F4800.0 E5953.137
G1 X11.6 Y-34.97 Z3.86 F4800.0 E5953.517
G1 X10.13 Y-34.14 Z3.86 F4800.0 E5953.607
G1 X10.13 Y-33.86 Z3.86 F4800.0 E5953.621
G1 X13.87 Y-30.14 Z3.86 F4800.0 E5953.9
G1 X13.87 Y-29.86 Z3.86 F4800.0 E5953.915
G1 X10.13 Y-26.14 Z3.86 F4800.0 E5954.194
G1 X10.13 Y-25.86 Z3.86 F4800.0 E5954.209
G1 X13.87 Y-22.14 Z3.86 F4800.0 E5954.488
G1 X13.87 Y-21.86 Z3.86 F4800.0 E5954.503
G1 X10.13 Y-18.14 Z3.86 F4800.0 E5954.782
G1 X10.13 Y-17.86 Z3.86 F4800.0 E5954.796
G1 X13.87 Y-14.14 Z3.86 F4800.0 E5955.075
G1 X13.87 Y-13.86 Z3.86 F4800.0 E5955.09
G1 X10.13 Y-10.14 Z3.86 F4800.0 E5955.369
G1 X10.13 Y-9.86 Z3.86 F4800.0 E5955.384
G1 X13.87 Y-6.14 Z3.86 F4800.0 E5955.663
G1 X13.87 Y-5.86 Z3.86 F4800.0 E5955.678
G1 X10.13 Y-2.14 Z3.86 F4800.0 E5955.957
G1 X10.13 Y-1.86 Z3.86 F4800.0 E5955.971
G1 X13.87 Y1.86 Z3.86 F4800.0 E5956.25
G1 X13.87 Y2.14 Z3.86 F4800.0 E5956.265
G1 X10.13 Y5.86 Z3.86 F4800.0 E5956.544
G1 X10.13 Y6.14 Z3.86 F4800.0 E5956.559
G1 X13.87 Y9.86 Z3.86 F4800.0 E5956.838
G1 X13.87 Y10.14 Z3.86 F4800.0 E5956.853
G1 X10.13 Y13.86 Z3.86 F4800.0 E5957.132
G1 X10.13 Y14.14 Z3.86 F4800.0 E5957.146
G1 X13.87 Y17.86 Z3.86 F4800.0 E5957.425
G1 X13.87 Y18.14 Z3.86 F4800.0 E5957.44
G1 X10.13 Y21.86 Z3.86 F4800.0 E5957.719
G1 X10.13 Y22.14 Z3.86 F4800.0 E5957.734
G1 X13.87 Y25.86 Z3.86 F4800.0 E5958.013
G1 X13.87 Y26.14 Z3.86 F4800.0 E5958.028
G1 X10.13 Y29.86 Z3.86 F4800.0 E5958.307
G1 X10.13 Y30.14 Z3.86 F4800.0 E5958.321
G1 X13.87 Y33.86 Z3.86 F4800.0 E5958.6
G1 X13.87 Y34.14 Z3.86 F4800.0 E5958.615
G1 X15.2 Y34.97 Z3.86 F4800.0 E5958.698
G1 X7.6 Y34.97 Z3.86 F4800.0 E5959.099
G1 X6.13 Y34.14 Z3.86 F4800.0 E5959.189
G1 X6.13 Y33.86 Z3.86 F4800.0 E5959.204
G1 X9.87 Y30.14 Z3.86 F4800.0 E5959.483
G1 X9.87 Y29.86 Z3.86 F4800.0 E5959.497
G1 X6.13 Y26.14 Z3.86 F4800.0 E5959.776
G1 X6.13 Y25.86 Z3.86 F4800.0 E5959.791
G1 X9.87 Y22.14 Z3.86 F4800.0 E5960.07
G1 X9.87 Y21.86 Z3.86 F4800.0 E5960.085
G1 X6.13 Y18.14 Z3.86 F4800.0 E5960.364
G1 X6.13 Y17.86 Z3.86 F4800.0 E5960.379
G1 X9.87 Y14.14 Z3.86 F4800.0 E5960.658
G1 X9.87 Y13.86 Z3.86 F4800.0 E5960.672
G1 X6.13 Y10.14 Z3.86 F4800.0 E5960.951
G1 X6.13 Y9.86 Z3.86 F4800.0 E5960.966
G1 X9.87 Y6.14 Z3.86 F4800.0 E5961.245
G1 X9.87 Y5.86 Z3.86 F4800.0 E5961.26
G1 X6.13 Y2.14 Z3.86 F4800.0 E5961.539
G1 X6.13 Y1.86 Z3.86 F4800.0 E5961.554
G1 X9.87 Y-1.86 Z3.86 F4800.0 E5961.833
G1 X9.87 Y-2.14 Z3.86 F4800.0 E5961.847
G1 X6.13 Y-5.86 Z3.86 F4800.0 E5962.126
G1 X6.13 Y-6.14 Z3.86 F4800.0 E5962.141
G1 X9.87 Y-9.86 Z3.86 F4800.0 E5962.42
G1 X9.87 Y-10.14 Z3.86 F4800.0 E5962.435
G1 X6.13 Y-13.86 Z3.86 F4800.0 E5962.714
G1 X6.13 Y-14.14 Z3.86 F4800.0 E5962.729
G1 X9.87 Y-17.86 Z3.86 F4800.0 E5963.007
G1 X9.87 Y-18.14 Z3.86 F4800.0 E5963.022
G1 X6.13 Y-21.86 Z3.86 F4800.0 E5963.301
G1 X6.13 Y-22.14 Z3.86 F4800.0 E5963.316
G1 X9.87 Y-25.86 Z3.86 F4800.0 E5963.595
G1 X9.87 Y-26.14 Z3.86 F4800.0 E5963.61
G1 X6.13 Y-29.86 Z3.86 F4800.0 E5963.889
G1 X6.13 Y-30.14 Z3.86 F4800.0 E5963.904
G1 X9.87 Y-33.86 Z3.86 F4800.0 E5964.182
G1 X9.87 Y-34.14 Z3.86 F4800.0 E5964.197
G1 X11.2 Y-34.97 Z3.86 F4800.0 E5964.28
G1 X4.0 Y-34.97 Z3.86 F4800.0 E5964.66
G1 X2.13 Y-34.14 Z3.86 F4800.0 E5964.769
G1 X2.13 Y-33.86 Z3.86 F4800.0 E5964.784
G1 X5.87 Y-30.14 Z3.86 F4800.0 E5965.062
G1 X5.87 Y-29.86 Z3.86 F4800.0 E5965.077
G1 X2.13 Y-26.14 Z3.86 F4800.0 E5965.356
G1 X2.13 Y-25.86 Z3.86 F4800.0 E5965.371
G1 X5.87 Y-22.14 Z3.86 F4800.0 E5965.65
G1 X5.87 Y-21.86 Z3.86 F4800.0 E5965.665
G1 X2.13 Y-18.14 Z3.86 F4800.0 E5965.944
G1 X2.13 Y-17.86 Z3.86 F4800.0 E5965.958
G1 X5.87 Y-14.14 Z3.86 F4800.0 E5966.237
G1 X5.87 Y-13.86 Z3.86 F4800.0 E5966.252
G1 X2.13 Y-10.14 Z3.86 F4800.0 E5966.531
G1 X2.13 Y-9.86 Z3.86 F4800.0 E5966.546
G1 X5.87 Y-6.14 Z3.86 F4800.0 E5966.825
G1 X5.87 Y-5.86 Z3.86 F4800.0 E5966.84
G1 X2.13 Y-2.14 Z3.86 F4800.0 E5967.119
G1 X2.13 Y-1.86 Z3.86 F4800.0 E5967.133
G1 X5.87 Y1.86 Z3.86 F4800.0 E5967.412
G1 X5.87 Y2.14 Z3.86 F4800.0 E5967.427
G1 X2.13 Y5.86 Z3.86 F4800.0 E5967.706
G1 X2.13 Y6.14 Z3.86 F4800.0 E5967.721
G1 X5.87 Y9.86 Z3.86 F4800.0 E5968.0
G1 X5.87 Y10.14 Z3.86 F4800.0 E5968.015
G1 X2.13 Y13.86 Z3.86 F4800.0 E5968.294
G1 X2.13 Y14.14 Z3.86 F4800.0 E5968.308
G1 X5.87 Y17.86 Z3.86 F4800.0 E5968.587
G1 X5.87 Y18.14 Z3.86 F4800.0 E5968.602
G1 X2.13 Y21.86 Z3.86 F4800.0 E5968.881
G1 X2.13 Y22.14 Z3.86 F4800.0 E5968.896
G1 X5.87 Y25.86 Z3.86 F4800.0 E5969.175
G1 X5.87 Y26.14 Z3.86 F4800.0 E5969.19
G1 X2.13 Y29.86 Z3.86 F4800.0 E5969.469
G1 X2.13 Y30.14 Z3.86 F4800.0 E5969.483
G1 X5.87 Y33.86 Z3.86 F4800.0 E5969.762
G1 X5.87 Y34.14 Z3.86 F4800.0 E5969.777
G1 X7.2 Y34.97 Z3.86 F4800.0 E5969.86
G1 X0.0 Y34.97 Z3.86 F4800.0 E5970.24
G1 X-0.4 Y34.57 Z3.86 F4800.0 E5970.27
G1 X-1.87 Y34.14 Z3.86 F4800.0 E5970.351
G1 X-1.87 Y33.86 Z3.86 F4800.0 E5970.366
G1 X1.87 Y30.14 Z3.86 F4800.0 E5970.645
G1 X1.87 Y29.86 Z3.86 F4800.0 E5970.66
G1 X-1.87 Y26.14 Z3.86 F4800.0 E5970.939
G1 X-1.87 Y25.86 Z3.86 F4800.0 E5970.954
G1 X1.87 Y22.14 Z3.86 F4800.0 E5971.233
G1 X1.87 Y21.86 Z3.86 F4800.0 E5971.247
G1 X-1.87 Y18.14 Z3.86 F4800.0 E5971.526
G1 X-1.87 Y17.86 Z3.86 F4800.0 E5971.541
G1 X1.87 Y14.14 Z3.86 F4800.0 E5971.82
G1 X1.87 Y13.86 Z3.86 F4800.0 E5971.835
G1 X-1.87 Y10.14 Z3.86 F4800.0 E5972.114
G1 X-1.87 Y9.86 Z3.86 F4800.0 E5972.129
G1 X1.87 Y6.14 Z3.86 F4800.0 E5972.407
G1 X1.87 Y5.86 Z3.86 F4800.0 E5972.422
G1 X-1.87 Y2.14 Z3.86 F4800.0 E5972.701
G1 X-1.87 Y1.86 Z3.86 F4800.0 E5972.716
G1 X1.87 Y-1.86 Z3.86 F4800.0 E5972.995
G1 X1.87 Y-2.14 Z3.86 F4800.0 E5973.01
G1 X-1.87 Y-5.86 Z3.86 F4800.0 E5973.289
G1 X-1.87 Y-6.14 Z3.86 F4800.0 E5973.304
G1 X1.87 Y-9.86 Z3.86 F4800.0 E5973.582
G1 X1.87 Y-10.14 Z3.86 F4800.0 E5973.597
G1 X-1.87 Y-13.86 Z3.86 F4800.0 E5973.876
G1 X-1.87 Y-14.14 Z3.86 F4800.0 E5973.891
G1 X1.87 Y-17.86 Z3.86 F4800.0 E5974.17
G1 X1.87 Y-18.14 Z3.86 F4800.0 E5974.185
G1 X-1.87 Y-21.86 Z3.86 F4800.0 E5974.464
G1 X-1.87 Y-22.14 Z3.86 F4800.0 E5974.478
G1 X1.87 Y-25.86 Z3.86 F4800.0 E5974.757
G1 X1.87 Y-26.14 Z3.86 F4800.0 E5974.772
G1 X-1.87 Y-29.86 Z3.86 F4800.0 E5975.051
G1 X-1.87 Y-30.14 Z3.86 F4800.0 E5975.066
G1 X1.87 Y-33.86 Z3.86 F4800.0 E5975.345
G1 X1.87 Y-34.14 Z3.86 F4800.0 E5975.36
G1 X3.2 Y-34.97 Z3.86 F4800.0 E5975.442
G1 X-4.4 Y-34.97 Z3.86 F4800.0 E5975.844
G1 X-5.87 Y-34.14 Z3.86 F4800.0 E5975.933
G1 X-5.87 Y-33.86 Z3.86 F4800.0 E5975.948
G1 X-2.13 Y-30.14 Z3.86 F4800.0 E5976.227
G1 X-2.13 Y-29.86 Z3.86 F4800.0 E5976.242
G1 X-5.87 Y-26.14 Z3.86 F4800.0 E5976.521
G1 X-5.87 Y-25.86 Z3.86 F4800.0 E5976.536
G1 X-2.13 Y-22.14 Z3.86 F4800.0 E5976.815
G1 X-2.13 Y-21.86 Z3.86 F4800.0 E5976.829
G1 X-5.87 Y-18.14 Z3.86 F4800.0 E5977.108
G1 X-5.87 Y-17.86 Z3.86 F4800.0 E5977.123
G1 X-2.13 Y-14.14 Z3.86 F4800.0 E5977.402
G1 X-2.13 Y-13.86 Z3.86 F4800.0 E5977.417
G1 X-5.87 Y-10.14 Z3.86 F4800.0 E5977.696
G1 X-5.87 Y-9.86 Z3.86 F4800.0 E5977.711
G1 X-2.13 Y-6.14 Z3.86 F4800.0 E5977.99
G1 X-2.13 Y-5.86 Z3.86 F4800.0 E5978.004
G1 X-5.87 Y-2.14 Z3.86 F4800.0 E5978.283
G1 X-5.87 Y-1.86 Z3.86 F4800.0 E5978.298
G1 X-2.13 Y1.86 Z3.86 F4800.0 E5978.577
G1 X-2.13 Y2.14 Z3.86 F4800.0 E5978.592
G1 X-5.87 Y5.86 Z3.86 F4800.0 E5978.871
G1 X-5.87 Y6.14 Z3.86 F4800.0 E5978.886
G1 X-2.13 Y9.86 Z3.86 F4800.0 E5979.165
G1 X-2.13 Y10.14 Z3.86 F4800.0 E5979.179
G1 X-5.87 Y13.86 Z3.86 F4800.0 E5979.458
G1 X-5.87 Y14.14 Z3.86 F4800.0 E5979.473
G1 X-2.13 Y17.86 Z3.86 F4800.0 E5979.752
G1 X-2.13 Y18.14 Z3.86 F4800.0 E5979.767
G1 X-5.87 Y21.86 Z3.86 F4800.0 E5980.046
G1 X-5.87 Y22.14 Z3.86 F4800.0 E5980.061
G1 X-2.13 Y25.86 Z3.86 F4800.0 E5980.34
G1 X-2.13 Y26.14 Z3.86 F4800.0 E5980.354
G1 X-5.87 Y29.86 Z3.86 F4800.0 E5980.633
G1 X-5.87 Y30.14 Z3.86 F4800.0 E5980.648
G1 X-2.13 Y33.86 Z3.86 F4800.0 E5980.927
G1 X-2.13 Y34.14 Z3.86 F4800.0 E5980.942
G1 X-0.8 Y34.97 Z3.86 F4800.0 E5981.025
G1 X-8.4 Y34.97 Z3.86 F4800.0 E5981.426
G1 X-9.87 Y34.14 Z3.86 F4800.0 E5981.516
G1 X-9.87 Y33.86 Z3.86 F4800.0 E5981.53
G1 X-6.13 Y30.14 Z3.86 F4800.0 E5981.809
G1 X-6.13 Y29.86 Z3.86 F4800.0 E5981.824
G1 X-9.87 Y26.14 Z3.86 F4800.0 E5982.103
G1 X-9.87 Y25.86 Z3.86 F4800.0 E5982.118
G1 X-6.13 Y22.14 Z3.86 F4800.0 E5982.397
G1 X-6.13 Y21.86 Z3.86 F4800.0 E5982.412
G1 X-9.87 Y18.14 Z3.86 F4800.0 E5982.691
G1 X-9.87 Y17.86 Z3.86 F4800.0 E5982.705
G1 X-6.13 Y14.14 Z3.86 F4800.0 E5982.984
G1 X-6.13 Y13.86 Z3.86 F4800.0 E5982.999
G1 X-9.87 Y10.14 Z3.86 F4800.0 E5983.278
G1 X-9.87 Y9.86 Z3.86 F4800.0 E5983.293
G1 X-6.13 Y6.14 Z3.86 F4800.0 E5983.572
G1 X-6.13 Y5.86 Z3.86 F4800.0 E5983.587
G1 X-9.87 Y2.14 Z3.86 F4800.0 E5983.865
G1 X-9.87 Y1.86 Z3.86 F4800.0 E5983.88
G1 X-6.13 Y-1.86 Z3.86 F4800.0 E5984.159
G1 X-6.13 Y-2.14 Z3.86 F4800.0 E5984.174
G1 X-9.87 Y-5.86 Z3.86 F4800.0 E5984.453
G1 X-9.87 Y-6.14 Z3.86 F4800.0 E5984.468
G1 X-6.13 Y-9.86 Z3.86 F4800.0 E5984.747
G1 X-6.13 Y-10.14 Z3.86 F4800.0 E5984.762
G1 X-9.87 Y-13.86 Z3.86 F4800.0 E5985.04
G1 X-9.87 Y-14.14 Z3.86 F4800.0 E5985.055
G1 X-6.13 Y-17.86 Z3.86 F4800.0 E5985.334
G1 X-6.13 Y-18.14 Z3.86 F4800.0 E5985.349
G1 X-9.87 Y-21.86 Z3.86 F4800.0 E5985.628
G1 X-9.87 Y-22.14 Z3.86 F4800.0 E5985.643
G1 X-6.13 Y-25.86 Z3.86 F4800.0 E5985.922
G1 X-6.13 Y-26.14 Z3.86 F4800.0 E5985.936
G1 X-9.87 Y-29.86 Z3.86 F4800.0 E5986.215
G1 X-9.87 Y-30.14 Z3.86 F4800.0 E5986.23
G1 X-6.13 Y-33.86 Z3.86 F4800.0 E5986.509
G1 X-6.13 Y-34.14 Z3.86 F4800.0 E5986.524
G1 X-4.8 Y-34.97 Z3.86 F4800.0 E5986.607
G1 X-12.8 Y-34.97 Z3.86 F4800.0 E5987.029
G1 X-13.87 Y-34.14 Z3.86 F4800.0 E5987.101
G1 X-13.87 Y-33.86 Z3.86 F4800.0 E5987.116
G1 X-10.13 Y-30.14 Z3.86 F4800.0 E5987.395
G1 X-10.13 Y-29.86 Z3.86 F4800.0 E5987.41
G1 X-13.87 Y-26.14 Z3.86 F4800.0 E5987.689
G1 X-13.87 Y-25.86 Z3.86 F4800.0 E5987.703
G1 X-10.13 Y-22.14 Z3.86 F4800.0 E5987.982
G1 X-10.13 Y-21.86 Z3.86 F4800.0 E5987.997
G1 X-13.87 Y-18.14 Z3.86 F4800.0 E5988.276
G1 X-13.87 Y-17.86 Z3.86 F4800.0 E5988.291
G1 X-10.13 Y-14.14 Z3.86 F4800.0 E5988.57
G1 X-10.13 Y-13.86 Z3.86 F4800.0 E5988.585
G1 X-13.87 Y-10.14 Z3.86 F4800.0 E5988.864
G1 X-13.87 Y-9.86 Z3.86 F4800.0 E5988.878
G1 X-10.13 Y-6.14 Z3.86 F4800.0 E5989.157
G1 X-10.13 Y-5.86 Z3.86 F4800.0 E5989.172
G1 X-13.87 Y-2.14 Z3.86 F4800.0 E5989.451
G1 X-13.87 Y-1.86 Z3.86 F4800.0 E5989.466
G1 X-10.13 Y1.86 Z3.86 F4800.0 E5989.745
G1 X-10.13 Y2.14 Z3.86 F4800.0 E5989.76
G1 X-13.87 Y5.86 Z3.86 F4800.0 E5990.039
G1 X-13.87 Y6.14 Z3.86 F4800.0 E5990.053
G1 X-10.13 Y9.86 Z3.86 F4800.0 E5990.332
G1 X-10.13 Y10.14 Z3.86 F4800.0 E5990.347
G1 X-13.87 Y13.86 Z3.86 F4800.0 E5990.626
G1 X-13.87 Y14.14 Z3.86 F4800.0 E5990.641
G1 X-10.13 Y17.86 Z3.86 F4800.0 E5990.92
G1 X-10.13 Y18.14 Z3.86 F4800.0 E5990.935
G1 X-13.87 Y21.86 Z3.86 F4800.0 E5991.214
G1 X-13.87 Y22.14 Z3.86 F4800.0 E5991.228
G1 X-10.13 Y25.86 Z3.86 F4800.0 E5991.507
G1 X-10.13 Y26.14 Z3.86 F4800.0 E5991.522
G1 X-13.87 Y29.86 Z3.86 F4800.0 E5991.801
G1 X-13.87 Y30.14 Z3.86 F4800.0 E5991.816
G1 X-10.13 Y33.86 Z3.86 F4800.0 E5992.095
G1 X-10.13 Y34.14 Z3.86 F4800.0 E5992.11
G1 X-8.8 Y34.97 Z3.86 F4800.0 E5992.192
G1 X-15.2 Y34.97 Z3.86 F4800.0 E5992.53
G1 X-15.6 Y34.85 Z3.86 F4800.0 E5992.553
G1 X-16.0 Y34.31 Z3.86 F4800.0 E5992.588
G1 X-18.0 Y34.31 Z3.86 F4800.0 E5992.694
G1 X-17.87 Y34.14 Z3.86 F4800.0 E5992.705
G1 X-17.87 Y33.86 Z3.86 F4800.0 E5992.72
G1 X-14.13 Y30.14 Z3.86 F4800.0 E5992.999
G1 X-14.13 Y29.86 Z3.86 F4800.0 E5993.013
G1 X-17.87 Y26.14 Z3.86 F4800.0 E5993.292
G1 X-17.87 Y25.86 Z3.86 F4800.0 E5993.307
G1 X-14.13 Y22.14 Z3.86 F4800.0 E5993.586
G1 X-14.13 Y21.86 Z3.86 F4800.0 E5993.601
G1 X-17.87 Y18.14 Z3.86 F4800.0 E5993.88
G1 X-17.87 Y17.86 Z3.86 F4800.0 E5993.895
G1 X-14.13 Y14.14 Z3.86 F4800.0 E5994.174
G1 X-14.13 Y13.86 Z3.86 F4800.0 E5994.188
G1 X-17.87 Y10.14 Z3.86 F4800.0 E5994.467
G1 X-17.87 Y9.86 Z3.86 F4800.0 E5994.482
G1 X-14.13 Y6.14 Z3.86 F4800.0 E5994.761
G1 X-14.13 Y5.86 Z3.86 F4800.0 E5994.776
G1 X-17.87 Y2.14 Z3.86 F4800.0 E5995.055
G1 X-17.87 Y1.86 Z3.86 F4800.0 E5995.07
G1 X-14.13 Y-1.86 Z3.86 F4800.0 E5995.349
G1 X-14.13 Y-2.14 Z3.86 F4800.0 E5995.363
G1 X-17.87 Y-5.86 Z3.86 F4800.0 E5995.642
G1 X-17.87 Y-6.14 Z3.86 F4800.0 E5995.657
G1 X-14.13 Y-9.86 Z3.86 F4800.0 E5995.936
G1 X-14.13 Y-10.14 Z3.86 F4800.0 E5995.951
G1 X-17.87 Y-13.86 Z3.86 F4800.0 E5996.23
G1 X-17.87 Y-14.14 Z3.86 F4800.0 E5996.245
G1 X-14.13 Y-17.86 Z3.86 F4800.0 E5996.524
G1 X-14.13 Y-18.14 Z3.86 F4800.0 E5996.538
G1 X-17.87 Y-21.86 Z3.86 F4800.0 E5996.817
G1 X-17.87 Y-22.14 Z3.86 F4800.0 E5996.832
G1 X-14.13 Y-25.86 Z3.86 F4800.0 E5997.111
G1 X-14.13 Y-26.14 Z3.86 F4800.0 E5997.126
G1 X-17.87 Y-29.86 Z3.86 F4800.0 E5997.405
G1 X-17.87 Y-30.14 Z3.86 F4800.0 E5997.42
G1 X-14.13 Y-33.86 Z3.86 F4800.0 E5997.699
G1 X-14.13 Y-34.14 Z3.86 F4800.0 E5997.713
G1 X-13.2 Y-34.97 Z3.86 F4800.0 E5997.779
G1 X-15.2 Y-34.97 Z3.86 F4800.0 E5997.885
G1 X-15.24 Y-34.64 Z3.86 F4800.0 E5997.903
G1 X-16.0 Y-34.03 Z3.86 F4800.0 E5997.954
G1 F1200.0
G1 E5996.954
G1 F4800.0
M103
G1 X-20.4 Y34.31 Z3.86 F4200.0
G1 F1200.0
G1 E5997.954
G1 F4200.0
M101
G1 X-18.4 Y34.31 Z3.86 F4800.0 E5998.06
G1 X-18.13 Y34.14 Z3.86 F4800.0 E5998.077
G1 X-18.13 Y-30.14 Z3.86 F4800.0 E6001.472
G1 X-16.4 Y-34.03 Z3.86 F4800.0 E6001.697
G1 X-21.6 Y-34.03 Z3.86 F4800.0 E6001.972
G1 X-20.8 Y34.31 Z3.86 F4800.0 E6005.581
G1 X-22.0 Y34.31 Z3.86 F4800.0 E6005.645
G1 X-22.0 Y-34.03 Z3.86 F4800.0 E6009.254
G1 X-22.4 Y-34.03 Z3.86 F4800.0 E6009.276
G1 X-22.4 Y34.31 Z3.86 F4800.0 E6012.885
G1 X-22.8 Y34.31 Z3.86 F4800.0 E6012.906
G1 X-22.8 Y-34.03 Z3.86 F4800.0 E6016.516
G1 X-23.2 Y-34.03 Z3.86 F4800.0 E6016.537
G1 X-23.2 Y34.31 Z3.86 F4800.0 E6020.147
G1 X-23.6 Y34.31 Z3.86 F4800.0 E6020.168
G1 X-23.6 Y-34.03 Z3.86 F4800.0 E6023.777
G1 X-24.0 Y-34.03 Z3.86 F4800.0 E6023.798
G1 X-24.0 Y34.31 Z3.86 F4800.0 E6027.408
G1 X-24.4 Y34.31 Z3.86 F4800.0 E6027.429
G1 X-24.4 Y-34.03 Z3.86 F4800.0 E6031.039
G1 X-24.8 Y-34.03 Z3.86 F4800.0 E6031.06
G1 X-24.8 Y34.31 Z3.86 F4800.0 E6034.669
G1 X-25.2 Y34.31 Z3.86 F4800.0 E6034.69
G1 X-25.2 Y-34.03 Z3.86 F4800.0 E6038.3
G1 X-25.6 Y-34.03 Z3.86 F4800.0 E6038.321
G1 X-25.6 Y34.31 Z3.86 F4800.0 E6041.931
G1 X-26.0 Y34.31 Z3.86 F4800.0 E6041.952
G1 X-26.0 Y-34.03 Z3.86 F4800.0 E6045.561
G1 X-26.4 Y-34.03 Z3.86 F4800.0 E6045.583
G1 X-26.4 Y34.31 Z3.86 F4800.0 E6049.192
G1 X-26.8 Y34.31 Z3.86 F4800.0 E6049.213
G1 X-26.8 Y-34.03 Z3.86 F4800.0 E6052.823
G1 X-27.2 Y-34.03 Z3.86 F4800.0 E6052.844
G1 X-27.2 Y34.31 Z3.86 F4800.0 E6056.454
G1 X-27.6 Y34.31 Z3.86 F4800.0 E6056.475
G1 X-27.6 Y-34.03 Z3.86 F4800.0 E6060.084
G1 X-28.0 Y-34.03 Z3.86 F4800.0 E6060.105
G1 X-28.0 Y34.31 Z3.86 F4800.0 E6063.715
G1 X-28.4 Y34.31 Z3.86 F4800.0 E6063.736
G1 X-28.4 Y-34.03 Z3.86 F4800.0 E6067.346
G1 X-28.8 Y-34.03 Z3.86 F4800.0 E6067.367
G1 X-28.8 Y34.31 Z3.86 F4800.0 E6070.976
G1 X-29.2 Y34.31 Z3.86 F4800.0 E6070.998
G1 X-29.2 Y-34.03 Z3.86 F4800.0 E6074.607
G1 X-29.6 Y-34.03 Z3.86 F4800.0 E6074.628
G1 X-29.6 Y34.31 Z3.86 F4800.0 E6078.238
G1 X-30.0 Y34.31 Z3.86 F4800.0 E6078.259
G1 X-30.0 Y-34.03 Z3.86 F4800.0 E6081.869
G1 X-30.4 Y-34.03 Z3.86 F4800.0 E6081.89
G1 X-30.4 Y34.31 Z3.86 F4800.0 E6085.499
G1 X-30.8 Y34.31 Z3.86 F4800.0 E6085.52
G1 X-30.8 Y-34.03 Z3.86 F4800.0 E6089.13
G1 X-31.2 Y-34.03 Z3.86 F4800.0 E6089.151
G1 X-31.2 Y34.31 Z3.86 F4800.0 E6092.761
G1 X-31.6 Y34.31 Z3.86 F4800.0 E6092.782
G1 X-31.6 Y-34.03 Z3.86 F4800.0 E6096.391
G1 X-32.0 Y-34.03 Z3.86 F4800.0 E6096.413
G1 X-32.0 Y34.31 Z3.86 F4800.0 E6100.022
G1 X-32.4 Y34.31 Z3.86 F4800.0 E6100.043
G1 X-32.4 Y-34.03 Z3.86 F4800.0 E6103.653
G1 X-32.8 Y-34.03 Z3.86 F4800.0 E6103.674
G1 X-32.8 Y34.31 Z3.86 F4800.0 E6107.284
G1 X-33.2 Y34.31 Z3.86 F4800.0 E6107.305
G1 X-33.2 Y-34.03 Z3.86 F4800.0 E6110.914
G1 X-33.6 Y-34.03 Z3.86 F4800.0 E6110.935
G1 X-33.6 Y34.31 Z3.86 F4800.0 E6114.545
G1 X-34.0 Y34.31 Z3.86 F4800.0 E6114.566
G1 X-34.0 Y-34.03 Z3.86 F4800.0 E6118.176
G1 X-34.4 Y-34.03 Z3.86 F4800.0 E6118.197
G1 X-34.4 Y34.31 Z3.86 F4800.0 E6121.806
G1 X-34.8 Y34.31 Z3.86 F4800.0 E6121.828
G1 X-34.8 Y-34.03 Z3.86 F4800.0 E6125.437
G1 X-35.2 Y-34.03 Z3.86 F4800.0 E6125.458
G1 X-35.2 Y34.31 Z3.86 F4800.0 E6129.068
G1 X-35.6 Y34.31 Z3.86 F4800.0 E6129.089
G1 X-35.6 Y-34.03 Z3.86 F4800.0 E6132.699
G1 X-36.0 Y-34.03 Z3.86 F4800.0 E6132.72
G1 X-36.0 Y34.31 Z3.86 F4800.0 E6136.329
G1 X-36.4 Y34.31 Z3.86 F4800.0 E6136.35
G1 X-36.4 Y-34.03 Z3.86 F4800.0 E6139.96
G1 X-36.8 Y-34.03 Z3.86 F4800.0 E6139.981
G1 X-36.8 Y34.31 Z3.86 F4800.0 E6143.591
G1 X-37.2 Y34.31 Z3.86 F4800.0 E6143.612
G1 X-37.2 Y-34.03 Z3.86 F4800.0 E6147.221
G1 X-37.6 Y-34.03 Z3.86 F4800.0 E6147.242
G1 X-37.6 Y34.31 Z3.86 F4800.0 E6150.852
G1 X-38.0 Y34.31 Z3.86 F4800.0 E6150.873
G1 X-38.0 Y-34.03 Z3.86 F4800.0 E6154.483
G1 X-38.4 Y-34.03 Z3.86 F4800.0 E6154.504
G1 X-38.4 Y34.31 Z3.86 F4800.0 E6158.113
G1 X-38.8 Y34.31 Z3.86 F4800.0 E6158.135
G1 X-38.8 Y-34.03 Z3.86 F4800.0 E6161.744
G1 X-39.2 Y-34.03 Z3.86 F4800.0 E6161.765
G1 X-39.2 Y34.31 Z3.86 F4800.0 E6165.375
G1 X-39.6 Y34.31 Z3.86 F4800.0 E6165.396
G1 X-39.6 Y-34.03 Z3.86 F4800.0 E6169.006
G1 X-40.0 Y-34.03 Z3.86 F4800.0 E6169.027
G1 X-40.0 Y34.31 Z3.86 F4800.0 E6172.636
G1 X-40.4 Y34.31 Z3.86 F4800.0 E6172.657
G1 X-40.4 Y-34.03 Z3.86 F4800.0 E6176.267
G1 X-40.8 Y-34.03 Z3.86 F4800.0 E6176.288
G1 X-40.8 Y34.31 Z3.86 F4800.0 E6179.898
G1 X-41.2 Y34.31 Z3.86 F4800.0 E6179.919
G1 X-41.2 Y-34.03 Z3.86 F4800.0 E6183.528
G1 X-41.6 Y-34.03 Z3.86 F4800.0 E6183.55
G1 X-41.6 Y34.31 Z3.86 F4800.0 E6187.159
G1 X-42.0 Y34.31 Z3.86 F4800.0 E6187.18
G1 X-42.0 Y-34.03 Z3.86 F4800.0 E6190.79
G1 X-42.4 Y-34.03 Z3.86 F4800.0 E6190.811
G1 X-42.4 Y34.31 Z3.86 F4800.0 E6194.421
G1 X-42.8 Y34.31 Z3.86 F4800.0 E6194.442
G1 X-42.8 Y-34.03 Z3.86 F4800.0 E6198.051
G1 X-43.2 Y-34.03 Z3.86 F4800.0 E6198.072
G1 X-43.2 Y34.31 Z3.86 F4800.0 E6201.682
G1 X-43.6 Y34.31 Z3.86 F4800.0 E6201.703
G1 X-43.6 Y-34.03 Z3.86 F4800.0 E6205.313
G1 X-44.0 Y-34.03 Z3.86 F4800.0 E6205.334
G1 X-44.0 Y34.31 Z3.86 F4800.0 E6208.943
G1 X-44.4 Y34.31 Z3.86 F4800.0 E6208.965
G1 X-44.4 Y-34.03 Z3.86 F4800.0 E6212.574
G1 X-44.8 Y-34.03 Z3.86 F4800.0 E6212.595
G1 X-44.8 Y34.31 Z3.86 F4800.0 E6216.205
G1 X-45.2 Y34.31 Z3.86 F4800.0 E6216.226
G1 X-45.2 Y-34.03 Z3.86 F4800.0 E6219.836
G1 X-45.6 Y-34.03 Z3.86 F4800.0 E6219.857
G1 X-45.6 Y34.31 Z3.86 F4800.0 E6223.466
G1 X-46.0 Y34.31 Z3.86 F4800.0 E6223.487
G1 X-46.0 Y-34.03 Z3.86 F4800.0 E6227.097
G1 X-46.4 Y-34.03 Z3.86 F4800.0 E6227.118
G1 X-46.4 Y34.31 Z3.86 F4800.0 E6230.728
G1 X-46.8 Y34.31 Z3.86 F4800.0 E6230.749
G1 X-46.8 Y-34.03 Z3.86 F4800.0 E6234.358
G1 X-47.2 Y-34.03 Z3.86 F4800.0 E6234.38
G1 X-47.2 Y34.31 Z3.86 F4800.0 E6237.989
G1 X-47.6 Y34.31 Z3.86 F4800.0 E6238.01
G1 X-47.6 Y-34.03 Z3.86 F4800.0 E6241.62
G1 X-48.0 Y-34.03 Z3.86 F4800.0 E6241.641
G1 X-48.0 Y34.31 Z3.86 F4800.0 E6245.251
G1 X-48.4 Y34.31 Z3.86 F4800.0 E6245.272
G1 X-48.4 Y-34.03 Z3.86 F4800.0 E6248.881
G1 X-48.8 Y-34.03 Z3.86 F4800.0 E6248.902
G1 X-48.8 Y34.31 Z3.86 F4800.0 E6252.512
G1 X-49.2 Y34.31 Z3.86 F4800.0 E6252.533
G1 X-49.2 Y-34.03 Z3.86 F4800.0 E6256.143
G1 X-49.6 Y-34.03 Z3.86 F4800.0 E6256.164
G1 X-49.6 Y34.31 Z3.86 F4800.0 E6259.773
G1 X-50.0 Y34.31 Z3.86 F4800.0 E6259.794
G1 X-50.0 Y-34.03 Z3.86 F4800.0 E6263.404
G1 X-50.4 Y-34.03 Z3.86 F4800.0 E6263.425
G1 X-50.4 Y34.31 Z3.86 F4800.0 E6267.035
G1 X-50.8 Y34.31 Z3.86 F4800.0 E6267.056
G1 X-50.8 Y-34.03 Z3.86 F4800.0 E6270.665
G1 X-51.2 Y-34.03 Z3.86 F4800.0 E6270.687
G1 X-51.2 Y34.31 Z3.86 F4800.0 E6274.296
G1 X-51.6 Y34.31 Z3.86 F4800.0 E6274.317
G1 X-51.6 Y-34.03 Z3.86 F4800.0 E6277.927
G1 X-52.0 Y-34.03 Z3.86 F4800.0 E6277.948
G1 X-52.0 Y34.31 Z3.86 F4800.0 E6281.558
G1 X-52.4 Y34.31 Z3.86 F4800.0 E6281.579
G1 X-52.4 Y-34.03 Z3.86 F4800.0 E6285.188
G1 X-52.8 Y-34.03 Z3.86 F4800.0 E6285.209
G1 X-52.8 Y34.31 Z3.86 F4800.0 E6288.819
G1 X-53.2 Y34.31 Z3.86 F4800.0 E6288.84
G1 X-53.2 Y-34.03 Z3.86 F4800.0 E6292.45
G1 X-53.6 Y-33.81 Z3.86 F4800.0 E6292.474
G1 X-53.6 Y34.09 Z3.86 F4800.0 E6296.06
G1 F1200.0
G1 E6295.06
G1 F4800.0
M103
G1 X53.2 Y34.97 Z3.86 F4200.0
G1 F1200.0
G1 E6296.06
G1 F4200.0
M101
G1 X52.0 Y34.97 Z3.86 F4800.0 E6296.124
G1 X50.13 Y30.14 Z3.86 F4800.0 E6296.397
G1 X50.13 Y-34.14 Z3.86 F4800.0 E6299.793
G1 X52.0 Y-34.97 Z3.86 F4800.0 E6299.901
G1 X53.2 Y-34.97 Z3.86 F4800.0 E6299.965
G1 X53.6 Y-34.75 Z3.86 F4800.0 E6299.989
G1 X53.6 Y34.75 Z3.86 F4800.0 E6303.661
G1 F1200.0
G1 E6302.661
G1 F4800.0
M103
(</infill>)
(</nestedRing>)
(</rotation>)
(</layer>)
(<layer> 4.131 )
(<rotation> (-1+1.22464679915e-16j) )
(<nestedRing>)
(<boundaryPerimeter>)
(<boundaryPoint> X-16.55 Y35.185 Z4.131 </boundaryPoint>)
(<boundaryPoint> X-54.488 Y35.185 Z4.131 </boundaryPoint>)
(<boundaryPoint> X-54.488 Y-34.906 Z4.131 </boundaryPoint>)
(<boundaryPoint> X-16.55 Y-34.906 Z4.131 </boundaryPoint>)
(<boundaryPoint> X-16.55 Y-35.854 Z4.131 </boundaryPoint>)
(<boundaryPoint> X54.488 Y-35.854 Z4.131 </boundaryPoint>)
(<boundaryPoint> X54.488 Y35.854 Z4.131 </boundaryPoint>)
(<boundaryPoint> X-16.55 Y35.854 Z4.131 </boundaryPoint>)
(<loop> outer )
G1 X-53.89 Y-33.83 Z4.13 F4200.0
G1 F1200.0
G1 E6303.661
G1 F4200.0
M101
G1 X-53.89 Y-34.31 Z4.13 F4800.0 E6303.686
G1 X-15.95 Y-34.31 Z4.13 F4800.0 E6305.69
G1 X-15.95 Y-35.25 Z4.13 F4800.0 E6305.74
G1 X53.89 Y-35.25 Z4.13 F4800.0 E6309.429
G1 X53.89 Y35.25 Z4.13 F4800.0 E6313.154
G1 X-15.95 Y35.25 Z4.13 F4800.0 E6316.843
G1 X-15.95 Y34.59 Z4.13 F4800.0 E6316.878
G1 X-53.89 Y34.59 Z4.13 F4800.0 E6318.882
G1 X-53.89 Y-33.83 Z4.13 F4800.0 E6322.496
G1 F1200.0
G1 E6322.496
G1 F4800.0
M103
M73 P11 (display progress)
(</loop>)
(<edge> outer )
;M108 R40.0
G1 X-54.29 Y-33.83 Z4.13 F4200.0
G1 F1200.0
G1 E6322.496
G1 F4200.0
M101
G1 X-54.29 Y-34.31 Z4.13 F2400.0 E6322.521
G1 X-54.29 Y-34.71 Z4.13 F2400.0 E6322.542
G1 X-16.35 Y-34.71 Z4.13 F2400.0 E6324.546
G1 X-16.35 Y-35.65 Z4.13 F2400.0 E6324.597
G1 X54.29 Y-35.65 Z4.13 F2400.0 E6328.328
G1 X54.29 Y35.65 Z4.13 F2400.0 E6332.095
G1 X-16.35 Y35.65 Z4.13 F2400.0 E6335.826
G1 X-16.35 Y34.99 Z4.13 F2400.0 E6335.862
G1 X-54.29 Y34.99 Z4.13 F2400.0 E6337.866
G1 X-54.29 Y-33.83 Z4.13 F2400.0 E6341.501
G1 F1200.0
G1 E6340.501
G1 F2400.0
M103
(</edge>)
(</boundaryPerimeter>)
(<infill>)
(<infillBoundary>)
(<infillPoint> X-15.95 Y34.585 Z2.565 </infillPoint>)
(<infillPoint> X-53.888 Y34.585 Z2.565 </infillPoint>)
(<infillPoint> X-53.888 Y-34.306 Z2.565 </infillPoint>)
(<infillPoint> X-15.95 Y-34.306 Z2.565 </infillPoint>)
(<infillPoint> X-15.95 Y-35.254 Z2.565 </infillPoint>)
(<infillPoint> X53.888 Y-35.254 Z2.565 </infillPoint>)
(<infillPoint> X53.888 Y35.254 Z2.565 </infillPoint>)
(<infillPoint> X-15.95 Y35.254 Z2.565 </infillPoint>)
(</infillBoundary>)
;M108 R80.0
G1 X53.61 Y-29.2 Z4.13 F4200.0
G1 F1200.0
G1 E6341.501
G1 F4200.0
M101
G1 X53.61 Y-32.4 Z4.13 F4800.0 E6341.67
G1 X50.14 Y-33.87 Z4.13 F4800.0 E6341.869
G1 X49.86 Y-33.87 Z4.13 F4800.0 E6341.884
G1 X46.14 Y-30.13 Z4.13 F4800.0 E6342.163
G1 X45.86 Y-30.13 Z4.13 F4800.0 E6342.178
G1 X42.14 Y-33.87 Z4.13 F4800.0 E6342.457
G1 X41.86 Y-33.87 Z4.13 F4800.0 E6342.471
G1 X38.14 Y-30.13 Z4.13 F4800.0 E6342.75
G1 X37.86 Y-30.13 Z4.13 F4800.0 E6342.765
G1 X34.14 Y-33.87 Z4.13 F4800.0 E6343.044
G1 X33.86 Y-33.87 Z4.13 F4800.0 E6343.059
G1 X30.14 Y-30.13 Z4.13 F4800.0 E6343.338
G1 X29.86 Y-30.13 Z4.13 F4800.0 E6343.353
G1 X26.14 Y-33.87 Z4.13 F4800.0 E6343.632
G1 X25.86 Y-33.87 Z4.13 F4800.0 E6343.646
G1 X22.14 Y-30.13 Z4.13 F4800.0 E6343.925
G1 X21.86 Y-30.13 Z4.13 F4800.0 E6343.94
G1 X18.14 Y-33.87 Z4.13 F4800.0 E6344.219
G1 X17.86 Y-33.87 Z4.13 F4800.0 E6344.234
G1 X14.14 Y-30.13 Z4.13 F4800.0 E6344.513
G1 X13.86 Y-30.13 Z4.13 F4800.0 E6344.528
G1 X10.14 Y-33.87 Z4.13 F4800.0 E6344.807
G1 X9.86 Y-33.87 Z4.13 F4800.0 E6344.821
G1 X6.14 Y-30.13 Z4.13 F4800.0 E6345.1
G1 X5.86 Y-30.13 Z4.13 F4800.0 E6345.115
G1 X2.14 Y-33.87 Z4.13 F4800.0 E6345.394
G1 X-14.14 Y-33.87 Z4.13 F4800.0 E6346.254
G1 X-50.14 Y-30.13 Z4.13 F4800.0 E6348.166
G1 X-53.61 Y-29.2 Z4.13 F4800.0 E6348.356
G1 X-53.61 Y-33.6 Z4.13 F4800.0 E6348.588
G1 X-53.41 Y-34.0 Z4.13 F4800.0 E6348.612
G1 F1200.0
G1 E6347.612
G1 F4800.0
M103
G1 X-53.61 Y0.4 Z4.13 F4200.0
G1 F1200.0
G1 E6348.612
G1 F4200.0
M101
G1 X53.61 Y0.4 Z4.13 F4800.0 E6354.275
G1 X53.61 Y0.8 Z4.13 F4800.0 E6354.297
G1 X-53.61 Y0.8 Z4.13 F4800.0 E6359.96
G1 X-53.61 Y1.2 Z4.13 F4800.0 E6359.981
G1 X53.61 Y1.2 Z4.13 F4800.0 E6365.645
G1 X53.61 Y1.6 Z4.13 F4800.0 E6365.666
G1 X-53.61 Y1.6 Z4.13 F4800.0 E6371.33
G1 X-53.61 Y2.0 Z4.13 F4800.0 E6371.351
G1 X53.61 Y2.0 Z4.13 F4800.0 E6377.015
G1 X53.61 Y2.4 Z4.13 F4800.0 E6377.036
G1 X-53.61 Y2.4 Z4.13 F4800.0 E6382.699
G1 X-53.61 Y2.8 Z4.13 F4800.0 E6382.721
G1 X53.61 Y2.8 Z4.13 F4800.0 E6388.384
G1 X53.61 Y3.2 Z4.13 F4800.0 E6388.405
G1 X-53.61 Y3.2 Z4.13 F4800.0 E6394.069
G1 X-53.61 Y3.6 Z4.13 F4800.0 E6394.09
G1 X53.61 Y3.6 Z4.13 F4800.0 E6399.754
G1 X53.61 Y4.0 Z4.13 F4800.0 E6399.775
G1 X-53.61 Y4.0 Z4.13 F4800.0 E6405.439
G1 X-53.61 Y4.4 Z4.13 F4800.0 E6405.46
G1 X53.61 Y4.4 Z4.13 F4800.0 E6411.124
G1 X53.61 Y4.8 Z4.13 F4800.0 E6411.145
G1 X-53.61 Y4.8 Z4.13 F4800.0 E6416.808
G1 X-53.61 Y5.2 Z4.13 F4800.0 E6416.829
G1 X53.61 Y5.2 Z4.13 F4800.0 E6422.493
G1 X53.61 Y5.6 Z4.13 F4800.0 E6422.514
G1 X-53.61 Y5.6 Z4.13 F4800.0 E6428.178
G1 X-53.61 Y6.0 Z4.13 F4800.0 E6428.199
G1 X53.61 Y6.0 Z4.13 F4800.0 E6433.863
G1 X53.61 Y6.4 Z4.13 F4800.0 E6433.884
G1 X-53.61 Y6.4 Z4.13 F4800.0 E6439.548
G1 X-53.61 Y6.8 Z4.13 F4800.0 E6439.569
G1 X53.61 Y6.8 Z4.13 F4800.0 E6445.232
G1 X53.61 Y7.2 Z4.13 F4800.0 E6445.253
G1 X-53.61 Y7.2 Z4.13 F4800.0 E6450.917
G1 X-53.61 Y7.6 Z4.13 F4800.0 E6450.938
G1 X53.61 Y7.6 Z4.13 F4800.0 E6456.602
G1 X53.61 Y8.0 Z4.13 F4800.0 E6456.623
G1 X-53.61 Y8.0 Z4.13 F4800.0 E6462.287
G1 X-53.61 Y8.4 Z4.13 F4800.0 E6462.308
G1 X53.61 Y8.4 Z4.13 F4800.0 E6467.972
G1 X53.61 Y8.8 Z4.13 F4800.0 E6467.993
G1 X-53.61 Y8.8 Z4.13 F4800.0 E6473.656
G1 X-53.61 Y9.2 Z4.13 F4800.0 E6473.678
G1 X53.61 Y9.2 Z4.13 F4800.0 E6479.341
G1 X53.61 Y9.6 Z4.13 F4800.0 E6479.362
G1 X-53.61 Y9.6 Z4.13 F4800.0 E6485.026
G1 X-53.61 Y10.0 Z4.13 F4800.0 E6485.047
G1 X53.61 Y10.0 Z4.13 F4800.0 E6490.711
G1 X53.61 Y10.4 Z4.13 F4800.0 E6490.732
G1 X-53.61 Y10.4 Z4.13 F4800.0 E6496.396
G1 X-53.61 Y10.8 Z4.13 F4800.0 E6496.417
G1 X53.61 Y10.8 Z4.13 F4800.0 E6502.08
G1 X53.61 Y11.2 Z4.13 F4800.0 E6502.102
G1 X-53.61 Y11.2 Z4.13 F4800.0 E6507.765
G1 X-53.61 Y11.6 Z4.13 F4800.0 E6507.786
G1 X53.61 Y11.6 Z4.13 F4800.0 E6513.45
G1 X53.61 Y12.0 Z4.13 F4800.0 E6513.471
G1 X-53.61 Y12.0 Z4.13 F4800.0 E6519.135
G1 X-53.61 Y12.4 Z4.13 F4800.0 E6519.156
G1 X53.61 Y12.4 Z4.13 F4800.0 E6524.82
G1 X53.61 Y12.8 Z4.13 F4800.0 E6524.841
G1 X-53.61 Y12.8 Z4.13 F4800.0 E6530.504
G1 X-53.61 Y13.2 Z4.13 F4800.0 E6530.526
G1 X53.61 Y13.2 Z4.13 F4800.0 E6536.189
G1 X53.61 Y13.6 Z4.13 F4800.0 E6536.21
G1 X-53.61 Y13.6 Z4.13 F4800.0 E6541.874
G1 X-53.61 Y14.0 Z4.13 F4800.0 E6541.895
G1 X53.61 Y14.0 Z4.13 F4800.0 E6547.559
G1 X53.61 Y14.4 Z4.13 F4800.0 E6547.58
G1 X-53.61 Y14.4 Z4.13 F4800.0 E6553.244
G1 X-53.61 Y14.8 Z4.13 F4800.0 E6553.265
G1 X53.61 Y14.8 Z4.13 F4800.0 E6558.928
G1 X53.61 Y15.2 Z4.13 F4800.0 E6558.95
G1 X-53.61 Y15.2 Z4.13 F4800.0 E6564.613
G1 X-53.61 Y15.6 Z4.13 F4800.0 E6564.634
G1 X53.61 Y15.6 Z4.13 F4800.0 E6570.298
G1 X53.61 Y16.0 Z4.13 F4800.0 E6570.319
G1 X-53.61 Y16.0 Z4.13 F4800.0 E6575.983
G1 X-53.61 Y16.4 Z4.13 F4800.0 E6576.004
G1 X53.61 Y16.4 Z4.13 F4800.0 E6581.668
G1 X53.61 Y16.8 Z4.13 F4800.0 E6581.689
G1 X-53.61 Y16.8 Z4.13 F4800.0 E6587.353
G1 X-53.61 Y17.2 Z4.13 F4800.0 E6587.374
G1 X53.61 Y17.2 Z4.13 F4800.0 E6593.037
G1 X53.61 Y17.6 Z4.13 F4800.0 E6593.058
G1 X-53.61 Y17.6 Z4.13 F4800.0 E6598.722
G1 X-53.61 Y18.0 Z4.13 F4800.0 E6598.743
G1 X53.61 Y18.0 Z4.13 F4800.0 E6604.407
G1 X53.61 Y18.4 Z4.13 F4800.0 E6604.428
G1 X-53.61 Y18.4 Z4.13 F4800.0 E6610.092
G1 X-53.61 Y18.8 Z4.13 F4800.0 E6610.113
G1 X53.61 Y18.8 Z4.13 F4800.0 E6615.777
G1 X53.61 Y19.2 Z4.13 F4800.0 E6615.798
G1 X-53.61 Y19.2 Z4.13 F4800.0 E6621.461
G1 X-53.61 Y19.6 Z4.13 F4800.0 E6621.482
G1 X53.61 Y19.6 Z4.13 F4800.0 E6627.146
G1 X53.61 Y20.0 Z4.13 F4800.0 E6627.167
G1 X-53.61 Y20.0 Z4.13 F4800.0 E6632.831
G1 X-53.61 Y20.4 Z4.13 F4800.0 E6632.852
G1 X53.61 Y20.4 Z4.13 F4800.0 E6638.516
G1 X53.61 Y20.8 Z4.13 F4800.0 E6638.537
G1 X-53.61 Y20.8 Z4.13 F4800.0 E6644.201
G1 X-53.61 Y21.2 Z4.13 F4800.0 E6644.222
G1 X53.61 Y21.2 Z4.13 F4800.0 E6649.885
G1 X53.61 Y21.6 Z4.13 F4800.0 E6649.907
G1 X-53.61 Y21.6 Z4.13 F4800.0 E6655.57
G1 X-53.61 Y22.0 Z4.13 F4800.0 E6655.591
G1 X53.61 Y22.0 Z4.13 F4800.0 E6661.255
G1 X53.61 Y22.4 Z4.13 F4800.0 E6661.276
G1 X-53.61 Y22.4 Z4.13 F4800.0 E6666.94
G1 X-53.61 Y22.8 Z4.13 F4800.0 E6666.961
G1 X53.61 Y22.8 Z4.13 F4800.0 E6672.625
G1 X53.61 Y23.2 Z4.13 F4800.0 E6672.646
G1 X-53.61 Y23.2 Z4.13 F4800.0 E6678.309
G1 X-53.61 Y23.6 Z4.13 F4800.0 E6678.331
G1 X53.61 Y23.6 Z4.13 F4800.0 E6683.994
G1 X53.61 Y24.0 Z4.13 F4800.0 E6684.015
G1 X-53.61 Y24.0 Z4.13 F4800.0 E6689.679
G1 X-53.61 Y24.4 Z4.13 F4800.0 E6689.7
G1 X53.61 Y24.4 Z4.13 F4800.0 E6695.364
G1 X53.61 Y24.8 Z4.13 F4800.0 E6695.385
G1 X-53.61 Y24.8 Z4.13 F4800.0 E6701.049
G1 X-53.61 Y25.2 Z4.13 F4800.0 E6701.07
G1 X53.61 Y25.2 Z4.13 F4800.0 E6706.733
G1 X53.61 Y25.6 Z4.13 F4800.0 E6706.755
G1 X-53.61 Y25.6 Z4.13 F4800.0 E6712.418
G1 X-53.61 Y26.0 Z4.13 F4800.0 E6712.439
G1 X53.61 Y26.0 Z4.13 F4800.0 E6718.103
G1 X53.61 Y26.4 Z4.13 F4800.0 E6718.124
G1 X-53.61 Y26.4 Z4.13 F4800.0 E6723.788
G1 X-53.61 Y26.8 Z4.13 F4800.0 E6723.809
G1 X53.61 Y26.8 Z4.13 F4800.0 E6729.473
G1 X53.61 Y27.2 Z4.13 F4800.0 E6729.494
G1 X-53.61 Y27.2 Z4.13 F4800.0 E6735.157
G1 X-53.61 Y27.6 Z4.13 F4800.0 E6735.179
G1 X53.61 Y27.6 Z4.13 F4800.0 E6740.842
G1 X53.61 Y28.0 Z4.13 F4800.0 E6740.863
G1 X-53.61 Y28.0 Z4.13 F4800.0 E6746.527
G1 X-53.61 Y31.6 Z4.13 F4800.0 E6746.717
G1 X-46.14 Y29.87 Z4.13 F4800.0 E6747.122
G1 X50.14 Y29.87 Z4.13 F4800.0 E6752.208
G1 X53.61 Y31.6 Z4.13 F4800.0 E6752.413
G1 X53.61 Y28.4 Z4.13 F4800.0 E6752.582
G1 F1200.0
G1 E6751.582
G1 F4800.0
M103
G1 X53.61 Y-0.0 Z4.13 F4200.0
G1 F1200.0
G1 E6752.582
G1 F4200.0
M101
G1 X-53.61 Y0.0 Z4.13 F4800.0 E6758.245
G1 X-53.61 Y-0.4 Z4.13 F4800.0 E6758.267
G1 X53.61 Y-0.4 Z4.13 F4800.0 E6763.93
G1 X53.61 Y-0.8 Z4.13 F4800.0 E6763.951
G1 X-53.61 Y-0.8 Z4.13 F4800.0 E6769.615
G1 X-53.61 Y-1.2 Z4.13 F4800.0 E6769.636
G1 X53.61 Y-1.2 Z4.13 F4800.0 E6775.3
G1 X53.61 Y-1.6 Z4.13 F4800.0 E6775.321
G1 X-53.61 Y-1.6 Z4.13 F4800.0 E6780.985
G1 X-53.61 Y-2.0 Z4.13 F4800.0 E6781.006
G1 X53.61 Y-2.0 Z4.13 F4800.0 E6786.67
G1 X53.61 Y-2.4 Z4.13 F4800.0 E6786.691
G1 X-53.61 Y-2.4 Z4.13 F4800.0 E6792.354
G1 X-53.61 Y-2.8 Z4.13 F4800.0 E6792.375
G1 X53.61 Y-2.8 Z4.13 F4800.0 E6798.039
G1 X53.61 Y-3.2 Z4.13 F4800.0 E6798.06
G1 X-53.61 Y-3.2 Z4.13 F4800.0 E6803.724
G1 X-53.61 Y-3.6 Z4.13 F4800.0 E6803.745
G1 X53.61 Y-3.6 Z4.13 F4800.0 E6809.409
G1 X53.61 Y-4.0 Z4.13 F4800.0 E6809.43
G1 X-53.61 Y-4.0 Z4.13 F4800.0 E6815.094
G1 X-53.61 Y-4.4 Z4.13 F4800.0 E6815.115
G1 X53.61 Y-4.4 Z4.13 F4800.0 E6820.778
G1 X53.61 Y-4.8 Z4.13 F4800.0 E6820.799
G1 X-53.61 Y-4.8 Z4.13 F4800.0 E6826.463
G1 X-53.61 Y-5.2 Z4.13 F4800.0 E6826.484
G1 X53.61 Y-5.2 Z4.13 F4800.0 E6832.148
G1 X53.61 Y-5.6 Z4.13 F4800.0 E6832.169
G1 X-53.61 Y-5.6 Z4.13 F4800.0 E6837.833
G1 X-53.61 Y-6.0 Z4.13 F4800.0 E6837.854
G1 X53.61 Y-6.0 Z4.13 F4800.0 E6843.518
G1 X53.61 Y-6.4 Z4.13 F4800.0 E6843.539
G1 X-53.61 Y-6.4 Z4.13 F4800.0 E6849.202
G1 X-53.61 Y-6.8 Z4.13 F4800.0 E6849.224
G1 X53.61 Y-6.8 Z4.13 F4800.0 E6854.887
G1 X53.61 Y-7.2 Z4.13 F4800.0 E6854.908
G1 X-53.61 Y-7.2 Z4.13 F4800.0 E6860.572
G1 X-53.61 Y-7.6 Z4.13 F4800.0 E6860.593
G1 X53.61 Y-7.6 Z4.13 F4800.0 E6866.257
G1 X53.61 Y-8.0 Z4.13 F4800.0 E6866.278
G1 X-53.61 Y-8.0 Z4.13 F4800.0 E6871.942
G1 X-53.61 Y-8.4 Z4.13 F4800.0 E6871.963
G1 X53.61 Y-8.4 Z4.13 F4800.0 E6877.626
G1 X53.61 Y-8.8 Z4.13 F4800.0 E6877.648
G1 X-53.61 Y-8.8 Z4.13 F4800.0 E6883.311
G1 X-53.61 Y-9.2 Z4.13 F4800.0 E6883.332
G1 X53.61 Y-9.2 Z4.13 F4800.0 E6888.996
G1 X53.61 Y-9.6 Z4.13 F4800.0 E6889.017
G1 X-53.61 Y-9.6 Z4.13 F4800.0 E6894.681
G1 X-53.61 Y-10.0 Z4.13 F4800.0 E6894.702
G1 X53.61 Y-10.0 Z4.13 F4800.0 E6900.366
G1 X53.61 Y-10.4 Z4.13 F4800.0 E6900.387
G1 X-53.61 Y-10.4 Z4.13 F4800.0 E6906.05
G1 X-53.61 Y-10.8 Z4.13 F4800.0 E6906.072
G1 X53.61 Y-10.8 Z4.13 F4800.0 E6911.735
G1 X53.61 Y-11.2 Z4.13 F4800.0 E6911.756
G1 X-53.61 Y-11.2 Z4.13 F4800.0 E6917.42
G1 X-53.61 Y-11.6 Z4.13 F4800.0 E6917.441
G1 X53.61 Y-11.6 Z4.13 F4800.0 E6923.105
G1 X53.61 Y-12.0 Z4.13 F4800.0 E6923.126
G1 X-53.61 Y-12.0 Z4.13 F4800.0 E6928.79
G1 X-53.61 Y-12.4 Z4.13 F4800.0 E6928.811
G1 X53.61 Y-12.4 Z4.13 F4800.0 E6934.475
G1 X53.61 Y-12.8 Z4.13 F4800.0 E6934.496
G1 X-53.61 Y-12.8 Z4.13 F4800.0 E6940.159
G1 X-53.61 Y-13.2 Z4.13 F4800.0 E6940.18
G1 X53.61 Y-13.2 Z4.13 F4800.0 E6945.844
G1 X53.61 Y-13.6 Z4.13 F4800.0 E6945.865
G1 X-53.61 Y-13.6 Z4.13 F4800.0 E6951.529
G1 X-53.61 Y-14.0 Z4.13 F4800.0 E6951.55
G1 X53.61 Y-14.0 Z4.13 F4800.0 E6957.214
G1 X53.61 Y-14.4 Z4.13 F4800.0 E6957.235
G1 X-53.61 Y-14.4 Z4.13 F4800.0 E6962.899
G1 X-53.61 Y-14.8 Z4.13 F4800.0 E6962.92
G1 X53.61 Y-14.8 Z4.13 F4800.0 E6968.583
G1 X53.61 Y-15.2 Z4.13 F4800.0 E6968.604
G1 X-53.61 Y-15.2 Z4.13 F4800.0 E6974.268
G1 X-53.61 Y-15.6 Z4.13 F4800.0 E6974.289
G1 X53.61 Y-15.6 Z4.13 F4800.0 E6979.953
G1 X53.61 Y-16.0 Z4.13 F4800.0 E6979.974
G1 X-53.61 Y-16.0 Z4.13 F4800.0 E6985.638
G1 X-53.61 Y-16.4 Z4.13 F4800.0 E6985.659
G1 X53.61 Y-16.4 Z4.13 F4800.0 E6991.323
G1 X53.61 Y-16.8 Z4.13 F4800.0 E6991.344
G1 X-53.61 Y-16.8 Z4.13 F4800.0 E6997.007
G1 X-53.61 Y-17.2 Z4.13 F4800.0 E6997.029
G1 X53.61 Y-17.2 Z4.13 F4800.0 E7002.692
G1 X53.61 Y-17.6 Z4.13 F4800.0 E7002.713
G1 X-53.61 Y-17.6 Z4.13 F4800.0 E7008.377
G1 X-53.61 Y-18.0 Z4.13 F4800.0 E7008.398
G1 X53.61 Y-18.0 Z4.13 F4800.0 E7014.062
G1 X53.61 Y-18.4 Z4.13 F4800.0 E7014.083
G1 X-53.61 Y-18.4 Z4.13 F4800.0 E7019.747
G1 X-53.61 Y-18.8 Z4.13 F4800.0 E7019.768
G1 X53.61 Y-18.8 Z4.13 F4800.0 E7025.431
G1 X53.61 Y-19.2 Z4.13 F4800.0 E7025.453
G1 X-53.61 Y-19.2 Z4.13 F4800.0 E7031.116
G1 X-53.61 Y-19.6 Z4.13 F4800.0 E7031.137
G1 X53.61 Y-19.6 Z4.13 F4800.0 E7036.801
G1 X53.61 Y-20.0 Z4.13 F4800.0 E7036.822
G1 X-53.61 Y-20.0 Z4.13 F4800.0 E7042.486
G1 X-53.61 Y-20.4 Z4.13 F4800.0 E7042.507
G1 X53.61 Y-20.4 Z4.13 F4800.0 E7048.171
G1 X53.61 Y-20.8 Z4.13 F4800.0 E7048.192
G1 X-53.61 Y-20.8 Z4.13 F4800.0 E7053.855
G1 X-53.61 Y-21.2 Z4.13 F4800.0 E7053.877
G1 X53.61 Y-21.2 Z4.13 F4800.0 E7059.54
G1 X53.61 Y-21.6 Z4.13 F4800.0 E7059.561
G1 X-53.61 Y-21.6 Z4.13 F4800.0 E7065.225
G1 X-53.61 Y-22.0 Z4.13 F4800.0 E7065.246
G1 X53.61 Y-22.0 Z4.13 F4800.0 E7070.91
G1 X53.61 Y-22.4 Z4.13 F4800.0 E7070.931
G1 X-53.61 Y-22.4 Z4.13 F4800.0 E7076.595
G1 X-53.61 Y-22.8 Z4.13 F4800.0 E7076.616
G1 X53.61 Y-22.8 Z4.13 F4800.0 E7082.279
G1 X53.61 Y-23.2 Z4.13 F4800.0 E7082.301
G1 X-53.61 Y-23.2 Z4.13 F4800.0 E7087.964
G1 X-53.61 Y-23.6 Z4.13 F4800.0 E7087.985
G1 X53.61 Y-23.6 Z4.13 F4800.0 E7093.649
G1 X53.61 Y-24.0 Z4.13 F4800.0 E7093.67
G1 X-53.61 Y-24.0 Z4.13 F4800.0 E7099.334
G1 X-53.61 Y-24.4 Z4.13 F4800.0 E7099.355
G1 X53.61 Y-24.4 Z4.13 F4800.0 E7105.019
G1 X53.61 Y-24.8 Z4.13 F4800.0 E7105.04
G1 X-53.61 Y-24.8 Z4.13 F4800.0 E7110.704
G1 X-53.61 Y-25.2 Z4.13 F4800.0 E7110.725
G1 X53.61 Y-25.2 Z4.13 F4800.0 E7116.388
G1 X53.61 Y-25.6 Z4.13 F4800.0 E7116.409
G1 X-53.61 Y-25.6 Z4.13 F4800.0 E7122.073
G1 X-53.61 Y-26.0 Z4.13 F4800.0 E7122.094
G1 X53.61 Y-26.0 Z4.13 F4800.0 E7127.758
G1 X53.61 Y-26.4 Z4.13 F4800.0 E7127.779
G1 X-53.61 Y-26.4 Z4.13 F4800.0 E7133.443
G1 X-53.61 Y-26.8 Z4.13 F4800.0 E7133.464
G1 X53.61 Y-26.8 Z4.13 F4800.0 E7139.128
G1 X53.61 Y-27.2 Z4.13 F4800.0 E7139.149
G1 X-53.61 Y-27.2 Z4.13 F4800.0 E7144.812
G1 X-53.61 Y-27.6 Z4.13 F4800.0 E7144.833
G1 X53.61 Y-27.6 Z4.13 F4800.0 E7150.497
G1 X53.61 Y-28.0 Z4.13 F4800.0 E7150.518
G1 X-53.61 Y-28.0 Z4.13 F4800.0 E7156.182
G1 X-53.61 Y-28.8 Z4.13 F4800.0 E7156.224
G1 X-50.14 Y-29.87 Z4.13 F4800.0 E7156.416
G1 X46.14 Y-29.87 Z4.13 F4800.0 E7161.502
G1 X53.61 Y-28.8 Z4.13 F4800.0 E7161.901
G1 X53.61 Y-28.4 Z4.13 F4800.0 E7161.922
G1 F1200.0
G1 E7160.922
G1 F4800.0
M103
G1 X53.55 Y-34.8 Z4.13 F4200.0
G1 F1200.0
G1 E7161.922
G1 F4200.0
M101
G1 X53.61 Y-34.4 Z4.13 F4800.0 E7161.943
G1 X53.61 Y-32.8 Z4.13 F4800.0 E7162.028
G1 X50.14 Y-34.13 Z4.13 F4800.0 E7162.224
G1 X-14.14 Y-34.13 Z4.13 F4800.0 E7165.619
G1 X-15.67 Y-34.4 Z4.13 F4800.0 E7165.701
G1 X-15.62 Y-34.8 Z4.13 F4800.0 E7165.723
G1 F1200.0
G1 E7164.723
G1 F4800.0
M103
G1 X-53.61 Y32.0 Z4.13 F4200.0
G1 F1200.0
G1 E7165.723
G1 F4200.0
M101
G1 X-53.61 Y34.0 Z4.13 F4800.0 E7165.828
G1 X-49.86 Y34.0 Z4.13 F4800.0 E7166.026
G1 X-46.14 Y30.13 Z4.13 F4800.0 E7166.31
G1 X-45.86 Y30.13 Z4.13 F4800.0 E7166.325
G1 X-42.14 Y34.0 Z4.13 F4800.0 E7166.609
G1 X-1.86 Y33.87 Z4.13 F4800.0 E7168.736
G1 X1.86 Y30.13 Z4.13 F4800.0 E7169.015
G1 X2.14 Y30.13 Z4.13 F4800.0 E7169.03
G1 X5.86 Y33.87 Z4.13 F4800.0 E7169.309
G1 X6.14 Y33.87 Z4.13 F4800.0 E7169.324
G1 X9.86 Y30.13 Z4.13 F4800.0 E7169.603
G1 X10.14 Y30.13 Z4.13 F4800.0 E7169.618
G1 X13.86 Y33.87 Z4.13 F4800.0 E7169.897
G1 X14.14 Y33.87 Z4.13 F4800.0 E7169.911
G1 X17.86 Y30.13 Z4.13 F4800.0 E7170.19
G1 X18.14 Y30.13 Z4.13 F4800.0 E7170.205
G1 X21.86 Y33.87 Z4.13 F4800.0 E7170.484
G1 X22.14 Y33.87 Z4.13 F4800.0 E7170.499
G1 X25.86 Y30.13 Z4.13 F4800.0 E7170.778
G1 X26.14 Y30.13 Z4.13 F4800.0 E7170.793
G1 X29.86 Y33.87 Z4.13 F4800.0 E7171.071
G1 X30.14 Y33.87 Z4.13 F4800.0 E7171.086
G1 X33.86 Y30.13 Z4.13 F4800.0 E7171.365
G1 X34.14 Y30.13 Z4.13 F4800.0 E7171.38
G1 X37.86 Y33.87 Z4.13 F4800.0 E7171.659
G1 X38.14 Y33.87 Z4.13 F4800.0 E7171.674
G1 X41.86 Y30.13 Z4.13 F4800.0 E7171.953
G1 X42.14 Y30.13 Z4.13 F4800.0 E7171.967
G1 X45.86 Y33.87 Z4.13 F4800.0 E7172.246
G1 X46.14 Y33.87 Z4.13 F4800.0 E7172.261
G1 X49.86 Y30.13 Z4.13 F4800.0 E7172.54
G1 X50.14 Y30.13 Z4.13 F4800.0 E7172.555
G1 X53.61 Y32.0 Z4.13 F4800.0 E7172.763
G1 X53.61 Y34.4 Z4.13 F4800.0 E7172.89
G1 X53.55 Y34.8 Z4.13 F4800.0 E7172.911
G1 X46.14 Y34.13 Z4.13 F4800.0 E7173.305
G1 X-10.14 Y34.13 Z4.13 F4800.0 E7176.278
G1 X-15.67 Y34.4 Z4.13 F4800.0 E7176.57
G1 X-15.66 Y34.8 Z4.13 F4800.0 E7176.591
G1 F1200.0
G1 E7175.591
G1 F4800.0
M103
(</infill>)
(</nestedRing>)
(</rotation>)
(</layer>)
(<layer> 4.401 )
(<rotation> (6.12323399574e-17+1j) )
(<nestedRing>)
(<boundaryPerimeter>)
(<boundaryPoint> X-16.55 Y35.185 Z4.401 </boundaryPoint>)
(<boundaryPoint> X-54.488 Y35.185 Z4.401 </boundaryPoint>)
(<boundaryPoint> X-54.488 Y-34.906 Z4.401 </boundaryPoint>)
(<boundaryPoint> X-16.55 Y-34.906 Z4.401 </boundaryPoint>)
(<boundaryPoint> X-16.55 Y-35.854 Z4.401 </boundaryPoint>)
(<boundaryPoint> X54.488 Y-35.854 Z4.401 </boundaryPoint>)
(<boundaryPoint> X54.488 Y35.854 Z4.401 </boundaryPoint>)
(<boundaryPoint> X-16.55 Y35.854 Z4.401 </boundaryPoint>)
(<loop> outer )
G1 X-53.87 Y-34.31 Z4.4 F4200.0
G1 F1200.0
G1 E7176.591
G1 F4200.0
M101
G1 X-15.95 Y-34.31 Z4.4 F4800.0 E7178.594
G1 X-15.95 Y-35.25 Z4.4 F4800.0 E7178.644
G1 X53.89 Y-35.25 Z4.4 F4800.0 E7182.333
G1 X53.89 Y35.25 Z4.4 F4800.0 E7186.058
G1 X-15.95 Y35.25 Z4.4 F4800.0 E7189.747
G1 X-15.95 Y34.59 Z4.4 F4800.0 E7189.782
G1 X-53.89 Y34.59 Z4.4 F4800.0 E7191.787
G1 X-53.89 Y-34.31 Z4.4 F4800.0 E7195.426
G1 X-53.87 Y-34.31 Z4.4 F4800.0 E7195.427
G1 F1200.0
G1 E7195.427
G1 F4800.0
M103
(</loop>)
(<edge> outer )
;M108 R40.0
G1 X-54.29 Y-34.33 Z4.4 F4200.0
G1 F1200.0
G1 E7195.427
G1 F4200.0
M101
G1 X-54.29 Y-34.71 Z4.4 F2400.0 E7195.447
G1 X-16.35 Y-34.71 Z4.4 F2400.0 E7197.451
G1 X-16.35 Y-35.65 Z4.4 F2400.0 E7197.501
G1 X54.29 Y-35.65 Z4.4 F2400.0 E7201.232
G1 X54.29 Y35.65 Z4.4 F2400.0 E7204.999
G1 X-16.35 Y35.65 Z4.4 F2400.0 E7208.731
G1 X-16.35 Y34.99 Z4.4 F2400.0 E7208.766
G1 X-54.29 Y34.99 Z4.4 F2400.0 E7210.77
G1 X-54.29 Y-34.31 Z4.4 F2400.0 E7214.43
G1 X-54.29 Y-34.33 Z4.4 F2400.0 E7214.432
G1 F1200.0
G1 E7213.432
G1 F2400.0
M103
(</edge>)
(</boundaryPerimeter>)
(<infill>)
(<infillBoundary>)
(<infillPoint> X-15.95 Y34.585 Z2.835 </infillPoint>)
(<infillPoint> X-53.888 Y34.585 Z2.835 </infillPoint>)
(<infillPoint> X-53.888 Y-34.306 Z2.835 </infillPoint>)
(<infillPoint> X-15.95 Y-34.306 Z2.835 </infillPoint>)
(<infillPoint> X-15.95 Y-35.254 Z2.835 </infillPoint>)
(<infillPoint> X53.888 Y-35.254 Z2.835 </infillPoint>)
(<infillPoint> X53.888 Y35.254 Z2.835 </infillPoint>)
(<infillPoint> X-15.95 Y35.254 Z2.835 </infillPoint>)
(</infillBoundary>)
;M108 R80.0
G1 X-20.4 Y-34.03 Z4.4 F4200.0
G1 F1200.0
G1 E7214.432
G1 F4200.0
M101
G1 X-16.4 Y-34.03 Z4.4 F4800.0 E7214.643
G1 X-18.13 Y-30.14 Z4.4 F4800.0 E7214.867
G1 X-18.13 Y34.14 Z4.4 F4800.0 E7218.263
G1 X-18.4 Y34.31 Z4.4 F4800.0 E7218.28
G1 X-20.8 Y34.31 Z4.4 F4800.0 E7218.407
G1 X-20.8 Y-34.03 Z4.4 F4800.0 E7222.016
G1 X-21.2 Y-34.03 Z4.4 F4800.0 E7222.037
G1 X-21.2 Y34.31 Z4.4 F4800.0 E7225.647
G1 X-21.6 Y34.31 Z4.4 F4800.0 E7225.668
G1 X-21.6 Y-34.03 Z4.4 F4800.0 E7229.278
G1 X-22.0 Y-34.03 Z4.4 F4800.0 E7229.299
G1 X-22.0 Y34.31 Z4.4 F4800.0 E7232.908
G1 X-22.4 Y34.31 Z4.4 F4800.0 E7232.93
G1 X-22.4 Y-34.03 Z4.4 F4800.0 E7236.539
G1 X-22.8 Y-34.03 Z4.4 F4800.0 E7236.56
G1 X-22.8 Y34.31 Z4.4 F4800.0 E7240.17
G1 X-23.2 Y34.31 Z4.4 F4800.0 E7240.191
G1 X-23.2 Y-34.03 Z4.4 F4800.0 E7243.801
G1 X-23.6 Y-34.03 Z4.4 F4800.0 E7243.822
G1 X-23.6 Y34.31 Z4.4 F4800.0 E7247.431
G1 X-24.0 Y34.31 Z4.4 F4800.0 E7247.452
G1 X-24.0 Y-34.03 Z4.4 F4800.0 E7251.062
G1 X-24.4 Y-34.03 Z4.4 F4800.0 E7251.083
G1 X-24.4 Y34.31 Z4.4 F4800.0 E7254.693
G1 X-24.8 Y34.31 Z4.4 F4800.0 E7254.714
G1 X-24.8 Y-34.03 Z4.4 F4800.0 E7258.323
G1 X-25.2 Y-34.03 Z4.4 F4800.0 E7258.345
G1 X-25.2 Y34.31 Z4.4 F4800.0 E7261.954
G1 X-25.6 Y34.31 Z4.4 F4800.0 E7261.975
G1 X-25.6 Y-34.03 Z4.4 F4800.0 E7265.585
G1 X-26.0 Y-34.03 Z4.4 F4800.0 E7265.606
G1 X-26.0 Y34.31 Z4.4 F4800.0 E7269.216
G1 X-26.4 Y34.31 Z4.4 F4800.0 E7269.237
G1 X-26.4 Y-34.03 Z4.4 F4800.0 E7272.846
G1 X-26.8 Y-34.03 Z4.4 F4800.0 E7272.867
G1 X-26.8 Y34.31 Z4.4 F4800.0 E7276.477
G1 X-27.2 Y34.31 Z4.4 F4800.0 E7276.498
G1 X-27.2 Y-34.03 Z4.4 F4800.0 E7280.108
G1 X-27.6 Y-34.03 Z4.4 F4800.0 E7280.129
G1 X-27.6 Y34.31 Z4.4 F4800.0 E7283.738
G1 X-28.0 Y34.31 Z4.4 F4800.0 E7283.76
G1 X-28.0 Y-34.03 Z4.4 F4800.0 E7287.369
G1 X-28.4 Y-34.03 Z4.4 F4800.0 E7287.39
G1 X-28.4 Y34.31 Z4.4 F4800.0 E7291.0
G1 X-28.8 Y34.31 Z4.4 F4800.0 E7291.021
G1 X-28.8 Y-34.03 Z4.4 F4800.0 E7294.631
G1 X-29.2 Y-34.03 Z4.4 F4800.0 E7294.652
G1 X-29.2 Y34.31 Z4.4 F4800.0 E7298.261
G1 X-29.6 Y34.31 Z4.4 F4800.0 E7298.282
G1 X-29.6 Y-34.03 Z4.4 F4800.0 E7301.892
G1 X-30.0 Y-34.03 Z4.4 F4800.0 E7301.913
G1 X-30.0 Y34.31 Z4.4 F4800.0 E7305.523
G1 X-30.4 Y34.31 Z4.4 F4800.0 E7305.544
G1 X-30.4 Y-34.03 Z4.4 F4800.0 E7309.153
G1 X-30.8 Y-34.03 Z4.4 F4800.0 E7309.174
G1 X-30.8 Y34.31 Z4.4 F4800.0 E7312.784
G1 X-31.2 Y34.31 Z4.4 F4800.0 E7312.805
G1 X-31.2 Y-34.03 Z4.4 F4800.0 E7316.415
G1 X-31.6 Y-34.03 Z4.4 F4800.0 E7316.436
G1 X-31.6 Y34.31 Z4.4 F4800.0 E7320.045
G1 X-32.0 Y34.31 Z4.4 F4800.0 E7320.067
G1 X-32.0 Y-34.03 Z4.4 F4800.0 E7323.676
G1 X-32.4 Y-34.03 Z4.4 F4800.0 E7323.697
G1 X-32.4 Y34.31 Z4.4 F4800.0 E7327.307
G1 X-32.8 Y34.31 Z4.4 F4800.0 E7327.328
G1 X-32.8 Y-34.03 Z4.4 F4800.0 E7330.938
G1 X-33.2 Y-34.03 Z4.4 F4800.0 E7330.959
G1 X-33.2 Y34.31 Z4.4 F4800.0 E7334.568
G1 X-33.6 Y34.31 Z4.4 F4800.0 E7334.589
G1 X-33.6 Y-34.03 Z4.4 F4800.0 E7338.199
G1 X-34.0 Y-34.03 Z4.4 F4800.0 E7338.22
G1 X-34.0 Y34.31 Z4.4 F4800.0 E7341.83
G1 X-34.4 Y34.31 Z4.4 F4800.0 E7341.851
G1 X-34.4 Y-34.03 Z4.4 F4800.0 E7345.46
G1 X-34.8 Y-34.03 Z4.4 F4800.0 E7345.482
G1 X-34.8 Y34.31 Z4.4 F4800.0 E7349.091
G1 X-35.2 Y34.31 Z4.4 F4800.0 E7349.112
G1 X-35.2 Y-34.03 Z4.4 F4800.0 E7352.722
G1 X-35.6 Y-34.03 Z4.4 F4800.0 E7352.743
G1 X-35.6 Y34.31 Z4.4 F4800.0 E7356.353
G1 X-36.0 Y34.31 Z4.4 F4800.0 E7356.374
G1 X-36.0 Y-34.03 Z4.4 F4800.0 E7359.983
G1 X-36.4 Y-34.03 Z4.4 F4800.0 E7360.004
G1 X-36.4 Y34.31 Z4.4 F4800.0 E7363.614
G1 X-36.8 Y34.31 Z4.4 F4800.0 E7363.635
G1 X-36.8 Y-34.03 Z4.4 F4800.0 E7367.245
G1 X-37.2 Y-34.03 Z4.4 F4800.0 E7367.266
G1 X-37.2 Y34.31 Z4.4 F4800.0 E7370.875
G1 X-37.6 Y34.31 Z4.4 F4800.0 E7370.897
G1 X-37.6 Y-34.03 Z4.4 F4800.0 E7374.506
G1 X-38.0 Y-34.03 Z4.4 F4800.0 E7374.527
G1 X-38.0 Y34.31 Z4.4 F4800.0 E7378.137
G1 X-38.4 Y34.31 Z4.4 F4800.0 E7378.158
G1 X-38.4 Y-34.03 Z4.4 F4800.0 E7381.768
G1 X-38.8 Y-34.03 Z4.4 F4800.0 E7381.789
G1 X-38.8 Y34.31 Z4.4 F4800.0 E7385.398
G1 X-39.2 Y34.31 Z4.4 F4800.0 E7385.419
G1 X-39.2 Y-34.03 Z4.4 F4800.0 E7389.029
G1 X-39.6 Y-34.03 Z4.4 F4800.0 E7389.05
G1 X-39.6 Y34.31 Z4.4 F4800.0 E7392.66
G1 X-40.0 Y34.31 Z4.4 F4800.0 E7392.681
G1 X-40.0 Y-34.03 Z4.4 F4800.0 E7396.29
G1 X-40.4 Y-34.03 Z4.4 F4800.0 E7396.312
G1 X-40.4 Y34.31 Z4.4 F4800.0 E7399.921
G1 X-40.8 Y34.31 Z4.4 F4800.0 E7399.942
G1 X-40.8 Y-34.03 Z4.4 F4800.0 E7403.552
G1 X-41.2 Y-34.03 Z4.4 F4800.0 E7403.573
G1 X-41.2 Y34.31 Z4.4 F4800.0 E7407.183
G1 X-41.6 Y34.31 Z4.4 F4800.0 E7407.204
G1 X-41.6 Y-34.03 Z4.4 F4800.0 E7410.813
G1 X-42.0 Y-34.03 Z4.4 F4800.0 E7410.834
G1 X-42.0 Y34.31 Z4.4 F4800.0 E7414.444
G1 X-42.4 Y34.31 Z4.4 F4800.0 E7414.465
G1 X-42.4 Y-34.03 Z4.4 F4800.0 E7418.075
G1 X-42.8 Y-34.03 Z4.4 F4800.0 E7418.096
G1 X-42.8 Y34.31 Z4.4 F4800.0 E7421.705
G1 X-43.2 Y34.31 Z4.4 F4800.0 E7421.726
G1 X-43.2 Y-34.03 Z4.4 F4800.0 E7425.336
G1 X-43.6 Y-34.03 Z4.4 F4800.0 E7425.357
G1 X-43.6 Y34.31 Z4.4 F4800.0 E7428.967
G1 X-44.0 Y34.31 Z4.4 F4800.0 E7428.988
G1 X-44.0 Y-34.03 Z4.4 F4800.0 E7432.597
G1 X-44.4 Y-34.03 Z4.4 F4800.0 E7432.619
G1 X-44.4 Y34.31 Z4.4 F4800.0 E7436.228
G1 X-44.8 Y34.31 Z4.4 F4800.0 E7436.249
G1 X-44.8 Y-34.03 Z4.4 F4800.0 E7439.859
G1 X-45.2 Y-34.03 Z4.4 F4800.0 E7439.88
G1 X-45.2 Y34.31 Z4.4 F4800.0 E7443.49
G1 X-45.6 Y34.31 Z4.4 F4800.0 E7443.511
G1 X-45.6 Y-34.03 Z4.4 F4800.0 E7447.12
G1 X-46.0 Y-34.03 Z4.4 F4800.0 E7447.141
G1 X-46.0 Y34.31 Z4.4 F4800.0 E7450.751
G1 X-46.4 Y34.31 Z4.4 F4800.0 E7450.772
G1 X-46.4 Y-34.03 Z4.4 F4800.0 E7454.382
G1 X-46.8 Y-34.03 Z4.4 F4800.0 E7454.403
G1 X-46.8 Y34.31 Z4.4 F4800.0 E7458.012
G1 X-47.2 Y34.31 Z4.4 F4800.0 E7458.034
G1 X-47.2 Y-34.03 Z4.4 F4800.0 E7461.643
G1 X-47.6 Y-34.03 Z4.4 F4800.0 E7461.664
G1 X-47.6 Y34.31 Z4.4 F4800.0 E7465.274
G1 X-48.0 Y34.31 Z4.4 F4800.0 E7465.295
G1 X-48.0 Y-34.03 Z4.4 F4800.0 E7468.905
G1 X-48.4 Y-34.03 Z4.4 F4800.0 E7468.926
G1 X-48.4 Y34.31 Z4.4 F4800.0 E7472.535
G1 X-48.8 Y34.31 Z4.4 F4800.0 E7472.556
G1 X-48.8 Y-34.03 Z4.4 F4800.0 E7476.166
G1 X-49.2 Y-34.03 Z4.4 F4800.0 E7476.187
G1 X-49.2 Y34.31 Z4.4 F4800.0 E7479.797
G1 X-49.6 Y34.31 Z4.4 F4800.0 E7479.818
G1 X-49.6 Y-34.03 Z4.4 F4800.0 E7483.427
G1 X-50.0 Y-34.03 Z4.4 F4800.0 E7483.449
G1 X-50.0 Y34.31 Z4.4 F4800.0 E7487.058
G1 X-50.4 Y34.31 Z4.4 F4800.0 E7487.079
G1 X-50.4 Y-34.03 Z4.4 F4800.0 E7490.689
G1 X-50.8 Y-34.03 Z4.4 F4800.0 E7490.71
G1 X-50.8 Y34.31 Z4.4 F4800.0 E7494.32
G1 X-51.2 Y34.31 Z4.4 F4800.0 E7494.341
G1 X-51.2 Y-34.03 Z4.4 F4800.0 E7497.95
G1 X-51.6 Y-34.03 Z4.4 F4800.0 E7497.971
G1 X-51.6 Y34.31 Z4.4 F4800.0 E7501.581
G1 X-52.0 Y34.31 Z4.4 F4800.0 E7501.602
G1 X-52.0 Y-34.03 Z4.4 F4800.0 E7505.212
G1 X-52.4 Y-34.03 Z4.4 F4800.0 E7505.233
G1 X-52.4 Y34.31 Z4.4 F4800.0 E7508.842
G1 X-52.8 Y34.31 Z4.4 F4800.0 E7508.864
G1 X-52.8 Y-34.03 Z4.4 F4800.0 E7512.473
G1 X-53.2 Y-34.03 Z4.4 F4800.0 E7512.494
G1 X-53.2 Y34.31 Z4.4 F4800.0 E7516.104
G1 X-53.6 Y34.09 Z4.4 F4800.0 E7516.128
G1 X-53.6 Y-33.81 Z4.4 F4800.0 E7519.714
G1 F1200.0
G1 E7518.714
G1 F4800.0
M103
G1 X7.2 Y-34.97 Z4.4 F4200.0
G1 F1200.0
G1 E7519.714
G1 F4200.0
M101
G1 X4.0 Y-34.97 Z4.4 F4800.0 E7519.883
G1 X2.13 Y-34.14 Z4.4 F4800.0 E7519.992
G1 X2.13 Y-33.86 Z4.4 F4800.0 E7520.006
G1 X5.87 Y-30.14 Z4.4 F4800.0 E7520.285
G1 X5.87 Y-29.86 Z4.4 F4800.0 E7520.3
G1 X2.13 Y-26.14 Z4.4 F4800.0 E7520.579
G1 X2.13 Y-25.86 Z4.4 F4800.0 E7520.594
G1 X5.87 Y-22.14 Z4.4 F4800.0 E7520.873
G1 X5.87 Y-21.86 Z4.4 F4800.0 E7520.888
G1 X2.13 Y-18.14 Z4.4 F4800.0 E7521.167
G1 X2.13 Y-17.86 Z4.4 F4800.0 E7521.181
G1 X5.87 Y-14.14 Z4.4 F4800.0 E7521.46
G1 X5.87 Y-13.86 Z4.4 F4800.0 E7521.475
G1 X2.13 Y-10.14 Z4.4 F4800.0 E7521.754
G1 X2.13 Y-9.86 Z4.4 F4800.0 E7521.769
G1 X5.87 Y-6.14 Z4.4 F4800.0 E7522.048
G1 X5.87 Y-5.86 Z4.4 F4800.0 E7522.063
G1 X2.13 Y-2.14 Z4.4 F4800.0 E7522.342
G1 X2.13 Y-1.86 Z4.4 F4800.0 E7522.356
G1 X5.87 Y1.86 Z4.4 F4800.0 E7522.635
G1 X5.87 Y2.14 Z4.4 F4800.0 E7522.65
G1 X2.13 Y5.86 Z4.4 F4800.0 E7522.929
G1 X2.13 Y6.14 Z4.4 F4800.0 E7522.944
G1 X5.87 Y9.86 Z4.4 F4800.0 E7523.223
G1 X5.87 Y10.14 Z4.4 F4800.0 E7523.238
G1 X2.13 Y13.86 Z4.4 F4800.0 E7523.517
G1 X2.13 Y14.14 Z4.4 F4800.0 E7523.531
G1 X5.87 Y17.86 Z4.4 F4800.0 E7523.81
G1 X5.87 Y18.14 Z4.4 F4800.0 E7523.825
G1 X2.13 Y21.86 Z4.4 F4800.0 E7524.104
G1 X2.13 Y22.14 Z4.4 F4800.0 E7524.119
G1 X5.87 Y25.86 Z4.4 F4800.0 E7524.398
M73 P12 (display progress)
G1 X5.87 Y26.14 Z4.4 F4800.0 E7524.413
G1 X2.13 Y29.86 Z4.4 F4800.0 E7524.692
G1 X2.13 Y30.14 Z4.4 F4800.0 E7524.706
G1 X5.87 Y33.86 Z4.4 F4800.0 E7524.985
G1 X5.87 Y34.14 Z4.4 F4800.0 E7525.0
G1 X7.2 Y34.97 Z4.4 F4800.0 E7525.083
G1 X0.0 Y34.97 Z4.4 F4800.0 E7525.463
G1 X-0.4 Y34.57 Z4.4 F4800.0 E7525.493
G1 X-1.87 Y34.14 Z4.4 F4800.0 E7525.574
G1 X-1.87 Y33.86 Z4.4 F4800.0 E7525.589
G1 X1.87 Y30.14 Z4.4 F4800.0 E7525.868
G1 X1.87 Y29.86 Z4.4 F4800.0 E7525.883
G1 X-1.87 Y26.14 Z4.4 F4800.0 E7526.162
G1 X-1.87 Y25.86 Z4.4 F4800.0 E7526.177
G1 X1.87 Y22.14 Z4.4 F4800.0 E7526.455
G1 X1.87 Y21.86 Z4.4 F4800.0 E7526.47
G1 X-1.87 Y18.14 Z4.4 F4800.0 E7526.749
G1 X-1.87 Y17.86 Z4.4 F4800.0 E7526.764
G1 X1.87 Y14.14 Z4.4 F4800.0 E7527.043
G1 X1.87 Y13.86 Z4.4 F4800.0 E7527.058
G1 X-1.87 Y10.14 Z4.4 F4800.0 E7527.337
G1 X-1.87 Y9.86 Z4.4 F4800.0 E7527.351
G1 X1.87 Y6.14 Z4.4 F4800.0 E7527.63
G1 X1.87 Y5.86 Z4.4 F4800.0 E7527.645
G1 X-1.87 Y2.14 Z4.4 F4800.0 E7527.924
G1 X-1.87 Y1.86 Z4.4 F4800.0 E7527.939
G1 X1.87 Y-1.86 Z4.4 F4800.0 E7528.218
G1 X1.87 Y-2.14 Z4.4 F4800.0 E7528.233
G1 X-1.87 Y-5.86 Z4.4 F4800.0 E7528.512
G1 X-1.87 Y-6.14 Z4.4 F4800.0 E7528.526
G1 X1.87 Y-9.86 Z4.4 F4800.0 E7528.805
G1 X1.87 Y-10.14 Z4.4 F4800.0 E7528.82
G1 X-1.87 Y-13.86 Z4.4 F4800.0 E7529.099
G1 X-1.87 Y-14.14 Z4.4 F4800.0 E7529.114
G1 X1.87 Y-17.86 Z4.4 F4800.0 E7529.393
G1 X1.87 Y-18.14 Z4.4 F4800.0 E7529.408
G1 X-1.87 Y-21.86 Z4.4 F4800.0 E7529.687
G1 X-1.87 Y-22.14 Z4.4 F4800.0 E7529.701
G1 X1.87 Y-25.86 Z4.4 F4800.0 E7529.98
G1 X1.87 Y-26.14 Z4.4 F4800.0 E7529.995
G1 X-1.87 Y-29.86 Z4.4 F4800.0 E7530.274
G1 X-1.87 Y-30.14 Z4.4 F4800.0 E7530.289
G1 X1.87 Y-33.86 Z4.4 F4800.0 E7530.568
G1 X1.87 Y-34.14 Z4.4 F4800.0 E7530.583
G1 X3.2 Y-34.97 Z4.4 F4800.0 E7530.665
G1 X-4.4 Y-34.97 Z4.4 F4800.0 E7531.067
G1 X-5.87 Y-34.14 Z4.4 F4800.0 E7531.156
G1 X-5.87 Y-33.86 Z4.4 F4800.0 E7531.171
G1 X-2.13 Y-30.14 Z4.4 F4800.0 E7531.45
G1 X-2.13 Y-29.86 Z4.4 F4800.0 E7531.465
G1 X-5.87 Y-26.14 Z4.4 F4800.0 E7531.744
G1 X-5.87 Y-25.86 Z4.4 F4800.0 E7531.759
G1 X-2.13 Y-22.14 Z4.4 F4800.0 E7532.038
G1 X-2.13 Y-21.86 Z4.4 F4800.0 E7532.052
G1 X-5.87 Y-18.14 Z4.4 F4800.0 E7532.331
G1 X-5.87 Y-17.86 Z4.4 F4800.0 E7532.346
G1 X-2.13 Y-14.14 Z4.4 F4800.0 E7532.625
G1 X-2.13 Y-13.86 Z4.4 F4800.0 E7532.64
G1 X-5.87 Y-10.14 Z4.4 F4800.0 E7532.919
G1 X-5.87 Y-9.86 Z4.4 F4800.0 E7532.934
G1 X-2.13 Y-6.14 Z4.4 F4800.0 E7533.213
G1 X-2.13 Y-5.86 Z4.4 F4800.0 E7533.227
G1 X-5.87 Y-2.14 Z4.4 F4800.0 E7533.506
G1 X-5.87 Y-1.86 Z4.4 F4800.0 E7533.521
G1 X-2.13 Y1.86 Z4.4 F4800.0 E7533.8
G1 X-2.13 Y2.14 Z4.4 F4800.0 E7533.815
G1 X-5.87 Y5.86 Z4.4 F4800.0 E7534.094
G1 X-5.87 Y6.14 Z4.4 F4800.0 E7534.109
G1 X-2.13 Y9.86 Z4.4 F4800.0 E7534.388
G1 X-2.13 Y10.14 Z4.4 F4800.0 E7534.402
G1 X-5.87 Y13.86 Z4.4 F4800.0 E7534.681
G1 X-5.87 Y14.14 Z4.4 F4800.0 E7534.696
G1 X-2.13 Y17.86 Z4.4 F4800.0 E7534.975
G1 X-2.13 Y18.14 Z4.4 F4800.0 E7534.99
G1 X-5.87 Y21.86 Z4.4 F4800.0 E7535.269
G1 X-5.87 Y22.14 Z4.4 F4800.0 E7535.284
G1 X-2.13 Y25.86 Z4.4 F4800.0 E7535.563
G1 X-2.13 Y26.14 Z4.4 F4800.0 E7535.577
G1 X-5.87 Y29.86 Z4.4 F4800.0 E7535.856
G1 X-5.87 Y30.14 Z4.4 F4800.0 E7535.871
G1 X-2.13 Y33.86 Z4.4 F4800.0 E7536.15
G1 X-2.13 Y34.14 Z4.4 F4800.0 E7536.165
G1 X-0.8 Y34.97 Z4.4 F4800.0 E7536.248
G1 X-8.4 Y34.97 Z4.4 F4800.0 E7536.649
G1 X-9.87 Y34.14 Z4.4 F4800.0 E7536.738
G1 X-9.87 Y33.86 Z4.4 F4800.0 E7536.753
G1 X-6.13 Y30.14 Z4.4 F4800.0 E7537.032
G1 X-6.13 Y29.86 Z4.4 F4800.0 E7537.047
G1 X-9.87 Y26.14 Z4.4 F4800.0 E7537.326
G1 X-9.87 Y25.86 Z4.4 F4800.0 E7537.341
G1 X-6.13 Y22.14 Z4.4 F4800.0 E7537.62
G1 X-6.13 Y21.86 Z4.4 F4800.0 E7537.635
G1 X-9.87 Y18.14 Z4.4 F4800.0 E7537.913
G1 X-9.87 Y17.86 Z4.4 F4800.0 E7537.928
G1 X-6.13 Y14.14 Z4.4 F4800.0 E7538.207
G1 X-6.13 Y13.86 Z4.4 F4800.0 E7538.222
G1 X-9.87 Y10.14 Z4.4 F4800.0 E7538.501
G1 X-9.87 Y9.86 Z4.4 F4800.0 E7538.516
G1 X-6.13 Y6.14 Z4.4 F4800.0 E7538.795
G1 X-6.13 Y5.86 Z4.4 F4800.0 E7538.809
G1 X-9.87 Y2.14 Z4.4 F4800.0 E7539.088
G1 X-9.87 Y1.86 Z4.4 F4800.0 E7539.103
G1 X-6.13 Y-1.86 Z4.4 F4800.0 E7539.382
G1 X-6.13 Y-2.14 Z4.4 F4800.0 E7539.397
G1 X-9.87 Y-5.86 Z4.4 F4800.0 E7539.676
G1 X-9.87 Y-6.14 Z4.4 F4800.0 E7539.691
G1 X-6.13 Y-9.86 Z4.4 F4800.0 E7539.97
G1 X-6.13 Y-10.14 Z4.4 F4800.0 E7539.984
G1 X-9.87 Y-13.86 Z4.4 F4800.0 E7540.263
G1 X-9.87 Y-14.14 Z4.4 F4800.0 E7540.278
G1 X-6.13 Y-17.86 Z4.4 F4800.0 E7540.557
G1 X-6.13 Y-18.14 Z4.4 F4800.0 E7540.572
G1 X-9.87 Y-21.86 Z4.4 F4800.0 E7540.851
G1 X-9.87 Y-22.14 Z4.4 F4800.0 E7540.866
G1 X-6.13 Y-25.86 Z4.4 F4800.0 E7541.145
G1 X-6.13 Y-26.14 Z4.4 F4800.0 E7541.159
G1 X-9.87 Y-29.86 Z4.4 F4800.0 E7541.438
G1 X-9.87 Y-30.14 Z4.4 F4800.0 E7541.453
G1 X-6.13 Y-33.86 Z4.4 F4800.0 E7541.732
G1 X-6.13 Y-34.14 Z4.4 F4800.0 E7541.747
G1 X-4.8 Y-34.97 Z4.4 F4800.0 E7541.83
G1 X-12.8 Y-34.97 Z4.4 F4800.0 E7542.252
G1 X-13.87 Y-34.14 Z4.4 F4800.0 E7542.324
G1 X-13.87 Y-33.86 Z4.4 F4800.0 E7542.339
G1 X-10.13 Y-30.14 Z4.4 F4800.0 E7542.618
G1 X-10.13 Y-29.86 Z4.4 F4800.0 E7542.633
G1 X-13.87 Y-26.14 Z4.4 F4800.0 E7542.912
G1 X-13.87 Y-25.86 Z4.4 F4800.0 E7542.926
G1 X-10.13 Y-22.14 Z4.4 F4800.0 E7543.205
G1 X-10.13 Y-21.86 Z4.4 F4800.0 E7543.22
G1 X-13.87 Y-18.14 Z4.4 F4800.0 E7543.499
G1 X-13.87 Y-17.86 Z4.4 F4800.0 E7543.514
G1 X-10.13 Y-14.14 Z4.4 F4800.0 E7543.793
G1 X-10.13 Y-13.86 Z4.4 F4800.0 E7543.808
G1 X-13.87 Y-10.14 Z4.4 F4800.0 E7544.087
G1 X-13.87 Y-9.86 Z4.4 F4800.0 E7544.101
G1 X-10.13 Y-6.14 Z4.4 F4800.0 E7544.38
G1 X-10.13 Y-5.86 Z4.4 F4800.0 E7544.395
G1 X-13.87 Y-2.14 Z4.4 F4800.0 E7544.674
G1 X-13.87 Y-1.86 Z4.4 F4800.0 E7544.689
G1 X-10.13 Y1.86 Z4.4 F4800.0 E7544.968
G1 X-10.13 Y2.14 Z4.4 F4800.0 E7544.983
G1 X-13.87 Y5.86 Z4.4 F4800.0 E7545.262
G1 X-13.87 Y6.14 Z4.4 F4800.0 E7545.276
G1 X-10.13 Y9.86 Z4.4 F4800.0 E7545.555
G1 X-10.13 Y10.14 Z4.4 F4800.0 E7545.57
G1 X-13.87 Y13.86 Z4.4 F4800.0 E7545.849
G1 X-13.87 Y14.14 Z4.4 F4800.0 E7545.864
G1 X-10.13 Y17.86 Z4.4 F4800.0 E7546.143
G1 X-10.13 Y18.14 Z4.4 F4800.0 E7546.158
G1 X-13.87 Y21.86 Z4.4 F4800.0 E7546.437
G1 X-13.87 Y22.14 Z4.4 F4800.0 E7546.451
G1 X-10.13 Y25.86 Z4.4 F4800.0 E7546.73
G1 X-10.13 Y26.14 Z4.4 F4800.0 E7546.745
G1 X-13.87 Y29.86 Z4.4 F4800.0 E7547.024
G1 X-13.87 Y30.14 Z4.4 F4800.0 E7547.039
G1 X-10.13 Y33.86 Z4.4 F4800.0 E7547.318
G1 X-10.13 Y34.14 Z4.4 F4800.0 E7547.333
G1 X-8.8 Y34.97 Z4.4 F4800.0 E7547.415
G1 X-15.2 Y34.97 Z4.4 F4800.0 E7547.753
G1 X-15.6 Y34.85 Z4.4 F4800.0 E7547.775
G1 X-16.0 Y34.31 Z4.4 F4800.0 E7547.811
G1 X-18.0 Y34.31 Z4.4 F4800.0 E7547.917
G1 X-17.87 Y34.14 Z4.4 F4800.0 E7547.928
G1 X-17.87 Y33.86 Z4.4 F4800.0 E7547.943
G1 X-14.13 Y30.14 Z4.4 F4800.0 E7548.222
G1 X-14.13 Y29.86 Z4.4 F4800.0 E7548.236
G1 X-17.87 Y26.14 Z4.4 F4800.0 E7548.515
G1 X-17.87 Y25.86 Z4.4 F4800.0 E7548.53
G1 X-14.13 Y22.14 Z4.4 F4800.0 E7548.809
G1 X-14.13 Y21.86 Z4.4 F4800.0 E7548.824
G1 X-17.87 Y18.14 Z4.4 F4800.0 E7549.103
G1 X-17.87 Y17.86 Z4.4 F4800.0 E7549.118
G1 X-14.13 Y14.14 Z4.4 F4800.0 E7549.397
G1 X-14.13 Y13.86 Z4.4 F4800.0 E7549.411
G1 X-17.87 Y10.14 Z4.4 F4800.0 E7549.69
G1 X-17.87 Y9.86 Z4.4 F4800.0 E7549.705
G1 X-14.13 Y6.14 Z4.4 F4800.0 E7549.984
G1 X-14.13 Y5.86 Z4.4 F4800.0 E7549.999
G1 X-17.87 Y2.14 Z4.4 F4800.0 E7550.278
G1 X-17.87 Y1.86 Z4.4 F4800.0 E7550.293
G1 X-14.13 Y-1.86 Z4.4 F4800.0 E7550.572
G1 X-14.13 Y-2.14 Z4.4 F4800.0 E7550.586
G1 X-17.87 Y-5.86 Z4.4 F4800.0 E7550.865
G1 X-17.87 Y-6.14 Z4.4 F4800.0 E7550.88
G1 X-14.13 Y-9.86 Z4.4 F4800.0 E7551.159
G1 X-14.13 Y-10.14 Z4.4 F4800.0 E7551.174
G1 X-17.87 Y-13.86 Z4.4 F4800.0 E7551.453
G1 X-17.87 Y-14.14 Z4.4 F4800.0 E7551.468
G1 X-14.13 Y-17.86 Z4.4 F4800.0 E7551.746
G1 X-14.13 Y-18.14 Z4.4 F4800.0 E7551.761
G1 X-17.87 Y-21.86 Z4.4 F4800.0 E7552.04
G1 X-17.87 Y-22.14 Z4.4 F4800.0 E7552.055
G1 X-14.13 Y-25.86 Z4.4 F4800.0 E7552.334
G1 X-14.13 Y-26.14 Z4.4 F4800.0 E7552.349
G1 X-17.87 Y-29.86 Z4.4 F4800.0 E7552.628
G1 X-17.87 Y-30.14 Z4.4 F4800.0 E7552.643
G1 X-14.13 Y-33.86 Z4.4 F4800.0 E7552.921
G1 X-14.13 Y-34.14 Z4.4 F4800.0 E7552.936
G1 X-13.2 Y-34.97 Z4.4 F4800.0 E7553.002
G1 X-15.2 Y-34.97 Z4.4 F4800.0 E7553.108
G1 X-15.24 Y-34.64 Z4.4 F4800.0 E7553.126
G1 X-16.0 Y-34.03 Z4.4 F4800.0 E7553.177
G1 F1200.0
G1 E7552.177
G1 F4800.0
M103
G1 X8.4 Y-34.97 Z4.4 F4200.0
G1 F1200.0
G1 E7553.177
G1 F4200.0
M101
G1 X7.6 Y-34.97 Z4.4 F4800.0 E7553.219
G1 X6.13 Y-30.14 Z4.4 F4800.0 E7553.486
G1 X6.13 Y34.14 Z4.4 F4800.0 E7556.882
G1 X7.6 Y34.97 Z4.4 F4800.0 E7556.971
G1 X8.8 Y34.97 Z4.4 F4800.0 E7557.035
G1 X8.8 Y-34.97 Z4.4 F4800.0 E7560.73
G1 X9.2 Y-34.97 Z4.4 F4800.0 E7560.751
G1 X9.2 Y34.97 Z4.4 F4800.0 E7564.446
G1 X9.6 Y34.97 Z4.4 F4800.0 E7564.467
G1 X9.6 Y-34.97 Z4.4 F4800.0 E7568.162
G1 X10.0 Y-34.97 Z4.4 F4800.0 E7568.183
G1 X10.0 Y34.97 Z4.4 F4800.0 E7571.878
G1 X10.4 Y34.97 Z4.4 F4800.0 E7571.899
G1 X10.4 Y-34.97 Z4.4 F4800.0 E7575.594
G1 X10.8 Y-34.97 Z4.4 F4800.0 E7575.615
G1 X10.8 Y34.97 Z4.4 F4800.0 E7579.31
G1 X11.2 Y34.97 Z4.4 F4800.0 E7579.332
G1 X11.2 Y-34.97 Z4.4 F4800.0 E7583.027
G1 X11.6 Y-34.97 Z4.4 F4800.0 E7583.048
G1 X11.6 Y34.97 Z4.4 F4800.0 E7586.743
G1 X12.0 Y34.97 Z4.4 F4800.0 E7586.764
G1 X12.0 Y-34.97 Z4.4 F4800.0 E7590.459
G1 X12.4 Y-34.97 Z4.4 F4800.0 E7590.48
G1 X12.4 Y34.97 Z4.4 F4800.0 E7594.175
G1 X12.8 Y34.97 Z4.4 F4800.0 E7594.196
G1 X12.8 Y-34.97 Z4.4 F4800.0 E7597.891
G1 X13.2 Y-34.97 Z4.4 F4800.0 E7597.912
G1 X13.2 Y34.97 Z4.4 F4800.0 E7601.607
G1 X13.6 Y34.97 Z4.4 F4800.0 E7601.628
G1 X13.6 Y-34.97 Z4.4 F4800.0 E7605.323
G1 X14.0 Y-34.97 Z4.4 F4800.0 E7605.344
G1 X14.0 Y34.97 Z4.4 F4800.0 E7609.039
G1 X14.4 Y34.97 Z4.4 F4800.0 E7609.061
G1 X14.4 Y-34.97 Z4.4 F4800.0 E7612.756
G1 X14.8 Y-34.97 Z4.4 F4800.0 E7612.777
G1 X14.8 Y34.97 Z4.4 F4800.0 E7616.472
G1 X15.2 Y34.97 Z4.4 F4800.0 E7616.493
G1 X15.2 Y-34.97 Z4.4 F4800.0 E7620.188
G1 X15.6 Y-34.97 Z4.4 F4800.0 E7620.209
G1 X15.6 Y34.97 Z4.4 F4800.0 E7623.904
G1 X16.0 Y34.97 Z4.4 F4800.0 E7623.925
G1 X16.0 Y-34.97 Z4.4 F4800.0 E7627.62
G1 X16.4 Y-34.97 Z4.4 F4800.0 E7627.641
G1 X16.4 Y34.97 Z4.4 F4800.0 E7631.336
G1 X16.8 Y34.97 Z4.4 F4800.0 E7631.357
G1 X16.8 Y-34.97 Z4.4 F4800.0 E7635.052
G1 X17.2 Y-34.97 Z4.4 F4800.0 E7635.073
G1 X17.2 Y34.97 Z4.4 F4800.0 E7638.768
G1 X17.6 Y34.97 Z4.4 F4800.0 E7638.79
G1 X17.6 Y-34.97 Z4.4 F4800.0 E7642.485
G1 X18.0 Y-34.97 Z4.4 F4800.0 E7642.506
G1 X18.0 Y34.97 Z4.4 F4800.0 E7646.201
G1 X18.4 Y34.97 Z4.4 F4800.0 E7646.222
G1 X18.4 Y-34.97 Z4.4 F4800.0 E7649.917
G1 X18.8 Y-34.97 Z4.4 F4800.0 E7649.938
G1 X18.8 Y34.97 Z4.4 F4800.0 E7653.633
G1 X19.2 Y34.97 Z4.4 F4800.0 E7653.654
G1 X19.2 Y-34.97 Z4.4 F4800.0 E7657.349
G1 X19.6 Y-34.97 Z4.4 F4800.0 E7657.37
G1 X19.6 Y34.97 Z4.4 F4800.0 E7661.065
G1 X20.0 Y34.97 Z4.4 F4800.0 E7661.086
G1 X20.0 Y-34.97 Z4.4 F4800.0 E7664.781
G1 X20.4 Y-34.97 Z4.4 F4800.0 E7664.802
G1 X20.4 Y34.97 Z4.4 F4800.0 E7668.497
G1 X20.8 Y34.97 Z4.4 F4800.0 E7668.519
G1 X20.8 Y-34.97 Z4.4 F4800.0 E7672.214
G1 X21.2 Y-34.97 Z4.4 F4800.0 E7672.235
G1 X21.2 Y34.97 Z4.4 F4800.0 E7675.93
G1 X21.6 Y34.97 Z4.4 F4800.0 E7675.951
G1 X21.6 Y-34.97 Z4.4 F4800.0 E7679.646
G1 X22.0 Y-34.97 Z4.4 F4800.0 E7679.667
G1 X22.0 Y34.97 Z4.4 F4800.0 E7683.362
G1 X22.4 Y34.97 Z4.4 F4800.0 E7683.383
G1 X22.4 Y-34.97 Z4.4 F4800.0 E7687.078
G1 X22.8 Y-34.97 Z4.4 F4800.0 E7687.099
G1 X22.8 Y34.97 Z4.4 F4800.0 E7690.794
G1 X23.2 Y34.97 Z4.4 F4800.0 E7690.815
G1 X23.2 Y-34.97 Z4.4 F4800.0 E7694.51
G1 X23.6 Y-34.97 Z4.4 F4800.0 E7694.531
G1 X23.6 Y34.97 Z4.4 F4800.0 E7698.226
G1 X24.0 Y34.97 Z4.4 F4800.0 E7698.248
G1 X24.0 Y-34.97 Z4.4 F4800.0 E7701.943
G1 X24.4 Y-34.97 Z4.4 F4800.0 E7701.964
G1 X24.4 Y34.97 Z4.4 F4800.0 E7705.659
G1 X24.8 Y34.97 Z4.4 F4800.0 E7705.68
G1 X24.8 Y-34.97 Z4.4 F4800.0 E7709.375
G1 X25.2 Y-34.97 Z4.4 F4800.0 E7709.396
G1 X25.2 Y34.97 Z4.4 F4800.0 E7713.091
G1 X25.6 Y34.97 Z4.4 F4800.0 E7713.112
G1 X25.6 Y-34.97 Z4.4 F4800.0 E7716.807
G1 X26.0 Y-34.97 Z4.4 F4800.0 E7716.828
G1 X26.0 Y34.97 Z4.4 F4800.0 E7720.523
G1 X26.4 Y34.97 Z4.4 F4800.0 E7720.544
G1 X26.4 Y-34.97 Z4.4 F4800.0 E7724.239
G1 X26.8 Y-34.97 Z4.4 F4800.0 E7724.261
G1 X26.8 Y34.97 Z4.4 F4800.0 E7727.956
G1 X27.2 Y34.97 Z4.4 F4800.0 E7727.977
G1 X27.2 Y-34.97 Z4.4 F4800.0 E7731.672
G1 X27.6 Y-34.97 Z4.4 F4800.0 E7731.693
G1 X27.6 Y34.97 Z4.4 F4800.0 E7735.388
G1 X28.0 Y34.97 Z4.4 F4800.0 E7735.409
G1 X28.0 Y-34.97 Z4.4 F4800.0 E7739.104
G1 X28.4 Y-34.97 Z4.4 F4800.0 E7739.125
G1 X28.4 Y34.97 Z4.4 F4800.0 E7742.82
G1 X28.8 Y34.97 Z4.4 F4800.0 E7742.841
G1 X28.8 Y-34.97 Z4.4 F4800.0 E7746.536
G1 X31.2 Y-34.97 Z4.4 F4800.0 E7746.663
G1 X29.87 Y-30.14 Z4.4 F4800.0 E7746.928
G1 X29.87 Y34.14 Z4.4 F4800.0 E7750.323
G1 X29.2 Y34.97 Z4.4 F4800.0 E7750.38
G1 X35.6 Y34.97 Z4.4 F4800.0 E7750.718
G1 X35.2 Y34.57 Z4.4 F4800.0 E7750.748
G1 X32.8 Y34.57 Z4.4 F4800.0 E7750.875
G1 X30.13 Y33.86 Z4.4 F4800.0 E7751.021
G1 X33.87 Y30.14 Z4.4 F4800.0 E7751.3
G1 X33.87 Y29.86 Z4.4 F4800.0 E7751.315
G1 X30.13 Y26.14 Z4.4 F4800.0 E7751.594
G1 X30.13 Y25.86 Z4.4 F4800.0 E7751.608
G1 X33.87 Y22.14 Z4.4 F4800.0 E7751.887
G1 X33.87 Y21.86 Z4.4 F4800.0 E7751.902
G1 X30.13 Y18.14 Z4.4 F4800.0 E7752.181
G1 X30.13 Y17.86 Z4.4 F4800.0 E7752.196
G1 X33.87 Y14.14 Z4.4 F4800.0 E7752.475
G1 X33.87 Y13.86 Z4.4 F4800.0 E7752.49
G1 X30.13 Y10.14 Z4.4 F4800.0 E7752.769
G1 X30.13 Y9.86 Z4.4 F4800.0 E7752.783
G1 X33.87 Y6.14 Z4.4 F4800.0 E7753.062
G1 X33.87 Y5.86 Z4.4 F4800.0 E7753.077
G1 X30.13 Y2.14 Z4.4 F4800.0 E7753.356
G1 X30.13 Y1.86 Z4.4 F4800.0 E7753.371
G1 X33.87 Y-1.86 Z4.4 F4800.0 E7753.65
G1 X33.87 Y-2.14 Z4.4 F4800.0 E7753.665
G1 X30.13 Y-5.86 Z4.4 F4800.0 E7753.944
G1 X30.13 Y-6.14 Z4.4 F4800.0 E7753.958
G1 X33.87 Y-9.86 Z4.4 F4800.0 E7754.237
G1 X33.87 Y-10.14 Z4.4 F4800.0 E7754.252
G1 X30.13 Y-13.86 Z4.4 F4800.0 E7754.531
G1 X30.13 Y-14.14 Z4.4 F4800.0 E7754.546
G1 X33.87 Y-17.86 Z4.4 F4800.0 E7754.825
G1 X33.87 Y-18.14 Z4.4 F4800.0 E7754.84
G1 X30.13 Y-21.86 Z4.4 F4800.0 E7755.119
G1 X30.13 Y-22.14 Z4.4 F4800.0 E7755.133
G1 X33.87 Y-25.86 Z4.4 F4800.0 E7755.412
G1 X33.87 Y-26.14 Z4.4 F4800.0 E7755.427
G1 X30.13 Y-29.86 Z4.4 F4800.0 E7755.706
G1 X30.13 Y-30.14 Z4.4 F4800.0 E7755.721
G1 X33.87 Y-33.86 Z4.4 F4800.0 E7756.0
G1 X33.87 Y-34.14 Z4.4 F4800.0 E7756.015
G1 X35.2 Y-34.97 Z4.4 F4800.0 E7756.097
G1 X31.6 Y-34.97 Z4.4 F4800.0 E7756.287
G1 F1200.0
G1 E7755.287
G1 F4800.0
M103
G1 X53.2 Y-34.97 Z4.4 F4200.0
G1 F1200.0
G1 E7756.287
G1 F4200.0
M101
G1 X52.0 Y-34.97 Z4.4 F4800.0 E7756.351
G1 X50.13 Y-34.14 Z4.4 F4800.0 E7756.459
G1 X50.13 Y30.14 Z4.4 F4800.0 E7759.855
G1 X52.0 Y34.97 Z4.4 F4800.0 E7760.129
G1 X53.2 Y34.97 Z4.4 F4800.0 E7760.192
G1 X53.6 Y34.75 Z4.4 F4800.0 E7760.216
G1 X53.6 Y-34.75 Z4.4 F4800.0 E7763.888
G1 F1200.0
G1 E7762.888
G1 F4800.0
M103
G1 X36.0 Y34.97 Z4.4 F4200.0
G1 F1200.0
G1 E7763.888
G1 F4200.0
M101
G1 X39.2 Y34.97 Z4.4 F4800.0 E7764.057
G1 X37.87 Y34.14 Z4.4 F4800.0 E7764.14
G1 X37.87 Y33.86 Z4.4 F4800.0 E7764.155
G1 X34.13 Y30.14 Z4.4 F4800.0 E7764.433
G1 X34.13 Y29.86 Z4.4 F4800.0 E7764.448
G1 X37.87 Y26.14 Z4.4 F4800.0 E7764.727
G1 X37.87 Y25.86 Z4.4 F4800.0 E7764.742
G1 X34.13 Y22.14 Z4.4 F4800.0 E7765.021
G1 X34.13 Y21.86 Z4.4 F4800.0 E7765.036
G1 X37.87 Y18.14 Z4.4 F4800.0 E7765.315
G1 X37.87 Y17.86 Z4.4 F4800.0 E7765.329
G1 X34.13 Y14.14 Z4.4 F4800.0 E7765.608
G1 X34.13 Y13.86 Z4.4 F4800.0 E7765.623
G1 X37.87 Y10.14 Z4.4 F4800.0 E7765.902
G1 X37.87 Y9.86 Z4.4 F4800.0 E7765.917
G1 X34.13 Y6.14 Z4.4 F4800.0 E7766.196
G1 X34.13 Y5.86 Z4.4 F4800.0 E7766.211
G1 X37.87 Y2.14 Z4.4 F4800.0 E7766.49
G1 X37.87 Y1.86 Z4.4 F4800.0 E7766.504
G1 X34.13 Y-1.86 Z4.4 F4800.0 E7766.783
G1 X34.13 Y-2.14 Z4.4 F4800.0 E7766.798
G1 X37.87 Y-5.86 Z4.4 F4800.0 E7767.077
G1 X37.87 Y-6.14 Z4.4 F4800.0 E7767.092
G1 X34.13 Y-9.86 Z4.4 F4800.0 E7767.371
G1 X34.13 Y-10.14 Z4.4 F4800.0 E7767.386
G1 X37.87 Y-13.86 Z4.4 F4800.0 E7767.665
G1 X37.87 Y-14.14 Z4.4 F4800.0 E7767.679
G1 X34.13 Y-17.86 Z4.4 F4800.0 E7767.958
G1 X34.13 Y-18.14 Z4.4 F4800.0 E7767.973
G1 X37.87 Y-21.86 Z4.4 F4800.0 E7768.252
G1 X37.87 Y-22.14 Z4.4 F4800.0 E7768.267
G1 X34.13 Y-25.86 Z4.4 F4800.0 E7768.546
G1 X34.13 Y-26.14 Z4.4 F4800.0 E7768.561
G1 X37.87 Y-29.86 Z4.4 F4800.0 E7768.84
G1 X37.87 Y-30.14 Z4.4 F4800.0 E7768.854
G1 X34.13 Y-33.86 Z4.4 F4800.0 E7769.133
G1 X34.13 Y-34.14 Z4.4 F4800.0 E7769.148
G1 X36.0 Y-34.97 Z4.4 F4800.0 E7769.257
G1 X43.2 Y-34.97 Z4.4 F4800.0 E7769.637
G1 X41.87 Y-34.14 Z4.4 F4800.0 E7769.72
G1 X41.87 Y-33.86 Z4.4 F4800.0 E7769.734
G1 X38.13 Y-30.14 Z4.4 F4800.0 E7770.013
G1 X38.13 Y-29.86 Z4.4 F4800.0 E7770.028
G1 X41.87 Y-26.14 Z4.4 F4800.0 E7770.307
G1 X41.87 Y-25.86 Z4.4 F4800.0 E7770.322
G1 X38.13 Y-22.14 Z4.4 F4800.0 E7770.601
G1 X38.13 Y-21.86 Z4.4 F4800.0 E7770.616
G1 X41.87 Y-18.14 Z4.4 F4800.0 E7770.895
G1 X41.87 Y-17.86 Z4.4 F4800.0 E7770.909
G1 X38.13 Y-14.14 Z4.4 F4800.0 E7771.188
G1 X38.13 Y-13.86 Z4.4 F4800.0 E7771.203
G1 X41.87 Y-10.14 Z4.4 F4800.0 E7771.482
G1 X41.87 Y-9.86 Z4.4 F4800.0 E7771.497
G1 X38.13 Y-6.14 Z4.4 F4800.0 E7771.776
G1 X38.13 Y-5.86 Z4.4 F4800.0 E7771.791
G1 X41.87 Y-2.14 Z4.4 F4800.0 E7772.07
G1 X41.87 Y-1.86 Z4.4 F4800.0 E7772.084
G1 X38.13 Y1.86 Z4.4 F4800.0 E7772.363
G1 X38.13 Y2.14 Z4.4 F4800.0 E7772.378
G1 X41.87 Y5.86 Z4.4 F4800.0 E7772.657
G1 X41.87 Y6.14 Z4.4 F4800.0 E7772.672
G1 X38.13 Y9.86 Z4.4 F4800.0 E7772.951
G1 X38.13 Y10.14 Z4.4 F4800.0 E7772.966
G1 X41.87 Y13.86 Z4.4 F4800.0 E7773.245
G1 X41.87 Y14.14 Z4.4 F4800.0 E7773.259
G1 X38.13 Y17.86 Z4.4 F4800.0 E7773.538
G1 X38.13 Y18.14 Z4.4 F4800.0 E7773.553
G1 X41.87 Y21.86 Z4.4 F4800.0 E7773.832
G1 X41.87 Y22.14 Z4.4 F4800.0 E7773.847
G1 X38.13 Y25.86 Z4.4 F4800.0 E7774.126
G1 X38.13 Y26.14 Z4.4 F4800.0 E7774.141
G1 X41.87 Y29.86 Z4.4 F4800.0 E7774.42
G1 X41.87 Y30.14 Z4.4 F4800.0 E7774.434
G1 X38.13 Y33.86 Z4.4 F4800.0 E7774.713
G1 X38.13 Y34.14 Z4.4 F4800.0 E7774.728
G1 X40.0 Y34.97 Z4.4 F4800.0 E7774.836
G1 X47.2 Y34.97 Z4.4 F4800.0 E7775.217
G1 X45.87 Y34.14 Z4.4 F4800.0 E7775.299
G1 X45.87 Y33.86 Z4.4 F4800.0 E7775.314
G1 X42.13 Y30.14 Z4.4 F4800.0 E7775.593
G1 X42.13 Y29.86 Z4.4 F4800.0 E7775.608
G1 X45.87 Y26.14 Z4.4 F4800.0 E7775.887
G1 X45.87 Y25.86 Z4.4 F4800.0 E7775.902
G1 X42.13 Y22.14 Z4.4 F4800.0 E7776.181
G1 X42.13 Y21.86 Z4.4 F4800.0 E7776.196
G1 X45.87 Y18.14 Z4.4 F4800.0 E7776.474
G1 X45.87 Y17.86 Z4.4 F4800.0 E7776.489
G1 X42.13 Y14.14 Z4.4 F4800.0 E7776.768
G1 X42.13 Y13.86 Z4.4 F4800.0 E7776.783
G1 X45.87 Y10.14 Z4.4 F4800.0 E7777.062
G1 X45.87 Y9.86 Z4.4 F4800.0 E7777.077
G1 X42.13 Y6.14 Z4.4 F4800.0 E7777.356
G1 X42.13 Y5.86 Z4.4 F4800.0 E7777.37
G1 X45.87 Y2.14 Z4.4 F4800.0 E7777.649
G1 X45.87 Y1.86 Z4.4 F4800.0 E7777.664
G1 X42.13 Y-1.86 Z4.4 F4800.0 E7777.943
G1 X42.13 Y-2.14 Z4.4 F4800.0 E7777.958
G1 X45.87 Y-5.86 Z4.4 F4800.0 E7778.237
G1 X45.87 Y-6.14 Z4.4 F4800.0 E7778.252
G1 X42.13 Y-9.86 Z4.4 F4800.0 E7778.531
G1 X42.13 Y-10.14 Z4.4 F4800.0 E7778.545
G1 X45.87 Y-13.86 Z4.4 F4800.0 E7778.824
G1 X45.87 Y-14.14 Z4.4 F4800.0 E7778.839
G1 X42.13 Y-17.86 Z4.4 F4800.0 E7779.118
G1 X42.13 Y-18.14 Z4.4 F4800.0 E7779.133
G1 X45.87 Y-21.86 Z4.4 F4800.0 E7779.412
G1 X45.87 Y-22.14 Z4.4 F4800.0 E7779.427
G1 X42.13 Y-25.86 Z4.4 F4800.0 E7779.706
G1 X42.13 Y-26.14 Z4.4 F4800.0 E7779.72
G1 X45.87 Y-29.86 Z4.4 F4800.0 E7779.999
G1 X45.87 Y-30.14 Z4.4 F4800.0 E7780.014
G1 X42.13 Y-33.86 Z4.4 F4800.0 E7780.293
G1 X42.13 Y-34.14 Z4.4 F4800.0 E7780.308
G1 X44.0 Y-34.97 Z4.4 F4800.0 E7780.416
G1 X51.2 Y-34.97 Z4.4 F4800.0 E7780.797
G1 X49.87 Y-34.14 Z4.4 F4800.0 E7780.879
G1 X49.87 Y-33.86 Z4.4 F4800.0 E7780.894
G1 X46.13 Y-30.14 Z4.4 F4800.0 E7781.173
G1 X46.13 Y-29.86 Z4.4 F4800.0 E7781.188
G1 X49.87 Y-26.14 Z4.4 F4800.0 E7781.467
G1 X49.87 Y-25.86 Z4.4 F4800.0 E7781.482
G1 X46.13 Y-22.14 Z4.4 F4800.0 E7781.761
G1 X46.13 Y-21.86 Z4.4 F4800.0 E7781.775
G1 X49.87 Y-18.14 Z4.4 F4800.0 E7782.054
G1 X49.87 Y-17.86 Z4.4 F4800.0 E7782.069
G1 X46.13 Y-14.14 Z4.4 F4800.0 E7782.348
G1 X46.13 Y-13.86 Z4.4 F4800.0 E7782.363
G1 X49.87 Y-10.14 Z4.4 F4800.0 E7782.642
G1 X49.87 Y-9.86 Z4.4 F4800.0 E7782.657
G1 X46.13 Y-6.14 Z4.4 F4800.0 E7782.936
G1 X46.13 Y-5.86 Z4.4 F4800.0 E7782.95
G1 X49.87 Y-2.14 Z4.4 F4800.0 E7783.229
G1 X49.87 Y-1.86 Z4.4 F4800.0 E7783.244
G1 X46.13 Y1.86 Z4.4 F4800.0 E7783.523
G1 X46.13 Y2.14 Z4.4 F4800.0 E7783.538
G1 X49.87 Y5.86 Z4.4 F4800.0 E7783.817
G1 X49.87 Y6.14 Z4.4 F4800.0 E7783.832
G1 X46.13 Y9.86 Z4.4 F4800.0 E7784.111
G1 X46.13 Y10.14 Z4.4 F4800.0 E7784.125
G1 X49.87 Y13.86 Z4.4 F4800.0 E7784.404
G1 X49.87 Y14.14 Z4.4 F4800.0 E7784.419
G1 X46.13 Y17.86 Z4.4 F4800.0 E7784.698
G1 X46.13 Y18.14 Z4.4 F4800.0 E7784.713
G1 X49.87 Y21.86 Z4.4 F4800.0 E7784.992
G1 X49.87 Y22.14 Z4.4 F4800.0 E7785.007
G1 X46.13 Y25.86 Z4.4 F4800.0 E7785.286
G1 X46.13 Y26.14 Z4.4 F4800.0 E7785.3
G1 X49.87 Y29.86 Z4.4 F4800.0 E7785.579
G1 X49.87 Y30.14 Z4.4 F4800.0 E7785.594
G1 X46.13 Y33.86 Z4.4 F4800.0 E7785.873
G1 X46.13 Y34.14 Z4.4 F4800.0 E7785.888
G1 X48.0 Y34.97 Z4.4 F4800.0 E7785.996
G1 X51.6 Y34.97 Z4.4 F4800.0 E7786.186
G1 F1200.0
G1 E7785.186
G1 F4800.0
M103
(</infill>)
(</nestedRing>)
(</rotation>)
(</layer>)
(<layer> 4.671 )
(<rotation> (-1+1.22464679915e-16j) )
(<nestedRing>)
(<boundaryPerimeter>)
(<boundaryPoint> X54.488 Y-35.854 Z4.671 </boundaryPoint>)
(<boundaryPoint> X54.488 Y35.854 Z4.671 </boundaryPoint>)
(<boundaryPoint> X-16.55 Y35.854 Z4.671 </boundaryPoint>)
(<boundaryPoint> X-16.55 Y35.185 Z4.671 </boundaryPoint>)
(<boundaryPoint> X-54.488 Y35.185 Z4.671 </boundaryPoint>)
(<boundaryPoint> X-54.488 Y29.004 Z4.671 </boundaryPoint>)
(<boundaryPoint> X-20.448 Y29.004 Z4.671 </boundaryPoint>)
(<boundaryPoint> X-20.448 Y-29.003 Z4.671 </boundaryPoint>)
(<boundaryPoint> X-54.488 Y-29.003 Z4.671 </boundaryPoint>)
(<boundaryPoint> X-54.488 Y-34.906 Z4.671 </boundaryPoint>)
(<boundaryPoint> X-16.55 Y-34.906 Z4.671 </boundaryPoint>)
(<boundaryPoint> X-16.55 Y-35.854 Z4.671 </boundaryPoint>)
(<loop> outer )
G1 X-53.89 Y-34.02 Z4.67 F4200.0
G1 F1200.0
G1 E7786.186
G1 F4200.0
M101
G1 X-53.89 Y-34.31 Z4.67 F4800.0 E7786.201
G1 X-15.95 Y-34.31 Z4.67 F4800.0 E7788.205
G1 X-15.95 Y-35.25 Z4.67 F4800.0 E7788.255
G1 X53.89 Y-35.25 Z4.67 F4800.0 E7791.945
G1 X53.89 Y35.25 Z4.67 F4800.0 E7795.669
G1 X-15.95 Y35.25 Z4.67 F4800.0 E7799.358
G1 X-15.95 Y34.59 Z4.67 F4800.0 E7799.394
G1 X-53.89 Y34.59 Z4.67 F4800.0 E7801.398
G1 X-53.89 Y29.6 Z4.67 F4800.0 E7801.661
G1 X-19.85 Y29.6 Z4.67 F4800.0 E7803.459
G1 X-19.85 Y-29.6 Z4.67 F4800.0 E7806.587
G1 X-53.89 Y-29.6 Z4.67 F4800.0 E7808.385
G1 X-53.89 Y-34.02 Z4.67 F4800.0 E7808.618
G1 F1200.0
G1 E7808.618
G1 F4800.0
M103
(</loop>)
(<edge> outer )
;M108 R40.0
G1 X-54.29 Y-34.02 Z4.67 F4200.0
G1 F1200.0
G1 E7808.618
G1 F4200.0
M101
G1 X-54.29 Y-34.31 Z4.67 F2400.0 E7808.633
G1 X-54.29 Y-34.71 Z4.67 F2400.0 E7808.654
G1 X-16.35 Y-34.71 Z4.67 F2400.0 E7810.659
G1 X-16.35 Y-35.65 Z4.67 F2400.0 E7810.709
G1 X54.29 Y-35.65 Z4.67 F2400.0 E7814.44
G1 X54.29 Y35.65 Z4.67 F2400.0 E7818.207
G1 X-16.35 Y35.65 Z4.67 F2400.0 E7821.938
G1 X-16.35 Y34.99 Z4.67 F2400.0 E7821.974
G1 X-54.29 Y34.99 Z4.67 F2400.0 E7823.978
G1 X-54.29 Y29.2 Z4.67 F2400.0 E7824.283
G1 X-20.25 Y29.2 Z4.67 F2400.0 E7826.081
G1 X-20.25 Y-29.2 Z4.67 F2400.0 E7829.167
G1 X-54.29 Y-29.2 Z4.67 F2400.0 E7830.965
G1 X-54.29 Y-34.02 Z4.67 F2400.0 E7831.219
G1 F1200.0
G1 E7830.219
G1 F2400.0
M103
(</edge>)
(</boundaryPerimeter>)
(<infill>)
(<infillBoundary>)
(<infillPoint> X53.888 Y-35.254 Z3.105 </infillPoint>)
(<infillPoint> X53.888 Y35.254 Z3.105 </infillPoint>)
(<infillPoint> X-15.95 Y35.254 Z3.105 </infillPoint>)
(<infillPoint> X-15.95 Y34.585 Z3.105 </infillPoint>)
(<infillPoint> X-53.888 Y34.585 Z3.105 </infillPoint>)
(<infillPoint> X-53.888 Y29.604 Z3.105 </infillPoint>)
(<infillPoint> X-19.848 Y29.604 Z3.105 </infillPoint>)
(<infillPoint> X-19.848 Y-29.603 Z3.105 </infillPoint>)
(<infillPoint> X-53.888 Y-29.603 Z3.105 </infillPoint>)
(<infillPoint> X-53.888 Y-34.306 Z3.105 </infillPoint>)
(<infillPoint> X-15.95 Y-34.306 Z3.105 </infillPoint>)
(<infillPoint> X-15.95 Y-35.254 Z3.105 </infillPoint>)
(</infillBoundary>)
;M108 R80.0
G1 X-15.62 Y-34.8 Z4.67 F4200.0
G1 F1200.0
G1 E7831.219
G1 F4200.0
M101
G1 X-15.67 Y-34.4 Z4.67 F4800.0 E7831.241
G1 X-14.14 Y-34.13 Z4.67 F4800.0 E7831.323
G1 X50.14 Y-34.13 Z4.67 F4800.0 E7834.718
G1 X53.55 Y-34.8 Z4.67 F4800.0 E7834.902
G1 X53.61 Y-28.4 Z4.67 F4800.0 E7835.24
G1 X50.14 Y-33.87 Z4.67 F4800.0 E7835.583
G1 X49.86 Y-33.87 Z4.67 F4800.0 E7835.597
G1 X46.14 Y-30.13 Z4.67 F4800.0 E7835.876
G1 X45.86 Y-30.13 Z4.67 F4800.0 E7835.891
G1 X42.14 Y-33.87 Z4.67 F4800.0 E7836.17
G1 X41.86 Y-33.87 Z4.67 F4800.0 E7836.185
G1 X38.14 Y-30.13 Z4.67 F4800.0 E7836.464
G1 X37.86 Y-30.13 Z4.67 F4800.0 E7836.479
G1 X34.14 Y-33.87 Z4.67 F4800.0 E7836.758
G1 X33.86 Y-33.87 Z4.67 F4800.0 E7836.772
G1 X30.14 Y-30.13 Z4.67 F4800.0 E7837.051
G1 X29.86 Y-30.13 Z4.67 F4800.0 E7837.066
G1 X26.14 Y-33.87 Z4.67 F4800.0 E7837.345
G1 X25.86 Y-33.87 Z4.67 F4800.0 E7837.36
G1 X22.14 Y-30.13 Z4.67 F4800.0 E7837.639
G1 X21.86 Y-30.13 Z4.67 F4800.0 E7837.654
G1 X18.14 Y-33.87 Z4.67 F4800.0 E7837.933
G1 X17.86 Y-33.87 Z4.67 F4800.0 E7837.947
G1 X14.14 Y-30.13 Z4.67 F4800.0 E7838.226
G1 X13.86 Y-30.13 Z4.67 F4800.0 E7838.241
G1 X10.14 Y-33.87 Z4.67 F4800.0 E7838.52
G1 X9.86 Y-33.87 Z4.67 F4800.0 E7838.535
G1 X6.14 Y-30.13 Z4.67 F4800.0 E7838.814
G1 X5.86 Y-30.13 Z4.67 F4800.0 E7838.829
G1 X2.14 Y-33.87 Z4.67 F4800.0 E7839.108
G1 X1.86 Y-33.87 Z4.67 F4800.0 E7839.122
G1 X-1.86 Y-30.13 Z4.67 F4800.0 E7839.401
G1 X-2.14 Y-30.13 Z4.67 F4800.0 E7839.416
G1 X-5.86 Y-33.87 Z4.67 F4800.0 E7839.695
G1 X-6.14 Y-33.87 Z4.67 F4800.0 E7839.71
G1 X-9.86 Y-30.13 Z4.67 F4800.0 E7839.989
G1 X-10.14 Y-30.13 Z4.67 F4800.0 E7840.004
G1 X-13.86 Y-33.87 Z4.67 F4800.0 E7840.283
G1 X-14.14 Y-33.87 Z4.67 F4800.0 E7840.297
G1 X-17.86 Y-30.13 Z4.67 F4800.0 E7840.576
G1 X-53.41 Y-34.0 Z4.67 F4800.0 E7842.465
G1 X-53.61 Y-33.6 Z4.67 F4800.0 E7842.489
G1 X-53.61 Y-30.4 Z4.67 F4800.0 E7842.658
G1 X-53.5 Y-30.0 Z4.67 F4800.0 E7842.68
G1 F1200.0
G1 E7841.68
G1 F4800.0
M103
G1 X-20.25 Y-29.2 Z4.67 F4200.0
G1 X53.61 Y-0.0 Z4.67 F4200.0
G1 F1200.0
G1 E7842.68
G1 F4200.0
M101
G1 X-19.57 Y0.0 Z4.67 F4800.0 E7846.545
G1 X-19.57 Y-0.4 Z4.67 F4800.0 E7846.566
G1 X53.61 Y-0.4 Z4.67 F4800.0 E7850.432
G1 X53.61 Y-0.8 Z4.67 F4800.0 E7850.453
G1 X-19.57 Y-0.8 Z4.67 F4800.0 E7854.319
G1 X-19.57 Y-1.2 Z4.67 F4800.0 E7854.34
G1 X53.61 Y-1.2 Z4.67 F4800.0 E7858.205
G1 X53.61 Y-1.6 Z4.67 F4800.0 E7858.226
G1 X-19.57 Y-1.6 Z4.67 F4800.0 E7862.092
G1 X-19.57 Y-2.0 Z4.67 F4800.0 E7862.113
G1 X53.61 Y-2.0 Z4.67 F4800.0 E7865.978
G1 X53.61 Y-2.4 Z4.67 F4800.0 E7866.0
G1 X-19.57 Y-2.4 Z4.67 F4800.0 E7869.865
G1 X-19.57 Y-2.8 Z4.67 F4800.0 E7869.886
G1 X53.61 Y-2.8 Z4.67 F4800.0 E7873.752
G1 X53.61 Y-3.2 Z4.67 F4800.0 E7873.773
G1 X-19.57 Y-3.2 Z4.67 F4800.0 E7877.638
G1 X-19.57 Y-3.6 Z4.67 F4800.0 E7877.66
G1 X53.61 Y-3.6 Z4.67 F4800.0 E7881.525
G1 X53.61 Y-4.0 Z4.67 F4800.0 E7881.546
G1 X-19.57 Y-4.0 Z4.67 F4800.0 E7885.412
G1 X-19.57 Y-4.4 Z4.67 F4800.0 E7885.433
G1 X53.61 Y-4.4 Z4.67 F4800.0 E7889.298
G1 X53.61 Y-4.8 Z4.67 F4800.0 E7889.319
G1 X-19.57 Y-4.8 Z4.67 F4800.0 E7893.185
G1 X-19.57 Y-5.2 Z4.67 F4800.0 E7893.206
G1 X53.61 Y-5.2 Z4.67 F4800.0 E7897.072
G1 X53.61 Y-5.6 Z4.67 F4800.0 E7897.093
G1 X-19.57 Y-5.6 Z4.67 F4800.0 E7900.958
G1 X-19.57 Y-6.0 Z4.67 F4800.0 E7900.979
G1 X53.61 Y-6.0 Z4.67 F4800.0 E7904.845
G1 X53.61 Y-6.4 Z4.67 F4800.0 E7904.866
G1 X-19.57 Y-6.4 Z4.67 F4800.0 E7908.732
G1 X-19.57 Y-6.8 Z4.67 F4800.0 E7908.753
G1 X53.61 Y-6.8 Z4.67 F4800.0 E7912.618
G1 X53.61 Y-7.2 Z4.67 F4800.0 E7912.639
G1 X-19.57 Y-7.2 Z4.67 F4800.0 E7916.505
G1 X-19.57 Y-7.6 Z4.67 F4800.0 E7916.526
G1 X53.61 Y-7.6 Z4.67 F4800.0 E7920.392
G1 X53.61 Y-8.0 Z4.67 F4800.0 E7920.413
G1 X-19.57 Y-8.0 Z4.67 F4800.0 E7924.278
G1 X-19.57 Y-8.4 Z4.67 F4800.0 E7924.299
G1 X53.61 Y-8.4 Z4.67 F4800.0 E7928.165
M73 P13 (display progress)
G1 X53.61 Y-8.8 Z4.67 F4800.0 E7928.186
G1 X-19.57 Y-8.8 Z4.67 F4800.0 E7932.051
G1 X-19.57 Y-9.2 Z4.67 F4800.0 E7932.073
G1 X53.61 Y-9.2 Z4.67 F4800.0 E7935.938
G1 X53.61 Y-9.6 Z4.67 F4800.0 E7935.959
G1 X-19.57 Y-9.6 Z4.67 F4800.0 E7939.825
G1 X-19.57 Y-10.0 Z4.67 F4800.0 E7939.846
G1 X53.61 Y-10.0 Z4.67 F4800.0 E7943.711
G1 X53.61 Y-10.4 Z4.67 F4800.0 E7943.733
G1 X-19.57 Y-10.4 Z4.67 F4800.0 E7947.598
G1 X-19.57 Y-10.8 Z4.67 F4800.0 E7947.619
G1 X53.61 Y-10.8 Z4.67 F4800.0 E7951.485
G1 X53.61 Y-12.4 Z4.67 F4800.0 E7951.569
G1 X46.14 Y-13.87 Z4.67 F4800.0 E7951.971
G1 X-18.14 Y-13.87 Z4.67 F4800.0 E7955.367
G1 X-19.57 Y-12.4 Z4.67 F4800.0 E7955.475
G1 X-19.57 Y-11.2 Z4.67 F4800.0 E7955.539
G1 F1200.0
G1 E7954.539
G1 F4800.0
M103
G1 X-19.57 Y0.4 Z4.67 F4200.0
G1 F1200.0
G1 E7955.539
G1 F4200.0
M101
G1 X53.61 Y0.4 Z4.67 F4800.0 E7959.404
G1 X53.61 Y0.8 Z4.67 F4800.0 E7959.425
G1 X-19.57 Y0.8 Z4.67 F4800.0 E7963.291
G1 X-19.57 Y1.2 Z4.67 F4800.0 E7963.312
G1 X53.61 Y1.2 Z4.67 F4800.0 E7967.178
G1 X53.61 Y1.6 Z4.67 F4800.0 E7967.199
G1 X-19.57 Y1.6 Z4.67 F4800.0 E7971.064
G1 X-19.57 Y2.0 Z4.67 F4800.0 E7971.085
G1 X53.61 Y2.0 Z4.67 F4800.0 E7974.951
G1 X53.61 Y2.4 Z4.67 F4800.0 E7974.972
G1 X-19.57 Y2.4 Z4.67 F4800.0 E7978.837
G1 X-19.57 Y2.8 Z4.67 F4800.0 E7978.859
G1 X53.61 Y2.8 Z4.67 F4800.0 E7982.724
G1 X53.61 Y3.2 Z4.67 F4800.0 E7982.745
G1 X-19.57 Y3.2 Z4.67 F4800.0 E7986.611
G1 X-19.57 Y3.6 Z4.67 F4800.0 E7986.632
G1 X53.61 Y3.6 Z4.67 F4800.0 E7990.497
G1 X53.61 Y4.0 Z4.67 F4800.0 E7990.519
G1 X-19.57 Y4.0 Z4.67 F4800.0 E7994.384
G1 X-19.57 Y4.4 Z4.67 F4800.0 E7994.405
G1 X53.61 Y4.4 Z4.67 F4800.0 E7998.271
G1 X53.61 Y4.8 Z4.67 F4800.0 E7998.292
G1 X-19.57 Y4.8 Z4.67 F4800.0 E8002.157
G1 X-19.57 Y5.2 Z4.67 F4800.0 E8002.178
G1 X53.61 Y5.2 Z4.67 F4800.0 E8006.044
G1 X53.61 Y5.6 Z4.67 F4800.0 E8006.065
G1 X-19.57 Y5.6 Z4.67 F4800.0 E8009.931
G1 X-19.57 Y6.0 Z4.67 F4800.0 E8009.952
G1 X53.61 Y6.0 Z4.67 F4800.0 E8013.817
G1 X53.61 Y6.4 Z4.67 F4800.0 E8013.838
G1 X-19.57 Y6.4 Z4.67 F4800.0 E8017.704
G1 X-19.57 Y6.8 Z4.67 F4800.0 E8017.725
G1 X53.61 Y6.8 Z4.67 F4800.0 E8021.591
G1 X53.61 Y7.2 Z4.67 F4800.0 E8021.612
G1 X-19.57 Y7.2 Z4.67 F4800.0 E8025.477
G1 X-19.57 Y7.6 Z4.67 F4800.0 E8025.498
G1 X53.61 Y7.6 Z4.67 F4800.0 E8029.364
G1 X53.61 Y8.0 Z4.67 F4800.0 E8029.385
G1 X-19.57 Y8.0 Z4.67 F4800.0 E8033.251
G1 X-19.57 Y8.4 Z4.67 F4800.0 E8033.272
G1 X53.61 Y8.4 Z4.67 F4800.0 E8037.137
G1 X53.61 Y8.8 Z4.67 F4800.0 E8037.158
G1 X-19.57 Y8.8 Z4.67 F4800.0 E8041.024
G1 X-19.57 Y9.2 Z4.67 F4800.0 E8041.045
G1 X53.61 Y9.2 Z4.67 F4800.0 E8044.91
G1 X53.61 Y9.6 Z4.67 F4800.0 E8044.932
G1 X-19.57 Y9.6 Z4.67 F4800.0 E8048.797
G1 X-19.57 Y10.0 Z4.67 F4800.0 E8048.818
G1 X53.61 Y10.0 Z4.67 F4800.0 E8052.684
G1 X53.61 Y10.4 Z4.67 F4800.0 E8052.705
G1 X-19.57 Y10.4 Z4.67 F4800.0 E8056.57
G1 X-19.57 Y11.2 Z4.67 F4800.0 E8056.613
G1 X53.61 Y10.8 Z4.67 F4800.0 E8060.478
G1 X53.61 Y15.2 Z4.67 F4800.0 E8060.711
G1 X50.14 Y13.87 Z4.67 F4800.0 E8060.907
G1 X-14.14 Y13.87 Z4.67 F4800.0 E8064.302
G1 X-19.57 Y15.2 Z4.67 F4800.0 E8064.598
G1 X-19.57 Y11.6 Z4.67 F4800.0 E8064.788
G1 F1200.0
G1 E8063.788
G1 F4800.0
M103
G1 X-19.57 Y15.6 Z4.67 F4200.0
G1 F1200.0
G1 E8064.788
G1 F4200.0
M101
G1 X-19.57 Y19.6 Z4.67 F4800.0 E8064.999
G1 X-18.14 Y17.87 Z4.67 F4800.0 E8065.117
G1 X-17.86 Y17.87 Z4.67 F4800.0 E8065.132
G1 X-14.14 Y14.13 Z4.67 F4800.0 E8065.411
G1 X-13.86 Y14.13 Z4.67 F4800.0 E8065.426
G1 X-10.14 Y17.87 Z4.67 F4800.0 E8065.705
G1 X-9.86 Y17.87 Z4.67 F4800.0 E8065.72
G1 X-6.14 Y14.13 Z4.67 F4800.0 E8065.999
G1 X-5.86 Y14.13 Z4.67 F4800.0 E8066.013
G1 X-2.14 Y17.87 Z4.67 F4800.0 E8066.292
G1 X-1.86 Y17.87 Z4.67 F4800.0 E8066.307
G1 X1.86 Y14.13 Z4.67 F4800.0 E8066.586
G1 X2.14 Y14.13 Z4.67 F4800.0 E8066.601
G1 X5.86 Y17.87 Z4.67 F4800.0 E8066.88
G1 X6.14 Y17.87 Z4.67 F4800.0 E8066.895
G1 X9.86 Y14.13 Z4.67 F4800.0 E8067.174
G1 X10.14 Y14.13 Z4.67 F4800.0 E8067.188
G1 X13.86 Y17.87 Z4.67 F4800.0 E8067.467
G1 X14.14 Y17.87 Z4.67 F4800.0 E8067.482
G1 X17.86 Y14.13 Z4.67 F4800.0 E8067.761
G1 X18.14 Y14.13 Z4.67 F4800.0 E8067.776
G1 X21.86 Y17.87 Z4.67 F4800.0 E8068.055
G1 X22.14 Y17.87 Z4.67 F4800.0 E8068.07
G1 X25.86 Y14.13 Z4.67 F4800.0 E8068.349
G1 X26.14 Y14.13 Z4.67 F4800.0 E8068.363
G1 X29.86 Y17.87 Z4.67 F4800.0 E8068.642
G1 X30.14 Y17.87 Z4.67 F4800.0 E8068.657
G1 X33.86 Y14.13 Z4.67 F4800.0 E8068.936
G1 X34.14 Y14.13 Z4.67 F4800.0 E8068.951
G1 X37.86 Y17.87 Z4.67 F4800.0 E8069.23
G1 X38.14 Y17.87 Z4.67 F4800.0 E8069.245
G1 X41.86 Y14.13 Z4.67 F4800.0 E8069.523
G1 X42.14 Y14.13 Z4.67 F4800.0 E8069.538
G1 X45.86 Y17.87 Z4.67 F4800.0 E8069.817
G1 X46.14 Y17.87 Z4.67 F4800.0 E8069.832
G1 X49.86 Y14.13 Z4.67 F4800.0 E8070.111
G1 X50.14 Y14.13 Z4.67 F4800.0 E8070.126
G1 X53.61 Y15.6 Z4.67 F4800.0 E8070.325
G1 X53.61 Y23.6 Z4.67 F4800.0 E8070.747
G1 X50.14 Y21.87 Z4.67 F4800.0 E8070.952
G1 X49.86 Y21.87 Z4.67 F4800.0 E8070.967
G1 X46.14 Y18.13 Z4.67 F4800.0 E8071.246
G1 X45.86 Y18.13 Z4.67 F4800.0 E8071.261
G1 X42.14 Y21.87 Z4.67 F4800.0 E8071.54
G1 X41.86 Y21.87 Z4.67 F4800.0 E8071.554
G1 X38.14 Y18.13 Z4.67 F4800.0 E8071.833
G1 X37.86 Y18.13 Z4.67 F4800.0 E8071.848
G1 X34.14 Y21.87 Z4.67 F4800.0 E8072.127
G1 X33.86 Y21.87 Z4.67 F4800.0 E8072.142
G1 X30.14 Y18.13 Z4.67 F4800.0 E8072.421
G1 X29.86 Y18.13 Z4.67 F4800.0 E8072.436
G1 X26.14 Y21.87 Z4.67 F4800.0 E8072.715
G1 X25.86 Y21.87 Z4.67 F4800.0 E8072.729
G1 X22.14 Y18.13 Z4.67 F4800.0 E8073.008
G1 X21.86 Y18.13 Z4.67 F4800.0 E8073.023
G1 X18.14 Y21.87 Z4.67 F4800.0 E8073.302
G1 X17.86 Y21.87 Z4.67 F4800.0 E8073.317
G1 X14.14 Y18.13 Z4.67 F4800.0 E8073.596
G1 X13.86 Y18.13 Z4.67 F4800.0 E8073.611
G1 X10.14 Y21.87 Z4.67 F4800.0 E8073.89
G1 X9.86 Y21.87 Z4.67 F4800.0 E8073.904
G1 X6.14 Y18.13 Z4.67 F4800.0 E8074.183
G1 X5.86 Y18.13 Z4.67 F4800.0 E8074.198
G1 X2.14 Y21.87 Z4.67 F4800.0 E8074.477
G1 X1.86 Y21.87 Z4.67 F4800.0 E8074.492
G1 X-1.86 Y18.13 Z4.67 F4800.0 E8074.771
G1 X-2.14 Y18.13 Z4.67 F4800.0 E8074.786
G1 X-5.86 Y21.87 Z4.67 F4800.0 E8075.064
G1 X-6.14 Y21.87 Z4.67 F4800.0 E8075.079
G1 X-9.86 Y18.13 Z4.67 F4800.0 E8075.358
G1 X-10.14 Y18.13 Z4.67 F4800.0 E8075.373
G1 X-13.86 Y21.87 Z4.67 F4800.0 E8075.652
G1 X-14.14 Y21.87 Z4.67 F4800.0 E8075.667
G1 X-17.86 Y18.13 Z4.67 F4800.0 E8075.946
G1 X-18.14 Y18.13 Z4.67 F4800.0 E8075.961
G1 X-19.57 Y20.0 Z4.67 F4800.0 E8076.085
G1 X-19.57 Y27.6 Z4.67 F4800.0 E8076.486
G1 X-18.14 Y25.87 Z4.67 F4800.0 E8076.605
G1 X-17.86 Y25.87 Z4.67 F4800.0 E8076.62
G1 X-14.14 Y22.13 Z4.67 F4800.0 E8076.899
G1 X-13.86 Y22.13 Z4.67 F4800.0 E8076.913
G1 X-10.14 Y25.87 Z4.67 F4800.0 E8077.192
G1 X-9.86 Y25.87 Z4.67 F4800.0 E8077.207
G1 X-6.14 Y22.13 Z4.67 F4800.0 E8077.486
G1 X-5.86 Y22.13 Z4.67 F4800.0 E8077.501
G1 X-2.14 Y25.87 Z4.67 F4800.0 E8077.78
G1 X-1.86 Y25.87 Z4.67 F4800.0 E8077.795
G1 X1.86 Y22.13 Z4.67 F4800.0 E8078.073
G1 X2.14 Y22.13 Z4.67 F4800.0 E8078.088
G1 X5.86 Y25.87 Z4.67 F4800.0 E8078.367
G1 X6.14 Y25.87 Z4.67 F4800.0 E8078.382
G1 X9.86 Y22.13 Z4.67 F4800.0 E8078.661
G1 X10.14 Y22.13 Z4.67 F4800.0 E8078.676
G1 X13.86 Y25.87 Z4.67 F4800.0 E8078.955
G1 X14.14 Y25.87 Z4.67 F4800.0 E8078.97
G1 X17.86 Y22.13 Z4.67 F4800.0 E8079.248
G1 X18.14 Y22.13 Z4.67 F4800.0 E8079.263
G1 X21.86 Y25.87 Z4.67 F4800.0 E8079.542
G1 X22.14 Y25.87 Z4.67 F4800.0 E8079.557
G1 X25.86 Y22.13 Z4.67 F4800.0 E8079.836
G1 X26.14 Y22.13 Z4.67 F4800.0 E8079.851
G1 X29.86 Y25.87 Z4.67 F4800.0 E8080.13
G1 X30.14 Y25.87 Z4.67 F4800.0 E8080.144
G1 X33.86 Y22.13 Z4.67 F4800.0 E8080.423
G1 X34.14 Y22.13 Z4.67 F4800.0 E8080.438
G1 X37.86 Y25.87 Z4.67 F4800.0 E8080.717
G1 X38.14 Y25.87 Z4.67 F4800.0 E8080.732
G1 X41.86 Y22.13 Z4.67 F4800.0 E8081.011
G1 X42.14 Y22.13 Z4.67 F4800.0 E8081.026
G1 X45.86 Y25.87 Z4.67 F4800.0 E8081.305
G1 X46.14 Y25.87 Z4.67 F4800.0 E8081.319
G1 X49.86 Y22.13 Z4.67 F4800.0 E8081.598
G1 X50.14 Y22.13 Z4.67 F4800.0 E8081.613
G1 X53.61 Y24.0 Z4.67 F4800.0 E8081.821
G1 X53.61 Y31.6 Z4.67 F4800.0 E8082.223
G1 X50.14 Y29.87 Z4.67 F4800.0 E8082.428
G1 X49.86 Y29.87 Z4.67 F4800.0 E8082.442
G1 X46.14 Y26.13 Z4.67 F4800.0 E8082.721
G1 X45.86 Y26.13 Z4.67 F4800.0 E8082.736
G1 X42.14 Y29.87 Z4.67 F4800.0 E8083.015
G1 X41.86 Y29.87 Z4.67 F4800.0 E8083.03
G1 X38.14 Y26.13 Z4.67 F4800.0 E8083.309
G1 X37.86 Y26.13 Z4.67 F4800.0 E8083.324
G1 X34.14 Y29.87 Z4.67 F4800.0 E8083.603
G1 X33.86 Y29.87 Z4.67 F4800.0 E8083.617
G1 X30.14 Y26.13 Z4.67 F4800.0 E8083.896
G1 X29.86 Y26.13 Z4.67 F4800.0 E8083.911
G1 X26.14 Y29.87 Z4.67 F4800.0 E8084.19
G1 X25.86 Y29.87 Z4.67 F4800.0 E8084.205
G1 X22.14 Y26.13 Z4.67 F4800.0 E8084.484
G1 X21.86 Y26.13 Z4.67 F4800.0 E8084.499
G1 X18.14 Y29.87 Z4.67 F4800.0 E8084.777
G1 X17.86 Y29.87 Z4.67 F4800.0 E8084.792
G1 X14.14 Y26.13 Z4.67 F4800.0 E8085.071
G1 X13.86 Y26.13 Z4.67 F4800.0 E8085.086
G1 X10.14 Y29.87 Z4.67 F4800.0 E8085.365
G1 X9.86 Y29.87 Z4.67 F4800.0 E8085.38
G1 X6.14 Y26.13 Z4.67 F4800.0 E8085.659
G1 X5.86 Y26.13 Z4.67 F4800.0 E8085.674
G1 X2.14 Y29.87 Z4.67 F4800.0 E8085.952
G1 X1.86 Y29.87 Z4.67 F4800.0 E8085.967
G1 X-1.86 Y26.13 Z4.67 F4800.0 E8086.246
G1 X-2.14 Y26.13 Z4.67 F4800.0 E8086.261
G1 X-5.86 Y29.87 Z4.67 F4800.0 E8086.54
G1 X-6.14 Y29.87 Z4.67 F4800.0 E8086.555
G1 X-9.86 Y26.13 Z4.67 F4800.0 E8086.834
G1 X-10.14 Y26.13 Z4.67 F4800.0 E8086.848
G1 X-13.86 Y29.87 Z4.67 F4800.0 E8087.127
G1 X-14.14 Y29.87 Z4.67 F4800.0 E8087.142
G1 X-17.86 Y26.13 Z4.67 F4800.0 E8087.421
G1 X-18.14 Y26.13 Z4.67 F4800.0 E8087.436
G1 X-19.57 Y28.0 Z4.67 F4800.0 E8087.56
G1 X-19.57 Y29.6 Z4.67 F4800.0 E8087.645
G1 F1200.0
G1 E8086.645
G1 F4800.0
M103
G1 X-15.66 Y34.8 Z4.67 F4200.0
G1 F1200.0
G1 E8087.645
G1 F4200.0
M101
G1 X-15.67 Y34.4 Z4.67 F4800.0 E8087.666
G1 X-10.14 Y34.13 Z4.67 F4800.0 E8087.959
G1 X46.14 Y34.13 Z4.67 F4800.0 E8090.932
G1 X53.55 Y34.8 Z4.67 F4800.0 E8091.325
G1 X53.61 Y34.4 Z4.67 F4800.0 E8091.346
G1 X53.61 Y32.0 Z4.67 F4800.0 E8091.473
G1 X50.14 Y30.13 Z4.67 F4800.0 E8091.681
G1 X49.86 Y30.13 Z4.67 F4800.0 E8091.696
G1 X46.14 Y33.87 Z4.67 F4800.0 E8091.975
G1 X45.86 Y33.87 Z4.67 F4800.0 E8091.99
G1 X42.14 Y30.13 Z4.67 F4800.0 E8092.269
G1 X41.86 Y30.13 Z4.67 F4800.0 E8092.283
G1 X38.14 Y33.87 Z4.67 F4800.0 E8092.562
G1 X37.86 Y33.87 Z4.67 F4800.0 E8092.577
G1 X34.14 Y30.13 Z4.67 F4800.0 E8092.856
G1 X33.86 Y30.13 Z4.67 F4800.0 E8092.871
G1 X30.14 Y33.87 Z4.67 F4800.0 E8093.15
G1 X29.86 Y33.87 Z4.67 F4800.0 E8093.165
G1 X26.14 Y30.13 Z4.67 F4800.0 E8093.444
G1 X25.86 Y30.13 Z4.67 F4800.0 E8093.458
G1 X22.14 Y33.87 Z4.67 F4800.0 E8093.737
G1 X21.86 Y33.87 Z4.67 F4800.0 E8093.752
G1 X18.14 Y30.13 Z4.67 F4800.0 E8094.031
G1 X17.86 Y30.13 Z4.67 F4800.0 E8094.046
G1 X14.14 Y33.87 Z4.67 F4800.0 E8094.325
G1 X13.86 Y33.87 Z4.67 F4800.0 E8094.34
G1 X10.14 Y30.13 Z4.67 F4800.0 E8094.619
G1 X9.86 Y30.13 Z4.67 F4800.0 E8094.633
G1 X6.14 Y33.87 Z4.67 F4800.0 E8094.912
G1 X5.86 Y33.87 Z4.67 F4800.0 E8094.927
G1 X2.14 Y30.13 Z4.67 F4800.0 E8095.206
G1 X1.86 Y30.13 Z4.67 F4800.0 E8095.221
G1 X-1.86 Y33.87 Z4.67 F4800.0 E8095.5
G1 X-2.14 Y33.87 Z4.67 F4800.0 E8095.515
G1 X-5.86 Y30.13 Z4.67 F4800.0 E8095.794
G1 X-6.14 Y30.13 Z4.67 F4800.0 E8095.808
G1 X-9.86 Y33.87 Z4.67 F4800.0 E8096.087
G1 X-10.14 Y33.87 Z4.67 F4800.0 E8096.102
G1 X-13.86 Y30.13 Z4.67 F4800.0 E8096.381
G1 X-14.14 Y30.13 Z4.67 F4800.0 E8096.396
G1 X-17.86 Y34.0 Z4.67 F4800.0 E8096.68
G1 X-53.61 Y34.0 Z4.67 F4800.0 E8098.568
G1 X-53.61 Y30.4 Z4.67 F4800.0 E8098.758
G1 X-53.5 Y30.0 Z4.67 F4800.0 E8098.78
G1 F1200.0
G1 E8097.78
G1 F4800.0
M103
G1 X-20.25 Y29.2 Z4.67 F4200.0
G1 X53.61 Y-12.8 Z4.67 F4200.0
G1 F1200.0
G1 E8098.78
G1 F4200.0
M101
G1 X53.61 Y-16.0 Z4.67 F4800.0 E8098.949
G1 X50.14 Y-17.87 Z4.67 F4800.0 E8099.157
G1 X49.86 Y-17.87 Z4.67 F4800.0 E8099.172
G1 X46.14 Y-14.13 Z4.67 F4800.0 E8099.451
G1 X45.86 Y-14.13 Z4.67 F4800.0 E8099.466
G1 X42.14 Y-17.87 Z4.67 F4800.0 E8099.745
G1 X41.86 Y-17.87 Z4.67 F4800.0 E8099.76
G1 X38.14 Y-14.13 Z4.67 F4800.0 E8100.039
G1 X37.86 Y-14.13 Z4.67 F4800.0 E8100.053
G1 X34.14 Y-17.87 Z4.67 F4800.0 E8100.332
G1 X33.86 Y-17.87 Z4.67 F4800.0 E8100.347
G1 X30.14 Y-14.13 Z4.67 F4800.0 E8100.626
G1 X29.86 Y-14.13 Z4.67 F4800.0 E8100.641
G1 X26.14 Y-17.87 Z4.67 F4800.0 E8100.92
G1 X25.86 Y-17.87 Z4.67 F4800.0 E8100.935
G1 X22.14 Y-14.13 Z4.67 F4800.0 E8101.214
G1 X21.86 Y-14.13 Z4.67 F4800.0 E8101.228
G1 X18.14 Y-17.87 Z4.67 F4800.0 E8101.507
G1 X17.86 Y-17.87 Z4.67 F4800.0 E8101.522
G1 X14.14 Y-14.13 Z4.67 F4800.0 E8101.801
G1 X13.86 Y-14.13 Z4.67 F4800.0 E8101.816
G1 X10.14 Y-17.87 Z4.67 F4800.0 E8102.095
G1 X9.86 Y-17.87 Z4.67 F4800.0 E8102.11
G1 X6.14 Y-14.13 Z4.67 F4800.0 E8102.389
G1 X5.86 Y-14.13 Z4.67 F4800.0 E8102.403
G1 X2.14 Y-17.87 Z4.67 F4800.0 E8102.682
G1 X1.86 Y-17.87 Z4.67 F4800.0 E8102.697
G1 X-1.86 Y-14.13 Z4.67 F4800.0 E8102.976
G1 X-2.14 Y-14.13 Z4.67 F4800.0 E8102.991
G1 X-5.86 Y-17.87 Z4.67 F4800.0 E8103.27
G1 X-6.14 Y-17.87 Z4.67 F4800.0 E8103.285
G1 X-9.86 Y-14.13 Z4.67 F4800.0 E8103.564
G1 X-10.14 Y-14.13 Z4.67 F4800.0 E8103.578
G1 X-13.86 Y-17.87 Z4.67 F4800.0 E8103.857
G1 X-14.14 Y-17.87 Z4.67 F4800.0 E8103.872
G1 X-17.86 Y-14.13 Z4.67 F4800.0 E8104.151
G1 X-18.14 Y-14.13 Z4.67 F4800.0 E8104.166
G1 X-19.57 Y-12.8 Z4.67 F4800.0 E8104.269
G1 X-19.57 Y-20.0 Z4.67 F4800.0 E8104.649
G1 X-18.14 Y-21.87 Z4.67 F4800.0 E8104.774
G1 X-17.86 Y-21.87 Z4.67 F4800.0 E8104.788
G1 X-14.14 Y-18.13 Z4.67 F4800.0 E8105.067
G1 X-13.86 Y-18.13 Z4.67 F4800.0 E8105.082
G1 X-10.14 Y-21.87 Z4.67 F4800.0 E8105.361
G1 X-9.86 Y-21.87 Z4.67 F4800.0 E8105.376
G1 X-6.14 Y-18.13 Z4.67 F4800.0 E8105.655
G1 X-5.86 Y-18.13 Z4.67 F4800.0 E8105.67
G1 X-2.14 Y-21.87 Z4.67 F4800.0 E8105.948
G1 X-1.86 Y-21.87 Z4.67 F4800.0 E8105.963
G1 X1.86 Y-18.13 Z4.67 F4800.0 E8106.242
G1 X2.14 Y-18.13 Z4.67 F4800.0 E8106.257
G1 X5.86 Y-21.87 Z4.67 F4800.0 E8106.536
G1 X6.14 Y-21.87 Z4.67 F4800.0 E8106.551
G1 X9.86 Y-18.13 Z4.67 F4800.0 E8106.83
G1 X10.14 Y-18.13 Z4.67 F4800.0 E8106.845
G1 X13.86 Y-21.87 Z4.67 F4800.0 E8107.123
G1 X14.14 Y-21.87 Z4.67 F4800.0 E8107.138
G1 X17.86 Y-18.13 Z4.67 F4800.0 E8107.417
G1 X18.14 Y-18.13 Z4.67 F4800.0 E8107.432
G1 X21.86 Y-21.87 Z4.67 F4800.0 E8107.711
G1 X22.14 Y-21.87 Z4.67 F4800.0 E8107.726
G1 X25.86 Y-18.13 Z4.67 F4800.0 E8108.005
G1 X26.14 Y-18.13 Z4.67 F4800.0 E8108.019
G1 X29.86 Y-21.87 Z4.67 F4800.0 E8108.298
G1 X30.14 Y-21.87 Z4.67 F4800.0 E8108.313
G1 X33.86 Y-18.13 Z4.67 F4800.0 E8108.592
G1 X34.14 Y-18.13 Z4.67 F4800.0 E8108.607
G1 X37.86 Y-21.87 Z4.67 F4800.0 E8108.886
G1 X38.14 Y-21.87 Z4.67 F4800.0 E8108.901
G1 X41.86 Y-18.13 Z4.67 F4800.0 E8109.18
G1 X42.14 Y-18.13 Z4.67 F4800.0 E8109.194
G1 X45.86 Y-21.87 Z4.67 F4800.0 E8109.473
G1 X46.14 Y-21.87 Z4.67 F4800.0 E8109.488
G1 X49.86 Y-18.13 Z4.67 F4800.0 E8109.767
G1 X50.14 Y-18.13 Z4.67 F4800.0 E8109.782
G1 X53.61 Y-16.4 Z4.67 F4800.0 E8109.987
G1 X53.61 Y-24.0 Z4.67 F4800.0 E8110.388
G1 X50.14 Y-25.87 Z4.67 F4800.0 E8110.596
G1 X49.86 Y-25.87 Z4.67 F4800.0 E8110.611
G1 X46.14 Y-22.13 Z4.67 F4800.0 E8110.89
G1 X45.86 Y-22.13 Z4.67 F4800.0 E8110.905
G1 X42.14 Y-25.87 Z4.67 F4800.0 E8111.184
G1 X41.86 Y-25.87 Z4.67 F4800.0 E8111.199
G1 X38.14 Y-22.13 Z4.67 F4800.0 E8111.478
G1 X37.86 Y-22.13 Z4.67 F4800.0 E8111.492
G1 X34.14 Y-25.87 Z4.67 F4800.0 E8111.771
G1 X33.86 Y-25.87 Z4.67 F4800.0 E8111.786
G1 X30.14 Y-22.13 Z4.67 F4800.0 E8112.065
G1 X29.86 Y-22.13 Z4.67 F4800.0 E8112.08
G1 X26.14 Y-25.87 Z4.67 F4800.0 E8112.359
G1 X25.86 Y-25.87 Z4.67 F4800.0 E8112.374
G1 X22.14 Y-22.13 Z4.67 F4800.0 E8112.653
G1 X21.86 Y-22.13 Z4.67 F4800.0 E8112.667
G1 X18.14 Y-25.87 Z4.67 F4800.0 E8112.946
G1 X17.86 Y-25.87 Z4.67 F4800.0 E8112.961
G1 X14.14 Y-22.13 Z4.67 F4800.0 E8113.24
G1 X13.86 Y-22.13 Z4.67 F4800.0 E8113.255
G1 X10.14 Y-25.87 Z4.67 F4800.0 E8113.534
G1 X9.86 Y-25.87 Z4.67 F4800.0 E8113.549
G1 X6.14 Y-22.13 Z4.67 F4800.0 E8113.827
G1 X5.86 Y-22.13 Z4.67 F4800.0 E8113.842
G1 X2.14 Y-25.87 Z4.67 F4800.0 E8114.121
G1 X1.86 Y-25.87 Z4.67 F4800.0 E8114.136
G1 X-1.86 Y-22.13 Z4.67 F4800.0 E8114.415
G1 X-2.14 Y-22.13 Z4.67 F4800.0 E8114.43
G1 X-5.86 Y-25.87 Z4.67 F4800.0 E8114.709
G1 X-6.14 Y-25.87 Z4.67 F4800.0 E8114.724
G1 X-9.86 Y-22.13 Z4.67 F4800.0 E8115.002
G1 X-10.14 Y-22.13 Z4.67 F4800.0 E8115.017
G1 X-13.86 Y-25.87 Z4.67 F4800.0 E8115.296
G1 X-14.14 Y-25.87 Z4.67 F4800.0 E8115.311
G1 X-17.86 Y-22.13 Z4.67 F4800.0 E8115.59
G1 X-18.14 Y-22.13 Z4.67 F4800.0 E8115.605
G1 X-19.57 Y-20.4 Z4.67 F4800.0 E8115.723
G1 X-19.57 Y-29.6 Z4.67 F4800.0 E8116.209
G1 X-18.14 Y-29.87 Z4.67 F4800.0 E8116.286
G1 X-17.86 Y-29.87 Z4.67 F4800.0 E8116.301
G1 X-14.14 Y-26.13 Z4.67 F4800.0 E8116.58
G1 X-13.86 Y-26.13 Z4.67 F4800.0 E8116.594
G1 X-10.14 Y-29.87 Z4.67 F4800.0 E8116.873
G1 X-9.86 Y-29.87 Z4.67 F4800.0 E8116.888
G1 X-6.14 Y-26.13 Z4.67 F4800.0 E8117.167
G1 X-5.86 Y-26.13 Z4.67 F4800.0 E8117.182
G1 X-2.14 Y-29.87 Z4.67 F4800.0 E8117.461
G1 X-1.86 Y-29.87 Z4.67 F4800.0 E8117.476
G1 X1.86 Y-26.13 Z4.67 F4800.0 E8117.755
G1 X2.14 Y-26.13 Z4.67 F4800.0 E8117.769
G1 X5.86 Y-29.87 Z4.67 F4800.0 E8118.048
G1 X6.14 Y-29.87 Z4.67 F4800.0 E8118.063
G1 X9.86 Y-26.13 Z4.67 F4800.0 E8118.342
G1 X10.14 Y-26.13 Z4.67 F4800.0 E8118.357
G1 X13.86 Y-29.87 Z4.67 F4800.0 E8118.636
G1 X14.14 Y-29.87 Z4.67 F4800.0 E8118.651
G1 X17.86 Y-26.13 Z4.67 F4800.0 E8118.93
G1 X18.14 Y-26.13 Z4.67 F4800.0 E8118.944
G1 X21.86 Y-29.87 Z4.67 F4800.0 E8119.223
G1 X22.14 Y-29.87 Z4.67 F4800.0 E8119.238
G1 X25.86 Y-26.13 Z4.67 F4800.0 E8119.517
G1 X26.14 Y-26.13 Z4.67 F4800.0 E8119.532
G1 X29.86 Y-29.87 Z4.67 F4800.0 E8119.811
G1 X30.14 Y-29.87 Z4.67 F4800.0 E8119.826
G1 X33.86 Y-26.13 Z4.67 F4800.0 E8120.105
G1 X34.14 Y-26.13 Z4.67 F4800.0 E8120.119
G1 X37.86 Y-29.87 Z4.67 F4800.0 E8120.398
G1 X38.14 Y-29.87 Z4.67 F4800.0 E8120.413
G1 X41.86 Y-26.13 Z4.67 F4800.0 E8120.692
G1 X42.14 Y-26.13 Z4.67 F4800.0 E8120.707
G1 X45.86 Y-29.87 Z4.67 F4800.0 E8120.986
G1 X46.14 Y-29.87 Z4.67 F4800.0 E8121.001
G1 X49.86 Y-26.13 Z4.67 F4800.0 E8121.28
G1 X50.14 Y-26.13 Z4.67 F4800.0 E8121.294
G1 X53.61 Y-24.4 Z4.67 F4800.0 E8121.499
G1 X53.61 Y-28.0 Z4.67 F4800.0 E8121.689
G1 F1200.0
G1 E8120.689
G1 F4800.0
M103
(</infill>)
(</nestedRing>)
(</rotation>)
(</layer>)
(<layer> 4.941 )
(<rotation> (6.12323399574e-17+1j) )
(<nestedRing>)
(<boundaryPerimeter>)
(<boundaryPoint> X54.488 Y-35.854 Z4.941 </boundaryPoint>)
(<boundaryPoint> X54.488 Y35.854 Z4.941 </boundaryPoint>)
(<boundaryPoint> X-16.55 Y35.854 Z4.941 </boundaryPoint>)
(<boundaryPoint> X-16.55 Y35.185 Z4.941 </boundaryPoint>)
(<boundaryPoint> X-54.488 Y35.185 Z4.941 </boundaryPoint>)
(<boundaryPoint> X-54.488 Y29.004 Z4.941 </boundaryPoint>)
(<boundaryPoint> X-20.448 Y29.004 Z4.941 </boundaryPoint>)
(<boundaryPoint> X-20.448 Y28.639 Z4.941 </boundaryPoint>)
(<boundaryPoint> X-20.317 Y28.166 Z4.941 </boundaryPoint>)
(<boundaryPoint> X-20.317 Y-28.159 Z4.941 </boundaryPoint>)
(<boundaryPoint> X-20.448 Y-28.635 Z4.941 </boundaryPoint>)
(<boundaryPoint> X-20.448 Y-29.003 Z4.941 </boundaryPoint>)
(<boundaryPoint> X-54.488 Y-29.003 Z4.941 </boundaryPoint>)
(<boundaryPoint> X-54.488 Y-34.906 Z4.941 </boundaryPoint>)
(<boundaryPoint> X-16.55 Y-34.906 Z4.941 </boundaryPoint>)
(<boundaryPoint> X-16.55 Y-35.854 Z4.941 </boundaryPoint>)
(<loop> outer )
G1 X-53.68 Y-34.31 Z4.94 F4200.0
G1 F1200.0
G1 E8121.689
G1 F4200.0
M101
G1 X-15.95 Y-34.31 Z4.94 F4800.0 E8123.682
G1 X-15.95 Y-35.25 Z4.94 F4800.0 E8123.732
G1 X53.89 Y-35.25 Z4.94 F4800.0 E8127.421
G1 X53.89 Y35.25 Z4.94 F4800.0 E8131.146
G1 X-15.95 Y35.25 Z4.94 F4800.0 E8134.835
G1 X-15.95 Y34.59 Z4.94 F4800.0 E8134.87
G1 X-53.89 Y34.59 Z4.94 F4800.0 E8136.874
G1 X-53.89 Y29.6 Z4.94 F4800.0 E8137.138
G1 X-19.85 Y29.6 Z4.94 F4800.0 E8138.936
G1 X-19.85 Y28.72 Z4.94 F4800.0 E8138.982
G1 X-19.72 Y28.25 Z4.94 F4800.0 E8139.008
G1 X-19.72 Y-28.24 Z4.94 F4800.0 E8141.992
G1 X-19.85 Y-28.72 Z4.94 F4800.0 E8142.018
G1 X-19.85 Y-29.6 Z4.94 F4800.0 E8142.065
G1 X-53.89 Y-29.6 Z4.94 F4800.0 E8143.863
G1 X-53.89 Y-34.31 Z4.94 F4800.0 E8144.112
G1 X-53.68 Y-34.31 Z4.94 F4800.0 E8144.123
G1 F1200.0
G1 E8144.123
G1 F4800.0
M103
(</loop>)
(<edge> outer )
;M108 R40.0
G1 X-54.29 Y-34.52 Z4.94 F4200.0
G1 F1200.0
G1 E8144.123
G1 F4200.0
M101
G1 X-54.29 Y-34.71 Z4.94 F2400.0 E8144.133
G1 X-16.35 Y-34.71 Z4.94 F2400.0 E8146.137
G1 X-16.35 Y-35.65 Z4.94 F2400.0 E8146.187
G1 X54.29 Y-35.65 Z4.94 F2400.0 E8149.919
G1 X54.29 Y35.65 Z4.94 F2400.0 E8153.685
G1 X-16.35 Y35.65 Z4.94 F2400.0 E8157.417
G1 X-16.35 Y34.99 Z4.94 F2400.0 E8157.452
G1 X-54.29 Y34.99 Z4.94 F2400.0 E8159.456
G1 X-54.29 Y29.2 Z4.94 F2400.0 E8159.762
G1 X-20.25 Y29.2 Z4.94 F2400.0 E8161.56
G1 X-20.25 Y28.67 Z4.94 F2400.0 E8161.588
G1 X-20.12 Y28.19 Z4.94 F2400.0 E8161.614
G1 X-20.12 Y-28.19 Z4.94 F2400.0 E8164.592
G1 X-20.25 Y-28.66 Z4.94 F2400.0 E8164.618
G1 X-20.25 Y-29.2 Z4.94 F2400.0 E8164.647
G1 X-54.29 Y-29.2 Z4.94 F2400.0 E8166.445
G1 X-54.29 Y-34.31 Z4.94 F2400.0 E8166.715
G1 X-54.29 Y-34.52 Z4.94 F2400.0 E8166.726
G1 F1200.0
G1 E8165.726
G1 F2400.0
M103
(</edge>)
(</boundaryPerimeter>)
(<infill>)
(<infillBoundary>)
(<infillPoint> X53.888 Y-35.254 Z3.375 </infillPoint>)
(<infillPoint> X53.888 Y35.254 Z3.375 </infillPoint>)
(<infillPoint> X-15.95 Y35.254 Z3.375 </infillPoint>)
(<infillPoint> X-15.95 Y34.585 Z3.375 </infillPoint>)
(<infillPoint> X-53.888 Y34.585 Z3.375 </infillPoint>)
(<infillPoint> X-53.888 Y29.604 Z3.375 </infillPoint>)
(<infillPoint> X-19.848 Y29.604 Z3.375 </infillPoint>)
(<infillPoint> X-19.848 Y28.721 Z3.375 </infillPoint>)
(<infillPoint> X-19.717 Y28.248 Z3.375 </infillPoint>)
(<infillPoint> X-19.717 Y-28.24 Z3.375 </infillPoint>)
(<infillPoint> X-19.848 Y-28.716 Z3.375 </infillPoint>)
(<infillPoint> X-19.848 Y-29.603 Z3.375 </infillPoint>)
(<infillPoint> X-53.888 Y-29.603 Z3.375 </infillPoint>)
(<infillPoint> X-53.888 Y-34.306 Z3.375 </infillPoint>)
(<infillPoint> X-15.95 Y-34.306 Z3.375 </infillPoint>)
(<infillPoint> X-15.95 Y-35.254 Z3.375 </infillPoint>)
(</infillBoundary>)
;M108 R80.0
G1 X-48.4 Y-29.88 Z4.94 F4200.0
G1 F1200.0
G1 E8166.726
G1 F4200.0
M101
G1 X-52.0 Y-29.88 Z4.94 F4800.0 E8166.916
G1 X-48.4 Y-34.03 Z4.94 F4800.0 E8167.206
G1 X-53.2 Y-34.03 Z4.94 F4800.0 E8167.46
G1 X-53.6 Y-33.81 Z4.94 F4800.0 E8167.484
G1 X-53.6 Y-30.1 Z4.94 F4800.0 E8167.679
G1 X-53.2 Y-29.88 Z4.94 F4800.0 E8167.703
G1 X-52.4 Y-29.88 Z4.94 F4800.0 E8167.746
G1 F1200.0
G1 E8166.746
G1 F4800.0
M103
G1 X-44.4 Y-29.88 Z4.94 F4200.0
G1 F1200.0
G1 E8167.746
G1 F4200.0
M101
G1 X-48.0 Y-29.88 Z4.94 F4800.0 E8167.936
G1 X-48.0 Y-34.03 Z4.94 F4800.0 E8168.155
G1 X-44.4 Y-34.03 Z4.94 F4800.0 E8168.345
G1 F1200.0
G1 E8167.345
G1 F4800.0
M103
G1 X-40.4 Y-34.03 Z4.94 F4200.0
G1 F1200.0
G1 E8168.345
G1 F4200.0
M101
G1 X-44.0 Y-34.03 Z4.94 F4800.0 E8168.535
G1 X-44.0 Y-29.88 Z4.94 F4800.0 E8168.754
G1 X-40.4 Y-29.88 Z4.94 F4800.0 E8168.944
G1 F1200.0
G1 E8167.944
G1 F4800.0
M103
G1 X-36.8 Y-29.88 Z4.94 F4200.0
G1 F1200.0
G1 E8168.944
G1 F4200.0
M101
G1 X-40.0 Y-29.88 Z4.94 F4800.0 E8169.113
G1 X-40.0 Y-34.03 Z4.94 F4800.0 E8169.332
G1 X-32.8 Y-34.03 Z4.94 F4800.0 E8169.712
G1 X-32.8 Y-29.88 Z4.94 F4800.0 E8169.931
G1 X-36.4 Y-29.88 Z4.94 F4800.0 E8170.121
G1 F1200.0
G1 E8169.121
G1 F4800.0
M103
G1 X-32.4 Y-29.88 Z4.94 F4200.0
G1 F1200.0
G1 E8170.121
G1 F4200.0
M101
G1 X-28.4 Y-29.88 Z4.94 F4800.0 E8170.333
G1 X-28.4 Y-34.03 Z4.94 F4800.0 E8170.551
G1 X-32.4 Y-34.03 Z4.94 F4800.0 E8170.763
G1 F1200.0
G1 E8169.763
G1 F4800.0
M103
G1 X-24.4 Y-34.03 Z4.94 F4200.0
G1 F1200.0
G1 E8170.763
G1 F4200.0
M101
G1 X-28.0 Y-34.03 Z4.94 F4800.0 E8170.953
G1 X-28.0 Y-29.88 Z4.94 F4800.0 E8171.172
G1 X-24.4 Y-29.88 Z4.94 F4800.0 E8171.362
G1 F1200.0
G1 E8170.362
G1 F4800.0
M103
G1 X-20.4 Y-29.88 Z4.94 F4200.0
G1 F1200.0
G1 E8171.362
G1 F4200.0
M101
G1 X-24.0 Y-29.88 Z4.94 F4800.0 E8171.552
G1 X-24.0 Y-34.03 Z4.94 F4800.0 E8171.771
G1 X-16.4 Y-34.03 Z4.94 F4800.0 E8172.172
G1 X-18.13 Y-30.14 Z4.94 F4800.0 E8172.397
G1 X-18.13 Y-29.86 Z4.94 F4800.0 E8172.412
G1 X-20.0 Y-29.88 Z4.94 F4800.0 E8172.511
G1 F1200.0
G1 E8171.511
G1 F4800.0
M103
G1 X31.6 Y34.97 Z4.94 F4200.0
G1 F1200.0
G1 E8172.511
G1 F4200.0
M101
G1 X35.6 Y34.97 Z4.94 F4800.0 E8172.722
G1 X33.87 Y30.14 Z4.94 F4800.0 E8172.993
G1 X33.87 Y-34.14 Z4.94 F4800.0 E8176.389
G1 X35.2 Y-34.97 Z4.94 F4800.0 E8176.472
G1 X30.4 Y-34.97 Z4.94 F4800.0 E8176.725
G1 X31.2 Y34.97 Z4.94 F4800.0 E8180.42
G1 X30.0 Y34.97 Z4.94 F4800.0 E8180.484
G1 X30.0 Y-34.97 Z4.94 F4800.0 E8184.179
G1 X29.6 Y-34.97 Z4.94 F4800.0 E8184.2
G1 X29.6 Y34.97 Z4.94 F4800.0 E8187.895
G1 X29.2 Y34.97 Z4.94 F4800.0 E8187.916
G1 X29.2 Y-34.97 Z4.94 F4800.0 E8191.611
G1 X28.8 Y-34.97 Z4.94 F4800.0 E8191.632
G1 X28.8 Y34.97 Z4.94 F4800.0 E8195.327
G1 X28.4 Y34.97 Z4.94 F4800.0 E8195.348
G1 X28.4 Y-34.97 Z4.94 F4800.0 E8199.043
G1 X28.0 Y-34.97 Z4.94 F4800.0 E8199.064
G1 X28.0 Y34.97 Z4.94 F4800.0 E8202.759
G1 X27.6 Y34.97 Z4.94 F4800.0 E8202.781
G1 X27.6 Y-34.97 Z4.94 F4800.0 E8206.476
G1 X27.2 Y-34.97 Z4.94 F4800.0 E8206.497
G1 X27.2 Y34.97 Z4.94 F4800.0 E8210.192
G1 X26.8 Y34.97 Z4.94 F4800.0 E8210.213
G1 X26.8 Y-34.97 Z4.94 F4800.0 E8213.908
G1 X26.4 Y-34.97 Z4.94 F4800.0 E8213.929
G1 X26.4 Y34.97 Z4.94 F4800.0 E8217.624
G1 X26.0 Y34.97 Z4.94 F4800.0 E8217.645
G1 X26.0 Y-34.97 Z4.94 F4800.0 E8221.34
G1 X25.6 Y-34.97 Z4.94 F4800.0 E8221.361
G1 X25.6 Y34.97 Z4.94 F4800.0 E8225.056
G1 X25.2 Y34.97 Z4.94 F4800.0 E8225.077
G1 X25.2 Y-34.97 Z4.94 F4800.0 E8228.772
G1 X24.8 Y-34.97 Z4.94 F4800.0 E8228.793
G1 X24.8 Y34.97 Z4.94 F4800.0 E8232.488
[truncated: 2,288,932 more chars]
