# Supplementary material for: Using Voice Coils to Actuate Modular Soft Robots: Wormbot, an Example
Source: Soft Robot. 2016 Dec 1;3(4):198–204. doi: 10.1089/soro.2016.0009 (PMC5180079; doi:10.1089/soro.2016.0009)
Supplement: Supplemental data [file Supp_Data.zip › Supplemental Information/3D Printer Parts/Standing mould 1/v2/low_piece_1_standing_mould_v1 (1).gcode]

(** This GCode was generated by ReplicatorG 0040 **)
(*  using Skeinforge (50)  *)
(*  for a Dual headed The Replicator  *)
(*  on 2014/10/27 14:23:39 (+0000) *)
(**** start.gcode for The Replicator, dual head ****)
M103 (disable RPM)
M73 P0 (enable build progress)
G21 (set units to mm)
G90 (set positioning to absolute)
M109 S110 T1 (set HBP temperature)
M104 S220 T1 (set extruder temperature) (temp updated by printOMatic)
(**** begin homing ****)
G162 X Y F2500 (home XY axes maximum)
G161 Z F1100 (home Z axis minimum)
G92 Z-5 (set Z to -5)
G1 Z0.0 (move Z to "0")
G161 Z F100 (home Z axis minimum)
M132 X Y Z A B (Recall stored home offsets for XYZAB axis)
(**** end homing ****)
G1 X-110.5 Y-74 Z150 F3300.0 (move to waiting position)
G130 X20 Y20 Z20 A20 B20 (Lower stepper Vrefs while heating)
M6 T1 (wait for toolhead, and HBP to reach temperature)
G130 X127 Y127 Z40 A127 B127 (Set Stepper motor Vref to defaults)
M108 R3.0 T1
G0 X-110.5 Y-74 (Position Nozzle)
G0 Z0.6      (Position Height)
M108 R5.0    (Set Extruder Speed)
M101         (Start Extruder)
G4 P2000     (Create Anchor)
(**** end of start.gcode ****)
(<format> skeinforge gcode </format>)
(<version> 12.03.14 </version>)
(<created> 14.10.27|14:12 </created>)
(<extruderInitialization>)
(<craftTypeName> extrusion </craftTypeName>)
M105
(<decimalPlacesCarried> 3 </decimalPlacesCarried>)
(<layerThickness> 0.27 </layerThickness>)
(<infillWidth> 0.4 </infillWidth>)
(<volumeFraction> 0.82 </volumeFraction>)
(<infillPerimeterOverlap> 0.3 </infillPerimeterOverlap>)
(<sharpestProduct> 0.866 </sharpestProduct>)
(<layerHeight> 0.27 </layerHeight>)
(<threadSequenceString> loops edge infill </threadSequenceString>)
(<maximumZFeedRatePerSecond> 999.0 </maximumZFeedRatePerSecond>)
(<objectFirstLayerFeedRateInfillMultiplier> 0.9 </objectFirstLayerFeedRateInfillMultiplier>)
(<operatingFeedRatePerSecond> 80.0 </operatingFeedRatePerSecond>)
(<objectFirstLayerFlowRateInfillMultiplier> 0.8 </objectFirstLayerFlowRateInfillMultiplier>)
(<operatingFlowRate> 80.0 </operatingFlowRate>)
(<orbitalFeedRatePerSecond> 0.0 </orbitalFeedRatePerSecond>)
(<travelFeedRatePerSecond> 70.0 </travelFeedRatePerSecond>)
M126
(<edgeWidth> 0.4 </edgeWidth>)
(<perimeterWidth> 0.4 </perimeterWidth>)
(<profileName> ABS </profileName>)
(<settings>)
(<setting> alteration Activate_Alteration True </setting>)
(<setting> alteration Name_of_End_File:  </setting>)
(<setting> alteration Name_of_Start_File:  </setting>)
(<setting> alteration Remove_Redundant_Mcode True </setting>)
(<setting> alteration Replace_Variable_with_Setting True </setting>)
(<setting> comb Activate_Comb True </setting>)
(<setting> comb Running_Jump_Space_(mm): 2.0 </setting>)
(<setting> cool Activate_Cool True </setting>)
(<setting> cool Bridge_Cool_(Celcius): 1.0 </setting>)
(<setting> cool Orbit False </setting>)
(<setting> cool Slow_Down True </setting>)
(<setting> cool Maximum_Cool_(Celcius): 1.0 </setting>)
(<setting> cool Minimum_Layer_Time_(seconds): 5.0 </setting>)
(<setting> cool Minimum_Orbital_Radius_(millimeters): 10.0 </setting>)
(<setting> cool Name_of_Cool_End_File: cool_end.gcode </setting>)
(<setting> cool Name_of_Cool_Start_File: cool_start.gcode </setting>)
(<setting> cool Orbital_Outset_(millimeters): 2.0 </setting>)
(<setting> cool Turn_Fan_On_at_Beginning True </setting>)
(<setting> cool Turn_Fan_Off_at_Ending True </setting>)
(<setting> dimension Activate_Dimension True </setting>)
(<setting> dimension Absolute_Extrusion_Distance True </setting>)
(<setting> dimension Relative_Extrusion_Distance False </setting>)
(<setting> dimension Extruder_Retraction_Speed_(mm/s): 20.0 </setting>)
(<setting> dimension Filament_Diameter_(mm): 1.75 </setting>)
(<setting> dimension Filament_Packing_Density_(ratio): 0.85 </setting>)
(<setting> dimension Maximum_E_Value_before_Reset_(float): 91234.0 </setting>)
(<setting> dimension Minimum_Travel_for_Retraction_(millimeters): 1.0 </setting>)
(<setting> dimension Retract_Within_Island False </setting>)
(<setting> dimension Retraction_Distance_(millimeters): 1.0 </setting>)
(<setting> dimension Restart_Extra_Distance_(millimeters): 0.0 </setting>)
(<setting> export Activate_Export True </setting>)
(<setting> export Add_Descriptive_Extension False </setting>)
(<setting> export Add_Export_Suffix False </setting>)
(<setting> export Add_Profile_Extension False </setting>)
(<setting> export Add_Timestamp_Extension False </setting>)
(<setting> export Also_Send_Output_To:  </setting>)
(<setting> export Analyze_Gcode True </setting>)
(<setting> export Do_Not_Delete_Comments True </setting>)
(<setting> export Delete_Crafting_Comments False </setting>)
(<setting> export Delete_All_Comments False </setting>)
(<setting> export Do_Not_Change_Output True </setting>)
(<setting> export binary_16_byte False </setting>)
(<setting> export gcode_step False </setting>)
(<setting> export gcode_time_segment False </setting>)
(<setting> export gcode_small False </setting>)
(<setting> export File_Extension: gcode </setting>)
(<setting> export Name_of_Replace_File: replace.csv </setting>)
(<setting> export Save_Penultimate_Gcode False </setting>)
(<setting> fill Activate_Fill True </setting>)
(<setting> fill Diaphragm_Period_(layers): 100 </setting>)
(<setting> fill Diaphragm_Thickness_(layers): 0 </setting>)
(<setting> fill Extra_Shells_on_Alternating_Solid_Layer_(layers): 1 </setting>)
(<setting> fill Extra_Shells_on_Base_(layers): 1 </setting>)
(<setting> fill Extra_Shells_on_Sparse_Layer_(layers): 1 </setting>)
(<setting> fill Grid_Circle_Separation_over_Perimeter_Width_(ratio): 0.2 </setting>)
(<setting> fill Grid_Extra_Overlap_(ratio): 0.1 </setting>)
(<setting> fill Grid_Junction_Separation_Band_Height_(layers): 10 </setting>)
(<setting> fill Grid_Junction_Separation_over_Octogon_Radius_At_End_(ratio): 0.0 </setting>)
(<setting> fill Grid_Junction_Separation_over_Octogon_Radius_At_Middle_(ratio): 0.0 </setting>)
(<setting> fill Infill_Begin_Rotation_(degrees): 90.0 </setting>)
(<setting> fill Infill_Begin_Rotation_Repeat_(layers): 1 </setting>)
(<setting> fill Infill_Odd_Layer_Extra_Rotation_(degrees): 90.0 </setting>)
(<setting> fill Grid_Circular False </setting>)
(<setting> fill Grid_Hexagonal False </setting>)
(<setting> fill Grid_Rectangular True </setting>)
(<setting> fill Line False </setting>)
(<setting> fill Infill_Perimeter_Overlap_(ratio): 0.3 </setting>)
(<setting> fill Infill_Solidity_(ratio): 0.2 </setting>)
(<setting> fill Sharpest_Angle_(degrees): 60.0 </setting>)
(<setting> fill Solid_Surface_Thickness_(layers): 3 </setting>)
(<setting> fill Lower_Left True </setting>)
(<setting> fill Nearest False </setting>)
(<setting> fill Surrounding_Angle_(degrees): 60.0 </setting>)
(<setting> fill Infill_>_Loops_>_Perimeter False </setting>)
(<setting> fill Infill_>_Perimeter_>_Loops False </setting>)
(<setting> fill Loops_>_Infill_>_Perimeter False </setting>)
(<setting> fill Loops_>_Perimeter_>_Infill True </setting>)
(<setting> fill Perimeter_>_Infill_>_Loops False </setting>)
(<setting> fill Perimeter_>_Loops_>_Infill False </setting>)
(<setting> home Activate_Home True </setting>)
(<setting> home Name_of_Home_File: home.gcode </setting>)
(<setting> jitter Activate_Jitter True </setting>)
(<setting> jitter Jitter_Over_Perimeter_Width_(ratio): 2.0 </setting>)
(<setting> raft Activate_Raft True </setting>)
(<setting> raft Add_Raft,_Elevate_Nozzle,_Orbit: True </setting>)
(<setting> raft Base_Feed_Rate_Multiplier_(ratio): 0.75 </setting>)
(<setting> raft Base_Flow_Rate_Multiplier_(ratio): 0.6 </setting>)
(<setting> raft Base_Infill_Density_(ratio): 0.3 </setting>)
(<setting> raft Base_Layer_Thickness_over_Layer_Thickness: 2.2 </setting>)
(<setting> raft Base_Layers_(integer): 1 </setting>)
(<setting> raft Base_Nozzle_Lift_over_Base_Layer_Thickness_(ratio): 0.3 </setting>)
(<setting> raft Initial_Circling: False </setting>)
(<setting> raft Infill_Overhang_over_Extrusion_Width_(ratio): 0.1 </setting>)
(<setting> raft Interface_Feed_Rate_Multiplier_(ratio): 1.5 </setting>)
(<setting> raft Interface_Flow_Rate_Multiplier_(ratio): 0.7 </setting>)
(<setting> raft Interface_Infill_Density_(ratio): 0.4 </setting>)
(<setting> raft Interface_Layer_Thickness_over_Layer_Thickness: 1.8 </setting>)
(<setting> raft Interface_Layers_(integer): 2 </setting>)
(<setting> raft Interface_Nozzle_Lift_over_Interface_Layer_Thickness_(ratio): 0.3 </setting>)
(<setting> raft Name_of_Support_End_File: support_end.gcode </setting>)
(<setting> raft Name_of_Support_Start_File: support_start.gcode </setting>)
(<setting> raft Operating_Nozzle_Lift_over_Layer_Thickness_(ratio): 0.0 </setting>)
(<setting> raft Raft_Additional_Margin_over_Length_(%): 2.5 </setting>)
(<setting> raft Raft_Margin_(mm): 2.5 </setting>)
(<setting> raft Support_Cross_Hatch False </setting>)
(<setting> raft Support_Flow_Rate_over_Operating_Flow_Rate_(ratio): 0.7 </setting>)
(<setting> raft Support_Gap_over_Perimeter_Extrusion_Width_(ratio): 0.005 </setting>)
(<setting> raft None True </setting>)
(<setting> raft Empty_Layers_Only False </setting>)
(<setting> raft Everywhere False </setting>)
(<setting> raft Exterior_Only False </setting>)
(<setting> raft Support_Minimum_Angle_(degrees): 45.0 </setting>)
(<setting> speed Activate_Speed True </setting>)
(<setting> speed Add_Flow_Rate: True </setting>)
(<setting> speed Bridge_Feed_Rate_Multiplier_(ratio): 1.0 </setting>)
(<setting> speed Bridge_Flow_Rate_Multiplier_(ratio): 1.0 </setting>)
(<setting> speed Duty_Cyle_at_Beginning_(portion): 1.0 </setting>)
(<setting> speed Duty_Cyle_at_Ending_(portion): 0.0 </setting>)
(<setting> speed Feed_Rate_(mm/s): 80.0 </setting>)
(<setting> speed Flow_Rate_Setting_(float): 80.0 </setting>)
(<setting> speed Object_First_Layer_Feed_Rate_Infill_Multiplier_(ratio): 0.9 </setting>)
(<setting> speed Object_First_Layer_Feed_Rate_Perimeter_Multiplier_(ratio): 0.9 </setting>)
(<setting> speed Object_First_Layer_Flow_Rate_Infill_Multiplier_(ratio): 0.8 </setting>)
(<setting> speed Object_First_Layer_Flow_Rate_Perimeter_Multiplier_(ratio): 0.9 </setting>)
(<setting> speed Orbital_Feed_Rate_over_Operating_Feed_Rate_(ratio): 0.0 </setting>)
(<setting> speed Maximum_Z_Feed_Rate_(mm/s): 999.0 </setting>)
(<setting> speed Perimeter_Feed_Rate_Multiplier_(ratio): 0.5 </setting>)
(<setting> speed Perimeter_Flow_Rate_Multiplier_(ratio): 0.5 </setting>)
(<setting> speed Travel_Feed_Rate_(mm/s): 70.0 </setting>)
(</settings>)
(<timeStampPreface> 20141027_141202 </timeStampPreface>)
(<procedureName> carve </procedureName>)
(<procedureName> preface </procedureName>)
(<procedureName> inset </procedureName>)
(<procedureName> fill </procedureName>)
(<procedureName> speed </procedureName>)
(<procedureName> raft </procedureName>)
(<procedureName> jitter </procedureName>)
(<procedureName> comb </procedureName>)
(<procedureName> cool </procedureName>)
(<procedureName> dimension </procedureName>)
(<procedureName> alteration </procedureName>)
(<procedureName> export </procedureName>)
(</extruderInitialization>)
(<crafting>)
;M113 S1.0
;M108 R48.0
(<raftPerimeter>)
(<raftPoint> X62.2 Y40.128 </raftPoint>)
(<raftPoint> X-62.2 Y40.128 </raftPoint>)
(<raftPoint> X-62.2 Y-40.128 </raftPoint>)
(<raftPoint> X62.2 Y-40.128 </raftPoint>)
(</raftPerimeter>)
(<layer> 0.475 )
G1 X-61.6 Y-39.69 Z0.48 F4200.0
G1 F1200.0
G1 E1.0
G1 F4200.0
M101
G1 X-61.6 Y39.69 Z0.48 F743.802 E17.235
G1 X-58.67 Y39.69 Z0.48 F743.802 E17.835
G1 X-58.67 Y-39.69 Z0.48 F743.802 E34.071
G1 X-55.73 Y-39.69 Z0.48 F743.802 E34.671
G1 X-55.73 Y39.69 Z0.48 F743.802 E50.906
G1 X-52.8 Y39.69 Z0.48 F743.802 E51.506
G1 X-52.8 Y-39.69 Z0.48 F743.802 E67.742
G1 X-49.87 Y-39.69 Z0.48 F743.802 E68.341
G1 X-49.87 Y39.69 Z0.48 F743.802 E84.577
G1 X-46.93 Y39.69 Z0.48 F743.802 E85.177
G1 X-46.93 Y-39.69 Z0.48 F743.802 E101.412
G1 X-44.0 Y-39.69 Z0.48 F743.802 E102.012
G1 X-44.0 Y39.69 Z0.48 F743.802 E118.248
G1 X-41.07 Y39.69 Z0.48 F743.802 E118.848
G1 X-41.07 Y-39.69 Z0.48 F743.802 E135.083
G1 X-38.13 Y-39.69 Z0.48 F743.802 E135.683
G1 X-38.13 Y39.69 Z0.48 F743.802 E151.919
G1 X-35.2 Y39.69 Z0.48 F743.802 E152.518
G1 X-35.2 Y-39.69 Z0.48 F743.802 E168.754
G1 X-32.27 Y-39.69 Z0.48 F743.802 E169.354
G1 X-32.27 Y39.69 Z0.48 F743.802 E185.589
G1 X-29.33 Y39.69 Z0.48 F743.802 E186.189
G1 X-29.33 Y-39.69 Z0.48 F743.802 E202.425
G1 X-26.4 Y-39.69 Z0.48 F743.802 E203.025
G1 X-26.4 Y39.69 Z0.48 F743.802 E219.26
G1 X-23.47 Y39.69 Z0.48 F743.802 E219.86
G1 X-23.47 Y-39.69 Z0.48 F743.802 E236.095
G1 X-20.53 Y-39.69 Z0.48 F743.802 E236.695
G1 X-20.53 Y39.69 Z0.48 F743.802 E252.931
G1 X-17.6 Y39.69 Z0.48 F743.802 E253.531
G1 X-17.6 Y-39.69 Z0.48 F743.802 E269.766
G1 X-14.67 Y-39.69 Z0.48 F743.802 E270.366
G1 X-14.67 Y39.69 Z0.48 F743.802 E286.602
G1 X-11.73 Y39.69 Z0.48 F743.802 E287.202
G1 X-11.73 Y-39.69 Z0.48 F743.802 E303.437
G1 X-8.8 Y-39.69 Z0.48 F743.802 E304.037
G1 X-8.8 Y39.69 Z0.48 F743.802 E320.272
G1 X-5.87 Y39.69 Z0.48 F743.802 E320.872
G1 X-5.87 Y-39.69 Z0.48 F743.802 E337.108
G1 X-2.93 Y-39.69 Z0.48 F743.802 E337.708
G1 X-2.93 Y39.69 Z0.48 F743.802 E353.943
G1 X0.0 Y39.69 Z0.48 F743.802 E354.543
G1 X0.0 Y-39.69 Z0.48 F743.802 E370.779
G1 X2.93 Y-39.69 Z0.48 F743.802 E371.378
G1 X2.93 Y39.69 Z0.48 F743.802 E387.614
G1 X5.87 Y39.69 Z0.48 F743.802 E388.214
G1 X5.87 Y-39.69 Z0.48 F743.802 E404.449
G1 X8.8 Y-39.69 Z0.48 F743.802 E405.049
G1 X8.8 Y39.69 Z0.48 F743.802 E421.285
G1 X11.73 Y39.69 Z0.48 F743.802 E421.885
G1 X11.73 Y-39.69 Z0.48 F743.802 E438.12
G1 X14.67 Y-39.69 Z0.48 F743.802 E438.72
G1 X14.67 Y39.69 Z0.48 F743.802 E454.956
G1 X17.6 Y39.69 Z0.48 F743.802 E455.555
G1 X17.6 Y-39.69 Z0.48 F743.802 E471.791
G1 X20.53 Y-39.69 Z0.48 F743.802 E472.391
G1 X20.53 Y39.69 Z0.48 F743.802 E488.626
G1 X23.47 Y39.69 Z0.48 F743.802 E489.226
G1 X23.47 Y-39.69 Z0.48 F743.802 E505.462
G1 X26.4 Y-39.69 Z0.48 F743.802 E506.062
G1 X26.4 Y39.69 Z0.48 F743.802 E522.297
G1 X29.33 Y39.69 Z0.48 F743.802 E522.897
G1 X29.33 Y-39.69 Z0.48 F743.802 E539.132
G1 X32.27 Y-39.69 Z0.48 F743.802 E539.732
G1 X32.27 Y39.69 Z0.48 F743.802 E555.968
G1 X35.2 Y39.69 Z0.48 F743.802 E556.568
G1 X35.2 Y-39.69 Z0.48 F743.802 E572.803
G1 X38.13 Y-39.69 Z0.48 F743.802 E573.403
G1 X38.13 Y39.69 Z0.48 F743.802 E589.638
G1 X41.07 Y39.69 Z0.48 F743.802 E590.239
G1 X41.07 Y-39.69 Z0.48 F743.802 E606.474
G1 X44.0 Y-39.69 Z0.48 F743.802 E607.074
G1 X44.0 Y39.69 Z0.48 F743.802 E623.309
G1 X46.93 Y39.69 Z0.48 F743.802 E623.909
G1 X46.93 Y-39.69 Z0.48 F743.802 E640.145
G1 X49.87 Y-39.69 Z0.48 F743.802 E640.745
G1 X49.87 Y39.69 Z0.48 F743.802 E656.98
G1 X52.8 Y39.69 Z0.48 F743.802 E657.58
G1 X52.8 Y-39.69 Z0.48 F743.802 E673.815
G1 X55.73 Y-39.69 Z0.48 F743.802 E674.415
G1 X55.73 Y39.69 Z0.48 F743.802 E690.651
G1 X58.67 Y39.69 Z0.48 F743.802 E691.251
G1 X58.67 Y-39.69 Z0.48 F743.802 E707.486
G1 X61.6 Y-39.69 Z0.48 F743.802 E708.086
G1 X61.6 Y39.69 Z0.48 F743.802 E724.322
G1 F1200.0
G1 E723.322
G1 F743.802
M103
;M108 R56.0
(</layer>)
(<layer> 0.983 )
G1 X-61.67 Y0.0 Z0.98 F4200.0
G1 F1200.0
G1 E724.322
G1 F4200.0
M101
G1 X61.67 Y0.0 Z0.98 F2222.222 E734.173
G1 X61.67 Y-1.8 Z0.98 F2222.222 E734.317
G1 X-61.67 Y-1.8 Z0.98 F2222.222 E744.169
G1 X-61.67 Y-3.6 Z0.98 F2222.222 E744.312
G1 X61.67 Y-3.6 Z0.98 F2222.222 E754.164
G1 X61.67 Y-5.4 Z0.98 F2222.222 E754.308
G1 X-61.67 Y-5.4 Z0.98 F2222.222 E764.16
G1 X-61.67 Y-7.2 Z0.98 F2222.222 E764.303
G1 X61.67 Y-7.2 Z0.98 F2222.222 E774.155
G1 X61.67 Y-9.0 Z0.98 F2222.222 E774.299
G1 X-61.67 Y-9.0 Z0.98 F2222.222 E784.15
G1 X-61.67 Y-10.8 Z0.98 F2222.222 E784.294
G1 X61.67 Y-10.8 Z0.98 F2222.222 E794.146
G1 X61.67 Y-12.6 Z0.98 F2222.222 E794.29
G1 X-61.67 Y-12.6 Z0.98 F2222.222 E804.141
G1 X-61.67 Y-14.4 Z0.98 F2222.222 E804.285
G1 X61.67 Y-14.4 Z0.98 F2222.222 E814.137
G1 X61.67 Y-16.2 Z0.98 F2222.222 E814.28
G1 X-61.67 Y-16.2 Z0.98 F2222.222 E824.132
G1 X-61.67 Y-18.0 Z0.98 F2222.222 E824.276
G1 X61.67 Y-18.0 Z0.98 F2222.222 E834.127
G1 X61.67 Y-19.8 Z0.98 F2222.222 E834.271
G1 X-61.67 Y-19.8 Z0.98 F2222.222 E844.123
G1 X-61.67 Y-21.6 Z0.98 F2222.222 E844.267
G1 X61.67 Y-21.6 Z0.98 F2222.222 E854.118
G1 X61.67 Y-23.4 Z0.98 F2222.222 E854.262
G1 X-61.67 Y-23.4 Z0.98 F2222.222 E864.114
G1 X-61.67 Y-25.2 Z0.98 F2222.222 E864.257
G1 X61.67 Y-25.2 Z0.98 F2222.222 E874.109
G1 X61.67 Y-27.0 Z0.98 F2222.222 E874.253
G1 X-61.67 Y-27.0 Z0.98 F2222.222 E884.104
G1 X-61.67 Y-28.8 Z0.98 F2222.222 E884.248
G1 X61.67 Y-28.8 Z0.98 F2222.222 E894.1
G1 X61.67 Y-30.6 Z0.98 F2222.222 E894.244
G1 X-61.67 Y-30.6 Z0.98 F2222.222 E904.095
G1 X-61.67 Y-32.4 Z0.98 F2222.222 E904.239
G1 X61.67 Y-32.4 Z0.98 F2222.222 E914.091
G1 X61.67 Y-34.2 Z0.98 F2222.222 E914.234
G1 X-61.67 Y-34.2 Z0.98 F2222.222 E924.086
G1 X-61.67 Y-36.0 Z0.98 F2222.222 E924.23
G1 X61.67 Y-36.0 Z0.98 F2222.222 E934.082
G1 X61.67 Y-37.8 Z0.98 F2222.222 E934.225
G1 X-61.67 Y-37.8 Z0.98 F2222.222 E944.077
G1 X-61.67 Y-39.6 Z0.98 F2222.222 E944.221
G1 X61.67 Y-39.6 Z0.98 F2222.222 E954.072
G1 F1200.0
G1 E953.072
G1 F2222.222
M103
G1 X61.67 Y1.8 Z0.98 F4200.0
G1 F1200.0
G1 E954.072
G1 F4200.0
M101
G1 X-61.67 Y1.8 Z0.98 F2222.222 E963.924
G1 X-61.67 Y3.6 Z0.98 F2222.222 E964.068
G1 X61.67 Y3.6 Z0.98 F2222.222 E973.919
G1 X61.67 Y5.4 Z0.98 F2222.222 E974.063
G1 X-61.67 Y5.4 Z0.98 F2222.222 E983.915
G1 X-61.67 Y7.2 Z0.98 F2222.222 E984.059
G1 X61.67 Y7.2 Z0.98 F2222.222 E993.91
G1 X61.67 Y9.0 Z0.98 F2222.222 E994.054
G1 X-61.67 Y9.0 Z0.98 F2222.222 E1003.906
G1 X-61.67 Y10.8 Z0.98 F2222.222 E1004.049
G1 X61.67 Y10.8 Z0.98 F2222.222 E1013.901
G1 X61.67 Y12.6 Z0.98 F2222.222 E1014.045
G1 X-61.67 Y12.6 Z0.98 F2222.222 E1023.896
G1 X-61.67 Y14.4 Z0.98 F2222.222 E1024.04
G1 X61.67 Y14.4 Z0.98 F2222.222 E1033.892
G1 X61.67 Y16.2 Z0.98 F2222.222 E1034.036
G1 X-61.67 Y16.2 Z0.98 F2222.222 E1043.887
G1 X-61.67 Y18.0 Z0.98 F2222.222 E1044.031
G1 X61.67 Y18.0 Z0.98 F2222.222 E1053.883
G1 X61.67 Y19.8 Z0.98 F2222.222 E1054.026
G1 X-61.67 Y19.8 Z0.98 F2222.222 E1063.878
G1 X-61.67 Y21.6 Z0.98 F2222.222 E1064.022
G1 X61.67 Y21.6 Z0.98 F2222.222 E1073.874
G1 X61.67 Y23.4 Z0.98 F2222.222 E1074.017
G1 X-61.67 Y23.4 Z0.98 F2222.222 E1083.869
G1 X-61.67 Y25.2 Z0.98 F2222.222 E1084.013
G1 X61.67 Y25.2 Z0.98 F2222.222 E1093.864
G1 X61.67 Y27.0 Z0.98 F2222.222 E1094.008
G1 X-61.67 Y27.0 Z0.98 F2222.222 E1103.86
G1 X-61.67 Y28.8 Z0.98 F2222.222 E1104.004
G1 X61.67 Y28.8 Z0.98 F2222.222 E1113.855
G1 X61.67 Y30.6 Z0.98 F2222.222 E1113.999
G1 X-61.67 Y30.6 Z0.98 F2222.222 E1123.851
G1 X-61.67 Y32.4 Z0.98 F2222.222 E1123.994
G1 X61.67 Y32.4 Z0.98 F2222.222 E1133.846
G1 X61.67 Y34.2 Z0.98 F2222.222 E1133.99
G1 X-61.67 Y34.2 Z0.98 F2222.222 E1143.841
G1 X-61.67 Y36.0 Z0.98 F2222.222 E1143.985
G1 X61.67 Y36.0 Z0.98 F2222.222 E1153.837
G1 X61.67 Y37.8 Z0.98 F2222.222 E1153.981
G1 X-61.67 Y37.8 Z0.98 F2222.222 E1163.832
G1 X-61.67 Y39.6 Z0.98 F2222.222 E1163.976
G1 X61.67 Y39.6 Z0.98 F2222.222 E1173.828
G1 F1200.0
G1 E1172.828
G1 F2222.222
M103
;M108 R56.0
(</layer>)
(<layer> 1.469 )
G1 X-61.67 Y0.0 Z1.47 F4200.0
G1 F1200.0
G1 E1173.828
G1 F4200.0
M101
G1 X61.67 Y0.0 Z1.47 F2222.222 E1183.679
G1 X61.67 Y-1.8 Z1.47 F2222.222 E1183.823
G1 X-61.67 Y-1.8 Z1.47 F2222.222 E1193.675
G1 X-61.67 Y-3.6 Z1.47 F2222.222 E1193.818
G1 X61.67 Y-3.6 Z1.47 F2222.222 E1203.67
G1 X61.67 Y-5.4 Z1.47 F2222.222 E1203.814
G1 X-61.67 Y-5.4 Z1.47 F2222.222 E1213.666
G1 X-61.67 Y-7.2 Z1.47 F2222.222 E1213.809
G1 X61.67 Y-7.2 Z1.47 F2222.222 E1223.661
G1 X61.67 Y-9.0 Z1.47 F2222.222 E1223.805
G1 X-61.67 Y-9.0 Z1.47 F2222.222 E1233.656
G1 X-61.67 Y-10.8 Z1.47 F2222.222 E1233.8
G1 X61.67 Y-10.8 Z1.47 F2222.222 E1243.652
G1 X61.67 Y-12.6 Z1.47 F2222.222 E1243.796
G1 X-61.67 Y-12.6 Z1.47 F2222.222 E1253.647
G1 X-61.67 Y-14.4 Z1.47 F2222.222 E1253.791
G1 X61.67 Y-14.4 Z1.47 F2222.222 E1263.643
G1 X61.67 Y-16.2 Z1.47 F2222.222 E1263.786
G1 X-61.67 Y-16.2 Z1.47 F2222.222 E1273.638
G1 X-61.67 Y-18.0 Z1.47 F2222.222 E1273.782
G1 X61.67 Y-18.0 Z1.47 F2222.222 E1283.633
G1 X61.67 Y-19.8 Z1.47 F2222.222 E1283.777
G1 X-61.67 Y-19.8 Z1.47 F2222.222 E1293.629
G1 X-61.67 Y-21.6 Z1.47 F2222.222 E1293.773
G1 X61.67 Y-21.6 Z1.47 F2222.222 E1303.624
G1 X61.67 Y-23.4 Z1.47 F2222.222 E1303.768
G1 X-61.67 Y-23.4 Z1.47 F2222.222 E1313.62
G1 X-61.67 Y-25.2 Z1.47 F2222.222 E1313.763
G1 X61.67 Y-25.2 Z1.47 F2222.222 E1323.615
G1 X61.67 Y-27.0 Z1.47 F2222.222 E1323.759
G1 X-61.67 Y-27.0 Z1.47 F2222.222 E1333.61
G1 X-61.67 Y-28.8 Z1.47 F2222.222 E1333.754
G1 X61.67 Y-28.8 Z1.47 F2222.222 E1343.606
G1 X61.67 Y-30.6 Z1.47 F2222.222 E1343.75
G1 X-61.67 Y-30.6 Z1.47 F2222.222 E1353.601
G1 X-61.67 Y-32.4 Z1.47 F2222.222 E1353.745
G1 X61.67 Y-32.4 Z1.47 F2222.222 E1363.597
G1 X61.67 Y-34.2 Z1.47 F2222.222 E1363.74
G1 X-61.67 Y-34.2 Z1.47 F2222.222 E1373.592
G1 X-61.67 Y-36.0 Z1.47 F2222.222 E1373.736
G1 X61.67 Y-36.0 Z1.47 F2222.222 E1383.588
G1 X61.67 Y-37.8 Z1.47 F2222.222 E1383.731
G1 X-61.67 Y-37.8 Z1.47 F2222.222 E1393.583
G1 X-61.67 Y-39.6 Z1.47 F2222.222 E1393.727
G1 X61.67 Y-39.6 Z1.47 F2222.222 E1403.578
G1 F1200.0
G1 E1402.578
G1 F2222.222
M103
G1 X61.67 Y1.8 Z1.47 F4200.0
G1 F1200.0
G1 E1403.578
G1 F4200.0
M101
G1 X-61.67 Y1.8 Z1.47 F2222.222 E1413.43
G1 X-61.67 Y3.6 Z1.47 F2222.222 E1413.574
G1 X61.67 Y3.6 Z1.47 F2222.222 E1423.425
G1 X61.67 Y5.4 Z1.47 F2222.222 E1423.569
G1 X-61.67 Y5.4 Z1.47 F2222.222 E1433.421
G1 X-61.67 Y7.2 Z1.47 F2222.222 E1433.565
G1 X61.67 Y7.2 Z1.47 F2222.222 E1443.416
G1 X61.67 Y9.0 Z1.47 F2222.222 E1443.56
G1 X-61.67 Y9.0 Z1.47 F2222.222 E1453.412
G1 X-61.67 Y10.8 Z1.47 F2222.222 E1453.555
G1 X61.67 Y10.8 Z1.47 F2222.222 E1463.407
G1 X61.67 Y12.6 Z1.47 F2222.222 E1463.551
G1 X-61.67 Y12.6 Z1.47 F2222.222 E1473.402
G1 X-61.67 Y14.4 Z1.47 F2222.222 E1473.546
G1 X61.67 Y14.4 Z1.47 F2222.222 E1483.398
G1 X61.67 Y16.2 Z1.47 F2222.222 E1483.542
G1 X-61.67 Y16.2 Z1.47 F2222.222 E1493.393
G1 X-61.67 Y18.0 Z1.47 F2222.222 E1493.537
G1 X61.67 Y18.0 Z1.47 F2222.222 E1503.389
G1 X61.67 Y19.8 Z1.47 F2222.222 E1503.532
G1 X-61.67 Y19.8 Z1.47 F2222.222 E1513.384
G1 X-61.67 Y21.6 Z1.47 F2222.222 E1513.528
G1 X61.67 Y21.6 Z1.47 F2222.222 E1523.38
G1 X61.67 Y23.4 Z1.47 F2222.222 E1523.523
G1 X-61.67 Y23.4 Z1.47 F2222.222 E1533.375
G1 X-61.67 Y25.2 Z1.47 F2222.222 E1533.519
G1 X61.67 Y25.2 Z1.47 F2222.222 E1543.37
G1 X61.67 Y27.0 Z1.47 F2222.222 E1543.514
G1 X-61.67 Y27.0 Z1.47 F2222.222 E1553.366
G1 X-61.67 Y28.8 Z1.47 F2222.222 E1553.51
G1 X61.67 Y28.8 Z1.47 F2222.222 E1563.361
G1 X61.67 Y30.6 Z1.47 F2222.222 E1563.505
G1 X-61.67 Y30.6 Z1.47 F2222.222 E1573.357
G1 X-61.67 Y32.4 Z1.47 F2222.222 E1573.5
G1 X61.67 Y32.4 Z1.47 F2222.222 E1583.352
G1 X61.67 Y34.2 Z1.47 F2222.222 E1583.496
G1 X-61.67 Y34.2 Z1.47 F2222.222 E1593.347
G1 X-61.67 Y36.0 Z1.47 F2222.222 E1593.491
G1 X61.67 Y36.0 Z1.47 F2222.222 E1603.343
G1 X61.67 Y37.8 Z1.47 F2222.222 E1603.487
G1 X-61.67 Y37.8 Z1.47 F2222.222 E1613.338
G1 X-61.67 Y39.6 Z1.47 F2222.222 E1613.482
G1 X61.67 Y39.6 Z1.47 F2222.222 E1623.334
G1 F1200.0
G1 E1622.334
G1 F2222.222
M103
;M108 R36.0
(</layer>)
(<raftLayerEnd> </raftLayerEnd>)
(<layer> 1.701 )
(<rotation> (6.12323399574e-17+1j) )
(<nestedRing>)
(<boundaryPerimeter>)
(<boundaryPoint> X55.0 Y-36.0 Z1.701 </boundaryPoint>)
(<boundaryPoint> X55.0 Y36.0 Z1.701 </boundaryPoint>)
(<boundaryPoint> X-55.0 Y36.0 Z1.701 </boundaryPoint>)
(<boundaryPoint> X-55.0 Y-36.0 Z1.701 </boundaryPoint>)
(<edge> outer )
G1 X-54.8 Y-35.68 Z1.7 F4200.0
G1 F1200.0
G1 E1623.334
G1 F4200.0
M101
G1 X-54.8 Y-35.8 Z1.7 F2160.0 E1623.34
G1 X54.8 Y-35.8 Z1.7 F2160.0 E1629.13
G1 X54.8 Y35.8 Z1.7 F2160.0 E1632.912
G1 X-54.8 Y35.8 Z1.7 F2160.0 E1638.702
G1 X-54.8 Y-35.68 Z1.7 F2160.0 E1642.477
G1 F1200.0
G1 E1642.477
G1 F2160.0
M103
(</edge>)
(</boundaryPerimeter>)
(<loop> outer )
;M108 R64.0
G1 X-54.4 Y-35.28 Z1.7 F4200.0
G1 F1200.0
G1 E1642.477
G1 F4200.0
M101
G1 X-54.4 Y-35.4 Z1.7 F4320.0 E1642.483
G1 X54.4 Y-35.4 Z1.7 F4320.0 E1647.592
G1 X54.4 Y35.4 Z1.7 F4320.0 E1650.916
G1 X-54.4 Y35.4 Z1.7 F4320.0 E1656.025
G1 X-54.4 Y-35.28 Z1.7 F4320.0 E1659.344
G1 F1200.0
G1 E1659.344
G1 F4320.0
M103
(</loop>)
(<infill>)
(<infillBoundary>)
(<infillPoint> X54.4 Y-35.4 Z0.135 </infillPoint>)
(<infillPoint> X54.4 Y35.4 Z0.135 </infillPoint>)
(<infillPoint> X-54.4 Y35.4 Z0.135 </infillPoint>)
(<infillPoint> X-54.4 Y-35.4 Z0.135 </infillPoint>)
(</infillBoundary>)
G1 X-54.0 Y-35.01 Z1.7 F4200.0
G1 F1200.0
G1 E1659.344
G1 F4200.0
M101
G1 X-54.0 Y35.01 Z1.7 F4320.0 E1662.632
G1 X-53.6 Y35.12 Z1.7 F4320.0 E1662.651
G1 X-53.6 Y-35.12 Z1.7 F4320.0 E1665.949
G1 X-53.2 Y-35.12 Z1.7 F4320.0 E1665.968
G1 X-53.2 Y35.12 Z1.7 F4320.0 E1669.266
G1 X-52.8 Y35.12 Z1.7 F4320.0 E1669.285
G1 X-52.8 Y-35.12 Z1.7 F4320.0 E1672.583
G1 X-52.4 Y-35.12 Z1.7 F4320.0 E1672.602
G1 X-52.4 Y35.12 Z1.7 F4320.0 E1675.9
G1 X-52.0 Y35.12 Z1.7 F4320.0 E1675.919
G1 X-52.0 Y-35.12 Z1.7 F4320.0 E1679.217
G1 X-51.6 Y-35.12 Z1.7 F4320.0 E1679.236
G1 X-51.6 Y35.12 Z1.7 F4320.0 E1682.534
G1 X-51.2 Y35.12 Z1.7 F4320.0 E1682.553
G1 X-51.2 Y-35.12 Z1.7 F4320.0 E1685.851
G1 X-50.8 Y-35.12 Z1.7 F4320.0 E1685.87
G1 X-50.8 Y35.12 Z1.7 F4320.0 E1689.168
G1 X-50.4 Y35.12 Z1.7 F4320.0 E1689.187
G1 X-50.4 Y-35.12 Z1.7 F4320.0 E1692.485
G1 X-50.0 Y-35.12 Z1.7 F4320.0 E1692.504
G1 X-50.0 Y35.12 Z1.7 F4320.0 E1695.802
G1 X-49.6 Y35.12 Z1.7 F4320.0 E1695.821
G1 X-49.6 Y-35.12 Z1.7 F4320.0 E1699.119
G1 X-49.2 Y-35.12 Z1.7 F4320.0 E1699.138
G1 X-49.2 Y35.12 Z1.7 F4320.0 E1702.436
G1 X-48.8 Y35.12 Z1.7 F4320.0 E1702.455
G1 X-48.8 Y-35.12 Z1.7 F4320.0 E1705.753
G1 X-48.4 Y-35.12 Z1.7 F4320.0 E1705.771
G1 X-48.4 Y35.12 Z1.7 F4320.0 E1709.07
G1 X-48.0 Y35.12 Z1.7 F4320.0 E1709.088
G1 X-48.0 Y-35.12 Z1.7 F4320.0 E1712.387
G1 X-47.6 Y-35.12 Z1.7 F4320.0 E1712.405
G1 X-47.6 Y35.12 Z1.7 F4320.0 E1715.703
G1 X-47.2 Y35.12 Z1.7 F4320.0 E1715.722
G1 X-47.2 Y-35.12 Z1.7 F4320.0 E1719.02
G1 X-46.8 Y-35.12 Z1.7 F4320.0 E1719.039
G1 X-46.8 Y35.12 Z1.7 F4320.0 E1722.337
G1 X-46.4 Y35.12 Z1.7 F4320.0 E1722.356
G1 X-46.4 Y-35.12 Z1.7 F4320.0 E1725.654
G1 X-46.0 Y-35.12 Z1.7 F4320.0 E1725.673
G1 X-46.0 Y35.12 Z1.7 F4320.0 E1728.971
G1 X-45.6 Y35.12 Z1.7 F4320.0 E1728.99
G1 X-45.6 Y-35.12 Z1.7 F4320.0 E1732.288
G1 X-45.2 Y-35.12 Z1.7 F4320.0 E1732.307
G1 X-45.2 Y35.12 Z1.7 F4320.0 E1735.605
G1 X-44.8 Y35.12 Z1.7 F4320.0 E1735.624
G1 X-44.8 Y-35.12 Z1.7 F4320.0 E1738.922
G1 X-44.4 Y-35.12 Z1.7 F4320.0 E1738.941
G1 X-44.4 Y35.12 Z1.7 F4320.0 E1742.239
G1 X-44.0 Y35.12 Z1.7 F4320.0 E1742.258
G1 X-44.0 Y-35.12 Z1.7 F4320.0 E1745.556
G1 X-43.6 Y-35.12 Z1.7 F4320.0 E1745.575
G1 X-43.6 Y35.12 Z1.7 F4320.0 E1748.873
G1 X-43.2 Y35.12 Z1.7 F4320.0 E1748.892
G1 X-43.2 Y-35.12 Z1.7 F4320.0 E1752.19
G1 X-42.8 Y-35.12 Z1.7 F4320.0 E1752.209
G1 X-42.8 Y35.12 Z1.7 F4320.0 E1755.507
G1 X-42.4 Y35.12 Z1.7 F4320.0 E1755.525
G1 X-42.4 Y-35.12 Z1.7 F4320.0 E1758.824
G1 X-42.0 Y-35.12 Z1.7 F4320.0 E1758.842
G1 X-42.0 Y35.12 Z1.7 F4320.0 E1762.141
G1 X-41.6 Y35.12 Z1.7 F4320.0 E1762.159
G1 X-41.6 Y-35.12 Z1.7 F4320.0 E1765.458
G1 X-41.2 Y-35.12 Z1.7 F4320.0 E1765.476
G1 X-41.2 Y35.12 Z1.7 F4320.0 E1768.774
G1 X-40.8 Y35.12 Z1.7 F4320.0 E1768.793
G1 X-40.8 Y-35.12 Z1.7 F4320.0 E1772.091
G1 X-40.4 Y-35.12 Z1.7 F4320.0 E1772.11
G1 X-40.4 Y35.12 Z1.7 F4320.0 E1775.408
G1 X-40.0 Y35.12 Z1.7 F4320.0 E1775.427
G1 X-40.0 Y-35.12 Z1.7 F4320.0 E1778.725
G1 X-39.6 Y-35.12 Z1.7 F4320.0 E1778.744
G1 X-39.6 Y35.12 Z1.7 F4320.0 E1782.042
G1 X-39.2 Y35.12 Z1.7 F4320.0 E1782.061
G1 X-39.2 Y-35.12 Z1.7 F4320.0 E1785.359
G1 X-38.8 Y-35.12 Z1.7 F4320.0 E1785.378
G1 X-38.8 Y35.12 Z1.7 F4320.0 E1788.676
G1 X-38.4 Y35.12 Z1.7 F4320.0 E1788.695
G1 X-38.4 Y-35.12 Z1.7 F4320.0 E1791.993
G1 X-38.0 Y-35.12 Z1.7 F4320.0 E1792.012
G1 X-38.0 Y35.12 Z1.7 F4320.0 E1795.31
G1 X-37.6 Y35.12 Z1.7 F4320.0 E1795.329
G1 X-37.6 Y-35.12 Z1.7 F4320.0 E1798.627
G1 X-37.2 Y-35.12 Z1.7 F4320.0 E1798.646
G1 X-37.2 Y35.12 Z1.7 F4320.0 E1801.944
G1 X-36.8 Y35.12 Z1.7 F4320.0 E1801.963
G1 X-36.8 Y-35.12 Z1.7 F4320.0 E1805.261
G1 X-36.4 Y-35.12 Z1.7 F4320.0 E1805.28
G1 X-36.4 Y35.12 Z1.7 F4320.0 E1808.578
G1 X-36.0 Y35.12 Z1.7 F4320.0 E1808.596
G1 X-36.0 Y-35.12 Z1.7 F4320.0 E1811.895
G1 X-35.6 Y-35.12 Z1.7 F4320.0 E1811.913
G1 X-35.6 Y35.12 Z1.7 F4320.0 E1815.212
G1 X-35.2 Y35.12 Z1.7 F4320.0 E1815.23
G1 X-35.2 Y-35.12 Z1.7 F4320.0 E1818.528
G1 X-34.8 Y-35.12 Z1.7 F4320.0 E1818.547
G1 X-34.8 Y35.12 Z1.7 F4320.0 E1821.845
G1 X-34.4 Y35.12 Z1.7 F4320.0 E1821.864
G1 X-34.4 Y-35.12 Z1.7 F4320.0 E1825.162
G1 X-34.0 Y-35.12 Z1.7 F4320.0 E1825.181
G1 X-34.0 Y35.12 Z1.7 F4320.0 E1828.479
G1 X-33.6 Y35.12 Z1.7 F4320.0 E1828.498
G1 X-33.6 Y-35.12 Z1.7 F4320.0 E1831.796
G1 X-33.2 Y-35.12 Z1.7 F4320.0 E1831.815
G1 X-33.2 Y35.12 Z1.7 F4320.0 E1835.113
G1 X-32.8 Y35.12 Z1.7 F4320.0 E1835.132
G1 X-32.8 Y-35.12 Z1.7 F4320.0 E1838.43
G1 X-32.4 Y-35.12 Z1.7 F4320.0 E1838.449
G1 X-32.4 Y35.12 Z1.7 F4320.0 E1841.747
G1 X-32.0 Y35.12 Z1.7 F4320.0 E1841.766
G1 X-32.0 Y-35.12 Z1.7 F4320.0 E1845.064
G1 X-31.6 Y-35.12 Z1.7 F4320.0 E1845.083
G1 X-31.6 Y35.12 Z1.7 F4320.0 E1848.381
G1 X-31.2 Y35.12 Z1.7 F4320.0 E1848.4
G1 X-31.2 Y-35.12 Z1.7 F4320.0 E1851.698
G1 X-30.8 Y-35.12 Z1.7 F4320.0 E1851.717
G1 X-30.8 Y35.12 Z1.7 F4320.0 E1855.015
G1 X-30.4 Y35.12 Z1.7 F4320.0 E1855.034
G1 X-30.4 Y-35.12 Z1.7 F4320.0 E1858.332
G1 X-30.0 Y-35.12 Z1.7 F4320.0 E1858.35
G1 X-30.0 Y35.12 Z1.7 F4320.0 E1861.649
G1 X-29.6 Y35.12 Z1.7 F4320.0 E1861.667
G1 X-29.6 Y-35.12 Z1.7 F4320.0 E1864.966
G1 X-29.2 Y-35.12 Z1.7 F4320.0 E1864.984
G1 X-29.2 Y35.12 Z1.7 F4320.0 E1868.283
G1 X-28.8 Y35.12 Z1.7 F4320.0 E1868.301
G1 X-28.8 Y-35.12 Z1.7 F4320.0 E1871.599
G1 X-28.4 Y-35.12 Z1.7 F4320.0 E1871.618
G1 X-28.4 Y35.12 Z1.7 F4320.0 E1874.916
G1 X-28.0 Y35.12 Z1.7 F4320.0 E1874.935
G1 X-28.0 Y-35.12 Z1.7 F4320.0 E1878.233
G1 X-27.6 Y-35.12 Z1.7 F4320.0 E1878.252
G1 X-27.6 Y35.12 Z1.7 F4320.0 E1881.55
G1 X-27.2 Y35.12 Z1.7 F4320.0 E1881.569
G1 X-27.2 Y-35.12 Z1.7 F4320.0 E1884.867
G1 X-26.8 Y-35.12 Z1.7 F4320.0 E1884.886
G1 X-26.8 Y35.12 Z1.7 F4320.0 E1888.184
G1 X-26.4 Y35.12 Z1.7 F4320.0 E1888.203
G1 X-26.4 Y-35.12 Z1.7 F4320.0 E1891.501
G1 X-26.0 Y-35.12 Z1.7 F4320.0 E1891.52
G1 X-26.0 Y35.12 Z1.7 F4320.0 E1894.818
G1 X-25.6 Y35.12 Z1.7 F4320.0 E1894.837
G1 X-25.6 Y-35.12 Z1.7 F4320.0 E1898.135
G1 X-25.2 Y-35.12 Z1.7 F4320.0 E1898.154
G1 X-25.2 Y35.12 Z1.7 F4320.0 E1901.452
G1 X-24.8 Y35.12 Z1.7 F4320.0 E1901.471
G1 X-24.8 Y-35.12 Z1.7 F4320.0 E1904.769
G1 X-24.4 Y-35.12 Z1.7 F4320.0 E1904.788
G1 X-24.4 Y35.12 Z1.7 F4320.0 E1908.086
G1 X-24.0 Y35.12 Z1.7 F4320.0 E1908.105
G1 X-24.0 Y-35.12 Z1.7 F4320.0 E1911.403
G1 X-23.6 Y-35.12 Z1.7 F4320.0 E1911.421
G1 X-23.6 Y35.12 Z1.7 F4320.0 E1914.72
G1 X-23.2 Y35.12 Z1.7 F4320.0 E1914.738
G1 X-23.2 Y-35.12 Z1.7 F4320.0 E1918.037
G1 X-22.8 Y-35.12 Z1.7 F4320.0 E1918.055
G1 X-22.8 Y35.12 Z1.7 F4320.0 E1921.353
G1 X-22.4 Y35.12 Z1.7 F4320.0 E1921.372
G1 X-22.4 Y-35.12 Z1.7 F4320.0 E1924.67
G1 X-22.0 Y-35.12 Z1.7 F4320.0 E1924.689
G1 X-22.0 Y35.12 Z1.7 F4320.0 E1927.987
G1 X-21.6 Y35.12 Z1.7 F4320.0 E1928.006
G1 X-21.6 Y-35.12 Z1.7 F4320.0 E1931.304
G1 X-21.2 Y-35.12 Z1.7 F4320.0 E1931.323
G1 X-21.2 Y35.12 Z1.7 F4320.0 E1934.621
G1 X-20.8 Y35.12 Z1.7 F4320.0 E1934.64
G1 X-20.8 Y-35.12 Z1.7 F4320.0 E1937.938
G1 X-20.4 Y-35.12 Z1.7 F4320.0 E1937.957
G1 X-20.4 Y35.12 Z1.7 F4320.0 E1941.255
G1 X-20.0 Y35.12 Z1.7 F4320.0 E1941.274
G1 X-20.0 Y-35.12 Z1.7 F4320.0 E1944.572
G1 X-19.6 Y-35.12 Z1.7 F4320.0 E1944.591
G1 X-19.6 Y35.12 Z1.7 F4320.0 E1947.889
G1 X-19.2 Y35.12 Z1.7 F4320.0 E1947.908
G1 X-19.2 Y-35.12 Z1.7 F4320.0 E1951.206
G1 X-18.8 Y-35.12 Z1.7 F4320.0 E1951.225
G1 X-18.8 Y35.12 Z1.7 F4320.0 E1954.523
G1 X-18.4 Y35.12 Z1.7 F4320.0 E1954.542
G1 X-18.4 Y-35.12 Z1.7 F4320.0 E1957.84
G1 X-18.0 Y-35.12 Z1.7 F4320.0 E1957.859
G1 X-18.0 Y35.12 Z1.7 F4320.0 E1961.157
G1 X-17.6 Y35.12 Z1.7 F4320.0 E1961.175
G1 X-17.6 Y-35.12 Z1.7 F4320.0 E1964.474
G1 X-17.2 Y-35.12 Z1.7 F4320.0 E1964.492
G1 X-17.2 Y35.12 Z1.7 F4320.0 E1967.791
G1 X-16.8 Y35.12 Z1.7 F4320.0 E1967.809
G1 X-16.8 Y-35.12 Z1.7 F4320.0 E1971.108
G1 X-16.4 Y-35.12 Z1.7 F4320.0 E1971.126
G1 X-16.4 Y35.12 Z1.7 F4320.0 E1974.424
G1 X-16.0 Y35.12 Z1.7 F4320.0 E1974.443
G1 X-16.0 Y-35.12 Z1.7 F4320.0 E1977.741
G1 X-15.6 Y-35.12 Z1.7 F4320.0 E1977.76
G1 X-15.6 Y35.12 Z1.7 F4320.0 E1981.058
G1 X-15.2 Y35.12 Z1.7 F4320.0 E1981.077
G1 X-15.2 Y-35.12 Z1.7 F4320.0 E1984.375
G1 X-14.8 Y-35.12 Z1.7 F4320.0 E1984.394
G1 X-14.8 Y35.12 Z1.7 F4320.0 E1987.692
G1 X-14.4 Y35.12 Z1.7 F4320.0 E1987.711
G1 X-14.4 Y-35.12 Z1.7 F4320.0 E1991.009
G1 X-14.0 Y-35.12 Z1.7 F4320.0 E1991.028
G1 X-14.0 Y35.12 Z1.7 F4320.0 E1994.326
G1 X-13.6 Y35.12 Z1.7 F4320.0 E1994.345
G1 X-13.6 Y-35.12 Z1.7 F4320.0 E1997.643
G1 X-13.2 Y-35.12 Z1.7 F4320.0 E1997.662
G1 X-13.2 Y35.12 Z1.7 F4320.0 E2000.96
G1 X-12.8 Y35.12 Z1.7 F4320.0 E2000.979
G1 X-12.8 Y-35.12 Z1.7 F4320.0 E2004.277
G1 X-12.4 Y-35.12 Z1.7 F4320.0 E2004.296
G1 X-12.4 Y35.12 Z1.7 F4320.0 E2007.594
G1 X-12.0 Y35.12 Z1.7 F4320.0 E2007.613
G1 X-12.0 Y-35.12 Z1.7 F4320.0 E2010.911
G1 X-11.6 Y-35.12 Z1.7 F4320.0 E2010.93
G1 X-11.6 Y35.12 Z1.7 F4320.0 E2014.228
G1 X-11.2 Y35.12 Z1.7 F4320.0 E2014.246
G1 X-11.2 Y-35.12 Z1.7 F4320.0 E2017.545
G1 X-10.8 Y-35.12 Z1.7 F4320.0 E2017.563
G1 X-10.8 Y35.12 Z1.7 F4320.0 E2020.862
G1 X-10.4 Y35.12 Z1.7 F4320.0 E2020.88
G1 X-10.4 Y-35.12 Z1.7 F4320.0 E2024.178
G1 X-10.0 Y-35.12 Z1.7 F4320.0 E2024.197
G1 X-10.0 Y35.12 Z1.7 F4320.0 E2027.495
G1 X-9.6 Y35.12 Z1.7 F4320.0 E2027.514
G1 X-9.6 Y-35.12 Z1.7 F4320.0 E2030.812
G1 X-9.2 Y-35.12 Z1.7 F4320.0 E2030.831
G1 X-9.2 Y35.12 Z1.7 F4320.0 E2034.129
G1 X-8.8 Y35.12 Z1.7 F4320.0 E2034.148
G1 X-8.8 Y-35.12 Z1.7 F4320.0 E2037.446
G1 X-8.4 Y-35.12 Z1.7 F4320.0 E2037.465
G1 X-8.4 Y35.12 Z1.7 F4320.0 E2040.763
G1 X-8.0 Y35.12 Z1.7 F4320.0 E2040.782
G1 X-8.0 Y-35.12 Z1.7 F4320.0 E2044.08
G1 X-7.6 Y-35.12 Z1.7 F4320.0 E2044.099
G1 X-7.6 Y35.12 Z1.7 F4320.0 E2047.397
G1 X-7.2 Y35.12 Z1.7 F4320.0 E2047.416
G1 X-7.2 Y-35.12 Z1.7 F4320.0 E2050.714
G1 X-6.8 Y-35.12 Z1.7 F4320.0 E2050.733
G1 X-6.8 Y35.12 Z1.7 F4320.0 E2054.031
G1 X-6.4 Y35.12 Z1.7 F4320.0 E2054.05
G1 X-6.4 Y-35.12 Z1.7 F4320.0 E2057.348
G1 X-6.0 Y-35.12 Z1.7 F4320.0 E2057.367
G1 X-6.0 Y35.12 Z1.7 F4320.0 E2060.665
G1 X-5.6 Y35.12 Z1.7 F4320.0 E2060.684
G1 X-5.6 Y-35.12 Z1.7 F4320.0 E2063.982
G1 X-5.2 Y-35.12 Z1.7 F4320.0 E2064.0
G1 X-5.2 Y35.12 Z1.7 F4320.0 E2067.299
G1 X-4.8 Y35.12 Z1.7 F4320.0 E2067.317
G1 X-4.8 Y-35.12 Z1.7 F4320.0 E2070.616
G1 X-4.4 Y-35.12 Z1.7 F4320.0 E2070.634
G1 X-4.4 Y35.12 Z1.7 F4320.0 E2073.933
G1 X-4.0 Y35.12 Z1.7 F4320.0 E2073.951
G1 X-4.0 Y-35.12 Z1.7 F4320.0 E2077.249
G1 X-3.6 Y-35.12 Z1.7 F4320.0 E2077.268
G1 X-3.6 Y35.12 Z1.7 F4320.0 E2080.566
G1 X-3.2 Y35.12 Z1.7 F4320.0 E2080.585
G1 X-3.2 Y-35.12 Z1.7 F4320.0 E2083.883
G1 X-2.8 Y-35.12 Z1.7 F4320.0 E2083.902
G1 X-2.8 Y35.12 Z1.7 F4320.0 E2087.2
G1 X-2.4 Y35.12 Z1.7 F4320.0 E2087.219
G1 X-2.4 Y-35.12 Z1.7 F4320.0 E2090.517
G1 X-2.0 Y-35.12 Z1.7 F4320.0 E2090.536
G1 X-2.0 Y35.12 Z1.7 F4320.0 E2093.834
G1 X-1.6 Y35.12 Z1.7 F4320.0 E2093.853
G1 X-1.6 Y-35.12 Z1.7 F4320.0 E2097.151
G1 X-1.2 Y-35.12 Z1.7 F4320.0 E2097.17
G1 X-1.2 Y35.12 Z1.7 F4320.0 E2100.468
G1 X-0.8 Y35.12 Z1.7 F4320.0 E2100.487
G1 X-0.8 Y-35.12 Z1.7 F4320.0 E2103.785
G1 X-0.4 Y-35.12 Z1.7 F4320.0 E2103.804
G1 X-0.4 Y35.12 Z1.7 F4320.0 E2107.102
G1 X0.0 Y35.12 Z1.7 F4320.0 E2107.121
G1 X-0.0 Y-35.12 Z1.7 F4320.0 E2110.419
G1 X0.4 Y-35.12 Z1.7 F4320.0 E2110.438
G1 X0.4 Y35.12 Z1.7 F4320.0 E2113.736
G1 X0.8 Y35.12 Z1.7 F4320.0 E2113.755
G1 X0.8 Y-35.12 Z1.7 F4320.0 E2117.053
G1 X1.2 Y-35.12 Z1.7 F4320.0 E2117.071
G1 X1.2 Y35.12 Z1.7 F4320.0 E2120.37
G1 X1.6 Y35.12 Z1.7 F4320.0 E2120.388
G1 X1.6 Y-35.12 Z1.7 F4320.0 E2123.687
G1 X2.0 Y-35.12 Z1.7 F4320.0 E2123.705
G1 X2.0 Y35.12 Z1.7 F4320.0 E2127.003
G1 X2.4 Y35.12 Z1.7 F4320.0 E2127.022
G1 X2.4 Y-35.12 Z1.7 F4320.0 E2130.32
G1 X2.8 Y-35.12 Z1.7 F4320.0 E2130.339
G1 X2.8 Y35.12 Z1.7 F4320.0 E2133.637
G1 X3.2 Y35.12 Z1.7 F4320.0 E2133.656
G1 X3.2 Y-35.12 Z1.7 F4320.0 E2136.954
G1 X3.6 Y-35.12 Z1.7 F4320.0 E2136.973
G1 X3.6 Y35.12 Z1.7 F4320.0 E2140.271
G1 X4.0 Y35.12 Z1.7 F4320.0 E2140.29
G1 X4.0 Y-35.12 Z1.7 F4320.0 E2143.588
G1 X4.4 Y-35.12 Z1.7 F4320.0 E2143.607
G1 X4.4 Y35.12 Z1.7 F4320.0 E2146.905
G1 X4.8 Y35.12 Z1.7 F4320.0 E2146.924
G1 X4.8 Y-35.12 Z1.7 F4320.0 E2150.222
G1 X5.2 Y-35.12 Z1.7 F4320.0 E2150.241
G1 X5.2 Y35.12 Z1.7 F4320.0 E2153.539
G1 X5.6 Y35.12 Z1.7 F4320.0 E2153.558
G1 X5.6 Y-35.12 Z1.7 F4320.0 E2156.856
G1 X6.0 Y-35.12 Z1.7 F4320.0 E2156.875
G1 X6.0 Y35.12 Z1.7 F4320.0 E2160.173
G1 X6.4 Y35.12 Z1.7 F4320.0 E2160.192
G1 X6.4 Y-35.12 Z1.7 F4320.0 E2163.49
G1 X6.8 Y-35.12 Z1.7 F4320.0 E2163.509
G1 X6.8 Y35.12 Z1.7 F4320.0 E2166.807
G1 X7.2 Y35.12 Z1.7 F4320.0 E2166.825
G1 X7.2 Y-35.12 Z1.7 F4320.0 E2170.124
G1 X7.6 Y-35.12 Z1.7 F4320.0 E2170.142
G1 X7.6 Y35.12 Z1.7 F4320.0 E2173.441
G1 X8.0 Y35.12 Z1.7 F4320.0 E2173.459
G1 X8.0 Y-35.12 Z1.7 F4320.0 E2176.758
G1 X8.4 Y-35.12 Z1.7 F4320.0 E2176.776
G1 X8.4 Y35.12 Z1.7 F4320.0 E2180.074
G1 X8.8 Y35.12 Z1.7 F4320.0 E2180.093
G1 X8.8 Y-35.12 Z1.7 F4320.0 E2183.391
G1 X9.2 Y-35.12 Z1.7 F4320.0 E2183.41
G1 X9.2 Y35.12 Z1.7 F4320.0 E2186.708
G1 X9.6 Y35.12 Z1.7 F4320.0 E2186.727
G1 X9.6 Y-35.12 Z1.7 F4320.0 E2190.025
G1 X10.0 Y-35.12 Z1.7 F4320.0 E2190.044
G1 X10.0 Y35.12 Z1.7 F4320.0 E2193.342
G1 X10.4 Y35.12 Z1.7 F4320.0 E2193.361
G1 X10.4 Y-35.12 Z1.7 F4320.0 E2196.659
G1 X10.8 Y-35.12 Z1.7 F4320.0 E2196.678
G1 X10.8 Y35.12 Z1.7 F4320.0 E2199.976
G1 X11.2 Y35.12 Z1.7 F4320.0 E2199.995
G1 X11.2 Y-35.12 Z1.7 F4320.0 E2203.293
G1 X11.6 Y-35.12 Z1.7 F4320.0 E2203.312
G1 X11.6 Y35.12 Z1.7 F4320.0 E2206.61
G1 X12.0 Y35.12 Z1.7 F4320.0 E2206.629
G1 X12.0 Y-35.12 Z1.7 F4320.0 E2209.927
G1 X12.4 Y-35.12 Z1.7 F4320.0 E2209.946
G1 X12.4 Y35.12 Z1.7 F4320.0 E2213.244
G1 X12.8 Y35.12 Z1.7 F4320.0 E2213.263
G1 X12.8 Y-35.12 Z1.7 F4320.0 E2216.561
G1 X13.2 Y-35.12 Z1.7 F4320.0 E2216.58
G1 X13.2 Y35.12 Z1.7 F4320.0 E2219.878
G1 X13.6 Y35.12 Z1.7 F4320.0 E2219.896
G1 X13.6 Y-35.12 Z1.7 F4320.0 E2223.195
G1 X14.0 Y-35.12 Z1.7 F4320.0 E2223.213
G1 X14.0 Y35.12 Z1.7 F4320.0 E2226.512
G1 X14.4 Y35.12 Z1.7 F4320.0 E2226.53
G1 X14.4 Y-35.12 Z1.7 F4320.0 E2229.828
G1 X14.8 Y-35.12 Z1.7 F4320.0 E2229.847
G1 X14.8 Y35.12 Z1.7 F4320.0 E2233.145
G1 X15.2 Y35.12 Z1.7 F4320.0 E2233.164
G1 X15.2 Y-35.12 Z1.7 F4320.0 E2236.462
G1 X15.6 Y-35.12 Z1.7 F4320.0 E2236.481
G1 X15.6 Y35.12 Z1.7 F4320.0 E2239.779
G1 X16.0 Y35.12 Z1.7 F4320.0 E2239.798
G1 X16.0 Y-35.12 Z1.7 F4320.0 E2243.096
G1 X16.4 Y-35.12 Z1.7 F4320.0 E2243.115
G1 X16.4 Y35.12 Z1.7 F4320.0 E2246.413
G1 X16.8 Y35.12 Z1.7 F4320.0 E2246.432
G1 X16.8 Y-35.12 Z1.7 F4320.0 E2249.73
G1 X17.2 Y-35.12 Z1.7 F4320.0 E2249.749
G1 X17.2 Y35.12 Z1.7 F4320.0 E2253.047
G1 X17.6 Y35.12 Z1.7 F4320.0 E2253.066
G1 X17.6 Y-35.12 Z1.7 F4320.0 E2256.364
G1 X18.0 Y-35.12 Z1.7 F4320.0 E2256.383
G1 X18.0 Y35.12 Z1.7 F4320.0 E2259.681
G1 X18.4 Y35.12 Z1.7 F4320.0 E2259.7
G1 X18.4 Y-35.12 Z1.7 F4320.0 E2262.998
G1 X18.8 Y-35.12 Z1.7 F4320.0 E2263.017
G1 X18.8 Y35.12 Z1.7 F4320.0 E2266.315
G1 X19.2 Y35.12 Z1.7 F4320.0 E2266.334
G1 X19.2 Y-35.12 Z1.7 F4320.0 E2269.632
G1 X19.6 Y-35.12 Z1.7 F4320.0 E2269.65
G1 X19.6 Y35.12 Z1.7 F4320.0 E2272.949
G1 X20.0 Y35.12 Z1.7 F4320.0 E2272.967
G1 X20.0 Y-35.12 Z1.7 F4320.0 E2276.266
G1 X20.4 Y-35.12 Z1.7 F4320.0 E2276.284
G1 X20.4 Y35.12 Z1.7 F4320.0 E2279.583
G1 X20.8 Y35.12 Z1.7 F4320.0 E2279.601
G1 X20.8 Y-35.12 Z1.7 F4320.0 E2282.899
G1 X21.2 Y-35.12 Z1.7 F4320.0 E2282.918
G1 X21.2 Y35.12 Z1.7 F4320.0 E2286.216
G1 X21.6 Y35.12 Z1.7 F4320.0 E2286.235
G1 X21.6 Y-35.12 Z1.7 F4320.0 E2289.533
G1 X22.0 Y-35.12 Z1.7 F4320.0 E2289.552
G1 X22.0 Y35.12 Z1.7 F4320.0 E2292.85
G1 X22.4 Y35.12 Z1.7 F4320.0 E2292.869
G1 X22.4 Y-35.12 Z1.7 F4320.0 E2296.167
G1 X22.8 Y-35.12 Z1.7 F4320.0 E2296.186
G1 X22.8 Y35.12 Z1.7 F4320.0 E2299.484
G1 X23.2 Y35.12 Z1.7 F4320.0 E2299.503
G1 X23.2 Y-35.12 Z1.7 F4320.0 E2302.801
G1 X23.6 Y-35.12 Z1.7 F4320.0 E2302.82
G1 X23.6 Y35.12 Z1.7 F4320.0 E2306.118
G1 X24.0 Y35.12 Z1.7 F4320.0 E2306.137
G1 X24.0 Y-35.12 Z1.7 F4320.0 E2309.435
G1 X24.4 Y-35.12 Z1.7 F4320.0 E2309.454
G1 X24.4 Y35.12 Z1.7 F4320.0 E2312.752
G1 X24.8 Y35.12 Z1.7 F4320.0 E2312.771
G1 X24.8 Y-35.12 Z1.7 F4320.0 E2316.069
G1 X25.2 Y-35.12 Z1.7 F4320.0 E2316.088
G1 X25.2 Y35.12 Z1.7 F4320.0 E2319.386
G1 X25.6 Y35.12 Z1.7 F4320.0 E2319.405
G1 X25.6 Y-35.12 Z1.7 F4320.0 E2322.703
G1 X26.0 Y-35.12 Z1.7 F4320.0 E2322.721
G1 X26.0 Y35.12 Z1.7 F4320.0 E2326.02
G1 X26.4 Y35.12 Z1.7 F4320.0 E2326.038
G1 X26.4 Y-35.12 Z1.7 F4320.0 E2329.337
G1 X26.8 Y-35.12 Z1.7 F4320.0 E2329.355
G1 X26.8 Y35.12 Z1.7 F4320.0 E2332.653
G1 X27.2 Y35.12 Z1.7 F4320.0 E2332.672
G1 X27.2 Y-35.12 Z1.7 F4320.0 E2335.97
G1 X27.6 Y-35.12 Z1.7 F4320.0 E2335.989
G1 X27.6 Y35.12 Z1.7 F4320.0 E2339.287
G1 X28.0 Y35.12 Z1.7 F4320.0 E2339.306
G1 X28.0 Y-35.12 Z1.7 F4320.0 E2342.604
G1 X28.4 Y-35.12 Z1.7 F4320.0 E2342.623
G1 X28.4 Y35.12 Z1.7 F4320.0 E2345.921
G1 X28.8 Y35.12 Z1.7 F4320.0 E2345.94
G1 X28.8 Y-35.12 Z1.7 F4320.0 E2349.238
G1 X29.2 Y-35.12 Z1.7 F4320.0 E2349.257
G1 X29.2 Y35.12 Z1.7 F4320.0 E2352.555
G1 X29.6 Y35.12 Z1.7 F4320.0 E2352.574
G1 X29.6 Y-35.12 Z1.7 F4320.0 E2355.872
G1 X30.0 Y-35.12 Z1.7 F4320.0 E2355.891
G1 X30.0 Y35.12 Z1.7 F4320.0 E2359.189
G1 X30.4 Y35.12 Z1.7 F4320.0 E2359.208
G1 X30.4 Y-35.12 Z1.7 F4320.0 E2362.506
G1 X30.8 Y-35.12 Z1.7 F4320.0 E2362.525
G1 X30.8 Y35.12 Z1.7 F4320.0 E2365.823
G1 X31.2 Y35.12 Z1.7 F4320.0 E2365.842
G1 X31.2 Y-35.12 Z1.7 F4320.0 E2369.14
G1 X31.6 Y-35.12 Z1.7 F4320.0 E2369.159
G1 X31.6 Y35.12 Z1.7 F4320.0 E2372.457
G1 X32.0 Y35.12 Z1.7 F4320.0 E2372.475
G1 X32.0 Y-35.12 Z1.7 F4320.0 E2375.774
G1 X32.4 Y-35.12 Z1.7 F4320.0 E2375.792
G1 X32.4 Y35.12 Z1.7 F4320.0 E2379.091
G1 X32.8 Y35.12 Z1.7 F4320.0 E2379.109
G1 X32.8 Y-35.12 Z1.7 F4320.0 E2382.408
G1 X33.2 Y-35.12 Z1.7 F4320.0 E2382.426
G1 X33.2 Y35.12 Z1.7 F4320.0 E2385.724
G1 X33.6 Y35.12 Z1.7 F4320.0 E2385.743
G1 X33.6 Y-35.12 Z1.7 F4320.0 E2389.041
G1 X34.0 Y-35.12 Z1.7 F4320.0 E2389.06
G1 X34.0 Y35.12 Z1.7 F4320.0 E2392.358
G1 X34.4 Y35.12 Z1.7 F4320.0 E2392.377
G1 X34.4 Y-35.12 Z1.7 F4320.0 E2395.675
G1 X34.8 Y-35.12 Z1.7 F4320.0 E2395.694
G1 X34.8 Y35.12 Z1.7 F4320.0 E2398.992
G1 X35.2 Y35.12 Z1.7 F4320.0 E2399.011
G1 X35.2 Y-35.12 Z1.7 F4320.0 E2402.309
G1 X35.6 Y-35.12 Z1.7 F4320.0 E2402.328
G1 X35.6 Y35.12 Z1.7 F4320.0 E2405.626
G1 X36.0 Y35.12 Z1.7 F4320.0 E2405.645
G1 X36.0 Y-35.12 Z1.7 F4320.0 E2408.943
G1 X36.4 Y-35.12 Z1.7 F4320.0 E2408.962
G1 X36.4 Y35.12 Z1.7 F4320.0 E2412.26
G1 X36.8 Y35.12 Z1.7 F4320.0 E2412.279
G1 X36.8 Y-35.12 Z1.7 F4320.0 E2415.577
G1 X37.2 Y-35.12 Z1.7 F4320.0 E2415.596
G1 X37.2 Y35.12 Z1.7 F4320.0 E2418.894
G1 X37.6 Y35.12 Z1.7 F4320.0 E2418.913
G1 X37.6 Y-35.12 Z1.7 F4320.0 E2422.211
G1 X38.0 Y-35.12 Z1.7 F4320.0 E2422.23
G1 X38.0 Y35.12 Z1.7 F4320.0 E2425.528
G1 X38.4 Y35.12 Z1.7 F4320.0 E2425.546
G1 X38.4 Y-35.12 Z1.7 F4320.0 E2428.845
G1 X38.8 Y-35.12 Z1.7 F4320.0 E2428.863
G1 X38.8 Y35.12 Z1.7 F4320.0 E2432.162
G1 X39.2 Y35.12 Z1.7 F4320.0 E2432.18
G1 X39.2 Y-35.12 Z1.7 F4320.0 E2435.478
G1 X39.6 Y-35.12 Z1.7 F4320.0 E2435.497
G1 X39.6 Y35.12 Z1.7 F4320.0 E2438.795
G1 X40.0 Y35.12 Z1.7 F4320.0 E2438.814
G1 X40.0 Y-35.12 Z1.7 F4320.0 E2442.112
G1 X40.4 Y-35.12 Z1.7 F4320.0 E2442.131
G1 X40.4 Y35.12 Z1.7 F4320.0 E2445.429
G1 X40.8 Y35.12 Z1.7 F4320.0 E2445.448
G1 X40.8 Y-35.12 Z1.7 F4320.0 E2448.746
G1 X41.2 Y-35.12 Z1.7 F4320.0 E2448.765
G1 X41.2 Y35.12 Z1.7 F4320.0 E2452.063
G1 X41.6 Y35.12 Z1.7 F4320.0 E2452.082
G1 X41.6 Y-35.12 Z1.7 F4320.0 E2455.38
G1 X42.0 Y-35.12 Z1.7 F4320.0 E2455.399
G1 X42.0 Y35.12 Z1.7 F4320.0 E2458.697
G1 X42.4 Y35.12 Z1.7 F4320.0 E2458.716
G1 X42.4 Y-35.12 Z1.7 F4320.0 E2462.014
G1 X42.8 Y-35.12 Z1.7 F4320.0 E2462.033
G1 X42.8 Y35.12 Z1.7 F4320.0 E2465.331
G1 X43.2 Y35.12 Z1.7 F4320.0 E2465.35
G1 X43.2 Y-35.12 Z1.7 F4320.0 E2468.648
G1 X43.6 Y-35.12 Z1.7 F4320.0 E2468.667
G1 X43.6 Y35.12 Z1.7 F4320.0 E2471.965
G1 X44.0 Y35.12 Z1.7 F4320.0 E2471.984
G1 X44.0 Y-35.12 Z1.7 F4320.0 E2475.282
G1 X44.4 Y-35.12 Z1.7 F4320.0 E2475.3
G1 X44.4 Y35.12 Z1.7 F4320.0 E2478.599
G1 X44.8 Y35.12 Z1.7 F4320.0 E2478.617
G1 X44.8 Y-35.12 Z1.7 F4320.0 E2481.916
G1 X45.2 Y-35.12 Z1.7 F4320.0 E2481.934
G1 X45.2 Y35.12 Z1.7 F4320.0 E2485.233
G1 X45.6 Y35.12 Z1.7 F4320.0 E2485.251
G1 X45.6 Y-35.12 Z1.7 F4320.0 E2488.549
G1 X46.0 Y-35.12 Z1.7 F4320.0 E2488.568
G1 X46.0 Y35.12 Z1.7 F4320.0 E2491.866
G1 X46.4 Y35.12 Z1.7 F4320.0 E2491.885
G1 X46.4 Y-35.12 Z1.7 F4320.0 E2495.183
G1 X46.8 Y-35.12 Z1.7 F4320.0 E2495.202
G1 X46.8 Y35.12 Z1.7 F4320.0 E2498.5
G1 X47.2 Y35.12 Z1.7 F4320.0 E2498.519
G1 X47.2 Y-35.12 Z1.7 F4320.0 E2501.817
G1 X47.6 Y-35.12 Z1.7 F4320.0 E2501.836
G1 X47.6 Y35.12 Z1.7 F4320.0 E2505.134
G1 X48.0 Y35.12 Z1.7 F4320.0 E2505.153
G1 X48.0 Y-35.12 Z1.7 F4320.0 E2508.451
G1 X48.4 Y-35.12 Z1.7 F4320.0 E2508.47
G1 X48.4 Y35.12 Z1.7 F4320.0 E2511.768
G1 X48.8 Y35.12 Z1.7 F4320.0 E2511.787
G1 X48.8 Y-35.12 Z1.7 F4320.0 E2515.085
G1 X49.2 Y-35.12 Z1.7 F4320.0 E2515.104
G1 X49.2 Y35.12 Z1.7 F4320.0 E2518.402
G1 X49.6 Y35.12 Z1.7 F4320.0 E2518.421
G1 X49.6 Y-35.12 Z1.7 F4320.0 E2521.719
G1 X50.0 Y-35.12 Z1.7 F4320.0 E2521.738
G1 X50.0 Y35.12 Z1.7 F4320.0 E2525.036
G1 X50.4 Y35.12 Z1.7 F4320.0 E2525.055
G1 X50.4 Y-35.12 Z1.7 F4320.0 E2528.353
G1 X50.8 Y-35.12 Z1.7 F4320.0 E2528.371
G1 X50.8 Y35.12 Z1.7 F4320.0 E2531.67
G1 X51.2 Y35.12 Z1.7 F4320.0 E2531.688
G1 X51.2 Y-35.12 Z1.7 F4320.0 E2534.987
G1 X51.6 Y-35.12 Z1.7 F4320.0 E2535.005
G1 X51.6 Y35.12 Z1.7 F4320.0 E2538.303
G1 X52.0 Y35.12 Z1.7 F4320.0 E2538.322
G1 X52.0 Y-35.12 Z1.7 F4320.0 E2541.62
G1 X52.4 Y-35.12 Z1.7 F4320.0 E2541.639
G1 X52.4 Y35.12 Z1.7 F4320.0 E2544.937
G1 X52.8 Y35.12 Z1.7 F4320.0 E2544.956
G1 X52.8 Y-35.12 Z1.7 F4320.0 E2548.254
G1 X53.2 Y-35.12 Z1.7 F4320.0 E2548.273
G1 X53.2 Y35.12 Z1.7 F4320.0 E2551.571
G1 X53.6 Y35.12 Z1.7 F4320.0 E2551.59
G1 X53.6 Y-35.12 Z1.7 F4320.0 E2554.888
G1 X54.0 Y-35.01 Z1.7 F4320.0 E2554.908
G1 X54.0 Y35.01 Z1.7 F4320.0 E2558.196
G1 F1200.0
G1 E2557.196
G1 F4320.0
M103
(</infill>)
(</nestedRing>)
(</rotation>)
(</layer>)
;M108 R80.0
(<layer> 1.971 )
(<rotation> (-1+1.22464679915e-16j) )
(<nestedRing>)
(<boundaryPerimeter>)
(<boundaryPoint> X55.0 Y-36.0 Z1.971 </boundaryPoint>)
(<boundaryPoint> X55.0 Y36.0 Z1.971 </boundaryPoint>)
(<boundaryPoint> X-55.0 Y36.0 Z1.971 </boundaryPoint>)
(<boundaryPoint> X-55.0 Y-36.0 Z1.971 </boundaryPoint>)
(<loop> outer )
G1 X-54.4 Y-34.97 Z1.97 F4200.0
G1 F1200.0
G1 E2558.196
G1 F4200.0
M101
G1 X-54.4 Y-35.4 Z1.97 F4800.0 E2558.218
G1 X54.4 Y-35.4 Z1.97 F4800.0 E2563.966
G1 X54.4 Y35.4 Z1.97 F4800.0 E2567.706
G1 X-54.4 Y35.4 Z1.97 F4800.0 E2573.453
G1 X-54.4 Y-34.97 Z1.97 F4800.0 E2577.17
G1 F1200.0
G1 E2577.17
G1 F4800.0
M103
(</loop>)
(<edge> outer )
;M108 R40.0
G1 X-54.8 Y-34.97 Z1.97 F4200.0
G1 F1200.0
G1 E2577.17
G1 F4200.0
M101
G1 X-54.8 Y-35.4 Z1.97 F2400.0 E2577.193
G1 X-54.8 Y-35.8 Z1.97 F2400.0 E2577.214
G1 X54.8 Y-35.8 Z1.97 F2400.0 E2583.004
G1 X54.8 Y35.8 Z1.97 F2400.0 E2586.786
G1 X-54.8 Y35.8 Z1.97 F2400.0 E2592.576
G1 X-54.8 Y-34.97 Z1.97 F2400.0 E2596.314
G1 F1200.0
G1 E2595.314
G1 F2400.0
M103
(</edge>)
(</boundaryPerimeter>)
(<infill>)
(<infillBoundary>)
(<infillPoint> X54.4 Y-35.4 Z0.405 </infillPoint>)
(<infillPoint> X54.4 Y35.4 Z0.405 </infillPoint>)
(<infillPoint> X-54.4 Y35.4 Z0.405 </infillPoint>)
(<infillPoint> X-54.4 Y-35.4 Z0.405 </infillPoint>)
(</infillBoundary>)
;M108 R80.0
G1 X54.12 Y-34.8 Z1.97 F4200.0
G1 F1200.0
G1 E2596.314
G1 F4200.0
M101
G1 X-54.12 Y-34.8 Z1.97 F4800.0 E2602.032
G1 X-54.12 Y-34.4 Z1.97 F4800.0 E2602.053
G1 X54.12 Y-34.4 Z1.97 F4800.0 E2607.771
G1 X54.12 Y-34.0 Z1.97 F4800.0 E2607.792
G1 X-54.12 Y-34.0 Z1.97 F4800.0 E2613.51
G1 X-54.12 Y-33.6 Z1.97 F4800.0 E2613.531
G1 X54.12 Y-33.6 Z1.97 F4800.0 E2619.249
G1 X54.12 Y-33.2 Z1.97 F4800.0 E2619.27
G1 X-54.12 Y-33.2 Z1.97 F4800.0 E2624.987
G1 X-54.12 Y-32.8 Z1.97 F4800.0 E2625.009
G1 X54.12 Y-32.8 Z1.97 F4800.0 E2630.726
G1 X54.12 Y-32.4 Z1.97 F4800.0 E2630.747
G1 X-54.12 Y-32.4 Z1.97 F4800.0 E2636.465
G1 X-54.12 Y-32.0 Z1.97 F4800.0 E2636.486
G1 X54.12 Y-32.0 Z1.97 F4800.0 E2642.204
G1 X54.12 Y-31.6 Z1.97 F4800.0 E2642.225
G1 X-54.12 Y-31.6 Z1.97 F4800.0 E2647.943
G1 X-54.12 Y-31.2 Z1.97 F4800.0 E2647.964
G1 X54.12 Y-31.2 Z1.97 F4800.0 E2653.682
G1 X54.12 Y-30.8 Z1.97 F4800.0 E2653.703
G1 X-54.12 Y-30.8 Z1.97 F4800.0 E2659.421
G1 X-54.12 Y-30.4 Z1.97 F4800.0 E2659.442
G1 X54.12 Y-30.4 Z1.97 F4800.0 E2665.16
G1 X54.12 Y-30.0 Z1.97 F4800.0 E2665.181
G1 X-54.12 Y-30.0 Z1.97 F4800.0 E2670.899
G1 X-54.12 Y-29.6 Z1.97 F4800.0 E2670.92
G1 X54.12 Y-29.6 Z1.97 F4800.0 E2676.638
G1 X54.12 Y-29.2 Z1.97 F4800.0 E2676.659
G1 X-54.12 Y-29.2 Z1.97 F4800.0 E2682.376
G1 X-54.12 Y-28.8 Z1.97 F4800.0 E2682.398
G1 X54.12 Y-28.8 Z1.97 F4800.0 E2688.115
G1 X54.12 Y-28.4 Z1.97 F4800.0 E2688.136
G1 X-54.12 Y-28.4 Z1.97 F4800.0 E2693.854
G1 X-54.12 Y-28.0 Z1.97 F4800.0 E2693.875
G1 X54.12 Y-28.0 Z1.97 F4800.0 E2699.593
G1 X54.12 Y-27.6 Z1.97 F4800.0 E2699.614
G1 X-54.12 Y-27.6 Z1.97 F4800.0 E2705.332
G1 X-54.12 Y-27.2 Z1.97 F4800.0 E2705.353
G1 X54.12 Y-27.2 Z1.97 F4800.0 E2711.071
G1 X54.12 Y-26.8 Z1.97 F4800.0 E2711.092
G1 X-54.12 Y-26.8 Z1.97 F4800.0 E2716.81
G1 X-54.12 Y-26.4 Z1.97 F4800.0 E2716.831
G1 X54.12 Y-26.4 Z1.97 F4800.0 E2722.549
G1 X54.12 Y-26.0 Z1.97 F4800.0 E2722.57
G1 X-54.12 Y-26.0 Z1.97 F4800.0 E2728.288
G1 X-54.12 Y-25.6 Z1.97 F4800.0 E2728.309
G1 X54.12 Y-25.6 Z1.97 F4800.0 E2734.027
G1 X54.12 Y-25.2 Z1.97 F4800.0 E2734.048
G1 X-54.12 Y-25.2 Z1.97 F4800.0 E2739.765
G1 X-54.12 Y-24.8 Z1.97 F4800.0 E2739.787
G1 X54.12 Y-24.8 Z1.97 F4800.0 E2745.504
G1 X54.12 Y-24.4 Z1.97 F4800.0 E2745.525
G1 X-54.12 Y-24.4 Z1.97 F4800.0 E2751.243
G1 X-54.12 Y-24.0 Z1.97 F4800.0 E2751.264
G1 X54.12 Y-24.0 Z1.97 F4800.0 E2756.982
G1 X54.12 Y-23.6 Z1.97 F4800.0 E2757.003
G1 X-54.12 Y-23.6 Z1.97 F4800.0 E2762.721
G1 X-54.12 Y-23.2 Z1.97 F4800.0 E2762.742
G1 X54.12 Y-23.2 Z1.97 F4800.0 E2768.46
G1 X54.12 Y-22.8 Z1.97 F4800.0 E2768.481
G1 X-54.12 Y-22.8 Z1.97 F4800.0 E2774.199
G1 X-54.12 Y-22.4 Z1.97 F4800.0 E2774.22
G1 X54.12 Y-22.4 Z1.97 F4800.0 E2779.938
G1 X54.12 Y-22.0 Z1.97 F4800.0 E2779.959
G1 X-54.12 Y-22.0 Z1.97 F4800.0 E2785.677
G1 X-54.12 Y-21.6 Z1.97 F4800.0 E2785.698
G1 X54.12 Y-21.6 Z1.97 F4800.0 E2791.416
G1 X54.12 Y-21.2 Z1.97 F4800.0 E2791.437
G1 X-54.12 Y-21.2 Z1.97 F4800.0 E2797.154
G1 X-54.12 Y-20.8 Z1.97 F4800.0 E2797.176
G1 X54.12 Y-20.8 Z1.97 F4800.0 E2802.893
G1 X54.12 Y-20.4 Z1.97 F4800.0 E2802.914
G1 X-54.12 Y-20.4 Z1.97 F4800.0 E2808.632
G1 X-54.12 Y-20.0 Z1.97 F4800.0 E2808.653
G1 X54.12 Y-20.0 Z1.97 F4800.0 E2814.371
G1 X54.12 Y-19.6 Z1.97 F4800.0 E2814.392
G1 X-54.12 Y-19.6 Z1.97 F4800.0 E2820.11
G1 X-54.12 Y-19.2 Z1.97 F4800.0 E2820.131
G1 X54.12 Y-19.2 Z1.97 F4800.0 E2825.849
G1 X54.12 Y-18.8 Z1.97 F4800.0 E2825.87
G1 X-54.12 Y-18.8 Z1.97 F4800.0 E2831.588
G1 X-54.12 Y-18.4 Z1.97 F4800.0 E2831.609
G1 X54.12 Y-18.4 Z1.97 F4800.0 E2837.327
G1 X54.12 Y-18.0 Z1.97 F4800.0 E2837.348
G1 X-54.12 Y-18.0 Z1.97 F4800.0 E2843.066
G1 X-54.12 Y-17.6 Z1.97 F4800.0 E2843.087
G1 X54.12 Y-17.6 Z1.97 F4800.0 E2848.805
G1 X54.12 Y-17.2 Z1.97 F4800.0 E2848.826
G1 X-54.12 Y-17.2 Z1.97 F4800.0 E2854.543
G1 X-54.12 Y-16.8 Z1.97 F4800.0 E2854.565
G1 X54.12 Y-16.8 Z1.97 F4800.0 E2860.282
G1 X54.12 Y-16.4 Z1.97 F4800.0 E2860.303
G1 X-54.12 Y-16.4 Z1.97 F4800.0 E2866.021
G1 X-54.12 Y-16.0 Z1.97 F4800.0 E2866.042
G1 X54.12 Y-16.0 Z1.97 F4800.0 E2871.76
G1 X54.12 Y-15.6 Z1.97 F4800.0 E2871.781
G1 X-54.12 Y-15.6 Z1.97 F4800.0 E2877.499
G1 X-54.12 Y-15.2 Z1.97 F4800.0 E2877.52
G1 X54.12 Y-15.2 Z1.97 F4800.0 E2883.238
G1 X54.12 Y-14.8 Z1.97 F4800.0 E2883.259
G1 X-54.12 Y-14.8 Z1.97 F4800.0 E2888.977
G1 X-54.12 Y-14.4 Z1.97 F4800.0 E2888.998
G1 X54.12 Y-14.4 Z1.97 F4800.0 E2894.716
G1 X54.12 Y-14.0 Z1.97 F4800.0 E2894.737
G1 X-54.12 Y-14.0 Z1.97 F4800.0 E2900.455
G1 X-54.12 Y-13.6 Z1.97 F4800.0 E2900.476
G1 X54.12 Y-13.6 Z1.97 F4800.0 E2906.194
G1 X54.12 Y-13.2 Z1.97 F4800.0 E2906.215
G1 X-54.12 Y-13.2 Z1.97 F4800.0 E2911.932
G1 X-54.12 Y-12.8 Z1.97 F4800.0 E2911.954
G1 X54.12 Y-12.8 Z1.97 F4800.0 E2917.671
G1 X54.12 Y-12.4 Z1.97 F4800.0 E2917.692
G1 X-54.12 Y-12.4 Z1.97 F4800.0 E2923.41
G1 X-54.12 Y-12.0 Z1.97 F4800.0 E2923.431
G1 X54.12 Y-12.0 Z1.97 F4800.0 E2929.149
G1 X54.12 Y-11.6 Z1.97 F4800.0 E2929.17
G1 X-54.12 Y-11.6 Z1.97 F4800.0 E2934.888
G1 X-54.12 Y-11.2 Z1.97 F4800.0 E2934.909
G1 X54.12 Y-11.2 Z1.97 F4800.0 E2940.627
G1 X54.12 Y-10.8 Z1.97 F4800.0 E2940.648
G1 X-54.12 Y-10.8 Z1.97 F4800.0 E2946.366
G1 X-54.12 Y-10.4 Z1.97 F4800.0 E2946.387
G1 X54.12 Y-10.4 Z1.97 F4800.0 E2952.105
G1 X54.12 Y-10.0 Z1.97 F4800.0 E2952.126
G1 X-54.12 Y-10.0 Z1.97 F4800.0 E2957.844
G1 X-54.12 Y-9.6 Z1.97 F4800.0 E2957.865
G1 X54.12 Y-9.6 Z1.97 F4800.0 E2963.583
G1 X54.12 Y-9.2 Z1.97 F4800.0 E2963.604
G1 X-54.12 Y-9.2 Z1.97 F4800.0 E2969.321
G1 X-54.12 Y-8.8 Z1.97 F4800.0 E2969.343
G1 X54.12 Y-8.8 Z1.97 F4800.0 E2975.06
G1 X54.12 Y-8.4 Z1.97 F4800.0 E2975.081
G1 X-54.12 Y-8.4 Z1.97 F4800.0 E2980.799
G1 X-54.12 Y-8.0 Z1.97 F4800.0 E2980.82
G1 X54.12 Y-8.0 Z1.97 F4800.0 E2986.538
G1 X54.12 Y-7.6 Z1.97 F4800.0 E2986.559
G1 X-54.12 Y-7.6 Z1.97 F4800.0 E2992.277
G1 X-54.12 Y-7.2 Z1.97 F4800.0 E2992.298
G1 X54.12 Y-7.2 Z1.97 F4800.0 E2998.016
G1 X54.12 Y-6.8 Z1.97 F4800.0 E2998.037
G1 X-54.12 Y-6.8 Z1.97 F4800.0 E3003.755
G1 X-54.12 Y-6.4 Z1.97 F4800.0 E3003.776
G1 X54.12 Y-6.4 Z1.97 F4800.0 E3009.494
G1 X54.12 Y-6.0 Z1.97 F4800.0 E3009.515
G1 X-54.12 Y-6.0 Z1.97 F4800.0 E3015.233
G1 X-54.12 Y-5.6 Z1.97 F4800.0 E3015.254
G1 X54.12 Y-5.6 Z1.97 F4800.0 E3020.971
G1 X54.12 Y-5.2 Z1.97 F4800.0 E3020.993
G1 X-54.12 Y-5.2 Z1.97 F4800.0 E3026.71
G1 X-54.12 Y-4.8 Z1.97 F4800.0 E3026.732
G1 X54.12 Y-4.8 Z1.97 F4800.0 E3032.449
G1 X54.12 Y-4.4 Z1.97 F4800.0 E3032.47
G1 X-54.12 Y-4.4 Z1.97 F4800.0 E3038.188
G1 X-54.12 Y-4.0 Z1.97 F4800.0 E3038.209
G1 X54.12 Y-4.0 Z1.97 F4800.0 E3043.927
G1 X54.12 Y-3.6 Z1.97 F4800.0 E3043.948
G1 X-54.12 Y-3.6 Z1.97 F4800.0 E3049.666
G1 X-54.12 Y-3.2 Z1.97 F4800.0 E3049.687
G1 X54.12 Y-3.2 Z1.97 F4800.0 E3055.405
G1 X54.12 Y-2.8 Z1.97 F4800.0 E3055.426
G1 X-54.12 Y-2.8 Z1.97 F4800.0 E3061.144
G1 X-54.12 Y-2.4 Z1.97 F4800.0 E3061.165
G1 X54.12 Y-2.4 Z1.97 F4800.0 E3066.883
G1 X54.12 Y-2.0 Z1.97 F4800.0 E3066.904
G1 X-54.12 Y-2.0 Z1.97 F4800.0 E3072.622
G1 X-54.12 Y-1.6 Z1.97 F4800.0 E3072.643
G1 X54.12 Y-1.6 Z1.97 F4800.0 E3078.36
G1 X54.12 Y-1.2 Z1.97 F4800.0 E3078.382
G1 X-54.12 Y-1.2 Z1.97 F4800.0 E3084.099
G1 X-54.12 Y-0.8 Z1.97 F4800.0 E3084.121
G1 X54.12 Y-0.8 Z1.97 F4800.0 E3089.838
G1 X54.12 Y-0.4 Z1.97 F4800.0 E3089.859
G1 X-54.12 Y-0.4 Z1.97 F4800.0 E3095.577
G1 X-54.12 Y0.0 Z1.97 F4800.0 E3095.598
G1 X54.12 Y-0.0 Z1.97 F4800.0 E3101.316
G1 X54.12 Y0.4 Z1.97 F4800.0 E3101.337
G1 X-54.12 Y0.4 Z1.97 F4800.0 E3107.055
G1 X-54.12 Y0.8 Z1.97 F4800.0 E3107.076
G1 X54.12 Y0.8 Z1.97 F4800.0 E3112.794
G1 X54.12 Y1.2 Z1.97 F4800.0 E3112.815
G1 X-54.12 Y1.2 Z1.97 F4800.0 E3118.533
G1 X-54.12 Y1.6 Z1.97 F4800.0 E3118.554
G1 X54.12 Y1.6 Z1.97 F4800.0 E3124.272
G1 X54.12 Y2.0 Z1.97 F4800.0 E3124.293
G1 X-54.12 Y2.0 Z1.97 F4800.0 E3130.011
G1 X-54.12 Y2.4 Z1.97 F4800.0 E3130.032
G1 X54.12 Y2.4 Z1.97 F4800.0 E3135.749
G1 X54.12 Y2.8 Z1.97 F4800.0 E3135.771
G1 X-54.12 Y2.8 Z1.97 F4800.0 E3141.488
G1 X-54.12 Y3.2 Z1.97 F4800.0 E3141.51
G1 X54.12 Y3.2 Z1.97 F4800.0 E3147.227
G1 X54.12 Y3.6 Z1.97 F4800.0 E3147.248
G1 X-54.12 Y3.6 Z1.97 F4800.0 E3152.966
G1 X-54.12 Y4.0 Z1.97 F4800.0 E3152.987
G1 X54.12 Y4.0 Z1.97 F4800.0 E3158.705
G1 X54.12 Y4.4 Z1.97 F4800.0 E3158.726
G1 X-54.12 Y4.4 Z1.97 F4800.0 E3164.444
G1 X-54.12 Y4.8 Z1.97 F4800.0 E3164.465
G1 X54.12 Y4.8 Z1.97 F4800.0 E3170.183
G1 X54.12 Y5.2 Z1.97 F4800.0 E3170.204
G1 X-54.12 Y5.2 Z1.97 F4800.0 E3175.922
G1 X-54.12 Y5.6 Z1.97 F4800.0 E3175.943
G1 X54.12 Y5.6 Z1.97 F4800.0 E3181.661
G1 X54.12 Y6.0 Z1.97 F4800.0 E3181.682
G1 X-54.12 Y6.0 Z1.97 F4800.0 E3187.4
G1 X-54.12 Y6.4 Z1.97 F4800.0 E3187.421
G1 X54.12 Y6.4 Z1.97 F4800.0 E3193.138
G1 X54.12 Y6.8 Z1.97 F4800.0 E3193.16
G1 X-54.12 Y6.8 Z1.97 F4800.0 E3198.877
G1 X-54.12 Y7.2 Z1.97 F4800.0 E3198.899
G1 X54.12 Y7.2 Z1.97 F4800.0 E3204.616
G1 X54.12 Y7.6 Z1.97 F4800.0 E3204.637
G1 X-54.12 Y7.6 Z1.97 F4800.0 E3210.355
G1 X-54.12 Y8.0 Z1.97 F4800.0 E3210.376
G1 X54.12 Y8.0 Z1.97 F4800.0 E3216.094
G1 X54.12 Y8.4 Z1.97 F4800.0 E3216.115
G1 X-54.12 Y8.4 Z1.97 F4800.0 E3221.833
G1 X-54.12 Y8.8 Z1.97 F4800.0 E3221.854
G1 X54.12 Y8.8 Z1.97 F4800.0 E3227.572
G1 X54.12 Y9.2 Z1.97 F4800.0 E3227.593
G1 X-54.12 Y9.2 Z1.97 F4800.0 E3233.311
G1 X-54.12 Y9.6 Z1.97 F4800.0 E3233.332
G1 X54.12 Y9.6 Z1.97 F4800.0 E3239.05
G1 X54.12 Y10.0 Z1.97 F4800.0 E3239.071
G1 X-54.12 Y10.0 Z1.97 F4800.0 E3244.789
G1 X-54.12 Y10.4 Z1.97 F4800.0 E3244.81
G1 X54.12 Y10.4 Z1.97 F4800.0 E3250.527
G1 X54.12 Y10.8 Z1.97 F4800.0 E3250.549
G1 X-54.12 Y10.8 Z1.97 F4800.0 E3256.266
G1 X-54.12 Y11.2 Z1.97 F4800.0 E3256.288
G1 X54.12 Y11.2 Z1.97 F4800.0 E3262.005
G1 X54.12 Y11.6 Z1.97 F4800.0 E3262.026
G1 X-54.12 Y11.6 Z1.97 F4800.0 E3267.744
G1 X-54.12 Y12.0 Z1.97 F4800.0 E3267.765
G1 X54.12 Y12.0 Z1.97 F4800.0 E3273.483
G1 X54.12 Y12.4 Z1.97 F4800.0 E3273.504
G1 X-54.12 Y12.4 Z1.97 F4800.0 E3279.222
G1 X-54.12 Y12.8 Z1.97 F4800.0 E3279.243
G1 X54.12 Y12.8 Z1.97 F4800.0 E3284.961
G1 X54.12 Y13.2 Z1.97 F4800.0 E3284.982
G1 X-54.12 Y13.2 Z1.97 F4800.0 E3290.7
G1 X-54.12 Y13.6 Z1.97 F4800.0 E3290.721
G1 X54.12 Y13.6 Z1.97 F4800.0 E3296.439
G1 X54.12 Y14.0 Z1.97 F4800.0 E3296.46
G1 X-54.12 Y14.0 Z1.97 F4800.0 E3302.178
G1 X-54.12 Y14.4 Z1.97 F4800.0 E3302.199
G1 X54.12 Y14.4 Z1.97 F4800.0 E3307.916
G1 X54.12 Y14.8 Z1.97 F4800.0 E3307.938
G1 X-54.12 Y14.8 Z1.97 F4800.0 E3313.655
G1 X-54.12 Y15.2 Z1.97 F4800.0 E3313.676
G1 X54.12 Y15.2 Z1.97 F4800.0 E3319.394
G1 X54.12 Y15.6 Z1.97 F4800.0 E3319.415
G1 X-54.12 Y15.6 Z1.97 F4800.0 E3325.133
G1 X-54.12 Y16.0 Z1.97 F4800.0 E3325.154
G1 X54.12 Y16.0 Z1.97 F4800.0 E3330.872
G1 X54.12 Y16.4 Z1.97 F4800.0 E3330.893
G1 X-54.12 Y16.4 Z1.97 F4800.0 E3336.611
G1 X-54.12 Y16.8 Z1.97 F4800.0 E3336.632
G1 X54.12 Y16.8 Z1.97 F4800.0 E3342.35
G1 X54.12 Y17.2 Z1.97 F4800.0 E3342.371
G1 X-54.12 Y17.2 Z1.97 F4800.0 E3348.089
G1 X-54.12 Y17.6 Z1.97 F4800.0 E3348.11
G1 X54.12 Y17.6 Z1.97 F4800.0 E3353.828
G1 X54.12 Y18.0 Z1.97 F4800.0 E3353.849
G1 X-54.12 Y18.0 Z1.97 F4800.0 E3359.567
G1 X-54.12 Y18.4 Z1.97 F4800.0 E3359.588
G1 X54.12 Y18.4 Z1.97 F4800.0 E3365.305
G1 X54.12 Y18.8 Z1.97 F4800.0 E3365.327
G1 X-54.12 Y18.8 Z1.97 F4800.0 E3371.044
G1 X-54.12 Y19.2 Z1.97 F4800.0 E3371.065
G1 X54.12 Y19.2 Z1.97 F4800.0 E3376.783
G1 X54.12 Y19.6 Z1.97 F4800.0 E3376.804
G1 X-54.12 Y19.6 Z1.97 F4800.0 E3382.522
G1 X-54.12 Y20.0 Z1.97 F4800.0 E3382.543
G1 X54.12 Y20.0 Z1.97 F4800.0 E3388.261
G1 X54.12 Y20.4 Z1.97 F4800.0 E3388.282
G1 X-54.12 Y20.4 Z1.97 F4800.0 E3394.0
G1 X-54.12 Y20.8 Z1.97 F4800.0 E3394.021
G1 X54.12 Y20.8 Z1.97 F4800.0 E3399.739
G1 X54.12 Y21.2 Z1.97 F4800.0 E3399.76
G1 X-54.12 Y21.2 Z1.97 F4800.0 E3405.478
G1 X-54.12 Y21.6 Z1.97 F4800.0 E3405.499
G1 X54.12 Y21.6 Z1.97 F4800.0 E3411.217
G1 X54.12 Y22.0 Z1.97 F4800.0 E3411.238
G1 X-54.12 Y22.0 Z1.97 F4800.0 E3416.956
G1 X-54.12 Y22.4 Z1.97 F4800.0 E3416.977
G1 X54.12 Y22.4 Z1.97 F4800.0 E3422.694
G1 X54.12 Y22.8 Z1.97 F4800.0 E3422.716
G1 X-54.12 Y22.8 Z1.97 F4800.0 E3428.433
G1 X-54.12 Y23.2 Z1.97 F4800.0 E3428.454
G1 X54.12 Y23.2 Z1.97 F4800.0 E3434.172
G1 X54.12 Y23.6 Z1.97 F4800.0 E3434.193
G1 X-54.12 Y23.6 Z1.97 F4800.0 E3439.911
G1 X-54.12 Y24.0 Z1.97 F4800.0 E3439.932
G1 X54.12 Y24.0 Z1.97 F4800.0 E3445.65
G1 X54.12 Y24.4 Z1.97 F4800.0 E3445.671
G1 X-54.12 Y24.4 Z1.97 F4800.0 E3451.389
G1 X-54.12 Y24.8 Z1.97 F4800.0 E3451.41
G1 X54.12 Y24.8 Z1.97 F4800.0 E3457.128
G1 X54.12 Y25.2 Z1.97 F4800.0 E3457.149
G1 X-54.12 Y25.2 Z1.97 F4800.0 E3462.867
G1 X-54.12 Y25.6 Z1.97 F4800.0 E3462.888
M73 P1 (display progress)
G1 X54.12 Y25.6 Z1.97 F4800.0 E3468.606
G1 X54.12 Y26.0 Z1.97 F4800.0 E3468.627
G1 X-54.12 Y26.0 Z1.97 F4800.0 E3474.345
G1 X-54.12 Y26.4 Z1.97 F4800.0 E3474.366
G1 X54.12 Y26.4 Z1.97 F4800.0 E3480.083
G1 X54.12 Y26.8 Z1.97 F4800.0 E3480.105
G1 X-54.12 Y26.8 Z1.97 F4800.0 E3485.822
G1 X-54.12 Y27.2 Z1.97 F4800.0 E3485.843
G1 X54.12 Y27.2 Z1.97 F4800.0 E3491.561
G1 X54.12 Y27.6 Z1.97 F4800.0 E3491.582
G1 X-54.12 Y27.6 Z1.97 F4800.0 E3497.3
G1 X-54.12 Y28.0 Z1.97 F4800.0 E3497.321
G1 X54.12 Y28.0 Z1.97 F4800.0 E3503.039
G1 X54.12 Y28.4 Z1.97 F4800.0 E3503.06
G1 X-54.12 Y28.4 Z1.97 F4800.0 E3508.778
G1 X-54.12 Y28.8 Z1.97 F4800.0 E3508.799
G1 X54.12 Y28.8 Z1.97 F4800.0 E3514.517
G1 X54.12 Y29.2 Z1.97 F4800.0 E3514.538
G1 X-54.12 Y29.2 Z1.97 F4800.0 E3520.256
G1 X-54.12 Y29.6 Z1.97 F4800.0 E3520.277
G1 X54.12 Y29.6 Z1.97 F4800.0 E3525.995
G1 X54.12 Y30.0 Z1.97 F4800.0 E3526.016
G1 X-54.12 Y30.0 Z1.97 F4800.0 E3531.734
G1 X-54.12 Y30.4 Z1.97 F4800.0 E3531.755
G1 X54.12 Y30.4 Z1.97 F4800.0 E3537.472
G1 X54.12 Y30.8 Z1.97 F4800.0 E3537.494
G1 X-54.12 Y30.8 Z1.97 F4800.0 E3543.211
G1 X-54.12 Y31.2 Z1.97 F4800.0 E3543.232
G1 X54.12 Y31.2 Z1.97 F4800.0 E3548.95
G1 X54.12 Y31.6 Z1.97 F4800.0 E3548.971
G1 X-54.12 Y31.6 Z1.97 F4800.0 E3554.689
G1 X-54.12 Y32.0 Z1.97 F4800.0 E3554.71
G1 X54.12 Y32.0 Z1.97 F4800.0 E3560.428
G1 X54.12 Y32.4 Z1.97 F4800.0 E3560.449
G1 X-54.12 Y32.4 Z1.97 F4800.0 E3566.167
G1 X-54.12 Y32.8 Z1.97 F4800.0 E3566.188
G1 X54.12 Y32.8 Z1.97 F4800.0 E3571.906
G1 X54.12 Y33.2 Z1.97 F4800.0 E3571.927
G1 X-54.12 Y33.2 Z1.97 F4800.0 E3577.645
G1 X-54.12 Y33.6 Z1.97 F4800.0 E3577.666
G1 X54.12 Y33.6 Z1.97 F4800.0 E3583.384
G1 X54.12 Y34.0 Z1.97 F4800.0 E3583.405
G1 X-54.12 Y34.0 Z1.97 F4800.0 E3589.123
G1 X-54.12 Y34.4 Z1.97 F4800.0 E3589.144
G1 X54.12 Y34.4 Z1.97 F4800.0 E3594.861
G1 X54.12 Y34.8 Z1.97 F4800.0 E3594.883
G1 X-54.12 Y34.8 Z1.97 F4800.0 E3600.6
G1 F1200.0
G1 E3599.6
G1 F4800.0
M103
(</infill>)
(</nestedRing>)
(</rotation>)
(</layer>)
(<operatingLayerEnd> </operatingLayerEnd>)
(<layer> 2.241 )
(<rotation> (6.12323399574e-17+1j) )
(<nestedRing>)
(<boundaryPerimeter>)
(<boundaryPoint> X55.0 Y-36.0 Z2.241 </boundaryPoint>)
(<boundaryPoint> X55.0 Y36.0 Z2.241 </boundaryPoint>)
(<boundaryPoint> X-55.0 Y36.0 Z2.241 </boundaryPoint>)
(<boundaryPoint> X-55.0 Y-36.0 Z2.241 </boundaryPoint>)
(<loop> outer )
G1 X-54.33 Y-35.4 Z2.24 F4200.0
G1 F1200.0
G1 E3600.6
G1 F4200.0
M101
G1 X54.4 Y-35.4 Z2.24 F4800.0 E3606.344
G1 X54.4 Y35.4 Z2.24 F4800.0 E3610.084
G1 X-54.4 Y35.4 Z2.24 F4800.0 E3615.831
G1 X-54.4 Y-35.4 Z2.24 F4800.0 E3619.572
G1 X-54.33 Y-35.4 Z2.24 F4800.0 E3619.575
G1 F1200.0
G1 E3619.575
G1 F4800.0
M103
(</loop>)
(<edge> outer )
;M108 R40.0
G1 X-54.8 Y-35.47 Z2.24 F4200.0
G1 F1200.0
G1 E3619.575
G1 F4200.0
M101
G1 X-54.8 Y-35.8 Z2.24 F2400.0 E3619.593
G1 X54.8 Y-35.8 Z2.24 F2400.0 E3625.382
G1 X54.8 Y35.8 Z2.24 F2400.0 E3629.165
G1 X-54.8 Y35.8 Z2.24 F2400.0 E3634.954
G1 X-54.8 Y-35.4 Z2.24 F2400.0 E3638.715
G1 X-54.8 Y-35.47 Z2.24 F2400.0 E3638.719
G1 F1200.0
G1 E3638.719
G1 F2400.0
M103
(</edge>)
(</boundaryPerimeter>)
(<infill>)
(<infillBoundary>)
(<infillPoint> X54.4 Y-35.4 Z0.675 </infillPoint>)
(<infillPoint> X54.4 Y35.4 Z0.675 </infillPoint>)
(<infillPoint> X-54.4 Y35.4 Z0.675 </infillPoint>)
(<infillPoint> X-54.4 Y-35.4 Z0.675 </infillPoint>)
(</infillBoundary>)
;M108 R80.0
G1 X-54.0 Y-35.01 Z2.24 F4200.0
G1 F1200.0
G1 E3638.719
G1 F4200.0
M101
G1 X-54.0 Y35.01 Z2.24 F4800.0 E3642.418
G1 X-53.6 Y35.12 Z2.24 F4800.0 E3642.44
G1 X-53.6 Y-35.12 Z2.24 F4800.0 E3646.15
G1 X-53.2 Y-35.12 Z2.24 F4800.0 E3646.171
G1 X-53.2 Y35.12 Z2.24 F4800.0 E3649.882
G1 X-52.8 Y35.12 Z2.24 F4800.0 E3649.903
G1 X-52.8 Y-35.12 Z2.24 F4800.0 E3653.613
G1 X-52.4 Y-35.12 Z2.24 F4800.0 E3653.634
G1 X-52.4 Y35.12 Z2.24 F4800.0 E3657.345
G1 X-52.0 Y35.12 Z2.24 F4800.0 E3657.366
G1 X-52.0 Y-35.12 Z2.24 F4800.0 E3661.076
G1 X-51.6 Y-35.12 Z2.24 F4800.0 E3661.097
G1 X-51.6 Y35.12 Z2.24 F4800.0 E3664.808
G1 X-51.2 Y35.12 Z2.24 F4800.0 E3664.829
G1 X-51.2 Y-35.12 Z2.24 F4800.0 E3668.539
G1 X-50.8 Y-35.12 Z2.24 F4800.0 E3668.561
G1 X-50.8 Y35.12 Z2.24 F4800.0 E3672.271
G1 X-50.4 Y35.12 Z2.24 F4800.0 E3672.292
G1 X-50.4 Y-35.12 Z2.24 F4800.0 E3676.003
G1 X-50.0 Y-35.12 Z2.24 F4800.0 E3676.024
G1 X-50.0 Y35.12 Z2.24 F4800.0 E3679.734
G1 X-49.6 Y35.12 Z2.24 F4800.0 E3679.755
G1 X-49.6 Y-35.12 Z2.24 F4800.0 E3683.466
G1 X-49.2 Y-35.12 Z2.24 F4800.0 E3683.487
G1 X-49.2 Y35.12 Z2.24 F4800.0 E3687.197
G1 X-48.8 Y35.12 Z2.24 F4800.0 E3687.218
G1 X-48.8 Y-35.12 Z2.24 F4800.0 E3690.929
G1 X-48.4 Y-35.12 Z2.24 F4800.0 E3690.95
G1 X-48.4 Y35.12 Z2.24 F4800.0 E3694.66
G1 X-48.0 Y35.12 Z2.24 F4800.0 E3694.681
G1 X-48.0 Y-35.12 Z2.24 F4800.0 E3698.392
G1 X-47.6 Y-35.12 Z2.24 F4800.0 E3698.413
G1 X-47.6 Y35.12 Z2.24 F4800.0 E3702.123
G1 X-47.2 Y35.12 Z2.24 F4800.0 E3702.145
G1 X-47.2 Y-35.12 Z2.24 F4800.0 E3705.855
G1 X-46.8 Y-35.12 Z2.24 F4800.0 E3705.876
G1 X-46.8 Y35.12 Z2.24 F4800.0 E3709.587
G1 X-46.4 Y35.12 Z2.24 F4800.0 E3709.608
G1 X-46.4 Y-35.12 Z2.24 F4800.0 E3713.318
G1 X-46.0 Y-35.12 Z2.24 F4800.0 E3713.339
G1 X-46.0 Y35.12 Z2.24 F4800.0 E3717.05
G1 X-45.6 Y35.12 Z2.24 F4800.0 E3717.071
G1 X-45.6 Y-35.12 Z2.24 F4800.0 E3720.781
G1 X-45.2 Y-35.12 Z2.24 F4800.0 E3720.802
G1 X-45.2 Y35.12 Z2.24 F4800.0 E3724.513
G1 X-44.8 Y35.12 Z2.24 F4800.0 E3724.534
G1 X-44.8 Y-35.12 Z2.24 F4800.0 E3728.244
G1 X-44.4 Y-35.12 Z2.24 F4800.0 E3728.265
G1 X-44.4 Y35.12 Z2.24 F4800.0 E3731.976
G1 X-44.0 Y35.12 Z2.24 F4800.0 E3731.997
G1 X-44.0 Y-35.12 Z2.24 F4800.0 E3735.707
G1 X-43.6 Y-35.12 Z2.24 F4800.0 E3735.729
G1 X-43.6 Y35.12 Z2.24 F4800.0 E3739.439
G1 X-43.2 Y35.12 Z2.24 F4800.0 E3739.46
G1 X-43.2 Y-35.12 Z2.24 F4800.0 E3743.17
G1 X-42.8 Y-35.12 Z2.24 F4800.0 E3743.192
G1 X-42.8 Y35.12 Z2.24 F4800.0 E3746.902
G1 X-42.4 Y35.12 Z2.24 F4800.0 E3746.923
G1 X-42.4 Y-35.12 Z2.24 F4800.0 E3750.634
G1 X-42.0 Y-35.12 Z2.24 F4800.0 E3750.655
G1 X-42.0 Y35.12 Z2.24 F4800.0 E3754.365
G1 X-41.6 Y35.12 Z2.24 F4800.0 E3754.386
G1 X-41.6 Y-35.12 Z2.24 F4800.0 E3758.097
G1 X-41.2 Y-35.12 Z2.24 F4800.0 E3758.118
G1 X-41.2 Y35.12 Z2.24 F4800.0 E3761.828
G1 X-40.8 Y35.12 Z2.24 F4800.0 E3761.849
G1 X-40.8 Y-35.12 Z2.24 F4800.0 E3765.56
G1 X-40.4 Y-35.12 Z2.24 F4800.0 E3765.581
G1 X-40.4 Y35.12 Z2.24 F4800.0 E3769.291
G1 X-40.0 Y35.12 Z2.24 F4800.0 E3769.312
G1 X-40.0 Y-35.12 Z2.24 F4800.0 E3773.023
G1 X-39.6 Y-35.12 Z2.24 F4800.0 E3773.044
G1 X-39.6 Y35.12 Z2.24 F4800.0 E3776.754
G1 X-39.2 Y35.12 Z2.24 F4800.0 E3776.776
G1 X-39.2 Y-35.12 Z2.24 F4800.0 E3780.486
G1 X-38.8 Y-35.12 Z2.24 F4800.0 E3780.507
G1 X-38.8 Y35.12 Z2.24 F4800.0 E3784.218
G1 X-38.4 Y35.12 Z2.24 F4800.0 E3784.239
G1 X-38.4 Y-35.12 Z2.24 F4800.0 E3787.949
G1 X-38.0 Y-35.12 Z2.24 F4800.0 E3787.97
G1 X-38.0 Y35.12 Z2.24 F4800.0 E3791.681
G1 X-37.6 Y35.12 Z2.24 F4800.0 E3791.702
G1 X-37.6 Y-35.12 Z2.24 F4800.0 E3795.412
G1 X-37.2 Y-35.12 Z2.24 F4800.0 E3795.433
G1 X-37.2 Y35.12 Z2.24 F4800.0 E3799.144
G1 X-36.8 Y35.12 Z2.24 F4800.0 E3799.165
G1 X-36.8 Y-35.12 Z2.24 F4800.0 E3802.875
G1 X-36.4 Y-35.12 Z2.24 F4800.0 E3802.896
G1 X-36.4 Y35.12 Z2.24 F4800.0 E3806.607
G1 X-36.0 Y35.12 Z2.24 F4800.0 E3806.628
G1 X-36.0 Y-35.12 Z2.24 F4800.0 E3810.338
G1 X-35.6 Y-35.12 Z2.24 F4800.0 E3810.36
G1 X-35.6 Y35.12 Z2.24 F4800.0 E3814.07
G1 X-35.2 Y35.12 Z2.24 F4800.0 E3814.091
G1 X-35.2 Y-35.12 Z2.24 F4800.0 E3817.802
G1 X-34.8 Y-35.12 Z2.24 F4800.0 E3817.823
G1 X-34.8 Y35.12 Z2.24 F4800.0 E3821.533
G1 X-34.4 Y35.12 Z2.24 F4800.0 E3821.554
G1 X-34.4 Y-35.12 Z2.24 F4800.0 E3825.265
G1 X-34.0 Y-35.12 Z2.24 F4800.0 E3825.286
G1 X-34.0 Y35.12 Z2.24 F4800.0 E3828.996
G1 X-33.6 Y35.12 Z2.24 F4800.0 E3829.017
G1 X-33.6 Y-35.12 Z2.24 F4800.0 E3832.728
G1 X-33.2 Y-35.12 Z2.24 F4800.0 E3832.749
G1 X-33.2 Y35.12 Z2.24 F4800.0 E3836.459
G1 X-32.8 Y35.12 Z2.24 F4800.0 E3836.48
G1 X-32.8 Y-35.12 Z2.24 F4800.0 E3840.191
G1 X-32.4 Y-35.12 Z2.24 F4800.0 E3840.212
G1 X-32.4 Y35.12 Z2.24 F4800.0 E3843.922
G1 X-32.0 Y35.12 Z2.24 F4800.0 E3843.944
G1 X-32.0 Y-35.12 Z2.24 F4800.0 E3847.654
G1 X-31.6 Y-35.12 Z2.24 F4800.0 E3847.675
G1 X-31.6 Y35.12 Z2.24 F4800.0 E3851.385
G1 X-31.2 Y35.12 Z2.24 F4800.0 E3851.407
G1 X-31.2 Y-35.12 Z2.24 F4800.0 E3855.117
G1 X-30.8 Y-35.12 Z2.24 F4800.0 E3855.138
G1 X-30.8 Y35.12 Z2.24 F4800.0 E3858.849
G1 X-30.4 Y35.12 Z2.24 F4800.0 E3858.87
G1 X-30.4 Y-35.12 Z2.24 F4800.0 E3862.58
G1 X-30.0 Y-35.12 Z2.24 F4800.0 E3862.601
G1 X-30.0 Y35.12 Z2.24 F4800.0 E3866.312
G1 X-29.6 Y35.12 Z2.24 F4800.0 E3866.333
G1 X-29.6 Y-35.12 Z2.24 F4800.0 E3870.043
G1 X-29.2 Y-35.12 Z2.24 F4800.0 E3870.064
G1 X-29.2 Y35.12 Z2.24 F4800.0 E3873.775
G1 X-28.8 Y35.12 Z2.24 F4800.0 E3873.796
G1 X-28.8 Y-35.12 Z2.24 F4800.0 E3877.506
G1 X-28.4 Y-35.12 Z2.24 F4800.0 E3877.527
G1 X-28.4 Y35.12 Z2.24 F4800.0 E3881.238
G1 X-28.0 Y35.12 Z2.24 F4800.0 E3881.259
G1 X-28.0 Y-35.12 Z2.24 F4800.0 E3884.969
G1 X-27.6 Y-35.12 Z2.24 F4800.0 E3884.991
G1 X-27.6 Y35.12 Z2.24 F4800.0 E3888.701
G1 X-27.2 Y35.12 Z2.24 F4800.0 E3888.722
G1 X-27.2 Y-35.12 Z2.24 F4800.0 E3892.433
G1 X-26.8 Y-35.12 Z2.24 F4800.0 E3892.454
G1 X-26.8 Y35.12 Z2.24 F4800.0 E3896.164
G1 X-26.4 Y35.12 Z2.24 F4800.0 E3896.185
G1 X-26.4 Y-35.12 Z2.24 F4800.0 E3899.896
G1 X-26.0 Y-35.12 Z2.24 F4800.0 E3899.917
G1 X-26.0 Y35.12 Z2.24 F4800.0 E3903.627
G1 X-25.6 Y35.12 Z2.24 F4800.0 E3903.648
G1 X-25.6 Y-35.12 Z2.24 F4800.0 E3907.359
G1 X-25.2 Y-35.12 Z2.24 F4800.0 E3907.38
G1 X-25.2 Y35.12 Z2.24 F4800.0 E3911.09
G1 X-24.8 Y35.12 Z2.24 F4800.0 E3911.111
G1 X-24.8 Y-35.12 Z2.24 F4800.0 E3914.822
G1 X-24.4 Y-35.12 Z2.24 F4800.0 E3914.843
G1 X-24.4 Y35.12 Z2.24 F4800.0 E3918.553
G1 X-24.0 Y35.12 Z2.24 F4800.0 E3918.575
G1 X-24.0 Y-35.12 Z2.24 F4800.0 E3922.285
G1 X-23.6 Y-35.12 Z2.24 F4800.0 E3922.306
G1 X-23.6 Y35.12 Z2.24 F4800.0 E3926.017
G1 X-23.2 Y35.12 Z2.24 F4800.0 E3926.038
G1 X-23.2 Y-35.12 Z2.24 F4800.0 E3929.748
G1 X-22.8 Y-35.12 Z2.24 F4800.0 E3929.769
G1 X-22.8 Y35.12 Z2.24 F4800.0 E3933.48
G1 X-22.4 Y35.12 Z2.24 F4800.0 E3933.501
G1 X-22.4 Y-35.12 Z2.24 F4800.0 E3937.211
G1 X-22.0 Y-35.12 Z2.24 F4800.0 E3937.232
G1 X-22.0 Y35.12 Z2.24 F4800.0 E3940.943
G1 X-21.6 Y35.12 Z2.24 F4800.0 E3940.964
G1 X-21.6 Y-35.12 Z2.24 F4800.0 E3944.674
G1 X-21.2 Y-35.12 Z2.24 F4800.0 E3944.695
G1 X-21.2 Y35.12 Z2.24 F4800.0 E3948.406
G1 X-20.8 Y35.12 Z2.24 F4800.0 E3948.427
G1 X-20.8 Y-35.12 Z2.24 F4800.0 E3952.137
G1 X-20.4 Y-35.12 Z2.24 F4800.0 E3952.159
G1 X-20.4 Y35.12 Z2.24 F4800.0 E3955.869
G1 X-20.0 Y35.12 Z2.24 F4800.0 E3955.89
G1 X-20.0 Y-35.12 Z2.24 F4800.0 E3959.601
G1 X-19.6 Y-35.12 Z2.24 F4800.0 E3959.622
G1 X-19.6 Y35.12 Z2.24 F4800.0 E3963.332
G1 X-19.2 Y35.12 Z2.24 F4800.0 E3963.353
G1 X-19.2 Y-35.12 Z2.24 F4800.0 E3967.064
G1 X-18.8 Y-35.12 Z2.24 F4800.0 E3967.085
G1 X-18.8 Y35.12 Z2.24 F4800.0 E3970.795
G1 X-18.4 Y35.12 Z2.24 F4800.0 E3970.816
G1 X-18.4 Y-35.12 Z2.24 F4800.0 E3974.527
G1 X-18.0 Y-35.12 Z2.24 F4800.0 E3974.548
G1 X-18.0 Y35.12 Z2.24 F4800.0 E3978.258
G1 X-17.6 Y35.12 Z2.24 F4800.0 E3978.279
G1 X-17.6 Y-35.12 Z2.24 F4800.0 E3981.99
G1 X-17.2 Y-35.12 Z2.24 F4800.0 E3982.011
G1 X-17.2 Y35.12 Z2.24 F4800.0 E3985.721
G1 X-16.8 Y35.12 Z2.24 F4800.0 E3985.743
G1 X-16.8 Y-35.12 Z2.24 F4800.0 E3989.453
G1 X-16.4 Y-35.12 Z2.24 F4800.0 E3989.474
G1 X-16.4 Y35.12 Z2.24 F4800.0 E3993.184
G1 X-16.0 Y35.12 Z2.24 F4800.0 E3993.206
G1 X-16.0 Y-35.12 Z2.24 F4800.0 E3996.916
G1 X-15.6 Y-35.12 Z2.24 F4800.0 E3996.937
G1 X-15.6 Y35.12 Z2.24 F4800.0 E4000.648
G1 X-15.2 Y35.12 Z2.24 F4800.0 E4000.669
G1 X-15.2 Y-35.12 Z2.24 F4800.0 E4004.379
G1 X-14.8 Y-35.12 Z2.24 F4800.0 E4004.4
G1 X-14.8 Y35.12 Z2.24 F4800.0 E4008.111
G1 X-14.4 Y35.12 Z2.24 F4800.0 E4008.132
G1 X-14.4 Y-35.12 Z2.24 F4800.0 E4011.842
G1 X-14.0 Y-35.12 Z2.24 F4800.0 E4011.863
G1 X-14.0 Y35.12 Z2.24 F4800.0 E4015.574
G1 X-13.6 Y35.12 Z2.24 F4800.0 E4015.595
G1 X-13.6 Y-35.12 Z2.24 F4800.0 E4019.305
G1 X-13.2 Y-35.12 Z2.24 F4800.0 E4019.326
G1 X-13.2 Y35.12 Z2.24 F4800.0 E4023.037
G1 X-12.8 Y35.12 Z2.24 F4800.0 E4023.058
G1 X-12.8 Y-35.12 Z2.24 F4800.0 E4026.768
G1 X-12.4 Y-35.12 Z2.24 F4800.0 E4026.79
G1 X-12.4 Y35.12 Z2.24 F4800.0 E4030.5
G1 X-12.0 Y35.12 Z2.24 F4800.0 E4030.521
G1 X-12.0 Y-35.12 Z2.24 F4800.0 E4034.232
G1 X-11.6 Y-35.12 Z2.24 F4800.0 E4034.253
G1 X-11.6 Y35.12 Z2.24 F4800.0 E4037.963
G1 X-11.2 Y35.12 Z2.24 F4800.0 E4037.984
G1 X-11.2 Y-35.12 Z2.24 F4800.0 E4041.695
G1 X-10.8 Y-35.12 Z2.24 F4800.0 E4041.716
G1 X-10.8 Y35.12 Z2.24 F4800.0 E4045.426
G1 X-10.4 Y35.12 Z2.24 F4800.0 E4045.447
G1 X-10.4 Y-35.12 Z2.24 F4800.0 E4049.158
G1 X-10.0 Y-35.12 Z2.24 F4800.0 E4049.179
G1 X-10.0 Y35.12 Z2.24 F4800.0 E4052.889
G1 X-9.6 Y35.12 Z2.24 F4800.0 E4052.91
G1 X-9.6 Y-35.12 Z2.24 F4800.0 E4056.621
G1 X-9.2 Y-35.12 Z2.24 F4800.0 E4056.642
G1 X-9.2 Y35.12 Z2.24 F4800.0 E4060.352
G1 X-8.8 Y35.12 Z2.24 F4800.0 E4060.374
G1 X-8.8 Y-35.12 Z2.24 F4800.0 E4064.084
G1 X-8.4 Y-35.12 Z2.24 F4800.0 E4064.105
G1 X-8.4 Y35.12 Z2.24 F4800.0 E4067.816
G1 X-8.0 Y35.12 Z2.24 F4800.0 E4067.837
G1 X-8.0 Y-35.12 Z2.24 F4800.0 E4071.547
G1 X-7.6 Y-35.12 Z2.24 F4800.0 E4071.568
G1 X-7.6 Y35.12 Z2.24 F4800.0 E4075.279
G1 X-7.2 Y35.12 Z2.24 F4800.0 E4075.3
G1 X-7.2 Y-35.12 Z2.24 F4800.0 E4079.01
G1 X-6.8 Y-35.12 Z2.24 F4800.0 E4079.031
G1 X-6.8 Y35.12 Z2.24 F4800.0 E4082.742
G1 X-6.4 Y35.12 Z2.24 F4800.0 E4082.763
G1 X-6.4 Y-35.12 Z2.24 F4800.0 E4086.473
G1 X-6.0 Y-35.12 Z2.24 F4800.0 E4086.494
G1 X-6.0 Y35.12 Z2.24 F4800.0 E4090.205
G1 X-5.6 Y35.12 Z2.24 F4800.0 E4090.226
G1 X-5.6 Y-35.12 Z2.24 F4800.0 E4093.936
G1 X-5.2 Y-35.12 Z2.24 F4800.0 E4093.958
G1 X-5.2 Y35.12 Z2.24 F4800.0 E4097.668
G1 X-4.8 Y35.12 Z2.24 F4800.0 E4097.689
G1 X-4.8 Y-35.12 Z2.24 F4800.0 E4101.4
G1 X-4.4 Y-35.12 Z2.24 F4800.0 E4101.421
G1 X-4.4 Y35.12 Z2.24 F4800.0 E4105.131
G1 X-4.0 Y35.12 Z2.24 F4800.0 E4105.152
G1 X-4.0 Y-35.12 Z2.24 F4800.0 E4108.863
G1 X-3.6 Y-35.12 Z2.24 F4800.0 E4108.884
G1 X-3.6 Y35.12 Z2.24 F4800.0 E4112.594
G1 X-3.2 Y35.12 Z2.24 F4800.0 E4112.615
G1 X-3.2 Y-35.12 Z2.24 F4800.0 E4116.326
G1 X-2.8 Y-35.12 Z2.24 F4800.0 E4116.347
G1 X-2.8 Y35.12 Z2.24 F4800.0 E4120.057
G1 X-2.4 Y35.12 Z2.24 F4800.0 E4120.078
G1 X-2.4 Y-35.12 Z2.24 F4800.0 E4123.789
G1 X-2.0 Y-35.12 Z2.24 F4800.0 E4123.81
G1 X-2.0 Y35.12 Z2.24 F4800.0 E4127.52
G1 X-1.6 Y35.12 Z2.24 F4800.0 E4127.542
G1 X-1.6 Y-35.12 Z2.24 F4800.0 E4131.252
G1 X-1.2 Y-35.12 Z2.24 F4800.0 E4131.273
G1 X-1.2 Y35.12 Z2.24 F4800.0 E4134.983
G1 X-0.8 Y35.12 Z2.24 F4800.0 E4135.005
G1 X-0.8 Y-35.12 Z2.24 F4800.0 E4138.715
G1 X-0.4 Y-35.12 Z2.24 F4800.0 E4138.736
G1 X-0.4 Y35.12 Z2.24 F4800.0 E4142.447
G1 X0.0 Y35.12 Z2.24 F4800.0 E4142.468
G1 X-0.0 Y-35.12 Z2.24 F4800.0 E4146.178
G1 X0.4 Y-35.12 Z2.24 F4800.0 E4146.199
G1 X0.4 Y35.12 Z2.24 F4800.0 E4149.91
G1 X0.8 Y35.12 Z2.24 F4800.0 E4149.931
G1 X0.8 Y-35.12 Z2.24 F4800.0 E4153.641
G1 X1.2 Y-35.12 Z2.24 F4800.0 E4153.662
G1 X1.2 Y35.12 Z2.24 F4800.0 E4157.373
G1 X1.6 Y35.12 Z2.24 F4800.0 E4157.394
G1 X1.6 Y-35.12 Z2.24 F4800.0 E4161.104
G1 X2.0 Y-35.12 Z2.24 F4800.0 E4161.125
G1 X2.0 Y35.12 Z2.24 F4800.0 E4164.836
G1 X2.4 Y35.12 Z2.24 F4800.0 E4164.857
G1 X2.4 Y-35.12 Z2.24 F4800.0 E4168.567
G1 X2.8 Y-35.12 Z2.24 F4800.0 E4168.589
G1 X2.8 Y35.12 Z2.24 F4800.0 E4172.299
G1 X3.2 Y35.12 Z2.24 F4800.0 E4172.32
G1 X3.2 Y-35.12 Z2.24 F4800.0 E4176.031
G1 X3.6 Y-35.12 Z2.24 F4800.0 E4176.052
G1 X3.6 Y35.12 Z2.24 F4800.0 E4179.762
G1 X4.0 Y35.12 Z2.24 F4800.0 E4179.783
G1 X4.0 Y-35.12 Z2.24 F4800.0 E4183.494
G1 X4.4 Y-35.12 Z2.24 F4800.0 E4183.515
G1 X4.4 Y35.12 Z2.24 F4800.0 E4187.225
G1 X4.8 Y35.12 Z2.24 F4800.0 E4187.246
G1 X4.8 Y-35.12 Z2.24 F4800.0 E4190.957
G1 X5.2 Y-35.12 Z2.24 F4800.0 E4190.978
G1 X5.2 Y35.12 Z2.24 F4800.0 E4194.688
G1 X5.6 Y35.12 Z2.24 F4800.0 E4194.709
G1 X5.6 Y-35.12 Z2.24 F4800.0 E4198.42
G1 X6.0 Y-35.12 Z2.24 F4800.0 E4198.441
G1 X6.0 Y35.12 Z2.24 F4800.0 E4202.151
G1 X6.4 Y35.12 Z2.24 F4800.0 E4202.173
G1 X6.4 Y-35.12 Z2.24 F4800.0 E4205.883
G1 X6.8 Y-35.12 Z2.24 F4800.0 E4205.904
G1 X6.8 Y35.12 Z2.24 F4800.0 E4209.615
G1 X7.2 Y35.12 Z2.24 F4800.0 E4209.636
G1 X7.2 Y-35.12 Z2.24 F4800.0 E4213.346
G1 X7.6 Y-35.12 Z2.24 F4800.0 E4213.367
G1 X7.6 Y35.12 Z2.24 F4800.0 E4217.078
G1 X8.0 Y35.12 Z2.24 F4800.0 E4217.099
G1 X8.0 Y-35.12 Z2.24 F4800.0 E4220.809
G1 X8.4 Y-35.12 Z2.24 F4800.0 E4220.83
G1 X8.4 Y35.12 Z2.24 F4800.0 E4224.541
G1 X8.8 Y35.12 Z2.24 F4800.0 E4224.562
G1 X8.8 Y-35.12 Z2.24 F4800.0 E4228.272
G1 X9.2 Y-35.12 Z2.24 F4800.0 E4228.293
G1 X9.2 Y35.12 Z2.24 F4800.0 E4232.004
G1 X9.6 Y35.12 Z2.24 F4800.0 E4232.025
G1 X9.6 Y-35.12 Z2.24 F4800.0 E4235.735
G1 X10.0 Y-35.12 Z2.24 F4800.0 E4235.757
G1 X10.0 Y35.12 Z2.24 F4800.0 E4239.467
G1 X10.4 Y35.12 Z2.24 F4800.0 E4239.488
G1 X10.4 Y-35.12 Z2.24 F4800.0 E4243.198
G1 X10.8 Y-35.12 Z2.24 F4800.0 E4243.22
G1 X10.8 Y35.12 Z2.24 F4800.0 E4246.93
G1 X11.2 Y35.12 Z2.24 F4800.0 E4246.951
G1 X11.2 Y-35.12 Z2.24 F4800.0 E4250.662
G1 X11.6 Y-35.12 Z2.24 F4800.0 E4250.683
G1 X11.6 Y35.12 Z2.24 F4800.0 E4254.393
G1 X12.0 Y35.12 Z2.24 F4800.0 E4254.414
G1 X12.0 Y-35.12 Z2.24 F4800.0 E4258.125
G1 X12.4 Y-35.12 Z2.24 F4800.0 E4258.146
G1 X12.4 Y35.12 Z2.24 F4800.0 E4261.856
G1 X12.8 Y35.12 Z2.24 F4800.0 E4261.877
G1 X12.8 Y-35.12 Z2.24 F4800.0 E4265.588
G1 X13.2 Y-35.12 Z2.24 F4800.0 E4265.609
G1 X13.2 Y35.12 Z2.24 F4800.0 E4269.319
G1 X13.6 Y35.12 Z2.24 F4800.0 E4269.34
G1 X13.6 Y-35.12 Z2.24 F4800.0 E4273.051
G1 X14.0 Y-35.12 Z2.24 F4800.0 E4273.072
G1 X14.0 Y35.12 Z2.24 F4800.0 E4276.782
G1 X14.4 Y35.12 Z2.24 F4800.0 E4276.804
G1 X14.4 Y-35.12 Z2.24 F4800.0 E4280.514
G1 X14.8 Y-35.12 Z2.24 F4800.0 E4280.535
G1 X14.8 Y35.12 Z2.24 F4800.0 E4284.246
G1 X15.2 Y35.12 Z2.24 F4800.0 E4284.267
G1 X15.2 Y-35.12 Z2.24 F4800.0 E4287.977
G1 X15.6 Y-35.12 Z2.24 F4800.0 E4287.998
G1 X15.6 Y35.12 Z2.24 F4800.0 E4291.709
G1 X16.0 Y35.12 Z2.24 F4800.0 E4291.73
G1 X16.0 Y-35.12 Z2.24 F4800.0 E4295.44
G1 X16.4 Y-35.12 Z2.24 F4800.0 E4295.461
G1 X16.4 Y35.12 Z2.24 F4800.0 E4299.172
G1 X16.8 Y35.12 Z2.24 F4800.0 E4299.193
G1 X16.8 Y-35.12 Z2.24 F4800.0 E4302.903
G1 X17.2 Y-35.12 Z2.24 F4800.0 E4302.924
G1 X17.2 Y35.12 Z2.24 F4800.0 E4306.635
G1 X17.6 Y35.12 Z2.24 F4800.0 E4306.656
G1 X17.6 Y-35.12 Z2.24 F4800.0 E4310.366
G1 X18.0 Y-35.12 Z2.24 F4800.0 E4310.388
G1 X18.0 Y35.12 Z2.24 F4800.0 E4314.098
G1 X18.4 Y35.12 Z2.24 F4800.0 E4314.119
G1 X18.4 Y-35.12 Z2.24 F4800.0 E4317.83
G1 X18.8 Y-35.12 Z2.24 F4800.0 E4317.851
G1 X18.8 Y35.12 Z2.24 F4800.0 E4321.561
G1 X19.2 Y35.12 Z2.24 F4800.0 E4321.582
G1 X19.2 Y-35.12 Z2.24 F4800.0 E4325.293
G1 X19.6 Y-35.12 Z2.24 F4800.0 E4325.314
G1 X19.6 Y35.12 Z2.24 F4800.0 E4329.024
G1 X20.0 Y35.12 Z2.24 F4800.0 E4329.045
G1 X20.0 Y-35.12 Z2.24 F4800.0 E4332.756
G1 X20.4 Y-35.12 Z2.24 F4800.0 E4332.777
G1 X20.4 Y35.12 Z2.24 F4800.0 E4336.487
G1 X20.8 Y35.12 Z2.24 F4800.0 E4336.508
G1 X20.8 Y-35.12 Z2.24 F4800.0 E4340.219
G1 X21.2 Y-35.12 Z2.24 F4800.0 E4340.24
G1 X21.2 Y35.12 Z2.24 F4800.0 E4343.95
G1 X21.6 Y35.12 Z2.24 F4800.0 E4343.972
G1 X21.6 Y-35.12 Z2.24 F4800.0 E4347.682
G1 X22.0 Y-35.12 Z2.24 F4800.0 E4347.703
G1 X22.0 Y35.12 Z2.24 F4800.0 E4351.414
G1 X22.4 Y35.12 Z2.24 F4800.0 E4351.435
G1 X22.4 Y-35.12 Z2.24 F4800.0 E4355.145
G1 X22.8 Y-35.12 Z2.24 F4800.0 E4355.166
G1 X22.8 Y35.12 Z2.24 F4800.0 E4358.877
G1 X23.2 Y35.12 Z2.24 F4800.0 E4358.898
G1 X23.2 Y-35.12 Z2.24 F4800.0 E4362.608
G1 X23.6 Y-35.12 Z2.24 F4800.0 E4362.629
G1 X23.6 Y35.12 Z2.24 F4800.0 E4366.34
G1 X24.0 Y35.12 Z2.24 F4800.0 E4366.361
G1 X24.0 Y-35.12 Z2.24 F4800.0 E4370.071
G1 X24.4 Y-35.12 Z2.24 F4800.0 E4370.092
G1 X24.4 Y35.12 Z2.24 F4800.0 E4373.803
G1 X24.8 Y35.12 Z2.24 F4800.0 E4373.824
G1 X24.8 Y-35.12 Z2.24 F4800.0 E4377.534
G1 X25.2 Y-35.12 Z2.24 F4800.0 E4377.556
G1 X25.2 Y35.12 Z2.24 F4800.0 E4381.266
G1 X25.6 Y35.12 Z2.24 F4800.0 E4381.287
G1 X25.6 Y-35.12 Z2.24 F4800.0 E4384.997
G1 X26.0 Y-35.12 Z2.24 F4800.0 E4385.019
G1 X26.0 Y35.12 Z2.24 F4800.0 E4388.729
G1 X26.4 Y35.12 Z2.24 F4800.0 E4388.75
G1 X26.4 Y-35.12 Z2.24 F4800.0 E4392.461
G1 X26.8 Y-35.12 Z2.24 F4800.0 E4392.482
G1 X26.8 Y35.12 Z2.24 F4800.0 E4396.192
G1 X27.2 Y35.12 Z2.24 F4800.0 E4396.213
G1 X27.2 Y-35.12 Z2.24 F4800.0 E4399.924
G1 X27.6 Y-35.12 Z2.24 F4800.0 E4399.945
G1 X27.6 Y35.12 Z2.24 F4800.0 E4403.655
G1 X28.0 Y35.12 Z2.24 F4800.0 E4403.676
G1 X28.0 Y-35.12 Z2.24 F4800.0 E4407.387
G1 X28.4 Y-35.12 Z2.24 F4800.0 E4407.408
G1 X28.4 Y35.12 Z2.24 F4800.0 E4411.118
G1 X28.8 Y35.12 Z2.24 F4800.0 E4411.139
G1 X28.8 Y-35.12 Z2.24 F4800.0 E4414.85
G1 X29.2 Y-35.12 Z2.24 F4800.0 E4414.871
G1 X29.2 Y35.12 Z2.24 F4800.0 E4418.581
G1 X29.6 Y35.12 Z2.24 F4800.0 E4418.603
G1 X29.6 Y-35.12 Z2.24 F4800.0 E4422.313
G1 X30.0 Y-35.12 Z2.24 F4800.0 E4422.334
G1 X30.0 Y35.12 Z2.24 F4800.0 E4426.045
G1 X30.4 Y35.12 Z2.24 F4800.0 E4426.066
G1 X30.4 Y-35.12 Z2.24 F4800.0 E4429.776
G1 X30.8 Y-35.12 Z2.24 F4800.0 E4429.797
G1 X30.8 Y35.12 Z2.24 F4800.0 E4433.508
G1 X31.2 Y35.12 Z2.24 F4800.0 E4433.529
G1 X31.2 Y-35.12 Z2.24 F4800.0 E4437.239
G1 X31.6 Y-35.12 Z2.24 F4800.0 E4437.26
G1 X31.6 Y35.12 Z2.24 F4800.0 E4440.971
G1 X32.0 Y35.12 Z2.24 F4800.0 E4440.992
G1 X32.0 Y-35.12 Z2.24 F4800.0 E4444.702
G1 X32.4 Y-35.12 Z2.24 F4800.0 E4444.723
G1 X32.4 Y35.12 Z2.24 F4800.0 E4448.434
G1 X32.8 Y35.12 Z2.24 F4800.0 E4448.455
G1 X32.8 Y-35.12 Z2.24 F4800.0 E4452.165
G1 X33.2 Y-35.12 Z2.24 F4800.0 E4452.187
G1 X33.2 Y35.12 Z2.24 F4800.0 E4455.897
G1 X33.6 Y35.12 Z2.24 F4800.0 E4455.918
G1 X33.6 Y-35.12 Z2.24 F4800.0 E4459.629
G1 X34.0 Y-35.12 Z2.24 F4800.0 E4459.65
G1 X34.0 Y35.12 Z2.24 F4800.0 E4463.36
G1 X34.4 Y35.12 Z2.24 F4800.0 E4463.381
G1 X34.4 Y-35.12 Z2.24 F4800.0 E4467.092
G1 X34.8 Y-35.12 Z2.24 F4800.0 E4467.113
G1 X34.8 Y35.12 Z2.24 F4800.0 E4470.823
G1 X35.2 Y35.12 Z2.24 F4800.0 E4470.844
G1 X35.2 Y-35.12 Z2.24 F4800.0 E4474.555
G1 X35.6 Y-35.12 Z2.24 F4800.0 E4474.576
G1 X35.6 Y35.12 Z2.24 F4800.0 E4478.286
G1 X36.0 Y35.12 Z2.24 F4800.0 E4478.307
G1 X36.0 Y-35.12 Z2.24 F4800.0 E4482.018
G1 X36.4 Y-35.12 Z2.24 F4800.0 E4482.039
G1 X36.4 Y35.12 Z2.24 F4800.0 E4485.749
G1 X36.8 Y35.12 Z2.24 F4800.0 E4485.771
G1 X36.8 Y-35.12 Z2.24 F4800.0 E4489.481
G1 X37.2 Y-35.12 Z2.24 F4800.0 E4489.502
G1 X37.2 Y35.12 Z2.24 F4800.0 E4493.213
G1 X37.6 Y35.12 Z2.24 F4800.0 E4493.234
G1 X37.6 Y-35.12 Z2.24 F4800.0 E4496.944
G1 X38.0 Y-35.12 Z2.24 F4800.0 E4496.965
G1 X38.0 Y35.12 Z2.24 F4800.0 E4500.676
G1 X38.4 Y35.12 Z2.24 F4800.0 E4500.697
G1 X38.4 Y-35.12 Z2.24 F4800.0 E4504.407
G1 X38.8 Y-35.12 Z2.24 F4800.0 E4504.428
G1 X38.8 Y35.12 Z2.24 F4800.0 E4508.139
G1 X39.2 Y35.12 Z2.24 F4800.0 E4508.16
G1 X39.2 Y-35.12 Z2.24 F4800.0 E4511.87
G1 X39.6 Y-35.12 Z2.24 F4800.0 E4511.891
G1 X39.6 Y35.12 Z2.24 F4800.0 E4515.602
G1 X40.0 Y35.12 Z2.24 F4800.0 E4515.623
G1 X40.0 Y-35.12 Z2.24 F4800.0 E4519.333
G1 X40.4 Y-35.12 Z2.24 F4800.0 E4519.355
G1 X40.4 Y35.12 Z2.24 F4800.0 E4523.065
G1 X40.8 Y35.12 Z2.24 F4800.0 E4523.086
G1 X40.8 Y-35.12 Z2.24 F4800.0 E4526.796
G1 X41.2 Y-35.12 Z2.24 F4800.0 E4526.818
G1 X41.2 Y35.12 Z2.24 F4800.0 E4530.528
G1 X41.6 Y35.12 Z2.24 F4800.0 E4530.549
G1 X41.6 Y-35.12 Z2.24 F4800.0 E4534.26
G1 X42.0 Y-35.12 Z2.24 F4800.0 E4534.281
G1 X42.0 Y35.12 Z2.24 F4800.0 E4537.991
G1 X42.4 Y35.12 Z2.24 F4800.0 E4538.012
G1 X42.4 Y-35.12 Z2.24 F4800.0 E4541.723
G1 X42.8 Y-35.12 Z2.24 F4800.0 E4541.744
G1 X42.8 Y35.12 Z2.24 F4800.0 E4545.454
G1 X43.2 Y35.12 Z2.24 F4800.0 E4545.475
G1 X43.2 Y-35.12 Z2.24 F4800.0 E4549.186
G1 X43.6 Y-35.12 Z2.24 F4800.0 E4549.207
G1 X43.6 Y35.12 Z2.24 F4800.0 E4552.917
G1 X44.0 Y35.12 Z2.24 F4800.0 E4552.938
G1 X44.0 Y-35.12 Z2.24 F4800.0 E4556.649
G1 X44.4 Y-35.12 Z2.24 F4800.0 E4556.67
G1 X44.4 Y35.12 Z2.24 F4800.0 E4560.38
G1 X44.8 Y35.12 Z2.24 F4800.0 E4560.402
G1 X44.8 Y-35.12 Z2.24 F4800.0 E4564.112
G1 X45.2 Y-35.12 Z2.24 F4800.0 E4564.133
G1 X45.2 Y35.12 Z2.24 F4800.0 E4567.844
G1 X45.6 Y35.12 Z2.24 F4800.0 E4567.865
G1 X45.6 Y-35.12 Z2.24 F4800.0 E4571.575
G1 X46.0 Y-35.12 Z2.24 F4800.0 E4571.596
G1 X46.0 Y35.12 Z2.24 F4800.0 E4575.307
G1 X46.4 Y35.12 Z2.24 F4800.0 E4575.328
G1 X46.4 Y-35.12 Z2.24 F4800.0 E4579.038
G1 X46.8 Y-35.12 Z2.24 F4800.0 E4579.059
G1 X46.8 Y35.12 Z2.24 F4800.0 E4582.77
G1 X47.2 Y35.12 Z2.24 F4800.0 E4582.791
G1 X47.2 Y-35.12 Z2.24 F4800.0 E4586.501
G1 X47.6 Y-35.12 Z2.24 F4800.0 E4586.522
G1 X47.6 Y35.12 Z2.24 F4800.0 E4590.233
G1 X48.0 Y35.12 Z2.24 F4800.0 E4590.254
G1 X48.0 Y-35.12 Z2.24 F4800.0 E4593.964
G1 X48.4 Y-35.12 Z2.24 F4800.0 E4593.986
G1 X48.4 Y35.12 Z2.24 F4800.0 E4597.696
G1 X48.8 Y35.12 Z2.24 F4800.0 E4597.717
G1 X48.8 Y-35.12 Z2.24 F4800.0 E4601.428
G1 X49.2 Y-35.12 Z2.24 F4800.0 E4601.449
G1 X49.2 Y35.12 Z2.24 F4800.0 E4605.159
G1 X49.6 Y35.12 Z2.24 F4800.0 E4605.18
G1 X49.6 Y-35.12 Z2.24 F4800.0 E4608.891
G1 X50.0 Y-35.12 Z2.24 F4800.0 E4608.912
G1 X50.0 Y35.12 Z2.24 F4800.0 E4612.622
G1 X50.4 Y35.12 Z2.24 F4800.0 E4612.643
G1 X50.4 Y-35.12 Z2.24 F4800.0 E4616.354
G1 X50.8 Y-35.12 Z2.24 F4800.0 E4616.375
G1 X50.8 Y35.12 Z2.24 F4800.0 E4620.085
G1 X51.2 Y35.12 Z2.24 F4800.0 E4620.106
G1 X51.2 Y-35.12 Z2.24 F4800.0 E4623.817
G1 X51.6 Y-35.12 Z2.24 F4800.0 E4623.838
G1 X51.6 Y35.12 Z2.24 F4800.0 E4627.548
G1 X52.0 Y35.12 Z2.24 F4800.0 E4627.57
G1 X52.0 Y-35.12 Z2.24 F4800.0 E4631.28
G1 X52.4 Y-35.12 Z2.24 F4800.0 E4631.301
G1 X52.4 Y35.12 Z2.24 F4800.0 E4635.011
G1 X52.8 Y35.12 Z2.24 F4800.0 E4635.033
G1 X52.8 Y-35.12 Z2.24 F4800.0 E4638.743
G1 X53.2 Y-35.12 Z2.24 F4800.0 E4638.764
G1 X53.2 Y35.12 Z2.24 F4800.0 E4642.475
G1 X53.6 Y35.12 Z2.24 F4800.0 E4642.496
G1 X53.6 Y-35.12 Z2.24 F4800.0 E4646.206
G1 X54.0 Y-35.01 Z2.24 F4800.0 E4646.228
G1 X54.0 Y35.01 Z2.24 F4800.0 E4649.927
G1 F1200.0
G1 E4648.927
G1 F4800.0
M103
(</infill>)
(</nestedRing>)
(</rotation>)
(</layer>)
(<layer> 2.511 )
(<rotation> (-1+1.22464679915e-16j) )
(<nestedRing>)
(<boundaryPerimeter>)
(<boundaryPoint> X55.0 Y-36.0 Z2.511 </boundaryPoint>)
(<boundaryPoint> X55.0 Y36.0 Z2.511 </boundaryPoint>)
(<boundaryPoint> X-55.0 Y36.0 Z2.511 </boundaryPoint>)
(<boundaryPoint> X-55.0 Y-36.0 Z2.511 </boundaryPoint>)
(<loop> outer )
G1 X-54.4 Y-35.16 Z2.51 F4200.0
G1 F1200.0
G1 E4649.927
G1 F4200.0
M101
G1 X-54.4 Y-35.4 Z2.51 F4800.0 E4649.94
G1 X54.4 Y-35.4 Z2.51 F4800.0 E4655.687
G1 X54.4 Y35.4 Z2.51 F4800.0 E4659.427
G1 X-54.4 Y35.4 Z2.51 F4800.0 E4665.174
G1 X-54.4 Y-35.16 Z2.51 F4800.0 E4668.902
G1 F1200.0
G1 E4668.902
G1 F4800.0
M103
(</loop>)
(<edge> outer )
;M108 R40.0
G1 X-54.8 Y-35.16 Z2.51 F4200.0
G1 F1200.0
G1 E4668.902
G1 F4200.0
M101
G1 X-54.8 Y-35.4 Z2.51 F2400.0 E4668.914
G1 X-54.8 Y-35.8 Z2.51 F2400.0 E4668.936
G1 X54.8 Y-35.8 Z2.51 F2400.0 E4674.725
G1 X54.8 Y35.8 Z2.51 F2400.0 E4678.507
G1 X-54.8 Y35.8 Z2.51 F2400.0 E4684.297
G1 X-54.8 Y-35.16 Z2.51 F2400.0 E4688.046
G1 F1200.0
G1 E4687.046
G1 F2400.0
M103
(</edge>)
(</boundaryPerimeter>)
(<infill>)
(<infillBoundary>)
(<infillPoint> X54.4 Y-35.4 Z0.945 </infillPoint>)
(<infillPoint> X54.4 Y35.4 Z0.945 </infillPoint>)
(<infillPoint> X-54.4 Y35.4 Z0.945 </infillPoint>)
(<infillPoint> X-54.4 Y-35.4 Z0.945 </infillPoint>)
(</infillBoundary>)
;M108 R80.0
G1 X-54.12 Y-0.8 Z2.51 F4200.0
G1 F1200.0
G1 E4688.046
G1 F4200.0
M101
G1 X-54.12 Y-2.4 Z2.51 F4800.0 E4688.13
G1 X-53.14 Y-2.87 Z2.51 F4800.0 E4688.188
G1 X-52.86 Y-2.87 Z2.51 F4800.0 E4688.202
G1 X-51.14 Y-1.13 Z2.51 F4800.0 E4688.332
G1 X-50.86 Y-1.13 Z2.51 F4800.0 E4688.347
G1 X-49.14 Y-2.87 Z2.51 F4800.0 E4688.476
G1 X-48.86 Y-2.87 Z2.51 F4800.0 E4688.491
G1 X-47.14 Y-1.13 Z2.51 F4800.0 E4688.621
G1 X-46.86 Y-1.13 Z2.51 F4800.0 E4688.635
G1 X-45.14 Y-2.87 Z2.51 F4800.0 E4688.765
G1 X-44.86 Y-2.87 Z2.51 F4800.0 E4688.78
G1 X-43.14 Y-1.13 Z2.51 F4800.0 E4688.909
G1 X-42.86 Y-1.13 Z2.51 F4800.0 E4688.924
G1 X-41.14 Y-2.87 Z2.51 F4800.0 E4689.054
G1 X-40.86 Y-2.87 Z2.51 F4800.0 E4689.068
G1 X-39.14 Y-1.13 Z2.51 F4800.0 E4689.198
G1 X-38.86 Y-1.13 Z2.51 F4800.0 E4689.213
G1 X-37.14 Y-2.87 Z2.51 F4800.0 E4689.342
G1 X-36.86 Y-2.87 Z2.51 F4800.0 E4689.357
G1 X-35.14 Y-1.13 Z2.51 F4800.0 E4689.487
G1 X-34.86 Y-1.13 Z2.51 F4800.0 E4689.501
G1 X-33.14 Y-2.87 Z2.51 F4800.0 E4689.631
G1 X-32.86 Y-2.87 Z2.51 F4800.0 E4689.646
G1 X-31.14 Y-1.13 Z2.51 F4800.0 E4689.775
G1 X-30.86 Y-1.13 Z2.51 F4800.0 E4689.79
G1 X-29.14 Y-2.87 Z2.51 F4800.0 E4689.92
G1 X-28.86 Y-2.87 Z2.51 F4800.0 E4689.934
G1 X-27.14 Y-1.13 Z2.51 F4800.0 E4690.064
G1 X-26.86 Y-1.13 Z2.51 F4800.0 E4690.079
G1 X-25.14 Y-2.87 Z2.51 F4800.0 E4690.208
G1 X-24.86 Y-2.87 Z2.51 F4800.0 E4690.223
G1 X-23.14 Y-1.13 Z2.51 F4800.0 E4690.353
G1 X-22.86 Y-1.13 Z2.51 F4800.0 E4690.367
G1 X-21.14 Y-2.87 Z2.51 F4800.0 E4690.497
G1 X-20.86 Y-2.87 Z2.51 F4800.0 E4690.512
G1 X-19.14 Y-1.13 Z2.51 F4800.0 E4690.641
G1 X-18.86 Y-1.13 Z2.51 F4800.0 E4690.656
G1 X-17.14 Y-2.87 Z2.51 F4800.0 E4690.786
G1 X-16.86 Y-2.87 Z2.51 F4800.0 E4690.8
G1 X-15.14 Y-1.13 Z2.51 F4800.0 E4690.93
G1 X-14.86 Y-1.13 Z2.51 F4800.0 E4690.945
G1 X-13.14 Y-2.87 Z2.51 F4800.0 E4691.074
G1 X-12.86 Y-2.87 Z2.51 F4800.0 E4691.089
G1 X-11.14 Y-1.13 Z2.51 F4800.0 E4691.219
G1 X-10.86 Y-1.13 Z2.51 F4800.0 E4691.233
G1 X-9.14 Y-2.87 Z2.51 F4800.0 E4691.363
G1 X-8.86 Y-2.87 Z2.51 F4800.0 E4691.378
G1 X-7.14 Y-1.13 Z2.51 F4800.0 E4691.507
G1 X-6.86 Y-1.13 Z2.51 F4800.0 E4691.522
G1 X-5.14 Y-2.87 Z2.51 F4800.0 E4691.652
G1 X-4.86 Y-2.87 Z2.51 F4800.0 E4691.666
G1 X-3.14 Y-1.13 Z2.51 F4800.0 E4691.796
G1 X-2.86 Y-1.13 Z2.51 F4800.0 E4691.811
G1 X-1.14 Y-2.87 Z2.51 F4800.0 E4691.94
G1 X-0.86 Y-2.87 Z2.51 F4800.0 E4691.955
G1 X0.86 Y-1.13 Z2.51 F4800.0 E4692.085
G1 X1.14 Y-1.13 Z2.51 F4800.0 E4692.099
G1 X2.86 Y-2.87 Z2.51 F4800.0 E4692.229
G1 X3.14 Y-2.87 Z2.51 F4800.0 E4692.244
G1 X4.86 Y-1.13 Z2.51 F4800.0 E4692.373
G1 X5.14 Y-1.13 Z2.51 F4800.0 E4692.388
G1 X6.86 Y-2.87 Z2.51 F4800.0 E4692.518
G1 X7.14 Y-2.87 Z2.51 F4800.0 E4692.532
G1 X8.86 Y-1.13 Z2.51 F4800.0 E4692.662
G1 X9.14 Y-1.13 Z2.51 F4800.0 E4692.677
G1 X10.86 Y-2.87 Z2.51 F4800.0 E4692.806
G1 X11.14 Y-2.87 Z2.51 F4800.0 E4692.821
G1 X12.86 Y-1.13 Z2.51 F4800.0 E4692.951
G1 X13.14 Y-1.13 Z2.51 F4800.0 E4692.965
G1 X14.86 Y-2.87 Z2.51 F4800.0 E4693.095
G1 X15.14 Y-2.87 Z2.51 F4800.0 E4693.11
G1 X16.86 Y-1.13 Z2.51 F4800.0 E4693.239
G1 X17.14 Y-1.13 Z2.51 F4800.0 E4693.254
G1 X18.86 Y-2.87 Z2.51 F4800.0 E4693.384
G1 X19.14 Y-2.87 Z2.51 F4800.0 E4693.398
G1 X20.86 Y-1.13 Z2.51 F4800.0 E4693.528
G1 X21.14 Y-1.13 Z2.51 F4800.0 E4693.543
G1 X22.86 Y-2.87 Z2.51 F4800.0 E4693.672
G1 X23.14 Y-2.87 Z2.51 F4800.0 E4693.687
G1 X24.86 Y-1.13 Z2.51 F4800.0 E4693.817
G1 X25.14 Y-1.13 Z2.51 F4800.0 E4693.831
G1 X26.86 Y-2.87 Z2.51 F4800.0 E4693.961
G1 X27.14 Y-2.87 Z2.51 F4800.0 E4693.976
G1 X28.86 Y-1.13 Z2.51 F4800.0 E4694.105
G1 X29.14 Y-1.13 Z2.51 F4800.0 E4694.12
G1 X30.86 Y-2.87 Z2.51 F4800.0 E4694.25
G1 X31.14 Y-2.87 Z2.51 F4800.0 E4694.264
G1 X32.86 Y-1.13 Z2.51 F4800.0 E4694.394
G1 X33.14 Y-1.13 Z2.51 F4800.0 E4694.409
G1 X34.86 Y-2.87 Z2.51 F4800.0 E4694.538
G1 X35.14 Y-2.87 Z2.51 F4800.0 E4694.553
G1 X36.86 Y-1.13 Z2.51 F4800.0 E4694.683
G1 X37.14 Y-1.13 Z2.51 F4800.0 E4694.697
G1 X38.86 Y-2.87 Z2.51 F4800.0 E4694.827
G1 X39.14 Y-2.87 Z2.51 F4800.0 E4694.842
G1 X40.86 Y-1.13 Z2.51 F4800.0 E4694.971
G1 X41.14 Y-1.13 Z2.51 F4800.0 E4694.986
G1 X42.86 Y-2.87 Z2.51 F4800.0 E4695.116
G1 X43.14 Y-2.87 Z2.51 F4800.0 E4695.13
G1 X44.86 Y-1.13 Z2.51 F4800.0 E4695.26
G1 X45.14 Y-1.13 Z2.51 F4800.0 E4695.275
G1 X46.86 Y-2.87 Z2.51 F4800.0 E4695.404
G1 X47.14 Y-2.87 Z2.51 F4800.0 E4695.419
G1 X48.86 Y-1.13 Z2.51 F4800.0 E4695.549
G1 X49.14 Y-1.13 Z2.51 F4800.0 E4695.563
G1 X50.86 Y-2.87 Z2.51 F4800.0 E4695.693
G1 X51.14 Y-2.87 Z2.51 F4800.0 E4695.708
G1 X54.12 Y-0.8 Z2.51 F4800.0 E4695.9
G1 X54.12 Y-4.4 Z2.51 F4800.0 E4696.09
G1 X51.14 Y-3.13 Z2.51 F4800.0 E4696.261
G1 X50.86 Y-3.13 Z2.51 F4800.0 E4696.276
G1 X49.14 Y-4.87 Z2.51 F4800.0 E4696.405
G1 X48.86 Y-4.87 Z2.51 F4800.0 E4696.42
G1 X47.14 Y-3.13 Z2.51 F4800.0 E4696.55
G1 X46.86 Y-3.13 Z2.51 F4800.0 E4696.564
G1 X45.14 Y-4.87 Z2.51 F4800.0 E4696.694
G1 X44.86 Y-4.87 Z2.51 F4800.0 E4696.709
G1 X43.14 Y-3.13 Z2.51 F4800.0 E4696.838
G1 X42.86 Y-3.13 Z2.51 F4800.0 E4696.853
G1 X41.14 Y-4.87 Z2.51 F4800.0 E4696.983
G1 X40.86 Y-4.87 Z2.51 F4800.0 E4696.997
G1 X39.14 Y-3.13 Z2.51 F4800.0 E4697.127
G1 X38.86 Y-3.13 Z2.51 F4800.0 E4697.142
G1 X37.14 Y-4.87 Z2.51 F4800.0 E4697.271
G1 X36.86 Y-4.87 Z2.51 F4800.0 E4697.286
G1 X35.14 Y-3.13 Z2.51 F4800.0 E4697.416
G1 X34.86 Y-3.13 Z2.51 F4800.0 E4697.43
G1 X33.14 Y-4.87 Z2.51 F4800.0 E4697.56
G1 X32.86 Y-4.87 Z2.51 F4800.0 E4697.575
G1 X31.14 Y-3.13 Z2.51 F4800.0 E4697.704
G1 X30.86 Y-3.13 Z2.51 F4800.0 E4697.719
G1 X29.14 Y-4.87 Z2.51 F4800.0 E4697.849
G1 X28.86 Y-4.87 Z2.51 F4800.0 E4697.863
G1 X27.14 Y-3.13 Z2.51 F4800.0 E4697.993
G1 X26.86 Y-3.13 Z2.51 F4800.0 E4698.008
G1 X25.14 Y-4.87 Z2.51 F4800.0 E4698.137
G1 X24.86 Y-4.87 Z2.51 F4800.0 E4698.152
G1 X23.14 Y-3.13 Z2.51 F4800.0 E4698.282
G1 X22.86 Y-3.13 Z2.51 F4800.0 E4698.296
G1 X21.14 Y-4.87 Z2.51 F4800.0 E4698.426
G1 X20.86 Y-4.87 Z2.51 F4800.0 E4698.441
G1 X19.14 Y-3.13 Z2.51 F4800.0 E4698.57
G1 X18.86 Y-3.13 Z2.51 F4800.0 E4698.585
G1 X17.14 Y-4.87 Z2.51 F4800.0 E4698.715
G1 X16.86 Y-4.87 Z2.51 F4800.0 E4698.729
G1 X15.14 Y-3.13 Z2.51 F4800.0 E4698.859
G1 X14.86 Y-3.13 Z2.51 F4800.0 E4698.874
G1 X13.14 Y-4.87 Z2.51 F4800.0 E4699.003
G1 X12.86 Y-4.87 Z2.51 F4800.0 E4699.018
G1 X11.14 Y-3.13 Z2.51 F4800.0 E4699.148
G1 X10.86 Y-3.13 Z2.51 F4800.0 E4699.162
G1 X9.14 Y-4.87 Z2.51 F4800.0 E4699.292
G1 X8.86 Y-4.87 Z2.51 F4800.0 E4699.307
G1 X7.14 Y-3.13 Z2.51 F4800.0 E4699.436
G1 X6.86 Y-3.13 Z2.51 F4800.0 E4699.451
G1 X5.14 Y-4.87 Z2.51 F4800.0 E4699.581
G1 X4.86 Y-4.87 Z2.51 F4800.0 E4699.595
G1 X3.14 Y-3.13 Z2.51 F4800.0 E4699.725
G1 X2.86 Y-3.13 Z2.51 F4800.0 E4699.74
G1 X1.14 Y-4.87 Z2.51 F4800.0 E4699.869
G1 X0.86 Y-4.87 Z2.51 F4800.0 E4699.884
G1 X-0.86 Y-3.13 Z2.51 F4800.0 E4700.014
G1 X-1.14 Y-3.13 Z2.51 F4800.0 E4700.028
G1 X-2.86 Y-4.87 Z2.51 F4800.0 E4700.158
G1 X-3.14 Y-4.87 Z2.51 F4800.0 E4700.173
G1 X-4.86 Y-3.13 Z2.51 F4800.0 E4700.302
G1 X-5.14 Y-3.13 Z2.51 F4800.0 E4700.317
G1 X-6.86 Y-4.87 Z2.51 F4800.0 E4700.447
G1 X-7.14 Y-4.87 Z2.51 F4800.0 E4700.461
G1 X-8.86 Y-3.13 Z2.51 F4800.0 E4700.591
G1 X-9.14 Y-3.13 Z2.51 F4800.0 E4700.606
G1 X-10.86 Y-4.87 Z2.51 F4800.0 E4700.735
G1 X-11.14 Y-4.87 Z2.51 F4800.0 E4700.75
G1 X-12.86 Y-3.13 Z2.51 F4800.0 E4700.88
G1 X-13.14 Y-3.13 Z2.51 F4800.0 E4700.894
G1 X-14.86 Y-4.87 Z2.51 F4800.0 E4701.024
G1 X-15.14 Y-4.87 Z2.51 F4800.0 E4701.039
G1 X-16.86 Y-3.13 Z2.51 F4800.0 E4701.168
G1 X-17.14 Y-3.13 Z2.51 F4800.0 E4701.183
G1 X-18.86 Y-4.87 Z2.51 F4800.0 E4701.313
G1 X-19.14 Y-4.87 Z2.51 F4800.0 E4701.327
G1 X-20.86 Y-3.13 Z2.51 F4800.0 E4701.457
G1 X-21.14 Y-3.13 Z2.51 F4800.0 E4701.472
G1 X-22.86 Y-4.87 Z2.51 F4800.0 E4701.601
G1 X-23.14 Y-4.87 Z2.51 F4800.0 E4701.616
G1 X-24.86 Y-3.13 Z2.51 F4800.0 E4701.746
G1 X-25.14 Y-3.13 Z2.51 F4800.0 E4701.76
G1 X-26.86 Y-4.87 Z2.51 F4800.0 E4701.89
G1 X-27.14 Y-4.87 Z2.51 F4800.0 E4701.905
G1 X-28.86 Y-3.13 Z2.51 F4800.0 E4702.034
G1 X-29.14 Y-3.13 Z2.51 F4800.0 E4702.049
G1 X-30.86 Y-4.87 Z2.51 F4800.0 E4702.179
G1 X-31.14 Y-4.87 Z2.51 F4800.0 E4702.193
G1 X-32.86 Y-3.13 Z2.51 F4800.0 E4702.323
G1 X-33.14 Y-3.13 Z2.51 F4800.0 E4702.338
G1 X-34.86 Y-4.87 Z2.51 F4800.0 E4702.467
G1 X-35.14 Y-4.87 Z2.51 F4800.0 E4702.482
G1 X-36.86 Y-3.13 Z2.51 F4800.0 E4702.612
G1 X-37.14 Y-3.13 Z2.51 F4800.0 E4702.626
G1 X-38.86 Y-4.87 Z2.51 F4800.0 E4702.756
G1 X-39.14 Y-4.87 Z2.51 F4800.0 E4702.771
G1 X-40.86 Y-3.13 Z2.51 F4800.0 E4702.9
G1 X-41.14 Y-3.13 Z2.51 F4800.0 E4702.915
G1 X-42.86 Y-4.87 Z2.51 F4800.0 E4703.045
G1 X-43.14 Y-4.87 Z2.51 F4800.0 E4703.059
G1 X-44.86 Y-3.13 Z2.51 F4800.0 E4703.189
G1 X-45.14 Y-3.13 Z2.51 F4800.0 E4703.204
G1 X-46.86 Y-4.87 Z2.51 F4800.0 E4703.333
G1 X-47.14 Y-4.87 Z2.51 F4800.0 E4703.348
G1 X-48.86 Y-3.13 Z2.51 F4800.0 E4703.478
G1 X-49.14 Y-3.13 Z2.51 F4800.0 E4703.492
G1 X-50.86 Y-4.87 Z2.51 F4800.0 E4703.622
G1 X-51.14 Y-4.87 Z2.51 F4800.0 E4703.637
G1 X-52.86 Y-3.13 Z2.51 F4800.0 E4703.766
G1 X-53.14 Y-3.13 Z2.51 F4800.0 E4703.781
G1 X-54.12 Y-2.8 Z2.51 F4800.0 E4703.836
G1 X-54.12 Y-6.4 Z2.51 F4800.0 E4704.026
G1 X-53.14 Y-6.87 Z2.51 F4800.0 E4704.083
G1 X-52.86 Y-6.87 Z2.51 F4800.0 E4704.098
G1 X-51.14 Y-5.13 Z2.51 F4800.0 E4704.228
G1 X-50.86 Y-5.13 Z2.51 F4800.0 E4704.242
G1 X-49.14 Y-6.87 Z2.51 F4800.0 E4704.372
G1 X-48.86 Y-6.87 Z2.51 F4800.0 E4704.387
G1 X-47.14 Y-5.13 Z2.51 F4800.0 E4704.516
G1 X-46.86 Y-5.13 Z2.51 F4800.0 E4704.531
G1 X-45.14 Y-6.87 Z2.51 F4800.0 E4704.661
G1 X-44.86 Y-6.87 Z2.51 F4800.0 E4704.675
G1 X-43.14 Y-5.13 Z2.51 F4800.0 E4704.805
G1 X-42.86 Y-5.13 Z2.51 F4800.0 E4704.82
G1 X-41.14 Y-6.87 Z2.51 F4800.0 E4704.949
G1 X-40.86 Y-6.87 Z2.51 F4800.0 E4704.964
G1 X-39.14 Y-5.13 Z2.51 F4800.0 E4705.094
G1 X-38.86 Y-5.13 Z2.51 F4800.0 E4705.108
G1 X-37.14 Y-6.87 Z2.51 F4800.0 E4705.238
G1 X-36.86 Y-6.87 Z2.51 F4800.0 E4705.253
G1 X-35.14 Y-5.13 Z2.51 F4800.0 E4705.382
G1 X-34.86 Y-5.13 Z2.51 F4800.0 E4705.397
G1 X-33.14 Y-6.87 Z2.51 F4800.0 E4705.527
G1 X-32.86 Y-6.87 Z2.51 F4800.0 E4705.541
G1 X-31.14 Y-5.13 Z2.51 F4800.0 E4705.671
G1 X-30.86 Y-5.13 Z2.51 F4800.0 E4705.686
G1 X-29.14 Y-6.87 Z2.51 F4800.0 E4705.815
G1 X-28.86 Y-6.87 Z2.51 F4800.0 E4705.83
G1 X-27.14 Y-5.13 Z2.51 F4800.0 E4705.96
G1 X-26.86 Y-5.13 Z2.51 F4800.0 E4705.974
G1 X-25.14 Y-6.87 Z2.51 F4800.0 E4706.104
G1 X-24.86 Y-6.87 Z2.51 F4800.0 E4706.119
G1 X-23.14 Y-5.13 Z2.51 F4800.0 E4706.248
G1 X-22.86 Y-5.13 Z2.51 F4800.0 E4706.263
G1 X-21.14 Y-6.87 Z2.51 F4800.0 E4706.393
G1 X-20.86 Y-6.87 Z2.51 F4800.0 E4706.407
G1 X-19.14 Y-5.13 Z2.51 F4800.0 E4706.537
G1 X-18.86 Y-5.13 Z2.51 F4800.0 E4706.552
G1 X-17.14 Y-6.87 Z2.51 F4800.0 E4706.681
G1 X-16.86 Y-6.87 Z2.51 F4800.0 E4706.696
G1 X-15.14 Y-5.13 Z2.51 F4800.0 E4706.826
G1 X-14.86 Y-5.13 Z2.51 F4800.0 E4706.841
G1 X-13.14 Y-6.87 Z2.51 F4800.0 E4706.97
G1 X-12.86 Y-6.87 Z2.51 F4800.0 E4706.985
G1 X-11.14 Y-5.13 Z2.51 F4800.0 E4707.114
G1 X-10.86 Y-5.13 Z2.51 F4800.0 E4707.129
G1 X-9.14 Y-6.87 Z2.51 F4800.0 E4707.259
G1 X-8.86 Y-6.87 Z2.51 F4800.0 E4707.274
G1 X-7.14 Y-5.13 Z2.51 F4800.0 E4707.403
G1 X-6.86 Y-5.13 Z2.51 F4800.0 E4707.418
G1 X-5.14 Y-6.87 Z2.51 F4800.0 E4707.547
G1 X-4.86 Y-6.87 Z2.51 F4800.0 E4707.562
G1 X-3.14 Y-5.13 Z2.51 F4800.0 E4707.692
G1 X-2.86 Y-5.13 Z2.51 F4800.0 E4707.707
G1 X-1.14 Y-6.87 Z2.51 F4800.0 E4707.836
G1 X-0.86 Y-6.87 Z2.51 F4800.0 E4707.851
G1 X0.86 Y-5.13 Z2.51 F4800.0 E4707.98
G1 X1.14 Y-5.13 Z2.51 F4800.0 E4707.995
G1 X2.86 Y-6.87 Z2.51 F4800.0 E4708.125
G1 X3.14 Y-6.87 Z2.51 F4800.0 E4708.14
G1 X4.86 Y-5.13 Z2.51 F4800.0 E4708.269
G1 X5.14 Y-5.13 Z2.51 F4800.0 E4708.284
G1 X6.86 Y-6.87 Z2.51 F4800.0 E4708.413
G1 X7.14 Y-6.87 Z2.51 F4800.0 E4708.428
G1 X8.86 Y-5.13 Z2.51 F4800.0 E4708.558
G1 X9.14 Y-5.13 Z2.51 F4800.0 E4708.573
G1 X10.86 Y-6.87 Z2.51 F4800.0 E4708.702
G1 X11.14 Y-6.87 Z2.51 F4800.0 E4708.717
G1 X12.86 Y-5.13 Z2.51 F4800.0 E4708.846
G1 X13.14 Y-5.13 Z2.51 F4800.0 E4708.861
G1 X14.86 Y-6.87 Z2.51 F4800.0 E4708.991
G1 X15.14 Y-6.87 Z2.51 F4800.0 E4709.006
G1 X16.86 Y-5.13 Z2.51 F4800.0 E4709.135
G1 X17.14 Y-5.13 Z2.51 F4800.0 E4709.15
G1 X18.86 Y-6.87 Z2.51 F4800.0 E4709.279
G1 X19.14 Y-6.87 Z2.51 F4800.0 E4709.294
G1 X20.86 Y-5.13 Z2.51 F4800.0 E4709.424
G1 X21.14 Y-5.13 Z2.51 F4800.0 E4709.439
G1 X22.86 Y-6.87 Z2.51 F4800.0 E4709.568
G1 X23.14 Y-6.87 Z2.51 F4800.0 E4709.583
G1 X24.86 Y-5.13 Z2.51 F4800.0 E4709.712
G1 X25.14 Y-5.13 Z2.51 F4800.0 E4709.727
G1 X26.86 Y-6.87 Z2.51 F4800.0 E4709.857
G1 X27.14 Y-6.87 Z2.51 F4800.0 E4709.872
G1 X28.86 Y-5.13 Z2.51 F4800.0 E4710.001
G1 X29.14 Y-5.13 Z2.51 F4800.0 E4710.016
G1 X30.86 Y-6.87 Z2.51 F4800.0 E4710.145
G1 X31.14 Y-6.87 Z2.51 F4800.0 E4710.16
G1 X32.86 Y-5.13 Z2.51 F4800.0 E4710.29
G1 X33.14 Y-5.13 Z2.51 F4800.0 E4710.305
G1 X34.86 Y-6.87 Z2.51 F4800.0 E4710.434
G1 X35.14 Y-6.87 Z2.51 F4800.0 E4710.449
G1 X36.86 Y-5.13 Z2.51 F4800.0 E4710.578
G1 X37.14 Y-5.13 Z2.51 F4800.0 E4710.593
G1 X38.86 Y-6.87 Z2.51 F4800.0 E4710.723
G1 X39.14 Y-6.87 Z2.51 F4800.0 E4710.738
G1 X40.86 Y-5.13 Z2.51 F4800.0 E4710.867
G1 X41.14 Y-5.13 Z2.51 F4800.0 E4710.882
G1 X42.86 Y-6.87 Z2.51 F4800.0 E4711.011
G1 X43.14 Y-6.87 Z2.51 F4800.0 E4711.026
G1 X44.86 Y-5.13 Z2.51 F4800.0 E4711.156
G1 X45.14 Y-5.13 Z2.51 F4800.0 E4711.171
G1 X46.86 Y-6.87 Z2.51 F4800.0 E4711.3
G1 X47.14 Y-6.87 Z2.51 F4800.0 E4711.315
G1 X48.86 Y-5.13 Z2.51 F4800.0 E4711.444
G1 X49.14 Y-5.13 Z2.51 F4800.0 E4711.459
G1 X50.86 Y-6.87 Z2.51 F4800.0 E4711.589
G1 X51.14 Y-6.87 Z2.51 F4800.0 E4711.604
G1 X54.12 Y-4.8 Z2.51 F4800.0 E4711.795
G1 X54.12 Y-8.4 Z2.51 F4800.0 E4711.986
G1 X51.14 Y-7.13 Z2.51 F4800.0 E4712.157
G1 X50.86 Y-7.13 Z2.51 F4800.0 E4712.172
G1 X49.14 Y-8.87 Z2.51 F4800.0 E4712.301
G1 X48.86 Y-8.87 Z2.51 F4800.0 E4712.316
G1 X47.14 Y-7.13 Z2.51 F4800.0 E4712.445
G1 X46.86 Y-7.13 Z2.51 F4800.0 E4712.46
G1 X45.14 Y-8.87 Z2.51 F4800.0 E4712.59
G1 X44.86 Y-8.87 Z2.51 F4800.0 E4712.605
G1 X43.14 Y-7.13 Z2.51 F4800.0 E4712.734
G1 X42.86 Y-7.13 Z2.51 F4800.0 E4712.749
G1 X41.14 Y-8.87 Z2.51 F4800.0 E4712.878
G1 X40.86 Y-8.87 Z2.51 F4800.0 E4712.893
G1 X39.14 Y-7.13 Z2.51 F4800.0 E4713.023
G1 X38.86 Y-7.13 Z2.51 F4800.0 E4713.038
G1 X37.14 Y-8.87 Z2.51 F4800.0 E4713.167
G1 X36.86 Y-8.87 Z2.51 F4800.0 E4713.182
G1 X35.14 Y-7.13 Z2.51 F4800.0 E4713.311
G1 X34.86 Y-7.13 Z2.51 F4800.0 E4713.326
G1 X33.14 Y-8.87 Z2.51 F4800.0 E4713.456
G1 X32.86 Y-8.87 Z2.51 F4800.0 E4713.471
G1 X31.14 Y-7.13 Z2.51 F4800.0 E4713.6
G1 X30.86 Y-7.13 Z2.51 F4800.0 E4713.615
G1 X29.14 Y-8.87 Z2.51 F4800.0 E4713.744
G1 X28.86 Y-8.87 Z2.51 F4800.0 E4713.759
G1 X27.14 Y-7.13 Z2.51 F4800.0 E4713.889
G1 X26.86 Y-7.13 Z2.51 F4800.0 E4713.904
G1 X25.14 Y-8.87 Z2.51 F4800.0 E4714.033
G1 X24.86 Y-8.87 Z2.51 F4800.0 E4714.048
G1 X23.14 Y-7.13 Z2.51 F4800.0 E4714.177
G1 X22.86 Y-7.13 Z2.51 F4800.0 E4714.192
G1 X21.14 Y-8.87 Z2.51 F4800.0 E4714.322
G1 X20.86 Y-8.87 Z2.51 F4800.0 E4714.337
G1 X19.14 Y-7.13 Z2.51 F4800.0 E4714.466
G1 X18.86 Y-7.13 Z2.51 F4800.0 E4714.481
G1 X17.14 Y-8.87 Z2.51 F4800.0 E4714.61
G1 X16.86 Y-8.87 Z2.51 F4800.0 E4714.625
G1 X15.14 Y-7.13 Z2.51 F4800.0 E4714.755
G1 X14.86 Y-7.13 Z2.51 F4800.0 E4714.77
G1 X13.14 Y-8.87 Z2.51 F4800.0 E4714.899
G1 X12.86 Y-8.87 Z2.51 F4800.0 E4714.914
G1 X11.14 Y-7.13 Z2.51 F4800.0 E4715.043
G1 X10.86 Y-7.13 Z2.51 F4800.0 E4715.058
G1 X9.14 Y-8.87 Z2.51 F4800.0 E4715.188
G1 X8.86 Y-8.87 Z2.51 F4800.0 E4715.203
G1 X7.14 Y-7.13 Z2.51 F4800.0 E4715.332
G1 X6.86 Y-7.13 Z2.51 F4800.0 E4715.347
G1 X5.14 Y-8.87 Z2.51 F4800.0 E4715.476
G1 X4.86 Y-8.87 Z2.51 F4800.0 E4715.491
G1 X3.14 Y-7.13 Z2.51 F4800.0 E4715.621
G1 X2.86 Y-7.13 Z2.51 F4800.0 E4715.636
G1 X1.14 Y-8.87 Z2.51 F4800.0 E4715.765
G1 X0.86 Y-8.87 Z2.51 F4800.0 E4715.78
G1 X-0.86 Y-7.13 Z2.51 F4800.0 E4715.909
G1 X-1.14 Y-7.13 Z2.51 F4800.0 E4715.924
G1 X-2.86 Y-8.87 Z2.51 F4800.0 E4716.054
G1 X-3.14 Y-8.87 Z2.51 F4800.0 E4716.069
G1 X-4.86 Y-7.13 Z2.51 F4800.0 E4716.198
G1 X-5.14 Y-7.13 Z2.51 F4800.0 E4716.213
G1 X-6.86 Y-8.87 Z2.51 F4800.0 E4716.342
G1 X-7.14 Y-8.87 Z2.51 F4800.0 E4716.357
G1 X-8.86 Y-7.13 Z2.51 F4800.0 E4716.487
G1 X-9.14 Y-7.13 Z2.51 F4800.0 E4716.502
G1 X-10.86 Y-8.87 Z2.51 F4800.0 E4716.631
G1 X-11.14 Y-8.87 Z2.51 F4800.0 E4716.646
G1 X-12.86 Y-7.13 Z2.51 F4800.0 E4716.775
G1 X-13.14 Y-7.13 Z2.51 F4800.0 E4716.79
G1 X-14.86 Y-8.87 Z2.51 F4800.0 E4716.92
G1 X-15.14 Y-8.87 Z2.51 F4800.0 E4716.935
G1 X-16.86 Y-7.13 Z2.51 F4800.0 E4717.064
G1 X-17.14 Y-7.13 Z2.51 F4800.0 E4717.079
G1 X-18.86 Y-8.87 Z2.51 F4800.0 E4717.208
G1 X-19.14 Y-8.87 Z2.51 F4800.0 E4717.223
G1 X-20.86 Y-7.13 Z2.51 F4800.0 E4717.353
G1 X-21.14 Y-7.13 Z2.51 F4800.0 E4717.368
G1 X-22.86 Y-8.87 Z2.51 F4800.0 E4717.497
G1 X-23.14 Y-8.87 Z2.51 F4800.0 E4717.512
G1 X-24.86 Y-7.13 Z2.51 F4800.0 E4717.641
G1 X-25.14 Y-7.13 Z2.51 F4800.0 E4717.656
G1 X-26.86 Y-8.87 Z2.51 F4800.0 E4717.786
G1 X-27.14 Y-8.87 Z2.51 F4800.0 E4717.801
G1 X-28.86 Y-7.13 Z2.51 F4800.0 E4717.93
G1 X-29.14 Y-7.13 Z2.51 F4800.0 E4717.945
G1 X-30.86 Y-8.87 Z2.51 F4800.0 E4718.074
G1 X-31.14 Y-8.87 Z2.51 F4800.0 E4718.089
G1 X-32.86 Y-7.13 Z2.51 F4800.0 E4718.219
G1 X-33.14 Y-7.13 Z2.51 F4800.0 E4718.234
G1 X-34.86 Y-8.87 Z2.51 F4800.0 E4718.363
G1 X-35.14 Y-8.87 Z2.51 F4800.0 E4718.378
G1 X-36.86 Y-7.13 Z2.51 F4800.0 E4718.507
G1 X-37.14 Y-7.13 Z2.51 F4800.0 E4718.522
G1 X-38.86 Y-8.87 Z2.51 F4800.0 E4718.652
G1 X-39.14 Y-8.87 Z2.51 F4800.0 E4718.667
G1 X-40.86 Y-7.13 Z2.51 F4800.0 E4718.796
G1 X-41.14 Y-7.13 Z2.51 F4800.0 E4718.811
G1 X-42.86 Y-8.87 Z2.51 F4800.0 E4718.94
G1 X-43.14 Y-8.87 Z2.51 F4800.0 E4718.955
G1 X-44.86 Y-7.13 Z2.51 F4800.0 E4719.085
G1 X-45.14 Y-7.13 Z2.51 F4800.0 E4719.1
G1 X-46.86 Y-8.87 Z2.51 F4800.0 E4719.229
G1 X-47.14 Y-8.87 Z2.51 F4800.0 E4719.244
G1 X-48.86 Y-7.13 Z2.51 F4800.0 E4719.373
G1 X-49.14 Y-7.13 Z2.51 F4800.0 E4719.388
G1 X-50.86 Y-8.87 Z2.51 F4800.0 E4719.518
G1 X-51.14 Y-8.87 Z2.51 F4800.0 E4719.533
G1 X-52.86 Y-7.13 Z2.51 F4800.0 E4719.662
G1 X-53.14 Y-7.13 Z2.51 F4800.0 E4719.677
G1 X-54.12 Y-6.8 Z2.51 F4800.0 E4719.731
G1 X-54.12 Y-10.4 Z2.51 F4800.0 E4719.922
G1 X-53.14 Y-10.87 Z2.51 F4800.0 E4719.979
G1 X-52.86 Y-10.87 Z2.51 F4800.0 E4719.994
G1 X-51.14 Y-9.13 Z2.51 F4800.0 E4720.123
G1 X-50.86 Y-9.13 Z2.51 F4800.0 E4720.138
G1 X-49.14 Y-10.87 Z2.51 F4800.0 E4720.268
G1 X-48.86 Y-10.87 Z2.51 F4800.0 E4720.283
G1 X-47.14 Y-9.13 Z2.51 F4800.0 E4720.412
G1 X-46.86 Y-9.13 Z2.51 F4800.0 E4720.427
G1 X-45.14 Y-10.87 Z2.51 F4800.0 E4720.556
G1 X-44.86 Y-10.87 Z2.51 F4800.0 E4720.571
G1 X-43.14 Y-9.13 Z2.51 F4800.0 E4720.701
G1 X-42.86 Y-9.13 Z2.51 F4800.0 E4720.716
G1 X-41.14 Y-10.87 Z2.51 F4800.0 E4720.845
G1 X-40.86 Y-10.87 Z2.51 F4800.0 E4720.86
G1 X-39.14 Y-9.13 Z2.51 F4800.0 E4720.989
G1 X-38.86 Y-9.13 Z2.51 F4800.0 E4721.004
G1 X-37.14 Y-10.87 Z2.51 F4800.0 E4721.134
G1 X-36.86 Y-10.87 Z2.51 F4800.0 E4721.149
G1 X-35.14 Y-9.13 Z2.51 F4800.0 E4721.278
G1 X-34.86 Y-9.13 Z2.51 F4800.0 E4721.293
G1 X-33.14 Y-10.87 Z2.51 F4800.0 E4721.423
G1 X-32.86 Y-10.87 Z2.51 F4800.0 E4721.437
G1 X-31.14 Y-9.13 Z2.51 F4800.0 E4721.567
G1 X-30.86 Y-9.13 Z2.51 F4800.0 E4721.582
G1 X-29.14 Y-10.87 Z2.51 F4800.0 E4721.711
G1 X-28.86 Y-10.87 Z2.51 F4800.0 E4721.726
G1 X-27.14 Y-9.13 Z2.51 F4800.0 E4721.856
G1 X-26.86 Y-9.13 Z2.51 F4800.0 E4721.87
G1 X-25.14 Y-10.87 Z2.51 F4800.0 E4722.0
G1 X-24.86 Y-10.87 Z2.51 F4800.0 E4722.015
G1 X-23.14 Y-9.13 Z2.51 F4800.0 E4722.144
G1 X-22.86 Y-9.13 Z2.51 F4800.0 E4722.159
G1 X-21.14 Y-10.87 Z2.51 F4800.0 E4722.289
G1 X-20.86 Y-10.87 Z2.51 F4800.0 E4722.303
G1 X-19.14 Y-9.13 Z2.51 F4800.0 E4722.433
G1 X-18.86 Y-9.13 Z2.51 F4800.0 E4722.448
G1 X-17.14 Y-10.87 Z2.51 F4800.0 E4722.577
G1 X-16.86 Y-10.87 Z2.51 F4800.0 E4722.592
G1 X-15.14 Y-9.13 Z2.51 F4800.0 E4722.722
G1 X-14.86 Y-9.13 Z2.51 F4800.0 E4722.736
G1 X-13.14 Y-10.87 Z2.51 F4800.0 E4722.866
G1 X-12.86 Y-10.87 Z2.51 F4800.0 E4722.881
G1 X-11.14 Y-9.13 Z2.51 F4800.0 E4723.01
G1 X-10.86 Y-9.13 Z2.51 F4800.0 E4723.025
G1 X-9.14 Y-10.87 Z2.51 F4800.0 E4723.155
G1 X-8.86 Y-10.87 Z2.51 F4800.0 E4723.169
G1 X-7.14 Y-9.13 Z2.51 F4800.0 E4723.299
G1 X-6.86 Y-9.13 Z2.51 F4800.0 E4723.314
G1 X-5.14 Y-10.87 Z2.51 F4800.0 E4723.443
G1 X-4.86 Y-10.87 Z2.51 F4800.0 E4723.458
G1 X-3.14 Y-9.13 Z2.51 F4800.0 E4723.588
G1 X-2.86 Y-9.13 Z2.51 F4800.0 E4723.602
G1 X-1.14 Y-10.87 Z2.51 F4800.0 E4723.732
G1 X-0.86 Y-10.87 Z2.51 F4800.0 E4723.747
G1 X0.86 Y-9.13 Z2.51 F4800.0 E4723.876
G1 X1.14 Y-9.13 Z2.51 F4800.0 E4723.891
G1 X2.86 Y-10.87 Z2.51 F4800.0 E4724.021
G1 X3.14 Y-10.87 Z2.51 F4800.0 E4724.035
G1 X4.86 Y-9.13 Z2.51 F4800.0 E4724.165
G1 X5.14 Y-9.13 Z2.51 F4800.0 E4724.18
G1 X6.86 Y-10.87 Z2.51 F4800.0 E4724.309
G1 X7.14 Y-10.87 Z2.51 F4800.0 E4724.324
G1 X8.86 Y-9.13 Z2.51 F4800.0 E4724.454
G1 X9.14 Y-9.13 Z2.51 F4800.0 E4724.468
G1 X10.86 Y-10.87 Z2.51 F4800.0 E4724.598
G1 X11.14 Y-10.87 Z2.51 F4800.0 E4724.613
G1 X12.86 Y-9.13 Z2.51 F4800.0 E4724.742
G1 X13.14 Y-9.13 Z2.51 F4800.0 E4724.757
G1 X14.86 Y-10.87 Z2.51 F4800.0 E4724.887
G1 X15.14 Y-10.87 Z2.51 F4800.0 E4724.901
G1 X16.86 Y-9.13 Z2.51 F4800.0 E4725.031
G1 X17.14 Y-9.13 Z2.51 F4800.0 E4725.046
G1 X18.86 Y-10.87 Z2.51 F4800.0 E4725.175
G1 X19.14 Y-10.87 Z2.51 F4800.0 E4725.19
G1 X20.86 Y-9.13 Z2.51 F4800.0 E4725.32
G1 X21.14 Y-9.13 Z2.51 F4800.0 E4725.334
G1 X22.86 Y-10.87 Z2.51 F4800.0 E4725.464
G1 X23.14 Y-10.87 Z2.51 F4800.0 E4725.479
G1 X24.86 Y-9.13 Z2.51 F4800.0 E4725.608
G1 X25.14 Y-9.13 Z2.51 F4800.0 E4725.623
G1 X26.86 Y-10.87 Z2.51 F4800.0 E4725.753
G1 X27.14 Y-10.87 Z2.51 F4800.0 E4725.767
G1 X28.86 Y-9.13 Z2.51 F4800.0 E4725.897
G1 X29.14 Y-9.13 Z2.51 F4800.0 E4725.912
G1 X30.86 Y-10.87 Z2.51 F4800.0 E4726.041
G1 X31.14 Y-10.87 Z2.51 F4800.0 E4726.056
G1 X32.86 Y-9.13 Z2.51 F4800.0 E4726.186
G1 X33.14 Y-9.13 Z2.51 F4800.0 E4726.2
G1 X34.86 Y-10.87 Z2.51 F4800.0 E4726.33
G1 X35.14 Y-10.87 Z2.51 F4800.0 E4726.345
G1 X36.86 Y-9.13 Z2.51 F4800.0 E4726.474
G1 X37.14 Y-9.13 Z2.51 F4800.0 E4726.489
G1 X38.86 Y-10.87 Z2.51 F4800.0 E4726.619
G1 X39.14 Y-10.87 Z2.51 F4800.0 E4726.633
G1 X40.86 Y-9.13 Z2.51 F4800.0 E4726.763
G1 X41.14 Y-9.13 Z2.51 F4800.0 E4726.778
G1 X42.86 Y-10.87 Z2.51 F4800.0 E4726.907
G1 X43.14 Y-10.87 Z2.51 F4800.0 E4726.922
G1 X44.86 Y-9.13 Z2.51 F4800.0 E4727.052
G1 X45.14 Y-9.13 Z2.51 F4800.0 E4727.066
G1 X46.86 Y-10.87 Z2.51 F4800.0 E4727.196
G1 X47.14 Y-10.87 Z2.51 F4800.0 E4727.211
G1 X48.86 Y-9.13 Z2.51 F4800.0 E4727.34
G1 X49.14 Y-9.13 Z2.51 F4800.0 E4727.355
G1 X50.86 Y-10.87 Z2.51 F4800.0 E4727.485
G1 X51.14 Y-10.87 Z2.51 F4800.0 E4727.499
G1 X54.12 Y-8.8 Z2.51 F4800.0 E4727.691
G1 X54.12 Y-12.4 Z2.51 F4800.0 E4727.881
G1 X51.14 Y-11.13 Z2.51 F4800.0 E4728.053
G1 X50.86 Y-11.13 Z2.51 F4800.0 E4728.067
G1 X49.14 Y-12.87 Z2.51 F4800.0 E4728.197
G1 X48.86 Y-12.87 Z2.51 F4800.0 E4728.212
G1 X47.14 Y-11.13 Z2.51 F4800.0 E4728.341
G1 X46.86 Y-11.13 Z2.51 F4800.0 E4728.356
G1 X45.14 Y-12.87 Z2.51 F4800.0 E4728.486
G1 X44.86 Y-12.87 Z2.51 F4800.0 E4728.5
G1 X43.14 Y-11.13 Z2.51 F4800.0 E4728.63
G1 X42.86 Y-11.13 Z2.51 F4800.0 E4728.645
G1 X41.14 Y-12.87 Z2.51 F4800.0 E4728.774
G1 X40.86 Y-12.87 Z2.51 F4800.0 E4728.789
G1 X39.14 Y-11.13 Z2.51 F4800.0 E4728.919
G1 X38.86 Y-11.13 Z2.51 F4800.0 E4728.933
G1 X37.14 Y-12.87 Z2.51 F4800.0 E4729.063
G1 X36.86 Y-12.87 Z2.51 F4800.0 E4729.078
G1 X35.14 Y-11.13 Z2.51 F4800.0 E4729.207
G1 X34.86 Y-11.13 Z2.51 F4800.0 E4729.222
G1 X33.14 Y-12.87 Z2.51 F4800.0 E4729.352
G1 X32.86 Y-12.87 Z2.51 F4800.0 E4729.366
G1 X31.14 Y-11.13 Z2.51 F4800.0 E4729.496
G1 X30.86 Y-11.13 Z2.51 F4800.0 E4729.511
G1 X29.14 Y-12.87 Z2.51 F4800.0 E4729.64
G1 X28.86 Y-12.87 Z2.51 F4800.0 E4729.655
G1 X27.14 Y-11.13 Z2.51 F4800.0 E4729.785
G1 X26.86 Y-11.13 Z2.51 F4800.0 E4729.799
G1 X25.14 Y-12.87 Z2.51 F4800.0 E4729.929
G1 X24.86 Y-12.87 Z2.51 F4800.0 E4729.944
G1 X23.14 Y-11.13 Z2.51 F4800.0 E4730.073
G1 X22.86 Y-11.13 Z2.51 F4800.0 E4730.088
G1 X21.14 Y-12.87 Z2.51 F4800.0 E4730.218
G1 X20.86 Y-12.87 Z2.51 F4800.0 E4730.232
G1 X19.14 Y-11.13 Z2.51 F4800.0 E4730.362
G1 X18.86 Y-11.13 Z2.51 F4800.0 E4730.377
G1 X17.14 Y-12.87 Z2.51 F4800.0 E4730.506
G1 X16.86 Y-12.87 Z2.51 F4800.0 E4730.521
G1 X15.14 Y-11.13 Z2.51 F4800.0 E4730.651
G1 X14.86 Y-11.13 Z2.51 F4800.0 E4730.665
G1 X13.14 Y-12.87 Z2.51 F4800.0 E4730.795
G1 X12.86 Y-12.87 Z2.51 F4800.0 E4730.81
G1 X11.14 Y-11.13 Z2.51 F4800.0 E4730.939
G1 X10.86 Y-11.13 Z2.51 F4800.0 E4730.954
G1 X9.14 Y-12.87 Z2.51 F4800.0 E4731.084
G1 X8.86 Y-12.87 Z2.51 F4800.0 E4731.098
G1 X7.14 Y-11.13 Z2.51 F4800.0 E4731.228
G1 X6.86 Y-11.13 Z2.51 F4800.0 E4731.243
G1 X5.14 Y-12.87 Z2.51 F4800.0 E4731.372
G1 X4.86 Y-12.87 Z2.51 F4800.0 E4731.387
G1 X3.14 Y-11.13 Z2.51 F4800.0 E4731.517
G1 X2.86 Y-11.13 Z2.51 F4800.0 E4731.531
G1 X1.14 Y-12.87 Z2.51 F4800.0 E4731.661
G1 X0.86 Y-12.87 Z2.51 F4800.0 E4731.676
G1 X-0.86 Y-11.13 Z2.51 F4800.0 E4731.805
G1 X-1.14 Y-11.13 Z2.51 F4800.0 E4731.82
G1 X-2.86 Y-12.87 Z2.51 F4800.0 E4731.95
G1 X-3.14 Y-12.87 Z2.51 F4800.0 E4731.964
G1 X-4.86 Y-11.13 Z2.51 F4800.0 E4732.094
G1 X-5.14 Y-11.13 Z2.51 F4800.0 E4732.109
G1 X-6.86 Y-12.87 Z2.51 F4800.0 E4732.238
G1 X-7.14 Y-12.87 Z2.51 F4800.0 E4732.253
G1 X-8.86 Y-11.13 Z2.51 F4800.0 E4732.383
G1 X-9.14 Y-11.13 Z2.51 F4800.0 E4732.397
G1 X-10.86 Y-12.87 Z2.51 F4800.0 E4732.527
G1 X-11.14 Y-12.87 Z2.51 F4800.0 E4732.542
G1 X-12.86 Y-11.13 Z2.51 F4800.0 E4732.671
G1 X-13.14 Y-11.13 Z2.51 F4800.0 E4732.686
G1 X-14.86 Y-12.87 Z2.51 F4800.0 E4732.816
G1 X-15.14 Y-12.87 Z2.51 F4800.0 E4732.83
G1 X-16.86 Y-11.13 Z2.51 F4800.0 E4732.96
G1 X-17.14 Y-11.13 Z2.51 F4800.0 E4732.975
G1 X-18.86 Y-12.87 Z2.51 F4800.0 E4733.104
G1 X-19.14 Y-12.87 Z2.51 F4800.0 E4733.119
G1 X-20.86 Y-11.13 Z2.51 F4800.0 E4733.249
G1 X-21.14 Y-11.13 Z2.51 F4800.0 E4733.263
G1 X-22.86 Y-12.87 Z2.51 F4800.0 E4733.393
G1 X-23.14 Y-12.87 Z2.51 F4800.0 E4733.408
G1 X-24.86 Y-11.13 Z2.51 F4800.0 E4733.537
G1 X-25.14 Y-11.13 Z2.51 F4800.0 E4733.552
G1 X-26.86 Y-12.87 Z2.51 F4800.0 E4733.682
G1 X-27.14 Y-12.87 Z2.51 F4800.0 E4733.696
G1 X-28.86 Y-11.13 Z2.51 F4800.0 E4733.826
G1 X-29.14 Y-11.13 Z2.51 F4800.0 E4733.841
G1 X-30.86 Y-12.87 Z2.51 F4800.0 E4733.97
G1 X-31.14 Y-12.87 Z2.51 F4800.0 E4733.985
G1 X-32.86 Y-11.13 Z2.51 F4800.0 E4734.115
G1 X-33.14 Y-11.13 Z2.51 F4800.0 E4734.129
G1 X-34.86 Y-12.87 Z2.51 F4800.0 E4734.259
G1 X-35.14 Y-12.87 Z2.51 F4800.0 E4734.274
G1 X-36.86 Y-11.13 Z2.51 F4800.0 E4734.403
G1 X-37.14 Y-11.13 Z2.51 F4800.0 E4734.418
G1 X-38.86 Y-12.87 Z2.51 F4800.0 E4734.548
G1 X-39.14 Y-12.87 Z2.51 F4800.0 E4734.562
G1 X-40.86 Y-11.13 Z2.51 F4800.0 E4734.692
G1 X-41.14 Y-11.13 Z2.51 F4800.0 E4734.707
G1 X-42.86 Y-12.87 Z2.51 F4800.0 E4734.836
G1 X-43.14 Y-12.87 Z2.51 F4800.0 E4734.851
G1 X-44.86 Y-11.13 Z2.51 F4800.0 E4734.981
G1 X-45.14 Y-11.13 Z2.51 F4800.0 E4734.995
G1 X-46.86 Y-12.87 Z2.51 F4800.0 E4735.125
G1 X-47.14 Y-12.87 Z2.51 F4800.0 E4735.14
G1 X-48.86 Y-11.13 Z2.51 F4800.0 E4735.269
G1 X-49.14 Y-11.13 Z2.51 F4800.0 E4735.284
G1 X-50.86 Y-12.87 Z2.51 F4800.0 E4735.414
G1 X-51.14 Y-12.87 Z2.51 F4800.0 E4735.428
G1 X-52.86 Y-11.13 Z2.51 F4800.0 E4735.558
G1 X-53.14 Y-11.13 Z2.51 F4800.0 E4735.573
G1 X-54.12 Y-10.8 Z2.51 F4800.0 E4735.627
G1 X-54.12 Y-14.4 Z2.51 F4800.0 E4735.817
G1 X-53.14 Y-14.87 Z2.51 F4800.0 E4735.875
G1 X-52.86 Y-14.87 Z2.51 F4800.0 E4735.89
G1 X-51.14 Y-13.13 Z2.51 F4800.0 E4736.019
G1 X-50.86 Y-13.13 Z2.51 F4800.0 E4736.034
G1 X-49.14 Y-14.87 Z2.51 F4800.0 E4736.164
G1 X-48.86 Y-14.87 Z2.51 F4800.0 E4736.178
G1 X-47.14 Y-13.13 Z2.51 F4800.0 E4736.308
G1 X-46.86 Y-13.13 Z2.51 F4800.0 E4736.323
G1 X-45.14 Y-14.87 Z2.51 F4800.0 E4736.452
G1 X-44.86 Y-14.87 Z2.51 F4800.0 E4736.467
G1 X-43.14 Y-13.13 Z2.51 F4800.0 E4736.597
G1 X-42.86 Y-13.13 Z2.51 F4800.0 E4736.611
G1 X-41.14 Y-14.87 Z2.51 F4800.0 E4736.741
G1 X-40.86 Y-14.87 Z2.51 F4800.0 E4736.756
G1 X-39.14 Y-13.13 Z2.51 F4800.0 E4736.885
G1 X-38.86 Y-13.13 Z2.51 F4800.0 E4736.9
G1 X-37.14 Y-14.87 Z2.51 F4800.0 E4737.03
G1 X-36.86 Y-14.87 Z2.51 F4800.0 E4737.044
G1 X-35.14 Y-13.13 Z2.51 F4800.0 E4737.174
G1 X-34.86 Y-13.13 Z2.51 F4800.0 E4737.189
G1 X-33.14 Y-14.87 Z2.51 F4800.0 E4737.318
G1 X-32.86 Y-14.87 Z2.51 F4800.0 E4737.333
G1 X-31.14 Y-13.13 Z2.51 F4800.0 E4737.463
G1 X-30.86 Y-13.13 Z2.51 F4800.0 E4737.477
G1 X-29.14 Y-14.87 Z2.51 F4800.0 E4737.607
G1 X-28.86 Y-14.87 Z2.51 F4800.0 E4737.622
G1 X-27.14 Y-13.13 Z2.51 F4800.0 E4737.751
G1 X-26.86 Y-13.13 Z2.51 F4800.0 E4737.766
G1 X-25.14 Y-14.87 Z2.51 F4800.0 E4737.896
G1 X-24.86 Y-14.87 Z2.51 F4800.0 E4737.91
G1 X-23.14 Y-13.13 Z2.51 F4800.0 E4738.04
G1 X-22.86 Y-13.13 Z2.51 F4800.0 E4738.055
G1 X-21.14 Y-14.87 Z2.51 F4800.0 E4738.184
G1 X-20.86 Y-14.87 Z2.51 F4800.0 E4738.199
G1 X-19.14 Y-13.13 Z2.51 F4800.0 E4738.329
G1 X-18.86 Y-13.13 Z2.51 F4800.0 E4738.343
G1 X-17.14 Y-14.87 Z2.51 F4800.0 E4738.473
G1 X-16.86 Y-14.87 Z2.51 F4800.0 E4738.488
G1 X-15.14 Y-13.13 Z2.51 F4800.0 E4738.617
G1 X-14.86 Y-13.13 Z2.51 F4800.0 E4738.632
G1 X-13.14 Y-14.87 Z2.51 F4800.0 E4738.762
G1 X-12.86 Y-14.87 Z2.51 F4800.0 E4738.776
G1 X-11.14 Y-13.13 Z2.51 F4800.0 E4738.906
G1 X-10.86 Y-13.13 Z2.51 F4800.0 E4738.921
G1 X-9.14 Y-14.87 Z2.51 F4800.0 E4739.05
G1 X-8.86 Y-14.87 Z2.51 F4800.0 E4739.065
G1 X-7.14 Y-13.13 Z2.51 F4800.0 E4739.195
G1 X-6.86 Y-13.13 Z2.51 F4800.0 E4739.209
G1 X-5.14 Y-14.87 Z2.51 F4800.0 E4739.339
G1 X-4.86 Y-14.87 Z2.51 F4800.0 E4739.354
G1 X-3.14 Y-13.13 Z2.51 F4800.0 E4739.483
G1 X-2.86 Y-13.13 Z2.51 F4800.0 E4739.498
G1 X-1.14 Y-14.87 Z2.51 F4800.0 E4739.628
G1 X-0.86 Y-14.87 Z2.51 F4800.0 E4739.642
G1 X0.86 Y-13.13 Z2.51 F4800.0 E4739.772
G1 X1.14 Y-13.13 Z2.51 F4800.0 E4739.787
G1 X2.86 Y-14.87 Z2.51 F4800.0 E4739.916
G1 X3.14 Y-14.87 Z2.51 F4800.0 E4739.931
G1 X4.86 Y-13.13 Z2.51 F4800.0 E4740.061
G1 X5.14 Y-13.13 Z2.51 F4800.0 E4740.075
G1 X6.86 Y-14.87 Z2.51 F4800.0 E4740.205
G1 X7.14 Y-14.87 Z2.51 F4800.0 E4740.22
G1 X8.86 Y-13.13 Z2.51 F4800.0 E4740.349
G1 X9.14 Y-13.13 Z2.51 F4800.0 E4740.364
G1 X10.86 Y-14.87 Z2.51 F4800.0 E4740.494
G1 X11.14 Y-14.87 Z2.51 F4800.0 E4740.508
G1 X12.86 Y-13.13 Z2.51 F4800.0 E4740.638
G1 X13.14 Y-13.13 Z2.51 F4800.0 E4740.653
G1 X14.86 Y-14.87 Z2.51 F4800.0 E4740.782
G1 X15.14 Y-14.87 Z2.51 F4800.0 E4740.797
G1 X16.86 Y-13.13 Z2.51 F4800.0 E4740.927
G1 X17.14 Y-13.13 Z2.51 F4800.0 E4740.941
G1 X18.86 Y-14.87 Z2.51 F4800.0 E4741.071
G1 X19.14 Y-14.87 Z2.51 F4800.0 E4741.086
G1 X20.86 Y-13.13 Z2.51 F4800.0 E4741.215
G1 X21.14 Y-13.13 Z2.51 F4800.0 E4741.23
G1 X22.86 Y-14.87 Z2.51 F4800.0 E4741.36
G1 X23.14 Y-14.87 Z2.51 F4800.0 E4741.374
G1 X24.86 Y-13.13 Z2.51 F4800.0 E4741.504
G1 X25.14 Y-13.13 Z2.51 F4800.0 E4741.519
G1 X26.86 Y-14.87 Z2.51 F4800.0 E4741.648
G1 X27.14 Y-14.87 Z2.51 F4800.0 E4741.663
G1 X28.86 Y-13.13 Z2.51 F4800.0 E4741.793
G1 X29.14 Y-13.13 Z2.51 F4800.0 E4741.807
G1 X30.86 Y-14.87 Z2.51 F4800.0 E4741.937
G1 X31.14 Y-14.87 Z2.51 F4800.0 E4741.952
G1 X32.86 Y-13.13 Z2.51 F4800.0 E4742.081
G1 X33.14 Y-13.13 Z2.51 F4800.0 E4742.096
G1 X34.86 Y-14.87 Z2.51 F4800.0 E4742.226
G1 X35.14 Y-14.87 Z2.51 F4800.0 E4742.24
G1 X36.86 Y-13.13 Z2.51 F4800.0 E4742.37
G1 X37.14 Y-13.13 Z2.51 F4800.0 E4742.385
G1 X38.86 Y-14.87 Z2.51 F4800.0 E4742.514
G1 X39.14 Y-14.87 Z2.51 F4800.0 E4742.529
G1 X40.86 Y-13.13 Z2.51 F4800.0 E4742.659
G1 X41.14 Y-13.13 Z2.51 F4800.0 E4742.673
G1 X42.86 Y-14.87 Z2.51 F4800.0 E4742.803
G1 X43.14 Y-14.87 Z2.51 F4800.0 E4742.818
G1 X44.86 Y-13.13 Z2.51 F4800.0 E4742.947
G1 X45.14 Y-13.13 Z2.51 F4800.0 E4742.962
G1 X46.86 Y-14.87 Z2.51 F4800.0 E4743.092
G1 X47.14 Y-14.87 Z2.51 F4800.0 E4743.106
G1 X48.86 Y-13.13 Z2.51 F4800.0 E4743.236
G1 X49.14 Y-13.13 Z2.51 F4800.0 E4743.251
G1 X50.86 Y-14.87 Z2.51 F4800.0 E4743.38
G1 X51.14 Y-14.87 Z2.51 F4800.0 E4743.395
G1 X54.12 Y-12.8 Z2.51 F4800.0 E4743.587
G1 X54.12 Y-16.4 Z2.51 F4800.0 E4743.777
G1 X51.14 Y-15.13 Z2.51 F4800.0 E4743.948
G1 X50.86 Y-15.13 Z2.51 F4800.0 E4743.963
G1 X49.14 Y-16.87 Z2.51 F4800.0 E4744.093
G1 X48.86 Y-16.87 Z2.51 F4800.0 E4744.107
G1 X47.14 Y-15.13 Z2.51 F4800.0 E4744.237
G1 X46.86 Y-15.13 Z2.51 F4800.0 E4744.252
G1 X45.14 Y-16.87 Z2.51 F4800.0 E4744.381
G1 X44.86 Y-16.87 Z2.51 F4800.0 E4744.396
M73 P2 (display progress)
G1 X43.14 Y-15.13 Z2.51 F4800.0 E4744.526
G1 X42.86 Y-15.13 Z2.51 F4800.0 E4744.54
G1 X41.14 Y-16.87 Z2.51 F4800.0 E4744.67
G1 X40.86 Y-16.87 Z2.51 F4800.0 E4744.685
G1 X39.14 Y-15.13 Z2.51 F4800.0 E4744.814
G1 X38.86 Y-15.13 Z2.51 F4800.0 E4744.829
G1 X37.14 Y-16.87 Z2.51 F4800.0 E4744.959
G1 X36.86 Y-16.87 Z2.51 F4800.0 E4744.973
G1 X35.14 Y-15.13 Z2.51 F4800.0 E4745.103
G1 X34.86 Y-15.13 Z2.51 F4800.0 E4745.118
G1 X33.14 Y-16.87 Z2.51 F4800.0 E4745.247
G1 X32.86 Y-16.87 Z2.51 F4800.0 E4745.262
G1 X31.14 Y-15.13 Z2.51 F4800.0 E4745.392
G1 X30.86 Y-15.13 Z2.51 F4800.0 E4745.406
G1 X29.14 Y-16.87 Z2.51 F4800.0 E4745.536
G1 X28.86 Y-16.87 Z2.51 F4800.0 E4745.551
G1 X27.14 Y-15.13 Z2.51 F4800.0 E4745.68
G1 X26.86 Y-15.13 Z2.51 F4800.0 E4745.695
G1 X25.14 Y-16.87 Z2.51 F4800.0 E4745.825
G1 X24.86 Y-16.87 Z2.51 F4800.0 E4745.839
G1 X23.14 Y-15.13 Z2.51 F4800.0 E4745.969
G1 X22.86 Y-15.13 Z2.51 F4800.0 E4745.984
G1 X21.14 Y-16.87 Z2.51 F4800.0 E4746.113
G1 X20.86 Y-16.87 Z2.51 F4800.0 E4746.128
G1 X19.14 Y-15.13 Z2.51 F4800.0 E4746.258
G1 X18.86 Y-15.13 Z2.51 F4800.0 E4746.272
G1 X17.14 Y-16.87 Z2.51 F4800.0 E4746.402
G1 X16.86 Y-16.87 Z2.51 F4800.0 E4746.417
G1 X15.14 Y-15.13 Z2.51 F4800.0 E4746.546
G1 X14.86 Y-15.13 Z2.51 F4800.0 E4746.561
G1 X13.14 Y-16.87 Z2.51 F4800.0 E4746.691
G1 X12.86 Y-16.87 Z2.51 F4800.0 E4746.705
G1 X11.14 Y-15.13 Z2.51 F4800.0 E4746.835
G1 X10.86 Y-15.13 Z2.51 F4800.0 E4746.85
G1 X9.14 Y-16.87 Z2.51 F4800.0 E4746.979
G1 X8.86 Y-16.87 Z2.51 F4800.0 E4746.994
G1 X7.14 Y-15.13 Z2.51 F4800.0 E4747.124
G1 X6.86 Y-15.13 Z2.51 F4800.0 E4747.138
G1 X5.14 Y-16.87 Z2.51 F4800.0 E4747.268
G1 X4.86 Y-16.87 Z2.51 F4800.0 E4747.283
G1 X3.14 Y-15.13 Z2.51 F4800.0 E4747.412
G1 X2.86 Y-15.13 Z2.51 F4800.0 E4747.427
G1 X1.14 Y-16.87 Z2.51 F4800.0 E4747.557
G1 X0.86 Y-16.87 Z2.51 F4800.0 E4747.571
G1 X-0.86 Y-15.13 Z2.51 F4800.0 E4747.701
G1 X-1.14 Y-15.13 Z2.51 F4800.0 E4747.716
G1 X-2.86 Y-16.87 Z2.51 F4800.0 E4747.845
G1 X-3.14 Y-16.87 Z2.51 F4800.0 E4747.86
G1 X-4.86 Y-15.13 Z2.51 F4800.0 E4747.99
G1 X-5.14 Y-15.13 Z2.51 F4800.0 E4748.004
G1 X-6.86 Y-16.87 Z2.51 F4800.0 E4748.134
G1 X-7.14 Y-16.87 Z2.51 F4800.0 E4748.149
G1 X-8.86 Y-15.13 Z2.51 F4800.0 E4748.278
G1 X-9.14 Y-15.13 Z2.51 F4800.0 E4748.293
G1 X-10.86 Y-16.87 Z2.51 F4800.0 E4748.423
G1 X-11.14 Y-16.87 Z2.51 F4800.0 E4748.438
G1 X-12.86 Y-15.13 Z2.51 F4800.0 E4748.567
G1 X-13.14 Y-15.13 Z2.51 F4800.0 E4748.582
G1 X-14.86 Y-16.87 Z2.51 F4800.0 E4748.711
G1 X-15.14 Y-16.87 Z2.51 F4800.0 E4748.726
G1 X-16.86 Y-15.13 Z2.51 F4800.0 E4748.856
G1 X-17.14 Y-15.13 Z2.51 F4800.0 E4748.871
G1 X-18.86 Y-16.87 Z2.51 F4800.0 E4749.0
G1 X-19.14 Y-16.87 Z2.51 F4800.0 E4749.015
G1 X-20.86 Y-15.13 Z2.51 F4800.0 E4749.144
G1 X-21.14 Y-15.13 Z2.51 F4800.0 E4749.159
G1 X-22.86 Y-16.87 Z2.51 F4800.0 E4749.289
G1 X-23.14 Y-16.87 Z2.51 F4800.0 E4749.304
G1 X-24.86 Y-15.13 Z2.51 F4800.0 E4749.433
G1 X-25.14 Y-15.13 Z2.51 F4800.0 E4749.448
G1 X-26.86 Y-16.87 Z2.51 F4800.0 E4749.577
G1 X-27.14 Y-16.87 Z2.51 F4800.0 E4749.592
G1 X-28.86 Y-15.13 Z2.51 F4800.0 E4749.722
G1 X-29.14 Y-15.13 Z2.51 F4800.0 E4749.737
G1 X-30.86 Y-16.87 Z2.51 F4800.0 E4749.866
G1 X-31.14 Y-16.87 Z2.51 F4800.0 E4749.881
G1 X-32.86 Y-15.13 Z2.51 F4800.0 E4750.01
G1 X-33.14 Y-15.13 Z2.51 F4800.0 E4750.025
G1 X-34.86 Y-16.87 Z2.51 F4800.0 E4750.155
G1 X-35.14 Y-16.87 Z2.51 F4800.0 E4750.17
G1 X-36.86 Y-15.13 Z2.51 F4800.0 E4750.299
G1 X-37.14 Y-15.13 Z2.51 F4800.0 E4750.314
G1 X-38.86 Y-16.87 Z2.51 F4800.0 E4750.443
G1 X-39.14 Y-16.87 Z2.51 F4800.0 E4750.458
G1 X-40.86 Y-15.13 Z2.51 F4800.0 E4750.588
G1 X-41.14 Y-15.13 Z2.51 F4800.0 E4750.603
G1 X-42.86 Y-16.87 Z2.51 F4800.0 E4750.732
G1 X-43.14 Y-16.87 Z2.51 F4800.0 E4750.747
G1 X-44.86 Y-15.13 Z2.51 F4800.0 E4750.876
G1 X-45.14 Y-15.13 Z2.51 F4800.0 E4750.891
G1 X-46.86 Y-16.87 Z2.51 F4800.0 E4751.021
G1 X-47.14 Y-16.87 Z2.51 F4800.0 E4751.036
G1 X-48.86 Y-15.13 Z2.51 F4800.0 E4751.165
G1 X-49.14 Y-15.13 Z2.51 F4800.0 E4751.18
G1 X-50.86 Y-16.87 Z2.51 F4800.0 E4751.309
G1 X-51.14 Y-16.87 Z2.51 F4800.0 E4751.324
G1 X-52.86 Y-15.13 Z2.51 F4800.0 E4751.454
G1 X-53.14 Y-15.13 Z2.51 F4800.0 E4751.469
G1 X-54.12 Y-14.8 Z2.51 F4800.0 E4751.523
G1 X-54.12 Y-18.4 Z2.51 F4800.0 E4751.713
G1 X-53.14 Y-18.87 Z2.51 F4800.0 E4751.771
G1 X-52.86 Y-18.87 Z2.51 F4800.0 E4751.786
G1 X-51.14 Y-17.13 Z2.51 F4800.0 E4751.915
G1 X-50.86 Y-17.13 Z2.51 F4800.0 E4751.93
G1 X-49.14 Y-18.87 Z2.51 F4800.0 E4752.059
G1 X-48.86 Y-18.87 Z2.51 F4800.0 E4752.074
G1 X-47.14 Y-17.13 Z2.51 F4800.0 E4752.204
G1 X-46.86 Y-17.13 Z2.51 F4800.0 E4752.219
G1 X-45.14 Y-18.87 Z2.51 F4800.0 E4752.348
G1 X-44.86 Y-18.87 Z2.51 F4800.0 E4752.363
G1 X-43.14 Y-17.13 Z2.51 F4800.0 E4752.492
G1 X-42.86 Y-17.13 Z2.51 F4800.0 E4752.507
G1 X-41.14 Y-18.87 Z2.51 F4800.0 E4752.637
G1 X-40.86 Y-18.87 Z2.51 F4800.0 E4752.652
G1 X-39.14 Y-17.13 Z2.51 F4800.0 E4752.781
G1 X-38.86 Y-17.13 Z2.51 F4800.0 E4752.796
G1 X-37.14 Y-18.87 Z2.51 F4800.0 E4752.925
G1 X-36.86 Y-18.87 Z2.51 F4800.0 E4752.94
G1 X-35.14 Y-17.13 Z2.51 F4800.0 E4753.07
G1 X-34.86 Y-17.13 Z2.51 F4800.0 E4753.085
G1 X-33.14 Y-18.87 Z2.51 F4800.0 E4753.214
G1 X-32.86 Y-18.87 Z2.51 F4800.0 E4753.229
G1 X-31.14 Y-17.13 Z2.51 F4800.0 E4753.358
G1 X-30.86 Y-17.13 Z2.51 F4800.0 E4753.373
G1 X-29.14 Y-18.87 Z2.51 F4800.0 E4753.503
G1 X-28.86 Y-18.87 Z2.51 F4800.0 E4753.518
G1 X-27.14 Y-17.13 Z2.51 F4800.0 E4753.647
G1 X-26.86 Y-17.13 Z2.51 F4800.0 E4753.662
G1 X-25.14 Y-18.87 Z2.51 F4800.0 E4753.791
G1 X-24.86 Y-18.87 Z2.51 F4800.0 E4753.806
G1 X-23.14 Y-17.13 Z2.51 F4800.0 E4753.936
G1 X-22.86 Y-17.13 Z2.51 F4800.0 E4753.951
G1 X-21.14 Y-18.87 Z2.51 F4800.0 E4754.08
G1 X-20.86 Y-18.87 Z2.51 F4800.0 E4754.095
G1 X-19.14 Y-17.13 Z2.51 F4800.0 E4754.224
G1 X-18.86 Y-17.13 Z2.51 F4800.0 E4754.239
G1 X-17.14 Y-18.87 Z2.51 F4800.0 E4754.369
G1 X-16.86 Y-18.87 Z2.51 F4800.0 E4754.384
G1 X-15.14 Y-17.13 Z2.51 F4800.0 E4754.513
G1 X-14.86 Y-17.13 Z2.51 F4800.0 E4754.528
G1 X-13.14 Y-18.87 Z2.51 F4800.0 E4754.657
G1 X-12.86 Y-18.87 Z2.51 F4800.0 E4754.672
G1 X-11.14 Y-17.13 Z2.51 F4800.0 E4754.802
G1 X-10.86 Y-17.13 Z2.51 F4800.0 E4754.817
G1 X-9.14 Y-18.87 Z2.51 F4800.0 E4754.946
G1 X-8.86 Y-18.87 Z2.51 F4800.0 E4754.961
G1 X-7.14 Y-17.13 Z2.51 F4800.0 E4755.09
G1 X-6.86 Y-17.13 Z2.51 F4800.0 E4755.105
G1 X-5.14 Y-18.87 Z2.51 F4800.0 E4755.235
G1 X-4.86 Y-18.87 Z2.51 F4800.0 E4755.25
G1 X-3.14 Y-17.13 Z2.51 F4800.0 E4755.379
G1 X-2.86 Y-17.13 Z2.51 F4800.0 E4755.394
G1 X-1.14 Y-18.87 Z2.51 F4800.0 E4755.523
G1 X-0.86 Y-18.87 Z2.51 F4800.0 E4755.538
G1 X0.86 Y-17.13 Z2.51 F4800.0 E4755.668
G1 X1.14 Y-17.13 Z2.51 F4800.0 E4755.683
G1 X2.86 Y-18.87 Z2.51 F4800.0 E4755.812
G1 X3.14 Y-18.87 Z2.51 F4800.0 E4755.827
G1 X4.86 Y-17.13 Z2.51 F4800.0 E4755.956
G1 X5.14 Y-17.13 Z2.51 F4800.0 E4755.971
G1 X6.86 Y-18.87 Z2.51 F4800.0 E4756.101
G1 X7.14 Y-18.87 Z2.51 F4800.0 E4756.116
G1 X8.86 Y-17.13 Z2.51 F4800.0 E4756.245
G1 X9.14 Y-17.13 Z2.51 F4800.0 E4756.26
G1 X10.86 Y-18.87 Z2.51 F4800.0 E4756.389
G1 X11.14 Y-18.87 Z2.51 F4800.0 E4756.404
G1 X12.86 Y-17.13 Z2.51 F4800.0 E4756.534
G1 X13.14 Y-17.13 Z2.51 F4800.0 E4756.549
G1 X14.86 Y-18.87 Z2.51 F4800.0 E4756.678
G1 X15.14 Y-18.87 Z2.51 F4800.0 E4756.693
G1 X16.86 Y-17.13 Z2.51 F4800.0 E4756.822
G1 X17.14 Y-17.13 Z2.51 F4800.0 E4756.837
G1 X18.86 Y-18.87 Z2.51 F4800.0 E4756.967
G1 X19.14 Y-18.87 Z2.51 F4800.0 E4756.982
G1 X20.86 Y-17.13 Z2.51 F4800.0 E4757.111
G1 X21.14 Y-17.13 Z2.51 F4800.0 E4757.126
G1 X22.86 Y-18.87 Z2.51 F4800.0 E4757.255
G1 X23.14 Y-18.87 Z2.51 F4800.0 E4757.27
G1 X24.86 Y-17.13 Z2.51 F4800.0 E4757.4
G1 X25.14 Y-17.13 Z2.51 F4800.0 E4757.415
G1 X26.86 Y-18.87 Z2.51 F4800.0 E4757.544
G1 X27.14 Y-18.87 Z2.51 F4800.0 E4757.559
G1 X28.86 Y-17.13 Z2.51 F4800.0 E4757.689
G1 X29.14 Y-17.13 Z2.51 F4800.0 E4757.703
G1 X30.86 Y-18.87 Z2.51 F4800.0 E4757.833
G1 X31.14 Y-18.87 Z2.51 F4800.0 E4757.848
G1 X32.86 Y-17.13 Z2.51 F4800.0 E4757.977
G1 X33.14 Y-17.13 Z2.51 F4800.0 E4757.992
G1 X34.86 Y-18.87 Z2.51 F4800.0 E4758.122
G1 X35.14 Y-18.87 Z2.51 F4800.0 E4758.136
G1 X36.86 Y-17.13 Z2.51 F4800.0 E4758.266
G1 X37.14 Y-17.13 Z2.51 F4800.0 E4758.281
G1 X38.86 Y-18.87 Z2.51 F4800.0 E4758.41
G1 X39.14 Y-18.87 Z2.51 F4800.0 E4758.425
G1 X40.86 Y-17.13 Z2.51 F4800.0 E4758.555
G1 X41.14 Y-17.13 Z2.51 F4800.0 E4758.569
G1 X42.86 Y-18.87 Z2.51 F4800.0 E4758.699
G1 X43.14 Y-18.87 Z2.51 F4800.0 E4758.714
G1 X44.86 Y-17.13 Z2.51 F4800.0 E4758.843
G1 X45.14 Y-17.13 Z2.51 F4800.0 E4758.858
G1 X46.86 Y-18.87 Z2.51 F4800.0 E4758.988
G1 X47.14 Y-18.87 Z2.51 F4800.0 E4759.002
G1 X48.86 Y-17.13 Z2.51 F4800.0 E4759.132
G1 X49.14 Y-17.13 Z2.51 F4800.0 E4759.147
G1 X50.86 Y-18.87 Z2.51 F4800.0 E4759.276
G1 X51.14 Y-18.87 Z2.51 F4800.0 E4759.291
G1 X54.12 Y-16.8 Z2.51 F4800.0 E4759.483
G1 X54.12 Y-20.4 Z2.51 F4800.0 E4759.673
G1 X51.14 Y-19.13 Z2.51 F4800.0 E4759.844
G1 X50.86 Y-19.13 Z2.51 F4800.0 E4759.859
G1 X49.14 Y-20.87 Z2.51 F4800.0 E4759.988
G1 X48.86 Y-20.87 Z2.51 F4800.0 E4760.003
G1 X47.14 Y-19.13 Z2.51 F4800.0 E4760.133
G1 X46.86 Y-19.13 Z2.51 F4800.0 E4760.148
G1 X45.14 Y-20.87 Z2.51 F4800.0 E4760.277
G1 X44.86 Y-20.87 Z2.51 F4800.0 E4760.292
G1 X43.14 Y-19.13 Z2.51 F4800.0 E4760.421
G1 X42.86 Y-19.13 Z2.51 F4800.0 E4760.436
G1 X41.14 Y-20.87 Z2.51 F4800.0 E4760.566
G1 X40.86 Y-20.87 Z2.51 F4800.0 E4760.581
G1 X39.14 Y-19.13 Z2.51 F4800.0 E4760.71
G1 X38.86 Y-19.13 Z2.51 F4800.0 E4760.725
G1 X37.14 Y-20.87 Z2.51 F4800.0 E4760.854
G1 X36.86 Y-20.87 Z2.51 F4800.0 E4760.869
G1 X35.14 Y-19.13 Z2.51 F4800.0 E4760.999
G1 X34.86 Y-19.13 Z2.51 F4800.0 E4761.014
G1 X33.14 Y-20.87 Z2.51 F4800.0 E4761.143
G1 X32.86 Y-20.87 Z2.51 F4800.0 E4761.158
G1 X31.14 Y-19.13 Z2.51 F4800.0 E4761.287
G1 X30.86 Y-19.13 Z2.51 F4800.0 E4761.302
G1 X29.14 Y-20.87 Z2.51 F4800.0 E4761.432
G1 X28.86 Y-20.87 Z2.51 F4800.0 E4761.447
G1 X27.14 Y-19.13 Z2.51 F4800.0 E4761.576
G1 X26.86 Y-19.13 Z2.51 F4800.0 E4761.591
G1 X25.14 Y-20.87 Z2.51 F4800.0 E4761.72
G1 X24.86 Y-20.87 Z2.51 F4800.0 E4761.735
G1 X23.14 Y-19.13 Z2.51 F4800.0 E4761.865
G1 X22.86 Y-19.13 Z2.51 F4800.0 E4761.88
G1 X21.14 Y-20.87 Z2.51 F4800.0 E4762.009
G1 X20.86 Y-20.87 Z2.51 F4800.0 E4762.024
G1 X19.14 Y-19.13 Z2.51 F4800.0 E4762.153
G1 X18.86 Y-19.13 Z2.51 F4800.0 E4762.168
G1 X17.14 Y-20.87 Z2.51 F4800.0 E4762.298
G1 X16.86 Y-20.87 Z2.51 F4800.0 E4762.313
G1 X15.14 Y-19.13 Z2.51 F4800.0 E4762.442
G1 X14.86 Y-19.13 Z2.51 F4800.0 E4762.457
G1 X13.14 Y-20.87 Z2.51 F4800.0 E4762.586
G1 X12.86 Y-20.87 Z2.51 F4800.0 E4762.601
G1 X11.14 Y-19.13 Z2.51 F4800.0 E4762.731
G1 X10.86 Y-19.13 Z2.51 F4800.0 E4762.746
G1 X9.14 Y-20.87 Z2.51 F4800.0 E4762.875
G1 X8.86 Y-20.87 Z2.51 F4800.0 E4762.89
G1 X7.14 Y-19.13 Z2.51 F4800.0 E4763.02
G1 X6.86 Y-19.13 Z2.51 F4800.0 E4763.034
G1 X5.14 Y-20.87 Z2.51 F4800.0 E4763.164
G1 X4.86 Y-20.87 Z2.51 F4800.0 E4763.179
G1 X3.14 Y-19.13 Z2.51 F4800.0 E4763.308
G1 X2.86 Y-19.13 Z2.51 F4800.0 E4763.323
G1 X1.14 Y-20.87 Z2.51 F4800.0 E4763.453
G1 X0.86 Y-20.87 Z2.51 F4800.0 E4763.467
G1 X-0.86 Y-19.13 Z2.51 F4800.0 E4763.597
G1 X-1.14 Y-19.13 Z2.51 F4800.0 E4763.612
G1 X-2.86 Y-20.87 Z2.51 F4800.0 E4763.741
G1 X-3.14 Y-20.87 Z2.51 F4800.0 E4763.756
G1 X-4.86 Y-19.13 Z2.51 F4800.0 E4763.886
G1 X-5.14 Y-19.13 Z2.51 F4800.0 E4763.9
G1 X-6.86 Y-20.87 Z2.51 F4800.0 E4764.03
G1 X-7.14 Y-20.87 Z2.51 F4800.0 E4764.045
G1 X-8.86 Y-19.13 Z2.51 F4800.0 E4764.174
G1 X-9.14 Y-19.13 Z2.51 F4800.0 E4764.189
G1 X-10.86 Y-20.87 Z2.51 F4800.0 E4764.319
G1 X-11.14 Y-20.87 Z2.51 F4800.0 E4764.333
G1 X-12.86 Y-19.13 Z2.51 F4800.0 E4764.463
G1 X-13.14 Y-19.13 Z2.51 F4800.0 E4764.478
G1 X-14.86 Y-20.87 Z2.51 F4800.0 E4764.607
G1 X-15.14 Y-20.87 Z2.51 F4800.0 E4764.622
G1 X-16.86 Y-19.13 Z2.51 F4800.0 E4764.752
G1 X-17.14 Y-19.13 Z2.51 F4800.0 E4764.766
G1 X-18.86 Y-20.87 Z2.51 F4800.0 E4764.896
G1 X-19.14 Y-20.87 Z2.51 F4800.0 E4764.911
G1 X-20.86 Y-19.13 Z2.51 F4800.0 E4765.04
G1 X-21.14 Y-19.13 Z2.51 F4800.0 E4765.055
G1 X-22.86 Y-20.87 Z2.51 F4800.0 E4765.185
G1 X-23.14 Y-20.87 Z2.51 F4800.0 E4765.199
G1 X-24.86 Y-19.13 Z2.51 F4800.0 E4765.329
G1 X-25.14 Y-19.13 Z2.51 F4800.0 E4765.344
G1 X-26.86 Y-20.87 Z2.51 F4800.0 E4765.473
G1 X-27.14 Y-20.87 Z2.51 F4800.0 E4765.488
G1 X-28.86 Y-19.13 Z2.51 F4800.0 E4765.618
G1 X-29.14 Y-19.13 Z2.51 F4800.0 E4765.632
G1 X-30.86 Y-20.87 Z2.51 F4800.0 E4765.762
G1 X-31.14 Y-20.87 Z2.51 F4800.0 E4765.777
G1 X-32.86 Y-19.13 Z2.51 F4800.0 E4765.906
G1 X-33.14 Y-19.13 Z2.51 F4800.0 E4765.921
G1 X-34.86 Y-20.87 Z2.51 F4800.0 E4766.051
G1 X-35.14 Y-20.87 Z2.51 F4800.0 E4766.065
G1 X-36.86 Y-19.13 Z2.51 F4800.0 E4766.195
G1 X-37.14 Y-19.13 Z2.51 F4800.0 E4766.21
G1 X-38.86 Y-20.87 Z2.51 F4800.0 E4766.339
G1 X-39.14 Y-20.87 Z2.51 F4800.0 E4766.354
G1 X-40.86 Y-19.13 Z2.51 F4800.0 E4766.484
G1 X-41.14 Y-19.13 Z2.51 F4800.0 E4766.498
G1 X-42.86 Y-20.87 Z2.51 F4800.0 E4766.628
G1 X-43.14 Y-20.87 Z2.51 F4800.0 E4766.643
G1 X-44.86 Y-19.13 Z2.51 F4800.0 E4766.772
G1 X-45.14 Y-19.13 Z2.51 F4800.0 E4766.787
G1 X-46.86 Y-20.87 Z2.51 F4800.0 E4766.917
G1 X-47.14 Y-20.87 Z2.51 F4800.0 E4766.931
G1 X-48.86 Y-19.13 Z2.51 F4800.0 E4767.061
G1 X-49.14 Y-19.13 Z2.51 F4800.0 E4767.076
G1 X-50.86 Y-20.87 Z2.51 F4800.0 E4767.205
G1 X-51.14 Y-20.87 Z2.51 F4800.0 E4767.22
G1 X-52.86 Y-19.13 Z2.51 F4800.0 E4767.35
G1 X-53.14 Y-19.13 Z2.51 F4800.0 E4767.364
G1 X-54.12 Y-18.8 Z2.51 F4800.0 E4767.419
G1 X-54.12 Y-22.4 Z2.51 F4800.0 E4767.609
G1 X-53.14 Y-22.87 Z2.51 F4800.0 E4767.667
G1 X-52.86 Y-22.87 Z2.51 F4800.0 E4767.681
G1 X-51.14 Y-21.13 Z2.51 F4800.0 E4767.811
G1 X-50.86 Y-21.13 Z2.51 F4800.0 E4767.826
G1 X-49.14 Y-22.87 Z2.51 F4800.0 E4767.955
G1 X-48.86 Y-22.87 Z2.51 F4800.0 E4767.97
G1 X-47.14 Y-21.13 Z2.51 F4800.0 E4768.1
G1 X-46.86 Y-21.13 Z2.51 F4800.0 E4768.114
G1 X-45.14 Y-22.87 Z2.51 F4800.0 E4768.244
G1 X-44.86 Y-22.87 Z2.51 F4800.0 E4768.259
G1 X-43.14 Y-21.13 Z2.51 F4800.0 E4768.388
G1 X-42.86 Y-21.13 Z2.51 F4800.0 E4768.403
G1 X-41.14 Y-22.87 Z2.51 F4800.0 E4768.533
G1 X-40.86 Y-22.87 Z2.51 F4800.0 E4768.547
G1 X-39.14 Y-21.13 Z2.51 F4800.0 E4768.677
G1 X-38.86 Y-21.13 Z2.51 F4800.0 E4768.692
G1 X-37.14 Y-22.87 Z2.51 F4800.0 E4768.821
G1 X-36.86 Y-22.87 Z2.51 F4800.0 E4768.836
G1 X-35.14 Y-21.13 Z2.51 F4800.0 E4768.966
G1 X-34.86 Y-21.13 Z2.51 F4800.0 E4768.98
G1 X-33.14 Y-22.87 Z2.51 F4800.0 E4769.11
G1 X-32.86 Y-22.87 Z2.51 F4800.0 E4769.125
G1 X-31.14 Y-21.13 Z2.51 F4800.0 E4769.254
G1 X-30.86 Y-21.13 Z2.51 F4800.0 E4769.269
G1 X-29.14 Y-22.87 Z2.51 F4800.0 E4769.399
G1 X-28.86 Y-22.87 Z2.51 F4800.0 E4769.413
G1 X-27.14 Y-21.13 Z2.51 F4800.0 E4769.543
G1 X-26.86 Y-21.13 Z2.51 F4800.0 E4769.558
G1 X-25.14 Y-22.87 Z2.51 F4800.0 E4769.687
G1 X-24.86 Y-22.87 Z2.51 F4800.0 E4769.702
G1 X-23.14 Y-21.13 Z2.51 F4800.0 E4769.832
G1 X-22.86 Y-21.13 Z2.51 F4800.0 E4769.846
G1 X-21.14 Y-22.87 Z2.51 F4800.0 E4769.976
G1 X-20.86 Y-22.87 Z2.51 F4800.0 E4769.991
G1 X-19.14 Y-21.13 Z2.51 F4800.0 E4770.12
G1 X-18.86 Y-21.13 Z2.51 F4800.0 E4770.135
G1 X-17.14 Y-22.87 Z2.51 F4800.0 E4770.265
G1 X-16.86 Y-22.87 Z2.51 F4800.0 E4770.279
G1 X-15.14 Y-21.13 Z2.51 F4800.0 E4770.409
G1 X-14.86 Y-21.13 Z2.51 F4800.0 E4770.424
G1 X-13.14 Y-22.87 Z2.51 F4800.0 E4770.553
G1 X-12.86 Y-22.87 Z2.51 F4800.0 E4770.568
G1 X-11.14 Y-21.13 Z2.51 F4800.0 E4770.698
G1 X-10.86 Y-21.13 Z2.51 F4800.0 E4770.712
G1 X-9.14 Y-22.87 Z2.51 F4800.0 E4770.842
G1 X-8.86 Y-22.87 Z2.51 F4800.0 E4770.857
G1 X-7.14 Y-21.13 Z2.51 F4800.0 E4770.986
G1 X-6.86 Y-21.13 Z2.51 F4800.0 E4771.001
G1 X-5.14 Y-22.87 Z2.51 F4800.0 E4771.131
G1 X-4.86 Y-22.87 Z2.51 F4800.0 E4771.145
G1 X-3.14 Y-21.13 Z2.51 F4800.0 E4771.275
G1 X-2.86 Y-21.13 Z2.51 F4800.0 E4771.29
G1 X-1.14 Y-22.87 Z2.51 F4800.0 E4771.419
G1 X-0.86 Y-22.87 Z2.51 F4800.0 E4771.434
G1 X0.86 Y-21.13 Z2.51 F4800.0 E4771.564
G1 X1.14 Y-21.13 Z2.51 F4800.0 E4771.578
G1 X2.86 Y-22.87 Z2.51 F4800.0 E4771.708
G1 X3.14 Y-22.87 Z2.51 F4800.0 E4771.723
G1 X4.86 Y-21.13 Z2.51 F4800.0 E4771.852
G1 X5.14 Y-21.13 Z2.51 F4800.0 E4771.867
G1 X6.86 Y-22.87 Z2.51 F4800.0 E4771.997
G1 X7.14 Y-22.87 Z2.51 F4800.0 E4772.011
G1 X8.86 Y-21.13 Z2.51 F4800.0 E4772.141
G1 X9.14 Y-21.13 Z2.51 F4800.0 E4772.156
G1 X10.86 Y-22.87 Z2.51 F4800.0 E4772.285
G1 X11.14 Y-22.87 Z2.51 F4800.0 E4772.3
G1 X12.86 Y-21.13 Z2.51 F4800.0 E4772.43
G1 X13.14 Y-21.13 Z2.51 F4800.0 E4772.444
G1 X14.86 Y-22.87 Z2.51 F4800.0 E4772.574
G1 X15.14 Y-22.87 Z2.51 F4800.0 E4772.589
G1 X16.86 Y-21.13 Z2.51 F4800.0 E4772.718
G1 X17.14 Y-21.13 Z2.51 F4800.0 E4772.733
G1 X18.86 Y-22.87 Z2.51 F4800.0 E4772.863
G1 X19.14 Y-22.87 Z2.51 F4800.0 E4772.877
G1 X20.86 Y-21.13 Z2.51 F4800.0 E4773.007
G1 X21.14 Y-21.13 Z2.51 F4800.0 E4773.022
G1 X22.86 Y-22.87 Z2.51 F4800.0 E4773.151
G1 X23.14 Y-22.87 Z2.51 F4800.0 E4773.166
G1 X24.86 Y-21.13 Z2.51 F4800.0 E4773.296
G1 X25.14 Y-21.13 Z2.51 F4800.0 E4773.31
G1 X26.86 Y-22.87 Z2.51 F4800.0 E4773.44
G1 X27.14 Y-22.87 Z2.51 F4800.0 E4773.455
G1 X28.86 Y-21.13 Z2.51 F4800.0 E4773.584
G1 X29.14 Y-21.13 Z2.51 F4800.0 E4773.599
G1 X30.86 Y-22.87 Z2.51 F4800.0 E4773.729
G1 X31.14 Y-22.87 Z2.51 F4800.0 E4773.743
G1 X32.86 Y-21.13 Z2.51 F4800.0 E4773.873
G1 X33.14 Y-21.13 Z2.51 F4800.0 E4773.888
G1 X34.86 Y-22.87 Z2.51 F4800.0 E4774.017
G1 X35.14 Y-22.87 Z2.51 F4800.0 E4774.032
G1 X36.86 Y-21.13 Z2.51 F4800.0 E4774.162
G1 X37.14 Y-21.13 Z2.51 F4800.0 E4774.176
G1 X38.86 Y-22.87 Z2.51 F4800.0 E4774.306
G1 X39.14 Y-22.87 Z2.51 F4800.0 E4774.321
G1 X40.86 Y-21.13 Z2.51 F4800.0 E4774.45
G1 X41.14 Y-21.13 Z2.51 F4800.0 E4774.465
G1 X42.86 Y-22.87 Z2.51 F4800.0 E4774.595
G1 X43.14 Y-22.87 Z2.51 F4800.0 E4774.609
G1 X44.86 Y-21.13 Z2.51 F4800.0 E4774.739
G1 X45.14 Y-21.13 Z2.51 F4800.0 E4774.754
G1 X46.86 Y-22.87 Z2.51 F4800.0 E4774.883
G1 X47.14 Y-22.87 Z2.51 F4800.0 E4774.898
G1 X48.86 Y-21.13 Z2.51 F4800.0 E4775.028
G1 X49.14 Y-21.13 Z2.51 F4800.0 E4775.042
G1 X50.86 Y-22.87 Z2.51 F4800.0 E4775.172
G1 X51.14 Y-22.87 Z2.51 F4800.0 E4775.187
G1 X54.12 Y-20.8 Z2.51 F4800.0 E4775.379
G1 X54.12 Y-24.4 Z2.51 F4800.0 E4775.569
G1 X51.14 Y-23.13 Z2.51 F4800.0 E4775.74
G1 X50.86 Y-23.13 Z2.51 F4800.0 E4775.755
G1 X49.14 Y-24.87 Z2.51 F4800.0 E4775.884
G1 X48.86 Y-24.87 Z2.51 F4800.0 E4775.899
G1 X47.14 Y-23.13 Z2.51 F4800.0 E4776.029
G1 X46.86 Y-23.13 Z2.51 F4800.0 E4776.043
G1 X45.14 Y-24.87 Z2.51 F4800.0 E4776.173
G1 X44.86 Y-24.87 Z2.51 F4800.0 E4776.188
G1 X43.14 Y-23.13 Z2.51 F4800.0 E4776.317
G1 X42.86 Y-23.13 Z2.51 F4800.0 E4776.332
G1 X41.14 Y-24.87 Z2.51 F4800.0 E4776.462
G1 X40.86 Y-24.87 Z2.51 F4800.0 E4776.476
G1 X39.14 Y-23.13 Z2.51 F4800.0 E4776.606
G1 X38.86 Y-23.13 Z2.51 F4800.0 E4776.621
G1 X37.14 Y-24.87 Z2.51 F4800.0 E4776.75
G1 X36.86 Y-24.87 Z2.51 F4800.0 E4776.765
G1 X35.14 Y-23.13 Z2.51 F4800.0 E4776.895
G1 X34.86 Y-23.13 Z2.51 F4800.0 E4776.909
G1 X33.14 Y-24.87 Z2.51 F4800.0 E4777.039
G1 X32.86 Y-24.87 Z2.51 F4800.0 E4777.054
G1 X31.14 Y-23.13 Z2.51 F4800.0 E4777.183
G1 X30.86 Y-23.13 Z2.51 F4800.0 E4777.198
G1 X29.14 Y-24.87 Z2.51 F4800.0 E4777.328
G1 X28.86 Y-24.87 Z2.51 F4800.0 E4777.342
G1 X27.14 Y-23.13 Z2.51 F4800.0 E4777.472
G1 X26.86 Y-23.13 Z2.51 F4800.0 E4777.487
G1 X25.14 Y-24.87 Z2.51 F4800.0 E4777.616
G1 X24.86 Y-24.87 Z2.51 F4800.0 E4777.631
G1 X23.14 Y-23.13 Z2.51 F4800.0 E4777.761
G1 X22.86 Y-23.13 Z2.51 F4800.0 E4777.775
G1 X21.14 Y-24.87 Z2.51 F4800.0 E4777.905
G1 X20.86 Y-24.87 Z2.51 F4800.0 E4777.92
G1 X19.14 Y-23.13 Z2.51 F4800.0 E4778.049
G1 X18.86 Y-23.13 Z2.51 F4800.0 E4778.064
G1 X17.14 Y-24.87 Z2.51 F4800.0 E4778.194
G1 X16.86 Y-24.87 Z2.51 F4800.0 E4778.208
G1 X15.14 Y-23.13 Z2.51 F4800.0 E4778.338
G1 X14.86 Y-23.13 Z2.51 F4800.0 E4778.353
G1 X13.14 Y-24.87 Z2.51 F4800.0 E4778.482
G1 X12.86 Y-24.87 Z2.51 F4800.0 E4778.497
G1 X11.14 Y-23.13 Z2.51 F4800.0 E4778.627
G1 X10.86 Y-23.13 Z2.51 F4800.0 E4778.641
G1 X9.14 Y-24.87 Z2.51 F4800.0 E4778.771
G1 X8.86 Y-24.87 Z2.51 F4800.0 E4778.786
G1 X7.14 Y-23.13 Z2.51 F4800.0 E4778.915
G1 X6.86 Y-23.13 Z2.51 F4800.0 E4778.93
G1 X5.14 Y-24.87 Z2.51 F4800.0 E4779.06
G1 X4.86 Y-24.87 Z2.51 F4800.0 E4779.074
G1 X3.14 Y-23.13 Z2.51 F4800.0 E4779.204
G1 X2.86 Y-23.13 Z2.51 F4800.0 E4779.219
G1 X1.14 Y-24.87 Z2.51 F4800.0 E4779.348
G1 X0.86 Y-24.87 Z2.51 F4800.0 E4779.363
G1 X-0.86 Y-23.13 Z2.51 F4800.0 E4779.493
G1 X-1.14 Y-23.13 Z2.51 F4800.0 E4779.507
G1 X-2.86 Y-24.87 Z2.51 F4800.0 E4779.637
G1 X-3.14 Y-24.87 Z2.51 F4800.0 E4779.652
G1 X-4.86 Y-23.13 Z2.51 F4800.0 E4779.781
G1 X-5.14 Y-23.13 Z2.51 F4800.0 E4779.796
G1 X-6.86 Y-24.87 Z2.51 F4800.0 E4779.926
G1 X-7.14 Y-24.87 Z2.51 F4800.0 E4779.94
G1 X-8.86 Y-23.13 Z2.51 F4800.0 E4780.07
G1 X-9.14 Y-23.13 Z2.51 F4800.0 E4780.085
G1 X-10.86 Y-24.87 Z2.51 F4800.0 E4780.214
G1 X-11.14 Y-24.87 Z2.51 F4800.0 E4780.229
G1 X-12.86 Y-23.13 Z2.51 F4800.0 E4780.359
G1 X-13.14 Y-23.13 Z2.51 F4800.0 E4780.373
G1 X-14.86 Y-24.87 Z2.51 F4800.0 E4780.503
G1 X-15.14 Y-24.87 Z2.51 F4800.0 E4780.518
G1 X-16.86 Y-23.13 Z2.51 F4800.0 E4780.647
G1 X-17.14 Y-23.13 Z2.51 F4800.0 E4780.662
G1 X-18.86 Y-24.87 Z2.51 F4800.0 E4780.792
G1 X-19.14 Y-24.87 Z2.51 F4800.0 E4780.806
G1 X-20.86 Y-23.13 Z2.51 F4800.0 E4780.936
G1 X-21.14 Y-23.13 Z2.51 F4800.0 E4780.951
G1 X-22.86 Y-24.87 Z2.51 F4800.0 E4781.08
G1 X-23.14 Y-24.87 Z2.51 F4800.0 E4781.095
G1 X-24.86 Y-23.13 Z2.51 F4800.0 E4781.225
G1 X-25.14 Y-23.13 Z2.51 F4800.0 E4781.239
G1 X-26.86 Y-24.87 Z2.51 F4800.0 E4781.369
G1 X-27.14 Y-24.87 Z2.51 F4800.0 E4781.384
G1 X-28.86 Y-23.13 Z2.51 F4800.0 E4781.513
G1 X-29.14 Y-23.13 Z2.51 F4800.0 E4781.528
G1 X-30.86 Y-24.87 Z2.51 F4800.0 E4781.658
G1 X-31.14 Y-24.87 Z2.51 F4800.0 E4781.672
G1 X-32.86 Y-23.13 Z2.51 F4800.0 E4781.802
G1 X-33.14 Y-23.13 Z2.51 F4800.0 E4781.817
G1 X-34.86 Y-24.87 Z2.51 F4800.0 E4781.946
G1 X-35.14 Y-24.87 Z2.51 F4800.0 E4781.961
G1 X-36.86 Y-23.13 Z2.51 F4800.0 E4782.091
G1 X-37.14 Y-23.13 Z2.51 F4800.0 E4782.105
G1 X-38.86 Y-24.87 Z2.51 F4800.0 E4782.235
G1 X-39.14 Y-24.87 Z2.51 F4800.0 E4782.25
G1 X-40.86 Y-23.13 Z2.51 F4800.0 E4782.379
G1 X-41.14 Y-23.13 Z2.51 F4800.0 E4782.394
G1 X-42.86 Y-24.87 Z2.51 F4800.0 E4782.524
G1 X-43.14 Y-24.87 Z2.51 F4800.0 E4782.538
G1 X-44.86 Y-23.13 Z2.51 F4800.0 E4782.668
G1 X-45.14 Y-23.13 Z2.51 F4800.0 E4782.683
G1 X-46.86 Y-24.87 Z2.51 F4800.0 E4782.812
G1 X-47.14 Y-24.87 Z2.51 F4800.0 E4782.827
G1 X-48.86 Y-23.13 Z2.51 F4800.0 E4782.957
G1 X-49.14 Y-23.13 Z2.51 F4800.0 E4782.971
G1 X-50.86 Y-24.87 Z2.51 F4800.0 E4783.101
G1 X-51.14 Y-24.87 Z2.51 F4800.0 E4783.116
G1 X-52.86 Y-23.13 Z2.51 F4800.0 E4783.245
G1 X-53.14 Y-23.13 Z2.51 F4800.0 E4783.26
G1 X-54.12 Y-22.8 Z2.51 F4800.0 E4783.315
G1 X-54.12 Y-26.4 Z2.51 F4800.0 E4783.505
G1 X-53.14 Y-26.87 Z2.51 F4800.0 E4783.562
G1 X-52.86 Y-26.87 Z2.51 F4800.0 E4783.577
G1 X-51.14 Y-25.13 Z2.51 F4800.0 E4783.707
G1 X-50.86 Y-25.13 Z2.51 F4800.0 E4783.722
G1 X-49.14 Y-26.87 Z2.51 F4800.0 E4783.851
G1 X-48.86 Y-26.87 Z2.51 F4800.0 E4783.866
G1 X-47.14 Y-25.13 Z2.51 F4800.0 E4783.995
G1 X-46.86 Y-25.13 Z2.51 F4800.0 E4784.01
G1 X-45.14 Y-26.87 Z2.51 F4800.0 E4784.14
G1 X-44.86 Y-26.87 Z2.51 F4800.0 E4784.155
G1 X-43.14 Y-25.13 Z2.51 F4800.0 E4784.284
G1 X-42.86 Y-25.13 Z2.51 F4800.0 E4784.299
G1 X-41.14 Y-26.87 Z2.51 F4800.0 E4784.428
G1 X-40.86 Y-26.87 Z2.51 F4800.0 E4784.443
G1 X-39.14 Y-25.13 Z2.51 F4800.0 E4784.573
G1 X-38.86 Y-25.13 Z2.51 F4800.0 E4784.588
G1 X-37.14 Y-26.87 Z2.51 F4800.0 E4784.717
G1 X-36.86 Y-26.87 Z2.51 F4800.0 E4784.732
G1 X-35.14 Y-25.13 Z2.51 F4800.0 E4784.861
G1 X-34.86 Y-25.13 Z2.51 F4800.0 E4784.876
G1 X-33.14 Y-26.87 Z2.51 F4800.0 E4785.006
G1 X-32.86 Y-26.87 Z2.51 F4800.0 E4785.021
G1 X-31.14 Y-25.13 Z2.51 F4800.0 E4785.15
G1 X-30.86 Y-25.13 Z2.51 F4800.0 E4785.165
G1 X-29.14 Y-26.87 Z2.51 F4800.0 E4785.294
G1 X-28.86 Y-26.87 Z2.51 F4800.0 E4785.309
G1 X-27.14 Y-25.13 Z2.51 F4800.0 E4785.439
G1 X-26.86 Y-25.13 Z2.51 F4800.0 E4785.454
G1 X-25.14 Y-26.87 Z2.51 F4800.0 E4785.583
G1 X-24.86 Y-26.87 Z2.51 F4800.0 E4785.598
G1 X-23.14 Y-25.13 Z2.51 F4800.0 E4785.727
G1 X-22.86 Y-25.13 Z2.51 F4800.0 E4785.742
G1 X-21.14 Y-26.87 Z2.51 F4800.0 E4785.872
G1 X-20.86 Y-26.87 Z2.51 F4800.0 E4785.887
G1 X-19.14 Y-25.13 Z2.51 F4800.0 E4786.016
G1 X-18.86 Y-25.13 Z2.51 F4800.0 E4786.031
G1 X-17.14 Y-26.87 Z2.51 F4800.0 E4786.16
G1 X-16.86 Y-26.87 Z2.51 F4800.0 E4786.175
G1 X-15.14 Y-25.13 Z2.51 F4800.0 E4786.305
G1 X-14.86 Y-25.13 Z2.51 F4800.0 E4786.32
G1 X-13.14 Y-26.87 Z2.51 F4800.0 E4786.449
G1 X-12.86 Y-26.87 Z2.51 F4800.0 E4786.464
G1 X-11.14 Y-25.13 Z2.51 F4800.0 E4786.593
G1 X-10.86 Y-25.13 Z2.51 F4800.0 E4786.608
G1 X-9.14 Y-26.87 Z2.51 F4800.0 E4786.738
G1 X-8.86 Y-26.87 Z2.51 F4800.0 E4786.753
G1 X-7.14 Y-25.13 Z2.51 F4800.0 E4786.882
G1 X-6.86 Y-25.13 Z2.51 F4800.0 E4786.897
G1 X-5.14 Y-26.87 Z2.51 F4800.0 E4787.026
G1 X-4.86 Y-26.87 Z2.51 F4800.0 E4787.041
G1 X-3.14 Y-25.13 Z2.51 F4800.0 E4787.171
G1 X-2.86 Y-25.13 Z2.51 F4800.0 E4787.186
G1 X-1.14 Y-26.87 Z2.51 F4800.0 E4787.315
G1 X-0.86 Y-26.87 Z2.51 F4800.0 E4787.33
G1 X0.86 Y-25.13 Z2.51 F4800.0 E4787.459
G1 X1.14 Y-25.13 Z2.51 F4800.0 E4787.474
G1 X2.86 Y-26.87 Z2.51 F4800.0 E4787.604
G1 X3.14 Y-26.87 Z2.51 F4800.0 E4787.619
G1 X4.86 Y-25.13 Z2.51 F4800.0 E4787.748
G1 X5.14 Y-25.13 Z2.51 F4800.0 E4787.763
G1 X6.86 Y-26.87 Z2.51 F4800.0 E4787.892
G1 X7.14 Y-26.87 Z2.51 F4800.0 E4787.907
G1 X8.86 Y-25.13 Z2.51 F4800.0 E4788.037
G1 X9.14 Y-25.13 Z2.51 F4800.0 E4788.052
G1 X10.86 Y-26.87 Z2.51 F4800.0 E4788.181
G1 X11.14 Y-26.87 Z2.51 F4800.0 E4788.196
G1 X12.86 Y-25.13 Z2.51 F4800.0 E4788.325
G1 X13.14 Y-25.13 Z2.51 F4800.0 E4788.34
G1 X14.86 Y-26.87 Z2.51 F4800.0 E4788.47
G1 X15.14 Y-26.87 Z2.51 F4800.0 E4788.485
G1 X16.86 Y-25.13 Z2.51 F4800.0 E4788.614
G1 X17.14 Y-25.13 Z2.51 F4800.0 E4788.629
G1 X18.86 Y-26.87 Z2.51 F4800.0 E4788.758
G1 X19.14 Y-26.87 Z2.51 F4800.0 E4788.773
G1 X20.86 Y-25.13 Z2.51 F4800.0 E4788.903
G1 X21.14 Y-25.13 Z2.51 F4800.0 E4788.918
G1 X22.86 Y-26.87 Z2.51 F4800.0 E4789.047
G1 X23.14 Y-26.87 Z2.51 F4800.0 E4789.062
G1 X24.86 Y-25.13 Z2.51 F4800.0 E4789.191
G1 X25.14 Y-25.13 Z2.51 F4800.0 E4789.206
G1 X26.86 Y-26.87 Z2.51 F4800.0 E4789.336
G1 X27.14 Y-26.87 Z2.51 F4800.0 E4789.351
G1 X28.86 Y-25.13 Z2.51 F4800.0 E4789.48
G1 X29.14 Y-25.13 Z2.51 F4800.0 E4789.495
G1 X30.86 Y-26.87 Z2.51 F4800.0 E4789.624
G1 X31.14 Y-26.87 Z2.51 F4800.0 E4789.639
G1 X32.86 Y-25.13 Z2.51 F4800.0 E4789.769
G1 X33.14 Y-25.13 Z2.51 F4800.0 E4789.784
G1 X34.86 Y-26.87 Z2.51 F4800.0 E4789.913
G1 X35.14 Y-26.87 Z2.51 F4800.0 E4789.928
G1 X36.86 Y-25.13 Z2.51 F4800.0 E4790.057
G1 X37.14 Y-25.13 Z2.51 F4800.0 E4790.072
G1 X38.86 Y-26.87 Z2.51 F4800.0 E4790.202
G1 X39.14 Y-26.87 Z2.51 F4800.0 E4790.217
G1 X40.86 Y-25.13 Z2.51 F4800.0 E4790.346
G1 X41.14 Y-25.13 Z2.51 F4800.0 E4790.361
G1 X42.86 Y-26.87 Z2.51 F4800.0 E4790.49
G1 X43.14 Y-26.87 Z2.51 F4800.0 E4790.505
G1 X44.86 Y-25.13 Z2.51 F4800.0 E4790.635
G1 X45.14 Y-25.13 Z2.51 F4800.0 E4790.65
G1 X46.86 Y-26.87 Z2.51 F4800.0 E4790.779
G1 X47.14 Y-26.87 Z2.51 F4800.0 E4790.794
G1 X48.86 Y-25.13 Z2.51 F4800.0 E4790.923
G1 X49.14 Y-25.13 Z2.51 F4800.0 E4790.938
G1 X50.86 Y-26.87 Z2.51 F4800.0 E4791.068
G1 X51.14 Y-26.87 Z2.51 F4800.0 E4791.083
G1 X54.12 Y-24.8 Z2.51 F4800.0 E4791.274
G1 X54.12 Y-28.4 Z2.51 F4800.0 E4791.465
G1 X51.14 Y-27.13 Z2.51 F4800.0 E4791.636
G1 X50.86 Y-27.13 Z2.51 F4800.0 E4791.651
G1 X49.14 Y-28.87 Z2.51 F4800.0 E4791.78
G1 X48.86 Y-28.87 Z2.51 F4800.0 E4791.795
G1 X47.14 Y-27.13 Z2.51 F4800.0 E4791.924
G1 X46.86 Y-27.13 Z2.51 F4800.0 E4791.939
G1 X45.14 Y-28.87 Z2.51 F4800.0 E4792.069
G1 X44.86 Y-28.87 Z2.51 F4800.0 E4792.084
G1 X43.14 Y-27.13 Z2.51 F4800.0 E4792.213
G1 X42.86 Y-27.13 Z2.51 F4800.0 E4792.228
G1 X41.14 Y-28.87 Z2.51 F4800.0 E4792.357
G1 X40.86 Y-28.87 Z2.51 F4800.0 E4792.372
G1 X39.14 Y-27.13 Z2.51 F4800.0 E4792.502
G1 X38.86 Y-27.13 Z2.51 F4800.0 E4792.517
G1 X37.14 Y-28.87 Z2.51 F4800.0 E4792.646
G1 X36.86 Y-28.87 Z2.51 F4800.0 E4792.661
G1 X35.14 Y-27.13 Z2.51 F4800.0 E4792.79
G1 X34.86 Y-27.13 Z2.51 F4800.0 E4792.805
G1 X33.14 Y-28.87 Z2.51 F4800.0 E4792.935
G1 X32.86 Y-28.87 Z2.51 F4800.0 E4792.95
G1 X31.14 Y-27.13 Z2.51 F4800.0 E4793.079
G1 X30.86 Y-27.13 Z2.51 F4800.0 E4793.094
G1 X29.14 Y-28.87 Z2.51 F4800.0 E4793.223
G1 X28.86 Y-28.87 Z2.51 F4800.0 E4793.238
G1 X27.14 Y-27.13 Z2.51 F4800.0 E4793.368
G1 X26.86 Y-27.13 Z2.51 F4800.0 E4793.383
G1 X25.14 Y-28.87 Z2.51 F4800.0 E4793.512
G1 X24.86 Y-28.87 Z2.51 F4800.0 E4793.527
G1 X23.14 Y-27.13 Z2.51 F4800.0 E4793.656
G1 X22.86 Y-27.13 Z2.51 F4800.0 E4793.671
G1 X21.14 Y-28.87 Z2.51 F4800.0 E4793.801
G1 X20.86 Y-28.87 Z2.51 F4800.0 E4793.816
G1 X19.14 Y-27.13 Z2.51 F4800.0 E4793.945
G1 X18.86 Y-27.13 Z2.51 F4800.0 E4793.96
G1 X17.14 Y-28.87 Z2.51 F4800.0 E4794.089
G1 X16.86 Y-28.87 Z2.51 F4800.0 E4794.104
G1 X15.14 Y-27.13 Z2.51 F4800.0 E4794.234
G1 X14.86 Y-27.13 Z2.51 F4800.0 E4794.249
G1 X13.14 Y-28.87 Z2.51 F4800.0 E4794.378
G1 X12.86 Y-28.87 Z2.51 F4800.0 E4794.393
G1 X11.14 Y-27.13 Z2.51 F4800.0 E4794.522
G1 X10.86 Y-27.13 Z2.51 F4800.0 E4794.537
G1 X9.14 Y-28.87 Z2.51 F4800.0 E4794.667
G1 X8.86 Y-28.87 Z2.51 F4800.0 E4794.682
G1 X7.14 Y-27.13 Z2.51 F4800.0 E4794.811
G1 X6.86 Y-27.13 Z2.51 F4800.0 E4794.826
G1 X5.14 Y-28.87 Z2.51 F4800.0 E4794.955
G1 X4.86 Y-28.87 Z2.51 F4800.0 E4794.97
G1 X3.14 Y-27.13 Z2.51 F4800.0 E4795.1
G1 X2.86 Y-27.13 Z2.51 F4800.0 E4795.115
G1 X1.14 Y-28.87 Z2.51 F4800.0 E4795.244
G1 X0.86 Y-28.87 Z2.51 F4800.0 E4795.259
G1 X-0.86 Y-27.13 Z2.51 F4800.0 E4795.388
G1 X-1.14 Y-27.13 Z2.51 F4800.0 E4795.403
G1 X-2.86 Y-28.87 Z2.51 F4800.0 E4795.533
G1 X-3.14 Y-28.87 Z2.51 F4800.0 E4795.548
G1 X-4.86 Y-27.13 Z2.51 F4800.0 E4795.677
G1 X-5.14 Y-27.13 Z2.51 F4800.0 E4795.692
G1 X-6.86 Y-28.87 Z2.51 F4800.0 E4795.821
G1 X-7.14 Y-28.87 Z2.51 F4800.0 E4795.836
G1 X-8.86 Y-27.13 Z2.51 F4800.0 E4795.966
G1 X-9.14 Y-27.13 Z2.51 F4800.0 E4795.981
G1 X-10.86 Y-28.87 Z2.51 F4800.0 E4796.11
G1 X-11.14 Y-28.87 Z2.51 F4800.0 E4796.125
G1 X-12.86 Y-27.13 Z2.51 F4800.0 E4796.254
G1 X-13.14 Y-27.13 Z2.51 F4800.0 E4796.269
G1 X-14.86 Y-28.87 Z2.51 F4800.0 E4796.399
G1 X-15.14 Y-28.87 Z2.51 F4800.0 E4796.414
G1 X-16.86 Y-27.13 Z2.51 F4800.0 E4796.543
G1 X-17.14 Y-27.13 Z2.51 F4800.0 E4796.558
G1 X-18.86 Y-28.87 Z2.51 F4800.0 E4796.687
G1 X-19.14 Y-28.87 Z2.51 F4800.0 E4796.702
G1 X-20.86 Y-27.13 Z2.51 F4800.0 E4796.832
G1 X-21.14 Y-27.13 Z2.51 F4800.0 E4796.847
G1 X-22.86 Y-28.87 Z2.51 F4800.0 E4796.976
G1 X-23.14 Y-28.87 Z2.51 F4800.0 E4796.991
G1 X-24.86 Y-27.13 Z2.51 F4800.0 E4797.12
G1 X-25.14 Y-27.13 Z2.51 F4800.0 E4797.135
G1 X-26.86 Y-28.87 Z2.51 F4800.0 E4797.265
G1 X-27.14 Y-28.87 Z2.51 F4800.0 E4797.28
G1 X-28.86 Y-27.13 Z2.51 F4800.0 E4797.409
G1 X-29.14 Y-27.13 Z2.51 F4800.0 E4797.424
G1 X-30.86 Y-28.87 Z2.51 F4800.0 E4797.553
G1 X-31.14 Y-28.87 Z2.51 F4800.0 E4797.568
G1 X-32.86 Y-27.13 Z2.51 F4800.0 E4797.698
G1 X-33.14 Y-27.13 Z2.51 F4800.0 E4797.713
G1 X-34.86 Y-28.87 Z2.51 F4800.0 E4797.842
G1 X-35.14 Y-28.87 Z2.51 F4800.0 E4797.857
G1 X-36.86 Y-27.13 Z2.51 F4800.0 E4797.986
G1 X-37.14 Y-27.13 Z2.51 F4800.0 E4798.001
G1 X-38.86 Y-28.87 Z2.51 F4800.0 E4798.131
G1 X-39.14 Y-28.87 Z2.51 F4800.0 E4798.146
G1 X-40.86 Y-27.13 Z2.51 F4800.0 E4798.275
G1 X-41.14 Y-27.13 Z2.51 F4800.0 E4798.29
G1 X-42.86 Y-28.87 Z2.51 F4800.0 E4798.419
G1 X-43.14 Y-28.87 Z2.51 F4800.0 E4798.434
G1 X-44.86 Y-27.13 Z2.51 F4800.0 E4798.564
G1 X-45.14 Y-27.13 Z2.51 F4800.0 E4798.579
G1 X-46.86 Y-28.87 Z2.51 F4800.0 E4798.708
G1 X-47.14 Y-28.87 Z2.51 F4800.0 E4798.723
G1 X-48.86 Y-27.13 Z2.51 F4800.0 E4798.852
G1 X-49.14 Y-27.13 Z2.51 F4800.0 E4798.867
G1 X-50.86 Y-28.87 Z2.51 F4800.0 E4798.997
G1 X-51.14 Y-28.87 Z2.51 F4800.0 E4799.012
G1 X-52.86 Y-27.13 Z2.51 F4800.0 E4799.141
G1 X-53.14 Y-27.13 Z2.51 F4800.0 E4799.156
G1 X-54.12 Y-26.8 Z2.51 F4800.0 E4799.211
G1 X-54.12 Y-30.4 Z2.51 F4800.0 E4799.401
G1 X-53.14 Y-30.87 Z2.51 F4800.0 E4799.458
G1 X-52.86 Y-30.87 Z2.51 F4800.0 E4799.473
G1 X-51.14 Y-29.13 Z2.51 F4800.0 E4799.603
G1 X-50.86 Y-29.13 Z2.51 F4800.0 E4799.617
G1 X-49.14 Y-30.87 Z2.51 F4800.0 E4799.747
G1 X-48.86 Y-30.87 Z2.51 F4800.0 E4799.762
G1 X-47.14 Y-29.13 Z2.51 F4800.0 E4799.891
G1 X-46.86 Y-29.13 Z2.51 F4800.0 E4799.906
G1 X-45.14 Y-30.87 Z2.51 F4800.0 E4800.036
G1 X-44.86 Y-30.87 Z2.51 F4800.0 E4800.05
G1 X-43.14 Y-29.13 Z2.51 F4800.0 E4800.18
G1 X-42.86 Y-29.13 Z2.51 F4800.0 E4800.195
G1 X-41.14 Y-30.87 Z2.51 F4800.0 E4800.324
G1 X-40.86 Y-30.87 Z2.51 F4800.0 E4800.339
G1 X-39.14 Y-29.13 Z2.51 F4800.0 E4800.469
G1 X-38.86 Y-29.13 Z2.51 F4800.0 E4800.483
G1 X-37.14 Y-30.87 Z2.51 F4800.0 E4800.613
G1 X-36.86 Y-30.87 Z2.51 F4800.0 E4800.628
G1 X-35.14 Y-29.13 Z2.51 F4800.0 E4800.757
G1 X-34.86 Y-29.13 Z2.51 F4800.0 E4800.772
G1 X-33.14 Y-30.87 Z2.51 F4800.0 E4800.902
G1 X-32.86 Y-30.87 Z2.51 F4800.0 E4800.916
G1 X-31.14 Y-29.13 Z2.51 F4800.0 E4801.046
G1 X-30.86 Y-29.13 Z2.51 F4800.0 E4801.061
G1 X-29.14 Y-30.87 Z2.51 F4800.0 E4801.19
G1 X-28.86 Y-30.87 Z2.51 F4800.0 E4801.205
G1 X-27.14 Y-29.13 Z2.51 F4800.0 E4801.335
G1 X-26.86 Y-29.13 Z2.51 F4800.0 E4801.349
G1 X-25.14 Y-30.87 Z2.51 F4800.0 E4801.479
G1 X-24.86 Y-30.87 Z2.51 F4800.0 E4801.494
G1 X-23.14 Y-29.13 Z2.51 F4800.0 E4801.623
G1 X-22.86 Y-29.13 Z2.51 F4800.0 E4801.638
G1 X-21.14 Y-30.87 Z2.51 F4800.0 E4801.768
G1 X-20.86 Y-30.87 Z2.51 F4800.0 E4801.782
G1 X-19.14 Y-29.13 Z2.51 F4800.0 E4801.912
G1 X-18.86 Y-29.13 Z2.51 F4800.0 E4801.927
G1 X-17.14 Y-30.87 Z2.51 F4800.0 E4802.056
G1 X-16.86 Y-30.87 Z2.51 F4800.0 E4802.071
G1 X-15.14 Y-29.13 Z2.51 F4800.0 E4802.201
G1 X-14.86 Y-29.13 Z2.51 F4800.0 E4802.215
G1 X-13.14 Y-30.87 Z2.51 F4800.0 E4802.345
G1 X-12.86 Y-30.87 Z2.51 F4800.0 E4802.36
G1 X-11.14 Y-29.13 Z2.51 F4800.0 E4802.489
G1 X-10.86 Y-29.13 Z2.51 F4800.0 E4802.504
G1 X-9.14 Y-30.87 Z2.51 F4800.0 E4802.634
G1 X-8.86 Y-30.87 Z2.51 F4800.0 E4802.648
G1 X-7.14 Y-29.13 Z2.51 F4800.0 E4802.778
G1 X-6.86 Y-29.13 Z2.51 F4800.0 E4802.793
G1 X-5.14 Y-30.87 Z2.51 F4800.0 E4802.922
G1 X-4.86 Y-30.87 Z2.51 F4800.0 E4802.937
G1 X-3.14 Y-29.13 Z2.51 F4800.0 E4803.067
G1 X-2.86 Y-29.13 Z2.51 F4800.0 E4803.081
G1 X-1.14 Y-30.87 Z2.51 F4800.0 E4803.211
G1 X-0.86 Y-30.87 Z2.51 F4800.0 E4803.226
G1 X0.86 Y-29.13 Z2.51 F4800.0 E4803.355
G1 X1.14 Y-29.13 Z2.51 F4800.0 E4803.37
G1 X2.86 Y-30.87 Z2.51 F4800.0 E4803.5
G1 X3.14 Y-30.87 Z2.51 F4800.0 E4803.514
G1 X4.86 Y-29.13 Z2.51 F4800.0 E4803.644
G1 X5.14 Y-29.13 Z2.51 F4800.0 E4803.659
G1 X6.86 Y-30.87 Z2.51 F4800.0 E4803.788
G1 X7.14 Y-30.87 Z2.51 F4800.0 E4803.803
G1 X8.86 Y-29.13 Z2.51 F4800.0 E4803.933
G1 X9.14 Y-29.13 Z2.51 F4800.0 E4803.947
G1 X10.86 Y-30.87 Z2.51 F4800.0 E4804.077
G1 X11.14 Y-30.87 Z2.51 F4800.0 E4804.092
G1 X12.86 Y-29.13 Z2.51 F4800.0 E4804.221
G1 X13.14 Y-29.13 Z2.51 F4800.0 E4804.236
G1 X14.86 Y-30.87 Z2.51 F4800.0 E4804.366
G1 X15.14 Y-30.87 Z2.51 F4800.0 E4804.38
G1 X16.86 Y-29.13 Z2.51 F4800.0 E4804.51
G1 X17.14 Y-29.13 Z2.51 F4800.0 E4804.525
G1 X18.86 Y-30.87 Z2.51 F4800.0 E4804.654
G1 X19.14 Y-30.87 Z2.51 F4800.0 E4804.669
G1 X20.86 Y-29.13 Z2.51 F4800.0 E4804.799
G1 X21.14 Y-29.13 Z2.51 F4800.0 E4804.813
G1 X22.86 Y-30.87 Z2.51 F4800.0 E4804.943
G1 X23.14 Y-30.87 Z2.51 F4800.0 E4804.958
G1 X24.86 Y-29.13 Z2.51 F4800.0 E4805.087
G1 X25.14 Y-29.13 Z2.51 F4800.0 E4805.102
G1 X26.86 Y-30.87 Z2.51 F4800.0 E4805.232
G1 X27.14 Y-30.87 Z2.51 F4800.0 E4805.246
G1 X28.86 Y-29.13 Z2.51 F4800.0 E4805.376
G1 X29.14 Y-29.13 Z2.51 F4800.0 E4805.391
G1 X30.86 Y-30.87 Z2.51 F4800.0 E4805.52
G1 X31.14 Y-30.87 Z2.51 F4800.0 E4805.535
G1 X32.86 Y-29.13 Z2.51 F4800.0 E4805.665
G1 X33.14 Y-29.13 Z2.51 F4800.0 E4805.679
G1 X34.86 Y-30.87 Z2.51 F4800.0 E4805.809
G1 X35.14 Y-30.87 Z2.51 F4800.0 E4805.824
G1 X36.86 Y-29.13 Z2.51 F4800.0 E4805.953
G1 X37.14 Y-29.13 Z2.51 F4800.0 E4805.968
G1 X38.86 Y-30.87 Z2.51 F4800.0 E4806.098
G1 X39.14 Y-30.87 Z2.51 F4800.0 E4806.112
G1 X40.86 Y-29.13 Z2.51 F4800.0 E4806.242
G1 X41.14 Y-29.13 Z2.51 F4800.0 E4806.257
G1 X42.86 Y-30.87 Z2.51 F4800.0 E4806.386
G1 X43.14 Y-30.87 Z2.51 F4800.0 E4806.401
G1 X44.86 Y-29.13 Z2.51 F4800.0 E4806.531
G1 X45.14 Y-29.13 Z2.51 F4800.0 E4806.545
G1 X46.86 Y-30.87 Z2.51 F4800.0 E4806.675
G1 X47.14 Y-30.87 Z2.51 F4800.0 E4806.69
G1 X48.86 Y-29.13 Z2.51 F4800.0 E4806.819
G1 X49.14 Y-29.13 Z2.51 F4800.0 E4806.834
G1 X50.86 Y-30.87 Z2.51 F4800.0 E4806.964
G1 X51.14 Y-30.87 Z2.51 F4800.0 E4806.978
G1 X54.12 Y-28.8 Z2.51 F4800.0 E4807.17
G1 X54.12 Y-32.0 Z2.51 F4800.0 E4807.339
G1 X51.14 Y-31.13 Z2.51 F4800.0 E4807.503
G1 X50.86 Y-31.13 Z2.51 F4800.0 E4807.518
G1 X49.14 Y-32.87 Z2.51 F4800.0 E4807.648
G1 X48.86 Y-32.87 Z2.51 F4800.0 E4807.662
G1 X47.14 Y-31.13 Z2.51 F4800.0 E4807.792
G1 X46.86 Y-31.13 Z2.51 F4800.0 E4807.807
G1 X45.14 Y-32.87 Z2.51 F4800.0 E4807.936
G1 X44.86 Y-32.87 Z2.51 F4800.0 E4807.951
G1 X43.14 Y-31.13 Z2.51 F4800.0 E4808.081
G1 X42.86 Y-31.13 Z2.51 F4800.0 E4808.095
G1 X41.14 Y-32.87 Z2.51 F4800.0 E4808.225
G1 X40.86 Y-32.87 Z2.51 F4800.0 E4808.24
G1 X39.14 Y-31.13 Z2.51 F4800.0 E4808.369
G1 X38.86 Y-31.13 Z2.51 F4800.0 E4808.384
G1 X37.14 Y-32.87 Z2.51 F4800.0 E4808.514
G1 X36.86 Y-32.87 Z2.51 F4800.0 E4808.528
G1 X35.14 Y-31.13 Z2.51 F4800.0 E4808.658
G1 X34.86 Y-31.13 Z2.51 F4800.0 E4808.673
G1 X33.14 Y-32.87 Z2.51 F4800.0 E4808.802
G1 X32.86 Y-32.87 Z2.51 F4800.0 E4808.817
G1 X31.14 Y-31.13 Z2.51 F4800.0 E4808.947
G1 X30.86 Y-31.13 Z2.51 F4800.0 E4808.961
G1 X29.14 Y-32.87 Z2.51 F4800.0 E4809.091
G1 X28.86 Y-32.87 Z2.51 F4800.0 E4809.106
G1 X27.14 Y-31.13 Z2.51 F4800.0 E4809.235
G1 X26.86 Y-31.13 Z2.51 F4800.0 E4809.25
G1 X25.14 Y-32.87 Z2.51 F4800.0 E4809.38
G1 X24.86 Y-32.87 Z2.51 F4800.0 E4809.394
G1 X23.14 Y-31.13 Z2.51 F4800.0 E4809.524
G1 X22.86 Y-31.13 Z2.51 F4800.0 E4809.539
G1 X21.14 Y-32.87 Z2.51 F4800.0 E4809.668
G1 X20.86 Y-32.87 Z2.51 F4800.0 E4809.683
G1 X19.14 Y-31.13 Z2.51 F4800.0 E4809.813
G1 X18.86 Y-31.13 Z2.51 F4800.0 E4809.827
G1 X17.14 Y-32.87 Z2.51 F4800.0 E4809.957
G1 X16.86 Y-32.87 Z2.51 F4800.0 E4809.972
G1 X15.14 Y-31.13 Z2.51 F4800.0 E4810.101
G1 X14.86 Y-31.13 Z2.51 F4800.0 E4810.116
G1 X13.14 Y-32.87 Z2.51 F4800.0 E4810.246
G1 X12.86 Y-32.87 Z2.51 F4800.0 E4810.26
G1 X11.14 Y-31.13 Z2.51 F4800.0 E4810.39
G1 X10.86 Y-31.13 Z2.51 F4800.0 E4810.405
G1 X9.14 Y-32.87 Z2.51 F4800.0 E4810.534
G1 X8.86 Y-32.87 Z2.51 F4800.0 E4810.549
G1 X7.14 Y-31.13 Z2.51 F4800.0 E4810.679
G1 X6.86 Y-31.13 Z2.51 F4800.0 E4810.693
G1 X5.14 Y-32.87 Z2.51 F4800.0 E4810.823
G1 X4.86 Y-32.87 Z2.51 F4800.0 E4810.838
G1 X3.14 Y-31.13 Z2.51 F4800.0 E4810.967
G1 X2.86 Y-31.13 Z2.51 F4800.0 E4810.982
G1 X1.14 Y-32.87 Z2.51 F4800.0 E4811.112
G1 X0.86 Y-32.87 Z2.51 F4800.0 E4811.126
G1 X-0.86 Y-31.13 Z2.51 F4800.0 E4811.256
G1 X-1.14 Y-31.13 Z2.51 F4800.0 E4811.271
G1 X-2.86 Y-32.87 Z2.51 F4800.0 E4811.4
G1 X-3.14 Y-32.87 Z2.51 F4800.0 E4811.415
G1 X-4.86 Y-31.13 Z2.51 F4800.0 E4811.545
G1 X-5.14 Y-31.13 Z2.51 F4800.0 E4811.559
G1 X-6.86 Y-32.87 Z2.51 F4800.0 E4811.689
G1 X-7.14 Y-32.87 Z2.51 F4800.0 E4811.704
G1 X-8.86 Y-31.13 Z2.51 F4800.0 E4811.833
G1 X-9.14 Y-31.13 Z2.51 F4800.0 E4811.848
G1 X-10.86 Y-32.87 Z2.51 F4800.0 E4811.978
G1 X-11.14 Y-32.87 Z2.51 F4800.0 E4811.992
G1 X-12.86 Y-31.13 Z2.51 F4800.0 E4812.122
G1 X-13.14 Y-31.13 Z2.51 F4800.0 E4812.137
G1 X-14.86 Y-32.87 Z2.51 F4800.0 E4812.266
G1 X-15.14 Y-32.87 Z2.51 F4800.0 E4812.281
G1 X-16.86 Y-31.13 Z2.51 F4800.0 E4812.411
G1 X-17.14 Y-31.13 Z2.51 F4800.0 E4812.425
G1 X-18.86 Y-32.87 Z2.51 F4800.0 E4812.555
G1 X-19.14 Y-32.87 Z2.51 F4800.0 E4812.57
G1 X-20.86 Y-31.13 Z2.51 F4800.0 E4812.699
G1 X-21.14 Y-31.13 Z2.51 F4800.0 E4812.714
G1 X-22.86 Y-32.87 Z2.51 F4800.0 E4812.844
G1 X-23.14 Y-32.87 Z2.51 F4800.0 E4812.858
G1 X-24.86 Y-31.13 Z2.51 F4800.0 E4812.988
G1 X-25.14 Y-31.13 Z2.51 F4800.0 E4813.003
G1 X-26.86 Y-32.87 Z2.51 F4800.0 E4813.132
G1 X-27.14 Y-32.87 Z2.51 F4800.0 E4813.147
G1 X-28.86 Y-31.13 Z2.51 F4800.0 E4813.277
G1 X-29.14 Y-31.13 Z2.51 F4800.0 E4813.291
G1 X-30.86 Y-32.87 Z2.51 F4800.0 E4813.421
G1 X-31.14 Y-32.87 Z2.51 F4800.0 E4813.436
G1 X-32.86 Y-31.13 Z2.51 F4800.0 E4813.565
G1 X-33.14 Y-31.13 Z2.51 F4800.0 E4813.58
G1 X-34.86 Y-32.87 Z2.51 F4800.0 E4813.71
G1 X-35.14 Y-32.87 Z2.51 F4800.0 E4813.724
G1 X-36.86 Y-31.13 Z2.51 F4800.0 E4813.854
G1 X-37.14 Y-31.13 Z2.51 F4800.0 E4813.869
G1 X-38.86 Y-32.87 Z2.51 F4800.0 E4813.998
G1 X-39.14 Y-32.87 Z2.51 F4800.0 E4814.013
G1 X-40.86 Y-31.13 Z2.51 F4800.0 E4814.143
G1 X-41.14 Y-31.13 Z2.51 F4800.0 E4814.157
G1 X-42.86 Y-32.87 Z2.51 F4800.0 E4814.287
G1 X-43.14 Y-32.87 Z2.51 F4800.0 E4814.302
G1 X-44.86 Y-31.13 Z2.51 F4800.0 E4814.431
G1 X-45.14 Y-31.13 Z2.51 F4800.0 E4814.446
G1 X-46.86 Y-32.87 Z2.51 F4800.0 E4814.576
G1 X-47.14 Y-32.87 Z2.51 F4800.0 E4814.59
G1 X-48.86 Y-31.13 Z2.51 F4800.0 E4814.72
G1 X-49.14 Y-31.13 Z2.51 F4800.0 E4814.735
G1 X-50.86 Y-32.87 Z2.51 F4800.0 E4814.864
G1 X-51.14 Y-32.87 Z2.51 F4800.0 E4814.879
G1 X-52.86 Y-31.13 Z2.51 F4800.0 E4815.009
G1 X-53.14 Y-31.13 Z2.51 F4800.0 E4815.023
G1 X-54.12 Y-30.8 Z2.51 F4800.0 E4815.078
G1 X-54.12 Y-34.0 Z2.51 F4800.0 E4815.247
G1 X-51.14 Y-33.13 Z2.51 F4800.0 E4815.411
G1 X49.14 Y-33.13 Z2.51 F4800.0 E4820.708
G1 X54.12 Y-32.4 Z2.51 F4800.0 E4820.974
G1 X54.12 Y-34.8 Z2.51 F4800.0 E4821.101
G1 X-54.12 Y-34.8 Z2.51 F4800.0 E4826.819
G1 X-54.12 Y-34.4 Z2.51 F4800.0 E4826.84
G1 F1200.0
G1 E4825.84
G1 F4800.0
M103
G1 X54.12 Y-0.4 Z2.51 F4200.0
G1 F1200.0
G1 E4826.84
G1 F4200.0
M101
G1 X54.12 Y0.8 Z2.51 F4800.0 E4826.903
G1 X50.86 Y0.87 Z2.51 F4800.0 E4827.076
G1 X49.14 Y-0.87 Z2.51 F4800.0 E4827.205
G1 X48.86 Y-0.87 Z2.51 F4800.0 E4827.22
G1 X47.14 Y0.87 Z2.51 F4800.0 E4827.349
G1 X46.86 Y0.87 Z2.51 F4800.0 E4827.364
G1 X45.14 Y-0.87 Z2.51 F4800.0 E4827.494
G1 X44.86 Y-0.87 Z2.51 F4800.0 E4827.509
G1 X43.14 Y0.87 Z2.51 F4800.0 E4827.638
G1 X42.86 Y0.87 Z2.51 F4800.0 E4827.653
G1 X41.14 Y-0.87 Z2.51 F4800.0 E4827.782
G1 X40.86 Y-0.87 Z2.51 F4800.0 E4827.797
G1 X39.14 Y0.87 Z2.51 F4800.0 E4827.927
G1 X38.86 Y0.87 Z2.51 F4800.0 E4827.942
G1 X37.14 Y-0.87 Z2.51 F4800.0 E4828.071
G1 X36.86 Y-0.87 Z2.51 F4800.0 E4828.086
G1 X35.14 Y0.87 Z2.51 F4800.0 E4828.215
G1 X34.86 Y0.87 Z2.51 F4800.0 E4828.23
G1 X33.14 Y-0.87 Z2.51 F4800.0 E4828.36
G1 X32.86 Y-0.87 Z2.51 F4800.0 E4828.375
G1 X31.14 Y0.87 Z2.51 F4800.0 E4828.504
G1 X30.86 Y0.87 Z2.51 F4800.0 E4828.519
G1 X29.14 Y-0.87 Z2.51 F4800.0 E4828.648
G1 X28.86 Y-0.87 Z2.51 F4800.0 E4828.663
G1 X27.14 Y0.87 Z2.51 F4800.0 E4828.793
G1 X26.86 Y0.87 Z2.51 F4800.0 E4828.808
G1 X25.14 Y-0.87 Z2.51 F4800.0 E4828.937
G1 X24.86 Y-0.87 Z2.51 F4800.0 E4828.952
G1 X23.14 Y0.87 Z2.51 F4800.0 E4829.081
G1 X22.86 Y0.87 Z2.51 F4800.0 E4829.096
G1 X21.14 Y-0.87 Z2.51 F4800.0 E4829.226
G1 X20.86 Y-0.87 Z2.51 F4800.0 E4829.241
G1 X19.14 Y0.87 Z2.51 F4800.0 E4829.37
G1 X18.86 Y0.87 Z2.51 F4800.0 E4829.385
G1 X17.14 Y-0.87 Z2.51 F4800.0 E4829.514
G1 X16.86 Y-0.87 Z2.51 F4800.0 E4829.529
G1 X15.14 Y0.87 Z2.51 F4800.0 E4829.659
G1 X14.86 Y0.87 Z2.51 F4800.0 E4829.674
G1 X13.14 Y-0.87 Z2.51 F4800.0 E4829.803
G1 X12.86 Y-0.87 Z2.51 F4800.0 E4829.818
G1 X11.14 Y0.87 Z2.51 F4800.0 E4829.947
G1 X10.86 Y0.87 Z2.51 F4800.0 E4829.962
G1 X9.14 Y-0.87 Z2.51 F4800.0 E4830.092
G1 X8.86 Y-0.87 Z2.51 F4800.0 E4830.107
G1 X7.14 Y0.87 Z2.51 F4800.0 E4830.236
G1 X6.86 Y0.87 Z2.51 F4800.0 E4830.251
G1 X5.14 Y-0.87 Z2.51 F4800.0 E4830.38
G1 X4.86 Y-0.87 Z2.51 F4800.0 E4830.395
G1 X3.14 Y0.87 Z2.51 F4800.0 E4830.525
G1 X2.86 Y0.87 Z2.51 F4800.0 E4830.54
G1 X1.14 Y-0.87 Z2.51 F4800.0 E4830.669
G1 X0.86 Y-0.87 Z2.51 F4800.0 E4830.684
G1 X-0.86 Y0.87 Z2.51 F4800.0 E4830.814
G1 X-1.14 Y0.87 Z2.51 F4800.0 E4830.828
G1 X-2.86 Y-0.87 Z2.51 F4800.0 E4830.958
G1 X-3.14 Y-0.87 Z2.51 F4800.0 E4830.973
G1 X-4.86 Y0.87 Z2.51 F4800.0 E4831.102
G1 X-5.14 Y0.87 Z2.51 F4800.0 E4831.117
G1 X-6.86 Y-0.87 Z2.51 F4800.0 E4831.247
G1 X-7.14 Y-0.87 Z2.51 F4800.0 E4831.261
G1 X-8.86 Y0.87 Z2.51 F4800.0 E4831.391
G1 X-9.14 Y0.87 Z2.51 F4800.0 E4831.406
G1 X-10.86 Y-0.87 Z2.51 F4800.0 E4831.535
G1 X-11.14 Y-0.87 Z2.51 F4800.0 E4831.55
G1 X-12.86 Y0.87 Z2.51 F4800.0 E4831.68
G1 X-13.14 Y0.87 Z2.51 F4800.0 E4831.694
G1 X-14.86 Y-0.87 Z2.51 F4800.0 E4831.824
G1 X-15.14 Y-0.87 Z2.51 F4800.0 E4831.839
G1 X-16.86 Y0.87 Z2.51 F4800.0 E4831.968
G1 X-17.14 Y0.87 Z2.51 F4800.0 E4831.983
G1 X-18.86 Y-0.87 Z2.51 F4800.0 E4832.113
G1 X-19.14 Y-0.87 Z2.51 F4800.0 E4832.127
G1 X-20.86 Y0.87 Z2.51 F4800.0 E4832.257
G1 X-21.14 Y0.87 Z2.51 F4800.0 E4832.272
G1 X-22.86 Y-0.87 Z2.51 F4800.0 E4832.401
G1 X-23.14 Y-0.87 Z2.51 F4800.0 E4832.416
G1 X-24.86 Y0.87 Z2.51 F4800.0 E4832.546
G1 X-25.14 Y0.87 Z2.51 F4800.0 E4832.56
G1 X-26.86 Y-0.87 Z2.51 F4800.0 E4832.69
G1 X-27.14 Y-0.87 Z2.51 F4800.0 E4832.705
G1 X-28.86 Y0.87 Z2.51 F4800.0 E4832.834
G1 X-29.14 Y0.87 Z2.51 F4800.0 E4832.849
G1 X-30.86 Y-0.87 Z2.51 F4800.0 E4832.979
G1 X-31.14 Y-0.87 Z2.51 F4800.0 E4832.993
G1 X-32.86 Y0.87 Z2.51 F4800.0 E4833.123
G1 X-33.14 Y0.87 Z2.51 F4800.0 E4833.138
G1 X-34.86 Y-0.87 Z2.51 F4800.0 E4833.267
G1 X-35.14 Y-0.87 Z2.51 F4800.0 E4833.282
G1 X-36.86 Y0.87 Z2.51 F4800.0 E4833.412
G1 X-37.14 Y0.87 Z2.51 F4800.0 E4833.426
G1 X-38.86 Y-0.87 Z2.51 F4800.0 E4833.556
G1 X-39.14 Y-0.87 Z2.51 F4800.0 E4833.571
G1 X-40.86 Y0.87 Z2.51 F4800.0 E4833.7
G1 X-41.14 Y0.87 Z2.51 F4800.0 E4833.715
G1 X-42.86 Y-0.87 Z2.51 F4800.0 E4833.845
G1 X-43.14 Y-0.87 Z2.51 F4800.0 E4833.859
G1 X-44.86 Y0.87 Z2.51 F4800.0 E4833.989
G1 X-45.14 Y0.87 Z2.51 F4800.0 E4834.004
G1 X-46.86 Y-0.87 Z2.51 F4800.0 E4834.133
G1 X-47.14 Y-0.87 Z2.51 F4800.0 E4834.148
G1 X-48.86 Y0.87 Z2.51 F4800.0 E4834.278
G1 X-49.14 Y0.87 Z2.51 F4800.0 E4834.292
G1 X-50.86 Y-0.87 Z2.51 F4800.0 E4834.422
G1 X-51.14 Y-0.87 Z2.51 F4800.0 E4834.437
G1 X-52.86 Y0.87 Z2.51 F4800.0 E4834.566
G1 X-53.14 Y0.87 Z2.51 F4800.0 E4834.581
G1 X-54.12 Y-0.4 Z2.51 F4800.0 E4834.666
G1 X-54.12 Y3.6 Z2.51 F4800.0 E4834.877
G1 X-53.72 Y3.2 Z2.51 F4800.0 E4834.907
G1 X-53.14 Y1.13 Z2.51 F4800.0 E4835.021
G1 X-52.86 Y1.13 Z2.51 F4800.0 E4835.036
G1 X-51.14 Y2.87 Z2.51 F4800.0 E4835.165
G1 X-50.86 Y2.87 Z2.51 F4800.0 E4835.18
G1 X-49.14 Y1.13 Z2.51 F4800.0 E4835.31
G1 X-48.86 Y1.13 Z2.51 F4800.0 E4835.324
G1 X-47.14 Y2.87 Z2.51 F4800.0 E4835.454
G1 X-46.86 Y2.87 Z2.51 F4800.0 E4835.469
G1 X-45.14 Y1.13 Z2.51 F4800.0 E4835.598
G1 X-44.86 Y1.13 Z2.51 F4800.0 E4835.613
G1 X-43.14 Y2.87 Z2.51 F4800.0 E4835.743
G1 X-42.86 Y2.87 Z2.51 F4800.0 E4835.757
G1 X-41.14 Y1.13 Z2.51 F4800.0 E4835.887
G1 X-40.86 Y1.13 Z2.51 F4800.0 E4835.902
G1 X-39.14 Y2.87 Z2.51 F4800.0 E4836.031
G1 X-38.86 Y2.87 Z2.51 F4800.0 E4836.046
G1 X-37.14 Y1.13 Z2.51 F4800.0 E4836.176
G1 X-36.86 Y1.13 Z2.51 F4800.0 E4836.19
G1 X-35.14 Y2.87 Z2.51 F4800.0 E4836.32
G1 X-34.86 Y2.87 Z2.51 F4800.0 E4836.335
G1 X-33.14 Y1.13 Z2.51 F4800.0 E4836.464
G1 X-32.86 Y1.13 Z2.51 F4800.0 E4836.479
G1 X-31.14 Y2.87 Z2.51 F4800.0 E4836.609
G1 X-30.86 Y2.87 Z2.51 F4800.0 E4836.623
G1 X-29.14 Y1.13 Z2.51 F4800.0 E4836.753
G1 X-28.86 Y1.13 Z2.51 F4800.0 E4836.768
G1 X-27.14 Y2.87 Z2.51 F4800.0 E4836.897
G1 X-26.86 Y2.87 Z2.51 F4800.0 E4836.912
G1 X-25.14 Y1.13 Z2.51 F4800.0 E4837.042
G1 X-24.86 Y1.13 Z2.51 F4800.0 E4837.056
G1 X-23.14 Y2.87 Z2.51 F4800.0 E4837.186
G1 X-22.86 Y2.87 Z2.51 F4800.0 E4837.201
G1 X-21.14 Y1.13 Z2.51 F4800.0 E4837.33
G1 X-20.86 Y1.13 Z2.51 F4800.0 E4837.345
G1 X-19.14 Y2.87 Z2.51 F4800.0 E4837.475
G1 X-18.86 Y2.87 Z2.51 F4800.0 E4837.489
G1 X-17.14 Y1.13 Z2.51 F4800.0 E4837.619
G1 X-16.86 Y1.13 Z2.51 F4800.0 E4837.634
G1 X-15.14 Y2.87 Z2.51 F4800.0 E4837.763
G1 X-14.86 Y2.87 Z2.51 F4800.0 E4837.778
G1 X-13.14 Y1.13 Z2.51 F4800.0 E4837.908
G1 X-12.86 Y1.13 Z2.51 F4800.0 E4837.922
G1 X-11.14 Y2.87 Z2.51 F4800.0 E4838.052
G1 X-10.86 Y2.87 Z2.51 F4800.0 E4838.067
G1 X-9.14 Y1.13 Z2.51 F4800.0 E4838.196
G1 X-8.86 Y1.13 Z2.51 F4800.0 E4838.211
G1 X-7.14 Y2.87 Z2.51 F4800.0 E4838.341
G1 X-6.86 Y2.87 Z2.51 F4800.0 E4838.355
G1 X-5.14 Y1.13 Z2.51 F4800.0 E4838.485
G1 X-4.86 Y1.13 Z2.51 F4800.0 E4838.5
G1 X-3.14 Y2.87 Z2.51 F4800.0 E4838.629
G1 X-2.86 Y2.87 Z2.51 F4800.0 E4838.644
G1 X-1.14 Y1.13 Z2.51 F4800.0 E4838.774
G1 X-0.86 Y1.13 Z2.51 F4800.0 E4838.788
G1 X0.86 Y2.87 Z2.51 F4800.0 E4838.918
G1 X1.14 Y2.87 Z2.51 F4800.0 E4838.933
G1 X2.86 Y1.13 Z2.51 F4800.0 E4839.062
G1 X3.14 Y1.13 Z2.51 F4800.0 E4839.077
G1 X4.86 Y2.87 Z2.51 F4800.0 E4839.207
G1 X5.14 Y2.87 Z2.51 F4800.0 E4839.221
G1 X6.86 Y1.13 Z2.51 F4800.0 E4839.351
G1 X7.14 Y1.13 Z2.51 F4800.0 E4839.366
G1 X8.86 Y2.87 Z2.51 F4800.0 E4839.495
G1 X9.14 Y2.87 Z2.51 F4800.0 E4839.51
G1 X10.86 Y1.13 Z2.51 F4800.0 E4839.64
G1 X11.14 Y1.13 Z2.51 F4800.0 E4839.654
G1 X12.86 Y2.87 Z2.51 F4800.0 E4839.784
G1 X13.14 Y2.87 Z2.51 F4800.0 E4839.799
G1 X14.86 Y1.13 Z2.51 F4800.0 E4839.928
G1 X15.14 Y1.13 Z2.51 F4800.0 E4839.943
G1 X16.86 Y2.87 Z2.51 F4800.0 E4840.073
G1 X17.14 Y2.87 Z2.51 F4800.0 E4840.087
G1 X18.86 Y1.13 Z2.51 F4800.0 E4840.217
G1 X19.14 Y1.13 Z2.51 F4800.0 E4840.232
G1 X20.86 Y2.87 Z2.51 F4800.0 E4840.361
G1 X21.14 Y2.87 Z2.51 F4800.0 E4840.376
G1 X22.86 Y1.13 Z2.51 F4800.0 E4840.506
G1 X23.14 Y1.13 Z2.51 F4800.0 E4840.52
G1 X24.86 Y2.87 Z2.51 F4800.0 E4840.65
G1 X25.14 Y2.87 Z2.51 F4800.0 E4840.665
G1 X26.86 Y1.13 Z2.51 F4800.0 E4840.794
G1 X27.14 Y1.13 Z2.51 F4800.0 E4840.809
G1 X28.86 Y2.87 Z2.51 F4800.0 E4840.939
G1 X29.14 Y2.87 Z2.51 F4800.0 E4840.953
G1 X30.86 Y1.13 Z2.51 F4800.0 E4841.083
G1 X31.14 Y1.13 Z2.51 F4800.0 E4841.098
G1 X32.86 Y2.87 Z2.51 F4800.0 E4841.227
G1 X33.14 Y2.87 Z2.51 F4800.0 E4841.242
G1 X34.86 Y1.13 Z2.51 F4800.0 E4841.372
G1 X35.14 Y1.13 Z2.51 F4800.0 E4841.386
G1 X36.86 Y2.87 Z2.51 F4800.0 E4841.516
G1 X37.14 Y2.87 Z2.51 F4800.0 E4841.531
G1 X38.86 Y1.13 Z2.51 F4800.0 E4841.66
G1 X39.14 Y1.13 Z2.51 F4800.0 E4841.675
G1 X40.86 Y2.87 Z2.51 F4800.0 E4841.805
G1 X41.14 Y2.87 Z2.51 F4800.0 E4841.819
G1 X42.86 Y1.13 Z2.51 F4800.0 E4841.949
G1 X43.14 Y1.13 Z2.51 F4800.0 E4841.964
G1 X44.86 Y2.87 Z2.51 F4800.0 E4842.093
G1 X45.14 Y2.87 Z2.51 F4800.0 E4842.108
G1 X46.86 Y1.13 Z2.51 F4800.0 E4842.238
G1 X47.14 Y1.13 Z2.51 F4800.0 E4842.252
G1 X48.86 Y2.87 Z2.51 F4800.0 E4842.382
G1 X49.14 Y2.87 Z2.51 F4800.0 E4842.397
G1 X50.86 Y1.13 Z2.51 F4800.0 E4842.526
G1 X54.12 Y1.2 Z2.51 F4800.0 E4842.699
G1 X54.12 Y5.2 Z2.51 F4800.0 E4842.91
G1 X50.86 Y4.87 Z2.51 F4800.0 E4843.083
G1 X49.14 Y3.13 Z2.51 F4800.0 E4843.212
G1 X48.86 Y3.13 Z2.51 F4800.0 E4843.227
G1 X47.14 Y4.87 Z2.51 F4800.0 E4843.357
G1 X46.86 Y4.87 Z2.51 F4800.0 E4843.372
G1 X45.14 Y3.13 Z2.51 F4800.0 E4843.501
G1 X44.86 Y3.13 Z2.51 F4800.0 E4843.516
G1 X43.14 Y4.87 Z2.51 F4800.0 E4843.645
G1 X42.86 Y4.87 Z2.51 F4800.0 E4843.66
G1 X41.14 Y3.13 Z2.51 F4800.0 E4843.79
G1 X40.86 Y3.13 Z2.51 F4800.0 E4843.805
G1 X39.14 Y4.87 Z2.51 F4800.0 E4843.934
G1 X38.86 Y4.87 Z2.51 F4800.0 E4843.949
G1 X37.14 Y3.13 Z2.51 F4800.0 E4844.078
G1 X36.86 Y3.13 Z2.51 F4800.0 E4844.093
G1 X35.14 Y4.87 Z2.51 F4800.0 E4844.223
G1 X34.86 Y4.87 Z2.51 F4800.0 E4844.238
G1 X33.14 Y3.13 Z2.51 F4800.0 E4844.367
G1 X32.86 Y3.13 Z2.51 F4800.0 E4844.382
G1 X31.14 Y4.87 Z2.51 F4800.0 E4844.511
G1 X30.86 Y4.87 Z2.51 F4800.0 E4844.526
G1 X29.14 Y3.13 Z2.51 F4800.0 E4844.656
G1 X28.86 Y3.13 Z2.51 F4800.0 E4844.671
G1 X27.14 Y4.87 Z2.51 F4800.0 E4844.8
G1 X26.86 Y4.87 Z2.51 F4800.0 E4844.815
G1 X25.14 Y3.13 Z2.51 F4800.0 E4844.944
G1 X24.86 Y3.13 Z2.51 F4800.0 E4844.959
G1 X23.14 Y4.87 Z2.51 F4800.0 E4845.089
G1 X22.86 Y4.87 Z2.51 F4800.0 E4845.104
G1 X21.14 Y3.13 Z2.51 F4800.0 E4845.233
G1 X20.86 Y3.13 Z2.51 F4800.0 E4845.248
G1 X19.14 Y4.87 Z2.51 F4800.0 E4845.377
G1 X18.86 Y4.87 Z2.51 F4800.0 E4845.392
G1 X17.14 Y3.13 Z2.51 F4800.0 E4845.522
G1 X16.86 Y3.13 Z2.51 F4800.0 E4845.537
G1 X15.14 Y4.87 Z2.51 F4800.0 E4845.666
G1 X14.86 Y4.87 Z2.51 F4800.0 E4845.681
G1 X13.14 Y3.13 Z2.51 F4800.0 E4845.81
G1 X12.86 Y3.13 Z2.51 F4800.0 E4845.825
G1 X11.14 Y4.87 Z2.51 F4800.0 E4845.955
G1 X10.86 Y4.87 Z2.51 F4800.0 E4845.97
G1 X9.14 Y3.13 Z2.51 F4800.0 E4846.099
G1 X8.86 Y3.13 Z2.51 F4800.0 E4846.114
G1 X7.14 Y4.87 Z2.51 F4800.0 E4846.243
G1 X6.86 Y4.87 Z2.51 F4800.0 E4846.258
G1 X5.14 Y3.13 Z2.51 F4800.0 E4846.388
G1 X4.86 Y3.13 Z2.51 F4800.0 E4846.403
G1 X3.14 Y4.87 Z2.51 F4800.0 E4846.532
G1 X2.86 Y4.87 Z2.51 F4800.0 E4846.547
G1 X1.14 Y3.13 Z2.51 F4800.0 E4846.676
G1 X0.86 Y3.13 Z2.51 F4800.0 E4846.691
G1 X-0.86 Y4.87 Z2.51 F4800.0 E4846.821
G1 X-1.14 Y4.87 Z2.51 F4800.0 E4846.836
G1 X-2.86 Y3.13 Z2.51 F4800.0 E4846.965
G1 X-3.14 Y3.13 Z2.51 F4800.0 E4846.98
G1 X-4.86 Y4.87 Z2.51 F4800.0 E4847.109
G1 X-5.14 Y4.87 Z2.51 F4800.0 E4847.124
G1 X-6.86 Y3.13 Z2.51 F4800.0 E4847.254
G1 X-7.14 Y3.13 Z2.51 F4800.0 E4847.269
G1 X-8.86 Y4.87 Z2.51 F4800.0 E4847.398
G1 X-9.14 Y4.87 Z2.51 F4800.0 E4847.413
G1 X-10.86 Y3.13 Z2.51 F4800.0 E4847.542
G1 X-11.14 Y3.13 Z2.51 F4800.0 E4847.557
G1 X-12.86 Y4.87 Z2.51 F4800.0 E4847.687
G1 X-13.14 Y4.87 Z2.51 F4800.0 E4847.702
G1 X-14.86 Y3.13 Z2.51 F4800.0 E4847.831
G1 X-15.14 Y3.13 Z2.51 F4800.0 E4847.846
G1 X-16.86 Y4.87 Z2.51 F4800.0 E4847.975
G1 X-17.14 Y4.87 Z2.51 F4800.0 E4847.99
G1 X-18.86 Y3.13 Z2.51 F4800.0 E4848.12
G1 X-19.14 Y3.13 Z2.51 F4800.0 E4848.135
G1 X-20.86 Y4.87 Z2.51 F4800.0 E4848.264
G1 X-21.14 Y4.87 Z2.51 F4800.0 E4848.279
G1 X-22.86 Y3.13 Z2.51 F4800.0 E4848.408
G1 X-23.14 Y3.13 Z2.51 F4800.0 E4848.423
G1 X-24.86 Y4.87 Z2.51 F4800.0 E4848.553
G1 X-25.14 Y4.87 Z2.51 F4800.0 E4848.568
G1 X-26.86 Y3.13 Z2.51 F4800.0 E4848.697
G1 X-27.14 Y3.13 Z2.51 F4800.0 E4848.712
G1 X-28.86 Y4.87 Z2.51 F4800.0 E4848.841
G1 X-29.14 Y4.87 Z2.51 F4800.0 E4848.856
G1 X-30.86 Y3.13 Z2.51 F4800.0 E4848.986
G1 X-31.14 Y3.13 Z2.51 F4800.0 E4849.001
G1 X-32.86 Y4.87 Z2.51 F4800.0 E4849.13
G1 X-33.14 Y4.87 Z2.51 F4800.0 E4849.145
G1 X-34.86 Y3.13 Z2.51 F4800.0 E4849.274
G1 X-35.14 Y3.13 Z2.51 F4800.0 E4849.289
G1 X-36.86 Y4.87 Z2.51 F4800.0 E4849.419
G1 X-37.14 Y4.87 Z2.51 F4800.0 E4849.434
G1 X-38.86 Y3.13 Z2.51 F4800.0 E4849.563
G1 X-39.14 Y3.13 Z2.51 F4800.0 E4849.578
G1 X-40.86 Y4.87 Z2.51 F4800.0 E4849.708
G1 X-41.14 Y4.87 Z2.51 F4800.0 E4849.722
G1 X-42.86 Y3.13 Z2.51 F4800.0 E4849.852
G1 X-43.14 Y3.13 Z2.51 F4800.0 E4849.867
G1 X-44.86 Y4.87 Z2.51 F4800.0 E4849.996
G1 X-45.14 Y4.87 Z2.51 F4800.0 E4850.011
G1 X-46.86 Y3.13 Z2.51 F4800.0 E4850.141
G1 X-47.14 Y3.13 Z2.51 F4800.0 E4850.155
G1 X-48.86 Y4.87 Z2.51 F4800.0 E4850.285
G1 X-49.14 Y4.87 Z2.51 F4800.0 E4850.3
G1 X-50.86 Y3.13 Z2.51 F4800.0 E4850.429
G1 X-51.14 Y3.13 Z2.51 F4800.0 E4850.444
G1 X-52.86 Y4.87 Z2.51 F4800.0 E4850.574
G1 X-53.14 Y4.87 Z2.51 F4800.0 E4850.588
G1 X-54.12 Y4.0 Z2.51 F4800.0 E4850.658
G1 X-54.12 Y7.6 Z2.51 F4800.0 E4850.848
G1 X-53.72 Y7.2 Z2.51 F4800.0 E4850.878
G1 X-53.14 Y5.13 Z2.51 F4800.0 E4850.991
G1 X-52.86 Y5.13 Z2.51 F4800.0 E4851.006
G1 X-51.14 Y6.87 Z2.51 F4800.0 E4851.136
G1 X-50.86 Y6.87 Z2.51 F4800.0 E4851.151
G1 X-49.14 Y5.13 Z2.51 F4800.0 E4851.28
G1 X-48.86 Y5.13 Z2.51 F4800.0 E4851.295
G1 X-47.14 Y6.87 Z2.51 F4800.0 E4851.424
G1 X-46.86 Y6.87 Z2.51 F4800.0 E4851.439
G1 X-45.14 Y5.13 Z2.51 F4800.0 E4851.569
G1 X-44.86 Y5.13 Z2.51 F4800.0 E4851.584
G1 X-43.14 Y6.87 Z2.51 F4800.0 E4851.713
G1 X-42.86 Y6.87 Z2.51 F4800.0 E4851.728
G1 X-41.14 Y5.13 Z2.51 F4800.0 E4851.857
G1 X-40.86 Y5.13 Z2.51 F4800.0 E4851.872
G1 X-39.14 Y6.87 Z2.51 F4800.0 E4852.002
G1 X-38.86 Y6.87 Z2.51 F4800.0 E4852.017
G1 X-37.14 Y5.13 Z2.51 F4800.0 E4852.146
G1 X-36.86 Y5.13 Z2.51 F4800.0 E4852.161
G1 X-35.14 Y6.87 Z2.51 F4800.0 E4852.29
G1 X-34.86 Y6.87 Z2.51 F4800.0 E4852.305
G1 X-33.14 Y5.13 Z2.51 F4800.0 E4852.435
G1 X-32.86 Y5.13 Z2.51 F4800.0 E4852.45
G1 X-31.14 Y6.87 Z2.51 F4800.0 E4852.579
G1 X-30.86 Y6.87 Z2.51 F4800.0 E4852.594
G1 X-29.14 Y5.13 Z2.51 F4800.0 E4852.724
G1 X-28.86 Y5.13 Z2.51 F4800.0 E4852.738
G1 X-27.14 Y6.87 Z2.51 F4800.0 E4852.868
G1 X-26.86 Y6.87 Z2.51 F4800.0 E4852.883
G1 X-25.14 Y5.13 Z2.51 F4800.0 E4853.012
G1 X-24.86 Y5.13 Z2.51 F4800.0 E4853.027
G1 X-23.14 Y6.87 Z2.51 F4800.0 E4853.157
G1 X-22.86 Y6.87 Z2.51 F4800.0 E4853.171
G1 X-21.14 Y5.13 Z2.51 F4800.0 E4853.301
G1 X-20.86 Y5.13 Z2.51 F4800.0 E4853.316
G1 X-19.14 Y6.87 Z2.51 F4800.0 E4853.445
G1 X-18.86 Y6.87 Z2.51 F4800.0 E4853.46
G1 X-17.14 Y5.13 Z2.51 F4800.0 E4853.59
G1 X-16.86 Y5.13 Z2.51 F4800.0 E4853.604
G1 X-15.14 Y6.87 Z2.51 F4800.0 E4853.734
G1 X-14.86 Y6.87 Z2.51 F4800.0 E4853.749
G1 X-13.14 Y5.13 Z2.51 F4800.0 E4853.878
G1 X-12.86 Y5.13 Z2.51 F4800.0 E4853.893
G1 X-11.14 Y6.87 Z2.51 F4800.0 E4854.023
G1 X-10.86 Y6.87 Z2.51 F4800.0 E4854.037
G1 X-9.14 Y5.13 Z2.51 F4800.0 E4854.167
G1 X-8.86 Y5.13 Z2.51 F4800.0 E4854.182
G1 X-7.14 Y6.87 Z2.51 F4800.0 E4854.311
G1 X-6.86 Y6.87 Z2.51 F4800.0 E4854.326
G1 X-5.14 Y5.13 Z2.51 F4800.0 E4854.456
G1 X-4.86 Y5.13 Z2.51 F4800.0 E4854.47
G1 X-3.14 Y6.87 Z2.51 F4800.0 E4854.6
G1 X-2.86 Y6.87 Z2.51 F4800.0 E4854.615
G1 X-1.14 Y5.13 Z2.51 F4800.0 E4854.744
G1 X-0.86 Y5.13 Z2.51 F4800.0 E4854.759
G1 X0.86 Y6.87 Z2.51 F4800.0 E4854.889
G1 X1.14 Y6.87 Z2.51 F4800.0 E4854.903
G1 X2.86 Y5.13 Z2.51 F4800.0 E4855.033
G1 X3.14 Y5.13 Z2.51 F4800.0 E4855.048
G1 X4.86 Y6.87 Z2.51 F4800.0 E4855.177
G1 X5.14 Y6.87 Z2.51 F4800.0 E4855.192
G1 X6.86 Y5.13 Z2.51 F4800.0 E4855.322
G1 X7.14 Y5.13 Z2.51 F4800.0 E4855.336
G1 X8.86 Y6.87 Z2.51 F4800.0 E4855.466
G1 X9.14 Y6.87 Z2.51 F4800.0 E4855.481
G1 X10.86 Y5.13 Z2.51 F4800.0 E4855.61
G1 X11.14 Y5.13 Z2.51 F4800.0 E4855.625
G1 X12.86 Y6.87 Z2.51 F4800.0 E4855.755
G1 X13.14 Y6.87 Z2.51 F4800.0 E4855.769
G1 X14.86 Y5.13 Z2.51 F4800.0 E4855.899
G1 X15.14 Y5.13 Z2.51 F4800.0 E4855.914
G1 X16.86 Y6.87 Z2.51 F4800.0 E4856.043
G1 X17.14 Y6.87 Z2.51 F4800.0 E4856.058
G1 X18.86 Y5.13 Z2.51 F4800.0 E4856.188
G1 X19.14 Y5.13 Z2.51 F4800.0 E4856.202
G1 X20.86 Y6.87 Z2.51 F4800.0 E4856.332
G1 X21.14 Y6.87 Z2.51 F4800.0 E4856.347
G1 X22.86 Y5.13 Z2.51 F4800.0 E4856.476
G1 X23.14 Y5.13 Z2.51 F4800.0 E4856.491
G1 X24.86 Y6.87 Z2.51 F4800.0 E4856.621
G1 X25.14 Y6.87 Z2.51 F4800.0 E4856.635
G1 X26.86 Y5.13 Z2.51 F4800.0 E4856.765
G1 X27.14 Y5.13 Z2.51 F4800.0 E4856.78
G1 X28.86 Y6.87 Z2.51 F4800.0 E4856.909
G1 X29.14 Y6.87 Z2.51 F4800.0 E4856.924
G1 X30.86 Y5.13 Z2.51 F4800.0 E4857.054
G1 X31.14 Y5.13 Z2.51 F4800.0 E4857.068
G1 X32.86 Y6.87 Z2.51 F4800.0 E4857.198
G1 X33.14 Y6.87 Z2.51 F4800.0 E4857.213
G1 X34.86 Y5.13 Z2.51 F4800.0 E4857.342
G1 X35.14 Y5.13 Z2.51 F4800.0 E4857.357
G1 X36.86 Y6.87 Z2.51 F4800.0 E4857.487
G1 X37.14 Y6.87 Z2.51 F4800.0 E4857.501
G1 X38.86 Y5.13 Z2.51 F4800.0 E4857.631
G1 X39.14 Y5.13 Z2.51 F4800.0 E4857.646
G1 X40.86 Y6.87 Z2.51 F4800.0 E4857.775
G1 X41.14 Y6.87 Z2.51 F4800.0 E4857.79
G1 X42.86 Y5.13 Z2.51 F4800.0 E4857.92
G1 X43.14 Y5.13 Z2.51 F4800.0 E4857.934
G1 X44.86 Y6.87 Z2.51 F4800.0 E4858.064
G1 X45.14 Y6.87 Z2.51 F4800.0 E4858.079
G1 X46.86 Y5.13 Z2.51 F4800.0 E4858.208
G1 X47.14 Y5.13 Z2.51 F4800.0 E4858.223
G1 X48.86 Y6.87 Z2.51 F4800.0 E4858.353
G1 X49.14 Y6.87 Z2.51 F4800.0 E4858.367
G1 X50.86 Y5.13 Z2.51 F4800.0 E4858.497
G1 X54.12 Y5.6 Z2.51 F4800.0 E4858.671
G1 X54.12 Y9.2 Z2.51 F4800.0 E4858.861
G1 X50.86 Y8.87 Z2.51 F4800.0 E4859.034
G1 X49.14 Y7.13 Z2.51 F4800.0 E4859.164
G1 X48.86 Y7.13 Z2.51 F4800.0 E4859.178
G1 X47.14 Y8.87 Z2.51 F4800.0 E4859.308
G1 X46.86 Y8.87 Z2.51 F4800.0 E4859.323
G1 X45.14 Y7.13 Z2.51 F4800.0 E4859.452
G1 X44.86 Y7.13 Z2.51 F4800.0 E4859.467
G1 X43.14 Y8.87 Z2.51 F4800.0 E4859.597
G1 X42.86 Y8.87 Z2.51 F4800.0 E4859.611
G1 X41.14 Y7.13 Z2.51 F4800.0 E4859.741
G1 X40.86 Y7.13 Z2.51 F4800.0 E4859.756
G1 X39.14 Y8.87 Z2.51 F4800.0 E4859.885
G1 X38.86 Y8.87 Z2.51 F4800.0 E4859.9
G1 X37.14 Y7.13 Z2.51 F4800.0 E4860.03
G1 X36.86 Y7.13 Z2.51 F4800.0 E4860.045
G1 X35.14 Y8.87 Z2.51 F4800.0 E4860.174
G1 X34.86 Y8.87 Z2.51 F4800.0 E4860.189
G1 X33.14 Y7.13 Z2.51 F4800.0 E4860.318
G1 X32.86 Y7.13 Z2.51 F4800.0 E4860.333
G1 X31.14 Y8.87 Z2.51 F4800.0 E4860.463
G1 X30.86 Y8.87 Z2.51 F4800.0 E4860.478
G1 X29.14 Y7.13 Z2.51 F4800.0 E4860.607
G1 X28.86 Y7.13 Z2.51 F4800.0 E4860.622
G1 X27.14 Y8.87 Z2.51 F4800.0 E4860.751
G1 X26.86 Y8.87 Z2.51 F4800.0 E4860.766
G1 X25.14 Y7.13 Z2.51 F4800.0 E4860.896
G1 X24.86 Y7.13 Z2.51 F4800.0 E4860.911
G1 X23.14 Y8.87 Z2.51 F4800.0 E4861.04
G1 X22.86 Y8.87 Z2.51 F4800.0 E4861.055
G1 X21.14 Y7.13 Z2.51 F4800.0 E4861.184
G1 X20.86 Y7.13 Z2.51 F4800.0 E4861.199
G1 X19.14 Y8.87 Z2.51 F4800.0 E4861.329
G1 X18.86 Y8.87 Z2.51 F4800.0 E4861.344
G1 X17.14 Y7.13 Z2.51 F4800.0 E4861.473
G1 X16.86 Y7.13 Z2.51 F4800.0 E4861.488
G1 X15.14 Y8.87 Z2.51 F4800.0 E4861.617
G1 X14.86 Y8.87 Z2.51 F4800.0 E4861.632
G1 X13.14 Y7.13 Z2.51 F4800.0 E4861.762
G1 X12.86 Y7.13 Z2.51 F4800.0 E4861.777
G1 X11.14 Y8.87 Z2.51 F4800.0 E4861.906
G1 X10.86 Y8.87 Z2.51 F4800.0 E4861.921
G1 X9.14 Y7.13 Z2.51 F4800.0 E4862.05
G1 X8.86 Y7.13 Z2.51 F4800.0 E4862.065
G1 X7.14 Y8.87 Z2.51 F4800.0 E4862.195
G1 X6.86 Y8.87 Z2.51 F4800.0 E4862.21
G1 X5.14 Y7.13 Z2.51 F4800.0 E4862.339
G1 X4.86 Y7.13 Z2.51 F4800.0 E4862.354
G1 X3.14 Y8.87 Z2.51 F4800.0 E4862.483
G1 X2.86 Y8.87 Z2.51 F4800.0 E4862.498
G1 X1.14 Y7.13 Z2.51 F4800.0 E4862.628
G1 X0.86 Y7.13 Z2.51 F4800.0 E4862.643
G1 X-0.86 Y8.87 Z2.51 F4800.0 E4862.772
G1 X-1.14 Y8.87 Z2.51 F4800.0 E4862.787
G1 X-2.86 Y7.13 Z2.51 F4800.0 E4862.916
G1 X-3.14 Y7.13 Z2.51 F4800.0 E4862.931
G1 X-4.86 Y8.87 Z2.51 F4800.0 E4863.061
G1 X-5.14 Y8.87 Z2.51 F4800.0 E4863.076
G1 X-6.86 Y7.13 Z2.51 F4800.0 E4863.205
G1 X-7.14 Y7.13 Z2.51 F4800.0 E4863.22
G1 X-8.86 Y8.87 Z2.51 F4800.0 E4863.349
G1 X-9.14 Y8.87 Z2.51 F4800.0 E4863.364
G1 X-10.86 Y7.13 Z2.51 F4800.0 E4863.494
G1 X-11.14 Y7.13 Z2.51 F4800.0 E4863.509
G1 X-12.86 Y8.87 Z2.51 F4800.0 E4863.638
G1 X-13.14 Y8.87 Z2.51 F4800.0 E4863.653
G1 X-14.86 Y7.13 Z2.51 F4800.0 E4863.782
G1 X-15.14 Y7.13 Z2.51 F4800.0 E4863.797
G1 X-16.86 Y8.87 Z2.51 F4800.0 E4863.927
G1 X-17.14 Y8.87 Z2.51 F4800.0 E4863.942
G1 X-18.86 Y7.13 Z2.51 F4800.0 E4864.071
G1 X-19.14 Y7.13 Z2.51 F4800.0 E4864.086
G1 X-20.86 Y8.87 Z2.51 F4800.0 E4864.215
M73 P3 (display progress)
G1 X-21.14 Y8.87 Z2.51 F4800.0 E4864.23
G1 X-22.86 Y7.13 Z2.51 F4800.0 E4864.36
G1 X-23.14 Y7.13 Z2.51 F4800.0 E4864.375
G1 X-24.86 Y8.87 Z2.51 F4800.0 E4864.504
G1 X-25.14 Y8.87 Z2.51 F4800.0 E4864.519
G1 X-26.86 Y7.13 Z2.51 F4800.0 E4864.648
G1 X-27.14 Y7.13 Z2.51 F4800.0 E4864.663
G1 X-28.86 Y8.87 Z2.51 F4800.0 E4864.793
G1 X-29.14 Y8.87 Z2.51 F4800.0 E4864.808
G1 X-30.86 Y7.13 Z2.51 F4800.0 E4864.937
G1 X-31.14 Y7.13 Z2.51 F4800.0 E4864.952
G1 X-32.86 Y8.87 Z2.51 F4800.0 E4865.081
G1 X-33.14 Y8.87 Z2.51 F4800.0 E4865.096
G1 X-34.86 Y7.13 Z2.51 F4800.0 E4865.226
G1 X-35.14 Y7.13 Z2.51 F4800.0 E4865.241
G1 X-36.86 Y8.87 Z2.51 F4800.0 E4865.37
G1 X-37.14 Y8.87 Z2.51 F4800.0 E4865.385
G1 X-38.86 Y7.13 Z2.51 F4800.0 E4865.514
G1 X-39.14 Y7.13 Z2.51 F4800.0 E4865.529
G1 X-40.86 Y8.87 Z2.51 F4800.0 E4865.659
G1 X-41.14 Y8.87 Z2.51 F4800.0 E4865.674
G1 X-42.86 Y7.13 Z2.51 F4800.0 E4865.803
G1 X-43.14 Y7.13 Z2.51 F4800.0 E4865.818
G1 X-44.86 Y8.87 Z2.51 F4800.0 E4865.947
G1 X-45.14 Y8.87 Z2.51 F4800.0 E4865.962
G1 X-46.86 Y7.13 Z2.51 F4800.0 E4866.092
G1 X-47.14 Y7.13 Z2.51 F4800.0 E4866.107
G1 X-48.86 Y8.87 Z2.51 F4800.0 E4866.236
G1 X-49.14 Y8.87 Z2.51 F4800.0 E4866.251
G1 X-50.86 Y7.13 Z2.51 F4800.0 E4866.38
G1 X-51.14 Y7.13 Z2.51 F4800.0 E4866.395
G1 X-52.86 Y8.87 Z2.51 F4800.0 E4866.525
G1 X-53.14 Y8.87 Z2.51 F4800.0 E4866.54
G1 X-54.12 Y8.0 Z2.51 F4800.0 E4866.609
G1 X-54.12 Y11.6 Z2.51 F4800.0 E4866.799
G1 X-53.72 Y11.2 Z2.51 F4800.0 E4866.829
G1 X-53.14 Y9.13 Z2.51 F4800.0 E4866.943
G1 X-52.86 Y9.13 Z2.51 F4800.0 E4866.958
G1 X-51.14 Y10.87 Z2.51 F4800.0 E4867.087
G1 X-50.86 Y10.87 Z2.51 F4800.0 E4867.102
G1 X-49.14 Y9.13 Z2.51 F4800.0 E4867.231
G1 X-48.86 Y9.13 Z2.51 F4800.0 E4867.246
G1 X-47.14 Y10.87 Z2.51 F4800.0 E4867.376
G1 X-46.86 Y10.87 Z2.51 F4800.0 E4867.391
G1 X-45.14 Y9.13 Z2.51 F4800.0 E4867.52
G1 X-44.86 Y9.13 Z2.51 F4800.0 E4867.535
G1 X-43.14 Y10.87 Z2.51 F4800.0 E4867.664
G1 X-42.86 Y10.87 Z2.51 F4800.0 E4867.679
G1 X-41.14 Y9.13 Z2.51 F4800.0 E4867.809
G1 X-40.86 Y9.13 Z2.51 F4800.0 E4867.824
G1 X-39.14 Y10.87 Z2.51 F4800.0 E4867.953
G1 X-38.86 Y10.87 Z2.51 F4800.0 E4867.968
G1 X-37.14 Y9.13 Z2.51 F4800.0 E4868.097
G1 X-36.86 Y9.13 Z2.51 F4800.0 E4868.112
G1 X-35.14 Y10.87 Z2.51 F4800.0 E4868.242
G1 X-34.86 Y10.87 Z2.51 F4800.0 E4868.257
G1 X-33.14 Y9.13 Z2.51 F4800.0 E4868.386
G1 X-32.86 Y9.13 Z2.51 F4800.0 E4868.401
G1 X-31.14 Y10.87 Z2.51 F4800.0 E4868.53
G1 X-30.86 Y10.87 Z2.51 F4800.0 E4868.545
G1 X-29.14 Y9.13 Z2.51 F4800.0 E4868.675
G1 X-28.86 Y9.13 Z2.51 F4800.0 E4868.69
G1 X-27.14 Y10.87 Z2.51 F4800.0 E4868.819
G1 X-26.86 Y10.87 Z2.51 F4800.0 E4868.834
G1 X-25.14 Y9.13 Z2.51 F4800.0 E4868.963
G1 X-24.86 Y9.13 Z2.51 F4800.0 E4868.978
G1 X-23.14 Y10.87 Z2.51 F4800.0 E4869.108
G1 X-22.86 Y10.87 Z2.51 F4800.0 E4869.123
G1 X-21.14 Y9.13 Z2.51 F4800.0 E4869.252
G1 X-20.86 Y9.13 Z2.51 F4800.0 E4869.267
G1 X-19.14 Y10.87 Z2.51 F4800.0 E4869.396
G1 X-18.86 Y10.87 Z2.51 F4800.0 E4869.411
G1 X-17.14 Y9.13 Z2.51 F4800.0 E4869.541
G1 X-16.86 Y9.13 Z2.51 F4800.0 E4869.556
G1 X-15.14 Y10.87 Z2.51 F4800.0 E4869.685
G1 X-14.86 Y10.87 Z2.51 F4800.0 E4869.7
G1 X-13.14 Y9.13 Z2.51 F4800.0 E4869.829
G1 X-12.86 Y9.13 Z2.51 F4800.0 E4869.844
G1 X-11.14 Y10.87 Z2.51 F4800.0 E4869.974
G1 X-10.86 Y10.87 Z2.51 F4800.0 E4869.989
G1 X-9.14 Y9.13 Z2.51 F4800.0 E4870.118
G1 X-8.86 Y9.13 Z2.51 F4800.0 E4870.133
G1 X-7.14 Y10.87 Z2.51 F4800.0 E4870.262
G1 X-6.86 Y10.87 Z2.51 F4800.0 E4870.277
G1 X-5.14 Y9.13 Z2.51 F4800.0 E4870.407
G1 X-4.86 Y9.13 Z2.51 F4800.0 E4870.422
G1 X-3.14 Y10.87 Z2.51 F4800.0 E4870.551
G1 X-2.86 Y10.87 Z2.51 F4800.0 E4870.566
G1 X-1.14 Y9.13 Z2.51 F4800.0 E4870.695
G1 X-0.86 Y9.13 Z2.51 F4800.0 E4870.71
G1 X0.86 Y10.87 Z2.51 F4800.0 E4870.84
G1 X1.14 Y10.87 Z2.51 F4800.0 E4870.855
G1 X2.86 Y9.13 Z2.51 F4800.0 E4870.984
G1 X3.14 Y9.13 Z2.51 F4800.0 E4870.999
G1 X4.86 Y10.87 Z2.51 F4800.0 E4871.128
G1 X5.14 Y10.87 Z2.51 F4800.0 E4871.143
G1 X6.86 Y9.13 Z2.51 F4800.0 E4871.273
G1 X7.14 Y9.13 Z2.51 F4800.0 E4871.288
G1 X8.86 Y10.87 Z2.51 F4800.0 E4871.417
G1 X9.14 Y10.87 Z2.51 F4800.0 E4871.432
G1 X10.86 Y9.13 Z2.51 F4800.0 E4871.561
G1 X11.14 Y9.13 Z2.51 F4800.0 E4871.576
G1 X12.86 Y10.87 Z2.51 F4800.0 E4871.706
G1 X13.14 Y10.87 Z2.51 F4800.0 E4871.721
G1 X14.86 Y9.13 Z2.51 F4800.0 E4871.85
G1 X15.14 Y9.13 Z2.51 F4800.0 E4871.865
G1 X16.86 Y10.87 Z2.51 F4800.0 E4871.994
G1 X17.14 Y10.87 Z2.51 F4800.0 E4872.009
G1 X18.86 Y9.13 Z2.51 F4800.0 E4872.139
G1 X19.14 Y9.13 Z2.51 F4800.0 E4872.154
G1 X20.86 Y10.87 Z2.51 F4800.0 E4872.283
G1 X21.14 Y10.87 Z2.51 F4800.0 E4872.298
G1 X22.86 Y9.13 Z2.51 F4800.0 E4872.427
G1 X23.14 Y9.13 Z2.51 F4800.0 E4872.442
G1 X24.86 Y10.87 Z2.51 F4800.0 E4872.572
G1 X25.14 Y10.87 Z2.51 F4800.0 E4872.587
G1 X26.86 Y9.13 Z2.51 F4800.0 E4872.716
G1 X27.14 Y9.13 Z2.51 F4800.0 E4872.731
G1 X28.86 Y10.87 Z2.51 F4800.0 E4872.86
G1 X29.14 Y10.87 Z2.51 F4800.0 E4872.875
G1 X30.86 Y9.13 Z2.51 F4800.0 E4873.005
G1 X31.14 Y9.13 Z2.51 F4800.0 E4873.02
G1 X32.86 Y10.87 Z2.51 F4800.0 E4873.149
G1 X33.14 Y10.87 Z2.51 F4800.0 E4873.164
G1 X34.86 Y9.13 Z2.51 F4800.0 E4873.293
G1 X35.14 Y9.13 Z2.51 F4800.0 E4873.308
G1 X36.86 Y10.87 Z2.51 F4800.0 E4873.438
G1 X37.14 Y10.87 Z2.51 F4800.0 E4873.453
G1 X38.86 Y9.13 Z2.51 F4800.0 E4873.582
G1 X39.14 Y9.13 Z2.51 F4800.0 E4873.597
G1 X40.86 Y10.87 Z2.51 F4800.0 E4873.726
G1 X41.14 Y10.87 Z2.51 F4800.0 E4873.741
G1 X42.86 Y9.13 Z2.51 F4800.0 E4873.871
G1 X43.14 Y9.13 Z2.51 F4800.0 E4873.886
G1 X44.86 Y10.87 Z2.51 F4800.0 E4874.015
G1 X45.14 Y10.87 Z2.51 F4800.0 E4874.03
G1 X46.86 Y9.13 Z2.51 F4800.0 E4874.159
G1 X47.14 Y9.13 Z2.51 F4800.0 E4874.174
G1 X48.86 Y10.87 Z2.51 F4800.0 E4874.304
G1 X49.14 Y10.87 Z2.51 F4800.0 E4874.319
G1 X50.86 Y9.13 Z2.51 F4800.0 E4874.448
G1 X54.12 Y9.6 Z2.51 F4800.0 E4874.622
G1 X54.12 Y13.2 Z2.51 F4800.0 E4874.812
G1 X50.86 Y12.87 Z2.51 F4800.0 E4874.985
G1 X49.14 Y11.13 Z2.51 F4800.0 E4875.115
G1 X48.86 Y11.13 Z2.51 F4800.0 E4875.13
G1 X47.14 Y12.87 Z2.51 F4800.0 E4875.259
G1 X46.86 Y12.87 Z2.51 F4800.0 E4875.274
G1 X45.14 Y11.13 Z2.51 F4800.0 E4875.404
G1 X44.86 Y11.13 Z2.51 F4800.0 E4875.418
G1 X43.14 Y12.87 Z2.51 F4800.0 E4875.548
G1 X42.86 Y12.87 Z2.51 F4800.0 E4875.563
G1 X41.14 Y11.13 Z2.51 F4800.0 E4875.692
G1 X40.86 Y11.13 Z2.51 F4800.0 E4875.707
G1 X39.14 Y12.87 Z2.51 F4800.0 E4875.837
G1 X38.86 Y12.87 Z2.51 F4800.0 E4875.851
G1 X37.14 Y11.13 Z2.51 F4800.0 E4875.981
G1 X36.86 Y11.13 Z2.51 F4800.0 E4875.996
G1 X35.14 Y12.87 Z2.51 F4800.0 E4876.125
G1 X34.86 Y12.87 Z2.51 F4800.0 E4876.14
G1 X33.14 Y11.13 Z2.51 F4800.0 E4876.27
G1 X32.86 Y11.13 Z2.51 F4800.0 E4876.284
G1 X31.14 Y12.87 Z2.51 F4800.0 E4876.414
G1 X30.86 Y12.87 Z2.51 F4800.0 E4876.429
G1 X29.14 Y11.13 Z2.51 F4800.0 E4876.558
G1 X28.86 Y11.13 Z2.51 F4800.0 E4876.573
G1 X27.14 Y12.87 Z2.51 F4800.0 E4876.703
G1 X26.86 Y12.87 Z2.51 F4800.0 E4876.717
G1 X25.14 Y11.13 Z2.51 F4800.0 E4876.847
G1 X24.86 Y11.13 Z2.51 F4800.0 E4876.862
G1 X23.14 Y12.87 Z2.51 F4800.0 E4876.991
G1 X22.86 Y12.87 Z2.51 F4800.0 E4877.006
G1 X21.14 Y11.13 Z2.51 F4800.0 E4877.136
G1 X20.86 Y11.13 Z2.51 F4800.0 E4877.15
G1 X19.14 Y12.87 Z2.51 F4800.0 E4877.28
G1 X18.86 Y12.87 Z2.51 F4800.0 E4877.295
G1 X17.14 Y11.13 Z2.51 F4800.0 E4877.424
G1 X16.86 Y11.13 Z2.51 F4800.0 E4877.439
G1 X15.14 Y12.87 Z2.51 F4800.0 E4877.569
G1 X14.86 Y12.87 Z2.51 F4800.0 E4877.583
G1 X13.14 Y11.13 Z2.51 F4800.0 E4877.713
G1 X12.86 Y11.13 Z2.51 F4800.0 E4877.728
G1 X11.14 Y12.87 Z2.51 F4800.0 E4877.857
G1 X10.86 Y12.87 Z2.51 F4800.0 E4877.872
G1 X9.14 Y11.13 Z2.51 F4800.0 E4878.002
G1 X8.86 Y11.13 Z2.51 F4800.0 E4878.016
G1 X7.14 Y12.87 Z2.51 F4800.0 E4878.146
G1 X6.86 Y12.87 Z2.51 F4800.0 E4878.161
G1 X5.14 Y11.13 Z2.51 F4800.0 E4878.29
G1 X4.86 Y11.13 Z2.51 F4800.0 E4878.305
G1 X3.14 Y12.87 Z2.51 F4800.0 E4878.435
G1 X2.86 Y12.87 Z2.51 F4800.0 E4878.449
G1 X1.14 Y11.13 Z2.51 F4800.0 E4878.579
G1 X0.86 Y11.13 Z2.51 F4800.0 E4878.594
G1 X-0.86 Y12.87 Z2.51 F4800.0 E4878.723
G1 X-1.14 Y12.87 Z2.51 F4800.0 E4878.738
G1 X-2.86 Y11.13 Z2.51 F4800.0 E4878.868
G1 X-3.14 Y11.13 Z2.51 F4800.0 E4878.882
G1 X-4.86 Y12.87 Z2.51 F4800.0 E4879.012
G1 X-5.14 Y12.87 Z2.51 F4800.0 E4879.027
G1 X-6.86 Y11.13 Z2.51 F4800.0 E4879.156
G1 X-7.14 Y11.13 Z2.51 F4800.0 E4879.171
G1 X-8.86 Y12.87 Z2.51 F4800.0 E4879.301
G1 X-9.14 Y12.87 Z2.51 F4800.0 E4879.315
G1 X-10.86 Y11.13 Z2.51 F4800.0 E4879.445
G1 X-11.14 Y11.13 Z2.51 F4800.0 E4879.46
G1 X-12.86 Y12.87 Z2.51 F4800.0 E4879.589
G1 X-13.14 Y12.87 Z2.51 F4800.0 E4879.604
G1 X-14.86 Y11.13 Z2.51 F4800.0 E4879.734
G1 X-15.14 Y11.13 Z2.51 F4800.0 E4879.748
G1 X-16.86 Y12.87 Z2.51 F4800.0 E4879.878
G1 X-17.14 Y12.87 Z2.51 F4800.0 E4879.893
G1 X-18.86 Y11.13 Z2.51 F4800.0 E4880.022
G1 X-19.14 Y11.13 Z2.51 F4800.0 E4880.037
G1 X-20.86 Y12.87 Z2.51 F4800.0 E4880.167
G1 X-21.14 Y12.87 Z2.51 F4800.0 E4880.181
G1 X-22.86 Y11.13 Z2.51 F4800.0 E4880.311
G1 X-23.14 Y11.13 Z2.51 F4800.0 E4880.326
G1 X-24.86 Y12.87 Z2.51 F4800.0 E4880.455
G1 X-25.14 Y12.87 Z2.51 F4800.0 E4880.47
G1 X-26.86 Y11.13 Z2.51 F4800.0 E4880.6
G1 X-27.14 Y11.13 Z2.51 F4800.0 E4880.614
G1 X-28.86 Y12.87 Z2.51 F4800.0 E4880.744
G1 X-29.14 Y12.87 Z2.51 F4800.0 E4880.759
G1 X-30.86 Y11.13 Z2.51 F4800.0 E4880.888
G1 X-31.14 Y11.13 Z2.51 F4800.0 E4880.903
G1 X-32.86 Y12.87 Z2.51 F4800.0 E4881.033
G1 X-33.14 Y12.87 Z2.51 F4800.0 E4881.047
G1 X-34.86 Y11.13 Z2.51 F4800.0 E4881.177
G1 X-35.14 Y11.13 Z2.51 F4800.0 E4881.192
G1 X-36.86 Y12.87 Z2.51 F4800.0 E4881.321
G1 X-37.14 Y12.87 Z2.51 F4800.0 E4881.336
G1 X-38.86 Y11.13 Z2.51 F4800.0 E4881.466
G1 X-39.14 Y11.13 Z2.51 F4800.0 E4881.48
G1 X-40.86 Y12.87 Z2.51 F4800.0 E4881.61
G1 X-41.14 Y12.87 Z2.51 F4800.0 E4881.625
G1 X-42.86 Y11.13 Z2.51 F4800.0 E4881.754
G1 X-43.14 Y11.13 Z2.51 F4800.0 E4881.769
G1 X-44.86 Y12.87 Z2.51 F4800.0 E4881.899
G1 X-45.14 Y12.87 Z2.51 F4800.0 E4881.914
G1 X-46.86 Y11.13 Z2.51 F4800.0 E4882.043
G1 X-47.14 Y11.13 Z2.51 F4800.0 E4882.058
G1 X-48.86 Y12.87 Z2.51 F4800.0 E4882.187
G1 X-49.14 Y12.87 Z2.51 F4800.0 E4882.202
G1 X-50.86 Y11.13 Z2.51 F4800.0 E4882.332
G1 X-51.14 Y11.13 Z2.51 F4800.0 E4882.347
G1 X-52.86 Y12.87 Z2.51 F4800.0 E4882.476
G1 X-53.14 Y12.87 Z2.51 F4800.0 E4882.491
G1 X-54.12 Y12.0 Z2.51 F4800.0 E4882.56
G1 X-54.12 Y15.6 Z2.51 F4800.0 E4882.75
G1 X-53.72 Y15.2 Z2.51 F4800.0 E4882.78
G1 X-53.14 Y13.13 Z2.51 F4800.0 E4882.894
G1 X-52.86 Y13.13 Z2.51 F4800.0 E4882.909
G1 X-51.14 Y14.87 Z2.51 F4800.0 E4883.038
G1 X-50.86 Y14.87 Z2.51 F4800.0 E4883.053
G1 X-49.14 Y13.13 Z2.51 F4800.0 E4883.183
G1 X-48.86 Y13.13 Z2.51 F4800.0 E4883.197
G1 X-47.14 Y14.87 Z2.51 F4800.0 E4883.327
G1 X-46.86 Y14.87 Z2.51 F4800.0 E4883.342
G1 X-45.14 Y13.13 Z2.51 F4800.0 E4883.471
G1 X-44.86 Y13.13 Z2.51 F4800.0 E4883.486
G1 X-43.14 Y14.87 Z2.51 F4800.0 E4883.616
G1 X-42.86 Y14.87 Z2.51 F4800.0 E4883.63
G1 X-41.14 Y13.13 Z2.51 F4800.0 E4883.76
G1 X-40.86 Y13.13 Z2.51 F4800.0 E4883.775
G1 X-39.14 Y14.87 Z2.51 F4800.0 E4883.904
G1 X-38.86 Y14.87 Z2.51 F4800.0 E4883.919
G1 X-37.14 Y13.13 Z2.51 F4800.0 E4884.049
G1 X-36.86 Y13.13 Z2.51 F4800.0 E4884.063
G1 X-35.14 Y14.87 Z2.51 F4800.0 E4884.193
G1 X-34.86 Y14.87 Z2.51 F4800.0 E4884.208
G1 X-33.14 Y13.13 Z2.51 F4800.0 E4884.337
G1 X-32.86 Y13.13 Z2.51 F4800.0 E4884.352
G1 X-31.14 Y14.87 Z2.51 F4800.0 E4884.482
G1 X-30.86 Y14.87 Z2.51 F4800.0 E4884.496
G1 X-29.14 Y13.13 Z2.51 F4800.0 E4884.626
G1 X-28.86 Y13.13 Z2.51 F4800.0 E4884.641
G1 X-27.14 Y14.87 Z2.51 F4800.0 E4884.77
G1 X-26.86 Y14.87 Z2.51 F4800.0 E4884.785
G1 X-25.14 Y13.13 Z2.51 F4800.0 E4884.915
G1 X-24.86 Y13.13 Z2.51 F4800.0 E4884.93
G1 X-23.14 Y14.87 Z2.51 F4800.0 E4885.059
G1 X-22.86 Y14.87 Z2.51 F4800.0 E4885.074
G1 X-21.14 Y13.13 Z2.51 F4800.0 E4885.203
G1 X-20.86 Y13.13 Z2.51 F4800.0 E4885.218
G1 X-19.14 Y14.87 Z2.51 F4800.0 E4885.348
G1 X-18.86 Y14.87 Z2.51 F4800.0 E4885.363
G1 X-17.14 Y13.13 Z2.51 F4800.0 E4885.492
G1 X-16.86 Y13.13 Z2.51 F4800.0 E4885.507
G1 X-15.14 Y14.87 Z2.51 F4800.0 E4885.636
G1 X-14.86 Y14.87 Z2.51 F4800.0 E4885.651
G1 X-13.14 Y13.13 Z2.51 F4800.0 E4885.781
G1 X-12.86 Y13.13 Z2.51 F4800.0 E4885.796
G1 X-11.14 Y14.87 Z2.51 F4800.0 E4885.925
G1 X-10.86 Y14.87 Z2.51 F4800.0 E4885.94
G1 X-9.14 Y13.13 Z2.51 F4800.0 E4886.069
G1 X-8.86 Y13.13 Z2.51 F4800.0 E4886.084
G1 X-7.14 Y14.87 Z2.51 F4800.0 E4886.214
G1 X-6.86 Y14.87 Z2.51 F4800.0 E4886.229
G1 X-5.14 Y13.13 Z2.51 F4800.0 E4886.358
G1 X-4.86 Y13.13 Z2.51 F4800.0 E4886.373
G1 X-3.14 Y14.87 Z2.51 F4800.0 E4886.502
G1 X-2.86 Y14.87 Z2.51 F4800.0 E4886.517
G1 X-1.14 Y13.13 Z2.51 F4800.0 E4886.647
G1 X-0.86 Y13.13 Z2.51 F4800.0 E4886.662
G1 X0.86 Y14.87 Z2.51 F4800.0 E4886.791
G1 X1.14 Y14.87 Z2.51 F4800.0 E4886.806
G1 X2.86 Y13.13 Z2.51 F4800.0 E4886.935
G1 X3.14 Y13.13 Z2.51 F4800.0 E4886.95
G1 X4.86 Y14.87 Z2.51 F4800.0 E4887.08
G1 X5.14 Y14.87 Z2.51 F4800.0 E4887.095
G1 X6.86 Y13.13 Z2.51 F4800.0 E4887.224
G1 X7.14 Y13.13 Z2.51 F4800.0 E4887.239
G1 X8.86 Y14.87 Z2.51 F4800.0 E4887.368
G1 X9.14 Y14.87 Z2.51 F4800.0 E4887.383
G1 X10.86 Y13.13 Z2.51 F4800.0 E4887.513
G1 X11.14 Y13.13 Z2.51 F4800.0 E4887.528
G1 X12.86 Y14.87 Z2.51 F4800.0 E4887.657
G1 X13.14 Y14.87 Z2.51 F4800.0 E4887.672
G1 X14.86 Y13.13 Z2.51 F4800.0 E4887.801
G1 X15.14 Y13.13 Z2.51 F4800.0 E4887.816
G1 X16.86 Y14.87 Z2.51 F4800.0 E4887.946
G1 X17.14 Y14.87 Z2.51 F4800.0 E4887.961
G1 X18.86 Y13.13 Z2.51 F4800.0 E4888.09
G1 X19.14 Y13.13 Z2.51 F4800.0 E4888.105
G1 X20.86 Y14.87 Z2.51 F4800.0 E4888.234
G1 X21.14 Y14.87 Z2.51 F4800.0 E4888.249
G1 X22.86 Y13.13 Z2.51 F4800.0 E4888.379
G1 X23.14 Y13.13 Z2.51 F4800.0 E4888.394
G1 X24.86 Y14.87 Z2.51 F4800.0 E4888.523
G1 X25.14 Y14.87 Z2.51 F4800.0 E4888.538
G1 X26.86 Y13.13 Z2.51 F4800.0 E4888.667
G1 X27.14 Y13.13 Z2.51 F4800.0 E4888.682
G1 X28.86 Y14.87 Z2.51 F4800.0 E4888.812
G1 X29.14 Y14.87 Z2.51 F4800.0 E4888.827
G1 X30.86 Y13.13 Z2.51 F4800.0 E4888.956
G1 X31.14 Y13.13 Z2.51 F4800.0 E4888.971
G1 X32.86 Y14.87 Z2.51 F4800.0 E4889.1
G1 X33.14 Y14.87 Z2.51 F4800.0 E4889.115
G1 X34.86 Y13.13 Z2.51 F4800.0 E4889.245
G1 X35.14 Y13.13 Z2.51 F4800.0 E4889.26
G1 X36.86 Y14.87 Z2.51 F4800.0 E4889.389
G1 X37.14 Y14.87 Z2.51 F4800.0 E4889.404
G1 X38.86 Y13.13 Z2.51 F4800.0 E4889.533
G1 X39.14 Y13.13 Z2.51 F4800.0 E4889.548
G1 X40.86 Y14.87 Z2.51 F4800.0 E4889.678
G1 X41.14 Y14.87 Z2.51 F4800.0 E4889.693
G1 X42.86 Y13.13 Z2.51 F4800.0 E4889.822
G1 X43.14 Y13.13 Z2.51 F4800.0 E4889.837
G1 X44.86 Y14.87 Z2.51 F4800.0 E4889.966
G1 X45.14 Y14.87 Z2.51 F4800.0 E4889.981
G1 X46.86 Y13.13 Z2.51 F4800.0 E4890.111
G1 X47.14 Y13.13 Z2.51 F4800.0 E4890.126
G1 X48.86 Y14.87 Z2.51 F4800.0 E4890.255
G1 X49.14 Y14.87 Z2.51 F4800.0 E4890.27
G1 X50.86 Y13.13 Z2.51 F4800.0 E4890.399
G1 X54.12 Y13.6 Z2.51 F4800.0 E4890.573
G1 X54.12 Y17.2 Z2.51 F4800.0 E4890.764
G1 X50.86 Y16.87 Z2.51 F4800.0 E4890.937
G1 X49.14 Y15.13 Z2.51 F4800.0 E4891.066
G1 X48.86 Y15.13 Z2.51 F4800.0 E4891.081
G1 X47.14 Y16.87 Z2.51 F4800.0 E4891.211
G1 X46.86 Y16.87 Z2.51 F4800.0 E4891.225
G1 X45.14 Y15.13 Z2.51 F4800.0 E4891.355
G1 X44.86 Y15.13 Z2.51 F4800.0 E4891.37
G1 X43.14 Y16.87 Z2.51 F4800.0 E4891.499
G1 X42.86 Y16.87 Z2.51 F4800.0 E4891.514
G1 X41.14 Y15.13 Z2.51 F4800.0 E4891.644
G1 X40.86 Y15.13 Z2.51 F4800.0 E4891.658
G1 X39.14 Y16.87 Z2.51 F4800.0 E4891.788
G1 X38.86 Y16.87 Z2.51 F4800.0 E4891.803
G1 X37.14 Y15.13 Z2.51 F4800.0 E4891.932
G1 X36.86 Y15.13 Z2.51 F4800.0 E4891.947
G1 X35.14 Y16.87 Z2.51 F4800.0 E4892.077
G1 X34.86 Y16.87 Z2.51 F4800.0 E4892.091
G1 X33.14 Y15.13 Z2.51 F4800.0 E4892.221
G1 X32.86 Y15.13 Z2.51 F4800.0 E4892.236
G1 X31.14 Y16.87 Z2.51 F4800.0 E4892.365
G1 X30.86 Y16.87 Z2.51 F4800.0 E4892.38
G1 X29.14 Y15.13 Z2.51 F4800.0 E4892.51
G1 X28.86 Y15.13 Z2.51 F4800.0 E4892.524
G1 X27.14 Y16.87 Z2.51 F4800.0 E4892.654
G1 X26.86 Y16.87 Z2.51 F4800.0 E4892.669
G1 X25.14 Y15.13 Z2.51 F4800.0 E4892.798
G1 X24.86 Y15.13 Z2.51 F4800.0 E4892.813
G1 X23.14 Y16.87 Z2.51 F4800.0 E4892.943
G1 X22.86 Y16.87 Z2.51 F4800.0 E4892.957
G1 X21.14 Y15.13 Z2.51 F4800.0 E4893.087
G1 X20.86 Y15.13 Z2.51 F4800.0 E4893.102
G1 X19.14 Y16.87 Z2.51 F4800.0 E4893.231
G1 X18.86 Y16.87 Z2.51 F4800.0 E4893.246
G1 X17.14 Y15.13 Z2.51 F4800.0 E4893.376
G1 X16.86 Y15.13 Z2.51 F4800.0 E4893.39
G1 X15.14 Y16.87 Z2.51 F4800.0 E4893.52
G1 X14.86 Y16.87 Z2.51 F4800.0 E4893.535
G1 X13.14 Y15.13 Z2.51 F4800.0 E4893.664
G1 X12.86 Y15.13 Z2.51 F4800.0 E4893.679
G1 X11.14 Y16.87 Z2.51 F4800.0 E4893.809
G1 X10.86 Y16.87 Z2.51 F4800.0 E4893.823
G1 X9.14 Y15.13 Z2.51 F4800.0 E4893.953
G1 X8.86 Y15.13 Z2.51 F4800.0 E4893.968
G1 X7.14 Y16.87 Z2.51 F4800.0 E4894.097
G1 X6.86 Y16.87 Z2.51 F4800.0 E4894.112
G1 X5.14 Y15.13 Z2.51 F4800.0 E4894.242
G1 X4.86 Y15.13 Z2.51 F4800.0 E4894.256
G1 X3.14 Y16.87 Z2.51 F4800.0 E4894.386
G1 X2.86 Y16.87 Z2.51 F4800.0 E4894.401
G1 X1.14 Y15.13 Z2.51 F4800.0 E4894.53
G1 X0.86 Y15.13 Z2.51 F4800.0 E4894.545
G1 X-0.86 Y16.87 Z2.51 F4800.0 E4894.675
G1 X-1.14 Y16.87 Z2.51 F4800.0 E4894.689
G1 X-2.86 Y15.13 Z2.51 F4800.0 E4894.819
G1 X-3.14 Y15.13 Z2.51 F4800.0 E4894.834
G1 X-4.86 Y16.87 Z2.51 F4800.0 E4894.963
G1 X-5.14 Y16.87 Z2.51 F4800.0 E4894.978
G1 X-6.86 Y15.13 Z2.51 F4800.0 E4895.108
G1 X-7.14 Y15.13 Z2.51 F4800.0 E4895.122
G1 X-8.86 Y16.87 Z2.51 F4800.0 E4895.252
G1 X-9.14 Y16.87 Z2.51 F4800.0 E4895.267
G1 X-10.86 Y15.13 Z2.51 F4800.0 E4895.396
G1 X-11.14 Y15.13 Z2.51 F4800.0 E4895.411
G1 X-12.86 Y16.87 Z2.51 F4800.0 E4895.541
G1 X-13.14 Y16.87 Z2.51 F4800.0 E4895.555
G1 X-14.86 Y15.13 Z2.51 F4800.0 E4895.685
G1 X-15.14 Y15.13 Z2.51 F4800.0 E4895.7
G1 X-16.86 Y16.87 Z2.51 F4800.0 E4895.829
G1 X-17.14 Y16.87 Z2.51 F4800.0 E4895.844
G1 X-18.86 Y15.13 Z2.51 F4800.0 E4895.974
G1 X-19.14 Y15.13 Z2.51 F4800.0 E4895.988
G1 X-20.86 Y16.87 Z2.51 F4800.0 E4896.118
G1 X-21.14 Y16.87 Z2.51 F4800.0 E4896.133
G1 X-22.86 Y15.13 Z2.51 F4800.0 E4896.262
G1 X-23.14 Y15.13 Z2.51 F4800.0 E4896.277
G1 X-24.86 Y16.87 Z2.51 F4800.0 E4896.407
G1 X-25.14 Y16.87 Z2.51 F4800.0 E4896.421
G1 X-26.86 Y15.13 Z2.51 F4800.0 E4896.551
G1 X-27.14 Y15.13 Z2.51 F4800.0 E4896.566
G1 X-28.86 Y16.87 Z2.51 F4800.0 E4896.695
G1 X-29.14 Y16.87 Z2.51 F4800.0 E4896.71
G1 X-30.86 Y15.13 Z2.51 F4800.0 E4896.84
G1 X-31.14 Y15.13 Z2.51 F4800.0 E4896.854
G1 X-32.86 Y16.87 Z2.51 F4800.0 E4896.984
G1 X-33.14 Y16.87 Z2.51 F4800.0 E4896.999
G1 X-34.86 Y15.13 Z2.51 F4800.0 E4897.128
G1 X-35.14 Y15.13 Z2.51 F4800.0 E4897.143
G1 X-36.86 Y16.87 Z2.51 F4800.0 E4897.273
G1 X-37.14 Y16.87 Z2.51 F4800.0 E4897.287
G1 X-38.86 Y15.13 Z2.51 F4800.0 E4897.417
G1 X-39.14 Y15.13 Z2.51 F4800.0 E4897.432
G1 X-40.86 Y16.87 Z2.51 F4800.0 E4897.561
G1 X-41.14 Y16.87 Z2.51 F4800.0 E4897.576
G1 X-42.86 Y15.13 Z2.51 F4800.0 E4897.706
G1 X-43.14 Y15.13 Z2.51 F4800.0 E4897.72
G1 X-44.86 Y16.87 Z2.51 F4800.0 E4897.85
G1 X-45.14 Y16.87 Z2.51 F4800.0 E4897.865
G1 X-46.86 Y15.13 Z2.51 F4800.0 E4897.994
G1 X-47.14 Y15.13 Z2.51 F4800.0 E4898.009
G1 X-48.86 Y16.87 Z2.51 F4800.0 E4898.139
G1 X-49.14 Y16.87 Z2.51 F4800.0 E4898.153
G1 X-50.86 Y15.13 Z2.51 F4800.0 E4898.283
G1 X-51.14 Y15.13 Z2.51 F4800.0 E4898.298
G1 X-52.86 Y16.87 Z2.51 F4800.0 E4898.427
G1 X-53.14 Y16.87 Z2.51 F4800.0 E4898.442
G1 X-54.12 Y16.0 Z2.51 F4800.0 E4898.511
G1 X-54.12 Y19.6 Z2.51 F4800.0 E4898.702
G1 X-53.72 Y19.2 Z2.51 F4800.0 E4898.732
G1 X-53.14 Y17.13 Z2.51 F4800.0 E4898.845
G1 X-52.86 Y17.13 Z2.51 F4800.0 E4898.86
G1 X-51.14 Y18.87 Z2.51 F4800.0 E4898.99
G1 X-50.86 Y18.87 Z2.51 F4800.0 E4899.004
G1 X-49.14 Y17.13 Z2.51 F4800.0 E4899.134
G1 X-48.86 Y17.13 Z2.51 F4800.0 E4899.149
G1 X-47.14 Y18.87 Z2.51 F4800.0 E4899.278
G1 X-46.86 Y18.87 Z2.51 F4800.0 E4899.293
G1 X-45.14 Y17.13 Z2.51 F4800.0 E4899.423
G1 X-44.86 Y17.13 Z2.51 F4800.0 E4899.437
G1 X-43.14 Y18.87 Z2.51 F4800.0 E4899.567
G1 X-42.86 Y18.87 Z2.51 F4800.0 E4899.582
G1 X-41.14 Y17.13 Z2.51 F4800.0 E4899.711
G1 X-40.86 Y17.13 Z2.51 F4800.0 E4899.726
G1 X-39.14 Y18.87 Z2.51 F4800.0 E4899.856
G1 X-38.86 Y18.87 Z2.51 F4800.0 E4899.87
G1 X-37.14 Y17.13 Z2.51 F4800.0 E4900.0
G1 X-36.86 Y17.13 Z2.51 F4800.0 E4900.015
G1 X-35.14 Y18.87 Z2.51 F4800.0 E4900.144
G1 X-34.86 Y18.87 Z2.51 F4800.0 E4900.159
G1 X-33.14 Y17.13 Z2.51 F4800.0 E4900.289
G1 X-32.86 Y17.13 Z2.51 F4800.0 E4900.303
G1 X-31.14 Y18.87 Z2.51 F4800.0 E4900.433
G1 X-30.86 Y18.87 Z2.51 F4800.0 E4900.448
G1 X-29.14 Y17.13 Z2.51 F4800.0 E4900.577
G1 X-28.86 Y17.13 Z2.51 F4800.0 E4900.592
G1 X-27.14 Y18.87 Z2.51 F4800.0 E4900.722
G1 X-26.86 Y18.87 Z2.51 F4800.0 E4900.736
G1 X-25.14 Y17.13 Z2.51 F4800.0 E4900.866
G1 X-24.86 Y17.13 Z2.51 F4800.0 E4900.881
G1 X-23.14 Y18.87 Z2.51 F4800.0 E4901.01
G1 X-22.86 Y18.87 Z2.51 F4800.0 E4901.025
G1 X-21.14 Y17.13 Z2.51 F4800.0 E4901.155
G1 X-20.86 Y17.13 Z2.51 F4800.0 E4901.169
G1 X-19.14 Y18.87 Z2.51 F4800.0 E4901.299
G1 X-18.86 Y18.87 Z2.51 F4800.0 E4901.314
G1 X-17.14 Y17.13 Z2.51 F4800.0 E4901.443
G1 X-16.86 Y17.13 Z2.51 F4800.0 E4901.458
G1 X-15.14 Y18.87 Z2.51 F4800.0 E4901.588
G1 X-14.86 Y18.87 Z2.51 F4800.0 E4901.602
G1 X-13.14 Y17.13 Z2.51 F4800.0 E4901.732
G1 X-12.86 Y17.13 Z2.51 F4800.0 E4901.747
G1 X-11.14 Y18.87 Z2.51 F4800.0 E4901.876
G1 X-10.86 Y18.87 Z2.51 F4800.0 E4901.891
G1 X-9.14 Y17.13 Z2.51 F4800.0 E4902.021
G1 X-8.86 Y17.13 Z2.51 F4800.0 E4902.035
G1 X-7.14 Y18.87 Z2.51 F4800.0 E4902.165
G1 X-6.86 Y18.87 Z2.51 F4800.0 E4902.18
G1 X-5.14 Y17.13 Z2.51 F4800.0 E4902.309
G1 X-4.86 Y17.13 Z2.51 F4800.0 E4902.324
G1 X-3.14 Y18.87 Z2.51 F4800.0 E4902.454
G1 X-2.86 Y18.87 Z2.51 F4800.0 E4902.468
G1 X-1.14 Y17.13 Z2.51 F4800.0 E4902.598
G1 X-0.86 Y17.13 Z2.51 F4800.0 E4902.613
G1 X0.86 Y18.87 Z2.51 F4800.0 E4902.742
G1 X1.14 Y18.87 Z2.51 F4800.0 E4902.757
G1 X2.86 Y17.13 Z2.51 F4800.0 E4902.887
G1 X3.14 Y17.13 Z2.51 F4800.0 E4902.901
G1 X4.86 Y18.87 Z2.51 F4800.0 E4903.031
G1 X5.14 Y18.87 Z2.51 F4800.0 E4903.046
G1 X6.86 Y17.13 Z2.51 F4800.0 E4903.175
G1 X7.14 Y17.13 Z2.51 F4800.0 E4903.19
G1 X8.86 Y18.87 Z2.51 F4800.0 E4903.32
G1 X9.14 Y18.87 Z2.51 F4800.0 E4903.334
G1 X10.86 Y17.13 Z2.51 F4800.0 E4903.464
G1 X11.14 Y17.13 Z2.51 F4800.0 E4903.479
G1 X12.86 Y18.87 Z2.51 F4800.0 E4903.608
G1 X13.14 Y18.87 Z2.51 F4800.0 E4903.623
G1 X14.86 Y17.13 Z2.51 F4800.0 E4903.753
G1 X15.14 Y17.13 Z2.51 F4800.0 E4903.767
G1 X16.86 Y18.87 Z2.51 F4800.0 E4903.897
G1 X17.14 Y18.87 Z2.51 F4800.0 E4903.912
G1 X18.86 Y17.13 Z2.51 F4800.0 E4904.041
G1 X19.14 Y17.13 Z2.51 F4800.0 E4904.056
G1 X20.86 Y18.87 Z2.51 F4800.0 E4904.186
G1 X21.14 Y18.87 Z2.51 F4800.0 E4904.2
G1 X22.86 Y17.13 Z2.51 F4800.0 E4904.33
G1 X23.14 Y17.13 Z2.51 F4800.0 E4904.345
G1 X24.86 Y18.87 Z2.51 F4800.0 E4904.474
G1 X25.14 Y18.87 Z2.51 F4800.0 E4904.489
G1 X26.86 Y17.13 Z2.51 F4800.0 E4904.619
G1 X27.14 Y17.13 Z2.51 F4800.0 E4904.633
G1 X28.86 Y18.87 Z2.51 F4800.0 E4904.763
G1 X29.14 Y18.87 Z2.51 F4800.0 E4904.778
G1 X30.86 Y17.13 Z2.51 F4800.0 E4904.907
G1 X31.14 Y17.13 Z2.51 F4800.0 E4904.922
G1 X32.86 Y18.87 Z2.51 F4800.0 E4905.052
G1 X33.14 Y18.87 Z2.51 F4800.0 E4905.066
G1 X34.86 Y17.13 Z2.51 F4800.0 E4905.196
G1 X35.14 Y17.13 Z2.51 F4800.0 E4905.211
G1 X36.86 Y18.87 Z2.51 F4800.0 E4905.34
G1 X37.14 Y18.87 Z2.51 F4800.0 E4905.355
G1 X38.86 Y17.13 Z2.51 F4800.0 E4905.485
G1 X39.14 Y17.13 Z2.51 F4800.0 E4905.499
G1 X40.86 Y18.87 Z2.51 F4800.0 E4905.629
G1 X41.14 Y18.87 Z2.51 F4800.0 E4905.644
G1 X42.86 Y17.13 Z2.51 F4800.0 E4905.773
G1 X43.14 Y17.13 Z2.51 F4800.0 E4905.788
G1 X44.86 Y18.87 Z2.51 F4800.0 E4905.918
G1 X45.14 Y18.87 Z2.51 F4800.0 E4905.932
G1 X46.86 Y17.13 Z2.51 F4800.0 E4906.062
G1 X47.14 Y17.13 Z2.51 F4800.0 E4906.077
G1 X48.86 Y18.87 Z2.51 F4800.0 E4906.206
G1 X49.14 Y18.87 Z2.51 F4800.0 E4906.221
G1 X50.86 Y17.13 Z2.51 F4800.0 E4906.351
G1 X54.12 Y17.6 Z2.51 F4800.0 E4906.525
G1 X54.12 Y21.2 Z2.51 F4800.0 E4906.715
G1 X50.86 Y20.87 Z2.51 F4800.0 E4906.888
G1 X49.14 Y19.13 Z2.51 F4800.0 E4907.018
G1 X48.86 Y19.13 Z2.51 F4800.0 E4907.032
G1 X47.14 Y20.87 Z2.51 F4800.0 E4907.162
G1 X46.86 Y20.87 Z2.51 F4800.0 E4907.177
G1 X45.14 Y19.13 Z2.51 F4800.0 E4907.306
G1 X44.86 Y19.13 Z2.51 F4800.0 E4907.321
G1 X43.14 Y20.87 Z2.51 F4800.0 E4907.451
G1 X42.86 Y20.87 Z2.51 F4800.0 E4907.465
G1 X41.14 Y19.13 Z2.51 F4800.0 E4907.595
G1 X40.86 Y19.13 Z2.51 F4800.0 E4907.61
G1 X39.14 Y20.87 Z2.51 F4800.0 E4907.739
G1 X38.86 Y20.87 Z2.51 F4800.0 E4907.754
G1 X37.14 Y19.13 Z2.51 F4800.0 E4907.884
G1 X36.86 Y19.13 Z2.51 F4800.0 E4907.898
G1 X35.14 Y20.87 Z2.51 F4800.0 E4908.028
G1 X34.86 Y20.87 Z2.51 F4800.0 E4908.043
G1 X33.14 Y19.13 Z2.51 F4800.0 E4908.172
G1 X32.86 Y19.13 Z2.51 F4800.0 E4908.187
G1 X31.14 Y20.87 Z2.51 F4800.0 E4908.317
G1 X30.86 Y20.87 Z2.51 F4800.0 E4908.331
G1 X29.14 Y19.13 Z2.51 F4800.0 E4908.461
G1 X28.86 Y19.13 Z2.51 F4800.0 E4908.476
G1 X27.14 Y20.87 Z2.51 F4800.0 E4908.605
G1 X26.86 Y20.87 Z2.51 F4800.0 E4908.62
G1 X25.14 Y19.13 Z2.51 F4800.0 E4908.75
G1 X24.86 Y19.13 Z2.51 F4800.0 E4908.764
G1 X23.14 Y20.87 Z2.51 F4800.0 E4908.894
G1 X22.86 Y20.87 Z2.51 F4800.0 E4908.909
G1 X21.14 Y19.13 Z2.51 F4800.0 E4909.038
G1 X20.86 Y19.13 Z2.51 F4800.0 E4909.053
G1 X19.14 Y20.87 Z2.51 F4800.0 E4909.183
G1 X18.86 Y20.87 Z2.51 F4800.0 E4909.197
G1 X17.14 Y19.13 Z2.51 F4800.0 E4909.327
G1 X16.86 Y19.13 Z2.51 F4800.0 E4909.342
G1 X15.14 Y20.87 Z2.51 F4800.0 E4909.471
G1 X14.86 Y20.87 Z2.51 F4800.0 E4909.486
G1 X13.14 Y19.13 Z2.51 F4800.0 E4909.616
G1 X12.86 Y19.13 Z2.51 F4800.0 E4909.63
G1 X11.14 Y20.87 Z2.51 F4800.0 E4909.76
G1 X10.86 Y20.87 Z2.51 F4800.0 E4909.775
G1 X9.14 Y19.13 Z2.51 F4800.0 E4909.904
G1 X8.86 Y19.13 Z2.51 F4800.0 E4909.919
G1 X7.14 Y20.87 Z2.51 F4800.0 E4910.049
G1 X6.86 Y20.87 Z2.51 F4800.0 E4910.063
G1 X5.14 Y19.13 Z2.51 F4800.0 E4910.193
G1 X4.86 Y19.13 Z2.51 F4800.0 E4910.208
G1 X3.14 Y20.87 Z2.51 F4800.0 E4910.337
G1 X2.86 Y20.87 Z2.51 F4800.0 E4910.352
G1 X1.14 Y19.13 Z2.51 F4800.0 E4910.482
G1 X0.86 Y19.13 Z2.51 F4800.0 E4910.496
G1 X-0.86 Y20.87 Z2.51 F4800.0 E4910.626
G1 X-1.14 Y20.87 Z2.51 F4800.0 E4910.641
G1 X-2.86 Y19.13 Z2.51 F4800.0 E4910.77
G1 X-3.14 Y19.13 Z2.51 F4800.0 E4910.785
G1 X-4.86 Y20.87 Z2.51 F4800.0 E4910.915
G1 X-5.14 Y20.87 Z2.51 F4800.0 E4910.929
G1 X-6.86 Y19.13 Z2.51 F4800.0 E4911.059
G1 X-7.14 Y19.13 Z2.51 F4800.0 E4911.074
G1 X-8.86 Y20.87 Z2.51 F4800.0 E4911.203
G1 X-9.14 Y20.87 Z2.51 F4800.0 E4911.218
G1 X-10.86 Y19.13 Z2.51 F4800.0 E4911.348
G1 X-11.14 Y19.13 Z2.51 F4800.0 E4911.362
G1 X-12.86 Y20.87 Z2.51 F4800.0 E4911.492
G1 X-13.14 Y20.87 Z2.51 F4800.0 E4911.507
G1 X-14.86 Y19.13 Z2.51 F4800.0 E4911.636
G1 X-15.14 Y19.13 Z2.51 F4800.0 E4911.651
G1 X-16.86 Y20.87 Z2.51 F4800.0 E4911.781
G1 X-17.14 Y20.87 Z2.51 F4800.0 E4911.795
G1 X-18.86 Y19.13 Z2.51 F4800.0 E4911.925
G1 X-19.14 Y19.13 Z2.51 F4800.0 E4911.94
G1 X-20.86 Y20.87 Z2.51 F4800.0 E4912.069
G1 X-21.14 Y20.87 Z2.51 F4800.0 E4912.084
G1 X-22.86 Y19.13 Z2.51 F4800.0 E4912.214
G1 X-23.14 Y19.13 Z2.51 F4800.0 E4912.228
G1 X-24.86 Y20.87 Z2.51 F4800.0 E4912.358
G1 X-25.14 Y20.87 Z2.51 F4800.0 E4912.373
G1 X-26.86 Y19.13 Z2.51 F4800.0 E4912.502
G1 X-27.14 Y19.13 Z2.51 F4800.0 E4912.517
G1 X-28.86 Y20.87 Z2.51 F4800.0 E4912.647
G1 X-29.14 Y20.87 Z2.51 F4800.0 E4912.661
G1 X-30.86 Y19.13 Z2.51 F4800.0 E4912.791
G1 X-31.14 Y19.13 Z2.51 F4800.0 E4912.806
G1 X-32.86 Y20.87 Z2.51 F4800.0 E4912.935
G1 X-33.14 Y20.87 Z2.51 F4800.0 E4912.95
G1 X-34.86 Y19.13 Z2.51 F4800.0 E4913.08
G1 X-35.14 Y19.13 Z2.51 F4800.0 E4913.094
G1 X-36.86 Y20.87 Z2.51 F4800.0 E4913.224
G1 X-37.14 Y20.87 Z2.51 F4800.0 E4913.239
G1 X-38.86 Y19.13 Z2.51 F4800.0 E4913.368
G1 X-39.14 Y19.13 Z2.51 F4800.0 E4913.383
G1 X-40.86 Y20.87 Z2.51 F4800.0 E4913.513
G1 X-41.14 Y20.87 Z2.51 F4800.0 E4913.527
G1 X-42.86 Y19.13 Z2.51 F4800.0 E4913.657
G1 X-43.14 Y19.13 Z2.51 F4800.0 E4913.672
G1 X-44.86 Y20.87 Z2.51 F4800.0 E4913.801
G1 X-45.14 Y20.87 Z2.51 F4800.0 E4913.816
G1 X-46.86 Y19.13 Z2.51 F4800.0 E4913.946
G1 X-47.14 Y19.13 Z2.51 F4800.0 E4913.96
G1 X-48.86 Y20.87 Z2.51 F4800.0 E4914.09
G1 X-49.14 Y20.87 Z2.51 F4800.0 E4914.105
G1 X-50.86 Y19.13 Z2.51 F4800.0 E4914.234
G1 X-51.14 Y19.13 Z2.51 F4800.0 E4914.249
G1 X-52.86 Y20.87 Z2.51 F4800.0 E4914.379
G1 X-53.14 Y20.87 Z2.51 F4800.0 E4914.393
G1 X-54.12 Y20.0 Z2.51 F4800.0 E4914.463
G1 X-54.12 Y23.6 Z2.51 F4800.0 E4914.653
G1 X-53.72 Y23.2 Z2.51 F4800.0 E4914.683
G1 X-53.14 Y21.13 Z2.51 F4800.0 E4914.797
G1 X-52.86 Y21.13 Z2.51 F4800.0 E4914.811
G1 X-51.14 Y22.87 Z2.51 F4800.0 E4914.941
G1 X-50.86 Y22.87 Z2.51 F4800.0 E4914.956
G1 X-49.14 Y21.13 Z2.51 F4800.0 E4915.085
G1 X-48.86 Y21.13 Z2.51 F4800.0 E4915.1
G1 X-47.14 Y22.87 Z2.51 F4800.0 E4915.23
G1 X-46.86 Y22.87 Z2.51 F4800.0 E4915.244
G1 X-45.14 Y21.13 Z2.51 F4800.0 E4915.374
G1 X-44.86 Y21.13 Z2.51 F4800.0 E4915.389
G1 X-43.14 Y22.87 Z2.51 F4800.0 E4915.518
G1 X-42.86 Y22.87 Z2.51 F4800.0 E4915.533
G1 X-41.14 Y21.13 Z2.51 F4800.0 E4915.663
G1 X-40.86 Y21.13 Z2.51 F4800.0 E4915.677
G1 X-39.14 Y22.87 Z2.51 F4800.0 E4915.807
G1 X-38.86 Y22.87 Z2.51 F4800.0 E4915.822
G1 X-37.14 Y21.13 Z2.51 F4800.0 E4915.951
G1 X-36.86 Y21.13 Z2.51 F4800.0 E4915.966
G1 X-35.14 Y22.87 Z2.51 F4800.0 E4916.096
G1 X-34.86 Y22.87 Z2.51 F4800.0 E4916.11
G1 X-33.14 Y21.13 Z2.51 F4800.0 E4916.24
G1 X-32.86 Y21.13 Z2.51 F4800.0 E4916.255
G1 X-31.14 Y22.87 Z2.51 F4800.0 E4916.384
G1 X-30.86 Y22.87 Z2.51 F4800.0 E4916.399
G1 X-29.14 Y21.13 Z2.51 F4800.0 E4916.529
G1 X-28.86 Y21.13 Z2.51 F4800.0 E4916.543
G1 X-27.14 Y22.87 Z2.51 F4800.0 E4916.673
G1 X-26.86 Y22.87 Z2.51 F4800.0 E4916.688
G1 X-25.14 Y21.13 Z2.51 F4800.0 E4916.817
G1 X-24.86 Y21.13 Z2.51 F4800.0 E4916.832
G1 X-23.14 Y22.87 Z2.51 F4800.0 E4916.962
G1 X-22.86 Y22.87 Z2.51 F4800.0 E4916.976
G1 X-21.14 Y21.13 Z2.51 F4800.0 E4917.106
G1 X-20.86 Y21.13 Z2.51 F4800.0 E4917.121
G1 X-19.14 Y22.87 Z2.51 F4800.0 E4917.25
G1 X-18.86 Y22.87 Z2.51 F4800.0 E4917.265
G1 X-17.14 Y21.13 Z2.51 F4800.0 E4917.395
G1 X-16.86 Y21.13 Z2.51 F4800.0 E4917.409
G1 X-15.14 Y22.87 Z2.51 F4800.0 E4917.539
G1 X-14.86 Y22.87 Z2.51 F4800.0 E4917.554
G1 X-13.14 Y21.13 Z2.51 F4800.0 E4917.683
G1 X-12.86 Y21.13 Z2.51 F4800.0 E4917.698
G1 X-11.14 Y22.87 Z2.51 F4800.0 E4917.828
G1 X-10.86 Y22.87 Z2.51 F4800.0 E4917.842
G1 X-9.14 Y21.13 Z2.51 F4800.0 E4917.972
G1 X-8.86 Y21.13 Z2.51 F4800.0 E4917.987
G1 X-7.14 Y22.87 Z2.51 F4800.0 E4918.116
G1 X-6.86 Y22.87 Z2.51 F4800.0 E4918.131
G1 X-5.14 Y21.13 Z2.51 F4800.0 E4918.261
G1 X-4.86 Y21.13 Z2.51 F4800.0 E4918.275
G1 X-3.14 Y22.87 Z2.51 F4800.0 E4918.405
G1 X-2.86 Y22.87 Z2.51 F4800.0 E4918.42
G1 X-1.14 Y21.13 Z2.51 F4800.0 E4918.549
G1 X-0.86 Y21.13 Z2.51 F4800.0 E4918.564
G1 X0.86 Y22.87 Z2.51 F4800.0 E4918.694
G1 X1.14 Y22.87 Z2.51 F4800.0 E4918.708
G1 X2.86 Y21.13 Z2.51 F4800.0 E4918.838
G1 X3.14 Y21.13 Z2.51 F4800.0 E4918.853
G1 X4.86 Y22.87 Z2.51 F4800.0 E4918.982
G1 X5.14 Y22.87 Z2.51 F4800.0 E4918.997
G1 X6.86 Y21.13 Z2.51 F4800.0 E4919.127
G1 X7.14 Y21.13 Z2.51 F4800.0 E4919.141
G1 X8.86 Y22.87 Z2.51 F4800.0 E4919.271
G1 X9.14 Y22.87 Z2.51 F4800.0 E4919.286
G1 X10.86 Y21.13 Z2.51 F4800.0 E4919.415
G1 X11.14 Y21.13 Z2.51 F4800.0 E4919.43
G1 X12.86 Y22.87 Z2.51 F4800.0 E4919.56
G1 X13.14 Y22.87 Z2.51 F4800.0 E4919.574
G1 X14.86 Y21.13 Z2.51 F4800.0 E4919.704
G1 X15.14 Y21.13 Z2.51 F4800.0 E4919.719
G1 X16.86 Y22.87 Z2.51 F4800.0 E4919.848
G1 X17.14 Y22.87 Z2.51 F4800.0 E4919.863
G1 X18.86 Y21.13 Z2.51 F4800.0 E4919.993
G1 X19.14 Y21.13 Z2.51 F4800.0 E4920.007
G1 X20.86 Y22.87 Z2.51 F4800.0 E4920.137
G1 X21.14 Y22.87 Z2.51 F4800.0 E4920.152
G1 X22.86 Y21.13 Z2.51 F4800.0 E4920.281
G1 X23.14 Y21.13 Z2.51 F4800.0 E4920.296
G1 X24.86 Y22.87 Z2.51 F4800.0 E4920.426
G1 X25.14 Y22.87 Z2.51 F4800.0 E4920.44
G1 X26.86 Y21.13 Z2.51 F4800.0 E4920.57
G1 X27.14 Y21.13 Z2.51 F4800.0 E4920.585
G1 X28.86 Y22.87 Z2.51 F4800.0 E4920.714
G1 X29.14 Y22.87 Z2.51 F4800.0 E4920.729
G1 X30.86 Y21.13 Z2.51 F4800.0 E4920.859
G1 X31.14 Y21.13 Z2.51 F4800.0 E4920.873
G1 X32.86 Y22.87 Z2.51 F4800.0 E4921.003
G1 X33.14 Y22.87 Z2.51 F4800.0 E4921.018
G1 X34.86 Y21.13 Z2.51 F4800.0 E4921.147
G1 X35.14 Y21.13 Z2.51 F4800.0 E4921.162
G1 X36.86 Y22.87 Z2.51 F4800.0 E4921.292
G1 X37.14 Y22.87 Z2.51 F4800.0 E4921.306
G1 X38.86 Y21.13 Z2.51 F4800.0 E4921.436
G1 X39.14 Y21.13 Z2.51 F4800.0 E4921.451
G1 X40.86 Y22.87 Z2.51 F4800.0 E4921.58
G1 X41.14 Y22.87 Z2.51 F4800.0 E4921.595
G1 X42.86 Y21.13 Z2.51 F4800.0 E4921.725
G1 X43.14 Y21.13 Z2.51 F4800.0 E4921.739
G1 X44.86 Y22.87 Z2.51 F4800.0 E4921.869
G1 X45.14 Y22.87 Z2.51 F4800.0 E4921.884
G1 X46.86 Y21.13 Z2.51 F4800.0 E4922.013
G1 X47.14 Y21.13 Z2.51 F4800.0 E4922.028
G1 X48.86 Y22.87 Z2.51 F4800.0 E4922.158
G1 X49.14 Y22.87 Z2.51 F4800.0 E4922.172
G1 X50.86 Y21.13 Z2.51 F4800.0 E4922.302
G1 X54.12 Y21.6 Z2.51 F4800.0 E4922.476
G1 X54.12 Y25.2 Z2.51 F4800.0 E4922.666
G1 X50.86 Y24.87 Z2.51 F4800.0 E4922.839
G1 X49.14 Y23.13 Z2.51 F4800.0 E4922.969
G1 X48.86 Y23.13 Z2.51 F4800.0 E4922.984
G1 X47.14 Y24.87 Z2.51 F4800.0 E4923.113
G1 X46.86 Y24.87 Z2.51 F4800.0 E4923.128
G1 X45.14 Y23.13 Z2.51 F4800.0 E4923.257
G1 X44.86 Y23.13 Z2.51 F4800.0 E4923.272
G1 X43.14 Y24.87 Z2.51 F4800.0 E4923.402
G1 X42.86 Y24.87 Z2.51 F4800.0 E4923.417
G1 X41.14 Y23.13 Z2.51 F4800.0 E4923.546
G1 X40.86 Y23.13 Z2.51 F4800.0 E4923.561
G1 X39.14 Y24.87 Z2.51 F4800.0 E4923.69
G1 X38.86 Y24.87 Z2.51 F4800.0 E4923.705
G1 X37.14 Y23.13 Z2.51 F4800.0 E4923.835
G1 X36.86 Y23.13 Z2.51 F4800.0 E4923.85
G1 X35.14 Y24.87 Z2.51 F4800.0 E4923.979
G1 X34.86 Y24.87 Z2.51 F4800.0 E4923.994
G1 X33.14 Y23.13 Z2.51 F4800.0 E4924.123
G1 X32.86 Y23.13 Z2.51 F4800.0 E4924.138
G1 X31.14 Y24.87 Z2.51 F4800.0 E4924.268
G1 X30.86 Y24.87 Z2.51 F4800.0 E4924.283
G1 X29.14 Y23.13 Z2.51 F4800.0 E4924.412
G1 X28.86 Y23.13 Z2.51 F4800.0 E4924.427
G1 X27.14 Y24.87 Z2.51 F4800.0 E4924.556
G1 X26.86 Y24.87 Z2.51 F4800.0 E4924.571
G1 X25.14 Y23.13 Z2.51 F4800.0 E4924.701
G1 X24.86 Y23.13 Z2.51 F4800.0 E4924.716
G1 X23.14 Y24.87 Z2.51 F4800.0 E4924.845
G1 X22.86 Y24.87 Z2.51 F4800.0 E4924.86
G1 X21.14 Y23.13 Z2.51 F4800.0 E4924.989
G1 X20.86 Y23.13 Z2.51 F4800.0 E4925.004
G1 X19.14 Y24.87 Z2.51 F4800.0 E4925.134
G1 X18.86 Y24.87 Z2.51 F4800.0 E4925.149
G1 X17.14 Y23.13 Z2.51 F4800.0 E4925.278
G1 X16.86 Y23.13 Z2.51 F4800.0 E4925.293
G1 X15.14 Y24.87 Z2.51 F4800.0 E4925.422
G1 X14.86 Y24.87 Z2.51 F4800.0 E4925.437
G1 X13.14 Y23.13 Z2.51 F4800.0 E4925.567
G1 X12.86 Y23.13 Z2.51 F4800.0 E4925.582
G1 X11.14 Y24.87 Z2.51 F4800.0 E4925.711
G1 X10.86 Y24.87 Z2.51 F4800.0 E4925.726
G1 X9.14 Y23.13 Z2.51 F4800.0 E4925.855
G1 X8.86 Y23.13 Z2.51 F4800.0 E4925.87
G1 X7.14 Y24.87 Z2.51 F4800.0 E4926.0
G1 X6.86 Y24.87 Z2.51 F4800.0 E4926.015
G1 X5.14 Y23.13 Z2.51 F4800.0 E4926.144
G1 X4.86 Y23.13 Z2.51 F4800.0 E4926.159
G1 X3.14 Y24.87 Z2.51 F4800.0 E4926.288
G1 X2.86 Y24.87 Z2.51 F4800.0 E4926.303
G1 X1.14 Y23.13 Z2.51 F4800.0 E4926.433
G1 X0.86 Y23.13 Z2.51 F4800.0 E4926.448
G1 X-0.86 Y24.87 Z2.51 F4800.0 E4926.577
G1 X-1.14 Y24.87 Z2.51 F4800.0 E4926.592
G1 X-2.86 Y23.13 Z2.51 F4800.0 E4926.721
G1 X-3.14 Y23.13 Z2.51 F4800.0 E4926.736
G1 X-4.86 Y24.87 Z2.51 F4800.0 E4926.866
G1 X-5.14 Y24.87 Z2.51 F4800.0 E4926.881
G1 X-6.86 Y23.13 Z2.51 F4800.0 E4927.01
G1 X-7.14 Y23.13 Z2.51 F4800.0 E4927.025
G1 X-8.86 Y24.87 Z2.51 F4800.0 E4927.154
G1 X-9.14 Y24.87 Z2.51 F4800.0 E4927.169
G1 X-10.86 Y23.13 Z2.51 F4800.0 E4927.299
G1 X-11.14 Y23.13 Z2.51 F4800.0 E4927.314
G1 X-12.86 Y24.87 Z2.51 F4800.0 E4927.443
G1 X-13.14 Y24.87 Z2.51 F4800.0 E4927.458
G1 X-14.86 Y23.13 Z2.51 F4800.0 E4927.587
G1 X-15.14 Y23.13 Z2.51 F4800.0 E4927.602
G1 X-16.86 Y24.87 Z2.51 F4800.0 E4927.732
G1 X-17.14 Y24.87 Z2.51 F4800.0 E4927.747
G1 X-18.86 Y23.13 Z2.51 F4800.0 E4927.876
G1 X-19.14 Y23.13 Z2.51 F4800.0 E4927.891
G1 X-20.86 Y24.87 Z2.51 F4800.0 E4928.02
G1 X-21.14 Y24.87 Z2.51 F4800.0 E4928.035
G1 X-22.86 Y23.13 Z2.51 F4800.0 E4928.165
G1 X-23.14 Y23.13 Z2.51 F4800.0 E4928.18
G1 X-24.86 Y24.87 Z2.51 F4800.0 E4928.309
G1 X-25.14 Y24.87 Z2.51 F4800.0 E4928.324
G1 X-26.86 Y23.13 Z2.51 F4800.0 E4928.454
G1 X-27.14 Y23.13 Z2.51 F4800.0 E4928.468
G1 X-28.86 Y24.87 Z2.51 F4800.0 E4928.598
G1 X-29.14 Y24.87 Z2.51 F4800.0 E4928.613
G1 X-30.86 Y23.13 Z2.51 F4800.0 E4928.742
G1 X-31.14 Y23.13 Z2.51 F4800.0 E4928.757
G1 X-32.86 Y24.87 Z2.51 F4800.0 E4928.887
G1 X-33.14 Y24.87 Z2.51 F4800.0 E4928.901
G1 X-34.86 Y23.13 Z2.51 F4800.0 E4929.031
G1 X-35.14 Y23.13 Z2.51 F4800.0 E4929.046
G1 X-36.86 Y24.87 Z2.51 F4800.0 E4929.175
G1 X-37.14 Y24.87 Z2.51 F4800.0 E4929.19
G1 X-38.86 Y23.13 Z2.51 F4800.0 E4929.32
G1 X-39.14 Y23.13 Z2.51 F4800.0 E4929.334
G1 X-40.86 Y24.87 Z2.51 F4800.0 E4929.464
G1 X-41.14 Y24.87 Z2.51 F4800.0 E4929.479
G1 X-42.86 Y23.13 Z2.51 F4800.0 E4929.608
G1 X-43.14 Y23.13 Z2.51 F4800.0 E4929.623
G1 X-44.86 Y24.87 Z2.51 F4800.0 E4929.753
G1 X-45.14 Y24.87 Z2.51 F4800.0 E4929.767
G1 X-46.86 Y23.13 Z2.51 F4800.0 E4929.897
G1 X-47.14 Y23.13 Z2.51 F4800.0 E4929.912
G1 X-48.86 Y24.87 Z2.51 F4800.0 E4930.041
G1 X-49.14 Y24.87 Z2.51 F4800.0 E4930.056
G1 X-50.86 Y23.13 Z2.51 F4800.0 E4930.186
G1 X-51.14 Y23.13 Z2.51 F4800.0 E4930.2
G1 X-52.86 Y24.87 Z2.51 F4800.0 E4930.33
G1 X-53.14 Y24.87 Z2.51 F4800.0 E4930.345
G1 X-54.12 Y24.0 Z2.51 F4800.0 E4930.414
G1 X-54.12 Y27.6 Z2.51 F4800.0 E4930.604
G1 X-53.72 Y27.2 Z2.51 F4800.0 E4930.634
G1 X-53.14 Y25.13 Z2.51 F4800.0 E4930.748
G1 X-52.86 Y25.13 Z2.51 F4800.0 E4930.763
G1 X-51.14 Y26.87 Z2.51 F4800.0 E4930.892
G1 X-50.86 Y26.87 Z2.51 F4800.0 E4930.907
G1 X-49.14 Y25.13 Z2.51 F4800.0 E4931.036
G1 X-48.86 Y25.13 Z2.51 F4800.0 E4931.051
G1 X-47.14 Y26.87 Z2.51 F4800.0 E4931.181
G1 X-46.86 Y26.87 Z2.51 F4800.0 E4931.196
G1 X-45.14 Y25.13 Z2.51 F4800.0 E4931.325
G1 X-44.86 Y25.13 Z2.51 F4800.0 E4931.34
G1 X-43.14 Y26.87 Z2.51 F4800.0 E4931.47
G1 X-42.86 Y26.87 Z2.51 F4800.0 E4931.484
G1 X-41.14 Y25.13 Z2.51 F4800.0 E4931.614
G1 X-40.86 Y25.13 Z2.51 F4800.0 E4931.629
G1 X-39.14 Y26.87 Z2.51 F4800.0 E4931.758
G1 X-38.86 Y26.87 Z2.51 F4800.0 E4931.773
G1 X-37.14 Y25.13 Z2.51 F4800.0 E4931.903
G1 X-36.86 Y25.13 Z2.51 F4800.0 E4931.917
G1 X-35.14 Y26.87 Z2.51 F4800.0 E4932.047
G1 X-34.86 Y26.87 Z2.51 F4800.0 E4932.062
G1 X-33.14 Y25.13 Z2.51 F4800.0 E4932.191
G1 X-32.86 Y25.13 Z2.51 F4800.0 E4932.206
G1 X-31.14 Y26.87 Z2.51 F4800.0 E4932.336
G1 X-30.86 Y26.87 Z2.51 F4800.0 E4932.35
G1 X-29.14 Y25.13 Z2.51 F4800.0 E4932.48
G1 X-28.86 Y25.13 Z2.51 F4800.0 E4932.495
G1 X-27.14 Y26.87 Z2.51 F4800.0 E4932.624
G1 X-26.86 Y26.87 Z2.51 F4800.0 E4932.639
G1 X-25.14 Y25.13 Z2.51 F4800.0 E4932.769
G1 X-24.86 Y25.13 Z2.51 F4800.0 E4932.783
G1 X-23.14 Y26.87 Z2.51 F4800.0 E4932.913
G1 X-22.86 Y26.87 Z2.51 F4800.0 E4932.928
G1 X-21.14 Y25.13 Z2.51 F4800.0 E4933.057
G1 X-20.86 Y25.13 Z2.51 F4800.0 E4933.072
G1 X-19.14 Y26.87 Z2.51 F4800.0 E4933.202
G1 X-18.86 Y26.87 Z2.51 F4800.0 E4933.216
G1 X-17.14 Y25.13 Z2.51 F4800.0 E4933.346
G1 X-16.86 Y25.13 Z2.51 F4800.0 E4933.361
G1 X-15.14 Y26.87 Z2.51 F4800.0 E4933.49
G1 X-14.86 Y26.87 Z2.51 F4800.0 E4933.505
G1 X-13.14 Y25.13 Z2.51 F4800.0 E4933.635
G1 X-12.86 Y25.13 Z2.51 F4800.0 E4933.649
G1 X-11.14 Y26.87 Z2.51 F4800.0 E4933.779
G1 X-10.86 Y26.87 Z2.51 F4800.0 E4933.794
G1 X-9.14 Y25.13 Z2.51 F4800.0 E4933.923
G1 X-8.86 Y25.13 Z2.51 F4800.0 E4933.938
G1 X-7.14 Y26.87 Z2.51 F4800.0 E4934.068
G1 X-6.86 Y26.87 Z2.51 F4800.0 E4934.082
G1 X-5.14 Y25.13 Z2.51 F4800.0 E4934.212
G1 X-4.86 Y25.13 Z2.51 F4800.0 E4934.227
G1 X-3.14 Y26.87 Z2.51 F4800.0 E4934.356
G1 X-2.86 Y26.87 Z2.51 F4800.0 E4934.371
G1 X-1.14 Y25.13 Z2.51 F4800.0 E4934.501
G1 X-0.86 Y25.13 Z2.51 F4800.0 E4934.515
G1 X0.86 Y26.87 Z2.51 F4800.0 E4934.645
G1 X1.14 Y26.87 Z2.51 F4800.0 E4934.66
G1 X2.86 Y25.13 Z2.51 F4800.0 E4934.789
G1 X3.14 Y25.13 Z2.51 F4800.0 E4934.804
G1 X4.86 Y26.87 Z2.51 F4800.0 E4934.934
G1 X5.14 Y26.87 Z2.51 F4800.0 E4934.948
G1 X6.86 Y25.13 Z2.51 F4800.0 E4935.078
G1 X7.14 Y25.13 Z2.51 F4800.0 E4935.093
G1 X8.86 Y26.87 Z2.51 F4800.0 E4935.222
G1 X9.14 Y26.87 Z2.51 F4800.0 E4935.237
G1 X10.86 Y25.13 Z2.51 F4800.0 E4935.367
G1 X11.14 Y25.13 Z2.51 F4800.0 E4935.381
G1 X12.86 Y26.87 Z2.51 F4800.0 E4935.511
G1 X13.14 Y26.87 Z2.51 F4800.0 E4935.526
G1 X14.86 Y25.13 Z2.51 F4800.0 E4935.655
G1 X15.14 Y25.13 Z2.51 F4800.0 E4935.67
G1 X16.86 Y26.87 Z2.51 F4800.0 E4935.8
G1 X17.14 Y26.87 Z2.51 F4800.0 E4935.814
G1 X18.86 Y25.13 Z2.51 F4800.0 E4935.944
G1 X19.14 Y25.13 Z2.51 F4800.0 E4935.959
G1 X20.86 Y26.87 Z2.51 F4800.0 E4936.088
G1 X21.14 Y26.87 Z2.51 F4800.0 E4936.103
G1 X22.86 Y25.13 Z2.51 F4800.0 E4936.233
G1 X23.14 Y25.13 Z2.51 F4800.0 E4936.247
G1 X24.86 Y26.87 Z2.51 F4800.0 E4936.377
G1 X25.14 Y26.87 Z2.51 F4800.0 E4936.392
G1 X26.86 Y25.13 Z2.51 F4800.0 E4936.521
G1 X27.14 Y25.13 Z2.51 F4800.0 E4936.536
G1 X28.86 Y26.87 Z2.51 F4800.0 E4936.666
G1 X29.14 Y26.87 Z2.51 F4800.0 E4936.68
G1 X30.86 Y25.13 Z2.51 F4800.0 E4936.81
G1 X31.14 Y25.13 Z2.51 F4800.0 E4936.825
G1 X32.86 Y26.87 Z2.51 F4800.0 E4936.954
G1 X33.14 Y26.87 Z2.51 F4800.0 E4936.969
G1 X34.86 Y25.13 Z2.51 F4800.0 E4937.099
G1 X35.14 Y25.13 Z2.51 F4800.0 E4937.113
G1 X36.86 Y26.87 Z2.51 F4800.0 E4937.243
G1 X37.14 Y26.87 Z2.51 F4800.0 E4937.258
G1 X38.86 Y25.13 Z2.51 F4800.0 E4937.387
G1 X39.14 Y25.13 Z2.51 F4800.0 E4937.402
G1 X40.86 Y26.87 Z2.51 F4800.0 E4937.532
G1 X41.14 Y26.87 Z2.51 F4800.0 E4937.546
G1 X42.86 Y25.13 Z2.51 F4800.0 E4937.676
G1 X43.14 Y25.13 Z2.51 F4800.0 E4937.691
G1 X44.86 Y26.87 Z2.51 F4800.0 E4937.82
G1 X45.14 Y26.87 Z2.51 F4800.0 E4937.835
G1 X46.86 Y25.13 Z2.51 F4800.0 E4937.965
G1 X47.14 Y25.13 Z2.51 F4800.0 E4937.979
G1 X48.86 Y26.87 Z2.51 F4800.0 E4938.109
G1 X49.14 Y26.87 Z2.51 F4800.0 E4938.124
G1 X50.86 Y25.13 Z2.51 F4800.0 E4938.253
G1 X54.12 Y25.6 Z2.51 F4800.0 E4938.427
G1 X54.12 Y29.2 Z2.51 F4800.0 E4938.617
G1 X50.86 Y28.87 Z2.51 F4800.0 E4938.791
G1 X49.14 Y27.13 Z2.51 F4800.0 E4938.92
G1 X48.86 Y27.13 Z2.51 F4800.0 E4938.935
G1 X47.14 Y28.87 Z2.51 F4800.0 E4939.064
G1 X46.86 Y28.87 Z2.51 F4800.0 E4939.079
G1 X45.14 Y27.13 Z2.51 F4800.0 E4939.209
G1 X44.86 Y27.13 Z2.51 F4800.0 E4939.224
G1 X43.14 Y28.87 Z2.51 F4800.0 E4939.353
G1 X42.86 Y28.87 Z2.51 F4800.0 E4939.368
G1 X41.14 Y27.13 Z2.51 F4800.0 E4939.497
G1 X40.86 Y27.13 Z2.51 F4800.0 E4939.512
G1 X39.14 Y28.87 Z2.51 F4800.0 E4939.642
G1 X38.86 Y28.87 Z2.51 F4800.0 E4939.657
G1 X37.14 Y27.13 Z2.51 F4800.0 E4939.786
G1 X36.86 Y27.13 Z2.51 F4800.0 E4939.801
G1 X35.14 Y28.87 Z2.51 F4800.0 E4939.93
G1 X34.86 Y28.87 Z2.51 F4800.0 E4939.945
G1 X33.14 Y27.13 Z2.51 F4800.0 E4940.075
G1 X32.86 Y27.13 Z2.51 F4800.0 E4940.09
G1 X31.14 Y28.87 Z2.51 F4800.0 E4940.219
G1 X30.86 Y28.87 Z2.51 F4800.0 E4940.234
G1 X29.14 Y27.13 Z2.51 F4800.0 E4940.363
G1 X28.86 Y27.13 Z2.51 F4800.0 E4940.378
G1 X27.14 Y28.87 Z2.51 F4800.0 E4940.508
G1 X26.86 Y28.87 Z2.51 F4800.0 E4940.523
G1 X25.14 Y27.13 Z2.51 F4800.0 E4940.652
G1 X24.86 Y27.13 Z2.51 F4800.0 E4940.667
G1 X23.14 Y28.87 Z2.51 F4800.0 E4940.796
G1 X22.86 Y28.87 Z2.51 F4800.0 E4940.811
G1 X21.14 Y27.13 Z2.51 F4800.0 E4940.941
G1 X20.86 Y27.13 Z2.51 F4800.0 E4940.956
G1 X19.14 Y28.87 Z2.51 F4800.0 E4941.085
G1 X18.86 Y28.87 Z2.51 F4800.0 E4941.1
G1 X17.14 Y27.13 Z2.51 F4800.0 E4941.229
G1 X16.86 Y27.13 Z2.51 F4800.0 E4941.244
G1 X15.14 Y28.87 Z2.51 F4800.0 E4941.374
G1 X14.86 Y28.87 Z2.51 F4800.0 E4941.389
G1 X13.14 Y27.13 Z2.51 F4800.0 E4941.518
G1 X12.86 Y27.13 Z2.51 F4800.0 E4941.533
G1 X11.14 Y28.87 Z2.51 F4800.0 E4941.662
G1 X10.86 Y28.87 Z2.51 F4800.0 E4941.677
G1 X9.14 Y27.13 Z2.51 F4800.0 E4941.807
G1 X8.86 Y27.13 Z2.51 F4800.0 E4941.822
G1 X7.14 Y28.87 Z2.51 F4800.0 E4941.951
G1 X6.86 Y28.87 Z2.51 F4800.0 E4941.966
G1 X5.14 Y27.13 Z2.51 F4800.0 E4942.095
G1 X4.86 Y27.13 Z2.51 F4800.0 E4942.11
G1 X3.14 Y28.87 Z2.51 F4800.0 E4942.24
G1 X2.86 Y28.87 Z2.51 F4800.0 E4942.255
G1 X1.14 Y27.13 Z2.51 F4800.0 E4942.384
G1 X0.86 Y27.13 Z2.51 F4800.0 E4942.399
G1 X-0.86 Y28.87 Z2.51 F4800.0 E4942.528
G1 X-1.14 Y28.87 Z2.51 F4800.0 E4942.543
G1 X-2.86 Y27.13 Z2.51 F4800.0 E4942.673
G1 X-3.14 Y27.13 Z2.51 F4800.0 E4942.688
G1 X-4.86 Y28.87 Z2.51 F4800.0 E4942.817
G1 X-5.14 Y28.87 Z2.51 F4800.0 E4942.832
G1 X-6.86 Y27.13 Z2.51 F4800.0 E4942.961
G1 X-7.14 Y27.13 Z2.51 F4800.0 E4942.976
G1 X-8.86 Y28.87 Z2.51 F4800.0 E4943.106
G1 X-9.14 Y28.87 Z2.51 F4800.0 E4943.121
G1 X-10.86 Y27.13 Z2.51 F4800.0 E4943.25
G1 X-11.14 Y27.13 Z2.51 F4800.0 E4943.265
G1 X-12.86 Y28.87 Z2.51 F4800.0 E4943.394
G1 X-13.14 Y28.87 Z2.51 F4800.0 E4943.409
G1 X-14.86 Y27.13 Z2.51 F4800.0 E4943.539
G1 X-15.14 Y27.13 Z2.51 F4800.0 E4943.554
G1 X-16.86 Y28.87 Z2.51 F4800.0 E4943.683
G1 X-17.14 Y28.87 Z2.51 F4800.0 E4943.698
G1 X-18.86 Y27.13 Z2.51 F4800.0 E4943.827
G1 X-19.14 Y27.13 Z2.51 F4800.0 E4943.842
G1 X-20.86 Y28.87 Z2.51 F4800.0 E4943.972
G1 X-21.14 Y28.87 Z2.51 F4800.0 E4943.987
G1 X-22.86 Y27.13 Z2.51 F4800.0 E4944.116
G1 X-23.14 Y27.13 Z2.51 F4800.0 E4944.131
G1 X-24.86 Y28.87 Z2.51 F4800.0 E4944.26
G1 X-25.14 Y28.87 Z2.51 F4800.0 E4944.275
G1 X-26.86 Y27.13 Z2.51 F4800.0 E4944.405
G1 X-27.14 Y27.13 Z2.51 F4800.0 E4944.42
G1 X-28.86 Y28.87 Z2.51 F4800.0 E4944.549
G1 X-29.14 Y28.87 Z2.51 F4800.0 E4944.564
G1 X-30.86 Y27.13 Z2.51 F4800.0 E4944.693
G1 X-31.14 Y27.13 Z2.51 F4800.0 E4944.708
G1 X-32.86 Y28.87 Z2.51 F4800.0 E4944.838
G1 X-33.14 Y28.87 Z2.51 F4800.0 E4944.853
G1 X-34.86 Y27.13 Z2.51 F4800.0 E4944.982
G1 X-35.14 Y27.13 Z2.51 F4800.0 E4944.997
G1 X-36.86 Y28.87 Z2.51 F4800.0 E4945.126
G1 X-37.14 Y28.87 Z2.51 F4800.0 E4945.141
G1 X-38.86 Y27.13 Z2.51 F4800.0 E4945.271
G1 X-39.14 Y27.13 Z2.51 F4800.0 E4945.286
G1 X-40.86 Y28.87 Z2.51 F4800.0 E4945.415
G1 X-41.14 Y28.87 Z2.51 F4800.0 E4945.43
G1 X-42.86 Y27.13 Z2.51 F4800.0 E4945.559
G1 X-43.14 Y27.13 Z2.51 F4800.0 E4945.574
G1 X-44.86 Y28.87 Z2.51 F4800.0 E4945.704
G1 X-45.14 Y28.87 Z2.51 F4800.0 E4945.719
G1 X-46.86 Y27.13 Z2.51 F4800.0 E4945.848
G1 X-47.14 Y27.13 Z2.51 F4800.0 E4945.863
G1 X-48.86 Y28.87 Z2.51 F4800.0 E4945.992
G1 X-49.14 Y28.87 Z2.51 F4800.0 E4946.007
G1 X-50.86 Y27.13 Z2.51 F4800.0 E4946.137
G1 X-51.14 Y27.13 Z2.51 F4800.0 E4946.152
G1 X-52.86 Y28.87 Z2.51 F4800.0 E4946.281
G1 X-53.14 Y28.87 Z2.51 F4800.0 E4946.296
G1 X-54.12 Y28.0 Z2.51 F4800.0 E4946.365
G1 X-54.12 Y31.6 Z2.51 F4800.0 E4946.555
G1 X-53.72 Y31.2 Z2.51 F4800.0 E4946.585
G1 X-53.14 Y29.13 Z2.51 F4800.0 E4946.699
G1 X-52.86 Y29.13 Z2.51 F4800.0 E4946.714
G1 X-51.14 Y30.87 Z2.51 F4800.0 E4946.843
G1 X-50.86 Y30.87 Z2.51 F4800.0 E4946.858
G1 X-49.14 Y29.13 Z2.51 F4800.0 E4946.988
G1 X-48.86 Y29.13 Z2.51 F4800.0 E4947.003
G1 X-47.14 Y30.87 Z2.51 F4800.0 E4947.132
G1 X-46.86 Y30.87 Z2.51 F4800.0 E4947.147
G1 X-45.14 Y29.13 Z2.51 F4800.0 E4947.276
G1 X-44.86 Y29.13 Z2.51 F4800.0 E4947.291
G1 X-43.14 Y30.87 Z2.51 F4800.0 E4947.421
G1 X-42.86 Y30.87 Z2.51 F4800.0 E4947.436
G1 X-41.14 Y29.13 Z2.51 F4800.0 E4947.565
G1 X-40.86 Y29.13 Z2.51 F4800.0 E4947.58
G1 X-39.14 Y30.87 Z2.51 F4800.0 E4947.709
G1 X-38.86 Y30.87 Z2.51 F4800.0 E4947.724
G1 X-37.14 Y29.13 Z2.51 F4800.0 E4947.854
G1 X-36.86 Y29.13 Z2.51 F4800.0 E4947.869
G1 X-35.14 Y30.87 Z2.51 F4800.0 E4947.998
G1 X-34.86 Y30.87 Z2.51 F4800.0 E4948.013
G1 X-33.14 Y29.13 Z2.51 F4800.0 E4948.142
G1 X-32.86 Y29.13 Z2.51 F4800.0 E4948.157
G1 X-31.14 Y30.87 Z2.51 F4800.0 E4948.287
G1 X-30.86 Y30.87 Z2.51 F4800.0 E4948.302
G1 X-29.14 Y29.13 Z2.51 F4800.0 E4948.431
G1 X-28.86 Y29.13 Z2.51 F4800.0 E4948.446
G1 X-27.14 Y30.87 Z2.51 F4800.0 E4948.575
G1 X-26.86 Y30.87 Z2.51 F4800.0 E4948.59
G1 X-25.14 Y29.13 Z2.51 F4800.0 E4948.72
G1 X-24.86 Y29.13 Z2.51 F4800.0 E4948.735
G1 X-23.14 Y30.87 Z2.51 F4800.0 E4948.864
G1 X-22.86 Y30.87 Z2.51 F4800.0 E4948.879
G1 X-21.14 Y29.13 Z2.51 F4800.0 E4949.008
G1 X-20.86 Y29.13 Z2.51 F4800.0 E4949.023
G1 X-19.14 Y30.87 Z2.51 F4800.0 E4949.153
G1 X-18.86 Y30.87 Z2.51 F4800.0 E4949.168
G1 X-17.14 Y29.13 Z2.51 F4800.0 E4949.297
G1 X-16.86 Y29.13 Z2.51 F4800.0 E4949.312
G1 X-15.14 Y30.87 Z2.51 F4800.0 E4949.441
G1 X-14.86 Y30.87 Z2.51 F4800.0 E4949.456
G1 X-13.14 Y29.13 Z2.51 F4800.0 E4949.586
G1 X-12.86 Y29.13 Z2.51 F4800.0 E4949.601
G1 X-11.14 Y30.87 Z2.51 F4800.0 E4949.73
G1 X-10.86 Y30.87 Z2.51 F4800.0 E4949.745
G1 X-9.14 Y29.13 Z2.51 F4800.0 E4949.874
G1 X-8.86 Y29.13 Z2.51 F4800.0 E4949.889
G1 X-7.14 Y30.87 Z2.51 F4800.0 E4950.019
G1 X-6.86 Y30.87 Z2.51 F4800.0 E4950.034
G1 X-5.14 Y29.13 Z2.51 F4800.0 E4950.163
G1 X-4.86 Y29.13 Z2.51 F4800.0 E4950.178
G1 X-3.14 Y30.87 Z2.51 F4800.0 E4950.307
G1 X-2.86 Y30.87 Z2.51 F4800.0 E4950.322
G1 X-1.14 Y29.13 Z2.51 F4800.0 E4950.452
G1 X-0.86 Y29.13 Z2.51 F4800.0 E4950.467
G1 X0.86 Y30.87 Z2.51 F4800.0 E4950.596
G1 X1.14 Y30.87 Z2.51 F4800.0 E4950.611
G1 X2.86 Y29.13 Z2.51 F4800.0 E4950.74
G1 X3.14 Y29.13 Z2.51 F4800.0 E4950.755
G1 X4.86 Y30.87 Z2.51 F4800.0 E4950.885
G1 X5.14 Y30.87 Z2.51 F4800.0 E4950.9
G1 X6.86 Y29.13 Z2.51 F4800.0 E4951.029
G1 X7.14 Y29.13 Z2.51 F4800.0 E4951.044
G1 X8.86 Y30.87 Z2.51 F4800.0 E4951.173
G1 X9.14 Y30.87 Z2.51 F4800.0 E4951.188
G1 X10.86 Y29.13 Z2.51 F4800.0 E4951.318
G1 X11.14 Y29.13 Z2.51 F4800.0 E4951.333
G1 X12.86 Y30.87 Z2.51 F4800.0 E4951.462
G1 X13.14 Y30.87 Z2.51 F4800.0 E4951.477
G1 X14.86 Y29.13 Z2.51 F4800.0 E4951.606
G1 X15.14 Y29.13 Z2.51 F4800.0 E4951.621
G1 X16.86 Y30.87 Z2.51 F4800.0 E4951.751
G1 X17.14 Y30.87 Z2.51 F4800.0 E4951.766
G1 X18.86 Y29.13 Z2.51 F4800.0 E4951.895
G1 X19.14 Y29.13 Z2.51 F4800.0 E4951.91
G1 X20.86 Y30.87 Z2.51 F4800.0 E4952.039
G1 X21.14 Y30.87 Z2.51 F4800.0 E4952.054
G1 X22.86 Y29.13 Z2.51 F4800.0 E4952.184
G1 X23.14 Y29.13 Z2.51 F4800.0 E4952.199
G1 X24.86 Y30.87 Z2.51 F4800.0 E4952.328
G1 X25.14 Y30.87 Z2.51 F4800.0 E4952.343
G1 X26.86 Y29.13 Z2.51 F4800.0 E4952.472
G1 X27.14 Y29.13 Z2.51 F4800.0 E4952.487
G1 X28.86 Y30.87 Z2.51 F4800.0 E4952.617
G1 X29.14 Y30.87 Z2.51 F4800.0 E4952.632
G1 X30.86 Y29.13 Z2.51 F4800.0 E4952.761
G1 X31.14 Y29.13 Z2.51 F4800.0 E4952.776
G1 X32.86 Y30.87 Z2.51 F4800.0 E4952.905
G1 X33.14 Y30.87 Z2.51 F4800.0 E4952.92
G1 X34.86 Y29.13 Z2.51 F4800.0 E4953.05
G1 X35.14 Y29.13 Z2.51 F4800.0 E4953.065
G1 X36.86 Y30.87 Z2.51 F4800.0 E4953.194
G1 X37.14 Y30.87 Z2.51 F4800.0 E4953.209
G1 X38.86 Y29.13 Z2.51 F4800.0 E4953.339
G1 X39.14 Y29.13 Z2.51 F4800.0 E4953.353
G1 X40.86 Y30.87 Z2.51 F4800.0 E4953.483
G1 X41.14 Y30.87 Z2.51 F4800.0 E4953.498
G1 X42.86 Y29.13 Z2.51 F4800.0 E4953.627
G1 X43.14 Y29.13 Z2.51 F4800.0 E4953.642
G1 X44.86 Y30.87 Z2.51 F4800.0 E4953.772
G1 X45.14 Y30.87 Z2.51 F4800.0 E4953.786
G1 X46.86 Y29.13 Z2.51 F4800.0 E4953.916
G1 X47.14 Y29.13 Z2.51 F4800.0 E4953.931
G1 X48.86 Y30.87 Z2.51 F4800.0 E4954.06
G1 X49.14 Y30.87 Z2.51 F4800.0 E4954.075
G1 X50.86 Y29.13 Z2.51 F4800.0 E4954.205
G1 X54.12 Y29.6 Z2.51 F4800.0 E4954.379
G1 X54.12 Y33.2 Z2.51 F4800.0 E4954.569
G1 X50.86 Y32.87 Z2.51 F4800.0 E4954.742
G1 X49.14 Y31.13 Z2.51 F4800.0 E4954.871
G1 X48.86 Y31.13 Z2.51 F4800.0 E4954.886
G1 X47.14 Y32.87 Z2.51 F4800.0 E4955.016
G1 X46.86 Y32.87 Z2.51 F4800.0 E4955.03
G1 X45.14 Y31.13 Z2.51 F4800.0 E4955.16
G1 X44.86 Y31.13 Z2.51 F4800.0 E4955.175
G1 X43.14 Y32.87 Z2.51 F4800.0 E4955.304
G1 X42.86 Y32.87 Z2.51 F4800.0 E4955.319
G1 X41.14 Y31.13 Z2.51 F4800.0 E4955.449
G1 X40.86 Y31.13 Z2.51 F4800.0 E4955.463
G1 X39.14 Y32.87 Z2.51 F4800.0 E4955.593
G1 X38.86 Y32.87 Z2.51 F4800.0 E4955.608
G1 X37.14 Y31.13 Z2.51 F4800.0 E4955.737
G1 X36.86 Y31.13 Z2.51 F4800.0 E4955.752
G1 X35.14 Y32.87 Z2.51 F4800.0 E4955.882
G1 X34.86 Y32.87 Z2.51 F4800.0 E4955.896
G1 X33.14 Y31.13 Z2.51 F4800.0 E4956.026
G1 X32.86 Y31.13 Z2.51 F4800.0 E4956.041
G1 X31.14 Y32.87 Z2.51 F4800.0 E4956.17
G1 X30.86 Y32.87 Z2.51 F4800.0 E4956.185
G1 X29.14 Y31.13 Z2.51 F4800.0 E4956.315
G1 X28.86 Y31.13 Z2.51 F4800.0 E4956.329
G1 X27.14 Y32.87 Z2.51 F4800.0 E4956.459
G1 X26.86 Y32.87 Z2.51 F4800.0 E4956.474
G1 X25.14 Y31.13 Z2.51 F4800.0 E4956.603
G1 X24.86 Y31.13 Z2.51 F4800.0 E4956.618
G1 X23.14 Y32.87 Z2.51 F4800.0 E4956.748
G1 X22.86 Y32.87 Z2.51 F4800.0 E4956.762
G1 X21.14 Y31.13 Z2.51 F4800.0 E4956.892
G1 X20.86 Y31.13 Z2.51 F4800.0 E4956.907
G1 X19.14 Y32.87 Z2.51 F4800.0 E4957.036
G1 X18.86 Y32.87 Z2.51 F4800.0 E4957.051
G1 X17.14 Y31.13 Z2.51 F4800.0 E4957.181
G1 X16.86 Y31.13 Z2.51 F4800.0 E4957.195
G1 X15.14 Y32.87 Z2.51 F4800.0 E4957.325
G1 X14.86 Y32.87 Z2.51 F4800.0 E4957.34
G1 X13.14 Y31.13 Z2.51 F4800.0 E4957.469
G1 X12.86 Y31.13 Z2.51 F4800.0 E4957.484
G1 X11.14 Y32.87 Z2.51 F4800.0 E4957.614
G1 X10.86 Y32.87 Z2.51 F4800.0 E4957.628
G1 X9.14 Y31.13 Z2.51 F4800.0 E4957.758
G1 X8.86 Y31.13 Z2.51 F4800.0 E4957.773
G1 X7.14 Y32.87 Z2.51 F4800.0 E4957.902
G1 X6.86 Y32.87 Z2.51 F4800.0 E4957.917
G1 X5.14 Y31.13 Z2.51 F4800.0 E4958.047
G1 X4.86 Y31.13 Z2.51 F4800.0 E4958.061
G1 X3.14 Y32.87 Z2.51 F4800.0 E4958.191
G1 X2.86 Y32.87 Z2.51 F4800.0 E4958.206
G1 X1.14 Y31.13 Z2.51 F4800.0 E4958.335
G1 X0.86 Y31.13 Z2.51 F4800.0 E4958.35
G1 X-0.86 Y32.87 Z2.51 F4800.0 E4958.48
G1 X-1.14 Y32.87 Z2.51 F4800.0 E4958.494
G1 X-2.86 Y31.13 Z2.51 F4800.0 E4958.624
G1 X-3.14 Y31.13 Z2.51 F4800.0 E4958.639
G1 X-4.86 Y32.87 Z2.51 F4800.0 E4958.768
G1 X-5.14 Y32.87 Z2.51 F4800.0 E4958.783
G1 X-6.86 Y31.13 Z2.51 F4800.0 E4958.913
G1 X-7.14 Y31.13 Z2.51 F4800.0 E4958.927
G1 X-8.86 Y32.87 Z2.51 F4800.0 E4959.057
G1 X-9.14 Y32.87 Z2.51 F4800.0 E4959.072
G1 X-10.86 Y31.13 Z2.51 F4800.0 E4959.201
G1 X-11.14 Y31.13 Z2.51 F4800.0 E4959.216
G1 X-12.86 Y32.87 Z2.51 F4800.0 E4959.346
G1 X-13.14 Y32.87 Z2.51 F4800.0 E4959.36
G1 X-14.86 Y31.13 Z2.51 F4800.0 E4959.49
G1 X-15.14 Y31.13 Z2.51 F4800.0 E4959.505
G1 X-16.86 Y32.87 Z2.51 F4800.0 E4959.634
G1 X-17.14 Y32.87 Z2.51 F4800.0 E4959.649
G1 X-18.86 Y31.13 Z2.51 F4800.0 E4959.779
G1 X-19.14 Y31.13 Z2.51 F4800.0 E4959.793
G1 X-20.86 Y32.87 Z2.51 F4800.0 E4959.923
G1 X-21.14 Y32.87 Z2.51 F4800.0 E4959.938
G1 X-22.86 Y31.13 Z2.51 F4800.0 E4960.067
G1 X-23.14 Y31.13 Z2.51 F4800.0 E4960.082
G1 X-24.86 Y32.87 Z2.51 F4800.0 E4960.212
G1 X-25.14 Y32.87 Z2.51 F4800.0 E4960.226
G1 X-26.86 Y31.13 Z2.51 F4800.0 E4960.356
G1 X-27.14 Y31.13 Z2.51 F4800.0 E4960.371
G1 X-28.86 Y32.87 Z2.51 F4800.0 E4960.5
G1 X-29.14 Y32.87 Z2.51 F4800.0 E4960.515
G1 X-30.86 Y31.13 Z2.51 F4800.0 E4960.645
G1 X-31.14 Y31.13 Z2.51 F4800.0 E4960.66
G1 X-32.86 Y32.87 Z2.51 F4800.0 E4960.789
G1 X-33.14 Y32.87 Z2.51 F4800.0 E4960.804
G1 X-34.86 Y31.13 Z2.51 F4800.0 E4960.933
G1 X-35.14 Y31.13 Z2.51 F4800.0 E4960.948
G1 X-36.86 Y32.87 Z2.51 F4800.0 E4961.078
G1 X-37.14 Y32.87 Z2.51 F4800.0 E4961.093
G1 X-38.86 Y31.13 Z2.51 F4800.0 E4961.222
G1 X-39.14 Y31.13 Z2.51 F4800.0 E4961.237
G1 X-40.86 Y32.87 Z2.51 F4800.0 E4961.366
G1 X-41.14 Y32.87 Z2.51 F4800.0 E4961.381
G1 X-42.86 Y31.13 Z2.51 F4800.0 E4961.511
G1 X-43.14 Y31.13 Z2.51 F4800.0 E4961.526
G1 X-44.86 Y32.87 Z2.51 F4800.0 E4961.655
G1 X-45.14 Y32.87 Z2.51 F4800.0 E4961.67
G1 X-46.86 Y31.13 Z2.51 F4800.0 E4961.799
G1 X-47.14 Y31.13 Z2.51 F4800.0 E4961.814
G1 X-48.86 Y32.87 Z2.51 F4800.0 E4961.944
G1 X-49.14 Y32.87 Z2.51 F4800.0 E4961.959
G1 X-50.86 Y31.13 Z2.51 F4800.0 E4962.088
G1 X-51.14 Y31.13 Z2.51 F4800.0 E4962.103
G1 X-52.86 Y32.87 Z2.51 F4800.0 E4962.232
G1 X-53.14 Y32.87 Z2.51 F4800.0 E4962.247
G1 X-54.12 Y32.0 Z2.51 F4800.0 E4962.317
G1 X-54.12 Y34.0 Z2.51 F4800.0 E4962.422
G1 X-53.14 Y33.13 Z2.51 F4800.0 E4962.492
G1 X51.14 Y33.13 Z2.51 F4800.0 E4968.0
G1 X54.12 Y33.6 Z2.51 F4800.0 E4968.16
G1 X54.12 Y34.8 Z2.51 F4800.0 E4968.223
G1 X-54.12 Y34.8 Z2.51 F4800.0 E4973.941
G1 X-54.12 Y34.4 Z2.51 F4800.0 E4973.962
G1 F1200.0
G1 E4972.962
G1 F4800.0
M103
(</infill>)
(</nestedRing>)
(</rotation>)
(</layer>)
(<layer> 2.781 )
(<rotation> (6.12323399574e-17+1j) )
(<nestedRing>)
(<boundaryPerimeter>)
(<boundaryPoint> X55.0 Y-36.0 Z2.781 </boundaryPoint>)
(<boundaryPoint> X55.0 Y36.0 Z2.781 </boundaryPoint>)
(<boundaryPoint> X-55.0 Y36.0 Z2.781 </boundaryPoint>)
(<boundaryPoint> X-55.0 Y-36.0 Z2.781 </boundaryPoint>)
(<loop> outer )
G1 X-54.15 Y-35.4 Z2.78 F4200.0
G1 F1200.0
G1 E4973.962
G1 F4200.0
M101
G1 X54.4 Y-35.4 Z2.78 F4800.0 E4979.696
G1 X54.4 Y35.4 Z2.78 F4800.0 E4983.436
G1 X-54.4 Y35.4 Z2.78 F4800.0 E4989.183
G1 X-54.4 Y-35.4 Z2.78 F4800.0 E4992.923
G1 X-54.15 Y-35.4 Z2.78 F4800.0 E4992.937
G1 F1200.0
G1 E4992.937
G1 F4800.0
M103
(</loop>)
(<edge> outer )
;M108 R40.0
G1 X-54.8 Y-35.66 Z2.78 F4200.0
G1 F1200.0
G1 E4992.937
G1 F4200.0
M101
G1 X-54.8 Y-35.8 Z2.78 F2400.0 E4992.944
G1 X54.8 Y-35.8 Z2.78 F2400.0 E4998.734
G1 X54.8 Y35.8 Z2.78 F2400.0 E5002.516
G1 X-54.8 Y35.8 Z2.78 F2400.0 E5008.306
G1 X-54.8 Y-35.4 Z2.78 F2400.0 E5012.067
G1 X-54.8 Y-35.66 Z2.78 F2400.0 E5012.08
G1 F1200.0
G1 E5011.08
G1 F2400.0
M103
(</edge>)
(</boundaryPerimeter>)
(<infill>)
(<infillBoundary>)
(<infillPoint> X54.4 Y-35.4 Z1.215 </infillPoint>)
(<infillPoint> X54.4 Y35.4 Z1.215 </infillPoint>)
(<infillPoint> X-54.4 Y35.4 Z1.215 </infillPoint>)
(<infillPoint> X-54.4 Y-35.4 Z1.215 </infillPoint>)
(</infillBoundary>)
;M108 R80.0
G1 X-2.4 Y35.12 Z2.78 F4200.0
G1 F1200.0
G1 E5012.08
G1 F4200.0
M101
G1 X-0.8 Y35.12 Z2.78 F4800.0 E5012.165
G1 X-1.13 Y33.14 Z2.78 F4800.0 E5012.271
G1 X-1.13 Y32.86 Z2.78 F4800.0 E5012.286
G1 X-2.87 Y31.14 Z2.78 F4800.0 E5012.415
G1 X-2.87 Y30.86 Z2.78 F4800.0 E5012.43
G1 X-1.13 Y29.14 Z2.78 F4800.0 E5012.559
G1 X-1.13 Y28.86 Z2.78 F4800.0 E5012.574
G1 X-2.87 Y27.14 Z2.78 F4800.0 E5012.704
G1 X-2.87 Y26.86 Z2.78 F4800.0 E5012.719
G1 X-1.13 Y25.14 Z2.78 F4800.0 E5012.848
G1 X-1.13 Y24.86 Z2.78 F4800.0 E5012.863
G1 X-2.87 Y23.14 Z2.78 F4800.0 E5012.992
G1 X-2.87 Y22.86 Z2.78 F4800.0 E5013.007
G1 X-1.13 Y21.14 Z2.78 F4800.0 E5013.137
G1 X-1.13 Y20.86 Z2.78 F4800.0 E5013.152
G1 X-2.87 Y19.14 Z2.78 F4800.0 E5013.281
G1 X-2.87 Y18.86 Z2.78 F4800.0 E5013.296
G1 X-1.13 Y17.14 Z2.78 F4800.0 E5013.425
G1 X-1.13 Y16.86 Z2.78 F4800.0 E5013.44
G1 X-2.87 Y15.14 Z2.78 F4800.0 E5013.57
G1 X-2.87 Y14.86 Z2.78 F4800.0 E5013.585
G1 X-1.13 Y13.14 Z2.78 F4800.0 E5013.714
G1 X-1.13 Y12.86 Z2.78 F4800.0 E5013.729
G1 X-2.87 Y11.14 Z2.78 F4800.0 E5013.859
G1 X-2.87 Y10.86 Z2.78 F4800.0 E5013.873
G1 X-1.13 Y9.14 Z2.78 F4800.0 E5014.003
G1 X-1.13 Y8.86 Z2.78 F4800.0 E5014.018
G1 X-2.87 Y7.14 Z2.78 F4800.0 E5014.147
G1 X-2.87 Y6.86 Z2.78 F4800.0 E5014.162
G1 X-1.13 Y5.14 Z2.78 F4800.0 E5014.292
G1 X-1.13 Y4.86 Z2.78 F4800.0 E5014.306
G1 X-2.87 Y3.14 Z2.78 F4800.0 E5014.436
G1 X-2.87 Y2.86 Z2.78 F4800.0 E5014.451
G1 X-1.13 Y1.14 Z2.78 F4800.0 E5014.58
G1 X-1.13 Y0.86 Z2.78 F4800.0 E5014.595
G1 X-2.87 Y-0.86 Z2.78 F4800.0 E5014.725
G1 X-2.87 Y-1.14 Z2.78 F4800.0 E5014.739
G1 X-1.13 Y-2.86 Z2.78 F4800.0 E5014.869
G1 X-1.13 Y-3.14 Z2.78 F4800.0 E5014.884
G1 X-2.87 Y-4.86 Z2.78 F4800.0 E5015.013
G1 X-2.87 Y-5.14 Z2.78 F4800.0 E5015.028
G1 X-1.13 Y-6.86 Z2.78 F4800.0 E5015.158
G1 X-1.13 Y-7.14 Z2.78 F4800.0 E5015.172
G1 X-2.87 Y-8.86 Z2.78 F4800.0 E5015.302
G1 X-2.87 Y-9.14 Z2.78 F4800.0 E5015.317
G1 X-1.13 Y-10.86 Z2.78 F4800.0 E5015.446
G1 X-1.13 Y-11.14 Z2.78 F4800.0 E5015.461
G1 X-2.87 Y-12.86 Z2.78 F4800.0 E5015.591
G1 X-2.87 Y-13.14 Z2.78 F4800.0 E5015.605
G1 X-1.13 Y-14.86 Z2.78 F4800.0 E5015.735
G1 X-1.13 Y-15.14 Z2.78 F4800.0 E5015.75
G1 X-2.87 Y-16.86 Z2.78 F4800.0 E5015.879
G1 X-2.87 Y-17.14 Z2.78 F4800.0 E5015.894
G1 X-1.13 Y-18.86 Z2.78 F4800.0 E5016.024
G1 X-1.13 Y-19.14 Z2.78 F4800.0 E5016.038
G1 X-2.87 Y-20.86 Z2.78 F4800.0 E5016.168
G1 X-2.87 Y-21.14 Z2.78 F4800.0 E5016.183
G1 X-1.13 Y-22.86 Z2.78 F4800.0 E5016.312
G1 X-1.13 Y-23.14 Z2.78 F4800.0 E5016.327
G1 X-2.87 Y-24.86 Z2.78 F4800.0 E5016.457
G1 X-2.87 Y-25.14 Z2.78 F4800.0 E5016.471
G1 X-1.13 Y-26.86 Z2.78 F4800.0 E5016.601
G1 X-1.13 Y-27.14 Z2.78 F4800.0 E5016.616
G1 X-2.87 Y-28.86 Z2.78 F4800.0 E5016.745
G1 X-2.87 Y-29.14 Z2.78 F4800.0 E5016.76
G1 X-1.13 Y-30.86 Z2.78 F4800.0 E5016.89
G1 X-1.13 Y-31.14 Z2.78 F4800.0 E5016.904
G1 X-2.87 Y-32.86 Z2.78 F4800.0 E5017.034
G1 X-2.87 Y-33.14 Z2.78 F4800.0 E5017.049
G1 X-0.8 Y-35.12 Z2.78 F4800.0 E5017.2
G1 X-4.4 Y-35.12 Z2.78 F4800.0 E5017.39
G1 X-3.13 Y-33.14 Z2.78 F4800.0 E5017.515
G1 X-3.13 Y-32.86 Z2.78 F4800.0 E5017.529
G1 X-4.87 Y-31.14 Z2.78 F4800.0 E5017.659
G1 X-4.87 Y-30.86 Z2.78 F4800.0 E5017.674
G1 X-3.13 Y-29.14 Z2.78 F4800.0 E5017.803
G1 X-3.13 Y-28.86 Z2.78 F4800.0 E5017.818
G1 X-4.87 Y-27.14 Z2.78 F4800.0 E5017.948
G1 X-4.87 Y-26.86 Z2.78 F4800.0 E5017.962
G1 X-3.13 Y-25.14 Z2.78 F4800.0 E5018.092
G1 X-3.13 Y-24.86 Z2.78 F4800.0 E5018.107
G1 X-4.87 Y-23.14 Z2.78 F4800.0 E5018.236
G1 X-4.87 Y-22.86 Z2.78 F4800.0 E5018.251
G1 X-3.13 Y-21.14 Z2.78 F4800.0 E5018.381
G1 X-3.13 Y-20.86 Z2.78 F4800.0 E5018.395
G1 X-4.87 Y-19.14 Z2.78 F4800.0 E5018.525
G1 X-4.87 Y-18.86 Z2.78 F4800.0 E5018.54
M73 P4 (display progress)
G1 X-3.13 Y-17.14 Z2.78 F4800.0 E5018.669
G1 X-3.13 Y-16.86 Z2.78 F4800.0 E5018.684
G1 X-4.87 Y-15.14 Z2.78 F4800.0 E5018.814
G1 X-4.87 Y-14.86 Z2.78 F4800.0 E5018.828
G1 X-3.13 Y-13.14 Z2.78 F4800.0 E5018.958
G1 X-3.13 Y-12.86 Z2.78 F4800.0 E5018.973
G1 X-4.87 Y-11.14 Z2.78 F4800.0 E5019.102
G1 X-4.87 Y-10.86 Z2.78 F4800.0 E5019.117
G1 X-3.13 Y-9.14 Z2.78 F4800.0 E5019.247
G1 X-3.13 Y-8.86 Z2.78 F4800.0 E5019.261
G1 X-4.87 Y-7.14 Z2.78 F4800.0 E5019.391
G1 X-4.87 Y-6.86 Z2.78 F4800.0 E5019.406
G1 X-3.13 Y-5.14 Z2.78 F4800.0 E5019.535
G1 X-3.13 Y-4.86 Z2.78 F4800.0 E5019.55
G1 X-4.87 Y-3.14 Z2.78 F4800.0 E5019.68
G1 X-4.87 Y-2.86 Z2.78 F4800.0 E5019.694
G1 X-3.13 Y-1.14 Z2.78 F4800.0 E5019.824
G1 X-3.13 Y-0.86 Z2.78 F4800.0 E5019.839
G1 X-4.87 Y0.86 Z2.78 F4800.0 E5019.968
G1 X-4.87 Y1.14 Z2.78 F4800.0 E5019.983
G1 X-3.13 Y2.86 Z2.78 F4800.0 E5020.113
G1 X-3.13 Y3.14 Z2.78 F4800.0 E5020.127
G1 X-4.87 Y4.86 Z2.78 F4800.0 E5020.257
G1 X-4.87 Y5.14 Z2.78 F4800.0 E5020.272
G1 X-3.13 Y6.86 Z2.78 F4800.0 E5020.401
G1 X-3.13 Y7.14 Z2.78 F4800.0 E5020.416
G1 X-4.87 Y8.86 Z2.78 F4800.0 E5020.546
G1 X-4.87 Y9.14 Z2.78 F4800.0 E5020.56
G1 X-3.13 Y10.86 Z2.78 F4800.0 E5020.69
G1 X-3.13 Y11.14 Z2.78 F4800.0 E5020.705
G1 X-4.87 Y12.86 Z2.78 F4800.0 E5020.834
G1 X-4.87 Y13.14 Z2.78 F4800.0 E5020.849
G1 X-3.13 Y14.86 Z2.78 F4800.0 E5020.979
G1 X-3.13 Y15.14 Z2.78 F4800.0 E5020.994
G1 X-4.87 Y16.86 Z2.78 F4800.0 E5021.123
G1 X-4.87 Y17.14 Z2.78 F4800.0 E5021.138
G1 X-3.13 Y18.86 Z2.78 F4800.0 E5021.267
G1 X-3.13 Y19.14 Z2.78 F4800.0 E5021.282
G1 X-4.87 Y20.86 Z2.78 F4800.0 E5021.412
G1 X-4.87 Y21.14 Z2.78 F4800.0 E5021.427
G1 X-3.13 Y22.86 Z2.78 F4800.0 E5021.556
G1 X-3.13 Y23.14 Z2.78 F4800.0 E5021.571
G1 X-4.87 Y24.86 Z2.78 F4800.0 E5021.7
G1 X-4.87 Y25.14 Z2.78 F4800.0 E5021.715
G1 X-3.13 Y26.86 Z2.78 F4800.0 E5021.845
G1 X-3.13 Y27.14 Z2.78 F4800.0 E5021.86
G1 X-4.87 Y28.86 Z2.78 F4800.0 E5021.989
G1 X-4.87 Y29.14 Z2.78 F4800.0 E5022.004
G1 X-3.13 Y30.86 Z2.78 F4800.0 E5022.133
G1 X-3.13 Y31.14 Z2.78 F4800.0 E5022.148
G1 X-4.87 Y32.86 Z2.78 F4800.0 E5022.278
G1 X-4.87 Y33.14 Z2.78 F4800.0 E5022.293
G1 X-2.8 Y35.12 Z2.78 F4800.0 E5022.444
G1 X-6.4 Y35.12 Z2.78 F4800.0 E5022.634
G1 X-5.13 Y33.14 Z2.78 F4800.0 E5022.759
G1 X-5.13 Y32.86 Z2.78 F4800.0 E5022.773
G1 X-6.87 Y31.14 Z2.78 F4800.0 E5022.903
G1 X-6.87 Y30.86 Z2.78 F4800.0 E5022.918
G1 X-5.13 Y29.14 Z2.78 F4800.0 E5023.047
G1 X-5.13 Y28.86 Z2.78 F4800.0 E5023.062
G1 X-6.87 Y27.14 Z2.78 F4800.0 E5023.192
G1 X-6.87 Y26.86 Z2.78 F4800.0 E5023.206
G1 X-5.13 Y25.14 Z2.78 F4800.0 E5023.336
G1 X-5.13 Y24.86 Z2.78 F4800.0 E5023.351
G1 X-6.87 Y23.14 Z2.78 F4800.0 E5023.48
G1 X-6.87 Y22.86 Z2.78 F4800.0 E5023.495
G1 X-5.13 Y21.14 Z2.78 F4800.0 E5023.625
G1 X-5.13 Y20.86 Z2.78 F4800.0 E5023.639
G1 X-6.87 Y19.14 Z2.78 F4800.0 E5023.769
G1 X-6.87 Y18.86 Z2.78 F4800.0 E5023.784
G1 X-5.13 Y17.14 Z2.78 F4800.0 E5023.913
G1 X-5.13 Y16.86 Z2.78 F4800.0 E5023.928
G1 X-6.87 Y15.14 Z2.78 F4800.0 E5024.058
G1 X-6.87 Y14.86 Z2.78 F4800.0 E5024.072
G1 X-5.13 Y13.14 Z2.78 F4800.0 E5024.202
G1 X-5.13 Y12.86 Z2.78 F4800.0 E5024.217
G1 X-6.87 Y11.14 Z2.78 F4800.0 E5024.346
G1 X-6.87 Y10.86 Z2.78 F4800.0 E5024.361
G1 X-5.13 Y9.14 Z2.78 F4800.0 E5024.491
G1 X-5.13 Y8.86 Z2.78 F4800.0 E5024.505
G1 X-6.87 Y7.14 Z2.78 F4800.0 E5024.635
G1 X-6.87 Y6.86 Z2.78 F4800.0 E5024.65
G1 X-5.13 Y5.14 Z2.78 F4800.0 E5024.779
G1 X-5.13 Y4.86 Z2.78 F4800.0 E5024.794
G1 X-6.87 Y3.14 Z2.78 F4800.0 E5024.924
G1 X-6.87 Y2.86 Z2.78 F4800.0 E5024.938
G1 X-5.13 Y1.14 Z2.78 F4800.0 E5025.068
G1 X-5.13 Y0.86 Z2.78 F4800.0 E5025.083
G1 X-6.87 Y-0.86 Z2.78 F4800.0 E5025.212
G1 X-6.87 Y-1.14 Z2.78 F4800.0 E5025.227
G1 X-5.13 Y-2.86 Z2.78 F4800.0 E5025.357
G1 X-5.13 Y-3.14 Z2.78 F4800.0 E5025.371
G1 X-6.87 Y-4.86 Z2.78 F4800.0 E5025.501
G1 X-6.87 Y-5.14 Z2.78 F4800.0 E5025.516
G1 X-5.13 Y-6.86 Z2.78 F4800.0 E5025.645
G1 X-5.13 Y-7.14 Z2.78 F4800.0 E5025.66
G1 X-6.87 Y-8.86 Z2.78 F4800.0 E5025.79
G1 X-6.87 Y-9.14 Z2.78 F4800.0 E5025.804
G1 X-5.13 Y-10.86 Z2.78 F4800.0 E5025.934
G1 X-5.13 Y-11.14 Z2.78 F4800.0 E5025.949
G1 X-6.87 Y-12.86 Z2.78 F4800.0 E5026.078
G1 X-6.87 Y-13.14 Z2.78 F4800.0 E5026.093
G1 X-5.13 Y-14.86 Z2.78 F4800.0 E5026.223
G1 X-5.13 Y-15.14 Z2.78 F4800.0 E5026.237
G1 X-6.87 Y-16.86 Z2.78 F4800.0 E5026.367
G1 X-6.87 Y-17.14 Z2.78 F4800.0 E5026.382
G1 X-5.13 Y-18.86 Z2.78 F4800.0 E5026.511
G1 X-5.13 Y-19.14 Z2.78 F4800.0 E5026.526
G1 X-6.87 Y-20.86 Z2.78 F4800.0 E5026.656
G1 X-6.87 Y-21.14 Z2.78 F4800.0 E5026.67
G1 X-5.13 Y-22.86 Z2.78 F4800.0 E5026.8
G1 X-5.13 Y-23.14 Z2.78 F4800.0 E5026.815
G1 X-6.87 Y-24.86 Z2.78 F4800.0 E5026.944
G1 X-6.87 Y-25.14 Z2.78 F4800.0 E5026.959
G1 X-5.13 Y-26.86 Z2.78 F4800.0 E5027.089
G1 X-5.13 Y-27.14 Z2.78 F4800.0 E5027.103
G1 X-6.87 Y-28.86 Z2.78 F4800.0 E5027.233
G1 X-6.87 Y-29.14 Z2.78 F4800.0 E5027.248
G1 X-5.13 Y-30.86 Z2.78 F4800.0 E5027.377
G1 X-5.13 Y-31.14 Z2.78 F4800.0 E5027.392
G1 X-6.87 Y-32.86 Z2.78 F4800.0 E5027.522
G1 X-6.87 Y-33.14 Z2.78 F4800.0 E5027.536
G1 X-4.8 Y-35.12 Z2.78 F4800.0 E5027.688
G1 X-8.4 Y-35.12 Z2.78 F4800.0 E5027.878
G1 X-7.13 Y-33.14 Z2.78 F4800.0 E5028.002
G1 X-7.13 Y-32.86 Z2.78 F4800.0 E5028.017
G1 X-8.87 Y-31.14 Z2.78 F4800.0 E5028.147
G1 X-8.87 Y-30.86 Z2.78 F4800.0 E5028.162
G1 X-7.13 Y-29.14 Z2.78 F4800.0 E5028.291
G1 X-7.13 Y-28.86 Z2.78 F4800.0 E5028.306
G1 X-8.87 Y-27.14 Z2.78 F4800.0 E5028.435
G1 X-8.87 Y-26.86 Z2.78 F4800.0 E5028.45
G1 X-7.13 Y-25.14 Z2.78 F4800.0 E5028.58
G1 X-7.13 Y-24.86 Z2.78 F4800.0 E5028.595
G1 X-8.87 Y-23.14 Z2.78 F4800.0 E5028.724
G1 X-8.87 Y-22.86 Z2.78 F4800.0 E5028.739
G1 X-7.13 Y-21.14 Z2.78 F4800.0 E5028.868
G1 X-7.13 Y-20.86 Z2.78 F4800.0 E5028.883
G1 X-8.87 Y-19.14 Z2.78 F4800.0 E5029.013
G1 X-8.87 Y-18.86 Z2.78 F4800.0 E5029.028
G1 X-7.13 Y-17.14 Z2.78 F4800.0 E5029.157
G1 X-7.13 Y-16.86 Z2.78 F4800.0 E5029.172
G1 X-8.87 Y-15.14 Z2.78 F4800.0 E5029.301
G1 X-8.87 Y-14.86 Z2.78 F4800.0 E5029.316
G1 X-7.13 Y-13.14 Z2.78 F4800.0 E5029.446
G1 X-7.13 Y-12.86 Z2.78 F4800.0 E5029.461
G1 X-8.87 Y-11.14 Z2.78 F4800.0 E5029.59
G1 X-8.87 Y-10.86 Z2.78 F4800.0 E5029.605
G1 X-7.13 Y-9.14 Z2.78 F4800.0 E5029.734
G1 X-7.13 Y-8.86 Z2.78 F4800.0 E5029.749
G1 X-8.87 Y-7.14 Z2.78 F4800.0 E5029.879
G1 X-8.87 Y-6.86 Z2.78 F4800.0 E5029.894
G1 X-7.13 Y-5.14 Z2.78 F4800.0 E5030.023
G1 X-7.13 Y-4.86 Z2.78 F4800.0 E5030.038
G1 X-8.87 Y-3.14 Z2.78 F4800.0 E5030.167
G1 X-8.87 Y-2.86 Z2.78 F4800.0 E5030.182
G1 X-7.13 Y-1.14 Z2.78 F4800.0 E5030.312
G1 X-7.13 Y-0.86 Z2.78 F4800.0 E5030.327
G1 X-8.87 Y0.86 Z2.78 F4800.0 E5030.456
G1 X-8.87 Y1.14 Z2.78 F4800.0 E5030.471
G1 X-7.13 Y2.86 Z2.78 F4800.0 E5030.6
G1 X-7.13 Y3.14 Z2.78 F4800.0 E5030.615
G1 X-8.87 Y4.86 Z2.78 F4800.0 E5030.745
G1 X-8.87 Y5.14 Z2.78 F4800.0 E5030.76
G1 X-7.13 Y6.86 Z2.78 F4800.0 E5030.889
G1 X-7.13 Y7.14 Z2.78 F4800.0 E5030.904
G1 X-8.87 Y8.86 Z2.78 F4800.0 E5031.033
G1 X-8.87 Y9.14 Z2.78 F4800.0 E5031.048
G1 X-7.13 Y10.86 Z2.78 F4800.0 E5031.178
G1 X-7.13 Y11.14 Z2.78 F4800.0 E5031.193
G1 X-8.87 Y12.86 Z2.78 F4800.0 E5031.322
G1 X-8.87 Y13.14 Z2.78 F4800.0 E5031.337
G1 X-7.13 Y14.86 Z2.78 F4800.0 E5031.466
G1 X-7.13 Y15.14 Z2.78 F4800.0 E5031.481
G1 X-8.87 Y16.86 Z2.78 F4800.0 E5031.611
G1 X-8.87 Y17.14 Z2.78 F4800.0 E5031.626
G1 X-7.13 Y18.86 Z2.78 F4800.0 E5031.755
G1 X-7.13 Y19.14 Z2.78 F4800.0 E5031.77
G1 X-8.87 Y20.86 Z2.78 F4800.0 E5031.899
G1 X-8.87 Y21.14 Z2.78 F4800.0 E5031.914
G1 X-7.13 Y22.86 Z2.78 F4800.0 E5032.044
G1 X-7.13 Y23.14 Z2.78 F4800.0 E5032.059
G1 X-8.87 Y24.86 Z2.78 F4800.0 E5032.188
G1 X-8.87 Y25.14 Z2.78 F4800.0 E5032.203
G1 X-7.13 Y26.86 Z2.78 F4800.0 E5032.332
G1 X-7.13 Y27.14 Z2.78 F4800.0 E5032.347
G1 X-8.87 Y28.86 Z2.78 F4800.0 E5032.477
G1 X-8.87 Y29.14 Z2.78 F4800.0 E5032.492
G1 X-7.13 Y30.86 Z2.78 F4800.0 E5032.621
G1 X-7.13 Y31.14 Z2.78 F4800.0 E5032.636
G1 X-8.87 Y32.86 Z2.78 F4800.0 E5032.765
G1 X-8.87 Y33.14 Z2.78 F4800.0 E5032.78
G1 X-6.8 Y35.12 Z2.78 F4800.0 E5032.932
G1 X-10.4 Y35.12 Z2.78 F4800.0 E5033.122
G1 X-9.13 Y33.14 Z2.78 F4800.0 E5033.246
G1 X-9.13 Y32.86 Z2.78 F4800.0 E5033.261
G1 X-10.87 Y31.14 Z2.78 F4800.0 E5033.391
G1 X-10.87 Y30.86 Z2.78 F4800.0 E5033.405
G1 X-9.13 Y29.14 Z2.78 F4800.0 E5033.535
G1 X-9.13 Y28.86 Z2.78 F4800.0 E5033.55
G1 X-10.87 Y27.14 Z2.78 F4800.0 E5033.679
G1 X-10.87 Y26.86 Z2.78 F4800.0 E5033.694
G1 X-9.13 Y25.14 Z2.78 F4800.0 E5033.824
G1 X-9.13 Y24.86 Z2.78 F4800.0 E5033.838
G1 X-10.87 Y23.14 Z2.78 F4800.0 E5033.968
G1 X-10.87 Y22.86 Z2.78 F4800.0 E5033.983
G1 X-9.13 Y21.14 Z2.78 F4800.0 E5034.112
G1 X-9.13 Y20.86 Z2.78 F4800.0 E5034.127
G1 X-10.87 Y19.14 Z2.78 F4800.0 E5034.257
G1 X-10.87 Y18.86 Z2.78 F4800.0 E5034.271
G1 X-9.13 Y17.14 Z2.78 F4800.0 E5034.401
G1 X-9.13 Y16.86 Z2.78 F4800.0 E5034.416
G1 X-10.87 Y15.14 Z2.78 F4800.0 E5034.545
G1 X-10.87 Y14.86 Z2.78 F4800.0 E5034.56
G1 X-9.13 Y13.14 Z2.78 F4800.0 E5034.69
G1 X-9.13 Y12.86 Z2.78 F4800.0 E5034.704
G1 X-10.87 Y11.14 Z2.78 F4800.0 E5034.834
G1 X-10.87 Y10.86 Z2.78 F4800.0 E5034.849
G1 X-9.13 Y9.14 Z2.78 F4800.0 E5034.978
G1 X-9.13 Y8.86 Z2.78 F4800.0 E5034.993
G1 X-10.87 Y7.14 Z2.78 F4800.0 E5035.123
G1 X-10.87 Y6.86 Z2.78 F4800.0 E5035.137
G1 X-9.13 Y5.14 Z2.78 F4800.0 E5035.267
G1 X-9.13 Y4.86 Z2.78 F4800.0 E5035.282
G1 X-10.87 Y3.14 Z2.78 F4800.0 E5035.411
G1 X-10.87 Y2.86 Z2.78 F4800.0 E5035.426
G1 X-9.13 Y1.14 Z2.78 F4800.0 E5035.556
G1 X-9.13 Y0.86 Z2.78 F4800.0 E5035.57
G1 X-10.87 Y-0.86 Z2.78 F4800.0 E5035.7
G1 X-10.87 Y-1.14 Z2.78 F4800.0 E5035.715
G1 X-9.13 Y-2.86 Z2.78 F4800.0 E5035.844
G1 X-9.13 Y-3.14 Z2.78 F4800.0 E5035.859
G1 X-10.87 Y-4.86 Z2.78 F4800.0 E5035.989
G1 X-10.87 Y-5.14 Z2.78 F4800.0 E5036.003
G1 X-9.13 Y-6.86 Z2.78 F4800.0 E5036.133
G1 X-9.13 Y-7.14 Z2.78 F4800.0 E5036.148
G1 X-10.87 Y-8.86 Z2.78 F4800.0 E5036.277
G1 X-10.87 Y-9.14 Z2.78 F4800.0 E5036.292
G1 X-9.13 Y-10.86 Z2.78 F4800.0 E5036.422
G1 X-9.13 Y-11.14 Z2.78 F4800.0 E5036.436
G1 X-10.87 Y-12.86 Z2.78 F4800.0 E5036.566
G1 X-10.87 Y-13.14 Z2.78 F4800.0 E5036.581
G1 X-9.13 Y-14.86 Z2.78 F4800.0 E5036.71
G1 X-9.13 Y-15.14 Z2.78 F4800.0 E5036.725
G1 X-10.87 Y-16.86 Z2.78 F4800.0 E5036.855
G1 X-10.87 Y-17.14 Z2.78 F4800.0 E5036.869
G1 X-9.13 Y-18.86 Z2.78 F4800.0 E5036.999
G1 X-9.13 Y-19.14 Z2.78 F4800.0 E5037.014
G1 X-10.87 Y-20.86 Z2.78 F4800.0 E5037.143
G1 X-10.87 Y-21.14 Z2.78 F4800.0 E5037.158
G1 X-9.13 Y-22.86 Z2.78 F4800.0 E5037.288
G1 X-9.13 Y-23.14 Z2.78 F4800.0 E5037.302
G1 X-10.87 Y-24.86 Z2.78 F4800.0 E5037.432
G1 X-10.87 Y-25.14 Z2.78 F4800.0 E5037.447
G1 X-9.13 Y-26.86 Z2.78 F4800.0 E5037.576
G1 X-9.13 Y-27.14 Z2.78 F4800.0 E5037.591
G1 X-10.87 Y-28.86 Z2.78 F4800.0 E5037.721
G1 X-10.87 Y-29.14 Z2.78 F4800.0 E5037.735
G1 X-9.13 Y-30.86 Z2.78 F4800.0 E5037.865
G1 X-9.13 Y-31.14 Z2.78 F4800.0 E5037.88
G1 X-10.87 Y-32.86 Z2.78 F4800.0 E5038.009
G1 X-10.87 Y-33.14 Z2.78 F4800.0 E5038.024
G1 X-8.8 Y-35.12 Z2.78 F4800.0 E5038.176
G1 X-12.4 Y-35.12 Z2.78 F4800.0 E5038.366
G1 X-11.13 Y-33.14 Z2.78 F4800.0 E5038.49
G1 X-11.13 Y-32.86 Z2.78 F4800.0 E5038.505
G1 X-12.87 Y-31.14 Z2.78 F4800.0 E5038.634
G1 X-12.87 Y-30.86 Z2.78 F4800.0 E5038.649
G1 X-11.13 Y-29.14 Z2.78 F4800.0 E5038.779
G1 X-11.13 Y-28.86 Z2.78 F4800.0 E5038.794
G1 X-12.87 Y-27.14 Z2.78 F4800.0 E5038.923
G1 X-12.87 Y-26.86 Z2.78 F4800.0 E5038.938
G1 X-11.13 Y-25.14 Z2.78 F4800.0 E5039.067
G1 X-11.13 Y-24.86 Z2.78 F4800.0 E5039.082
G1 X-12.87 Y-23.14 Z2.78 F4800.0 E5039.212
G1 X-12.87 Y-22.86 Z2.78 F4800.0 E5039.227
G1 X-11.13 Y-21.14 Z2.78 F4800.0 E5039.356
G1 X-11.13 Y-20.86 Z2.78 F4800.0 E5039.371
G1 X-12.87 Y-19.14 Z2.78 F4800.0 E5039.5
G1 X-12.87 Y-18.86 Z2.78 F4800.0 E5039.515
G1 X-11.13 Y-17.14 Z2.78 F4800.0 E5039.645
G1 X-11.13 Y-16.86 Z2.78 F4800.0 E5039.66
G1 X-12.87 Y-15.14 Z2.78 F4800.0 E5039.789
G1 X-12.87 Y-14.86 Z2.78 F4800.0 E5039.804
G1 X-11.13 Y-13.14 Z2.78 F4800.0 E5039.933
G1 X-11.13 Y-12.86 Z2.78 F4800.0 E5039.948
G1 X-12.87 Y-11.14 Z2.78 F4800.0 E5040.078
G1 X-12.87 Y-10.86 Z2.78 F4800.0 E5040.093
G1 X-11.13 Y-9.14 Z2.78 F4800.0 E5040.222
G1 X-11.13 Y-8.86 Z2.78 F4800.0 E5040.237
G1 X-12.87 Y-7.14 Z2.78 F4800.0 E5040.366
G1 X-12.87 Y-6.86 Z2.78 F4800.0 E5040.381
G1 X-11.13 Y-5.14 Z2.78 F4800.0 E5040.511
G1 X-11.13 Y-4.86 Z2.78 F4800.0 E5040.526
G1 X-12.87 Y-3.14 Z2.78 F4800.0 E5040.655
G1 X-12.87 Y-2.86 Z2.78 F4800.0 E5040.67
G1 X-11.13 Y-1.14 Z2.78 F4800.0 E5040.799
G1 X-11.13 Y-0.86 Z2.78 F4800.0 E5040.814
G1 X-12.87 Y0.86 Z2.78 F4800.0 E5040.944
G1 X-12.87 Y1.14 Z2.78 F4800.0 E5040.959
G1 X-11.13 Y2.86 Z2.78 F4800.0 E5041.088
G1 X-11.13 Y3.14 Z2.78 F4800.0 E5041.103
G1 X-12.87 Y4.86 Z2.78 F4800.0 E5041.232
G1 X-12.87 Y5.14 Z2.78 F4800.0 E5041.247
G1 X-11.13 Y6.86 Z2.78 F4800.0 E5041.377
G1 X-11.13 Y7.14 Z2.78 F4800.0 E5041.392
G1 X-12.87 Y8.86 Z2.78 F4800.0 E5041.521
G1 X-12.87 Y9.14 Z2.78 F4800.0 E5041.536
G1 X-11.13 Y10.86 Z2.78 F4800.0 E5041.665
G1 X-11.13 Y11.14 Z2.78 F4800.0 E5041.68
G1 X-12.87 Y12.86 Z2.78 F4800.0 E5041.81
G1 X-12.87 Y13.14 Z2.78 F4800.0 E5041.825
G1 X-11.13 Y14.86 Z2.78 F4800.0 E5041.954
G1 X-11.13 Y15.14 Z2.78 F4800.0 E5041.969
G1 X-12.87 Y16.86 Z2.78 F4800.0 E5042.098
G1 X-12.87 Y17.14 Z2.78 F4800.0 E5042.113
G1 X-11.13 Y18.86 Z2.78 F4800.0 E5042.243
G1 X-11.13 Y19.14 Z2.78 F4800.0 E5042.258
G1 X-12.87 Y20.86 Z2.78 F4800.0 E5042.387
G1 X-12.87 Y21.14 Z2.78 F4800.0 E5042.402
G1 X-11.13 Y22.86 Z2.78 F4800.0 E5042.531
G1 X-11.13 Y23.14 Z2.78 F4800.0 E5042.546
G1 X-12.87 Y24.86 Z2.78 F4800.0 E5042.676
G1 X-12.87 Y25.14 Z2.78 F4800.0 E5042.691
G1 X-11.13 Y26.86 Z2.78 F4800.0 E5042.82
G1 X-11.13 Y27.14 Z2.78 F4800.0 E5042.835
G1 X-12.87 Y28.86 Z2.78 F4800.0 E5042.964
G1 X-12.87 Y29.14 Z2.78 F4800.0 E5042.979
G1 X-11.13 Y30.86 Z2.78 F4800.0 E5043.109
G1 X-11.13 Y31.14 Z2.78 F4800.0 E5043.124
G1 X-12.87 Y32.86 Z2.78 F4800.0 E5043.253
G1 X-12.87 Y33.14 Z2.78 F4800.0 E5043.268
G1 X-10.8 Y35.12 Z2.78 F4800.0 E5043.419
G1 X-14.4 Y35.12 Z2.78 F4800.0 E5043.61
G1 X-13.13 Y33.14 Z2.78 F4800.0 E5043.734
G1 X-13.13 Y32.86 Z2.78 F4800.0 E5043.749
G1 X-14.87 Y31.14 Z2.78 F4800.0 E5043.878
G1 X-14.87 Y30.86 Z2.78 F4800.0 E5043.893
G1 X-13.13 Y29.14 Z2.78 F4800.0 E5044.023
G1 X-13.13 Y28.86 Z2.78 F4800.0 E5044.037
G1 X-14.87 Y27.14 Z2.78 F4800.0 E5044.167
G1 X-14.87 Y26.86 Z2.78 F4800.0 E5044.182
G1 X-13.13 Y25.14 Z2.78 F4800.0 E5044.311
G1 X-13.13 Y24.86 Z2.78 F4800.0 E5044.326
G1 X-14.87 Y23.14 Z2.78 F4800.0 E5044.456
G1 X-14.87 Y22.86 Z2.78 F4800.0 E5044.47
G1 X-13.13 Y21.14 Z2.78 F4800.0 E5044.6
G1 X-13.13 Y20.86 Z2.78 F4800.0 E5044.615
G1 X-14.87 Y19.14 Z2.78 F4800.0 E5044.744
G1 X-14.87 Y18.86 Z2.78 F4800.0 E5044.759
G1 X-13.13 Y17.14 Z2.78 F4800.0 E5044.889
G1 X-13.13 Y16.86 Z2.78 F4800.0 E5044.903
G1 X-14.87 Y15.14 Z2.78 F4800.0 E5045.033
G1 X-14.87 Y14.86 Z2.78 F4800.0 E5045.048
G1 X-13.13 Y13.14 Z2.78 F4800.0 E5045.177
G1 X-13.13 Y12.86 Z2.78 F4800.0 E5045.192
G1 X-14.87 Y11.14 Z2.78 F4800.0 E5045.322
G1 X-14.87 Y10.86 Z2.78 F4800.0 E5045.336
G1 X-13.13 Y9.14 Z2.78 F4800.0 E5045.466
G1 X-13.13 Y8.86 Z2.78 F4800.0 E5045.481
G1 X-14.87 Y7.14 Z2.78 F4800.0 E5045.61
G1 X-14.87 Y6.86 Z2.78 F4800.0 E5045.625
G1 X-13.13 Y5.14 Z2.78 F4800.0 E5045.755
G1 X-13.13 Y4.86 Z2.78 F4800.0 E5045.769
G1 X-14.87 Y3.14 Z2.78 F4800.0 E5045.899
G1 X-14.87 Y2.86 Z2.78 F4800.0 E5045.914
G1 X-13.13 Y1.14 Z2.78 F4800.0 E5046.043
G1 X-13.13 Y0.86 Z2.78 F4800.0 E5046.058
G1 X-14.87 Y-0.86 Z2.78 F4800.0 E5046.188
G1 X-14.87 Y-1.14 Z2.78 F4800.0 E5046.202
G1 X-13.13 Y-2.86 Z2.78 F4800.0 E5046.332
G1 X-13.13 Y-3.14 Z2.78 F4800.0 E5046.347
G1 X-14.87 Y-4.86 Z2.78 F4800.0 E5046.476
G1 X-14.87 Y-5.14 Z2.78 F4800.0 E5046.491
G1 X-13.13 Y-6.86 Z2.78 F4800.0 E5046.621
G1 X-13.13 Y-7.14 Z2.78 F4800.0 E5046.635
G1 X-14.87 Y-8.86 Z2.78 F4800.0 E5046.765
G1 X-14.87 Y-9.14 Z2.78 F4800.0 E5046.78
G1 X-13.13 Y-10.86 Z2.78 F4800.0 E5046.909
G1 X-13.13 Y-11.14 Z2.78 F4800.0 E5046.924
G1 X-14.87 Y-12.86 Z2.78 F4800.0 E5047.054
G1 X-14.87 Y-13.14 Z2.78 F4800.0 E5047.068
G1 X-13.13 Y-14.86 Z2.78 F4800.0 E5047.198
G1 X-13.13 Y-15.14 Z2.78 F4800.0 E5047.213
G1 X-14.87 Y-16.86 Z2.78 F4800.0 E5047.342
G1 X-14.87 Y-17.14 Z2.78 F4800.0 E5047.357
G1 X-13.13 Y-18.86 Z2.78 F4800.0 E5047.487
G1 X-13.13 Y-19.14 Z2.78 F4800.0 E5047.501
G1 X-14.87 Y-20.86 Z2.78 F4800.0 E5047.631
G1 X-14.87 Y-21.14 Z2.78 F4800.0 E5047.646
G1 X-13.13 Y-22.86 Z2.78 F4800.0 E5047.775
G1 X-13.13 Y-23.14 Z2.78 F4800.0 E5047.79
G1 X-14.87 Y-24.86 Z2.78 F4800.0 E5047.92
G1 X-14.87 Y-25.14 Z2.78 F4800.0 E5047.934
G1 X-13.13 Y-26.86 Z2.78 F4800.0 E5048.064
G1 X-13.13 Y-27.14 Z2.78 F4800.0 E5048.079
G1 X-14.87 Y-28.86 Z2.78 F4800.0 E5048.208
G1 X-14.87 Y-29.14 Z2.78 F4800.0 E5048.223
G1 X-13.13 Y-30.86 Z2.78 F4800.0 E5048.353
G1 X-13.13 Y-31.14 Z2.78 F4800.0 E5048.367
G1 X-14.87 Y-32.86 Z2.78 F4800.0 E5048.497
G1 X-14.87 Y-33.14 Z2.78 F4800.0 E5048.512
G1 X-12.8 Y-35.12 Z2.78 F4800.0 E5048.663
G1 X-16.4 Y-35.12 Z2.78 F4800.0 E5048.853
G1 X-15.13 Y-33.14 Z2.78 F4800.0 E5048.978
G1 X-15.13 Y-32.86 Z2.78 F4800.0 E5048.993
G1 X-16.87 Y-31.14 Z2.78 F4800.0 E5049.122
G1 X-16.87 Y-30.86 Z2.78 F4800.0 E5049.137
G1 X-15.13 Y-29.14 Z2.78 F4800.0 E5049.266
G1 X-15.13 Y-28.86 Z2.78 F4800.0 E5049.281
G1 X-16.87 Y-27.14 Z2.78 F4800.0 E5049.411
G1 X-16.87 Y-26.86 Z2.78 F4800.0 E5049.426
G1 X-15.13 Y-25.14 Z2.78 F4800.0 E5049.555
G1 X-15.13 Y-24.86 Z2.78 F4800.0 E5049.57
G1 X-16.87 Y-23.14 Z2.78 F4800.0 E5049.699
G1 X-16.87 Y-22.86 Z2.78 F4800.0 E5049.714
G1 X-15.13 Y-21.14 Z2.78 F4800.0 E5049.844
G1 X-15.13 Y-20.86 Z2.78 F4800.0 E5049.859
G1 X-16.87 Y-19.14 Z2.78 F4800.0 E5049.988
G1 X-16.87 Y-18.86 Z2.78 F4800.0 E5050.003
G1 X-15.13 Y-17.14 Z2.78 F4800.0 E5050.132
G1 X-15.13 Y-16.86 Z2.78 F4800.0 E5050.147
G1 X-16.87 Y-15.14 Z2.78 F4800.0 E5050.277
G1 X-16.87 Y-14.86 Z2.78 F4800.0 E5050.292
G1 X-15.13 Y-13.14 Z2.78 F4800.0 E5050.421
G1 X-15.13 Y-12.86 Z2.78 F4800.0 E5050.436
G1 X-16.87 Y-11.14 Z2.78 F4800.0 E5050.565
G1 X-16.87 Y-10.86 Z2.78 F4800.0 E5050.58
G1 X-15.13 Y-9.14 Z2.78 F4800.0 E5050.71
G1 X-15.13 Y-8.86 Z2.78 F4800.0 E5050.725
G1 X-16.87 Y-7.14 Z2.78 F4800.0 E5050.854
G1 X-16.87 Y-6.86 Z2.78 F4800.0 E5050.869
G1 X-15.13 Y-5.14 Z2.78 F4800.0 E5050.999
G1 X-15.13 Y-4.86 Z2.78 F4800.0 E5051.013
G1 X-16.87 Y-3.14 Z2.78 F4800.0 E5051.143
G1 X-16.87 Y-2.86 Z2.78 F4800.0 E5051.158
G1 X-15.13 Y-1.14 Z2.78 F4800.0 E5051.287
G1 X-15.13 Y-0.86 Z2.78 F4800.0 E5051.302
G1 X-16.87 Y0.86 Z2.78 F4800.0 E5051.432
G1 X-16.87 Y1.14 Z2.78 F4800.0 E5051.446
G1 X-15.13 Y2.86 Z2.78 F4800.0 E5051.576
G1 X-15.13 Y3.14 Z2.78 F4800.0 E5051.591
G1 X-16.87 Y4.86 Z2.78 F4800.0 E5051.72
G1 X-16.87 Y5.14 Z2.78 F4800.0 E5051.735
G1 X-15.13 Y6.86 Z2.78 F4800.0 E5051.865
G1 X-15.13 Y7.14 Z2.78 F4800.0 E5051.879
G1 X-16.87 Y8.86 Z2.78 F4800.0 E5052.009
G1 X-16.87 Y9.14 Z2.78 F4800.0 E5052.024
G1 X-15.13 Y10.86 Z2.78 F4800.0 E5052.153
G1 X-15.13 Y11.14 Z2.78 F4800.0 E5052.168
G1 X-16.87 Y12.86 Z2.78 F4800.0 E5052.298
G1 X-16.87 Y13.14 Z2.78 F4800.0 E5052.312
G1 X-15.13 Y14.86 Z2.78 F4800.0 E5052.442
G1 X-15.13 Y15.14 Z2.78 F4800.0 E5052.457
G1 X-16.87 Y16.86 Z2.78 F4800.0 E5052.586
G1 X-16.87 Y17.14 Z2.78 F4800.0 E5052.601
G1 X-15.13 Y18.86 Z2.78 F4800.0 E5052.731
G1 X-15.13 Y19.14 Z2.78 F4800.0 E5052.745
G1 X-16.87 Y20.86 Z2.78 F4800.0 E5052.875
G1 X-16.87 Y21.14 Z2.78 F4800.0 E5052.89
G1 X-15.13 Y22.86 Z2.78 F4800.0 E5053.019
G1 X-15.13 Y23.14 Z2.78 F4800.0 E5053.034
G1 X-16.87 Y24.86 Z2.78 F4800.0 E5053.164
G1 X-16.87 Y25.14 Z2.78 F4800.0 E5053.178
G1 X-15.13 Y26.86 Z2.78 F4800.0 E5053.308
G1 X-15.13 Y27.14 Z2.78 F4800.0 E5053.323
G1 X-16.87 Y28.86 Z2.78 F4800.0 E5053.452
G1 X-16.87 Y29.14 Z2.78 F4800.0 E5053.467
G1 X-15.13 Y30.86 Z2.78 F4800.0 E5053.597
G1 X-15.13 Y31.14 Z2.78 F4800.0 E5053.611
G1 X-16.87 Y32.86 Z2.78 F4800.0 E5053.741
G1 X-16.87 Y33.14 Z2.78 F4800.0 E5053.756
G1 X-14.8 Y35.12 Z2.78 F4800.0 E5053.907
G1 X-18.4 Y35.12 Z2.78 F4800.0 E5054.097
G1 X-17.13 Y33.14 Z2.78 F4800.0 E5054.222
G1 X-17.13 Y32.86 Z2.78 F4800.0 E5054.236
G1 X-18.87 Y31.14 Z2.78 F4800.0 E5054.366
G1 X-18.87 Y30.86 Z2.78 F4800.0 E5054.381
G1 X-17.13 Y29.14 Z2.78 F4800.0 E5054.51
G1 X-17.13 Y28.86 Z2.78 F4800.0 E5054.525
G1 X-18.87 Y27.14 Z2.78 F4800.0 E5054.655
G1 X-18.87 Y26.86 Z2.78 F4800.0 E5054.669
G1 X-17.13 Y25.14 Z2.78 F4800.0 E5054.799
G1 X-17.13 Y24.86 Z2.78 F4800.0 E5054.814
G1 X-18.87 Y23.14 Z2.78 F4800.0 E5054.943
G1 X-18.87 Y22.86 Z2.78 F4800.0 E5054.958
G1 X-17.13 Y21.14 Z2.78 F4800.0 E5055.088
G1 X-17.13 Y20.86 Z2.78 F4800.0 E5055.102
G1 X-18.87 Y19.14 Z2.78 F4800.0 E5055.232
G1 X-18.87 Y18.86 Z2.78 F4800.0 E5055.247
G1 X-17.13 Y17.14 Z2.78 F4800.0 E5055.376
G1 X-17.13 Y16.86 Z2.78 F4800.0 E5055.391
G1 X-18.87 Y15.14 Z2.78 F4800.0 E5055.521
G1 X-18.87 Y14.86 Z2.78 F4800.0 E5055.535
G1 X-17.13 Y13.14 Z2.78 F4800.0 E5055.665
G1 X-17.13 Y12.86 Z2.78 F4800.0 E5055.68
G1 X-18.87 Y11.14 Z2.78 F4800.0 E5055.809
G1 X-18.87 Y10.86 Z2.78 F4800.0 E5055.824
G1 X-17.13 Y9.14 Z2.78 F4800.0 E5055.954
G1 X-17.13 Y8.86 Z2.78 F4800.0 E5055.968
G1 X-18.87 Y7.14 Z2.78 F4800.0 E5056.098
G1 X-18.87 Y6.86 Z2.78 F4800.0 E5056.113
G1 X-17.13 Y5.14 Z2.78 F4800.0 E5056.242
G1 X-17.13 Y4.86 Z2.78 F4800.0 E5056.257
G1 X-18.87 Y3.14 Z2.78 F4800.0 E5056.387
G1 X-18.87 Y2.86 Z2.78 F4800.0 E5056.401
G1 X-17.13 Y1.14 Z2.78 F4800.0 E5056.531
G1 X-17.13 Y0.86 Z2.78 F4800.0 E5056.546
G1 X-18.87 Y-0.86 Z2.78 F4800.0 E5056.675
G1 X-18.87 Y-1.14 Z2.78 F4800.0 E5056.69
G1 X-17.13 Y-2.86 Z2.78 F4800.0 E5056.82
G1 X-17.13 Y-3.14 Z2.78 F4800.0 E5056.834
G1 X-18.87 Y-4.86 Z2.78 F4800.0 E5056.964
G1 X-18.87 Y-5.14 Z2.78 F4800.0 E5056.979
G1 X-17.13 Y-6.86 Z2.78 F4800.0 E5057.108
G1 X-17.13 Y-7.14 Z2.78 F4800.0 E5057.123
G1 X-18.87 Y-8.86 Z2.78 F4800.0 E5057.253
G1 X-18.87 Y-9.14 Z2.78 F4800.0 E5057.267
G1 X-17.13 Y-10.86 Z2.78 F4800.0 E5057.397
G1 X-17.13 Y-11.14 Z2.78 F4800.0 E5057.412
G1 X-18.87 Y-12.86 Z2.78 F4800.0 E5057.541
G1 X-18.87 Y-13.14 Z2.78 F4800.0 E5057.556
G1 X-17.13 Y-14.86 Z2.78 F4800.0 E5057.686
G1 X-17.13 Y-15.14 Z2.78 F4800.0 E5057.7
G1 X-18.87 Y-16.86 Z2.78 F4800.0 E5057.83
G1 X-18.87 Y-17.14 Z2.78 F4800.0 E5057.845
G1 X-17.13 Y-18.86 Z2.78 F4800.0 E5057.974
G1 X-17.13 Y-19.14 Z2.78 F4800.0 E5057.989
G1 X-18.87 Y-20.86 Z2.78 F4800.0 E5058.119
G1 X-18.87 Y-21.14 Z2.78 F4800.0 E5058.134
G1 X-17.13 Y-22.86 Z2.78 F4800.0 E5058.263
G1 X-17.13 Y-23.14 Z2.78 F4800.0 E5058.278
G1 X-18.87 Y-24.86 Z2.78 F4800.0 E5058.407
G1 X-18.87 Y-25.14 Z2.78 F4800.0 E5058.422
G1 X-17.13 Y-26.86 Z2.78 F4800.0 E5058.552
G1 X-17.13 Y-27.14 Z2.78 F4800.0 E5058.567
G1 X-18.87 Y-28.86 Z2.78 F4800.0 E5058.696
G1 X-18.87 Y-29.14 Z2.78 F4800.0 E5058.711
G1 X-17.13 Y-30.86 Z2.78 F4800.0 E5058.84
G1 X-17.13 Y-31.14 Z2.78 F4800.0 E5058.855
G1 X-18.87 Y-32.86 Z2.78 F4800.0 E5058.985
G1 X-18.87 Y-33.14 Z2.78 F4800.0 E5059.0
G1 X-16.8 Y-35.12 Z2.78 F4800.0 E5059.151
G1 X-20.4 Y-35.12 Z2.78 F4800.0 E5059.341
G1 X-19.13 Y-33.14 Z2.78 F4800.0 E5059.466
G1 X-19.13 Y-32.86 Z2.78 F4800.0 E5059.48
G1 X-20.87 Y-31.14 Z2.78 F4800.0 E5059.61
G1 X-20.87 Y-30.86 Z2.78 F4800.0 E5059.625
G1 X-19.13 Y-29.14 Z2.78 F4800.0 E5059.754
G1 X-19.13 Y-28.86 Z2.78 F4800.0 E5059.769
G1 X-20.87 Y-27.14 Z2.78 F4800.0 E5059.899
G1 X-20.87 Y-26.86 Z2.78 F4800.0 E5059.913
G1 X-19.13 Y-25.14 Z2.78 F4800.0 E5060.043
G1 X-19.13 Y-24.86 Z2.78 F4800.0 E5060.058
G1 X-20.87 Y-23.14 Z2.78 F4800.0 E5060.187
G1 X-20.87 Y-22.86 Z2.78 F4800.0 E5060.202
G1 X-19.13 Y-21.14 Z2.78 F4800.0 E5060.332
G1 X-19.13 Y-20.86 Z2.78 F4800.0 E5060.346
G1 X-20.87 Y-19.14 Z2.78 F4800.0 E5060.476
G1 X-20.87 Y-18.86 Z2.78 F4800.0 E5060.491
G1 X-19.13 Y-17.14 Z2.78 F4800.0 E5060.62
G1 X-19.13 Y-16.86 Z2.78 F4800.0 E5060.635
G1 X-20.87 Y-15.14 Z2.78 F4800.0 E5060.765
G1 X-20.87 Y-14.86 Z2.78 F4800.0 E5060.779
G1 X-19.13 Y-13.14 Z2.78 F4800.0 E5060.909
G1 X-19.13 Y-12.86 Z2.78 F4800.0 E5060.924
G1 X-20.87 Y-11.14 Z2.78 F4800.0 E5061.053
G1 X-20.87 Y-10.86 Z2.78 F4800.0 E5061.068
G1 X-19.13 Y-9.14 Z2.78 F4800.0 E5061.198
G1 X-19.13 Y-8.86 Z2.78 F4800.0 E5061.212
G1 X-20.87 Y-7.14 Z2.78 F4800.0 E5061.342
G1 X-20.87 Y-6.86 Z2.78 F4800.0 E5061.357
G1 X-19.13 Y-5.14 Z2.78 F4800.0 E5061.486
G1 X-19.13 Y-4.86 Z2.78 F4800.0 E5061.501
G1 X-20.87 Y-3.14 Z2.78 F4800.0 E5061.631
G1 X-20.87 Y-2.86 Z2.78 F4800.0 E5061.645
G1 X-19.13 Y-1.14 Z2.78 F4800.0 E5061.775
G1 X-19.13 Y-0.86 Z2.78 F4800.0 E5061.79
G1 X-20.87 Y0.86 Z2.78 F4800.0 E5061.919
G1 X-20.87 Y1.14 Z2.78 F4800.0 E5061.934
G1 X-19.13 Y2.86 Z2.78 F4800.0 E5062.064
G1 X-19.13 Y3.14 Z2.78 F4800.0 E5062.078
G1 X-20.87 Y4.86 Z2.78 F4800.0 E5062.208
G1 X-20.87 Y5.14 Z2.78 F4800.0 E5062.223
G1 X-19.13 Y6.86 Z2.78 F4800.0 E5062.352
G1 X-19.13 Y7.14 Z2.78 F4800.0 E5062.367
G1 X-20.87 Y8.86 Z2.78 F4800.0 E5062.497
G1 X-20.87 Y9.14 Z2.78 F4800.0 E5062.511
G1 X-19.13 Y10.86 Z2.78 F4800.0 E5062.641
G1 X-19.13 Y11.14 Z2.78 F4800.0 E5062.656
G1 X-20.87 Y12.86 Z2.78 F4800.0 E5062.785
G1 X-20.87 Y13.14 Z2.78 F4800.0 E5062.8
G1 X-19.13 Y14.86 Z2.78 F4800.0 E5062.93
G1 X-19.13 Y15.14 Z2.78 F4800.0 E5062.944
G1 X-20.87 Y16.86 Z2.78 F4800.0 E5063.074
G1 X-20.87 Y17.14 Z2.78 F4800.0 E5063.089
G1 X-19.13 Y18.86 Z2.78 F4800.0 E5063.218
G1 X-19.13 Y19.14 Z2.78 F4800.0 E5063.233
G1 X-20.87 Y20.86 Z2.78 F4800.0 E5063.363
G1 X-20.87 Y21.14 Z2.78 F4800.0 E5063.377
G1 X-19.13 Y22.86 Z2.78 F4800.0 E5063.507
G1 X-19.13 Y23.14 Z2.78 F4800.0 E5063.522
G1 X-20.87 Y24.86 Z2.78 F4800.0 E5063.651
G1 X-20.87 Y25.14 Z2.78 F4800.0 E5063.666
G1 X-19.13 Y26.86 Z2.78 F4800.0 E5063.796
G1 X-19.13 Y27.14 Z2.78 F4800.0 E5063.81
G1 X-20.87 Y28.86 Z2.78 F4800.0 E5063.94
G1 X-20.87 Y29.14 Z2.78 F4800.0 E5063.955
G1 X-19.13 Y30.86 Z2.78 F4800.0 E5064.084
G1 X-19.13 Y31.14 Z2.78 F4800.0 E5064.099
G1 X-20.87 Y32.86 Z2.78 F4800.0 E5064.229
G1 X-20.87 Y33.14 Z2.78 F4800.0 E5064.243
G1 X-18.8 Y35.12 Z2.78 F4800.0 E5064.395
G1 X-22.4 Y35.12 Z2.78 F4800.0 E5064.585
G1 X-21.13 Y33.14 Z2.78 F4800.0 E5064.709
G1 X-21.13 Y32.86 Z2.78 F4800.0 E5064.724
G1 X-22.87 Y31.14 Z2.78 F4800.0 E5064.854
G1 X-22.87 Y30.86 Z2.78 F4800.0 E5064.869
G1 X-21.13 Y29.14 Z2.78 F4800.0 E5064.998
G1 X-21.13 Y28.86 Z2.78 F4800.0 E5065.013
G1 X-22.87 Y27.14 Z2.78 F4800.0 E5065.142
G1 X-22.87 Y26.86 Z2.78 F4800.0 E5065.157
G1 X-21.13 Y25.14 Z2.78 F4800.0 E5065.287
G1 X-21.13 Y24.86 Z2.78 F4800.0 E5065.302
G1 X-22.87 Y23.14 Z2.78 F4800.0 E5065.431
G1 X-22.87 Y22.86 Z2.78 F4800.0 E5065.446
G1 X-21.13 Y21.14 Z2.78 F4800.0 E5065.575
G1 X-21.13 Y20.86 Z2.78 F4800.0 E5065.59
G1 X-22.87 Y19.14 Z2.78 F4800.0 E5065.72
G1 X-22.87 Y18.86 Z2.78 F4800.0 E5065.735
G1 X-21.13 Y17.14 Z2.78 F4800.0 E5065.864
G1 X-21.13 Y16.86 Z2.78 F4800.0 E5065.879
G1 X-22.87 Y15.14 Z2.78 F4800.0 E5066.008
G1 X-22.87 Y14.86 Z2.78 F4800.0 E5066.023
G1 X-21.13 Y13.14 Z2.78 F4800.0 E5066.153
G1 X-21.13 Y12.86 Z2.78 F4800.0 E5066.168
G1 X-22.87 Y11.14 Z2.78 F4800.0 E5066.297
G1 X-22.87 Y10.86 Z2.78 F4800.0 E5066.312
G1 X-21.13 Y9.14 Z2.78 F4800.0 E5066.441
G1 X-21.13 Y8.86 Z2.78 F4800.0 E5066.456
G1 X-22.87 Y7.14 Z2.78 F4800.0 E5066.586
G1 X-22.87 Y6.86 Z2.78 F4800.0 E5066.601
G1 X-21.13 Y5.14 Z2.78 F4800.0 E5066.73
G1 X-21.13 Y4.86 Z2.78 F4800.0 E5066.745
G1 X-22.87 Y3.14 Z2.78 F4800.0 E5066.874
G1 X-22.87 Y2.86 Z2.78 F4800.0 E5066.889
G1 X-21.13 Y1.14 Z2.78 F4800.0 E5067.019
G1 X-21.13 Y0.86 Z2.78 F4800.0 E5067.034
G1 X-22.87 Y-0.86 Z2.78 F4800.0 E5067.163
G1 X-22.87 Y-1.14 Z2.78 F4800.0 E5067.178
G1 X-21.13 Y-2.86 Z2.78 F4800.0 E5067.307
G1 X-21.13 Y-3.14 Z2.78 F4800.0 E5067.322
G1 X-22.87 Y-4.86 Z2.78 F4800.0 E5067.452
G1 X-22.87 Y-5.14 Z2.78 F4800.0 E5067.467
G1 X-21.13 Y-6.86 Z2.78 F4800.0 E5067.596
G1 X-21.13 Y-7.14 Z2.78 F4800.0 E5067.611
G1 X-22.87 Y-8.86 Z2.78 F4800.0 E5067.74
G1 X-22.87 Y-9.14 Z2.78 F4800.0 E5067.755
G1 X-21.13 Y-10.86 Z2.78 F4800.0 E5067.885
G1 X-21.13 Y-11.14 Z2.78 F4800.0 E5067.9
G1 X-22.87 Y-12.86 Z2.78 F4800.0 E5068.029
G1 X-22.87 Y-13.14 Z2.78 F4800.0 E5068.044
G1 X-21.13 Y-14.86 Z2.78 F4800.0 E5068.173
G1 X-21.13 Y-15.14 Z2.78 F4800.0 E5068.188
G1 X-22.87 Y-16.86 Z2.78 F4800.0 E5068.318
G1 X-22.87 Y-17.14 Z2.78 F4800.0 E5068.333
G1 X-21.13 Y-18.86 Z2.78 F4800.0 E5068.462
G1 X-21.13 Y-19.14 Z2.78 F4800.0 E5068.477
G1 X-22.87 Y-20.86 Z2.78 F4800.0 E5068.606
G1 X-22.87 Y-21.14 Z2.78 F4800.0 E5068.621
G1 X-21.13 Y-22.86 Z2.78 F4800.0 E5068.751
G1 X-21.13 Y-23.14 Z2.78 F4800.0 E5068.766
G1 X-22.87 Y-24.86 Z2.78 F4800.0 E5068.895
G1 X-22.87 Y-25.14 Z2.78 F4800.0 E5068.91
G1 X-21.13 Y-26.86 Z2.78 F4800.0 E5069.039
G1 X-21.13 Y-27.14 Z2.78 F4800.0 E5069.054
G1 X-22.87 Y-28.86 Z2.78 F4800.0 E5069.184
G1 X-22.87 Y-29.14 Z2.78 F4800.0 E5069.199
G1 X-21.13 Y-30.86 Z2.78 F4800.0 E5069.328
G1 X-21.13 Y-31.14 Z2.78 F4800.0 E5069.343
G1 X-22.87 Y-32.86 Z2.78 F4800.0 E5069.472
G1 X-22.87 Y-33.14 Z2.78 F4800.0 E5069.487
G1 X-20.8 Y-35.12 Z2.78 F4800.0 E5069.639
G1 X-24.4 Y-35.12 Z2.78 F4800.0 E5069.829
G1 X-23.13 Y-33.14 Z2.78 F4800.0 E5069.953
G1 X-23.13 Y-32.86 Z2.78 F4800.0 E5069.968
G1 X-24.87 Y-31.14 Z2.78 F4800.0 E5070.098
G1 X-24.87 Y-30.86 Z2.78 F4800.0 E5070.112
G1 X-23.13 Y-29.14 Z2.78 F4800.0 E5070.242
G1 X-23.13 Y-28.86 Z2.78 F4800.0 E5070.257
G1 X-24.87 Y-27.14 Z2.78 F4800.0 E5070.386
G1 X-24.87 Y-26.86 Z2.78 F4800.0 E5070.401
G1 X-23.13 Y-25.14 Z2.78 F4800.0 E5070.531
G1 X-23.13 Y-24.86 Z2.78 F4800.0 E5070.545
G1 X-24.87 Y-23.14 Z2.78 F4800.0 E5070.675
G1 X-24.87 Y-22.86 Z2.78 F4800.0 E5070.69
G1 X-23.13 Y-21.14 Z2.78 F4800.0 E5070.819
G1 X-23.13 Y-20.86 Z2.78 F4800.0 E5070.834
G1 X-24.87 Y-19.14 Z2.78 F4800.0 E5070.964
G1 X-24.87 Y-18.86 Z2.78 F4800.0 E5070.978
G1 X-23.13 Y-17.14 Z2.78 F4800.0 E5071.108
G1 X-23.13 Y-16.86 Z2.78 F4800.0 E5071.123
G1 X-24.87 Y-15.14 Z2.78 F4800.0 E5071.252
G1 X-24.87 Y-14.86 Z2.78 F4800.0 E5071.267
G1 X-23.13 Y-13.14 Z2.78 F4800.0 E5071.397
G1 X-23.13 Y-12.86 Z2.78 F4800.0 E5071.411
G1 X-24.87 Y-11.14 Z2.78 F4800.0 E5071.541
G1 X-24.87 Y-10.86 Z2.78 F4800.0 E5071.556
G1 X-23.13 Y-9.14 Z2.78 F4800.0 E5071.685
G1 X-23.13 Y-8.86 Z2.78 F4800.0 E5071.7
G1 X-24.87 Y-7.14 Z2.78 F4800.0 E5071.83
G1 X-24.87 Y-6.86 Z2.78 F4800.0 E5071.844
G1 X-23.13 Y-5.14 Z2.78 F4800.0 E5071.974
G1 X-23.13 Y-4.86 Z2.78 F4800.0 E5071.989
G1 X-24.87 Y-3.14 Z2.78 F4800.0 E5072.118
G1 X-24.87 Y-2.86 Z2.78 F4800.0 E5072.133
G1 X-23.13 Y-1.14 Z2.78 F4800.0 E5072.263
G1 X-23.13 Y-0.86 Z2.78 F4800.0 E5072.277
G1 X-24.87 Y0.86 Z2.78 F4800.0 E5072.407
G1 X-24.87 Y1.14 Z2.78 F4800.0 E5072.422
G1 X-23.13 Y2.86 Z2.78 F4800.0 E5072.551
G1 X-23.13 Y3.14 Z2.78 F4800.0 E5072.566
G1 X-24.87 Y4.86 Z2.78 F4800.0 E5072.696
G1 X-24.87 Y5.14 Z2.78 F4800.0 E5072.71
G1 X-23.13 Y6.86 Z2.78 F4800.0 E5072.84
G1 X-23.13 Y7.14 Z2.78 F4800.0 E5072.855
G1 X-24.87 Y8.86 Z2.78 F4800.0 E5072.984
G1 X-24.87 Y9.14 Z2.78 F4800.0 E5072.999
G1 X-23.13 Y10.86 Z2.78 F4800.0 E5073.129
G1 X-23.13 Y11.14 Z2.78 F4800.0 E5073.143
G1 X-24.87 Y12.86 Z2.78 F4800.0 E5073.273
G1 X-24.87 Y13.14 Z2.78 F4800.0 E5073.288
G1 X-23.13 Y14.86 Z2.78 F4800.0 E5073.417
G1 X-23.13 Y15.14 Z2.78 F4800.0 E5073.432
G1 X-24.87 Y16.86 Z2.78 F4800.0 E5073.562
G1 X-24.87 Y17.14 Z2.78 F4800.0 E5073.576
G1 X-23.13 Y18.86 Z2.78 F4800.0 E5073.706
G1 X-23.13 Y19.14 Z2.78 F4800.0 E5073.721
G1 X-24.87 Y20.86 Z2.78 F4800.0 E5073.85
G1 X-24.87 Y21.14 Z2.78 F4800.0 E5073.865
G1 X-23.13 Y22.86 Z2.78 F4800.0 E5073.995
G1 X-23.13 Y23.14 Z2.78 F4800.0 E5074.009
G1 X-24.87 Y24.86 Z2.78 F4800.0 E5074.139
G1 X-24.87 Y25.14 Z2.78 F4800.0 E5074.154
G1 X-23.13 Y26.86 Z2.78 F4800.0 E5074.283
G1 X-23.13 Y27.14 Z2.78 F4800.0 E5074.298
G1 X-24.87 Y28.86 Z2.78 F4800.0 E5074.428
G1 X-24.87 Y29.14 Z2.78 F4800.0 E5074.442
G1 X-23.13 Y30.86 Z2.78 F4800.0 E5074.572
G1 X-23.13 Y31.14 Z2.78 F4800.0 E5074.587
G1 X-24.87 Y32.86 Z2.78 F4800.0 E5074.716
G1 X-24.87 Y33.14 Z2.78 F4800.0 E5074.731
G1 X-22.8 Y35.12 Z2.78 F4800.0 E5074.883
G1 X-26.4 Y35.12 Z2.78 F4800.0 E5075.073
G1 X-25.13 Y33.14 Z2.78 F4800.0 E5075.197
G1 X-25.13 Y32.86 Z2.78 F4800.0 E5075.212
G1 X-26.87 Y31.14 Z2.78 F4800.0 E5075.341
G1 X-26.87 Y30.86 Z2.78 F4800.0 E5075.356
G1 X-25.13 Y29.14 Z2.78 F4800.0 E5075.486
G1 X-25.13 Y28.86 Z2.78 F4800.0 E5075.501
G1 X-26.87 Y27.14 Z2.78 F4800.0 E5075.63
G1 X-26.87 Y26.86 Z2.78 F4800.0 E5075.645
G1 X-25.13 Y25.14 Z2.78 F4800.0 E5075.774
G1 X-25.13 Y24.86 Z2.78 F4800.0 E5075.789
G1 X-26.87 Y23.14 Z2.78 F4800.0 E5075.919
G1 X-26.87 Y22.86 Z2.78 F4800.0 E5075.934
G1 X-25.13 Y21.14 Z2.78 F4800.0 E5076.063
G1 X-25.13 Y20.86 Z2.78 F4800.0 E5076.078
G1 X-26.87 Y19.14 Z2.78 F4800.0 E5076.207
G1 X-26.87 Y18.86 Z2.78 F4800.0 E5076.222
G1 X-25.13 Y17.14 Z2.78 F4800.0 E5076.352
G1 X-25.13 Y16.86 Z2.78 F4800.0 E5076.367
G1 X-26.87 Y15.14 Z2.78 F4800.0 E5076.496
G1 X-26.87 Y14.86 Z2.78 F4800.0 E5076.511
G1 X-25.13 Y13.14 Z2.78 F4800.0 E5076.64
G1 X-25.13 Y12.86 Z2.78 F4800.0 E5076.655
G1 X-26.87 Y11.14 Z2.78 F4800.0 E5076.785
G1 X-26.87 Y10.86 Z2.78 F4800.0 E5076.8
G1 X-25.13 Y9.14 Z2.78 F4800.0 E5076.929
G1 X-25.13 Y8.86 Z2.78 F4800.0 E5076.944
G1 X-26.87 Y7.14 Z2.78 F4800.0 E5077.073
G1 X-26.87 Y6.86 Z2.78 F4800.0 E5077.088
G1 X-25.13 Y5.14 Z2.78 F4800.0 E5077.218
G1 X-25.13 Y4.86 Z2.78 F4800.0 E5077.233
G1 X-26.87 Y3.14 Z2.78 F4800.0 E5077.362
G1 X-26.87 Y2.86 Z2.78 F4800.0 E5077.377
G1 X-25.13 Y1.14 Z2.78 F4800.0 E5077.506
G1 X-25.13 Y0.86 Z2.78 F4800.0 E5077.521
G1 X-26.87 Y-0.86 Z2.78 F4800.0 E5077.651
G1 X-26.87 Y-1.14 Z2.78 F4800.0 E5077.666
G1 X-25.13 Y-2.86 Z2.78 F4800.0 E5077.795
G1 X-25.13 Y-3.14 Z2.78 F4800.0 E5077.81
G1 X-26.87 Y-4.86 Z2.78 F4800.0 E5077.939
G1 X-26.87 Y-5.14 Z2.78 F4800.0 E5077.954
G1 X-25.13 Y-6.86 Z2.78 F4800.0 E5078.084
G1 X-25.13 Y-7.14 Z2.78 F4800.0 E5078.099
G1 X-26.87 Y-8.86 Z2.78 F4800.0 E5078.228
G1 X-26.87 Y-9.14 Z2.78 F4800.0 E5078.243
G1 X-25.13 Y-10.86 Z2.78 F4800.0 E5078.372
G1 X-25.13 Y-11.14 Z2.78 F4800.0 E5078.387
G1 X-26.87 Y-12.86 Z2.78 F4800.0 E5078.517
G1 X-26.87 Y-13.14 Z2.78 F4800.0 E5078.532
G1 X-25.13 Y-14.86 Z2.78 F4800.0 E5078.661
G1 X-25.13 Y-15.14 Z2.78 F4800.0 E5078.676
G1 X-26.87 Y-16.86 Z2.78 F4800.0 E5078.805
G1 X-26.87 Y-17.14 Z2.78 F4800.0 E5078.82
G1 X-25.13 Y-18.86 Z2.78 F4800.0 E5078.95
G1 X-25.13 Y-19.14 Z2.78 F4800.0 E5078.965
G1 X-26.87 Y-20.86 Z2.78 F4800.0 E5079.094
G1 X-26.87 Y-21.14 Z2.78 F4800.0 E5079.109
G1 X-25.13 Y-22.86 Z2.78 F4800.0 E5079.238
G1 X-25.13 Y-23.14 Z2.78 F4800.0 E5079.253
G1 X-26.87 Y-24.86 Z2.78 F4800.0 E5079.383
G1 X-26.87 Y-25.14 Z2.78 F4800.0 E5079.398
G1 X-25.13 Y-26.86 Z2.78 F4800.0 E5079.527
G1 X-25.13 Y-27.14 Z2.78 F4800.0 E5079.542
G1 X-26.87 Y-28.86 Z2.78 F4800.0 E5079.671
G1 X-26.87 Y-29.14 Z2.78 F4800.0 E5079.686
G1 X-25.13 Y-30.86 Z2.78 F4800.0 E5079.816
G1 X-25.13 Y-31.14 Z2.78 F4800.0 E5079.831
G1 X-26.87 Y-32.86 Z2.78 F4800.0 E5079.96
G1 X-26.87 Y-33.14 Z2.78 F4800.0 E5079.975
G1 X-24.8 Y-35.12 Z2.78 F4800.0 E5080.126
G1 X-28.4 Y-35.12 Z2.78 F4800.0 E5080.317
G1 X-27.13 Y-33.14 Z2.78 F4800.0 E5080.441
G1 X-27.13 Y-32.86 Z2.78 F4800.0 E5080.456
G1 X-28.87 Y-31.14 Z2.78 F4800.0 E5080.585
G1 X-28.87 Y-30.86 Z2.78 F4800.0 E5080.6
G1 X-27.13 Y-29.14 Z2.78 F4800.0 E5080.73
G1 X-27.13 Y-28.86 Z2.78 F4800.0 E5080.744
G1 X-28.87 Y-27.14 Z2.78 F4800.0 E5080.874
G1 X-28.87 Y-26.86 Z2.78 F4800.0 E5080.889
G1 X-27.13 Y-25.14 Z2.78 F4800.0 E5081.018
G1 X-27.13 Y-24.86 Z2.78 F4800.0 E5081.033
G1 X-28.87 Y-23.14 Z2.78 F4800.0 E5081.163
G1 X-28.87 Y-22.86 Z2.78 F4800.0 E5081.177
G1 X-27.13 Y-21.14 Z2.78 F4800.0 E5081.307
G1 X-27.13 Y-20.86 Z2.78 F4800.0 E5081.322
G1 X-28.87 Y-19.14 Z2.78 F4800.0 E5081.451
G1 X-28.87 Y-18.86 Z2.78 F4800.0 E5081.466
G1 X-27.13 Y-17.14 Z2.78 F4800.0 E5081.596
G1 X-27.13 Y-16.86 Z2.78 F4800.0 E5081.61
G1 X-28.87 Y-15.14 Z2.78 F4800.0 E5081.74
G1 X-28.87 Y-14.86 Z2.78 F4800.0 E5081.755
G1 X-27.13 Y-13.14 Z2.78 F4800.0 E5081.884
G1 X-27.13 Y-12.86 Z2.78 F4800.0 E5081.899
G1 X-28.87 Y-11.14 Z2.78 F4800.0 E5082.029
G1 X-28.87 Y-10.86 Z2.78 F4800.0 E5082.043
G1 X-27.13 Y-9.14 Z2.78 F4800.0 E5082.173
G1 X-27.13 Y-8.86 Z2.78 F4800.0 E5082.188
G1 X-28.87 Y-7.14 Z2.78 F4800.0 E5082.317
G1 X-28.87 Y-6.86 Z2.78 F4800.0 E5082.332
G1 X-27.13 Y-5.14 Z2.78 F4800.0 E5082.462
G1 X-27.13 Y-4.86 Z2.78 F4800.0 E5082.476
G1 X-28.87 Y-3.14 Z2.78 F4800.0 E5082.606
G1 X-28.87 Y-2.86 Z2.78 F4800.0 E5082.621
G1 X-27.13 Y-1.14 Z2.78 F4800.0 E5082.75
G1 X-27.13 Y-0.86 Z2.78 F4800.0 E5082.765
G1 X-28.87 Y0.86 Z2.78 F4800.0 E5082.895
G1 X-28.87 Y1.14 Z2.78 F4800.0 E5082.909
G1 X-27.13 Y2.86 Z2.78 F4800.0 E5083.039
G1 X-27.13 Y3.14 Z2.78 F4800.0 E5083.054
G1 X-28.87 Y4.86 Z2.78 F4800.0 E5083.183
G1 X-28.87 Y5.14 Z2.78 F4800.0 E5083.198
G1 X-27.13 Y6.86 Z2.78 F4800.0 E5083.328
G1 X-27.13 Y7.14 Z2.78 F4800.0 E5083.342
G1 X-28.87 Y8.86 Z2.78 F4800.0 E5083.472
G1 X-28.87 Y9.14 Z2.78 F4800.0 E5083.487
G1 X-27.13 Y10.86 Z2.78 F4800.0 E5083.616
G1 X-27.13 Y11.14 Z2.78 F4800.0 E5083.631
G1 X-28.87 Y12.86 Z2.78 F4800.0 E5083.761
G1 X-28.87 Y13.14 Z2.78 F4800.0 E5083.775
G1 X-27.13 Y14.86 Z2.78 F4800.0 E5083.905
G1 X-27.13 Y15.14 Z2.78 F4800.0 E5083.92
G1 X-28.87 Y16.86 Z2.78 F4800.0 E5084.049
G1 X-28.87 Y17.14 Z2.78 F4800.0 E5084.064
G1 X-27.13 Y18.86 Z2.78 F4800.0 E5084.194
G1 X-27.13 Y19.14 Z2.78 F4800.0 E5084.208
G1 X-28.87 Y20.86 Z2.78 F4800.0 E5084.338
G1 X-28.87 Y21.14 Z2.78 F4800.0 E5084.353
G1 X-27.13 Y22.86 Z2.78 F4800.0 E5084.482
G1 X-27.13 Y23.14 Z2.78 F4800.0 E5084.497
G1 X-28.87 Y24.86 Z2.78 F4800.0 E5084.627
G1 X-28.87 Y25.14 Z2.78 F4800.0 E5084.641
G1 X-27.13 Y26.86 Z2.78 F4800.0 E5084.771
G1 X-27.13 Y27.14 Z2.78 F4800.0 E5084.786
G1 X-28.87 Y28.86 Z2.78 F4800.0 E5084.915
G1 X-28.87 Y29.14 Z2.78 F4800.0 E5084.93
G1 X-27.13 Y30.86 Z2.78 F4800.0 E5085.06
G1 X-27.13 Y31.14 Z2.78 F4800.0 E5085.074
G1 X-28.87 Y32.86 Z2.78 F4800.0 E5085.204
G1 X-28.87 Y33.14 Z2.78 F4800.0 E5085.219
G1 X-26.8 Y35.12 Z2.78 F4800.0 E5085.37
G1 X-30.4 Y35.12 Z2.78 F4800.0 E5085.56
G1 X-29.13 Y33.14 Z2.78 F4800.0 E5085.685
G1 X-29.13 Y32.86 Z2.78 F4800.0 E5085.7
G1 X-30.87 Y31.14 Z2.78 F4800.0 E5085.829
G1 X-30.87 Y30.86 Z2.78 F4800.0 E5085.844
G1 X-29.13 Y29.14 Z2.78 F4800.0 E5085.973
G1 X-29.13 Y28.86 Z2.78 F4800.0 E5085.988
G1 X-30.87 Y27.14 Z2.78 F4800.0 E5086.118
G1 X-30.87 Y26.86 Z2.78 F4800.0 E5086.133
G1 X-29.13 Y25.14 Z2.78 F4800.0 E5086.262
G1 X-29.13 Y24.86 Z2.78 F4800.0 E5086.277
G1 X-30.87 Y23.14 Z2.78 F4800.0 E5086.406
G1 X-30.87 Y22.86 Z2.78 F4800.0 E5086.421
G1 X-29.13 Y21.14 Z2.78 F4800.0 E5086.551
G1 X-29.13 Y20.86 Z2.78 F4800.0 E5086.566
G1 X-30.87 Y19.14 Z2.78 F4800.0 E5086.695
G1 X-30.87 Y18.86 Z2.78 F4800.0 E5086.71
G1 X-29.13 Y17.14 Z2.78 F4800.0 E5086.839
G1 X-29.13 Y16.86 Z2.78 F4800.0 E5086.854
G1 X-30.87 Y15.14 Z2.78 F4800.0 E5086.984
G1 X-30.87 Y14.86 Z2.78 F4800.0 E5086.999
G1 X-29.13 Y13.14 Z2.78 F4800.0 E5087.128
G1 X-29.13 Y12.86 Z2.78 F4800.0 E5087.143
G1 X-30.87 Y11.14 Z2.78 F4800.0 E5087.272
G1 X-30.87 Y10.86 Z2.78 F4800.0 E5087.287
G1 X-29.13 Y9.14 Z2.78 F4800.0 E5087.417
G1 X-29.13 Y8.86 Z2.78 F4800.0 E5087.432
G1 X-30.87 Y7.14 Z2.78 F4800.0 E5087.561
G1 X-30.87 Y6.86 Z2.78 F4800.0 E5087.576
G1 X-29.13 Y5.14 Z2.78 F4800.0 E5087.705
G1 X-29.13 Y4.86 Z2.78 F4800.0 E5087.72
G1 X-30.87 Y3.14 Z2.78 F4800.0 E5087.85
G1 X-30.87 Y2.86 Z2.78 F4800.0 E5087.865
G1 X-29.13 Y1.14 Z2.78 F4800.0 E5087.994
G1 X-29.13 Y0.86 Z2.78 F4800.0 E5088.009
G1 X-30.87 Y-0.86 Z2.78 F4800.0 E5088.138
G1 X-30.87 Y-1.14 Z2.78 F4800.0 E5088.153
G1 X-29.13 Y-2.86 Z2.78 F4800.0 E5088.283
G1 X-29.13 Y-3.14 Z2.78 F4800.0 E5088.298
G1 X-30.87 Y-4.86 Z2.78 F4800.0 E5088.427
G1 X-30.87 Y-5.14 Z2.78 F4800.0 E5088.442
G1 X-29.13 Y-6.86 Z2.78 F4800.0 E5088.572
G1 X-29.13 Y-7.14 Z2.78 F4800.0 E5088.586
G1 X-30.87 Y-8.86 Z2.78 F4800.0 E5088.716
G1 X-30.87 Y-9.14 Z2.78 F4800.0 E5088.731
G1 X-29.13 Y-10.86 Z2.78 F4800.0 E5088.86
G1 X-29.13 Y-11.14 Z2.78 F4800.0 E5088.875
G1 X-30.87 Y-12.86 Z2.78 F4800.0 E5089.005
G1 X-30.87 Y-13.14 Z2.78 F4800.0 E5089.019
G1 X-29.13 Y-14.86 Z2.78 F4800.0 E5089.149
G1 X-29.13 Y-15.14 Z2.78 F4800.0 E5089.164
G1 X-30.87 Y-16.86 Z2.78 F4800.0 E5089.293
G1 X-30.87 Y-17.14 Z2.78 F4800.0 E5089.308
G1 X-29.13 Y-18.86 Z2.78 F4800.0 E5089.438
G1 X-29.13 Y-19.14 Z2.78 F4800.0 E5089.452
G1 X-30.87 Y-20.86 Z2.78 F4800.0 E5089.582
G1 X-30.87 Y-21.14 Z2.78 F4800.0 E5089.597
G1 X-29.13 Y-22.86 Z2.78 F4800.0 E5089.726
G1 X-29.13 Y-23.14 Z2.78 F4800.0 E5089.741
G1 X-30.87 Y-24.86 Z2.78 F4800.0 E5089.871
G1 X-30.87 Y-25.14 Z2.78 F4800.0 E5089.885
G1 X-29.13 Y-26.86 Z2.78 F4800.0 E5090.015
G1 X-29.13 Y-27.14 Z2.78 F4800.0 E5090.03
G1 X-30.87 Y-28.86 Z2.78 F4800.0 E5090.159
G1 X-30.87 Y-29.14 Z2.78 F4800.0 E5090.174
G1 X-29.13 Y-30.86 Z2.78 F4800.0 E5090.304
G1 X-29.13 Y-31.14 Z2.78 F4800.0 E5090.318
G1 X-30.87 Y-32.86 Z2.78 F4800.0 E5090.448
G1 X-30.87 Y-33.14 Z2.78 F4800.0 E5090.463
G1 X-28.8 Y-35.12 Z2.78 F4800.0 E5090.614
G1 X-32.4 Y-35.12 Z2.78 F4800.0 E5090.804
G1 X-31.13 Y-33.14 Z2.78 F4800.0 E5090.929
G1 X-31.13 Y-32.86 Z2.78 F4800.0 E5090.943
G1 X-32.87 Y-31.14 Z2.78 F4800.0 E5091.073
G1 X-32.87 Y-30.86 Z2.78 F4800.0 E5091.088
G1 X-31.13 Y-29.14 Z2.78 F4800.0 E5091.217
G1 X-31.13 Y-28.86 Z2.78 F4800.0 E5091.232
G1 X-32.87 Y-27.14 Z2.78 F4800.0 E5091.362
G1 X-32.87 Y-26.86 Z2.78 F4800.0 E5091.376
G1 X-31.13 Y-25.14 Z2.78 F4800.0 E5091.506
G1 X-31.13 Y-24.86 Z2.78 F4800.0 E5091.521
G1 X-32.87 Y-23.14 Z2.78 F4800.0 E5091.65
G1 X-32.87 Y-22.86 Z2.78 F4800.0 E5091.665
G1 X-31.13 Y-21.14 Z2.78 F4800.0 E5091.795
G1 X-31.13 Y-20.86 Z2.78 F4800.0 E5091.809
G1 X-32.87 Y-19.14 Z2.78 F4800.0 E5091.939
G1 X-32.87 Y-18.86 Z2.78 F4800.0 E5091.954
G1 X-31.13 Y-17.14 Z2.78 F4800.0 E5092.083
G1 X-31.13 Y-16.86 Z2.78 F4800.0 E5092.098
G1 X-32.87 Y-15.14 Z2.78 F4800.0 E5092.228
G1 X-32.87 Y-14.86 Z2.78 F4800.0 E5092.242
G1 X-31.13 Y-13.14 Z2.78 F4800.0 E5092.372
G1 X-31.13 Y-12.86 Z2.78 F4800.0 E5092.387
G1 X-32.87 Y-11.14 Z2.78 F4800.0 E5092.516
G1 X-32.87 Y-10.86 Z2.78 F4800.0 E5092.531
G1 X-31.13 Y-9.14 Z2.78 F4800.0 E5092.661
G1 X-31.13 Y-8.86 Z2.78 F4800.0 E5092.675
G1 X-32.87 Y-7.14 Z2.78 F4800.0 E5092.805
G1 X-32.87 Y-6.86 Z2.78 F4800.0 E5092.82
G1 X-31.13 Y-5.14 Z2.78 F4800.0 E5092.949
G1 X-31.13 Y-4.86 Z2.78 F4800.0 E5092.964
G1 X-32.87 Y-3.14 Z2.78 F4800.0 E5093.094
G1 X-32.87 Y-2.86 Z2.78 F4800.0 E5093.108
G1 X-31.13 Y-1.14 Z2.78 F4800.0 E5093.238
G1 X-31.13 Y-0.86 Z2.78 F4800.0 E5093.253
G1 X-32.87 Y0.86 Z2.78 F4800.0 E5093.382
G1 X-32.87 Y1.14 Z2.78 F4800.0 E5093.397
G1 X-31.13 Y2.86 Z2.78 F4800.0 E5093.527
G1 X-31.13 Y3.14 Z2.78 F4800.0 E5093.541
G1 X-32.87 Y4.86 Z2.78 F4800.0 E5093.671
G1 X-32.87 Y5.14 Z2.78 F4800.0 E5093.686
G1 X-31.13 Y6.86 Z2.78 F4800.0 E5093.815
G1 X-31.13 Y7.14 Z2.78 F4800.0 E5093.83
G1 X-32.87 Y8.86 Z2.78 F4800.0 E5093.96
G1 X-32.87 Y9.14 Z2.78 F4800.0 E5093.974
G1 X-31.13 Y10.86 Z2.78 F4800.0 E5094.104
G1 X-31.13 Y11.14 Z2.78 F4800.0 E5094.119
G1 X-32.87 Y12.86 Z2.78 F4800.0 E5094.248
G1 X-32.87 Y13.14 Z2.78 F4800.0 E5094.263
G1 X-31.13 Y14.86 Z2.78 F4800.0 E5094.393
G1 X-31.13 Y15.14 Z2.78 F4800.0 E5094.407
G1 X-32.87 Y16.86 Z2.78 F4800.0 E5094.537
G1 X-32.87 Y17.14 Z2.78 F4800.0 E5094.552
G1 X-31.13 Y18.86 Z2.78 F4800.0 E5094.681
G1 X-31.13 Y19.14 Z2.78 F4800.0 E5094.696
G1 X-32.87 Y20.86 Z2.78 F4800.0 E5094.826
G1 X-32.87 Y21.14 Z2.78 F4800.0 E5094.84
G1 X-31.13 Y22.86 Z2.78 F4800.0 E5094.97
G1 X-31.13 Y23.14 Z2.78 F4800.0 E5094.985
G1 X-32.87 Y24.86 Z2.78 F4800.0 E5095.114
G1 X-32.87 Y25.14 Z2.78 F4800.0 E5095.129
G1 X-31.13 Y26.86 Z2.78 F4800.0 E5095.259
G1 X-31.13 Y27.14 Z2.78 F4800.0 E5095.274
G1 X-32.87 Y28.86 Z2.78 F4800.0 E5095.403
G1 X-32.87 Y29.14 Z2.78 F4800.0 E5095.418
G1 X-31.13 Y30.86 Z2.78 F4800.0 E5095.547
G1 X-31.13 Y31.14 Z2.78 F4800.0 E5095.562
G1 X-32.87 Y32.86 Z2.78 F4800.0 E5095.692
G1 X-32.87 Y33.14 Z2.78 F4800.0 E5095.707
G1 X-30.8 Y35.12 Z2.78 F4800.0 E5095.858
G1 X-34.4 Y35.12 Z2.78 F4800.0 E5096.048
G1 X-33.13 Y33.14 Z2.78 F4800.0 E5096.173
G1 X-33.13 Y32.86 Z2.78 F4800.0 E5096.187
G1 X-34.87 Y31.14 Z2.78 F4800.0 E5096.317
G1 X-34.87 Y30.86 Z2.78 F4800.0 E5096.332
G1 X-33.13 Y29.14 Z2.78 F4800.0 E5096.461
G1 X-33.13 Y28.86 Z2.78 F4800.0 E5096.476
G1 X-34.87 Y27.14 Z2.78 F4800.0 E5096.606
G1 X-34.87 Y26.86 Z2.78 F4800.0 E5096.62
G1 X-33.13 Y25.14 Z2.78 F4800.0 E5096.75
G1 X-33.13 Y24.86 Z2.78 F4800.0 E5096.765
G1 X-34.87 Y23.14 Z2.78 F4800.0 E5096.894
G1 X-34.87 Y22.86 Z2.78 F4800.0 E5096.909
G1 X-33.13 Y21.14 Z2.78 F4800.0 E5097.039
G1 X-33.13 Y20.86 Z2.78 F4800.0 E5097.053
G1 X-34.87 Y19.14 Z2.78 F4800.0 E5097.183
G1 X-34.87 Y18.86 Z2.78 F4800.0 E5097.198
G1 X-33.13 Y17.14 Z2.78 F4800.0 E5097.327
G1 X-33.13 Y16.86 Z2.78 F4800.0 E5097.342
G1 X-34.87 Y15.14 Z2.78 F4800.0 E5097.472
G1 X-34.87 Y14.86 Z2.78 F4800.0 E5097.486
G1 X-33.13 Y13.14 Z2.78 F4800.0 E5097.616
G1 X-33.13 Y12.86 Z2.78 F4800.0 E5097.631
G1 X-34.87 Y11.14 Z2.78 F4800.0 E5097.76
G1 X-34.87 Y10.86 Z2.78 F4800.0 E5097.775
G1 X-33.13 Y9.14 Z2.78 F4800.0 E5097.905
G1 X-33.13 Y8.86 Z2.78 F4800.0 E5097.919
G1 X-34.87 Y7.14 Z2.78 F4800.0 E5098.049
G1 X-34.87 Y6.86 Z2.78 F4800.0 E5098.064
G1 X-33.13 Y5.14 Z2.78 F4800.0 E5098.193
G1 X-33.13 Y4.86 Z2.78 F4800.0 E5098.208
G1 X-34.87 Y3.14 Z2.78 F4800.0 E5098.338
G1 X-34.87 Y2.86 Z2.78 F4800.0 E5098.352
G1 X-33.13 Y1.14 Z2.78 F4800.0 E5098.482
G1 X-33.13 Y0.86 Z2.78 F4800.0 E5098.497
G1 X-34.87 Y-0.86 Z2.78 F4800.0 E5098.626
G1 X-34.87 Y-1.14 Z2.78 F4800.0 E5098.641
G1 X-33.13 Y-2.86 Z2.78 F4800.0 E5098.771
G1 X-33.13 Y-3.14 Z2.78 F4800.0 E5098.785
G1 X-34.87 Y-4.86 Z2.78 F4800.0 E5098.915
G1 X-34.87 Y-5.14 Z2.78 F4800.0 E5098.93
G1 X-33.13 Y-6.86 Z2.78 F4800.0 E5099.059
G1 X-33.13 Y-7.14 Z2.78 F4800.0 E5099.074
G1 X-34.87 Y-8.86 Z2.78 F4800.0 E5099.204
G1 X-34.87 Y-9.14 Z2.78 F4800.0 E5099.218
G1 X-33.13 Y-10.86 Z2.78 F4800.0 E5099.348
G1 X-33.13 Y-11.14 Z2.78 F4800.0 E5099.363
G1 X-34.87 Y-12.86 Z2.78 F4800.0 E5099.492
G1 X-34.87 Y-13.14 Z2.78 F4800.0 E5099.507
G1 X-33.13 Y-14.86 Z2.78 F4800.0 E5099.637
G1 X-33.13 Y-15.14 Z2.78 F4800.0 E5099.651
G1 X-34.87 Y-16.86 Z2.78 F4800.0 E5099.781
G1 X-34.87 Y-17.14 Z2.78 F4800.0 E5099.796
G1 X-33.13 Y-18.86 Z2.78 F4800.0 E5099.925
G1 X-33.13 Y-19.14 Z2.78 F4800.0 E5099.94
G1 X-34.87 Y-20.86 Z2.78 F4800.0 E5100.07
G1 X-34.87 Y-21.14 Z2.78 F4800.0 E5100.084
G1 X-33.13 Y-22.86 Z2.78 F4800.0 E5100.214
G1 X-33.13 Y-23.14 Z2.78 F4800.0 E5100.229
G1 X-34.87 Y-24.86 Z2.78 F4800.0 E5100.358
G1 X-34.87 Y-25.14 Z2.78 F4800.0 E5100.373
G1 X-33.13 Y-26.86 Z2.78 F4800.0 E5100.503
G1 X-33.13 Y-27.14 Z2.78 F4800.0 E5100.517
G1 X-34.87 Y-28.86 Z2.78 F4800.0 E5100.647
G1 X-34.87 Y-29.14 Z2.78 F4800.0 E5100.662
G1 X-33.13 Y-30.86 Z2.78 F4800.0 E5100.791
G1 X-33.13 Y-31.14 Z2.78 F4800.0 E5100.806
G1 X-34.87 Y-32.86 Z2.78 F4800.0 E5100.936
G1 X-34.87 Y-33.14 Z2.78 F4800.0 E5100.95
G1 X-32.8 Y-35.12 Z2.78 F4800.0 E5101.102
G1 X-36.4 Y-35.12 Z2.78 F4800.0 E5101.292
G1 X-35.13 Y-33.14 Z2.78 F4800.0 E5101.416
G1 X-35.13 Y-32.86 Z2.78 F4800.0 E5101.431
G1 X-36.87 Y-31.14 Z2.78 F4800.0 E5101.561
G1 X-36.87 Y-30.86 Z2.78 F4800.0 E5101.576
G1 X-35.13 Y-29.14 Z2.78 F4800.0 E5101.705
G1 X-35.13 Y-28.86 Z2.78 F4800.0 E5101.72
G1 X-36.87 Y-27.14 Z2.78 F4800.0 E5101.849
G1 X-36.87 Y-26.86 Z2.78 F4800.0 E5101.864
G1 X-35.13 Y-25.14 Z2.78 F4800.0 E5101.994
G1 X-35.13 Y-24.86 Z2.78 F4800.0 E5102.009
G1 X-36.87 Y-23.14 Z2.78 F4800.0 E5102.138
G1 X-36.87 Y-22.86 Z2.78 F4800.0 E5102.153
G1 X-35.13 Y-21.14 Z2.78 F4800.0 E5102.282
G1 X-35.13 Y-20.86 Z2.78 F4800.0 E5102.297
G1 X-36.87 Y-19.14 Z2.78 F4800.0 E5102.427
G1 X-36.87 Y-18.86 Z2.78 F4800.0 E5102.442
G1 X-35.13 Y-17.14 Z2.78 F4800.0 E5102.571
G1 X-35.13 Y-16.86 Z2.78 F4800.0 E5102.586
G1 X-36.87 Y-15.14 Z2.78 F4800.0 E5102.715
G1 X-36.87 Y-14.86 Z2.78 F4800.0 E5102.73
G1 X-35.13 Y-13.14 Z2.78 F4800.0 E5102.86
G1 X-35.13 Y-12.86 Z2.78 F4800.0 E5102.875
G1 X-36.87 Y-11.14 Z2.78 F4800.0 E5103.004
G1 X-36.87 Y-10.86 Z2.78 F4800.0 E5103.019
G1 X-35.13 Y-9.14 Z2.78 F4800.0 E5103.148
G1 X-35.13 Y-8.86 Z2.78 F4800.0 E5103.163
G1 X-36.87 Y-7.14 Z2.78 F4800.0 E5103.293
G1 X-36.87 Y-6.86 Z2.78 F4800.0 E5103.308
G1 X-35.13 Y-5.14 Z2.78 F4800.0 E5103.437
G1 X-35.13 Y-4.86 Z2.78 F4800.0 E5103.452
G1 X-36.87 Y-3.14 Z2.78 F4800.0 E5103.581
G1 X-36.87 Y-2.86 Z2.78 F4800.0 E5103.596
G1 X-35.13 Y-1.14 Z2.78 F4800.0 E5103.726
G1 X-35.13 Y-0.86 Z2.78 F4800.0 E5103.741
G1 X-36.87 Y0.86 Z2.78 F4800.0 E5103.87
G1 X-36.87 Y1.14 Z2.78 F4800.0 E5103.885
G1 X-35.13 Y2.86 Z2.78 F4800.0 E5104.014
G1 X-35.13 Y3.14 Z2.78 F4800.0 E5104.029
G1 X-36.87 Y4.86 Z2.78 F4800.0 E5104.159
G1 X-36.87 Y5.14 Z2.78 F4800.0 E5104.174
G1 X-35.13 Y6.86 Z2.78 F4800.0 E5104.303
G1 X-35.13 Y7.14 Z2.78 F4800.0 E5104.318
G1 X-36.87 Y8.86 Z2.78 F4800.0 E5104.447
G1 X-36.87 Y9.14 Z2.78 F4800.0 E5104.462
G1 X-35.13 Y10.86 Z2.78 F4800.0 E5104.592
G1 X-35.13 Y11.14 Z2.78 F4800.0 E5104.607
G1 X-36.87 Y12.86 Z2.78 F4800.0 E5104.736
G1 X-36.87 Y13.14 Z2.78 F4800.0 E5104.751
G1 X-35.13 Y14.86 Z2.78 F4800.0 E5104.88
G1 X-35.13 Y15.14 Z2.78 F4800.0 E5104.895
G1 X-36.87 Y16.86 Z2.78 F4800.0 E5105.025
G1 X-36.87 Y17.14 Z2.78 F4800.0 E5105.04
G1 X-35.13 Y18.86 Z2.78 F4800.0 E5105.169
G1 X-35.13 Y19.14 Z2.78 F4800.0 E5105.184
G1 X-36.87 Y20.86 Z2.78 F4800.0 E5105.313
G1 X-36.87 Y21.14 Z2.78 F4800.0 E5105.328
G1 X-35.13 Y22.86 Z2.78 F4800.0 E5105.458
G1 X-35.13 Y23.14 Z2.78 F4800.0 E5105.473
G1 X-36.87 Y24.86 Z2.78 F4800.0 E5105.602
G1 X-36.87 Y25.14 Z2.78 F4800.0 E5105.617
G1 X-35.13 Y26.86 Z2.78 F4800.0 E5105.746
G1 X-35.13 Y27.14 Z2.78 F4800.0 E5105.761
G1 X-36.87 Y28.86 Z2.78 F4800.0 E5105.891
G1 X-36.87 Y29.14 Z2.78 F4800.0 E5105.906
G1 X-35.13 Y30.86 Z2.78 F4800.0 E5106.035
G1 X-35.13 Y31.14 Z2.78 F4800.0 E5106.05
G1 X-36.87 Y32.86 Z2.78 F4800.0 E5106.179
G1 X-36.87 Y33.14 Z2.78 F4800.0 E5106.194
G1 X-34.8 Y35.12 Z2.78 F4800.0 E5106.346
G1 X-38.4 Y35.12 Z2.78 F4800.0 E5106.536
G1 X-37.13 Y33.14 Z2.78 F4800.0 E5106.66
G1 X-37.13 Y32.86 Z2.78 F4800.0 E5106.675
G1 X-38.87 Y31.14 Z2.78 F4800.0 E5106.805
G1 X-38.87 Y30.86 Z2.78 F4800.0 E5106.819
G1 X-37.13 Y29.14 Z2.78 F4800.0 E5106.949
G1 X-37.13 Y28.86 Z2.78 F4800.0 E5106.964
G1 X-38.87 Y27.14 Z2.78 F4800.0 E5107.093
G1 X-38.87 Y26.86 Z2.78 F4800.0 E5107.108
G1 X-37.13 Y25.14 Z2.78 F4800.0 E5107.238
G1 X-37.13 Y24.86 Z2.78 F4800.0 E5107.252
G1 X-38.87 Y23.14 Z2.78 F4800.0 E5107.382
G1 X-38.87 Y22.86 Z2.78 F4800.0 E5107.397
G1 X-37.13 Y21.14 Z2.78 F4800.0 E5107.526
G1 X-37.13 Y20.86 Z2.78 F4800.0 E5107.541
G1 X-38.87 Y19.14 Z2.78 F4800.0 E5107.671
G1 X-38.87 Y18.86 Z2.78 F4800.0 E5107.685
G1 X-37.13 Y17.14 Z2.78 F4800.0 E5107.815
G1 X-37.13 Y16.86 Z2.78 F4800.0 E5107.83
G1 X-38.87 Y15.14 Z2.78 F4800.0 E5107.959
G1 X-38.87 Y14.86 Z2.78 F4800.0 E5107.974
G1 X-37.13 Y13.14 Z2.78 F4800.0 E5108.104
G1 X-37.13 Y12.86 Z2.78 F4800.0 E5108.118
G1 X-38.87 Y11.14 Z2.78 F4800.0 E5108.248
G1 X-38.87 Y10.86 Z2.78 F4800.0 E5108.263
G1 X-37.13 Y9.14 Z2.78 F4800.0 E5108.392
G1 X-37.13 Y8.86 Z2.78 F4800.0 E5108.407
G1 X-38.87 Y7.14 Z2.78 F4800.0 E5108.537
G1 X-38.87 Y6.86 Z2.78 F4800.0 E5108.551
G1 X-37.13 Y5.14 Z2.78 F4800.0 E5108.681
G1 X-37.13 Y4.86 Z2.78 F4800.0 E5108.696
G1 X-38.87 Y3.14 Z2.78 F4800.0 E5108.825
G1 X-38.87 Y2.86 Z2.78 F4800.0 E5108.84
G1 X-37.13 Y1.14 Z2.78 F4800.0 E5108.97
G1 X-37.13 Y0.86 Z2.78 F4800.0 E5108.984
G1 X-38.87 Y-0.86 Z2.78 F4800.0 E5109.114
G1 X-38.87 Y-1.14 Z2.78 F4800.0 E5109.129
G1 X-37.13 Y-2.86 Z2.78 F4800.0 E5109.258
G1 X-37.13 Y-3.14 Z2.78 F4800.0 E5109.273
G1 X-38.87 Y-4.86 Z2.78 F4800.0 E5109.403
G1 X-38.87 Y-5.14 Z2.78 F4800.0 E5109.417
G1 X-37.13 Y-6.86 Z2.78 F4800.0 E5109.547
G1 X-37.13 Y-7.14 Z2.78 F4800.0 E5109.562
G1 X-38.87 Y-8.86 Z2.78 F4800.0 E5109.691
G1 X-38.87 Y-9.14 Z2.78 F4800.0 E5109.706
G1 X-37.13 Y-10.86 Z2.78 F4800.0 E5109.836
G1 X-37.13 Y-11.14 Z2.78 F4800.0 E5109.85
G1 X-38.87 Y-12.86 Z2.78 F4800.0 E5109.98
G1 X-38.87 Y-13.14 Z2.78 F4800.0 E5109.995
G1 X-37.13 Y-14.86 Z2.78 F4800.0 E5110.124
G1 X-37.13 Y-15.14 Z2.78 F4800.0 E5110.139
G1 X-38.87 Y-16.86 Z2.78 F4800.0 E5110.269
G1 X-38.87 Y-17.14 Z2.78 F4800.0 E5110.283
G1 X-37.13 Y-18.86 Z2.78 F4800.0 E5110.413
G1 X-37.13 Y-19.14 Z2.78 F4800.0 E5110.428
G1 X-38.87 Y-20.86 Z2.78 F4800.0 E5110.557
G1 X-38.87 Y-21.14 Z2.78 F4800.0 E5110.572
G1 X-37.13 Y-22.86 Z2.78 F4800.0 E5110.702
G1 X-37.13 Y-23.14 Z2.78 F4800.0 E5110.716
G1 X-38.87 Y-24.86 Z2.78 F4800.0 E5110.846
G1 X-38.87 Y-25.14 Z2.78 F4800.0 E5110.861
G1 X-37.13 Y-26.86 Z2.78 F4800.0 E5110.99
G1 X-37.13 Y-27.14 Z2.78 F4800.0 E5111.005
G1 X-38.87 Y-28.86 Z2.78 F4800.0 E5111.135
G1 X-38.87 Y-29.14 Z2.78 F4800.0 E5111.149
G1 X-37.13 Y-30.86 Z2.78 F4800.0 E5111.279
G1 X-37.13 Y-31.14 Z2.78 F4800.0 E5111.294
G1 X-38.87 Y-32.86 Z2.78 F4800.0 E5111.423
G1 X-38.87 Y-33.14 Z2.78 F4800.0 E5111.438
G1 X-36.8 Y-35.12 Z2.78 F4800.0 E5111.59
G1 X-40.0 Y-35.12 Z2.78 F4800.0 E5111.759
G1 X-39.13 Y-33.14 Z2.78 F4800.0 E5111.873
G1 X-39.13 Y-32.86 Z2.78 F4800.0 E5111.888
G1 X-40.87 Y-31.14 Z2.78 F4800.0 E5112.017
G1 X-40.87 Y-30.86 Z2.78 F4800.0 E5112.032
G1 X-39.13 Y-29.14 Z2.78 F4800.0 E5112.162
G1 X-39.13 Y-28.86 Z2.78 F4800.0 E5112.176
G1 X-40.87 Y-27.14 Z2.78 F4800.0 E5112.306
G1 X-40.87 Y-26.86 Z2.78 F4800.0 E5112.321
G1 X-39.13 Y-25.14 Z2.78 F4800.0 E5112.45
G1 X-39.13 Y-24.86 Z2.78 F4800.0 E5112.465
G1 X-40.87 Y-23.14 Z2.78 F4800.0 E5112.595
G1 X-40.87 Y-22.86 Z2.78 F4800.0 E5112.609
G1 X-39.13 Y-21.14 Z2.78 F4800.0 E5112.739
G1 X-39.13 Y-20.86 Z2.78 F4800.0 E5112.754
G1 X-40.87 Y-19.14 Z2.78 F4800.0 E5112.883
G1 X-40.87 Y-18.86 Z2.78 F4800.0 E5112.898
G1 X-39.13 Y-17.14 Z2.78 F4800.0 E5113.028
G1 X-39.13 Y-16.86 Z2.78 F4800.0 E5113.042
G1 X-40.87 Y-15.14 Z2.78 F4800.0 E5113.172
G1 X-40.87 Y-14.86 Z2.78 F4800.0 E5113.187
G1 X-39.13 Y-13.14 Z2.78 F4800.0 E5113.316
G1 X-39.13 Y-12.86 Z2.78 F4800.0 E5113.331
G1 X-40.87 Y-11.14 Z2.78 F4800.0 E5113.461
G1 X-40.87 Y-10.86 Z2.78 F4800.0 E5113.475
G1 X-39.13 Y-9.14 Z2.78 F4800.0 E5113.605
G1 X-39.13 Y-8.86 Z2.78 F4800.0 E5113.62
G1 X-40.87 Y-7.14 Z2.78 F4800.0 E5113.749
G1 X-40.87 Y-6.86 Z2.78 F4800.0 E5113.764
G1 X-39.13 Y-5.14 Z2.78 F4800.0 E5113.894
G1 X-39.13 Y-4.86 Z2.78 F4800.0 E5113.908
G1 X-40.87 Y-3.14 Z2.78 F4800.0 E5114.038
G1 X-40.87 Y-2.86 Z2.78 F4800.0 E5114.053
G1 X-39.13 Y-1.14 Z2.78 F4800.0 E5114.182
G1 X-39.13 Y-0.86 Z2.78 F4800.0 E5114.197
G1 X-40.87 Y0.86 Z2.78 F4800.0 E5114.327
G1 X-40.87 Y1.14 Z2.78 F4800.0 E5114.341
G1 X-39.13 Y2.86 Z2.78 F4800.0 E5114.471
G1 X-39.13 Y3.14 Z2.78 F4800.0 E5114.486
G1 X-40.87 Y4.86 Z2.78 F4800.0 E5114.615
G1 X-40.87 Y5.14 Z2.78 F4800.0 E5114.63
G1 X-39.13 Y6.86 Z2.78 F4800.0 E5114.76
G1 X-39.13 Y7.14 Z2.78 F4800.0 E5114.774
G1 X-40.87 Y8.86 Z2.78 F4800.0 E5114.904
G1 X-40.87 Y9.14 Z2.78 F4800.0 E5114.919
G1 X-39.13 Y10.86 Z2.78 F4800.0 E5115.048
G1 X-39.13 Y11.14 Z2.78 F4800.0 E5115.063
G1 X-40.87 Y12.86 Z2.78 F4800.0 E5115.193
G1 X-40.87 Y13.14 Z2.78 F4800.0 E5115.207
G1 X-39.13 Y14.86 Z2.78 F4800.0 E5115.337
G1 X-39.13 Y15.14 Z2.78 F4800.0 E5115.352
G1 X-40.87 Y16.86 Z2.78 F4800.0 E5115.481
G1 X-40.87 Y17.14 Z2.78 F4800.0 E5115.496
G1 X-39.13 Y18.86 Z2.78 F4800.0 E5115.626
G1 X-39.13 Y19.14 Z2.78 F4800.0 E5115.64
G1 X-40.87 Y20.86 Z2.78 F4800.0 E5115.77
G1 X-40.87 Y21.14 Z2.78 F4800.0 E5115.785
G1 X-39.13 Y22.86 Z2.78 F4800.0 E5115.914
G1 X-39.13 Y23.14 Z2.78 F4800.0 E5115.929
G1 X-40.87 Y24.86 Z2.78 F4800.0 E5116.059
G1 X-40.87 Y25.14 Z2.78 F4800.0 E5116.073
G1 X-39.13 Y26.86 Z2.78 F4800.0 E5116.203
G1 X-39.13 Y27.14 Z2.78 F4800.0 E5116.218
G1 X-40.87 Y28.86 Z2.78 F4800.0 E5116.347
G1 X-40.87 Y29.14 Z2.78 F4800.0 E5116.362
G1 X-39.13 Y30.86 Z2.78 F4800.0 E5116.492
G1 X-39.13 Y31.14 Z2.78 F4800.0 E5116.506
G1 X-40.87 Y32.86 Z2.78 F4800.0 E5116.636
G1 X-40.87 Y33.14 Z2.78 F4800.0 E5116.651
G1 X-38.8 Y35.12 Z2.78 F4800.0 E5116.802
G1 X-41.6 Y35.12 Z2.78 F4800.0 E5116.95
G1 X-41.13 Y33.14 Z2.78 F4800.0 E5117.058
G1 X-41.13 Y-31.14 Z2.78 F4800.0 E5120.453
G1 X-40.4 Y-35.12 Z2.78 F4800.0 E5120.667
G1 X-42.0 Y-35.12 Z2.78 F4800.0 E5120.752
G1 X-42.0 Y35.12 Z2.78 F4800.0 E5124.462
G1 X-42.4 Y35.12 Z2.78 F4800.0 E5124.483
G1 X-42.4 Y-35.12 Z2.78 F4800.0 E5128.193
G1 X-42.8 Y-35.12 Z2.78 F4800.0 E5128.215
G1 X-42.8 Y35.12 Z2.78 F4800.0 E5131.925
G1 X-43.2 Y35.12 Z2.78 F4800.0 E5131.946
G1 X-43.2 Y-35.12 Z2.78 F4800.0 E5135.657
G1 X-43.6 Y-35.12 Z2.78 F4800.0 E5135.678
G1 X-43.6 Y35.12 Z2.78 F4800.0 E5139.388
G1 X-44.0 Y35.12 Z2.78 F4800.0 E5139.409
G1 X-44.0 Y-35.12 Z2.78 F4800.0 E5143.12
G1 X-44.4 Y-35.12 Z2.78 F4800.0 E5143.141
G1 X-44.4 Y35.12 Z2.78 F4800.0 E5146.851
G1 X-44.8 Y35.12 Z2.78 F4800.0 E5146.872
G1 X-44.8 Y-35.12 Z2.78 F4800.0 E5150.583
G1 X-45.2 Y-35.12 Z2.78 F4800.0 E5150.604
G1 X-45.2 Y35.12 Z2.78 F4800.0 E5154.314
G1 X-45.6 Y35.12 Z2.78 F4800.0 E5154.335
G1 X-45.6 Y-35.12 Z2.78 F4800.0 E5158.046
G1 X-46.0 Y-35.12 Z2.78 F4800.0 E5158.067
G1 X-46.0 Y35.12 Z2.78 F4800.0 E5161.777
G1 X-46.4 Y35.12 Z2.78 F4800.0 E5161.799
G1 X-46.4 Y-35.12 Z2.78 F4800.0 E5165.509
G1 X-46.8 Y-35.12 Z2.78 F4800.0 E5165.53
G1 X-46.8 Y35.12 Z2.78 F4800.0 E5169.241
G1 X-47.2 Y35.12 Z2.78 F4800.0 E5169.262
G1 X-47.2 Y-35.12 Z2.78 F4800.0 E5172.972
G1 X-47.6 Y-35.12 Z2.78 F4800.0 E5172.993
G1 X-47.6 Y35.12 Z2.78 F4800.0 E5176.704
G1 X-48.0 Y35.12 Z2.78 F4800.0 E5176.725
G1 X-48.0 Y-35.12 Z2.78 F4800.0 E5180.435
G1 X-48.8 Y-35.12 Z2.78 F4800.0 E5180.477
G1 X-48.87 Y33.14 Z2.78 F4800.0 E5184.083
G1 X-48.4 Y35.12 Z2.78 F4800.0 E5184.191
G1 X-50.4 Y35.12 Z2.78 F4800.0 E5184.296
G1 X-49.13 Y33.14 Z2.78 F4800.0 E5184.421
G1 X-49.13 Y32.86 Z2.78 F4800.0 E5184.436
G1 X-50.87 Y31.14 Z2.78 F4800.0 E5184.565
G1 X-50.87 Y30.86 Z2.78 F4800.0 E5184.58
G1 X-49.13 Y29.14 Z2.78 F4800.0 E5184.71
G1 X-49.13 Y28.86 Z2.78 F4800.0 E5184.724
G1 X-50.87 Y27.14 Z2.78 F4800.0 E5184.854
G1 X-50.87 Y26.86 Z2.78 F4800.0 E5184.869
G1 X-49.13 Y25.14 Z2.78 F4800.0 E5184.998
G1 X-49.13 Y24.86 Z2.78 F4800.0 E5185.013
G1 X-50.87 Y23.14 Z2.78 F4800.0 E5185.143
G1 X-50.87 Y22.86 Z2.78 F4800.0 E5185.157
G1 X-49.13 Y21.14 Z2.78 F4800.0 E5185.287
G1 X-49.13 Y20.86 Z2.78 F4800.0 E5185.302
G1 X-50.87 Y19.14 Z2.78 F4800.0 E5185.431
G1 X-50.87 Y18.86 Z2.78 F4800.0 E5185.446
G1 X-49.13 Y17.14 Z2.78 F4800.0 E5185.576
G1 X-49.13 Y16.86 Z2.78 F4800.0 E5185.59
G1 X-50.87 Y15.14 Z2.78 F4800.0 E5185.72
G1 X-50.87 Y14.86 Z2.78 F4800.0 E5185.735
G1 X-49.13 Y13.14 Z2.78 F4800.0 E5185.864
G1 X-49.13 Y12.86 Z2.78 F4800.0 E5185.879
G1 X-50.87 Y11.14 Z2.78 F4800.0 E5186.009
G1 X-50.87 Y10.86 Z2.78 F4800.0 E5186.023
G1 X-49.13 Y9.14 Z2.78 F4800.0 E5186.153
G1 X-49.13 Y8.86 Z2.78 F4800.0 E5186.168
G1 X-50.87 Y7.14 Z2.78 F4800.0 E5186.297
G1 X-50.87 Y6.86 Z2.78 F4800.0 E5186.312
G1 X-49.13 Y5.14 Z2.78 F4800.0 E5186.442
G1 X-49.13 Y4.86 Z2.78 F4800.0 E5186.456
G1 X-50.87 Y3.14 Z2.78 F4800.0 E5186.586
G1 X-50.87 Y2.86 Z2.78 F4800.0 E5186.601
G1 X-49.13 Y1.14 Z2.78 F4800.0 E5186.73
G1 X-49.13 Y0.86 Z2.78 F4800.0 E5186.745
G1 X-50.87 Y-0.86 Z2.78 F4800.0 E5186.875
G1 X-50.87 Y-1.14 Z2.78 F4800.0 E5186.889
G1 X-49.13 Y-2.86 Z2.78 F4800.0 E5187.019
G1 X-49.13 Y-3.14 Z2.78 F4800.0 E5187.034
G1 X-50.87 Y-4.86 Z2.78 F4800.0 E5187.163
G1 X-50.87 Y-5.14 Z2.78 F4800.0 E5187.178
G1 X-49.13 Y-6.86 Z2.78 F4800.0 E5187.308
G1 X-49.13 Y-7.14 Z2.78 F4800.0 E5187.322
G1 X-50.87 Y-8.86 Z2.78 F4800.0 E5187.452
G1 X-50.87 Y-9.14 Z2.78 F4800.0 E5187.467
G1 X-49.13 Y-10.86 Z2.78 F4800.0 E5187.596
G1 X-49.13 Y-11.14 Z2.78 F4800.0 E5187.611
G1 X-50.87 Y-12.86 Z2.78 F4800.0 E5187.741
G1 X-50.87 Y-13.14 Z2.78 F4800.0 E5187.755
G1 X-49.13 Y-14.86 Z2.78 F4800.0 E5187.885
G1 X-49.13 Y-15.14 Z2.78 F4800.0 E5187.9
G1 X-50.87 Y-16.86 Z2.78 F4800.0 E5188.029
G1 X-50.87 Y-17.14 Z2.78 F4800.0 E5188.044
G1 X-49.13 Y-18.86 Z2.78 F4800.0 E5188.174
G1 X-49.13 Y-19.14 Z2.78 F4800.0 E5188.188
G1 X-50.87 Y-20.86 Z2.78 F4800.0 E5188.318
G1 X-50.87 Y-21.14 Z2.78 F4800.0 E5188.333
G1 X-49.13 Y-22.86 Z2.78 F4800.0 E5188.462
G1 X-49.13 Y-23.14 Z2.78 F4800.0 E5188.477
G1 X-50.87 Y-24.86 Z2.78 F4800.0 E5188.607
G1 X-50.87 Y-25.14 Z2.78 F4800.0 E5188.621
G1 X-49.13 Y-26.86 Z2.78 F4800.0 E5188.751
G1 X-49.13 Y-27.14 Z2.78 F4800.0 E5188.766
G1 X-50.87 Y-28.86 Z2.78 F4800.0 E5188.895
G1 X-50.87 Y-29.14 Z2.78 F4800.0 E5188.91
G1 X-49.13 Y-30.86 Z2.78 F4800.0 E5189.04
G1 X-49.13 Y-31.14 Z2.78 F4800.0 E5189.054
G1 X-50.87 Y-32.86 Z2.78 F4800.0 E5189.184
G1 X-50.87 Y-33.14 Z2.78 F4800.0 E5189.199
G1 X-49.2 Y-35.12 Z2.78 F4800.0 E5189.336
G1 X-52.0 Y-35.12 Z2.78 F4800.0 E5189.484
G1 X-51.13 Y-33.14 Z2.78 F4800.0 E5189.598
G1 X-51.13 Y-32.86 Z2.78 F4800.0 E5189.613
G1 X-52.87 Y-31.14 Z2.78 F4800.0 E5189.742
G1 X-52.87 Y-30.86 Z2.78 F4800.0 E5189.757
G1 X-51.13 Y-29.14 Z2.78 F4800.0 E5189.887
G1 X-51.13 Y-28.86 Z2.78 F4800.0 E5189.901
G1 X-52.87 Y-27.14 Z2.78 F4800.0 E5190.031
G1 X-52.87 Y-26.86 Z2.78 F4800.0 E5190.046
G1 X-51.13 Y-25.14 Z2.78 F4800.0 E5190.175
G1 X-51.13 Y-24.86 Z2.78 F4800.0 E5190.19
G1 X-52.87 Y-23.14 Z2.78 F4800.0 E5190.32
G1 X-52.87 Y-22.86 Z2.78 F4800.0 E5190.334
G1 X-51.13 Y-21.14 Z2.78 F4800.0 E5190.464
G1 X-51.13 Y-20.86 Z2.78 F4800.0 E5190.479
G1 X-52.87 Y-19.14 Z2.78 F4800.0 E5190.608
G1 X-52.87 Y-18.86 Z2.78 F4800.0 E5190.623
G1 X-51.13 Y-17.14 Z2.78 F4800.0 E5190.753
G1 X-51.13 Y-16.86 Z2.78 F4800.0 E5190.767
G1 X-52.87 Y-15.14 Z2.78 F4800.0 E5190.897
G1 X-52.87 Y-14.86 Z2.78 F4800.0 E5190.912
G1 X-51.13 Y-13.14 Z2.78 F4800.0 E5191.041
G1 X-51.13 Y-12.86 Z2.78 F4800.0 E5191.056
G1 X-52.87 Y-11.14 Z2.78 F4800.0 E5191.186
G1 X-52.87 Y-10.86 Z2.78 F4800.0 E5191.2
G1 X-51.13 Y-9.14 Z2.78 F4800.0 E5191.33
G1 X-51.13 Y-8.86 Z2.78 F4800.0 E5191.345
G1 X-52.87 Y-7.14 Z2.78 F4800.0 E5191.474
G1 X-52.87 Y-6.86 Z2.78 F4800.0 E5191.489
G1 X-51.13 Y-5.14 Z2.78 F4800.0 E5191.619
G1 X-51.13 Y-4.86 Z2.78 F4800.0 E5191.633
G1 X-52.87 Y-3.14 Z2.78 F4800.0 E5191.763
G1 X-52.87 Y-2.86 Z2.78 F4800.0 E5191.778
G1 X-51.13 Y-1.14 Z2.78 F4800.0 E5191.907
G1 X-51.13 Y-0.86 Z2.78 F4800.0 E5191.922
G1 X-52.87 Y0.86 Z2.78 F4800.0 E5192.052
G1 X-52.87 Y1.14 Z2.78 F4800.0 E5192.066
G1 X-51.13 Y2.86 Z2.78 F4800.0 E5192.196
G1 X-51.13 Y3.14 Z2.78 F4800.0 E5192.211
G1 X-52.87 Y4.86 Z2.78 F4800.0 E5192.34
G1 X-52.87 Y5.14 Z2.78 F4800.0 E5192.355
G1 X-51.13 Y6.86 Z2.78 F4800.0 E5192.485
G1 X-51.13 Y7.14 Z2.78 F4800.0 E5192.499
G1 X-52.87 Y8.86 Z2.78 F4800.0 E5192.629
G1 X-52.87 Y9.14 Z2.78 F4800.0 E5192.644
G1 X-51.13 Y10.86 Z2.78 F4800.0 E5192.773
G1 X-51.13 Y11.14 Z2.78 F4800.0 E5192.788
G1 X-52.87 Y12.86 Z2.78 F4800.0 E5192.918
G1 X-52.87 Y13.14 Z2.78 F4800.0 E5192.932
G1 X-51.13 Y14.86 Z2.78 F4800.0 E5193.062
G1 X-51.13 Y15.14 Z2.78 F4800.0 E5193.077
G1 X-52.87 Y16.86 Z2.78 F4800.0 E5193.206
G1 X-52.87 Y17.14 Z2.78 F4800.0 E5193.221
G1 X-51.13 Y18.86 Z2.78 F4800.0 E5193.351
G1 X-51.13 Y19.14 Z2.78 F4800.0 E5193.365
G1 X-52.87 Y20.86 Z2.78 F4800.0 E5193.495
G1 X-52.87 Y21.14 Z2.78 F4800.0 E5193.51
G1 X-51.13 Y22.86 Z2.78 F4800.0 E5193.639
G1 X-51.13 Y23.14 Z2.78 F4800.0 E5193.654
G1 X-52.87 Y24.86 Z2.78 F4800.0 E5193.784
G1 X-52.87 Y25.14 Z2.78 F4800.0 E5193.798
M73 P5 (display progress)
G1 X-51.13 Y26.86 Z2.78 F4800.0 E5193.928
G1 X-51.13 Y27.14 Z2.78 F4800.0 E5193.943
G1 X-52.87 Y28.86 Z2.78 F4800.0 E5194.072
G1 X-52.87 Y29.14 Z2.78 F4800.0 E5194.087
G1 X-51.13 Y30.86 Z2.78 F4800.0 E5194.217
G1 X-51.13 Y31.14 Z2.78 F4800.0 E5194.231
G1 X-52.87 Y32.86 Z2.78 F4800.0 E5194.361
G1 X-52.87 Y33.14 Z2.78 F4800.0 E5194.376
G1 X-50.8 Y35.12 Z2.78 F4800.0 E5194.527
G1 X-53.6 Y35.12 Z2.78 F4800.0 E5194.675
G1 X-54.0 Y35.01 Z2.78 F4800.0 E5194.697
G1 X-53.13 Y33.14 Z2.78 F4800.0 E5194.806
G1 X-53.13 Y-31.14 Z2.78 F4800.0 E5198.202
G1 X-54.0 Y-35.01 Z2.78 F4800.0 E5198.411
G1 X-53.6 Y-35.12 Z2.78 F4800.0 E5198.433
G1 X-52.4 Y-35.12 Z2.78 F4800.0 E5198.497
G1 F1200.0
G1 E5197.497
G1 F4800.0
M103
G1 X-0.4 Y-35.12 Z2.78 F4200.0
G1 F1200.0
G1 E5198.497
G1 F4200.0
M101
G1 X0.8 Y-35.12 Z2.78 F4800.0 E5198.56
G1 X0.87 Y-32.86 Z2.78 F4800.0 E5198.68
G1 X-0.87 Y-31.14 Z2.78 F4800.0 E5198.809
G1 X-0.87 Y-30.86 Z2.78 F4800.0 E5198.824
G1 X0.87 Y-29.14 Z2.78 F4800.0 E5198.953
G1 X0.87 Y-28.86 Z2.78 F4800.0 E5198.968
G1 X-0.87 Y-27.14 Z2.78 F4800.0 E5199.098
G1 X-0.87 Y-26.86 Z2.78 F4800.0 E5199.113
G1 X0.87 Y-25.14 Z2.78 F4800.0 E5199.242
G1 X0.87 Y-24.86 Z2.78 F4800.0 E5199.257
G1 X-0.87 Y-23.14 Z2.78 F4800.0 E5199.386
G1 X-0.87 Y-22.86 Z2.78 F4800.0 E5199.401
G1 X0.87 Y-21.14 Z2.78 F4800.0 E5199.531
G1 X0.87 Y-20.86 Z2.78 F4800.0 E5199.546
G1 X-0.87 Y-19.14 Z2.78 F4800.0 E5199.675
G1 X-0.87 Y-18.86 Z2.78 F4800.0 E5199.69
G1 X0.87 Y-17.14 Z2.78 F4800.0 E5199.819
G1 X0.87 Y-16.86 Z2.78 F4800.0 E5199.834
G1 X-0.87 Y-15.14 Z2.78 F4800.0 E5199.964
G1 X-0.87 Y-14.86 Z2.78 F4800.0 E5199.979
G1 X0.87 Y-13.14 Z2.78 F4800.0 E5200.108
G1 X0.87 Y-12.86 Z2.78 F4800.0 E5200.123
G1 X-0.87 Y-11.14 Z2.78 F4800.0 E5200.252
G1 X-0.87 Y-10.86 Z2.78 F4800.0 E5200.267
G1 X0.87 Y-9.14 Z2.78 F4800.0 E5200.397
G1 X0.87 Y-8.86 Z2.78 F4800.0 E5200.412
G1 X-0.87 Y-7.14 Z2.78 F4800.0 E5200.541
G1 X-0.87 Y-6.86 Z2.78 F4800.0 E5200.556
G1 X0.87 Y-5.14 Z2.78 F4800.0 E5200.685
G1 X0.87 Y-4.86 Z2.78 F4800.0 E5200.7
G1 X-0.87 Y-3.14 Z2.78 F4800.0 E5200.83
G1 X-0.87 Y-2.86 Z2.78 F4800.0 E5200.845
G1 X0.87 Y-1.14 Z2.78 F4800.0 E5200.974
G1 X0.87 Y-0.86 Z2.78 F4800.0 E5200.989
G1 X-0.87 Y0.86 Z2.78 F4800.0 E5201.118
G1 X-0.87 Y1.14 Z2.78 F4800.0 E5201.133
G1 X0.87 Y2.86 Z2.78 F4800.0 E5201.263
G1 X0.87 Y3.14 Z2.78 F4800.0 E5201.278
G1 X-0.87 Y4.86 Z2.78 F4800.0 E5201.407
G1 X-0.87 Y5.14 Z2.78 F4800.0 E5201.422
G1 X0.87 Y6.86 Z2.78 F4800.0 E5201.551
G1 X0.87 Y7.14 Z2.78 F4800.0 E5201.566
G1 X-0.87 Y8.86 Z2.78 F4800.0 E5201.696
G1 X-0.87 Y9.14 Z2.78 F4800.0 E5201.711
G1 X0.87 Y10.86 Z2.78 F4800.0 E5201.84
G1 X0.87 Y11.14 Z2.78 F4800.0 E5201.855
G1 X-0.87 Y12.86 Z2.78 F4800.0 E5201.984
G1 X-0.87 Y13.14 Z2.78 F4800.0 E5201.999
G1 X0.87 Y14.86 Z2.78 F4800.0 E5202.129
G1 X0.87 Y15.14 Z2.78 F4800.0 E5202.144
G1 X-0.87 Y16.86 Z2.78 F4800.0 E5202.273
G1 X-0.87 Y17.14 Z2.78 F4800.0 E5202.288
G1 X0.87 Y18.86 Z2.78 F4800.0 E5202.417
G1 X0.87 Y19.14 Z2.78 F4800.0 E5202.432
G1 X-0.87 Y20.86 Z2.78 F4800.0 E5202.562
G1 X-0.87 Y21.14 Z2.78 F4800.0 E5202.577
G1 X0.87 Y22.86 Z2.78 F4800.0 E5202.706
G1 X0.87 Y23.14 Z2.78 F4800.0 E5202.721
G1 X-0.87 Y24.86 Z2.78 F4800.0 E5202.85
G1 X-0.87 Y25.14 Z2.78 F4800.0 E5202.865
G1 X0.87 Y26.86 Z2.78 F4800.0 E5202.995
G1 X0.87 Y27.14 Z2.78 F4800.0 E5203.01
G1 X-0.87 Y28.86 Z2.78 F4800.0 E5203.139
G1 X-0.87 Y29.14 Z2.78 F4800.0 E5203.154
G1 X0.87 Y30.86 Z2.78 F4800.0 E5203.283
G1 X0.87 Y31.14 Z2.78 F4800.0 E5203.298
G1 X-0.87 Y32.86 Z2.78 F4800.0 E5203.428
G1 X-0.87 Y33.14 Z2.78 F4800.0 E5203.443
G1 X-0.4 Y35.12 Z2.78 F4800.0 E5203.55
G1 X3.2 Y35.12 Z2.78 F4800.0 E5203.74
G1 X2.87 Y32.86 Z2.78 F4800.0 E5203.861
G1 X1.13 Y31.14 Z2.78 F4800.0 E5203.99
G1 X1.13 Y30.86 Z2.78 F4800.0 E5204.005
G1 X2.87 Y29.14 Z2.78 F4800.0 E5204.135
G1 X2.87 Y28.86 Z2.78 F4800.0 E5204.15
G1 X1.13 Y27.14 Z2.78 F4800.0 E5204.279
G1 X1.13 Y26.86 Z2.78 F4800.0 E5204.294
G1 X2.87 Y25.14 Z2.78 F4800.0 E5204.423
G1 X2.87 Y24.86 Z2.78 F4800.0 E5204.438
G1 X1.13 Y23.14 Z2.78 F4800.0 E5204.568
G1 X1.13 Y22.86 Z2.78 F4800.0 E5204.583
G1 X2.87 Y21.14 Z2.78 F4800.0 E5204.712
G1 X2.87 Y20.86 Z2.78 F4800.0 E5204.727
G1 X1.13 Y19.14 Z2.78 F4800.0 E5204.856
G1 X1.13 Y18.86 Z2.78 F4800.0 E5204.871
G1 X2.87 Y17.14 Z2.78 F4800.0 E5205.001
G1 X2.87 Y16.86 Z2.78 F4800.0 E5205.016
G1 X1.13 Y15.14 Z2.78 F4800.0 E5205.145
G1 X1.13 Y14.86 Z2.78 F4800.0 E5205.16
G1 X2.87 Y13.14 Z2.78 F4800.0 E5205.289
G1 X2.87 Y12.86 Z2.78 F4800.0 E5205.304
G1 X1.13 Y11.14 Z2.78 F4800.0 E5205.434
G1 X1.13 Y10.86 Z2.78 F4800.0 E5205.449
G1 X2.87 Y9.14 Z2.78 F4800.0 E5205.578
G1 X2.87 Y8.86 Z2.78 F4800.0 E5205.593
G1 X1.13 Y7.14 Z2.78 F4800.0 E5205.723
G1 X1.13 Y6.86 Z2.78 F4800.0 E5205.737
G1 X2.87 Y5.14 Z2.78 F4800.0 E5205.867
G1 X2.87 Y4.86 Z2.78 F4800.0 E5205.882
G1 X1.13 Y3.14 Z2.78 F4800.0 E5206.011
G1 X1.13 Y2.86 Z2.78 F4800.0 E5206.026
G1 X2.87 Y1.14 Z2.78 F4800.0 E5206.156
G1 X2.87 Y0.86 Z2.78 F4800.0 E5206.17
G1 X1.13 Y-0.86 Z2.78 F4800.0 E5206.3
G1 X1.13 Y-1.14 Z2.78 F4800.0 E5206.315
G1 X2.87 Y-2.86 Z2.78 F4800.0 E5206.444
G1 X2.87 Y-3.14 Z2.78 F4800.0 E5206.459
G1 X1.13 Y-4.86 Z2.78 F4800.0 E5206.589
G1 X1.13 Y-5.14 Z2.78 F4800.0 E5206.603
G1 X2.87 Y-6.86 Z2.78 F4800.0 E5206.733
G1 X2.87 Y-7.14 Z2.78 F4800.0 E5206.748
G1 X1.13 Y-8.86 Z2.78 F4800.0 E5206.877
G1 X1.13 Y-9.14 Z2.78 F4800.0 E5206.892
G1 X2.87 Y-10.86 Z2.78 F4800.0 E5207.022
G1 X2.87 Y-11.14 Z2.78 F4800.0 E5207.036
G1 X1.13 Y-12.86 Z2.78 F4800.0 E5207.166
G1 X1.13 Y-13.14 Z2.78 F4800.0 E5207.181
G1 X2.87 Y-14.86 Z2.78 F4800.0 E5207.31
G1 X2.87 Y-15.14 Z2.78 F4800.0 E5207.325
G1 X1.13 Y-16.86 Z2.78 F4800.0 E5207.455
G1 X1.13 Y-17.14 Z2.78 F4800.0 E5207.469
G1 X2.87 Y-18.86 Z2.78 F4800.0 E5207.599
G1 X2.87 Y-19.14 Z2.78 F4800.0 E5207.614
G1 X1.13 Y-20.86 Z2.78 F4800.0 E5207.743
G1 X1.13 Y-21.14 Z2.78 F4800.0 E5207.758
G1 X2.87 Y-22.86 Z2.78 F4800.0 E5207.888
G1 X2.87 Y-23.14 Z2.78 F4800.0 E5207.902
G1 X1.13 Y-24.86 Z2.78 F4800.0 E5208.032
G1 X1.13 Y-25.14 Z2.78 F4800.0 E5208.047
G1 X2.87 Y-26.86 Z2.78 F4800.0 E5208.176
G1 X2.87 Y-27.14 Z2.78 F4800.0 E5208.191
G1 X1.13 Y-28.86 Z2.78 F4800.0 E5208.321
G1 X1.13 Y-29.14 Z2.78 F4800.0 E5208.335
G1 X2.87 Y-30.86 Z2.78 F4800.0 E5208.465
G1 X2.87 Y-31.14 Z2.78 F4800.0 E5208.48
G1 X1.13 Y-32.86 Z2.78 F4800.0 E5208.609
G1 X1.2 Y-35.12 Z2.78 F4800.0 E5208.729
G1 X5.2 Y-35.12 Z2.78 F4800.0 E5208.94
G1 X4.87 Y-32.86 Z2.78 F4800.0 E5209.061
G1 X3.13 Y-31.14 Z2.78 F4800.0 E5209.19
G1 X3.13 Y-30.86 Z2.78 F4800.0 E5209.205
G1 X4.87 Y-29.14 Z2.78 F4800.0 E5209.334
G1 X4.87 Y-28.86 Z2.78 F4800.0 E5209.349
G1 X3.13 Y-27.14 Z2.78 F4800.0 E5209.479
G1 X3.13 Y-26.86 Z2.78 F4800.0 E5209.494
G1 X4.87 Y-25.14 Z2.78 F4800.0 E5209.623
G1 X4.87 Y-24.86 Z2.78 F4800.0 E5209.638
G1 X3.13 Y-23.14 Z2.78 F4800.0 E5209.767
G1 X3.13 Y-22.86 Z2.78 F4800.0 E5209.782
G1 X4.87 Y-21.14 Z2.78 F4800.0 E5209.912
G1 X4.87 Y-20.86 Z2.78 F4800.0 E5209.927
G1 X3.13 Y-19.14 Z2.78 F4800.0 E5210.056
G1 X3.13 Y-18.86 Z2.78 F4800.0 E5210.071
G1 X4.87 Y-17.14 Z2.78 F4800.0 E5210.2
G1 X4.87 Y-16.86 Z2.78 F4800.0 E5210.215
G1 X3.13 Y-15.14 Z2.78 F4800.0 E5210.345
G1 X3.13 Y-14.86 Z2.78 F4800.0 E5210.36
G1 X4.87 Y-13.14 Z2.78 F4800.0 E5210.489
G1 X4.87 Y-12.86 Z2.78 F4800.0 E5210.504
G1 X3.13 Y-11.14 Z2.78 F4800.0 E5210.633
G1 X3.13 Y-10.86 Z2.78 F4800.0 E5210.648
G1 X4.87 Y-9.14 Z2.78 F4800.0 E5210.778
G1 X4.87 Y-8.86 Z2.78 F4800.0 E5210.793
G1 X3.13 Y-7.14 Z2.78 F4800.0 E5210.922
G1 X3.13 Y-6.86 Z2.78 F4800.0 E5210.937
G1 X4.87 Y-5.14 Z2.78 F4800.0 E5211.066
G1 X4.87 Y-4.86 Z2.78 F4800.0 E5211.081
G1 X3.13 Y-3.14 Z2.78 F4800.0 E5211.211
G1 X3.13 Y-2.86 Z2.78 F4800.0 E5211.226
G1 X4.87 Y-1.14 Z2.78 F4800.0 E5211.355
G1 X4.87 Y-0.86 Z2.78 F4800.0 E5211.37
G1 X3.13 Y0.86 Z2.78 F4800.0 E5211.499
G1 X3.13 Y1.14 Z2.78 F4800.0 E5211.514
G1 X4.87 Y2.86 Z2.78 F4800.0 E5211.644
G1 X4.87 Y3.14 Z2.78 F4800.0 E5211.659
G1 X3.13 Y4.86 Z2.78 F4800.0 E5211.788
G1 X3.13 Y5.14 Z2.78 F4800.0 E5211.803
G1 X4.87 Y6.86 Z2.78 F4800.0 E5211.932
G1 X4.87 Y7.14 Z2.78 F4800.0 E5211.947
G1 X3.13 Y8.86 Z2.78 F4800.0 E5212.077
G1 X3.13 Y9.14 Z2.78 F4800.0 E5212.092
G1 X4.87 Y10.86 Z2.78 F4800.0 E5212.221
G1 X4.87 Y11.14 Z2.78 F4800.0 E5212.236
G1 X3.13 Y12.86 Z2.78 F4800.0 E5212.365
G1 X3.13 Y13.14 Z2.78 F4800.0 E5212.38
G1 X4.87 Y14.86 Z2.78 F4800.0 E5212.51
G1 X4.87 Y15.14 Z2.78 F4800.0 E5212.525
G1 X3.13 Y16.86 Z2.78 F4800.0 E5212.654
G1 X3.13 Y17.14 Z2.78 F4800.0 E5212.669
G1 X4.87 Y18.86 Z2.78 F4800.0 E5212.798
G1 X4.87 Y19.14 Z2.78 F4800.0 E5212.813
G1 X3.13 Y20.86 Z2.78 F4800.0 E5212.943
G1 X3.13 Y21.14 Z2.78 F4800.0 E5212.958
G1 X4.87 Y22.86 Z2.78 F4800.0 E5213.087
G1 X4.87 Y23.14 Z2.78 F4800.0 E5213.102
G1 X3.13 Y24.86 Z2.78 F4800.0 E5213.231
G1 X3.13 Y25.14 Z2.78 F4800.0 E5213.246
G1 X4.87 Y26.86 Z2.78 F4800.0 E5213.376
G1 X4.87 Y27.14 Z2.78 F4800.0 E5213.391
G1 X3.13 Y28.86 Z2.78 F4800.0 E5213.52
G1 X3.13 Y29.14 Z2.78 F4800.0 E5213.535
G1 X4.87 Y30.86 Z2.78 F4800.0 E5213.664
G1 X4.87 Y31.14 Z2.78 F4800.0 E5213.679
G1 X3.13 Y32.86 Z2.78 F4800.0 E5213.809
G1 X3.13 Y33.14 Z2.78 F4800.0 E5213.824
G1 X3.6 Y35.12 Z2.78 F4800.0 E5213.931
G1 X6.0 Y35.12 Z2.78 F4800.0 E5214.058
G1 X5.13 Y31.14 Z2.78 F4800.0 E5214.273
G1 X5.13 Y-33.14 Z2.78 F4800.0 E5217.669
G1 X5.6 Y-35.12 Z2.78 F4800.0 E5217.776
G1 X6.4 Y-35.12 Z2.78 F4800.0 E5217.819
G1 X6.4 Y35.12 Z2.78 F4800.0 E5221.529
G1 X6.8 Y35.12 Z2.78 F4800.0 E5221.55
G1 X6.8 Y-35.12 Z2.78 F4800.0 E5225.261
G1 X7.2 Y-35.12 Z2.78 F4800.0 E5225.282
G1 X7.2 Y35.12 Z2.78 F4800.0 E5228.992
G1 X7.6 Y35.12 Z2.78 F4800.0 E5229.013
G1 X7.6 Y-35.12 Z2.78 F4800.0 E5232.724
G1 X8.0 Y-35.12 Z2.78 F4800.0 E5232.745
G1 X8.0 Y35.12 Z2.78 F4800.0 E5236.455
G1 X8.4 Y35.12 Z2.78 F4800.0 E5236.476
G1 X8.4 Y-35.12 Z2.78 F4800.0 E5240.187
G1 X8.8 Y-35.12 Z2.78 F4800.0 E5240.208
G1 X8.8 Y35.12 Z2.78 F4800.0 E5243.918
G1 X9.2 Y35.12 Z2.78 F4800.0 E5243.939
G1 X9.2 Y-35.12 Z2.78 F4800.0 E5247.65
G1 X9.6 Y-35.12 Z2.78 F4800.0 E5247.671
G1 X9.6 Y35.12 Z2.78 F4800.0 E5251.381
G1 X10.0 Y35.12 Z2.78 F4800.0 E5251.403
G1 X10.0 Y-35.12 Z2.78 F4800.0 E5255.113
G1 X10.4 Y-35.12 Z2.78 F4800.0 E5255.134
G1 X10.4 Y35.12 Z2.78 F4800.0 E5258.845
G1 X10.8 Y35.12 Z2.78 F4800.0 E5258.866
G1 X10.8 Y-35.12 Z2.78 F4800.0 E5262.576
G1 X11.2 Y-35.12 Z2.78 F4800.0 E5262.597
G1 X11.2 Y35.12 Z2.78 F4800.0 E5266.308
G1 X11.6 Y35.12 Z2.78 F4800.0 E5266.329
G1 X11.6 Y-35.12 Z2.78 F4800.0 E5270.039
G1 X12.0 Y-35.12 Z2.78 F4800.0 E5270.06
G1 X12.0 Y35.12 Z2.78 F4800.0 E5273.771
G1 X13.6 Y35.12 Z2.78 F4800.0 E5273.855
G1 X12.87 Y31.14 Z2.78 F4800.0 E5274.069
G1 X12.87 Y-33.14 Z2.78 F4800.0 E5277.465
G1 X12.4 Y-35.12 Z2.78 F4800.0 E5277.572
G1 X15.2 Y-35.12 Z2.78 F4800.0 E5277.72
G1 X13.13 Y-33.14 Z2.78 F4800.0 E5277.871
G1 X13.13 Y-32.86 Z2.78 F4800.0 E5277.886
G1 X14.87 Y-31.14 Z2.78 F4800.0 E5278.016
G1 X14.87 Y-30.86 Z2.78 F4800.0 E5278.031
G1 X13.13 Y-29.14 Z2.78 F4800.0 E5278.16
G1 X13.13 Y-28.86 Z2.78 F4800.0 E5278.175
G1 X14.87 Y-27.14 Z2.78 F4800.0 E5278.305
G1 X14.87 Y-26.86 Z2.78 F4800.0 E5278.319
G1 X13.13 Y-25.14 Z2.78 F4800.0 E5278.449
G1 X13.13 Y-24.86 Z2.78 F4800.0 E5278.464
G1 X14.87 Y-23.14 Z2.78 F4800.0 E5278.593
G1 X14.87 Y-22.86 Z2.78 F4800.0 E5278.608
G1 X13.13 Y-21.14 Z2.78 F4800.0 E5278.738
G1 X13.13 Y-20.86 Z2.78 F4800.0 E5278.752
G1 X14.87 Y-19.14 Z2.78 F4800.0 E5278.882
G1 X14.87 Y-18.86 Z2.78 F4800.0 E5278.897
G1 X13.13 Y-17.14 Z2.78 F4800.0 E5279.026
G1 X13.13 Y-16.86 Z2.78 F4800.0 E5279.041
G1 X14.87 Y-15.14 Z2.78 F4800.0 E5279.171
G1 X14.87 Y-14.86 Z2.78 F4800.0 E5279.185
G1 X13.13 Y-13.14 Z2.78 F4800.0 E5279.315
G1 X13.13 Y-12.86 Z2.78 F4800.0 E5279.33
G1 X14.87 Y-11.14 Z2.78 F4800.0 E5279.459
G1 X14.87 Y-10.86 Z2.78 F4800.0 E5279.474
G1 X13.13 Y-9.14 Z2.78 F4800.0 E5279.604
G1 X13.13 Y-8.86 Z2.78 F4800.0 E5279.618
G1 X14.87 Y-7.14 Z2.78 F4800.0 E5279.748
G1 X14.87 Y-6.86 Z2.78 F4800.0 E5279.763
G1 X13.13 Y-5.14 Z2.78 F4800.0 E5279.892
G1 X13.13 Y-4.86 Z2.78 F4800.0 E5279.907
G1 X14.87 Y-3.14 Z2.78 F4800.0 E5280.037
G1 X14.87 Y-2.86 Z2.78 F4800.0 E5280.051
G1 X13.13 Y-1.14 Z2.78 F4800.0 E5280.181
G1 X13.13 Y-0.86 Z2.78 F4800.0 E5280.196
G1 X14.87 Y0.86 Z2.78 F4800.0 E5280.325
G1 X14.87 Y1.14 Z2.78 F4800.0 E5280.34
G1 X13.13 Y2.86 Z2.78 F4800.0 E5280.47
G1 X13.13 Y3.14 Z2.78 F4800.0 E5280.484
G1 X14.87 Y4.86 Z2.78 F4800.0 E5280.614
G1 X14.87 Y5.14 Z2.78 F4800.0 E5280.629
G1 X13.13 Y6.86 Z2.78 F4800.0 E5280.758
G1 X13.13 Y7.14 Z2.78 F4800.0 E5280.773
G1 X14.87 Y8.86 Z2.78 F4800.0 E5280.903
G1 X14.87 Y9.14 Z2.78 F4800.0 E5280.917
G1 X13.13 Y10.86 Z2.78 F4800.0 E5281.047
G1 X13.13 Y11.14 Z2.78 F4800.0 E5281.062
G1 X14.87 Y12.86 Z2.78 F4800.0 E5281.191
G1 X14.87 Y13.14 Z2.78 F4800.0 E5281.206
G1 X13.13 Y14.86 Z2.78 F4800.0 E5281.336
G1 X13.13 Y15.14 Z2.78 F4800.0 E5281.35
G1 X14.87 Y16.86 Z2.78 F4800.0 E5281.48
G1 X14.87 Y17.14 Z2.78 F4800.0 E5281.495
G1 X13.13 Y18.86 Z2.78 F4800.0 E5281.624
G1 X13.13 Y19.14 Z2.78 F4800.0 E5281.639
G1 X14.87 Y20.86 Z2.78 F4800.0 E5281.769
G1 X14.87 Y21.14 Z2.78 F4800.0 E5281.783
G1 X13.13 Y22.86 Z2.78 F4800.0 E5281.913
G1 X13.13 Y23.14 Z2.78 F4800.0 E5281.928
G1 X14.87 Y24.86 Z2.78 F4800.0 E5282.057
G1 X14.87 Y25.14 Z2.78 F4800.0 E5282.072
G1 X13.13 Y26.86 Z2.78 F4800.0 E5282.202
G1 X13.13 Y27.14 Z2.78 F4800.0 E5282.216
G1 X14.87 Y28.86 Z2.78 F4800.0 E5282.346
G1 X14.87 Y29.14 Z2.78 F4800.0 E5282.361
G1 X13.13 Y30.86 Z2.78 F4800.0 E5282.49
G1 X13.13 Y31.14 Z2.78 F4800.0 E5282.505
G1 X14.87 Y32.86 Z2.78 F4800.0 E5282.635
G1 X14.87 Y33.14 Z2.78 F4800.0 E5282.649
G1 X14.0 Y35.12 Z2.78 F4800.0 E5282.764
G1 X17.2 Y35.12 Z2.78 F4800.0 E5282.933
G1 X15.13 Y33.14 Z2.78 F4800.0 E5283.084
G1 X15.13 Y32.86 Z2.78 F4800.0 E5283.099
G1 X16.87 Y31.14 Z2.78 F4800.0 E5283.229
G1 X16.87 Y30.86 Z2.78 F4800.0 E5283.243
G1 X15.13 Y29.14 Z2.78 F4800.0 E5283.373
G1 X15.13 Y28.86 Z2.78 F4800.0 E5283.388
G1 X16.87 Y27.14 Z2.78 F4800.0 E5283.517
G1 X16.87 Y26.86 Z2.78 F4800.0 E5283.532
G1 X15.13 Y25.14 Z2.78 F4800.0 E5283.662
G1 X15.13 Y24.86 Z2.78 F4800.0 E5283.676
G1 X16.87 Y23.14 Z2.78 F4800.0 E5283.806
G1 X16.87 Y22.86 Z2.78 F4800.0 E5283.821
G1 X15.13 Y21.14 Z2.78 F4800.0 E5283.95
G1 X15.13 Y20.86 Z2.78 F4800.0 E5283.965
G1 X16.87 Y19.14 Z2.78 F4800.0 E5284.095
G1 X16.87 Y18.86 Z2.78 F4800.0 E5284.109
G1 X15.13 Y17.14 Z2.78 F4800.0 E5284.239
G1 X15.13 Y16.86 Z2.78 F4800.0 E5284.254
G1 X16.87 Y15.14 Z2.78 F4800.0 E5284.383
G1 X16.87 Y14.86 Z2.78 F4800.0 E5284.398
G1 X15.13 Y13.14 Z2.78 F4800.0 E5284.528
G1 X15.13 Y12.86 Z2.78 F4800.0 E5284.542
G1 X16.87 Y11.14 Z2.78 F4800.0 E5284.672
G1 X16.87 Y10.86 Z2.78 F4800.0 E5284.687
G1 X15.13 Y9.14 Z2.78 F4800.0 E5284.816
G1 X15.13 Y8.86 Z2.78 F4800.0 E5284.831
G1 X16.87 Y7.14 Z2.78 F4800.0 E5284.961
G1 X16.87 Y6.86 Z2.78 F4800.0 E5284.975
G1 X15.13 Y5.14 Z2.78 F4800.0 E5285.105
G1 X15.13 Y4.86 Z2.78 F4800.0 E5285.12
G1 X16.87 Y3.14 Z2.78 F4800.0 E5285.249
G1 X16.87 Y2.86 Z2.78 F4800.0 E5285.264
G1 X15.13 Y1.14 Z2.78 F4800.0 E5285.394
G1 X15.13 Y0.86 Z2.78 F4800.0 E5285.408
G1 X16.87 Y-0.86 Z2.78 F4800.0 E5285.538
G1 X16.87 Y-1.14 Z2.78 F4800.0 E5285.553
G1 X15.13 Y-2.86 Z2.78 F4800.0 E5285.682
G1 X15.13 Y-3.14 Z2.78 F4800.0 E5285.697
G1 X16.87 Y-4.86 Z2.78 F4800.0 E5285.827
G1 X16.87 Y-5.14 Z2.78 F4800.0 E5285.841
G1 X15.13 Y-6.86 Z2.78 F4800.0 E5285.971
G1 X15.13 Y-7.14 Z2.78 F4800.0 E5285.986
G1 X16.87 Y-8.86 Z2.78 F4800.0 E5286.115
G1 X16.87 Y-9.14 Z2.78 F4800.0 E5286.13
G1 X15.13 Y-10.86 Z2.78 F4800.0 E5286.26
G1 X15.13 Y-11.14 Z2.78 F4800.0 E5286.274
G1 X16.87 Y-12.86 Z2.78 F4800.0 E5286.404
G1 X16.87 Y-13.14 Z2.78 F4800.0 E5286.419
G1 X15.13 Y-14.86 Z2.78 F4800.0 E5286.548
G1 X15.13 Y-15.14 Z2.78 F4800.0 E5286.563
G1 X16.87 Y-16.86 Z2.78 F4800.0 E5286.693
G1 X16.87 Y-17.14 Z2.78 F4800.0 E5286.707
G1 X15.13 Y-18.86 Z2.78 F4800.0 E5286.837
G1 X15.13 Y-19.14 Z2.78 F4800.0 E5286.852
G1 X16.87 Y-20.86 Z2.78 F4800.0 E5286.981
G1 X16.87 Y-21.14 Z2.78 F4800.0 E5286.996
G1 X15.13 Y-22.86 Z2.78 F4800.0 E5287.126
G1 X15.13 Y-23.14 Z2.78 F4800.0 E5287.14
G1 X16.87 Y-24.86 Z2.78 F4800.0 E5287.27
G1 X16.87 Y-25.14 Z2.78 F4800.0 E5287.285
G1 X15.13 Y-26.86 Z2.78 F4800.0 E5287.414
G1 X15.13 Y-27.14 Z2.78 F4800.0 E5287.429
G1 X16.87 Y-28.86 Z2.78 F4800.0 E5287.559
G1 X16.87 Y-29.14 Z2.78 F4800.0 E5287.573
G1 X15.13 Y-30.86 Z2.78 F4800.0 E5287.703
G1 X15.13 Y-31.14 Z2.78 F4800.0 E5287.718
G1 X16.87 Y-32.86 Z2.78 F4800.0 E5287.847
G1 X16.87 Y-33.14 Z2.78 F4800.0 E5287.862
G1 X15.6 Y-35.12 Z2.78 F4800.0 E5287.986
G1 X19.2 Y-35.12 Z2.78 F4800.0 E5288.177
G1 X17.13 Y-33.14 Z2.78 F4800.0 E5288.328
G1 X17.13 Y-32.86 Z2.78 F4800.0 E5288.343
G1 X18.87 Y-31.14 Z2.78 F4800.0 E5288.472
G1 X18.87 Y-30.86 Z2.78 F4800.0 E5288.487
G1 X17.13 Y-29.14 Z2.78 F4800.0 E5288.617
G1 X17.13 Y-28.86 Z2.78 F4800.0 E5288.631
G1 X18.87 Y-27.14 Z2.78 F4800.0 E5288.761
G1 X18.87 Y-26.86 Z2.78 F4800.0 E5288.776
G1 X17.13 Y-25.14 Z2.78 F4800.0 E5288.905
G1 X17.13 Y-24.86 Z2.78 F4800.0 E5288.92
G1 X18.87 Y-23.14 Z2.78 F4800.0 E5289.05
G1 X18.87 Y-22.86 Z2.78 F4800.0 E5289.065
G1 X17.13 Y-21.14 Z2.78 F4800.0 E5289.194
G1 X17.13 Y-20.86 Z2.78 F4800.0 E5289.209
G1 X18.87 Y-19.14 Z2.78 F4800.0 E5289.338
G1 X18.87 Y-18.86 Z2.78 F4800.0 E5289.353
G1 X17.13 Y-17.14 Z2.78 F4800.0 E5289.483
G1 X17.13 Y-16.86 Z2.78 F4800.0 E5289.498
G1 X18.87 Y-15.14 Z2.78 F4800.0 E5289.627
G1 X18.87 Y-14.86 Z2.78 F4800.0 E5289.642
G1 X17.13 Y-13.14 Z2.78 F4800.0 E5289.771
G1 X17.13 Y-12.86 Z2.78 F4800.0 E5289.786
G1 X18.87 Y-11.14 Z2.78 F4800.0 E5289.916
G1 X18.87 Y-10.86 Z2.78 F4800.0 E5289.931
G1 X17.13 Y-9.14 Z2.78 F4800.0 E5290.06
G1 X17.13 Y-8.86 Z2.78 F4800.0 E5290.075
G1 X18.87 Y-7.14 Z2.78 F4800.0 E5290.204
G1 X18.87 Y-6.86 Z2.78 F4800.0 E5290.219
G1 X17.13 Y-5.14 Z2.78 F4800.0 E5290.349
G1 X17.13 Y-4.86 Z2.78 F4800.0 E5290.364
G1 X18.87 Y-3.14 Z2.78 F4800.0 E5290.493
G1 X18.87 Y-2.86 Z2.78 F4800.0 E5290.508
G1 X17.13 Y-1.14 Z2.78 F4800.0 E5290.637
G1 X17.13 Y-0.86 Z2.78 F4800.0 E5290.652
G1 X18.87 Y0.86 Z2.78 F4800.0 E5290.782
G1 X18.87 Y1.14 Z2.78 F4800.0 E5290.797
G1 X17.13 Y2.86 Z2.78 F4800.0 E5290.926
G1 X17.13 Y3.14 Z2.78 F4800.0 E5290.941
G1 X18.87 Y4.86 Z2.78 F4800.0 E5291.07
G1 X18.87 Y5.14 Z2.78 F4800.0 E5291.085
G1 X17.13 Y6.86 Z2.78 F4800.0 E5291.215
G1 X17.13 Y7.14 Z2.78 F4800.0 E5291.23
G1 X18.87 Y8.86 Z2.78 F4800.0 E5291.359
G1 X18.87 Y9.14 Z2.78 F4800.0 E5291.374
G1 X17.13 Y10.86 Z2.78 F4800.0 E5291.503
G1 X17.13 Y11.14 Z2.78 F4800.0 E5291.518
G1 X18.87 Y12.86 Z2.78 F4800.0 E5291.648
G1 X18.87 Y13.14 Z2.78 F4800.0 E5291.663
G1 X17.13 Y14.86 Z2.78 F4800.0 E5291.792
G1 X17.13 Y15.14 Z2.78 F4800.0 E5291.807
G1 X18.87 Y16.86 Z2.78 F4800.0 E5291.936
G1 X18.87 Y17.14 Z2.78 F4800.0 E5291.951
G1 X17.13 Y18.86 Z2.78 F4800.0 E5292.081
G1 X17.13 Y19.14 Z2.78 F4800.0 E5292.096
G1 X18.87 Y20.86 Z2.78 F4800.0 E5292.225
G1 X18.87 Y21.14 Z2.78 F4800.0 E5292.24
G1 X17.13 Y22.86 Z2.78 F4800.0 E5292.369
G1 X17.13 Y23.14 Z2.78 F4800.0 E5292.384
G1 X18.87 Y24.86 Z2.78 F4800.0 E5292.514
G1 X18.87 Y25.14 Z2.78 F4800.0 E5292.529
G1 X17.13 Y26.86 Z2.78 F4800.0 E5292.658
G1 X17.13 Y27.14 Z2.78 F4800.0 E5292.673
G1 X18.87 Y28.86 Z2.78 F4800.0 E5292.802
G1 X18.87 Y29.14 Z2.78 F4800.0 E5292.817
G1 X17.13 Y30.86 Z2.78 F4800.0 E5292.947
G1 X17.13 Y31.14 Z2.78 F4800.0 E5292.962
G1 X18.87 Y32.86 Z2.78 F4800.0 E5293.091
G1 X18.87 Y33.14 Z2.78 F4800.0 E5293.106
G1 X17.6 Y35.12 Z2.78 F4800.0 E5293.23
G1 X21.2 Y35.12 Z2.78 F4800.0 E5293.42
G1 X19.13 Y33.14 Z2.78 F4800.0 E5293.572
G1 X19.13 Y32.86 Z2.78 F4800.0 E5293.587
G1 X20.87 Y31.14 Z2.78 F4800.0 E5293.716
G1 X20.87 Y30.86 Z2.78 F4800.0 E5293.731
G1 X19.13 Y29.14 Z2.78 F4800.0 E5293.861
G1 X19.13 Y28.86 Z2.78 F4800.0 E5293.875
G1 X20.87 Y27.14 Z2.78 F4800.0 E5294.005
G1 X20.87 Y26.86 Z2.78 F4800.0 E5294.02
G1 X19.13 Y25.14 Z2.78 F4800.0 E5294.149
G1 X19.13 Y24.86 Z2.78 F4800.0 E5294.164
G1 X20.87 Y23.14 Z2.78 F4800.0 E5294.294
G1 X20.87 Y22.86 Z2.78 F4800.0 E5294.308
G1 X19.13 Y21.14 Z2.78 F4800.0 E5294.438
G1 X19.13 Y20.86 Z2.78 F4800.0 E5294.453
G1 X20.87 Y19.14 Z2.78 F4800.0 E5294.582
G1 X20.87 Y18.86 Z2.78 F4800.0 E5294.597
G1 X19.13 Y17.14 Z2.78 F4800.0 E5294.727
G1 X19.13 Y16.86 Z2.78 F4800.0 E5294.741
G1 X20.87 Y15.14 Z2.78 F4800.0 E5294.871
G1 X20.87 Y14.86 Z2.78 F4800.0 E5294.886
G1 X19.13 Y13.14 Z2.78 F4800.0 E5295.015
G1 X19.13 Y12.86 Z2.78 F4800.0 E5295.03
G1 X20.87 Y11.14 Z2.78 F4800.0 E5295.16
G1 X20.87 Y10.86 Z2.78 F4800.0 E5295.174
G1 X19.13 Y9.14 Z2.78 F4800.0 E5295.304
G1 X19.13 Y8.86 Z2.78 F4800.0 E5295.319
G1 X20.87 Y7.14 Z2.78 F4800.0 E5295.448
G1 X20.87 Y6.86 Z2.78 F4800.0 E5295.463
G1 X19.13 Y5.14 Z2.78 F4800.0 E5295.593
G1 X19.13 Y4.86 Z2.78 F4800.0 E5295.607
G1 X20.87 Y3.14 Z2.78 F4800.0 E5295.737
G1 X20.87 Y2.86 Z2.78 F4800.0 E5295.752
G1 X19.13 Y1.14 Z2.78 F4800.0 E5295.881
G1 X19.13 Y0.86 Z2.78 F4800.0 E5295.896
G1 X20.87 Y-0.86 Z2.78 F4800.0 E5296.026
G1 X20.87 Y-1.14 Z2.78 F4800.0 E5296.04
G1 X19.13 Y-2.86 Z2.78 F4800.0 E5296.17
G1 X19.13 Y-3.14 Z2.78 F4800.0 E5296.185
G1 X20.87 Y-4.86 Z2.78 F4800.0 E5296.314
G1 X20.87 Y-5.14 Z2.78 F4800.0 E5296.329
G1 X19.13 Y-6.86 Z2.78 F4800.0 E5296.459
G1 X19.13 Y-7.14 Z2.78 F4800.0 E5296.473
G1 X20.87 Y-8.86 Z2.78 F4800.0 E5296.603
G1 X20.87 Y-9.14 Z2.78 F4800.0 E5296.618
G1 X19.13 Y-10.86 Z2.78 F4800.0 E5296.747
G1 X19.13 Y-11.14 Z2.78 F4800.0 E5296.762
G1 X20.87 Y-12.86 Z2.78 F4800.0 E5296.892
G1 X20.87 Y-13.14 Z2.78 F4800.0 E5296.906
G1 X19.13 Y-14.86 Z2.78 F4800.0 E5297.036
G1 X19.13 Y-15.14 Z2.78 F4800.0 E5297.051
G1 X20.87 Y-16.86 Z2.78 F4800.0 E5297.18
G1 X20.87 Y-17.14 Z2.78 F4800.0 E5297.195
G1 X19.13 Y-18.86 Z2.78 F4800.0 E5297.325
G1 X19.13 Y-19.14 Z2.78 F4800.0 E5297.339
G1 X20.87 Y-20.86 Z2.78 F4800.0 E5297.469
G1 X20.87 Y-21.14 Z2.78 F4800.0 E5297.484
G1 X19.13 Y-22.86 Z2.78 F4800.0 E5297.613
G1 X19.13 Y-23.14 Z2.78 F4800.0 E5297.628
G1 X20.87 Y-24.86 Z2.78 F4800.0 E5297.758
G1 X20.87 Y-25.14 Z2.78 F4800.0 E5297.772
G1 X19.13 Y-26.86 Z2.78 F4800.0 E5297.902
G1 X19.13 Y-27.14 Z2.78 F4800.0 E5297.917
G1 X20.87 Y-28.86 Z2.78 F4800.0 E5298.046
G1 X20.87 Y-29.14 Z2.78 F4800.0 E5298.061
G1 X19.13 Y-30.86 Z2.78 F4800.0 E5298.191
G1 X19.13 Y-31.14 Z2.78 F4800.0 E5298.205
G1 X20.87 Y-32.86 Z2.78 F4800.0 E5298.335
G1 X20.87 Y-33.14 Z2.78 F4800.0 E5298.35
G1 X19.6 Y-35.12 Z2.78 F4800.0 E5298.474
G1 X23.2 Y-35.12 Z2.78 F4800.0 E5298.664
G1 X21.13 Y-33.14 Z2.78 F4800.0 E5298.816
G1 X21.13 Y-32.86 Z2.78 F4800.0 E5298.831
G1 X22.87 Y-31.14 Z2.78 F4800.0 E5298.96
G1 X22.87 Y-30.86 Z2.78 F4800.0 E5298.975
G1 X21.13 Y-29.14 Z2.78 F4800.0 E5299.104
G1 X21.13 Y-28.86 Z2.78 F4800.0 E5299.119
G1 X22.87 Y-27.14 Z2.78 F4800.0 E5299.249
G1 X22.87 Y-26.86 Z2.78 F4800.0 E5299.264
G1 X21.13 Y-25.14 Z2.78 F4800.0 E5299.393
G1 X21.13 Y-24.86 Z2.78 F4800.0 E5299.408
G1 X22.87 Y-23.14 Z2.78 F4800.0 E5299.537
G1 X22.87 Y-22.86 Z2.78 F4800.0 E5299.552
G1 X21.13 Y-21.14 Z2.78 F4800.0 E5299.682
G1 X21.13 Y-20.86 Z2.78 F4800.0 E5299.697
G1 X22.87 Y-19.14 Z2.78 F4800.0 E5299.826
G1 X22.87 Y-18.86 Z2.78 F4800.0 E5299.841
G1 X21.13 Y-17.14 Z2.78 F4800.0 E5299.97
G1 X21.13 Y-16.86 Z2.78 F4800.0 E5299.985
G1 X22.87 Y-15.14 Z2.78 F4800.0 E5300.115
G1 X22.87 Y-14.86 Z2.78 F4800.0 E5300.13
G1 X21.13 Y-13.14 Z2.78 F4800.0 E5300.259
G1 X21.13 Y-12.86 Z2.78 F4800.0 E5300.274
G1 X22.87 Y-11.14 Z2.78 F4800.0 E5300.403
G1 X22.87 Y-10.86 Z2.78 F4800.0 E5300.418
G1 X21.13 Y-9.14 Z2.78 F4800.0 E5300.548
G1 X21.13 Y-8.86 Z2.78 F4800.0 E5300.563
G1 X22.87 Y-7.14 Z2.78 F4800.0 E5300.692
G1 X22.87 Y-6.86 Z2.78 F4800.0 E5300.707
G1 X21.13 Y-5.14 Z2.78 F4800.0 E5300.836
G1 X21.13 Y-4.86 Z2.78 F4800.0 E5300.851
G1 X22.87 Y-3.14 Z2.78 F4800.0 E5300.981
G1 X22.87 Y-2.86 Z2.78 F4800.0 E5300.996
G1 X21.13 Y-1.14 Z2.78 F4800.0 E5301.125
G1 X21.13 Y-0.86 Z2.78 F4800.0 E5301.14
G1 X22.87 Y0.86 Z2.78 F4800.0 E5301.269
G1 X22.87 Y1.14 Z2.78 F4800.0 E5301.284
G1 X21.13 Y2.86 Z2.78 F4800.0 E5301.414
G1 X21.13 Y3.14 Z2.78 F4800.0 E5301.429
G1 X22.87 Y4.86 Z2.78 F4800.0 E5301.558
G1 X22.87 Y5.14 Z2.78 F4800.0 E5301.573
G1 X21.13 Y6.86 Z2.78 F4800.0 E5301.702
G1 X21.13 Y7.14 Z2.78 F4800.0 E5301.717
G1 X22.87 Y8.86 Z2.78 F4800.0 E5301.847
G1 X22.87 Y9.14 Z2.78 F4800.0 E5301.862
G1 X21.13 Y10.86 Z2.78 F4800.0 E5301.991
G1 X21.13 Y11.14 Z2.78 F4800.0 E5302.006
G1 X22.87 Y12.86 Z2.78 F4800.0 E5302.135
G1 X22.87 Y13.14 Z2.78 F4800.0 E5302.15
G1 X21.13 Y14.86 Z2.78 F4800.0 E5302.28
G1 X21.13 Y15.14 Z2.78 F4800.0 E5302.295
G1 X22.87 Y16.86 Z2.78 F4800.0 E5302.424
G1 X22.87 Y17.14 Z2.78 F4800.0 E5302.439
G1 X21.13 Y18.86 Z2.78 F4800.0 E5302.568
G1 X21.13 Y19.14 Z2.78 F4800.0 E5302.583
G1 X22.87 Y20.86 Z2.78 F4800.0 E5302.713
G1 X22.87 Y21.14 Z2.78 F4800.0 E5302.728
G1 X21.13 Y22.86 Z2.78 F4800.0 E5302.857
G1 X21.13 Y23.14 Z2.78 F4800.0 E5302.872
G1 X22.87 Y24.86 Z2.78 F4800.0 E5303.001
G1 X22.87 Y25.14 Z2.78 F4800.0 E5303.016
G1 X21.13 Y26.86 Z2.78 F4800.0 E5303.146
G1 X21.13 Y27.14 Z2.78 F4800.0 E5303.161
G1 X22.87 Y28.86 Z2.78 F4800.0 E5303.29
G1 X22.87 Y29.14 Z2.78 F4800.0 E5303.305
G1 X21.13 Y30.86 Z2.78 F4800.0 E5303.434
G1 X21.13 Y31.14 Z2.78 F4800.0 E5303.449
G1 X22.87 Y32.86 Z2.78 F4800.0 E5303.579
G1 X22.87 Y33.14 Z2.78 F4800.0 E5303.594
G1 X21.6 Y35.12 Z2.78 F4800.0 E5303.718
G1 X25.2 Y35.12 Z2.78 F4800.0 E5303.908
G1 X23.13 Y33.14 Z2.78 F4800.0 E5304.06
G1 X23.13 Y32.86 Z2.78 F4800.0 E5304.074
G1 X24.87 Y31.14 Z2.78 F4800.0 E5304.204
G1 X24.87 Y30.86 Z2.78 F4800.0 E5304.219
G1 X23.13 Y29.14 Z2.78 F4800.0 E5304.348
G1 X23.13 Y28.86 Z2.78 F4800.0 E5304.363
G1 X24.87 Y27.14 Z2.78 F4800.0 E5304.493
G1 X24.87 Y26.86 Z2.78 F4800.0 E5304.507
G1 X23.13 Y25.14 Z2.78 F4800.0 E5304.637
G1 X23.13 Y24.86 Z2.78 F4800.0 E5304.652
G1 X24.87 Y23.14 Z2.78 F4800.0 E5304.781
G1 X24.87 Y22.86 Z2.78 F4800.0 E5304.796
G1 X23.13 Y21.14 Z2.78 F4800.0 E5304.926
G1 X23.13 Y20.86 Z2.78 F4800.0 E5304.94
G1 X24.87 Y19.14 Z2.78 F4800.0 E5305.07
G1 X24.87 Y18.86 Z2.78 F4800.0 E5305.085
G1 X23.13 Y17.14 Z2.78 F4800.0 E5305.214
G1 X23.13 Y16.86 Z2.78 F4800.0 E5305.229
G1 X24.87 Y15.14 Z2.78 F4800.0 E5305.359
G1 X24.87 Y14.86 Z2.78 F4800.0 E5305.373
G1 X23.13 Y13.14 Z2.78 F4800.0 E5305.503
G1 X23.13 Y12.86 Z2.78 F4800.0 E5305.518
G1 X24.87 Y11.14 Z2.78 F4800.0 E5305.647
G1 X24.87 Y10.86 Z2.78 F4800.0 E5305.662
G1 X23.13 Y9.14 Z2.78 F4800.0 E5305.792
G1 X23.13 Y8.86 Z2.78 F4800.0 E5305.806
G1 X24.87 Y7.14 Z2.78 F4800.0 E5305.936
G1 X24.87 Y6.86 Z2.78 F4800.0 E5305.951
G1 X23.13 Y5.14 Z2.78 F4800.0 E5306.08
G1 X23.13 Y4.86 Z2.78 F4800.0 E5306.095
G1 X24.87 Y3.14 Z2.78 F4800.0 E5306.225
G1 X24.87 Y2.86 Z2.78 F4800.0 E5306.239
G1 X23.13 Y1.14 Z2.78 F4800.0 E5306.369
G1 X23.13 Y0.86 Z2.78 F4800.0 E5306.384
G1 X24.87 Y-0.86 Z2.78 F4800.0 E5306.513
G1 X24.87 Y-1.14 Z2.78 F4800.0 E5306.528
G1 X23.13 Y-2.86 Z2.78 F4800.0 E5306.658
G1 X23.13 Y-3.14 Z2.78 F4800.0 E5306.672
G1 X24.87 Y-4.86 Z2.78 F4800.0 E5306.802
G1 X24.87 Y-5.14 Z2.78 F4800.0 E5306.817
G1 X23.13 Y-6.86 Z2.78 F4800.0 E5306.946
G1 X23.13 Y-7.14 Z2.78 F4800.0 E5306.961
G1 X24.87 Y-8.86 Z2.78 F4800.0 E5307.091
G1 X24.87 Y-9.14 Z2.78 F4800.0 E5307.105
G1 X23.13 Y-10.86 Z2.78 F4800.0 E5307.235
G1 X23.13 Y-11.14 Z2.78 F4800.0 E5307.25
G1 X24.87 Y-12.86 Z2.78 F4800.0 E5307.379
G1 X24.87 Y-13.14 Z2.78 F4800.0 E5307.394
G1 X23.13 Y-14.86 Z2.78 F4800.0 E5307.524
G1 X23.13 Y-15.14 Z2.78 F4800.0 E5307.538
G1 X24.87 Y-16.86 Z2.78 F4800.0 E5307.668
G1 X24.87 Y-17.14 Z2.78 F4800.0 E5307.683
G1 X23.13 Y-18.86 Z2.78 F4800.0 E5307.812
G1 X23.13 Y-19.14 Z2.78 F4800.0 E5307.827
G1 X24.87 Y-20.86 Z2.78 F4800.0 E5307.957
G1 X24.87 Y-21.14 Z2.78 F4800.0 E5307.971
G1 X23.13 Y-22.86 Z2.78 F4800.0 E5308.101
G1 X23.13 Y-23.14 Z2.78 F4800.0 E5308.116
G1 X24.87 Y-24.86 Z2.78 F4800.0 E5308.245
G1 X24.87 Y-25.14 Z2.78 F4800.0 E5308.26
G1 X23.13 Y-26.86 Z2.78 F4800.0 E5308.39
G1 X23.13 Y-27.14 Z2.78 F4800.0 E5308.404
G1 X24.87 Y-28.86 Z2.78 F4800.0 E5308.534
G1 X24.87 Y-29.14 Z2.78 F4800.0 E5308.549
G1 X23.13 Y-30.86 Z2.78 F4800.0 E5308.678
G1 X23.13 Y-31.14 Z2.78 F4800.0 E5308.693
G1 X24.87 Y-32.86 Z2.78 F4800.0 E5308.823
G1 X24.87 Y-33.14 Z2.78 F4800.0 E5308.837
G1 X23.6 Y-35.12 Z2.78 F4800.0 E5308.962
G1 X27.2 Y-35.12 Z2.78 F4800.0 E5309.152
G1 X25.13 Y-33.14 Z2.78 F4800.0 E5309.303
G1 X25.13 Y-32.86 Z2.78 F4800.0 E5309.318
G1 X26.87 Y-31.14 Z2.78 F4800.0 E5309.448
G1 X26.87 Y-30.86 Z2.78 F4800.0 E5309.463
G1 X25.13 Y-29.14 Z2.78 F4800.0 E5309.592
G1 X25.13 Y-28.86 Z2.78 F4800.0 E5309.607
G1 X26.87 Y-27.14 Z2.78 F4800.0 E5309.736
G1 X26.87 Y-26.86 Z2.78 F4800.0 E5309.751
G1 X25.13 Y-25.14 Z2.78 F4800.0 E5309.881
G1 X25.13 Y-24.86 Z2.78 F4800.0 E5309.896
G1 X26.87 Y-23.14 Z2.78 F4800.0 E5310.025
G1 X26.87 Y-22.86 Z2.78 F4800.0 E5310.04
G1 X25.13 Y-21.14 Z2.78 F4800.0 E5310.169
G1 X25.13 Y-20.86 Z2.78 F4800.0 E5310.184
G1 X26.87 Y-19.14 Z2.78 F4800.0 E5310.314
G1 X26.87 Y-18.86 Z2.78 F4800.0 E5310.329
G1 X25.13 Y-17.14 Z2.78 F4800.0 E5310.458
G1 X25.13 Y-16.86 Z2.78 F4800.0 E5310.473
G1 X26.87 Y-15.14 Z2.78 F4800.0 E5310.602
G1 X26.87 Y-14.86 Z2.78 F4800.0 E5310.617
G1 X25.13 Y-13.14 Z2.78 F4800.0 E5310.747
G1 X25.13 Y-12.86 Z2.78 F4800.0 E5310.762
G1 X26.87 Y-11.14 Z2.78 F4800.0 E5310.891
G1 X26.87 Y-10.86 Z2.78 F4800.0 E5310.906
G1 X25.13 Y-9.14 Z2.78 F4800.0 E5311.035
G1 X25.13 Y-8.86 Z2.78 F4800.0 E5311.05
G1 X26.87 Y-7.14 Z2.78 F4800.0 E5311.18
G1 X26.87 Y-6.86 Z2.78 F4800.0 E5311.195
G1 X25.13 Y-5.14 Z2.78 F4800.0 E5311.324
G1 X25.13 Y-4.86 Z2.78 F4800.0 E5311.339
G1 X26.87 Y-3.14 Z2.78 F4800.0 E5311.468
G1 X26.87 Y-2.86 Z2.78 F4800.0 E5311.483
G1 X25.13 Y-1.14 Z2.78 F4800.0 E5311.613
G1 X25.13 Y-0.86 Z2.78 F4800.0 E5311.628
G1 X26.87 Y0.86 Z2.78 F4800.0 E5311.757
G1 X26.87 Y1.14 Z2.78 F4800.0 E5311.772
G1 X25.13 Y2.86 Z2.78 F4800.0 E5311.901
G1 X25.13 Y3.14 Z2.78 F4800.0 E5311.916
G1 X26.87 Y4.86 Z2.78 F4800.0 E5312.046
G1 X26.87 Y5.14 Z2.78 F4800.0 E5312.061
G1 X25.13 Y6.86 Z2.78 F4800.0 E5312.19
G1 X25.13 Y7.14 Z2.78 F4800.0 E5312.205
G1 X26.87 Y8.86 Z2.78 F4800.0 E5312.334
G1 X26.87 Y9.14 Z2.78 F4800.0 E5312.349
G1 X25.13 Y10.86 Z2.78 F4800.0 E5312.479
G1 X25.13 Y11.14 Z2.78 F4800.0 E5312.494
G1 X26.87 Y12.86 Z2.78 F4800.0 E5312.623
G1 X26.87 Y13.14 Z2.78 F4800.0 E5312.638
G1 X25.13 Y14.86 Z2.78 F4800.0 E5312.768
G1 X25.13 Y15.14 Z2.78 F4800.0 E5312.782
G1 X26.87 Y16.86 Z2.78 F4800.0 E5312.912
G1 X26.87 Y17.14 Z2.78 F4800.0 E5312.927
G1 X25.13 Y18.86 Z2.78 F4800.0 E5313.056
G1 X25.13 Y19.14 Z2.78 F4800.0 E5313.071
G1 X26.87 Y20.86 Z2.78 F4800.0 E5313.201
G1 X26.87 Y21.14 Z2.78 F4800.0 E5313.215
G1 X25.13 Y22.86 Z2.78 F4800.0 E5313.345
G1 X25.13 Y23.14 Z2.78 F4800.0 E5313.36
G1 X26.87 Y24.86 Z2.78 F4800.0 E5313.489
G1 X26.87 Y25.14 Z2.78 F4800.0 E5313.504
G1 X25.13 Y26.86 Z2.78 F4800.0 E5313.634
G1 X25.13 Y27.14 Z2.78 F4800.0 E5313.648
G1 X26.87 Y28.86 Z2.78 F4800.0 E5313.778
G1 X26.87 Y29.14 Z2.78 F4800.0 E5313.793
G1 X25.13 Y30.86 Z2.78 F4800.0 E5313.922
G1 X25.13 Y31.14 Z2.78 F4800.0 E5313.937
G1 X26.87 Y32.86 Z2.78 F4800.0 E5314.067
G1 X26.87 Y33.14 Z2.78 F4800.0 E5314.081
G1 X25.6 Y35.12 Z2.78 F4800.0 E5314.206
G1 X29.2 Y35.12 Z2.78 F4800.0 E5314.396
G1 X27.13 Y33.14 Z2.78 F4800.0 E5314.547
G1 X27.13 Y32.86 Z2.78 F4800.0 E5314.562
G1 X28.87 Y31.14 Z2.78 F4800.0 E5314.692
G1 X28.87 Y30.86 Z2.78 F4800.0 E5314.706
G1 X27.13 Y29.14 Z2.78 F4800.0 E5314.836
G1 X27.13 Y28.86 Z2.78 F4800.0 E5314.851
G1 X28.87 Y27.14 Z2.78 F4800.0 E5314.98
G1 X28.87 Y26.86 Z2.78 F4800.0 E5314.995
G1 X27.13 Y25.14 Z2.78 F4800.0 E5315.125
G1 X27.13 Y24.86 Z2.78 F4800.0 E5315.139
G1 X28.87 Y23.14 Z2.78 F4800.0 E5315.269
G1 X28.87 Y22.86 Z2.78 F4800.0 E5315.284
G1 X27.13 Y21.14 Z2.78 F4800.0 E5315.413
G1 X27.13 Y20.86 Z2.78 F4800.0 E5315.428
G1 X28.87 Y19.14 Z2.78 F4800.0 E5315.558
G1 X28.87 Y18.86 Z2.78 F4800.0 E5315.572
G1 X27.13 Y17.14 Z2.78 F4800.0 E5315.702
G1 X27.13 Y16.86 Z2.78 F4800.0 E5315.717
G1 X28.87 Y15.14 Z2.78 F4800.0 E5315.846
G1 X28.87 Y14.86 Z2.78 F4800.0 E5315.861
G1 X27.13 Y13.14 Z2.78 F4800.0 E5315.991
G1 X27.13 Y12.86 Z2.78 F4800.0 E5316.005
G1 X28.87 Y11.14 Z2.78 F4800.0 E5316.135
G1 X28.87 Y10.86 Z2.78 F4800.0 E5316.15
G1 X27.13 Y9.14 Z2.78 F4800.0 E5316.279
G1 X27.13 Y8.86 Z2.78 F4800.0 E5316.294
G1 X28.87 Y7.14 Z2.78 F4800.0 E5316.424
G1 X28.87 Y6.86 Z2.78 F4800.0 E5316.438
G1 X27.13 Y5.14 Z2.78 F4800.0 E5316.568
G1 X27.13 Y4.86 Z2.78 F4800.0 E5316.583
G1 X28.87 Y3.14 Z2.78 F4800.0 E5316.712
G1 X28.87 Y2.86 Z2.78 F4800.0 E5316.727
G1 X27.13 Y1.14 Z2.78 F4800.0 E5316.857
G1 X27.13 Y0.86 Z2.78 F4800.0 E5316.871
G1 X28.87 Y-0.86 Z2.78 F4800.0 E5317.001
G1 X28.87 Y-1.14 Z2.78 F4800.0 E5317.016
G1 X27.13 Y-2.86 Z2.78 F4800.0 E5317.145
G1 X27.13 Y-3.14 Z2.78 F4800.0 E5317.16
G1 X28.87 Y-4.86 Z2.78 F4800.0 E5317.29
G1 X28.87 Y-5.14 Z2.78 F4800.0 E5317.304
G1 X27.13 Y-6.86 Z2.78 F4800.0 E5317.434
G1 X27.13 Y-7.14 Z2.78 F4800.0 E5317.449
G1 X28.87 Y-8.86 Z2.78 F4800.0 E5317.578
G1 X28.87 Y-9.14 Z2.78 F4800.0 E5317.593
G1 X27.13 Y-10.86 Z2.78 F4800.0 E5317.723
G1 X27.13 Y-11.14 Z2.78 F4800.0 E5317.737
G1 X28.87 Y-12.86 Z2.78 F4800.0 E5317.867
G1 X28.87 Y-13.14 Z2.78 F4800.0 E5317.882
G1 X27.13 Y-14.86 Z2.78 F4800.0 E5318.011
G1 X27.13 Y-15.14 Z2.78 F4800.0 E5318.026
G1 X28.87 Y-16.86 Z2.78 F4800.0 E5318.156
G1 X28.87 Y-17.14 Z2.78 F4800.0 E5318.17
G1 X27.13 Y-18.86 Z2.78 F4800.0 E5318.3
G1 X27.13 Y-19.14 Z2.78 F4800.0 E5318.315
G1 X28.87 Y-20.86 Z2.78 F4800.0 E5318.444
G1 X28.87 Y-21.14 Z2.78 F4800.0 E5318.459
G1 X27.13 Y-22.86 Z2.78 F4800.0 E5318.589
G1 X27.13 Y-23.14 Z2.78 F4800.0 E5318.603
G1 X28.87 Y-24.86 Z2.78 F4800.0 E5318.733
G1 X28.87 Y-25.14 Z2.78 F4800.0 E5318.748
G1 X27.13 Y-26.86 Z2.78 F4800.0 E5318.877
G1 X27.13 Y-27.14 Z2.78 F4800.0 E5318.892
G1 X28.87 Y-28.86 Z2.78 F4800.0 E5319.022
G1 X28.87 Y-29.14 Z2.78 F4800.0 E5319.036
G1 X27.13 Y-30.86 Z2.78 F4800.0 E5319.166
G1 X27.13 Y-31.14 Z2.78 F4800.0 E5319.181
G1 X28.87 Y-32.86 Z2.78 F4800.0 E5319.31
G1 X28.87 Y-33.14 Z2.78 F4800.0 E5319.325
G1 X27.6 Y-35.12 Z2.78 F4800.0 E5319.45
G1 X31.2 Y-35.12 Z2.78 F4800.0 E5319.64
G1 X29.13 Y-33.14 Z2.78 F4800.0 E5319.791
G1 X29.13 Y-32.86 Z2.78 F4800.0 E5319.806
G1 X30.87 Y-31.14 Z2.78 F4800.0 E5319.936
G1 X30.87 Y-30.86 Z2.78 F4800.0 E5319.95
G1 X29.13 Y-29.14 Z2.78 F4800.0 E5320.08
G1 X29.13 Y-28.86 Z2.78 F4800.0 E5320.095
G1 X30.87 Y-27.14 Z2.78 F4800.0 E5320.224
G1 X30.87 Y-26.86 Z2.78 F4800.0 E5320.239
G1 X29.13 Y-25.14 Z2.78 F4800.0 E5320.369
G1 X29.13 Y-24.86 Z2.78 F4800.0 E5320.383
G1 X30.87 Y-23.14 Z2.78 F4800.0 E5320.513
G1 X30.87 Y-22.86 Z2.78 F4800.0 E5320.528
G1 X29.13 Y-21.14 Z2.78 F4800.0 E5320.657
G1 X29.13 Y-20.86 Z2.78 F4800.0 E5320.672
G1 X30.87 Y-19.14 Z2.78 F4800.0 E5320.802
G1 X30.87 Y-18.86 Z2.78 F4800.0 E5320.816
G1 X29.13 Y-17.14 Z2.78 F4800.0 E5320.946
G1 X29.13 Y-16.86 Z2.78 F4800.0 E5320.961
G1 X30.87 Y-15.14 Z2.78 F4800.0 E5321.09
G1 X30.87 Y-14.86 Z2.78 F4800.0 E5321.105
G1 X29.13 Y-13.14 Z2.78 F4800.0 E5321.235
G1 X29.13 Y-12.86 Z2.78 F4800.0 E5321.249
G1 X30.87 Y-11.14 Z2.78 F4800.0 E5321.379
G1 X30.87 Y-10.86 Z2.78 F4800.0 E5321.394
G1 X29.13 Y-9.14 Z2.78 F4800.0 E5321.523
G1 X29.13 Y-8.86 Z2.78 F4800.0 E5321.538
G1 X30.87 Y-7.14 Z2.78 F4800.0 E5321.668
G1 X30.87 Y-6.86 Z2.78 F4800.0 E5321.682
G1 X29.13 Y-5.14 Z2.78 F4800.0 E5321.812
G1 X29.13 Y-4.86 Z2.78 F4800.0 E5321.827
G1 X30.87 Y-3.14 Z2.78 F4800.0 E5321.956
G1 X30.87 Y-2.86 Z2.78 F4800.0 E5321.971
G1 X29.13 Y-1.14 Z2.78 F4800.0 E5322.101
G1 X29.13 Y-0.86 Z2.78 F4800.0 E5322.115
G1 X30.87 Y0.86 Z2.78 F4800.0 E5322.245
G1 X30.87 Y1.14 Z2.78 F4800.0 E5322.26
G1 X29.13 Y2.86 Z2.78 F4800.0 E5322.389
G1 X29.13 Y3.14 Z2.78 F4800.0 E5322.404
G1 X30.87 Y4.86 Z2.78 F4800.0 E5322.534
G1 X30.87 Y5.14 Z2.78 F4800.0 E5322.548
G1 X29.13 Y6.86 Z2.78 F4800.0 E5322.678
G1 X29.13 Y7.14 Z2.78 F4800.0 E5322.693
G1 X30.87 Y8.86 Z2.78 F4800.0 E5322.822
G1 X30.87 Y9.14 Z2.78 F4800.0 E5322.837
G1 X29.13 Y10.86 Z2.78 F4800.0 E5322.967
G1 X29.13 Y11.14 Z2.78 F4800.0 E5322.981
G1 X30.87 Y12.86 Z2.78 F4800.0 E5323.111
G1 X30.87 Y13.14 Z2.78 F4800.0 E5323.126
G1 X29.13 Y14.86 Z2.78 F4800.0 E5323.255
G1 X29.13 Y15.14 Z2.78 F4800.0 E5323.27
G1 X30.87 Y16.86 Z2.78 F4800.0 E5323.4
G1 X30.87 Y17.14 Z2.78 F4800.0 E5323.414
G1 X29.13 Y18.86 Z2.78 F4800.0 E5323.544
G1 X29.13 Y19.14 Z2.78 F4800.0 E5323.559
G1 X30.87 Y20.86 Z2.78 F4800.0 E5323.688
G1 X30.87 Y21.14 Z2.78 F4800.0 E5323.703
G1 X29.13 Y22.86 Z2.78 F4800.0 E5323.833
G1 X29.13 Y23.14 Z2.78 F4800.0 E5323.847
G1 X30.87 Y24.86 Z2.78 F4800.0 E5323.977
G1 X30.87 Y25.14 Z2.78 F4800.0 E5323.992
G1 X29.13 Y26.86 Z2.78 F4800.0 E5324.121
G1 X29.13 Y27.14 Z2.78 F4800.0 E5324.136
G1 X30.87 Y28.86 Z2.78 F4800.0 E5324.266
G1 X30.87 Y29.14 Z2.78 F4800.0 E5324.28
G1 X29.13 Y30.86 Z2.78 F4800.0 E5324.41
G1 X29.13 Y31.14 Z2.78 F4800.0 E5324.425
G1 X30.87 Y32.86 Z2.78 F4800.0 E5324.554
G1 X30.87 Y33.14 Z2.78 F4800.0 E5324.569
G1 X29.6 Y35.12 Z2.78 F4800.0 E5324.693
G1 X33.2 Y35.12 Z2.78 F4800.0 E5324.884
G1 X31.13 Y33.14 Z2.78 F4800.0 E5325.035
G1 X31.13 Y32.86 Z2.78 F4800.0 E5325.05
G1 X32.87 Y31.14 Z2.78 F4800.0 E5325.179
G1 X32.87 Y30.86 Z2.78 F4800.0 E5325.194
G1 X31.13 Y29.14 Z2.78 F4800.0 E5325.324
G1 X31.13 Y28.86 Z2.78 F4800.0 E5325.338
G1 X32.87 Y27.14 Z2.78 F4800.0 E5325.468
G1 X32.87 Y26.86 Z2.78 F4800.0 E5325.483
G1 X31.13 Y25.14 Z2.78 F4800.0 E5325.612
G1 X31.13 Y24.86 Z2.78 F4800.0 E5325.627
G1 X32.87 Y23.14 Z2.78 F4800.0 E5325.757
G1 X32.87 Y22.86 Z2.78 F4800.0 E5325.771
G1 X31.13 Y21.14 Z2.78 F4800.0 E5325.901
G1 X31.13 Y20.86 Z2.78 F4800.0 E5325.916
G1 X32.87 Y19.14 Z2.78 F4800.0 E5326.045
G1 X32.87 Y18.86 Z2.78 F4800.0 E5326.06
G1 X31.13 Y17.14 Z2.78 F4800.0 E5326.19
G1 X31.13 Y16.86 Z2.78 F4800.0 E5326.205
G1 X32.87 Y15.14 Z2.78 F4800.0 E5326.334
G1 X32.87 Y14.86 Z2.78 F4800.0 E5326.349
G1 X31.13 Y13.14 Z2.78 F4800.0 E5326.478
G1 X31.13 Y12.86 Z2.78 F4800.0 E5326.493
G1 X32.87 Y11.14 Z2.78 F4800.0 E5326.623
G1 X32.87 Y10.86 Z2.78 F4800.0 E5326.638
G1 X31.13 Y9.14 Z2.78 F4800.0 E5326.767
G1 X31.13 Y8.86 Z2.78 F4800.0 E5326.782
G1 X32.87 Y7.14 Z2.78 F4800.0 E5326.911
G1 X32.87 Y6.86 Z2.78 F4800.0 E5326.926
G1 X31.13 Y5.14 Z2.78 F4800.0 E5327.056
G1 X31.13 Y4.86 Z2.78 F4800.0 E5327.071
G1 X32.87 Y3.14 Z2.78 F4800.0 E5327.2
G1 X32.87 Y2.86 Z2.78 F4800.0 E5327.215
G1 X31.13 Y1.14 Z2.78 F4800.0 E5327.344
G1 X31.13 Y0.86 Z2.78 F4800.0 E5327.359
G1 X32.87 Y-0.86 Z2.78 F4800.0 E5327.489
G1 X32.87 Y-1.14 Z2.78 F4800.0 E5327.504
G1 X31.13 Y-2.86 Z2.78 F4800.0 E5327.633
G1 X31.13 Y-3.14 Z2.78 F4800.0 E5327.648
G1 X32.87 Y-4.86 Z2.78 F4800.0 E5327.777
G1 X32.87 Y-5.14 Z2.78 F4800.0 E5327.792
G1 X31.13 Y-6.86 Z2.78 F4800.0 E5327.922
G1 X31.13 Y-7.14 Z2.78 F4800.0 E5327.937
G1 X32.87 Y-8.86 Z2.78 F4800.0 E5328.066
G1 X32.87 Y-9.14 Z2.78 F4800.0 E5328.081
G1 X31.13 Y-10.86 Z2.78 F4800.0 E5328.21
G1 X31.13 Y-11.14 Z2.78 F4800.0 E5328.225
G1 X32.87 Y-12.86 Z2.78 F4800.0 E5328.355
G1 X32.87 Y-13.14 Z2.78 F4800.0 E5328.37
G1 X31.13 Y-14.86 Z2.78 F4800.0 E5328.499
G1 X31.13 Y-15.14 Z2.78 F4800.0 E5328.514
G1 X32.87 Y-16.86 Z2.78 F4800.0 E5328.643
G1 X32.87 Y-17.14 Z2.78 F4800.0 E5328.658
G1 X31.13 Y-18.86 Z2.78 F4800.0 E5328.788
G1 X31.13 Y-19.14 Z2.78 F4800.0 E5328.803
G1 X32.87 Y-20.86 Z2.78 F4800.0 E5328.932
G1 X32.87 Y-21.14 Z2.78 F4800.0 E5328.947
G1 X31.13 Y-22.86 Z2.78 F4800.0 E5329.076
G1 X31.13 Y-23.14 Z2.78 F4800.0 E5329.091
G1 X32.87 Y-24.86 Z2.78 F4800.0 E5329.221
G1 X32.87 Y-25.14 Z2.78 F4800.0 E5329.236
G1 X31.13 Y-26.86 Z2.78 F4800.0 E5329.365
G1 X31.13 Y-27.14 Z2.78 F4800.0 E5329.38
G1 X32.87 Y-28.86 Z2.78 F4800.0 E5329.509
G1 X32.87 Y-29.14 Z2.78 F4800.0 E5329.524
G1 X31.13 Y-30.86 Z2.78 F4800.0 E5329.654
G1 X31.13 Y-31.14 Z2.78 F4800.0 E5329.669
G1 X32.87 Y-32.86 Z2.78 F4800.0 E5329.798
G1 X32.87 Y-33.14 Z2.78 F4800.0 E5329.813
G1 X31.6 Y-35.12 Z2.78 F4800.0 E5329.937
G1 X35.2 Y-35.12 Z2.78 F4800.0 E5330.127
G1 X33.13 Y-33.14 Z2.78 F4800.0 E5330.279
G1 X33.13 Y-32.86 Z2.78 F4800.0 E5330.294
G1 X34.87 Y-31.14 Z2.78 F4800.0 E5330.423
G1 X34.87 Y-30.86 Z2.78 F4800.0 E5330.438
G1 X33.13 Y-29.14 Z2.78 F4800.0 E5330.568
G1 X33.13 Y-28.86 Z2.78 F4800.0 E5330.582
G1 X34.87 Y-27.14 Z2.78 F4800.0 E5330.712
G1 X34.87 Y-26.86 Z2.78 F4800.0 E5330.727
G1 X33.13 Y-25.14 Z2.78 F4800.0 E5330.856
G1 X33.13 Y-24.86 Z2.78 F4800.0 E5330.871
G1 X34.87 Y-23.14 Z2.78 F4800.0 E5331.001
G1 X34.87 Y-22.86 Z2.78 F4800.0 E5331.015
G1 X33.13 Y-21.14 Z2.78 F4800.0 E5331.145
G1 X33.13 Y-20.86 Z2.78 F4800.0 E5331.16
G1 X34.87 Y-19.14 Z2.78 F4800.0 E5331.289
G1 X34.87 Y-18.86 Z2.78 F4800.0 E5331.304
G1 X33.13 Y-17.14 Z2.78 F4800.0 E5331.434
G1 X33.13 Y-16.86 Z2.78 F4800.0 E5331.448
G1 X34.87 Y-15.14 Z2.78 F4800.0 E5331.578
G1 X34.87 Y-14.86 Z2.78 F4800.0 E5331.593
G1 X33.13 Y-13.14 Z2.78 F4800.0 E5331.722
G1 X33.13 Y-12.86 Z2.78 F4800.0 E5331.737
G1 X34.87 Y-11.14 Z2.78 F4800.0 E5331.867
G1 X34.87 Y-10.86 Z2.78 F4800.0 E5331.881
G1 X33.13 Y-9.14 Z2.78 F4800.0 E5332.011
G1 X33.13 Y-8.86 Z2.78 F4800.0 E5332.026
G1 X34.87 Y-7.14 Z2.78 F4800.0 E5332.155
G1 X34.87 Y-6.86 Z2.78 F4800.0 E5332.17
G1 X33.13 Y-5.14 Z2.78 F4800.0 E5332.3
G1 X33.13 Y-4.86 Z2.78 F4800.0 E5332.314
G1 X34.87 Y-3.14 Z2.78 F4800.0 E5332.444
G1 X34.87 Y-2.86 Z2.78 F4800.0 E5332.459
G1 X33.13 Y-1.14 Z2.78 F4800.0 E5332.588
G1 X33.13 Y-0.86 Z2.78 F4800.0 E5332.603
G1 X34.87 Y0.86 Z2.78 F4800.0 E5332.733
G1 X34.87 Y1.14 Z2.78 F4800.0 E5332.747
G1 X33.13 Y2.86 Z2.78 F4800.0 E5332.877
G1 X33.13 Y3.14 Z2.78 F4800.0 E5332.892
G1 X34.87 Y4.86 Z2.78 F4800.0 E5333.021
G1 X34.87 Y5.14 Z2.78 F4800.0 E5333.036
G1 X33.13 Y6.86 Z2.78 F4800.0 E5333.166
G1 X33.13 Y7.14 Z2.78 F4800.0 E5333.18
G1 X34.87 Y8.86 Z2.78 F4800.0 E5333.31
G1 X34.87 Y9.14 Z2.78 F4800.0 E5333.325
G1 X33.13 Y10.86 Z2.78 F4800.0 E5333.454
G1 X33.13 Y11.14 Z2.78 F4800.0 E5333.469
G1 X34.87 Y12.86 Z2.78 F4800.0 E5333.599
G1 X34.87 Y13.14 Z2.78 F4800.0 E5333.613
G1 X33.13 Y14.86 Z2.78 F4800.0 E5333.743
G1 X33.13 Y15.14 Z2.78 F4800.0 E5333.758
G1 X34.87 Y16.86 Z2.78 F4800.0 E5333.887
G1 X34.87 Y17.14 Z2.78 F4800.0 E5333.902
G1 X33.13 Y18.86 Z2.78 F4800.0 E5334.032
G1 X33.13 Y19.14 Z2.78 F4800.0 E5334.046
G1 X34.87 Y20.86 Z2.78 F4800.0 E5334.176
G1 X34.87 Y21.14 Z2.78 F4800.0 E5334.191
G1 X33.13 Y22.86 Z2.78 F4800.0 E5334.32
G1 X33.13 Y23.14 Z2.78 F4800.0 E5334.335
G1 X34.87 Y24.86 Z2.78 F4800.0 E5334.465
G1 X34.87 Y25.14 Z2.78 F4800.0 E5334.479
G1 X33.13 Y26.86 Z2.78 F4800.0 E5334.609
G1 X33.13 Y27.14 Z2.78 F4800.0 E5334.624
G1 X34.87 Y28.86 Z2.78 F4800.0 E5334.753
G1 X34.87 Y29.14 Z2.78 F4800.0 E5334.768
G1 X33.13 Y30.86 Z2.78 F4800.0 E5334.898
G1 X33.13 Y31.14 Z2.78 F4800.0 E5334.912
G1 X34.87 Y32.86 Z2.78 F4800.0 E5335.042
G1 X34.87 Y33.14 Z2.78 F4800.0 E5335.057
G1 X33.6 Y35.12 Z2.78 F4800.0 E5335.181
G1 X37.2 Y35.12 Z2.78 F4800.0 E5335.371
G1 X35.13 Y33.14 Z2.78 F4800.0 E5335.523
G1 X35.13 Y32.86 Z2.78 F4800.0 E5335.538
G1 X36.87 Y31.14 Z2.78 F4800.0 E5335.667
G1 X36.87 Y30.86 Z2.78 F4800.0 E5335.682
G1 X35.13 Y29.14 Z2.78 F4800.0 E5335.811
G1 X35.13 Y28.86 Z2.78 F4800.0 E5335.826
G1 X36.87 Y27.14 Z2.78 F4800.0 E5335.956
G1 X36.87 Y26.86 Z2.78 F4800.0 E5335.971
G1 X35.13 Y25.14 Z2.78 F4800.0 E5336.1
G1 X35.13 Y24.86 Z2.78 F4800.0 E5336.115
G1 X36.87 Y23.14 Z2.78 F4800.0 E5336.244
G1 X36.87 Y22.86 Z2.78 F4800.0 E5336.259
G1 X35.13 Y21.14 Z2.78 F4800.0 E5336.389
G1 X35.13 Y20.86 Z2.78 F4800.0 E5336.404
G1 X36.87 Y19.14 Z2.78 F4800.0 E5336.533
G1 X36.87 Y18.86 Z2.78 F4800.0 E5336.548
G1 X35.13 Y17.14 Z2.78 F4800.0 E5336.677
G1 X35.13 Y16.86 Z2.78 F4800.0 E5336.692
G1 X36.87 Y15.14 Z2.78 F4800.0 E5336.822
G1 X36.87 Y14.86 Z2.78 F4800.0 E5336.837
G1 X35.13 Y13.14 Z2.78 F4800.0 E5336.966
G1 X35.13 Y12.86 Z2.78 F4800.0 E5336.981
G1 X36.87 Y11.14 Z2.78 F4800.0 E5337.11
G1 X36.87 Y10.86 Z2.78 F4800.0 E5337.125
G1 X35.13 Y9.14 Z2.78 F4800.0 E5337.255
G1 X35.13 Y8.86 Z2.78 F4800.0 E5337.27
G1 X36.87 Y7.14 Z2.78 F4800.0 E5337.399
G1 X36.87 Y6.86 Z2.78 F4800.0 E5337.414
G1 X35.13 Y5.14 Z2.78 F4800.0 E5337.543
G1 X35.13 Y4.86 Z2.78 F4800.0 E5337.558
G1 X36.87 Y3.14 Z2.78 F4800.0 E5337.688
G1 X36.87 Y2.86 Z2.78 F4800.0 E5337.703
G1 X35.13 Y1.14 Z2.78 F4800.0 E5337.832
G1 X35.13 Y0.86 Z2.78 F4800.0 E5337.847
G1 X36.87 Y-0.86 Z2.78 F4800.0 E5337.976
G1 X36.87 Y-1.14 Z2.78 F4800.0 E5337.991
G1 X35.13 Y-2.86 Z2.78 F4800.0 E5338.121
G1 X35.13 Y-3.14 Z2.78 F4800.0 E5338.136
G1 X36.87 Y-4.86 Z2.78 F4800.0 E5338.265
G1 X36.87 Y-5.14 Z2.78 F4800.0 E5338.28
G1 X35.13 Y-6.86 Z2.78 F4800.0 E5338.409
G1 X35.13 Y-7.14 Z2.78 F4800.0 E5338.424
G1 X36.87 Y-8.86 Z2.78 F4800.0 E5338.554
G1 X36.87 Y-9.14 Z2.78 F4800.0 E5338.569
G1 X35.13 Y-10.86 Z2.78 F4800.0 E5338.698
G1 X35.13 Y-11.14 Z2.78 F4800.0 E5338.713
G1 X36.87 Y-12.86 Z2.78 F4800.0 E5338.842
G1 X36.87 Y-13.14 Z2.78 F4800.0 E5338.857
G1 X35.13 Y-14.86 Z2.78 F4800.0 E5338.987
G1 X35.13 Y-15.14 Z2.78 F4800.0 E5339.002
G1 X36.87 Y-16.86 Z2.78 F4800.0 E5339.131
G1 X36.87 Y-17.14 Z2.78 F4800.0 E5339.146
G1 X35.13 Y-18.86 Z2.78 F4800.0 E5339.275
G1 X35.13 Y-19.14 Z2.78 F4800.0 E5339.29
G1 X36.87 Y-20.86 Z2.78 F4800.0 E5339.42
G1 X36.87 Y-21.14 Z2.78 F4800.0 E5339.435
G1 X35.13 Y-22.86 Z2.78 F4800.0 E5339.564
G1 X35.13 Y-23.14 Z2.78 F4800.0 E5339.579
G1 X36.87 Y-24.86 Z2.78 F4800.0 E5339.708
G1 X36.87 Y-25.14 Z2.78 F4800.0 E5339.723
G1 X35.13 Y-26.86 Z2.78 F4800.0 E5339.853
G1 X35.13 Y-27.14 Z2.78 F4800.0 E5339.868
G1 X36.87 Y-28.86 Z2.78 F4800.0 E5339.997
G1 X36.87 Y-29.14 Z2.78 F4800.0 E5340.012
G1 X35.13 Y-30.86 Z2.78 F4800.0 E5340.141
G1 X35.13 Y-31.14 Z2.78 F4800.0 E5340.156
G1 X36.87 Y-32.86 Z2.78 F4800.0 E5340.286
G1 X36.87 Y-33.14 Z2.78 F4800.0 E5340.301
G1 X35.6 Y-35.12 Z2.78 F4800.0 E5340.425
G1 X39.2 Y-35.12 Z2.78 F4800.0 E5340.615
G1 X37.13 Y-33.14 Z2.78 F4800.0 E5340.767
G1 X37.13 Y-32.86 Z2.78 F4800.0 E5340.781
G1 X38.87 Y-31.14 Z2.78 F4800.0 E5340.911
G1 X38.87 Y-30.86 Z2.78 F4800.0 E5340.926
G1 X37.13 Y-29.14 Z2.78 F4800.0 E5341.055
G1 X37.13 Y-28.86 Z2.78 F4800.0 E5341.07
G1 X38.87 Y-27.14 Z2.78 F4800.0 E5341.2
G1 X38.87 Y-26.86 Z2.78 F4800.0 E5341.214
G1 X37.13 Y-25.14 Z2.78 F4800.0 E5341.344
G1 X37.13 Y-24.86 Z2.78 F4800.0 E5341.359
G1 X38.87 Y-23.14 Z2.78 F4800.0 E5341.488
G1 X38.87 Y-22.86 Z2.78 F4800.0 E5341.503
G1 X37.13 Y-21.14 Z2.78 F4800.0 E5341.633
G1 X37.13 Y-20.86 Z2.78 F4800.0 E5341.647
G1 X38.87 Y-19.14 Z2.78 F4800.0 E5341.777
G1 X38.87 Y-18.86 Z2.78 F4800.0 E5341.792
G1 X37.13 Y-17.14 Z2.78 F4800.0 E5341.921
G1 X37.13 Y-16.86 Z2.78 F4800.0 E5341.936
G1 X38.87 Y-15.14 Z2.78 F4800.0 E5342.066
G1 X38.87 Y-14.86 Z2.78 F4800.0 E5342.08
G1 X37.13 Y-13.14 Z2.78 F4800.0 E5342.21
G1 X37.13 Y-12.86 Z2.78 F4800.0 E5342.225
G1 X38.87 Y-11.14 Z2.78 F4800.0 E5342.354
G1 X38.87 Y-10.86 Z2.78 F4800.0 E5342.369
G1 X37.13 Y-9.14 Z2.78 F4800.0 E5342.499
G1 X37.13 Y-8.86 Z2.78 F4800.0 E5342.513
G1 X38.87 Y-7.14 Z2.78 F4800.0 E5342.643
G1 X38.87 Y-6.86 Z2.78 F4800.0 E5342.658
G1 X37.13 Y-5.14 Z2.78 F4800.0 E5342.787
G1 X37.13 Y-4.86 Z2.78 F4800.0 E5342.802
G1 X38.87 Y-3.14 Z2.78 F4800.0 E5342.932
G1 X38.87 Y-2.86 Z2.78 F4800.0 E5342.946
G1 X37.13 Y-1.14 Z2.78 F4800.0 E5343.076
G1 X37.13 Y-0.86 Z2.78 F4800.0 E5343.091
G1 X38.87 Y0.86 Z2.78 F4800.0 E5343.22
G1 X38.87 Y1.14 Z2.78 F4800.0 E5343.235
G1 X37.13 Y2.86 Z2.78 F4800.0 E5343.365
G1 X37.13 Y3.14 Z2.78 F4800.0 E5343.379
G1 X38.87 Y4.86 Z2.78 F4800.0 E5343.509
G1 X38.87 Y5.14 Z2.78 F4800.0 E5343.524
G1 X37.13 Y6.86 Z2.78 F4800.0 E5343.653
G1 X37.13 Y7.14 Z2.78 F4800.0 E5343.668
G1 X38.87 Y8.86 Z2.78 F4800.0 E5343.798
G1 X38.87 Y9.14 Z2.78 F4800.0 E5343.812
G1 X37.13 Y10.86 Z2.78 F4800.0 E5343.942
G1 X37.13 Y11.14 Z2.78 F4800.0 E5343.957
G1 X38.87 Y12.86 Z2.78 F4800.0 E5344.086
G1 X38.87 Y13.14 Z2.78 F4800.0 E5344.101
G1 X37.13 Y14.86 Z2.78 F4800.0 E5344.231
G1 X37.13 Y15.14 Z2.78 F4800.0 E5344.245
G1 X38.87 Y16.86 Z2.78 F4800.0 E5344.375
G1 X38.87 Y17.14 Z2.78 F4800.0 E5344.39
G1 X37.13 Y18.86 Z2.78 F4800.0 E5344.519
G1 X37.13 Y19.14 Z2.78 F4800.0 E5344.534
G1 X38.87 Y20.86 Z2.78 F4800.0 E5344.664
G1 X38.87 Y21.14 Z2.78 F4800.0 E5344.678
G1 X37.13 Y22.86 Z2.78 F4800.0 E5344.808
G1 X37.13 Y23.14 Z2.78 F4800.0 E5344.823
G1 X38.87 Y24.86 Z2.78 F4800.0 E5344.952
G1 X38.87 Y25.14 Z2.78 F4800.0 E5344.967
G1 X37.13 Y26.86 Z2.78 F4800.0 E5345.097
G1 X37.13 Y27.14 Z2.78 F4800.0 E5345.111
G1 X38.87 Y28.86 Z2.78 F4800.0 E5345.241
G1 X38.87 Y29.14 Z2.78 F4800.0 E5345.256
G1 X37.13 Y30.86 Z2.78 F4800.0 E5345.385
G1 X37.13 Y31.14 Z2.78 F4800.0 E5345.4
G1 X38.87 Y32.86 Z2.78 F4800.0 E5345.53
G1 X38.87 Y33.14 Z2.78 F4800.0 E5345.544
G1 X37.6 Y35.12 Z2.78 F4800.0 E5345.669
G1 X41.2 Y35.12 Z2.78 F4800.0 E5345.859
G1 X39.13 Y33.14 Z2.78 F4800.0 E5346.01
G1 X39.13 Y32.86 Z2.78 F4800.0 E5346.025
G1 X40.87 Y31.14 Z2.78 F4800.0 E5346.155
G1 X40.87 Y30.86 Z2.78 F4800.0 E5346.17
G1 X39.13 Y29.14 Z2.78 F4800.0 E5346.299
G1 X39.13 Y28.86 Z2.78 F4800.0 E5346.314
G1 X40.87 Y27.14 Z2.78 F4800.0 E5346.443
G1 X40.87 Y26.86 Z2.78 F4800.0 E5346.458
G1 X39.13 Y25.14 Z2.78 F4800.0 E5346.588
G1 X39.13 Y24.86 Z2.78 F4800.0 E5346.603
G1 X40.87 Y23.14 Z2.78 F4800.0 E5346.732
G1 X40.87 Y22.86 Z2.78 F4800.0 E5346.747
G1 X39.13 Y21.14 Z2.78 F4800.0 E5346.876
G1 X39.13 Y20.86 Z2.78 F4800.0 E5346.891
G1 X40.87 Y19.14 Z2.78 F4800.0 E5347.021
G1 X40.87 Y18.86 Z2.78 F4800.0 E5347.036
G1 X39.13 Y17.14 Z2.78 F4800.0 E5347.165
G1 X39.13 Y16.86 Z2.78 F4800.0 E5347.18
G1 X40.87 Y15.14 Z2.78 F4800.0 E5347.309
G1 X40.87 Y14.86 Z2.78 F4800.0 E5347.324
G1 X39.13 Y13.14 Z2.78 F4800.0 E5347.454
G1 X39.13 Y12.86 Z2.78 F4800.0 E5347.469
G1 X40.87 Y11.14 Z2.78 F4800.0 E5347.598
G1 X40.87 Y10.86 Z2.78 F4800.0 E5347.613
G1 X39.13 Y9.14 Z2.78 F4800.0 E5347.742
G1 X39.13 Y8.86 Z2.78 F4800.0 E5347.757
G1 X40.87 Y7.14 Z2.78 F4800.0 E5347.887
G1 X40.87 Y6.86 Z2.78 F4800.0 E5347.902
G1 X39.13 Y5.14 Z2.78 F4800.0 E5348.031
G1 X39.13 Y4.86 Z2.78 F4800.0 E5348.046
G1 X40.87 Y3.14 Z2.78 F4800.0 E5348.175
G1 X40.87 Y2.86 Z2.78 F4800.0 E5348.19
G1 X39.13 Y1.14 Z2.78 F4800.0 E5348.32
G1 X39.13 Y0.86 Z2.78 F4800.0 E5348.335
G1 X40.87 Y-0.86 Z2.78 F4800.0 E5348.464
G1 X40.87 Y-1.14 Z2.78 F4800.0 E5348.479
G1 X39.13 Y-2.86 Z2.78 F4800.0 E5348.608
G1 X39.13 Y-3.14 Z2.78 F4800.0 E5348.623
G1 X40.87 Y-4.86 Z2.78 F4800.0 E5348.753
G1 X40.87 Y-5.14 Z2.78 F4800.0 E5348.768
G1 X39.13 Y-6.86 Z2.78 F4800.0 E5348.897
G1 X39.13 Y-7.14 Z2.78 F4800.0 E5348.912
G1 X40.87 Y-8.86 Z2.78 F4800.0 E5349.041
G1 X40.87 Y-9.14 Z2.78 F4800.0 E5349.056
G1 X39.13 Y-10.86 Z2.78 F4800.0 E5349.186
G1 X39.13 Y-11.14 Z2.78 F4800.0 E5349.201
G1 X40.87 Y-12.86 Z2.78 F4800.0 E5349.33
G1 X40.87 Y-13.14 Z2.78 F4800.0 E5349.345
G1 X39.13 Y-14.86 Z2.78 F4800.0 E5349.474
G1 X39.13 Y-15.14 Z2.78 F4800.0 E5349.489
G1 X40.87 Y-16.86 Z2.78 F4800.0 E5349.619
G1 X40.87 Y-17.14 Z2.78 F4800.0 E5349.634
G1 X39.13 Y-18.86 Z2.78 F4800.0 E5349.763
G1 X39.13 Y-19.14 Z2.78 F4800.0 E5349.778
G1 X40.87 Y-20.86 Z2.78 F4800.0 E5349.907
G1 X40.87 Y-21.14 Z2.78 F4800.0 E5349.922
G1 X39.13 Y-22.86 Z2.78 F4800.0 E5350.052
G1 X39.13 Y-23.14 Z2.78 F4800.0 E5350.067
G1 X40.87 Y-24.86 Z2.78 F4800.0 E5350.196
G1 X40.87 Y-25.14 Z2.78 F4800.0 E5350.211
G1 X39.13 Y-26.86 Z2.78 F4800.0 E5350.341
G1 X39.13 Y-27.14 Z2.78 F4800.0 E5350.355
G1 X40.87 Y-28.86 Z2.78 F4800.0 E5350.485
G1 X40.87 Y-29.14 Z2.78 F4800.0 E5350.5
G1 X39.13 Y-30.86 Z2.78 F4800.0 E5350.629
G1 X39.13 Y-31.14 Z2.78 F4800.0 E5350.644
G1 X40.87 Y-32.86 Z2.78 F4800.0 E5350.774
G1 X40.87 Y-33.14 Z2.78 F4800.0 E5350.788
G1 X39.6 Y-35.12 Z2.78 F4800.0 E5350.913
G1 X43.2 Y-35.12 Z2.78 F4800.0 E5351.103
G1 X41.13 Y-33.14 Z2.78 F4800.0 E5351.254
G1 X41.13 Y-32.86 Z2.78 F4800.0 E5351.269
G1 X42.87 Y-31.14 Z2.78 F4800.0 E5351.399
G1 X42.87 Y-30.86 Z2.78 F4800.0 E5351.413
G1 X41.13 Y-29.14 Z2.78 F4800.0 E5351.543
G1 X41.13 Y-28.86 Z2.78 F4800.0 E5351.558
G1 X42.87 Y-27.14 Z2.78 F4800.0 E5351.687
G1 X42.87 Y-26.86 Z2.78 F4800.0 E5351.702
G1 X41.13 Y-25.14 Z2.78 F4800.0 E5351.832
G1 X41.13 Y-24.86 Z2.78 F4800.0 E5351.846
G1 X42.87 Y-23.14 Z2.78 F4800.0 E5351.976
G1 X42.87 Y-22.86 Z2.78 F4800.0 E5351.991
G1 X41.13 Y-21.14 Z2.78 F4800.0 E5352.12
G1 X41.13 Y-20.86 Z2.78 F4800.0 E5352.135
G1 X42.87 Y-19.14 Z2.78 F4800.0 E5352.265
G1 X42.87 Y-18.86 Z2.78 F4800.0 E5352.279
G1 X41.13 Y-17.14 Z2.78 F4800.0 E5352.409
G1 X41.13 Y-16.86 Z2.78 F4800.0 E5352.424
G1 X42.87 Y-15.14 Z2.78 F4800.0 E5352.553
G1 X42.87 Y-14.86 Z2.78 F4800.0 E5352.568
G1 X41.13 Y-13.14 Z2.78 F4800.0 E5352.698
G1 X41.13 Y-12.86 Z2.78 F4800.0 E5352.712
G1 X42.87 Y-11.14 Z2.78 F4800.0 E5352.842
G1 X42.87 Y-10.86 Z2.78 F4800.0 E5352.857
G1 X41.13 Y-9.14 Z2.78 F4800.0 E5352.986
G1 X41.13 Y-8.86 Z2.78 F4800.0 E5353.001
G1 X42.87 Y-7.14 Z2.78 F4800.0 E5353.131
G1 X42.87 Y-6.86 Z2.78 F4800.0 E5353.145
G1 X41.13 Y-5.14 Z2.78 F4800.0 E5353.275
G1 X41.13 Y-4.86 Z2.78 F4800.0 E5353.29
G1 X42.87 Y-3.14 Z2.78 F4800.0 E5353.419
G1 X42.87 Y-2.86 Z2.78 F4800.0 E5353.434
G1 X41.13 Y-1.14 Z2.78 F4800.0 E5353.564
G1 X41.13 Y-0.86 Z2.78 F4800.0 E5353.578
G1 X42.87 Y0.86 Z2.78 F4800.0 E5353.708
G1 X42.87 Y1.14 Z2.78 F4800.0 E5353.723
G1 X41.13 Y2.86 Z2.78 F4800.0 E5353.852
G1 X41.13 Y3.14 Z2.78 F4800.0 E5353.867
G1 X42.87 Y4.86 Z2.78 F4800.0 E5353.997
G1 X42.87 Y5.14 Z2.78 F4800.0 E5354.011
G1 X41.13 Y6.86 Z2.78 F4800.0 E5354.141
G1 X41.13 Y7.14 Z2.78 F4800.0 E5354.156
G1 X42.87 Y8.86 Z2.78 F4800.0 E5354.285
G1 X42.87 Y9.14 Z2.78 F4800.0 E5354.3
G1 X41.13 Y10.86 Z2.78 F4800.0 E5354.43
G1 X41.13 Y11.14 Z2.78 F4800.0 E5354.444
G1 X42.87 Y12.86 Z2.78 F4800.0 E5354.574
G1 X42.87 Y13.14 Z2.78 F4800.0 E5354.589
G1 X41.13 Y14.86 Z2.78 F4800.0 E5354.718
G1 X41.13 Y15.14 Z2.78 F4800.0 E5354.733
G1 X42.87 Y16.86 Z2.78 F4800.0 E5354.863
G1 X42.87 Y17.14 Z2.78 F4800.0 E5354.877
G1 X41.13 Y18.86 Z2.78 F4800.0 E5355.007
G1 X41.13 Y19.14 Z2.78 F4800.0 E5355.022
G1 X42.87 Y20.86 Z2.78 F4800.0 E5355.151
G1 X42.87 Y21.14 Z2.78 F4800.0 E5355.166
G1 X41.13 Y22.86 Z2.78 F4800.0 E5355.296
G1 X41.13 Y23.14 Z2.78 F4800.0 E5355.31
G1 X42.87 Y24.86 Z2.78 F4800.0 E5355.44
G1 X42.87 Y25.14 Z2.78 F4800.0 E5355.455
G1 X41.13 Y26.86 Z2.78 F4800.0 E5355.584
G1 X41.13 Y27.14 Z2.78 F4800.0 E5355.599
G1 X42.87 Y28.86 Z2.78 F4800.0 E5355.729
G1 X42.87 Y29.14 Z2.78 F4800.0 E5355.743
G1 X41.13 Y30.86 Z2.78 F4800.0 E5355.873
G1 X41.13 Y31.14 Z2.78 F4800.0 E5355.888
G1 X42.87 Y32.86 Z2.78 F4800.0 E5356.017
G1 X42.87 Y33.14 Z2.78 F4800.0 E5356.032
G1 X41.6 Y35.12 Z2.78 F4800.0 E5356.157
G1 X45.2 Y35.12 Z2.78 F4800.0 E5356.347
G1 X43.13 Y33.14 Z2.78 F4800.0 E5356.498
G1 X43.13 Y32.86 Z2.78 F4800.0 E5356.513
G1 X44.87 Y31.14 Z2.78 F4800.0 E5356.643
G1 X44.87 Y30.86 Z2.78 F4800.0 E5356.657
G1 X43.13 Y29.14 Z2.78 F4800.0 E5356.787
G1 X43.13 Y28.86 Z2.78 F4800.0 E5356.802
G1 X44.87 Y27.14 Z2.78 F4800.0 E5356.931
G1 X44.87 Y26.86 Z2.78 F4800.0 E5356.946
G1 X43.13 Y25.14 Z2.78 F4800.0 E5357.076
G1 X43.13 Y24.86 Z2.78 F4800.0 E5357.09
G1 X44.87 Y23.14 Z2.78 F4800.0 E5357.22
G1 X44.87 Y22.86 Z2.78 F4800.0 E5357.235
G1 X43.13 Y21.14 Z2.78 F4800.0 E5357.364
G1 X43.13 Y20.86 Z2.78 F4800.0 E5357.379
G1 X44.87 Y19.14 Z2.78 F4800.0 E5357.509
G1 X44.87 Y18.86 Z2.78 F4800.0 E5357.523
G1 X43.13 Y17.14 Z2.78 F4800.0 E5357.653
G1 X43.13 Y16.86 Z2.78 F4800.0 E5357.668
G1 X44.87 Y15.14 Z2.78 F4800.0 E5357.797
G1 X44.87 Y14.86 Z2.78 F4800.0 E5357.812
G1 X43.13 Y13.14 Z2.78 F4800.0 E5357.942
G1 X43.13 Y12.86 Z2.78 F4800.0 E5357.956
G1 X44.87 Y11.14 Z2.78 F4800.0 E5358.086
G1 X44.87 Y10.86 Z2.78 F4800.0 E5358.101
G1 X43.13 Y9.14 Z2.78 F4800.0 E5358.23
G1 X43.13 Y8.86 Z2.78 F4800.0 E5358.245
G1 X44.87 Y7.14 Z2.78 F4800.0 E5358.375
G1 X44.87 Y6.86 Z2.78 F4800.0 E5358.389
G1 X43.13 Y5.14 Z2.78 F4800.0 E5358.519
G1 X43.13 Y4.86 Z2.78 F4800.0 E5358.534
G1 X44.87 Y3.14 Z2.78 F4800.0 E5358.663
G1 X44.87 Y2.86 Z2.78 F4800.0 E5358.678
G1 X43.13 Y1.14 Z2.78 F4800.0 E5358.808
G1 X43.13 Y0.86 Z2.78 F4800.0 E5358.822
G1 X44.87 Y-0.86 Z2.78 F4800.0 E5358.952
G1 X44.87 Y-1.14 Z2.78 F4800.0 E5358.967
G1 X43.13 Y-2.86 Z2.78 F4800.0 E5359.096
G1 X43.13 Y-3.14 Z2.78 F4800.0 E5359.111
G1 X44.87 Y-4.86 Z2.78 F4800.0 E5359.241
G1 X44.87 Y-5.14 Z2.78 F4800.0 E5359.255
G1 X43.13 Y-6.86 Z2.78 F4800.0 E5359.385
G1 X43.13 Y-7.14 Z2.78 F4800.0 E5359.4
G1 X44.87 Y-8.86 Z2.78 F4800.0 E5359.529
G1 X44.87 Y-9.14 Z2.78 F4800.0 E5359.544
G1 X43.13 Y-10.86 Z2.78 F4800.0 E5359.674
G1 X43.13 Y-11.14 Z2.78 F4800.0 E5359.688
G1 X44.87 Y-12.86 Z2.78 F4800.0 E5359.818
G1 X44.87 Y-13.14 Z2.78 F4800.0 E5359.833
G1 X43.13 Y-14.86 Z2.78 F4800.0 E5359.962
G1 X43.13 Y-15.14 Z2.78 F4800.0 E5359.977
G1 X44.87 Y-16.86 Z2.78 F4800.0 E5360.107
G1 X44.87 Y-17.14 Z2.78 F4800.0 E5360.121
G1 X43.13 Y-18.86 Z2.78 F4800.0 E5360.251
G1 X43.13 Y-19.14 Z2.78 F4800.0 E5360.266
G1 X44.87 Y-20.86 Z2.78 F4800.0 E5360.395
G1 X44.87 Y-21.14 Z2.78 F4800.0 E5360.41
G1 X43.13 Y-22.86 Z2.78 F4800.0 E5360.54
G1 X43.13 Y-23.14 Z2.78 F4800.0 E5360.554
G1 X44.87 Y-24.86 Z2.78 F4800.0 E5360.684
G1 X44.87 Y-25.14 Z2.78 F4800.0 E5360.699
G1 X43.13 Y-26.86 Z2.78 F4800.0 E5360.828
G1 X43.13 Y-27.14 Z2.78 F4800.0 E5360.843
G1 X44.87 Y-28.86 Z2.78 F4800.0 E5360.973
G1 X44.87 Y-29.14 Z2.78 F4800.0 E5360.987
G1 X43.13 Y-30.86 Z2.78 F4800.0 E5361.117
G1 X43.13 Y-31.14 Z2.78 F4800.0 E5361.132
G1 X44.87 Y-32.86 Z2.78 F4800.0 E5361.261
G1 X44.87 Y-33.14 Z2.78 F4800.0 E5361.276
G1 X43.6 Y-35.12 Z2.78 F4800.0 E5361.4
G1 X47.2 Y-35.12 Z2.78 F4800.0 E5361.591
G1 X45.13 Y-33.14 Z2.78 F4800.0 E5361.742
G1 X45.13 Y-32.86 Z2.78 F4800.0 E5361.757
G1 X46.87 Y-31.14 Z2.78 F4800.0 E5361.886
G1 X46.87 Y-30.86 Z2.78 F4800.0 E5361.901
G1 X45.13 Y-29.14 Z2.78 F4800.0 E5362.031
G1 X45.13 Y-28.86 Z2.78 F4800.0 E5362.045
G1 X46.87 Y-27.14 Z2.78 F4800.0 E5362.175
G1 X46.87 Y-26.86 Z2.78 F4800.0 E5362.19
G1 X45.13 Y-25.14 Z2.78 F4800.0 E5362.319
G1 X45.13 Y-24.86 Z2.78 F4800.0 E5362.334
G1 X46.87 Y-23.14 Z2.78 F4800.0 E5362.464
G1 X46.87 Y-22.86 Z2.78 F4800.0 E5362.478
G1 X45.13 Y-21.14 Z2.78 F4800.0 E5362.608
G1 X45.13 Y-20.86 Z2.78 F4800.0 E5362.623
G1 X46.87 Y-19.14 Z2.78 F4800.0 E5362.752
G1 X46.87 Y-18.86 Z2.78 F4800.0 E5362.767
G1 X45.13 Y-17.14 Z2.78 F4800.0 E5362.897
G1 X45.13 Y-16.86 Z2.78 F4800.0 E5362.911
G1 X46.87 Y-15.14 Z2.78 F4800.0 E5363.041
G1 X46.87 Y-14.86 Z2.78 F4800.0 E5363.056
G1 X45.13 Y-13.14 Z2.78 F4800.0 E5363.185
G1 X45.13 Y-12.86 Z2.78 F4800.0 E5363.2
G1 X46.87 Y-11.14 Z2.78 F4800.0 E5363.33
G1 X46.87 Y-10.86 Z2.78 F4800.0 E5363.344
G1 X45.13 Y-9.14 Z2.78 F4800.0 E5363.474
G1 X45.13 Y-8.86 Z2.78 F4800.0 E5363.489
G1 X46.87 Y-7.14 Z2.78 F4800.0 E5363.618
G1 X46.87 Y-6.86 Z2.78 F4800.0 E5363.633
G1 X45.13 Y-5.14 Z2.78 F4800.0 E5363.763
G1 X45.13 Y-4.86 Z2.78 F4800.0 E5363.778
G1 X46.87 Y-3.14 Z2.78 F4800.0 E5363.907
G1 X46.87 Y-2.86 Z2.78 F4800.0 E5363.922
G1 X45.13 Y-1.14 Z2.78 F4800.0 E5364.051
G1 X45.13 Y-0.86 Z2.78 F4800.0 E5364.066
G1 X46.87 Y0.86 Z2.78 F4800.0 E5364.196
G1 X46.87 Y1.14 Z2.78 F4800.0 E5364.211
G1 X45.13 Y2.86 Z2.78 F4800.0 E5364.34
G1 X45.13 Y3.14 Z2.78 F4800.0 E5364.355
G1 X46.87 Y4.86 Z2.78 F4800.0 E5364.484
G1 X46.87 Y5.14 Z2.78 F4800.0 E5364.499
G1 X45.13 Y6.86 Z2.78 F4800.0 E5364.629
G1 X45.13 Y7.14 Z2.78 F4800.0 E5364.644
G1 X46.87 Y8.86 Z2.78 F4800.0 E5364.773
G1 X46.87 Y9.14 Z2.78 F4800.0 E5364.788
G1 X45.13 Y10.86 Z2.78 F4800.0 E5364.917
G1 X45.13 Y11.14 Z2.78 F4800.0 E5364.932
G1 X46.87 Y12.86 Z2.78 F4800.0 E5365.062
G1 X46.87 Y13.14 Z2.78 F4800.0 E5365.077
G1 X45.13 Y14.86 Z2.78 F4800.0 E5365.206
G1 X45.13 Y15.14 Z2.78 F4800.0 E5365.221
G1 X46.87 Y16.86 Z2.78 F4800.0 E5365.35
G1 X46.87 Y17.14 Z2.78 F4800.0 E5365.365
G1 X45.13 Y18.86 Z2.78 F4800.0 E5365.495
G1 X45.13 Y19.14 Z2.78 F4800.0 E5365.51
G1 X46.87 Y20.86 Z2.78 F4800.0 E5365.639
G1 X46.87 Y21.14 Z2.78 F4800.0 E5365.654
G1 X45.13 Y22.86 Z2.78 F4800.0 E5365.783
G1 X45.13 Y23.14 Z2.78 F4800.0 E5365.798
G1 X46.87 Y24.86 Z2.78 F4800.0 E5365.928
G1 X46.87 Y25.14 Z2.78 F4800.0 E5365.943
G1 X45.13 Y26.86 Z2.78 F4800.0 E5366.072
G1 X45.13 Y27.14 Z2.78 F4800.0 E5366.087
G1 X46.87 Y28.86 Z2.78 F4800.0 E5366.216
G1 X46.87 Y29.14 Z2.78 F4800.0 E5366.231
G1 X45.13 Y30.86 Z2.78 F4800.0 E5366.361
G1 X45.13 Y31.14 Z2.78 F4800.0 E5366.376
G1 X46.87 Y32.86 Z2.78 F4800.0 E5366.505
G1 X46.87 Y33.14 Z2.78 F4800.0 E5366.52
G1 X45.6 Y35.12 Z2.78 F4800.0 E5366.644
G1 X49.2 Y35.12 Z2.78 F4800.0 E5366.834
G1 X47.13 Y33.14 Z2.78 F4800.0 E5366.986
G1 X47.13 Y32.86 Z2.78 F4800.0 E5367.001
G1 X48.87 Y31.14 Z2.78 F4800.0 E5367.13
G1 X48.87 Y30.86 Z2.78 F4800.0 E5367.145
G1 X47.13 Y29.14 Z2.78 F4800.0 E5367.275
G1 X47.13 Y28.86 Z2.78 F4800.0 E5367.289
G1 X48.87 Y27.14 Z2.78 F4800.0 E5367.419
G1 X48.87 Y26.86 Z2.78 F4800.0 E5367.434
G1 X47.13 Y25.14 Z2.78 F4800.0 E5367.563
G1 X47.13 Y24.86 Z2.78 F4800.0 E5367.578
G1 X48.87 Y23.14 Z2.78 F4800.0 E5367.708
G1 X48.87 Y22.86 Z2.78 F4800.0 E5367.722
G1 X47.13 Y21.14 Z2.78 F4800.0 E5367.852
G1 X47.13 Y20.86 Z2.78 F4800.0 E5367.867
G1 X48.87 Y19.14 Z2.78 F4800.0 E5367.996
G1 X48.87 Y18.86 Z2.78 F4800.0 E5368.011
G1 X47.13 Y17.14 Z2.78 F4800.0 E5368.141
G1 X47.13 Y16.86 Z2.78 F4800.0 E5368.155
G1 X48.87 Y15.14 Z2.78 F4800.0 E5368.285
G1 X48.87 Y14.86 Z2.78 F4800.0 E5368.3
G1 X47.13 Y13.14 Z2.78 F4800.0 E5368.429
G1 X47.13 Y12.86 Z2.78 F4800.0 E5368.444
M73 P6 (display progress)
G1 X48.87 Y11.14 Z2.78 F4800.0 E5368.574
G1 X48.87 Y10.86 Z2.78 F4800.0 E5368.588
G1 X47.13 Y9.14 Z2.78 F4800.0 E5368.718
G1 X47.13 Y8.86 Z2.78 F4800.0 E5368.733
G1 X48.87 Y7.14 Z2.78 F4800.0 E5368.862
G1 X48.87 Y6.86 Z2.78 F4800.0 E5368.877
G1 X47.13 Y5.14 Z2.78 F4800.0 E5369.007
G1 X47.13 Y4.86 Z2.78 F4800.0 E5369.021
G1 X48.87 Y3.14 Z2.78 F4800.0 E5369.151
G1 X48.87 Y2.86 Z2.78 F4800.0 E5369.166
G1 X47.13 Y1.14 Z2.78 F4800.0 E5369.295
G1 X47.13 Y0.86 Z2.78 F4800.0 E5369.31
G1 X48.87 Y-0.86 Z2.78 F4800.0 E5369.44
G1 X48.87 Y-1.14 Z2.78 F4800.0 E5369.454
G1 X47.13 Y-2.86 Z2.78 F4800.0 E5369.584
G1 X47.13 Y-3.14 Z2.78 F4800.0 E5369.599
G1 X48.87 Y-4.86 Z2.78 F4800.0 E5369.728
G1 X48.87 Y-5.14 Z2.78 F4800.0 E5369.743
G1 X47.13 Y-6.86 Z2.78 F4800.0 E5369.873
G1 X47.13 Y-7.14 Z2.78 F4800.0 E5369.887
G1 X48.87 Y-8.86 Z2.78 F4800.0 E5370.017
G1 X48.87 Y-9.14 Z2.78 F4800.0 E5370.032
G1 X47.13 Y-10.86 Z2.78 F4800.0 E5370.161
G1 X47.13 Y-11.14 Z2.78 F4800.0 E5370.176
G1 X48.87 Y-12.86 Z2.78 F4800.0 E5370.306
G1 X48.87 Y-13.14 Z2.78 F4800.0 E5370.32
G1 X47.13 Y-14.86 Z2.78 F4800.0 E5370.45
G1 X47.13 Y-15.14 Z2.78 F4800.0 E5370.465
G1 X48.87 Y-16.86 Z2.78 F4800.0 E5370.594
G1 X48.87 Y-17.14 Z2.78 F4800.0 E5370.609
G1 X47.13 Y-18.86 Z2.78 F4800.0 E5370.739
G1 X47.13 Y-19.14 Z2.78 F4800.0 E5370.753
G1 X48.87 Y-20.86 Z2.78 F4800.0 E5370.883
G1 X48.87 Y-21.14 Z2.78 F4800.0 E5370.898
G1 X47.13 Y-22.86 Z2.78 F4800.0 E5371.027
G1 X47.13 Y-23.14 Z2.78 F4800.0 E5371.042
G1 X48.87 Y-24.86 Z2.78 F4800.0 E5371.172
G1 X48.87 Y-25.14 Z2.78 F4800.0 E5371.186
G1 X47.13 Y-26.86 Z2.78 F4800.0 E5371.316
G1 X47.13 Y-27.14 Z2.78 F4800.0 E5371.331
G1 X48.87 Y-28.86 Z2.78 F4800.0 E5371.46
G1 X48.87 Y-29.14 Z2.78 F4800.0 E5371.475
G1 X47.13 Y-30.86 Z2.78 F4800.0 E5371.605
G1 X47.13 Y-31.14 Z2.78 F4800.0 E5371.619
G1 X48.87 Y-32.86 Z2.78 F4800.0 E5371.749
G1 X48.87 Y-33.14 Z2.78 F4800.0 E5371.764
G1 X47.6 Y-35.12 Z2.78 F4800.0 E5371.888
G1 X51.2 Y-35.12 Z2.78 F4800.0 E5372.078
G1 X49.13 Y-33.14 Z2.78 F4800.0 E5372.23
G1 X49.13 Y-32.86 Z2.78 F4800.0 E5372.245
G1 X50.87 Y-31.14 Z2.78 F4800.0 E5372.374
G1 X50.87 Y-30.86 Z2.78 F4800.0 E5372.389
G1 X49.13 Y-29.14 Z2.78 F4800.0 E5372.518
G1 X49.13 Y-28.86 Z2.78 F4800.0 E5372.533
G1 X50.87 Y-27.14 Z2.78 F4800.0 E5372.663
G1 X50.87 Y-26.86 Z2.78 F4800.0 E5372.678
G1 X49.13 Y-25.14 Z2.78 F4800.0 E5372.807
G1 X49.13 Y-24.86 Z2.78 F4800.0 E5372.822
G1 X50.87 Y-23.14 Z2.78 F4800.0 E5372.951
G1 X50.87 Y-22.86 Z2.78 F4800.0 E5372.966
G1 X49.13 Y-21.14 Z2.78 F4800.0 E5373.096
G1 X49.13 Y-20.86 Z2.78 F4800.0 E5373.111
G1 X50.87 Y-19.14 Z2.78 F4800.0 E5373.24
G1 X50.87 Y-18.86 Z2.78 F4800.0 E5373.255
G1 X49.13 Y-17.14 Z2.78 F4800.0 E5373.384
G1 X49.13 Y-16.86 Z2.78 F4800.0 E5373.399
G1 X50.87 Y-15.14 Z2.78 F4800.0 E5373.529
G1 X50.87 Y-14.86 Z2.78 F4800.0 E5373.544
G1 X49.13 Y-13.14 Z2.78 F4800.0 E5373.673
G1 X49.13 Y-12.86 Z2.78 F4800.0 E5373.688
G1 X50.87 Y-11.14 Z2.78 F4800.0 E5373.817
G1 X50.87 Y-10.86 Z2.78 F4800.0 E5373.832
G1 X49.13 Y-9.14 Z2.78 F4800.0 E5373.962
G1 X49.13 Y-8.86 Z2.78 F4800.0 E5373.977
G1 X50.87 Y-7.14 Z2.78 F4800.0 E5374.106
G1 X50.87 Y-6.86 Z2.78 F4800.0 E5374.121
G1 X49.13 Y-5.14 Z2.78 F4800.0 E5374.25
G1 X49.13 Y-4.86 Z2.78 F4800.0 E5374.265
G1 X50.87 Y-3.14 Z2.78 F4800.0 E5374.395
G1 X50.87 Y-2.86 Z2.78 F4800.0 E5374.41
G1 X49.13 Y-1.14 Z2.78 F4800.0 E5374.539
G1 X49.13 Y-0.86 Z2.78 F4800.0 E5374.554
G1 X50.87 Y0.86 Z2.78 F4800.0 E5374.683
G1 X50.87 Y1.14 Z2.78 F4800.0 E5374.698
G1 X49.13 Y2.86 Z2.78 F4800.0 E5374.828
G1 X49.13 Y3.14 Z2.78 F4800.0 E5374.843
G1 X50.87 Y4.86 Z2.78 F4800.0 E5374.972
G1 X50.87 Y5.14 Z2.78 F4800.0 E5374.987
G1 X49.13 Y6.86 Z2.78 F4800.0 E5375.116
G1 X49.13 Y7.14 Z2.78 F4800.0 E5375.131
G1 X50.87 Y8.86 Z2.78 F4800.0 E5375.261
G1 X50.87 Y9.14 Z2.78 F4800.0 E5375.276
G1 X49.13 Y10.86 Z2.78 F4800.0 E5375.405
G1 X49.13 Y11.14 Z2.78 F4800.0 E5375.42
G1 X50.87 Y12.86 Z2.78 F4800.0 E5375.549
G1 X50.87 Y13.14 Z2.78 F4800.0 E5375.564
G1 X49.13 Y14.86 Z2.78 F4800.0 E5375.694
G1 X49.13 Y15.14 Z2.78 F4800.0 E5375.709
G1 X50.87 Y16.86 Z2.78 F4800.0 E5375.838
G1 X50.87 Y17.14 Z2.78 F4800.0 E5375.853
G1 X49.13 Y18.86 Z2.78 F4800.0 E5375.982
G1 X49.13 Y19.14 Z2.78 F4800.0 E5375.997
G1 X50.87 Y20.86 Z2.78 F4800.0 E5376.127
G1 X50.87 Y21.14 Z2.78 F4800.0 E5376.142
G1 X49.13 Y22.86 Z2.78 F4800.0 E5376.271
G1 X49.13 Y23.14 Z2.78 F4800.0 E5376.286
G1 X50.87 Y24.86 Z2.78 F4800.0 E5376.415
G1 X50.87 Y25.14 Z2.78 F4800.0 E5376.43
G1 X49.13 Y26.86 Z2.78 F4800.0 E5376.56
G1 X49.13 Y27.14 Z2.78 F4800.0 E5376.575
G1 X50.87 Y28.86 Z2.78 F4800.0 E5376.704
G1 X50.87 Y29.14 Z2.78 F4800.0 E5376.719
G1 X49.13 Y30.86 Z2.78 F4800.0 E5376.848
G1 X49.13 Y31.14 Z2.78 F4800.0 E5376.863
G1 X50.87 Y32.86 Z2.78 F4800.0 E5376.993
G1 X50.87 Y33.14 Z2.78 F4800.0 E5377.008
G1 X49.6 Y35.12 Z2.78 F4800.0 E5377.132
G1 X53.2 Y35.12 Z2.78 F4800.0 E5377.322
G1 X51.13 Y33.14 Z2.78 F4800.0 E5377.474
G1 X51.13 Y-31.14 Z2.78 F4800.0 E5380.869
G1 X51.6 Y-35.12 Z2.78 F4800.0 E5381.081
G1 X53.6 Y-35.12 Z2.78 F4800.0 E5381.187
G1 X54.0 Y-35.01 Z2.78 F4800.0 E5381.208
G1 X54.0 Y35.01 Z2.78 F4800.0 E5384.907
G1 X53.6 Y35.12 Z2.78 F4800.0 E5384.929
G1 F1200.0
G1 E5383.929
G1 F4800.0
M103
(</infill>)
(</nestedRing>)
(</rotation>)
(</layer>)
(<layer> 3.051 )
(<rotation> (-1+1.22464679915e-16j) )
(<nestedRing>)
(<boundaryPerimeter>)
(<boundaryPoint> X55.0 Y-36.0 Z3.051 </boundaryPoint>)
(<boundaryPoint> X55.0 Y36.0 Z3.051 </boundaryPoint>)
(<boundaryPoint> X-55.0 Y36.0 Z3.051 </boundaryPoint>)
(<boundaryPoint> X-55.0 Y-36.0 Z3.051 </boundaryPoint>)
(<loop> outer )
G1 X-54.4 Y-35.35 Z3.05 F4200.0
G1 F1200.0
G1 E5384.929
G1 F4200.0
M101
G1 X-54.4 Y-35.4 Z3.05 F4800.0 E5384.932
G1 X54.4 Y-35.4 Z3.05 F4800.0 E5390.679
G1 X54.4 Y35.4 Z3.05 F4800.0 E5394.419
G1 X-54.4 Y35.4 Z3.05 F4800.0 E5400.167
G1 X-54.4 Y-35.35 Z3.05 F4800.0 E5403.904
G1 F1200.0
G1 E5403.904
G1 F4800.0
M103
(</loop>)
(<edge> outer )
;M108 R40.0
G1 X-54.8 Y-35.35 Z3.05 F4200.0
G1 F1200.0
G1 E5403.904
G1 F4200.0
M101
G1 X-54.8 Y-35.4 Z3.05 F2400.0 E5403.907
G1 X-54.8 Y-35.8 Z3.05 F2400.0 E5403.928
G1 X54.8 Y-35.8 Z3.05 F2400.0 E5409.717
G1 X54.8 Y35.8 Z3.05 F2400.0 E5413.5
G1 X-54.8 Y35.8 Z3.05 F2400.0 E5419.289
G1 X-54.8 Y-35.35 Z3.05 F2400.0 E5423.048
G1 F1200.0
G1 E5422.048
G1 F2400.0
M103
(</edge>)
(</boundaryPerimeter>)
(<infill>)
(<infillBoundary>)
(<infillPoint> X54.4 Y-35.4 Z1.485 </infillPoint>)
(<infillPoint> X54.4 Y35.4 Z1.485 </infillPoint>)
(<infillPoint> X-54.4 Y35.4 Z1.485 </infillPoint>)
(<infillPoint> X-54.4 Y-35.4 Z1.485 </infillPoint>)
(</infillBoundary>)
;M108 R80.0
G1 X-54.12 Y-0.8 Z3.05 F4200.0
G1 F1200.0
G1 E5423.048
G1 F4200.0
M101
G1 X-54.12 Y-2.4 Z3.05 F4800.0 E5423.132
G1 X-53.14 Y-2.87 Z3.05 F4800.0 E5423.19
G1 X-52.86 Y-2.87 Z3.05 F4800.0 E5423.205
G1 X-51.14 Y-1.13 Z3.05 F4800.0 E5423.334
G1 X-50.86 Y-1.13 Z3.05 F4800.0 E5423.349
G1 X-49.14 Y-2.87 Z3.05 F4800.0 E5423.479
G1 X-48.86 Y-2.87 Z3.05 F4800.0 E5423.493
G1 X-47.14 Y-1.13 Z3.05 F4800.0 E5423.623
G1 X-46.86 Y-1.13 Z3.05 F4800.0 E5423.638
G1 X-45.14 Y-2.87 Z3.05 F4800.0 E5423.767
G1 X-44.86 Y-2.87 Z3.05 F4800.0 E5423.782
G1 X-43.14 Y-1.13 Z3.05 F4800.0 E5423.912
G1 X-42.86 Y-1.13 Z3.05 F4800.0 E5423.926
G1 X-41.14 Y-2.87 Z3.05 F4800.0 E5424.056
G1 X-40.86 Y-2.87 Z3.05 F4800.0 E5424.071
G1 X-39.14 Y-1.13 Z3.05 F4800.0 E5424.2
G1 X-38.86 Y-1.13 Z3.05 F4800.0 E5424.215
G1 X-37.14 Y-2.87 Z3.05 F4800.0 E5424.345
G1 X-36.86 Y-2.87 Z3.05 F4800.0 E5424.359
G1 X-35.14 Y-1.13 Z3.05 F4800.0 E5424.489
G1 X-34.86 Y-1.13 Z3.05 F4800.0 E5424.504
G1 X-33.14 Y-2.87 Z3.05 F4800.0 E5424.633
G1 X-32.86 Y-2.87 Z3.05 F4800.0 E5424.648
G1 X-31.14 Y-1.13 Z3.05 F4800.0 E5424.778
G1 X-30.86 Y-1.13 Z3.05 F4800.0 E5424.792
G1 X-29.14 Y-2.87 Z3.05 F4800.0 E5424.922
G1 X-28.86 Y-2.87 Z3.05 F4800.0 E5424.937
G1 X-27.14 Y-1.13 Z3.05 F4800.0 E5425.066
G1 X-26.86 Y-1.13 Z3.05 F4800.0 E5425.081
G1 X-25.14 Y-2.87 Z3.05 F4800.0 E5425.211
G1 X-24.86 Y-2.87 Z3.05 F4800.0 E5425.225
G1 X-23.14 Y-1.13 Z3.05 F4800.0 E5425.355
G1 X-22.86 Y-1.13 Z3.05 F4800.0 E5425.37
G1 X-21.14 Y-2.87 Z3.05 F4800.0 E5425.499
G1 X-20.86 Y-2.87 Z3.05 F4800.0 E5425.514
G1 X-19.14 Y-1.13 Z3.05 F4800.0 E5425.644
G1 X-18.86 Y-1.13 Z3.05 F4800.0 E5425.658
G1 X-17.14 Y-2.87 Z3.05 F4800.0 E5425.788
G1 X-16.86 Y-2.87 Z3.05 F4800.0 E5425.803
G1 X-15.14 Y-1.13 Z3.05 F4800.0 E5425.932
G1 X-14.86 Y-1.13 Z3.05 F4800.0 E5425.947
G1 X-13.14 Y-2.87 Z3.05 F4800.0 E5426.077
G1 X-12.86 Y-2.87 Z3.05 F4800.0 E5426.091
G1 X-11.14 Y-1.13 Z3.05 F4800.0 E5426.221
G1 X-10.86 Y-1.13 Z3.05 F4800.0 E5426.236
G1 X-9.14 Y-2.87 Z3.05 F4800.0 E5426.365
G1 X-8.86 Y-2.87 Z3.05 F4800.0 E5426.38
G1 X-7.14 Y-1.13 Z3.05 F4800.0 E5426.51
G1 X-6.86 Y-1.13 Z3.05 F4800.0 E5426.524
G1 X-5.14 Y-2.87 Z3.05 F4800.0 E5426.654
G1 X-4.86 Y-2.87 Z3.05 F4800.0 E5426.669
G1 X-3.14 Y-1.13 Z3.05 F4800.0 E5426.798
G1 X-2.86 Y-1.13 Z3.05 F4800.0 E5426.813
G1 X-1.14 Y-2.87 Z3.05 F4800.0 E5426.943
G1 X-0.86 Y-2.87 Z3.05 F4800.0 E5426.957
G1 X0.86 Y-1.13 Z3.05 F4800.0 E5427.087
G1 X1.14 Y-1.13 Z3.05 F4800.0 E5427.102
G1 X2.86 Y-2.87 Z3.05 F4800.0 E5427.231
G1 X3.14 Y-2.87 Z3.05 F4800.0 E5427.246
G1 X4.86 Y-1.13 Z3.05 F4800.0 E5427.376
G1 X5.14 Y-1.13 Z3.05 F4800.0 E5427.39
G1 X6.86 Y-2.87 Z3.05 F4800.0 E5427.52
G1 X7.14 Y-2.87 Z3.05 F4800.0 E5427.535
G1 X8.86 Y-1.13 Z3.05 F4800.0 E5427.664
G1 X9.14 Y-1.13 Z3.05 F4800.0 E5427.679
G1 X10.86 Y-2.87 Z3.05 F4800.0 E5427.809
G1 X11.14 Y-2.87 Z3.05 F4800.0 E5427.823
G1 X12.86 Y-1.13 Z3.05 F4800.0 E5427.953
G1 X13.14 Y-1.13 Z3.05 F4800.0 E5427.968
G1 X14.86 Y-2.87 Z3.05 F4800.0 E5428.097
G1 X15.14 Y-2.87 Z3.05 F4800.0 E5428.112
G1 X16.86 Y-1.13 Z3.05 F4800.0 E5428.242
G1 X17.14 Y-1.13 Z3.05 F4800.0 E5428.256
G1 X18.86 Y-2.87 Z3.05 F4800.0 E5428.386
G1 X19.14 Y-2.87 Z3.05 F4800.0 E5428.401
G1 X20.86 Y-1.13 Z3.05 F4800.0 E5428.53
G1 X21.14 Y-1.13 Z3.05 F4800.0 E5428.545
G1 X22.86 Y-2.87 Z3.05 F4800.0 E5428.675
G1 X23.14 Y-2.87 Z3.05 F4800.0 E5428.689
G1 X24.86 Y-1.13 Z3.05 F4800.0 E5428.819
G1 X25.14 Y-1.13 Z3.05 F4800.0 E5428.834
G1 X26.86 Y-2.87 Z3.05 F4800.0 E5428.963
G1 X27.14 Y-2.87 Z3.05 F4800.0 E5428.978
G1 X28.86 Y-1.13 Z3.05 F4800.0 E5429.108
G1 X29.14 Y-1.13 Z3.05 F4800.0 E5429.122
G1 X30.86 Y-2.87 Z3.05 F4800.0 E5429.252
G1 X31.14 Y-2.87 Z3.05 F4800.0 E5429.267
G1 X32.86 Y-1.13 Z3.05 F4800.0 E5429.396
G1 X33.14 Y-1.13 Z3.05 F4800.0 E5429.411
G1 X34.86 Y-2.87 Z3.05 F4800.0 E5429.541
G1 X35.14 Y-2.87 Z3.05 F4800.0 E5429.555
G1 X36.86 Y-1.13 Z3.05 F4800.0 E5429.685
G1 X37.14 Y-1.13 Z3.05 F4800.0 E5429.7
G1 X38.86 Y-2.87 Z3.05 F4800.0 E5429.829
G1 X39.14 Y-2.87 Z3.05 F4800.0 E5429.844
G1 X40.86 Y-1.13 Z3.05 F4800.0 E5429.974
G1 X41.14 Y-1.13 Z3.05 F4800.0 E5429.988
G1 X42.86 Y-2.87 Z3.05 F4800.0 E5430.118
G1 X43.14 Y-2.87 Z3.05 F4800.0 E5430.133
G1 X44.86 Y-1.13 Z3.05 F4800.0 E5430.262
G1 X45.14 Y-1.13 Z3.05 F4800.0 E5430.277
G1 X46.86 Y-2.87 Z3.05 F4800.0 E5430.407
G1 X47.14 Y-2.87 Z3.05 F4800.0 E5430.421
G1 X48.86 Y-1.13 Z3.05 F4800.0 E5430.551
G1 X49.14 Y-1.13 Z3.05 F4800.0 E5430.566
G1 X50.86 Y-2.87 Z3.05 F4800.0 E5430.695
G1 X51.14 Y-2.87 Z3.05 F4800.0 E5430.71
G1 X54.12 Y-0.8 Z3.05 F4800.0 E5430.902
G1 X54.12 Y-4.4 Z3.05 F4800.0 E5431.092
G1 X51.14 Y-3.13 Z3.05 F4800.0 E5431.263
G1 X50.86 Y-3.13 Z3.05 F4800.0 E5431.278
G1 X49.14 Y-4.87 Z3.05 F4800.0 E5431.408
G1 X48.86 Y-4.87 Z3.05 F4800.0 E5431.422
G1 X47.14 Y-3.13 Z3.05 F4800.0 E5431.552
G1 X46.86 Y-3.13 Z3.05 F4800.0 E5431.567
G1 X45.14 Y-4.87 Z3.05 F4800.0 E5431.696
G1 X44.86 Y-4.87 Z3.05 F4800.0 E5431.711
G1 X43.14 Y-3.13 Z3.05 F4800.0 E5431.841
G1 X42.86 Y-3.13 Z3.05 F4800.0 E5431.855
G1 X41.14 Y-4.87 Z3.05 F4800.0 E5431.985
G1 X40.86 Y-4.87 Z3.05 F4800.0 E5432.0
G1 X39.14 Y-3.13 Z3.05 F4800.0 E5432.129
G1 X38.86 Y-3.13 Z3.05 F4800.0 E5432.144
G1 X37.14 Y-4.87 Z3.05 F4800.0 E5432.274
G1 X36.86 Y-4.87 Z3.05 F4800.0 E5432.288
G1 X35.14 Y-3.13 Z3.05 F4800.0 E5432.418
G1 X34.86 Y-3.13 Z3.05 F4800.0 E5432.433
G1 X33.14 Y-4.87 Z3.05 F4800.0 E5432.562
G1 X32.86 Y-4.87 Z3.05 F4800.0 E5432.577
G1 X31.14 Y-3.13 Z3.05 F4800.0 E5432.707
G1 X30.86 Y-3.13 Z3.05 F4800.0 E5432.721
G1 X29.14 Y-4.87 Z3.05 F4800.0 E5432.851
G1 X28.86 Y-4.87 Z3.05 F4800.0 E5432.866
G1 X27.14 Y-3.13 Z3.05 F4800.0 E5432.995
G1 X26.86 Y-3.13 Z3.05 F4800.0 E5433.01
G1 X25.14 Y-4.87 Z3.05 F4800.0 E5433.14
G1 X24.86 Y-4.87 Z3.05 F4800.0 E5433.154
G1 X23.14 Y-3.13 Z3.05 F4800.0 E5433.284
G1 X22.86 Y-3.13 Z3.05 F4800.0 E5433.299
G1 X21.14 Y-4.87 Z3.05 F4800.0 E5433.428
G1 X20.86 Y-4.87 Z3.05 F4800.0 E5433.443
G1 X19.14 Y-3.13 Z3.05 F4800.0 E5433.573
G1 X18.86 Y-3.13 Z3.05 F4800.0 E5433.587
G1 X17.14 Y-4.87 Z3.05 F4800.0 E5433.717
G1 X16.86 Y-4.87 Z3.05 F4800.0 E5433.732
G1 X15.14 Y-3.13 Z3.05 F4800.0 E5433.861
G1 X14.86 Y-3.13 Z3.05 F4800.0 E5433.876
G1 X13.14 Y-4.87 Z3.05 F4800.0 E5434.006
G1 X12.86 Y-4.87 Z3.05 F4800.0 E5434.02
G1 X11.14 Y-3.13 Z3.05 F4800.0 E5434.15
G1 X10.86 Y-3.13 Z3.05 F4800.0 E5434.165
G1 X9.14 Y-4.87 Z3.05 F4800.0 E5434.294
G1 X8.86 Y-4.87 Z3.05 F4800.0 E5434.309
G1 X7.14 Y-3.13 Z3.05 F4800.0 E5434.439
G1 X6.86 Y-3.13 Z3.05 F4800.0 E5434.453
G1 X5.14 Y-4.87 Z3.05 F4800.0 E5434.583
G1 X4.86 Y-4.87 Z3.05 F4800.0 E5434.598
G1 X3.14 Y-3.13 Z3.05 F4800.0 E5434.727
G1 X2.86 Y-3.13 Z3.05 F4800.0 E5434.742
G1 X1.14 Y-4.87 Z3.05 F4800.0 E5434.872
G1 X0.86 Y-4.87 Z3.05 F4800.0 E5434.886
G1 X-0.86 Y-3.13 Z3.05 F4800.0 E5435.016
G1 X-1.14 Y-3.13 Z3.05 F4800.0 E5435.031
G1 X-2.86 Y-4.87 Z3.05 F4800.0 E5435.16
G1 X-3.14 Y-4.87 Z3.05 F4800.0 E5435.175
G1 X-4.86 Y-3.13 Z3.05 F4800.0 E5435.305
G1 X-5.14 Y-3.13 Z3.05 F4800.0 E5435.319
G1 X-6.86 Y-4.87 Z3.05 F4800.0 E5435.449
G1 X-7.14 Y-4.87 Z3.05 F4800.0 E5435.464
G1 X-8.86 Y-3.13 Z3.05 F4800.0 E5435.593
G1 X-9.14 Y-3.13 Z3.05 F4800.0 E5435.608
G1 X-10.86 Y-4.87 Z3.05 F4800.0 E5435.738
G1 X-11.14 Y-4.87 Z3.05 F4800.0 E5435.752
G1 X-12.86 Y-3.13 Z3.05 F4800.0 E5435.882
G1 X-13.14 Y-3.13 Z3.05 F4800.0 E5435.897
G1 X-14.86 Y-4.87 Z3.05 F4800.0 E5436.026
G1 X-15.14 Y-4.87 Z3.05 F4800.0 E5436.041
G1 X-16.86 Y-3.13 Z3.05 F4800.0 E5436.171
G1 X-17.14 Y-3.13 Z3.05 F4800.0 E5436.185
G1 X-18.86 Y-4.87 Z3.05 F4800.0 E5436.315
G1 X-19.14 Y-4.87 Z3.05 F4800.0 E5436.33
G1 X-20.86 Y-3.13 Z3.05 F4800.0 E5436.459
G1 X-21.14 Y-3.13 Z3.05 F4800.0 E5436.474
G1 X-22.86 Y-4.87 Z3.05 F4800.0 E5436.604
G1 X-23.14 Y-4.87 Z3.05 F4800.0 E5436.618
G1 X-24.86 Y-3.13 Z3.05 F4800.0 E5436.748
G1 X-25.14 Y-3.13 Z3.05 F4800.0 E5436.763
G1 X-26.86 Y-4.87 Z3.05 F4800.0 E5436.892
G1 X-27.14 Y-4.87 Z3.05 F4800.0 E5436.907
G1 X-28.86 Y-3.13 Z3.05 F4800.0 E5437.037
G1 X-29.14 Y-3.13 Z3.05 F4800.0 E5437.051
G1 X-30.86 Y-4.87 Z3.05 F4800.0 E5437.181
G1 X-31.14 Y-4.87 Z3.05 F4800.0 E5437.196
G1 X-32.86 Y-3.13 Z3.05 F4800.0 E5437.325
G1 X-33.14 Y-3.13 Z3.05 F4800.0 E5437.34
G1 X-34.86 Y-4.87 Z3.05 F4800.0 E5437.47
G1 X-35.14 Y-4.87 Z3.05 F4800.0 E5437.484
G1 X-36.86 Y-3.13 Z3.05 F4800.0 E5437.614
G1 X-37.14 Y-3.13 Z3.05 F4800.0 E5437.629
G1 X-38.86 Y-4.87 Z3.05 F4800.0 E5437.758
G1 X-39.14 Y-4.87 Z3.05 F4800.0 E5437.773
G1 X-40.86 Y-3.13 Z3.05 F4800.0 E5437.903
G1 X-41.14 Y-3.13 Z3.05 F4800.0 E5437.917
G1 X-42.86 Y-4.87 Z3.05 F4800.0 E5438.047
G1 X-43.14 Y-4.87 Z3.05 F4800.0 E5438.062
G1 X-44.86 Y-3.13 Z3.05 F4800.0 E5438.191
G1 X-45.14 Y-3.13 Z3.05 F4800.0 E5438.206
G1 X-46.86 Y-4.87 Z3.05 F4800.0 E5438.336
G1 X-47.14 Y-4.87 Z3.05 F4800.0 E5438.35
G1 X-48.86 Y-3.13 Z3.05 F4800.0 E5438.48
G1 X-49.14 Y-3.13 Z3.05 F4800.0 E5438.495
G1 X-50.86 Y-4.87 Z3.05 F4800.0 E5438.624
G1 X-51.14 Y-4.87 Z3.05 F4800.0 E5438.639
G1 X-52.86 Y-3.13 Z3.05 F4800.0 E5438.769
G1 X-53.14 Y-3.13 Z3.05 F4800.0 E5438.783
G1 X-54.12 Y-2.8 Z3.05 F4800.0 E5438.838
G1 X-54.12 Y-6.4 Z3.05 F4800.0 E5439.028
G1 X-53.14 Y-6.87 Z3.05 F4800.0 E5439.086
G1 X-52.86 Y-6.87 Z3.05 F4800.0 E5439.1
G1 X-51.14 Y-5.13 Z3.05 F4800.0 E5439.23
G1 X-50.86 Y-5.13 Z3.05 F4800.0 E5439.245
G1 X-49.14 Y-6.87 Z3.05 F4800.0 E5439.374
G1 X-48.86 Y-6.87 Z3.05 F4800.0 E5439.389
G1 X-47.14 Y-5.13 Z3.05 F4800.0 E5439.519
G1 X-46.86 Y-5.13 Z3.05 F4800.0 E5439.533
G1 X-45.14 Y-6.87 Z3.05 F4800.0 E5439.663
G1 X-44.86 Y-6.87 Z3.05 F4800.0 E5439.678
G1 X-43.14 Y-5.13 Z3.05 F4800.0 E5439.807
G1 X-42.86 Y-5.13 Z3.05 F4800.0 E5439.822
G1 X-41.14 Y-6.87 Z3.05 F4800.0 E5439.952
G1 X-40.86 Y-6.87 Z3.05 F4800.0 E5439.966
G1 X-39.14 Y-5.13 Z3.05 F4800.0 E5440.096
G1 X-38.86 Y-5.13 Z3.05 F4800.0 E5440.111
G1 X-37.14 Y-6.87 Z3.05 F4800.0 E5440.24
G1 X-36.86 Y-6.87 Z3.05 F4800.0 E5440.255
G1 X-35.14 Y-5.13 Z3.05 F4800.0 E5440.385
G1 X-34.86 Y-5.13 Z3.05 F4800.0 E5440.399
G1 X-33.14 Y-6.87 Z3.05 F4800.0 E5440.529
G1 X-32.86 Y-6.87 Z3.05 F4800.0 E5440.544
G1 X-31.14 Y-5.13 Z3.05 F4800.0 E5440.673
G1 X-30.86 Y-5.13 Z3.05 F4800.0 E5440.688
G1 X-29.14 Y-6.87 Z3.05 F4800.0 E5440.818
G1 X-28.86 Y-6.87 Z3.05 F4800.0 E5440.832
G1 X-27.14 Y-5.13 Z3.05 F4800.0 E5440.962
G1 X-26.86 Y-5.13 Z3.05 F4800.0 E5440.977
G1 X-25.14 Y-6.87 Z3.05 F4800.0 E5441.106
G1 X-24.86 Y-6.87 Z3.05 F4800.0 E5441.121
G1 X-23.14 Y-5.13 Z3.05 F4800.0 E5441.251
G1 X-22.86 Y-5.13 Z3.05 F4800.0 E5441.265
G1 X-21.14 Y-6.87 Z3.05 F4800.0 E5441.395
G1 X-20.86 Y-6.87 Z3.05 F4800.0 E5441.41
G1 X-19.14 Y-5.13 Z3.05 F4800.0 E5441.539
G1 X-18.86 Y-5.13 Z3.05 F4800.0 E5441.554
G1 X-17.14 Y-6.87 Z3.05 F4800.0 E5441.684
G1 X-16.86 Y-6.87 Z3.05 F4800.0 E5441.698
G1 X-15.14 Y-5.13 Z3.05 F4800.0 E5441.828
G1 X-14.86 Y-5.13 Z3.05 F4800.0 E5441.843
G1 X-13.14 Y-6.87 Z3.05 F4800.0 E5441.972
G1 X-12.86 Y-6.87 Z3.05 F4800.0 E5441.987
G1 X-11.14 Y-5.13 Z3.05 F4800.0 E5442.117
G1 X-10.86 Y-5.13 Z3.05 F4800.0 E5442.131
G1 X-9.14 Y-6.87 Z3.05 F4800.0 E5442.261
G1 X-8.86 Y-6.87 Z3.05 F4800.0 E5442.276
G1 X-7.14 Y-5.13 Z3.05 F4800.0 E5442.405
G1 X-6.86 Y-5.13 Z3.05 F4800.0 E5442.42
G1 X-5.14 Y-6.87 Z3.05 F4800.0 E5442.55
G1 X-4.86 Y-6.87 Z3.05 F4800.0 E5442.564
G1 X-3.14 Y-5.13 Z3.05 F4800.0 E5442.694
G1 X-2.86 Y-5.13 Z3.05 F4800.0 E5442.709
G1 X-1.14 Y-6.87 Z3.05 F4800.0 E5442.838
G1 X-0.86 Y-6.87 Z3.05 F4800.0 E5442.853
G1 X0.86 Y-5.13 Z3.05 F4800.0 E5442.983
G1 X1.14 Y-5.13 Z3.05 F4800.0 E5442.997
G1 X2.86 Y-6.87 Z3.05 F4800.0 E5443.127
G1 X3.14 Y-6.87 Z3.05 F4800.0 E5443.142
G1 X4.86 Y-5.13 Z3.05 F4800.0 E5443.271
G1 X5.14 Y-5.13 Z3.05 F4800.0 E5443.286
G1 X6.86 Y-6.87 Z3.05 F4800.0 E5443.416
G1 X7.14 Y-6.87 Z3.05 F4800.0 E5443.43
G1 X8.86 Y-5.13 Z3.05 F4800.0 E5443.56
G1 X9.14 Y-5.13 Z3.05 F4800.0 E5443.575
G1 X10.86 Y-6.87 Z3.05 F4800.0 E5443.704
G1 X11.14 Y-6.87 Z3.05 F4800.0 E5443.719
G1 X12.86 Y-5.13 Z3.05 F4800.0 E5443.849
G1 X13.14 Y-5.13 Z3.05 F4800.0 E5443.863
G1 X14.86 Y-6.87 Z3.05 F4800.0 E5443.993
G1 X15.14 Y-6.87 Z3.05 F4800.0 E5444.008
G1 X16.86 Y-5.13 Z3.05 F4800.0 E5444.137
G1 X17.14 Y-5.13 Z3.05 F4800.0 E5444.152
G1 X18.86 Y-6.87 Z3.05 F4800.0 E5444.282
G1 X19.14 Y-6.87 Z3.05 F4800.0 E5444.296
G1 X20.86 Y-5.13 Z3.05 F4800.0 E5444.426
G1 X21.14 Y-5.13 Z3.05 F4800.0 E5444.441
G1 X22.86 Y-6.87 Z3.05 F4800.0 E5444.57
G1 X23.14 Y-6.87 Z3.05 F4800.0 E5444.585
G1 X24.86 Y-5.13 Z3.05 F4800.0 E5444.715
G1 X25.14 Y-5.13 Z3.05 F4800.0 E5444.729
G1 X26.86 Y-6.87 Z3.05 F4800.0 E5444.859
G1 X27.14 Y-6.87 Z3.05 F4800.0 E5444.874
G1 X28.86 Y-5.13 Z3.05 F4800.0 E5445.003
G1 X29.14 Y-5.13 Z3.05 F4800.0 E5445.018
G1 X30.86 Y-6.87 Z3.05 F4800.0 E5445.148
G1 X31.14 Y-6.87 Z3.05 F4800.0 E5445.162
G1 X32.86 Y-5.13 Z3.05 F4800.0 E5445.292
G1 X33.14 Y-5.13 Z3.05 F4800.0 E5445.307
G1 X34.86 Y-6.87 Z3.05 F4800.0 E5445.436
G1 X35.14 Y-6.87 Z3.05 F4800.0 E5445.451
G1 X36.86 Y-5.13 Z3.05 F4800.0 E5445.581
G1 X37.14 Y-5.13 Z3.05 F4800.0 E5445.596
G1 X38.86 Y-6.87 Z3.05 F4800.0 E5445.725
G1 X39.14 Y-6.87 Z3.05 F4800.0 E5445.74
G1 X40.86 Y-5.13 Z3.05 F4800.0 E5445.869
G1 X41.14 Y-5.13 Z3.05 F4800.0 E5445.884
G1 X42.86 Y-6.87 Z3.05 F4800.0 E5446.014
G1 X43.14 Y-6.87 Z3.05 F4800.0 E5446.029
G1 X44.86 Y-5.13 Z3.05 F4800.0 E5446.158
G1 X45.14 Y-5.13 Z3.05 F4800.0 E5446.173
G1 X46.86 Y-6.87 Z3.05 F4800.0 E5446.302
G1 X47.14 Y-6.87 Z3.05 F4800.0 E5446.317
G1 X48.86 Y-5.13 Z3.05 F4800.0 E5446.447
G1 X49.14 Y-5.13 Z3.05 F4800.0 E5446.462
G1 X50.86 Y-6.87 Z3.05 F4800.0 E5446.591
G1 X51.14 Y-6.87 Z3.05 F4800.0 E5446.606
G1 X54.12 Y-4.8 Z3.05 F4800.0 E5446.798
G1 X54.12 Y-8.4 Z3.05 F4800.0 E5446.988
G1 X51.14 Y-7.13 Z3.05 F4800.0 E5447.159
G1 X50.86 Y-7.13 Z3.05 F4800.0 E5447.174
G1 X49.14 Y-8.87 Z3.05 F4800.0 E5447.303
G1 X48.86 Y-8.87 Z3.05 F4800.0 E5447.318
G1 X47.14 Y-7.13 Z3.05 F4800.0 E5447.448
G1 X46.86 Y-7.13 Z3.05 F4800.0 E5447.462
G1 X45.14 Y-8.87 Z3.05 F4800.0 E5447.592
G1 X44.86 Y-8.87 Z3.05 F4800.0 E5447.607
G1 X43.14 Y-7.13 Z3.05 F4800.0 E5447.736
G1 X42.86 Y-7.13 Z3.05 F4800.0 E5447.751
G1 X41.14 Y-8.87 Z3.05 F4800.0 E5447.881
G1 X40.86 Y-8.87 Z3.05 F4800.0 E5447.895
G1 X39.14 Y-7.13 Z3.05 F4800.0 E5448.025
G1 X38.86 Y-7.13 Z3.05 F4800.0 E5448.04
G1 X37.14 Y-8.87 Z3.05 F4800.0 E5448.169
G1 X36.86 Y-8.87 Z3.05 F4800.0 E5448.184
G1 X35.14 Y-7.13 Z3.05 F4800.0 E5448.314
G1 X34.86 Y-7.13 Z3.05 F4800.0 E5448.328
G1 X33.14 Y-8.87 Z3.05 F4800.0 E5448.458
G1 X32.86 Y-8.87 Z3.05 F4800.0 E5448.473
G1 X31.14 Y-7.13 Z3.05 F4800.0 E5448.602
G1 X30.86 Y-7.13 Z3.05 F4800.0 E5448.617
G1 X29.14 Y-8.87 Z3.05 F4800.0 E5448.747
G1 X28.86 Y-8.87 Z3.05 F4800.0 E5448.761
G1 X27.14 Y-7.13 Z3.05 F4800.0 E5448.891
G1 X26.86 Y-7.13 Z3.05 F4800.0 E5448.906
G1 X25.14 Y-8.87 Z3.05 F4800.0 E5449.035
G1 X24.86 Y-8.87 Z3.05 F4800.0 E5449.05
G1 X23.14 Y-7.13 Z3.05 F4800.0 E5449.18
G1 X22.86 Y-7.13 Z3.05 F4800.0 E5449.194
G1 X21.14 Y-8.87 Z3.05 F4800.0 E5449.324
G1 X20.86 Y-8.87 Z3.05 F4800.0 E5449.339
G1 X19.14 Y-7.13 Z3.05 F4800.0 E5449.468
G1 X18.86 Y-7.13 Z3.05 F4800.0 E5449.483
G1 X17.14 Y-8.87 Z3.05 F4800.0 E5449.613
G1 X16.86 Y-8.87 Z3.05 F4800.0 E5449.627
G1 X15.14 Y-7.13 Z3.05 F4800.0 E5449.757
G1 X14.86 Y-7.13 Z3.05 F4800.0 E5449.772
G1 X13.14 Y-8.87 Z3.05 F4800.0 E5449.901
G1 X12.86 Y-8.87 Z3.05 F4800.0 E5449.916
G1 X11.14 Y-7.13 Z3.05 F4800.0 E5450.046
G1 X10.86 Y-7.13 Z3.05 F4800.0 E5450.06
G1 X9.14 Y-8.87 Z3.05 F4800.0 E5450.19
G1 X8.86 Y-8.87 Z3.05 F4800.0 E5450.205
G1 X7.14 Y-7.13 Z3.05 F4800.0 E5450.334
G1 X6.86 Y-7.13 Z3.05 F4800.0 E5450.349
G1 X5.14 Y-8.87 Z3.05 F4800.0 E5450.479
G1 X4.86 Y-8.87 Z3.05 F4800.0 E5450.494
G1 X3.14 Y-7.13 Z3.05 F4800.0 E5450.623
G1 X2.86 Y-7.13 Z3.05 F4800.0 E5450.638
G1 X1.14 Y-8.87 Z3.05 F4800.0 E5450.767
G1 X0.86 Y-8.87 Z3.05 F4800.0 E5450.782
G1 X-0.86 Y-7.13 Z3.05 F4800.0 E5450.912
G1 X-1.14 Y-7.13 Z3.05 F4800.0 E5450.927
G1 X-2.86 Y-8.87 Z3.05 F4800.0 E5451.056
G1 X-3.14 Y-8.87 Z3.05 F4800.0 E5451.071
G1 X-4.86 Y-7.13 Z3.05 F4800.0 E5451.2
G1 X-5.14 Y-7.13 Z3.05 F4800.0 E5451.215
G1 X-6.86 Y-8.87 Z3.05 F4800.0 E5451.345
G1 X-7.14 Y-8.87 Z3.05 F4800.0 E5451.36
G1 X-8.86 Y-7.13 Z3.05 F4800.0 E5451.489
G1 X-9.14 Y-7.13 Z3.05 F4800.0 E5451.504
G1 X-10.86 Y-8.87 Z3.05 F4800.0 E5451.633
G1 X-11.14 Y-8.87 Z3.05 F4800.0 E5451.648
G1 X-12.86 Y-7.13 Z3.05 F4800.0 E5451.778
G1 X-13.14 Y-7.13 Z3.05 F4800.0 E5451.793
G1 X-14.86 Y-8.87 Z3.05 F4800.0 E5451.922
G1 X-15.14 Y-8.87 Z3.05 F4800.0 E5451.937
G1 X-16.86 Y-7.13 Z3.05 F4800.0 E5452.066
G1 X-17.14 Y-7.13 Z3.05 F4800.0 E5452.081
G1 X-18.86 Y-8.87 Z3.05 F4800.0 E5452.211
G1 X-19.14 Y-8.87 Z3.05 F4800.0 E5452.226
G1 X-20.86 Y-7.13 Z3.05 F4800.0 E5452.355
G1 X-21.14 Y-7.13 Z3.05 F4800.0 E5452.37
G1 X-22.86 Y-8.87 Z3.05 F4800.0 E5452.499
G1 X-23.14 Y-8.87 Z3.05 F4800.0 E5452.514
G1 X-24.86 Y-7.13 Z3.05 F4800.0 E5452.644
G1 X-25.14 Y-7.13 Z3.05 F4800.0 E5452.659
G1 X-26.86 Y-8.87 Z3.05 F4800.0 E5452.788
G1 X-27.14 Y-8.87 Z3.05 F4800.0 E5452.803
G1 X-28.86 Y-7.13 Z3.05 F4800.0 E5452.932
G1 X-29.14 Y-7.13 Z3.05 F4800.0 E5452.947
G1 X-30.86 Y-8.87 Z3.05 F4800.0 E5453.077
G1 X-31.14 Y-8.87 Z3.05 F4800.0 E5453.092
G1 X-32.86 Y-7.13 Z3.05 F4800.0 E5453.221
G1 X-33.14 Y-7.13 Z3.05 F4800.0 E5453.236
G1 X-34.86 Y-8.87 Z3.05 F4800.0 E5453.365
G1 X-35.14 Y-8.87 Z3.05 F4800.0 E5453.38
G1 X-36.86 Y-7.13 Z3.05 F4800.0 E5453.51
G1 X-37.14 Y-7.13 Z3.05 F4800.0 E5453.525
G1 X-38.86 Y-8.87 Z3.05 F4800.0 E5453.654
G1 X-39.14 Y-8.87 Z3.05 F4800.0 E5453.669
G1 X-40.86 Y-7.13 Z3.05 F4800.0 E5453.798
G1 X-41.14 Y-7.13 Z3.05 F4800.0 E5453.813
G1 X-42.86 Y-8.87 Z3.05 F4800.0 E5453.943
G1 X-43.14 Y-8.87 Z3.05 F4800.0 E5453.958
G1 X-44.86 Y-7.13 Z3.05 F4800.0 E5454.087
G1 X-45.14 Y-7.13 Z3.05 F4800.0 E5454.102
G1 X-46.86 Y-8.87 Z3.05 F4800.0 E5454.231
G1 X-47.14 Y-8.87 Z3.05 F4800.0 E5454.246
G1 X-48.86 Y-7.13 Z3.05 F4800.0 E5454.376
G1 X-49.14 Y-7.13 Z3.05 F4800.0 E5454.391
G1 X-50.86 Y-8.87 Z3.05 F4800.0 E5454.52
G1 X-51.14 Y-8.87 Z3.05 F4800.0 E5454.535
G1 X-52.86 Y-7.13 Z3.05 F4800.0 E5454.664
G1 X-53.14 Y-7.13 Z3.05 F4800.0 E5454.679
G1 X-54.12 Y-6.8 Z3.05 F4800.0 E5454.734
G1 X-54.12 Y-10.4 Z3.05 F4800.0 E5454.924
G1 X-53.14 Y-10.87 Z3.05 F4800.0 E5454.981
G1 X-52.86 Y-10.87 Z3.05 F4800.0 E5454.996
G1 X-51.14 Y-9.13 Z3.05 F4800.0 E5455.126
G1 X-50.86 Y-9.13 Z3.05 F4800.0 E5455.141
G1 X-49.14 Y-10.87 Z3.05 F4800.0 E5455.27
G1 X-48.86 Y-10.87 Z3.05 F4800.0 E5455.285
G1 X-47.14 Y-9.13 Z3.05 F4800.0 E5455.414
G1 X-46.86 Y-9.13 Z3.05 F4800.0 E5455.429
G1 X-45.14 Y-10.87 Z3.05 F4800.0 E5455.559
G1 X-44.86 Y-10.87 Z3.05 F4800.0 E5455.574
G1 X-43.14 Y-9.13 Z3.05 F4800.0 E5455.703
G1 X-42.86 Y-9.13 Z3.05 F4800.0 E5455.718
G1 X-41.14 Y-10.87 Z3.05 F4800.0 E5455.847
G1 X-40.86 Y-10.87 Z3.05 F4800.0 E5455.862
G1 X-39.14 Y-9.13 Z3.05 F4800.0 E5455.992
G1 X-38.86 Y-9.13 Z3.05 F4800.0 E5456.007
G1 X-37.14 Y-10.87 Z3.05 F4800.0 E5456.136
G1 X-36.86 Y-10.87 Z3.05 F4800.0 E5456.151
G1 X-35.14 Y-9.13 Z3.05 F4800.0 E5456.28
G1 X-34.86 Y-9.13 Z3.05 F4800.0 E5456.295
G1 X-33.14 Y-10.87 Z3.05 F4800.0 E5456.425
G1 X-32.86 Y-10.87 Z3.05 F4800.0 E5456.44
G1 X-31.14 Y-9.13 Z3.05 F4800.0 E5456.569
G1 X-30.86 Y-9.13 Z3.05 F4800.0 E5456.584
G1 X-29.14 Y-10.87 Z3.05 F4800.0 E5456.713
G1 X-28.86 Y-10.87 Z3.05 F4800.0 E5456.728
G1 X-27.14 Y-9.13 Z3.05 F4800.0 E5456.858
G1 X-26.86 Y-9.13 Z3.05 F4800.0 E5456.873
G1 X-25.14 Y-10.87 Z3.05 F4800.0 E5457.002
G1 X-24.86 Y-10.87 Z3.05 F4800.0 E5457.017
G1 X-23.14 Y-9.13 Z3.05 F4800.0 E5457.146
G1 X-22.86 Y-9.13 Z3.05 F4800.0 E5457.161
G1 X-21.14 Y-10.87 Z3.05 F4800.0 E5457.291
G1 X-20.86 Y-10.87 Z3.05 F4800.0 E5457.306
G1 X-19.14 Y-9.13 Z3.05 F4800.0 E5457.435
G1 X-18.86 Y-9.13 Z3.05 F4800.0 E5457.45
G1 X-17.14 Y-10.87 Z3.05 F4800.0 E5457.579
G1 X-16.86 Y-10.87 Z3.05 F4800.0 E5457.594
G1 X-15.14 Y-9.13 Z3.05 F4800.0 E5457.724
G1 X-14.86 Y-9.13 Z3.05 F4800.0 E5457.739
G1 X-13.14 Y-10.87 Z3.05 F4800.0 E5457.868
G1 X-12.86 Y-10.87 Z3.05 F4800.0 E5457.883
G1 X-11.14 Y-9.13 Z3.05 F4800.0 E5458.012
G1 X-10.86 Y-9.13 Z3.05 F4800.0 E5458.027
G1 X-9.14 Y-10.87 Z3.05 F4800.0 E5458.157
G1 X-8.86 Y-10.87 Z3.05 F4800.0 E5458.172
G1 X-7.14 Y-9.13 Z3.05 F4800.0 E5458.301
G1 X-6.86 Y-9.13 Z3.05 F4800.0 E5458.316
G1 X-5.14 Y-10.87 Z3.05 F4800.0 E5458.445
G1 X-4.86 Y-10.87 Z3.05 F4800.0 E5458.46
G1 X-3.14 Y-9.13 Z3.05 F4800.0 E5458.59
G1 X-2.86 Y-9.13 Z3.05 F4800.0 E5458.605
G1 X-1.14 Y-10.87 Z3.05 F4800.0 E5458.734
G1 X-0.86 Y-10.87 Z3.05 F4800.0 E5458.749
G1 X0.86 Y-9.13 Z3.05 F4800.0 E5458.878
G1 X1.14 Y-9.13 Z3.05 F4800.0 E5458.893
G1 X2.86 Y-10.87 Z3.05 F4800.0 E5459.023
G1 X3.14 Y-10.87 Z3.05 F4800.0 E5459.038
G1 X4.86 Y-9.13 Z3.05 F4800.0 E5459.167
G1 X5.14 Y-9.13 Z3.05 F4800.0 E5459.182
G1 X6.86 Y-10.87 Z3.05 F4800.0 E5459.311
G1 X7.14 Y-10.87 Z3.05 F4800.0 E5459.326
G1 X8.86 Y-9.13 Z3.05 F4800.0 E5459.456
G1 X9.14 Y-9.13 Z3.05 F4800.0 E5459.471
G1 X10.86 Y-10.87 Z3.05 F4800.0 E5459.6
G1 X11.14 Y-10.87 Z3.05 F4800.0 E5459.615
G1 X12.86 Y-9.13 Z3.05 F4800.0 E5459.744
G1 X13.14 Y-9.13 Z3.05 F4800.0 E5459.759
G1 X14.86 Y-10.87 Z3.05 F4800.0 E5459.889
G1 X15.14 Y-10.87 Z3.05 F4800.0 E5459.904
G1 X16.86 Y-9.13 Z3.05 F4800.0 E5460.033
G1 X17.14 Y-9.13 Z3.05 F4800.0 E5460.048
G1 X18.86 Y-10.87 Z3.05 F4800.0 E5460.178
G1 X19.14 Y-10.87 Z3.05 F4800.0 E5460.192
G1 X20.86 Y-9.13 Z3.05 F4800.0 E5460.322
G1 X21.14 Y-9.13 Z3.05 F4800.0 E5460.337
G1 X22.86 Y-10.87 Z3.05 F4800.0 E5460.466
G1 X23.14 Y-10.87 Z3.05 F4800.0 E5460.481
G1 X24.86 Y-9.13 Z3.05 F4800.0 E5460.611
G1 X25.14 Y-9.13 Z3.05 F4800.0 E5460.625
G1 X26.86 Y-10.87 Z3.05 F4800.0 E5460.755
G1 X27.14 Y-10.87 Z3.05 F4800.0 E5460.77
G1 X28.86 Y-9.13 Z3.05 F4800.0 E5460.899
G1 X29.14 Y-9.13 Z3.05 F4800.0 E5460.914
G1 X30.86 Y-10.87 Z3.05 F4800.0 E5461.044
G1 X31.14 Y-10.87 Z3.05 F4800.0 E5461.058
G1 X32.86 Y-9.13 Z3.05 F4800.0 E5461.188
G1 X33.14 Y-9.13 Z3.05 F4800.0 E5461.203
G1 X34.86 Y-10.87 Z3.05 F4800.0 E5461.332
G1 X35.14 Y-10.87 Z3.05 F4800.0 E5461.347
G1 X36.86 Y-9.13 Z3.05 F4800.0 E5461.477
G1 X37.14 Y-9.13 Z3.05 F4800.0 E5461.491
G1 X38.86 Y-10.87 Z3.05 F4800.0 E5461.621
G1 X39.14 Y-10.87 Z3.05 F4800.0 E5461.636
G1 X40.86 Y-9.13 Z3.05 F4800.0 E5461.765
G1 X41.14 Y-9.13 Z3.05 F4800.0 E5461.78
G1 X42.86 Y-10.87 Z3.05 F4800.0 E5461.91
G1 X43.14 Y-10.87 Z3.05 F4800.0 E5461.924
G1 X44.86 Y-9.13 Z3.05 F4800.0 E5462.054
G1 X45.14 Y-9.13 Z3.05 F4800.0 E5462.069
G1 X46.86 Y-10.87 Z3.05 F4800.0 E5462.198
G1 X47.14 Y-10.87 Z3.05 F4800.0 E5462.213
G1 X48.86 Y-9.13 Z3.05 F4800.0 E5462.343
G1 X49.14 Y-9.13 Z3.05 F4800.0 E5462.357
G1 X50.86 Y-10.87 Z3.05 F4800.0 E5462.487
G1 X51.14 Y-10.87 Z3.05 F4800.0 E5462.502
G1 X54.12 Y-8.8 Z3.05 F4800.0 E5462.693
G1 X54.12 Y-12.4 Z3.05 F4800.0 E5462.884
G1 X51.14 Y-11.13 Z3.05 F4800.0 E5463.055
G1 X50.86 Y-11.13 Z3.05 F4800.0 E5463.07
G1 X49.14 Y-12.87 Z3.05 F4800.0 E5463.199
G1 X48.86 Y-12.87 Z3.05 F4800.0 E5463.214
G1 X47.14 Y-11.13 Z3.05 F4800.0 E5463.343
G1 X46.86 Y-11.13 Z3.05 F4800.0 E5463.358
G1 X45.14 Y-12.87 Z3.05 F4800.0 E5463.488
G1 X44.86 Y-12.87 Z3.05 F4800.0 E5463.503
G1 X43.14 Y-11.13 Z3.05 F4800.0 E5463.632
G1 X42.86 Y-11.13 Z3.05 F4800.0 E5463.647
G1 X41.14 Y-12.87 Z3.05 F4800.0 E5463.776
G1 X40.86 Y-12.87 Z3.05 F4800.0 E5463.791
G1 X39.14 Y-11.13 Z3.05 F4800.0 E5463.921
G1 X38.86 Y-11.13 Z3.05 F4800.0 E5463.936
G1 X37.14 Y-12.87 Z3.05 F4800.0 E5464.065
G1 X36.86 Y-12.87 Z3.05 F4800.0 E5464.08
G1 X35.14 Y-11.13 Z3.05 F4800.0 E5464.209
G1 X34.86 Y-11.13 Z3.05 F4800.0 E5464.224
G1 X33.14 Y-12.87 Z3.05 F4800.0 E5464.354
G1 X32.86 Y-12.87 Z3.05 F4800.0 E5464.369
G1 X31.14 Y-11.13 Z3.05 F4800.0 E5464.498
G1 X30.86 Y-11.13 Z3.05 F4800.0 E5464.513
G1 X29.14 Y-12.87 Z3.05 F4800.0 E5464.642
G1 X28.86 Y-12.87 Z3.05 F4800.0 E5464.657
G1 X27.14 Y-11.13 Z3.05 F4800.0 E5464.787
G1 X26.86 Y-11.13 Z3.05 F4800.0 E5464.802
G1 X25.14 Y-12.87 Z3.05 F4800.0 E5464.931
G1 X24.86 Y-12.87 Z3.05 F4800.0 E5464.946
G1 X23.14 Y-11.13 Z3.05 F4800.0 E5465.076
G1 X22.86 Y-11.13 Z3.05 F4800.0 E5465.09
G1 X21.14 Y-12.87 Z3.05 F4800.0 E5465.22
G1 X20.86 Y-12.87 Z3.05 F4800.0 E5465.235
G1 X19.14 Y-11.13 Z3.05 F4800.0 E5465.364
G1 X18.86 Y-11.13 Z3.05 F4800.0 E5465.379
G1 X17.14 Y-12.87 Z3.05 F4800.0 E5465.509
G1 X16.86 Y-12.87 Z3.05 F4800.0 E5465.523
G1 X15.14 Y-11.13 Z3.05 F4800.0 E5465.653
G1 X14.86 Y-11.13 Z3.05 F4800.0 E5465.668
G1 X13.14 Y-12.87 Z3.05 F4800.0 E5465.797
G1 X12.86 Y-12.87 Z3.05 F4800.0 E5465.812
G1 X11.14 Y-11.13 Z3.05 F4800.0 E5465.942
G1 X10.86 Y-11.13 Z3.05 F4800.0 E5465.956
G1 X9.14 Y-12.87 Z3.05 F4800.0 E5466.086
G1 X8.86 Y-12.87 Z3.05 F4800.0 E5466.101
G1 X7.14 Y-11.13 Z3.05 F4800.0 E5466.23
G1 X6.86 Y-11.13 Z3.05 F4800.0 E5466.245
G1 X5.14 Y-12.87 Z3.05 F4800.0 E5466.375
G1 X4.86 Y-12.87 Z3.05 F4800.0 E5466.389
G1 X3.14 Y-11.13 Z3.05 F4800.0 E5466.519
G1 X2.86 Y-11.13 Z3.05 F4800.0 E5466.534
G1 X1.14 Y-12.87 Z3.05 F4800.0 E5466.663
G1 X0.86 Y-12.87 Z3.05 F4800.0 E5466.678
G1 X-0.86 Y-11.13 Z3.05 F4800.0 E5466.808
G1 X-1.14 Y-11.13 Z3.05 F4800.0 E5466.822
G1 X-2.86 Y-12.87 Z3.05 F4800.0 E5466.952
G1 X-3.14 Y-12.87 Z3.05 F4800.0 E5466.967
G1 X-4.86 Y-11.13 Z3.05 F4800.0 E5467.096
G1 X-5.14 Y-11.13 Z3.05 F4800.0 E5467.111
G1 X-6.86 Y-12.87 Z3.05 F4800.0 E5467.241
G1 X-7.14 Y-12.87 Z3.05 F4800.0 E5467.255
G1 X-8.86 Y-11.13 Z3.05 F4800.0 E5467.385
G1 X-9.14 Y-11.13 Z3.05 F4800.0 E5467.4
G1 X-10.86 Y-12.87 Z3.05 F4800.0 E5467.529
G1 X-11.14 Y-12.87 Z3.05 F4800.0 E5467.544
G1 X-12.86 Y-11.13 Z3.05 F4800.0 E5467.674
G1 X-13.14 Y-11.13 Z3.05 F4800.0 E5467.688
G1 X-14.86 Y-12.87 Z3.05 F4800.0 E5467.818
G1 X-15.14 Y-12.87 Z3.05 F4800.0 E5467.833
G1 X-16.86 Y-11.13 Z3.05 F4800.0 E5467.962
G1 X-17.14 Y-11.13 Z3.05 F4800.0 E5467.977
G1 X-18.86 Y-12.87 Z3.05 F4800.0 E5468.107
G1 X-19.14 Y-12.87 Z3.05 F4800.0 E5468.121
G1 X-20.86 Y-11.13 Z3.05 F4800.0 E5468.251
G1 X-21.14 Y-11.13 Z3.05 F4800.0 E5468.266
G1 X-22.86 Y-12.87 Z3.05 F4800.0 E5468.395
G1 X-23.14 Y-12.87 Z3.05 F4800.0 E5468.41
G1 X-24.86 Y-11.13 Z3.05 F4800.0 E5468.54
G1 X-25.14 Y-11.13 Z3.05 F4800.0 E5468.554
G1 X-26.86 Y-12.87 Z3.05 F4800.0 E5468.684
G1 X-27.14 Y-12.87 Z3.05 F4800.0 E5468.699
G1 X-28.86 Y-11.13 Z3.05 F4800.0 E5468.828
G1 X-29.14 Y-11.13 Z3.05 F4800.0 E5468.843
G1 X-30.86 Y-12.87 Z3.05 F4800.0 E5468.973
G1 X-31.14 Y-12.87 Z3.05 F4800.0 E5468.987
G1 X-32.86 Y-11.13 Z3.05 F4800.0 E5469.117
G1 X-33.14 Y-11.13 Z3.05 F4800.0 E5469.132
G1 X-34.86 Y-12.87 Z3.05 F4800.0 E5469.261
G1 X-35.14 Y-12.87 Z3.05 F4800.0 E5469.276
G1 X-36.86 Y-11.13 Z3.05 F4800.0 E5469.406
G1 X-37.14 Y-11.13 Z3.05 F4800.0 E5469.42
G1 X-38.86 Y-12.87 Z3.05 F4800.0 E5469.55
G1 X-39.14 Y-12.87 Z3.05 F4800.0 E5469.565
G1 X-40.86 Y-11.13 Z3.05 F4800.0 E5469.694
G1 X-41.14 Y-11.13 Z3.05 F4800.0 E5469.709
G1 X-42.86 Y-12.87 Z3.05 F4800.0 E5469.839
G1 X-43.14 Y-12.87 Z3.05 F4800.0 E5469.853
G1 X-44.86 Y-11.13 Z3.05 F4800.0 E5469.983
G1 X-45.14 Y-11.13 Z3.05 F4800.0 E5469.998
G1 X-46.86 Y-12.87 Z3.05 F4800.0 E5470.127
G1 X-47.14 Y-12.87 Z3.05 F4800.0 E5470.142
G1 X-48.86 Y-11.13 Z3.05 F4800.0 E5470.272
G1 X-49.14 Y-11.13 Z3.05 F4800.0 E5470.286
G1 X-50.86 Y-12.87 Z3.05 F4800.0 E5470.416
G1 X-51.14 Y-12.87 Z3.05 F4800.0 E5470.431
G1 X-52.86 Y-11.13 Z3.05 F4800.0 E5470.56
G1 X-53.14 Y-11.13 Z3.05 F4800.0 E5470.575
G1 X-54.12 Y-10.8 Z3.05 F4800.0 E5470.63
G1 X-54.12 Y-14.4 Z3.05 F4800.0 E5470.82
G1 X-53.14 Y-14.87 Z3.05 F4800.0 E5470.877
G1 X-52.86 Y-14.87 Z3.05 F4800.0 E5470.892
G1 X-51.14 Y-13.13 Z3.05 F4800.0 E5471.022
G1 X-50.86 Y-13.13 Z3.05 F4800.0 E5471.036
G1 X-49.14 Y-14.87 Z3.05 F4800.0 E5471.166
G1 X-48.86 Y-14.87 Z3.05 F4800.0 E5471.181
G1 X-47.14 Y-13.13 Z3.05 F4800.0 E5471.31
G1 X-46.86 Y-13.13 Z3.05 F4800.0 E5471.325
G1 X-45.14 Y-14.87 Z3.05 F4800.0 E5471.455
G1 X-44.86 Y-14.87 Z3.05 F4800.0 E5471.469
G1 X-43.14 Y-13.13 Z3.05 F4800.0 E5471.599
G1 X-42.86 Y-13.13 Z3.05 F4800.0 E5471.614
G1 X-41.14 Y-14.87 Z3.05 F4800.0 E5471.743
G1 X-40.86 Y-14.87 Z3.05 F4800.0 E5471.758
G1 X-39.14 Y-13.13 Z3.05 F4800.0 E5471.888
G1 X-38.86 Y-13.13 Z3.05 F4800.0 E5471.902
G1 X-37.14 Y-14.87 Z3.05 F4800.0 E5472.032
G1 X-36.86 Y-14.87 Z3.05 F4800.0 E5472.047
G1 X-35.14 Y-13.13 Z3.05 F4800.0 E5472.176
G1 X-34.86 Y-13.13 Z3.05 F4800.0 E5472.191
G1 X-33.14 Y-14.87 Z3.05 F4800.0 E5472.321
G1 X-32.86 Y-14.87 Z3.05 F4800.0 E5472.335
G1 X-31.14 Y-13.13 Z3.05 F4800.0 E5472.465
G1 X-30.86 Y-13.13 Z3.05 F4800.0 E5472.48
G1 X-29.14 Y-14.87 Z3.05 F4800.0 E5472.609
G1 X-28.86 Y-14.87 Z3.05 F4800.0 E5472.624
G1 X-27.14 Y-13.13 Z3.05 F4800.0 E5472.754
G1 X-26.86 Y-13.13 Z3.05 F4800.0 E5472.768
G1 X-25.14 Y-14.87 Z3.05 F4800.0 E5472.898
G1 X-24.86 Y-14.87 Z3.05 F4800.0 E5472.913
G1 X-23.14 Y-13.13 Z3.05 F4800.0 E5473.042
G1 X-22.86 Y-13.13 Z3.05 F4800.0 E5473.057
G1 X-21.14 Y-14.87 Z3.05 F4800.0 E5473.187
G1 X-20.86 Y-14.87 Z3.05 F4800.0 E5473.201
G1 X-19.14 Y-13.13 Z3.05 F4800.0 E5473.331
G1 X-18.86 Y-13.13 Z3.05 F4800.0 E5473.346
G1 X-17.14 Y-14.87 Z3.05 F4800.0 E5473.475
G1 X-16.86 Y-14.87 Z3.05 F4800.0 E5473.49
G1 X-15.14 Y-13.13 Z3.05 F4800.0 E5473.62
G1 X-14.86 Y-13.13 Z3.05 F4800.0 E5473.634
G1 X-13.14 Y-14.87 Z3.05 F4800.0 E5473.764
G1 X-12.86 Y-14.87 Z3.05 F4800.0 E5473.779
G1 X-11.14 Y-13.13 Z3.05 F4800.0 E5473.908
G1 X-10.86 Y-13.13 Z3.05 F4800.0 E5473.923
G1 X-9.14 Y-14.87 Z3.05 F4800.0 E5474.053
G1 X-8.86 Y-14.87 Z3.05 F4800.0 E5474.067
G1 X-7.14 Y-13.13 Z3.05 F4800.0 E5474.197
G1 X-6.86 Y-13.13 Z3.05 F4800.0 E5474.212
G1 X-5.14 Y-14.87 Z3.05 F4800.0 E5474.341
G1 X-4.86 Y-14.87 Z3.05 F4800.0 E5474.356
G1 X-3.14 Y-13.13 Z3.05 F4800.0 E5474.486
G1 X-2.86 Y-13.13 Z3.05 F4800.0 E5474.5
G1 X-1.14 Y-14.87 Z3.05 F4800.0 E5474.63
G1 X-0.86 Y-14.87 Z3.05 F4800.0 E5474.645
G1 X0.86 Y-13.13 Z3.05 F4800.0 E5474.774
G1 X1.14 Y-13.13 Z3.05 F4800.0 E5474.789
G1 X2.86 Y-14.87 Z3.05 F4800.0 E5474.919
G1 X3.14 Y-14.87 Z3.05 F4800.0 E5474.933
G1 X4.86 Y-13.13 Z3.05 F4800.0 E5475.063
G1 X5.14 Y-13.13 Z3.05 F4800.0 E5475.078
G1 X6.86 Y-14.87 Z3.05 F4800.0 E5475.207
G1 X7.14 Y-14.87 Z3.05 F4800.0 E5475.222
G1 X8.86 Y-13.13 Z3.05 F4800.0 E5475.352
G1 X9.14 Y-13.13 Z3.05 F4800.0 E5475.366
G1 X10.86 Y-14.87 Z3.05 F4800.0 E5475.496
G1 X11.14 Y-14.87 Z3.05 F4800.0 E5475.511
G1 X12.86 Y-13.13 Z3.05 F4800.0 E5475.64
G1 X13.14 Y-13.13 Z3.05 F4800.0 E5475.655
G1 X14.86 Y-14.87 Z3.05 F4800.0 E5475.785
G1 X15.14 Y-14.87 Z3.05 F4800.0 E5475.799
G1 X16.86 Y-13.13 Z3.05 F4800.0 E5475.929
G1 X17.14 Y-13.13 Z3.05 F4800.0 E5475.944
G1 X18.86 Y-14.87 Z3.05 F4800.0 E5476.073
G1 X19.14 Y-14.87 Z3.05 F4800.0 E5476.088
G1 X20.86 Y-13.13 Z3.05 F4800.0 E5476.218
G1 X21.14 Y-13.13 Z3.05 F4800.0 E5476.232
G1 X22.86 Y-14.87 Z3.05 F4800.0 E5476.362
G1 X23.14 Y-14.87 Z3.05 F4800.0 E5476.377
G1 X24.86 Y-13.13 Z3.05 F4800.0 E5476.506
G1 X25.14 Y-13.13 Z3.05 F4800.0 E5476.521
G1 X26.86 Y-14.87 Z3.05 F4800.0 E5476.651
G1 X27.14 Y-14.87 Z3.05 F4800.0 E5476.665
G1 X28.86 Y-13.13 Z3.05 F4800.0 E5476.795
G1 X29.14 Y-13.13 Z3.05 F4800.0 E5476.81
G1 X30.86 Y-14.87 Z3.05 F4800.0 E5476.939
G1 X31.14 Y-14.87 Z3.05 F4800.0 E5476.954
G1 X32.86 Y-13.13 Z3.05 F4800.0 E5477.084
G1 X33.14 Y-13.13 Z3.05 F4800.0 E5477.098
G1 X34.86 Y-14.87 Z3.05 F4800.0 E5477.228
G1 X35.14 Y-14.87 Z3.05 F4800.0 E5477.243
G1 X36.86 Y-13.13 Z3.05 F4800.0 E5477.372
G1 X37.14 Y-13.13 Z3.05 F4800.0 E5477.387
G1 X38.86 Y-14.87 Z3.05 F4800.0 E5477.517
G1 X39.14 Y-14.87 Z3.05 F4800.0 E5477.531
G1 X40.86 Y-13.13 Z3.05 F4800.0 E5477.661
G1 X41.14 Y-13.13 Z3.05 F4800.0 E5477.676
G1 X42.86 Y-14.87 Z3.05 F4800.0 E5477.805
G1 X43.14 Y-14.87 Z3.05 F4800.0 E5477.82
G1 X44.86 Y-13.13 Z3.05 F4800.0 E5477.95
G1 X45.14 Y-13.13 Z3.05 F4800.0 E5477.964
G1 X46.86 Y-14.87 Z3.05 F4800.0 E5478.094
G1 X47.14 Y-14.87 Z3.05 F4800.0 E5478.109
G1 X48.86 Y-13.13 Z3.05 F4800.0 E5478.238
[truncated: 5,489,937 more chars]
