# Supplementary material for: Using Voice Coils to Actuate Modular Soft Robots: Wormbot, an Example
Source: Soft Robot. 2016 Dec 1;3(4):198–204. doi: 10.1089/soro.2016.0009 (PMC5180079; doi:10.1089/soro.2016.0009)
Supplement: Supplemental data [file Supp_Data.zip › Supplemental Information/3D Printer Parts/Stuff/FabLab_logo_base.gcode]

(<format> skeinforge gcode </format>)
(<version> 12.03.14 </version>)
(<created> 14.11.03|11:25 </created>)
(<extruderInitialization>)
(<craftTypeName> extrusion </craftTypeName>)
M105
(<decimalPlacesCarried> 3 </decimalPlacesCarried>)
(<layerThickness> 0.27 </layerThickness>)
(<infillWidth> 0.4 </infillWidth>)
(<volumeFraction> 0.82 </volumeFraction>)
(<infillPerimeterOverlap> 0.3 </infillPerimeterOverlap>)
(<sharpestProduct> 0.866 </sharpestProduct>)
(<layerHeight> 0.27 </layerHeight>)
(<threadSequenceString> loops edge infill </threadSequenceString>)
(<maximumZFeedRatePerSecond> 999.0 </maximumZFeedRatePerSecond>)
(<objectFirstLayerFeedRateInfillMultiplier> 0.9 </objectFirstLayerFeedRateInfillMultiplier>)
(<operatingFeedRatePerSecond> 80.0 </operatingFeedRatePerSecond>)
(<objectFirstLayerFlowRateInfillMultiplier> 0.8 </objectFirstLayerFlowRateInfillMultiplier>)
(<operatingFlowRate> 80.0 </operatingFlowRate>)
(<orbitalFeedRatePerSecond> 0.0 </orbitalFeedRatePerSecond>)
(<travelFeedRatePerSecond> 70.0 </travelFeedRatePerSecond>)
(<edgeWidth> 0.4 </edgeWidth>)
(<perimeterWidth> 0.4 </perimeterWidth>)
(<profileName> ABS </profileName>)
(<settings>)
(<setting> alteration Activate_Alteration True </setting>)
(<setting> alteration Name_of_End_File:  </setting>)
(<setting> alteration Name_of_Start_File:  </setting>)
(<setting> alteration Remove_Redundant_Mcode True </setting>)
(<setting> alteration Replace_Variable_with_Setting True </setting>)
(<setting> comb Activate_Comb True </setting>)
(<setting> comb Running_Jump_Space_(mm): 2.0 </setting>)
(<setting> dimension Activate_Dimension True </setting>)
(<setting> dimension Absolute_Extrusion_Distance True </setting>)
(<setting> dimension Relative_Extrusion_Distance False </setting>)
(<setting> dimension Extruder_Retraction_Speed_(mm/s): 20.0 </setting>)
(<setting> dimension Filament_Diameter_(mm): 1.75 </setting>)
(<setting> dimension Filament_Packing_Density_(ratio): 0.85 </setting>)
(<setting> dimension Maximum_E_Value_before_Reset_(float): 91234.0 </setting>)
(<setting> dimension Minimum_Travel_for_Retraction_(millimeters): 1.0 </setting>)
(<setting> dimension Retract_Within_Island False </setting>)
(<setting> dimension Retraction_Distance_(millimeters): 1.0 </setting>)
(<setting> dimension Restart_Extra_Distance_(millimeters): 0.0 </setting>)
(<setting> export Activate_Export True </setting>)
(<setting> export Add_Descriptive_Extension False </setting>)
(<setting> export Add_Export_Suffix False </setting>)
(<setting> export Add_Profile_Extension False </setting>)
(<setting> export Add_Timestamp_Extension False </setting>)
(<setting> export Also_Send_Output_To:  </setting>)
(<setting> export Analyze_Gcode True </setting>)
(<setting> export Do_Not_Delete_Comments True </setting>)
(<setting> export Delete_Crafting_Comments False </setting>)
(<setting> export Delete_All_Comments False </setting>)
(<setting> export Do_Not_Change_Output True </setting>)
(<setting> export binary_16_byte False </setting>)
(<setting> export gcode_step False </setting>)
(<setting> export gcode_time_segment False </setting>)
(<setting> export gcode_small False </setting>)
(<setting> export File_Extension: gcode </setting>)
(<setting> export Name_of_Replace_File: replace.csv </setting>)
(<setting> export Save_Penultimate_Gcode False </setting>)
(<setting> fill Activate_Fill True </setting>)
(<setting> fill Diaphragm_Period_(layers): 100 </setting>)
(<setting> fill Diaphragm_Thickness_(layers): 0 </setting>)
(<setting> fill Extra_Shells_on_Alternating_Solid_Layer_(layers): 1 </setting>)
(<setting> fill Extra_Shells_on_Base_(layers): 1 </setting>)
(<setting> fill Extra_Shells_on_Sparse_Layer_(layers): 1 </setting>)
(<setting> fill Grid_Circle_Separation_over_Perimeter_Width_(ratio): 0.2 </setting>)
(<setting> fill Grid_Extra_Overlap_(ratio): 0.1 </setting>)
(<setting> fill Grid_Junction_Separation_Band_Height_(layers): 10 </setting>)
(<setting> fill Grid_Junction_Separation_over_Octogon_Radius_At_End_(ratio): 0.0 </setting>)
(<setting> fill Grid_Junction_Separation_over_Octogon_Radius_At_Middle_(ratio): 0.0 </setting>)
(<setting> fill Infill_Begin_Rotation_(degrees): 90.0 </setting>)
(<setting> fill Infill_Begin_Rotation_Repeat_(layers): 1 </setting>)
(<setting> fill Infill_Odd_Layer_Extra_Rotation_(degrees): 90.0 </setting>)
(<setting> fill Grid_Circular False </setting>)
(<setting> fill Grid_Hexagonal False </setting>)
(<setting> fill Grid_Rectangular True </setting>)
(<setting> fill Line False </setting>)
(<setting> fill Infill_Perimeter_Overlap_(ratio): 0.3 </setting>)
(<setting> fill Infill_Solidity_(ratio): 0.2 </setting>)
(<setting> fill Sharpest_Angle_(degrees): 60.0 </setting>)
(<setting> fill Solid_Surface_Thickness_(layers): 3 </setting>)
(<setting> fill Lower_Left True </setting>)
(<setting> fill Nearest False </setting>)
(<setting> fill Surrounding_Angle_(degrees): 60.0 </setting>)
(<setting> fill Infill_>_Loops_>_Perimeter False </setting>)
(<setting> fill Infill_>_Perimeter_>_Loops False </setting>)
(<setting> fill Loops_>_Infill_>_Perimeter False </setting>)
(<setting> fill Loops_>_Perimeter_>_Infill True </setting>)
(<setting> fill Perimeter_>_Infill_>_Loops False </setting>)
(<setting> fill Perimeter_>_Loops_>_Infill False </setting>)
(<setting> home Activate_Home True </setting>)
(<setting> home Name_of_Home_File: home.gcode </setting>)
(<setting> jitter Activate_Jitter True </setting>)
(<setting> jitter Jitter_Over_Perimeter_Width_(ratio): 2.0 </setting>)
(<setting> raft Activate_Raft True </setting>)
(<setting> raft Add_Raft,_Elevate_Nozzle,_Orbit: False </setting>)
(<setting> raft Base_Feed_Rate_Multiplier_(ratio): 0.75 </setting>)
(<setting> raft Base_Flow_Rate_Multiplier_(ratio): 0.6 </setting>)
(<setting> raft Base_Infill_Density_(ratio): 0.3 </setting>)
(<setting> raft Base_Layer_Thickness_over_Layer_Thickness: 2.2 </setting>)
(<setting> raft Base_Layers_(integer): 1 </setting>)
(<setting> raft Base_Nozzle_Lift_over_Base_Layer_Thickness_(ratio): 0.3 </setting>)
(<setting> raft Initial_Circling: False </setting>)
(<setting> raft Infill_Overhang_over_Extrusion_Width_(ratio): 0.1 </setting>)
(<setting> raft Interface_Feed_Rate_Multiplier_(ratio): 1.5 </setting>)
(<setting> raft Interface_Flow_Rate_Multiplier_(ratio): 0.7 </setting>)
(<setting> raft Interface_Infill_Density_(ratio): 0.4 </setting>)
(<setting> raft Interface_Layer_Thickness_over_Layer_Thickness: 1.8 </setting>)
(<setting> raft Interface_Layers_(integer): 2 </setting>)
(<setting> raft Interface_Nozzle_Lift_over_Interface_Layer_Thickness_(ratio): 0.3 </setting>)
(<setting> raft Name_of_Support_End_File: support_end.gcode </setting>)
(<setting> raft Name_of_Support_Start_File: support_start.gcode </setting>)
(<setting> raft Operating_Nozzle_Lift_over_Layer_Thickness_(ratio): 0.0 </setting>)
(<setting> raft Raft_Additional_Margin_over_Length_(%): 2.5 </setting>)
(<setting> raft Raft_Margin_(mm): 2.5 </setting>)
(<setting> raft Support_Cross_Hatch False </setting>)
(<setting> raft Support_Flow_Rate_over_Operating_Flow_Rate_(ratio): 0.7 </setting>)
(<setting> raft Support_Gap_over_Perimeter_Extrusion_Width_(ratio): 0.005 </setting>)
(<setting> raft None True </setting>)
(<setting> raft Empty_Layers_Only False </setting>)
(<setting> raft Everywhere False </setting>)
(<setting> raft Exterior_Only False </setting>)
(<setting> raft Support_Minimum_Angle_(degrees): 45.0 </setting>)
(<setting> speed Activate_Speed True </setting>)
(<setting> speed Add_Flow_Rate: True </setting>)
(<setting> speed Bridge_Feed_Rate_Multiplier_(ratio): 1.0 </setting>)
(<setting> speed Bridge_Flow_Rate_Multiplier_(ratio): 1.0 </setting>)
(<setting> speed Duty_Cyle_at_Beginning_(portion): 1.0 </setting>)
(<setting> speed Duty_Cyle_at_Ending_(portion): 0.0 </setting>)
(<setting> speed Feed_Rate_(mm/s): 80.0 </setting>)
(<setting> speed Flow_Rate_Setting_(float): 80.0 </setting>)
(<setting> speed Object_First_Layer_Feed_Rate_Infill_Multiplier_(ratio): 0.9 </setting>)
(<setting> speed Object_First_Layer_Feed_Rate_Perimeter_Multiplier_(ratio): 0.9 </setting>)
(<setting> speed Object_First_Layer_Flow_Rate_Infill_Multiplier_(ratio): 0.8 </setting>)
(<setting> speed Object_First_Layer_Flow_Rate_Perimeter_Multiplier_(ratio): 0.9 </setting>)
(<setting> speed Orbital_Feed_Rate_over_Operating_Feed_Rate_(ratio): 0.0 </setting>)
(<setting> speed Maximum_Z_Feed_Rate_(mm/s): 999.0 </setting>)
(<setting> speed Perimeter_Feed_Rate_Multiplier_(ratio): 0.5 </setting>)
(<setting> speed Perimeter_Flow_Rate_Multiplier_(ratio): 0.5 </setting>)
(<setting> speed Travel_Feed_Rate_(mm/s): 70.0 </setting>)
(</settings>)
(<timeStampPreface> 20141103_112540 </timeStampPreface>)
(<procedureName> carve </procedureName>)
(<procedureName> preface </procedureName>)
(<procedureName> inset </procedureName>)
(<procedureName> fill </procedureName>)
(<procedureName> speed </procedureName>)
(<procedureName> raft </procedureName>)
(<procedureName> jitter </procedureName>)
(<procedureName> comb </procedureName>)
(<procedureName> dimension </procedureName>)
(<procedureName> alteration </procedureName>)
(<procedureName> export </procedureName>)
(</extruderInitialization>)
(<crafting>)
;M113 S1.0
;M108 R36.0
(<layer> 0.134 )
(<rotation> (6.12323399574e-17+1j) )
(<nestedRing>)
(<boundaryPerimeter>)
(<boundaryPoint> X-70.001 Y-4.999 Z0.134 </boundaryPoint>)
(<boundaryPoint> X-70.001 Y-29.001 Z0.134 </boundaryPoint>)
(<boundaryPoint> X58.0 Y-29.001 Z0.134 </boundaryPoint>)
(<boundaryPoint> X58.0 Y-4.999 Z0.134 </boundaryPoint>)
(<edge> outer )
G1 X-69.8 Y-28.8 Z0.13 F4200.0
G1 F1200.0
G1 E1.0
G1 F4200.0
M101
G1 X-69.8 Y-28.8 Z0.13 F2160.0 E1.0
G1 X57.8 Y-28.8 Z0.13 F2160.0 E7.741
G1 X57.8 Y-5.2 Z0.13 F2160.0 E8.988
G1 X-69.8 Y-5.2 Z0.13 F2160.0 E15.728
G1 X-69.8 Y-28.8 Z0.13 F2160.0 E16.975
G1 F1200.0
G1 E16.975
G1 F2160.0
M103
(</edge>)
(</boundaryPerimeter>)
(<loop> outer )
;M108 R64.0
G1 X-69.4 Y-28.4 Z0.13 F4200.0
G1 F1200.0
G1 E16.975
G1 F4200.0
M101
G1 X-69.4 Y-28.4 Z0.13 F4320.0 E16.975
G1 X57.4 Y-28.4 Z0.13 F4320.0 E22.929
G1 X57.4 Y-5.6 Z0.13 F4320.0 E24.0
G1 X-69.4 Y-5.6 Z0.13 F4320.0 E29.954
G1 X-69.4 Y-28.4 Z0.13 F4320.0 E31.024
G1 F1200.0
G1 E30.024
G1 F4320.0
M103
(</loop>)
(<infill>)
(<infillBoundary>)
(<infillPoint> X-69.401 Y-5.599 Z0.134 </infillPoint>)
(<infillPoint> X-69.401 Y-28.401 Z0.134 </infillPoint>)
(<infillPoint> X57.4 Y-28.401 Z0.134 </infillPoint>)
(<infillPoint> X57.4 Y-5.599 Z0.134 </infillPoint>)
(</infillBoundary>)
G1 X-0.0 Y-28.12 Z0.13 F4200.0
G1 F1200.0
G1 E31.024
G1 F4200.0
M101
G1 X-0.0 Y-5.88 Z0.13 F4320.0 E32.068
G1 X-0.4 Y-5.88 Z0.13 F4320.0 E32.087
G1 X-0.4 Y-28.12 Z0.13 F4320.0 E33.131
G1 X-0.8 Y-28.12 Z0.13 F4320.0 E33.15
G1 X-0.8 Y-5.88 Z0.13 F4320.0 E34.195
G1 X-1.2 Y-5.88 Z0.13 F4320.0 E34.213
G1 X-1.2 Y-28.12 Z0.13 F4320.0 E35.258
G1 X-1.6 Y-28.12 Z0.13 F4320.0 E35.277
G1 X-1.6 Y-5.88 Z0.13 F4320.0 E36.321
G1 X-2.0 Y-5.88 Z0.13 F4320.0 E36.34
G1 X-2.0 Y-28.12 Z0.13 F4320.0 E37.384
G1 X-2.4 Y-28.12 Z0.13 F4320.0 E37.403
G1 X-2.4 Y-5.88 Z0.13 F4320.0 E38.447
G1 X-2.8 Y-5.88 Z0.13 F4320.0 E38.466
G1 X-2.8 Y-28.12 Z0.13 F4320.0 E39.51
G1 X-3.2 Y-28.12 Z0.13 F4320.0 E39.529
G1 X-3.2 Y-5.88 Z0.13 F4320.0 E40.574
G1 X-3.6 Y-5.88 Z0.13 F4320.0 E40.592
G1 X-3.6 Y-28.12 Z0.13 F4320.0 E41.637
G1 X-4.0 Y-28.12 Z0.13 F4320.0 E41.656
G1 X-4.0 Y-5.88 Z0.13 F4320.0 E42.7
G1 X-4.4 Y-5.88 Z0.13 F4320.0 E42.719
G1 X-4.4 Y-28.12 Z0.13 F4320.0 E43.763
G1 X-4.8 Y-28.12 Z0.13 F4320.0 E43.782
G1 X-4.8 Y-5.88 Z0.13 F4320.0 E44.826
G1 X-5.2 Y-5.88 Z0.13 F4320.0 E44.845
G1 X-5.2 Y-28.12 Z0.13 F4320.0 E45.889
G1 X-5.6 Y-28.12 Z0.13 F4320.0 E45.908
G1 X-5.6 Y-5.88 Z0.13 F4320.0 E46.953
G1 X-6.0 Y-5.88 Z0.13 F4320.0 E46.971
G1 X-6.0 Y-28.12 Z0.13 F4320.0 E48.016
G1 X-6.4 Y-28.12 Z0.13 F4320.0 E48.035
G1 X-6.4 Y-5.88 Z0.13 F4320.0 E49.079
G1 X-6.8 Y-5.88 Z0.13 F4320.0 E49.098
G1 X-6.8 Y-28.12 Z0.13 F4320.0 E50.142
G1 X-7.2 Y-28.12 Z0.13 F4320.0 E50.161
G1 X-7.2 Y-5.88 Z0.13 F4320.0 E51.205
G1 X-7.6 Y-5.88 Z0.13 F4320.0 E51.224
G1 X-7.6 Y-28.12 Z0.13 F4320.0 E52.268
G1 X-8.0 Y-28.12 Z0.13 F4320.0 E52.287
G1 X-8.0 Y-5.88 Z0.13 F4320.0 E53.332
G1 X-8.4 Y-5.88 Z0.13 F4320.0 E53.35
G1 X-8.4 Y-28.12 Z0.13 F4320.0 E54.395
G1 X-8.8 Y-28.12 Z0.13 F4320.0 E54.414
G1 X-8.8 Y-5.88 Z0.13 F4320.0 E55.458
G1 X-9.2 Y-5.88 Z0.13 F4320.0 E55.477
G1 X-9.2 Y-28.12 Z0.13 F4320.0 E56.521
G1 X-9.6 Y-28.12 Z0.13 F4320.0 E56.54
G1 X-9.6 Y-5.88 Z0.13 F4320.0 E57.584
G1 X-10.0 Y-5.88 Z0.13 F4320.0 E57.603
G1 X-10.0 Y-28.12 Z0.13 F4320.0 E58.647
G1 X-10.4 Y-28.12 Z0.13 F4320.0 E58.666
G1 X-10.4 Y-5.88 Z0.13 F4320.0 E59.711
G1 X-10.8 Y-5.88 Z0.13 F4320.0 E59.729
G1 X-10.8 Y-28.12 Z0.13 F4320.0 E60.774
G1 X-11.2 Y-28.12 Z0.13 F4320.0 E60.793
G1 X-11.2 Y-5.88 Z0.13 F4320.0 E61.837
G1 X-11.6 Y-5.88 Z0.13 F4320.0 E61.856
G1 X-11.6 Y-28.12 Z0.13 F4320.0 E62.9
G1 X-12.0 Y-28.12 Z0.13 F4320.0 E62.919
G1 X-12.0 Y-5.88 Z0.13 F4320.0 E63.963
G1 X-12.4 Y-5.88 Z0.13 F4320.0 E63.982
G1 X-12.4 Y-28.12 Z0.13 F4320.0 E65.026
G1 X-12.8 Y-28.12 Z0.13 F4320.0 E65.045
G1 X-12.8 Y-5.88 Z0.13 F4320.0 E66.09
G1 X-13.2 Y-5.88 Z0.13 F4320.0 E66.108
G1 X-13.2 Y-28.12 Z0.13 F4320.0 E67.153
G1 X-13.6 Y-28.12 Z0.13 F4320.0 E67.172
G1 X-13.6 Y-5.88 Z0.13 F4320.0 E68.216
G1 X-14.0 Y-5.88 Z0.13 F4320.0 E68.235
G1 X-14.0 Y-28.12 Z0.13 F4320.0 E69.279
G1 X-14.4 Y-28.12 Z0.13 F4320.0 E69.298
G1 X-14.4 Y-5.88 Z0.13 F4320.0 E70.342
G1 X-14.8 Y-5.88 Z0.13 F4320.0 E70.361
G1 X-14.8 Y-28.12 Z0.13 F4320.0 E71.405
G1 X-15.2 Y-28.12 Z0.13 F4320.0 E71.424
G1 X-15.2 Y-5.88 Z0.13 F4320.0 E72.469
G1 X-15.6 Y-5.88 Z0.13 F4320.0 E72.487
G1 X-15.6 Y-28.12 Z0.13 F4320.0 E73.532
G1 X-16.0 Y-28.12 Z0.13 F4320.0 E73.551
G1 X-16.0 Y-5.88 Z0.13 F4320.0 E74.595
G1 X-16.4 Y-5.88 Z0.13 F4320.0 E74.614
G1 X-16.4 Y-28.12 Z0.13 F4320.0 E75.658
G1 X-16.8 Y-28.12 Z0.13 F4320.0 E75.677
G1 X-16.8 Y-5.88 Z0.13 F4320.0 E76.721
G1 X-17.2 Y-5.88 Z0.13 F4320.0 E76.74
G1 X-17.2 Y-28.12 Z0.13 F4320.0 E77.784
G1 X-17.6 Y-28.12 Z0.13 F4320.0 E77.803
G1 X-17.6 Y-5.88 Z0.13 F4320.0 E78.848
G1 X-18.0 Y-5.88 Z0.13 F4320.0 E78.866
G1 X-18.0 Y-28.12 Z0.13 F4320.0 E79.911
G1 X-18.4 Y-28.12 Z0.13 F4320.0 E79.93
G1 X-18.4 Y-5.88 Z0.13 F4320.0 E80.974
G1 X-18.8 Y-5.88 Z0.13 F4320.0 E80.993
G1 X-18.8 Y-28.12 Z0.13 F4320.0 E82.037
G1 X-19.2 Y-28.12 Z0.13 F4320.0 E82.056
G1 X-19.2 Y-5.88 Z0.13 F4320.0 E83.1
G1 X-19.6 Y-5.88 Z0.13 F4320.0 E83.119
G1 X-19.6 Y-28.12 Z0.13 F4320.0 E84.163
G1 X-20.0 Y-28.12 Z0.13 F4320.0 E84.182
G1 X-20.0 Y-5.88 Z0.13 F4320.0 E85.227
G1 X-20.4 Y-5.88 Z0.13 F4320.0 E85.245
G1 X-20.4 Y-28.12 Z0.13 F4320.0 E86.29
G1 X-20.8 Y-28.12 Z0.13 F4320.0 E86.309
G1 X-20.8 Y-5.88 Z0.13 F4320.0 E87.353
G1 X-21.2 Y-5.88 Z0.13 F4320.0 E87.372
G1 X-21.2 Y-28.12 Z0.13 F4320.0 E88.416
G1 X-21.6 Y-28.12 Z0.13 F4320.0 E88.435
G1 X-21.6 Y-5.88 Z0.13 F4320.0 E89.479
G1 X-22.0 Y-5.88 Z0.13 F4320.0 E89.498
G1 X-22.0 Y-28.12 Z0.13 F4320.0 E90.542
G1 X-22.4 Y-28.12 Z0.13 F4320.0 E90.561
G1 X-22.4 Y-5.88 Z0.13 F4320.0 E91.606
G1 X-22.8 Y-5.88 Z0.13 F4320.0 E91.624
G1 X-22.8 Y-28.12 Z0.13 F4320.0 E92.669
G1 X-23.2 Y-28.12 Z0.13 F4320.0 E92.688
G1 X-23.2 Y-5.88 Z0.13 F4320.0 E93.732
G1 X-23.6 Y-5.88 Z0.13 F4320.0 E93.751
G1 X-23.6 Y-28.12 Z0.13 F4320.0 E94.795
G1 X-24.0 Y-28.12 Z0.13 F4320.0 E94.814
G1 X-24.0 Y-5.88 Z0.13 F4320.0 E95.858
G1 X-24.4 Y-5.88 Z0.13 F4320.0 E95.877
G1 X-24.4 Y-28.12 Z0.13 F4320.0 E96.921
G1 X-24.8 Y-28.12 Z0.13 F4320.0 E96.94
G1 X-24.8 Y-5.88 Z0.13 F4320.0 E97.985
G1 X-25.2 Y-5.88 Z0.13 F4320.0 E98.003
G1 X-25.2 Y-28.12 Z0.13 F4320.0 E99.048
G1 X-25.6 Y-28.12 Z0.13 F4320.0 E99.067
G1 X-25.6 Y-5.88 Z0.13 F4320.0 E100.111
G1 X-26.0 Y-5.88 Z0.13 F4320.0 E100.13
G1 X-26.0 Y-28.12 Z0.13 F4320.0 E101.174
G1 X-26.4 Y-28.12 Z0.13 F4320.0 E101.193
G1 X-26.4 Y-5.88 Z0.13 F4320.0 E102.237
G1 X-26.8 Y-5.88 Z0.13 F4320.0 E102.256
G1 X-26.8 Y-28.12 Z0.13 F4320.0 E103.3
G1 X-27.2 Y-28.12 Z0.13 F4320.0 E103.319
G1 X-27.2 Y-5.88 Z0.13 F4320.0 E104.364
G1 X-27.6 Y-5.88 Z0.13 F4320.0 E104.382
G1 X-27.6 Y-28.12 Z0.13 F4320.0 E105.427
G1 X-28.0 Y-28.12 Z0.13 F4320.0 E105.446
G1 X-28.0 Y-5.88 Z0.13 F4320.0 E106.49
G1 X-28.4 Y-5.88 Z0.13 F4320.0 E106.509
G1 X-28.4 Y-28.12 Z0.13 F4320.0 E107.553
G1 X-28.8 Y-28.12 Z0.13 F4320.0 E107.572
G1 X-28.8 Y-5.88 Z0.13 F4320.0 E108.616
G1 X-29.2 Y-5.88 Z0.13 F4320.0 E108.635
G1 X-29.2 Y-28.12 Z0.13 F4320.0 E109.679
G1 X-29.6 Y-28.12 Z0.13 F4320.0 E109.698
G1 X-29.6 Y-5.88 Z0.13 F4320.0 E110.743
G1 X-30.0 Y-5.88 Z0.13 F4320.0 E110.761
G1 X-30.0 Y-28.12 Z0.13 F4320.0 E111.806
G1 X-30.4 Y-28.12 Z0.13 F4320.0 E111.825
G1 X-30.4 Y-5.88 Z0.13 F4320.0 E112.869
G1 X-30.8 Y-5.88 Z0.13 F4320.0 E112.888
G1 X-30.8 Y-28.12 Z0.13 F4320.0 E113.932
G1 X-31.2 Y-28.12 Z0.13 F4320.0 E113.951
G1 X-31.2 Y-5.88 Z0.13 F4320.0 E114.995
G1 X-31.6 Y-5.88 Z0.13 F4320.0 E115.014
G1 X-31.6 Y-28.12 Z0.13 F4320.0 E116.058
G1 X-32.0 Y-28.12 Z0.13 F4320.0 E116.077
G1 X-32.0 Y-5.88 Z0.13 F4320.0 E117.122
G1 X-32.4 Y-5.88 Z0.13 F4320.0 E117.14
G1 X-32.4 Y-28.12 Z0.13 F4320.0 E118.185
G1 X-32.8 Y-28.12 Z0.13 F4320.0 E118.204
G1 X-32.8 Y-5.88 Z0.13 F4320.0 E119.248
G1 X-33.2 Y-5.88 Z0.13 F4320.0 E119.267
G1 X-33.2 Y-28.12 Z0.13 F4320.0 E120.311
G1 X-33.6 Y-28.12 Z0.13 F4320.0 E120.33
G1 X-33.6 Y-5.88 Z0.13 F4320.0 E121.374
G1 X-34.0 Y-5.88 Z0.13 F4320.0 E121.393
G1 X-34.0 Y-28.12 Z0.13 F4320.0 E122.437
G1 X-34.4 Y-28.12 Z0.13 F4320.0 E122.456
G1 X-34.4 Y-5.88 Z0.13 F4320.0 E123.501
G1 X-34.8 Y-5.88 Z0.13 F4320.0 E123.519
G1 X-34.8 Y-28.12 Z0.13 F4320.0 E124.564
G1 X-35.2 Y-28.12 Z0.13 F4320.0 E124.583
G1 X-35.2 Y-5.88 Z0.13 F4320.0 E125.627
G1 X-35.6 Y-5.88 Z0.13 F4320.0 E125.646
G1 X-35.6 Y-28.12 Z0.13 F4320.0 E126.69
G1 X-36.0 Y-28.12 Z0.13 F4320.0 E126.709
G1 X-36.0 Y-5.88 Z0.13 F4320.0 E127.753
G1 X-36.4 Y-5.88 Z0.13 F4320.0 E127.772
G1 X-36.4 Y-28.12 Z0.13 F4320.0 E128.816
G1 X-36.8 Y-28.12 Z0.13 F4320.0 E128.835
G1 X-36.8 Y-5.88 Z0.13 F4320.0 E129.88
G1 X-37.2 Y-5.88 Z0.13 F4320.0 E129.898
G1 X-37.2 Y-28.12 Z0.13 F4320.0 E130.943
G1 X-37.6 Y-28.12 Z0.13 F4320.0 E130.962
G1 X-37.6 Y-5.88 Z0.13 F4320.0 E132.006
G1 X-38.0 Y-5.88 Z0.13 F4320.0 E132.025
G1 X-38.0 Y-28.12 Z0.13 F4320.0 E133.069
G1 X-38.4 Y-28.12 Z0.13 F4320.0 E133.088
G1 X-38.4 Y-5.88 Z0.13 F4320.0 E134.132
G1 X-38.8 Y-5.88 Z0.13 F4320.0 E134.151
G1 X-38.8 Y-28.12 Z0.13 F4320.0 E135.195
G1 X-39.2 Y-28.12 Z0.13 F4320.0 E135.214
G1 X-39.2 Y-5.88 Z0.13 F4320.0 E136.259
G1 X-39.6 Y-5.88 Z0.13 F4320.0 E136.277
G1 X-39.6 Y-28.12 Z0.13 F4320.0 E137.322
G1 X-40.0 Y-28.12 Z0.13 F4320.0 E137.341
G1 X-40.0 Y-5.88 Z0.13 F4320.0 E138.385
G1 X-40.4 Y-5.88 Z0.13 F4320.0 E138.404
G1 X-40.4 Y-28.12 Z0.13 F4320.0 E139.448
G1 X-40.8 Y-28.12 Z0.13 F4320.0 E139.467
G1 X-40.8 Y-5.88 Z0.13 F4320.0 E140.511
G1 X-41.2 Y-5.88 Z0.13 F4320.0 E140.53
G1 X-41.2 Y-28.12 Z0.13 F4320.0 E141.574
G1 X-41.6 Y-28.12 Z0.13 F4320.0 E141.593
G1 X-41.6 Y-5.88 Z0.13 F4320.0 E142.638
G1 X-42.0 Y-5.88 Z0.13 F4320.0 E142.656
G1 X-42.0 Y-28.12 Z0.13 F4320.0 E143.701
G1 X-42.4 Y-28.12 Z0.13 F4320.0 E143.72
G1 X-42.4 Y-5.88 Z0.13 F4320.0 E144.764
G1 X-42.8 Y-5.88 Z0.13 F4320.0 E144.783
G1 X-42.8 Y-28.12 Z0.13 F4320.0 E145.827
G1 X-43.2 Y-28.12 Z0.13 F4320.0 E145.846
G1 X-43.2 Y-5.88 Z0.13 F4320.0 E146.89
G1 X-43.6 Y-5.88 Z0.13 F4320.0 E146.909
G1 X-43.6 Y-28.12 Z0.13 F4320.0 E147.953
G1 X-44.0 Y-28.12 Z0.13 F4320.0 E147.972
G1 X-44.0 Y-5.88 Z0.13 F4320.0 E149.017
G1 X-44.4 Y-5.88 Z0.13 F4320.0 E149.035
G1 X-44.4 Y-28.12 Z0.13 F4320.0 E150.08
G1 X-44.8 Y-28.12 Z0.13 F4320.0 E150.099
G1 X-44.8 Y-5.88 Z0.13 F4320.0 E151.143
G1 X-45.2 Y-5.88 Z0.13 F4320.0 E151.162
G1 X-45.2 Y-28.12 Z0.13 F4320.0 E152.206
G1 X-45.6 Y-28.12 Z0.13 F4320.0 E152.225
G1 X-45.6 Y-5.88 Z0.13 F4320.0 E153.269
G1 X-46.0 Y-5.88 Z0.13 F4320.0 E153.288
G1 X-46.0 Y-28.12 Z0.13 F4320.0 E154.332
G1 X-46.4 Y-28.12 Z0.13 F4320.0 E154.351
G1 X-46.4 Y-5.88 Z0.13 F4320.0 E155.396
G1 X-46.8 Y-5.88 Z0.13 F4320.0 E155.414
G1 X-46.8 Y-28.12 Z0.13 F4320.0 E156.459
G1 X-47.2 Y-28.12 Z0.13 F4320.0 E156.478
G1 X-47.2 Y-5.88 Z0.13 F4320.0 E157.522
G1 X-47.6 Y-5.88 Z0.13 F4320.0 E157.541
G1 X-47.6 Y-28.12 Z0.13 F4320.0 E158.585
G1 X-48.0 Y-28.12 Z0.13 F4320.0 E158.604
G1 X-48.0 Y-5.88 Z0.13 F4320.0 E159.648
G1 X-48.4 Y-5.88 Z0.13 F4320.0 E159.667
G1 X-48.4 Y-28.12 Z0.13 F4320.0 E160.711
G1 X-48.8 Y-28.12 Z0.13 F4320.0 E160.73
G1 X-48.8 Y-5.88 Z0.13 F4320.0 E161.775
G1 X-49.2 Y-5.88 Z0.13 F4320.0 E161.793
G1 X-49.2 Y-28.12 Z0.13 F4320.0 E162.838
G1 X-49.6 Y-28.12 Z0.13 F4320.0 E162.857
G1 X-49.6 Y-5.88 Z0.13 F4320.0 E163.901
G1 X-50.0 Y-5.88 Z0.13 F4320.0 E163.92
G1 X-50.0 Y-28.12 Z0.13 F4320.0 E164.964
G1 X-50.4 Y-28.12 Z0.13 F4320.0 E164.983
G1 X-50.4 Y-5.88 Z0.13 F4320.0 E166.027
G1 X-50.8 Y-5.88 Z0.13 F4320.0 E166.046
G1 X-50.8 Y-28.12 Z0.13 F4320.0 E167.09
G1 X-51.2 Y-28.12 Z0.13 F4320.0 E167.109
G1 X-51.2 Y-5.88 Z0.13 F4320.0 E168.154
G1 X-51.6 Y-5.88 Z0.13 F4320.0 E168.172
G1 X-51.6 Y-28.12 Z0.13 F4320.0 E169.217
G1 X-52.0 Y-28.12 Z0.13 F4320.0 E169.236
G1 X-52.0 Y-5.88 Z0.13 F4320.0 E170.28
G1 X-52.4 Y-5.88 Z0.13 F4320.0 E170.299
G1 X-52.4 Y-28.12 Z0.13 F4320.0 E171.343
G1 X-52.8 Y-28.12 Z0.13 F4320.0 E171.362
G1 X-52.8 Y-5.88 Z0.13 F4320.0 E172.406
G1 X-53.2 Y-5.88 Z0.13 F4320.0 E172.425
G1 X-53.2 Y-28.12 Z0.13 F4320.0 E173.469
G1 X-53.6 Y-28.12 Z0.13 F4320.0 E173.488
G1 X-53.6 Y-5.88 Z0.13 F4320.0 E174.533
G1 X-54.0 Y-5.88 Z0.13 F4320.0 E174.551
G1 X-54.0 Y-28.12 Z0.13 F4320.0 E175.596
G1 X-54.4 Y-28.12 Z0.13 F4320.0 E175.615
G1 X-54.4 Y-5.88 Z0.13 F4320.0 E176.659
G1 X-54.8 Y-5.88 Z0.13 F4320.0 E176.678
G1 X-54.8 Y-28.12 Z0.13 F4320.0 E177.722
G1 X-55.2 Y-28.12 Z0.13 F4320.0 E177.741
G1 X-55.2 Y-5.88 Z0.13 F4320.0 E178.785
G1 X-55.6 Y-5.88 Z0.13 F4320.0 E178.804
G1 X-55.6 Y-28.12 Z0.13 F4320.0 E179.848
G1 X-56.0 Y-28.12 Z0.13 F4320.0 E179.867
G1 X-56.0 Y-5.88 Z0.13 F4320.0 E180.912
G1 X-56.4 Y-5.88 Z0.13 F4320.0 E180.93
G1 X-56.4 Y-28.12 Z0.13 F4320.0 E181.975
G1 X-56.8 Y-28.12 Z0.13 F4320.0 E181.994
G1 X-56.8 Y-5.88 Z0.13 F4320.0 E183.038
G1 X-57.2 Y-5.88 Z0.13 F4320.0 E183.057
G1 X-57.2 Y-28.12 Z0.13 F4320.0 E184.101
G1 X-57.6 Y-28.12 Z0.13 F4320.0 E184.12
G1 X-57.6 Y-5.88 Z0.13 F4320.0 E185.164
G1 X-58.0 Y-5.88 Z0.13 F4320.0 E185.183
G1 X-58.0 Y-28.12 Z0.13 F4320.0 E186.227
G1 X-58.4 Y-28.12 Z0.13 F4320.0 E186.246
G1 X-58.4 Y-5.88 Z0.13 F4320.0 E187.291
G1 X-58.8 Y-5.88 Z0.13 F4320.0 E187.309
G1 X-58.8 Y-28.12 Z0.13 F4320.0 E188.354
G1 X-59.2 Y-28.12 Z0.13 F4320.0 E188.373
G1 X-59.2 Y-5.88 Z0.13 F4320.0 E189.417
G1 X-59.6 Y-5.88 Z0.13 F4320.0 E189.436
G1 X-59.6 Y-28.12 Z0.13 F4320.0 E190.48
G1 X-60.0 Y-28.12 Z0.13 F4320.0 E190.499
G1 X-60.0 Y-5.88 Z0.13 F4320.0 E191.543
G1 X-60.4 Y-5.88 Z0.13 F4320.0 E191.562
G1 X-60.4 Y-28.12 Z0.13 F4320.0 E192.606
G1 X-60.8 Y-28.12 Z0.13 F4320.0 E192.625
G1 X-60.8 Y-5.88 Z0.13 F4320.0 E193.67
G1 X-61.2 Y-5.88 Z0.13 F4320.0 E193.688
G1 X-61.2 Y-28.12 Z0.13 F4320.0 E194.733
G1 X-61.6 Y-28.12 Z0.13 F4320.0 E194.752
G1 X-61.6 Y-5.88 Z0.13 F4320.0 E195.796
G1 X-62.0 Y-5.88 Z0.13 F4320.0 E195.815
G1 X-62.0 Y-28.12 Z0.13 F4320.0 E196.859
G1 X-62.4 Y-28.12 Z0.13 F4320.0 E196.878
G1 X-62.4 Y-5.88 Z0.13 F4320.0 E197.922
G1 X-62.8 Y-5.88 Z0.13 F4320.0 E197.941
G1 X-62.8 Y-28.12 Z0.13 F4320.0 E198.985
G1 X-63.2 Y-28.12 Z0.13 F4320.0 E199.004
G1 X-63.2 Y-5.88 Z0.13 F4320.0 E200.049
G1 X-63.6 Y-5.88 Z0.13 F4320.0 E200.067
G1 X-63.6 Y-28.12 Z0.13 F4320.0 E201.112
G1 X-64.0 Y-28.12 Z0.13 F4320.0 E201.131
G1 X-64.0 Y-5.88 Z0.13 F4320.0 E202.175
G1 X-64.4 Y-5.88 Z0.13 F4320.0 E202.194
G1 X-64.4 Y-28.12 Z0.13 F4320.0 E203.238
G1 X-64.8 Y-28.12 Z0.13 F4320.0 E203.257
G1 X-64.8 Y-5.88 Z0.13 F4320.0 E204.301
G1 X-65.2 Y-5.88 Z0.13 F4320.0 E204.32
G1 X-65.2 Y-28.12 Z0.13 F4320.0 E205.364
G1 X-65.6 Y-28.12 Z0.13 F4320.0 E205.383
G1 X-65.6 Y-5.88 Z0.13 F4320.0 E206.428
G1 X-66.0 Y-5.88 Z0.13 F4320.0 E206.446
G1 X-66.0 Y-28.12 Z0.13 F4320.0 E207.491
G1 X-66.4 Y-28.12 Z0.13 F4320.0 E207.51
G1 X-66.4 Y-5.88 Z0.13 F4320.0 E208.554
G1 X-66.8 Y-5.88 Z0.13 F4320.0 E208.573
G1 X-66.8 Y-28.12 Z0.13 F4320.0 E209.617
G1 X-67.2 Y-28.12 Z0.13 F4320.0 E209.636
G1 X-67.2 Y-5.88 Z0.13 F4320.0 E210.68
G1 X-67.6 Y-5.88 Z0.13 F4320.0 E210.699
G1 X-67.6 Y-28.12 Z0.13 F4320.0 E211.743
G1 X-68.0 Y-28.12 Z0.13 F4320.0 E211.762
G1 X-68.0 Y-5.88 Z0.13 F4320.0 E212.807
G1 X-68.4 Y-5.88 Z0.13 F4320.0 E212.825
G1 X-68.4 Y-28.12 Z0.13 F4320.0 E213.87
G1 X-68.8 Y-28.12 Z0.13 F4320.0 E213.889
G1 X-68.8 Y-5.88 Z0.13 F4320.0 E214.933
G1 F1200.0
G1 E213.933
G1 F4320.0
M103
G1 X0.4 Y-5.88 Z0.13 F4200.0
G1 F1200.0
G1 E214.933
G1 F4200.0
M101
G1 X0.4 Y-28.12 Z0.13 F4320.0 E215.977
G1 X0.8 Y-28.12 Z0.13 F4320.0 E215.996
G1 X0.8 Y-5.88 Z0.13 F4320.0 E217.04
G1 X1.2 Y-5.88 Z0.13 F4320.0 E217.059
G1 X1.2 Y-28.12 Z0.13 F4320.0 E218.104
G1 X1.6 Y-28.12 Z0.13 F4320.0 E218.122
G1 X1.6 Y-5.88 Z0.13 F4320.0 E219.167
G1 X2.0 Y-5.88 Z0.13 F4320.0 E219.186
G1 X2.0 Y-28.12 Z0.13 F4320.0 E220.23
G1 X2.4 Y-28.12 Z0.13 F4320.0 E220.249
G1 X2.4 Y-5.88 Z0.13 F4320.0 E221.293
G1 X2.8 Y-5.88 Z0.13 F4320.0 E221.312
G1 X2.8 Y-28.12 Z0.13 F4320.0 E222.356
G1 X3.2 Y-28.12 Z0.13 F4320.0 E222.375
G1 X3.2 Y-5.88 Z0.13 F4320.0 E223.419
G1 X3.6 Y-5.88 Z0.13 F4320.0 E223.438
G1 X3.6 Y-28.12 Z0.13 F4320.0 E224.483
G1 X4.0 Y-28.12 Z0.13 F4320.0 E224.501
G1 X4.0 Y-5.88 Z0.13 F4320.0 E225.546
G1 X4.4 Y-5.88 Z0.13 F4320.0 E225.565
G1 X4.4 Y-28.12 Z0.13 F4320.0 E226.609
G1 X4.8 Y-28.12 Z0.13 F4320.0 E226.628
G1 X4.8 Y-5.88 Z0.13 F4320.0 E227.672
G1 X5.2 Y-5.88 Z0.13 F4320.0 E227.691
G1 X5.2 Y-28.12 Z0.13 F4320.0 E228.735
G1 X5.6 Y-28.12 Z0.13 F4320.0 E228.754
G1 X5.6 Y-5.88 Z0.13 F4320.0 E229.798
G1 X6.0 Y-5.88 Z0.13 F4320.0 E229.817
G1 X6.0 Y-28.12 Z0.13 F4320.0 E230.862
G1 X6.4 Y-28.12 Z0.13 F4320.0 E230.88
G1 X6.4 Y-5.88 Z0.13 F4320.0 E231.925
G1 X6.8 Y-5.88 Z0.13 F4320.0 E231.944
G1 X6.8 Y-28.12 Z0.13 F4320.0 E232.988
G1 X7.2 Y-28.12 Z0.13 F4320.0 E233.007
G1 X7.2 Y-5.88 Z0.13 F4320.0 E234.051
G1 X7.6 Y-5.88 Z0.13 F4320.0 E234.07
G1 X7.6 Y-28.12 Z0.13 F4320.0 E235.114
G1 X8.0 Y-28.12 Z0.13 F4320.0 E235.133
G1 X8.0 Y-5.88 Z0.13 F4320.0 E236.177
G1 X8.4 Y-5.88 Z0.13 F4320.0 E236.196
G1 X8.4 Y-28.12 Z0.13 F4320.0 E237.241
G1 X8.8 Y-28.12 Z0.13 F4320.0 E237.259
G1 X8.8 Y-5.88 Z0.13 F4320.0 E238.304
G1 X9.2 Y-5.88 Z0.13 F4320.0 E238.323
G1 X9.2 Y-28.12 Z0.13 F4320.0 E239.367
G1 X9.6 Y-28.12 Z0.13 F4320.0 E239.386
G1 X9.6 Y-5.88 Z0.13 F4320.0 E240.43
G1 X10.0 Y-5.88 Z0.13 F4320.0 E240.449
G1 X10.0 Y-28.12 Z0.13 F4320.0 E241.493
G1 X10.4 Y-28.12 Z0.13 F4320.0 E241.512
G1 X10.4 Y-5.88 Z0.13 F4320.0 E242.556
G1 X10.8 Y-5.88 Z0.13 F4320.0 E242.575
G1 X10.8 Y-28.12 Z0.13 F4320.0 E243.62
G1 X11.2 Y-28.12 Z0.13 F4320.0 E243.638
G1 X11.2 Y-5.88 Z0.13 F4320.0 E244.683
G1 X11.6 Y-5.88 Z0.13 F4320.0 E244.702
G1 X11.6 Y-28.12 Z0.13 F4320.0 E245.746
G1 X12.0 Y-28.12 Z0.13 F4320.0 E245.765
G1 X12.0 Y-5.88 Z0.13 F4320.0 E246.809
G1 X12.4 Y-5.88 Z0.13 F4320.0 E246.828
G1 X12.4 Y-28.12 Z0.13 F4320.0 E247.872
G1 X12.8 Y-28.12 Z0.13 F4320.0 E247.891
G1 X12.8 Y-5.88 Z0.13 F4320.0 E248.935
G1 X13.2 Y-5.88 Z0.13 F4320.0 E248.954
G1 X13.2 Y-28.12 Z0.13 F4320.0 E249.999
G1 X13.6 Y-28.12 Z0.13 F4320.0 E250.017
G1 X13.6 Y-5.88 Z0.13 F4320.0 E251.062
G1 X14.0 Y-5.88 Z0.13 F4320.0 E251.081
G1 X14.0 Y-28.12 Z0.13 F4320.0 E252.125
G1 X14.4 Y-28.12 Z0.13 F4320.0 E252.144
G1 X14.4 Y-5.88 Z0.13 F4320.0 E253.188
G1 X14.8 Y-5.88 Z0.13 F4320.0 E253.207
G1 X14.8 Y-28.12 Z0.13 F4320.0 E254.251
G1 X15.2 Y-28.12 Z0.13 F4320.0 E254.27
G1 X15.2 Y-5.88 Z0.13 F4320.0 E255.314
G1 X15.6 Y-5.88 Z0.13 F4320.0 E255.333
G1 X15.6 Y-28.12 Z0.13 F4320.0 E256.378
G1 X16.0 Y-28.12 Z0.13 F4320.0 E256.396
G1 X16.0 Y-5.88 Z0.13 F4320.0 E257.441
G1 X16.4 Y-5.88 Z0.13 F4320.0 E257.46
G1 X16.4 Y-28.12 Z0.13 F4320.0 E258.504
G1 X16.8 Y-28.12 Z0.13 F4320.0 E258.523
G1 X16.8 Y-5.88 Z0.13 F4320.0 E259.567
G1 X17.2 Y-5.88 Z0.13 F4320.0 E259.586
G1 X17.2 Y-28.12 Z0.13 F4320.0 E260.63
G1 X17.6 Y-28.12 Z0.13 F4320.0 E260.649
G1 X17.6 Y-5.88 Z0.13 F4320.0 E261.693
G1 X18.0 Y-5.88 Z0.13 F4320.0 E261.712
G1 X18.0 Y-28.12 Z0.13 F4320.0 E262.757
G1 X18.4 Y-28.12 Z0.13 F4320.0 E262.775
G1 X18.4 Y-5.88 Z0.13 F4320.0 E263.82
G1 X18.8 Y-5.88 Z0.13 F4320.0 E263.839
G1 X18.8 Y-28.12 Z0.13 F4320.0 E264.883
G1 X19.2 Y-28.12 Z0.13 F4320.0 E264.902
G1 X19.2 Y-5.88 Z0.13 F4320.0 E265.946
G1 X19.6 Y-5.88 Z0.13 F4320.0 E265.965
G1 X19.6 Y-28.12 Z0.13 F4320.0 E267.009
G1 X20.0 Y-28.12 Z0.13 F4320.0 E267.028
G1 X20.0 Y-5.88 Z0.13 F4320.0 E268.072
G1 X20.4 Y-5.88 Z0.13 F4320.0 E268.091
G1 X20.4 Y-28.12 Z0.13 F4320.0 E269.136
G1 X20.8 Y-28.12 Z0.13 F4320.0 E269.154
G1 X20.8 Y-5.88 Z0.13 F4320.0 E270.199
G1 X21.2 Y-5.88 Z0.13 F4320.0 E270.218
G1 X21.2 Y-28.12 Z0.13 F4320.0 E271.262
G1 X21.6 Y-28.12 Z0.13 F4320.0 E271.281
G1 X21.6 Y-5.88 Z0.13 F4320.0 E272.325
G1 X22.0 Y-5.88 Z0.13 F4320.0 E272.344
G1 X22.0 Y-28.12 Z0.13 F4320.0 E273.388
G1 X22.4 Y-28.12 Z0.13 F4320.0 E273.407
G1 X22.4 Y-5.88 Z0.13 F4320.0 E274.451
G1 X22.8 Y-5.88 Z0.13 F4320.0 E274.47
G1 X22.8 Y-28.12 Z0.13 F4320.0 E275.515
G1 X23.2 Y-28.12 Z0.13 F4320.0 E275.533
G1 X23.2 Y-5.88 Z0.13 F4320.0 E276.578
G1 X23.6 Y-5.88 Z0.13 F4320.0 E276.597
G1 X23.6 Y-28.12 Z0.13 F4320.0 E277.641
G1 X24.0 Y-28.12 Z0.13 F4320.0 E277.66
G1 X24.0 Y-5.88 Z0.13 F4320.0 E278.704
G1 X24.4 Y-5.88 Z0.13 F4320.0 E278.723
G1 X24.4 Y-28.12 Z0.13 F4320.0 E279.767
G1 X24.8 Y-28.12 Z0.13 F4320.0 E279.786
G1 X24.8 Y-5.88 Z0.13 F4320.0 E280.83
G1 X25.2 Y-5.88 Z0.13 F4320.0 E280.849
G1 X25.2 Y-28.12 Z0.13 F4320.0 E281.894
G1 X25.6 Y-28.12 Z0.13 F4320.0 E281.912
G1 X25.6 Y-5.88 Z0.13 F4320.0 E282.957
G1 X26.0 Y-5.88 Z0.13 F4320.0 E282.976
G1 X26.0 Y-28.12 Z0.13 F4320.0 E284.02
G1 X26.4 Y-28.12 Z0.13 F4320.0 E284.039
G1 X26.4 Y-5.88 Z0.13 F4320.0 E285.083
G1 X26.8 Y-5.88 Z0.13 F4320.0 E285.102
G1 X26.8 Y-28.12 Z0.13 F4320.0 E286.146
G1 X27.2 Y-28.12 Z0.13 F4320.0 E286.165
G1 X27.2 Y-5.88 Z0.13 F4320.0 E287.209
G1 X27.6 Y-5.88 Z0.13 F4320.0 E287.228
G1 X27.6 Y-28.12 Z0.13 F4320.0 E288.273
G1 X28.0 Y-28.12 Z0.13 F4320.0 E288.291
G1 X28.0 Y-5.88 Z0.13 F4320.0 E289.336
G1 X28.4 Y-5.88 Z0.13 F4320.0 E289.355
G1 X28.4 Y-28.12 Z0.13 F4320.0 E290.399
G1 X28.8 Y-28.12 Z0.13 F4320.0 E290.418
G1 X28.8 Y-5.88 Z0.13 F4320.0 E291.462
G1 X29.2 Y-5.88 Z0.13 F4320.0 E291.481
G1 X29.2 Y-28.12 Z0.13 F4320.0 E292.525
G1 X29.6 Y-28.12 Z0.13 F4320.0 E292.544
G1 X29.6 Y-5.88 Z0.13 F4320.0 E293.588
G1 X30.0 Y-5.88 Z0.13 F4320.0 E293.607
G1 X30.0 Y-28.12 Z0.13 F4320.0 E294.652
G1 X30.4 Y-28.12 Z0.13 F4320.0 E294.67
G1 X30.4 Y-5.88 Z0.13 F4320.0 E295.715
G1 X30.8 Y-5.88 Z0.13 F4320.0 E295.734
G1 X30.8 Y-28.12 Z0.13 F4320.0 E296.778
G1 X31.2 Y-28.12 Z0.13 F4320.0 E296.797
G1 X31.2 Y-5.88 Z0.13 F4320.0 E297.841
G1 X31.6 Y-5.88 Z0.13 F4320.0 E297.86
G1 X31.6 Y-28.12 Z0.13 F4320.0 E298.904
G1 X32.0 Y-28.12 Z0.13 F4320.0 E298.923
G1 X32.0 Y-5.88 Z0.13 F4320.0 E299.967
G1 X32.4 Y-5.88 Z0.13 F4320.0 E299.986
G1 X32.4 Y-28.12 Z0.13 F4320.0 E301.031
G1 X32.8 Y-28.12 Z0.13 F4320.0 E301.049
G1 X32.8 Y-5.88 Z0.13 F4320.0 E302.094
G1 X33.2 Y-5.88 Z0.13 F4320.0 E302.113
G1 X33.2 Y-28.12 Z0.13 F4320.0 E303.157
G1 X33.6 Y-28.12 Z0.13 F4320.0 E303.176
G1 X33.6 Y-5.88 Z0.13 F4320.0 E304.22
G1 X34.0 Y-5.88 Z0.13 F4320.0 E304.239
G1 X34.0 Y-28.12 Z0.13 F4320.0 E305.283
G1 X34.4 Y-28.12 Z0.13 F4320.0 E305.302
G1 X34.4 Y-5.88 Z0.13 F4320.0 E306.346
G1 X34.8 Y-5.88 Z0.13 F4320.0 E306.365
G1 X34.8 Y-28.12 Z0.13 F4320.0 E307.41
G1 X35.2 Y-28.12 Z0.13 F4320.0 E307.428
G1 X35.2 Y-5.88 Z0.13 F4320.0 E308.473
G1 X35.6 Y-5.88 Z0.13 F4320.0 E308.492
G1 X35.6 Y-28.12 Z0.13 F4320.0 E309.536
G1 X36.0 Y-28.12 Z0.13 F4320.0 E309.555
G1 X36.0 Y-5.88 Z0.13 F4320.0 E310.599
G1 X36.4 Y-5.88 Z0.13 F4320.0 E310.618
G1 X36.4 Y-28.12 Z0.13 F4320.0 E311.662
G1 X36.8 Y-28.12 Z0.13 F4320.0 E311.681
G1 X36.8 Y-5.88 Z0.13 F4320.0 E312.725
G1 X37.2 Y-5.88 Z0.13 F4320.0 E312.744
G1 X37.2 Y-28.12 Z0.13 F4320.0 E313.789
G1 X37.6 Y-28.12 Z0.13 F4320.0 E313.807
G1 X37.6 Y-5.88 Z0.13 F4320.0 E314.852
G1 X38.0 Y-5.88 Z0.13 F4320.0 E314.87
G1 X38.0 Y-28.12 Z0.13 F4320.0 E315.915
G1 X38.4 Y-28.12 Z0.13 F4320.0 E315.934
G1 X38.4 Y-5.88 Z0.13 F4320.0 E316.978
G1 X38.8 Y-5.88 Z0.13 F4320.0 E316.997
G1 X38.8 Y-28.12 Z0.13 F4320.0 E318.041
G1 X39.2 Y-28.12 Z0.13 F4320.0 E318.06
G1 X39.2 Y-5.88 Z0.13 F4320.0 E319.104
G1 X39.6 Y-5.88 Z0.13 F4320.0 E319.123
G1 X39.6 Y-28.12 Z0.13 F4320.0 E320.168
G1 X40.0 Y-28.12 Z0.13 F4320.0 E320.186
G1 X40.0 Y-5.88 Z0.13 F4320.0 E321.231
G1 X40.4 Y-5.88 Z0.13 F4320.0 E321.249
G1 X40.4 Y-28.12 Z0.13 F4320.0 E322.294
G1 X40.8 Y-28.12 Z0.13 F4320.0 E322.313
G1 X40.8 Y-5.88 Z0.13 F4320.0 E323.357
G1 X41.2 Y-5.88 Z0.13 F4320.0 E323.376
G1 X41.2 Y-28.12 Z0.13 F4320.0 E324.42
G1 X41.6 Y-28.12 Z0.13 F4320.0 E324.439
G1 X41.6 Y-5.88 Z0.13 F4320.0 E325.483
G1 X42.0 Y-5.88 Z0.13 F4320.0 E325.502
G1 X42.0 Y-28.12 Z0.13 F4320.0 E326.547
G1 X42.4 Y-28.12 Z0.13 F4320.0 E326.565
G1 X42.4 Y-5.88 Z0.13 F4320.0 E327.61
G1 X42.8 Y-5.88 Z0.13 F4320.0 E327.628
G1 X42.8 Y-28.12 Z0.13 F4320.0 E328.673
G1 X43.2 Y-28.12 Z0.13 F4320.0 E328.692
G1 X43.2 Y-5.88 Z0.13 F4320.0 E329.736
G1 X43.6 Y-5.88 Z0.13 F4320.0 E329.755
G1 X43.6 Y-28.12 Z0.13 F4320.0 E330.799
G1 X44.0 Y-28.12 Z0.13 F4320.0 E330.818
G1 X44.0 Y-5.88 Z0.13 F4320.0 E331.862
G1 X44.4 Y-5.88 Z0.13 F4320.0 E331.881
G1 X44.4 Y-28.12 Z0.13 F4320.0 E332.926
G1 X44.8 Y-28.12 Z0.13 F4320.0 E332.944
G1 X44.8 Y-5.88 Z0.13 F4320.0 E333.989
G1 X45.2 Y-5.88 Z0.13 F4320.0 E334.007
G1 X45.2 Y-28.12 Z0.13 F4320.0 E335.052
G1 X45.6 Y-28.12 Z0.13 F4320.0 E335.071
G1 X45.6 Y-5.88 Z0.13 F4320.0 E336.115
G1 X46.0 Y-5.88 Z0.13 F4320.0 E336.134
G1 X46.0 Y-28.12 Z0.13 F4320.0 E337.178
G1 X46.4 Y-28.12 Z0.13 F4320.0 E337.197
G1 X46.4 Y-5.88 Z0.13 F4320.0 E338.241
G1 X46.8 Y-5.88 Z0.13 F4320.0 E338.26
G1 X46.8 Y-28.12 Z0.13 F4320.0 E339.305
G1 X47.2 Y-28.12 Z0.13 F4320.0 E339.323
G1 X47.2 Y-5.88 Z0.13 F4320.0 E340.368
G1 X47.6 Y-5.88 Z0.13 F4320.0 E340.386
G1 X47.6 Y-28.12 Z0.13 F4320.0 E341.431
G1 X48.0 Y-28.12 Z0.13 F4320.0 E341.45
G1 X48.0 Y-5.88 Z0.13 F4320.0 E342.494
G1 X48.4 Y-5.88 Z0.13 F4320.0 E342.513
G1 X48.4 Y-28.12 Z0.13 F4320.0 E343.557
G1 X48.8 Y-28.12 Z0.13 F4320.0 E343.576
G1 X48.8 Y-5.88 Z0.13 F4320.0 E344.62
G1 X49.2 Y-5.88 Z0.13 F4320.0 E344.639
G1 X49.2 Y-28.12 Z0.13 F4320.0 E345.684
G1 X49.6 Y-28.12 Z0.13 F4320.0 E345.702
G1 X49.6 Y-5.88 Z0.13 F4320.0 E346.747
G1 X50.0 Y-5.88 Z0.13 F4320.0 E346.765
G1 X50.0 Y-28.12 Z0.13 F4320.0 E347.81
G1 X50.4 Y-28.12 Z0.13 F4320.0 E347.829
G1 X50.4 Y-5.88 Z0.13 F4320.0 E348.873
G1 X50.8 Y-5.88 Z0.13 F4320.0 E348.892
G1 X50.8 Y-28.12 Z0.13 F4320.0 E349.936
G1 X51.2 Y-28.12 Z0.13 F4320.0 E349.955
G1 X51.2 Y-5.88 Z0.13 F4320.0 E350.999
G1 X51.6 Y-5.88 Z0.13 F4320.0 E351.018
G1 X51.6 Y-28.12 Z0.13 F4320.0 E352.063
G1 X52.0 Y-28.12 Z0.13 F4320.0 E352.081
G1 X52.0 Y-5.88 Z0.13 F4320.0 E353.126
G1 X52.4 Y-5.88 Z0.13 F4320.0 E353.144
G1 X52.4 Y-28.12 Z0.13 F4320.0 E354.189
G1 X52.8 Y-28.12 Z0.13 F4320.0 E354.208
G1 X52.8 Y-5.88 Z0.13 F4320.0 E355.252
G1 X53.2 Y-5.88 Z0.13 F4320.0 E355.271
G1 X53.2 Y-28.12 Z0.13 F4320.0 E356.315
G1 X53.6 Y-28.12 Z0.13 F4320.0 E356.334
G1 X53.6 Y-5.88 Z0.13 F4320.0 E357.378
G1 X54.0 Y-5.88 Z0.13 F4320.0 E357.397
G1 X54.0 Y-28.12 Z0.13 F4320.0 E358.442
G1 X54.4 Y-28.12 Z0.13 F4320.0 E358.46
G1 X54.4 Y-5.88 Z0.13 F4320.0 E359.505
G1 X54.8 Y-5.88 Z0.13 F4320.0 E359.523
G1 X54.8 Y-28.12 Z0.13 F4320.0 E360.568
G1 X55.2 Y-28.12 Z0.13 F4320.0 E360.587
G1 X55.2 Y-5.88 Z0.13 F4320.0 E361.631
G1 X55.6 Y-5.88 Z0.13 F4320.0 E361.65
G1 X55.6 Y-28.12 Z0.13 F4320.0 E362.694
G1 X56.0 Y-28.12 Z0.13 F4320.0 E362.713
G1 X56.0 Y-5.88 Z0.13 F4320.0 E363.757
G1 X56.4 Y-5.88 Z0.13 F4320.0 E363.776
G1 X56.4 Y-28.12 Z0.13 F4320.0 E364.821
G1 X56.8 Y-28.12 Z0.13 F4320.0 E364.839
G1 X56.8 Y-5.88 Z0.13 F4320.0 E365.884
G1 F1200.0
G1 E364.884
G1 F4320.0
M103
(</infill>)
(</nestedRing>)
(</rotation>)
(</layer>)
;M108 R80.0
(<layer> 0.404 )
(<rotation> (-1+1.22464679915e-16j) )
(<nestedRing>)
(<boundaryPerimeter>)
(<boundaryPoint> X-70.001 Y-4.999 Z0.404 </boundaryPoint>)
(<boundaryPoint> X-70.001 Y-29.001 Z0.404 </boundaryPoint>)
(<boundaryPoint> X58.0 Y-29.001 Z0.404 </boundaryPoint>)
(<boundaryPoint> X58.0 Y-4.999 Z0.404 </boundaryPoint>)
(<loop> outer )
G1 X-69.4 Y-28.09 Z0.4 F4200.0
G1 F1200.0
G1 E365.884
G1 F4200.0
M101
G1 X-69.4 Y-28.4 Z0.4 F4800.0 E365.9
G1 X57.4 Y-28.4 Z0.4 F4800.0 E372.598
G1 X57.4 Y-5.6 Z0.4 F4800.0 E373.803
G1 X-69.4 Y-5.6 Z0.4 F4800.0 E380.501
G1 X-69.4 Y-28.09 Z0.4 F4800.0 E381.689
G1 F1200.0
G1 E381.689
G1 F4800.0
M103
(</loop>)
(<edge> outer )
;M108 R40.0
G1 X-69.71 Y-28.8 Z0.4 F4200.0
G1 F1200.0
G1 E381.689
G1 F4200.0
M101
G1 X-69.4 Y-28.8 Z0.4 F2400.0 E381.706
G1 X57.8 Y-28.8 Z0.4 F2400.0 E388.425
G1 X57.8 Y-5.2 Z0.4 F2400.0 E389.672
G1 X-69.8 Y-5.2 Z0.4 F2400.0 E396.412
G1 X-69.8 Y-28.8 Z0.4 F2400.0 E397.659
G1 X-69.71 Y-28.8 Z0.4 F2400.0 E397.664
G1 F1200.0
G1 E396.664
G1 F2400.0
M103
(</edge>)
(</boundaryPerimeter>)
(<infill>)
(<infillBoundary>)
(<infillPoint> X-69.401 Y-5.599 Z0.404 </infillPoint>)
(<infillPoint> X-69.401 Y-28.401 Z0.404 </infillPoint>)
(<infillPoint> X57.4 Y-28.401 Z0.404 </infillPoint>)
(<infillPoint> X57.4 Y-5.599 Z0.404 </infillPoint>)
(</infillBoundary>)
;M108 R80.0
G1 X57.01 Y-6.0 Z0.4 F4200.0
G1 F1200.0
G1 E397.664
G1 F4200.0
M101
G1 X-69.01 Y-6.0 Z0.4 F4800.0 E404.321
G1 X-69.12 Y-6.4 Z0.4 F4800.0 E404.343
G1 X57.12 Y-6.4 Z0.4 F4800.0 E411.012
G1 X57.12 Y-6.8 Z0.4 F4800.0 E411.033
G1 X-69.12 Y-6.8 Z0.4 F4800.0 E417.702
G1 X-69.12 Y-7.2 Z0.4 F4800.0 E417.723
G1 X57.12 Y-7.2 Z0.4 F4800.0 E424.391
G1 X57.12 Y-7.6 Z0.4 F4800.0 E424.412
G1 X-69.12 Y-7.6 Z0.4 F4800.0 E431.081
G1 X-69.12 Y-8.0 Z0.4 F4800.0 E431.102
G1 X57.12 Y-8.0 Z0.4 F4800.0 E437.771
G1 X57.12 Y-8.4 Z0.4 F4800.0 E437.792
G1 X-69.12 Y-8.4 Z0.4 F4800.0 E444.461
G1 X-69.12 Y-8.8 Z0.4 F4800.0 E444.482
G1 X57.12 Y-8.8 Z0.4 F4800.0 E451.151
G1 X57.12 Y-9.2 Z0.4 F4800.0 E451.172
G1 X-69.12 Y-9.2 Z0.4 F4800.0 E457.84
G1 X-69.12 Y-9.6 Z0.4 F4800.0 E457.861
G1 X57.12 Y-9.6 Z0.4 F4800.0 E464.53
G1 X57.12 Y-10.0 Z0.4 F4800.0 E464.551
G1 X-69.12 Y-10.0 Z0.4 F4800.0 E471.22
G1 X-69.12 Y-10.4 Z0.4 F4800.0 E471.241
G1 X57.12 Y-10.4 Z0.4 F4800.0 E477.91
G1 X57.12 Y-10.8 Z0.4 F4800.0 E477.931
G1 X-69.12 Y-10.8 Z0.4 F4800.0 E484.6
G1 X-69.12 Y-11.2 Z0.4 F4800.0 E484.621
G1 X57.12 Y-11.2 Z0.4 F4800.0 E491.289
G1 X57.12 Y-11.6 Z0.4 F4800.0 E491.31
G1 X-69.12 Y-11.6 Z0.4 F4800.0 E497.979
G1 X-69.12 Y-12.0 Z0.4 F4800.0 E498.0
G1 X57.12 Y-12.0 Z0.4 F4800.0 E504.669
G1 X57.12 Y-12.4 Z0.4 F4800.0 E504.69
G1 X-69.12 Y-12.4 Z0.4 F4800.0 E511.359
G1 X-69.12 Y-12.8 Z0.4 F4800.0 E511.38
G1 X57.12 Y-12.8 Z0.4 F4800.0 E518.049
G1 X57.12 Y-13.2 Z0.4 F4800.0 E518.07
G1 X-69.12 Y-13.2 Z0.4 F4800.0 E524.738
G1 X-69.12 Y-13.6 Z0.4 F4800.0 E524.759
G1 X57.12 Y-13.6 Z0.4 F4800.0 E531.428
G1 X57.12 Y-14.0 Z0.4 F4800.0 E531.449
G1 X-69.12 Y-14.0 Z0.4 F4800.0 E538.118
G1 X-69.12 Y-14.4 Z0.4 F4800.0 E538.139
G1 X57.12 Y-14.4 Z0.4 F4800.0 E544.808
G1 X57.12 Y-14.8 Z0.4 F4800.0 E544.829
G1 X-69.12 Y-14.8 Z0.4 F4800.0 E551.498
G1 X-69.12 Y-15.2 Z0.4 F4800.0 E551.519
G1 X57.12 Y-15.2 Z0.4 F4800.0 E558.187
G1 X57.12 Y-15.6 Z0.4 F4800.0 E558.208
G1 X-69.12 Y-15.6 Z0.4 F4800.0 E564.877
G1 X-69.12 Y-16.0 Z0.4 F4800.0 E564.898
G1 X57.12 Y-16.0 Z0.4 F4800.0 E571.567
G1 X57.12 Y-16.4 Z0.4 F4800.0 E571.588
G1 X-69.12 Y-16.4 Z0.4 F4800.0 E578.257
G1 X-69.12 Y-16.8 Z0.4 F4800.0 E578.278
G1 X57.12 Y-16.8 Z0.4 F4800.0 E584.947
G1 X57.12 Y-17.2 Z0.4 F4800.0 E584.968
G1 X-69.12 Y-17.2 Z0.4 F4800.0 E591.636
G1 X-69.12 Y-17.6 Z0.4 F4800.0 E591.657
G1 X57.12 Y-17.6 Z0.4 F4800.0 E598.326
G1 X57.12 Y-18.0 Z0.4 F4800.0 E598.347
G1 X-69.12 Y-18.0 Z0.4 F4800.0 E605.016
G1 X-69.12 Y-18.4 Z0.4 F4800.0 E605.037
G1 X57.12 Y-18.4 Z0.4 F4800.0 E611.706
G1 X57.12 Y-18.8 Z0.4 F4800.0 E611.727
G1 X-69.12 Y-18.8 Z0.4 F4800.0 E618.396
G1 X-69.12 Y-19.2 Z0.4 F4800.0 E618.417
G1 X57.12 Y-19.2 Z0.4 F4800.0 E625.085
G1 X57.12 Y-19.6 Z0.4 F4800.0 E625.106
G1 X-69.12 Y-19.6 Z0.4 F4800.0 E631.775
G1 X-69.12 Y-20.0 Z0.4 F4800.0 E631.796
G1 X57.12 Y-20.0 Z0.4 F4800.0 E638.465
G1 X57.12 Y-20.4 Z0.4 F4800.0 E638.486
G1 X-69.12 Y-20.4 Z0.4 F4800.0 E645.155
G1 X-69.12 Y-20.8 Z0.4 F4800.0 E645.176
G1 X57.12 Y-20.8 Z0.4 F4800.0 E651.845
G1 X57.12 Y-21.2 Z0.4 F4800.0 E651.866
G1 X-69.12 Y-21.2 Z0.4 F4800.0 E658.534
G1 X-69.12 Y-21.6 Z0.4 F4800.0 E658.555
G1 X57.12 Y-21.6 Z0.4 F4800.0 E665.224
G1 X57.12 Y-22.0 Z0.4 F4800.0 E665.245
G1 X-69.12 Y-22.0 Z0.4 F4800.0 E671.914
G1 X-69.12 Y-22.4 Z0.4 F4800.0 E671.935
G1 X57.12 Y-22.4 Z0.4 F4800.0 E678.604
G1 X57.12 Y-22.8 Z0.4 F4800.0 E678.625
G1 X-69.12 Y-22.8 Z0.4 F4800.0 E685.294
G1 X-69.12 Y-23.2 Z0.4 F4800.0 E685.315
G1 X57.12 Y-23.2 Z0.4 F4800.0 E691.983
G1 X57.12 Y-23.6 Z0.4 F4800.0 E692.004
G1 X-69.12 Y-23.6 Z0.4 F4800.0 E698.673
G1 X-69.12 Y-24.0 Z0.4 F4800.0 E698.694
G1 X57.12 Y-24.0 Z0.4 F4800.0 E705.363
G1 X57.12 Y-24.4 Z0.4 F4800.0 E705.384
G1 X-69.12 Y-24.4 Z0.4 F4800.0 E712.053
G1 X-69.12 Y-24.8 Z0.4 F4800.0 E712.074
G1 X57.12 Y-24.8 Z0.4 F4800.0 E718.743
G1 X57.12 Y-25.2 Z0.4 F4800.0 E718.764
G1 X-69.12 Y-25.2 Z0.4 F4800.0 E725.432
G1 X-69.12 Y-25.6 Z0.4 F4800.0 E725.453
G1 X57.12 Y-25.6 Z0.4 F4800.0 E732.122
G1 X57.12 Y-26.0 Z0.4 F4800.0 E732.143
G1 X-69.12 Y-26.0 Z0.4 F4800.0 E738.812
G1 X-69.12 Y-26.4 Z0.4 F4800.0 E738.833
G1 X57.12 Y-26.4 Z0.4 F4800.0 E745.502
G1 X57.12 Y-26.8 Z0.4 F4800.0 E745.523
G1 X-69.12 Y-26.8 Z0.4 F4800.0 E752.192
G1 X-69.12 Y-27.2 Z0.4 F4800.0 E752.213
G1 X57.12 Y-27.2 Z0.4 F4800.0 E758.881
G1 X57.12 Y-27.6 Z0.4 F4800.0 E758.902
G1 X-69.12 Y-27.6 Z0.4 F4800.0 E765.571
G1 X-69.01 Y-28.0 Z0.4 F4800.0 E765.593
G1 X57.01 Y-28.0 Z0.4 F4800.0 E772.25
G1 F1200.0
G1 E771.25
G1 F4800.0
M103
(</infill>)
(</nestedRing>)
(</rotation>)
(</layer>)
(<operatingLayerEnd> </operatingLayerEnd>)
(<layer> 0.674 )
(<rotation> (6.12323399574e-17+1j) )
(<nestedRing>)
(<boundaryPerimeter>)
(<boundaryPoint> X-70.001 Y-4.999 Z0.674 </boundaryPoint>)
(<boundaryPoint> X-70.001 Y-29.001 Z0.674 </boundaryPoint>)
(<boundaryPoint> X58.0 Y-29.001 Z0.674 </boundaryPoint>)
(<boundaryPoint> X58.0 Y-4.999 Z0.674 </boundaryPoint>)
(<loop> outer )
G1 X-69.22 Y-28.4 Z0.67 F4200.0
G1 F1200.0
G1 E772.25
G1 F4200.0
M101
G1 X57.4 Y-28.4 Z0.67 F4800.0 E778.939
G1 X57.4 Y-5.6 Z0.67 F4800.0 E780.143
G1 X-69.4 Y-5.6 Z0.67 F4800.0 E786.842
G1 X-69.4 Y-28.4 Z0.67 F4800.0 E788.046
G1 X-69.22 Y-28.4 Z0.67 F4800.0 E788.056
G1 F1200.0
G1 E788.056
G1 F4800.0
M103
(</loop>)
(<edge> outer )
;M108 R40.0
G1 X-69.22 Y-28.8 Z0.67 F4200.0
G1 F1200.0
G1 E788.056
G1 F4200.0
M101
G1 X57.8 Y-28.8 Z0.67 F2400.0 E794.766
G1 X57.8 Y-5.2 Z0.67 F2400.0 E796.012
G1 X-69.8 Y-5.2 Z0.67 F2400.0 E802.753
G1 X-69.8 Y-28.8 Z0.67 F2400.0 E804.0
G1 X-69.4 Y-28.8 Z0.67 F2400.0 E804.021
G1 X-69.22 Y-28.8 Z0.67 F2400.0 E804.03
G1 F1200.0
G1 E803.03
G1 F2400.0
M103
(</edge>)
(</boundaryPerimeter>)
(<infill>)
(<infillBoundary>)
(<infillPoint> X-69.401 Y-5.599 Z0.674 </infillPoint>)
(<infillPoint> X-69.401 Y-28.401 Z0.674 </infillPoint>)
(<infillPoint> X57.4 Y-28.401 Z0.674 </infillPoint>)
(<infillPoint> X57.4 Y-5.599 Z0.674 </infillPoint>)
(</infillBoundary>)
;M108 R80.0
G1 X-0.0 Y-28.12 Z0.67 F4200.0
G1 F1200.0
G1 E804.03
G1 F4200.0
M101
G1 X-0.0 Y-5.88 Z0.67 F4800.0 E805.205
G1 X-0.4 Y-5.88 Z0.67 F4800.0 E805.227
G1 X-0.4 Y-28.12 Z0.67 F4800.0 E806.401
G1 X-0.8 Y-28.12 Z0.67 F4800.0 E806.423
G1 X-0.8 Y-5.88 Z0.67 F4800.0 E807.598
G1 X-1.2 Y-5.88 Z0.67 F4800.0 E807.619
G1 X-1.2 Y-28.12 Z0.67 F4800.0 E808.794
G1 X-1.6 Y-28.12 Z0.67 F4800.0 E808.815
G1 X-1.6 Y-5.88 Z0.67 F4800.0 E809.99
G1 X-2.0 Y-5.88 Z0.67 F4800.0 E810.011
G1 X-2.0 Y-28.12 Z0.67 F4800.0 E811.186
G1 X-2.4 Y-28.12 Z0.67 F4800.0 E811.207
G1 X-2.4 Y-5.88 Z0.67 F4800.0 E812.382
G1 X-2.8 Y-5.88 Z0.67 F4800.0 E812.403
G1 X-2.8 Y-28.12 Z0.67 F4800.0 E813.578
G1 X-3.2 Y-28.12 Z0.67 F4800.0 E813.599
G1 X-3.2 Y-5.88 Z0.67 F4800.0 E814.774
G1 X-3.6 Y-5.88 Z0.67 F4800.0 E814.795
G1 X-3.6 Y-28.12 Z0.67 F4800.0 E815.97
G1 X-4.0 Y-28.12 Z0.67 F4800.0 E815.991
G1 X-4.0 Y-5.88 Z0.67 F4800.0 E817.166
G1 X-4.4 Y-5.88 Z0.67 F4800.0 E817.187
G1 X-4.4 Y-28.12 Z0.67 F4800.0 E818.362
G1 X-4.8 Y-28.12 Z0.67 F4800.0 E818.383
G1 X-4.8 Y-5.88 Z0.67 F4800.0 E819.558
G1 X-5.2 Y-5.88 Z0.67 F4800.0 E819.579
G1 X-5.2 Y-28.12 Z0.67 F4800.0 E820.754
G1 X-5.6 Y-28.12 Z0.67 F4800.0 E820.775
G1 X-5.6 Y-5.88 Z0.67 F4800.0 E821.95
G1 X-6.0 Y-5.88 Z0.67 F4800.0 E821.971
G1 X-6.0 Y-28.12 Z0.67 F4800.0 E823.146
G1 X-6.4 Y-28.12 Z0.67 F4800.0 E823.167
G1 X-6.4 Y-5.88 Z0.67 F4800.0 E824.342
G1 X-6.8 Y-5.88 Z0.67 F4800.0 E824.364
G1 X-6.8 Y-28.12 Z0.67 F4800.0 E825.538
G1 X-7.2 Y-28.12 Z0.67 F4800.0 E825.56
G1 X-7.2 Y-5.88 Z0.67 F4800.0 E826.735
G1 X-7.6 Y-5.88 Z0.67 F4800.0 E826.756
G1 X-7.6 Y-28.12 Z0.67 F4800.0 E827.931
G1 X-8.0 Y-28.12 Z0.67 F4800.0 E827.952
G1 X-8.0 Y-5.88 Z0.67 F4800.0 E829.127
G1 X-8.4 Y-5.88 Z0.67 F4800.0 E829.148
G1 X-8.4 Y-28.12 Z0.67 F4800.0 E830.323
G1 X-8.8 Y-28.12 Z0.67 F4800.0 E830.344
G1 X-8.8 Y-5.88 Z0.67 F4800.0 E831.519
G1 X-9.2 Y-5.88 Z0.67 F4800.0 E831.54
G1 X-9.2 Y-28.12 Z0.67 F4800.0 E832.715
G1 X-9.6 Y-28.12 Z0.67 F4800.0 E832.736
G1 X-9.6 Y-5.88 Z0.67 F4800.0 E833.911
G1 X-10.0 Y-5.88 Z0.67 F4800.0 E833.932
G1 X-10.0 Y-28.12 Z0.67 F4800.0 E835.107
G1 X-10.4 Y-28.12 Z0.67 F4800.0 E835.128
G1 X-10.4 Y-5.88 Z0.67 F4800.0 E836.303
G1 X-10.8 Y-5.88 Z0.67 F4800.0 E836.324
G1 X-10.8 Y-28.12 Z0.67 F4800.0 E837.499
G1 X-11.2 Y-28.12 Z0.67 F4800.0 E837.52
G1 X-11.2 Y-5.88 Z0.67 F4800.0 E838.695
G1 X-11.6 Y-5.88 Z0.67 F4800.0 E838.716
G1 X-11.6 Y-28.12 Z0.67 F4800.0 E839.891
G1 X-12.0 Y-28.12 Z0.67 F4800.0 E839.912
G1 X-12.0 Y-5.88 Z0.67 F4800.0 E841.087
G1 X-12.4 Y-5.88 Z0.67 F4800.0 E841.108
G1 X-12.4 Y-28.12 Z0.67 F4800.0 E842.283
G1 X-12.8 Y-28.12 Z0.67 F4800.0 E842.304
G1 X-12.8 Y-5.88 Z0.67 F4800.0 E843.479
G1 X-13.2 Y-5.88 Z0.67 F4800.0 E843.501
G1 X-13.2 Y-28.12 Z0.67 F4800.0 E844.675
G1 X-13.6 Y-28.12 Z0.67 F4800.0 E844.697
G1 X-13.6 Y-5.88 Z0.67 F4800.0 E845.872
G1 X-14.0 Y-5.88 Z0.67 F4800.0 E845.893
G1 X-14.0 Y-28.12 Z0.67 F4800.0 E847.068
G1 X-14.4 Y-28.12 Z0.67 F4800.0 E847.089
G1 X-14.4 Y-5.88 Z0.67 F4800.0 E848.264
G1 X-14.8 Y-5.88 Z0.67 F4800.0 E848.285
G1 X-14.8 Y-28.12 Z0.67 F4800.0 E849.46
G1 X-15.2 Y-28.12 Z0.67 F4800.0 E849.481
G1 X-15.2 Y-5.88 Z0.67 F4800.0 E850.656
G1 X-15.6 Y-5.88 Z0.67 F4800.0 E850.677
G1 X-15.6 Y-28.12 Z0.67 F4800.0 E851.852
G1 X-16.0 Y-28.12 Z0.67 F4800.0 E851.873
G1 X-16.0 Y-5.88 Z0.67 F4800.0 E853.048
G1 X-16.4 Y-5.88 Z0.67 F4800.0 E853.069
G1 X-16.4 Y-28.12 Z0.67 F4800.0 E854.244
G1 X-16.8 Y-28.12 Z0.67 F4800.0 E854.265
G1 X-16.8 Y-5.88 Z0.67 F4800.0 E855.44
G1 X-17.2 Y-5.88 Z0.67 F4800.0 E855.461
G1 X-17.2 Y-28.12 Z0.67 F4800.0 E856.636
G1 X-17.6 Y-28.12 Z0.67 F4800.0 E856.657
G1 X-17.6 Y-5.88 Z0.67 F4800.0 E857.832
G1 X-18.0 Y-5.88 Z0.67 F4800.0 E857.853
G1 X-18.0 Y-28.12 Z0.67 F4800.0 E859.028
G1 X-18.4 Y-28.12 Z0.67 F4800.0 E859.049
G1 X-18.4 Y-5.88 Z0.67 F4800.0 E860.224
G1 X-18.8 Y-5.88 Z0.67 F4800.0 E860.245
G1 X-18.8 Y-28.12 Z0.67 F4800.0 E861.42
G1 X-19.2 Y-28.12 Z0.67 F4800.0 E861.441
G1 X-19.2 Y-5.88 Z0.67 F4800.0 E862.616
G1 X-19.6 Y-5.88 Z0.67 F4800.0 E862.638
G1 X-19.6 Y-28.12 Z0.67 F4800.0 E863.812
G1 X-20.0 Y-28.12 Z0.67 F4800.0 E863.834
G1 X-20.0 Y-5.88 Z0.67 F4800.0 E865.009
G1 X-20.4 Y-5.88 Z0.67 F4800.0 E865.03
G1 X-20.4 Y-28.12 Z0.67 F4800.0 E866.205
G1 X-20.8 Y-28.12 Z0.67 F4800.0 E866.226
G1 X-20.8 Y-5.88 Z0.67 F4800.0 E867.401
G1 X-21.2 Y-5.88 Z0.67 F4800.0 E867.422
G1 X-21.2 Y-28.12 Z0.67 F4800.0 E868.597
G1 X-21.6 Y-28.12 Z0.67 F4800.0 E868.618
G1 X-21.6 Y-5.88 Z0.67 F4800.0 E869.793
G1 X-22.0 Y-5.88 Z0.67 F4800.0 E869.814
G1 X-22.0 Y-28.12 Z0.67 F4800.0 E870.989
G1 X-22.4 Y-28.12 Z0.67 F4800.0 E871.01
G1 X-22.4 Y-5.88 Z0.67 F4800.0 E872.185
G1 X-22.8 Y-5.88 Z0.67 F4800.0 E872.206
G1 X-22.8 Y-28.12 Z0.67 F4800.0 E873.381
G1 X-23.2 Y-28.12 Z0.67 F4800.0 E873.402
G1 X-23.2 Y-5.88 Z0.67 F4800.0 E874.577
G1 X-23.6 Y-5.88 Z0.67 F4800.0 E874.598
G1 X-23.6 Y-28.12 Z0.67 F4800.0 E875.773
G1 X-24.0 Y-28.12 Z0.67 F4800.0 E875.794
G1 X-24.0 Y-5.88 Z0.67 F4800.0 E876.969
G1 X-24.4 Y-5.88 Z0.67 F4800.0 E876.99
G1 X-24.4 Y-28.12 Z0.67 F4800.0 E878.165
G1 X-24.8 Y-28.12 Z0.67 F4800.0 E878.186
G1 X-24.8 Y-5.88 Z0.67 F4800.0 E879.361
G1 X-25.2 Y-5.88 Z0.67 F4800.0 E879.382
G1 X-25.2 Y-28.12 Z0.67 F4800.0 E880.557
G1 X-25.6 Y-28.12 Z0.67 F4800.0 E880.578
G1 X-25.6 Y-5.88 Z0.67 F4800.0 E881.753
G1 X-26.0 Y-5.88 Z0.67 F4800.0 E881.775
G1 X-26.0 Y-28.12 Z0.67 F4800.0 E882.949
G1 X-26.4 Y-28.12 Z0.67 F4800.0 E882.971
G1 X-26.4 Y-5.88 Z0.67 F4800.0 E884.146
G1 X-26.8 Y-5.88 Z0.67 F4800.0 E884.167
G1 X-26.8 Y-28.12 Z0.67 F4800.0 E885.342
G1 X-27.2 Y-28.12 Z0.67 F4800.0 E885.363
G1 X-27.2 Y-5.88 Z0.67 F4800.0 E886.538
G1 X-27.6 Y-5.88 Z0.67 F4800.0 E886.559
G1 X-27.6 Y-28.12 Z0.67 F4800.0 E887.734
G1 X-28.0 Y-28.12 Z0.67 F4800.0 E887.755
G1 X-28.0 Y-5.88 Z0.67 F4800.0 E888.93
G1 X-28.4 Y-5.88 Z0.67 F4800.0 E888.951
G1 X-28.4 Y-28.12 Z0.67 F4800.0 E890.126
G1 X-28.8 Y-28.12 Z0.67 F4800.0 E890.147
G1 X-28.8 Y-5.88 Z0.67 F4800.0 E891.322
G1 X-29.2 Y-5.88 Z0.67 F4800.0 E891.343
G1 X-29.2 Y-28.12 Z0.67 F4800.0 E892.518
G1 X-29.6 Y-28.12 Z0.67 F4800.0 E892.539
G1 X-29.6 Y-5.88 Z0.67 F4800.0 E893.714
G1 X-30.0 Y-5.88 Z0.67 F4800.0 E893.735
G1 X-30.0 Y-28.12 Z0.67 F4800.0 E894.91
G1 X-30.4 Y-28.12 Z0.67 F4800.0 E894.931
G1 X-30.4 Y-5.88 Z0.67 F4800.0 E896.106
G1 X-30.8 Y-5.88 Z0.67 F4800.0 E896.127
G1 X-30.8 Y-28.12 Z0.67 F4800.0 E897.302
G1 X-31.2 Y-28.12 Z0.67 F4800.0 E897.323
G1 X-31.2 Y-5.88 Z0.67 F4800.0 E898.498
G1 X-31.6 Y-5.88 Z0.67 F4800.0 E898.519
G1 X-31.6 Y-28.12 Z0.67 F4800.0 E899.694
G1 X-32.0 Y-28.12 Z0.67 F4800.0 E899.715
G1 X-32.0 Y-5.88 Z0.67 F4800.0 E900.89
G1 X-32.4 Y-5.88 Z0.67 F4800.0 E900.911
G1 X-32.4 Y-28.12 Z0.67 F4800.0 E902.086
G1 X-32.8 Y-28.12 Z0.67 F4800.0 E902.108
G1 X-32.8 Y-5.88 Z0.67 F4800.0 E903.282
G1 X-33.2 Y-5.88 Z0.67 F4800.0 E903.304
G1 X-33.2 Y-28.12 Z0.67 F4800.0 E904.479
G1 X-33.6 Y-28.12 Z0.67 F4800.0 E904.5
G1 X-33.6 Y-5.88 Z0.67 F4800.0 E905.675
G1 X-34.0 Y-5.88 Z0.67 F4800.0 E905.696
G1 X-34.0 Y-28.12 Z0.67 F4800.0 E906.871
G1 X-34.4 Y-28.12 Z0.67 F4800.0 E906.892
G1 X-34.4 Y-5.88 Z0.67 F4800.0 E908.067
G1 X-34.8 Y-5.88 Z0.67 F4800.0 E908.088
G1 X-34.8 Y-28.12 Z0.67 F4800.0 E909.263
G1 X-35.2 Y-28.12 Z0.67 F4800.0 E909.284
G1 X-35.2 Y-5.88 Z0.67 F4800.0 E910.459
G1 X-35.6 Y-5.88 Z0.67 F4800.0 E910.48
G1 X-35.6 Y-28.12 Z0.67 F4800.0 E911.655
G1 X-36.0 Y-28.12 Z0.67 F4800.0 E911.676
G1 X-36.0 Y-5.88 Z0.67 F4800.0 E912.851
G1 X-36.4 Y-5.88 Z0.67 F4800.0 E912.872
G1 X-36.4 Y-28.12 Z0.67 F4800.0 E914.047
G1 X-36.8 Y-28.12 Z0.67 F4800.0 E914.068
G1 X-36.8 Y-5.88 Z0.67 F4800.0 E915.243
G1 X-37.2 Y-5.88 Z0.67 F4800.0 E915.264
G1 X-37.2 Y-28.12 Z0.67 F4800.0 E916.439
G1 X-37.6 Y-28.12 Z0.67 F4800.0 E916.46
G1 X-37.6 Y-5.88 Z0.67 F4800.0 E917.635
G1 X-38.0 Y-5.88 Z0.67 F4800.0 E917.656
G1 X-38.0 Y-28.12 Z0.67 F4800.0 E918.831
G1 X-38.4 Y-28.12 Z0.67 F4800.0 E918.852
G1 X-38.4 Y-5.88 Z0.67 F4800.0 E920.027
G1 X-38.8 Y-5.88 Z0.67 F4800.0 E920.048
G1 X-38.8 Y-28.12 Z0.67 F4800.0 E921.223
G1 X-39.2 Y-28.12 Z0.67 F4800.0 E921.245
G1 X-39.2 Y-5.88 Z0.67 F4800.0 E922.419
G1 X-39.6 Y-5.88 Z0.67 F4800.0 E922.441
G1 X-39.6 Y-28.12 Z0.67 F4800.0 E923.616
G1 X-40.0 Y-28.12 Z0.67 F4800.0 E923.637
G1 X-40.0 Y-5.88 Z0.67 F4800.0 E924.812
G1 X-40.4 Y-5.88 Z0.67 F4800.0 E924.833
G1 X-40.4 Y-28.12 Z0.67 F4800.0 E926.008
G1 X-40.8 Y-28.12 Z0.67 F4800.0 E926.029
G1 X-40.8 Y-5.88 Z0.67 F4800.0 E927.204
G1 X-41.2 Y-5.88 Z0.67 F4800.0 E927.225
G1 X-41.2 Y-28.12 Z0.67 F4800.0 E928.4
G1 X-41.6 Y-28.12 Z0.67 F4800.0 E928.421
G1 X-41.6 Y-5.88 Z0.67 F4800.0 E929.596
G1 X-42.0 Y-5.88 Z0.67 F4800.0 E929.617
G1 X-42.0 Y-28.12 Z0.67 F4800.0 E930.792
G1 X-42.4 Y-28.12 Z0.67 F4800.0 E930.813
G1 X-42.4 Y-5.88 Z0.67 F4800.0 E931.988
G1 X-42.8 Y-5.88 Z0.67 F4800.0 E932.009
G1 X-42.8 Y-28.12 Z0.67 F4800.0 E933.184
G1 X-43.2 Y-28.12 Z0.67 F4800.0 E933.205
G1 X-43.2 Y-5.88 Z0.67 F4800.0 E934.38
G1 X-43.6 Y-5.88 Z0.67 F4800.0 E934.401
G1 X-43.6 Y-28.12 Z0.67 F4800.0 E935.576
G1 X-44.0 Y-28.12 Z0.67 F4800.0 E935.597
G1 X-44.0 Y-5.88 Z0.67 F4800.0 E936.772
G1 X-44.4 Y-5.88 Z0.67 F4800.0 E936.793
G1 X-44.4 Y-28.12 Z0.67 F4800.0 E937.968
G1 X-44.8 Y-28.12 Z0.67 F4800.0 E937.989
G1 X-44.8 Y-5.88 Z0.67 F4800.0 E939.164
G1 X-45.2 Y-5.88 Z0.67 F4800.0 E939.185
G1 X-45.2 Y-28.12 Z0.67 F4800.0 E940.36
G1 X-45.6 Y-28.12 Z0.67 F4800.0 E940.382
G1 X-45.6 Y-5.88 Z0.67 F4800.0 E941.556
G1 X-46.0 Y-5.88 Z0.67 F4800.0 E941.578
G1 X-46.0 Y-28.12 Z0.67 F4800.0 E942.753
G1 X-46.4 Y-28.12 Z0.67 F4800.0 E942.774
G1 X-46.4 Y-5.88 Z0.67 F4800.0 E943.949
G1 X-46.8 Y-5.88 Z0.67 F4800.0 E943.97
G1 X-46.8 Y-28.12 Z0.67 F4800.0 E945.145
G1 X-47.2 Y-28.12 Z0.67 F4800.0 E945.166
G1 X-47.2 Y-5.88 Z0.67 F4800.0 E946.341
G1 X-47.6 Y-5.88 Z0.67 F4800.0 E946.362
G1 X-47.6 Y-28.12 Z0.67 F4800.0 E947.537
G1 X-48.0 Y-28.12 Z0.67 F4800.0 E947.558
G1 X-48.0 Y-5.88 Z0.67 F4800.0 E948.733
G1 X-48.4 Y-5.88 Z0.67 F4800.0 E948.754
G1 X-48.4 Y-28.12 Z0.67 F4800.0 E949.929
G1 X-48.8 Y-28.12 Z0.67 F4800.0 E949.95
G1 X-48.8 Y-5.88 Z0.67 F4800.0 E951.125
G1 X-49.2 Y-5.88 Z0.67 F4800.0 E951.146
G1 X-49.2 Y-28.12 Z0.67 F4800.0 E952.321
G1 X-49.6 Y-28.12 Z0.67 F4800.0 E952.342
G1 X-49.6 Y-5.88 Z0.67 F4800.0 E953.517
G1 X-50.0 Y-5.88 Z0.67 F4800.0 E953.538
G1 X-50.0 Y-28.12 Z0.67 F4800.0 E954.713
G1 X-50.4 Y-28.12 Z0.67 F4800.0 E954.734
G1 X-50.4 Y-5.88 Z0.67 F4800.0 E955.909
G1 X-50.8 Y-5.88 Z0.67 F4800.0 E955.93
G1 X-50.8 Y-28.12 Z0.67 F4800.0 E957.105
G1 X-51.2 Y-28.12 Z0.67 F4800.0 E957.126
G1 X-51.2 Y-5.88 Z0.67 F4800.0 E958.301
G1 X-51.6 Y-5.88 Z0.67 F4800.0 E958.322
G1 X-51.6 Y-28.12 Z0.67 F4800.0 E959.497
G1 X-52.0 Y-28.12 Z0.67 F4800.0 E959.519
G1 X-52.0 Y-5.88 Z0.67 F4800.0 E960.693
G1 X-52.4 Y-5.88 Z0.67 F4800.0 E960.715
G1 X-52.4 Y-28.12 Z0.67 F4800.0 E961.89
G1 X-52.8 Y-28.12 Z0.67 F4800.0 E961.911
G1 X-52.8 Y-5.88 Z0.67 F4800.0 E963.086
G1 X-53.2 Y-5.88 Z0.67 F4800.0 E963.107
G1 X-53.2 Y-28.12 Z0.67 F4800.0 E964.282
G1 X-53.6 Y-28.12 Z0.67 F4800.0 E964.303
G1 X-53.6 Y-5.88 Z0.67 F4800.0 E965.478
G1 X-54.0 Y-5.88 Z0.67 F4800.0 E965.499
G1 X-54.0 Y-28.12 Z0.67 F4800.0 E966.674
G1 X-54.4 Y-28.12 Z0.67 F4800.0 E966.695
G1 X-54.4 Y-5.88 Z0.67 F4800.0 E967.87
G1 X-54.8 Y-5.88 Z0.67 F4800.0 E967.891
G1 X-54.8 Y-28.12 Z0.67 F4800.0 E969.066
G1 X-55.2 Y-28.12 Z0.67 F4800.0 E969.087
G1 X-55.2 Y-5.88 Z0.67 F4800.0 E970.262
G1 X-55.6 Y-5.88 Z0.67 F4800.0 E970.283
G1 X-55.6 Y-28.12 Z0.67 F4800.0 E971.458
G1 X-56.0 Y-28.12 Z0.67 F4800.0 E971.479
G1 X-56.0 Y-5.88 Z0.67 F4800.0 E972.654
G1 X-56.4 Y-5.88 Z0.67 F4800.0 E972.675
G1 X-56.4 Y-28.12 Z0.67 F4800.0 E973.85
G1 X-56.8 Y-28.12 Z0.67 F4800.0 E973.871
G1 X-56.8 Y-5.88 Z0.67 F4800.0 E975.046
G1 X-57.2 Y-5.88 Z0.67 F4800.0 E975.067
G1 X-57.2 Y-28.12 Z0.67 F4800.0 E976.242
G1 X-57.6 Y-28.12 Z0.67 F4800.0 E976.263
G1 X-57.6 Y-5.88 Z0.67 F4800.0 E977.438
G1 X-58.0 Y-5.88 Z0.67 F4800.0 E977.459
G1 X-58.0 Y-28.12 Z0.67 F4800.0 E978.634
G1 X-58.4 Y-28.12 Z0.67 F4800.0 E978.656
G1 X-58.4 Y-5.88 Z0.67 F4800.0 E979.83
G1 X-58.8 Y-5.88 Z0.67 F4800.0 E979.852
G1 X-58.8 Y-28.12 Z0.67 F4800.0 E981.027
G1 X-59.2 Y-28.12 Z0.67 F4800.0 E981.048
G1 X-59.2 Y-5.88 Z0.67 F4800.0 E982.223
G1 X-59.6 Y-5.88 Z0.67 F4800.0 E982.244
G1 X-59.6 Y-28.12 Z0.67 F4800.0 E983.419
G1 X-60.0 Y-28.12 Z0.67 F4800.0 E983.44
G1 X-60.0 Y-5.88 Z0.67 F4800.0 E984.615
G1 X-60.4 Y-5.88 Z0.67 F4800.0 E984.636
G1 X-60.4 Y-28.12 Z0.67 F4800.0 E985.811
G1 X-60.8 Y-28.12 Z0.67 F4800.0 E985.832
G1 X-60.8 Y-5.88 Z0.67 F4800.0 E987.007
G1 X-61.2 Y-5.88 Z0.67 F4800.0 E987.028
G1 X-61.2 Y-28.12 Z0.67 F4800.0 E988.203
G1 X-61.6 Y-28.12 Z0.67 F4800.0 E988.224
G1 X-61.6 Y-5.88 Z0.67 F4800.0 E989.399
G1 X-62.0 Y-5.88 Z0.67 F4800.0 E989.42
G1 X-62.0 Y-28.12 Z0.67 F4800.0 E990.595
G1 X-62.4 Y-28.12 Z0.67 F4800.0 E990.616
G1 X-62.4 Y-5.88 Z0.67 F4800.0 E991.791
G1 X-62.8 Y-5.88 Z0.67 F4800.0 E991.812
G1 X-62.8 Y-28.12 Z0.67 F4800.0 E992.987
G1 X-63.2 Y-28.12 Z0.67 F4800.0 E993.008
G1 X-63.2 Y-5.88 Z0.67 F4800.0 E994.183
G1 X-63.6 Y-5.88 Z0.67 F4800.0 E994.204
G1 X-63.6 Y-28.12 Z0.67 F4800.0 E995.379
G1 X-64.0 Y-28.12 Z0.67 F4800.0 E995.4
G1 X-64.0 Y-5.88 Z0.67 F4800.0 E996.575
G1 X-64.4 Y-5.88 Z0.67 F4800.0 E996.596
G1 X-64.4 Y-28.12 Z0.67 F4800.0 E997.771
G1 X-64.8 Y-28.12 Z0.67 F4800.0 E997.793
G1 X-64.8 Y-5.88 Z0.67 F4800.0 E998.967
G1 X-65.2 Y-5.88 Z0.67 F4800.0 E998.989
G1 X-65.2 Y-28.12 Z0.67 F4800.0 E1000.164
G1 X-65.6 Y-28.12 Z0.67 F4800.0 E1000.185
G1 X-65.6 Y-5.88 Z0.67 F4800.0 E1001.36
G1 X-66.0 Y-5.88 Z0.67 F4800.0 E1001.381
G1 X-66.0 Y-28.12 Z0.67 F4800.0 E1002.556
G1 X-66.4 Y-28.12 Z0.67 F4800.0 E1002.577
G1 X-66.4 Y-5.88 Z0.67 F4800.0 E1003.752
G1 X-66.8 Y-5.88 Z0.67 F4800.0 E1003.773
G1 X-66.8 Y-28.12 Z0.67 F4800.0 E1004.948
G1 X-67.2 Y-28.12 Z0.67 F4800.0 E1004.969
G1 X-67.2 Y-5.88 Z0.67 F4800.0 E1006.144
G1 X-67.6 Y-5.88 Z0.67 F4800.0 E1006.165
G1 X-67.6 Y-28.12 Z0.67 F4800.0 E1007.34
G1 X-68.0 Y-28.12 Z0.67 F4800.0 E1007.361
G1 X-68.0 Y-5.88 Z0.67 F4800.0 E1008.536
G1 X-68.4 Y-5.88 Z0.67 F4800.0 E1008.557
G1 X-68.4 Y-28.12 Z0.67 F4800.0 E1009.732
G1 X-68.8 Y-28.12 Z0.67 F4800.0 E1009.753
G1 X-68.8 Y-5.88 Z0.67 F4800.0 E1010.928
G1 F1200.0
G1 E1009.928
G1 F4800.0
M103
G1 X0.4 Y-5.88 Z0.67 F4200.0
G1 F1200.0
G1 E1010.928
G1 F4200.0
M101
G1 X0.4 Y-28.12 Z0.67 F4800.0 E1012.103
G1 X0.8 Y-28.12 Z0.67 F4800.0 E1012.124
G1 X0.8 Y-5.88 Z0.67 F4800.0 E1013.299
G1 X1.2 Y-5.88 Z0.67 F4800.0 E1013.32
G1 X1.2 Y-28.12 Z0.67 F4800.0 E1014.495
G1 X1.6 Y-28.12 Z0.67 F4800.0 E1014.516
G1 X1.6 Y-5.88 Z0.67 F4800.0 E1015.691
G1 X2.0 Y-5.88 Z0.67 F4800.0 E1015.712
G1 X2.0 Y-28.12 Z0.67 F4800.0 E1016.887
G1 X2.4 Y-28.12 Z0.67 F4800.0 E1016.908
G1 X2.4 Y-5.88 Z0.67 F4800.0 E1018.083
G1 X2.8 Y-5.88 Z0.67 F4800.0 E1018.104
G1 X2.8 Y-28.12 Z0.67 F4800.0 E1019.279
G1 X3.2 Y-28.12 Z0.67 F4800.0 E1019.3
G1 X3.2 Y-5.88 Z0.67 F4800.0 E1020.475
G1 X3.6 Y-5.88 Z0.67 F4800.0 E1020.497
G1 X3.6 Y-28.12 Z0.67 F4800.0 E1021.671
G1 X4.0 Y-28.12 Z0.67 F4800.0 E1021.693
G1 X4.0 Y-5.88 Z0.67 F4800.0 E1022.868
G1 X4.4 Y-5.88 Z0.67 F4800.0 E1022.889
G1 X4.4 Y-28.12 Z0.67 F4800.0 E1024.064
G1 X4.8 Y-28.12 Z0.67 F4800.0 E1024.085
G1 X4.8 Y-5.88 Z0.67 F4800.0 E1025.26
G1 X5.2 Y-5.88 Z0.67 F4800.0 E1025.281
G1 X5.2 Y-28.12 Z0.67 F4800.0 E1026.456
G1 X5.6 Y-28.12 Z0.67 F4800.0 E1026.477
G1 X5.6 Y-5.88 Z0.67 F4800.0 E1027.652
G1 X6.0 Y-5.88 Z0.67 F4800.0 E1027.673
G1 X6.0 Y-28.12 Z0.67 F4800.0 E1028.848
G1 X6.4 Y-28.12 Z0.67 F4800.0 E1028.869
G1 X6.4 Y-5.88 Z0.67 F4800.0 E1030.044
G1 X6.8 Y-5.88 Z0.67 F4800.0 E1030.065
G1 X6.8 Y-28.12 Z0.67 F4800.0 E1031.24
G1 X7.2 Y-28.12 Z0.67 F4800.0 E1031.261
G1 X7.2 Y-5.88 Z0.67 F4800.0 E1032.436
G1 X7.6 Y-5.88 Z0.67 F4800.0 E1032.457
G1 X7.6 Y-28.12 Z0.67 F4800.0 E1033.632
G1 X8.0 Y-28.12 Z0.67 F4800.0 E1033.653
G1 X8.0 Y-5.88 Z0.67 F4800.0 E1034.828
G1 X8.4 Y-5.88 Z0.67 F4800.0 E1034.849
G1 X8.4 Y-28.12 Z0.67 F4800.0 E1036.024
G1 X8.8 Y-28.12 Z0.67 F4800.0 E1036.045
G1 X8.8 Y-5.88 Z0.67 F4800.0 E1037.22
G1 X9.2 Y-5.88 Z0.67 F4800.0 E1037.241
G1 X9.2 Y-28.12 Z0.67 F4800.0 E1038.416
G1 X9.6 Y-28.12 Z0.67 F4800.0 E1038.437
G1 X9.6 Y-5.88 Z0.67 F4800.0 E1039.612
G1 X10.0 Y-5.88 Z0.67 F4800.0 E1039.634
G1 X10.0 Y-28.12 Z0.67 F4800.0 E1040.808
G1 X10.4 Y-28.12 Z0.67 F4800.0 E1040.83
G1 X10.4 Y-5.88 Z0.67 F4800.0 E1042.005
G1 X10.8 Y-5.88 Z0.67 F4800.0 E1042.026
G1 X10.8 Y-28.12 Z0.67 F4800.0 E1043.201
G1 X11.2 Y-28.12 Z0.67 F4800.0 E1043.222
G1 X11.2 Y-5.88 Z0.67 F4800.0 E1044.397
G1 X11.6 Y-5.88 Z0.67 F4800.0 E1044.418
G1 X11.6 Y-28.12 Z0.67 F4800.0 E1045.593
G1 X12.0 Y-28.12 Z0.67 F4800.0 E1045.614
G1 X12.0 Y-5.88 Z0.67 F4800.0 E1046.789
G1 X12.4 Y-5.88 Z0.67 F4800.0 E1046.81
G1 X12.4 Y-28.12 Z0.67 F4800.0 E1047.985
G1 X12.8 Y-28.12 Z0.67 F4800.0 E1048.006
G1 X12.8 Y-5.88 Z0.67 F4800.0 E1049.181
G1 X13.2 Y-5.88 Z0.67 F4800.0 E1049.202
G1 X13.2 Y-28.12 Z0.67 F4800.0 E1050.377
G1 X13.6 Y-28.12 Z0.67 F4800.0 E1050.398
G1 X13.6 Y-5.88 Z0.67 F4800.0 E1051.573
G1 X14.0 Y-5.88 Z0.67 F4800.0 E1051.594
G1 X14.0 Y-28.12 Z0.67 F4800.0 E1052.769
G1 X14.4 Y-28.12 Z0.67 F4800.0 E1052.79
G1 X14.4 Y-5.88 Z0.67 F4800.0 E1053.965
G1 X14.8 Y-5.88 Z0.67 F4800.0 E1053.986
G1 X14.8 Y-28.12 Z0.67 F4800.0 E1055.161
G1 X15.2 Y-28.12 Z0.67 F4800.0 E1055.182
G1 X15.2 Y-5.88 Z0.67 F4800.0 E1056.357
G1 X15.6 Y-5.88 Z0.67 F4800.0 E1056.378
G1 X15.6 Y-28.12 Z0.67 F4800.0 E1057.553
G1 X16.0 Y-28.12 Z0.67 F4800.0 E1057.574
G1 X16.0 Y-5.88 Z0.67 F4800.0 E1058.749
G1 X16.4 Y-5.88 Z0.67 F4800.0 E1058.771
G1 X16.4 Y-28.12 Z0.67 F4800.0 E1059.945
G1 X16.8 Y-28.12 Z0.67 F4800.0 E1059.967
G1 X16.8 Y-5.88 Z0.67 F4800.0 E1061.142
G1 X17.2 Y-5.88 Z0.67 F4800.0 E1061.163
G1 X17.2 Y-28.12 Z0.67 F4800.0 E1062.338
G1 X17.6 Y-28.12 Z0.67 F4800.0 E1062.359
G1 X17.6 Y-5.88 Z0.67 F4800.0 E1063.534
G1 X18.0 Y-5.88 Z0.67 F4800.0 E1063.555
G1 X18.0 Y-28.12 Z0.67 F4800.0 E1064.73
G1 X18.4 Y-28.12 Z0.67 F4800.0 E1064.751
G1 X18.4 Y-5.88 Z0.67 F4800.0 E1065.926
G1 X18.8 Y-5.88 Z0.67 F4800.0 E1065.947
G1 X18.8 Y-28.12 Z0.67 F4800.0 E1067.122
G1 X19.2 Y-28.12 Z0.67 F4800.0 E1067.143
G1 X19.2 Y-5.88 Z0.67 F4800.0 E1068.318
G1 X19.6 Y-5.88 Z0.67 F4800.0 E1068.339
G1 X19.6 Y-28.12 Z0.67 F4800.0 E1069.514
G1 X20.0 Y-28.12 Z0.67 F4800.0 E1069.535
G1 X20.0 Y-5.88 Z0.67 F4800.0 E1070.71
G1 X20.4 Y-5.88 Z0.67 F4800.0 E1070.731
G1 X20.4 Y-28.12 Z0.67 F4800.0 E1071.906
G1 X20.8 Y-28.12 Z0.67 F4800.0 E1071.927
G1 X20.8 Y-5.88 Z0.67 F4800.0 E1073.102
G1 X21.2 Y-5.88 Z0.67 F4800.0 E1073.123
G1 X21.2 Y-28.12 Z0.67 F4800.0 E1074.298
G1 X21.6 Y-28.12 Z0.67 F4800.0 E1074.319
G1 X21.6 Y-5.88 Z0.67 F4800.0 E1075.494
G1 X22.0 Y-5.88 Z0.67 F4800.0 E1075.515
G1 X22.0 Y-28.12 Z0.67 F4800.0 E1076.69
G1 X22.4 Y-28.12 Z0.67 F4800.0 E1076.711
G1 X22.4 Y-5.88 Z0.67 F4800.0 E1077.886
G1 X22.8 Y-5.88 Z0.67 F4800.0 E1077.908
G1 X22.8 Y-28.12 Z0.67 F4800.0 E1079.082
G1 X23.2 Y-28.12 Z0.67 F4800.0 E1079.104
G1 X23.2 Y-5.88 Z0.67 F4800.0 E1080.279
G1 X23.6 Y-5.88 Z0.67 F4800.0 E1080.3
G1 X23.6 Y-28.12 Z0.67 F4800.0 E1081.475
G1 X24.0 Y-28.12 Z0.67 F4800.0 E1081.496
G1 X24.0 Y-5.88 Z0.67 F4800.0 E1082.671
G1 X24.4 Y-5.88 Z0.67 F4800.0 E1082.692
G1 X24.4 Y-28.12 Z0.67 F4800.0 E1083.867
G1 X24.8 Y-28.12 Z0.67 F4800.0 E1083.888
G1 X24.8 Y-5.88 Z0.67 F4800.0 E1085.063
G1 X25.2 Y-5.88 Z0.67 F4800.0 E1085.084
G1 X25.2 Y-28.12 Z0.67 F4800.0 E1086.259
G1 X25.6 Y-28.12 Z0.67 F4800.0 E1086.28
G1 X25.6 Y-5.88 Z0.67 F4800.0 E1087.455
G1 X26.0 Y-5.88 Z0.67 F4800.0 E1087.476
G1 X26.0 Y-28.12 Z0.67 F4800.0 E1088.651
G1 X26.4 Y-28.12 Z0.67 F4800.0 E1088.672
G1 X26.4 Y-5.88 Z0.67 F4800.0 E1089.847
G1 X26.8 Y-5.88 Z0.67 F4800.0 E1089.868
G1 X26.8 Y-28.12 Z0.67 F4800.0 E1091.043
G1 X27.2 Y-28.12 Z0.67 F4800.0 E1091.064
G1 X27.2 Y-5.88 Z0.67 F4800.0 E1092.239
G1 X27.6 Y-5.88 Z0.67 F4800.0 E1092.26
G1 X27.6 Y-28.12 Z0.67 F4800.0 E1093.435
G1 X28.0 Y-28.12 Z0.67 F4800.0 E1093.456
G1 X28.0 Y-5.88 Z0.67 F4800.0 E1094.631
G1 X28.4 Y-5.88 Z0.67 F4800.0 E1094.652
G1 X28.4 Y-28.12 Z0.67 F4800.0 E1095.827
G1 X28.8 Y-28.12 Z0.67 F4800.0 E1095.848
G1 X28.8 Y-5.88 Z0.67 F4800.0 E1097.023
G1 X29.2 Y-5.88 Z0.67 F4800.0 E1097.045
G1 X29.2 Y-28.12 Z0.67 F4800.0 E1098.219
G1 X29.6 Y-28.12 Z0.67 F4800.0 E1098.241
G1 X29.6 Y-5.88 Z0.67 F4800.0 E1099.416
G1 X30.0 Y-5.88 Z0.67 F4800.0 E1099.437
G1 X30.0 Y-28.12 Z0.67 F4800.0 E1100.612
G1 X30.4 Y-28.12 Z0.67 F4800.0 E1100.633
G1 X30.4 Y-5.88 Z0.67 F4800.0 E1101.808
G1 X30.8 Y-5.88 Z0.67 F4800.0 E1101.829
G1 X30.8 Y-28.12 Z0.67 F4800.0 E1103.004
G1 X31.2 Y-28.12 Z0.67 F4800.0 E1103.025
G1 X31.2 Y-5.88 Z0.67 F4800.0 E1104.2
G1 X31.6 Y-5.88 Z0.67 F4800.0 E1104.221
G1 X31.6 Y-28.12 Z0.67 F4800.0 E1105.396
G1 X32.0 Y-28.12 Z0.67 F4800.0 E1105.417
G1 X32.0 Y-5.88 Z0.67 F4800.0 E1106.592
G1 X32.4 Y-5.88 Z0.67 F4800.0 E1106.613
G1 X32.4 Y-28.12 Z0.67 F4800.0 E1107.788
G1 X32.8 Y-28.12 Z0.67 F4800.0 E1107.809
G1 X32.8 Y-5.88 Z0.67 F4800.0 E1108.984
G1 X33.2 Y-5.88 Z0.67 F4800.0 E1109.005
G1 X33.2 Y-28.12 Z0.67 F4800.0 E1110.18
G1 X33.6 Y-28.12 Z0.67 F4800.0 E1110.201
G1 X33.6 Y-5.88 Z0.67 F4800.0 E1111.376
G1 X34.0 Y-5.88 Z0.67 F4800.0 E1111.397
G1 X34.0 Y-28.12 Z0.67 F4800.0 E1112.572
G1 X34.4 Y-28.12 Z0.67 F4800.0 E1112.593
G1 X34.4 Y-5.88 Z0.67 F4800.0 E1113.768
G1 X34.8 Y-5.88 Z0.67 F4800.0 E1113.789
G1 X34.8 Y-28.12 Z0.67 F4800.0 E1114.964
G1 X35.2 Y-28.12 Z0.67 F4800.0 E1114.985
G1 X35.2 Y-5.88 Z0.67 F4800.0 E1116.16
G1 X35.6 Y-5.88 Z0.67 F4800.0 E1116.182
G1 X35.6 Y-28.12 Z0.67 F4800.0 E1117.356
G1 X36.0 Y-28.12 Z0.67 F4800.0 E1117.378
G1 X36.0 Y-5.88 Z0.67 F4800.0 E1118.552
G1 X36.4 Y-5.88 Z0.67 F4800.0 E1118.574
G1 X36.4 Y-28.12 Z0.67 F4800.0 E1119.749
G1 X36.8 Y-28.12 Z0.67 F4800.0 E1119.77
G1 X36.8 Y-5.88 Z0.67 F4800.0 E1120.945
G1 X37.2 Y-5.88 Z0.67 F4800.0 E1120.966
G1 X37.2 Y-28.12 Z0.67 F4800.0 E1122.141
G1 X37.6 Y-28.12 Z0.67 F4800.0 E1122.162
G1 X37.6 Y-5.88 Z0.67 F4800.0 E1123.337
G1 X38.0 Y-5.88 Z0.67 F4800.0 E1123.358
G1 X38.0 Y-28.12 Z0.67 F4800.0 E1124.533
G1 X38.4 Y-28.12 Z0.67 F4800.0 E1124.554
G1 X38.4 Y-5.88 Z0.67 F4800.0 E1125.729
G1 X38.8 Y-5.88 Z0.67 F4800.0 E1125.75
G1 X38.8 Y-28.12 Z0.67 F4800.0 E1126.925
G1 X39.2 Y-28.12 Z0.67 F4800.0 E1126.946
G1 X39.2 Y-5.88 Z0.67 F4800.0 E1128.121
G1 X39.6 Y-5.88 Z0.67 F4800.0 E1128.142
G1 X39.6 Y-28.12 Z0.67 F4800.0 E1129.317
G1 X40.0 Y-28.12 Z0.67 F4800.0 E1129.338
G1 X40.0 Y-5.88 Z0.67 F4800.0 E1130.513
G1 X40.4 Y-5.88 Z0.67 F4800.0 E1130.534
G1 X40.4 Y-28.12 Z0.67 F4800.0 E1131.709
G1 X40.8 Y-28.12 Z0.67 F4800.0 E1131.73
G1 X40.8 Y-5.88 Z0.67 F4800.0 E1132.905
G1 X41.2 Y-5.88 Z0.67 F4800.0 E1132.926
G1 X41.2 Y-28.12 Z0.67 F4800.0 E1134.101
G1 X41.6 Y-28.12 Z0.67 F4800.0 E1134.122
G1 X41.6 Y-5.88 Z0.67 F4800.0 E1135.297
G1 X42.0 Y-5.88 Z0.67 F4800.0 E1135.318
G1 X42.0 Y-28.12 Z0.67 F4800.0 E1136.493
G1 X42.4 Y-28.12 Z0.67 F4800.0 E1136.515
G1 X42.4 Y-5.88 Z0.67 F4800.0 E1137.689
G1 X42.8 Y-5.88 Z0.67 F4800.0 E1137.711
G1 X42.8 Y-28.12 Z0.67 F4800.0 E1138.886
G1 X43.2 Y-28.12 Z0.67 F4800.0 E1138.907
G1 X43.2 Y-5.88 Z0.67 F4800.0 E1140.082
G1 X43.6 Y-5.88 Z0.67 F4800.0 E1140.103
G1 X43.6 Y-28.12 Z0.67 F4800.0 E1141.278
G1 X44.0 Y-28.12 Z0.67 F4800.0 E1141.299
G1 X44.0 Y-5.88 Z0.67 F4800.0 E1142.474
G1 X44.4 Y-5.88 Z0.67 F4800.0 E1142.495
G1 X44.4 Y-28.12 Z0.67 F4800.0 E1143.67
G1 X44.8 Y-28.12 Z0.67 F4800.0 E1143.691
G1 X44.8 Y-5.88 Z0.67 F4800.0 E1144.866
G1 X45.2 Y-5.88 Z0.67 F4800.0 E1144.887
G1 X45.2 Y-28.12 Z0.67 F4800.0 E1146.062
G1 X45.6 Y-28.12 Z0.67 F4800.0 E1146.083
G1 X45.6 Y-5.88 Z0.67 F4800.0 E1147.258
G1 X46.0 Y-5.88 Z0.67 F4800.0 E1147.279
G1 X46.0 Y-28.12 Z0.67 F4800.0 E1148.454
G1 X46.4 Y-28.12 Z0.67 F4800.0 E1148.475
G1 X46.4 Y-5.88 Z0.67 F4800.0 E1149.65
G1 X46.8 Y-5.88 Z0.67 F4800.0 E1149.671
G1 X46.8 Y-28.12 Z0.67 F4800.0 E1150.846
G1 X47.2 Y-28.12 Z0.67 F4800.0 E1150.867
G1 X47.2 Y-5.88 Z0.67 F4800.0 E1152.042
G1 X47.6 Y-5.88 Z0.67 F4800.0 E1152.063
G1 X47.6 Y-28.12 Z0.67 F4800.0 E1153.238
G1 X48.0 Y-28.12 Z0.67 F4800.0 E1153.259
G1 X48.0 Y-5.88 Z0.67 F4800.0 E1154.434
G1 X48.4 Y-5.88 Z0.67 F4800.0 E1154.455
G1 X48.4 Y-28.12 Z0.67 F4800.0 E1155.63
G1 X48.8 Y-28.12 Z0.67 F4800.0 E1155.652
G1 X48.8 Y-5.88 Z0.67 F4800.0 E1156.826
G1 X49.2 Y-5.88 Z0.67 F4800.0 E1156.848
G1 X49.2 Y-28.12 Z0.67 F4800.0 E1158.023
G1 X49.6 Y-28.12 Z0.67 F4800.0 E1158.044
G1 X49.6 Y-5.88 Z0.67 F4800.0 E1159.219
G1 X50.0 Y-5.88 Z0.67 F4800.0 E1159.24
G1 X50.0 Y-28.12 Z0.67 F4800.0 E1160.415
G1 X50.4 Y-28.12 Z0.67 F4800.0 E1160.436
G1 X50.4 Y-5.88 Z0.67 F4800.0 E1161.611
G1 X50.8 Y-5.88 Z0.67 F4800.0 E1161.632
G1 X50.8 Y-28.12 Z0.67 F4800.0 E1162.807
G1 X51.2 Y-28.12 Z0.67 F4800.0 E1162.828
G1 X51.2 Y-5.88 Z0.67 F4800.0 E1164.003
G1 X51.6 Y-5.88 Z0.67 F4800.0 E1164.024
G1 X51.6 Y-28.12 Z0.67 F4800.0 E1165.199
G1 X52.0 Y-28.12 Z0.67 F4800.0 E1165.22
G1 X52.0 Y-5.88 Z0.67 F4800.0 E1166.395
G1 X52.4 Y-5.88 Z0.67 F4800.0 E1166.416
G1 X52.4 Y-28.12 Z0.67 F4800.0 E1167.591
G1 X52.8 Y-28.12 Z0.67 F4800.0 E1167.612
G1 X52.8 Y-5.88 Z0.67 F4800.0 E1168.787
G1 X53.2 Y-5.88 Z0.67 F4800.0 E1168.808
G1 X53.2 Y-28.12 Z0.67 F4800.0 E1169.983
G1 X53.6 Y-28.12 Z0.67 F4800.0 E1170.004
G1 X53.6 Y-5.88 Z0.67 F4800.0 E1171.179
G1 X54.0 Y-5.88 Z0.67 F4800.0 E1171.2
G1 X54.0 Y-28.12 Z0.67 F4800.0 E1172.375
G1 X54.4 Y-28.12 Z0.67 F4800.0 E1172.396
G1 X54.4 Y-5.88 Z0.67 F4800.0 E1173.571
G1 X54.8 Y-5.88 Z0.67 F4800.0 E1173.592
G1 X54.8 Y-28.12 Z0.67 F4800.0 E1174.767
G1 X55.2 Y-28.12 Z0.67 F4800.0 E1174.789
G1 X55.2 Y-5.88 Z0.67 F4800.0 E1175.963
G1 X55.6 Y-5.88 Z0.67 F4800.0 E1175.985
G1 X55.6 Y-28.12 Z0.67 F4800.0 E1177.16
G1 X56.0 Y-28.12 Z0.67 F4800.0 E1177.181
G1 X56.0 Y-5.88 Z0.67 F4800.0 E1178.356
G1 X56.4 Y-5.88 Z0.67 F4800.0 E1178.377
G1 X56.4 Y-28.12 Z0.67 F4800.0 E1179.552
G1 X56.8 Y-28.12 Z0.67 F4800.0 E1179.573
G1 X56.8 Y-5.88 Z0.67 F4800.0 E1180.748
G1 F1200.0
G1 E1179.748
G1 F4800.0
M103
(</infill>)
(</nestedRing>)
(</rotation>)
(</layer>)
(<layer> 0.944 )
(<rotation> (-1+1.22464679915e-16j) )
(<nestedRing>)
(<boundaryPerimeter>)
(<boundaryPoint> X-70.001 Y-4.999 Z0.944 </boundaryPoint>)
(<boundaryPoint> X-70.001 Y-29.001 Z0.944 </boundaryPoint>)
(<boundaryPoint> X58.0 Y-29.001 Z0.944 </boundaryPoint>)
(<boundaryPoint> X58.0 Y-4.999 Z0.944 </boundaryPoint>)
(<loop> outer )
G1 X-69.4 Y-28.28 Z0.94 F4200.0
G1 F1200.0
G1 E1180.748
G1 F4200.0
M101
G1 X-69.4 Y-28.4 Z0.94 F4800.0 E1180.754
G1 X57.4 Y-28.4 Z0.94 F4800.0 E1187.452
G1 X57.4 Y-5.6 Z0.94 F4800.0 E1188.657
G1 X-69.4 Y-5.6 Z0.94 F4800.0 E1195.355
G1 X-69.4 Y-28.28 Z0.94 F4800.0 E1196.553
G1 F1200.0
G1 E1196.553
G1 F4800.0
M103
(</loop>)
(<edge> outer )
;M108 R40.0
G1 X-69.52 Y-28.8 Z0.94 F4200.0
G1 F1200.0
G1 E1196.553
G1 F4200.0
M101
G1 X-69.4 Y-28.8 Z0.94 F2400.0 E1196.56
G1 X57.8 Y-28.8 Z0.94 F2400.0 E1203.279
G1 X57.8 Y-5.2 Z0.94 F2400.0 E1204.526
G1 X-69.8 Y-5.2 Z0.94 F2400.0 E1211.266
G1 X-69.8 Y-28.8 Z0.94 F2400.0 E1212.513
G1 X-69.52 Y-28.8 Z0.94 F2400.0 E1212.528
G1 F1200.0
G1 E1211.528
G1 F2400.0
M103
(</edge>)
(</boundaryPerimeter>)
(<infill>)
(<infillBoundary>)
(<infillPoint> X-69.401 Y-5.599 Z0.944 </infillPoint>)
(<infillPoint> X-69.401 Y-28.401 Z0.944 </infillPoint>)
(<infillPoint> X57.4 Y-28.401 Z0.944 </infillPoint>)
(<infillPoint> X57.4 Y-5.599 Z0.944 </infillPoint>)
(</infillBoundary>)
;M108 R80.0
G1 X57.01 Y-6.0 Z0.94 F4200.0
G1 F1200.0
G1 E1212.528
G1 F4200.0
M101
G1 X57.12 Y-6.4 Z0.94 F4800.0 E1212.55
G1 X55.14 Y-6.87 Z0.94 F4800.0 E1212.657
G1 X-65.14 Y-6.87 Z0.94 F4800.0 E1219.011
G1 X-69.01 Y-6.0 Z0.94 F4800.0 E1219.221
G1 X-69.12 Y-6.4 Z0.94 F4800.0 E1219.243
G1 X-69.12 Y-8.4 Z0.94 F4800.0 E1219.348
G1 X-67.14 Y-8.87 Z0.94 F4800.0 E1219.456
G1 X-66.86 Y-8.87 Z0.94 F4800.0 E1219.471
G1 X-65.14 Y-7.13 Z0.94 F4800.0 E1219.6
G1 X-0.86 Y-7.13 Z0.94 F4800.0 E1222.996
G1 X0.86 Y-8.87 Z0.94 F4800.0 E1223.125
G1 X1.14 Y-8.87 Z0.94 F4800.0 E1223.14
G1 X2.86 Y-7.13 Z0.94 F4800.0 E1223.27
G1 X3.14 Y-7.13 Z0.94 F4800.0 E1223.285
G1 X4.86 Y-8.87 Z0.94 F4800.0 E1223.414
G1 X5.14 Y-8.87 Z0.94 F4800.0 E1223.429
G1 X6.86 Y-7.13 Z0.94 F4800.0 E1223.558
G1 X7.14 Y-7.13 Z0.94 F4800.0 E1223.573
G1 X8.86 Y-8.87 Z0.94 F4800.0 E1223.703
G1 X9.14 Y-8.87 Z0.94 F4800.0 E1223.718
G1 X10.86 Y-7.13 Z0.94 F4800.0 E1223.847
G1 X11.14 Y-7.13 Z0.94 F4800.0 E1223.862
G1 X12.86 Y-8.87 Z0.94 F4800.0 E1223.991
G1 X13.14 Y-8.87 Z0.94 F4800.0 E1224.006
G1 X14.86 Y-7.13 Z0.94 F4800.0 E1224.136
G1 X15.14 Y-7.13 Z0.94 F4800.0 E1224.151
G1 X16.86 Y-8.87 Z0.94 F4800.0 E1224.28
G1 X17.14 Y-8.87 Z0.94 F4800.0 E1224.295
G1 X18.86 Y-7.13 Z0.94 F4800.0 E1224.424
G1 X19.14 Y-7.13 Z0.94 F4800.0 E1224.439
G1 X20.86 Y-8.87 Z0.94 F4800.0 E1224.569
G1 X21.14 Y-8.87 Z0.94 F4800.0 E1224.584
G1 X22.86 Y-7.13 Z0.94 F4800.0 E1224.713
G1 X23.14 Y-7.13 Z0.94 F4800.0 E1224.728
G1 X24.86 Y-8.87 Z0.94 F4800.0 E1224.857
G1 X25.14 Y-8.87 Z0.94 F4800.0 E1224.872
G1 X26.86 Y-7.13 Z0.94 F4800.0 E1225.002
G1 X27.14 Y-7.13 Z0.94 F4800.0 E1225.017
G1 X28.86 Y-8.87 Z0.94 F4800.0 E1225.146
G1 X29.14 Y-8.87 Z0.94 F4800.0 E1225.161
G1 X30.86 Y-7.13 Z0.94 F4800.0 E1225.29
G1 X31.14 Y-7.13 Z0.94 F4800.0 E1225.305
G1 X32.86 Y-8.87 Z0.94 F4800.0 E1225.435
G1 X33.14 Y-8.87 Z0.94 F4800.0 E1225.45
G1 X34.86 Y-7.13 Z0.94 F4800.0 E1225.579
G1 X35.14 Y-7.13 Z0.94 F4800.0 E1225.594
G1 X36.86 Y-8.87 Z0.94 F4800.0 E1225.723
G1 X37.14 Y-8.87 Z0.94 F4800.0 E1225.738
G1 X38.86 Y-7.13 Z0.94 F4800.0 E1225.868
G1 X39.14 Y-7.13 Z0.94 F4800.0 E1225.883
G1 X40.86 Y-8.87 Z0.94 F4800.0 E1226.012
G1 X41.14 Y-8.87 Z0.94 F4800.0 E1226.027
G1 X42.86 Y-7.13 Z0.94 F4800.0 E1226.156
G1 X43.14 Y-7.13 Z0.94 F4800.0 E1226.171
G1 X44.86 Y-8.87 Z0.94 F4800.0 E1226.301
G1 X45.14 Y-8.87 Z0.94 F4800.0 E1226.316
G1 X46.86 Y-7.13 Z0.94 F4800.0 E1226.445
G1 X47.14 Y-7.13 Z0.94 F4800.0 E1226.46
G1 X48.86 Y-8.87 Z0.94 F4800.0 E1226.589
G1 X49.14 Y-8.87 Z0.94 F4800.0 E1226.604
G1 X50.86 Y-7.13 Z0.94 F4800.0 E1226.734
G1 X51.14 Y-7.13 Z0.94 F4800.0 E1226.749
G1 X52.86 Y-8.87 Z0.94 F4800.0 E1226.878
G1 X53.14 Y-8.87 Z0.94 F4800.0 E1226.893
G1 X54.86 Y-7.13 Z0.94 F4800.0 E1227.022
G1 X57.12 Y-6.8 Z0.94 F4800.0 E1227.143
G1 X57.12 Y-10.0 Z0.94 F4800.0 E1227.312
G1 X53.14 Y-9.13 Z0.94 F4800.0 E1227.527
G1 X-67.14 Y-9.13 Z0.94 F4800.0 E1233.881
G1 X-69.12 Y-8.8 Z0.94 F4800.0 E1233.987
G1 X-69.12 Y-10.8 Z0.94 F4800.0 E1234.093
G1 X57.12 Y-10.4 Z0.94 F4800.0 E1240.762
G1 X57.12 Y-11.2 Z0.94 F4800.0 E1240.804
G1 X-69.12 Y-11.2 Z0.94 F4800.0 E1247.472
G1 X-69.12 Y-11.6 Z0.94 F4800.0 E1247.494
G1 X57.12 Y-11.6 Z0.94 F4800.0 E1254.162
G1 X57.12 Y-12.0 Z0.94 F4800.0 E1254.183
G1 X-69.12 Y-12.0 Z0.94 F4800.0 E1260.852
G1 X-69.12 Y-12.4 Z0.94 F4800.0 E1260.873
G1 X57.12 Y-12.4 Z0.94 F4800.0 E1267.542
G1 X57.12 Y-12.8 Z0.94 F4800.0 E1267.563
G1 X-69.12 Y-12.8 Z0.94 F4800.0 E1274.232
G1 X-69.12 Y-13.2 Z0.94 F4800.0 E1274.253
G1 X57.12 Y-13.2 Z0.94 F4800.0 E1280.921
G1 X57.12 Y-13.6 Z0.94 F4800.0 E1280.943
G1 X-69.12 Y-13.6 Z0.94 F4800.0 E1287.611
G1 X-69.12 Y-14.0 Z0.94 F4800.0 E1287.632
G1 X57.12 Y-14.0 Z0.94 F4800.0 E1294.301
G1 X57.12 Y-14.4 Z0.94 F4800.0 E1294.322
G1 X-69.12 Y-14.4 Z0.94 F4800.0 E1300.991
G1 X-69.12 Y-14.8 Z0.94 F4800.0 E1301.012
G1 X57.12 Y-14.8 Z0.94 F4800.0 E1307.681
G1 X57.12 Y-15.2 Z0.94 F4800.0 E1307.702
G1 X-69.12 Y-15.2 Z0.94 F4800.0 E1314.37
G1 X-69.12 Y-15.6 Z0.94 F4800.0 E1314.392
G1 X57.12 Y-15.6 Z0.94 F4800.0 E1321.06
G1 X57.12 Y-16.0 Z0.94 F4800.0 E1321.081
G1 X-69.12 Y-16.0 Z0.94 F4800.0 E1327.75
G1 X-69.12 Y-16.4 Z0.94 F4800.0 E1327.771
G1 X57.12 Y-16.4 Z0.94 F4800.0 E1334.44
G1 X57.12 Y-16.8 Z0.94 F4800.0 E1334.461
G1 X-69.12 Y-16.8 Z0.94 F4800.0 E1341.13
G1 X-69.12 Y-17.2 Z0.94 F4800.0 E1341.151
G1 X57.12 Y-17.2 Z0.94 F4800.0 E1347.819
G1 X57.12 Y-17.6 Z0.94 F4800.0 E1347.841
G1 X-69.12 Y-17.6 Z0.94 F4800.0 E1354.509
G1 X-69.12 Y-18.0 Z0.94 F4800.0 E1354.53
G1 X57.12 Y-18.0 Z0.94 F4800.0 E1361.199
G1 X57.12 Y-18.4 Z0.94 F4800.0 E1361.22
G1 X-69.12 Y-18.4 Z0.94 F4800.0 E1367.889
G1 X-69.12 Y-18.8 Z0.94 F4800.0 E1367.91
G1 X57.12 Y-18.8 Z0.94 F4800.0 E1374.579
G1 X57.12 Y-19.2 Z0.94 F4800.0 E1374.6
G1 X-69.12 Y-19.2 Z0.94 F4800.0 E1381.268
G1 X-69.12 Y-19.6 Z0.94 F4800.0 E1381.29
G1 X57.12 Y-19.6 Z0.94 F4800.0 E1387.958
G1 X57.12 Y-20.0 Z0.94 F4800.0 E1387.979
G1 X-69.12 Y-20.0 Z0.94 F4800.0 E1394.648
G1 X-69.12 Y-20.4 Z0.94 F4800.0 E1394.669
G1 X57.12 Y-20.4 Z0.94 F4800.0 E1401.338
G1 X57.12 Y-20.8 Z0.94 F4800.0 E1401.359
G1 X-69.12 Y-20.8 Z0.94 F4800.0 E1408.028
G1 X-69.12 Y-21.2 Z0.94 F4800.0 E1408.049
G1 X57.12 Y-21.2 Z0.94 F4800.0 E1414.717
G1 X57.12 Y-21.6 Z0.94 F4800.0 E1414.739
G1 X-69.12 Y-21.6 Z0.94 F4800.0 E1421.407
G1 X-69.12 Y-22.0 Z0.94 F4800.0 E1421.428
G1 X57.12 Y-22.0 Z0.94 F4800.0 E1428.097
G1 X57.12 Y-22.4 Z0.94 F4800.0 E1428.118
G1 X-69.12 Y-22.4 Z0.94 F4800.0 E1434.787
G1 X-69.12 Y-22.8 Z0.94 F4800.0 E1434.808
G1 X57.12 Y-22.8 Z0.94 F4800.0 E1441.477
G1 X57.12 Y-23.6 Z0.94 F4800.0 E1441.519
G1 X-69.12 Y-23.2 Z0.94 F4800.0 E1448.188
G1 X-69.12 Y-24.4 Z0.94 F4800.0 E1448.251
G1 X-67.14 Y-24.87 Z0.94 F4800.0 E1448.359
G1 X53.14 Y-24.87 Z0.94 F4800.0 E1454.712
G1 X57.12 Y-24.0 Z0.94 F4800.0 E1454.928
G1 X57.12 Y-26.4 Z0.94 F4800.0 E1455.054
G1 X55.14 Y-26.87 Z0.94 F4800.0 E1455.162
G1 X54.86 Y-26.87 Z0.94 F4800.0 E1455.177
G1 X53.14 Y-25.13 Z0.94 F4800.0 E1455.306
G1 X52.86 Y-25.13 Z0.94 F4800.0 E1455.321
G1 X51.14 Y-26.87 Z0.94 F4800.0 E1455.451
G1 X50.86 Y-26.87 Z0.94 F4800.0 E1455.465
G1 X49.14 Y-25.13 Z0.94 F4800.0 E1455.595
G1 X48.86 Y-25.13 Z0.94 F4800.0 E1455.61
G1 X47.14 Y-26.87 Z0.94 F4800.0 E1455.739
G1 X46.86 Y-26.87 Z0.94 F4800.0 E1455.754
G1 X45.14 Y-25.13 Z0.94 F4800.0 E1455.884
G1 X44.86 Y-25.13 Z0.94 F4800.0 E1455.898
G1 X43.14 Y-26.87 Z0.94 F4800.0 E1456.028
G1 X42.86 Y-26.87 Z0.94 F4800.0 E1456.043
G1 X41.14 Y-25.13 Z0.94 F4800.0 E1456.172
G1 X40.86 Y-25.13 Z0.94 F4800.0 E1456.187
G1 X39.14 Y-26.87 Z0.94 F4800.0 E1456.317
G1 X38.86 Y-26.87 Z0.94 F4800.0 E1456.331
G1 X37.14 Y-25.13 Z0.94 F4800.0 E1456.461
G1 X36.86 Y-25.13 Z0.94 F4800.0 E1456.476
G1 X35.14 Y-26.87 Z0.94 F4800.0 E1456.605
G1 X34.86 Y-26.87 Z0.94 F4800.0 E1456.62
G1 X33.14 Y-25.13 Z0.94 F4800.0 E1456.75
G1 X32.86 Y-25.13 Z0.94 F4800.0 E1456.764
G1 X31.14 Y-26.87 Z0.94 F4800.0 E1456.894
G1 X30.86 Y-26.87 Z0.94 F4800.0 E1456.909
G1 X29.14 Y-25.13 Z0.94 F4800.0 E1457.038
G1 X28.86 Y-25.13 Z0.94 F4800.0 E1457.053
G1 X27.14 Y-26.87 Z0.94 F4800.0 E1457.183
G1 X26.86 Y-26.87 Z0.94 F4800.0 E1457.197
G1 X25.14 Y-25.13 Z0.94 F4800.0 E1457.327
G1 X24.86 Y-25.13 Z0.94 F4800.0 E1457.342
G1 X23.14 Y-26.87 Z0.94 F4800.0 E1457.471
G1 X22.86 Y-26.87 Z0.94 F4800.0 E1457.486
G1 X21.14 Y-25.13 Z0.94 F4800.0 E1457.616
G1 X20.86 Y-25.13 Z0.94 F4800.0 E1457.63
G1 X19.14 Y-26.87 Z0.94 F4800.0 E1457.76
G1 X18.86 Y-26.87 Z0.94 F4800.0 E1457.775
G1 X17.14 Y-25.13 Z0.94 F4800.0 E1457.904
G1 X16.86 Y-25.13 Z0.94 F4800.0 E1457.919
G1 X15.14 Y-26.87 Z0.94 F4800.0 E1458.049
G1 X14.86 Y-26.87 Z0.94 F4800.0 E1458.063
G1 X13.14 Y-25.13 Z0.94 F4800.0 E1458.193
G1 X12.86 Y-25.13 Z0.94 F4800.0 E1458.208
G1 X11.14 Y-26.87 Z0.94 F4800.0 E1458.337
G1 X10.86 Y-26.87 Z0.94 F4800.0 E1458.352
G1 X9.14 Y-25.13 Z0.94 F4800.0 E1458.482
G1 X8.86 Y-25.13 Z0.94 F4800.0 E1458.497
G1 X7.14 Y-26.87 Z0.94 F4800.0 E1458.626
G1 X6.86 Y-26.87 Z0.94 F4800.0 E1458.641
G1 X5.14 Y-25.13 Z0.94 F4800.0 E1458.77
G1 X4.86 Y-25.13 Z0.94 F4800.0 E1458.785
G1 X3.14 Y-26.87 Z0.94 F4800.0 E1458.915
G1 X2.86 Y-26.87 Z0.94 F4800.0 E1458.93
G1 X1.14 Y-25.13 Z0.94 F4800.0 E1459.059
G1 X-63.14 Y-25.13 Z0.94 F4800.0 E1462.455
G1 X-64.86 Y-26.87 Z0.94 F4800.0 E1462.584
G1 X-65.14 Y-26.87 Z0.94 F4800.0 E1462.599
G1 X-66.86 Y-25.13 Z0.94 F4800.0 E1462.729
G1 X-69.12 Y-24.8 Z0.94 F4800.0 E1462.849
G1 X-69.12 Y-27.6 Z0.94 F4800.0 E1462.997
G1 X-69.01 Y-28.0 Z0.94 F4800.0 E1463.019
G1 X-65.14 Y-27.13 Z0.94 F4800.0 E1463.229
G1 X55.14 Y-27.13 Z0.94 F4800.0 E1469.583
G1 X57.12 Y-26.8 Z0.94 F4800.0 E1469.689
G1 X57.12 Y-27.6 Z0.94 F4800.0 E1469.731
G1 X57.01 Y-28.0 Z0.94 F4800.0 E1469.753
G1 F1200.0
G1 E1468.753
G1 F4800.0
M103
(</infill>)
(</nestedRing>)
(</rotation>)
(</layer>)
(<layer> 1.214 )
(<rotation> (6.12323399574e-17+1j) )
(<nestedRing>)
(<boundaryPerimeter>)
(<boundaryPoint> X-70.001 Y-4.999 Z1.214 </boundaryPoint>)
(<boundaryPoint> X-70.001 Y-29.001 Z1.214 </boundaryPoint>)
(<boundaryPoint> X58.0 Y-29.001 Z1.214 </boundaryPoint>)
(<boundaryPoint> X58.0 Y-4.999 Z1.214 </boundaryPoint>)
(<loop> inner )
G1 X26.49 Y-24.1 Z1.21 F4200.0
G1 F1200.0
G1 E1469.753
G1 F4200.0
M101
G1 X26.06 Y-24.1 Z1.21 F4800.0 E1469.775
G1 X26.06 Y-14.19 Z1.21 F4800.0 E1470.299
G1 X34.48 Y-14.19 Z1.21 F4800.0 E1470.744
G1 X36.31 Y-14.35 Z1.21 F4800.0 E1470.841
G1 X37.76 Y-14.89 Z1.21 F4800.0 E1470.923
G1 X38.75 Y-15.78 Z1.21 F4800.0 E1470.993
G1 X39.11 Y-16.94 Z1.21 F4800.0 E1471.058
G1 X38.85 Y-17.97 Z1.21 F4800.0 E1471.114
G1 X38.31 Y-18.56 Z1.21 F4800.0 E1471.156
G1 X38.43 Y-18.96 Z1.21 F4800.0 E1471.178
G1 X38.82 Y-19.17 Z1.21 F4800.0 E1471.201
G1 X39.5 Y-19.99 Z1.21 F4800.0 E1471.257
G1 X39.73 Y-21.01 Z1.21 F4800.0 E1471.313
G1 X39.56 Y-21.89 Z1.21 F4800.0 E1471.36
G1 X39.08 Y-22.64 Z1.21 F4800.0 E1471.407
G1 X38.38 Y-23.23 Z1.21 F4800.0 E1471.456
G1 X37.48 Y-23.68 Z1.21 F4800.0 E1471.508
G1 X35.79 Y-23.98 Z1.21 F4800.0 E1471.6
G1 X33.87 Y-24.1 Z1.21 F4800.0 E1471.701
G1 X26.49 Y-24.1 Z1.21 F4800.0 E1472.091
G1 F1200.0
G1 E1471.091
G1 F4800.0
M103
(</loop>)
(<loop> inner )
G1 X23.0 Y-22.99 Z1.21 F4200.0
G1 F1200.0
G1 E1472.091
G1 F4200.0
M101
G1 X23.17 Y-23.39 Z1.21 F4800.0 E1472.114
G1 X22.8 Y-24.04 Z1.21 F4800.0 E1472.153
G1 X22.29 Y-24.1 Z1.21 F4800.0 E1472.18
G1 X17.88 Y-24.1 Z1.21 F4800.0 E1472.413
G1 X17.2 Y-22.66 Z1.21 F4800.0 E1472.497
G1 X13.24 Y-22.66 Z1.21 F4800.0 E1472.706
G1 X12.59 Y-24.1 Z1.21 F4800.0 E1472.79
G1 X8.28 Y-24.1 Z1.21 F4800.0 E1473.017
G1 X7.77 Y-24.04 Z1.21 F4800.0 E1473.044
G1 X7.4 Y-23.39 Z1.21 F4800.0 E1473.084
G1 X7.6 Y-22.91 Z1.21 F4800.0 E1473.111
G1 X12.67 Y-14.19 Z1.21 F4800.0 E1473.644
G1 X17.9 Y-14.19 Z1.21 F4800.0 E1473.921
G1 X22.97 Y-22.91 Z1.21 F4800.0 E1474.454
G1 X23.0 Y-22.99 Z1.21 F4800.0 E1474.458
G1 F1200.0
G1 E1473.458
G1 F4800.0
M103
(</loop>)
(<loop> inner )
G1 X22.62 Y-23.78 Z1.21 F4200.0
G1 X12.38 Y-23.79 Z1.21 F4200.0
G1 X4.84 Y-23.7 Z1.21 F4200.0
G1 X-7.06 Y-23.7 Z1.21 F4200.0
G1 X-9.94 Y-20.6 Z1.21 F4200.0
G1 F1200.0
G1 E1474.458
G1 F4200.0
M101
G1 X-9.84 Y-21.01 Z1.21 F4800.0 E1474.481
G1 X-10.01 Y-21.89 Z1.21 F4800.0 E1474.528
G1 X-10.49 Y-22.64 Z1.21 F4800.0 E1474.575
G1 X-11.19 Y-23.23 Z1.21 F4800.0 E1474.623
G1 X-12.09 Y-23.68 Z1.21 F4800.0 E1474.676
G1 X-13.78 Y-23.98 Z1.21 F4800.0 E1474.767
G1 X-23.51 Y-24.1 Z1.21 F4800.0 E1475.281
G1 X-23.51 Y-14.19 Z1.21 F4800.0 E1475.805
G1 X-15.09 Y-14.19 Z1.21 F4800.0 E1476.25
G1 X-13.26 Y-14.35 Z1.21 F4800.0 E1476.347
G1 X-11.81 Y-14.89 Z1.21 F4800.0 E1476.429
G1 X-10.82 Y-15.78 Z1.21 F4800.0 E1476.499
G1 X-10.46 Y-16.94 Z1.21 F4800.0 E1476.564
G1 X-10.72 Y-17.97 Z1.21 F4800.0 E1476.62
G1 X-11.26 Y-18.56 Z1.21 F4800.0 E1476.662
G1 X-11.14 Y-18.96 Z1.21 F4800.0 E1476.684
G1 X-10.75 Y-19.17 Z1.21 F4800.0 E1476.707
G1 X-10.07 Y-19.99 Z1.21 F4800.0 E1476.764
G1 X-9.94 Y-20.6 Z1.21 F4800.0 E1476.796
G1 F1200.0
G1 E1475.796
G1 F4800.0
M103
(</loop>)
(<loop> inner )
G1 X-7.46 Y-21.44 Z1.21 F4200.0
G1 F1200.0
G1 E1476.796
G1 F4200.0
M101
G1 X-7.46 Y-21.01 Z1.21 F4800.0 E1476.819
G1 X-7.46 Y-9.9 Z1.21 F4800.0 E1477.406
G1 X-1.77 Y-9.9 Z1.21 F4800.0 E1477.707
G1 X-1.77 Y-19.7 Z1.21 F4800.0 E1478.225
G1 X5.24 Y-19.7 Z1.21 F4800.0 E1478.595
G1 X5.24 Y-24.1 Z1.21 F4800.0 E1478.828
G1 X-7.46 Y-24.1 Z1.21 F4800.0 E1479.499
G1 X-7.46 Y-21.44 Z1.21 F4800.0 E1479.639
G1 F1200.0
G1 E1478.639
G1 F4800.0
M103
(</loop>)
(<loop> inner )
G1 X-10.21 Y-21.81 Z1.21 F4200.0
G1 X-12.15 Y-23.48 Z1.21 F4200.0
G1 X-23.11 Y-23.7 Z1.21 F4200.0
G1 X-30.5 Y-14.49 Z1.21 F4200.0
G1 X-39.41 Y-13.46 Z1.21 F4200.0
G1 F1200.0
G1 E1479.639
G1 F4200.0
M101
G1 X-39.41 Y-13.89 Z1.21 F4800.0 E1479.662
G1 X-46.0 Y-13.89 Z1.21 F4800.0 E1480.01
G1 X-46.0 Y-14.96 Z1.21 F4800.0 E1480.067
G1 X-40.37 Y-14.96 Z1.21 F4800.0 E1480.364
G1 X-40.37 Y-18.79 Z1.21 F4800.0 E1480.566
G1 X-46.0 Y-18.79 Z1.21 F4800.0 E1480.864
G1 X-46.0 Y-24.1 Z1.21 F4800.0 E1481.145
G1 X-51.72 Y-24.1 Z1.21 F4800.0 E1481.446
G1 X-51.72 Y-9.9 Z1.21 F4800.0 E1482.197
G1 X-39.41 Y-9.9 Z1.21 F4800.0 E1482.847
G1 X-39.41 Y-13.46 Z1.21 F4800.0 E1483.035
G1 F1200.0
G1 E1482.035
G1 F4800.0
M103
(</loop>)
(<loop> inner )
G1 X-36.62 Y-16.01 Z1.21 F4200.0
G1 F1200.0
G1 E1483.035
G1 F4200.0
M101
G1 X-36.4 Y-15.64 Z1.21 F4800.0 E1483.058
G1 X-35.56 Y-14.19 Z1.21 F4800.0 E1483.147
G1 X-30.33 Y-14.19 Z1.21 F4800.0 E1483.423
G1 X-25.25 Y-22.91 Z1.21 F4800.0 E1483.956
G1 X-25.06 Y-23.39 Z1.21 F4800.0 E1483.983
G1 X-25.43 Y-24.04 Z1.21 F4800.0 E1484.023
G1 X-25.94 Y-24.1 Z1.21 F4800.0 E1484.05
G1 X-30.35 Y-24.1 Z1.21 F4800.0 E1484.283
G1 X-31.02 Y-22.66 Z1.21 F4800.0 E1484.367
G1 X-34.98 Y-22.66 Z1.21 F4800.0 E1484.576
G1 X-35.64 Y-24.1 Z1.21 F4800.0 E1484.659
G1 X-39.94 Y-24.1 Z1.21 F4800.0 E1484.887
G1 X-40.45 Y-24.04 Z1.21 F4800.0 E1484.914
G1 X-40.82 Y-23.39 Z1.21 F4800.0 E1484.953
G1 X-40.63 Y-22.91 Z1.21 F4800.0 E1484.981
G1 X-36.62 Y-16.01 Z1.21 F4800.0 E1485.402
G1 F1200.0
G1 E1484.402
G1 F4800.0
M103
(</loop>)
(<loop> outer )
G1 X-35.97 Y-5.6 Z1.21 F4200.0
G1 F1200.0
G1 E1485.402
G1 F4200.0
M101
G1 X-36.4 Y-5.6 Z1.21 F4800.0 E1485.425
G1 X-69.4 Y-5.6 Z1.21 F4800.0 E1487.168
G1 X-69.4 Y-28.4 Z1.21 F4800.0 E1488.373
G1 X57.4 Y-28.4 Z1.21 F4800.0 E1495.071
G1 X57.4 Y-5.6 Z1.21 F4800.0 E1496.275
G1 X-35.97 Y-5.6 Z1.21 F4800.0 E1501.208
G1 F1200.0
G1 E1501.208
G1 F4800.0
M103
(</loop>)
(<edge> outer )
;M108 R40.0
G1 X-35.97 Y-5.2 Z1.21 F4200.0
G1 F1200.0
G1 E1501.208
G1 F4200.0
M101
G1 X-36.4 Y-5.2 Z1.21 F2400.0 E1501.231
G1 X-69.8 Y-5.2 Z1.21 F2400.0 E1502.995
G1 X-69.8 Y-28.8 Z1.21 F2400.0 E1504.242
G1 X57.8 Y-28.8 Z1.21 F2400.0 E1510.982
G1 X57.8 Y-5.2 Z1.21 F2400.0 E1512.229
G1 X-35.97 Y-5.2 Z1.21 F2400.0 E1517.182
G1 F1200.0
G1 E1516.182
G1 F2400.0
M103
(</edge>)
(</boundaryPerimeter>)
(<nestedRing>)
(<boundaryPerimeter>)
(<boundaryPoint> X-51.115 Y-10.497 Z1.214 </boundaryPoint>)
(<boundaryPoint> X-40.009 Y-10.497 Z1.214 </boundaryPoint>)
(<boundaryPoint> X-40.009 Y-13.292 Z1.214 </boundaryPoint>)
(<boundaryPoint> X-46.603 Y-13.292 Z1.214 </boundaryPoint>)
(<boundaryPoint> X-46.603 Y-15.563 Z1.214 </boundaryPoint>)
(<boundaryPoint> X-40.971 Y-15.563 Z1.214 </boundaryPoint>)
(<boundaryPoint> X-40.971 Y-18.189 Z1.214 </boundaryPoint>)
(<boundaryPoint> X-46.603 Y-18.189 Z1.214 </boundaryPoint>)
(<boundaryPoint> X-46.603 Y-23.503 Z1.214 </boundaryPoint>)
(<boundaryPoint> X-51.115 Y-23.503 Z1.214 </boundaryPoint>)
(<edge> inner )
G1 X-40.24 Y-10.3 Z1.21 F4200.0
G1 F1200.0
G1 E1517.182
G1 F4200.0
M101
G1 X-39.81 Y-10.3 Z1.21 F2400.0 E1517.205
G1 X-39.81 Y-13.49 Z1.21 F2400.0 E1517.374
G1 X-46.4 Y-13.49 Z1.21 F2400.0 E1517.722
G1 X-46.4 Y-15.36 Z1.21 F2400.0 E1517.821
G1 X-40.77 Y-15.36 Z1.21 F2400.0 E1518.119
G1 X-40.77 Y-18.39 Z1.21 F2400.0 E1518.278
G1 X-46.4 Y-18.39 Z1.21 F2400.0 E1518.576
G1 X-46.4 Y-23.7 Z1.21 F2400.0 E1518.857
G1 X-51.32 Y-23.7 Z1.21 F2400.0 E1519.116
G1 X-51.32 Y-10.3 Z1.21 F2400.0 E1519.824
G1 X-40.24 Y-10.3 Z1.21 F2400.0 E1520.409
G1 F1200.0
G1 E1519.409
G1 F2400.0
M103
(</edge>)
(</boundaryPerimeter>)
(</nestedRing>)
(<nestedRing>)
(<boundaryPerimeter>)
(<boundaryPoint> X-30.64 Y-22.064 Z1.214 </boundaryPoint>)
(<boundaryPoint> X-35.368 Y-22.064 Z1.214 </boundaryPoint>)
(<boundaryPoint> X-36.025 Y-23.503 Z1.214 </boundaryPoint>)
(<boundaryPoint> X-39.904 Y-23.503 Z1.214 </boundaryPoint>)
(<boundaryPoint> X-40.081 Y-23.48 Z1.214 </boundaryPoint>)
(<boundaryPoint> X-40.158 Y-23.345 Z1.214 </boundaryPoint>)
(<boundaryPoint> X-40.09 Y-23.18 Z1.214 </boundaryPoint>)
(<boundaryPoint> X-35.212 Y-14.788 Z1.214 </boundaryPoint>)
(<boundaryPoint> X-30.67 Y-14.788 Z1.214 </boundaryPoint>)
(<boundaryPoint> X-25.792 Y-23.18 Z1.214 </boundaryPoint>)
(<boundaryPoint> X-25.724 Y-23.345 Z1.214 </boundaryPoint>)
(<boundaryPoint> X-25.801 Y-23.48 Z1.214 </boundaryPoint>)
(<boundaryPoint> X-25.978 Y-23.503 Z1.214 </boundaryPoint>)
(<boundaryPoint> X-29.966 Y-23.503 Z1.214 </boundaryPoint>)
(<edge> inner )
G1 X-40.04 Y-10.1 Z1.21 F4200.0
G1 X-35.54 Y-14.96 Z1.21 F4200.0
G1 F1200.0
G1 E1520.409
G1 F4200.0
M101
G1 X-35.33 Y-14.59 Z1.21 F2400.0 E1520.432
G1 X-30.56 Y-14.59 Z1.21 F2400.0 E1520.684
G1 X-25.61 Y-23.09 Z1.21 F2400.0 E1521.204
G1 X-25.5 Y-23.36 Z1.21 F2400.0 E1521.219
G1 X-25.68 Y-23.67 Z1.21 F2400.0 E1521.238
G1 X-25.97 Y-23.7 Z1.21 F2400.0 E1521.253
G1 X-30.09 Y-23.7 Z1.21 F2400.0 E1521.471
G1 X-30.77 Y-22.26 Z1.21 F2400.0 E1521.555
G1 X-35.24 Y-22.26 Z1.21 F2400.0 E1521.791
G1 X-35.9 Y-23.7 Z1.21 F2400.0 E1521.875
G1 X-39.92 Y-23.7 Z1.21 F2400.0 E1522.087
G1 X-40.21 Y-23.67 Z1.21 F2400.0 E1522.103
G1 X-40.38 Y-23.36 Z1.21 F2400.0 E1522.121
G1 X-40.27 Y-23.09 Z1.21 F2400.0 E1522.137
G1 X-35.54 Y-14.96 Z1.21 F2400.0 E1522.633
G1 F1200.0
G1 E1521.633
G1 F2400.0
M103
(</edge>)
(</boundaryPerimeter>)
(<nestedRing>)
(<boundaryPerimeter>)
(<boundaryPoint> X-32.838 Y-17.372 Z1.214 </boundaryPoint>)
(<boundaryPoint> X-33.145 Y-17.373 Z1.214 </boundaryPoint>)
(<boundaryPoint> X-34.311 Y-19.854 Z1.214 </boundaryPoint>)
(<boundaryPoint> X-34.104 Y-20.18 Z1.214 </boundaryPoint>)
(<boundaryPoint> X-31.864 Y-20.18 Z1.214 </boundaryPoint>)
(<boundaryPoint> X-31.658 Y-19.855 Z1.214 </boundaryPoint>)
(<loop> outer )
;M108 R80.0
G1 X-32.78 Y-18.9 Z1.21 F4200.0
G1 F1200.0
G1 E1522.633
G1 F4200.0
M101
G1 X-32.78 Y-18.88 Z1.21 F4800.0 E1522.635
G1 X-33.19 Y-18.88 Z1.21 F4800.0 E1522.656
G1 X-33.52 Y-19.58 Z1.21 F4800.0 E1522.697
G1 X-32.45 Y-19.58 Z1.21 F4800.0 E1522.753
G1 X-32.78 Y-18.9 Z1.21 F4800.0 E1522.793
G1 F1200.0
G1 E1522.793
G1 F4800.0
M103
(</loop>)
(<edge> outer )
;M108 R40.0
G1 X-33.37 Y-18.33 Z1.21 F4200.0
G1 F1200.0
G1 E1522.793
G1 F4200.0
M101
G1 X-33.55 Y-18.71 Z1.21 F2400.0 E1522.815
G1 X-34.08 Y-19.84 Z1.21 F2400.0 E1522.881
G1 X-33.99 Y-19.98 Z1.21 F2400.0 E1522.89
G1 X-31.97 Y-19.98 Z1.21 F2400.0 E1522.996
G1 X-31.89 Y-19.84 Z1.21 F2400.0 E1523.005
G1 X-32.96 Y-17.57 Z1.21 F2400.0 E1523.138
G1 X-33.02 Y-17.57 Z1.21 F2400.0 E1523.141
G1 X-33.37 Y-18.33 Z1.21 F2400.0 E1523.185
G1 F1200.0
G1 E1522.185
G1 F2400.0
M103
(</edge>)
(</boundaryPerimeter>)
(</nestedRing>)
(</nestedRing>)
(<nestedRing>)
(<boundaryPerimeter>)
(<boundaryPoint> X-22.911 Y-14.788 Z1.214 </boundaryPoint>)
(<boundaryPoint> X-15.116 Y-14.788 Z1.214 </boundaryPoint>)
(<boundaryPoint> X-13.393 Y-14.944 Z1.214 </boundaryPoint>)
(<boundaryPoint> X-12.124 Y-15.412 Z1.214 </boundaryPoint>)
(<boundaryPoint> X-11.341 Y-16.111 Z1.214 </boundaryPoint>)
(<boundaryPoint> X-11.08 Y-16.958 Z1.214 </boundaryPoint>)
(<boundaryPoint> X-11.266 Y-17.676 Z1.214 </boundaryPoint>)
(<boundaryPoint> X-11.825 Y-18.284 Z1.214 </boundaryPoint>)
(<boundaryPoint> X-12.682 Y-18.627 Z1.214 </boundaryPoint>)
(<boundaryPoint> X-12.647 Y-19.02 Z1.214 </boundaryPoint>)
(<boundaryPoint> X-12.017 Y-19.173 Z1.214 </boundaryPoint>)
(<boundaryPoint> X-11.14 Y-19.642 Z1.214 </boundaryPoint>)
(<boundaryPoint> X-10.626 Y-20.262 Z1.214 </boundaryPoint>)
(<boundaryPoint> X-10.455 Y-21.024 Z1.214 </boundaryPoint>)
(<boundaryPoint> X-10.577 Y-21.668 Z1.214 </boundaryPoint>)
(<boundaryPoint> X-10.942 Y-22.243 Z1.214 </boundaryPoint>)
(<boundaryPoint> X-11.519 Y-22.727 Z1.214 </boundaryPoint>)
(<boundaryPoint> X-12.275 Y-23.099 Z1.214 </boundaryPoint>)
(<boundaryPoint> X-13.856 Y-23.384 Z1.214 </boundaryPoint>)
(<boundaryPoint> X-15.723 Y-23.503 Z1.214 </boundaryPoint>)
(<boundaryPoint> X-22.911 Y-23.503 Z1.214 </boundaryPoint>)
(<edge> inner )
G1 X-23.11 Y-19.14 Z1.21 F4200.0
G1 F1200.0
G1 E1523.185
G1 F4200.0
M101
G1 X-23.11 Y-18.71 Z1.21 F2400.0 E1523.207
G1 X-23.11 Y-14.59 Z1.21 F2400.0 E1523.425
G1 X-15.11 Y-14.59 Z1.21 F2400.0 E1523.848
G1 X-13.35 Y-14.75 Z1.21 F2400.0 E1523.941
G1 X-12.02 Y-15.24 Z1.21 F2400.0 E1524.016
G1 X-11.17 Y-16.0 Z1.21 F2400.0 E1524.077
G1 X-10.87 Y-16.95 Z1.21 F2400.0 E1524.129
G1 X-11.09 Y-17.77 Z1.21 F2400.0 E1524.174
G1 X-11.71 Y-18.45 Z1.21 F2400.0 E1524.223
G1 X-12.47 Y-18.76 Z1.21 F2400.0 E1524.266
G1 X-12.46 Y-18.86 Z1.21 F2400.0 E1524.272
G1 X-11.95 Y-18.99 Z1.21 F2400.0 E1524.3
G1 X-11.01 Y-19.48 Z1.21 F2400.0 E1524.355
G1 X-10.44 Y-20.17 Z1.21 F2400.0 E1524.403
G1 X-10.25 Y-21.02 Z1.21 F2400.0 E1524.449
G1 X-10.39 Y-21.74 Z1.21 F2400.0 E1524.487
G1 X-10.79 Y-22.38 Z1.21 F2400.0 E1524.527
G1 X-11.41 Y-22.9 Z1.21 F2400.0 E1524.57
G1 X-12.21 Y-23.29 Z1.21 F2400.0 E1524.617
G1 X-13.83 Y-23.58 Z1.21 F2400.0 E1524.704
G1 X-15.72 Y-23.7 Z1.21 F2400.0 E1524.804
G1 X-23.11 Y-23.7 Z1.21 F2400.0 E1525.194
G1 X-23.11 Y-19.14 Z1.21 F2400.0 E1525.435
G1 F1200.0
G1 E1524.435
G1 F2400.0
M103
(</edge>)
(</boundaryPerimeter>)
(<nestedRing>)
(<boundaryPerimeter>)
(<boundaryPoint> X-15.257 Y-17.023 Z1.214 </boundaryPoint>)
(<boundaryPoint> X-15.543 Y-16.768 Z1.214 </boundaryPoint>)
(<boundaryPoint> X-15.769 Y-16.674 Z1.214 </boundaryPoint>)
(<boundaryPoint> X-16.07 Y-16.606 Z1.214 </boundaryPoint>)
(<boundaryPoint> X-18.71 Y-16.55 Z1.214 </boundaryPoint>)
(<boundaryPoint> X-18.71 Y-18.21 Z1.214 </boundaryPoint>)
(<boundaryPoint> X-16.077 Y-18.153 Z1.214 </boundaryPoint>)
(<boundaryPoint> X-15.771 Y-18.084 Z1.214 </boundaryPoint>)
(<boundaryPoint> X-15.543 Y-17.989 Z1.214 </boundaryPoint>)
(<boundaryPoint> X-15.376 Y-17.869 Z1.214 </boundaryPoint>)
(<boundaryPoint> X-15.257 Y-17.724 Z1.214 </boundaryPoint>)
(<boundaryPoint> X-15.162 Y-17.362 Z1.214 </boundaryPoint>)
(<loop> outer )
;M108 R80.0
G1 X-18.11 Y-17.17 Z1.21 F4200.0
G1 F1200.0
G1 E1525.435
G1 F4200.0
M101
G1 X-18.11 Y-17.6 Z1.21 F4800.0 E1525.458
G1 X-16.5 Y-17.56 Z1.21 F4800.0 E1525.543
G1 X-16.5 Y-17.2 Z1.21 F4800.0 E1525.562
G1 X-18.11 Y-17.16 Z1.21 F4800.0 E1525.648
G1 X-18.11 Y-17.17 Z1.21 F4800.0 E1525.648
G1 F1200.0
G1 E1525.648
G1 F4800.0
M103
(</loop>)
(<edge> outer )
;M108 R40.0
G1 X-18.51 Y-17.17 Z1.21 F4200.0
G1 F1200.0
G1 E1525.648
G1 F4200.0
M101
G1 X-18.51 Y-17.6 Z1.21 F2400.0 E1525.67
G1 X-18.51 Y-18.01 Z1.21 F2400.0 E1525.692
G1 X-16.1 Y-17.95 Z1.21 F2400.0 E1525.819
G1 X-15.83 Y-17.89 Z1.21 F2400.0 E1525.834
G1 X-15.64 Y-17.81 Z1.21 F2400.0 E1525.845
G1 X-15.51 Y-17.72 Z1.21 F2400.0 E1525.853
G1 X-15.44 Y-17.63 Z1.21 F2400.0 E1525.859
G1 X-15.37 Y-17.36 Z1.21 F2400.0 E1525.874
G1 X-15.43 Y-17.13 Z1.21 F2400.0 E1525.887
G1 X-15.65 Y-16.94 Z1.21 F2400.0 E1525.902
G1 X-15.83 Y-16.86 Z1.21 F2400.0 E1525.912
G1 X-16.1 Y-16.81 Z1.21 F2400.0 E1525.927
G1 X-18.51 Y-16.75 Z1.21 F2400.0 E1526.054
G1 X-18.51 Y-17.17 Z1.21 F2400.0 E1526.076
G1 F1200.0
G1 E1525.076
G1 F2400.0
M103
(</edge>)
(</boundaryPerimeter>)
(</nestedRing>)
(<nestedRing>)
(<boundaryPerimeter>)
(<boundaryPoint> X-18.71 Y-21.634 Z1.214 </boundaryPoint>)
(<boundaryPoint> X-15.674 Y-21.57 Z1.214 </boundaryPoint>)
(<boundaryPoint> X-15.33 Y-21.492 Z1.214 </boundaryPoint>)
(<boundaryPoint> X-15.07 Y-21.384 Z1.214 </boundaryPoint>)
(<boundaryPoint> X-14.739 Y-21.095 Z1.214 </boundaryPoint>)
(<boundaryPoint> X-14.629 Y-20.721 Z1.214 </boundaryPoint>)
(<boundaryPoint> X-14.738 Y-20.372 Z1.214 </boundaryPoint>)
(<boundaryPoint> X-15.065 Y-20.1 Z1.214 </boundaryPoint>)
(<boundaryPoint> X-15.325 Y-19.997 Z1.214 </boundaryPoint>)
(<boundaryPoint> X-15.67 Y-19.923 Z1.214 </boundaryPoint>)
(<boundaryPoint> X-18.71 Y-19.861 Z1.214 </boundaryPoint>)
(<loop> outer )
;M108 R80.0
G1 X-17.9 Y-16.59 Z1.21 F4200.0
G1 X-18.0 Y-21.48 Z1.21 F4200.0
G1 X-17.68 Y-20.48 Z1.21 F4200.0
G1 F1200.0
G1 E1526.076
G1 F4200.0
M101
G1 X-18.11 Y-20.47 Z1.21 F4800.0 E1526.099
G1 X-18.11 Y-21.02 Z1.21 F4800.0 E1526.128
G1 X-15.79 Y-20.97 Z1.21 F4800.0 E1526.25
G1 X-15.79 Y-20.52 Z1.21 F4800.0 E1526.274
G1 X-17.68 Y-20.48 Z1.21 F4800.0 E1526.374
G1 F1200.0
G1 E1526.374
G1 F4800.0
M103
(</loop>)
(<edge> outer )
;M108 R40.0
G1 X-18.49 Y-20.07 Z1.21 F4200.0
G1 F1200.0
G1 E1526.374
G1 F4200.0
M101
G1 X-18.51 Y-20.07 Z1.21 F2400.0 E1526.375
G1 X-18.51 Y-20.47 Z1.21 F2400.0 E1526.397
G1 X-18.51 Y-21.43 Z1.21 F2400.0 E1526.447
G1 X-15.7 Y-21.37 Z1.21 F2400.0 E1526.596
G1 X-15.39 Y-21.3 Z1.21 F2400.0 E1526.613
G1 X-15.18 Y-21.21 Z1.21 F2400.0 E1526.625
G1 X-14.91 Y-20.98 Z1.21 F2400.0 E1526.643
G1 X-14.84 Y-20.72 Z1.21 F2400.0 E1526.658
G1 X-14.91 Y-20.49 Z1.21 F2400.0 E1526.671
G1 X-15.17 Y-20.27 Z1.21 F2400.0 E1526.688
G1 X-15.38 Y-20.19 Z1.21 F2400.0 E1526.7
G1 X-15.69 Y-20.12 Z1.21 F2400.0 E1526.717
G1 X-18.49 Y-20.07 Z1.21 F2400.0 E1526.865
G1 F1200.0
G1 E1525.865
G1 F2400.0
M103
(</edge>)
(</boundaryPerimeter>)
(</nestedRing>)
(</nestedRing>)
(<nestedRing>)
(<boundaryPerimeter>)
(<boundaryPoint> X-6.863 Y-10.497 Z1.214 </boundaryPoint>)
(<boundaryPoint> X-2.372 Y-10.497 Z1.214 </boundaryPoint>)
(<boundaryPoint> X-2.372 Y-20.3 Z1.214 </boundaryPoint>)
(<boundaryPoint> X4.639 Y-20.3 Z1.214 </boundaryPoint>)
(<boundaryPoint> X4.639 Y-23.503 Z1.214 </boundaryPoint>)
(<boundaryPoint> X-6.863 Y-23.503 Z1.214 </boundaryPoint>)
(<boundaryPoint> X-6.863 Y-23.343 Z1.214 </boundaryPoint>)
(<edge> inner )
G1 X-7.06 Y-20.9 Z1.21 F4200.0
G1 F1200.0
G1 E1526.865
G1 F4200.0
M101
G1 X-7.06 Y-20.47 Z1.21 F2400.0 E1526.888
G1 X-7.06 Y-10.3 Z1.21 F2400.0 E1527.425
G1 X-2.17 Y-10.3 Z1.21 F2400.0 E1527.684
G1 X-2.17 Y-20.1 Z1.21 F2400.0 E1528.201
G1 X4.84 Y-20.1 Z1.21 F2400.0 E1528.572
G1 X4.84 Y-23.7 Z1.21 F2400.0 E1528.762
G1 X-7.06 Y-23.7 Z1.21 F2400.0 E1529.391
G1 X-7.06 Y-20.9 Z1.21 F2400.0 E1529.539
G1 F1200.0
G1 E1528.539
G1 F2400.0
M103
(</edge>)
(</boundaryPerimeter>)
(</nestedRing>)
(<nestedRing>)
(<boundaryPerimeter>)
(<boundaryPoint> X18.258 Y-23.503 Z1.214 </boundaryPoint>)
(<boundaryPoint> X17.584 Y-22.064 Z1.214 </boundaryPoint>)
(<boundaryPoint> X12.856 Y-22.064 Z1.214 </boundaryPoint>)
(<boundaryPoint> X12.199 Y-23.503 Z1.214 </boundaryPoint>)
(<boundaryPoint> X8.32 Y-23.503 Z1.214 </boundaryPoint>)
(<boundaryPoint> X8.143 Y-23.48 Z1.214 </boundaryPoint>)
(<boundaryPoint> X8.066 Y-23.345 Z1.214 </boundaryPoint>)
(<boundaryPoint> X8.134 Y-23.18 Z1.214 </boundaryPoint>)
(<boundaryPoint> X13.012 Y-14.788 Z1.214 </boundaryPoint>)
(<boundaryPoint> X17.555 Y-14.788 Z1.214 </boundaryPoint>)
(<boundaryPoint> X22.432 Y-23.18 Z1.214 </boundaryPoint>)
(<boundaryPoint> X22.5 Y-23.345 Z1.214 </boundaryPoint>)
(<boundaryPoint> X22.423 Y-23.48 Z1.214 </boundaryPoint>)
(<boundaryPoint> X22.246 Y-23.503 Z1.214 </boundaryPoint>)
(<edge> inner )
G1 X-7.06 Y-23.7 Z1.21 F4200.0
G1 X8.09 Y-23.68 Z1.21 F4200.0
G1 F1200.0
G1 E1529.539
G1 F4200.0
M101
G1 X8.02 Y-23.67 Z1.21 F2400.0 E1529.543
G1 X7.84 Y-23.36 Z1.21 F2400.0 E1529.561
G1 X7.96 Y-23.09 Z1.21 F2400.0 E1529.577
G1 X12.9 Y-14.59 Z1.21 F2400.0 E1530.096
G1 X17.67 Y-14.59 Z1.21 F2400.0 E1530.348
G1 X22.61 Y-23.09 Z1.21 F2400.0 E1530.868
G1 X22.72 Y-23.36 Z1.21 F2400.0 E1530.883
G1 X22.55 Y-23.67 Z1.21 F2400.0 E1530.902
G1 X22.26 Y-23.7 Z1.21 F2400.0 E1530.917
G1 X18.13 Y-23.7 Z1.21 F2400.0 E1531.135
G1 X17.46 Y-22.26 Z1.21 F2400.0 E1531.219
G1 X12.99 Y-22.26 Z1.21 F2400.0 E1531.455
G1 X12.33 Y-23.7 Z1.21 F2400.0 E1531.539
G1 X8.31 Y-23.7 Z1.21 F2400.0 E1531.751
G1 X8.09 Y-23.68 Z1.21 F2400.0 E1531.763
G1 F1200.0
G1 E1530.763
G1 F2400.0
M103
(</edge>)
(</boundaryPerimeter>)
(<nestedRing>)
(<boundaryPerimeter>)
(<boundaryPoint> X13.914 Y-19.854 Z1.214 </boundaryPoint>)
(<boundaryPoint> X14.121 Y-20.18 Z1.214 </boundaryPoint>)
(<boundaryPoint> X16.36 Y-20.18 Z1.214 </boundaryPoint>)
(<boundaryPoint> X16.566 Y-19.855 Z1.214 </boundaryPoint>)
(<boundaryPoint> X15.387 Y-17.372 Z1.214 </boundaryPoint>)
(<boundaryPoint> X15.08 Y-17.373 Z1.214 </boundaryPoint>)
(<loop> outer )
;M108 R80.0
G1 X14.89 Y-19.19 Z1.21 F4200.0
G1 F1200.0
G1 E1531.763
G1 F4200.0
M101
G1 X14.71 Y-19.58 Z1.21 F4800.0 E1531.785
G1 X15.77 Y-19.58 Z1.21 F4800.0 E1531.842
G1 X15.44 Y-18.88 Z1.21 F4800.0 E1531.882
G1 X15.03 Y-18.88 Z1.21 F4800.0 E1531.904
G1 X14.89 Y-19.19 Z1.21 F4800.0 E1531.922
G1 F1200.0
G1 E1531.922
G1 F4800.0
M103
(</loop>)
(<edge> outer )
;M108 R40.0
G1 X14.53 Y-19.02 Z1.21 F4200.0
G1 F1200.0
G1 E1531.922
G1 F4200.0
M101
G1 X14.34 Y-19.41 Z1.21 F2400.0 E1531.945
G1 X14.14 Y-19.84 Z1.21 F2400.0 E1531.97
G1 X14.23 Y-19.98 Z1.21 F2400.0 E1531.978
G1 X16.25 Y-19.98 Z1.21 F2400.0 E1532.085
G1 X16.34 Y-19.84 Z1.21 F2400.0 E1532.094
G1 X15.26 Y-17.57 Z1.21 F2400.0 E1532.226
G1 X15.21 Y-17.57 Z1.21 F2400.0 E1532.229
G1 X14.53 Y-19.02 Z1.21 F2400.0 E1532.314
G1 F1200.0
G1 E1531.314
G1 F2400.0
M103
(</edge>)
(</boundaryPerimeter>)
(</nestedRing>)
(</nestedRing>)
(<nestedRing>)
(<boundaryPerimeter>)
(<boundaryPoint> X38.303 Y-17.676 Z1.214 </boundaryPoint>)
(<boundaryPoint> X37.745 Y-18.284 Z1.214 </boundaryPoint>)
(<boundaryPoint> X36.888 Y-18.627 Z1.214 </boundaryPoint>)
(<boundaryPoint> X36.923 Y-19.02 Z1.214 </boundaryPoint>)
(<boundaryPoint> X37.553 Y-19.173 Z1.214 </boundaryPoint>)
(<boundaryPoint> X38.43 Y-19.642 Z1.214 </boundaryPoint>)
(<boundaryPoint> X38.943 Y-20.262 Z1.214 </boundaryPoint>)
(<boundaryPoint> X39.114 Y-21.024 Z1.214 </boundaryPoint>)
(<boundaryPoint> X38.993 Y-21.668 Z1.214 </boundaryPoint>)
(<boundaryPoint> X38.627 Y-22.243 Z1.214 </boundaryPoint>)
(<boundaryPoint> X38.051 Y-22.727 Z1.214 </boundaryPoint>)
(<boundaryPoint> X37.294 Y-23.099 Z1.214 </boundaryPoint>)
(<boundaryPoint> X35.713 Y-23.384 Z1.214 </boundaryPoint>)
(<boundaryPoint> X33.847 Y-23.503 Z1.214 </boundaryPoint>)
(<boundaryPoint> X26.658 Y-23.503 Z1.214 </boundaryPoint>)
(<boundaryPoint> X26.658 Y-14.788 Z1.214 </boundaryPoint>)
(<boundaryPoint> X34.454 Y-14.788 Z1.214 </boundaryPoint>)
(<boundaryPoint> X36.176 Y-14.944 Z1.214 </boundaryPoint>)
(<boundaryPoint> X37.446 Y-15.412 Z1.214 </boundaryPoint>)
(<boundaryPoint> X38.228 Y-16.111 Z1.214 </boundaryPoint>)
(<boundaryPoint> X38.489 Y-16.958 Z1.214 </boundaryPoint>)
(<edge> inner )
G1 X26.46 Y-19.84 Z1.21 F4200.0
G1 F1200.0
G1 E1532.314
G1 F4200.0
M101
G1 X26.46 Y-19.41 Z1.21 F2400.0 E1532.337
G1 X26.46 Y-14.59 Z1.21 F2400.0 E1532.591
G1 X34.46 Y-14.59 Z1.21 F2400.0 E1533.014
G1 X36.22 Y-14.75 Z1.21 F2400.0 E1533.107
G1 X37.55 Y-15.24 Z1.21 F2400.0 E1533.182
G1 X38.4 Y-16.0 Z1.21 F2400.0 E1533.243
G1 X38.7 Y-16.95 Z1.21 F2400.0 E1533.295
G1 X38.48 Y-17.77 Z1.21 F2400.0 E1533.34
G1 X37.86 Y-18.45 Z1.21 F2400.0 E1533.389
G1 X37.1 Y-18.76 Z1.21 F2400.0 E1533.432
G1 X37.11 Y-18.86 Z1.21 F2400.0 E1533.437
G1 X37.63 Y-18.99 Z1.21 F2400.0 E1533.466
G1 X38.56 Y-19.48 Z1.21 F2400.0 E1533.521
G1 X39.13 Y-20.17 Z1.21 F2400.0 E1533.569
G1 X39.32 Y-21.02 Z1.21 F2400.0 E1533.615
G1 X39.18 Y-21.74 Z1.21 F2400.0 E1533.653
G1 X38.78 Y-22.38 Z1.21 F2400.0 E1533.693
G1 X38.16 Y-22.9 Z1.21 F2400.0 E1533.736
G1 X37.36 Y-23.29 Z1.21 F2400.0 E1533.783
G1 X35.74 Y-23.58 Z1.21 F2400.0 E1533.87
G1 X33.85 Y-23.7 Z1.21 F2400.0 E1533.97
G1 X26.46 Y-23.7 Z1.21 F2400.0 E1534.36
G1 X26.46 Y-19.84 Z1.21 F2400.0 E1534.565
G1 F1200.0
G1 E1533.565
G1 F2400.0
M103
(</edge>)
(</boundaryPerimeter>)
(<nestedRing>)
(<boundaryPerimeter>)
(<boundaryPoint> X34.245 Y-19.997 Z1.214 </boundaryPoint>)
(<boundaryPoint> X33.899 Y-19.923 Z1.214 </boundaryPoint>)
(<boundaryPoint> X30.859 Y-19.861 Z1.214 </boundaryPoint>)
(<boundaryPoint> X30.859 Y-21.634 Z1.214 </boundaryPoint>)
(<boundaryPoint> X33.896 Y-21.57 Z1.214 </boundaryPoint>)
(<boundaryPoint> X34.239 Y-21.492 Z1.214 </boundaryPoint>)
(<boundaryPoint> X34.5 Y-21.384 Z1.214 </boundaryPoint>)
(<boundaryPoint> X34.831 Y-21.095 Z1.214 </boundaryPoint>)
(<boundaryPoint> X34.941 Y-20.721 Z1.214 </boundaryPoint>)
(<boundaryPoint> X34.832 Y-20.372 Z1.214 </boundaryPoint>)
(<boundaryPoint> X34.504 Y-20.1 Z1.214 </boundaryPoint>)
(<loop> outer )
;M108 R80.0
G1 X31.89 Y-20.48 Z1.21 F4200.0
G1 F1200.0
G1 E1534.565
G1 F4200.0
M101
G1 X31.46 Y-20.47 Z1.21 F4800.0 E1534.587
G1 X31.46 Y-21.02 Z1.21 F4800.0 E1534.616
G1 X33.78 Y-20.97 Z1.21 F4800.0 E1534.739
G1 X33.78 Y-20.52 Z1.21 F4800.0 E1534.763
G1 X31.89 Y-20.48 Z1.21 F4800.0 E1534.863
G1 F1200.0
G1 E1534.863
G1 F4800.0
M103
(</loop>)
(<edge> outer )
;M108 R40.0
G1 X31.08 Y-20.07 Z1.21 F4200.0
G1 F1200.0
G1 E1534.863
G1 F4200.0
M101
G1 X31.06 Y-20.07 Z1.21 F2400.0 E1534.864
G1 X31.06 Y-20.47 Z1.21 F2400.0 E1534.885
G1 X31.06 Y-21.43 Z1.21 F2400.0 E1534.936
G1 X33.87 Y-21.37 Z1.21 F2400.0 E1535.085
G1 X34.18 Y-21.3 Z1.21 F2400.0 E1535.101
G1 X34.39 Y-21.21 Z1.21 F2400.0 E1535.113
G1 X34.66 Y-20.98 Z1.21 F2400.0 E1535.132
G1 X34.73 Y-20.72 Z1.21 F2400.0 E1535.146
G1 X34.66 Y-20.49 Z1.21 F2400.0 E1535.159
G1 X34.4 Y-20.27 Z1.21 F2400.0 E1535.177
G1 X34.19 Y-20.19 Z1.21 F2400.0 E1535.189
G1 X33.88 Y-20.12 Z1.21 F2400.0 E1535.206
G1 X31.08 Y-20.07 Z1.21 F2400.0 E1535.354
G1 F1200.0
G1 E1534.354
G1 F2400.0
M103
(</edge>)
(</boundaryPerimeter>)
(</nestedRing>)
(<nestedRing>)
(<boundaryPerimeter>)
(<boundaryPoint> X34.026 Y-17.989 Z1.214 </boundaryPoint>)
(<boundaryPoint> X34.193 Y-17.869 Z1.214 </boundaryPoint>)
(<boundaryPoint> X34.313 Y-17.724 Z1.214 </boundaryPoint>)
(<boundaryPoint> X34.408 Y-17.362 Z1.214 </boundaryPoint>)
(<boundaryPoint> X34.313 Y-17.023 Z1.214 </boundaryPoint>)
(<boundaryPoint> X34.026 Y-16.768 Z1.214 </boundaryPoint>)
(<boundaryPoint> X33.8 Y-16.674 Z1.214 </boundaryPoint>)
(<boundaryPoint> X33.5 Y-16.606 Z1.214 </boundaryPoint>)
(<boundaryPoint> X30.859 Y-16.55 Z1.214 </boundaryPoint>)
(<boundaryPoint> X30.859 Y-18.21 Z1.214 </boundaryPoint>)
(<boundaryPoint> X33.493 Y-18.153 Z1.214 </boundaryPoint>)
(<boundaryPoint> X33.799 Y-18.084 Z1.214 </boundaryPoint>)
(<loop> outer )
;M108 R80.0
G1 X31.26 Y-21.47 Z1.21 F4200.0
G1 X31.26 Y-16.6 Z1.21 F4200.0
G1 X31.46 Y-17.17 Z1.21 F4200.0
G1 F1200.0
G1 E1535.354
G1 F4200.0
M101
G1 X31.46 Y-17.6 Z1.21 F4800.0 E1535.376
G1 X33.07 Y-17.56 Z1.21 F4800.0 E1535.461
G1 X33.07 Y-17.2 Z1.21 F4800.0 E1535.481
G1 X31.46 Y-17.16 Z1.21 F4800.0 E1535.566
G1 X31.46 Y-17.17 Z1.21 F4800.0 E1535.566
G1 F1200.0
G1 E1535.566
G1 F4800.0
M103
(</loop>)
(<edge> outer )
;M108 R40.0
G1 X31.06 Y-17.17 Z1.21 F4200.0
G1 F1200.0
G1 E1535.566
G1 F4200.0
M101
G1 X31.06 Y-17.6 Z1.21 F2400.0 E1535.589
G1 X31.06 Y-18.01 Z1.21 F2400.0 E1535.611
G1 X33.47 Y-17.95 Z1.21 F2400.0 E1535.738
G1 X33.74 Y-17.89 Z1.21 F2400.0 E1535.752
G1 X33.93 Y-17.81 Z1.21 F2400.0 E1535.763
G1 X34.06 Y-17.72 Z1.21 F2400.0 E1535.772
G1 X34.13 Y-17.63 Z1.21 F2400.0 E1535.778
G1 X34.2 Y-17.36 Z1.21 F2400.0 E1535.792
G1 X34.14 Y-17.13 Z1.21 F2400.0 E1535.805
G1 X33.92 Y-16.94 Z1.21 F2400.0 E1535.82
G1 X33.74 Y-16.86 Z1.21 F2400.0 E1535.831
G1 X33.48 Y-16.81 Z1.21 F2400.0 E1535.845
G1 X31.06 Y-16.75 Z1.21 F2400.0 E1535.973
G1 X31.06 Y-17.17 Z1.21 F2400.0 E1535.995
G1 F1200.0
G1 E1534.995
G1 F2400.0
M103
(</edge>)
(</boundaryPerimeter>)
(</nestedRing>)
(</nestedRing>)
(<infill>)
(<infillBoundary>)
(<infillPoint> X-69.401 Y-5.599 Z1.214 </infillPoint>)
(<infillPoint> X-69.401 Y-28.401 Z1.214 </infillPoint>)
(<infillPoint> X57.4 Y-28.401 Z1.214 </infillPoint>)
(<infillPoint> X57.4 Y-5.599 Z1.214 </infillPoint>)
(</infillBoundary>)
(<infillBoundary>)
(<infillPoint> X38.846 Y-17.971 Z1.214 </infillPoint>)
(<infillPoint> X38.309 Y-18.557 Z1.214 </infillPoint>)
(<infillPoint> X38.428 Y-18.961 Z1.214 </infillPoint>)
(<infillPoint> X38.817 Y-19.169 Z1.214 </infillPoint>)
(<infillPoint> X39.497 Y-19.99 Z1.214 </infillPoint>)
(<infillPoint> X39.727 Y-21.013 Z1.214 </infillPoint>)
(<infillPoint> X39.561 Y-21.893 Z1.214 </infillPoint>)
(<infillPoint> X39.084 Y-22.643 Z1.214 </infillPoint>)
(<infillPoint> X38.381 Y-23.233 Z1.214 </infillPoint>)
(<infillPoint> X37.483 Y-23.675 Z1.214 </infillPoint>)
(<infillPoint> X35.786 Y-23.981 Z1.214 </infillPoint>)
(<infillPoint> X33.866 Y-24.103 Z1.214 </infillPoint>)
(<infillPoint> X26.058 Y-24.103 Z1.214 </infillPoint>)
(<infillPoint> X26.058 Y-14.188 Z1.214 </infillPoint>)
(<infillPoint> X34.481 Y-14.188 Z1.214 </infillPoint>)
(<infillPoint> X36.309 Y-14.354 Z1.214 </infillPoint>)
(<infillPoint> X37.761 Y-14.889 Z1.214 </infillPoint>)
(<infillPoint> X38.752 Y-15.775 Z1.214 </infillPoint>)
(<infillPoint> X39.112 Y-16.944 Z1.214 </infillPoint>)
(</infillBoundary>)
(<infillBoundary>)
(<infillPoint> X-23.511 Y-14.188 Z1.214 </infillPoint>)
(<infillPoint> X-15.089 Y-14.188 Z1.214 </infillPoint>)
(<infillPoint> X-13.26 Y-14.354 Z1.214 </infillPoint>)
(<infillPoint> X-11.809 Y-14.889 Z1.214 </infillPoint>)
(<infillPoint> X-10.817 Y-15.775 Z1.214 </infillPoint>)
(<infillPoint> X-10.457 Y-16.944 Z1.214 </infillPoint>)
(<infillPoint> X-10.723 Y-17.972 Z1.214 </infillPoint>)
(<infillPoint> X-11.261 Y-18.557 Z1.214 </infillPoint>)
(<infillPoint> X-11.142 Y-18.961 Z1.214 </infillPoint>)
(<infillPoint> X-10.753 Y-19.168 Z1.214 </infillPoint>)
(<infillPoint> X-10.072 Y-19.99 Z1.214 </infillPoint>)
(<infillPoint> X-9.842 Y-21.014 Z1.214 </infillPoint>)
(<infillPoint> X-10.009 Y-21.893 Z1.214 </infillPoint>)
(<infillPoint> X-10.485 Y-22.643 Z1.214 </infillPoint>)
(<infillPoint> X-11.189 Y-23.233 Z1.214 </infillPoint>)
(<infillPoint> X-12.086 Y-23.675 Z1.214 </infillPoint>)
(<infillPoint> X-13.783 Y-23.981 Z1.214 </infillPoint>)
(<infillPoint> X-23.511 Y-24.103 Z1.214 </infillPoint>)
(</infillBoundary>)
(<infillBoundary>)
(<infillPoint> X-51.715 Y-9.897 Z1.214 </infillPoint>)
(<infillPoint> X-39.409 Y-9.897 Z1.214 </infillPoint>)
(<infillPoint> X-39.409 Y-13.892 Z1.214 </infillPoint>)
(<infillPoint> X-46.003 Y-13.892 Z1.214 </infillPoint>)
(<infillPoint> X-46.003 Y-14.963 Z1.214 </infillPoint>)
(<infillPoint> X-40.371 Y-14.963 Z1.214 </infillPoint>)
(<infillPoint> X-40.371 Y-18.789 Z1.214 </infillPoint>)
(<infillPoint> X-46.003 Y-18.789 Z1.214 </infillPoint>)
(<infillPoint> X-46.003 Y-24.103 Z1.214 </infillPoint>)
(<infillPoint> X-51.715 Y-24.103 Z1.214 </infillPoint>)
(</infillBoundary>)
(<infillBoundary>)
(<infillPoint> X-7.463 Y-9.897 Z1.214 </infillPoint>)
(<infillPoint> X-1.772 Y-9.897 Z1.214 </infillPoint>)
(<infillPoint> X-1.772 Y-19.7 Z1.214 </infillPoint>)
(<infillPoint> X5.239 Y-19.7 Z1.214 </infillPoint>)
(<infillPoint> X5.239 Y-24.103 Z1.214 </infillPoint>)
(<infillPoint> X-7.463 Y-24.103 Z1.214 </infillPoint>)
(</infillBoundary>)
(<infillBoundary>)
(<infillPoint> X17.876 Y-24.103 Z1.214 </infillPoint>)
(<infillPoint> X17.202 Y-22.664 Z1.214 </infillPoint>)
(<infillPoint> X13.242 Y-22.664 Z1.214 </infillPoint>)
(<infillPoint> X12.585 Y-24.103 Z1.214 </infillPoint>)
(<infillPoint> X8.281 Y-24.103 Z1.214 </infillPoint>)
(<infillPoint> X7.77 Y-24.037 Z1.214 </infillPoint>)
(<infillPoint> X7.4 Y-23.388 Z1.214 </infillPoint>)
(<infillPoint> X7.595 Y-22.914 Z1.214 </infillPoint>)
(<infillPoint> X12.667 Y-14.188 Z1.214 </infillPoint>)
(<infillPoint> X17.9 Y-14.188 Z1.214 </infillPoint>)
(<infillPoint> X22.971 Y-22.914 Z1.214 </infillPoint>)
(<infillPoint> X23.166 Y-23.388 Z1.214 </infillPoint>)
(<infillPoint> X22.796 Y-24.037 Z1.214 </infillPoint>)
(<infillPoint> X22.285 Y-24.103 Z1.214 </infillPoint>)
(</infillBoundary>)
(<infillBoundary>)
(<infillPoint> X-31.022 Y-22.664 Z1.214 </infillPoint>)
(<infillPoint> X-34.982 Y-22.664 Z1.214 </infillPoint>)
(<infillPoint> X-35.639 Y-24.103 Z1.214 </infillPoint>)
(<infillPoint> X-39.943 Y-24.103 Z1.214 </infillPoint>)
(<infillPoint> X-40.454 Y-24.037 Z1.214 </infillPoint>)
(<infillPoint> X-40.824 Y-23.388 Z1.214 </infillPoint>)
(<infillPoint> X-40.629 Y-22.914 Z1.214 </infillPoint>)
(<infillPoint> X-35.557 Y-14.188 Z1.214 </infillPoint>)
(<infillPoint> X-30.325 Y-14.188 Z1.214 </infillPoint>)
(<infillPoint> X-25.253 Y-22.914 Z1.214 </infillPoint>)
(<infillPoint> X-25.058 Y-23.388 Z1.214 </infillPoint>)
(<infillPoint> X-25.428 Y-24.037 Z1.214 </infillPoint>)
(<infillPoint> X-25.939 Y-24.103 Z1.214 </infillPoint>)
(<infillPoint> X-30.348 Y-24.103 Z1.214 </infillPoint>)
(</infillBoundary>)
(<infillBoundary>)
(<infillPoint> X33.073 Y-17.197 Z1.214 </infillPoint>)
(<infillPoint> X31.459 Y-17.163 Z1.214 </infillPoint>)
(<infillPoint> X31.459 Y-17.597 Z1.214 </infillPoint>)
(<infillPoint> X33.071 Y-17.562 Z1.214 </infillPoint>)
(</infillBoundary>)
(<infillBoundary>)
(<infillPoint> X33.784 Y-20.521 Z1.214 </infillPoint>)
(<infillPoint> X31.459 Y-20.473 Z1.214 </infillPoint>)
(<infillPoint> X31.459 Y-21.021 Z1.214 </infillPoint>)
(<infillPoint> X33.781 Y-20.972 Z1.214 </infillPoint>)
(</infillBoundary>)
(<infillBoundary>)
(<infillPoint> X-16.497 Y-17.197 Z1.214 </infillPoint>)
(<infillPoint> X-18.11 Y-17.163 Z1.214 </infillPoint>)
(<infillPoint> X-18.11 Y-17.597 Z1.214 </infillPoint>)
(<infillPoint> X-16.499 Y-17.562 Z1.214 </infillPoint>)
(</infillBoundary>)
(<infillBoundary>)
(<infillPoint> X-18.11 Y-21.021 Z1.214 </infillPoint>)
(<infillPoint> X-15.789 Y-20.972 Z1.214 </infillPoint>)
(<infillPoint> X-15.786 Y-20.521 Z1.214 </infillPoint>)
(<infillPoint> X-18.11 Y-20.473 Z1.214 </infillPoint>)
(</infillBoundary>)
(<infillBoundary>)
(<infillPoint> X14.706 Y-19.58 Z1.214 </infillPoint>)
(<infillPoint> X15.771 Y-19.58 Z1.214 </infillPoint>)
(<infillPoint> X15.44 Y-18.883 Z1.214 </infillPoint>)
(<infillPoint> X15.033 Y-18.884 Z1.214 </infillPoint>)
(</infillBoundary>)
(<infillBoundary>)
(<infillPoint> X-33.192 Y-18.884 Z1.214 </infillPoint>)
(<infillPoint> X-33.519 Y-19.58 Z1.214 </infillPoint>)
(<infillPoint> X-32.453 Y-19.58 Z1.214 </infillPoint>)
(<infillPoint> X-32.784 Y-18.883 Z1.214 </infillPoint>)
(</infillBoundary>)
;M108 R80.0
G1 X38.8 Y-18.44 Z1.21 F4200.0
G1 F1200.0
G1 E1535.995
G1 F4200.0
M101
G1 X38.8 Y-18.84 Z1.21 F4800.0 E1536.016
G1 F1200.0
G1 E1535.829
G1 F4800.0
M103
G1 X39.2 Y-17.72 Z1.21 F4200.0
G1 F1200.0
G1 E1536.016
G1 F4200.0
M101
G1 X39.2 Y-19.19 Z1.21 F4800.0 E1536.094
G1 X39.6 Y-19.68 Z1.21 F4800.0 E1536.127
G1 X39.6 Y-5.88 Z1.21 F4800.0 E1536.856
G1 X39.2 Y-5.88 Z1.21 F4800.0 E1536.877
G1 X39.2 Y-16.28 Z1.21 F4800.0 E1537.426
G1 X38.8 Y-15.44 Z1.21 F4800.0 E1537.475
G1 X38.8 Y-5.88 Z1.21 F4800.0 E1537.98
G1 X38.4 Y-5.88 Z1.21 F4800.0 E1538.001
G1 X38.4 Y-15.08 Z1.21 F4800.0 E1538.487
G1 X38.0 Y-14.73 Z1.21 F4800.0 E1538.516
G1 X38.0 Y-5.88 Z1.21 F4800.0 E1538.983
G1 X37.6 Y-5.88 Z1.21 F4800.0 E1539.004
G1 X37.6 Y-14.53 Z1.21 F4800.0 E1539.461
G1 X37.2 Y-14.38 Z1.21 F4800.0 E1539.484
G1 X37.2 Y-5.88 Z1.21 F4800.0 E1539.933
G1 X36.8 Y-5.88 Z1.21 F4800.0 E1539.954
G1 X36.8 Y-14.24 Z1.21 F4800.0 E1540.396
G1 X36.4 Y-14.09 Z1.21 F4800.0 E1540.418
G1 X36.4 Y-5.88 Z1.21 F4800.0 E1540.852
G1 X36.0 Y-5.88 Z1.21 F4800.0 E1540.873
G1 X36.0 Y-14.04 Z1.21 F4800.0 E1541.304
G1 X35.6 Y-14.01 Z1.21 F4800.0 E1541.325
G1 X35.6 Y-5.88 Z1.21 F4800.0 E1541.755
G1 X35.2 Y-5.88 Z1.21 F4800.0 E1541.776
G1 X35.2 Y-13.97 Z1.21 F4800.0 E1542.204
G1 X34.8 Y-13.94 Z1.21 F4800.0 E1542.225
G1 X34.8 Y-5.88 Z1.21 F4800.0 E1542.65
G1 X34.4 Y-5.88 Z1.21 F4800.0 E1542.671
G1 X34.4 Y-13.91 Z1.21 F4800.0 E1543.096
G1 X34.0 Y-13.91 Z1.21 F4800.0 E1543.117
G1 X34.0 Y-5.88 Z1.21 F4800.0 E1543.541
G1 X33.6 Y-5.88 Z1.21 F4800.0 E1543.562
G1 X33.6 Y-13.91 Z1.21 F4800.0 E1543.986
G1 X33.2 Y-13.91 Z1.21 F4800.0 E1544.007
G1 X33.2 Y-5.88 Z1.21 F4800.0 E1544.431
G1 X32.8 Y-5.88 Z1.21 F4800.0 E1544.453
G1 X32.8 Y-13.91 Z1.21 F4800.0 E1544.877
G1 X32.4 Y-13.91 Z1.21 F4800.0 E1544.898
G1 X32.4 Y-5.88 Z1.21 F4800.0 E1545.322
G1 X32.0 Y-5.88 Z1.21 F4800.0 E1545.343
G1 X32.0 Y-13.91 Z1.21 F4800.0 E1545.767
G1 X31.6 Y-13.91 Z1.21 F4800.0 E1545.788
G1 X31.6 Y-5.88 Z1.21 F4800.0 E1546.212
G1 X31.2 Y-5.88 Z1.21 F4800.0 E1546.234
G1 X31.2 Y-13.91 Z1.21 F4800.0 E1546.658
G1 X30.8 Y-13.91 Z1.21 F4800.0 E1546.679
G1 X30.8 Y-5.88 Z1.21 F4800.0 E1547.103
G1 X30.4 Y-5.88 Z1.21 F4800.0 E1547.124
G1 X30.4 Y-13.91 Z1.21 F4800.0 E1547.548
G1 X30.0 Y-13.91 Z1.21 F4800.0 E1547.569
G1 X30.0 Y-5.88 Z1.21 F4800.0 E1547.993
G1 X29.6 Y-5.88 Z1.21 F4800.0 E1548.015
G1 X29.6 Y-13.91 Z1.21 F4800.0 E1548.439
G1 X29.2 Y-13.91 Z1.21 F4800.0 E1548.46
G1 X29.2 Y-5.88 Z1.21 F4800.0 E1548.884
G1 X28.8 Y-5.88 Z1.21 F4800.0 E1548.905
G1 X28.8 Y-13.91 Z1.21 F4800.0 E1549.329
G1 X28.4 Y-13.91 Z1.21 F4800.0 E1549.35
G1 X28.4 Y-5.88 Z1.21 F4800.0 E1549.775
G1 X28.0 Y-5.88 Z1.21 F4800.0 E1549.796
G1 X28.0 Y-13.91 Z1.21 F4800.0 E1550.22
G1 X27.6 Y-13.91 Z1.21 F4800.0 E1550.241
G1 X27.6 Y-5.88 Z1.21 F4800.0 E1550.665
G1 X27.2 Y-5.88 Z1.21 F4800.0 E1550.686
G1 X27.2 Y-13.91 Z1.21 F4800.0 E1551.11
G1 X26.8 Y-13.91 Z1.21 F4800.0 E1551.131
G1 X26.8 Y-5.88 Z1.21 F4800.0 E1551.556
G1 X26.4 Y-5.88 Z1.21 F4800.0 E1551.577
G1 X26.4 Y-13.91 Z1.21 F4800.0 E1552.001
G1 X26.0 Y-13.91 Z1.21 F4800.0 E1552.022
G1 X26.0 Y-5.88 Z1.21 F4800.0 E1552.446
G1 X25.6 Y-5.88 Z1.21 F4800.0 E1552.467
G1 X25.6 Y-28.12 Z1.21 F4800.0 E1553.642
G1 X25.2 Y-28.12 Z1.21 F4800.0 E1553.663
G1 X25.2 Y-5.88 Z1.21 F4800.0 E1554.838
G1 X24.8 Y-5.88 Z1.21 F4800.0 E1554.859
G1 X24.8 Y-28.12 Z1.21 F4800.0 E1556.034
G1 X24.4 Y-28.12 Z1.21 F4800.0 E1556.055
G1 X24.4 Y-5.88 Z1.21 F4800.0 E1557.23
G1 X24.0 Y-5.88 Z1.21 F4800.0 E1557.251
G1 X24.0 Y-28.12 Z1.21 F4800.0 E1558.426
G1 X23.6 Y-28.12 Z1.21 F4800.0 E1558.448
G1 X23.6 Y-5.88 Z1.21 F4800.0 E1559.622
G1 X23.2 Y-5.88 Z1.21 F4800.0 E1559.644
G1 X23.2 Y-22.75 Z1.21 F4800.0 E1560.535
G1 X22.8 Y-22.06 Z1.21 F4800.0 E1560.577
G1 X22.8 Y-5.88 Z1.21 F4800.0 E1561.432
G1 X22.4 Y-5.88 Z1.21 F4800.0 E1561.453
G1 X22.4 Y-21.37 Z1.21 F4800.0 E1562.271
G1 X22.0 Y-20.69 Z1.21 F4800.0 E1562.313
G1 X22.0 Y-5.88 Z1.21 F4800.0 E1563.096
G1 X21.6 Y-5.88 Z1.21 F4800.0 E1563.117
G1 X21.6 Y-20.0 Z1.21 F4800.0 E1563.862
G1 X21.2 Y-19.31 Z1.21 F4800.0 E1563.905
G1 X21.2 Y-5.88 Z1.21 F4800.0 E1564.614
G1 X20.8 Y-5.88 Z1.21 F4800.0 E1564.635
G1 X20.8 Y-18.62 Z1.21 F4800.0 E1565.308
G1 X20.4 Y-17.93 Z1.21 F4800.0 E1565.35
G1 X20.4 Y-5.88 Z1.21 F4800.0 E1565.987
G1 X20.0 Y-5.88 Z1.21 F4800.0 E1566.008
G1 X20.0 Y-17.24 Z1.21 F4800.0 E1566.608
G1 X19.6 Y-16.56 Z1.21 F4800.0 E1566.65
G1 X19.6 Y-5.88 Z1.21 F4800.0 E1567.214
G1 X19.2 Y-5.88 Z1.21 F4800.0 E1567.236
G1 X19.2 Y-15.87 Z1.21 F4800.0 E1567.763
G1 X18.8 Y-15.18 Z1.21 F4800.0 E1567.805
G1 X18.8 Y-5.88 Z1.21 F4800.0 E1568.296
G1 X18.4 Y-5.88 Z1.21 F4800.0 E1568.318
G1 X18.4 Y-14.49 Z1.21 F4800.0 E1568.773
G1 X18.0 Y-13.91 Z1.21 F4800.0 E1568.81
G1 X18.0 Y-5.88 Z1.21 F4800.0 E1569.234
G1 X17.6 Y-5.88 Z1.21 F4800.0 E1569.255
G1 X17.6 Y-13.91 Z1.21 F4800.0 E1569.679
G1 X17.2 Y-13.91 Z1.21 F4800.0 E1569.7
G1 X17.2 Y-5.88 Z1.21 F4800.0 E1570.125
G1 X16.8 Y-5.88 Z1.21 F4800.0 E1570.146
G1 X16.8 Y-13.91 Z1.21 F4800.0 E1570.57
G1 X16.4 Y-13.91 Z1.21 F4800.0 E1570.591
G1 X16.4 Y-5.88 Z1.21 F4800.0 E1571.015
G1 X16.0 Y-5.88 Z1.21 F4800.0 E1571.036
G1 X16.0 Y-13.91 Z1.21 F4800.0 E1571.46
G1 X15.6 Y-13.91 Z1.21 F4800.0 E1571.481
G1 X15.6 Y-5.88 Z1.21 F4800.0 E1571.906
G1 X15.2 Y-5.88 Z1.21 F4800.0 E1571.927
G1 X15.2 Y-13.91 Z1.21 F4800.0 E1572.351
G1 X14.8 Y-13.91 Z1.21 F4800.0 E1572.372
G1 X14.8 Y-5.88 Z1.21 F4800.0 E1572.796
G1 X14.4 Y-5.88 Z1.21 F4800.0 E1572.817
G1 X14.4 Y-13.91 Z1.21 F4800.0 E1573.241
G1 X14.0 Y-13.91 Z1.21 F4800.0 E1573.262
G1 X14.0 Y-5.88 Z1.21 F4800.0 E1573.687
G1 X13.6 Y-5.88 Z1.21 F4800.0 E1573.708
G1 X13.6 Y-13.91 Z1.21 F4800.0 E1574.132
G1 X13.2 Y-13.91 Z1.21 F4800.0 E1574.153
G1 X13.2 Y-5.88 Z1.21 F4800.0 E1574.577
G1 X12.8 Y-5.88 Z1.21 F4800.0 E1574.598
G1 X12.8 Y-13.91 Z1.21 F4800.0 E1575.022
G1 X12.4 Y-14.09 Z1.21 F4800.0 E1575.046
G1 X12.4 Y-5.88 Z1.21 F4800.0 E1575.479
G1 X12.0 Y-5.88 Z1.21 F4800.0 E1575.5
G1 X12.0 Y-14.78 Z1.21 F4800.0 E1575.971
G1 X11.6 Y-15.47 Z1.21 F4800.0 E1576.013
G1 X11.6 Y-5.88 Z1.21 F4800.0 E1576.519
G1 X11.2 Y-5.88 Z1.21 F4800.0 E1576.54
G1 X11.2 Y-16.15 Z1.21 F4800.0 E1577.083
G1 X10.8 Y-16.84 Z1.21 F4800.0 E1577.125
G1 X10.8 Y-5.88 Z1.21 F4800.0 E1577.704
G1 X10.4 Y-5.88 Z1.21 F4800.0 E1577.725
G1 X10.4 Y-17.53 Z1.21 F4800.0 E1578.341
G1 X10.0 Y-18.22 Z1.21 F4800.0 E1578.383
G1 X10.0 Y-5.88 Z1.21 F4800.0 E1579.035
G1 X9.6 Y-5.88 Z1.21 F4800.0 E1579.056
G1 X9.6 Y-18.91 Z1.21 F4800.0 E1579.744
G1 X9.2 Y-19.6 Z1.21 F4800.0 E1579.786
G1 X9.2 Y-5.88 Z1.21 F4800.0 E1580.511
G1 X8.8 Y-5.88 Z1.21 F4800.0 E1580.532
G1 X8.8 Y-20.28 Z1.21 F4800.0 E1581.293
G1 X8.4 Y-20.97 Z1.21 F4800.0 E1581.335
G1 X8.4 Y-5.88 Z1.21 F4800.0 E1582.132
G1 X8.0 Y-5.88 Z1.21 F4800.0 E1582.153
G1 X8.0 Y-21.66 Z1.21 F4800.0 E1582.987
G1 X7.6 Y-22.35 Z1.21 F4800.0 E1583.029
G1 X7.6 Y-5.88 Z1.21 F4800.0 E1583.899
G1 X7.2 Y-5.88 Z1.21 F4800.0 E1583.92
G1 X7.2 Y-28.12 Z1.21 F4800.0 E1585.095
G1 X6.8 Y-28.12 Z1.21 F4800.0 E1585.116
G1 X6.8 Y-5.88 Z1.21 F4800.0 E1586.291
G1 X6.4 Y-5.88 Z1.21 F4800.0 E1586.312
G1 X6.4 Y-28.12 Z1.21 F4800.0 E1587.487
G1 X6.0 Y-28.12 Z1.21 F4800.0 E1587.508
G1 X6.0 Y-5.88 Z1.21 F4800.0 E1588.683
G1 X5.6 Y-5.88 Z1.21 F4800.0 E1588.704
G1 X5.6 Y-28.12 Z1.21 F4800.0 E1589.879
G1 X5.2 Y-28.12 Z1.21 F4800.0 E1589.9
G1 X5.2 Y-24.38 Z1.21 F4800.0 E1590.098
G1 X4.8 Y-24.38 Z1.21 F4800.0 E1590.119
G1 X4.8 Y-28.12 Z1.21 F4800.0 E1590.316
G1 X4.4 Y-28.12 Z1.21 F4800.0 E1590.337
G1 X4.4 Y-24.38 Z1.21 F4800.0 E1590.535
G1 X4.0 Y-24.38 Z1.21 F4800.0 E1590.556
G1 X4.0 Y-28.12 Z1.21 F4800.0 E1590.753
G1 X3.6 Y-28.12 Z1.21 F4800.0 E1590.774
G1 X3.6 Y-24.38 Z1.21 F4800.0 E1590.972
G1 X3.2 Y-24.38 Z1.21 F4800.0 E1590.993
G1 X3.2 Y-28.12 Z1.21 F4800.0 E1591.19
G1 X2.8 Y-28.12 Z1.21 F4800.0 E1591.212
G1 X2.8 Y-24.38 Z1.21 F4800.0 E1591.409
G1 X2.4 Y-24.38 Z1.21 F4800.0 E1591.43
G1 X2.4 Y-28.12 Z1.21 F4800.0 E1591.628
G1 X2.0 Y-28.12 Z1.21 F4800.0 E1591.649
G1 X2.0 Y-24.38 Z1.21 F4800.0 E1591.846
G1 X1.6 Y-24.38 Z1.21 F4800.0 E1591.867
G1 X1.6 Y-28.12 Z1.21 F4800.0 E1592.065
G1 X1.2 Y-28.12 Z1.21 F4800.0 E1592.086
G1 X1.2 Y-24.38 Z1.21 F4800.0 E1592.283
G1 X0.8 Y-24.38 Z1.21 F4800.0 E1592.305
G1 X0.8 Y-28.12 Z1.21 F4800.0 E1592.502
G1 X0.4 Y-28.12 Z1.21 F4800.0 E1592.523
G1 X0.4 Y-24.38 Z1.21 F4800.0 E1592.721
G1 F1200.0
G1 E1591.721
G1 F4800.0
M103
G1 X-0.0 Y-28.12 Z1.21 F4200.0
G1 F1200.0
G1 E1592.721
G1 F4200.0
M101
G1 X-0.0 Y-24.38 Z1.21 F4800.0 E1592.918
G1 X-0.4 Y-24.38 Z1.21 F4800.0 E1592.939
G1 X-0.4 Y-28.12 Z1.21 F4800.0 E1593.137
G1 X-0.8 Y-28.12 Z1.21 F4800.0 E1593.158
G1 X-0.8 Y-24.38 Z1.21 F4800.0 E1593.355
G1 X-1.2 Y-24.38 Z1.21 F4800.0 E1593.376
G1 X-1.2 Y-28.12 Z1.21 F4800.0 E1593.574
G1 X-1.6 Y-28.12 Z1.21 F4800.0 E1593.595
G1 X-1.6 Y-24.38 Z1.21 F4800.0 E1593.792
G1 X-2.0 Y-24.38 Z1.21 F4800.0 E1593.814
G1 X-2.0 Y-28.12 Z1.21 F4800.0 E1594.011
G1 X-2.4 Y-28.12 Z1.21 F4800.0 E1594.032
G1 X-2.4 Y-24.38 Z1.21 F4800.0 E1594.23
G1 X-2.8 Y-24.38 Z1.21 F4800.0 E1594.251
G1 X-2.8 Y-28.12 Z1.21 F4800.0 E1594.448
G1 X-3.2 Y-28.12 Z1.21 F4800.0 E1594.469
G1 X-3.2 Y-24.38 Z1.21 F4800.0 E1594.667
G1 X-3.6 Y-24.38 Z1.21 F4800.0 E1594.688
G1 X-3.6 Y-28.12 Z1.21 F4800.0 E1594.885
G1 X-4.0 Y-28.12 Z1.21 F4800.0 E1594.907
G1 X-4.0 Y-24.38 Z1.21 F4800.0 E1595.104
G1 X-4.4 Y-24.38 Z1.21 F4800.0 E1595.125
G1 X-4.4 Y-28.12 Z1.21 F4800.0 E1595.323
G1 X-4.8 Y-28.12 Z1.21 F4800.0 E1595.344
G1 X-4.8 Y-24.38 Z1.21 F4800.0 E1595.541
G1 X-5.2 Y-24.38 Z1.21 F4800.0 E1595.562
G1 X-5.2 Y-28.12 Z1.21 F4800.0 E1595.76
G1 X-5.6 Y-28.12 Z1.21 F4800.0 E1595.781
G1 X-5.6 Y-24.38 Z1.21 F4800.0 E1595.978
G1 X-6.0 Y-24.38 Z1.21 F4800.0 E1595.999
G1 X-6.0 Y-28.12 Z1.21 F4800.0 E1596.197
G1 X-6.4 Y-28.12 Z1.21 F4800.0 E1596.218
G1 X-6.4 Y-24.38 Z1.21 F4800.0 E1596.416
G1 X-6.8 Y-24.38 Z1.21 F4800.0 E1596.437
G1 X-6.8 Y-28.12 Z1.21 F4800.0 E1596.634
G1 X-7.2 Y-28.12 Z1.21 F4800.0 E1596.655
G1 X-7.2 Y-24.38 Z1.21 F4800.0 E1596.853
G1 X-7.6 Y-24.38 Z1.21 F4800.0 E1596.874
G1 X-7.6 Y-28.12 Z1.21 F4800.0 E1597.071
G1 X-8.0 Y-28.12 Z1.21 F4800.0 E1597.092
G1 X-8.0 Y-5.88 Z1.21 F4800.0 E1598.267
G1 X-7.6 Y-5.88 Z1.21 F4800.0 E1598.288
G1 X-7.6 Y-9.62 Z1.21 F4800.0 E1598.486
G1 X-7.2 Y-9.62 Z1.21 F4800.0 E1598.507
G1 X-7.2 Y-5.88 Z1.21 F4800.0 E1598.705
G1 X-6.8 Y-5.88 Z1.21 F4800.0 E1598.726
G1 X-6.8 Y-9.62 Z1.21 F4800.0 E1598.923
G1 X-6.4 Y-9.62 Z1.21 F4800.0 E1598.944
G1 X-6.4 Y-5.88 Z1.21 F4800.0 E1599.142
G1 X-6.0 Y-5.88 Z1.21 F4800.0 E1599.163
G1 X-6.0 Y-9.62 Z1.21 F4800.0 E1599.36
G1 X-5.6 Y-9.62 Z1.21 F4800.0 E1599.381
G1 X-5.6 Y-5.88 Z1.21 F4800.0 E1599.579
G1 X-5.2 Y-5.88 Z1.21 F4800.0 E1599.6
G1 X-5.2 Y-9.62 Z1.21 F4800.0 E1599.797
G1 X-4.8 Y-9.62 Z1.21 F4800.0 E1599.819
G1 X-4.8 Y-5.88 Z1.21 F4800.0 E1600.016
G1 X-4.4 Y-5.88 Z1.21 F4800.0 E1600.037
G1 X-4.4 Y-9.62 Z1.21 F4800.0 E1600.235
G1 X-4.0 Y-9.62 Z1.21 F4800.0 E1600.256
G1 X-4.0 Y-5.88 Z1.21 F4800.0 E1600.453
G1 X-3.6 Y-5.88 Z1.21 F4800.0 E1600.474
G1 X-3.6 Y-9.62 Z1.21 F4800.0 E1600.672
G1 X-3.2 Y-9.62 Z1.21 F4800.0 E1600.693
G1 X-3.2 Y-5.88 Z1.21 F4800.0 E1600.89
G1 X-2.8 Y-5.88 Z1.21 F4800.0 E1600.912
G1 X-2.8 Y-9.62 Z1.21 F4800.0 E1601.109
G1 X-2.4 Y-9.62 Z1.21 F4800.0 E1601.13
G1 X-2.4 Y-5.88 Z1.21 F4800.0 E1601.328
G1 X-2.0 Y-5.88 Z1.21 F4800.0 E1601.349
G1 X-2.0 Y-9.62 Z1.21 F4800.0 E1601.546
G1 X-1.6 Y-9.62 Z1.21 F4800.0 E1601.567
G1 X-1.6 Y-5.88 Z1.21 F4800.0 E1601.765
G1 X-1.2 Y-5.88 Z1.21 F4800.0 E1601.786
G1 X-1.2 Y-19.42 Z1.21 F4800.0 E1602.501
G1 X-0.8 Y-19.42 Z1.21 F4800.0 E1602.522
G1 X-0.8 Y-5.88 Z1.21 F4800.0 E1603.238
G1 X-0.4 Y-5.88 Z1.21 F4800.0 E1603.259
G1 X-0.4 Y-19.42 Z1.21 F4800.0 E1603.974
G1 X-0.0 Y-19.42 Z1.21 F4800.0 E1603.995
G1 X-0.0 Y-5.88 Z1.21 F4800.0 E1604.71
G1 X0.4 Y-5.88 Z1.21 F4800.0 E1604.732
G1 X0.4 Y-19.42 Z1.21 F4800.0 E1605.447
G1 X0.8 Y-19.42 Z1.21 F4800.0 E1605.468
G1 X0.8 Y-5.88 Z1.21 F4800.0 E1606.183
G1 X1.2 Y-5.88 Z1.21 F4800.0 E1606.204
G1 X1.2 Y-19.42 Z1.21 F4800.0 E1606.92
G1 X1.6 Y-19.42 Z1.21 F4800.0 E1606.941
G1 X1.6 Y-5.88 Z1.21 F4800.0 E1607.656
G1 X2.0 Y-5.88 Z1.21 F4800.0 E1607.677
G1 X2.0 Y-19.42 Z1.21 F4800.0 E1608.393
G1 X2.4 Y-19.42 Z1.21 F4800.0 E1608.414
G1 X2.4 Y-5.88 Z1.21 F4800.0 E1609.129
G1 X2.8 Y-5.88 Z1.21 F4800.0 E1609.15
G1 X2.8 Y-19.42 Z1.21 F4800.0 E1609.866
G1 X3.2 Y-19.42 Z1.21 F4800.0 E1609.887
G1 X3.2 Y-5.88 Z1.21 F4800.0 E1610.602
G1 X3.6 Y-5.88 Z1.21 F4800.0 E1610.623
G1 X3.6 Y-19.42 Z1.21 F4800.0 E1611.338
G1 X4.0 Y-19.42 Z1.21 F4800.0 E1611.36
G1 X4.0 Y-5.88 Z1.21 F4800.0 E1612.075
G1 X4.4 Y-5.88 Z1.21 F4800.0 E1612.096
G1 X4.4 Y-19.42 Z1.21 F4800.0 E1612.811
G1 X4.8 Y-19.42 Z1.21 F4800.0 E1612.832
G1 X4.8 Y-5.88 Z1.21 F4800.0 E1613.548
G1 X5.2 Y-5.88 Z1.21 F4800.0 E1613.569
G1 X5.2 Y-19.42 Z1.21 F4800.0 E1614.284
G1 F1200.0
G1 E1613.284
G1 F4800.0
M103
G1 X7.6 Y-24.3 Z1.21 F4200.0
G1 F1200.0
G1 E1614.284
G1 F4200.0
M101
G1 X7.6 Y-28.12 Z1.21 F4800.0 E1614.486
G1 X8.0 Y-28.12 Z1.21 F4800.0 E1614.507
G1 X8.0 Y-24.35 Z1.21 F4800.0 E1614.707
G1 X8.4 Y-24.38 Z1.21 F4800.0 E1614.728
G1 X8.4 Y-28.12 Z1.21 F4800.0 E1614.925
G1 X8.8 Y-28.12 Z1.21 F4800.0 E1614.946
G1 X8.8 Y-24.38 Z1.21 F4800.0 E1615.144
G1 X9.2 Y-24.38 Z1.21 F4800.0 E1615.165
G1 X9.2 Y-28.12 Z1.21 F4800.0 E1615.362
G1 X9.6 Y-28.12 Z1.21 F4800.0 E1615.383
G1 X9.6 Y-24.38 Z1.21 F4800.0 E1615.581
G1 X10.0 Y-24.38 Z1.21 F4800.0 E1615.602
G1 X10.0 Y-28.12 Z1.21 F4800.0 E1615.8
G1 X10.4 Y-28.12 Z1.21 F4800.0 E1615.821
G1 X10.4 Y-24.38 Z1.21 F4800.0 E1616.018
G1 X10.8 Y-24.38 Z1.21 F4800.0 E1616.039
G1 X10.8 Y-28.12 Z1.21 F4800.0 E1616.237
G1 X11.2 Y-28.12 Z1.21 F4800.0 E1616.258
G1 X11.2 Y-24.38 Z1.21 F4800.0 E1616.455
G1 X11.6 Y-24.38 Z1.21 F4800.0 E1616.476
G1 X11.6 Y-28.12 Z1.21 F4800.0 E1616.674
G1 X12.0 Y-28.12 Z1.21 F4800.0 E1616.695
G1 X12.0 Y-24.38 Z1.21 F4800.0 E1616.892
G1 X12.4 Y-24.38 Z1.21 F4800.0 E1616.914
G1 X12.4 Y-28.12 Z1.21 F4800.0 E1617.111
G1 X12.8 Y-28.12 Z1.21 F4800.0 E1617.132
G1 X12.8 Y-24.31 Z1.21 F4800.0 E1617.334
G1 X13.2 Y-23.43 Z1.21 F4800.0 E1617.385
G1 X13.2 Y-28.12 Z1.21 F4800.0 E1617.633
G1 X13.6 Y-28.12 Z1.21 F4800.0 E1617.654
G1 X13.6 Y-22.94 Z1.21 F4800.0 E1617.927
G1 X14.0 Y-22.94 Z1.21 F4800.0 E1617.948
G1 X14.0 Y-28.12 Z1.21 F4800.0 E1618.222
G1 X14.4 Y-28.12 Z1.21 F4800.0 E1618.243
G1 X14.4 Y-22.94 Z1.21 F4800.0 E1618.516
G1 X14.8 Y-22.94 Z1.21 F4800.0 E1618.537
G1 X14.8 Y-28.12 Z1.21 F4800.0 E1618.811
G1 X15.2 Y-28.12 Z1.21 F4800.0 E1618.832
G1 X15.2 Y-22.94 Z1.21 F4800.0 E1619.106
G1 X15.6 Y-22.94 Z1.21 F4800.0 E1619.127
G1 X15.6 Y-28.12 Z1.21 F4800.0 E1619.4
G1 X16.0 Y-28.12 Z1.21 F4800.0 E1619.421
G1 X16.0 Y-22.94 Z1.21 F4800.0 E1619.695
G1 X16.4 Y-22.94 Z1.21 F4800.0 E1619.716
G1 X16.4 Y-28.12 Z1.21 F4800.0 E1619.989
G1 X16.8 Y-28.12 Z1.21 F4800.0 E1620.01
G1 X16.8 Y-22.94 Z1.21 F4800.0 E1620.284
G1 X17.2 Y-23.32 Z1.21 F4800.0 E1620.313
G1 X17.2 Y-28.12 Z1.21 F4800.0 E1620.567
G1 X17.6 Y-28.12 Z1.21 F4800.0 E1620.588
G1 X17.6 Y-24.17 Z1.21 F4800.0 E1620.796
G1 X18.0 Y-24.38 Z1.21 F4800.0 E1620.82
G1 X18.0 Y-28.12 Z1.21 F4800.0 E1621.018
G1 X18.4 Y-28.12 Z1.21 F4800.0 E1621.039
G1 X18.4 Y-24.38 Z1.21 F4800.0 E1621.236
G1 X18.8 Y-24.38 Z1.21 F4800.0 E1621.257
G1 X18.8 Y-28.12 Z1.21 F4800.0 E1621.455
G1 X19.2 Y-28.12 Z1.21 F4800.0 E1621.476
G1 X19.2 Y-24.38 Z1.21 F4800.0 E1621.673
G1 X19.6 Y-24.38 Z1.21 F4800.0 E1621.694
G1 X19.6 Y-28.12 Z1.21 F4800.0 E1621.892
G1 X20.0 Y-28.12 Z1.21 F4800.0 E1621.913
G1 X20.0 Y-24.38 Z1.21 F4800.0 E1622.111
G1 X20.4 Y-24.38 Z1.21 F4800.0 E1622.132
G1 X20.4 Y-28.12 Z1.21 F4800.0 E1622.329
G1 X20.8 Y-28.12 Z1.21 F4800.0 E1622.35
G1 X20.8 Y-24.38 Z1.21 F4800.0 E1622.548
G1 X21.2 Y-24.38 Z1.21 F4800.0 E1622.569
G1 X21.2 Y-28.12 Z1.21 F4800.0 E1622.766
G1 X21.6 Y-28.12 Z1.21 F4800.0 E1622.787
G1 X21.6 Y-24.38 Z1.21 F4800.0 E1622.985
G1 X22.0 Y-24.38 Z1.21 F4800.0 E1623.006
G1 X22.0 Y-28.12 Z1.21 F4800.0 E1623.203
G1 X22.4 Y-28.12 Z1.21 F4800.0 E1623.225
G1 X22.4 Y-24.37 Z1.21 F4800.0 E1623.423
G1 X22.8 Y-24.32 Z1.21 F4800.0 E1623.444
G1 X22.8 Y-28.12 Z1.21 F4800.0 E1623.645
G1 X23.2 Y-28.12 Z1.21 F4800.0 E1623.666
G1 X23.2 Y-23.89 Z1.21 F4800.0 E1623.889
G1 F1200.0
G1 E1622.889
G1 F4800.0
M103
G1 X26.46 Y-14.59 Z1.21 F4200.0
G1 X56.8 Y-5.88 Z1.21 F4200.0
G1 F1200.0
G1 E1623.889
G1 F4200.0
M101
G1 X56.8 Y-28.12 Z1.21 F4800.0 E1625.064
G1 X56.4 Y-28.12 Z1.21 F4800.0 E1625.085
G1 X56.4 Y-5.88 Z1.21 F4800.0 E1626.26
G1 X56.0 Y-5.88 Z1.21 F4800.0 E1626.281
G1 X56.0 Y-28.12 Z1.21 F4800.0 E1627.456
G1 X55.6 Y-28.12 Z1.21 F4800.0 E1627.478
G1 X55.6 Y-5.88 Z1.21 F4800.0 E1628.652
G1 X55.2 Y-5.88 Z1.21 F4800.0 E1628.674
G1 X55.2 Y-28.12 Z1.21 F4800.0 E1629.849
G1 X54.8 Y-28.12 Z1.21 F4800.0 E1629.87
G1 X54.8 Y-5.88 Z1.21 F4800.0 E1631.045
G1 X54.4 Y-5.88 Z1.21 F4800.0 E1631.066
G1 X54.4 Y-28.12 Z1.21 F4800.0 E1632.241
G1 X54.0 Y-28.12 Z1.21 F4800.0 E1632.262
G1 X54.0 Y-5.88 Z1.21 F4800.0 E1633.437
G1 X53.6 Y-5.88 Z1.21 F4800.0 E1633.458
G1 X53.6 Y-28.12 Z1.21 F4800.0 E1634.633
G1 X53.2 Y-28.12 Z1.21 F4800.0 E1634.654
G1 X53.2 Y-5.88 Z1.21 F4800.0 E1635.829
G1 X52.8 Y-5.88 Z1.21 F4800.0 E1635.85
G1 X52.8 Y-28.12 Z1.21 F4800.0 E1637.025
G1 X52.4 Y-28.12 Z1.21 F4800.0 E1637.046
G1 X52.4 Y-5.88 Z1.21 F4800.0 E1638.221
G1 X52.0 Y-5.88 Z1.21 F4800.0 E1638.242
G1 X52.0 Y-28.12 Z1.21 F4800.0 E1639.417
G1 X51.6 Y-28.12 Z1.21 F4800.0 E1639.438
G1 X51.6 Y-5.88 Z1.21 F4800.0 E1640.613
G1 X51.2 Y-5.88 Z1.21 F4800.0 E1640.634
G1 X51.2 Y-28.12 Z1.21 F4800.0 E1641.809
G1 X50.8 Y-28.12 Z1.21 F4800.0 E1641.83
G1 X50.8 Y-5.88 Z1.21 F4800.0 E1643.005
G1 X50.4 Y-5.88 Z1.21 F4800.0 E1643.026
G1 X50.4 Y-28.12 Z1.21 F4800.0 E1644.201
G1 X50.0 Y-28.12 Z1.21 F4800.0 E1644.222
G1 X50.0 Y-5.88 Z1.21 F4800.0 E1645.397
G1 X49.6 Y-5.88 Z1.21 F4800.0 E1645.418
G1 X49.6 Y-28.12 Z1.21 F4800.0 E1646.593
G1 X49.2 Y-28.12 Z1.21 F4800.0 E1646.615
G1 X49.2 Y-5.88 Z1.21 F4800.0 E1647.789
G1 X48.8 Y-5.88 Z1.21 F4800.0 E1647.811
G1 X48.8 Y-28.12 Z1.21 F4800.0 E1648.986
G1 X48.4 Y-28.12 Z1.21 F4800.0 E1649.007
G1 X48.4 Y-5.88 Z1.21 F4800.0 E1650.182
G1 X48.0 Y-5.88 Z1.21 F4800.0 E1650.203
G1 X48.0 Y-28.12 Z1.21 F4800.0 E1651.378
G1 X47.6 Y-28.12 Z1.21 F4800.0 E1651.399
G1 X47.6 Y-5.88 Z1.21 F4800.0 E1652.574
G1 X47.2 Y-5.88 Z1.21 F4800.0 E1652.595
G1 X47.2 Y-28.12 Z1.21 F4800.0 E1653.77
G1 X46.8 Y-28.12 Z1.21 F4800.0 E1653.791
G1 X46.8 Y-5.88 Z1.21 F4800.0 E1654.966
G1 X46.4 Y-5.88 Z1.21 F4800.0 E1654.987
G1 X46.4 Y-28.12 Z1.21 F4800.0 E1656.162
G1 X46.0 Y-28.12 Z1.21 F4800.0 E1656.183
G1 X46.0 Y-5.88 Z1.21 F4800.0 E1657.358
G1 X45.6 Y-5.88 Z1.21 F4800.0 E1657.379
G1 X45.6 Y-28.12 Z1.21 F4800.0 E1658.554
G1 X45.2 Y-28.12 Z1.21 F4800.0 E1658.575
G1 X45.2 Y-5.88 Z1.21 F4800.0 E1659.75
G1 X44.8 Y-5.88 Z1.21 F4800.0 E1659.771
G1 X44.8 Y-28.12 Z1.21 F4800.0 E1660.946
G1 X44.4 Y-28.12 Z1.21 F4800.0 E1660.967
G1 X44.4 Y-5.88 Z1.21 F4800.0 E1662.142
G1 X44.0 Y-5.88 Z1.21 F4800.0 E1662.163
G1 X44.0 Y-28.12 Z1.21 F4800.0 E1663.338
G1 X43.6 Y-28.12 Z1.21 F4800.0 E1663.359
G1 X43.6 Y-5.88 Z1.21 F4800.0 E1664.534
G1 X43.2 Y-5.88 Z1.21 F4800.0 E1664.555
G1 X43.2 Y-28.12 Z1.21 F4800.0 E1665.73
G1 X42.8 Y-28.12 Z1.21 F4800.0 E1665.752
G1 X42.8 Y-5.88 Z1.21 F4800.0 E1666.926
G1 X42.4 Y-5.88 Z1.21 F4800.0 E1666.948
G1 X42.4 Y-28.12 Z1.21 F4800.0 E1668.123
G1 X42.0 Y-28.12 Z1.21 F4800.0 E1668.144
G1 X42.0 Y-5.88 Z1.21 F4800.0 E1669.319
G1 X41.6 Y-5.88 Z1.21 F4800.0 E1669.34
G1 X41.6 Y-28.12 Z1.21 F4800.0 E1670.515
G1 X41.2 Y-28.12 Z1.21 F4800.0 E1670.536
G1 X41.2 Y-5.88 Z1.21 F4800.0 E1671.711
G1 X40.8 Y-5.88 Z1.21 F4800.0 E1671.732
G1 X40.8 Y-28.12 Z1.21 F4800.0 E1672.907
G1 X40.4 Y-28.12 Z1.21 F4800.0 E1672.928
G1 X40.4 Y-5.88 Z1.21 F4800.0 E1674.103
G1 X40.0 Y-5.88 Z1.21 F4800.0 E1674.124
G1 X40.0 Y-28.12 Z1.21 F4800.0 E1675.299
G1 X39.6 Y-28.12 Z1.21 F4800.0 E1675.32
G1 X39.6 Y-22.35 Z1.21 F4800.0 E1675.625
G1 X39.2 Y-22.91 Z1.21 F4800.0 E1675.661
G1 X39.2 Y-28.12 Z1.21 F4800.0 E1675.936
G1 X38.8 Y-28.12 Z1.21 F4800.0 E1675.957
G1 X38.8 Y-23.25 Z1.21 F4800.0 E1676.215
G1 X38.4 Y-23.54 Z1.21 F4800.0 E1676.241
G1 X38.4 Y-28.12 Z1.21 F4800.0 E1676.483
G1 X38.0 Y-28.12 Z1.21 F4800.0 E1676.504
G1 X38.0 Y-23.73 Z1.21 F4800.0 E1676.736
G1 X37.6 Y-23.93 Z1.21 F4800.0 E1676.76
G1 X37.6 Y-28.12 Z1.21 F4800.0 E1676.981
G1 X37.2 Y-28.12 Z1.21 F4800.0 E1677.002
G1 X37.2 Y-24.01 Z1.21 F4800.0 E1677.219
G1 X36.8 Y-24.08 Z1.21 F4800.0 E1677.241
G1 X36.8 Y-28.12 Z1.21 F4800.0 E1677.454
G1 X36.4 Y-28.12 Z1.21 F4800.0 E1677.475
G1 X36.4 Y-24.15 Z1.21 F4800.0 E1677.685
G1 X36.0 Y-24.23 Z1.21 F4800.0 E1677.706
G1 X36.0 Y-28.12 Z1.21 F4800.0 E1677.912
G1 X35.6 Y-28.12 Z1.21 F4800.0 E1677.933
G1 X35.6 Y-24.27 Z1.21 F4800.0 E1678.136
G1 X35.2 Y-24.3 Z1.21 F4800.0 E1678.158
G1 X35.2 Y-28.12 Z1.21 F4800.0 E1678.359
G1 X34.8 Y-28.12 Z1.21 F4800.0 E1678.381
G1 X34.8 Y-24.32 Z1.21 F4800.0 E1678.581
G1 X34.4 Y-24.35 Z1.21 F4800.0 E1678.602
G1 X34.4 Y-28.12 Z1.21 F4800.0 E1678.802
G1 X34.0 Y-28.12 Z1.21 F4800.0 E1678.823
G1 X34.0 Y-24.38 Z1.21 F4800.0 E1679.021
G1 X33.6 Y-24.38 Z1.21 F4800.0 E1679.042
G1 X33.6 Y-28.12 Z1.21 F4800.0 E1679.239
G1 X33.2 Y-28.12 Z1.21 F4800.0 E1679.26
G1 X33.2 Y-24.38 Z1.21 F4800.0 E1679.458
G1 X32.8 Y-24.38 Z1.21 F4800.0 E1679.479
G1 X32.8 Y-28.12 Z1.21 F4800.0 E1679.676
G1 X32.4 Y-28.12 Z1.21 F4800.0 E1679.697
G1 X32.4 Y-24.38 Z1.21 F4800.0 E1679.895
G1 X32.0 Y-24.38 Z1.21 F4800.0 E1679.916
G1 X32.0 Y-28.12 Z1.21 F4800.0 E1680.114
G1 X31.6 Y-28.12 Z1.21 F4800.0 E1680.135
G1 X31.6 Y-24.38 Z1.21 F4800.0 E1680.332
G1 X31.2 Y-24.38 Z1.21 F4800.0 E1680.353
G1 X31.2 Y-28.12 Z1.21 F4800.0 E1680.551
G1 X30.8 Y-28.12 Z1.21 F4800.0 E1680.572
G1 X30.8 Y-24.38 Z1.21 F4800.0 E1680.769
G1 X30.4 Y-24.38 Z1.21 F4800.0 E1680.79
G1 X30.4 Y-28.12 Z1.21 F4800.0 E1680.988
G1 X30.0 Y-28.12 Z1.21 F4800.0 E1681.009
G1 X30.0 Y-24.38 Z1.21 F4800.0 E1681.206
G1 X29.6 Y-24.38 Z1.21 F4800.0 E1681.228
G1 X29.6 Y-28.12 Z1.21 F4800.0 E1681.425
G1 X29.2 Y-28.12 Z1.21 F4800.0 E1681.446
G1 X29.2 Y-24.38 Z1.21 F4800.0 E1681.644
G1 X28.8 Y-24.38 Z1.21 F4800.0 E1681.665
G1 X28.8 Y-28.12 Z1.21 F4800.0 E1681.862
G1 X28.4 Y-28.12 Z1.21 F4800.0 E1681.883
G1 X28.4 Y-24.38 Z1.21 F4800.0 E1682.081
G1 X28.0 Y-24.38 Z1.21 F4800.0 E1682.102
G1 X28.0 Y-28.12 Z1.21 F4800.0 E1682.299
G1 X27.6 Y-28.12 Z1.21 F4800.0 E1682.321
G1 X27.6 Y-24.38 Z1.21 F4800.0 E1682.518
G1 X27.2 Y-24.38 Z1.21 F4800.0 E1682.539
G1 X27.2 Y-28.12 Z1.21 F4800.0 E1682.737
G1 X26.8 Y-28.12 Z1.21 F4800.0 E1682.758
G1 X26.8 Y-24.38 Z1.21 F4800.0 E1682.955
G1 X26.4 Y-24.38 Z1.21 F4800.0 E1682.976
G1 X26.4 Y-28.12 Z1.21 F4800.0 E1683.174
G1 X26.0 Y-28.12 Z1.21 F4800.0 E1683.195
G1 X26.0 Y-24.38 Z1.21 F4800.0 E1683.392
G1 F1200.0
G1 E1682.392
G1 F4800.0
M103
G1 X-9.2 Y-28.12 Z1.21 F4200.0
G1 F1200.0
G1 E1683.392
G1 F4200.0
M101
G1 X-9.2 Y-5.88 Z1.21 F4800.0 E1684.567
G1 X-8.8 Y-5.88 Z1.21 F4800.0 E1684.588
G1 X-8.8 Y-28.12 Z1.21 F4800.0 E1685.763
G1 X-8.4 Y-28.12 Z1.21 F4800.0 E1685.784
G1 X-8.4 Y-5.88 Z1.21 F4800.0 E1686.959
G1 F1200.0
G1 E1685.959
G1 F4800.0
M103
G1 X-10.4 Y-16.18 Z1.21 F4200.0
G1 F1200.0
G1 E1686.959
G1 F4200.0
M101
G1 X-10.4 Y-5.88 Z1.21 F4800.0 E1687.503
G1 X-10.8 Y-5.88 Z1.21 F4800.0 E1687.524
G1 X-10.8 Y-15.41 Z1.21 F4800.0 E1688.028
G1 X-11.2 Y-15.06 Z1.21 F4800.0 E1688.057
G1 X-11.2 Y-5.88 Z1.21 F4800.0 E1688.541
G1 X-11.6 Y-5.88 Z1.21 F4800.0 E1688.562
G1 X-11.6 Y-14.7 Z1.21 F4800.0 E1689.028
G1 X-12.0 Y-14.52 Z1.21 F4800.0 E1689.052
G1 X-12.0 Y-5.88 Z1.21 F4800.0 E1689.508
G1 X-12.4 Y-5.88 Z1.21 F4800.0 E1689.529
G1 X-12.4 Y-14.37 Z1.21 F4800.0 E1689.978
G1 X-12.8 Y-14.23 Z1.21 F4800.0 E1690.0
G1 X-12.8 Y-5.88 Z1.21 F4800.0 E1690.441
G1 X-13.2 Y-5.88 Z1.21 F4800.0 E1690.462
G1 X-13.2 Y-14.08 Z1.21 F4800.0 E1690.895
G1 X-13.6 Y-14.04 Z1.21 F4800.0 E1690.917
G1 X-13.6 Y-5.88 Z1.21 F4800.0 E1691.348
G1 X-14.0 Y-5.88 Z1.21 F4800.0 E1691.369
G1 X-14.0 Y-14.01 Z1.21 F4800.0 E1691.798
G1 X-14.4 Y-13.97 Z1.21 F4800.0 E1691.819
G1 X-14.4 Y-5.88 Z1.21 F4800.0 E1692.247
G1 X-14.8 Y-5.88 Z1.21 F4800.0 E1692.268
G1 X-14.8 Y-13.93 Z1.21 F4800.0 E1692.693
G1 X-15.2 Y-13.91 Z1.21 F4800.0 E1692.715
G1 X-15.2 Y-5.88 Z1.21 F4800.0 E1693.139
G1 X-15.6 Y-5.88 Z1.21 F4800.0 E1693.16
G1 X-15.6 Y-13.91 Z1.21 F4800.0 E1693.584
G1 X-16.0 Y-13.91 Z1.21 F4800.0 E1693.605
G1 X-16.0 Y-5.88 Z1.21 F4800.0 E1694.029
G1 X-16.4 Y-5.88 Z1.21 F4800.0 E1694.05
G1 X-16.4 Y-13.91 Z1.21 F4800.0 E1694.475
G1 X-16.8 Y-13.91 Z1.21 F4800.0 E1694.496
G1 X-16.8 Y-5.88 Z1.21 F4800.0 E1694.92
G1 X-17.2 Y-5.88 Z1.21 F4800.0 E1694.941
G1 X-17.2 Y-13.91 Z1.21 F4800.0 E1695.365
G1 X-17.6 Y-13.91 Z1.21 F4800.0 E1695.386
G1 X-17.6 Y-5.88 Z1.21 F4800.0 E1695.81
G1 X-18.0 Y-5.88 Z1.21 F4800.0 E1695.831
G1 X-18.0 Y-13.91 Z1.21 F4800.0 E1696.256
G1 X-18.4 Y-13.91 Z1.21 F4800.0 E1696.277
G1 X-18.4 Y-5.88 Z1.21 F4800.0 E1696.701
G1 X-18.8 Y-5.88 Z1.21 F4800.0 E1696.722
G1 X-18.8 Y-13.91 Z1.21 F4800.0 E1697.146
G1 X-19.2 Y-13.91 Z1.21 F4800.0 E1697.167
G1 X-19.2 Y-5.88 Z1.21 F4800.0 E1697.591
G1 X-19.6 Y-5.88 Z1.21 F4800.0 E1697.612
G1 X-19.6 Y-13.91 Z1.21 F4800.0 E1698.037
G1 X-20.0 Y-13.91 Z1.21 F4800.0 E1698.058
G1 X-20.0 Y-5.88 Z1.21 F4800.0 E1698.482
G1 X-20.4 Y-5.88 Z1.21 F4800.0 E1698.503
G1 X-20.4 Y-13.91 Z1.21 F4800.0 E1698.927
G1 X-20.8 Y-13.91 Z1.21 F4800.0 E1698.948
G1 X-20.8 Y-5.88 Z1.21 F4800.0 E1699.372
G1 X-21.2 Y-5.88 Z1.21 F4800.0 E1699.394
G1 X-21.2 Y-13.91 Z1.21 F4800.0 E1699.818
G1 X-21.6 Y-13.91 Z1.21 F4800.0 E1699.839
G1 X-21.6 Y-5.88 Z1.21 F4800.0 E1700.263
G1 X-22.0 Y-5.88 Z1.21 F4800.0 E1700.284
G1 X-22.0 Y-13.91 Z1.21 F4800.0 E1700.708
G1 X-22.4 Y-13.91 Z1.21 F4800.0 E1700.729
G1 X-22.4 Y-5.88 Z1.21 F4800.0 E1701.153
G1 X-22.8 Y-5.88 Z1.21 F4800.0 E1701.175
G1 X-22.8 Y-13.91 Z1.21 F4800.0 E1701.599
G1 X-23.2 Y-13.91 Z1.21 F4800.0 E1701.62
G1 X-23.2 Y-5.88 Z1.21 F4800.0 E1702.044
G1 X-23.6 Y-5.88 Z1.21 F4800.0 E1702.065
G1 X-23.6 Y-13.91 Z1.21 F4800.0 E1702.489
G1 F1200.0
G1 E1701.489
G1 F4800.0
M103
G1 X-28.4 Y-16.94 Z1.21 F4200.0
G1 F1200.0
G1 E1702.489
G1 F4200.0
M101
G1 X-28.4 Y-5.88 Z1.21 F4800.0 E1703.074
G1 X-28.8 Y-5.88 Z1.21 F4800.0 E1703.095
G1 X-28.8 Y-16.25 Z1.21 F4800.0 E1703.643
G1 X-29.2 Y-15.57 Z1.21 F4800.0 E1703.685
G1 X-29.2 Y-5.88 Z1.21 F4800.0 E1704.197
G1 X-29.6 Y-5.88 Z1.21 F4800.0 E1704.218
G1 X-29.6 Y-14.88 Z1.21 F4800.0 E1704.693
G1 X-30.0 Y-14.19 Z1.21 F4800.0 E1704.735
G1 X-30.0 Y-5.88 Z1.21 F4800.0 E1705.174
G1 X-30.4 Y-5.88 Z1.21 F4800.0 E1705.195
G1 X-30.4 Y-13.91 Z1.21 F4800.0 E1705.619
G1 X-30.8 Y-13.91 Z1.21 F4800.0 E1705.641
G1 X-30.8 Y-5.88 Z1.21 F4800.0 E1706.065
G1 X-31.2 Y-5.88 Z1.21 F4800.0 E1706.086
G1 X-31.2 Y-13.91 Z1.21 F4800.0 E1706.51
G1 X-31.6 Y-13.91 Z1.21 F4800.0 E1706.531
G1 X-31.6 Y-5.88 Z1.21 F4800.0 E1706.955
G1 X-32.0 Y-5.88 Z1.21 F4800.0 E1706.976
G1 X-32.0 Y-13.91 Z1.21 F4800.0 E1707.4
G1 X-32.4 Y-13.91 Z1.21 F4800.0 E1707.422
G1 X-32.4 Y-5.88 Z1.21 F4800.0 E1707.846
G1 X-32.8 Y-5.88 Z1.21 F4800.0 E1707.867
G1 X-32.8 Y-13.91 Z1.21 F4800.0 E1708.291
G1 X-33.2 Y-13.91 Z1.21 F4800.0 E1708.312
G1 X-33.2 Y-5.88 Z1.21 F4800.0 E1708.736
G1 X-33.6 Y-5.88 Z1.21 F4800.0 E1708.757
G1 X-33.6 Y-13.91 Z1.21 F4800.0 E1709.181
G1 X-34.0 Y-13.91 Z1.21 F4800.0 E1709.203
G1 X-34.0 Y-5.88 Z1.21 F4800.0 E1709.627
G1 X-34.4 Y-5.88 Z1.21 F4800.0 E1709.648
G1 X-34.4 Y-13.91 Z1.21 F4800.0 E1710.072
G1 X-34.8 Y-13.91 Z1.21 F4800.0 E1710.093
G1 X-34.8 Y-5.88 Z1.21 F4800.0 E1710.517
G1 X-35.2 Y-5.88 Z1.21 F4800.0 E1710.538
G1 X-35.2 Y-13.91 Z1.21 F4800.0 E1710.963
G1 X-35.6 Y-13.91 Z1.21 F4800.0 E1710.984
G1 X-35.6 Y-5.88 Z1.21 F4800.0 E1711.408
G1 X-36.0 Y-5.88 Z1.21 F4800.0 E1711.429
G1 X-36.0 Y-14.39 Z1.21 F4800.0 E1711.879
G1 X-36.4 Y-15.08 Z1.21 F4800.0 E1711.921
G1 X-36.4 Y-5.88 Z1.21 F4800.0 E1712.407
G1 X-36.8 Y-5.88 Z1.21 F4800.0 E1712.428
G1 X-36.8 Y-15.77 Z1.21 F4800.0 E1712.95
G1 X-37.2 Y-16.46 Z1.21 F4800.0 E1712.992
G1 X-37.2 Y-5.88 Z1.21 F4800.0 E1713.551
G1 X-37.6 Y-5.88 Z1.21 F4800.0 E1713.572
G1 X-37.6 Y-17.15 Z1.21 F4800.0 E1714.167
G1 X-38.0 Y-17.83 Z1.21 F4800.0 E1714.209
G1 X-38.0 Y-5.88 Z1.21 F4800.0 E1714.841
G1 X-38.4 Y-5.88 Z1.21 F4800.0 E1714.862
G1 X-38.4 Y-18.52 Z1.21 F4800.0 E1715.53
G1 X-38.8 Y-19.21 Z1.21 F4800.0 E1715.572
G1 X-38.8 Y-5.88 Z1.21 F4800.0 E1716.276
G1 X-39.2 Y-5.88 Z1.21 F4800.0 E1716.297
G1 X-39.2 Y-9.62 Z1.21 F4800.0 E1716.495
G1 X-39.6 Y-9.62 Z1.21 F4800.0 E1716.516
G1 X-39.6 Y-5.88 Z1.21 F4800.0 E1716.713
G1 X-40.0 Y-5.88 Z1.21 F4800.0 E1716.734
G1 X-40.0 Y-9.62 Z1.21 F4800.0 E1716.932
G1 X-40.4 Y-9.62 Z1.21 F4800.0 E1716.953
G1 X-40.4 Y-5.88 Z1.21 F4800.0 E1717.151
G1 X-40.8 Y-5.88 Z1.21 F4800.0 E1717.172
G1 X-40.8 Y-9.62 Z1.21 F4800.0 E1717.369
G1 X-41.2 Y-9.62 Z1.21 F4800.0 E1717.39
G1 X-41.2 Y-5.88 Z1.21 F4800.0 E1717.588
G1 X-41.6 Y-5.88 Z1.21 F4800.0 E1717.609
G1 X-41.6 Y-9.62 Z1.21 F4800.0 E1717.806
G1 X-42.0 Y-9.62 Z1.21 F4800.0 E1717.827
G1 X-42.0 Y-5.88 Z1.21 F4800.0 E1718.025
G1 X-42.4 Y-5.88 Z1.21 F4800.0 E1718.046
G1 X-42.4 Y-9.62 Z1.21 F4800.0 E1718.243
G1 X-42.8 Y-9.62 Z1.21 F4800.0 E1718.265
G1 X-42.8 Y-5.88 Z1.21 F4800.0 E1718.462
G1 X-43.2 Y-5.88 Z1.21 F4800.0 E1718.483
G1 X-43.2 Y-9.62 Z1.21 F4800.0 E1718.681
G1 X-43.6 Y-9.62 Z1.21 F4800.0 E1718.702
G1 X-43.6 Y-5.88 Z1.21 F4800.0 E1718.899
G1 X-44.0 Y-5.88 Z1.21 F4800.0 E1718.92
G1 X-44.0 Y-9.62 Z1.21 F4800.0 E1719.118
G1 X-44.4 Y-9.62 Z1.21 F4800.0 E1719.139
G1 X-44.4 Y-5.88 Z1.21 F4800.0 E1719.336
G1 X-44.8 Y-5.88 Z1.21 F4800.0 E1719.358
G1 X-44.8 Y-9.62 Z1.21 F4800.0 E1719.555
G1 X-45.2 Y-9.62 Z1.21 F4800.0 E1719.576
G1 X-45.2 Y-5.88 Z1.21 F4800.0 E1719.774
G1 X-45.6 Y-5.88 Z1.21 F4800.0 E1719.795
G1 X-45.6 Y-9.62 Z1.21 F4800.0 E1719.992
G1 X-46.0 Y-9.62 Z1.21 F4800.0 E1720.013
G1 X-46.0 Y-5.88 Z1.21 F4800.0 E1720.211
G1 X-46.4 Y-5.88 Z1.21 F4800.0 E1720.232
G1 X-46.4 Y-9.62 Z1.21 F4800.0 E1720.429
G1 X-46.8 Y-9.62 Z1.21 F4800.0 E1720.451
G1 X-46.8 Y-5.88 Z1.21 F4800.0 E1720.648
G1 X-47.2 Y-5.88 Z1.21 F4800.0 E1720.669
G1 X-47.2 Y-9.62 Z1.21 F4800.0 E1720.867
G1 X-47.6 Y-9.62 Z1.21 F4800.0 E1720.888
G1 X-47.6 Y-5.88 Z1.21 F4800.0 E1721.085
G1 X-48.0 Y-5.88 Z1.21 F4800.0 E1721.106
G1 X-48.0 Y-9.62 Z1.21 F4800.0 E1721.304
G1 X-48.4 Y-9.62 Z1.21 F4800.0 E1721.325
G1 X-48.4 Y-5.88 Z1.21 F4800.0 E1721.522
G1 X-48.8 Y-5.88 Z1.21 F4800.0 E1721.543
G1 X-48.8 Y-9.62 Z1.21 F4800.0 E1721.741
G1 X-49.2 Y-9.62 Z1.21 F4800.0 E1721.762
G1 X-49.2 Y-5.88 Z1.21 F4800.0 E1721.96
G1 X-49.6 Y-5.88 Z1.21 F4800.0 E1721.981
G1 X-49.6 Y-9.62 Z1.21 F4800.0 E1722.178
G1 X-50.0 Y-9.62 Z1.21 F4800.0 E1722.199
G1 X-50.0 Y-5.88 Z1.21 F4800.0 E1722.397
G1 X-50.4 Y-5.88 Z1.21 F4800.0 E1722.418
G1 X-50.4 Y-9.62 Z1.21 F4800.0 E1722.615
G1 X-50.8 Y-9.62 Z1.21 F4800.0 E1722.636
G1 X-50.8 Y-5.88 Z1.21 F4800.0 E1722.834
G1 X-51.2 Y-5.88 Z1.21 F4800.0 E1722.855
G1 X-51.2 Y-9.62 Z1.21 F4800.0 E1723.052
G1 X-51.6 Y-9.62 Z1.21 F4800.0 E1723.074
G1 X-51.6 Y-5.88 Z1.21 F4800.0 E1723.271
G1 X-52.0 Y-5.88 Z1.21 F4800.0 E1723.292
G1 X-52.0 Y-28.12 Z1.21 F4800.0 E1724.467
G1 X-51.6 Y-28.12 Z1.21 F4800.0 E1724.488
G1 X-51.6 Y-24.38 Z1.21 F4800.0 E1724.686
G1 X-51.2 Y-24.38 Z1.21 F4800.0 E1724.707
G1 X-51.2 Y-28.12 Z1.21 F4800.0 E1724.904
G1 X-50.8 Y-28.12 Z1.21 F4800.0 E1724.925
G1 X-50.8 Y-24.38 Z1.21 F4800.0 E1725.123
G1 X-50.4 Y-24.38 Z1.21 F4800.0 E1725.144
G1 X-50.4 Y-28.12 Z1.21 F4800.0 E1725.341
G1 X-50.0 Y-28.12 Z1.21 F4800.0 E1725.363
G1 X-50.0 Y-24.38 Z1.21 F4800.0 E1725.56
G1 X-49.6 Y-24.38 Z1.21 F4800.0 E1725.581
G1 X-49.6 Y-28.12 Z1.21 F4800.0 E1725.779
G1 X-49.2 Y-28.12 Z1.21 F4800.0 E1725.8
G1 X-49.2 Y-24.38 Z1.21 F4800.0 E1725.997
G1 X-48.8 Y-24.38 Z1.21 F4800.0 E1726.018
G1 X-48.8 Y-28.12 Z1.21 F4800.0 E1726.216
G1 X-48.4 Y-28.12 Z1.21 F4800.0 E1726.237
G1 X-48.4 Y-24.38 Z1.21 F4800.0 E1726.434
G1 X-48.0 Y-24.38 Z1.21 F4800.0 E1726.456
G1 X-48.0 Y-28.12 Z1.21 F4800.0 E1726.653
G1 X-47.6 Y-28.12 Z1.21 F4800.0 E1726.674
G1 X-47.6 Y-24.38 Z1.21 F4800.0 E1726.872
G1 X-47.2 Y-24.38 Z1.21 F4800.0 E1726.893
G1 X-47.2 Y-28.12 Z1.21 F4800.0 E1727.09
G1 X-46.8 Y-28.12 Z1.21 F4800.0 E1727.111
G1 X-46.8 Y-24.38 Z1.21 F4800.0 E1727.309
G1 X-46.4 Y-24.38 Z1.21 F4800.0 E1727.33
G1 X-46.4 Y-28.12 Z1.21 F4800.0 E1727.527
G1 X-46.0 Y-28.12 Z1.21 F4800.0 E1727.548
G1 X-46.0 Y-24.38 Z1.21 F4800.0 E1727.746
G1 F1200.0
G1 E1726.746
G1 F4800.0
M103
G1 X-45.6 Y-28.12 Z1.21 F4200.0
G1 F1200.0
G1 E1727.746
G1 F4200.0
M101
G1 X-45.6 Y-19.17 Z1.21 F4800.0 E1728.219
G1 X-45.2 Y-19.07 Z1.21 F4800.0 E1728.24
G1 X-45.2 Y-28.12 Z1.21 F4800.0 E1728.719
G1 X-44.8 Y-28.12 Z1.21 F4800.0 E1728.74
G1 X-44.8 Y-19.07 Z1.21 F4800.0 E1729.218
G1 X-44.4 Y-19.07 Z1.21 F4800.0 E1729.239
G1 X-44.4 Y-28.12 Z1.21 F4800.0 E1729.717
G1 X-44.0 Y-28.12 Z1.21 F4800.0 E1729.738
G1 X-44.0 Y-19.07 Z1.21 F4800.0 E1730.217
G1 X-43.6 Y-19.07 Z1.21 F4800.0 E1730.238
G1 X-43.6 Y-28.12 Z1.21 F4800.0 E1730.716
G1 X-43.2 Y-28.12 Z1.21 F4800.0 E1730.737
G1 X-43.2 Y-19.07 Z1.21 F4800.0 E1731.215
G1 X-42.8 Y-19.07 Z1.21 F4800.0 E1731.236
G1 X-42.8 Y-28.12 Z1.21 F4800.0 E1731.714
G1 X-42.4 Y-28.12 Z1.21 F4800.0 E1731.736
G1 X-42.4 Y-19.07 Z1.21 F4800.0 E1732.214
G1 X-42.0 Y-19.07 Z1.21 F4800.0 E1732.235
G1 X-42.0 Y-28.12 Z1.21 F4800.0 E1732.713
G1 X-41.6 Y-28.12 Z1.21 F4800.0 E1732.734
G1 X-41.6 Y-19.07 Z1.21 F4800.0 E1733.212
G1 X-41.2 Y-19.07 Z1.21 F4800.0 E1733.233
G1 X-41.2 Y-28.12 Z1.21 F4800.0 E1733.712
G1 X-40.8 Y-28.12 Z1.21 F4800.0 E1733.733
G1 X-40.8 Y-24.0 Z1.21 F4800.0 E1733.951
G1 X-40.4 Y-24.33 Z1.21 F4800.0 E1733.978
G1 X-40.4 Y-28.12 Z1.21 F4800.0 E1734.179
G1 X-40.0 Y-28.12 Z1.21 F4800.0 E1734.2
G1 X-40.0 Y-24.38 Z1.21 F4800.0 E1734.397
G1 X-39.6 Y-24.38 Z1.21 F4800.0 E1734.418
G1 X-39.6 Y-28.12 Z1.21 F4800.0 E1734.616
G1 X-39.2 Y-28.12 Z1.21 F4800.0 E1734.637
G1 X-39.2 Y-24.38 Z1.21 F4800.0 E1734.835
G1 X-38.8 Y-24.38 Z1.21 F4800.0 E1734.856
G1 X-38.8 Y-28.12 Z1.21 F4800.0 E1735.053
G1 X-38.4 Y-28.12 Z1.21 F4800.0 E1735.074
G1 X-38.4 Y-24.38 Z1.21 F4800.0 E1735.272
G1 X-38.0 Y-24.38 Z1.21 F4800.0 E1735.293
G1 X-38.0 Y-28.12 Z1.21 F4800.0 E1735.49
G1 X-37.6 Y-28.12 Z1.21 F4800.0 E1735.511
G1 X-37.6 Y-24.38 Z1.21 F4800.0 E1735.709
G1 X-37.2 Y-24.38 Z1.21 F4800.0 E1735.73
G1 X-37.2 Y-28.12 Z1.21 F4800.0 E1735.927
G1 X-36.8 Y-28.12 Z1.21 F4800.0 E1735.949
G1 X-36.8 Y-24.38 Z1.21 F4800.0 E1736.146
G1 X-36.4 Y-24.38 Z1.21 F4800.0 E1736.167
G1 X-36.4 Y-28.12 Z1.21 F4800.0 E1736.365
G1 X-36.0 Y-28.12 Z1.21 F4800.0 E1736.386
G1 X-36.0 Y-24.38 Z1.21 F4800.0 E1736.583
G1 X-35.6 Y-24.38 Z1.21 F4800.0 E1736.604
G1 X-35.6 Y-28.12 Z1.21 F4800.0 E1736.802
G1 X-35.2 Y-28.12 Z1.21 F4800.0 E1736.823
G1 X-35.2 Y-23.82 Z1.21 F4800.0 E1737.05
G1 X-34.8 Y-22.94 Z1.21 F4800.0 E1737.101
G1 X-34.8 Y-28.12 Z1.21 F4800.0 E1737.375
G1 X-34.4 Y-28.12 Z1.21 F4800.0 E1737.396
G1 X-34.4 Y-22.94 Z1.21 F4800.0 E1737.669
G1 X-34.0 Y-22.94 Z1.21 F4800.0 E1737.69
G1 X-34.0 Y-28.12 Z1.21 F4800.0 E1737.964
G1 X-33.6 Y-28.12 Z1.21 F4800.0 E1737.985
G1 X-33.6 Y-22.94 Z1.21 F4800.0 E1738.258
G1 X-33.2 Y-22.94 Z1.21 F4800.0 E1738.279
G1 X-33.2 Y-28.12 Z1.21 F4800.0 E1738.553
G1 X-32.8 Y-28.12 Z1.21 F4800.0 E1738.574
G1 X-32.8 Y-22.94 Z1.21 F4800.0 E1738.848
G1 X-32.4 Y-22.94 Z1.21 F4800.0 E1738.869
G1 X-32.4 Y-28.12 Z1.21 F4800.0 E1739.142
G1 X-32.0 Y-28.12 Z1.21 F4800.0 E1739.163
G1 X-32.0 Y-22.94 Z1.21 F4800.0 E1739.437
G1 X-31.6 Y-22.94 Z1.21 F4800.0 E1739.458
G1 X-31.6 Y-28.12 Z1.21 F4800.0 E1739.731
G1 X-31.2 Y-28.12 Z1.21 F4800.0 E1739.753
G1 X-31.2 Y-22.94 Z1.21 F4800.0 E1740.026
G1 F1200.0
G1 E1740.026
G1 F4800.0
M103
G1 X-30.8 Y-23.8 Z1.21 F4200.0
G1 F1200.0
G1 E1740.026
G1 F4200.0
M101
G1 X-30.8 Y-28.12 Z1.21 F4800.0 E1740.254
G1 X-30.4 Y-28.12 Z1.21 F4800.0 E1740.276
G1 X-30.4 Y-24.38 Z1.21 F4800.0 E1740.473
G1 X-30.0 Y-24.38 Z1.21 F4800.0 E1740.494
G1 X-30.0 Y-28.12 Z1.21 F4800.0 E1740.692
G1 X-29.6 Y-28.12 Z1.21 F4800.0 E1740.713
G1 X-29.6 Y-24.38 Z1.21 F4800.0 E1740.91
G1 X-29.2 Y-24.38 Z1.21 F4800.0 E1740.931
G1 X-29.2 Y-28.12 Z1.21 F4800.0 E1741.129
G1 X-28.8 Y-28.12 Z1.21 F4800.0 E1741.15
G1 X-28.8 Y-24.38 Z1.21 F4800.0 E1741.347
G1 X-28.4 Y-24.38 Z1.21 F4800.0 E1741.368
G1 X-28.4 Y-28.12 Z1.21 F4800.0 E1741.566
G1 X-28.0 Y-28.12 Z1.21 F4800.0 E1741.587
G1 X-28.0 Y-24.38 Z1.21 F4800.0 E1741.785
G1 X-27.6 Y-24.38 Z1.21 F4800.0 E1741.806
G1 X-27.6 Y-28.12 Z1.21 F4800.0 E1742.003
G1 X-27.2 Y-28.12 Z1.21 F4800.0 E1742.024
G1 X-27.2 Y-24.38 Z1.21 F4800.0 E1742.222
G1 X-26.8 Y-24.38 Z1.21 F4800.0 E1742.243
G1 X-26.8 Y-28.12 Z1.21 F4800.0 E1742.44
G1 X-26.4 Y-28.12 Z1.21 F4800.0 E1742.461
G1 X-26.4 Y-24.38 Z1.21 F4800.0 E1742.659
G1 X-26.0 Y-24.38 Z1.21 F4800.0 E1742.68
G1 X-26.0 Y-28.12 Z1.21 F4800.0 E1742.877
G1 X-25.6 Y-28.12 Z1.21 F4800.0 E1742.899
G1 X-25.6 Y-24.34 Z1.21 F4800.0 E1743.098
G1 X-25.2 Y-24.2 Z1.21 F4800.0 E1743.121
G1 X-25.2 Y-28.12 Z1.21 F4800.0 E1743.328
G1 X-24.8 Y-28.12 Z1.21 F4800.0 E1743.349
G1 X-24.8 Y-5.88 Z1.21 F4800.0 E1744.524
G1 X-24.4 Y-5.88 Z1.21 F4800.0 E1744.545
G1 X-24.4 Y-28.12 Z1.21 F4800.0 E1745.72
G1 X-24.0 Y-28.12 Z1.21 F4800.0 E1745.741
G1 X-24.0 Y-5.88 Z1.21 F4800.0 E1746.916
G1 F1200.0
G1 E1746.716
G1 F4800.0
M103
G1 X-25.2 Y-5.88 Z1.21 F4200.0
G1 F1200.0
G1 E1746.916
G1 F4200.0
M101
G1 X-25.2 Y-22.45 Z1.21 F4800.0 E1747.791
G1 X-25.6 Y-21.76 Z1.21 F4800.0 E1747.833
G1 X-25.6 Y-5.88 Z1.21 F4800.0 E1748.672
G1 X-26.0 Y-5.88 Z1.21 F4800.0 E1748.693
G1 X-26.0 Y-21.07 Z1.21 F4800.0 E1749.496
G1 X-26.4 Y-20.38 Z1.21 F4800.0 E1749.538
G1 X-26.4 Y-5.88 Z1.21 F4800.0 E1750.304
G1 X-26.8 Y-5.88 Z1.21 F4800.0 E1750.325
G1 X-26.8 Y-19.7 Z1.21 F4800.0 E1751.055
G1 X-27.2 Y-19.01 Z1.21 F4800.0 E1751.097
G1 X-27.2 Y-5.88 Z1.21 F4800.0 E1751.79
G1 X-27.6 Y-5.88 Z1.21 F4800.0 E1751.811
G1 X-27.6 Y-18.32 Z1.21 F4800.0 E1752.469
G1 X-28.0 Y-17.63 Z1.21 F4800.0 E1752.511
G1 X-28.0 Y-5.88 Z1.21 F4800.0 E1753.131
G1 F1200.0
G1 E1752.131
G1 F4800.0
M103
G1 X-39.2 Y-14.17 Z1.21 F4200.0
G1 F1200.0
G1 E1753.131
G1 F4200.0
M101
G1 X-39.2 Y-19.9 Z1.21 F4800.0 E1753.434
G1 X-39.6 Y-20.59 Z1.21 F4800.0 E1753.476
G1 X-39.6 Y-14.17 Z1.21 F4800.0 E1753.815
G1 X-40.0 Y-14.17 Z1.21 F4800.0 E1753.836
G1 X-40.0 Y-21.27 Z1.21 F4800.0 E1754.211
G1 X-40.4 Y-21.96 Z1.21 F4800.0 E1754.253
G1 X-40.4 Y-19.07 Z1.21 F4800.0 E1754.406
G1 X-40.8 Y-19.07 Z1.21 F4800.0 E1754.427
G1 X-40.8 Y-22.65 Z1.21 F4800.0 E1754.616
G1 F1200.0
G1 E1753.616
G1 F4800.0
M103
G1 X-40.8 Y-14.68 Z1.21 F4200.0
G1 F1200.0
G1 E1754.616
G1 F4200.0
M101
G1 X-40.8 Y-14.17 Z1.21 F4800.0 E1754.643
G1 X-40.4 Y-14.17 Z1.21 F4800.0 E1754.664
G1 X-40.4 Y-14.68 Z1.21 F4800.0 E1754.691
G1 F1200.0
G1 E1754.691
G1 F4800.0
M103
G1 X-41.2 Y-14.68 Z1.21 F4200.0
G1 F1200.0
G1 E1754.691
G1 F4200.0
M101
G1 X-41.2 Y-14.17 Z1.21 F4800.0 E1754.718
G1 X-41.6 Y-14.17 Z1.21 F4800.0 E1754.739
G1 X-41.6 Y-14.68 Z1.21 F4800.0 E1754.766
G1 X-42.0 Y-14.68 Z1.21 F4800.0 E1754.787
G1 X-42.0 Y-14.17 Z1.21 F4800.0 E1754.814
G1 X-42.4 Y-14.17 Z1.21 F4800.0 E1754.836
G1 X-42.4 Y-14.68 Z1.21 F4800.0 E1754.863
G1 X-42.8 Y-14.68 Z1.21 F4800.0 E1754.884
G1 X-42.8 Y-14.17 Z1.21 F4800.0 E1754.911
G1 X-43.2 Y-14.17 Z1.21 F4800.0 E1754.932
G1 X-43.2 Y-14.68 Z1.21 F4800.0 E1754.959
G1 X-43.6 Y-14.68 Z1.21 F4800.0 E1754.98
G1 X-43.6 Y-14.17 Z1.21 F4800.0 E1755.007
G1 X-44.0 Y-14.17 Z1.21 F4800.0 E1755.028
G1 X-44.0 Y-14.68 Z1.21 F4800.0 E1755.055
G1 X-44.4 Y-14.68 Z1.21 F4800.0 E1755.076
G1 X-44.4 Y-14.17 Z1.21 F4800.0 E1755.103
G1 X-44.8 Y-14.17 Z1.21 F4800.0 E1755.124
G1 X-44.8 Y-14.68 Z1.21 F4800.0 E1755.151
G1 X-45.2 Y-14.68 Z1.21 F4800.0 E1755.172
G1 X-45.2 Y-14.17 Z1.21 F4800.0 E1755.199
G1 X-45.6 Y-14.28 Z1.21 F4800.0 E1755.221
G1 X-45.6 Y-14.58 Z1.21 F4800.0 E1755.237
G1 F1200.0
G1 E1754.237
G1 F4800.0
M103
G1 X-39.81 Y-13.49 Z1.21 F4200.0
G1 X-39.81 Y-10.3 Z1.21 F4200.0
G1 X-52.4 Y-5.88 Z1.21 F4200.0
G1 F1200.0
G1 E1755.237
G1 F4200.0
M101
G1 X-52.4 Y-28.12 Z1.21 F4800.0 E1756.412
G1 X-52.8 Y-28.12 Z1.21 F4800.0 E1756.433
G1 X-52.8 Y-5.88 Z1.21 F4800.0 E1757.608
G1 X-53.2 Y-5.88 Z1.21 F4800.0 E1757.629
G1 X-53.2 Y-28.12 Z1.21 F4800.0 E1758.804
G1 X-53.6 Y-28.12 Z1.21 F4800.0 E1758.825
G1 X-53.6 Y-5.88 Z1.21 F4800.0 E1760.0
G1 X-54.0 Y-5.88 Z1.21 F4800.0 E1760.021
G1 X-54.0 Y-28.12 Z1.21 F4800.0 E1761.196
G1 X-54.4 Y-28.12 Z1.21 F4800.0 E1761.217
G1 X-54.4 Y-5.88 Z1.21 F4800.0 E1762.392
G1 X-54.8 Y-5.88 Z1.21 F4800.0 E1762.414
G1 X-54.8 Y-28.12 Z1.21 F4800.0 E1763.588
G1 X-55.2 Y-28.12 Z1.21 F4800.0 E1763.61
G1 X-55.2 Y-5.88 Z1.21 F4800.0 E1764.785
G1 X-55.6 Y-5.88 Z1.21 F4800.0 E1764.806
G1 X-55.6 Y-28.12 Z1.21 F4800.0 E1765.981
G1 X-56.0 Y-28.12 Z1.21 F4800.0 E1766.002
G1 X-56.0 Y-5.88 Z1.21 F4800.0 E1767.177
G1 X-56.4 Y-5.88 Z1.21 F4800.0 E1767.198
G1 X-56.4 Y-28.12 Z1.21 F4800.0 E1768.373
G1 X-56.8 Y-28.12 Z1.21 F4800.0 E1768.394
G1 X-56.8 Y-5.88 Z1.21 F4800.0 E1769.569
G1 X-57.2 Y-5.88 Z1.21 F4800.0 E1769.59
G1 X-57.2 Y-28.12 Z1.21 F4800.0 E1770.765
G1 X-57.6 Y-28.12 Z1.21 F4800.0 E1770.786
G1 X-57.6 Y-5.88 Z1.21 F4800.0 E1771.961
G1 X-58.0 Y-5.88 Z1.21 F4800.0 E1771.982
G1 X-58.0 Y-28.12 Z1.21 F4800.0 E1773.157
G1 X-58.4 Y-28.12 Z1.21 F4800.0 E1773.178
G1 X-58.4 Y-5.88 Z1.21 F4800.0 E1774.353
G1 X-58.8 Y-5.88 Z1.21 F4800.0 E1774.374
G1 X-58.8 Y-28.12 Z1.21 F4800.0 E1775.549
G1 X-59.2 Y-28.12 Z1.21 F4800.0 E1775.57
G1 X-59.2 Y-5.88 Z1.21 F4800.0 E1776.745
G1 X-59.6 Y-5.88 Z1.21 F4800.0 E1776.766
G1 X-59.6 Y-28.12 Z1.21 F4800.0 E1777.941
G1 X-60.0 Y-28.12 Z1.21 F4800.0 E1777.962
G1 X-60.0 Y-5.88 Z1.21 F4800.0 E1779.137
G1 X-60.4 Y-5.88 Z1.21 F4800.0 E1779.158
G1 X-60.4 Y-28.12 Z1.21 F4800.0 E1780.333
G1 X-60.8 Y-28.12 Z1.21 F4800.0 E1780.354
G1 X-60.8 Y-5.88 Z1.21 F4800.0 E1781.529
G1 X-61.2 Y-5.88 Z1.21 F4800.0 E1781.551
G1 X-61.2 Y-28.12 Z1.21 F4800.0 E1782.725
G1 X-61.6 Y-28.12 Z1.21 F4800.0 E1782.747
G1 X-61.6 Y-5.88 Z1.21 F4800.0 E1783.922
G1 X-62.0 Y-5.88 Z1.21 F4800.0 E1783.943
G1 X-62.0 Y-28.12 Z1.21 F4800.0 E1785.118
G1 X-62.4 Y-28.12 Z1.21 F4800.0 E1785.139
G1 X-62.4 Y-5.88 Z1.21 F4800.0 E1786.314
G1 X-62.8 Y-5.88 Z1.21 F4800.0 E1786.335
G1 X-62.8 Y-28.12 Z1.21 F4800.0 E1787.51
G1 X-63.2 Y-28.12 Z1.21 F4800.0 E1787.531
G1 X-63.2 Y-5.88 Z1.21 F4800.0 E1788.706
G1 X-63.6 Y-5.88 Z1.21 F4800.0 E1788.727
G1 X-63.6 Y-28.12 Z1.21 F4800.0 E1789.902
G1 X-64.0 Y-28.12 Z1.21 F4800.0 E1789.923
G1 X-64.0 Y-5.88 Z1.21 F4800.0 E1791.098
G1 X-64.4 Y-5.88 Z1.21 F4800.0 E1791.119
G1 X-64.4 Y-28.12 Z1.21 F4800.0 E1792.294
G1 X-64.8 Y-28.12 Z1.21 F4800.0 E1792.315
G1 X-64.8 Y-5.88 Z1.21 F4800.0 E1793.49
G1 X-65.2 Y-5.88 Z1.21 F4800.0 E1793.511
G1 X-65.2 Y-28.12 Z1.21 F4800.0 E1794.686
G1 X-65.6 Y-28.12 Z1.21 F4800.0 E1794.707
G1 X-65.6 Y-5.88 Z1.21 F4800.0 E1795.882
G1 X-66.0 Y-5.88 Z1.21 F4800.0 E1795.903
G1 X-66.0 Y-28.12 Z1.21 F4800.0 E1797.078
G1 X-66.4 Y-28.12 Z1.21 F4800.0 E1797.099
G1 X-66.4 Y-5.88 Z1.21 F4800.0 E1798.274
G1 X-66.8 Y-5.88 Z1.21 F4800.0 E1798.295
G1 X-66.8 Y-28.12 Z1.21 F4800.0 E1799.47
G1 X-67.2 Y-28.12 Z1.21 F4800.0 E1799.491
G1 X-67.2 Y-5.88 Z1.21 F4800.0 E1800.666
G1 X-67.6 Y-5.88 Z1.21 F4800.0 E1800.688
G1 X-67.6 Y-28.12 Z1.21 F4800.0 E1801.862
G1 X-68.0 Y-28.12 Z1.21 F4800.0 E1801.884
G1 X-68.0 Y-5.88 Z1.21 F4800.0 E1803.059
G1 X-68.4 Y-5.88 Z1.21 F4800.0 E1803.08
G1 X-68.4 Y-28.12 Z1.21 F4800.0 E1804.255
G1 X-68.8 Y-28.12 Z1.21 F4800.0 E1804.276
G1 X-68.8 Y-5.88 Z1.21 F4800.0 E1805.451
G1 F1200.0
G1 E1804.451
G1 F4800.0
M103
G1 X-39.81 Y-10.3 Z1.21 F4200.0
G1 X-39.61 Y-12.3 Z1.21 F4200.0
G1 X-18.31 Y-17.04 Z1.21 F4200.0
G1 X-15.63 Y-17.54 Z1.21 F4200.0
G1 X-10.8 Y-18.8 Z1.21 F4200.0
G1 F1200.0
G1 E1805.451
G1 F4200.0
M101
G1 X-10.8 Y-18.47 Z1.21 F4800.0 E1805.468
G1 X-10.4 Y-17.84 Z1.21 F4800.0 E1805.508
G1 X-10.4 Y-19.16 Z1.21 F4800.0 E1805.577
G1 X-10.0 Y-19.64 Z1.21 F4800.0 E1805.61
G1 X-10.0 Y-5.88 Z1.21 F4800.0 E1806.337
G1 X-9.6 Y-5.88 Z1.21 F4800.0 E1806.358
G1 X-9.6 Y-28.12 Z1.21 F4800.0 E1807.533
G1 X-10.0 Y-28.12 Z1.21 F4800.0 E1807.554
G1 X-10.0 Y-22.4 Z1.21 F4800.0 E1807.856
G1 X-10.4 Y-22.94 Z1.21 F4800.0 E1807.892
G1 X-10.4 Y-28.12 Z1.21 F4800.0 E1808.165
G1 X-10.8 Y-28.12 Z1.21 F4800.0 E1808.187
G1 X-10.8 Y-23.27 Z1.21 F4800.0 E1808.443
G1 X-11.2 Y-23.55 Z1.21 F4800.0 E1808.469
G1 X-11.2 Y-28.12 Z1.21 F4800.0 E1808.71
G1 X-11.6 Y-28.12 Z1.21 F4800.0 E1808.731
G1 X-11.6 Y-23.75 Z1.21 F4800.0 E1808.962
G1 X-12.0 Y-23.94 Z1.21 F4800.0 E1808.986
G1 X-12.0 Y-28.12 Z1.21 F4800.0 E1809.206
G1 X-12.4 Y-28.12 Z1.21 F4800.0 E1809.227
G1 X-12.4 Y-24.02 Z1.21 F4800.0 E1809.444
G1 X-12.8 Y-24.09 Z1.21 F4800.0 E1809.466
G1 X-12.8 Y-28.12 Z1.21 F4800.0 E1809.679
G1 X-13.2 Y-28.12 Z1.21 F4800.0 E1809.7
G1 X-13.2 Y-24.16 Z1.21 F4800.0 E1809.909
G1 X-13.6 Y-24.23 Z1.21 F4800.0 E1809.931
G1 X-13.6 Y-28.12 Z1.21 F4800.0 E1810.136
G1 X-14.0 Y-28.12 Z1.21 F4800.0 E1810.157
G1 X-14.0 Y-24.26 Z1.21 F4800.0 E1810.361
G1 X-14.4 Y-24.27 Z1.21 F4800.0 E1810.382
G1 X-14.4 Y-28.12 Z1.21 F4800.0 E1810.586
G1 X-14.8 Y-28.12 Z1.21 F4800.0 E1810.607
G1 X-14.8 Y-24.27 Z1.21 F4800.0 E1810.81
G1 X-15.2 Y-24.28 Z1.21 F4800.0 E1810.831
G1 X-15.2 Y-28.12 Z1.21 F4800.0 E1811.034
G1 X-15.6 Y-28.12 Z1.21 F4800.0 E1811.055
G1 X-15.6 Y-24.28 Z1.21 F4800.0 E1811.258
G1 X-16.0 Y-24.29 Z1.21 F4800.0 E1811.279
G1 X-16.0 Y-28.12 Z1.21 F4800.0 E1811.482
G1 X-16.4 Y-28.12 Z1.21 F4800.0 E1811.503
G1 X-16.4 Y-24.29 Z1.21 F4800.0 E1811.705
G1 X-16.8 Y-24.3 Z1.21 F4800.0 E1811.726
G1 X-16.8 Y-28.12 Z1.21 F4800.0 E1811.928
G1 X-17.2 Y-28.12 Z1.21 F4800.0 E1811.949
G1 X-17.2 Y-24.3 Z1.21 F4800.0 E1812.151
G1 X-17.6 Y-24.31 Z1.21 F4800.0 E1812.172
G1 X-17.6 Y-28.12 Z1.21 F4800.0 E1812.373
G1 X-18.0 Y-28.12 Z1.21 F4800.0 E1812.394
G1 X-18.0 Y-24.31 Z1.21 F4800.0 E1812.595
G1 X-18.4 Y-24.32 Z1.21 F4800.0 E1812.617
G1 X-18.4 Y-28.12 Z1.21 F4800.0 E1812.817
G1 X-18.8 Y-28.12 Z1.21 F4800.0 E1812.838
G1 X-18.8 Y-24.32 Z1.21 F4800.0 E1813.039
G1 X-19.2 Y-24.33 Z1.21 F4800.0 E1813.06
G1 X-19.2 Y-28.12 Z1.21 F4800.0 E1813.261
G1 X-19.6 Y-28.12 Z1.21 F4800.0 E1813.282
G1 X-19.6 Y-24.33 Z1.21 F4800.0 E1813.482
G1 X-20.0 Y-24.34 Z1.21 F4800.0 E1813.503
G1 X-20.0 Y-28.12 Z1.21 F4800.0 E1813.703
G1 X-20.4 Y-28.12 Z1.21 F4800.0 E1813.724
G1 X-20.4 Y-24.34 Z1.21 F4800.0 E1813.923
G1 X-20.8 Y-24.35 Z1.21 F4800.0 E1813.944
G1 X-20.8 Y-28.12 Z1.21 F4800.0 E1814.144
G1 X-21.2 Y-28.12 Z1.21 F4800.0 E1814.165
G1 X-21.2 Y-24.35 Z1.21 F4800.0 E1814.364
G1 X-21.6 Y-24.36 Z1.21 F4800.0 E1814.385
G1 X-21.6 Y-28.12 Z1.21 F4800.0 E1814.584
G1 X-22.0 Y-28.12 Z1.21 F4800.0 E1814.605
G1 X-22.0 Y-24.36 Z1.21 F4800.0 E1814.803
G1 X-22.4 Y-24.37 Z1.21 F4800.0 E1814.824
G1 X-22.4 Y-28.12 Z1.21 F4800.0 E1815.023
G1 X-22.8 Y-28.12 Z1.21 F4800.0 E1815.044
G1 X-22.8 Y-24.37 Z1.21 F4800.0 E1815.242
G1 X-23.2 Y-24.38 Z1.21 F4800.0 E1815.263
G1 X-23.2 Y-28.12 Z1.21 F4800.0 E1815.46
G1 X-23.6 Y-28.12 Z1.21 F4800.0 E1815.482
G1 X-23.6 Y-24.38 Z1.21 F4800.0 E1815.679
G1 F1200.0
G1 E1814.679
G1 F4800.0
M103
(</infill>)
(</nestedRing>)
(</rotation>)
(</layer>)
(<layer> 1.484 )
(<rotation> (-1+1.22464679915e-16j) )
(<nestedRing>)
(<boundaryPerimeter>)
(<boundaryPoint> X-70.001 Y-4.999 Z1.484 </boundaryPoint>)
(<boundaryPoint> X-70.001 Y-29.001 Z1.484 </boundaryPoint>)
(<boundaryPoint> X58.0 Y-29.001 Z1.484 </boundaryPoint>)
(<boundaryPoint> X58.0 Y-4.999 Z1.484 </boundaryPoint>)
(<loop> inner )
G1 X26.06 Y-24.04 Z1.48 F4200.0
G1 F1200.0
G1 E1815.679
G1 F4200.0
M101
G1 X26.06 Y-14.19 Z1.48 F4800.0 E1816.199
G1 X34.48 Y-14.19 Z1.48 F4800.0 E1816.644
G1 X36.31 Y-14.35 Z1.48 F4800.0 E1816.741
G1 X37.76 Y-14.89 Z1.48 F4800.0 E1816.823
G1 X38.75 Y-15.78 Z1.48 F4800.0 E1816.893
G1 X39.11 Y-16.94 Z1.48 F4800.0 E1816.958
G1 X38.85 Y-17.97 Z1.48 F4800.0 E1817.014
G1 X38.31 Y-18.56 Z1.48 F4800.0 E1817.056
G1 X38.43 Y-18.96 Z1.48 F4800.0 E1817.078
G1 X38.82 Y-19.17 Z1.48 F4800.0 E1817.101
G1 X39.5 Y-19.99 Z1.48 F4800.0 E1817.158
G1 X39.73 Y-21.01 Z1.48 F4800.0 E1817.213
G1 X39.56 Y-21.89 Z1.48 F4800.0 E1817.26
G1 X39.08 Y-22.64 Z1.48 F4800.0 E1817.307
G1 X38.38 Y-23.23 Z1.48 F4800.0 E1817.356
G1 X37.48 Y-23.68 Z1.48 F4800.0 E1817.409
G1 X35.79 Y-23.98 Z1.48 F4800.0 E1817.5
G1 X33.87 Y-24.1 Z1.48 F4800.0 E1817.601
G1 X26.06 Y-24.1 Z1.48 F4800.0 E1818.014
G1 X26.06 Y-24.04 Z1.48 F4800.0 E1818.017
G1 F1200.0
G1 E1817.017
G1 F4800.0
M103
(</loop>)
(<loop> inner )
G1 X23.13 Y-23.45 Z1.48 F4200.0
G1 F1200.0
G1 E1818.017
G1 F4200.0
M101
G1 X22.8 Y-24.04 Z1.48 F4800.0 E1818.053
G1 X22.29 Y-24.1 Z1.48 F4800.0 E1818.08
G1 X17.88 Y-24.1 Z1.48 F4800.0 E1818.313
G1 X17.2 Y-22.66 Z1.48 F4800.0 E1818.397
G1 X13.24 Y-22.66 Z1.48 F4800.0 E1818.606
G1 X12.59 Y-24.1 Z1.48 F4800.0 E1818.69
G1 X8.28 Y-24.1 Z1.48 F4800.0 E1818.917
G1 X7.77 Y-24.04 Z1.48 F4800.0 E1818.945
G1 X7.4 Y-23.39 Z1.48 F4800.0 E1818.984
G1 X7.6 Y-22.91 Z1.48 F4800.0 E1819.011
G1 X12.67 Y-14.19 Z1.48 F4800.0 E1819.544
G1 X17.9 Y-14.19 Z1.48 F4800.0 E1819.821
G1 X22.97 Y-22.91 Z1.48 F4800.0 E1820.354
G1 X23.17 Y-23.39 Z1.48 F4800.0 E1820.381
G1 X23.13 Y-23.45 Z1.48 F4800.0 E1820.384
G1 F1200.0
G1 E1819.384
G1 F4800.0
M103
(</loop>)
(<loop> inner )
G1 X22.82 Y-23.6 Z1.48 F4200.0
G1 X12.38 Y-23.79 Z1.48 F4200.0
G1 X4.84 Y-23.7 Z1.48 F4200.0
G1 X-7.06 Y-23.7 Z1.48 F4200.0
G1 X-9.85 Y-21.08 Z1.48 F4200.0
G1 F1200.0
G1 E1820.384
G1 F4200.0
M101
G1 X-10.01 Y-21.89 Z1.48 F4800.0 E1820.428
G1 X-10.49 Y-22.64 Z1.48 F4800.0 E1820.475
G1 X-11.19 Y-23.23 Z1.48 F4800.0 E1820.524
G1 X-12.09 Y-23.68 Z1.48 F4800.0 E1820.576
G1 X-13.78 Y-23.98 Z1.48 F4800.0 E1820.668
G1 X-23.51 Y-24.1 Z1.48 F4800.0 E1821.182
G1 X-23.51 Y-14.19 Z1.48 F4800.0 E1821.705
G1 X-15.09 Y-14.19 Z1.48 F4800.0 E1822.15
G1 X-13.26 Y-14.35 Z1.48 F4800.0 E1822.247
G1 X-11.81 Y-14.89 Z1.48 F4800.0 E1822.329
G1 X-10.82 Y-15.78 Z1.48 F4800.0 E1822.399
G1 X-10.46 Y-16.94 Z1.48 F4800.0 E1822.464
G1 X-10.72 Y-17.97 Z1.48 F4800.0 E1822.52
G1 X-11.26 Y-18.56 Z1.48 F4800.0 E1822.562
G1 X-11.14 Y-18.96 Z1.48 F4800.0 E1822.584
G1 X-10.75 Y-19.17 Z1.48 F4800.0 E1822.607
G1 X-10.07 Y-19.99 Z1.48 F4800.0 E1822.664
G1 X-9.84 Y-21.01 Z1.48 F4800.0 E1822.719
G1 X-9.85 Y-21.08 Z1.48 F4800.0 E1822.723
G1 F1200.0
G1 E1821.723
G1 F4800.0
M103
(</loop>)
(<loop> inner )
G1 X-7.46 Y-20.95 Z1.48 F4200.0
G1 F1200.0
G1 E1822.723
G1 F4200.0
M101
G1 X-7.46 Y-9.9 Z1.48 F4800.0 E1823.306
G1 X-1.77 Y-9.9 Z1.48 F4800.0 E1823.607
G1 X-1.77 Y-19.7 Z1.48 F4800.0 E1824.125
G1 X5.24 Y-19.7 Z1.48 F4800.0 E1824.495
G1 X5.24 Y-24.1 Z1.48 F4800.0 E1824.728
G1 X-7.46 Y-24.1 Z1.48 F4800.0 E1825.399
G1 X-7.46 Y-21.01 Z1.48 F4800.0 E1825.562
G1 X-7.46 Y-20.95 Z1.48 F4800.0 E1825.565
G1 F1200.0
G1 E1824.565
G1 F4800.0
M103
(</loop>)
(<loop> inner )
G1 X-10.21 Y-21.81 Z1.48 F4200.0
G1 X-12.15 Y-23.48 Z1.48 F4200.0
G1 X-23.11 Y-23.7 Z1.48 F4200.0
G1 X-30.5 Y-14.49 Z1.48 F4200.0
G1 X-39.48 Y-13.89 Z1.48 F4200.0
G1 F1200.0
G1 E1825.565
G1 F4200.0
M101
G1 X-46.0 Y-13.89 Z1.48 F4800.0 E1825.91
G1 X-46.0 Y-14.96 Z1.48 F4800.0 E1825.967
G1 X-40.37 Y-14.96 Z1.48 F4800.0 E1826.264
G1 X-40.37 Y-18.79 Z1.48 F4800.0 E1826.466
G1 X-46.0 Y-18.79 Z1.48 F4800.0 E1826.764
G1 X-46.0 Y-24.1 Z1.48 F4800.0 E1827.045
G1 X-51.72 Y-24.1 Z1.48 F4800.0 E1827.346
G1 X-51.72 Y-9.9 Z1.48 F4800.0 E1828.097
G1 X-39.41 Y-9.9 Z1.48 F4800.0 E1828.747
G1 X-39.41 Y-13.89 Z1.48 F4800.0 E1828.958
G1 X-39.48 Y-13.89 Z1.48 F4800.0 E1828.961
G1 F1200.0
G1 E1827.961
G1 F4800.0
M103
(</loop>)
(<loop> inner )
G1 X-36.37 Y-15.58 Z1.48 F4200.0
G1 F1200.0
G1 E1828.961
G1 F4200.0
M101
G1 X-35.56 Y-14.19 Z1.48 F4800.0 E1829.047
G1 X-30.33 Y-14.19 Z1.48 F4800.0 E1829.323
G1 X-25.25 Y-22.91 Z1.48 F4800.0 E1829.856
G1 X-25.06 Y-23.39 Z1.48 F4800.0 E1829.883
G1 X-25.43 Y-24.04 Z1.48 F4800.0 E1829.923
G1 X-25.94 Y-24.1 Z1.48 F4800.0 E1829.95
G1 X-30.35 Y-24.1 Z1.48 F4800.0 E1830.183
G1 X-31.02 Y-22.66 Z1.48 F4800.0 E1830.267
G1 X-34.98 Y-22.66 Z1.48 F4800.0 E1830.476
G1 X-35.64 Y-24.1 Z1.48 F4800.0 E1830.56
G1 X-39.94 Y-24.1 Z1.48 F4800.0 E1830.787
G1 X-40.45 Y-24.04 Z1.48 F4800.0 E1830.814
G1 X-40.82 Y-23.39 Z1.48 F4800.0 E1830.854
G1 X-40.63 Y-22.91 Z1.48 F4800.0 E1830.881
G1 X-36.4 Y-15.64 Z1.48 F4800.0 E1831.325
G1 X-36.37 Y-15.58 Z1.48 F4800.0 E1831.329
G1 F1200.0
G1 E1830.329
G1 F4800.0
M103
(</loop>)
(<loop> outer )
G1 X-36.47 Y-5.6 Z1.48 F4200.0
G1 F1200.0
G1 E1831.329
G1 F4200.0
M101
G1 X-69.4 Y-5.6 Z1.48 F4800.0 E1833.068
G1 X-69.4 Y-28.4 Z1.48 F4800.0 E1834.273
G1 X57.4 Y-28.4 Z1.48 F4800.0 E1840.971
G1 X57.4 Y-5.6 Z1.48 F4800.0 E1842.176
G1 X-36.4 Y-5.6 Z1.48 F4800.0 E1847.131
G1 X-36.47 Y-5.6 Z1.48 F4800.0 E1847.134
G1 F1200.0
G1 E1847.134
G1 F4800.0
M103
(</loop>)
(<edge> outer )
;M108 R40.0
G1 X-36.47 Y-5.2 Z1.48 F4200.0
G1 F1200.0
G1 E1847.134
G1 F4200.0
M101
G1 X-69.8 Y-5.2 Z1.48 F2400.0 E1848.895
G1 X-69.8 Y-28.8 Z1.48 F2400.0 E1850.142
G1 X57.8 Y-28.8 Z1.48 F2400.0 E1856.882
G1 X57.8 Y-5.2 Z1.48 F2400.0 E1858.129
G1 X-36.4 Y-5.2 Z1.48 F2400.0 E1863.105
G1 X-36.47 Y-5.2 Z1.48 F2400.0 E1863.109
G1 F1200.0
G1 E1862.109
G1 F2400.0
M103
(</edge>)
(</boundaryPerimeter>)
(<nestedRing>)
(<boundaryPerimeter>)
(<boundaryPoint> X-51.115 Y-10.497 Z1.484 </boundaryPoint>)
(<boundaryPoint> X-40.009 Y-10.497 Z1.484 </boundaryPoint>)
(<boundaryPoint> X-40.009 Y-13.292 Z1.484 </boundaryPoint>)
(<boundaryPoint> X-46.603 Y-13.292 Z1.484 </boundaryPoint>)
(<boundaryPoint> X-46.603 Y-15.563 Z1.484 </boundaryPoint>)
(<boundaryPoint> X-40.971 Y-15.563 Z1.484 </boundaryPoint>)
(<boundaryPoint> X-40.971 Y-18.189 Z1.484 </boundaryPoint>)
(<boundaryPoint> X-46.603 Y-18.189 Z1.484 </boundaryPoint>)
(<boundaryPoint> X-46.603 Y-23.503 Z1.484 </boundaryPoint>)
(<boundaryPoint> X-51.115 Y-23.503 Z1.484 </boundaryPoint>)
(<edge> inner )
G1 X-39.81 Y-10.36 Z1.48 F4200.0
G1 F1200.0
G1 E1863.109
G1 F4200.0
M101
G1 X-39.81 Y-13.49 Z1.48 F2400.0 E1863.274
G1 X-46.4 Y-13.49 Z1.48 F2400.0 E1863.622
G1 X-46.4 Y-15.36 Z1.48 F2400.0 E1863.721
G1 X-40.77 Y-15.36 Z1.48 F2400.0 E1864.019
G1 X-40.77 Y-18.39 Z1.48 F2400.0 E1864.179
G1 X-46.4 Y-18.39 Z1.48 F2400.0 E1864.476
G1 X-46.4 Y-23.7 Z1.48 F2400.0 E1864.757
G1 X-51.32 Y-23.7 Z1.48 F2400.0 E1865.016
G1 X-51.32 Y-10.3 Z1.48 F2400.0 E1865.724
G1 X-39.81 Y-10.3 Z1.48 F2400.0 E1866.332
G1 X-39.81 Y-10.36 Z1.48 F2400.0 E1866.336
G1 F1200.0
G1 E1865.336
G1 F2400.0
M103
(</edge>)
(</boundaryPerimeter>)
(</nestedRing>)
(<nestedRing>)
(<boundaryPerimeter>)
(<boundaryPoint> X-30.64 Y-22.064 Z1.484 </boundaryPoint>)
(<boundaryPoint> X-35.368 Y-22.064 Z1.484 </boundaryPoint>)
(<boundaryPoint> X-36.025 Y-23.503 Z1.484 </boundaryPoint>)
(<boundaryPoint> X-39.904 Y-23.503 Z1.484 </boundaryPoint>)
(<boundaryPoint> X-40.081 Y-23.48 Z1.484 </boundaryPoint>)
(<boundaryPoint> X-40.158 Y-23.345 Z1.484 </boundaryPoint>)
(<boundaryPoint> X-40.09 Y-23.18 Z1.484 </boundaryPoint>)
(<boundaryPoint> X-35.212 Y-14.788 Z1.484 </boundaryPoint>)
(<boundaryPoint> X-30.67 Y-14.788 Z1.484 </boundaryPoint>)
(<boundaryPoint> X-25.792 Y-23.18 Z1.484 </boundaryPoint>)
(<boundaryPoint> X-25.724 Y-23.345 Z1.484 </boundaryPoint>)
(<boundaryPoint> X-25.801 Y-23.48 Z1.484 </boundaryPoint>)
(<boundaryPoint> X-25.978 Y-23.503 Z1.484 </boundaryPoint>)
(<boundaryPoint> X-29.966 Y-23.503 Z1.484 </boundaryPoint>)
(<edge> inner )
G1 X-35.26 Y-14.59 Z1.48 F4200.0
G1 F1200.0
G1 E1866.336
G1 F4200.0
M101
G1 X-30.56 Y-14.59 Z1.48 F2400.0 E1866.584
G1 X-25.61 Y-23.09 Z1.48 F2400.0 E1867.104
G1 X-25.5 Y-23.36 Z1.48 F2400.0 E1867.119
G1 X-25.68 Y-23.67 Z1.48 F2400.0 E1867.138
G1 X-25.97 Y-23.7 Z1.48 F2400.0 E1867.153
G1 X-30.09 Y-23.7 Z1.48 F2400.0 E1867.371
G1 X-30.77 Y-22.26 Z1.48 F2400.0 E1867.455
G1 X-35.24 Y-22.26 Z1.48 F2400.0 E1867.691
G1 X-35.9 Y-23.7 Z1.48 F2400.0 E1867.775
G1 X-39.92 Y-23.7 Z1.48 F2400.0 E1867.987
G1 X-40.21 Y-23.67 Z1.48 F2400.0 E1868.003
G1 X-40.38 Y-23.36 Z1.48 F2400.0 E1868.021
G1 X-40.27 Y-23.09 Z1.48 F2400.0 E1868.037
G1 X-35.33 Y-14.59 Z1.48 F2400.0 E1868.556
G1 X-35.26 Y-14.59 Z1.48 F2400.0 E1868.56
G1 F1200.0
G1 E1867.56
G1 F2400.0
M103
(</edge>)
(</boundaryPerimeter>)
(<nestedRing>)
(<boundaryPerimeter>)
(<boundaryPoint> X-32.838 Y-17.372 Z1.484 </boundaryPoint>)
(<boundaryPoint> X-33.145 Y-17.373 Z1.484 </boundaryPoint>)
(<boundaryPoint> X-34.311 Y-19.854 Z1.484 </boundaryPoint>)
(<boundaryPoint> X-34.104 Y-20.18 Z1.484 </boundaryPoint>)
(<boundaryPoint> X-31.864 Y-20.18 Z1.484 </boundaryPoint>)
(<boundaryPoint> X-31.658 Y-19.855 Z1.484 </boundaryPoint>)
(<loop> outer )
;M108 R80.0
G1 X-33.22 Y-18.94 Z1.48 F4200.0
G1 F1200.0
G1 E1868.56
G1 F4200.0
M101
G1 X-33.52 Y-19.58 Z1.48 F4800.0 E1868.597
G1 X-32.45 Y-19.58 Z1.48 F4800.0 E1868.653
G1 X-32.78 Y-18.88 Z1.48 F4800.0 E1868.694
G1 X-33.19 Y-18.88 Z1.48 F4800.0 E1868.715
G1 X-33.22 Y-18.94 Z1.48 F4800.0 E1868.719
G1 F1200.0
G1 E1868.719
G1 F4800.0
M103
(</loop>)
(<edge> outer )
;M108 R40.0
G1 X-33.58 Y-18.77 Z1.48 F4200.0
G1 F1200.0
G1 E1868.719
G1 F4200.0
M101
G1 X-34.08 Y-19.84 Z1.48 F2400.0 E1868.781
G1 X-33.99 Y-19.98 Z1.48 F2400.0 E1868.79
G1 X-31.97 Y-19.98 Z1.48 F2400.0 E1868.897
G1 X-31.89 Y-19.84 Z1.48 F2400.0 E1868.905
G1 X-32.96 Y-17.57 Z1.48 F2400.0 E1869.038
G1 X-33.02 Y-17.57 Z1.48 F2400.0 E1869.041
G1 X-33.55 Y-18.71 Z1.48 F2400.0 E1869.108
G1 X-33.58 Y-18.77 Z1.48 F2400.0 E1869.111
G1 F1200.0
G1 E1868.111
G1 F2400.0
M103
(</edge>)
(</boundaryPerimeter>)
(</nestedRing>)
(</nestedRing>)
(<nestedRing>)
(<boundaryPerimeter>)
(<boundaryPoint> X-22.911 Y-14.788 Z1.484 </boundaryPoint>)
(<boundaryPoint> X-15.116 Y-14.788 Z1.484 </boundaryPoint>)
(<boundaryPoint> X-13.393 Y-14.944 Z1.484 </boundaryPoint>)
(<boundaryPoint> X-12.124 Y-15.412 Z1.484 </boundaryPoint>)
(<boundaryPoint> X-11.341 Y-16.111 Z1.484 </boundaryPoint>)
(<boundaryPoint> X-11.08 Y-16.958 Z1.484 </boundaryPoint>)
(<boundaryPoint> X-11.266 Y-17.676 Z1.484 </boundaryPoint>)
(<boundaryPoint> X-11.825 Y-18.284 Z1.484 </boundaryPoint>)
(<boundaryPoint> X-12.682 Y-18.627 Z1.484 </boundaryPoint>)
(<boundaryPoint> X-12.647 Y-19.02 Z1.484 </boundaryPoint>)
(<boundaryPoint> X-12.017 Y-19.173 Z1.484 </boundaryPoint>)
(<boundaryPoint> X-11.14 Y-19.642 Z1.484 </boundaryPoint>)
(<boundaryPoint> X-10.626 Y-20.262 Z1.484 </boundaryPoint>)
(<boundaryPoint> X-10.455 Y-21.024 Z1.484 </boundaryPoint>)
(<boundaryPoint> X-10.577 Y-21.668 Z1.484 </boundaryPoint>)
(<boundaryPoint> X-10.942 Y-22.243 Z1.484 </boundaryPoint>)
(<boundaryPoint> X-11.519 Y-22.727 Z1.484 </boundaryPoint>)
(<boundaryPoint> X-12.275 Y-23.099 Z1.484 </boundaryPoint>)
(<boundaryPoint> X-13.856 Y-23.384 Z1.484 </boundaryPoint>)
(<boundaryPoint> X-15.723 Y-23.503 Z1.484 </boundaryPoint>)
(<boundaryPoint> X-22.911 Y-23.503 Z1.484 </boundaryPoint>)
(<edge> inner )
G1 X-23.11 Y-18.65 Z1.48 F4200.0
G1 F1200.0
G1 E1869.111
G1 F4200.0
M101
G1 X-23.11 Y-14.59 Z1.48 F2400.0 E1869.325
G1 X-15.11 Y-14.59 Z1.48 F2400.0 E1869.748
G1 X-13.35 Y-14.75 Z1.48 F2400.0 E1869.841
G1 X-12.02 Y-15.24 Z1.48 F2400.0 E1869.916
G1 X-11.17 Y-16.0 Z1.48 F2400.0 E1869.977
G1 X-10.87 Y-16.95 Z1.48 F2400.0 E1870.029
G1 X-11.09 Y-17.77 Z1.48 F2400.0 E1870.074
G1 X-11.71 Y-18.45 Z1.48 F2400.0 E1870.123
G1 X-12.47 Y-18.76 Z1.48 F2400.0 E1870.166
G1 X-12.46 Y-18.86 Z1.48 F2400.0 E1870.172
G1 X-11.95 Y-18.99 Z1.48 F2400.0 E1870.2
G1 X-11.01 Y-19.48 Z1.48 F2400.0 E1870.256
G1 X-10.44 Y-20.17 Z1.48 F2400.0 E1870.303
G1 X-10.25 Y-21.02 Z1.48 F2400.0 E1870.349
G1 X-10.39 Y-21.74 Z1.48 F2400.0 E1870.388
G1 X-10.79 Y-22.38 Z1.48 F2400.0 E1870.427
G1 X-11.41 Y-22.9 Z1.48 F2400.0 E1870.47
G1 X-12.21 Y-23.29 Z1.48 F2400.0 E1870.517
G1 X-13.83 Y-23.58 Z1.48 F2400.0 E1870.604
G1 X-15.72 Y-23.7 Z1.48 F2400.0 E1870.704
G1 X-23.11 Y-23.7 Z1.48 F2400.0 E1871.094
G1 X-23.11 Y-18.71 Z1.48 F2400.0 E1871.358
G1 X-23.11 Y-18.65 Z1.48 F2400.0 E1871.362
G1 F1200.0
G1 E1870.362
G1 F2400.0
M103
(</edge>)
(</boundaryPerimeter>)
(<nestedRing>)
(<boundaryPerimeter>)
(<boundaryPoint> X-15.257 Y-17.023 Z1.484 </boundaryPoint>)
(<boundaryPoint> X-15.543 Y-16.768 Z1.484 </boundaryPoint>)
(<boundaryPoint> X-15.769 Y-16.674 Z1.484 </boundaryPoint>)
(<boundaryPoint> X-16.07 Y-16.606 Z1.484 </boundaryPoint>)
(<boundaryPoint> X-18.71 Y-16.55 Z1.484 </boundaryPoint>)
(<boundaryPoint> X-18.71 Y-18.21 Z1.484 </boundaryPoint>)
(<boundaryPoint> X-16.077 Y-18.153 Z1.484 </boundaryPoint>)
(<boundaryPoint> X-15.771 Y-18.084 Z1.484 </boundaryPoint>)
(<boundaryPoint> X-15.543 Y-17.989 Z1.484 </boundaryPoint>)
(<boundaryPoint> X-15.376 Y-17.869 Z1.484 </boundaryPoint>)
(<boundaryPoint> X-15.257 Y-17.724 Z1.484 </boundaryPoint>)
(<boundaryPoint> X-15.162 Y-17.362 Z1.484 </boundaryPoint>)
(<loop> outer )
;M108 R80.0
G1 X-18.04 Y-17.6 Z1.48 F4200.0
G1 F1200.0
G1 E1871.362
G1 F4200.0
M101
G1 X-16.5 Y-17.56 Z1.48 F4800.0 E1871.443
G1 X-16.5 Y-17.2 Z1.48 F4800.0 E1871.462
G1 X-18.11 Y-17.16 Z1.48 F4800.0 E1871.548
G1 X-18.11 Y-17.6 Z1.48 F4800.0 E1871.571
G1 X-18.04 Y-17.6 Z1.48 F4800.0 E1871.574
G1 F1200.0
G1 E1871.574
G1 F4800.0
M103
(</loop>)
(<edge> outer )
;M108 R40.0
G1 X-18.51 Y-17.66 Z1.48 F4200.0
G1 F1200.0
G1 E1871.574
G1 F4200.0
M101
G1 X-18.51 Y-18.01 Z1.48 F2400.0 E1871.592
G1 X-16.1 Y-17.95 Z1.48 F2400.0 E1871.719
G1 X-15.83 Y-17.89 Z1.48 F2400.0 E1871.734
G1 X-15.64 Y-17.81 Z1.48 F2400.0 E1871.745
G1 X-15.51 Y-17.72 Z1.48 F2400.0 E1871.753
G1 X-15.44 Y-17.63 Z1.48 F2400.0 E1871.759
G1 X-15.37 Y-17.36 Z1.48 F2400.0 E1871.774
G1 X-15.43 Y-17.13 Z1.48 F2400.0 E1871.787
G1 X-15.65 Y-16.94 Z1.48 F2400.0 E1871.802
G1 X-15.83 Y-16.86 Z1.48 F2400.0 E1871.812
G1 X-16.1 Y-16.81 Z1.48 F2400.0 E1871.827
G1 X-18.51 Y-16.75 Z1.48 F2400.0 E1871.954
G1 X-18.51 Y-17.6 Z1.48 F2400.0 E1871.999
G1 X-18.51 Y-17.66 Z1.48 F2400.0 E1872.002
G1 F1200.0
G1 E1871.002
G1 F2400.0
M103
(</edge>)
(</boundaryPerimeter>)
(</nestedRing>)
(<nestedRing>)
(<boundaryPerimeter>)
(<boundaryPoint> X-18.71 Y-21.634 Z1.484 </boundaryPoint>)
(<boundaryPoint> X-15.674 Y-21.57 Z1.484 </boundaryPoint>)
(<boundaryPoint> X-15.33 Y-21.492 Z1.484 </boundaryPoint>)
(<boundaryPoint> X-15.07 Y-21.384 Z1.484 </boundaryPoint>)
(<boundaryPoint> X-14.739 Y-21.095 Z1.484 </boundaryPoint>)
(<boundaryPoint> X-14.629 Y-20.721 Z1.484 </boundaryPoint>)
(<boundaryPoint> X-14.738 Y-20.372 Z1.484 </boundaryPoint>)
(<boundaryPoint> X-15.065 Y-20.1 Z1.484 </boundaryPoint>)
(<boundaryPoint> X-15.325 Y-19.997 Z1.484 </boundaryPoint>)
(<boundaryPoint> X-15.67 Y-19.923 Z1.484 </boundaryPoint>)
(<boundaryPoint> X-18.71 Y-19.861 Z1.484 </boundaryPoint>)
(<loop> outer )
;M108 R80.0
G1 X-18.27 Y-16.6 Z1.48 F4200.0
G1 X-18.32 Y-21.47 Z1.48 F4200.0
G1 X-18.11 Y-20.54 Z1.48 F4200.0
G1 F1200.0
G1 E1872.002
G1 F4200.0
M101
G1 X-18.11 Y-21.02 Z1.48 F4800.0 E1872.028
G1 X-15.79 Y-20.97 Z1.48 F4800.0 E1872.15
G1 X-15.79 Y-20.52 Z1.48 F4800.0 E1872.174
G1 X-18.11 Y-20.47 Z1.48 F4800.0 E1872.297
G1 X-18.11 Y-20.54 Z1.48 F4800.0 E1872.301
G1 F1200.0
G1 E1872.301
G1 F4800.0
M103
(</loop>)
(<edge> outer )
;M108 R40.0
G1 X-18.51 Y-20.54 Z1.48 F4200.0
G1 F1200.0
G1 E1872.301
G1 F4200.0
M101
G1 X-18.51 Y-21.43 Z1.48 F2400.0 E1872.348
G1 X-15.7 Y-21.37 Z1.48 F2400.0 E1872.496
G1 X-15.39 Y-21.3 Z1.48 F2400.0 E1872.513
G1 X-15.18 Y-21.21 Z1.48 F2400.0 E1872.525
G1 X-14.91 Y-20.98 Z1.48 F2400.0 E1872.543
G1 X-14.84 Y-20.72 Z1.48 F2400.0 E1872.558
G1 X-14.91 Y-20.49 Z1.48 F2400.0 E1872.571
G1 X-15.17 Y-20.27 Z1.48 F2400.0 E1872.588
G1 X-15.38 Y-20.19 Z1.48 F2400.0 E1872.601
G1 X-15.69 Y-20.12 Z1.48 F2400.0 E1872.617
G1 X-18.51 Y-20.07 Z1.48 F2400.0 E1872.766
G1 X-18.51 Y-20.47 Z1.48 F2400.0 E1872.788
G1 X-18.51 Y-20.54 Z1.48 F2400.0 E1872.791
G1 F1200.0
G1 E1871.791
G1 F2400.0
M103
(</edge>)
(</boundaryPerimeter>)
(</nestedRing>)
(</nestedRing>)
(<nestedRing>)
(<boundaryPerimeter>)
(<boundaryPoint> X-6.863 Y-10.497 Z1.484 </boundaryPoint>)
(<boundaryPoint> X-2.372 Y-10.497 Z1.484 </boundaryPoint>)
(<boundaryPoint> X-2.372 Y-20.3 Z1.484 </boundaryPoint>)
(<boundaryPoint> X4.639 Y-20.3 Z1.484 </boundaryPoint>)
(<boundaryPoint> X4.639 Y-23.503 Z1.484 </boundaryPoint>)
(<boundaryPoint> X-6.863 Y-23.503 Z1.484 </boundaryPoint>)
(<boundaryPoint> X-6.863 Y-23.343 Z1.484 </boundaryPoint>)
(<edge> inner )
G1 X-7.06 Y-20.41 Z1.48 F4200.0
G1 F1200.0
G1 E1872.791
G1 F4200.0
M101
G1 X-7.06 Y-10.3 Z1.48 F2400.0 E1873.325
G1 X-2.17 Y-10.3 Z1.48 F2400.0 E1873.584
G1 X-2.17 Y-20.1 Z1.48 F2400.0 E1874.101
G1 X4.84 Y-20.1 Z1.48 F2400.0 E1874.472
G1 X4.84 Y-23.7 Z1.48 F2400.0 E1874.662
G1 X-7.06 Y-23.7 Z1.48 F2400.0 E1875.291
G1 X-7.06 Y-20.47 Z1.48 F2400.0 E1875.462
G1 X-7.06 Y-20.41 Z1.48 F2400.0 E1875.465
G1 F1200.0
G1 E1874.465
G1 F2400.0
M103
(</edge>)
(</boundaryPerimeter>)
(</nestedRing>)
(<nestedRing>)
(<boundaryPerimeter>)
(<boundaryPoint> X18.258 Y-23.503 Z1.484 </boundaryPoint>)
(<boundaryPoint> X17.584 Y-22.064 Z1.484 </boundaryPoint>)
(<boundaryPoint> X12.856 Y-22.064 Z1.484 </boundaryPoint>)
(<boundaryPoint> X12.199 Y-23.503 Z1.484 </boundaryPoint>)
(<boundaryPoint> X8.32 Y-23.503 Z1.484 </boundaryPoint>)
(<boundaryPoint> X8.143 Y-23.48 Z1.484 </boundaryPoint>)
(<boundaryPoint> X8.066 Y-23.345 Z1.484 </boundaryPoint>)
(<boundaryPoint> X8.134 Y-23.18 Z1.484 </boundaryPoint>)
(<boundaryPoint> X13.012 Y-14.788 Z1.484 </boundaryPoint>)
(<boundaryPoint> X17.555 Y-14.788 Z1.484 </boundaryPoint>)
(<boundaryPoint> X22.432 Y-23.18 Z1.484 </boundaryPoint>)
(<boundaryPoint> X22.5 Y-23.345 Z1.484 </boundaryPoint>)
(<boundaryPoint> X22.423 Y-23.48 Z1.484 </boundaryPoint>)
(<boundaryPoint> X22.246 Y-23.503 Z1.484 </boundaryPoint>)
(<edge> inner )
G1 X-7.06 Y-23.7 Z1.48 F4200.0
G1 X4.84 Y-23.7 Z1.48 F4200.0
G1 X7.87 Y-23.3 Z1.48 F4200.0
G1 F1200.0
G1 E1875.465
G1 F4200.0
M101
G1 X7.96 Y-23.09 Z1.48 F2400.0 E1875.477
G1 X12.9 Y-14.59 Z1.48 F2400.0 E1875.996
G1 X17.67 Y-14.59 Z1.48 F2400.0 E1876.249
G1 X22.61 Y-23.09 Z1.48 F2400.0 E1876.768
G1 X22.72 Y-23.36 Z1.48 F2400.0 E1876.783
G1 X22.55 Y-23.67 Z1.48 F2400.0 E1876.802
G1 X22.26 Y-23.7 Z1.48 F2400.0 E1876.817
G1 X18.13 Y-23.7 Z1.48 F2400.0 E1877.035
G1 X17.46 Y-22.26 Z1.48 F2400.0 E1877.119
G1 X12.99 Y-22.26 Z1.48 F2400.0 E1877.356
G1 X12.33 Y-23.7 Z1.48 F2400.0 E1877.439
G1 X8.31 Y-23.7 Z1.48 F2400.0 E1877.652
G1 X8.02 Y-23.67 Z1.48 F2400.0 E1877.667
G1 X7.84 Y-23.36 Z1.48 F2400.0 E1877.686
G1 X7.87 Y-23.3 Z1.48 F2400.0 E1877.689
G1 F1200.0
G1 E1876.689
G1 F2400.0
M103
(</edge>)
(</boundaryPerimeter>)
(<nestedRing>)
(<boundaryPerimeter>)
(<boundaryPoint> X13.914 Y-19.854 Z1.484 </boundaryPoint>)
(<boundaryPoint> X14.121 Y-20.18 Z1.484 </boundaryPoint>)
(<boundaryPoint> X16.36 Y-20.18 Z1.484 </boundaryPoint>)
(<boundaryPoint> X16.566 Y-19.855 Z1.484 </boundaryPoint>)
(<boundaryPoint> X15.387 Y-17.372 Z1.484 </boundaryPoint>)
(<boundaryPoint> X15.08 Y-17.373 Z1.484 </boundaryPoint>)
(<loop> outer )
;M108 R80.0
G1 X14.77 Y-19.58 Z1.48 F4200.0
G1 F1200.0
G1 E1877.689
G1 F4200.0
M101
G1 X15.77 Y-19.58 Z1.48 F4800.0 E1877.742
G1 X15.44 Y-18.88 Z1.48 F4800.0 E1877.783
G1 X15.03 Y-18.88 Z1.48 F4800.0 E1877.804
G1 X14.71 Y-19.58 Z1.48 F4800.0 E1877.845
G1 X14.77 Y-19.58 Z1.48 F4800.0 E1877.848
G1 F1200.0
G1 E1877.848
G1 F4800.0
M103
(</loop>)
(<edge> outer )
;M108 R40.0
G1 X14.32 Y-19.47 Z1.48 F4200.0
G1 F1200.0
G1 E1877.848
G1 F4200.0
M101
G1 X14.14 Y-19.84 Z1.48 F2400.0 E1877.87
G1 X14.23 Y-19.98 Z1.48 F2400.0 E1877.879
G1 X16.25 Y-19.98 Z1.48 F2400.0 E1877.985
G1 X16.34 Y-19.84 Z1.48 F2400.0 E1877.994
G1 X15.26 Y-17.57 Z1.48 F2400.0 E1878.127
G1 X15.21 Y-17.57 Z1.48 F2400.0 E1878.129
G1 X14.34 Y-19.41 Z1.48 F2400.0 E1878.237
G1 X14.32 Y-19.47 Z1.48 F2400.0 E1878.24
G1 F1200.0
G1 E1877.24
G1 F2400.0
M103
(</edge>)
(</boundaryPerimeter>)
(</nestedRing>)
(</nestedRing>)
(<nestedRing>)
(<boundaryPerimeter>)
(<boundaryPoint> X38.303 Y-17.676 Z1.484 </boundaryPoint>)
(<boundaryPoint> X37.745 Y-18.284 Z1.484 </boundaryPoint>)
(<boundaryPoint> X36.888 Y-18.627 Z1.484 </boundaryPoint>)
(<boundaryPoint> X36.923 Y-19.02 Z1.484 </boundaryPoint>)
(<boundaryPoint> X37.553 Y-19.173 Z1.484 </boundaryPoint>)
(<boundaryPoint> X38.43 Y-19.642 Z1.484 </boundaryPoint>)
(<boundaryPoint> X38.943 Y-20.262 Z1.484 </boundaryPoint>)
(<boundaryPoint> X39.114 Y-21.024 Z1.484 </boundaryPoint>)
(<boundaryPoint> X38.993 Y-21.668 Z1.484 </boundaryPoint>)
(<boundaryPoint> X38.627 Y-22.243 Z1.484 </boundaryPoint>)
(<boundaryPoint> X38.051 Y-22.727 Z1.484 </boundaryPoint>)
(<boundaryPoint> X37.294 Y-23.099 Z1.484 </boundaryPoint>)
(<boundaryPoint> X35.713 Y-23.384 Z1.484 </boundaryPoint>)
(<boundaryPoint> X33.847 Y-23.503 Z1.484 </boundaryPoint>)
(<boundaryPoint> X26.658 Y-23.503 Z1.484 </boundaryPoint>)
(<boundaryPoint> X26.658 Y-14.788 Z1.484 </boundaryPoint>)
(<boundaryPoint> X34.454 Y-14.788 Z1.484 </boundaryPoint>)
(<boundaryPoint> X36.176 Y-14.944 Z1.484 </boundaryPoint>)
(<boundaryPoint> X37.446 Y-15.412 Z1.484 </boundaryPoint>)
(<boundaryPoint> X38.228 Y-16.111 Z1.484 </boundaryPoint>)
(<boundaryPoint> X38.489 Y-16.958 Z1.484 </boundaryPoint>)
(<edge> inner )
G1 X26.46 Y-19.34 Z1.48 F4200.0
G1 F1200.0
G1 E1878.24
G1 F4200.0
M101
G1 X26.46 Y-14.59 Z1.48 F2400.0 E1878.491
G1 X34.46 Y-14.59 Z1.48 F2400.0 E1878.914
G1 X36.22 Y-14.75 Z1.48 F2400.0 E1879.007
G1 X37.55 Y-15.24 Z1.48 F2400.0 E1879.082
G1 X38.4 Y-16.0 Z1.48 F2400.0 E1879.143
G1 X38.7 Y-16.95 Z1.48 F2400.0 E1879.195
G1 X38.48 Y-17.77 Z1.48 F2400.0 E1879.24
G1 X37.86 Y-18.45 Z1.48 F2400.0 E1879.289
G1 X37.1 Y-18.76 Z1.48 F2400.0 E1879.332
G1 X37.11 Y-18.86 Z1.48 F2400.0 E1879.338
G1 X37.63 Y-18.99 Z1.48 F2400.0 E1879.366
G1 X38.56 Y-19.48 Z1.48 F2400.0 E1879.422
G1 X39.13 Y-20.17 Z1.48 F2400.0 E1879.469
G1 X39.32 Y-21.02 Z1.48 F2400.0 E1879.515
G1 X39.18 Y-21.74 Z1.48 F2400.0 E1879.554
G1 X38.78 Y-22.38 Z1.48 F2400.0 E1879.593
G1 X38.16 Y-22.9 Z1.48 F2400.0 E1879.636
G1 X37.36 Y-23.29 Z1.48 F2400.0 E1879.683
G1 X35.74 Y-23.58 Z1.48 F2400.0 E1879.77
G1 X33.85 Y-23.7 Z1.48 F2400.0 E1879.87
G1 X26.46 Y-23.7 Z1.48 F2400.0 E1880.26
G1 X26.46 Y-19.41 Z1.48 F2400.0 E1880.487
G1 X26.46 Y-19.34 Z1.48 F2400.0 E1880.491
G1 F1200.0
G1 E1879.491
G1 F2400.0
M103
(</edge>)
(</boundaryPerimeter>)
(<nestedRing>)
(<boundaryPerimeter>)
(<boundaryPoint> X34.245 Y-19.997 Z1.484 </boundaryPoint>)
(<boundaryPoint> X33.899 Y-19.923 Z1.484 </boundaryPoint>)
(<boundaryPoint> X30.859 Y-19.861 Z1.484 </boundaryPoint>)
(<boundaryPoint> X30.859 Y-21.634 Z1.484 </boundaryPoint>)
(<boundaryPoint> X33.896 Y-21.57 Z1.484 </boundaryPoint>)
(<boundaryPoint> X34.239 Y-21.492 Z1.484 </boundaryPoint>)
(<boundaryPoint> X34.5 Y-21.384 Z1.484 </boundaryPoint>)
(<boundaryPoint> X34.831 Y-21.095 Z1.484 </boundaryPoint>)
(<boundaryPoint> X34.941 Y-20.721 Z1.484 </boundaryPoint>)
(<boundaryPoint> X34.832 Y-20.372 Z1.484 </boundaryPoint>)
(<boundaryPoint> X34.504 Y-20.1 Z1.484 </boundaryPoint>)
(<loop> outer )
;M108 R80.0
G1 X31.46 Y-20.54 Z1.48 F4200.0
G1 F1200.0
G1 E1880.491
G1 F4200.0
M101
G1 X31.46 Y-21.02 Z1.48 F4800.0 E1880.516
G1 X33.78 Y-20.97 Z1.48 F4800.0 E1880.639
G1 X33.78 Y-20.52 Z1.48 F4800.0 E1880.663
G1 X31.46 Y-20.47 Z1.48 F4800.0 E1880.786
G1 X31.46 Y-20.54 Z1.48 F4800.0 E1880.789
G1 F1200.0
G1 E1880.789
G1 F4800.0
M103
(</loop>)
(<edge> outer )
;M108 R40.0
G1 X31.06 Y-20.54 Z1.48 F4200.0
G1 F1200.0
G1 E1880.789
G1 F4200.0
M101
G1 X31.06 Y-21.43 Z1.48 F2400.0 E1880.836
G1 X33.87 Y-21.37 Z1.48 F2400.0 E1880.985
G1 X34.18 Y-21.3 Z1.48 F2400.0 E1881.001
G1 X34.39 Y-21.21 Z1.48 F2400.0 E1881.014
G1 X34.66 Y-20.98 Z1.48 F2400.0 E1881.032
G1 X34.73 Y-20.72 Z1.48 F2400.0 E1881.046
G1 X34.66 Y-20.49 Z1.48 F2400.0 E1881.059
G1 X34.4 Y-20.27 Z1.48 F2400.0 E1881.077
G1 X34.19 Y-20.19 Z1.48 F2400.0 E1881.089
G1 X33.88 Y-20.12 Z1.48 F2400.0 E1881.106
G1 X31.06 Y-20.07 Z1.48 F2400.0 E1881.255
G1 X31.06 Y-20.47 Z1.48 F2400.0 E1881.276
G1 X31.06 Y-20.54 Z1.48 F2400.0 E1881.28
G1 F1200.0
G1 E1880.28
G1 F2400.0
M103
(</edge>)
(</boundaryPerimeter>)
(</nestedRing>)
(<nestedRing>)
(<boundaryPerimeter>)
(<boundaryPoint> X34.026 Y-17.989 Z1.484 </boundaryPoint>)
(<boundaryPoint> X34.193 Y-17.869 Z1.484 </boundaryPoint>)
(<boundaryPoint> X34.313 Y-17.724 Z1.484 </boundaryPoint>)
(<boundaryPoint> X34.408 Y-17.362 Z1.484 </boundaryPoint>)
(<boundaryPoint> X34.313 Y-17.023 Z1.484 </boundaryPoint>)
(<boundaryPoint> X34.026 Y-16.768 Z1.484 </boundaryPoint>)
(<boundaryPoint> X33.8 Y-16.674 Z1.484 </boundaryPoint>)
(<boundaryPoint> X33.5 Y-16.606 Z1.484 </boundaryPoint>)
(<boundaryPoint> X30.859 Y-16.55 Z1.484 </boundaryPoint>)
(<boundaryPoint> X30.859 Y-18.21 Z1.484 </boundaryPoint>)
(<boundaryPoint> X33.493 Y-18.153 Z1.484 </boundaryPoint>)
(<boundaryPoint> X33.799 Y-18.084 Z1.484 </boundaryPoint>)
(<loop> outer )
;M108 R80.0
G1 X31.36 Y-21.47 Z1.48 F4200.0
G1 X31.26 Y-16.6 Z1.48 F4200.0
G1 X31.53 Y-17.6 Z1.48 F4200.0
G1 F1200.0
G1 E1881.28
G1 F4200.0
M101
G1 X33.07 Y-17.56 Z1.48 F4800.0 E1881.362
G1 X33.07 Y-17.2 Z1.48 F4800.0 E1881.381
G1 X31.46 Y-17.16 Z1.48 F4800.0 E1881.466
G1 X31.46 Y-17.6 Z1.48 F4800.0 E1881.489
G1 X31.53 Y-17.6 Z1.48 F4800.0 E1881.493
G1 F1200.0
G1 E1881.493
G1 F4800.0
M103
(</loop>)
(<edge> outer )
;M108 R40.0
G1 X31.06 Y-17.66 Z1.48 F4200.0
G1 F1200.0
G1 E1881.493
G1 F4200.0
M101
G1 X31.06 Y-18.01 Z1.48 F2400.0 E1881.511
G1 X33.47 Y-17.95 Z1.48 F2400.0 E1881.638
G1 X33.74 Y-17.89 Z1.48 F2400.0 E1881.653
G1 X33.93 Y-17.81 Z1.48 F2400.0 E1881.663
G1 X34.06 Y-17.72 Z1.48 F2400.0 E1881.672
G1 X34.13 Y-17.63 Z1.48 F2400.0 E1881.678
G1 X34.2 Y-17.36 Z1.48 F2400.0 E1881.693
G1 X34.14 Y-17.13 Z1.48 F2400.0 E1881.705
G1 X33.92 Y-16.94 Z1.48 F2400.0 E1881.721
G1 X33.74 Y-16.86 Z1.48 F2400.0 E1881.731
G1 X33.48 Y-16.81 Z1.48 F2400.0 E1881.745
G1 X31.06 Y-16.75 Z1.48 F2400.0 E1881.873
G1 X31.06 Y-17.6 Z1.48 F2400.0 E1881.917
G1 X31.06 Y-17.66 Z1.48 F2400.0 E1881.921
G1 F1200.0
G1 E1880.921
G1 F2400.0
M103
(</edge>)
(</boundaryPerimeter>)
(</nestedRing>)
(</nestedRing>)
(<infill>)
(<infillBoundary>)
(<infillPoint> X-69.401 Y-5.599 Z1.484 </infillPoint>)
(<infillPoint> X-69.401 Y-28.401 Z1.484 </infillPoint>)
(<infillPoint> X57.4 Y-28.401 Z1.484 </infillPoint>)
(<infillPoint> X57.4 Y-5.599 Z1.484 </infillPoint>)
(</infillBoundary>)
(<infillBoundary>)
(<infillPoint> X38.846 Y-17.971 Z1.484 </infillPoint>)
(<infillPoint> X38.309 Y-18.557 Z1.484 </infillPoint>)
(<infillPoint> X38.428 Y-18.961 Z1.484 </infillPoint>)
(<infillPoint> X38.817 Y-19.169 Z1.484 </infillPoint>)
(<infillPoint> X39.497 Y-19.99 Z1.484 </infillPoint>)
(<infillPoint> X39.727 Y-21.013 Z1.484 </infillPoint>)
(<infillPoint> X39.561 Y-21.893 Z1.484 </infillPoint>)
(<infillPoint> X39.084 Y-22.643 Z1.484 </infillPoint>)
(<infillPoint> X38.381 Y-23.233 Z1.484 </infillPoint>)
(<infillPoint> X37.483 Y-23.675 Z1.484 </infillPoint>)
(<infillPoint> X35.786 Y-23.981 Z1.484 </infillPoint>)
(<infillPoint> X33.866 Y-24.103 Z1.484 </infillPoint>)
(<infillPoint> X26.058 Y-24.103 Z1.484 </infillPoint>)
(<infillPoint> X26.058 Y-14.188 Z1.484 </infillPoint>)
(<infillPoint> X34.481 Y-14.188 Z1.484 </infillPoint>)
(<infillPoint> X36.309 Y-14.354 Z1.484 </infillPoint>)
(<infillPoint> X37.761 Y-14.889 Z1.484 </infillPoint>)
(<infillPoint> X38.752 Y-15.775 Z1.484 </infillPoint>)
(<infillPoint> X39.112 Y-16.944 Z1.484 </infillPoint>)
(</infillBoundary>)
(<infillBoundary>)
(<infillPoint> X-23.511 Y-14.188 Z1.484 </infillPoint>)
(<infillPoint> X-15.089 Y-14.188 Z1.484 </infillPoint>)
(<infillPoint> X-13.26 Y-14.354 Z1.484 </infillPoint>)
(<infillPoint> X-11.809 Y-14.889 Z1.484 </infillPoint>)
(<infillPoint> X-10.817 Y-15.775 Z1.484 </infillPoint>)
(<infillPoint> X-10.457 Y-16.944 Z1.484 </infillPoint>)
(<infillPoint> X-10.723 Y-17.972 Z1.484 </infillPoint>)
(<infillPoint> X-11.261 Y-18.557 Z1.484 </infillPoint>)
(<infillPoint> X-11.142 Y-18.961 Z1.484 </infillPoint>)
(<infillPoint> X-10.753 Y-19.168 Z1.484 </infillPoint>)
(<infillPoint> X-10.072 Y-19.99 Z1.484 </infillPoint>)
(<infillPoint> X-9.842 Y-21.014 Z1.484 </infillPoint>)
(<infillPoint> X-10.009 Y-21.893 Z1.484 </infillPoint>)
(<infillPoint> X-10.485 Y-22.643 Z1.484 </infillPoint>)
(<infillPoint> X-11.189 Y-23.233 Z1.484 </infillPoint>)
(<infillPoint> X-12.086 Y-23.675 Z1.484 </infillPoint>)
(<infillPoint> X-13.783 Y-23.981 Z1.484 </infillPoint>)
(<infillPoint> X-23.511 Y-24.103 Z1.484 </infillPoint>)
(</infillBoundary>)
(<infillBoundary>)
(<infillPoint> X-51.715 Y-9.897 Z1.484 </infillPoint>)
(<infillPoint> X-39.409 Y-9.897 Z1.484 </infillPoint>)
(<infillPoint> X-39.409 Y-13.892 Z1.484 </infillPoint>)
(<infillPoint> X-46.003 Y-13.892 Z1.484 </infillPoint>)
(<infillPoint> X-46.003 Y-14.963 Z1.484 </infillPoint>)
(<infillPoint> X-40.371 Y-14.963 Z1.484 </infillPoint>)
(<infillPoint> X-40.371 Y-18.789 Z1.484 </infillPoint>)
(<infillPoint> X-46.003 Y-18.789 Z1.484 </infillPoint>)
(<infillPoint> X-46.003 Y-24.103 Z1.484 </infillPoint>)
(<infillPoint> X-51.715 Y-24.103 Z1.484 </infillPoint>)
(</infillBoundary>)
(<infillBoundary>)
(<infillPoint> X-7.463 Y-9.897 Z1.484 </infillPoint>)
(<infillPoint> X-1.772 Y-9.897 Z1.484 </infillPoint>)
(<infillPoint> X-1.772 Y-19.7 Z1.484 </infillPoint>)
(<infillPoint> X5.239 Y-19.7 Z1.484 </infillPoint>)
(<infillPoint> X5.239 Y-24.103 Z1.484 </infillPoint>)
(<infillPoint> X-7.463 Y-24.103 Z1.484 </infillPoint>)
(</infillBoundary>)
(<infillBoundary>)
(<infillPoint> X17.876 Y-24.103 Z1.484 </infillPoint>)
(<infillPoint> X17.202 Y-22.664 Z1.484 </infillPoint>)
(<infillPoint> X13.242 Y-22.664 Z1.484 </infillPoint>)
(<infillPoint> X12.585 Y-24.103 Z1.484 </infillPoint>)
(<infillPoint> X8.281 Y-24.103 Z1.484 </infillPoint>)
(<infillPoint> X7.77 Y-24.037 Z1.484 </infillPoint>)
(<infillPoint> X7.4 Y-23.388 Z1.484 </infillPoint>)
(<infillPoint> X7.595 Y-22.914 Z1.484 </infillPoint>)
(<infillPoint> X12.667 Y-14.188 Z1.484 </infillPoint>)
(<infillPoint> X17.9 Y-14.188 Z1.484 </infillPoint>)
(<infillPoint> X22.971 Y-22.914 Z1.484 </infillPoint>)
(<infillPoint> X23.166 Y-23.388 Z1.484 </infillPoint>)
(<infillPoint> X22.796 Y-24.037 Z1.484 </infillPoint>)
(<infillPoint> X22.285 Y-24.103 Z1.484 </infillPoint>)
(</infillBoundary>)
(<infillBoundary>)
(<infillPoint> X-31.022 Y-22.664 Z1.484 </infillPoint>)
(<infillPoint> X-34.982 Y-22.664 Z1.484 </infillPoint>)
(<infillPoint> X-35.639 Y-24.103 Z1.484 </infillPoint>)
(<infillPoint> X-39.943 Y-24.103 Z1.484 </infillPoint>)
(<infillPoint> X-40.454 Y-24.037 Z1.484 </infillPoint>)
(<infillPoint> X-40.824 Y-23.388 Z1.484 </infillPoint>)
(<infillPoint> X-40.629 Y-22.914 Z1.484 </infillPoint>)
(<infillPoint> X-35.557 Y-14.188 Z1.484 </infillPoint>)
(<infillPoint> X-30.325 Y-14.188 Z1.484 </infillPoint>)
(<infillPoint> X-25.253 Y-22.914 Z1.484 </infillPoint>)
(<infillPoint> X-25.058 Y-23.388 Z1.484 </infillPoint>)
(<infillPoint> X-25.428 Y-24.037 Z1.484 </infillPoint>)
(<infillPoint> X-25.939 Y-24.103 Z1.484 </infillPoint>)
(<infillPoint> X-30.348 Y-24.103 Z1.484 </infillPoint>)
(</infillBoundary>)
(<infillBoundary>)
(<infillPoint> X33.073 Y-17.197 Z1.484 </infillPoint>)
(<infillPoint> X31.459 Y-17.163 Z1.484 </infillPoint>)
(<infillPoint> X31.459 Y-17.597 Z1.484 </infillPoint>)
(<infillPoint> X33.071 Y-17.562 Z1.484 </infillPoint>)
(</infillBoundary>)
(<infillBoundary>)
(<infillPoint> X33.784 Y-20.521 Z1.484 </infillPoint>)
(<infillPoint> X31.459 Y-20.473 Z1.484 </infillPoint>)
(<infillPoint> X31.459 Y-21.021 Z1.484 </infillPoint>)
(<infillPoint> X33.781 Y-20.972 Z1.484 </infillPoint>)
(</infillBoundary>)
(<infillBoundary>)
(<infillPoint> X-16.497 Y-17.197 Z1.484 </infillPoint>)
(<infillPoint> X-18.11 Y-17.163 Z1.484 </infillPoint>)
(<infillPoint> X-18.11 Y-17.597 Z1.484 </infillPoint>)
(<infillPoint> X-16.499 Y-17.562 Z1.484 </infillPoint>)
(</infillBoundary>)
(<infillBoundary>)
(<infillPoint> X-18.11 Y-21.021 Z1.484 </infillPoint>)
(<infillPoint> X-15.789 Y-20.972 Z1.484 </infillPoint>)
(<infillPoint> X-15.786 Y-20.521 Z1.484 </infillPoint>)
(<infillPoint> X-18.11 Y-20.473 Z1.484 </infillPoint>)
(</infillBoundary>)
(<infillBoundary>)
(<infillPoint> X14.706 Y-19.58 Z1.484 </infillPoint>)
(<infillPoint> X15.771 Y-19.58 Z1.484 </infillPoint>)
(<infillPoint> X15.44 Y-18.883 Z1.484 </infillPoint>)
(<infillPoint> X15.033 Y-18.884 Z1.484 </infillPoint>)
(</infillBoundary>)
(<infillBoundary>)
(<infillPoint> X-33.192 Y-18.884 Z1.484 </infillPoint>)
(<infillPoint> X-33.519 Y-19.58 Z1.484 </infillPoint>)
(<infillPoint> X-32.453 Y-19.58 Z1.484 </infillPoint>)
(<infillPoint> X-32.784 Y-18.883 Z1.484 </infillPoint>)
(</infillBoundary>)
;M108 R80.0
G1 X37.24 Y-14.4 Z1.48 F4200.0
G1 F1200.0
G1 E1881.921
G1 F4200.0
M101
G1 X57.12 Y-14.4 Z1.48 F4800.0 E1882.971
G1 X57.12 Y-14.8 Z1.48 F4800.0 E1882.992
G1 X38.08 Y-14.8 Z1.48 F4800.0 E1883.998
G1 X38.53 Y-15.2 Z1.48 F4800.0 E1884.029
G1 X57.12 Y-15.2 Z1.48 F4800.0 E1885.011
G1 X57.12 Y-15.6 Z1.48 F4800.0 E1885.032
G1 X38.98 Y-15.6 Z1.48 F4800.0 E1885.991
G1 X39.12 Y-16.0 Z1.48 F4800.0 E1886.013
G1 X57.12 Y-16.0 Z1.48 F4800.0 E1886.964
G1 X57.12 Y-16.4 Z1.48 F4800.0 E1886.985
G1 X39.24 Y-16.4 Z1.48 F4800.0 E1887.93
G1 X39.36 Y-16.8 Z1.48 F4800.0 E1887.952
G1 X57.12 Y-16.8 Z1.48 F4800.0 E1888.89
G1 X57.12 Y-17.2 Z1.48 F4800.0 E1888.911
G1 X39.34 Y-17.2 Z1.48 F4800.0 E1889.851
G1 X39.23 Y-17.6 Z1.48 F4800.0 E1889.873
G1 X57.12 Y-17.6 Z1.48 F4800.0 E1890.818
G1 X57.12 Y-18.0 Z1.48 F4800.0 E1890.839
G1 X39.13 Y-18.0 Z1.48 F4800.0 E1891.789
G1 X38.83 Y-18.4 Z1.48 F4800.0 E1891.815
G1 X57.12 Y-18.4 Z1.48 F4800.0 E1892.781
G1 X57.12 Y-18.8 Z1.48 F4800.0 E1892.803
G1 X38.77 Y-18.8 Z1.48 F4800.0 E1893.772
G1 X39.21 Y-19.2 Z1.48 F4800.0 E1893.803
G1 X57.12 Y-19.2 Z1.48 F4800.0 E1894.75
G1 X57.12 Y-19.6 Z1.48 F4800.0 E1894.771
G1 X39.54 Y-19.6 Z1.48 F4800.0 E1895.7
G1 X39.79 Y-20.0 Z1.48 F4800.0 E1895.725
G1 X57.12 Y-20.0 Z1.48 F4800.0 E1896.64
G1 X57.12 Y-20.4 Z1.48 F4800.0 E1896.661
G1 X39.88 Y-20.4 Z1.48 F4800.0 E1897.572
G1 X39.97 Y-20.8 Z1.48 F4800.0 E1897.594
G1 X57.12 Y-20.8 Z1.48 F4800.0 E1898.5
G1 X57.12 Y-21.2 Z1.48 F4800.0 E1898.521
G1 X39.98 Y-21.2 Z1.48 F4800.0 E1899.427
G1 X39.9 Y-21.6 Z1.48 F4800.0 E1899.448
G1 X57.12 Y-21.6 Z1.48 F4800.0 E1900.358
G1 X57.12 Y-22.0 Z1.48 F4800.0 E1900.379
G1 X39.83 Y-22.0 Z1.48 F4800.0 E1901.293
G1 X39.57 Y-22.4 Z1.48 F4800.0 E1901.318
G1 X57.12 Y-22.4 Z1.48 F4800.0 E1902.245
G1 X57.12 Y-22.8 Z1.48 F4800.0 E1902.266
G1 X39.32 Y-22.8 Z1.48 F4800.0 E1903.206
G1 X38.86 Y-23.2 Z1.48 F4800.0 E1903.239
G1 X57.12 Y-23.2 Z1.48 F4800.0 E1904.203
G1 X57.12 Y-23.6 Z1.48 F4800.0 E1904.225
G1 X38.27 Y-23.6 Z1.48 F4800.0 E1905.22
G1 X37.26 Y-24.0 Z1.48 F4800.0 E1905.278
G1 X57.12 Y-24.0 Z1.48 F4800.0 E1906.327
G1 X57.12 Y-24.4 Z1.48 F4800.0 E1906.348
G1 X-69.12 Y-24.4 Z1.48 F4800.0 E1913.017
G1 X-69.12 Y-24.8 Z1.48 F4800.0 E1913.038
G1 X57.12 Y-24.8 Z1.48 F4800.0 E1919.707
G1 X57.12 Y-25.2 Z1.48 F4800.0 E1919.728
G1 X-69.12 Y-25.2 Z1.48 F4800.0 E1926.397
G1 X-69.12 Y-25.6 Z1.48 F4800.0 E1926.418
G1 X57.12 Y-25.6 Z1.48 F4800.0 E1933.086
G1 X57.12 Y-26.0 Z1.48 F4800.0 E1933.108
G1 X-69.12 Y-26.0 Z1.48 F4800.0 E1939.776
G1 X-69.12 Y-26.4 Z1.48 F4800.0 E1939.797
G1 X57.12 Y-26.4 Z1.48 F4800.0 E1946.466
G1 X57.12 Y-26.8 Z1.48 F4800.0 E1946.487
G1 X-69.12 Y-26.8 Z1.48 F4800.0 E1953.156
G1 X-69.12 Y-27.2 Z1.48 F4800.0 E1953.177
G1 X57.12 Y-27.2 Z1.48 F4800.0 E1959.846
G1 X57.12 Y-27.6 Z1.48 F4800.0 E1959.867
G1 X-69.12 Y-27.6 Z1.48 F4800.0 E1966.535
G1 X-69.01 Y-28.0 Z1.48 F4800.0 E1966.557
G1 X57.01 Y-28.0 Z1.48 F4800.0 E1973.215
G1 F1200.0
G1 E1972.215
G1 F4800.0
M103
G1 X57.01 Y-6.0 Z1.48 F4200.0
G1 F1200.0
G1 E1973.215
G1 F4200.0
M101
G1 X-69.01 Y-6.0 Z1.48 F4800.0 E1979.872
G1 X-69.12 Y-6.4 Z1.48 F4800.0 E1979.894
G1 X57.12 Y-6.4 Z1.48 F4800.0 E1986.563
G1 X57.12 Y-6.8 Z1.48 F4800.0 E1986.584
G1 X-69.12 Y-6.8 Z1.48 F4800.0 E1993.252
G1 X-69.12 Y-7.2 Z1.48 F4800.0 E1993.274
G1 X57.12 Y-7.2 Z1.48 F4800.0 E1999.942
G1 X57.12 Y-7.6 Z1.48 F4800.0 E1999.963
G1 X-69.12 Y-7.6 Z1.48 F4800.0 E2006.632
G1 X-69.12 Y-8.0 Z1.48 F4800.0 E2006.653
G1 X57.12 Y-8.0 Z1.48 F4800.0 E2013.322
G1 X57.12 Y-8.4 Z1.48 F4800.0 E2013.343
G1 X-69.12 Y-8.4 Z1.48 F4800.0 E2020.012
G1 X-69.12 Y-8.8 Z1.48 F4800.0 E2020.033
G1 X57.12 Y-8.8 Z1.48 F4800.0 E2026.701
G1 X57.12 Y-9.2 Z1.48 F4800.0 E2026.723
G1 X-69.12 Y-9.2 Z1.48 F4800.0 E2033.391
G1 X-69.12 Y-9.6 Z1.48 F4800.0 E2033.412
G1 X57.12 Y-9.6 Z1.48 F4800.0 E2040.081
G1 X57.12 Y-10.0 Z1.48 F4800.0 E2040.102
G1 X-1.49 Y-10.0 Z1.48 F4800.0 E2043.198
G1 X-1.49 Y-10.4 Z1.48 F4800.0 E2043.219
G1 X57.12 Y-10.4 Z1.48 F4800.0 E2046.316
G1 X57.12 Y-10.8 Z1.48 F4800.0 E2046.337
G1 X-1.49 Y-10.8 Z1.48 F4800.0 E2049.433
G1 X-1.49 Y-11.2 Z1.48 F4800.0 E2049.454
G1 X57.12 Y-11.2 Z1.48 F4800.0 E2052.55
G1 X57.12 Y-11.6 Z1.48 F4800.0 E2052.571
G1 X-1.49 Y-11.6 Z1.48 F4800.0 E2055.668
G1 X-1.49 Y-12.0 Z1.48 F4800.0 E2055.689
G1 X57.12 Y-12.0 Z1.48 F4800.0 E2058.785
G1 X57.12 Y-12.4 Z1.48 F4800.0 E2058.806
G1 X-1.49 Y-12.4 Z1.48 F4800.0 E2061.902
G1 X-1.49 Y-12.8 Z1.48 F4800.0 E2061.923
G1 X57.12 Y-12.8 Z1.48 F4800.0 E2065.019
G1 X57.12 Y-13.2 Z1.48 F4800.0 E2065.041
G1 X-1.49 Y-13.2 Z1.48 F4800.0 E2068.137
G1 X-1.49 Y-13.6 Z1.48 F4800.0 E2068.158
G1 X57.12 Y-13.6 Z1.48 F4800.0 E2071.254
G1 X57.12 Y-14.0 Z1.48 F4800.0 E2071.275
G1 X18.11 Y-14.0 Z1.48 F4800.0 E2073.336
G1 X18.35 Y-14.4 Z1.48 F4800.0 E2073.36
G1 X25.78 Y-14.4 Z1.48 F4800.0 E2073.753
G1 X25.78 Y-14.8 Z1.48 F4800.0 E2073.774
G1 X18.58 Y-14.8 Z1.48 F4800.0 E2074.154
G1 X18.81 Y-15.2 Z1.48 F4800.0 E2074.178
G1 X25.78 Y-15.2 Z1.48 F4800.0 E2074.546
G1 X25.78 Y-15.6 Z1.48 F4800.0 E2074.567
G1 X19.05 Y-15.6 Z1.48 F4800.0 E2074.923
G1 X19.28 Y-16.0 Z1.48 F4800.0 E2074.948
G1 X25.78 Y-16.0 Z1.48 F4800.0 E2075.291
G1 X25.78 Y-16.4 Z1.48 F4800.0 E2075.312
G1 X19.51 Y-16.4 Z1.48 F4800.0 E2075.643
G1 X19.74 Y-16.8 Z1.48 F4800.0 E2075.668
G1 X25.78 Y-16.8 Z1.48 F4800.0 E2075.987
G1 X25.78 Y-17.2 Z1.48 F4800.0 E2076.008
G1 X19.98 Y-17.2 Z1.48 F4800.0 E2076.314
G1 X20.21 Y-17.6 Z1.48 F4800.0 E2076.339
G1 X25.78 Y-17.6 Z1.48 F4800.0 E2076.633
G1 X25.78 Y-18.0 Z1.48 F4800.0 E2076.654
G1 X20.44 Y-18.0 Z1.48 F4800.0 E2076.936
G1 X20.67 Y-18.4 Z1.48 F4800.0 E2076.961
G1 X25.78 Y-18.4 Z1.48 F4800.0 E2077.23
G1 X25.78 Y-18.8 Z1.48 F4800.0 E2077.251
G1 X20.9 Y-18.8 Z1.48 F4800.0 E2077.509
G1 X21.14 Y-19.2 Z1.48 F4800.0 E2077.533
G1 X25.78 Y-19.2 Z1.48 F4800.0 E2077.778
G1 X25.78 Y-19.6 Z1.48 F4800.0 E2077.8
G1 X21.37 Y-19.6 Z1.48 F4800.0 E2078.033
G1 X21.6 Y-20.0 Z1.48 F4800.0 E2078.057
G1 X25.78 Y-20.0 Z1.48 F4800.0 E2078.278
G1 X25.78 Y-20.4 Z1.48 F4800.0 E2078.299
G1 X21.83 Y-20.4 Z1.48 F4800.0 E2078.507
G1 X22.07 Y-20.8 Z1.48 F4800.0 E2078.531
G1 X25.78 Y-20.8 Z1.48 F4800.0 E2078.728
G1 X25.78 Y-21.2 Z1.48 F4800.0 E2078.749
G1 X22.3 Y-21.2 Z1.48 F4800.0 E2078.932
G1 X22.53 Y-21.6 Z1.48 F4800.0 E2078.957
G1 X25.78 Y-21.6 Z1.48 F4800.0 E2079.128
G1 X25.78 Y-22.0 Z1.48 F4800.0 E2079.149
G1 X22.76 Y-22.0 Z1.48 F4800.0 E2079.309
G1 X23.0 Y-22.4 Z1.48 F4800.0 E2079.333
G1 X25.78 Y-22.4 Z1.48 F4800.0 E2079.48
G1 X25.78 Y-22.8 Z1.48 F4800.0 E2079.501
G1 X23.23 Y-22.8 Z1.48 F4800.0 E2079.636
G1 X23.39 Y-23.2 Z1.48 F4800.0 E2079.659
G1 X25.78 Y-23.2 Z1.48 F4800.0 E2079.785
G1 X25.78 Y-23.6 Z1.48 F4800.0 E2079.806
G1 X23.37 Y-23.6 Z1.48 F4800.0 E2079.933
G1 X23.14 Y-24.0 Z1.48 F4800.0 E2079.958
G1 X25.78 Y-24.0 Z1.48 F4800.0 E2080.097
G1 F1200.0
G1 E2079.097
G1 F4800.0
M103
G1 X18.08 Y-23.79 Z1.48 F4200.0
G1 X17.14 Y-23.2 Z1.48 F4200.0
G1 F1200.0
G1 E2080.097
G1 F4200.0
M101
G1 X13.31 Y-23.2 Z1.48 F4800.0 E2080.3
G1 X13.12 Y-23.6 Z1.48 F4800.0 E2080.323
G1 X17.33 Y-23.6 Z1.48 F4800.0 E2080.545
G1 X17.52 Y-24.0 Z1.48 F4800.0 E2080.569
G1 X12.94 Y-24.0 Z1.48 F4800.0 E2080.811
G1 F1200.0
G1 E2079.811
G1 F4800.0
M103
G1 X7.94 Y-23.78 Z1.48 F4200.0
G1 X8.27 Y-21.2 Z1.48 F4200.0
G1 F1200.0
G1 E2080.811
G1 F4200.0
M101
G1 X5.52 Y-21.2 Z1.48 F4800.0 E2080.956
G1 X5.52 Y-21.6 Z1.48 F4800.0 E2080.977
G1 X8.04 Y-21.6 Z1.48 F4800.0 E2081.11
G1 X7.8 Y-22.0 Z1.48 F4800.0 E2081.134
G1 X5.52 Y-22.0 Z1.48 F4800.0 E2081.255
G1 X5.52 Y-22.4 Z1.48 F4800.0 E2081.276
G1 X7.57 Y-22.4 Z1.48 F4800.0 E2081.384
G1 X7.34 Y-22.8 Z1.48 F4800.0 E2081.409
G1 X5.52 Y-22.8 Z1.48 F4800.0 E2081.505
G1 X5.52 Y-23.2 Z1.48 F4800.0 E2081.526
G1 X7.17 Y-23.2 Z1.48 F4800.0 E2081.614
G1 X7.2 Y-23.6 Z1.48 F4800.0 E2081.635
G1 X5.52 Y-23.6 Z1.48 F4800.0 E2081.723
G1 X5.52 Y-24.0 Z1.48 F4800.0 E2081.745
G1 X7.43 Y-24.0 Z1.48 F4800.0 E2081.845
G1 F1200.0
G1 E2080.845
G1 F4800.0
M103
G1 X8.5 Y-20.8 Z1.48 F4200.0
G1 F1200.0
G1 E2081.845
G1 F4200.0
M101
G1 X5.52 Y-20.8 Z1.48 F4800.0 E2082.003
G1 X5.52 Y-20.4 Z1.48 F4800.0 E2082.024
G1 X8.73 Y-20.4 Z1.48 F4800.0 E2082.194
G1 X8.97 Y-20.0 Z1.48 F4800.0 E2082.218
G1 X5.52 Y-20.0 Z1.48 F4800.0 E2082.4
G1 X5.52 Y-19.6 Z1.48 F4800.0 E2082.421
G1 X9.2 Y-19.6 Z1.48 F4800.0 E2082.616
G1 X9.43 Y-19.2 Z1.48 F4800.0 E2082.64
G1 X-1.48 Y-19.2 Z1.48 F4800.0 E2083.217
G1 X-1.49 Y-18.8 Z1.48 F4800.0 E2083.238
G1 X9.66 Y-18.8 Z1.48 F4800.0 E2083.827
G1 X9.9 Y-18.4 Z1.48 F4800.0 E2083.851
G1 X-1.49 Y-18.4 Z1.48 F4800.0 E2084.453
G1 X-1.49 Y-18.0 Z1.48 F4800.0 E2084.474
G1 X10.13 Y-18.0 Z1.48 F4800.0 E2085.088
G1 X10.36 Y-17.6 Z1.48 F4800.0 E2085.112
G1 X-1.49 Y-17.6 Z1.48 F4800.0 E2085.738
G1 X-1.49 Y-17.2 Z1.48 F4800.0 E2085.759
G1 X10.59 Y-17.2 Z1.48 F4800.0 E2086.398
G1 X10.83 Y-16.8 Z1.48 F4800.0 E2086.422
G1 X-1.49 Y-16.8 Z1.48 F4800.0 E2087.073
G1 X-1.49 Y-16.4 Z1.48 F4800.0 E2087.094
G1 X11.06 Y-16.4 Z1.48 F4800.0 E2087.757
G1 X11.29 Y-16.0 Z1.48 F4800.0 E2087.781
G1 X-1.49 Y-16.0 Z1.48 F4800.0 E2088.457
G1 X-1.49 Y-15.6 Z1.48 F4800.0 E2088.478
G1 X11.52 Y-15.6 Z1.48 F4800.0 E2089.165
G1 X11.76 Y-15.2 Z1.48 F4800.0 E2089.19
G1 X-1.49 Y-15.2 Z1.48 F4800.0 E2089.889
G1 X-1.49 Y-14.8 Z1.48 F4800.0 E2089.91
G1 X11.99 Y-14.8 Z1.48 F4800.0 E2090.623
G1 X12.22 Y-14.4 Z1.48 F4800.0 E2090.647
G1 X-1.49 Y-14.4 Z1.48 F4800.0 E2091.371
G1 X-1.49 Y-14.0 Z1.48 F4800.0 E2091.392
G1 X12.45 Y-14.0 Z1.48 F4800.0 E2092.129
G1 F1200.0
G1 E2091.129
G1 F4800.0
M103
G1 X-2.17 Y-10.3 Z1.48 F4200.0
G1 X-7.06 Y-10.3 Z1.48 F4200.0
G1 X-7.74 Y-14.0 Z1.48 F4200.0
G1 F1200.0
G1 E2092.129
G1 F4200.0
M101
G1 X-30.11 Y-14.0 Z1.48 F4800.0 E2093.311
G1 X-29.88 Y-14.4 Z1.48 F4800.0 E2093.335
G1 X-23.79 Y-14.4 Z1.48 F4800.0 E2093.657
G1 X-23.79 Y-14.8 Z1.48 F4800.0 E2093.678
G1 X-29.65 Y-14.8 Z1.48 F4800.0 E2093.987
G1 X-29.41 Y-15.2 Z1.48 F4800.0 E2094.011
G1 X-23.79 Y-15.2 Z1.48 F4800.0 E2094.308
G1 X-23.79 Y-15.6 Z1.48 F4800.0 E2094.329
G1 X-29.18 Y-15.6 Z1.48 F4800.0 E2094.614
G1 X-28.95 Y-16.0 Z1.48 F4800.0 E2094.639
G1 X-23.79 Y-16.0 Z1.48 F4800.0 E2094.911
G1 X-23.79 Y-16.4 Z1.48 F4800.0 E2094.932
G1 X-28.72 Y-16.4 Z1.48 F4800.0 E2095.192
G1 X-28.48 Y-16.8 Z1.48 F4800.0 E2095.217
G1 X-23.79 Y-16.8 Z1.48 F4800.0 E2095.464
G1 X-23.79 Y-17.2 Z1.48 F4800.0 E2095.486
G1 X-28.25 Y-17.2 Z1.48 F4800.0 E2095.721
G1 X-28.02 Y-17.6 Z1.48 F4800.0 E2095.746
G1 X-23.79 Y-17.6 Z1.48 F4800.0 E2095.969
G1 X-23.79 Y-18.0 Z1.48 F4800.0 E2095.99
G1 X-27.79 Y-18.0 Z1.48 F4800.0 E2096.201
G1 X-27.55 Y-18.4 Z1.48 F4800.0 E2096.225
G1 X-23.79 Y-18.4 Z1.48 F4800.0 E2096.424
G1 X-23.79 Y-18.8 Z1.48 F4800.0 E2096.445
G1 X-27.32 Y-18.8 Z1.48 F4800.0 E2096.632
G1 X-27.09 Y-19.2 Z1.48 F4800.0 E2096.656
G1 X-23.79 Y-19.2 Z1.48 F4800.0 E2096.83
G1 X-23.79 Y-19.6 Z1.48 F4800.0 E2096.851
G1 X-26.86 Y-19.6 Z1.48 F4800.0 E2097.013
G1 X-26.62 Y-20.0 Z1.48 F4800.0 E2097.038
G1 X-23.79 Y-20.0 Z1.48 F4800.0 E2097.187
G1 X-23.79 Y-20.4 Z1.48 F4800.0 E2097.208
G1 X-26.39 Y-20.4 Z1.48 F4800.0 E2097.346
G1 X-26.16 Y-20.8 Z1.48 F4800.0 E2097.37
G1 X-23.79 Y-20.8 Z1.48 F4800.0 E2097.495
G1 X-23.79 Y-21.2 Z1.48 F4800.0 E2097.516
G1 X-25.93 Y-21.2 Z1.48 F4800.0 E2097.629
G1 X-25.69 Y-21.6 Z1.48 F4800.0 E2097.653
G1 X-23.79 Y-21.6 Z1.48 F4800.0 E2097.754
G1 X-23.79 Y-22.0 Z1.48 F4800.0 E2097.775
G1 X-25.46 Y-22.0 Z1.48 F4800.0 E2097.863
G1 X-25.23 Y-22.4 Z1.48 F4800.0 E2097.888
G1 X-23.79 Y-22.4 Z1.48 F4800.0 E2097.964
G1 X-23.79 Y-22.8 Z1.48 F4800.0 E2097.985
G1 X-25.0 Y-22.8 Z1.48 F4800.0 E2098.048
G1 X-24.83 Y-23.2 Z1.48 F4800.0 E2098.071
G1 X-23.79 Y-23.2 Z1.48 F4800.0 E2098.126
G1 X-23.79 Y-23.6 Z1.48 F4800.0 E2098.147
G1 X-24.86 Y-23.6 Z1.48 F4800.0 E2098.204
G1 X-25.09 Y-24.0 Z1.48 F4800.0 E2098.228
G1 X-23.79 Y-24.0 Z1.48 F4800.0 E2098.296
G1 F1200.0
G1 E2097.296
G1 F4800.0
M103
G1 X-30.71 Y-24.0 Z1.48 F4200.0
G1 F1200.0
G1 E2098.296
G1 F4200.0
M101
G1 X-35.28 Y-24.0 Z1.48 F4800.0 E2098.538
G1 X-35.1 Y-23.6 Z1.48 F4800.0 E2098.562
G1 X-30.89 Y-23.6 Z1.48 F4800.0 E2098.784
G1 X-31.08 Y-23.2 Z1.48 F4800.0 E2098.807
G1 X-34.92 Y-23.2 Z1.48 F4800.0 E2099.01
G1 F1200.0
G1 E2098.01
G1 F4800.0
M103
G1 X-35.84 Y-23.79 Z1.48 F4200.0
G1 X-39.93 Y-23.9 Z1.48 F4200.0
G1 X-45.63 Y-19.2 Z1.48 F4200.0
G1 F1200.0
G1 E2099.01
G1 F4200.0
M101
G1 X-38.79 Y-19.2 Z1.48 F4800.0 E2099.371
G1 X-39.03 Y-19.6 Z1.48 F4800.0 E2099.395
G1 X-45.72 Y-19.6 Z1.48 F4800.0 E2099.749
G1 X-45.72 Y-20.0 Z1.48 F4800.0 E2099.77
G1 X-39.26 Y-20.0 Z1.48 F4800.0 E2100.112
G1 X-39.49 Y-20.4 Z1.48 F4800.0 E2100.136
G1 X-45.72 Y-20.4 Z1.48 F4800.0 E2100.465
G1 X-45.72 Y-20.8 Z1.48 F4800.0 E2100.486
G1 X-39.72 Y-20.8 Z1.48 F4800.0 E2100.803
G1 X-39.96 Y-21.2 Z1.48 F4800.0 E2100.828
G1 X-45.72 Y-21.2 Z1.48 F4800.0 E2101.132
G1 X-45.72 Y-21.6 Z1.48 F4800.0 E2101.154
G1 X-40.19 Y-21.6 Z1.48 F4800.0 E2101.446
G1 X-40.42 Y-22.0 Z1.48 F4800.0 E2101.47
G1 X-45.72 Y-22.0 Z1.48 F4800.0 E2101.75
G1 X-45.72 Y-22.4 Z1.48 F4800.0 E2101.771
G1 X-40.65 Y-22.4 Z1.48 F4800.0 E2102.039
G1 X-40.89 Y-22.8 Z1.48 F4800.0 E2102.064
G1 X-45.72 Y-22.8 Z1.48 F4800.0 E2102.319
G1 X-45.72 Y-23.2 Z1.48 F4800.0 E2102.34
G1 X-41.05 Y-23.2 Z1.48 F4800.0 E2102.587
G1 X-41.03 Y-23.6 Z1.48 F4800.0 E2102.608
G1 X-45.72 Y-23.6 Z1.48 F4800.0 E2102.856
G1 X-45.72 Y-24.0 Z1.48 F4800.0 E2102.878
G1 X-40.8 Y-24.0 Z1.48 F4800.0 E2103.138
G1 F1200.0
G1 E2102.138
G1 F4800.0
M103
G1 X-40.09 Y-18.8 Z1.48 F4200.0
G1 F1200.0
G1 E2103.138
G1 F4200.0
M101
G1 X-38.56 Y-18.8 Z1.48 F4800.0 E2103.219
G1 X-38.33 Y-18.4 Z1.48 F4800.0 E2103.243
G1 X-40.09 Y-18.4 Z1.48 F4800.0 E2103.336
G1 X-40.09 Y-18.0 Z1.48 F4800.0 E2103.357
G1 X-38.1 Y-18.0 Z1.48 F4800.0 E2103.463
G1 X-37.86 Y-17.6 Z1.48 F4800.0 E2103.487
G1 X-40.09 Y-17.6 Z1.48 F4800.0 E2103.605
G1 X-40.09 Y-17.2 Z1.48 F4800.0 E2103.626
G1 X-37.63 Y-17.2 Z1.48 F4800.0 E2103.756
G1 X-37.4 Y-16.8 Z1.48 F4800.0 E2103.78
G1 X-40.09 Y-16.8 Z1.48 F4800.0 E2103.922
G1 X-40.09 Y-16.4 Z1.48 F4800.0 E2103.943
G1 X-37.17 Y-16.4 Z1.48 F4800.0 E2104.098
G1 X-36.93 Y-16.0 Z1.48 F4800.0 E2104.122
G1 X-40.09 Y-16.0 Z1.48 F4800.0 E2104.289
G1 X-40.09 Y-15.6 Z1.48 F4800.0 E2104.31
G1 X-36.7 Y-15.6 Z1.48 F4800.0 E2104.489
G1 X-36.47 Y-15.2 Z1.48 F4800.0 E2104.514
G1 X-40.09 Y-15.2 Z1.48 F4800.0 E2104.705
G1 X-40.09 Y-14.8 Z1.48 F4800.0 E2104.726
G1 X-36.24 Y-14.8 Z1.48 F4800.0 E2104.93
G1 F1200.0
G1 E2103.93
G1 F4800.0
M103
G1 X-39.13 Y-13.2 Z1.48 F4200.0
G1 F1200.0
G1 E2104.93
G1 F4200.0
M101
G1 X-7.74 Y-13.2 Z1.48 F4800.0 E2106.588
G1 X-7.74 Y-12.8 Z1.48 F4800.0 E2106.609
G1 X-39.13 Y-12.8 Z1.48 F4800.0 E2108.267
G1 X-39.13 Y-12.4 Z1.48 F4800.0 E2108.288
G1 X-7.74 Y-12.4 Z1.48 F4800.0 E2109.946
G1 X-7.74 Y-12.0 Z1.48 F4800.0 E2109.967
G1 X-39.13 Y-12.0 Z1.48 F4800.0 E2111.625
G1 X-39.13 Y-11.6 Z1.48 F4800.0 E2111.646
G1 X-7.74 Y-11.6 Z1.48 F4800.0 E2113.304
G1 X-7.74 Y-11.2 Z1.48 F4800.0 E2113.325
G1 X-39.13 Y-11.2 Z1.48 F4800.0 E2114.983
G1 X-39.13 Y-10.8 Z1.48 F4800.0 E2115.004
G1 X-7.74 Y-10.8 Z1.48 F4800.0 E2116.662
G1 X-7.74 Y-10.4 Z1.48 F4800.0 E2116.683
G1 X-39.13 Y-10.4 Z1.48 F4800.0 E2118.341
G1 X-39.13 Y-10.0 Z1.48 F4800.0 E2118.363
G1 X-7.74 Y-10.0 Z1.48 F4800.0 E2120.021
G1 F1200.0
G1 E2119.021
G1 F4800.0
M103
G1 X-7.74 Y-13.6 Z1.48 F4200.0
G1 F1200.0
G1 E2120.021
G1 F4200.0
M101
G1 X-39.13 Y-13.6 Z1.48 F4800.0 E2121.678
G1 X-39.13 Y-14.0 Z1.48 F4800.0 E2121.7
G1 X-35.77 Y-14.0 Z1.48 F4800.0 E2121.877
G1 X-36.0 Y-14.4 Z1.48 F4800.0 E2121.901
G1 X-45.72 Y-14.4 Z1.48 F4800.0 E2122.415
G1 F1200.0
G1 E2121.415
G1 F4800.0
M103
G1 X-39.81 Y-13.49 Z1.48 F4200.0
G1 X-39.81 Y-10.3 Z1.48 F4200.0
G1 X-51.32 Y-10.3 Z1.48 F4200.0
G1 X-69.12 Y-22.8 Z1.48 F4200.0
G1 F1200.0
G1 E2122.415
G1 F4200.0
M101
G1 X-52.0 Y-22.8 Z1.48 F4800.0 E2123.319
G1 X-52.0 Y-22.4 Z1.48 F4800.0 E2123.341
G1 X-69.12 Y-22.4 Z1.48 F4800.0 E2124.245
G1 X-69.12 Y-22.0 Z1.48 F4800.0 E2124.266
G1 X-52.0 Y-22.0 Z1.48 F4800.0 E2125.171
G1 X-52.0 Y-21.6 Z1.48 F4800.0 E2125.192
G1 X-69.12 Y-21.6 Z1.48 F4800.0 E2126.097
G1 X-69.12 Y-21.2 Z1.48 F4800.0 E2126.118
G1 X-52.0 Y-21.2 Z1.48 F4800.0 E2127.023
G1 X-52.0 Y-20.8 Z1.48 F4800.0 E2127.044
G1 X-69.12 Y-20.8 Z1.48 F4800.0 E2127.949
G1 X-69.12 Y-20.4 Z1.48 F4800.0 E2127.97
G1 X-52.0 Y-20.4 Z1.48 F4800.0 E2128.874
G1 X-52.0 Y-20.0 Z1.48 F4800.0 E2128.895
G1 X-69.12 Y-20.0 Z1.48 F4800.0 E2129.8
G1 X-69.12 Y-19.6 Z1.48 F4800.0 E2129.821
G1 X-52.0 Y-19.6 Z1.48 F4800.0 E2130.726
G1 X-52.0 Y-19.2 Z1.48 F4800.0 E2130.747
G1 X-69.12 Y-19.2 Z1.48 F4800.0 E2131.652
G1 X-69.12 Y-18.8 Z1.48 F4800.0 E2131.673
G1 X-52.0 Y-18.8 Z1.48 F4800.0 E2132.578
G1 X-52.0 Y-18.4 Z1.48 F4800.0 E2132.599
G1 X-69.12 Y-18.4 Z1.48 F4800.0 E2133.503
G1 X-69.12 Y-18.0 Z1.48 F4800.0 E2133.524
G1 X-52.0 Y-18.0 Z1.48 F4800.0 E2134.429
G1 X-52.0 Y-17.6 Z1.48 F4800.0 E2134.45
G1 X-69.12 Y-17.6 Z1.48 F4800.0 E2135.355
G1 X-69.12 Y-17.2 Z1.48 F4800.0 E2135.376
G1 X-52.0 Y-17.2 Z1.48 F4800.0 E2136.281
G1 X-52.0 Y-16.8 Z1.48 F4800.0 E2136.302
G1 X-69.12 Y-16.8 Z1.48 F4800.0 E2137.207
G1 X-69.12 Y-16.4 Z1.48 F4800.0 E2137.228
G1 X-52.0 Y-16.4 Z1.48 F4800.0 E2138.132
G1 X-52.0 Y-16.0 Z1.48 F4800.0 E2138.154
G1 X-69.12 Y-16.0 Z1.48 F4800.0 E2139.058
G1 X-69.12 Y-15.6 Z1.48 F4800.0 E2139.079
G1 X-52.0 Y-15.6 Z1.48 F4800.0 E2139.984
G1 X-52.0 Y-15.2 Z1.48 F4800.0 E2140.005
G1 X-69.12 Y-15.2 Z1.48 F4800.0 E2140.91
G1 X-69.12 Y-14.8 Z1.48 F4800.0 E2140.931
G1 X-52.0 Y-14.8 Z1.48 F4800.0 E2141.836
G1 X-52.0 Y-14.4 Z1.48 F4800.0 E2141.857
G1 X-69.12 Y-14.4 Z1.48 F4800.0 E2142.761
G1 X-69.12 Y-14.0 Z1.48 F4800.0 E2142.783
G1 X-52.0 Y-14.0 Z1.48 F4800.0 E2143.687
G1 X-52.0 Y-13.6 Z1.48 F4800.0 E2143.708
G1 X-69.12 Y-13.6 Z1.48 F4800.0 E2144.613
G1 X-69.12 Y-13.2 Z1.48 F4800.0 E2144.634
G1 X-52.0 Y-13.2 Z1.48 F4800.0 E2145.539
G1 X-52.0 Y-12.8 Z1.48 F4800.0 E2145.56
G1 X-69.12 Y-12.8 Z1.48 F4800.0 E2146.465
G1 X-69.12 Y-12.4 Z1.48 F4800.0 E2146.486
G1 X-52.0 Y-12.4 Z1.48 F4800.0 E2147.391
G1 X-52.0 Y-12.0 Z1.48 F4800.0 E2147.412
G1 X-69.12 Y-12.0 Z1.48 F4800.0 E2148.316
G1 X-69.12 Y-11.6 Z1.48 F4800.0 E2148.337
G1 X-52.0 Y-11.6 Z1.48 F4800.0 E2149.242
G1 X-52.0 Y-11.2 Z1.48 F4800.0 E2149.263
G1 X-69.12 Y-11.2 Z1.48 F4800.0 E2150.168
G1 X-69.12 Y-10.8 Z1.48 F4800.0 E2150.189
G1 X-52.0 Y-10.8 Z1.48 F4800.0 E2151.094
G1 X-52.0 Y-10.4 Z1.48 F4800.0 E2151.115
G1 X-69.12 Y-10.4 Z1.48 F4800.0 E2152.02
G1 X-69.12 Y-10.0 Z1.48 F4800.0 E2152.041
G1 X-52.0 Y-10.0 Z1.48 F4800.0 E2152.945
G1 F1200.0
G1 E2151.945
G1 F4800.0
M103
G1 X-52.0 Y-23.2 Z1.48 F4200.0
G1 F1200.0
G1 E2152.945
G1 F4200.0
M101
G1 X-69.12 Y-23.2 Z1.48 F4800.0 E2153.85
G1 X-69.12 Y-23.6 Z1.48 F4800.0 E2153.871
G1 X-52.0 Y-23.6 Z1.48 F4800.0 E2154.776
G1 X-52.0 Y-24.0 Z1.48 F4800.0 E2154.797
G1 X-69.12 Y-24.0 Z1.48 F4800.0 E2155.702
G1 F1200.0
G1 E2154.702
G1 F4800.0
M103
G1 X-51.32 Y-23.7 Z1.48 F4200.0
G1 X-46.4 Y-23.7 Z1.48 F4200.0
G1 X-46.2 Y-20.19 Z1.48 F4200.0
G1 X-33.06 Y-18.14 Z1.48 F4200.0
G1 X-32.98 Y-18.0 Z1.48 F4200.0
G1 X-23.31 Y-16.19 Z1.48 F4200.0
G1 X-23.11 Y-14.59 Z1.48 F4200.0
G1 X-12.33 Y-14.4 Z1.48 F4200.0
G1 F1200.0
G1 E2155.702
G1 F4200.0
M101
G1 X-7.74 Y-14.4 Z1.48 F4800.0 E2155.944
G1 X-7.74 Y-14.8 Z1.48 F4800.0 E2155.965
G1 X-11.49 Y-14.8 Z1.48 F4800.0 E2156.163
G1 X-11.04 Y-15.2 Z1.48 F4800.0 E2156.194
G1 X-7.74 Y-15.2 Z1.48 F4800.0 E2156.369
G1 X-7.74 Y-15.6 Z1.48 F4800.0 E2156.39
G1 X-10.59 Y-15.6 Z1.48 F4800.0 E2156.54
G1 X-10.45 Y-16.0 Z1.48 F4800.0 E2156.563
G1 X-7.74 Y-16.0 Z1.48 F4800.0 E2156.706
G1 X-7.74 Y-16.4 Z1.48 F4800.0 E2156.727
G1 X-10.33 Y-16.4 Z1.48 F4800.0 E2156.864
G1 X-10.21 Y-16.8 Z1.48 F4800.0 E2156.886
G1 X-7.74 Y-16.8 Z1.48 F4800.0 E2157.016
G1 X-7.74 Y-17.2 Z1.48 F4800.0 E2157.037
G1 X-10.23 Y-17.2 Z1.48 F4800.0 E2157.169
G1 X-10.34 Y-17.6 Z1.48 F4800.0 E2157.19
G1 X-7.74 Y-17.6 Z1.48 F4800.0 E2157.327
G1 X-7.74 Y-18.0 Z1.48 F4800.0 E2157.349
G1 X-10.44 Y-18.0 Z1.48 F4800.0 E2157.491
G1 X-10.74 Y-18.4 Z1.48 F4800.0 E2157.517
G1 X-7.74 Y-18.4 Z1.48 F4800.0 E2157.675
G1 X-7.74 Y-18.8 Z1.48 F4800.0 E2157.697
G1 X-10.8 Y-18.8 Z1.48 F4800.0 E2157.858
G1 X-10.36 Y-19.2 Z1.48 F4800.0 E2157.89
G1 X-7.74 Y-19.2 Z1.48 F4800.0 E2158.028
G1 X-7.74 Y-19.6 Z1.48 F4800.0 E2158.049
G1 X-10.03 Y-19.6 Z1.48 F4800.0 E2158.17
G1 X-9.78 Y-20.0 Z1.48 F4800.0 E2158.195
G1 X-7.74 Y-20.0 Z1.48 F4800.0 E2158.303
G1 X-7.74 Y-20.4 Z1.48 F4800.0 E2158.324
G1 X-9.69 Y-20.4 Z1.48 F4800.0 E2158.427
G1 X-9.6 Y-20.8 Z1.48 F4800.0 E2158.449
G1 X-7.74 Y-20.8 Z1.48 F4800.0 E2158.547
G1 X-7.74 Y-21.2 Z1.48 F4800.0 E2158.568
G1 X-9.59 Y-21.2 Z1.48 F4800.0 E2158.666
G1 X-9.67 Y-21.6 Z1.48 F4800.0 E2158.687
G1 X-7.74 Y-21.6 Z1.48 F4800.0 E2158.789
G1 X-7.74 Y-22.0 Z1.48 F4800.0 E2158.81
G1 X-9.74 Y-22.0 Z1.48 F4800.0 E2158.916
G1 X-10.0 Y-22.4 Z1.48 F4800.0 E2158.941
G1 X-7.74 Y-22.4 Z1.48 F4800.0 E2159.06
G1 X-7.74 Y-22.8 Z1.48 F4800.0 E2159.081
G1 X-10.25 Y-22.8 Z1.48 F4800.0 E2159.214
G1 X-10.71 Y-23.2 Z1.48 F4800.0 E2159.246
G1 X-7.74 Y-23.2 Z1.48 F4800.0 E2159.403
G1 X-7.74 Y-23.6 Z1.48 F4800.0 E2159.424
G1 X-11.3 Y-23.6 Z1.48 F4800.0 E2159.612
G1 X-12.31 Y-24.0 Z1.48 F4800.0 E2159.669
G1 X-7.74 Y-24.0 Z1.48 F4800.0 E2159.911
G1 F1200.0
G1 E2158.911
G1 F4800.0
M103
(</infill>)
(</nestedRing>)
(</rotation>)
(</layer>)
(<layer> 1.754 )
(<rotation> (6.12323399574e-17+1j) )
(<nestedRing>)
(<boundaryPerimeter>)
(<boundaryPoint> X-70.001 Y-4.999 Z1.754 </boundaryPoint>)
(<boundaryPoint> X-70.001 Y-29.001 Z1.754 </boundaryPoint>)
(<boundaryPoint> X58.0 Y-29.001 Z1.754 </boundaryPoint>)
(<boundaryPoint> X58.0 Y-4.999 Z1.754 </boundaryPoint>)
(<loop> inner )
G1 X26.3 Y-24.1 Z1.75 F4200.0
G1 F1200.0
G1 E2159.911
G1 F4200.0
M101
G1 X26.06 Y-24.1 Z1.75 F4800.0 E2159.923
G1 X26.06 Y-14.19 Z1.75 F4800.0 E2160.447
G1 X34.48 Y-14.19 Z1.75 F4800.0 E2160.892
G1 X36.31 Y-14.35 Z1.75 F4800.0 E2160.989
G1 X37.76 Y-14.89 Z1.75 F4800.0 E2161.071
G1 X38.75 Y-15.78 Z1.75 F4800.0 E2161.141
G1 X39.11 Y-16.94 Z1.75 F4800.0 E2161.206
G1 X38.85 Y-17.97 Z1.75 F4800.0 E2161.262
G1 X38.31 Y-18.56 Z1.75 F4800.0 E2161.304
G1 X38.43 Y-18.96 Z1.75 F4800.0 E2161.326
G1 X38.82 Y-19.17 Z1.75 F4800.0 E2161.349
G1 X39.5 Y-19.99 Z1.75 F4800.0 E2161.406
G1 X39.73 Y-21.01 Z1.75 F4800.0 E2161.461
G1 X39.56 Y-21.89 Z1.75 F4800.0 E2161.508
G1 X39.08 Y-22.64 Z1.75 F4800.0 E2161.555
G1 X38.38 Y-23.23 Z1.75 F4800.0 E2161.604
G1 X37.48 Y-23.68 Z1.75 F4800.0 E2161.657
G1 X35.79 Y-23.98 Z1.75 F4800.0 E2161.748
G1 X33.87 Y-24.1 Z1.75 F4800.0 E2161.849
G1 X26.3 Y-24.1 Z1.75 F4800.0 E2162.249
G1 F1200.0
G1 E2161.249
G1 F4800.0
M103
(</loop>)
(<loop> inner )
G1 X23.08 Y-23.17 Z1.75 F4200.0
G1 F1200.0
G1 E2162.249
G1 F4200.0
M101
G1 X23.17 Y-23.39 Z1.75 F4800.0 E2162.262
G1 X22.8 Y-24.04 Z1.75 F4800.0 E2162.301
G1 X22.29 Y-24.1 Z1.75 F4800.0 E2162.328
G1 X17.88 Y-24.1 Z1.75 F4800.0 E2162.561
G1 X17.2 Y-22.66 Z1.75 F4800.0 E2162.645
G1 X13.24 Y-22.66 Z1.75 F4800.0 E2162.854
G1 X12.59 Y-24.1 Z1.75 F4800.0 E2162.938
G1 X8.28 Y-24.1 Z1.75 F4800.0 E2163.165
G1 X7.77 Y-24.04 Z1.75 F4800.0 E2163.193
G1 X7.4 Y-23.39 Z1.75 F4800.0 E2163.232
G1 X7.6 Y-22.91 Z1.75 F4800.0 E2163.259
G1 X12.67 Y-14.19 Z1.75 F4800.0 E2163.792
G1 X17.9 Y-14.19 Z1.75 F4800.0 E2164.069
G1 X22.97 Y-22.91 Z1.75 F4800.0 E2164.602
G1 X23.08 Y-23.17 Z1.75 F4800.0 E2164.616
G1 F1200.0
G1 E2163.616
G1 F4800.0
M103
(</loop>)
(<loop> inner )
G1 X22.62 Y-23.78 Z1.75 F4200.0
G1 X12.38 Y-23.79 Z1.75 F4200.0
G1 X4.84 Y-23.7 Z1.75 F4200.0
G1 X-7.06 Y-23.7 Z1.75 F4200.0
G1 X-9.89 Y-20.78 Z1.75 F4200.0
G1 F1200.0
G1 E2164.616
G1 F4200.0
M101
G1 X-9.84 Y-21.01 Z1.75 F4800.0 E2164.629
G1 X-10.01 Y-21.89 Z1.75 F4800.0 E2164.676
G1 X-10.49 Y-22.64 Z1.75 F4800.0 E2164.723
G1 X-11.19 Y-23.23 Z1.75 F4800.0 E2164.772
G1 X-12.09 Y-23.68 Z1.75 F4800.0 E2164.824
G1 X-13.78 Y-23.98 Z1.75 F4800.0 E2164.916
G1 X-23.51 Y-24.1 Z1.75 F4800.0 E2165.429
G1 X-23.51 Y-14.19 Z1.75 F4800.0 E2165.953
G1 X-15.09 Y-14.19 Z1.75 F4800.0 E2166.398
G1 X-13.26 Y-14.35 Z1.75 F4800.0 E2166.495
G1 X-11.81 Y-14.89 Z1.75 F4800.0 E2166.577
G1 X-10.82 Y-15.78 Z1.75 F4800.0 E2166.647
G1 X-10.46 Y-16.94 Z1.75 F4800.0 E2166.712
G1 X-10.72 Y-17.97 Z1.75 F4800.0 E2166.768
G1 X-11.26 Y-18.56 Z1.75 F4800.0 E2166.81
G1 X-11.14 Y-18.96 Z1.75 F4800.0 E2166.832
G1 X-10.75 Y-19.17 Z1.75 F4800.0 E2166.855
G1 X-10.07 Y-19.99 Z1.75 F4800.0 E2166.912
G1 X-9.89 Y-20.78 Z1.75 F4800.0 E2166.955
G1 F1200.0
G1 E2165.955
G1 F4800.0
M103
(</loop>)
(<loop> inner )
G1 X-7.46 Y-21.25 Z1.75 F4200.0
G1 F1200.0
G1 E2166.955
G1 F4200.0
M101
G1 X-7.46 Y-21.01 Z1.75 F4800.0 E2166.967
G1 X-7.46 Y-9.9 Z1.75 F4800.0 E2167.554
G1 X-1.77 Y-9.9 Z1.75 F4800.0 E2167.855
G1 X-1.77 Y-19.7 Z1.75 F4800.0 E2168.373
G1 X5.24 Y-19.7 Z1.75 F4800.0 E2168.743
G1 X5.24 Y-24.1 Z1.75 F4800.0 E2168.976
G1 X-7.46 Y-24.1 Z1.75 F4800.0 E2169.647
G1 X-7.46 Y-21.25 Z1.75 F4800.0 E2169.797
G1 F1200.0
G1 E2168.797
G1 F4800.0
M103
(</loop>)
(<loop> inner )
G1 X-10.21 Y-21.81 Z1.75 F4200.0
G1 X-12.15 Y-23.48 Z1.75 F4200.0
G1 X-23.11 Y-23.7 Z1.75 F4200.0
G1 X-30.5 Y-14.49 Z1.75 F4200.0
G1 X-39.41 Y-13.65 Z1.75 F4200.0
G1 F1200.0
G1 E2169.797
G1 F4200.0
M101
G1 X-39.41 Y-13.89 Z1.75 F4800.0 E2169.81
G1 X-46.0 Y-13.89 Z1.75 F4800.0 E2170.158
G1 X-46.0 Y-14.96 Z1.75 F4800.0 E2170.215
G1 X-40.37 Y-14.96 Z1.75 F4800.0 E2170.512
G1 X-40.37 Y-18.79 Z1.75 F4800.0 E2170.715
G1 X-46.0 Y-18.79 Z1.75 F4800.0 E2171.012
G1 X-46.0 Y-24.1 Z1.75 F4800.0 E2171.293
G1 X-51.72 Y-24.1 Z1.75 F4800.0 E2171.594
G1 X-51.72 Y-9.9 Z1.75 F4800.0 E2172.345
G1 X-39.41 Y-9.9 Z1.75 F4800.0 E2172.995
G1 X-39.41 Y-13.65 Z1.75 F4800.0 E2173.193
G1 F1200.0
G1 E2172.193
G1 F4800.0
M103
(</loop>)
(<loop> inner )
G1 X-36.52 Y-15.85 Z1.75 F4200.0
G1 F1200.0
G1 E2173.193
G1 F4200.0
M101
G1 X-36.4 Y-15.64 Z1.75 F4800.0 E2173.206
G1 X-35.56 Y-14.19 Z1.75 F4800.0 E2173.295
G1 X-30.33 Y-14.19 Z1.75 F4800.0 E2173.571
G1 X-25.25 Y-22.91 Z1.75 F4800.0 E2174.104
G1 X-25.06 Y-23.39 Z1.75 F4800.0 E2174.131
G1 X-25.43 Y-24.04 Z1.75 F4800.0 E2174.171
G1 X-25.94 Y-24.1 Z1.75 F4800.0 E2174.198
G1 X-30.35 Y-24.1 Z1.75 F4800.0 E2174.431
G1 X-31.02 Y-22.66 Z1.75 F4800.0 E2174.515
G1 X-34.98 Y-22.66 Z1.75 F4800.0 E2174.724
G1 X-35.64 Y-24.1 Z1.75 F4800.0 E2174.808
G1 X-39.94 Y-24.1 Z1.75 F4800.0 E2175.035
G1 X-40.45 Y-24.04 Z1.75 F4800.0 E2175.062
G1 X-40.82 Y-23.39 Z1.75 F4800.0 E2175.102
G1 X-40.63 Y-22.91 Z1.75 F4800.0 E2175.129
G1 X-36.52 Y-15.85 Z1.75 F4800.0 E2175.561
G1 F1200.0
G1 E2174.561
G1 F4800.0
M103
(</loop>)
(<loop> outer )
G1 X-36.16 Y-5.6 Z1.75 F4200.0
G1 F1200.0
G1 E2175.561
G1 F4200.0
M101
G1 X-36.4 Y-5.6 Z1.75 F4800.0 E2175.573
G1 X-69.4 Y-5.6 Z1.75 F4800.0 E2177.316
G1 X-69.4 Y-28.4 Z1.75 F4800.0 E2178.521
G1 X57.4 Y-28.4 Z1.75 F4800.0 E2185.219
G1 X57.4 Y-5.6 Z1.75 F4800.0 E2186.424
G1 X-36.16 Y-5.6 Z1.75 F4800.0 E2191.366
G1 F1200.0
G1 E2191.366
G1 F4800.0
M103
(</loop>)
(<edge> outer )
;M108 R40.0
G1 X-36.16 Y-5.2 Z1.75 F4200.0
G1 F1200.0
G1 E2191.366
G1 F4200.0
M101
G1 X-36.4 Y-5.2 Z1.75 F2400.0 E2191.379
G1 X-69.8 Y-5.2 Z1.75 F2400.0 E2193.143
G1 X-69.8 Y-28.8 Z1.75 F2400.0 E2194.39
G1 X57.8 Y-28.8 Z1.75 F2400.0 E2201.13
G1 X57.8 Y-5.2 Z1.75 F2400.0 E2202.377
G1 X-36.16 Y-5.2 Z1.75 F2400.0 E2207.341
G1 F1200.0
G1 E2206.341
G1 F2400.0
M103
(</edge>)
(</boundaryPerimeter>)
(<nestedRing>)
(<boundaryPerimeter>)
(<boundaryPoint> X-51.115 Y-10.497 Z1.754 </boundaryPoint>)
(<boundaryPoint> X-40.009 Y-10.497 Z1.754 </boundaryPoint>)
(<boundaryPoint> X-40.009 Y-13.292 Z1.754 </boundaryPoint>)
(<boundaryPoint> X-46.603 Y-13.292 Z1.754 </boundaryPoint>)
(<boundaryPoint> X-46.603 Y-15.563 Z1.754 </boundaryPoint>)
(<boundaryPoint> X-40.971 Y-15.563 Z1.754 </boundaryPoint>)
(<boundaryPoint> X-40.971 Y-18.189 Z1.754 </boundaryPoint>)
(<boundaryPoint> X-46.603 Y-18.189 Z1.754 </boundaryPoint>)
(<boundaryPoint> X-46.603 Y-23.503 Z1.754 </boundaryPoint>)
(<boundaryPoint> X-51.115 Y-23.503 Z1.754 </boundaryPoint>)
(<edge> inner )
G1 X-40.05 Y-10.3 Z1.75 F4200.0
G1 F1200.0
G1 E2207.341
G1 F4200.0
M101
G1 X-39.81 Y-10.3 Z1.75 F2400.0 E2207.353
G1 X-39.81 Y-13.49 Z1.75 F2400.0 E2207.522
G1 X-46.4 Y-13.49 Z1.75 F2400.0 E2207.87
G1 X-46.4 Y-15.36 Z1.75 F2400.0 E2207.969
G1 X-40.77 Y-15.36 Z1.75 F2400.0 E2208.267
G1 X-40.77 Y-18.39 Z1.75 F2400.0 E2208.427
G1 X-46.4 Y-18.39 Z1.75 F2400.0 E2208.724
G1 X-46.4 Y-23.7 Z1.75 F2400.0 E2209.005
G1 X-51.32 Y-23.7 Z1.75 F2400.0 E2209.264
G1 X-51.32 Y-10.3 Z1.75 F2400.0 E2209.972
G1 X-40.05 Y-10.3 Z1.75 F2400.0 E2210.568
G1 F1200.0
G1 E2209.568
G1 F2400.0
M103
(</edge>)
(</boundaryPerimeter>)
(</nestedRing>)
(<nestedRing>)
(<boundaryPerimeter>)
(<boundaryPoint> X-30.64 Y-22.064 Z1.754 </boundaryPoint>)
(<boundaryPoint> X-35.368 Y-22.064 Z1.754 </boundaryPoint>)
(<boundaryPoint> X-36.025 Y-23.503 Z1.754 </boundaryPoint>)
(<boundaryPoint> X-39.904 Y-23.503 Z1.754 </boundaryPoint>)
(<boundaryPoint> X-40.081 Y-23.48 Z1.754 </boundaryPoint>)
(<boundaryPoint> X-40.158 Y-23.345 Z1.754 </boundaryPoint>)
(<boundaryPoint> X-40.09 Y-23.18 Z1.754 </boundaryPoint>)
(<boundaryPoint> X-35.212 Y-14.788 Z1.754 </boundaryPoint>)
(<boundaryPoint> X-30.67 Y-14.788 Z1.754 </boundaryPoint>)
(<boundaryPoint> X-25.792 Y-23.18 Z1.754 </boundaryPoint>)
(<boundaryPoint> X-25.724 Y-23.345 Z1.754 </boundaryPoint>)
(<boundaryPoint> X-25.801 Y-23.48 Z1.754 </boundaryPoint>)
(<boundaryPoint> X-25.978 Y-23.503 Z1.754 </boundaryPoint>)
(<boundaryPoint> X-29.966 Y-23.503 Z1.754 </boundaryPoint>)
(<edge> inner )
G1 X-35.45 Y-14.8 Z1.75 F4200.0
G1 F1200.0
G1 E2210.568
G1 F4200.0
M101
G1 X-35.33 Y-14.59 Z1.75 F2400.0 E2210.58
G1 X-30.56 Y-14.59 Z1.75 F2400.0 E2210.832
G1 X-25.61 Y-23.09 Z1.75 F2400.0 E2211.352
G1 X-25.5 Y-23.36 Z1.75 F2400.0 E2211.367
G1 X-25.68 Y-23.67 Z1.75 F2400.0 E2211.386
G1 X-25.97 Y-23.7 Z1.75 F2400.0 E2211.401
G1 X-30.09 Y-23.7 Z1.75 F2400.0 E2211.619
G1 X-30.77 Y-22.26 Z1.75 F2400.0 E2211.703
G1 X-35.24 Y-22.26 Z1.75 F2400.0 E2211.939
G1 X-35.9 Y-23.7 Z1.75 F2400.0 E2212.023
G1 X-39.92 Y-23.7 Z1.75 F2400.0 E2212.235
G1 X-40.21 Y-23.67 Z1.75 F2400.0 E2212.251
G1 X-40.38 Y-23.36 Z1.75 F2400.0 E2212.269
G1 X-40.27 Y-23.09 Z1.75 F2400.0 E2212.285
G1 X-35.45 Y-14.8 Z1.75 F2400.0 E2212.792
G1 F1200.0
G1 E2211.792
G1 F2400.0
M103
(</edge>)
(</boundaryPerimeter>)
(<nestedRing>)
(<boundaryPerimeter>)
(<boundaryPoint> X-32.838 Y-17.372 Z1.754 </boundaryPoint>)
(<boundaryPoint> X-33.145 Y-17.373 Z1.754 </boundaryPoint>)
(<boundaryPoint> X-34.311 Y-19.854 Z1.754 </boundaryPoint>)
(<boundaryPoint> X-34.104 Y-20.18 Z1.754 </boundaryPoint>)
(<boundaryPoint> X-31.864 Y-20.18 Z1.754 </boundaryPoint>)
(<boundaryPoint> X-31.658 Y-19.855 Z1.754 </boundaryPoint>)
(<loop> outer )
;M108 R80.0
G1 X-32.95 Y-18.88 Z1.75 F4200.0
G1 F1200.0
G1 E2212.792
G1 F4200.0
M101
G1 X-33.19 Y-18.88 Z1.75 F4800.0 E2212.804
G1 X-33.52 Y-19.58 Z1.75 F4800.0 E2212.845
G1 X-32.45 Y-19.58 Z1.75 F4800.0 E2212.901
G1 X-32.78 Y-18.88 Z1.75 F4800.0 E2212.942
G1 X-32.95 Y-18.88 Z1.75 F4800.0 E2212.951
G1 F1200.0
G1 E2212.951
G1 F4800.0
M103
(</loop>)
(<edge> outer )
;M108 R40.0
G1 X-33.45 Y-18.5 Z1.75 F4200.0
G1 F1200.0
G1 E2212.951
G1 F4200.0
M101
G1 X-33.55 Y-18.71 Z1.75 F2400.0 E2212.963
G1 X-34.08 Y-19.84 Z1.75 F2400.0 E2213.029
G1 X-33.99 Y-19.98 Z1.75 F2400.0 E2213.038
G1 X-31.97 Y-19.98 Z1.75 F2400.0 E2213.145
G1 X-31.89 Y-19.84 Z1.75 F2400.0 E2213.153
G1 X-32.96 Y-17.57 Z1.75 F2400.0 E2213.286
G1 X-33.02 Y-17.57 Z1.75 F2400.0 E2213.289
G1 X-33.45 Y-18.5 Z1.75 F2400.0 E2213.343
G1 F1200.0
G1 E2212.343
G1 F2400.0
M103
(</edge>)
(</boundaryPerimeter>)
(</nestedRing>)
(</nestedRing>)
(<nestedRing>)
(<boundaryPerimeter>)
(<boundaryPoint> X-22.911 Y-14.788 Z1.754 </boundaryPoint>)
(<boundaryPoint> X-15.116 Y-14.788 Z1.754 </boundaryPoint>)
(<boundaryPoint> X-13.393 Y-14.944 Z1.754 </boundaryPoint>)
(<boundaryPoint> X-12.124 Y-15.412 Z1.754 </boundaryPoint>)
(<boundaryPoint> X-11.341 Y-16.111 Z1.754 </boundaryPoint>)
(<boundaryPoint> X-11.08 Y-16.958 Z1.754 </boundaryPoint>)
(<boundaryPoint> X-11.266 Y-17.676 Z1.754 </boundaryPoint>)
(<boundaryPoint> X-11.825 Y-18.284 Z1.754 </boundaryPoint>)
(<boundaryPoint> X-12.682 Y-18.627 Z1.754 </boundaryPoint>)
(<boundaryPoint> X-12.647 Y-19.02 Z1.754 </boundaryPoint>)
(<boundaryPoint> X-12.017 Y-19.173 Z1.754 </boundaryPoint>)
(<boundaryPoint> X-11.14 Y-19.642 Z1.754 </boundaryPoint>)
(<boundaryPoint> X-10.626 Y-20.262 Z1.754 </boundaryPoint>)
(<boundaryPoint> X-10.455 Y-21.024 Z1.754 </boundaryPoint>)
(<boundaryPoint> X-10.577 Y-21.668 Z1.754 </boundaryPoint>)
(<boundaryPoint> X-10.942 Y-22.243 Z1.754 </boundaryPoint>)
(<boundaryPoint> X-11.519 Y-22.727 Z1.754 </boundaryPoint>)
(<boundaryPoint> X-12.275 Y-23.099 Z1.754 </boundaryPoint>)
(<boundaryPoint> X-13.856 Y-23.384 Z1.754 </boundaryPoint>)
(<boundaryPoint> X-15.723 Y-23.503 Z1.754 </boundaryPoint>)
(<boundaryPoint> X-22.911 Y-23.503 Z1.754 </boundaryPoint>)
(<edge> inner )
G1 X-23.11 Y-18.95 Z1.75 F4200.0
G1 F1200.0
G1 E2213.343
G1 F4200.0
M101
G1 X-23.11 Y-18.71 Z1.75 F2400.0 E2213.356
G1 X-23.11 Y-14.59 Z1.75 F2400.0 E2213.573
G1 X-15.11 Y-14.59 Z1.75 F2400.0 E2213.996
G1 X-13.35 Y-14.75 Z1.75 F2400.0 E2214.09
G1 X-12.02 Y-15.24 Z1.75 F2400.0 E2214.164
G1 X-11.17 Y-16.0 Z1.75 F2400.0 E2214.225
G1 X-10.87 Y-16.95 Z1.75 F2400.0 E2214.278
G1 X-11.09 Y-17.77 Z1.75 F2400.0 E2214.322
G1 X-11.71 Y-18.45 Z1.75 F2400.0 E2214.371
G1 X-12.47 Y-18.76 Z1.75 F2400.0 E2214.414
G1 X-12.46 Y-18.86 Z1.75 F2400.0 E2214.42
G1 X-11.95 Y-18.99 Z1.75 F2400.0 E2214.448
G1 X-11.01 Y-19.48 Z1.75 F2400.0 E2214.504
G1 X-10.44 Y-20.17 Z1.75 F2400.0 E2214.551
G1 X-10.25 Y-21.02 Z1.75 F2400.0 E2214.597
G1 X-10.39 Y-21.74 Z1.75 F2400.0 E2214.636
G1 X-10.79 Y-22.38 Z1.75 F2400.0 E2214.675
G1 X-11.41 Y-22.9 Z1.75 F2400.0 E2214.718
G1 X-12.21 Y-23.29 Z1.75 F2400.0 E2214.765
G1 X-13.83 Y-23.58 Z1.75 F2400.0 E2214.852
G1 X-15.72 Y-23.7 Z1.75 F2400.0 E2214.952
G1 X-23.11 Y-23.7 Z1.75 F2400.0 E2215.343
G1 X-23.11 Y-18.95 Z1.75 F2400.0 E2215.593
G1 F1200.0
G1 E2214.593
G1 F2400.0
M103
(</edge>)
(</boundaryPerimeter>)
(<nestedRing>)
(<boundaryPerimeter>)
(<boundaryPoint> X-15.257 Y-17.023 Z1.754 </boundaryPoint>)
(<boundaryPoint> X-15.543 Y-16.768 Z1.754 </boundaryPoint>)
(<boundaryPoint> X-15.769 Y-16.674 Z1.754 </boundaryPoint>)
(<boundaryPoint> X-16.07 Y-16.606 Z1.754 </boundaryPoint>)
(<boundaryPoint> X-18.71 Y-16.55 Z1.754 </boundaryPoint>)
(<boundaryPoint> X-18.71 Y-18.21 Z1.754 </boundaryPoint>)
(<boundaryPoint> X-16.077 Y-18.153 Z1.754 </boundaryPoint>)
(<boundaryPoint> X-15.771 Y-18.084 Z1.754 </boundaryPoint>)
(<boundaryPoint> X-15.543 Y-17.989 Z1.754 </boundaryPoint>)
(<boundaryPoint> X-15.376 Y-17.869 Z1.754 </boundaryPoint>)
(<boundaryPoint> X-15.257 Y-17.724 Z1.754 </boundaryPoint>)
(<boundaryPoint> X-15.162 Y-17.362 Z1.754 </boundaryPoint>)
(<loop> outer )
;M108 R80.0
G1 X-18.11 Y-17.36 Z1.75 F4200.0
G1 F1200.0
G1 E2215.593
G1 F4200.0
M101
G1 X-18.11 Y-17.6 Z1.75 F4800.0 E2215.606
G1 X-16.5 Y-17.56 Z1.75 F4800.0 E2215.691
G1 X-16.5 Y-17.2 Z1.75 F4800.0 E2215.71
G1 X-18.11 Y-17.16 Z1.75 F4800.0 E2215.796
G1 X-18.11 Y-17.36 Z1.75 F4800.0 E2215.806
G1 F1200.0
G1 E2215.806
G1 F4800.0
M103
(</loop>)
(<edge> outer )
;M108 R40.0
G1 X-18.51 Y-17.36 Z1.75 F4200.0
G1 F1200.0
G1 E2215.806
G1 F4200.0
M101
G1 X-18.51 Y-17.6 Z1.75 F2400.0 E2215.819
G1 X-18.51 Y-18.01 Z1.75 F2400.0 E2215.84
G1 X-16.1 Y-17.95 Z1.75 F2400.0 E2215.967
G1 X-15.83 Y-17.89 Z1.75 F2400.0 E2215.982
G1 X-15.64 Y-17.81 Z1.75 F2400.0 E2215.993
G1 X-15.51 Y-17.72 Z1.75 F2400.0 E2216.001
G1 X-15.44 Y-17.63 Z1.75 F2400.0 E2216.008
G1 X-15.37 Y-17.36 Z1.75 F2400.0 E2216.022
G1 X-15.43 Y-17.13 Z1.75 F2400.0 E2216.035
G1 X-15.65 Y-16.94 Z1.75 F2400.0 E2216.05
G1 X-15.83 Y-16.86 Z1.75 F2400.0 E2216.06
G1 X-16.1 Y-16.81 Z1.75 F2400.0 E2216.075
G1 X-18.51 Y-16.75 Z1.75 F2400.0 E2216.202
G1 X-18.51 Y-17.36 Z1.75 F2400.0 E2216.234
G1 F1200.0
G1 E2215.234
G1 F2400.0
M103
(</edge>)
(</boundaryPerimeter>)
(</nestedRing>)
(<nestedRing>)
(<boundaryPerimeter>)
(<boundaryPoint> X-18.71 Y-21.634 Z1.754 </boundaryPoint>)
(<boundaryPoint> X-15.674 Y-21.57 Z1.754 </boundaryPoint>)
(<boundaryPoint> X-15.33 Y-21.492 Z1.754 </boundaryPoint>)
(<boundaryPoint> X-15.07 Y-21.384 Z1.754 </boundaryPoint>)
(<boundaryPoint> X-14.739 Y-21.095 Z1.754 </boundaryPoint>)
(<boundaryPoint> X-14.629 Y-20.721 Z1.754 </boundaryPoint>)
(<boundaryPoint> X-14.738 Y-20.372 Z1.754 </boundaryPoint>)
(<boundaryPoint> X-15.065 Y-20.1 Z1.754 </boundaryPoint>)
(<boundaryPoint> X-15.325 Y-19.997 Z1.754 </boundaryPoint>)
(<boundaryPoint> X-15.67 Y-19.923 Z1.754 </boundaryPoint>)
(<boundaryPoint> X-18.71 Y-19.861 Z1.754 </boundaryPoint>)
(<loop> outer )
;M108 R80.0
G1 X-18.07 Y-16.6 Z1.75 F4200.0
G1 X-18.17 Y-21.47 Z1.75 F4200.0
G1 X-17.87 Y-20.48 Z1.75 F4200.0
G1 F1200.0
G1 E2216.234
G1 F4200.0
M101
G1 X-18.11 Y-20.47 Z1.75 F4800.0 E2216.247
G1 X-18.11 Y-21.02 Z1.75 F4800.0 E2216.276
G1 X-15.79 Y-20.97 Z1.75 F4800.0 E2216.398
G1 X-15.79 Y-20.52 Z1.75 F4800.0 E2216.422
G1 X-17.87 Y-20.48 Z1.75 F4800.0 E2216.532
G1 F1200.0
G1 E2216.532
G1 F4800.0
M103
(</loop>)
(<edge> outer )
;M108 R40.0
G1 X-18.51 Y-20.23 Z1.75 F4200.0
G1 F1200.0
G1 E2216.532
G1 F4200.0
M101
G1 X-18.51 Y-20.47 Z1.75 F2400.0 E2216.545
G1 X-18.51 Y-21.43 Z1.75 F2400.0 E2216.596
G1 X-15.7 Y-21.37 Z1.75 F2400.0 E2216.744
G1 X-15.39 Y-21.3 Z1.75 F2400.0 E2216.761
G1 X-15.18 Y-21.21 Z1.75 F2400.0 E2216.773
G1 X-14.91 Y-20.98 Z1.75 F2400.0 E2216.791
G1 X-14.84 Y-20.72 Z1.75 F2400.0 E2216.806
G1 X-14.91 Y-20.49 Z1.75 F2400.0 E2216.819
G1 X-15.17 Y-20.27 Z1.75 F2400.0 E2216.836
G1 X-15.38 Y-20.19 Z1.75 F2400.0 E2216.849
G1 X-15.69 Y-20.12 Z1.75 F2400.0 E2216.865
G1 X-18.51 Y-20.07 Z1.75 F2400.0 E2217.014
G1 X-18.51 Y-20.23 Z1.75 F2400.0 E2217.023
G1 F1200.0
G1 E2216.023
G1 F2400.0
M103
(</edge>)
(</boundaryPerimeter>)
(</nestedRing>)
(</nestedRing>)
(<nestedRing>)
(<boundaryPerimeter>)
(<boundaryPoint> X-6.863 Y-10.497 Z1.754 </boundaryPoint>)
(<boundaryPoint> X-2.372 Y-10.497 Z1.754 </boundaryPoint>)
(<boundaryPoint> X-2.372 Y-20.3 Z1.754 </boundaryPoint>)
(<boundaryPoint> X4.639 Y-20.3 Z1.754 </boundaryPoint>)
(<boundaryPoint> X4.639 Y-23.503 Z1.754 </boundaryPoint>)
(<boundaryPoint> X-6.863 Y-23.503 Z1.754 </boundaryPoint>)
(<boundaryPoint> X-6.863 Y-23.343 Z1.754 </boundaryPoint>)
(<edge> inner )
G1 X-7.06 Y-20.71 Z1.75 F4200.0
G1 F1200.0
G1 E2217.023
G1 F4200.0
M101
G1 X-7.06 Y-20.47 Z1.75 F2400.0 E2217.036
G1 X-7.06 Y-10.3 Z1.75 F2400.0 E2217.573
G1 X-2.17 Y-10.3 Z1.75 F2400.0 E2217.832
G1 X-2.17 Y-20.1 Z1.75 F2400.0 E2218.35
G1 X4.84 Y-20.1 Z1.75 F2400.0 E2218.72
G1 X4.84 Y-23.7 Z1.75 F2400.0 E2218.91
G1 X-7.06 Y-23.7 Z1.75 F2400.0 E2219.539
G1 X-7.06 Y-20.71 Z1.75 F2400.0 E2219.697
G1 F1200.0
G1 E2218.697
G1 F2400.0
M103
(</edge>)
(</boundaryPerimeter>)
(</nestedRing>)
(<nestedRing>)
(<boundaryPerimeter>)
(<boundaryPoint> X18.258 Y-23.503 Z1.754 </boundaryPoint>)
(<boundaryPoint> X17.584 Y-22.064 Z1.754 </boundaryPoint>)
(<boundaryPoint> X12.856 Y-22.064 Z1.754 </boundaryPoint>)
(<boundaryPoint> X12.199 Y-23.503 Z1.754 </boundaryPoint>)
(<boundaryPoint> X8.32 Y-23.503 Z1.754 </boundaryPoint>)
(<boundaryPoint> X8.143 Y-23.48 Z1.754 </boundaryPoint>)
(<boundaryPoint> X8.066 Y-23.345 Z1.754 </boundaryPoint>)
(<boundaryPoint> X8.134 Y-23.18 Z1.754 </boundaryPoint>)
(<boundaryPoint> X13.012 Y-14.788 Z1.754 </boundaryPoint>)
(<boundaryPoint> X17.555 Y-14.788 Z1.754 </boundaryPoint>)
(<boundaryPoint> X22.432 Y-23.18 Z1.754 </boundaryPoint>)
(<boundaryPoint> X22.5 Y-23.345 Z1.754 </boundaryPoint>)
(<boundaryPoint> X22.423 Y-23.48 Z1.754 </boundaryPoint>)
(<boundaryPoint> X22.246 Y-23.503 Z1.754 </boundaryPoint>)
(<edge> inner )
G1 X-7.06 Y-23.7 Z1.75 F4200.0
G1 X7.96 Y-23.57 Z1.75 F4200.0
G1 F1200.0
G1 E2219.697
G1 F4200.0
M101
G1 X7.84 Y-23.36 Z1.75 F2400.0 E2219.71
G1 X7.96 Y-23.09 Z1.75 F2400.0 E2219.725
G1 X12.9 Y-14.59 Z1.75 F2400.0 E2220.244
G1 X17.67 Y-14.59 Z1.75 F2400.0 E2220.497
G1 X22.61 Y-23.09 Z1.75 F2400.0 E2221.016
G1 X22.72 Y-23.36 Z1.75 F2400.0 E2221.031
G1 X22.55 Y-23.67 Z1.75 F2400.0 E2221.05
G1 X22.26 Y-23.7 Z1.75 F2400.0 E2221.065
G1 X18.13 Y-23.7 Z1.75 F2400.0 E2221.283
G1 X17.46 Y-22.26 Z1.75 F2400.0 E2221.367
G1 X12.99 Y-22.26 Z1.75 F2400.0 E2221.604
G1 X12.33 Y-23.7 Z1.75 F2400.0 E2221.687
G1 X8.31 Y-23.7 Z1.75 F2400.0 E2221.9
G1 X8.02 Y-23.67 Z1.75 F2400.0 E2221.915
G1 X7.96 Y-23.57 Z1.75 F2400.0 E2221.921
G1 F1200.0
G1 E2220.921
G1 F2400.0
M103
(</edge>)
(</boundaryPerimeter>)
(<nestedRing>)
(<boundaryPerimeter>)
(<boundaryPoint> X13.914 Y-19.854 Z1.754 </boundaryPoint>)
(<boundaryPoint> X14.121 Y-20.18 Z1.754 </boundaryPoint>)
(<boundaryPoint> X16.36 Y-20.18 Z1.754 </boundaryPoint>)
(<boundaryPoint> X16.566 Y-19.855 Z1.754 </boundaryPoint>)
(<boundaryPoint> X15.387 Y-17.372 Z1.754 </boundaryPoint>)
(<boundaryPoint> X15.08 Y-17.373 Z1.754 </boundaryPoint>)
(<loop> outer )
;M108 R80.0
G1 X14.81 Y-19.36 Z1.75 F4200.0
G1 F1200.0
G1 E2221.921
G1 F4200.0
M101
G1 X14.71 Y-19.58 Z1.75 F4800.0 E2221.934
G1 X15.77 Y-19.58 Z1.75 F4800.0 E2221.99
G1 X15.44 Y-18.88 Z1.75 F4800.0 E2222.031
G1 X15.03 Y-18.88 Z1.75 F4800.0 E2222.052
G1 X14.81 Y-19.36 Z1.75 F4800.0 E2222.08
G1 F1200.0
G1 E2222.08
G1 F4800.0
M103
(</loop>)
(<edge> outer )
;M108 R40.0
G1 X14.45 Y-19.19 Z1.75 F4200.0
G1 F1200.0
G1 E2222.08
G1 F4200.0
M101
G1 X14.34 Y-19.41 Z1.75 F2400.0 E2222.093
G1 X14.14 Y-19.84 Z1.75 F2400.0 E2222.118
G1 X14.23 Y-19.98 Z1.75 F2400.0 E2222.127
G1 X16.25 Y-19.98 Z1.75 F2400.0 E2222.233
G1 X16.34 Y-19.84 Z1.75 F2400.0 E2222.242
G1 X15.26 Y-17.57 Z1.75 F2400.0 E2222.375
G1 X15.21 Y-17.57 Z1.75 F2400.0 E2222.377
G1 X14.45 Y-19.19 Z1.75 F2400.0 E2222.472
G1 F1200.0
G1 E2221.472
G1 F2400.0
M103
(</edge>)
(</boundaryPerimeter>)
(</nestedRing>)
(</nestedRing>)
(<nestedRing>)
(<boundaryPerimeter>)
(<boundaryPoint> X38.303 Y-17.676 Z1.754 </boundaryPoint>)
(<boundaryPoint> X37.745 Y-18.284 Z1.754 </boundaryPoint>)
(<boundaryPoint> X36.888 Y-18.627 Z1.754 </boundaryPoint>)
(<boundaryPoint> X36.923 Y-19.02 Z1.754 </boundaryPoint>)
(<boundaryPoint> X37.553 Y-19.173 Z1.754 </boundaryPoint>)
(<boundaryPoint> X38.43 Y-19.642 Z1.754 </boundaryPoint>)
(<boundaryPoint> X38.943 Y-20.262 Z1.754 </boundaryPoint>)
(<boundaryPoint> X39.114 Y-21.024 Z1.754 </boundaryPoint>)
(<boundaryPoint> X38.993 Y-21.668 Z1.754 </boundaryPoint>)
(<boundaryPoint> X38.627 Y-22.243 Z1.754 </boundaryPoint>)
(<boundaryPoint> X38.051 Y-22.727 Z1.754 </boundaryPoint>)
(<boundaryPoint> X37.294 Y-23.099 Z1.754 </boundaryPoint>)
(<boundaryPoint> X35.713 Y-23.384 Z1.754 </boundaryPoint>)
(<boundaryPoint> X33.847 Y-23.503 Z1.754 </boundaryPoint>)
(<boundaryPoint> X26.658 Y-23.503 Z1.754 </boundaryPoint>)
(<boundaryPoint> X26.658 Y-14.788 Z1.754 </boundaryPoint>)
(<boundaryPoint> X34.454 Y-14.788 Z1.754 </boundaryPoint>)
(<boundaryPoint> X36.176 Y-14.944 Z1.754 </boundaryPoint>)
(<boundaryPoint> X37.446 Y-15.412 Z1.754 </boundaryPoint>)
(<boundaryPoint> X38.228 Y-16.111 Z1.754 </boundaryPoint>)
(<boundaryPoint> X38.489 Y-16.958 Z1.754 </boundaryPoint>)
(<edge> inner )
G1 X26.46 Y-19.65 Z1.75 F4200.0
G1 F1200.0
G1 E2222.472
G1 F4200.0
M101
G1 X26.46 Y-19.41 Z1.75 F2400.0 E2222.485
G1 X26.46 Y-14.59 Z1.75 F2400.0 E2222.739
G1 X34.46 Y-14.59 Z1.75 F2400.0 E2223.162
G1 X36.22 Y-14.75 Z1.75 F2400.0 E2223.255
G1 X37.55 Y-15.24 Z1.75 F2400.0 E2223.33
G1 X38.4 Y-16.0 Z1.75 F2400.0 E2223.391
G1 X38.7 Y-16.95 Z1.75 F2400.0 E2223.443
G1 X38.48 Y-17.77 Z1.75 F2400.0 E2223.488
G1 X37.86 Y-18.45 Z1.75 F2400.0 E2223.537
G1 X37.1 Y-18.76 Z1.75 F2400.0 E2223.58
G1 X37.11 Y-18.86 Z1.75 F2400.0 E2223.586
G1 X37.63 Y-18.99 Z1.75 F2400.0 E2223.614
G1 X38.56 Y-19.48 Z1.75 F2400.0 E2223.67
G1 X39.13 Y-20.17 Z1.75 F2400.0 E2223.717
G1 X39.32 Y-21.02 Z1.75 F2400.0 E2223.763
G1 X39.18 Y-21.74 Z1.75 F2400.0 E2223.802
G1 X38.78 Y-22.38 Z1.75 F2400.0 E2223.841
G1 X38.16 Y-22.9 Z1.75 F2400.0 E2223.884
G1 X37.36 Y-23.29 Z1.75 F2400.0 E2223.931
G1 X35.74 Y-23.58 Z1.75 F2400.0 E2224.018
G1 X33.85 Y-23.7 Z1.75 F2400.0 E2224.118
G1 X26.46 Y-23.7 Z1.75 F2400.0 E2224.509
G1 X26.46 Y-19.65 Z1.75 F2400.0 E2224.723
G1 F1200.0
G1 E2223.723
G1 F2400.0
M103
(</edge>)
(</boundaryPerimeter>)
(<nestedRing>)
(<boundaryPerimeter>)
(<boundaryPoint> X34.245 Y-19.997 Z1.754 </boundaryPoint>)
(<boundaryPoint> X33.899 Y-19.923 Z1.754 </boundaryPoint>)
(<boundaryPoint> X30.859 Y-19.861 Z1.754 </boundaryPoint>)
(<boundaryPoint> X30.859 Y-21.634 Z1.754 </boundaryPoint>)
(<boundaryPoint> X33.896 Y-21.57 Z1.754 </boundaryPoint>)
(<boundaryPoint> X34.239 Y-21.492 Z1.754 </boundaryPoint>)
(<boundaryPoint> X34.5 Y-21.384 Z1.754 </boundaryPoint>)
(<boundaryPoint> X34.831 Y-21.095 Z1.754 </boundaryPoint>)
(<boundaryPoint> X34.941 Y-20.721 Z1.754 </boundaryPoint>)
(<boundaryPoint> X34.832 Y-20.372 Z1.754 </boundaryPoint>)
(<boundaryPoint> X34.504 Y-20.1 Z1.754 </boundaryPoint>)
(<loop> outer )
;M108 R80.0
G1 X31.7 Y-20.48 Z1.75 F4200.0
G1 F1200.0
G1 E2224.723
G1 F4200.0
M101
G1 X31.46 Y-20.47 Z1.75 F4800.0 E2224.735
G1 X31.46 Y-21.02 Z1.75 F4800.0 E2224.764
G1 X33.78 Y-20.97 Z1.75 F4800.0 E2224.887
G1 X33.78 Y-20.52 Z1.75 F4800.0 E2224.911
G1 X31.7 Y-20.48 Z1.75 F4800.0 E2225.021
G1 F1200.0
G1 E2225.021
G1 F4800.0
M103
(</loop>)
(<edge> outer )
;M108 R40.0
G1 X31.06 Y-20.23 Z1.75 F4200.0
G1 F1200.0
G1 E2225.021
G1 F4200.0
M101
G1 X31.06 Y-20.47 Z1.75 F2400.0 E2225.034
G1 X31.06 Y-21.43 Z1.75 F2400.0 E2225.084
G1 X33.87 Y-21.37 Z1.75 F2400.0 E2225.233
G1 X34.18 Y-21.3 Z1.75 F2400.0 E2225.249
G1 X34.39 Y-21.21 Z1.75 F2400.0 E2225.262
G1 X34.66 Y-20.98 Z1.75 F2400.0 E2225.28
G1 X34.73 Y-20.72 Z1.75 F2400.0 E2225.294
G1 X34.66 Y-20.49 Z1.75 F2400.0 E2225.307
G1 X34.4 Y-20.27 Z1.75 F2400.0 E2225.325
G1 X34.19 Y-20.19 Z1.75 F2400.0 E2225.337
G1 X33.88 Y-20.12 Z1.75 F2400.0 E2225.354
G1 X31.06 Y-20.07 Z1.75 F2400.0 E2225.503
G1 X31.06 Y-20.23 Z1.75 F2400.0 E2225.512
G1 F1200.0
G1 E2224.512
G1 F2400.0
M103
(</edge>)
(</boundaryPerimeter>)
(</nestedRing>)
(<nestedRing>)
(<boundaryPerimeter>)
(<boundaryPoint> X34.026 Y-17.989 Z1.754 </boundaryPoint>)
(<boundaryPoint> X34.193 Y-17.869 Z1.754 </boundaryPoint>)
(<boundaryPoint> X34.313 Y-17.724 Z1.754 </boundaryPoint>)
(<boundaryPoint> X34.408 Y-17.362 Z1.754 </boundaryPoint>)
(<boundaryPoint> X34.313 Y-17.023 Z1.754 </boundaryPoint>)
(<boundaryPoint> X34.026 Y-16.768 Z1.754 </boundaryPoint>)
(<boundaryPoint> X33.8 Y-16.674 Z1.754 </boundaryPoint>)
(<boundaryPoint> X33.5 Y-16.606 Z1.754 </boundaryPoint>)
(<boundaryPoint> X30.859 Y-16.55 Z1.754 </boundaryPoint>)
(<boundaryPoint> X30.859 Y-18.21 Z1.754 </boundaryPoint>)
(<boundaryPoint> X33.493 Y-18.153 Z1.754 </boundaryPoint>)
(<boundaryPoint> X33.799 Y-18.084 Z1.754 </boundaryPoint>)
(<loop> outer )
;M108 R80.0
G1 X31.28 Y-21.47 Z1.75 F4200.0
G1 X31.25 Y-16.6 Z1.75 F4200.0
G1 X31.46 Y-17.36 Z1.75 F4200.0
G1 F1200.0
G1 E2225.512
G1 F4200.0
M101
G1 X31.46 Y-17.6 Z1.75 F4800.0 E2225.524
G1 X33.07 Y-17.56 Z1.75 F4800.0 E2225.61
G1 X33.07 Y-17.2 Z1.75 F4800.0 E2225.629
G1 X31.46 Y-17.16 Z1.75 F4800.0 E2225.714
G1 X31.46 Y-17.36 Z1.75 F4800.0 E2225.724
G1 F1200.0
G1 E2225.724
G1 F4800.0
M103
(</loop>)
(<edge> outer )
;M108 R40.0
G1 X31.06 Y-17.36 Z1.75 F4200.0
G1 F1200.0
G1 E2225.724
G1 F4200.0
M101
G1 X31.06 Y-17.6 Z1.75 F2400.0 E2225.737
G1 X31.06 Y-18.01 Z1.75 F2400.0 E2225.759
G1 X33.47 Y-17.95 Z1.75 F2400.0 E2225.886
G1 X33.74 Y-17.89 Z1.75 F2400.0 E2225.901
G1 X33.93 Y-17.81 Z1.75 F2400.0 E2225.911
G1 X34.06 Y-17.72 Z1.75 F2400.0 E2225.92
G1 X34.13 Y-17.63 Z1.75 F2400.0 E2225.926
G1 X34.2 Y-17.36 Z1.75 F2400.0 E2225.941
G1 X34.14 Y-17.13 Z1.75 F2400.0 E2225.953
G1 X33.92 Y-16.94 Z1.75 F2400.0 E2225.969
G1 X33.74 Y-16.86 Z1.75 F2400.0 E2225.979
G1 X33.48 Y-16.81 Z1.75 F2400.0 E2225.993
G1 X31.06 Y-16.75 Z1.75 F2400.0 E2226.121
G1 X31.06 Y-17.36 Z1.75 F2400.0 E2226.153
G1 F1200.0
G1 E2225.153
G1 F2400.0
M103
(</edge>)
(</boundaryPerimeter>)
(</nestedRing>)
(</nestedRing>)
(<infill>)
(<infillBoundary>)
(<infillPoint> X-69.401 Y-5.599 Z1.754 </infillPoint>)
(<infillPoint> X-69.401 Y-28.401 Z1.754 </infillPoint>)
(<infillPoint> X57.4 Y-28.401 Z1.754 </infillPoint>)
(<infillPoint> X57.4 Y-5.599 Z1.754 </infillPoint>)
(</infillBoundary>)
(<infillBoundary>)
(<infillPoint> X38.846 Y-17.971 Z1.754 </infillPoint>)
(<infillPoint> X38.309 Y-18.557 Z1.754 </infillPoint>)
(<infillPoint> X38.428 Y-18.961 Z1.754 </infillPoint>)
(<infillPoint> X38.817 Y-19.169 Z1.754 </infillPoint>)
(<infillPoint> X39.497 Y-19.99 Z1.754 </infillPoint>)
(<infillPoint> X39.727 Y-21.013 Z1.754 </infillPoint>)
(<infillPoint> X39.561 Y-21.893 Z1.754 </infillPoint>)
(<infillPoint> X39.084 Y-22.643 Z1.754 </infillPoint>)
(<infillPoint> X38.381 Y-23.233 Z1.754 </infillPoint>)
(<infillPoint> X37.483 Y-23.675 Z1.754 </infillPoint>)
(<infillPoint> X35.786 Y-23.981 Z1.754 </infillPoint>)
(<infillPoint> X33.866 Y-24.103 Z1.754 </infillPoint>)
(<infillPoint> X26.058 Y-24.103 Z1.754 </infillPoint>)
(<infillPoint> X26.058 Y-14.188 Z1.754 </infillPoint>)
(<infillPoint> X34.481 Y-14.188 Z1.754 </infillPoint>)
(<infillPoint> X36.309 Y-14.354 Z1.754 </infillPoint>)
(<infillPoint> X37.761 Y-14.889 Z1.754 </infillPoint>)
(<infillPoint> X38.752 Y-15.775 Z1.754 </infillPoint>)
(<infillPoint> X39.112 Y-16.944 Z1.754 </infillPoint>)
(</infillBoundary>)
(<infillBoundary>)
(<infillPoint> X-23.511 Y-14.188 Z1.754 </infillPoint>)
(<infillPoint> X-15.089 Y-14.188 Z1.754 </infillPoint>)
(<infillPoint> X-13.26 Y-14.354 Z1.754 </infillPoint>)
(<infillPoint> X-11.809 Y-14.889 Z1.754 </infillPoint>)
(<infillPoint> X-10.817 Y-15.775 Z1.754 </infillPoint>)
(<infillPoint> X-10.457 Y-16.944 Z1.754 </infillPoint>)
(<infillPoint> X-10.723 Y-17.972 Z1.754 </infillPoint>)
(<infillPoint> X-11.261 Y-18.557 Z1.754 </infillPoint>)
(<infillPoint> X-11.142 Y-18.961 Z1.754 </infillPoint>)
(<infillPoint> X-10.753 Y-19.168 Z1.754 </infillPoint>)
(<infillPoint> X-10.072 Y-19.99 Z1.754 </infillPoint>)
(<infillPoint> X-9.842 Y-21.014 Z1.754 </infillPoint>)
(<infillPoint> X-10.009 Y-21.893 Z1.754 </infillPoint>)
(<infillPoint> X-10.485 Y-22.643 Z1.754 </infillPoint>)
(<infillPoint> X-11.189 Y-23.233 Z1.754 </infillPoint>)
(<infillPoint> X-12.086 Y-23.675 Z1.754 </infillPoint>)
(<infillPoint> X-13.783 Y-23.981 Z1.754 </infillPoint>)
(<infillPoint> X-23.511 Y-24.103 Z1.754 </infillPoint>)
(</infillBoundary>)
(<infillBoundary>)
(<infillPoint> X-51.715 Y-9.897 Z1.754 </infillPoint>)
(<infillPoint> X-39.409 Y-9.897 Z1.754 </infillPoint>)
(<infillPoint> X-39.409 Y-13.892 Z1.754 </infillPoint>)
(<infillPoint> X-46.003 Y-13.892 Z1.754 </infillPoint>)
(<infillPoint> X-46.003 Y-14.963 Z1.754 </infillPoint>)
(<infillPoint> X-40.371 Y-14.963 Z1.754 </infillPoint>)
(<infillPoint> X-40.371 Y-18.789 Z1.754 </infillPoint>)
(<infillPoint> X-46.003 Y-18.789 Z1.754 </infillPoint>)
(<infillPoint> X-46.003 Y-24.103 Z1.754 </infillPoint>)
(<infillPoint> X-51.715 Y-24.103 Z1.754 </infillPoint>)
(</infillBoundary>)
(<infillBoundary>)
(<infillPoint> X-7.463 Y-9.897 Z1.754 </infillPoint>)
(<infillPoint> X-1.772 Y-9.897 Z1.754 </infillPoint>)
(<infillPoint> X-1.772 Y-19.7 Z1.754 </infillPoint>)
(<infillPoint> X5.239 Y-19.7 Z1.754 </infillPoint>)
(<infillPoint> X5.239 Y-24.103 Z1.754 </infillPoint>)
(<infillPoint> X-7.463 Y-24.103 Z1.754 </infillPoint>)
(</infillBoundary>)
(<infillBoundary>)
(<infillPoint> X17.876 Y-24.103 Z1.754 </infillPoint>)
(<infillPoint> X17.202 Y-22.664 Z1.754 </infillPoint>)
(<infillPoint> X13.242 Y-22.664 Z1.754 </infillPoint>)
(<infillPoint> X12.585 Y-24.103 Z1.754 </infillPoint>)
(<infillPoint> X8.281 Y-24.103 Z1.754 </infillPoint>)
(<infillPoint> X7.77 Y-24.037 Z1.754 </infillPoint>)
(<infillPoint> X7.4 Y-23.388 Z1.754 </infillPoint>)
(<infillPoint> X7.595 Y-22.914 Z1.754 </infillPoint>)
(<infillPoint> X12.667 Y-14.188 Z1.754 </infillPoint>)
(<infillPoint> X17.9 Y-14.188 Z1.754 </infillPoint>)
(<infillPoint> X22.971 Y-22.914 Z1.754 </infillPoint>)
(<infillPoint> X23.166 Y-23.388 Z1.754 </infillPoint>)
(<infillPoint> X22.796 Y-24.037 Z1.754 </infillPoint>)
(<infillPoint> X22.285 Y-24.103 Z1.754 </infillPoint>)
(</infillBoundary>)
(<infillBoundary>)
(<infillPoint> X-31.022 Y-22.664 Z1.754 </infillPoint>)
(<infillPoint> X-34.982 Y-22.664 Z1.754 </infillPoint>)
(<infillPoint> X-35.639 Y-24.103 Z1.754 </infillPoint>)
(<infillPoint> X-39.943 Y-24.103 Z1.754 </infillPoint>)
(<infillPoint> X-40.454 Y-24.037 Z1.754 </infillPoint>)
(<infillPoint> X-40.824 Y-23.388 Z1.754 </infillPoint>)
(<infillPoint> X-40.629 Y-22.914 Z1.754 </infillPoint>)
(<infillPoint> X-35.557 Y-14.188 Z1.754 </infillPoint>)
(<infillPoint> X-30.325 Y-14.188 Z1.754 </infillPoint>)
(<infillPoint> X-25.253 Y-22.914 Z1.754 </infillPoint>)
(<infillPoint> X-25.058 Y-23.388 Z1.754 </infillPoint>)
(<infillPoint> X-25.428 Y-24.037 Z1.754 </infillPoint>)
(<infillPoint> X-25.939 Y-24.103 Z1.754 </infillPoint>)
(<infillPoint> X-30.348 Y-24.103 Z1.754 </infillPoint>)
(</infillBoundary>)
(<infillBoundary>)
(<infillPoint> X33.073 Y-17.197 Z1.754 </infillPoint>)
(<infillPoint> X31.459 Y-17.163 Z1.754 </infillPoint>)
(<infillPoint> X31.459 Y-17.597 Z1.754 </infillPoint>)
(<infillPoint> X33.071 Y-17.562 Z1.754 </infillPoint>)
(</infillBoundary>)
(<infillBoundary>)
(<infillPoint> X33.784 Y-20.521 Z1.754 </infillPoint>)
(<infillPoint> X31.459 Y-20.473 Z1.754 </infillPoint>)
(<infillPoint> X31.459 Y-21.021 Z1.754 </infillPoint>)
(<infillPoint> X33.781 Y-20.972 Z1.754 </infillPoint>)
(</infillBoundary>)
(<infillBoundary>)
(<infillPoint> X-16.497 Y-17.197 Z1.754 </infillPoint>)
(<infillPoint> X-18.11 Y-17.163 Z1.754 </infillPoint>)
(<infillPoint> X-18.11 Y-17.597 Z1.754 </infillPoint>)
(<infillPoint> X-16.499 Y-17.562 Z1.754 </infillPoint>)
(</infillBoundary>)
(<infillBoundary>)
(<infillPoint> X-18.11 Y-21.021 Z1.754 </infillPoint>)
(<infillPoint> X-15.789 Y-20.972 Z1.754 </infillPoint>)
(<infillPoint> X-15.786 Y-20.521 Z1.754 </infillPoint>)
(<infillPoint> X-18.11 Y-20.473 Z1.754 </infillPoint>)
(</infillBoundary>)
(<infillBoundary>)
(<infillPoint> X14.706 Y-19.58 Z1.754 </infillPoint>)
(<infillPoint> X15.771 Y-19.58 Z1.754 </infillPoint>)
(<infillPoint> X15.44 Y-18.883 Z1.754 </infillPoint>)
(<infillPoint> X15.033 Y-18.884 Z1.754 </infillPoint>)
(</infillBoundary>)
(<infillBoundary>)
(<infillPoint> X-33.192 Y-18.884 Z1.754 </infillPoint>)
(<infillPoint> X-33.519 Y-19.58 Z1.754 </infillPoint>)
(<infillPoint> X-32.453 Y-19.58 Z1.754 </infillPoint>)
(<infillPoint> X-32.784 Y-18.883 Z1.754 </infillPoint>)
(</infillBoundary>)
;M108 R80.0
G1 X38.8 Y-18.44 Z1.75 F4200.0
G1 F1200.0
G1 E2226.153
G1 F4200.0
M101
G1 X38.8 Y-18.84 Z1.75 F4800.0 E2226.174
G1 F1200.0
G1 E2225.988
G1 F4800.0
M103
G1 X39.2 Y-17.72 Z1.75 F4200.0
G1 F1200.0
G1 E2226.174
G1 F4200.0
M101
G1 X39.2 Y-19.19 Z1.75 F4800.0 E2226.252
G1 X39.6 Y-19.68 Z1.75 F4800.0 E2226.285
G1 X39.6 Y-5.88 Z1.75 F4800.0 E2227.014
G1 X39.2 Y-5.88 Z1.75 F4800.0 E2227.035
G1 X39.2 Y-16.28 Z1.75 F4800.0 E2227.584
G1 X38.8 Y-15.44 Z1.75 F4800.0 E2227.633
G1 X38.8 Y-5.88 Z1.75 F4800.0 E2228.138
G1 X38.4 Y-5.88 Z1.75 F4800.0 E2228.159
G1 X38.4 Y-15.08 Z1.75 F4800.0 E2228.646
G1 X38.0 Y-14.73 Z1.75 F4800.0 E2228.674
G1 X38.0 Y-5.88 Z1.75 F4800.0 E2229.141
G1 X37.6 Y-5.88 Z1.75 F4800.0 E2229.162
G1 X37.6 Y-14.53 Z1.75 F4800.0 E2229.619
G1 X37.2 Y-14.38 Z1.75 F4800.0 E2229.642
G1 X37.2 Y-5.88 Z1.75 F4800.0 E2230.091
G1 X36.8 Y-5.88 Z1.75 F4800.0 E2230.112
G1 X36.8 Y-14.24 Z1.75 F4800.0 E2230.554
G1 X36.4 Y-14.09 Z1.75 F4800.0 E2230.576
G1 X36.4 Y-5.88 Z1.75 F4800.0 E2231.01
G1 X36.0 Y-5.88 Z1.75 F4800.0 E2231.031
G1 X36.0 Y-14.04 Z1.75 F4800.0 E2231.462
G1 X35.6 Y-14.01 Z1.75 F4800.0 E2231.484
G1 X35.6 Y-5.88 Z1.75 F4800.0 E2231.913
G1 X35.2 Y-5.88 Z1.75 F4800.0 E2231.934
G1 X35.2 Y-13.97 Z1.75 F4800.0 E2232.362
G1 X34.8 Y-13.94 Z1.75 F4800.0 E2232.383
G1 X34.8 Y-5.88 Z1.75 F4800.0 E2232.808
G1 X34.4 Y-5.88 Z1.75 F4800.0 E2232.83
G1 X34.4 Y-13.91 Z1.75 F4800.0 E2233.254
G1 X34.0 Y-13.91 Z1.75 F4800.0 E2233.275
G1 X34.0 Y-5.88 Z1.75 F4800.0 E2233.699
G1 X33.6 Y-5.88 Z1.75 F4800.0 E2233.72
G1 X33.6 Y-13.91 Z1.75 F4800.0 E2234.144
G1 X33.2 Y-13.91 Z1.75 F4800.0 E2234.165
G1 X33.2 Y-5.88 Z1.75 F4800.0 E2234.59
G1 X32.8 Y-5.88 Z1.75 F4800.0 E2234.611
G1 X32.8 Y-13.91 Z1.75 F4800.0 E2235.035
G1 X32.4 Y-13.91 Z1.75 F4800.0 E2235.056
G1 X32.4 Y-5.88 Z1.75 F4800.0 E2235.48
G1 X32.0 Y-5.88 Z1.75 F4800.0 E2235.501
G1 X32.0 Y-13.91 Z1.75 F4800.0 E2235.925
G1 X31.6 Y-13.91 Z1.75 F4800.0 E2235.946
G1 X31.6 Y-5.88 Z1.75 F4800.0 E2236.371
G1 X31.2 Y-5.88 Z1.75 F4800.0 E2236.392
G1 X31.2 Y-13.91 Z1.75 F4800.0 E2236.816
G1 X30.8 Y-13.91 Z1.75 F4800.0 E2236.837
G1 X30.8 Y-5.88 Z1.75 F4800.0 E2237.261
G1 X30.4 Y-5.88 Z1.75 F4800.0 E2237.282
G1 X30.4 Y-13.91 Z1.75 F4800.0 E2237.706
G1 X30.0 Y-13.91 Z1.75 F4800.0 E2237.727
G1 X30.0 Y-5.88 Z1.75 F4800.0 E2238.152
G1 X29.6 Y-5.88 Z1.75 F4800.0 E2238.173
G1 X29.6 Y-13.91 Z1.75 F4800.0 E2238.597
G1 X29.2 Y-13.91 Z1.75 F4800.0 E2238.618
G1 X29.2 Y-5.88 Z1.75 F4800.0 E2239.042
G1 X28.8 Y-5.88 Z1.75 F4800.0 E2239.063
G1 X28.8 Y-13.91 Z1.75 F4800.0 E2239.487
G1 X28.4 Y-13.91 Z1.75 F4800.0 E2239.509
G1 X28.4 Y-5.88 Z1.75 F4800.0 E2239.933
G1 X28.0 Y-5.88 Z1.75 F4800.0 E2239.954
G1 X28.0 Y-13.91 Z1.75 F4800.0 E2240.378
G1 X27.6 Y-13.91 Z1.75 F4800.0 E2240.399
G1 X27.6 Y-5.88 Z1.75 F4800.0 E2240.823
G1 X27.2 Y-5.88 Z1.75 F4800.0 E2240.844
G1 X27.2 Y-13.91 Z1.75 F4800.0 E2241.268
G1 X26.8 Y-13.91 Z1.75 F4800.0 E2241.29
G1 X26.8 Y-5.88 Z1.75 F4800.0 E2241.714
G1 X26.4 Y-5.88 Z1.75 F4800.0 E2241.735
G1 X26.4 Y-13.91 Z1.75 F4800.0 E2242.159
G1 X26.0 Y-13.91 Z1.75 F4800.0 E2242.18
G1 X26.0 Y-5.88 Z1.75 F4800.0 E2242.604
G1 X25.6 Y-5.88 Z1.75 F4800.0 E2242.625
G1 X25.6 Y-28.12 Z1.75 F4800.0 E2243.8
G1 X25.2 Y-28.12 Z1.75 F4800.0 E2243.821
G1 X25.2 Y-5.88 Z1.75 F4800.0 E2244.996
G1 X24.8 Y-5.88 Z1.75 F4800.0 E2245.017
G1 X24.8 Y-28.12 Z1.75 F4800.0 E2246.192
G1 X24.4 Y-28.12 Z1.75 F4800.0 E2246.214
G1 X24.4 Y-5.88 Z1.75 F4800.0 E2247.388
G1 X24.0 Y-5.88 Z1.75 F4800.0 E2247.41
G1 X24.0 Y-28.12 Z1.75 F4800.0 E2248.585
G1 X23.6 Y-28.12 Z1.75 F4800.0 E2248.606
G1 X23.6 Y-5.88 Z1.75 F4800.0 E2249.781
G1 X23.2 Y-5.88 Z1.75 F4800.0 E2249.802
G1 X23.2 Y-22.75 Z1.75 F4800.0 E2250.693
G1 X22.8 Y-22.06 Z1.75 F4800.0 E2250.735
G1 X22.8 Y-5.88 Z1.75 F4800.0 E2251.59
G1 X22.4 Y-5.88 Z1.75 F4800.0 E2251.611
G1 X22.4 Y-21.37 Z1.75 F4800.0 E2252.43
G1 X22.0 Y-20.69 Z1.75 F4800.0 E2252.472
G1 X22.0 Y-5.88 Z1.75 F4800.0 E2253.254
G1 X21.6 Y-5.88 Z1.75 F4800.0 E2253.275
G1 X21.6 Y-20.0 Z1.75 F4800.0 E2254.021
G1 X21.2 Y-19.31 Z1.75 F4800.0 E2254.063
G1 X21.2 Y-5.88 Z1.75 F4800.0 E2254.772
G1 X20.8 Y-5.88 Z1.75 F4800.0 E2254.793
G1 X20.8 Y-18.62 Z1.75 F4800.0 E2255.466
G1 X20.4 Y-17.93 Z1.75 F4800.0 E2255.508
G1 X20.4 Y-5.88 Z1.75 F4800.0 E2256.145
G1 X20.0 Y-5.88 Z1.75 F4800.0 E2256.166
G1 X20.0 Y-17.24 Z1.75 F4800.0 E2256.767
G1 X19.6 Y-16.56 Z1.75 F4800.0 E2256.809
G1 X19.6 Y-5.88 Z1.75 F4800.0 E2257.373
G1 X19.2 Y-5.88 Z1.75 F4800.0 E2257.394
G1 X19.2 Y-15.87 Z1.75 F4800.0 E2257.921
G1 X18.8 Y-15.18 Z1.75 F4800.0 E2257.963
G1 X18.8 Y-5.88 Z1.75 F4800.0 E2258.455
G1 X18.4 Y-5.88 Z1.75 F4800.0 E2258.476
G1 X18.4 Y-14.49 Z1.75 F4800.0 E2258.931
G1 X18.0 Y-13.91 Z1.75 F4800.0 E2258.968
G1 X18.0 Y-5.88 Z1.75 F4800.0 E2259.392
G1 X17.6 Y-5.88 Z1.75 F4800.0 E2259.413
G1 X17.6 Y-13.91 Z1.75 F4800.0 E2259.837
G1 X17.2 Y-13.91 Z1.75 F4800.0 E2259.859
G1 X17.2 Y-5.88 Z1.75 F4800.0 E2260.283
G1 X16.8 Y-5.88 Z1.75 F4800.0 E2260.304
G1 X16.8 Y-13.91 Z1.75 F4800.0 E2260.728
G1 X16.4 Y-13.91 Z1.75 F4800.0 E2260.749
G1 X16.4 Y-5.88 Z1.75 F4800.0 E2261.173
G1 X16.0 Y-5.88 Z1.75 F4800.0 E2261.194
G1 X16.0 Y-13.91 Z1.75 F4800.0 E2261.618
G1 X15.6 Y-13.91 Z1.75 F4800.0 E2261.64
G1 X15.6 Y-5.88 Z1.75 F4800.0 E2262.064
G1 X15.2 Y-5.88 Z1.75 F4800.0 E2262.085
G1 X15.2 Y-13.91 Z1.75 F4800.0 E2262.509
G1 X14.8 Y-13.91 Z1.75 F4800.0 E2262.53
G1 X14.8 Y-5.88 Z1.75 F4800.0 E2262.954
G1 X14.4 Y-5.88 Z1.75 F4800.0 E2262.975
G1 X14.4 Y-13.91 Z1.75 F4800.0 E2263.4
G1 X14.0 Y-13.91 Z1.75 F4800.0 E2263.421
G1 X14.0 Y-5.88 Z1.75 F4800.0 E2263.845
G1 X13.6 Y-5.88 Z1.75 F4800.0 E2263.866
G1 X13.6 Y-13.91 Z1.75 F4800.0 E2264.29
G1 X13.2 Y-13.91 Z1.75 F4800.0 E2264.311
G1 X13.2 Y-5.88 Z1.75 F4800.0 E2264.735
G1 X12.8 Y-5.88 Z1.75 F4800.0 E2264.756
G1 X12.8 Y-13.91 Z1.75 F4800.0 E2265.181
G1 X12.4 Y-14.09 Z1.75 F4800.0 E2265.204
G1 X12.4 Y-5.88 Z1.75 F4800.0 E2265.638
G1 X12.0 Y-5.88 Z1.75 F4800.0 E2265.659
G1 X12.0 Y-14.78 Z1.75 F4800.0 E2266.129
G1 X11.6 Y-15.47 Z1.75 F4800.0 E2266.171
G1 X11.6 Y-5.88 Z1.75 F4800.0 E2266.677
G1 X11.2 Y-5.88 Z1.75 F4800.0 E2266.698
G1 X11.2 Y-16.15 Z1.75 F4800.0 E2267.241
G1 X10.8 Y-16.84 Z1.75 F4800.0 E2267.283
G1 X10.8 Y-5.88 Z1.75 F4800.0 E2267.862
G1 X10.4 Y-5.88 Z1.75 F4800.0 E2267.883
G1 X10.4 Y-17.53 Z1.75 F4800.0 E2268.499
G1 X10.0 Y-18.22 Z1.75 F4800.0 E2268.541
G1 X10.0 Y-5.88 Z1.75 F4800.0 E2269.193
G1 X9.6 Y-5.88 Z1.75 F4800.0 E2269.214
G1 X9.6 Y-18.91 Z1.75 F4800.0 E2269.902
G1 X9.2 Y-19.6 Z1.75 F4800.0 E2269.944
G1 X9.2 Y-5.88 Z1.75 F4800.0 E2270.669
G1 X8.8 Y-5.88 Z1.75 F4800.0 E2270.69
G1 X8.8 Y-20.28 Z1.75 F4800.0 E2271.451
G1 X8.4 Y-20.97 Z1.75 F4800.0 E2271.493
G1 X8.4 Y-5.88 Z1.75 F4800.0 E2272.29
G1 X8.0 Y-5.88 Z1.75 F4800.0 E2272.311
G1 X8.0 Y-21.66 Z1.75 F4800.0 E2273.145
G1 X7.6 Y-22.35 Z1.75 F4800.0 E2273.187
G1 X7.6 Y-5.88 Z1.75 F4800.0 E2274.057
G1 X7.2 Y-5.88 Z1.75 F4800.0 E2274.078
G1 X7.2 Y-28.12 Z1.75 F4800.0 E2275.253
G1 X6.8 Y-28.12 Z1.75 F4800.0 E2275.274
G1 X6.8 Y-5.88 Z1.75 F4800.0 E2276.449
G1 X6.4 Y-5.88 Z1.75 F4800.0 E2276.47
G1 X6.4 Y-28.12 Z1.75 F4800.0 E2277.645
G1 X6.0 Y-28.12 Z1.75 F4800.0 E2277.666
G1 X6.0 Y-5.88 Z1.75 F4800.0 E2278.841
G1 X5.6 Y-5.88 Z1.75 F4800.0 E2278.862
G1 X5.6 Y-28.12 Z1.75 F4800.0 E2280.037
G1 X5.2 Y-28.12 Z1.75 F4800.0 E2280.058
G1 X5.2 Y-24.38 Z1.75 F4800.0 E2280.256
G1 X4.8 Y-24.38 Z1.75 F4800.0 E2280.277
G1 X4.8 Y-28.12 Z1.75 F4800.0 E2280.474
G1 X4.4 Y-28.12 Z1.75 F4800.0 E2280.495
G1 X4.4 Y-24.38 Z1.75 F4800.0 E2280.693
G1 X4.0 Y-24.38 Z1.75 F4800.0 E2280.714
G1 X4.0 Y-28.12 Z1.75 F4800.0 E2280.911
G1 X3.6 Y-28.12 Z1.75 F4800.0 E2280.933
G1 X3.6 Y-24.38 Z1.75 F4800.0 E2281.13
G1 X3.2 Y-24.38 Z1.75 F4800.0 E2281.151
G1 X3.2 Y-28.12 Z1.75 F4800.0 E2281.349
G1 X2.8 Y-28.12 Z1.75 F4800.0 E2281.37
G1 X2.8 Y-24.38 Z1.75 F4800.0 E2281.567
G1 X2.4 Y-24.38 Z1.75 F4800.0 E2281.588
G1 X2.4 Y-28.12 Z1.75 F4800.0 E2281.786
G1 X2.0 Y-28.12 Z1.75 F4800.0 E2281.807
G1 X2.0 Y-24.38 Z1.75 F4800.0 E2282.004
G1 X1.6 Y-24.38 Z1.75 F4800.0 E2282.026
G1 X1.6 Y-28.12 Z1.75 F4800.0 E2282.223
G1 X1.2 Y-28.12 Z1.75 F4800.0 E2282.244
G1 X1.2 Y-24.38 Z1.75 F4800.0 E2282.442
G1 X0.8 Y-24.38 Z1.75 F4800.0 E2282.463
G1 X0.8 Y-28.12 Z1.75 F4800.0 E2282.66
G1 X0.4 Y-28.12 Z1.75 F4800.0 E2282.681
G1 X0.4 Y-24.38 Z1.75 F4800.0 E2282.879
G1 F1200.0
G1 E2281.879
G1 F4800.0
M103
G1 X-0.0 Y-28.12 Z1.75 F4200.0
G1 F1200.0
G1 E2282.879
G1 F4200.0
M101
G1 X-0.0 Y-24.38 Z1.75 F4800.0 E2283.076
G1 X-0.4 Y-24.38 Z1.75 F4800.0 E2283.097
G1 X-0.4 Y-28.12 Z1.75 F4800.0 E2283.295
G1 X-0.8 Y-28.12 Z1.75 F4800.0 E2283.316
G1 X-0.8 Y-24.38 Z1.75 F4800.0 E2283.513
G1 X-1.2 Y-24.38 Z1.75 F4800.0 E2283.535
G1 X-1.2 Y-28.12 Z1.75 F4800.0 E2283.732
G1 X-1.6 Y-28.12 Z1.75 F4800.0 E2283.753
G1 X-1.6 Y-24.38 Z1.75 F4800.0 E2283.951
G1 X-2.0 Y-24.38 Z1.75 F4800.0 E2283.972
G1 X-2.0 Y-28.12 Z1.75 F4800.0 E2284.169
G1 X-2.4 Y-28.12 Z1.75 F4800.0 E2284.19
G1 X-2.4 Y-24.38 Z1.75 F4800.0 E2284.388
G1 X-2.8 Y-24.38 Z1.75 F4800.0 E2284.409
G1 X-2.8 Y-28.12 Z1.75 F4800.0 E2284.606
G1 X-3.2 Y-28.12 Z1.75 F4800.0 E2284.627
G1 X-3.2 Y-24.38 Z1.75 F4800.0 E2284.825
G1 X-3.6 Y-24.38 Z1.75 F4800.0 E2284.846
G1 X-3.6 Y-28.12 Z1.75 F4800.0 E2285.044
G1 X-4.0 Y-28.12 Z1.75 F4800.0 E2285.065
G1 X-4.0 Y-24.38 Z1.75 F4800.0 E2285.262
G1 X-4.4 Y-24.38 Z1.75 F4800.0 E2285.283
G1 X-4.4 Y-28.12 Z1.75 F4800.0 E2285.481
G1 X-4.8 Y-28.12 Z1.75 F4800.0 E2285.502
G1 X-4.8 Y-24.38 Z1.75 F4800.0 E2285.699
G1 X-5.2 Y-24.38 Z1.75 F4800.0 E2285.72
G1 X-5.2 Y-28.12 Z1.75 F4800.0 E2285.918
G1 X-5.6 Y-28.12 Z1.75 F4800.0 E2285.939
G1 X-5.6 Y-24.38 Z1.75 F4800.0 E2286.136
G1 X-6.0 Y-24.38 Z1.75 F4800.0 E2286.158
G1 X-6.0 Y-28.12 Z1.75 F4800.0 E2286.355
G1 X-6.4 Y-28.12 Z1.75 F4800.0 E2286.376
G1 X-6.4 Y-24.38 Z1.75 F4800.0 E2286.574
G1 X-6.8 Y-24.38 Z1.75 F4800.0 E2286.595
G1 X-6.8 Y-28.12 Z1.75 F4800.0 E2286.792
G1 X-7.2 Y-28.12 Z1.75 F4800.0 E2286.813
G1 X-7.2 Y-24.38 Z1.75 F4800.0 E2287.011
G1 X-7.6 Y-24.38 Z1.75 F4800.0 E2287.032
G1 X-7.6 Y-28.12 Z1.75 F4800.0 E2287.229
G1 X-8.0 Y-28.12 Z1.75 F4800.0 E2287.251
G1 X-8.0 Y-5.88 Z1.75 F4800.0 E2288.425
G1 X-7.6 Y-5.88 Z1.75 F4800.0 E2288.447
G1 X-7.6 Y-9.62 Z1.75 F4800.0 E2288.644
G1 X-7.2 Y-9.62 Z1.75 F4800.0 E2288.665
G1 X-7.2 Y-5.88 Z1.75 F4800.0 E2288.863
G1 X-6.8 Y-5.88 Z1.75 F4800.0 E2288.884
G1 X-6.8 Y-9.62 Z1.75 F4800.0 E2289.081
G1 X-6.4 Y-9.62 Z1.75 F4800.0 E2289.102
G1 X-6.4 Y-5.88 Z1.75 F4800.0 E2289.3
G1 X-6.0 Y-5.88 Z1.75 F4800.0 E2289.321
G1 X-6.0 Y-9.62 Z1.75 F4800.0 E2289.518
G1 X-5.6 Y-9.62 Z1.75 F4800.0 E2289.54
G1 X-5.6 Y-5.88 Z1.75 F4800.0 E2289.737
G1 X-5.2 Y-5.88 Z1.75 F4800.0 E2289.758
G1 X-5.2 Y-9.62 Z1.75 F4800.0 E2289.956
G1 X-4.8 Y-9.62 Z1.75 F4800.0 E2289.977
G1 X-4.8 Y-5.88 Z1.75 F4800.0 E2290.174
G1 X-4.4 Y-5.88 Z1.75 F4800.0 E2290.195
G1 X-4.4 Y-9.62 Z1.75 F4800.0 E2290.393
G1 X-4.0 Y-9.62 Z1.75 F4800.0 E2290.414
G1 X-4.0 Y-5.88 Z1.75 F4800.0 E2290.611
G1 X-3.6 Y-5.88 Z1.75 F4800.0 E2290.633
G1 X-3.6 Y-9.62 Z1.75 F4800.0 E2290.83
G1 X-3.2 Y-9.62 Z1.75 F4800.0 E2290.851
G1 X-3.2 Y-5.88 Z1.75 F4800.0 E2291.049
G1 X-2.8 Y-5.88 Z1.75 F4800.0 E2291.07
G1 X-2.8 Y-9.62 Z1.75 F4800.0 E2291.267
G1 X-2.4 Y-9.62 Z1.75 F4800.0 E2291.288
G1 X-2.4 Y-5.88 Z1.75 F4800.0 E2291.486
G1 X-2.0 Y-5.88 Z1.75 F4800.0 E2291.507
G1 X-2.0 Y-9.62 Z1.75 F4800.0 E2291.704
G1 X-1.6 Y-9.62 Z1.75 F4800.0 E2291.725
G1 X-1.6 Y-5.88 Z1.75 F4800.0 E2291.923
G1 X-1.2 Y-5.88 Z1.75 F4800.0 E2291.944
G1 X-1.2 Y-19.42 Z1.75 F4800.0 E2292.659
G1 X-0.8 Y-19.42 Z1.75 F4800.0 E2292.68
G1 X-0.8 Y-5.88 Z1.75 F4800.0 E2293.396
G1 X-0.4 Y-5.88 Z1.75 F4800.0 E2293.417
G1 X-0.4 Y-19.42 Z1.75 F4800.0 E2294.132
G1 X-0.0 Y-19.42 Z1.75 F4800.0 E2294.153
G1 X-0.0 Y-5.88 Z1.75 F4800.0 E2294.869
G1 X0.4 Y-5.88 Z1.75 F4800.0 E2294.89
G1 X0.4 Y-19.42 Z1.75 F4800.0 E2295.605
G1 X0.8 Y-19.42 Z1.75 F4800.0 E2295.626
G1 X0.8 Y-5.88 Z1.75 F4800.0 E2296.342
G1 X1.2 Y-5.88 Z1.75 F4800.0 E2296.363
G1 X1.2 Y-19.42 Z1.75 F4800.0 E2297.078
G1 X1.6 Y-19.42 Z1.75 F4800.0 E2297.099
G1 X1.6 Y-5.88 Z1.75 F4800.0 E2297.814
G1 X2.0 Y-5.88 Z1.75 F4800.0 E2297.836
G1 X2.0 Y-19.42 Z1.75 F4800.0 E2298.551
G1 X2.4 Y-19.42 Z1.75 F4800.0 E2298.572
G1 X2.4 Y-5.88 Z1.75 F4800.0 E2299.287
G1 X2.8 Y-5.88 Z1.75 F4800.0 E2299.308
G1 X2.8 Y-19.42 Z1.75 F4800.0 E2300.024
G1 X3.2 Y-19.42 Z1.75 F4800.0 E2300.045
G1 X3.2 Y-5.88 Z1.75 F4800.0 E2300.76
G1 X3.6 Y-5.88 Z1.75 F4800.0 E2300.781
G1 X3.6 Y-19.42 Z1.75 F4800.0 E2301.497
G1 X4.0 Y-19.42 Z1.75 F4800.0 E2301.518
G1 X4.0 Y-5.88 Z1.75 F4800.0 E2302.233
G1 X4.4 Y-5.88 Z1.75 F4800.0 E2302.254
G1 X4.4 Y-19.42 Z1.75 F4800.0 E2302.969
G1 X4.8 Y-19.42 Z1.75 F4800.0 E2302.991
G1 X4.8 Y-5.88 Z1.75 F4800.0 E2303.706
G1 X5.2 Y-5.88 Z1.75 F4800.0 E2303.727
G1 X5.2 Y-19.42 Z1.75 F4800.0 E2304.442
G1 F1200.0
G1 E2303.442
G1 F4800.0
M103
G1 X7.6 Y-24.3 Z1.75 F4200.0
G1 F1200.0
G1 E2304.442
G1 F4200.0
M101
G1 X7.6 Y-28.12 Z1.75 F4800.0 E2304.644
G1 X8.0 Y-28.12 Z1.75 F4800.0 E2304.665
G1 X8.0 Y-24.35 Z1.75 F4800.0 E2304.865
G1 X8.4 Y-24.38 Z1.75 F4800.0 E2304.886
G1 X8.4 Y-28.12 Z1.75 F4800.0 E2305.083
G1 X8.8 Y-28.12 Z1.75 F4800.0 E2305.104
G1 X8.8 Y-24.38 Z1.75 F4800.0 E2305.302
G1 X9.2 Y-24.38 Z1.75 F4800.0 E2305.323
G1 X9.2 Y-28.12 Z1.75 F4800.0 E2305.52
G1 X9.6 Y-28.12 Z1.75 F4800.0 E2305.542
G1 X9.6 Y-24.38 Z1.75 F4800.0 E2305.739
G1 X10.0 Y-24.38 Z1.75 F4800.0 E2305.76
G1 X10.0 Y-28.12 Z1.75 F4800.0 E2305.958
G1 X10.4 Y-28.12 Z1.75 F4800.0 E2305.979
G1 X10.4 Y-24.38 Z1.75 F4800.0 E2306.176
G1 X10.8 Y-24.38 Z1.75 F4800.0 E2306.197
G1 X10.8 Y-28.12 Z1.75 F4800.0 E2306.395
G1 X11.2 Y-28.12 Z1.75 F4800.0 E2306.416
G1 X11.2 Y-24.38 Z1.75 F4800.0 E2306.613
G1 X11.6 Y-24.38 Z1.75 F4800.0 E2306.635
G1 X11.6 Y-28.12 Z1.75 F4800.0 E2306.832
G1 X12.0 Y-28.12 Z1.75 F4800.0 E2306.853
G1 X12.0 Y-24.38 Z1.75 F4800.0 E2307.051
G1 X12.4 Y-24.38 Z1.75 F4800.0 E2307.072
G1 X12.4 Y-28.12 Z1.75 F4800.0 E2307.269
G1 X12.8 Y-28.12 Z1.75 F4800.0 E2307.29
G1 X12.8 Y-24.31 Z1.75 F4800.0 E2307.492
G1 X13.2 Y-23.43 Z1.75 F4800.0 E2307.543
G1 X13.2 Y-28.12 Z1.75 F4800.0 E2307.791
G1 X13.6 Y-28.12 Z1.75 F4800.0 E2307.812
G1 X13.6 Y-22.94 Z1.75 F4800.0 E2308.085
G1 X14.0 Y-22.94 Z1.75 F4800.0 E2308.106
G1 X14.0 Y-28.12 Z1.75 F4800.0 E2308.38
G1 X14.4 Y-28.12 Z1.75 F4800.0 E2308.401
G1 X14.4 Y-22.94 Z1.75 F4800.0 E2308.674
G1 X14.8 Y-22.94 Z1.75 F4800.0 E2308.696
G1 X14.8 Y-28.12 Z1.75 F4800.0 E2308.969
G1 X15.2 Y-28.12 Z1.75 F4800.0 E2308.99
G1 X15.2 Y-22.94 Z1.75 F4800.0 E2309.264
G1 X15.6 Y-22.94 Z1.75 F4800.0 E2309.285
G1 X15.6 Y-28.12 Z1.75 F4800.0 E2309.558
G1 X16.0 Y-28.12 Z1.75 F4800.0 E2309.579
G1 X16.0 Y-22.94 Z1.75 F4800.0 E2309.853
G1 X16.4 Y-22.94 Z1.75 F4800.0 E2309.874
G1 X16.4 Y-28.12 Z1.75 F4800.0 E2310.147
G1 X16.8 Y-28.12 Z1.75 F4800.0 E2310.169
G1 X16.8 Y-22.94 Z1.75 F4800.0 E2310.442
G1 X17.2 Y-23.32 Z1.75 F4800.0 E2310.471
G1 X17.2 Y-28.12 Z1.75 F4800.0 E2310.725
G1 X17.6 Y-28.12 Z1.75 F4800.0 E2310.746
G1 X17.6 Y-24.17 Z1.75 F4800.0 E2310.954
G1 X18.0 Y-24.38 Z1.75 F4800.0 E2310.978
G1 X18.0 Y-28.12 Z1.75 F4800.0 E2311.176
G1 X18.4 Y-28.12 Z1.75 F4800.0 E2311.197
G1 X18.4 Y-24.38 Z1.75 F4800.0 E2311.394
G1 X18.8 Y-24.38 Z1.75 F4800.0 E2311.415
G1 X18.8 Y-28.12 Z1.75 F4800.0 E2311.613
G1 X19.2 Y-28.12 Z1.75 F4800.0 E2311.634
G1 X19.2 Y-24.38 Z1.75 F4800.0 E2311.831
G1 X19.6 Y-24.38 Z1.75 F4800.0 E2311.853
G1 X19.6 Y-28.12 Z1.75 F4800.0 E2312.05
G1 X20.0 Y-28.12 Z1.75 F4800.0 E2312.071
G1 X20.0 Y-24.38 Z1.75 F4800.0 E2312.269
G1 X20.4 Y-24.38 Z1.75 F4800.0 E2312.29
G1 X20.4 Y-28.12 Z1.75 F4800.0 E2312.487
G1 X20.8 Y-28.12 Z1.75 F4800.0 E2312.508
G1 X20.8 Y-24.38 Z1.75 F4800.0 E2312.706
G1 X21.2 Y-24.38 Z1.75 F4800.0 E2312.727
G1 X21.2 Y-28.12 Z1.75 F4800.0 E2312.924
G1 X21.6 Y-28.12 Z1.75 F4800.0 E2312.946
G1 X21.6 Y-24.38 Z1.75 F4800.0 E2313.143
G1 X22.0 Y-24.38 Z1.75 F4800.0 E2313.164
G1 X22.0 Y-28.12 Z1.75 F4800.0 E2313.362
G1 X22.4 Y-28.12 Z1.75 F4800.0 E2313.383
G1 X22.4 Y-24.37 Z1.75 F4800.0 E2313.581
G1 X22.8 Y-24.32 Z1.75 F4800.0 E2313.602
G1 X22.8 Y-28.12 Z1.75 F4800.0 E2313.803
G1 X23.2 Y-28.12 Z1.75 F4800.0 E2313.824
G1 X23.2 Y-23.89 Z1.75 F4800.0 E2314.048
G1 F1200.0
G1 E2313.048
G1 F4800.0
M103
G1 X26.46 Y-14.59 Z1.75 F4200.0
G1 X56.8 Y-5.88 Z1.75 F4200.0
G1 F1200.0
G1 E2314.048
G1 F4200.0
M101
G1 X56.8 Y-28.12 Z1.75 F4800.0 E2315.222
G1 X56.4 Y-28.12 Z1.75 F4800.0 E2315.244
G1 X56.4 Y-5.88 Z1.75 F4800.0 E2316.419
G1 X56.0 Y-5.88 Z1.75 F4800.0 E2316.44
G1 X56.0 Y-28.12 Z1.75 F4800.0 E2317.615
G1 X55.6 Y-28.12 Z1.75 F4800.0 E2317.636
G1 X55.6 Y-5.88 Z1.75 F4800.0 E2318.811
G1 X55.2 Y-5.88 Z1.75 F4800.0 E2318.832
G1 X55.2 Y-28.12 Z1.75 F4800.0 E2320.007
G1 X54.8 Y-28.12 Z1.75 F4800.0 E2320.028
G1 X54.8 Y-5.88 Z1.75 F4800.0 E2321.203
G1 X54.4 Y-5.88 Z1.75 F4800.0 E2321.224
G1 X54.4 Y-28.12 Z1.75 F4800.0 E2322.399
G1 X54.0 Y-28.12 Z1.75 F4800.0 E2322.42
G1 X54.0 Y-5.88 Z1.75 F4800.0 E2323.595
G1 X53.6 Y-5.88 Z1.75 F4800.0 E2323.616
G1 X53.6 Y-28.12 Z1.75 F4800.0 E2324.791
G1 X53.2 Y-28.12 Z1.75 F4800.0 E2324.812
G1 X53.2 Y-5.88 Z1.75 F4800.0 E2325.987
G1 X52.8 Y-5.88 Z1.75 F4800.0 E2326.008
G1 X52.8 Y-28.12 Z1.75 F4800.0 E2327.183
G1 X52.4 Y-28.12 Z1.75 F4800.0 E2327.204
G1 X52.4 Y-5.88 Z1.75 F4800.0 E2328.379
G1 X52.0 Y-5.88 Z1.75 F4800.0 E2328.4
G1 X52.0 Y-28.12 Z1.75 F4800.0 E2329.575
G1 X51.6 Y-28.12 Z1.75 F4800.0 E2329.596
G1 X51.6 Y-5.88 Z1.75 F4800.0 E2330.771
G1 X51.2 Y-5.88 Z1.75 F4800.0 E2330.792
G1 X51.2 Y-28.12 Z1.75 F4800.0 E2331.967
G1 X50.8 Y-28.12 Z1.75 F4800.0 E2331.988
G1 X50.8 Y-5.88 Z1.75 F4800.0 E2333.163
G1 X50.4 Y-5.88 Z1.75 F4800.0 E2333.185
G1 X50.4 Y-28.12 Z1.75 F4800.0 E2334.359
G1 X50.0 Y-28.12 Z1.75 F4800.0 E2334.381
G1 X50.0 Y-5.88 Z1.75 F4800.0 E2335.556
G1 X49.6 Y-5.88 Z1.75 F4800.0 E2335.577
G1 X49.6 Y-28.12 Z1.75 F4800.0 E2336.752
G1 X49.2 Y-28.12 Z1.75 F4800.0 E2336.773
G1 X49.2 Y-5.88 Z1.75 F4800.0 E2337.948
G1 X48.8 Y-5.88 Z1.75 F4800.0 E2337.969
G1 X48.8 Y-28.12 Z1.75 F4800.0 E2339.144
G1 X48.4 Y-28.12 Z1.75 F4800.0 E2339.165
G1 X48.4 Y-5.88 Z1.75 F4800.0 E2340.34
G1 X48.0 Y-5.88 Z1.75 F4800.0 E2340.361
G1 X48.0 Y-28.12 Z1.75 F4800.0 E2341.536
G1 X47.6 Y-28.12 Z1.75 F4800.0 E2341.557
G1 X47.6 Y-5.88 Z1.75 F4800.0 E2342.732
G1 X47.2 Y-5.88 Z1.75 F4800.0 E2342.753
G1 X47.2 Y-28.12 Z1.75 F4800.0 E2343.928
G1 X46.8 Y-28.12 Z1.75 F4800.0 E2343.949
G1 X46.8 Y-5.88 Z1.75 F4800.0 E2345.124
G1 X46.4 Y-5.88 Z1.75 F4800.0 E2345.145
G1 X46.4 Y-28.12 Z1.75 F4800.0 E2346.32
G1 X46.0 Y-28.12 Z1.75 F4800.0 E2346.341
G1 X46.0 Y-5.88 Z1.75 F4800.0 E2347.516
G1 X45.6 Y-5.88 Z1.75 F4800.0 E2347.537
G1 X45.6 Y-28.12 Z1.75 F4800.0 E2348.712
G1 X45.2 Y-28.12 Z1.75 F4800.0 E2348.733
G1 X45.2 Y-5.88 Z1.75 F4800.0 E2349.908
G1 X44.8 Y-5.88 Z1.75 F4800.0 E2349.929
G1 X44.8 Y-28.12 Z1.75 F4800.0 E2351.104
G1 X44.4 Y-28.12 Z1.75 F4800.0 E2351.125
G1 X44.4 Y-5.88 Z1.75 F4800.0 E2352.3
G1 X44.0 Y-5.88 Z1.75 F4800.0 E2352.321
G1 X44.0 Y-28.12 Z1.75 F4800.0 E2353.496
G1 X43.6 Y-28.12 Z1.75 F4800.0 E2353.518
G1 X43.6 Y-5.88 Z1.75 F4800.0 E2354.692
G1 X43.2 Y-5.88 Z1.75 F4800.0 E2354.714
G1 X43.2 Y-28.12 Z1.75 F4800.0 E2355.889
G1 X42.8 Y-28.12 Z1.75 F4800.0 E2355.91
G1 X42.8 Y-5.88 Z1.75 F4800.0 E2357.085
G1 X42.4 Y-5.88 Z1.75 F4800.0 E2357.106
G1 X42.4 Y-28.12 Z1.75 F4800.0 E2358.281
G1 X42.0 Y-28.12 Z1.75 F4800.0 E2358.302
G1 X42.0 Y-5.88 Z1.75 F4800.0 E2359.477
G1 X41.6 Y-5.88 Z1.75 F4800.0 E2359.498
G1 X41.6 Y-28.12 Z1.75 F4800.0 E2360.673
G1 X41.2 Y-28.12 Z1.75 F4800.0 E2360.694
G1 X41.2 Y-5.88 Z1.75 F4800.0 E2361.869
G1 X40.8 Y-5.88 Z1.75 F4800.0 E2361.89
G1 X40.8 Y-28.12 Z1.75 F4800.0 E2363.065
G1 X40.4 Y-28.12 Z1.75 F4800.0 E2363.086
G1 X40.4 Y-5.88 Z1.75 F4800.0 E2364.261
G1 X40.0 Y-5.88 Z1.75 F4800.0 E2364.282
G1 X40.0 Y-28.12 Z1.75 F4800.0 E2365.457
G1 X39.6 Y-28.12 Z1.75 F4800.0 E2365.478
G1 X39.6 Y-22.35 Z1.75 F4800.0 E2365.783
G1 X39.2 Y-22.91 Z1.75 F4800.0 E2365.819
G1 X39.2 Y-28.12 Z1.75 F4800.0 E2366.094
G1 X38.8 Y-28.12 Z1.75 F4800.0 E2366.115
G1 X38.8 Y-23.25 Z1.75 F4800.0 E2366.373
G1 X38.4 Y-23.54 Z1.75 F4800.0 E2366.399
G1 X38.4 Y-28.12 Z1.75 F4800.0 E2366.641
G1 X38.0 Y-28.12 Z1.75 F4800.0 E2366.662
G1 X38.0 Y-23.73 Z1.75 F4800.0 E2366.894
G1 X37.6 Y-23.93 Z1.75 F4800.0 E2366.918
G1 X37.6 Y-28.12 Z1.75 F4800.0 E2367.139
G1 X37.2 Y-28.12 Z1.75 F4800.0 E2367.16
G1 X37.2 Y-24.01 Z1.75 F4800.0 E2367.377
G1 X36.8 Y-24.08 Z1.75 F4800.0 E2367.399
G1 X36.8 Y-28.12 Z1.75 F4800.0 E2367.612
G1 X36.4 Y-28.12 Z1.75 F4800.0 E2367.633
G1 X36.4 Y-24.15 Z1.75 F4800.0 E2367.843
G1 X36.0 Y-24.23 Z1.75 F4800.0 E2367.864
G1 X36.0 Y-28.12 Z1.75 F4800.0 E2368.07
G1 X35.6 Y-28.12 Z1.75 F4800.0 E2368.091
G1 X35.6 Y-24.27 Z1.75 F4800.0 E2368.295
G1 X35.2 Y-24.3 Z1.75 F4800.0 E2368.316
G1 X35.2 Y-28.12 Z1.75 F4800.0 E2368.518
G1 X34.8 Y-28.12 Z1.75 F4800.0 E2368.539
G1 X34.8 Y-24.32 Z1.75 F4800.0 E2368.739
G1 X34.4 Y-24.35 Z1.75 F4800.0 E2368.761
G1 X34.4 Y-28.12 Z1.75 F4800.0 E2368.96
G1 X34.0 Y-28.12 Z1.75 F4800.0 E2368.981
G1 X34.0 Y-24.38 Z1.75 F4800.0 E2369.179
G1 X33.6 Y-24.38 Z1.75 F4800.0 E2369.2
G1 X33.6 Y-28.12 Z1.75 F4800.0 E2369.397
G1 X33.2 Y-28.12 Z1.75 F4800.0 E2369.418
G1 X33.2 Y-24.38 Z1.75 F4800.0 E2369.616
G1 X32.8 Y-24.38 Z1.75 F4800.0 E2369.637
G1 X32.8 Y-28.12 Z1.75 F4800.0 E2369.834
G1 X32.4 Y-28.12 Z1.75 F4800.0 E2369.856
G1 X32.4 Y-24.38 Z1.75 F4800.0 E2370.053
G1 X32.0 Y-24.38 Z1.75 F4800.0 E2370.074
G1 X32.0 Y-28.12 Z1.75 F4800.0 E2370.272
G1 X31.6 Y-28.12 Z1.75 F4800.0 E2370.293
G1 X31.6 Y-24.38 Z1.75 F4800.0 E2370.49
G1 X31.2 Y-24.38 Z1.75 F4800.0 E2370.511
G1 X31.2 Y-28.12 Z1.75 F4800.0 E2370.709
G1 X30.8 Y-28.12 Z1.75 F4800.0 E2370.73
G1 X30.8 Y-24.38 Z1.75 F4800.0 E2370.927
G1 X30.4 Y-24.38 Z1.75 F4800.0 E2370.949
G1 X30.4 Y-28.12 Z1.75 F4800.0 E2371.146
G1 X30.0 Y-28.12 Z1.75 F4800.0 E2371.167
G1 X30.0 Y-24.38 Z1.75 F4800.0 E2371.365
G1 X29.6 Y-24.38 Z1.75 F4800.0 E2371.386
G1 X29.6 Y-28.12 Z1.75 F4800.0 E2371.583
G1 X29.2 Y-28.12 Z1.75 F4800.0 E2371.604
G1 X29.2 Y-24.38 Z1.75 F4800.0 E2371.802
G1 X28.8 Y-24.38 Z1.75 F4800.0 E2371.823
G1 X28.8 Y-28.12 Z1.75 F4800.0 E2372.02
G1 X28.4 Y-28.12 Z1.75 F4800.0 E2372.042
G1 X28.4 Y-24.38 Z1.75 F4800.0 E2372.239
G1 X28.0 Y-24.38 Z1.75 F4800.0 E2372.26
G1 X28.0 Y-28.12 Z1.75 F4800.0 E2372.458
G1 X27.6 Y-28.12 Z1.75 F4800.0 E2372.479
G1 X27.6 Y-24.38 Z1.75 F4800.0 E2372.676
G1 X27.2 Y-24.38 Z1.75 F4800.0 E2372.697
G1 X27.2 Y-28.12 Z1.75 F4800.0 E2372.895
G1 X26.8 Y-28.12 Z1.75 F4800.0 E2372.916
G1 X26.8 Y-24.38 Z1.75 F4800.0 E2373.113
G1 X26.4 Y-24.38 Z1.75 F4800.0 E2373.134
G1 X26.4 Y-28.12 Z1.75 F4800.0 E2373.332
G1 X26.0 Y-28.12 Z1.75 F4800.0 E2373.353
G1 X26.0 Y-24.38 Z1.75 F4800.0 E2373.551
G1 F1200.0
G1 E2372.551
G1 F4800.0
M103
G1 X-9.2 Y-28.12 Z1.75 F4200.0
G1 F1200.0
G1 E2373.551
G1 F4200.0
M101
G1 X-9.2 Y-5.88 Z1.75 F4800.0 E2374.725
G1 X-8.8 Y-5.88 Z1.75 F4800.0 E2374.747
G1 X-8.8 Y-28.12 Z1.75 F4800.0 E2375.922
G1 X-8.4 Y-28.12 Z1.75 F4800.0 E2375.943
G1 X-8.4 Y-5.88 Z1.75 F4800.0 E2377.118
G1 F1200.0
G1 E2376.118
G1 F4800.0
M103
G1 X-10.4 Y-16.18 Z1.75 F4200.0
G1 F1200.0
G1 E2377.118
G1 F4200.0
M101
G1 X-10.4 Y-5.88 Z1.75 F4800.0 E2377.662
G1 X-10.8 Y-5.88 Z1.75 F4800.0 E2377.683
G1 X-10.8 Y-15.41 Z1.75 F4800.0 E2378.186
G1 X-11.2 Y-15.06 Z1.75 F4800.0 E2378.215
G1 X-11.2 Y-5.88 Z1.75 F4800.0 E2378.699
G1 X-11.6 Y-5.88 Z1.75 F4800.0 E2378.721
G1 X-11.6 Y-14.7 Z1.75 F4800.0 E2379.187
G1 X-12.0 Y-14.52 Z1.75 F4800.0 E2379.21
G1 X-12.0 Y-5.88 Z1.75 F4800.0 E2379.666
G1 X-12.4 Y-5.88 Z1.75 F4800.0 E2379.687
G1 X-12.4 Y-14.37 Z1.75 F4800.0 E2380.136
G1 X-12.8 Y-14.23 Z1.75 F4800.0 E2380.158
G1 X-12.8 Y-5.88 Z1.75 F4800.0 E2380.599
G1 X-13.2 Y-5.88 Z1.75 F4800.0 E2380.62
G1 X-13.2 Y-14.08 Z1.75 F4800.0 E2381.054
G1 X-13.6 Y-14.04 Z1.75 F4800.0 E2381.075
G1 X-13.6 Y-5.88 Z1.75 F4800.0 E2381.506
G1 X-14.0 Y-5.88 Z1.75 F4800.0 E2381.527
G1 X-14.0 Y-14.01 Z1.75 F4800.0 E2381.956
G1 X-14.4 Y-13.97 Z1.75 F4800.0 E2381.978
G1 X-14.4 Y-5.88 Z1.75 F4800.0 E2382.405
G1 X-14.8 Y-5.88 Z1.75 F4800.0 E2382.426
G1 X-14.8 Y-13.93 Z1.75 F4800.0 E2382.852
G1 X-15.2 Y-13.91 Z1.75 F4800.0 E2382.873
G1 X-15.2 Y-5.88 Z1.75 F4800.0 E2383.297
G1 X-15.6 Y-5.88 Z1.75 F4800.0 E2383.318
G1 X-15.6 Y-13.91 Z1.75 F4800.0 E2383.742
G1 X-16.0 Y-13.91 Z1.75 F4800.0 E2383.763
G1 X-16.0 Y-5.88 Z1.75 F4800.0 E2384.187
G1 X-16.4 Y-5.88 Z1.75 F4800.0 E2384.209
G1 X-16.4 Y-13.91 Z1.75 F4800.0 E2384.633
G1 X-16.8 Y-13.91 Z1.75 F4800.0 E2384.654
G1 X-16.8 Y-5.88 Z1.75 F4800.0 E2385.078
G1 X-17.2 Y-5.88 Z1.75 F4800.0 E2385.099
G1 X-17.2 Y-13.91 Z1.75 F4800.0 E2385.523
G1 X-17.6 Y-13.91 Z1.75 F4800.0 E2385.544
G1 X-17.6 Y-5.88 Z1.75 F4800.0 E2385.968
G1 X-18.0 Y-5.88 Z1.75 F4800.0 E2385.99
G1 X-18.0 Y-13.91 Z1.75 F4800.0 E2386.414
G1 X-18.4 Y-13.91 Z1.75 F4800.0 E2386.435
G1 X-18.4 Y-5.88 Z1.75 F4800.0 E2386.859
G1 X-18.8 Y-5.88 Z1.75 F4800.0 E2386.88
G1 X-18.8 Y-13.91 Z1.75 F4800.0 E2387.304
G1 X-19.2 Y-13.91 Z1.75 F4800.0 E2387.325
G1 X-19.2 Y-5.88 Z1.75 F4800.0 E2387.749
G1 X-19.6 Y-5.88 Z1.75 F4800.0 E2387.771
G1 X-19.6 Y-13.91 Z1.75 F4800.0 E2388.195
G1 X-20.0 Y-13.91 Z1.75 F4800.0 E2388.216
G1 X-20.0 Y-5.88 Z1.75 F4800.0 E2388.64
G1 X-20.4 Y-5.88 Z1.75 F4800.0 E2388.661
G1 X-20.4 Y-13.91 Z1.75 F4800.0 E2389.085
G1 X-20.8 Y-13.91 Z1.75 F4800.0 E2389.106
G1 X-20.8 Y-5.88 Z1.75 F4800.0 E2389.531
G1 X-21.2 Y-5.88 Z1.75 F4800.0 E2389.552
G1 X-21.2 Y-13.91 Z1.75 F4800.0 E2389.976
G1 X-21.6 Y-13.91 Z1.75 F4800.0 E2389.997
G1 X-21.6 Y-5.88 Z1.75 F4800.0 E2390.421
G1 X-22.0 Y-5.88 Z1.75 F4800.0 E2390.442
G1 X-22.0 Y-13.91 Z1.75 F4800.0 E2390.866
G1 X-22.4 Y-13.91 Z1.75 F4800.0 E2390.887
G1 X-22.4 Y-5.88 Z1.75 F4800.0 E2391.312
G1 X-22.8 Y-5.88 Z1.75 F4800.0 E2391.333
G1 X-22.8 Y-13.91 Z1.75 F4800.0 E2391.757
G1 X-23.2 Y-13.91 Z1.75 F4800.0 E2391.778
G1 X-23.2 Y-5.88 Z1.75 F4800.0 E2392.202
G1 X-23.6 Y-5.88 Z1.75 F4800.0 E2392.223
G1 X-23.6 Y-13.91 Z1.75 F4800.0 E2392.647
G1 F1200.0
G1 E2391.647
G1 F4800.0
M103
G1 X-28.4 Y-16.94 Z1.75 F4200.0
G1 F1200.0
G1 E2392.647
G1 F4200.0
M101
G1 X-28.4 Y-5.88 Z1.75 F4800.0 E2393.232
G1 X-28.8 Y-5.88 Z1.75 F4800.0 E2393.253
G1 X-28.8 Y-16.25 Z1.75 F4800.0 E2393.801
G1 X-29.2 Y-15.57 Z1.75 F4800.0 E2393.843
G1 X-29.2 Y-5.88 Z1.75 F4800.0 E2394.355
G1 X-29.6 Y-5.88 Z1.75 F4800.0 E2394.376
G1 X-29.6 Y-14.88 Z1.75 F4800.0 E2394.851
G1 X-30.0 Y-14.19 Z1.75 F4800.0 E2394.893
G1 X-30.0 Y-5.88 Z1.75 F4800.0 E2395.332
G1 X-30.4 Y-5.88 Z1.75 F4800.0 E2395.353
G1 X-30.4 Y-13.91 Z1.75 F4800.0 E2395.778
G1 X-30.8 Y-13.91 Z1.75 F4800.0 E2395.799
G1 X-30.8 Y-5.88 Z1.75 F4800.0 E2396.223
G1 X-31.2 Y-5.88 Z1.75 F4800.0 E2396.244
G1 X-31.2 Y-13.91 Z1.75 F4800.0 E2396.668
G1 X-31.6 Y-13.91 Z1.75 F4800.0 E2396.689
G1 X-31.6 Y-5.88 Z1.75 F4800.0 E2397.113
G1 X-32.0 Y-5.88 Z1.75 F4800.0 E2397.134
G1 X-32.0 Y-13.91 Z1.75 F4800.0 E2397.559
G1 X-32.4 Y-13.91 Z1.75 F4800.0 E2397.58
G1 X-32.4 Y-5.88 Z1.75 F4800.0 E2398.004
G1 X-32.8 Y-5.88 Z1.75 F4800.0 E2398.025
G1 X-32.8 Y-13.91 Z1.75 F4800.0 E2398.449
G1 X-33.2 Y-13.91 Z1.75 F4800.0 E2398.47
G1 X-33.2 Y-5.88 Z1.75 F4800.0 E2398.894
G1 X-33.6 Y-5.88 Z1.75 F4800.0 E2398.915
G1 X-33.6 Y-13.91 Z1.75 F4800.0 E2399.34
G1 X-34.0 Y-13.91 Z1.75 F4800.0 E2399.361
G1 X-34.0 Y-5.88 Z1.75 F4800.0 E2399.785
G1 X-34.4 Y-5.88 Z1.75 F4800.0 E2399.806
G1 X-34.4 Y-13.91 Z1.75 F4800.0 E2400.23
G1 X-34.8 Y-13.91 Z1.75 F4800.0 E2400.251
G1 X-34.8 Y-5.88 Z1.75 F4800.0 E2400.675
G1 X-35.2 Y-5.88 Z1.75 F4800.0 E2400.697
G1 X-35.2 Y-13.91 Z1.75 F4800.0 E2401.121
G1 X-35.6 Y-13.91 Z1.75 F4800.0 E2401.142
G1 X-35.6 Y-5.88 Z1.75 F4800.0 E2401.566
G1 X-36.0 Y-5.88 Z1.75 F4800.0 E2401.587
G1 X-36.0 Y-14.39 Z1.75 F4800.0 E2402.037
G1 X-36.4 Y-15.08 Z1.75 F4800.0 E2402.079
G1 X-36.4 Y-5.88 Z1.75 F4800.0 E2402.565
G1 X-36.8 Y-5.88 Z1.75 F4800.0 E2402.586
G1 X-36.8 Y-15.77 Z1.75 F4800.0 E2403.109
G1 X-37.2 Y-16.46 Z1.75 F4800.0 E2403.151
G1 X-37.2 Y-5.88 Z1.75 F4800.0 E2403.709
G1 X-37.6 Y-5.88 Z1.75 F4800.0 E2403.73
G1 X-37.6 Y-17.15 Z1.75 F4800.0 E2404.326
G1 X-38.0 Y-17.83 Z1.75 F4800.0 E2404.368
G1 X-38.0 Y-5.88 Z1.75 F4800.0 E2404.999
G1 X-38.4 Y-5.88 Z1.75 F4800.0 E2405.02
G1 X-38.4 Y-18.52 Z1.75 F4800.0 E2405.688
G1 X-38.8 Y-19.21 Z1.75 F4800.0 E2405.73
G1 X-38.8 Y-5.88 Z1.75 F4800.0 E2406.434
G1 X-39.2 Y-5.88 Z1.75 F4800.0 E2406.455
G1 X-39.2 Y-9.62 Z1.75 F4800.0 E2406.653
G1 X-39.6 Y-9.62 Z1.75 F4800.0 E2406.674
G1 X-39.6 Y-5.88 Z1.75 F4800.0 E2406.872
G1 X-40.0 Y-5.88 Z1.75 F4800.0 E2406.893
G1 X-40.0 Y-9.62 Z1.75 F4800.0 E2407.09
G1 X-40.4 Y-9.62 Z1.75 F4800.0 E2407.111
G1 X-40.4 Y-5.88 Z1.75 F4800.0 E2407.309
G1 X-40.8 Y-5.88 Z1.75 F4800.0 E2407.33
G1 X-40.8 Y-9.62 Z1.75 F4800.0 E2407.527
G1 X-41.2 Y-9.62 Z1.75 F4800.0 E2407.548
G1 X-41.2 Y-5.88 Z1.75 F4800.0 E2407.746
G1 X-41.6 Y-5.88 Z1.75 F4800.0 E2407.767
G1 X-41.6 Y-9.62 Z1.75 F4800.0 E2407.964
G1 X-42.0 Y-9.62 Z1.75 F4800.0 E2407.986
G1 X-42.0 Y-5.88 Z1.75 F4800.0 E2408.183
G1 X-42.4 Y-5.88 Z1.75 F4800.0 E2408.204
G1 X-42.4 Y-9.62 Z1.75 F4800.0 E2408.402
G1 X-42.8 Y-9.62 Z1.75 F4800.0 E2408.423
G1 X-42.8 Y-5.88 Z1.75 F4800.0 E2408.62
G1 X-43.2 Y-5.88 Z1.75 F4800.0 E2408.641
G1 X-43.2 Y-9.62 Z1.75 F4800.0 E2408.839
G1 X-43.6 Y-9.62 Z1.75 F4800.0 E2408.86
G1 X-43.6 Y-5.88 Z1.75 F4800.0 E2409.057
G1 X-44.0 Y-5.88 Z1.75 F4800.0 E2409.079
G1 X-44.0 Y-9.62 Z1.75 F4800.0 E2409.276
G1 X-44.4 Y-9.62 Z1.75 F4800.0 E2409.297
G1 X-44.4 Y-5.88 Z1.75 F4800.0 E2409.495
G1 X-44.8 Y-5.88 Z1.75 F4800.0 E2409.516
G1 X-44.8 Y-9.62 Z1.75 F4800.0 E2409.713
G1 X-45.2 Y-9.62 Z1.75 F4800.0 E2409.734
G1 X-45.2 Y-5.88 Z1.75 F4800.0 E2409.932
G1 X-45.6 Y-5.88 Z1.75 F4800.0 E2409.953
G1 X-45.6 Y-9.62 Z1.75 F4800.0 E2410.15
G1 X-46.0 Y-9.62 Z1.75 F4800.0 E2410.171
G1 X-46.0 Y-5.88 Z1.75 F4800.0 E2410.369
G1 X-46.4 Y-5.88 Z1.75 F4800.0 E2410.39
G1 X-46.4 Y-9.62 Z1.75 F4800.0 E2410.588
G1 X-46.8 Y-9.62 Z1.75 F4800.0 E2410.609
G1 X-46.8 Y-5.88 Z1.75 F4800.0 E2410.806
G1 X-47.2 Y-5.88 Z1.75 F4800.0 E2410.827
G1 X-47.2 Y-9.62 Z1.75 F4800.0 E2411.025
G1 X-47.6 Y-9.62 Z1.75 F4800.0 E2411.046
G1 X-47.6 Y-5.88 Z1.75 F4800.0 E2411.243
G1 X-48.0 Y-5.88 Z1.75 F4800.0 E2411.264
G1 X-48.0 Y-9.62 Z1.75 F4800.0 E2411.462
G1 X-48.4 Y-9.62 Z1.75 F4800.0 E2411.483
G1 X-48.4 Y-5.88 Z1.75 F4800.0 E2411.68
G1 X-48.8 Y-5.88 Z1.75 F4800.0 E2411.702
G1 X-48.8 Y-9.62 Z1.75 F4800.0 E2411.899
G1 X-49.2 Y-9.62 Z1.75 F4800.0 E2411.92
G1 X-49.2 Y-5.88 Z1.75 F4800.0 E2412.118
G1 X-49.6 Y-5.88 Z1.75 F4800.0 E2412.139
G1 X-49.6 Y-9.62 Z1.75 F4800.0 E2412.336
G1 X-50.0 Y-9.62 Z1.75 F4800.0 E2412.357
G1 X-50.0 Y-5.88 Z1.75 F4800.0 E2412.555
G1 X-50.4 Y-5.88 Z1.75 F4800.0 E2412.576
G1 X-50.4 Y-9.62 Z1.75 F4800.0 E2412.773
G1 X-50.8 Y-9.62 Z1.75 F4800.0 E2412.795
G1 X-50.8 Y-5.88 Z1.75 F4800.0 E2412.992
G1 X-51.2 Y-5.88 Z1.75 F4800.0 E2413.013
G1 X-51.2 Y-9.62 Z1.75 F4800.0 E2413.211
G1 X-51.6 Y-9.62 Z1.75 F4800.0 E2413.232
G1 X-51.6 Y-5.88 Z1.75 F4800.0 E2413.429
G1 X-52.0 Y-5.88 Z1.75 F4800.0 E2413.45
G1 X-52.0 Y-28.12 Z1.75 F4800.0 E2414.625
G1 X-51.6 Y-28.12 Z1.75 F4800.0 E2414.646
G1 X-51.6 Y-24.38 Z1.75 F4800.0 E2414.844
G1 X-51.2 Y-24.38 Z1.75 F4800.0 E2414.865
G1 X-51.2 Y-28.12 Z1.75 F4800.0 E2415.062
G1 X-50.8 Y-28.12 Z1.75 F4800.0 E2415.084
G1 X-50.8 Y-24.38 Z1.75 F4800.0 E2415.281
G1 X-50.4 Y-24.38 Z1.75 F4800.0 E2415.302
G1 X-50.4 Y-28.12 Z1.75 F4800.0 E2415.5
G1 X-50.0 Y-28.12 Z1.75 F4800.0 E2415.521
G1 X-50.0 Y-24.38 Z1.75 F4800.0 E2415.718
G1 X-49.6 Y-24.38 Z1.75 F4800.0 E2415.739
G1 X-49.6 Y-28.12 Z1.75 F4800.0 E2415.937
G1 X-49.2 Y-28.12 Z1.75 F4800.0 E2415.958
G1 X-49.2 Y-24.38 Z1.75 F4800.0 E2416.155
G1 X-48.8 Y-24.38 Z1.75 F4800.0 E2416.177
G1 X-48.8 Y-28.12 Z1.75 F4800.0 E2416.374
G1 X-48.4 Y-28.12 Z1.75 F4800.0 E2416.395
G1 X-48.4 Y-24.38 Z1.75 F4800.0 E2416.593
G1 X-48.0 Y-24.38 Z1.75 F4800.0 E2416.614
G1 X-48.0 Y-28.12 Z1.75 F4800.0 E2416.811
G1 X-47.6 Y-28.12 Z1.75 F4800.0 E2416.832
G1 X-47.6 Y-24.38 Z1.75 F4800.0 E2417.03
G1 X-47.2 Y-24.38 Z1.75 F4800.0 E2417.051
G1 X-47.2 Y-28.12 Z1.75 F4800.0 E2417.248
G1 X-46.8 Y-28.12 Z1.75 F4800.0 E2417.269
G1 X-46.8 Y-24.38 Z1.75 F4800.0 E2417.467
G1 X-46.4 Y-24.38 Z1.75 F4800.0 E2417.488
G1 X-46.4 Y-28.12 Z1.75 F4800.0 E2417.686
G1 X-46.0 Y-28.12 Z1.75 F4800.0 E2417.707
G1 X-46.0 Y-24.38 Z1.75 F4800.0 E2417.904
G1 F1200.0
G1 E2416.904
G1 F4800.0
M103
G1 X-45.6 Y-28.12 Z1.75 F4200.0
G1 F1200.0
G1 E2417.904
G1 F4200.0
M101
G1 X-45.6 Y-19.17 Z1.75 F4800.0 E2418.377
G1 X-45.2 Y-19.07 Z1.75 F4800.0 E2418.399
G1 X-45.2 Y-28.12 Z1.75 F4800.0 E2418.877
G1 X-44.8 Y-28.12 Z1.75 F4800.0 E2418.898
G1 X-44.8 Y-19.07 Z1.75 F4800.0 E2419.376
G1 X-44.4 Y-19.07 Z1.75 F4800.0 E2419.397
G1 X-44.4 Y-28.12 Z1.75 F4800.0 E2419.875
G1 X-44.0 Y-28.12 Z1.75 F4800.0 E2419.896
G1 X-44.0 Y-19.07 Z1.75 F4800.0 E2420.375
G1 X-43.6 Y-19.07 Z1.75 F4800.0 E2420.396
G1 X-43.6 Y-28.12 Z1.75 F4800.0 E2420.874
G1 X-43.2 Y-28.12 Z1.75 F4800.0 E2420.895
G1 X-43.2 Y-19.07 Z1.75 F4800.0 E2421.373
G1 X-42.8 Y-19.07 Z1.75 F4800.0 E2421.394
G1 X-42.8 Y-28.12 Z1.75 F4800.0 E2421.873
G1 X-42.4 Y-28.12 Z1.75 F4800.0 E2421.894
G1 X-42.4 Y-19.07 Z1.75 F4800.0 E2422.372
G1 X-42.0 Y-19.07 Z1.75 F4800.0 E2422.393
G1 X-42.0 Y-28.12 Z1.75 F4800.0 E2422.871
G1 X-41.6 Y-28.12 Z1.75 F4800.0 E2422.892
G1 X-41.6 Y-19.07 Z1.75 F4800.0 E2423.37
G1 X-41.2 Y-19.07 Z1.75 F4800.0 E2423.392
G1 X-41.2 Y-28.12 Z1.75 F4800.0 E2423.87
G1 X-40.8 Y-28.12 Z1.75 F4800.0 E2423.891
G1 X-40.8 Y-24.0 Z1.75 F4800.0 E2424.109
G1 X-40.4 Y-24.33 Z1.75 F4800.0 E2424.136
G1 X-40.4 Y-28.12 Z1.75 F4800.0 E2424.337
G1 X-40.0 Y-28.12 Z1.75 F4800.0 E2424.358
G1 X-40.0 Y-24.38 Z1.75 F4800.0 E2424.556
G1 X-39.6 Y-24.38 Z1.75 F4800.0 E2424.577
G1 X-39.6 Y-28.12 Z1.75 F4800.0 E2424.774
G1 X-39.2 Y-28.12 Z1.75 F4800.0 E2424.795
G1 X-39.2 Y-24.38 Z1.75 F4800.0 E2424.993
G1 X-38.8 Y-24.38 Z1.75 F4800.0 E2425.014
G1 X-38.8 Y-28.12 Z1.75 F4800.0 E2425.211
G1 X-38.4 Y-28.12 Z1.75 F4800.0 E2425.232
G1 X-38.4 Y-24.38 Z1.75 F4800.0 E2425.43
G1 X-38.0 Y-24.38 Z1.75 F4800.0 E2425.451
G1 X-38.0 Y-28.12 Z1.75 F4800.0 E2425.648
G1 X-37.6 Y-28.12 Z1.75 F4800.0 E2425.67
G1 X-37.6 Y-24.38 Z1.75 F4800.0 E2425.867
G1 X-37.2 Y-24.38 Z1.75 F4800.0 E2425.888
G1 X-37.2 Y-28.12 Z1.75 F4800.0 E2426.086
G1 X-36.8 Y-28.12 Z1.75 F4800.0 E2426.107
G1 X-36.8 Y-24.38 Z1.75 F4800.0 E2426.304
G1 X-36.4 Y-24.38 Z1.75 F4800.0 E2426.325
G1 X-36.4 Y-28.12 Z1.75 F4800.0 E2426.523
G1 X-36.0 Y-28.12 Z1.75 F4800.0 E2426.544
G1 X-36.0 Y-24.38 Z1.75 F4800.0 E2426.741
G1 X-35.6 Y-24.38 Z1.75 F4800.0 E2426.763
G1 X-35.6 Y-28.12 Z1.75 F4800.0 E2426.96
G1 X-35.2 Y-28.12 Z1.75 F4800.0 E2426.981
G1 X-35.2 Y-23.82 Z1.75 F4800.0 E2427.209
G1 X-34.8 Y-22.94 Z1.75 F4800.0 E2427.259
G1 X-34.8 Y-28.12 Z1.75 F4800.0 E2427.533
G1 X-34.4 Y-28.12 Z1.75 F4800.0 E2427.554
G1 X-34.4 Y-22.94 Z1.75 F4800.0 E2427.827
G1 X-34.0 Y-22.94 Z1.75 F4800.0 E2427.848
G1 X-34.0 Y-28.12 Z1.75 F4800.0 E2428.122
G1 X-33.6 Y-28.12 Z1.75 F4800.0 E2428.143
G1 X-33.6 Y-22.94 Z1.75 F4800.0 E2428.417
G1 X-33.2 Y-22.94 Z1.75 F4800.0 E2428.438
G1 X-33.2 Y-28.12 Z1.75 F4800.0 E2428.711
G1 X-32.8 Y-28.12 Z1.75 F4800.0 E2428.732
G1 X-32.8 Y-22.94 Z1.75 F4800.0 E2429.006
G1 X-32.4 Y-22.94 Z1.75 F4800.0 E2429.027
G1 X-32.4 Y-28.12 Z1.75 F4800.0 E2429.3
G1 X-32.0 Y-28.12 Z1.75 F4800.0 E2429.321
G1 X-32.0 Y-22.94 Z1.75 F4800.0 E2429.595
G1 X-31.6 Y-22.94 Z1.75 F4800.0 E2429.616
G1 X-31.6 Y-28.12 Z1.75 F4800.0 E2429.89
G1 X-31.2 Y-28.12 Z1.75 F4800.0 E2429.911
G1 X-31.2 Y-22.94 Z1.75 F4800.0 E2430.184
G1 F1200.0
G1 E2430.184
G1 F4800.0
M103
G1 X-30.8 Y-23.8 Z1.75 F4200.0
G1 F1200.0
G1 E2430.184
G1 F4200.0
M101
G1 X-30.8 Y-28.12 Z1.75 F4800.0 E2430.413
G1 X-30.4 Y-28.12 Z1.75 F4800.0 E2430.434
G1 X-30.4 Y-24.38 Z1.75 F4800.0 E2430.631
G1 X-30.0 Y-24.38 Z1.75 F4800.0 E2430.652
G1 X-30.0 Y-28.12 Z1.75 F4800.0 E2430.85
G1 X-29.6 Y-28.12 Z1.75 F4800.0 E2430.871
G1 X-29.6 Y-24.38 Z1.75 F4800.0 E2431.068
G1 X-29.2 Y-24.38 Z1.75 F4800.0 E2431.089
G1 X-29.2 Y-28.12 Z1.75 F4800.0 E2431.287
G1 X-28.8 Y-28.12 Z1.75 F4800.0 E2431.308
G1 X-28.8 Y-24.38 Z1.75 F4800.0 E2431.505
G1 X-28.4 Y-24.38 Z1.75 F4800.0 E2431.527
G1 X-28.4 Y-28.12 Z1.75 F4800.0 E2431.724
G1 X-28.0 Y-28.12 Z1.75 F4800.0 E2431.745
G1 X-28.0 Y-24.38 Z1.75 F4800.0 E2431.943
G1 X-27.6 Y-24.38 Z1.75 F4800.0 E2431.964
G1 X-27.6 Y-28.12 Z1.75 F4800.0 E2432.161
G1 X-27.2 Y-28.12 Z1.75 F4800.0 E2432.182
G1 X-27.2 Y-24.38 Z1.75 F4800.0 E2432.38
G1 X-26.8 Y-24.38 Z1.75 F4800.0 E2432.401
G1 X-26.8 Y-28.12 Z1.75 F4800.0 E2432.598
G1 X-26.4 Y-28.12 Z1.75 F4800.0 E2432.62
G1 X-26.4 Y-24.38 Z1.75 F4800.0 E2432.817
G1 X-26.0 Y-24.38 Z1.75 F4800.0 E2432.838
G1 X-26.0 Y-28.12 Z1.75 F4800.0 E2433.036
G1 X-25.6 Y-28.12 Z1.75 F4800.0 E2433.057
G1 X-25.6 Y-24.34 Z1.75 F4800.0 E2433.256
G1 X-25.2 Y-24.2 Z1.75 F4800.0 E2433.279
G1 X-25.2 Y-28.12 Z1.75 F4800.0 E2433.486
G1 X-24.8 Y-28.12 Z1.75 F4800.0 E2433.507
G1 X-24.8 Y-5.88 Z1.75 F4800.0 E2434.682
G1 X-24.4 Y-5.88 Z1.75 F4800.0 E2434.703
G1 X-24.4 Y-28.12 Z1.75 F4800.0 E2435.878
G1 X-24.0 Y-28.12 Z1.75 F4800.0 E2435.899
G1 X-24.0 Y-5.88 Z1.75 F4800.0 E2437.074
G1 F1200.0
G1 E2436.874
G1 F4800.0
M103
G1 X-25.2 Y-5.88 Z1.75 F4200.0
G1 F1200.0
G1 E2437.074
G1 F4200.0
M101
G1 X-25.2 Y-22.45 Z1.75 F4800.0 E2437.949
G1 X-25.6 Y-21.76 Z1.75 F4800.0 E2437.991
G1 X-25.6 Y-5.88 Z1.75 F4800.0 E2438.83
G1 X-26.0 Y-5.88 Z1.75 F4800.0 E2438.851
G1 X-26.0 Y-21.07 Z1.75 F4800.0 E2439.654
G1 X-26.4 Y-20.38 Z1.75 F4800.0 E2439.696
G1 X-26.4 Y-5.88 Z1.75 F4800.0 E2440.462
G1 X-26.8 Y-5.88 Z1.75 F4800.0 E2440.483
G1 X-26.8 Y-19.7 Z1.75 F4800.0 E2441.213
G1 X-27.2 Y-19.01 Z1.75 F4800.0 E2441.255
G1 X-27.2 Y-5.88 Z1.75 F4800.0 E2441.948
G1 X-27.6 Y-5.88 Z1.75 F4800.0 E2441.97
G1 X-27.6 Y-18.32 Z1.75 F4800.0 E2442.627
G1 X-28.0 Y-17.63 Z1.75 F4800.0 E2442.669
G1 X-28.0 Y-5.88 Z1.75 F4800.0 E2443.289
G1 F1200.0
G1 E2442.289
G1 F4800.0
M103
G1 X-39.2 Y-14.17 Z1.75 F4200.0
G1 F1200.0
G1 E2443.289
G1 F4200.0
M101
G1 X-39.2 Y-19.9 Z1.75 F4800.0 E2443.592
G1 X-39.6 Y-20.59 Z1.75 F4800.0 E2443.634
G1 X-39.6 Y-14.17 Z1.75 F4800.0 E2443.973
G1 X-40.0 Y-14.17 Z1.75 F4800.0 E2443.994
G1 X-40.0 Y-21.27 Z1.75 F4800.0 E2444.369
G1 X-40.4 Y-21.96 Z1.75 F4800.0 E2444.411
G1 X-40.4 Y-19.07 Z1.75 F4800.0 E2444.564
G1 X-40.8 Y-19.07 Z1.75 F4800.0 E2444.585
G1 X-40.8 Y-22.65 Z1.75 F4800.0 E2444.774
G1 F1200.0
G1 E2443.774
G1 F4800.0
M103
G1 X-40.8 Y-14.68 Z1.75 F4200.0
G1 F1200.0
G1 E2444.774
G1 F4200.0
M101
G1 X-40.8 Y-14.17 Z1.75 F4800.0 E2444.801
G1 X-40.4 Y-14.17 Z1.75 F4800.0 E2444.822
G1 X-40.4 Y-14.68 Z1.75 F4800.0 E2444.849
G1 F1200.0
G1 E2444.849
G1 F4800.0
M103
G1 X-41.2 Y-14.68 Z1.75 F4200.0
G1 F1200.0
G1 E2444.849
G1 F4200.0
M101
G1 X-41.2 Y-14.17 Z1.75 F4800.0 E2444.876
G1 X-41.6 Y-14.17 Z1.75 F4800.0 E2444.897
G1 X-41.6 Y-14.68 Z1.75 F4800.0 E2444.924
G1 X-42.0 Y-14.68 Z1.75 F4800.0 E2444.946
G1 X-42.0 Y-14.17 Z1.75 F4800.0 E2444.973
G1 X-42.4 Y-14.17 Z1.75 F4800.0 E2444.994
G1 X-42.4 Y-14.68 Z1.75 F4800.0 E2445.021
G1 X-42.8 Y-14.68 Z1.75 F4800.0 E2445.042
G1 X-42.8 Y-14.17 Z1.75 F4800.0 E2445.069
G1 X-43.2 Y-14.17 Z1.75 F4800.0 E2445.09
G1 X-43.2 Y-14.68 Z1.75 F4800.0 E2445.117
G1 X-43.6 Y-14.68 Z1.75 F4800.0 E2445.138
G1 X-43.6 Y-14.17 Z1.75 F4800.0 E2445.165
G1 X-44.0 Y-14.17 Z1.75 F4800.0 E2445.186
G1 X-44.0 Y-14.68 Z1.75 F4800.0 E2445.213
G1 X-44.4 Y-14.68 Z1.75 F4800.0 E2445.234
G1 X-44.4 Y-14.17 Z1.75 F4800.0 E2445.261
G1 X-44.8 Y-14.17 Z1.75 F4800.0 E2445.282
G1 X-44.8 Y-14.68 Z1.75 F4800.0 E2445.309
G1 X-45.2 Y-14.68 Z1.75 F4800.0 E2445.331
G1 X-45.2 Y-14.17 Z1.75 F4800.0 E2445.358
G1 X-45.6 Y-14.28 Z1.75 F4800.0 E2445.379
G1 X-45.6 Y-14.58 Z1.75 F4800.0 E2445.395
G1 F1200.0
G1 E2444.395
G1 F4800.0
M103
G1 X-39.81 Y-13.49 Z1.75 F4200.0
G1 X-39.81 Y-10.3 Z1.75 F4200.0
G1 X-52.4 Y-5.88 Z1.75 F4200.0
G1 F1200.0
G1 E2445.395
G1 F4200.0
M101
G1 X-52.4 Y-28.12 Z1.75 F4800.0 E2446.57
G1 X-52.8 Y-28.12 Z1.75 F4800.0 E2446.591
G1 X-52.8 Y-5.88 Z1.75 F4800.0 E2447.766
G1 X-53.2 Y-5.88 Z1.75 F4800.0 E2447.787
G1 X-53.2 Y-28.12 Z1.75 F4800.0 E2448.962
G1 X-53.6 Y-28.12 Z1.75 F4800.0 E2448.984
G1 X-53.6 Y-5.88 Z1.75 F4800.0 E2450.158
G1 X-54.0 Y-5.88 Z1.75 F4800.0 E2450.18
G1 X-54.0 Y-28.12 Z1.75 F4800.0 E2451.355
G1 X-54.4 Y-28.12 Z1.75 F4800.0 E2451.376
G1 X-54.4 Y-5.88 Z1.75 F4800.0 E2452.551
G1 X-54.8 Y-5.88 Z1.75 F4800.0 E2452.572
G1 X-54.8 Y-28.12 Z1.75 F4800.0 E2453.747
G1 X-55.2 Y-28.12 Z1.75 F4800.0 E2453.768
G1 X-55.2 Y-5.88 Z1.75 F4800.0 E2454.943
G1 X-55.6 Y-5.88 Z1.75 F4800.0 E2454.964
G1 X-55.6 Y-28.12 Z1.75 F4800.0 E2456.139
G1 X-56.0 Y-28.12 Z1.75 F4800.0 E2456.16
G1 X-56.0 Y-5.88 Z1.75 F4800.0 E2457.335
G1 X-56.4 Y-5.88 Z1.75 F4800.0 E2457.356
G1 X-56.4 Y-28.12 Z1.75 F4800.0 E2458.531
G1 X-56.8 Y-28.12 Z1.75 F4800.0 E2458.552
G1 X-56.8 Y-5.88 Z1.75 F4800.0 E2459.727
G1 X-57.2 Y-5.88 Z1.75 F4800.0 E2459.748
G1 X-57.2 Y-28.12 Z1.75 F4800.0 E2460.923
G1 X-57.6 Y-28.12 Z1.75 F4800.0 E2460.944
G1 X-57.6 Y-5.88 Z1.75 F4800.0 E2462.119
G1 X-58.0 Y-5.88 Z1.75 F4800.0 E2462.14
G1 X-58.0 Y-28.12 Z1.75 F4800.0 E2463.315
G1 X-58.4 Y-28.12 Z1.75 F4800.0 E2463.336
G1 X-58.4 Y-5.88 Z1.75 F4800.0 E2464.511
G1 X-58.8 Y-5.88 Z1.75 F4800.0 E2464.532
G1 X-58.8 Y-28.12 Z1.75 F4800.0 E2465.707
G1 X-59.2 Y-28.12 Z1.75 F4800.0 E2465.728
G1 X-59.2 Y-5.88 Z1.75 F4800.0 E2466.903
G1 X-59.6 Y-5.88 Z1.75 F4800.0 E2466.924
G1 X-59.6 Y-28.12 Z1.75 F4800.0 E2468.099
G1 X-60.0 Y-28.12 Z1.75 F4800.0 E2468.121
G1 X-60.0 Y-5.88 Z1.75 F4800.0 E2469.295
G1 X-60.4 Y-5.88 Z1.75 F4800.0 E2469.317
G1 X-60.4 Y-28.12 Z1.75 F4800.0 E2470.492
G1 X-60.8 Y-28.12 Z1.75 F4800.0 E2470.513
G1 X-60.8 Y-5.88 Z1.75 F4800.0 E2471.688
G1 X-61.2 Y-5.88 Z1.75 F4800.0 E2471.709
G1 X-61.2 Y-28.12 Z1.75 F4800.0 E2472.884
G1 X-61.6 Y-28.12 Z1.75 F4800.0 E2472.905
G1 X-61.6 Y-5.88 Z1.75 F4800.0 E2474.08
G1 X-62.0 Y-5.88 Z1.75 F4800.0 E2474.101
G1 X-62.0 Y-28.12 Z1.75 F4800.0 E2475.276
G1 X-62.4 Y-28.12 Z1.75 F4800.0 E2475.297
G1 X-62.4 Y-5.88 Z1.75 F4800.0 E2476.472
G1 X-62.8 Y-5.88 Z1.75 F4800.0 E2476.493
G1 X-62.8 Y-28.12 Z1.75 F4800.0 E2477.668
G1 X-63.2 Y-28.12 Z1.75 F4800.0 E2477.689
G1 X-63.2 Y-5.88 Z1.75 F4800.0 E2478.864
G1 X-63.6 Y-5.88 Z1.75 F4800.0 E2478.885
G1 X-63.6 Y-28.12 Z1.75 F4800.0 E2480.06
G1 X-64.0 Y-28.12 Z1.75 F4800.0 E2480.081
G1 X-64.0 Y-5.88 Z1.75 F4800.0 E2481.256
G1 X-64.4 Y-5.88 Z1.75 F4800.0 E2481.277
G1 X-64.4 Y-28.12 Z1.75 F4800.0 E2482.452
G1 X-64.8 Y-28.12 Z1.75 F4800.0 E2482.473
G1 X-64.8 Y-5.88 Z1.75 F4800.0 E2483.648
G1 X-65.2 Y-5.88 Z1.75 F4800.0 E2483.669
G1 X-65.2 Y-28.12 Z1.75 F4800.0 E2484.844
G1 X-65.6 Y-28.12 Z1.75 F4800.0 E2484.865
G1 X-65.6 Y-5.88 Z1.75 F4800.0 E2486.04
G1 X-66.0 Y-5.88 Z1.75 F4800.0 E2486.061
G1 X-66.0 Y-28.12 Z1.75 F4800.0 E2487.236
G1 X-66.4 Y-28.12 Z1.75 F4800.0 E2487.257
G1 X-66.4 Y-5.88 Z1.75 F4800.0 E2488.432
G1 X-66.8 Y-5.88 Z1.75 F4800.0 E2488.454
G1 X-66.8 Y-28.12 Z1.75 F4800.0 E2489.628
G1 X-67.2 Y-28.12 Z1.75 F4800.0 E2489.65
G1 X-67.2 Y-5.88 Z1.75 F4800.0 E2490.825
G1 X-67.6 Y-5.88 Z1.75 F4800.0 E2490.846
G1 X-67.6 Y-28.12 Z1.75 F4800.0 E2492.021
G1 X-68.0 Y-28.12 Z1.75 F4800.0 E2492.042
G1 X-68.0 Y-5.88 Z1.75 F4800.0 E2493.217
G1 X-68.4 Y-5.88 Z1.75 F4800.0 E2493.238
G1 X-68.4 Y-28.12 Z1.75 F4800.0 E2494.413
G1 X-68.8 Y-28.12 Z1.75 F4800.0 E2494.434
G1 X-68.8 Y-5.88 Z1.75 F4800.0 E2495.609
G1 F1200.0
G1 E2494.609
G1 F4800.0
M103
G1 X-39.81 Y-10.3 Z1.75 F4200.0
G1 X-39.61 Y-12.3 Z1.75 F4200.0
G1 X-18.31 Y-17.04 Z1.75 F4200.0
G1 X-15.63 Y-17.54 Z1.75 F4200.0
G1 X-10.8 Y-18.8 Z1.75 F4200.0
G1 F1200.0
G1 E2495.609
G1 F4200.0
M101
G1 X-10.8 Y-18.47 Z1.75 F4800.0 E2495.626
G1 X-10.4 Y-17.84 Z1.75 F4800.0 E2495.666
G1 X-10.4 Y-19.16 Z1.75 F4800.0 E2495.735
G1 X-10.0 Y-19.64 Z1.75 F4800.0 E2495.768
G1 X-10.0 Y-5.88 Z1.75 F4800.0 E2496.495
G1 X-9.6 Y-5.88 Z1.75 F4800.0 E2496.516
G1 X-9.6 Y-28.12 Z1.75 F4800.0 E2497.691
G1 X-10.0 Y-28.12 Z1.75 F4800.0 E2497.712
G1 X-10.0 Y-22.4 Z1.75 F4800.0 E2498.014
G1 X-10.4 Y-22.94 Z1.75 F4800.0 E2498.05
G1 X-10.4 Y-28.12 Z1.75 F4800.0 E2498.324
G1 X-10.8 Y-28.12 Z1.75 F4800.0 E2498.345
G1 X-10.8 Y-23.27 Z1.75 F4800.0 E2498.601
G1 X-11.2 Y-23.55 Z1.75 F4800.0 E2498.627
G1 X-11.2 Y-28.12 Z1.75 F4800.0 E2498.868
G1 X-11.6 Y-28.12 Z1.75 F4800.0 E2498.889
G1 X-11.6 Y-23.75 Z1.75 F4800.0 E2499.12
G1 X-12.0 Y-23.94 Z1.75 F4800.0 E2499.144
G1 X-12.0 Y-28.12 Z1.75 F4800.0 E2499.364
G1 X-12.4 Y-28.12 Z1.75 F4800.0 E2499.386
G1 X-12.4 Y-24.02 Z1.75 F4800.0 E2499.602
G1 X-12.8 Y-24.09 Z1.75 F4800.0 E2499.624
G1 X-12.8 Y-28.12 Z1.75 F4800.0 E2499.837
G1 X-13.2 Y-28.12 Z1.75 F4800.0 E2499.858
G1 X-13.2 Y-24.16 Z1.75 F4800.0 E2500.067
G1 X-13.6 Y-24.23 Z1.75 F4800.0 E2500.089
G1 X-13.6 Y-28.12 Z1.75 F4800.0 E2500.294
G1 X-14.0 Y-28.12 Z1.75 F4800.0 E2500.315
G1 X-14.0 Y-24.26 Z1.75 F4800.0 E2500.519
G1 X-14.4 Y-24.27 Z1.75 F4800.0 E2500.54
G1 X-14.4 Y-28.12 Z1.75 F4800.0 E2500.744
G1 X-14.8 Y-28.12 Z1.75 F4800.0 E2500.765
G1 X-14.8 Y-24.27 Z1.75 F4800.0 E2500.968
G1 X-15.2 Y-24.28 Z1.75 F4800.0 E2500.989
G1 X-15.2 Y-28.12 Z1.75 F4800.0 E2501.192
G1 X-15.6 Y-28.12 Z1.75 F4800.0 E2501.213
G1 X-15.6 Y-24.28 Z1.75 F4800.0 E2501.416
G1 X-16.0 Y-24.29 Z1.75 F4800.0 E2501.437
G1 X-16.0 Y-28.12 Z1.75 F4800.0 E2501.64
G1 X-16.4 Y-28.12 Z1.75 F4800.0 E2501.661
G1 X-16.4 Y-24.29 Z1.75 F4800.0 E2501.863
G1 X-16.8 Y-24.3 Z1.75 F4800.0 E2501.884
G1 X-16.8 Y-28.12 Z1.75 F4800.0 E2502.086
G1 X-17.2 Y-28.12 Z1.75 F4800.0 E2502.107
G1 X-17.2 Y-24.3 Z1.75 F4800.0 E2502.309
G1 X-17.6 Y-24.31 Z1.75 F4800.0 E2502.33
G1 X-17.6 Y-28.12 Z1.75 F4800.0 E2502.531
G1 X-18.0 Y-28.12 Z1.75 F4800.0 E2502.552
G1 X-18.0 Y-24.31 Z1.75 F4800.0 E2502.754
G1 X-18.4 Y-24.32 Z1.75 F4800.0 E2502.775
G1 X-18.4 Y-28.12 Z1.75 F4800.0 E2502.976
G1 X-18.8 Y-28.12 Z1.75 F4800.0 E2502.997
G1 X-18.8 Y-24.32 Z1.75 F4800.0 E2503.197
G1 X-19.2 Y-24.33 Z1.75 F4800.0 E2503.218
G1 X-19.2 Y-28.12 Z1.75 F4800.0 E2503.419
G1 X-19.6 Y-28.12 Z1.75 F4800.0 E2503.44
G1 X-19.6 Y-24.33 Z1.75 F4800.0 E2503.64
G1 X-20.0 Y-24.34 Z1.75 F4800.0 E2503.661
G1 X-20.0 Y-28.12 Z1.75 F4800.0 E2503.861
G1 X-20.4 Y-28.12 Z1.75 F4800.0 E2503.882
G1 X-20.4 Y-24.34 Z1.75 F4800.0 E2504.081
G1 X-20.8 Y-24.35 Z1.75 F4800.0 E2504.103
G1 X-20.8 Y-28.12 Z1.75 F4800.0 E2504.302
G1 X-21.2 Y-28.12 Z1.75 F4800.0 E2504.323
G1 X-21.2 Y-24.35 Z1.75 F4800.0 E2504.522
G1 X-21.6 Y-24.36 Z1.75 F4800.0 E2504.543
G1 X-21.6 Y-28.12 Z1.75 F4800.0 E2504.742
G1 X-22.0 Y-28.12 Z1.75 F4800.0 E2504.763
G1 X-22.0 Y-24.36 Z1.75 F4800.0 E2504.961
G1 X-22.4 Y-24.37 Z1.75 F4800.0 E2504.982
G1 X-22.4 Y-28.12 Z1.75 F4800.0 E2505.181
G1 X-22.8 Y-28.12 Z1.75 F4800.0 E2505.202
G1 X-22.8 Y-24.37 Z1.75 F4800.0 E2505.4
G1 X-23.2 Y-24.38 Z1.75 F4800.0 E2505.421
G1 X-23.2 Y-28.12 Z1.75 F4800.0 E2505.619
G1 X-23.6 Y-28.12 Z1.75 F4800.0 E2505.64
G1 X-23.6 Y-24.38 Z1.75 F4800.0 E2505.837
G1 F1200.0
G1 E2504.837
G1 F4800.0
M103
(</infill>)
(</nestedRing>)
(</rotation>)
(</layer>)
(</crafting>)
M104 S0
;M113 S0.0
