# Supplementary material for: Using Voice Coils to Actuate Modular Soft Robots: Wormbot, an Example
Source: Soft Robot. 2016 Dec 1;3(4):198–204. doi: 10.1089/soro.2016.0009 (PMC5180079; doi:10.1089/soro.2016.0009)
Supplement: Supplemental data [file Supp_Data.zip › Supplemental Information/3D Printer Parts/Stuff/fablab_logo_top.gcode]

(<format> skeinforge gcode </format>)
(<version> 12.03.14 </version>)
(<created> 14.11.03|11:26 </created>)
(<extruderInitialization>)
(<craftTypeName> extrusion </craftTypeName>)
M105
(<decimalPlacesCarried> 3 </decimalPlacesCarried>)
(<layerThickness> 0.27 </layerThickness>)
(<infillWidth> 0.4 </infillWidth>)
(<volumeFraction> 0.82 </volumeFraction>)
(<infillPerimeterOverlap> 0.3 </infillPerimeterOverlap>)
(<sharpestProduct> 0.866 </sharpestProduct>)
(<layerHeight> 0.27 </layerHeight>)
(<threadSequenceString> loops edge infill </threadSequenceString>)
(<maximumZFeedRatePerSecond> 999.0 </maximumZFeedRatePerSecond>)
(<objectFirstLayerFeedRateInfillMultiplier> 0.9 </objectFirstLayerFeedRateInfillMultiplier>)
(<operatingFeedRatePerSecond> 80.0 </operatingFeedRatePerSecond>)
(<objectFirstLayerFlowRateInfillMultiplier> 0.8 </objectFirstLayerFlowRateInfillMultiplier>)
(<operatingFlowRate> 80.0 </operatingFlowRate>)
(<orbitalFeedRatePerSecond> 0.0 </orbitalFeedRatePerSecond>)
(<travelFeedRatePerSecond> 70.0 </travelFeedRatePerSecond>)
(<edgeWidth> 0.4 </edgeWidth>)
(<perimeterWidth> 0.4 </perimeterWidth>)
(<profileName> ABS </profileName>)
(<settings>)
(<setting> alteration Activate_Alteration True </setting>)
(<setting> alteration Name_of_End_File:  </setting>)
(<setting> alteration Name_of_Start_File:  </setting>)
(<setting> alteration Remove_Redundant_Mcode True </setting>)
(<setting> alteration Replace_Variable_with_Setting True </setting>)
(<setting> comb Activate_Comb True </setting>)
(<setting> comb Running_Jump_Space_(mm): 2.0 </setting>)
(<setting> dimension Activate_Dimension True </setting>)
(<setting> dimension Absolute_Extrusion_Distance True </setting>)
(<setting> dimension Relative_Extrusion_Distance False </setting>)
(<setting> dimension Extruder_Retraction_Speed_(mm/s): 20.0 </setting>)
(<setting> dimension Filament_Diameter_(mm): 1.75 </setting>)
(<setting> dimension Filament_Packing_Density_(ratio): 0.85 </setting>)
(<setting> dimension Maximum_E_Value_before_Reset_(float): 91234.0 </setting>)
(<setting> dimension Minimum_Travel_for_Retraction_(millimeters): 1.0 </setting>)
(<setting> dimension Retract_Within_Island False </setting>)
(<setting> dimension Retraction_Distance_(millimeters): 1.0 </setting>)
(<setting> dimension Restart_Extra_Distance_(millimeters): 0.0 </setting>)
(<setting> export Activate_Export True </setting>)
(<setting> export Add_Descriptive_Extension False </setting>)
(<setting> export Add_Export_Suffix False </setting>)
(<setting> export Add_Profile_Extension False </setting>)
(<setting> export Add_Timestamp_Extension False </setting>)
(<setting> export Also_Send_Output_To:  </setting>)
(<setting> export Analyze_Gcode True </setting>)
(<setting> export Do_Not_Delete_Comments True </setting>)
(<setting> export Delete_Crafting_Comments False </setting>)
(<setting> export Delete_All_Comments False </setting>)
(<setting> export Do_Not_Change_Output True </setting>)
(<setting> export binary_16_byte False </setting>)
(<setting> export gcode_step False </setting>)
(<setting> export gcode_time_segment False </setting>)
(<setting> export gcode_small False </setting>)
(<setting> export File_Extension: gcode </setting>)
(<setting> export Name_of_Replace_File: replace.csv </setting>)
(<setting> export Save_Penultimate_Gcode False </setting>)
(<setting> fill Activate_Fill True </setting>)
(<setting> fill Diaphragm_Period_(layers): 100 </setting>)
(<setting> fill Diaphragm_Thickness_(layers): 0 </setting>)
(<setting> fill Extra_Shells_on_Alternating_Solid_Layer_(layers): 1 </setting>)
(<setting> fill Extra_Shells_on_Base_(layers): 1 </setting>)
(<setting> fill Extra_Shells_on_Sparse_Layer_(layers): 1 </setting>)
(<setting> fill Grid_Circle_Separation_over_Perimeter_Width_(ratio): 0.2 </setting>)
(<setting> fill Grid_Extra_Overlap_(ratio): 0.1 </setting>)
(<setting> fill Grid_Junction_Separation_Band_Height_(layers): 10 </setting>)
(<setting> fill Grid_Junction_Separation_over_Octogon_Radius_At_End_(ratio): 0.0 </setting>)
(<setting> fill Grid_Junction_Separation_over_Octogon_Radius_At_Middle_(ratio): 0.0 </setting>)
(<setting> fill Infill_Begin_Rotation_(degrees): 90.0 </setting>)
(<setting> fill Infill_Begin_Rotation_Repeat_(layers): 1 </setting>)
(<setting> fill Infill_Odd_Layer_Extra_Rotation_(degrees): 90.0 </setting>)
(<setting> fill Grid_Circular False </setting>)
(<setting> fill Grid_Hexagonal False </setting>)
(<setting> fill Grid_Rectangular True </setting>)
(<setting> fill Line False </setting>)
(<setting> fill Infill_Perimeter_Overlap_(ratio): 0.3 </setting>)
(<setting> fill Infill_Solidity_(ratio): 0.2 </setting>)
(<setting> fill Sharpest_Angle_(degrees): 60.0 </setting>)
(<setting> fill Solid_Surface_Thickness_(layers): 3 </setting>)
(<setting> fill Lower_Left True </setting>)
(<setting> fill Nearest False </setting>)
(<setting> fill Surrounding_Angle_(degrees): 60.0 </setting>)
(<setting> fill Infill_>_Loops_>_Perimeter False </setting>)
(<setting> fill Infill_>_Perimeter_>_Loops False </setting>)
(<setting> fill Loops_>_Infill_>_Perimeter False </setting>)
(<setting> fill Loops_>_Perimeter_>_Infill True </setting>)
(<setting> fill Perimeter_>_Infill_>_Loops False </setting>)
(<setting> fill Perimeter_>_Loops_>_Infill False </setting>)
(<setting> home Activate_Home True </setting>)
(<setting> home Name_of_Home_File: home.gcode </setting>)
(<setting> jitter Activate_Jitter True </setting>)
(<setting> jitter Jitter_Over_Perimeter_Width_(ratio): 2.0 </setting>)
(<setting> raft Activate_Raft True </setting>)
(<setting> raft Add_Raft,_Elevate_Nozzle,_Orbit: False </setting>)
(<setting> raft Base_Feed_Rate_Multiplier_(ratio): 0.75 </setting>)
(<setting> raft Base_Flow_Rate_Multiplier_(ratio): 0.6 </setting>)
(<setting> raft Base_Infill_Density_(ratio): 0.3 </setting>)
(<setting> raft Base_Layer_Thickness_over_Layer_Thickness: 2.2 </setting>)
(<setting> raft Base_Layers_(integer): 1 </setting>)
(<setting> raft Base_Nozzle_Lift_over_Base_Layer_Thickness_(ratio): 0.3 </setting>)
(<setting> raft Initial_Circling: False </setting>)
(<setting> raft Infill_Overhang_over_Extrusion_Width_(ratio): 0.1 </setting>)
(<setting> raft Interface_Feed_Rate_Multiplier_(ratio): 1.5 </setting>)
(<setting> raft Interface_Flow_Rate_Multiplier_(ratio): 0.7 </setting>)
(<setting> raft Interface_Infill_Density_(ratio): 0.4 </setting>)
(<setting> raft Interface_Layer_Thickness_over_Layer_Thickness: 1.8 </setting>)
(<setting> raft Interface_Layers_(integer): 2 </setting>)
(<setting> raft Interface_Nozzle_Lift_over_Interface_Layer_Thickness_(ratio): 0.3 </setting>)
(<setting> raft Name_of_Support_End_File: support_end.gcode </setting>)
(<setting> raft Name_of_Support_Start_File: support_start.gcode </setting>)
(<setting> raft Operating_Nozzle_Lift_over_Layer_Thickness_(ratio): 0.0 </setting>)
(<setting> raft Raft_Additional_Margin_over_Length_(%): 2.5 </setting>)
(<setting> raft Raft_Margin_(mm): 2.5 </setting>)
(<setting> raft Support_Cross_Hatch False </setting>)
(<setting> raft Support_Flow_Rate_over_Operating_Flow_Rate_(ratio): 0.7 </setting>)
(<setting> raft Support_Gap_over_Perimeter_Extrusion_Width_(ratio): 0.005 </setting>)
(<setting> raft None True </setting>)
(<setting> raft Empty_Layers_Only False </setting>)
(<setting> raft Everywhere False </setting>)
(<setting> raft Exterior_Only False </setting>)
(<setting> raft Support_Minimum_Angle_(degrees): 45.0 </setting>)
(<setting> speed Activate_Speed True </setting>)
(<setting> speed Add_Flow_Rate: True </setting>)
(<setting> speed Bridge_Feed_Rate_Multiplier_(ratio): 1.0 </setting>)
(<setting> speed Bridge_Flow_Rate_Multiplier_(ratio): 1.0 </setting>)
(<setting> speed Duty_Cyle_at_Beginning_(portion): 1.0 </setting>)
(<setting> speed Duty_Cyle_at_Ending_(portion): 0.0 </setting>)
(<setting> speed Feed_Rate_(mm/s): 80.0 </setting>)
(<setting> speed Flow_Rate_Setting_(float): 80.0 </setting>)
(<setting> speed Object_First_Layer_Feed_Rate_Infill_Multiplier_(ratio): 0.9 </setting>)
(<setting> speed Object_First_Layer_Feed_Rate_Perimeter_Multiplier_(ratio): 0.9 </setting>)
(<setting> speed Object_First_Layer_Flow_Rate_Infill_Multiplier_(ratio): 0.8 </setting>)
(<setting> speed Object_First_Layer_Flow_Rate_Perimeter_Multiplier_(ratio): 0.9 </setting>)
(<setting> speed Orbital_Feed_Rate_over_Operating_Feed_Rate_(ratio): 0.0 </setting>)
(<setting> speed Maximum_Z_Feed_Rate_(mm/s): 999.0 </setting>)
(<setting> speed Perimeter_Feed_Rate_Multiplier_(ratio): 0.5 </setting>)
(<setting> speed Perimeter_Flow_Rate_Multiplier_(ratio): 0.5 </setting>)
(<setting> speed Travel_Feed_Rate_(mm/s): 70.0 </setting>)
(</settings>)
(<timeStampPreface> 20141103_112631 </timeStampPreface>)
(<procedureName> carve </procedureName>)
(<procedureName> preface </procedureName>)
(<procedureName> inset </procedureName>)
(<procedureName> fill </procedureName>)
(<procedureName> speed </procedureName>)
(<procedureName> raft </procedureName>)
(<procedureName> jitter </procedureName>)
(<procedureName> comb </procedureName>)
(<procedureName> dimension </procedureName>)
(<procedureName> alteration </procedureName>)
(<procedureName> export </procedureName>)
(</extruderInitialization>)
(<crafting>)
;M113 S1.0
;M108 R36.0
(<layer> 1.135 )
(<rotation> (6.12323399574e-17+1j) )
(<nestedRing>)
(<boundaryPerimeter>)
(<boundaryPoint> X-46.601 Y-23.5 Z1.135 </boundaryPoint>)
(<boundaryPoint> X-46.601 Y-18.188 Z1.135 </boundaryPoint>)
(<boundaryPoint> X-40.969 Y-18.188 Z1.135 </boundaryPoint>)
(<boundaryPoint> X-40.969 Y-15.563 Z1.135 </boundaryPoint>)
(<boundaryPoint> X-46.601 Y-15.563 Z1.135 </boundaryPoint>)
(<boundaryPoint> X-46.601 Y-13.293 Z1.135 </boundaryPoint>)
(<boundaryPoint> X-40.008 Y-13.293 Z1.135 </boundaryPoint>)
(<boundaryPoint> X-40.008 Y-10.499 Z1.135 </boundaryPoint>)
(<boundaryPoint> X-51.112 Y-10.499 Z1.135 </boundaryPoint>)
(<boundaryPoint> X-51.112 Y-23.5 Z1.135 </boundaryPoint>)
(<edge> outer )
G1 X-50.91 Y-23.29 Z1.14 F4200.0
G1 F1200.0
G1 E1.0
G1 F4200.0
M101
G1 X-50.91 Y-23.3 Z1.14 F2160.0 E1.0
G1 X-46.8 Y-23.3 Z1.14 F2160.0 E1.217
G1 X-46.8 Y-17.99 Z1.14 F2160.0 E1.498
G1 X-41.17 Y-17.99 Z1.14 F2160.0 E1.796
G1 X-41.17 Y-15.76 Z1.14 F2160.0 E1.913
G1 X-46.8 Y-15.76 Z1.14 F2160.0 E2.211
G1 X-46.8 Y-13.09 Z1.14 F2160.0 E2.352
G1 X-40.21 Y-13.09 Z1.14 F2160.0 E2.7
G1 X-40.21 Y-10.7 Z1.14 F2160.0 E2.826
G1 X-50.91 Y-10.7 Z1.14 F2160.0 E3.392
G1 X-50.91 Y-23.29 Z1.14 F2160.0 E4.057
G1 F1200.0
G1 E4.057
G1 F2160.0
M103
(</edge>)
(</boundaryPerimeter>)
(<loop> outer )
;M108 R64.0
G1 X-50.51 Y-22.89 Z1.14 F4200.0
G1 F1200.0
G1 E4.057
G1 F4200.0
M101
G1 X-50.51 Y-22.9 Z1.14 F4320.0 E4.057
G1 X-47.2 Y-22.9 Z1.14 F4320.0 E4.213
G1 X-47.2 Y-17.59 Z1.14 F4320.0 E4.462
G1 X-41.57 Y-17.59 Z1.14 F4320.0 E4.727
G1 X-41.57 Y-16.16 Z1.14 F4320.0 E4.794
G1 X-47.2 Y-16.16 Z1.14 F4320.0 E5.058
G1 X-47.2 Y-12.69 Z1.14 F4320.0 E5.221
G1 X-40.61 Y-12.69 Z1.14 F4320.0 E5.531
G1 X-40.61 Y-11.1 Z1.14 F4320.0 E5.606
G1 X-50.51 Y-11.1 Z1.14 F4320.0 E6.071
G1 X-50.51 Y-22.89 Z1.14 F4320.0 E6.624
G1 F1200.0
G1 E5.624
G1 F4320.0
M103
(</loop>)
(<infill>)
(<infillBoundary>)
(<infillPoint> X-47.201 Y-22.9 Z1.135 </infillPoint>)
(<infillPoint> X-47.201 Y-17.588 Z1.135 </infillPoint>)
(<infillPoint> X-41.569 Y-17.588 Z1.135 </infillPoint>)
(<infillPoint> X-41.569 Y-16.163 Z1.135 </infillPoint>)
(<infillPoint> X-47.201 Y-16.163 Z1.135 </infillPoint>)
(<infillPoint> X-47.201 Y-12.693 Z1.135 </infillPoint>)
(<infillPoint> X-40.608 Y-12.693 Z1.135 </infillPoint>)
(<infillPoint> X-40.608 Y-11.099 Z1.135 </infillPoint>)
(<infillPoint> X-50.512 Y-11.099 Z1.135 </infillPoint>)
(<infillPoint> X-50.512 Y-22.9 Z1.135 </infillPoint>)
(</infillBoundary>)
G1 X-47.6 Y-11.38 Z1.14 F4200.0
G1 F1200.0
G1 E6.624
G1 F4200.0
M101
G1 X-47.6 Y-22.51 Z1.14 F4320.0 E7.147
G1 X-48.0 Y-22.62 Z1.14 F4320.0 E7.167
G1 X-48.0 Y-11.38 Z1.14 F4320.0 E7.694
G1 X-48.4 Y-11.38 Z1.14 F4320.0 E7.713
G1 X-48.4 Y-22.62 Z1.14 F4320.0 E8.241
G1 X-48.8 Y-22.62 Z1.14 F4320.0 E8.26
G1 X-48.8 Y-11.38 Z1.14 F4320.0 E8.788
G1 X-49.2 Y-11.38 Z1.14 F4320.0 E8.806
G1 X-49.2 Y-22.62 Z1.14 F4320.0 E9.334
G1 X-49.6 Y-22.62 Z1.14 F4320.0 E9.353
G1 X-49.6 Y-11.38 Z1.14 F4320.0 E9.881
G1 X-50.0 Y-11.38 Z1.14 F4320.0 E9.9
G1 X-50.0 Y-22.62 Z1.14 F4320.0 E10.427
G1 F1200.0
G1 E9.427
G1 F4320.0
M103
G1 X-47.2 Y-17.31 Z1.14 F4200.0
G1 F1200.0
G1 E10.427
G1 F4200.0
M101
G1 X-47.2 Y-16.44 Z1.14 F4320.0 E10.468
G1 X-46.8 Y-16.44 Z1.14 F4320.0 E10.487
G1 X-46.8 Y-17.31 Z1.14 F4320.0 E10.527
G1 X-46.4 Y-17.31 Z1.14 F4320.0 E10.546
G1 X-46.4 Y-16.44 Z1.14 F4320.0 E10.587
G1 X-46.0 Y-16.44 Z1.14 F4320.0 E10.606
G1 X-46.0 Y-17.31 Z1.14 F4320.0 E10.646
G1 X-45.6 Y-17.31 Z1.14 F4320.0 E10.665
G1 X-45.6 Y-16.44 Z1.14 F4320.0 E10.706
G1 X-45.2 Y-16.44 Z1.14 F4320.0 E10.724
G1 X-45.2 Y-17.31 Z1.14 F4320.0 E10.765
G1 X-44.8 Y-17.31 Z1.14 F4320.0 E10.784
G1 X-44.8 Y-16.44 Z1.14 F4320.0 E10.824
G1 X-44.4 Y-16.44 Z1.14 F4320.0 E10.843
G1 X-44.4 Y-17.31 Z1.14 F4320.0 E10.884
G1 X-44.0 Y-17.31 Z1.14 F4320.0 E10.903
G1 X-44.0 Y-16.44 Z1.14 F4320.0 E10.943
G1 X-43.6 Y-16.44 Z1.14 F4320.0 E10.962
G1 X-43.6 Y-17.31 Z1.14 F4320.0 E11.003
G1 X-43.2 Y-17.31 Z1.14 F4320.0 E11.021
G1 X-43.2 Y-16.44 Z1.14 F4320.0 E11.062
G1 X-42.8 Y-16.44 Z1.14 F4320.0 E11.081
G1 X-42.8 Y-17.31 Z1.14 F4320.0 E11.121
G1 X-42.4 Y-17.31 Z1.14 F4320.0 E11.14
G1 X-42.4 Y-16.44 Z1.14 F4320.0 E11.181
G1 X-42.0 Y-16.52 Z1.14 F4320.0 E11.2
G1 X-42.0 Y-17.23 Z1.14 F4320.0 E11.233
G1 F1200.0
G1 E10.233
G1 F4320.0
M103
G1 X-46.8 Y-15.76 Z1.14 F4200.0
G1 X-46.8 Y-13.09 Z1.14 F4200.0
G1 X-41.2 Y-12.41 Z1.14 F4200.0
G1 F1200.0
G1 E11.233
G1 F4200.0
M101
G1 X-41.2 Y-11.38 Z1.14 F4320.0 E11.282
G1 X-41.6 Y-11.38 Z1.14 F4320.0 E11.301
G1 X-41.6 Y-12.41 Z1.14 F4320.0 E11.349
G1 X-42.0 Y-12.41 Z1.14 F4320.0 E11.368
G1 X-42.0 Y-11.38 Z1.14 F4320.0 E11.417
G1 X-42.4 Y-11.38 Z1.14 F4320.0 E11.435
G1 X-42.4 Y-12.41 Z1.14 F4320.0 E11.484
G1 X-42.8 Y-12.41 Z1.14 F4320.0 E11.503
G1 X-42.8 Y-11.38 Z1.14 F4320.0 E11.551
G1 X-43.2 Y-11.38 Z1.14 F4320.0 E11.57
G1 X-43.2 Y-12.41 Z1.14 F4320.0 E11.619
G1 X-43.6 Y-12.41 Z1.14 F4320.0 E11.637
G1 X-43.6 Y-11.38 Z1.14 F4320.0 E11.686
G1 X-44.0 Y-11.38 Z1.14 F4320.0 E11.705
G1 X-44.0 Y-12.41 Z1.14 F4320.0 E11.753
G1 X-44.4 Y-12.41 Z1.14 F4320.0 E11.772
G1 X-44.4 Y-11.38 Z1.14 F4320.0 E11.821
G1 X-44.8 Y-11.38 Z1.14 F4320.0 E11.839
G1 X-44.8 Y-12.41 Z1.14 F4320.0 E11.888
G1 X-45.2 Y-12.41 Z1.14 F4320.0 E11.907
G1 X-45.2 Y-11.38 Z1.14 F4320.0 E11.955
G1 X-45.6 Y-11.38 Z1.14 F4320.0 E11.974
G1 X-45.6 Y-12.41 Z1.14 F4320.0 E12.023
G1 X-46.0 Y-12.41 Z1.14 F4320.0 E12.041
G1 X-46.0 Y-11.38 Z1.14 F4320.0 E12.09
G1 X-46.4 Y-11.38 Z1.14 F4320.0 E12.109
G1 X-46.4 Y-12.41 Z1.14 F4320.0 E12.157
G1 X-46.8 Y-12.41 Z1.14 F4320.0 E12.176
G1 X-46.8 Y-11.38 Z1.14 F4320.0 E12.225
G1 X-47.2 Y-11.38 Z1.14 F4320.0 E12.243
G1 X-47.2 Y-12.41 Z1.14 F4320.0 E12.292
G1 F1200.0
G1 E11.292
G1 F4320.0
M103
(</infill>)
(</nestedRing>)
(<nestedRing>)
(<boundaryPerimeter>)
(<boundaryPoint> X-35.367 Y-22.062 Z1.135 </boundaryPoint>)
(<boundaryPoint> X-30.639 Y-22.062 Z1.135 </boundaryPoint>)
(<boundaryPoint> X-29.965 Y-23.5 Z1.135 </boundaryPoint>)
(<boundaryPoint> X-25.964 Y-23.5 Z1.135 </boundaryPoint>)
(<boundaryPoint> X-25.785 Y-23.189 Z1.135 </boundaryPoint>)
(<boundaryPoint> X-30.668 Y-14.789 Z1.135 </boundaryPoint>)
(<boundaryPoint> X-35.21 Y-14.789 Z1.135 </boundaryPoint>)
(<boundaryPoint> X-40.094 Y-23.189 Z1.135 </boundaryPoint>)
(<boundaryPoint> X-39.915 Y-23.5 Z1.135 </boundaryPoint>)
(<boundaryPoint> X-36.023 Y-23.5 Z1.135 </boundaryPoint>)
(<edge> outer )
;M108 R36.0
G1 X-46.8 Y-13.09 Z1.14 F4200.0
G1 X-46.8 Y-15.76 Z1.14 F4200.0
G1 X-43.36 Y-17.58 Z1.14 F4200.0
G1 X-36.41 Y-21.62 Z1.14 F4200.0
G1 X-37.03 Y-18.32 Z1.14 F4200.0
G1 F1200.0
G1 E12.292
G1 F4200.0
M101
G1 X-37.03 Y-18.32 Z1.14 F2160.0 E12.292
G1 X-39.86 Y-23.19 Z1.14 F2160.0 E12.59
G1 X-39.8 Y-23.3 Z1.14 F2160.0 E12.596
G1 X-36.15 Y-23.3 Z1.14 F2160.0 E12.789
G1 X-35.5 Y-21.86 Z1.14 F2160.0 E12.872
G1 X-30.51 Y-21.86 Z1.14 F2160.0 E13.136
G1 X-29.84 Y-23.3 Z1.14 F2160.0 E13.22
G1 X-26.08 Y-23.3 Z1.14 F2160.0 E13.418
G1 X-26.02 Y-23.19 Z1.14 F2160.0 E13.425
G1 X-30.78 Y-14.99 Z1.14 F2160.0 E13.926
G1 X-35.1 Y-14.99 Z1.14 F2160.0 E14.154
G1 X-37.03 Y-18.32 Z1.14 F2160.0 E14.357
G1 F1200.0
G1 E13.357
G1 F2160.0
M103
(</edge>)
(</boundaryPerimeter>)
(<nestedRing>)
(<boundaryPerimeter>)
(<boundaryPoint> X-34.279 Y-20.161 Z1.135 </boundaryPoint>)
(<boundaryPoint> X-34.368 Y-20.021 Z1.135 </boundaryPoint>)
(<boundaryPoint> X-33.151 Y-17.39 Z1.135 </boundaryPoint>)
(<boundaryPoint> X-33.056 Y-17.26 Z1.135 </boundaryPoint>)
(<boundaryPoint> X-32.923 Y-17.26 Z1.135 </boundaryPoint>)
(<boundaryPoint> X-32.827 Y-17.39 Z1.135 </boundaryPoint>)
(<boundaryPoint> X-31.598 Y-20.021 Z1.135 </boundaryPoint>)
(<boundaryPoint> X-31.687 Y-20.161 Z1.135 </boundaryPoint>)
(<edge> inner )
G1 X-34.36 Y-19.56 Z1.14 F4200.0
G1 F1200.0
G1 E14.357
G1 F4200.0
M101
G1 X-34.36 Y-19.55 Z1.14 F2160.0 E14.358
G1 X-33.32 Y-17.29 Z1.14 F2160.0 E14.489
G1 X-33.16 Y-17.06 Z1.14 F2160.0 E14.504
G1 X-32.82 Y-17.06 Z1.14 F2160.0 E14.522
G1 X-32.66 Y-17.29 Z1.14 F2160.0 E14.536
G1 X-31.38 Y-20.05 Z1.14 F2160.0 E14.697
G1 X-31.57 Y-20.35 Z1.14 F2160.0 E14.716
G1 X-34.4 Y-20.35 Z1.14 F2160.0 E14.865
G1 X-34.59 Y-20.05 Z1.14 F2160.0 E14.884
G1 X-34.36 Y-19.56 Z1.14 F2160.0 E14.913
G1 F1200.0
G1 E14.913
G1 F2160.0
M103
(</edge>)
(</boundaryPerimeter>)
(</nestedRing>)
(<loop> inner )
;M108 R64.0
G1 X-34.73 Y-19.38 Z1.14 F4200.0
G1 F1200.0
G1 E14.913
G1 F4200.0
M101
G1 X-34.73 Y-19.38 Z1.14 F4320.0 E14.913
G1 X-33.67 Y-17.08 Z1.14 F4320.0 E15.032
G1 X-33.36 Y-16.66 Z1.14 F4320.0 E15.057
G1 X-32.62 Y-16.66 Z1.14 F4320.0 E15.091
G1 X-32.31 Y-17.08 Z1.14 F4320.0 E15.116
G1 X-30.92 Y-20.07 Z1.14 F4320.0 E15.271
G1 X-31.36 Y-20.76 Z1.14 F4320.0 E15.309
G1 X-34.61 Y-20.76 Z1.14 F4320.0 E15.462
G1 X-35.05 Y-20.07 Z1.14 F4320.0 E15.501
G1 X-34.73 Y-19.38 Z1.14 F4320.0 E15.536
G1 F1200.0
G1 E14.536
G1 F4320.0
M103
(</loop>)
(<loop> outer )
G1 X-34.74 Y-21.46 Z1.14 F4200.0
G1 F1200.0
G1 E15.536
G1 F4200.0
M101
G1 X-34.73 Y-21.46 Z1.14 F4320.0 E15.536
G1 X-30.26 Y-21.46 Z1.14 F4320.0 E15.746
G1 X-29.58 Y-22.9 Z1.14 F4320.0 E15.821
G1 X-27.32 Y-22.9 Z1.14 F4320.0 E15.927
G1 X-26.99 Y-22.32 Z1.14 F4320.0 E15.959
G1 X-31.01 Y-15.39 Z1.14 F4320.0 E16.335
G1 X-34.87 Y-15.39 Z1.14 F4320.0 E16.516
G1 X-38.89 Y-22.32 Z1.14 F4320.0 E16.892
G1 X-38.56 Y-22.9 Z1.14 F4320.0 E16.924
G1 X-36.41 Y-22.9 Z1.14 F4320.0 E17.025
G1 X-35.75 Y-21.46 Z1.14 F4320.0 E17.099
G1 X-34.74 Y-21.46 Z1.14 F4320.0 E17.147
G1 F1200.0
G1 E16.147
G1 F4320.0
M103
(</loop>)
(<infill>)
(<infillBoundary>)
(<infillPoint> X-35.753 Y-21.462 Z1.135 </infillPoint>)
(<infillPoint> X-30.258 Y-21.462 Z1.135 </infillPoint>)
(<infillPoint> X-29.584 Y-22.9 Z1.135 </infillPoint>)
(<infillPoint> X-27.319 Y-22.9 Z1.135 </infillPoint>)
(<infillPoint> X-26.985 Y-22.319 Z1.135 </infillPoint>)
(<infillPoint> X-31.013 Y-15.389 Z1.135 </infillPoint>)
(<infillPoint> X-34.865 Y-15.389 Z1.135 </infillPoint>)
(<infillPoint> X-38.894 Y-22.319 Z1.135 </infillPoint>)
(<infillPoint> X-38.56 Y-22.9 Z1.135 </infillPoint>)
(<infillPoint> X-36.409 Y-22.9 Z1.135 </infillPoint>)
(</infillBoundary>)
(<infillBoundary>)
(<infillPoint> X-34.609 Y-20.761 Z1.135 </infillPoint>)
(<infillPoint> X-35.05 Y-20.066 Z1.135 </infillPoint>)
(<infillPoint> X-33.671 Y-17.084 Z1.135 </infillPoint>)
(<infillPoint> X-33.361 Y-16.66 Z1.135 </infillPoint>)
(<infillPoint> X-32.62 Y-16.66 Z1.135 </infillPoint>)
(<infillPoint> X-32.309 Y-17.082 Z1.135 </infillPoint>)
(<infillPoint> X-30.915 Y-20.065 Z1.135 </infillPoint>)
(<infillPoint> X-31.357 Y-20.761 Z1.135 </infillPoint>)
(</infillBoundary>)
G1 X-34.8 Y-18.86 Z1.14 F4200.0
G1 F1200.0
G1 E17.147
G1 F4200.0
M101
G1 X-34.8 Y-15.84 Z1.14 F4320.0 E17.289
G1 X-34.4 Y-15.67 Z1.14 F4320.0 E17.309
G1 X-34.4 Y-17.99 Z1.14 F4320.0 E17.418
G1 F1200.0
G1 E17.418
G1 F4320.0
M103
G1 X-34.0 Y-17.13 Z1.14 F4200.0
G1 F1200.0
G1 E17.418
G1 F4200.0
M101
G1 X-34.0 Y-15.67 Z1.14 F4320.0 E17.487
G1 X-33.6 Y-15.67 Z1.14 F4320.0 E17.506
G1 X-33.6 Y-16.51 Z1.14 F4320.0 E17.545
G1 X-33.2 Y-16.38 Z1.14 F4320.0 E17.565
G1 X-33.2 Y-15.67 Z1.14 F4320.0 E17.598
G1 X-32.8 Y-15.67 Z1.14 F4320.0 E17.617
G1 X-32.8 Y-16.38 Z1.14 F4320.0 E17.65
G1 X-32.4 Y-16.49 Z1.14 F4320.0 E17.67
G1 X-32.4 Y-15.67 Z1.14 F4320.0 E17.708
G1 X-32.0 Y-15.67 Z1.14 F4320.0 E17.727
G1 X-32.0 Y-17.08 Z1.14 F4320.0 E17.793
G1 X-31.6 Y-17.94 Z1.14 F4320.0 E17.838
G1 X-31.6 Y-15.67 Z1.14 F4320.0 E17.944
G1 X-31.2 Y-15.67 Z1.14 F4320.0 E17.963
G1 X-31.2 Y-18.79 Z1.14 F4320.0 E18.11
G1 X-30.8 Y-19.65 Z1.14 F4320.0 E18.154
G1 X-30.8 Y-16.31 Z1.14 F4320.0 E18.311
G1 F1200.0
G1 E17.311
G1 F4320.0
M103
G1 X-28.8 Y-19.75 Z1.14 F4200.0
G1 F1200.0
G1 E18.311
G1 F4200.0
M101
G1 X-28.8 Y-22.62 Z1.14 F4320.0 E18.445
G1 X-28.4 Y-22.62 Z1.14 F4320.0 E18.464
G1 X-28.4 Y-20.44 Z1.14 F4320.0 E18.567
G1 X-28.0 Y-21.13 Z1.14 F4320.0 E18.604
G1 X-28.0 Y-22.62 Z1.14 F4320.0 E18.674
G1 X-27.6 Y-22.62 Z1.14 F4320.0 E18.693
G1 X-27.6 Y-21.82 Z1.14 F4320.0 E18.73
G1 F1200.0
G1 E17.941
G1 F4320.0
M103
G1 X-29.2 Y-22.62 Z1.14 F4200.0
G1 F1200.0
G1 E18.73
G1 F4200.0
M101
G1 X-29.2 Y-19.07 Z1.14 F4320.0 E18.897
G1 X-29.6 Y-18.38 Z1.14 F4320.0 E18.935
G1 X-29.6 Y-22.21 Z1.14 F4320.0 E19.114
G1 F1200.0
G1 E19.114
G1 F4320.0
M103
G1 X-30.0 Y-21.35 Z1.14 F4200.0
G1 F1200.0
G1 E19.114
G1 F4200.0
M101
G1 X-30.0 Y-17.69 Z1.14 F4320.0 E19.286
G1 X-30.4 Y-17.0 Z1.14 F4320.0 E19.324
G1 X-30.4 Y-21.18 Z1.14 F4320.0 E19.52
G1 X-30.8 Y-21.18 Z1.14 F4320.0 E19.539
G1 X-30.8 Y-20.41 Z1.14 F4320.0 E19.575
G1 X-31.2 Y-21.04 Z1.14 F4320.0 E19.61
G1 X-31.2 Y-21.18 Z1.14 F4320.0 E19.617
G1 X-31.6 Y-21.18 Z1.14 F4320.0 E19.636
G1 X-31.6 Y-21.04 Z1.14 F4320.0 E19.643
G1 X-32.0 Y-21.04 Z1.14 F4320.0 E19.661
G1 X-32.0 Y-21.18 Z1.14 F4320.0 E19.668
G1 X-32.4 Y-21.18 Z1.14 F4320.0 E19.687
G1 X-32.4 Y-21.04 Z1.14 F4320.0 E19.693
G1 X-32.8 Y-21.04 Z1.14 F4320.0 E19.712
G1 X-32.8 Y-21.18 Z1.14 F4320.0 E19.719
G1 X-33.2 Y-21.18 Z1.14 F4320.0 E19.738
G1 X-33.2 Y-21.04 Z1.14 F4320.0 E19.744
G1 X-33.6 Y-21.04 Z1.14 F4320.0 E19.763
G1 X-33.6 Y-21.18 Z1.14 F4320.0 E19.77
G1 X-34.0 Y-21.18 Z1.14 F4320.0 E19.788
G1 X-34.0 Y-21.04 Z1.14 F4320.0 E19.795
G1 X-34.4 Y-21.04 Z1.14 F4320.0 E19.814
G1 X-34.4 Y-21.18 Z1.14 F4320.0 E19.82
G1 X-34.8 Y-21.18 Z1.14 F4320.0 E19.839
G1 X-34.8 Y-20.98 Z1.14 F4320.0 E19.849
G1 X-35.2 Y-21.18 Z1.14 F4320.0 E19.87
G1 X-35.2 Y-16.52 Z1.14 F4320.0 E20.088
G1 X-35.6 Y-17.21 Z1.14 F4320.0 E20.126
G1 X-35.6 Y-21.18 Z1.14 F4320.0 E20.312
G1 X-36.0 Y-21.33 Z1.14 F4320.0 E20.332
G1 X-36.0 Y-17.9 Z1.14 F4320.0 E20.493
G1 X-36.4 Y-18.59 Z1.14 F4320.0 E20.531
G1 X-36.4 Y-22.21 Z1.14 F4320.0 E20.701
G1 X-36.8 Y-22.62 Z1.14 F4320.0 E20.728
G1 X-36.8 Y-19.27 Z1.14 F4320.0 E20.885
G1 X-37.2 Y-19.96 Z1.14 F4320.0 E20.922
G1 X-37.2 Y-22.62 Z1.14 F4320.0 E21.047
G1 X-37.6 Y-22.62 Z1.14 F4320.0 E21.066
G1 X-37.6 Y-20.65 Z1.14 F4320.0 E21.158
G1 X-38.0 Y-21.34 Z1.14 F4320.0 E21.196
G1 X-38.0 Y-22.62 Z1.14 F4320.0 E21.256
G1 X-38.4 Y-22.62 Z1.14 F4320.0 E21.275
G1 X-38.4 Y-22.03 Z1.14 F4320.0 E21.302
G1 F1200.0
G1 E20.302
G1 F4320.0
M103
(</infill>)
(</nestedRing>)
(<nestedRing>)
(<boundaryPerimeter>)
(<boundaryPoint> X-15.722 Y-23.5 Z1.135 </boundaryPoint>)
(<boundaryPoint> X-13.856 Y-23.382 Z1.135 </boundaryPoint>)
(<boundaryPoint> X-12.275 Y-23.096 Z1.135 </boundaryPoint>)
(<boundaryPoint> X-11.519 Y-22.725 Z1.135 </boundaryPoint>)
(<boundaryPoint> X-10.942 Y-22.241 Z1.135 </boundaryPoint>)
(<boundaryPoint> X-10.577 Y-21.666 Z1.135 </boundaryPoint>)
(<boundaryPoint> X-10.455 Y-21.022 Z1.135 </boundaryPoint>)
(<boundaryPoint> X-10.626 Y-20.261 Z1.135 </boundaryPoint>)
(<boundaryPoint> X-11.14 Y-19.641 Z1.135 </boundaryPoint>)
(<boundaryPoint> X-12.016 Y-19.172 Z1.135 </boundaryPoint>)
(<boundaryPoint> X-12.898 Y-18.958 Z1.135 </boundaryPoint>)
(<boundaryPoint> X-13.01 Y-18.892 Z1.135 </boundaryPoint>)
(<boundaryPoint> X-13.016 Y-18.802 Z1.135 </boundaryPoint>)
(<boundaryPoint> X-12.915 Y-18.721 Z1.135 </boundaryPoint>)
(<boundaryPoint> X-11.824 Y-18.283 Z1.135 </boundaryPoint>)
(<boundaryPoint> X-11.266 Y-17.675 Z1.135 </boundaryPoint>)
(<boundaryPoint> X-11.08 Y-16.958 Z1.135 </boundaryPoint>)
(<boundaryPoint> X-11.341 Y-16.111 Z1.135 </boundaryPoint>)
(<boundaryPoint> X-12.123 Y-15.413 Z1.135 </boundaryPoint>)
(<boundaryPoint> X-13.393 Y-14.945 Z1.135 </boundaryPoint>)
(<boundaryPoint> X-15.115 Y-14.789 Z1.135 </boundaryPoint>)
(<boundaryPoint> X-22.91 Y-14.789 Z1.135 </boundaryPoint>)
(<boundaryPoint> X-22.91 Y-23.5 Z1.135 </boundaryPoint>)
(<edge> outer )
;M108 R36.0
G1 X-35.55 Y-21.78 Z1.14 F4200.0
G1 X-30.46 Y-21.78 Z1.14 F4200.0
G1 X-27.44 Y-23.46 Z1.14 F4200.0
G1 X-20.52 Y-22.95 Z1.14 F4200.0
G1 X-22.71 Y-22.02 Z1.14 F4200.0
G1 F1200.0
G1 E21.302
G1 F4200.0
M101
G1 X-22.71 Y-22.03 Z1.14 F2160.0 E21.303
G1 X-22.71 Y-23.3 Z1.14 F2160.0 E21.37
G1 X-15.73 Y-23.3 Z1.14 F2160.0 E21.739
G1 X-13.88 Y-23.18 Z1.14 F2160.0 E21.837
G1 X-12.34 Y-22.9 Z1.14 F2160.0 E21.919
G1 X-11.63 Y-22.56 Z1.14 F2160.0 E21.961
G1 X-11.09 Y-22.11 Z1.14 F2160.0 E21.998
G1 X-10.77 Y-21.59 Z1.14 F2160.0 E22.03
G1 X-10.66 Y-21.03 Z1.14 F2160.0 E22.061
G1 X-10.81 Y-20.35 Z1.14 F2160.0 E22.097
G1 X-11.27 Y-19.8 Z1.14 F2160.0 E22.135
G1 X-12.09 Y-19.36 Z1.14 F2160.0 E22.184
G1 X-12.97 Y-19.15 Z1.14 F2160.0 E22.232
G1 X-13.2 Y-19.01 Z1.14 F2160.0 E22.246
G1 X-13.22 Y-18.71 Z1.14 F2160.0 E22.262
G1 X-13.02 Y-18.55 Z1.14 F2160.0 E22.276
G1 X-11.94 Y-18.11 Z1.14 F2160.0 E22.337
G1 X-11.45 Y-17.58 Z1.14 F2160.0 E22.376
G1 X-11.29 Y-16.96 Z1.14 F2160.0 E22.409
G1 X-11.52 Y-16.22 Z1.14 F2160.0 E22.45
G1 X-12.23 Y-15.59 Z1.14 F2160.0 E22.501
G1 X-13.44 Y-15.14 Z1.14 F2160.0 E22.569
G1 X-15.12 Y-14.99 Z1.14 F2160.0 E22.658
G1 X-22.71 Y-14.99 Z1.14 F2160.0 E23.059
G1 X-22.71 Y-22.02 Z1.14 F2160.0 E23.43
G1 F1200.0
G1 E22.43
G1 F2160.0
M103
(</edge>)
(</boundaryPerimeter>)
(<nestedRing>)
(<boundaryPerimeter>)
(<boundaryPoint> X-18.709 Y-21.629 Z1.135 </boundaryPoint>)
(<boundaryPoint> X-18.709 Y-19.868 Z1.135 </boundaryPoint>)
(<boundaryPoint> X-15.662 Y-19.923 Z1.135 </boundaryPoint>)
(<boundaryPoint> X-15.324 Y-19.996 Z1.135 </boundaryPoint>)
(<boundaryPoint> X-15.065 Y-20.099 Z1.135 </boundaryPoint>)
(<boundaryPoint> X-14.737 Y-20.371 Z1.135 </boundaryPoint>)
(<boundaryPoint> X-14.628 Y-20.719 Z1.135 </boundaryPoint>)
(<boundaryPoint> X-14.739 Y-21.093 Z1.135 </boundaryPoint>)
(<boundaryPoint> X-15.069 Y-21.382 Z1.135 </boundaryPoint>)
(<boundaryPoint> X-15.33 Y-21.49 Z1.135 </boundaryPoint>)
(<boundaryPoint> X-15.669 Y-21.567 Z1.135 </boundaryPoint>)
(<boundaryPoint> X-16.586 Y-21.629 Z1.135 </boundaryPoint>)
(<edge> inner )
G1 X-18.9 Y-21.83 Z1.14 F4200.0
G1 F1200.0
G1 E23.43
G1 F4200.0
M101
G1 X-18.91 Y-21.83 Z1.14 F2160.0 E23.431
G1 X-18.91 Y-19.66 Z1.14 F2160.0 E23.545
G1 X-15.64 Y-19.72 Z1.14 F2160.0 E23.718
G1 X-15.27 Y-19.8 Z1.14 F2160.0 E23.738
G1 X-14.96 Y-19.93 Z1.14 F2160.0 E23.755
G1 X-14.56 Y-20.26 Z1.14 F2160.0 E23.783
G1 X-14.42 Y-20.72 Z1.14 F2160.0 E23.808
G1 X-14.56 Y-21.21 Z1.14 F2160.0 E23.835
G1 X-14.96 Y-21.55 Z1.14 F2160.0 E23.863
G1 X-15.27 Y-21.68 Z1.14 F2160.0 E23.881
G1 X-15.64 Y-21.77 Z1.14 F2160.0 E23.901
G1 X-16.58 Y-21.83 Z1.14 F2160.0 E23.95
G1 X-18.9 Y-21.83 Z1.14 F2160.0 E24.073
G1 F1200.0
G1 E23.073
G1 F2160.0
M103
(</edge>)
(</boundaryPerimeter>)
(</nestedRing>)
(<nestedRing>)
(<boundaryPerimeter>)
(<boundaryPoint> X-18.709 Y-18.202 Z1.135 </boundaryPoint>)
(<boundaryPoint> X-18.709 Y-16.558 Z1.135 </boundaryPoint>)
(<boundaryPoint> X-16.06 Y-16.608 Z1.135 </boundaryPoint>)
(<boundaryPoint> X-15.769 Y-16.674 Z1.135 </boundaryPoint>)
(<boundaryPoint> X-15.543 Y-16.768 Z1.135 </boundaryPoint>)
(<boundaryPoint> X-15.257 Y-17.023 Z1.135 </boundaryPoint>)
(<boundaryPoint> X-15.161 Y-17.362 Z1.135 </boundaryPoint>)
(<boundaryPoint> X-15.257 Y-17.724 Z1.135 </boundaryPoint>)
(<boundaryPoint> X-15.376 Y-17.868 Z1.135 </boundaryPoint>)
(<boundaryPoint> X-15.543 Y-17.989 Z1.135 </boundaryPoint>)
(<boundaryPoint> X-15.771 Y-18.084 Z1.135 </boundaryPoint>)
(<boundaryPoint> X-16.067 Y-18.151 Z1.135 </boundaryPoint>)
(<edge> inner )
G1 X-18.9 Y-18.41 Z1.14 F4200.0
G1 F1200.0
G1 E24.073
G1 F4200.0
M101
G1 X-18.91 Y-18.41 Z1.14 F2160.0 E24.073
G1 X-18.91 Y-16.35 Z1.14 F2160.0 E24.182
G1 X-16.04 Y-16.41 Z1.14 F2160.0 E24.334
G1 X-15.71 Y-16.48 Z1.14 F2160.0 E24.351
G1 X-15.44 Y-16.6 Z1.14 F2160.0 E24.367
G1 X-15.08 Y-16.91 Z1.14 F2160.0 E24.392
G1 X-14.95 Y-17.36 Z1.14 F2160.0 E24.417
G1 X-15.08 Y-17.82 Z1.14 F2160.0 E24.442
G1 X-15.24 Y-18.02 Z1.14 F2160.0 E24.455
G1 X-15.45 Y-18.17 Z1.14 F2160.0 E24.469
G1 X-15.71 Y-18.27 Z1.14 F2160.0 E24.484
G1 X-16.04 Y-18.35 Z1.14 F2160.0 E24.502
G1 X-18.9 Y-18.41 Z1.14 F2160.0 E24.653
G1 F1200.0
G1 E24.653
G1 F2160.0
M103
(</edge>)
(</boundaryPerimeter>)
(</nestedRing>)
(<loop> inner )
;M108 R64.0
G1 X-18.9 Y-18.81 Z1.14 F4200.0
G1 F1200.0
G1 E24.653
G1 F4200.0
M101
G1 X-18.9 Y-18.81 Z1.14 F4320.0 E24.653
G1 X-19.31 Y-18.81 Z1.14 F4320.0 E24.673
G1 X-19.31 Y-15.95 Z1.14 F4320.0 E24.807
G1 X-15.99 Y-16.01 Z1.14 F4320.0 E24.963
G1 X-15.59 Y-16.1 Z1.14 F4320.0 E24.982
G1 X-15.22 Y-16.25 Z1.14 F4320.0 E25.001
G1 X-14.73 Y-16.69 Z1.14 F4320.0 E25.032
G1 X-14.54 Y-17.36 Z1.14 F4320.0 E25.065
G1 X-14.71 Y-18.01 Z1.14 F4320.0 E25.096
G1 X-14.96 Y-18.31 Z1.14 F4320.0 E25.115
G1 X-15.25 Y-18.52 Z1.14 F4320.0 E25.131
G1 X-15.59 Y-18.66 Z1.14 F4320.0 E25.148
G1 X-15.99 Y-18.75 Z1.14 F4320.0 E25.168
G1 X-18.9 Y-18.81 Z1.14 F4320.0 E25.304
G1 F1200.0
G1 E25.304
G1 F4320.0
M103
(</loop>)
(<loop> inner )
G1 X-18.92 Y-19.26 Z1.14 F4200.0
G1 F1200.0
G1 E25.304
G1 F4200.0
M101
G1 X-18.91 Y-19.26 Z1.14 F4320.0 E25.305
G1 X-15.59 Y-19.32 Z1.14 F4320.0 E25.46
G1 X-15.15 Y-19.42 Z1.14 F4320.0 E25.482
G1 X-14.76 Y-19.58 Z1.14 F4320.0 E25.502
G1 X-14.22 Y-20.02 Z1.14 F4320.0 E25.534
G1 X-14.0 Y-20.71 Z1.14 F4320.0 E25.568
G1 X-14.21 Y-21.43 Z1.14 F4320.0 E25.603
G1 X-14.75 Y-21.9 Z1.14 F4320.0 E25.637
G1 X-15.15 Y-22.06 Z1.14 F4320.0 E25.657
G1 X-15.58 Y-22.16 Z1.14 F4320.0 E25.678
G1 X-19.31 Y-22.23 Z1.14 F4320.0 E25.853
G1 X-19.31 Y-19.26 Z1.14 F4320.0 E25.993
G1 X-18.92 Y-19.26 Z1.14 F4320.0 E26.011
G1 F1200.0
G1 E25.011
G1 F4320.0
M103
(</loop>)
(<loop> outer )
G1 X-22.31 Y-19.26 Z1.14 F4200.0
G1 F1200.0
G1 E26.011
G1 F4200.0
M101
G1 X-22.31 Y-19.26 Z1.14 F4320.0 E26.011
G1 X-22.31 Y-22.9 Z1.14 F4320.0 E26.182
G1 X-15.74 Y-22.9 Z1.14 F4320.0 E26.491
G1 X-13.93 Y-22.79 Z1.14 F4320.0 E26.576
G1 X-12.46 Y-22.52 Z1.14 F4320.0 E26.646
G1 X-11.85 Y-22.22 Z1.14 F4320.0 E26.678
G1 X-11.4 Y-21.84 Z1.14 F4320.0 E26.705
G1 X-11.15 Y-21.44 Z1.14 F4320.0 E26.728
G1 X-11.07 Y-21.03 Z1.14 F4320.0 E26.747
G1 X-11.18 Y-20.53 Z1.14 F4320.0 E26.771
G1 X-11.53 Y-20.11 Z1.14 F4320.0 E26.797
G1 X-12.23 Y-19.74 Z1.14 F4320.0 E26.834
G1 X-13.13 Y-19.52 Z1.14 F4320.0 E26.878
G1 X-13.59 Y-19.25 Z1.14 F4320.0 E26.903
G1 X-13.64 Y-18.53 Z1.14 F4320.0 E26.936
G1 X-13.22 Y-18.2 Z1.14 F4320.0 E26.961
G1 X-12.17 Y-17.78 Z1.14 F4320.0 E27.014
G1 X-11.81 Y-17.38 Z1.14 F4320.0 E27.04
G1 X-11.7 Y-16.97 Z1.14 F4320.0 E27.06
G1 X-11.87 Y-16.45 Z1.14 F4320.0 E27.085
G1 X-12.44 Y-15.94 Z1.14 F4320.0 E27.121
G1 X-13.53 Y-15.54 Z1.14 F4320.0 E27.176
G1 X-15.14 Y-15.39 Z1.14 F4320.0 E27.252
G1 X-22.31 Y-15.39 Z1.14 F4320.0 E27.589
G1 X-22.31 Y-19.26 Z1.14 F4320.0 E27.77
G1 F1200.0
G1 E26.77
G1 F4320.0
M103
(</loop>)
(<infill>)
(<infillBoundary>)
(<infillPoint> X-15.741 Y-22.9 Z1.135 </infillPoint>)
(<infillPoint> X-13.929 Y-22.785 Z1.135 </infillPoint>)
(<infillPoint> X-12.464 Y-22.52 Z1.135 </infillPoint>)
(<infillPoint> X-11.849 Y-22.218 Z1.135 </infillPoint>)
(<infillPoint> X-11.399 Y-21.841 Z1.135 </infillPoint>)
(<infillPoint> X-11.145 Y-21.441 Z1.135 </infillPoint>)
(<infillPoint> X-11.068 Y-21.032 Z1.135 </infillPoint>)
(<infillPoint> X-11.18 Y-20.533 Z1.135 </infillPoint>)
(<infillPoint> X-11.527 Y-20.114 Z1.135 </infillPoint>)
(<infillPoint> X-12.232 Y-19.737 Z1.135 </infillPoint>)
(<infillPoint> X-13.126 Y-19.52 Z1.135 </infillPoint>)
(<infillPoint> X-13.588 Y-19.248 Z1.135 </infillPoint>)
(<infillPoint> X-13.635 Y-18.53 Z1.135 </infillPoint>)
(<infillPoint> X-13.221 Y-18.197 Z1.135 </infillPoint>)
(<infillPoint> X-12.174 Y-17.777 Z1.135 </infillPoint>)
(<infillPoint> X-11.809 Y-17.38 Z1.135 </infillPoint>)
(<infillPoint> X-11.704 Y-16.972 Z1.135 </infillPoint>)
(<infillPoint> X-11.865 Y-16.447 Z1.135 </infillPoint>)
(<infillPoint> X-12.437 Y-15.937 Z1.135 </infillPoint>)
(<infillPoint> X-13.526 Y-15.535 Z1.135 </infillPoint>)
(<infillPoint> X-15.142 Y-15.389 Z1.135 </infillPoint>)
(<infillPoint> X-22.31 Y-15.389 Z1.135 </infillPoint>)
(<infillPoint> X-22.31 Y-22.9 Z1.135 </infillPoint>)
(</infillBoundary>)
(<infillBoundary>)
(<infillPoint> X-19.309 Y-22.229 Z1.135 </infillPoint>)
(<infillPoint> X-19.309 Y-19.257 Z1.135 </infillPoint>)
(<infillPoint> X-15.593 Y-19.324 Z1.135 </infillPoint>)
(<infillPoint> X-15.149 Y-19.42 Z1.135 </infillPoint>)
(<infillPoint> X-14.755 Y-19.577 Z1.135 </infillPoint>)
(<infillPoint> X-14.217 Y-20.022 Z1.135 </infillPoint>)
(<infillPoint> X-14.001 Y-20.714 Z1.135 </infillPoint>)
(<infillPoint> X-14.213 Y-21.43 Z1.135 </infillPoint>)
(<infillPoint> X-14.748 Y-21.899 Z1.135 </infillPoint>)
(<infillPoint> X-15.148 Y-22.064 Z1.135 </infillPoint>)
(<infillPoint> X-15.582 Y-22.162 Z1.135 </infillPoint>)
(</infillBoundary>)
(<infillBoundary>)
(<infillPoint> X-19.309 Y-18.814 Z1.135 </infillPoint>)
(<infillPoint> X-19.309 Y-15.947 Z1.135 </infillPoint>)
(<infillPoint> X-15.987 Y-16.009 Z1.135 </infillPoint>)
(<infillPoint> X-15.586 Y-16.1 Z1.135 </infillPoint>)
(<infillPoint> X-15.219 Y-16.253 Z1.135 </infillPoint>)
(<infillPoint> X-14.727 Y-16.691 Z1.135 </infillPoint>)
(<infillPoint> X-14.539 Y-17.357 Z1.135 </infillPoint>)
(<infillPoint> X-14.711 Y-18.005 Z1.135 </infillPoint>)
(<infillPoint> X-14.962 Y-18.309 Z1.135 </infillPoint>)
(<infillPoint> X-15.248 Y-18.516 Z1.135 </infillPoint>)
(<infillPoint> X-15.588 Y-18.658 Z1.135 </infillPoint>)
(<infillPoint> X-15.994 Y-18.75 Z1.135 </infillPoint>)
(</infillBoundary>)
G1 X-18.91 Y-21.83 Z1.14 F4200.0
G1 X-14.0 Y-22.51 Z1.14 F4200.0
G1 F1200.0
G1 E27.77
G1 F4200.0
M101
G1 X-14.0 Y-21.62 Z1.14 F4320.0 E27.812
G1 X-14.4 Y-21.97 Z1.14 F4320.0 E27.837
G1 X-14.4 Y-22.54 Z1.14 F4320.0 E27.864
G1 X-14.8 Y-22.56 Z1.14 F4320.0 E27.883
G1 X-14.8 Y-22.22 Z1.14 F4320.0 E27.898
G1 X-15.2 Y-22.36 Z1.14 F4320.0 E27.918
G1 X-15.2 Y-22.59 Z1.14 F4320.0 E27.929
G1 X-15.6 Y-22.61 Z1.14 F4320.0 E27.948
G1 X-15.6 Y-22.44 Z1.14 F4320.0 E27.956
G1 X-16.0 Y-22.45 Z1.14 F4320.0 E27.974
G1 X-16.0 Y-22.62 Z1.14 F4320.0 E27.982
G1 X-16.4 Y-22.62 Z1.14 F4320.0 E28.001
G1 X-16.4 Y-22.46 Z1.14 F4320.0 E28.009
G1 X-16.8 Y-22.46 Z1.14 F4320.0 E28.027
G1 X-16.8 Y-22.62 Z1.14 F4320.0 E28.035
G1 X-17.2 Y-22.62 Z1.14 F4320.0 E28.054
G1 X-17.2 Y-22.47 Z1.14 F4320.0 E28.061
G1 X-17.6 Y-22.48 Z1.14 F4320.0 E28.079
G1 X-17.6 Y-22.62 Z1.14 F4320.0 E28.086
G1 X-18.0 Y-22.62 Z1.14 F4320.0 E28.105
G1 X-18.0 Y-22.49 Z1.14 F4320.0 E28.111
G1 X-18.4 Y-22.49 Z1.14 F4320.0 E28.13
G1 X-18.4 Y-22.62 Z1.14 F4320.0 E28.136
G1 X-18.8 Y-22.62 Z1.14 F4320.0 E28.155
G1 X-18.8 Y-22.5 Z1.14 F4320.0 E28.16
G1 X-19.2 Y-22.51 Z1.14 F4320.0 E28.179
G1 X-19.2 Y-22.62 Z1.14 F4320.0 E28.184
G1 X-19.6 Y-22.62 Z1.14 F4320.0 E28.203
G1 X-19.6 Y-15.67 Z1.14 F4320.0 E28.53
G1 X-20.0 Y-15.67 Z1.14 F4320.0 E28.548
G1 X-20.0 Y-22.62 Z1.14 F4320.0 E28.875
G1 X-20.4 Y-22.62 Z1.14 F4320.0 E28.893
G1 X-20.4 Y-15.67 Z1.14 F4320.0 E29.22
G1 X-20.8 Y-15.67 Z1.14 F4320.0 E29.239
G1 X-20.8 Y-22.62 Z1.14 F4320.0 E29.565
G1 X-21.2 Y-22.62 Z1.14 F4320.0 E29.584
G1 X-21.2 Y-15.67 Z1.14 F4320.0 E29.91
G1 X-21.6 Y-15.67 Z1.14 F4320.0 E29.929
G1 X-21.6 Y-22.62 Z1.14 F4320.0 E30.255
G1 X-22.0 Y-22.42 Z1.14 F4320.0 E30.276
G1 X-22.0 Y-15.87 Z1.14 F4320.0 E30.584
G1 F1200.0
G1 E29.584
G1 F4320.0
M103
G1 X-16.09 Y-16.21 Z1.14 F4200.0
G1 X-14.4 Y-16.82 Z1.14 F4200.0
G1 F1200.0
G1 E30.584
G1 F4200.0
M101
G1 X-14.4 Y-15.74 Z1.14 F4320.0 E30.635
G1 X-14.8 Y-15.7 Z1.14 F4320.0 E30.654
G1 X-14.8 Y-16.25 Z1.14 F4320.0 E30.68
G1 X-15.2 Y-15.96 Z1.14 F4320.0 E30.703
G1 X-15.2 Y-15.67 Z1.14 F4320.0 E30.716
G1 X-15.6 Y-15.67 Z1.14 F4320.0 E30.735
G1 X-15.6 Y-15.81 Z1.14 F4320.0 E30.742
G1 X-16.0 Y-15.73 Z1.14 F4320.0 E30.761
G1 X-16.0 Y-15.67 Z1.14 F4320.0 E30.764
G1 X-16.4 Y-15.67 Z1.14 F4320.0 E30.783
G1 X-16.4 Y-15.72 Z1.14 F4320.0 E30.785
G1 X-16.8 Y-15.71 Z1.14 F4320.0 E30.804
G1 X-16.8 Y-15.67 Z1.14 F4320.0 E30.806
G1 X-17.2 Y-15.67 Z1.14 F4320.0 E30.825
G1 X-17.2 Y-15.71 Z1.14 F4320.0 E30.827
G1 X-17.6 Y-15.7 Z1.14 F4320.0 E30.845
G1 X-17.6 Y-15.67 Z1.14 F4320.0 E30.847
G1 F1200.0
G1 E29.847
G1 F4320.0
M103
G1 X-15.33 Y-16.43 Z1.14 F4200.0
G1 X-14.4 Y-19.51 Z1.14 F4200.0
G1 F1200.0
G1 E30.847
G1 F4200.0
M101
G1 X-14.4 Y-17.93 Z1.14 F4320.0 E30.921
G1 X-14.8 Y-18.54 Z1.14 F4320.0 E30.955
G1 X-14.8 Y-19.26 Z1.14 F4320.0 E30.989
G1 X-15.2 Y-19.12 Z1.14 F4320.0 E31.009
G1 X-15.2 Y-18.8 Z1.14 F4320.0 E31.024
G1 X-15.6 Y-18.95 Z1.14 F4320.0 E31.044
G1 X-15.6 Y-19.04 Z1.14 F4320.0 E31.049
G1 F1200.0
G1 E30.049
G1 F4320.0
M103
G1 X-11.6 Y-20.47 Z1.14 F4200.0
G1 F1200.0
G1 E31.049
G1 F4200.0
M101
G1 X-11.6 Y-21.64 Z1.14 F4320.0 E31.104
G1 X-12.0 Y-21.98 Z1.14 F4320.0 E31.128
G1 X-12.0 Y-20.18 Z1.14 F4320.0 E31.213
G1 X-12.4 Y-19.98 Z1.14 F4320.0 E31.234
G1 X-12.4 Y-22.18 Z1.14 F4320.0 E31.337
G1 X-12.8 Y-22.3 Z1.14 F4320.0 E31.356
G1 X-12.8 Y-19.89 Z1.14 F4320.0 E31.47
G1 X-13.2 Y-19.79 Z1.14 F4320.0 E31.489
G1 X-13.2 Y-22.37 Z1.14 F4320.0 E31.61
G1 X-13.6 Y-22.44 Z1.14 F4320.0 E31.629
G1 X-13.6 Y-19.57 Z1.14 F4320.0 E31.764
G1 X-14.0 Y-19.84 Z1.14 F4320.0 E31.787
G1 X-14.0 Y-15.77 Z1.14 F4320.0 E31.978
G1 X-13.6 Y-15.81 Z1.14 F4320.0 E31.997
G1 X-13.6 Y-18.14 Z1.14 F4320.0 E32.106
G1 X-13.2 Y-17.89 Z1.14 F4320.0 E32.128
G1 X-13.2 Y-15.95 Z1.14 F4320.0 E32.219
G1 X-12.8 Y-16.1 Z1.14 F4320.0 E32.239
G1 X-12.8 Y-17.73 Z1.14 F4320.0 E32.316
G1 X-12.4 Y-17.57 Z1.14 F4320.0 E32.336
G1 X-12.4 Y-16.35 Z1.14 F4320.0 E32.393
G1 X-12.0 Y-16.96 Z1.14 F4320.0 E32.428
G1 X-12.0 Y-17.0 Z1.14 F4320.0 E32.429
G1 F1200.0
G1 E31.429
G1 F4320.0
M103
(</infill>)
(</nestedRing>)
(<nestedRing>)
(<boundaryPerimeter>)
(<boundaryPoint> X4.638 Y-20.299 Z1.135 </boundaryPoint>)
(<boundaryPoint> X-2.372 Y-20.299 Z1.135 </boundaryPoint>)
(<boundaryPoint> X-2.372 Y-10.499 Z1.135 </boundaryPoint>)
(<boundaryPoint> X-6.863 Y-10.499 Z1.135 </boundaryPoint>)
(<boundaryPoint> X-6.863 Y-23.5 Z1.135 </boundaryPoint>)
(<boundaryPoint> X4.638 Y-23.5 Z1.135 </boundaryPoint>)
(<boundaryPoint> X4.638 Y-22.94 Z1.135 </boundaryPoint>)
(<edge> outer )
;M108 R36.0
G1 X-13.5 Y-16.96 Z1.14 F4200.0
G1 X-4.46 Y-16.96 Z1.14 F4200.0
G1 X-6.66 Y-16.99 Z1.14 F4200.0
G1 F1200.0
G1 E32.429
G1 F4200.0
M101
G1 X-6.66 Y-17.0 Z1.14 F2160.0 E32.43
G1 X-6.66 Y-23.3 Z1.14 F2160.0 E32.763
G1 X4.44 Y-23.3 Z1.14 F2160.0 E33.349
G1 X4.44 Y-20.5 Z1.14 F2160.0 E33.497
G1 X-2.57 Y-20.5 Z1.14 F2160.0 E33.867
G1 X-2.57 Y-10.7 Z1.14 F2160.0 E34.385
G1 X-6.66 Y-10.7 Z1.14 F2160.0 E34.601
G1 X-6.66 Y-16.99 Z1.14 F2160.0 E34.934
G1 F1200.0
G1 E34.934
G1 F2160.0
M103
(</edge>)
(</boundaryPerimeter>)
(<loop> outer )
;M108 R64.0
G1 X-6.26 Y-16.99 Z1.14 F4200.0
G1 F1200.0
G1 E34.934
G1 F4200.0
M101
G1 X-6.26 Y-17.0 Z1.14 F4320.0 E34.934
G1 X-6.26 Y-22.9 Z1.14 F4320.0 E35.211
G1 X3.98 Y-22.9 Z1.14 F4320.0 E35.692
G1 X4.04 Y-22.87 Z1.14 F4320.0 E35.695
G1 X4.04 Y-20.9 Z1.14 F4320.0 E35.787
G1 X-2.97 Y-20.9 Z1.14 F4320.0 E36.117
G1 X-2.97 Y-11.1 Z1.14 F4320.0 E36.577
G1 X-6.26 Y-11.1 Z1.14 F4320.0 E36.731
G1 X-6.26 Y-16.99 Z1.14 F4320.0 E37.008
G1 F1200.0
G1 E36.008
G1 F4320.0
M103
(</loop>)
(<infill>)
(<infillBoundary>)
(<infillPoint> X4.038 Y-20.899 Z1.135 </infillPoint>)
(<infillPoint> X-2.972 Y-20.899 Z1.135 </infillPoint>)
(<infillPoint> X-2.972 Y-11.099 Z1.135 </infillPoint>)
(<infillPoint> X-6.263 Y-11.099 Z1.135 </infillPoint>)
(<infillPoint> X-6.263 Y-22.9 Z1.135 </infillPoint>)
(<infillPoint> X3.979 Y-22.9 Z1.135 </infillPoint>)
(<infillPoint> X4.038 Y-22.867 Z1.135 </infillPoint>)
(</infillBoundary>)
G1 X-3.2 Y-21.18 Z1.14 F4200.0
G1 F1200.0
G1 E37.008
G1 F4200.0
M101
G1 X-3.2 Y-22.62 Z1.14 F4320.0 E37.076
G1 X-2.8 Y-22.62 Z1.14 F4320.0 E37.094
G1 X-2.8 Y-21.18 Z1.14 F4320.0 E37.162
G1 X-2.4 Y-21.18 Z1.14 F4320.0 E37.181
G1 X-2.4 Y-22.62 Z1.14 F4320.0 E37.249
G1 X-2.0 Y-22.62 Z1.14 F4320.0 E37.267
G1 X-2.0 Y-21.18 Z1.14 F4320.0 E37.335
G1 X-1.6 Y-21.18 Z1.14 F4320.0 E37.354
G1 X-1.6 Y-22.62 Z1.14 F4320.0 E37.421
G1 X-1.2 Y-22.62 Z1.14 F4320.0 E37.44
G1 X-1.2 Y-21.18 Z1.14 F4320.0 E37.508
G1 X-0.8 Y-21.18 Z1.14 F4320.0 E37.527
G1 X-0.8 Y-22.62 Z1.14 F4320.0 E37.594
G1 X-0.4 Y-22.62 Z1.14 F4320.0 E37.613
G1 X-0.4 Y-21.18 Z1.14 F4320.0 E37.681
G1 X-0.0 Y-21.18 Z1.14 F4320.0 E37.7
G1 X-0.0 Y-22.62 Z1.14 F4320.0 E37.767
G1 X0.4 Y-22.62 Z1.14 F4320.0 E37.786
G1 X0.4 Y-21.18 Z1.14 F4320.0 E37.854
G1 X0.8 Y-21.18 Z1.14 F4320.0 E37.872
G1 X0.8 Y-22.62 Z1.14 F4320.0 E37.94
G1 X1.2 Y-22.62 Z1.14 F4320.0 E37.959
G1 X1.2 Y-21.18 Z1.14 F4320.0 E38.027
G1 X1.6 Y-21.18 Z1.14 F4320.0 E38.045
G1 X1.6 Y-22.62 Z1.14 F4320.0 E38.113
G1 X2.0 Y-22.62 Z1.14 F4320.0 E38.132
G1 X2.0 Y-21.18 Z1.14 F4320.0 E38.199
G1 X2.4 Y-21.18 Z1.14 F4320.0 E38.218
G1 X2.4 Y-22.62 Z1.14 F4320.0 E38.286
G1 X2.8 Y-22.62 Z1.14 F4320.0 E38.305
G1 X2.8 Y-21.18 Z1.14 F4320.0 E38.372
G1 X3.2 Y-21.18 Z1.14 F4320.0 E38.391
G1 X3.2 Y-22.62 Z1.14 F4320.0 E38.459
G1 X3.6 Y-22.62 Z1.14 F4320.0 E38.478
G1 X3.6 Y-21.25 Z1.14 F4320.0 E38.542
G1 F1200.0
G1 E37.542
G1 F4320.0
M103
G1 X-3.6 Y-22.62 Z1.14 F4200.0
G1 F1200.0
G1 E38.542
G1 F4200.0
M101
G1 X-3.6 Y-11.38 Z1.14 F4320.0 E39.07
G1 X-4.0 Y-11.38 Z1.14 F4320.0 E39.089
G1 X-4.0 Y-22.62 Z1.14 F4320.0 E39.616
G1 X-4.4 Y-22.62 Z1.14 F4320.0 E39.635
G1 X-4.4 Y-11.38 Z1.14 F4320.0 E40.163
G1 X-4.8 Y-11.38 Z1.14 F4320.0 E40.182
G1 X-4.8 Y-22.62 Z1.14 F4320.0 E40.71
G1 X-5.2 Y-22.62 Z1.14 F4320.0 E40.728
G1 X-5.2 Y-11.38 Z1.14 F4320.0 E41.256
G1 X-5.6 Y-11.38 Z1.14 F4320.0 E41.275
G1 X-5.6 Y-22.62 Z1.14 F4320.0 E41.803
G1 F1200.0
G1 E40.803
G1 F4320.0
M103
(</infill>)
(</nestedRing>)
(<nestedRing>)
(<boundaryPerimeter>)
(<boundaryPoint> X12.855 Y-22.062 Z1.135 </boundaryPoint>)
(<boundaryPoint> X17.583 Y-22.062 Z1.135 </boundaryPoint>)
(<boundaryPoint> X18.256 Y-23.5 Z1.135 </boundaryPoint>)
(<boundaryPoint> X22.257 Y-23.5 Z1.135 </boundaryPoint>)
(<boundaryPoint> X22.436 Y-23.189 Z1.135 </boundaryPoint>)
(<boundaryPoint> X17.553 Y-14.789 Z1.135 </boundaryPoint>)
(<boundaryPoint> X13.011 Y-14.789 Z1.135 </boundaryPoint>)
(<boundaryPoint> X8.128 Y-23.189 Z1.135 </boundaryPoint>)
(<boundaryPoint> X8.307 Y-23.5 Z1.135 </boundaryPoint>)
(<boundaryPoint> X12.198 Y-23.5 Z1.135 </boundaryPoint>)
(<edge> outer )
;M108 R36.0
G1 X2.24 Y-23.06 Z1.14 F4200.0
G1 X10.64 Y-23.11 Z1.14 F4200.0
G1 X8.36 Y-23.18 Z1.14 F4200.0
G1 F1200.0
G1 E41.803
G1 F4200.0
M101
G1 X8.36 Y-23.19 Z1.14 F2160.0 E41.803
G1 X8.42 Y-23.3 Z1.14 F2160.0 E41.81
G1 X12.07 Y-23.3 Z1.14 F2160.0 E42.002
G1 X12.73 Y-21.86 Z1.14 F2160.0 E42.086
G1 X17.71 Y-21.86 Z1.14 F2160.0 E42.349
G1 X18.38 Y-23.3 Z1.14 F2160.0 E42.433
G1 X22.14 Y-23.3 Z1.14 F2160.0 E42.632
G1 X22.21 Y-23.19 Z1.14 F2160.0 E42.638
G1 X17.44 Y-14.99 Z1.14 F2160.0 E43.139
G1 X13.13 Y-14.99 Z1.14 F2160.0 E43.367
G1 X8.36 Y-23.18 Z1.14 F2160.0 E43.868
G1 F1200.0
G1 E42.868
G1 F2160.0
M103
(</edge>)
(</boundaryPerimeter>)
(<nestedRing>)
(<boundaryPerimeter>)
(<boundaryPoint> X16.624 Y-20.021 Z1.135 </boundaryPoint>)
(<boundaryPoint> X16.535 Y-20.161 Z1.135 </boundaryPoint>)
(<boundaryPoint> X13.943 Y-20.161 Z1.135 </boundaryPoint>)
(<boundaryPoint> X13.854 Y-20.021 Z1.135 </boundaryPoint>)
(<boundaryPoint> X15.07 Y-17.39 Z1.135 </boundaryPoint>)
(<boundaryPoint> X15.165 Y-17.26 Z1.135 </boundaryPoint>)
(<boundaryPoint> X15.298 Y-17.26 Z1.135 </boundaryPoint>)
(<boundaryPoint> X15.394 Y-17.39 Z1.135 </boundaryPoint>)
(<edge> inner )
G1 X13.64 Y-20.05 Z1.14 F4200.0
G1 F1200.0
G1 E43.868
G1 F4200.0
M101
G1 X13.63 Y-20.05 Z1.14 F2160.0 E43.868
G1 X14.9 Y-17.29 Z1.14 F2160.0 E44.029
G1 X15.06 Y-17.06 Z1.14 F2160.0 E44.043
G1 X15.4 Y-17.06 Z1.14 F2160.0 E44.061
G1 X15.57 Y-17.29 Z1.14 F2160.0 E44.076
G1 X16.85 Y-20.05 Z1.14 F2160.0 E44.237
G1 X16.65 Y-20.35 Z1.14 F2160.0 E44.256
G1 X13.83 Y-20.35 Z1.14 F2160.0 E44.405
G1 X13.64 Y-20.05 Z1.14 F2160.0 E44.424
G1 F1200.0
G1 E44.424
G1 F2160.0
M103
(</edge>)
(</boundaryPerimeter>)
(</nestedRing>)
(<loop> inner )
;M108 R64.0
G1 X13.3 Y-20.27 Z1.14 F4200.0
G1 F1200.0
G1 E44.424
G1 F4200.0
M101
G1 X13.3 Y-20.26 Z1.14 F4320.0 E44.424
G1 X13.17 Y-20.07 Z1.14 F4320.0 E44.435
G1 X14.55 Y-17.08 Z1.14 F4320.0 E44.589
G1 X14.86 Y-16.66 Z1.14 F4320.0 E44.614
G1 X15.6 Y-16.66 Z1.14 F4320.0 E44.648
G1 X15.91 Y-17.08 Z1.14 F4320.0 E44.673
G1 X17.31 Y-20.07 Z1.14 F4320.0 E44.828
G1 X16.86 Y-20.76 Z1.14 F4320.0 E44.866
G1 X13.61 Y-20.76 Z1.14 F4320.0 E45.019
G1 X13.3 Y-20.27 Z1.14 F4320.0 E45.047
G1 F1200.0
G1 E44.85
G1 F4320.0
M103
(</loop>)
(<loop> outer )
G1 X13.29 Y-21.46 Z1.14 F4200.0
G1 F1200.0
G1 E45.047
G1 F4200.0
M101
G1 X13.3 Y-21.46 Z1.14 F4320.0 E45.047
G1 X17.97 Y-21.46 Z1.14 F4320.0 E45.266
G1 X18.64 Y-22.9 Z1.14 F4320.0 E45.341
G1 X20.9 Y-22.9 Z1.14 F4320.0 E45.447
G1 X21.24 Y-22.32 Z1.14 F4320.0 E45.479
G1 X17.21 Y-15.39 Z1.14 F4320.0 E45.855
G1 X13.36 Y-15.39 Z1.14 F4320.0 E46.036
G1 X9.33 Y-22.32 Z1.14 F4320.0 E46.412
G1 X9.66 Y-22.9 Z1.14 F4320.0 E46.444
G1 X11.81 Y-22.9 Z1.14 F4320.0 E46.545
G1 X12.47 Y-21.46 Z1.14 F4320.0 E46.619
G1 X13.29 Y-21.46 Z1.14 F4320.0 E46.657
G1 F1200.0
G1 E45.657
G1 F4320.0
M103
(</loop>)
(<infill>)
(<infillBoundary>)
(<infillPoint> X12.469 Y-21.462 Z1.135 </infillPoint>)
(<infillPoint> X17.965 Y-21.462 Z1.135 </infillPoint>)
(<infillPoint> X18.638 Y-22.9 Z1.135 </infillPoint>)
(<infillPoint> X20.902 Y-22.9 Z1.135 </infillPoint>)
(<infillPoint> X21.236 Y-22.319 Z1.135 </infillPoint>)
(<infillPoint> X17.208 Y-15.389 Z1.135 </infillPoint>)
(<infillPoint> X13.356 Y-15.389 Z1.135 </infillPoint>)
(<infillPoint> X9.328 Y-22.319 Z1.135 </infillPoint>)
(<infillPoint> X9.662 Y-22.9 Z1.135 </infillPoint>)
(<infillPoint> X11.812 Y-22.9 Z1.135 </infillPoint>)
(</infillBoundary>)
(<infillBoundary>)
(<infillPoint> X17.307 Y-20.065 Z1.135 </infillPoint>)
(<infillPoint> X16.865 Y-20.761 Z1.135 </infillPoint>)
(<infillPoint> X13.613 Y-20.761 Z1.135 </infillPoint>)
(<infillPoint> X13.172 Y-20.067 Z1.135 </infillPoint>)
(<infillPoint> X14.55 Y-17.084 Z1.135 </infillPoint>)
(<infillPoint> X14.86 Y-16.66 Z1.135 </infillPoint>)
(<infillPoint> X15.601 Y-16.66 Z1.135 </infillPoint>)
(<infillPoint> X15.912 Y-17.082 Z1.135 </infillPoint>)
(</infillBoundary>)
G1 X14.4 Y-16.82 Z1.14 F4200.0
G1 F1200.0
G1 E46.657
G1 F4200.0
M101
G1 X14.4 Y-15.67 Z1.14 F4320.0 E46.711
G1 X14.8 Y-15.67 Z1.14 F4320.0 E46.73
G1 X14.8 Y-16.38 Z1.14 F4320.0 E46.763
G1 X15.2 Y-16.38 Z1.14 F4320.0 E46.782
G1 X15.2 Y-15.67 Z1.14 F4320.0 E46.816
G1 X15.6 Y-15.67 Z1.14 F4320.0 E46.834
G1 X15.6 Y-16.38 Z1.14 F4320.0 E46.868
G1 X16.0 Y-16.73 Z1.14 F4320.0 E46.893
G1 X16.0 Y-15.67 Z1.14 F4320.0 E46.942
G1 X16.4 Y-15.67 Z1.14 F4320.0 E46.961
G1 X16.4 Y-17.46 Z1.14 F4320.0 E47.045
G1 X16.8 Y-18.32 Z1.14 F4320.0 E47.09
G1 X16.8 Y-15.67 Z1.14 F4320.0 E47.214
G1 X17.2 Y-15.93 Z1.14 F4320.0 E47.237
G1 X17.2 Y-19.18 Z1.14 F4320.0 E47.389
G1 X17.6 Y-20.03 Z1.14 F4320.0 E47.433
G1 X17.6 Y-16.62 Z1.14 F4320.0 E47.594
G1 X18.0 Y-17.31 Z1.14 F4320.0 E47.631
G1 X18.0 Y-21.18 Z1.14 F4320.0 E47.813
G1 X17.6 Y-21.18 Z1.14 F4320.0 E47.832
G1 X17.6 Y-20.13 Z1.14 F4320.0 E47.881
G1 X17.2 Y-20.76 Z1.14 F4320.0 E47.916
G1 X17.2 Y-21.18 Z1.14 F4320.0 E47.936
G1 X16.8 Y-21.18 Z1.14 F4320.0 E47.955
G1 X16.8 Y-21.04 Z1.14 F4320.0 E47.962
G1 X16.4 Y-21.04 Z1.14 F4320.0 E47.98
G1 X16.4 Y-21.18 Z1.14 F4320.0 E47.987
G1 X16.0 Y-21.18 Z1.14 F4320.0 E48.006
G1 X16.0 Y-21.04 Z1.14 F4320.0 E48.012
G1 X15.6 Y-21.04 Z1.14 F4320.0 E48.031
G1 X15.6 Y-21.18 Z1.14 F4320.0 E48.038
G1 X15.2 Y-21.18 Z1.14 F4320.0 E48.057
G1 X15.2 Y-21.04 Z1.14 F4320.0 E48.063
G1 X14.8 Y-21.04 Z1.14 F4320.0 E48.082
G1 X14.8 Y-21.18 Z1.14 F4320.0 E48.089
G1 X14.4 Y-21.18 Z1.14 F4320.0 E48.107
G1 X14.4 Y-21.04 Z1.14 F4320.0 E48.114
G1 X14.0 Y-21.04 Z1.14 F4320.0 E48.133
G1 X14.0 Y-21.18 Z1.14 F4320.0 E48.139
G1 X13.6 Y-21.18 Z1.14 F4320.0 E48.158
G1 X13.6 Y-21.04 Z1.14 F4320.0 E48.165
G1 X13.2 Y-21.18 Z1.14 F4320.0 E48.185
G1 X13.2 Y-20.63 Z1.14 F4320.0 E48.21
G1 F1200.0
G1 E47.525
G1 F4320.0
M103
G1 X12.0 Y-21.82 Z1.14 F4200.0
G1 F1200.0
G1 E48.21
G1 F4200.0
M101
G1 X12.0 Y-18.28 Z1.14 F4320.0 E48.377
G1 X12.4 Y-17.59 Z1.14 F4320.0 E48.414
G1 X12.4 Y-21.18 Z1.14 F4320.0 E48.583
G1 X12.8 Y-21.18 Z1.14 F4320.0 E48.601
G1 X12.8 Y-16.9 Z1.14 F4320.0 E48.802
G1 X13.2 Y-16.22 Z1.14 F4320.0 E48.84
G1 X13.2 Y-19.34 Z1.14 F4320.0 E48.986
G1 F1200.0
G1 E48.986
G1 F4320.0
M103
G1 X13.6 Y-18.47 Z1.14 F4200.0
G1 F1200.0
G1 E48.986
G1 F4200.0
M101
G1 X13.6 Y-15.67 Z1.14 F4320.0 E49.118
G1 X14.0 Y-15.67 Z1.14 F4320.0 E49.137
G1 X14.0 Y-17.61 Z1.14 F4320.0 E49.228
G1 F1200.0
G1 E48.228
G1 F4320.0
M103
G1 X10.0 Y-21.72 Z1.14 F4200.0
G1 F1200.0
G1 E49.228
G1 F4200.0
M101
G1 X10.0 Y-22.62 Z1.14 F4320.0 E49.27
G1 X10.4 Y-22.62 Z1.14 F4320.0 E49.289
G1 X10.4 Y-21.03 Z1.14 F4320.0 E49.363
G1 X10.8 Y-20.34 Z1.14 F4320.0 E49.401
G1 X10.8 Y-22.62 Z1.14 F4320.0 E49.508
G1 X11.2 Y-22.62 Z1.14 F4320.0 E49.526
G1 X11.2 Y-19.66 Z1.14 F4320.0 E49.666
G1 X11.6 Y-18.97 Z1.14 F4320.0 E49.703
G1 X11.6 Y-22.62 Z1.14 F4320.0 E49.875
G1 F1200.0
G1 E48.875
G1 F4320.0
M103
G1 X12.67 Y-21.78 Z1.14 F4200.0
G1 X18.4 Y-21.73 Z1.14 F4200.0
G1 F1200.0
G1 E49.875
G1 F4200.0
M101
G1 X18.4 Y-18.0 Z1.14 F4320.0 E50.05
G1 X18.8 Y-18.68 Z1.14 F4320.0 E50.087
G1 X18.8 Y-22.59 Z1.14 F4320.0 E50.271
G1 X19.2 Y-22.62 Z1.14 F4320.0 E50.289
G1 X19.2 Y-19.37 Z1.14 F4320.0 E50.442
G1 X19.6 Y-20.06 Z1.14 F4320.0 E50.479
G1 X19.6 Y-22.62 Z1.14 F4320.0 E50.599
G1 X20.0 Y-22.62 Z1.14 F4320.0 E50.618
G1 X20.0 Y-20.75 Z1.14 F4320.0 E50.706
G1 X20.4 Y-21.44 Z1.14 F4320.0 E50.743
G1 X20.4 Y-22.62 Z1.14 F4320.0 E50.799
G1 X20.8 Y-22.52 Z1.14 F4320.0 E50.818
G1 X20.8 Y-22.13 Z1.14 F4320.0 E50.837
G1 F1200.0
G1 E49.837
G1 F4320.0
M103
(</infill>)
(</nestedRing>)
(<nestedRing>)
(<boundaryPerimeter>)
(<boundaryPoint> X38.226 Y-16.111 Z1.135 </boundaryPoint>)
(<boundaryPoint> X37.444 Y-15.413 Z1.135 </boundaryPoint>)
(<boundaryPoint> X36.174 Y-14.945 Z1.135 </boundaryPoint>)
(<boundaryPoint> X34.452 Y-14.789 Z1.135 </boundaryPoint>)
(<boundaryPoint> X26.657 Y-14.789 Z1.135 </boundaryPoint>)
(<boundaryPoint> X26.657 Y-23.5 Z1.135 </boundaryPoint>)
(<boundaryPoint> X33.845 Y-23.5 Z1.135 </boundaryPoint>)
(<boundaryPoint> X35.711 Y-23.382 Z1.135 </boundaryPoint>)
(<boundaryPoint> X37.292 Y-23.096 Z1.135 </boundaryPoint>)
(<boundaryPoint> X38.048 Y-22.725 Z1.135 </boundaryPoint>)
(<boundaryPoint> X38.625 Y-22.241 Z1.135 </boundaryPoint>)
(<boundaryPoint> X38.99 Y-21.666 Z1.135 </boundaryPoint>)
(<boundaryPoint> X39.112 Y-21.022 Z1.135 </boundaryPoint>)
(<boundaryPoint> X38.941 Y-20.261 Z1.135 </boundaryPoint>)
(<boundaryPoint> X38.427 Y-19.641 Z1.135 </boundaryPoint>)
(<boundaryPoint> X37.55 Y-19.172 Z1.135 </boundaryPoint>)
(<boundaryPoint> X36.669 Y-18.958 Z1.135 </boundaryPoint>)
(<boundaryPoint> X36.557 Y-18.892 Z1.135 </boundaryPoint>)
(<boundaryPoint> X36.551 Y-18.802 Z1.135 </boundaryPoint>)
(<boundaryPoint> X36.652 Y-18.721 Z1.135 </boundaryPoint>)
(<boundaryPoint> X37.742 Y-18.283 Z1.135 </boundaryPoint>)
(<boundaryPoint> X38.301 Y-17.675 Z1.135 </boundaryPoint>)
(<boundaryPoint> X38.487 Y-16.958 Z1.135 </boundaryPoint>)
(<edge> outer )
;M108 R36.0
G1 X20.16 Y-23.47 Z1.14 F4200.0
G1 X29.05 Y-22.99 Z1.14 F4200.0
G1 X26.86 Y-22.12 Z1.14 F4200.0
G1 F1200.0
G1 E50.837
G1 F4200.0
M101
G1 X26.86 Y-22.13 Z1.14 F2160.0 E50.837
G1 X26.86 Y-23.3 Z1.14 F2160.0 E50.899
G1 X33.84 Y-23.3 Z1.14 F2160.0 E51.268
G1 X35.69 Y-23.18 Z1.14 F2160.0 E51.366
G1 X37.23 Y-22.9 Z1.14 F2160.0 E51.448
G1 X37.94 Y-22.56 Z1.14 F2160.0 E51.49
G1 X38.47 Y-22.11 Z1.14 F2160.0 E51.527
G1 X38.8 Y-21.59 Z1.14 F2160.0 E51.559
G1 X38.91 Y-21.03 Z1.14 F2160.0 E51.59
G1 X38.76 Y-20.35 Z1.14 F2160.0 E51.626
G1 X38.3 Y-19.8 Z1.14 F2160.0 E51.664
G1 X37.48 Y-19.36 Z1.14 F2160.0 E51.713
G1 X36.59 Y-19.15 Z1.14 F2160.0 E51.761
G1 X36.37 Y-19.01 Z1.14 F2160.0 E51.775
G1 X36.34 Y-18.71 Z1.14 F2160.0 E51.791
G1 X36.55 Y-18.55 Z1.14 F2160.0 E51.805
G1 X37.63 Y-18.11 Z1.14 F2160.0 E51.866
G1 X38.12 Y-17.58 Z1.14 F2160.0 E51.905
G1 X38.28 Y-16.96 Z1.14 F2160.0 E51.938
G1 X38.05 Y-16.22 Z1.14 F2160.0 E51.979
G1 X37.34 Y-15.59 Z1.14 F2160.0 E52.03
G1 X36.13 Y-15.14 Z1.14 F2160.0 E52.098
G1 X34.44 Y-14.99 Z1.14 F2160.0 E52.187
G1 X26.86 Y-14.99 Z1.14 F2160.0 E52.588
G1 X26.86 Y-22.12 Z1.14 F2160.0 E52.965
G1 F1200.0
G1 E51.965
G1 F2160.0
M103
(</edge>)
(</boundaryPerimeter>)
(<nestedRing>)
(<boundaryPerimeter>)
(<boundaryPoint> X34.83 Y-20.371 Z1.135 </boundaryPoint>)
(<boundaryPoint> X34.939 Y-20.719 Z1.135 </boundaryPoint>)
(<boundaryPoint> X34.828 Y-21.093 Z1.135 </boundaryPoint>)
(<boundaryPoint> X34.497 Y-21.382 Z1.135 </boundaryPoint>)
(<boundaryPoint> X34.237 Y-21.49 Z1.135 </boundaryPoint>)
(<boundaryPoint> X33.898 Y-21.567 Z1.135 </boundaryPoint>)
(<boundaryPoint> X32.981 Y-21.629 Z1.135 </boundaryPoint>)
(<boundaryPoint> X30.857 Y-21.629 Z1.135 </boundaryPoint>)
(<boundaryPoint> X30.857 Y-19.868 Z1.135 </boundaryPoint>)
(<boundaryPoint> X33.905 Y-19.923 Z1.135 </boundaryPoint>)
(<boundaryPoint> X34.243 Y-19.996 Z1.135 </boundaryPoint>)
(<boundaryPoint> X34.502 Y-20.099 Z1.135 </boundaryPoint>)
(<edge> inner )
G1 X30.66 Y-21.83 Z1.14 F4200.0
G1 F1200.0
G1 E52.965
G1 F4200.0
M101
G1 X30.66 Y-21.83 Z1.14 F2160.0 E52.965
G1 X30.66 Y-19.66 Z1.14 F2160.0 E53.079
G1 X33.93 Y-19.72 Z1.14 F2160.0 E53.252
G1 X34.3 Y-19.8 Z1.14 F2160.0 E53.272
G1 X34.6 Y-19.93 Z1.14 F2160.0 E53.29
G1 X35.0 Y-20.26 Z1.14 F2160.0 E53.317
G1 X35.15 Y-20.72 Z1.14 F2160.0 E53.343
G1 X35.0 Y-21.21 Z1.14 F2160.0 E53.369
G1 X34.6 Y-21.55 Z1.14 F2160.0 E53.397
G1 X34.3 Y-21.68 Z1.14 F2160.0 E53.415
G1 X33.93 Y-21.77 Z1.14 F2160.0 E53.435
G1 X32.99 Y-21.83 Z1.14 F2160.0 E53.485
G1 X30.66 Y-21.83 Z1.14 F2160.0 E53.608
G1 F1200.0
G1 E52.608
G1 F2160.0
M103
(</edge>)
(</boundaryPerimeter>)
(</nestedRing>)
(<nestedRing>)
(<boundaryPerimeter>)
(<boundaryPoint> X30.857 Y-18.202 Z1.135 </boundaryPoint>)
(<boundaryPoint> X30.857 Y-16.558 Z1.135 </boundaryPoint>)
(<boundaryPoint> X33.506 Y-16.608 Z1.135 </boundaryPoint>)
(<boundaryPoint> X33.798 Y-16.674 Z1.135 </boundaryPoint>)
(<boundaryPoint> X34.024 Y-16.768 Z1.135 </boundaryPoint>)
(<boundaryPoint> X34.31 Y-17.023 Z1.135 </boundaryPoint>)
(<boundaryPoint> X34.406 Y-17.362 Z1.135 </boundaryPoint>)
(<boundaryPoint> X34.31 Y-17.724 Z1.135 </boundaryPoint>)
(<boundaryPoint> X34.191 Y-17.868 Z1.135 </boundaryPoint>)
(<boundaryPoint> X34.024 Y-17.989 Z1.135 </boundaryPoint>)
(<boundaryPoint> X33.796 Y-18.084 Z1.135 </boundaryPoint>)
(<boundaryPoint> X33.499 Y-18.151 Z1.135 </boundaryPoint>)
(<edge> inner )
G1 X30.66 Y-18.41 Z1.14 F4200.0
G1 F1200.0
G1 E53.608
G1 F4200.0
M101
G1 X30.66 Y-18.41 Z1.14 F2160.0 E53.608
G1 X30.66 Y-16.35 Z1.14 F2160.0 E53.716
G1 X33.53 Y-16.41 Z1.14 F2160.0 E53.868
G1 X33.86 Y-16.48 Z1.14 F2160.0 E53.886
G1 X34.13 Y-16.6 Z1.14 F2160.0 E53.902
G1 X34.49 Y-16.91 Z1.14 F2160.0 E53.927
G1 X34.61 Y-17.36 Z1.14 F2160.0 E53.951
G1 X34.49 Y-17.82 Z1.14 F2160.0 E53.976
G1 X34.33 Y-18.02 Z1.14 F2160.0 E53.99
G1 X34.12 Y-18.17 Z1.14 F2160.0 E54.003
G1 X33.86 Y-18.27 Z1.14 F2160.0 E54.018
G1 X33.52 Y-18.35 Z1.14 F2160.0 E54.036
G1 X30.66 Y-18.41 Z1.14 F2160.0 E54.188
G1 F1200.0
G1 E54.188
G1 F2160.0
M103
(</edge>)
(</boundaryPerimeter>)
(</nestedRing>)
(<loop> inner )
;M108 R64.0
G1 X30.67 Y-18.81 Z1.14 F4200.0
G1 F1200.0
G1 E54.188
G1 F4200.0
M101
G1 X30.67 Y-18.81 Z1.14 F4320.0 E54.188
G1 X30.26 Y-18.81 Z1.14 F4320.0 E54.207
G1 X30.26 Y-15.95 Z1.14 F4320.0 E54.342
G1 X33.58 Y-16.01 Z1.14 F4320.0 E54.498
G1 X33.98 Y-16.1 Z1.14 F4320.0 E54.517
G1 X34.35 Y-16.25 Z1.14 F4320.0 E54.536
G1 X34.84 Y-16.69 Z1.14 F4320.0 E54.567
G1 X35.03 Y-17.36 Z1.14 F4320.0 E54.599
G1 X34.86 Y-18.01 Z1.14 F4320.0 E54.631
G1 X34.6 Y-18.31 Z1.14 F4320.0 E54.649
G1 X34.32 Y-18.52 Z1.14 F4320.0 E54.666
G1 X33.98 Y-18.66 Z1.14 F4320.0 E54.683
G1 X33.57 Y-18.75 Z1.14 F4320.0 E54.703
G1 X30.67 Y-18.81 Z1.14 F4320.0 E54.839
G1 F1200.0
G1 E54.839
G1 F4320.0
M103
(</loop>)
(<loop> inner )
G1 X30.65 Y-19.26 Z1.14 F4200.0
G1 F1200.0
G1 E54.839
G1 F4200.0
M101
G1 X30.66 Y-19.26 Z1.14 F4320.0 E54.839
G1 X33.97 Y-19.32 Z1.14 F4320.0 E54.995
G1 X34.42 Y-19.42 Z1.14 F4320.0 E55.016
G1 X34.81 Y-19.58 Z1.14 F4320.0 E55.036
G1 X35.35 Y-20.02 Z1.14 F4320.0 E55.069
G1 X35.57 Y-20.71 Z1.14 F4320.0 E55.103
G1 X35.35 Y-21.43 Z1.14 F4320.0 E55.138
G1 X34.82 Y-21.9 Z1.14 F4320.0 E55.171
G1 X34.42 Y-22.06 Z1.14 F4320.0 E55.192
G1 X33.99 Y-22.16 Z1.14 F4320.0 E55.213
G1 X30.26 Y-22.23 Z1.14 F4320.0 E55.388
G1 X30.26 Y-19.26 Z1.14 F4320.0 E55.527
G1 X30.65 Y-19.26 Z1.14 F4320.0 E55.546
G1 F1200.0
G1 E54.546
G1 F4320.0
M103
(</loop>)
(<loop> outer )
G1 X27.26 Y-19.26 Z1.14 F4200.0
G1 F1200.0
G1 E55.546
G1 F4200.0
M101
G1 X27.26 Y-19.26 Z1.14 F4320.0 E55.546
G1 X27.26 Y-22.9 Z1.14 F4320.0 E55.717
G1 X33.83 Y-22.9 Z1.14 F4320.0 E56.025
G1 X35.64 Y-22.79 Z1.14 F4320.0 E56.11
G1 X37.1 Y-22.52 Z1.14 F4320.0 E56.18
G1 X37.72 Y-22.22 Z1.14 F4320.0 E56.213
G1 X38.17 Y-21.84 Z1.14 F4320.0 E56.24
G1 X38.42 Y-21.44 Z1.14 F4320.0 E56.262
G1 X38.5 Y-21.03 Z1.14 F4320.0 E56.282
G1 X38.39 Y-20.53 Z1.14 F4320.0 E56.306
G1 X38.04 Y-20.11 Z1.14 F4320.0 E56.331
G1 X37.33 Y-19.74 Z1.14 F4320.0 E56.369
G1 X36.44 Y-19.52 Z1.14 F4320.0 E56.412
G1 X35.98 Y-19.25 Z1.14 F4320.0 E56.437
G1 X35.93 Y-18.53 Z1.14 F4320.0 E56.471
G1 X36.35 Y-18.2 Z1.14 F4320.0 E56.496
G1 X37.39 Y-17.78 Z1.14 F4320.0 E56.549
G1 X37.76 Y-17.38 Z1.14 F4320.0 E56.574
G1 X37.86 Y-16.97 Z1.14 F4320.0 E56.594
G1 X37.7 Y-16.45 Z1.14 F4320.0 E56.62
G1 X37.13 Y-15.94 Z1.14 F4320.0 E56.656
G1 X36.04 Y-15.54 Z1.14 F4320.0 E56.71
G1 X34.42 Y-15.39 Z1.14 F4320.0 E56.787
G1 X27.26 Y-15.39 Z1.14 F4320.0 E57.123
G1 X27.26 Y-19.26 Z1.14 F4320.0 E57.305
G1 F1200.0
G1 E56.305
G1 F4320.0
M103
(</loop>)
(<infill>)
(<infillBoundary>)
(<infillPoint> X37.702 Y-16.447 Z1.135 </infillPoint>)
(<infillPoint> X37.13 Y-15.937 Z1.135 </infillPoint>)
(<infillPoint> X36.041 Y-15.535 Z1.135 </infillPoint>)
(<infillPoint> X34.425 Y-15.389 Z1.135 </infillPoint>)
(<infillPoint> X27.257 Y-15.389 Z1.135 </infillPoint>)
(<infillPoint> X27.257 Y-22.9 Z1.135 </infillPoint>)
(<infillPoint> X33.826 Y-22.9 Z1.135 </infillPoint>)
(<infillPoint> X35.638 Y-22.785 Z1.135 </infillPoint>)
(<infillPoint> X37.103 Y-22.52 Z1.135 </infillPoint>)
(<infillPoint> X37.718 Y-22.218 Z1.135 </infillPoint>)
(<infillPoint> X38.168 Y-21.841 Z1.135 </infillPoint>)
(<infillPoint> X38.422 Y-21.441 Z1.135 </infillPoint>)
(<infillPoint> X38.499 Y-21.032 Z1.135 </infillPoint>)
(<infillPoint> X38.387 Y-20.533 Z1.135 </infillPoint>)
(<infillPoint> X38.04 Y-20.115 Z1.135 </infillPoint>)
(<infillPoint> X37.334 Y-19.737 Z1.135 </infillPoint>)
(<infillPoint> X36.441 Y-19.52 Z1.135 </infillPoint>)
(<infillPoint> X35.979 Y-19.248 Z1.135 </infillPoint>)
(<infillPoint> X35.932 Y-18.53 Z1.135 </infillPoint>)
(<infillPoint> X36.346 Y-18.197 Z1.135 </infillPoint>)
(<infillPoint> X37.392 Y-17.777 Z1.135 </infillPoint>)
(<infillPoint> X37.758 Y-17.379 Z1.135 </infillPoint>)
(<infillPoint> X37.863 Y-16.972 Z1.135 </infillPoint>)
(</infillBoundary>)
(<infillBoundary>)
(<infillPoint> X35.35 Y-20.022 Z1.135 </infillPoint>)
(<infillPoint> X35.566 Y-20.714 Z1.135 </infillPoint>)
(<infillPoint> X35.354 Y-21.431 Z1.135 </infillPoint>)
(<infillPoint> X34.818 Y-21.898 Z1.135 </infillPoint>)
(<infillPoint> X34.42 Y-22.064 Z1.135 </infillPoint>)
(<infillPoint> X33.985 Y-22.162 Z1.135 </infillPoint>)
(<infillPoint> X30.257 Y-22.229 Z1.135 </infillPoint>)
(<infillPoint> X30.257 Y-19.257 Z1.135 </infillPoint>)
(<infillPoint> X33.974 Y-19.324 Z1.135 </infillPoint>)
(<infillPoint> X34.418 Y-19.42 Z1.135 </infillPoint>)
(<infillPoint> X34.812 Y-19.577 Z1.135 </infillPoint>)
(</infillBoundary>)
(<infillBoundary>)
(<infillPoint> X30.257 Y-18.814 Z1.135 </infillPoint>)
(<infillPoint> X30.257 Y-15.947 Z1.135 </infillPoint>)
(<infillPoint> X33.579 Y-16.009 Z1.135 </infillPoint>)
(<infillPoint> X33.981 Y-16.1 Z1.135 </infillPoint>)
(<infillPoint> X34.348 Y-16.253 Z1.135 </infillPoint>)
(<infillPoint> X34.84 Y-16.691 Z1.135 </infillPoint>)
(<infillPoint> X35.028 Y-17.357 Z1.135 </infillPoint>)
(<infillPoint> X34.856 Y-18.005 Z1.135 </infillPoint>)
(<infillPoint> X34.605 Y-18.309 Z1.135 </infillPoint>)
(<infillPoint> X34.319 Y-18.516 Z1.135 </infillPoint>)
(<infillPoint> X33.979 Y-18.658 Z1.135 </infillPoint>)
(<infillPoint> X33.572 Y-18.75 Z1.135 </infillPoint>)
(</infillBoundary>)
G1 X27.6 Y-22.46 Z1.14 F4200.0
G1 F1200.0
G1 E57.305
G1 F4200.0
M101
G1 X27.6 Y-15.83 Z1.14 F4320.0 E57.616
G1 X28.0 Y-15.67 Z1.14 F4320.0 E57.636
G1 X28.0 Y-22.62 Z1.14 F4320.0 E57.962
G1 X28.4 Y-22.62 Z1.14 F4320.0 E57.981
G1 X28.4 Y-15.67 Z1.14 F4320.0 E58.308
G1 X28.8 Y-15.67 Z1.14 F4320.0 E58.326
G1 X28.8 Y-22.62 Z1.14 F4320.0 E58.653
G1 X29.2 Y-22.62 Z1.14 F4320.0 E58.672
G1 X29.2 Y-15.67 Z1.14 F4320.0 E58.998
G1 X29.6 Y-15.67 Z1.14 F4320.0 E59.017
G1 X29.6 Y-22.62 Z1.14 F4320.0 E59.343
G1 X30.0 Y-22.62 Z1.14 F4320.0 E59.362
G1 X30.0 Y-22.51 Z1.14 F4320.0 E59.367
G1 X30.4 Y-22.51 Z1.14 F4320.0 E59.386
G1 X30.4 Y-22.62 Z1.14 F4320.0 E59.391
G1 X30.8 Y-22.62 Z1.14 F4320.0 E59.41
G1 X30.8 Y-22.5 Z1.14 F4320.0 E59.416
G1 X31.2 Y-22.49 Z1.14 F4320.0 E59.434
G1 X31.2 Y-22.62 Z1.14 F4320.0 E59.44
G1 X31.6 Y-22.62 Z1.14 F4320.0 E59.459
G1 X31.6 Y-22.49 Z1.14 F4320.0 E59.465
G1 X32.0 Y-22.48 Z1.14 F4320.0 E59.484
G1 X32.0 Y-22.62 Z1.14 F4320.0 E59.491
G1 X32.4 Y-22.62 Z1.14 F4320.0 E59.51
G1 X32.4 Y-22.47 Z1.14 F4320.0 E59.517
G1 X32.8 Y-22.46 Z1.14 F4320.0 E59.535
G1 X32.8 Y-22.62 Z1.14 F4320.0 E59.543
G1 X33.2 Y-22.62 Z1.14 F4320.0 E59.562
G1 X33.2 Y-22.46 Z1.14 F4320.0 E59.569
G1 X33.6 Y-22.45 Z1.14 F4320.0 E59.588
G1 X33.6 Y-22.62 Z1.14 F4320.0 E59.596
G1 X34.0 Y-22.61 Z1.14 F4320.0 E59.615
G1 X34.0 Y-22.44 Z1.14 F4320.0 E59.623
G1 X34.4 Y-22.36 Z1.14 F4320.0 E59.642
G1 X34.4 Y-22.58 Z1.14 F4320.0 E59.653
G1 X34.8 Y-22.56 Z1.14 F4320.0 E59.671
G1 X34.8 Y-22.21 Z1.14 F4320.0 E59.688
G1 X35.2 Y-21.94 Z1.14 F4320.0 E59.71
G1 X35.2 Y-22.53 Z1.14 F4320.0 E59.739
G1 X35.6 Y-22.51 Z1.14 F4320.0 E59.757
G1 X35.6 Y-21.59 Z1.14 F4320.0 E59.801
G1 X36.0 Y-19.59 Z1.14 F4320.0 E59.896
G1 X36.0 Y-22.44 Z1.14 F4320.0 E60.03
G1 X36.4 Y-22.36 Z1.14 F4320.0 E60.049
G1 X36.4 Y-19.8 Z1.14 F4320.0 E60.17
G1 X36.8 Y-19.9 Z1.14 F4320.0 E60.189
G1 X36.8 Y-22.29 Z1.14 F4320.0 E60.302
G1 X37.2 Y-22.16 Z1.14 F4320.0 E60.321
G1 X37.2 Y-19.99 Z1.14 F4320.0 E60.423
G1 X37.6 Y-20.2 Z1.14 F4320.0 E60.444
G1 X37.6 Y-21.95 Z1.14 F4320.0 E60.527
G1 X38.0 Y-21.58 Z1.14 F4320.0 E60.552
G1 X38.0 Y-20.51 Z1.14 F4320.0 E60.603
G1 F1200.0
G1 E59.603
G1 F4320.0
M103
G1 X35.6 Y-19.89 Z1.14 F4200.0
G1 F1200.0
G1 E60.603
G1 F4200.0
M101
G1 X35.6 Y-15.78 Z1.14 F4320.0 E60.796
G1 X35.2 Y-15.74 Z1.14 F4320.0 E60.815
G1 X35.2 Y-16.94 Z1.14 F4320.0 E60.871
G1 X34.8 Y-16.28 Z1.14 F4320.0 E60.907
G1 X34.8 Y-15.7 Z1.14 F4320.0 E60.934
G1 X34.4 Y-15.67 Z1.14 F4320.0 E60.953
G1 X34.4 Y-15.97 Z1.14 F4320.0 E60.967
G1 X34.0 Y-15.82 Z1.14 F4320.0 E60.987
G1 X34.0 Y-15.67 Z1.14 F4320.0 E60.994
G1 X33.6 Y-15.67 Z1.14 F4320.0 E61.013
G1 X33.6 Y-15.73 Z1.14 F4320.0 E61.016
G1 X33.2 Y-15.72 Z1.14 F4320.0 E61.034
G1 X33.2 Y-15.67 Z1.14 F4320.0 E61.037
G1 X32.8 Y-15.67 Z1.14 F4320.0 E61.056
G1 X32.8 Y-15.72 Z1.14 F4320.0 E61.058
G1 X32.4 Y-15.71 Z1.14 F4320.0 E61.077
G1 X32.4 Y-15.67 Z1.14 F4320.0 E61.078
G1 X32.0 Y-15.67 Z1.14 F4320.0 E61.097
G1 X32.0 Y-15.7 Z1.14 F4320.0 E61.099
G1 F1200.0
G1 E60.099
G1 F4320.0
M103
G1 X34.64 Y-16.82 Z1.14 F4200.0
G1 X34.0 Y-18.94 Z1.14 F4200.0
G1 F1200.0
G1 E61.099
G1 F4200.0
M101
G1 X34.0 Y-19.05 Z1.14 F4320.0 E61.104
G1 X34.4 Y-19.13 Z1.14 F4320.0 E61.123
G1 X34.4 Y-18.79 Z1.14 F4320.0 E61.139
G1 X34.8 Y-18.51 Z1.14 F4320.0 E61.162
G1 X34.8 Y-19.27 Z1.14 F4320.0 E61.197
G1 X35.2 Y-19.54 Z1.14 F4320.0 E61.22
G1 X35.2 Y-17.8 Z1.14 F4320.0 E61.301
G1 F1200.0
G1 E61.301
G1 F4320.0
M103
G1 X36.0 Y-18.12 Z1.14 F4200.0
G1 F1200.0
G1 E61.301
G1 F4200.0
M101
G1 X36.0 Y-15.82 Z1.14 F4320.0 E61.409
G1 X36.4 Y-15.97 Z1.14 F4320.0 E61.429
G1 X36.4 Y-17.87 Z1.14 F4320.0 E61.519
G1 X36.8 Y-17.71 Z1.14 F4320.0 E61.539
G1 X36.8 Y-16.11 Z1.14 F4320.0 E61.614
G1 X37.2 Y-16.38 Z1.14 F4320.0 E61.636
G1 X37.2 Y-17.55 Z1.14 F4320.0 E61.692
G1 F1200.0
G1 E60.692
G1 F4320.0
M103
(</infill>)
(</nestedRing>)
(</rotation>)
(</layer>)
;M108 R80.0
(<layer> 1.405 )
(<rotation> (-1+1.22464679915e-16j) )
(<nestedRing>)
(<boundaryPerimeter>)
(<boundaryPoint> X-46.601 Y-23.5 Z1.405 </boundaryPoint>)
(<boundaryPoint> X-46.601 Y-18.188 Z1.405 </boundaryPoint>)
(<boundaryPoint> X-40.969 Y-18.188 Z1.405 </boundaryPoint>)
(<boundaryPoint> X-40.969 Y-15.563 Z1.405 </boundaryPoint>)
(<boundaryPoint> X-46.601 Y-15.563 Z1.405 </boundaryPoint>)
(<boundaryPoint> X-46.601 Y-13.293 Z1.405 </boundaryPoint>)
(<boundaryPoint> X-40.008 Y-13.293 Z1.405 </boundaryPoint>)
(<boundaryPoint> X-40.008 Y-10.499 Z1.405 </boundaryPoint>)
(<boundaryPoint> X-51.112 Y-10.499 Z1.405 </boundaryPoint>)
(<boundaryPoint> X-51.112 Y-23.5 Z1.405 </boundaryPoint>)
(<loop> outer )
G1 X34.34 Y-18.26 Z1.41 F4200.0
G1 X29.06 Y-18.56 Z1.41 F4200.0
G1 X20.71 Y-23.41 Z1.41 F4200.0
G1 X17.76 Y-21.78 Z1.41 F4200.0
G1 X12.67 Y-21.78 Z1.41 F4200.0
G1 X9.98 Y-23.5 Z1.41 F4200.0
G1 X2.24 Y-22.96 Z1.41 F4200.0
G1 X-4.46 Y-20.3 Z1.41 F4200.0
G1 X-12.85 Y-21.26 Z1.41 F4200.0
G1 X-14.66 Y-21.55 Z1.41 F4200.0
G1 X-18.91 Y-21.83 Z1.41 F4200.0
G1 X-20.51 Y-21.23 Z1.41 F4200.0
G1 X-27.44 Y-23.47 Z1.41 F4200.0
G1 X-30.46 Y-21.78 Z1.41 F4200.0
G1 X-35.55 Y-21.78 Z1.41 F4200.0
G1 X-37.59 Y-23.31 Z1.41 F4200.0
G1 X-42.5 Y-16.14 Z1.41 F4200.0
G1 X-46.8 Y-17.99 Z1.41 F4200.0
G1 X-50.51 Y-22.59 Z1.41 F4200.0
G1 F1200.0
G1 E61.692
G1 F4200.0
M101
G1 X-50.51 Y-22.9 Z1.41 F4800.0 E61.708
G1 X-47.2 Y-22.9 Z1.41 F4800.0 E61.883
G1 X-47.2 Y-17.59 Z1.41 F4800.0 E62.164
G1 X-41.57 Y-17.59 Z1.41 F4800.0 E62.461
G1 X-41.57 Y-16.16 Z1.41 F4800.0 E62.536
G1 X-47.2 Y-16.16 Z1.41 F4800.0 E62.834
G1 X-47.2 Y-12.69 Z1.41 F4800.0 E63.017
G1 X-40.61 Y-12.69 Z1.41 F4800.0 E63.365
G1 X-40.61 Y-11.1 Z1.41 F4800.0 E63.45
G1 X-50.51 Y-11.1 Z1.41 F4800.0 E63.973
G1 X-50.51 Y-22.59 Z1.41 F4800.0 E64.58
G1 F1200.0
G1 E64.58
G1 F4800.0
M103
(</loop>)
(<edge> outer )
;M108 R40.0
G1 X-50.91 Y-22.59 Z1.41 F4200.0
G1 F1200.0
G1 E64.58
G1 F4200.0
M101
G1 X-50.91 Y-22.9 Z1.41 F2400.0 E64.596
G1 X-50.91 Y-23.3 Z1.41 F2400.0 E64.617
G1 X-46.8 Y-23.3 Z1.41 F2400.0 E64.835
G1 X-46.8 Y-17.99 Z1.41 F2400.0 E65.115
G1 X-41.17 Y-17.99 Z1.41 F2400.0 E65.413
G1 X-41.17 Y-15.76 Z1.41 F2400.0 E65.53
G1 X-46.8 Y-15.76 Z1.41 F2400.0 E65.828
G1 X-46.8 Y-13.09 Z1.41 F2400.0 E65.969
G1 X-40.21 Y-13.09 Z1.41 F2400.0 E66.317
G1 X-40.21 Y-10.7 Z1.41 F2400.0 E66.443
G1 X-50.91 Y-10.7 Z1.41 F2400.0 E67.009
G1 X-50.91 Y-22.59 Z1.41 F2400.0 E67.637
G1 F1200.0
G1 E66.637
G1 F2400.0
M103
(</edge>)
(</boundaryPerimeter>)
(<infill>)
(<infillBoundary>)
(<infillPoint> X-47.201 Y-22.9 Z1.405 </infillPoint>)
(<infillPoint> X-47.201 Y-17.588 Z1.405 </infillPoint>)
(<infillPoint> X-41.569 Y-17.588 Z1.405 </infillPoint>)
(<infillPoint> X-41.569 Y-16.163 Z1.405 </infillPoint>)
(<infillPoint> X-47.201 Y-16.163 Z1.405 </infillPoint>)
(<infillPoint> X-47.201 Y-12.693 Z1.405 </infillPoint>)
(<infillPoint> X-40.608 Y-12.693 Z1.405 </infillPoint>)
(<infillPoint> X-40.608 Y-11.099 Z1.405 </infillPoint>)
(<infillPoint> X-50.512 Y-11.099 Z1.405 </infillPoint>)
(<infillPoint> X-50.512 Y-22.9 Z1.405 </infillPoint>)
(</infillBoundary>)
;M108 R80.0
G1 X-50.23 Y-17.6 Z1.41 F4200.0
G1 F1200.0
G1 E67.637
G1 F4200.0
M101
G1 X-47.48 Y-17.6 Z1.41 F4800.0 E67.782
G1 X-47.48 Y-18.0 Z1.41 F4800.0 E67.803
G1 X-50.23 Y-18.0 Z1.41 F4800.0 E67.949
G1 X-50.23 Y-18.4 Z1.41 F4800.0 E67.97
G1 X-47.48 Y-18.4 Z1.41 F4800.0 E68.115
G1 X-47.48 Y-18.8 Z1.41 F4800.0 E68.136
G1 X-50.23 Y-18.8 Z1.41 F4800.0 E68.282
G1 X-50.23 Y-19.2 Z1.41 F4800.0 E68.303
G1 X-47.48 Y-19.2 Z1.41 F4800.0 E68.448
G1 X-47.48 Y-19.6 Z1.41 F4800.0 E68.469
G1 X-50.23 Y-19.6 Z1.41 F4800.0 E68.615
G1 X-50.23 Y-20.0 Z1.41 F4800.0 E68.636
G1 X-47.48 Y-20.0 Z1.41 F4800.0 E68.781
G1 X-47.48 Y-20.4 Z1.41 F4800.0 E68.802
G1 X-50.23 Y-20.4 Z1.41 F4800.0 E68.947
G1 X-50.23 Y-20.8 Z1.41 F4800.0 E68.969
G1 X-47.48 Y-20.8 Z1.41 F4800.0 E69.114
G1 X-47.48 Y-21.2 Z1.41 F4800.0 E69.135
G1 X-50.23 Y-21.2 Z1.41 F4800.0 E69.28
G1 X-50.23 Y-21.6 Z1.41 F4800.0 E69.301
G1 X-47.48 Y-21.6 Z1.41 F4800.0 E69.447
G1 X-47.48 Y-22.0 Z1.41 F4800.0 E69.468
G1 X-50.23 Y-22.0 Z1.41 F4800.0 E69.613
G1 X-50.22 Y-22.4 Z1.41 F4800.0 E69.634
G1 X-47.49 Y-22.4 Z1.41 F4800.0 E69.779
G1 F1200.0
G1 E68.779
G1 F4800.0
M103
G1 X-50.23 Y-12.8 Z1.41 F4200.0
G1 F1200.0
G1 E69.779
G1 F4200.0
M101
G1 X-47.48 Y-12.8 Z1.41 F4800.0 E69.924
G1 X-47.48 Y-13.2 Z1.41 F4800.0 E69.945
G1 X-50.23 Y-13.2 Z1.41 F4800.0 E70.091
G1 X-50.23 Y-13.6 Z1.41 F4800.0 E70.112
G1 X-47.48 Y-13.6 Z1.41 F4800.0 E70.257
G1 X-47.48 Y-14.0 Z1.41 F4800.0 E70.278
G1 X-50.23 Y-14.0 Z1.41 F4800.0 E70.424
G1 X-50.23 Y-14.4 Z1.41 F4800.0 E70.445
G1 X-47.48 Y-14.4 Z1.41 F4800.0 E70.59
G1 X-47.48 Y-14.8 Z1.41 F4800.0 E70.611
G1 X-50.23 Y-14.8 Z1.41 F4800.0 E70.756
G1 X-50.23 Y-15.2 Z1.41 F4800.0 E70.778
G1 X-47.48 Y-15.2 Z1.41 F4800.0 E70.923
G1 X-47.48 Y-15.6 Z1.41 F4800.0 E70.944
G1 X-50.23 Y-15.6 Z1.41 F4800.0 E71.089
G1 X-50.23 Y-16.0 Z1.41 F4800.0 E71.11
G1 X-47.48 Y-16.0 Z1.41 F4800.0 E71.256
G1 X-47.48 Y-16.4 Z1.41 F4800.0 E71.277
G1 X-50.23 Y-16.4 Z1.41 F4800.0 E71.422
G1 F1200.0
G1 E70.422
G1 F4800.0
M103
G1 X-46.8 Y-13.09 Z1.41 F4200.0
G1 X-41.1 Y-12.4 Z1.41 F4200.0
G1 F1200.0
G1 E71.422
G1 F4200.0
M101
G1 X-50.23 Y-12.4 Z1.41 F4800.0 E71.905
G1 X-50.23 Y-12.0 Z1.41 F4800.0 E71.926
G1 X-40.89 Y-12.0 Z1.41 F4800.0 E72.419
G1 X-40.9 Y-11.6 Z1.41 F4800.0 E72.44
G1 X-50.23 Y-11.6 Z1.41 F4800.0 E72.933
G1 F1200.0
G1 E71.933
G1 F4800.0
M103
G1 X-46.8 Y-15.76 Z1.41 F4200.0
G1 X-41.97 Y-17.2 Z1.41 F4200.0
G1 F1200.0
G1 E72.933
G1 F4200.0
M101
G1 X-50.23 Y-17.2 Z1.41 F4800.0 E73.37
G1 X-50.23 Y-16.8 Z1.41 F4800.0 E73.391
G1 X-41.85 Y-16.8 Z1.41 F4800.0 E73.834
G1 F1200.0
G1 E72.834
G1 F4800.0
M103
(</infill>)
(</nestedRing>)
(<nestedRing>)
(<boundaryPerimeter>)
(<boundaryPoint> X-35.367 Y-22.062 Z1.405 </boundaryPoint>)
(<boundaryPoint> X-30.639 Y-22.062 Z1.405 </boundaryPoint>)
(<boundaryPoint> X-29.965 Y-23.5 Z1.405 </boundaryPoint>)
(<boundaryPoint> X-25.964 Y-23.5 Z1.405 </boundaryPoint>)
(<boundaryPoint> X-25.785 Y-23.189 Z1.405 </boundaryPoint>)
(<boundaryPoint> X-30.668 Y-14.789 Z1.405 </boundaryPoint>)
(<boundaryPoint> X-35.21 Y-14.789 Z1.405 </boundaryPoint>)
(<boundaryPoint> X-40.094 Y-23.189 Z1.405 </boundaryPoint>)
(<boundaryPoint> X-39.915 Y-23.5 Z1.405 </boundaryPoint>)
(<boundaryPoint> X-36.023 Y-23.5 Z1.405 </boundaryPoint>)
(<loop> inner )
G1 X-43.28 Y-17.2 Z1.41 F4200.0
G1 X-36.22 Y-21.3 Z1.41 F4200.0
G1 X-34.88 Y-20.33 Z1.41 F4200.0
G1 F1200.0
G1 E73.834
G1 F4200.0
M101
G1 X-35.05 Y-20.07 Z1.41 F4800.0 E73.85
G1 X-33.67 Y-17.08 Z1.41 F4800.0 E74.024
G1 X-33.36 Y-16.66 Z1.41 F4800.0 E74.051
G1 X-32.62 Y-16.66 Z1.41 F4800.0 E74.091
G1 X-32.31 Y-17.08 Z1.41 F4800.0 E74.118
G1 X-30.92 Y-20.07 Z1.41 F4800.0 E74.292
G1 X-31.36 Y-20.76 Z1.41 F4800.0 E74.336
G1 X-34.61 Y-20.76 Z1.41 F4800.0 E74.508
G1 X-34.88 Y-20.33 Z1.41 F4800.0 E74.535
G1 F1200.0
G1 E74.305
G1 F4800.0
M103
(</loop>)
(<loop> outer )
G1 X-35.36 Y-21.46 Z1.41 F4200.0
G1 F1200.0
G1 E74.535
G1 F4200.0
M101
G1 X-35.05 Y-21.46 Z1.41 F4800.0 E74.551
G1 X-30.26 Y-21.46 Z1.41 F4800.0 E74.804
G1 X-29.58 Y-22.9 Z1.41 F4800.0 E74.888
G1 X-27.32 Y-22.9 Z1.41 F4800.0 E75.008
G1 X-26.99 Y-22.32 Z1.41 F4800.0 E75.043
G1 X-31.01 Y-15.39 Z1.41 F4800.0 E75.466
G1 X-34.87 Y-15.39 Z1.41 F4800.0 E75.67
G1 X-38.89 Y-22.32 Z1.41 F4800.0 E76.093
G1 X-38.56 Y-22.9 Z1.41 F4800.0 E76.129
G1 X-36.41 Y-22.9 Z1.41 F4800.0 E76.242
G1 X-35.75 Y-21.46 Z1.41 F4800.0 E76.326
G1 X-35.36 Y-21.46 Z1.41 F4800.0 E76.347
G1 F1200.0
G1 E76.347
G1 F4800.0
M103
(</loop>)
(<edge> outer )
;M108 R40.0
G1 X-35.36 Y-21.86 Z1.41 F4200.0
G1 F1200.0
G1 E76.347
G1 F4200.0
M101
G1 X-35.05 Y-21.86 Z1.41 F2400.0 E76.363
G1 X-30.51 Y-21.86 Z1.41 F2400.0 E76.603
G1 X-29.84 Y-23.3 Z1.41 F2400.0 E76.687
G1 X-26.08 Y-23.3 Z1.41 F2400.0 E76.885
G1 X-26.02 Y-23.19 Z1.41 F2400.0 E76.892
G1 X-30.78 Y-14.99 Z1.41 F2400.0 E77.393
G1 X-35.1 Y-14.99 Z1.41 F2400.0 E77.621
G1 X-39.86 Y-23.19 Z1.41 F2400.0 E78.122
G1 X-39.8 Y-23.3 Z1.41 F2400.0 E78.129
G1 X-36.15 Y-23.3 Z1.41 F2400.0 E78.321
G1 X-35.5 Y-21.86 Z1.41 F2400.0 E78.405
G1 X-35.36 Y-21.86 Z1.41 F2400.0 E78.412
G1 F1200.0
G1 E77.434
G1 F2400.0
M103
(</edge>)
(</boundaryPerimeter>)
(<nestedRing>)
(<boundaryPerimeter>)
(<boundaryPoint> X-34.279 Y-20.161 Z1.405 </boundaryPoint>)
(<boundaryPoint> X-34.368 Y-20.021 Z1.405 </boundaryPoint>)
(<boundaryPoint> X-33.151 Y-17.39 Z1.405 </boundaryPoint>)
(<boundaryPoint> X-33.056 Y-17.26 Z1.405 </boundaryPoint>)
(<boundaryPoint> X-32.923 Y-17.26 Z1.405 </boundaryPoint>)
(<boundaryPoint> X-32.827 Y-17.39 Z1.405 </boundaryPoint>)
(<boundaryPoint> X-31.598 Y-20.021 Z1.405 </boundaryPoint>)
(<boundaryPoint> X-31.687 Y-20.161 Z1.405 </boundaryPoint>)
(<edge> inner )
G1 X-34.08 Y-20.35 Z1.41 F4200.0
G1 F1200.0
G1 E78.412
G1 F4200.0
M101
G1 X-34.4 Y-20.35 Z1.41 F2400.0 E78.428
G1 X-34.59 Y-20.05 Z1.41 F2400.0 E78.447
G1 X-33.32 Y-17.29 Z1.41 F2400.0 E78.608
G1 X-33.16 Y-17.06 Z1.41 F2400.0 E78.623
G1 X-32.82 Y-17.06 Z1.41 F2400.0 E78.64
G1 X-32.66 Y-17.29 Z1.41 F2400.0 E78.655
G1 X-31.38 Y-20.05 Z1.41 F2400.0 E78.816
G1 X-31.57 Y-20.35 Z1.41 F2400.0 E78.835
G1 X-34.08 Y-20.35 Z1.41 F2400.0 E78.968
G1 F1200.0
G1 E77.968
G1 F2400.0
M103
(</edge>)
(</boundaryPerimeter>)
(</nestedRing>)
(<infill>)
(<infillBoundary>)
(<infillPoint> X-35.753 Y-21.462 Z1.405 </infillPoint>)
(<infillPoint> X-30.258 Y-21.462 Z1.405 </infillPoint>)
(<infillPoint> X-29.584 Y-22.9 Z1.405 </infillPoint>)
(<infillPoint> X-27.319 Y-22.9 Z1.405 </infillPoint>)
(<infillPoint> X-26.985 Y-22.319 Z1.405 </infillPoint>)
(<infillPoint> X-31.013 Y-15.389 Z1.405 </infillPoint>)
(<infillPoint> X-34.865 Y-15.389 Z1.405 </infillPoint>)
(<infillPoint> X-38.894 Y-22.319 Z1.405 </infillPoint>)
(<infillPoint> X-38.56 Y-22.9 Z1.405 </infillPoint>)
(<infillPoint> X-36.409 Y-22.9 Z1.405 </infillPoint>)
(</infillBoundary>)
(<infillBoundary>)
(<infillPoint> X-34.609 Y-20.761 Z1.405 </infillPoint>)
(<infillPoint> X-35.05 Y-20.066 Z1.405 </infillPoint>)
(<infillPoint> X-33.671 Y-17.084 Z1.405 </infillPoint>)
(<infillPoint> X-33.361 Y-16.66 Z1.405 </infillPoint>)
(<infillPoint> X-32.62 Y-16.66 Z1.405 </infillPoint>)
(<infillPoint> X-32.309 Y-17.082 Z1.405 </infillPoint>)
(<infillPoint> X-30.915 Y-20.065 Z1.405 </infillPoint>)
(<infillPoint> X-31.357 Y-20.761 Z1.405 </infillPoint>)
(</infillBoundary>)
;M108 R80.0
G1 X-27.35 Y-22.4 Z1.41 F4200.0
G1 F1200.0
G1 E78.968
G1 F4200.0
M101
G1 X-29.51 Y-22.4 Z1.41 F4800.0 E79.081
G1 X-29.7 Y-22.0 Z1.41 F4800.0 E79.105
G1 X-27.49 Y-22.0 Z1.41 F4800.0 E79.221
G1 X-27.73 Y-21.6 Z1.41 F4800.0 E79.246
G1 X-29.88 Y-21.6 Z1.41 F4800.0 E79.359
G1 X-30.07 Y-21.2 Z1.41 F4800.0 E79.383
G1 X-27.96 Y-21.2 Z1.41 F4800.0 E79.494
G1 X-28.19 Y-20.8 Z1.41 F4800.0 E79.519
G1 X-31.05 Y-20.8 Z1.41 F4800.0 E79.67
G1 X-30.8 Y-20.4 Z1.41 F4800.0 E79.695
G1 X-28.42 Y-20.4 Z1.41 F4800.0 E79.82
G1 X-28.66 Y-20.0 Z1.41 F4800.0 E79.845
G1 X-30.64 Y-20.0 Z1.41 F4800.0 E79.949
G1 X-30.82 Y-19.6 Z1.41 F4800.0 E79.972
G1 X-28.89 Y-19.6 Z1.41 F4800.0 E80.075
G1 X-29.12 Y-19.2 Z1.41 F4800.0 E80.099
G1 X-31.01 Y-19.2 Z1.41 F4800.0 E80.199
G1 X-31.2 Y-18.8 Z1.41 F4800.0 E80.222
G1 X-29.35 Y-18.8 Z1.41 F4800.0 E80.32
G1 X-29.59 Y-18.4 Z1.41 F4800.0 E80.344
G1 X-31.38 Y-18.4 Z1.41 F4800.0 E80.439
G1 X-31.57 Y-18.0 Z1.41 F4800.0 E80.462
G1 X-29.82 Y-18.0 Z1.41 F4800.0 E80.555
G1 X-30.05 Y-17.6 Z1.41 F4800.0 E80.579
G1 X-31.76 Y-17.6 Z1.41 F4800.0 E80.669
G1 X-31.94 Y-17.2 Z1.41 F4800.0 E80.693
G1 X-30.28 Y-17.2 Z1.41 F4800.0 E80.78
G1 X-30.52 Y-16.8 Z1.41 F4800.0 E80.805
G1 X-32.17 Y-16.8 Z1.41 F4800.0 E80.892
G1 X-32.46 Y-16.4 Z1.41 F4800.0 E80.918
G1 X-30.75 Y-16.4 Z1.41 F4800.0 E81.009
G1 X-30.98 Y-16.0 Z1.41 F4800.0 E81.033
G1 X-34.9 Y-16.0 Z1.41 F4800.0 E81.24
G1 X-35.13 Y-16.4 Z1.41 F4800.0 E81.265
G1 X-33.52 Y-16.4 Z1.41 F4800.0 E81.35
G1 X-33.81 Y-16.8 Z1.41 F4800.0 E81.376
G1 X-35.36 Y-16.8 Z1.41 F4800.0 E81.458
G1 X-35.59 Y-17.2 Z1.41 F4800.0 E81.482
G1 X-34.03 Y-17.2 Z1.41 F4800.0 E81.565
G1 X-34.22 Y-17.6 Z1.41 F4800.0 E81.588
G1 X-35.83 Y-17.6 Z1.41 F4800.0 E81.673
G1 X-36.06 Y-18.0 Z1.41 F4800.0 E81.697
G1 X-34.4 Y-18.0 Z1.41 F4800.0 E81.785
G1 X-34.59 Y-18.4 Z1.41 F4800.0 E81.808
G1 X-36.29 Y-18.4 Z1.41 F4800.0 E81.898
G1 X-36.52 Y-18.8 Z1.41 F4800.0 E81.923
G1 X-34.77 Y-18.8 Z1.41 F4800.0 E82.015
G1 X-34.96 Y-19.2 Z1.41 F4800.0 E82.038
G1 X-36.76 Y-19.2 Z1.41 F4800.0 E82.133
G1 X-36.99 Y-19.6 Z1.41 F4800.0 E82.158
G1 X-35.14 Y-19.6 Z1.41 F4800.0 E82.255
G1 X-35.33 Y-20.0 Z1.41 F4800.0 E82.279
G1 X-37.22 Y-20.0 Z1.41 F4800.0 E82.379
G1 X-37.45 Y-20.4 Z1.41 F4800.0 E82.403
G1 X-35.17 Y-20.4 Z1.41 F4800.0 E82.524
G1 X-34.92 Y-20.8 Z1.41 F4800.0 E82.549
G1 X-37.69 Y-20.8 Z1.41 F4800.0 E82.695
G1 X-37.92 Y-21.2 Z1.41 F4800.0 E82.72
G1 X-35.94 Y-21.2 Z1.41 F4800.0 E82.824
G1 X-36.12 Y-21.6 Z1.41 F4800.0 E82.847
G1 X-38.15 Y-21.6 Z1.41 F4800.0 E82.955
G1 X-38.39 Y-22.0 Z1.41 F4800.0 E82.979
G1 X-36.31 Y-22.0 Z1.41 F4800.0 E83.089
G1 X-36.49 Y-22.4 Z1.41 F4800.0 E83.112
G1 X-38.53 Y-22.4 Z1.41 F4800.0 E83.22
G1 F1200.0
G1 E82.22
G1 F4800.0
M103
(</infill>)
(</nestedRing>)
(<nestedRing>)
(<boundaryPerimeter>)
(<boundaryPoint> X-15.722 Y-23.5 Z1.405 </boundaryPoint>)
(<boundaryPoint> X-13.856 Y-23.382 Z1.405 </boundaryPoint>)
(<boundaryPoint> X-12.275 Y-23.096 Z1.405 </boundaryPoint>)
(<boundaryPoint> X-11.519 Y-22.725 Z1.405 </boundaryPoint>)
(<boundaryPoint> X-10.942 Y-22.241 Z1.405 </boundaryPoint>)
(<boundaryPoint> X-10.577 Y-21.666 Z1.405 </boundaryPoint>)
(<boundaryPoint> X-10.455 Y-21.022 Z1.405 </boundaryPoint>)
(<boundaryPoint> X-10.626 Y-20.261 Z1.405 </boundaryPoint>)
(<boundaryPoint> X-11.14 Y-19.641 Z1.405 </boundaryPoint>)
(<boundaryPoint> X-12.016 Y-19.172 Z1.405 </boundaryPoint>)
(<boundaryPoint> X-12.898 Y-18.958 Z1.405 </boundaryPoint>)
(<boundaryPoint> X-13.01 Y-18.892 Z1.405 </boundaryPoint>)
(<boundaryPoint> X-13.016 Y-18.802 Z1.405 </boundaryPoint>)
(<boundaryPoint> X-12.915 Y-18.721 Z1.405 </boundaryPoint>)
(<boundaryPoint> X-11.824 Y-18.283 Z1.405 </boundaryPoint>)
(<boundaryPoint> X-11.266 Y-17.675 Z1.405 </boundaryPoint>)
(<boundaryPoint> X-11.08 Y-16.958 Z1.405 </boundaryPoint>)
(<boundaryPoint> X-11.341 Y-16.111 Z1.405 </boundaryPoint>)
(<boundaryPoint> X-12.123 Y-15.413 Z1.405 </boundaryPoint>)
(<boundaryPoint> X-13.393 Y-14.945 Z1.405 </boundaryPoint>)
(<boundaryPoint> X-15.115 Y-14.789 Z1.405 </boundaryPoint>)
(<boundaryPoint> X-22.91 Y-14.789 Z1.405 </boundaryPoint>)
(<boundaryPoint> X-22.91 Y-23.5 Z1.405 </boundaryPoint>)
(<loop> inner )
G1 X-35.55 Y-21.78 Z1.41 F4200.0
G1 X-30.46 Y-21.78 Z1.41 F4200.0
G1 X-27.85 Y-23.49 Z1.41 F4200.0
G1 X-20.52 Y-22.96 Z1.41 F4200.0
G1 X-19.0 Y-22.22 Z1.41 F4200.0
G1 F1200.0
G1 E83.22
G1 F4200.0
M101
G1 X-19.31 Y-22.23 Z1.41 F4800.0 E83.236
G1 X-19.31 Y-19.26 Z1.41 F4800.0 E83.393
G1 X-15.59 Y-19.32 Z1.41 F4800.0 E83.589
G1 X-15.15 Y-19.42 Z1.41 F4800.0 E83.613
G1 X-14.76 Y-19.58 Z1.41 F4800.0 E83.636
G1 X-14.22 Y-20.02 Z1.41 F4800.0 E83.673
G1 X-14.0 Y-20.71 Z1.41 F4800.0 E83.711
G1 X-14.21 Y-21.43 Z1.41 F4800.0 E83.75
G1 X-14.75 Y-21.9 Z1.41 F4800.0 E83.788
G1 X-15.15 Y-22.06 Z1.41 F4800.0 E83.811
G1 X-15.58 Y-22.16 Z1.41 F4800.0 E83.834
G1 X-19.0 Y-22.22 Z1.41 F4800.0 E84.015
G1 F1200.0
G1 E83.015
G1 F4800.0
M103
(</loop>)
(<loop> inner )
G1 X-19.0 Y-18.81 Z1.41 F4200.0
G1 F1200.0
G1 E84.015
G1 F4200.0
M101
G1 X-19.31 Y-18.81 Z1.41 F4800.0 E84.031
G1 X-19.31 Y-15.95 Z1.41 F4800.0 E84.183
G1 X-15.99 Y-16.01 Z1.41 F4800.0 E84.358
G1 X-15.59 Y-16.1 Z1.41 F4800.0 E84.38
G1 X-15.22 Y-16.25 Z1.41 F4800.0 E84.401
G1 X-14.73 Y-16.69 Z1.41 F4800.0 E84.436
G1 X-14.54 Y-17.36 Z1.41 F4800.0 E84.472
G1 X-14.71 Y-18.01 Z1.41 F4800.0 E84.508
G1 X-14.96 Y-18.31 Z1.41 F4800.0 E84.529
G1 X-15.25 Y-18.52 Z1.41 F4800.0 E84.547
G1 X-15.59 Y-18.66 Z1.41 F4800.0 E84.567
G1 X-15.99 Y-18.75 Z1.41 F4800.0 E84.589
G1 X-19.0 Y-18.81 Z1.41 F4800.0 E84.747
G1 F1200.0
G1 E83.747
G1 F4800.0
M103
(</loop>)
(<loop> outer )
G1 X-22.31 Y-18.5 Z1.41 F4200.0
G1 F1200.0
G1 E84.747
G1 F4200.0
M101
G1 X-22.31 Y-18.81 Z1.41 F4800.0 E84.764
G1 X-22.31 Y-22.9 Z1.41 F4800.0 E84.98
G1 X-15.74 Y-22.9 Z1.41 F4800.0 E85.327
G1 X-13.93 Y-22.79 Z1.41 F4800.0 E85.423
G1 X-12.46 Y-22.52 Z1.41 F4800.0 E85.501
G1 X-11.85 Y-22.22 Z1.41 F4800.0 E85.537
G1 X-11.4 Y-21.84 Z1.41 F4800.0 E85.568
G1 X-11.15 Y-21.44 Z1.41 F4800.0 E85.593
G1 X-11.07 Y-21.03 Z1.41 F4800.0 E85.615
G1 X-11.18 Y-20.53 Z1.41 F4800.0 E85.642
G1 X-11.53 Y-20.11 Z1.41 F4800.0 E85.671
G1 X-12.23 Y-19.74 Z1.41 F4800.0 E85.713
G1 X-13.13 Y-19.52 Z1.41 F4800.0 E85.762
G1 X-13.59 Y-19.25 Z1.41 F4800.0 E85.79
G1 X-13.64 Y-18.53 Z1.41 F4800.0 E85.828
G1 X-13.22 Y-18.2 Z1.41 F4800.0 E85.856
G1 X-12.17 Y-17.78 Z1.41 F4800.0 E85.916
G1 X-11.81 Y-17.38 Z1.41 F4800.0 E85.945
G1 X-11.7 Y-16.97 Z1.41 F4800.0 E85.967
G1 X-11.87 Y-16.45 Z1.41 F4800.0 E85.996
G1 X-12.44 Y-15.94 Z1.41 F4800.0 E86.036
G1 X-13.53 Y-15.54 Z1.41 F4800.0 E86.098
G1 X-15.14 Y-15.39 Z1.41 F4800.0 E86.183
G1 X-22.31 Y-15.39 Z1.41 F4800.0 E86.562
G1 X-22.31 Y-18.5 Z1.41 F4800.0 E86.726
G1 F1200.0
G1 E86.726
G1 F4800.0
M103
(</loop>)
(<edge> outer )
;M108 R40.0
G1 X-22.71 Y-18.5 Z1.41 F4200.0
G1 F1200.0
G1 E86.726
G1 F4200.0
M101
G1 X-22.71 Y-18.81 Z1.41 F2400.0 E86.743
G1 X-22.71 Y-23.3 Z1.41 F2400.0 E86.98
G1 X-15.73 Y-23.3 Z1.41 F2400.0 E87.349
G1 X-13.88 Y-23.18 Z1.41 F2400.0 E87.447
G1 X-12.34 Y-22.9 Z1.41 F2400.0 E87.529
G1 X-11.63 Y-22.56 Z1.41 F2400.0 E87.571
G1 X-11.09 Y-22.11 Z1.41 F2400.0 E87.608
G1 X-10.77 Y-21.59 Z1.41 F2400.0 E87.64
G1 X-10.66 Y-21.03 Z1.41 F2400.0 E87.671
G1 X-10.81 Y-20.35 Z1.41 F2400.0 E87.707
G1 X-11.27 Y-19.8 Z1.41 F2400.0 E87.745
G1 X-12.09 Y-19.36 Z1.41 F2400.0 E87.794
G1 X-12.97 Y-19.15 Z1.41 F2400.0 E87.842
G1 X-13.2 Y-19.01 Z1.41 F2400.0 E87.856
G1 X-13.22 Y-18.71 Z1.41 F2400.0 E87.872
G1 X-13.02 Y-18.55 Z1.41 F2400.0 E87.886
G1 X-11.94 Y-18.11 Z1.41 F2400.0 E87.947
G1 X-11.45 Y-17.58 Z1.41 F2400.0 E87.986
G1 X-11.29 Y-16.96 Z1.41 F2400.0 E88.019
G1 X-11.52 Y-16.22 Z1.41 F2400.0 E88.06
G1 X-12.23 Y-15.59 Z1.41 F2400.0 E88.111
G1 X-13.44 Y-15.14 Z1.41 F2400.0 E88.179
G1 X-15.12 Y-14.99 Z1.41 F2400.0 E88.268
G1 X-22.71 Y-14.99 Z1.41 F2400.0 E88.669
G1 X-22.71 Y-18.5 Z1.41 F2400.0 E88.855
G1 F1200.0
G1 E87.855
G1 F2400.0
M103
(</edge>)
(</boundaryPerimeter>)
(<nestedRing>)
(<boundaryPerimeter>)
(<boundaryPoint> X-18.709 Y-18.202 Z1.405 </boundaryPoint>)
(<boundaryPoint> X-18.709 Y-16.558 Z1.405 </boundaryPoint>)
(<boundaryPoint> X-16.06 Y-16.608 Z1.405 </boundaryPoint>)
(<boundaryPoint> X-15.769 Y-16.674 Z1.405 </boundaryPoint>)
(<boundaryPoint> X-15.543 Y-16.768 Z1.405 </boundaryPoint>)
(<boundaryPoint> X-15.257 Y-17.023 Z1.405 </boundaryPoint>)
(<boundaryPoint> X-15.161 Y-17.362 Z1.405 </boundaryPoint>)
(<boundaryPoint> X-15.257 Y-17.724 Z1.405 </boundaryPoint>)
(<boundaryPoint> X-15.376 Y-17.868 Z1.405 </boundaryPoint>)
(<boundaryPoint> X-15.543 Y-17.989 Z1.405 </boundaryPoint>)
(<boundaryPoint> X-15.771 Y-18.084 Z1.405 </boundaryPoint>)
(<boundaryPoint> X-16.067 Y-18.151 Z1.405 </boundaryPoint>)
(<edge> inner )
G1 X-18.6 Y-18.4 Z1.41 F4200.0
G1 F1200.0
G1 E88.855
G1 F4200.0
M101
G1 X-18.91 Y-18.41 Z1.41 F2400.0 E88.871
G1 X-18.91 Y-16.35 Z1.41 F2400.0 E88.979
G1 X-16.04 Y-16.41 Z1.41 F2400.0 E89.131
G1 X-15.71 Y-16.48 Z1.41 F2400.0 E89.149
G1 X-15.44 Y-16.6 Z1.41 F2400.0 E89.165
G1 X-15.08 Y-16.91 Z1.41 F2400.0 E89.19
G1 X-14.95 Y-17.36 Z1.41 F2400.0 E89.214
G1 X-15.08 Y-17.82 Z1.41 F2400.0 E89.239
G1 X-15.24 Y-18.02 Z1.41 F2400.0 E89.253
G1 X-15.45 Y-18.17 Z1.41 F2400.0 E89.266
G1 X-15.71 Y-18.27 Z1.41 F2400.0 E89.281
G1 X-16.04 Y-18.35 Z1.41 F2400.0 E89.299
G1 X-18.6 Y-18.4 Z1.41 F2400.0 E89.434
G1 F1200.0
G1 E88.829
G1 F2400.0
M103
(</edge>)
(</boundaryPerimeter>)
(</nestedRing>)
(<nestedRing>)
(<boundaryPerimeter>)
(<boundaryPoint> X-18.709 Y-21.629 Z1.405 </boundaryPoint>)
(<boundaryPoint> X-18.709 Y-19.868 Z1.405 </boundaryPoint>)
(<boundaryPoint> X-15.662 Y-19.923 Z1.405 </boundaryPoint>)
(<boundaryPoint> X-15.324 Y-19.996 Z1.405 </boundaryPoint>)
(<boundaryPoint> X-15.065 Y-20.099 Z1.405 </boundaryPoint>)
(<boundaryPoint> X-14.737 Y-20.371 Z1.405 </boundaryPoint>)
(<boundaryPoint> X-14.628 Y-20.719 Z1.405 </boundaryPoint>)
(<boundaryPoint> X-14.739 Y-21.093 Z1.405 </boundaryPoint>)
(<boundaryPoint> X-15.069 Y-21.382 Z1.405 </boundaryPoint>)
(<boundaryPoint> X-15.33 Y-21.49 Z1.405 </boundaryPoint>)
(<boundaryPoint> X-15.669 Y-21.567 Z1.405 </boundaryPoint>)
(<boundaryPoint> X-16.586 Y-21.629 Z1.405 </boundaryPoint>)
(<edge> inner )
G1 X-18.91 Y-19.98 Z1.41 F4200.0
G1 F1200.0
G1 E89.434
G1 F4200.0
M101
G1 X-18.91 Y-19.66 Z1.41 F2400.0 E89.451
G1 X-15.64 Y-19.72 Z1.41 F2400.0 E89.624
G1 X-15.27 Y-19.8 Z1.41 F2400.0 E89.644
G1 X-14.96 Y-19.93 Z1.41 F2400.0 E89.661
G1 X-14.56 Y-20.26 Z1.41 F2400.0 E89.688
G1 X-14.42 Y-20.72 Z1.41 F2400.0 E89.714
G1 X-14.56 Y-21.21 Z1.41 F2400.0 E89.741
G1 X-14.96 Y-21.55 Z1.41 F2400.0 E89.769
G1 X-15.27 Y-21.68 Z1.41 F2400.0 E89.786
G1 X-15.64 Y-21.77 Z1.41 F2400.0 E89.807
G1 X-16.58 Y-21.83 Z1.41 F2400.0 E89.856
G1 X-18.91 Y-21.83 Z1.41 F2400.0 E89.979
G1 X-18.91 Y-19.98 Z1.41 F2400.0 E90.077
G1 F1200.0
G1 E89.077
G1 F2400.0
M103
(</edge>)
(</boundaryPerimeter>)
(</nestedRing>)
(<infill>)
(<infillBoundary>)
(<infillPoint> X-15.741 Y-22.9 Z1.405 </infillPoint>)
(<infillPoint> X-13.929 Y-22.785 Z1.405 </infillPoint>)
(<infillPoint> X-12.464 Y-22.52 Z1.405 </infillPoint>)
(<infillPoint> X-11.849 Y-22.218 Z1.405 </infillPoint>)
(<infillPoint> X-11.399 Y-21.841 Z1.405 </infillPoint>)
(<infillPoint> X-11.145 Y-21.441 Z1.405 </infillPoint>)
(<infillPoint> X-11.068 Y-21.032 Z1.405 </infillPoint>)
(<infillPoint> X-11.18 Y-20.533 Z1.405 </infillPoint>)
(<infillPoint> X-11.527 Y-20.114 Z1.405 </infillPoint>)
(<infillPoint> X-12.232 Y-19.737 Z1.405 </infillPoint>)
(<infillPoint> X-13.126 Y-19.52 Z1.405 </infillPoint>)
(<infillPoint> X-13.588 Y-19.248 Z1.405 </infillPoint>)
(<infillPoint> X-13.635 Y-18.53 Z1.405 </infillPoint>)
(<infillPoint> X-13.221 Y-18.197 Z1.405 </infillPoint>)
(<infillPoint> X-12.174 Y-17.777 Z1.405 </infillPoint>)
(<infillPoint> X-11.809 Y-17.38 Z1.405 </infillPoint>)
(<infillPoint> X-11.704 Y-16.972 Z1.405 </infillPoint>)
(<infillPoint> X-11.865 Y-16.447 Z1.405 </infillPoint>)
(<infillPoint> X-12.437 Y-15.937 Z1.405 </infillPoint>)
(<infillPoint> X-13.526 Y-15.535 Z1.405 </infillPoint>)
(<infillPoint> X-15.142 Y-15.389 Z1.405 </infillPoint>)
(<infillPoint> X-22.31 Y-15.389 Z1.405 </infillPoint>)
(<infillPoint> X-22.31 Y-22.9 Z1.405 </infillPoint>)
(</infillBoundary>)
(<infillBoundary>)
(<infillPoint> X-19.309 Y-22.229 Z1.405 </infillPoint>)
(<infillPoint> X-19.309 Y-19.257 Z1.405 </infillPoint>)
(<infillPoint> X-15.593 Y-19.324 Z1.405 </infillPoint>)
(<infillPoint> X-15.149 Y-19.42 Z1.405 </infillPoint>)
(<infillPoint> X-14.755 Y-19.577 Z1.405 </infillPoint>)
(<infillPoint> X-14.217 Y-20.022 Z1.405 </infillPoint>)
(<infillPoint> X-14.001 Y-20.714 Z1.405 </infillPoint>)
(<infillPoint> X-14.213 Y-21.43 Z1.405 </infillPoint>)
(<infillPoint> X-14.748 Y-21.899 Z1.405 </infillPoint>)
(<infillPoint> X-15.148 Y-22.064 Z1.405 </infillPoint>)
(<infillPoint> X-15.582 Y-22.162 Z1.405 </infillPoint>)
(</infillBoundary>)
(<infillBoundary>)
(<infillPoint> X-19.309 Y-18.814 Z1.405 </infillPoint>)
(<infillPoint> X-19.309 Y-15.947 Z1.405 </infillPoint>)
(<infillPoint> X-15.987 Y-16.009 Z1.405 </infillPoint>)
(<infillPoint> X-15.586 Y-16.1 Z1.405 </infillPoint>)
(<infillPoint> X-15.219 Y-16.253 Z1.405 </infillPoint>)
(<infillPoint> X-14.727 Y-16.691 Z1.405 </infillPoint>)
(<infillPoint> X-14.539 Y-17.357 Z1.405 </infillPoint>)
(<infillPoint> X-14.711 Y-18.005 Z1.405 </infillPoint>)
(<infillPoint> X-14.962 Y-18.309 Z1.405 </infillPoint>)
(<infillPoint> X-15.248 Y-18.516 Z1.405 </infillPoint>)
(<infillPoint> X-15.588 Y-18.658 Z1.405 </infillPoint>)
(<infillPoint> X-15.994 Y-18.75 Z1.405 </infillPoint>)
(</infillBoundary>)
;M108 R80.0
G1 X-19.58 Y-16.0 Z1.41 F4200.0
G1 F1200.0
G1 E90.077
G1 F4200.0
M101
G1 X-22.03 Y-16.0 Z1.41 F4800.0 E90.207
G1 X-22.03 Y-16.4 Z1.41 F4800.0 E90.228
G1 X-19.58 Y-16.4 Z1.41 F4800.0 E90.357
G1 X-19.58 Y-16.8 Z1.41 F4800.0 E90.378
G1 X-22.03 Y-16.8 Z1.41 F4800.0 E90.508
G1 X-22.03 Y-17.2 Z1.41 F4800.0 E90.529
G1 X-19.58 Y-17.2 Z1.41 F4800.0 E90.658
G1 X-19.58 Y-17.6 Z1.41 F4800.0 E90.679
G1 X-22.03 Y-17.6 Z1.41 F4800.0 E90.809
G1 X-22.03 Y-18.0 Z1.41 F4800.0 E90.83
G1 X-19.58 Y-18.0 Z1.41 F4800.0 E90.959
G1 X-19.58 Y-18.4 Z1.41 F4800.0 E90.98
G1 X-22.03 Y-18.4 Z1.41 F4800.0 E91.109
G1 X-22.03 Y-18.8 Z1.41 F4800.0 E91.131
G1 X-19.58 Y-18.8 Z1.41 F4800.0 E91.26
G1 X-19.58 Y-19.2 Z1.41 F4800.0 E91.281
G1 X-22.03 Y-19.2 Z1.41 F4800.0 E91.41
G1 X-22.03 Y-19.6 Z1.41 F4800.0 E91.431
G1 X-19.59 Y-19.6 Z1.41 F4800.0 E91.56
G1 X-19.59 Y-20.0 Z1.41 F4800.0 E91.581
G1 X-22.03 Y-20.0 Z1.41 F4800.0 E91.711
G1 X-22.03 Y-20.4 Z1.41 F4800.0 E91.732
G1 X-19.59 Y-20.4 Z1.41 F4800.0 E91.861
G1 X-19.59 Y-20.8 Z1.41 F4800.0 E91.882
G1 X-22.03 Y-20.8 Z1.41 F4800.0 E92.011
G1 X-22.03 Y-21.2 Z1.41 F4800.0 E92.032
G1 X-19.59 Y-21.2 Z1.41 F4800.0 E92.161
G1 X-19.59 Y-21.6 Z1.41 F4800.0 E92.182
G1 X-22.03 Y-21.6 Z1.41 F4800.0 E92.311
G1 X-22.03 Y-22.0 Z1.41 F4800.0 E92.332
G1 X-19.59 Y-22.0 Z1.41 F4800.0 E92.461
G1 X-19.59 Y-22.4 Z1.41 F4800.0 E92.483
G1 X-22.02 Y-22.4 Z1.41 F4800.0 E92.611
G1 F1200.0
G1 E91.611
G1 F4800.0
M103
G1 X-15.36 Y-22.4 Z1.41 F4200.0
G1 F1200.0
G1 E92.611
G1 F4200.0
M101
G1 X-13.37 Y-22.4 Z1.41 F4800.0 E92.716
G1 X-12.04 Y-22.0 Z1.41 F4800.0 E92.79
G1 X-14.44 Y-22.0 Z1.41 F4800.0 E92.917
G1 X-13.98 Y-21.6 Z1.41 F4800.0 E92.949
G1 X-11.58 Y-21.6 Z1.41 F4800.0 E93.076
G1 F1200.0
G1 E93.076
G1 F4800.0
M103
G1 X-11.38 Y-21.2 Z1.41 F4200.0
G1 F1200.0
G1 E93.076
G1 F4200.0
M101
G1 X-13.85 Y-21.2 Z1.41 F4800.0 E93.206
G1 X-13.73 Y-20.8 Z1.41 F4800.0 E93.228
G1 X-11.41 Y-20.8 Z1.41 F4800.0 E93.351
G1 X-11.65 Y-20.4 Z1.41 F4800.0 E93.376
G1 X-13.81 Y-20.4 Z1.41 F4800.0 E93.49
G1 X-13.93 Y-20.0 Z1.41 F4800.0 E93.512
G1 X-12.34 Y-20.0 Z1.41 F4800.0 E93.596
G1 F1200.0
G1 E93.325
G1 F4800.0
M103
G1 X-13.54 Y-19.6 Z1.41 F4200.0
G1 F1200.0
G1 E93.596
G1 F4200.0
M101
G1 X-14.29 Y-19.6 Z1.41 F4800.0 E93.635
G1 X-13.87 Y-19.2 Z1.41 F4800.0 E93.666
G1 X-14.94 Y-19.2 Z1.41 F4800.0 E93.723
G1 X-15.2 Y-18.8 Z1.41 F4800.0 E93.748
G1 X-13.9 Y-18.8 Z1.41 F4800.0 E93.817
G1 X-13.92 Y-18.4 Z1.41 F4800.0 E93.838
G1 X-14.67 Y-18.4 Z1.41 F4800.0 E93.878
G1 X-14.42 Y-18.0 Z1.41 F4800.0 E93.903
G1 X-13.42 Y-18.0 Z1.41 F4800.0 E93.955
G1 X-12.49 Y-17.6 Z1.41 F4800.0 E94.009
G1 X-14.31 Y-17.6 Z1.41 F4800.0 E94.106
G1 X-14.29 Y-17.2 Z1.41 F4800.0 E94.127
G1 X-12.05 Y-17.2 Z1.41 F4800.0 E94.245
G1 X-12.05 Y-16.8 Z1.41 F4800.0 E94.266
G1 X-14.41 Y-16.8 Z1.41 F4800.0 E94.391
G1 X-14.63 Y-16.4 Z1.41 F4800.0 E94.415
G1 X-12.34 Y-16.4 Z1.41 F4800.0 E94.536
G1 F1200.0
G1 E94.536
G1 F4800.0
M103
G1 X-13.08 Y-16.0 Z1.41 F4200.0
G1 F1200.0
G1 E94.536
G1 F4200.0
M101
G1 X-15.1 Y-16.0 Z1.41 F4800.0 E94.643
G1 F1200.0
G1 E93.643
G1 F4800.0
M103
(</infill>)
(</nestedRing>)
(<nestedRing>)
(<boundaryPerimeter>)
(<boundaryPoint> X4.638 Y-20.299 Z1.405 </boundaryPoint>)
(<boundaryPoint> X-2.372 Y-20.299 Z1.405 </boundaryPoint>)
(<boundaryPoint> X-2.372 Y-10.499 Z1.405 </boundaryPoint>)
(<boundaryPoint> X-6.863 Y-10.499 Z1.405 </boundaryPoint>)
(<boundaryPoint> X-6.863 Y-23.5 Z1.405 </boundaryPoint>)
(<boundaryPoint> X4.638 Y-23.5 Z1.405 </boundaryPoint>)
(<boundaryPoint> X4.638 Y-22.94 Z1.405 </boundaryPoint>)
(<loop> outer )
G1 X-13.43 Y-17.49 Z1.41 F4200.0
G1 X-4.46 Y-17.49 Z1.41 F4200.0
G1 X-6.26 Y-15.69 Z1.41 F4200.0
G1 F1200.0
G1 E94.643
G1 F4200.0
M101
G1 X-6.26 Y-16.0 Z1.41 F4800.0 E94.66
G1 X-6.26 Y-22.9 Z1.41 F4800.0 E95.024
G1 X3.98 Y-22.9 Z1.41 F4800.0 E95.565
G1 X4.04 Y-22.87 Z1.41 F4800.0 E95.569
G1 X4.04 Y-20.9 Z1.41 F4800.0 E95.673
G1 X-2.97 Y-20.9 Z1.41 F4800.0 E96.043
G1 X-2.97 Y-11.1 Z1.41 F4800.0 E96.561
G1 X-6.26 Y-11.1 Z1.41 F4800.0 E96.734
G1 X-6.26 Y-15.69 Z1.41 F4800.0 E96.977
G1 F1200.0
G1 E96.977
G1 F4800.0
M103
(</loop>)
(<edge> outer )
;M108 R40.0
G1 X-6.66 Y-15.69 Z1.41 F4200.0
G1 F1200.0
G1 E96.977
G1 F4200.0
M101
G1 X-6.66 Y-16.0 Z1.41 F2400.0 E96.993
G1 X-6.66 Y-23.3 Z1.41 F2400.0 E97.379
G1 X4.44 Y-23.3 Z1.41 F2400.0 E97.965
G1 X4.44 Y-20.5 Z1.41 F2400.0 E98.113
G1 X-2.57 Y-20.5 Z1.41 F2400.0 E98.484
G1 X-2.57 Y-10.7 Z1.41 F2400.0 E99.001
G1 X-6.66 Y-10.7 Z1.41 F2400.0 E99.217
G1 X-6.66 Y-15.69 Z1.41 F2400.0 E99.481
G1 F1200.0
G1 E98.481
G1 F2400.0
M103
(</edge>)
(</boundaryPerimeter>)
(<infill>)
(<infillBoundary>)
(<infillPoint> X4.038 Y-20.899 Z1.405 </infillPoint>)
(<infillPoint> X-2.972 Y-20.899 Z1.405 </infillPoint>)
(<infillPoint> X-2.972 Y-11.099 Z1.405 </infillPoint>)
(<infillPoint> X-6.263 Y-11.099 Z1.405 </infillPoint>)
(<infillPoint> X-6.263 Y-22.9 Z1.405 </infillPoint>)
(<infillPoint> X3.979 Y-22.9 Z1.405 </infillPoint>)
(<infillPoint> X4.038 Y-22.867 Z1.405 </infillPoint>)
(</infillBoundary>)
;M108 R80.0
G1 X-5.98 Y-21.2 Z1.41 F4200.0
G1 F1200.0
G1 E99.481
G1 F4200.0
M101
G1 X3.55 Y-21.2 Z1.41 F4800.0 E99.985
G1 X3.76 Y-21.6 Z1.41 F4800.0 E100.008
G1 X-5.98 Y-21.6 Z1.41 F4800.0 E100.523
G1 X-5.98 Y-22.0 Z1.41 F4800.0 E100.544
G1 X3.76 Y-22.0 Z1.41 F4800.0 E101.059
G1 X3.76 Y-22.4 Z1.41 F4800.0 E101.08
G1 X-5.98 Y-22.4 Z1.41 F4800.0 E101.594
G1 F1200.0
G1 E100.594
G1 F4800.0
M103
G1 X-3.26 Y-11.6 Z1.41 F4200.0
G1 F1200.0
G1 E101.594
G1 F4200.0
M101
G1 X-5.98 Y-11.6 Z1.41 F4800.0 E101.738
G1 X-5.98 Y-12.0 Z1.41 F4800.0 E101.759
G1 X-3.25 Y-12.0 Z1.41 F4800.0 E101.903
G1 X-3.25 Y-12.4 Z1.41 F4800.0 E101.924
G1 X-5.98 Y-12.4 Z1.41 F4800.0 E102.068
G1 X-5.98 Y-12.8 Z1.41 F4800.0 E102.089
G1 X-3.25 Y-12.8 Z1.41 F4800.0 E102.234
G1 X-3.25 Y-13.2 Z1.41 F4800.0 E102.255
G1 X-5.98 Y-13.2 Z1.41 F4800.0 E102.399
G1 X-5.98 Y-13.6 Z1.41 F4800.0 E102.42
G1 X-3.25 Y-13.6 Z1.41 F4800.0 E102.565
G1 X-3.25 Y-14.0 Z1.41 F4800.0 E102.586
G1 X-5.98 Y-14.0 Z1.41 F4800.0 E102.73
G1 X-5.98 Y-14.4 Z1.41 F4800.0 E102.751
G1 X-3.25 Y-14.4 Z1.41 F4800.0 E102.895
G1 X-3.25 Y-14.8 Z1.41 F4800.0 E102.916
G1 X-5.98 Y-14.8 Z1.41 F4800.0 E103.061
G1 X-5.98 Y-15.2 Z1.41 F4800.0 E103.082
G1 X-3.25 Y-15.2 Z1.41 F4800.0 E103.226
G1 X-3.25 Y-15.6 Z1.41 F4800.0 E103.247
G1 X-5.98 Y-15.6 Z1.41 F4800.0 E103.391
G1 X-5.98 Y-16.0 Z1.41 F4800.0 E103.413
G1 X-3.25 Y-16.0 Z1.41 F4800.0 E103.557
G1 X-3.25 Y-16.4 Z1.41 F4800.0 E103.578
G1 X-5.98 Y-16.4 Z1.41 F4800.0 E103.722
G1 X-5.98 Y-16.8 Z1.41 F4800.0 E103.743
G1 X-3.25 Y-16.8 Z1.41 F4800.0 E103.888
G1 X-3.25 Y-17.2 Z1.41 F4800.0 E103.909
G1 X-5.98 Y-17.2 Z1.41 F4800.0 E104.053
G1 X-5.98 Y-17.6 Z1.41 F4800.0 E104.074
G1 X-3.25 Y-17.6 Z1.41 F4800.0 E104.218
G1 X-3.25 Y-18.0 Z1.41 F4800.0 E104.24
G1 X-5.98 Y-18.0 Z1.41 F4800.0 E104.384
G1 X-5.98 Y-18.4 Z1.41 F4800.0 E104.405
G1 X-3.25 Y-18.4 Z1.41 F4800.0 E104.549
G1 X-3.25 Y-18.8 Z1.41 F4800.0 E104.57
G1 X-5.98 Y-18.8 Z1.41 F4800.0 E104.715
G1 X-5.98 Y-19.2 Z1.41 F4800.0 E104.736
G1 X-3.25 Y-19.2 Z1.41 F4800.0 E104.88
G1 X-3.25 Y-19.6 Z1.41 F4800.0 E104.901
G1 X-5.98 Y-19.6 Z1.41 F4800.0 E105.045
G1 X-5.98 Y-20.0 Z1.41 F4800.0 E105.067
G1 X-3.25 Y-20.0 Z1.41 F4800.0 E105.211
G1 X-3.25 Y-20.4 Z1.41 F4800.0 E105.232
G1 X-5.98 Y-20.4 Z1.41 F4800.0 E105.376
G1 X-5.98 Y-20.8 Z1.41 F4800.0 E105.397
G1 X-3.25 Y-20.8 Z1.41 F4800.0 E105.542
G1 F1200.0
G1 E104.542
G1 F4800.0
M103
(</infill>)
(</nestedRing>)
(<nestedRing>)
(<boundaryPerimeter>)
(<boundaryPoint> X12.855 Y-22.062 Z1.405 </boundaryPoint>)
(<boundaryPoint> X17.583 Y-22.062 Z1.405 </boundaryPoint>)
(<boundaryPoint> X18.256 Y-23.5 Z1.405 </boundaryPoint>)
(<boundaryPoint> X22.257 Y-23.5 Z1.405 </boundaryPoint>)
(<boundaryPoint> X22.436 Y-23.189 Z1.405 </boundaryPoint>)
(<boundaryPoint> X17.553 Y-14.789 Z1.405 </boundaryPoint>)
(<boundaryPoint> X13.011 Y-14.789 Z1.405 </boundaryPoint>)
(<boundaryPoint> X8.128 Y-23.189 Z1.405 </boundaryPoint>)
(<boundaryPoint> X8.307 Y-23.5 Z1.405 </boundaryPoint>)
(<boundaryPoint> X12.198 Y-23.5 Z1.405 </boundaryPoint>)
(<loop> inner )
G1 X2.24 Y-20.8 Z1.41 F4200.0
G1 X9.58 Y-23.44 Z1.41 F4200.0
G1 X13.34 Y-20.33 Z1.41 F4200.0
G1 F1200.0
G1 E105.542
G1 F4200.0
M101
G1 X13.17 Y-20.07 Z1.41 F4800.0 E105.558
G1 X14.55 Y-17.08 Z1.41 F4800.0 E105.732
G1 X14.86 Y-16.66 Z1.41 F4800.0 E105.759
G1 X15.6 Y-16.66 Z1.41 F4800.0 E105.799
G1 X15.91 Y-17.08 Z1.41 F4800.0 E105.826
G1 X17.31 Y-20.07 Z1.41 F4800.0 E106.0
G1 X16.86 Y-20.76 Z1.41 F4800.0 E106.044
G1 X13.61 Y-20.76 Z1.41 F4800.0 E106.216
G1 X13.34 Y-20.33 Z1.41 F4800.0 E106.243
G1 F1200.0
G1 E106.014
G1 F4800.0
M103
(</loop>)
(<loop> outer )
G1 X12.86 Y-21.46 Z1.41 F4200.0
G1 F1200.0
G1 E106.243
G1 F4200.0
M101
G1 X13.17 Y-21.46 Z1.41 F4800.0 E106.259
G1 X17.97 Y-21.46 Z1.41 F4800.0 E106.512
G1 X18.64 Y-22.9 Z1.41 F4800.0 E106.596
G1 X20.9 Y-22.9 Z1.41 F4800.0 E106.716
G1 X21.24 Y-22.32 Z1.41 F4800.0 E106.751
G1 X17.21 Y-15.39 Z1.41 F4800.0 E107.174
G1 X13.36 Y-15.39 Z1.41 F4800.0 E107.378
G1 X9.33 Y-22.32 Z1.41 F4800.0 E107.801
G1 X9.66 Y-22.9 Z1.41 F4800.0 E107.837
G1 X11.81 Y-22.9 Z1.41 F4800.0 E107.95
G1 X12.47 Y-21.46 Z1.41 F4800.0 E108.034
G1 X12.86 Y-21.46 Z1.41 F4800.0 E108.055
G1 F1200.0
G1 E108.055
G1 F4800.0
M103
(</loop>)
(<edge> outer )
;M108 R40.0
G1 X12.86 Y-21.86 Z1.41 F4200.0
G1 F1200.0
G1 E108.055
G1 F4200.0
M101
G1 X13.17 Y-21.86 Z1.41 F2400.0 E108.071
G1 X17.71 Y-21.86 Z1.41 F2400.0 E108.311
G1 X18.38 Y-23.3 Z1.41 F2400.0 E108.395
G1 X22.14 Y-23.3 Z1.41 F2400.0 E108.593
G1 X22.21 Y-23.19 Z1.41 F2400.0 E108.6
G1 X17.44 Y-14.99 Z1.41 F2400.0 E109.101
G1 X13.13 Y-14.99 Z1.41 F2400.0 E109.329
G1 X8.36 Y-23.19 Z1.41 F2400.0 E109.83
G1 X8.42 Y-23.3 Z1.41 F2400.0 E109.836
G1 X12.07 Y-23.3 Z1.41 F2400.0 E110.029
G1 X12.73 Y-21.86 Z1.41 F2400.0 E110.113
G1 X12.86 Y-21.86 Z1.41 F2400.0 E110.12
G1 F1200.0
G1 E109.141
G1 F2400.0
M103
(</edge>)
(</boundaryPerimeter>)
(<nestedRing>)
(<boundaryPerimeter>)
(<boundaryPoint> X16.624 Y-20.021 Z1.405 </boundaryPoint>)
(<boundaryPoint> X16.535 Y-20.161 Z1.405 </boundaryPoint>)
(<boundaryPoint> X13.943 Y-20.161 Z1.405 </boundaryPoint>)
(<boundaryPoint> X13.854 Y-20.021 Z1.405 </boundaryPoint>)
(<boundaryPoint> X15.07 Y-17.39 Z1.405 </boundaryPoint>)
(<boundaryPoint> X15.165 Y-17.26 Z1.405 </boundaryPoint>)
(<boundaryPoint> X15.298 Y-17.26 Z1.405 </boundaryPoint>)
(<boundaryPoint> X15.394 Y-17.39 Z1.405 </boundaryPoint>)
(<edge> inner )
G1 X14.14 Y-20.35 Z1.41 F4200.0
G1 F1200.0
G1 E110.12
G1 F4200.0
M101
G1 X13.83 Y-20.35 Z1.41 F2400.0 E110.136
G1 X13.63 Y-20.05 Z1.41 F2400.0 E110.155
G1 X14.9 Y-17.29 Z1.41 F2400.0 E110.315
G1 X15.06 Y-17.06 Z1.41 F2400.0 E110.33
G1 X15.4 Y-17.06 Z1.41 F2400.0 E110.348
G1 X15.57 Y-17.29 Z1.41 F2400.0 E110.363
G1 X16.85 Y-20.05 Z1.41 F2400.0 E110.524
G1 X16.65 Y-20.35 Z1.41 F2400.0 E110.543
G1 X14.14 Y-20.35 Z1.41 F2400.0 E110.675
G1 F1200.0
G1 E109.675
G1 F2400.0
M103
(</edge>)
(</boundaryPerimeter>)
(</nestedRing>)
(<infill>)
(<infillBoundary>)
(<infillPoint> X12.469 Y-21.462 Z1.405 </infillPoint>)
(<infillPoint> X17.965 Y-21.462 Z1.405 </infillPoint>)
(<infillPoint> X18.638 Y-22.9 Z1.405 </infillPoint>)
(<infillPoint> X20.902 Y-22.9 Z1.405 </infillPoint>)
(<infillPoint> X21.236 Y-22.319 Z1.405 </infillPoint>)
(<infillPoint> X17.208 Y-15.389 Z1.405 </infillPoint>)
(<infillPoint> X13.356 Y-15.389 Z1.405 </infillPoint>)
(<infillPoint> X9.328 Y-22.319 Z1.405 </infillPoint>)
(<infillPoint> X9.662 Y-22.9 Z1.405 </infillPoint>)
(<infillPoint> X11.812 Y-22.9 Z1.405 </infillPoint>)
(</infillBoundary>)
(<infillBoundary>)
(<infillPoint> X17.307 Y-20.065 Z1.405 </infillPoint>)
(<infillPoint> X16.865 Y-20.761 Z1.405 </infillPoint>)
(<infillPoint> X13.613 Y-20.761 Z1.405 </infillPoint>)
(<infillPoint> X13.172 Y-20.067 Z1.405 </infillPoint>)
(<infillPoint> X14.55 Y-17.084 Z1.405 </infillPoint>)
(<infillPoint> X14.86 Y-16.66 Z1.405 </infillPoint>)
(<infillPoint> X15.601 Y-16.66 Z1.405 </infillPoint>)
(<infillPoint> X15.912 Y-17.082 Z1.405 </infillPoint>)
(</infillBoundary>)
;M108 R80.0
G1 X9.7 Y-22.4 Z1.41 F4200.0
G1 F1200.0
G1 E110.675
G1 F4200.0
M101
G1 X11.73 Y-22.4 Z1.41 F4800.0 E110.783
G1 X11.92 Y-22.0 Z1.41 F4800.0 E110.806
G1 X9.84 Y-22.0 Z1.41 F4800.0 E110.916
G1 X10.07 Y-21.6 Z1.41 F4800.0 E110.94
G1 X12.1 Y-21.6 Z1.41 F4800.0 E111.048
G1 X12.28 Y-21.2 Z1.41 F4800.0 E111.071
G1 X10.3 Y-21.2 Z1.41 F4800.0 E111.175
G1 X10.54 Y-20.8 Z1.41 F4800.0 E111.2
G1 X13.31 Y-20.8 Z1.41 F4800.0 E111.346
G1 X13.05 Y-20.4 Z1.41 F4800.0 E111.371
G1 X10.77 Y-20.4 Z1.41 F4800.0 E111.492
G1 X11.0 Y-20.0 Z1.41 F4800.0 E111.516
G1 X12.89 Y-20.0 Z1.41 F4800.0 E111.616
G1 X13.08 Y-19.6 Z1.41 F4800.0 E111.64
G1 X11.23 Y-19.6 Z1.41 F4800.0 E111.737
G1 X11.47 Y-19.2 Z1.41 F4800.0 E111.762
G1 X13.26 Y-19.2 Z1.41 F4800.0 E111.857
G1 X13.45 Y-18.8 Z1.41 F4800.0 E111.88
G1 X11.7 Y-18.8 Z1.41 F4800.0 E111.973
G1 X11.93 Y-18.4 Z1.41 F4800.0 E111.997
G1 X13.63 Y-18.4 Z1.41 F4800.0 E112.087
G1 X13.82 Y-18.0 Z1.41 F4800.0 E112.11
G1 X12.16 Y-18.0 Z1.41 F4800.0 E112.198
G1 X12.4 Y-17.6 Z1.41 F4800.0 E112.222
G1 X14.0 Y-17.6 Z1.41 F4800.0 E112.307
G1 X14.19 Y-17.2 Z1.41 F4800.0 E112.331
G1 X12.63 Y-17.2 Z1.41 F4800.0 E112.413
G1 X12.86 Y-16.8 Z1.41 F4800.0 E112.437
G1 X14.41 Y-16.8 Z1.41 F4800.0 E112.519
G1 X14.7 Y-16.4 Z1.41 F4800.0 E112.546
G1 X13.09 Y-16.4 Z1.41 F4800.0 E112.631
G1 X13.33 Y-16.0 Z1.41 F4800.0 E112.655
G1 X17.24 Y-16.0 Z1.41 F4800.0 E112.862
G1 X17.47 Y-16.4 Z1.41 F4800.0 E112.886
G1 X15.76 Y-16.4 Z1.41 F4800.0 E112.977
G1 X16.05 Y-16.8 Z1.41 F4800.0 E113.003
G1 X17.7 Y-16.8 Z1.41 F4800.0 E113.091
G1 X17.94 Y-17.2 Z1.41 F4800.0 E113.115
G1 X16.28 Y-17.2 Z1.41 F4800.0 E113.203
G1 X16.46 Y-17.6 Z1.41 F4800.0 E113.226
G1 X18.17 Y-17.6 Z1.41 F4800.0 E113.316
G1 X18.4 Y-18.0 Z1.41 F4800.0 E113.341
G1 X16.65 Y-18.0 Z1.41 F4800.0 E113.433
G1 X16.84 Y-18.4 Z1.41 F4800.0 E113.456
G1 X18.63 Y-18.4 Z1.41 F4800.0 E113.551
G1 X18.87 Y-18.8 Z1.41 F4800.0 E113.576
G1 X17.02 Y-18.8 Z1.41 F4800.0 E113.673
G1 X17.21 Y-19.2 Z1.41 F4800.0 E113.696
G1 X19.1 Y-19.2 Z1.41 F4800.0 E113.796
G1 X19.33 Y-19.6 Z1.41 F4800.0 E113.82
G1 X17.4 Y-19.6 Z1.41 F4800.0 E113.923
G1 X17.59 Y-20.0 Z1.41 F4800.0 E113.946
G1 X19.56 Y-20.0 Z1.41 F4800.0 E114.05
G1 X19.8 Y-20.4 Z1.41 F4800.0 E114.075
G1 X17.43 Y-20.4 Z1.41 F4800.0 E114.2
G1 X17.17 Y-20.8 Z1.41 F4800.0 E114.225
G1 X20.03 Y-20.8 Z1.41 F4800.0 E114.376
G1 X20.26 Y-21.2 Z1.41 F4800.0 E114.4
G1 X18.15 Y-21.2 Z1.41 F4800.0 E114.512
G1 X18.34 Y-21.6 Z1.41 F4800.0 E114.535
G1 X20.49 Y-21.6 Z1.41 F4800.0 E114.649
G1 X20.73 Y-22.0 Z1.41 F4800.0 E114.674
G1 X18.53 Y-22.0 Z1.41 F4800.0 E114.79
G1 X18.71 Y-22.4 Z1.41 F4800.0 E114.813
G1 X20.87 Y-22.4 Z1.41 F4800.0 E114.927
G1 F1200.0
G1 E113.927
G1 F4800.0
M103
(</infill>)
(</nestedRing>)
(<nestedRing>)
(<boundaryPerimeter>)
(<boundaryPoint> X38.226 Y-16.111 Z1.405 </boundaryPoint>)
(<boundaryPoint> X37.444 Y-15.413 Z1.405 </boundaryPoint>)
(<boundaryPoint> X36.174 Y-14.945 Z1.405 </boundaryPoint>)
(<boundaryPoint> X34.452 Y-14.789 Z1.405 </boundaryPoint>)
(<boundaryPoint> X26.657 Y-14.789 Z1.405 </boundaryPoint>)
(<boundaryPoint> X26.657 Y-23.5 Z1.405 </boundaryPoint>)
(<boundaryPoint> X33.845 Y-23.5 Z1.405 </boundaryPoint>)
(<boundaryPoint> X35.711 Y-23.382 Z1.405 </boundaryPoint>)
(<boundaryPoint> X37.292 Y-23.096 Z1.405 </boundaryPoint>)
(<boundaryPoint> X38.048 Y-22.725 Z1.405 </boundaryPoint>)
(<boundaryPoint> X38.625 Y-22.241 Z1.405 </boundaryPoint>)
(<boundaryPoint> X38.99 Y-21.666 Z1.405 </boundaryPoint>)
(<boundaryPoint> X39.112 Y-21.022 Z1.405 </boundaryPoint>)
(<boundaryPoint> X38.941 Y-20.261 Z1.405 </boundaryPoint>)
(<boundaryPoint> X38.427 Y-19.641 Z1.405 </boundaryPoint>)
(<boundaryPoint> X37.55 Y-19.172 Z1.405 </boundaryPoint>)
(<boundaryPoint> X36.669 Y-18.958 Z1.405 </boundaryPoint>)
(<boundaryPoint> X36.557 Y-18.892 Z1.405 </boundaryPoint>)
(<boundaryPoint> X36.551 Y-18.802 Z1.405 </boundaryPoint>)
(<boundaryPoint> X36.652 Y-18.721 Z1.405 </boundaryPoint>)
(<boundaryPoint> X37.742 Y-18.283 Z1.405 </boundaryPoint>)
(<boundaryPoint> X38.301 Y-17.675 Z1.405 </boundaryPoint>)
(<boundaryPoint> X38.487 Y-16.958 Z1.405 </boundaryPoint>)
(<loop> inner )
G1 X19.95 Y-23.44 Z1.41 F4200.0
G1 X29.06 Y-23.01 Z1.41 F4200.0
G1 X30.57 Y-22.22 Z1.41 F4200.0
G1 F1200.0
G1 E114.927
G1 F4200.0
M101
G1 X30.26 Y-22.23 Z1.41 F4800.0 E114.943
G1 X30.26 Y-19.26 Z1.41 F4800.0 E115.1
G1 X33.97 Y-19.32 Z1.41 F4800.0 E115.297
G1 X34.42 Y-19.42 Z1.41 F4800.0 E115.321
G1 X34.81 Y-19.58 Z1.41 F4800.0 E115.343
G1 X35.35 Y-20.02 Z1.41 F4800.0 E115.38
G1 X35.57 Y-20.71 Z1.41 F4800.0 E115.418
G1 X35.35 Y-21.43 Z1.41 F4800.0 E115.458
G1 X34.82 Y-21.9 Z1.41 F4800.0 E115.495
G1 X34.42 Y-22.06 Z1.41 F4800.0 E115.518
G1 X33.99 Y-22.16 Z1.41 F4800.0 E115.542
G1 X30.57 Y-22.22 Z1.41 F4800.0 E115.722
G1 F1200.0
G1 E114.722
G1 F4800.0
M103
(</loop>)
(<loop> inner )
G1 X30.57 Y-18.81 Z1.41 F4200.0
G1 F1200.0
G1 E115.722
G1 F4200.0
M101
G1 X30.26 Y-18.81 Z1.41 F4800.0 E115.739
G1 X30.26 Y-15.95 Z1.41 F4800.0 E115.89
G1 X33.58 Y-16.01 Z1.41 F4800.0 E116.066
G1 X33.98 Y-16.1 Z1.41 F4800.0 E116.088
G1 X34.35 Y-16.25 Z1.41 F4800.0 E116.109
G1 X34.84 Y-16.69 Z1.41 F4800.0 E116.143
G1 X35.03 Y-17.36 Z1.41 F4800.0 E116.18
G1 X34.86 Y-18.01 Z1.41 F4800.0 E116.215
G1 X34.6 Y-18.31 Z1.41 F4800.0 E116.236
G1 X34.32 Y-18.52 Z1.41 F4800.0 E116.255
G1 X33.98 Y-18.66 Z1.41 F4800.0 E116.274
G1 X33.57 Y-18.75 Z1.41 F4800.0 E116.296
G1 X30.57 Y-18.81 Z1.41 F4800.0 E116.455
G1 F1200.0
G1 E115.455
G1 F4800.0
M103
(</loop>)
(<loop> outer )
G1 X27.26 Y-18.5 Z1.41 F4200.0
G1 F1200.0
G1 E116.455
G1 F4200.0
M101
G1 X27.26 Y-18.81 Z1.41 F4800.0 E116.471
G1 X27.26 Y-22.9 Z1.41 F4800.0 E116.687
G1 X33.83 Y-22.9 Z1.41 F4800.0 E117.034
G1 X35.64 Y-22.79 Z1.41 F4800.0 E117.13
G1 X37.1 Y-22.52 Z1.41 F4800.0 E117.209
G1 X37.72 Y-22.22 Z1.41 F4800.0 E117.245
G1 X38.17 Y-21.84 Z1.41 F4800.0 E117.276
G1 X38.42 Y-21.44 Z1.41 F4800.0 E117.301
G1 X38.5 Y-21.03 Z1.41 F4800.0 E117.323
G1 X38.39 Y-20.53 Z1.41 F4800.0 E117.35
G1 X38.04 Y-20.11 Z1.41 F4800.0 E117.379
G1 X37.33 Y-19.74 Z1.41 F4800.0 E117.421
G1 X36.44 Y-19.52 Z1.41 F4800.0 E117.47
G1 X35.98 Y-19.25 Z1.41 F4800.0 E117.498
G1 X35.93 Y-18.53 Z1.41 F4800.0 E117.536
G1 X36.35 Y-18.2 Z1.41 F4800.0 E117.564
G1 X37.39 Y-17.78 Z1.41 F4800.0 E117.624
G1 X37.76 Y-17.38 Z1.41 F4800.0 E117.652
G1 X37.86 Y-16.97 Z1.41 F4800.0 E117.674
G1 X37.7 Y-16.45 Z1.41 F4800.0 E117.703
G1 X37.13 Y-15.94 Z1.41 F4800.0 E117.744
G1 X36.04 Y-15.54 Z1.41 F4800.0 E117.805
G1 X34.42 Y-15.39 Z1.41 F4800.0 E117.891
G1 X27.26 Y-15.39 Z1.41 F4800.0 E118.269
G1 X27.26 Y-18.5 Z1.41 F4800.0 E118.434
G1 F1200.0
G1 E118.434
G1 F4800.0
M103
(</loop>)
(<edge> outer )
;M108 R40.0
G1 X26.86 Y-18.5 Z1.41 F4200.0
G1 F1200.0
G1 E118.434
G1 F4200.0
M101
G1 X26.86 Y-18.81 Z1.41 F2400.0 E118.45
G1 X26.86 Y-23.3 Z1.41 F2400.0 E118.687
G1 X33.84 Y-23.3 Z1.41 F2400.0 E119.056
G1 X35.69 Y-23.18 Z1.41 F2400.0 E119.154
G1 X37.23 Y-22.9 Z1.41 F2400.0 E119.237
G1 X37.94 Y-22.56 Z1.41 F2400.0 E119.279
G1 X38.47 Y-22.11 Z1.41 F2400.0 E119.315
G1 X38.8 Y-21.59 Z1.41 F2400.0 E119.348
G1 X38.91 Y-21.03 Z1.41 F2400.0 E119.378
G1 X38.76 Y-20.35 Z1.41 F2400.0 E119.415
G1 X38.3 Y-19.8 Z1.41 F2400.0 E119.453
G1 X37.48 Y-19.36 Z1.41 F2400.0 E119.502
G1 X36.59 Y-19.15 Z1.41 F2400.0 E119.55
G1 X36.37 Y-19.01 Z1.41 F2400.0 E119.564
G1 X36.34 Y-18.71 Z1.41 F2400.0 E119.58
G1 X36.55 Y-18.55 Z1.41 F2400.0 E119.594
G1 X37.63 Y-18.11 Z1.41 F2400.0 E119.655
G1 X38.12 Y-17.58 Z1.41 F2400.0 E119.693
G1 X38.28 Y-16.96 Z1.41 F2400.0 E119.727
G1 X38.05 Y-16.22 Z1.41 F2400.0 E119.768
G1 X37.34 Y-15.59 Z1.41 F2400.0 E119.818
G1 X36.13 Y-15.14 Z1.41 F2400.0 E119.886
G1 X34.44 Y-14.99 Z1.41 F2400.0 E119.976
G1 X26.86 Y-14.99 Z1.41 F2400.0 E120.376
G1 X26.86 Y-18.5 Z1.41 F2400.0 E120.562
G1 F1200.0
G1 E119.562
G1 F2400.0
M103
(</edge>)
(</boundaryPerimeter>)
(<nestedRing>)
(<boundaryPerimeter>)
(<boundaryPoint> X30.857 Y-18.202 Z1.405 </boundaryPoint>)
(<boundaryPoint> X30.857 Y-16.558 Z1.405 </boundaryPoint>)
(<boundaryPoint> X33.506 Y-16.608 Z1.405 </boundaryPoint>)
(<boundaryPoint> X33.798 Y-16.674 Z1.405 </boundaryPoint>)
(<boundaryPoint> X34.024 Y-16.768 Z1.405 </boundaryPoint>)
(<boundaryPoint> X34.31 Y-17.023 Z1.405 </boundaryPoint>)
(<boundaryPoint> X34.406 Y-17.362 Z1.405 </boundaryPoint>)
(<boundaryPoint> X34.31 Y-17.724 Z1.405 </boundaryPoint>)
(<boundaryPoint> X34.191 Y-17.868 Z1.405 </boundaryPoint>)
(<boundaryPoint> X34.024 Y-17.989 Z1.405 </boundaryPoint>)
(<boundaryPoint> X33.796 Y-18.084 Z1.405 </boundaryPoint>)
(<boundaryPoint> X33.499 Y-18.151 Z1.405 </boundaryPoint>)
(<edge> inner )
G1 X30.97 Y-18.4 Z1.41 F4200.0
G1 F1200.0
G1 E120.562
G1 F4200.0
M101
G1 X30.66 Y-18.41 Z1.41 F2400.0 E120.578
G1 X30.66 Y-16.35 Z1.41 F2400.0 E120.687
G1 X33.53 Y-16.41 Z1.41 F2400.0 E120.839
G1 X33.86 Y-16.48 Z1.41 F2400.0 E120.856
G1 X34.13 Y-16.6 Z1.41 F2400.0 E120.872
G1 X34.49 Y-16.91 Z1.41 F2400.0 E120.897
G1 X34.61 Y-17.36 Z1.41 F2400.0 E120.922
G1 X34.49 Y-17.82 Z1.41 F2400.0 E120.947
G1 X34.33 Y-18.02 Z1.41 F2400.0 E120.96
G1 X34.12 Y-18.17 Z1.41 F2400.0 E120.974
G1 X33.86 Y-18.27 Z1.41 F2400.0 E120.989
G1 X33.52 Y-18.35 Z1.41 F2400.0 E121.007
G1 X30.97 Y-18.4 Z1.41 F2400.0 E121.142
G1 F1200.0
G1 E120.537
G1 F2400.0
M103
(</edge>)
(</boundaryPerimeter>)
(</nestedRing>)
(<nestedRing>)
(<boundaryPerimeter>)
(<boundaryPoint> X34.83 Y-20.371 Z1.405 </boundaryPoint>)
(<boundaryPoint> X34.939 Y-20.719 Z1.405 </boundaryPoint>)
(<boundaryPoint> X34.828 Y-21.093 Z1.405 </boundaryPoint>)
(<boundaryPoint> X34.497 Y-21.382 Z1.405 </boundaryPoint>)
(<boundaryPoint> X34.237 Y-21.49 Z1.405 </boundaryPoint>)
(<boundaryPoint> X33.898 Y-21.567 Z1.405 </boundaryPoint>)
(<boundaryPoint> X32.981 Y-21.629 Z1.405 </boundaryPoint>)
(<boundaryPoint> X30.857 Y-21.629 Z1.405 </boundaryPoint>)
(<boundaryPoint> X30.857 Y-19.868 Z1.405 </boundaryPoint>)
(<boundaryPoint> X33.905 Y-19.923 Z1.405 </boundaryPoint>)
(<boundaryPoint> X34.243 Y-19.996 Z1.405 </boundaryPoint>)
(<boundaryPoint> X34.502 Y-20.099 Z1.405 </boundaryPoint>)
(<edge> inner )
G1 X30.66 Y-19.98 Z1.41 F4200.0
G1 F1200.0
G1 E121.142
G1 F4200.0
M101
G1 X30.66 Y-19.66 Z1.41 F2400.0 E121.158
G1 X33.93 Y-19.72 Z1.41 F2400.0 E121.331
G1 X34.3 Y-19.8 Z1.41 F2400.0 E121.352
G1 X34.6 Y-19.93 Z1.41 F2400.0 E121.369
G1 X35.0 Y-20.26 Z1.41 F2400.0 E121.396
G1 X35.15 Y-20.72 Z1.41 F2400.0 E121.422
G1 X35.0 Y-21.21 Z1.41 F2400.0 E121.449
G1 X34.6 Y-21.55 Z1.41 F2400.0 E121.477
G1 X34.3 Y-21.68 Z1.41 F2400.0 E121.494
G1 X33.93 Y-21.77 Z1.41 F2400.0 E121.514
G1 X32.99 Y-21.83 Z1.41 F2400.0 E121.564
G1 X30.66 Y-21.83 Z1.41 F2400.0 E121.687
G1 X30.66 Y-19.98 Z1.41 F2400.0 E121.785
G1 F1200.0
G1 E120.785
G1 F2400.0
M103
(</edge>)
(</boundaryPerimeter>)
(</nestedRing>)
(<infill>)
(<infillBoundary>)
(<infillPoint> X37.702 Y-16.447 Z1.405 </infillPoint>)
(<infillPoint> X37.13 Y-15.937 Z1.405 </infillPoint>)
(<infillPoint> X36.041 Y-15.535 Z1.405 </infillPoint>)
(<infillPoint> X34.425 Y-15.389 Z1.405 </infillPoint>)
(<infillPoint> X27.257 Y-15.389 Z1.405 </infillPoint>)
(<infillPoint> X27.257 Y-22.9 Z1.405 </infillPoint>)
(<infillPoint> X33.826 Y-22.9 Z1.405 </infillPoint>)
(<infillPoint> X35.638 Y-22.785 Z1.405 </infillPoint>)
(<infillPoint> X37.103 Y-22.52 Z1.405 </infillPoint>)
(<infillPoint> X37.718 Y-22.218 Z1.405 </infillPoint>)
(<infillPoint> X38.168 Y-21.841 Z1.405 </infillPoint>)
(<infillPoint> X38.422 Y-21.441 Z1.405 </infillPoint>)
(<infillPoint> X38.499 Y-21.032 Z1.405 </infillPoint>)
(<infillPoint> X38.387 Y-20.533 Z1.405 </infillPoint>)
(<infillPoint> X38.04 Y-20.115 Z1.405 </infillPoint>)
(<infillPoint> X37.334 Y-19.737 Z1.405 </infillPoint>)
(<infillPoint> X36.441 Y-19.52 Z1.405 </infillPoint>)
(<infillPoint> X35.979 Y-19.248 Z1.405 </infillPoint>)
(<infillPoint> X35.932 Y-18.53 Z1.405 </infillPoint>)
(<infillPoint> X36.346 Y-18.197 Z1.405 </infillPoint>)
(<infillPoint> X37.392 Y-17.777 Z1.405 </infillPoint>)
(<infillPoint> X37.758 Y-17.379 Z1.405 </infillPoint>)
(<infillPoint> X37.863 Y-16.972 Z1.405 </infillPoint>)
(</infillBoundary>)
(<infillBoundary>)
(<infillPoint> X35.35 Y-20.022 Z1.405 </infillPoint>)
(<infillPoint> X35.566 Y-20.714 Z1.405 </infillPoint>)
(<infillPoint> X35.354 Y-21.431 Z1.405 </infillPoint>)
(<infillPoint> X34.818 Y-21.898 Z1.405 </infillPoint>)
(<infillPoint> X34.42 Y-22.064 Z1.405 </infillPoint>)
(<infillPoint> X33.985 Y-22.162 Z1.405 </infillPoint>)
(<infillPoint> X30.257 Y-22.229 Z1.405 </infillPoint>)
(<infillPoint> X30.257 Y-19.257 Z1.405 </infillPoint>)
(<infillPoint> X33.974 Y-19.324 Z1.405 </infillPoint>)
(<infillPoint> X34.418 Y-19.42 Z1.405 </infillPoint>)
(<infillPoint> X34.812 Y-19.577 Z1.405 </infillPoint>)
(</infillBoundary>)
(<infillBoundary>)
(<infillPoint> X30.257 Y-18.814 Z1.405 </infillPoint>)
(<infillPoint> X30.257 Y-15.947 Z1.405 </infillPoint>)
(<infillPoint> X33.579 Y-16.009 Z1.405 </infillPoint>)
(<infillPoint> X33.981 Y-16.1 Z1.405 </infillPoint>)
(<infillPoint> X34.348 Y-16.253 Z1.405 </infillPoint>)
(<infillPoint> X34.84 Y-16.691 Z1.405 </infillPoint>)
(<infillPoint> X35.028 Y-17.357 Z1.405 </infillPoint>)
(<infillPoint> X34.856 Y-18.005 Z1.405 </infillPoint>)
(<infillPoint> X34.605 Y-18.309 Z1.405 </infillPoint>)
(<infillPoint> X34.319 Y-18.516 Z1.405 </infillPoint>)
(<infillPoint> X33.979 Y-18.658 Z1.405 </infillPoint>)
(<infillPoint> X33.572 Y-18.75 Z1.405 </infillPoint>)
(</infillBoundary>)
;M108 R80.0
G1 X27.55 Y-22.4 Z1.41 F4200.0
G1 F1200.0
G1 E121.785
G1 F4200.0
M101
G1 X29.98 Y-22.4 Z1.41 F4800.0 E121.913
G1 X29.98 Y-22.0 Z1.41 F4800.0 E121.935
G1 X27.54 Y-22.0 Z1.41 F4800.0 E122.063
G1 X27.54 Y-21.6 Z1.41 F4800.0 E122.085
G1 X29.98 Y-21.6 Z1.41 F4800.0 E122.214
G1 X29.98 Y-21.2 Z1.41 F4800.0 E122.235
G1 X27.54 Y-21.2 Z1.41 F4800.0 E122.364
G1 X27.54 Y-20.8 Z1.41 F4800.0 E122.385
G1 X29.98 Y-20.8 Z1.41 F4800.0 E122.514
G1 X29.98 Y-20.4 Z1.41 F4800.0 E122.535
G1 X27.54 Y-20.4 Z1.41 F4800.0 E122.664
G1 X27.54 Y-20.0 Z1.41 F4800.0 E122.685
G1 X29.98 Y-20.0 Z1.41 F4800.0 E122.814
G1 X29.98 Y-19.6 Z1.41 F4800.0 E122.835
G1 X27.54 Y-19.6 Z1.41 F4800.0 E122.965
G1 X27.54 Y-19.2 Z1.41 F4800.0 E122.986
G1 X29.98 Y-19.2 Z1.41 F4800.0 E123.115
G1 X29.98 Y-18.8 Z1.41 F4800.0 E123.136
G1 X27.54 Y-18.8 Z1.41 F4800.0 E123.265
G1 X27.54 Y-18.4 Z1.41 F4800.0 E123.286
G1 X29.98 Y-18.4 Z1.41 F4800.0 E123.415
G1 X29.98 Y-18.0 Z1.41 F4800.0 E123.437
G1 X27.54 Y-18.0 Z1.41 F4800.0 E123.566
G1 X27.54 Y-17.6 Z1.41 F4800.0 E123.587
G1 X29.98 Y-17.6 Z1.41 F4800.0 E123.716
G1 X29.99 Y-17.2 Z1.41 F4800.0 E123.737
G1 X27.54 Y-17.2 Z1.41 F4800.0 E123.867
G1 X27.54 Y-16.8 Z1.41 F4800.0 E123.888
G1 X29.99 Y-16.8 Z1.41 F4800.0 E124.017
G1 X29.99 Y-16.4 Z1.41 F4800.0 E124.038
G1 X27.54 Y-16.4 Z1.41 F4800.0 E124.168
G1 X27.54 Y-16.0 Z1.41 F4800.0 E124.189
G1 X29.99 Y-16.0 Z1.41 F4800.0 E124.318
G1 F1200.0
G1 E123.318
G1 F4800.0
M103
G1 X34.47 Y-16.0 Z1.41 F4200.0
G1 F1200.0
G1 E124.318
G1 F4200.0
M101
G1 X36.49 Y-16.0 Z1.41 F4800.0 E124.425
G1 X37.23 Y-16.4 Z1.41 F4800.0 E124.469
G1 X34.93 Y-16.4 Z1.41 F4800.0 E124.59
G1 X35.16 Y-16.8 Z1.41 F4800.0 E124.615
G1 X37.52 Y-16.8 Z1.41 F4800.0 E124.739
G1 X37.52 Y-17.2 Z1.41 F4800.0 E124.76
G1 X35.28 Y-17.2 Z1.41 F4800.0 E124.879
G1 X35.25 Y-17.6 Z1.41 F4800.0 E124.9
G1 X37.08 Y-17.6 Z1.41 F4800.0 E124.996
G1 F1200.0
G1 E124.977
G1 F4800.0
M103
G1 X36.14 Y-18.0 Z1.41 F4200.0
G1 F1200.0
G1 E124.996
G1 F4200.0
M101
G1 X35.15 Y-18.0 Z1.41 F4800.0 E125.049
G1 X34.89 Y-18.4 Z1.41 F4800.0 E125.074
G1 X35.65 Y-18.4 Z1.41 F4800.0 E125.114
G1 X35.67 Y-18.8 Z1.41 F4800.0 E125.135
G1 X34.37 Y-18.8 Z1.41 F4800.0 E125.204
G1 X34.62 Y-19.2 Z1.41 F4800.0 E125.229
G1 X35.7 Y-19.2 Z1.41 F4800.0 E125.286
G1 X36.03 Y-19.6 Z1.41 F4800.0 E125.313
G1 X35.28 Y-19.6 Z1.41 F4800.0 E125.352
G1 X35.64 Y-20.0 Z1.41 F4800.0 E125.381
G1 X37.23 Y-20.0 Z1.41 F4800.0 E125.465
G1 X37.91 Y-20.4 Z1.41 F4800.0 E125.507
G1 X35.76 Y-20.4 Z1.41 F4800.0 E125.62
G1 X35.83 Y-20.8 Z1.41 F4800.0 E125.642
G1 X38.16 Y-20.8 Z1.41 F4800.0 E125.765
G1 X38.18 Y-21.2 Z1.41 F4800.0 E125.786
G1 X35.71 Y-21.2 Z1.41 F4800.0 E125.916
G1 X35.59 Y-21.6 Z1.41 F4800.0 E125.939
G1 X37.99 Y-21.6 Z1.41 F4800.0 E126.066
G1 X37.53 Y-22.0 Z1.41 F4800.0 E126.098
G1 X35.13 Y-22.0 Z1.41 F4800.0 E126.225
G1 X34.2 Y-22.4 Z1.41 F4800.0 E126.278
G1 X36.2 Y-22.4 Z1.41 F4800.0 E126.383
G1 F1200.0
G1 E125.383
G1 F4800.0
M103
(</infill>)
(</nestedRing>)
(</rotation>)
(</layer>)
(<operatingLayerEnd> </operatingLayerEnd>)
(<layer> 1.675 )
(<rotation> (6.12323399574e-17+1j) )
(<nestedRing>)
(<boundaryPerimeter>)
(<boundaryPoint> X-46.601 Y-23.5 Z1.675 </boundaryPoint>)
(<boundaryPoint> X-46.601 Y-18.188 Z1.675 </boundaryPoint>)
(<boundaryPoint> X-40.969 Y-18.188 Z1.675 </boundaryPoint>)
(<boundaryPoint> X-40.969 Y-15.563 Z1.675 </boundaryPoint>)
(<boundaryPoint> X-46.601 Y-15.563 Z1.675 </boundaryPoint>)
(<boundaryPoint> X-46.601 Y-13.293 Z1.675 </boundaryPoint>)
(<boundaryPoint> X-40.008 Y-13.293 Z1.675 </boundaryPoint>)
(<boundaryPoint> X-40.008 Y-10.499 Z1.675 </boundaryPoint>)
(<boundaryPoint> X-51.112 Y-10.499 Z1.675 </boundaryPoint>)
(<boundaryPoint> X-51.112 Y-23.5 Z1.675 </boundaryPoint>)
(<loop> outer )
G1 X29.06 Y-22.48 Z1.68 F4200.0
G1 X19.93 Y-23.27 Z1.68 F4200.0
G1 X17.76 Y-21.78 Z1.68 F4200.0
G1 X12.67 Y-21.78 Z1.68 F4200.0
G1 X10.63 Y-23.36 Z1.68 F4200.0
G1 X2.24 Y-23.02 Z1.68 F4200.0
G1 X-4.46 Y-22.68 Z1.68 F4200.0
G1 X-12.91 Y-21.08 Z1.68 F4200.0
G1 X-20.51 Y-22.76 Z1.68 F4200.0
G1 X-28.3 Y-23.22 Z1.68 F4200.0
G1 X-30.46 Y-21.78 Z1.68 F4200.0
G1 X-35.55 Y-21.78 Z1.68 F4200.0
G1 X-37.58 Y-23.16 Z1.68 F4200.0
G1 X-42.52 Y-16.15 Z1.68 F4200.0
G1 X-46.8 Y-17.99 Z1.68 F4200.0
G1 X-50.33 Y-22.9 Z1.68 F4200.0
G1 F1200.0
G1 E126.383
G1 F4200.0
M101
G1 X-47.2 Y-22.9 Z1.68 F4800.0 E126.548
G1 X-47.2 Y-17.59 Z1.68 F4800.0 E126.829
G1 X-41.57 Y-17.59 Z1.68 F4800.0 E127.127
G1 X-41.57 Y-16.16 Z1.68 F4800.0 E127.202
G1 X-47.2 Y-16.16 Z1.68 F4800.0 E127.499
G1 X-47.2 Y-12.69 Z1.68 F4800.0 E127.683
G1 X-40.61 Y-12.69 Z1.68 F4800.0 E128.031
G1 X-40.61 Y-11.1 Z1.68 F4800.0 E128.115
G1 X-50.51 Y-11.1 Z1.68 F4800.0 E128.638
G1 X-50.51 Y-22.9 Z1.68 F4800.0 E129.262
G1 X-50.33 Y-22.9 Z1.68 F4800.0 E129.271
G1 F1200.0
G1 E129.271
G1 F4800.0
M103
(</loop>)
(<edge> outer )
;M108 R40.0
G1 X-50.91 Y-23.08 Z1.68 F4200.0
G1 F1200.0
G1 E129.271
G1 F4200.0
M101
G1 X-50.91 Y-23.3 Z1.68 F2400.0 E129.283
G1 X-46.8 Y-23.3 Z1.68 F2400.0 E129.5
G1 X-46.8 Y-17.99 Z1.68 F2400.0 E129.781
G1 X-41.17 Y-17.99 Z1.68 F2400.0 E130.078
G1 X-41.17 Y-15.76 Z1.68 F2400.0 E130.196
G1 X-46.8 Y-15.76 Z1.68 F2400.0 E130.493
G1 X-46.8 Y-13.09 Z1.68 F2400.0 E130.634
G1 X-40.21 Y-13.09 Z1.68 F2400.0 E130.982
G1 X-40.21 Y-10.7 Z1.68 F2400.0 E131.109
G1 X-50.91 Y-10.7 Z1.68 F2400.0 E131.674
G1 X-50.91 Y-22.9 Z1.68 F2400.0 E132.319
G1 X-50.91 Y-23.08 Z1.68 F2400.0 E132.329
G1 F1200.0
G1 E131.329
G1 F2400.0
M103
(</edge>)
(</boundaryPerimeter>)
(<infill>)
(<infillBoundary>)
(<infillPoint> X-47.201 Y-22.9 Z1.675 </infillPoint>)
(<infillPoint> X-47.201 Y-17.588 Z1.675 </infillPoint>)
(<infillPoint> X-41.569 Y-17.588 Z1.675 </infillPoint>)
(<infillPoint> X-41.569 Y-16.163 Z1.675 </infillPoint>)
(<infillPoint> X-47.201 Y-16.163 Z1.675 </infillPoint>)
(<infillPoint> X-47.201 Y-12.693 Z1.675 </infillPoint>)
(<infillPoint> X-40.608 Y-12.693 Z1.675 </infillPoint>)
(<infillPoint> X-40.608 Y-11.099 Z1.675 </infillPoint>)
(<infillPoint> X-50.512 Y-11.099 Z1.675 </infillPoint>)
(<infillPoint> X-50.512 Y-22.9 Z1.675 </infillPoint>)
(</infillBoundary>)
;M108 R80.0
G1 X-47.6 Y-11.38 Z1.68 F4200.0
G1 F1200.0
G1 E132.329
G1 F4200.0
M101
G1 X-47.6 Y-22.51 Z1.68 F4800.0 E132.917
G1 X-48.0 Y-22.62 Z1.68 F4800.0 E132.938
G1 X-48.0 Y-11.38 Z1.68 F4800.0 E133.532
G1 X-48.4 Y-11.38 Z1.68 F4800.0 E133.553
G1 X-48.4 Y-22.62 Z1.68 F4800.0 E134.147
G1 X-48.8 Y-22.62 Z1.68 F4800.0 E134.168
G1 X-48.8 Y-11.38 Z1.68 F4800.0 E134.762
G1 X-49.2 Y-11.38 Z1.68 F4800.0 E134.783
G1 X-49.2 Y-22.62 Z1.68 F4800.0 E135.377
G1 X-49.6 Y-22.62 Z1.68 F4800.0 E135.398
G1 X-49.6 Y-11.38 Z1.68 F4800.0 E135.992
G1 X-50.0 Y-11.38 Z1.68 F4800.0 E136.013
G1 X-50.0 Y-22.62 Z1.68 F4800.0 E136.607
G1 F1200.0
G1 E135.607
G1 F4800.0
M103
G1 X-47.2 Y-17.31 Z1.68 F4200.0
G1 F1200.0
G1 E136.607
G1 F4200.0
M101
G1 X-47.2 Y-16.44 Z1.68 F4800.0 E136.653
G1 X-46.8 Y-16.44 Z1.68 F4800.0 E136.674
G1 X-46.8 Y-17.31 Z1.68 F4800.0 E136.719
G1 X-46.4 Y-17.31 Z1.68 F4800.0 E136.741
G1 X-46.4 Y-16.44 Z1.68 F4800.0 E136.786
G1 X-46.0 Y-16.44 Z1.68 F4800.0 E136.807
G1 X-46.0 Y-17.31 Z1.68 F4800.0 E136.853
G1 X-45.6 Y-17.31 Z1.68 F4800.0 E136.874
G1 X-45.6 Y-16.44 Z1.68 F4800.0 E136.92
G1 X-45.2 Y-16.44 Z1.68 F4800.0 E136.941
G1 X-45.2 Y-17.31 Z1.68 F4800.0 E136.987
G1 X-44.8 Y-17.31 Z1.68 F4800.0 E137.008
G1 X-44.8 Y-16.44 Z1.68 F4800.0 E137.054
G1 X-44.4 Y-16.44 Z1.68 F4800.0 E137.075
G1 X-44.4 Y-17.31 Z1.68 F4800.0 E137.12
G1 X-44.0 Y-17.31 Z1.68 F4800.0 E137.142
G1 X-44.0 Y-16.44 Z1.68 F4800.0 E137.187
G1 X-43.6 Y-16.44 Z1.68 F4800.0 E137.208
G1 X-43.6 Y-17.31 Z1.68 F4800.0 E137.254
G1 X-43.2 Y-17.31 Z1.68 F4800.0 E137.275
G1 X-43.2 Y-16.44 Z1.68 F4800.0 E137.321
G1 X-42.8 Y-16.44 Z1.68 F4800.0 E137.342
G1 X-42.8 Y-17.31 Z1.68 F4800.0 E137.388
G1 X-42.4 Y-17.31 Z1.68 F4800.0 E137.409
G1 X-42.4 Y-16.44 Z1.68 F4800.0 E137.455
G1 X-42.0 Y-16.52 Z1.68 F4800.0 E137.476
G1 X-42.0 Y-17.23 Z1.68 F4800.0 E137.514
G1 F1200.0
G1 E136.514
G1 F4800.0
M103
G1 X-46.8 Y-15.76 Z1.68 F4200.0
G1 X-46.8 Y-13.09 Z1.68 F4200.0
G1 X-41.2 Y-12.41 Z1.68 F4200.0
G1 F1200.0
G1 E137.514
G1 F4200.0
M101
G1 X-41.2 Y-11.38 Z1.68 F4800.0 E137.568
G1 X-41.6 Y-11.38 Z1.68 F4800.0 E137.589
G1 X-41.6 Y-12.41 Z1.68 F4800.0 E137.644
G1 X-42.0 Y-12.41 Z1.68 F4800.0 E137.665
G1 X-42.0 Y-11.38 Z1.68 F4800.0 E137.72
G1 X-42.4 Y-11.38 Z1.68 F4800.0 E137.741
G1 X-42.4 Y-12.41 Z1.68 F4800.0 E137.795
G1 X-42.8 Y-12.41 Z1.68 F4800.0 E137.817
G1 X-42.8 Y-11.38 Z1.68 F4800.0 E137.871
G1 X-43.2 Y-11.38 Z1.68 F4800.0 E137.892
G1 X-43.2 Y-12.41 Z1.68 F4800.0 E137.947
G1 X-43.6 Y-12.41 Z1.68 F4800.0 E137.968
G1 X-43.6 Y-11.38 Z1.68 F4800.0 E138.023
G1 X-44.0 Y-11.38 Z1.68 F4800.0 E138.044
G1 X-44.0 Y-12.41 Z1.68 F4800.0 E138.098
G1 X-44.4 Y-12.41 Z1.68 F4800.0 E138.12
G1 X-44.4 Y-11.38 Z1.68 F4800.0 E138.174
G1 X-44.8 Y-11.38 Z1.68 F4800.0 E138.195
G1 X-44.8 Y-12.41 Z1.68 F4800.0 E138.25
G1 X-45.2 Y-12.41 Z1.68 F4800.0 E138.271
G1 X-45.2 Y-11.38 Z1.68 F4800.0 E138.326
G1 X-45.6 Y-11.38 Z1.68 F4800.0 E138.347
G1 X-45.6 Y-12.41 Z1.68 F4800.0 E138.401
G1 X-46.0 Y-12.41 Z1.68 F4800.0 E138.423
G1 X-46.0 Y-11.38 Z1.68 F4800.0 E138.477
G1 X-46.4 Y-11.38 Z1.68 F4800.0 E138.498
G1 X-46.4 Y-12.41 Z1.68 F4800.0 E138.553
G1 X-46.8 Y-12.41 Z1.68 F4800.0 E138.574
G1 X-46.8 Y-11.38 Z1.68 F4800.0 E138.629
G1 X-47.2 Y-11.38 Z1.68 F4800.0 E138.65
G1 X-47.2 Y-12.41 Z1.68 F4800.0 E138.705
G1 F1200.0
G1 E137.705
G1 F4800.0
M103
(</infill>)
(</nestedRing>)
(<nestedRing>)
(<boundaryPerimeter>)
(<boundaryPoint> X-35.367 Y-22.062 Z1.675 </boundaryPoint>)
(<boundaryPoint> X-30.639 Y-22.062 Z1.675 </boundaryPoint>)
(<boundaryPoint> X-29.965 Y-23.5 Z1.675 </boundaryPoint>)
(<boundaryPoint> X-25.964 Y-23.5 Z1.675 </boundaryPoint>)
(<boundaryPoint> X-25.785 Y-23.189 Z1.675 </boundaryPoint>)
(<boundaryPoint> X-30.668 Y-14.789 Z1.675 </boundaryPoint>)
(<boundaryPoint> X-35.21 Y-14.789 Z1.675 </boundaryPoint>)
(<boundaryPoint> X-40.094 Y-23.189 Z1.675 </boundaryPoint>)
(<boundaryPoint> X-39.915 Y-23.5 Z1.675 </boundaryPoint>)
(<boundaryPoint> X-36.023 Y-23.5 Z1.675 </boundaryPoint>)
(<loop> inner )
G1 X-46.8 Y-13.09 Z1.68 F4200.0
G1 X-46.8 Y-15.76 Z1.68 F4200.0
G1 X-43.37 Y-17.16 Z1.68 F4200.0
G1 X-36.23 Y-21.31 Z1.68 F4200.0
G1 X-34.2 Y-18.23 Z1.68 F4200.0
G1 F1200.0
G1 E138.705
G1 F4200.0
M101
G1 X-33.67 Y-17.08 Z1.68 F4800.0 E138.771
G1 X-33.36 Y-16.66 Z1.68 F4800.0 E138.799
G1 X-32.62 Y-16.66 Z1.68 F4800.0 E138.838
G1 X-32.31 Y-17.08 Z1.68 F4800.0 E138.865
G1 X-30.92 Y-20.07 Z1.68 F4800.0 E139.039
G1 X-31.36 Y-20.76 Z1.68 F4800.0 E139.083
G1 X-34.61 Y-20.76 Z1.68 F4800.0 E139.255
G1 X-35.05 Y-20.07 Z1.68 F4800.0 E139.298
G1 X-34.28 Y-18.39 Z1.68 F4800.0 E139.396
G1 X-34.2 Y-18.23 Z1.68 F4800.0 E139.405
G1 F1200.0
G1 E138.405
G1 F4800.0
M103
(</loop>)
(<loop> outer )
G1 X-36.11 Y-17.54 Z1.68 F4200.0
G1 F1200.0
G1 E139.405
G1 F4200.0
M101
G1 X-38.89 Y-22.32 Z1.68 F4800.0 E139.698
G1 X-38.56 Y-22.9 Z1.68 F4800.0 E139.733
G1 X-36.41 Y-22.9 Z1.68 F4800.0 E139.847
G1 X-35.75 Y-21.46 Z1.68 F4800.0 E139.93
G1 X-30.26 Y-21.46 Z1.68 F4800.0 E140.22
G1 X-29.58 Y-22.9 Z1.68 F4800.0 E140.304
G1 X-27.32 Y-22.9 Z1.68 F4800.0 E140.424
G1 X-26.99 Y-22.32 Z1.68 F4800.0 E140.459
G1 X-31.01 Y-15.39 Z1.68 F4800.0 E140.883
G1 X-34.87 Y-15.39 Z1.68 F4800.0 E141.086
G1 X-36.02 Y-17.38 Z1.68 F4800.0 E141.208
G1 X-36.11 Y-17.54 Z1.68 F4800.0 E141.217
G1 F1200.0
G1 E141.217
G1 F4800.0
M103
(</loop>)
(<edge> outer )
;M108 R40.0
G1 X-36.46 Y-17.33 Z1.68 F4200.0
G1 F1200.0
G1 E141.217
G1 F4200.0
M101
G1 X-39.86 Y-23.19 Z1.68 F2400.0 E141.575
G1 X-39.8 Y-23.3 Z1.68 F2400.0 E141.582
G1 X-36.15 Y-23.3 Z1.68 F2400.0 E141.775
G1 X-35.5 Y-21.86 Z1.68 F2400.0 E141.858
G1 X-30.51 Y-21.86 Z1.68 F2400.0 E142.121
G1 X-29.84 Y-23.3 Z1.68 F2400.0 E142.205
G1 X-26.08 Y-23.3 Z1.68 F2400.0 E142.404
G1 X-26.02 Y-23.19 Z1.68 F2400.0 E142.411
G1 X-30.78 Y-14.99 Z1.68 F2400.0 E142.912
G1 X-35.1 Y-14.99 Z1.68 F2400.0 E143.139
G1 X-36.37 Y-17.18 Z1.68 F2400.0 E143.273
G1 X-36.46 Y-17.33 Z1.68 F2400.0 E143.283
G1 F1200.0
G1 E142.283
G1 F2400.0
M103
(</edge>)
(</boundaryPerimeter>)
(<nestedRing>)
(<boundaryPerimeter>)
(<boundaryPoint> X-34.279 Y-20.161 Z1.675 </boundaryPoint>)
(<boundaryPoint> X-34.368 Y-20.021 Z1.675 </boundaryPoint>)
(<boundaryPoint> X-33.151 Y-17.39 Z1.675 </boundaryPoint>)
(<boundaryPoint> X-33.056 Y-17.26 Z1.675 </boundaryPoint>)
(<boundaryPoint> X-32.923 Y-17.26 Z1.675 </boundaryPoint>)
(<boundaryPoint> X-32.827 Y-17.39 Z1.675 </boundaryPoint>)
(<boundaryPoint> X-31.598 Y-20.021 Z1.675 </boundaryPoint>)
(<boundaryPoint> X-31.687 Y-20.161 Z1.675 </boundaryPoint>)
(<edge> inner )
G1 X-33.73 Y-18.18 Z1.68 F4200.0
G1 F1200.0
G1 E143.283
G1 F4200.0
M101
G1 X-33.32 Y-17.29 Z1.68 F2400.0 E143.335
G1 X-33.16 Y-17.06 Z1.68 F2400.0 E143.35
G1 X-32.82 Y-17.06 Z1.68 F2400.0 E143.367
G1 X-32.66 Y-17.29 Z1.68 F2400.0 E143.382
G1 X-31.38 Y-20.05 Z1.68 F2400.0 E143.543
G1 X-31.57 Y-20.35 Z1.68 F2400.0 E143.562
G1 X-34.4 Y-20.35 Z1.68 F2400.0 E143.711
G1 X-34.59 Y-20.05 Z1.68 F2400.0 E143.73
G1 X-33.81 Y-18.35 Z1.68 F2400.0 E143.829
G1 X-33.73 Y-18.18 Z1.68 F2400.0 E143.838
G1 F1200.0
G1 E143.575
G1 F2400.0
M103
(</edge>)
(</boundaryPerimeter>)
(</nestedRing>)
(<infill>)
(<infillBoundary>)
(<infillPoint> X-35.753 Y-21.462 Z1.675 </infillPoint>)
(<infillPoint> X-30.258 Y-21.462 Z1.675 </infillPoint>)
(<infillPoint> X-29.584 Y-22.9 Z1.675 </infillPoint>)
(<infillPoint> X-27.319 Y-22.9 Z1.675 </infillPoint>)
(<infillPoint> X-26.985 Y-22.319 Z1.675 </infillPoint>)
(<infillPoint> X-31.013 Y-15.389 Z1.675 </infillPoint>)
(<infillPoint> X-34.865 Y-15.389 Z1.675 </infillPoint>)
(<infillPoint> X-38.894 Y-22.319 Z1.675 </infillPoint>)
(<infillPoint> X-38.56 Y-22.9 Z1.675 </infillPoint>)
(<infillPoint> X-36.409 Y-22.9 Z1.675 </infillPoint>)
(</infillBoundary>)
(<infillBoundary>)
(<infillPoint> X-34.609 Y-20.761 Z1.675 </infillPoint>)
(<infillPoint> X-35.05 Y-20.066 Z1.675 </infillPoint>)
(<infillPoint> X-33.671 Y-17.084 Z1.675 </infillPoint>)
(<infillPoint> X-33.361 Y-16.66 Z1.675 </infillPoint>)
(<infillPoint> X-32.62 Y-16.66 Z1.675 </infillPoint>)
(<infillPoint> X-32.309 Y-17.082 Z1.675 </infillPoint>)
(<infillPoint> X-30.915 Y-20.065 Z1.675 </infillPoint>)
(<infillPoint> X-31.357 Y-20.761 Z1.675 </infillPoint>)
(</infillBoundary>)
;M108 R80.0
G1 X-34.8 Y-18.86 Z1.68 F4200.0
G1 F1200.0
G1 E143.838
G1 F4200.0
M101
G1 X-34.8 Y-15.84 Z1.68 F4800.0 E143.998
G1 X-34.4 Y-15.67 Z1.68 F4800.0 E144.021
G1 X-34.4 Y-17.99 Z1.68 F4800.0 E144.144
G1 F1200.0
G1 E144.144
G1 F4800.0
M103
G1 X-34.0 Y-17.13 Z1.68 F4200.0
G1 F1200.0
G1 E144.144
G1 F4200.0
M101
G1 X-34.0 Y-15.67 Z1.68 F4800.0 E144.221
G1 X-33.6 Y-15.67 Z1.68 F4800.0 E144.242
G1 X-33.6 Y-16.51 Z1.68 F4800.0 E144.287
G1 X-33.2 Y-16.38 Z1.68 F4800.0 E144.309
G1 X-33.2 Y-15.67 Z1.68 F4800.0 E144.347
G1 X-32.8 Y-15.67 Z1.68 F4800.0 E144.368
G1 X-32.8 Y-16.38 Z1.68 F4800.0 E144.405
G1 X-32.4 Y-16.49 Z1.68 F4800.0 E144.427
G1 X-32.4 Y-15.67 Z1.68 F4800.0 E144.47
G1 X-32.0 Y-15.67 Z1.68 F4800.0 E144.491
G1 X-32.0 Y-17.08 Z1.68 F4800.0 E144.566
G1 X-31.6 Y-17.94 Z1.68 F4800.0 E144.616
G1 X-31.6 Y-15.67 Z1.68 F4800.0 E144.736
G1 X-31.2 Y-15.67 Z1.68 F4800.0 E144.757
G1 X-31.2 Y-18.79 Z1.68 F4800.0 E144.922
G1 X-30.8 Y-19.65 Z1.68 F4800.0 E144.972
G1 X-30.8 Y-16.31 Z1.68 F4800.0 E145.148
G1 F1200.0
G1 E144.148
G1 F4800.0
M103
G1 X-28.8 Y-19.75 Z1.68 F4200.0
G1 F1200.0
G1 E145.148
G1 F4200.0
M101
G1 X-28.8 Y-22.62 Z1.68 F4800.0 E145.3
G1 X-28.4 Y-22.62 Z1.68 F4800.0 E145.321
G1 X-28.4 Y-20.44 Z1.68 F4800.0 E145.436
G1 X-28.0 Y-21.13 Z1.68 F4800.0 E145.478
G1 X-28.0 Y-22.62 Z1.68 F4800.0 E145.557
G1 X-27.6 Y-22.62 Z1.68 F4800.0 E145.578
G1 X-27.6 Y-21.82 Z1.68 F4800.0 E145.62
G1 F1200.0
G1 E144.83
G1 F4800.0
M103
G1 X-29.2 Y-22.62 Z1.68 F4200.0
G1 F1200.0
G1 E145.62
G1 F4200.0
M101
G1 X-29.2 Y-19.07 Z1.68 F4800.0 E145.808
G1 X-29.6 Y-18.38 Z1.68 F4800.0 E145.85
G1 X-29.6 Y-22.21 Z1.68 F4800.0 E146.052
G1 F1200.0
G1 E146.052
G1 F4800.0
M103
G1 X-30.0 Y-21.35 Z1.68 F4200.0
G1 F1200.0
G1 E146.052
G1 F4200.0
M101
G1 X-30.0 Y-17.69 Z1.68 F4800.0 E146.246
G1 X-30.4 Y-17.0 Z1.68 F4800.0 E146.288
G1 X-30.4 Y-21.18 Z1.68 F4800.0 E146.508
G1 X-30.8 Y-21.18 Z1.68 F4800.0 E146.53
G1 X-30.8 Y-20.41 Z1.68 F4800.0 E146.571
G1 X-31.2 Y-21.04 Z1.68 F4800.0 E146.61
G1 X-31.2 Y-21.18 Z1.68 F4800.0 E146.618
G1 X-31.6 Y-21.18 Z1.68 F4800.0 E146.639
G1 X-31.6 Y-21.04 Z1.68 F4800.0 E146.646
G1 X-32.0 Y-21.04 Z1.68 F4800.0 E146.667
G1 X-32.0 Y-21.18 Z1.68 F4800.0 E146.675
G1 X-32.4 Y-21.18 Z1.68 F4800.0 E146.696
G1 X-32.4 Y-21.04 Z1.68 F4800.0 E146.703
G1 X-32.8 Y-21.04 Z1.68 F4800.0 E146.725
G1 X-32.8 Y-21.18 Z1.68 F4800.0 E146.732
G1 X-33.2 Y-21.18 Z1.68 F4800.0 E146.753
G1 X-33.2 Y-21.04 Z1.68 F4800.0 E146.761
G1 X-33.6 Y-21.04 Z1.68 F4800.0 E146.782
G1 X-33.6 Y-21.18 Z1.68 F4800.0 E146.789
G1 X-34.0 Y-21.18 Z1.68 F4800.0 E146.81
G1 X-34.0 Y-21.04 Z1.68 F4800.0 E146.818
G1 X-34.4 Y-21.04 Z1.68 F4800.0 E146.839
G1 X-34.4 Y-21.18 Z1.68 F4800.0 E146.846
G1 X-34.8 Y-21.18 Z1.68 F4800.0 E146.867
G1 X-34.8 Y-20.98 Z1.68 F4800.0 E146.878
G1 X-35.2 Y-21.18 Z1.68 F4800.0 E146.902
G1 X-35.2 Y-16.52 Z1.68 F4800.0 E147.148
G1 X-35.6 Y-17.21 Z1.68 F4800.0 E147.19
G1 X-35.6 Y-21.18 Z1.68 F4800.0 E147.4
G1 X-36.0 Y-21.33 Z1.68 F4800.0 E147.422
G1 X-36.0 Y-17.9 Z1.68 F4800.0 E147.603
G1 X-36.4 Y-18.59 Z1.68 F4800.0 E147.645
G1 X-36.4 Y-22.21 Z1.68 F4800.0 E147.837
G1 X-36.8 Y-22.62 Z1.68 F4800.0 E147.867
G1 X-36.8 Y-19.27 Z1.68 F4800.0 E148.044
G1 X-37.2 Y-19.96 Z1.68 F4800.0 E148.086
G1 X-37.2 Y-22.62 Z1.68 F4800.0 E148.226
G1 X-37.6 Y-22.62 Z1.68 F4800.0 E148.247
G1 X-37.6 Y-20.65 Z1.68 F4800.0 E148.351
G1 X-38.0 Y-21.34 Z1.68 F4800.0 E148.393
G1 X-38.0 Y-22.62 Z1.68 F4800.0 E148.461
G1 X-38.4 Y-22.62 Z1.68 F4800.0 E148.482
G1 X-38.4 Y-22.03 Z1.68 F4800.0 E148.514
G1 F1200.0
G1 E147.514
G1 F4800.0
M103
(</infill>)
(</nestedRing>)
(<nestedRing>)
(<boundaryPerimeter>)
(<boundaryPoint> X-15.722 Y-23.5 Z1.675 </boundaryPoint>)
(<boundaryPoint> X-13.856 Y-23.382 Z1.675 </boundaryPoint>)
(<boundaryPoint> X-12.275 Y-23.096 Z1.675 </boundaryPoint>)
(<boundaryPoint> X-11.519 Y-22.725 Z1.675 </boundaryPoint>)
(<boundaryPoint> X-10.942 Y-22.241 Z1.675 </boundaryPoint>)
(<boundaryPoint> X-10.577 Y-21.666 Z1.675 </boundaryPoint>)
(<boundaryPoint> X-10.455 Y-21.022 Z1.675 </boundaryPoint>)
(<boundaryPoint> X-10.626 Y-20.261 Z1.675 </boundaryPoint>)
(<boundaryPoint> X-11.14 Y-19.641 Z1.675 </boundaryPoint>)
(<boundaryPoint> X-12.016 Y-19.172 Z1.675 </boundaryPoint>)
(<boundaryPoint> X-12.898 Y-18.958 Z1.675 </boundaryPoint>)
(<boundaryPoint> X-13.01 Y-18.892 Z1.675 </boundaryPoint>)
(<boundaryPoint> X-13.016 Y-18.802 Z1.675 </boundaryPoint>)
(<boundaryPoint> X-12.915 Y-18.721 Z1.675 </boundaryPoint>)
(<boundaryPoint> X-11.824 Y-18.283 Z1.675 </boundaryPoint>)
(<boundaryPoint> X-11.266 Y-17.675 Z1.675 </boundaryPoint>)
(<boundaryPoint> X-11.08 Y-16.958 Z1.675 </boundaryPoint>)
(<boundaryPoint> X-11.341 Y-16.111 Z1.675 </boundaryPoint>)
(<boundaryPoint> X-12.123 Y-15.413 Z1.675 </boundaryPoint>)
(<boundaryPoint> X-13.393 Y-14.945 Z1.675 </boundaryPoint>)
(<boundaryPoint> X-15.115 Y-14.789 Z1.675 </boundaryPoint>)
(<boundaryPoint> X-22.91 Y-14.789 Z1.675 </boundaryPoint>)
(<boundaryPoint> X-22.91 Y-23.5 Z1.675 </boundaryPoint>)
(<loop> inner )
G1 X-35.55 Y-21.78 Z1.68 F4200.0
G1 X-30.46 Y-21.78 Z1.68 F4200.0
G1 X-27.24 Y-23.44 Z1.68 F4200.0
G1 X-20.52 Y-22.96 Z1.68 F4200.0
G1 X-19.31 Y-21.84 Z1.68 F4200.0
G1 F1200.0
G1 E148.514
G1 F4200.0
M101
G1 X-19.31 Y-19.26 Z1.68 F4800.0 E148.65
G1 X-15.59 Y-19.32 Z1.68 F4800.0 E148.846
G1 X-15.15 Y-19.42 Z1.68 F4800.0 E148.87
G1 X-14.76 Y-19.58 Z1.68 F4800.0 E148.893
G1 X-14.22 Y-20.02 Z1.68 F4800.0 E148.93
G1 X-14.0 Y-20.71 Z1.68 F4800.0 E148.968
G1 X-14.21 Y-21.43 Z1.68 F4800.0 E149.007
G1 X-14.75 Y-21.9 Z1.68 F4800.0 E149.045
G1 X-15.15 Y-22.06 Z1.68 F4800.0 E149.068
G1 X-15.58 Y-22.16 Z1.68 F4800.0 E149.091
G1 X-19.31 Y-22.23 Z1.68 F4800.0 E149.288
G1 X-19.31 Y-22.03 Z1.68 F4800.0 E149.299
G1 X-19.31 Y-21.84 Z1.68 F4800.0 E149.309
G1 F1200.0
G1 E148.309
G1 F4800.0
M103
(</loop>)
(<loop> inner )
G1 X-19.31 Y-18.63 Z1.68 F4200.0
G1 F1200.0
G1 E149.309
G1 F4200.0
M101
G1 X-19.31 Y-15.95 Z1.68 F4800.0 E149.451
G1 X-15.99 Y-16.01 Z1.68 F4800.0 E149.626
G1 X-15.59 Y-16.1 Z1.68 F4800.0 E149.648
G1 X-15.22 Y-16.25 Z1.68 F4800.0 E149.669
G1 X-14.73 Y-16.69 Z1.68 F4800.0 E149.704
G1 X-14.54 Y-17.36 Z1.68 F4800.0 E149.74
G1 X-14.71 Y-18.01 Z1.68 F4800.0 E149.776
G1 X-14.96 Y-18.31 Z1.68 F4800.0 E149.796
G1 X-15.25 Y-18.52 Z1.68 F4800.0 E149.815
G1 X-15.59 Y-18.66 Z1.68 F4800.0 E149.834
G1 X-15.99 Y-18.75 Z1.68 F4800.0 E149.856
G1 X-19.31 Y-18.81 Z1.68 F4800.0 E150.032
G1 X-19.31 Y-18.63 Z1.68 F4800.0 E150.041
G1 F1200.0
G1 E149.041
G1 F4800.0
M103
(</loop>)
(<loop> outer )
G1 X-22.31 Y-19.0 Z1.68 F4200.0
G1 F1200.0
G1 E150.041
G1 F4200.0
M101
G1 X-22.31 Y-22.9 Z1.68 F4800.0 E150.247
G1 X-15.74 Y-22.9 Z1.68 F4800.0 E150.594
G1 X-13.93 Y-22.79 Z1.68 F4800.0 E150.69
G1 X-12.46 Y-22.52 Z1.68 F4800.0 E150.769
G1 X-11.85 Y-22.22 Z1.68 F4800.0 E150.805
G1 X-11.4 Y-21.84 Z1.68 F4800.0 E150.836
G1 X-11.15 Y-21.44 Z1.68 F4800.0 E150.861
G1 X-11.07 Y-21.03 Z1.68 F4800.0 E150.883
G1 X-11.18 Y-20.53 Z1.68 F4800.0 E150.91
G1 X-11.53 Y-20.11 Z1.68 F4800.0 E150.939
G1 X-12.23 Y-19.74 Z1.68 F4800.0 E150.981
G1 X-13.13 Y-19.52 Z1.68 F4800.0 E151.03
G1 X-13.59 Y-19.25 Z1.68 F4800.0 E151.058
G1 X-13.64 Y-18.53 Z1.68 F4800.0 E151.096
G1 X-13.22 Y-18.2 Z1.68 F4800.0 E151.124
G1 X-12.17 Y-17.78 Z1.68 F4800.0 E151.184
G1 X-11.81 Y-17.38 Z1.68 F4800.0 E151.212
G1 X-11.7 Y-16.97 Z1.68 F4800.0 E151.235
G1 X-11.87 Y-16.45 Z1.68 F4800.0 E151.264
G1 X-12.44 Y-15.94 Z1.68 F4800.0 E151.304
G1 X-13.53 Y-15.54 Z1.68 F4800.0 E151.365
G1 X-15.14 Y-15.39 Z1.68 F4800.0 E151.451
G1 X-22.31 Y-15.39 Z1.68 F4800.0 E151.83
G1 X-22.31 Y-18.81 Z1.68 F4800.0 E152.011
G1 X-22.31 Y-19.0 Z1.68 F4800.0 E152.02
G1 F1200.0
G1 E152.02
G1 F4800.0
M103
(</loop>)
(<edge> outer )
;M108 R40.0
G1 X-22.71 Y-19.0 Z1.68 F4200.0
G1 F1200.0
G1 E152.02
G1 F4200.0
M101
G1 X-22.71 Y-23.3 Z1.68 F2400.0 E152.248
G1 X-15.73 Y-23.3 Z1.68 F2400.0 E152.616
G1 X-13.88 Y-23.18 Z1.68 F2400.0 E152.714
G1 X-12.34 Y-22.9 Z1.68 F2400.0 E152.797
G1 X-11.63 Y-22.56 Z1.68 F2400.0 E152.839
G1 X-11.09 Y-22.11 Z1.68 F2400.0 E152.876
G1 X-10.77 Y-21.59 Z1.68 F2400.0 E152.908
G1 X-10.66 Y-21.03 Z1.68 F2400.0 E152.938
G1 X-10.81 Y-20.35 Z1.68 F2400.0 E152.975
G1 X-11.27 Y-19.8 Z1.68 F2400.0 E153.013
G1 X-12.09 Y-19.36 Z1.68 F2400.0 E153.062
G1 X-12.97 Y-19.15 Z1.68 F2400.0 E153.11
G1 X-13.2 Y-19.01 Z1.68 F2400.0 E153.124
G1 X-13.22 Y-18.71 Z1.68 F2400.0 E153.14
G1 X-13.02 Y-18.55 Z1.68 F2400.0 E153.154
G1 X-11.94 Y-18.11 Z1.68 F2400.0 E153.215
G1 X-11.45 Y-17.58 Z1.68 F2400.0 E153.254
G1 X-11.29 Y-16.96 Z1.68 F2400.0 E153.287
G1 X-11.52 Y-16.22 Z1.68 F2400.0 E153.328
G1 X-12.23 Y-15.59 Z1.68 F2400.0 E153.378
G1 X-13.44 Y-15.14 Z1.68 F2400.0 E153.446
G1 X-15.12 Y-14.99 Z1.68 F2400.0 E153.536
G1 X-22.71 Y-14.99 Z1.68 F2400.0 E153.937
G1 X-22.71 Y-18.81 Z1.68 F2400.0 E154.139
G1 X-22.71 Y-19.0 Z1.68 F2400.0 E154.148
G1 F1200.0
G1 E153.148
G1 F2400.0
M103
(</edge>)
(</boundaryPerimeter>)
(<nestedRing>)
(<boundaryPerimeter>)
(<boundaryPoint> X-18.709 Y-18.202 Z1.675 </boundaryPoint>)
(<boundaryPoint> X-18.709 Y-16.558 Z1.675 </boundaryPoint>)
(<boundaryPoint> X-16.06 Y-16.608 Z1.675 </boundaryPoint>)
(<boundaryPoint> X-15.769 Y-16.674 Z1.675 </boundaryPoint>)
(<boundaryPoint> X-15.543 Y-16.768 Z1.675 </boundaryPoint>)
(<boundaryPoint> X-15.257 Y-17.023 Z1.675 </boundaryPoint>)
(<boundaryPoint> X-15.161 Y-17.362 Z1.675 </boundaryPoint>)
(<boundaryPoint> X-15.257 Y-17.724 Z1.675 </boundaryPoint>)
(<boundaryPoint> X-15.376 Y-17.868 Z1.675 </boundaryPoint>)
(<boundaryPoint> X-15.543 Y-17.989 Z1.675 </boundaryPoint>)
(<boundaryPoint> X-15.771 Y-18.084 Z1.675 </boundaryPoint>)
(<boundaryPoint> X-16.067 Y-18.151 Z1.675 </boundaryPoint>)
(<edge> inner )
G1 X-18.91 Y-18.22 Z1.68 F4200.0
G1 F1200.0
G1 E154.148
G1 F4200.0
M101
G1 X-18.91 Y-16.35 Z1.68 F2400.0 E154.247
G1 X-16.04 Y-16.41 Z1.68 F2400.0 E154.399
G1 X-15.71 Y-16.48 Z1.68 F2400.0 E154.417
G1 X-15.44 Y-16.6 Z1.68 F2400.0 E154.432
G1 X-15.08 Y-16.91 Z1.68 F2400.0 E154.457
G1 X-14.95 Y-17.36 Z1.68 F2400.0 E154.482
G1 X-15.08 Y-17.82 Z1.68 F2400.0 E154.507
G1 X-15.24 Y-18.02 Z1.68 F2400.0 E154.521
G1 X-15.45 Y-18.17 Z1.68 F2400.0 E154.534
G1 X-15.71 Y-18.27 Z1.68 F2400.0 E154.549
G1 X-16.04 Y-18.35 Z1.68 F2400.0 E154.567
G1 X-18.91 Y-18.41 Z1.68 F2400.0 E154.719
G1 X-18.91 Y-18.22 Z1.68 F2400.0 E154.728
G1 F1200.0
G1 E154.273
G1 F2400.0
M103
(</edge>)
(</boundaryPerimeter>)
(</nestedRing>)
(<nestedRing>)
(<boundaryPerimeter>)
(<boundaryPoint> X-18.709 Y-21.629 Z1.675 </boundaryPoint>)
(<boundaryPoint> X-18.709 Y-19.868 Z1.675 </boundaryPoint>)
(<boundaryPoint> X-15.662 Y-19.923 Z1.675 </boundaryPoint>)
(<boundaryPoint> X-15.324 Y-19.996 Z1.675 </boundaryPoint>)
(<boundaryPoint> X-15.065 Y-20.099 Z1.675 </boundaryPoint>)
(<boundaryPoint> X-14.737 Y-20.371 Z1.675 </boundaryPoint>)
(<boundaryPoint> X-14.628 Y-20.719 Z1.675 </boundaryPoint>)
(<boundaryPoint> X-14.739 Y-21.093 Z1.675 </boundaryPoint>)
(<boundaryPoint> X-15.069 Y-21.382 Z1.675 </boundaryPoint>)
(<boundaryPoint> X-15.33 Y-21.49 Z1.675 </boundaryPoint>)
(<boundaryPoint> X-15.669 Y-21.567 Z1.675 </boundaryPoint>)
(<boundaryPoint> X-16.586 Y-21.629 Z1.675 </boundaryPoint>)
(<edge> inner )
G1 X-18.73 Y-19.67 Z1.68 F4200.0
G1 F1200.0
G1 E154.728
G1 F4200.0
M101
G1 X-15.64 Y-19.72 Z1.68 F2400.0 E154.891
G1 X-15.27 Y-19.8 Z1.68 F2400.0 E154.912
G1 X-14.96 Y-19.93 Z1.68 F2400.0 E154.929
G1 X-14.56 Y-20.26 Z1.68 F2400.0 E154.956
G1 X-14.42 Y-20.72 Z1.68 F2400.0 E154.982
G1 X-14.56 Y-21.21 Z1.68 F2400.0 E155.009
G1 X-14.96 Y-21.55 Z1.68 F2400.0 E155.037
G1 X-15.27 Y-21.68 Z1.68 F2400.0 E155.054
G1 X-15.64 Y-21.77 Z1.68 F2400.0 E155.074
G1 X-16.58 Y-21.83 Z1.68 F2400.0 E155.124
G1 X-18.91 Y-21.83 Z1.68 F2400.0 E155.247
G1 X-18.91 Y-19.66 Z1.68 F2400.0 E155.361
G1 X-18.73 Y-19.67 Z1.68 F2400.0 E155.371
G1 F1200.0
G1 E154.371
G1 F2400.0
M103
(</edge>)
(</boundaryPerimeter>)
(</nestedRing>)
(<infill>)
(<infillBoundary>)
(<infillPoint> X-15.741 Y-22.9 Z1.675 </infillPoint>)
(<infillPoint> X-13.929 Y-22.785 Z1.675 </infillPoint>)
(<infillPoint> X-12.464 Y-22.52 Z1.675 </infillPoint>)
(<infillPoint> X-11.849 Y-22.218 Z1.675 </infillPoint>)
(<infillPoint> X-11.399 Y-21.841 Z1.675 </infillPoint>)
(<infillPoint> X-11.145 Y-21.441 Z1.675 </infillPoint>)
(<infillPoint> X-11.068 Y-21.032 Z1.675 </infillPoint>)
(<infillPoint> X-11.18 Y-20.533 Z1.675 </infillPoint>)
(<infillPoint> X-11.527 Y-20.114 Z1.675 </infillPoint>)
(<infillPoint> X-12.232 Y-19.737 Z1.675 </infillPoint>)
(<infillPoint> X-13.126 Y-19.52 Z1.675 </infillPoint>)
(<infillPoint> X-13.588 Y-19.248 Z1.675 </infillPoint>)
(<infillPoint> X-13.635 Y-18.53 Z1.675 </infillPoint>)
(<infillPoint> X-13.221 Y-18.197 Z1.675 </infillPoint>)
(<infillPoint> X-12.174 Y-17.777 Z1.675 </infillPoint>)
(<infillPoint> X-11.809 Y-17.38 Z1.675 </infillPoint>)
(<infillPoint> X-11.704 Y-16.972 Z1.675 </infillPoint>)
(<infillPoint> X-11.865 Y-16.447 Z1.675 </infillPoint>)
(<infillPoint> X-12.437 Y-15.937 Z1.675 </infillPoint>)
(<infillPoint> X-13.526 Y-15.535 Z1.675 </infillPoint>)
(<infillPoint> X-15.142 Y-15.389 Z1.675 </infillPoint>)
(<infillPoint> X-22.31 Y-15.389 Z1.675 </infillPoint>)
(<infillPoint> X-22.31 Y-22.9 Z1.675 </infillPoint>)
(</infillBoundary>)
(<infillBoundary>)
(<infillPoint> X-19.309 Y-22.229 Z1.675 </infillPoint>)
(<infillPoint> X-19.309 Y-19.257 Z1.675 </infillPoint>)
(<infillPoint> X-15.593 Y-19.324 Z1.675 </infillPoint>)
(<infillPoint> X-15.149 Y-19.42 Z1.675 </infillPoint>)
(<infillPoint> X-14.755 Y-19.577 Z1.675 </infillPoint>)
(<infillPoint> X-14.217 Y-20.022 Z1.675 </infillPoint>)
(<infillPoint> X-14.001 Y-20.714 Z1.675 </infillPoint>)
(<infillPoint> X-14.213 Y-21.43 Z1.675 </infillPoint>)
(<infillPoint> X-14.748 Y-21.899 Z1.675 </infillPoint>)
(<infillPoint> X-15.148 Y-22.064 Z1.675 </infillPoint>)
(<infillPoint> X-15.582 Y-22.162 Z1.675 </infillPoint>)
(</infillBoundary>)
(<infillBoundary>)
(<infillPoint> X-19.309 Y-18.814 Z1.675 </infillPoint>)
(<infillPoint> X-19.309 Y-15.947 Z1.675 </infillPoint>)
(<infillPoint> X-15.987 Y-16.009 Z1.675 </infillPoint>)
(<infillPoint> X-15.586 Y-16.1 Z1.675 </infillPoint>)
(<infillPoint> X-15.219 Y-16.253 Z1.675 </infillPoint>)
(<infillPoint> X-14.727 Y-16.691 Z1.675 </infillPoint>)
(<infillPoint> X-14.539 Y-17.357 Z1.675 </infillPoint>)
(<infillPoint> X-14.711 Y-18.005 Z1.675 </infillPoint>)
(<infillPoint> X-14.962 Y-18.309 Z1.675 </infillPoint>)
(<infillPoint> X-15.248 Y-18.516 Z1.675 </infillPoint>)
(<infillPoint> X-15.588 Y-18.658 Z1.675 </infillPoint>)
(<infillPoint> X-15.994 Y-18.75 Z1.675 </infillPoint>)
(</infillBoundary>)
;M108 R80.0
G1 X-14.4 Y-19.51 Z1.68 F4200.0
G1 F1200.0
G1 E155.371
G1 F4200.0
M101
G1 X-14.4 Y-17.93 Z1.68 F4800.0 E155.455
G1 X-14.8 Y-18.54 Z1.68 F4800.0 E155.493
G1 X-14.8 Y-19.26 Z1.68 F4800.0 E155.531
G1 X-15.2 Y-19.12 Z1.68 F4800.0 E155.554
G1 X-15.2 Y-18.8 Z1.68 F4800.0 E155.571
G1 X-15.6 Y-18.95 Z1.68 F4800.0 E155.593
G1 X-15.6 Y-19.04 Z1.68 F4800.0 E155.598
G1 F1200.0
G1 E154.598
G1 F4800.0
M103
G1 X-14.4 Y-16.82 Z1.68 F4200.0
G1 F1200.0
G1 E155.598
G1 F4200.0
M101
G1 X-14.4 Y-15.74 Z1.68 F4800.0 E155.655
G1 X-14.8 Y-15.7 Z1.68 F4800.0 E155.677
G1 X-14.8 Y-16.25 Z1.68 F4800.0 E155.706
G1 X-15.2 Y-15.96 Z1.68 F4800.0 E155.732
G1 X-15.2 Y-15.67 Z1.68 F4800.0 E155.747
G1 X-15.6 Y-15.67 Z1.68 F4800.0 E155.768
G1 X-15.6 Y-15.81 Z1.68 F4800.0 E155.776
G1 X-16.0 Y-15.73 Z1.68 F4800.0 E155.797
G1 X-16.0 Y-15.67 Z1.68 F4800.0 E155.801
G1 X-16.4 Y-15.67 Z1.68 F4800.0 E155.822
G1 X-16.4 Y-15.72 Z1.68 F4800.0 E155.824
G1 X-16.8 Y-15.71 Z1.68 F4800.0 E155.846
G1 X-16.8 Y-15.67 Z1.68 F4800.0 E155.848
G1 X-17.2 Y-15.67 Z1.68 F4800.0 E155.869
G1 X-17.2 Y-15.71 Z1.68 F4800.0 E155.871
G1 X-17.6 Y-15.7 Z1.68 F4800.0 E155.892
G1 X-17.6 Y-15.67 Z1.68 F4800.0 E155.894
G1 F1200.0
G1 E154.894
G1 F4800.0
M103
G1 X-14.93 Y-16.82 Z1.68 F4200.0
G1 X-14.86 Y-19.76 Z1.68 F4200.0
G1 X-14.0 Y-22.51 Z1.68 F4200.0
G1 F1200.0
G1 E155.894
G1 F4200.0
M101
G1 X-14.0 Y-21.62 Z1.68 F4800.0 E155.941
G1 X-14.4 Y-21.97 Z1.68 F4800.0 E155.969
G1 X-14.4 Y-22.54 Z1.68 F4800.0 E155.999
G1 X-14.8 Y-22.56 Z1.68 F4800.0 E156.02
G1 X-14.8 Y-22.22 Z1.68 F4800.0 E156.038
G1 X-15.2 Y-22.36 Z1.68 F4800.0 E156.06
G1 X-15.2 Y-22.59 Z1.68 F4800.0 E156.072
G1 X-15.6 Y-22.61 Z1.68 F4800.0 E156.093
G1 X-15.6 Y-22.44 Z1.68 F4800.0 E156.102
G1 X-16.0 Y-22.45 Z1.68 F4800.0 E156.123
G1 X-16.0 Y-22.62 Z1.68 F4800.0 E156.132
G1 X-16.4 Y-22.62 Z1.68 F4800.0 E156.153
G1 X-16.4 Y-22.46 Z1.68 F4800.0 E156.162
G1 X-16.8 Y-22.46 Z1.68 F4800.0 E156.183
G1 X-16.8 Y-22.62 Z1.68 F4800.0 E156.191
G1 X-17.2 Y-22.62 Z1.68 F4800.0 E156.213
G1 X-17.2 Y-22.47 Z1.68 F4800.0 E156.22
G1 X-17.6 Y-22.48 Z1.68 F4800.0 E156.242
G1 X-17.6 Y-22.62 Z1.68 F4800.0 E156.249
G1 X-18.0 Y-22.62 Z1.68 F4800.0 E156.27
G1 X-18.0 Y-22.49 Z1.68 F4800.0 E156.277
G1 X-18.4 Y-22.49 Z1.68 F4800.0 E156.298
G1 X-18.4 Y-22.62 Z1.68 F4800.0 E156.305
G1 X-18.8 Y-22.62 Z1.68 F4800.0 E156.326
G1 X-18.8 Y-22.5 Z1.68 F4800.0 E156.332
G1 X-19.2 Y-22.51 Z1.68 F4800.0 E156.354
G1 X-19.2 Y-22.62 Z1.68 F4800.0 E156.36
G1 X-19.6 Y-22.62 Z1.68 F4800.0 E156.381
G1 X-19.6 Y-15.67 Z1.68 F4800.0 E156.748
G1 X-20.0 Y-15.67 Z1.68 F4800.0 E156.769
G1 X-20.0 Y-22.62 Z1.68 F4800.0 E157.136
G1 X-20.4 Y-22.62 Z1.68 F4800.0 E157.157
G1 X-20.4 Y-15.67 Z1.68 F4800.0 E157.525
G1 X-20.8 Y-15.67 Z1.68 F4800.0 E157.546
G1 X-20.8 Y-22.62 Z1.68 F4800.0 E157.913
G1 X-21.2 Y-22.62 Z1.68 F4800.0 E157.934
G1 X-21.2 Y-15.67 Z1.68 F4800.0 E158.301
G1 X-21.6 Y-15.67 Z1.68 F4800.0 E158.322
G1 X-21.6 Y-22.62 Z1.68 F4800.0 E158.689
G1 X-22.0 Y-22.42 Z1.68 F4800.0 E158.713
G1 X-22.0 Y-15.87 Z1.68 F4800.0 E159.059
G1 F1200.0
G1 E158.059
G1 F4800.0
M103
G1 X-18.91 Y-18.4 Z1.68 F4200.0
G1 X-11.6 Y-20.47 Z1.68 F4200.0
G1 F1200.0
G1 E159.059
G1 F4200.0
M101
G1 X-11.6 Y-21.64 Z1.68 F4800.0 E159.121
G1 X-12.0 Y-21.98 Z1.68 F4800.0 E159.149
G1 X-12.0 Y-20.18 Z1.68 F4800.0 E159.244
G1 X-12.4 Y-19.98 Z1.68 F4800.0 E159.268
G1 X-12.4 Y-22.18 Z1.68 F4800.0 E159.384
G1 X-12.8 Y-22.3 Z1.68 F4800.0 E159.406
G1 X-12.8 Y-19.89 Z1.68 F4800.0 E159.533
G1 X-13.2 Y-19.79 Z1.68 F4800.0 E159.555
G1 X-13.2 Y-22.37 Z1.68 F4800.0 E159.691
G1 X-13.6 Y-22.44 Z1.68 F4800.0 E159.712
G1 X-13.6 Y-19.57 Z1.68 F4800.0 E159.864
G1 X-14.0 Y-19.84 Z1.68 F4800.0 E159.89
G1 X-14.0 Y-15.77 Z1.68 F4800.0 E160.105
G1 X-13.6 Y-15.81 Z1.68 F4800.0 E160.126
G1 X-13.6 Y-18.14 Z1.68 F4800.0 E160.249
G1 X-13.2 Y-17.89 Z1.68 F4800.0 E160.274
G1 X-13.2 Y-15.95 Z1.68 F4800.0 E160.376
G1 X-12.8 Y-16.1 Z1.68 F4800.0 E160.399
G1 X-12.8 Y-17.73 Z1.68 F4800.0 E160.485
G1 X-12.4 Y-17.57 Z1.68 F4800.0 E160.507
G1 X-12.4 Y-16.35 Z1.68 F4800.0 E160.572
G1 X-12.0 Y-16.96 Z1.68 F4800.0 E160.611
G1 X-12.0 Y-17.0 Z1.68 F4800.0 E160.613
G1 F1200.0
G1 E159.613
G1 F4800.0
M103
(</infill>)
(</nestedRing>)
(<nestedRing>)
(<boundaryPerimeter>)
(<boundaryPoint> X4.638 Y-20.299 Z1.675 </boundaryPoint>)
(<boundaryPoint> X-2.372 Y-20.299 Z1.675 </boundaryPoint>)
(<boundaryPoint> X-2.372 Y-10.499 Z1.675 </boundaryPoint>)
(<boundaryPoint> X-6.863 Y-10.499 Z1.675 </boundaryPoint>)
(<boundaryPoint> X-6.863 Y-23.5 Z1.675 </boundaryPoint>)
(<boundaryPoint> X4.638 Y-23.5 Z1.675 </boundaryPoint>)
(<boundaryPoint> X4.638 Y-22.94 Z1.675 </boundaryPoint>)
(<loop> outer )
G1 X-13.49 Y-16.88 Z1.68 F4200.0
G1 X-4.46 Y-16.88 Z1.68 F4200.0
G1 X-6.26 Y-17.18 Z1.68 F4200.0
G1 F1200.0
G1 E160.613
G1 F4200.0
M101
G1 X-6.26 Y-22.9 Z1.68 F4800.0 E160.915
G1 X3.98 Y-22.9 Z1.68 F4800.0 E161.456
G1 X4.04 Y-22.87 Z1.68 F4800.0 E161.459
G1 X4.04 Y-20.9 Z1.68 F4800.0 E161.563
G1 X-2.97 Y-20.9 Z1.68 F4800.0 E161.934
G1 X-2.97 Y-11.1 Z1.68 F4800.0 E162.451
G1 X-6.26 Y-11.1 Z1.68 F4800.0 E162.625
G1 X-6.26 Y-17.0 Z1.68 F4800.0 E162.937
G1 X-6.26 Y-17.18 Z1.68 F4800.0 E162.946
G1 F1200.0
G1 E162.946
G1 F4800.0
M103
(</loop>)
(<edge> outer )
;M108 R40.0
G1 X-6.66 Y-17.18 Z1.68 F4200.0
G1 F1200.0
G1 E162.946
G1 F4200.0
M101
G1 X-6.66 Y-23.3 Z1.68 F2400.0 E163.27
G1 X4.44 Y-23.3 Z1.68 F2400.0 E163.856
G1 X4.44 Y-20.5 Z1.68 F2400.0 E164.004
G1 X-2.57 Y-20.5 Z1.68 F2400.0 E164.374
G1 X-2.57 Y-10.7 Z1.68 F2400.0 E164.892
G1 X-6.66 Y-10.7 Z1.68 F2400.0 E165.108
G1 X-6.66 Y-17.0 Z1.68 F2400.0 E165.441
G1 X-6.66 Y-17.18 Z1.68 F2400.0 E165.451
G1 F1200.0
G1 E164.451
G1 F2400.0
M103
(</edge>)
(</boundaryPerimeter>)
(<infill>)
(<infillBoundary>)
(<infillPoint> X4.038 Y-20.899 Z1.675 </infillPoint>)
(<infillPoint> X-2.972 Y-20.899 Z1.675 </infillPoint>)
(<infillPoint> X-2.972 Y-11.099 Z1.675 </infillPoint>)
(<infillPoint> X-6.263 Y-11.099 Z1.675 </infillPoint>)
(<infillPoint> X-6.263 Y-22.9 Z1.675 </infillPoint>)
(<infillPoint> X3.979 Y-22.9 Z1.675 </infillPoint>)
(<infillPoint> X4.038 Y-22.867 Z1.675 </infillPoint>)
(</infillBoundary>)
;M108 R80.0
G1 X-3.2 Y-21.18 Z1.68 F4200.0
G1 F1200.0
G1 E165.451
G1 F4200.0
M101
G1 X-3.2 Y-22.62 Z1.68 F4800.0 E165.527
G1 X-2.8 Y-22.62 Z1.68 F4800.0 E165.548
G1 X-2.8 Y-21.18 Z1.68 F4800.0 E165.624
G1 X-2.4 Y-21.18 Z1.68 F4800.0 E165.645
G1 X-2.4 Y-22.62 Z1.68 F4800.0 E165.721
G1 X-2.0 Y-22.62 Z1.68 F4800.0 E165.742
G1 X-2.0 Y-21.18 Z1.68 F4800.0 E165.818
G1 X-1.6 Y-21.18 Z1.68 F4800.0 E165.84
G1 X-1.6 Y-22.62 Z1.68 F4800.0 E165.916
G1 X-1.2 Y-22.62 Z1.68 F4800.0 E165.937
G1 X-1.2 Y-21.18 Z1.68 F4800.0 E166.013
G1 X-0.8 Y-21.18 Z1.68 F4800.0 E166.034
G1 X-0.8 Y-22.62 Z1.68 F4800.0 E166.11
G1 X-0.4 Y-22.62 Z1.68 F4800.0 E166.131
G1 X-0.4 Y-21.18 Z1.68 F4800.0 E166.207
G1 X-0.0 Y-21.18 Z1.68 F4800.0 E166.229
G1 X-0.0 Y-22.62 Z1.68 F4800.0 E166.305
G1 X0.4 Y-22.62 Z1.68 F4800.0 E166.326
G1 X0.4 Y-21.18 Z1.68 F4800.0 E166.402
G1 X0.8 Y-21.18 Z1.68 F4800.0 E166.423
G1 X0.8 Y-22.62 Z1.68 F4800.0 E166.499
G1 X1.2 Y-22.62 Z1.68 F4800.0 E166.52
G1 X1.2 Y-21.18 Z1.68 F4800.0 E166.596
G1 X1.6 Y-21.18 Z1.68 F4800.0 E166.618
G1 X1.6 Y-22.62 Z1.68 F4800.0 E166.694
G1 X2.0 Y-22.62 Z1.68 F4800.0 E166.715
G1 X2.0 Y-21.18 Z1.68 F4800.0 E166.791
G1 X2.4 Y-21.18 Z1.68 F4800.0 E166.812
G1 X2.4 Y-22.62 Z1.68 F4800.0 E166.888
G1 X2.8 Y-22.62 Z1.68 F4800.0 E166.909
G1 X2.8 Y-21.18 Z1.68 F4800.0 E166.985
G1 X3.2 Y-21.18 Z1.68 F4800.0 E167.007
G1 X3.2 Y-22.62 Z1.68 F4800.0 E167.083
G1 X3.6 Y-22.62 Z1.68 F4800.0 E167.104
G1 X3.6 Y-21.25 Z1.68 F4800.0 E167.176
G1 F1200.0
G1 E166.176
G1 F4800.0
M103
G1 X-3.6 Y-22.62 Z1.68 F4200.0
G1 F1200.0
G1 E167.176
G1 F4200.0
M101
G1 X-3.6 Y-11.38 Z1.68 F4800.0 E167.77
G1 X-4.0 Y-11.38 Z1.68 F4800.0 E167.791
G1 X-4.0 Y-22.62 Z1.68 F4800.0 E168.385
G1 X-4.4 Y-22.62 Z1.68 F4800.0 E168.406
G1 X-4.4 Y-11.38 Z1.68 F4800.0 E169.0
G1 X-4.8 Y-11.38 Z1.68 F4800.0 E169.021
G1 X-4.8 Y-22.62 Z1.68 F4800.0 E169.615
G1 X-5.2 Y-22.62 Z1.68 F4800.0 E169.636
G1 X-5.2 Y-11.38 Z1.68 F4800.0 E170.23
G1 X-5.6 Y-11.38 Z1.68 F4800.0 E170.251
G1 X-5.6 Y-22.62 Z1.68 F4800.0 E170.845
G1 F1200.0
G1 E169.845
G1 F4800.0
M103
(</infill>)
(</nestedRing>)
(<nestedRing>)
(<boundaryPerimeter>)
(<boundaryPoint> X12.855 Y-22.062 Z1.675 </boundaryPoint>)
(<boundaryPoint> X17.583 Y-22.062 Z1.675 </boundaryPoint>)
(<boundaryPoint> X18.256 Y-23.5 Z1.675 </boundaryPoint>)
(<boundaryPoint> X22.257 Y-23.5 Z1.675 </boundaryPoint>)
(<boundaryPoint> X22.436 Y-23.189 Z1.675 </boundaryPoint>)
(<boundaryPoint> X17.553 Y-14.789 Z1.675 </boundaryPoint>)
(<boundaryPoint> X13.011 Y-14.789 Z1.675 </boundaryPoint>)
(<boundaryPoint> X8.128 Y-23.189 Z1.675 </boundaryPoint>)
(<boundaryPoint> X8.307 Y-23.5 Z1.675 </boundaryPoint>)
(<boundaryPoint> X12.198 Y-23.5 Z1.675 </boundaryPoint>)
(<loop> inner )
G1 X2.24 Y-20.81 Z1.68 F4200.0
G1 X9.58 Y-23.44 Z1.68 F4200.0
G1 X13.25 Y-19.9 Z1.68 F4200.0
G1 F1200.0
G1 E170.845
G1 F4200.0
M101
G1 X14.55 Y-17.08 Z1.68 F4800.0 E171.009
G1 X14.86 Y-16.66 Z1.68 F4800.0 E171.036
G1 X15.6 Y-16.66 Z1.68 F4800.0 E171.076
G1 X15.91 Y-17.08 Z1.68 F4800.0 E171.103
G1 X17.31 Y-20.07 Z1.68 F4800.0 E171.277
G1 X16.86 Y-20.76 Z1.68 F4800.0 E171.321
G1 X13.61 Y-20.76 Z1.68 F4800.0 E171.493
G1 X13.17 Y-20.07 Z1.68 F4800.0 E171.536
G1 X13.25 Y-19.9 Z1.68 F4800.0 E171.546
G1 F1200.0
G1 E170.981
G1 F4800.0
M103
(</loop>)
(<loop> outer )
G1 X13.36 Y-21.46 Z1.68 F4200.0
G1 F1200.0
G1 E171.546
G1 F4200.0
M101
G1 X17.97 Y-21.46 Z1.68 F4800.0 E171.789
G1 X18.64 Y-22.9 Z1.68 F4800.0 E171.873
G1 X20.9 Y-22.9 Z1.68 F4800.0 E171.993
G1 X21.24 Y-22.32 Z1.68 F4800.0 E172.028
G1 X17.21 Y-15.39 Z1.68 F4800.0 E172.451
G1 X13.36 Y-15.39 Z1.68 F4800.0 E172.655
G1 X9.33 Y-22.32 Z1.68 F4800.0 E173.078
G1 X9.66 Y-22.9 Z1.68 F4800.0 E173.114
G1 X11.81 Y-22.9 Z1.68 F4800.0 E173.227
G1 X12.47 Y-21.46 Z1.68 F4800.0 E173.311
G1 X13.17 Y-21.46 Z1.68 F4800.0 E173.348
G1 X13.36 Y-21.46 Z1.68 F4800.0 E173.358
G1 F1200.0
G1 E173.358
G1 F4800.0
M103
(</loop>)
(<edge> outer )
;M108 R40.0
G1 X13.36 Y-21.86 Z1.68 F4200.0
G1 F1200.0
G1 E173.358
G1 F4200.0
M101
G1 X17.71 Y-21.86 Z1.68 F2400.0 E173.588
G1 X18.38 Y-23.3 Z1.68 F2400.0 E173.672
G1 X22.14 Y-23.3 Z1.68 F2400.0 E173.87
G1 X22.21 Y-23.19 Z1.68 F2400.0 E173.877
G1 X17.44 Y-14.99 Z1.68 F2400.0 E174.378
G1 X13.13 Y-14.99 Z1.68 F2400.0 E174.606
G1 X8.36 Y-23.19 Z1.68 F2400.0 E175.107
G1 X8.42 Y-23.3 Z1.68 F2400.0 E175.113
G1 X12.07 Y-23.3 Z1.68 F2400.0 E175.306
G1 X12.73 Y-21.86 Z1.68 F2400.0 E175.39
G1 X13.17 Y-21.86 Z1.68 F2400.0 E175.413
G1 X13.36 Y-21.86 Z1.68 F2400.0 E175.423
G1 F1200.0
G1 E174.715
G1 F2400.0
M103
(</edge>)
(</boundaryPerimeter>)
(<nestedRing>)
(<boundaryPerimeter>)
(<boundaryPoint> X16.624 Y-20.021 Z1.675 </boundaryPoint>)
(<boundaryPoint> X16.535 Y-20.161 Z1.675 </boundaryPoint>)
(<boundaryPoint> X13.943 Y-20.161 Z1.675 </boundaryPoint>)
(<boundaryPoint> X13.854 Y-20.021 Z1.675 </boundaryPoint>)
(<boundaryPoint> X15.07 Y-17.39 Z1.675 </boundaryPoint>)
(<boundaryPoint> X15.165 Y-17.26 Z1.675 </boundaryPoint>)
(<boundaryPoint> X15.298 Y-17.26 Z1.675 </boundaryPoint>)
(<boundaryPoint> X15.394 Y-17.39 Z1.675 </boundaryPoint>)
(<edge> inner )
G1 X13.73 Y-20.2 Z1.68 F4200.0
G1 F1200.0
G1 E175.423
G1 F4200.0
M101
G1 X13.63 Y-20.05 Z1.68 F2400.0 E175.432
G1 X14.9 Y-17.29 Z1.68 F2400.0 E175.592
G1 X15.06 Y-17.06 Z1.68 F2400.0 E175.607
G1 X15.4 Y-17.06 Z1.68 F2400.0 E175.625
G1 X15.57 Y-17.29 Z1.68 F2400.0 E175.64
G1 X16.85 Y-20.05 Z1.68 F2400.0 E175.801
G1 X16.65 Y-20.35 Z1.68 F2400.0 E175.82
G1 X13.83 Y-20.35 Z1.68 F2400.0 E175.969
G1 X13.73 Y-20.2 Z1.68 F2400.0 E175.979
G1 F1200.0
G1 E174.979
G1 F2400.0
M103
(</edge>)
(</boundaryPerimeter>)
(</nestedRing>)
(<infill>)
(<infillBoundary>)
(<infillPoint> X12.469 Y-21.462 Z1.675 </infillPoint>)
(<infillPoint> X17.965 Y-21.462 Z1.675 </infillPoint>)
(<infillPoint> X18.638 Y-22.9 Z1.675 </infillPoint>)
(<infillPoint> X20.902 Y-22.9 Z1.675 </infillPoint>)
(<infillPoint> X21.236 Y-22.319 Z1.675 </infillPoint>)
(<infillPoint> X17.208 Y-15.389 Z1.675 </infillPoint>)
(<infillPoint> X13.356 Y-15.389 Z1.675 </infillPoint>)
(<infillPoint> X9.328 Y-22.319 Z1.675 </infillPoint>)
(<infillPoint> X9.662 Y-22.9 Z1.675 </infillPoint>)
(<infillPoint> X11.812 Y-22.9 Z1.675 </infillPoint>)
(</infillBoundary>)
(<infillBoundary>)
(<infillPoint> X17.307 Y-20.065 Z1.675 </infillPoint>)
(<infillPoint> X16.865 Y-20.761 Z1.675 </infillPoint>)
(<infillPoint> X13.613 Y-20.761 Z1.675 </infillPoint>)
(<infillPoint> X13.172 Y-20.067 Z1.675 </infillPoint>)
(<infillPoint> X14.55 Y-17.084 Z1.675 </infillPoint>)
(<infillPoint> X14.86 Y-16.66 Z1.675 </infillPoint>)
(<infillPoint> X15.601 Y-16.66 Z1.675 </infillPoint>)
(<infillPoint> X15.912 Y-17.082 Z1.675 </infillPoint>)
(</infillBoundary>)
;M108 R80.0
G1 X14.4 Y-16.82 Z1.68 F4200.0
G1 F1200.0
G1 E175.979
G1 F4200.0
M101
G1 X14.4 Y-15.67 Z1.68 F4800.0 E176.039
G1 X14.8 Y-15.67 Z1.68 F4800.0 E176.06
G1 X14.8 Y-16.38 Z1.68 F4800.0 E176.098
G1 X15.2 Y-16.38 Z1.68 F4800.0 E176.119
G1 X15.2 Y-15.67 Z1.68 F4800.0 E176.156
G1 X15.6 Y-15.67 Z1.68 F4800.0 E176.178
G1 X15.6 Y-16.38 Z1.68 F4800.0 E176.215
G1 X16.0 Y-16.73 Z1.68 F4800.0 E176.243
G1 X16.0 Y-15.67 Z1.68 F4800.0 E176.299
G1 X16.4 Y-15.67 Z1.68 F4800.0 E176.32
G1 X16.4 Y-17.46 Z1.68 F4800.0 E176.415
G1 X16.8 Y-18.32 Z1.68 F4800.0 E176.465
G1 X16.8 Y-15.67 Z1.68 F4800.0 E176.605
G1 X17.2 Y-15.93 Z1.68 F4800.0 E176.63
G1 X17.2 Y-19.18 Z1.68 F4800.0 E176.802
G1 X17.6 Y-20.03 Z1.68 F4800.0 E176.852
G1 X17.6 Y-16.62 Z1.68 F4800.0 E177.032
G1 X18.0 Y-17.31 Z1.68 F4800.0 E177.074
G1 X18.0 Y-21.18 Z1.68 F4800.0 E177.278
G1 X17.6 Y-21.18 Z1.68 F4800.0 E177.299
G1 X17.6 Y-20.13 Z1.68 F4800.0 E177.355
G1 X17.2 Y-20.76 Z1.68 F4800.0 E177.395
G1 X17.2 Y-21.18 Z1.68 F4800.0 E177.417
G1 X16.8 Y-21.18 Z1.68 F4800.0 E177.438
G1 X16.8 Y-21.04 Z1.68 F4800.0 E177.446
G1 X16.4 Y-21.04 Z1.68 F4800.0 E177.467
G1 X16.4 Y-21.18 Z1.68 F4800.0 E177.474
G1 X16.0 Y-21.18 Z1.68 F4800.0 E177.495
G1 X16.0 Y-21.04 Z1.68 F4800.0 E177.503
G1 X15.6 Y-21.04 Z1.68 F4800.0 E177.524
G1 X15.6 Y-21.18 Z1.68 F4800.0 E177.531
G1 X15.2 Y-21.18 Z1.68 F4800.0 E177.553
G1 X15.2 Y-21.04 Z1.68 F4800.0 E177.56
G1 X14.8 Y-21.04 Z1.68 F4800.0 E177.581
G1 X14.8 Y-21.18 Z1.68 F4800.0 E177.589
G1 X14.4 Y-21.18 Z1.68 F4800.0 E177.61
G1 X14.4 Y-21.04 Z1.68 F4800.0 E177.617
G1 X14.0 Y-21.04 Z1.68 F4800.0 E177.638
G1 X14.0 Y-21.18 Z1.68 F4800.0 E177.646
G1 X13.6 Y-21.18 Z1.68 F4800.0 E177.667
G1 X13.6 Y-21.04 Z1.68 F4800.0 E177.674
G1 X13.2 Y-21.18 Z1.68 F4800.0 E177.697
G1 X13.2 Y-20.63 Z1.68 F4800.0 E177.726
G1 F1200.0
G1 E177.041
G1 F4800.0
M103
G1 X12.0 Y-21.82 Z1.68 F4200.0
G1 F1200.0
G1 E177.726
G1 F4200.0
M101
G1 X12.0 Y-18.28 Z1.68 F4800.0 E177.913
G1 X12.4 Y-17.59 Z1.68 F4800.0 E177.955
G1 X12.4 Y-21.18 Z1.68 F4800.0 E178.144
G1 X12.8 Y-21.18 Z1.68 F4800.0 E178.165
G1 X12.8 Y-16.9 Z1.68 F4800.0 E178.392
G1 X13.2 Y-16.22 Z1.68 F4800.0 E178.434
G1 X13.2 Y-19.34 Z1.68 F4800.0 E178.599
G1 F1200.0
G1 E178.599
G1 F4800.0
M103
G1 X13.6 Y-18.47 Z1.68 F4200.0
G1 F1200.0
G1 E178.599
G1 F4200.0
M101
G1 X13.6 Y-15.67 Z1.68 F4800.0 E178.747
G1 X14.0 Y-15.67 Z1.68 F4800.0 E178.768
G1 X14.0 Y-17.61 Z1.68 F4800.0 E178.87
G1 F1200.0
G1 E177.87
G1 F4800.0
M103
G1 X10.0 Y-21.72 Z1.68 F4200.0
G1 F1200.0
G1 E178.87
G1 F4200.0
M101
G1 X10.0 Y-22.62 Z1.68 F4800.0 E178.918
G1 X10.4 Y-22.62 Z1.68 F4800.0 E178.939
G1 X10.4 Y-21.03 Z1.68 F4800.0 E179.023
G1 X10.8 Y-20.34 Z1.68 F4800.0 E179.065
G1 X10.8 Y-22.62 Z1.68 F4800.0 E179.185
G1 X11.2 Y-22.62 Z1.68 F4800.0 E179.206
G1 X11.2 Y-19.66 Z1.68 F4800.0 E179.363
G1 X11.6 Y-18.97 Z1.68 F4800.0 E179.405
G1 X11.6 Y-22.62 Z1.68 F4800.0 E179.598
G1 F1200.0
G1 E178.598
G1 F4800.0
M103
G1 X12.67 Y-21.78 Z1.68 F4200.0
G1 X18.4 Y-21.73 Z1.68 F4200.0
G1 F1200.0
G1 E179.598
G1 F4200.0
M101
G1 X18.4 Y-18.0 Z1.68 F4800.0 E179.795
G1 X18.8 Y-18.68 Z1.68 F4800.0 E179.837
G1 X18.8 Y-22.59 Z1.68 F4800.0 E180.043
G1 X19.2 Y-22.62 Z1.68 F4800.0 E180.064
G1 X19.2 Y-19.37 Z1.68 F4800.0 E180.236
G1 X19.6 Y-20.06 Z1.68 F4800.0 E180.278
G1 X19.6 Y-22.62 Z1.68 F4800.0 E180.413
G1 X20.0 Y-22.62 Z1.68 F4800.0 E180.434
G1 X20.0 Y-20.75 Z1.68 F4800.0 E180.533
G1 X20.4 Y-21.44 Z1.68 F4800.0 E180.575
G1 X20.4 Y-22.62 Z1.68 F4800.0 E180.638
G1 X20.8 Y-22.52 Z1.68 F4800.0 E180.66
G1 X20.8 Y-22.13 Z1.68 F4800.0 E180.68
G1 F1200.0
G1 E179.68
G1 F4800.0
M103
(</infill>)
(</nestedRing>)
(<nestedRing>)
(<boundaryPerimeter>)
(<boundaryPoint> X38.226 Y-16.111 Z1.675 </boundaryPoint>)
(<boundaryPoint> X37.444 Y-15.413 Z1.675 </boundaryPoint>)
(<boundaryPoint> X36.174 Y-14.945 Z1.675 </boundaryPoint>)
(<boundaryPoint> X34.452 Y-14.789 Z1.675 </boundaryPoint>)
(<boundaryPoint> X26.657 Y-14.789 Z1.675 </boundaryPoint>)
(<boundaryPoint> X26.657 Y-23.5 Z1.675 </boundaryPoint>)
(<boundaryPoint> X33.845 Y-23.5 Z1.675 </boundaryPoint>)
(<boundaryPoint> X35.711 Y-23.382 Z1.675 </boundaryPoint>)
(<boundaryPoint> X37.292 Y-23.096 Z1.675 </boundaryPoint>)
(<boundaryPoint> X38.048 Y-22.725 Z1.675 </boundaryPoint>)
(<boundaryPoint> X38.625 Y-22.241 Z1.675 </boundaryPoint>)
(<boundaryPoint> X38.99 Y-21.666 Z1.675 </boundaryPoint>)
(<boundaryPoint> X39.112 Y-21.022 Z1.675 </boundaryPoint>)
(<boundaryPoint> X38.941 Y-20.261 Z1.675 </boundaryPoint>)
(<boundaryPoint> X38.427 Y-19.641 Z1.675 </boundaryPoint>)
(<boundaryPoint> X37.55 Y-19.172 Z1.675 </boundaryPoint>)
(<boundaryPoint> X36.669 Y-18.958 Z1.675 </boundaryPoint>)
(<boundaryPoint> X36.557 Y-18.892 Z1.675 </boundaryPoint>)
(<boundaryPoint> X36.551 Y-18.802 Z1.675 </boundaryPoint>)
(<boundaryPoint> X36.652 Y-18.721 Z1.675 </boundaryPoint>)
(<boundaryPoint> X37.742 Y-18.283 Z1.675 </boundaryPoint>)
(<boundaryPoint> X38.301 Y-17.675 Z1.675 </boundaryPoint>)
(<boundaryPoint> X38.487 Y-16.958 Z1.675 </boundaryPoint>)
(<loop> inner )
G1 X20.16 Y-23.48 Z1.68 F4200.0
G1 X29.05 Y-22.99 Z1.68 F4200.0
G1 X30.26 Y-22.05 Z1.68 F4200.0
G1 F1200.0
G1 E180.68
G1 F4200.0
M101
G1 X30.26 Y-19.26 Z1.68 F4800.0 E180.827
G1 X33.97 Y-19.32 Z1.68 F4800.0 E181.024
G1 X34.42 Y-19.42 Z1.68 F4800.0 E181.048
G1 X34.81 Y-19.58 Z1.68 F4800.0 E181.07
G1 X35.35 Y-20.02 Z1.68 F4800.0 E181.107
G1 X35.57 Y-20.71 Z1.68 F4800.0 E181.145
G1 X35.35 Y-21.43 Z1.68 F4800.0 E181.185
G1 X34.82 Y-21.9 Z1.68 F4800.0 E181.223
G1 X34.42 Y-22.06 Z1.68 F4800.0 E181.245
G1 X33.99 Y-22.16 Z1.68 F4800.0 E181.269
G1 X30.26 Y-22.23 Z1.68 F4800.0 E181.466
G1 X30.26 Y-22.05 Z1.68 F4800.0 E181.475
G1 F1200.0
G1 E180.475
G1 F4800.0
M103
(</loop>)
(<loop> inner )
G1 X30.26 Y-18.63 Z1.68 F4200.0
G1 F1200.0
G1 E181.475
G1 F4200.0
M101
G1 X30.26 Y-15.95 Z1.68 F4800.0 E181.617
G1 X33.58 Y-16.01 Z1.68 F4800.0 E181.793
G1 X33.98 Y-16.1 Z1.68 F4800.0 E181.815
G1 X34.35 Y-16.25 Z1.68 F4800.0 E181.836
G1 X34.84 Y-16.69 Z1.68 F4800.0 E181.87
G1 X35.03 Y-17.36 Z1.68 F4800.0 E181.907
G1 X34.86 Y-18.01 Z1.68 F4800.0 E181.942
G1 X34.6 Y-18.31 Z1.68 F4800.0 E181.963
G1 X34.32 Y-18.52 Z1.68 F4800.0 E181.982
G1 X33.98 Y-18.66 Z1.68 F4800.0 E182.001
G1 X33.57 Y-18.75 Z1.68 F4800.0 E182.023
G1 X30.26 Y-18.81 Z1.68 F4800.0 E182.198
G1 X30.26 Y-18.63 Z1.68 F4800.0 E182.208
G1 F1200.0
G1 E181.208
G1 F4800.0
M103
(</loop>)
(<loop> outer )
G1 X27.26 Y-19.0 Z1.68 F4200.0
G1 F1200.0
G1 E182.208
G1 F4200.0
M101
G1 X27.26 Y-22.9 Z1.68 F4800.0 E182.414
G1 X33.83 Y-22.9 Z1.68 F4800.0 E182.761
G1 X35.64 Y-22.79 Z1.68 F4800.0 E182.857
G1 X37.1 Y-22.52 Z1.68 F4800.0 E182.936
G1 X37.72 Y-22.22 Z1.68 F4800.0 E182.972
G1 X38.17 Y-21.84 Z1.68 F4800.0 E183.003
G1 X38.42 Y-21.44 Z1.68 F4800.0 E183.028
G1 X38.5 Y-21.03 Z1.68 F4800.0 E183.05
G1 X38.39 Y-20.53 Z1.68 F4800.0 E183.077
G1 X38.04 Y-20.11 Z1.68 F4800.0 E183.106
G1 X37.33 Y-19.74 Z1.68 F4800.0 E183.148
G1 X36.44 Y-19.52 Z1.68 F4800.0 E183.197
G1 X35.98 Y-19.25 Z1.68 F4800.0 E183.225
G1 X35.93 Y-18.53 Z1.68 F4800.0 E183.263
G1 X36.35 Y-18.2 Z1.68 F4800.0 E183.291
G1 X37.39 Y-17.78 Z1.68 F4800.0 E183.351
G1 X37.76 Y-17.38 Z1.68 F4800.0 E183.379
G1 X37.86 Y-16.97 Z1.68 F4800.0 E183.401
G1 X37.7 Y-16.45 Z1.68 F4800.0 E183.43
G1 X37.13 Y-15.94 Z1.68 F4800.0 E183.471
G1 X36.04 Y-15.54 Z1.68 F4800.0 E183.532
G1 X34.42 Y-15.39 Z1.68 F4800.0 E183.618
G1 X27.26 Y-15.39 Z1.68 F4800.0 E183.997
G1 X27.26 Y-18.81 Z1.68 F4800.0 E184.177
G1 X27.26 Y-19.0 Z1.68 F4800.0 E184.187
G1 F1200.0
G1 E184.187
G1 F4800.0
M103
(</loop>)
(<edge> outer )
;M108 R40.0
G1 X26.86 Y-19.0 Z1.68 F4200.0
G1 F1200.0
G1 E184.187
G1 F4200.0
M101
G1 X26.86 Y-23.3 Z1.68 F2400.0 E184.414
G1 X33.84 Y-23.3 Z1.68 F2400.0 E184.783
G1 X35.69 Y-23.18 Z1.68 F2400.0 E184.881
G1 X37.23 Y-22.9 Z1.68 F2400.0 E184.964
G1 X37.94 Y-22.56 Z1.68 F2400.0 E185.006
G1 X38.47 Y-22.11 Z1.68 F2400.0 E185.042
G1 X38.8 Y-21.59 Z1.68 F2400.0 E185.075
G1 X38.91 Y-21.03 Z1.68 F2400.0 E185.105
G1 X38.76 Y-20.35 Z1.68 F2400.0 E185.142
G1 X38.3 Y-19.8 Z1.68 F2400.0 E185.18
G1 X37.48 Y-19.36 Z1.68 F2400.0 E185.229
G1 X36.59 Y-19.15 Z1.68 F2400.0 E185.277
G1 X36.37 Y-19.01 Z1.68 F2400.0 E185.291
G1 X36.34 Y-18.71 Z1.68 F2400.0 E185.307
G1 X36.55 Y-18.55 Z1.68 F2400.0 E185.321
G1 X37.63 Y-18.11 Z1.68 F2400.0 E185.382
G1 X38.12 Y-17.58 Z1.68 F2400.0 E185.42
G1 X38.28 Y-16.96 Z1.68 F2400.0 E185.454
G1 X38.05 Y-16.22 Z1.68 F2400.0 E185.495
G1 X37.34 Y-15.59 Z1.68 F2400.0 E185.545
G1 X36.13 Y-15.14 Z1.68 F2400.0 E185.613
G1 X34.44 Y-14.99 Z1.68 F2400.0 E185.703
G1 X26.86 Y-14.99 Z1.68 F2400.0 E186.103
G1 X26.86 Y-18.81 Z1.68 F2400.0 E186.305
G1 X26.86 Y-19.0 Z1.68 F2400.0 E186.315
G1 F1200.0
G1 E185.315
G1 F2400.0
M103
(</edge>)
(</boundaryPerimeter>)
(<nestedRing>)
(<boundaryPerimeter>)
(<boundaryPoint> X30.857 Y-18.202 Z1.675 </boundaryPoint>)
(<boundaryPoint> X30.857 Y-16.558 Z1.675 </boundaryPoint>)
(<boundaryPoint> X33.506 Y-16.608 Z1.675 </boundaryPoint>)
(<boundaryPoint> X33.798 Y-16.674 Z1.675 </boundaryPoint>)
(<boundaryPoint> X34.024 Y-16.768 Z1.675 </boundaryPoint>)
(<boundaryPoint> X34.31 Y-17.023 Z1.675 </boundaryPoint>)
(<boundaryPoint> X34.406 Y-17.362 Z1.675 </boundaryPoint>)
(<boundaryPoint> X34.31 Y-17.724 Z1.675 </boundaryPoint>)
(<boundaryPoint> X34.191 Y-17.868 Z1.675 </boundaryPoint>)
(<boundaryPoint> X34.024 Y-17.989 Z1.675 </boundaryPoint>)
(<boundaryPoint> X33.796 Y-18.084 Z1.675 </boundaryPoint>)
(<boundaryPoint> X33.499 Y-18.151 Z1.675 </boundaryPoint>)
(<edge> inner )
G1 X30.66 Y-18.22 Z1.68 F4200.0
G1 F1200.0
G1 E186.315
G1 F4200.0
M101
G1 X30.66 Y-16.35 Z1.68 F2400.0 E186.414
G1 X33.53 Y-16.41 Z1.68 F2400.0 E186.566
G1 X33.86 Y-16.48 Z1.68 F2400.0 E186.583
G1 X34.13 Y-16.6 Z1.68 F2400.0 E186.599
G1 X34.49 Y-16.91 Z1.68 F2400.0 E186.624
G1 X34.61 Y-17.36 Z1.68 F2400.0 E186.649
G1 X34.49 Y-17.82 Z1.68 F2400.0 E186.674
G1 X34.33 Y-18.02 Z1.68 F2400.0 E186.687
G1 X34.12 Y-18.17 Z1.68 F2400.0 E186.701
G1 X33.86 Y-18.27 Z1.68 F2400.0 E186.716
G1 X33.52 Y-18.35 Z1.68 F2400.0 E186.734
G1 X30.66 Y-18.41 Z1.68 F2400.0 E186.886
G1 X30.66 Y-18.22 Z1.68 F2400.0 E186.895
G1 F1200.0
G1 E186.44
G1 F2400.0
M103
(</edge>)
(</boundaryPerimeter>)
(</nestedRing>)
(<nestedRing>)
(<boundaryPerimeter>)
(<boundaryPoint> X34.83 Y-20.371 Z1.675 </boundaryPoint>)
(<boundaryPoint> X34.939 Y-20.719 Z1.675 </boundaryPoint>)
(<boundaryPoint> X34.828 Y-21.093 Z1.675 </boundaryPoint>)
(<boundaryPoint> X34.497 Y-21.382 Z1.675 </boundaryPoint>)
(<boundaryPoint> X34.237 Y-21.49 Z1.675 </boundaryPoint>)
(<boundaryPoint> X33.898 Y-21.567 Z1.675 </boundaryPoint>)
(<boundaryPoint> X32.981 Y-21.629 Z1.675 </boundaryPoint>)
(<boundaryPoint> X30.857 Y-21.629 Z1.675 </boundaryPoint>)
(<boundaryPoint> X30.857 Y-19.868 Z1.675 </boundaryPoint>)
(<boundaryPoint> X33.905 Y-19.923 Z1.675 </boundaryPoint>)
(<boundaryPoint> X34.243 Y-19.996 Z1.675 </boundaryPoint>)
(<boundaryPoint> X34.502 Y-20.099 Z1.675 </boundaryPoint>)
(<edge> inner )
G1 X30.84 Y-19.67 Z1.68 F4200.0
G1 F1200.0
G1 E186.895
G1 F4200.0
M101
G1 X33.93 Y-19.72 Z1.68 F2400.0 E187.058
G1 X34.3 Y-19.8 Z1.68 F2400.0 E187.079
G1 X34.6 Y-19.93 Z1.68 F2400.0 E187.096
G1 X35.0 Y-20.26 Z1.68 F2400.0 E187.123
G1 X35.15 Y-20.72 Z1.68 F2400.0 E187.149
G1 X35.0 Y-21.21 Z1.68 F2400.0 E187.176
G1 X34.6 Y-21.55 Z1.68 F2400.0 E187.204
G1 X34.3 Y-21.68 Z1.68 F2400.0 E187.221
G1 X33.93 Y-21.77 Z1.68 F2400.0 E187.241
G1 X32.99 Y-21.83 Z1.68 F2400.0 E187.291
G1 X30.66 Y-21.83 Z1.68 F2400.0 E187.414
G1 X30.66 Y-19.66 Z1.68 F2400.0 E187.528
G1 X30.84 Y-19.67 Z1.68 F2400.0 E187.538
G1 F1200.0
G1 E186.538
G1 F2400.0
M103
(</edge>)
(</boundaryPerimeter>)
(</nestedRing>)
(<infill>)
(<infillBoundary>)
(<infillPoint> X37.702 Y-16.447 Z1.675 </infillPoint>)
(<infillPoint> X37.13 Y-15.937 Z1.675 </infillPoint>)
(<infillPoint> X36.041 Y-15.535 Z1.675 </infillPoint>)
(<infillPoint> X34.425 Y-15.389 Z1.675 </infillPoint>)
(<infillPoint> X27.257 Y-15.389 Z1.675 </infillPoint>)
(<infillPoint> X27.257 Y-22.9 Z1.675 </infillPoint>)
(<infillPoint> X33.826 Y-22.9 Z1.675 </infillPoint>)
(<infillPoint> X35.638 Y-22.785 Z1.675 </infillPoint>)
(<infillPoint> X37.103 Y-22.52 Z1.675 </infillPoint>)
(<infillPoint> X37.718 Y-22.218 Z1.675 </infillPoint>)
(<infillPoint> X38.168 Y-21.841 Z1.675 </infillPoint>)
(<infillPoint> X38.422 Y-21.441 Z1.675 </infillPoint>)
(<infillPoint> X38.499 Y-21.032 Z1.675 </infillPoint>)
(<infillPoint> X38.387 Y-20.533 Z1.675 </infillPoint>)
(<infillPoint> X38.04 Y-20.115 Z1.675 </infillPoint>)
(<infillPoint> X37.334 Y-19.737 Z1.675 </infillPoint>)
(<infillPoint> X36.441 Y-19.52 Z1.675 </infillPoint>)
(<infillPoint> X35.979 Y-19.248 Z1.675 </infillPoint>)
(<infillPoint> X35.932 Y-18.53 Z1.675 </infillPoint>)
(<infillPoint> X36.346 Y-18.197 Z1.675 </infillPoint>)
(<infillPoint> X37.392 Y-17.777 Z1.675 </infillPoint>)
(<infillPoint> X37.758 Y-17.379 Z1.675 </infillPoint>)
(<infillPoint> X37.863 Y-16.972 Z1.675 </infillPoint>)
(</infillBoundary>)
(<infillBoundary>)
(<infillPoint> X35.35 Y-20.022 Z1.675 </infillPoint>)
(<infillPoint> X35.566 Y-20.714 Z1.675 </infillPoint>)
(<infillPoint> X35.354 Y-21.431 Z1.675 </infillPoint>)
(<infillPoint> X34.818 Y-21.898 Z1.675 </infillPoint>)
(<infillPoint> X34.42 Y-22.064 Z1.675 </infillPoint>)
(<infillPoint> X33.985 Y-22.162 Z1.675 </infillPoint>)
(<infillPoint> X30.257 Y-22.229 Z1.675 </infillPoint>)
(<infillPoint> X30.257 Y-19.257 Z1.675 </infillPoint>)
(<infillPoint> X33.974 Y-19.324 Z1.675 </infillPoint>)
(<infillPoint> X34.418 Y-19.42 Z1.675 </infillPoint>)
(<infillPoint> X34.812 Y-19.577 Z1.675 </infillPoint>)
(</infillBoundary>)
(<infillBoundary>)
(<infillPoint> X30.257 Y-18.814 Z1.675 </infillPoint>)
(<infillPoint> X30.257 Y-15.947 Z1.675 </infillPoint>)
(<infillPoint> X33.579 Y-16.009 Z1.675 </infillPoint>)
(<infillPoint> X33.981 Y-16.1 Z1.675 </infillPoint>)
(<infillPoint> X34.348 Y-16.253 Z1.675 </infillPoint>)
(<infillPoint> X34.84 Y-16.691 Z1.675 </infillPoint>)
(<infillPoint> X35.028 Y-17.357 Z1.675 </infillPoint>)
(<infillPoint> X34.856 Y-18.005 Z1.675 </infillPoint>)
(<infillPoint> X34.605 Y-18.309 Z1.675 </infillPoint>)
(<infillPoint> X34.319 Y-18.516 Z1.675 </infillPoint>)
(<infillPoint> X33.979 Y-18.658 Z1.675 </infillPoint>)
(<infillPoint> X33.572 Y-18.75 Z1.675 </infillPoint>)
(</infillBoundary>)
;M108 R80.0
G1 X34.0 Y-18.94 Z1.68 F4200.0
G1 F1200.0
G1 E187.538
G1 F4200.0
M101
G1 X34.0 Y-19.05 Z1.68 F4800.0 E187.544
G1 X34.4 Y-19.13 Z1.68 F4800.0 E187.565
G1 X34.4 Y-18.79 Z1.68 F4800.0 E187.583
G1 X34.8 Y-18.51 Z1.68 F4800.0 E187.609
G1 X34.8 Y-19.27 Z1.68 F4800.0 E187.649
G1 X35.2 Y-19.54 Z1.68 F4800.0 E187.674
G1 X35.2 Y-17.8 Z1.68 F4800.0 E187.766
G1 F1200.0
G1 E187.766
G1 F4800.0
M103
G1 X36.0 Y-18.12 Z1.68 F4200.0
G1 F1200.0
G1 E187.766
G1 F4200.0
M101
G1 X36.0 Y-15.82 Z1.68 F4800.0 E187.887
G1 X36.4 Y-15.97 Z1.68 F4800.0 E187.91
G1 X36.4 Y-17.87 Z1.68 F4800.0 E188.011
G1 X36.8 Y-17.71 Z1.68 F4800.0 E188.033
G1 X36.8 Y-16.11 Z1.68 F4800.0 E188.118
G1 X37.2 Y-16.38 Z1.68 F4800.0 E188.143
G1 X37.2 Y-17.55 Z1.68 F4800.0 E188.205
G1 F1200.0
G1 E187.205
G1 F4800.0
M103
G1 X35.6 Y-19.89 Z1.68 F4200.0
G1 F1200.0
G1 E188.205
G1 F4200.0
M101
G1 X35.6 Y-15.78 Z1.68 F4800.0 E188.422
G1 X35.2 Y-15.74 Z1.68 F4800.0 E188.443
G1 X35.2 Y-16.94 Z1.68 F4800.0 E188.507
G1 X34.8 Y-16.28 Z1.68 F4800.0 E188.547
G1 X34.8 Y-15.7 Z1.68 F4800.0 E188.578
G1 X34.4 Y-15.67 Z1.68 F4800.0 E188.599
G1 X34.4 Y-15.97 Z1.68 F4800.0 E188.615
G1 X34.0 Y-15.82 Z1.68 F4800.0 E188.637
G1 X34.0 Y-15.67 Z1.68 F4800.0 E188.645
G1 X33.6 Y-15.67 Z1.68 F4800.0 E188.666
G1 X33.6 Y-15.73 Z1.68 F4800.0 E188.67
G1 X33.2 Y-15.72 Z1.68 F4800.0 E188.691
G1 X33.2 Y-15.67 Z1.68 F4800.0 E188.694
G1 X32.8 Y-15.67 Z1.68 F4800.0 E188.715
G1 X32.8 Y-15.72 Z1.68 F4800.0 E188.717
G1 X32.4 Y-15.71 Z1.68 F4800.0 E188.738
G1 X32.4 Y-15.67 Z1.68 F4800.0 E188.74
G1 X32.0 Y-15.67 Z1.68 F4800.0 E188.761
G1 X32.0 Y-15.7 Z1.68 F4800.0 E188.763
G1 F1200.0
G1 E187.763
G1 F4800.0
M103
G1 X30.66 Y-16.36 Z1.68 F4200.0
G1 X27.6 Y-22.46 Z1.68 F4200.0
G1 F1200.0
G1 E188.763
G1 F4200.0
M101
G1 X27.6 Y-15.83 Z1.68 F4800.0 E189.113
G1 X28.0 Y-15.67 Z1.68 F4800.0 E189.136
G1 X28.0 Y-22.62 Z1.68 F4800.0 E189.503
G1 X28.4 Y-22.62 Z1.68 F4800.0 E189.524
G1 X28.4 Y-15.67 Z1.68 F4800.0 E189.891
G1 X28.8 Y-15.67 Z1.68 F4800.0 E189.912
G1 X28.8 Y-22.62 Z1.68 F4800.0 E190.279
G1 X29.2 Y-22.62 Z1.68 F4800.0 E190.301
G1 X29.2 Y-15.67 Z1.68 F4800.0 E190.668
G1 X29.6 Y-15.67 Z1.68 F4800.0 E190.689
G1 X29.6 Y-22.62 Z1.68 F4800.0 E191.056
G1 X30.0 Y-22.62 Z1.68 F4800.0 E191.077
G1 X30.0 Y-22.51 Z1.68 F4800.0 E191.083
G1 X30.4 Y-22.51 Z1.68 F4800.0 E191.104
G1 X30.4 Y-22.62 Z1.68 F4800.0 E191.11
G1 X30.8 Y-22.62 Z1.68 F4800.0 E191.131
G1 X30.8 Y-22.5 Z1.68 F4800.0 E191.137
G1 X31.2 Y-22.49 Z1.68 F4800.0 E191.159
G1 X31.2 Y-22.62 Z1.68 F4800.0 E191.165
G1 X31.6 Y-22.62 Z1.68 F4800.0 E191.187
G1 X31.6 Y-22.49 Z1.68 F4800.0 E191.194
G1 X32.0 Y-22.48 Z1.68 F4800.0 E191.215
G1 X32.0 Y-22.62 Z1.68 F4800.0 E191.222
G1 X32.4 Y-22.62 Z1.68 F4800.0 E191.243
G1 X32.4 Y-22.47 Z1.68 F4800.0 E191.251
G1 X32.8 Y-22.46 Z1.68 F4800.0 E191.272
G1 X32.8 Y-22.62 Z1.68 F4800.0 E191.281
G1 X33.2 Y-22.62 Z1.68 F4800.0 E191.302
G1 X33.2 Y-22.46 Z1.68 F4800.0 E191.31
G1 X33.6 Y-22.45 Z1.68 F4800.0 E191.332
G1 X33.6 Y-22.62 Z1.68 F4800.0 E191.341
G1 X34.0 Y-22.61 Z1.68 F4800.0 E191.362
G1 X34.0 Y-22.44 Z1.68 F4800.0 E191.37
G1 X34.4 Y-22.36 Z1.68 F4800.0 E191.392
G1 X34.4 Y-22.58 Z1.68 F4800.0 E191.404
G1 X34.8 Y-22.56 Z1.68 F4800.0 E191.425
G1 X34.8 Y-22.21 Z1.68 F4800.0 E191.444
G1 X35.2 Y-21.94 Z1.68 F4800.0 E191.469
G1 X35.2 Y-22.53 Z1.68 F4800.0 E191.501
G1 X35.6 Y-22.51 Z1.68 F4800.0 E191.522
G1 X35.6 Y-21.59 Z1.68 F4800.0 E191.571
G1 X36.0 Y-19.59 Z1.68 F4800.0 E191.678
G1 X36.0 Y-22.44 Z1.68 F4800.0 E191.829
G1 X36.4 Y-22.36 Z1.68 F4800.0 E191.851
G1 X36.4 Y-19.8 Z1.68 F4800.0 E191.986
G1 X36.8 Y-19.9 Z1.68 F4800.0 E192.008
G1 X36.8 Y-22.29 Z1.68 F4800.0 E192.134
G1 X37.2 Y-22.16 Z1.68 F4800.0 E192.157
G1 X37.2 Y-19.99 Z1.68 F4800.0 E192.271
G1 X37.6 Y-20.2 Z1.68 F4800.0 E192.295
G1 X37.6 Y-21.95 Z1.68 F4800.0 E192.387
G1 X38.0 Y-21.58 Z1.68 F4800.0 E192.416
G1 X38.0 Y-20.51 Z1.68 F4800.0 E192.473
G1 F1200.0
G1 E191.473
G1 F4800.0
M103
(</infill>)
(</nestedRing>)
(</rotation>)
(</layer>)
(<layer> 1.945 )
(<rotation> (-1+1.22464679915e-16j) )
(<nestedRing>)
(<boundaryPerimeter>)
(<boundaryPoint> X-46.601 Y-23.5 Z1.945 </boundaryPoint>)
(<boundaryPoint> X-46.601 Y-18.188 Z1.945 </boundaryPoint>)
(<boundaryPoint> X-40.969 Y-18.188 Z1.945 </boundaryPoint>)
(<boundaryPoint> X-40.969 Y-15.563 Z1.945 </boundaryPoint>)
(<boundaryPoint> X-46.601 Y-15.563 Z1.945 </boundaryPoint>)
(<boundaryPoint> X-46.601 Y-13.293 Z1.945 </boundaryPoint>)
(<boundaryPoint> X-40.008 Y-13.293 Z1.945 </boundaryPoint>)
(<boundaryPoint> X-40.008 Y-10.499 Z1.945 </boundaryPoint>)
(<boundaryPoint> X-51.112 Y-10.499 Z1.945 </boundaryPoint>)
(<boundaryPoint> X-51.112 Y-23.5 Z1.945 </boundaryPoint>)
(<loop> outer )
G1 X34.71 Y-21.72 Z1.95 F4200.0
G1 X30.66 Y-21.83 Z1.95 F4200.0
G1 X29.06 Y-20.94 Z1.95 F4200.0
G1 X20.77 Y-23.45 Z1.95 F4200.0
G1 X17.76 Y-21.78 Z1.95 F4200.0
G1 X12.67 Y-21.78 Z1.95 F4200.0
G1 X9.56 Y-23.5 Z1.95 F4200.0
G1 X2.24 Y-22.95 Z1.95 F4200.0
G1 X-4.46 Y-21.75 Z1.95 F4200.0
G1 X-12.85 Y-20.8 Z1.95 F4200.0
G1 X-14.54 Y-21.45 Z1.95 F4200.0
G1 X-20.51 Y-22.16 Z1.95 F4200.0
G1 X-28.27 Y-23.42 Z1.95 F4200.0
G1 X-30.46 Y-21.78 Z1.95 F4200.0
G1 X-35.55 Y-21.78 Z1.95 F4200.0
G1 X-37.58 Y-23.22 Z1.95 F4200.0
G1 X-42.51 Y-16.15 Z1.95 F4200.0
G1 X-46.8 Y-17.99 Z1.95 F4200.0
G1 X-50.51 Y-22.78 Z1.95 F4200.0
G1 F1200.0
G1 E192.473
G1 F4200.0
M101
G1 X-50.51 Y-22.9 Z1.95 F4800.0 E192.48
G1 X-47.2 Y-22.9 Z1.95 F4800.0 E192.655
G1 X-47.2 Y-17.59 Z1.95 F4800.0 E192.935
G1 X-41.57 Y-17.59 Z1.95 F4800.0 E193.233
G1 X-41.57 Y-16.16 Z1.95 F4800.0 E193.308
G1 X-47.2 Y-16.16 Z1.95 F4800.0 E193.605
G1 X-47.2 Y-12.69 Z1.95 F4800.0 E193.789
G1 X-40.61 Y-12.69 Z1.95 F4800.0 E194.137
G1 X-40.61 Y-11.1 Z1.95 F4800.0 E194.221
G1 X-50.51 Y-11.1 Z1.95 F4800.0 E194.744
G1 X-50.51 Y-22.78 Z1.95 F4800.0 E195.361
G1 F1200.0
G1 E195.361
G1 F4800.0
M103
(</loop>)
(<edge> outer )
;M108 R40.0
G1 X-50.91 Y-22.78 Z1.95 F4200.0
G1 F1200.0
G1 E195.361
G1 F4200.0
M101
G1 X-50.91 Y-22.9 Z1.95 F2400.0 E195.368
G1 X-50.91 Y-23.3 Z1.95 F2400.0 E195.389
G1 X-46.8 Y-23.3 Z1.95 F2400.0 E195.606
G1 X-46.8 Y-17.99 Z1.95 F2400.0 E195.887
G1 X-41.17 Y-17.99 Z1.95 F2400.0 E196.184
G1 X-41.17 Y-15.76 Z1.95 F2400.0 E196.302
G1 X-46.8 Y-15.76 Z1.95 F2400.0 E196.599
G1 X-46.8 Y-13.09 Z1.95 F2400.0 E196.74
G1 X-40.21 Y-13.09 Z1.95 F2400.0 E197.089
G1 X-40.21 Y-10.7 Z1.95 F2400.0 E197.215
G1 X-50.91 Y-10.7 Z1.95 F2400.0 E197.78
G1 X-50.91 Y-22.78 Z1.95 F2400.0 E198.419
G1 F1200.0
G1 E197.419
G1 F2400.0
M103
(</edge>)
(</boundaryPerimeter>)
(<infill>)
(<infillBoundary>)
(<infillPoint> X-47.201 Y-22.9 Z1.945 </infillPoint>)
(<infillPoint> X-47.201 Y-17.588 Z1.945 </infillPoint>)
(<infillPoint> X-41.569 Y-17.588 Z1.945 </infillPoint>)
(<infillPoint> X-41.569 Y-16.163 Z1.945 </infillPoint>)
(<infillPoint> X-47.201 Y-16.163 Z1.945 </infillPoint>)
(<infillPoint> X-47.201 Y-12.693 Z1.945 </infillPoint>)
(<infillPoint> X-40.608 Y-12.693 Z1.945 </infillPoint>)
(<infillPoint> X-40.608 Y-11.099 Z1.945 </infillPoint>)
(<infillPoint> X-50.512 Y-11.099 Z1.945 </infillPoint>)
(<infillPoint> X-50.512 Y-22.9 Z1.945 </infillPoint>)
(</infillBoundary>)
;M108 R80.0
G1 X-47.48 Y-22.0 Z1.95 F4200.0
G1 F1200.0
G1 E198.419
G1 F4200.0
M101
G1 X-47.48 Y-20.4 Z1.95 F4800.0 E198.503
G1 X-50.23 Y-20.4 Z1.95 F4800.0 E198.648
G1 X-50.22 Y-22.4 Z1.95 F4800.0 E198.754
G1 X-47.49 Y-22.4 Z1.95 F4800.0 E198.898
G1 F1200.0
G1 E197.898
G1 F4800.0
M103
G1 X-47.48 Y-20.0 Z1.95 F4200.0
G1 F1200.0
G1 E198.898
G1 F4200.0
M101
G1 X-47.48 Y-18.8 Z1.95 F4800.0 E198.962
G1 X-48.86 Y-19.13 Z1.95 F4800.0 E199.037
G1 X-49.14 Y-19.13 Z1.95 F4800.0 E199.052
G1 X-50.23 Y-20.0 Z1.95 F4800.0 E199.125
G1 X-50.23 Y-16.8 Z1.95 F4800.0 E199.294
G1 X-49.14 Y-18.87 Z1.95 F4800.0 E199.418
G1 X-48.86 Y-18.87 Z1.95 F4800.0 E199.433
G1 X-47.48 Y-18.4 Z1.95 F4800.0 E199.51
G1 X-47.48 Y-14.8 Z1.95 F4800.0 E199.7
G1 X-48.86 Y-15.13 Z1.95 F4800.0 E199.775
G1 X-49.14 Y-15.13 Z1.95 F4800.0 E199.79
G1 X-50.23 Y-16.4 Z1.95 F4800.0 E199.879
G1 X-50.23 Y-13.6 Z1.95 F4800.0 E200.026
G1 X-49.14 Y-14.87 Z1.95 F4800.0 E200.115
G1 X-48.86 Y-14.87 Z1.95 F4800.0 E200.13
G1 X-47.48 Y-14.4 Z1.95 F4800.0 E200.207
G1 X-47.48 Y-13.2 Z1.95 F4800.0 E200.27
G1 X-50.23 Y-13.2 Z1.95 F4800.0 E200.416
G1 X-50.23 Y-12.0 Z1.95 F4800.0 E200.479
G1 X-47.48 Y-12.8 Z1.95 F4800.0 E200.63
G1 X-47.37 Y-12.42 Z1.95 F4800.0 E200.651
G1 X-41.1 Y-12.4 Z1.95 F4800.0 E200.982
G1 X-40.89 Y-12.0 Z1.95 F4800.0 E201.006
G1 X-40.9 Y-11.6 Z1.95 F4800.0 E201.028
G1 X-50.23 Y-11.6 Z1.95 F4800.0 E201.52
G1 F1200.0
G1 E200.52
G1 F4800.0
M103
(</infill>)
(</nestedRing>)
(<nestedRing>)
(<boundaryPerimeter>)
(<boundaryPoint> X-35.367 Y-22.062 Z1.945 </boundaryPoint>)
(<boundaryPoint> X-30.639 Y-22.062 Z1.945 </boundaryPoint>)
(<boundaryPoint> X-29.965 Y-23.5 Z1.945 </boundaryPoint>)
(<boundaryPoint> X-25.964 Y-23.5 Z1.945 </boundaryPoint>)
(<boundaryPoint> X-25.785 Y-23.189 Z1.945 </boundaryPoint>)
(<boundaryPoint> X-30.668 Y-14.789 Z1.945 </boundaryPoint>)
(<boundaryPoint> X-35.21 Y-14.789 Z1.945 </boundaryPoint>)
(<boundaryPoint> X-40.094 Y-23.189 Z1.945 </boundaryPoint>)
(<boundaryPoint> X-39.915 Y-23.5 Z1.945 </boundaryPoint>)
(<boundaryPoint> X-36.023 Y-23.5 Z1.945 </boundaryPoint>)
(<loop> inner )
G1 X-46.8 Y-15.76 Z1.95 F4200.0
G1 X-43.37 Y-17.77 Z1.95 F4200.0
G1 X-36.49 Y-21.77 Z1.95 F4200.0
G1 X-34.55 Y-18.99 Z1.95 F4200.0
G1 F1200.0
G1 E201.52
G1 F4200.0
M101
G1 X-34.5 Y-18.87 Z1.95 F4800.0 E201.527
G1 X-33.67 Y-17.08 Z1.95 F4800.0 E201.631
G1 X-33.36 Y-16.66 Z1.95 F4800.0 E201.659
G1 X-32.62 Y-16.66 Z1.95 F4800.0 E201.698
G1 X-32.31 Y-17.08 Z1.95 F4800.0 E201.726
G1 X-30.92 Y-20.07 Z1.95 F4800.0 E201.9
G1 X-31.36 Y-20.76 Z1.95 F4800.0 E201.943
G1 X-34.61 Y-20.76 Z1.95 F4800.0 E202.115
G1 X-35.05 Y-20.07 Z1.95 F4800.0 E202.158
G1 X-34.55 Y-18.99 Z1.95 F4800.0 E202.221
G1 F1200.0
G1 E201.221
G1 F4800.0
M103
(</loop>)
(<loop> outer )
G1 X-36.23 Y-17.73 Z1.95 F4200.0
G1 F1200.0
G1 E202.221
G1 F4200.0
M101
G1 X-36.29 Y-17.84 Z1.95 F4800.0 E202.228
G1 X-38.89 Y-22.32 Z1.95 F4800.0 E202.502
G1 X-38.56 Y-22.9 Z1.95 F4800.0 E202.537
G1 X-36.41 Y-22.9 Z1.95 F4800.0 E202.651
G1 X-35.75 Y-21.46 Z1.95 F4800.0 E202.734
G1 X-30.26 Y-21.46 Z1.95 F4800.0 E203.025
G1 X-29.58 Y-22.9 Z1.95 F4800.0 E203.108
G1 X-27.32 Y-22.9 Z1.95 F4800.0 E203.228
G1 X-26.99 Y-22.32 Z1.95 F4800.0 E203.264
G1 X-31.01 Y-15.39 Z1.95 F4800.0 E203.687
G1 X-34.87 Y-15.39 Z1.95 F4800.0 E203.89
G1 X-36.23 Y-17.73 Z1.95 F4800.0 E204.033
G1 F1200.0
G1 E204.033
G1 F4800.0
M103
(</loop>)
(<edge> outer )
;M108 R40.0
G1 X-36.57 Y-17.53 Z1.95 F4200.0
G1 F1200.0
G1 E204.033
G1 F4200.0
M101
G1 X-36.63 Y-17.63 Z1.95 F2400.0 E204.04
G1 X-39.86 Y-23.19 Z1.95 F2400.0 E204.379
G1 X-39.8 Y-23.3 Z1.95 F2400.0 E204.386
G1 X-36.15 Y-23.3 Z1.95 F2400.0 E204.579
G1 X-35.5 Y-21.86 Z1.95 F2400.0 E204.662
G1 X-30.51 Y-21.86 Z1.95 F2400.0 E204.926
G1 X-29.84 Y-23.3 Z1.95 F2400.0 E205.009
G1 X-26.08 Y-23.3 Z1.95 F2400.0 E205.208
G1 X-26.02 Y-23.19 Z1.95 F2400.0 E205.215
G1 X-30.78 Y-14.99 Z1.95 F2400.0 E205.716
G1 X-35.1 Y-14.99 Z1.95 F2400.0 E205.944
G1 X-36.57 Y-17.53 Z1.95 F2400.0 E206.099
G1 F1200.0
G1 E205.099
G1 F2400.0
M103
(</edge>)
(</boundaryPerimeter>)
(<nestedRing>)
(<boundaryPerimeter>)
(<boundaryPoint> X-34.279 Y-20.161 Z1.945 </boundaryPoint>)
(<boundaryPoint> X-34.368 Y-20.021 Z1.945 </boundaryPoint>)
(<boundaryPoint> X-33.151 Y-17.39 Z1.945 </boundaryPoint>)
(<boundaryPoint> X-33.056 Y-17.26 Z1.945 </boundaryPoint>)
(<boundaryPoint> X-32.923 Y-17.26 Z1.945 </boundaryPoint>)
(<boundaryPoint> X-32.827 Y-17.39 Z1.945 </boundaryPoint>)
(<boundaryPoint> X-31.598 Y-20.021 Z1.945 </boundaryPoint>)
(<boundaryPoint> X-31.687 Y-20.161 Z1.945 </boundaryPoint>)
(<edge> inner )
G1 X-34.08 Y-18.94 Z1.95 F4200.0
G1 F1200.0
G1 E206.099
G1 F4200.0
M101
G1 X-34.03 Y-18.83 Z1.95 F2400.0 E206.105
G1 X-33.32 Y-17.29 Z1.95 F2400.0 E206.195
G1 X-33.16 Y-17.06 Z1.95 F2400.0 E206.21
G1 X-32.82 Y-17.06 Z1.95 F2400.0 E206.227
G1 X-32.66 Y-17.29 Z1.95 F2400.0 E206.242
G1 X-31.38 Y-20.05 Z1.95 F2400.0 E206.403
G1 X-31.57 Y-20.35 Z1.95 F2400.0 E206.422
G1 X-34.4 Y-20.35 Z1.95 F2400.0 E206.571
G1 X-34.59 Y-20.05 Z1.95 F2400.0 E206.59
G1 X-34.08 Y-18.94 Z1.95 F2400.0 E206.654
G1 F1200.0
G1 E205.654
G1 F2400.0
M103
(</edge>)
(</boundaryPerimeter>)
(</nestedRing>)
(<infill>)
(<infillBoundary>)
(<infillPoint> X-35.753 Y-21.462 Z1.945 </infillPoint>)
(<infillPoint> X-30.258 Y-21.462 Z1.945 </infillPoint>)
(<infillPoint> X-29.584 Y-22.9 Z1.945 </infillPoint>)
(<infillPoint> X-27.319 Y-22.9 Z1.945 </infillPoint>)
(<infillPoint> X-26.985 Y-22.319 Z1.945 </infillPoint>)
(<infillPoint> X-31.013 Y-15.389 Z1.945 </infillPoint>)
(<infillPoint> X-34.865 Y-15.389 Z1.945 </infillPoint>)
(<infillPoint> X-38.894 Y-22.319 Z1.945 </infillPoint>)
(<infillPoint> X-38.56 Y-22.9 Z1.945 </infillPoint>)
(<infillPoint> X-36.409 Y-22.9 Z1.945 </infillPoint>)
(</infillBoundary>)
(<infillBoundary>)
(<infillPoint> X-34.609 Y-20.761 Z1.945 </infillPoint>)
(<infillPoint> X-35.05 Y-20.066 Z1.945 </infillPoint>)
(<infillPoint> X-33.671 Y-17.084 Z1.945 </infillPoint>)
(<infillPoint> X-33.361 Y-16.66 Z1.945 </infillPoint>)
(<infillPoint> X-32.62 Y-16.66 Z1.945 </infillPoint>)
(<infillPoint> X-32.309 Y-17.082 Z1.945 </infillPoint>)
(<infillPoint> X-30.915 Y-20.065 Z1.945 </infillPoint>)
(<infillPoint> X-31.357 Y-20.761 Z1.945 </infillPoint>)
(</infillBoundary>)
;M108 R80.0
G1 X-34.72 Y-20.04 Z1.95 F4200.0
G1 X-27.35 Y-22.4 Z1.95 F4200.0
G1 F1200.0
G1 E206.654
G1 F4200.0
M101
G1 X-29.51 Y-22.4 Z1.95 F4800.0 E206.768
G1 X-30.07 Y-21.2 Z1.95 F4800.0 E206.838
G1 X-27.49 Y-22.0 Z1.95 F4800.0 E206.981
G1 X-29.12 Y-19.2 Z1.95 F4800.0 E207.152
G1 X-31.05 Y-20.8 Z1.95 F4800.0 E207.284
G1 X-30.8 Y-20.4 Z1.95 F4800.0 E207.309
G1 X-30.64 Y-20.0 Z1.95 F4800.0 E207.332
G1 X-31.2 Y-18.8 Z1.95 F4800.0 E207.402
G1 X-29.59 Y-18.4 Z1.95 F4800.0 E207.49
G1 X-30.52 Y-16.8 Z1.95 F4800.0 E207.587
G1 X-31.38 Y-18.4 Z1.95 F4800.0 E207.683
G1 X-32.17 Y-16.8 Z1.95 F4800.0 E207.778
G1 X-30.75 Y-16.4 Z1.95 F4800.0 E207.856
G1 X-30.98 Y-16.0 Z1.95 F4800.0 E207.88
G1 X-34.9 Y-16.0 Z1.95 F4800.0 E208.087
G1 X-35.13 Y-16.4 Z1.95 F4800.0 E208.111
G1 X-33.81 Y-16.8 Z1.95 F4800.0 E208.184
G1 X-34.77 Y-18.8 Z1.95 F4800.0 E208.301
G1 X-35.36 Y-16.8 Z1.95 F4800.0 E208.411
G1 X-36.52 Y-18.8 Z1.95 F4800.0 E208.534
G1 X-34.96 Y-19.2 Z1.95 F4800.0 E208.619
G1 X-35.33 Y-20.0 Z1.95 F4800.0 E208.666
G1 X-35.17 Y-20.4 Z1.95 F4800.0 E208.688
G1 X-34.92 Y-20.8 Z1.95 F4800.0 E208.713
G1 X-36.99 Y-19.6 Z1.95 F4800.0 E208.84
G1 X-37.45 Y-20.4 Z1.95 F4800.0 E208.889
G1 X-35.94 Y-21.2 Z1.95 F4800.0 E208.979
G1 X-36.31 Y-22.0 Z1.95 F4800.0 E209.026
G1 X-37.69 Y-20.8 Z1.95 F4800.0 E209.122
G1 X-38.39 Y-22.0 Z1.95 F4800.0 E209.196
G1 X-38.53 Y-22.4 Z1.95 F4800.0 E209.218
G1 X-36.49 Y-22.4 Z1.95 F4800.0 E209.326
G1 F1200.0
G1 E208.326
G1 F4800.0
M103
(</infill>)
(</nestedRing>)
(<nestedRing>)
(<boundaryPerimeter>)
(<boundaryPoint> X-15.722 Y-23.5 Z1.945 </boundaryPoint>)
(<boundaryPoint> X-13.856 Y-23.382 Z1.945 </boundaryPoint>)
(<boundaryPoint> X-12.275 Y-23.096 Z1.945 </boundaryPoint>)
(<boundaryPoint> X-11.519 Y-22.725 Z1.945 </boundaryPoint>)
(<boundaryPoint> X-10.942 Y-22.241 Z1.945 </boundaryPoint>)
(<boundaryPoint> X-10.577 Y-21.666 Z1.945 </boundaryPoint>)
(<boundaryPoint> X-10.455 Y-21.022 Z1.945 </boundaryPoint>)
(<boundaryPoint> X-10.626 Y-20.261 Z1.945 </boundaryPoint>)
(<boundaryPoint> X-11.14 Y-19.641 Z1.945 </boundaryPoint>)
(<boundaryPoint> X-12.016 Y-19.172 Z1.945 </boundaryPoint>)
(<boundaryPoint> X-12.898 Y-18.958 Z1.945 </boundaryPoint>)
(<boundaryPoint> X-13.01 Y-18.892 Z1.945 </boundaryPoint>)
(<boundaryPoint> X-13.016 Y-18.802 Z1.945 </boundaryPoint>)
(<boundaryPoint> X-12.915 Y-18.721 Z1.945 </boundaryPoint>)
(<boundaryPoint> X-11.824 Y-18.283 Z1.945 </boundaryPoint>)
(<boundaryPoint> X-11.266 Y-17.675 Z1.945 </boundaryPoint>)
(<boundaryPoint> X-11.08 Y-16.958 Z1.945 </boundaryPoint>)
(<boundaryPoint> X-11.341 Y-16.111 Z1.945 </boundaryPoint>)
(<boundaryPoint> X-12.123 Y-15.413 Z1.945 </boundaryPoint>)
(<boundaryPoint> X-13.393 Y-14.945 Z1.945 </boundaryPoint>)
(<boundaryPoint> X-15.115 Y-14.789 Z1.945 </boundaryPoint>)
(<boundaryPoint> X-22.91 Y-14.789 Z1.945 </boundaryPoint>)
(<boundaryPoint> X-22.91 Y-23.5 Z1.945 </boundaryPoint>)
(<loop> inner )
G1 X-35.55 Y-21.78 Z1.95 F4200.0
G1 X-30.46 Y-21.78 Z1.95 F4200.0
G1 X-27.85 Y-23.48 Z1.95 F4200.0
G1 X-20.52 Y-22.96 Z1.95 F4200.0
G1 X-19.19 Y-22.23 Z1.95 F4200.0
G1 F1200.0
G1 E209.326
G1 F4200.0
M101
G1 X-19.31 Y-22.23 Z1.95 F4800.0 E209.332
G1 X-19.31 Y-19.26 Z1.95 F4800.0 E209.489
G1 X-15.59 Y-19.32 Z1.95 F4800.0 E209.685
G1 X-15.15 Y-19.42 Z1.95 F4800.0 E209.709
G1 X-14.76 Y-19.58 Z1.95 F4800.0 E209.732
G1 X-14.22 Y-20.02 Z1.95 F4800.0 E209.769
G1 X-14.0 Y-20.71 Z1.95 F4800.0 E209.807
G1 X-14.21 Y-21.43 Z1.95 F4800.0 E209.846
G1 X-14.75 Y-21.9 Z1.95 F4800.0 E209.884
G1 X-15.15 Y-22.06 Z1.95 F4800.0 E209.907
G1 X-15.58 Y-22.16 Z1.95 F4800.0 E209.93
G1 X-19.19 Y-22.23 Z1.95 F4800.0 E210.121
G1 F1200.0
G1 E209.121
G1 F4800.0
M103
(</loop>)
(<loop> inner )
G1 X-19.19 Y-18.81 Z1.95 F4200.0
G1 F1200.0
G1 E210.121
G1 F4200.0
M101
G1 X-19.31 Y-18.81 Z1.95 F4800.0 E210.127
G1 X-19.31 Y-15.95 Z1.95 F4800.0 E210.279
G1 X-15.99 Y-16.01 Z1.95 F4800.0 E210.454
G1 X-15.59 Y-16.1 Z1.95 F4800.0 E210.476
G1 X-15.22 Y-16.25 Z1.95 F4800.0 E210.497
G1 X-14.73 Y-16.69 Z1.95 F4800.0 E210.532
G1 X-14.54 Y-17.36 Z1.95 F4800.0 E210.568
G1 X-14.71 Y-18.01 Z1.95 F4800.0 E210.604
G1 X-14.96 Y-18.31 Z1.95 F4800.0 E210.624
G1 X-15.25 Y-18.52 Z1.95 F4800.0 E210.643
G1 X-15.59 Y-18.66 Z1.95 F4800.0 E210.663
G1 X-15.99 Y-18.75 Z1.95 F4800.0 E210.685
G1 X-19.19 Y-18.81 Z1.95 F4800.0 E210.853
G1 F1200.0
G1 E209.853
G1 F4800.0
M103
(</loop>)
(<loop> outer )
G1 X-22.31 Y-18.69 Z1.95 F4200.0
G1 F1200.0
G1 E210.853
G1 F4200.0
M101
G1 X-22.31 Y-18.81 Z1.95 F4800.0 E210.86
G1 X-22.31 Y-22.9 Z1.95 F4800.0 E211.076
G1 X-15.74 Y-22.9 Z1.95 F4800.0 E211.423
G1 X-13.93 Y-22.79 Z1.95 F4800.0 E211.518
G1 X-12.46 Y-22.52 Z1.95 F4800.0 E211.597
G1 X-11.85 Y-22.22 Z1.95 F4800.0 E211.633
G1 X-11.4 Y-21.84 Z1.95 F4800.0 E211.664
G1 X-11.15 Y-21.44 Z1.95 F4800.0 E211.689
G1 X-11.07 Y-21.03 Z1.95 F4800.0 E211.711
G1 X-11.18 Y-20.53 Z1.95 F4800.0 E211.738
G1 X-11.53 Y-20.11 Z1.95 F4800.0 E211.767
G1 X-12.23 Y-19.74 Z1.95 F4800.0 E211.809
G1 X-13.13 Y-19.52 Z1.95 F4800.0 E211.858
G1 X-13.59 Y-19.25 Z1.95 F4800.0 E211.886
G1 X-13.64 Y-18.53 Z1.95 F4800.0 E211.924
G1 X-13.22 Y-18.2 Z1.95 F4800.0 E211.952
G1 X-12.17 Y-17.78 Z1.95 F4800.0 E212.012
G1 X-11.81 Y-17.38 Z1.95 F4800.0 E212.04
G1 X-11.7 Y-16.97 Z1.95 F4800.0 E212.063
G1 X-11.87 Y-16.45 Z1.95 F4800.0 E212.092
G1 X-12.44 Y-15.94 Z1.95 F4800.0 E212.132
G1 X-13.53 Y-15.54 Z1.95 F4800.0 E212.193
G1 X-15.14 Y-15.39 Z1.95 F4800.0 E212.279
G1 X-22.31 Y-15.39 Z1.95 F4800.0 E212.658
G1 X-22.31 Y-18.69 Z1.95 F4800.0 E212.832
G1 F1200.0
G1 E212.832
G1 F4800.0
M103
(</loop>)
(<edge> outer )
;M108 R40.0
G1 X-22.71 Y-18.69 Z1.95 F4200.0
G1 F1200.0
G1 E212.832
G1 F4200.0
M101
G1 X-22.71 Y-18.81 Z1.95 F2400.0 E212.839
G1 X-22.71 Y-23.3 Z1.95 F2400.0 E213.076
G1 X-15.73 Y-23.3 Z1.95 F2400.0 E213.445
G1 X-13.88 Y-23.18 Z1.95 F2400.0 E213.542
G1 X-12.34 Y-22.9 Z1.95 F2400.0 E213.625
G1 X-11.63 Y-22.56 Z1.95 F2400.0 E213.667
G1 X-11.09 Y-22.11 Z1.95 F2400.0 E213.704
G1 X-10.77 Y-21.59 Z1.95 F2400.0 E213.736
G1 X-10.66 Y-21.03 Z1.95 F2400.0 E213.766
G1 X-10.81 Y-20.35 Z1.95 F2400.0 E213.803
G1 X-11.27 Y-19.8 Z1.95 F2400.0 E213.841
G1 X-12.09 Y-19.36 Z1.95 F2400.0 E213.89
G1 X-12.97 Y-19.15 Z1.95 F2400.0 E213.938
G1 X-13.2 Y-19.01 Z1.95 F2400.0 E213.952
G1 X-13.22 Y-18.71 Z1.95 F2400.0 E213.968
G1 X-13.02 Y-18.55 Z1.95 F2400.0 E213.982
G1 X-11.94 Y-18.11 Z1.95 F2400.0 E214.043
G1 X-11.45 Y-17.58 Z1.95 F2400.0 E214.082
G1 X-11.29 Y-16.96 Z1.95 F2400.0 E214.115
G1 X-11.52 Y-16.22 Z1.95 F2400.0 E214.156
G1 X-12.23 Y-15.59 Z1.95 F2400.0 E214.206
G1 X-13.44 Y-15.14 Z1.95 F2400.0 E214.275
G1 X-15.12 Y-14.99 Z1.95 F2400.0 E214.364
G1 X-22.71 Y-14.99 Z1.95 F2400.0 E214.765
G1 X-22.71 Y-18.69 Z1.95 F2400.0 E214.96
G1 F1200.0
G1 E213.96
G1 F2400.0
M103
(</edge>)
(</boundaryPerimeter>)
(<nestedRing>)
(<boundaryPerimeter>)
(<boundaryPoint> X-18.709 Y-18.202 Z1.945 </boundaryPoint>)
(<boundaryPoint> X-18.709 Y-16.558 Z1.945 </boundaryPoint>)
(<boundaryPoint> X-16.06 Y-16.608 Z1.945 </boundaryPoint>)
(<boundaryPoint> X-15.769 Y-16.674 Z1.945 </boundaryPoint>)
(<boundaryPoint> X-15.543 Y-16.768 Z1.945 </boundaryPoint>)
(<boundaryPoint> X-15.257 Y-17.023 Z1.945 </boundaryPoint>)
(<boundaryPoint> X-15.161 Y-17.362 Z1.945 </boundaryPoint>)
(<boundaryPoint> X-15.257 Y-17.724 Z1.945 </boundaryPoint>)
(<boundaryPoint> X-15.376 Y-17.868 Z1.945 </boundaryPoint>)
(<boundaryPoint> X-15.543 Y-17.989 Z1.945 </boundaryPoint>)
(<boundaryPoint> X-15.771 Y-18.084 Z1.945 </boundaryPoint>)
(<boundaryPoint> X-16.067 Y-18.151 Z1.945 </boundaryPoint>)
(<edge> inner )
G1 X-18.79 Y-18.4 Z1.95 F4200.0
G1 F1200.0
G1 E214.96
G1 F4200.0
M101
G1 X-18.91 Y-18.41 Z1.95 F2400.0 E214.967
G1 X-18.91 Y-16.35 Z1.95 F2400.0 E215.075
G1 X-16.04 Y-16.41 Z1.95 F2400.0 E215.227
G1 X-15.71 Y-16.48 Z1.95 F2400.0 E215.245
G1 X-15.44 Y-16.6 Z1.95 F2400.0 E215.26
G1 X-15.08 Y-16.91 Z1.95 F2400.0 E215.286
G1 X-14.95 Y-17.36 Z1.95 F2400.0 E215.31
G1 X-15.08 Y-17.82 Z1.95 F2400.0 E215.335
G1 X-15.24 Y-18.02 Z1.95 F2400.0 E215.349
G1 X-15.45 Y-18.17 Z1.95 F2400.0 E215.362
G1 X-15.71 Y-18.27 Z1.95 F2400.0 E215.377
G1 X-16.04 Y-18.35 Z1.95 F2400.0 E215.395
G1 X-18.79 Y-18.4 Z1.95 F2400.0 E215.54
G1 F1200.0
G1 E215.153
G1 F2400.0
M103
(</edge>)
(</boundaryPerimeter>)
(</nestedRing>)
(<nestedRing>)
(<boundaryPerimeter>)
(<boundaryPoint> X-18.709 Y-21.629 Z1.945 </boundaryPoint>)
(<boundaryPoint> X-18.709 Y-19.868 Z1.945 </boundaryPoint>)
(<boundaryPoint> X-15.662 Y-19.923 Z1.945 </boundaryPoint>)
(<boundaryPoint> X-15.324 Y-19.996 Z1.945 </boundaryPoint>)
(<boundaryPoint> X-15.065 Y-20.099 Z1.945 </boundaryPoint>)
(<boundaryPoint> X-14.737 Y-20.371 Z1.945 </boundaryPoint>)
(<boundaryPoint> X-14.628 Y-20.719 Z1.945 </boundaryPoint>)
(<boundaryPoint> X-14.739 Y-21.093 Z1.945 </boundaryPoint>)
(<boundaryPoint> X-15.069 Y-21.382 Z1.945 </boundaryPoint>)
(<boundaryPoint> X-15.33 Y-21.49 Z1.945 </boundaryPoint>)
(<boundaryPoint> X-15.669 Y-21.567 Z1.945 </boundaryPoint>)
(<boundaryPoint> X-16.586 Y-21.629 Z1.945 </boundaryPoint>)
(<edge> inner )
G1 X-18.91 Y-19.79 Z1.95 F4200.0
G1 F1200.0
G1 E215.54
G1 F4200.0
M101
G1 X-18.91 Y-19.66 Z1.95 F2400.0 E215.547
G1 X-15.64 Y-19.72 Z1.95 F2400.0 E215.72
G1 X-15.27 Y-19.8 Z1.95 F2400.0 E215.74
G1 X-14.96 Y-19.93 Z1.95 F2400.0 E215.757
G1 X-14.56 Y-20.26 Z1.95 F2400.0 E215.784
G1 X-14.42 Y-20.72 Z1.95 F2400.0 E215.81
G1 X-14.56 Y-21.21 Z1.95 F2400.0 E215.837
G1 X-14.96 Y-21.55 Z1.95 F2400.0 E215.865
G1 X-15.27 Y-21.68 Z1.95 F2400.0 E215.882
G1 X-15.64 Y-21.77 Z1.95 F2400.0 E215.902
G1 X-16.58 Y-21.83 Z1.95 F2400.0 E215.952
G1 X-18.91 Y-21.83 Z1.95 F2400.0 E216.075
G1 X-18.91 Y-19.79 Z1.95 F2400.0 E216.183
G1 F1200.0
G1 E215.183
G1 F2400.0
M103
(</edge>)
(</boundaryPerimeter>)
(</nestedRing>)
(<infill>)
(<infillBoundary>)
(<infillPoint> X-15.741 Y-22.9 Z1.945 </infillPoint>)
(<infillPoint> X-13.929 Y-22.785 Z1.945 </infillPoint>)
(<infillPoint> X-12.464 Y-22.52 Z1.945 </infillPoint>)
(<infillPoint> X-11.849 Y-22.218 Z1.945 </infillPoint>)
(<infillPoint> X-11.399 Y-21.841 Z1.945 </infillPoint>)
(<infillPoint> X-11.145 Y-21.441 Z1.945 </infillPoint>)
(<infillPoint> X-11.068 Y-21.032 Z1.945 </infillPoint>)
(<infillPoint> X-11.18 Y-20.533 Z1.945 </infillPoint>)
(<infillPoint> X-11.527 Y-20.114 Z1.945 </infillPoint>)
(<infillPoint> X-12.232 Y-19.737 Z1.945 </infillPoint>)
(<infillPoint> X-13.126 Y-19.52 Z1.945 </infillPoint>)
(<infillPoint> X-13.588 Y-19.248 Z1.945 </infillPoint>)
(<infillPoint> X-13.635 Y-18.53 Z1.945 </infillPoint>)
(<infillPoint> X-13.221 Y-18.197 Z1.945 </infillPoint>)
(<infillPoint> X-12.174 Y-17.777 Z1.945 </infillPoint>)
(<infillPoint> X-11.809 Y-17.38 Z1.945 </infillPoint>)
(<infillPoint> X-11.704 Y-16.972 Z1.945 </infillPoint>)
(<infillPoint> X-11.865 Y-16.447 Z1.945 </infillPoint>)
(<infillPoint> X-12.437 Y-15.937 Z1.945 </infillPoint>)
(<infillPoint> X-13.526 Y-15.535 Z1.945 </infillPoint>)
(<infillPoint> X-15.142 Y-15.389 Z1.945 </infillPoint>)
(<infillPoint> X-22.31 Y-15.389 Z1.945 </infillPoint>)
(<infillPoint> X-22.31 Y-22.9 Z1.945 </infillPoint>)
(</infillBoundary>)
(<infillBoundary>)
(<infillPoint> X-19.309 Y-22.229 Z1.945 </infillPoint>)
(<infillPoint> X-19.309 Y-19.257 Z1.945 </infillPoint>)
(<infillPoint> X-15.593 Y-19.324 Z1.945 </infillPoint>)
(<infillPoint> X-15.149 Y-19.42 Z1.945 </infillPoint>)
(<infillPoint> X-14.755 Y-19.577 Z1.945 </infillPoint>)
(<infillPoint> X-14.217 Y-20.022 Z1.945 </infillPoint>)
(<infillPoint> X-14.001 Y-20.714 Z1.945 </infillPoint>)
(<infillPoint> X-14.213 Y-21.43 Z1.945 </infillPoint>)
(<infillPoint> X-14.748 Y-21.899 Z1.945 </infillPoint>)
(<infillPoint> X-15.148 Y-22.064 Z1.945 </infillPoint>)
(<infillPoint> X-15.582 Y-22.162 Z1.945 </infillPoint>)
(</infillBoundary>)
(<infillBoundary>)
(<infillPoint> X-19.309 Y-18.814 Z1.945 </infillPoint>)
(<infillPoint> X-19.309 Y-15.947 Z1.945 </infillPoint>)
(<infillPoint> X-15.987 Y-16.009 Z1.945 </infillPoint>)
(<infillPoint> X-15.586 Y-16.1 Z1.945 </infillPoint>)
(<infillPoint> X-15.219 Y-16.253 Z1.945 </infillPoint>)
(<infillPoint> X-14.727 Y-16.691 Z1.945 </infillPoint>)
(<infillPoint> X-14.539 Y-17.357 Z1.945 </infillPoint>)
(<infillPoint> X-14.711 Y-18.005 Z1.945 </infillPoint>)
(<infillPoint> X-14.962 Y-18.309 Z1.945 </infillPoint>)
(<infillPoint> X-15.248 Y-18.516 Z1.945 </infillPoint>)
(<infillPoint> X-15.588 Y-18.658 Z1.945 </infillPoint>)
(<infillPoint> X-15.994 Y-18.75 Z1.945 </infillPoint>)
(</infillBoundary>)
;M108 R80.0
G1 X-19.58 Y-16.4 Z1.95 F4200.0
G1 F1200.0
G1 E216.183
G1 F4200.0
M101
G1 X-19.58 Y-16.0 Z1.95 F4800.0 E216.204
G1 X-22.03 Y-16.0 Z1.95 F4800.0 E216.334
G1 X-22.03 Y-18.8 Z1.95 F4800.0 E216.482
G1 X-20.86 Y-18.87 Z1.95 F4800.0 E216.543
G1 X-19.58 Y-16.8 Z1.95 F4800.0 E216.672
G1 X-19.59 Y-20.0 Z1.95 F4800.0 E216.841
G1 X-20.86 Y-19.13 Z1.95 F4800.0 E216.923
G1 X-22.03 Y-19.2 Z1.95 F4800.0 E216.985
G1 X-22.03 Y-22.0 Z1.95 F4800.0 E217.133
G1 X-19.59 Y-20.4 Z1.95 F4800.0 E217.287
G1 X-19.59 Y-22.4 Z1.95 F4800.0 E217.393
G1 X-22.02 Y-22.4 Z1.95 F4800.0 E217.521
G1 F1200.0
G1 E216.521
G1 F4800.0
M103
G1 X-13.37 Y-22.4 Z1.95 F4200.0
G1 F1200.0
G1 E217.521
G1 F4200.0
M101
G1 X-15.36 Y-22.4 Z1.95 F4800.0 E217.626
G1 X-14.44 Y-22.0 Z1.95 F4800.0 E217.68
G1 X-13.98 Y-21.6 Z1.95 F4800.0 E217.712
G1 X-13.73 Y-20.8 Z1.95 F4800.0 E217.756
G1 X-13.81 Y-20.4 Z1.95 F4800.0 E217.777
G1 X-12.04 Y-22.0 Z1.95 F4800.0 E217.903
G1 X-11.58 Y-21.6 Z1.95 F4800.0 E217.936
G1 X-11.38 Y-21.2 Z1.95 F4800.0 E217.959
G1 X-11.41 Y-20.8 Z1.95 F4800.0 E217.98
G1 X-11.65 Y-20.4 Z1.95 F4800.0 E218.005
G1 X-12.34 Y-20.0 Z1.95 F4800.0 E218.047
G1 X-13.93 Y-20.0 Z1.95 F4800.0 E218.131
G1 X-13.54 Y-19.6 Z1.95 F4800.0 E218.161
G1 X-14.29 Y-19.6 Z1.95 F4800.0 E218.2
G1 X-13.87 Y-19.2 Z1.95 F4800.0 E218.231
G1 X-13.92 Y-18.4 Z1.95 F4800.0 E218.273
G1 X-14.96 Y-19.12 Z1.95 F4800.0 E218.34
G1 X-14.67 Y-18.4 Z1.95 F4800.0 E218.38
G1 X-14.42 Y-18.0 Z1.95 F4800.0 E218.406
G1 X-14.31 Y-17.6 Z1.95 F4800.0 E218.427
G1 X-14.29 Y-17.2 Z1.95 F4800.0 E218.449
G1 X-13.42 Y-18.0 Z1.95 F4800.0 E218.511
G1 X-12.49 Y-17.6 Z1.95 F4800.0 E218.565
G1 X-12.05 Y-17.2 Z1.95 F4800.0 E218.596
G1 X-12.05 Y-16.8 Z1.95 F4800.0 E218.617
G1 X-12.34 Y-16.4 Z1.95 F4800.0 E218.643
G1 X-13.08 Y-16.0 Z1.95 F4800.0 E218.687
G1 X-14.41 Y-16.8 Z1.95 F4800.0 E218.769
G1 X-14.63 Y-16.4 Z1.95 F4800.0 E218.794
G1 X-15.1 Y-16.0 Z1.95 F4800.0 E218.826
G1 F1200.0
G1 E217.826
G1 F4800.0
M103
(</infill>)
(</nestedRing>)
(<nestedRing>)
(<boundaryPerimeter>)
(<boundaryPoint> X4.638 Y-20.299 Z1.945 </boundaryPoint>)
(<boundaryPoint> X-2.372 Y-20.299 Z1.945 </boundaryPoint>)
(<boundaryPoint> X-2.372 Y-10.499 Z1.945 </boundaryPoint>)
(<boundaryPoint> X-6.863 Y-10.499 Z1.945 </boundaryPoint>)
(<boundaryPoint> X-6.863 Y-23.5 Z1.945 </boundaryPoint>)
(<boundaryPoint> X4.638 Y-23.5 Z1.945 </boundaryPoint>)
(<boundaryPoint> X4.638 Y-22.94 Z1.945 </boundaryPoint>)
(<loop> outer )
G1 X-13.44 Y-17.42 Z1.95 F4200.0
G1 X-4.46 Y-17.42 Z1.95 F4200.0
G1 X-6.26 Y-15.88 Z1.95 F4200.0
G1 F1200.0
G1 E218.826
G1 F4200.0
M101
G1 X-6.26 Y-16.0 Z1.95 F4800.0 E218.833
G1 X-6.26 Y-22.9 Z1.95 F4800.0 E219.197
G1 X3.98 Y-22.9 Z1.95 F4800.0 E219.738
G1 X4.04 Y-22.87 Z1.95 F4800.0 E219.742
G1 X4.04 Y-20.9 Z1.95 F4800.0 E219.846
G1 X-2.97 Y-20.9 Z1.95 F4800.0 E220.216
G1 X-2.97 Y-11.1 Z1.95 F4800.0 E220.734
G1 X-6.26 Y-11.1 Z1.95 F4800.0 E220.907
G1 X-6.26 Y-15.88 Z1.95 F4800.0 E221.16
G1 F1200.0
G1 E221.16
G1 F4800.0
M103
(</loop>)
(<edge> outer )
;M108 R40.0
G1 X-6.66 Y-15.88 Z1.95 F4200.0
G1 F1200.0
G1 E221.16
G1 F4200.0
M101
G1 X-6.66 Y-16.0 Z1.95 F2400.0 E221.166
G1 X-6.66 Y-23.3 Z1.95 F2400.0 E221.552
G1 X4.44 Y-23.3 Z1.95 F2400.0 E222.138
G1 X4.44 Y-20.5 Z1.95 F2400.0 E222.286
G1 X-2.57 Y-20.5 Z1.95 F2400.0 E222.657
G1 X-2.57 Y-10.7 Z1.95 F2400.0 E223.174
G1 X-6.66 Y-10.7 Z1.95 F2400.0 E223.39
G1 X-6.66 Y-15.88 Z1.95 F2400.0 E223.664
G1 F1200.0
G1 E222.664
G1 F2400.0
M103
(</edge>)
(</boundaryPerimeter>)
(<infill>)
(<infillBoundary>)
(<infillPoint> X4.038 Y-20.899 Z1.945 </infillPoint>)
(<infillPoint> X-2.972 Y-20.899 Z1.945 </infillPoint>)
(<infillPoint> X-2.972 Y-11.099 Z1.945 </infillPoint>)
(<infillPoint> X-6.263 Y-11.099 Z1.945 </infillPoint>)
(<infillPoint> X-6.263 Y-22.9 Z1.945 </infillPoint>)
(<infillPoint> X3.979 Y-22.9 Z1.945 </infillPoint>)
(<infillPoint> X4.038 Y-22.867 Z1.945 </infillPoint>)
(</infillBoundary>)
;M108 R80.0
G1 X-3.26 Y-11.6 Z1.95 F4200.0
G1 F1200.0
G1 E223.664
G1 F4200.0
M101
G1 X-5.98 Y-11.6 Z1.95 F4800.0 E223.808
G1 X-5.98 Y-12.4 Z1.95 F4800.0 E223.85
G1 X-3.25 Y-12.0 Z1.95 F4800.0 E223.996
G1 X-3.25 Y-14.4 Z1.95 F4800.0 E224.122
G1 X-4.86 Y-14.87 Z1.95 F4800.0 E224.211
G1 X-5.14 Y-14.87 Z1.95 F4800.0 E224.226
G1 X-5.58 Y-12.8 Z1.95 F4800.0 E224.338
G1 X-5.98 Y-13.2 Z1.95 F4800.0 E224.368
G1 X-5.98 Y-16.4 Z1.95 F4800.0 E224.537
G1 X-5.14 Y-15.13 Z1.95 F4800.0 E224.617
G1 X-4.86 Y-15.13 Z1.95 F4800.0 E224.632
G1 X-3.25 Y-14.8 Z1.95 F4800.0 E224.719
G1 X-3.25 Y-18.4 Z1.95 F4800.0 E224.909
G1 X-4.86 Y-18.87 Z1.95 F4800.0 E224.998
G1 X-5.14 Y-18.87 Z1.95 F4800.0 E225.012
G1 X-5.58 Y-16.8 Z1.95 F4800.0 E225.124
G1 X-5.98 Y-17.2 Z1.95 F4800.0 E225.154
G1 X-5.98 Y-20.0 Z1.95 F4800.0 E225.302
G1 X-5.14 Y-19.13 Z1.95 F4800.0 E225.366
G1 X-4.86 Y-19.13 Z1.95 F4800.0 E225.381
G1 X-3.25 Y-18.8 Z1.95 F4800.0 E225.468
G1 X-3.25 Y-20.4 Z1.95 F4800.0 E225.552
G1 X-5.98 Y-20.4 Z1.95 F4800.0 E225.697
G1 X-5.98 Y-22.0 Z1.95 F4800.0 E225.781
G1 X-3.25 Y-20.8 Z1.95 F4800.0 E225.939
G1 X-3.09 Y-21.17 Z1.95 F4800.0 E225.96
G1 X3.55 Y-21.2 Z1.95 F4800.0 E226.311
G1 X3.76 Y-21.6 Z1.95 F4800.0 E226.334
G1 X3.76 Y-22.4 Z1.95 F4800.0 E226.377
G1 X-5.98 Y-22.4 Z1.95 F4800.0 E226.891
G1 F1200.0
G1 E225.891
G1 F4800.0
M103
(</infill>)
(</nestedRing>)
(<nestedRing>)
(<boundaryPerimeter>)
(<boundaryPoint> X12.855 Y-22.062 Z1.945 </boundaryPoint>)
(<boundaryPoint> X17.583 Y-22.062 Z1.945 </boundaryPoint>)
(<boundaryPoint> X18.256 Y-23.5 Z1.945 </boundaryPoint>)
(<boundaryPoint> X22.257 Y-23.5 Z1.945 </boundaryPoint>)
(<boundaryPoint> X22.436 Y-23.189 Z1.945 </boundaryPoint>)
(<boundaryPoint> X17.553 Y-14.789 Z1.945 </boundaryPoint>)
(<boundaryPoint> X13.011 Y-14.789 Z1.945 </boundaryPoint>)
(<boundaryPoint> X8.128 Y-23.189 Z1.945 </boundaryPoint>)
(<boundaryPoint> X8.307 Y-23.5 Z1.945 </boundaryPoint>)
(<boundaryPoint> X12.198 Y-23.5 Z1.945 </boundaryPoint>)
(<loop> inner )
G1 X2.24 Y-20.74 Z1.95 F4200.0
G1 X9.58 Y-23.45 Z1.95 F4200.0
G1 X13.24 Y-20.17 Z1.95 F4200.0
G1 F1200.0
G1 E226.891
G1 F4200.0
M101
G1 X13.17 Y-20.07 Z1.95 F4800.0 E226.897
G1 X14.55 Y-17.08 Z1.95 F4800.0 E227.071
G1 X14.86 Y-16.66 Z1.95 F4800.0 E227.099
G1 X15.6 Y-16.66 Z1.95 F4800.0 E227.138
G1 X15.91 Y-17.08 Z1.95 F4800.0 E227.165
G1 X17.31 Y-20.07 Z1.95 F4800.0 E227.339
G1 X16.86 Y-20.76 Z1.95 F4800.0 E227.383
G1 X13.61 Y-20.76 Z1.95 F4800.0 E227.555
G1 X13.24 Y-20.17 Z1.95 F4800.0 E227.592
G1 F1200.0
G1 E227.286
G1 F4800.0
M103
(</loop>)
(<loop> outer )
G1 X13.05 Y-21.46 Z1.95 F4200.0
G1 F1200.0
G1 E227.592
G1 F4200.0
M101
G1 X13.17 Y-21.46 Z1.95 F4800.0 E227.598
G1 X17.97 Y-21.46 Z1.95 F4800.0 E227.851
G1 X18.64 Y-22.9 Z1.95 F4800.0 E227.935
G1 X20.9 Y-22.9 Z1.95 F4800.0 E228.055
G1 X21.24 Y-22.32 Z1.95 F4800.0 E228.09
G1 X17.21 Y-15.39 Z1.95 F4800.0 E228.514
G1 X13.36 Y-15.39 Z1.95 F4800.0 E228.717
G1 X9.33 Y-22.32 Z1.95 F4800.0 E229.141
G1 X9.66 Y-22.9 Z1.95 F4800.0 E229.176
G1 X11.81 Y-22.9 Z1.95 F4800.0 E229.29
G1 X12.47 Y-21.46 Z1.95 F4800.0 E229.373
G1 X13.05 Y-21.46 Z1.95 F4800.0 E229.404
G1 F1200.0
G1 E229.404
G1 F4800.0
M103
(</loop>)
(<edge> outer )
;M108 R40.0
G1 X13.05 Y-21.86 Z1.95 F4200.0
G1 F1200.0
G1 E229.404
G1 F4200.0
M101
G1 X13.17 Y-21.86 Z1.95 F2400.0 E229.41
G1 X17.71 Y-21.86 Z1.95 F2400.0 E229.65
G1 X18.38 Y-23.3 Z1.95 F2400.0 E229.734
G1 X22.14 Y-23.3 Z1.95 F2400.0 E229.932
G1 X22.21 Y-23.19 Z1.95 F2400.0 E229.939
G1 X17.44 Y-14.99 Z1.95 F2400.0 E230.44
G1 X13.13 Y-14.99 Z1.95 F2400.0 E230.668
G1 X8.36 Y-23.19 Z1.95 F2400.0 E231.169
G1 X8.42 Y-23.3 Z1.95 F2400.0 E231.176
G1 X12.07 Y-23.3 Z1.95 F2400.0 E231.368
G1 X12.73 Y-21.86 Z1.95 F2400.0 E231.452
G1 X13.05 Y-21.86 Z1.95 F2400.0 E231.469
G1 F1200.0
G1 E230.711
G1 F2400.0
M103
(</edge>)
(</boundaryPerimeter>)
(<nestedRing>)
(<boundaryPerimeter>)
(<boundaryPoint> X16.624 Y-20.021 Z1.945 </boundaryPoint>)
(<boundaryPoint> X16.535 Y-20.161 Z1.945 </boundaryPoint>)
(<boundaryPoint> X13.943 Y-20.161 Z1.945 </boundaryPoint>)
(<boundaryPoint> X13.854 Y-20.021 Z1.945 </boundaryPoint>)
(<boundaryPoint> X15.07 Y-17.39 Z1.945 </boundaryPoint>)
(<boundaryPoint> X15.165 Y-17.26 Z1.945 </boundaryPoint>)
(<boundaryPoint> X15.298 Y-17.26 Z1.945 </boundaryPoint>)
(<boundaryPoint> X15.394 Y-17.39 Z1.945 </boundaryPoint>)
(<edge> inner )
G1 X13.95 Y-20.35 Z1.95 F4200.0
G1 F1200.0
G1 E231.469
G1 F4200.0
M101
G1 X13.83 Y-20.35 Z1.95 F2400.0 E231.475
G1 X13.63 Y-20.05 Z1.95 F2400.0 E231.495
G1 X14.9 Y-17.29 Z1.95 F2400.0 E231.655
G1 X15.06 Y-17.06 Z1.95 F2400.0 E231.67
G1 X15.4 Y-17.06 Z1.95 F2400.0 E231.687
G1 X15.57 Y-17.29 Z1.95 F2400.0 E231.702
G1 X16.85 Y-20.05 Z1.95 F2400.0 E231.863
G1 X16.65 Y-20.35 Z1.95 F2400.0 E231.882
G1 X13.95 Y-20.35 Z1.95 F2400.0 E232.025
G1 F1200.0
G1 E231.025
G1 F2400.0
M103
(</edge>)
(</boundaryPerimeter>)
(</nestedRing>)
(<infill>)
(<infillBoundary>)
(<infillPoint> X12.469 Y-21.462 Z1.945 </infillPoint>)
(<infillPoint> X17.965 Y-21.462 Z1.945 </infillPoint>)
(<infillPoint> X18.638 Y-22.9 Z1.945 </infillPoint>)
(<infillPoint> X20.902 Y-22.9 Z1.945 </infillPoint>)
(<infillPoint> X21.236 Y-22.319 Z1.945 </infillPoint>)
(<infillPoint> X17.208 Y-15.389 Z1.945 </infillPoint>)
(<infillPoint> X13.356 Y-15.389 Z1.945 </infillPoint>)
(<infillPoint> X9.328 Y-22.319 Z1.945 </infillPoint>)
(<infillPoint> X9.662 Y-22.9 Z1.945 </infillPoint>)
(<infillPoint> X11.812 Y-22.9 Z1.945 </infillPoint>)
(</infillBoundary>)
(<infillBoundary>)
(<infillPoint> X17.307 Y-20.065 Z1.945 </infillPoint>)
(<infillPoint> X16.865 Y-20.761 Z1.945 </infillPoint>)
(<infillPoint> X13.613 Y-20.761 Z1.945 </infillPoint>)
(<infillPoint> X13.172 Y-20.067 Z1.945 </infillPoint>)
(<infillPoint> X14.55 Y-17.084 Z1.945 </infillPoint>)
(<infillPoint> X14.86 Y-16.66 Z1.945 </infillPoint>)
(<infillPoint> X15.601 Y-16.66 Z1.945 </infillPoint>)
(<infillPoint> X15.912 Y-17.082 Z1.945 </infillPoint>)
(</infillBoundary>)
;M108 R80.0
G1 X9.7 Y-22.4 Z1.95 F4200.0
G1 F1200.0
G1 E232.025
G1 F4200.0
M101
G1 X11.73 Y-22.4 Z1.95 F4800.0 E232.132
G1 X12.28 Y-21.2 Z1.95 F4800.0 E232.202
G1 X9.84 Y-22.0 Z1.95 F4800.0 E232.338
G1 X11.23 Y-19.6 Z1.95 F4800.0 E232.484
G1 X13.31 Y-20.8 Z1.95 F4800.0 E232.611
G1 X13.05 Y-20.4 Z1.95 F4800.0 E232.636
G1 X12.89 Y-20.0 Z1.95 F4800.0 E232.659
G1 X13.45 Y-18.8 Z1.95 F4800.0 E232.729
G1 X11.7 Y-18.8 Z1.95 F4800.0 E232.821
G1 X12.86 Y-16.8 Z1.95 F4800.0 E232.943
G1 X13.63 Y-18.4 Z1.95 F4800.0 E233.037
G1 X14.41 Y-16.8 Z1.95 F4800.0 E233.131
G1 X13.09 Y-16.4 Z1.95 F4800.0 E233.204
G1 X13.33 Y-16.0 Z1.95 F4800.0 E233.228
G1 X14.7 Y-16.4 Z1.95 F4800.0 E233.304
G1 X15.76 Y-16.4 Z1.95 F4800.0 E233.36
G1 X15.76 Y-16.0 Z1.95 F4800.0 E233.381
G1 X17.24 Y-16.0 Z1.95 F4800.0 E233.459
G1 X17.47 Y-16.4 Z1.95 F4800.0 E233.484
G1 X16.4 Y-16.6 Z1.95 F4800.0 E233.541
G1 X16.28 Y-17.2 Z1.95 F4800.0 E233.573
G1 X16.84 Y-18.4 Z1.95 F4800.0 E233.643
G1 X17.7 Y-16.8 Z1.95 F4800.0 E233.74
G1 X18.87 Y-18.8 Z1.95 F4800.0 E233.862
G1 X17.02 Y-18.8 Z1.95 F4800.0 E233.959
G1 X17.59 Y-20.0 Z1.95 F4800.0 E234.029
G1 X17.43 Y-20.4 Z1.95 F4800.0 E234.052
G1 X17.17 Y-20.8 Z1.95 F4800.0 E234.077
G1 X19.33 Y-19.6 Z1.95 F4800.0 E234.207
G1 X19.8 Y-20.4 Z1.95 F4800.0 E234.256
G1 X18.15 Y-21.2 Z1.95 F4800.0 E234.353
G1 X18.53 Y-22.0 Z1.95 F4800.0 E234.4
G1 X20.03 Y-20.8 Z1.95 F4800.0 E234.501
G1 X20.73 Y-22.0 Z1.95 F4800.0 E234.575
G1 X20.87 Y-22.4 Z1.95 F4800.0 E234.597
G1 X18.71 Y-22.4 Z1.95 F4800.0 E234.711
G1 F1200.0
G1 E233.711
G1 F4800.0
M103
(</infill>)
(</nestedRing>)
(<nestedRing>)
(<boundaryPerimeter>)
(<boundaryPoint> X38.226 Y-16.111 Z1.945 </boundaryPoint>)
(<boundaryPoint> X37.444 Y-15.413 Z1.945 </boundaryPoint>)
(<boundaryPoint> X36.174 Y-14.945 Z1.945 </boundaryPoint>)
(<boundaryPoint> X34.452 Y-14.789 Z1.945 </boundaryPoint>)
(<boundaryPoint> X26.657 Y-14.789 Z1.945 </boundaryPoint>)
(<boundaryPoint> X26.657 Y-23.5 Z1.945 </boundaryPoint>)
(<boundaryPoint> X33.845 Y-23.5 Z1.945 </boundaryPoint>)
(<boundaryPoint> X35.711 Y-23.382 Z1.945 </boundaryPoint>)
(<boundaryPoint> X37.292 Y-23.096 Z1.945 </boundaryPoint>)
(<boundaryPoint> X38.048 Y-22.725 Z1.945 </boundaryPoint>)
(<boundaryPoint> X38.625 Y-22.241 Z1.945 </boundaryPoint>)
(<boundaryPoint> X38.99 Y-21.666 Z1.945 </boundaryPoint>)
(<boundaryPoint> X39.112 Y-21.022 Z1.945 </boundaryPoint>)
(<boundaryPoint> X38.941 Y-20.261 Z1.945 </boundaryPoint>)
(<boundaryPoint> X38.427 Y-19.641 Z1.945 </boundaryPoint>)
(<boundaryPoint> X37.55 Y-19.172 Z1.945 </boundaryPoint>)
(<boundaryPoint> X36.669 Y-18.958 Z1.945 </boundaryPoint>)
(<boundaryPoint> X36.557 Y-18.892 Z1.945 </boundaryPoint>)
(<boundaryPoint> X36.551 Y-18.802 Z1.945 </boundaryPoint>)
(<boundaryPoint> X36.652 Y-18.721 Z1.945 </boundaryPoint>)
(<boundaryPoint> X37.742 Y-18.283 Z1.945 </boundaryPoint>)
(<boundaryPoint> X38.301 Y-17.675 Z1.945 </boundaryPoint>)
(<boundaryPoint> X38.487 Y-16.958 Z1.945 </boundaryPoint>)
(<loop> inner )
G1 X19.95 Y-23.44 Z1.95 F4200.0
G1 X29.06 Y-23.0 Z1.95 F4200.0
G1 X30.38 Y-22.23 Z1.95 F4200.0
G1 F1200.0
G1 E234.711
G1 F4200.0
M101
G1 X30.26 Y-22.23 Z1.95 F4800.0 E234.717
G1 X30.26 Y-19.26 Z1.95 F4800.0 E234.874
G1 X33.97 Y-19.32 Z1.95 F4800.0 E235.071
G1 X34.42 Y-19.42 Z1.95 F4800.0 E235.095
G1 X34.81 Y-19.58 Z1.95 F4800.0 E235.117
G1 X35.35 Y-20.02 Z1.95 F4800.0 E235.154
G1 X35.57 Y-20.71 Z1.95 F4800.0 E235.192
G1 X35.35 Y-21.43 Z1.95 F4800.0 E235.232
G1 X34.82 Y-21.9 Z1.95 F4800.0 E235.269
G1 X34.42 Y-22.06 Z1.95 F4800.0 E235.292
G1 X33.99 Y-22.16 Z1.95 F4800.0 E235.315
G1 X30.38 Y-22.23 Z1.95 F4800.0 E235.506
G1 F1200.0
G1 E234.506
G1 F4800.0
M103
(</loop>)
(<loop> inner )
G1 X30.38 Y-18.81 Z1.95 F4200.0
G1 F1200.0
G1 E235.506
G1 F4200.0
M101
G1 X30.26 Y-18.81 Z1.95 F4800.0 E235.512
G1 X30.26 Y-15.95 Z1.95 F4800.0 E235.664
G1 X33.58 Y-16.01 Z1.95 F4800.0 E235.839
G1 X33.98 Y-16.1 Z1.95 F4800.0 E235.861
G1 X34.35 Y-16.25 Z1.95 F4800.0 E235.882
G1 X34.84 Y-16.69 Z1.95 F4800.0 E235.917
G1 X35.03 Y-17.36 Z1.95 F4800.0 E235.954
G1 X34.86 Y-18.01 Z1.95 F4800.0 E235.989
G1 X34.6 Y-18.31 Z1.95 F4800.0 E236.01
G1 X34.32 Y-18.52 Z1.95 F4800.0 E236.028
G1 X33.98 Y-18.66 Z1.95 F4800.0 E236.048
G1 X33.57 Y-18.75 Z1.95 F4800.0 E236.07
G1 X30.38 Y-18.81 Z1.95 F4800.0 E236.239
G1 F1200.0
G1 E235.239
G1 F4800.0
M103
(</loop>)
(<loop> outer )
G1 X27.26 Y-18.69 Z1.95 F4200.0
G1 F1200.0
G1 E236.239
G1 F4200.0
M101
G1 X27.26 Y-18.81 Z1.95 F4800.0 E236.245
G1 X27.26 Y-22.9 Z1.95 F4800.0 E236.461
G1 X33.83 Y-22.9 Z1.95 F4800.0 E236.808
G1 X35.64 Y-22.79 Z1.95 F4800.0 E236.904
G1 X37.1 Y-22.52 Z1.95 F4800.0 E236.982
G1 X37.72 Y-22.22 Z1.95 F4800.0 E237.019
G1 X38.17 Y-21.84 Z1.95 F4800.0 E237.05
G1 X38.42 Y-21.44 Z1.95 F4800.0 E237.075
G1 X38.5 Y-21.03 Z1.95 F4800.0 E237.097
G1 X38.39 Y-20.53 Z1.95 F4800.0 E237.124
G1 X38.04 Y-20.11 Z1.95 F4800.0 E237.152
G1 X37.33 Y-19.74 Z1.95 F4800.0 E237.195
G1 X36.44 Y-19.52 Z1.95 F4800.0 E237.243
G1 X35.98 Y-19.25 Z1.95 F4800.0 E237.272
G1 X35.93 Y-18.53 Z1.95 F4800.0 E237.31
G1 X36.35 Y-18.2 Z1.95 F4800.0 E237.338
G1 X37.39 Y-17.78 Z1.95 F4800.0 E237.397
G1 X37.76 Y-17.38 Z1.95 F4800.0 E237.426
G1 X37.86 Y-16.97 Z1.95 F4800.0 E237.448
G1 X37.7 Y-16.45 Z1.95 F4800.0 E237.477
G1 X37.13 Y-15.94 Z1.95 F4800.0 E237.517
G1 X36.04 Y-15.54 Z1.95 F4800.0 E237.579
G1 X34.42 Y-15.39 Z1.95 F4800.0 E237.664
G1 X27.26 Y-15.39 Z1.95 F4800.0 E238.043
G1 X27.26 Y-18.69 Z1.95 F4800.0 E238.218
G1 F1200.0
G1 E238.218
G1 F4800.0
M103
(</loop>)
(<edge> outer )
;M108 R40.0
G1 X26.86 Y-18.69 Z1.95 F4200.0
G1 F1200.0
G1 E238.218
G1 F4200.0
M101
G1 X26.86 Y-18.81 Z1.95 F2400.0 E238.224
G1 X26.86 Y-23.3 Z1.95 F2400.0 E238.461
G1 X33.84 Y-23.3 Z1.95 F2400.0 E238.83
G1 X35.69 Y-23.18 Z1.95 F2400.0 E238.928
G1 X37.23 Y-22.9 Z1.95 F2400.0 E239.01
G1 X37.94 Y-22.56 Z1.95 F2400.0 E239.052
G1 X38.47 Y-22.11 Z1.95 F2400.0 E239.089
G1 X38.8 Y-21.59 Z1.95 F2400.0 E239.121
G1 X38.91 Y-21.03 Z1.95 F2400.0 E239.152
G1 X38.76 Y-20.35 Z1.95 F2400.0 E239.188
G1 X38.3 Y-19.8 Z1.95 F2400.0 E239.226
G1 X37.48 Y-19.36 Z1.95 F2400.0 E239.275
G1 X36.59 Y-19.15 Z1.95 F2400.0 E239.323
G1 X36.37 Y-19.01 Z1.95 F2400.0 E239.337
G1 X36.34 Y-18.71 Z1.95 F2400.0 E239.353
G1 X36.55 Y-18.55 Z1.95 F2400.0 E239.367
G1 X37.63 Y-18.11 Z1.95 F2400.0 E239.428
G1 X38.12 Y-17.58 Z1.95 F2400.0 E239.467
G1 X38.28 Y-16.96 Z1.95 F2400.0 E239.5
G1 X38.05 Y-16.22 Z1.95 F2400.0 E239.541
G1 X37.34 Y-15.59 Z1.95 F2400.0 E239.592
G1 X36.13 Y-15.14 Z1.95 F2400.0 E239.66
G1 X34.44 Y-14.99 Z1.95 F2400.0 E239.749
G1 X26.86 Y-14.99 Z1.95 F2400.0 E240.15
G1 X26.86 Y-18.69 Z1.95 F2400.0 E240.346
G1 F1200.0
G1 E239.346
G1 F2400.0
M103
(</edge>)
(</boundaryPerimeter>)
(<nestedRing>)
(<boundaryPerimeter>)
(<boundaryPoint> X30.857 Y-18.202 Z1.945 </boundaryPoint>)
(<boundaryPoint> X30.857 Y-16.558 Z1.945 </boundaryPoint>)
(<boundaryPoint> X33.506 Y-16.608 Z1.945 </boundaryPoint>)
(<boundaryPoint> X33.798 Y-16.674 Z1.945 </boundaryPoint>)
(<boundaryPoint> X34.024 Y-16.768 Z1.945 </boundaryPoint>)
(<boundaryPoint> X34.31 Y-17.023 Z1.945 </boundaryPoint>)
(<boundaryPoint> X34.406 Y-17.362 Z1.945 </boundaryPoint>)
(<boundaryPoint> X34.31 Y-17.724 Z1.945 </boundaryPoint>)
(<boundaryPoint> X34.191 Y-17.868 Z1.945 </boundaryPoint>)
(<boundaryPoint> X34.024 Y-17.989 Z1.945 </boundaryPoint>)
(<boundaryPoint> X33.796 Y-18.084 Z1.945 </boundaryPoint>)
(<boundaryPoint> X33.499 Y-18.151 Z1.945 </boundaryPoint>)
(<edge> inner )
G1 X30.78 Y-18.4 Z1.95 F4200.0
G1 F1200.0
G1 E240.346
G1 F4200.0
M101
G1 X30.66 Y-18.41 Z1.95 F2400.0 E240.352
G1 X30.66 Y-16.35 Z1.95 F2400.0 E240.461
G1 X33.53 Y-16.41 Z1.95 F2400.0 E240.612
G1 X33.86 Y-16.48 Z1.95 F2400.0 E240.63
G1 X34.13 Y-16.6 Z1.95 F2400.0 E240.646
G1 X34.49 Y-16.91 Z1.95 F2400.0 E240.671
G1 X34.61 Y-17.36 Z1.95 F2400.0 E240.695
G1 X34.49 Y-17.82 Z1.95 F2400.0 E240.72
G1 X34.33 Y-18.02 Z1.95 F2400.0 E240.734
G1 X34.12 Y-18.17 Z1.95 F2400.0 E240.747
G1 X33.86 Y-18.27 Z1.95 F2400.0 E240.763
G1 X33.52 Y-18.35 Z1.95 F2400.0 E240.781
G1 X30.78 Y-18.4 Z1.95 F2400.0 E240.926
G1 F1200.0
G1 E240.538
G1 F2400.0
M103
(</edge>)
(</boundaryPerimeter>)
(</nestedRing>)
(<nestedRing>)
(<boundaryPerimeter>)
(<boundaryPoint> X34.83 Y-20.371 Z1.945 </boundaryPoint>)
(<boundaryPoint> X34.939 Y-20.719 Z1.945 </boundaryPoint>)
(<boundaryPoint> X34.828 Y-21.093 Z1.945 </boundaryPoint>)
(<boundaryPoint> X34.497 Y-21.382 Z1.945 </boundaryPoint>)
(<boundaryPoint> X34.237 Y-21.49 Z1.945 </boundaryPoint>)
(<boundaryPoint> X33.898 Y-21.567 Z1.945 </boundaryPoint>)
(<boundaryPoint> X32.981 Y-21.629 Z1.945 </boundaryPoint>)
(<boundaryPoint> X30.857 Y-21.629 Z1.945 </boundaryPoint>)
(<boundaryPoint> X30.857 Y-19.868 Z1.945 </boundaryPoint>)
(<boundaryPoint> X33.905 Y-19.923 Z1.945 </boundaryPoint>)
(<boundaryPoint> X34.243 Y-19.996 Z1.945 </boundaryPoint>)
(<boundaryPoint> X34.502 Y-20.099 Z1.945 </boundaryPoint>)
(<edge> inner )
G1 X30.66 Y-19.79 Z1.95 F4200.0
G1 F1200.0
G1 E240.926
G1 F4200.0
M101
G1 X30.66 Y-19.66 Z1.95 F2400.0 E240.932
G1 X33.93 Y-19.72 Z1.95 F2400.0 E241.105
G1 X34.3 Y-19.8 Z1.95 F2400.0 E241.125
G1 X34.6 Y-19.93 Z1.95 F2400.0 E241.142
G1 X35.0 Y-20.26 Z1.95 F2400.0 E241.17
G1 X35.15 Y-20.72 Z1.95 F2400.0 E241.195
G1 X35.0 Y-21.21 Z1.95 F2400.0 E241.222
G1 X34.6 Y-21.55 Z1.95 F2400.0 E241.25
G1 X34.3 Y-21.68 Z1.95 F2400.0 E241.268
G1 X33.93 Y-21.77 Z1.95 F2400.0 E241.288
G1 X32.99 Y-21.83 Z1.95 F2400.0 E241.338
G1 X30.66 Y-21.83 Z1.95 F2400.0 E241.461
G1 X30.66 Y-19.79 Z1.95 F2400.0 E241.569
G1 F1200.0
G1 E240.569
G1 F2400.0
M103
(</edge>)
(</boundaryPerimeter>)
(</nestedRing>)
(<infill>)
(<infillBoundary>)
(<infillPoint> X37.702 Y-16.447 Z1.945 </infillPoint>)
(<infillPoint> X37.13 Y-15.937 Z1.945 </infillPoint>)
(<infillPoint> X36.041 Y-15.535 Z1.945 </infillPoint>)
(<infillPoint> X34.425 Y-15.389 Z1.945 </infillPoint>)
(<infillPoint> X27.257 Y-15.389 Z1.945 </infillPoint>)
(<infillPoint> X27.257 Y-22.9 Z1.945 </infillPoint>)
(<infillPoint> X33.826 Y-22.9 Z1.945 </infillPoint>)
(<infillPoint> X35.638 Y-22.785 Z1.945 </infillPoint>)
(<infillPoint> X37.103 Y-22.52 Z1.945 </infillPoint>)
(<infillPoint> X37.718 Y-22.218 Z1.945 </infillPoint>)
(<infillPoint> X38.168 Y-21.841 Z1.945 </infillPoint>)
(<infillPoint> X38.422 Y-21.441 Z1.945 </infillPoint>)
(<infillPoint> X38.499 Y-21.032 Z1.945 </infillPoint>)
(<infillPoint> X38.387 Y-20.533 Z1.945 </infillPoint>)
(<infillPoint> X38.04 Y-20.115 Z1.945 </infillPoint>)
(<infillPoint> X37.334 Y-19.737 Z1.945 </infillPoint>)
(<infillPoint> X36.441 Y-19.52 Z1.945 </infillPoint>)
(<infillPoint> X35.979 Y-19.248 Z1.945 </infillPoint>)
(<infillPoint> X35.932 Y-18.53 Z1.945 </infillPoint>)
(<infillPoint> X36.346 Y-18.197 Z1.945 </infillPoint>)
(<infillPoint> X37.392 Y-17.777 Z1.945 </infillPoint>)
(<infillPoint> X37.758 Y-17.379 Z1.945 </infillPoint>)
(<infillPoint> X37.863 Y-16.972 Z1.945 </infillPoint>)
(</infillBoundary>)
(<infillBoundary>)
(<infillPoint> X35.35 Y-20.022 Z1.945 </infillPoint>)
(<infillPoint> X35.566 Y-20.714 Z1.945 </infillPoint>)
(<infillPoint> X35.354 Y-21.431 Z1.945 </infillPoint>)
(<infillPoint> X34.818 Y-21.898 Z1.945 </infillPoint>)
(<infillPoint> X34.42 Y-22.064 Z1.945 </infillPoint>)
(<infillPoint> X33.985 Y-22.162 Z1.945 </infillPoint>)
(<infillPoint> X30.257 Y-22.229 Z1.945 </infillPoint>)
(<infillPoint> X30.257 Y-19.257 Z1.945 </infillPoint>)
(<infillPoint> X33.974 Y-19.324 Z1.945 </infillPoint>)
(<infillPoint> X34.418 Y-19.42 Z1.945 </infillPoint>)
(<infillPoint> X34.812 Y-19.577 Z1.945 </infillPoint>)
(</infillBoundary>)
(<infillBoundary>)
(<infillPoint> X30.257 Y-18.814 Z1.945 </infillPoint>)
(<infillPoint> X30.257 Y-15.947 Z1.945 </infillPoint>)
(<infillPoint> X33.579 Y-16.009 Z1.945 </infillPoint>)
(<infillPoint> X33.981 Y-16.1 Z1.945 </infillPoint>)
(<infillPoint> X34.348 Y-16.253 Z1.945 </infillPoint>)
(<infillPoint> X34.84 Y-16.691 Z1.945 </infillPoint>)
(<infillPoint> X35.028 Y-17.357 Z1.945 </infillPoint>)
(<infillPoint> X34.856 Y-18.005 Z1.945 </infillPoint>)
(<infillPoint> X34.605 Y-18.309 Z1.945 </infillPoint>)
(<infillPoint> X34.319 Y-18.516 Z1.945 </infillPoint>)
(<infillPoint> X33.979 Y-18.658 Z1.945 </infillPoint>)
(<infillPoint> X33.572 Y-18.75 Z1.945 </infillPoint>)
(</infillBoundary>)
;M108 R80.0
G1 X27.55 Y-22.4 Z1.95 F4200.0
G1 F1200.0
G1 E241.569
G1 F4200.0
M101
G1 X29.98 Y-22.4 Z1.95 F4800.0 E241.697
G1 X29.98 Y-20.8 Z1.95 F4800.0 E241.782
G1 X27.54 Y-22.0 Z1.95 F4800.0 E241.925
G1 X27.54 Y-18.8 Z1.95 F4800.0 E242.094
G1 X29.98 Y-20.4 Z1.95 F4800.0 E242.249
G1 X29.99 Y-16.8 Z1.95 F4800.0 E242.439
G1 X27.54 Y-18.4 Z1.95 F4800.0 E242.593
G1 X27.54 Y-16.0 Z1.95 F4800.0 E242.72
G1 X29.99 Y-16.0 Z1.95 F4800.0 E242.85
G1 X29.99 Y-16.4 Z1.95 F4800.0 E242.871
G1 F1200.0
G1 E241.871
G1 F4800.0
M103
G1 X34.47 Y-16.0 Z1.95 F4200.0
G1 F1200.0
G1 E242.871
G1 F4200.0
M101
G1 X34.93 Y-16.4 Z1.95 F4800.0 E242.903
G1 X35.16 Y-16.8 Z1.95 F4800.0 E242.927
G1 X36.49 Y-16.0 Z1.95 F4800.0 E243.009
G1 X37.23 Y-16.4 Z1.95 F4800.0 E243.054
G1 X37.52 Y-16.8 Z1.95 F4800.0 E243.08
G1 X37.52 Y-17.2 Z1.95 F4800.0 E243.101
G1 X37.08 Y-17.6 Z1.95 F4800.0 E243.132
G1 X36.14 Y-18.0 Z1.95 F4800.0 E243.186
G1 X35.28 Y-17.2 Z1.95 F4800.0 E243.248
G1 X35.25 Y-17.6 Z1.95 F4800.0 E243.269
G1 X35.15 Y-18.0 Z1.95 F4800.0 E243.291
G1 X34.89 Y-18.4 Z1.95 F4800.0 E243.316
G1 X34.37 Y-18.8 Z1.95 F4800.0 E243.351
G1 X34.61 Y-19.12 Z1.95 F4800.0 E243.372
G1 X35.65 Y-18.4 Z1.95 F4800.0 E243.439
G1 X35.7 Y-19.2 Z1.95 F4800.0 E243.481
G1 X35.28 Y-19.6 Z1.95 F4800.0 E243.512
G1 X36.03 Y-19.6 Z1.95 F4800.0 E243.551
G1 X35.64 Y-20.0 Z1.95 F4800.0 E243.581
G1 X35.76 Y-20.4 Z1.95 F4800.0 E243.603
G1 X35.83 Y-20.8 Z1.95 F4800.0 E243.624
G1 X37.0 Y-21.0 Z1.95 F4800.0 E243.687
G1 X37.23 Y-20.0 Z1.95 F4800.0 E243.741
G1 X37.91 Y-20.4 Z1.95 F4800.0 E243.783
G1 X38.16 Y-20.8 Z1.95 F4800.0 E243.808
G1 X38.18 Y-21.2 Z1.95 F4800.0 E243.829
G1 X37.99 Y-21.6 Z1.95 F4800.0 E243.852
G1 X37.53 Y-22.0 Z1.95 F4800.0 E243.885
G1 X35.71 Y-21.2 Z1.95 F4800.0 E243.989
G1 X35.59 Y-21.6 Z1.95 F4800.0 E244.012
G1 X35.13 Y-22.0 Z1.95 F4800.0 E244.044
G1 X34.2 Y-22.4 Z1.95 F4800.0 E244.097
G1 X36.2 Y-22.4 Z1.95 F4800.0 E244.202
G1 F1200.0
G1 E243.202
G1 F4800.0
M103
(</infill>)
(</nestedRing>)
(</rotation>)
(</layer>)
(<layer> 2.215 )
(<rotation> (6.12323399574e-17+1j) )
(<nestedRing>)
(<boundaryPerimeter>)
(<boundaryPoint> X-46.601 Y-23.5 Z2.215 </boundaryPoint>)
(<boundaryPoint> X-46.601 Y-18.188 Z2.215 </boundaryPoint>)
(<boundaryPoint> X-40.969 Y-18.188 Z2.215 </boundaryPoint>)
(<boundaryPoint> X-40.969 Y-15.563 Z2.215 </boundaryPoint>)
(<boundaryPoint> X-46.601 Y-15.563 Z2.215 </boundaryPoint>)
(<boundaryPoint> X-46.601 Y-13.293 Z2.215 </boundaryPoint>)
(<boundaryPoint> X-40.008 Y-13.293 Z2.215 </boundaryPoint>)
(<boundaryPoint> X-40.008 Y-10.499 Z2.215 </boundaryPoint>)
(<boundaryPoint> X-51.112 Y-10.499 Z2.215 </boundaryPoint>)
(<boundaryPoint> X-51.112 Y-23.5 Z2.215 </boundaryPoint>)
(<loop> outer )
G1 X29.06 Y-22.41 Z2.22 F4200.0
G1 X19.93 Y-23.29 Z2.22 F4200.0
G1 X17.76 Y-21.78 Z2.22 F4200.0
G1 X12.67 Y-21.78 Z2.22 F4200.0
G1 X10.62 Y-23.43 Z2.22 F4200.0
G1 X2.24 Y-23.0 Z2.22 F4200.0
G1 X-4.46 Y-22.44 Z2.22 F4200.0
G1 X-12.87 Y-20.85 Z2.22 F4200.0
G1 X-14.7 Y-21.59 Z2.22 F4200.0
G1 X-20.51 Y-22.45 Z2.22 F4200.0
G1 X-28.29 Y-23.32 Z2.22 F4200.0
G1 X-30.46 Y-21.78 Z2.22 F4200.0
G1 X-35.55 Y-21.78 Z2.22 F4200.0
G1 X-37.59 Y-23.28 Z2.22 F4200.0
G1 X-42.5 Y-16.14 Z2.22 F4200.0
G1 X-46.8 Y-17.99 Z2.22 F4200.0
G1 X-50.51 Y-22.47 Z2.22 F4200.0
G1 F1200.0
G1 E244.202
G1 F4200.0
M101
G1 X-50.51 Y-22.9 Z2.22 F4800.0 E244.225
G1 X-47.2 Y-22.9 Z2.22 F4800.0 E244.4
G1 X-47.2 Y-17.59 Z2.22 F4800.0 E244.68
G1 X-41.57 Y-17.59 Z2.22 F4800.0 E244.978
G1 X-41.57 Y-16.16 Z2.22 F4800.0 E245.053
G1 X-47.2 Y-16.16 Z2.22 F4800.0 E245.351
G1 X-47.2 Y-12.69 Z2.22 F4800.0 E245.534
G1 X-40.61 Y-12.69 Z2.22 F4800.0 E245.882
G1 X-40.61 Y-11.1 Z2.22 F4800.0 E245.966
G1 X-50.51 Y-11.1 Z2.22 F4800.0 E246.49
G1 X-50.51 Y-22.47 Z2.22 F4800.0 E247.09
G1 F1200.0
G1 E247.09
G1 F4800.0
M103
(</loop>)
(<edge> outer )
;M108 R40.0
G1 X-50.91 Y-22.47 Z2.22 F4200.0
G1 F1200.0
G1 E247.09
G1 F4200.0
M101
G1 X-50.91 Y-22.9 Z2.22 F2400.0 E247.113
G1 X-50.91 Y-23.3 Z2.22 F2400.0 E247.134
G1 X-46.8 Y-23.3 Z2.22 F2400.0 E247.351
G1 X-46.8 Y-17.99 Z2.22 F2400.0 E247.632
G1 X-41.17 Y-17.99 Z2.22 F2400.0 E247.929
G1 X-41.17 Y-15.76 Z2.22 F2400.0 E248.047
G1 X-46.8 Y-15.76 Z2.22 F2400.0 E248.344
G1 X-46.8 Y-13.09 Z2.22 F2400.0 E248.485
G1 X-40.21 Y-13.09 Z2.22 F2400.0 E248.834
G1 X-40.21 Y-10.7 Z2.22 F2400.0 E248.96
G1 X-50.91 Y-10.7 Z2.22 F2400.0 E249.526
G1 X-50.91 Y-22.47 Z2.22 F2400.0 E250.147
G1 F1200.0
G1 E249.147
G1 F2400.0
M103
(</edge>)
(</boundaryPerimeter>)
(<infill>)
(<infillBoundary>)
(<infillPoint> X-47.201 Y-22.9 Z2.215 </infillPoint>)
(<infillPoint> X-47.201 Y-17.588 Z2.215 </infillPoint>)
(<infillPoint> X-41.569 Y-17.588 Z2.215 </infillPoint>)
(<infillPoint> X-41.569 Y-16.163 Z2.215 </infillPoint>)
(<infillPoint> X-47.201 Y-16.163 Z2.215 </infillPoint>)
(<infillPoint> X-47.201 Y-12.693 Z2.215 </infillPoint>)
(<infillPoint> X-40.608 Y-12.693 Z2.215 </infillPoint>)
(<infillPoint> X-40.608 Y-11.099 Z2.215 </infillPoint>)
(<infillPoint> X-50.512 Y-11.099 Z2.215 </infillPoint>)
(<infillPoint> X-50.512 Y-22.9 Z2.215 </infillPoint>)
(</infillBoundary>)
;M108 R80.0
G1 X-46.8 Y-17.99 Z2.22 F4200.0
G1 X-42.8 Y-17.31 Z2.22 F4200.0
G1 F1200.0
G1 E250.147
G1 F4200.0
M101
G1 X-42.4 Y-17.31 Z2.22 F4800.0 E250.169
G1 X-42.0 Y-17.23 Z2.22 F4800.0 E250.19
G1 X-42.0 Y-16.52 Z2.22 F4800.0 E250.228
G1 X-42.4 Y-16.44 Z2.22 F4800.0 E250.249
G1 X-44.0 Y-16.44 Z2.22 F4800.0 E250.334
G1 X-43.2 Y-17.31 Z2.22 F4800.0 E250.396
G1 X-46.8 Y-17.31 Z2.22 F4800.0 E250.586
G1 X-46.87 Y-17.14 Z2.22 F4800.0 E250.596
G1 X-46.87 Y-16.86 Z2.22 F4800.0 E250.611
G1 X-46.0 Y-16.44 Z2.22 F4800.0 E250.662
G1 X-44.4 Y-16.44 Z2.22 F4800.0 E250.746
G1 F1200.0
G1 E249.746
G1 F4800.0
M103
G1 X-46.8 Y-15.76 Z2.22 F4200.0
G1 X-46.8 Y-13.09 Z2.22 F4200.0
G1 X-44.4 Y-12.41 Z2.22 F4200.0
G1 F1200.0
G1 E250.746
G1 F4200.0
M101
G1 X-46.0 Y-12.41 Z2.22 F4800.0 E250.831
G1 X-46.0 Y-11.38 Z2.22 F4800.0 E250.885
G1 X-42.8 Y-11.38 Z2.22 F4800.0 E251.054
G1 X-44.0 Y-12.41 Z2.22 F4800.0 E251.138
G1 X-42.0 Y-12.41 Z2.22 F4800.0 E251.244
G1 X-42.4 Y-11.38 Z2.22 F4800.0 E251.302
G1 X-41.2 Y-11.38 Z2.22 F4800.0 E251.366
G1 X-41.2 Y-12.41 Z2.22 F4800.0 E251.42
G1 X-41.6 Y-12.41 Z2.22 F4800.0 E251.442
G1 F1200.0
G1 E250.442
G1 F4800.0
M103
G1 X-47.2 Y-12.41 Z2.22 F4200.0
G1 F1200.0
G1 E251.442
G1 F4200.0
M101
G1 X-46.4 Y-12.41 Z2.22 F4800.0 E251.484
G1 X-46.4 Y-11.38 Z2.22 F4800.0 E251.538
G1 X-48.4 Y-11.38 Z2.22 F4800.0 E251.644
G1 X-48.87 Y-15.14 Z2.22 F4800.0 E251.844
G1 X-47.2 Y-16.44 Z2.22 F4800.0 E251.956
G1 X-46.8 Y-16.44 Z2.22 F4800.0 E251.977
G1 X-47.13 Y-16.86 Z2.22 F4800.0 E252.005
G1 X-47.13 Y-17.14 Z2.22 F4800.0 E252.02
G1 X-47.2 Y-17.31 Z2.22 F4800.0 E252.03
G1 X-48.87 Y-18.86 Z2.22 F4800.0 E252.151
G1 X-48.87 Y-19.14 Z2.22 F4800.0 E252.165
G1 X-47.6 Y-22.51 Z2.22 F4800.0 E252.356
G1 X-48.0 Y-22.62 Z2.22 F4800.0 E252.378
G1 X-50.0 Y-22.62 Z2.22 F4800.0 E252.483
G1 X-49.13 Y-19.14 Z2.22 F4800.0 E252.673
G1 X-49.13 Y-14.86 Z2.22 F4800.0 E252.899
G1 X-48.8 Y-11.38 Z2.22 F4800.0 E253.084
G1 X-50.0 Y-11.38 Z2.22 F4800.0 E253.147
G1 F1200.0
G1 E252.147
G1 F4800.0
M103
(</infill>)
(</nestedRing>)
(<nestedRing>)
(<boundaryPerimeter>)
(<boundaryPoint> X-35.367 Y-22.062 Z2.215 </boundaryPoint>)
(<boundaryPoint> X-30.639 Y-22.062 Z2.215 </boundaryPoint>)
(<boundaryPoint> X-29.965 Y-23.5 Z2.215 </boundaryPoint>)
(<boundaryPoint> X-25.964 Y-23.5 Z2.215 </boundaryPoint>)
(<boundaryPoint> X-25.785 Y-23.189 Z2.215 </boundaryPoint>)
(<boundaryPoint> X-30.668 Y-14.789 Z2.215 </boundaryPoint>)
(<boundaryPoint> X-35.21 Y-14.789 Z2.215 </boundaryPoint>)
(<boundaryPoint> X-40.094 Y-23.189 Z2.215 </boundaryPoint>)
(<boundaryPoint> X-39.915 Y-23.5 Z2.215 </boundaryPoint>)
(<boundaryPoint> X-36.023 Y-23.5 Z2.215 </boundaryPoint>)
(<loop> inner )
G1 X-46.8 Y-15.76 Z2.22 F4200.0
G1 X-43.37 Y-17.78 Z2.22 F4200.0
G1 X-36.5 Y-21.78 Z2.22 F4200.0
G1 X-34.56 Y-19.0 Z2.22 F4200.0
G1 F1200.0
G1 E253.147
G1 F4200.0
M101
G1 X-34.38 Y-18.61 Z2.22 F4800.0 E253.17
G1 X-33.67 Y-17.08 Z2.22 F4800.0 E253.258
G1 X-33.36 Y-16.66 Z2.22 F4800.0 E253.286
G1 X-32.62 Y-16.66 Z2.22 F4800.0 E253.325
G1 X-32.31 Y-17.08 Z2.22 F4800.0 E253.353
G1 X-30.92 Y-20.07 Z2.22 F4800.0 E253.527
G1 X-31.36 Y-20.76 Z2.22 F4800.0 E253.57
G1 X-34.61 Y-20.76 Z2.22 F4800.0 E253.742
G1 X-35.05 Y-20.07 Z2.22 F4800.0 E253.785
G1 X-34.56 Y-19.0 Z2.22 F4800.0 E253.848
G1 F1200.0
G1 E252.848
G1 F4800.0
M103
(</loop>)
(<loop> outer )
G1 X-35.92 Y-17.21 Z2.22 F4200.0
G1 F1200.0
G1 E253.848
G1 F4200.0
M101
G1 X-36.14 Y-17.58 Z2.22 F4800.0 E253.87
G1 X-38.89 Y-22.32 Z2.22 F4800.0 E254.16
G1 X-38.56 Y-22.9 Z2.22 F4800.0 E254.195
G1 X-36.41 Y-22.9 Z2.22 F4800.0 E254.309
G1 X-35.75 Y-21.46 Z2.22 F4800.0 E254.392
G1 X-30.26 Y-21.46 Z2.22 F4800.0 E254.683
G1 X-29.58 Y-22.9 Z2.22 F4800.0 E254.767
G1 X-27.32 Y-22.9 Z2.22 F4800.0 E254.886
G1 X-26.99 Y-22.32 Z2.22 F4800.0 E254.922
G1 X-31.01 Y-15.39 Z2.22 F4800.0 E255.345
G1 X-34.87 Y-15.39 Z2.22 F4800.0 E255.549
G1 X-35.92 Y-17.21 Z2.22 F4800.0 E255.66
G1 F1200.0
G1 E255.66
G1 F4800.0
M103
(</loop>)
(<edge> outer )
;M108 R40.0
G1 X-36.27 Y-17.01 Z2.22 F4200.0
G1 F1200.0
G1 E255.66
G1 F4200.0
M101
G1 X-36.49 Y-17.38 Z2.22 F2400.0 E255.683
G1 X-39.86 Y-23.19 Z2.22 F2400.0 E256.037
G1 X-39.8 Y-23.3 Z2.22 F2400.0 E256.044
G1 X-36.15 Y-23.3 Z2.22 F2400.0 E256.237
G1 X-35.5 Y-21.86 Z2.22 F2400.0 E256.32
G1 X-30.51 Y-21.86 Z2.22 F2400.0 E256.584
G1 X-29.84 Y-23.3 Z2.22 F2400.0 E256.668
G1 X-26.08 Y-23.3 Z2.22 F2400.0 E256.866
G1 X-26.02 Y-23.19 Z2.22 F2400.0 E256.873
G1 X-30.78 Y-14.99 Z2.22 F2400.0 E257.374
G1 X-35.1 Y-14.99 Z2.22 F2400.0 E257.602
G1 X-36.27 Y-17.01 Z2.22 F2400.0 E257.725
G1 F1200.0
G1 E256.725
G1 F2400.0
M103
(</edge>)
(</boundaryPerimeter>)
(<nestedRing>)
(<boundaryPerimeter>)
(<boundaryPoint> X-34.279 Y-20.161 Z2.215 </boundaryPoint>)
(<boundaryPoint> X-34.368 Y-20.021 Z2.215 </boundaryPoint>)
(<boundaryPoint> X-33.151 Y-17.39 Z2.215 </boundaryPoint>)
(<boundaryPoint> X-33.056 Y-17.26 Z2.215 </boundaryPoint>)
(<boundaryPoint> X-32.923 Y-17.26 Z2.215 </boundaryPoint>)
(<boundaryPoint> X-32.827 Y-17.39 Z2.215 </boundaryPoint>)
(<boundaryPoint> X-31.598 Y-20.021 Z2.215 </boundaryPoint>)
(<boundaryPoint> X-31.687 Y-20.161 Z2.215 </boundaryPoint>)
(<edge> inner )
G1 X-34.09 Y-18.95 Z2.22 F4200.0
G1 F1200.0
G1 E257.725
G1 F4200.0
M101
G1 X-33.91 Y-18.56 Z2.22 F2400.0 E257.748
G1 X-33.32 Y-17.29 Z2.22 F2400.0 E257.822
G1 X-33.16 Y-17.06 Z2.22 F2400.0 E257.837
G1 X-32.82 Y-17.06 Z2.22 F2400.0 E257.854
G1 X-32.66 Y-17.29 Z2.22 F2400.0 E257.869
G1 X-31.38 Y-20.05 Z2.22 F2400.0 E258.03
G1 X-31.57 Y-20.35 Z2.22 F2400.0 E258.049
G1 X-34.4 Y-20.35 Z2.22 F2400.0 E258.198
G1 X-34.59 Y-20.05 Z2.22 F2400.0 E258.217
G1 X-34.09 Y-18.95 Z2.22 F2400.0 E258.281
G1 F1200.0
G1 E257.281
G1 F2400.0
M103
(</edge>)
(</boundaryPerimeter>)
(</nestedRing>)
(<infill>)
(<infillBoundary>)
(<infillPoint> X-35.753 Y-21.462 Z2.215 </infillPoint>)
(<infillPoint> X-30.258 Y-21.462 Z2.215 </infillPoint>)
(<infillPoint> X-29.584 Y-22.9 Z2.215 </infillPoint>)
(<infillPoint> X-27.319 Y-22.9 Z2.215 </infillPoint>)
(<infillPoint> X-26.985 Y-22.319 Z2.215 </infillPoint>)
(<infillPoint> X-31.013 Y-15.389 Z2.215 </infillPoint>)
(<infillPoint> X-34.865 Y-15.389 Z2.215 </infillPoint>)
(<infillPoint> X-38.894 Y-22.319 Z2.215 </infillPoint>)
(<infillPoint> X-38.56 Y-22.9 Z2.215 </infillPoint>)
(<infillPoint> X-36.409 Y-22.9 Z2.215 </infillPoint>)
(</infillBoundary>)
(<infillBoundary>)
(<infillPoint> X-34.609 Y-20.761 Z2.215 </infillPoint>)
(<infillPoint> X-35.05 Y-20.066 Z2.215 </infillPoint>)
(<infillPoint> X-33.671 Y-17.084 Z2.215 </infillPoint>)
(<infillPoint> X-33.361 Y-16.66 Z2.215 </infillPoint>)
(<infillPoint> X-32.62 Y-16.66 Z2.215 </infillPoint>)
(<infillPoint> X-32.309 Y-17.082 Z2.215 </infillPoint>)
(<infillPoint> X-30.915 Y-20.065 Z2.215 </infillPoint>)
(<infillPoint> X-31.357 Y-20.761 Z2.215 </infillPoint>)
(</infillBoundary>)
;M108 R80.0
G1 X-36.8 Y-19.27 Z2.22 F4200.0
G1 F1200.0
G1 E258.281
G1 F4200.0
M101
G1 X-38.0 Y-21.34 Z2.22 F4800.0 E258.407
G1 X-36.4 Y-22.21 Z2.22 F4800.0 E258.503
G1 X-36.8 Y-22.62 Z2.22 F4800.0 E258.534
G1 X-38.4 Y-22.62 Z2.22 F4800.0 E258.618
G1 X-38.4 Y-22.03 Z2.22 F4800.0 E258.649
G1 F1200.0
G1 E257.649
G1 F4800.0
M103
G1 X-30.46 Y-21.78 Z2.22 F4200.0
G1 X-27.6 Y-22.62 Z2.22 F4200.0
G1 F1200.0
G1 E258.649
G1 F4200.0
M101
G1 X-27.6 Y-21.82 Z2.22 F4800.0 E258.692
G1 X-28.0 Y-21.13 Z2.22 F4800.0 E258.734
G1 X-28.0 Y-22.62 Z2.22 F4800.0 E258.812
G1 X-29.2 Y-22.62 Z2.22 F4800.0 E258.876
G1 X-29.6 Y-22.21 Z2.22 F4800.0 E258.906
G1 X-30.0 Y-21.35 Z2.22 F4800.0 E258.956
G1 X-30.4 Y-21.18 Z2.22 F4800.0 E258.979
G1 X-30.93 Y-19.09 Z2.22 F4800.0 E259.093
G1 X-28.4 Y-20.44 Z2.22 F4800.0 E259.245
G1 X-30.4 Y-17.0 Z2.22 F4800.0 E259.455
G1 X-31.6 Y-17.94 Z2.22 F4800.0 E259.535
G1 X-32.0 Y-17.08 Z2.22 F4800.0 E259.585
G1 X-32.4 Y-16.49 Z2.22 F4800.0 E259.623
G1 X-30.8 Y-16.31 Z2.22 F4800.0 E259.708
G1 X-31.2 Y-15.67 Z2.22 F4800.0 E259.748
G1 X-32.8 Y-15.67 Z2.22 F4800.0 E259.833
G1 X-32.8 Y-16.38 Z2.22 F4800.0 E259.87
G1 X-33.2 Y-16.38 Z2.22 F4800.0 E259.891
G1 X-33.2 Y-15.67 Z2.22 F4800.0 E259.929
G1 X-34.4 Y-15.67 Z2.22 F4800.0 E259.992
G1 X-34.8 Y-15.84 Z2.22 F4800.0 E260.015
G1 X-33.6 Y-16.51 Z2.22 F4800.0 E260.088
G1 X-34.0 Y-17.13 Z2.22 F4800.0 E260.127
G1 X-34.4 Y-17.99 Z2.22 F4800.0 E260.177
G1 X-35.2 Y-16.52 Z2.22 F4800.0 E260.265
G1 X-36.4 Y-18.59 Z2.22 F4800.0 E260.392
G1 X-34.8 Y-18.86 Z2.22 F4800.0 E260.477
G1 X-35.2 Y-19.72 Z2.22 F4800.0 E260.528
G1 X-35.2 Y-20.35 Z2.22 F4800.0 E260.561
G1 X-36.0 Y-21.33 Z2.22 F4800.0 E260.628
G1 X-35.6 Y-21.18 Z2.22 F4800.0 E260.65
G1 X-34.8 Y-21.18 Z2.22 F4800.0 E260.692
G1 X-34.8 Y-20.98 Z2.22 F4800.0 E260.703
G1 X-34.4 Y-21.04 Z2.22 F4800.0 E260.724
G1 X-34.4 Y-21.18 Z2.22 F4800.0 E260.732
G1 X-34.0 Y-21.18 Z2.22 F4800.0 E260.753
G1 X-34.0 Y-21.04 Z2.22 F4800.0 E260.76
G1 X-33.6 Y-21.04 Z2.22 F4800.0 E260.781
G1 X-33.6 Y-21.18 Z2.22 F4800.0 E260.789
G1 X-33.2 Y-21.18 Z2.22 F4800.0 E260.81
G1 X-33.2 Y-21.04 Z2.22 F4800.0 E260.817
G1 X-32.8 Y-21.04 Z2.22 F4800.0 E260.839
G1 X-32.8 Y-21.18 Z2.22 F4800.0 E260.846
G1 X-32.4 Y-21.18 Z2.22 F4800.0 E260.867
G1 X-32.4 Y-21.04 Z2.22 F4800.0 E260.875
G1 X-32.0 Y-21.04 Z2.22 F4800.0 E260.896
G1 X-32.0 Y-21.18 Z2.22 F4800.0 E260.903
G1 X-31.6 Y-21.18 Z2.22 F4800.0 E260.924
G1 X-31.6 Y-21.04 Z2.22 F4800.0 E260.932
G1 X-31.2 Y-21.04 Z2.22 F4800.0 E260.953
G1 X-31.2 Y-21.18 Z2.22 F4800.0 E260.961
G1 X-30.8 Y-21.18 Z2.22 F4800.0 E260.982
G1 X-30.8 Y-20.41 Z2.22 F4800.0 E261.023
G1 F1200.0
G1 E260.023
G1 F4800.0
M103
(</infill>)
(</nestedRing>)
(<nestedRing>)
(<boundaryPerimeter>)
(<boundaryPoint> X-15.722 Y-23.5 Z2.215 </boundaryPoint>)
(<boundaryPoint> X-13.856 Y-23.382 Z2.215 </boundaryPoint>)
(<boundaryPoint> X-12.275 Y-23.096 Z2.215 </boundaryPoint>)
(<boundaryPoint> X-11.519 Y-22.725 Z2.215 </boundaryPoint>)
(<boundaryPoint> X-10.942 Y-22.241 Z2.215 </boundaryPoint>)
(<boundaryPoint> X-10.577 Y-21.666 Z2.215 </boundaryPoint>)
(<boundaryPoint> X-10.455 Y-21.022 Z2.215 </boundaryPoint>)
(<boundaryPoint> X-10.626 Y-20.261 Z2.215 </boundaryPoint>)
(<boundaryPoint> X-11.14 Y-19.641 Z2.215 </boundaryPoint>)
(<boundaryPoint> X-12.016 Y-19.172 Z2.215 </boundaryPoint>)
(<boundaryPoint> X-12.898 Y-18.958 Z2.215 </boundaryPoint>)
(<boundaryPoint> X-13.01 Y-18.892 Z2.215 </boundaryPoint>)
(<boundaryPoint> X-13.016 Y-18.802 Z2.215 </boundaryPoint>)
(<boundaryPoint> X-12.915 Y-18.721 Z2.215 </boundaryPoint>)
(<boundaryPoint> X-11.824 Y-18.283 Z2.215 </boundaryPoint>)
(<boundaryPoint> X-11.266 Y-17.675 Z2.215 </boundaryPoint>)
(<boundaryPoint> X-11.08 Y-16.958 Z2.215 </boundaryPoint>)
(<boundaryPoint> X-11.341 Y-16.111 Z2.215 </boundaryPoint>)
(<boundaryPoint> X-12.123 Y-15.413 Z2.215 </boundaryPoint>)
(<boundaryPoint> X-13.393 Y-14.945 Z2.215 </boundaryPoint>)
(<boundaryPoint> X-15.115 Y-14.789 Z2.215 </boundaryPoint>)
(<boundaryPoint> X-22.91 Y-14.789 Z2.215 </boundaryPoint>)
(<boundaryPoint> X-22.91 Y-23.5 Z2.215 </boundaryPoint>)
(<loop> inner )
G1 X-27.7 Y-23.48 Z2.22 F4200.0
G1 X-20.52 Y-22.95 Z2.22 F4200.0
G1 X-19.31 Y-20.83 Z2.22 F4200.0
G1 F1200.0
G1 E261.023
G1 F4200.0
M101
G1 X-19.31 Y-20.41 Z2.22 F4800.0 E261.045
G1 X-19.31 Y-19.26 Z2.22 F4800.0 E261.106
G1 X-15.59 Y-19.32 Z2.22 F4800.0 E261.302
G1 X-15.15 Y-19.42 Z2.22 F4800.0 E261.326
G1 X-14.76 Y-19.58 Z2.22 F4800.0 E261.349
G1 X-14.22 Y-20.02 Z2.22 F4800.0 E261.386
G1 X-14.0 Y-20.71 Z2.22 F4800.0 E261.424
G1 X-14.21 Y-21.43 Z2.22 F4800.0 E261.463
G1 X-14.75 Y-21.9 Z2.22 F4800.0 E261.501
G1 X-15.15 Y-22.06 Z2.22 F4800.0 E261.524
G1 X-15.58 Y-22.16 Z2.22 F4800.0 E261.547
G1 X-19.31 Y-22.23 Z2.22 F4800.0 E261.744
G1 X-19.31 Y-20.83 Z2.22 F4800.0 E261.818
G1 F1200.0
G1 E260.818
G1 F4800.0
M103
(</loop>)
(<loop> inner )
G1 X-18.88 Y-18.81 Z2.22 F4200.0
G1 F1200.0
G1 E261.818
G1 F4200.0
M101
G1 X-19.31 Y-18.81 Z2.22 F4800.0 E261.841
G1 X-19.31 Y-15.95 Z2.22 F4800.0 E261.992
G1 X-15.99 Y-16.01 Z2.22 F4800.0 E262.168
G1 X-15.59 Y-16.1 Z2.22 F4800.0 E262.189
G1 X-15.22 Y-16.25 Z2.22 F4800.0 E262.21
G1 X-14.73 Y-16.69 Z2.22 F4800.0 E262.245
G1 X-14.54 Y-17.36 Z2.22 F4800.0 E262.282
G1 X-14.71 Y-18.01 Z2.22 F4800.0 E262.317
G1 X-14.96 Y-18.31 Z2.22 F4800.0 E262.338
G1 X-15.25 Y-18.52 Z2.22 F4800.0 E262.356
G1 X-15.59 Y-18.66 Z2.22 F4800.0 E262.376
G1 X-15.99 Y-18.75 Z2.22 F4800.0 E262.398
G1 X-18.88 Y-18.81 Z2.22 F4800.0 E262.55
G1 F1200.0
G1 E261.55
G1 F4800.0
M103
(</loop>)
(<loop> outer )
G1 X-22.31 Y-18.39 Z2.22 F4200.0
G1 F1200.0
G1 E262.55
G1 F4200.0
M101
G1 X-22.31 Y-18.81 Z2.22 F4800.0 E262.573
G1 X-22.31 Y-22.9 Z2.22 F4800.0 E262.789
G1 X-15.74 Y-22.9 Z2.22 F4800.0 E263.136
G1 X-13.93 Y-22.79 Z2.22 F4800.0 E263.232
G1 X-12.46 Y-22.52 Z2.22 F4800.0 E263.31
G1 X-11.85 Y-22.22 Z2.22 F4800.0 E263.347
G1 X-11.4 Y-21.84 Z2.22 F4800.0 E263.378
G1 X-11.15 Y-21.44 Z2.22 F4800.0 E263.403
G1 X-11.07 Y-21.03 Z2.22 F4800.0 E263.425
G1 X-11.18 Y-20.53 Z2.22 F4800.0 E263.452
G1 X-11.53 Y-20.11 Z2.22 F4800.0 E263.48
G1 X-12.23 Y-19.74 Z2.22 F4800.0 E263.523
G1 X-13.13 Y-19.52 Z2.22 F4800.0 E263.571
G1 X-13.59 Y-19.25 Z2.22 F4800.0 E263.6
G1 X-13.64 Y-18.53 Z2.22 F4800.0 E263.638
G1 X-13.22 Y-18.2 Z2.22 F4800.0 E263.666
G1 X-12.17 Y-17.78 Z2.22 F4800.0 E263.725
G1 X-11.81 Y-17.38 Z2.22 F4800.0 E263.754
G1 X-11.7 Y-16.97 Z2.22 F4800.0 E263.776
G1 X-11.87 Y-16.45 Z2.22 F4800.0 E263.805
G1 X-12.44 Y-15.94 Z2.22 F4800.0 E263.846
G1 X-13.53 Y-15.54 Z2.22 F4800.0 E263.907
G1 X-15.14 Y-15.39 Z2.22 F4800.0 E263.993
G1 X-22.31 Y-15.39 Z2.22 F4800.0 E264.371
G1 X-22.31 Y-18.39 Z2.22 F4800.0 E264.53
G1 F1200.0
G1 E264.53
G1 F4800.0
M103
(</loop>)
(<edge> outer )
;M108 R40.0
G1 X-22.71 Y-18.39 Z2.22 F4200.0
G1 F1200.0
G1 E264.53
G1 F4200.0
M101
G1 X-22.71 Y-18.81 Z2.22 F2400.0 E264.552
G1 X-22.71 Y-23.3 Z2.22 F2400.0 E264.789
G1 X-15.73 Y-23.3 Z2.22 F2400.0 E265.158
G1 X-13.88 Y-23.18 Z2.22 F2400.0 E265.256
G1 X-12.34 Y-22.9 Z2.22 F2400.0 E265.339
G1 X-11.63 Y-22.56 Z2.22 F2400.0 E265.38
G1 X-11.09 Y-22.11 Z2.22 F2400.0 E265.417
G1 X-10.77 Y-21.59 Z2.22 F2400.0 E265.449
G1 X-10.66 Y-21.03 Z2.22 F2400.0 E265.48
G1 X-10.81 Y-20.35 Z2.22 F2400.0 E265.516
G1 X-11.27 Y-19.8 Z2.22 F2400.0 E265.554
G1 X-12.09 Y-19.36 Z2.22 F2400.0 E265.603
G1 X-12.97 Y-19.15 Z2.22 F2400.0 E265.651
G1 X-13.2 Y-19.01 Z2.22 F2400.0 E265.665
G1 X-13.22 Y-18.71 Z2.22 F2400.0 E265.681
G1 X-13.02 Y-18.55 Z2.22 F2400.0 E265.695
G1 X-11.94 Y-18.11 Z2.22 F2400.0 E265.757
G1 X-11.45 Y-17.58 Z2.22 F2400.0 E265.795
G1 X-11.29 Y-16.96 Z2.22 F2400.0 E265.829
G1 X-11.52 Y-16.22 Z2.22 F2400.0 E265.869
G1 X-12.23 Y-15.59 Z2.22 F2400.0 E265.92
G1 X-13.44 Y-15.14 Z2.22 F2400.0 E265.988
G1 X-15.12 Y-14.99 Z2.22 F2400.0 E266.077
G1 X-22.71 Y-14.99 Z2.22 F2400.0 E266.478
G1 X-22.71 Y-18.39 Z2.22 F2400.0 E266.658
G1 F1200.0
G1 E265.658
G1 F2400.0
M103
(</edge>)
(</boundaryPerimeter>)
(<nestedRing>)
(<boundaryPerimeter>)
(<boundaryPoint> X-18.709 Y-18.202 Z2.215 </boundaryPoint>)
(<boundaryPoint> X-18.709 Y-16.558 Z2.215 </boundaryPoint>)
(<boundaryPoint> X-16.06 Y-16.608 Z2.215 </boundaryPoint>)
(<boundaryPoint> X-15.769 Y-16.674 Z2.215 </boundaryPoint>)
(<boundaryPoint> X-15.543 Y-16.768 Z2.215 </boundaryPoint>)
(<boundaryPoint> X-15.257 Y-17.023 Z2.215 </boundaryPoint>)
(<boundaryPoint> X-15.161 Y-17.362 Z2.215 </boundaryPoint>)
(<boundaryPoint> X-15.257 Y-17.724 Z2.215 </boundaryPoint>)
(<boundaryPoint> X-15.376 Y-17.868 Z2.215 </boundaryPoint>)
(<boundaryPoint> X-15.543 Y-17.989 Z2.215 </boundaryPoint>)
(<boundaryPoint> X-15.771 Y-18.084 Z2.215 </boundaryPoint>)
(<boundaryPoint> X-16.067 Y-18.151 Z2.215 </boundaryPoint>)
(<edge> inner )
G1 X-18.48 Y-18.4 Z2.22 F4200.0
G1 F1200.0
G1 E266.658
G1 F4200.0
M101
G1 X-18.91 Y-18.41 Z2.22 F2400.0 E266.68
G1 X-18.91 Y-16.35 Z2.22 F2400.0 E266.789
G1 X-16.04 Y-16.41 Z2.22 F2400.0 E266.94
G1 X-15.71 Y-16.48 Z2.22 F2400.0 E266.958
G1 X-15.44 Y-16.6 Z2.22 F2400.0 E266.974
G1 X-15.08 Y-16.91 Z2.22 F2400.0 E266.999
G1 X-14.95 Y-17.36 Z2.22 F2400.0 E267.023
G1 X-15.08 Y-17.82 Z2.22 F2400.0 E267.048
G1 X-15.24 Y-18.02 Z2.22 F2400.0 E267.062
G1 X-15.45 Y-18.17 Z2.22 F2400.0 E267.075
G1 X-15.71 Y-18.27 Z2.22 F2400.0 E267.091
G1 X-16.04 Y-18.35 Z2.22 F2400.0 E267.109
G1 X-18.48 Y-18.4 Z2.22 F2400.0 E267.238
G1 F1200.0
G1 E266.49
G1 F2400.0
M103
(</edge>)
(</boundaryPerimeter>)
(</nestedRing>)
(<nestedRing>)
(<boundaryPerimeter>)
(<boundaryPoint> X-18.709 Y-21.629 Z2.215 </boundaryPoint>)
(<boundaryPoint> X-18.709 Y-19.868 Z2.215 </boundaryPoint>)
(<boundaryPoint> X-15.662 Y-19.923 Z2.215 </boundaryPoint>)
(<boundaryPoint> X-15.324 Y-19.996 Z2.215 </boundaryPoint>)
(<boundaryPoint> X-15.065 Y-20.099 Z2.215 </boundaryPoint>)
(<boundaryPoint> X-14.737 Y-20.371 Z2.215 </boundaryPoint>)
(<boundaryPoint> X-14.628 Y-20.719 Z2.215 </boundaryPoint>)
(<boundaryPoint> X-14.739 Y-21.093 Z2.215 </boundaryPoint>)
(<boundaryPoint> X-15.069 Y-21.382 Z2.215 </boundaryPoint>)
(<boundaryPoint> X-15.33 Y-21.49 Z2.215 </boundaryPoint>)
(<boundaryPoint> X-15.669 Y-21.567 Z2.215 </boundaryPoint>)
(<boundaryPoint> X-16.586 Y-21.629 Z2.215 </boundaryPoint>)
(<edge> inner )
G1 X-18.91 Y-20.09 Z2.22 F4200.0
G1 F1200.0
G1 E267.238
G1 F4200.0
M101
G1 X-18.91 Y-19.66 Z2.22 F2400.0 E267.26
G1 X-15.64 Y-19.72 Z2.22 F2400.0 E267.433
G1 X-15.27 Y-19.8 Z2.22 F2400.0 E267.453
G1 X-14.96 Y-19.93 Z2.22 F2400.0 E267.47
G1 X-14.56 Y-20.26 Z2.22 F2400.0 E267.498
G1 X-14.42 Y-20.72 Z2.22 F2400.0 E267.523
G1 X-14.56 Y-21.21 Z2.22 F2400.0 E267.55
G1 X-14.96 Y-21.55 Z2.22 F2400.0 E267.578
G1 X-15.27 Y-21.68 Z2.22 F2400.0 E267.596
G1 X-15.64 Y-21.77 Z2.22 F2400.0 E267.616
G1 X-16.58 Y-21.83 Z2.22 F2400.0 E267.665
G1 X-18.91 Y-21.83 Z2.22 F2400.0 E267.789
G1 X-18.91 Y-20.09 Z2.22 F2400.0 E267.88
G1 F1200.0
G1 E266.88
G1 F2400.0
M103
(</edge>)
(</boundaryPerimeter>)
(</nestedRing>)
(<infill>)
(<infillBoundary>)
(<infillPoint> X-15.741 Y-22.9 Z2.215 </infillPoint>)
(<infillPoint> X-13.929 Y-22.785 Z2.215 </infillPoint>)
(<infillPoint> X-12.464 Y-22.52 Z2.215 </infillPoint>)
(<infillPoint> X-11.849 Y-22.218 Z2.215 </infillPoint>)
(<infillPoint> X-11.399 Y-21.841 Z2.215 </infillPoint>)
(<infillPoint> X-11.145 Y-21.441 Z2.215 </infillPoint>)
(<infillPoint> X-11.068 Y-21.032 Z2.215 </infillPoint>)
(<infillPoint> X-11.18 Y-20.533 Z2.215 </infillPoint>)
(<infillPoint> X-11.527 Y-20.114 Z2.215 </infillPoint>)
(<infillPoint> X-12.232 Y-19.737 Z2.215 </infillPoint>)
(<infillPoint> X-13.126 Y-19.52 Z2.215 </infillPoint>)
(<infillPoint> X-13.588 Y-19.248 Z2.215 </infillPoint>)
(<infillPoint> X-13.635 Y-18.53 Z2.215 </infillPoint>)
(<infillPoint> X-13.221 Y-18.197 Z2.215 </infillPoint>)
(<infillPoint> X-12.174 Y-17.777 Z2.215 </infillPoint>)
(<infillPoint> X-11.809 Y-17.38 Z2.215 </infillPoint>)
(<infillPoint> X-11.704 Y-16.972 Z2.215 </infillPoint>)
(<infillPoint> X-11.865 Y-16.447 Z2.215 </infillPoint>)
(<infillPoint> X-12.437 Y-15.937 Z2.215 </infillPoint>)
(<infillPoint> X-13.526 Y-15.535 Z2.215 </infillPoint>)
(<infillPoint> X-15.142 Y-15.389 Z2.215 </infillPoint>)
(<infillPoint> X-22.31 Y-15.389 Z2.215 </infillPoint>)
(<infillPoint> X-22.31 Y-22.9 Z2.215 </infillPoint>)
(</infillBoundary>)
(<infillBoundary>)
(<infillPoint> X-19.309 Y-22.229 Z2.215 </infillPoint>)
(<infillPoint> X-19.309 Y-19.257 Z2.215 </infillPoint>)
(<infillPoint> X-15.593 Y-19.324 Z2.215 </infillPoint>)
(<infillPoint> X-15.149 Y-19.42 Z2.215 </infillPoint>)
(<infillPoint> X-14.755 Y-19.577 Z2.215 </infillPoint>)
(<infillPoint> X-14.217 Y-20.022 Z2.215 </infillPoint>)
(<infillPoint> X-14.001 Y-20.714 Z2.215 </infillPoint>)
(<infillPoint> X-14.213 Y-21.43 Z2.215 </infillPoint>)
(<infillPoint> X-14.748 Y-21.899 Z2.215 </infillPoint>)
(<infillPoint> X-15.148 Y-22.064 Z2.215 </infillPoint>)
(<infillPoint> X-15.582 Y-22.162 Z2.215 </infillPoint>)
(</infillBoundary>)
(<infillBoundary>)
(<infillPoint> X-19.309 Y-18.814 Z2.215 </infillPoint>)
(<infillPoint> X-19.309 Y-15.947 Z2.215 </infillPoint>)
(<infillPoint> X-15.987 Y-16.009 Z2.215 </infillPoint>)
(<infillPoint> X-15.586 Y-16.1 Z2.215 </infillPoint>)
(<infillPoint> X-15.219 Y-16.253 Z2.215 </infillPoint>)
(<infillPoint> X-14.727 Y-16.691 Z2.215 </infillPoint>)
(<infillPoint> X-14.539 Y-17.357 Z2.215 </infillPoint>)
(<infillPoint> X-14.711 Y-18.005 Z2.215 </infillPoint>)
(<infillPoint> X-14.962 Y-18.309 Z2.215 </infillPoint>)
(<infillPoint> X-15.248 Y-18.516 Z2.215 </infillPoint>)
(<infillPoint> X-15.588 Y-18.658 Z2.215 </infillPoint>)
(<infillPoint> X-15.994 Y-18.75 Z2.215 </infillPoint>)
(</infillBoundary>)
;M108 R80.0
G1 X-18.91 Y-18.4 Z2.22 F4200.0
G1 X-18.91 Y-16.36 Z2.22 F4200.0
G1 X-17.6 Y-15.67 Z2.22 F4200.0
G1 F1200.0
G1 E267.88
G1 F4200.0
M101
G1 X-17.6 Y-15.7 Z2.22 F4800.0 E267.882
G1 X-17.2 Y-15.71 Z2.22 F4800.0 E267.903
G1 X-17.2 Y-15.67 Z2.22 F4800.0 E267.905
G1 X-16.8 Y-15.67 Z2.22 F4800.0 E267.926
G1 X-16.8 Y-15.71 Z2.22 F4800.0 E267.928
G1 X-16.4 Y-15.72 Z2.22 F4800.0 E267.95
G1 X-16.4 Y-15.67 Z2.22 F4800.0 E267.952
G1 X-16.0 Y-15.67 Z2.22 F4800.0 E267.973
G1 X-16.0 Y-15.73 Z2.22 F4800.0 E267.977
G1 X-15.6 Y-15.67 Z2.22 F4800.0 E267.998
G1 X-15.6 Y-15.81 Z2.22 F4800.0 E268.005
G1 X-15.2 Y-15.67 Z2.22 F4800.0 E268.028
G1 X-15.2 Y-15.96 Z2.22 F4800.0 E268.043
G1 X-14.8 Y-15.7 Z2.22 F4800.0 E268.068
G1 X-14.8 Y-16.25 Z2.22 F4800.0 E268.097
G1 X-14.4 Y-15.74 Z2.22 F4800.0 E268.132
G1 X-13.6 Y-15.81 Z2.22 F4800.0 E268.174
G1 X-12.8 Y-16.1 Z2.22 F4800.0 E268.219
G1 X-12.4 Y-16.35 Z2.22 F4800.0 E268.244
G1 X-14.4 Y-16.82 Z2.22 F4800.0 E268.352
G1 X-14.0 Y-17.93 Z2.22 F4800.0 E268.415
G1 X-13.83 Y-19.24 Z2.22 F4800.0 E268.484
G1 X-13.2 Y-19.79 Z2.22 F4800.0 E268.529
G1 X-14.0 Y-19.84 Z2.22 F4800.0 E268.571
G1 X-14.4 Y-19.51 Z2.22 F4800.0 E268.598
G1 X-14.8 Y-19.26 Z2.22 F4800.0 E268.623
G1 X-14.8 Y-18.54 Z2.22 F4800.0 E268.661
G1 X-15.2 Y-18.8 Z2.22 F4800.0 E268.687
G1 X-15.2 Y-19.12 Z2.22 F4800.0 E268.704
G1 X-15.6 Y-19.04 Z2.22 F4800.0 E268.725
G1 X-15.6 Y-18.95 Z2.22 F4800.0 E268.73
G1 F1200.0
G1 E267.73
G1 F4800.0
M103
G1 X-13.2 Y-17.89 Z2.22 F4200.0
G1 F1200.0
G1 E268.73
G1 F4200.0
M101
G1 X-12.4 Y-17.57 Z2.22 F4800.0 E268.776
G1 X-12.0 Y-17.0 Z2.22 F4800.0 E268.812
G1 X-12.0 Y-16.96 Z2.22 F4800.0 E268.814
G1 F1200.0
G1 E267.814
G1 F4800.0
M103
G1 X-13.34 Y-18.66 Z2.22 F4200.0
G1 X-11.6 Y-21.64 Z2.22 F4200.0
G1 F1200.0
G1 E268.814
G1 F4200.0
M101
G1 X-11.6 Y-20.47 Z2.22 F4800.0 E268.876
G1 X-12.0 Y-20.18 Z2.22 F4800.0 E268.902
G1 X-12.4 Y-19.98 Z2.22 F4800.0 E268.926
G1 X-12.0 Y-21.98 Z2.22 F4800.0 E269.033
G1 X-12.4 Y-22.18 Z2.22 F4800.0 E269.057
G1 X-13.2 Y-22.37 Z2.22 F4800.0 E269.1
G1 X-14.0 Y-21.62 Z2.22 F4800.0 E269.158
G1 X-13.6 Y-22.44 Z2.22 F4800.0 E269.207
G1 X-14.4 Y-22.54 Z2.22 F4800.0 E269.249
G1 X-14.4 Y-21.97 Z2.22 F4800.0 E269.279
G1 X-14.8 Y-22.22 Z2.22 F4800.0 E269.304
G1 X-14.8 Y-22.56 Z2.22 F4800.0 E269.322
G1 X-15.2 Y-22.59 Z2.22 F4800.0 E269.343
G1 X-15.2 Y-22.36 Z2.22 F4800.0 E269.355
G1 X-15.6 Y-22.44 Z2.22 F4800.0 E269.377
G1 X-15.6 Y-22.61 Z2.22 F4800.0 E269.386
G1 X-16.0 Y-22.62 Z2.22 F4800.0 E269.407
G1 X-16.0 Y-22.45 Z2.22 F4800.0 E269.416
G1 X-16.4 Y-22.46 Z2.22 F4800.0 E269.437
G1 X-16.4 Y-22.62 Z2.22 F4800.0 E269.445
G1 X-16.8 Y-22.62 Z2.22 F4800.0 E269.467
G1 X-16.8 Y-22.46 Z2.22 F4800.0 E269.475
G1 X-17.2 Y-22.47 Z2.22 F4800.0 E269.496
G1 X-17.2 Y-22.62 Z2.22 F4800.0 E269.504
G1 X-17.6 Y-22.62 Z2.22 F4800.0 E269.525
G1 X-17.6 Y-22.48 Z2.22 F4800.0 E269.532
G1 X-18.0 Y-22.49 Z2.22 F4800.0 E269.554
G1 X-18.0 Y-22.62 Z2.22 F4800.0 E269.561
G1 X-18.4 Y-22.62 Z2.22 F4800.0 E269.582
G1 X-18.4 Y-22.49 Z2.22 F4800.0 E269.588
G1 X-18.8 Y-22.5 Z2.22 F4800.0 E269.61
G1 X-18.8 Y-22.62 Z2.22 F4800.0 E269.616
G1 X-19.2 Y-22.62 Z2.22 F4800.0 E269.637
G1 X-19.2 Y-22.51 Z2.22 F4800.0 E269.643
G1 X-19.6 Y-22.62 Z2.22 F4800.0 E269.665
G1 X-20.4 Y-22.62 Z2.22 F4800.0 E269.707
G1 X-20.87 Y-18.86 Z2.22 F4800.0 E269.907
G1 X-19.6 Y-15.67 Z2.22 F4800.0 E270.089
G1 X-21.6 Y-15.67 Z2.22 F4800.0 E270.195
G1 X-22.0 Y-15.87 Z2.22 F4800.0 E270.218
G1 X-21.13 Y-18.86 Z2.22 F4800.0 E270.383
G1 X-21.13 Y-19.14 Z2.22 F4800.0 E270.398
G1 X-22.0 Y-22.42 Z2.22 F4800.0 E270.577
G1 X-21.6 Y-22.62 Z2.22 F4800.0 E270.601
G1 X-20.8 Y-22.62 Z2.22 F4800.0 E270.643
G1 F1200.0
G1 E269.643
G1 F4800.0
M103
(</infill>)
(</nestedRing>)
(<nestedRing>)
(<boundaryPerimeter>)
(<boundaryPoint> X4.638 Y-20.299 Z2.215 </boundaryPoint>)
(<boundaryPoint> X-2.372 Y-20.299 Z2.215 </boundaryPoint>)
(<boundaryPoint> X-2.372 Y-10.499 Z2.215 </boundaryPoint>)
(<boundaryPoint> X-6.863 Y-10.499 Z2.215 </boundaryPoint>)
(<boundaryPoint> X-6.863 Y-23.5 Z2.215 </boundaryPoint>)
(<boundaryPoint> X4.638 Y-23.5 Z2.215 </boundaryPoint>)
(<boundaryPoint> X4.638 Y-22.94 Z2.215 </boundaryPoint>)
(<loop> outer )
G1 X-12.91 Y-21.07 Z2.22 F4200.0
G1 X-4.46 Y-21.07 Z2.22 F4200.0
G1 X-6.26 Y-22.19 Z2.22 F4200.0
G1 F1200.0
G1 E270.643
G1 F4200.0
M101
G1 X-6.26 Y-22.62 Z2.22 F4800.0 E270.666
G1 X-6.26 Y-22.9 Z2.22 F4800.0 E270.68
G1 X3.98 Y-22.9 Z2.22 F4800.0 E271.221
G1 X4.04 Y-22.87 Z2.22 F4800.0 E271.225
G1 X4.04 Y-20.9 Z2.22 F4800.0 E271.329
G1 X-2.97 Y-20.9 Z2.22 F4800.0 E271.699
G1 X-2.97 Y-11.1 Z2.22 F4800.0 E272.217
G1 X-6.26 Y-11.1 Z2.22 F4800.0 E272.391
G1 X-6.26 Y-22.19 Z2.22 F4800.0 E272.977
G1 F1200.0
G1 E272.977
G1 F4800.0
M103
(</loop>)
(<edge> outer )
;M108 R40.0
G1 X-6.66 Y-22.19 Z2.22 F4200.0
G1 F1200.0
G1 E272.977
G1 F4200.0
M101
G1 X-6.66 Y-22.62 Z2.22 F2400.0 E272.999
G1 X-6.66 Y-23.3 Z2.22 F2400.0 E273.035
G1 X4.44 Y-23.3 Z2.22 F2400.0 E273.622
G1 X4.44 Y-20.5 Z2.22 F2400.0 E273.77
G1 X-2.57 Y-20.5 Z2.22 F2400.0 E274.14
G1 X-2.57 Y-10.7 Z2.22 F2400.0 E274.658
G1 X-6.66 Y-10.7 Z2.22 F2400.0 E274.874
G1 X-6.66 Y-22.19 Z2.22 F2400.0 E275.481
G1 F1200.0
G1 E274.481
G1 F2400.0
M103
(</edge>)
(</boundaryPerimeter>)
(<infill>)
(<infillBoundary>)
(<infillPoint> X4.038 Y-20.899 Z2.215 </infillPoint>)
(<infillPoint> X-2.972 Y-20.899 Z2.215 </infillPoint>)
(<infillPoint> X-2.972 Y-11.099 Z2.215 </infillPoint>)
(<infillPoint> X-6.263 Y-11.099 Z2.215 </infillPoint>)
(<infillPoint> X-6.263 Y-22.9 Z2.215 </infillPoint>)
(<infillPoint> X3.979 Y-22.9 Z2.215 </infillPoint>)
(<infillPoint> X4.038 Y-22.867 Z2.215 </infillPoint>)
(</infillBoundary>)
;M108 R80.0
G1 X-2.8 Y-21.18 Z2.22 F4200.0
G1 F1200.0
G1 E275.481
G1 F4200.0
M101
G1 X-0.8 Y-21.18 Z2.22 F4800.0 E275.586
G1 X-0.8 Y-22.62 Z2.22 F4800.0 E275.663
G1 X-4.4 Y-22.62 Z2.22 F4800.0 E275.853
G1 X-3.2 Y-21.18 Z2.22 F4800.0 E275.952
G1 X-4.87 Y-19.14 Z2.22 F4800.0 E276.091
G1 X-4.87 Y-14.86 Z2.22 F4800.0 E276.317
G1 X-3.6 Y-11.38 Z2.22 F4800.0 E276.513
G1 X-5.6 Y-11.38 Z2.22 F4800.0 E276.619
G1 X-5.13 Y-14.86 Z2.22 F4800.0 E276.804
G1 X-5.13 Y-19.14 Z2.22 F4800.0 E277.03
G1 X-4.8 Y-22.62 Z2.22 F4800.0 E277.215
G1 X-5.6 Y-22.62 Z2.22 F4800.0 E277.257
G1 F1200.0
G1 E276.257
G1 F4800.0
M103
G1 X1.6 Y-22.62 Z2.22 F4200.0
G1 F1200.0
G1 E277.257
G1 F4200.0
M101
G1 X-0.4 Y-22.62 Z2.22 F4800.0 E277.363
G1 X-0.4 Y-21.18 Z2.22 F4800.0 E277.439
G1 X2.8 Y-21.18 Z2.22 F4800.0 E277.608
G1 X2.0 Y-22.62 Z2.22 F4800.0 E277.695
G1 X3.6 Y-22.62 Z2.22 F4800.0 E277.78
G1 X3.6 Y-21.25 Z2.22 F4800.0 E277.852
G1 X3.2 Y-21.18 Z2.22 F4800.0 E277.874
G1 F1200.0
G1 E276.874
G1 F4800.0
M103
(</infill>)
(</nestedRing>)
(<nestedRing>)
(<boundaryPerimeter>)
(<boundaryPoint> X12.855 Y-22.062 Z2.215 </boundaryPoint>)
(<boundaryPoint> X17.583 Y-22.062 Z2.215 </boundaryPoint>)
(<boundaryPoint> X18.256 Y-23.5 Z2.215 </boundaryPoint>)
(<boundaryPoint> X22.257 Y-23.5 Z2.215 </boundaryPoint>)
(<boundaryPoint> X22.436 Y-23.189 Z2.215 </boundaryPoint>)
(<boundaryPoint> X17.553 Y-14.789 Z2.215 </boundaryPoint>)
(<boundaryPoint> X13.011 Y-14.789 Z2.215 </boundaryPoint>)
(<boundaryPoint> X8.128 Y-23.189 Z2.215 </boundaryPoint>)
(<boundaryPoint> X8.307 Y-23.5 Z2.215 </boundaryPoint>)
(<boundaryPoint> X12.198 Y-23.5 Z2.215 </boundaryPoint>)
(<loop> inner )
G1 X2.24 Y-20.71 Z2.22 F4200.0
G1 X9.58 Y-23.45 Z2.22 F4200.0
G1 X13.4 Y-20.43 Z2.22 F4200.0
G1 F1200.0
G1 E277.874
G1 F4200.0
M101
G1 X13.17 Y-20.07 Z2.22 F4800.0 E277.896
G1 X14.55 Y-17.08 Z2.22 F4800.0 E278.07
G1 X14.86 Y-16.66 Z2.22 F4800.0 E278.097
G1 X15.6 Y-16.66 Z2.22 F4800.0 E278.137
G1 X15.91 Y-17.08 Z2.22 F4800.0 E278.164
G1 X17.31 Y-20.07 Z2.22 F4800.0 E278.338
G1 X16.86 Y-20.76 Z2.22 F4800.0 E278.382
G1 X13.61 Y-20.76 Z2.22 F4800.0 E278.554
G1 X13.4 Y-20.43 Z2.22 F4800.0 E278.574
G1 F1200.0
G1 E278.349
G1 F4800.0
M103
(</loop>)
(<loop> outer )
G1 X12.74 Y-21.46 Z2.22 F4200.0
G1 F1200.0
G1 E278.574
G1 F4200.0
M101
G1 X13.17 Y-21.46 Z2.22 F4800.0 E278.597
G1 X17.97 Y-21.46 Z2.22 F4800.0 E278.85
G1 X18.64 Y-22.9 Z2.22 F4800.0 E278.934
G1 X20.9 Y-22.9 Z2.22 F4800.0 E279.054
G1 X21.24 Y-22.32 Z2.22 F4800.0 E279.089
G1 X17.21 Y-15.39 Z2.22 F4800.0 E279.513
G1 X13.36 Y-15.39 Z2.22 F4800.0 E279.716
G1 X9.33 Y-22.32 Z2.22 F4800.0 E280.139
G1 X9.66 Y-22.9 Z2.22 F4800.0 E280.175
G1 X11.81 Y-22.9 Z2.22 F4800.0 E280.288
G1 X12.47 Y-21.46 Z2.22 F4800.0 E280.372
G1 X12.74 Y-21.46 Z2.22 F4800.0 E280.386
G1 F1200.0
G1 E280.386
G1 F4800.0
M103
(</loop>)
(<edge> outer )
;M108 R40.0
G1 X12.74 Y-21.86 Z2.22 F4200.0
G1 F1200.0
G1 E280.386
G1 F4200.0
M101
G1 X13.17 Y-21.86 Z2.22 F2400.0 E280.409
G1 X17.71 Y-21.86 Z2.22 F2400.0 E280.649
G1 X18.38 Y-23.3 Z2.22 F2400.0 E280.733
G1 X22.14 Y-23.3 Z2.22 F2400.0 E280.931
G1 X22.21 Y-23.19 Z2.22 F2400.0 E280.938
G1 X17.44 Y-14.99 Z2.22 F2400.0 E281.439
G1 X13.13 Y-14.99 Z2.22 F2400.0 E281.667
G1 X8.36 Y-23.19 Z2.22 F2400.0 E282.168
G1 X8.42 Y-23.3 Z2.22 F2400.0 E282.175
G1 X12.07 Y-23.3 Z2.22 F2400.0 E282.367
G1 X12.73 Y-21.86 Z2.22 F2400.0 E282.451
G1 X12.74 Y-21.86 Z2.22 F2400.0 E282.452
G1 F1200.0
G1 E281.452
G1 F2400.0
M103
(</edge>)
(</boundaryPerimeter>)
(<nestedRing>)
(<boundaryPerimeter>)
(<boundaryPoint> X16.624 Y-20.021 Z2.215 </boundaryPoint>)
(<boundaryPoint> X16.535 Y-20.161 Z2.215 </boundaryPoint>)
(<boundaryPoint> X13.943 Y-20.161 Z2.215 </boundaryPoint>)
(<boundaryPoint> X13.854 Y-20.021 Z2.215 </boundaryPoint>)
(<boundaryPoint> X15.07 Y-17.39 Z2.215 </boundaryPoint>)
(<boundaryPoint> X15.165 Y-17.26 Z2.215 </boundaryPoint>)
(<boundaryPoint> X15.298 Y-17.26 Z2.215 </boundaryPoint>)
(<boundaryPoint> X15.394 Y-17.39 Z2.215 </boundaryPoint>)
(<edge> inner )
G1 X14.26 Y-20.35 Z2.22 F4200.0
G1 F1200.0
G1 E282.452
G1 F4200.0
M101
G1 X13.83 Y-20.35 Z2.22 F2400.0 E282.474
G1 X13.63 Y-20.05 Z2.22 F2400.0 E282.493
G1 X14.9 Y-17.29 Z2.22 F2400.0 E282.654
G1 X15.06 Y-17.06 Z2.22 F2400.0 E282.669
G1 X15.4 Y-17.06 Z2.22 F2400.0 E282.686
G1 X15.57 Y-17.29 Z2.22 F2400.0 E282.701
G1 X16.85 Y-20.05 Z2.22 F2400.0 E282.862
G1 X16.65 Y-20.35 Z2.22 F2400.0 E282.881
G1 X14.26 Y-20.35 Z2.22 F2400.0 E283.007
G1 F1200.0
G1 E282.007
G1 F2400.0
M103
(</edge>)
(</boundaryPerimeter>)
(</nestedRing>)
(<infill>)
(<infillBoundary>)
(<infillPoint> X12.469 Y-21.462 Z2.215 </infillPoint>)
(<infillPoint> X17.965 Y-21.462 Z2.215 </infillPoint>)
(<infillPoint> X18.638 Y-22.9 Z2.215 </infillPoint>)
(<infillPoint> X20.902 Y-22.9 Z2.215 </infillPoint>)
(<infillPoint> X21.236 Y-22.319 Z2.215 </infillPoint>)
(<infillPoint> X17.208 Y-15.389 Z2.215 </infillPoint>)
(<infillPoint> X13.356 Y-15.389 Z2.215 </infillPoint>)
(<infillPoint> X9.328 Y-22.319 Z2.215 </infillPoint>)
(<infillPoint> X9.662 Y-22.9 Z2.215 </infillPoint>)
(<infillPoint> X11.812 Y-22.9 Z2.215 </infillPoint>)
(</infillBoundary>)
(<infillBoundary>)
(<infillPoint> X17.307 Y-20.065 Z2.215 </infillPoint>)
(<infillPoint> X16.865 Y-20.761 Z2.215 </infillPoint>)
(<infillPoint> X13.613 Y-20.761 Z2.215 </infillPoint>)
(<infillPoint> X13.172 Y-20.067 Z2.215 </infillPoint>)
(<infillPoint> X14.55 Y-17.084 Z2.215 </infillPoint>)
(<infillPoint> X14.86 Y-16.66 Z2.215 </infillPoint>)
(<infillPoint> X15.601 Y-16.66 Z2.215 </infillPoint>)
(<infillPoint> X15.912 Y-17.082 Z2.215 </infillPoint>)
(</infillBoundary>)
;M108 R80.0
G1 X10.4 Y-21.03 Z2.22 F4200.0
G1 F1200.0
G1 E283.007
G1 F4200.0
M101
G1 X10.0 Y-21.72 Z2.22 F4800.0 E283.049
G1 X10.0 Y-22.62 Z2.22 F4800.0 E283.097
G1 X11.6 Y-22.62 Z2.22 F4800.0 E283.181
G1 X12.0 Y-21.82 Z2.22 F4800.0 E283.229
G1 X12.4 Y-21.18 Z2.22 F4800.0 E283.268
G1 X10.8 Y-20.34 Z2.22 F4800.0 E283.364
G1 X12.4 Y-17.59 Z2.22 F4800.0 E283.532
G1 X12.75 Y-17.79 Z2.22 F4800.0 E283.553
G1 X13.6 Y-18.47 Z2.22 F4800.0 E283.611
G1 X14.0 Y-17.61 Z2.22 F4800.0 E283.661
G1 X13.0 Y-17.14 Z2.22 F4800.0 E283.72
G1 X12.8 Y-16.9 Z2.22 F4800.0 E283.736
G1 X13.0 Y-16.86 Z2.22 F4800.0 E283.747
G1 X13.2 Y-16.22 Z2.22 F4800.0 E283.782
G1 X13.6 Y-15.67 Z2.22 F4800.0 E283.818
G1 X14.8 Y-15.67 Z2.22 F4800.0 E283.882
G1 X14.8 Y-16.38 Z2.22 F4800.0 E283.919
G1 X15.2 Y-16.38 Z2.22 F4800.0 E283.94
G1 X15.2 Y-15.67 Z2.22 F4800.0 E283.978
G1 X15.6 Y-15.67 Z2.22 F4800.0 E283.999
G1 X15.6 Y-16.38 Z2.22 F4800.0 E284.037
G1 X16.0 Y-16.73 Z2.22 F4800.0 E284.065
G1 X16.0 Y-15.67 Z2.22 F4800.0 E284.121
G1 X16.8 Y-15.67 Z2.22 F4800.0 E284.163
G1 X17.2 Y-15.93 Z2.22 F4800.0 E284.188
G1 X17.6 Y-16.62 Z2.22 F4800.0 E284.23
G1 X16.4 Y-17.46 Z2.22 F4800.0 E284.308
G1 X16.8 Y-18.32 Z2.22 F4800.0 E284.358
G1 X18.0 Y-17.31 Z2.22 F4800.0 E284.44
G1 X19.2 Y-19.37 Z2.22 F4800.0 E284.567
G1 X17.2 Y-19.18 Z2.22 F4800.0 E284.673
G1 X17.6 Y-20.03 Z2.22 F4800.0 E284.723
G1 X18.0 Y-21.18 Z2.22 F4800.0 E284.787
G1 X17.2 Y-21.18 Z2.22 F4800.0 E284.829
G1 X17.2 Y-20.76 Z2.22 F4800.0 E284.852
G1 X16.8 Y-21.04 Z2.22 F4800.0 E284.878
G1 X16.8 Y-21.18 Z2.22 F4800.0 E284.885
G1 X16.4 Y-21.18 Z2.22 F4800.0 E284.906
G1 X16.4 Y-21.04 Z2.22 F4800.0 E284.914
G1 X16.0 Y-21.04 Z2.22 F4800.0 E284.935
G1 X16.0 Y-21.18 Z2.22 F4800.0 E284.942
G1 X15.6 Y-21.18 Z2.22 F4800.0 E284.964
G1 X15.6 Y-21.04 Z2.22 F4800.0 E284.971
G1 X15.2 Y-21.04 Z2.22 F4800.0 E284.992
G1 X15.2 Y-21.18 Z2.22 F4800.0 E285.0
G1 X14.8 Y-21.18 Z2.22 F4800.0 E285.021
G1 X14.8 Y-21.04 Z2.22 F4800.0 E285.028
G1 X14.4 Y-21.04 Z2.22 F4800.0 E285.049
G1 X14.4 Y-21.18 Z2.22 F4800.0 E285.057
G1 X14.0 Y-21.18 Z2.22 F4800.0 E285.078
G1 X14.0 Y-21.04 Z2.22 F4800.0 E285.085
G1 X13.6 Y-21.04 Z2.22 F4800.0 E285.106
G1 X13.6 Y-21.18 Z2.22 F4800.0 E285.114
G1 X12.8 Y-21.18 Z2.22 F4800.0 E285.156
G1 X13.2 Y-20.63 Z2.22 F4800.0 E285.192
G1 F1200.0
G1 E284.192
G1 F4800.0
M103
G1 X19.6 Y-20.06 Z2.22 F4200.0
G1 F1200.0
G1 E285.192
G1 F4200.0
M101
G1 X20.4 Y-21.44 Z2.22 F4800.0 E285.276
G1 X18.8 Y-22.59 Z2.22 F4800.0 E285.38
G1 X20.4 Y-22.62 Z2.22 F4800.0 E285.465
G1 X20.8 Y-22.52 Z2.22 F4800.0 E285.487
G1 X20.8 Y-22.13 Z2.22 F4800.0 E285.507
G1 F1200.0
G1 E284.507
G1 F4800.0
M103
(</infill>)
(</nestedRing>)
(<nestedRing>)
(<boundaryPerimeter>)
(<boundaryPoint> X38.226 Y-16.111 Z2.215 </boundaryPoint>)
(<boundaryPoint> X37.444 Y-15.413 Z2.215 </boundaryPoint>)
(<boundaryPoint> X36.174 Y-14.945 Z2.215 </boundaryPoint>)
(<boundaryPoint> X34.452 Y-14.789 Z2.215 </boundaryPoint>)
(<boundaryPoint> X26.657 Y-14.789 Z2.215 </boundaryPoint>)
(<boundaryPoint> X26.657 Y-23.5 Z2.215 </boundaryPoint>)
(<boundaryPoint> X33.845 Y-23.5 Z2.215 </boundaryPoint>)
(<boundaryPoint> X35.711 Y-23.382 Z2.215 </boundaryPoint>)
(<boundaryPoint> X37.292 Y-23.096 Z2.215 </boundaryPoint>)
(<boundaryPoint> X38.048 Y-22.725 Z2.215 </boundaryPoint>)
(<boundaryPoint> X38.625 Y-22.241 Z2.215 </boundaryPoint>)
(<boundaryPoint> X38.99 Y-21.666 Z2.215 </boundaryPoint>)
(<boundaryPoint> X39.112 Y-21.022 Z2.215 </boundaryPoint>)
(<boundaryPoint> X38.941 Y-20.261 Z2.215 </boundaryPoint>)
(<boundaryPoint> X38.427 Y-19.641 Z2.215 </boundaryPoint>)
(<boundaryPoint> X37.55 Y-19.172 Z2.215 </boundaryPoint>)
(<boundaryPoint> X36.669 Y-18.958 Z2.215 </boundaryPoint>)
(<boundaryPoint> X36.557 Y-18.892 Z2.215 </boundaryPoint>)
(<boundaryPoint> X36.551 Y-18.802 Z2.215 </boundaryPoint>)
(<boundaryPoint> X36.652 Y-18.721 Z2.215 </boundaryPoint>)
(<boundaryPoint> X37.742 Y-18.283 Z2.215 </boundaryPoint>)
(<boundaryPoint> X38.301 Y-17.675 Z2.215 </boundaryPoint>)
(<boundaryPoint> X38.487 Y-16.958 Z2.215 </boundaryPoint>)
(<loop> inner )
G1 X19.96 Y-23.48 Z2.22 F4200.0
G1 X29.05 Y-22.99 Z2.22 F4200.0
G1 X30.69 Y-22.22 Z2.22 F4200.0
G1 F1200.0
G1 E285.507
G1 F4200.0
M101
G1 X30.26 Y-22.23 Z2.22 F4800.0 E285.53
G1 X30.26 Y-19.26 Z2.22 F4800.0 E285.687
G1 X33.97 Y-19.32 Z2.22 F4800.0 E285.883
G1 X34.42 Y-19.42 Z2.22 F4800.0 E285.907
G1 X34.81 Y-19.58 Z2.22 F4800.0 E285.93
G1 X35.35 Y-20.02 Z2.22 F4800.0 E285.966
G1 X35.57 Y-20.71 Z2.22 F4800.0 E286.005
G1 X35.35 Y-21.43 Z2.22 F4800.0 E286.044
G1 X34.82 Y-21.9 Z2.22 F4800.0 E286.082
G1 X34.42 Y-22.06 Z2.22 F4800.0 E286.105
G1 X33.99 Y-22.16 Z2.22 F4800.0 E286.128
G1 X30.69 Y-22.22 Z2.22 F4800.0 E286.302
G1 F1200.0
G1 E285.302
G1 F4800.0
M103
(</loop>)
(<loop> inner )
G1 X30.69 Y-18.81 Z2.22 F4200.0
G1 F1200.0
G1 E286.302
G1 F4200.0
M101
G1 X30.26 Y-18.81 Z2.22 F4800.0 E286.325
G1 X30.26 Y-15.95 Z2.22 F4800.0 E286.477
G1 X33.58 Y-16.01 Z2.22 F4800.0 E286.652
G1 X33.98 Y-16.1 Z2.22 F4800.0 E286.674
G1 X34.35 Y-16.25 Z2.22 F4800.0 E286.695
G1 X34.84 Y-16.69 Z2.22 F4800.0 E286.73
G1 X35.03 Y-17.36 Z2.22 F4800.0 E286.766
G1 X34.86 Y-18.01 Z2.22 F4800.0 E286.802
G1 X34.6 Y-18.31 Z2.22 F4800.0 E286.822
G1 X34.32 Y-18.52 Z2.22 F4800.0 E286.841
G1 X33.98 Y-18.66 Z2.22 F4800.0 E286.861
G1 X33.57 Y-18.75 Z2.22 F4800.0 E286.883
G1 X30.69 Y-18.81 Z2.22 F4800.0 E287.035
G1 F1200.0
G1 E286.035
G1 F4800.0
M103
(</loop>)
(<loop> outer )
G1 X27.26 Y-18.39 Z2.22 F4200.0
G1 F1200.0
G1 E287.035
G1 F4200.0
M101
G1 X27.26 Y-18.81 Z2.22 F4800.0 E287.058
G1 X27.26 Y-22.9 Z2.22 F4800.0 E287.274
G1 X33.83 Y-22.9 Z2.22 F4800.0 E287.621
G1 X35.64 Y-22.79 Z2.22 F4800.0 E287.716
G1 X37.1 Y-22.52 Z2.22 F4800.0 E287.795
G1 X37.72 Y-22.22 Z2.22 F4800.0 E287.831
G1 X38.17 Y-21.84 Z2.22 F4800.0 E287.862
G1 X38.42 Y-21.44 Z2.22 F4800.0 E287.887
G1 X38.5 Y-21.03 Z2.22 F4800.0 E287.909
G1 X38.39 Y-20.53 Z2.22 F4800.0 E287.936
G1 X38.04 Y-20.11 Z2.22 F4800.0 E287.965
G1 X37.33 Y-19.74 Z2.22 F4800.0 E288.007
G1 X36.44 Y-19.52 Z2.22 F4800.0 E288.056
G1 X35.98 Y-19.25 Z2.22 F4800.0 E288.084
G1 X35.93 Y-18.53 Z2.22 F4800.0 E288.122
G1 X36.35 Y-18.2 Z2.22 F4800.0 E288.15
G1 X37.39 Y-17.78 Z2.22 F4800.0 E288.21
G1 X37.76 Y-17.38 Z2.22 F4800.0 E288.238
G1 X37.86 Y-16.97 Z2.22 F4800.0 E288.261
G1 X37.7 Y-16.45 Z2.22 F4800.0 E288.29
G1 X37.13 Y-15.94 Z2.22 F4800.0 E288.33
G1 X36.04 Y-15.54 Z2.22 F4800.0 E288.391
G1 X34.42 Y-15.39 Z2.22 F4800.0 E288.477
G1 X27.26 Y-15.39 Z2.22 F4800.0 E288.856
G1 X27.26 Y-18.39 Z2.22 F4800.0 E289.014
G1 F1200.0
G1 E289.014
G1 F4800.0
M103
(</loop>)
(<edge> outer )
;M108 R40.0
G1 X26.86 Y-18.39 Z2.22 F4200.0
G1 F1200.0
G1 E289.014
G1 F4200.0
M101
G1 X26.86 Y-18.81 Z2.22 F2400.0 E289.037
G1 X26.86 Y-23.3 Z2.22 F2400.0 E289.274
G1 X33.84 Y-23.3 Z2.22 F2400.0 E289.642
G1 X35.69 Y-23.18 Z2.22 F2400.0 E289.74
G1 X37.23 Y-22.9 Z2.22 F2400.0 E289.823
G1 X37.94 Y-22.56 Z2.22 F2400.0 E289.865
G1 X38.47 Y-22.11 Z2.22 F2400.0 E289.902
G1 X38.8 Y-21.59 Z2.22 F2400.0 E289.934
G1 X38.91 Y-21.03 Z2.22 F2400.0 E289.964
G1 X38.76 Y-20.35 Z2.22 F2400.0 E290.001
G1 X38.3 Y-19.8 Z2.22 F2400.0 E290.039
G1 X37.48 Y-19.36 Z2.22 F2400.0 E290.088
G1 X36.59 Y-19.15 Z2.22 F2400.0 E290.136
G1 X36.37 Y-19.01 Z2.22 F2400.0 E290.15
G1 X36.34 Y-18.71 Z2.22 F2400.0 E290.166
G1 X36.55 Y-18.55 Z2.22 F2400.0 E290.18
G1 X37.63 Y-18.11 Z2.22 F2400.0 E290.241
G1 X38.12 Y-17.58 Z2.22 F2400.0 E290.28
G1 X38.28 Y-16.96 Z2.22 F2400.0 E290.313
G1 X38.05 Y-16.22 Z2.22 F2400.0 E290.354
G1 X37.34 Y-15.59 Z2.22 F2400.0 E290.404
G1 X36.13 Y-15.14 Z2.22 F2400.0 E290.472
G1 X34.44 Y-14.99 Z2.22 F2400.0 E290.562
G1 X26.86 Y-14.99 Z2.22 F2400.0 E290.963
G1 X26.86 Y-18.39 Z2.22 F2400.0 E291.142
G1 F1200.0
G1 E290.142
G1 F2400.0
M103
(</edge>)
(</boundaryPerimeter>)
(<nestedRing>)
(<boundaryPerimeter>)
(<boundaryPoint> X30.857 Y-18.202 Z2.215 </boundaryPoint>)
(<boundaryPoint> X30.857 Y-16.558 Z2.215 </boundaryPoint>)
(<boundaryPoint> X33.506 Y-16.608 Z2.215 </boundaryPoint>)
(<boundaryPoint> X33.798 Y-16.674 Z2.215 </boundaryPoint>)
(<boundaryPoint> X34.024 Y-16.768 Z2.215 </boundaryPoint>)
(<boundaryPoint> X34.31 Y-17.023 Z2.215 </boundaryPoint>)
(<boundaryPoint> X34.406 Y-17.362 Z2.215 </boundaryPoint>)
(<boundaryPoint> X34.31 Y-17.724 Z2.215 </boundaryPoint>)
(<boundaryPoint> X34.191 Y-17.868 Z2.215 </boundaryPoint>)
(<boundaryPoint> X34.024 Y-17.989 Z2.215 </boundaryPoint>)
(<boundaryPoint> X33.796 Y-18.084 Z2.215 </boundaryPoint>)
(<boundaryPoint> X33.499 Y-18.151 Z2.215 </boundaryPoint>)
(<edge> inner )
G1 X31.09 Y-18.4 Z2.22 F4200.0
G1 F1200.0
G1 E291.142
G1 F4200.0
M101
G1 X30.66 Y-18.41 Z2.22 F2400.0 E291.165
G1 X30.66 Y-16.35 Z2.22 F2400.0 E291.273
G1 X33.53 Y-16.41 Z2.22 F2400.0 E291.425
G1 X33.86 Y-16.48 Z2.22 F2400.0 E291.443
G1 X34.13 Y-16.6 Z2.22 F2400.0 E291.458
G1 X34.49 Y-16.91 Z2.22 F2400.0 E291.483
G1 X34.61 Y-17.36 Z2.22 F2400.0 E291.508
G1 X34.49 Y-17.82 Z2.22 F2400.0 E291.533
G1 X34.33 Y-18.02 Z2.22 F2400.0 E291.547
G1 X34.12 Y-18.17 Z2.22 F2400.0 E291.56
G1 X33.86 Y-18.27 Z2.22 F2400.0 E291.575
G1 X33.52 Y-18.35 Z2.22 F2400.0 E291.593
G1 X31.09 Y-18.4 Z2.22 F2400.0 E291.722
G1 F1200.0
G1 E290.975
G1 F2400.0
M103
(</edge>)
(</boundaryPerimeter>)
(</nestedRing>)
(<nestedRing>)
(<boundaryPerimeter>)
(<boundaryPoint> X34.83 Y-20.371 Z2.215 </boundaryPoint>)
(<boundaryPoint> X34.939 Y-20.719 Z2.215 </boundaryPoint>)
(<boundaryPoint> X34.828 Y-21.093 Z2.215 </boundaryPoint>)
(<boundaryPoint> X34.497 Y-21.382 Z2.215 </boundaryPoint>)
(<boundaryPoint> X34.237 Y-21.49 Z2.215 </boundaryPoint>)
(<boundaryPoint> X33.898 Y-21.567 Z2.215 </boundaryPoint>)
(<boundaryPoint> X32.981 Y-21.629 Z2.215 </boundaryPoint>)
(<boundaryPoint> X30.857 Y-21.629 Z2.215 </boundaryPoint>)
(<boundaryPoint> X30.857 Y-19.868 Z2.215 </boundaryPoint>)
(<boundaryPoint> X33.905 Y-19.923 Z2.215 </boundaryPoint>)
(<boundaryPoint> X34.243 Y-19.996 Z2.215 </boundaryPoint>)
(<boundaryPoint> X34.502 Y-20.099 Z2.215 </boundaryPoint>)
(<edge> inner )
G1 X30.66 Y-20.09 Z2.22 F4200.0
G1 F1200.0
G1 E291.722
G1 F4200.0
M101
G1 X30.66 Y-19.66 Z2.22 F2400.0 E291.745
G1 X33.93 Y-19.72 Z2.22 F2400.0 E291.918
G1 X34.3 Y-19.8 Z2.22 F2400.0 E291.938
G1 X34.6 Y-19.93 Z2.22 F2400.0 E291.955
G1 X35.0 Y-20.26 Z2.22 F2400.0 E291.982
G1 X35.15 Y-20.72 Z2.22 F2400.0 E292.008
G1 X35.0 Y-21.21 Z2.22 F2400.0 E292.035
G1 X34.6 Y-21.55 Z2.22 F2400.0 E292.063
G1 X34.3 Y-21.68 Z2.22 F2400.0 E292.08
G1 X33.93 Y-21.77 Z2.22 F2400.0 E292.1
G1 X32.99 Y-21.83 Z2.22 F2400.0 E292.15
G1 X30.66 Y-21.83 Z2.22 F2400.0 E292.273
G1 X30.66 Y-20.09 Z2.22 F2400.0 E292.365
G1 F1200.0
G1 E291.365
G1 F2400.0
M103
(</edge>)
(</boundaryPerimeter>)
(</nestedRing>)
(<infill>)
(<infillBoundary>)
(<infillPoint> X37.702 Y-16.447 Z2.215 </infillPoint>)
(<infillPoint> X37.13 Y-15.937 Z2.215 </infillPoint>)
(<infillPoint> X36.041 Y-15.535 Z2.215 </infillPoint>)
(<infillPoint> X34.425 Y-15.389 Z2.215 </infillPoint>)
(<infillPoint> X27.257 Y-15.389 Z2.215 </infillPoint>)
(<infillPoint> X27.257 Y-22.9 Z2.215 </infillPoint>)
(<infillPoint> X33.826 Y-22.9 Z2.215 </infillPoint>)
(<infillPoint> X35.638 Y-22.785 Z2.215 </infillPoint>)
(<infillPoint> X37.103 Y-22.52 Z2.215 </infillPoint>)
(<infillPoint> X37.718 Y-22.218 Z2.215 </infillPoint>)
(<infillPoint> X38.168 Y-21.841 Z2.215 </infillPoint>)
(<infillPoint> X38.422 Y-21.441 Z2.215 </infillPoint>)
(<infillPoint> X38.499 Y-21.032 Z2.215 </infillPoint>)
(<infillPoint> X38.387 Y-20.533 Z2.215 </infillPoint>)
(<infillPoint> X38.04 Y-20.115 Z2.215 </infillPoint>)
(<infillPoint> X37.334 Y-19.737 Z2.215 </infillPoint>)
(<infillPoint> X36.441 Y-19.52 Z2.215 </infillPoint>)
(<infillPoint> X35.979 Y-19.248 Z2.215 </infillPoint>)
(<infillPoint> X35.932 Y-18.53 Z2.215 </infillPoint>)
(<infillPoint> X36.346 Y-18.197 Z2.215 </infillPoint>)
(<infillPoint> X37.392 Y-17.777 Z2.215 </infillPoint>)
(<infillPoint> X37.758 Y-17.379 Z2.215 </infillPoint>)
(<infillPoint> X37.863 Y-16.972 Z2.215 </infillPoint>)
(</infillBoundary>)
(<infillBoundary>)
(<infillPoint> X35.35 Y-20.022 Z2.215 </infillPoint>)
(<infillPoint> X35.566 Y-20.714 Z2.215 </infillPoint>)
(<infillPoint> X35.354 Y-21.431 Z2.215 </infillPoint>)
(<infillPoint> X34.818 Y-21.898 Z2.215 </infillPoint>)
(<infillPoint> X34.42 Y-22.064 Z2.215 </infillPoint>)
(<infillPoint> X33.985 Y-22.162 Z2.215 </infillPoint>)
(<infillPoint> X30.257 Y-22.229 Z2.215 </infillPoint>)
(<infillPoint> X30.257 Y-19.257 Z2.215 </infillPoint>)
(<infillPoint> X33.974 Y-19.324 Z2.215 </infillPoint>)
(<infillPoint> X34.418 Y-19.42 Z2.215 </infillPoint>)
(<infillPoint> X34.812 Y-19.577 Z2.215 </infillPoint>)
(</infillBoundary>)
(<infillBoundary>)
(<infillPoint> X30.257 Y-18.814 Z2.215 </infillPoint>)
(<infillPoint> X30.257 Y-15.947 Z2.215 </infillPoint>)
(<infillPoint> X33.579 Y-16.009 Z2.215 </infillPoint>)
(<infillPoint> X33.981 Y-16.1 Z2.215 </infillPoint>)
(<infillPoint> X34.348 Y-16.253 Z2.215 </infillPoint>)
(<infillPoint> X34.84 Y-16.691 Z2.215 </infillPoint>)
(<infillPoint> X35.028 Y-17.357 Z2.215 </infillPoint>)
(<infillPoint> X34.856 Y-18.005 Z2.215 </infillPoint>)
(<infillPoint> X34.605 Y-18.309 Z2.215 </infillPoint>)
(<infillPoint> X34.319 Y-18.516 Z2.215 </infillPoint>)
(<infillPoint> X33.979 Y-18.658 Z2.215 </infillPoint>)
(<infillPoint> X33.572 Y-18.75 Z2.215 </infillPoint>)
(</infillBoundary>)
;M108 R80.0
G1 X27.6 Y-22.46 Z2.22 F4200.0
G1 F1200.0
G1 E292.365
G1 F4200.0
M101
G1 X27.6 Y-15.83 Z2.22 F4800.0 E292.715
G1 X28.0 Y-15.67 Z2.22 F4800.0 E292.738
G1 X29.6 Y-15.67 Z2.22 F4800.0 E292.822
G1 X28.0 Y-22.62 Z2.22 F4800.0 E293.199
G1 X30.0 Y-22.62 Z2.22 F4800.0 E293.305
G1 X30.0 Y-22.51 Z2.22 F4800.0 E293.31
G1 X30.4 Y-22.51 Z2.22 F4800.0 E293.331
G1 X30.4 Y-22.62 Z2.22 F4800.0 E293.337
G1 X30.8 Y-22.62 Z2.22 F4800.0 E293.358
G1 X30.8 Y-22.5 Z2.22 F4800.0 E293.365
G1 X31.2 Y-22.49 Z2.22 F4800.0 E293.386
G1 X31.2 Y-22.62 Z2.22 F4800.0 E293.393
G1 X31.6 Y-22.62 Z2.22 F4800.0 E293.414
G1 X31.6 Y-22.49 Z2.22 F4800.0 E293.421
G1 X32.0 Y-22.48 Z2.22 F4800.0 E293.442
G1 X32.0 Y-22.62 Z2.22 F4800.0 E293.45
G1 X32.4 Y-22.62 Z2.22 F4800.0 E293.471
G1 X32.4 Y-22.47 Z2.22 F4800.0 E293.479
G1 X32.8 Y-22.46 Z2.22 F4800.0 E293.5
G1 X32.8 Y-22.62 Z2.22 F4800.0 E293.508
G1 X33.2 Y-22.62 Z2.22 F4800.0 E293.529
G1 X33.2 Y-22.46 Z2.22 F4800.0 E293.538
G1 X33.6 Y-22.45 Z2.22 F4800.0 E293.559
G1 X33.6 Y-22.62 Z2.22 F4800.0 E293.568
G1 X34.0 Y-22.61 Z2.22 F4800.0 E293.589
G1 X34.0 Y-22.44 Z2.22 F4800.0 E293.598
G1 X34.4 Y-22.36 Z2.22 F4800.0 E293.619
G1 X34.4 Y-22.58 Z2.22 F4800.0 E293.632
G1 X34.8 Y-22.56 Z2.22 F4800.0 E293.653
G1 X34.8 Y-22.21 Z2.22 F4800.0 E293.671
G1 X35.2 Y-21.94 Z2.22 F4800.0 E293.697
G1 X35.2 Y-22.53 Z2.22 F4800.0 E293.728
G1 X36.8 Y-22.29 Z2.22 F4800.0 E293.814
G1 X37.2 Y-22.16 Z2.22 F4800.0 E293.836
G1 X37.6 Y-21.95 Z2.22 F4800.0 E293.86
G1 X35.6 Y-21.59 Z2.22 F4800.0 E293.967
G1 X36.87 Y-21.14 Z2.22 F4800.0 E294.039
G1 X36.87 Y-20.86 Z2.22 F4800.0 E294.053
G1 X37.6 Y-20.2 Z2.22 F4800.0 E294.105
G1 X37.2 Y-19.99 Z2.22 F4800.0 E294.129
G1 X36.4 Y-19.8 Z2.22 F4800.0 E294.172
G1 X36.0 Y-19.59 Z2.22 F4800.0 E294.196
G1 X35.6 Y-19.89 Z2.22 F4800.0 E294.223
G1 X35.2 Y-19.54 Z2.22 F4800.0 E294.251
G1 X34.8 Y-19.27 Z2.22 F4800.0 E294.276
G1 X34.8 Y-18.51 Z2.22 F4800.0 E294.316
G1 X34.4 Y-18.79 Z2.22 F4800.0 E294.342
G1 X34.4 Y-19.13 Z2.22 F4800.0 E294.36
G1 X34.0 Y-19.05 Z2.22 F4800.0 E294.382
G1 X34.0 Y-18.94 Z2.22 F4800.0 E294.387
G1 F1200.0
G1 E293.387
G1 F4800.0
M103
G1 X36.4 Y-17.87 Z2.22 F4200.0
G1 F1200.0
G1 E294.387
G1 F4200.0
M101
G1 X36.0 Y-18.12 Z2.22 F4800.0 E294.412
G1 X35.2 Y-16.94 Z2.22 F4800.0 E294.487
G1 X36.8 Y-16.11 Z2.22 F4800.0 E294.582
G1 X36.0 Y-15.82 Z2.22 F4800.0 E294.627
G1 X34.8 Y-15.7 Z2.22 F4800.0 E294.691
G1 X34.8 Y-16.28 Z2.22 F4800.0 E294.721
G1 X34.4 Y-15.97 Z2.22 F4800.0 E294.748
G1 X34.4 Y-15.67 Z2.22 F4800.0 E294.764
G1 X34.0 Y-15.67 Z2.22 F4800.0 E294.785
G1 X34.0 Y-15.82 Z2.22 F4800.0 E294.793
G1 X33.6 Y-15.73 Z2.22 F4800.0 E294.815
G1 X33.6 Y-15.67 Z2.22 F4800.0 E294.818
G1 X33.2 Y-15.67 Z2.22 F4800.0 E294.839
G1 X33.2 Y-15.72 Z2.22 F4800.0 E294.842
G1 X32.8 Y-15.72 Z2.22 F4800.0 E294.863
G1 X32.8 Y-15.67 Z2.22 F4800.0 E294.865
G1 X32.4 Y-15.67 Z2.22 F4800.0 E294.887
G1 X32.4 Y-15.71 Z2.22 F4800.0 E294.889
G1 X32.0 Y-15.7 Z2.22 F4800.0 E294.91
G1 X32.0 Y-15.67 Z2.22 F4800.0 E294.911
G1 F1200.0
G1 E293.911
G1 F4800.0
M103
G1 X37.2 Y-16.38 Z2.22 F4200.0
G1 F1200.0
G1 E294.911
G1 F4200.0
M101
G1 X37.2 Y-17.55 Z2.22 F4800.0 E294.973
G1 X36.8 Y-17.71 Z2.22 F4800.0 E294.996
G1 F1200.0
G1 E293.996
G1 F4800.0
M103
G1 X36.23 Y-18.66 Z2.22 F4200.0
G1 X38.0 Y-20.51 Z2.22 F4200.0
G1 F1200.0
G1 E294.996
G1 F4200.0
M101
G1 X37.13 Y-20.86 Z2.22 F4800.0 E295.046
G1 X37.13 Y-21.14 Z2.22 F4800.0 E295.061
G1 X38.0 Y-21.58 Z2.22 F4800.0 E295.113
G1 F1200.0
G1 E294.113
G1 F4800.0
M103
(</infill>)
(</nestedRing>)
(</rotation>)
(</layer>)
(<layer> 2.485 )
(<rotation> (-1+1.22464679915e-16j) )
(<nestedRing>)
(<boundaryPerimeter>)
(<boundaryPoint> X-46.601 Y-23.5 Z2.485 </boundaryPoint>)
(<boundaryPoint> X-46.601 Y-18.188 Z2.485 </boundaryPoint>)
(<boundaryPoint> X-40.969 Y-18.188 Z2.485 </boundaryPoint>)
(<boundaryPoint> X-40.969 Y-15.563 Z2.485 </boundaryPoint>)
(<boundaryPoint> X-46.601 Y-15.563 Z2.485 </boundaryPoint>)
(<boundaryPoint> X-46.601 Y-13.293 Z2.485 </boundaryPoint>)
(<boundaryPoint> X-40.008 Y-13.293 Z2.485 </boundaryPoint>)
(<boundaryPoint> X-40.008 Y-10.499 Z2.485 </boundaryPoint>)
(<boundaryPoint> X-51.112 Y-10.499 Z2.485 </boundaryPoint>)
(<boundaryPoint> X-51.112 Y-23.5 Z2.485 </boundaryPoint>)
(<loop> outer )
G1 X29.06 Y-21.83 Z2.49 F4200.0
G1 X19.95 Y-23.45 Z2.49 F4200.0
G1 X17.76 Y-21.78 Z2.49 F4200.0
G1 X12.67 Y-21.78 Z2.49 F4200.0
G1 X10.19 Y-23.5 Z2.49 F4200.0
G1 X2.24 Y-22.97 Z2.49 F4200.0
G1 X-4.46 Y-22.31 Z2.49 F4200.0
G1 X-12.84 Y-20.73 Z2.49 F4200.0
G1 X-14.6 Y-21.51 Z2.49 F4200.0
G1 X-20.51 Y-22.54 Z2.49 F4200.0
G1 X-28.29 Y-23.29 Z2.49 F4200.0
G1 X-30.46 Y-21.78 Z2.49 F4200.0
G1 X-35.55 Y-21.78 Z2.49 F4200.0
G1 X-37.58 Y-23.17 Z2.49 F4200.0
G1 X-42.52 Y-16.15 Z2.49 F4200.0
G1 X-46.8 Y-17.99 Z2.49 F4200.0
G1 X-50.45 Y-22.9 Z2.49 F4200.0
G1 F1200.0
G1 E295.113
G1 F4200.0
M101
G1 X-47.2 Y-22.9 Z2.49 F4800.0 E295.284
G1 X-47.2 Y-17.59 Z2.49 F4800.0 E295.565
G1 X-41.57 Y-17.59 Z2.49 F4800.0 E295.862
G1 X-41.57 Y-16.16 Z2.49 F4800.0 E295.937
G1 X-47.2 Y-16.16 Z2.49 F4800.0 E296.235
G1 X-47.2 Y-12.69 Z2.49 F4800.0 E296.418
G1 X-40.61 Y-12.69 Z2.49 F4800.0 E296.766
G1 X-40.61 Y-11.1 Z2.49 F4800.0 E296.851
G1 X-50.51 Y-11.1 Z2.49 F4800.0 E297.374
G1 X-50.51 Y-22.9 Z2.49 F4800.0 E297.997
G1 X-50.45 Y-22.9 Z2.49 F4800.0 E298.001
G1 F1200.0
G1 E298.001
G1 F4800.0
M103
(</loop>)
(<edge> outer )
;M108 R40.0
G1 X-50.91 Y-22.97 Z2.49 F4200.0
G1 F1200.0
G1 E298.001
G1 F4200.0
M101
G1 X-50.91 Y-23.3 Z2.49 F2400.0 E298.018
G1 X-46.8 Y-23.3 Z2.49 F2400.0 E298.236
G1 X-46.8 Y-17.99 Z2.49 F2400.0 E298.516
G1 X-41.17 Y-17.99 Z2.49 F2400.0 E298.814
G1 X-41.17 Y-15.76 Z2.49 F2400.0 E298.931
G1 X-46.8 Y-15.76 Z2.49 F2400.0 E299.229
G1 X-46.8 Y-13.09 Z2.49 F2400.0 E299.37
G1 X-40.21 Y-13.09 Z2.49 F2400.0 E299.718
G1 X-40.21 Y-10.7 Z2.49 F2400.0 E299.844
G1 X-50.91 Y-10.7 Z2.49 F2400.0 E300.41
G1 X-50.91 Y-22.9 Z2.49 F2400.0 E301.054
G1 X-50.91 Y-22.97 Z2.49 F2400.0 E301.058
G1 F1200.0
G1 E300.058
G1 F2400.0
M103
(</edge>)
(</boundaryPerimeter>)
(<infill>)
(<infillBoundary>)
(<infillPoint> X-47.201 Y-22.9 Z2.485 </infillPoint>)
(<infillPoint> X-47.201 Y-17.588 Z2.485 </infillPoint>)
(<infillPoint> X-41.569 Y-17.588 Z2.485 </infillPoint>)
(<infillPoint> X-41.569 Y-16.163 Z2.485 </infillPoint>)
(<infillPoint> X-47.201 Y-16.163 Z2.485 </infillPoint>)
(<infillPoint> X-47.201 Y-12.693 Z2.485 </infillPoint>)
(<infillPoint> X-40.608 Y-12.693 Z2.485 </infillPoint>)
(<infillPoint> X-40.608 Y-11.099 Z2.485 </infillPoint>)
(<infillPoint> X-50.512 Y-11.099 Z2.485 </infillPoint>)
(<infillPoint> X-50.512 Y-22.9 Z2.485 </infillPoint>)
(</infillBoundary>)
;M108 R80.0
G1 X-47.48 Y-22.0 Z2.49 F4200.0
G1 F1200.0
G1 E301.058
G1 F4200.0
M101
G1 X-47.48 Y-20.4 Z2.49 F4800.0 E301.142
G1 X-50.23 Y-20.4 Z2.49 F4800.0 E301.288
G1 X-50.22 Y-22.4 Z2.49 F4800.0 E301.393
G1 X-47.49 Y-22.4 Z2.49 F4800.0 E301.538
G1 F1200.0
G1 E300.538
G1 F4800.0
M103
G1 X-47.48 Y-20.0 Z2.49 F4200.0
G1 F1200.0
G1 E301.538
G1 F4200.0
M101
G1 X-47.48 Y-18.8 Z2.49 F4800.0 E301.601
G1 X-48.86 Y-19.13 Z2.49 F4800.0 E301.676
G1 X-49.14 Y-19.13 Z2.49 F4800.0 E301.691
G1 X-50.23 Y-20.0 Z2.49 F4800.0 E301.765
G1 X-50.23 Y-16.8 Z2.49 F4800.0 E301.934
G1 X-49.14 Y-18.87 Z2.49 F4800.0 E302.058
G1 X-48.86 Y-18.87 Z2.49 F4800.0 E302.072
G1 X-47.48 Y-18.4 Z2.49 F4800.0 E302.15
G1 X-47.48 Y-14.8 Z2.49 F4800.0 E302.34
G1 X-48.86 Y-15.13 Z2.49 F4800.0 E302.415
G1 X-49.14 Y-15.13 Z2.49 F4800.0 E302.429
G1 X-50.23 Y-16.4 Z2.49 F4800.0 E302.518
G1 X-50.23 Y-13.6 Z2.49 F4800.0 E302.666
G1 X-49.14 Y-14.87 Z2.49 F4800.0 E302.755
G1 X-48.86 Y-14.87 Z2.49 F4800.0 E302.769
G1 X-47.48 Y-14.4 Z2.49 F4800.0 E302.846
G1 X-47.48 Y-13.2 Z2.49 F4800.0 E302.91
G1 X-50.23 Y-13.2 Z2.49 F4800.0 E303.055
G1 X-50.23 Y-12.0 Z2.49 F4800.0 E303.118
G1 X-47.48 Y-12.8 Z2.49 F4800.0 E303.27
G1 X-47.37 Y-12.42 Z2.49 F4800.0 E303.291
G1 X-41.1 Y-12.4 Z2.49 F4800.0 E303.622
G1 X-40.89 Y-12.0 Z2.49 F4800.0 E303.646
G1 X-40.9 Y-11.6 Z2.49 F4800.0 E303.667
G1 X-50.23 Y-11.6 Z2.49 F4800.0 E304.16
G1 F1200.0
G1 E303.16
G1 F4800.0
M103
(</infill>)
(</nestedRing>)
(<nestedRing>)
(<boundaryPerimeter>)
(<boundaryPoint> X-35.367 Y-22.062 Z2.485 </boundaryPoint>)
(<boundaryPoint> X-30.639 Y-22.062 Z2.485 </boundaryPoint>)
(<boundaryPoint> X-29.965 Y-23.5 Z2.485 </boundaryPoint>)
(<boundaryPoint> X-25.964 Y-23.5 Z2.485 </boundaryPoint>)
(<boundaryPoint> X-25.785 Y-23.189 Z2.485 </boundaryPoint>)
(<boundaryPoint> X-30.668 Y-14.789 Z2.485 </boundaryPoint>)
(<boundaryPoint> X-35.21 Y-14.789 Z2.485 </boundaryPoint>)
(<boundaryPoint> X-40.094 Y-23.189 Z2.485 </boundaryPoint>)
(<boundaryPoint> X-39.915 Y-23.5 Z2.485 </boundaryPoint>)
(<boundaryPoint> X-36.023 Y-23.5 Z2.485 </boundaryPoint>)
(<loop> inner )
G1 X-46.8 Y-15.76 Z2.49 F4200.0
G1 X-43.37 Y-17.7 Z2.49 F4200.0
G1 X-36.46 Y-21.72 Z2.49 F4200.0
G1 X-34.47 Y-18.81 Z2.49 F4200.0
G1 F1200.0
G1 E304.16
G1 F4200.0
M101
G1 X-33.67 Y-17.08 Z2.49 F4800.0 E304.261
G1 X-33.36 Y-16.66 Z2.49 F4800.0 E304.288
G1 X-32.62 Y-16.66 Z2.49 F4800.0 E304.327
G1 X-32.31 Y-17.08 Z2.49 F4800.0 E304.355
G1 X-30.92 Y-20.07 Z2.49 F4800.0 E304.529
G1 X-31.36 Y-20.76 Z2.49 F4800.0 E304.573
G1 X-34.61 Y-20.76 Z2.49 F4800.0 E304.744
G1 X-35.05 Y-20.07 Z2.49 F4800.0 E304.788
G1 X-34.5 Y-18.87 Z2.49 F4800.0 E304.857
G1 X-34.47 Y-18.81 Z2.49 F4800.0 E304.861
G1 F1200.0
G1 E303.861
G1 F4800.0
M103
(</loop>)
(<loop> outer )
G1 X-36.32 Y-17.89 Z2.49 F4200.0
G1 F1200.0
G1 E304.861
G1 F4200.0
M101
G1 X-38.89 Y-22.32 Z2.49 F4800.0 E305.131
G1 X-38.56 Y-22.9 Z2.49 F4800.0 E305.167
G1 X-36.41 Y-22.9 Z2.49 F4800.0 E305.28
G1 X-35.75 Y-21.46 Z2.49 F4800.0 E305.364
G1 X-30.26 Y-21.46 Z2.49 F4800.0 E305.654
G1 X-29.58 Y-22.9 Z2.49 F4800.0 E305.738
G1 X-27.32 Y-22.9 Z2.49 F4800.0 E305.858
G1 X-26.99 Y-22.32 Z2.49 F4800.0 E305.893
G1 X-31.01 Y-15.39 Z2.49 F4800.0 E306.316
G1 X-34.87 Y-15.39 Z2.49 F4800.0 E306.52
G1 X-36.29 Y-17.84 Z2.49 F4800.0 E306.669
G1 X-36.32 Y-17.89 Z2.49 F4800.0 E306.673
G1 F1200.0
G1 E306.673
G1 F4800.0
M103
(</loop>)
(<edge> outer )
;M108 R40.0
G1 X-36.67 Y-17.69 Z2.49 F4200.0
G1 F1200.0
G1 E306.673
G1 F4200.0
M101
G1 X-39.86 Y-23.19 Z2.49 F2400.0 E307.009
G1 X-39.8 Y-23.3 Z2.49 F2400.0 E307.016
G1 X-36.15 Y-23.3 Z2.49 F2400.0 E307.208
G1 X-35.5 Y-21.86 Z2.49 F2400.0 E307.292
G1 X-30.51 Y-21.86 Z2.49 F2400.0 E307.555
G1 X-29.84 Y-23.3 Z2.49 F2400.0 E307.639
G1 X-26.08 Y-23.3 Z2.49 F2400.0 E307.837
G1 X-26.02 Y-23.19 Z2.49 F2400.0 E307.844
G1 X-30.78 Y-14.99 Z2.49 F2400.0 E308.345
G1 X-35.1 Y-14.99 Z2.49 F2400.0 E308.573
G1 X-36.63 Y-17.63 Z2.49 F2400.0 E308.735
G1 X-36.67 Y-17.69 Z2.49 F2400.0 E308.738
G1 F1200.0
G1 E307.738
G1 F2400.0
M103
(</edge>)
(</boundaryPerimeter>)
(<nestedRing>)
(<boundaryPerimeter>)
(<boundaryPoint> X-34.279 Y-20.161 Z2.485 </boundaryPoint>)
(<boundaryPoint> X-34.368 Y-20.021 Z2.485 </boundaryPoint>)
(<boundaryPoint> X-33.151 Y-17.39 Z2.485 </boundaryPoint>)
(<boundaryPoint> X-33.056 Y-17.26 Z2.485 </boundaryPoint>)
(<boundaryPoint> X-32.923 Y-17.26 Z2.485 </boundaryPoint>)
(<boundaryPoint> X-32.827 Y-17.39 Z2.485 </boundaryPoint>)
(<boundaryPoint> X-31.598 Y-20.021 Z2.485 </boundaryPoint>)
(<boundaryPoint> X-31.687 Y-20.161 Z2.485 </boundaryPoint>)
(<edge> inner )
G1 X-34.0 Y-18.77 Z2.49 F4200.0
G1 F1200.0
G1 E308.738
G1 F4200.0
M101
G1 X-33.32 Y-17.29 Z2.49 F2400.0 E308.824
G1 X-33.16 Y-17.06 Z2.49 F2400.0 E308.839
G1 X-32.82 Y-17.06 Z2.49 F2400.0 E308.857
G1 X-32.66 Y-17.29 Z2.49 F2400.0 E308.871
G1 X-31.38 Y-20.05 Z2.49 F2400.0 E309.032
G1 X-31.57 Y-20.35 Z2.49 F2400.0 E309.051
G1 X-34.4 Y-20.35 Z2.49 F2400.0 E309.2
G1 X-34.59 Y-20.05 Z2.49 F2400.0 E309.22
G1 X-34.03 Y-18.83 Z2.49 F2400.0 E309.29
G1 X-34.0 Y-18.77 Z2.49 F2400.0 E309.294
G1 F1200.0
G1 E308.294
G1 F2400.0
M103
(</edge>)
(</boundaryPerimeter>)
(</nestedRing>)
(<infill>)
(<infillBoundary>)
(<infillPoint> X-35.753 Y-21.462 Z2.485 </infillPoint>)
(<infillPoint> X-30.258 Y-21.462 Z2.485 </infillPoint>)
(<infillPoint> X-29.584 Y-22.9 Z2.485 </infillPoint>)
(<infillPoint> X-27.319 Y-22.9 Z2.485 </infillPoint>)
(<infillPoint> X-26.985 Y-22.319 Z2.485 </infillPoint>)
(<infillPoint> X-31.013 Y-15.389 Z2.485 </infillPoint>)
(<infillPoint> X-34.865 Y-15.389 Z2.485 </infillPoint>)
(<infillPoint> X-38.894 Y-22.319 Z2.485 </infillPoint>)
(<infillPoint> X-38.56 Y-22.9 Z2.485 </infillPoint>)
(<infillPoint> X-36.409 Y-22.9 Z2.485 </infillPoint>)
(</infillBoundary>)
(<infillBoundary>)
(<infillPoint> X-34.609 Y-20.761 Z2.485 </infillPoint>)
(<infillPoint> X-35.05 Y-20.066 Z2.485 </infillPoint>)
(<infillPoint> X-33.671 Y-17.084 Z2.485 </infillPoint>)
(<infillPoint> X-33.361 Y-16.66 Z2.485 </infillPoint>)
(<infillPoint> X-32.62 Y-16.66 Z2.485 </infillPoint>)
(<infillPoint> X-32.309 Y-17.082 Z2.485 </infillPoint>)
(<infillPoint> X-30.915 Y-20.065 Z2.485 </infillPoint>)
(<infillPoint> X-31.357 Y-20.761 Z2.485 </infillPoint>)
(</infillBoundary>)
;M108 R80.0
G1 X-34.72 Y-20.04 Z2.49 F4200.0
G1 X-27.35 Y-22.4 Z2.49 F4200.0
G1 F1200.0
G1 E309.294
G1 F4200.0
M101
G1 X-29.51 Y-22.4 Z2.49 F4800.0 E309.408
G1 X-30.07 Y-21.2 Z2.49 F4800.0 E309.478
G1 X-27.49 Y-22.0 Z2.49 F4800.0 E309.62
G1 X-29.12 Y-19.2 Z2.49 F4800.0 E309.791
G1 X-31.05 Y-20.8 Z2.49 F4800.0 E309.924
G1 X-30.8 Y-20.4 Z2.49 F4800.0 E309.949
G1 X-30.64 Y-20.0 Z2.49 F4800.0 E309.971
G1 X-31.2 Y-18.8 Z2.49 F4800.0 E310.041
G1 X-29.59 Y-18.4 Z2.49 F4800.0 E310.129
G1 X-30.52 Y-16.8 Z2.49 F4800.0 E310.227
G1 X-31.38 Y-18.4 Z2.49 F4800.0 E310.323
G1 X-32.17 Y-16.8 Z2.49 F4800.0 E310.417
G1 X-30.75 Y-16.4 Z2.49 F4800.0 E310.495
G1 X-30.98 Y-16.0 Z2.49 F4800.0 E310.519
G1 X-34.9 Y-16.0 Z2.49 F4800.0 E310.726
G1 X-35.13 Y-16.4 Z2.49 F4800.0 E310.751
G1 X-33.81 Y-16.8 Z2.49 F4800.0 E310.823
G1 X-34.77 Y-18.8 Z2.49 F4800.0 E310.941
G1 X-35.36 Y-16.8 Z2.49 F4800.0 E311.051
G1 X-36.52 Y-18.8 Z2.49 F4800.0 E311.173
G1 X-34.96 Y-19.2 Z2.49 F4800.0 E311.258
G1 X-35.33 Y-20.0 Z2.49 F4800.0 E311.305
G1 X-35.17 Y-20.4 Z2.49 F4800.0 E311.328
G1 X-34.92 Y-20.8 Z2.49 F4800.0 E311.353
G1 X-36.99 Y-19.6 Z2.49 F4800.0 E311.479
G1 X-37.45 Y-20.4 Z2.49 F4800.0 E311.528
G1 X-35.94 Y-21.2 Z2.49 F4800.0 E311.619
G1 X-36.31 Y-22.0 Z2.49 F4800.0 E311.665
G1 X-37.69 Y-20.8 Z2.49 F4800.0 E311.762
G1 X-38.39 Y-22.0 Z2.49 F4800.0 E311.835
G1 X-38.53 Y-22.4 Z2.49 F4800.0 E311.857
G1 X-36.49 Y-22.4 Z2.49 F4800.0 E311.965
G1 F1200.0
G1 E310.965
G1 F4800.0
M103
(</infill>)
(</nestedRing>)
(<nestedRing>)
(<boundaryPerimeter>)
(<boundaryPoint> X-15.722 Y-23.5 Z2.485 </boundaryPoint>)
(<boundaryPoint> X-13.856 Y-23.382 Z2.485 </boundaryPoint>)
(<boundaryPoint> X-12.275 Y-23.096 Z2.485 </boundaryPoint>)
(<boundaryPoint> X-11.519 Y-22.725 Z2.485 </boundaryPoint>)
(<boundaryPoint> X-10.942 Y-22.241 Z2.485 </boundaryPoint>)
(<boundaryPoint> X-10.577 Y-21.666 Z2.485 </boundaryPoint>)
(<boundaryPoint> X-10.455 Y-21.022 Z2.485 </boundaryPoint>)
(<boundaryPoint> X-10.626 Y-20.261 Z2.485 </boundaryPoint>)
(<boundaryPoint> X-11.14 Y-19.641 Z2.485 </boundaryPoint>)
(<boundaryPoint> X-12.016 Y-19.172 Z2.485 </boundaryPoint>)
(<boundaryPoint> X-12.898 Y-18.958 Z2.485 </boundaryPoint>)
(<boundaryPoint> X-13.01 Y-18.892 Z2.485 </boundaryPoint>)
(<boundaryPoint> X-13.016 Y-18.802 Z2.485 </boundaryPoint>)
(<boundaryPoint> X-12.915 Y-18.721 Z2.485 </boundaryPoint>)
(<boundaryPoint> X-11.824 Y-18.283 Z2.485 </boundaryPoint>)
(<boundaryPoint> X-11.266 Y-17.675 Z2.485 </boundaryPoint>)
(<boundaryPoint> X-11.08 Y-16.958 Z2.485 </boundaryPoint>)
(<boundaryPoint> X-11.341 Y-16.111 Z2.485 </boundaryPoint>)
(<boundaryPoint> X-12.123 Y-15.413 Z2.485 </boundaryPoint>)
(<boundaryPoint> X-13.393 Y-14.945 Z2.485 </boundaryPoint>)
(<boundaryPoint> X-15.115 Y-14.789 Z2.485 </boundaryPoint>)
(<boundaryPoint> X-22.91 Y-14.789 Z2.485 </boundaryPoint>)
(<boundaryPoint> X-22.91 Y-23.5 Z2.485 </boundaryPoint>)
(<loop> inner )
G1 X-35.55 Y-21.78 Z2.49 F4200.0
G1 X-30.46 Y-21.78 Z2.49 F4200.0
G1 X-27.65 Y-23.46 Z2.49 F4200.0
G1 X-20.52 Y-22.96 Z2.49 F4200.0
G1 X-19.31 Y-22.16 Z2.49 F4200.0
G1 F1200.0
G1 E311.965
G1 F4200.0
M101
G1 X-19.31 Y-19.26 Z2.49 F4800.0 E312.118
G1 X-15.59 Y-19.32 Z2.49 F4800.0 E312.315
G1 X-15.15 Y-19.42 Z2.49 F4800.0 E312.339
G1 X-14.76 Y-19.58 Z2.49 F4800.0 E312.361
G1 X-14.22 Y-20.02 Z2.49 F4800.0 E312.398
G1 X-14.0 Y-20.71 Z2.49 F4800.0 E312.436
G1 X-14.21 Y-21.43 Z2.49 F4800.0 E312.476
G1 X-14.75 Y-21.9 Z2.49 F4800.0 E312.513
G1 X-15.15 Y-22.06 Z2.49 F4800.0 E312.536
G1 X-15.58 Y-22.16 Z2.49 F4800.0 E312.56
G1 X-19.31 Y-22.23 Z2.49 F4800.0 E312.757
G1 X-19.31 Y-22.16 Z2.49 F4800.0 E312.76
G1 F1200.0
G1 E311.76
G1 F4800.0
M103
(</loop>)
(<loop> inner )
G1 X-19.31 Y-18.75 Z2.49 F4200.0
G1 F1200.0
G1 E312.76
G1 F4200.0
M101
G1 X-19.31 Y-15.95 Z2.49 F4800.0 E312.908
G1 X-15.99 Y-16.01 Z2.49 F4800.0 E313.084
G1 X-15.59 Y-16.1 Z2.49 F4800.0 E313.105
G1 X-15.22 Y-16.25 Z2.49 F4800.0 E313.126
G1 X-14.73 Y-16.69 Z2.49 F4800.0 E313.161
G1 X-14.54 Y-17.36 Z2.49 F4800.0 E313.198
G1 X-14.71 Y-18.01 Z2.49 F4800.0 E313.233
G1 X-14.96 Y-18.31 Z2.49 F4800.0 E313.254
G1 X-15.25 Y-18.52 Z2.49 F4800.0 E313.273
G1 X-15.59 Y-18.66 Z2.49 F4800.0 E313.292
G1 X-15.99 Y-18.75 Z2.49 F4800.0 E313.314
G1 X-19.31 Y-18.81 Z2.49 F4800.0 E313.489
G1 X-19.31 Y-18.75 Z2.49 F4800.0 E313.493
G1 F1200.0
G1 E312.493
G1 F4800.0
M103
(</loop>)
(<loop> outer )
G1 X-22.31 Y-18.88 Z2.49 F4200.0
G1 F1200.0
G1 E313.493
G1 F4200.0
M101
G1 X-22.31 Y-22.9 Z2.49 F4800.0 E313.705
G1 X-15.74 Y-22.9 Z2.49 F4800.0 E314.052
G1 X-13.93 Y-22.79 Z2.49 F4800.0 E314.148
G1 X-12.46 Y-22.52 Z2.49 F4800.0 E314.227
G1 X-11.85 Y-22.22 Z2.49 F4800.0 E314.263
G1 X-11.4 Y-21.84 Z2.49 F4800.0 E314.294
G1 X-11.15 Y-21.44 Z2.49 F4800.0 E314.319
G1 X-11.07 Y-21.03 Z2.49 F4800.0 E314.341
G1 X-11.18 Y-20.53 Z2.49 F4800.0 E314.368
G1 X-11.53 Y-20.11 Z2.49 F4800.0 E314.397
G1 X-12.23 Y-19.74 Z2.49 F4800.0 E314.439
G1 X-13.13 Y-19.52 Z2.49 F4800.0 E314.487
G1 X-13.59 Y-19.25 Z2.49 F4800.0 E314.516
G1 X-13.64 Y-18.53 Z2.49 F4800.0 E314.554
G1 X-13.22 Y-18.2 Z2.49 F4800.0 E314.582
G1 X-12.17 Y-17.78 Z2.49 F4800.0 E314.641
G1 X-11.81 Y-17.38 Z2.49 F4800.0 E314.67
G1 X-11.7 Y-16.97 Z2.49 F4800.0 E314.692
G1 X-11.87 Y-16.45 Z2.49 F4800.0 E314.721
G1 X-12.44 Y-15.94 Z2.49 F4800.0 E314.762
G1 X-13.53 Y-15.54 Z2.49 F4800.0 E314.823
G1 X-15.14 Y-15.39 Z2.49 F4800.0 E314.909
G1 X-22.31 Y-15.39 Z2.49 F4800.0 E315.287
G1 X-22.31 Y-18.81 Z2.49 F4800.0 E315.468
G1 X-22.31 Y-18.88 Z2.49 F4800.0 E315.472
G1 F1200.0
G1 E315.472
G1 F4800.0
M103
(</loop>)
(<edge> outer )
;M108 R40.0
G1 X-22.71 Y-18.88 Z2.49 F4200.0
G1 F1200.0
G1 E315.472
G1 F4200.0
M101
G1 X-22.71 Y-23.3 Z2.49 F2400.0 E315.705
G1 X-15.73 Y-23.3 Z2.49 F2400.0 E316.074
G1 X-13.88 Y-23.18 Z2.49 F2400.0 E316.172
G1 X-12.34 Y-22.9 Z2.49 F2400.0 E316.255
G1 X-11.63 Y-22.56 Z2.49 F2400.0 E316.296
G1 X-11.09 Y-22.11 Z2.49 F2400.0 E316.333
G1 X-10.77 Y-21.59 Z2.49 F2400.0 E316.366
G1 X-10.66 Y-21.03 Z2.49 F2400.0 E316.396
G1 X-10.81 Y-20.35 Z2.49 F2400.0 E316.432
G1 X-11.27 Y-19.8 Z2.49 F2400.0 E316.47
G1 X-12.09 Y-19.36 Z2.49 F2400.0 E316.519
G1 X-12.97 Y-19.15 Z2.49 F2400.0 E316.568
G1 X-13.2 Y-19.01 Z2.49 F2400.0 E316.582
G1 X-13.22 Y-18.71 Z2.49 F2400.0 E316.597
G1 X-13.02 Y-18.55 Z2.49 F2400.0 E316.611
G1 X-11.94 Y-18.11 Z2.49 F2400.0 E316.673
G1 X-11.45 Y-17.58 Z2.49 F2400.0 E316.711
G1 X-11.29 Y-16.96 Z2.49 F2400.0 E316.745
G1 X-11.52 Y-16.22 Z2.49 F2400.0 E316.786
G1 X-12.23 Y-15.59 Z2.49 F2400.0 E316.836
G1 X-13.44 Y-15.14 Z2.49 F2400.0 E316.904
G1 X-15.12 Y-14.99 Z2.49 F2400.0 E316.993
G1 X-22.71 Y-14.99 Z2.49 F2400.0 E317.394
G1 X-22.71 Y-18.81 Z2.49 F2400.0 E317.596
G1 X-22.71 Y-18.88 Z2.49 F2400.0 E317.6
G1 F1200.0
G1 E316.6
G1 F2400.0
M103
(</edge>)
(</boundaryPerimeter>)
(<nestedRing>)
(<boundaryPerimeter>)
(<boundaryPoint> X-18.709 Y-18.202 Z2.485 </boundaryPoint>)
(<boundaryPoint> X-18.709 Y-16.558 Z2.485 </boundaryPoint>)
(<boundaryPoint> X-16.06 Y-16.608 Z2.485 </boundaryPoint>)
(<boundaryPoint> X-15.769 Y-16.674 Z2.485 </boundaryPoint>)
(<boundaryPoint> X-15.543 Y-16.768 Z2.485 </boundaryPoint>)
(<boundaryPoint> X-15.257 Y-17.023 Z2.485 </boundaryPoint>)
(<boundaryPoint> X-15.161 Y-17.362 Z2.485 </boundaryPoint>)
(<boundaryPoint> X-15.257 Y-17.724 Z2.485 </boundaryPoint>)
(<boundaryPoint> X-15.376 Y-17.868 Z2.485 </boundaryPoint>)
(<boundaryPoint> X-15.543 Y-17.989 Z2.485 </boundaryPoint>)
(<boundaryPoint> X-15.771 Y-18.084 Z2.485 </boundaryPoint>)
(<boundaryPoint> X-16.067 Y-18.151 Z2.485 </boundaryPoint>)
(<edge> inner )
G1 X-18.91 Y-18.34 Z2.49 F4200.0
G1 F1200.0
G1 E317.6
G1 F4200.0
M101
G1 X-18.91 Y-16.35 Z2.49 F2400.0 E317.705
G1 X-16.04 Y-16.41 Z2.49 F2400.0 E317.856
G1 X-15.71 Y-16.48 Z2.49 F2400.0 E317.874
G1 X-15.44 Y-16.6 Z2.49 F2400.0 E317.89
G1 X-15.08 Y-16.91 Z2.49 F2400.0 E317.915
G1 X-14.95 Y-17.36 Z2.49 F2400.0 E317.94
G1 X-15.08 Y-17.82 Z2.49 F2400.0 E317.965
G1 X-15.24 Y-18.02 Z2.49 F2400.0 E317.978
G1 X-15.45 Y-18.17 Z2.49 F2400.0 E317.992
G1 X-15.71 Y-18.27 Z2.49 F2400.0 E318.007
G1 X-16.04 Y-18.35 Z2.49 F2400.0 E318.025
G1 X-18.91 Y-18.41 Z2.49 F2400.0 E318.176
G1 X-18.91 Y-18.34 Z2.49 F2400.0 E318.18
G1 F1200.0
G1 E317.852
G1 F2400.0
M103
(</edge>)
(</boundaryPerimeter>)
(</nestedRing>)
(<nestedRing>)
(<boundaryPerimeter>)
(<boundaryPoint> X-18.709 Y-21.629 Z2.485 </boundaryPoint>)
(<boundaryPoint> X-18.709 Y-19.868 Z2.485 </boundaryPoint>)
(<boundaryPoint> X-15.662 Y-19.923 Z2.485 </boundaryPoint>)
(<boundaryPoint> X-15.324 Y-19.996 Z2.485 </boundaryPoint>)
(<boundaryPoint> X-15.065 Y-20.099 Z2.485 </boundaryPoint>)
(<boundaryPoint> X-14.737 Y-20.371 Z2.485 </boundaryPoint>)
(<boundaryPoint> X-14.628 Y-20.719 Z2.485 </boundaryPoint>)
(<boundaryPoint> X-14.739 Y-21.093 Z2.485 </boundaryPoint>)
(<boundaryPoint> X-15.069 Y-21.382 Z2.485 </boundaryPoint>)
(<boundaryPoint> X-15.33 Y-21.49 Z2.485 </boundaryPoint>)
(<boundaryPoint> X-15.669 Y-21.567 Z2.485 </boundaryPoint>)
(<boundaryPoint> X-16.586 Y-21.629 Z2.485 </boundaryPoint>)
(<edge> inner )
G1 X-18.84 Y-19.67 Z2.49 F4200.0
G1 F1200.0
G1 E318.18
G1 F4200.0
M101
G1 X-15.64 Y-19.72 Z2.49 F2400.0 E318.349
G1 X-15.27 Y-19.8 Z2.49 F2400.0 E318.369
G1 X-14.96 Y-19.93 Z2.49 F2400.0 E318.386
G1 X-14.56 Y-20.26 Z2.49 F2400.0 E318.414
G1 X-14.42 Y-20.72 Z2.49 F2400.0 E318.439
G1 X-14.56 Y-21.21 Z2.49 F2400.0 E318.466
G1 X-14.96 Y-21.55 Z2.49 F2400.0 E318.494
G1 X-15.27 Y-21.68 Z2.49 F2400.0 E318.512
G1 X-15.64 Y-21.77 Z2.49 F2400.0 E318.532
G1 X-16.58 Y-21.83 Z2.49 F2400.0 E318.582
G1 X-18.91 Y-21.83 Z2.49 F2400.0 E318.705
G1 X-18.91 Y-19.66 Z2.49 F2400.0 E318.819
G1 X-18.84 Y-19.67 Z2.49 F2400.0 E318.823
G1 F1200.0
G1 E317.823
G1 F2400.0
M103
(</edge>)
(</boundaryPerimeter>)
(</nestedRing>)
(<infill>)
(<infillBoundary>)
(<infillPoint> X-15.741 Y-22.9 Z2.485 </infillPoint>)
(<infillPoint> X-13.929 Y-22.785 Z2.485 </infillPoint>)
(<infillPoint> X-12.464 Y-22.52 Z2.485 </infillPoint>)
(<infillPoint> X-11.849 Y-22.218 Z2.485 </infillPoint>)
(<infillPoint> X-11.399 Y-21.841 Z2.485 </infillPoint>)
(<infillPoint> X-11.145 Y-21.441 Z2.485 </infillPoint>)
(<infillPoint> X-11.068 Y-21.032 Z2.485 </infillPoint>)
(<infillPoint> X-11.18 Y-20.533 Z2.485 </infillPoint>)
(<infillPoint> X-11.527 Y-20.114 Z2.485 </infillPoint>)
(<infillPoint> X-12.232 Y-19.737 Z2.485 </infillPoint>)
(<infillPoint> X-13.126 Y-19.52 Z2.485 </infillPoint>)
(<infillPoint> X-13.588 Y-19.248 Z2.485 </infillPoint>)
(<infillPoint> X-13.635 Y-18.53 Z2.485 </infillPoint>)
(<infillPoint> X-13.221 Y-18.197 Z2.485 </infillPoint>)
(<infillPoint> X-12.174 Y-17.777 Z2.485 </infillPoint>)
(<infillPoint> X-11.809 Y-17.38 Z2.485 </infillPoint>)
(<infillPoint> X-11.704 Y-16.972 Z2.485 </infillPoint>)
(<infillPoint> X-11.865 Y-16.447 Z2.485 </infillPoint>)
(<infillPoint> X-12.437 Y-15.937 Z2.485 </infillPoint>)
(<infillPoint> X-13.526 Y-15.535 Z2.485 </infillPoint>)
(<infillPoint> X-15.142 Y-15.389 Z2.485 </infillPoint>)
(<infillPoint> X-22.31 Y-15.389 Z2.485 </infillPoint>)
(<infillPoint> X-22.31 Y-22.9 Z2.485 </infillPoint>)
(</infillBoundary>)
(<infillBoundary>)
(<infillPoint> X-19.309 Y-22.229 Z2.485 </infillPoint>)
(<infillPoint> X-19.309 Y-19.257 Z2.485 </infillPoint>)
(<infillPoint> X-15.593 Y-19.324 Z2.485 </infillPoint>)
(<infillPoint> X-15.149 Y-19.42 Z2.485 </infillPoint>)
(<infillPoint> X-14.755 Y-19.577 Z2.485 </infillPoint>)
(<infillPoint> X-14.217 Y-20.022 Z2.485 </infillPoint>)
(<infillPoint> X-14.001 Y-20.714 Z2.485 </infillPoint>)
(<infillPoint> X-14.213 Y-21.43 Z2.485 </infillPoint>)
(<infillPoint> X-14.748 Y-21.899 Z2.485 </infillPoint>)
(<infillPoint> X-15.148 Y-22.064 Z2.485 </infillPoint>)
(<infillPoint> X-15.582 Y-22.162 Z2.485 </infillPoint>)
(</infillBoundary>)
(<infillBoundary>)
(<infillPoint> X-19.309 Y-18.814 Z2.485 </infillPoint>)
(<infillPoint> X-19.309 Y-15.947 Z2.485 </infillPoint>)
(<infillPoint> X-15.987 Y-16.009 Z2.485 </infillPoint>)
(<infillPoint> X-15.586 Y-16.1 Z2.485 </infillPoint>)
(<infillPoint> X-15.219 Y-16.253 Z2.485 </infillPoint>)
(<infillPoint> X-14.727 Y-16.691 Z2.485 </infillPoint>)
(<infillPoint> X-14.539 Y-17.357 Z2.485 </infillPoint>)
(<infillPoint> X-14.711 Y-18.005 Z2.485 </infillPoint>)
(<infillPoint> X-14.962 Y-18.309 Z2.485 </infillPoint>)
(<infillPoint> X-15.248 Y-18.516 Z2.485 </infillPoint>)
(<infillPoint> X-15.588 Y-18.658 Z2.485 </infillPoint>)
(<infillPoint> X-15.994 Y-18.75 Z2.485 </infillPoint>)
(</infillBoundary>)
;M108 R80.0
G1 X-19.58 Y-16.4 Z2.49 F4200.0
G1 F1200.0
G1 E318.823
G1 F4200.0
M101
G1 X-19.58 Y-16.0 Z2.49 F4800.0 E318.844
G1 X-22.03 Y-16.0 Z2.49 F4800.0 E318.973
G1 X-22.03 Y-18.8 Z2.49 F4800.0 E319.121
G1 X-20.86 Y-18.87 Z2.49 F4800.0 E319.183
G1 X-19.58 Y-16.8 Z2.49 F4800.0 E319.312
G1 X-19.59 Y-20.0 Z2.49 F4800.0 E319.481
G1 X-20.86 Y-19.13 Z2.49 F4800.0 E319.562
G1 X-22.03 Y-19.2 Z2.49 F4800.0 E319.624
G1 X-22.03 Y-22.0 Z2.49 F4800.0 E319.772
G1 X-19.59 Y-20.4 Z2.49 F4800.0 E319.926
G1 X-19.59 Y-22.4 Z2.49 F4800.0 E320.032
G1 X-22.02 Y-22.4 Z2.49 F4800.0 E320.161
G1 F1200.0
G1 E319.161
G1 F4800.0
M103
G1 X-13.37 Y-22.4 Z2.49 F4200.0
G1 F1200.0
G1 E320.161
G1 F4200.0
M101
G1 X-15.36 Y-22.4 Z2.49 F4800.0 E320.266
G1 X-14.44 Y-22.0 Z2.49 F4800.0 E320.319
G1 X-13.98 Y-21.6 Z2.49 F4800.0 E320.351
G1 X-13.73 Y-20.8 Z2.49 F4800.0 E320.395
G1 X-13.81 Y-20.4 Z2.49 F4800.0 E320.417
G1 X-12.04 Y-22.0 Z2.49 F4800.0 E320.543
G1 X-11.58 Y-21.6 Z2.49 F4800.0 E320.575
G1 X-11.38 Y-21.2 Z2.49 F4800.0 E320.599
G1 X-11.41 Y-20.8 Z2.49 F4800.0 E320.62
G1 X-11.65 Y-20.4 Z2.49 F4800.0 E320.645
G1 X-12.34 Y-20.0 Z2.49 F4800.0 E320.686
G1 X-13.93 Y-20.0 Z2.49 F4800.0 E320.771
G1 X-13.54 Y-19.6 Z2.49 F4800.0 E320.8
G1 X-14.29 Y-19.6 Z2.49 F4800.0 E320.839
G1 X-13.87 Y-19.2 Z2.49 F4800.0 E320.87
G1 X-13.92 Y-18.4 Z2.49 F4800.0 E320.912
G1 X-14.96 Y-19.12 Z2.49 F4800.0 E320.979
G1 X-14.67 Y-18.4 Z2.49 F4800.0 E321.02
G1 X-14.42 Y-18.0 Z2.49 F4800.0 E321.045
G1 X-14.31 Y-17.6 Z2.49 F4800.0 E321.067
G1 X-14.29 Y-17.2 Z2.49 F4800.0 E321.088
G1 X-13.42 Y-18.0 Z2.49 F4800.0 E321.15
G1 X-12.49 Y-17.6 Z2.49 F4800.0 E321.204
G1 X-12.05 Y-17.2 Z2.49 F4800.0 E321.235
G1 X-12.05 Y-16.8 Z2.49 F4800.0 E321.256
G1 X-12.34 Y-16.4 Z2.49 F4800.0 E321.283
G1 X-13.08 Y-16.0 Z2.49 F4800.0 E321.327
G1 X-14.41 Y-16.8 Z2.49 F4800.0 E321.409
G1 X-14.63 Y-16.4 Z2.49 F4800.0 E321.433
G1 X-15.1 Y-16.0 Z2.49 F4800.0 E321.466
G1 F1200.0
G1 E320.466
G1 F4800.0
M103
(</infill>)
(</nestedRing>)
(<nestedRing>)
(<boundaryPerimeter>)
(<boundaryPoint> X4.638 Y-20.299 Z2.485 </boundaryPoint>)
(<boundaryPoint> X-2.372 Y-20.299 Z2.485 </boundaryPoint>)
(<boundaryPoint> X-2.372 Y-10.499 Z2.485 </boundaryPoint>)
(<boundaryPoint> X-6.863 Y-10.499 Z2.485 </boundaryPoint>)
(<boundaryPoint> X-6.863 Y-23.5 Z2.485 </boundaryPoint>)
(<boundaryPoint> X4.638 Y-23.5 Z2.485 </boundaryPoint>)
(<boundaryPoint> X4.638 Y-22.94 Z2.485 </boundaryPoint>)
(<loop> outer )
G1 X-13.46 Y-17.35 Z2.49 F4200.0
G1 X-4.46 Y-17.35 Z2.49 F4200.0
G1 X-6.26 Y-16.07 Z2.49 F4200.0
G1 F1200.0
G1 E321.466
G1 F4200.0
M101
G1 X-6.26 Y-22.9 Z2.49 F4800.0 E321.826
G1 X3.98 Y-22.9 Z2.49 F4800.0 E322.368
G1 X4.04 Y-22.87 Z2.49 F4800.0 E322.371
G1 X4.04 Y-20.9 Z2.49 F4800.0 E322.475
G1 X-2.97 Y-20.9 Z2.49 F4800.0 E322.845
G1 X-2.97 Y-11.1 Z2.49 F4800.0 E323.363
G1 X-6.26 Y-11.1 Z2.49 F4800.0 E323.537
G1 X-6.26 Y-16.0 Z2.49 F4800.0 E323.796
G1 X-6.26 Y-16.07 Z2.49 F4800.0 E323.799
G1 F1200.0
G1 E323.799
G1 F4800.0
M103
(</loop>)
(<edge> outer )
;M108 R40.0
G1 X-6.66 Y-16.07 Z2.49 F4200.0
G1 F1200.0
G1 E323.799
G1 F4200.0
M101
G1 X-6.66 Y-23.3 Z2.49 F2400.0 E324.181
G1 X4.44 Y-23.3 Z2.49 F2400.0 E324.768
G1 X4.44 Y-20.5 Z2.49 F2400.0 E324.916
G1 X-2.57 Y-20.5 Z2.49 F2400.0 E325.286
G1 X-2.57 Y-10.7 Z2.49 F2400.0 E325.804
G1 X-6.66 Y-10.7 Z2.49 F2400.0 E326.02
G1 X-6.66 Y-16.0 Z2.49 F2400.0 E326.3
G1 X-6.66 Y-16.07 Z2.49 F2400.0 E326.303
G1 F1200.0
G1 E325.303
G1 F2400.0
M103
(</edge>)
(</boundaryPerimeter>)
(<infill>)
(<infillBoundary>)
(<infillPoint> X4.038 Y-20.899 Z2.485 </infillPoint>)
(<infillPoint> X-2.972 Y-20.899 Z2.485 </infillPoint>)
(<infillPoint> X-2.972 Y-11.099 Z2.485 </infillPoint>)
(<infillPoint> X-6.263 Y-11.099 Z2.485 </infillPoint>)
(<infillPoint> X-6.263 Y-22.9 Z2.485 </infillPoint>)
(<infillPoint> X3.979 Y-22.9 Z2.485 </infillPoint>)
(<infillPoint> X4.038 Y-22.867 Z2.485 </infillPoint>)
(</infillBoundary>)
;M108 R80.0
G1 X-3.26 Y-11.6 Z2.49 F4200.0
G1 F1200.0
G1 E326.303
G1 F4200.0
M101
G1 X-5.98 Y-11.6 Z2.49 F4800.0 E326.447
G1 X-5.98 Y-12.4 Z2.49 F4800.0 E326.489
G1 X-3.25 Y-12.0 Z2.49 F4800.0 E326.635
G1 X-3.25 Y-14.4 Z2.49 F4800.0 E326.762
G1 X-4.86 Y-14.87 Z2.49 F4800.0 E326.85
G1 X-5.14 Y-14.87 Z2.49 F4800.0 E326.865
G1 X-5.58 Y-12.8 Z2.49 F4800.0 E326.977
G1 X-5.98 Y-13.2 Z2.49 F4800.0 E327.007
G1 X-5.98 Y-16.4 Z2.49 F4800.0 E327.176
G1 X-5.14 Y-15.13 Z2.49 F4800.0 E327.257
G1 X-4.86 Y-15.13 Z2.49 F4800.0 E327.272
G1 X-3.25 Y-14.8 Z2.49 F4800.0 E327.358
G1 X-3.25 Y-18.4 Z2.49 F4800.0 E327.548
G1 X-4.86 Y-18.87 Z2.49 F4800.0 E327.637
G1 X-5.14 Y-18.87 Z2.49 F4800.0 E327.652
G1 X-5.58 Y-16.8 Z2.49 F4800.0 E327.764
G1 X-5.98 Y-17.2 Z2.49 F4800.0 E327.794
G1 X-5.98 Y-20.0 Z2.49 F4800.0 E327.942
G1 X-5.14 Y-19.13 Z2.49 F4800.0 E328.006
G1 X-4.86 Y-19.13 Z2.49 F4800.0 E328.021
G1 X-3.25 Y-18.8 Z2.49 F4800.0 E328.107
G1 X-3.25 Y-20.4 Z2.49 F4800.0 E328.192
G1 X-5.98 Y-20.4 Z2.49 F4800.0 E328.336
G1 X-5.98 Y-22.0 Z2.49 F4800.0 E328.421
G1 X-3.25 Y-20.8 Z2.49 F4800.0 E328.578
G1 X-3.09 Y-21.17 Z2.49 F4800.0 E328.599
G1 X3.55 Y-21.2 Z2.49 F4800.0 E328.95
G1 X3.76 Y-21.6 Z2.49 F4800.0 E328.974
G1 X3.76 Y-22.4 Z2.49 F4800.0 E329.016
G1 X-5.98 Y-22.4 Z2.49 F4800.0 E329.53
G1 F1200.0
G1 E328.53
G1 F4800.0
M103
(</infill>)
(</nestedRing>)
(<nestedRing>)
(<boundaryPerimeter>)
(<boundaryPoint> X12.855 Y-22.062 Z2.485 </boundaryPoint>)
(<boundaryPoint> X17.583 Y-22.062 Z2.485 </boundaryPoint>)
(<boundaryPoint> X18.256 Y-23.5 Z2.485 </boundaryPoint>)
(<boundaryPoint> X22.257 Y-23.5 Z2.485 </boundaryPoint>)
(<boundaryPoint> X22.436 Y-23.189 Z2.485 </boundaryPoint>)
(<boundaryPoint> X17.553 Y-14.789 Z2.485 </boundaryPoint>)
(<boundaryPoint> X13.011 Y-14.789 Z2.485 </boundaryPoint>)
(<boundaryPoint> X8.128 Y-23.189 Z2.485 </boundaryPoint>)
(<boundaryPoint> X8.307 Y-23.5 Z2.485 </boundaryPoint>)
(<boundaryPoint> X12.198 Y-23.5 Z2.485 </boundaryPoint>)
(<loop> inner )
G1 X2.24 Y-20.79 Z2.49 F4200.0
G1 X9.58 Y-23.44 Z2.49 F4200.0
G1 X13.2 Y-20.01 Z2.49 F4200.0
G1 F1200.0
G1 E329.53
G1 F4200.0
M101
G1 X14.55 Y-17.08 Z2.49 F4800.0 E329.7
G1 X14.86 Y-16.66 Z2.49 F4800.0 E329.728
G1 X15.6 Y-16.66 Z2.49 F4800.0 E329.767
G1 X15.91 Y-17.08 Z2.49 F4800.0 E329.795
G1 X17.31 Y-20.07 Z2.49 F4800.0 E329.969
G1 X16.86 Y-20.76 Z2.49 F4800.0 E330.012
G1 X13.61 Y-20.76 Z2.49 F4800.0 E330.184
G1 X13.17 Y-20.07 Z2.49 F4800.0 E330.228
G1 X13.2 Y-20.01 Z2.49 F4800.0 E330.231
G1 F1200.0
G1 E329.776
G1 F4800.0
M103
(</loop>)
(<loop> outer )
G1 X13.24 Y-21.46 Z2.49 F4200.0
G1 F1200.0
G1 E330.231
G1 F4200.0
M101
G1 X17.97 Y-21.46 Z2.49 F4800.0 E330.481
G1 X18.64 Y-22.9 Z2.49 F4800.0 E330.565
G1 X20.9 Y-22.9 Z2.49 F4800.0 E330.684
G1 X21.24 Y-22.32 Z2.49 F4800.0 E330.72
G1 X17.21 Y-15.39 Z2.49 F4800.0 E331.143
G1 X13.36 Y-15.39 Z2.49 F4800.0 E331.347
G1 X9.33 Y-22.32 Z2.49 F4800.0 E331.77
G1 X9.66 Y-22.9 Z2.49 F4800.0 E331.805
G1 X11.81 Y-22.9 Z2.49 F4800.0 E331.919
G1 X12.47 Y-21.46 Z2.49 F4800.0 E332.002
G1 X13.17 Y-21.46 Z2.49 F4800.0 E332.04
G1 X13.24 Y-21.46 Z2.49 F4800.0 E332.043
G1 F1200.0
G1 E332.043
G1 F4800.0
M103
(</loop>)
(<edge> outer )
;M108 R40.0
G1 X13.24 Y-21.86 Z2.49 F4200.0
G1 F1200.0
G1 E332.043
G1 F4200.0
M101
G1 X17.71 Y-21.86 Z2.49 F2400.0 E332.279
G1 X18.38 Y-23.3 Z2.49 F2400.0 E332.363
G1 X22.14 Y-23.3 Z2.49 F2400.0 E332.562
G1 X22.21 Y-23.19 Z2.49 F2400.0 E332.569
G1 X17.44 Y-14.99 Z2.49 F2400.0 E333.07
G1 X13.13 Y-14.99 Z2.49 F2400.0 E333.297
G1 X8.36 Y-23.19 Z2.49 F2400.0 E333.798
G1 X8.42 Y-23.3 Z2.49 F2400.0 E333.805
G1 X12.07 Y-23.3 Z2.49 F2400.0 E333.998
G1 X12.73 Y-21.86 Z2.49 F2400.0 E334.081
G1 X13.17 Y-21.86 Z2.49 F2400.0 E334.105
G1 X13.24 Y-21.86 Z2.49 F2400.0 E334.108
G1 F1200.0
G1 E333.447
G1 F2400.0
M103
(</edge>)
(</boundaryPerimeter>)
(<nestedRing>)
(<boundaryPerimeter>)
(<boundaryPoint> X16.624 Y-20.021 Z2.485 </boundaryPoint>)
(<boundaryPoint> X16.535 Y-20.161 Z2.485 </boundaryPoint>)
(<boundaryPoint> X13.943 Y-20.161 Z2.485 </boundaryPoint>)
(<boundaryPoint> X13.854 Y-20.021 Z2.485 </boundaryPoint>)
(<boundaryPoint> X15.07 Y-17.39 Z2.485 </boundaryPoint>)
(<boundaryPoint> X15.165 Y-17.26 Z2.485 </boundaryPoint>)
(<boundaryPoint> X15.298 Y-17.26 Z2.485 </boundaryPoint>)
(<boundaryPoint> X15.394 Y-17.39 Z2.485 </boundaryPoint>)
(<edge> inner )
G1 X13.79 Y-20.3 Z2.49 F4200.0
G1 F1200.0
G1 E334.108
G1 F4200.0
M101
G1 X13.63 Y-20.05 Z2.49 F2400.0 E334.124
G1 X14.9 Y-17.29 Z2.49 F2400.0 E334.284
G1 X15.06 Y-17.06 Z2.49 F2400.0 E334.299
G1 X15.4 Y-17.06 Z2.49 F2400.0 E334.317
G1 X15.57 Y-17.29 Z2.49 F2400.0 E334.332
G1 X16.85 Y-20.05 Z2.49 F2400.0 E334.492
G1 X16.65 Y-20.35 Z2.49 F2400.0 E334.511
G1 X13.83 Y-20.35 Z2.49 F2400.0 E334.661
G1 X13.79 Y-20.3 Z2.49 F2400.0 E334.664
G1 F1200.0
G1 E333.664
G1 F2400.0
M103
(</edge>)
(</boundaryPerimeter>)
(</nestedRing>)
(<infill>)
(<infillBoundary>)
(<infillPoint> X12.469 Y-21.462 Z2.485 </infillPoint>)
(<infillPoint> X17.965 Y-21.462 Z2.485 </infillPoint>)
(<infillPoint> X18.638 Y-22.9 Z2.485 </infillPoint>)
(<infillPoint> X20.902 Y-22.9 Z2.485 </infillPoint>)
(<infillPoint> X21.236 Y-22.319 Z2.485 </infillPoint>)
(<infillPoint> X17.208 Y-15.389 Z2.485 </infillPoint>)
(<infillPoint> X13.356 Y-15.389 Z2.485 </infillPoint>)
(<infillPoint> X9.328 Y-22.319 Z2.485 </infillPoint>)
(<infillPoint> X9.662 Y-22.9 Z2.485 </infillPoint>)
(<infillPoint> X11.812 Y-22.9 Z2.485 </infillPoint>)
(</infillBoundary>)
(<infillBoundary>)
(<infillPoint> X17.307 Y-20.065 Z2.485 </infillPoint>)
(<infillPoint> X16.865 Y-20.761 Z2.485 </infillPoint>)
(<infillPoint> X13.613 Y-20.761 Z2.485 </infillPoint>)
(<infillPoint> X13.172 Y-20.067 Z2.485 </infillPoint>)
(<infillPoint> X14.55 Y-17.084 Z2.485 </infillPoint>)
(<infillPoint> X14.86 Y-16.66 Z2.485 </infillPoint>)
(<infillPoint> X15.601 Y-16.66 Z2.485 </infillPoint>)
(<infillPoint> X15.912 Y-17.082 Z2.485 </infillPoint>)
(</infillBoundary>)
;M108 R80.0
G1 X9.7 Y-22.4 Z2.49 F4200.0
G1 F1200.0
G1 E334.664
G1 F4200.0
M101
G1 X11.73 Y-22.4 Z2.49 F4800.0 E334.772
G1 X12.28 Y-21.2 Z2.49 F4800.0 E334.841
G1 X9.84 Y-22.0 Z2.49 F4800.0 E334.977
G1 X11.23 Y-19.6 Z2.49 F4800.0 E335.124
G1 X13.31 Y-20.8 Z2.49 F4800.0 E335.25
G1 X13.05 Y-20.4 Z2.49 F4800.0 E335.275
G1 X12.89 Y-20.0 Z2.49 F4800.0 E335.298
G1 X13.45 Y-18.8 Z2.49 F4800.0 E335.368
G1 X11.7 Y-18.8 Z2.49 F4800.0 E335.46
G1 X12.86 Y-16.8 Z2.49 F4800.0 E335.583
G1 X13.63 Y-18.4 Z2.49 F4800.0 E335.677
G1 X14.41 Y-16.8 Z2.49 F4800.0 E335.771
G1 X13.09 Y-16.4 Z2.49 F4800.0 E335.843
G1 X13.33 Y-16.0 Z2.49 F4800.0 E335.868
G1 X14.7 Y-16.4 Z2.49 F4800.0 E335.944
G1 X15.76 Y-16.4 Z2.49 F4800.0 E335.999
G1 X15.76 Y-16.0 Z2.49 F4800.0 E336.02
G1 X17.24 Y-16.0 Z2.49 F4800.0 E336.099
G1 X17.47 Y-16.4 Z2.49 F4800.0 E336.123
G1 X16.4 Y-16.6 Z2.49 F4800.0 E336.181
G1 X16.28 Y-17.2 Z2.49 F4800.0 E336.213
G1 X16.84 Y-18.4 Z2.49 F4800.0 E336.283
G1 X17.7 Y-16.8 Z2.49 F4800.0 E336.379
G1 X18.87 Y-18.8 Z2.49 F4800.0 E336.501
G1 X17.02 Y-18.8 Z2.49 F4800.0 E336.599
G1 X17.59 Y-20.0 Z2.49 F4800.0 E336.668
G1 X17.43 Y-20.4 Z2.49 F4800.0 E336.691
G1 X17.17 Y-20.8 Z2.49 F4800.0 E336.716
G1 X19.33 Y-19.6 Z2.49 F4800.0 E336.847
G1 X19.8 Y-20.4 Z2.49 F4800.0 E336.896
G1 X18.15 Y-21.2 Z2.49 F4800.0 E336.992
G1 X18.53 Y-22.0 Z2.49 F4800.0 E337.039
G1 X20.03 Y-20.8 Z2.49 F4800.0 E337.141
G1 X20.73 Y-22.0 Z2.49 F4800.0 E337.214
G1 X20.87 Y-22.4 Z2.49 F4800.0 E337.236
G1 X18.71 Y-22.4 Z2.49 F4800.0 E337.35
G1 F1200.0
G1 E336.35
G1 F4800.0
M103
(</infill>)
(</nestedRing>)
(<nestedRing>)
(<boundaryPerimeter>)
(<boundaryPoint> X38.226 Y-16.111 Z2.485 </boundaryPoint>)
(<boundaryPoint> X37.444 Y-15.413 Z2.485 </boundaryPoint>)
(<boundaryPoint> X36.174 Y-14.945 Z2.485 </boundaryPoint>)
(<boundaryPoint> X34.452 Y-14.789 Z2.485 </boundaryPoint>)
(<boundaryPoint> X26.657 Y-14.789 Z2.485 </boundaryPoint>)
(<boundaryPoint> X26.657 Y-23.5 Z2.485 </boundaryPoint>)
(<boundaryPoint> X33.845 Y-23.5 Z2.485 </boundaryPoint>)
(<boundaryPoint> X35.711 Y-23.382 Z2.485 </boundaryPoint>)
(<boundaryPoint> X37.292 Y-23.096 Z2.485 </boundaryPoint>)
(<boundaryPoint> X38.048 Y-22.725 Z2.485 </boundaryPoint>)
(<boundaryPoint> X38.625 Y-22.241 Z2.485 </boundaryPoint>)
(<boundaryPoint> X38.99 Y-21.666 Z2.485 </boundaryPoint>)
(<boundaryPoint> X39.112 Y-21.022 Z2.485 </boundaryPoint>)
(<boundaryPoint> X38.941 Y-20.261 Z2.485 </boundaryPoint>)
(<boundaryPoint> X38.427 Y-19.641 Z2.485 </boundaryPoint>)
(<boundaryPoint> X37.55 Y-19.172 Z2.485 </boundaryPoint>)
(<boundaryPoint> X36.669 Y-18.958 Z2.485 </boundaryPoint>)
(<boundaryPoint> X36.557 Y-18.892 Z2.485 </boundaryPoint>)
(<boundaryPoint> X36.551 Y-18.802 Z2.485 </boundaryPoint>)
(<boundaryPoint> X36.652 Y-18.721 Z2.485 </boundaryPoint>)
(<boundaryPoint> X37.742 Y-18.283 Z2.485 </boundaryPoint>)
(<boundaryPoint> X38.301 Y-17.675 Z2.485 </boundaryPoint>)
(<boundaryPoint> X38.487 Y-16.958 Z2.485 </boundaryPoint>)
(<loop> inner )
G1 X19.95 Y-23.46 Z2.49 F4200.0
G1 X29.05 Y-23.0 Z2.49 F4200.0
G1 X30.26 Y-22.16 Z2.49 F4200.0
G1 F1200.0
G1 E337.35
G1 F4200.0
M101
G1 X30.26 Y-19.26 Z2.49 F4800.0 E337.504
G1 X33.97 Y-19.32 Z2.49 F4800.0 E337.7
G1 X34.42 Y-19.42 Z2.49 F4800.0 E337.724
G1 X34.81 Y-19.58 Z2.49 F4800.0 E337.746
G1 X35.35 Y-20.02 Z2.49 F4800.0 E337.783
G1 X35.57 Y-20.71 Z2.49 F4800.0 E337.822
G1 X35.35 Y-21.43 Z2.49 F4800.0 E337.861
G1 X34.82 Y-21.9 Z2.49 F4800.0 E337.899
G1 X34.42 Y-22.06 Z2.49 F4800.0 E337.921
G1 X33.99 Y-22.16 Z2.49 F4800.0 E337.945
G1 X30.26 Y-22.23 Z2.49 F4800.0 E338.142
G1 X30.26 Y-22.16 Z2.49 F4800.0 E338.145
G1 F1200.0
G1 E337.145
G1 F4800.0
M103
(</loop>)
(<loop> inner )
G1 X30.26 Y-18.75 Z2.49 F4200.0
G1 F1200.0
G1 E338.145
G1 F4200.0
M101
G1 X30.26 Y-15.95 Z2.49 F4800.0 E338.293
G1 X33.58 Y-16.01 Z2.49 F4800.0 E338.469
G1 X33.98 Y-16.1 Z2.49 F4800.0 E338.491
G1 X34.35 Y-16.25 Z2.49 F4800.0 E338.512
G1 X34.84 Y-16.69 Z2.49 F4800.0 E338.546
G1 X35.03 Y-17.36 Z2.49 F4800.0 E338.583
G1 X34.86 Y-18.01 Z2.49 F4800.0 E338.618
G1 X34.6 Y-18.31 Z2.49 F4800.0 E338.639
G1 X34.32 Y-18.52 Z2.49 F4800.0 E338.658
G1 X33.98 Y-18.66 Z2.49 F4800.0 E338.677
G1 X33.57 Y-18.75 Z2.49 F4800.0 E338.699
G1 X30.26 Y-18.81 Z2.49 F4800.0 E338.875
G1 X30.26 Y-18.75 Z2.49 F4800.0 E338.878
G1 F1200.0
G1 E337.878
G1 F4800.0
M103
(</loop>)
(<loop> outer )
G1 X27.26 Y-18.88 Z2.49 F4200.0
G1 F1200.0
G1 E338.878
G1 F4200.0
M101
G1 X27.26 Y-22.9 Z2.49 F4800.0 E339.09
G1 X33.83 Y-22.9 Z2.49 F4800.0 E339.437
G1 X35.64 Y-22.79 Z2.49 F4800.0 E339.533
G1 X37.1 Y-22.52 Z2.49 F4800.0 E339.612
G1 X37.72 Y-22.22 Z2.49 F4800.0 E339.648
G1 X38.17 Y-21.84 Z2.49 F4800.0 E339.679
G1 X38.42 Y-21.44 Z2.49 F4800.0 E339.704
G1 X38.5 Y-21.03 Z2.49 F4800.0 E339.726
G1 X38.39 Y-20.53 Z2.49 F4800.0 E339.753
G1 X38.04 Y-20.11 Z2.49 F4800.0 E339.782
G1 X37.33 Y-19.74 Z2.49 F4800.0 E339.824
G1 X36.44 Y-19.52 Z2.49 F4800.0 E339.873
G1 X35.98 Y-19.25 Z2.49 F4800.0 E339.901
G1 X35.93 Y-18.53 Z2.49 F4800.0 E339.939
G1 X36.35 Y-18.2 Z2.49 F4800.0 E339.967
G1 X37.39 Y-17.78 Z2.49 F4800.0 E340.027
G1 X37.76 Y-17.38 Z2.49 F4800.0 E340.055
G1 X37.86 Y-16.97 Z2.49 F4800.0 E340.077
G1 X37.7 Y-16.45 Z2.49 F4800.0 E340.106
G1 X37.13 Y-15.94 Z2.49 F4800.0 E340.147
G1 X36.04 Y-15.54 Z2.49 F4800.0 E340.208
G1 X34.42 Y-15.39 Z2.49 F4800.0 E340.294
G1 X27.26 Y-15.39 Z2.49 F4800.0 E340.673
G1 X27.26 Y-18.81 Z2.49 F4800.0 E340.854
G1 X27.26 Y-18.88 Z2.49 F4800.0 E340.857
G1 F1200.0
G1 E340.857
G1 F4800.0
M103
(</loop>)
(<edge> outer )
;M108 R40.0
G1 X26.86 Y-18.88 Z2.49 F4200.0
G1 F1200.0
G1 E340.857
G1 F4200.0
M101
G1 X26.86 Y-23.3 Z2.49 F2400.0 E341.09
G1 X33.84 Y-23.3 Z2.49 F2400.0 E341.459
G1 X35.69 Y-23.18 Z2.49 F2400.0 E341.557
G1 X37.23 Y-22.9 Z2.49 F2400.0 E341.64
G1 X37.94 Y-22.56 Z2.49 F2400.0 E341.682
G1 X38.47 Y-22.11 Z2.49 F2400.0 E341.718
G1 X38.8 Y-21.59 Z2.49 F2400.0 E341.751
G1 X38.91 Y-21.03 Z2.49 F2400.0 E341.781
G1 X38.76 Y-20.35 Z2.49 F2400.0 E341.818
G1 X38.3 Y-19.8 Z2.49 F2400.0 E341.856
G1 X37.48 Y-19.36 Z2.49 F2400.0 E341.905
G1 X36.59 Y-19.15 Z2.49 F2400.0 E341.953
G1 X36.37 Y-19.01 Z2.49 F2400.0 E341.967
G1 X36.34 Y-18.71 Z2.49 F2400.0 E341.983
G1 X36.55 Y-18.55 Z2.49 F2400.0 E341.997
G1 X37.63 Y-18.11 Z2.49 F2400.0 E342.058
G1 X38.12 Y-17.58 Z2.49 F2400.0 E342.096
G1 X38.28 Y-16.96 Z2.49 F2400.0 E342.13
G1 X38.05 Y-16.22 Z2.49 F2400.0 E342.171
G1 X37.34 Y-15.59 Z2.49 F2400.0 E342.221
G1 X36.13 Y-15.14 Z2.49 F2400.0 E342.289
G1 X34.44 Y-14.99 Z2.49 F2400.0 E342.379
G1 X26.86 Y-14.99 Z2.49 F2400.0 E342.78
G1 X26.86 Y-18.81 Z2.49 F2400.0 E342.982
G1 X26.86 Y-18.88 Z2.49 F2400.0 E342.985
G1 F1200.0
G1 E341.985
G1 F2400.0
M103
(</edge>)
(</boundaryPerimeter>)
(<nestedRing>)
(<boundaryPerimeter>)
(<boundaryPoint> X30.857 Y-18.202 Z2.485 </boundaryPoint>)
(<boundaryPoint> X30.857 Y-16.558 Z2.485 </boundaryPoint>)
(<boundaryPoint> X33.506 Y-16.608 Z2.485 </boundaryPoint>)
(<boundaryPoint> X33.798 Y-16.674 Z2.485 </boundaryPoint>)
(<boundaryPoint> X34.024 Y-16.768 Z2.485 </boundaryPoint>)
(<boundaryPoint> X34.31 Y-17.023 Z2.485 </boundaryPoint>)
(<boundaryPoint> X34.406 Y-17.362 Z2.485 </boundaryPoint>)
(<boundaryPoint> X34.31 Y-17.724 Z2.485 </boundaryPoint>)
(<boundaryPoint> X34.191 Y-17.868 Z2.485 </boundaryPoint>)
(<boundaryPoint> X34.024 Y-17.989 Z2.485 </boundaryPoint>)
(<boundaryPoint> X33.796 Y-18.084 Z2.485 </boundaryPoint>)
(<boundaryPoint> X33.499 Y-18.151 Z2.485 </boundaryPoint>)
(<edge> inner )
G1 X30.66 Y-18.34 Z2.49 F4200.0
G1 F1200.0
G1 E342.985
G1 F4200.0
M101
G1 X30.66 Y-16.35 Z2.49 F2400.0 E343.09
G1 X33.53 Y-16.41 Z2.49 F2400.0 E343.242
G1 X33.86 Y-16.48 Z2.49 F2400.0 E343.26
G1 X34.13 Y-16.6 Z2.49 F2400.0 E343.275
G1 X34.49 Y-16.91 Z2.49 F2400.0 E343.3
G1 X34.61 Y-17.36 Z2.49 F2400.0 E343.325
G1 X34.49 Y-17.82 Z2.49 F2400.0 E343.35
G1 X34.33 Y-18.02 Z2.49 F2400.0 E343.363
G1 X34.12 Y-18.17 Z2.49 F2400.0 E343.377
G1 X33.86 Y-18.27 Z2.49 F2400.0 E343.392
G1 X33.52 Y-18.35 Z2.49 F2400.0 E343.41
G1 X30.66 Y-18.41 Z2.49 F2400.0 E343.562
G1 X30.66 Y-18.34 Z2.49 F2400.0 E343.565
G1 F1200.0
G1 E343.237
G1 F2400.0
M103
(</edge>)
(</boundaryPerimeter>)
(</nestedRing>)
(<nestedRing>)
(<boundaryPerimeter>)
(<boundaryPoint> X34.83 Y-20.371 Z2.485 </boundaryPoint>)
(<boundaryPoint> X34.939 Y-20.719 Z2.485 </boundaryPoint>)
(<boundaryPoint> X34.828 Y-21.093 Z2.485 </boundaryPoint>)
(<boundaryPoint> X34.497 Y-21.382 Z2.485 </boundaryPoint>)
(<boundaryPoint> X34.237 Y-21.49 Z2.485 </boundaryPoint>)
(<boundaryPoint> X33.898 Y-21.567 Z2.485 </boundaryPoint>)
(<boundaryPoint> X32.981 Y-21.629 Z2.485 </boundaryPoint>)
(<boundaryPoint> X30.857 Y-21.629 Z2.485 </boundaryPoint>)
(<boundaryPoint> X30.857 Y-19.868 Z2.485 </boundaryPoint>)
(<boundaryPoint> X33.905 Y-19.923 Z2.485 </boundaryPoint>)
(<boundaryPoint> X34.243 Y-19.996 Z2.485 </boundaryPoint>)
(<boundaryPoint> X34.502 Y-20.099 Z2.485 </boundaryPoint>)
(<edge> inner )
G1 X30.72 Y-19.67 Z2.49 F4200.0
G1 F1200.0
G1 E343.565
G1 F4200.0
M101
G1 X33.93 Y-19.72 Z2.49 F2400.0 E343.734
G1 X34.3 Y-19.8 Z2.49 F2400.0 E343.755
G1 X34.6 Y-19.93 Z2.49 F2400.0 E343.772
G1 X35.0 Y-20.26 Z2.49 F2400.0 E343.799
G1 X35.15 Y-20.72 Z2.49 F2400.0 E343.825
G1 X35.0 Y-21.21 Z2.49 F2400.0 E343.852
G1 X34.6 Y-21.55 Z2.49 F2400.0 E343.88
G1 X34.3 Y-21.68 Z2.49 F2400.0 E343.897
G1 X33.93 Y-21.77 Z2.49 F2400.0 E343.917
G1 X32.99 Y-21.83 Z2.49 F2400.0 E343.967
G1 X30.66 Y-21.83 Z2.49 F2400.0 E344.09
G1 X30.66 Y-19.66 Z2.49 F2400.0 E344.204
G1 X30.72 Y-19.67 Z2.49 F2400.0 E344.208
G1 F1200.0
G1 E343.208
G1 F2400.0
M103
(</edge>)
(</boundaryPerimeter>)
(</nestedRing>)
(<infill>)
(<infillBoundary>)
(<infillPoint> X37.702 Y-16.447 Z2.485 </infillPoint>)
(<infillPoint> X37.13 Y-15.937 Z2.485 </infillPoint>)
(<infillPoint> X36.041 Y-15.535 Z2.485 </infillPoint>)
(<infillPoint> X34.425 Y-15.389 Z2.485 </infillPoint>)
(<infillPoint> X27.257 Y-15.389 Z2.485 </infillPoint>)
(<infillPoint> X27.257 Y-22.9 Z2.485 </infillPoint>)
(<infillPoint> X33.826 Y-22.9 Z2.485 </infillPoint>)
(<infillPoint> X35.638 Y-22.785 Z2.485 </infillPoint>)
(<infillPoint> X37.103 Y-22.52 Z2.485 </infillPoint>)
(<infillPoint> X37.718 Y-22.218 Z2.485 </infillPoint>)
(<infillPoint> X38.168 Y-21.841 Z2.485 </infillPoint>)
(<infillPoint> X38.422 Y-21.441 Z2.485 </infillPoint>)
(<infillPoint> X38.499 Y-21.032 Z2.485 </infillPoint>)
(<infillPoint> X38.387 Y-20.533 Z2.485 </infillPoint>)
(<infillPoint> X38.04 Y-20.115 Z2.485 </infillPoint>)
(<infillPoint> X37.334 Y-19.737 Z2.485 </infillPoint>)
(<infillPoint> X36.441 Y-19.52 Z2.485 </infillPoint>)
(<infillPoint> X35.979 Y-19.248 Z2.485 </infillPoint>)
(<infillPoint> X35.932 Y-18.53 Z2.485 </infillPoint>)
(<infillPoint> X36.346 Y-18.197 Z2.485 </infillPoint>)
(<infillPoint> X37.392 Y-17.777 Z2.485 </infillPoint>)
(<infillPoint> X37.758 Y-17.379 Z2.485 </infillPoint>)
(<infillPoint> X37.863 Y-16.972 Z2.485 </infillPoint>)
(</infillBoundary>)
(<infillBoundary>)
(<infillPoint> X35.35 Y-20.022 Z2.485 </infillPoint>)
(<infillPoint> X35.566 Y-20.714 Z2.485 </infillPoint>)
(<infillPoint> X35.354 Y-21.431 Z2.485 </infillPoint>)
(<infillPoint> X34.818 Y-21.898 Z2.485 </infillPoint>)
(<infillPoint> X34.42 Y-22.064 Z2.485 </infillPoint>)
(<infillPoint> X33.985 Y-22.162 Z2.485 </infillPoint>)
(<infillPoint> X30.257 Y-22.229 Z2.485 </infillPoint>)
(<infillPoint> X30.257 Y-19.257 Z2.485 </infillPoint>)
(<infillPoint> X33.974 Y-19.324 Z2.485 </infillPoint>)
(<infillPoint> X34.418 Y-19.42 Z2.485 </infillPoint>)
(<infillPoint> X34.812 Y-19.577 Z2.485 </infillPoint>)
(</infillBoundary>)
(<infillBoundary>)
(<infillPoint> X30.257 Y-18.814 Z2.485 </infillPoint>)
(<infillPoint> X30.257 Y-15.947 Z2.485 </infillPoint>)
(<infillPoint> X33.579 Y-16.009 Z2.485 </infillPoint>)
(<infillPoint> X33.981 Y-16.1 Z2.485 </infillPoint>)
(<infillPoint> X34.348 Y-16.253 Z2.485 </infillPoint>)
(<infillPoint> X34.84 Y-16.691 Z2.485 </infillPoint>)
(<infillPoint> X35.028 Y-17.357 Z2.485 </infillPoint>)
(<infillPoint> X34.856 Y-18.005 Z2.485 </infillPoint>)
(<infillPoint> X34.605 Y-18.309 Z2.485 </infillPoint>)
(<infillPoint> X34.319 Y-18.516 Z2.485 </infillPoint>)
(<infillPoint> X33.979 Y-18.658 Z2.485 </infillPoint>)
(<infillPoint> X33.572 Y-18.75 Z2.485 </infillPoint>)
(</infillBoundary>)
;M108 R80.0
G1 X27.55 Y-22.4 Z2.49 F4200.0
G1 F1200.0
G1 E344.208
G1 F4200.0
M101
G1 X29.98 Y-22.4 Z2.49 F4800.0 E344.336
G1 X29.98 Y-20.8 Z2.49 F4800.0 E344.421
G1 X27.54 Y-22.0 Z2.49 F4800.0 E344.565
G1 X27.54 Y-18.8 Z2.49 F4800.0 E344.734
G1 X29.98 Y-20.4 Z2.49 F4800.0 E344.888
G1 X29.99 Y-16.8 Z2.49 F4800.0 E345.078
G1 X27.54 Y-18.4 Z2.49 F4800.0 E345.233
G1 X27.54 Y-16.0 Z2.49 F4800.0 E345.36
G1 X29.99 Y-16.0 Z2.49 F4800.0 E345.489
G1 X29.99 Y-16.4 Z2.49 F4800.0 E345.51
G1 F1200.0
G1 E344.51
G1 F4800.0
M103
G1 X34.47 Y-16.0 Z2.49 F4200.0
G1 F1200.0
G1 E345.51
G1 F4200.0
M101
G1 X34.93 Y-16.4 Z2.49 F4800.0 E345.542
G1 X35.16 Y-16.8 Z2.49 F4800.0 E345.567
G1 X36.49 Y-16.0 Z2.49 F4800.0 E345.649
G1 X37.23 Y-16.4 Z2.49 F4800.0 E345.693
G1 X37.52 Y-16.8 Z2.49 F4800.0 E345.719
G1 X37.52 Y-17.2 Z2.49 F4800.0 E345.74
G1 X37.08 Y-17.6 Z2.49 F4800.0 E345.771
G1 X36.14 Y-18.0 Z2.49 F4800.0 E345.825
G1 X35.28 Y-17.2 Z2.49 F4800.0 E345.888
G1 X35.25 Y-17.6 Z2.49 F4800.0 E345.909
G1 X35.15 Y-18.0 Z2.49 F4800.0 E345.931
G1 X34.89 Y-18.4 Z2.49 F4800.0 E345.956
G1 X34.37 Y-18.8 Z2.49 F4800.0 E345.991
G1 X34.61 Y-19.12 Z2.49 F4800.0 E346.012
G1 X35.65 Y-18.4 Z2.49 F4800.0 E346.079
G1 X35.7 Y-19.2 Z2.49 F4800.0 E346.121
G1 X35.28 Y-19.6 Z2.49 F4800.0 E346.151
G1 X36.03 Y-19.6 Z2.49 F4800.0 E346.191
G1 X35.64 Y-20.0 Z2.49 F4800.0 E346.22
G1 X35.76 Y-20.4 Z2.49 F4800.0 E346.242
G1 X35.83 Y-20.8 Z2.49 F4800.0 E346.264
G1 X37.0 Y-21.0 Z2.49 F4800.0 E346.326
G1 X37.23 Y-20.0 Z2.49 F4800.0 E346.381
G1 X37.91 Y-20.4 Z2.49 F4800.0 E346.422
G1 X38.16 Y-20.8 Z2.49 F4800.0 E346.447
G1 X38.18 Y-21.2 Z2.49 F4800.0 E346.468
G1 X37.99 Y-21.6 Z2.49 F4800.0 E346.492
G1 X37.53 Y-22.0 Z2.49 F4800.0 E346.524
G1 X35.71 Y-21.2 Z2.49 F4800.0 E346.629
G1 X35.59 Y-21.6 Z2.49 F4800.0 E346.651
G1 X35.13 Y-22.0 Z2.49 F4800.0 E346.683
G1 X34.2 Y-22.4 Z2.49 F4800.0 E346.736
G1 X36.2 Y-22.4 Z2.49 F4800.0 E346.842
G1 F1200.0
G1 E345.842
G1 F4800.0
M103
(</infill>)
(</nestedRing>)
(</rotation>)
(</layer>)
(<layer> 2.755 )
(<rotation> (6.12323399574e-17+1j) )
(<nestedRing>)
(<boundaryPerimeter>)
(<boundaryPoint> X-46.601 Y-23.5 Z2.755 </boundaryPoint>)
(<boundaryPoint> X-46.601 Y-18.188 Z2.755 </boundaryPoint>)
(<boundaryPoint> X-40.969 Y-18.188 Z2.755 </boundaryPoint>)
(<boundaryPoint> X-40.969 Y-15.563 Z2.755 </boundaryPoint>)
(<boundaryPoint> X-46.601 Y-15.563 Z2.755 </boundaryPoint>)
(<boundaryPoint> X-46.601 Y-13.293 Z2.755 </boundaryPoint>)
(<boundaryPoint> X-40.008 Y-13.293 Z2.755 </boundaryPoint>)
(<boundaryPoint> X-40.008 Y-10.499 Z2.755 </boundaryPoint>)
(<boundaryPoint> X-51.112 Y-10.499 Z2.755 </boundaryPoint>)
(<boundaryPoint> X-51.112 Y-23.5 Z2.755 </boundaryPoint>)
(<loop> outer )
G1 X29.06 Y-22.44 Z2.76 F4200.0
G1 X19.93 Y-23.28 Z2.76 F4200.0
G1 X17.76 Y-21.78 Z2.76 F4200.0
G1 X12.67 Y-21.78 Z2.76 F4200.0
G1 X10.62 Y-23.4 Z2.76 F4200.0
G1 X2.24 Y-23.01 Z2.76 F4200.0
G1 X-4.46 Y-22.54 Z2.76 F4200.0
G1 X-12.88 Y-20.95 Z2.76 F4200.0
G1 X-15.1 Y-21.83 Z2.76 F4200.0
G1 X-20.51 Y-22.59 Z2.76 F4200.0
G1 X-28.29 Y-23.28 Z2.76 F4200.0
G1 X-30.46 Y-21.78 Z2.76 F4200.0
G1 X-35.55 Y-21.78 Z2.76 F4200.0
G1 X-37.58 Y-23.23 Z2.76 F4200.0
G1 X-42.51 Y-16.15 Z2.76 F4200.0
G1 X-46.8 Y-17.99 Z2.76 F4200.0
G1 X-50.51 Y-22.66 Z2.76 F4200.0
G1 F1200.0
G1 E346.842
G1 F4200.0
M101
G1 X-50.51 Y-22.9 Z2.76 F4800.0 E346.854
G1 X-47.2 Y-22.9 Z2.76 F4800.0 E347.029
G1 X-47.2 Y-17.59 Z2.76 F4800.0 E347.31
G1 X-41.57 Y-17.59 Z2.76 F4800.0 E347.607
G1 X-41.57 Y-16.16 Z2.76 F4800.0 E347.682
G1 X-47.2 Y-16.16 Z2.76 F4800.0 E347.98
G1 X-47.2 Y-12.69 Z2.76 F4800.0 E348.163
G1 X-40.61 Y-12.69 Z2.76 F4800.0 E348.512
G1 X-40.61 Y-11.1 Z2.76 F4800.0 E348.596
G1 X-50.51 Y-11.1 Z2.76 F4800.0 E349.119
G1 X-50.51 Y-22.66 Z2.76 F4800.0 E349.73
G1 F1200.0
G1 E349.73
G1 F4800.0
M103
(</loop>)
(<edge> outer )
;M108 R40.0
G1 X-50.91 Y-22.66 Z2.76 F4200.0
G1 F1200.0
G1 E349.73
G1 F4200.0
M101
G1 X-50.91 Y-22.9 Z2.76 F2400.0 E349.742
G1 X-50.91 Y-23.3 Z2.76 F2400.0 E349.763
G1 X-46.8 Y-23.3 Z2.76 F2400.0 E349.981
G1 X-46.8 Y-17.99 Z2.76 F2400.0 E350.261
G1 X-41.17 Y-17.99 Z2.76 F2400.0 E350.559
G1 X-41.17 Y-15.76 Z2.76 F2400.0 E350.676
G1 X-46.8 Y-15.76 Z2.76 F2400.0 E350.974
G1 X-46.8 Y-13.09 Z2.76 F2400.0 E351.115
G1 X-40.21 Y-13.09 Z2.76 F2400.0 E351.463
G1 X-40.21 Y-10.7 Z2.76 F2400.0 E351.59
G1 X-50.91 Y-10.7 Z2.76 F2400.0 E352.155
G1 X-50.91 Y-22.66 Z2.76 F2400.0 E352.787
G1 F1200.0
G1 E351.787
G1 F2400.0
M103
(</edge>)
(</boundaryPerimeter>)
(<infill>)
(<infillBoundary>)
(<infillPoint> X-47.201 Y-22.9 Z2.755 </infillPoint>)
(<infillPoint> X-47.201 Y-17.588 Z2.755 </infillPoint>)
(<infillPoint> X-41.569 Y-17.588 Z2.755 </infillPoint>)
(<infillPoint> X-41.569 Y-16.163 Z2.755 </infillPoint>)
(<infillPoint> X-47.201 Y-16.163 Z2.755 </infillPoint>)
(<infillPoint> X-47.201 Y-12.693 Z2.755 </infillPoint>)
(<infillPoint> X-40.608 Y-12.693 Z2.755 </infillPoint>)
(<infillPoint> X-40.608 Y-11.099 Z2.755 </infillPoint>)
(<infillPoint> X-50.512 Y-11.099 Z2.755 </infillPoint>)
(<infillPoint> X-50.512 Y-22.9 Z2.755 </infillPoint>)
(</infillBoundary>)
;M108 R80.0
G1 X-46.8 Y-17.99 Z2.76 F4200.0
G1 X-42.8 Y-17.31 Z2.76 F4200.0
G1 F1200.0
G1 E352.787
G1 F4200.0
M101
G1 X-42.4 Y-17.31 Z2.76 F4800.0 E352.808
G1 X-42.0 Y-17.23 Z2.76 F4800.0 E352.83
G1 X-42.0 Y-16.52 Z2.76 F4800.0 E352.867
G1 X-42.4 Y-16.44 Z2.76 F4800.0 E352.889
G1 X-44.0 Y-16.44 Z2.76 F4800.0 E352.973
G1 X-43.2 Y-17.31 Z2.76 F4800.0 E353.035
G1 X-46.8 Y-17.31 Z2.76 F4800.0 E353.226
G1 X-46.87 Y-17.14 Z2.76 F4800.0 E353.235
G1 X-46.87 Y-16.86 Z2.76 F4800.0 E353.25
G1 X-46.0 Y-16.44 Z2.76 F4800.0 E353.301
G1 X-44.4 Y-16.44 Z2.76 F4800.0 E353.386
G1 F1200.0
G1 E352.386
G1 F4800.0
M103
G1 X-46.8 Y-15.76 Z2.76 F4200.0
G1 X-46.8 Y-13.09 Z2.76 F4200.0
G1 X-44.4 Y-12.41 Z2.76 F4200.0
G1 F1200.0
G1 E353.386
G1 F4200.0
M101
G1 X-46.0 Y-12.41 Z2.76 F4800.0 E353.47
G1 X-46.0 Y-11.38 Z2.76 F4800.0 E353.525
G1 X-42.8 Y-11.38 Z2.76 F4800.0 E353.694
G1 X-44.0 Y-12.41 Z2.76 F4800.0 E353.778
G1 X-42.0 Y-12.41 Z2.76 F4800.0 E353.883
G1 X-42.4 Y-11.38 Z2.76 F4800.0 E353.942
G1 X-41.2 Y-11.38 Z2.76 F4800.0 E354.005
G1 X-41.2 Y-12.41 Z2.76 F4800.0 E354.06
G1 X-41.6 Y-12.41 Z2.76 F4800.0 E354.081
G1 F1200.0
G1 E353.081
G1 F4800.0
M103
G1 X-47.2 Y-12.41 Z2.76 F4200.0
G1 F1200.0
G1 E354.081
G1 F4200.0
M101
G1 X-46.4 Y-12.41 Z2.76 F4800.0 E354.123
G1 X-46.4 Y-11.38 Z2.76 F4800.0 E354.178
G1 X-48.4 Y-11.38 Z2.76 F4800.0 E354.283
G1 X-48.87 Y-15.14 Z2.76 F4800.0 E354.484
G1 X-47.2 Y-16.44 Z2.76 F4800.0 E354.596
G1 X-46.8 Y-16.44 Z2.76 F4800.0 E354.617
G1 X-47.13 Y-16.86 Z2.76 F4800.0 E354.645
G1 X-47.13 Y-17.14 Z2.76 F4800.0 E354.66
G1 X-47.2 Y-17.31 Z2.76 F4800.0 E354.669
G1 X-48.87 Y-18.86 Z2.76 F4800.0 E354.79
G1 X-48.87 Y-19.14 Z2.76 F4800.0 E354.805
G1 X-47.6 Y-22.51 Z2.76 F4800.0 E354.995
G1 X-48.0 Y-22.62 Z2.76 F4800.0 E355.017
G1 X-50.0 Y-22.62 Z2.76 F4800.0 E355.123
G1 X-49.13 Y-19.14 Z2.76 F4800.0 E355.312
G1 X-49.13 Y-14.86 Z2.76 F4800.0 E355.538
G1 X-48.8 Y-11.38 Z2.76 F4800.0 E355.723
G1 X-50.0 Y-11.38 Z2.76 F4800.0 E355.786
G1 F1200.0
G1 E354.786
G1 F4800.0
M103
(</infill>)
(</nestedRing>)
(<nestedRing>)
(<boundaryPerimeter>)
(<boundaryPoint> X-35.367 Y-22.062 Z2.755 </boundaryPoint>)
(<boundaryPoint> X-30.639 Y-22.062 Z2.755 </boundaryPoint>)
(<boundaryPoint> X-29.965 Y-23.5 Z2.755 </boundaryPoint>)
(<boundaryPoint> X-25.964 Y-23.5 Z2.755 </boundaryPoint>)
(<boundaryPoint> X-25.785 Y-23.189 Z2.755 </boundaryPoint>)
(<boundaryPoint> X-30.668 Y-14.789 Z2.755 </boundaryPoint>)
(<boundaryPoint> X-35.21 Y-14.789 Z2.755 </boundaryPoint>)
(<boundaryPoint> X-40.094 Y-23.189 Z2.755 </boundaryPoint>)
(<boundaryPoint> X-39.915 Y-23.5 Z2.755 </boundaryPoint>)
(<boundaryPoint> X-36.023 Y-23.5 Z2.755 </boundaryPoint>)
(<loop> inner )
G1 X-46.8 Y-15.76 Z2.76 F4200.0
G1 X-43.37 Y-17.67 Z2.76 F4200.0
G1 X-36.45 Y-21.69 Z2.76 F4200.0
G1 X-34.48 Y-18.82 Z2.76 F4200.0
G1 F1200.0
G1 E355.786
G1 F4200.0
M101
G1 X-34.38 Y-18.61 Z2.76 F4800.0 E355.799
G1 X-33.67 Y-17.08 Z2.76 F4800.0 E355.888
G1 X-33.36 Y-16.66 Z2.76 F4800.0 E355.915
G1 X-32.62 Y-16.66 Z2.76 F4800.0 E355.954
G1 X-32.31 Y-17.08 Z2.76 F4800.0 E355.982
G1 X-30.92 Y-20.07 Z2.76 F4800.0 E356.156
G1 X-31.36 Y-20.76 Z2.76 F4800.0 E356.2
G1 X-34.61 Y-20.76 Z2.76 F4800.0 E356.371
G1 X-35.05 Y-20.07 Z2.76 F4800.0 E356.415
G1 X-34.48 Y-18.82 Z2.76 F4800.0 E356.487
G1 F1200.0
G1 E355.487
G1 F4800.0
M103
(</loop>)
(<loop> outer )
G1 X-36.02 Y-17.37 Z2.76 F4200.0
G1 F1200.0
G1 E356.487
G1 F4200.0
M101
G1 X-36.14 Y-17.58 Z2.76 F4800.0 E356.5
G1 X-38.89 Y-22.32 Z2.76 F4800.0 E356.789
G1 X-38.56 Y-22.9 Z2.76 F4800.0 E356.825
G1 X-36.41 Y-22.9 Z2.76 F4800.0 E356.938
G1 X-35.75 Y-21.46 Z2.76 F4800.0 E357.022
G1 X-30.26 Y-21.46 Z2.76 F4800.0 E357.312
G1 X-29.58 Y-22.9 Z2.76 F4800.0 E357.396
G1 X-27.32 Y-22.9 Z2.76 F4800.0 E357.516
G1 X-26.99 Y-22.32 Z2.76 F4800.0 E357.551
G1 X-31.01 Y-15.39 Z2.76 F4800.0 E357.975
G1 X-34.87 Y-15.39 Z2.76 F4800.0 E358.178
G1 X-36.02 Y-17.37 Z2.76 F4800.0 E358.299
G1 F1200.0
G1 E358.299
G1 F4800.0
M103
(</loop>)
(<edge> outer )
;M108 R40.0
G1 X-36.37 Y-17.17 Z2.76 F4200.0
G1 F1200.0
G1 E358.299
G1 F4200.0
M101
G1 X-36.49 Y-17.38 Z2.76 F2400.0 E358.312
G1 X-39.86 Y-23.19 Z2.76 F2400.0 E358.667
G1 X-39.8 Y-23.3 Z2.76 F2400.0 E358.674
G1 X-36.15 Y-23.3 Z2.76 F2400.0 E358.866
G1 X-35.5 Y-21.86 Z2.76 F2400.0 E358.95
G1 X-30.51 Y-21.86 Z2.76 F2400.0 E359.213
G1 X-29.84 Y-23.3 Z2.76 F2400.0 E359.297
G1 X-26.08 Y-23.3 Z2.76 F2400.0 E359.496
G1 X-26.02 Y-23.19 Z2.76 F2400.0 E359.502
G1 X-30.78 Y-14.99 Z2.76 F2400.0 E360.003
G1 X-35.1 Y-14.99 Z2.76 F2400.0 E360.231
G1 X-36.37 Y-17.17 Z2.76 F2400.0 E360.365
G1 F1200.0
G1 E359.365
G1 F2400.0
M103
(</edge>)
(</boundaryPerimeter>)
(<nestedRing>)
(<boundaryPerimeter>)
(<boundaryPoint> X-34.279 Y-20.161 Z2.755 </boundaryPoint>)
(<boundaryPoint> X-34.368 Y-20.021 Z2.755 </boundaryPoint>)
(<boundaryPoint> X-33.151 Y-17.39 Z2.755 </boundaryPoint>)
(<boundaryPoint> X-33.056 Y-17.26 Z2.755 </boundaryPoint>)
(<boundaryPoint> X-32.923 Y-17.26 Z2.755 </boundaryPoint>)
(<boundaryPoint> X-32.827 Y-17.39 Z2.755 </boundaryPoint>)
(<boundaryPoint> X-31.598 Y-20.021 Z2.755 </boundaryPoint>)
(<boundaryPoint> X-31.687 Y-20.161 Z2.755 </boundaryPoint>)
(<edge> inner )
G1 X-34.01 Y-18.78 Z2.76 F4200.0
G1 F1200.0
G1 E360.365
G1 F4200.0
M101
G1 X-33.91 Y-18.56 Z2.76 F2400.0 E360.377
G1 X-33.32 Y-17.29 Z2.76 F2400.0 E360.451
G1 X-33.16 Y-17.06 Z2.76 F2400.0 E360.466
G1 X-32.82 Y-17.06 Z2.76 F2400.0 E360.484
G1 X-32.66 Y-17.29 Z2.76 F2400.0 E360.499
G1 X-31.38 Y-20.05 Z2.76 F2400.0 E360.659
G1 X-31.57 Y-20.35 Z2.76 F2400.0 E360.678
G1 X-34.4 Y-20.35 Z2.76 F2400.0 E360.828
G1 X-34.59 Y-20.05 Z2.76 F2400.0 E360.847
G1 X-34.01 Y-18.78 Z2.76 F2400.0 E360.92
G1 F1200.0
G1 E359.92
G1 F2400.0
M103
(</edge>)
(</boundaryPerimeter>)
(</nestedRing>)
(<infill>)
(<infillBoundary>)
(<infillPoint> X-35.753 Y-21.462 Z2.755 </infillPoint>)
(<infillPoint> X-30.258 Y-21.462 Z2.755 </infillPoint>)
(<infillPoint> X-29.584 Y-22.9 Z2.755 </infillPoint>)
(<infillPoint> X-27.319 Y-22.9 Z2.755 </infillPoint>)
(<infillPoint> X-26.985 Y-22.319 Z2.755 </infillPoint>)
(<infillPoint> X-31.013 Y-15.389 Z2.755 </infillPoint>)
(<infillPoint> X-34.865 Y-15.389 Z2.755 </infillPoint>)
(<infillPoint> X-38.894 Y-22.319 Z2.755 </infillPoint>)
(<infillPoint> X-38.56 Y-22.9 Z2.755 </infillPoint>)
(<infillPoint> X-36.409 Y-22.9 Z2.755 </infillPoint>)
(</infillBoundary>)
(<infillBoundary>)
(<infillPoint> X-34.609 Y-20.761 Z2.755 </infillPoint>)
(<infillPoint> X-35.05 Y-20.066 Z2.755 </infillPoint>)
(<infillPoint> X-33.671 Y-17.084 Z2.755 </infillPoint>)
(<infillPoint> X-33.361 Y-16.66 Z2.755 </infillPoint>)
(<infillPoint> X-32.62 Y-16.66 Z2.755 </infillPoint>)
(<infillPoint> X-32.309 Y-17.082 Z2.755 </infillPoint>)
(<infillPoint> X-30.915 Y-20.065 Z2.755 </infillPoint>)
(<infillPoint> X-31.357 Y-20.761 Z2.755 </infillPoint>)
(</infillBoundary>)
;M108 R80.0
G1 X-36.8 Y-19.27 Z2.76 F4200.0
G1 F1200.0
G1 E360.92
G1 F4200.0
M101
G1 X-38.0 Y-21.34 Z2.76 F4800.0 E361.046
G1 X-36.4 Y-22.21 Z2.76 F4800.0 E361.143
G1 X-36.8 Y-22.62 Z2.76 F4800.0 E361.173
G1 X-38.4 Y-22.62 Z2.76 F4800.0 E361.257
G1 X-38.4 Y-22.03 Z2.76 F4800.0 E361.289
G1 F1200.0
G1 E360.289
G1 F4800.0
M103
G1 X-30.46 Y-21.78 Z2.76 F4200.0
G1 X-27.6 Y-22.62 Z2.76 F4200.0
G1 F1200.0
G1 E361.289
G1 F4200.0
M101
G1 X-27.6 Y-21.82 Z2.76 F4800.0 E361.331
G1 X-28.0 Y-21.13 Z2.76 F4800.0 E361.373
G1 X-28.0 Y-22.62 Z2.76 F4800.0 E361.452
G1 X-29.2 Y-22.62 Z2.76 F4800.0 E361.515
G1 X-29.6 Y-22.21 Z2.76 F4800.0 E361.546
G1 X-30.0 Y-21.35 Z2.76 F4800.0 E361.595
G1 X-30.4 Y-21.18 Z2.76 F4800.0 E361.618
G1 X-30.93 Y-19.09 Z2.76 F4800.0 E361.732
G1 X-28.4 Y-20.44 Z2.76 F4800.0 E361.884
G1 X-30.4 Y-17.0 Z2.76 F4800.0 E362.094
G1 X-31.6 Y-17.94 Z2.76 F4800.0 E362.175
G1 X-32.0 Y-17.08 Z2.76 F4800.0 E362.225
G1 X-32.4 Y-16.49 Z2.76 F4800.0 E362.262
G1 X-30.8 Y-16.31 Z2.76 F4800.0 E362.347
G1 X-31.2 Y-15.67 Z2.76 F4800.0 E362.387
G1 X-32.8 Y-15.67 Z2.76 F4800.0 E362.472
G1 X-32.8 Y-16.38 Z2.76 F4800.0 E362.51
G1 X-33.2 Y-16.38 Z2.76 F4800.0 E362.531
G1 X-33.2 Y-15.67 Z2.76 F4800.0 E362.568
G1 X-34.4 Y-15.67 Z2.76 F4800.0 E362.632
G1 X-34.8 Y-15.84 Z2.76 F4800.0 E362.654
G1 X-33.6 Y-16.51 Z2.76 F4800.0 E362.727
G1 X-34.0 Y-17.13 Z2.76 F4800.0 E362.766
G1 X-34.4 Y-17.99 Z2.76 F4800.0 E362.816
G1 X-35.2 Y-16.52 Z2.76 F4800.0 E362.905
G1 X-36.4 Y-18.59 Z2.76 F4800.0 E363.031
G1 X-34.8 Y-18.86 Z2.76 F4800.0 E363.117
G1 X-35.2 Y-19.72 Z2.76 F4800.0 E363.167
G1 X-35.2 Y-20.35 Z2.76 F4800.0 E363.2
G1 X-36.0 Y-21.33 Z2.76 F4800.0 E363.267
G1 X-35.6 Y-21.18 Z2.76 F4800.0 E363.289
G1 X-34.8 Y-21.18 Z2.76 F4800.0 E363.332
G1 X-34.8 Y-20.98 Z2.76 F4800.0 E363.342
G1 X-34.4 Y-21.04 Z2.76 F4800.0 E363.364
G1 X-34.4 Y-21.18 Z2.76 F4800.0 E363.371
G1 X-34.0 Y-21.18 Z2.76 F4800.0 E363.392
G1 X-34.0 Y-21.04 Z2.76 F4800.0 E363.4
G1 X-33.6 Y-21.04 Z2.76 F4800.0 E363.421
G1 X-33.6 Y-21.18 Z2.76 F4800.0 E363.428
G1 X-33.2 Y-21.18 Z2.76 F4800.0 E363.449
G1 X-33.2 Y-21.04 Z2.76 F4800.0 E363.457
G1 X-32.8 Y-21.04 Z2.76 F4800.0 E363.478
G1 X-32.8 Y-21.18 Z2.76 F4800.0 E363.485
G1 X-32.4 Y-21.18 Z2.76 F4800.0 E363.507
G1 X-32.4 Y-21.04 Z2.76 F4800.0 E363.514
G1 X-32.0 Y-21.04 Z2.76 F4800.0 E363.535
G1 X-32.0 Y-21.18 Z2.76 F4800.0 E363.543
G1 X-31.6 Y-21.18 Z2.76 F4800.0 E363.564
G1 X-31.6 Y-21.04 Z2.76 F4800.0 E363.571
G1 X-31.2 Y-21.04 Z2.76 F4800.0 E363.592
G1 X-31.2 Y-21.18 Z2.76 F4800.0 E363.6
G1 X-30.8 Y-21.18 Z2.76 F4800.0 E363.621
G1 X-30.8 Y-20.41 Z2.76 F4800.0 E363.662
G1 F1200.0
G1 E362.662
G1 F4800.0
M103
(</infill>)
(</nestedRing>)
(<nestedRing>)
(<boundaryPerimeter>)
(<boundaryPoint> X-15.722 Y-23.5 Z2.755 </boundaryPoint>)
(<boundaryPoint> X-13.856 Y-23.382 Z2.755 </boundaryPoint>)
(<boundaryPoint> X-12.275 Y-23.096 Z2.755 </boundaryPoint>)
(<boundaryPoint> X-11.519 Y-22.725 Z2.755 </boundaryPoint>)
(<boundaryPoint> X-10.942 Y-22.241 Z2.755 </boundaryPoint>)
(<boundaryPoint> X-10.577 Y-21.666 Z2.755 </boundaryPoint>)
(<boundaryPoint> X-10.455 Y-21.022 Z2.755 </boundaryPoint>)
(<boundaryPoint> X-10.626 Y-20.261 Z2.755 </boundaryPoint>)
(<boundaryPoint> X-11.14 Y-19.641 Z2.755 </boundaryPoint>)
(<boundaryPoint> X-12.016 Y-19.172 Z2.755 </boundaryPoint>)
(<boundaryPoint> X-12.898 Y-18.958 Z2.755 </boundaryPoint>)
(<boundaryPoint> X-13.01 Y-18.892 Z2.755 </boundaryPoint>)
(<boundaryPoint> X-13.016 Y-18.802 Z2.755 </boundaryPoint>)
(<boundaryPoint> X-12.915 Y-18.721 Z2.755 </boundaryPoint>)
(<boundaryPoint> X-11.824 Y-18.283 Z2.755 </boundaryPoint>)
(<boundaryPoint> X-11.266 Y-17.675 Z2.755 </boundaryPoint>)
(<boundaryPoint> X-11.08 Y-16.958 Z2.755 </boundaryPoint>)
(<boundaryPoint> X-11.341 Y-16.111 Z2.755 </boundaryPoint>)
(<boundaryPoint> X-12.123 Y-15.413 Z2.755 </boundaryPoint>)
(<boundaryPoint> X-13.393 Y-14.945 Z2.755 </boundaryPoint>)
(<boundaryPoint> X-15.115 Y-14.789 Z2.755 </boundaryPoint>)
(<boundaryPoint> X-22.91 Y-14.789 Z2.755 </boundaryPoint>)
(<boundaryPoint> X-22.91 Y-23.5 Z2.755 </boundaryPoint>)
(<loop> inner )
G1 X-27.93 Y-23.49 Z2.76 F4200.0
G1 X-20.52 Y-22.96 Z2.76 F4200.0
G1 X-19.31 Y-20.65 Z2.76 F4200.0
G1 F1200.0
G1 E363.662
G1 F4200.0
M101
G1 X-19.31 Y-20.41 Z2.76 F4800.0 E363.675
G1 X-19.31 Y-19.26 Z2.76 F4800.0 E363.735
G1 X-15.59 Y-19.32 Z2.76 F4800.0 E363.932
G1 X-15.15 Y-19.42 Z2.76 F4800.0 E363.956
G1 X-14.76 Y-19.58 Z2.76 F4800.0 E363.978
G1 X-14.22 Y-20.02 Z2.76 F4800.0 E364.015
G1 X-14.0 Y-20.71 Z2.76 F4800.0 E364.053
G1 X-14.21 Y-21.43 Z2.76 F4800.0 E364.093
G1 X-14.75 Y-21.9 Z2.76 F4800.0 E364.13
G1 X-15.15 Y-22.06 Z2.76 F4800.0 E364.153
G1 X-15.58 Y-22.16 Z2.76 F4800.0 E364.177
G1 X-19.31 Y-22.23 Z2.76 F4800.0 E364.374
G1 X-19.31 Y-20.65 Z2.76 F4800.0 E364.457
G1 F1200.0
G1 E363.606
G1 F4800.0
M103
(</loop>)
(<loop> inner )
G1 X-19.07 Y-18.81 Z2.76 F4200.0
G1 F1200.0
G1 E364.457
G1 F4200.0
M101
G1 X-19.31 Y-18.81 Z2.76 F4800.0 E364.47
G1 X-19.31 Y-15.95 Z2.76 F4800.0 E364.621
G1 X-15.99 Y-16.01 Z2.76 F4800.0 E364.797
G1 X-15.59 Y-16.1 Z2.76 F4800.0 E364.819
G1 X-15.22 Y-16.25 Z2.76 F4800.0 E364.84
G1 X-14.73 Y-16.69 Z2.76 F4800.0 E364.874
G1 X-14.54 Y-17.36 Z2.76 F4800.0 E364.911
G1 X-14.71 Y-18.01 Z2.76 F4800.0 E364.946
G1 X-14.96 Y-18.31 Z2.76 F4800.0 E364.967
G1 X-15.25 Y-18.52 Z2.76 F4800.0 E364.986
G1 X-15.59 Y-18.66 Z2.76 F4800.0 E365.005
G1 X-15.99 Y-18.75 Z2.76 F4800.0 E365.027
G1 X-19.07 Y-18.81 Z2.76 F4800.0 E365.19
G1 F1200.0
G1 E364.19
G1 F4800.0
M103
(</loop>)
(<loop> outer )
G1 X-22.31 Y-18.58 Z2.76 F4200.0
G1 F1200.0
G1 E365.19
G1 F4200.0
M101
G1 X-22.31 Y-18.81 Z2.76 F4800.0 E365.203
G1 X-22.31 Y-22.9 Z2.76 F4800.0 E365.418
G1 X-15.74 Y-22.9 Z2.76 F4800.0 E365.765
G1 X-13.93 Y-22.79 Z2.76 F4800.0 E365.861
G1 X-12.46 Y-22.52 Z2.76 F4800.0 E365.94
G1 X-11.85 Y-22.22 Z2.76 F4800.0 E365.976
G1 X-11.4 Y-21.84 Z2.76 F4800.0 E366.007
G1 X-11.15 Y-21.44 Z2.76 F4800.0 E366.032
G1 X-11.07 Y-21.03 Z2.76 F4800.0 E366.054
G1 X-11.18 Y-20.53 Z2.76 F4800.0 E366.081
G1 X-11.53 Y-20.11 Z2.76 F4800.0 E366.11
G1 X-12.23 Y-19.74 Z2.76 F4800.0 E366.152
G1 X-13.13 Y-19.52 Z2.76 F4800.0 E366.201
G1 X-13.59 Y-19.25 Z2.76 F4800.0 E366.229
G1 X-13.64 Y-18.53 Z2.76 F4800.0 E366.267
G1 X-13.22 Y-18.2 Z2.76 F4800.0 E366.295
G1 X-12.17 Y-17.78 Z2.76 F4800.0 E366.355
G1 X-11.81 Y-17.38 Z2.76 F4800.0 E366.383
G1 X-11.7 Y-16.97 Z2.76 F4800.0 E366.405
G1 X-11.87 Y-16.45 Z2.76 F4800.0 E366.434
G1 X-12.44 Y-15.94 Z2.76 F4800.0 E366.475
G1 X-13.53 Y-15.54 Z2.76 F4800.0 E366.536
G1 X-15.14 Y-15.39 Z2.76 F4800.0 E366.622
G1 X-22.31 Y-15.39 Z2.76 F4800.0 E367.001
G1 X-22.31 Y-18.58 Z2.76 F4800.0 E367.169
G1 F1200.0
G1 E367.169
G1 F4800.0
M103
(</loop>)
(<edge> outer )
;M108 R40.0
G1 X-22.71 Y-18.58 Z2.76 F4200.0
G1 F1200.0
G1 E367.169
G1 F4200.0
M101
G1 X-22.71 Y-18.81 Z2.76 F2400.0 E367.182
G1 X-22.71 Y-23.3 Z2.76 F2400.0 E367.419
G1 X-15.73 Y-23.3 Z2.76 F2400.0 E367.787
G1 X-13.88 Y-23.18 Z2.76 F2400.0 E367.885
G1 X-12.34 Y-22.9 Z2.76 F2400.0 E367.968
G1 X-11.63 Y-22.56 Z2.76 F2400.0 E368.01
G1 X-11.09 Y-22.11 Z2.76 F2400.0 E368.047
G1 X-10.77 Y-21.59 Z2.76 F2400.0 E368.079
G1 X-10.66 Y-21.03 Z2.76 F2400.0 E368.109
G1 X-10.81 Y-20.35 Z2.76 F2400.0 E368.146
G1 X-11.27 Y-19.8 Z2.76 F2400.0 E368.184
G1 X-12.09 Y-19.36 Z2.76 F2400.0 E368.233
G1 X-12.97 Y-19.15 Z2.76 F2400.0 E368.281
G1 X-13.2 Y-19.01 Z2.76 F2400.0 E368.295
G1 X-13.22 Y-18.71 Z2.76 F2400.0 E368.311
G1 X-13.02 Y-18.55 Z2.76 F2400.0 E368.325
G1 X-11.94 Y-18.11 Z2.76 F2400.0 E368.386
G1 X-11.45 Y-17.58 Z2.76 F2400.0 E368.424
G1 X-11.29 Y-16.96 Z2.76 F2400.0 E368.458
G1 X-11.52 Y-16.22 Z2.76 F2400.0 E368.499
G1 X-12.23 Y-15.59 Z2.76 F2400.0 E368.549
G1 X-13.44 Y-15.14 Z2.76 F2400.0 E368.617
G1 X-15.12 Y-14.99 Z2.76 F2400.0 E368.707
G1 X-22.71 Y-14.99 Z2.76 F2400.0 E369.108
G1 X-22.71 Y-18.58 Z2.76 F2400.0 E369.297
G1 F1200.0
G1 E368.297
G1 F2400.0
M103
(</edge>)
(</boundaryPerimeter>)
(<nestedRing>)
(<boundaryPerimeter>)
(<boundaryPoint> X-18.709 Y-18.202 Z2.755 </boundaryPoint>)
(<boundaryPoint> X-18.709 Y-16.558 Z2.755 </boundaryPoint>)
(<boundaryPoint> X-16.06 Y-16.608 Z2.755 </boundaryPoint>)
(<boundaryPoint> X-15.769 Y-16.674 Z2.755 </boundaryPoint>)
(<boundaryPoint> X-15.543 Y-16.768 Z2.755 </boundaryPoint>)
(<boundaryPoint> X-15.257 Y-17.023 Z2.755 </boundaryPoint>)
(<boundaryPoint> X-15.161 Y-17.362 Z2.755 </boundaryPoint>)
(<boundaryPoint> X-15.257 Y-17.724 Z2.755 </boundaryPoint>)
(<boundaryPoint> X-15.376 Y-17.868 Z2.755 </boundaryPoint>)
(<boundaryPoint> X-15.543 Y-17.989 Z2.755 </boundaryPoint>)
(<boundaryPoint> X-15.771 Y-18.084 Z2.755 </boundaryPoint>)
(<boundaryPoint> X-16.067 Y-18.151 Z2.755 </boundaryPoint>)
(<edge> inner )
G1 X-18.67 Y-18.4 Z2.76 F4200.0
G1 F1200.0
G1 E369.297
G1 F4200.0
M101
G1 X-18.91 Y-18.41 Z2.76 F2400.0 E369.31
G1 X-18.91 Y-16.35 Z2.76 F2400.0 E369.418
G1 X-16.04 Y-16.41 Z2.76 F2400.0 E369.57
G1 X-15.71 Y-16.48 Z2.76 F2400.0 E369.588
G1 X-15.44 Y-16.6 Z2.76 F2400.0 E369.603
G1 X-15.08 Y-16.91 Z2.76 F2400.0 E369.628
G1 X-14.95 Y-17.36 Z2.76 F2400.0 E369.653
G1 X-15.08 Y-17.82 Z2.76 F2400.0 E369.678
G1 X-15.24 Y-18.02 Z2.76 F2400.0 E369.691
G1 X-15.45 Y-18.17 Z2.76 F2400.0 E369.705
G1 X-15.71 Y-18.27 Z2.76 F2400.0 E369.72
G1 X-16.04 Y-18.35 Z2.76 F2400.0 E369.738
G1 X-18.67 Y-18.4 Z2.76 F2400.0 E369.877
G1 F1200.0
G1 E369.356
G1 F2400.0
M103
(</edge>)
(</boundaryPerimeter>)
(</nestedRing>)
(<nestedRing>)
(<boundaryPerimeter>)
(<boundaryPoint> X-18.709 Y-21.629 Z2.755 </boundaryPoint>)
(<boundaryPoint> X-18.709 Y-19.868 Z2.755 </boundaryPoint>)
(<boundaryPoint> X-15.662 Y-19.923 Z2.755 </boundaryPoint>)
(<boundaryPoint> X-15.324 Y-19.996 Z2.755 </boundaryPoint>)
(<boundaryPoint> X-15.065 Y-20.099 Z2.755 </boundaryPoint>)
(<boundaryPoint> X-14.737 Y-20.371 Z2.755 </boundaryPoint>)
(<boundaryPoint> X-14.628 Y-20.719 Z2.755 </boundaryPoint>)
(<boundaryPoint> X-14.739 Y-21.093 Z2.755 </boundaryPoint>)
(<boundaryPoint> X-15.069 Y-21.382 Z2.755 </boundaryPoint>)
(<boundaryPoint> X-15.33 Y-21.49 Z2.755 </boundaryPoint>)
(<boundaryPoint> X-15.669 Y-21.567 Z2.755 </boundaryPoint>)
(<boundaryPoint> X-16.586 Y-21.629 Z2.755 </boundaryPoint>)
(<edge> inner )
G1 X-18.91 Y-19.9 Z2.76 F4200.0
G1 F1200.0
G1 E369.877
G1 F4200.0
M101
G1 X-18.91 Y-19.66 Z2.76 F2400.0 E369.89
G1 X-15.64 Y-19.72 Z2.76 F2400.0 E370.062
G1 X-15.27 Y-19.8 Z2.76 F2400.0 E370.083
G1 X-14.96 Y-19.93 Z2.76 F2400.0 E370.1
G1 X-14.56 Y-20.26 Z2.76 F2400.0 E370.127
G1 X-14.42 Y-20.72 Z2.76 F2400.0 E370.153
G1 X-14.56 Y-21.21 Z2.76 F2400.0 E370.18
G1 X-14.96 Y-21.55 Z2.76 F2400.0 E370.208
G1 X-15.27 Y-21.68 Z2.76 F2400.0 E370.225
G1 X-15.64 Y-21.77 Z2.76 F2400.0 E370.245
G1 X-16.58 Y-21.83 Z2.76 F2400.0 E370.295
G1 X-18.91 Y-21.83 Z2.76 F2400.0 E370.418
G1 X-18.91 Y-19.9 Z2.76 F2400.0 E370.52
G1 F1200.0
G1 E369.52
G1 F2400.0
M103
(</edge>)
(</boundaryPerimeter>)
(</nestedRing>)
(<infill>)
(<infillBoundary>)
(<infillPoint> X-15.741 Y-22.9 Z2.755 </infillPoint>)
(<infillPoint> X-13.929 Y-22.785 Z2.755 </infillPoint>)
(<infillPoint> X-12.464 Y-22.52 Z2.755 </infillPoint>)
(<infillPoint> X-11.849 Y-22.218 Z2.755 </infillPoint>)
(<infillPoint> X-11.399 Y-21.841 Z2.755 </infillPoint>)
(<infillPoint> X-11.145 Y-21.441 Z2.755 </infillPoint>)
(<infillPoint> X-11.068 Y-21.032 Z2.755 </infillPoint>)
(<infillPoint> X-11.18 Y-20.533 Z2.755 </infillPoint>)
(<infillPoint> X-11.527 Y-20.114 Z2.755 </infillPoint>)
(<infillPoint> X-12.232 Y-19.737 Z2.755 </infillPoint>)
(<infillPoint> X-13.126 Y-19.52 Z2.755 </infillPoint>)
(<infillPoint> X-13.588 Y-19.248 Z2.755 </infillPoint>)
(<infillPoint> X-13.635 Y-18.53 Z2.755 </infillPoint>)
(<infillPoint> X-13.221 Y-18.197 Z2.755 </infillPoint>)
(<infillPoint> X-12.174 Y-17.777 Z2.755 </infillPoint>)
(<infillPoint> X-11.809 Y-17.38 Z2.755 </infillPoint>)
(<infillPoint> X-11.704 Y-16.972 Z2.755 </infillPoint>)
(<infillPoint> X-11.865 Y-16.447 Z2.755 </infillPoint>)
(<infillPoint> X-12.437 Y-15.937 Z2.755 </infillPoint>)
(<infillPoint> X-13.526 Y-15.535 Z2.755 </infillPoint>)
(<infillPoint> X-15.142 Y-15.389 Z2.755 </infillPoint>)
(<infillPoint> X-22.31 Y-15.389 Z2.755 </infillPoint>)
(<infillPoint> X-22.31 Y-22.9 Z2.755 </infillPoint>)
(</infillBoundary>)
(<infillBoundary>)
(<infillPoint> X-19.309 Y-22.229 Z2.755 </infillPoint>)
(<infillPoint> X-19.309 Y-19.257 Z2.755 </infillPoint>)
(<infillPoint> X-15.593 Y-19.324 Z2.755 </infillPoint>)
(<infillPoint> X-15.149 Y-19.42 Z2.755 </infillPoint>)
(<infillPoint> X-14.755 Y-19.577 Z2.755 </infillPoint>)
(<infillPoint> X-14.217 Y-20.022 Z2.755 </infillPoint>)
(<infillPoint> X-14.001 Y-20.714 Z2.755 </infillPoint>)
(<infillPoint> X-14.213 Y-21.43 Z2.755 </infillPoint>)
(<infillPoint> X-14.748 Y-21.899 Z2.755 </infillPoint>)
(<infillPoint> X-15.148 Y-22.064 Z2.755 </infillPoint>)
(<infillPoint> X-15.582 Y-22.162 Z2.755 </infillPoint>)
(</infillBoundary>)
(<infillBoundary>)
(<infillPoint> X-19.309 Y-18.814 Z2.755 </infillPoint>)
(<infillPoint> X-19.309 Y-15.947 Z2.755 </infillPoint>)
(<infillPoint> X-15.987 Y-16.009 Z2.755 </infillPoint>)
(<infillPoint> X-15.586 Y-16.1 Z2.755 </infillPoint>)
(<infillPoint> X-15.219 Y-16.253 Z2.755 </infillPoint>)
(<infillPoint> X-14.727 Y-16.691 Z2.755 </infillPoint>)
(<infillPoint> X-14.539 Y-17.357 Z2.755 </infillPoint>)
(<infillPoint> X-14.711 Y-18.005 Z2.755 </infillPoint>)
(<infillPoint> X-14.962 Y-18.309 Z2.755 </infillPoint>)
(<infillPoint> X-15.248 Y-18.516 Z2.755 </infillPoint>)
(<infillPoint> X-15.588 Y-18.658 Z2.755 </infillPoint>)
(<infillPoint> X-15.994 Y-18.75 Z2.755 </infillPoint>)
(</infillBoundary>)
;M108 R80.0
G1 X-18.91 Y-18.4 Z2.76 F4200.0
G1 X-18.91 Y-16.36 Z2.76 F4200.0
G1 X-17.6 Y-15.67 Z2.76 F4200.0
G1 F1200.0
G1 E370.52
G1 F4200.0
M101
G1 X-17.6 Y-15.7 Z2.76 F4800.0 E370.521
G1 X-17.2 Y-15.71 Z2.76 F4800.0 E370.542
G1 X-17.2 Y-15.67 Z2.76 F4800.0 E370.544
G1 X-16.8 Y-15.67 Z2.76 F4800.0 E370.566
G1 X-16.8 Y-15.71 Z2.76 F4800.0 E370.568
G1 X-16.4 Y-15.72 Z2.76 F4800.0 E370.589
G1 X-16.4 Y-15.67 Z2.76 F4800.0 E370.592
G1 X-16.0 Y-15.67 Z2.76 F4800.0 E370.613
G1 X-16.0 Y-15.73 Z2.76 F4800.0 E370.616
G1 X-15.6 Y-15.67 Z2.76 F4800.0 E370.637
G1 X-15.6 Y-15.81 Z2.76 F4800.0 E370.645
G1 X-15.2 Y-15.67 Z2.76 F4800.0 E370.667
G1 X-15.2 Y-15.96 Z2.76 F4800.0 E370.683
G1 X-14.8 Y-15.7 Z2.76 F4800.0 E370.708
G1 X-14.8 Y-16.25 Z2.76 F4800.0 E370.737
G1 X-14.4 Y-15.74 Z2.76 F4800.0 E370.771
G1 X-13.6 Y-15.81 Z2.76 F4800.0 E370.814
G1 X-12.8 Y-16.1 Z2.76 F4800.0 E370.859
G1 X-12.4 Y-16.35 Z2.76 F4800.0 E370.883
G1 X-14.4 Y-16.82 Z2.76 F4800.0 E370.992
G1 X-14.0 Y-17.93 Z2.76 F4800.0 E371.054
G1 X-13.83 Y-19.24 Z2.76 F4800.0 E371.124
G1 X-13.2 Y-19.79 Z2.76 F4800.0 E371.168
G1 X-14.0 Y-19.84 Z2.76 F4800.0 E371.21
G1 X-14.4 Y-19.51 Z2.76 F4800.0 E371.238
G1 X-14.8 Y-19.26 Z2.76 F4800.0 E371.263
G1 X-14.8 Y-18.54 Z2.76 F4800.0 E371.301
G1 X-15.2 Y-18.8 Z2.76 F4800.0 E371.326
G1 X-15.2 Y-19.12 Z2.76 F4800.0 E371.343
G1 X-15.6 Y-19.04 Z2.76 F4800.0 E371.365
G1 X-15.6 Y-18.95 Z2.76 F4800.0 E371.37
G1 F1200.0
G1 E370.37
G1 F4800.0
M103
G1 X-13.2 Y-17.89 Z2.76 F4200.0
G1 F1200.0
G1 E371.37
G1 F4200.0
M101
G1 X-12.4 Y-17.57 Z2.76 F4800.0 E371.415
G1 X-12.0 Y-17.0 Z2.76 F4800.0 E371.452
G1 X-12.0 Y-16.96 Z2.76 F4800.0 E371.454
G1 F1200.0
G1 E370.454
G1 F4800.0
M103
G1 X-13.34 Y-18.66 Z2.76 F4200.0
G1 X-11.6 Y-21.64 Z2.76 F4200.0
G1 F1200.0
G1 E371.454
G1 F4200.0
M101
G1 X-11.6 Y-20.47 Z2.76 F4800.0 E371.516
G1 X-12.0 Y-20.18 Z2.76 F4800.0 E371.542
G1 X-12.4 Y-19.98 Z2.76 F4800.0 E371.565
G1 X-12.0 Y-21.98 Z2.76 F4800.0 E371.673
G1 X-12.4 Y-22.18 Z2.76 F4800.0 E371.696
G1 X-13.2 Y-22.37 Z2.76 F4800.0 E371.74
G1 X-14.0 Y-21.62 Z2.76 F4800.0 E371.798
G1 X-13.6 Y-22.44 Z2.76 F4800.0 E371.846
G1 X-14.4 Y-22.54 Z2.76 F4800.0 E371.889
G1 X-14.4 Y-21.97 Z2.76 F4800.0 E371.919
G1 X-14.8 Y-22.22 Z2.76 F4800.0 E371.944
G1 X-14.8 Y-22.56 Z2.76 F4800.0 E371.962
G1 X-15.2 Y-22.59 Z2.76 F4800.0 E371.983
G1 X-15.2 Y-22.36 Z2.76 F4800.0 E371.995
G1 X-15.6 Y-22.44 Z2.76 F4800.0 E372.016
G1 X-15.6 Y-22.61 Z2.76 F4800.0 E372.025
G1 X-16.0 Y-22.62 Z2.76 F4800.0 E372.046
G1 X-16.0 Y-22.45 Z2.76 F4800.0 E372.055
G1 X-16.4 Y-22.46 Z2.76 F4800.0 E372.076
G1 X-16.4 Y-22.62 Z2.76 F4800.0 E372.085
G1 X-16.8 Y-22.62 Z2.76 F4800.0 E372.106
G1 X-16.8 Y-22.46 Z2.76 F4800.0 E372.114
G1 X-17.2 Y-22.47 Z2.76 F4800.0 E372.135
G1 X-17.2 Y-22.62 Z2.76 F4800.0 E372.143
G1 X-17.6 Y-22.62 Z2.76 F4800.0 E372.164
G1 X-17.6 Y-22.48 Z2.76 F4800.0 E372.172
G1 X-18.0 Y-22.49 Z2.76 F4800.0 E372.193
G1 X-18.0 Y-22.62 Z2.76 F4800.0 E372.2
G1 X-18.4 Y-22.62 Z2.76 F4800.0 E372.221
G1 X-18.4 Y-22.49 Z2.76 F4800.0 E372.228
G1 X-18.8 Y-22.5 Z2.76 F4800.0 E372.249
G1 X-18.8 Y-22.62 Z2.76 F4800.0 E372.255
G1 X-19.2 Y-22.62 Z2.76 F4800.0 E372.276
G1 X-19.2 Y-22.51 Z2.76 F4800.0 E372.282
G1 X-19.6 Y-22.62 Z2.76 F4800.0 E372.304
G1 X-20.4 Y-22.62 Z2.76 F4800.0 E372.347
G1 X-20.87 Y-18.86 Z2.76 F4800.0 E372.547
G1 X-19.6 Y-15.67 Z2.76 F4800.0 E372.728
G1 X-21.6 Y-15.67 Z2.76 F4800.0 E372.834
G1 X-22.0 Y-15.87 Z2.76 F4800.0 E372.858
G1 X-21.13 Y-18.86 Z2.76 F4800.0 E373.022
G1 X-21.13 Y-19.14 Z2.76 F4800.0 E373.037
G1 X-22.0 Y-22.42 Z2.76 F4800.0 E373.217
G1 X-21.6 Y-22.62 Z2.76 F4800.0 E373.24
G1 X-20.8 Y-22.62 Z2.76 F4800.0 E373.282
G1 F1200.0
G1 E372.282
G1 F4800.0
M103
(</infill>)
(</nestedRing>)
(<nestedRing>)
(<boundaryPerimeter>)
(<boundaryPoint> X4.638 Y-20.299 Z2.755 </boundaryPoint>)
(<boundaryPoint> X-2.372 Y-20.299 Z2.755 </boundaryPoint>)
(<boundaryPoint> X-2.372 Y-10.499 Z2.755 </boundaryPoint>)
(<boundaryPoint> X-6.863 Y-10.499 Z2.755 </boundaryPoint>)
(<boundaryPoint> X-6.863 Y-23.5 Z2.755 </boundaryPoint>)
(<boundaryPoint> X4.638 Y-23.5 Z2.755 </boundaryPoint>)
(<boundaryPoint> X4.638 Y-22.94 Z2.755 </boundaryPoint>)
(<loop> outer )
G1 X-12.91 Y-21.1 Z2.76 F4200.0
G1 X-4.46 Y-21.1 Z2.76 F4200.0
G1 X-6.26 Y-22.38 Z2.76 F4200.0
G1 F1200.0
G1 E373.282
G1 F4200.0
M101
G1 X-6.26 Y-22.62 Z2.76 F4800.0 E373.295
G1 X-6.26 Y-22.9 Z2.76 F4800.0 E373.31
G1 X3.98 Y-22.9 Z2.76 F4800.0 E373.851
G1 X4.04 Y-22.87 Z2.76 F4800.0 E373.854
G1 X4.04 Y-20.9 Z2.76 F4800.0 E373.958
G1 X-2.97 Y-20.9 Z2.76 F4800.0 E374.329
G1 X-2.97 Y-11.1 Z2.76 F4800.0 E374.846
G1 X-6.26 Y-11.1 Z2.76 F4800.0 E375.02
G1 X-6.26 Y-22.38 Z2.76 F4800.0 E375.616
G1 F1200.0
G1 E375.616
G1 F4800.0
M103
(</loop>)
(<edge> outer )
;M108 R40.0
G1 X-6.66 Y-22.38 Z2.76 F4200.0
G1 F1200.0
G1 E375.616
G1 F4200.0
M101
G1 X-6.66 Y-22.62 Z2.76 F2400.0 E375.629
G1 X-6.66 Y-23.3 Z2.76 F2400.0 E375.665
G1 X4.44 Y-23.3 Z2.76 F2400.0 E376.251
G1 X4.44 Y-20.5 Z2.76 F2400.0 E376.399
G1 X-2.57 Y-20.5 Z2.76 F2400.0 E376.769
G1 X-2.57 Y-10.7 Z2.76 F2400.0 E377.287
G1 X-6.66 Y-10.7 Z2.76 F2400.0 E377.503
G1 X-6.66 Y-22.38 Z2.76 F2400.0 E378.12
G1 F1200.0
G1 E377.12
G1 F2400.0
M103
(</edge>)
(</boundaryPerimeter>)
(<infill>)
(<infillBoundary>)
(<infillPoint> X4.038 Y-20.899 Z2.755 </infillPoint>)
(<infillPoint> X-2.972 Y-20.899 Z2.755 </infillPoint>)
(<infillPoint> X-2.972 Y-11.099 Z2.755 </infillPoint>)
(<infillPoint> X-6.263 Y-11.099 Z2.755 </infillPoint>)
(<infillPoint> X-6.263 Y-22.9 Z2.755 </infillPoint>)
(<infillPoint> X3.979 Y-22.9 Z2.755 </infillPoint>)
(<infillPoint> X4.038 Y-22.867 Z2.755 </infillPoint>)
(</infillBoundary>)
;M108 R80.0
G1 X-2.8 Y-21.18 Z2.76 F4200.0
G1 F1200.0
G1 E378.12
G1 F4200.0
M101
G1 X-0.8 Y-21.18 Z2.76 F4800.0 E378.226
G1 X-0.8 Y-22.62 Z2.76 F4800.0 E378.302
G1 X-4.4 Y-22.62 Z2.76 F4800.0 E378.492
G1 X-3.2 Y-21.18 Z2.76 F4800.0 E378.591
G1 X-4.87 Y-19.14 Z2.76 F4800.0 E378.731
G1 X-4.87 Y-14.86 Z2.76 F4800.0 E378.957
G1 X-3.6 Y-11.38 Z2.76 F4800.0 E379.153
G1 X-5.6 Y-11.38 Z2.76 F4800.0 E379.258
G1 X-5.13 Y-14.86 Z2.76 F4800.0 E379.444
G1 X-5.13 Y-19.14 Z2.76 F4800.0 E379.67
G1 X-4.8 Y-22.62 Z2.76 F4800.0 E379.854
G1 X-5.6 Y-22.62 Z2.76 F4800.0 E379.897
G1 F1200.0
G1 E378.897
G1 F4800.0
M103
G1 X1.6 Y-22.62 Z2.76 F4200.0
G1 F1200.0
G1 E379.897
G1 F4200.0
M101
G1 X-0.4 Y-22.62 Z2.76 F4800.0 E380.002
G1 X-0.4 Y-21.18 Z2.76 F4800.0 E380.078
G1 X2.8 Y-21.18 Z2.76 F4800.0 E380.248
G1 X2.0 Y-22.62 Z2.76 F4800.0 E380.335
G1 X3.6 Y-22.62 Z2.76 F4800.0 E380.419
G1 X3.6 Y-21.25 Z2.76 F4800.0 E380.492
G1 X3.2 Y-21.18 Z2.76 F4800.0 E380.513
G1 F1200.0
G1 E379.513
G1 F4800.0
M103
(</infill>)
(</nestedRing>)
(<nestedRing>)
(<boundaryPerimeter>)
(<boundaryPoint> X12.855 Y-22.062 Z2.755 </boundaryPoint>)
(<boundaryPoint> X17.583 Y-22.062 Z2.755 </boundaryPoint>)
(<boundaryPoint> X18.256 Y-23.5 Z2.755 </boundaryPoint>)
(<boundaryPoint> X22.257 Y-23.5 Z2.755 </boundaryPoint>)
(<boundaryPoint> X22.436 Y-23.189 Z2.755 </boundaryPoint>)
(<boundaryPoint> X17.553 Y-14.789 Z2.755 </boundaryPoint>)
(<boundaryPoint> X13.011 Y-14.789 Z2.755 </boundaryPoint>)
(<boundaryPoint> X8.128 Y-23.189 Z2.755 </boundaryPoint>)
(<boundaryPoint> X8.307 Y-23.5 Z2.755 </boundaryPoint>)
(<boundaryPoint> X12.198 Y-23.5 Z2.755 </boundaryPoint>)
(<loop> inner )
G1 X2.24 Y-20.74 Z2.76 F4200.0
G1 X9.58 Y-23.45 Z2.76 F4200.0
G1 X13.3 Y-20.27 Z2.76 F4200.0
G1 F1200.0
G1 E380.513
G1 F4200.0
M101
G1 X13.17 Y-20.07 Z2.76 F4800.0 E380.526
G1 X14.55 Y-17.08 Z2.76 F4800.0 E380.699
G1 X14.86 Y-16.66 Z2.76 F4800.0 E380.727
G1 X15.6 Y-16.66 Z2.76 F4800.0 E380.766
G1 X15.91 Y-17.08 Z2.76 F4800.0 E380.794
G1 X17.31 Y-20.07 Z2.76 F4800.0 E380.968
G1 X16.86 Y-20.76 Z2.76 F4800.0 E381.011
G1 X13.61 Y-20.76 Z2.76 F4800.0 E381.183
G1 X13.3 Y-20.27 Z2.76 F4800.0 E381.214
G1 F1200.0
G1 E380.966
G1 F4800.0
M103
(</loop>)
(<loop> outer )
G1 X12.93 Y-21.46 Z2.76 F4200.0
G1 F1200.0
G1 E381.214
G1 F4200.0
M101
G1 X13.17 Y-21.46 Z2.76 F4800.0 E381.227
G1 X17.97 Y-21.46 Z2.76 F4800.0 E381.48
G1 X18.64 Y-22.9 Z2.76 F4800.0 E381.564
G1 X20.9 Y-22.9 Z2.76 F4800.0 E381.683
G1 X21.24 Y-22.32 Z2.76 F4800.0 E381.719
G1 X17.21 Y-15.39 Z2.76 F4800.0 E382.142
G1 X13.36 Y-15.39 Z2.76 F4800.0 E382.345
G1 X9.33 Y-22.32 Z2.76 F4800.0 E382.769
G1 X9.66 Y-22.9 Z2.76 F4800.0 E382.804
G1 X11.81 Y-22.9 Z2.76 F4800.0 E382.918
G1 X12.47 Y-21.46 Z2.76 F4800.0 E383.001
G1 X12.93 Y-21.46 Z2.76 F4800.0 E383.026
G1 F1200.0
G1 E383.026
G1 F4800.0
M103
(</loop>)
(<edge> outer )
;M108 R40.0
G1 X12.93 Y-21.86 Z2.76 F4200.0
G1 F1200.0
G1 E383.026
G1 F4200.0
M101
G1 X13.17 Y-21.86 Z2.76 F2400.0 E383.039
G1 X17.71 Y-21.86 Z2.76 F2400.0 E383.278
G1 X18.38 Y-23.3 Z2.76 F2400.0 E383.362
G1 X22.14 Y-23.3 Z2.76 F2400.0 E383.561
G1 X22.21 Y-23.19 Z2.76 F2400.0 E383.567
G1 X17.44 Y-14.99 Z2.76 F2400.0 E384.068
G1 X13.13 Y-14.99 Z2.76 F2400.0 E384.296
G1 X8.36 Y-23.19 Z2.76 F2400.0 E384.797
G1 X8.42 Y-23.3 Z2.76 F2400.0 E384.804
G1 X12.07 Y-23.3 Z2.76 F2400.0 E384.997
G1 X12.73 Y-21.86 Z2.76 F2400.0 E385.08
G1 X12.93 Y-21.86 Z2.76 F2400.0 E385.091
G1 F1200.0
G1 E384.202
G1 F2400.0
M103
(</edge>)
(</boundaryPerimeter>)
(<nestedRing>)
(<boundaryPerimeter>)
(<boundaryPoint> X16.624 Y-20.021 Z2.755 </boundaryPoint>)
(<boundaryPoint> X16.535 Y-20.161 Z2.755 </boundaryPoint>)
(<boundaryPoint> X13.943 Y-20.161 Z2.755 </boundaryPoint>)
(<boundaryPoint> X13.854 Y-20.021 Z2.755 </boundaryPoint>)
(<boundaryPoint> X15.07 Y-17.39 Z2.755 </boundaryPoint>)
(<boundaryPoint> X15.165 Y-17.26 Z2.755 </boundaryPoint>)
(<boundaryPoint> X15.298 Y-17.26 Z2.755 </boundaryPoint>)
(<boundaryPoint> X15.394 Y-17.39 Z2.755 </boundaryPoint>)
(<edge> inner )
G1 X14.07 Y-20.35 Z2.76 F4200.0
G1 F1200.0
G1 E385.091
G1 F4200.0
M101
G1 X13.83 Y-20.35 Z2.76 F2400.0 E385.104
G1 X13.63 Y-20.05 Z2.76 F2400.0 E385.123
G1 X14.9 Y-17.29 Z2.76 F2400.0 E385.283
G1 X15.06 Y-17.06 Z2.76 F2400.0 E385.298
G1 X15.4 Y-17.06 Z2.76 F2400.0 E385.316
G1 X15.57 Y-17.29 Z2.76 F2400.0 E385.33
G1 X16.85 Y-20.05 Z2.76 F2400.0 E385.491
G1 X16.65 Y-20.35 Z2.76 F2400.0 E385.51
G1 X14.07 Y-20.35 Z2.76 F2400.0 E385.647
G1 F1200.0
G1 E384.647
G1 F2400.0
M103
(</edge>)
(</boundaryPerimeter>)
(</nestedRing>)
(<infill>)
(<infillBoundary>)
(<infillPoint> X12.469 Y-21.462 Z2.755 </infillPoint>)
(<infillPoint> X17.965 Y-21.462 Z2.755 </infillPoint>)
(<infillPoint> X18.638 Y-22.9 Z2.755 </infillPoint>)
(<infillPoint> X20.902 Y-22.9 Z2.755 </infillPoint>)
(<infillPoint> X21.236 Y-22.319 Z2.755 </infillPoint>)
(<infillPoint> X17.208 Y-15.389 Z2.755 </infillPoint>)
(<infillPoint> X13.356 Y-15.389 Z2.755 </infillPoint>)
(<infillPoint> X9.328 Y-22.319 Z2.755 </infillPoint>)
(<infillPoint> X9.662 Y-22.9 Z2.755 </infillPoint>)
(<infillPoint> X11.812 Y-22.9 Z2.755 </infillPoint>)
(</infillBoundary>)
(<infillBoundary>)
(<infillPoint> X17.307 Y-20.065 Z2.755 </infillPoint>)
(<infillPoint> X16.865 Y-20.761 Z2.755 </infillPoint>)
(<infillPoint> X13.613 Y-20.761 Z2.755 </infillPoint>)
(<infillPoint> X13.172 Y-20.067 Z2.755 </infillPoint>)
(<infillPoint> X14.55 Y-17.084 Z2.755 </infillPoint>)
(<infillPoint> X14.86 Y-16.66 Z2.755 </infillPoint>)
(<infillPoint> X15.601 Y-16.66 Z2.755 </infillPoint>)
(<infillPoint> X15.912 Y-17.082 Z2.755 </infillPoint>)
(</infillBoundary>)
;M108 R80.0
G1 X10.4 Y-21.03 Z2.76 F4200.0
G1 F1200.0
G1 E385.647
G1 F4200.0
M101
G1 X10.0 Y-21.72 Z2.76 F4800.0 E385.689
G1 X10.0 Y-22.62 Z2.76 F4800.0 E385.736
G1 X11.6 Y-22.62 Z2.76 F4800.0 E385.821
G1 X12.0 Y-21.82 Z2.76 F4800.0 E385.868
G1 X12.4 Y-21.18 Z2.76 F4800.0 E385.908
G1 X10.8 Y-20.34 Z2.76 F4800.0 E386.003
G1 X12.4 Y-17.59 Z2.76 F4800.0 E386.172
G1 X12.75 Y-17.79 Z2.76 F4800.0 E386.193
G1 X13.6 Y-18.47 Z2.76 F4800.0 E386.25
G1 X14.0 Y-17.61 Z2.76 F4800.0 E386.301
G1 X13.0 Y-17.14 Z2.76 F4800.0 E386.359
G1 X12.8 Y-16.9 Z2.76 F4800.0 E386.375
G1 X13.0 Y-16.86 Z2.76 F4800.0 E386.386
G1 X13.2 Y-16.22 Z2.76 F4800.0 E386.422
G1 X13.6 Y-15.67 Z2.76 F4800.0 E386.458
G1 X14.8 Y-15.67 Z2.76 F4800.0 E386.521
G1 X14.8 Y-16.38 Z2.76 F4800.0 E386.559
G1 X15.2 Y-16.38 Z2.76 F4800.0 E386.58
G1 X15.2 Y-15.67 Z2.76 F4800.0 E386.617
G1 X15.6 Y-15.67 Z2.76 F4800.0 E386.638
G1 X15.6 Y-16.38 Z2.76 F4800.0 E386.676
G1 X16.0 Y-16.73 Z2.76 F4800.0 E386.704
G1 X16.0 Y-15.67 Z2.76 F4800.0 E386.76
G1 X16.8 Y-15.67 Z2.76 F4800.0 E386.802
G1 X17.2 Y-15.93 Z2.76 F4800.0 E386.828
G1 X17.6 Y-16.62 Z2.76 F4800.0 E386.87
G1 X16.4 Y-17.46 Z2.76 F4800.0 E386.947
G1 X16.8 Y-18.32 Z2.76 F4800.0 E386.997
G1 X18.0 Y-17.31 Z2.76 F4800.0 E387.08
G1 X19.2 Y-19.37 Z2.76 F4800.0 E387.206
G1 X17.2 Y-19.18 Z2.76 F4800.0 E387.312
G1 X17.6 Y-20.03 Z2.76 F4800.0 E387.362
G1 X18.0 Y-21.18 Z2.76 F4800.0 E387.426
G1 X17.2 Y-21.18 Z2.76 F4800.0 E387.469
G1 X17.2 Y-20.76 Z2.76 F4800.0 E387.491
G1 X16.8 Y-21.04 Z2.76 F4800.0 E387.517
G1 X16.8 Y-21.18 Z2.76 F4800.0 E387.525
G1 X16.4 Y-21.18 Z2.76 F4800.0 E387.546
G1 X16.4 Y-21.04 Z2.76 F4800.0 E387.553
G1 X16.0 Y-21.04 Z2.76 F4800.0 E387.574
G1 X16.0 Y-21.18 Z2.76 F4800.0 E387.582
G1 X15.6 Y-21.18 Z2.76 F4800.0 E387.603
G1 X15.6 Y-21.04 Z2.76 F4800.0 E387.61
G1 X15.2 Y-21.04 Z2.76 F4800.0 E387.632
G1 X15.2 Y-21.18 Z2.76 F4800.0 E387.639
G1 X14.8 Y-21.18 Z2.76 F4800.0 E387.66
G1 X14.8 Y-21.04 Z2.76 F4800.0 E387.668
G1 X14.4 Y-21.04 Z2.76 F4800.0 E387.689
G1 X14.4 Y-21.18 Z2.76 F4800.0 E387.696
G1 X14.0 Y-21.18 Z2.76 F4800.0 E387.717
G1 X14.0 Y-21.04 Z2.76 F4800.0 E387.725
G1 X13.6 Y-21.04 Z2.76 F4800.0 E387.746
G1 X13.6 Y-21.18 Z2.76 F4800.0 E387.753
G1 X12.8 Y-21.18 Z2.76 F4800.0 E387.796
G1 X13.2 Y-20.63 Z2.76 F4800.0 E387.831
G1 F1200.0
G1 E386.831
G1 F4800.0
M103
G1 X19.6 Y-20.06 Z2.76 F4200.0
G1 F1200.0
G1 E387.831
G1 F4200.0
M101
G1 X20.4 Y-21.44 Z2.76 F4800.0 E387.916
G1 X18.8 Y-22.59 Z2.76 F4800.0 E388.02
G1 X20.4 Y-22.62 Z2.76 F4800.0 E388.104
G1 X20.8 Y-22.52 Z2.76 F4800.0 E388.126
G1 X20.8 Y-22.13 Z2.76 F4800.0 E388.147
G1 F1200.0
G1 E387.147
G1 F4800.0
M103
(</infill>)
(</nestedRing>)
(<nestedRing>)
(<boundaryPerimeter>)
(<boundaryPoint> X38.226 Y-16.111 Z2.755 </boundaryPoint>)
(<boundaryPoint> X37.444 Y-15.413 Z2.755 </boundaryPoint>)
(<boundaryPoint> X36.174 Y-14.945 Z2.755 </boundaryPoint>)
(<boundaryPoint> X34.452 Y-14.789 Z2.755 </boundaryPoint>)
(<boundaryPoint> X26.657 Y-14.789 Z2.755 </boundaryPoint>)
(<boundaryPoint> X26.657 Y-23.5 Z2.755 </boundaryPoint>)
(<boundaryPoint> X33.845 Y-23.5 Z2.755 </boundaryPoint>)
(<boundaryPoint> X35.711 Y-23.382 Z2.755 </boundaryPoint>)
(<boundaryPoint> X37.292 Y-23.096 Z2.755 </boundaryPoint>)
(<boundaryPoint> X38.048 Y-22.725 Z2.755 </boundaryPoint>)
(<boundaryPoint> X38.625 Y-22.241 Z2.755 </boundaryPoint>)
(<boundaryPoint> X38.99 Y-21.666 Z2.755 </boundaryPoint>)
(<boundaryPoint> X39.112 Y-21.022 Z2.755 </boundaryPoint>)
(<boundaryPoint> X38.941 Y-20.261 Z2.755 </boundaryPoint>)
(<boundaryPoint> X38.427 Y-19.641 Z2.755 </boundaryPoint>)
(<boundaryPoint> X37.55 Y-19.172 Z2.755 </boundaryPoint>)
(<boundaryPoint> X36.669 Y-18.958 Z2.755 </boundaryPoint>)
(<boundaryPoint> X36.557 Y-18.892 Z2.755 </boundaryPoint>)
(<boundaryPoint> X36.551 Y-18.802 Z2.755 </boundaryPoint>)
(<boundaryPoint> X36.652 Y-18.721 Z2.755 </boundaryPoint>)
(<boundaryPoint> X37.742 Y-18.283 Z2.755 </boundaryPoint>)
(<boundaryPoint> X38.301 Y-17.675 Z2.755 </boundaryPoint>)
(<boundaryPoint> X38.487 Y-16.958 Z2.755 </boundaryPoint>)
(<loop> inner )
G1 X19.96 Y-23.48 Z2.76 F4200.0
G1 X29.05 Y-22.99 Z2.76 F4200.0
G1 X30.5 Y-22.23 Z2.76 F4200.0
G1 F1200.0
G1 E388.147
G1 F4200.0
M101
G1 X30.26 Y-22.23 Z2.76 F4800.0 E388.159
G1 X30.26 Y-19.26 Z2.76 F4800.0 E388.316
G1 X33.97 Y-19.32 Z2.76 F4800.0 E388.513
G1 X34.42 Y-19.42 Z2.76 F4800.0 E388.537
G1 X34.81 Y-19.58 Z2.76 F4800.0 E388.559
G1 X35.35 Y-20.02 Z2.76 F4800.0 E388.596
G1 X35.57 Y-20.71 Z2.76 F4800.0 E388.634
G1 X35.35 Y-21.43 Z2.76 F4800.0 E388.674
G1 X34.82 Y-21.9 Z2.76 F4800.0 E388.711
G1 X34.42 Y-22.06 Z2.76 F4800.0 E388.734
G1 X33.99 Y-22.16 Z2.76 F4800.0 E388.758
G1 X30.5 Y-22.23 Z2.76 F4800.0 E388.942
G1 F1200.0
G1 E387.942
G1 F4800.0
M103
(</loop>)
(<loop> inner )
G1 X30.5 Y-18.81 Z2.76 F4200.0
G1 F1200.0
G1 E388.942
G1 F4200.0
M101
G1 X30.26 Y-18.81 Z2.76 F4800.0 E388.955
G1 X30.26 Y-15.95 Z2.76 F4800.0 E389.106
G1 X33.58 Y-16.01 Z2.76 F4800.0 E389.281
G1 X33.98 Y-16.1 Z2.76 F4800.0 E389.303
G1 X34.35 Y-16.25 Z2.76 F4800.0 E389.324
G1 X34.84 Y-16.69 Z2.76 F4800.0 E389.359
G1 X35.03 Y-17.36 Z2.76 F4800.0 E389.396
G1 X34.86 Y-18.01 Z2.76 F4800.0 E389.431
G1 X34.6 Y-18.31 Z2.76 F4800.0 E389.452
G1 X34.32 Y-18.52 Z2.76 F4800.0 E389.47
G1 X33.98 Y-18.66 Z2.76 F4800.0 E389.49
G1 X33.57 Y-18.75 Z2.76 F4800.0 E389.512
G1 X30.5 Y-18.81 Z2.76 F4800.0 E389.675
G1 F1200.0
G1 E388.675
G1 F4800.0
M103
(</loop>)
(<loop> outer )
G1 X27.26 Y-18.58 Z2.76 F4200.0
G1 F1200.0
G1 E389.675
G1 F4200.0
M101
G1 X27.26 Y-18.81 Z2.76 F4800.0 E389.687
G1 X27.26 Y-22.9 Z2.76 F4800.0 E389.903
G1 X33.83 Y-22.9 Z2.76 F4800.0 E390.25
G1 X35.64 Y-22.79 Z2.76 F4800.0 E390.346
G1 X37.1 Y-22.52 Z2.76 F4800.0 E390.425
G1 X37.72 Y-22.22 Z2.76 F4800.0 E390.461
G1 X38.17 Y-21.84 Z2.76 F4800.0 E390.492
G1 X38.42 Y-21.44 Z2.76 F4800.0 E390.517
G1 X38.5 Y-21.03 Z2.76 F4800.0 E390.539
G1 X38.39 Y-20.53 Z2.76 F4800.0 E390.566
G1 X38.04 Y-20.11 Z2.76 F4800.0 E390.594
G1 X37.33 Y-19.74 Z2.76 F4800.0 E390.637
G1 X36.44 Y-19.52 Z2.76 F4800.0 E390.685
G1 X35.98 Y-19.25 Z2.76 F4800.0 E390.714
G1 X35.93 Y-18.53 Z2.76 F4800.0 E390.752
G1 X36.35 Y-18.2 Z2.76 F4800.0 E390.78
G1 X37.39 Y-17.78 Z2.76 F4800.0 E390.839
G1 X37.76 Y-17.38 Z2.76 F4800.0 E390.868
G1 X37.86 Y-16.97 Z2.76 F4800.0 E390.89
G1 X37.7 Y-16.45 Z2.76 F4800.0 E390.919
G1 X37.13 Y-15.94 Z2.76 F4800.0 E390.96
G1 X36.04 Y-15.54 Z2.76 F4800.0 E391.021
G1 X34.42 Y-15.39 Z2.76 F4800.0 E391.107
G1 X27.26 Y-15.39 Z2.76 F4800.0 E391.485
G1 X27.26 Y-18.58 Z2.76 F4800.0 E391.654
G1 F1200.0
G1 E391.654
G1 F4800.0
M103
(</loop>)
(<edge> outer )
;M108 R40.0
G1 X26.86 Y-18.58 Z2.76 F4200.0
G1 F1200.0
G1 E391.654
G1 F4200.0
M101
G1 X26.86 Y-18.81 Z2.76 F2400.0 E391.666
G1 X26.86 Y-23.3 Z2.76 F2400.0 E391.903
G1 X33.84 Y-23.3 Z2.76 F2400.0 E392.272
G1 X35.69 Y-23.18 Z2.76 F2400.0 E392.37
G1 X37.23 Y-22.9 Z2.76 F2400.0 E392.453
G1 X37.94 Y-22.56 Z2.76 F2400.0 E392.494
G1 X38.47 Y-22.11 Z2.76 F2400.0 E392.531
G1 X38.8 Y-21.59 Z2.76 F2400.0 E392.563
G1 X38.91 Y-21.03 Z2.76 F2400.0 E392.594
G1 X38.76 Y-20.35 Z2.76 F2400.0 E392.63
G1 X38.3 Y-19.8 Z2.76 F2400.0 E392.668
G1 X37.48 Y-19.36 Z2.76 F2400.0 E392.717
G1 X36.59 Y-19.15 Z2.76 F2400.0 E392.765
G1 X36.37 Y-19.01 Z2.76 F2400.0 E392.779
G1 X36.34 Y-18.71 Z2.76 F2400.0 E392.795
G1 X36.55 Y-18.55 Z2.76 F2400.0 E392.809
G1 X37.63 Y-18.11 Z2.76 F2400.0 E392.87
G1 X38.12 Y-17.58 Z2.76 F2400.0 E392.909
G1 X38.28 Y-16.96 Z2.76 F2400.0 E392.943
G1 X38.05 Y-16.22 Z2.76 F2400.0 E392.983
G1 X37.34 Y-15.59 Z2.76 F2400.0 E393.034
G1 X36.13 Y-15.14 Z2.76 F2400.0 E393.102
G1 X34.44 Y-14.99 Z2.76 F2400.0 E393.191
G1 X26.86 Y-14.99 Z2.76 F2400.0 E393.592
G1 X26.86 Y-18.58 Z2.76 F2400.0 E393.782
G1 F1200.0
G1 E392.782
G1 F2400.0
M103
(</edge>)
(</boundaryPerimeter>)
(<nestedRing>)
(<boundaryPerimeter>)
(<boundaryPoint> X30.857 Y-18.202 Z2.755 </boundaryPoint>)
(<boundaryPoint> X30.857 Y-16.558 Z2.755 </boundaryPoint>)
(<boundaryPoint> X33.506 Y-16.608 Z2.755 </boundaryPoint>)
(<boundaryPoint> X33.798 Y-16.674 Z2.755 </boundaryPoint>)
(<boundaryPoint> X34.024 Y-16.768 Z2.755 </boundaryPoint>)
(<boundaryPoint> X34.31 Y-17.023 Z2.755 </boundaryPoint>)
(<boundaryPoint> X34.406 Y-17.362 Z2.755 </boundaryPoint>)
(<boundaryPoint> X34.31 Y-17.724 Z2.755 </boundaryPoint>)
(<boundaryPoint> X34.191 Y-17.868 Z2.755 </boundaryPoint>)
(<boundaryPoint> X34.024 Y-17.989 Z2.755 </boundaryPoint>)
(<boundaryPoint> X33.796 Y-18.084 Z2.755 </boundaryPoint>)
(<boundaryPoint> X33.499 Y-18.151 Z2.755 </boundaryPoint>)
(<edge> inner )
G1 X30.9 Y-18.4 Z2.76 F4200.0
G1 F1200.0
G1 E393.782
G1 F4200.0
M101
G1 X30.66 Y-18.41 Z2.76 F2400.0 E393.794
G1 X30.66 Y-16.35 Z2.76 F2400.0 E393.903
G1 X33.53 Y-16.41 Z2.76 F2400.0 E394.054
G1 X33.86 Y-16.48 Z2.76 F2400.0 E394.072
G1 X34.13 Y-16.6 Z2.76 F2400.0 E394.088
G1 X34.49 Y-16.91 Z2.76 F2400.0 E394.113
G1 X34.61 Y-17.36 Z2.76 F2400.0 E394.137
G1 X34.49 Y-17.82 Z2.76 F2400.0 E394.163
G1 X34.33 Y-18.02 Z2.76 F2400.0 E394.176
G1 X34.12 Y-18.17 Z2.76 F2400.0 E394.19
G1 X33.86 Y-18.27 Z2.76 F2400.0 E394.205
G1 X33.52 Y-18.35 Z2.76 F2400.0 E394.223
G1 X30.9 Y-18.4 Z2.76 F2400.0 E394.362
G1 F1200.0
G1 E393.841
G1 F2400.0
M103
(</edge>)
(</boundaryPerimeter>)
(</nestedRing>)
(<nestedRing>)
(<boundaryPerimeter>)
(<boundaryPoint> X34.83 Y-20.371 Z2.755 </boundaryPoint>)
(<boundaryPoint> X34.939 Y-20.719 Z2.755 </boundaryPoint>)
(<boundaryPoint> X34.828 Y-21.093 Z2.755 </boundaryPoint>)
(<boundaryPoint> X34.497 Y-21.382 Z2.755 </boundaryPoint>)
(<boundaryPoint> X34.237 Y-21.49 Z2.755 </boundaryPoint>)
(<boundaryPoint> X33.898 Y-21.567 Z2.755 </boundaryPoint>)
(<boundaryPoint> X32.981 Y-21.629 Z2.755 </boundaryPoint>)
(<boundaryPoint> X30.857 Y-21.629 Z2.755 </boundaryPoint>)
(<boundaryPoint> X30.857 Y-19.868 Z2.755 </boundaryPoint>)
(<boundaryPoint> X33.905 Y-19.923 Z2.755 </boundaryPoint>)
(<boundaryPoint> X34.243 Y-19.996 Z2.755 </boundaryPoint>)
(<boundaryPoint> X34.502 Y-20.099 Z2.755 </boundaryPoint>)
(<edge> inner )
G1 X30.66 Y-19.9 Z2.76 F4200.0
G1 F1200.0
G1 E394.362
G1 F4200.0
M101
G1 X30.66 Y-19.66 Z2.76 F2400.0 E394.374
G1 X33.93 Y-19.72 Z2.76 F2400.0 E394.547
G1 X34.3 Y-19.8 Z2.76 F2400.0 E394.567
G1 X34.6 Y-19.93 Z2.76 F2400.0 E394.584
G1 X35.0 Y-20.26 Z2.76 F2400.0 E394.612
G1 X35.15 Y-20.72 Z2.76 F2400.0 E394.637
G1 X35.0 Y-21.21 Z2.76 F2400.0 E394.664
G1 X34.6 Y-21.55 Z2.76 F2400.0 E394.692
G1 X34.3 Y-21.68 Z2.76 F2400.0 E394.71
G1 X33.93 Y-21.77 Z2.76 F2400.0 E394.73
G1 X32.99 Y-21.83 Z2.76 F2400.0 E394.78
G1 X30.66 Y-21.83 Z2.76 F2400.0 E394.903
G1 X30.66 Y-19.9 Z2.76 F2400.0 E395.004
G1 F1200.0
G1 E394.004
G1 F2400.0
M103
(</edge>)
(</boundaryPerimeter>)
(</nestedRing>)
(<infill>)
(<infillBoundary>)
(<infillPoint> X37.702 Y-16.447 Z2.755 </infillPoint>)
(<infillPoint> X37.13 Y-15.937 Z2.755 </infillPoint>)
(<infillPoint> X36.041 Y-15.535 Z2.755 </infillPoint>)
(<infillPoint> X34.425 Y-15.389 Z2.755 </infillPoint>)
(<infillPoint> X27.257 Y-15.389 Z2.755 </infillPoint>)
(<infillPoint> X27.257 Y-22.9 Z2.755 </infillPoint>)
(<infillPoint> X33.826 Y-22.9 Z2.755 </infillPoint>)
(<infillPoint> X35.638 Y-22.785 Z2.755 </infillPoint>)
(<infillPoint> X37.103 Y-22.52 Z2.755 </infillPoint>)
(<infillPoint> X37.718 Y-22.218 Z2.755 </infillPoint>)
(<infillPoint> X38.168 Y-21.841 Z2.755 </infillPoint>)
(<infillPoint> X38.422 Y-21.441 Z2.755 </infillPoint>)
(<infillPoint> X38.499 Y-21.032 Z2.755 </infillPoint>)
(<infillPoint> X38.387 Y-20.533 Z2.755 </infillPoint>)
(<infillPoint> X38.04 Y-20.115 Z2.755 </infillPoint>)
(<infillPoint> X37.334 Y-19.737 Z2.755 </infillPoint>)
(<infillPoint> X36.441 Y-19.52 Z2.755 </infillPoint>)
(<infillPoint> X35.979 Y-19.248 Z2.755 </infillPoint>)
(<infillPoint> X35.932 Y-18.53 Z2.755 </infillPoint>)
(<infillPoint> X36.346 Y-18.197 Z2.755 </infillPoint>)
(<infillPoint> X37.392 Y-17.777 Z2.755 </infillPoint>)
(<infillPoint> X37.758 Y-17.379 Z2.755 </infillPoint>)
(<infillPoint> X37.863 Y-16.972 Z2.755 </infillPoint>)
(</infillBoundary>)
(<infillBoundary>)
(<infillPoint> X35.35 Y-20.022 Z2.755 </infillPoint>)
(<infillPoint> X35.566 Y-20.714 Z2.755 </infillPoint>)
(<infillPoint> X35.354 Y-21.431 Z2.755 </infillPoint>)
(<infillPoint> X34.818 Y-21.898 Z2.755 </infillPoint>)
(<infillPoint> X34.42 Y-22.064 Z2.755 </infillPoint>)
(<infillPoint> X33.985 Y-22.162 Z2.755 </infillPoint>)
(<infillPoint> X30.257 Y-22.229 Z2.755 </infillPoint>)
(<infillPoint> X30.257 Y-19.257 Z2.755 </infillPoint>)
(<infillPoint> X33.974 Y-19.324 Z2.755 </infillPoint>)
(<infillPoint> X34.418 Y-19.42 Z2.755 </infillPoint>)
(<infillPoint> X34.812 Y-19.577 Z2.755 </infillPoint>)
(</infillBoundary>)
(<infillBoundary>)
(<infillPoint> X30.257 Y-18.814 Z2.755 </infillPoint>)
(<infillPoint> X30.257 Y-15.947 Z2.755 </infillPoint>)
(<infillPoint> X33.579 Y-16.009 Z2.755 </infillPoint>)
(<infillPoint> X33.981 Y-16.1 Z2.755 </infillPoint>)
(<infillPoint> X34.348 Y-16.253 Z2.755 </infillPoint>)
(<infillPoint> X34.84 Y-16.691 Z2.755 </infillPoint>)
(<infillPoint> X35.028 Y-17.357 Z2.755 </infillPoint>)
(<infillPoint> X34.856 Y-18.005 Z2.755 </infillPoint>)
(<infillPoint> X34.605 Y-18.309 Z2.755 </infillPoint>)
(<infillPoint> X34.319 Y-18.516 Z2.755 </infillPoint>)
(<infillPoint> X33.979 Y-18.658 Z2.755 </infillPoint>)
(<infillPoint> X33.572 Y-18.75 Z2.755 </infillPoint>)
(</infillBoundary>)
;M108 R80.0
G1 X27.6 Y-22.46 Z2.76 F4200.0
G1 F1200.0
G1 E395.004
G1 F4200.0
M101
G1 X27.6 Y-15.83 Z2.76 F4800.0 E395.354
G1 X28.0 Y-15.67 Z2.76 F4800.0 E395.377
G1 X29.6 Y-15.67 Z2.76 F4800.0 E395.462
G1 X28.0 Y-22.62 Z2.76 F4800.0 E395.838
G1 X30.0 Y-22.62 Z2.76 F4800.0 E395.944
G1 X30.0 Y-22.51 Z2.76 F4800.0 E395.95
G1 X30.4 Y-22.51 Z2.76 F4800.0 E395.971
G1 X30.4 Y-22.62 Z2.76 F4800.0 E395.977
G1 X30.8 Y-22.62 Z2.76 F4800.0 E395.998
G1 X30.8 Y-22.5 Z2.76 F4800.0 E396.004
G1 X31.2 Y-22.49 Z2.76 F4800.0 E396.025
G1 X31.2 Y-22.62 Z2.76 F4800.0 E396.032
G1 X31.6 Y-22.62 Z2.76 F4800.0 E396.053
G1 X31.6 Y-22.49 Z2.76 F4800.0 E396.06
G1 X32.0 Y-22.48 Z2.76 F4800.0 E396.082
G1 X32.0 Y-22.62 Z2.76 F4800.0 E396.089
G1 X32.4 Y-22.62 Z2.76 F4800.0 E396.11
G1 X32.4 Y-22.47 Z2.76 F4800.0 E396.118
G1 X32.8 Y-22.46 Z2.76 F4800.0 E396.139
G1 X32.8 Y-22.62 Z2.76 F4800.0 E396.147
G1 X33.2 Y-22.62 Z2.76 F4800.0 E396.169
G1 X33.2 Y-22.46 Z2.76 F4800.0 E396.177
G1 X33.6 Y-22.45 Z2.76 F4800.0 E396.198
G1 X33.6 Y-22.62 Z2.76 F4800.0 E396.207
G1 X34.0 Y-22.61 Z2.76 F4800.0 E396.229
G1 X34.0 Y-22.44 Z2.76 F4800.0 E396.237
G1 X34.4 Y-22.36 Z2.76 F4800.0 E396.259
G1 X34.4 Y-22.58 Z2.76 F4800.0 E396.271
G1 X34.8 Y-22.56 Z2.76 F4800.0 E396.292
G1 X34.8 Y-22.21 Z2.76 F4800.0 E396.311
G1 X35.2 Y-21.94 Z2.76 F4800.0 E396.336
G1 X35.2 Y-22.53 Z2.76 F4800.0 E396.368
G1 X36.8 Y-22.29 Z2.76 F4800.0 E396.453
G1 X37.2 Y-22.16 Z2.76 F4800.0 E396.475
G1 X37.6 Y-21.95 Z2.76 F4800.0 E396.499
G1 X35.6 Y-21.59 Z2.76 F4800.0 E396.607
G1 X36.87 Y-21.14 Z2.76 F4800.0 E396.678
G1 X36.87 Y-20.86 Z2.76 F4800.0 E396.693
G1 X37.6 Y-20.2 Z2.76 F4800.0 E396.745
G1 X37.2 Y-19.99 Z2.76 F4800.0 E396.768
G1 X36.4 Y-19.8 Z2.76 F4800.0 E396.812
G1 X36.0 Y-19.59 Z2.76 F4800.0 E396.836
G1 X35.6 Y-19.89 Z2.76 F4800.0 E396.862
G1 X35.2 Y-19.54 Z2.76 F4800.0 E396.89
G1 X34.8 Y-19.27 Z2.76 F4800.0 E396.916
G1 X34.8 Y-18.51 Z2.76 F4800.0 E396.956
G1 X34.4 Y-18.79 Z2.76 F4800.0 E396.981
G1 X34.4 Y-19.13 Z2.76 F4800.0 E396.999
G1 X34.0 Y-19.05 Z2.76 F4800.0 E397.021
G1 X34.0 Y-18.94 Z2.76 F4800.0 E397.027
G1 F1200.0
G1 E396.027
G1 F4800.0
M103
G1 X36.4 Y-17.87 Z2.76 F4200.0
G1 F1200.0
G1 E397.027
G1 F4200.0
M101
G1 X36.0 Y-18.12 Z2.76 F4800.0 E397.051
G1 X35.2 Y-16.94 Z2.76 F4800.0 E397.127
G1 X36.8 Y-16.11 Z2.76 F4800.0 E397.222
G1 X36.0 Y-15.82 Z2.76 F4800.0 E397.267
G1 X34.8 Y-15.7 Z2.76 F4800.0 E397.33
G1 X34.8 Y-16.28 Z2.76 F4800.0 E397.361
G1 X34.4 Y-15.97 Z2.76 F4800.0 E397.388
G1 X34.4 Y-15.67 Z2.76 F4800.0 E397.404
G1 X34.0 Y-15.67 Z2.76 F4800.0 E397.425
G1 X34.0 Y-15.82 Z2.76 F4800.0 E397.432
G1 X33.6 Y-15.73 Z2.76 F4800.0 E397.454
G1 X33.6 Y-15.67 Z2.76 F4800.0 E397.457
G1 X33.2 Y-15.67 Z2.76 F4800.0 E397.478
G1 X33.2 Y-15.72 Z2.76 F4800.0 E397.481
G1 X32.8 Y-15.72 Z2.76 F4800.0 E397.502
G1 X32.8 Y-15.67 Z2.76 F4800.0 E397.505
G1 X32.4 Y-15.67 Z2.76 F4800.0 E397.526
G1 X32.4 Y-15.71 Z2.76 F4800.0 E397.528
G1 X32.0 Y-15.7 Z2.76 F4800.0 E397.549
G1 X32.0 Y-15.67 Z2.76 F4800.0 E397.551
G1 F1200.0
G1 E396.551
G1 F4800.0
M103
G1 X37.2 Y-16.38 Z2.76 F4200.0
G1 F1200.0
G1 E397.551
G1 F4200.0
M101
G1 X37.2 Y-17.55 Z2.76 F4800.0 E397.613
G1 X36.8 Y-17.71 Z2.76 F4800.0 E397.636
G1 F1200.0
G1 E396.636
G1 F4800.0
M103
G1 X36.23 Y-18.66 Z2.76 F4200.0
G1 X38.0 Y-20.51 Z2.76 F4200.0
G1 F1200.0
G1 E397.636
G1 F4200.0
M101
G1 X37.13 Y-20.86 Z2.76 F4800.0 E397.685
G1 X37.13 Y-21.14 Z2.76 F4800.0 E397.7
G1 X38.0 Y-21.58 Z2.76 F4800.0 E397.752
G1 F1200.0
G1 E396.752
G1 F4800.0
M103
(</infill>)
(</nestedRing>)
(</rotation>)
(</layer>)
(<layer> 3.025 )
(<rotation> (-1+1.22464679915e-16j) )
(<nestedRing>)
(<boundaryPerimeter>)
(<boundaryPoint> X-46.601 Y-23.5 Z3.025 </boundaryPoint>)
(<boundaryPoint> X-46.601 Y-18.188 Z3.025 </boundaryPoint>)
(<boundaryPoint> X-40.969 Y-18.188 Z3.025 </boundaryPoint>)
(<boundaryPoint> X-40.969 Y-15.563 Z3.025 </boundaryPoint>)
(<boundaryPoint> X-46.601 Y-15.563 Z3.025 </boundaryPoint>)
(<boundaryPoint> X-46.601 Y-13.293 Z3.025 </boundaryPoint>)
(<boundaryPoint> X-40.008 Y-13.293 Z3.025 </boundaryPoint>)
(<boundaryPoint> X-40.008 Y-10.499 Z3.025 </boundaryPoint>)
(<boundaryPoint> X-51.112 Y-10.499 Z3.025 </boundaryPoint>)
(<boundaryPoint> X-51.112 Y-23.5 Z3.025 </boundaryPoint>)
(<loop> outer )
G1 X29.06 Y-21.83 Z3.03 F4200.0
G1 X19.95 Y-23.45 Z3.03 F4200.0
G1 X17.76 Y-21.78 Z3.03 F4200.0
G1 X12.67 Y-21.78 Z3.03 F4200.0
G1 X10.19 Y-23.49 Z3.03 F4200.0
G1 X2.24 Y-22.97 Z3.03 F4200.0
G1 X-4.46 Y-22.32 Z3.03 F4200.0
G1 X-12.84 Y-20.73 Z3.03 F4200.0
G1 X-14.61 Y-21.51 Z3.03 F4200.0
G1 X-20.51 Y-22.54 Z3.03 F4200.0
G1 X-28.29 Y-23.29 Z3.03 F4200.0
G1 X-30.46 Y-21.78 Z3.03 F4200.0
G1 X-35.55 Y-21.78 Z3.03 F4200.0
G1 X-37.58 Y-23.17 Z3.03 F4200.0
G1 X-42.52 Y-16.15 Z3.03 F4200.0
G1 X-46.8 Y-17.99 Z3.03 F4200.0
G1 X-50.26 Y-22.9 Z3.03 F4200.0
G1 F1200.0
G1 E397.752
G1 F4200.0
M101
G1 X-47.2 Y-22.9 Z3.03 F4800.0 E397.913
G1 X-47.2 Y-17.59 Z3.03 F4800.0 E398.194
G1 X-41.57 Y-17.59 Z3.03 F4800.0 E398.492
G1 X-41.57 Y-16.16 Z3.03 F4800.0 E398.567
G1 X-47.2 Y-16.16 Z3.03 F4800.0 E398.864
G1 X-47.2 Y-12.69 Z3.03 F4800.0 E399.048
G1 X-40.61 Y-12.69 Z3.03 F4800.0 E399.396
G1 X-40.61 Y-11.1 Z3.03 F4800.0 E399.48
G1 X-50.51 Y-11.1 Z3.03 F4800.0 E400.003
G1 X-50.51 Y-22.9 Z3.03 F4800.0 E400.627
G1 X-50.26 Y-22.9 Z3.03 F4800.0 E400.64
G1 F1200.0
G1 E400.64
G1 F4800.0
M103
(</loop>)
(<edge> outer )
;M108 R40.0
G1 X-50.91 Y-23.16 Z3.03 F4200.0
G1 F1200.0
G1 E400.64
G1 F4200.0
M101
G1 X-50.91 Y-23.3 Z3.03 F2400.0 E400.648
G1 X-46.8 Y-23.3 Z3.03 F2400.0 E400.865
G1 X-46.8 Y-17.99 Z3.03 F2400.0 E401.146
G1 X-41.17 Y-17.99 Z3.03 F2400.0 E401.443
G1 X-41.17 Y-15.76 Z3.03 F2400.0 E401.561
G1 X-46.8 Y-15.76 Z3.03 F2400.0 E401.858
G1 X-46.8 Y-13.09 Z3.03 F2400.0 E401.999
G1 X-40.21 Y-13.09 Z3.03 F2400.0 E402.347
G1 X-40.21 Y-10.7 Z3.03 F2400.0 E402.474
G1 X-50.91 Y-10.7 Z3.03 F2400.0 E403.039
G1 X-50.91 Y-22.9 Z3.03 F2400.0 E403.684
G1 X-50.91 Y-23.16 Z3.03 F2400.0 E403.697
G1 F1200.0
G1 E402.697
G1 F2400.0
M103
(</edge>)
(</boundaryPerimeter>)
(<infill>)
(<infillBoundary>)
(<infillPoint> X-47.201 Y-22.9 Z3.025 </infillPoint>)
(<infillPoint> X-47.201 Y-17.588 Z3.025 </infillPoint>)
(<infillPoint> X-41.569 Y-17.588 Z3.025 </infillPoint>)
(<infillPoint> X-41.569 Y-16.163 Z3.025 </infillPoint>)
(<infillPoint> X-47.201 Y-16.163 Z3.025 </infillPoint>)
(<infillPoint> X-47.201 Y-12.693 Z3.025 </infillPoint>)
(<infillPoint> X-40.608 Y-12.693 Z3.025 </infillPoint>)
(<infillPoint> X-40.608 Y-11.099 Z3.025 </infillPoint>)
(<infillPoint> X-50.512 Y-11.099 Z3.025 </infillPoint>)
(<infillPoint> X-50.512 Y-22.9 Z3.025 </infillPoint>)
(</infillBoundary>)
;M108 R80.0
G1 X-47.48 Y-22.0 Z3.03 F4200.0
G1 F1200.0
G1 E403.697
G1 F4200.0
M101
G1 X-47.48 Y-20.4 Z3.03 F4800.0 E403.782
G1 X-50.23 Y-20.4 Z3.03 F4800.0 E403.927
G1 X-50.22 Y-22.4 Z3.03 F4800.0 E404.033
G1 X-47.49 Y-22.4 Z3.03 F4800.0 E404.177
G1 F1200.0
G1 E403.177
G1 F4800.0
M103
G1 X-47.48 Y-20.0 Z3.03 F4200.0
G1 F1200.0
G1 E404.177
G1 F4200.0
M101
G1 X-47.48 Y-18.8 Z3.03 F4800.0 E404.241
G1 X-48.86 Y-19.13 Z3.03 F4800.0 E404.316
G1 X-49.14 Y-19.13 Z3.03 F4800.0 E404.33
G1 X-50.23 Y-20.0 Z3.03 F4800.0 E404.404
G1 X-50.23 Y-16.8 Z3.03 F4800.0 E404.573
G1 X-49.14 Y-18.87 Z3.03 F4800.0 E404.697
G1 X-48.86 Y-18.87 Z3.03 F4800.0 E404.712
G1 X-47.48 Y-18.4 Z3.03 F4800.0 E404.789
G1 X-47.48 Y-14.8 Z3.03 F4800.0 E404.979
G1 X-48.86 Y-15.13 Z3.03 F4800.0 E405.054
G1 X-49.14 Y-15.13 Z3.03 F4800.0 E405.069
G1 X-50.23 Y-16.4 Z3.03 F4800.0 E405.157
G1 X-50.23 Y-13.6 Z3.03 F4800.0 E405.305
G1 X-49.14 Y-14.87 Z3.03 F4800.0 E405.394
G1 X-48.86 Y-14.87 Z3.03 F4800.0 E405.409
G1 X-47.48 Y-14.4 Z3.03 F4800.0 E405.486
G1 X-47.48 Y-13.2 Z3.03 F4800.0 E405.549
G1 X-50.23 Y-13.2 Z3.03 F4800.0 E405.694
G1 X-50.23 Y-12.0 Z3.03 F4800.0 E405.758
G1 X-47.48 Y-12.8 Z3.03 F4800.0 E405.909
G1 X-47.37 Y-12.42 Z3.03 F4800.0 E405.93
G1 X-41.1 Y-12.4 Z3.03 F4800.0 E406.261
G1 X-40.89 Y-12.0 Z3.03 F4800.0 E406.285
G1 X-40.9 Y-11.6 Z3.03 F4800.0 E406.306
G1 X-50.23 Y-11.6 Z3.03 F4800.0 E406.799
G1 F1200.0
G1 E405.799
G1 F4800.0
M103
(</infill>)
(</nestedRing>)
(<nestedRing>)
(<boundaryPerimeter>)
(<boundaryPoint> X-35.367 Y-22.062 Z3.025 </boundaryPoint>)
(<boundaryPoint> X-30.639 Y-22.062 Z3.025 </boundaryPoint>)
(<boundaryPoint> X-29.965 Y-23.5 Z3.025 </boundaryPoint>)
(<boundaryPoint> X-25.964 Y-23.5 Z3.025 </boundaryPoint>)
(<boundaryPoint> X-25.785 Y-23.189 Z3.025 </boundaryPoint>)
(<boundaryPoint> X-30.668 Y-14.789 Z3.025 </boundaryPoint>)
(<boundaryPoint> X-35.21 Y-14.789 Z3.025 </boundaryPoint>)
(<boundaryPoint> X-40.094 Y-23.189 Z3.025 </boundaryPoint>)
(<boundaryPoint> X-39.915 Y-23.5 Z3.025 </boundaryPoint>)
(<boundaryPoint> X-36.023 Y-23.5 Z3.025 </boundaryPoint>)
(<loop> inner )
G1 X-46.8 Y-15.76 Z3.03 F4200.0
G1 X-43.37 Y-17.56 Z3.03 F4200.0
G1 X-36.4 Y-21.61 Z3.03 F4200.0
G1 X-34.39 Y-18.64 Z3.03 F4200.0
G1 F1200.0
G1 E406.799
G1 F4200.0
M101
G1 X-33.67 Y-17.08 Z3.03 F4800.0 E406.89
G1 X-33.36 Y-16.66 Z3.03 F4800.0 E406.918
G1 X-32.62 Y-16.66 Z3.03 F4800.0 E406.957
G1 X-32.31 Y-17.08 Z3.03 F4800.0 E406.985
G1 X-30.92 Y-20.07 Z3.03 F4800.0 E407.159
G1 X-31.36 Y-20.76 Z3.03 F4800.0 E407.202
G1 X-34.61 Y-20.76 Z3.03 F4800.0 E407.374
G1 X-35.05 Y-20.07 Z3.03 F4800.0 E407.417
G1 X-34.5 Y-18.87 Z3.03 F4800.0 E407.487
G1 X-34.39 Y-18.64 Z3.03 F4800.0 E407.5
G1 F1200.0
G1 E406.5
G1 F4800.0
M103
(</loop>)
(<loop> outer )
G1 X-36.42 Y-18.06 Z3.03 F4200.0
G1 F1200.0
G1 E407.5
G1 F4200.0
M101
G1 X-38.89 Y-22.32 Z3.03 F4800.0 E407.761
G1 X-38.56 Y-22.9 Z3.03 F4800.0 E407.796
G1 X-36.41 Y-22.9 Z3.03 F4800.0 E407.91
G1 X-35.75 Y-21.46 Z3.03 F4800.0 E407.993
G1 X-30.26 Y-21.46 Z3.03 F4800.0 E408.283
G1 X-29.58 Y-22.9 Z3.03 F4800.0 E408.367
G1 X-27.32 Y-22.9 Z3.03 F4800.0 E408.487
G1 X-26.99 Y-22.32 Z3.03 F4800.0 E408.522
G1 X-31.01 Y-15.39 Z3.03 F4800.0 E408.946
G1 X-34.87 Y-15.39 Z3.03 F4800.0 E409.149
G1 X-36.29 Y-17.84 Z3.03 F4800.0 E409.299
G1 X-36.42 Y-18.06 Z3.03 F4800.0 E409.312
G1 F1200.0
G1 E409.312
G1 F4800.0
M103
(</loop>)
(<edge> outer )
;M108 R40.0
G1 X-36.76 Y-17.86 Z3.03 F4200.0
G1 F1200.0
G1 E409.312
G1 F4200.0
M101
G1 X-39.86 Y-23.19 Z3.03 F2400.0 E409.638
G1 X-39.8 Y-23.3 Z3.03 F2400.0 E409.645
G1 X-36.15 Y-23.3 Z3.03 F2400.0 E409.838
G1 X-35.5 Y-21.86 Z3.03 F2400.0 E409.921
G1 X-30.51 Y-21.86 Z3.03 F2400.0 E410.184
G1 X-29.84 Y-23.3 Z3.03 F2400.0 E410.268
G1 X-26.08 Y-23.3 Z3.03 F2400.0 E410.467
G1 X-26.02 Y-23.19 Z3.03 F2400.0 E410.474
G1 X-30.78 Y-14.99 Z3.03 F2400.0 E410.975
G1 X-35.1 Y-14.99 Z3.03 F2400.0 E411.202
G1 X-36.63 Y-17.63 Z3.03 F2400.0 E411.364
G1 X-36.76 Y-17.86 Z3.03 F2400.0 E411.378
G1 F1200.0
G1 E410.378
G1 F2400.0
M103
(</edge>)
(</boundaryPerimeter>)
(<nestedRing>)
(<boundaryPerimeter>)
(<boundaryPoint> X-34.279 Y-20.161 Z3.025 </boundaryPoint>)
(<boundaryPoint> X-34.368 Y-20.021 Z3.025 </boundaryPoint>)
(<boundaryPoint> X-33.151 Y-17.39 Z3.025 </boundaryPoint>)
(<boundaryPoint> X-33.056 Y-17.26 Z3.025 </boundaryPoint>)
(<boundaryPoint> X-32.923 Y-17.26 Z3.025 </boundaryPoint>)
(<boundaryPoint> X-32.827 Y-17.39 Z3.025 </boundaryPoint>)
(<boundaryPoint> X-31.598 Y-20.021 Z3.025 </boundaryPoint>)
(<boundaryPoint> X-31.687 Y-20.161 Z3.025 </boundaryPoint>)
(<edge> inner )
G1 X-33.92 Y-18.6 Z3.03 F4200.0
G1 F1200.0
G1 E411.378
G1 F4200.0
M101
G1 X-33.32 Y-17.29 Z3.03 F2400.0 E411.454
G1 X-33.16 Y-17.06 Z3.03 F2400.0 E411.468
G1 X-32.82 Y-17.06 Z3.03 F2400.0 E411.486
G1 X-32.66 Y-17.29 Z3.03 F2400.0 E411.501
G1 X-31.38 Y-20.05 Z3.03 F2400.0 E411.662
G1 X-31.57 Y-20.35 Z3.03 F2400.0 E411.681
G1 X-34.4 Y-20.35 Z3.03 F2400.0 E411.83
G1 X-34.59 Y-20.05 Z3.03 F2400.0 E411.849
G1 X-34.03 Y-18.83 Z3.03 F2400.0 E411.92
G1 X-33.92 Y-18.6 Z3.03 F2400.0 E411.933
G1 F1200.0
G1 E410.933
G1 F2400.0
M103
(</edge>)
(</boundaryPerimeter>)
(</nestedRing>)
(<infill>)
(<infillBoundary>)
(<infillPoint> X-35.753 Y-21.462 Z3.025 </infillPoint>)
(<infillPoint> X-30.258 Y-21.462 Z3.025 </infillPoint>)
(<infillPoint> X-29.584 Y-22.9 Z3.025 </infillPoint>)
(<infillPoint> X-27.319 Y-22.9 Z3.025 </infillPoint>)
(<infillPoint> X-26.985 Y-22.319 Z3.025 </infillPoint>)
(<infillPoint> X-31.013 Y-15.389 Z3.025 </infillPoint>)
(<infillPoint> X-34.865 Y-15.389 Z3.025 </infillPoint>)
(<infillPoint> X-38.894 Y-22.319 Z3.025 </infillPoint>)
(<infillPoint> X-38.56 Y-22.9 Z3.025 </infillPoint>)
(<infillPoint> X-36.409 Y-22.9 Z3.025 </infillPoint>)
(</infillBoundary>)
(<infillBoundary>)
(<infillPoint> X-34.609 Y-20.761 Z3.025 </infillPoint>)
(<infillPoint> X-35.05 Y-20.066 Z3.025 </infillPoint>)
(<infillPoint> X-33.671 Y-17.084 Z3.025 </infillPoint>)
(<infillPoint> X-33.361 Y-16.66 Z3.025 </infillPoint>)
(<infillPoint> X-32.62 Y-16.66 Z3.025 </infillPoint>)
(<infillPoint> X-32.309 Y-17.082 Z3.025 </infillPoint>)
(<infillPoint> X-30.915 Y-20.065 Z3.025 </infillPoint>)
(<infillPoint> X-31.357 Y-20.761 Z3.025 </infillPoint>)
(</infillBoundary>)
;M108 R80.0
G1 X-34.72 Y-20.04 Z3.03 F4200.0
G1 X-27.35 Y-22.4 Z3.03 F4200.0
G1 F1200.0
G1 E411.933
G1 F4200.0
M101
G1 X-29.51 Y-22.4 Z3.03 F4800.0 E412.047
G1 X-30.07 Y-21.2 Z3.03 F4800.0 E412.117
G1 X-27.49 Y-22.0 Z3.03 F4800.0 E412.26
G1 X-29.12 Y-19.2 Z3.03 F4800.0 E412.431
G1 X-31.05 Y-20.8 Z3.03 F4800.0 E412.563
G1 X-30.8 Y-20.4 Z3.03 F4800.0 E412.588
G1 X-30.64 Y-20.0 Z3.03 F4800.0 E412.611
G1 X-31.2 Y-18.8 Z3.03 F4800.0 E412.681
G1 X-29.59 Y-18.4 Z3.03 F4800.0 E412.768
G1 X-30.52 Y-16.8 Z3.03 F4800.0 E412.866
G1 X-31.38 Y-18.4 Z3.03 F4800.0 E412.962
G1 X-32.17 Y-16.8 Z3.03 F4800.0 E413.056
G1 X-30.75 Y-16.4 Z3.03 F4800.0 E413.134
G1 X-30.98 Y-16.0 Z3.03 F4800.0 E413.159
G1 X-34.9 Y-16.0 Z3.03 F4800.0 E413.366
G1 X-35.13 Y-16.4 Z3.03 F4800.0 E413.39
G1 X-33.81 Y-16.8 Z3.03 F4800.0 E413.463
G1 X-34.77 Y-18.8 Z3.03 F4800.0 E413.58
G1 X-35.36 Y-16.8 Z3.03 F4800.0 E413.69
G1 X-36.52 Y-18.8 Z3.03 F4800.0 E413.812
G1 X-34.96 Y-19.2 Z3.03 F4800.0 E413.898
G1 X-35.33 Y-20.0 Z3.03 F4800.0 E413.944
G1 X-35.17 Y-20.4 Z3.03 F4800.0 E413.967
G1 X-34.92 Y-20.8 Z3.03 F4800.0 E413.992
G1 X-36.99 Y-19.6 Z3.03 F4800.0 E414.119
G1 X-37.45 Y-20.4 Z3.03 F4800.0 E414.168
G1 X-35.94 Y-21.2 Z3.03 F4800.0 E414.258
G1 X-36.31 Y-22.0 Z3.03 F4800.0 E414.304
G1 X-37.69 Y-20.8 Z3.03 F4800.0 E414.401
G1 X-38.39 Y-22.0 Z3.03 F4800.0 E414.474
G1 X-38.53 Y-22.4 Z3.03 F4800.0 E414.497
G1 X-36.49 Y-22.4 Z3.03 F4800.0 E414.604
G1 F1200.0
G1 E413.604
G1 F4800.0
M103
(</infill>)
(</nestedRing>)
(<nestedRing>)
(<boundaryPerimeter>)
(<boundaryPoint> X-15.722 Y-23.5 Z3.025 </boundaryPoint>)
(<boundaryPoint> X-13.856 Y-23.382 Z3.025 </boundaryPoint>)
(<boundaryPoint> X-12.275 Y-23.096 Z3.025 </boundaryPoint>)
(<boundaryPoint> X-11.519 Y-22.725 Z3.025 </boundaryPoint>)
(<boundaryPoint> X-10.942 Y-22.241 Z3.025 </boundaryPoint>)
(<boundaryPoint> X-10.577 Y-21.666 Z3.025 </boundaryPoint>)
(<boundaryPoint> X-10.455 Y-21.022 Z3.025 </boundaryPoint>)
(<boundaryPoint> X-10.626 Y-20.261 Z3.025 </boundaryPoint>)
(<boundaryPoint> X-11.14 Y-19.641 Z3.025 </boundaryPoint>)
(<boundaryPoint> X-12.016 Y-19.172 Z3.025 </boundaryPoint>)
(<boundaryPoint> X-12.898 Y-18.958 Z3.025 </boundaryPoint>)
(<boundaryPoint> X-13.01 Y-18.892 Z3.025 </boundaryPoint>)
(<boundaryPoint> X-13.016 Y-18.802 Z3.025 </boundaryPoint>)
(<boundaryPoint> X-12.915 Y-18.721 Z3.025 </boundaryPoint>)
(<boundaryPoint> X-11.824 Y-18.283 Z3.025 </boundaryPoint>)
(<boundaryPoint> X-11.266 Y-17.675 Z3.025 </boundaryPoint>)
(<boundaryPoint> X-11.08 Y-16.958 Z3.025 </boundaryPoint>)
(<boundaryPoint> X-11.341 Y-16.111 Z3.025 </boundaryPoint>)
(<boundaryPoint> X-12.123 Y-15.413 Z3.025 </boundaryPoint>)
(<boundaryPoint> X-13.393 Y-14.945 Z3.025 </boundaryPoint>)
(<boundaryPoint> X-15.115 Y-14.789 Z3.025 </boundaryPoint>)
(<boundaryPoint> X-22.91 Y-14.789 Z3.025 </boundaryPoint>)
(<boundaryPoint> X-22.91 Y-23.5 Z3.025 </boundaryPoint>)
(<loop> inner )
G1 X-35.55 Y-21.78 Z3.03 F4200.0
G1 X-30.46 Y-21.78 Z3.03 F4200.0
G1 X-27.45 Y-23.45 Z3.03 F4200.0
G1 X-20.52 Y-22.96 Z3.03 F4200.0
G1 X-19.31 Y-21.97 Z3.03 F4200.0
G1 F1200.0
G1 E414.604
G1 F4200.0
M101
G1 X-19.31 Y-19.26 Z3.03 F4800.0 E414.748
G1 X-15.59 Y-19.32 Z3.03 F4800.0 E414.944
G1 X-15.15 Y-19.42 Z3.03 F4800.0 E414.968
G1 X-14.76 Y-19.58 Z3.03 F4800.0 E414.991
G1 X-14.22 Y-20.02 Z3.03 F4800.0 E415.028
G1 X-14.0 Y-20.71 Z3.03 F4800.0 E415.066
G1 X-14.21 Y-21.43 Z3.03 F4800.0 E415.105
G1 X-14.75 Y-21.9 Z3.03 F4800.0 E415.143
G1 X-15.15 Y-22.06 Z3.03 F4800.0 E415.166
G1 X-15.58 Y-22.16 Z3.03 F4800.0 E415.189
G1 X-19.31 Y-22.23 Z3.03 F4800.0 E415.386
G1 X-19.31 Y-21.97 Z3.03 F4800.0 E415.4
G1 F1200.0
G1 E414.4
G1 F4800.0
M103
(</loop>)
(<loop> inner )
G1 X-19.31 Y-18.56 Z3.03 F4200.0
G1 F1200.0
G1 E415.4
G1 F4200.0
M101
G1 X-19.31 Y-15.95 Z3.03 F4800.0 E415.538
G1 X-15.99 Y-16.01 Z3.03 F4800.0 E415.713
G1 X-15.59 Y-16.1 Z3.03 F4800.0 E415.735
G1 X-15.22 Y-16.25 Z3.03 F4800.0 E415.756
G1 X-14.73 Y-16.69 Z3.03 F4800.0 E415.791
G1 X-14.54 Y-17.36 Z3.03 F4800.0 E415.827
G1 X-14.71 Y-18.01 Z3.03 F4800.0 E415.863
G1 X-14.96 Y-18.31 Z3.03 F4800.0 E415.883
G1 X-15.25 Y-18.52 Z3.03 F4800.0 E415.902
G1 X-15.59 Y-18.66 Z3.03 F4800.0 E415.922
G1 X-15.99 Y-18.75 Z3.03 F4800.0 E415.944
G1 X-19.31 Y-18.81 Z3.03 F4800.0 E416.119
G1 X-19.31 Y-18.56 Z3.03 F4800.0 E416.132
G1 F1200.0
G1 E415.132
G1 F4800.0
M103
(</loop>)
(<loop> outer )
G1 X-22.31 Y-19.07 Z3.03 F4200.0
G1 F1200.0
G1 E416.132
G1 F4200.0
M101
G1 X-22.31 Y-22.9 Z3.03 F4800.0 E416.334
G1 X-15.74 Y-22.9 Z3.03 F4800.0 E416.681
G1 X-13.93 Y-22.79 Z3.03 F4800.0 E416.777
G1 X-12.46 Y-22.52 Z3.03 F4800.0 E416.856
G1 X-11.85 Y-22.22 Z3.03 F4800.0 E416.892
G1 X-11.4 Y-21.84 Z3.03 F4800.0 E416.923
G1 X-11.15 Y-21.44 Z3.03 F4800.0 E416.948
G1 X-11.07 Y-21.03 Z3.03 F4800.0 E416.97
G1 X-11.18 Y-20.53 Z3.03 F4800.0 E416.997
G1 X-11.53 Y-20.11 Z3.03 F4800.0 E417.026
G1 X-12.23 Y-19.74 Z3.03 F4800.0 E417.068
G1 X-13.13 Y-19.52 Z3.03 F4800.0 E417.117
G1 X-13.59 Y-19.25 Z3.03 F4800.0 E417.145
G1 X-13.64 Y-18.53 Z3.03 F4800.0 E417.183
G1 X-13.22 Y-18.2 Z3.03 F4800.0 E417.211
G1 X-12.17 Y-17.78 Z3.03 F4800.0 E417.271
G1 X-11.81 Y-17.38 Z3.03 F4800.0 E417.299
G1 X-11.7 Y-16.97 Z3.03 F4800.0 E417.322
G1 X-11.87 Y-16.45 Z3.03 F4800.0 E417.351
G1 X-12.44 Y-15.94 Z3.03 F4800.0 E417.391
G1 X-13.53 Y-15.54 Z3.03 F4800.0 E417.452
G1 X-15.14 Y-15.39 Z3.03 F4800.0 E417.538
G1 X-22.31 Y-15.39 Z3.03 F4800.0 E417.917
G1 X-22.31 Y-18.81 Z3.03 F4800.0 E418.098
G1 X-22.31 Y-19.07 Z3.03 F4800.0 E418.111
G1 F1200.0
G1 E418.111
G1 F4800.0
M103
(</loop>)
(<edge> outer )
;M108 R40.0
G1 X-22.71 Y-19.07 Z3.03 F4200.0
G1 F1200.0
G1 E418.111
G1 F4200.0
M101
G1 X-22.71 Y-23.3 Z3.03 F2400.0 E418.335
G1 X-15.73 Y-23.3 Z3.03 F2400.0 E418.703
G1 X-13.88 Y-23.18 Z3.03 F2400.0 E418.801
G1 X-12.34 Y-22.9 Z3.03 F2400.0 E418.884
G1 X-11.63 Y-22.56 Z3.03 F2400.0 E418.926
G1 X-11.09 Y-22.11 Z3.03 F2400.0 E418.963
G1 X-10.77 Y-21.59 Z3.03 F2400.0 E418.995
G1 X-10.66 Y-21.03 Z3.03 F2400.0 E419.025
G1 X-10.81 Y-20.35 Z3.03 F2400.0 E419.062
G1 X-11.27 Y-19.8 Z3.03 F2400.0 E419.1
G1 X-12.09 Y-19.36 Z3.03 F2400.0 E419.149
G1 X-12.97 Y-19.15 Z3.03 F2400.0 E419.197
G1 X-13.2 Y-19.01 Z3.03 F2400.0 E419.211
G1 X-13.22 Y-18.71 Z3.03 F2400.0 E419.227
G1 X-13.02 Y-18.55 Z3.03 F2400.0 E419.241
G1 X-11.94 Y-18.11 Z3.03 F2400.0 E419.302
G1 X-11.45 Y-17.58 Z3.03 F2400.0 E419.341
G1 X-11.29 Y-16.96 Z3.03 F2400.0 E419.374
G1 X-11.52 Y-16.22 Z3.03 F2400.0 E419.415
G1 X-12.23 Y-15.59 Z3.03 F2400.0 E419.465
G1 X-13.44 Y-15.14 Z3.03 F2400.0 E419.534
G1 X-15.12 Y-14.99 Z3.03 F2400.0 E419.623
G1 X-22.71 Y-14.99 Z3.03 F2400.0 E420.024
G1 X-22.71 Y-18.81 Z3.03 F2400.0 E420.226
G1 X-22.71 Y-19.07 Z3.03 F2400.0 E420.239
G1 F1200.0
G1 E419.239
G1 F2400.0
M103
(</edge>)
(</boundaryPerimeter>)
(<nestedRing>)
(<boundaryPerimeter>)
(<boundaryPoint> X-18.709 Y-18.202 Z3.025 </boundaryPoint>)
(<boundaryPoint> X-18.709 Y-16.558 Z3.025 </boundaryPoint>)
(<boundaryPoint> X-16.06 Y-16.608 Z3.025 </boundaryPoint>)
(<boundaryPoint> X-15.769 Y-16.674 Z3.025 </boundaryPoint>)
(<boundaryPoint> X-15.543 Y-16.768 Z3.025 </boundaryPoint>)
(<boundaryPoint> X-15.257 Y-17.023 Z3.025 </boundaryPoint>)
(<boundaryPoint> X-15.161 Y-17.362 Z3.025 </boundaryPoint>)
(<boundaryPoint> X-15.257 Y-17.724 Z3.025 </boundaryPoint>)
(<boundaryPoint> X-15.376 Y-17.868 Z3.025 </boundaryPoint>)
(<boundaryPoint> X-15.543 Y-17.989 Z3.025 </boundaryPoint>)
(<boundaryPoint> X-15.771 Y-18.084 Z3.025 </boundaryPoint>)
(<boundaryPoint> X-16.067 Y-18.151 Z3.025 </boundaryPoint>)
(<edge> inner )
G1 X-18.91 Y-18.15 Z3.03 F4200.0
G1 F1200.0
G1 E420.239
G1 F4200.0
M101
G1 X-18.91 Y-16.35 Z3.03 F2400.0 E420.334
G1 X-16.04 Y-16.41 Z3.03 F2400.0 E420.486
G1 X-15.71 Y-16.48 Z3.03 F2400.0 E420.504
G1 X-15.44 Y-16.6 Z3.03 F2400.0 E420.519
G1 X-15.08 Y-16.91 Z3.03 F2400.0 E420.544
G1 X-14.95 Y-17.36 Z3.03 F2400.0 E420.569
G1 X-15.08 Y-17.82 Z3.03 F2400.0 E420.594
G1 X-15.24 Y-18.02 Z3.03 F2400.0 E420.608
G1 X-15.45 Y-18.17 Z3.03 F2400.0 E420.621
G1 X-15.71 Y-18.27 Z3.03 F2400.0 E420.636
G1 X-16.04 Y-18.35 Z3.03 F2400.0 E420.654
G1 X-18.91 Y-18.41 Z3.03 F2400.0 E420.806
G1 X-18.91 Y-18.15 Z3.03 F2400.0 E420.819
G1 F1200.0
G1 E420.28
G1 F2400.0
M103
(</edge>)
(</boundaryPerimeter>)
(</nestedRing>)
(<nestedRing>)
(<boundaryPerimeter>)
(<boundaryPoint> X-18.709 Y-21.629 Z3.025 </boundaryPoint>)
(<boundaryPoint> X-18.709 Y-19.868 Z3.025 </boundaryPoint>)
(<boundaryPoint> X-15.662 Y-19.923 Z3.025 </boundaryPoint>)
(<boundaryPoint> X-15.324 Y-19.996 Z3.025 </boundaryPoint>)
(<boundaryPoint> X-15.065 Y-20.099 Z3.025 </boundaryPoint>)
(<boundaryPoint> X-14.737 Y-20.371 Z3.025 </boundaryPoint>)
(<boundaryPoint> X-14.628 Y-20.719 Z3.025 </boundaryPoint>)
(<boundaryPoint> X-14.739 Y-21.093 Z3.025 </boundaryPoint>)
(<boundaryPoint> X-15.069 Y-21.382 Z3.025 </boundaryPoint>)
(<boundaryPoint> X-15.33 Y-21.49 Z3.025 </boundaryPoint>)
(<boundaryPoint> X-15.669 Y-21.567 Z3.025 </boundaryPoint>)
(<boundaryPoint> X-16.586 Y-21.629 Z3.025 </boundaryPoint>)
(<edge> inner )
G1 X-18.65 Y-19.67 Z3.03 F4200.0
G1 F1200.0
G1 E420.819
G1 F4200.0
M101
G1 X-15.64 Y-19.72 Z3.03 F2400.0 E420.979
G1 X-15.27 Y-19.8 Z3.03 F2400.0 E420.999
G1 X-14.96 Y-19.93 Z3.03 F2400.0 E421.016
G1 X-14.56 Y-20.26 Z3.03 F2400.0 E421.043
G1 X-14.42 Y-20.72 Z3.03 F2400.0 E421.069
G1 X-14.56 Y-21.21 Z3.03 F2400.0 E421.096
G1 X-14.96 Y-21.55 Z3.03 F2400.0 E421.124
G1 X-15.27 Y-21.68 Z3.03 F2400.0 E421.141
G1 X-15.64 Y-21.77 Z3.03 F2400.0 E421.161
G1 X-16.58 Y-21.83 Z3.03 F2400.0 E421.211
G1 X-18.91 Y-21.83 Z3.03 F2400.0 E421.334
G1 X-18.91 Y-19.66 Z3.03 F2400.0 E421.448
G1 X-18.65 Y-19.67 Z3.03 F2400.0 E421.462
G1 F1200.0
G1 E420.462
G1 F2400.0
M103
(</edge>)
(</boundaryPerimeter>)
(</nestedRing>)
(<infill>)
(<infillBoundary>)
(<infillPoint> X-15.741 Y-22.9 Z3.025 </infillPoint>)
(<infillPoint> X-13.929 Y-22.785 Z3.025 </infillPoint>)
(<infillPoint> X-12.464 Y-22.52 Z3.025 </infillPoint>)
(<infillPoint> X-11.849 Y-22.218 Z3.025 </infillPoint>)
(<infillPoint> X-11.399 Y-21.841 Z3.025 </infillPoint>)
(<infillPoint> X-11.145 Y-21.441 Z3.025 </infillPoint>)
(<infillPoint> X-11.068 Y-21.032 Z3.025 </infillPoint>)
(<infillPoint> X-11.18 Y-20.533 Z3.025 </infillPoint>)
(<infillPoint> X-11.527 Y-20.114 Z3.025 </infillPoint>)
(<infillPoint> X-12.232 Y-19.737 Z3.025 </infillPoint>)
(<infillPoint> X-13.126 Y-19.52 Z3.025 </infillPoint>)
(<infillPoint> X-13.588 Y-19.248 Z3.025 </infillPoint>)
(<infillPoint> X-13.635 Y-18.53 Z3.025 </infillPoint>)
(<infillPoint> X-13.221 Y-18.197 Z3.025 </infillPoint>)
(<infillPoint> X-12.174 Y-17.777 Z3.025 </infillPoint>)
(<infillPoint> X-11.809 Y-17.38 Z3.025 </infillPoint>)
(<infillPoint> X-11.704 Y-16.972 Z3.025 </infillPoint>)
(<infillPoint> X-11.865 Y-16.447 Z3.025 </infillPoint>)
(<infillPoint> X-12.437 Y-15.937 Z3.025 </infillPoint>)
(<infillPoint> X-13.526 Y-15.535 Z3.025 </infillPoint>)
(<infillPoint> X-15.142 Y-15.389 Z3.025 </infillPoint>)
(<infillPoint> X-22.31 Y-15.389 Z3.025 </infillPoint>)
(<infillPoint> X-22.31 Y-22.9 Z3.025 </infillPoint>)
(</infillBoundary>)
(<infillBoundary>)
(<infillPoint> X-19.309 Y-22.229 Z3.025 </infillPoint>)
(<infillPoint> X-19.309 Y-19.257 Z3.025 </infillPoint>)
(<infillPoint> X-15.593 Y-19.324 Z3.025 </infillPoint>)
(<infillPoint> X-15.149 Y-19.42 Z3.025 </infillPoint>)
(<infillPoint> X-14.755 Y-19.577 Z3.025 </infillPoint>)
(<infillPoint> X-14.217 Y-20.022 Z3.025 </infillPoint>)
(<infillPoint> X-14.001 Y-20.714 Z3.025 </infillPoint>)
(<infillPoint> X-14.213 Y-21.43 Z3.025 </infillPoint>)
(<infillPoint> X-14.748 Y-21.899 Z3.025 </infillPoint>)
(<infillPoint> X-15.148 Y-22.064 Z3.025 </infillPoint>)
(<infillPoint> X-15.582 Y-22.162 Z3.025 </infillPoint>)
(</infillBoundary>)
(<infillBoundary>)
(<infillPoint> X-19.309 Y-18.814 Z3.025 </infillPoint>)
(<infillPoint> X-19.309 Y-15.947 Z3.025 </infillPoint>)
(<infillPoint> X-15.987 Y-16.009 Z3.025 </infillPoint>)
(<infillPoint> X-15.586 Y-16.1 Z3.025 </infillPoint>)
(<infillPoint> X-15.219 Y-16.253 Z3.025 </infillPoint>)
(<infillPoint> X-14.727 Y-16.691 Z3.025 </infillPoint>)
(<infillPoint> X-14.539 Y-17.357 Z3.025 </infillPoint>)
(<infillPoint> X-14.711 Y-18.005 Z3.025 </infillPoint>)
(<infillPoint> X-14.962 Y-18.309 Z3.025 </infillPoint>)
(<infillPoint> X-15.248 Y-18.516 Z3.025 </infillPoint>)
(<infillPoint> X-15.588 Y-18.658 Z3.025 </infillPoint>)
(<infillPoint> X-15.994 Y-18.75 Z3.025 </infillPoint>)
(</infillBoundary>)
;M108 R80.0
G1 X-19.58 Y-16.4 Z3.03 F4200.0
G1 F1200.0
G1 E421.462
G1 F4200.0
M101
G1 X-19.58 Y-16.0 Z3.03 F4800.0 E421.483
G1 X-22.03 Y-16.0 Z3.03 F4800.0 E421.612
G1 X-22.03 Y-18.8 Z3.03 F4800.0 E421.76
G1 X-20.86 Y-18.87 Z3.03 F4800.0 E421.822
G1 X-19.58 Y-16.8 Z3.03 F4800.0 E421.951
G1 X-19.59 Y-20.0 Z3.03 F4800.0 E422.12
G1 X-20.86 Y-19.13 Z3.03 F4800.0 E422.202
G1 X-22.03 Y-19.2 Z3.03 F4800.0 E422.264
G1 X-22.03 Y-22.0 Z3.03 F4800.0 E422.412
G1 X-19.59 Y-20.4 Z3.03 F4800.0 E422.566
G1 X-19.59 Y-22.4 Z3.03 F4800.0 E422.672
G1 X-22.02 Y-22.4 Z3.03 F4800.0 E422.8
G1 F1200.0
G1 E421.8
G1 F4800.0
M103
G1 X-13.37 Y-22.4 Z3.03 F4200.0
G1 F1200.0
G1 E422.8
G1 F4200.0
M101
G1 X-15.36 Y-22.4 Z3.03 F4800.0 E422.905
G1 X-14.44 Y-22.0 Z3.03 F4800.0 E422.958
G1 X-13.98 Y-21.6 Z3.03 F4800.0 E422.991
G1 X-13.73 Y-20.8 Z3.03 F4800.0 E423.035
G1 X-13.81 Y-20.4 Z3.03 F4800.0 E423.056
G1 X-12.04 Y-22.0 Z3.03 F4800.0 E423.182
G1 X-11.58 Y-21.6 Z3.03 F4800.0 E423.214
G1 X-11.38 Y-21.2 Z3.03 F4800.0 E423.238
G1 X-11.41 Y-20.8 Z3.03 F4800.0 E423.259
G1 X-11.65 Y-20.4 Z3.03 F4800.0 E423.284
G1 X-12.34 Y-20.0 Z3.03 F4800.0 E423.326
G1 X-13.93 Y-20.0 Z3.03 F4800.0 E423.41
G1 X-13.54 Y-19.6 Z3.03 F4800.0 E423.439
G1 X-14.29 Y-19.6 Z3.03 F4800.0 E423.479
G1 X-13.87 Y-19.2 Z3.03 F4800.0 E423.509
G1 X-13.92 Y-18.4 Z3.03 F4800.0 E423.552
G1 X-14.96 Y-19.12 Z3.03 F4800.0 E423.618
G1 X-14.67 Y-18.4 Z3.03 F4800.0 E423.659
G1 X-14.42 Y-18.0 Z3.03 F4800.0 E423.684
G1 X-14.31 Y-17.6 Z3.03 F4800.0 E423.706
G1 X-14.29 Y-17.2 Z3.03 F4800.0 E423.727
G1 X-13.42 Y-18.0 Z3.03 F4800.0 E423.79
G1 X-12.49 Y-17.6 Z3.03 F4800.0 E423.844
G1 X-12.05 Y-17.2 Z3.03 F4800.0 E423.875
G1 X-12.05 Y-16.8 Z3.03 F4800.0 E423.896
G1 X-12.34 Y-16.4 Z3.03 F4800.0 E423.922
G1 X-13.08 Y-16.0 Z3.03 F4800.0 E423.966
G1 X-14.41 Y-16.8 Z3.03 F4800.0 E424.048
G1 X-14.63 Y-16.4 Z3.03 F4800.0 E424.073
G1 X-15.1 Y-16.0 Z3.03 F4800.0 E424.105
G1 F1200.0
G1 E423.105
G1 F4800.0
M103
(</infill>)
(</nestedRing>)
(<nestedRing>)
(<boundaryPerimeter>)
(<boundaryPoint> X4.638 Y-20.299 Z3.025 </boundaryPoint>)
(<boundaryPoint> X-2.372 Y-20.299 Z3.025 </boundaryPoint>)
(<boundaryPoint> X-2.372 Y-10.499 Z3.025 </boundaryPoint>)
(<boundaryPoint> X-6.863 Y-10.499 Z3.025 </boundaryPoint>)
(<boundaryPoint> X-6.863 Y-23.5 Z3.025 </boundaryPoint>)
(<boundaryPoint> X4.638 Y-23.5 Z3.025 </boundaryPoint>)
(<boundaryPoint> X4.638 Y-22.94 Z3.025 </boundaryPoint>)
(<loop> outer )
G1 X-13.47 Y-17.28 Z3.03 F4200.0
G1 X-4.46 Y-17.28 Z3.03 F4200.0
G1 X-6.26 Y-16.26 Z3.03 F4200.0
G1 F1200.0
G1 E424.105
G1 F4200.0
M101
G1 X-6.26 Y-22.9 Z3.03 F4800.0 E424.456
G1 X3.98 Y-22.9 Z3.03 F4800.0 E424.997
G1 X4.04 Y-22.87 Z3.03 F4800.0 E425.001
G1 X4.04 Y-20.9 Z3.03 F4800.0 E425.105
G1 X-2.97 Y-20.9 Z3.03 F4800.0 E425.475
G1 X-2.97 Y-11.1 Z3.03 F4800.0 E425.993
G1 X-6.26 Y-11.1 Z3.03 F4800.0 E426.166
G1 X-6.26 Y-16.0 Z3.03 F4800.0 E426.425
G1 X-6.26 Y-16.26 Z3.03 F4800.0 E426.439
G1 F1200.0
G1 E426.439
G1 F4800.0
M103
(</loop>)
(<edge> outer )
;M108 R40.0
G1 X-6.66 Y-16.26 Z3.03 F4200.0
G1 F1200.0
G1 E426.439
G1 F4200.0
M101
G1 X-6.66 Y-23.3 Z3.03 F2400.0 E426.811
G1 X4.44 Y-23.3 Z3.03 F2400.0 E427.397
G1 X4.44 Y-20.5 Z3.03 F2400.0 E427.545
G1 X-2.57 Y-20.5 Z3.03 F2400.0 E427.916
G1 X-2.57 Y-10.7 Z3.03 F2400.0 E428.433
G1 X-6.66 Y-10.7 Z3.03 F2400.0 E428.649
G1 X-6.66 Y-16.0 Z3.03 F2400.0 E428.929
G1 X-6.66 Y-16.26 Z3.03 F2400.0 E428.943
G1 F1200.0
G1 E427.943
G1 F2400.0
M103
(</edge>)
(</boundaryPerimeter>)
(<infill>)
(<infillBoundary>)
(<infillPoint> X4.038 Y-20.899 Z3.025 </infillPoint>)
(<infillPoint> X-2.972 Y-20.899 Z3.025 </infillPoint>)
(<infillPoint> X-2.972 Y-11.099 Z3.025 </infillPoint>)
(<infillPoint> X-6.263 Y-11.099 Z3.025 </infillPoint>)
(<infillPoint> X-6.263 Y-22.9 Z3.025 </infillPoint>)
(<infillPoint> X3.979 Y-22.9 Z3.025 </infillPoint>)
(<infillPoint> X4.038 Y-22.867 Z3.025 </infillPoint>)
(</infillBoundary>)
;M108 R80.0
G1 X-3.26 Y-11.6 Z3.03 F4200.0
G1 F1200.0
G1 E428.943
G1 F4200.0
M101
G1 X-5.98 Y-11.6 Z3.03 F4800.0 E429.086
G1 X-5.98 Y-12.4 Z3.03 F4800.0 E429.129
G1 X-3.25 Y-12.0 Z3.03 F4800.0 E429.274
G1 X-3.25 Y-14.4 Z3.03 F4800.0 E429.401
G1 X-4.86 Y-14.87 Z3.03 F4800.0 E429.49
G1 X-5.14 Y-14.87 Z3.03 F4800.0 E429.505
G1 X-5.58 Y-12.8 Z3.03 F4800.0 E429.617
G1 X-5.98 Y-13.2 Z3.03 F4800.0 E429.646
G1 X-5.98 Y-16.4 Z3.03 F4800.0 E429.816
G1 X-5.14 Y-15.13 Z3.03 F4800.0 E429.896
G1 X-4.86 Y-15.13 Z3.03 F4800.0 E429.911
G1 X-3.25 Y-14.8 Z3.03 F4800.0 E429.998
G1 X-3.25 Y-18.4 Z3.03 F4800.0 E430.188
G1 X-4.86 Y-18.87 Z3.03 F4800.0 E430.276
G1 X-5.14 Y-18.87 Z3.03 F4800.0 E430.291
G1 X-5.58 Y-16.8 Z3.03 F4800.0 E430.403
G1 X-5.98 Y-17.2 Z3.03 F4800.0 E430.433
G1 X-5.98 Y-20.0 Z3.03 F4800.0 E430.581
G1 X-5.14 Y-19.13 Z3.03 F4800.0 E430.645
G1 X-4.86 Y-19.13 Z3.03 F4800.0 E430.66
G1 X-3.25 Y-18.8 Z3.03 F4800.0 E430.747
G1 X-3.25 Y-20.4 Z3.03 F4800.0 E430.831
G1 X-5.98 Y-20.4 Z3.03 F4800.0 E430.975
G1 X-5.98 Y-22.0 Z3.03 F4800.0 E431.06
G1 X-3.25 Y-20.8 Z3.03 F4800.0 E431.218
G1 X-3.09 Y-21.17 Z3.03 F4800.0 E431.239
G1 X3.55 Y-21.2 Z3.03 F4800.0 E431.589
G1 X3.76 Y-21.6 Z3.03 F4800.0 E431.613
G1 X3.76 Y-22.4 Z3.03 F4800.0 E431.656
G1 X-5.98 Y-22.4 Z3.03 F4800.0 E432.17
G1 F1200.0
G1 E431.17
G1 F4800.0
M103
(</infill>)
(</nestedRing>)
(<nestedRing>)
(<boundaryPerimeter>)
(<boundaryPoint> X12.855 Y-22.062 Z3.025 </boundaryPoint>)
(<boundaryPoint> X17.583 Y-22.062 Z3.025 </boundaryPoint>)
(<boundaryPoint> X18.256 Y-23.5 Z3.025 </boundaryPoint>)
(<boundaryPoint> X22.257 Y-23.5 Z3.025 </boundaryPoint>)
(<boundaryPoint> X22.436 Y-23.189 Z3.025 </boundaryPoint>)
(<boundaryPoint> X17.553 Y-14.789 Z3.025 </boundaryPoint>)
(<boundaryPoint> X13.011 Y-14.789 Z3.025 </boundaryPoint>)
(<boundaryPoint> X8.128 Y-23.189 Z3.025 </boundaryPoint>)
(<boundaryPoint> X8.307 Y-23.5 Z3.025 </boundaryPoint>)
(<boundaryPoint> X12.198 Y-23.5 Z3.025 </boundaryPoint>)
(<loop> inner )
G1 X2.24 Y-20.84 Z3.03 F4200.0
G1 X9.77 Y-23.5 Z3.03 F4200.0
G1 X13.28 Y-19.84 Z3.03 F4200.0
G1 F1200.0
G1 E432.17
G1 F4200.0
M101
G1 X14.55 Y-17.08 Z3.03 F4800.0 E432.33
G1 X14.86 Y-16.66 Z3.03 F4800.0 E432.358
G1 X15.6 Y-16.66 Z3.03 F4800.0 E432.397
G1 X15.91 Y-17.08 Z3.03 F4800.0 E432.424
G1 X17.31 Y-20.07 Z3.03 F4800.0 E432.598
G1 X16.86 Y-20.76 Z3.03 F4800.0 E432.642
G1 X13.61 Y-20.76 Z3.03 F4800.0 E432.814
G1 X13.17 Y-20.07 Z3.03 F4800.0 E432.857
G1 X13.28 Y-19.84 Z3.03 F4800.0 E432.871
G1 F1200.0
G1 E432.237
G1 F4800.0
M103
(</loop>)
(<loop> outer )
G1 X13.43 Y-21.46 Z3.03 F4200.0
G1 F1200.0
G1 E432.871
G1 F4200.0
M101
G1 X17.97 Y-21.46 Z3.03 F4800.0 E433.11
G1 X18.64 Y-22.9 Z3.03 F4800.0 E433.194
G1 X20.9 Y-22.9 Z3.03 F4800.0 E433.314
G1 X21.24 Y-22.32 Z3.03 F4800.0 E433.349
G1 X17.21 Y-15.39 Z3.03 F4800.0 E433.773
G1 X13.36 Y-15.39 Z3.03 F4800.0 E433.976
G1 X9.33 Y-22.32 Z3.03 F4800.0 E434.399
G1 X9.66 Y-22.9 Z3.03 F4800.0 E434.435
G1 X11.81 Y-22.9 Z3.03 F4800.0 E434.548
G1 X12.47 Y-21.46 Z3.03 F4800.0 E434.632
G1 X13.17 Y-21.46 Z3.03 F4800.0 E434.669
G1 X13.43 Y-21.46 Z3.03 F4800.0 E434.683
G1 F1200.0
G1 E434.683
G1 F4800.0
M103
(</loop>)
(<edge> outer )
;M108 R40.0
G1 X13.43 Y-21.86 Z3.03 F4200.0
G1 F1200.0
G1 E434.683
G1 F4200.0
M101
G1 X17.71 Y-21.86 Z3.03 F2400.0 E434.909
G1 X18.38 Y-23.3 Z3.03 F2400.0 E434.993
G1 X22.14 Y-23.3 Z3.03 F2400.0 E435.191
G1 X22.21 Y-23.19 Z3.03 F2400.0 E435.198
G1 X17.44 Y-14.99 Z3.03 F2400.0 E435.699
G1 X13.13 Y-14.99 Z3.03 F2400.0 E435.927
G1 X8.36 Y-23.19 Z3.03 F2400.0 E436.428
G1 X8.42 Y-23.3 Z3.03 F2400.0 E436.435
G1 X12.07 Y-23.3 Z3.03 F2400.0 E436.627
G1 X12.73 Y-21.86 Z3.03 F2400.0 E436.711
G1 X13.17 Y-21.86 Z3.03 F2400.0 E436.734
G1 X13.43 Y-21.86 Z3.03 F2400.0 E436.748
G1 F1200.0
G1 E436.001
G1 F2400.0
M103
(</edge>)
(</boundaryPerimeter>)
(<nestedRing>)
(<boundaryPerimeter>)
(<boundaryPoint> X16.624 Y-20.021 Z3.025 </boundaryPoint>)
(<boundaryPoint> X16.535 Y-20.161 Z3.025 </boundaryPoint>)
(<boundaryPoint> X13.943 Y-20.161 Z3.025 </boundaryPoint>)
(<boundaryPoint> X13.854 Y-20.021 Z3.025 </boundaryPoint>)
(<boundaryPoint> X15.07 Y-17.39 Z3.025 </boundaryPoint>)
(<boundaryPoint> X15.165 Y-17.26 Z3.025 </boundaryPoint>)
(<boundaryPoint> X15.298 Y-17.26 Z3.025 </boundaryPoint>)
(<boundaryPoint> X15.394 Y-17.39 Z3.025 </boundaryPoint>)
(<edge> inner )
G1 X13.69 Y-20.14 Z3.03 F4200.0
G1 F1200.0
G1 E436.748
G1 F4200.0
M101
G1 X13.63 Y-20.05 Z3.03 F2400.0 E436.753
G1 X14.9 Y-17.29 Z3.03 F2400.0 E436.914
G1 X15.06 Y-17.06 Z3.03 F2400.0 E436.929
G1 X15.4 Y-17.06 Z3.03 F2400.0 E436.946
G1 X15.57 Y-17.29 Z3.03 F2400.0 E436.961
G1 X16.85 Y-20.05 Z3.03 F2400.0 E437.122
G1 X16.65 Y-20.35 Z3.03 F2400.0 E437.141
G1 X13.83 Y-20.35 Z3.03 F2400.0 E437.29
G1 X13.69 Y-20.14 Z3.03 F2400.0 E437.303
G1 F1200.0
G1 E436.303
G1 F2400.0
M103
(</edge>)
(</boundaryPerimeter>)
(</nestedRing>)
(<infill>)
(<infillBoundary>)
(<infillPoint> X12.469 Y-21.462 Z3.025 </infillPoint>)
(<infillPoint> X17.965 Y-21.462 Z3.025 </infillPoint>)
(<infillPoint> X18.638 Y-22.9 Z3.025 </infillPoint>)
(<infillPoint> X20.902 Y-22.9 Z3.025 </infillPoint>)
(<infillPoint> X21.236 Y-22.319 Z3.025 </infillPoint>)
(<infillPoint> X17.208 Y-15.389 Z3.025 </infillPoint>)
(<infillPoint> X13.356 Y-15.389 Z3.025 </infillPoint>)
(<infillPoint> X9.328 Y-22.319 Z3.025 </infillPoint>)
(<infillPoint> X9.662 Y-22.9 Z3.025 </infillPoint>)
(<infillPoint> X11.812 Y-22.9 Z3.025 </infillPoint>)
(</infillBoundary>)
(<infillBoundary>)
(<infillPoint> X17.307 Y-20.065 Z3.025 </infillPoint>)
(<infillPoint> X16.865 Y-20.761 Z3.025 </infillPoint>)
(<infillPoint> X13.613 Y-20.761 Z3.025 </infillPoint>)
(<infillPoint> X13.172 Y-20.067 Z3.025 </infillPoint>)
(<infillPoint> X14.55 Y-17.084 Z3.025 </infillPoint>)
(<infillPoint> X14.86 Y-16.66 Z3.025 </infillPoint>)
(<infillPoint> X15.601 Y-16.66 Z3.025 </infillPoint>)
(<infillPoint> X15.912 Y-17.082 Z3.025 </infillPoint>)
(</infillBoundary>)
;M108 R80.0
G1 X9.7 Y-22.4 Z3.03 F4200.0
G1 F1200.0
G1 E437.303
G1 F4200.0
M101
G1 X11.73 Y-22.4 Z3.03 F4800.0 E437.411
G1 X12.28 Y-21.2 Z3.03 F4800.0 E437.481
G1 X9.84 Y-22.0 Z3.03 F4800.0 E437.617
G1 X11.23 Y-19.6 Z3.03 F4800.0 E437.763
G1 X13.31 Y-20.8 Z3.03 F4800.0 E437.89
G1 X13.05 Y-20.4 Z3.03 F4800.0 E437.915
G1 X12.89 Y-20.0 Z3.03 F4800.0 E437.938
G1 X13.45 Y-18.8 Z3.03 F4800.0 E438.007
G1 X11.7 Y-18.8 Z3.03 F4800.0 E438.1
G1 X12.86 Y-16.8 Z3.03 F4800.0 E438.222
G1 X13.63 Y-18.4 Z3.03 F4800.0 E438.316
G1 X14.41 Y-16.8 Z3.03 F4800.0 E438.41
G1 X13.09 Y-16.4 Z3.03 F4800.0 E438.483
G1 X13.33 Y-16.0 Z3.03 F4800.0 E438.507
G1 X14.7 Y-16.4 Z3.03 F4800.0 E438.583
G1 X15.76 Y-16.4 Z3.03 F4800.0 E438.639
G1 X15.76 Y-16.0 Z3.03 F4800.0 E438.66
G1 X17.24 Y-16.0 Z3.03 F4800.0 E438.738
G1 X17.47 Y-16.4 Z3.03 F4800.0 E438.763
G1 X16.4 Y-16.6 Z3.03 F4800.0 E438.82
G1 X16.28 Y-17.2 Z3.03 F4800.0 E438.852
G1 X16.84 Y-18.4 Z3.03 F4800.0 E438.922
G1 X17.7 Y-16.8 Z3.03 F4800.0 E439.018
G1 X18.87 Y-18.8 Z3.03 F4800.0 E439.141
G1 X17.02 Y-18.8 Z3.03 F4800.0 E439.238
G1 X17.59 Y-20.0 Z3.03 F4800.0 E439.308
G1 X17.43 Y-20.4 Z3.03 F4800.0 E439.331
G1 X17.17 Y-20.8 Z3.03 F4800.0 E439.356
G1 X19.33 Y-19.6 Z3.03 F4800.0 E439.486
[truncated: 177,791 more chars]
