# Supplementary material for: Using Voice Coils to Actuate Modular Soft Robots: Wormbot, an Example
Source: Soft Robot. 2016 Dec 1;3(4):198–204. doi: 10.1089/soro.2016.0009 (PMC5180079; doi:10.1089/soro.2016.0009)
Supplement: Supplemental data [file Supp_Data.zip › Supplemental Information/3D Printer Parts/Stuff/Merged_2_colour.gcode]

(**** start.gcode for The Replicator, Dualstrusion! ****)
M103 (disable RPM)
M73 P0 (enable build progress)
G21 (set units to mm)
G90 (set positioning to absolute)
M109 S110 T0 (set HBP temperature)
M104 S220 T0 (set extruder temperature) (temp updated by printOMatic)
M104 S220 T1 (set extruder temperature) (temp updated by printOMatic)
(**** begin homing ****)
G162 X Y F2500 (home XY axes maximum)
G161 Z F1100 (home Z axis minimum)
G92 Z-5 (set Z to -5)
G1 Z0.0 (move Z to "0")
G161 Z F100 (home Z axis minimum)
M132 X Y Z A B (Recall stored home offsets for XYZAB axis)
(**** end homing ****)
G1 X-110.5 Y-74 Z50 F3300.0 (move to waiting position)
G130 X20 Y20 Z20 A20 B20 (Lower stepper Vrefs while heating)
M6 T0 (wait for toolhead, and HBP to reach temperature)
M6 T1 (wait for toolhead, and HBP to reach temperature)
G130 X127 Y127 Z40 A127 B127 (Set Stepper motor Vref to defaults)
G0 X-110.5 Y-74     (Position Nozzle)
G0 Z0.6         (Position Height)
G1 E4 F50.0      (Create Anchor)
G92 E0
(**** end of start.gcode ****)
G54
M108 T0(Set tool)
(<layer> 0.134 )
G1 X-69.8 Y-28.8 Z0.13 F4200.0
G1 F1200.0
G1 E1.0
G1 F4200.0
M101
G1 X-69.8 Y-28.8 Z0.13 F2160.0 E1.0
G1 X57.8 Y-28.8 Z0.13 F2160.0 E7.741
G1 X57.8 Y-5.2 Z0.13 F2160.0 E8.988
G1 X-69.8 Y-5.2 Z0.13 F2160.0 E15.728
G1 X-69.8 Y-28.8 Z0.13 F2160.0 E16.975
G1 F1200.0
G1 E16.975
G1 F2160.0
M103
;M108 R64.0
G1 X-69.4 Y-28.4 Z0.13 F4200.0
G1 F1200.0
G1 E16.975
G1 F4200.0
M101
G1 X-69.4 Y-28.4 Z0.13 F4320.0 E16.975
G1 X57.4 Y-28.4 Z0.13 F4320.0 E22.929
G1 X57.4 Y-5.6 Z0.13 F4320.0 E24.0
G1 X-69.4 Y-5.6 Z0.13 F4320.0 E29.954
G1 X-69.4 Y-28.4 Z0.13 F4320.0 E31.024
G1 F1200.0
G1 E30.024
G1 F4320.0
M103
G1 X-0.0 Y-28.12 Z0.13 F4200.0
G1 F1200.0
G1 E31.024
G1 F4200.0
M101
G1 X-0.0 Y-5.88 Z0.13 F4320.0 E32.068
G1 X-0.4 Y-5.88 Z0.13 F4320.0 E32.087
G1 X-0.4 Y-28.12 Z0.13 F4320.0 E33.131
G1 X-0.8 Y-28.12 Z0.13 F4320.0 E33.15
G1 X-0.8 Y-5.88 Z0.13 F4320.0 E34.195
G1 X-1.2 Y-5.88 Z0.13 F4320.0 E34.213
G1 X-1.2 Y-28.12 Z0.13 F4320.0 E35.258
G1 X-1.6 Y-28.12 Z0.13 F4320.0 E35.277
G1 X-1.6 Y-5.88 Z0.13 F4320.0 E36.321
G1 X-2.0 Y-5.88 Z0.13 F4320.0 E36.34
G1 X-2.0 Y-28.12 Z0.13 F4320.0 E37.384
G1 X-2.4 Y-28.12 Z0.13 F4320.0 E37.403
G1 X-2.4 Y-5.88 Z0.13 F4320.0 E38.447
G1 X-2.8 Y-5.88 Z0.13 F4320.0 E38.466
G1 X-2.8 Y-28.12 Z0.13 F4320.0 E39.51
G1 X-3.2 Y-28.12 Z0.13 F4320.0 E39.529
G1 X-3.2 Y-5.88 Z0.13 F4320.0 E40.574
G1 X-3.6 Y-5.88 Z0.13 F4320.0 E40.592
G1 X-3.6 Y-28.12 Z0.13 F4320.0 E41.637
G1 X-4.0 Y-28.12 Z0.13 F4320.0 E41.656
G1 X-4.0 Y-5.88 Z0.13 F4320.0 E42.7
G1 X-4.4 Y-5.88 Z0.13 F4320.0 E42.719
G1 X-4.4 Y-28.12 Z0.13 F4320.0 E43.763
G1 X-4.8 Y-28.12 Z0.13 F4320.0 E43.782
G1 X-4.8 Y-5.88 Z0.13 F4320.0 E44.826
G1 X-5.2 Y-5.88 Z0.13 F4320.0 E44.845
G1 X-5.2 Y-28.12 Z0.13 F4320.0 E45.889
G1 X-5.6 Y-28.12 Z0.13 F4320.0 E45.908
G1 X-5.6 Y-5.88 Z0.13 F4320.0 E46.953
G1 X-6.0 Y-5.88 Z0.13 F4320.0 E46.971
G1 X-6.0 Y-28.12 Z0.13 F4320.0 E48.016
G1 X-6.4 Y-28.12 Z0.13 F4320.0 E48.035
G1 X-6.4 Y-5.88 Z0.13 F4320.0 E49.079
G1 X-6.8 Y-5.88 Z0.13 F4320.0 E49.098
G1 X-6.8 Y-28.12 Z0.13 F4320.0 E50.142
G1 X-7.2 Y-28.12 Z0.13 F4320.0 E50.161
G1 X-7.2 Y-5.88 Z0.13 F4320.0 E51.205
G1 X-7.6 Y-5.88 Z0.13 F4320.0 E51.224
G1 X-7.6 Y-28.12 Z0.13 F4320.0 E52.268
G1 X-8.0 Y-28.12 Z0.13 F4320.0 E52.287
G1 X-8.0 Y-5.88 Z0.13 F4320.0 E53.332
G1 X-8.4 Y-5.88 Z0.13 F4320.0 E53.35
G1 X-8.4 Y-28.12 Z0.13 F4320.0 E54.395
G1 X-8.8 Y-28.12 Z0.13 F4320.0 E54.414
G1 X-8.8 Y-5.88 Z0.13 F4320.0 E55.458
G1 X-9.2 Y-5.88 Z0.13 F4320.0 E55.477
G1 X-9.2 Y-28.12 Z0.13 F4320.0 E56.521
G1 X-9.6 Y-28.12 Z0.13 F4320.0 E56.54
G1 X-9.6 Y-5.88 Z0.13 F4320.0 E57.584
G1 X-10.0 Y-5.88 Z0.13 F4320.0 E57.603
G1 X-10.0 Y-28.12 Z0.13 F4320.0 E58.647
G1 X-10.4 Y-28.12 Z0.13 F4320.0 E58.666
G1 X-10.4 Y-5.88 Z0.13 F4320.0 E59.711
G1 X-10.8 Y-5.88 Z0.13 F4320.0 E59.729
G1 X-10.8 Y-28.12 Z0.13 F4320.0 E60.774
G1 X-11.2 Y-28.12 Z0.13 F4320.0 E60.793
G1 X-11.2 Y-5.88 Z0.13 F4320.0 E61.837
G1 X-11.6 Y-5.88 Z0.13 F4320.0 E61.856
G1 X-11.6 Y-28.12 Z0.13 F4320.0 E62.9
G1 X-12.0 Y-28.12 Z0.13 F4320.0 E62.919
G1 X-12.0 Y-5.88 Z0.13 F4320.0 E63.963
G1 X-12.4 Y-5.88 Z0.13 F4320.0 E63.982
G1 X-12.4 Y-28.12 Z0.13 F4320.0 E65.026
G1 X-12.8 Y-28.12 Z0.13 F4320.0 E65.045
G1 X-12.8 Y-5.88 Z0.13 F4320.0 E66.09
G1 X-13.2 Y-5.88 Z0.13 F4320.0 E66.108
G1 X-13.2 Y-28.12 Z0.13 F4320.0 E67.153
G1 X-13.6 Y-28.12 Z0.13 F4320.0 E67.172
G1 X-13.6 Y-5.88 Z0.13 F4320.0 E68.216
G1 X-14.0 Y-5.88 Z0.13 F4320.0 E68.235
G1 X-14.0 Y-28.12 Z0.13 F4320.0 E69.279
G1 X-14.4 Y-28.12 Z0.13 F4320.0 E69.298
G1 X-14.4 Y-5.88 Z0.13 F4320.0 E70.342
G1 X-14.8 Y-5.88 Z0.13 F4320.0 E70.361
G1 X-14.8 Y-28.12 Z0.13 F4320.0 E71.405
G1 X-15.2 Y-28.12 Z0.13 F4320.0 E71.424
G1 X-15.2 Y-5.88 Z0.13 F4320.0 E72.469
G1 X-15.6 Y-5.88 Z0.13 F4320.0 E72.487
G1 X-15.6 Y-28.12 Z0.13 F4320.0 E73.532
G1 X-16.0 Y-28.12 Z0.13 F4320.0 E73.551
G1 X-16.0 Y-5.88 Z0.13 F4320.0 E74.595
G1 X-16.4 Y-5.88 Z0.13 F4320.0 E74.614
G1 X-16.4 Y-28.12 Z0.13 F4320.0 E75.658
G1 X-16.8 Y-28.12 Z0.13 F4320.0 E75.677
G1 X-16.8 Y-5.88 Z0.13 F4320.0 E76.721
G1 X-17.2 Y-5.88 Z0.13 F4320.0 E76.74
G1 X-17.2 Y-28.12 Z0.13 F4320.0 E77.784
G1 X-17.6 Y-28.12 Z0.13 F4320.0 E77.803
G1 X-17.6 Y-5.88 Z0.13 F4320.0 E78.848
G1 X-18.0 Y-5.88 Z0.13 F4320.0 E78.866
G1 X-18.0 Y-28.12 Z0.13 F4320.0 E79.911
G1 X-18.4 Y-28.12 Z0.13 F4320.0 E79.93
G1 X-18.4 Y-5.88 Z0.13 F4320.0 E80.974
G1 X-18.8 Y-5.88 Z0.13 F4320.0 E80.993
G1 X-18.8 Y-28.12 Z0.13 F4320.0 E82.037
G1 X-19.2 Y-28.12 Z0.13 F4320.0 E82.056
G1 X-19.2 Y-5.88 Z0.13 F4320.0 E83.1
G1 X-19.6 Y-5.88 Z0.13 F4320.0 E83.119
G1 X-19.6 Y-28.12 Z0.13 F4320.0 E84.163
G1 X-20.0 Y-28.12 Z0.13 F4320.0 E84.182
G1 X-20.0 Y-5.88 Z0.13 F4320.0 E85.227
G1 X-20.4 Y-5.88 Z0.13 F4320.0 E85.245
G1 X-20.4 Y-28.12 Z0.13 F4320.0 E86.29
G1 X-20.8 Y-28.12 Z0.13 F4320.0 E86.309
G1 X-20.8 Y-5.88 Z0.13 F4320.0 E87.353
G1 X-21.2 Y-5.88 Z0.13 F4320.0 E87.372
G1 X-21.2 Y-28.12 Z0.13 F4320.0 E88.416
G1 X-21.6 Y-28.12 Z0.13 F4320.0 E88.435
G1 X-21.6 Y-5.88 Z0.13 F4320.0 E89.479
G1 X-22.0 Y-5.88 Z0.13 F4320.0 E89.498
G1 X-22.0 Y-28.12 Z0.13 F4320.0 E90.542
G1 X-22.4 Y-28.12 Z0.13 F4320.0 E90.561
G1 X-22.4 Y-5.88 Z0.13 F4320.0 E91.606
G1 X-22.8 Y-5.88 Z0.13 F4320.0 E91.624
G1 X-22.8 Y-28.12 Z0.13 F4320.0 E92.669
G1 X-23.2 Y-28.12 Z0.13 F4320.0 E92.688
G1 X-23.2 Y-5.88 Z0.13 F4320.0 E93.732
G1 X-23.6 Y-5.88 Z0.13 F4320.0 E93.751
G1 X-23.6 Y-28.12 Z0.13 F4320.0 E94.795
G1 X-24.0 Y-28.12 Z0.13 F4320.0 E94.814
G1 X-24.0 Y-5.88 Z0.13 F4320.0 E95.858
G1 X-24.4 Y-5.88 Z0.13 F4320.0 E95.877
M73 P1 (display progress)
G1 X-24.4 Y-28.12 Z0.13 F4320.0 E96.921
G1 X-24.8 Y-28.12 Z0.13 F4320.0 E96.94
G1 X-24.8 Y-5.88 Z0.13 F4320.0 E97.985
G1 X-25.2 Y-5.88 Z0.13 F4320.0 E98.003
G1 X-25.2 Y-28.12 Z0.13 F4320.0 E99.048
G1 X-25.6 Y-28.12 Z0.13 F4320.0 E99.067
G1 X-25.6 Y-5.88 Z0.13 F4320.0 E100.111
G1 X-26.0 Y-5.88 Z0.13 F4320.0 E100.13
G1 X-26.0 Y-28.12 Z0.13 F4320.0 E101.174
G1 X-26.4 Y-28.12 Z0.13 F4320.0 E101.193
G1 X-26.4 Y-5.88 Z0.13 F4320.0 E102.237
G1 X-26.8 Y-5.88 Z0.13 F4320.0 E102.256
G1 X-26.8 Y-28.12 Z0.13 F4320.0 E103.3
G1 X-27.2 Y-28.12 Z0.13 F4320.0 E103.319
G1 X-27.2 Y-5.88 Z0.13 F4320.0 E104.364
G1 X-27.6 Y-5.88 Z0.13 F4320.0 E104.382
G1 X-27.6 Y-28.12 Z0.13 F4320.0 E105.427
G1 X-28.0 Y-28.12 Z0.13 F4320.0 E105.446
G1 X-28.0 Y-5.88 Z0.13 F4320.0 E106.49
G1 X-28.4 Y-5.88 Z0.13 F4320.0 E106.509
G1 X-28.4 Y-28.12 Z0.13 F4320.0 E107.553
G1 X-28.8 Y-28.12 Z0.13 F4320.0 E107.572
G1 X-28.8 Y-5.88 Z0.13 F4320.0 E108.616
G1 X-29.2 Y-5.88 Z0.13 F4320.0 E108.635
G1 X-29.2 Y-28.12 Z0.13 F4320.0 E109.679
G1 X-29.6 Y-28.12 Z0.13 F4320.0 E109.698
G1 X-29.6 Y-5.88 Z0.13 F4320.0 E110.743
G1 X-30.0 Y-5.88 Z0.13 F4320.0 E110.761
G1 X-30.0 Y-28.12 Z0.13 F4320.0 E111.806
G1 X-30.4 Y-28.12 Z0.13 F4320.0 E111.825
G1 X-30.4 Y-5.88 Z0.13 F4320.0 E112.869
G1 X-30.8 Y-5.88 Z0.13 F4320.0 E112.888
G1 X-30.8 Y-28.12 Z0.13 F4320.0 E113.932
G1 X-31.2 Y-28.12 Z0.13 F4320.0 E113.951
G1 X-31.2 Y-5.88 Z0.13 F4320.0 E114.995
G1 X-31.6 Y-5.88 Z0.13 F4320.0 E115.014
G1 X-31.6 Y-28.12 Z0.13 F4320.0 E116.058
G1 X-32.0 Y-28.12 Z0.13 F4320.0 E116.077
G1 X-32.0 Y-5.88 Z0.13 F4320.0 E117.122
G1 X-32.4 Y-5.88 Z0.13 F4320.0 E117.14
G1 X-32.4 Y-28.12 Z0.13 F4320.0 E118.185
G1 X-32.8 Y-28.12 Z0.13 F4320.0 E118.204
G1 X-32.8 Y-5.88 Z0.13 F4320.0 E119.248
G1 X-33.2 Y-5.88 Z0.13 F4320.0 E119.267
G1 X-33.2 Y-28.12 Z0.13 F4320.0 E120.311
G1 X-33.6 Y-28.12 Z0.13 F4320.0 E120.33
G1 X-33.6 Y-5.88 Z0.13 F4320.0 E121.374
G1 X-34.0 Y-5.88 Z0.13 F4320.0 E121.393
G1 X-34.0 Y-28.12 Z0.13 F4320.0 E122.437
G1 X-34.4 Y-28.12 Z0.13 F4320.0 E122.456
G1 X-34.4 Y-5.88 Z0.13 F4320.0 E123.501
G1 X-34.8 Y-5.88 Z0.13 F4320.0 E123.519
G1 X-34.8 Y-28.12 Z0.13 F4320.0 E124.564
G1 X-35.2 Y-28.12 Z0.13 F4320.0 E124.583
G1 X-35.2 Y-5.88 Z0.13 F4320.0 E125.627
G1 X-35.6 Y-5.88 Z0.13 F4320.0 E125.646
G1 X-35.6 Y-28.12 Z0.13 F4320.0 E126.69
G1 X-36.0 Y-28.12 Z0.13 F4320.0 E126.709
G1 X-36.0 Y-5.88 Z0.13 F4320.0 E127.753
G1 X-36.4 Y-5.88 Z0.13 F4320.0 E127.772
G1 X-36.4 Y-28.12 Z0.13 F4320.0 E128.816
G1 X-36.8 Y-28.12 Z0.13 F4320.0 E128.835
G1 X-36.8 Y-5.88 Z0.13 F4320.0 E129.88
G1 X-37.2 Y-5.88 Z0.13 F4320.0 E129.898
G1 X-37.2 Y-28.12 Z0.13 F4320.0 E130.943
G1 X-37.6 Y-28.12 Z0.13 F4320.0 E130.962
G1 X-37.6 Y-5.88 Z0.13 F4320.0 E132.006
G1 X-38.0 Y-5.88 Z0.13 F4320.0 E132.025
G1 X-38.0 Y-28.12 Z0.13 F4320.0 E133.069
G1 X-38.4 Y-28.12 Z0.13 F4320.0 E133.088
G1 X-38.4 Y-5.88 Z0.13 F4320.0 E134.132
G1 X-38.8 Y-5.88 Z0.13 F4320.0 E134.151
G1 X-38.8 Y-28.12 Z0.13 F4320.0 E135.195
G1 X-39.2 Y-28.12 Z0.13 F4320.0 E135.214
G1 X-39.2 Y-5.88 Z0.13 F4320.0 E136.259
G1 X-39.6 Y-5.88 Z0.13 F4320.0 E136.277
G1 X-39.6 Y-28.12 Z0.13 F4320.0 E137.322
G1 X-40.0 Y-28.12 Z0.13 F4320.0 E137.341
G1 X-40.0 Y-5.88 Z0.13 F4320.0 E138.385
G1 X-40.4 Y-5.88 Z0.13 F4320.0 E138.404
G1 X-40.4 Y-28.12 Z0.13 F4320.0 E139.448
G1 X-40.8 Y-28.12 Z0.13 F4320.0 E139.467
G1 X-40.8 Y-5.88 Z0.13 F4320.0 E140.511
G1 X-41.2 Y-5.88 Z0.13 F4320.0 E140.53
G1 X-41.2 Y-28.12 Z0.13 F4320.0 E141.574
G1 X-41.6 Y-28.12 Z0.13 F4320.0 E141.593
G1 X-41.6 Y-5.88 Z0.13 F4320.0 E142.638
G1 X-42.0 Y-5.88 Z0.13 F4320.0 E142.656
G1 X-42.0 Y-28.12 Z0.13 F4320.0 E143.701
G1 X-42.4 Y-28.12 Z0.13 F4320.0 E143.72
G1 X-42.4 Y-5.88 Z0.13 F4320.0 E144.764
G1 X-42.8 Y-5.88 Z0.13 F4320.0 E144.783
G1 X-42.8 Y-28.12 Z0.13 F4320.0 E145.827
G1 X-43.2 Y-28.12 Z0.13 F4320.0 E145.846
G1 X-43.2 Y-5.88 Z0.13 F4320.0 E146.89
G1 X-43.6 Y-5.88 Z0.13 F4320.0 E146.909
G1 X-43.6 Y-28.12 Z0.13 F4320.0 E147.953
G1 X-44.0 Y-28.12 Z0.13 F4320.0 E147.972
G1 X-44.0 Y-5.88 Z0.13 F4320.0 E149.017
G1 X-44.4 Y-5.88 Z0.13 F4320.0 E149.035
G1 X-44.4 Y-28.12 Z0.13 F4320.0 E150.08
G1 X-44.8 Y-28.12 Z0.13 F4320.0 E150.099
G1 X-44.8 Y-5.88 Z0.13 F4320.0 E151.143
G1 X-45.2 Y-5.88 Z0.13 F4320.0 E151.162
G1 X-45.2 Y-28.12 Z0.13 F4320.0 E152.206
G1 X-45.6 Y-28.12 Z0.13 F4320.0 E152.225
G1 X-45.6 Y-5.88 Z0.13 F4320.0 E153.269
G1 X-46.0 Y-5.88 Z0.13 F4320.0 E153.288
G1 X-46.0 Y-28.12 Z0.13 F4320.0 E154.332
G1 X-46.4 Y-28.12 Z0.13 F4320.0 E154.351
G1 X-46.4 Y-5.88 Z0.13 F4320.0 E155.396
G1 X-46.8 Y-5.88 Z0.13 F4320.0 E155.414
G1 X-46.8 Y-28.12 Z0.13 F4320.0 E156.459
G1 X-47.2 Y-28.12 Z0.13 F4320.0 E156.478
G1 X-47.2 Y-5.88 Z0.13 F4320.0 E157.522
G1 X-47.6 Y-5.88 Z0.13 F4320.0 E157.541
G1 X-47.6 Y-28.12 Z0.13 F4320.0 E158.585
G1 X-48.0 Y-28.12 Z0.13 F4320.0 E158.604
G1 X-48.0 Y-5.88 Z0.13 F4320.0 E159.648
G1 X-48.4 Y-5.88 Z0.13 F4320.0 E159.667
G1 X-48.4 Y-28.12 Z0.13 F4320.0 E160.711
G1 X-48.8 Y-28.12 Z0.13 F4320.0 E160.73
G1 X-48.8 Y-5.88 Z0.13 F4320.0 E161.775
G1 X-49.2 Y-5.88 Z0.13 F4320.0 E161.793
G1 X-49.2 Y-28.12 Z0.13 F4320.0 E162.838
G1 X-49.6 Y-28.12 Z0.13 F4320.0 E162.857
G1 X-49.6 Y-5.88 Z0.13 F4320.0 E163.901
G1 X-50.0 Y-5.88 Z0.13 F4320.0 E163.92
G1 X-50.0 Y-28.12 Z0.13 F4320.0 E164.964
G1 X-50.4 Y-28.12 Z0.13 F4320.0 E164.983
G1 X-50.4 Y-5.88 Z0.13 F4320.0 E166.027
G1 X-50.8 Y-5.88 Z0.13 F4320.0 E166.046
G1 X-50.8 Y-28.12 Z0.13 F4320.0 E167.09
G1 X-51.2 Y-28.12 Z0.13 F4320.0 E167.109
G1 X-51.2 Y-5.88 Z0.13 F4320.0 E168.154
G1 X-51.6 Y-5.88 Z0.13 F4320.0 E168.172
G1 X-51.6 Y-28.12 Z0.13 F4320.0 E169.217
G1 X-52.0 Y-28.12 Z0.13 F4320.0 E169.236
G1 X-52.0 Y-5.88 Z0.13 F4320.0 E170.28
G1 X-52.4 Y-5.88 Z0.13 F4320.0 E170.299
G1 X-52.4 Y-28.12 Z0.13 F4320.0 E171.343
G1 X-52.8 Y-28.12 Z0.13 F4320.0 E171.362
G1 X-52.8 Y-5.88 Z0.13 F4320.0 E172.406
G1 X-53.2 Y-5.88 Z0.13 F4320.0 E172.425
G1 X-53.2 Y-28.12 Z0.13 F4320.0 E173.469
G1 X-53.6 Y-28.12 Z0.13 F4320.0 E173.488
G1 X-53.6 Y-5.88 Z0.13 F4320.0 E174.533
G1 X-54.0 Y-5.88 Z0.13 F4320.0 E174.551
G1 X-54.0 Y-28.12 Z0.13 F4320.0 E175.596
G1 X-54.4 Y-28.12 Z0.13 F4320.0 E175.615
G1 X-54.4 Y-5.88 Z0.13 F4320.0 E176.659
G1 X-54.8 Y-5.88 Z0.13 F4320.0 E176.678
G1 X-54.8 Y-28.12 Z0.13 F4320.0 E177.722
G1 X-55.2 Y-28.12 Z0.13 F4320.0 E177.741
G1 X-55.2 Y-5.88 Z0.13 F4320.0 E178.785
G1 X-55.6 Y-5.88 Z0.13 F4320.0 E178.804
G1 X-55.6 Y-28.12 Z0.13 F4320.0 E179.848
G1 X-56.0 Y-28.12 Z0.13 F4320.0 E179.867
G1 X-56.0 Y-5.88 Z0.13 F4320.0 E180.912
G1 X-56.4 Y-5.88 Z0.13 F4320.0 E180.93
G1 X-56.4 Y-28.12 Z0.13 F4320.0 E181.975
G1 X-56.8 Y-28.12 Z0.13 F4320.0 E181.994
G1 X-56.8 Y-5.88 Z0.13 F4320.0 E183.038
G1 X-57.2 Y-5.88 Z0.13 F4320.0 E183.057
G1 X-57.2 Y-28.12 Z0.13 F4320.0 E184.101
G1 X-57.6 Y-28.12 Z0.13 F4320.0 E184.12
G1 X-57.6 Y-5.88 Z0.13 F4320.0 E185.164
G1 X-58.0 Y-5.88 Z0.13 F4320.0 E185.183
G1 X-58.0 Y-28.12 Z0.13 F4320.0 E186.227
G1 X-58.4 Y-28.12 Z0.13 F4320.0 E186.246
G1 X-58.4 Y-5.88 Z0.13 F4320.0 E187.291
G1 X-58.8 Y-5.88 Z0.13 F4320.0 E187.309
G1 X-58.8 Y-28.12 Z0.13 F4320.0 E188.354
G1 X-59.2 Y-28.12 Z0.13 F4320.0 E188.373
G1 X-59.2 Y-5.88 Z0.13 F4320.0 E189.417
G1 X-59.6 Y-5.88 Z0.13 F4320.0 E189.436
G1 X-59.6 Y-28.12 Z0.13 F4320.0 E190.48
G1 X-60.0 Y-28.12 Z0.13 F4320.0 E190.499
G1 X-60.0 Y-5.88 Z0.13 F4320.0 E191.543
G1 X-60.4 Y-5.88 Z0.13 F4320.0 E191.562
G1 X-60.4 Y-28.12 Z0.13 F4320.0 E192.606
G1 X-60.8 Y-28.12 Z0.13 F4320.0 E192.625
G1 X-60.8 Y-5.88 Z0.13 F4320.0 E193.67
G1 X-61.2 Y-5.88 Z0.13 F4320.0 E193.688
G1 X-61.2 Y-28.12 Z0.13 F4320.0 E194.733
M73 P2 (display progress)
G1 X-61.6 Y-28.12 Z0.13 F4320.0 E194.752
G1 X-61.6 Y-5.88 Z0.13 F4320.0 E195.796
G1 X-62.0 Y-5.88 Z0.13 F4320.0 E195.815
G1 X-62.0 Y-28.12 Z0.13 F4320.0 E196.859
G1 X-62.4 Y-28.12 Z0.13 F4320.0 E196.878
G1 X-62.4 Y-5.88 Z0.13 F4320.0 E197.922
G1 X-62.8 Y-5.88 Z0.13 F4320.0 E197.941
G1 X-62.8 Y-28.12 Z0.13 F4320.0 E198.985
G1 X-63.2 Y-28.12 Z0.13 F4320.0 E199.004
G1 X-63.2 Y-5.88 Z0.13 F4320.0 E200.049
G1 X-63.6 Y-5.88 Z0.13 F4320.0 E200.067
G1 X-63.6 Y-28.12 Z0.13 F4320.0 E201.112
G1 X-64.0 Y-28.12 Z0.13 F4320.0 E201.131
G1 X-64.0 Y-5.88 Z0.13 F4320.0 E202.175
G1 X-64.4 Y-5.88 Z0.13 F4320.0 E202.194
G1 X-64.4 Y-28.12 Z0.13 F4320.0 E203.238
G1 X-64.8 Y-28.12 Z0.13 F4320.0 E203.257
G1 X-64.8 Y-5.88 Z0.13 F4320.0 E204.301
G1 X-65.2 Y-5.88 Z0.13 F4320.0 E204.32
G1 X-65.2 Y-28.12 Z0.13 F4320.0 E205.364
G1 X-65.6 Y-28.12 Z0.13 F4320.0 E205.383
G1 X-65.6 Y-5.88 Z0.13 F4320.0 E206.428
G1 X-66.0 Y-5.88 Z0.13 F4320.0 E206.446
G1 X-66.0 Y-28.12 Z0.13 F4320.0 E207.491
G1 X-66.4 Y-28.12 Z0.13 F4320.0 E207.51
G1 X-66.4 Y-5.88 Z0.13 F4320.0 E208.554
G1 X-66.8 Y-5.88 Z0.13 F4320.0 E208.573
G1 X-66.8 Y-28.12 Z0.13 F4320.0 E209.617
G1 X-67.2 Y-28.12 Z0.13 F4320.0 E209.636
G1 X-67.2 Y-5.88 Z0.13 F4320.0 E210.68
G1 X-67.6 Y-5.88 Z0.13 F4320.0 E210.699
G1 X-67.6 Y-28.12 Z0.13 F4320.0 E211.743
G1 X-68.0 Y-28.12 Z0.13 F4320.0 E211.762
G1 X-68.0 Y-5.88 Z0.13 F4320.0 E212.807
G1 X-68.4 Y-5.88 Z0.13 F4320.0 E212.825
G1 X-68.4 Y-28.12 Z0.13 F4320.0 E213.87
G1 X-68.8 Y-28.12 Z0.13 F4320.0 E213.889
G1 X-68.8 Y-5.88 Z0.13 F4320.0 E214.933
G1 F1200.0
G1 E213.933
G1 F4320.0
M103
G1 X0.4 Y-5.88 Z0.13 F4200.0
G1 F1200.0
G1 E214.933
G1 F4200.0
M101
G1 X0.4 Y-28.12 Z0.13 F4320.0 E215.977
G1 X0.8 Y-28.12 Z0.13 F4320.0 E215.996
G1 X0.8 Y-5.88 Z0.13 F4320.0 E217.04
G1 X1.2 Y-5.88 Z0.13 F4320.0 E217.059
G1 X1.2 Y-28.12 Z0.13 F4320.0 E218.104
G1 X1.6 Y-28.12 Z0.13 F4320.0 E218.122
G1 X1.6 Y-5.88 Z0.13 F4320.0 E219.167
G1 X2.0 Y-5.88 Z0.13 F4320.0 E219.186
G1 X2.0 Y-28.12 Z0.13 F4320.0 E220.23
G1 X2.4 Y-28.12 Z0.13 F4320.0 E220.249
G1 X2.4 Y-5.88 Z0.13 F4320.0 E221.293
G1 X2.8 Y-5.88 Z0.13 F4320.0 E221.312
G1 X2.8 Y-28.12 Z0.13 F4320.0 E222.356
G1 X3.2 Y-28.12 Z0.13 F4320.0 E222.375
G1 X3.2 Y-5.88 Z0.13 F4320.0 E223.419
G1 X3.6 Y-5.88 Z0.13 F4320.0 E223.438
G1 X3.6 Y-28.12 Z0.13 F4320.0 E224.483
G1 X4.0 Y-28.12 Z0.13 F4320.0 E224.501
G1 X4.0 Y-5.88 Z0.13 F4320.0 E225.546
G1 X4.4 Y-5.88 Z0.13 F4320.0 E225.565
G1 X4.4 Y-28.12 Z0.13 F4320.0 E226.609
G1 X4.8 Y-28.12 Z0.13 F4320.0 E226.628
G1 X4.8 Y-5.88 Z0.13 F4320.0 E227.672
G1 X5.2 Y-5.88 Z0.13 F4320.0 E227.691
G1 X5.2 Y-28.12 Z0.13 F4320.0 E228.735
G1 X5.6 Y-28.12 Z0.13 F4320.0 E228.754
G1 X5.6 Y-5.88 Z0.13 F4320.0 E229.798
G1 X6.0 Y-5.88 Z0.13 F4320.0 E229.817
G1 X6.0 Y-28.12 Z0.13 F4320.0 E230.862
G1 X6.4 Y-28.12 Z0.13 F4320.0 E230.88
G1 X6.4 Y-5.88 Z0.13 F4320.0 E231.925
G1 X6.8 Y-5.88 Z0.13 F4320.0 E231.944
G1 X6.8 Y-28.12 Z0.13 F4320.0 E232.988
G1 X7.2 Y-28.12 Z0.13 F4320.0 E233.007
G1 X7.2 Y-5.88 Z0.13 F4320.0 E234.051
G1 X7.6 Y-5.88 Z0.13 F4320.0 E234.07
G1 X7.6 Y-28.12 Z0.13 F4320.0 E235.114
G1 X8.0 Y-28.12 Z0.13 F4320.0 E235.133
G1 X8.0 Y-5.88 Z0.13 F4320.0 E236.177
G1 X8.4 Y-5.88 Z0.13 F4320.0 E236.196
G1 X8.4 Y-28.12 Z0.13 F4320.0 E237.241
G1 X8.8 Y-28.12 Z0.13 F4320.0 E237.259
G1 X8.8 Y-5.88 Z0.13 F4320.0 E238.304
G1 X9.2 Y-5.88 Z0.13 F4320.0 E238.323
G1 X9.2 Y-28.12 Z0.13 F4320.0 E239.367
G1 X9.6 Y-28.12 Z0.13 F4320.0 E239.386
G1 X9.6 Y-5.88 Z0.13 F4320.0 E240.43
G1 X10.0 Y-5.88 Z0.13 F4320.0 E240.449
G1 X10.0 Y-28.12 Z0.13 F4320.0 E241.493
G1 X10.4 Y-28.12 Z0.13 F4320.0 E241.512
G1 X10.4 Y-5.88 Z0.13 F4320.0 E242.556
G1 X10.8 Y-5.88 Z0.13 F4320.0 E242.575
G1 X10.8 Y-28.12 Z0.13 F4320.0 E243.62
G1 X11.2 Y-28.12 Z0.13 F4320.0 E243.638
G1 X11.2 Y-5.88 Z0.13 F4320.0 E244.683
G1 X11.6 Y-5.88 Z0.13 F4320.0 E244.702
G1 X11.6 Y-28.12 Z0.13 F4320.0 E245.746
G1 X12.0 Y-28.12 Z0.13 F4320.0 E245.765
G1 X12.0 Y-5.88 Z0.13 F4320.0 E246.809
G1 X12.4 Y-5.88 Z0.13 F4320.0 E246.828
G1 X12.4 Y-28.12 Z0.13 F4320.0 E247.872
G1 X12.8 Y-28.12 Z0.13 F4320.0 E247.891
G1 X12.8 Y-5.88 Z0.13 F4320.0 E248.935
G1 X13.2 Y-5.88 Z0.13 F4320.0 E248.954
G1 X13.2 Y-28.12 Z0.13 F4320.0 E249.999
G1 X13.6 Y-28.12 Z0.13 F4320.0 E250.017
G1 X13.6 Y-5.88 Z0.13 F4320.0 E251.062
G1 X14.0 Y-5.88 Z0.13 F4320.0 E251.081
G1 X14.0 Y-28.12 Z0.13 F4320.0 E252.125
G1 X14.4 Y-28.12 Z0.13 F4320.0 E252.144
G1 X14.4 Y-5.88 Z0.13 F4320.0 E253.188
G1 X14.8 Y-5.88 Z0.13 F4320.0 E253.207
G1 X14.8 Y-28.12 Z0.13 F4320.0 E254.251
G1 X15.2 Y-28.12 Z0.13 F4320.0 E254.27
G1 X15.2 Y-5.88 Z0.13 F4320.0 E255.314
G1 X15.6 Y-5.88 Z0.13 F4320.0 E255.333
G1 X15.6 Y-28.12 Z0.13 F4320.0 E256.378
G1 X16.0 Y-28.12 Z0.13 F4320.0 E256.396
G1 X16.0 Y-5.88 Z0.13 F4320.0 E257.441
G1 X16.4 Y-5.88 Z0.13 F4320.0 E257.46
G1 X16.4 Y-28.12 Z0.13 F4320.0 E258.504
G1 X16.8 Y-28.12 Z0.13 F4320.0 E258.523
G1 X16.8 Y-5.88 Z0.13 F4320.0 E259.567
G1 X17.2 Y-5.88 Z0.13 F4320.0 E259.586
G1 X17.2 Y-28.12 Z0.13 F4320.0 E260.63
G1 X17.6 Y-28.12 Z0.13 F4320.0 E260.649
G1 X17.6 Y-5.88 Z0.13 F4320.0 E261.693
G1 X18.0 Y-5.88 Z0.13 F4320.0 E261.712
G1 X18.0 Y-28.12 Z0.13 F4320.0 E262.757
G1 X18.4 Y-28.12 Z0.13 F4320.0 E262.775
G1 X18.4 Y-5.88 Z0.13 F4320.0 E263.82
G1 X18.8 Y-5.88 Z0.13 F4320.0 E263.839
G1 X18.8 Y-28.12 Z0.13 F4320.0 E264.883
G1 X19.2 Y-28.12 Z0.13 F4320.0 E264.902
G1 X19.2 Y-5.88 Z0.13 F4320.0 E265.946
G1 X19.6 Y-5.88 Z0.13 F4320.0 E265.965
G1 X19.6 Y-28.12 Z0.13 F4320.0 E267.009
G1 X20.0 Y-28.12 Z0.13 F4320.0 E267.028
G1 X20.0 Y-5.88 Z0.13 F4320.0 E268.072
G1 X20.4 Y-5.88 Z0.13 F4320.0 E268.091
G1 X20.4 Y-28.12 Z0.13 F4320.0 E269.136
G1 X20.8 Y-28.12 Z0.13 F4320.0 E269.154
G1 X20.8 Y-5.88 Z0.13 F4320.0 E270.199
G1 X21.2 Y-5.88 Z0.13 F4320.0 E270.218
G1 X21.2 Y-28.12 Z0.13 F4320.0 E271.262
G1 X21.6 Y-28.12 Z0.13 F4320.0 E271.281
G1 X21.6 Y-5.88 Z0.13 F4320.0 E272.325
G1 X22.0 Y-5.88 Z0.13 F4320.0 E272.344
G1 X22.0 Y-28.12 Z0.13 F4320.0 E273.388
G1 X22.4 Y-28.12 Z0.13 F4320.0 E273.407
G1 X22.4 Y-5.88 Z0.13 F4320.0 E274.451
G1 X22.8 Y-5.88 Z0.13 F4320.0 E274.47
G1 X22.8 Y-28.12 Z0.13 F4320.0 E275.515
G1 X23.2 Y-28.12 Z0.13 F4320.0 E275.533
G1 X23.2 Y-5.88 Z0.13 F4320.0 E276.578
G1 X23.6 Y-5.88 Z0.13 F4320.0 E276.597
G1 X23.6 Y-28.12 Z0.13 F4320.0 E277.641
G1 X24.0 Y-28.12 Z0.13 F4320.0 E277.66
G1 X24.0 Y-5.88 Z0.13 F4320.0 E278.704
G1 X24.4 Y-5.88 Z0.13 F4320.0 E278.723
G1 X24.4 Y-28.12 Z0.13 F4320.0 E279.767
G1 X24.8 Y-28.12 Z0.13 F4320.0 E279.786
G1 X24.8 Y-5.88 Z0.13 F4320.0 E280.83
G1 X25.2 Y-5.88 Z0.13 F4320.0 E280.849
G1 X25.2 Y-28.12 Z0.13 F4320.0 E281.894
G1 X25.6 Y-28.12 Z0.13 F4320.0 E281.912
G1 X25.6 Y-5.88 Z0.13 F4320.0 E282.957
G1 X26.0 Y-5.88 Z0.13 F4320.0 E282.976
G1 X26.0 Y-28.12 Z0.13 F4320.0 E284.02
G1 X26.4 Y-28.12 Z0.13 F4320.0 E284.039
G1 X26.4 Y-5.88 Z0.13 F4320.0 E285.083
G1 X26.8 Y-5.88 Z0.13 F4320.0 E285.102
G1 X26.8 Y-28.12 Z0.13 F4320.0 E286.146
G1 X27.2 Y-28.12 Z0.13 F4320.0 E286.165
G1 X27.2 Y-5.88 Z0.13 F4320.0 E287.209
G1 X27.6 Y-5.88 Z0.13 F4320.0 E287.228
G1 X27.6 Y-28.12 Z0.13 F4320.0 E288.273
G1 X28.0 Y-28.12 Z0.13 F4320.0 E288.291
M73 P3 (display progress)
G1 X28.0 Y-5.88 Z0.13 F4320.0 E289.336
G1 X28.4 Y-5.88 Z0.13 F4320.0 E289.355
G1 X28.4 Y-28.12 Z0.13 F4320.0 E290.399
G1 X28.8 Y-28.12 Z0.13 F4320.0 E290.418
G1 X28.8 Y-5.88 Z0.13 F4320.0 E291.462
G1 X29.2 Y-5.88 Z0.13 F4320.0 E291.481
G1 X29.2 Y-28.12 Z0.13 F4320.0 E292.525
G1 X29.6 Y-28.12 Z0.13 F4320.0 E292.544
G1 X29.6 Y-5.88 Z0.13 F4320.0 E293.588
G1 X30.0 Y-5.88 Z0.13 F4320.0 E293.607
G1 X30.0 Y-28.12 Z0.13 F4320.0 E294.652
G1 X30.4 Y-28.12 Z0.13 F4320.0 E294.67
G1 X30.4 Y-5.88 Z0.13 F4320.0 E295.715
G1 X30.8 Y-5.88 Z0.13 F4320.0 E295.734
G1 X30.8 Y-28.12 Z0.13 F4320.0 E296.778
G1 X31.2 Y-28.12 Z0.13 F4320.0 E296.797
G1 X31.2 Y-5.88 Z0.13 F4320.0 E297.841
G1 X31.6 Y-5.88 Z0.13 F4320.0 E297.86
G1 X31.6 Y-28.12 Z0.13 F4320.0 E298.904
G1 X32.0 Y-28.12 Z0.13 F4320.0 E298.923
G1 X32.0 Y-5.88 Z0.13 F4320.0 E299.967
G1 X32.4 Y-5.88 Z0.13 F4320.0 E299.986
G1 X32.4 Y-28.12 Z0.13 F4320.0 E301.031
G1 X32.8 Y-28.12 Z0.13 F4320.0 E301.049
G1 X32.8 Y-5.88 Z0.13 F4320.0 E302.094
G1 X33.2 Y-5.88 Z0.13 F4320.0 E302.113
G1 X33.2 Y-28.12 Z0.13 F4320.0 E303.157
G1 X33.6 Y-28.12 Z0.13 F4320.0 E303.176
G1 X33.6 Y-5.88 Z0.13 F4320.0 E304.22
G1 X34.0 Y-5.88 Z0.13 F4320.0 E304.239
G1 X34.0 Y-28.12 Z0.13 F4320.0 E305.283
G1 X34.4 Y-28.12 Z0.13 F4320.0 E305.302
G1 X34.4 Y-5.88 Z0.13 F4320.0 E306.346
G1 X34.8 Y-5.88 Z0.13 F4320.0 E306.365
G1 X34.8 Y-28.12 Z0.13 F4320.0 E307.41
G1 X35.2 Y-28.12 Z0.13 F4320.0 E307.428
G1 X35.2 Y-5.88 Z0.13 F4320.0 E308.473
G1 X35.6 Y-5.88 Z0.13 F4320.0 E308.492
G1 X35.6 Y-28.12 Z0.13 F4320.0 E309.536
G1 X36.0 Y-28.12 Z0.13 F4320.0 E309.555
G1 X36.0 Y-5.88 Z0.13 F4320.0 E310.599
G1 X36.4 Y-5.88 Z0.13 F4320.0 E310.618
G1 X36.4 Y-28.12 Z0.13 F4320.0 E311.662
G1 X36.8 Y-28.12 Z0.13 F4320.0 E311.681
G1 X36.8 Y-5.88 Z0.13 F4320.0 E312.725
G1 X37.2 Y-5.88 Z0.13 F4320.0 E312.744
G1 X37.2 Y-28.12 Z0.13 F4320.0 E313.789
G1 X37.6 Y-28.12 Z0.13 F4320.0 E313.807
G1 X37.6 Y-5.88 Z0.13 F4320.0 E314.852
G1 X38.0 Y-5.88 Z0.13 F4320.0 E314.87
G1 X38.0 Y-28.12 Z0.13 F4320.0 E315.915
G1 X38.4 Y-28.12 Z0.13 F4320.0 E315.934
G1 X38.4 Y-5.88 Z0.13 F4320.0 E316.978
G1 X38.8 Y-5.88 Z0.13 F4320.0 E316.997
G1 X38.8 Y-28.12 Z0.13 F4320.0 E318.041
G1 X39.2 Y-28.12 Z0.13 F4320.0 E318.06
G1 X39.2 Y-5.88 Z0.13 F4320.0 E319.104
G1 X39.6 Y-5.88 Z0.13 F4320.0 E319.123
G1 X39.6 Y-28.12 Z0.13 F4320.0 E320.168
G1 X40.0 Y-28.12 Z0.13 F4320.0 E320.186
G1 X40.0 Y-5.88 Z0.13 F4320.0 E321.231
G1 X40.4 Y-5.88 Z0.13 F4320.0 E321.249
G1 X40.4 Y-28.12 Z0.13 F4320.0 E322.294
G1 X40.8 Y-28.12 Z0.13 F4320.0 E322.313
G1 X40.8 Y-5.88 Z0.13 F4320.0 E323.357
G1 X41.2 Y-5.88 Z0.13 F4320.0 E323.376
G1 X41.2 Y-28.12 Z0.13 F4320.0 E324.42
G1 X41.6 Y-28.12 Z0.13 F4320.0 E324.439
G1 X41.6 Y-5.88 Z0.13 F4320.0 E325.483
G1 X42.0 Y-5.88 Z0.13 F4320.0 E325.502
G1 X42.0 Y-28.12 Z0.13 F4320.0 E326.547
G1 X42.4 Y-28.12 Z0.13 F4320.0 E326.565
G1 X42.4 Y-5.88 Z0.13 F4320.0 E327.61
G1 X42.8 Y-5.88 Z0.13 F4320.0 E327.628
G1 X42.8 Y-28.12 Z0.13 F4320.0 E328.673
G1 X43.2 Y-28.12 Z0.13 F4320.0 E328.692
G1 X43.2 Y-5.88 Z0.13 F4320.0 E329.736
G1 X43.6 Y-5.88 Z0.13 F4320.0 E329.755
G1 X43.6 Y-28.12 Z0.13 F4320.0 E330.799
G1 X44.0 Y-28.12 Z0.13 F4320.0 E330.818
G1 X44.0 Y-5.88 Z0.13 F4320.0 E331.862
G1 X44.4 Y-5.88 Z0.13 F4320.0 E331.881
G1 X44.4 Y-28.12 Z0.13 F4320.0 E332.926
G1 X44.8 Y-28.12 Z0.13 F4320.0 E332.944
G1 X44.8 Y-5.88 Z0.13 F4320.0 E333.989
G1 X45.2 Y-5.88 Z0.13 F4320.0 E334.007
G1 X45.2 Y-28.12 Z0.13 F4320.0 E335.052
G1 X45.6 Y-28.12 Z0.13 F4320.0 E335.071
G1 X45.6 Y-5.88 Z0.13 F4320.0 E336.115
G1 X46.0 Y-5.88 Z0.13 F4320.0 E336.134
G1 X46.0 Y-28.12 Z0.13 F4320.0 E337.178
G1 X46.4 Y-28.12 Z0.13 F4320.0 E337.197
G1 X46.4 Y-5.88 Z0.13 F4320.0 E338.241
G1 X46.8 Y-5.88 Z0.13 F4320.0 E338.26
G1 X46.8 Y-28.12 Z0.13 F4320.0 E339.305
G1 X47.2 Y-28.12 Z0.13 F4320.0 E339.323
G1 X47.2 Y-5.88 Z0.13 F4320.0 E340.368
G1 X47.6 Y-5.88 Z0.13 F4320.0 E340.386
G1 X47.6 Y-28.12 Z0.13 F4320.0 E341.431
G1 X48.0 Y-28.12 Z0.13 F4320.0 E341.45
G1 X48.0 Y-5.88 Z0.13 F4320.0 E342.494
G1 X48.4 Y-5.88 Z0.13 F4320.0 E342.513
G1 X48.4 Y-28.12 Z0.13 F4320.0 E343.557
G1 X48.8 Y-28.12 Z0.13 F4320.0 E343.576
G1 X48.8 Y-5.88 Z0.13 F4320.0 E344.62
G1 X49.2 Y-5.88 Z0.13 F4320.0 E344.639
G1 X49.2 Y-28.12 Z0.13 F4320.0 E345.684
G1 X49.6 Y-28.12 Z0.13 F4320.0 E345.702
G1 X49.6 Y-5.88 Z0.13 F4320.0 E346.747
G1 X50.0 Y-5.88 Z0.13 F4320.0 E346.765
G1 X50.0 Y-28.12 Z0.13 F4320.0 E347.81
G1 X50.4 Y-28.12 Z0.13 F4320.0 E347.829
G1 X50.4 Y-5.88 Z0.13 F4320.0 E348.873
G1 X50.8 Y-5.88 Z0.13 F4320.0 E348.892
G1 X50.8 Y-28.12 Z0.13 F4320.0 E349.936
G1 X51.2 Y-28.12 Z0.13 F4320.0 E349.955
G1 X51.2 Y-5.88 Z0.13 F4320.0 E350.999
G1 X51.6 Y-5.88 Z0.13 F4320.0 E351.018
G1 X51.6 Y-28.12 Z0.13 F4320.0 E352.063
G1 X52.0 Y-28.12 Z0.13 F4320.0 E352.081
G1 X52.0 Y-5.88 Z0.13 F4320.0 E353.126
G1 X52.4 Y-5.88 Z0.13 F4320.0 E353.144
G1 X52.4 Y-28.12 Z0.13 F4320.0 E354.189
G1 X52.8 Y-28.12 Z0.13 F4320.0 E354.208
G1 X52.8 Y-5.88 Z0.13 F4320.0 E355.252
G1 X53.2 Y-5.88 Z0.13 F4320.0 E355.271
G1 X53.2 Y-28.12 Z0.13 F4320.0 E356.315
G1 X53.6 Y-28.12 Z0.13 F4320.0 E356.334
G1 X53.6 Y-5.88 Z0.13 F4320.0 E357.378
G1 X54.0 Y-5.88 Z0.13 F4320.0 E357.397
G1 X54.0 Y-28.12 Z0.13 F4320.0 E358.442
G1 X54.4 Y-28.12 Z0.13 F4320.0 E358.46
G1 X54.4 Y-5.88 Z0.13 F4320.0 E359.505
G1 X54.8 Y-5.88 Z0.13 F4320.0 E359.523
G1 X54.8 Y-28.12 Z0.13 F4320.0 E360.568
G1 X55.2 Y-28.12 Z0.13 F4320.0 E360.587
G1 X55.2 Y-5.88 Z0.13 F4320.0 E361.631
G1 X55.6 Y-5.88 Z0.13 F4320.0 E361.65
G1 X55.6 Y-28.12 Z0.13 F4320.0 E362.694
G1 X56.0 Y-28.12 Z0.13 F4320.0 E362.713
G1 X56.0 Y-5.88 Z0.13 F4320.0 E363.757
G1 X56.4 Y-5.88 Z0.13 F4320.0 E363.776
G1 X56.4 Y-28.12 Z0.13 F4320.0 E364.821
G1 X56.8 Y-28.12 Z0.13 F4320.0 E364.839
G1 X56.8 Y-5.88 Z0.13 F4320.0 E365.884
G1 F1200.0
G1 E364.884
G1 F4320.0
M103
(<layer> 0.404 )
G1 X-69.4 Y-28.09 Z0.4 F4200.0
G1 F1200.0
G1 E365.884
G1 F4200.0
M101
G1 X-69.4 Y-28.4 Z0.4 F4800.0 E365.9
G1 X57.4 Y-28.4 Z0.4 F4800.0 E372.598
G1 X57.4 Y-5.6 Z0.4 F4800.0 E373.803
G1 X-69.4 Y-5.6 Z0.4 F4800.0 E380.501
G1 X-69.4 Y-28.09 Z0.4 F4800.0 E381.689
G1 F1200.0
G1 E381.689
G1 F4800.0
M103
;M108 R40.0
G1 X-69.71 Y-28.8 Z0.4 F4200.0
G1 F1200.0
G1 E381.689
G1 F4200.0
M101
G1 X-69.4 Y-28.8 Z0.4 F2400.0 E381.706
G1 X57.8 Y-28.8 Z0.4 F2400.0 E388.425
G1 X57.8 Y-5.2 Z0.4 F2400.0 E389.672
G1 X-69.8 Y-5.2 Z0.4 F2400.0 E396.412
G1 X-69.8 Y-28.8 Z0.4 F2400.0 E397.659
G1 X-69.71 Y-28.8 Z0.4 F2400.0 E397.664
G1 F1200.0
G1 E396.664
G1 F2400.0
M103
;M108 R80.0
G1 X57.01 Y-6.0 Z0.4 F4200.0
G1 F1200.0
G1 E397.664
G1 F4200.0
M73 P4 (display progress)
M101
G1 X-69.01 Y-6.0 Z0.4 F4800.0 E404.321
G1 X-69.12 Y-6.4 Z0.4 F4800.0 E404.343
G1 X57.12 Y-6.4 Z0.4 F4800.0 E411.012
G1 X57.12 Y-6.8 Z0.4 F4800.0 E411.033
G1 X-69.12 Y-6.8 Z0.4 F4800.0 E417.702
G1 X-69.12 Y-7.2 Z0.4 F4800.0 E417.723
G1 X57.12 Y-7.2 Z0.4 F4800.0 E424.391
G1 X57.12 Y-7.6 Z0.4 F4800.0 E424.412
G1 X-69.12 Y-7.6 Z0.4 F4800.0 E431.081
G1 X-69.12 Y-8.0 Z0.4 F4800.0 E431.102
G1 X57.12 Y-8.0 Z0.4 F4800.0 E437.771
G1 X57.12 Y-8.4 Z0.4 F4800.0 E437.792
G1 X-69.12 Y-8.4 Z0.4 F4800.0 E444.461
G1 X-69.12 Y-8.8 Z0.4 F4800.0 E444.482
G1 X57.12 Y-8.8 Z0.4 F4800.0 E451.151
G1 X57.12 Y-9.2 Z0.4 F4800.0 E451.172
G1 X-69.12 Y-9.2 Z0.4 F4800.0 E457.84
G1 X-69.12 Y-9.6 Z0.4 F4800.0 E457.861
G1 X57.12 Y-9.6 Z0.4 F4800.0 E464.53
G1 X57.12 Y-10.0 Z0.4 F4800.0 E464.551
G1 X-69.12 Y-10.0 Z0.4 F4800.0 E471.22
G1 X-69.12 Y-10.4 Z0.4 F4800.0 E471.241
G1 X57.12 Y-10.4 Z0.4 F4800.0 E477.91
G1 X57.12 Y-10.8 Z0.4 F4800.0 E477.931
G1 X-69.12 Y-10.8 Z0.4 F4800.0 E484.6
G1 X-69.12 Y-11.2 Z0.4 F4800.0 E484.621
G1 X57.12 Y-11.2 Z0.4 F4800.0 E491.289
G1 X57.12 Y-11.6 Z0.4 F4800.0 E491.31
G1 X-69.12 Y-11.6 Z0.4 F4800.0 E497.979
G1 X-69.12 Y-12.0 Z0.4 F4800.0 E498.0
G1 X57.12 Y-12.0 Z0.4 F4800.0 E504.669
G1 X57.12 Y-12.4 Z0.4 F4800.0 E504.69
G1 X-69.12 Y-12.4 Z0.4 F4800.0 E511.359
G1 X-69.12 Y-12.8 Z0.4 F4800.0 E511.38
G1 X57.12 Y-12.8 Z0.4 F4800.0 E518.049
G1 X57.12 Y-13.2 Z0.4 F4800.0 E518.07
G1 X-69.12 Y-13.2 Z0.4 F4800.0 E524.738
G1 X-69.12 Y-13.6 Z0.4 F4800.0 E524.759
G1 X57.12 Y-13.6 Z0.4 F4800.0 E531.428
G1 X57.12 Y-14.0 Z0.4 F4800.0 E531.449
G1 X-69.12 Y-14.0 Z0.4 F4800.0 E538.118
G1 X-69.12 Y-14.4 Z0.4 F4800.0 E538.139
G1 X57.12 Y-14.4 Z0.4 F4800.0 E544.808
G1 X57.12 Y-14.8 Z0.4 F4800.0 E544.829
G1 X-69.12 Y-14.8 Z0.4 F4800.0 E551.498
G1 X-69.12 Y-15.2 Z0.4 F4800.0 E551.519
G1 X57.12 Y-15.2 Z0.4 F4800.0 E558.187
G1 X57.12 Y-15.6 Z0.4 F4800.0 E558.208
G1 X-69.12 Y-15.6 Z0.4 F4800.0 E564.877
G1 X-69.12 Y-16.0 Z0.4 F4800.0 E564.898
G1 X57.12 Y-16.0 Z0.4 F4800.0 E571.567
G1 X57.12 Y-16.4 Z0.4 F4800.0 E571.588
G1 X-69.12 Y-16.4 Z0.4 F4800.0 E578.257
G1 X-69.12 Y-16.8 Z0.4 F4800.0 E578.278
G1 X57.12 Y-16.8 Z0.4 F4800.0 E584.947
G1 X57.12 Y-17.2 Z0.4 F4800.0 E584.968
G1 X-69.12 Y-17.2 Z0.4 F4800.0 E591.636
G1 X-69.12 Y-17.6 Z0.4 F4800.0 E591.657
G1 X57.12 Y-17.6 Z0.4 F4800.0 E598.326
G1 X57.12 Y-18.0 Z0.4 F4800.0 E598.347
G1 X-69.12 Y-18.0 Z0.4 F4800.0 E605.016
G1 X-69.12 Y-18.4 Z0.4 F4800.0 E605.037
G1 X57.12 Y-18.4 Z0.4 F4800.0 E611.706
G1 X57.12 Y-18.8 Z0.4 F4800.0 E611.727
G1 X-69.12 Y-18.8 Z0.4 F4800.0 E618.396
G1 X-69.12 Y-19.2 Z0.4 F4800.0 E618.417
G1 X57.12 Y-19.2 Z0.4 F4800.0 E625.085
G1 X57.12 Y-19.6 Z0.4 F4800.0 E625.106
G1 X-69.12 Y-19.6 Z0.4 F4800.0 E631.775
G1 X-69.12 Y-20.0 Z0.4 F4800.0 E631.796
G1 X57.12 Y-20.0 Z0.4 F4800.0 E638.465
G1 X57.12 Y-20.4 Z0.4 F4800.0 E638.486
G1 X-69.12 Y-20.4 Z0.4 F4800.0 E645.155
G1 X-69.12 Y-20.8 Z0.4 F4800.0 E645.176
G1 X57.12 Y-20.8 Z0.4 F4800.0 E651.845
G1 X57.12 Y-21.2 Z0.4 F4800.0 E651.866
G1 X-69.12 Y-21.2 Z0.4 F4800.0 E658.534
G1 X-69.12 Y-21.6 Z0.4 F4800.0 E658.555
G1 X57.12 Y-21.6 Z0.4 F4800.0 E665.224
G1 X57.12 Y-22.0 Z0.4 F4800.0 E665.245
G1 X-69.12 Y-22.0 Z0.4 F4800.0 E671.914
G1 X-69.12 Y-22.4 Z0.4 F4800.0 E671.935
G1 X57.12 Y-22.4 Z0.4 F4800.0 E678.604
G1 X57.12 Y-22.8 Z0.4 F4800.0 E678.625
G1 X-69.12 Y-22.8 Z0.4 F4800.0 E685.294
G1 X-69.12 Y-23.2 Z0.4 F4800.0 E685.315
G1 X57.12 Y-23.2 Z0.4 F4800.0 E691.983
G1 X57.12 Y-23.6 Z0.4 F4800.0 E692.004
G1 X-69.12 Y-23.6 Z0.4 F4800.0 E698.673
G1 X-69.12 Y-24.0 Z0.4 F4800.0 E698.694
G1 X57.12 Y-24.0 Z0.4 F4800.0 E705.363
G1 X57.12 Y-24.4 Z0.4 F4800.0 E705.384
G1 X-69.12 Y-24.4 Z0.4 F4800.0 E712.053
G1 X-69.12 Y-24.8 Z0.4 F4800.0 E712.074
G1 X57.12 Y-24.8 Z0.4 F4800.0 E718.743
G1 X57.12 Y-25.2 Z0.4 F4800.0 E718.764
G1 X-69.12 Y-25.2 Z0.4 F4800.0 E725.432
G1 X-69.12 Y-25.6 Z0.4 F4800.0 E725.453
G1 X57.12 Y-25.6 Z0.4 F4800.0 E732.122
G1 X57.12 Y-26.0 Z0.4 F4800.0 E732.143
G1 X-69.12 Y-26.0 Z0.4 F4800.0 E738.812
G1 X-69.12 Y-26.4 Z0.4 F4800.0 E738.833
G1 X57.12 Y-26.4 Z0.4 F4800.0 E745.502
G1 X57.12 Y-26.8 Z0.4 F4800.0 E745.523
G1 X-69.12 Y-26.8 Z0.4 F4800.0 E752.192
G1 X-69.12 Y-27.2 Z0.4 F4800.0 E752.213
G1 X57.12 Y-27.2 Z0.4 F4800.0 E758.881
G1 X57.12 Y-27.6 Z0.4 F4800.0 E758.902
G1 X-69.12 Y-27.6 Z0.4 F4800.0 E765.571
G1 X-69.01 Y-28.0 Z0.4 F4800.0 E765.593
G1 X57.01 Y-28.0 Z0.4 F4800.0 E772.25
G1 F1200.0
G1 E771.25
G1 F4800.0
M103
(<layer> 0.674 )
G1 X-69.22 Y-28.4 Z0.67 F4200.0
G1 F1200.0
G1 E772.25
G1 F4200.0
M101
G1 X57.4 Y-28.4 Z0.67 F4800.0 E778.939
G1 X57.4 Y-5.6 Z0.67 F4800.0 E780.143
G1 X-69.4 Y-5.6 Z0.67 F4800.0 E786.842
G1 X-69.4 Y-28.4 Z0.67 F4800.0 E788.046
G1 X-69.22 Y-28.4 Z0.67 F4800.0 E788.056
G1 F1200.0
G1 E788.056
G1 F4800.0
M103
;M108 R40.0
G1 X-69.22 Y-28.8 Z0.67 F4200.0
G1 F1200.0
G1 E788.056
G1 F4200.0
M101
G1 X57.8 Y-28.8 Z0.67 F2400.0 E794.766
G1 X57.8 Y-5.2 Z0.67 F2400.0 E796.012
G1 X-69.8 Y-5.2 Z0.67 F2400.0 E802.753
G1 X-69.8 Y-28.8 Z0.67 F2400.0 E804.0
G1 X-69.4 Y-28.8 Z0.67 F2400.0 E804.021
G1 X-69.22 Y-28.8 Z0.67 F2400.0 E804.03
G1 F1200.0
G1 E803.03
G1 F2400.0
M103
;M108 R80.0
G1 X-0.0 Y-28.12 Z0.67 F4200.0
G1 F1200.0
G1 E804.03
G1 F4200.0
M101
G1 X-0.0 Y-5.88 Z0.67 F4800.0 E805.205
G1 X-0.4 Y-5.88 Z0.67 F4800.0 E805.227
G1 X-0.4 Y-28.12 Z0.67 F4800.0 E806.401
G1 X-0.8 Y-28.12 Z0.67 F4800.0 E806.423
G1 X-0.8 Y-5.88 Z0.67 F4800.0 E807.598
G1 X-1.2 Y-5.88 Z0.67 F4800.0 E807.619
G1 X-1.2 Y-28.12 Z0.67 F4800.0 E808.794
G1 X-1.6 Y-28.12 Z0.67 F4800.0 E808.815
G1 X-1.6 Y-5.88 Z0.67 F4800.0 E809.99
G1 X-2.0 Y-5.88 Z0.67 F4800.0 E810.011
G1 X-2.0 Y-28.12 Z0.67 F4800.0 E811.186
G1 X-2.4 Y-28.12 Z0.67 F4800.0 E811.207
G1 X-2.4 Y-5.88 Z0.67 F4800.0 E812.382
G1 X-2.8 Y-5.88 Z0.67 F4800.0 E812.403
G1 X-2.8 Y-28.12 Z0.67 F4800.0 E813.578
G1 X-3.2 Y-28.12 Z0.67 F4800.0 E813.599
G1 X-3.2 Y-5.88 Z0.67 F4800.0 E814.774
G1 X-3.6 Y-5.88 Z0.67 F4800.0 E814.795
G1 X-3.6 Y-28.12 Z0.67 F4800.0 E815.97
G1 X-4.0 Y-28.12 Z0.67 F4800.0 E815.991
G1 X-4.0 Y-5.88 Z0.67 F4800.0 E817.166
G1 X-4.4 Y-5.88 Z0.67 F4800.0 E817.187
G1 X-4.4 Y-28.12 Z0.67 F4800.0 E818.362
G1 X-4.8 Y-28.12 Z0.67 F4800.0 E818.383
G1 X-4.8 Y-5.88 Z0.67 F4800.0 E819.558
G1 X-5.2 Y-5.88 Z0.67 F4800.0 E819.579
G1 X-5.2 Y-28.12 Z0.67 F4800.0 E820.754
G1 X-5.6 Y-28.12 Z0.67 F4800.0 E820.775
G1 X-5.6 Y-5.88 Z0.67 F4800.0 E821.95
G1 X-6.0 Y-5.88 Z0.67 F4800.0 E821.971
G1 X-6.0 Y-28.12 Z0.67 F4800.0 E823.146
G1 X-6.4 Y-28.12 Z0.67 F4800.0 E823.167
M73 P5 (display progress)
G1 X-6.4 Y-5.88 Z0.67 F4800.0 E824.342
G1 X-6.8 Y-5.88 Z0.67 F4800.0 E824.364
G1 X-6.8 Y-28.12 Z0.67 F4800.0 E825.538
G1 X-7.2 Y-28.12 Z0.67 F4800.0 E825.56
G1 X-7.2 Y-5.88 Z0.67 F4800.0 E826.735
G1 X-7.6 Y-5.88 Z0.67 F4800.0 E826.756
G1 X-7.6 Y-28.12 Z0.67 F4800.0 E827.931
G1 X-8.0 Y-28.12 Z0.67 F4800.0 E827.952
G1 X-8.0 Y-5.88 Z0.67 F4800.0 E829.127
G1 X-8.4 Y-5.88 Z0.67 F4800.0 E829.148
G1 X-8.4 Y-28.12 Z0.67 F4800.0 E830.323
G1 X-8.8 Y-28.12 Z0.67 F4800.0 E830.344
G1 X-8.8 Y-5.88 Z0.67 F4800.0 E831.519
G1 X-9.2 Y-5.88 Z0.67 F4800.0 E831.54
G1 X-9.2 Y-28.12 Z0.67 F4800.0 E832.715
G1 X-9.6 Y-28.12 Z0.67 F4800.0 E832.736
G1 X-9.6 Y-5.88 Z0.67 F4800.0 E833.911
G1 X-10.0 Y-5.88 Z0.67 F4800.0 E833.932
G1 X-10.0 Y-28.12 Z0.67 F4800.0 E835.107
G1 X-10.4 Y-28.12 Z0.67 F4800.0 E835.128
G1 X-10.4 Y-5.88 Z0.67 F4800.0 E836.303
G1 X-10.8 Y-5.88 Z0.67 F4800.0 E836.324
G1 X-10.8 Y-28.12 Z0.67 F4800.0 E837.499
G1 X-11.2 Y-28.12 Z0.67 F4800.0 E837.52
G1 X-11.2 Y-5.88 Z0.67 F4800.0 E838.695
G1 X-11.6 Y-5.88 Z0.67 F4800.0 E838.716
G1 X-11.6 Y-28.12 Z0.67 F4800.0 E839.891
G1 X-12.0 Y-28.12 Z0.67 F4800.0 E839.912
G1 X-12.0 Y-5.88 Z0.67 F4800.0 E841.087
G1 X-12.4 Y-5.88 Z0.67 F4800.0 E841.108
G1 X-12.4 Y-28.12 Z0.67 F4800.0 E842.283
G1 X-12.8 Y-28.12 Z0.67 F4800.0 E842.304
G1 X-12.8 Y-5.88 Z0.67 F4800.0 E843.479
G1 X-13.2 Y-5.88 Z0.67 F4800.0 E843.501
G1 X-13.2 Y-28.12 Z0.67 F4800.0 E844.675
G1 X-13.6 Y-28.12 Z0.67 F4800.0 E844.697
G1 X-13.6 Y-5.88 Z0.67 F4800.0 E845.872
G1 X-14.0 Y-5.88 Z0.67 F4800.0 E845.893
G1 X-14.0 Y-28.12 Z0.67 F4800.0 E847.068
G1 X-14.4 Y-28.12 Z0.67 F4800.0 E847.089
G1 X-14.4 Y-5.88 Z0.67 F4800.0 E848.264
G1 X-14.8 Y-5.88 Z0.67 F4800.0 E848.285
G1 X-14.8 Y-28.12 Z0.67 F4800.0 E849.46
G1 X-15.2 Y-28.12 Z0.67 F4800.0 E849.481
G1 X-15.2 Y-5.88 Z0.67 F4800.0 E850.656
G1 X-15.6 Y-5.88 Z0.67 F4800.0 E850.677
G1 X-15.6 Y-28.12 Z0.67 F4800.0 E851.852
G1 X-16.0 Y-28.12 Z0.67 F4800.0 E851.873
G1 X-16.0 Y-5.88 Z0.67 F4800.0 E853.048
G1 X-16.4 Y-5.88 Z0.67 F4800.0 E853.069
G1 X-16.4 Y-28.12 Z0.67 F4800.0 E854.244
G1 X-16.8 Y-28.12 Z0.67 F4800.0 E854.265
G1 X-16.8 Y-5.88 Z0.67 F4800.0 E855.44
G1 X-17.2 Y-5.88 Z0.67 F4800.0 E855.461
G1 X-17.2 Y-28.12 Z0.67 F4800.0 E856.636
G1 X-17.6 Y-28.12 Z0.67 F4800.0 E856.657
G1 X-17.6 Y-5.88 Z0.67 F4800.0 E857.832
G1 X-18.0 Y-5.88 Z0.67 F4800.0 E857.853
G1 X-18.0 Y-28.12 Z0.67 F4800.0 E859.028
G1 X-18.4 Y-28.12 Z0.67 F4800.0 E859.049
G1 X-18.4 Y-5.88 Z0.67 F4800.0 E860.224
G1 X-18.8 Y-5.88 Z0.67 F4800.0 E860.245
G1 X-18.8 Y-28.12 Z0.67 F4800.0 E861.42
G1 X-19.2 Y-28.12 Z0.67 F4800.0 E861.441
G1 X-19.2 Y-5.88 Z0.67 F4800.0 E862.616
G1 X-19.6 Y-5.88 Z0.67 F4800.0 E862.638
G1 X-19.6 Y-28.12 Z0.67 F4800.0 E863.812
G1 X-20.0 Y-28.12 Z0.67 F4800.0 E863.834
G1 X-20.0 Y-5.88 Z0.67 F4800.0 E865.009
G1 X-20.4 Y-5.88 Z0.67 F4800.0 E865.03
G1 X-20.4 Y-28.12 Z0.67 F4800.0 E866.205
G1 X-20.8 Y-28.12 Z0.67 F4800.0 E866.226
G1 X-20.8 Y-5.88 Z0.67 F4800.0 E867.401
G1 X-21.2 Y-5.88 Z0.67 F4800.0 E867.422
G1 X-21.2 Y-28.12 Z0.67 F4800.0 E868.597
G1 X-21.6 Y-28.12 Z0.67 F4800.0 E868.618
G1 X-21.6 Y-5.88 Z0.67 F4800.0 E869.793
G1 X-22.0 Y-5.88 Z0.67 F4800.0 E869.814
G1 X-22.0 Y-28.12 Z0.67 F4800.0 E870.989
G1 X-22.4 Y-28.12 Z0.67 F4800.0 E871.01
G1 X-22.4 Y-5.88 Z0.67 F4800.0 E872.185
G1 X-22.8 Y-5.88 Z0.67 F4800.0 E872.206
G1 X-22.8 Y-28.12 Z0.67 F4800.0 E873.381
G1 X-23.2 Y-28.12 Z0.67 F4800.0 E873.402
G1 X-23.2 Y-5.88 Z0.67 F4800.0 E874.577
G1 X-23.6 Y-5.88 Z0.67 F4800.0 E874.598
G1 X-23.6 Y-28.12 Z0.67 F4800.0 E875.773
G1 X-24.0 Y-28.12 Z0.67 F4800.0 E875.794
G1 X-24.0 Y-5.88 Z0.67 F4800.0 E876.969
G1 X-24.4 Y-5.88 Z0.67 F4800.0 E876.99
G1 X-24.4 Y-28.12 Z0.67 F4800.0 E878.165
G1 X-24.8 Y-28.12 Z0.67 F4800.0 E878.186
G1 X-24.8 Y-5.88 Z0.67 F4800.0 E879.361
G1 X-25.2 Y-5.88 Z0.67 F4800.0 E879.382
G1 X-25.2 Y-28.12 Z0.67 F4800.0 E880.557
G1 X-25.6 Y-28.12 Z0.67 F4800.0 E880.578
G1 X-25.6 Y-5.88 Z0.67 F4800.0 E881.753
G1 X-26.0 Y-5.88 Z0.67 F4800.0 E881.775
G1 X-26.0 Y-28.12 Z0.67 F4800.0 E882.949
G1 X-26.4 Y-28.12 Z0.67 F4800.0 E882.971
G1 X-26.4 Y-5.88 Z0.67 F4800.0 E884.146
G1 X-26.8 Y-5.88 Z0.67 F4800.0 E884.167
G1 X-26.8 Y-28.12 Z0.67 F4800.0 E885.342
G1 X-27.2 Y-28.12 Z0.67 F4800.0 E885.363
G1 X-27.2 Y-5.88 Z0.67 F4800.0 E886.538
G1 X-27.6 Y-5.88 Z0.67 F4800.0 E886.559
G1 X-27.6 Y-28.12 Z0.67 F4800.0 E887.734
G1 X-28.0 Y-28.12 Z0.67 F4800.0 E887.755
G1 X-28.0 Y-5.88 Z0.67 F4800.0 E888.93
G1 X-28.4 Y-5.88 Z0.67 F4800.0 E888.951
G1 X-28.4 Y-28.12 Z0.67 F4800.0 E890.126
G1 X-28.8 Y-28.12 Z0.67 F4800.0 E890.147
G1 X-28.8 Y-5.88 Z0.67 F4800.0 E891.322
G1 X-29.2 Y-5.88 Z0.67 F4800.0 E891.343
G1 X-29.2 Y-28.12 Z0.67 F4800.0 E892.518
G1 X-29.6 Y-28.12 Z0.67 F4800.0 E892.539
G1 X-29.6 Y-5.88 Z0.67 F4800.0 E893.714
G1 X-30.0 Y-5.88 Z0.67 F4800.0 E893.735
G1 X-30.0 Y-28.12 Z0.67 F4800.0 E894.91
G1 X-30.4 Y-28.12 Z0.67 F4800.0 E894.931
G1 X-30.4 Y-5.88 Z0.67 F4800.0 E896.106
G1 X-30.8 Y-5.88 Z0.67 F4800.0 E896.127
G1 X-30.8 Y-28.12 Z0.67 F4800.0 E897.302
G1 X-31.2 Y-28.12 Z0.67 F4800.0 E897.323
G1 X-31.2 Y-5.88 Z0.67 F4800.0 E898.498
G1 X-31.6 Y-5.88 Z0.67 F4800.0 E898.519
G1 X-31.6 Y-28.12 Z0.67 F4800.0 E899.694
G1 X-32.0 Y-28.12 Z0.67 F4800.0 E899.715
G1 X-32.0 Y-5.88 Z0.67 F4800.0 E900.89
G1 X-32.4 Y-5.88 Z0.67 F4800.0 E900.911
G1 X-32.4 Y-28.12 Z0.67 F4800.0 E902.086
G1 X-32.8 Y-28.12 Z0.67 F4800.0 E902.108
G1 X-32.8 Y-5.88 Z0.67 F4800.0 E903.282
G1 X-33.2 Y-5.88 Z0.67 F4800.0 E903.304
G1 X-33.2 Y-28.12 Z0.67 F4800.0 E904.479
G1 X-33.6 Y-28.12 Z0.67 F4800.0 E904.5
G1 X-33.6 Y-5.88 Z0.67 F4800.0 E905.675
G1 X-34.0 Y-5.88 Z0.67 F4800.0 E905.696
G1 X-34.0 Y-28.12 Z0.67 F4800.0 E906.871
G1 X-34.4 Y-28.12 Z0.67 F4800.0 E906.892
G1 X-34.4 Y-5.88 Z0.67 F4800.0 E908.067
G1 X-34.8 Y-5.88 Z0.67 F4800.0 E908.088
G1 X-34.8 Y-28.12 Z0.67 F4800.0 E909.263
G1 X-35.2 Y-28.12 Z0.67 F4800.0 E909.284
G1 X-35.2 Y-5.88 Z0.67 F4800.0 E910.459
G1 X-35.6 Y-5.88 Z0.67 F4800.0 E910.48
G1 X-35.6 Y-28.12 Z0.67 F4800.0 E911.655
G1 X-36.0 Y-28.12 Z0.67 F4800.0 E911.676
G1 X-36.0 Y-5.88 Z0.67 F4800.0 E912.851
G1 X-36.4 Y-5.88 Z0.67 F4800.0 E912.872
G1 X-36.4 Y-28.12 Z0.67 F4800.0 E914.047
G1 X-36.8 Y-28.12 Z0.67 F4800.0 E914.068
G1 X-36.8 Y-5.88 Z0.67 F4800.0 E915.243
G1 X-37.2 Y-5.88 Z0.67 F4800.0 E915.264
G1 X-37.2 Y-28.12 Z0.67 F4800.0 E916.439
G1 X-37.6 Y-28.12 Z0.67 F4800.0 E916.46
G1 X-37.6 Y-5.88 Z0.67 F4800.0 E917.635
G1 X-38.0 Y-5.88 Z0.67 F4800.0 E917.656
G1 X-38.0 Y-28.12 Z0.67 F4800.0 E918.831
G1 X-38.4 Y-28.12 Z0.67 F4800.0 E918.852
G1 X-38.4 Y-5.88 Z0.67 F4800.0 E920.027
G1 X-38.8 Y-5.88 Z0.67 F4800.0 E920.048
G1 X-38.8 Y-28.12 Z0.67 F4800.0 E921.223
G1 X-39.2 Y-28.12 Z0.67 F4800.0 E921.245
G1 X-39.2 Y-5.88 Z0.67 F4800.0 E922.419
G1 X-39.6 Y-5.88 Z0.67 F4800.0 E922.441
G1 X-39.6 Y-28.12 Z0.67 F4800.0 E923.616
G1 X-40.0 Y-28.12 Z0.67 F4800.0 E923.637
G1 X-40.0 Y-5.88 Z0.67 F4800.0 E924.812
G1 X-40.4 Y-5.88 Z0.67 F4800.0 E924.833
G1 X-40.4 Y-28.12 Z0.67 F4800.0 E926.008
G1 X-40.8 Y-28.12 Z0.67 F4800.0 E926.029
G1 X-40.8 Y-5.88 Z0.67 F4800.0 E927.204
G1 X-41.2 Y-5.88 Z0.67 F4800.0 E927.225
G1 X-41.2 Y-28.12 Z0.67 F4800.0 E928.4
G1 X-41.6 Y-28.12 Z0.67 F4800.0 E928.421
G1 X-41.6 Y-5.88 Z0.67 F4800.0 E929.596
G1 X-42.0 Y-5.88 Z0.67 F4800.0 E929.617
G1 X-42.0 Y-28.12 Z0.67 F4800.0 E930.792
G1 X-42.4 Y-28.12 Z0.67 F4800.0 E930.813
G1 X-42.4 Y-5.88 Z0.67 F4800.0 E931.988
G1 X-42.8 Y-5.88 Z0.67 F4800.0 E932.009
G1 X-42.8 Y-28.12 Z0.67 F4800.0 E933.184
G1 X-43.2 Y-28.12 Z0.67 F4800.0 E933.205
G1 X-43.2 Y-5.88 Z0.67 F4800.0 E934.38
M73 P6 (display progress)
G1 X-43.6 Y-5.88 Z0.67 F4800.0 E934.401
G1 X-43.6 Y-28.12 Z0.67 F4800.0 E935.576
G1 X-44.0 Y-28.12 Z0.67 F4800.0 E935.597
G1 X-44.0 Y-5.88 Z0.67 F4800.0 E936.772
G1 X-44.4 Y-5.88 Z0.67 F4800.0 E936.793
G1 X-44.4 Y-28.12 Z0.67 F4800.0 E937.968
G1 X-44.8 Y-28.12 Z0.67 F4800.0 E937.989
G1 X-44.8 Y-5.88 Z0.67 F4800.0 E939.164
G1 X-45.2 Y-5.88 Z0.67 F4800.0 E939.185
G1 X-45.2 Y-28.12 Z0.67 F4800.0 E940.36
G1 X-45.6 Y-28.12 Z0.67 F4800.0 E940.382
G1 X-45.6 Y-5.88 Z0.67 F4800.0 E941.556
G1 X-46.0 Y-5.88 Z0.67 F4800.0 E941.578
G1 X-46.0 Y-28.12 Z0.67 F4800.0 E942.753
G1 X-46.4 Y-28.12 Z0.67 F4800.0 E942.774
G1 X-46.4 Y-5.88 Z0.67 F4800.0 E943.949
G1 X-46.8 Y-5.88 Z0.67 F4800.0 E943.97
G1 X-46.8 Y-28.12 Z0.67 F4800.0 E945.145
G1 X-47.2 Y-28.12 Z0.67 F4800.0 E945.166
G1 X-47.2 Y-5.88 Z0.67 F4800.0 E946.341
G1 X-47.6 Y-5.88 Z0.67 F4800.0 E946.362
G1 X-47.6 Y-28.12 Z0.67 F4800.0 E947.537
G1 X-48.0 Y-28.12 Z0.67 F4800.0 E947.558
G1 X-48.0 Y-5.88 Z0.67 F4800.0 E948.733
G1 X-48.4 Y-5.88 Z0.67 F4800.0 E948.754
G1 X-48.4 Y-28.12 Z0.67 F4800.0 E949.929
G1 X-48.8 Y-28.12 Z0.67 F4800.0 E949.95
G1 X-48.8 Y-5.88 Z0.67 F4800.0 E951.125
G1 X-49.2 Y-5.88 Z0.67 F4800.0 E951.146
G1 X-49.2 Y-28.12 Z0.67 F4800.0 E952.321
G1 X-49.6 Y-28.12 Z0.67 F4800.0 E952.342
G1 X-49.6 Y-5.88 Z0.67 F4800.0 E953.517
G1 X-50.0 Y-5.88 Z0.67 F4800.0 E953.538
G1 X-50.0 Y-28.12 Z0.67 F4800.0 E954.713
G1 X-50.4 Y-28.12 Z0.67 F4800.0 E954.734
G1 X-50.4 Y-5.88 Z0.67 F4800.0 E955.909
G1 X-50.8 Y-5.88 Z0.67 F4800.0 E955.93
G1 X-50.8 Y-28.12 Z0.67 F4800.0 E957.105
G1 X-51.2 Y-28.12 Z0.67 F4800.0 E957.126
G1 X-51.2 Y-5.88 Z0.67 F4800.0 E958.301
G1 X-51.6 Y-5.88 Z0.67 F4800.0 E958.322
G1 X-51.6 Y-28.12 Z0.67 F4800.0 E959.497
G1 X-52.0 Y-28.12 Z0.67 F4800.0 E959.519
G1 X-52.0 Y-5.88 Z0.67 F4800.0 E960.693
G1 X-52.4 Y-5.88 Z0.67 F4800.0 E960.715
G1 X-52.4 Y-28.12 Z0.67 F4800.0 E961.89
G1 X-52.8 Y-28.12 Z0.67 F4800.0 E961.911
G1 X-52.8 Y-5.88 Z0.67 F4800.0 E963.086
G1 X-53.2 Y-5.88 Z0.67 F4800.0 E963.107
G1 X-53.2 Y-28.12 Z0.67 F4800.0 E964.282
G1 X-53.6 Y-28.12 Z0.67 F4800.0 E964.303
G1 X-53.6 Y-5.88 Z0.67 F4800.0 E965.478
G1 X-54.0 Y-5.88 Z0.67 F4800.0 E965.499
G1 X-54.0 Y-28.12 Z0.67 F4800.0 E966.674
G1 X-54.4 Y-28.12 Z0.67 F4800.0 E966.695
G1 X-54.4 Y-5.88 Z0.67 F4800.0 E967.87
G1 X-54.8 Y-5.88 Z0.67 F4800.0 E967.891
G1 X-54.8 Y-28.12 Z0.67 F4800.0 E969.066
G1 X-55.2 Y-28.12 Z0.67 F4800.0 E969.087
G1 X-55.2 Y-5.88 Z0.67 F4800.0 E970.262
G1 X-55.6 Y-5.88 Z0.67 F4800.0 E970.283
G1 X-55.6 Y-28.12 Z0.67 F4800.0 E971.458
G1 X-56.0 Y-28.12 Z0.67 F4800.0 E971.479
G1 X-56.0 Y-5.88 Z0.67 F4800.0 E972.654
G1 X-56.4 Y-5.88 Z0.67 F4800.0 E972.675
G1 X-56.4 Y-28.12 Z0.67 F4800.0 E973.85
G1 X-56.8 Y-28.12 Z0.67 F4800.0 E973.871
G1 X-56.8 Y-5.88 Z0.67 F4800.0 E975.046
G1 X-57.2 Y-5.88 Z0.67 F4800.0 E975.067
G1 X-57.2 Y-28.12 Z0.67 F4800.0 E976.242
G1 X-57.6 Y-28.12 Z0.67 F4800.0 E976.263
G1 X-57.6 Y-5.88 Z0.67 F4800.0 E977.438
G1 X-58.0 Y-5.88 Z0.67 F4800.0 E977.459
G1 X-58.0 Y-28.12 Z0.67 F4800.0 E978.634
G1 X-58.4 Y-28.12 Z0.67 F4800.0 E978.656
G1 X-58.4 Y-5.88 Z0.67 F4800.0 E979.83
G1 X-58.8 Y-5.88 Z0.67 F4800.0 E979.852
G1 X-58.8 Y-28.12 Z0.67 F4800.0 E981.027
G1 X-59.2 Y-28.12 Z0.67 F4800.0 E981.048
G1 X-59.2 Y-5.88 Z0.67 F4800.0 E982.223
G1 X-59.6 Y-5.88 Z0.67 F4800.0 E982.244
G1 X-59.6 Y-28.12 Z0.67 F4800.0 E983.419
G1 X-60.0 Y-28.12 Z0.67 F4800.0 E983.44
G1 X-60.0 Y-5.88 Z0.67 F4800.0 E984.615
G1 X-60.4 Y-5.88 Z0.67 F4800.0 E984.636
G1 X-60.4 Y-28.12 Z0.67 F4800.0 E985.811
G1 X-60.8 Y-28.12 Z0.67 F4800.0 E985.832
G1 X-60.8 Y-5.88 Z0.67 F4800.0 E987.007
G1 X-61.2 Y-5.88 Z0.67 F4800.0 E987.028
G1 X-61.2 Y-28.12 Z0.67 F4800.0 E988.203
G1 X-61.6 Y-28.12 Z0.67 F4800.0 E988.224
G1 X-61.6 Y-5.88 Z0.67 F4800.0 E989.399
G1 X-62.0 Y-5.88 Z0.67 F4800.0 E989.42
G1 X-62.0 Y-28.12 Z0.67 F4800.0 E990.595
G1 X-62.4 Y-28.12 Z0.67 F4800.0 E990.616
G1 X-62.4 Y-5.88 Z0.67 F4800.0 E991.791
G1 X-62.8 Y-5.88 Z0.67 F4800.0 E991.812
G1 X-62.8 Y-28.12 Z0.67 F4800.0 E992.987
G1 X-63.2 Y-28.12 Z0.67 F4800.0 E993.008
G1 X-63.2 Y-5.88 Z0.67 F4800.0 E994.183
G1 X-63.6 Y-5.88 Z0.67 F4800.0 E994.204
G1 X-63.6 Y-28.12 Z0.67 F4800.0 E995.379
G1 X-64.0 Y-28.12 Z0.67 F4800.0 E995.4
G1 X-64.0 Y-5.88 Z0.67 F4800.0 E996.575
G1 X-64.4 Y-5.88 Z0.67 F4800.0 E996.596
G1 X-64.4 Y-28.12 Z0.67 F4800.0 E997.771
G1 X-64.8 Y-28.12 Z0.67 F4800.0 E997.793
G1 X-64.8 Y-5.88 Z0.67 F4800.0 E998.967
G1 X-65.2 Y-5.88 Z0.67 F4800.0 E998.989
G1 X-65.2 Y-28.12 Z0.67 F4800.0 E1000.164
G1 X-65.6 Y-28.12 Z0.67 F4800.0 E1000.185
G1 X-65.6 Y-5.88 Z0.67 F4800.0 E1001.36
G1 X-66.0 Y-5.88 Z0.67 F4800.0 E1001.381
G1 X-66.0 Y-28.12 Z0.67 F4800.0 E1002.556
G1 X-66.4 Y-28.12 Z0.67 F4800.0 E1002.577
G1 X-66.4 Y-5.88 Z0.67 F4800.0 E1003.752
G1 X-66.8 Y-5.88 Z0.67 F4800.0 E1003.773
G1 X-66.8 Y-28.12 Z0.67 F4800.0 E1004.948
G1 X-67.2 Y-28.12 Z0.67 F4800.0 E1004.969
G1 X-67.2 Y-5.88 Z0.67 F4800.0 E1006.144
G1 X-67.6 Y-5.88 Z0.67 F4800.0 E1006.165
G1 X-67.6 Y-28.12 Z0.67 F4800.0 E1007.34
G1 X-68.0 Y-28.12 Z0.67 F4800.0 E1007.361
G1 X-68.0 Y-5.88 Z0.67 F4800.0 E1008.536
G1 X-68.4 Y-5.88 Z0.67 F4800.0 E1008.557
G1 X-68.4 Y-28.12 Z0.67 F4800.0 E1009.732
G1 X-68.8 Y-28.12 Z0.67 F4800.0 E1009.753
G1 X-68.8 Y-5.88 Z0.67 F4800.0 E1010.928
G1 F1200.0
G1 E1009.928
G1 F4800.0
M103
G1 X0.4 Y-5.88 Z0.67 F4200.0
G1 F1200.0
G1 E1010.928
G1 F4200.0
M101
G1 X0.4 Y-28.12 Z0.67 F4800.0 E1012.103
G1 X0.8 Y-28.12 Z0.67 F4800.0 E1012.124
G1 X0.8 Y-5.88 Z0.67 F4800.0 E1013.299
G1 X1.2 Y-5.88 Z0.67 F4800.0 E1013.32
G1 X1.2 Y-28.12 Z0.67 F4800.0 E1014.495
G1 X1.6 Y-28.12 Z0.67 F4800.0 E1014.516
G1 X1.6 Y-5.88 Z0.67 F4800.0 E1015.691
G1 X2.0 Y-5.88 Z0.67 F4800.0 E1015.712
G1 X2.0 Y-28.12 Z0.67 F4800.0 E1016.887
G1 X2.4 Y-28.12 Z0.67 F4800.0 E1016.908
G1 X2.4 Y-5.88 Z0.67 F4800.0 E1018.083
G1 X2.8 Y-5.88 Z0.67 F4800.0 E1018.104
G1 X2.8 Y-28.12 Z0.67 F4800.0 E1019.279
G1 X3.2 Y-28.12 Z0.67 F4800.0 E1019.3
G1 X3.2 Y-5.88 Z0.67 F4800.0 E1020.475
G1 X3.6 Y-5.88 Z0.67 F4800.0 E1020.497
G1 X3.6 Y-28.12 Z0.67 F4800.0 E1021.671
G1 X4.0 Y-28.12 Z0.67 F4800.0 E1021.693
G1 X4.0 Y-5.88 Z0.67 F4800.0 E1022.868
G1 X4.4 Y-5.88 Z0.67 F4800.0 E1022.889
G1 X4.4 Y-28.12 Z0.67 F4800.0 E1024.064
G1 X4.8 Y-28.12 Z0.67 F4800.0 E1024.085
G1 X4.8 Y-5.88 Z0.67 F4800.0 E1025.26
G1 X5.2 Y-5.88 Z0.67 F4800.0 E1025.281
G1 X5.2 Y-28.12 Z0.67 F4800.0 E1026.456
G1 X5.6 Y-28.12 Z0.67 F4800.0 E1026.477
G1 X5.6 Y-5.88 Z0.67 F4800.0 E1027.652
G1 X6.0 Y-5.88 Z0.67 F4800.0 E1027.673
G1 X6.0 Y-28.12 Z0.67 F4800.0 E1028.848
G1 X6.4 Y-28.12 Z0.67 F4800.0 E1028.869
G1 X6.4 Y-5.88 Z0.67 F4800.0 E1030.044
G1 X6.8 Y-5.88 Z0.67 F4800.0 E1030.065
G1 X6.8 Y-28.12 Z0.67 F4800.0 E1031.24
G1 X7.2 Y-28.12 Z0.67 F4800.0 E1031.261
G1 X7.2 Y-5.88 Z0.67 F4800.0 E1032.436
G1 X7.6 Y-5.88 Z0.67 F4800.0 E1032.457
G1 X7.6 Y-28.12 Z0.67 F4800.0 E1033.632
G1 X8.0 Y-28.12 Z0.67 F4800.0 E1033.653
G1 X8.0 Y-5.88 Z0.67 F4800.0 E1034.828
G1 X8.4 Y-5.88 Z0.67 F4800.0 E1034.849
G1 X8.4 Y-28.12 Z0.67 F4800.0 E1036.024
G1 X8.8 Y-28.12 Z0.67 F4800.0 E1036.045
G1 X8.8 Y-5.88 Z0.67 F4800.0 E1037.22
G1 X9.2 Y-5.88 Z0.67 F4800.0 E1037.241
G1 X9.2 Y-28.12 Z0.67 F4800.0 E1038.416
G1 X9.6 Y-28.12 Z0.67 F4800.0 E1038.437
G1 X9.6 Y-5.88 Z0.67 F4800.0 E1039.612
G1 X10.0 Y-5.88 Z0.67 F4800.0 E1039.634
M73 P7 (display progress)
G1 X10.0 Y-28.12 Z0.67 F4800.0 E1040.808
G1 X10.4 Y-28.12 Z0.67 F4800.0 E1040.83
G1 X10.4 Y-5.88 Z0.67 F4800.0 E1042.005
G1 X10.8 Y-5.88 Z0.67 F4800.0 E1042.026
G1 X10.8 Y-28.12 Z0.67 F4800.0 E1043.201
G1 X11.2 Y-28.12 Z0.67 F4800.0 E1043.222
G1 X11.2 Y-5.88 Z0.67 F4800.0 E1044.397
G1 X11.6 Y-5.88 Z0.67 F4800.0 E1044.418
G1 X11.6 Y-28.12 Z0.67 F4800.0 E1045.593
G1 X12.0 Y-28.12 Z0.67 F4800.0 E1045.614
G1 X12.0 Y-5.88 Z0.67 F4800.0 E1046.789
G1 X12.4 Y-5.88 Z0.67 F4800.0 E1046.81
G1 X12.4 Y-28.12 Z0.67 F4800.0 E1047.985
G1 X12.8 Y-28.12 Z0.67 F4800.0 E1048.006
G1 X12.8 Y-5.88 Z0.67 F4800.0 E1049.181
G1 X13.2 Y-5.88 Z0.67 F4800.0 E1049.202
G1 X13.2 Y-28.12 Z0.67 F4800.0 E1050.377
G1 X13.6 Y-28.12 Z0.67 F4800.0 E1050.398
G1 X13.6 Y-5.88 Z0.67 F4800.0 E1051.573
G1 X14.0 Y-5.88 Z0.67 F4800.0 E1051.594
G1 X14.0 Y-28.12 Z0.67 F4800.0 E1052.769
G1 X14.4 Y-28.12 Z0.67 F4800.0 E1052.79
G1 X14.4 Y-5.88 Z0.67 F4800.0 E1053.965
G1 X14.8 Y-5.88 Z0.67 F4800.0 E1053.986
G1 X14.8 Y-28.12 Z0.67 F4800.0 E1055.161
G1 X15.2 Y-28.12 Z0.67 F4800.0 E1055.182
G1 X15.2 Y-5.88 Z0.67 F4800.0 E1056.357
G1 X15.6 Y-5.88 Z0.67 F4800.0 E1056.378
G1 X15.6 Y-28.12 Z0.67 F4800.0 E1057.553
G1 X16.0 Y-28.12 Z0.67 F4800.0 E1057.574
G1 X16.0 Y-5.88 Z0.67 F4800.0 E1058.749
G1 X16.4 Y-5.88 Z0.67 F4800.0 E1058.771
G1 X16.4 Y-28.12 Z0.67 F4800.0 E1059.945
G1 X16.8 Y-28.12 Z0.67 F4800.0 E1059.967
G1 X16.8 Y-5.88 Z0.67 F4800.0 E1061.142
G1 X17.2 Y-5.88 Z0.67 F4800.0 E1061.163
G1 X17.2 Y-28.12 Z0.67 F4800.0 E1062.338
G1 X17.6 Y-28.12 Z0.67 F4800.0 E1062.359
G1 X17.6 Y-5.88 Z0.67 F4800.0 E1063.534
G1 X18.0 Y-5.88 Z0.67 F4800.0 E1063.555
G1 X18.0 Y-28.12 Z0.67 F4800.0 E1064.73
G1 X18.4 Y-28.12 Z0.67 F4800.0 E1064.751
G1 X18.4 Y-5.88 Z0.67 F4800.0 E1065.926
G1 X18.8 Y-5.88 Z0.67 F4800.0 E1065.947
G1 X18.8 Y-28.12 Z0.67 F4800.0 E1067.122
G1 X19.2 Y-28.12 Z0.67 F4800.0 E1067.143
G1 X19.2 Y-5.88 Z0.67 F4800.0 E1068.318
G1 X19.6 Y-5.88 Z0.67 F4800.0 E1068.339
G1 X19.6 Y-28.12 Z0.67 F4800.0 E1069.514
G1 X20.0 Y-28.12 Z0.67 F4800.0 E1069.535
G1 X20.0 Y-5.88 Z0.67 F4800.0 E1070.71
G1 X20.4 Y-5.88 Z0.67 F4800.0 E1070.731
G1 X20.4 Y-28.12 Z0.67 F4800.0 E1071.906
G1 X20.8 Y-28.12 Z0.67 F4800.0 E1071.927
G1 X20.8 Y-5.88 Z0.67 F4800.0 E1073.102
G1 X21.2 Y-5.88 Z0.67 F4800.0 E1073.123
G1 X21.2 Y-28.12 Z0.67 F4800.0 E1074.298
G1 X21.6 Y-28.12 Z0.67 F4800.0 E1074.319
G1 X21.6 Y-5.88 Z0.67 F4800.0 E1075.494
G1 X22.0 Y-5.88 Z0.67 F4800.0 E1075.515
G1 X22.0 Y-28.12 Z0.67 F4800.0 E1076.69
G1 X22.4 Y-28.12 Z0.67 F4800.0 E1076.711
G1 X22.4 Y-5.88 Z0.67 F4800.0 E1077.886
G1 X22.8 Y-5.88 Z0.67 F4800.0 E1077.908
G1 X22.8 Y-28.12 Z0.67 F4800.0 E1079.082
G1 X23.2 Y-28.12 Z0.67 F4800.0 E1079.104
G1 X23.2 Y-5.88 Z0.67 F4800.0 E1080.279
G1 X23.6 Y-5.88 Z0.67 F4800.0 E1080.3
G1 X23.6 Y-28.12 Z0.67 F4800.0 E1081.475
G1 X24.0 Y-28.12 Z0.67 F4800.0 E1081.496
G1 X24.0 Y-5.88 Z0.67 F4800.0 E1082.671
G1 X24.4 Y-5.88 Z0.67 F4800.0 E1082.692
G1 X24.4 Y-28.12 Z0.67 F4800.0 E1083.867
G1 X24.8 Y-28.12 Z0.67 F4800.0 E1083.888
G1 X24.8 Y-5.88 Z0.67 F4800.0 E1085.063
G1 X25.2 Y-5.88 Z0.67 F4800.0 E1085.084
G1 X25.2 Y-28.12 Z0.67 F4800.0 E1086.259
G1 X25.6 Y-28.12 Z0.67 F4800.0 E1086.28
G1 X25.6 Y-5.88 Z0.67 F4800.0 E1087.455
G1 X26.0 Y-5.88 Z0.67 F4800.0 E1087.476
G1 X26.0 Y-28.12 Z0.67 F4800.0 E1088.651
G1 X26.4 Y-28.12 Z0.67 F4800.0 E1088.672
G1 X26.4 Y-5.88 Z0.67 F4800.0 E1089.847
G1 X26.8 Y-5.88 Z0.67 F4800.0 E1089.868
G1 X26.8 Y-28.12 Z0.67 F4800.0 E1091.043
G1 X27.2 Y-28.12 Z0.67 F4800.0 E1091.064
G1 X27.2 Y-5.88 Z0.67 F4800.0 E1092.239
G1 X27.6 Y-5.88 Z0.67 F4800.0 E1092.26
G1 X27.6 Y-28.12 Z0.67 F4800.0 E1093.435
G1 X28.0 Y-28.12 Z0.67 F4800.0 E1093.456
G1 X28.0 Y-5.88 Z0.67 F4800.0 E1094.631
G1 X28.4 Y-5.88 Z0.67 F4800.0 E1094.652
G1 X28.4 Y-28.12 Z0.67 F4800.0 E1095.827
G1 X28.8 Y-28.12 Z0.67 F4800.0 E1095.848
G1 X28.8 Y-5.88 Z0.67 F4800.0 E1097.023
G1 X29.2 Y-5.88 Z0.67 F4800.0 E1097.045
G1 X29.2 Y-28.12 Z0.67 F4800.0 E1098.219
G1 X29.6 Y-28.12 Z0.67 F4800.0 E1098.241
G1 X29.6 Y-5.88 Z0.67 F4800.0 E1099.416
G1 X30.0 Y-5.88 Z0.67 F4800.0 E1099.437
G1 X30.0 Y-28.12 Z0.67 F4800.0 E1100.612
G1 X30.4 Y-28.12 Z0.67 F4800.0 E1100.633
G1 X30.4 Y-5.88 Z0.67 F4800.0 E1101.808
G1 X30.8 Y-5.88 Z0.67 F4800.0 E1101.829
G1 X30.8 Y-28.12 Z0.67 F4800.0 E1103.004
G1 X31.2 Y-28.12 Z0.67 F4800.0 E1103.025
G1 X31.2 Y-5.88 Z0.67 F4800.0 E1104.2
G1 X31.6 Y-5.88 Z0.67 F4800.0 E1104.221
G1 X31.6 Y-28.12 Z0.67 F4800.0 E1105.396
G1 X32.0 Y-28.12 Z0.67 F4800.0 E1105.417
G1 X32.0 Y-5.88 Z0.67 F4800.0 E1106.592
G1 X32.4 Y-5.88 Z0.67 F4800.0 E1106.613
G1 X32.4 Y-28.12 Z0.67 F4800.0 E1107.788
G1 X32.8 Y-28.12 Z0.67 F4800.0 E1107.809
G1 X32.8 Y-5.88 Z0.67 F4800.0 E1108.984
G1 X33.2 Y-5.88 Z0.67 F4800.0 E1109.005
G1 X33.2 Y-28.12 Z0.67 F4800.0 E1110.18
G1 X33.6 Y-28.12 Z0.67 F4800.0 E1110.201
G1 X33.6 Y-5.88 Z0.67 F4800.0 E1111.376
G1 X34.0 Y-5.88 Z0.67 F4800.0 E1111.397
G1 X34.0 Y-28.12 Z0.67 F4800.0 E1112.572
G1 X34.4 Y-28.12 Z0.67 F4800.0 E1112.593
G1 X34.4 Y-5.88 Z0.67 F4800.0 E1113.768
G1 X34.8 Y-5.88 Z0.67 F4800.0 E1113.789
G1 X34.8 Y-28.12 Z0.67 F4800.0 E1114.964
G1 X35.2 Y-28.12 Z0.67 F4800.0 E1114.985
G1 X35.2 Y-5.88 Z0.67 F4800.0 E1116.16
G1 X35.6 Y-5.88 Z0.67 F4800.0 E1116.182
G1 X35.6 Y-28.12 Z0.67 F4800.0 E1117.356
G1 X36.0 Y-28.12 Z0.67 F4800.0 E1117.378
G1 X36.0 Y-5.88 Z0.67 F4800.0 E1118.552
G1 X36.4 Y-5.88 Z0.67 F4800.0 E1118.574
G1 X36.4 Y-28.12 Z0.67 F4800.0 E1119.749
G1 X36.8 Y-28.12 Z0.67 F4800.0 E1119.77
G1 X36.8 Y-5.88 Z0.67 F4800.0 E1120.945
G1 X37.2 Y-5.88 Z0.67 F4800.0 E1120.966
G1 X37.2 Y-28.12 Z0.67 F4800.0 E1122.141
G1 X37.6 Y-28.12 Z0.67 F4800.0 E1122.162
G1 X37.6 Y-5.88 Z0.67 F4800.0 E1123.337
G1 X38.0 Y-5.88 Z0.67 F4800.0 E1123.358
G1 X38.0 Y-28.12 Z0.67 F4800.0 E1124.533
G1 X38.4 Y-28.12 Z0.67 F4800.0 E1124.554
G1 X38.4 Y-5.88 Z0.67 F4800.0 E1125.729
G1 X38.8 Y-5.88 Z0.67 F4800.0 E1125.75
G1 X38.8 Y-28.12 Z0.67 F4800.0 E1126.925
G1 X39.2 Y-28.12 Z0.67 F4800.0 E1126.946
G1 X39.2 Y-5.88 Z0.67 F4800.0 E1128.121
G1 X39.6 Y-5.88 Z0.67 F4800.0 E1128.142
G1 X39.6 Y-28.12 Z0.67 F4800.0 E1129.317
G1 X40.0 Y-28.12 Z0.67 F4800.0 E1129.338
G1 X40.0 Y-5.88 Z0.67 F4800.0 E1130.513
G1 X40.4 Y-5.88 Z0.67 F4800.0 E1130.534
G1 X40.4 Y-28.12 Z0.67 F4800.0 E1131.709
G1 X40.8 Y-28.12 Z0.67 F4800.0 E1131.73
G1 X40.8 Y-5.88 Z0.67 F4800.0 E1132.905
G1 X41.2 Y-5.88 Z0.67 F4800.0 E1132.926
G1 X41.2 Y-28.12 Z0.67 F4800.0 E1134.101
G1 X41.6 Y-28.12 Z0.67 F4800.0 E1134.122
G1 X41.6 Y-5.88 Z0.67 F4800.0 E1135.297
G1 X42.0 Y-5.88 Z0.67 F4800.0 E1135.318
G1 X42.0 Y-28.12 Z0.67 F4800.0 E1136.493
G1 X42.4 Y-28.12 Z0.67 F4800.0 E1136.515
G1 X42.4 Y-5.88 Z0.67 F4800.0 E1137.689
G1 X42.8 Y-5.88 Z0.67 F4800.0 E1137.711
G1 X42.8 Y-28.12 Z0.67 F4800.0 E1138.886
G1 X43.2 Y-28.12 Z0.67 F4800.0 E1138.907
G1 X43.2 Y-5.88 Z0.67 F4800.0 E1140.082
G1 X43.6 Y-5.88 Z0.67 F4800.0 E1140.103
G1 X43.6 Y-28.12 Z0.67 F4800.0 E1141.278
G1 X44.0 Y-28.12 Z0.67 F4800.0 E1141.299
G1 X44.0 Y-5.88 Z0.67 F4800.0 E1142.474
G1 X44.4 Y-5.88 Z0.67 F4800.0 E1142.495
G1 X44.4 Y-28.12 Z0.67 F4800.0 E1143.67
G1 X44.8 Y-28.12 Z0.67 F4800.0 E1143.691
G1 X44.8 Y-5.88 Z0.67 F4800.0 E1144.866
G1 X45.2 Y-5.88 Z0.67 F4800.0 E1144.887
G1 X45.2 Y-28.12 Z0.67 F4800.0 E1146.062
G1 X45.6 Y-28.12 Z0.67 F4800.0 E1146.083
G1 X45.6 Y-5.88 Z0.67 F4800.0 E1147.258
G1 X46.0 Y-5.88 Z0.67 F4800.0 E1147.279
G1 X46.0 Y-28.12 Z0.67 F4800.0 E1148.454
G1 X46.4 Y-28.12 Z0.67 F4800.0 E1148.475
G1 X46.4 Y-5.88 Z0.67 F4800.0 E1149.65
G1 X46.8 Y-5.88 Z0.67 F4800.0 E1149.671
M73 P8 (display progress)
G1 X46.8 Y-28.12 Z0.67 F4800.0 E1150.846
G1 X47.2 Y-28.12 Z0.67 F4800.0 E1150.867
G1 X47.2 Y-5.88 Z0.67 F4800.0 E1152.042
G1 X47.6 Y-5.88 Z0.67 F4800.0 E1152.063
G1 X47.6 Y-28.12 Z0.67 F4800.0 E1153.238
G1 X48.0 Y-28.12 Z0.67 F4800.0 E1153.259
G1 X48.0 Y-5.88 Z0.67 F4800.0 E1154.434
G1 X48.4 Y-5.88 Z0.67 F4800.0 E1154.455
G1 X48.4 Y-28.12 Z0.67 F4800.0 E1155.63
G1 X48.8 Y-28.12 Z0.67 F4800.0 E1155.652
G1 X48.8 Y-5.88 Z0.67 F4800.0 E1156.826
G1 X49.2 Y-5.88 Z0.67 F4800.0 E1156.848
G1 X49.2 Y-28.12 Z0.67 F4800.0 E1158.023
G1 X49.6 Y-28.12 Z0.67 F4800.0 E1158.044
G1 X49.6 Y-5.88 Z0.67 F4800.0 E1159.219
G1 X50.0 Y-5.88 Z0.67 F4800.0 E1159.24
G1 X50.0 Y-28.12 Z0.67 F4800.0 E1160.415
G1 X50.4 Y-28.12 Z0.67 F4800.0 E1160.436
G1 X50.4 Y-5.88 Z0.67 F4800.0 E1161.611
G1 X50.8 Y-5.88 Z0.67 F4800.0 E1161.632
G1 X50.8 Y-28.12 Z0.67 F4800.0 E1162.807
G1 X51.2 Y-28.12 Z0.67 F4800.0 E1162.828
G1 X51.2 Y-5.88 Z0.67 F4800.0 E1164.003
G1 X51.6 Y-5.88 Z0.67 F4800.0 E1164.024
G1 X51.6 Y-28.12 Z0.67 F4800.0 E1165.199
G1 X52.0 Y-28.12 Z0.67 F4800.0 E1165.22
G1 X52.0 Y-5.88 Z0.67 F4800.0 E1166.395
G1 X52.4 Y-5.88 Z0.67 F4800.0 E1166.416
G1 X52.4 Y-28.12 Z0.67 F4800.0 E1167.591
G1 X52.8 Y-28.12 Z0.67 F4800.0 E1167.612
G1 X52.8 Y-5.88 Z0.67 F4800.0 E1168.787
G1 X53.2 Y-5.88 Z0.67 F4800.0 E1168.808
G1 X53.2 Y-28.12 Z0.67 F4800.0 E1169.983
G1 X53.6 Y-28.12 Z0.67 F4800.0 E1170.004
G1 X53.6 Y-5.88 Z0.67 F4800.0 E1171.179
G1 X54.0 Y-5.88 Z0.67 F4800.0 E1171.2
G1 X54.0 Y-28.12 Z0.67 F4800.0 E1172.375
G1 X54.4 Y-28.12 Z0.67 F4800.0 E1172.396
G1 X54.4 Y-5.88 Z0.67 F4800.0 E1173.571
G1 X54.8 Y-5.88 Z0.67 F4800.0 E1173.592
G1 X54.8 Y-28.12 Z0.67 F4800.0 E1174.767
G1 X55.2 Y-28.12 Z0.67 F4800.0 E1174.789
G1 X55.2 Y-5.88 Z0.67 F4800.0 E1175.963
G1 X55.6 Y-5.88 Z0.67 F4800.0 E1175.985
G1 X55.6 Y-28.12 Z0.67 F4800.0 E1177.16
G1 X56.0 Y-28.12 Z0.67 F4800.0 E1177.181
G1 X56.0 Y-5.88 Z0.67 F4800.0 E1178.356
G1 X56.4 Y-5.88 Z0.67 F4800.0 E1178.377
G1 X56.4 Y-28.12 Z0.67 F4800.0 E1179.552
G1 X56.8 Y-28.12 Z0.67 F4800.0 E1179.573
G1 X56.8 Y-5.88 Z0.67 F4800.0 E1180.748
G1 F1200.0
G1 E1179.748
G1 F4800.0
M103
(<layer> 0.944 )
G1 X-69.4 Y-28.28 Z0.94 F4200.0
G1 F1200.0
G1 E1180.748
G1 F4200.0
M101
G1 X-69.4 Y-28.4 Z0.94 F4800.0 E1180.754
G1 X57.4 Y-28.4 Z0.94 F4800.0 E1187.452
G1 X57.4 Y-5.6 Z0.94 F4800.0 E1188.657
G1 X-69.4 Y-5.6 Z0.94 F4800.0 E1195.355
G1 X-69.4 Y-28.28 Z0.94 F4800.0 E1196.553
G1 F1200.0
G1 E1196.553
G1 F4800.0
M103
;M108 R40.0
G1 X-69.52 Y-28.8 Z0.94 F4200.0
G1 F1200.0
G1 E1196.553
G1 F4200.0
M101
G1 X-69.4 Y-28.8 Z0.94 F2400.0 E1196.56
G1 X57.8 Y-28.8 Z0.94 F2400.0 E1203.279
G1 X57.8 Y-5.2 Z0.94 F2400.0 E1204.526
G1 X-69.8 Y-5.2 Z0.94 F2400.0 E1211.266
G1 X-69.8 Y-28.8 Z0.94 F2400.0 E1212.513
G1 X-69.52 Y-28.8 Z0.94 F2400.0 E1212.528
G1 F1200.0
G1 E1211.528
G1 F2400.0
M103
;M108 R80.0
G1 X57.01 Y-6.0 Z0.94 F4200.0
G1 F1200.0
G1 E1212.528
G1 F4200.0
M101
G1 X57.12 Y-6.4 Z0.94 F4800.0 E1212.55
G1 X55.14 Y-6.87 Z0.94 F4800.0 E1212.657
G1 X-65.14 Y-6.87 Z0.94 F4800.0 E1219.011
G1 X-69.01 Y-6.0 Z0.94 F4800.0 E1219.221
G1 X-69.12 Y-6.4 Z0.94 F4800.0 E1219.243
G1 X-69.12 Y-8.4 Z0.94 F4800.0 E1219.348
G1 X-67.14 Y-8.87 Z0.94 F4800.0 E1219.456
G1 X-66.86 Y-8.87 Z0.94 F4800.0 E1219.471
G1 X-65.14 Y-7.13 Z0.94 F4800.0 E1219.6
G1 X-0.86 Y-7.13 Z0.94 F4800.0 E1222.996
G1 X0.86 Y-8.87 Z0.94 F4800.0 E1223.125
G1 X1.14 Y-8.87 Z0.94 F4800.0 E1223.14
G1 X2.86 Y-7.13 Z0.94 F4800.0 E1223.27
G1 X3.14 Y-7.13 Z0.94 F4800.0 E1223.285
G1 X4.86 Y-8.87 Z0.94 F4800.0 E1223.414
G1 X5.14 Y-8.87 Z0.94 F4800.0 E1223.429
G1 X6.86 Y-7.13 Z0.94 F4800.0 E1223.558
G1 X7.14 Y-7.13 Z0.94 F4800.0 E1223.573
G1 X8.86 Y-8.87 Z0.94 F4800.0 E1223.703
G1 X9.14 Y-8.87 Z0.94 F4800.0 E1223.718
G1 X10.86 Y-7.13 Z0.94 F4800.0 E1223.847
G1 X11.14 Y-7.13 Z0.94 F4800.0 E1223.862
G1 X12.86 Y-8.87 Z0.94 F4800.0 E1223.991
G1 X13.14 Y-8.87 Z0.94 F4800.0 E1224.006
G1 X14.86 Y-7.13 Z0.94 F4800.0 E1224.136
G1 X15.14 Y-7.13 Z0.94 F4800.0 E1224.151
G1 X16.86 Y-8.87 Z0.94 F4800.0 E1224.28
G1 X17.14 Y-8.87 Z0.94 F4800.0 E1224.295
G1 X18.86 Y-7.13 Z0.94 F4800.0 E1224.424
G1 X19.14 Y-7.13 Z0.94 F4800.0 E1224.439
G1 X20.86 Y-8.87 Z0.94 F4800.0 E1224.569
G1 X21.14 Y-8.87 Z0.94 F4800.0 E1224.584
G1 X22.86 Y-7.13 Z0.94 F4800.0 E1224.713
G1 X23.14 Y-7.13 Z0.94 F4800.0 E1224.728
G1 X24.86 Y-8.87 Z0.94 F4800.0 E1224.857
G1 X25.14 Y-8.87 Z0.94 F4800.0 E1224.872
G1 X26.86 Y-7.13 Z0.94 F4800.0 E1225.002
G1 X27.14 Y-7.13 Z0.94 F4800.0 E1225.017
G1 X28.86 Y-8.87 Z0.94 F4800.0 E1225.146
G1 X29.14 Y-8.87 Z0.94 F4800.0 E1225.161
G1 X30.86 Y-7.13 Z0.94 F4800.0 E1225.29
G1 X31.14 Y-7.13 Z0.94 F4800.0 E1225.305
G1 X32.86 Y-8.87 Z0.94 F4800.0 E1225.435
G1 X33.14 Y-8.87 Z0.94 F4800.0 E1225.45
G1 X34.86 Y-7.13 Z0.94 F4800.0 E1225.579
G1 X35.14 Y-7.13 Z0.94 F4800.0 E1225.594
G1 X36.86 Y-8.87 Z0.94 F4800.0 E1225.723
G1 X37.14 Y-8.87 Z0.94 F4800.0 E1225.738
G1 X38.86 Y-7.13 Z0.94 F4800.0 E1225.868
G1 X39.14 Y-7.13 Z0.94 F4800.0 E1225.883
G1 X40.86 Y-8.87 Z0.94 F4800.0 E1226.012
G1 X41.14 Y-8.87 Z0.94 F4800.0 E1226.027
G1 X42.86 Y-7.13 Z0.94 F4800.0 E1226.156
G1 X43.14 Y-7.13 Z0.94 F4800.0 E1226.171
G1 X44.86 Y-8.87 Z0.94 F4800.0 E1226.301
G1 X45.14 Y-8.87 Z0.94 F4800.0 E1226.316
G1 X46.86 Y-7.13 Z0.94 F4800.0 E1226.445
G1 X47.14 Y-7.13 Z0.94 F4800.0 E1226.46
G1 X48.86 Y-8.87 Z0.94 F4800.0 E1226.589
G1 X49.14 Y-8.87 Z0.94 F4800.0 E1226.604
G1 X50.86 Y-7.13 Z0.94 F4800.0 E1226.734
G1 X51.14 Y-7.13 Z0.94 F4800.0 E1226.749
G1 X52.86 Y-8.87 Z0.94 F4800.0 E1226.878
G1 X53.14 Y-8.87 Z0.94 F4800.0 E1226.893
G1 X54.86 Y-7.13 Z0.94 F4800.0 E1227.022
G1 X57.12 Y-6.8 Z0.94 F4800.0 E1227.143
G1 X57.12 Y-10.0 Z0.94 F4800.0 E1227.312
G1 X53.14 Y-9.13 Z0.94 F4800.0 E1227.527
G1 X-67.14 Y-9.13 Z0.94 F4800.0 E1233.881
G1 X-69.12 Y-8.8 Z0.94 F4800.0 E1233.987
G1 X-69.12 Y-10.8 Z0.94 F4800.0 E1234.093
G1 X57.12 Y-10.4 Z0.94 F4800.0 E1240.762
G1 X57.12 Y-11.2 Z0.94 F4800.0 E1240.804
G1 X-69.12 Y-11.2 Z0.94 F4800.0 E1247.472
G1 X-69.12 Y-11.6 Z0.94 F4800.0 E1247.494
G1 X57.12 Y-11.6 Z0.94 F4800.0 E1254.162
G1 X57.12 Y-12.0 Z0.94 F4800.0 E1254.183
G1 X-69.12 Y-12.0 Z0.94 F4800.0 E1260.852
G1 X-69.12 Y-12.4 Z0.94 F4800.0 E1260.873
G1 X57.12 Y-12.4 Z0.94 F4800.0 E1267.542
G1 X57.12 Y-12.8 Z0.94 F4800.0 E1267.563
G1 X-69.12 Y-12.8 Z0.94 F4800.0 E1274.232
G1 X-69.12 Y-13.2 Z0.94 F4800.0 E1274.253
G1 X57.12 Y-13.2 Z0.94 F4800.0 E1280.921
G1 X57.12 Y-13.6 Z0.94 F4800.0 E1280.943
G1 X-69.12 Y-13.6 Z0.94 F4800.0 E1287.611
G1 X-69.12 Y-14.0 Z0.94 F4800.0 E1287.632
G1 X57.12 Y-14.0 Z0.94 F4800.0 E1294.301
G1 X57.12 Y-14.4 Z0.94 F4800.0 E1294.322
G1 X-69.12 Y-14.4 Z0.94 F4800.0 E1300.991
G1 X-69.12 Y-14.8 Z0.94 F4800.0 E1301.012
G1 X57.12 Y-14.8 Z0.94 F4800.0 E1307.681
G1 X57.12 Y-15.2 Z0.94 F4800.0 E1307.702
M73 P9 (display progress)
G1 X-69.12 Y-15.2 Z0.94 F4800.0 E1314.37
G1 X-69.12 Y-15.6 Z0.94 F4800.0 E1314.392
G1 X57.12 Y-15.6 Z0.94 F4800.0 E1321.06
G1 X57.12 Y-16.0 Z0.94 F4800.0 E1321.081
G1 X-69.12 Y-16.0 Z0.94 F4800.0 E1327.75
G1 X-69.12 Y-16.4 Z0.94 F4800.0 E1327.771
G1 X57.12 Y-16.4 Z0.94 F4800.0 E1334.44
G1 X57.12 Y-16.8 Z0.94 F4800.0 E1334.461
G1 X-69.12 Y-16.8 Z0.94 F4800.0 E1341.13
G1 X-69.12 Y-17.2 Z0.94 F4800.0 E1341.151
G1 X57.12 Y-17.2 Z0.94 F4800.0 E1347.819
G1 X57.12 Y-17.6 Z0.94 F4800.0 E1347.841
G1 X-69.12 Y-17.6 Z0.94 F4800.0 E1354.509
G1 X-69.12 Y-18.0 Z0.94 F4800.0 E1354.53
G1 X57.12 Y-18.0 Z0.94 F4800.0 E1361.199
G1 X57.12 Y-18.4 Z0.94 F4800.0 E1361.22
G1 X-69.12 Y-18.4 Z0.94 F4800.0 E1367.889
G1 X-69.12 Y-18.8 Z0.94 F4800.0 E1367.91
G1 X57.12 Y-18.8 Z0.94 F4800.0 E1374.579
G1 X57.12 Y-19.2 Z0.94 F4800.0 E1374.6
G1 X-69.12 Y-19.2 Z0.94 F4800.0 E1381.268
G1 X-69.12 Y-19.6 Z0.94 F4800.0 E1381.29
G1 X57.12 Y-19.6 Z0.94 F4800.0 E1387.958
G1 X57.12 Y-20.0 Z0.94 F4800.0 E1387.979
G1 X-69.12 Y-20.0 Z0.94 F4800.0 E1394.648
G1 X-69.12 Y-20.4 Z0.94 F4800.0 E1394.669
G1 X57.12 Y-20.4 Z0.94 F4800.0 E1401.338
G1 X57.12 Y-20.8 Z0.94 F4800.0 E1401.359
G1 X-69.12 Y-20.8 Z0.94 F4800.0 E1408.028
G1 X-69.12 Y-21.2 Z0.94 F4800.0 E1408.049
G1 X57.12 Y-21.2 Z0.94 F4800.0 E1414.717
G1 X57.12 Y-21.6 Z0.94 F4800.0 E1414.739
G1 X-69.12 Y-21.6 Z0.94 F4800.0 E1421.407
G1 X-69.12 Y-22.0 Z0.94 F4800.0 E1421.428
G1 X57.12 Y-22.0 Z0.94 F4800.0 E1428.097
G1 X57.12 Y-22.4 Z0.94 F4800.0 E1428.118
G1 X-69.12 Y-22.4 Z0.94 F4800.0 E1434.787
G1 X-69.12 Y-22.8 Z0.94 F4800.0 E1434.808
G1 X57.12 Y-22.8 Z0.94 F4800.0 E1441.477
G1 X57.12 Y-23.6 Z0.94 F4800.0 E1441.519
G1 X-69.12 Y-23.2 Z0.94 F4800.0 E1448.188
G1 X-69.12 Y-24.4 Z0.94 F4800.0 E1448.251
G1 X-67.14 Y-24.87 Z0.94 F4800.0 E1448.359
G1 X53.14 Y-24.87 Z0.94 F4800.0 E1454.712
G1 X57.12 Y-24.0 Z0.94 F4800.0 E1454.928
G1 X57.12 Y-26.4 Z0.94 F4800.0 E1455.054
G1 X55.14 Y-26.87 Z0.94 F4800.0 E1455.162
G1 X54.86 Y-26.87 Z0.94 F4800.0 E1455.177
G1 X53.14 Y-25.13 Z0.94 F4800.0 E1455.306
G1 X52.86 Y-25.13 Z0.94 F4800.0 E1455.321
G1 X51.14 Y-26.87 Z0.94 F4800.0 E1455.451
G1 X50.86 Y-26.87 Z0.94 F4800.0 E1455.465
G1 X49.14 Y-25.13 Z0.94 F4800.0 E1455.595
G1 X48.86 Y-25.13 Z0.94 F4800.0 E1455.61
G1 X47.14 Y-26.87 Z0.94 F4800.0 E1455.739
G1 X46.86 Y-26.87 Z0.94 F4800.0 E1455.754
G1 X45.14 Y-25.13 Z0.94 F4800.0 E1455.884
G1 X44.86 Y-25.13 Z0.94 F4800.0 E1455.898
G1 X43.14 Y-26.87 Z0.94 F4800.0 E1456.028
G1 X42.86 Y-26.87 Z0.94 F4800.0 E1456.043
G1 X41.14 Y-25.13 Z0.94 F4800.0 E1456.172
G1 X40.86 Y-25.13 Z0.94 F4800.0 E1456.187
G1 X39.14 Y-26.87 Z0.94 F4800.0 E1456.317
G1 X38.86 Y-26.87 Z0.94 F4800.0 E1456.331
G1 X37.14 Y-25.13 Z0.94 F4800.0 E1456.461
G1 X36.86 Y-25.13 Z0.94 F4800.0 E1456.476
G1 X35.14 Y-26.87 Z0.94 F4800.0 E1456.605
G1 X34.86 Y-26.87 Z0.94 F4800.0 E1456.62
G1 X33.14 Y-25.13 Z0.94 F4800.0 E1456.75
G1 X32.86 Y-25.13 Z0.94 F4800.0 E1456.764
G1 X31.14 Y-26.87 Z0.94 F4800.0 E1456.894
G1 X30.86 Y-26.87 Z0.94 F4800.0 E1456.909
G1 X29.14 Y-25.13 Z0.94 F4800.0 E1457.038
G1 X28.86 Y-25.13 Z0.94 F4800.0 E1457.053
G1 X27.14 Y-26.87 Z0.94 F4800.0 E1457.183
G1 X26.86 Y-26.87 Z0.94 F4800.0 E1457.197
G1 X25.14 Y-25.13 Z0.94 F4800.0 E1457.327
G1 X24.86 Y-25.13 Z0.94 F4800.0 E1457.342
G1 X23.14 Y-26.87 Z0.94 F4800.0 E1457.471
G1 X22.86 Y-26.87 Z0.94 F4800.0 E1457.486
G1 X21.14 Y-25.13 Z0.94 F4800.0 E1457.616
G1 X20.86 Y-25.13 Z0.94 F4800.0 E1457.63
G1 X19.14 Y-26.87 Z0.94 F4800.0 E1457.76
G1 X18.86 Y-26.87 Z0.94 F4800.0 E1457.775
G1 X17.14 Y-25.13 Z0.94 F4800.0 E1457.904
G1 X16.86 Y-25.13 Z0.94 F4800.0 E1457.919
G1 X15.14 Y-26.87 Z0.94 F4800.0 E1458.049
G1 X14.86 Y-26.87 Z0.94 F4800.0 E1458.063
G1 X13.14 Y-25.13 Z0.94 F4800.0 E1458.193
G1 X12.86 Y-25.13 Z0.94 F4800.0 E1458.208
G1 X11.14 Y-26.87 Z0.94 F4800.0 E1458.337
G1 X10.86 Y-26.87 Z0.94 F4800.0 E1458.352
G1 X9.14 Y-25.13 Z0.94 F4800.0 E1458.482
G1 X8.86 Y-25.13 Z0.94 F4800.0 E1458.497
G1 X7.14 Y-26.87 Z0.94 F4800.0 E1458.626
G1 X6.86 Y-26.87 Z0.94 F4800.0 E1458.641
G1 X5.14 Y-25.13 Z0.94 F4800.0 E1458.77
G1 X4.86 Y-25.13 Z0.94 F4800.0 E1458.785
G1 X3.14 Y-26.87 Z0.94 F4800.0 E1458.915
G1 X2.86 Y-26.87 Z0.94 F4800.0 E1458.93
G1 X1.14 Y-25.13 Z0.94 F4800.0 E1459.059
G1 X-63.14 Y-25.13 Z0.94 F4800.0 E1462.455
G1 X-64.86 Y-26.87 Z0.94 F4800.0 E1462.584
G1 X-65.14 Y-26.87 Z0.94 F4800.0 E1462.599
G1 X-66.86 Y-25.13 Z0.94 F4800.0 E1462.729
G1 X-69.12 Y-24.8 Z0.94 F4800.0 E1462.849
G1 X-69.12 Y-27.6 Z0.94 F4800.0 E1462.997
G1 X-69.01 Y-28.0 Z0.94 F4800.0 E1463.019
G1 X-65.14 Y-27.13 Z0.94 F4800.0 E1463.229
G1 X55.14 Y-27.13 Z0.94 F4800.0 E1469.583
G1 X57.12 Y-26.8 Z0.94 F4800.0 E1469.689
G1 X57.12 Y-27.6 Z0.94 F4800.0 E1469.731
G1 X57.01 Y-28.0 Z0.94 F4800.0 E1469.753
G1 F1200.0
G1 E1468.753
G1 F4800.0
M103
(*************start toolchange*************)
G55
M108 T1(Set tool)
M18 A B
G1 Z1.14 F3000
G1 X-50.91 Y-23.29 Z1.14 F3000
G1 F4200.0
(*************end toolchange*************)
(<layer> 1.135 )
G1 X-50.91 Y-23.29 Z1.14 F4200.0
G1 F1200.0
G1 E1.0
G1 F4200.0
M101
G1 X-50.91 Y-23.3 Z1.14 F2160.0 E1.0
G1 X-46.8 Y-23.3 Z1.14 F2160.0 E1.217
G1 X-46.8 Y-17.99 Z1.14 F2160.0 E1.498
G1 X-41.17 Y-17.99 Z1.14 F2160.0 E1.796
G1 X-41.17 Y-15.76 Z1.14 F2160.0 E1.913
G1 X-46.8 Y-15.76 Z1.14 F2160.0 E2.211
G1 X-46.8 Y-13.09 Z1.14 F2160.0 E2.352
G1 X-40.21 Y-13.09 Z1.14 F2160.0 E2.7
G1 X-40.21 Y-10.7 Z1.14 F2160.0 E2.826
G1 X-50.91 Y-10.7 Z1.14 F2160.0 E3.392
G1 X-50.91 Y-23.29 Z1.14 F2160.0 E4.057
G1 F1200.0
G1 E4.057
G1 F2160.0
M103
;M108 R64.0
G1 X-50.51 Y-22.89 Z1.14 F4200.0
G1 F1200.0
G1 E4.057
G1 F4200.0
M101
G1 X-50.51 Y-22.9 Z1.14 F4320.0 E4.057
G1 X-47.2 Y-22.9 Z1.14 F4320.0 E4.213
G1 X-47.2 Y-17.59 Z1.14 F4320.0 E4.462
G1 X-41.57 Y-17.59 Z1.14 F4320.0 E4.727
G1 X-41.57 Y-16.16 Z1.14 F4320.0 E4.794
G1 X-47.2 Y-16.16 Z1.14 F4320.0 E5.058
G1 X-47.2 Y-12.69 Z1.14 F4320.0 E5.221
G1 X-40.61 Y-12.69 Z1.14 F4320.0 E5.531
G1 X-40.61 Y-11.1 Z1.14 F4320.0 E5.606
G1 X-50.51 Y-11.1 Z1.14 F4320.0 E6.071
G1 X-50.51 Y-22.89 Z1.14 F4320.0 E6.624
G1 F1200.0
G1 E5.624
G1 F4320.0
M103
G1 X-47.6 Y-11.38 Z1.14 F4200.0
G1 F1200.0
G1 E6.624
G1 F4200.0
M101
G1 X-47.6 Y-22.51 Z1.14 F4320.0 E7.147
G1 X-48.0 Y-22.62 Z1.14 F4320.0 E7.167
G1 X-48.0 Y-11.38 Z1.14 F4320.0 E7.694
G1 X-48.4 Y-11.38 Z1.14 F4320.0 E7.713
G1 X-48.4 Y-22.62 Z1.14 F4320.0 E8.241
G1 X-48.8 Y-22.62 Z1.14 F4320.0 E8.26
G1 X-48.8 Y-11.38 Z1.14 F4320.0 E8.788
G1 X-49.2 Y-11.38 Z1.14 F4320.0 E8.806
G1 X-49.2 Y-22.62 Z1.14 F4320.0 E9.334
G1 X-49.6 Y-22.62 Z1.14 F4320.0 E9.353
G1 X-49.6 Y-11.38 Z1.14 F4320.0 E9.881
G1 X-50.0 Y-11.38 Z1.14 F4320.0 E9.9
G1 X-50.0 Y-22.62 Z1.14 F4320.0 E10.427
M73 P10 (display progress)
G1 F1200.0
G1 E9.427
G1 F4320.0
M103
G1 X-47.2 Y-17.31 Z1.14 F4200.0
G1 F1200.0
G1 E10.427
G1 F4200.0
M101
G1 X-47.2 Y-16.44 Z1.14 F4320.0 E10.468
G1 X-46.8 Y-16.44 Z1.14 F4320.0 E10.487
G1 X-46.8 Y-17.31 Z1.14 F4320.0 E10.527
G1 X-46.4 Y-17.31 Z1.14 F4320.0 E10.546
G1 X-46.4 Y-16.44 Z1.14 F4320.0 E10.587
G1 X-46.0 Y-16.44 Z1.14 F4320.0 E10.606
G1 X-46.0 Y-17.31 Z1.14 F4320.0 E10.646
G1 X-45.6 Y-17.31 Z1.14 F4320.0 E10.665
G1 X-45.6 Y-16.44 Z1.14 F4320.0 E10.706
G1 X-45.2 Y-16.44 Z1.14 F4320.0 E10.724
G1 X-45.2 Y-17.31 Z1.14 F4320.0 E10.765
G1 X-44.8 Y-17.31 Z1.14 F4320.0 E10.784
G1 X-44.8 Y-16.44 Z1.14 F4320.0 E10.824
G1 X-44.4 Y-16.44 Z1.14 F4320.0 E10.843
G1 X-44.4 Y-17.31 Z1.14 F4320.0 E10.884
G1 X-44.0 Y-17.31 Z1.14 F4320.0 E10.903
G1 X-44.0 Y-16.44 Z1.14 F4320.0 E10.943
G1 X-43.6 Y-16.44 Z1.14 F4320.0 E10.962
G1 X-43.6 Y-17.31 Z1.14 F4320.0 E11.003
G1 X-43.2 Y-17.31 Z1.14 F4320.0 E11.021
G1 X-43.2 Y-16.44 Z1.14 F4320.0 E11.062
G1 X-42.8 Y-16.44 Z1.14 F4320.0 E11.081
G1 X-42.8 Y-17.31 Z1.14 F4320.0 E11.121
G1 X-42.4 Y-17.31 Z1.14 F4320.0 E11.14
G1 X-42.4 Y-16.44 Z1.14 F4320.0 E11.181
G1 X-42.0 Y-16.52 Z1.14 F4320.0 E11.2
G1 X-42.0 Y-17.23 Z1.14 F4320.0 E11.233
G1 F1200.0
G1 E10.233
G1 F4320.0
M103
G1 X-46.8 Y-15.76 Z1.14 F4200.0
G1 X-46.8 Y-13.09 Z1.14 F4200.0
G1 X-41.2 Y-12.41 Z1.14 F4200.0
G1 F1200.0
G1 E11.233
G1 F4200.0
M101
G1 X-41.2 Y-11.38 Z1.14 F4320.0 E11.282
G1 X-41.6 Y-11.38 Z1.14 F4320.0 E11.301
G1 X-41.6 Y-12.41 Z1.14 F4320.0 E11.349
G1 X-42.0 Y-12.41 Z1.14 F4320.0 E11.368
G1 X-42.0 Y-11.38 Z1.14 F4320.0 E11.417
G1 X-42.4 Y-11.38 Z1.14 F4320.0 E11.435
G1 X-42.4 Y-12.41 Z1.14 F4320.0 E11.484
G1 X-42.8 Y-12.41 Z1.14 F4320.0 E11.503
G1 X-42.8 Y-11.38 Z1.14 F4320.0 E11.551
G1 X-43.2 Y-11.38 Z1.14 F4320.0 E11.57
G1 X-43.2 Y-12.41 Z1.14 F4320.0 E11.619
G1 X-43.6 Y-12.41 Z1.14 F4320.0 E11.637
G1 X-43.6 Y-11.38 Z1.14 F4320.0 E11.686
G1 X-44.0 Y-11.38 Z1.14 F4320.0 E11.705
G1 X-44.0 Y-12.41 Z1.14 F4320.0 E11.753
G1 X-44.4 Y-12.41 Z1.14 F4320.0 E11.772
G1 X-44.4 Y-11.38 Z1.14 F4320.0 E11.821
G1 X-44.8 Y-11.38 Z1.14 F4320.0 E11.839
G1 X-44.8 Y-12.41 Z1.14 F4320.0 E11.888
G1 X-45.2 Y-12.41 Z1.14 F4320.0 E11.907
G1 X-45.2 Y-11.38 Z1.14 F4320.0 E11.955
G1 X-45.6 Y-11.38 Z1.14 F4320.0 E11.974
G1 X-45.6 Y-12.41 Z1.14 F4320.0 E12.023
G1 X-46.0 Y-12.41 Z1.14 F4320.0 E12.041
G1 X-46.0 Y-11.38 Z1.14 F4320.0 E12.09
G1 X-46.4 Y-11.38 Z1.14 F4320.0 E12.109
G1 X-46.4 Y-12.41 Z1.14 F4320.0 E12.157
G1 X-46.8 Y-12.41 Z1.14 F4320.0 E12.176
G1 X-46.8 Y-11.38 Z1.14 F4320.0 E12.225
G1 X-47.2 Y-11.38 Z1.14 F4320.0 E12.243
G1 X-47.2 Y-12.41 Z1.14 F4320.0 E12.292
G1 F1200.0
G1 E11.292
G1 F4320.0
M103
;M108 R36.0
G1 X-46.8 Y-13.09 Z1.14 F4200.0
G1 X-46.8 Y-15.76 Z1.14 F4200.0
G1 X-43.36 Y-17.58 Z1.14 F4200.0
G1 X-36.41 Y-21.62 Z1.14 F4200.0
G1 X-37.03 Y-18.32 Z1.14 F4200.0
G1 F1200.0
G1 E12.292
G1 F4200.0
M101
G1 X-37.03 Y-18.32 Z1.14 F2160.0 E12.292
G1 X-39.86 Y-23.19 Z1.14 F2160.0 E12.59
G1 X-39.8 Y-23.3 Z1.14 F2160.0 E12.596
G1 X-36.15 Y-23.3 Z1.14 F2160.0 E12.789
G1 X-35.5 Y-21.86 Z1.14 F2160.0 E12.872
G1 X-30.51 Y-21.86 Z1.14 F2160.0 E13.136
G1 X-29.84 Y-23.3 Z1.14 F2160.0 E13.22
G1 X-26.08 Y-23.3 Z1.14 F2160.0 E13.418
G1 X-26.02 Y-23.19 Z1.14 F2160.0 E13.425
G1 X-30.78 Y-14.99 Z1.14 F2160.0 E13.926
G1 X-35.1 Y-14.99 Z1.14 F2160.0 E14.154
G1 X-37.03 Y-18.32 Z1.14 F2160.0 E14.357
G1 F1200.0
G1 E13.357
G1 F2160.0
M103
G1 X-34.36 Y-19.56 Z1.14 F4200.0
G1 F1200.0
G1 E14.357
G1 F4200.0
M101
G1 X-34.36 Y-19.55 Z1.14 F2160.0 E14.358
G1 X-33.32 Y-17.29 Z1.14 F2160.0 E14.489
G1 X-33.16 Y-17.06 Z1.14 F2160.0 E14.504
G1 X-32.82 Y-17.06 Z1.14 F2160.0 E14.522
G1 X-32.66 Y-17.29 Z1.14 F2160.0 E14.536
G1 X-31.38 Y-20.05 Z1.14 F2160.0 E14.697
G1 X-31.57 Y-20.35 Z1.14 F2160.0 E14.716
G1 X-34.4 Y-20.35 Z1.14 F2160.0 E14.865
G1 X-34.59 Y-20.05 Z1.14 F2160.0 E14.884
G1 X-34.36 Y-19.56 Z1.14 F2160.0 E14.913
G1 F1200.0
G1 E14.913
G1 F2160.0
M103
;M108 R64.0
G1 X-34.73 Y-19.38 Z1.14 F4200.0
G1 F1200.0
G1 E14.913
G1 F4200.0
M101
G1 X-34.73 Y-19.38 Z1.14 F4320.0 E14.913
G1 X-33.67 Y-17.08 Z1.14 F4320.0 E15.032
G1 X-33.36 Y-16.66 Z1.14 F4320.0 E15.057
G1 X-32.62 Y-16.66 Z1.14 F4320.0 E15.091
G1 X-32.31 Y-17.08 Z1.14 F4320.0 E15.116
G1 X-30.92 Y-20.07 Z1.14 F4320.0 E15.271
G1 X-31.36 Y-20.76 Z1.14 F4320.0 E15.309
G1 X-34.61 Y-20.76 Z1.14 F4320.0 E15.462
G1 X-35.05 Y-20.07 Z1.14 F4320.0 E15.501
G1 X-34.73 Y-19.38 Z1.14 F4320.0 E15.536
G1 F1200.0
G1 E14.536
G1 F4320.0
M103
G1 X-34.74 Y-21.46 Z1.14 F4200.0
G1 F1200.0
G1 E15.536
G1 F4200.0
M101
G1 X-34.73 Y-21.46 Z1.14 F4320.0 E15.536
G1 X-30.26 Y-21.46 Z1.14 F4320.0 E15.746
G1 X-29.58 Y-22.9 Z1.14 F4320.0 E15.821
G1 X-27.32 Y-22.9 Z1.14 F4320.0 E15.927
G1 X-26.99 Y-22.32 Z1.14 F4320.0 E15.959
G1 X-31.01 Y-15.39 Z1.14 F4320.0 E16.335
G1 X-34.87 Y-15.39 Z1.14 F4320.0 E16.516
G1 X-38.89 Y-22.32 Z1.14 F4320.0 E16.892
G1 X-38.56 Y-22.9 Z1.14 F4320.0 E16.924
G1 X-36.41 Y-22.9 Z1.14 F4320.0 E17.025
G1 X-35.75 Y-21.46 Z1.14 F4320.0 E17.099
G1 X-34.74 Y-21.46 Z1.14 F4320.0 E17.147
G1 F1200.0
G1 E16.147
G1 F4320.0
M103
G1 X-34.8 Y-18.86 Z1.14 F4200.0
G1 F1200.0
G1 E17.147
G1 F4200.0
M101
G1 X-34.8 Y-15.84 Z1.14 F4320.0 E17.289
G1 X-34.4 Y-15.67 Z1.14 F4320.0 E17.309
G1 X-34.4 Y-17.99 Z1.14 F4320.0 E17.418
G1 F1200.0
G1 E17.418
G1 F4320.0
M103
G1 X-34.0 Y-17.13 Z1.14 F4200.0
G1 F1200.0
G1 E17.418
G1 F4200.0
M101
M73 P11 (display progress)
G1 X-34.0 Y-15.67 Z1.14 F4320.0 E17.487
G1 X-33.6 Y-15.67 Z1.14 F4320.0 E17.506
G1 X-33.6 Y-16.51 Z1.14 F4320.0 E17.545
G1 X-33.2 Y-16.38 Z1.14 F4320.0 E17.565
G1 X-33.2 Y-15.67 Z1.14 F4320.0 E17.598
G1 X-32.8 Y-15.67 Z1.14 F4320.0 E17.617
G1 X-32.8 Y-16.38 Z1.14 F4320.0 E17.65
G1 X-32.4 Y-16.49 Z1.14 F4320.0 E17.67
G1 X-32.4 Y-15.67 Z1.14 F4320.0 E17.708
G1 X-32.0 Y-15.67 Z1.14 F4320.0 E17.727
G1 X-32.0 Y-17.08 Z1.14 F4320.0 E17.793
G1 X-31.6 Y-17.94 Z1.14 F4320.0 E17.838
G1 X-31.6 Y-15.67 Z1.14 F4320.0 E17.944
G1 X-31.2 Y-15.67 Z1.14 F4320.0 E17.963
G1 X-31.2 Y-18.79 Z1.14 F4320.0 E18.11
G1 X-30.8 Y-19.65 Z1.14 F4320.0 E18.154
G1 X-30.8 Y-16.31 Z1.14 F4320.0 E18.311
G1 F1200.0
G1 E17.311
G1 F4320.0
M103
G1 X-28.8 Y-19.75 Z1.14 F4200.0
G1 F1200.0
G1 E18.311
G1 F4200.0
M101
G1 X-28.8 Y-22.62 Z1.14 F4320.0 E18.445
G1 X-28.4 Y-22.62 Z1.14 F4320.0 E18.464
G1 X-28.4 Y-20.44 Z1.14 F4320.0 E18.567
G1 X-28.0 Y-21.13 Z1.14 F4320.0 E18.604
G1 X-28.0 Y-22.62 Z1.14 F4320.0 E18.674
G1 X-27.6 Y-22.62 Z1.14 F4320.0 E18.693
G1 X-27.6 Y-21.82 Z1.14 F4320.0 E18.73
G1 F1200.0
G1 E17.941
G1 F4320.0
M103
G1 X-29.2 Y-22.62 Z1.14 F4200.0
G1 F1200.0
G1 E18.73
G1 F4200.0
M101
G1 X-29.2 Y-19.07 Z1.14 F4320.0 E18.897
G1 X-29.6 Y-18.38 Z1.14 F4320.0 E18.935
G1 X-29.6 Y-22.21 Z1.14 F4320.0 E19.114
G1 F1200.0
G1 E19.114
G1 F4320.0
M103
G1 X-30.0 Y-21.35 Z1.14 F4200.0
G1 F1200.0
G1 E19.114
G1 F4200.0
M101
G1 X-30.0 Y-17.69 Z1.14 F4320.0 E19.286
G1 X-30.4 Y-17.0 Z1.14 F4320.0 E19.324
G1 X-30.4 Y-21.18 Z1.14 F4320.0 E19.52
G1 X-30.8 Y-21.18 Z1.14 F4320.0 E19.539
G1 X-30.8 Y-20.41 Z1.14 F4320.0 E19.575
G1 X-31.2 Y-21.04 Z1.14 F4320.0 E19.61
G1 X-31.2 Y-21.18 Z1.14 F4320.0 E19.617
G1 X-31.6 Y-21.18 Z1.14 F4320.0 E19.636
G1 X-31.6 Y-21.04 Z1.14 F4320.0 E19.643
G1 X-32.0 Y-21.04 Z1.14 F4320.0 E19.661
G1 X-32.0 Y-21.18 Z1.14 F4320.0 E19.668
G1 X-32.4 Y-21.18 Z1.14 F4320.0 E19.687
G1 X-32.4 Y-21.04 Z1.14 F4320.0 E19.693
G1 X-32.8 Y-21.04 Z1.14 F4320.0 E19.712
G1 X-32.8 Y-21.18 Z1.14 F4320.0 E19.719
G1 X-33.2 Y-21.18 Z1.14 F4320.0 E19.738
G1 X-33.2 Y-21.04 Z1.14 F4320.0 E19.744
G1 X-33.6 Y-21.04 Z1.14 F4320.0 E19.763
G1 X-33.6 Y-21.18 Z1.14 F4320.0 E19.77
G1 X-34.0 Y-21.18 Z1.14 F4320.0 E19.788
G1 X-34.0 Y-21.04 Z1.14 F4320.0 E19.795
G1 X-34.4 Y-21.04 Z1.14 F4320.0 E19.814
G1 X-34.4 Y-21.18 Z1.14 F4320.0 E19.82
G1 X-34.8 Y-21.18 Z1.14 F4320.0 E19.839
G1 X-34.8 Y-20.98 Z1.14 F4320.0 E19.849
G1 X-35.2 Y-21.18 Z1.14 F4320.0 E19.87
G1 X-35.2 Y-16.52 Z1.14 F4320.0 E20.088
G1 X-35.6 Y-17.21 Z1.14 F4320.0 E20.126
G1 X-35.6 Y-21.18 Z1.14 F4320.0 E20.312
G1 X-36.0 Y-21.33 Z1.14 F4320.0 E20.332
G1 X-36.0 Y-17.9 Z1.14 F4320.0 E20.493
G1 X-36.4 Y-18.59 Z1.14 F4320.0 E20.531
G1 X-36.4 Y-22.21 Z1.14 F4320.0 E20.701
G1 X-36.8 Y-22.62 Z1.14 F4320.0 E20.728
G1 X-36.8 Y-19.27 Z1.14 F4320.0 E20.885
G1 X-37.2 Y-19.96 Z1.14 F4320.0 E20.922
G1 X-37.2 Y-22.62 Z1.14 F4320.0 E21.047
G1 X-37.6 Y-22.62 Z1.14 F4320.0 E21.066
G1 X-37.6 Y-20.65 Z1.14 F4320.0 E21.158
G1 X-38.0 Y-21.34 Z1.14 F4320.0 E21.196
G1 X-38.0 Y-22.62 Z1.14 F4320.0 E21.256
G1 X-38.4 Y-22.62 Z1.14 F4320.0 E21.275
G1 X-38.4 Y-22.03 Z1.14 F4320.0 E21.302
G1 F1200.0
G1 E20.302
G1 F4320.0
M103
;M108 R36.0
G1 X-35.55 Y-21.78 Z1.14 F4200.0
G1 X-30.46 Y-21.78 Z1.14 F4200.0
G1 X-27.44 Y-23.46 Z1.14 F4200.0
G1 X-20.52 Y-22.95 Z1.14 F4200.0
G1 X-22.71 Y-22.02 Z1.14 F4200.0
G1 F1200.0
G1 E21.302
G1 F4200.0
M101
G1 X-22.71 Y-22.03 Z1.14 F2160.0 E21.303
G1 X-22.71 Y-23.3 Z1.14 F2160.0 E21.37
G1 X-15.73 Y-23.3 Z1.14 F2160.0 E21.739
G1 X-13.88 Y-23.18 Z1.14 F2160.0 E21.837
G1 X-12.34 Y-22.9 Z1.14 F2160.0 E21.919
G1 X-11.63 Y-22.56 Z1.14 F2160.0 E21.961
G1 X-11.09 Y-22.11 Z1.14 F2160.0 E21.998
G1 X-10.77 Y-21.59 Z1.14 F2160.0 E22.03
G1 X-10.66 Y-21.03 Z1.14 F2160.0 E22.061
G1 X-10.81 Y-20.35 Z1.14 F2160.0 E22.097
G1 X-11.27 Y-19.8 Z1.14 F2160.0 E22.135
G1 X-12.09 Y-19.36 Z1.14 F2160.0 E22.184
G1 X-12.97 Y-19.15 Z1.14 F2160.0 E22.232
G1 X-13.2 Y-19.01 Z1.14 F2160.0 E22.246
G1 X-13.22 Y-18.71 Z1.14 F2160.0 E22.262
G1 X-13.02 Y-18.55 Z1.14 F2160.0 E22.276
G1 X-11.94 Y-18.11 Z1.14 F2160.0 E22.337
G1 X-11.45 Y-17.58 Z1.14 F2160.0 E22.376
G1 X-11.29 Y-16.96 Z1.14 F2160.0 E22.409
G1 X-11.52 Y-16.22 Z1.14 F2160.0 E22.45
G1 X-12.23 Y-15.59 Z1.14 F2160.0 E22.501
G1 X-13.44 Y-15.14 Z1.14 F2160.0 E22.569
G1 X-15.12 Y-14.99 Z1.14 F2160.0 E22.658
G1 X-22.71 Y-14.99 Z1.14 F2160.0 E23.059
G1 X-22.71 Y-22.02 Z1.14 F2160.0 E23.43
G1 F1200.0
G1 E22.43
G1 F2160.0
M103
G1 X-18.9 Y-21.83 Z1.14 F4200.0
G1 F1200.0
G1 E23.43
G1 F4200.0
M101
G1 X-18.91 Y-21.83 Z1.14 F2160.0 E23.431
G1 X-18.91 Y-19.66 Z1.14 F2160.0 E23.545
G1 X-15.64 Y-19.72 Z1.14 F2160.0 E23.718
G1 X-15.27 Y-19.8 Z1.14 F2160.0 E23.738
G1 X-14.96 Y-19.93 Z1.14 F2160.0 E23.755
G1 X-14.56 Y-20.26 Z1.14 F2160.0 E23.783
G1 X-14.42 Y-20.72 Z1.14 F2160.0 E23.808
G1 X-14.56 Y-21.21 Z1.14 F2160.0 E23.835
G1 X-14.96 Y-21.55 Z1.14 F2160.0 E23.863
G1 X-15.27 Y-21.68 Z1.14 F2160.0 E23.881
G1 X-15.64 Y-21.77 Z1.14 F2160.0 E23.901
G1 X-16.58 Y-21.83 Z1.14 F2160.0 E23.95
G1 X-18.9 Y-21.83 Z1.14 F2160.0 E24.073
G1 F1200.0
G1 E23.073
G1 F2160.0
M103
G1 X-18.9 Y-18.41 Z1.14 F4200.0
G1 F1200.0
G1 E24.073
G1 F4200.0
M101
G1 X-18.91 Y-18.41 Z1.14 F2160.0 E24.073
G1 X-18.91 Y-16.35 Z1.14 F2160.0 E24.182
G1 X-16.04 Y-16.41 Z1.14 F2160.0 E24.334
G1 X-15.71 Y-16.48 Z1.14 F2160.0 E24.351
G1 X-15.44 Y-16.6 Z1.14 F2160.0 E24.367
G1 X-15.08 Y-16.91 Z1.14 F2160.0 E24.392
G1 X-14.95 Y-17.36 Z1.14 F2160.0 E24.417
G1 X-15.08 Y-17.82 Z1.14 F2160.0 E24.442
G1 X-15.24 Y-18.02 Z1.14 F2160.0 E24.455
G1 X-15.45 Y-18.17 Z1.14 F2160.0 E24.469
G1 X-15.71 Y-18.27 Z1.14 F2160.0 E24.484
G1 X-16.04 Y-18.35 Z1.14 F2160.0 E24.502
G1 X-18.9 Y-18.41 Z1.14 F2160.0 E24.653
G1 F1200.0
G1 E24.653
G1 F2160.0
M103
;M108 R64.0
M73 P12 (display progress)
G1 X-18.9 Y-18.81 Z1.14 F4200.0
G1 F1200.0
G1 E24.653
G1 F4200.0
M101
G1 X-18.9 Y-18.81 Z1.14 F4320.0 E24.653
G1 X-19.31 Y-18.81 Z1.14 F4320.0 E24.673
G1 X-19.31 Y-15.95 Z1.14 F4320.0 E24.807
G1 X-15.99 Y-16.01 Z1.14 F4320.0 E24.963
G1 X-15.59 Y-16.1 Z1.14 F4320.0 E24.982
G1 X-15.22 Y-16.25 Z1.14 F4320.0 E25.001
G1 X-14.73 Y-16.69 Z1.14 F4320.0 E25.032
G1 X-14.54 Y-17.36 Z1.14 F4320.0 E25.065
G1 X-14.71 Y-18.01 Z1.14 F4320.0 E25.096
G1 X-14.96 Y-18.31 Z1.14 F4320.0 E25.115
G1 X-15.25 Y-18.52 Z1.14 F4320.0 E25.131
G1 X-15.59 Y-18.66 Z1.14 F4320.0 E25.148
G1 X-15.99 Y-18.75 Z1.14 F4320.0 E25.168
G1 X-18.9 Y-18.81 Z1.14 F4320.0 E25.304
G1 F1200.0
G1 E25.304
G1 F4320.0
M103
G1 X-18.92 Y-19.26 Z1.14 F4200.0
G1 F1200.0
G1 E25.304
G1 F4200.0
M101
G1 X-18.91 Y-19.26 Z1.14 F4320.0 E25.305
G1 X-15.59 Y-19.32 Z1.14 F4320.0 E25.46
G1 X-15.15 Y-19.42 Z1.14 F4320.0 E25.482
G1 X-14.76 Y-19.58 Z1.14 F4320.0 E25.502
G1 X-14.22 Y-20.02 Z1.14 F4320.0 E25.534
G1 X-14.0 Y-20.71 Z1.14 F4320.0 E25.568
G1 X-14.21 Y-21.43 Z1.14 F4320.0 E25.603
G1 X-14.75 Y-21.9 Z1.14 F4320.0 E25.637
G1 X-15.15 Y-22.06 Z1.14 F4320.0 E25.657
G1 X-15.58 Y-22.16 Z1.14 F4320.0 E25.678
G1 X-19.31 Y-22.23 Z1.14 F4320.0 E25.853
G1 X-19.31 Y-19.26 Z1.14 F4320.0 E25.993
G1 X-18.92 Y-19.26 Z1.14 F4320.0 E26.011
G1 F1200.0
G1 E25.011
G1 F4320.0
M103
G1 X-22.31 Y-19.26 Z1.14 F4200.0
G1 F1200.0
G1 E26.011
G1 F4200.0
M101
G1 X-22.31 Y-19.26 Z1.14 F4320.0 E26.011
G1 X-22.31 Y-22.9 Z1.14 F4320.0 E26.182
G1 X-15.74 Y-22.9 Z1.14 F4320.0 E26.491
G1 X-13.93 Y-22.79 Z1.14 F4320.0 E26.576
G1 X-12.46 Y-22.52 Z1.14 F4320.0 E26.646
G1 X-11.85 Y-22.22 Z1.14 F4320.0 E26.678
G1 X-11.4 Y-21.84 Z1.14 F4320.0 E26.705
G1 X-11.15 Y-21.44 Z1.14 F4320.0 E26.728
G1 X-11.07 Y-21.03 Z1.14 F4320.0 E26.747
G1 X-11.18 Y-20.53 Z1.14 F4320.0 E26.771
G1 X-11.53 Y-20.11 Z1.14 F4320.0 E26.797
G1 X-12.23 Y-19.74 Z1.14 F4320.0 E26.834
G1 X-13.13 Y-19.52 Z1.14 F4320.0 E26.878
G1 X-13.59 Y-19.25 Z1.14 F4320.0 E26.903
G1 X-13.64 Y-18.53 Z1.14 F4320.0 E26.936
G1 X-13.22 Y-18.2 Z1.14 F4320.0 E26.961
G1 X-12.17 Y-17.78 Z1.14 F4320.0 E27.014
G1 X-11.81 Y-17.38 Z1.14 F4320.0 E27.04
G1 X-11.7 Y-16.97 Z1.14 F4320.0 E27.06
G1 X-11.87 Y-16.45 Z1.14 F4320.0 E27.085
G1 X-12.44 Y-15.94 Z1.14 F4320.0 E27.121
G1 X-13.53 Y-15.54 Z1.14 F4320.0 E27.176
G1 X-15.14 Y-15.39 Z1.14 F4320.0 E27.252
G1 X-22.31 Y-15.39 Z1.14 F4320.0 E27.589
G1 X-22.31 Y-19.26 Z1.14 F4320.0 E27.77
G1 F1200.0
G1 E26.77
G1 F4320.0
M103
G1 X-18.91 Y-21.83 Z1.14 F4200.0
G1 X-14.0 Y-22.51 Z1.14 F4200.0
G1 F1200.0
G1 E27.77
G1 F4200.0
M101
G1 X-14.0 Y-21.62 Z1.14 F4320.0 E27.812
G1 X-14.4 Y-21.97 Z1.14 F4320.0 E27.837
G1 X-14.4 Y-22.54 Z1.14 F4320.0 E27.864
G1 X-14.8 Y-22.56 Z1.14 F4320.0 E27.883
G1 X-14.8 Y-22.22 Z1.14 F4320.0 E27.898
G1 X-15.2 Y-22.36 Z1.14 F4320.0 E27.918
G1 X-15.2 Y-22.59 Z1.14 F4320.0 E27.929
G1 X-15.6 Y-22.61 Z1.14 F4320.0 E27.948
G1 X-15.6 Y-22.44 Z1.14 F4320.0 E27.956
G1 X-16.0 Y-22.45 Z1.14 F4320.0 E27.974
G1 X-16.0 Y-22.62 Z1.14 F4320.0 E27.982
G1 X-16.4 Y-22.62 Z1.14 F4320.0 E28.001
G1 X-16.4 Y-22.46 Z1.14 F4320.0 E28.009
G1 X-16.8 Y-22.46 Z1.14 F4320.0 E28.027
G1 X-16.8 Y-22.62 Z1.14 F4320.0 E28.035
G1 X-17.2 Y-22.62 Z1.14 F4320.0 E28.054
G1 X-17.2 Y-22.47 Z1.14 F4320.0 E28.061
G1 X-17.6 Y-22.48 Z1.14 F4320.0 E28.079
G1 X-17.6 Y-22.62 Z1.14 F4320.0 E28.086
G1 X-18.0 Y-22.62 Z1.14 F4320.0 E28.105
G1 X-18.0 Y-22.49 Z1.14 F4320.0 E28.111
G1 X-18.4 Y-22.49 Z1.14 F4320.0 E28.13
G1 X-18.4 Y-22.62 Z1.14 F4320.0 E28.136
G1 X-18.8 Y-22.62 Z1.14 F4320.0 E28.155
G1 X-18.8 Y-22.5 Z1.14 F4320.0 E28.16
G1 X-19.2 Y-22.51 Z1.14 F4320.0 E28.179
G1 X-19.2 Y-22.62 Z1.14 F4320.0 E28.184
G1 X-19.6 Y-22.62 Z1.14 F4320.0 E28.203
G1 X-19.6 Y-15.67 Z1.14 F4320.0 E28.53
G1 X-20.0 Y-15.67 Z1.14 F4320.0 E28.548
G1 X-20.0 Y-22.62 Z1.14 F4320.0 E28.875
G1 X-20.4 Y-22.62 Z1.14 F4320.0 E28.893
G1 X-20.4 Y-15.67 Z1.14 F4320.0 E29.22
G1 X-20.8 Y-15.67 Z1.14 F4320.0 E29.239
G1 X-20.8 Y-22.62 Z1.14 F4320.0 E29.565
G1 X-21.2 Y-22.62 Z1.14 F4320.0 E29.584
G1 X-21.2 Y-15.67 Z1.14 F4320.0 E29.91
G1 X-21.6 Y-15.67 Z1.14 F4320.0 E29.929
G1 X-21.6 Y-22.62 Z1.14 F4320.0 E30.255
G1 X-22.0 Y-22.42 Z1.14 F4320.0 E30.276
G1 X-22.0 Y-15.87 Z1.14 F4320.0 E30.584
G1 F1200.0
G1 E29.584
G1 F4320.0
M103
G1 X-16.09 Y-16.21 Z1.14 F4200.0
G1 X-14.4 Y-16.82 Z1.14 F4200.0
G1 F1200.0
G1 E30.584
G1 F4200.0
M101
G1 X-14.4 Y-15.74 Z1.14 F4320.0 E30.635
G1 X-14.8 Y-15.7 Z1.14 F4320.0 E30.654
G1 X-14.8 Y-16.25 Z1.14 F4320.0 E30.68
G1 X-15.2 Y-15.96 Z1.14 F4320.0 E30.703
G1 X-15.2 Y-15.67 Z1.14 F4320.0 E30.716
G1 X-15.6 Y-15.67 Z1.14 F4320.0 E30.735
G1 X-15.6 Y-15.81 Z1.14 F4320.0 E30.742
G1 X-16.0 Y-15.73 Z1.14 F4320.0 E30.761
G1 X-16.0 Y-15.67 Z1.14 F4320.0 E30.764
G1 X-16.4 Y-15.67 Z1.14 F4320.0 E30.783
G1 X-16.4 Y-15.72 Z1.14 F4320.0 E30.785
G1 X-16.8 Y-15.71 Z1.14 F4320.0 E30.804
G1 X-16.8 Y-15.67 Z1.14 F4320.0 E30.806
G1 X-17.2 Y-15.67 Z1.14 F4320.0 E30.825
G1 X-17.2 Y-15.71 Z1.14 F4320.0 E30.827
G1 X-17.6 Y-15.7 Z1.14 F4320.0 E30.845
G1 X-17.6 Y-15.67 Z1.14 F4320.0 E30.847
G1 F1200.0
G1 E29.847
G1 F4320.0
M103
G1 X-15.33 Y-16.43 Z1.14 F4200.0
G1 X-14.4 Y-19.51 Z1.14 F4200.0
G1 F1200.0
G1 E30.847
G1 F4200.0
M101
G1 X-14.4 Y-17.93 Z1.14 F4320.0 E30.921
G1 X-14.8 Y-18.54 Z1.14 F4320.0 E30.955
G1 X-14.8 Y-19.26 Z1.14 F4320.0 E30.989
G1 X-15.2 Y-19.12 Z1.14 F4320.0 E31.009
G1 X-15.2 Y-18.8 Z1.14 F4320.0 E31.024
G1 X-15.6 Y-18.95 Z1.14 F4320.0 E31.044
G1 X-15.6 Y-19.04 Z1.14 F4320.0 E31.049
G1 F1200.0
G1 E30.049
G1 F4320.0
M103
G1 X-11.6 Y-20.47 Z1.14 F4200.0
G1 F1200.0
G1 E31.049
G1 F4200.0
M101
G1 X-11.6 Y-21.64 Z1.14 F4320.0 E31.104
G1 X-12.0 Y-21.98 Z1.14 F4320.0 E31.128
G1 X-12.0 Y-20.18 Z1.14 F4320.0 E31.213
G1 X-12.4 Y-19.98 Z1.14 F4320.0 E31.234
G1 X-12.4 Y-22.18 Z1.14 F4320.0 E31.337
G1 X-12.8 Y-22.3 Z1.14 F4320.0 E31.356
M73 P13 (display progress)
G1 X-12.8 Y-19.89 Z1.14 F4320.0 E31.47
G1 X-13.2 Y-19.79 Z1.14 F4320.0 E31.489
G1 X-13.2 Y-22.37 Z1.14 F4320.0 E31.61
G1 X-13.6 Y-22.44 Z1.14 F4320.0 E31.629
G1 X-13.6 Y-19.57 Z1.14 F4320.0 E31.764
G1 X-14.0 Y-19.84 Z1.14 F4320.0 E31.787
G1 X-14.0 Y-15.77 Z1.14 F4320.0 E31.978
G1 X-13.6 Y-15.81 Z1.14 F4320.0 E31.997
G1 X-13.6 Y-18.14 Z1.14 F4320.0 E32.106
G1 X-13.2 Y-17.89 Z1.14 F4320.0 E32.128
G1 X-13.2 Y-15.95 Z1.14 F4320.0 E32.219
G1 X-12.8 Y-16.1 Z1.14 F4320.0 E32.239
G1 X-12.8 Y-17.73 Z1.14 F4320.0 E32.316
G1 X-12.4 Y-17.57 Z1.14 F4320.0 E32.336
G1 X-12.4 Y-16.35 Z1.14 F4320.0 E32.393
G1 X-12.0 Y-16.96 Z1.14 F4320.0 E32.428
G1 X-12.0 Y-17.0 Z1.14 F4320.0 E32.429
G1 F1200.0
G1 E31.429
G1 F4320.0
M103
;M108 R36.0
G1 X-13.5 Y-16.96 Z1.14 F4200.0
G1 X-4.46 Y-16.96 Z1.14 F4200.0
G1 X-6.66 Y-16.99 Z1.14 F4200.0
G1 F1200.0
G1 E32.429
G1 F4200.0
M101
G1 X-6.66 Y-17.0 Z1.14 F2160.0 E32.43
G1 X-6.66 Y-23.3 Z1.14 F2160.0 E32.763
G1 X4.44 Y-23.3 Z1.14 F2160.0 E33.349
G1 X4.44 Y-20.5 Z1.14 F2160.0 E33.497
G1 X-2.57 Y-20.5 Z1.14 F2160.0 E33.867
G1 X-2.57 Y-10.7 Z1.14 F2160.0 E34.385
G1 X-6.66 Y-10.7 Z1.14 F2160.0 E34.601
G1 X-6.66 Y-16.99 Z1.14 F2160.0 E34.934
G1 F1200.0
G1 E34.934
G1 F2160.0
M103
;M108 R64.0
G1 X-6.26 Y-16.99 Z1.14 F4200.0
G1 F1200.0
G1 E34.934
G1 F4200.0
M101
G1 X-6.26 Y-17.0 Z1.14 F4320.0 E34.934
G1 X-6.26 Y-22.9 Z1.14 F4320.0 E35.211
G1 X3.98 Y-22.9 Z1.14 F4320.0 E35.692
G1 X4.04 Y-22.87 Z1.14 F4320.0 E35.695
G1 X4.04 Y-20.9 Z1.14 F4320.0 E35.787
G1 X-2.97 Y-20.9 Z1.14 F4320.0 E36.117
G1 X-2.97 Y-11.1 Z1.14 F4320.0 E36.577
G1 X-6.26 Y-11.1 Z1.14 F4320.0 E36.731
G1 X-6.26 Y-16.99 Z1.14 F4320.0 E37.008
G1 F1200.0
G1 E36.008
G1 F4320.0
M103
G1 X-3.2 Y-21.18 Z1.14 F4200.0
G1 F1200.0
G1 E37.008
G1 F4200.0
M101
G1 X-3.2 Y-22.62 Z1.14 F4320.0 E37.076
G1 X-2.8 Y-22.62 Z1.14 F4320.0 E37.094
G1 X-2.8 Y-21.18 Z1.14 F4320.0 E37.162
G1 X-2.4 Y-21.18 Z1.14 F4320.0 E37.181
G1 X-2.4 Y-22.62 Z1.14 F4320.0 E37.249
G1 X-2.0 Y-22.62 Z1.14 F4320.0 E37.267
G1 X-2.0 Y-21.18 Z1.14 F4320.0 E37.335
G1 X-1.6 Y-21.18 Z1.14 F4320.0 E37.354
G1 X-1.6 Y-22.62 Z1.14 F4320.0 E37.421
G1 X-1.2 Y-22.62 Z1.14 F4320.0 E37.44
G1 X-1.2 Y-21.18 Z1.14 F4320.0 E37.508
G1 X-0.8 Y-21.18 Z1.14 F4320.0 E37.527
G1 X-0.8 Y-22.62 Z1.14 F4320.0 E37.594
G1 X-0.4 Y-22.62 Z1.14 F4320.0 E37.613
G1 X-0.4 Y-21.18 Z1.14 F4320.0 E37.681
G1 X-0.0 Y-21.18 Z1.14 F4320.0 E37.7
G1 X-0.0 Y-22.62 Z1.14 F4320.0 E37.767
G1 X0.4 Y-22.62 Z1.14 F4320.0 E37.786
G1 X0.4 Y-21.18 Z1.14 F4320.0 E37.854
G1 X0.8 Y-21.18 Z1.14 F4320.0 E37.872
G1 X0.8 Y-22.62 Z1.14 F4320.0 E37.94
G1 X1.2 Y-22.62 Z1.14 F4320.0 E37.959
G1 X1.2 Y-21.18 Z1.14 F4320.0 E38.027
G1 X1.6 Y-21.18 Z1.14 F4320.0 E38.045
G1 X1.6 Y-22.62 Z1.14 F4320.0 E38.113
G1 X2.0 Y-22.62 Z1.14 F4320.0 E38.132
G1 X2.0 Y-21.18 Z1.14 F4320.0 E38.199
G1 X2.4 Y-21.18 Z1.14 F4320.0 E38.218
G1 X2.4 Y-22.62 Z1.14 F4320.0 E38.286
G1 X2.8 Y-22.62 Z1.14 F4320.0 E38.305
G1 X2.8 Y-21.18 Z1.14 F4320.0 E38.372
G1 X3.2 Y-21.18 Z1.14 F4320.0 E38.391
G1 X3.2 Y-22.62 Z1.14 F4320.0 E38.459
G1 X3.6 Y-22.62 Z1.14 F4320.0 E38.478
G1 X3.6 Y-21.25 Z1.14 F4320.0 E38.542
G1 F1200.0
G1 E37.542
G1 F4320.0
M103
G1 X-3.6 Y-22.62 Z1.14 F4200.0
G1 F1200.0
G1 E38.542
G1 F4200.0
M101
G1 X-3.6 Y-11.38 Z1.14 F4320.0 E39.07
G1 X-4.0 Y-11.38 Z1.14 F4320.0 E39.089
G1 X-4.0 Y-22.62 Z1.14 F4320.0 E39.616
G1 X-4.4 Y-22.62 Z1.14 F4320.0 E39.635
G1 X-4.4 Y-11.38 Z1.14 F4320.0 E40.163
G1 X-4.8 Y-11.38 Z1.14 F4320.0 E40.182
G1 X-4.8 Y-22.62 Z1.14 F4320.0 E40.71
G1 X-5.2 Y-22.62 Z1.14 F4320.0 E40.728
G1 X-5.2 Y-11.38 Z1.14 F4320.0 E41.256
G1 X-5.6 Y-11.38 Z1.14 F4320.0 E41.275
G1 X-5.6 Y-22.62 Z1.14 F4320.0 E41.803
G1 F1200.0
G1 E40.803
G1 F4320.0
M103
;M108 R36.0
G1 X2.24 Y-23.06 Z1.14 F4200.0
G1 X10.64 Y-23.11 Z1.14 F4200.0
G1 X8.36 Y-23.18 Z1.14 F4200.0
G1 F1200.0
G1 E41.803
G1 F4200.0
M101
G1 X8.36 Y-23.19 Z1.14 F2160.0 E41.803
G1 X8.42 Y-23.3 Z1.14 F2160.0 E41.81
G1 X12.07 Y-23.3 Z1.14 F2160.0 E42.002
G1 X12.73 Y-21.86 Z1.14 F2160.0 E42.086
G1 X17.71 Y-21.86 Z1.14 F2160.0 E42.349
G1 X18.38 Y-23.3 Z1.14 F2160.0 E42.433
G1 X22.14 Y-23.3 Z1.14 F2160.0 E42.632
G1 X22.21 Y-23.19 Z1.14 F2160.0 E42.638
G1 X17.44 Y-14.99 Z1.14 F2160.0 E43.139
G1 X13.13 Y-14.99 Z1.14 F2160.0 E43.367
G1 X8.36 Y-23.18 Z1.14 F2160.0 E43.868
G1 F1200.0
G1 E42.868
G1 F2160.0
M103
G1 X13.64 Y-20.05 Z1.14 F4200.0
G1 F1200.0
G1 E43.868
G1 F4200.0
M101
G1 X13.63 Y-20.05 Z1.14 F2160.0 E43.868
G1 X14.9 Y-17.29 Z1.14 F2160.0 E44.029
G1 X15.06 Y-17.06 Z1.14 F2160.0 E44.043
G1 X15.4 Y-17.06 Z1.14 F2160.0 E44.061
G1 X15.57 Y-17.29 Z1.14 F2160.0 E44.076
G1 X16.85 Y-20.05 Z1.14 F2160.0 E44.237
G1 X16.65 Y-20.35 Z1.14 F2160.0 E44.256
G1 X13.83 Y-20.35 Z1.14 F2160.0 E44.405
G1 X13.64 Y-20.05 Z1.14 F2160.0 E44.424
G1 F1200.0
G1 E44.424
G1 F2160.0
M103
;M108 R64.0
G1 X13.3 Y-20.27 Z1.14 F4200.0
G1 F1200.0
G1 E44.424
G1 F4200.0
M101
G1 X13.3 Y-20.26 Z1.14 F4320.0 E44.424
G1 X13.17 Y-20.07 Z1.14 F4320.0 E44.435
G1 X14.55 Y-17.08 Z1.14 F4320.0 E44.589
G1 X14.86 Y-16.66 Z1.14 F4320.0 E44.614
G1 X15.6 Y-16.66 Z1.14 F4320.0 E44.648
G1 X15.91 Y-17.08 Z1.14 F4320.0 E44.673
G1 X17.31 Y-20.07 Z1.14 F4320.0 E44.828
G1 X16.86 Y-20.76 Z1.14 F4320.0 E44.866
G1 X13.61 Y-20.76 Z1.14 F4320.0 E45.019
G1 X13.3 Y-20.27 Z1.14 F4320.0 E45.047
G1 F1200.0
G1 E44.85
G1 F4320.0
M103
M73 P14 (display progress)
G1 X13.29 Y-21.46 Z1.14 F4200.0
G1 F1200.0
G1 E45.047
G1 F4200.0
M101
G1 X13.3 Y-21.46 Z1.14 F4320.0 E45.047
G1 X17.97 Y-21.46 Z1.14 F4320.0 E45.266
G1 X18.64 Y-22.9 Z1.14 F4320.0 E45.341
G1 X20.9 Y-22.9 Z1.14 F4320.0 E45.447
G1 X21.24 Y-22.32 Z1.14 F4320.0 E45.479
G1 X17.21 Y-15.39 Z1.14 F4320.0 E45.855
G1 X13.36 Y-15.39 Z1.14 F4320.0 E46.036
G1 X9.33 Y-22.32 Z1.14 F4320.0 E46.412
G1 X9.66 Y-22.9 Z1.14 F4320.0 E46.444
G1 X11.81 Y-22.9 Z1.14 F4320.0 E46.545
G1 X12.47 Y-21.46 Z1.14 F4320.0 E46.619
G1 X13.29 Y-21.46 Z1.14 F4320.0 E46.657
G1 F1200.0
G1 E45.657
G1 F4320.0
M103
G1 X14.4 Y-16.82 Z1.14 F4200.0
G1 F1200.0
G1 E46.657
G1 F4200.0
M101
G1 X14.4 Y-15.67 Z1.14 F4320.0 E46.711
G1 X14.8 Y-15.67 Z1.14 F4320.0 E46.73
G1 X14.8 Y-16.38 Z1.14 F4320.0 E46.763
G1 X15.2 Y-16.38 Z1.14 F4320.0 E46.782
G1 X15.2 Y-15.67 Z1.14 F4320.0 E46.816
G1 X15.6 Y-15.67 Z1.14 F4320.0 E46.834
G1 X15.6 Y-16.38 Z1.14 F4320.0 E46.868
G1 X16.0 Y-16.73 Z1.14 F4320.0 E46.893
G1 X16.0 Y-15.67 Z1.14 F4320.0 E46.942
G1 X16.4 Y-15.67 Z1.14 F4320.0 E46.961
G1 X16.4 Y-17.46 Z1.14 F4320.0 E47.045
G1 X16.8 Y-18.32 Z1.14 F4320.0 E47.09
G1 X16.8 Y-15.67 Z1.14 F4320.0 E47.214
G1 X17.2 Y-15.93 Z1.14 F4320.0 E47.237
G1 X17.2 Y-19.18 Z1.14 F4320.0 E47.389
G1 X17.6 Y-20.03 Z1.14 F4320.0 E47.433
G1 X17.6 Y-16.62 Z1.14 F4320.0 E47.594
G1 X18.0 Y-17.31 Z1.14 F4320.0 E47.631
G1 X18.0 Y-21.18 Z1.14 F4320.0 E47.813
G1 X17.6 Y-21.18 Z1.14 F4320.0 E47.832
G1 X17.6 Y-20.13 Z1.14 F4320.0 E47.881
G1 X17.2 Y-20.76 Z1.14 F4320.0 E47.916
G1 X17.2 Y-21.18 Z1.14 F4320.0 E47.936
G1 X16.8 Y-21.18 Z1.14 F4320.0 E47.955
G1 X16.8 Y-21.04 Z1.14 F4320.0 E47.962
G1 X16.4 Y-21.04 Z1.14 F4320.0 E47.98
G1 X16.4 Y-21.18 Z1.14 F4320.0 E47.987
G1 X16.0 Y-21.18 Z1.14 F4320.0 E48.006
G1 X16.0 Y-21.04 Z1.14 F4320.0 E48.012
G1 X15.6 Y-21.04 Z1.14 F4320.0 E48.031
G1 X15.6 Y-21.18 Z1.14 F4320.0 E48.038
G1 X15.2 Y-21.18 Z1.14 F4320.0 E48.057
G1 X15.2 Y-21.04 Z1.14 F4320.0 E48.063
G1 X14.8 Y-21.04 Z1.14 F4320.0 E48.082
G1 X14.8 Y-21.18 Z1.14 F4320.0 E48.089
G1 X14.4 Y-21.18 Z1.14 F4320.0 E48.107
G1 X14.4 Y-21.04 Z1.14 F4320.0 E48.114
G1 X14.0 Y-21.04 Z1.14 F4320.0 E48.133
G1 X14.0 Y-21.18 Z1.14 F4320.0 E48.139
G1 X13.6 Y-21.18 Z1.14 F4320.0 E48.158
G1 X13.6 Y-21.04 Z1.14 F4320.0 E48.165
G1 X13.2 Y-21.18 Z1.14 F4320.0 E48.185
G1 X13.2 Y-20.63 Z1.14 F4320.0 E48.21
G1 F1200.0
G1 E47.525
G1 F4320.0
M103
G1 X12.0 Y-21.82 Z1.14 F4200.0
G1 F1200.0
G1 E48.21
G1 F4200.0
M101
G1 X12.0 Y-18.28 Z1.14 F4320.0 E48.377
G1 X12.4 Y-17.59 Z1.14 F4320.0 E48.414
G1 X12.4 Y-21.18 Z1.14 F4320.0 E48.583
G1 X12.8 Y-21.18 Z1.14 F4320.0 E48.601
G1 X12.8 Y-16.9 Z1.14 F4320.0 E48.802
G1 X13.2 Y-16.22 Z1.14 F4320.0 E48.84
G1 X13.2 Y-19.34 Z1.14 F4320.0 E48.986
G1 F1200.0
G1 E48.986
G1 F4320.0
M103
G1 X13.6 Y-18.47 Z1.14 F4200.0
G1 F1200.0
G1 E48.986
G1 F4200.0
M101
G1 X13.6 Y-15.67 Z1.14 F4320.0 E49.118
G1 X14.0 Y-15.67 Z1.14 F4320.0 E49.137
G1 X14.0 Y-17.61 Z1.14 F4320.0 E49.228
G1 F1200.0
G1 E48.228
G1 F4320.0
M103
G1 X10.0 Y-21.72 Z1.14 F4200.0
G1 F1200.0
G1 E49.228
G1 F4200.0
M101
G1 X10.0 Y-22.62 Z1.14 F4320.0 E49.27
G1 X10.4 Y-22.62 Z1.14 F4320.0 E49.289
G1 X10.4 Y-21.03 Z1.14 F4320.0 E49.363
G1 X10.8 Y-20.34 Z1.14 F4320.0 E49.401
G1 X10.8 Y-22.62 Z1.14 F4320.0 E49.508
G1 X11.2 Y-22.62 Z1.14 F4320.0 E49.526
G1 X11.2 Y-19.66 Z1.14 F4320.0 E49.666
G1 X11.6 Y-18.97 Z1.14 F4320.0 E49.703
G1 X11.6 Y-22.62 Z1.14 F4320.0 E49.875
G1 F1200.0
G1 E48.875
G1 F4320.0
M103
G1 X12.67 Y-21.78 Z1.14 F4200.0
G1 X18.4 Y-21.73 Z1.14 F4200.0
G1 F1200.0
G1 E49.875
G1 F4200.0
M101
G1 X18.4 Y-18.0 Z1.14 F4320.0 E50.05
G1 X18.8 Y-18.68 Z1.14 F4320.0 E50.087
G1 X18.8 Y-22.59 Z1.14 F4320.0 E50.271
G1 X19.2 Y-22.62 Z1.14 F4320.0 E50.289
G1 X19.2 Y-19.37 Z1.14 F4320.0 E50.442
G1 X19.6 Y-20.06 Z1.14 F4320.0 E50.479
G1 X19.6 Y-22.62 Z1.14 F4320.0 E50.599
G1 X20.0 Y-22.62 Z1.14 F4320.0 E50.618
G1 X20.0 Y-20.75 Z1.14 F4320.0 E50.706
G1 X20.4 Y-21.44 Z1.14 F4320.0 E50.743
G1 X20.4 Y-22.62 Z1.14 F4320.0 E50.799
G1 X20.8 Y-22.52 Z1.14 F4320.0 E50.818
G1 X20.8 Y-22.13 Z1.14 F4320.0 E50.837
G1 F1200.0
G1 E49.837
G1 F4320.0
M103
;M108 R36.0
G1 X20.16 Y-23.47 Z1.14 F4200.0
G1 X29.05 Y-22.99 Z1.14 F4200.0
G1 X26.86 Y-22.12 Z1.14 F4200.0
G1 F1200.0
G1 E50.837
G1 F4200.0
M101
G1 X26.86 Y-22.13 Z1.14 F2160.0 E50.837
G1 X26.86 Y-23.3 Z1.14 F2160.0 E50.899
G1 X33.84 Y-23.3 Z1.14 F2160.0 E51.268
G1 X35.69 Y-23.18 Z1.14 F2160.0 E51.366
G1 X37.23 Y-22.9 Z1.14 F2160.0 E51.448
G1 X37.94 Y-22.56 Z1.14 F2160.0 E51.49
G1 X38.47 Y-22.11 Z1.14 F2160.0 E51.527
G1 X38.8 Y-21.59 Z1.14 F2160.0 E51.559
G1 X38.91 Y-21.03 Z1.14 F2160.0 E51.59
G1 X38.76 Y-20.35 Z1.14 F2160.0 E51.626
G1 X38.3 Y-19.8 Z1.14 F2160.0 E51.664
G1 X37.48 Y-19.36 Z1.14 F2160.0 E51.713
G1 X36.59 Y-19.15 Z1.14 F2160.0 E51.761
G1 X36.37 Y-19.01 Z1.14 F2160.0 E51.775
G1 X36.34 Y-18.71 Z1.14 F2160.0 E51.791
G1 X36.55 Y-18.55 Z1.14 F2160.0 E51.805
G1 X37.63 Y-18.11 Z1.14 F2160.0 E51.866
G1 X38.12 Y-17.58 Z1.14 F2160.0 E51.905
G1 X38.28 Y-16.96 Z1.14 F2160.0 E51.938
G1 X38.05 Y-16.22 Z1.14 F2160.0 E51.979
G1 X37.34 Y-15.59 Z1.14 F2160.0 E52.03
G1 X36.13 Y-15.14 Z1.14 F2160.0 E52.098
G1 X34.44 Y-14.99 Z1.14 F2160.0 E52.187
G1 X26.86 Y-14.99 Z1.14 F2160.0 E52.588
G1 X26.86 Y-22.12 Z1.14 F2160.0 E52.965
G1 F1200.0
G1 E51.965
G1 F2160.0
M103
G1 X30.66 Y-21.83 Z1.14 F4200.0
G1 F1200.0
G1 E52.965
G1 F4200.0
M101
M73 P15 (display progress)
G1 X30.66 Y-21.83 Z1.14 F2160.0 E52.965
G1 X30.66 Y-19.66 Z1.14 F2160.0 E53.079
G1 X33.93 Y-19.72 Z1.14 F2160.0 E53.252
G1 X34.3 Y-19.8 Z1.14 F2160.0 E53.272
G1 X34.6 Y-19.93 Z1.14 F2160.0 E53.29
G1 X35.0 Y-20.26 Z1.14 F2160.0 E53.317
G1 X35.15 Y-20.72 Z1.14 F2160.0 E53.343
G1 X35.0 Y-21.21 Z1.14 F2160.0 E53.369
G1 X34.6 Y-21.55 Z1.14 F2160.0 E53.397
G1 X34.3 Y-21.68 Z1.14 F2160.0 E53.415
G1 X33.93 Y-21.77 Z1.14 F2160.0 E53.435
G1 X32.99 Y-21.83 Z1.14 F2160.0 E53.485
G1 X30.66 Y-21.83 Z1.14 F2160.0 E53.608
G1 F1200.0
G1 E52.608
G1 F2160.0
M103
G1 X30.66 Y-18.41 Z1.14 F4200.0
G1 F1200.0
G1 E53.608
G1 F4200.0
M101
G1 X30.66 Y-18.41 Z1.14 F2160.0 E53.608
G1 X30.66 Y-16.35 Z1.14 F2160.0 E53.716
G1 X33.53 Y-16.41 Z1.14 F2160.0 E53.868
G1 X33.86 Y-16.48 Z1.14 F2160.0 E53.886
G1 X34.13 Y-16.6 Z1.14 F2160.0 E53.902
G1 X34.49 Y-16.91 Z1.14 F2160.0 E53.927
G1 X34.61 Y-17.36 Z1.14 F2160.0 E53.951
G1 X34.49 Y-17.82 Z1.14 F2160.0 E53.976
G1 X34.33 Y-18.02 Z1.14 F2160.0 E53.99
G1 X34.12 Y-18.17 Z1.14 F2160.0 E54.003
G1 X33.86 Y-18.27 Z1.14 F2160.0 E54.018
G1 X33.52 Y-18.35 Z1.14 F2160.0 E54.036
G1 X30.66 Y-18.41 Z1.14 F2160.0 E54.188
G1 F1200.0
G1 E54.188
G1 F2160.0
M103
;M108 R64.0
G1 X30.67 Y-18.81 Z1.14 F4200.0
G1 F1200.0
G1 E54.188
G1 F4200.0
M101
G1 X30.67 Y-18.81 Z1.14 F4320.0 E54.188
G1 X30.26 Y-18.81 Z1.14 F4320.0 E54.207
G1 X30.26 Y-15.95 Z1.14 F4320.0 E54.342
G1 X33.58 Y-16.01 Z1.14 F4320.0 E54.498
G1 X33.98 Y-16.1 Z1.14 F4320.0 E54.517
G1 X34.35 Y-16.25 Z1.14 F4320.0 E54.536
G1 X34.84 Y-16.69 Z1.14 F4320.0 E54.567
G1 X35.03 Y-17.36 Z1.14 F4320.0 E54.599
G1 X34.86 Y-18.01 Z1.14 F4320.0 E54.631
G1 X34.6 Y-18.31 Z1.14 F4320.0 E54.649
G1 X34.32 Y-18.52 Z1.14 F4320.0 E54.666
G1 X33.98 Y-18.66 Z1.14 F4320.0 E54.683
G1 X33.57 Y-18.75 Z1.14 F4320.0 E54.703
G1 X30.67 Y-18.81 Z1.14 F4320.0 E54.839
G1 F1200.0
G1 E54.839
G1 F4320.0
M103
G1 X30.65 Y-19.26 Z1.14 F4200.0
G1 F1200.0
G1 E54.839
G1 F4200.0
M101
G1 X30.66 Y-19.26 Z1.14 F4320.0 E54.839
G1 X33.97 Y-19.32 Z1.14 F4320.0 E54.995
G1 X34.42 Y-19.42 Z1.14 F4320.0 E55.016
G1 X34.81 Y-19.58 Z1.14 F4320.0 E55.036
G1 X35.35 Y-20.02 Z1.14 F4320.0 E55.069
G1 X35.57 Y-20.71 Z1.14 F4320.0 E55.103
G1 X35.35 Y-21.43 Z1.14 F4320.0 E55.138
G1 X34.82 Y-21.9 Z1.14 F4320.0 E55.171
G1 X34.42 Y-22.06 Z1.14 F4320.0 E55.192
G1 X33.99 Y-22.16 Z1.14 F4320.0 E55.213
G1 X30.26 Y-22.23 Z1.14 F4320.0 E55.388
G1 X30.26 Y-19.26 Z1.14 F4320.0 E55.527
G1 X30.65 Y-19.26 Z1.14 F4320.0 E55.546
G1 F1200.0
G1 E54.546
G1 F4320.0
M103
G1 X27.26 Y-19.26 Z1.14 F4200.0
G1 F1200.0
G1 E55.546
G1 F4200.0
M101
G1 X27.26 Y-19.26 Z1.14 F4320.0 E55.546
G1 X27.26 Y-22.9 Z1.14 F4320.0 E55.717
G1 X33.83 Y-22.9 Z1.14 F4320.0 E56.025
G1 X35.64 Y-22.79 Z1.14 F4320.0 E56.11
G1 X37.1 Y-22.52 Z1.14 F4320.0 E56.18
G1 X37.72 Y-22.22 Z1.14 F4320.0 E56.213
G1 X38.17 Y-21.84 Z1.14 F4320.0 E56.24
G1 X38.42 Y-21.44 Z1.14 F4320.0 E56.262
G1 X38.5 Y-21.03 Z1.14 F4320.0 E56.282
G1 X38.39 Y-20.53 Z1.14 F4320.0 E56.306
G1 X38.04 Y-20.11 Z1.14 F4320.0 E56.331
G1 X37.33 Y-19.74 Z1.14 F4320.0 E56.369
G1 X36.44 Y-19.52 Z1.14 F4320.0 E56.412
G1 X35.98 Y-19.25 Z1.14 F4320.0 E56.437
G1 X35.93 Y-18.53 Z1.14 F4320.0 E56.471
G1 X36.35 Y-18.2 Z1.14 F4320.0 E56.496
G1 X37.39 Y-17.78 Z1.14 F4320.0 E56.549
G1 X37.76 Y-17.38 Z1.14 F4320.0 E56.574
G1 X37.86 Y-16.97 Z1.14 F4320.0 E56.594
G1 X37.7 Y-16.45 Z1.14 F4320.0 E56.62
G1 X37.13 Y-15.94 Z1.14 F4320.0 E56.656
G1 X36.04 Y-15.54 Z1.14 F4320.0 E56.71
G1 X34.42 Y-15.39 Z1.14 F4320.0 E56.787
G1 X27.26 Y-15.39 Z1.14 F4320.0 E57.123
G1 X27.26 Y-19.26 Z1.14 F4320.0 E57.305
G1 F1200.0
G1 E56.305
G1 F4320.0
M103
G1 X27.6 Y-22.46 Z1.14 F4200.0
G1 F1200.0
G1 E57.305
G1 F4200.0
M101
G1 X27.6 Y-15.83 Z1.14 F4320.0 E57.616
G1 X28.0 Y-15.67 Z1.14 F4320.0 E57.636
G1 X28.0 Y-22.62 Z1.14 F4320.0 E57.962
G1 X28.4 Y-22.62 Z1.14 F4320.0 E57.981
G1 X28.4 Y-15.67 Z1.14 F4320.0 E58.308
G1 X28.8 Y-15.67 Z1.14 F4320.0 E58.326
G1 X28.8 Y-22.62 Z1.14 F4320.0 E58.653
G1 X29.2 Y-22.62 Z1.14 F4320.0 E58.672
G1 X29.2 Y-15.67 Z1.14 F4320.0 E58.998
G1 X29.6 Y-15.67 Z1.14 F4320.0 E59.017
G1 X29.6 Y-22.62 Z1.14 F4320.0 E59.343
G1 X30.0 Y-22.62 Z1.14 F4320.0 E59.362
G1 X30.0 Y-22.51 Z1.14 F4320.0 E59.367
G1 X30.4 Y-22.51 Z1.14 F4320.0 E59.386
G1 X30.4 Y-22.62 Z1.14 F4320.0 E59.391
G1 X30.8 Y-22.62 Z1.14 F4320.0 E59.41
G1 X30.8 Y-22.5 Z1.14 F4320.0 E59.416
G1 X31.2 Y-22.49 Z1.14 F4320.0 E59.434
G1 X31.2 Y-22.62 Z1.14 F4320.0 E59.44
G1 X31.6 Y-22.62 Z1.14 F4320.0 E59.459
G1 X31.6 Y-22.49 Z1.14 F4320.0 E59.465
G1 X32.0 Y-22.48 Z1.14 F4320.0 E59.484
G1 X32.0 Y-22.62 Z1.14 F4320.0 E59.491
G1 X32.4 Y-22.62 Z1.14 F4320.0 E59.51
G1 X32.4 Y-22.47 Z1.14 F4320.0 E59.517
G1 X32.8 Y-22.46 Z1.14 F4320.0 E59.535
G1 X32.8 Y-22.62 Z1.14 F4320.0 E59.543
G1 X33.2 Y-22.62 Z1.14 F4320.0 E59.562
G1 X33.2 Y-22.46 Z1.14 F4320.0 E59.569
G1 X33.6 Y-22.45 Z1.14 F4320.0 E59.588
G1 X33.6 Y-22.62 Z1.14 F4320.0 E59.596
G1 X34.0 Y-22.61 Z1.14 F4320.0 E59.615
G1 X34.0 Y-22.44 Z1.14 F4320.0 E59.623
G1 X34.4 Y-22.36 Z1.14 F4320.0 E59.642
G1 X34.4 Y-22.58 Z1.14 F4320.0 E59.653
G1 X34.8 Y-22.56 Z1.14 F4320.0 E59.671
G1 X34.8 Y-22.21 Z1.14 F4320.0 E59.688
G1 X35.2 Y-21.94 Z1.14 F4320.0 E59.71
G1 X35.2 Y-22.53 Z1.14 F4320.0 E59.739
G1 X35.6 Y-22.51 Z1.14 F4320.0 E59.757
G1 X35.6 Y-21.59 Z1.14 F4320.0 E59.801
G1 X36.0 Y-19.59 Z1.14 F4320.0 E59.896
G1 X36.0 Y-22.44 Z1.14 F4320.0 E60.03
G1 X36.4 Y-22.36 Z1.14 F4320.0 E60.049
G1 X36.4 Y-19.8 Z1.14 F4320.0 E60.17
G1 X36.8 Y-19.9 Z1.14 F4320.0 E60.189
G1 X36.8 Y-22.29 Z1.14 F4320.0 E60.302
G1 X37.2 Y-22.16 Z1.14 F4320.0 E60.321
G1 X37.2 Y-19.99 Z1.14 F4320.0 E60.423
G1 X37.6 Y-20.2 Z1.14 F4320.0 E60.444
G1 X37.6 Y-21.95 Z1.14 F4320.0 E60.527
G1 X38.0 Y-21.58 Z1.14 F4320.0 E60.552
G1 X38.0 Y-20.51 Z1.14 F4320.0 E60.603
G1 F1200.0
G1 E59.603
G1 F4320.0
M103
G1 X35.6 Y-19.89 Z1.14 F4200.0
G1 F1200.0
G1 E60.603
G1 F4200.0
M73 P16 (display progress)
M101
G1 X35.6 Y-15.78 Z1.14 F4320.0 E60.796
G1 X35.2 Y-15.74 Z1.14 F4320.0 E60.815
G1 X35.2 Y-16.94 Z1.14 F4320.0 E60.871
G1 X34.8 Y-16.28 Z1.14 F4320.0 E60.907
G1 X34.8 Y-15.7 Z1.14 F4320.0 E60.934
G1 X34.4 Y-15.67 Z1.14 F4320.0 E60.953
G1 X34.4 Y-15.97 Z1.14 F4320.0 E60.967
G1 X34.0 Y-15.82 Z1.14 F4320.0 E60.987
G1 X34.0 Y-15.67 Z1.14 F4320.0 E60.994
G1 X33.6 Y-15.67 Z1.14 F4320.0 E61.013
G1 X33.6 Y-15.73 Z1.14 F4320.0 E61.016
G1 X33.2 Y-15.72 Z1.14 F4320.0 E61.034
G1 X33.2 Y-15.67 Z1.14 F4320.0 E61.037
G1 X32.8 Y-15.67 Z1.14 F4320.0 E61.056
G1 X32.8 Y-15.72 Z1.14 F4320.0 E61.058
G1 X32.4 Y-15.71 Z1.14 F4320.0 E61.077
G1 X32.4 Y-15.67 Z1.14 F4320.0 E61.078
G1 X32.0 Y-15.67 Z1.14 F4320.0 E61.097
G1 X32.0 Y-15.7 Z1.14 F4320.0 E61.099
G1 F1200.0
G1 E60.099
G1 F4320.0
M103
G1 X34.64 Y-16.82 Z1.14 F4200.0
G1 X34.0 Y-18.94 Z1.14 F4200.0
G1 F1200.0
G1 E61.099
G1 F4200.0
M101
G1 X34.0 Y-19.05 Z1.14 F4320.0 E61.104
G1 X34.4 Y-19.13 Z1.14 F4320.0 E61.123
G1 X34.4 Y-18.79 Z1.14 F4320.0 E61.139
G1 X34.8 Y-18.51 Z1.14 F4320.0 E61.162
G1 X34.8 Y-19.27 Z1.14 F4320.0 E61.197
G1 X35.2 Y-19.54 Z1.14 F4320.0 E61.22
G1 X35.2 Y-17.8 Z1.14 F4320.0 E61.301
G1 F1200.0
G1 E61.301
G1 F4320.0
M103
G1 X36.0 Y-18.12 Z1.14 F4200.0
G1 F1200.0
G1 E61.301
G1 F4200.0
M101
G1 X36.0 Y-15.82 Z1.14 F4320.0 E61.409
G1 X36.4 Y-15.97 Z1.14 F4320.0 E61.429
G1 X36.4 Y-17.87 Z1.14 F4320.0 E61.519
G1 X36.8 Y-17.71 Z1.14 F4320.0 E61.539
G1 X36.8 Y-16.11 Z1.14 F4320.0 E61.614
G1 X37.2 Y-16.38 Z1.14 F4320.0 E61.636
G1 X37.2 Y-17.55 Z1.14 F4320.0 E61.692
G1 F1200.0
G1 E60.692
G1 F4320.0
M103
(*************start toolchange*************)
G54
M108 T0(Set tool)
M18 A B
G1 Z1.21 F3000
G1 X26.49 Y-24.1 Z1.21 F3000
G1 F4200.0
(*************end toolchange*************)
(<layer> 1.214 )
G1 X26.49 Y-24.1 Z1.21 F4200.0
G1 F1200.0
G1 E1469.753
G1 F4200.0
M101
G1 X26.06 Y-24.1 Z1.21 F4800.0 E1469.775
G1 X26.06 Y-14.19 Z1.21 F4800.0 E1470.299
G1 X34.48 Y-14.19 Z1.21 F4800.0 E1470.744
G1 X36.31 Y-14.35 Z1.21 F4800.0 E1470.841
G1 X37.76 Y-14.89 Z1.21 F4800.0 E1470.923
G1 X38.75 Y-15.78 Z1.21 F4800.0 E1470.993
G1 X39.11 Y-16.94 Z1.21 F4800.0 E1471.058
G1 X38.85 Y-17.97 Z1.21 F4800.0 E1471.114
G1 X38.31 Y-18.56 Z1.21 F4800.0 E1471.156
G1 X38.43 Y-18.96 Z1.21 F4800.0 E1471.178
G1 X38.82 Y-19.17 Z1.21 F4800.0 E1471.201
G1 X39.5 Y-19.99 Z1.21 F4800.0 E1471.257
G1 X39.73 Y-21.01 Z1.21 F4800.0 E1471.313
G1 X39.56 Y-21.89 Z1.21 F4800.0 E1471.36
G1 X39.08 Y-22.64 Z1.21 F4800.0 E1471.407
G1 X38.38 Y-23.23 Z1.21 F4800.0 E1471.456
G1 X37.48 Y-23.68 Z1.21 F4800.0 E1471.508
G1 X35.79 Y-23.98 Z1.21 F4800.0 E1471.6
G1 X33.87 Y-24.1 Z1.21 F4800.0 E1471.701
G1 X26.49 Y-24.1 Z1.21 F4800.0 E1472.091
G1 F1200.0
G1 E1471.091
G1 F4800.0
M103
G1 X23.0 Y-22.99 Z1.21 F4200.0
G1 F1200.0
G1 E1472.091
G1 F4200.0
M101
G1 X23.17 Y-23.39 Z1.21 F4800.0 E1472.114
G1 X22.8 Y-24.04 Z1.21 F4800.0 E1472.153
G1 X22.29 Y-24.1 Z1.21 F4800.0 E1472.18
G1 X17.88 Y-24.1 Z1.21 F4800.0 E1472.413
G1 X17.2 Y-22.66 Z1.21 F4800.0 E1472.497
G1 X13.24 Y-22.66 Z1.21 F4800.0 E1472.706
G1 X12.59 Y-24.1 Z1.21 F4800.0 E1472.79
G1 X8.28 Y-24.1 Z1.21 F4800.0 E1473.017
G1 X7.77 Y-24.04 Z1.21 F4800.0 E1473.044
G1 X7.4 Y-23.39 Z1.21 F4800.0 E1473.084
G1 X7.6 Y-22.91 Z1.21 F4800.0 E1473.111
G1 X12.67 Y-14.19 Z1.21 F4800.0 E1473.644
G1 X17.9 Y-14.19 Z1.21 F4800.0 E1473.921
G1 X22.97 Y-22.91 Z1.21 F4800.0 E1474.454
G1 X23.0 Y-22.99 Z1.21 F4800.0 E1474.458
G1 F1200.0
G1 E1473.458
G1 F4800.0
M103
G1 X22.62 Y-23.78 Z1.21 F4200.0
G1 X12.38 Y-23.79 Z1.21 F4200.0
G1 X4.84 Y-23.7 Z1.21 F4200.0
G1 X-7.06 Y-23.7 Z1.21 F4200.0
G1 X-9.94 Y-20.6 Z1.21 F4200.0
G1 F1200.0
G1 E1474.458
G1 F4200.0
M101
G1 X-9.84 Y-21.01 Z1.21 F4800.0 E1474.481
G1 X-10.01 Y-21.89 Z1.21 F4800.0 E1474.528
G1 X-10.49 Y-22.64 Z1.21 F4800.0 E1474.575
G1 X-11.19 Y-23.23 Z1.21 F4800.0 E1474.623
G1 X-12.09 Y-23.68 Z1.21 F4800.0 E1474.676
G1 X-13.78 Y-23.98 Z1.21 F4800.0 E1474.767
G1 X-23.51 Y-24.1 Z1.21 F4800.0 E1475.281
G1 X-23.51 Y-14.19 Z1.21 F4800.0 E1475.805
G1 X-15.09 Y-14.19 Z1.21 F4800.0 E1476.25
G1 X-13.26 Y-14.35 Z1.21 F4800.0 E1476.347
G1 X-11.81 Y-14.89 Z1.21 F4800.0 E1476.429
G1 X-10.82 Y-15.78 Z1.21 F4800.0 E1476.499
G1 X-10.46 Y-16.94 Z1.21 F4800.0 E1476.564
G1 X-10.72 Y-17.97 Z1.21 F4800.0 E1476.62
G1 X-11.26 Y-18.56 Z1.21 F4800.0 E1476.662
G1 X-11.14 Y-18.96 Z1.21 F4800.0 E1476.684
G1 X-10.75 Y-19.17 Z1.21 F4800.0 E1476.707
G1 X-10.07 Y-19.99 Z1.21 F4800.0 E1476.764
G1 X-9.94 Y-20.6 Z1.21 F4800.0 E1476.796
G1 F1200.0
G1 E1475.796
G1 F4800.0
M103
G1 X-7.46 Y-21.44 Z1.21 F4200.0
G1 F1200.0
G1 E1476.796
G1 F4200.0
M101
G1 X-7.46 Y-21.01 Z1.21 F4800.0 E1476.819
G1 X-7.46 Y-9.9 Z1.21 F4800.0 E1477.406
G1 X-1.77 Y-9.9 Z1.21 F4800.0 E1477.707
G1 X-1.77 Y-19.7 Z1.21 F4800.0 E1478.225
G1 X5.24 Y-19.7 Z1.21 F4800.0 E1478.595
G1 X5.24 Y-24.1 Z1.21 F4800.0 E1478.828
G1 X-7.46 Y-24.1 Z1.21 F4800.0 E1479.499
G1 X-7.46 Y-21.44 Z1.21 F4800.0 E1479.639
G1 F1200.0
G1 E1478.639
G1 F4800.0
M103
G1 X-10.21 Y-21.81 Z1.21 F4200.0
G1 X-12.15 Y-23.48 Z1.21 F4200.0
G1 X-23.11 Y-23.7 Z1.21 F4200.0
G1 X-30.5 Y-14.49 Z1.21 F4200.0
G1 X-39.41 Y-13.46 Z1.21 F4200.0
G1 F1200.0
G1 E1479.639
G1 F4200.0
M101
G1 X-39.41 Y-13.89 Z1.21 F4800.0 E1479.662
G1 X-46.0 Y-13.89 Z1.21 F4800.0 E1480.01
G1 X-46.0 Y-14.96 Z1.21 F4800.0 E1480.067
G1 X-40.37 Y-14.96 Z1.21 F4800.0 E1480.364
G1 X-40.37 Y-18.79 Z1.21 F4800.0 E1480.566
G1 X-46.0 Y-18.79 Z1.21 F4800.0 E1480.864
G1 X-46.0 Y-24.1 Z1.21 F4800.0 E1481.145
G1 X-51.72 Y-24.1 Z1.21 F4800.0 E1481.446
M73 P17 (display progress)
G1 X-51.72 Y-9.9 Z1.21 F4800.0 E1482.197
G1 X-39.41 Y-9.9 Z1.21 F4800.0 E1482.847
G1 X-39.41 Y-13.46 Z1.21 F4800.0 E1483.035
G1 F1200.0
G1 E1482.035
G1 F4800.0
M103
G1 X-36.62 Y-16.01 Z1.21 F4200.0
G1 F1200.0
G1 E1483.035
G1 F4200.0
M101
G1 X-36.4 Y-15.64 Z1.21 F4800.0 E1483.058
G1 X-35.56 Y-14.19 Z1.21 F4800.0 E1483.147
G1 X-30.33 Y-14.19 Z1.21 F4800.0 E1483.423
G1 X-25.25 Y-22.91 Z1.21 F4800.0 E1483.956
G1 X-25.06 Y-23.39 Z1.21 F4800.0 E1483.983
G1 X-25.43 Y-24.04 Z1.21 F4800.0 E1484.023
G1 X-25.94 Y-24.1 Z1.21 F4800.0 E1484.05
G1 X-30.35 Y-24.1 Z1.21 F4800.0 E1484.283
G1 X-31.02 Y-22.66 Z1.21 F4800.0 E1484.367
G1 X-34.98 Y-22.66 Z1.21 F4800.0 E1484.576
G1 X-35.64 Y-24.1 Z1.21 F4800.0 E1484.659
G1 X-39.94 Y-24.1 Z1.21 F4800.0 E1484.887
G1 X-40.45 Y-24.04 Z1.21 F4800.0 E1484.914
G1 X-40.82 Y-23.39 Z1.21 F4800.0 E1484.953
G1 X-40.63 Y-22.91 Z1.21 F4800.0 E1484.981
G1 X-36.62 Y-16.01 Z1.21 F4800.0 E1485.402
G1 F1200.0
G1 E1484.402
G1 F4800.0
M103
G1 X-35.97 Y-5.6 Z1.21 F4200.0
G1 F1200.0
G1 E1485.402
G1 F4200.0
M101
G1 X-36.4 Y-5.6 Z1.21 F4800.0 E1485.425
G1 X-69.4 Y-5.6 Z1.21 F4800.0 E1487.168
G1 X-69.4 Y-28.4 Z1.21 F4800.0 E1488.373
G1 X57.4 Y-28.4 Z1.21 F4800.0 E1495.071
G1 X57.4 Y-5.6 Z1.21 F4800.0 E1496.275
G1 X-35.97 Y-5.6 Z1.21 F4800.0 E1501.208
G1 F1200.0
G1 E1501.208
G1 F4800.0
M103
;M108 R40.0
G1 X-35.97 Y-5.2 Z1.21 F4200.0
G1 F1200.0
G1 E1501.208
G1 F4200.0
M101
G1 X-36.4 Y-5.2 Z1.21 F2400.0 E1501.231
G1 X-69.8 Y-5.2 Z1.21 F2400.0 E1502.995
G1 X-69.8 Y-28.8 Z1.21 F2400.0 E1504.242
G1 X57.8 Y-28.8 Z1.21 F2400.0 E1510.982
G1 X57.8 Y-5.2 Z1.21 F2400.0 E1512.229
G1 X-35.97 Y-5.2 Z1.21 F2400.0 E1517.182
G1 F1200.0
G1 E1516.182
G1 F2400.0
M103
G1 X-40.24 Y-10.3 Z1.21 F4200.0
G1 F1200.0
G1 E1517.182
G1 F4200.0
M101
G1 X-39.81 Y-10.3 Z1.21 F2400.0 E1517.205
G1 X-39.81 Y-13.49 Z1.21 F2400.0 E1517.374
G1 X-46.4 Y-13.49 Z1.21 F2400.0 E1517.722
G1 X-46.4 Y-15.36 Z1.21 F2400.0 E1517.821
G1 X-40.77 Y-15.36 Z1.21 F2400.0 E1518.119
G1 X-40.77 Y-18.39 Z1.21 F2400.0 E1518.278
G1 X-46.4 Y-18.39 Z1.21 F2400.0 E1518.576
G1 X-46.4 Y-23.7 Z1.21 F2400.0 E1518.857
G1 X-51.32 Y-23.7 Z1.21 F2400.0 E1519.116
G1 X-51.32 Y-10.3 Z1.21 F2400.0 E1519.824
G1 X-40.24 Y-10.3 Z1.21 F2400.0 E1520.409
G1 F1200.0
G1 E1519.409
G1 F2400.0
M103
G1 X-40.04 Y-10.1 Z1.21 F4200.0
G1 X-35.54 Y-14.96 Z1.21 F4200.0
G1 F1200.0
G1 E1520.409
G1 F4200.0
M101
G1 X-35.33 Y-14.59 Z1.21 F2400.0 E1520.432
G1 X-30.56 Y-14.59 Z1.21 F2400.0 E1520.684
G1 X-25.61 Y-23.09 Z1.21 F2400.0 E1521.204
G1 X-25.5 Y-23.36 Z1.21 F2400.0 E1521.219
G1 X-25.68 Y-23.67 Z1.21 F2400.0 E1521.238
G1 X-25.97 Y-23.7 Z1.21 F2400.0 E1521.253
G1 X-30.09 Y-23.7 Z1.21 F2400.0 E1521.471
G1 X-30.77 Y-22.26 Z1.21 F2400.0 E1521.555
G1 X-35.24 Y-22.26 Z1.21 F2400.0 E1521.791
G1 X-35.9 Y-23.7 Z1.21 F2400.0 E1521.875
G1 X-39.92 Y-23.7 Z1.21 F2400.0 E1522.087
G1 X-40.21 Y-23.67 Z1.21 F2400.0 E1522.103
G1 X-40.38 Y-23.36 Z1.21 F2400.0 E1522.121
G1 X-40.27 Y-23.09 Z1.21 F2400.0 E1522.137
G1 X-35.54 Y-14.96 Z1.21 F2400.0 E1522.633
G1 F1200.0
G1 E1521.633
G1 F2400.0
M103
;M108 R80.0
G1 X-32.78 Y-18.9 Z1.21 F4200.0
G1 F1200.0
G1 E1522.633
G1 F4200.0
M101
G1 X-32.78 Y-18.88 Z1.21 F4800.0 E1522.635
G1 X-33.19 Y-18.88 Z1.21 F4800.0 E1522.656
G1 X-33.52 Y-19.58 Z1.21 F4800.0 E1522.697
G1 X-32.45 Y-19.58 Z1.21 F4800.0 E1522.753
G1 X-32.78 Y-18.9 Z1.21 F4800.0 E1522.793
G1 F1200.0
G1 E1522.793
G1 F4800.0
M103
;M108 R40.0
G1 X-33.37 Y-18.33 Z1.21 F4200.0
G1 F1200.0
G1 E1522.793
G1 F4200.0
M101
G1 X-33.55 Y-18.71 Z1.21 F2400.0 E1522.815
G1 X-34.08 Y-19.84 Z1.21 F2400.0 E1522.881
G1 X-33.99 Y-19.98 Z1.21 F2400.0 E1522.89
G1 X-31.97 Y-19.98 Z1.21 F2400.0 E1522.996
G1 X-31.89 Y-19.84 Z1.21 F2400.0 E1523.005
G1 X-32.96 Y-17.57 Z1.21 F2400.0 E1523.138
G1 X-33.02 Y-17.57 Z1.21 F2400.0 E1523.141
G1 X-33.37 Y-18.33 Z1.21 F2400.0 E1523.185
G1 F1200.0
G1 E1522.185
G1 F2400.0
M103
G1 X-23.11 Y-19.14 Z1.21 F4200.0
G1 F1200.0
G1 E1523.185
G1 F4200.0
M101
G1 X-23.11 Y-18.71 Z1.21 F2400.0 E1523.207
G1 X-23.11 Y-14.59 Z1.21 F2400.0 E1523.425
G1 X-15.11 Y-14.59 Z1.21 F2400.0 E1523.848
G1 X-13.35 Y-14.75 Z1.21 F2400.0 E1523.941
G1 X-12.02 Y-15.24 Z1.21 F2400.0 E1524.016
G1 X-11.17 Y-16.0 Z1.21 F2400.0 E1524.077
G1 X-10.87 Y-16.95 Z1.21 F2400.0 E1524.129
G1 X-11.09 Y-17.77 Z1.21 F2400.0 E1524.174
G1 X-11.71 Y-18.45 Z1.21 F2400.0 E1524.223
G1 X-12.47 Y-18.76 Z1.21 F2400.0 E1524.266
G1 X-12.46 Y-18.86 Z1.21 F2400.0 E1524.272
G1 X-11.95 Y-18.99 Z1.21 F2400.0 E1524.3
G1 X-11.01 Y-19.48 Z1.21 F2400.0 E1524.355
G1 X-10.44 Y-20.17 Z1.21 F2400.0 E1524.403
G1 X-10.25 Y-21.02 Z1.21 F2400.0 E1524.449
G1 X-10.39 Y-21.74 Z1.21 F2400.0 E1524.487
G1 X-10.79 Y-22.38 Z1.21 F2400.0 E1524.527
G1 X-11.41 Y-22.9 Z1.21 F2400.0 E1524.57
G1 X-12.21 Y-23.29 Z1.21 F2400.0 E1524.617
G1 X-13.83 Y-23.58 Z1.21 F2400.0 E1524.704
G1 X-15.72 Y-23.7 Z1.21 F2400.0 E1524.804
G1 X-23.11 Y-23.7 Z1.21 F2400.0 E1525.194
G1 X-23.11 Y-19.14 Z1.21 F2400.0 E1525.435
G1 F1200.0
G1 E1524.435
G1 F2400.0
M103
;M108 R80.0
G1 X-18.11 Y-17.17 Z1.21 F4200.0
G1 F1200.0
G1 E1525.435
G1 F4200.0
M101
G1 X-18.11 Y-17.6 Z1.21 F4800.0 E1525.458
G1 X-16.5 Y-17.56 Z1.21 F4800.0 E1525.543
G1 X-16.5 Y-17.2 Z1.21 F4800.0 E1525.562
G1 X-18.11 Y-17.16 Z1.21 F4800.0 E1525.648
G1 X-18.11 Y-17.17 Z1.21 F4800.0 E1525.648
G1 F1200.0
M73 P18 (display progress)
G1 E1525.648
G1 F4800.0
M103
;M108 R40.0
G1 X-18.51 Y-17.17 Z1.21 F4200.0
G1 F1200.0
G1 E1525.648
G1 F4200.0
M101
G1 X-18.51 Y-17.6 Z1.21 F2400.0 E1525.67
G1 X-18.51 Y-18.01 Z1.21 F2400.0 E1525.692
G1 X-16.1 Y-17.95 Z1.21 F2400.0 E1525.819
G1 X-15.83 Y-17.89 Z1.21 F2400.0 E1525.834
G1 X-15.64 Y-17.81 Z1.21 F2400.0 E1525.845
G1 X-15.51 Y-17.72 Z1.21 F2400.0 E1525.853
G1 X-15.44 Y-17.63 Z1.21 F2400.0 E1525.859
G1 X-15.37 Y-17.36 Z1.21 F2400.0 E1525.874
G1 X-15.43 Y-17.13 Z1.21 F2400.0 E1525.887
G1 X-15.65 Y-16.94 Z1.21 F2400.0 E1525.902
G1 X-15.83 Y-16.86 Z1.21 F2400.0 E1525.912
G1 X-16.1 Y-16.81 Z1.21 F2400.0 E1525.927
G1 X-18.51 Y-16.75 Z1.21 F2400.0 E1526.054
G1 X-18.51 Y-17.17 Z1.21 F2400.0 E1526.076
G1 F1200.0
G1 E1525.076
G1 F2400.0
M103
;M108 R80.0
G1 X-17.9 Y-16.59 Z1.21 F4200.0
G1 X-18.0 Y-21.48 Z1.21 F4200.0
G1 X-17.68 Y-20.48 Z1.21 F4200.0
G1 F1200.0
G1 E1526.076
G1 F4200.0
M101
G1 X-18.11 Y-20.47 Z1.21 F4800.0 E1526.099
G1 X-18.11 Y-21.02 Z1.21 F4800.0 E1526.128
G1 X-15.79 Y-20.97 Z1.21 F4800.0 E1526.25
G1 X-15.79 Y-20.52 Z1.21 F4800.0 E1526.274
G1 X-17.68 Y-20.48 Z1.21 F4800.0 E1526.374
G1 F1200.0
G1 E1526.374
G1 F4800.0
M103
;M108 R40.0
G1 X-18.49 Y-20.07 Z1.21 F4200.0
G1 F1200.0
G1 E1526.374
G1 F4200.0
M101
G1 X-18.51 Y-20.07 Z1.21 F2400.0 E1526.375
G1 X-18.51 Y-20.47 Z1.21 F2400.0 E1526.397
G1 X-18.51 Y-21.43 Z1.21 F2400.0 E1526.447
G1 X-15.7 Y-21.37 Z1.21 F2400.0 E1526.596
G1 X-15.39 Y-21.3 Z1.21 F2400.0 E1526.613
G1 X-15.18 Y-21.21 Z1.21 F2400.0 E1526.625
G1 X-14.91 Y-20.98 Z1.21 F2400.0 E1526.643
G1 X-14.84 Y-20.72 Z1.21 F2400.0 E1526.658
G1 X-14.91 Y-20.49 Z1.21 F2400.0 E1526.671
G1 X-15.17 Y-20.27 Z1.21 F2400.0 E1526.688
G1 X-15.38 Y-20.19 Z1.21 F2400.0 E1526.7
G1 X-15.69 Y-20.12 Z1.21 F2400.0 E1526.717
G1 X-18.49 Y-20.07 Z1.21 F2400.0 E1526.865
G1 F1200.0
G1 E1525.865
G1 F2400.0
M103
G1 X-7.06 Y-20.9 Z1.21 F4200.0
G1 F1200.0
G1 E1526.865
G1 F4200.0
M101
G1 X-7.06 Y-20.47 Z1.21 F2400.0 E1526.888
G1 X-7.06 Y-10.3 Z1.21 F2400.0 E1527.425
G1 X-2.17 Y-10.3 Z1.21 F2400.0 E1527.684
G1 X-2.17 Y-20.1 Z1.21 F2400.0 E1528.201
G1 X4.84 Y-20.1 Z1.21 F2400.0 E1528.572
G1 X4.84 Y-23.7 Z1.21 F2400.0 E1528.762
G1 X-7.06 Y-23.7 Z1.21 F2400.0 E1529.391
G1 X-7.06 Y-20.9 Z1.21 F2400.0 E1529.539
G1 F1200.0
G1 E1528.539
G1 F2400.0
M103
G1 X-7.06 Y-23.7 Z1.21 F4200.0
G1 X8.09 Y-23.68 Z1.21 F4200.0
G1 F1200.0
G1 E1529.539
G1 F4200.0
M101
G1 X8.02 Y-23.67 Z1.21 F2400.0 E1529.543
G1 X7.84 Y-23.36 Z1.21 F2400.0 E1529.561
G1 X7.96 Y-23.09 Z1.21 F2400.0 E1529.577
G1 X12.9 Y-14.59 Z1.21 F2400.0 E1530.096
G1 X17.67 Y-14.59 Z1.21 F2400.0 E1530.348
G1 X22.61 Y-23.09 Z1.21 F2400.0 E1530.868
G1 X22.72 Y-23.36 Z1.21 F2400.0 E1530.883
G1 X22.55 Y-23.67 Z1.21 F2400.0 E1530.902
G1 X22.26 Y-23.7 Z1.21 F2400.0 E1530.917
G1 X18.13 Y-23.7 Z1.21 F2400.0 E1531.135
G1 X17.46 Y-22.26 Z1.21 F2400.0 E1531.219
G1 X12.99 Y-22.26 Z1.21 F2400.0 E1531.455
G1 X12.33 Y-23.7 Z1.21 F2400.0 E1531.539
G1 X8.31 Y-23.7 Z1.21 F2400.0 E1531.751
G1 X8.09 Y-23.68 Z1.21 F2400.0 E1531.763
G1 F1200.0
G1 E1530.763
G1 F2400.0
M103
;M108 R80.0
G1 X14.89 Y-19.19 Z1.21 F4200.0
G1 F1200.0
G1 E1531.763
G1 F4200.0
M101
G1 X14.71 Y-19.58 Z1.21 F4800.0 E1531.785
G1 X15.77 Y-19.58 Z1.21 F4800.0 E1531.842
G1 X15.44 Y-18.88 Z1.21 F4800.0 E1531.882
G1 X15.03 Y-18.88 Z1.21 F4800.0 E1531.904
G1 X14.89 Y-19.19 Z1.21 F4800.0 E1531.922
G1 F1200.0
G1 E1531.922
G1 F4800.0
M103
;M108 R40.0
G1 X14.53 Y-19.02 Z1.21 F4200.0
G1 F1200.0
G1 E1531.922
G1 F4200.0
M101
G1 X14.34 Y-19.41 Z1.21 F2400.0 E1531.945
G1 X14.14 Y-19.84 Z1.21 F2400.0 E1531.97
G1 X14.23 Y-19.98 Z1.21 F2400.0 E1531.978
G1 X16.25 Y-19.98 Z1.21 F2400.0 E1532.085
G1 X16.34 Y-19.84 Z1.21 F2400.0 E1532.094
G1 X15.26 Y-17.57 Z1.21 F2400.0 E1532.226
G1 X15.21 Y-17.57 Z1.21 F2400.0 E1532.229
G1 X14.53 Y-19.02 Z1.21 F2400.0 E1532.314
G1 F1200.0
G1 E1531.314
G1 F2400.0
M103
G1 X26.46 Y-19.84 Z1.21 F4200.0
G1 F1200.0
G1 E1532.314
G1 F4200.0
M101
G1 X26.46 Y-19.41 Z1.21 F2400.0 E1532.337
G1 X26.46 Y-14.59 Z1.21 F2400.0 E1532.591
G1 X34.46 Y-14.59 Z1.21 F2400.0 E1533.014
G1 X36.22 Y-14.75 Z1.21 F2400.0 E1533.107
G1 X37.55 Y-15.24 Z1.21 F2400.0 E1533.182
G1 X38.4 Y-16.0 Z1.21 F2400.0 E1533.243
G1 X38.7 Y-16.95 Z1.21 F2400.0 E1533.295
G1 X38.48 Y-17.77 Z1.21 F2400.0 E1533.34
G1 X37.86 Y-18.45 Z1.21 F2400.0 E1533.389
G1 X37.1 Y-18.76 Z1.21 F2400.0 E1533.432
G1 X37.11 Y-18.86 Z1.21 F2400.0 E1533.437
G1 X37.63 Y-18.99 Z1.21 F2400.0 E1533.466
G1 X38.56 Y-19.48 Z1.21 F2400.0 E1533.521
G1 X39.13 Y-20.17 Z1.21 F2400.0 E1533.569
G1 X39.32 Y-21.02 Z1.21 F2400.0 E1533.615
G1 X39.18 Y-21.74 Z1.21 F2400.0 E1533.653
G1 X38.78 Y-22.38 Z1.21 F2400.0 E1533.693
G1 X38.16 Y-22.9 Z1.21 F2400.0 E1533.736
G1 X37.36 Y-23.29 Z1.21 F2400.0 E1533.783
G1 X35.74 Y-23.58 Z1.21 F2400.0 E1533.87
G1 X33.85 Y-23.7 Z1.21 F2400.0 E1533.97
G1 X26.46 Y-23.7 Z1.21 F2400.0 E1534.36
G1 X26.46 Y-19.84 Z1.21 F2400.0 E1534.565
G1 F1200.0
G1 E1533.565
G1 F2400.0
M103
;M108 R80.0
G1 X31.89 Y-20.48 Z1.21 F4200.0
G1 F1200.0
G1 E1534.565
G1 F4200.0
M101
G1 X31.46 Y-20.47 Z1.21 F4800.0 E1534.587
G1 X31.46 Y-21.02 Z1.21 F4800.0 E1534.616
G1 X33.78 Y-20.97 Z1.21 F4800.0 E1534.739
G1 X33.78 Y-20.52 Z1.21 F4800.0 E1534.763
G1 X31.89 Y-20.48 Z1.21 F4800.0 E1534.863
M73 P19 (display progress)
G1 F1200.0
G1 E1534.863
G1 F4800.0
M103
;M108 R40.0
G1 X31.08 Y-20.07 Z1.21 F4200.0
G1 F1200.0
G1 E1534.863
G1 F4200.0
M101
G1 X31.06 Y-20.07 Z1.21 F2400.0 E1534.864
G1 X31.06 Y-20.47 Z1.21 F2400.0 E1534.885
G1 X31.06 Y-21.43 Z1.21 F2400.0 E1534.936
G1 X33.87 Y-21.37 Z1.21 F2400.0 E1535.085
G1 X34.18 Y-21.3 Z1.21 F2400.0 E1535.101
G1 X34.39 Y-21.21 Z1.21 F2400.0 E1535.113
G1 X34.66 Y-20.98 Z1.21 F2400.0 E1535.132
G1 X34.73 Y-20.72 Z1.21 F2400.0 E1535.146
G1 X34.66 Y-20.49 Z1.21 F2400.0 E1535.159
G1 X34.4 Y-20.27 Z1.21 F2400.0 E1535.177
G1 X34.19 Y-20.19 Z1.21 F2400.0 E1535.189
G1 X33.88 Y-20.12 Z1.21 F2400.0 E1535.206
G1 X31.08 Y-20.07 Z1.21 F2400.0 E1535.354
G1 F1200.0
G1 E1534.354
G1 F2400.0
M103
;M108 R80.0
G1 X31.26 Y-21.47 Z1.21 F4200.0
G1 X31.26 Y-16.6 Z1.21 F4200.0
G1 X31.46 Y-17.17 Z1.21 F4200.0
G1 F1200.0
G1 E1535.354
G1 F4200.0
M101
G1 X31.46 Y-17.6 Z1.21 F4800.0 E1535.376
G1 X33.07 Y-17.56 Z1.21 F4800.0 E1535.461
G1 X33.07 Y-17.2 Z1.21 F4800.0 E1535.481
G1 X31.46 Y-17.16 Z1.21 F4800.0 E1535.566
G1 X31.46 Y-17.17 Z1.21 F4800.0 E1535.566
G1 F1200.0
G1 E1535.566
G1 F4800.0
M103
;M108 R40.0
G1 X31.06 Y-17.17 Z1.21 F4200.0
G1 F1200.0
G1 E1535.566
G1 F4200.0
M101
G1 X31.06 Y-17.6 Z1.21 F2400.0 E1535.589
G1 X31.06 Y-18.01 Z1.21 F2400.0 E1535.611
G1 X33.47 Y-17.95 Z1.21 F2400.0 E1535.738
G1 X33.74 Y-17.89 Z1.21 F2400.0 E1535.752
G1 X33.93 Y-17.81 Z1.21 F2400.0 E1535.763
G1 X34.06 Y-17.72 Z1.21 F2400.0 E1535.772
G1 X34.13 Y-17.63 Z1.21 F2400.0 E1535.778
G1 X34.2 Y-17.36 Z1.21 F2400.0 E1535.792
G1 X34.14 Y-17.13 Z1.21 F2400.0 E1535.805
G1 X33.92 Y-16.94 Z1.21 F2400.0 E1535.82
G1 X33.74 Y-16.86 Z1.21 F2400.0 E1535.831
G1 X33.48 Y-16.81 Z1.21 F2400.0 E1535.845
G1 X31.06 Y-16.75 Z1.21 F2400.0 E1535.973
G1 X31.06 Y-17.17 Z1.21 F2400.0 E1535.995
G1 F1200.0
G1 E1534.995
G1 F2400.0
M103
;M108 R80.0
G1 X38.8 Y-18.44 Z1.21 F4200.0
G1 F1200.0
G1 E1535.995
G1 F4200.0
M101
G1 X38.8 Y-18.84 Z1.21 F4800.0 E1536.016
G1 F1200.0
G1 E1535.829
G1 F4800.0
M103
G1 X39.2 Y-17.72 Z1.21 F4200.0
G1 F1200.0
G1 E1536.016
G1 F4200.0
M101
G1 X39.2 Y-19.19 Z1.21 F4800.0 E1536.094
G1 X39.6 Y-19.68 Z1.21 F4800.0 E1536.127
G1 X39.6 Y-5.88 Z1.21 F4800.0 E1536.856
G1 X39.2 Y-5.88 Z1.21 F4800.0 E1536.877
G1 X39.2 Y-16.28 Z1.21 F4800.0 E1537.426
G1 X38.8 Y-15.44 Z1.21 F4800.0 E1537.475
G1 X38.8 Y-5.88 Z1.21 F4800.0 E1537.98
G1 X38.4 Y-5.88 Z1.21 F4800.0 E1538.001
G1 X38.4 Y-15.08 Z1.21 F4800.0 E1538.487
G1 X38.0 Y-14.73 Z1.21 F4800.0 E1538.516
G1 X38.0 Y-5.88 Z1.21 F4800.0 E1538.983
G1 X37.6 Y-5.88 Z1.21 F4800.0 E1539.004
G1 X37.6 Y-14.53 Z1.21 F4800.0 E1539.461
G1 X37.2 Y-14.38 Z1.21 F4800.0 E1539.484
G1 X37.2 Y-5.88 Z1.21 F4800.0 E1539.933
G1 X36.8 Y-5.88 Z1.21 F4800.0 E1539.954
G1 X36.8 Y-14.24 Z1.21 F4800.0 E1540.396
G1 X36.4 Y-14.09 Z1.21 F4800.0 E1540.418
G1 X36.4 Y-5.88 Z1.21 F4800.0 E1540.852
G1 X36.0 Y-5.88 Z1.21 F4800.0 E1540.873
G1 X36.0 Y-14.04 Z1.21 F4800.0 E1541.304
G1 X35.6 Y-14.01 Z1.21 F4800.0 E1541.325
G1 X35.6 Y-5.88 Z1.21 F4800.0 E1541.755
G1 X35.2 Y-5.88 Z1.21 F4800.0 E1541.776
G1 X35.2 Y-13.97 Z1.21 F4800.0 E1542.204
G1 X34.8 Y-13.94 Z1.21 F4800.0 E1542.225
G1 X34.8 Y-5.88 Z1.21 F4800.0 E1542.65
G1 X34.4 Y-5.88 Z1.21 F4800.0 E1542.671
G1 X34.4 Y-13.91 Z1.21 F4800.0 E1543.096
G1 X34.0 Y-13.91 Z1.21 F4800.0 E1543.117
G1 X34.0 Y-5.88 Z1.21 F4800.0 E1543.541
G1 X33.6 Y-5.88 Z1.21 F4800.0 E1543.562
G1 X33.6 Y-13.91 Z1.21 F4800.0 E1543.986
G1 X33.2 Y-13.91 Z1.21 F4800.0 E1544.007
G1 X33.2 Y-5.88 Z1.21 F4800.0 E1544.431
G1 X32.8 Y-5.88 Z1.21 F4800.0 E1544.453
G1 X32.8 Y-13.91 Z1.21 F4800.0 E1544.877
G1 X32.4 Y-13.91 Z1.21 F4800.0 E1544.898
G1 X32.4 Y-5.88 Z1.21 F4800.0 E1545.322
G1 X32.0 Y-5.88 Z1.21 F4800.0 E1545.343
G1 X32.0 Y-13.91 Z1.21 F4800.0 E1545.767
G1 X31.6 Y-13.91 Z1.21 F4800.0 E1545.788
G1 X31.6 Y-5.88 Z1.21 F4800.0 E1546.212
G1 X31.2 Y-5.88 Z1.21 F4800.0 E1546.234
G1 X31.2 Y-13.91 Z1.21 F4800.0 E1546.658
G1 X30.8 Y-13.91 Z1.21 F4800.0 E1546.679
G1 X30.8 Y-5.88 Z1.21 F4800.0 E1547.103
G1 X30.4 Y-5.88 Z1.21 F4800.0 E1547.124
G1 X30.4 Y-13.91 Z1.21 F4800.0 E1547.548
G1 X30.0 Y-13.91 Z1.21 F4800.0 E1547.569
G1 X30.0 Y-5.88 Z1.21 F4800.0 E1547.993
G1 X29.6 Y-5.88 Z1.21 F4800.0 E1548.015
G1 X29.6 Y-13.91 Z1.21 F4800.0 E1548.439
G1 X29.2 Y-13.91 Z1.21 F4800.0 E1548.46
G1 X29.2 Y-5.88 Z1.21 F4800.0 E1548.884
G1 X28.8 Y-5.88 Z1.21 F4800.0 E1548.905
G1 X28.8 Y-13.91 Z1.21 F4800.0 E1549.329
G1 X28.4 Y-13.91 Z1.21 F4800.0 E1549.35
G1 X28.4 Y-5.88 Z1.21 F4800.0 E1549.775
G1 X28.0 Y-5.88 Z1.21 F4800.0 E1549.796
G1 X28.0 Y-13.91 Z1.21 F4800.0 E1550.22
G1 X27.6 Y-13.91 Z1.21 F4800.0 E1550.241
G1 X27.6 Y-5.88 Z1.21 F4800.0 E1550.665
G1 X27.2 Y-5.88 Z1.21 F4800.0 E1550.686
G1 X27.2 Y-13.91 Z1.21 F4800.0 E1551.11
G1 X26.8 Y-13.91 Z1.21 F4800.0 E1551.131
G1 X26.8 Y-5.88 Z1.21 F4800.0 E1551.556
G1 X26.4 Y-5.88 Z1.21 F4800.0 E1551.577
G1 X26.4 Y-13.91 Z1.21 F4800.0 E1552.001
G1 X26.0 Y-13.91 Z1.21 F4800.0 E1552.022
G1 X26.0 Y-5.88 Z1.21 F4800.0 E1552.446
G1 X25.6 Y-5.88 Z1.21 F4800.0 E1552.467
G1 X25.6 Y-28.12 Z1.21 F4800.0 E1553.642
G1 X25.2 Y-28.12 Z1.21 F4800.0 E1553.663
G1 X25.2 Y-5.88 Z1.21 F4800.0 E1554.838
G1 X24.8 Y-5.88 Z1.21 F4800.0 E1554.859
G1 X24.8 Y-28.12 Z1.21 F4800.0 E1556.034
G1 X24.4 Y-28.12 Z1.21 F4800.0 E1556.055
G1 X24.4 Y-5.88 Z1.21 F4800.0 E1557.23
G1 X24.0 Y-5.88 Z1.21 F4800.0 E1557.251
G1 X24.0 Y-28.12 Z1.21 F4800.0 E1558.426
G1 X23.6 Y-28.12 Z1.21 F4800.0 E1558.448
G1 X23.6 Y-5.88 Z1.21 F4800.0 E1559.622
G1 X23.2 Y-5.88 Z1.21 F4800.0 E1559.644
G1 X23.2 Y-22.75 Z1.21 F4800.0 E1560.535
G1 X22.8 Y-22.06 Z1.21 F4800.0 E1560.577
G1 X22.8 Y-5.88 Z1.21 F4800.0 E1561.432
G1 X22.4 Y-5.88 Z1.21 F4800.0 E1561.453
G1 X22.4 Y-21.37 Z1.21 F4800.0 E1562.271
G1 X22.0 Y-20.69 Z1.21 F4800.0 E1562.313
G1 X22.0 Y-5.88 Z1.21 F4800.0 E1563.096
G1 X21.6 Y-5.88 Z1.21 F4800.0 E1563.117
G1 X21.6 Y-20.0 Z1.21 F4800.0 E1563.862
G1 X21.2 Y-19.31 Z1.21 F4800.0 E1563.905
G1 X21.2 Y-5.88 Z1.21 F4800.0 E1564.614
G1 X20.8 Y-5.88 Z1.21 F4800.0 E1564.635
G1 X20.8 Y-18.62 Z1.21 F4800.0 E1565.308
G1 X20.4 Y-17.93 Z1.21 F4800.0 E1565.35
G1 X20.4 Y-5.88 Z1.21 F4800.0 E1565.987
G1 X20.0 Y-5.88 Z1.21 F4800.0 E1566.008
G1 X20.0 Y-17.24 Z1.21 F4800.0 E1566.608
M73 P20 (display progress)
G1 X19.6 Y-16.56 Z1.21 F4800.0 E1566.65
G1 X19.6 Y-5.88 Z1.21 F4800.0 E1567.214
G1 X19.2 Y-5.88 Z1.21 F4800.0 E1567.236
G1 X19.2 Y-15.87 Z1.21 F4800.0 E1567.763
G1 X18.8 Y-15.18 Z1.21 F4800.0 E1567.805
G1 X18.8 Y-5.88 Z1.21 F4800.0 E1568.296
G1 X18.4 Y-5.88 Z1.21 F4800.0 E1568.318
G1 X18.4 Y-14.49 Z1.21 F4800.0 E1568.773
G1 X18.0 Y-13.91 Z1.21 F4800.0 E1568.81
G1 X18.0 Y-5.88 Z1.21 F4800.0 E1569.234
G1 X17.6 Y-5.88 Z1.21 F4800.0 E1569.255
G1 X17.6 Y-13.91 Z1.21 F4800.0 E1569.679
G1 X17.2 Y-13.91 Z1.21 F4800.0 E1569.7
G1 X17.2 Y-5.88 Z1.21 F4800.0 E1570.125
G1 X16.8 Y-5.88 Z1.21 F4800.0 E1570.146
G1 X16.8 Y-13.91 Z1.21 F4800.0 E1570.57
G1 X16.4 Y-13.91 Z1.21 F4800.0 E1570.591
G1 X16.4 Y-5.88 Z1.21 F4800.0 E1571.015
G1 X16.0 Y-5.88 Z1.21 F4800.0 E1571.036
G1 X16.0 Y-13.91 Z1.21 F4800.0 E1571.46
G1 X15.6 Y-13.91 Z1.21 F4800.0 E1571.481
G1 X15.6 Y-5.88 Z1.21 F4800.0 E1571.906
G1 X15.2 Y-5.88 Z1.21 F4800.0 E1571.927
G1 X15.2 Y-13.91 Z1.21 F4800.0 E1572.351
G1 X14.8 Y-13.91 Z1.21 F4800.0 E1572.372
G1 X14.8 Y-5.88 Z1.21 F4800.0 E1572.796
G1 X14.4 Y-5.88 Z1.21 F4800.0 E1572.817
G1 X14.4 Y-13.91 Z1.21 F4800.0 E1573.241
G1 X14.0 Y-13.91 Z1.21 F4800.0 E1573.262
G1 X14.0 Y-5.88 Z1.21 F4800.0 E1573.687
G1 X13.6 Y-5.88 Z1.21 F4800.0 E1573.708
G1 X13.6 Y-13.91 Z1.21 F4800.0 E1574.132
G1 X13.2 Y-13.91 Z1.21 F4800.0 E1574.153
G1 X13.2 Y-5.88 Z1.21 F4800.0 E1574.577
G1 X12.8 Y-5.88 Z1.21 F4800.0 E1574.598
G1 X12.8 Y-13.91 Z1.21 F4800.0 E1575.022
G1 X12.4 Y-14.09 Z1.21 F4800.0 E1575.046
G1 X12.4 Y-5.88 Z1.21 F4800.0 E1575.479
G1 X12.0 Y-5.88 Z1.21 F4800.0 E1575.5
G1 X12.0 Y-14.78 Z1.21 F4800.0 E1575.971
G1 X11.6 Y-15.47 Z1.21 F4800.0 E1576.013
G1 X11.6 Y-5.88 Z1.21 F4800.0 E1576.519
G1 X11.2 Y-5.88 Z1.21 F4800.0 E1576.54
G1 X11.2 Y-16.15 Z1.21 F4800.0 E1577.083
G1 X10.8 Y-16.84 Z1.21 F4800.0 E1577.125
G1 X10.8 Y-5.88 Z1.21 F4800.0 E1577.704
G1 X10.4 Y-5.88 Z1.21 F4800.0 E1577.725
G1 X10.4 Y-17.53 Z1.21 F4800.0 E1578.341
G1 X10.0 Y-18.22 Z1.21 F4800.0 E1578.383
G1 X10.0 Y-5.88 Z1.21 F4800.0 E1579.035
G1 X9.6 Y-5.88 Z1.21 F4800.0 E1579.056
G1 X9.6 Y-18.91 Z1.21 F4800.0 E1579.744
G1 X9.2 Y-19.6 Z1.21 F4800.0 E1579.786
G1 X9.2 Y-5.88 Z1.21 F4800.0 E1580.511
G1 X8.8 Y-5.88 Z1.21 F4800.0 E1580.532
G1 X8.8 Y-20.28 Z1.21 F4800.0 E1581.293
G1 X8.4 Y-20.97 Z1.21 F4800.0 E1581.335
G1 X8.4 Y-5.88 Z1.21 F4800.0 E1582.132
G1 X8.0 Y-5.88 Z1.21 F4800.0 E1582.153
G1 X8.0 Y-21.66 Z1.21 F4800.0 E1582.987
G1 X7.6 Y-22.35 Z1.21 F4800.0 E1583.029
G1 X7.6 Y-5.88 Z1.21 F4800.0 E1583.899
G1 X7.2 Y-5.88 Z1.21 F4800.0 E1583.92
G1 X7.2 Y-28.12 Z1.21 F4800.0 E1585.095
G1 X6.8 Y-28.12 Z1.21 F4800.0 E1585.116
G1 X6.8 Y-5.88 Z1.21 F4800.0 E1586.291
G1 X6.4 Y-5.88 Z1.21 F4800.0 E1586.312
G1 X6.4 Y-28.12 Z1.21 F4800.0 E1587.487
G1 X6.0 Y-28.12 Z1.21 F4800.0 E1587.508
G1 X6.0 Y-5.88 Z1.21 F4800.0 E1588.683
G1 X5.6 Y-5.88 Z1.21 F4800.0 E1588.704
G1 X5.6 Y-28.12 Z1.21 F4800.0 E1589.879
G1 X5.2 Y-28.12 Z1.21 F4800.0 E1589.9
G1 X5.2 Y-24.38 Z1.21 F4800.0 E1590.098
G1 X4.8 Y-24.38 Z1.21 F4800.0 E1590.119
G1 X4.8 Y-28.12 Z1.21 F4800.0 E1590.316
G1 X4.4 Y-28.12 Z1.21 F4800.0 E1590.337
G1 X4.4 Y-24.38 Z1.21 F4800.0 E1590.535
G1 X4.0 Y-24.38 Z1.21 F4800.0 E1590.556
G1 X4.0 Y-28.12 Z1.21 F4800.0 E1590.753
G1 X3.6 Y-28.12 Z1.21 F4800.0 E1590.774
G1 X3.6 Y-24.38 Z1.21 F4800.0 E1590.972
G1 X3.2 Y-24.38 Z1.21 F4800.0 E1590.993
G1 X3.2 Y-28.12 Z1.21 F4800.0 E1591.19
G1 X2.8 Y-28.12 Z1.21 F4800.0 E1591.212
G1 X2.8 Y-24.38 Z1.21 F4800.0 E1591.409
G1 X2.4 Y-24.38 Z1.21 F4800.0 E1591.43
G1 X2.4 Y-28.12 Z1.21 F4800.0 E1591.628
G1 X2.0 Y-28.12 Z1.21 F4800.0 E1591.649
G1 X2.0 Y-24.38 Z1.21 F4800.0 E1591.846
G1 X1.6 Y-24.38 Z1.21 F4800.0 E1591.867
G1 X1.6 Y-28.12 Z1.21 F4800.0 E1592.065
G1 X1.2 Y-28.12 Z1.21 F4800.0 E1592.086
G1 X1.2 Y-24.38 Z1.21 F4800.0 E1592.283
G1 X0.8 Y-24.38 Z1.21 F4800.0 E1592.305
G1 X0.8 Y-28.12 Z1.21 F4800.0 E1592.502
G1 X0.4 Y-28.12 Z1.21 F4800.0 E1592.523
G1 X0.4 Y-24.38 Z1.21 F4800.0 E1592.721
G1 F1200.0
G1 E1591.721
G1 F4800.0
M103
G1 X-0.0 Y-28.12 Z1.21 F4200.0
G1 F1200.0
G1 E1592.721
G1 F4200.0
M101
G1 X-0.0 Y-24.38 Z1.21 F4800.0 E1592.918
G1 X-0.4 Y-24.38 Z1.21 F4800.0 E1592.939
G1 X-0.4 Y-28.12 Z1.21 F4800.0 E1593.137
G1 X-0.8 Y-28.12 Z1.21 F4800.0 E1593.158
G1 X-0.8 Y-24.38 Z1.21 F4800.0 E1593.355
G1 X-1.2 Y-24.38 Z1.21 F4800.0 E1593.376
G1 X-1.2 Y-28.12 Z1.21 F4800.0 E1593.574
G1 X-1.6 Y-28.12 Z1.21 F4800.0 E1593.595
G1 X-1.6 Y-24.38 Z1.21 F4800.0 E1593.792
G1 X-2.0 Y-24.38 Z1.21 F4800.0 E1593.814
G1 X-2.0 Y-28.12 Z1.21 F4800.0 E1594.011
G1 X-2.4 Y-28.12 Z1.21 F4800.0 E1594.032
G1 X-2.4 Y-24.38 Z1.21 F4800.0 E1594.23
G1 X-2.8 Y-24.38 Z1.21 F4800.0 E1594.251
G1 X-2.8 Y-28.12 Z1.21 F4800.0 E1594.448
G1 X-3.2 Y-28.12 Z1.21 F4800.0 E1594.469
G1 X-3.2 Y-24.38 Z1.21 F4800.0 E1594.667
G1 X-3.6 Y-24.38 Z1.21 F4800.0 E1594.688
G1 X-3.6 Y-28.12 Z1.21 F4800.0 E1594.885
G1 X-4.0 Y-28.12 Z1.21 F4800.0 E1594.907
G1 X-4.0 Y-24.38 Z1.21 F4800.0 E1595.104
G1 X-4.4 Y-24.38 Z1.21 F4800.0 E1595.125
G1 X-4.4 Y-28.12 Z1.21 F4800.0 E1595.323
G1 X-4.8 Y-28.12 Z1.21 F4800.0 E1595.344
G1 X-4.8 Y-24.38 Z1.21 F4800.0 E1595.541
G1 X-5.2 Y-24.38 Z1.21 F4800.0 E1595.562
G1 X-5.2 Y-28.12 Z1.21 F4800.0 E1595.76
G1 X-5.6 Y-28.12 Z1.21 F4800.0 E1595.781
G1 X-5.6 Y-24.38 Z1.21 F4800.0 E1595.978
G1 X-6.0 Y-24.38 Z1.21 F4800.0 E1595.999
G1 X-6.0 Y-28.12 Z1.21 F4800.0 E1596.197
G1 X-6.4 Y-28.12 Z1.21 F4800.0 E1596.218
G1 X-6.4 Y-24.38 Z1.21 F4800.0 E1596.416
G1 X-6.8 Y-24.38 Z1.21 F4800.0 E1596.437
G1 X-6.8 Y-28.12 Z1.21 F4800.0 E1596.634
G1 X-7.2 Y-28.12 Z1.21 F4800.0 E1596.655
G1 X-7.2 Y-24.38 Z1.21 F4800.0 E1596.853
G1 X-7.6 Y-24.38 Z1.21 F4800.0 E1596.874
G1 X-7.6 Y-28.12 Z1.21 F4800.0 E1597.071
G1 X-8.0 Y-28.12 Z1.21 F4800.0 E1597.092
G1 X-8.0 Y-5.88 Z1.21 F4800.0 E1598.267
G1 X-7.6 Y-5.88 Z1.21 F4800.0 E1598.288
G1 X-7.6 Y-9.62 Z1.21 F4800.0 E1598.486
G1 X-7.2 Y-9.62 Z1.21 F4800.0 E1598.507
G1 X-7.2 Y-5.88 Z1.21 F4800.0 E1598.705
G1 X-6.8 Y-5.88 Z1.21 F4800.0 E1598.726
G1 X-6.8 Y-9.62 Z1.21 F4800.0 E1598.923
G1 X-6.4 Y-9.62 Z1.21 F4800.0 E1598.944
G1 X-6.4 Y-5.88 Z1.21 F4800.0 E1599.142
G1 X-6.0 Y-5.88 Z1.21 F4800.0 E1599.163
G1 X-6.0 Y-9.62 Z1.21 F4800.0 E1599.36
G1 X-5.6 Y-9.62 Z1.21 F4800.0 E1599.381
G1 X-5.6 Y-5.88 Z1.21 F4800.0 E1599.579
G1 X-5.2 Y-5.88 Z1.21 F4800.0 E1599.6
G1 X-5.2 Y-9.62 Z1.21 F4800.0 E1599.797
G1 X-4.8 Y-9.62 Z1.21 F4800.0 E1599.819
G1 X-4.8 Y-5.88 Z1.21 F4800.0 E1600.016
G1 X-4.4 Y-5.88 Z1.21 F4800.0 E1600.037
G1 X-4.4 Y-9.62 Z1.21 F4800.0 E1600.235
G1 X-4.0 Y-9.62 Z1.21 F4800.0 E1600.256
G1 X-4.0 Y-5.88 Z1.21 F4800.0 E1600.453
G1 X-3.6 Y-5.88 Z1.21 F4800.0 E1600.474
G1 X-3.6 Y-9.62 Z1.21 F4800.0 E1600.672
G1 X-3.2 Y-9.62 Z1.21 F4800.0 E1600.693
G1 X-3.2 Y-5.88 Z1.21 F4800.0 E1600.89
G1 X-2.8 Y-5.88 Z1.21 F4800.0 E1600.912
G1 X-2.8 Y-9.62 Z1.21 F4800.0 E1601.109
G1 X-2.4 Y-9.62 Z1.21 F4800.0 E1601.13
G1 X-2.4 Y-5.88 Z1.21 F4800.0 E1601.328
G1 X-2.0 Y-5.88 Z1.21 F4800.0 E1601.349
G1 X-2.0 Y-9.62 Z1.21 F4800.0 E1601.546
G1 X-1.6 Y-9.62 Z1.21 F4800.0 E1601.567
G1 X-1.6 Y-5.88 Z1.21 F4800.0 E1601.765
G1 X-1.2 Y-5.88 Z1.21 F4800.0 E1601.786
G1 X-1.2 Y-19.42 Z1.21 F4800.0 E1602.501
G1 X-0.8 Y-19.42 Z1.21 F4800.0 E1602.522
G1 X-0.8 Y-5.88 Z1.21 F4800.0 E1603.238
G1 X-0.4 Y-5.88 Z1.21 F4800.0 E1603.259
M73 P21 (display progress)
G1 X-0.4 Y-19.42 Z1.21 F4800.0 E1603.974
G1 X-0.0 Y-19.42 Z1.21 F4800.0 E1603.995
G1 X-0.0 Y-5.88 Z1.21 F4800.0 E1604.71
G1 X0.4 Y-5.88 Z1.21 F4800.0 E1604.732
G1 X0.4 Y-19.42 Z1.21 F4800.0 E1605.447
G1 X0.8 Y-19.42 Z1.21 F4800.0 E1605.468
G1 X0.8 Y-5.88 Z1.21 F4800.0 E1606.183
G1 X1.2 Y-5.88 Z1.21 F4800.0 E1606.204
G1 X1.2 Y-19.42 Z1.21 F4800.0 E1606.92
G1 X1.6 Y-19.42 Z1.21 F4800.0 E1606.941
G1 X1.6 Y-5.88 Z1.21 F4800.0 E1607.656
G1 X2.0 Y-5.88 Z1.21 F4800.0 E1607.677
G1 X2.0 Y-19.42 Z1.21 F4800.0 E1608.393
G1 X2.4 Y-19.42 Z1.21 F4800.0 E1608.414
G1 X2.4 Y-5.88 Z1.21 F4800.0 E1609.129
G1 X2.8 Y-5.88 Z1.21 F4800.0 E1609.15
G1 X2.8 Y-19.42 Z1.21 F4800.0 E1609.866
G1 X3.2 Y-19.42 Z1.21 F4800.0 E1609.887
G1 X3.2 Y-5.88 Z1.21 F4800.0 E1610.602
G1 X3.6 Y-5.88 Z1.21 F4800.0 E1610.623
G1 X3.6 Y-19.42 Z1.21 F4800.0 E1611.338
G1 X4.0 Y-19.42 Z1.21 F4800.0 E1611.36
G1 X4.0 Y-5.88 Z1.21 F4800.0 E1612.075
G1 X4.4 Y-5.88 Z1.21 F4800.0 E1612.096
G1 X4.4 Y-19.42 Z1.21 F4800.0 E1612.811
G1 X4.8 Y-19.42 Z1.21 F4800.0 E1612.832
G1 X4.8 Y-5.88 Z1.21 F4800.0 E1613.548
G1 X5.2 Y-5.88 Z1.21 F4800.0 E1613.569
G1 X5.2 Y-19.42 Z1.21 F4800.0 E1614.284
G1 F1200.0
G1 E1613.284
G1 F4800.0
M103
G1 X7.6 Y-24.3 Z1.21 F4200.0
G1 F1200.0
G1 E1614.284
G1 F4200.0
M101
G1 X7.6 Y-28.12 Z1.21 F4800.0 E1614.486
G1 X8.0 Y-28.12 Z1.21 F4800.0 E1614.507
G1 X8.0 Y-24.35 Z1.21 F4800.0 E1614.707
G1 X8.4 Y-24.38 Z1.21 F4800.0 E1614.728
G1 X8.4 Y-28.12 Z1.21 F4800.0 E1614.925
G1 X8.8 Y-28.12 Z1.21 F4800.0 E1614.946
G1 X8.8 Y-24.38 Z1.21 F4800.0 E1615.144
G1 X9.2 Y-24.38 Z1.21 F4800.0 E1615.165
G1 X9.2 Y-28.12 Z1.21 F4800.0 E1615.362
G1 X9.6 Y-28.12 Z1.21 F4800.0 E1615.383
G1 X9.6 Y-24.38 Z1.21 F4800.0 E1615.581
G1 X10.0 Y-24.38 Z1.21 F4800.0 E1615.602
G1 X10.0 Y-28.12 Z1.21 F4800.0 E1615.8
G1 X10.4 Y-28.12 Z1.21 F4800.0 E1615.821
G1 X10.4 Y-24.38 Z1.21 F4800.0 E1616.018
G1 X10.8 Y-24.38 Z1.21 F4800.0 E1616.039
G1 X10.8 Y-28.12 Z1.21 F4800.0 E1616.237
G1 X11.2 Y-28.12 Z1.21 F4800.0 E1616.258
G1 X11.2 Y-24.38 Z1.21 F4800.0 E1616.455
G1 X11.6 Y-24.38 Z1.21 F4800.0 E1616.476
G1 X11.6 Y-28.12 Z1.21 F4800.0 E1616.674
G1 X12.0 Y-28.12 Z1.21 F4800.0 E1616.695
G1 X12.0 Y-24.38 Z1.21 F4800.0 E1616.892
G1 X12.4 Y-24.38 Z1.21 F4800.0 E1616.914
G1 X12.4 Y-28.12 Z1.21 F4800.0 E1617.111
G1 X12.8 Y-28.12 Z1.21 F4800.0 E1617.132
G1 X12.8 Y-24.31 Z1.21 F4800.0 E1617.334
G1 X13.2 Y-23.43 Z1.21 F4800.0 E1617.385
G1 X13.2 Y-28.12 Z1.21 F4800.0 E1617.633
G1 X13.6 Y-28.12 Z1.21 F4800.0 E1617.654
G1 X13.6 Y-22.94 Z1.21 F4800.0 E1617.927
G1 X14.0 Y-22.94 Z1.21 F4800.0 E1617.948
G1 X14.0 Y-28.12 Z1.21 F4800.0 E1618.222
G1 X14.4 Y-28.12 Z1.21 F4800.0 E1618.243
G1 X14.4 Y-22.94 Z1.21 F4800.0 E1618.516
G1 X14.8 Y-22.94 Z1.21 F4800.0 E1618.537
G1 X14.8 Y-28.12 Z1.21 F4800.0 E1618.811
G1 X15.2 Y-28.12 Z1.21 F4800.0 E1618.832
G1 X15.2 Y-22.94 Z1.21 F4800.0 E1619.106
G1 X15.6 Y-22.94 Z1.21 F4800.0 E1619.127
G1 X15.6 Y-28.12 Z1.21 F4800.0 E1619.4
G1 X16.0 Y-28.12 Z1.21 F4800.0 E1619.421
G1 X16.0 Y-22.94 Z1.21 F4800.0 E1619.695
G1 X16.4 Y-22.94 Z1.21 F4800.0 E1619.716
G1 X16.4 Y-28.12 Z1.21 F4800.0 E1619.989
G1 X16.8 Y-28.12 Z1.21 F4800.0 E1620.01
G1 X16.8 Y-22.94 Z1.21 F4800.0 E1620.284
G1 X17.2 Y-23.32 Z1.21 F4800.0 E1620.313
G1 X17.2 Y-28.12 Z1.21 F4800.0 E1620.567
G1 X17.6 Y-28.12 Z1.21 F4800.0 E1620.588
G1 X17.6 Y-24.17 Z1.21 F4800.0 E1620.796
G1 X18.0 Y-24.38 Z1.21 F4800.0 E1620.82
G1 X18.0 Y-28.12 Z1.21 F4800.0 E1621.018
G1 X18.4 Y-28.12 Z1.21 F4800.0 E1621.039
G1 X18.4 Y-24.38 Z1.21 F4800.0 E1621.236
G1 X18.8 Y-24.38 Z1.21 F4800.0 E1621.257
G1 X18.8 Y-28.12 Z1.21 F4800.0 E1621.455
G1 X19.2 Y-28.12 Z1.21 F4800.0 E1621.476
G1 X19.2 Y-24.38 Z1.21 F4800.0 E1621.673
G1 X19.6 Y-24.38 Z1.21 F4800.0 E1621.694
G1 X19.6 Y-28.12 Z1.21 F4800.0 E1621.892
G1 X20.0 Y-28.12 Z1.21 F4800.0 E1621.913
G1 X20.0 Y-24.38 Z1.21 F4800.0 E1622.111
G1 X20.4 Y-24.38 Z1.21 F4800.0 E1622.132
G1 X20.4 Y-28.12 Z1.21 F4800.0 E1622.329
G1 X20.8 Y-28.12 Z1.21 F4800.0 E1622.35
G1 X20.8 Y-24.38 Z1.21 F4800.0 E1622.548
G1 X21.2 Y-24.38 Z1.21 F4800.0 E1622.569
G1 X21.2 Y-28.12 Z1.21 F4800.0 E1622.766
G1 X21.6 Y-28.12 Z1.21 F4800.0 E1622.787
G1 X21.6 Y-24.38 Z1.21 F4800.0 E1622.985
G1 X22.0 Y-24.38 Z1.21 F4800.0 E1623.006
G1 X22.0 Y-28.12 Z1.21 F4800.0 E1623.203
G1 X22.4 Y-28.12 Z1.21 F4800.0 E1623.225
G1 X22.4 Y-24.37 Z1.21 F4800.0 E1623.423
G1 X22.8 Y-24.32 Z1.21 F4800.0 E1623.444
G1 X22.8 Y-28.12 Z1.21 F4800.0 E1623.645
G1 X23.2 Y-28.12 Z1.21 F4800.0 E1623.666
G1 X23.2 Y-23.89 Z1.21 F4800.0 E1623.889
G1 F1200.0
G1 E1622.889
G1 F4800.0
M103
G1 X26.46 Y-14.59 Z1.21 F4200.0
G1 X56.8 Y-5.88 Z1.21 F4200.0
G1 F1200.0
G1 E1623.889
G1 F4200.0
M101
G1 X56.8 Y-28.12 Z1.21 F4800.0 E1625.064
G1 X56.4 Y-28.12 Z1.21 F4800.0 E1625.085
G1 X56.4 Y-5.88 Z1.21 F4800.0 E1626.26
G1 X56.0 Y-5.88 Z1.21 F4800.0 E1626.281
G1 X56.0 Y-28.12 Z1.21 F4800.0 E1627.456
G1 X55.6 Y-28.12 Z1.21 F4800.0 E1627.478
G1 X55.6 Y-5.88 Z1.21 F4800.0 E1628.652
G1 X55.2 Y-5.88 Z1.21 F4800.0 E1628.674
G1 X55.2 Y-28.12 Z1.21 F4800.0 E1629.849
G1 X54.8 Y-28.12 Z1.21 F4800.0 E1629.87
G1 X54.8 Y-5.88 Z1.21 F4800.0 E1631.045
G1 X54.4 Y-5.88 Z1.21 F4800.0 E1631.066
G1 X54.4 Y-28.12 Z1.21 F4800.0 E1632.241
G1 X54.0 Y-28.12 Z1.21 F4800.0 E1632.262
G1 X54.0 Y-5.88 Z1.21 F4800.0 E1633.437
G1 X53.6 Y-5.88 Z1.21 F4800.0 E1633.458
G1 X53.6 Y-28.12 Z1.21 F4800.0 E1634.633
G1 X53.2 Y-28.12 Z1.21 F4800.0 E1634.654
G1 X53.2 Y-5.88 Z1.21 F4800.0 E1635.829
G1 X52.8 Y-5.88 Z1.21 F4800.0 E1635.85
G1 X52.8 Y-28.12 Z1.21 F4800.0 E1637.025
G1 X52.4 Y-28.12 Z1.21 F4800.0 E1637.046
G1 X52.4 Y-5.88 Z1.21 F4800.0 E1638.221
G1 X52.0 Y-5.88 Z1.21 F4800.0 E1638.242
G1 X52.0 Y-28.12 Z1.21 F4800.0 E1639.417
G1 X51.6 Y-28.12 Z1.21 F4800.0 E1639.438
G1 X51.6 Y-5.88 Z1.21 F4800.0 E1640.613
G1 X51.2 Y-5.88 Z1.21 F4800.0 E1640.634
G1 X51.2 Y-28.12 Z1.21 F4800.0 E1641.809
G1 X50.8 Y-28.12 Z1.21 F4800.0 E1641.83
G1 X50.8 Y-5.88 Z1.21 F4800.0 E1643.005
G1 X50.4 Y-5.88 Z1.21 F4800.0 E1643.026
G1 X50.4 Y-28.12 Z1.21 F4800.0 E1644.201
G1 X50.0 Y-28.12 Z1.21 F4800.0 E1644.222
G1 X50.0 Y-5.88 Z1.21 F4800.0 E1645.397
G1 X49.6 Y-5.88 Z1.21 F4800.0 E1645.418
G1 X49.6 Y-28.12 Z1.21 F4800.0 E1646.593
G1 X49.2 Y-28.12 Z1.21 F4800.0 E1646.615
G1 X49.2 Y-5.88 Z1.21 F4800.0 E1647.789
G1 X48.8 Y-5.88 Z1.21 F4800.0 E1647.811
G1 X48.8 Y-28.12 Z1.21 F4800.0 E1648.986
G1 X48.4 Y-28.12 Z1.21 F4800.0 E1649.007
G1 X48.4 Y-5.88 Z1.21 F4800.0 E1650.182
G1 X48.0 Y-5.88 Z1.21 F4800.0 E1650.203
G1 X48.0 Y-28.12 Z1.21 F4800.0 E1651.378
G1 X47.6 Y-28.12 Z1.21 F4800.0 E1651.399
G1 X47.6 Y-5.88 Z1.21 F4800.0 E1652.574
G1 X47.2 Y-5.88 Z1.21 F4800.0 E1652.595
G1 X47.2 Y-28.12 Z1.21 F4800.0 E1653.77
G1 X46.8 Y-28.12 Z1.21 F4800.0 E1653.791
G1 X46.8 Y-5.88 Z1.21 F4800.0 E1654.966
G1 X46.4 Y-5.88 Z1.21 F4800.0 E1654.987
G1 X46.4 Y-28.12 Z1.21 F4800.0 E1656.162
G1 X46.0 Y-28.12 Z1.21 F4800.0 E1656.183
G1 X46.0 Y-5.88 Z1.21 F4800.0 E1657.358
G1 X45.6 Y-5.88 Z1.21 F4800.0 E1657.379
G1 X45.6 Y-28.12 Z1.21 F4800.0 E1658.554
M73 P22 (display progress)
G1 X45.2 Y-28.12 Z1.21 F4800.0 E1658.575
G1 X45.2 Y-5.88 Z1.21 F4800.0 E1659.75
G1 X44.8 Y-5.88 Z1.21 F4800.0 E1659.771
G1 X44.8 Y-28.12 Z1.21 F4800.0 E1660.946
G1 X44.4 Y-28.12 Z1.21 F4800.0 E1660.967
G1 X44.4 Y-5.88 Z1.21 F4800.0 E1662.142
G1 X44.0 Y-5.88 Z1.21 F4800.0 E1662.163
G1 X44.0 Y-28.12 Z1.21 F4800.0 E1663.338
G1 X43.6 Y-28.12 Z1.21 F4800.0 E1663.359
G1 X43.6 Y-5.88 Z1.21 F4800.0 E1664.534
G1 X43.2 Y-5.88 Z1.21 F4800.0 E1664.555
G1 X43.2 Y-28.12 Z1.21 F4800.0 E1665.73
G1 X42.8 Y-28.12 Z1.21 F4800.0 E1665.752
G1 X42.8 Y-5.88 Z1.21 F4800.0 E1666.926
G1 X42.4 Y-5.88 Z1.21 F4800.0 E1666.948
G1 X42.4 Y-28.12 Z1.21 F4800.0 E1668.123
G1 X42.0 Y-28.12 Z1.21 F4800.0 E1668.144
G1 X42.0 Y-5.88 Z1.21 F4800.0 E1669.319
G1 X41.6 Y-5.88 Z1.21 F4800.0 E1669.34
G1 X41.6 Y-28.12 Z1.21 F4800.0 E1670.515
G1 X41.2 Y-28.12 Z1.21 F4800.0 E1670.536
G1 X41.2 Y-5.88 Z1.21 F4800.0 E1671.711
G1 X40.8 Y-5.88 Z1.21 F4800.0 E1671.732
G1 X40.8 Y-28.12 Z1.21 F4800.0 E1672.907
G1 X40.4 Y-28.12 Z1.21 F4800.0 E1672.928
G1 X40.4 Y-5.88 Z1.21 F4800.0 E1674.103
G1 X40.0 Y-5.88 Z1.21 F4800.0 E1674.124
G1 X40.0 Y-28.12 Z1.21 F4800.0 E1675.299
G1 X39.6 Y-28.12 Z1.21 F4800.0 E1675.32
G1 X39.6 Y-22.35 Z1.21 F4800.0 E1675.625
G1 X39.2 Y-22.91 Z1.21 F4800.0 E1675.661
G1 X39.2 Y-28.12 Z1.21 F4800.0 E1675.936
G1 X38.8 Y-28.12 Z1.21 F4800.0 E1675.957
G1 X38.8 Y-23.25 Z1.21 F4800.0 E1676.215
G1 X38.4 Y-23.54 Z1.21 F4800.0 E1676.241
G1 X38.4 Y-28.12 Z1.21 F4800.0 E1676.483
G1 X38.0 Y-28.12 Z1.21 F4800.0 E1676.504
G1 X38.0 Y-23.73 Z1.21 F4800.0 E1676.736
G1 X37.6 Y-23.93 Z1.21 F4800.0 E1676.76
G1 X37.6 Y-28.12 Z1.21 F4800.0 E1676.981
G1 X37.2 Y-28.12 Z1.21 F4800.0 E1677.002
G1 X37.2 Y-24.01 Z1.21 F4800.0 E1677.219
G1 X36.8 Y-24.08 Z1.21 F4800.0 E1677.241
G1 X36.8 Y-28.12 Z1.21 F4800.0 E1677.454
G1 X36.4 Y-28.12 Z1.21 F4800.0 E1677.475
G1 X36.4 Y-24.15 Z1.21 F4800.0 E1677.685
G1 X36.0 Y-24.23 Z1.21 F4800.0 E1677.706
G1 X36.0 Y-28.12 Z1.21 F4800.0 E1677.912
G1 X35.6 Y-28.12 Z1.21 F4800.0 E1677.933
G1 X35.6 Y-24.27 Z1.21 F4800.0 E1678.136
G1 X35.2 Y-24.3 Z1.21 F4800.0 E1678.158
G1 X35.2 Y-28.12 Z1.21 F4800.0 E1678.359
G1 X34.8 Y-28.12 Z1.21 F4800.0 E1678.381
G1 X34.8 Y-24.32 Z1.21 F4800.0 E1678.581
G1 X34.4 Y-24.35 Z1.21 F4800.0 E1678.602
G1 X34.4 Y-28.12 Z1.21 F4800.0 E1678.802
G1 X34.0 Y-28.12 Z1.21 F4800.0 E1678.823
G1 X34.0 Y-24.38 Z1.21 F4800.0 E1679.021
G1 X33.6 Y-24.38 Z1.21 F4800.0 E1679.042
G1 X33.6 Y-28.12 Z1.21 F4800.0 E1679.239
G1 X33.2 Y-28.12 Z1.21 F4800.0 E1679.26
G1 X33.2 Y-24.38 Z1.21 F4800.0 E1679.458
G1 X32.8 Y-24.38 Z1.21 F4800.0 E1679.479
G1 X32.8 Y-28.12 Z1.21 F4800.0 E1679.676
G1 X32.4 Y-28.12 Z1.21 F4800.0 E1679.697
G1 X32.4 Y-24.38 Z1.21 F4800.0 E1679.895
G1 X32.0 Y-24.38 Z1.21 F4800.0 E1679.916
G1 X32.0 Y-28.12 Z1.21 F4800.0 E1680.114
G1 X31.6 Y-28.12 Z1.21 F4800.0 E1680.135
G1 X31.6 Y-24.38 Z1.21 F4800.0 E1680.332
G1 X31.2 Y-24.38 Z1.21 F4800.0 E1680.353
G1 X31.2 Y-28.12 Z1.21 F4800.0 E1680.551
G1 X30.8 Y-28.12 Z1.21 F4800.0 E1680.572
G1 X30.8 Y-24.38 Z1.21 F4800.0 E1680.769
G1 X30.4 Y-24.38 Z1.21 F4800.0 E1680.79
G1 X30.4 Y-28.12 Z1.21 F4800.0 E1680.988
G1 X30.0 Y-28.12 Z1.21 F4800.0 E1681.009
G1 X30.0 Y-24.38 Z1.21 F4800.0 E1681.206
G1 X29.6 Y-24.38 Z1.21 F4800.0 E1681.228
G1 X29.6 Y-28.12 Z1.21 F4800.0 E1681.425
G1 X29.2 Y-28.12 Z1.21 F4800.0 E1681.446
G1 X29.2 Y-24.38 Z1.21 F4800.0 E1681.644
G1 X28.8 Y-24.38 Z1.21 F4800.0 E1681.665
G1 X28.8 Y-28.12 Z1.21 F4800.0 E1681.862
G1 X28.4 Y-28.12 Z1.21 F4800.0 E1681.883
G1 X28.4 Y-24.38 Z1.21 F4800.0 E1682.081
G1 X28.0 Y-24.38 Z1.21 F4800.0 E1682.102
G1 X28.0 Y-28.12 Z1.21 F4800.0 E1682.299
G1 X27.6 Y-28.12 Z1.21 F4800.0 E1682.321
G1 X27.6 Y-24.38 Z1.21 F4800.0 E1682.518
G1 X27.2 Y-24.38 Z1.21 F4800.0 E1682.539
G1 X27.2 Y-28.12 Z1.21 F4800.0 E1682.737
G1 X26.8 Y-28.12 Z1.21 F4800.0 E1682.758
G1 X26.8 Y-24.38 Z1.21 F4800.0 E1682.955
G1 X26.4 Y-24.38 Z1.21 F4800.0 E1682.976
G1 X26.4 Y-28.12 Z1.21 F4800.0 E1683.174
G1 X26.0 Y-28.12 Z1.21 F4800.0 E1683.195
G1 X26.0 Y-24.38 Z1.21 F4800.0 E1683.392
G1 F1200.0
G1 E1682.392
G1 F4800.0
M103
G1 X-9.2 Y-28.12 Z1.21 F4200.0
G1 F1200.0
G1 E1683.392
G1 F4200.0
M101
G1 X-9.2 Y-5.88 Z1.21 F4800.0 E1684.567
G1 X-8.8 Y-5.88 Z1.21 F4800.0 E1684.588
G1 X-8.8 Y-28.12 Z1.21 F4800.0 E1685.763
G1 X-8.4 Y-28.12 Z1.21 F4800.0 E1685.784
G1 X-8.4 Y-5.88 Z1.21 F4800.0 E1686.959
G1 F1200.0
G1 E1685.959
G1 F4800.0
M103
G1 X-10.4 Y-16.18 Z1.21 F4200.0
G1 F1200.0
G1 E1686.959
G1 F4200.0
M101
G1 X-10.4 Y-5.88 Z1.21 F4800.0 E1687.503
G1 X-10.8 Y-5.88 Z1.21 F4800.0 E1687.524
G1 X-10.8 Y-15.41 Z1.21 F4800.0 E1688.028
G1 X-11.2 Y-15.06 Z1.21 F4800.0 E1688.057
G1 X-11.2 Y-5.88 Z1.21 F4800.0 E1688.541
G1 X-11.6 Y-5.88 Z1.21 F4800.0 E1688.562
G1 X-11.6 Y-14.7 Z1.21 F4800.0 E1689.028
G1 X-12.0 Y-14.52 Z1.21 F4800.0 E1689.052
G1 X-12.0 Y-5.88 Z1.21 F4800.0 E1689.508
G1 X-12.4 Y-5.88 Z1.21 F4800.0 E1689.529
G1 X-12.4 Y-14.37 Z1.21 F4800.0 E1689.978
G1 X-12.8 Y-14.23 Z1.21 F4800.0 E1690.0
G1 X-12.8 Y-5.88 Z1.21 F4800.0 E1690.441
G1 X-13.2 Y-5.88 Z1.21 F4800.0 E1690.462
G1 X-13.2 Y-14.08 Z1.21 F4800.0 E1690.895
G1 X-13.6 Y-14.04 Z1.21 F4800.0 E1690.917
G1 X-13.6 Y-5.88 Z1.21 F4800.0 E1691.348
G1 X-14.0 Y-5.88 Z1.21 F4800.0 E1691.369
G1 X-14.0 Y-14.01 Z1.21 F4800.0 E1691.798
G1 X-14.4 Y-13.97 Z1.21 F4800.0 E1691.819
G1 X-14.4 Y-5.88 Z1.21 F4800.0 E1692.247
G1 X-14.8 Y-5.88 Z1.21 F4800.0 E1692.268
G1 X-14.8 Y-13.93 Z1.21 F4800.0 E1692.693
G1 X-15.2 Y-13.91 Z1.21 F4800.0 E1692.715
G1 X-15.2 Y-5.88 Z1.21 F4800.0 E1693.139
G1 X-15.6 Y-5.88 Z1.21 F4800.0 E1693.16
G1 X-15.6 Y-13.91 Z1.21 F4800.0 E1693.584
G1 X-16.0 Y-13.91 Z1.21 F4800.0 E1693.605
G1 X-16.0 Y-5.88 Z1.21 F4800.0 E1694.029
G1 X-16.4 Y-5.88 Z1.21 F4800.0 E1694.05
G1 X-16.4 Y-13.91 Z1.21 F4800.0 E1694.475
G1 X-16.8 Y-13.91 Z1.21 F4800.0 E1694.496
G1 X-16.8 Y-5.88 Z1.21 F4800.0 E1694.92
G1 X-17.2 Y-5.88 Z1.21 F4800.0 E1694.941
G1 X-17.2 Y-13.91 Z1.21 F4800.0 E1695.365
G1 X-17.6 Y-13.91 Z1.21 F4800.0 E1695.386
G1 X-17.6 Y-5.88 Z1.21 F4800.0 E1695.81
G1 X-18.0 Y-5.88 Z1.21 F4800.0 E1695.831
G1 X-18.0 Y-13.91 Z1.21 F4800.0 E1696.256
G1 X-18.4 Y-13.91 Z1.21 F4800.0 E1696.277
G1 X-18.4 Y-5.88 Z1.21 F4800.0 E1696.701
G1 X-18.8 Y-5.88 Z1.21 F4800.0 E1696.722
G1 X-18.8 Y-13.91 Z1.21 F4800.0 E1697.146
G1 X-19.2 Y-13.91 Z1.21 F4800.0 E1697.167
G1 X-19.2 Y-5.88 Z1.21 F4800.0 E1697.591
G1 X-19.6 Y-5.88 Z1.21 F4800.0 E1697.612
G1 X-19.6 Y-13.91 Z1.21 F4800.0 E1698.037
G1 X-20.0 Y-13.91 Z1.21 F4800.0 E1698.058
G1 X-20.0 Y-5.88 Z1.21 F4800.0 E1698.482
G1 X-20.4 Y-5.88 Z1.21 F4800.0 E1698.503
G1 X-20.4 Y-13.91 Z1.21 F4800.0 E1698.927
G1 X-20.8 Y-13.91 Z1.21 F4800.0 E1698.948
G1 X-20.8 Y-5.88 Z1.21 F4800.0 E1699.372
G1 X-21.2 Y-5.88 Z1.21 F4800.0 E1699.394
G1 X-21.2 Y-13.91 Z1.21 F4800.0 E1699.818
G1 X-21.6 Y-13.91 Z1.21 F4800.0 E1699.839
G1 X-21.6 Y-5.88 Z1.21 F4800.0 E1700.263
G1 X-22.0 Y-5.88 Z1.21 F4800.0 E1700.284
G1 X-22.0 Y-13.91 Z1.21 F4800.0 E1700.708
G1 X-22.4 Y-13.91 Z1.21 F4800.0 E1700.729
G1 X-22.4 Y-5.88 Z1.21 F4800.0 E1701.153
G1 X-22.8 Y-5.88 Z1.21 F4800.0 E1701.175
G1 X-22.8 Y-13.91 Z1.21 F4800.0 E1701.599
G1 X-23.2 Y-13.91 Z1.21 F4800.0 E1701.62
M73 P23 (display progress)
G1 X-23.2 Y-5.88 Z1.21 F4800.0 E1702.044
G1 X-23.6 Y-5.88 Z1.21 F4800.0 E1702.065
G1 X-23.6 Y-13.91 Z1.21 F4800.0 E1702.489
G1 F1200.0
G1 E1701.489
G1 F4800.0
M103
G1 X-28.4 Y-16.94 Z1.21 F4200.0
G1 F1200.0
G1 E1702.489
G1 F4200.0
M101
G1 X-28.4 Y-5.88 Z1.21 F4800.0 E1703.074
G1 X-28.8 Y-5.88 Z1.21 F4800.0 E1703.095
G1 X-28.8 Y-16.25 Z1.21 F4800.0 E1703.643
G1 X-29.2 Y-15.57 Z1.21 F4800.0 E1703.685
G1 X-29.2 Y-5.88 Z1.21 F4800.0 E1704.197
G1 X-29.6 Y-5.88 Z1.21 F4800.0 E1704.218
G1 X-29.6 Y-14.88 Z1.21 F4800.0 E1704.693
G1 X-30.0 Y-14.19 Z1.21 F4800.0 E1704.735
G1 X-30.0 Y-5.88 Z1.21 F4800.0 E1705.174
G1 X-30.4 Y-5.88 Z1.21 F4800.0 E1705.195
G1 X-30.4 Y-13.91 Z1.21 F4800.0 E1705.619
G1 X-30.8 Y-13.91 Z1.21 F4800.0 E1705.641
G1 X-30.8 Y-5.88 Z1.21 F4800.0 E1706.065
G1 X-31.2 Y-5.88 Z1.21 F4800.0 E1706.086
G1 X-31.2 Y-13.91 Z1.21 F4800.0 E1706.51
G1 X-31.6 Y-13.91 Z1.21 F4800.0 E1706.531
G1 X-31.6 Y-5.88 Z1.21 F4800.0 E1706.955
G1 X-32.0 Y-5.88 Z1.21 F4800.0 E1706.976
G1 X-32.0 Y-13.91 Z1.21 F4800.0 E1707.4
G1 X-32.4 Y-13.91 Z1.21 F4800.0 E1707.422
G1 X-32.4 Y-5.88 Z1.21 F4800.0 E1707.846
G1 X-32.8 Y-5.88 Z1.21 F4800.0 E1707.867
G1 X-32.8 Y-13.91 Z1.21 F4800.0 E1708.291
G1 X-33.2 Y-13.91 Z1.21 F4800.0 E1708.312
G1 X-33.2 Y-5.88 Z1.21 F4800.0 E1708.736
G1 X-33.6 Y-5.88 Z1.21 F4800.0 E1708.757
G1 X-33.6 Y-13.91 Z1.21 F4800.0 E1709.181
G1 X-34.0 Y-13.91 Z1.21 F4800.0 E1709.203
G1 X-34.0 Y-5.88 Z1.21 F4800.0 E1709.627
G1 X-34.4 Y-5.88 Z1.21 F4800.0 E1709.648
G1 X-34.4 Y-13.91 Z1.21 F4800.0 E1710.072
G1 X-34.8 Y-13.91 Z1.21 F4800.0 E1710.093
G1 X-34.8 Y-5.88 Z1.21 F4800.0 E1710.517
G1 X-35.2 Y-5.88 Z1.21 F4800.0 E1710.538
G1 X-35.2 Y-13.91 Z1.21 F4800.0 E1710.963
G1 X-35.6 Y-13.91 Z1.21 F4800.0 E1710.984
G1 X-35.6 Y-5.88 Z1.21 F4800.0 E1711.408
G1 X-36.0 Y-5.88 Z1.21 F4800.0 E1711.429
G1 X-36.0 Y-14.39 Z1.21 F4800.0 E1711.879
G1 X-36.4 Y-15.08 Z1.21 F4800.0 E1711.921
G1 X-36.4 Y-5.88 Z1.21 F4800.0 E1712.407
G1 X-36.8 Y-5.88 Z1.21 F4800.0 E1712.428
G1 X-36.8 Y-15.77 Z1.21 F4800.0 E1712.95
G1 X-37.2 Y-16.46 Z1.21 F4800.0 E1712.992
G1 X-37.2 Y-5.88 Z1.21 F4800.0 E1713.551
G1 X-37.6 Y-5.88 Z1.21 F4800.0 E1713.572
G1 X-37.6 Y-17.15 Z1.21 F4800.0 E1714.167
G1 X-38.0 Y-17.83 Z1.21 F4800.0 E1714.209
G1 X-38.0 Y-5.88 Z1.21 F4800.0 E1714.841
G1 X-38.4 Y-5.88 Z1.21 F4800.0 E1714.862
G1 X-38.4 Y-18.52 Z1.21 F4800.0 E1715.53
G1 X-38.8 Y-19.21 Z1.21 F4800.0 E1715.572
G1 X-38.8 Y-5.88 Z1.21 F4800.0 E1716.276
G1 X-39.2 Y-5.88 Z1.21 F4800.0 E1716.297
G1 X-39.2 Y-9.62 Z1.21 F4800.0 E1716.495
G1 X-39.6 Y-9.62 Z1.21 F4800.0 E1716.516
G1 X-39.6 Y-5.88 Z1.21 F4800.0 E1716.713
G1 X-40.0 Y-5.88 Z1.21 F4800.0 E1716.734
G1 X-40.0 Y-9.62 Z1.21 F4800.0 E1716.932
G1 X-40.4 Y-9.62 Z1.21 F4800.0 E1716.953
G1 X-40.4 Y-5.88 Z1.21 F4800.0 E1717.151
G1 X-40.8 Y-5.88 Z1.21 F4800.0 E1717.172
G1 X-40.8 Y-9.62 Z1.21 F4800.0 E1717.369
G1 X-41.2 Y-9.62 Z1.21 F4800.0 E1717.39
G1 X-41.2 Y-5.88 Z1.21 F4800.0 E1717.588
G1 X-41.6 Y-5.88 Z1.21 F4800.0 E1717.609
G1 X-41.6 Y-9.62 Z1.21 F4800.0 E1717.806
G1 X-42.0 Y-9.62 Z1.21 F4800.0 E1717.827
G1 X-42.0 Y-5.88 Z1.21 F4800.0 E1718.025
G1 X-42.4 Y-5.88 Z1.21 F4800.0 E1718.046
G1 X-42.4 Y-9.62 Z1.21 F4800.0 E1718.243
G1 X-42.8 Y-9.62 Z1.21 F4800.0 E1718.265
G1 X-42.8 Y-5.88 Z1.21 F4800.0 E1718.462
G1 X-43.2 Y-5.88 Z1.21 F4800.0 E1718.483
G1 X-43.2 Y-9.62 Z1.21 F4800.0 E1718.681
G1 X-43.6 Y-9.62 Z1.21 F4800.0 E1718.702
G1 X-43.6 Y-5.88 Z1.21 F4800.0 E1718.899
G1 X-44.0 Y-5.88 Z1.21 F4800.0 E1718.92
G1 X-44.0 Y-9.62 Z1.21 F4800.0 E1719.118
G1 X-44.4 Y-9.62 Z1.21 F4800.0 E1719.139
G1 X-44.4 Y-5.88 Z1.21 F4800.0 E1719.336
G1 X-44.8 Y-5.88 Z1.21 F4800.0 E1719.358
G1 X-44.8 Y-9.62 Z1.21 F4800.0 E1719.555
G1 X-45.2 Y-9.62 Z1.21 F4800.0 E1719.576
G1 X-45.2 Y-5.88 Z1.21 F4800.0 E1719.774
G1 X-45.6 Y-5.88 Z1.21 F4800.0 E1719.795
G1 X-45.6 Y-9.62 Z1.21 F4800.0 E1719.992
G1 X-46.0 Y-9.62 Z1.21 F4800.0 E1720.013
G1 X-46.0 Y-5.88 Z1.21 F4800.0 E1720.211
G1 X-46.4 Y-5.88 Z1.21 F4800.0 E1720.232
G1 X-46.4 Y-9.62 Z1.21 F4800.0 E1720.429
G1 X-46.8 Y-9.62 Z1.21 F4800.0 E1720.451
G1 X-46.8 Y-5.88 Z1.21 F4800.0 E1720.648
G1 X-47.2 Y-5.88 Z1.21 F4800.0 E1720.669
G1 X-47.2 Y-9.62 Z1.21 F4800.0 E1720.867
G1 X-47.6 Y-9.62 Z1.21 F4800.0 E1720.888
G1 X-47.6 Y-5.88 Z1.21 F4800.0 E1721.085
G1 X-48.0 Y-5.88 Z1.21 F4800.0 E1721.106
G1 X-48.0 Y-9.62 Z1.21 F4800.0 E1721.304
G1 X-48.4 Y-9.62 Z1.21 F4800.0 E1721.325
G1 X-48.4 Y-5.88 Z1.21 F4800.0 E1721.522
G1 X-48.8 Y-5.88 Z1.21 F4800.0 E1721.543
G1 X-48.8 Y-9.62 Z1.21 F4800.0 E1721.741
G1 X-49.2 Y-9.62 Z1.21 F4800.0 E1721.762
G1 X-49.2 Y-5.88 Z1.21 F4800.0 E1721.96
G1 X-49.6 Y-5.88 Z1.21 F4800.0 E1721.981
G1 X-49.6 Y-9.62 Z1.21 F4800.0 E1722.178
G1 X-50.0 Y-9.62 Z1.21 F4800.0 E1722.199
G1 X-50.0 Y-5.88 Z1.21 F4800.0 E1722.397
G1 X-50.4 Y-5.88 Z1.21 F4800.0 E1722.418
G1 X-50.4 Y-9.62 Z1.21 F4800.0 E1722.615
G1 X-50.8 Y-9.62 Z1.21 F4800.0 E1722.636
G1 X-50.8 Y-5.88 Z1.21 F4800.0 E1722.834
G1 X-51.2 Y-5.88 Z1.21 F4800.0 E1722.855
G1 X-51.2 Y-9.62 Z1.21 F4800.0 E1723.052
G1 X-51.6 Y-9.62 Z1.21 F4800.0 E1723.074
G1 X-51.6 Y-5.88 Z1.21 F4800.0 E1723.271
G1 X-52.0 Y-5.88 Z1.21 F4800.0 E1723.292
G1 X-52.0 Y-28.12 Z1.21 F4800.0 E1724.467
G1 X-51.6 Y-28.12 Z1.21 F4800.0 E1724.488
G1 X-51.6 Y-24.38 Z1.21 F4800.0 E1724.686
G1 X-51.2 Y-24.38 Z1.21 F4800.0 E1724.707
G1 X-51.2 Y-28.12 Z1.21 F4800.0 E1724.904
G1 X-50.8 Y-28.12 Z1.21 F4800.0 E1724.925
G1 X-50.8 Y-24.38 Z1.21 F4800.0 E1725.123
G1 X-50.4 Y-24.38 Z1.21 F4800.0 E1725.144
G1 X-50.4 Y-28.12 Z1.21 F4800.0 E1725.341
G1 X-50.0 Y-28.12 Z1.21 F4800.0 E1725.363
G1 X-50.0 Y-24.38 Z1.21 F4800.0 E1725.56
G1 X-49.6 Y-24.38 Z1.21 F4800.0 E1725.581
G1 X-49.6 Y-28.12 Z1.21 F4800.0 E1725.779
G1 X-49.2 Y-28.12 Z1.21 F4800.0 E1725.8
G1 X-49.2 Y-24.38 Z1.21 F4800.0 E1725.997
G1 X-48.8 Y-24.38 Z1.21 F4800.0 E1726.018
G1 X-48.8 Y-28.12 Z1.21 F4800.0 E1726.216
G1 X-48.4 Y-28.12 Z1.21 F4800.0 E1726.237
G1 X-48.4 Y-24.38 Z1.21 F4800.0 E1726.434
G1 X-48.0 Y-24.38 Z1.21 F4800.0 E1726.456
G1 X-48.0 Y-28.12 Z1.21 F4800.0 E1726.653
G1 X-47.6 Y-28.12 Z1.21 F4800.0 E1726.674
G1 X-47.6 Y-24.38 Z1.21 F4800.0 E1726.872
G1 X-47.2 Y-24.38 Z1.21 F4800.0 E1726.893
G1 X-47.2 Y-28.12 Z1.21 F4800.0 E1727.09
G1 X-46.8 Y-28.12 Z1.21 F4800.0 E1727.111
G1 X-46.8 Y-24.38 Z1.21 F4800.0 E1727.309
G1 X-46.4 Y-24.38 Z1.21 F4800.0 E1727.33
G1 X-46.4 Y-28.12 Z1.21 F4800.0 E1727.527
G1 X-46.0 Y-28.12 Z1.21 F4800.0 E1727.548
G1 X-46.0 Y-24.38 Z1.21 F4800.0 E1727.746
G1 F1200.0
G1 E1726.746
G1 F4800.0
M103
G1 X-45.6 Y-28.12 Z1.21 F4200.0
G1 F1200.0
G1 E1727.746
G1 F4200.0
M101
G1 X-45.6 Y-19.17 Z1.21 F4800.0 E1728.219
G1 X-45.2 Y-19.07 Z1.21 F4800.0 E1728.24
G1 X-45.2 Y-28.12 Z1.21 F4800.0 E1728.719
G1 X-44.8 Y-28.12 Z1.21 F4800.0 E1728.74
G1 X-44.8 Y-19.07 Z1.21 F4800.0 E1729.218
G1 X-44.4 Y-19.07 Z1.21 F4800.0 E1729.239
G1 X-44.4 Y-28.12 Z1.21 F4800.0 E1729.717
G1 X-44.0 Y-28.12 Z1.21 F4800.0 E1729.738
G1 X-44.0 Y-19.07 Z1.21 F4800.0 E1730.217
G1 X-43.6 Y-19.07 Z1.21 F4800.0 E1730.238
G1 X-43.6 Y-28.12 Z1.21 F4800.0 E1730.716
G1 X-43.2 Y-28.12 Z1.21 F4800.0 E1730.737
G1 X-43.2 Y-19.07 Z1.21 F4800.0 E1731.215
G1 X-42.8 Y-19.07 Z1.21 F4800.0 E1731.236
G1 X-42.8 Y-28.12 Z1.21 F4800.0 E1731.714
M73 P24 (display progress)
G1 X-42.4 Y-28.12 Z1.21 F4800.0 E1731.736
G1 X-42.4 Y-19.07 Z1.21 F4800.0 E1732.214
G1 X-42.0 Y-19.07 Z1.21 F4800.0 E1732.235
G1 X-42.0 Y-28.12 Z1.21 F4800.0 E1732.713
G1 X-41.6 Y-28.12 Z1.21 F4800.0 E1732.734
G1 X-41.6 Y-19.07 Z1.21 F4800.0 E1733.212
G1 X-41.2 Y-19.07 Z1.21 F4800.0 E1733.233
G1 X-41.2 Y-28.12 Z1.21 F4800.0 E1733.712
G1 X-40.8 Y-28.12 Z1.21 F4800.0 E1733.733
G1 X-40.8 Y-24.0 Z1.21 F4800.0 E1733.951
G1 X-40.4 Y-24.33 Z1.21 F4800.0 E1733.978
G1 X-40.4 Y-28.12 Z1.21 F4800.0 E1734.179
G1 X-40.0 Y-28.12 Z1.21 F4800.0 E1734.2
G1 X-40.0 Y-24.38 Z1.21 F4800.0 E1734.397
G1 X-39.6 Y-24.38 Z1.21 F4800.0 E1734.418
G1 X-39.6 Y-28.12 Z1.21 F4800.0 E1734.616
G1 X-39.2 Y-28.12 Z1.21 F4800.0 E1734.637
G1 X-39.2 Y-24.38 Z1.21 F4800.0 E1734.835
G1 X-38.8 Y-24.38 Z1.21 F4800.0 E1734.856
G1 X-38.8 Y-28.12 Z1.21 F4800.0 E1735.053
G1 X-38.4 Y-28.12 Z1.21 F4800.0 E1735.074
G1 X-38.4 Y-24.38 Z1.21 F4800.0 E1735.272
G1 X-38.0 Y-24.38 Z1.21 F4800.0 E1735.293
G1 X-38.0 Y-28.12 Z1.21 F4800.0 E1735.49
G1 X-37.6 Y-28.12 Z1.21 F4800.0 E1735.511
G1 X-37.6 Y-24.38 Z1.21 F4800.0 E1735.709
G1 X-37.2 Y-24.38 Z1.21 F4800.0 E1735.73
G1 X-37.2 Y-28.12 Z1.21 F4800.0 E1735.927
G1 X-36.8 Y-28.12 Z1.21 F4800.0 E1735.949
G1 X-36.8 Y-24.38 Z1.21 F4800.0 E1736.146
G1 X-36.4 Y-24.38 Z1.21 F4800.0 E1736.167
G1 X-36.4 Y-28.12 Z1.21 F4800.0 E1736.365
G1 X-36.0 Y-28.12 Z1.21 F4800.0 E1736.386
G1 X-36.0 Y-24.38 Z1.21 F4800.0 E1736.583
G1 X-35.6 Y-24.38 Z1.21 F4800.0 E1736.604
G1 X-35.6 Y-28.12 Z1.21 F4800.0 E1736.802
G1 X-35.2 Y-28.12 Z1.21 F4800.0 E1736.823
G1 X-35.2 Y-23.82 Z1.21 F4800.0 E1737.05
G1 X-34.8 Y-22.94 Z1.21 F4800.0 E1737.101
G1 X-34.8 Y-28.12 Z1.21 F4800.0 E1737.375
G1 X-34.4 Y-28.12 Z1.21 F4800.0 E1737.396
G1 X-34.4 Y-22.94 Z1.21 F4800.0 E1737.669
G1 X-34.0 Y-22.94 Z1.21 F4800.0 E1737.69
G1 X-34.0 Y-28.12 Z1.21 F4800.0 E1737.964
G1 X-33.6 Y-28.12 Z1.21 F4800.0 E1737.985
G1 X-33.6 Y-22.94 Z1.21 F4800.0 E1738.258
G1 X-33.2 Y-22.94 Z1.21 F4800.0 E1738.279
G1 X-33.2 Y-28.12 Z1.21 F4800.0 E1738.553
G1 X-32.8 Y-28.12 Z1.21 F4800.0 E1738.574
G1 X-32.8 Y-22.94 Z1.21 F4800.0 E1738.848
G1 X-32.4 Y-22.94 Z1.21 F4800.0 E1738.869
G1 X-32.4 Y-28.12 Z1.21 F4800.0 E1739.142
G1 X-32.0 Y-28.12 Z1.21 F4800.0 E1739.163
G1 X-32.0 Y-22.94 Z1.21 F4800.0 E1739.437
G1 X-31.6 Y-22.94 Z1.21 F4800.0 E1739.458
G1 X-31.6 Y-28.12 Z1.21 F4800.0 E1739.731
G1 X-31.2 Y-28.12 Z1.21 F4800.0 E1739.753
G1 X-31.2 Y-22.94 Z1.21 F4800.0 E1740.026
G1 F1200.0
G1 E1740.026
G1 F4800.0
M103
G1 X-30.8 Y-23.8 Z1.21 F4200.0
G1 F1200.0
G1 E1740.026
G1 F4200.0
M101
G1 X-30.8 Y-28.12 Z1.21 F4800.0 E1740.254
G1 X-30.4 Y-28.12 Z1.21 F4800.0 E1740.276
G1 X-30.4 Y-24.38 Z1.21 F4800.0 E1740.473
G1 X-30.0 Y-24.38 Z1.21 F4800.0 E1740.494
G1 X-30.0 Y-28.12 Z1.21 F4800.0 E1740.692
G1 X-29.6 Y-28.12 Z1.21 F4800.0 E1740.713
G1 X-29.6 Y-24.38 Z1.21 F4800.0 E1740.91
G1 X-29.2 Y-24.38 Z1.21 F4800.0 E1740.931
G1 X-29.2 Y-28.12 Z1.21 F4800.0 E1741.129
G1 X-28.8 Y-28.12 Z1.21 F4800.0 E1741.15
G1 X-28.8 Y-24.38 Z1.21 F4800.0 E1741.347
G1 X-28.4 Y-24.38 Z1.21 F4800.0 E1741.368
G1 X-28.4 Y-28.12 Z1.21 F4800.0 E1741.566
G1 X-28.0 Y-28.12 Z1.21 F4800.0 E1741.587
G1 X-28.0 Y-24.38 Z1.21 F4800.0 E1741.785
G1 X-27.6 Y-24.38 Z1.21 F4800.0 E1741.806
G1 X-27.6 Y-28.12 Z1.21 F4800.0 E1742.003
G1 X-27.2 Y-28.12 Z1.21 F4800.0 E1742.024
G1 X-27.2 Y-24.38 Z1.21 F4800.0 E1742.222
G1 X-26.8 Y-24.38 Z1.21 F4800.0 E1742.243
G1 X-26.8 Y-28.12 Z1.21 F4800.0 E1742.44
G1 X-26.4 Y-28.12 Z1.21 F4800.0 E1742.461
G1 X-26.4 Y-24.38 Z1.21 F4800.0 E1742.659
G1 X-26.0 Y-24.38 Z1.21 F4800.0 E1742.68
G1 X-26.0 Y-28.12 Z1.21 F4800.0 E1742.877
G1 X-25.6 Y-28.12 Z1.21 F4800.0 E1742.899
G1 X-25.6 Y-24.34 Z1.21 F4800.0 E1743.098
G1 X-25.2 Y-24.2 Z1.21 F4800.0 E1743.121
G1 X-25.2 Y-28.12 Z1.21 F4800.0 E1743.328
G1 X-24.8 Y-28.12 Z1.21 F4800.0 E1743.349
G1 X-24.8 Y-5.88 Z1.21 F4800.0 E1744.524
G1 X-24.4 Y-5.88 Z1.21 F4800.0 E1744.545
G1 X-24.4 Y-28.12 Z1.21 F4800.0 E1745.72
G1 X-24.0 Y-28.12 Z1.21 F4800.0 E1745.741
G1 X-24.0 Y-5.88 Z1.21 F4800.0 E1746.916
G1 F1200.0
G1 E1746.716
G1 F4800.0
M103
G1 X-25.2 Y-5.88 Z1.21 F4200.0
G1 F1200.0
G1 E1746.916
G1 F4200.0
M101
G1 X-25.2 Y-22.45 Z1.21 F4800.0 E1747.791
G1 X-25.6 Y-21.76 Z1.21 F4800.0 E1747.833
G1 X-25.6 Y-5.88 Z1.21 F4800.0 E1748.672
G1 X-26.0 Y-5.88 Z1.21 F4800.0 E1748.693
G1 X-26.0 Y-21.07 Z1.21 F4800.0 E1749.496
G1 X-26.4 Y-20.38 Z1.21 F4800.0 E1749.538
G1 X-26.4 Y-5.88 Z1.21 F4800.0 E1750.304
G1 X-26.8 Y-5.88 Z1.21 F4800.0 E1750.325
G1 X-26.8 Y-19.7 Z1.21 F4800.0 E1751.055
G1 X-27.2 Y-19.01 Z1.21 F4800.0 E1751.097
G1 X-27.2 Y-5.88 Z1.21 F4800.0 E1751.79
G1 X-27.6 Y-5.88 Z1.21 F4800.0 E1751.811
G1 X-27.6 Y-18.32 Z1.21 F4800.0 E1752.469
G1 X-28.0 Y-17.63 Z1.21 F4800.0 E1752.511
G1 X-28.0 Y-5.88 Z1.21 F4800.0 E1753.131
G1 F1200.0
G1 E1752.131
G1 F4800.0
M103
G1 X-39.2 Y-14.17 Z1.21 F4200.0
G1 F1200.0
G1 E1753.131
G1 F4200.0
M101
G1 X-39.2 Y-19.9 Z1.21 F4800.0 E1753.434
G1 X-39.6 Y-20.59 Z1.21 F4800.0 E1753.476
G1 X-39.6 Y-14.17 Z1.21 F4800.0 E1753.815
G1 X-40.0 Y-14.17 Z1.21 F4800.0 E1753.836
G1 X-40.0 Y-21.27 Z1.21 F4800.0 E1754.211
G1 X-40.4 Y-21.96 Z1.21 F4800.0 E1754.253
G1 X-40.4 Y-19.07 Z1.21 F4800.0 E1754.406
G1 X-40.8 Y-19.07 Z1.21 F4800.0 E1754.427
G1 X-40.8 Y-22.65 Z1.21 F4800.0 E1754.616
G1 F1200.0
G1 E1753.616
G1 F4800.0
M103
G1 X-40.8 Y-14.68 Z1.21 F4200.0
G1 F1200.0
G1 E1754.616
G1 F4200.0
M101
G1 X-40.8 Y-14.17 Z1.21 F4800.0 E1754.643
G1 X-40.4 Y-14.17 Z1.21 F4800.0 E1754.664
G1 X-40.4 Y-14.68 Z1.21 F4800.0 E1754.691
G1 F1200.0
G1 E1754.691
G1 F4800.0
M103
G1 X-41.2 Y-14.68 Z1.21 F4200.0
G1 F1200.0
G1 E1754.691
G1 F4200.0
M101
G1 X-41.2 Y-14.17 Z1.21 F4800.0 E1754.718
G1 X-41.6 Y-14.17 Z1.21 F4800.0 E1754.739
G1 X-41.6 Y-14.68 Z1.21 F4800.0 E1754.766
G1 X-42.0 Y-14.68 Z1.21 F4800.0 E1754.787
G1 X-42.0 Y-14.17 Z1.21 F4800.0 E1754.814
G1 X-42.4 Y-14.17 Z1.21 F4800.0 E1754.836
G1 X-42.4 Y-14.68 Z1.21 F4800.0 E1754.863
G1 X-42.8 Y-14.68 Z1.21 F4800.0 E1754.884
G1 X-42.8 Y-14.17 Z1.21 F4800.0 E1754.911
G1 X-43.2 Y-14.17 Z1.21 F4800.0 E1754.932
G1 X-43.2 Y-14.68 Z1.21 F4800.0 E1754.959
G1 X-43.6 Y-14.68 Z1.21 F4800.0 E1754.98
G1 X-43.6 Y-14.17 Z1.21 F4800.0 E1755.007
G1 X-44.0 Y-14.17 Z1.21 F4800.0 E1755.028
G1 X-44.0 Y-14.68 Z1.21 F4800.0 E1755.055
G1 X-44.4 Y-14.68 Z1.21 F4800.0 E1755.076
G1 X-44.4 Y-14.17 Z1.21 F4800.0 E1755.103
G1 X-44.8 Y-14.17 Z1.21 F4800.0 E1755.124
G1 X-44.8 Y-14.68 Z1.21 F4800.0 E1755.151
G1 X-45.2 Y-14.68 Z1.21 F4800.0 E1755.172
M73 P25 (display progress)
G1 X-45.2 Y-14.17 Z1.21 F4800.0 E1755.199
G1 X-45.6 Y-14.28 Z1.21 F4800.0 E1755.221
G1 X-45.6 Y-14.58 Z1.21 F4800.0 E1755.237
G1 F1200.0
G1 E1754.237
G1 F4800.0
M103
G1 X-39.81 Y-13.49 Z1.21 F4200.0
G1 X-39.81 Y-10.3 Z1.21 F4200.0
G1 X-52.4 Y-5.88 Z1.21 F4200.0
G1 F1200.0
G1 E1755.237
G1 F4200.0
M101
G1 X-52.4 Y-28.12 Z1.21 F4800.0 E1756.412
G1 X-52.8 Y-28.12 Z1.21 F4800.0 E1756.433
G1 X-52.8 Y-5.88 Z1.21 F4800.0 E1757.608
G1 X-53.2 Y-5.88 Z1.21 F4800.0 E1757.629
G1 X-53.2 Y-28.12 Z1.21 F4800.0 E1758.804
G1 X-53.6 Y-28.12 Z1.21 F4800.0 E1758.825
G1 X-53.6 Y-5.88 Z1.21 F4800.0 E1760.0
G1 X-54.0 Y-5.88 Z1.21 F4800.0 E1760.021
G1 X-54.0 Y-28.12 Z1.21 F4800.0 E1761.196
G1 X-54.4 Y-28.12 Z1.21 F4800.0 E1761.217
G1 X-54.4 Y-5.88 Z1.21 F4800.0 E1762.392
G1 X-54.8 Y-5.88 Z1.21 F4800.0 E1762.414
G1 X-54.8 Y-28.12 Z1.21 F4800.0 E1763.588
G1 X-55.2 Y-28.12 Z1.21 F4800.0 E1763.61
G1 X-55.2 Y-5.88 Z1.21 F4800.0 E1764.785
G1 X-55.6 Y-5.88 Z1.21 F4800.0 E1764.806
G1 X-55.6 Y-28.12 Z1.21 F4800.0 E1765.981
G1 X-56.0 Y-28.12 Z1.21 F4800.0 E1766.002
G1 X-56.0 Y-5.88 Z1.21 F4800.0 E1767.177
G1 X-56.4 Y-5.88 Z1.21 F4800.0 E1767.198
G1 X-56.4 Y-28.12 Z1.21 F4800.0 E1768.373
G1 X-56.8 Y-28.12 Z1.21 F4800.0 E1768.394
G1 X-56.8 Y-5.88 Z1.21 F4800.0 E1769.569
G1 X-57.2 Y-5.88 Z1.21 F4800.0 E1769.59
G1 X-57.2 Y-28.12 Z1.21 F4800.0 E1770.765
G1 X-57.6 Y-28.12 Z1.21 F4800.0 E1770.786
G1 X-57.6 Y-5.88 Z1.21 F4800.0 E1771.961
G1 X-58.0 Y-5.88 Z1.21 F4800.0 E1771.982
G1 X-58.0 Y-28.12 Z1.21 F4800.0 E1773.157
G1 X-58.4 Y-28.12 Z1.21 F4800.0 E1773.178
G1 X-58.4 Y-5.88 Z1.21 F4800.0 E1774.353
G1 X-58.8 Y-5.88 Z1.21 F4800.0 E1774.374
G1 X-58.8 Y-28.12 Z1.21 F4800.0 E1775.549
G1 X-59.2 Y-28.12 Z1.21 F4800.0 E1775.57
G1 X-59.2 Y-5.88 Z1.21 F4800.0 E1776.745
G1 X-59.6 Y-5.88 Z1.21 F4800.0 E1776.766
G1 X-59.6 Y-28.12 Z1.21 F4800.0 E1777.941
G1 X-60.0 Y-28.12 Z1.21 F4800.0 E1777.962
G1 X-60.0 Y-5.88 Z1.21 F4800.0 E1779.137
G1 X-60.4 Y-5.88 Z1.21 F4800.0 E1779.158
G1 X-60.4 Y-28.12 Z1.21 F4800.0 E1780.333
G1 X-60.8 Y-28.12 Z1.21 F4800.0 E1780.354
G1 X-60.8 Y-5.88 Z1.21 F4800.0 E1781.529
G1 X-61.2 Y-5.88 Z1.21 F4800.0 E1781.551
G1 X-61.2 Y-28.12 Z1.21 F4800.0 E1782.725
G1 X-61.6 Y-28.12 Z1.21 F4800.0 E1782.747
G1 X-61.6 Y-5.88 Z1.21 F4800.0 E1783.922
G1 X-62.0 Y-5.88 Z1.21 F4800.0 E1783.943
G1 X-62.0 Y-28.12 Z1.21 F4800.0 E1785.118
G1 X-62.4 Y-28.12 Z1.21 F4800.0 E1785.139
G1 X-62.4 Y-5.88 Z1.21 F4800.0 E1786.314
G1 X-62.8 Y-5.88 Z1.21 F4800.0 E1786.335
G1 X-62.8 Y-28.12 Z1.21 F4800.0 E1787.51
G1 X-63.2 Y-28.12 Z1.21 F4800.0 E1787.531
G1 X-63.2 Y-5.88 Z1.21 F4800.0 E1788.706
G1 X-63.6 Y-5.88 Z1.21 F4800.0 E1788.727
G1 X-63.6 Y-28.12 Z1.21 F4800.0 E1789.902
G1 X-64.0 Y-28.12 Z1.21 F4800.0 E1789.923
G1 X-64.0 Y-5.88 Z1.21 F4800.0 E1791.098
G1 X-64.4 Y-5.88 Z1.21 F4800.0 E1791.119
G1 X-64.4 Y-28.12 Z1.21 F4800.0 E1792.294
G1 X-64.8 Y-28.12 Z1.21 F4800.0 E1792.315
G1 X-64.8 Y-5.88 Z1.21 F4800.0 E1793.49
G1 X-65.2 Y-5.88 Z1.21 F4800.0 E1793.511
G1 X-65.2 Y-28.12 Z1.21 F4800.0 E1794.686
G1 X-65.6 Y-28.12 Z1.21 F4800.0 E1794.707
G1 X-65.6 Y-5.88 Z1.21 F4800.0 E1795.882
G1 X-66.0 Y-5.88 Z1.21 F4800.0 E1795.903
G1 X-66.0 Y-28.12 Z1.21 F4800.0 E1797.078
G1 X-66.4 Y-28.12 Z1.21 F4800.0 E1797.099
G1 X-66.4 Y-5.88 Z1.21 F4800.0 E1798.274
G1 X-66.8 Y-5.88 Z1.21 F4800.0 E1798.295
G1 X-66.8 Y-28.12 Z1.21 F4800.0 E1799.47
G1 X-67.2 Y-28.12 Z1.21 F4800.0 E1799.491
G1 X-67.2 Y-5.88 Z1.21 F4800.0 E1800.666
G1 X-67.6 Y-5.88 Z1.21 F4800.0 E1800.688
G1 X-67.6 Y-28.12 Z1.21 F4800.0 E1801.862
G1 X-68.0 Y-28.12 Z1.21 F4800.0 E1801.884
G1 X-68.0 Y-5.88 Z1.21 F4800.0 E1803.059
G1 X-68.4 Y-5.88 Z1.21 F4800.0 E1803.08
G1 X-68.4 Y-28.12 Z1.21 F4800.0 E1804.255
G1 X-68.8 Y-28.12 Z1.21 F4800.0 E1804.276
G1 X-68.8 Y-5.88 Z1.21 F4800.0 E1805.451
G1 F1200.0
G1 E1804.451
G1 F4800.0
M103
G1 X-39.81 Y-10.3 Z1.21 F4200.0
G1 X-39.61 Y-12.3 Z1.21 F4200.0
G1 X-18.31 Y-17.04 Z1.21 F4200.0
G1 X-15.63 Y-17.54 Z1.21 F4200.0
G1 X-10.8 Y-18.8 Z1.21 F4200.0
G1 F1200.0
G1 E1805.451
G1 F4200.0
M101
G1 X-10.8 Y-18.47 Z1.21 F4800.0 E1805.468
G1 X-10.4 Y-17.84 Z1.21 F4800.0 E1805.508
G1 X-10.4 Y-19.16 Z1.21 F4800.0 E1805.577
G1 X-10.0 Y-19.64 Z1.21 F4800.0 E1805.61
G1 X-10.0 Y-5.88 Z1.21 F4800.0 E1806.337
G1 X-9.6 Y-5.88 Z1.21 F4800.0 E1806.358
G1 X-9.6 Y-28.12 Z1.21 F4800.0 E1807.533
G1 X-10.0 Y-28.12 Z1.21 F4800.0 E1807.554
G1 X-10.0 Y-22.4 Z1.21 F4800.0 E1807.856
G1 X-10.4 Y-22.94 Z1.21 F4800.0 E1807.892
G1 X-10.4 Y-28.12 Z1.21 F4800.0 E1808.165
G1 X-10.8 Y-28.12 Z1.21 F4800.0 E1808.187
G1 X-10.8 Y-23.27 Z1.21 F4800.0 E1808.443
G1 X-11.2 Y-23.55 Z1.21 F4800.0 E1808.469
G1 X-11.2 Y-28.12 Z1.21 F4800.0 E1808.71
G1 X-11.6 Y-28.12 Z1.21 F4800.0 E1808.731
G1 X-11.6 Y-23.75 Z1.21 F4800.0 E1808.962
G1 X-12.0 Y-23.94 Z1.21 F4800.0 E1808.986
G1 X-12.0 Y-28.12 Z1.21 F4800.0 E1809.206
G1 X-12.4 Y-28.12 Z1.21 F4800.0 E1809.227
G1 X-12.4 Y-24.02 Z1.21 F4800.0 E1809.444
G1 X-12.8 Y-24.09 Z1.21 F4800.0 E1809.466
G1 X-12.8 Y-28.12 Z1.21 F4800.0 E1809.679
G1 X-13.2 Y-28.12 Z1.21 F4800.0 E1809.7
G1 X-13.2 Y-24.16 Z1.21 F4800.0 E1809.909
G1 X-13.6 Y-24.23 Z1.21 F4800.0 E1809.931
G1 X-13.6 Y-28.12 Z1.21 F4800.0 E1810.136
G1 X-14.0 Y-28.12 Z1.21 F4800.0 E1810.157
G1 X-14.0 Y-24.26 Z1.21 F4800.0 E1810.361
G1 X-14.4 Y-24.27 Z1.21 F4800.0 E1810.382
G1 X-14.4 Y-28.12 Z1.21 F4800.0 E1810.586
G1 X-14.8 Y-28.12 Z1.21 F4800.0 E1810.607
G1 X-14.8 Y-24.27 Z1.21 F4800.0 E1810.81
G1 X-15.2 Y-24.28 Z1.21 F4800.0 E1810.831
G1 X-15.2 Y-28.12 Z1.21 F4800.0 E1811.034
G1 X-15.6 Y-28.12 Z1.21 F4800.0 E1811.055
G1 X-15.6 Y-24.28 Z1.21 F4800.0 E1811.258
G1 X-16.0 Y-24.29 Z1.21 F4800.0 E1811.279
G1 X-16.0 Y-28.12 Z1.21 F4800.0 E1811.482
G1 X-16.4 Y-28.12 Z1.21 F4800.0 E1811.503
G1 X-16.4 Y-24.29 Z1.21 F4800.0 E1811.705
G1 X-16.8 Y-24.3 Z1.21 F4800.0 E1811.726
G1 X-16.8 Y-28.12 Z1.21 F4800.0 E1811.928
G1 X-17.2 Y-28.12 Z1.21 F4800.0 E1811.949
G1 X-17.2 Y-24.3 Z1.21 F4800.0 E1812.151
G1 X-17.6 Y-24.31 Z1.21 F4800.0 E1812.172
G1 X-17.6 Y-28.12 Z1.21 F4800.0 E1812.373
G1 X-18.0 Y-28.12 Z1.21 F4800.0 E1812.394
G1 X-18.0 Y-24.31 Z1.21 F4800.0 E1812.595
G1 X-18.4 Y-24.32 Z1.21 F4800.0 E1812.617
G1 X-18.4 Y-28.12 Z1.21 F4800.0 E1812.817
G1 X-18.8 Y-28.12 Z1.21 F4800.0 E1812.838
G1 X-18.8 Y-24.32 Z1.21 F4800.0 E1813.039
G1 X-19.2 Y-24.33 Z1.21 F4800.0 E1813.06
G1 X-19.2 Y-28.12 Z1.21 F4800.0 E1813.261
G1 X-19.6 Y-28.12 Z1.21 F4800.0 E1813.282
G1 X-19.6 Y-24.33 Z1.21 F4800.0 E1813.482
G1 X-20.0 Y-24.34 Z1.21 F4800.0 E1813.503
G1 X-20.0 Y-28.12 Z1.21 F4800.0 E1813.703
G1 X-20.4 Y-28.12 Z1.21 F4800.0 E1813.724
G1 X-20.4 Y-24.34 Z1.21 F4800.0 E1813.923
G1 X-20.8 Y-24.35 Z1.21 F4800.0 E1813.944
G1 X-20.8 Y-28.12 Z1.21 F4800.0 E1814.144
G1 X-21.2 Y-28.12 Z1.21 F4800.0 E1814.165
G1 X-21.2 Y-24.35 Z1.21 F4800.0 E1814.364
G1 X-21.6 Y-24.36 Z1.21 F4800.0 E1814.385
G1 X-21.6 Y-28.12 Z1.21 F4800.0 E1814.584
G1 X-22.0 Y-28.12 Z1.21 F4800.0 E1814.605
G1 X-22.0 Y-24.36 Z1.21 F4800.0 E1814.803
G1 X-22.4 Y-24.37 Z1.21 F4800.0 E1814.824
G1 X-22.4 Y-28.12 Z1.21 F4800.0 E1815.023
G1 X-22.8 Y-28.12 Z1.21 F4800.0 E1815.044
G1 X-22.8 Y-24.37 Z1.21 F4800.0 E1815.242
G1 X-23.2 Y-24.38 Z1.21 F4800.0 E1815.263
G1 X-23.2 Y-28.12 Z1.21 F4800.0 E1815.46
M73 P26 (display progress)
G1 X-23.6 Y-28.12 Z1.21 F4800.0 E1815.482
G1 X-23.6 Y-24.38 Z1.21 F4800.0 E1815.679
G1 F1200.0
G1 E1814.679
G1 F4800.0
M103
(*************start toolchange*************)
G55
M108 T1(Set tool)
M18 A B
G1 Z1.41 F3000
G1 X34.34 Y-18.26 Z1.41 F3000
G1 F4200.0
(*************end toolchange*************)
(<layer> 1.405 )
G1 X34.34 Y-18.26 Z1.41 F4200.0
G1 X29.06 Y-18.56 Z1.41 F4200.0
G1 X20.71 Y-23.41 Z1.41 F4200.0
G1 X17.76 Y-21.78 Z1.41 F4200.0
G1 X12.67 Y-21.78 Z1.41 F4200.0
G1 X9.98 Y-23.5 Z1.41 F4200.0
G1 X2.24 Y-22.96 Z1.41 F4200.0
G1 X-4.46 Y-20.3 Z1.41 F4200.0
G1 X-12.85 Y-21.26 Z1.41 F4200.0
G1 X-14.66 Y-21.55 Z1.41 F4200.0
G1 X-18.91 Y-21.83 Z1.41 F4200.0
G1 X-20.51 Y-21.23 Z1.41 F4200.0
G1 X-27.44 Y-23.47 Z1.41 F4200.0
G1 X-30.46 Y-21.78 Z1.41 F4200.0
G1 X-35.55 Y-21.78 Z1.41 F4200.0
G1 X-37.59 Y-23.31 Z1.41 F4200.0
G1 X-42.5 Y-16.14 Z1.41 F4200.0
G1 X-46.8 Y-17.99 Z1.41 F4200.0
G1 X-50.51 Y-22.59 Z1.41 F4200.0
G1 F1200.0
G1 E61.692
G1 F4200.0
M101
G1 X-50.51 Y-22.9 Z1.41 F4800.0 E61.708
G1 X-47.2 Y-22.9 Z1.41 F4800.0 E61.883
G1 X-47.2 Y-17.59 Z1.41 F4800.0 E62.164
G1 X-41.57 Y-17.59 Z1.41 F4800.0 E62.461
G1 X-41.57 Y-16.16 Z1.41 F4800.0 E62.536
G1 X-47.2 Y-16.16 Z1.41 F4800.0 E62.834
G1 X-47.2 Y-12.69 Z1.41 F4800.0 E63.017
G1 X-40.61 Y-12.69 Z1.41 F4800.0 E63.365
G1 X-40.61 Y-11.1 Z1.41 F4800.0 E63.45
G1 X-50.51 Y-11.1 Z1.41 F4800.0 E63.973
G1 X-50.51 Y-22.59 Z1.41 F4800.0 E64.58
G1 F1200.0
G1 E64.58
G1 F4800.0
M103
;M108 R40.0
G1 X-50.91 Y-22.59 Z1.41 F4200.0
G1 F1200.0
G1 E64.58
G1 F4200.0
M101
G1 X-50.91 Y-22.9 Z1.41 F2400.0 E64.596
G1 X-50.91 Y-23.3 Z1.41 F2400.0 E64.617
G1 X-46.8 Y-23.3 Z1.41 F2400.0 E64.835
G1 X-46.8 Y-17.99 Z1.41 F2400.0 E65.115
G1 X-41.17 Y-17.99 Z1.41 F2400.0 E65.413
G1 X-41.17 Y-15.76 Z1.41 F2400.0 E65.53
G1 X-46.8 Y-15.76 Z1.41 F2400.0 E65.828
G1 X-46.8 Y-13.09 Z1.41 F2400.0 E65.969
G1 X-40.21 Y-13.09 Z1.41 F2400.0 E66.317
G1 X-40.21 Y-10.7 Z1.41 F2400.0 E66.443
G1 X-50.91 Y-10.7 Z1.41 F2400.0 E67.009
G1 X-50.91 Y-22.59 Z1.41 F2400.0 E67.637
G1 F1200.0
G1 E66.637
G1 F2400.0
M103
;M108 R80.0
G1 X-50.23 Y-17.6 Z1.41 F4200.0
G1 F1200.0
G1 E67.637
G1 F4200.0
M101
G1 X-47.48 Y-17.6 Z1.41 F4800.0 E67.782
G1 X-47.48 Y-18.0 Z1.41 F4800.0 E67.803
G1 X-50.23 Y-18.0 Z1.41 F4800.0 E67.949
G1 X-50.23 Y-18.4 Z1.41 F4800.0 E67.97
G1 X-47.48 Y-18.4 Z1.41 F4800.0 E68.115
G1 X-47.48 Y-18.8 Z1.41 F4800.0 E68.136
G1 X-50.23 Y-18.8 Z1.41 F4800.0 E68.282
G1 X-50.23 Y-19.2 Z1.41 F4800.0 E68.303
G1 X-47.48 Y-19.2 Z1.41 F4800.0 E68.448
G1 X-47.48 Y-19.6 Z1.41 F4800.0 E68.469
G1 X-50.23 Y-19.6 Z1.41 F4800.0 E68.615
G1 X-50.23 Y-20.0 Z1.41 F4800.0 E68.636
G1 X-47.48 Y-20.0 Z1.41 F4800.0 E68.781
G1 X-47.48 Y-20.4 Z1.41 F4800.0 E68.802
G1 X-50.23 Y-20.4 Z1.41 F4800.0 E68.947
G1 X-50.23 Y-20.8 Z1.41 F4800.0 E68.969
G1 X-47.48 Y-20.8 Z1.41 F4800.0 E69.114
G1 X-47.48 Y-21.2 Z1.41 F4800.0 E69.135
G1 X-50.23 Y-21.2 Z1.41 F4800.0 E69.28
G1 X-50.23 Y-21.6 Z1.41 F4800.0 E69.301
G1 X-47.48 Y-21.6 Z1.41 F4800.0 E69.447
G1 X-47.48 Y-22.0 Z1.41 F4800.0 E69.468
G1 X-50.23 Y-22.0 Z1.41 F4800.0 E69.613
G1 X-50.22 Y-22.4 Z1.41 F4800.0 E69.634
G1 X-47.49 Y-22.4 Z1.41 F4800.0 E69.779
G1 F1200.0
G1 E68.779
G1 F4800.0
M103
G1 X-50.23 Y-12.8 Z1.41 F4200.0
G1 F1200.0
G1 E69.779
G1 F4200.0
M101
G1 X-47.48 Y-12.8 Z1.41 F4800.0 E69.924
G1 X-47.48 Y-13.2 Z1.41 F4800.0 E69.945
G1 X-50.23 Y-13.2 Z1.41 F4800.0 E70.091
G1 X-50.23 Y-13.6 Z1.41 F4800.0 E70.112
G1 X-47.48 Y-13.6 Z1.41 F4800.0 E70.257
G1 X-47.48 Y-14.0 Z1.41 F4800.0 E70.278
G1 X-50.23 Y-14.0 Z1.41 F4800.0 E70.424
G1 X-50.23 Y-14.4 Z1.41 F4800.0 E70.445
G1 X-47.48 Y-14.4 Z1.41 F4800.0 E70.59
G1 X-47.48 Y-14.8 Z1.41 F4800.0 E70.611
G1 X-50.23 Y-14.8 Z1.41 F4800.0 E70.756
G1 X-50.23 Y-15.2 Z1.41 F4800.0 E70.778
G1 X-47.48 Y-15.2 Z1.41 F4800.0 E70.923
G1 X-47.48 Y-15.6 Z1.41 F4800.0 E70.944
G1 X-50.23 Y-15.6 Z1.41 F4800.0 E71.089
G1 X-50.23 Y-16.0 Z1.41 F4800.0 E71.11
G1 X-47.48 Y-16.0 Z1.41 F4800.0 E71.256
G1 X-47.48 Y-16.4 Z1.41 F4800.0 E71.277
G1 X-50.23 Y-16.4 Z1.41 F4800.0 E71.422
G1 F1200.0
G1 E70.422
G1 F4800.0
M103
G1 X-46.8 Y-13.09 Z1.41 F4200.0
G1 X-41.1 Y-12.4 Z1.41 F4200.0
G1 F1200.0
G1 E71.422
G1 F4200.0
M101
G1 X-50.23 Y-12.4 Z1.41 F4800.0 E71.905
G1 X-50.23 Y-12.0 Z1.41 F4800.0 E71.926
G1 X-40.89 Y-12.0 Z1.41 F4800.0 E72.419
G1 X-40.9 Y-11.6 Z1.41 F4800.0 E72.44
G1 X-50.23 Y-11.6 Z1.41 F4800.0 E72.933
G1 F1200.0
G1 E71.933
G1 F4800.0
M103
G1 X-46.8 Y-15.76 Z1.41 F4200.0
G1 X-41.97 Y-17.2 Z1.41 F4200.0
G1 F1200.0
G1 E72.933
G1 F4200.0
M101
G1 X-50.23 Y-17.2 Z1.41 F4800.0 E73.37
G1 X-50.23 Y-16.8 Z1.41 F4800.0 E73.391
G1 X-41.85 Y-16.8 Z1.41 F4800.0 E73.834
G1 F1200.0
G1 E72.834
G1 F4800.0
M103
G1 X-43.28 Y-17.2 Z1.41 F4200.0
G1 X-36.22 Y-21.3 Z1.41 F4200.0
G1 X-34.88 Y-20.33 Z1.41 F4200.0
G1 F1200.0
G1 E73.834
G1 F4200.0
M101
G1 X-35.05 Y-20.07 Z1.41 F4800.0 E73.85
G1 X-33.67 Y-17.08 Z1.41 F4800.0 E74.024
G1 X-33.36 Y-16.66 Z1.41 F4800.0 E74.051
G1 X-32.62 Y-16.66 Z1.41 F4800.0 E74.091
G1 X-32.31 Y-17.08 Z1.41 F4800.0 E74.118
G1 X-30.92 Y-20.07 Z1.41 F4800.0 E74.292
G1 X-31.36 Y-20.76 Z1.41 F4800.0 E74.336
G1 X-34.61 Y-20.76 Z1.41 F4800.0 E74.508
G1 X-34.88 Y-20.33 Z1.41 F4800.0 E74.535
G1 F1200.0
G1 E74.305
G1 F4800.0
M73 P27 (display progress)
M103
G1 X-35.36 Y-21.46 Z1.41 F4200.0
G1 F1200.0
G1 E74.535
G1 F4200.0
M101
G1 X-35.05 Y-21.46 Z1.41 F4800.0 E74.551
G1 X-30.26 Y-21.46 Z1.41 F4800.0 E74.804
G1 X-29.58 Y-22.9 Z1.41 F4800.0 E74.888
G1 X-27.32 Y-22.9 Z1.41 F4800.0 E75.008
G1 X-26.99 Y-22.32 Z1.41 F4800.0 E75.043
G1 X-31.01 Y-15.39 Z1.41 F4800.0 E75.466
G1 X-34.87 Y-15.39 Z1.41 F4800.0 E75.67
G1 X-38.89 Y-22.32 Z1.41 F4800.0 E76.093
G1 X-38.56 Y-22.9 Z1.41 F4800.0 E76.129
G1 X-36.41 Y-22.9 Z1.41 F4800.0 E76.242
G1 X-35.75 Y-21.46 Z1.41 F4800.0 E76.326
G1 X-35.36 Y-21.46 Z1.41 F4800.0 E76.347
G1 F1200.0
G1 E76.347
G1 F4800.0
M103
;M108 R40.0
G1 X-35.36 Y-21.86 Z1.41 F4200.0
G1 F1200.0
G1 E76.347
G1 F4200.0
M101
G1 X-35.05 Y-21.86 Z1.41 F2400.0 E76.363
G1 X-30.51 Y-21.86 Z1.41 F2400.0 E76.603
G1 X-29.84 Y-23.3 Z1.41 F2400.0 E76.687
G1 X-26.08 Y-23.3 Z1.41 F2400.0 E76.885
G1 X-26.02 Y-23.19 Z1.41 F2400.0 E76.892
G1 X-30.78 Y-14.99 Z1.41 F2400.0 E77.393
G1 X-35.1 Y-14.99 Z1.41 F2400.0 E77.621
G1 X-39.86 Y-23.19 Z1.41 F2400.0 E78.122
G1 X-39.8 Y-23.3 Z1.41 F2400.0 E78.129
G1 X-36.15 Y-23.3 Z1.41 F2400.0 E78.321
G1 X-35.5 Y-21.86 Z1.41 F2400.0 E78.405
G1 X-35.36 Y-21.86 Z1.41 F2400.0 E78.412
G1 F1200.0
G1 E77.434
G1 F2400.0
M103
G1 X-34.08 Y-20.35 Z1.41 F4200.0
G1 F1200.0
G1 E78.412
G1 F4200.0
M101
G1 X-34.4 Y-20.35 Z1.41 F2400.0 E78.428
G1 X-34.59 Y-20.05 Z1.41 F2400.0 E78.447
G1 X-33.32 Y-17.29 Z1.41 F2400.0 E78.608
G1 X-33.16 Y-17.06 Z1.41 F2400.0 E78.623
G1 X-32.82 Y-17.06 Z1.41 F2400.0 E78.64
G1 X-32.66 Y-17.29 Z1.41 F2400.0 E78.655
G1 X-31.38 Y-20.05 Z1.41 F2400.0 E78.816
G1 X-31.57 Y-20.35 Z1.41 F2400.0 E78.835
G1 X-34.08 Y-20.35 Z1.41 F2400.0 E78.968
G1 F1200.0
G1 E77.968
G1 F2400.0
M103
;M108 R80.0
G1 X-27.35 Y-22.4 Z1.41 F4200.0
G1 F1200.0
G1 E78.968
G1 F4200.0
M101
G1 X-29.51 Y-22.4 Z1.41 F4800.0 E79.081
G1 X-29.7 Y-22.0 Z1.41 F4800.0 E79.105
G1 X-27.49 Y-22.0 Z1.41 F4800.0 E79.221
G1 X-27.73 Y-21.6 Z1.41 F4800.0 E79.246
G1 X-29.88 Y-21.6 Z1.41 F4800.0 E79.359
G1 X-30.07 Y-21.2 Z1.41 F4800.0 E79.383
G1 X-27.96 Y-21.2 Z1.41 F4800.0 E79.494
G1 X-28.19 Y-20.8 Z1.41 F4800.0 E79.519
G1 X-31.05 Y-20.8 Z1.41 F4800.0 E79.67
G1 X-30.8 Y-20.4 Z1.41 F4800.0 E79.695
G1 X-28.42 Y-20.4 Z1.41 F4800.0 E79.82
G1 X-28.66 Y-20.0 Z1.41 F4800.0 E79.845
G1 X-30.64 Y-20.0 Z1.41 F4800.0 E79.949
G1 X-30.82 Y-19.6 Z1.41 F4800.0 E79.972
G1 X-28.89 Y-19.6 Z1.41 F4800.0 E80.075
G1 X-29.12 Y-19.2 Z1.41 F4800.0 E80.099
G1 X-31.01 Y-19.2 Z1.41 F4800.0 E80.199
G1 X-31.2 Y-18.8 Z1.41 F4800.0 E80.222
G1 X-29.35 Y-18.8 Z1.41 F4800.0 E80.32
G1 X-29.59 Y-18.4 Z1.41 F4800.0 E80.344
G1 X-31.38 Y-18.4 Z1.41 F4800.0 E80.439
G1 X-31.57 Y-18.0 Z1.41 F4800.0 E80.462
G1 X-29.82 Y-18.0 Z1.41 F4800.0 E80.555
G1 X-30.05 Y-17.6 Z1.41 F4800.0 E80.579
G1 X-31.76 Y-17.6 Z1.41 F4800.0 E80.669
G1 X-31.94 Y-17.2 Z1.41 F4800.0 E80.693
G1 X-30.28 Y-17.2 Z1.41 F4800.0 E80.78
G1 X-30.52 Y-16.8 Z1.41 F4800.0 E80.805
G1 X-32.17 Y-16.8 Z1.41 F4800.0 E80.892
G1 X-32.46 Y-16.4 Z1.41 F4800.0 E80.918
G1 X-30.75 Y-16.4 Z1.41 F4800.0 E81.009
G1 X-30.98 Y-16.0 Z1.41 F4800.0 E81.033
G1 X-34.9 Y-16.0 Z1.41 F4800.0 E81.24
G1 X-35.13 Y-16.4 Z1.41 F4800.0 E81.265
G1 X-33.52 Y-16.4 Z1.41 F4800.0 E81.35
G1 X-33.81 Y-16.8 Z1.41 F4800.0 E81.376
G1 X-35.36 Y-16.8 Z1.41 F4800.0 E81.458
G1 X-35.59 Y-17.2 Z1.41 F4800.0 E81.482
G1 X-34.03 Y-17.2 Z1.41 F4800.0 E81.565
G1 X-34.22 Y-17.6 Z1.41 F4800.0 E81.588
G1 X-35.83 Y-17.6 Z1.41 F4800.0 E81.673
G1 X-36.06 Y-18.0 Z1.41 F4800.0 E81.697
G1 X-34.4 Y-18.0 Z1.41 F4800.0 E81.785
G1 X-34.59 Y-18.4 Z1.41 F4800.0 E81.808
G1 X-36.29 Y-18.4 Z1.41 F4800.0 E81.898
G1 X-36.52 Y-18.8 Z1.41 F4800.0 E81.923
G1 X-34.77 Y-18.8 Z1.41 F4800.0 E82.015
G1 X-34.96 Y-19.2 Z1.41 F4800.0 E82.038
G1 X-36.76 Y-19.2 Z1.41 F4800.0 E82.133
G1 X-36.99 Y-19.6 Z1.41 F4800.0 E82.158
G1 X-35.14 Y-19.6 Z1.41 F4800.0 E82.255
G1 X-35.33 Y-20.0 Z1.41 F4800.0 E82.279
G1 X-37.22 Y-20.0 Z1.41 F4800.0 E82.379
G1 X-37.45 Y-20.4 Z1.41 F4800.0 E82.403
G1 X-35.17 Y-20.4 Z1.41 F4800.0 E82.524
G1 X-34.92 Y-20.8 Z1.41 F4800.0 E82.549
G1 X-37.69 Y-20.8 Z1.41 F4800.0 E82.695
G1 X-37.92 Y-21.2 Z1.41 F4800.0 E82.72
G1 X-35.94 Y-21.2 Z1.41 F4800.0 E82.824
G1 X-36.12 Y-21.6 Z1.41 F4800.0 E82.847
G1 X-38.15 Y-21.6 Z1.41 F4800.0 E82.955
G1 X-38.39 Y-22.0 Z1.41 F4800.0 E82.979
G1 X-36.31 Y-22.0 Z1.41 F4800.0 E83.089
G1 X-36.49 Y-22.4 Z1.41 F4800.0 E83.112
G1 X-38.53 Y-22.4 Z1.41 F4800.0 E83.22
G1 F1200.0
G1 E82.22
G1 F4800.0
M103
G1 X-35.55 Y-21.78 Z1.41 F4200.0
G1 X-30.46 Y-21.78 Z1.41 F4200.0
G1 X-27.85 Y-23.49 Z1.41 F4200.0
G1 X-20.52 Y-22.96 Z1.41 F4200.0
G1 X-19.0 Y-22.22 Z1.41 F4200.0
G1 F1200.0
G1 E83.22
G1 F4200.0
M101
G1 X-19.31 Y-22.23 Z1.41 F4800.0 E83.236
G1 X-19.31 Y-19.26 Z1.41 F4800.0 E83.393
G1 X-15.59 Y-19.32 Z1.41 F4800.0 E83.589
G1 X-15.15 Y-19.42 Z1.41 F4800.0 E83.613
G1 X-14.76 Y-19.58 Z1.41 F4800.0 E83.636
G1 X-14.22 Y-20.02 Z1.41 F4800.0 E83.673
G1 X-14.0 Y-20.71 Z1.41 F4800.0 E83.711
G1 X-14.21 Y-21.43 Z1.41 F4800.0 E83.75
G1 X-14.75 Y-21.9 Z1.41 F4800.0 E83.788
G1 X-15.15 Y-22.06 Z1.41 F4800.0 E83.811
G1 X-15.58 Y-22.16 Z1.41 F4800.0 E83.834
G1 X-19.0 Y-22.22 Z1.41 F4800.0 E84.015
G1 F1200.0
G1 E83.015
G1 F4800.0
M103
G1 X-19.0 Y-18.81 Z1.41 F4200.0
G1 F1200.0
G1 E84.015
G1 F4200.0
M101
G1 X-19.31 Y-18.81 Z1.41 F4800.0 E84.031
G1 X-19.31 Y-15.95 Z1.41 F4800.0 E84.183
G1 X-15.99 Y-16.01 Z1.41 F4800.0 E84.358
G1 X-15.59 Y-16.1 Z1.41 F4800.0 E84.38
G1 X-15.22 Y-16.25 Z1.41 F4800.0 E84.401
G1 X-14.73 Y-16.69 Z1.41 F4800.0 E84.436
G1 X-14.54 Y-17.36 Z1.41 F4800.0 E84.472
G1 X-14.71 Y-18.01 Z1.41 F4800.0 E84.508
G1 X-14.96 Y-18.31 Z1.41 F4800.0 E84.529
G1 X-15.25 Y-18.52 Z1.41 F4800.0 E84.547
G1 X-15.59 Y-18.66 Z1.41 F4800.0 E84.567
G1 X-15.99 Y-18.75 Z1.41 F4800.0 E84.589
G1 X-19.0 Y-18.81 Z1.41 F4800.0 E84.747
G1 F1200.0
G1 E83.747
G1 F4800.0
M103
G1 X-22.31 Y-18.5 Z1.41 F4200.0
M73 P28 (display progress)
G1 F1200.0
G1 E84.747
G1 F4200.0
M101
G1 X-22.31 Y-18.81 Z1.41 F4800.0 E84.764
G1 X-22.31 Y-22.9 Z1.41 F4800.0 E84.98
G1 X-15.74 Y-22.9 Z1.41 F4800.0 E85.327
G1 X-13.93 Y-22.79 Z1.41 F4800.0 E85.423
G1 X-12.46 Y-22.52 Z1.41 F4800.0 E85.501
G1 X-11.85 Y-22.22 Z1.41 F4800.0 E85.537
G1 X-11.4 Y-21.84 Z1.41 F4800.0 E85.568
G1 X-11.15 Y-21.44 Z1.41 F4800.0 E85.593
G1 X-11.07 Y-21.03 Z1.41 F4800.0 E85.615
G1 X-11.18 Y-20.53 Z1.41 F4800.0 E85.642
G1 X-11.53 Y-20.11 Z1.41 F4800.0 E85.671
G1 X-12.23 Y-19.74 Z1.41 F4800.0 E85.713
G1 X-13.13 Y-19.52 Z1.41 F4800.0 E85.762
G1 X-13.59 Y-19.25 Z1.41 F4800.0 E85.79
G1 X-13.64 Y-18.53 Z1.41 F4800.0 E85.828
G1 X-13.22 Y-18.2 Z1.41 F4800.0 E85.856
G1 X-12.17 Y-17.78 Z1.41 F4800.0 E85.916
G1 X-11.81 Y-17.38 Z1.41 F4800.0 E85.945
G1 X-11.7 Y-16.97 Z1.41 F4800.0 E85.967
G1 X-11.87 Y-16.45 Z1.41 F4800.0 E85.996
G1 X-12.44 Y-15.94 Z1.41 F4800.0 E86.036
G1 X-13.53 Y-15.54 Z1.41 F4800.0 E86.098
G1 X-15.14 Y-15.39 Z1.41 F4800.0 E86.183
G1 X-22.31 Y-15.39 Z1.41 F4800.0 E86.562
G1 X-22.31 Y-18.5 Z1.41 F4800.0 E86.726
G1 F1200.0
G1 E86.726
G1 F4800.0
M103
;M108 R40.0
G1 X-22.71 Y-18.5 Z1.41 F4200.0
G1 F1200.0
G1 E86.726
G1 F4200.0
M101
G1 X-22.71 Y-18.81 Z1.41 F2400.0 E86.743
G1 X-22.71 Y-23.3 Z1.41 F2400.0 E86.98
G1 X-15.73 Y-23.3 Z1.41 F2400.0 E87.349
G1 X-13.88 Y-23.18 Z1.41 F2400.0 E87.447
G1 X-12.34 Y-22.9 Z1.41 F2400.0 E87.529
G1 X-11.63 Y-22.56 Z1.41 F2400.0 E87.571
G1 X-11.09 Y-22.11 Z1.41 F2400.0 E87.608
G1 X-10.77 Y-21.59 Z1.41 F2400.0 E87.64
G1 X-10.66 Y-21.03 Z1.41 F2400.0 E87.671
G1 X-10.81 Y-20.35 Z1.41 F2400.0 E87.707
G1 X-11.27 Y-19.8 Z1.41 F2400.0 E87.745
G1 X-12.09 Y-19.36 Z1.41 F2400.0 E87.794
G1 X-12.97 Y-19.15 Z1.41 F2400.0 E87.842
G1 X-13.2 Y-19.01 Z1.41 F2400.0 E87.856
G1 X-13.22 Y-18.71 Z1.41 F2400.0 E87.872
G1 X-13.02 Y-18.55 Z1.41 F2400.0 E87.886
G1 X-11.94 Y-18.11 Z1.41 F2400.0 E87.947
G1 X-11.45 Y-17.58 Z1.41 F2400.0 E87.986
G1 X-11.29 Y-16.96 Z1.41 F2400.0 E88.019
G1 X-11.52 Y-16.22 Z1.41 F2400.0 E88.06
G1 X-12.23 Y-15.59 Z1.41 F2400.0 E88.111
G1 X-13.44 Y-15.14 Z1.41 F2400.0 E88.179
G1 X-15.12 Y-14.99 Z1.41 F2400.0 E88.268
G1 X-22.71 Y-14.99 Z1.41 F2400.0 E88.669
G1 X-22.71 Y-18.5 Z1.41 F2400.0 E88.855
G1 F1200.0
G1 E87.855
G1 F2400.0
M103
G1 X-18.6 Y-18.4 Z1.41 F4200.0
G1 F1200.0
G1 E88.855
G1 F4200.0
M101
G1 X-18.91 Y-18.41 Z1.41 F2400.0 E88.871
G1 X-18.91 Y-16.35 Z1.41 F2400.0 E88.979
G1 X-16.04 Y-16.41 Z1.41 F2400.0 E89.131
G1 X-15.71 Y-16.48 Z1.41 F2400.0 E89.149
G1 X-15.44 Y-16.6 Z1.41 F2400.0 E89.165
G1 X-15.08 Y-16.91 Z1.41 F2400.0 E89.19
G1 X-14.95 Y-17.36 Z1.41 F2400.0 E89.214
G1 X-15.08 Y-17.82 Z1.41 F2400.0 E89.239
G1 X-15.24 Y-18.02 Z1.41 F2400.0 E89.253
G1 X-15.45 Y-18.17 Z1.41 F2400.0 E89.266
G1 X-15.71 Y-18.27 Z1.41 F2400.0 E89.281
G1 X-16.04 Y-18.35 Z1.41 F2400.0 E89.299
G1 X-18.6 Y-18.4 Z1.41 F2400.0 E89.434
G1 F1200.0
G1 E88.829
G1 F2400.0
M103
G1 X-18.91 Y-19.98 Z1.41 F4200.0
G1 F1200.0
G1 E89.434
G1 F4200.0
M101
G1 X-18.91 Y-19.66 Z1.41 F2400.0 E89.451
G1 X-15.64 Y-19.72 Z1.41 F2400.0 E89.624
G1 X-15.27 Y-19.8 Z1.41 F2400.0 E89.644
G1 X-14.96 Y-19.93 Z1.41 F2400.0 E89.661
G1 X-14.56 Y-20.26 Z1.41 F2400.0 E89.688
G1 X-14.42 Y-20.72 Z1.41 F2400.0 E89.714
G1 X-14.56 Y-21.21 Z1.41 F2400.0 E89.741
G1 X-14.96 Y-21.55 Z1.41 F2400.0 E89.769
G1 X-15.27 Y-21.68 Z1.41 F2400.0 E89.786
G1 X-15.64 Y-21.77 Z1.41 F2400.0 E89.807
G1 X-16.58 Y-21.83 Z1.41 F2400.0 E89.856
G1 X-18.91 Y-21.83 Z1.41 F2400.0 E89.979
G1 X-18.91 Y-19.98 Z1.41 F2400.0 E90.077
G1 F1200.0
G1 E89.077
G1 F2400.0
M103
;M108 R80.0
G1 X-19.58 Y-16.0 Z1.41 F4200.0
G1 F1200.0
G1 E90.077
G1 F4200.0
M101
G1 X-22.03 Y-16.0 Z1.41 F4800.0 E90.207
G1 X-22.03 Y-16.4 Z1.41 F4800.0 E90.228
G1 X-19.58 Y-16.4 Z1.41 F4800.0 E90.357
G1 X-19.58 Y-16.8 Z1.41 F4800.0 E90.378
G1 X-22.03 Y-16.8 Z1.41 F4800.0 E90.508
G1 X-22.03 Y-17.2 Z1.41 F4800.0 E90.529
G1 X-19.58 Y-17.2 Z1.41 F4800.0 E90.658
G1 X-19.58 Y-17.6 Z1.41 F4800.0 E90.679
G1 X-22.03 Y-17.6 Z1.41 F4800.0 E90.809
G1 X-22.03 Y-18.0 Z1.41 F4800.0 E90.83
G1 X-19.58 Y-18.0 Z1.41 F4800.0 E90.959
G1 X-19.58 Y-18.4 Z1.41 F4800.0 E90.98
G1 X-22.03 Y-18.4 Z1.41 F4800.0 E91.109
G1 X-22.03 Y-18.8 Z1.41 F4800.0 E91.131
G1 X-19.58 Y-18.8 Z1.41 F4800.0 E91.26
G1 X-19.58 Y-19.2 Z1.41 F4800.0 E91.281
G1 X-22.03 Y-19.2 Z1.41 F4800.0 E91.41
G1 X-22.03 Y-19.6 Z1.41 F4800.0 E91.431
G1 X-19.59 Y-19.6 Z1.41 F4800.0 E91.56
G1 X-19.59 Y-20.0 Z1.41 F4800.0 E91.581
G1 X-22.03 Y-20.0 Z1.41 F4800.0 E91.711
G1 X-22.03 Y-20.4 Z1.41 F4800.0 E91.732
G1 X-19.59 Y-20.4 Z1.41 F4800.0 E91.861
G1 X-19.59 Y-20.8 Z1.41 F4800.0 E91.882
G1 X-22.03 Y-20.8 Z1.41 F4800.0 E92.011
G1 X-22.03 Y-21.2 Z1.41 F4800.0 E92.032
G1 X-19.59 Y-21.2 Z1.41 F4800.0 E92.161
G1 X-19.59 Y-21.6 Z1.41 F4800.0 E92.182
G1 X-22.03 Y-21.6 Z1.41 F4800.0 E92.311
G1 X-22.03 Y-22.0 Z1.41 F4800.0 E92.332
G1 X-19.59 Y-22.0 Z1.41 F4800.0 E92.461
G1 X-19.59 Y-22.4 Z1.41 F4800.0 E92.483
G1 X-22.02 Y-22.4 Z1.41 F4800.0 E92.611
G1 F1200.0
G1 E91.611
G1 F4800.0
M103
G1 X-15.36 Y-22.4 Z1.41 F4200.0
G1 F1200.0
G1 E92.611
G1 F4200.0
M101
G1 X-13.37 Y-22.4 Z1.41 F4800.0 E92.716
G1 X-12.04 Y-22.0 Z1.41 F4800.0 E92.79
G1 X-14.44 Y-22.0 Z1.41 F4800.0 E92.917
G1 X-13.98 Y-21.6 Z1.41 F4800.0 E92.949
G1 X-11.58 Y-21.6 Z1.41 F4800.0 E93.076
G1 F1200.0
G1 E93.076
G1 F4800.0
M103
G1 X-11.38 Y-21.2 Z1.41 F4200.0
G1 F1200.0
G1 E93.076
G1 F4200.0
M101
G1 X-13.85 Y-21.2 Z1.41 F4800.0 E93.206
G1 X-13.73 Y-20.8 Z1.41 F4800.0 E93.228
G1 X-11.41 Y-20.8 Z1.41 F4800.0 E93.351
G1 X-11.65 Y-20.4 Z1.41 F4800.0 E93.376
G1 X-13.81 Y-20.4 Z1.41 F4800.0 E93.49
G1 X-13.93 Y-20.0 Z1.41 F4800.0 E93.512
G1 X-12.34 Y-20.0 Z1.41 F4800.0 E93.596
G1 F1200.0
G1 E93.325
G1 F4800.0
M73 P29 (display progress)
M103
G1 X-13.54 Y-19.6 Z1.41 F4200.0
G1 F1200.0
G1 E93.596
G1 F4200.0
M101
G1 X-14.29 Y-19.6 Z1.41 F4800.0 E93.635
G1 X-13.87 Y-19.2 Z1.41 F4800.0 E93.666
G1 X-14.94 Y-19.2 Z1.41 F4800.0 E93.723
G1 X-15.2 Y-18.8 Z1.41 F4800.0 E93.748
G1 X-13.9 Y-18.8 Z1.41 F4800.0 E93.817
G1 X-13.92 Y-18.4 Z1.41 F4800.0 E93.838
G1 X-14.67 Y-18.4 Z1.41 F4800.0 E93.878
G1 X-14.42 Y-18.0 Z1.41 F4800.0 E93.903
G1 X-13.42 Y-18.0 Z1.41 F4800.0 E93.955
G1 X-12.49 Y-17.6 Z1.41 F4800.0 E94.009
G1 X-14.31 Y-17.6 Z1.41 F4800.0 E94.106
G1 X-14.29 Y-17.2 Z1.41 F4800.0 E94.127
G1 X-12.05 Y-17.2 Z1.41 F4800.0 E94.245
G1 X-12.05 Y-16.8 Z1.41 F4800.0 E94.266
G1 X-14.41 Y-16.8 Z1.41 F4800.0 E94.391
G1 X-14.63 Y-16.4 Z1.41 F4800.0 E94.415
G1 X-12.34 Y-16.4 Z1.41 F4800.0 E94.536
G1 F1200.0
G1 E94.536
G1 F4800.0
M103
G1 X-13.08 Y-16.0 Z1.41 F4200.0
G1 F1200.0
G1 E94.536
G1 F4200.0
M101
G1 X-15.1 Y-16.0 Z1.41 F4800.0 E94.643
G1 F1200.0
G1 E93.643
G1 F4800.0
M103
G1 X-13.43 Y-17.49 Z1.41 F4200.0
G1 X-4.46 Y-17.49 Z1.41 F4200.0
G1 X-6.26 Y-15.69 Z1.41 F4200.0
G1 F1200.0
G1 E94.643
G1 F4200.0
M101
G1 X-6.26 Y-16.0 Z1.41 F4800.0 E94.66
G1 X-6.26 Y-22.9 Z1.41 F4800.0 E95.024
G1 X3.98 Y-22.9 Z1.41 F4800.0 E95.565
G1 X4.04 Y-22.87 Z1.41 F4800.0 E95.569
G1 X4.04 Y-20.9 Z1.41 F4800.0 E95.673
G1 X-2.97 Y-20.9 Z1.41 F4800.0 E96.043
G1 X-2.97 Y-11.1 Z1.41 F4800.0 E96.561
G1 X-6.26 Y-11.1 Z1.41 F4800.0 E96.734
G1 X-6.26 Y-15.69 Z1.41 F4800.0 E96.977
G1 F1200.0
G1 E96.977
G1 F4800.0
M103
;M108 R40.0
G1 X-6.66 Y-15.69 Z1.41 F4200.0
G1 F1200.0
G1 E96.977
G1 F4200.0
M101
G1 X-6.66 Y-16.0 Z1.41 F2400.0 E96.993
G1 X-6.66 Y-23.3 Z1.41 F2400.0 E97.379
G1 X4.44 Y-23.3 Z1.41 F2400.0 E97.965
G1 X4.44 Y-20.5 Z1.41 F2400.0 E98.113
G1 X-2.57 Y-20.5 Z1.41 F2400.0 E98.484
G1 X-2.57 Y-10.7 Z1.41 F2400.0 E99.001
G1 X-6.66 Y-10.7 Z1.41 F2400.0 E99.217
G1 X-6.66 Y-15.69 Z1.41 F2400.0 E99.481
G1 F1200.0
G1 E98.481
G1 F2400.0
M103
;M108 R80.0
G1 X-5.98 Y-21.2 Z1.41 F4200.0
G1 F1200.0
G1 E99.481
G1 F4200.0
M101
G1 X3.55 Y-21.2 Z1.41 F4800.0 E99.985
G1 X3.76 Y-21.6 Z1.41 F4800.0 E100.008
G1 X-5.98 Y-21.6 Z1.41 F4800.0 E100.523
G1 X-5.98 Y-22.0 Z1.41 F4800.0 E100.544
G1 X3.76 Y-22.0 Z1.41 F4800.0 E101.059
G1 X3.76 Y-22.4 Z1.41 F4800.0 E101.08
G1 X-5.98 Y-22.4 Z1.41 F4800.0 E101.594
G1 F1200.0
G1 E100.594
G1 F4800.0
M103
G1 X-3.26 Y-11.6 Z1.41 F4200.0
G1 F1200.0
G1 E101.594
G1 F4200.0
M101
G1 X-5.98 Y-11.6 Z1.41 F4800.0 E101.738
G1 X-5.98 Y-12.0 Z1.41 F4800.0 E101.759
G1 X-3.25 Y-12.0 Z1.41 F4800.0 E101.903
G1 X-3.25 Y-12.4 Z1.41 F4800.0 E101.924
G1 X-5.98 Y-12.4 Z1.41 F4800.0 E102.068
G1 X-5.98 Y-12.8 Z1.41 F4800.0 E102.089
G1 X-3.25 Y-12.8 Z1.41 F4800.0 E102.234
G1 X-3.25 Y-13.2 Z1.41 F4800.0 E102.255
G1 X-5.98 Y-13.2 Z1.41 F4800.0 E102.399
G1 X-5.98 Y-13.6 Z1.41 F4800.0 E102.42
G1 X-3.25 Y-13.6 Z1.41 F4800.0 E102.565
G1 X-3.25 Y-14.0 Z1.41 F4800.0 E102.586
G1 X-5.98 Y-14.0 Z1.41 F4800.0 E102.73
G1 X-5.98 Y-14.4 Z1.41 F4800.0 E102.751
G1 X-3.25 Y-14.4 Z1.41 F4800.0 E102.895
G1 X-3.25 Y-14.8 Z1.41 F4800.0 E102.916
G1 X-5.98 Y-14.8 Z1.41 F4800.0 E103.061
G1 X-5.98 Y-15.2 Z1.41 F4800.0 E103.082
G1 X-3.25 Y-15.2 Z1.41 F4800.0 E103.226
G1 X-3.25 Y-15.6 Z1.41 F4800.0 E103.247
G1 X-5.98 Y-15.6 Z1.41 F4800.0 E103.391
G1 X-5.98 Y-16.0 Z1.41 F4800.0 E103.413
G1 X-3.25 Y-16.0 Z1.41 F4800.0 E103.557
G1 X-3.25 Y-16.4 Z1.41 F4800.0 E103.578
G1 X-5.98 Y-16.4 Z1.41 F4800.0 E103.722
G1 X-5.98 Y-16.8 Z1.41 F4800.0 E103.743
G1 X-3.25 Y-16.8 Z1.41 F4800.0 E103.888
G1 X-3.25 Y-17.2 Z1.41 F4800.0 E103.909
G1 X-5.98 Y-17.2 Z1.41 F4800.0 E104.053
G1 X-5.98 Y-17.6 Z1.41 F4800.0 E104.074
G1 X-3.25 Y-17.6 Z1.41 F4800.0 E104.218
G1 X-3.25 Y-18.0 Z1.41 F4800.0 E104.24
G1 X-5.98 Y-18.0 Z1.41 F4800.0 E104.384
G1 X-5.98 Y-18.4 Z1.41 F4800.0 E104.405
G1 X-3.25 Y-18.4 Z1.41 F4800.0 E104.549
G1 X-3.25 Y-18.8 Z1.41 F4800.0 E104.57
G1 X-5.98 Y-18.8 Z1.41 F4800.0 E104.715
G1 X-5.98 Y-19.2 Z1.41 F4800.0 E104.736
G1 X-3.25 Y-19.2 Z1.41 F4800.0 E104.88
G1 X-3.25 Y-19.6 Z1.41 F4800.0 E104.901
G1 X-5.98 Y-19.6 Z1.41 F4800.0 E105.045
G1 X-5.98 Y-20.0 Z1.41 F4800.0 E105.067
G1 X-3.25 Y-20.0 Z1.41 F4800.0 E105.211
G1 X-3.25 Y-20.4 Z1.41 F4800.0 E105.232
G1 X-5.98 Y-20.4 Z1.41 F4800.0 E105.376
G1 X-5.98 Y-20.8 Z1.41 F4800.0 E105.397
G1 X-3.25 Y-20.8 Z1.41 F4800.0 E105.542
G1 F1200.0
G1 E104.542
G1 F4800.0
M103
G1 X2.24 Y-20.8 Z1.41 F4200.0
G1 X9.58 Y-23.44 Z1.41 F4200.0
G1 X13.34 Y-20.33 Z1.41 F4200.0
G1 F1200.0
G1 E105.542
G1 F4200.0
M101
G1 X13.17 Y-20.07 Z1.41 F4800.0 E105.558
G1 X14.55 Y-17.08 Z1.41 F4800.0 E105.732
G1 X14.86 Y-16.66 Z1.41 F4800.0 E105.759
G1 X15.6 Y-16.66 Z1.41 F4800.0 E105.799
G1 X15.91 Y-17.08 Z1.41 F4800.0 E105.826
G1 X17.31 Y-20.07 Z1.41 F4800.0 E106.0
G1 X16.86 Y-20.76 Z1.41 F4800.0 E106.044
G1 X13.61 Y-20.76 Z1.41 F4800.0 E106.216
G1 X13.34 Y-20.33 Z1.41 F4800.0 E106.243
G1 F1200.0
G1 E106.014
G1 F4800.0
M103
G1 X12.86 Y-21.46 Z1.41 F4200.0
G1 F1200.0
G1 E106.243
G1 F4200.0
M101
G1 X13.17 Y-21.46 Z1.41 F4800.0 E106.259
G1 X17.97 Y-21.46 Z1.41 F4800.0 E106.512
G1 X18.64 Y-22.9 Z1.41 F4800.0 E106.596
G1 X20.9 Y-22.9 Z1.41 F4800.0 E106.716
G1 X21.24 Y-22.32 Z1.41 F4800.0 E106.751
G1 X17.21 Y-15.39 Z1.41 F4800.0 E107.174
G1 X13.36 Y-15.39 Z1.41 F4800.0 E107.378
G1 X9.33 Y-22.32 Z1.41 F4800.0 E107.801
G1 X9.66 Y-22.9 Z1.41 F4800.0 E107.837
G1 X11.81 Y-22.9 Z1.41 F4800.0 E107.95
G1 X12.47 Y-21.46 Z1.41 F4800.0 E108.034
G1 X12.86 Y-21.46 Z1.41 F4800.0 E108.055
M73 P30 (display progress)
G1 F1200.0
G1 E108.055
G1 F4800.0
M103
;M108 R40.0
G1 X12.86 Y-21.86 Z1.41 F4200.0
G1 F1200.0
G1 E108.055
G1 F4200.0
M101
G1 X13.17 Y-21.86 Z1.41 F2400.0 E108.071
G1 X17.71 Y-21.86 Z1.41 F2400.0 E108.311
G1 X18.38 Y-23.3 Z1.41 F2400.0 E108.395
G1 X22.14 Y-23.3 Z1.41 F2400.0 E108.593
G1 X22.21 Y-23.19 Z1.41 F2400.0 E108.6
G1 X17.44 Y-14.99 Z1.41 F2400.0 E109.101
G1 X13.13 Y-14.99 Z1.41 F2400.0 E109.329
G1 X8.36 Y-23.19 Z1.41 F2400.0 E109.83
G1 X8.42 Y-23.3 Z1.41 F2400.0 E109.836
G1 X12.07 Y-23.3 Z1.41 F2400.0 E110.029
G1 X12.73 Y-21.86 Z1.41 F2400.0 E110.113
G1 X12.86 Y-21.86 Z1.41 F2400.0 E110.12
G1 F1200.0
G1 E109.141
G1 F2400.0
M103
G1 X14.14 Y-20.35 Z1.41 F4200.0
G1 F1200.0
G1 E110.12
G1 F4200.0
M101
G1 X13.83 Y-20.35 Z1.41 F2400.0 E110.136
G1 X13.63 Y-20.05 Z1.41 F2400.0 E110.155
G1 X14.9 Y-17.29 Z1.41 F2400.0 E110.315
G1 X15.06 Y-17.06 Z1.41 F2400.0 E110.33
G1 X15.4 Y-17.06 Z1.41 F2400.0 E110.348
G1 X15.57 Y-17.29 Z1.41 F2400.0 E110.363
G1 X16.85 Y-20.05 Z1.41 F2400.0 E110.524
G1 X16.65 Y-20.35 Z1.41 F2400.0 E110.543
G1 X14.14 Y-20.35 Z1.41 F2400.0 E110.675
G1 F1200.0
G1 E109.675
G1 F2400.0
M103
;M108 R80.0
G1 X9.7 Y-22.4 Z1.41 F4200.0
G1 F1200.0
G1 E110.675
G1 F4200.0
M101
G1 X11.73 Y-22.4 Z1.41 F4800.0 E110.783
G1 X11.92 Y-22.0 Z1.41 F4800.0 E110.806
G1 X9.84 Y-22.0 Z1.41 F4800.0 E110.916
G1 X10.07 Y-21.6 Z1.41 F4800.0 E110.94
G1 X12.1 Y-21.6 Z1.41 F4800.0 E111.048
G1 X12.28 Y-21.2 Z1.41 F4800.0 E111.071
G1 X10.3 Y-21.2 Z1.41 F4800.0 E111.175
G1 X10.54 Y-20.8 Z1.41 F4800.0 E111.2
G1 X13.31 Y-20.8 Z1.41 F4800.0 E111.346
G1 X13.05 Y-20.4 Z1.41 F4800.0 E111.371
G1 X10.77 Y-20.4 Z1.41 F4800.0 E111.492
G1 X11.0 Y-20.0 Z1.41 F4800.0 E111.516
G1 X12.89 Y-20.0 Z1.41 F4800.0 E111.616
G1 X13.08 Y-19.6 Z1.41 F4800.0 E111.64
G1 X11.23 Y-19.6 Z1.41 F4800.0 E111.737
G1 X11.47 Y-19.2 Z1.41 F4800.0 E111.762
G1 X13.26 Y-19.2 Z1.41 F4800.0 E111.857
G1 X13.45 Y-18.8 Z1.41 F4800.0 E111.88
G1 X11.7 Y-18.8 Z1.41 F4800.0 E111.973
G1 X11.93 Y-18.4 Z1.41 F4800.0 E111.997
G1 X13.63 Y-18.4 Z1.41 F4800.0 E112.087
G1 X13.82 Y-18.0 Z1.41 F4800.0 E112.11
G1 X12.16 Y-18.0 Z1.41 F4800.0 E112.198
G1 X12.4 Y-17.6 Z1.41 F4800.0 E112.222
G1 X14.0 Y-17.6 Z1.41 F4800.0 E112.307
G1 X14.19 Y-17.2 Z1.41 F4800.0 E112.331
G1 X12.63 Y-17.2 Z1.41 F4800.0 E112.413
G1 X12.86 Y-16.8 Z1.41 F4800.0 E112.437
G1 X14.41 Y-16.8 Z1.41 F4800.0 E112.519
G1 X14.7 Y-16.4 Z1.41 F4800.0 E112.546
G1 X13.09 Y-16.4 Z1.41 F4800.0 E112.631
G1 X13.33 Y-16.0 Z1.41 F4800.0 E112.655
G1 X17.24 Y-16.0 Z1.41 F4800.0 E112.862
G1 X17.47 Y-16.4 Z1.41 F4800.0 E112.886
G1 X15.76 Y-16.4 Z1.41 F4800.0 E112.977
G1 X16.05 Y-16.8 Z1.41 F4800.0 E113.003
G1 X17.7 Y-16.8 Z1.41 F4800.0 E113.091
G1 X17.94 Y-17.2 Z1.41 F4800.0 E113.115
G1 X16.28 Y-17.2 Z1.41 F4800.0 E113.203
G1 X16.46 Y-17.6 Z1.41 F4800.0 E113.226
G1 X18.17 Y-17.6 Z1.41 F4800.0 E113.316
G1 X18.4 Y-18.0 Z1.41 F4800.0 E113.341
G1 X16.65 Y-18.0 Z1.41 F4800.0 E113.433
G1 X16.84 Y-18.4 Z1.41 F4800.0 E113.456
G1 X18.63 Y-18.4 Z1.41 F4800.0 E113.551
G1 X18.87 Y-18.8 Z1.41 F4800.0 E113.576
G1 X17.02 Y-18.8 Z1.41 F4800.0 E113.673
G1 X17.21 Y-19.2 Z1.41 F4800.0 E113.696
G1 X19.1 Y-19.2 Z1.41 F4800.0 E113.796
G1 X19.33 Y-19.6 Z1.41 F4800.0 E113.82
G1 X17.4 Y-19.6 Z1.41 F4800.0 E113.923
G1 X17.59 Y-20.0 Z1.41 F4800.0 E113.946
G1 X19.56 Y-20.0 Z1.41 F4800.0 E114.05
G1 X19.8 Y-20.4 Z1.41 F4800.0 E114.075
G1 X17.43 Y-20.4 Z1.41 F4800.0 E114.2
G1 X17.17 Y-20.8 Z1.41 F4800.0 E114.225
G1 X20.03 Y-20.8 Z1.41 F4800.0 E114.376
G1 X20.26 Y-21.2 Z1.41 F4800.0 E114.4
G1 X18.15 Y-21.2 Z1.41 F4800.0 E114.512
G1 X18.34 Y-21.6 Z1.41 F4800.0 E114.535
G1 X20.49 Y-21.6 Z1.41 F4800.0 E114.649
G1 X20.73 Y-22.0 Z1.41 F4800.0 E114.674
G1 X18.53 Y-22.0 Z1.41 F4800.0 E114.79
G1 X18.71 Y-22.4 Z1.41 F4800.0 E114.813
G1 X20.87 Y-22.4 Z1.41 F4800.0 E114.927
G1 F1200.0
G1 E113.927
G1 F4800.0
M103
G1 X19.95 Y-23.44 Z1.41 F4200.0
G1 X29.06 Y-23.01 Z1.41 F4200.0
G1 X30.57 Y-22.22 Z1.41 F4200.0
G1 F1200.0
G1 E114.927
G1 F4200.0
M101
G1 X30.26 Y-22.23 Z1.41 F4800.0 E114.943
G1 X30.26 Y-19.26 Z1.41 F4800.0 E115.1
G1 X33.97 Y-19.32 Z1.41 F4800.0 E115.297
G1 X34.42 Y-19.42 Z1.41 F4800.0 E115.321
G1 X34.81 Y-19.58 Z1.41 F4800.0 E115.343
G1 X35.35 Y-20.02 Z1.41 F4800.0 E115.38
G1 X35.57 Y-20.71 Z1.41 F4800.0 E115.418
G1 X35.35 Y-21.43 Z1.41 F4800.0 E115.458
G1 X34.82 Y-21.9 Z1.41 F4800.0 E115.495
G1 X34.42 Y-22.06 Z1.41 F4800.0 E115.518
G1 X33.99 Y-22.16 Z1.41 F4800.0 E115.542
G1 X30.57 Y-22.22 Z1.41 F4800.0 E115.722
G1 F1200.0
G1 E114.722
G1 F4800.0
M103
G1 X30.57 Y-18.81 Z1.41 F4200.0
G1 F1200.0
G1 E115.722
G1 F4200.0
M101
G1 X30.26 Y-18.81 Z1.41 F4800.0 E115.739
G1 X30.26 Y-15.95 Z1.41 F4800.0 E115.89
G1 X33.58 Y-16.01 Z1.41 F4800.0 E116.066
G1 X33.98 Y-16.1 Z1.41 F4800.0 E116.088
G1 X34.35 Y-16.25 Z1.41 F4800.0 E116.109
G1 X34.84 Y-16.69 Z1.41 F4800.0 E116.143
G1 X35.03 Y-17.36 Z1.41 F4800.0 E116.18
G1 X34.86 Y-18.01 Z1.41 F4800.0 E116.215
G1 X34.6 Y-18.31 Z1.41 F4800.0 E116.236
G1 X34.32 Y-18.52 Z1.41 F4800.0 E116.255
G1 X33.98 Y-18.66 Z1.41 F4800.0 E116.274
G1 X33.57 Y-18.75 Z1.41 F4800.0 E116.296
G1 X30.57 Y-18.81 Z1.41 F4800.0 E116.455
G1 F1200.0
G1 E115.455
G1 F4800.0
M103
G1 X27.26 Y-18.5 Z1.41 F4200.0
G1 F1200.0
G1 E116.455
G1 F4200.0
M101
G1 X27.26 Y-18.81 Z1.41 F4800.0 E116.471
G1 X27.26 Y-22.9 Z1.41 F4800.0 E116.687
G1 X33.83 Y-22.9 Z1.41 F4800.0 E117.034
G1 X35.64 Y-22.79 Z1.41 F4800.0 E117.13
G1 X37.1 Y-22.52 Z1.41 F4800.0 E117.209
G1 X37.72 Y-22.22 Z1.41 F4800.0 E117.245
G1 X38.17 Y-21.84 Z1.41 F4800.0 E117.276
G1 X38.42 Y-21.44 Z1.41 F4800.0 E117.301
G1 X38.5 Y-21.03 Z1.41 F4800.0 E117.323
G1 X38.39 Y-20.53 Z1.41 F4800.0 E117.35
G1 X38.04 Y-20.11 Z1.41 F4800.0 E117.379
G1 X37.33 Y-19.74 Z1.41 F4800.0 E117.421
G1 X36.44 Y-19.52 Z1.41 F4800.0 E117.47
G1 X35.98 Y-19.25 Z1.41 F4800.0 E117.498
G1 X35.93 Y-18.53 Z1.41 F4800.0 E117.536
G1 X36.35 Y-18.2 Z1.41 F4800.0 E117.564
M73 P31 (display progress)
G1 X37.39 Y-17.78 Z1.41 F4800.0 E117.624
G1 X37.76 Y-17.38 Z1.41 F4800.0 E117.652
G1 X37.86 Y-16.97 Z1.41 F4800.0 E117.674
G1 X37.7 Y-16.45 Z1.41 F4800.0 E117.703
G1 X37.13 Y-15.94 Z1.41 F4800.0 E117.744
G1 X36.04 Y-15.54 Z1.41 F4800.0 E117.805
G1 X34.42 Y-15.39 Z1.41 F4800.0 E117.891
G1 X27.26 Y-15.39 Z1.41 F4800.0 E118.269
G1 X27.26 Y-18.5 Z1.41 F4800.0 E118.434
G1 F1200.0
G1 E118.434
G1 F4800.0
M103
;M108 R40.0
G1 X26.86 Y-18.5 Z1.41 F4200.0
G1 F1200.0
G1 E118.434
G1 F4200.0
M101
G1 X26.86 Y-18.81 Z1.41 F2400.0 E118.45
G1 X26.86 Y-23.3 Z1.41 F2400.0 E118.687
G1 X33.84 Y-23.3 Z1.41 F2400.0 E119.056
G1 X35.69 Y-23.18 Z1.41 F2400.0 E119.154
G1 X37.23 Y-22.9 Z1.41 F2400.0 E119.237
G1 X37.94 Y-22.56 Z1.41 F2400.0 E119.279
G1 X38.47 Y-22.11 Z1.41 F2400.0 E119.315
G1 X38.8 Y-21.59 Z1.41 F2400.0 E119.348
G1 X38.91 Y-21.03 Z1.41 F2400.0 E119.378
G1 X38.76 Y-20.35 Z1.41 F2400.0 E119.415
G1 X38.3 Y-19.8 Z1.41 F2400.0 E119.453
G1 X37.48 Y-19.36 Z1.41 F2400.0 E119.502
G1 X36.59 Y-19.15 Z1.41 F2400.0 E119.55
G1 X36.37 Y-19.01 Z1.41 F2400.0 E119.564
G1 X36.34 Y-18.71 Z1.41 F2400.0 E119.58
G1 X36.55 Y-18.55 Z1.41 F2400.0 E119.594
G1 X37.63 Y-18.11 Z1.41 F2400.0 E119.655
G1 X38.12 Y-17.58 Z1.41 F2400.0 E119.693
G1 X38.28 Y-16.96 Z1.41 F2400.0 E119.727
G1 X38.05 Y-16.22 Z1.41 F2400.0 E119.768
G1 X37.34 Y-15.59 Z1.41 F2400.0 E119.818
G1 X36.13 Y-15.14 Z1.41 F2400.0 E119.886
G1 X34.44 Y-14.99 Z1.41 F2400.0 E119.976
G1 X26.86 Y-14.99 Z1.41 F2400.0 E120.376
G1 X26.86 Y-18.5 Z1.41 F2400.0 E120.562
G1 F1200.0
G1 E119.562
G1 F2400.0
M103
G1 X30.97 Y-18.4 Z1.41 F4200.0
G1 F1200.0
G1 E120.562
G1 F4200.0
M101
G1 X30.66 Y-18.41 Z1.41 F2400.0 E120.578
G1 X30.66 Y-16.35 Z1.41 F2400.0 E120.687
G1 X33.53 Y-16.41 Z1.41 F2400.0 E120.839
G1 X33.86 Y-16.48 Z1.41 F2400.0 E120.856
G1 X34.13 Y-16.6 Z1.41 F2400.0 E120.872
G1 X34.49 Y-16.91 Z1.41 F2400.0 E120.897
G1 X34.61 Y-17.36 Z1.41 F2400.0 E120.922
G1 X34.49 Y-17.82 Z1.41 F2400.0 E120.947
G1 X34.33 Y-18.02 Z1.41 F2400.0 E120.96
G1 X34.12 Y-18.17 Z1.41 F2400.0 E120.974
G1 X33.86 Y-18.27 Z1.41 F2400.0 E120.989
G1 X33.52 Y-18.35 Z1.41 F2400.0 E121.007
G1 X30.97 Y-18.4 Z1.41 F2400.0 E121.142
G1 F1200.0
G1 E120.537
G1 F2400.0
M103
G1 X30.66 Y-19.98 Z1.41 F4200.0
G1 F1200.0
G1 E121.142
G1 F4200.0
M101
G1 X30.66 Y-19.66 Z1.41 F2400.0 E121.158
G1 X33.93 Y-19.72 Z1.41 F2400.0 E121.331
G1 X34.3 Y-19.8 Z1.41 F2400.0 E121.352
G1 X34.6 Y-19.93 Z1.41 F2400.0 E121.369
G1 X35.0 Y-20.26 Z1.41 F2400.0 E121.396
G1 X35.15 Y-20.72 Z1.41 F2400.0 E121.422
G1 X35.0 Y-21.21 Z1.41 F2400.0 E121.449
G1 X34.6 Y-21.55 Z1.41 F2400.0 E121.477
G1 X34.3 Y-21.68 Z1.41 F2400.0 E121.494
G1 X33.93 Y-21.77 Z1.41 F2400.0 E121.514
G1 X32.99 Y-21.83 Z1.41 F2400.0 E121.564
G1 X30.66 Y-21.83 Z1.41 F2400.0 E121.687
G1 X30.66 Y-19.98 Z1.41 F2400.0 E121.785
G1 F1200.0
G1 E120.785
G1 F2400.0
M103
;M108 R80.0
G1 X27.55 Y-22.4 Z1.41 F4200.0
G1 F1200.0
G1 E121.785
G1 F4200.0
M101
G1 X29.98 Y-22.4 Z1.41 F4800.0 E121.913
G1 X29.98 Y-22.0 Z1.41 F4800.0 E121.935
G1 X27.54 Y-22.0 Z1.41 F4800.0 E122.063
G1 X27.54 Y-21.6 Z1.41 F4800.0 E122.085
G1 X29.98 Y-21.6 Z1.41 F4800.0 E122.214
G1 X29.98 Y-21.2 Z1.41 F4800.0 E122.235
G1 X27.54 Y-21.2 Z1.41 F4800.0 E122.364
G1 X27.54 Y-20.8 Z1.41 F4800.0 E122.385
G1 X29.98 Y-20.8 Z1.41 F4800.0 E122.514
G1 X29.98 Y-20.4 Z1.41 F4800.0 E122.535
G1 X27.54 Y-20.4 Z1.41 F4800.0 E122.664
G1 X27.54 Y-20.0 Z1.41 F4800.0 E122.685
G1 X29.98 Y-20.0 Z1.41 F4800.0 E122.814
G1 X29.98 Y-19.6 Z1.41 F4800.0 E122.835
G1 X27.54 Y-19.6 Z1.41 F4800.0 E122.965
G1 X27.54 Y-19.2 Z1.41 F4800.0 E122.986
G1 X29.98 Y-19.2 Z1.41 F4800.0 E123.115
G1 X29.98 Y-18.8 Z1.41 F4800.0 E123.136
G1 X27.54 Y-18.8 Z1.41 F4800.0 E123.265
G1 X27.54 Y-18.4 Z1.41 F4800.0 E123.286
G1 X29.98 Y-18.4 Z1.41 F4800.0 E123.415
G1 X29.98 Y-18.0 Z1.41 F4800.0 E123.437
G1 X27.54 Y-18.0 Z1.41 F4800.0 E123.566
G1 X27.54 Y-17.6 Z1.41 F4800.0 E123.587
G1 X29.98 Y-17.6 Z1.41 F4800.0 E123.716
G1 X29.99 Y-17.2 Z1.41 F4800.0 E123.737
G1 X27.54 Y-17.2 Z1.41 F4800.0 E123.867
G1 X27.54 Y-16.8 Z1.41 F4800.0 E123.888
G1 X29.99 Y-16.8 Z1.41 F4800.0 E124.017
G1 X29.99 Y-16.4 Z1.41 F4800.0 E124.038
G1 X27.54 Y-16.4 Z1.41 F4800.0 E124.168
G1 X27.54 Y-16.0 Z1.41 F4800.0 E124.189
G1 X29.99 Y-16.0 Z1.41 F4800.0 E124.318
G1 F1200.0
G1 E123.318
G1 F4800.0
M103
G1 X34.47 Y-16.0 Z1.41 F4200.0
G1 F1200.0
G1 E124.318
G1 F4200.0
M101
G1 X36.49 Y-16.0 Z1.41 F4800.0 E124.425
G1 X37.23 Y-16.4 Z1.41 F4800.0 E124.469
G1 X34.93 Y-16.4 Z1.41 F4800.0 E124.59
G1 X35.16 Y-16.8 Z1.41 F4800.0 E124.615
G1 X37.52 Y-16.8 Z1.41 F4800.0 E124.739
G1 X37.52 Y-17.2 Z1.41 F4800.0 E124.76
G1 X35.28 Y-17.2 Z1.41 F4800.0 E124.879
G1 X35.25 Y-17.6 Z1.41 F4800.0 E124.9
G1 X37.08 Y-17.6 Z1.41 F4800.0 E124.996
G1 F1200.0
G1 E124.977
G1 F4800.0
M103
G1 X36.14 Y-18.0 Z1.41 F4200.0
G1 F1200.0
G1 E124.996
G1 F4200.0
M101
G1 X35.15 Y-18.0 Z1.41 F4800.0 E125.049
G1 X34.89 Y-18.4 Z1.41 F4800.0 E125.074
G1 X35.65 Y-18.4 Z1.41 F4800.0 E125.114
G1 X35.67 Y-18.8 Z1.41 F4800.0 E125.135
G1 X34.37 Y-18.8 Z1.41 F4800.0 E125.204
G1 X34.62 Y-19.2 Z1.41 F4800.0 E125.229
G1 X35.7 Y-19.2 Z1.41 F4800.0 E125.286
G1 X36.03 Y-19.6 Z1.41 F4800.0 E125.313
G1 X35.28 Y-19.6 Z1.41 F4800.0 E125.352
G1 X35.64 Y-20.0 Z1.41 F4800.0 E125.381
G1 X37.23 Y-20.0 Z1.41 F4800.0 E125.465
G1 X37.91 Y-20.4 Z1.41 F4800.0 E125.507
G1 X35.76 Y-20.4 Z1.41 F4800.0 E125.62
G1 X35.83 Y-20.8 Z1.41 F4800.0 E125.642
G1 X38.16 Y-20.8 Z1.41 F4800.0 E125.765
G1 X38.18 Y-21.2 Z1.41 F4800.0 E125.786
G1 X35.71 Y-21.2 Z1.41 F4800.0 E125.916
G1 X35.59 Y-21.6 Z1.41 F4800.0 E125.939
G1 X37.99 Y-21.6 Z1.41 F4800.0 E126.066
G1 X37.53 Y-22.0 Z1.41 F4800.0 E126.098
G1 X35.13 Y-22.0 Z1.41 F4800.0 E126.225
G1 X34.2 Y-22.4 Z1.41 F4800.0 E126.278
G1 X36.2 Y-22.4 Z1.41 F4800.0 E126.383
G1 F1200.0
G1 E125.383
G1 F4800.0
M103
M73 P32 (display progress)
(*************start toolchange*************)
G54
M108 T0(Set tool)
M18 A B
G1 Z1.48 F3000
G1 X26.06 Y-24.04 Z1.48 F3000
G1 F4200.0
(*************end toolchange*************)
(<layer> 1.484 )
G1 X26.06 Y-24.04 Z1.48 F4200.0
G1 F1200.0
G1 E1815.679
G1 F4200.0
M101
G1 X26.06 Y-14.19 Z1.48 F4800.0 E1816.199
G1 X34.48 Y-14.19 Z1.48 F4800.0 E1816.644
G1 X36.31 Y-14.35 Z1.48 F4800.0 E1816.741
G1 X37.76 Y-14.89 Z1.48 F4800.0 E1816.823
G1 X38.75 Y-15.78 Z1.48 F4800.0 E1816.893
G1 X39.11 Y-16.94 Z1.48 F4800.0 E1816.958
G1 X38.85 Y-17.97 Z1.48 F4800.0 E1817.014
G1 X38.31 Y-18.56 Z1.48 F4800.0 E1817.056
G1 X38.43 Y-18.96 Z1.48 F4800.0 E1817.078
G1 X38.82 Y-19.17 Z1.48 F4800.0 E1817.101
G1 X39.5 Y-19.99 Z1.48 F4800.0 E1817.158
G1 X39.73 Y-21.01 Z1.48 F4800.0 E1817.213
G1 X39.56 Y-21.89 Z1.48 F4800.0 E1817.26
G1 X39.08 Y-22.64 Z1.48 F4800.0 E1817.307
G1 X38.38 Y-23.23 Z1.48 F4800.0 E1817.356
G1 X37.48 Y-23.68 Z1.48 F4800.0 E1817.409
G1 X35.79 Y-23.98 Z1.48 F4800.0 E1817.5
G1 X33.87 Y-24.1 Z1.48 F4800.0 E1817.601
G1 X26.06 Y-24.1 Z1.48 F4800.0 E1818.014
G1 X26.06 Y-24.04 Z1.48 F4800.0 E1818.017
G1 F1200.0
G1 E1817.017
G1 F4800.0
M103
G1 X23.13 Y-23.45 Z1.48 F4200.0
G1 F1200.0
G1 E1818.017
G1 F4200.0
M101
G1 X22.8 Y-24.04 Z1.48 F4800.0 E1818.053
G1 X22.29 Y-24.1 Z1.48 F4800.0 E1818.08
G1 X17.88 Y-24.1 Z1.48 F4800.0 E1818.313
G1 X17.2 Y-22.66 Z1.48 F4800.0 E1818.397
G1 X13.24 Y-22.66 Z1.48 F4800.0 E1818.606
G1 X12.59 Y-24.1 Z1.48 F4800.0 E1818.69
G1 X8.28 Y-24.1 Z1.48 F4800.0 E1818.917
G1 X7.77 Y-24.04 Z1.48 F4800.0 E1818.945
G1 X7.4 Y-23.39 Z1.48 F4800.0 E1818.984
G1 X7.6 Y-22.91 Z1.48 F4800.0 E1819.011
G1 X12.67 Y-14.19 Z1.48 F4800.0 E1819.544
G1 X17.9 Y-14.19 Z1.48 F4800.0 E1819.821
G1 X22.97 Y-22.91 Z1.48 F4800.0 E1820.354
G1 X23.17 Y-23.39 Z1.48 F4800.0 E1820.381
G1 X23.13 Y-23.45 Z1.48 F4800.0 E1820.384
G1 F1200.0
G1 E1819.384
G1 F4800.0
M103
G1 X22.82 Y-23.6 Z1.48 F4200.0
G1 X12.38 Y-23.79 Z1.48 F4200.0
G1 X4.84 Y-23.7 Z1.48 F4200.0
G1 X-7.06 Y-23.7 Z1.48 F4200.0
G1 X-9.85 Y-21.08 Z1.48 F4200.0
G1 F1200.0
G1 E1820.384
G1 F4200.0
M101
G1 X-10.01 Y-21.89 Z1.48 F4800.0 E1820.428
G1 X-10.49 Y-22.64 Z1.48 F4800.0 E1820.475
G1 X-11.19 Y-23.23 Z1.48 F4800.0 E1820.524
G1 X-12.09 Y-23.68 Z1.48 F4800.0 E1820.576
G1 X-13.78 Y-23.98 Z1.48 F4800.0 E1820.668
G1 X-23.51 Y-24.1 Z1.48 F4800.0 E1821.182
G1 X-23.51 Y-14.19 Z1.48 F4800.0 E1821.705
G1 X-15.09 Y-14.19 Z1.48 F4800.0 E1822.15
G1 X-13.26 Y-14.35 Z1.48 F4800.0 E1822.247
G1 X-11.81 Y-14.89 Z1.48 F4800.0 E1822.329
G1 X-10.82 Y-15.78 Z1.48 F4800.0 E1822.399
G1 X-10.46 Y-16.94 Z1.48 F4800.0 E1822.464
G1 X-10.72 Y-17.97 Z1.48 F4800.0 E1822.52
G1 X-11.26 Y-18.56 Z1.48 F4800.0 E1822.562
G1 X-11.14 Y-18.96 Z1.48 F4800.0 E1822.584
G1 X-10.75 Y-19.17 Z1.48 F4800.0 E1822.607
G1 X-10.07 Y-19.99 Z1.48 F4800.0 E1822.664
G1 X-9.84 Y-21.01 Z1.48 F4800.0 E1822.719
G1 X-9.85 Y-21.08 Z1.48 F4800.0 E1822.723
G1 F1200.0
G1 E1821.723
G1 F4800.0
M103
G1 X-7.46 Y-20.95 Z1.48 F4200.0
G1 F1200.0
G1 E1822.723
G1 F4200.0
M101
G1 X-7.46 Y-9.9 Z1.48 F4800.0 E1823.306
G1 X-1.77 Y-9.9 Z1.48 F4800.0 E1823.607
G1 X-1.77 Y-19.7 Z1.48 F4800.0 E1824.125
G1 X5.24 Y-19.7 Z1.48 F4800.0 E1824.495
G1 X5.24 Y-24.1 Z1.48 F4800.0 E1824.728
G1 X-7.46 Y-24.1 Z1.48 F4800.0 E1825.399
G1 X-7.46 Y-21.01 Z1.48 F4800.0 E1825.562
G1 X-7.46 Y-20.95 Z1.48 F4800.0 E1825.565
G1 F1200.0
G1 E1824.565
G1 F4800.0
M103
G1 X-10.21 Y-21.81 Z1.48 F4200.0
G1 X-12.15 Y-23.48 Z1.48 F4200.0
G1 X-23.11 Y-23.7 Z1.48 F4200.0
G1 X-30.5 Y-14.49 Z1.48 F4200.0
G1 X-39.48 Y-13.89 Z1.48 F4200.0
G1 F1200.0
G1 E1825.565
G1 F4200.0
M101
G1 X-46.0 Y-13.89 Z1.48 F4800.0 E1825.91
G1 X-46.0 Y-14.96 Z1.48 F4800.0 E1825.967
G1 X-40.37 Y-14.96 Z1.48 F4800.0 E1826.264
G1 X-40.37 Y-18.79 Z1.48 F4800.0 E1826.466
G1 X-46.0 Y-18.79 Z1.48 F4800.0 E1826.764
G1 X-46.0 Y-24.1 Z1.48 F4800.0 E1827.045
G1 X-51.72 Y-24.1 Z1.48 F4800.0 E1827.346
G1 X-51.72 Y-9.9 Z1.48 F4800.0 E1828.097
G1 X-39.41 Y-9.9 Z1.48 F4800.0 E1828.747
G1 X-39.41 Y-13.89 Z1.48 F4800.0 E1828.958
G1 X-39.48 Y-13.89 Z1.48 F4800.0 E1828.961
G1 F1200.0
G1 E1827.961
G1 F4800.0
M103
G1 X-36.37 Y-15.58 Z1.48 F4200.0
G1 F1200.0
G1 E1828.961
G1 F4200.0
M101
G1 X-35.56 Y-14.19 Z1.48 F4800.0 E1829.047
G1 X-30.33 Y-14.19 Z1.48 F4800.0 E1829.323
G1 X-25.25 Y-22.91 Z1.48 F4800.0 E1829.856
G1 X-25.06 Y-23.39 Z1.48 F4800.0 E1829.883
G1 X-25.43 Y-24.04 Z1.48 F4800.0 E1829.923
G1 X-25.94 Y-24.1 Z1.48 F4800.0 E1829.95
G1 X-30.35 Y-24.1 Z1.48 F4800.0 E1830.183
G1 X-31.02 Y-22.66 Z1.48 F4800.0 E1830.267
G1 X-34.98 Y-22.66 Z1.48 F4800.0 E1830.476
G1 X-35.64 Y-24.1 Z1.48 F4800.0 E1830.56
G1 X-39.94 Y-24.1 Z1.48 F4800.0 E1830.787
G1 X-40.45 Y-24.04 Z1.48 F4800.0 E1830.814
G1 X-40.82 Y-23.39 Z1.48 F4800.0 E1830.854
G1 X-40.63 Y-22.91 Z1.48 F4800.0 E1830.881
G1 X-36.4 Y-15.64 Z1.48 F4800.0 E1831.325
G1 X-36.37 Y-15.58 Z1.48 F4800.0 E1831.329
G1 F1200.0
G1 E1830.329
G1 F4800.0
M103
G1 X-36.47 Y-5.6 Z1.48 F4200.0
G1 F1200.0
G1 E1831.329
G1 F4200.0
M101
G1 X-69.4 Y-5.6 Z1.48 F4800.0 E1833.068
G1 X-69.4 Y-28.4 Z1.48 F4800.0 E1834.273
G1 X57.4 Y-28.4 Z1.48 F4800.0 E1840.971
G1 X57.4 Y-5.6 Z1.48 F4800.0 E1842.176
G1 X-36.4 Y-5.6 Z1.48 F4800.0 E1847.131
G1 X-36.47 Y-5.6 Z1.48 F4800.0 E1847.134
G1 F1200.0
G1 E1847.134
G1 F4800.0
M103
;M108 R40.0
G1 X-36.47 Y-5.2 Z1.48 F4200.0
G1 F1200.0
G1 E1847.134
G1 F4200.0
M101
G1 X-69.8 Y-5.2 Z1.48 F2400.0 E1848.895
G1 X-69.8 Y-28.8 Z1.48 F2400.0 E1850.142
G1 X57.8 Y-28.8 Z1.48 F2400.0 E1856.882
G1 X57.8 Y-5.2 Z1.48 F2400.0 E1858.129
M73 P33 (display progress)
G1 X-36.4 Y-5.2 Z1.48 F2400.0 E1863.105
G1 X-36.47 Y-5.2 Z1.48 F2400.0 E1863.109
G1 F1200.0
G1 E1862.109
G1 F2400.0
M103
G1 X-39.81 Y-10.36 Z1.48 F4200.0
G1 F1200.0
G1 E1863.109
G1 F4200.0
M101
G1 X-39.81 Y-13.49 Z1.48 F2400.0 E1863.274
G1 X-46.4 Y-13.49 Z1.48 F2400.0 E1863.622
G1 X-46.4 Y-15.36 Z1.48 F2400.0 E1863.721
G1 X-40.77 Y-15.36 Z1.48 F2400.0 E1864.019
G1 X-40.77 Y-18.39 Z1.48 F2400.0 E1864.179
G1 X-46.4 Y-18.39 Z1.48 F2400.0 E1864.476
G1 X-46.4 Y-23.7 Z1.48 F2400.0 E1864.757
G1 X-51.32 Y-23.7 Z1.48 F2400.0 E1865.016
G1 X-51.32 Y-10.3 Z1.48 F2400.0 E1865.724
G1 X-39.81 Y-10.3 Z1.48 F2400.0 E1866.332
G1 X-39.81 Y-10.36 Z1.48 F2400.0 E1866.336
G1 F1200.0
G1 E1865.336
G1 F2400.0
M103
G1 X-35.26 Y-14.59 Z1.48 F4200.0
G1 F1200.0
G1 E1866.336
G1 F4200.0
M101
G1 X-30.56 Y-14.59 Z1.48 F2400.0 E1866.584
G1 X-25.61 Y-23.09 Z1.48 F2400.0 E1867.104
G1 X-25.5 Y-23.36 Z1.48 F2400.0 E1867.119
G1 X-25.68 Y-23.67 Z1.48 F2400.0 E1867.138
G1 X-25.97 Y-23.7 Z1.48 F2400.0 E1867.153
G1 X-30.09 Y-23.7 Z1.48 F2400.0 E1867.371
G1 X-30.77 Y-22.26 Z1.48 F2400.0 E1867.455
G1 X-35.24 Y-22.26 Z1.48 F2400.0 E1867.691
G1 X-35.9 Y-23.7 Z1.48 F2400.0 E1867.775
G1 X-39.92 Y-23.7 Z1.48 F2400.0 E1867.987
G1 X-40.21 Y-23.67 Z1.48 F2400.0 E1868.003
G1 X-40.38 Y-23.36 Z1.48 F2400.0 E1868.021
G1 X-40.27 Y-23.09 Z1.48 F2400.0 E1868.037
G1 X-35.33 Y-14.59 Z1.48 F2400.0 E1868.556
G1 X-35.26 Y-14.59 Z1.48 F2400.0 E1868.56
G1 F1200.0
G1 E1867.56
G1 F2400.0
M103
;M108 R80.0
G1 X-33.22 Y-18.94 Z1.48 F4200.0
G1 F1200.0
G1 E1868.56
G1 F4200.0
M101
G1 X-33.52 Y-19.58 Z1.48 F4800.0 E1868.597
G1 X-32.45 Y-19.58 Z1.48 F4800.0 E1868.653
G1 X-32.78 Y-18.88 Z1.48 F4800.0 E1868.694
G1 X-33.19 Y-18.88 Z1.48 F4800.0 E1868.715
G1 X-33.22 Y-18.94 Z1.48 F4800.0 E1868.719
G1 F1200.0
G1 E1868.719
G1 F4800.0
M103
;M108 R40.0
G1 X-33.58 Y-18.77 Z1.48 F4200.0
G1 F1200.0
G1 E1868.719
G1 F4200.0
M101
G1 X-34.08 Y-19.84 Z1.48 F2400.0 E1868.781
G1 X-33.99 Y-19.98 Z1.48 F2400.0 E1868.79
G1 X-31.97 Y-19.98 Z1.48 F2400.0 E1868.897
G1 X-31.89 Y-19.84 Z1.48 F2400.0 E1868.905
G1 X-32.96 Y-17.57 Z1.48 F2400.0 E1869.038
G1 X-33.02 Y-17.57 Z1.48 F2400.0 E1869.041
G1 X-33.55 Y-18.71 Z1.48 F2400.0 E1869.108
G1 X-33.58 Y-18.77 Z1.48 F2400.0 E1869.111
G1 F1200.0
G1 E1868.111
G1 F2400.0
M103
G1 X-23.11 Y-18.65 Z1.48 F4200.0
G1 F1200.0
G1 E1869.111
G1 F4200.0
M101
G1 X-23.11 Y-14.59 Z1.48 F2400.0 E1869.325
G1 X-15.11 Y-14.59 Z1.48 F2400.0 E1869.748
G1 X-13.35 Y-14.75 Z1.48 F2400.0 E1869.841
G1 X-12.02 Y-15.24 Z1.48 F2400.0 E1869.916
G1 X-11.17 Y-16.0 Z1.48 F2400.0 E1869.977
G1 X-10.87 Y-16.95 Z1.48 F2400.0 E1870.029
G1 X-11.09 Y-17.77 Z1.48 F2400.0 E1870.074
G1 X-11.71 Y-18.45 Z1.48 F2400.0 E1870.123
G1 X-12.47 Y-18.76 Z1.48 F2400.0 E1870.166
G1 X-12.46 Y-18.86 Z1.48 F2400.0 E1870.172
G1 X-11.95 Y-18.99 Z1.48 F2400.0 E1870.2
G1 X-11.01 Y-19.48 Z1.48 F2400.0 E1870.256
G1 X-10.44 Y-20.17 Z1.48 F2400.0 E1870.303
G1 X-10.25 Y-21.02 Z1.48 F2400.0 E1870.349
G1 X-10.39 Y-21.74 Z1.48 F2400.0 E1870.388
G1 X-10.79 Y-22.38 Z1.48 F2400.0 E1870.427
G1 X-11.41 Y-22.9 Z1.48 F2400.0 E1870.47
G1 X-12.21 Y-23.29 Z1.48 F2400.0 E1870.517
G1 X-13.83 Y-23.58 Z1.48 F2400.0 E1870.604
G1 X-15.72 Y-23.7 Z1.48 F2400.0 E1870.704
G1 X-23.11 Y-23.7 Z1.48 F2400.0 E1871.094
G1 X-23.11 Y-18.71 Z1.48 F2400.0 E1871.358
G1 X-23.11 Y-18.65 Z1.48 F2400.0 E1871.362
G1 F1200.0
G1 E1870.362
G1 F2400.0
M103
;M108 R80.0
G1 X-18.04 Y-17.6 Z1.48 F4200.0
G1 F1200.0
G1 E1871.362
G1 F4200.0
M101
G1 X-16.5 Y-17.56 Z1.48 F4800.0 E1871.443
G1 X-16.5 Y-17.2 Z1.48 F4800.0 E1871.462
G1 X-18.11 Y-17.16 Z1.48 F4800.0 E1871.548
G1 X-18.11 Y-17.6 Z1.48 F4800.0 E1871.571
G1 X-18.04 Y-17.6 Z1.48 F4800.0 E1871.574
G1 F1200.0
G1 E1871.574
G1 F4800.0
M103
;M108 R40.0
G1 X-18.51 Y-17.66 Z1.48 F4200.0
G1 F1200.0
G1 E1871.574
G1 F4200.0
M101
G1 X-18.51 Y-18.01 Z1.48 F2400.0 E1871.592
G1 X-16.1 Y-17.95 Z1.48 F2400.0 E1871.719
G1 X-15.83 Y-17.89 Z1.48 F2400.0 E1871.734
G1 X-15.64 Y-17.81 Z1.48 F2400.0 E1871.745
G1 X-15.51 Y-17.72 Z1.48 F2400.0 E1871.753
G1 X-15.44 Y-17.63 Z1.48 F2400.0 E1871.759
G1 X-15.37 Y-17.36 Z1.48 F2400.0 E1871.774
G1 X-15.43 Y-17.13 Z1.48 F2400.0 E1871.787
G1 X-15.65 Y-16.94 Z1.48 F2400.0 E1871.802
G1 X-15.83 Y-16.86 Z1.48 F2400.0 E1871.812
G1 X-16.1 Y-16.81 Z1.48 F2400.0 E1871.827
G1 X-18.51 Y-16.75 Z1.48 F2400.0 E1871.954
G1 X-18.51 Y-17.6 Z1.48 F2400.0 E1871.999
G1 X-18.51 Y-17.66 Z1.48 F2400.0 E1872.002
G1 F1200.0
G1 E1871.002
G1 F2400.0
M103
;M108 R80.0
G1 X-18.27 Y-16.6 Z1.48 F4200.0
G1 X-18.32 Y-21.47 Z1.48 F4200.0
G1 X-18.11 Y-20.54 Z1.48 F4200.0
G1 F1200.0
G1 E1872.002
G1 F4200.0
M101
G1 X-18.11 Y-21.02 Z1.48 F4800.0 E1872.028
G1 X-15.79 Y-20.97 Z1.48 F4800.0 E1872.15
G1 X-15.79 Y-20.52 Z1.48 F4800.0 E1872.174
G1 X-18.11 Y-20.47 Z1.48 F4800.0 E1872.297
G1 X-18.11 Y-20.54 Z1.48 F4800.0 E1872.301
G1 F1200.0
G1 E1872.301
G1 F4800.0
M103
;M108 R40.0
G1 X-18.51 Y-20.54 Z1.48 F4200.0
G1 F1200.0
G1 E1872.301
G1 F4200.0
M101
G1 X-18.51 Y-21.43 Z1.48 F2400.0 E1872.348
G1 X-15.7 Y-21.37 Z1.48 F2400.0 E1872.496
G1 X-15.39 Y-21.3 Z1.48 F2400.0 E1872.513
G1 X-15.18 Y-21.21 Z1.48 F2400.0 E1872.525
G1 X-14.91 Y-20.98 Z1.48 F2400.0 E1872.543
G1 X-14.84 Y-20.72 Z1.48 F2400.0 E1872.558
G1 X-14.91 Y-20.49 Z1.48 F2400.0 E1872.571
G1 X-15.17 Y-20.27 Z1.48 F2400.0 E1872.588
M73 P34 (display progress)
G1 X-15.38 Y-20.19 Z1.48 F2400.0 E1872.601
G1 X-15.69 Y-20.12 Z1.48 F2400.0 E1872.617
G1 X-18.51 Y-20.07 Z1.48 F2400.0 E1872.766
G1 X-18.51 Y-20.47 Z1.48 F2400.0 E1872.788
G1 X-18.51 Y-20.54 Z1.48 F2400.0 E1872.791
G1 F1200.0
G1 E1871.791
G1 F2400.0
M103
G1 X-7.06 Y-20.41 Z1.48 F4200.0
G1 F1200.0
G1 E1872.791
G1 F4200.0
M101
G1 X-7.06 Y-10.3 Z1.48 F2400.0 E1873.325
G1 X-2.17 Y-10.3 Z1.48 F2400.0 E1873.584
G1 X-2.17 Y-20.1 Z1.48 F2400.0 E1874.101
G1 X4.84 Y-20.1 Z1.48 F2400.0 E1874.472
G1 X4.84 Y-23.7 Z1.48 F2400.0 E1874.662
G1 X-7.06 Y-23.7 Z1.48 F2400.0 E1875.291
G1 X-7.06 Y-20.47 Z1.48 F2400.0 E1875.462
G1 X-7.06 Y-20.41 Z1.48 F2400.0 E1875.465
G1 F1200.0
G1 E1874.465
G1 F2400.0
M103
G1 X-7.06 Y-23.7 Z1.48 F4200.0
G1 X4.84 Y-23.7 Z1.48 F4200.0
G1 X7.87 Y-23.3 Z1.48 F4200.0
G1 F1200.0
G1 E1875.465
G1 F4200.0
M101
G1 X7.96 Y-23.09 Z1.48 F2400.0 E1875.477
G1 X12.9 Y-14.59 Z1.48 F2400.0 E1875.996
G1 X17.67 Y-14.59 Z1.48 F2400.0 E1876.249
G1 X22.61 Y-23.09 Z1.48 F2400.0 E1876.768
G1 X22.72 Y-23.36 Z1.48 F2400.0 E1876.783
G1 X22.55 Y-23.67 Z1.48 F2400.0 E1876.802
G1 X22.26 Y-23.7 Z1.48 F2400.0 E1876.817
G1 X18.13 Y-23.7 Z1.48 F2400.0 E1877.035
G1 X17.46 Y-22.26 Z1.48 F2400.0 E1877.119
G1 X12.99 Y-22.26 Z1.48 F2400.0 E1877.356
G1 X12.33 Y-23.7 Z1.48 F2400.0 E1877.439
G1 X8.31 Y-23.7 Z1.48 F2400.0 E1877.652
G1 X8.02 Y-23.67 Z1.48 F2400.0 E1877.667
G1 X7.84 Y-23.36 Z1.48 F2400.0 E1877.686
G1 X7.87 Y-23.3 Z1.48 F2400.0 E1877.689
G1 F1200.0
G1 E1876.689
G1 F2400.0
M103
;M108 R80.0
G1 X14.77 Y-19.58 Z1.48 F4200.0
G1 F1200.0
G1 E1877.689
G1 F4200.0
M101
G1 X15.77 Y-19.58 Z1.48 F4800.0 E1877.742
G1 X15.44 Y-18.88 Z1.48 F4800.0 E1877.783
G1 X15.03 Y-18.88 Z1.48 F4800.0 E1877.804
G1 X14.71 Y-19.58 Z1.48 F4800.0 E1877.845
G1 X14.77 Y-19.58 Z1.48 F4800.0 E1877.848
G1 F1200.0
G1 E1877.848
G1 F4800.0
M103
;M108 R40.0
G1 X14.32 Y-19.47 Z1.48 F4200.0
G1 F1200.0
G1 E1877.848
G1 F4200.0
M101
G1 X14.14 Y-19.84 Z1.48 F2400.0 E1877.87
G1 X14.23 Y-19.98 Z1.48 F2400.0 E1877.879
G1 X16.25 Y-19.98 Z1.48 F2400.0 E1877.985
G1 X16.34 Y-19.84 Z1.48 F2400.0 E1877.994
G1 X15.26 Y-17.57 Z1.48 F2400.0 E1878.127
G1 X15.21 Y-17.57 Z1.48 F2400.0 E1878.129
G1 X14.34 Y-19.41 Z1.48 F2400.0 E1878.237
G1 X14.32 Y-19.47 Z1.48 F2400.0 E1878.24
G1 F1200.0
G1 E1877.24
G1 F2400.0
M103
G1 X26.46 Y-19.34 Z1.48 F4200.0
G1 F1200.0
G1 E1878.24
G1 F4200.0
M101
G1 X26.46 Y-14.59 Z1.48 F2400.0 E1878.491
G1 X34.46 Y-14.59 Z1.48 F2400.0 E1878.914
G1 X36.22 Y-14.75 Z1.48 F2400.0 E1879.007
G1 X37.55 Y-15.24 Z1.48 F2400.0 E1879.082
G1 X38.4 Y-16.0 Z1.48 F2400.0 E1879.143
G1 X38.7 Y-16.95 Z1.48 F2400.0 E1879.195
G1 X38.48 Y-17.77 Z1.48 F2400.0 E1879.24
G1 X37.86 Y-18.45 Z1.48 F2400.0 E1879.289
G1 X37.1 Y-18.76 Z1.48 F2400.0 E1879.332
G1 X37.11 Y-18.86 Z1.48 F2400.0 E1879.338
G1 X37.63 Y-18.99 Z1.48 F2400.0 E1879.366
G1 X38.56 Y-19.48 Z1.48 F2400.0 E1879.422
G1 X39.13 Y-20.17 Z1.48 F2400.0 E1879.469
G1 X39.32 Y-21.02 Z1.48 F2400.0 E1879.515
G1 X39.18 Y-21.74 Z1.48 F2400.0 E1879.554
G1 X38.78 Y-22.38 Z1.48 F2400.0 E1879.593
G1 X38.16 Y-22.9 Z1.48 F2400.0 E1879.636
G1 X37.36 Y-23.29 Z1.48 F2400.0 E1879.683
G1 X35.74 Y-23.58 Z1.48 F2400.0 E1879.77
G1 X33.85 Y-23.7 Z1.48 F2400.0 E1879.87
G1 X26.46 Y-23.7 Z1.48 F2400.0 E1880.26
G1 X26.46 Y-19.41 Z1.48 F2400.0 E1880.487
G1 X26.46 Y-19.34 Z1.48 F2400.0 E1880.491
G1 F1200.0
G1 E1879.491
G1 F2400.0
M103
;M108 R80.0
G1 X31.46 Y-20.54 Z1.48 F4200.0
G1 F1200.0
G1 E1880.491
G1 F4200.0
M101
G1 X31.46 Y-21.02 Z1.48 F4800.0 E1880.516
G1 X33.78 Y-20.97 Z1.48 F4800.0 E1880.639
G1 X33.78 Y-20.52 Z1.48 F4800.0 E1880.663
G1 X31.46 Y-20.47 Z1.48 F4800.0 E1880.786
G1 X31.46 Y-20.54 Z1.48 F4800.0 E1880.789
G1 F1200.0
G1 E1880.789
G1 F4800.0
M103
;M108 R40.0
G1 X31.06 Y-20.54 Z1.48 F4200.0
G1 F1200.0
G1 E1880.789
G1 F4200.0
M101
G1 X31.06 Y-21.43 Z1.48 F2400.0 E1880.836
G1 X33.87 Y-21.37 Z1.48 F2400.0 E1880.985
G1 X34.18 Y-21.3 Z1.48 F2400.0 E1881.001
G1 X34.39 Y-21.21 Z1.48 F2400.0 E1881.014
G1 X34.66 Y-20.98 Z1.48 F2400.0 E1881.032
G1 X34.73 Y-20.72 Z1.48 F2400.0 E1881.046
G1 X34.66 Y-20.49 Z1.48 F2400.0 E1881.059
G1 X34.4 Y-20.27 Z1.48 F2400.0 E1881.077
G1 X34.19 Y-20.19 Z1.48 F2400.0 E1881.089
G1 X33.88 Y-20.12 Z1.48 F2400.0 E1881.106
G1 X31.06 Y-20.07 Z1.48 F2400.0 E1881.255
G1 X31.06 Y-20.47 Z1.48 F2400.0 E1881.276
G1 X31.06 Y-20.54 Z1.48 F2400.0 E1881.28
G1 F1200.0
G1 E1880.28
G1 F2400.0
M103
;M108 R80.0
G1 X31.36 Y-21.47 Z1.48 F4200.0
G1 X31.26 Y-16.6 Z1.48 F4200.0
G1 X31.53 Y-17.6 Z1.48 F4200.0
G1 F1200.0
G1 E1881.28
G1 F4200.0
M101
G1 X33.07 Y-17.56 Z1.48 F4800.0 E1881.362
G1 X33.07 Y-17.2 Z1.48 F4800.0 E1881.381
G1 X31.46 Y-17.16 Z1.48 F4800.0 E1881.466
G1 X31.46 Y-17.6 Z1.48 F4800.0 E1881.489
G1 X31.53 Y-17.6 Z1.48 F4800.0 E1881.493
G1 F1200.0
G1 E1881.493
G1 F4800.0
M103
;M108 R40.0
G1 X31.06 Y-17.66 Z1.48 F4200.0
G1 F1200.0
G1 E1881.493
G1 F4200.0
M101
G1 X31.06 Y-18.01 Z1.48 F2400.0 E1881.511
G1 X33.47 Y-17.95 Z1.48 F2400.0 E1881.638
G1 X33.74 Y-17.89 Z1.48 F2400.0 E1881.653
G1 X33.93 Y-17.81 Z1.48 F2400.0 E1881.663
G1 X34.06 Y-17.72 Z1.48 F2400.0 E1881.672
G1 X34.13 Y-17.63 Z1.48 F2400.0 E1881.678
G1 X34.2 Y-17.36 Z1.48 F2400.0 E1881.693
M73 P35 (display progress)
G1 X34.14 Y-17.13 Z1.48 F2400.0 E1881.705
G1 X33.92 Y-16.94 Z1.48 F2400.0 E1881.721
G1 X33.74 Y-16.86 Z1.48 F2400.0 E1881.731
G1 X33.48 Y-16.81 Z1.48 F2400.0 E1881.745
G1 X31.06 Y-16.75 Z1.48 F2400.0 E1881.873
G1 X31.06 Y-17.6 Z1.48 F2400.0 E1881.917
G1 X31.06 Y-17.66 Z1.48 F2400.0 E1881.921
G1 F1200.0
G1 E1880.921
G1 F2400.0
M103
;M108 R80.0
G1 X37.24 Y-14.4 Z1.48 F4200.0
G1 F1200.0
G1 E1881.921
G1 F4200.0
M101
G1 X57.12 Y-14.4 Z1.48 F4800.0 E1882.971
G1 X57.12 Y-14.8 Z1.48 F4800.0 E1882.992
G1 X38.08 Y-14.8 Z1.48 F4800.0 E1883.998
G1 X38.53 Y-15.2 Z1.48 F4800.0 E1884.029
G1 X57.12 Y-15.2 Z1.48 F4800.0 E1885.011
G1 X57.12 Y-15.6 Z1.48 F4800.0 E1885.032
G1 X38.98 Y-15.6 Z1.48 F4800.0 E1885.991
G1 X39.12 Y-16.0 Z1.48 F4800.0 E1886.013
G1 X57.12 Y-16.0 Z1.48 F4800.0 E1886.964
G1 X57.12 Y-16.4 Z1.48 F4800.0 E1886.985
G1 X39.24 Y-16.4 Z1.48 F4800.0 E1887.93
G1 X39.36 Y-16.8 Z1.48 F4800.0 E1887.952
G1 X57.12 Y-16.8 Z1.48 F4800.0 E1888.89
G1 X57.12 Y-17.2 Z1.48 F4800.0 E1888.911
G1 X39.34 Y-17.2 Z1.48 F4800.0 E1889.851
G1 X39.23 Y-17.6 Z1.48 F4800.0 E1889.873
G1 X57.12 Y-17.6 Z1.48 F4800.0 E1890.818
G1 X57.12 Y-18.0 Z1.48 F4800.0 E1890.839
G1 X39.13 Y-18.0 Z1.48 F4800.0 E1891.789
G1 X38.83 Y-18.4 Z1.48 F4800.0 E1891.815
G1 X57.12 Y-18.4 Z1.48 F4800.0 E1892.781
G1 X57.12 Y-18.8 Z1.48 F4800.0 E1892.803
G1 X38.77 Y-18.8 Z1.48 F4800.0 E1893.772
G1 X39.21 Y-19.2 Z1.48 F4800.0 E1893.803
G1 X57.12 Y-19.2 Z1.48 F4800.0 E1894.75
G1 X57.12 Y-19.6 Z1.48 F4800.0 E1894.771
G1 X39.54 Y-19.6 Z1.48 F4800.0 E1895.7
G1 X39.79 Y-20.0 Z1.48 F4800.0 E1895.725
G1 X57.12 Y-20.0 Z1.48 F4800.0 E1896.64
G1 X57.12 Y-20.4 Z1.48 F4800.0 E1896.661
G1 X39.88 Y-20.4 Z1.48 F4800.0 E1897.572
G1 X39.97 Y-20.8 Z1.48 F4800.0 E1897.594
G1 X57.12 Y-20.8 Z1.48 F4800.0 E1898.5
G1 X57.12 Y-21.2 Z1.48 F4800.0 E1898.521
G1 X39.98 Y-21.2 Z1.48 F4800.0 E1899.427
G1 X39.9 Y-21.6 Z1.48 F4800.0 E1899.448
G1 X57.12 Y-21.6 Z1.48 F4800.0 E1900.358
G1 X57.12 Y-22.0 Z1.48 F4800.0 E1900.379
G1 X39.83 Y-22.0 Z1.48 F4800.0 E1901.293
G1 X39.57 Y-22.4 Z1.48 F4800.0 E1901.318
G1 X57.12 Y-22.4 Z1.48 F4800.0 E1902.245
G1 X57.12 Y-22.8 Z1.48 F4800.0 E1902.266
G1 X39.32 Y-22.8 Z1.48 F4800.0 E1903.206
G1 X38.86 Y-23.2 Z1.48 F4800.0 E1903.239
G1 X57.12 Y-23.2 Z1.48 F4800.0 E1904.203
G1 X57.12 Y-23.6 Z1.48 F4800.0 E1904.225
G1 X38.27 Y-23.6 Z1.48 F4800.0 E1905.22
G1 X37.26 Y-24.0 Z1.48 F4800.0 E1905.278
G1 X57.12 Y-24.0 Z1.48 F4800.0 E1906.327
G1 X57.12 Y-24.4 Z1.48 F4800.0 E1906.348
G1 X-69.12 Y-24.4 Z1.48 F4800.0 E1913.017
G1 X-69.12 Y-24.8 Z1.48 F4800.0 E1913.038
G1 X57.12 Y-24.8 Z1.48 F4800.0 E1919.707
G1 X57.12 Y-25.2 Z1.48 F4800.0 E1919.728
G1 X-69.12 Y-25.2 Z1.48 F4800.0 E1926.397
G1 X-69.12 Y-25.6 Z1.48 F4800.0 E1926.418
G1 X57.12 Y-25.6 Z1.48 F4800.0 E1933.086
G1 X57.12 Y-26.0 Z1.48 F4800.0 E1933.108
G1 X-69.12 Y-26.0 Z1.48 F4800.0 E1939.776
G1 X-69.12 Y-26.4 Z1.48 F4800.0 E1939.797
G1 X57.12 Y-26.4 Z1.48 F4800.0 E1946.466
G1 X57.12 Y-26.8 Z1.48 F4800.0 E1946.487
G1 X-69.12 Y-26.8 Z1.48 F4800.0 E1953.156
G1 X-69.12 Y-27.2 Z1.48 F4800.0 E1953.177
G1 X57.12 Y-27.2 Z1.48 F4800.0 E1959.846
G1 X57.12 Y-27.6 Z1.48 F4800.0 E1959.867
G1 X-69.12 Y-27.6 Z1.48 F4800.0 E1966.535
G1 X-69.01 Y-28.0 Z1.48 F4800.0 E1966.557
G1 X57.01 Y-28.0 Z1.48 F4800.0 E1973.215
G1 F1200.0
G1 E1972.215
G1 F4800.0
M103
G1 X57.01 Y-6.0 Z1.48 F4200.0
G1 F1200.0
G1 E1973.215
G1 F4200.0
M101
G1 X-69.01 Y-6.0 Z1.48 F4800.0 E1979.872
G1 X-69.12 Y-6.4 Z1.48 F4800.0 E1979.894
G1 X57.12 Y-6.4 Z1.48 F4800.0 E1986.563
G1 X57.12 Y-6.8 Z1.48 F4800.0 E1986.584
G1 X-69.12 Y-6.8 Z1.48 F4800.0 E1993.252
G1 X-69.12 Y-7.2 Z1.48 F4800.0 E1993.274
G1 X57.12 Y-7.2 Z1.48 F4800.0 E1999.942
G1 X57.12 Y-7.6 Z1.48 F4800.0 E1999.963
G1 X-69.12 Y-7.6 Z1.48 F4800.0 E2006.632
G1 X-69.12 Y-8.0 Z1.48 F4800.0 E2006.653
G1 X57.12 Y-8.0 Z1.48 F4800.0 E2013.322
G1 X57.12 Y-8.4 Z1.48 F4800.0 E2013.343
G1 X-69.12 Y-8.4 Z1.48 F4800.0 E2020.012
G1 X-69.12 Y-8.8 Z1.48 F4800.0 E2020.033
G1 X57.12 Y-8.8 Z1.48 F4800.0 E2026.701
G1 X57.12 Y-9.2 Z1.48 F4800.0 E2026.723
G1 X-69.12 Y-9.2 Z1.48 F4800.0 E2033.391
G1 X-69.12 Y-9.6 Z1.48 F4800.0 E2033.412
G1 X57.12 Y-9.6 Z1.48 F4800.0 E2040.081
G1 X57.12 Y-10.0 Z1.48 F4800.0 E2040.102
G1 X-1.49 Y-10.0 Z1.48 F4800.0 E2043.198
G1 X-1.49 Y-10.4 Z1.48 F4800.0 E2043.219
G1 X57.12 Y-10.4 Z1.48 F4800.0 E2046.316
G1 X57.12 Y-10.8 Z1.48 F4800.0 E2046.337
G1 X-1.49 Y-10.8 Z1.48 F4800.0 E2049.433
G1 X-1.49 Y-11.2 Z1.48 F4800.0 E2049.454
G1 X57.12 Y-11.2 Z1.48 F4800.0 E2052.55
G1 X57.12 Y-11.6 Z1.48 F4800.0 E2052.571
G1 X-1.49 Y-11.6 Z1.48 F4800.0 E2055.668
G1 X-1.49 Y-12.0 Z1.48 F4800.0 E2055.689
G1 X57.12 Y-12.0 Z1.48 F4800.0 E2058.785
G1 X57.12 Y-12.4 Z1.48 F4800.0 E2058.806
G1 X-1.49 Y-12.4 Z1.48 F4800.0 E2061.902
G1 X-1.49 Y-12.8 Z1.48 F4800.0 E2061.923
G1 X57.12 Y-12.8 Z1.48 F4800.0 E2065.019
G1 X57.12 Y-13.2 Z1.48 F4800.0 E2065.041
G1 X-1.49 Y-13.2 Z1.48 F4800.0 E2068.137
G1 X-1.49 Y-13.6 Z1.48 F4800.0 E2068.158
G1 X57.12 Y-13.6 Z1.48 F4800.0 E2071.254
G1 X57.12 Y-14.0 Z1.48 F4800.0 E2071.275
G1 X18.11 Y-14.0 Z1.48 F4800.0 E2073.336
G1 X18.35 Y-14.4 Z1.48 F4800.0 E2073.36
G1 X25.78 Y-14.4 Z1.48 F4800.0 E2073.753
G1 X25.78 Y-14.8 Z1.48 F4800.0 E2073.774
G1 X18.58 Y-14.8 Z1.48 F4800.0 E2074.154
G1 X18.81 Y-15.2 Z1.48 F4800.0 E2074.178
G1 X25.78 Y-15.2 Z1.48 F4800.0 E2074.546
G1 X25.78 Y-15.6 Z1.48 F4800.0 E2074.567
G1 X19.05 Y-15.6 Z1.48 F4800.0 E2074.923
G1 X19.28 Y-16.0 Z1.48 F4800.0 E2074.948
G1 X25.78 Y-16.0 Z1.48 F4800.0 E2075.291
G1 X25.78 Y-16.4 Z1.48 F4800.0 E2075.312
G1 X19.51 Y-16.4 Z1.48 F4800.0 E2075.643
G1 X19.74 Y-16.8 Z1.48 F4800.0 E2075.668
G1 X25.78 Y-16.8 Z1.48 F4800.0 E2075.987
G1 X25.78 Y-17.2 Z1.48 F4800.0 E2076.008
G1 X19.98 Y-17.2 Z1.48 F4800.0 E2076.314
G1 X20.21 Y-17.6 Z1.48 F4800.0 E2076.339
G1 X25.78 Y-17.6 Z1.48 F4800.0 E2076.633
G1 X25.78 Y-18.0 Z1.48 F4800.0 E2076.654
G1 X20.44 Y-18.0 Z1.48 F4800.0 E2076.936
G1 X20.67 Y-18.4 Z1.48 F4800.0 E2076.961
G1 X25.78 Y-18.4 Z1.48 F4800.0 E2077.23
G1 X25.78 Y-18.8 Z1.48 F4800.0 E2077.251
G1 X20.9 Y-18.8 Z1.48 F4800.0 E2077.509
G1 X21.14 Y-19.2 Z1.48 F4800.0 E2077.533
G1 X25.78 Y-19.2 Z1.48 F4800.0 E2077.778
G1 X25.78 Y-19.6 Z1.48 F4800.0 E2077.8
G1 X21.37 Y-19.6 Z1.48 F4800.0 E2078.033
G1 X21.6 Y-20.0 Z1.48 F4800.0 E2078.057
G1 X25.78 Y-20.0 Z1.48 F4800.0 E2078.278
G1 X25.78 Y-20.4 Z1.48 F4800.0 E2078.299
G1 X21.83 Y-20.4 Z1.48 F4800.0 E2078.507
G1 X22.07 Y-20.8 Z1.48 F4800.0 E2078.531
G1 X25.78 Y-20.8 Z1.48 F4800.0 E2078.728
G1 X25.78 Y-21.2 Z1.48 F4800.0 E2078.749
G1 X22.3 Y-21.2 Z1.48 F4800.0 E2078.932
G1 X22.53 Y-21.6 Z1.48 F4800.0 E2078.957
G1 X25.78 Y-21.6 Z1.48 F4800.0 E2079.128
G1 X25.78 Y-22.0 Z1.48 F4800.0 E2079.149
G1 X22.76 Y-22.0 Z1.48 F4800.0 E2079.309
G1 X23.0 Y-22.4 Z1.48 F4800.0 E2079.333
G1 X25.78 Y-22.4 Z1.48 F4800.0 E2079.48
G1 X25.78 Y-22.8 Z1.48 F4800.0 E2079.501
G1 X23.23 Y-22.8 Z1.48 F4800.0 E2079.636
G1 X23.39 Y-23.2 Z1.48 F4800.0 E2079.659
G1 X25.78 Y-23.2 Z1.48 F4800.0 E2079.785
G1 X25.78 Y-23.6 Z1.48 F4800.0 E2079.806
G1 X23.37 Y-23.6 Z1.48 F4800.0 E2079.933
M73 P36 (display progress)
G1 X23.14 Y-24.0 Z1.48 F4800.0 E2079.958
G1 X25.78 Y-24.0 Z1.48 F4800.0 E2080.097
G1 F1200.0
G1 E2079.097
G1 F4800.0
M103
G1 X18.08 Y-23.79 Z1.48 F4200.0
G1 X17.14 Y-23.2 Z1.48 F4200.0
G1 F1200.0
G1 E2080.097
G1 F4200.0
M101
G1 X13.31 Y-23.2 Z1.48 F4800.0 E2080.3
G1 X13.12 Y-23.6 Z1.48 F4800.0 E2080.323
G1 X17.33 Y-23.6 Z1.48 F4800.0 E2080.545
G1 X17.52 Y-24.0 Z1.48 F4800.0 E2080.569
G1 X12.94 Y-24.0 Z1.48 F4800.0 E2080.811
G1 F1200.0
G1 E2079.811
G1 F4800.0
M103
G1 X7.94 Y-23.78 Z1.48 F4200.0
G1 X8.27 Y-21.2 Z1.48 F4200.0
G1 F1200.0
G1 E2080.811
G1 F4200.0
M101
G1 X5.52 Y-21.2 Z1.48 F4800.0 E2080.956
G1 X5.52 Y-21.6 Z1.48 F4800.0 E2080.977
G1 X8.04 Y-21.6 Z1.48 F4800.0 E2081.11
G1 X7.8 Y-22.0 Z1.48 F4800.0 E2081.134
G1 X5.52 Y-22.0 Z1.48 F4800.0 E2081.255
G1 X5.52 Y-22.4 Z1.48 F4800.0 E2081.276
G1 X7.57 Y-22.4 Z1.48 F4800.0 E2081.384
G1 X7.34 Y-22.8 Z1.48 F4800.0 E2081.409
G1 X5.52 Y-22.8 Z1.48 F4800.0 E2081.505
G1 X5.52 Y-23.2 Z1.48 F4800.0 E2081.526
G1 X7.17 Y-23.2 Z1.48 F4800.0 E2081.614
G1 X7.2 Y-23.6 Z1.48 F4800.0 E2081.635
G1 X5.52 Y-23.6 Z1.48 F4800.0 E2081.723
G1 X5.52 Y-24.0 Z1.48 F4800.0 E2081.745
G1 X7.43 Y-24.0 Z1.48 F4800.0 E2081.845
G1 F1200.0
G1 E2080.845
G1 F4800.0
M103
G1 X8.5 Y-20.8 Z1.48 F4200.0
G1 F1200.0
G1 E2081.845
G1 F4200.0
M101
G1 X5.52 Y-20.8 Z1.48 F4800.0 E2082.003
G1 X5.52 Y-20.4 Z1.48 F4800.0 E2082.024
G1 X8.73 Y-20.4 Z1.48 F4800.0 E2082.194
G1 X8.97 Y-20.0 Z1.48 F4800.0 E2082.218
G1 X5.52 Y-20.0 Z1.48 F4800.0 E2082.4
G1 X5.52 Y-19.6 Z1.48 F4800.0 E2082.421
G1 X9.2 Y-19.6 Z1.48 F4800.0 E2082.616
G1 X9.43 Y-19.2 Z1.48 F4800.0 E2082.64
G1 X-1.48 Y-19.2 Z1.48 F4800.0 E2083.217
G1 X-1.49 Y-18.8 Z1.48 F4800.0 E2083.238
G1 X9.66 Y-18.8 Z1.48 F4800.0 E2083.827
G1 X9.9 Y-18.4 Z1.48 F4800.0 E2083.851
G1 X-1.49 Y-18.4 Z1.48 F4800.0 E2084.453
G1 X-1.49 Y-18.0 Z1.48 F4800.0 E2084.474
G1 X10.13 Y-18.0 Z1.48 F4800.0 E2085.088
G1 X10.36 Y-17.6 Z1.48 F4800.0 E2085.112
G1 X-1.49 Y-17.6 Z1.48 F4800.0 E2085.738
G1 X-1.49 Y-17.2 Z1.48 F4800.0 E2085.759
G1 X10.59 Y-17.2 Z1.48 F4800.0 E2086.398
G1 X10.83 Y-16.8 Z1.48 F4800.0 E2086.422
G1 X-1.49 Y-16.8 Z1.48 F4800.0 E2087.073
G1 X-1.49 Y-16.4 Z1.48 F4800.0 E2087.094
G1 X11.06 Y-16.4 Z1.48 F4800.0 E2087.757
G1 X11.29 Y-16.0 Z1.48 F4800.0 E2087.781
G1 X-1.49 Y-16.0 Z1.48 F4800.0 E2088.457
G1 X-1.49 Y-15.6 Z1.48 F4800.0 E2088.478
G1 X11.52 Y-15.6 Z1.48 F4800.0 E2089.165
G1 X11.76 Y-15.2 Z1.48 F4800.0 E2089.19
G1 X-1.49 Y-15.2 Z1.48 F4800.0 E2089.889
G1 X-1.49 Y-14.8 Z1.48 F4800.0 E2089.91
G1 X11.99 Y-14.8 Z1.48 F4800.0 E2090.623
G1 X12.22 Y-14.4 Z1.48 F4800.0 E2090.647
G1 X-1.49 Y-14.4 Z1.48 F4800.0 E2091.371
G1 X-1.49 Y-14.0 Z1.48 F4800.0 E2091.392
G1 X12.45 Y-14.0 Z1.48 F4800.0 E2092.129
G1 F1200.0
G1 E2091.129
G1 F4800.0
M103
G1 X-2.17 Y-10.3 Z1.48 F4200.0
G1 X-7.06 Y-10.3 Z1.48 F4200.0
G1 X-7.74 Y-14.0 Z1.48 F4200.0
G1 F1200.0
G1 E2092.129
G1 F4200.0
M101
G1 X-30.11 Y-14.0 Z1.48 F4800.0 E2093.311
G1 X-29.88 Y-14.4 Z1.48 F4800.0 E2093.335
G1 X-23.79 Y-14.4 Z1.48 F4800.0 E2093.657
G1 X-23.79 Y-14.8 Z1.48 F4800.0 E2093.678
G1 X-29.65 Y-14.8 Z1.48 F4800.0 E2093.987
G1 X-29.41 Y-15.2 Z1.48 F4800.0 E2094.011
G1 X-23.79 Y-15.2 Z1.48 F4800.0 E2094.308
G1 X-23.79 Y-15.6 Z1.48 F4800.0 E2094.329
G1 X-29.18 Y-15.6 Z1.48 F4800.0 E2094.614
G1 X-28.95 Y-16.0 Z1.48 F4800.0 E2094.639
G1 X-23.79 Y-16.0 Z1.48 F4800.0 E2094.911
G1 X-23.79 Y-16.4 Z1.48 F4800.0 E2094.932
G1 X-28.72 Y-16.4 Z1.48 F4800.0 E2095.192
G1 X-28.48 Y-16.8 Z1.48 F4800.0 E2095.217
G1 X-23.79 Y-16.8 Z1.48 F4800.0 E2095.464
G1 X-23.79 Y-17.2 Z1.48 F4800.0 E2095.486
G1 X-28.25 Y-17.2 Z1.48 F4800.0 E2095.721
G1 X-28.02 Y-17.6 Z1.48 F4800.0 E2095.746
G1 X-23.79 Y-17.6 Z1.48 F4800.0 E2095.969
G1 X-23.79 Y-18.0 Z1.48 F4800.0 E2095.99
G1 X-27.79 Y-18.0 Z1.48 F4800.0 E2096.201
G1 X-27.55 Y-18.4 Z1.48 F4800.0 E2096.225
G1 X-23.79 Y-18.4 Z1.48 F4800.0 E2096.424
G1 X-23.79 Y-18.8 Z1.48 F4800.0 E2096.445
G1 X-27.32 Y-18.8 Z1.48 F4800.0 E2096.632
G1 X-27.09 Y-19.2 Z1.48 F4800.0 E2096.656
G1 X-23.79 Y-19.2 Z1.48 F4800.0 E2096.83
G1 X-23.79 Y-19.6 Z1.48 F4800.0 E2096.851
G1 X-26.86 Y-19.6 Z1.48 F4800.0 E2097.013
G1 X-26.62 Y-20.0 Z1.48 F4800.0 E2097.038
G1 X-23.79 Y-20.0 Z1.48 F4800.0 E2097.187
G1 X-23.79 Y-20.4 Z1.48 F4800.0 E2097.208
G1 X-26.39 Y-20.4 Z1.48 F4800.0 E2097.346
G1 X-26.16 Y-20.8 Z1.48 F4800.0 E2097.37
G1 X-23.79 Y-20.8 Z1.48 F4800.0 E2097.495
G1 X-23.79 Y-21.2 Z1.48 F4800.0 E2097.516
G1 X-25.93 Y-21.2 Z1.48 F4800.0 E2097.629
G1 X-25.69 Y-21.6 Z1.48 F4800.0 E2097.653
G1 X-23.79 Y-21.6 Z1.48 F4800.0 E2097.754
G1 X-23.79 Y-22.0 Z1.48 F4800.0 E2097.775
G1 X-25.46 Y-22.0 Z1.48 F4800.0 E2097.863
G1 X-25.23 Y-22.4 Z1.48 F4800.0 E2097.888
G1 X-23.79 Y-22.4 Z1.48 F4800.0 E2097.964
G1 X-23.79 Y-22.8 Z1.48 F4800.0 E2097.985
G1 X-25.0 Y-22.8 Z1.48 F4800.0 E2098.048
G1 X-24.83 Y-23.2 Z1.48 F4800.0 E2098.071
G1 X-23.79 Y-23.2 Z1.48 F4800.0 E2098.126
G1 X-23.79 Y-23.6 Z1.48 F4800.0 E2098.147
G1 X-24.86 Y-23.6 Z1.48 F4800.0 E2098.204
G1 X-25.09 Y-24.0 Z1.48 F4800.0 E2098.228
G1 X-23.79 Y-24.0 Z1.48 F4800.0 E2098.296
G1 F1200.0
G1 E2097.296
G1 F4800.0
M103
G1 X-30.71 Y-24.0 Z1.48 F4200.0
G1 F1200.0
G1 E2098.296
G1 F4200.0
M101
G1 X-35.28 Y-24.0 Z1.48 F4800.0 E2098.538
G1 X-35.1 Y-23.6 Z1.48 F4800.0 E2098.562
G1 X-30.89 Y-23.6 Z1.48 F4800.0 E2098.784
G1 X-31.08 Y-23.2 Z1.48 F4800.0 E2098.807
G1 X-34.92 Y-23.2 Z1.48 F4800.0 E2099.01
G1 F1200.0
G1 E2098.01
G1 F4800.0
M103
G1 X-35.84 Y-23.79 Z1.48 F4200.0
G1 X-39.93 Y-23.9 Z1.48 F4200.0
G1 X-45.63 Y-19.2 Z1.48 F4200.0
G1 F1200.0
G1 E2099.01
G1 F4200.0
M101
G1 X-38.79 Y-19.2 Z1.48 F4800.0 E2099.371
G1 X-39.03 Y-19.6 Z1.48 F4800.0 E2099.395
G1 X-45.72 Y-19.6 Z1.48 F4800.0 E2099.749
G1 X-45.72 Y-20.0 Z1.48 F4800.0 E2099.77
G1 X-39.26 Y-20.0 Z1.48 F4800.0 E2100.112
G1 X-39.49 Y-20.4 Z1.48 F4800.0 E2100.136
G1 X-45.72 Y-20.4 Z1.48 F4800.0 E2100.465
G1 X-45.72 Y-20.8 Z1.48 F4800.0 E2100.486
G1 X-39.72 Y-20.8 Z1.48 F4800.0 E2100.803
G1 X-39.96 Y-21.2 Z1.48 F4800.0 E2100.828
G1 X-45.72 Y-21.2 Z1.48 F4800.0 E2101.132
G1 X-45.72 Y-21.6 Z1.48 F4800.0 E2101.154
M73 P37 (display progress)
G1 X-40.19 Y-21.6 Z1.48 F4800.0 E2101.446
G1 X-40.42 Y-22.0 Z1.48 F4800.0 E2101.47
G1 X-45.72 Y-22.0 Z1.48 F4800.0 E2101.75
G1 X-45.72 Y-22.4 Z1.48 F4800.0 E2101.771
G1 X-40.65 Y-22.4 Z1.48 F4800.0 E2102.039
G1 X-40.89 Y-22.8 Z1.48 F4800.0 E2102.064
G1 X-45.72 Y-22.8 Z1.48 F4800.0 E2102.319
G1 X-45.72 Y-23.2 Z1.48 F4800.0 E2102.34
G1 X-41.05 Y-23.2 Z1.48 F4800.0 E2102.587
G1 X-41.03 Y-23.6 Z1.48 F4800.0 E2102.608
G1 X-45.72 Y-23.6 Z1.48 F4800.0 E2102.856
G1 X-45.72 Y-24.0 Z1.48 F4800.0 E2102.878
G1 X-40.8 Y-24.0 Z1.48 F4800.0 E2103.138
G1 F1200.0
G1 E2102.138
G1 F4800.0
M103
G1 X-40.09 Y-18.8 Z1.48 F4200.0
G1 F1200.0
G1 E2103.138
G1 F4200.0
M101
G1 X-38.56 Y-18.8 Z1.48 F4800.0 E2103.219
G1 X-38.33 Y-18.4 Z1.48 F4800.0 E2103.243
G1 X-40.09 Y-18.4 Z1.48 F4800.0 E2103.336
G1 X-40.09 Y-18.0 Z1.48 F4800.0 E2103.357
G1 X-38.1 Y-18.0 Z1.48 F4800.0 E2103.463
G1 X-37.86 Y-17.6 Z1.48 F4800.0 E2103.487
G1 X-40.09 Y-17.6 Z1.48 F4800.0 E2103.605
G1 X-40.09 Y-17.2 Z1.48 F4800.0 E2103.626
G1 X-37.63 Y-17.2 Z1.48 F4800.0 E2103.756
G1 X-37.4 Y-16.8 Z1.48 F4800.0 E2103.78
G1 X-40.09 Y-16.8 Z1.48 F4800.0 E2103.922
G1 X-40.09 Y-16.4 Z1.48 F4800.0 E2103.943
G1 X-37.17 Y-16.4 Z1.48 F4800.0 E2104.098
G1 X-36.93 Y-16.0 Z1.48 F4800.0 E2104.122
G1 X-40.09 Y-16.0 Z1.48 F4800.0 E2104.289
G1 X-40.09 Y-15.6 Z1.48 F4800.0 E2104.31
G1 X-36.7 Y-15.6 Z1.48 F4800.0 E2104.489
G1 X-36.47 Y-15.2 Z1.48 F4800.0 E2104.514
G1 X-40.09 Y-15.2 Z1.48 F4800.0 E2104.705
G1 X-40.09 Y-14.8 Z1.48 F4800.0 E2104.726
G1 X-36.24 Y-14.8 Z1.48 F4800.0 E2104.93
G1 F1200.0
G1 E2103.93
G1 F4800.0
M103
G1 X-39.13 Y-13.2 Z1.48 F4200.0
G1 F1200.0
G1 E2104.93
G1 F4200.0
M101
G1 X-7.74 Y-13.2 Z1.48 F4800.0 E2106.588
G1 X-7.74 Y-12.8 Z1.48 F4800.0 E2106.609
G1 X-39.13 Y-12.8 Z1.48 F4800.0 E2108.267
G1 X-39.13 Y-12.4 Z1.48 F4800.0 E2108.288
G1 X-7.74 Y-12.4 Z1.48 F4800.0 E2109.946
G1 X-7.74 Y-12.0 Z1.48 F4800.0 E2109.967
G1 X-39.13 Y-12.0 Z1.48 F4800.0 E2111.625
G1 X-39.13 Y-11.6 Z1.48 F4800.0 E2111.646
G1 X-7.74 Y-11.6 Z1.48 F4800.0 E2113.304
G1 X-7.74 Y-11.2 Z1.48 F4800.0 E2113.325
G1 X-39.13 Y-11.2 Z1.48 F4800.0 E2114.983
G1 X-39.13 Y-10.8 Z1.48 F4800.0 E2115.004
G1 X-7.74 Y-10.8 Z1.48 F4800.0 E2116.662
G1 X-7.74 Y-10.4 Z1.48 F4800.0 E2116.683
G1 X-39.13 Y-10.4 Z1.48 F4800.0 E2118.341
G1 X-39.13 Y-10.0 Z1.48 F4800.0 E2118.363
G1 X-7.74 Y-10.0 Z1.48 F4800.0 E2120.021
G1 F1200.0
G1 E2119.021
G1 F4800.0
M103
G1 X-7.74 Y-13.6 Z1.48 F4200.0
G1 F1200.0
G1 E2120.021
G1 F4200.0
M101
G1 X-39.13 Y-13.6 Z1.48 F4800.0 E2121.678
G1 X-39.13 Y-14.0 Z1.48 F4800.0 E2121.7
G1 X-35.77 Y-14.0 Z1.48 F4800.0 E2121.877
G1 X-36.0 Y-14.4 Z1.48 F4800.0 E2121.901
G1 X-45.72 Y-14.4 Z1.48 F4800.0 E2122.415
G1 F1200.0
G1 E2121.415
G1 F4800.0
M103
G1 X-39.81 Y-13.49 Z1.48 F4200.0
G1 X-39.81 Y-10.3 Z1.48 F4200.0
G1 X-51.32 Y-10.3 Z1.48 F4200.0
G1 X-69.12 Y-22.8 Z1.48 F4200.0
G1 F1200.0
G1 E2122.415
G1 F4200.0
M101
G1 X-52.0 Y-22.8 Z1.48 F4800.0 E2123.319
G1 X-52.0 Y-22.4 Z1.48 F4800.0 E2123.341
G1 X-69.12 Y-22.4 Z1.48 F4800.0 E2124.245
G1 X-69.12 Y-22.0 Z1.48 F4800.0 E2124.266
G1 X-52.0 Y-22.0 Z1.48 F4800.0 E2125.171
G1 X-52.0 Y-21.6 Z1.48 F4800.0 E2125.192
G1 X-69.12 Y-21.6 Z1.48 F4800.0 E2126.097
G1 X-69.12 Y-21.2 Z1.48 F4800.0 E2126.118
G1 X-52.0 Y-21.2 Z1.48 F4800.0 E2127.023
G1 X-52.0 Y-20.8 Z1.48 F4800.0 E2127.044
G1 X-69.12 Y-20.8 Z1.48 F4800.0 E2127.949
G1 X-69.12 Y-20.4 Z1.48 F4800.0 E2127.97
G1 X-52.0 Y-20.4 Z1.48 F4800.0 E2128.874
G1 X-52.0 Y-20.0 Z1.48 F4800.0 E2128.895
G1 X-69.12 Y-20.0 Z1.48 F4800.0 E2129.8
G1 X-69.12 Y-19.6 Z1.48 F4800.0 E2129.821
G1 X-52.0 Y-19.6 Z1.48 F4800.0 E2130.726
G1 X-52.0 Y-19.2 Z1.48 F4800.0 E2130.747
G1 X-69.12 Y-19.2 Z1.48 F4800.0 E2131.652
G1 X-69.12 Y-18.8 Z1.48 F4800.0 E2131.673
G1 X-52.0 Y-18.8 Z1.48 F4800.0 E2132.578
G1 X-52.0 Y-18.4 Z1.48 F4800.0 E2132.599
G1 X-69.12 Y-18.4 Z1.48 F4800.0 E2133.503
G1 X-69.12 Y-18.0 Z1.48 F4800.0 E2133.524
G1 X-52.0 Y-18.0 Z1.48 F4800.0 E2134.429
G1 X-52.0 Y-17.6 Z1.48 F4800.0 E2134.45
G1 X-69.12 Y-17.6 Z1.48 F4800.0 E2135.355
G1 X-69.12 Y-17.2 Z1.48 F4800.0 E2135.376
G1 X-52.0 Y-17.2 Z1.48 F4800.0 E2136.281
G1 X-52.0 Y-16.8 Z1.48 F4800.0 E2136.302
G1 X-69.12 Y-16.8 Z1.48 F4800.0 E2137.207
G1 X-69.12 Y-16.4 Z1.48 F4800.0 E2137.228
G1 X-52.0 Y-16.4 Z1.48 F4800.0 E2138.132
G1 X-52.0 Y-16.0 Z1.48 F4800.0 E2138.154
G1 X-69.12 Y-16.0 Z1.48 F4800.0 E2139.058
G1 X-69.12 Y-15.6 Z1.48 F4800.0 E2139.079
G1 X-52.0 Y-15.6 Z1.48 F4800.0 E2139.984
G1 X-52.0 Y-15.2 Z1.48 F4800.0 E2140.005
G1 X-69.12 Y-15.2 Z1.48 F4800.0 E2140.91
G1 X-69.12 Y-14.8 Z1.48 F4800.0 E2140.931
G1 X-52.0 Y-14.8 Z1.48 F4800.0 E2141.836
G1 X-52.0 Y-14.4 Z1.48 F4800.0 E2141.857
G1 X-69.12 Y-14.4 Z1.48 F4800.0 E2142.761
G1 X-69.12 Y-14.0 Z1.48 F4800.0 E2142.783
G1 X-52.0 Y-14.0 Z1.48 F4800.0 E2143.687
G1 X-52.0 Y-13.6 Z1.48 F4800.0 E2143.708
G1 X-69.12 Y-13.6 Z1.48 F4800.0 E2144.613
G1 X-69.12 Y-13.2 Z1.48 F4800.0 E2144.634
G1 X-52.0 Y-13.2 Z1.48 F4800.0 E2145.539
G1 X-52.0 Y-12.8 Z1.48 F4800.0 E2145.56
G1 X-69.12 Y-12.8 Z1.48 F4800.0 E2146.465
G1 X-69.12 Y-12.4 Z1.48 F4800.0 E2146.486
G1 X-52.0 Y-12.4 Z1.48 F4800.0 E2147.391
G1 X-52.0 Y-12.0 Z1.48 F4800.0 E2147.412
G1 X-69.12 Y-12.0 Z1.48 F4800.0 E2148.316
G1 X-69.12 Y-11.6 Z1.48 F4800.0 E2148.337
G1 X-52.0 Y-11.6 Z1.48 F4800.0 E2149.242
G1 X-52.0 Y-11.2 Z1.48 F4800.0 E2149.263
G1 X-69.12 Y-11.2 Z1.48 F4800.0 E2150.168
G1 X-69.12 Y-10.8 Z1.48 F4800.0 E2150.189
G1 X-52.0 Y-10.8 Z1.48 F4800.0 E2151.094
G1 X-52.0 Y-10.4 Z1.48 F4800.0 E2151.115
G1 X-69.12 Y-10.4 Z1.48 F4800.0 E2152.02
G1 X-69.12 Y-10.0 Z1.48 F4800.0 E2152.041
G1 X-52.0 Y-10.0 Z1.48 F4800.0 E2152.945
G1 F1200.0
G1 E2151.945
G1 F4800.0
M103
G1 X-52.0 Y-23.2 Z1.48 F4200.0
G1 F1200.0
G1 E2152.945
G1 F4200.0
M101
G1 X-69.12 Y-23.2 Z1.48 F4800.0 E2153.85
G1 X-69.12 Y-23.6 Z1.48 F4800.0 E2153.871
G1 X-52.0 Y-23.6 Z1.48 F4800.0 E2154.776
G1 X-52.0 Y-24.0 Z1.48 F4800.0 E2154.797
G1 X-69.12 Y-24.0 Z1.48 F4800.0 E2155.702
G1 F1200.0
G1 E2154.702
G1 F4800.0
M103
G1 X-51.32 Y-23.7 Z1.48 F4200.0
G1 X-46.4 Y-23.7 Z1.48 F4200.0
G1 X-46.2 Y-20.19 Z1.48 F4200.0
G1 X-33.06 Y-18.14 Z1.48 F4200.0
G1 X-32.98 Y-18.0 Z1.48 F4200.0
G1 X-23.31 Y-16.19 Z1.48 F4200.0
G1 X-23.11 Y-14.59 Z1.48 F4200.0
M73 P38 (display progress)
G1 X-12.33 Y-14.4 Z1.48 F4200.0
G1 F1200.0
G1 E2155.702
G1 F4200.0
M101
G1 X-7.74 Y-14.4 Z1.48 F4800.0 E2155.944
G1 X-7.74 Y-14.8 Z1.48 F4800.0 E2155.965
G1 X-11.49 Y-14.8 Z1.48 F4800.0 E2156.163
G1 X-11.04 Y-15.2 Z1.48 F4800.0 E2156.194
G1 X-7.74 Y-15.2 Z1.48 F4800.0 E2156.369
G1 X-7.74 Y-15.6 Z1.48 F4800.0 E2156.39
G1 X-10.59 Y-15.6 Z1.48 F4800.0 E2156.54
G1 X-10.45 Y-16.0 Z1.48 F4800.0 E2156.563
G1 X-7.74 Y-16.0 Z1.48 F4800.0 E2156.706
G1 X-7.74 Y-16.4 Z1.48 F4800.0 E2156.727
G1 X-10.33 Y-16.4 Z1.48 F4800.0 E2156.864
G1 X-10.21 Y-16.8 Z1.48 F4800.0 E2156.886
G1 X-7.74 Y-16.8 Z1.48 F4800.0 E2157.016
G1 X-7.74 Y-17.2 Z1.48 F4800.0 E2157.037
G1 X-10.23 Y-17.2 Z1.48 F4800.0 E2157.169
G1 X-10.34 Y-17.6 Z1.48 F4800.0 E2157.19
G1 X-7.74 Y-17.6 Z1.48 F4800.0 E2157.327
G1 X-7.74 Y-18.0 Z1.48 F4800.0 E2157.349
G1 X-10.44 Y-18.0 Z1.48 F4800.0 E2157.491
G1 X-10.74 Y-18.4 Z1.48 F4800.0 E2157.517
G1 X-7.74 Y-18.4 Z1.48 F4800.0 E2157.675
G1 X-7.74 Y-18.8 Z1.48 F4800.0 E2157.697
G1 X-10.8 Y-18.8 Z1.48 F4800.0 E2157.858
G1 X-10.36 Y-19.2 Z1.48 F4800.0 E2157.89
G1 X-7.74 Y-19.2 Z1.48 F4800.0 E2158.028
G1 X-7.74 Y-19.6 Z1.48 F4800.0 E2158.049
G1 X-10.03 Y-19.6 Z1.48 F4800.0 E2158.17
G1 X-9.78 Y-20.0 Z1.48 F4800.0 E2158.195
G1 X-7.74 Y-20.0 Z1.48 F4800.0 E2158.303
G1 X-7.74 Y-20.4 Z1.48 F4800.0 E2158.324
G1 X-9.69 Y-20.4 Z1.48 F4800.0 E2158.427
G1 X-9.6 Y-20.8 Z1.48 F4800.0 E2158.449
G1 X-7.74 Y-20.8 Z1.48 F4800.0 E2158.547
G1 X-7.74 Y-21.2 Z1.48 F4800.0 E2158.568
G1 X-9.59 Y-21.2 Z1.48 F4800.0 E2158.666
G1 X-9.67 Y-21.6 Z1.48 F4800.0 E2158.687
G1 X-7.74 Y-21.6 Z1.48 F4800.0 E2158.789
G1 X-7.74 Y-22.0 Z1.48 F4800.0 E2158.81
G1 X-9.74 Y-22.0 Z1.48 F4800.0 E2158.916
G1 X-10.0 Y-22.4 Z1.48 F4800.0 E2158.941
G1 X-7.74 Y-22.4 Z1.48 F4800.0 E2159.06
G1 X-7.74 Y-22.8 Z1.48 F4800.0 E2159.081
G1 X-10.25 Y-22.8 Z1.48 F4800.0 E2159.214
G1 X-10.71 Y-23.2 Z1.48 F4800.0 E2159.246
G1 X-7.74 Y-23.2 Z1.48 F4800.0 E2159.403
G1 X-7.74 Y-23.6 Z1.48 F4800.0 E2159.424
G1 X-11.3 Y-23.6 Z1.48 F4800.0 E2159.612
G1 X-12.31 Y-24.0 Z1.48 F4800.0 E2159.669
G1 X-7.74 Y-24.0 Z1.48 F4800.0 E2159.911
G1 F1200.0
G1 E2158.911
G1 F4800.0
M103
(*************start toolchange*************)
G55
M108 T1(Set tool)
M18 A B
G1 Z1.68 F3000
G1 X29.06 Y-22.48 Z1.68 F3000
G1 F4200.0
(*************end toolchange*************)
(<layer> 1.675 )
G1 X29.06 Y-22.48 Z1.68 F4200.0
G1 X19.93 Y-23.27 Z1.68 F4200.0
G1 X17.76 Y-21.78 Z1.68 F4200.0
G1 X12.67 Y-21.78 Z1.68 F4200.0
G1 X10.63 Y-23.36 Z1.68 F4200.0
G1 X2.24 Y-23.02 Z1.68 F4200.0
G1 X-4.46 Y-22.68 Z1.68 F4200.0
G1 X-12.91 Y-21.08 Z1.68 F4200.0
G1 X-20.51 Y-22.76 Z1.68 F4200.0
G1 X-28.3 Y-23.22 Z1.68 F4200.0
G1 X-30.46 Y-21.78 Z1.68 F4200.0
G1 X-35.55 Y-21.78 Z1.68 F4200.0
G1 X-37.58 Y-23.16 Z1.68 F4200.0
G1 X-42.52 Y-16.15 Z1.68 F4200.0
G1 X-46.8 Y-17.99 Z1.68 F4200.0
G1 X-50.33 Y-22.9 Z1.68 F4200.0
G1 F1200.0
G1 E126.383
G1 F4200.0
M101
G1 X-47.2 Y-22.9 Z1.68 F4800.0 E126.548
G1 X-47.2 Y-17.59 Z1.68 F4800.0 E126.829
G1 X-41.57 Y-17.59 Z1.68 F4800.0 E127.127
G1 X-41.57 Y-16.16 Z1.68 F4800.0 E127.202
G1 X-47.2 Y-16.16 Z1.68 F4800.0 E127.499
G1 X-47.2 Y-12.69 Z1.68 F4800.0 E127.683
G1 X-40.61 Y-12.69 Z1.68 F4800.0 E128.031
G1 X-40.61 Y-11.1 Z1.68 F4800.0 E128.115
G1 X-50.51 Y-11.1 Z1.68 F4800.0 E128.638
G1 X-50.51 Y-22.9 Z1.68 F4800.0 E129.262
G1 X-50.33 Y-22.9 Z1.68 F4800.0 E129.271
G1 F1200.0
G1 E129.271
G1 F4800.0
M103
;M108 R40.0
G1 X-50.91 Y-23.08 Z1.68 F4200.0
G1 F1200.0
G1 E129.271
G1 F4200.0
M101
G1 X-50.91 Y-23.3 Z1.68 F2400.0 E129.283
G1 X-46.8 Y-23.3 Z1.68 F2400.0 E129.5
G1 X-46.8 Y-17.99 Z1.68 F2400.0 E129.781
G1 X-41.17 Y-17.99 Z1.68 F2400.0 E130.078
G1 X-41.17 Y-15.76 Z1.68 F2400.0 E130.196
G1 X-46.8 Y-15.76 Z1.68 F2400.0 E130.493
G1 X-46.8 Y-13.09 Z1.68 F2400.0 E130.634
G1 X-40.21 Y-13.09 Z1.68 F2400.0 E130.982
G1 X-40.21 Y-10.7 Z1.68 F2400.0 E131.109
G1 X-50.91 Y-10.7 Z1.68 F2400.0 E131.674
G1 X-50.91 Y-22.9 Z1.68 F2400.0 E132.319
G1 X-50.91 Y-23.08 Z1.68 F2400.0 E132.329
G1 F1200.0
G1 E131.329
G1 F2400.0
M103
;M108 R80.0
G1 X-47.6 Y-11.38 Z1.68 F4200.0
G1 F1200.0
G1 E132.329
G1 F4200.0
M101
G1 X-47.6 Y-22.51 Z1.68 F4800.0 E132.917
G1 X-48.0 Y-22.62 Z1.68 F4800.0 E132.938
G1 X-48.0 Y-11.38 Z1.68 F4800.0 E133.532
G1 X-48.4 Y-11.38 Z1.68 F4800.0 E133.553
G1 X-48.4 Y-22.62 Z1.68 F4800.0 E134.147
G1 X-48.8 Y-22.62 Z1.68 F4800.0 E134.168
G1 X-48.8 Y-11.38 Z1.68 F4800.0 E134.762
G1 X-49.2 Y-11.38 Z1.68 F4800.0 E134.783
G1 X-49.2 Y-22.62 Z1.68 F4800.0 E135.377
G1 X-49.6 Y-22.62 Z1.68 F4800.0 E135.398
G1 X-49.6 Y-11.38 Z1.68 F4800.0 E135.992
G1 X-50.0 Y-11.38 Z1.68 F4800.0 E136.013
G1 X-50.0 Y-22.62 Z1.68 F4800.0 E136.607
G1 F1200.0
G1 E135.607
G1 F4800.0
M103
G1 X-47.2 Y-17.31 Z1.68 F4200.0
G1 F1200.0
G1 E136.607
G1 F4200.0
M101
G1 X-47.2 Y-16.44 Z1.68 F4800.0 E136.653
G1 X-46.8 Y-16.44 Z1.68 F4800.0 E136.674
G1 X-46.8 Y-17.31 Z1.68 F4800.0 E136.719
G1 X-46.4 Y-17.31 Z1.68 F4800.0 E136.741
G1 X-46.4 Y-16.44 Z1.68 F4800.0 E136.786
G1 X-46.0 Y-16.44 Z1.68 F4800.0 E136.807
G1 X-46.0 Y-17.31 Z1.68 F4800.0 E136.853
G1 X-45.6 Y-17.31 Z1.68 F4800.0 E136.874
G1 X-45.6 Y-16.44 Z1.68 F4800.0 E136.92
G1 X-45.2 Y-16.44 Z1.68 F4800.0 E136.941
G1 X-45.2 Y-17.31 Z1.68 F4800.0 E136.987
G1 X-44.8 Y-17.31 Z1.68 F4800.0 E137.008
G1 X-44.8 Y-16.44 Z1.68 F4800.0 E137.054
G1 X-44.4 Y-16.44 Z1.68 F4800.0 E137.075
G1 X-44.4 Y-17.31 Z1.68 F4800.0 E137.12
G1 X-44.0 Y-17.31 Z1.68 F4800.0 E137.142
G1 X-44.0 Y-16.44 Z1.68 F4800.0 E137.187
G1 X-43.6 Y-16.44 Z1.68 F4800.0 E137.208
G1 X-43.6 Y-17.31 Z1.68 F4800.0 E137.254
G1 X-43.2 Y-17.31 Z1.68 F4800.0 E137.275
G1 X-43.2 Y-16.44 Z1.68 F4800.0 E137.321
G1 X-42.8 Y-16.44 Z1.68 F4800.0 E137.342
G1 X-42.8 Y-17.31 Z1.68 F4800.0 E137.388
G1 X-42.4 Y-17.31 Z1.68 F4800.0 E137.409
G1 X-42.4 Y-16.44 Z1.68 F4800.0 E137.455
G1 X-42.0 Y-16.52 Z1.68 F4800.0 E137.476
G1 X-42.0 Y-17.23 Z1.68 F4800.0 E137.514
G1 F1200.0
G1 E136.514
G1 F4800.0
M103
G1 X-46.8 Y-15.76 Z1.68 F4200.0
G1 X-46.8 Y-13.09 Z1.68 F4200.0
M73 P39 (display progress)
G1 X-41.2 Y-12.41 Z1.68 F4200.0
G1 F1200.0
G1 E137.514
G1 F4200.0
M101
G1 X-41.2 Y-11.38 Z1.68 F4800.0 E137.568
G1 X-41.6 Y-11.38 Z1.68 F4800.0 E137.589
G1 X-41.6 Y-12.41 Z1.68 F4800.0 E137.644
G1 X-42.0 Y-12.41 Z1.68 F4800.0 E137.665
G1 X-42.0 Y-11.38 Z1.68 F4800.0 E137.72
G1 X-42.4 Y-11.38 Z1.68 F4800.0 E137.741
G1 X-42.4 Y-12.41 Z1.68 F4800.0 E137.795
G1 X-42.8 Y-12.41 Z1.68 F4800.0 E137.817
G1 X-42.8 Y-11.38 Z1.68 F4800.0 E137.871
G1 X-43.2 Y-11.38 Z1.68 F4800.0 E137.892
G1 X-43.2 Y-12.41 Z1.68 F4800.0 E137.947
G1 X-43.6 Y-12.41 Z1.68 F4800.0 E137.968
G1 X-43.6 Y-11.38 Z1.68 F4800.0 E138.023
G1 X-44.0 Y-11.38 Z1.68 F4800.0 E138.044
G1 X-44.0 Y-12.41 Z1.68 F4800.0 E138.098
G1 X-44.4 Y-12.41 Z1.68 F4800.0 E138.12
G1 X-44.4 Y-11.38 Z1.68 F4800.0 E138.174
G1 X-44.8 Y-11.38 Z1.68 F4800.0 E138.195
G1 X-44.8 Y-12.41 Z1.68 F4800.0 E138.25
G1 X-45.2 Y-12.41 Z1.68 F4800.0 E138.271
G1 X-45.2 Y-11.38 Z1.68 F4800.0 E138.326
G1 X-45.6 Y-11.38 Z1.68 F4800.0 E138.347
G1 X-45.6 Y-12.41 Z1.68 F4800.0 E138.401
G1 X-46.0 Y-12.41 Z1.68 F4800.0 E138.423
G1 X-46.0 Y-11.38 Z1.68 F4800.0 E138.477
G1 X-46.4 Y-11.38 Z1.68 F4800.0 E138.498
G1 X-46.4 Y-12.41 Z1.68 F4800.0 E138.553
G1 X-46.8 Y-12.41 Z1.68 F4800.0 E138.574
G1 X-46.8 Y-11.38 Z1.68 F4800.0 E138.629
G1 X-47.2 Y-11.38 Z1.68 F4800.0 E138.65
G1 X-47.2 Y-12.41 Z1.68 F4800.0 E138.705
G1 F1200.0
G1 E137.705
G1 F4800.0
M103
G1 X-46.8 Y-13.09 Z1.68 F4200.0
G1 X-46.8 Y-15.76 Z1.68 F4200.0
G1 X-43.37 Y-17.16 Z1.68 F4200.0
G1 X-36.23 Y-21.31 Z1.68 F4200.0
G1 X-34.2 Y-18.23 Z1.68 F4200.0
G1 F1200.0
G1 E138.705
G1 F4200.0
M101
G1 X-33.67 Y-17.08 Z1.68 F4800.0 E138.771
G1 X-33.36 Y-16.66 Z1.68 F4800.0 E138.799
G1 X-32.62 Y-16.66 Z1.68 F4800.0 E138.838
G1 X-32.31 Y-17.08 Z1.68 F4800.0 E138.865
G1 X-30.92 Y-20.07 Z1.68 F4800.0 E139.039
G1 X-31.36 Y-20.76 Z1.68 F4800.0 E139.083
G1 X-34.61 Y-20.76 Z1.68 F4800.0 E139.255
G1 X-35.05 Y-20.07 Z1.68 F4800.0 E139.298
G1 X-34.28 Y-18.39 Z1.68 F4800.0 E139.396
G1 X-34.2 Y-18.23 Z1.68 F4800.0 E139.405
G1 F1200.0
G1 E138.405
G1 F4800.0
M103
G1 X-36.11 Y-17.54 Z1.68 F4200.0
G1 F1200.0
G1 E139.405
G1 F4200.0
M101
G1 X-38.89 Y-22.32 Z1.68 F4800.0 E139.698
G1 X-38.56 Y-22.9 Z1.68 F4800.0 E139.733
G1 X-36.41 Y-22.9 Z1.68 F4800.0 E139.847
G1 X-35.75 Y-21.46 Z1.68 F4800.0 E139.93
G1 X-30.26 Y-21.46 Z1.68 F4800.0 E140.22
G1 X-29.58 Y-22.9 Z1.68 F4800.0 E140.304
G1 X-27.32 Y-22.9 Z1.68 F4800.0 E140.424
G1 X-26.99 Y-22.32 Z1.68 F4800.0 E140.459
G1 X-31.01 Y-15.39 Z1.68 F4800.0 E140.883
G1 X-34.87 Y-15.39 Z1.68 F4800.0 E141.086
G1 X-36.02 Y-17.38 Z1.68 F4800.0 E141.208
G1 X-36.11 Y-17.54 Z1.68 F4800.0 E141.217
G1 F1200.0
G1 E141.217
G1 F4800.0
M103
;M108 R40.0
G1 X-36.46 Y-17.33 Z1.68 F4200.0
G1 F1200.0
G1 E141.217
G1 F4200.0
M101
G1 X-39.86 Y-23.19 Z1.68 F2400.0 E141.575
G1 X-39.8 Y-23.3 Z1.68 F2400.0 E141.582
G1 X-36.15 Y-23.3 Z1.68 F2400.0 E141.775
G1 X-35.5 Y-21.86 Z1.68 F2400.0 E141.858
G1 X-30.51 Y-21.86 Z1.68 F2400.0 E142.121
G1 X-29.84 Y-23.3 Z1.68 F2400.0 E142.205
G1 X-26.08 Y-23.3 Z1.68 F2400.0 E142.404
G1 X-26.02 Y-23.19 Z1.68 F2400.0 E142.411
G1 X-30.78 Y-14.99 Z1.68 F2400.0 E142.912
G1 X-35.1 Y-14.99 Z1.68 F2400.0 E143.139
G1 X-36.37 Y-17.18 Z1.68 F2400.0 E143.273
G1 X-36.46 Y-17.33 Z1.68 F2400.0 E143.283
G1 F1200.0
G1 E142.283
G1 F2400.0
M103
G1 X-33.73 Y-18.18 Z1.68 F4200.0
G1 F1200.0
G1 E143.283
G1 F4200.0
M101
G1 X-33.32 Y-17.29 Z1.68 F2400.0 E143.335
G1 X-33.16 Y-17.06 Z1.68 F2400.0 E143.35
G1 X-32.82 Y-17.06 Z1.68 F2400.0 E143.367
G1 X-32.66 Y-17.29 Z1.68 F2400.0 E143.382
G1 X-31.38 Y-20.05 Z1.68 F2400.0 E143.543
G1 X-31.57 Y-20.35 Z1.68 F2400.0 E143.562
G1 X-34.4 Y-20.35 Z1.68 F2400.0 E143.711
G1 X-34.59 Y-20.05 Z1.68 F2400.0 E143.73
G1 X-33.81 Y-18.35 Z1.68 F2400.0 E143.829
G1 X-33.73 Y-18.18 Z1.68 F2400.0 E143.838
G1 F1200.0
G1 E143.575
G1 F2400.0
M103
;M108 R80.0
G1 X-34.8 Y-18.86 Z1.68 F4200.0
G1 F1200.0
G1 E143.838
G1 F4200.0
M101
G1 X-34.8 Y-15.84 Z1.68 F4800.0 E143.998
G1 X-34.4 Y-15.67 Z1.68 F4800.0 E144.021
G1 X-34.4 Y-17.99 Z1.68 F4800.0 E144.144
G1 F1200.0
G1 E144.144
G1 F4800.0
M103
G1 X-34.0 Y-17.13 Z1.68 F4200.0
G1 F1200.0
G1 E144.144
G1 F4200.0
M101
G1 X-34.0 Y-15.67 Z1.68 F4800.0 E144.221
G1 X-33.6 Y-15.67 Z1.68 F4800.0 E144.242
G1 X-33.6 Y-16.51 Z1.68 F4800.0 E144.287
G1 X-33.2 Y-16.38 Z1.68 F4800.0 E144.309
G1 X-33.2 Y-15.67 Z1.68 F4800.0 E144.347
G1 X-32.8 Y-15.67 Z1.68 F4800.0 E144.368
G1 X-32.8 Y-16.38 Z1.68 F4800.0 E144.405
G1 X-32.4 Y-16.49 Z1.68 F4800.0 E144.427
G1 X-32.4 Y-15.67 Z1.68 F4800.0 E144.47
G1 X-32.0 Y-15.67 Z1.68 F4800.0 E144.491
G1 X-32.0 Y-17.08 Z1.68 F4800.0 E144.566
G1 X-31.6 Y-17.94 Z1.68 F4800.0 E144.616
G1 X-31.6 Y-15.67 Z1.68 F4800.0 E144.736
G1 X-31.2 Y-15.67 Z1.68 F4800.0 E144.757
G1 X-31.2 Y-18.79 Z1.68 F4800.0 E144.922
G1 X-30.8 Y-19.65 Z1.68 F4800.0 E144.972
G1 X-30.8 Y-16.31 Z1.68 F4800.0 E145.148
G1 F1200.0
G1 E144.148
G1 F4800.0
M103
G1 X-28.8 Y-19.75 Z1.68 F4200.0
G1 F1200.0
G1 E145.148
G1 F4200.0
M101
G1 X-28.8 Y-22.62 Z1.68 F4800.0 E145.3
G1 X-28.4 Y-22.62 Z1.68 F4800.0 E145.321
G1 X-28.4 Y-20.44 Z1.68 F4800.0 E145.436
G1 X-28.0 Y-21.13 Z1.68 F4800.0 E145.478
G1 X-28.0 Y-22.62 Z1.68 F4800.0 E145.557
G1 X-27.6 Y-22.62 Z1.68 F4800.0 E145.578
G1 X-27.6 Y-21.82 Z1.68 F4800.0 E145.62
G1 F1200.0
G1 E144.83
G1 F4800.0
M103
G1 X-29.2 Y-22.62 Z1.68 F4200.0
G1 F1200.0
G1 E145.62
G1 F4200.0
M101
M73 P40 (display progress)
G1 X-29.2 Y-19.07 Z1.68 F4800.0 E145.808
G1 X-29.6 Y-18.38 Z1.68 F4800.0 E145.85
G1 X-29.6 Y-22.21 Z1.68 F4800.0 E146.052
G1 F1200.0
G1 E146.052
G1 F4800.0
M103
G1 X-30.0 Y-21.35 Z1.68 F4200.0
G1 F1200.0
G1 E146.052
G1 F4200.0
M101
G1 X-30.0 Y-17.69 Z1.68 F4800.0 E146.246
G1 X-30.4 Y-17.0 Z1.68 F4800.0 E146.288
G1 X-30.4 Y-21.18 Z1.68 F4800.0 E146.508
G1 X-30.8 Y-21.18 Z1.68 F4800.0 E146.53
G1 X-30.8 Y-20.41 Z1.68 F4800.0 E146.571
G1 X-31.2 Y-21.04 Z1.68 F4800.0 E146.61
G1 X-31.2 Y-21.18 Z1.68 F4800.0 E146.618
G1 X-31.6 Y-21.18 Z1.68 F4800.0 E146.639
G1 X-31.6 Y-21.04 Z1.68 F4800.0 E146.646
G1 X-32.0 Y-21.04 Z1.68 F4800.0 E146.667
G1 X-32.0 Y-21.18 Z1.68 F4800.0 E146.675
G1 X-32.4 Y-21.18 Z1.68 F4800.0 E146.696
G1 X-32.4 Y-21.04 Z1.68 F4800.0 E146.703
G1 X-32.8 Y-21.04 Z1.68 F4800.0 E146.725
G1 X-32.8 Y-21.18 Z1.68 F4800.0 E146.732
G1 X-33.2 Y-21.18 Z1.68 F4800.0 E146.753
G1 X-33.2 Y-21.04 Z1.68 F4800.0 E146.761
G1 X-33.6 Y-21.04 Z1.68 F4800.0 E146.782
G1 X-33.6 Y-21.18 Z1.68 F4800.0 E146.789
G1 X-34.0 Y-21.18 Z1.68 F4800.0 E146.81
G1 X-34.0 Y-21.04 Z1.68 F4800.0 E146.818
G1 X-34.4 Y-21.04 Z1.68 F4800.0 E146.839
G1 X-34.4 Y-21.18 Z1.68 F4800.0 E146.846
G1 X-34.8 Y-21.18 Z1.68 F4800.0 E146.867
G1 X-34.8 Y-20.98 Z1.68 F4800.0 E146.878
G1 X-35.2 Y-21.18 Z1.68 F4800.0 E146.902
G1 X-35.2 Y-16.52 Z1.68 F4800.0 E147.148
G1 X-35.6 Y-17.21 Z1.68 F4800.0 E147.19
G1 X-35.6 Y-21.18 Z1.68 F4800.0 E147.4
G1 X-36.0 Y-21.33 Z1.68 F4800.0 E147.422
G1 X-36.0 Y-17.9 Z1.68 F4800.0 E147.603
G1 X-36.4 Y-18.59 Z1.68 F4800.0 E147.645
G1 X-36.4 Y-22.21 Z1.68 F4800.0 E147.837
G1 X-36.8 Y-22.62 Z1.68 F4800.0 E147.867
G1 X-36.8 Y-19.27 Z1.68 F4800.0 E148.044
G1 X-37.2 Y-19.96 Z1.68 F4800.0 E148.086
G1 X-37.2 Y-22.62 Z1.68 F4800.0 E148.226
G1 X-37.6 Y-22.62 Z1.68 F4800.0 E148.247
G1 X-37.6 Y-20.65 Z1.68 F4800.0 E148.351
G1 X-38.0 Y-21.34 Z1.68 F4800.0 E148.393
G1 X-38.0 Y-22.62 Z1.68 F4800.0 E148.461
G1 X-38.4 Y-22.62 Z1.68 F4800.0 E148.482
G1 X-38.4 Y-22.03 Z1.68 F4800.0 E148.514
G1 F1200.0
G1 E147.514
G1 F4800.0
M103
G1 X-35.55 Y-21.78 Z1.68 F4200.0
G1 X-30.46 Y-21.78 Z1.68 F4200.0
G1 X-27.24 Y-23.44 Z1.68 F4200.0
G1 X-20.52 Y-22.96 Z1.68 F4200.0
G1 X-19.31 Y-21.84 Z1.68 F4200.0
G1 F1200.0
G1 E148.514
G1 F4200.0
M101
G1 X-19.31 Y-19.26 Z1.68 F4800.0 E148.65
G1 X-15.59 Y-19.32 Z1.68 F4800.0 E148.846
G1 X-15.15 Y-19.42 Z1.68 F4800.0 E148.87
G1 X-14.76 Y-19.58 Z1.68 F4800.0 E148.893
G1 X-14.22 Y-20.02 Z1.68 F4800.0 E148.93
G1 X-14.0 Y-20.71 Z1.68 F4800.0 E148.968
G1 X-14.21 Y-21.43 Z1.68 F4800.0 E149.007
G1 X-14.75 Y-21.9 Z1.68 F4800.0 E149.045
G1 X-15.15 Y-22.06 Z1.68 F4800.0 E149.068
G1 X-15.58 Y-22.16 Z1.68 F4800.0 E149.091
G1 X-19.31 Y-22.23 Z1.68 F4800.0 E149.288
G1 X-19.31 Y-22.03 Z1.68 F4800.0 E149.299
G1 X-19.31 Y-21.84 Z1.68 F4800.0 E149.309
G1 F1200.0
G1 E148.309
G1 F4800.0
M103
G1 X-19.31 Y-18.63 Z1.68 F4200.0
G1 F1200.0
G1 E149.309
G1 F4200.0
M101
G1 X-19.31 Y-15.95 Z1.68 F4800.0 E149.451
G1 X-15.99 Y-16.01 Z1.68 F4800.0 E149.626
G1 X-15.59 Y-16.1 Z1.68 F4800.0 E149.648
G1 X-15.22 Y-16.25 Z1.68 F4800.0 E149.669
G1 X-14.73 Y-16.69 Z1.68 F4800.0 E149.704
G1 X-14.54 Y-17.36 Z1.68 F4800.0 E149.74
G1 X-14.71 Y-18.01 Z1.68 F4800.0 E149.776
G1 X-14.96 Y-18.31 Z1.68 F4800.0 E149.796
G1 X-15.25 Y-18.52 Z1.68 F4800.0 E149.815
G1 X-15.59 Y-18.66 Z1.68 F4800.0 E149.834
G1 X-15.99 Y-18.75 Z1.68 F4800.0 E149.856
G1 X-19.31 Y-18.81 Z1.68 F4800.0 E150.032
G1 X-19.31 Y-18.63 Z1.68 F4800.0 E150.041
G1 F1200.0
G1 E149.041
G1 F4800.0
M103
G1 X-22.31 Y-19.0 Z1.68 F4200.0
G1 F1200.0
G1 E150.041
G1 F4200.0
M101
G1 X-22.31 Y-22.9 Z1.68 F4800.0 E150.247
G1 X-15.74 Y-22.9 Z1.68 F4800.0 E150.594
G1 X-13.93 Y-22.79 Z1.68 F4800.0 E150.69
G1 X-12.46 Y-22.52 Z1.68 F4800.0 E150.769
G1 X-11.85 Y-22.22 Z1.68 F4800.0 E150.805
G1 X-11.4 Y-21.84 Z1.68 F4800.0 E150.836
G1 X-11.15 Y-21.44 Z1.68 F4800.0 E150.861
G1 X-11.07 Y-21.03 Z1.68 F4800.0 E150.883
G1 X-11.18 Y-20.53 Z1.68 F4800.0 E150.91
G1 X-11.53 Y-20.11 Z1.68 F4800.0 E150.939
G1 X-12.23 Y-19.74 Z1.68 F4800.0 E150.981
G1 X-13.13 Y-19.52 Z1.68 F4800.0 E151.03
G1 X-13.59 Y-19.25 Z1.68 F4800.0 E151.058
G1 X-13.64 Y-18.53 Z1.68 F4800.0 E151.096
G1 X-13.22 Y-18.2 Z1.68 F4800.0 E151.124
G1 X-12.17 Y-17.78 Z1.68 F4800.0 E151.184
G1 X-11.81 Y-17.38 Z1.68 F4800.0 E151.212
G1 X-11.7 Y-16.97 Z1.68 F4800.0 E151.235
G1 X-11.87 Y-16.45 Z1.68 F4800.0 E151.264
G1 X-12.44 Y-15.94 Z1.68 F4800.0 E151.304
G1 X-13.53 Y-15.54 Z1.68 F4800.0 E151.365
G1 X-15.14 Y-15.39 Z1.68 F4800.0 E151.451
G1 X-22.31 Y-15.39 Z1.68 F4800.0 E151.83
G1 X-22.31 Y-18.81 Z1.68 F4800.0 E152.011
G1 X-22.31 Y-19.0 Z1.68 F4800.0 E152.02
G1 F1200.0
G1 E152.02
G1 F4800.0
M103
;M108 R40.0
G1 X-22.71 Y-19.0 Z1.68 F4200.0
G1 F1200.0
G1 E152.02
G1 F4200.0
M101
G1 X-22.71 Y-23.3 Z1.68 F2400.0 E152.248
G1 X-15.73 Y-23.3 Z1.68 F2400.0 E152.616
G1 X-13.88 Y-23.18 Z1.68 F2400.0 E152.714
G1 X-12.34 Y-22.9 Z1.68 F2400.0 E152.797
G1 X-11.63 Y-22.56 Z1.68 F2400.0 E152.839
G1 X-11.09 Y-22.11 Z1.68 F2400.0 E152.876
G1 X-10.77 Y-21.59 Z1.68 F2400.0 E152.908
G1 X-10.66 Y-21.03 Z1.68 F2400.0 E152.938
G1 X-10.81 Y-20.35 Z1.68 F2400.0 E152.975
G1 X-11.27 Y-19.8 Z1.68 F2400.0 E153.013
G1 X-12.09 Y-19.36 Z1.68 F2400.0 E153.062
G1 X-12.97 Y-19.15 Z1.68 F2400.0 E153.11
G1 X-13.2 Y-19.01 Z1.68 F2400.0 E153.124
G1 X-13.22 Y-18.71 Z1.68 F2400.0 E153.14
G1 X-13.02 Y-18.55 Z1.68 F2400.0 E153.154
G1 X-11.94 Y-18.11 Z1.68 F2400.0 E153.215
G1 X-11.45 Y-17.58 Z1.68 F2400.0 E153.254
G1 X-11.29 Y-16.96 Z1.68 F2400.0 E153.287
G1 X-11.52 Y-16.22 Z1.68 F2400.0 E153.328
G1 X-12.23 Y-15.59 Z1.68 F2400.0 E153.378
G1 X-13.44 Y-15.14 Z1.68 F2400.0 E153.446
G1 X-15.12 Y-14.99 Z1.68 F2400.0 E153.536
G1 X-22.71 Y-14.99 Z1.68 F2400.0 E153.937
G1 X-22.71 Y-18.81 Z1.68 F2400.0 E154.139
G1 X-22.71 Y-19.0 Z1.68 F2400.0 E154.148
G1 F1200.0
G1 E153.148
G1 F2400.0
M103
G1 X-18.91 Y-18.22 Z1.68 F4200.0
G1 F1200.0
G1 E154.148
G1 F4200.0
M101
G1 X-18.91 Y-16.35 Z1.68 F2400.0 E154.247
G1 X-16.04 Y-16.41 Z1.68 F2400.0 E154.399
G1 X-15.71 Y-16.48 Z1.68 F2400.0 E154.417
G1 X-15.44 Y-16.6 Z1.68 F2400.0 E154.432
M73 P41 (display progress)
G1 X-15.08 Y-16.91 Z1.68 F2400.0 E154.457
G1 X-14.95 Y-17.36 Z1.68 F2400.0 E154.482
G1 X-15.08 Y-17.82 Z1.68 F2400.0 E154.507
G1 X-15.24 Y-18.02 Z1.68 F2400.0 E154.521
G1 X-15.45 Y-18.17 Z1.68 F2400.0 E154.534
G1 X-15.71 Y-18.27 Z1.68 F2400.0 E154.549
G1 X-16.04 Y-18.35 Z1.68 F2400.0 E154.567
G1 X-18.91 Y-18.41 Z1.68 F2400.0 E154.719
G1 X-18.91 Y-18.22 Z1.68 F2400.0 E154.728
G1 F1200.0
G1 E154.273
G1 F2400.0
M103
G1 X-18.73 Y-19.67 Z1.68 F4200.0
G1 F1200.0
G1 E154.728
G1 F4200.0
M101
G1 X-15.64 Y-19.72 Z1.68 F2400.0 E154.891
G1 X-15.27 Y-19.8 Z1.68 F2400.0 E154.912
G1 X-14.96 Y-19.93 Z1.68 F2400.0 E154.929
G1 X-14.56 Y-20.26 Z1.68 F2400.0 E154.956
G1 X-14.42 Y-20.72 Z1.68 F2400.0 E154.982
G1 X-14.56 Y-21.21 Z1.68 F2400.0 E155.009
G1 X-14.96 Y-21.55 Z1.68 F2400.0 E155.037
G1 X-15.27 Y-21.68 Z1.68 F2400.0 E155.054
G1 X-15.64 Y-21.77 Z1.68 F2400.0 E155.074
G1 X-16.58 Y-21.83 Z1.68 F2400.0 E155.124
G1 X-18.91 Y-21.83 Z1.68 F2400.0 E155.247
G1 X-18.91 Y-19.66 Z1.68 F2400.0 E155.361
G1 X-18.73 Y-19.67 Z1.68 F2400.0 E155.371
G1 F1200.0
G1 E154.371
G1 F2400.0
M103
;M108 R80.0
G1 X-14.4 Y-19.51 Z1.68 F4200.0
G1 F1200.0
G1 E155.371
G1 F4200.0
M101
G1 X-14.4 Y-17.93 Z1.68 F4800.0 E155.455
G1 X-14.8 Y-18.54 Z1.68 F4800.0 E155.493
G1 X-14.8 Y-19.26 Z1.68 F4800.0 E155.531
G1 X-15.2 Y-19.12 Z1.68 F4800.0 E155.554
G1 X-15.2 Y-18.8 Z1.68 F4800.0 E155.571
G1 X-15.6 Y-18.95 Z1.68 F4800.0 E155.593
G1 X-15.6 Y-19.04 Z1.68 F4800.0 E155.598
G1 F1200.0
G1 E154.598
G1 F4800.0
M103
G1 X-14.4 Y-16.82 Z1.68 F4200.0
G1 F1200.0
G1 E155.598
G1 F4200.0
M101
G1 X-14.4 Y-15.74 Z1.68 F4800.0 E155.655
G1 X-14.8 Y-15.7 Z1.68 F4800.0 E155.677
G1 X-14.8 Y-16.25 Z1.68 F4800.0 E155.706
G1 X-15.2 Y-15.96 Z1.68 F4800.0 E155.732
G1 X-15.2 Y-15.67 Z1.68 F4800.0 E155.747
G1 X-15.6 Y-15.67 Z1.68 F4800.0 E155.768
G1 X-15.6 Y-15.81 Z1.68 F4800.0 E155.776
G1 X-16.0 Y-15.73 Z1.68 F4800.0 E155.797
G1 X-16.0 Y-15.67 Z1.68 F4800.0 E155.801
G1 X-16.4 Y-15.67 Z1.68 F4800.0 E155.822
G1 X-16.4 Y-15.72 Z1.68 F4800.0 E155.824
G1 X-16.8 Y-15.71 Z1.68 F4800.0 E155.846
G1 X-16.8 Y-15.67 Z1.68 F4800.0 E155.848
G1 X-17.2 Y-15.67 Z1.68 F4800.0 E155.869
G1 X-17.2 Y-15.71 Z1.68 F4800.0 E155.871
G1 X-17.6 Y-15.7 Z1.68 F4800.0 E155.892
G1 X-17.6 Y-15.67 Z1.68 F4800.0 E155.894
G1 F1200.0
G1 E154.894
G1 F4800.0
M103
G1 X-14.93 Y-16.82 Z1.68 F4200.0
G1 X-14.86 Y-19.76 Z1.68 F4200.0
G1 X-14.0 Y-22.51 Z1.68 F4200.0
G1 F1200.0
G1 E155.894
G1 F4200.0
M101
G1 X-14.0 Y-21.62 Z1.68 F4800.0 E155.941
G1 X-14.4 Y-21.97 Z1.68 F4800.0 E155.969
G1 X-14.4 Y-22.54 Z1.68 F4800.0 E155.999
G1 X-14.8 Y-22.56 Z1.68 F4800.0 E156.02
G1 X-14.8 Y-22.22 Z1.68 F4800.0 E156.038
G1 X-15.2 Y-22.36 Z1.68 F4800.0 E156.06
G1 X-15.2 Y-22.59 Z1.68 F4800.0 E156.072
G1 X-15.6 Y-22.61 Z1.68 F4800.0 E156.093
G1 X-15.6 Y-22.44 Z1.68 F4800.0 E156.102
G1 X-16.0 Y-22.45 Z1.68 F4800.0 E156.123
G1 X-16.0 Y-22.62 Z1.68 F4800.0 E156.132
G1 X-16.4 Y-22.62 Z1.68 F4800.0 E156.153
G1 X-16.4 Y-22.46 Z1.68 F4800.0 E156.162
G1 X-16.8 Y-22.46 Z1.68 F4800.0 E156.183
G1 X-16.8 Y-22.62 Z1.68 F4800.0 E156.191
G1 X-17.2 Y-22.62 Z1.68 F4800.0 E156.213
G1 X-17.2 Y-22.47 Z1.68 F4800.0 E156.22
G1 X-17.6 Y-22.48 Z1.68 F4800.0 E156.242
G1 X-17.6 Y-22.62 Z1.68 F4800.0 E156.249
G1 X-18.0 Y-22.62 Z1.68 F4800.0 E156.27
G1 X-18.0 Y-22.49 Z1.68 F4800.0 E156.277
G1 X-18.4 Y-22.49 Z1.68 F4800.0 E156.298
G1 X-18.4 Y-22.62 Z1.68 F4800.0 E156.305
G1 X-18.8 Y-22.62 Z1.68 F4800.0 E156.326
G1 X-18.8 Y-22.5 Z1.68 F4800.0 E156.332
G1 X-19.2 Y-22.51 Z1.68 F4800.0 E156.354
G1 X-19.2 Y-22.62 Z1.68 F4800.0 E156.36
G1 X-19.6 Y-22.62 Z1.68 F4800.0 E156.381
G1 X-19.6 Y-15.67 Z1.68 F4800.0 E156.748
G1 X-20.0 Y-15.67 Z1.68 F4800.0 E156.769
G1 X-20.0 Y-22.62 Z1.68 F4800.0 E157.136
G1 X-20.4 Y-22.62 Z1.68 F4800.0 E157.157
G1 X-20.4 Y-15.67 Z1.68 F4800.0 E157.525
G1 X-20.8 Y-15.67 Z1.68 F4800.0 E157.546
G1 X-20.8 Y-22.62 Z1.68 F4800.0 E157.913
G1 X-21.2 Y-22.62 Z1.68 F4800.0 E157.934
G1 X-21.2 Y-15.67 Z1.68 F4800.0 E158.301
G1 X-21.6 Y-15.67 Z1.68 F4800.0 E158.322
G1 X-21.6 Y-22.62 Z1.68 F4800.0 E158.689
G1 X-22.0 Y-22.42 Z1.68 F4800.0 E158.713
G1 X-22.0 Y-15.87 Z1.68 F4800.0 E159.059
G1 F1200.0
G1 E158.059
G1 F4800.0
M103
G1 X-18.91 Y-18.4 Z1.68 F4200.0
G1 X-11.6 Y-20.47 Z1.68 F4200.0
G1 F1200.0
G1 E159.059
G1 F4200.0
M101
G1 X-11.6 Y-21.64 Z1.68 F4800.0 E159.121
G1 X-12.0 Y-21.98 Z1.68 F4800.0 E159.149
G1 X-12.0 Y-20.18 Z1.68 F4800.0 E159.244
G1 X-12.4 Y-19.98 Z1.68 F4800.0 E159.268
G1 X-12.4 Y-22.18 Z1.68 F4800.0 E159.384
G1 X-12.8 Y-22.3 Z1.68 F4800.0 E159.406
G1 X-12.8 Y-19.89 Z1.68 F4800.0 E159.533
G1 X-13.2 Y-19.79 Z1.68 F4800.0 E159.555
G1 X-13.2 Y-22.37 Z1.68 F4800.0 E159.691
G1 X-13.6 Y-22.44 Z1.68 F4800.0 E159.712
G1 X-13.6 Y-19.57 Z1.68 F4800.0 E159.864
G1 X-14.0 Y-19.84 Z1.68 F4800.0 E159.89
G1 X-14.0 Y-15.77 Z1.68 F4800.0 E160.105
G1 X-13.6 Y-15.81 Z1.68 F4800.0 E160.126
G1 X-13.6 Y-18.14 Z1.68 F4800.0 E160.249
G1 X-13.2 Y-17.89 Z1.68 F4800.0 E160.274
G1 X-13.2 Y-15.95 Z1.68 F4800.0 E160.376
G1 X-12.8 Y-16.1 Z1.68 F4800.0 E160.399
G1 X-12.8 Y-17.73 Z1.68 F4800.0 E160.485
G1 X-12.4 Y-17.57 Z1.68 F4800.0 E160.507
G1 X-12.4 Y-16.35 Z1.68 F4800.0 E160.572
G1 X-12.0 Y-16.96 Z1.68 F4800.0 E160.611
G1 X-12.0 Y-17.0 Z1.68 F4800.0 E160.613
G1 F1200.0
G1 E159.613
G1 F4800.0
M103
G1 X-13.49 Y-16.88 Z1.68 F4200.0
G1 X-4.46 Y-16.88 Z1.68 F4200.0
G1 X-6.26 Y-17.18 Z1.68 F4200.0
G1 F1200.0
G1 E160.613
G1 F4200.0
M101
G1 X-6.26 Y-22.9 Z1.68 F4800.0 E160.915
G1 X3.98 Y-22.9 Z1.68 F4800.0 E161.456
G1 X4.04 Y-22.87 Z1.68 F4800.0 E161.459
G1 X4.04 Y-20.9 Z1.68 F4800.0 E161.563
G1 X-2.97 Y-20.9 Z1.68 F4800.0 E161.934
G1 X-2.97 Y-11.1 Z1.68 F4800.0 E162.451
G1 X-6.26 Y-11.1 Z1.68 F4800.0 E162.625
G1 X-6.26 Y-17.0 Z1.68 F4800.0 E162.937
G1 X-6.26 Y-17.18 Z1.68 F4800.0 E162.946
G1 F1200.0
G1 E162.946
G1 F4800.0
M103
;M108 R40.0
G1 X-6.66 Y-17.18 Z1.68 F4200.0
M73 P42 (display progress)
G1 F1200.0
G1 E162.946
G1 F4200.0
M101
G1 X-6.66 Y-23.3 Z1.68 F2400.0 E163.27
G1 X4.44 Y-23.3 Z1.68 F2400.0 E163.856
G1 X4.44 Y-20.5 Z1.68 F2400.0 E164.004
G1 X-2.57 Y-20.5 Z1.68 F2400.0 E164.374
G1 X-2.57 Y-10.7 Z1.68 F2400.0 E164.892
G1 X-6.66 Y-10.7 Z1.68 F2400.0 E165.108
G1 X-6.66 Y-17.0 Z1.68 F2400.0 E165.441
G1 X-6.66 Y-17.18 Z1.68 F2400.0 E165.451
G1 F1200.0
G1 E164.451
G1 F2400.0
M103
;M108 R80.0
G1 X-3.2 Y-21.18 Z1.68 F4200.0
G1 F1200.0
G1 E165.451
G1 F4200.0
M101
G1 X-3.2 Y-22.62 Z1.68 F4800.0 E165.527
G1 X-2.8 Y-22.62 Z1.68 F4800.0 E165.548
G1 X-2.8 Y-21.18 Z1.68 F4800.0 E165.624
G1 X-2.4 Y-21.18 Z1.68 F4800.0 E165.645
G1 X-2.4 Y-22.62 Z1.68 F4800.0 E165.721
G1 X-2.0 Y-22.62 Z1.68 F4800.0 E165.742
G1 X-2.0 Y-21.18 Z1.68 F4800.0 E165.818
G1 X-1.6 Y-21.18 Z1.68 F4800.0 E165.84
G1 X-1.6 Y-22.62 Z1.68 F4800.0 E165.916
G1 X-1.2 Y-22.62 Z1.68 F4800.0 E165.937
G1 X-1.2 Y-21.18 Z1.68 F4800.0 E166.013
G1 X-0.8 Y-21.18 Z1.68 F4800.0 E166.034
G1 X-0.8 Y-22.62 Z1.68 F4800.0 E166.11
G1 X-0.4 Y-22.62 Z1.68 F4800.0 E166.131
G1 X-0.4 Y-21.18 Z1.68 F4800.0 E166.207
G1 X-0.0 Y-21.18 Z1.68 F4800.0 E166.229
G1 X-0.0 Y-22.62 Z1.68 F4800.0 E166.305
G1 X0.4 Y-22.62 Z1.68 F4800.0 E166.326
G1 X0.4 Y-21.18 Z1.68 F4800.0 E166.402
G1 X0.8 Y-21.18 Z1.68 F4800.0 E166.423
G1 X0.8 Y-22.62 Z1.68 F4800.0 E166.499
G1 X1.2 Y-22.62 Z1.68 F4800.0 E166.52
G1 X1.2 Y-21.18 Z1.68 F4800.0 E166.596
G1 X1.6 Y-21.18 Z1.68 F4800.0 E166.618
G1 X1.6 Y-22.62 Z1.68 F4800.0 E166.694
G1 X2.0 Y-22.62 Z1.68 F4800.0 E166.715
G1 X2.0 Y-21.18 Z1.68 F4800.0 E166.791
G1 X2.4 Y-21.18 Z1.68 F4800.0 E166.812
G1 X2.4 Y-22.62 Z1.68 F4800.0 E166.888
G1 X2.8 Y-22.62 Z1.68 F4800.0 E166.909
G1 X2.8 Y-21.18 Z1.68 F4800.0 E166.985
G1 X3.2 Y-21.18 Z1.68 F4800.0 E167.007
G1 X3.2 Y-22.62 Z1.68 F4800.0 E167.083
G1 X3.6 Y-22.62 Z1.68 F4800.0 E167.104
G1 X3.6 Y-21.25 Z1.68 F4800.0 E167.176
G1 F1200.0
G1 E166.176
G1 F4800.0
M103
G1 X-3.6 Y-22.62 Z1.68 F4200.0
G1 F1200.0
G1 E167.176
G1 F4200.0
M101
G1 X-3.6 Y-11.38 Z1.68 F4800.0 E167.77
G1 X-4.0 Y-11.38 Z1.68 F4800.0 E167.791
G1 X-4.0 Y-22.62 Z1.68 F4800.0 E168.385
G1 X-4.4 Y-22.62 Z1.68 F4800.0 E168.406
G1 X-4.4 Y-11.38 Z1.68 F4800.0 E169.0
G1 X-4.8 Y-11.38 Z1.68 F4800.0 E169.021
G1 X-4.8 Y-22.62 Z1.68 F4800.0 E169.615
G1 X-5.2 Y-22.62 Z1.68 F4800.0 E169.636
G1 X-5.2 Y-11.38 Z1.68 F4800.0 E170.23
G1 X-5.6 Y-11.38 Z1.68 F4800.0 E170.251
G1 X-5.6 Y-22.62 Z1.68 F4800.0 E170.845
G1 F1200.0
G1 E169.845
G1 F4800.0
M103
G1 X2.24 Y-20.81 Z1.68 F4200.0
G1 X9.58 Y-23.44 Z1.68 F4200.0
G1 X13.25 Y-19.9 Z1.68 F4200.0
G1 F1200.0
G1 E170.845
G1 F4200.0
M101
G1 X14.55 Y-17.08 Z1.68 F4800.0 E171.009
G1 X14.86 Y-16.66 Z1.68 F4800.0 E171.036
G1 X15.6 Y-16.66 Z1.68 F4800.0 E171.076
G1 X15.91 Y-17.08 Z1.68 F4800.0 E171.103
G1 X17.31 Y-20.07 Z1.68 F4800.0 E171.277
G1 X16.86 Y-20.76 Z1.68 F4800.0 E171.321
G1 X13.61 Y-20.76 Z1.68 F4800.0 E171.493
G1 X13.17 Y-20.07 Z1.68 F4800.0 E171.536
G1 X13.25 Y-19.9 Z1.68 F4800.0 E171.546
G1 F1200.0
G1 E170.981
G1 F4800.0
M103
G1 X13.36 Y-21.46 Z1.68 F4200.0
G1 F1200.0
G1 E171.546
G1 F4200.0
M101
G1 X17.97 Y-21.46 Z1.68 F4800.0 E171.789
G1 X18.64 Y-22.9 Z1.68 F4800.0 E171.873
G1 X20.9 Y-22.9 Z1.68 F4800.0 E171.993
G1 X21.24 Y-22.32 Z1.68 F4800.0 E172.028
G1 X17.21 Y-15.39 Z1.68 F4800.0 E172.451
G1 X13.36 Y-15.39 Z1.68 F4800.0 E172.655
G1 X9.33 Y-22.32 Z1.68 F4800.0 E173.078
G1 X9.66 Y-22.9 Z1.68 F4800.0 E173.114
G1 X11.81 Y-22.9 Z1.68 F4800.0 E173.227
G1 X12.47 Y-21.46 Z1.68 F4800.0 E173.311
G1 X13.17 Y-21.46 Z1.68 F4800.0 E173.348
G1 X13.36 Y-21.46 Z1.68 F4800.0 E173.358
G1 F1200.0
G1 E173.358
G1 F4800.0
M103
;M108 R40.0
G1 X13.36 Y-21.86 Z1.68 F4200.0
G1 F1200.0
G1 E173.358
G1 F4200.0
M101
G1 X17.71 Y-21.86 Z1.68 F2400.0 E173.588
G1 X18.38 Y-23.3 Z1.68 F2400.0 E173.672
G1 X22.14 Y-23.3 Z1.68 F2400.0 E173.87
G1 X22.21 Y-23.19 Z1.68 F2400.0 E173.877
G1 X17.44 Y-14.99 Z1.68 F2400.0 E174.378
G1 X13.13 Y-14.99 Z1.68 F2400.0 E174.606
G1 X8.36 Y-23.19 Z1.68 F2400.0 E175.107
G1 X8.42 Y-23.3 Z1.68 F2400.0 E175.113
G1 X12.07 Y-23.3 Z1.68 F2400.0 E175.306
G1 X12.73 Y-21.86 Z1.68 F2400.0 E175.39
G1 X13.17 Y-21.86 Z1.68 F2400.0 E175.413
G1 X13.36 Y-21.86 Z1.68 F2400.0 E175.423
G1 F1200.0
G1 E174.715
G1 F2400.0
M103
G1 X13.73 Y-20.2 Z1.68 F4200.0
G1 F1200.0
G1 E175.423
G1 F4200.0
M101
G1 X13.63 Y-20.05 Z1.68 F2400.0 E175.432
G1 X14.9 Y-17.29 Z1.68 F2400.0 E175.592
G1 X15.06 Y-17.06 Z1.68 F2400.0 E175.607
G1 X15.4 Y-17.06 Z1.68 F2400.0 E175.625
G1 X15.57 Y-17.29 Z1.68 F2400.0 E175.64
G1 X16.85 Y-20.05 Z1.68 F2400.0 E175.801
G1 X16.65 Y-20.35 Z1.68 F2400.0 E175.82
G1 X13.83 Y-20.35 Z1.68 F2400.0 E175.969
G1 X13.73 Y-20.2 Z1.68 F2400.0 E175.979
G1 F1200.0
G1 E174.979
G1 F2400.0
M103
;M108 R80.0
G1 X14.4 Y-16.82 Z1.68 F4200.0
G1 F1200.0
G1 E175.979
G1 F4200.0
M101
G1 X14.4 Y-15.67 Z1.68 F4800.0 E176.039
G1 X14.8 Y-15.67 Z1.68 F4800.0 E176.06
G1 X14.8 Y-16.38 Z1.68 F4800.0 E176.098
G1 X15.2 Y-16.38 Z1.68 F4800.0 E176.119
G1 X15.2 Y-15.67 Z1.68 F4800.0 E176.156
G1 X15.6 Y-15.67 Z1.68 F4800.0 E176.178
G1 X15.6 Y-16.38 Z1.68 F4800.0 E176.215
G1 X16.0 Y-16.73 Z1.68 F4800.0 E176.243
G1 X16.0 Y-15.67 Z1.68 F4800.0 E176.299
G1 X16.4 Y-15.67 Z1.68 F4800.0 E176.32
G1 X16.4 Y-17.46 Z1.68 F4800.0 E176.415
G1 X16.8 Y-18.32 Z1.68 F4800.0 E176.465
G1 X16.8 Y-15.67 Z1.68 F4800.0 E176.605
G1 X17.2 Y-15.93 Z1.68 F4800.0 E176.63
G1 X17.2 Y-19.18 Z1.68 F4800.0 E176.802
G1 X17.6 Y-20.03 Z1.68 F4800.0 E176.852
M73 P43 (display progress)
G1 X17.6 Y-16.62 Z1.68 F4800.0 E177.032
G1 X18.0 Y-17.31 Z1.68 F4800.0 E177.074
G1 X18.0 Y-21.18 Z1.68 F4800.0 E177.278
G1 X17.6 Y-21.18 Z1.68 F4800.0 E177.299
G1 X17.6 Y-20.13 Z1.68 F4800.0 E177.355
G1 X17.2 Y-20.76 Z1.68 F4800.0 E177.395
G1 X17.2 Y-21.18 Z1.68 F4800.0 E177.417
G1 X16.8 Y-21.18 Z1.68 F4800.0 E177.438
G1 X16.8 Y-21.04 Z1.68 F4800.0 E177.446
G1 X16.4 Y-21.04 Z1.68 F4800.0 E177.467
G1 X16.4 Y-21.18 Z1.68 F4800.0 E177.474
G1 X16.0 Y-21.18 Z1.68 F4800.0 E177.495
G1 X16.0 Y-21.04 Z1.68 F4800.0 E177.503
G1 X15.6 Y-21.04 Z1.68 F4800.0 E177.524
G1 X15.6 Y-21.18 Z1.68 F4800.0 E177.531
G1 X15.2 Y-21.18 Z1.68 F4800.0 E177.553
G1 X15.2 Y-21.04 Z1.68 F4800.0 E177.56
G1 X14.8 Y-21.04 Z1.68 F4800.0 E177.581
G1 X14.8 Y-21.18 Z1.68 F4800.0 E177.589
G1 X14.4 Y-21.18 Z1.68 F4800.0 E177.61
G1 X14.4 Y-21.04 Z1.68 F4800.0 E177.617
G1 X14.0 Y-21.04 Z1.68 F4800.0 E177.638
G1 X14.0 Y-21.18 Z1.68 F4800.0 E177.646
G1 X13.6 Y-21.18 Z1.68 F4800.0 E177.667
G1 X13.6 Y-21.04 Z1.68 F4800.0 E177.674
G1 X13.2 Y-21.18 Z1.68 F4800.0 E177.697
G1 X13.2 Y-20.63 Z1.68 F4800.0 E177.726
G1 F1200.0
G1 E177.041
G1 F4800.0
M103
G1 X12.0 Y-21.82 Z1.68 F4200.0
G1 F1200.0
G1 E177.726
G1 F4200.0
M101
G1 X12.0 Y-18.28 Z1.68 F4800.0 E177.913
G1 X12.4 Y-17.59 Z1.68 F4800.0 E177.955
G1 X12.4 Y-21.18 Z1.68 F4800.0 E178.144
G1 X12.8 Y-21.18 Z1.68 F4800.0 E178.165
G1 X12.8 Y-16.9 Z1.68 F4800.0 E178.392
G1 X13.2 Y-16.22 Z1.68 F4800.0 E178.434
G1 X13.2 Y-19.34 Z1.68 F4800.0 E178.599
G1 F1200.0
G1 E178.599
G1 F4800.0
M103
G1 X13.6 Y-18.47 Z1.68 F4200.0
G1 F1200.0
G1 E178.599
G1 F4200.0
M101
G1 X13.6 Y-15.67 Z1.68 F4800.0 E178.747
G1 X14.0 Y-15.67 Z1.68 F4800.0 E178.768
G1 X14.0 Y-17.61 Z1.68 F4800.0 E178.87
G1 F1200.0
G1 E177.87
G1 F4800.0
M103
G1 X10.0 Y-21.72 Z1.68 F4200.0
G1 F1200.0
G1 E178.87
G1 F4200.0
M101
G1 X10.0 Y-22.62 Z1.68 F4800.0 E178.918
G1 X10.4 Y-22.62 Z1.68 F4800.0 E178.939
G1 X10.4 Y-21.03 Z1.68 F4800.0 E179.023
G1 X10.8 Y-20.34 Z1.68 F4800.0 E179.065
G1 X10.8 Y-22.62 Z1.68 F4800.0 E179.185
G1 X11.2 Y-22.62 Z1.68 F4800.0 E179.206
G1 X11.2 Y-19.66 Z1.68 F4800.0 E179.363
G1 X11.6 Y-18.97 Z1.68 F4800.0 E179.405
G1 X11.6 Y-22.62 Z1.68 F4800.0 E179.598
G1 F1200.0
G1 E178.598
G1 F4800.0
M103
G1 X12.67 Y-21.78 Z1.68 F4200.0
G1 X18.4 Y-21.73 Z1.68 F4200.0
G1 F1200.0
G1 E179.598
G1 F4200.0
M101
G1 X18.4 Y-18.0 Z1.68 F4800.0 E179.795
G1 X18.8 Y-18.68 Z1.68 F4800.0 E179.837
G1 X18.8 Y-22.59 Z1.68 F4800.0 E180.043
G1 X19.2 Y-22.62 Z1.68 F4800.0 E180.064
G1 X19.2 Y-19.37 Z1.68 F4800.0 E180.236
G1 X19.6 Y-20.06 Z1.68 F4800.0 E180.278
G1 X19.6 Y-22.62 Z1.68 F4800.0 E180.413
G1 X20.0 Y-22.62 Z1.68 F4800.0 E180.434
G1 X20.0 Y-20.75 Z1.68 F4800.0 E180.533
G1 X20.4 Y-21.44 Z1.68 F4800.0 E180.575
G1 X20.4 Y-22.62 Z1.68 F4800.0 E180.638
G1 X20.8 Y-22.52 Z1.68 F4800.0 E180.66
G1 X20.8 Y-22.13 Z1.68 F4800.0 E180.68
G1 F1200.0
G1 E179.68
G1 F4800.0
M103
G1 X20.16 Y-23.48 Z1.68 F4200.0
G1 X29.05 Y-22.99 Z1.68 F4200.0
G1 X30.26 Y-22.05 Z1.68 F4200.0
G1 F1200.0
G1 E180.68
G1 F4200.0
M101
G1 X30.26 Y-19.26 Z1.68 F4800.0 E180.827
G1 X33.97 Y-19.32 Z1.68 F4800.0 E181.024
G1 X34.42 Y-19.42 Z1.68 F4800.0 E181.048
G1 X34.81 Y-19.58 Z1.68 F4800.0 E181.07
G1 X35.35 Y-20.02 Z1.68 F4800.0 E181.107
G1 X35.57 Y-20.71 Z1.68 F4800.0 E181.145
G1 X35.35 Y-21.43 Z1.68 F4800.0 E181.185
G1 X34.82 Y-21.9 Z1.68 F4800.0 E181.223
G1 X34.42 Y-22.06 Z1.68 F4800.0 E181.245
G1 X33.99 Y-22.16 Z1.68 F4800.0 E181.269
G1 X30.26 Y-22.23 Z1.68 F4800.0 E181.466
G1 X30.26 Y-22.05 Z1.68 F4800.0 E181.475
G1 F1200.0
G1 E180.475
G1 F4800.0
M103
G1 X30.26 Y-18.63 Z1.68 F4200.0
G1 F1200.0
G1 E181.475
G1 F4200.0
M101
G1 X30.26 Y-15.95 Z1.68 F4800.0 E181.617
G1 X33.58 Y-16.01 Z1.68 F4800.0 E181.793
G1 X33.98 Y-16.1 Z1.68 F4800.0 E181.815
G1 X34.35 Y-16.25 Z1.68 F4800.0 E181.836
G1 X34.84 Y-16.69 Z1.68 F4800.0 E181.87
G1 X35.03 Y-17.36 Z1.68 F4800.0 E181.907
G1 X34.86 Y-18.01 Z1.68 F4800.0 E181.942
G1 X34.6 Y-18.31 Z1.68 F4800.0 E181.963
G1 X34.32 Y-18.52 Z1.68 F4800.0 E181.982
G1 X33.98 Y-18.66 Z1.68 F4800.0 E182.001
G1 X33.57 Y-18.75 Z1.68 F4800.0 E182.023
G1 X30.26 Y-18.81 Z1.68 F4800.0 E182.198
G1 X30.26 Y-18.63 Z1.68 F4800.0 E182.208
G1 F1200.0
G1 E181.208
G1 F4800.0
M103
G1 X27.26 Y-19.0 Z1.68 F4200.0
G1 F1200.0
G1 E182.208
G1 F4200.0
M101
G1 X27.26 Y-22.9 Z1.68 F4800.0 E182.414
G1 X33.83 Y-22.9 Z1.68 F4800.0 E182.761
G1 X35.64 Y-22.79 Z1.68 F4800.0 E182.857
G1 X37.1 Y-22.52 Z1.68 F4800.0 E182.936
G1 X37.72 Y-22.22 Z1.68 F4800.0 E182.972
G1 X38.17 Y-21.84 Z1.68 F4800.0 E183.003
G1 X38.42 Y-21.44 Z1.68 F4800.0 E183.028
G1 X38.5 Y-21.03 Z1.68 F4800.0 E183.05
G1 X38.39 Y-20.53 Z1.68 F4800.0 E183.077
G1 X38.04 Y-20.11 Z1.68 F4800.0 E183.106
G1 X37.33 Y-19.74 Z1.68 F4800.0 E183.148
G1 X36.44 Y-19.52 Z1.68 F4800.0 E183.197
G1 X35.98 Y-19.25 Z1.68 F4800.0 E183.225
G1 X35.93 Y-18.53 Z1.68 F4800.0 E183.263
G1 X36.35 Y-18.2 Z1.68 F4800.0 E183.291
G1 X37.39 Y-17.78 Z1.68 F4800.0 E183.351
G1 X37.76 Y-17.38 Z1.68 F4800.0 E183.379
G1 X37.86 Y-16.97 Z1.68 F4800.0 E183.401
G1 X37.7 Y-16.45 Z1.68 F4800.0 E183.43
G1 X37.13 Y-15.94 Z1.68 F4800.0 E183.471
G1 X36.04 Y-15.54 Z1.68 F4800.0 E183.532
G1 X34.42 Y-15.39 Z1.68 F4800.0 E183.618
G1 X27.26 Y-15.39 Z1.68 F4800.0 E183.997
G1 X27.26 Y-18.81 Z1.68 F4800.0 E184.177
G1 X27.26 Y-19.0 Z1.68 F4800.0 E184.187
G1 F1200.0
G1 E184.187
G1 F4800.0
M103
;M108 R40.0
G1 X26.86 Y-19.0 Z1.68 F4200.0
G1 F1200.0
G1 E184.187
G1 F4200.0
M101
M73 P44 (display progress)
G1 X26.86 Y-23.3 Z1.68 F2400.0 E184.414
G1 X33.84 Y-23.3 Z1.68 F2400.0 E184.783
G1 X35.69 Y-23.18 Z1.68 F2400.0 E184.881
G1 X37.23 Y-22.9 Z1.68 F2400.0 E184.964
G1 X37.94 Y-22.56 Z1.68 F2400.0 E185.006
G1 X38.47 Y-22.11 Z1.68 F2400.0 E185.042
G1 X38.8 Y-21.59 Z1.68 F2400.0 E185.075
G1 X38.91 Y-21.03 Z1.68 F2400.0 E185.105
G1 X38.76 Y-20.35 Z1.68 F2400.0 E185.142
G1 X38.3 Y-19.8 Z1.68 F2400.0 E185.18
G1 X37.48 Y-19.36 Z1.68 F2400.0 E185.229
G1 X36.59 Y-19.15 Z1.68 F2400.0 E185.277
G1 X36.37 Y-19.01 Z1.68 F2400.0 E185.291
G1 X36.34 Y-18.71 Z1.68 F2400.0 E185.307
G1 X36.55 Y-18.55 Z1.68 F2400.0 E185.321
G1 X37.63 Y-18.11 Z1.68 F2400.0 E185.382
G1 X38.12 Y-17.58 Z1.68 F2400.0 E185.42
G1 X38.28 Y-16.96 Z1.68 F2400.0 E185.454
G1 X38.05 Y-16.22 Z1.68 F2400.0 E185.495
G1 X37.34 Y-15.59 Z1.68 F2400.0 E185.545
G1 X36.13 Y-15.14 Z1.68 F2400.0 E185.613
G1 X34.44 Y-14.99 Z1.68 F2400.0 E185.703
G1 X26.86 Y-14.99 Z1.68 F2400.0 E186.103
G1 X26.86 Y-18.81 Z1.68 F2400.0 E186.305
G1 X26.86 Y-19.0 Z1.68 F2400.0 E186.315
G1 F1200.0
G1 E185.315
G1 F2400.0
M103
G1 X30.66 Y-18.22 Z1.68 F4200.0
G1 F1200.0
G1 E186.315
G1 F4200.0
M101
G1 X30.66 Y-16.35 Z1.68 F2400.0 E186.414
G1 X33.53 Y-16.41 Z1.68 F2400.0 E186.566
G1 X33.86 Y-16.48 Z1.68 F2400.0 E186.583
G1 X34.13 Y-16.6 Z1.68 F2400.0 E186.599
G1 X34.49 Y-16.91 Z1.68 F2400.0 E186.624
G1 X34.61 Y-17.36 Z1.68 F2400.0 E186.649
G1 X34.49 Y-17.82 Z1.68 F2400.0 E186.674
G1 X34.33 Y-18.02 Z1.68 F2400.0 E186.687
G1 X34.12 Y-18.17 Z1.68 F2400.0 E186.701
G1 X33.86 Y-18.27 Z1.68 F2400.0 E186.716
G1 X33.52 Y-18.35 Z1.68 F2400.0 E186.734
G1 X30.66 Y-18.41 Z1.68 F2400.0 E186.886
G1 X30.66 Y-18.22 Z1.68 F2400.0 E186.895
G1 F1200.0
G1 E186.44
G1 F2400.0
M103
G1 X30.84 Y-19.67 Z1.68 F4200.0
G1 F1200.0
G1 E186.895
G1 F4200.0
M101
G1 X33.93 Y-19.72 Z1.68 F2400.0 E187.058
G1 X34.3 Y-19.8 Z1.68 F2400.0 E187.079
G1 X34.6 Y-19.93 Z1.68 F2400.0 E187.096
G1 X35.0 Y-20.26 Z1.68 F2400.0 E187.123
G1 X35.15 Y-20.72 Z1.68 F2400.0 E187.149
G1 X35.0 Y-21.21 Z1.68 F2400.0 E187.176
G1 X34.6 Y-21.55 Z1.68 F2400.0 E187.204
G1 X34.3 Y-21.68 Z1.68 F2400.0 E187.221
G1 X33.93 Y-21.77 Z1.68 F2400.0 E187.241
G1 X32.99 Y-21.83 Z1.68 F2400.0 E187.291
G1 X30.66 Y-21.83 Z1.68 F2400.0 E187.414
G1 X30.66 Y-19.66 Z1.68 F2400.0 E187.528
G1 X30.84 Y-19.67 Z1.68 F2400.0 E187.538
G1 F1200.0
G1 E186.538
G1 F2400.0
M103
;M108 R80.0
G1 X34.0 Y-18.94 Z1.68 F4200.0
G1 F1200.0
G1 E187.538
G1 F4200.0
M101
G1 X34.0 Y-19.05 Z1.68 F4800.0 E187.544
G1 X34.4 Y-19.13 Z1.68 F4800.0 E187.565
G1 X34.4 Y-18.79 Z1.68 F4800.0 E187.583
G1 X34.8 Y-18.51 Z1.68 F4800.0 E187.609
G1 X34.8 Y-19.27 Z1.68 F4800.0 E187.649
G1 X35.2 Y-19.54 Z1.68 F4800.0 E187.674
G1 X35.2 Y-17.8 Z1.68 F4800.0 E187.766
G1 F1200.0
G1 E187.766
G1 F4800.0
M103
G1 X36.0 Y-18.12 Z1.68 F4200.0
G1 F1200.0
G1 E187.766
G1 F4200.0
M101
G1 X36.0 Y-15.82 Z1.68 F4800.0 E187.887
G1 X36.4 Y-15.97 Z1.68 F4800.0 E187.91
G1 X36.4 Y-17.87 Z1.68 F4800.0 E188.011
G1 X36.8 Y-17.71 Z1.68 F4800.0 E188.033
G1 X36.8 Y-16.11 Z1.68 F4800.0 E188.118
G1 X37.2 Y-16.38 Z1.68 F4800.0 E188.143
G1 X37.2 Y-17.55 Z1.68 F4800.0 E188.205
G1 F1200.0
G1 E187.205
G1 F4800.0
M103
G1 X35.6 Y-19.89 Z1.68 F4200.0
G1 F1200.0
G1 E188.205
G1 F4200.0
M101
G1 X35.6 Y-15.78 Z1.68 F4800.0 E188.422
G1 X35.2 Y-15.74 Z1.68 F4800.0 E188.443
G1 X35.2 Y-16.94 Z1.68 F4800.0 E188.507
G1 X34.8 Y-16.28 Z1.68 F4800.0 E188.547
G1 X34.8 Y-15.7 Z1.68 F4800.0 E188.578
G1 X34.4 Y-15.67 Z1.68 F4800.0 E188.599
G1 X34.4 Y-15.97 Z1.68 F4800.0 E188.615
G1 X34.0 Y-15.82 Z1.68 F4800.0 E188.637
G1 X34.0 Y-15.67 Z1.68 F4800.0 E188.645
G1 X33.6 Y-15.67 Z1.68 F4800.0 E188.666
G1 X33.6 Y-15.73 Z1.68 F4800.0 E188.67
G1 X33.2 Y-15.72 Z1.68 F4800.0 E188.691
G1 X33.2 Y-15.67 Z1.68 F4800.0 E188.694
G1 X32.8 Y-15.67 Z1.68 F4800.0 E188.715
G1 X32.8 Y-15.72 Z1.68 F4800.0 E188.717
G1 X32.4 Y-15.71 Z1.68 F4800.0 E188.738
G1 X32.4 Y-15.67 Z1.68 F4800.0 E188.74
G1 X32.0 Y-15.67 Z1.68 F4800.0 E188.761
G1 X32.0 Y-15.7 Z1.68 F4800.0 E188.763
G1 F1200.0
G1 E187.763
G1 F4800.0
M103
G1 X30.66 Y-16.36 Z1.68 F4200.0
G1 X27.6 Y-22.46 Z1.68 F4200.0
G1 F1200.0
G1 E188.763
G1 F4200.0
M101
G1 X27.6 Y-15.83 Z1.68 F4800.0 E189.113
G1 X28.0 Y-15.67 Z1.68 F4800.0 E189.136
G1 X28.0 Y-22.62 Z1.68 F4800.0 E189.503
G1 X28.4 Y-22.62 Z1.68 F4800.0 E189.524
G1 X28.4 Y-15.67 Z1.68 F4800.0 E189.891
G1 X28.8 Y-15.67 Z1.68 F4800.0 E189.912
G1 X28.8 Y-22.62 Z1.68 F4800.0 E190.279
G1 X29.2 Y-22.62 Z1.68 F4800.0 E190.301
G1 X29.2 Y-15.67 Z1.68 F4800.0 E190.668
G1 X29.6 Y-15.67 Z1.68 F4800.0 E190.689
G1 X29.6 Y-22.62 Z1.68 F4800.0 E191.056
G1 X30.0 Y-22.62 Z1.68 F4800.0 E191.077
G1 X30.0 Y-22.51 Z1.68 F4800.0 E191.083
G1 X30.4 Y-22.51 Z1.68 F4800.0 E191.104
G1 X30.4 Y-22.62 Z1.68 F4800.0 E191.11
G1 X30.8 Y-22.62 Z1.68 F4800.0 E191.131
G1 X30.8 Y-22.5 Z1.68 F4800.0 E191.137
G1 X31.2 Y-22.49 Z1.68 F4800.0 E191.159
G1 X31.2 Y-22.62 Z1.68 F4800.0 E191.165
G1 X31.6 Y-22.62 Z1.68 F4800.0 E191.187
G1 X31.6 Y-22.49 Z1.68 F4800.0 E191.194
G1 X32.0 Y-22.48 Z1.68 F4800.0 E191.215
G1 X32.0 Y-22.62 Z1.68 F4800.0 E191.222
G1 X32.4 Y-22.62 Z1.68 F4800.0 E191.243
G1 X32.4 Y-22.47 Z1.68 F4800.0 E191.251
G1 X32.8 Y-22.46 Z1.68 F4800.0 E191.272
G1 X32.8 Y-22.62 Z1.68 F4800.0 E191.281
G1 X33.2 Y-22.62 Z1.68 F4800.0 E191.302
G1 X33.2 Y-22.46 Z1.68 F4800.0 E191.31
G1 X33.6 Y-22.45 Z1.68 F4800.0 E191.332
G1 X33.6 Y-22.62 Z1.68 F4800.0 E191.341
G1 X34.0 Y-22.61 Z1.68 F4800.0 E191.362
G1 X34.0 Y-22.44 Z1.68 F4800.0 E191.37
G1 X34.4 Y-22.36 Z1.68 F4800.0 E191.392
G1 X34.4 Y-22.58 Z1.68 F4800.0 E191.404
G1 X34.8 Y-22.56 Z1.68 F4800.0 E191.425
G1 X34.8 Y-22.21 Z1.68 F4800.0 E191.444
G1 X35.2 Y-21.94 Z1.68 F4800.0 E191.469
G1 X35.2 Y-22.53 Z1.68 F4800.0 E191.501
G1 X35.6 Y-22.51 Z1.68 F4800.0 E191.522
G1 X35.6 Y-21.59 Z1.68 F4800.0 E191.571
G1 X36.0 Y-19.59 Z1.68 F4800.0 E191.678
G1 X36.0 Y-22.44 Z1.68 F4800.0 E191.829
G1 X36.4 Y-22.36 Z1.68 F4800.0 E191.851
G1 X36.4 Y-19.8 Z1.68 F4800.0 E191.986
M73 P45 (display progress)
G1 X36.8 Y-19.9 Z1.68 F4800.0 E192.008
G1 X36.8 Y-22.29 Z1.68 F4800.0 E192.134
G1 X37.2 Y-22.16 Z1.68 F4800.0 E192.157
G1 X37.2 Y-19.99 Z1.68 F4800.0 E192.271
G1 X37.6 Y-20.2 Z1.68 F4800.0 E192.295
G1 X37.6 Y-21.95 Z1.68 F4800.0 E192.387
G1 X38.0 Y-21.58 Z1.68 F4800.0 E192.416
G1 X38.0 Y-20.51 Z1.68 F4800.0 E192.473
G1 F1200.0
G1 E191.473
G1 F4800.0
M103
(*************start toolchange*************)
G54
M108 T0(Set tool)
M18 A B
G1 Z1.75 F3000
G1 X26.3 Y-24.1 Z1.75 F3000
G1 F4200.0
(*************end toolchange*************)
(<layer> 1.754 )
G1 X26.3 Y-24.1 Z1.75 F4200.0
G1 F1200.0
G1 E2159.911
G1 F4200.0
M101
G1 X26.06 Y-24.1 Z1.75 F4800.0 E2159.923
G1 X26.06 Y-14.19 Z1.75 F4800.0 E2160.447
G1 X34.48 Y-14.19 Z1.75 F4800.0 E2160.892
G1 X36.31 Y-14.35 Z1.75 F4800.0 E2160.989
G1 X37.76 Y-14.89 Z1.75 F4800.0 E2161.071
G1 X38.75 Y-15.78 Z1.75 F4800.0 E2161.141
G1 X39.11 Y-16.94 Z1.75 F4800.0 E2161.206
G1 X38.85 Y-17.97 Z1.75 F4800.0 E2161.262
G1 X38.31 Y-18.56 Z1.75 F4800.0 E2161.304
G1 X38.43 Y-18.96 Z1.75 F4800.0 E2161.326
G1 X38.82 Y-19.17 Z1.75 F4800.0 E2161.349
G1 X39.5 Y-19.99 Z1.75 F4800.0 E2161.406
G1 X39.73 Y-21.01 Z1.75 F4800.0 E2161.461
G1 X39.56 Y-21.89 Z1.75 F4800.0 E2161.508
G1 X39.08 Y-22.64 Z1.75 F4800.0 E2161.555
G1 X38.38 Y-23.23 Z1.75 F4800.0 E2161.604
G1 X37.48 Y-23.68 Z1.75 F4800.0 E2161.657
G1 X35.79 Y-23.98 Z1.75 F4800.0 E2161.748
G1 X33.87 Y-24.1 Z1.75 F4800.0 E2161.849
G1 X26.3 Y-24.1 Z1.75 F4800.0 E2162.249
G1 F1200.0
G1 E2161.249
G1 F4800.0
M103
G1 X23.08 Y-23.17 Z1.75 F4200.0
G1 F1200.0
G1 E2162.249
G1 F4200.0
M101
G1 X23.17 Y-23.39 Z1.75 F4800.0 E2162.262
G1 X22.8 Y-24.04 Z1.75 F4800.0 E2162.301
G1 X22.29 Y-24.1 Z1.75 F4800.0 E2162.328
G1 X17.88 Y-24.1 Z1.75 F4800.0 E2162.561
G1 X17.2 Y-22.66 Z1.75 F4800.0 E2162.645
G1 X13.24 Y-22.66 Z1.75 F4800.0 E2162.854
G1 X12.59 Y-24.1 Z1.75 F4800.0 E2162.938
G1 X8.28 Y-24.1 Z1.75 F4800.0 E2163.165
G1 X7.77 Y-24.04 Z1.75 F4800.0 E2163.193
G1 X7.4 Y-23.39 Z1.75 F4800.0 E2163.232
G1 X7.6 Y-22.91 Z1.75 F4800.0 E2163.259
G1 X12.67 Y-14.19 Z1.75 F4800.0 E2163.792
G1 X17.9 Y-14.19 Z1.75 F4800.0 E2164.069
G1 X22.97 Y-22.91 Z1.75 F4800.0 E2164.602
G1 X23.08 Y-23.17 Z1.75 F4800.0 E2164.616
G1 F1200.0
G1 E2163.616
G1 F4800.0
M103
G1 X22.62 Y-23.78 Z1.75 F4200.0
G1 X12.38 Y-23.79 Z1.75 F4200.0
G1 X4.84 Y-23.7 Z1.75 F4200.0
G1 X-7.06 Y-23.7 Z1.75 F4200.0
G1 X-9.89 Y-20.78 Z1.75 F4200.0
G1 F1200.0
G1 E2164.616
G1 F4200.0
M101
G1 X-9.84 Y-21.01 Z1.75 F4800.0 E2164.629
G1 X-10.01 Y-21.89 Z1.75 F4800.0 E2164.676
G1 X-10.49 Y-22.64 Z1.75 F4800.0 E2164.723
G1 X-11.19 Y-23.23 Z1.75 F4800.0 E2164.772
G1 X-12.09 Y-23.68 Z1.75 F4800.0 E2164.824
G1 X-13.78 Y-23.98 Z1.75 F4800.0 E2164.916
G1 X-23.51 Y-24.1 Z1.75 F4800.0 E2165.429
G1 X-23.51 Y-14.19 Z1.75 F4800.0 E2165.953
G1 X-15.09 Y-14.19 Z1.75 F4800.0 E2166.398
G1 X-13.26 Y-14.35 Z1.75 F4800.0 E2166.495
G1 X-11.81 Y-14.89 Z1.75 F4800.0 E2166.577
G1 X-10.82 Y-15.78 Z1.75 F4800.0 E2166.647
G1 X-10.46 Y-16.94 Z1.75 F4800.0 E2166.712
G1 X-10.72 Y-17.97 Z1.75 F4800.0 E2166.768
G1 X-11.26 Y-18.56 Z1.75 F4800.0 E2166.81
G1 X-11.14 Y-18.96 Z1.75 F4800.0 E2166.832
G1 X-10.75 Y-19.17 Z1.75 F4800.0 E2166.855
G1 X-10.07 Y-19.99 Z1.75 F4800.0 E2166.912
G1 X-9.89 Y-20.78 Z1.75 F4800.0 E2166.955
G1 F1200.0
G1 E2165.955
G1 F4800.0
M103
G1 X-7.46 Y-21.25 Z1.75 F4200.0
G1 F1200.0
G1 E2166.955
G1 F4200.0
M101
G1 X-7.46 Y-21.01 Z1.75 F4800.0 E2166.967
G1 X-7.46 Y-9.9 Z1.75 F4800.0 E2167.554
G1 X-1.77 Y-9.9 Z1.75 F4800.0 E2167.855
G1 X-1.77 Y-19.7 Z1.75 F4800.0 E2168.373
G1 X5.24 Y-19.7 Z1.75 F4800.0 E2168.743
G1 X5.24 Y-24.1 Z1.75 F4800.0 E2168.976
G1 X-7.46 Y-24.1 Z1.75 F4800.0 E2169.647
G1 X-7.46 Y-21.25 Z1.75 F4800.0 E2169.797
G1 F1200.0
G1 E2168.797
G1 F4800.0
M103
G1 X-10.21 Y-21.81 Z1.75 F4200.0
G1 X-12.15 Y-23.48 Z1.75 F4200.0
G1 X-23.11 Y-23.7 Z1.75 F4200.0
G1 X-30.5 Y-14.49 Z1.75 F4200.0
G1 X-39.41 Y-13.65 Z1.75 F4200.0
G1 F1200.0
G1 E2169.797
G1 F4200.0
M101
G1 X-39.41 Y-13.89 Z1.75 F4800.0 E2169.81
G1 X-46.0 Y-13.89 Z1.75 F4800.0 E2170.158
G1 X-46.0 Y-14.96 Z1.75 F4800.0 E2170.215
G1 X-40.37 Y-14.96 Z1.75 F4800.0 E2170.512
G1 X-40.37 Y-18.79 Z1.75 F4800.0 E2170.715
G1 X-46.0 Y-18.79 Z1.75 F4800.0 E2171.012
G1 X-46.0 Y-24.1 Z1.75 F4800.0 E2171.293
G1 X-51.72 Y-24.1 Z1.75 F4800.0 E2171.594
G1 X-51.72 Y-9.9 Z1.75 F4800.0 E2172.345
G1 X-39.41 Y-9.9 Z1.75 F4800.0 E2172.995
G1 X-39.41 Y-13.65 Z1.75 F4800.0 E2173.193
G1 F1200.0
G1 E2172.193
G1 F4800.0
M103
G1 X-36.52 Y-15.85 Z1.75 F4200.0
G1 F1200.0
G1 E2173.193
G1 F4200.0
M101
G1 X-36.4 Y-15.64 Z1.75 F4800.0 E2173.206
G1 X-35.56 Y-14.19 Z1.75 F4800.0 E2173.295
G1 X-30.33 Y-14.19 Z1.75 F4800.0 E2173.571
G1 X-25.25 Y-22.91 Z1.75 F4800.0 E2174.104
G1 X-25.06 Y-23.39 Z1.75 F4800.0 E2174.131
G1 X-25.43 Y-24.04 Z1.75 F4800.0 E2174.171
G1 X-25.94 Y-24.1 Z1.75 F4800.0 E2174.198
G1 X-30.35 Y-24.1 Z1.75 F4800.0 E2174.431
G1 X-31.02 Y-22.66 Z1.75 F4800.0 E2174.515
G1 X-34.98 Y-22.66 Z1.75 F4800.0 E2174.724
G1 X-35.64 Y-24.1 Z1.75 F4800.0 E2174.808
G1 X-39.94 Y-24.1 Z1.75 F4800.0 E2175.035
G1 X-40.45 Y-24.04 Z1.75 F4800.0 E2175.062
G1 X-40.82 Y-23.39 Z1.75 F4800.0 E2175.102
G1 X-40.63 Y-22.91 Z1.75 F4800.0 E2175.129
G1 X-36.52 Y-15.85 Z1.75 F4800.0 E2175.561
G1 F1200.0
G1 E2174.561
G1 F4800.0
M103
G1 X-36.16 Y-5.6 Z1.75 F4200.0
G1 F1200.0
G1 E2175.561
G1 F4200.0
M101
G1 X-36.4 Y-5.6 Z1.75 F4800.0 E2175.573
G1 X-69.4 Y-5.6 Z1.75 F4800.0 E2177.316
G1 X-69.4 Y-28.4 Z1.75 F4800.0 E2178.521
G1 X57.4 Y-28.4 Z1.75 F4800.0 E2185.219
G1 X57.4 Y-5.6 Z1.75 F4800.0 E2186.424
G1 X-36.16 Y-5.6 Z1.75 F4800.0 E2191.366
G1 F1200.0
G1 E2191.366
M73 P46 (display progress)
G1 F4800.0
M103
;M108 R40.0
G1 X-36.16 Y-5.2 Z1.75 F4200.0
G1 F1200.0
G1 E2191.366
G1 F4200.0
M101
G1 X-36.4 Y-5.2 Z1.75 F2400.0 E2191.379
G1 X-69.8 Y-5.2 Z1.75 F2400.0 E2193.143
G1 X-69.8 Y-28.8 Z1.75 F2400.0 E2194.39
G1 X57.8 Y-28.8 Z1.75 F2400.0 E2201.13
G1 X57.8 Y-5.2 Z1.75 F2400.0 E2202.377
G1 X-36.16 Y-5.2 Z1.75 F2400.0 E2207.341
G1 F1200.0
G1 E2206.341
G1 F2400.0
M103
G1 X-40.05 Y-10.3 Z1.75 F4200.0
G1 F1200.0
G1 E2207.341
G1 F4200.0
M101
G1 X-39.81 Y-10.3 Z1.75 F2400.0 E2207.353
G1 X-39.81 Y-13.49 Z1.75 F2400.0 E2207.522
G1 X-46.4 Y-13.49 Z1.75 F2400.0 E2207.87
G1 X-46.4 Y-15.36 Z1.75 F2400.0 E2207.969
G1 X-40.77 Y-15.36 Z1.75 F2400.0 E2208.267
G1 X-40.77 Y-18.39 Z1.75 F2400.0 E2208.427
G1 X-46.4 Y-18.39 Z1.75 F2400.0 E2208.724
G1 X-46.4 Y-23.7 Z1.75 F2400.0 E2209.005
G1 X-51.32 Y-23.7 Z1.75 F2400.0 E2209.264
G1 X-51.32 Y-10.3 Z1.75 F2400.0 E2209.972
G1 X-40.05 Y-10.3 Z1.75 F2400.0 E2210.568
G1 F1200.0
G1 E2209.568
G1 F2400.0
M103
G1 X-35.45 Y-14.8 Z1.75 F4200.0
G1 F1200.0
G1 E2210.568
G1 F4200.0
M101
G1 X-35.33 Y-14.59 Z1.75 F2400.0 E2210.58
G1 X-30.56 Y-14.59 Z1.75 F2400.0 E2210.832
G1 X-25.61 Y-23.09 Z1.75 F2400.0 E2211.352
G1 X-25.5 Y-23.36 Z1.75 F2400.0 E2211.367
G1 X-25.68 Y-23.67 Z1.75 F2400.0 E2211.386
G1 X-25.97 Y-23.7 Z1.75 F2400.0 E2211.401
G1 X-30.09 Y-23.7 Z1.75 F2400.0 E2211.619
G1 X-30.77 Y-22.26 Z1.75 F2400.0 E2211.703
G1 X-35.24 Y-22.26 Z1.75 F2400.0 E2211.939
G1 X-35.9 Y-23.7 Z1.75 F2400.0 E2212.023
G1 X-39.92 Y-23.7 Z1.75 F2400.0 E2212.235
G1 X-40.21 Y-23.67 Z1.75 F2400.0 E2212.251
G1 X-40.38 Y-23.36 Z1.75 F2400.0 E2212.269
G1 X-40.27 Y-23.09 Z1.75 F2400.0 E2212.285
G1 X-35.45 Y-14.8 Z1.75 F2400.0 E2212.792
G1 F1200.0
G1 E2211.792
G1 F2400.0
M103
;M108 R80.0
G1 X-32.95 Y-18.88 Z1.75 F4200.0
G1 F1200.0
G1 E2212.792
G1 F4200.0
M101
G1 X-33.19 Y-18.88 Z1.75 F4800.0 E2212.804
G1 X-33.52 Y-19.58 Z1.75 F4800.0 E2212.845
G1 X-32.45 Y-19.58 Z1.75 F4800.0 E2212.901
G1 X-32.78 Y-18.88 Z1.75 F4800.0 E2212.942
G1 X-32.95 Y-18.88 Z1.75 F4800.0 E2212.951
G1 F1200.0
G1 E2212.951
G1 F4800.0
M103
;M108 R40.0
G1 X-33.45 Y-18.5 Z1.75 F4200.0
G1 F1200.0
G1 E2212.951
G1 F4200.0
M101
G1 X-33.55 Y-18.71 Z1.75 F2400.0 E2212.963
G1 X-34.08 Y-19.84 Z1.75 F2400.0 E2213.029
G1 X-33.99 Y-19.98 Z1.75 F2400.0 E2213.038
G1 X-31.97 Y-19.98 Z1.75 F2400.0 E2213.145
G1 X-31.89 Y-19.84 Z1.75 F2400.0 E2213.153
G1 X-32.96 Y-17.57 Z1.75 F2400.0 E2213.286
G1 X-33.02 Y-17.57 Z1.75 F2400.0 E2213.289
G1 X-33.45 Y-18.5 Z1.75 F2400.0 E2213.343
G1 F1200.0
G1 E2212.343
G1 F2400.0
M103
G1 X-23.11 Y-18.95 Z1.75 F4200.0
G1 F1200.0
G1 E2213.343
G1 F4200.0
M101
G1 X-23.11 Y-18.71 Z1.75 F2400.0 E2213.356
G1 X-23.11 Y-14.59 Z1.75 F2400.0 E2213.573
G1 X-15.11 Y-14.59 Z1.75 F2400.0 E2213.996
G1 X-13.35 Y-14.75 Z1.75 F2400.0 E2214.09
G1 X-12.02 Y-15.24 Z1.75 F2400.0 E2214.164
G1 X-11.17 Y-16.0 Z1.75 F2400.0 E2214.225
G1 X-10.87 Y-16.95 Z1.75 F2400.0 E2214.278
G1 X-11.09 Y-17.77 Z1.75 F2400.0 E2214.322
G1 X-11.71 Y-18.45 Z1.75 F2400.0 E2214.371
G1 X-12.47 Y-18.76 Z1.75 F2400.0 E2214.414
G1 X-12.46 Y-18.86 Z1.75 F2400.0 E2214.42
G1 X-11.95 Y-18.99 Z1.75 F2400.0 E2214.448
G1 X-11.01 Y-19.48 Z1.75 F2400.0 E2214.504
G1 X-10.44 Y-20.17 Z1.75 F2400.0 E2214.551
G1 X-10.25 Y-21.02 Z1.75 F2400.0 E2214.597
G1 X-10.39 Y-21.74 Z1.75 F2400.0 E2214.636
G1 X-10.79 Y-22.38 Z1.75 F2400.0 E2214.675
G1 X-11.41 Y-22.9 Z1.75 F2400.0 E2214.718
G1 X-12.21 Y-23.29 Z1.75 F2400.0 E2214.765
G1 X-13.83 Y-23.58 Z1.75 F2400.0 E2214.852
G1 X-15.72 Y-23.7 Z1.75 F2400.0 E2214.952
G1 X-23.11 Y-23.7 Z1.75 F2400.0 E2215.343
G1 X-23.11 Y-18.95 Z1.75 F2400.0 E2215.593
G1 F1200.0
G1 E2214.593
G1 F2400.0
M103
;M108 R80.0
G1 X-18.11 Y-17.36 Z1.75 F4200.0
G1 F1200.0
G1 E2215.593
G1 F4200.0
M101
G1 X-18.11 Y-17.6 Z1.75 F4800.0 E2215.606
G1 X-16.5 Y-17.56 Z1.75 F4800.0 E2215.691
G1 X-16.5 Y-17.2 Z1.75 F4800.0 E2215.71
G1 X-18.11 Y-17.16 Z1.75 F4800.0 E2215.796
G1 X-18.11 Y-17.36 Z1.75 F4800.0 E2215.806
G1 F1200.0
G1 E2215.806
G1 F4800.0
M103
;M108 R40.0
G1 X-18.51 Y-17.36 Z1.75 F4200.0
G1 F1200.0
G1 E2215.806
G1 F4200.0
M101
G1 X-18.51 Y-17.6 Z1.75 F2400.0 E2215.819
G1 X-18.51 Y-18.01 Z1.75 F2400.0 E2215.84
G1 X-16.1 Y-17.95 Z1.75 F2400.0 E2215.967
G1 X-15.83 Y-17.89 Z1.75 F2400.0 E2215.982
G1 X-15.64 Y-17.81 Z1.75 F2400.0 E2215.993
G1 X-15.51 Y-17.72 Z1.75 F2400.0 E2216.001
G1 X-15.44 Y-17.63 Z1.75 F2400.0 E2216.008
G1 X-15.37 Y-17.36 Z1.75 F2400.0 E2216.022
G1 X-15.43 Y-17.13 Z1.75 F2400.0 E2216.035
G1 X-15.65 Y-16.94 Z1.75 F2400.0 E2216.05
G1 X-15.83 Y-16.86 Z1.75 F2400.0 E2216.06
G1 X-16.1 Y-16.81 Z1.75 F2400.0 E2216.075
G1 X-18.51 Y-16.75 Z1.75 F2400.0 E2216.202
G1 X-18.51 Y-17.36 Z1.75 F2400.0 E2216.234
G1 F1200.0
G1 E2215.234
G1 F2400.0
M103
;M108 R80.0
G1 X-18.07 Y-16.6 Z1.75 F4200.0
G1 X-18.17 Y-21.47 Z1.75 F4200.0
G1 X-17.87 Y-20.48 Z1.75 F4200.0
G1 F1200.0
G1 E2216.234
G1 F4200.0
M101
G1 X-18.11 Y-20.47 Z1.75 F4800.0 E2216.247
G1 X-18.11 Y-21.02 Z1.75 F4800.0 E2216.276
G1 X-15.79 Y-20.97 Z1.75 F4800.0 E2216.398
G1 X-15.79 Y-20.52 Z1.75 F4800.0 E2216.422
G1 X-17.87 Y-20.48 Z1.75 F4800.0 E2216.532
G1 F1200.0
G1 E2216.532
G1 F4800.0
M103
;M108 R40.0
G1 X-18.51 Y-20.23 Z1.75 F4200.0
M73 P47 (display progress)
G1 F1200.0
G1 E2216.532
G1 F4200.0
M101
G1 X-18.51 Y-20.47 Z1.75 F2400.0 E2216.545
G1 X-18.51 Y-21.43 Z1.75 F2400.0 E2216.596
G1 X-15.7 Y-21.37 Z1.75 F2400.0 E2216.744
G1 X-15.39 Y-21.3 Z1.75 F2400.0 E2216.761
G1 X-15.18 Y-21.21 Z1.75 F2400.0 E2216.773
G1 X-14.91 Y-20.98 Z1.75 F2400.0 E2216.791
G1 X-14.84 Y-20.72 Z1.75 F2400.0 E2216.806
G1 X-14.91 Y-20.49 Z1.75 F2400.0 E2216.819
G1 X-15.17 Y-20.27 Z1.75 F2400.0 E2216.836
G1 X-15.38 Y-20.19 Z1.75 F2400.0 E2216.849
G1 X-15.69 Y-20.12 Z1.75 F2400.0 E2216.865
G1 X-18.51 Y-20.07 Z1.75 F2400.0 E2217.014
G1 X-18.51 Y-20.23 Z1.75 F2400.0 E2217.023
G1 F1200.0
G1 E2216.023
G1 F2400.0
M103
G1 X-7.06 Y-20.71 Z1.75 F4200.0
G1 F1200.0
G1 E2217.023
G1 F4200.0
M101
G1 X-7.06 Y-20.47 Z1.75 F2400.0 E2217.036
G1 X-7.06 Y-10.3 Z1.75 F2400.0 E2217.573
G1 X-2.17 Y-10.3 Z1.75 F2400.0 E2217.832
G1 X-2.17 Y-20.1 Z1.75 F2400.0 E2218.35
G1 X4.84 Y-20.1 Z1.75 F2400.0 E2218.72
G1 X4.84 Y-23.7 Z1.75 F2400.0 E2218.91
G1 X-7.06 Y-23.7 Z1.75 F2400.0 E2219.539
G1 X-7.06 Y-20.71 Z1.75 F2400.0 E2219.697
G1 F1200.0
G1 E2218.697
G1 F2400.0
M103
G1 X-7.06 Y-23.7 Z1.75 F4200.0
G1 X7.96 Y-23.57 Z1.75 F4200.0
G1 F1200.0
G1 E2219.697
G1 F4200.0
M101
G1 X7.84 Y-23.36 Z1.75 F2400.0 E2219.71
G1 X7.96 Y-23.09 Z1.75 F2400.0 E2219.725
G1 X12.9 Y-14.59 Z1.75 F2400.0 E2220.244
G1 X17.67 Y-14.59 Z1.75 F2400.0 E2220.497
G1 X22.61 Y-23.09 Z1.75 F2400.0 E2221.016
G1 X22.72 Y-23.36 Z1.75 F2400.0 E2221.031
G1 X22.55 Y-23.67 Z1.75 F2400.0 E2221.05
G1 X22.26 Y-23.7 Z1.75 F2400.0 E2221.065
G1 X18.13 Y-23.7 Z1.75 F2400.0 E2221.283
G1 X17.46 Y-22.26 Z1.75 F2400.0 E2221.367
G1 X12.99 Y-22.26 Z1.75 F2400.0 E2221.604
G1 X12.33 Y-23.7 Z1.75 F2400.0 E2221.687
G1 X8.31 Y-23.7 Z1.75 F2400.0 E2221.9
G1 X8.02 Y-23.67 Z1.75 F2400.0 E2221.915
G1 X7.96 Y-23.57 Z1.75 F2400.0 E2221.921
G1 F1200.0
G1 E2220.921
G1 F2400.0
M103
;M108 R80.0
G1 X14.81 Y-19.36 Z1.75 F4200.0
G1 F1200.0
G1 E2221.921
G1 F4200.0
M101
G1 X14.71 Y-19.58 Z1.75 F4800.0 E2221.934
G1 X15.77 Y-19.58 Z1.75 F4800.0 E2221.99
G1 X15.44 Y-18.88 Z1.75 F4800.0 E2222.031
G1 X15.03 Y-18.88 Z1.75 F4800.0 E2222.052
G1 X14.81 Y-19.36 Z1.75 F4800.0 E2222.08
G1 F1200.0
G1 E2222.08
G1 F4800.0
M103
;M108 R40.0
G1 X14.45 Y-19.19 Z1.75 F4200.0
G1 F1200.0
G1 E2222.08
G1 F4200.0
M101
G1 X14.34 Y-19.41 Z1.75 F2400.0 E2222.093
G1 X14.14 Y-19.84 Z1.75 F2400.0 E2222.118
G1 X14.23 Y-19.98 Z1.75 F2400.0 E2222.127
G1 X16.25 Y-19.98 Z1.75 F2400.0 E2222.233
G1 X16.34 Y-19.84 Z1.75 F2400.0 E2222.242
G1 X15.26 Y-17.57 Z1.75 F2400.0 E2222.375
G1 X15.21 Y-17.57 Z1.75 F2400.0 E2222.377
G1 X14.45 Y-19.19 Z1.75 F2400.0 E2222.472
G1 F1200.0
G1 E2221.472
G1 F2400.0
M103
G1 X26.46 Y-19.65 Z1.75 F4200.0
G1 F1200.0
G1 E2222.472
G1 F4200.0
M101
G1 X26.46 Y-19.41 Z1.75 F2400.0 E2222.485
G1 X26.46 Y-14.59 Z1.75 F2400.0 E2222.739
G1 X34.46 Y-14.59 Z1.75 F2400.0 E2223.162
G1 X36.22 Y-14.75 Z1.75 F2400.0 E2223.255
G1 X37.55 Y-15.24 Z1.75 F2400.0 E2223.33
G1 X38.4 Y-16.0 Z1.75 F2400.0 E2223.391
G1 X38.7 Y-16.95 Z1.75 F2400.0 E2223.443
G1 X38.48 Y-17.77 Z1.75 F2400.0 E2223.488
G1 X37.86 Y-18.45 Z1.75 F2400.0 E2223.537
G1 X37.1 Y-18.76 Z1.75 F2400.0 E2223.58
G1 X37.11 Y-18.86 Z1.75 F2400.0 E2223.586
G1 X37.63 Y-18.99 Z1.75 F2400.0 E2223.614
G1 X38.56 Y-19.48 Z1.75 F2400.0 E2223.67
G1 X39.13 Y-20.17 Z1.75 F2400.0 E2223.717
G1 X39.32 Y-21.02 Z1.75 F2400.0 E2223.763
G1 X39.18 Y-21.74 Z1.75 F2400.0 E2223.802
G1 X38.78 Y-22.38 Z1.75 F2400.0 E2223.841
G1 X38.16 Y-22.9 Z1.75 F2400.0 E2223.884
G1 X37.36 Y-23.29 Z1.75 F2400.0 E2223.931
G1 X35.74 Y-23.58 Z1.75 F2400.0 E2224.018
G1 X33.85 Y-23.7 Z1.75 F2400.0 E2224.118
G1 X26.46 Y-23.7 Z1.75 F2400.0 E2224.509
G1 X26.46 Y-19.65 Z1.75 F2400.0 E2224.723
G1 F1200.0
G1 E2223.723
G1 F2400.0
M103
;M108 R80.0
G1 X31.7 Y-20.48 Z1.75 F4200.0
G1 F1200.0
G1 E2224.723
G1 F4200.0
M101
G1 X31.46 Y-20.47 Z1.75 F4800.0 E2224.735
G1 X31.46 Y-21.02 Z1.75 F4800.0 E2224.764
G1 X33.78 Y-20.97 Z1.75 F4800.0 E2224.887
G1 X33.78 Y-20.52 Z1.75 F4800.0 E2224.911
G1 X31.7 Y-20.48 Z1.75 F4800.0 E2225.021
G1 F1200.0
G1 E2225.021
G1 F4800.0
M103
;M108 R40.0
G1 X31.06 Y-20.23 Z1.75 F4200.0
G1 F1200.0
G1 E2225.021
G1 F4200.0
M101
G1 X31.06 Y-20.47 Z1.75 F2400.0 E2225.034
G1 X31.06 Y-21.43 Z1.75 F2400.0 E2225.084
G1 X33.87 Y-21.37 Z1.75 F2400.0 E2225.233
G1 X34.18 Y-21.3 Z1.75 F2400.0 E2225.249
G1 X34.39 Y-21.21 Z1.75 F2400.0 E2225.262
G1 X34.66 Y-20.98 Z1.75 F2400.0 E2225.28
G1 X34.73 Y-20.72 Z1.75 F2400.0 E2225.294
G1 X34.66 Y-20.49 Z1.75 F2400.0 E2225.307
G1 X34.4 Y-20.27 Z1.75 F2400.0 E2225.325
G1 X34.19 Y-20.19 Z1.75 F2400.0 E2225.337
G1 X33.88 Y-20.12 Z1.75 F2400.0 E2225.354
G1 X31.06 Y-20.07 Z1.75 F2400.0 E2225.503
G1 X31.06 Y-20.23 Z1.75 F2400.0 E2225.512
G1 F1200.0
G1 E2224.512
G1 F2400.0
M103
;M108 R80.0
G1 X31.28 Y-21.47 Z1.75 F4200.0
G1 X31.25 Y-16.6 Z1.75 F4200.0
G1 X31.46 Y-17.36 Z1.75 F4200.0
G1 F1200.0
G1 E2225.512
G1 F4200.0
M101
G1 X31.46 Y-17.6 Z1.75 F4800.0 E2225.524
G1 X33.07 Y-17.56 Z1.75 F4800.0 E2225.61
G1 X33.07 Y-17.2 Z1.75 F4800.0 E2225.629
G1 X31.46 Y-17.16 Z1.75 F4800.0 E2225.714
G1 X31.46 Y-17.36 Z1.75 F4800.0 E2225.724
G1 F1200.0
G1 E2225.724
G1 F4800.0
M103
;M108 R40.0
G1 X31.06 Y-17.36 Z1.75 F4200.0
M73 P48 (display progress)
G1 F1200.0
G1 E2225.724
G1 F4200.0
M101
G1 X31.06 Y-17.6 Z1.75 F2400.0 E2225.737
G1 X31.06 Y-18.01 Z1.75 F2400.0 E2225.759
G1 X33.47 Y-17.95 Z1.75 F2400.0 E2225.886
G1 X33.74 Y-17.89 Z1.75 F2400.0 E2225.901
G1 X33.93 Y-17.81 Z1.75 F2400.0 E2225.911
G1 X34.06 Y-17.72 Z1.75 F2400.0 E2225.92
G1 X34.13 Y-17.63 Z1.75 F2400.0 E2225.926
G1 X34.2 Y-17.36 Z1.75 F2400.0 E2225.941
G1 X34.14 Y-17.13 Z1.75 F2400.0 E2225.953
G1 X33.92 Y-16.94 Z1.75 F2400.0 E2225.969
G1 X33.74 Y-16.86 Z1.75 F2400.0 E2225.979
G1 X33.48 Y-16.81 Z1.75 F2400.0 E2225.993
G1 X31.06 Y-16.75 Z1.75 F2400.0 E2226.121
G1 X31.06 Y-17.36 Z1.75 F2400.0 E2226.153
G1 F1200.0
G1 E2225.153
G1 F2400.0
M103
;M108 R80.0
G1 X38.8 Y-18.44 Z1.75 F4200.0
G1 F1200.0
G1 E2226.153
G1 F4200.0
M101
G1 X38.8 Y-18.84 Z1.75 F4800.0 E2226.174
G1 F1200.0
G1 E2225.988
G1 F4800.0
M103
G1 X39.2 Y-17.72 Z1.75 F4200.0
G1 F1200.0
G1 E2226.174
G1 F4200.0
M101
G1 X39.2 Y-19.19 Z1.75 F4800.0 E2226.252
G1 X39.6 Y-19.68 Z1.75 F4800.0 E2226.285
G1 X39.6 Y-5.88 Z1.75 F4800.0 E2227.014
G1 X39.2 Y-5.88 Z1.75 F4800.0 E2227.035
G1 X39.2 Y-16.28 Z1.75 F4800.0 E2227.584
G1 X38.8 Y-15.44 Z1.75 F4800.0 E2227.633
G1 X38.8 Y-5.88 Z1.75 F4800.0 E2228.138
G1 X38.4 Y-5.88 Z1.75 F4800.0 E2228.159
G1 X38.4 Y-15.08 Z1.75 F4800.0 E2228.646
G1 X38.0 Y-14.73 Z1.75 F4800.0 E2228.674
G1 X38.0 Y-5.88 Z1.75 F4800.0 E2229.141
G1 X37.6 Y-5.88 Z1.75 F4800.0 E2229.162
G1 X37.6 Y-14.53 Z1.75 F4800.0 E2229.619
G1 X37.2 Y-14.38 Z1.75 F4800.0 E2229.642
G1 X37.2 Y-5.88 Z1.75 F4800.0 E2230.091
G1 X36.8 Y-5.88 Z1.75 F4800.0 E2230.112
G1 X36.8 Y-14.24 Z1.75 F4800.0 E2230.554
G1 X36.4 Y-14.09 Z1.75 F4800.0 E2230.576
G1 X36.4 Y-5.88 Z1.75 F4800.0 E2231.01
G1 X36.0 Y-5.88 Z1.75 F4800.0 E2231.031
G1 X36.0 Y-14.04 Z1.75 F4800.0 E2231.462
G1 X35.6 Y-14.01 Z1.75 F4800.0 E2231.484
G1 X35.6 Y-5.88 Z1.75 F4800.0 E2231.913
G1 X35.2 Y-5.88 Z1.75 F4800.0 E2231.934
G1 X35.2 Y-13.97 Z1.75 F4800.0 E2232.362
G1 X34.8 Y-13.94 Z1.75 F4800.0 E2232.383
G1 X34.8 Y-5.88 Z1.75 F4800.0 E2232.808
G1 X34.4 Y-5.88 Z1.75 F4800.0 E2232.83
G1 X34.4 Y-13.91 Z1.75 F4800.0 E2233.254
G1 X34.0 Y-13.91 Z1.75 F4800.0 E2233.275
G1 X34.0 Y-5.88 Z1.75 F4800.0 E2233.699
G1 X33.6 Y-5.88 Z1.75 F4800.0 E2233.72
G1 X33.6 Y-13.91 Z1.75 F4800.0 E2234.144
G1 X33.2 Y-13.91 Z1.75 F4800.0 E2234.165
G1 X33.2 Y-5.88 Z1.75 F4800.0 E2234.59
G1 X32.8 Y-5.88 Z1.75 F4800.0 E2234.611
G1 X32.8 Y-13.91 Z1.75 F4800.0 E2235.035
G1 X32.4 Y-13.91 Z1.75 F4800.0 E2235.056
G1 X32.4 Y-5.88 Z1.75 F4800.0 E2235.48
G1 X32.0 Y-5.88 Z1.75 F4800.0 E2235.501
G1 X32.0 Y-13.91 Z1.75 F4800.0 E2235.925
G1 X31.6 Y-13.91 Z1.75 F4800.0 E2235.946
G1 X31.6 Y-5.88 Z1.75 F4800.0 E2236.371
G1 X31.2 Y-5.88 Z1.75 F4800.0 E2236.392
G1 X31.2 Y-13.91 Z1.75 F4800.0 E2236.816
G1 X30.8 Y-13.91 Z1.75 F4800.0 E2236.837
G1 X30.8 Y-5.88 Z1.75 F4800.0 E2237.261
G1 X30.4 Y-5.88 Z1.75 F4800.0 E2237.282
G1 X30.4 Y-13.91 Z1.75 F4800.0 E2237.706
G1 X30.0 Y-13.91 Z1.75 F4800.0 E2237.727
G1 X30.0 Y-5.88 Z1.75 F4800.0 E2238.152
G1 X29.6 Y-5.88 Z1.75 F4800.0 E2238.173
G1 X29.6 Y-13.91 Z1.75 F4800.0 E2238.597
G1 X29.2 Y-13.91 Z1.75 F4800.0 E2238.618
G1 X29.2 Y-5.88 Z1.75 F4800.0 E2239.042
G1 X28.8 Y-5.88 Z1.75 F4800.0 E2239.063
G1 X28.8 Y-13.91 Z1.75 F4800.0 E2239.487
G1 X28.4 Y-13.91 Z1.75 F4800.0 E2239.509
G1 X28.4 Y-5.88 Z1.75 F4800.0 E2239.933
G1 X28.0 Y-5.88 Z1.75 F4800.0 E2239.954
G1 X28.0 Y-13.91 Z1.75 F4800.0 E2240.378
G1 X27.6 Y-13.91 Z1.75 F4800.0 E2240.399
G1 X27.6 Y-5.88 Z1.75 F4800.0 E2240.823
G1 X27.2 Y-5.88 Z1.75 F4800.0 E2240.844
G1 X27.2 Y-13.91 Z1.75 F4800.0 E2241.268
G1 X26.8 Y-13.91 Z1.75 F4800.0 E2241.29
G1 X26.8 Y-5.88 Z1.75 F4800.0 E2241.714
G1 X26.4 Y-5.88 Z1.75 F4800.0 E2241.735
G1 X26.4 Y-13.91 Z1.75 F4800.0 E2242.159
G1 X26.0 Y-13.91 Z1.75 F4800.0 E2242.18
G1 X26.0 Y-5.88 Z1.75 F4800.0 E2242.604
G1 X25.6 Y-5.88 Z1.75 F4800.0 E2242.625
G1 X25.6 Y-28.12 Z1.75 F4800.0 E2243.8
G1 X25.2 Y-28.12 Z1.75 F4800.0 E2243.821
G1 X25.2 Y-5.88 Z1.75 F4800.0 E2244.996
G1 X24.8 Y-5.88 Z1.75 F4800.0 E2245.017
G1 X24.8 Y-28.12 Z1.75 F4800.0 E2246.192
G1 X24.4 Y-28.12 Z1.75 F4800.0 E2246.214
G1 X24.4 Y-5.88 Z1.75 F4800.0 E2247.388
G1 X24.0 Y-5.88 Z1.75 F4800.0 E2247.41
G1 X24.0 Y-28.12 Z1.75 F4800.0 E2248.585
G1 X23.6 Y-28.12 Z1.75 F4800.0 E2248.606
G1 X23.6 Y-5.88 Z1.75 F4800.0 E2249.781
G1 X23.2 Y-5.88 Z1.75 F4800.0 E2249.802
G1 X23.2 Y-22.75 Z1.75 F4800.0 E2250.693
G1 X22.8 Y-22.06 Z1.75 F4800.0 E2250.735
G1 X22.8 Y-5.88 Z1.75 F4800.0 E2251.59
G1 X22.4 Y-5.88 Z1.75 F4800.0 E2251.611
G1 X22.4 Y-21.37 Z1.75 F4800.0 E2252.43
G1 X22.0 Y-20.69 Z1.75 F4800.0 E2252.472
G1 X22.0 Y-5.88 Z1.75 F4800.0 E2253.254
G1 X21.6 Y-5.88 Z1.75 F4800.0 E2253.275
G1 X21.6 Y-20.0 Z1.75 F4800.0 E2254.021
G1 X21.2 Y-19.31 Z1.75 F4800.0 E2254.063
G1 X21.2 Y-5.88 Z1.75 F4800.0 E2254.772
G1 X20.8 Y-5.88 Z1.75 F4800.0 E2254.793
G1 X20.8 Y-18.62 Z1.75 F4800.0 E2255.466
G1 X20.4 Y-17.93 Z1.75 F4800.0 E2255.508
G1 X20.4 Y-5.88 Z1.75 F4800.0 E2256.145
G1 X20.0 Y-5.88 Z1.75 F4800.0 E2256.166
G1 X20.0 Y-17.24 Z1.75 F4800.0 E2256.767
G1 X19.6 Y-16.56 Z1.75 F4800.0 E2256.809
G1 X19.6 Y-5.88 Z1.75 F4800.0 E2257.373
G1 X19.2 Y-5.88 Z1.75 F4800.0 E2257.394
G1 X19.2 Y-15.87 Z1.75 F4800.0 E2257.921
G1 X18.8 Y-15.18 Z1.75 F4800.0 E2257.963
G1 X18.8 Y-5.88 Z1.75 F4800.0 E2258.455
G1 X18.4 Y-5.88 Z1.75 F4800.0 E2258.476
G1 X18.4 Y-14.49 Z1.75 F4800.0 E2258.931
G1 X18.0 Y-13.91 Z1.75 F4800.0 E2258.968
G1 X18.0 Y-5.88 Z1.75 F4800.0 E2259.392
G1 X17.6 Y-5.88 Z1.75 F4800.0 E2259.413
G1 X17.6 Y-13.91 Z1.75 F4800.0 E2259.837
G1 X17.2 Y-13.91 Z1.75 F4800.0 E2259.859
G1 X17.2 Y-5.88 Z1.75 F4800.0 E2260.283
G1 X16.8 Y-5.88 Z1.75 F4800.0 E2260.304
G1 X16.8 Y-13.91 Z1.75 F4800.0 E2260.728
G1 X16.4 Y-13.91 Z1.75 F4800.0 E2260.749
G1 X16.4 Y-5.88 Z1.75 F4800.0 E2261.173
G1 X16.0 Y-5.88 Z1.75 F4800.0 E2261.194
G1 X16.0 Y-13.91 Z1.75 F4800.0 E2261.618
G1 X15.6 Y-13.91 Z1.75 F4800.0 E2261.64
G1 X15.6 Y-5.88 Z1.75 F4800.0 E2262.064
G1 X15.2 Y-5.88 Z1.75 F4800.0 E2262.085
G1 X15.2 Y-13.91 Z1.75 F4800.0 E2262.509
G1 X14.8 Y-13.91 Z1.75 F4800.0 E2262.53
G1 X14.8 Y-5.88 Z1.75 F4800.0 E2262.954
G1 X14.4 Y-5.88 Z1.75 F4800.0 E2262.975
G1 X14.4 Y-13.91 Z1.75 F4800.0 E2263.4
G1 X14.0 Y-13.91 Z1.75 F4800.0 E2263.421
G1 X14.0 Y-5.88 Z1.75 F4800.0 E2263.845
G1 X13.6 Y-5.88 Z1.75 F4800.0 E2263.866
G1 X13.6 Y-13.91 Z1.75 F4800.0 E2264.29
G1 X13.2 Y-13.91 Z1.75 F4800.0 E2264.311
G1 X13.2 Y-5.88 Z1.75 F4800.0 E2264.735
G1 X12.8 Y-5.88 Z1.75 F4800.0 E2264.756
G1 X12.8 Y-13.91 Z1.75 F4800.0 E2265.181
G1 X12.4 Y-14.09 Z1.75 F4800.0 E2265.204
G1 X12.4 Y-5.88 Z1.75 F4800.0 E2265.638
G1 X12.0 Y-5.88 Z1.75 F4800.0 E2265.659
G1 X12.0 Y-14.78 Z1.75 F4800.0 E2266.129
G1 X11.6 Y-15.47 Z1.75 F4800.0 E2266.171
G1 X11.6 Y-5.88 Z1.75 F4800.0 E2266.677
G1 X11.2 Y-5.88 Z1.75 F4800.0 E2266.698
G1 X11.2 Y-16.15 Z1.75 F4800.0 E2267.241
G1 X10.8 Y-16.84 Z1.75 F4800.0 E2267.283
G1 X10.8 Y-5.88 Z1.75 F4800.0 E2267.862
M73 P49 (display progress)
G1 X10.4 Y-5.88 Z1.75 F4800.0 E2267.883
G1 X10.4 Y-17.53 Z1.75 F4800.0 E2268.499
G1 X10.0 Y-18.22 Z1.75 F4800.0 E2268.541
G1 X10.0 Y-5.88 Z1.75 F4800.0 E2269.193
G1 X9.6 Y-5.88 Z1.75 F4800.0 E2269.214
G1 X9.6 Y-18.91 Z1.75 F4800.0 E2269.902
G1 X9.2 Y-19.6 Z1.75 F4800.0 E2269.944
G1 X9.2 Y-5.88 Z1.75 F4800.0 E2270.669
G1 X8.8 Y-5.88 Z1.75 F4800.0 E2270.69
G1 X8.8 Y-20.28 Z1.75 F4800.0 E2271.451
G1 X8.4 Y-20.97 Z1.75 F4800.0 E2271.493
G1 X8.4 Y-5.88 Z1.75 F4800.0 E2272.29
G1 X8.0 Y-5.88 Z1.75 F4800.0 E2272.311
G1 X8.0 Y-21.66 Z1.75 F4800.0 E2273.145
G1 X7.6 Y-22.35 Z1.75 F4800.0 E2273.187
G1 X7.6 Y-5.88 Z1.75 F4800.0 E2274.057
G1 X7.2 Y-5.88 Z1.75 F4800.0 E2274.078
G1 X7.2 Y-28.12 Z1.75 F4800.0 E2275.253
G1 X6.8 Y-28.12 Z1.75 F4800.0 E2275.274
G1 X6.8 Y-5.88 Z1.75 F4800.0 E2276.449
G1 X6.4 Y-5.88 Z1.75 F4800.0 E2276.47
G1 X6.4 Y-28.12 Z1.75 F4800.0 E2277.645
G1 X6.0 Y-28.12 Z1.75 F4800.0 E2277.666
G1 X6.0 Y-5.88 Z1.75 F4800.0 E2278.841
G1 X5.6 Y-5.88 Z1.75 F4800.0 E2278.862
G1 X5.6 Y-28.12 Z1.75 F4800.0 E2280.037
G1 X5.2 Y-28.12 Z1.75 F4800.0 E2280.058
G1 X5.2 Y-24.38 Z1.75 F4800.0 E2280.256
G1 X4.8 Y-24.38 Z1.75 F4800.0 E2280.277
G1 X4.8 Y-28.12 Z1.75 F4800.0 E2280.474
G1 X4.4 Y-28.12 Z1.75 F4800.0 E2280.495
G1 X4.4 Y-24.38 Z1.75 F4800.0 E2280.693
G1 X4.0 Y-24.38 Z1.75 F4800.0 E2280.714
G1 X4.0 Y-28.12 Z1.75 F4800.0 E2280.911
G1 X3.6 Y-28.12 Z1.75 F4800.0 E2280.933
G1 X3.6 Y-24.38 Z1.75 F4800.0 E2281.13
G1 X3.2 Y-24.38 Z1.75 F4800.0 E2281.151
G1 X3.2 Y-28.12 Z1.75 F4800.0 E2281.349
G1 X2.8 Y-28.12 Z1.75 F4800.0 E2281.37
G1 X2.8 Y-24.38 Z1.75 F4800.0 E2281.567
G1 X2.4 Y-24.38 Z1.75 F4800.0 E2281.588
G1 X2.4 Y-28.12 Z1.75 F4800.0 E2281.786
G1 X2.0 Y-28.12 Z1.75 F4800.0 E2281.807
G1 X2.0 Y-24.38 Z1.75 F4800.0 E2282.004
G1 X1.6 Y-24.38 Z1.75 F4800.0 E2282.026
G1 X1.6 Y-28.12 Z1.75 F4800.0 E2282.223
G1 X1.2 Y-28.12 Z1.75 F4800.0 E2282.244
G1 X1.2 Y-24.38 Z1.75 F4800.0 E2282.442
G1 X0.8 Y-24.38 Z1.75 F4800.0 E2282.463
G1 X0.8 Y-28.12 Z1.75 F4800.0 E2282.66
G1 X0.4 Y-28.12 Z1.75 F4800.0 E2282.681
G1 X0.4 Y-24.38 Z1.75 F4800.0 E2282.879
G1 F1200.0
G1 E2281.879
G1 F4800.0
M103
G1 X-0.0 Y-28.12 Z1.75 F4200.0
G1 F1200.0
G1 E2282.879
G1 F4200.0
M101
G1 X-0.0 Y-24.38 Z1.75 F4800.0 E2283.076
G1 X-0.4 Y-24.38 Z1.75 F4800.0 E2283.097
G1 X-0.4 Y-28.12 Z1.75 F4800.0 E2283.295
G1 X-0.8 Y-28.12 Z1.75 F4800.0 E2283.316
G1 X-0.8 Y-24.38 Z1.75 F4800.0 E2283.513
G1 X-1.2 Y-24.38 Z1.75 F4800.0 E2283.535
G1 X-1.2 Y-28.12 Z1.75 F4800.0 E2283.732
G1 X-1.6 Y-28.12 Z1.75 F4800.0 E2283.753
G1 X-1.6 Y-24.38 Z1.75 F4800.0 E2283.951
G1 X-2.0 Y-24.38 Z1.75 F4800.0 E2283.972
G1 X-2.0 Y-28.12 Z1.75 F4800.0 E2284.169
G1 X-2.4 Y-28.12 Z1.75 F4800.0 E2284.19
G1 X-2.4 Y-24.38 Z1.75 F4800.0 E2284.388
G1 X-2.8 Y-24.38 Z1.75 F4800.0 E2284.409
G1 X-2.8 Y-28.12 Z1.75 F4800.0 E2284.606
G1 X-3.2 Y-28.12 Z1.75 F4800.0 E2284.627
G1 X-3.2 Y-24.38 Z1.75 F4800.0 E2284.825
G1 X-3.6 Y-24.38 Z1.75 F4800.0 E2284.846
G1 X-3.6 Y-28.12 Z1.75 F4800.0 E2285.044
G1 X-4.0 Y-28.12 Z1.75 F4800.0 E2285.065
G1 X-4.0 Y-24.38 Z1.75 F4800.0 E2285.262
G1 X-4.4 Y-24.38 Z1.75 F4800.0 E2285.283
G1 X-4.4 Y-28.12 Z1.75 F4800.0 E2285.481
G1 X-4.8 Y-28.12 Z1.75 F4800.0 E2285.502
G1 X-4.8 Y-24.38 Z1.75 F4800.0 E2285.699
G1 X-5.2 Y-24.38 Z1.75 F4800.0 E2285.72
G1 X-5.2 Y-28.12 Z1.75 F4800.0 E2285.918
G1 X-5.6 Y-28.12 Z1.75 F4800.0 E2285.939
G1 X-5.6 Y-24.38 Z1.75 F4800.0 E2286.136
G1 X-6.0 Y-24.38 Z1.75 F4800.0 E2286.158
G1 X-6.0 Y-28.12 Z1.75 F4800.0 E2286.355
G1 X-6.4 Y-28.12 Z1.75 F4800.0 E2286.376
G1 X-6.4 Y-24.38 Z1.75 F4800.0 E2286.574
G1 X-6.8 Y-24.38 Z1.75 F4800.0 E2286.595
G1 X-6.8 Y-28.12 Z1.75 F4800.0 E2286.792
G1 X-7.2 Y-28.12 Z1.75 F4800.0 E2286.813
G1 X-7.2 Y-24.38 Z1.75 F4800.0 E2287.011
G1 X-7.6 Y-24.38 Z1.75 F4800.0 E2287.032
G1 X-7.6 Y-28.12 Z1.75 F4800.0 E2287.229
G1 X-8.0 Y-28.12 Z1.75 F4800.0 E2287.251
G1 X-8.0 Y-5.88 Z1.75 F4800.0 E2288.425
G1 X-7.6 Y-5.88 Z1.75 F4800.0 E2288.447
G1 X-7.6 Y-9.62 Z1.75 F4800.0 E2288.644
G1 X-7.2 Y-9.62 Z1.75 F4800.0 E2288.665
G1 X-7.2 Y-5.88 Z1.75 F4800.0 E2288.863
G1 X-6.8 Y-5.88 Z1.75 F4800.0 E2288.884
G1 X-6.8 Y-9.62 Z1.75 F4800.0 E2289.081
G1 X-6.4 Y-9.62 Z1.75 F4800.0 E2289.102
G1 X-6.4 Y-5.88 Z1.75 F4800.0 E2289.3
G1 X-6.0 Y-5.88 Z1.75 F4800.0 E2289.321
G1 X-6.0 Y-9.62 Z1.75 F4800.0 E2289.518
G1 X-5.6 Y-9.62 Z1.75 F4800.0 E2289.54
G1 X-5.6 Y-5.88 Z1.75 F4800.0 E2289.737
G1 X-5.2 Y-5.88 Z1.75 F4800.0 E2289.758
G1 X-5.2 Y-9.62 Z1.75 F4800.0 E2289.956
G1 X-4.8 Y-9.62 Z1.75 F4800.0 E2289.977
G1 X-4.8 Y-5.88 Z1.75 F4800.0 E2290.174
G1 X-4.4 Y-5.88 Z1.75 F4800.0 E2290.195
G1 X-4.4 Y-9.62 Z1.75 F4800.0 E2290.393
G1 X-4.0 Y-9.62 Z1.75 F4800.0 E2290.414
G1 X-4.0 Y-5.88 Z1.75 F4800.0 E2290.611
G1 X-3.6 Y-5.88 Z1.75 F4800.0 E2290.633
G1 X-3.6 Y-9.62 Z1.75 F4800.0 E2290.83
G1 X-3.2 Y-9.62 Z1.75 F4800.0 E2290.851
G1 X-3.2 Y-5.88 Z1.75 F4800.0 E2291.049
G1 X-2.8 Y-5.88 Z1.75 F4800.0 E2291.07
G1 X-2.8 Y-9.62 Z1.75 F4800.0 E2291.267
G1 X-2.4 Y-9.62 Z1.75 F4800.0 E2291.288
G1 X-2.4 Y-5.88 Z1.75 F4800.0 E2291.486
G1 X-2.0 Y-5.88 Z1.75 F4800.0 E2291.507
G1 X-2.0 Y-9.62 Z1.75 F4800.0 E2291.704
G1 X-1.6 Y-9.62 Z1.75 F4800.0 E2291.725
G1 X-1.6 Y-5.88 Z1.75 F4800.0 E2291.923
G1 X-1.2 Y-5.88 Z1.75 F4800.0 E2291.944
G1 X-1.2 Y-19.42 Z1.75 F4800.0 E2292.659
G1 X-0.8 Y-19.42 Z1.75 F4800.0 E2292.68
G1 X-0.8 Y-5.88 Z1.75 F4800.0 E2293.396
G1 X-0.4 Y-5.88 Z1.75 F4800.0 E2293.417
G1 X-0.4 Y-19.42 Z1.75 F4800.0 E2294.132
G1 X-0.0 Y-19.42 Z1.75 F4800.0 E2294.153
G1 X-0.0 Y-5.88 Z1.75 F4800.0 E2294.869
G1 X0.4 Y-5.88 Z1.75 F4800.0 E2294.89
G1 X0.4 Y-19.42 Z1.75 F4800.0 E2295.605
G1 X0.8 Y-19.42 Z1.75 F4800.0 E2295.626
G1 X0.8 Y-5.88 Z1.75 F4800.0 E2296.342
G1 X1.2 Y-5.88 Z1.75 F4800.0 E2296.363
G1 X1.2 Y-19.42 Z1.75 F4800.0 E2297.078
G1 X1.6 Y-19.42 Z1.75 F4800.0 E2297.099
G1 X1.6 Y-5.88 Z1.75 F4800.0 E2297.814
G1 X2.0 Y-5.88 Z1.75 F4800.0 E2297.836
G1 X2.0 Y-19.42 Z1.75 F4800.0 E2298.551
G1 X2.4 Y-19.42 Z1.75 F4800.0 E2298.572
G1 X2.4 Y-5.88 Z1.75 F4800.0 E2299.287
G1 X2.8 Y-5.88 Z1.75 F4800.0 E2299.308
G1 X2.8 Y-19.42 Z1.75 F4800.0 E2300.024
G1 X3.2 Y-19.42 Z1.75 F4800.0 E2300.045
G1 X3.2 Y-5.88 Z1.75 F4800.0 E2300.76
G1 X3.6 Y-5.88 Z1.75 F4800.0 E2300.781
G1 X3.6 Y-19.42 Z1.75 F4800.0 E2301.497
G1 X4.0 Y-19.42 Z1.75 F4800.0 E2301.518
G1 X4.0 Y-5.88 Z1.75 F4800.0 E2302.233
G1 X4.4 Y-5.88 Z1.75 F4800.0 E2302.254
G1 X4.4 Y-19.42 Z1.75 F4800.0 E2302.969
G1 X4.8 Y-19.42 Z1.75 F4800.0 E2302.991
G1 X4.8 Y-5.88 Z1.75 F4800.0 E2303.706
G1 X5.2 Y-5.88 Z1.75 F4800.0 E2303.727
G1 X5.2 Y-19.42 Z1.75 F4800.0 E2304.442
G1 F1200.0
G1 E2303.442
G1 F4800.0
M103
G1 X7.6 Y-24.3 Z1.75 F4200.0
G1 F1200.0
G1 E2304.442
G1 F4200.0
M101
G1 X7.6 Y-28.12 Z1.75 F4800.0 E2304.644
G1 X8.0 Y-28.12 Z1.75 F4800.0 E2304.665
G1 X8.0 Y-24.35 Z1.75 F4800.0 E2304.865
G1 X8.4 Y-24.38 Z1.75 F4800.0 E2304.886
G1 X8.4 Y-28.12 Z1.75 F4800.0 E2305.083
G1 X8.8 Y-28.12 Z1.75 F4800.0 E2305.104
G1 X8.8 Y-24.38 Z1.75 F4800.0 E2305.302
M73 P50 (display progress)
G1 X9.2 Y-24.38 Z1.75 F4800.0 E2305.323
G1 X9.2 Y-28.12 Z1.75 F4800.0 E2305.52
G1 X9.6 Y-28.12 Z1.75 F4800.0 E2305.542
G1 X9.6 Y-24.38 Z1.75 F4800.0 E2305.739
G1 X10.0 Y-24.38 Z1.75 F4800.0 E2305.76
G1 X10.0 Y-28.12 Z1.75 F4800.0 E2305.958
G1 X10.4 Y-28.12 Z1.75 F4800.0 E2305.979
G1 X10.4 Y-24.38 Z1.75 F4800.0 E2306.176
G1 X10.8 Y-24.38 Z1.75 F4800.0 E2306.197
G1 X10.8 Y-28.12 Z1.75 F4800.0 E2306.395
G1 X11.2 Y-28.12 Z1.75 F4800.0 E2306.416
G1 X11.2 Y-24.38 Z1.75 F4800.0 E2306.613
G1 X11.6 Y-24.38 Z1.75 F4800.0 E2306.635
G1 X11.6 Y-28.12 Z1.75 F4800.0 E2306.832
G1 X12.0 Y-28.12 Z1.75 F4800.0 E2306.853
G1 X12.0 Y-24.38 Z1.75 F4800.0 E2307.051
G1 X12.4 Y-24.38 Z1.75 F4800.0 E2307.072
G1 X12.4 Y-28.12 Z1.75 F4800.0 E2307.269
G1 X12.8 Y-28.12 Z1.75 F4800.0 E2307.29
G1 X12.8 Y-24.31 Z1.75 F4800.0 E2307.492
G1 X13.2 Y-23.43 Z1.75 F4800.0 E2307.543
G1 X13.2 Y-28.12 Z1.75 F4800.0 E2307.791
G1 X13.6 Y-28.12 Z1.75 F4800.0 E2307.812
G1 X13.6 Y-22.94 Z1.75 F4800.0 E2308.085
G1 X14.0 Y-22.94 Z1.75 F4800.0 E2308.106
G1 X14.0 Y-28.12 Z1.75 F4800.0 E2308.38
G1 X14.4 Y-28.12 Z1.75 F4800.0 E2308.401
G1 X14.4 Y-22.94 Z1.75 F4800.0 E2308.674
G1 X14.8 Y-22.94 Z1.75 F4800.0 E2308.696
G1 X14.8 Y-28.12 Z1.75 F4800.0 E2308.969
G1 X15.2 Y-28.12 Z1.75 F4800.0 E2308.99
G1 X15.2 Y-22.94 Z1.75 F4800.0 E2309.264
G1 X15.6 Y-22.94 Z1.75 F4800.0 E2309.285
G1 X15.6 Y-28.12 Z1.75 F4800.0 E2309.558
G1 X16.0 Y-28.12 Z1.75 F4800.0 E2309.579
G1 X16.0 Y-22.94 Z1.75 F4800.0 E2309.853
G1 X16.4 Y-22.94 Z1.75 F4800.0 E2309.874
G1 X16.4 Y-28.12 Z1.75 F4800.0 E2310.147
G1 X16.8 Y-28.12 Z1.75 F4800.0 E2310.169
G1 X16.8 Y-22.94 Z1.75 F4800.0 E2310.442
G1 X17.2 Y-23.32 Z1.75 F4800.0 E2310.471
G1 X17.2 Y-28.12 Z1.75 F4800.0 E2310.725
G1 X17.6 Y-28.12 Z1.75 F4800.0 E2310.746
G1 X17.6 Y-24.17 Z1.75 F4800.0 E2310.954
G1 X18.0 Y-24.38 Z1.75 F4800.0 E2310.978
G1 X18.0 Y-28.12 Z1.75 F4800.0 E2311.176
G1 X18.4 Y-28.12 Z1.75 F4800.0 E2311.197
G1 X18.4 Y-24.38 Z1.75 F4800.0 E2311.394
G1 X18.8 Y-24.38 Z1.75 F4800.0 E2311.415
G1 X18.8 Y-28.12 Z1.75 F4800.0 E2311.613
G1 X19.2 Y-28.12 Z1.75 F4800.0 E2311.634
G1 X19.2 Y-24.38 Z1.75 F4800.0 E2311.831
G1 X19.6 Y-24.38 Z1.75 F4800.0 E2311.853
G1 X19.6 Y-28.12 Z1.75 F4800.0 E2312.05
G1 X20.0 Y-28.12 Z1.75 F4800.0 E2312.071
G1 X20.0 Y-24.38 Z1.75 F4800.0 E2312.269
G1 X20.4 Y-24.38 Z1.75 F4800.0 E2312.29
G1 X20.4 Y-28.12 Z1.75 F4800.0 E2312.487
G1 X20.8 Y-28.12 Z1.75 F4800.0 E2312.508
G1 X20.8 Y-24.38 Z1.75 F4800.0 E2312.706
G1 X21.2 Y-24.38 Z1.75 F4800.0 E2312.727
G1 X21.2 Y-28.12 Z1.75 F4800.0 E2312.924
G1 X21.6 Y-28.12 Z1.75 F4800.0 E2312.946
G1 X21.6 Y-24.38 Z1.75 F4800.0 E2313.143
G1 X22.0 Y-24.38 Z1.75 F4800.0 E2313.164
G1 X22.0 Y-28.12 Z1.75 F4800.0 E2313.362
G1 X22.4 Y-28.12 Z1.75 F4800.0 E2313.383
G1 X22.4 Y-24.37 Z1.75 F4800.0 E2313.581
G1 X22.8 Y-24.32 Z1.75 F4800.0 E2313.602
G1 X22.8 Y-28.12 Z1.75 F4800.0 E2313.803
G1 X23.2 Y-28.12 Z1.75 F4800.0 E2313.824
G1 X23.2 Y-23.89 Z1.75 F4800.0 E2314.048
G1 F1200.0
G1 E2313.048
G1 F4800.0
M103
G1 X26.46 Y-14.59 Z1.75 F4200.0
G1 X56.8 Y-5.88 Z1.75 F4200.0
G1 F1200.0
G1 E2314.048
G1 F4200.0
M101
G1 X56.8 Y-28.12 Z1.75 F4800.0 E2315.222
G1 X56.4 Y-28.12 Z1.75 F4800.0 E2315.244
G1 X56.4 Y-5.88 Z1.75 F4800.0 E2316.419
G1 X56.0 Y-5.88 Z1.75 F4800.0 E2316.44
G1 X56.0 Y-28.12 Z1.75 F4800.0 E2317.615
G1 X55.6 Y-28.12 Z1.75 F4800.0 E2317.636
G1 X55.6 Y-5.88 Z1.75 F4800.0 E2318.811
G1 X55.2 Y-5.88 Z1.75 F4800.0 E2318.832
G1 X55.2 Y-28.12 Z1.75 F4800.0 E2320.007
G1 X54.8 Y-28.12 Z1.75 F4800.0 E2320.028
G1 X54.8 Y-5.88 Z1.75 F4800.0 E2321.203
G1 X54.4 Y-5.88 Z1.75 F4800.0 E2321.224
G1 X54.4 Y-28.12 Z1.75 F4800.0 E2322.399
G1 X54.0 Y-28.12 Z1.75 F4800.0 E2322.42
G1 X54.0 Y-5.88 Z1.75 F4800.0 E2323.595
G1 X53.6 Y-5.88 Z1.75 F4800.0 E2323.616
G1 X53.6 Y-28.12 Z1.75 F4800.0 E2324.791
G1 X53.2 Y-28.12 Z1.75 F4800.0 E2324.812
G1 X53.2 Y-5.88 Z1.75 F4800.0 E2325.987
G1 X52.8 Y-5.88 Z1.75 F4800.0 E2326.008
G1 X52.8 Y-28.12 Z1.75 F4800.0 E2327.183
G1 X52.4 Y-28.12 Z1.75 F4800.0 E2327.204
G1 X52.4 Y-5.88 Z1.75 F4800.0 E2328.379
G1 X52.0 Y-5.88 Z1.75 F4800.0 E2328.4
G1 X52.0 Y-28.12 Z1.75 F4800.0 E2329.575
G1 X51.6 Y-28.12 Z1.75 F4800.0 E2329.596
G1 X51.6 Y-5.88 Z1.75 F4800.0 E2330.771
G1 X51.2 Y-5.88 Z1.75 F4800.0 E2330.792
G1 X51.2 Y-28.12 Z1.75 F4800.0 E2331.967
G1 X50.8 Y-28.12 Z1.75 F4800.0 E2331.988
G1 X50.8 Y-5.88 Z1.75 F4800.0 E2333.163
G1 X50.4 Y-5.88 Z1.75 F4800.0 E2333.185
G1 X50.4 Y-28.12 Z1.75 F4800.0 E2334.359
G1 X50.0 Y-28.12 Z1.75 F4800.0 E2334.381
G1 X50.0 Y-5.88 Z1.75 F4800.0 E2335.556
G1 X49.6 Y-5.88 Z1.75 F4800.0 E2335.577
G1 X49.6 Y-28.12 Z1.75 F4800.0 E2336.752
G1 X49.2 Y-28.12 Z1.75 F4800.0 E2336.773
G1 X49.2 Y-5.88 Z1.75 F4800.0 E2337.948
G1 X48.8 Y-5.88 Z1.75 F4800.0 E2337.969
G1 X48.8 Y-28.12 Z1.75 F4800.0 E2339.144
G1 X48.4 Y-28.12 Z1.75 F4800.0 E2339.165
G1 X48.4 Y-5.88 Z1.75 F4800.0 E2340.34
G1 X48.0 Y-5.88 Z1.75 F4800.0 E2340.361
G1 X48.0 Y-28.12 Z1.75 F4800.0 E2341.536
G1 X47.6 Y-28.12 Z1.75 F4800.0 E2341.557
G1 X47.6 Y-5.88 Z1.75 F4800.0 E2342.732
G1 X47.2 Y-5.88 Z1.75 F4800.0 E2342.753
G1 X47.2 Y-28.12 Z1.75 F4800.0 E2343.928
G1 X46.8 Y-28.12 Z1.75 F4800.0 E2343.949
G1 X46.8 Y-5.88 Z1.75 F4800.0 E2345.124
G1 X46.4 Y-5.88 Z1.75 F4800.0 E2345.145
G1 X46.4 Y-28.12 Z1.75 F4800.0 E2346.32
G1 X46.0 Y-28.12 Z1.75 F4800.0 E2346.341
G1 X46.0 Y-5.88 Z1.75 F4800.0 E2347.516
G1 X45.6 Y-5.88 Z1.75 F4800.0 E2347.537
G1 X45.6 Y-28.12 Z1.75 F4800.0 E2348.712
G1 X45.2 Y-28.12 Z1.75 F4800.0 E2348.733
G1 X45.2 Y-5.88 Z1.75 F4800.0 E2349.908
G1 X44.8 Y-5.88 Z1.75 F4800.0 E2349.929
G1 X44.8 Y-28.12 Z1.75 F4800.0 E2351.104
G1 X44.4 Y-28.12 Z1.75 F4800.0 E2351.125
G1 X44.4 Y-5.88 Z1.75 F4800.0 E2352.3
G1 X44.0 Y-5.88 Z1.75 F4800.0 E2352.321
G1 X44.0 Y-28.12 Z1.75 F4800.0 E2353.496
G1 X43.6 Y-28.12 Z1.75 F4800.0 E2353.518
G1 X43.6 Y-5.88 Z1.75 F4800.0 E2354.692
G1 X43.2 Y-5.88 Z1.75 F4800.0 E2354.714
G1 X43.2 Y-28.12 Z1.75 F4800.0 E2355.889
G1 X42.8 Y-28.12 Z1.75 F4800.0 E2355.91
G1 X42.8 Y-5.88 Z1.75 F4800.0 E2357.085
G1 X42.4 Y-5.88 Z1.75 F4800.0 E2357.106
G1 X42.4 Y-28.12 Z1.75 F4800.0 E2358.281
G1 X42.0 Y-28.12 Z1.75 F4800.0 E2358.302
G1 X42.0 Y-5.88 Z1.75 F4800.0 E2359.477
G1 X41.6 Y-5.88 Z1.75 F4800.0 E2359.498
G1 X41.6 Y-28.12 Z1.75 F4800.0 E2360.673
G1 X41.2 Y-28.12 Z1.75 F4800.0 E2360.694
G1 X41.2 Y-5.88 Z1.75 F4800.0 E2361.869
G1 X40.8 Y-5.88 Z1.75 F4800.0 E2361.89
G1 X40.8 Y-28.12 Z1.75 F4800.0 E2363.065
G1 X40.4 Y-28.12 Z1.75 F4800.0 E2363.086
G1 X40.4 Y-5.88 Z1.75 F4800.0 E2364.261
G1 X40.0 Y-5.88 Z1.75 F4800.0 E2364.282
G1 X40.0 Y-28.12 Z1.75 F4800.0 E2365.457
G1 X39.6 Y-28.12 Z1.75 F4800.0 E2365.478
G1 X39.6 Y-22.35 Z1.75 F4800.0 E2365.783
G1 X39.2 Y-22.91 Z1.75 F4800.0 E2365.819
G1 X39.2 Y-28.12 Z1.75 F4800.0 E2366.094
G1 X38.8 Y-28.12 Z1.75 F4800.0 E2366.115
G1 X38.8 Y-23.25 Z1.75 F4800.0 E2366.373
G1 X38.4 Y-23.54 Z1.75 F4800.0 E2366.399
G1 X38.4 Y-28.12 Z1.75 F4800.0 E2366.641
G1 X38.0 Y-28.12 Z1.75 F4800.0 E2366.662
G1 X38.0 Y-23.73 Z1.75 F4800.0 E2366.894
G1 X37.6 Y-23.93 Z1.75 F4800.0 E2366.918
G1 X37.6 Y-28.12 Z1.75 F4800.0 E2367.139
G1 X37.2 Y-28.12 Z1.75 F4800.0 E2367.16
G1 X37.2 Y-24.01 Z1.75 F4800.0 E2367.377
G1 X36.8 Y-24.08 Z1.75 F4800.0 E2367.399
G1 X36.8 Y-28.12 Z1.75 F4800.0 E2367.612
G1 X36.4 Y-28.12 Z1.75 F4800.0 E2367.633
G1 X36.4 Y-24.15 Z1.75 F4800.0 E2367.843
M73 P51 (display progress)
G1 X36.0 Y-24.23 Z1.75 F4800.0 E2367.864
G1 X36.0 Y-28.12 Z1.75 F4800.0 E2368.07
G1 X35.6 Y-28.12 Z1.75 F4800.0 E2368.091
G1 X35.6 Y-24.27 Z1.75 F4800.0 E2368.295
G1 X35.2 Y-24.3 Z1.75 F4800.0 E2368.316
G1 X35.2 Y-28.12 Z1.75 F4800.0 E2368.518
G1 X34.8 Y-28.12 Z1.75 F4800.0 E2368.539
G1 X34.8 Y-24.32 Z1.75 F4800.0 E2368.739
G1 X34.4 Y-24.35 Z1.75 F4800.0 E2368.761
G1 X34.4 Y-28.12 Z1.75 F4800.0 E2368.96
G1 X34.0 Y-28.12 Z1.75 F4800.0 E2368.981
G1 X34.0 Y-24.38 Z1.75 F4800.0 E2369.179
G1 X33.6 Y-24.38 Z1.75 F4800.0 E2369.2
G1 X33.6 Y-28.12 Z1.75 F4800.0 E2369.397
G1 X33.2 Y-28.12 Z1.75 F4800.0 E2369.418
G1 X33.2 Y-24.38 Z1.75 F4800.0 E2369.616
G1 X32.8 Y-24.38 Z1.75 F4800.0 E2369.637
G1 X32.8 Y-28.12 Z1.75 F4800.0 E2369.834
G1 X32.4 Y-28.12 Z1.75 F4800.0 E2369.856
G1 X32.4 Y-24.38 Z1.75 F4800.0 E2370.053
G1 X32.0 Y-24.38 Z1.75 F4800.0 E2370.074
G1 X32.0 Y-28.12 Z1.75 F4800.0 E2370.272
G1 X31.6 Y-28.12 Z1.75 F4800.0 E2370.293
G1 X31.6 Y-24.38 Z1.75 F4800.0 E2370.49
G1 X31.2 Y-24.38 Z1.75 F4800.0 E2370.511
G1 X31.2 Y-28.12 Z1.75 F4800.0 E2370.709
G1 X30.8 Y-28.12 Z1.75 F4800.0 E2370.73
G1 X30.8 Y-24.38 Z1.75 F4800.0 E2370.927
G1 X30.4 Y-24.38 Z1.75 F4800.0 E2370.949
G1 X30.4 Y-28.12 Z1.75 F4800.0 E2371.146
G1 X30.0 Y-28.12 Z1.75 F4800.0 E2371.167
G1 X30.0 Y-24.38 Z1.75 F4800.0 E2371.365
G1 X29.6 Y-24.38 Z1.75 F4800.0 E2371.386
G1 X29.6 Y-28.12 Z1.75 F4800.0 E2371.583
G1 X29.2 Y-28.12 Z1.75 F4800.0 E2371.604
G1 X29.2 Y-24.38 Z1.75 F4800.0 E2371.802
G1 X28.8 Y-24.38 Z1.75 F4800.0 E2371.823
G1 X28.8 Y-28.12 Z1.75 F4800.0 E2372.02
G1 X28.4 Y-28.12 Z1.75 F4800.0 E2372.042
G1 X28.4 Y-24.38 Z1.75 F4800.0 E2372.239
G1 X28.0 Y-24.38 Z1.75 F4800.0 E2372.26
G1 X28.0 Y-28.12 Z1.75 F4800.0 E2372.458
G1 X27.6 Y-28.12 Z1.75 F4800.0 E2372.479
G1 X27.6 Y-24.38 Z1.75 F4800.0 E2372.676
G1 X27.2 Y-24.38 Z1.75 F4800.0 E2372.697
G1 X27.2 Y-28.12 Z1.75 F4800.0 E2372.895
G1 X26.8 Y-28.12 Z1.75 F4800.0 E2372.916
G1 X26.8 Y-24.38 Z1.75 F4800.0 E2373.113
G1 X26.4 Y-24.38 Z1.75 F4800.0 E2373.134
G1 X26.4 Y-28.12 Z1.75 F4800.0 E2373.332
G1 X26.0 Y-28.12 Z1.75 F4800.0 E2373.353
G1 X26.0 Y-24.38 Z1.75 F4800.0 E2373.551
G1 F1200.0
G1 E2372.551
G1 F4800.0
M103
G1 X-9.2 Y-28.12 Z1.75 F4200.0
G1 F1200.0
G1 E2373.551
G1 F4200.0
M101
G1 X-9.2 Y-5.88 Z1.75 F4800.0 E2374.725
G1 X-8.8 Y-5.88 Z1.75 F4800.0 E2374.747
G1 X-8.8 Y-28.12 Z1.75 F4800.0 E2375.922
G1 X-8.4 Y-28.12 Z1.75 F4800.0 E2375.943
G1 X-8.4 Y-5.88 Z1.75 F4800.0 E2377.118
G1 F1200.0
G1 E2376.118
G1 F4800.0
M103
G1 X-10.4 Y-16.18 Z1.75 F4200.0
G1 F1200.0
G1 E2377.118
G1 F4200.0
M101
G1 X-10.4 Y-5.88 Z1.75 F4800.0 E2377.662
G1 X-10.8 Y-5.88 Z1.75 F4800.0 E2377.683
G1 X-10.8 Y-15.41 Z1.75 F4800.0 E2378.186
G1 X-11.2 Y-15.06 Z1.75 F4800.0 E2378.215
G1 X-11.2 Y-5.88 Z1.75 F4800.0 E2378.699
G1 X-11.6 Y-5.88 Z1.75 F4800.0 E2378.721
G1 X-11.6 Y-14.7 Z1.75 F4800.0 E2379.187
G1 X-12.0 Y-14.52 Z1.75 F4800.0 E2379.21
G1 X-12.0 Y-5.88 Z1.75 F4800.0 E2379.666
G1 X-12.4 Y-5.88 Z1.75 F4800.0 E2379.687
G1 X-12.4 Y-14.37 Z1.75 F4800.0 E2380.136
G1 X-12.8 Y-14.23 Z1.75 F4800.0 E2380.158
G1 X-12.8 Y-5.88 Z1.75 F4800.0 E2380.599
G1 X-13.2 Y-5.88 Z1.75 F4800.0 E2380.62
G1 X-13.2 Y-14.08 Z1.75 F4800.0 E2381.054
G1 X-13.6 Y-14.04 Z1.75 F4800.0 E2381.075
G1 X-13.6 Y-5.88 Z1.75 F4800.0 E2381.506
G1 X-14.0 Y-5.88 Z1.75 F4800.0 E2381.527
G1 X-14.0 Y-14.01 Z1.75 F4800.0 E2381.956
G1 X-14.4 Y-13.97 Z1.75 F4800.0 E2381.978
G1 X-14.4 Y-5.88 Z1.75 F4800.0 E2382.405
G1 X-14.8 Y-5.88 Z1.75 F4800.0 E2382.426
G1 X-14.8 Y-13.93 Z1.75 F4800.0 E2382.852
G1 X-15.2 Y-13.91 Z1.75 F4800.0 E2382.873
G1 X-15.2 Y-5.88 Z1.75 F4800.0 E2383.297
G1 X-15.6 Y-5.88 Z1.75 F4800.0 E2383.318
G1 X-15.6 Y-13.91 Z1.75 F4800.0 E2383.742
G1 X-16.0 Y-13.91 Z1.75 F4800.0 E2383.763
G1 X-16.0 Y-5.88 Z1.75 F4800.0 E2384.187
G1 X-16.4 Y-5.88 Z1.75 F4800.0 E2384.209
G1 X-16.4 Y-13.91 Z1.75 F4800.0 E2384.633
G1 X-16.8 Y-13.91 Z1.75 F4800.0 E2384.654
G1 X-16.8 Y-5.88 Z1.75 F4800.0 E2385.078
G1 X-17.2 Y-5.88 Z1.75 F4800.0 E2385.099
G1 X-17.2 Y-13.91 Z1.75 F4800.0 E2385.523
G1 X-17.6 Y-13.91 Z1.75 F4800.0 E2385.544
G1 X-17.6 Y-5.88 Z1.75 F4800.0 E2385.968
G1 X-18.0 Y-5.88 Z1.75 F4800.0 E2385.99
G1 X-18.0 Y-13.91 Z1.75 F4800.0 E2386.414
G1 X-18.4 Y-13.91 Z1.75 F4800.0 E2386.435
G1 X-18.4 Y-5.88 Z1.75 F4800.0 E2386.859
G1 X-18.8 Y-5.88 Z1.75 F4800.0 E2386.88
G1 X-18.8 Y-13.91 Z1.75 F4800.0 E2387.304
G1 X-19.2 Y-13.91 Z1.75 F4800.0 E2387.325
G1 X-19.2 Y-5.88 Z1.75 F4800.0 E2387.749
G1 X-19.6 Y-5.88 Z1.75 F4800.0 E2387.771
G1 X-19.6 Y-13.91 Z1.75 F4800.0 E2388.195
G1 X-20.0 Y-13.91 Z1.75 F4800.0 E2388.216
G1 X-20.0 Y-5.88 Z1.75 F4800.0 E2388.64
G1 X-20.4 Y-5.88 Z1.75 F4800.0 E2388.661
G1 X-20.4 Y-13.91 Z1.75 F4800.0 E2389.085
G1 X-20.8 Y-13.91 Z1.75 F4800.0 E2389.106
G1 X-20.8 Y-5.88 Z1.75 F4800.0 E2389.531
G1 X-21.2 Y-5.88 Z1.75 F4800.0 E2389.552
G1 X-21.2 Y-13.91 Z1.75 F4800.0 E2389.976
G1 X-21.6 Y-13.91 Z1.75 F4800.0 E2389.997
G1 X-21.6 Y-5.88 Z1.75 F4800.0 E2390.421
G1 X-22.0 Y-5.88 Z1.75 F4800.0 E2390.442
G1 X-22.0 Y-13.91 Z1.75 F4800.0 E2390.866
G1 X-22.4 Y-13.91 Z1.75 F4800.0 E2390.887
G1 X-22.4 Y-5.88 Z1.75 F4800.0 E2391.312
G1 X-22.8 Y-5.88 Z1.75 F4800.0 E2391.333
G1 X-22.8 Y-13.91 Z1.75 F4800.0 E2391.757
G1 X-23.2 Y-13.91 Z1.75 F4800.0 E2391.778
G1 X-23.2 Y-5.88 Z1.75 F4800.0 E2392.202
G1 X-23.6 Y-5.88 Z1.75 F4800.0 E2392.223
G1 X-23.6 Y-13.91 Z1.75 F4800.0 E2392.647
G1 F1200.0
G1 E2391.647
G1 F4800.0
M103
G1 X-28.4 Y-16.94 Z1.75 F4200.0
G1 F1200.0
G1 E2392.647
G1 F4200.0
M101
G1 X-28.4 Y-5.88 Z1.75 F4800.0 E2393.232
G1 X-28.8 Y-5.88 Z1.75 F4800.0 E2393.253
G1 X-28.8 Y-16.25 Z1.75 F4800.0 E2393.801
G1 X-29.2 Y-15.57 Z1.75 F4800.0 E2393.843
G1 X-29.2 Y-5.88 Z1.75 F4800.0 E2394.355
G1 X-29.6 Y-5.88 Z1.75 F4800.0 E2394.376
G1 X-29.6 Y-14.88 Z1.75 F4800.0 E2394.851
G1 X-30.0 Y-14.19 Z1.75 F4800.0 E2394.893
G1 X-30.0 Y-5.88 Z1.75 F4800.0 E2395.332
G1 X-30.4 Y-5.88 Z1.75 F4800.0 E2395.353
G1 X-30.4 Y-13.91 Z1.75 F4800.0 E2395.778
G1 X-30.8 Y-13.91 Z1.75 F4800.0 E2395.799
G1 X-30.8 Y-5.88 Z1.75 F4800.0 E2396.223
G1 X-31.2 Y-5.88 Z1.75 F4800.0 E2396.244
G1 X-31.2 Y-13.91 Z1.75 F4800.0 E2396.668
G1 X-31.6 Y-13.91 Z1.75 F4800.0 E2396.689
G1 X-31.6 Y-5.88 Z1.75 F4800.0 E2397.113
G1 X-32.0 Y-5.88 Z1.75 F4800.0 E2397.134
G1 X-32.0 Y-13.91 Z1.75 F4800.0 E2397.559
G1 X-32.4 Y-13.91 Z1.75 F4800.0 E2397.58
G1 X-32.4 Y-5.88 Z1.75 F4800.0 E2398.004
G1 X-32.8 Y-5.88 Z1.75 F4800.0 E2398.025
G1 X-32.8 Y-13.91 Z1.75 F4800.0 E2398.449
G1 X-33.2 Y-13.91 Z1.75 F4800.0 E2398.47
G1 X-33.2 Y-5.88 Z1.75 F4800.0 E2398.894
G1 X-33.6 Y-5.88 Z1.75 F4800.0 E2398.915
G1 X-33.6 Y-13.91 Z1.75 F4800.0 E2399.34
G1 X-34.0 Y-13.91 Z1.75 F4800.0 E2399.361
G1 X-34.0 Y-5.88 Z1.75 F4800.0 E2399.785
G1 X-34.4 Y-5.88 Z1.75 F4800.0 E2399.806
G1 X-34.4 Y-13.91 Z1.75 F4800.0 E2400.23
G1 X-34.8 Y-13.91 Z1.75 F4800.0 E2400.251
G1 X-34.8 Y-5.88 Z1.75 F4800.0 E2400.675
G1 X-35.2 Y-5.88 Z1.75 F4800.0 E2400.697
M73 P52 (display progress)
G1 X-35.2 Y-13.91 Z1.75 F4800.0 E2401.121
G1 X-35.6 Y-13.91 Z1.75 F4800.0 E2401.142
G1 X-35.6 Y-5.88 Z1.75 F4800.0 E2401.566
G1 X-36.0 Y-5.88 Z1.75 F4800.0 E2401.587
G1 X-36.0 Y-14.39 Z1.75 F4800.0 E2402.037
G1 X-36.4 Y-15.08 Z1.75 F4800.0 E2402.079
G1 X-36.4 Y-5.88 Z1.75 F4800.0 E2402.565
G1 X-36.8 Y-5.88 Z1.75 F4800.0 E2402.586
G1 X-36.8 Y-15.77 Z1.75 F4800.0 E2403.109
G1 X-37.2 Y-16.46 Z1.75 F4800.0 E2403.151
G1 X-37.2 Y-5.88 Z1.75 F4800.0 E2403.709
G1 X-37.6 Y-5.88 Z1.75 F4800.0 E2403.73
G1 X-37.6 Y-17.15 Z1.75 F4800.0 E2404.326
G1 X-38.0 Y-17.83 Z1.75 F4800.0 E2404.368
G1 X-38.0 Y-5.88 Z1.75 F4800.0 E2404.999
G1 X-38.4 Y-5.88 Z1.75 F4800.0 E2405.02
G1 X-38.4 Y-18.52 Z1.75 F4800.0 E2405.688
G1 X-38.8 Y-19.21 Z1.75 F4800.0 E2405.73
G1 X-38.8 Y-5.88 Z1.75 F4800.0 E2406.434
G1 X-39.2 Y-5.88 Z1.75 F4800.0 E2406.455
G1 X-39.2 Y-9.62 Z1.75 F4800.0 E2406.653
G1 X-39.6 Y-9.62 Z1.75 F4800.0 E2406.674
G1 X-39.6 Y-5.88 Z1.75 F4800.0 E2406.872
G1 X-40.0 Y-5.88 Z1.75 F4800.0 E2406.893
G1 X-40.0 Y-9.62 Z1.75 F4800.0 E2407.09
G1 X-40.4 Y-9.62 Z1.75 F4800.0 E2407.111
G1 X-40.4 Y-5.88 Z1.75 F4800.0 E2407.309
G1 X-40.8 Y-5.88 Z1.75 F4800.0 E2407.33
G1 X-40.8 Y-9.62 Z1.75 F4800.0 E2407.527
G1 X-41.2 Y-9.62 Z1.75 F4800.0 E2407.548
G1 X-41.2 Y-5.88 Z1.75 F4800.0 E2407.746
G1 X-41.6 Y-5.88 Z1.75 F4800.0 E2407.767
G1 X-41.6 Y-9.62 Z1.75 F4800.0 E2407.964
G1 X-42.0 Y-9.62 Z1.75 F4800.0 E2407.986
G1 X-42.0 Y-5.88 Z1.75 F4800.0 E2408.183
G1 X-42.4 Y-5.88 Z1.75 F4800.0 E2408.204
G1 X-42.4 Y-9.62 Z1.75 F4800.0 E2408.402
G1 X-42.8 Y-9.62 Z1.75 F4800.0 E2408.423
G1 X-42.8 Y-5.88 Z1.75 F4800.0 E2408.62
G1 X-43.2 Y-5.88 Z1.75 F4800.0 E2408.641
G1 X-43.2 Y-9.62 Z1.75 F4800.0 E2408.839
G1 X-43.6 Y-9.62 Z1.75 F4800.0 E2408.86
G1 X-43.6 Y-5.88 Z1.75 F4800.0 E2409.057
G1 X-44.0 Y-5.88 Z1.75 F4800.0 E2409.079
G1 X-44.0 Y-9.62 Z1.75 F4800.0 E2409.276
G1 X-44.4 Y-9.62 Z1.75 F4800.0 E2409.297
G1 X-44.4 Y-5.88 Z1.75 F4800.0 E2409.495
G1 X-44.8 Y-5.88 Z1.75 F4800.0 E2409.516
G1 X-44.8 Y-9.62 Z1.75 F4800.0 E2409.713
G1 X-45.2 Y-9.62 Z1.75 F4800.0 E2409.734
G1 X-45.2 Y-5.88 Z1.75 F4800.0 E2409.932
G1 X-45.6 Y-5.88 Z1.75 F4800.0 E2409.953
G1 X-45.6 Y-9.62 Z1.75 F4800.0 E2410.15
G1 X-46.0 Y-9.62 Z1.75 F4800.0 E2410.171
G1 X-46.0 Y-5.88 Z1.75 F4800.0 E2410.369
G1 X-46.4 Y-5.88 Z1.75 F4800.0 E2410.39
G1 X-46.4 Y-9.62 Z1.75 F4800.0 E2410.588
G1 X-46.8 Y-9.62 Z1.75 F4800.0 E2410.609
G1 X-46.8 Y-5.88 Z1.75 F4800.0 E2410.806
G1 X-47.2 Y-5.88 Z1.75 F4800.0 E2410.827
G1 X-47.2 Y-9.62 Z1.75 F4800.0 E2411.025
G1 X-47.6 Y-9.62 Z1.75 F4800.0 E2411.046
G1 X-47.6 Y-5.88 Z1.75 F4800.0 E2411.243
G1 X-48.0 Y-5.88 Z1.75 F4800.0 E2411.264
G1 X-48.0 Y-9.62 Z1.75 F4800.0 E2411.462
G1 X-48.4 Y-9.62 Z1.75 F4800.0 E2411.483
G1 X-48.4 Y-5.88 Z1.75 F4800.0 E2411.68
G1 X-48.8 Y-5.88 Z1.75 F4800.0 E2411.702
G1 X-48.8 Y-9.62 Z1.75 F4800.0 E2411.899
G1 X-49.2 Y-9.62 Z1.75 F4800.0 E2411.92
G1 X-49.2 Y-5.88 Z1.75 F4800.0 E2412.118
G1 X-49.6 Y-5.88 Z1.75 F4800.0 E2412.139
G1 X-49.6 Y-9.62 Z1.75 F4800.0 E2412.336
G1 X-50.0 Y-9.62 Z1.75 F4800.0 E2412.357
G1 X-50.0 Y-5.88 Z1.75 F4800.0 E2412.555
G1 X-50.4 Y-5.88 Z1.75 F4800.0 E2412.576
G1 X-50.4 Y-9.62 Z1.75 F4800.0 E2412.773
G1 X-50.8 Y-9.62 Z1.75 F4800.0 E2412.795
G1 X-50.8 Y-5.88 Z1.75 F4800.0 E2412.992
G1 X-51.2 Y-5.88 Z1.75 F4800.0 E2413.013
G1 X-51.2 Y-9.62 Z1.75 F4800.0 E2413.211
G1 X-51.6 Y-9.62 Z1.75 F4800.0 E2413.232
G1 X-51.6 Y-5.88 Z1.75 F4800.0 E2413.429
G1 X-52.0 Y-5.88 Z1.75 F4800.0 E2413.45
G1 X-52.0 Y-28.12 Z1.75 F4800.0 E2414.625
G1 X-51.6 Y-28.12 Z1.75 F4800.0 E2414.646
G1 X-51.6 Y-24.38 Z1.75 F4800.0 E2414.844
G1 X-51.2 Y-24.38 Z1.75 F4800.0 E2414.865
G1 X-51.2 Y-28.12 Z1.75 F4800.0 E2415.062
G1 X-50.8 Y-28.12 Z1.75 F4800.0 E2415.084
G1 X-50.8 Y-24.38 Z1.75 F4800.0 E2415.281
G1 X-50.4 Y-24.38 Z1.75 F4800.0 E2415.302
G1 X-50.4 Y-28.12 Z1.75 F4800.0 E2415.5
G1 X-50.0 Y-28.12 Z1.75 F4800.0 E2415.521
G1 X-50.0 Y-24.38 Z1.75 F4800.0 E2415.718
G1 X-49.6 Y-24.38 Z1.75 F4800.0 E2415.739
G1 X-49.6 Y-28.12 Z1.75 F4800.0 E2415.937
G1 X-49.2 Y-28.12 Z1.75 F4800.0 E2415.958
G1 X-49.2 Y-24.38 Z1.75 F4800.0 E2416.155
G1 X-48.8 Y-24.38 Z1.75 F4800.0 E2416.177
G1 X-48.8 Y-28.12 Z1.75 F4800.0 E2416.374
G1 X-48.4 Y-28.12 Z1.75 F4800.0 E2416.395
G1 X-48.4 Y-24.38 Z1.75 F4800.0 E2416.593
G1 X-48.0 Y-24.38 Z1.75 F4800.0 E2416.614
G1 X-48.0 Y-28.12 Z1.75 F4800.0 E2416.811
G1 X-47.6 Y-28.12 Z1.75 F4800.0 E2416.832
G1 X-47.6 Y-24.38 Z1.75 F4800.0 E2417.03
G1 X-47.2 Y-24.38 Z1.75 F4800.0 E2417.051
G1 X-47.2 Y-28.12 Z1.75 F4800.0 E2417.248
G1 X-46.8 Y-28.12 Z1.75 F4800.0 E2417.269
G1 X-46.8 Y-24.38 Z1.75 F4800.0 E2417.467
G1 X-46.4 Y-24.38 Z1.75 F4800.0 E2417.488
G1 X-46.4 Y-28.12 Z1.75 F4800.0 E2417.686
G1 X-46.0 Y-28.12 Z1.75 F4800.0 E2417.707
G1 X-46.0 Y-24.38 Z1.75 F4800.0 E2417.904
G1 F1200.0
G1 E2416.904
G1 F4800.0
M103
G1 X-45.6 Y-28.12 Z1.75 F4200.0
G1 F1200.0
G1 E2417.904
G1 F4200.0
M101
G1 X-45.6 Y-19.17 Z1.75 F4800.0 E2418.377
G1 X-45.2 Y-19.07 Z1.75 F4800.0 E2418.399
G1 X-45.2 Y-28.12 Z1.75 F4800.0 E2418.877
G1 X-44.8 Y-28.12 Z1.75 F4800.0 E2418.898
G1 X-44.8 Y-19.07 Z1.75 F4800.0 E2419.376
G1 X-44.4 Y-19.07 Z1.75 F4800.0 E2419.397
G1 X-44.4 Y-28.12 Z1.75 F4800.0 E2419.875
G1 X-44.0 Y-28.12 Z1.75 F4800.0 E2419.896
G1 X-44.0 Y-19.07 Z1.75 F4800.0 E2420.375
G1 X-43.6 Y-19.07 Z1.75 F4800.0 E2420.396
G1 X-43.6 Y-28.12 Z1.75 F4800.0 E2420.874
G1 X-43.2 Y-28.12 Z1.75 F4800.0 E2420.895
G1 X-43.2 Y-19.07 Z1.75 F4800.0 E2421.373
G1 X-42.8 Y-19.07 Z1.75 F4800.0 E2421.394
G1 X-42.8 Y-28.12 Z1.75 F4800.0 E2421.873
G1 X-42.4 Y-28.12 Z1.75 F4800.0 E2421.894
G1 X-42.4 Y-19.07 Z1.75 F4800.0 E2422.372
G1 X-42.0 Y-19.07 Z1.75 F4800.0 E2422.393
G1 X-42.0 Y-28.12 Z1.75 F4800.0 E2422.871
G1 X-41.6 Y-28.12 Z1.75 F4800.0 E2422.892
G1 X-41.6 Y-19.07 Z1.75 F4800.0 E2423.37
G1 X-41.2 Y-19.07 Z1.75 F4800.0 E2423.392
G1 X-41.2 Y-28.12 Z1.75 F4800.0 E2423.87
G1 X-40.8 Y-28.12 Z1.75 F4800.0 E2423.891
G1 X-40.8 Y-24.0 Z1.75 F4800.0 E2424.109
G1 X-40.4 Y-24.33 Z1.75 F4800.0 E2424.136
G1 X-40.4 Y-28.12 Z1.75 F4800.0 E2424.337
G1 X-40.0 Y-28.12 Z1.75 F4800.0 E2424.358
G1 X-40.0 Y-24.38 Z1.75 F4800.0 E2424.556
G1 X-39.6 Y-24.38 Z1.75 F4800.0 E2424.577
G1 X-39.6 Y-28.12 Z1.75 F4800.0 E2424.774
G1 X-39.2 Y-28.12 Z1.75 F4800.0 E2424.795
G1 X-39.2 Y-24.38 Z1.75 F4800.0 E2424.993
G1 X-38.8 Y-24.38 Z1.75 F4800.0 E2425.014
G1 X-38.8 Y-28.12 Z1.75 F4800.0 E2425.211
G1 X-38.4 Y-28.12 Z1.75 F4800.0 E2425.232
G1 X-38.4 Y-24.38 Z1.75 F4800.0 E2425.43
G1 X-38.0 Y-24.38 Z1.75 F4800.0 E2425.451
G1 X-38.0 Y-28.12 Z1.75 F4800.0 E2425.648
G1 X-37.6 Y-28.12 Z1.75 F4800.0 E2425.67
G1 X-37.6 Y-24.38 Z1.75 F4800.0 E2425.867
G1 X-37.2 Y-24.38 Z1.75 F4800.0 E2425.888
G1 X-37.2 Y-28.12 Z1.75 F4800.0 E2426.086
G1 X-36.8 Y-28.12 Z1.75 F4800.0 E2426.107
G1 X-36.8 Y-24.38 Z1.75 F4800.0 E2426.304
G1 X-36.4 Y-24.38 Z1.75 F4800.0 E2426.325
G1 X-36.4 Y-28.12 Z1.75 F4800.0 E2426.523
G1 X-36.0 Y-28.12 Z1.75 F4800.0 E2426.544
G1 X-36.0 Y-24.38 Z1.75 F4800.0 E2426.741
G1 X-35.6 Y-24.38 Z1.75 F4800.0 E2426.763
G1 X-35.6 Y-28.12 Z1.75 F4800.0 E2426.96
G1 X-35.2 Y-28.12 Z1.75 F4800.0 E2426.981
G1 X-35.2 Y-23.82 Z1.75 F4800.0 E2427.209
G1 X-34.8 Y-22.94 Z1.75 F4800.0 E2427.259
G1 X-34.8 Y-28.12 Z1.75 F4800.0 E2427.533
G1 X-34.4 Y-28.12 Z1.75 F4800.0 E2427.554
G1 X-34.4 Y-22.94 Z1.75 F4800.0 E2427.827
G1 X-34.0 Y-22.94 Z1.75 F4800.0 E2427.848
G1 X-34.0 Y-28.12 Z1.75 F4800.0 E2428.122
G1 X-33.6 Y-28.12 Z1.75 F4800.0 E2428.143
G1 X-33.6 Y-22.94 Z1.75 F4800.0 E2428.417
M73 P53 (display progress)
G1 X-33.2 Y-22.94 Z1.75 F4800.0 E2428.438
G1 X-33.2 Y-28.12 Z1.75 F4800.0 E2428.711
G1 X-32.8 Y-28.12 Z1.75 F4800.0 E2428.732
G1 X-32.8 Y-22.94 Z1.75 F4800.0 E2429.006
G1 X-32.4 Y-22.94 Z1.75 F4800.0 E2429.027
G1 X-32.4 Y-28.12 Z1.75 F4800.0 E2429.3
G1 X-32.0 Y-28.12 Z1.75 F4800.0 E2429.321
G1 X-32.0 Y-22.94 Z1.75 F4800.0 E2429.595
G1 X-31.6 Y-22.94 Z1.75 F4800.0 E2429.616
G1 X-31.6 Y-28.12 Z1.75 F4800.0 E2429.89
G1 X-31.2 Y-28.12 Z1.75 F4800.0 E2429.911
G1 X-31.2 Y-22.94 Z1.75 F4800.0 E2430.184
G1 F1200.0
G1 E2430.184
G1 F4800.0
M103
G1 X-30.8 Y-23.8 Z1.75 F4200.0
G1 F1200.0
G1 E2430.184
G1 F4200.0
M101
G1 X-30.8 Y-28.12 Z1.75 F4800.0 E2430.413
G1 X-30.4 Y-28.12 Z1.75 F4800.0 E2430.434
G1 X-30.4 Y-24.38 Z1.75 F4800.0 E2430.631
G1 X-30.0 Y-24.38 Z1.75 F4800.0 E2430.652
G1 X-30.0 Y-28.12 Z1.75 F4800.0 E2430.85
G1 X-29.6 Y-28.12 Z1.75 F4800.0 E2430.871
G1 X-29.6 Y-24.38 Z1.75 F4800.0 E2431.068
G1 X-29.2 Y-24.38 Z1.75 F4800.0 E2431.089
G1 X-29.2 Y-28.12 Z1.75 F4800.0 E2431.287
G1 X-28.8 Y-28.12 Z1.75 F4800.0 E2431.308
G1 X-28.8 Y-24.38 Z1.75 F4800.0 E2431.505
G1 X-28.4 Y-24.38 Z1.75 F4800.0 E2431.527
G1 X-28.4 Y-28.12 Z1.75 F4800.0 E2431.724
G1 X-28.0 Y-28.12 Z1.75 F4800.0 E2431.745
G1 X-28.0 Y-24.38 Z1.75 F4800.0 E2431.943
G1 X-27.6 Y-24.38 Z1.75 F4800.0 E2431.964
G1 X-27.6 Y-28.12 Z1.75 F4800.0 E2432.161
G1 X-27.2 Y-28.12 Z1.75 F4800.0 E2432.182
G1 X-27.2 Y-24.38 Z1.75 F4800.0 E2432.38
G1 X-26.8 Y-24.38 Z1.75 F4800.0 E2432.401
G1 X-26.8 Y-28.12 Z1.75 F4800.0 E2432.598
G1 X-26.4 Y-28.12 Z1.75 F4800.0 E2432.62
G1 X-26.4 Y-24.38 Z1.75 F4800.0 E2432.817
G1 X-26.0 Y-24.38 Z1.75 F4800.0 E2432.838
G1 X-26.0 Y-28.12 Z1.75 F4800.0 E2433.036
G1 X-25.6 Y-28.12 Z1.75 F4800.0 E2433.057
G1 X-25.6 Y-24.34 Z1.75 F4800.0 E2433.256
G1 X-25.2 Y-24.2 Z1.75 F4800.0 E2433.279
G1 X-25.2 Y-28.12 Z1.75 F4800.0 E2433.486
G1 X-24.8 Y-28.12 Z1.75 F4800.0 E2433.507
G1 X-24.8 Y-5.88 Z1.75 F4800.0 E2434.682
G1 X-24.4 Y-5.88 Z1.75 F4800.0 E2434.703
G1 X-24.4 Y-28.12 Z1.75 F4800.0 E2435.878
G1 X-24.0 Y-28.12 Z1.75 F4800.0 E2435.899
G1 X-24.0 Y-5.88 Z1.75 F4800.0 E2437.074
G1 F1200.0
G1 E2436.874
G1 F4800.0
M103
G1 X-25.2 Y-5.88 Z1.75 F4200.0
G1 F1200.0
G1 E2437.074
G1 F4200.0
M101
G1 X-25.2 Y-22.45 Z1.75 F4800.0 E2437.949
G1 X-25.6 Y-21.76 Z1.75 F4800.0 E2437.991
G1 X-25.6 Y-5.88 Z1.75 F4800.0 E2438.83
G1 X-26.0 Y-5.88 Z1.75 F4800.0 E2438.851
G1 X-26.0 Y-21.07 Z1.75 F4800.0 E2439.654
G1 X-26.4 Y-20.38 Z1.75 F4800.0 E2439.696
G1 X-26.4 Y-5.88 Z1.75 F4800.0 E2440.462
G1 X-26.8 Y-5.88 Z1.75 F4800.0 E2440.483
G1 X-26.8 Y-19.7 Z1.75 F4800.0 E2441.213
G1 X-27.2 Y-19.01 Z1.75 F4800.0 E2441.255
G1 X-27.2 Y-5.88 Z1.75 F4800.0 E2441.948
G1 X-27.6 Y-5.88 Z1.75 F4800.0 E2441.97
G1 X-27.6 Y-18.32 Z1.75 F4800.0 E2442.627
G1 X-28.0 Y-17.63 Z1.75 F4800.0 E2442.669
G1 X-28.0 Y-5.88 Z1.75 F4800.0 E2443.289
G1 F1200.0
G1 E2442.289
G1 F4800.0
M103
G1 X-39.2 Y-14.17 Z1.75 F4200.0
G1 F1200.0
G1 E2443.289
G1 F4200.0
M101
G1 X-39.2 Y-19.9 Z1.75 F4800.0 E2443.592
G1 X-39.6 Y-20.59 Z1.75 F4800.0 E2443.634
G1 X-39.6 Y-14.17 Z1.75 F4800.0 E2443.973
G1 X-40.0 Y-14.17 Z1.75 F4800.0 E2443.994
G1 X-40.0 Y-21.27 Z1.75 F4800.0 E2444.369
G1 X-40.4 Y-21.96 Z1.75 F4800.0 E2444.411
G1 X-40.4 Y-19.07 Z1.75 F4800.0 E2444.564
G1 X-40.8 Y-19.07 Z1.75 F4800.0 E2444.585
G1 X-40.8 Y-22.65 Z1.75 F4800.0 E2444.774
G1 F1200.0
G1 E2443.774
G1 F4800.0
M103
G1 X-40.8 Y-14.68 Z1.75 F4200.0
G1 F1200.0
G1 E2444.774
G1 F4200.0
M101
G1 X-40.8 Y-14.17 Z1.75 F4800.0 E2444.801
G1 X-40.4 Y-14.17 Z1.75 F4800.0 E2444.822
G1 X-40.4 Y-14.68 Z1.75 F4800.0 E2444.849
G1 F1200.0
G1 E2444.849
G1 F4800.0
M103
G1 X-41.2 Y-14.68 Z1.75 F4200.0
G1 F1200.0
G1 E2444.849
G1 F4200.0
M101
G1 X-41.2 Y-14.17 Z1.75 F4800.0 E2444.876
G1 X-41.6 Y-14.17 Z1.75 F4800.0 E2444.897
G1 X-41.6 Y-14.68 Z1.75 F4800.0 E2444.924
G1 X-42.0 Y-14.68 Z1.75 F4800.0 E2444.946
G1 X-42.0 Y-14.17 Z1.75 F4800.0 E2444.973
G1 X-42.4 Y-14.17 Z1.75 F4800.0 E2444.994
G1 X-42.4 Y-14.68 Z1.75 F4800.0 E2445.021
G1 X-42.8 Y-14.68 Z1.75 F4800.0 E2445.042
G1 X-42.8 Y-14.17 Z1.75 F4800.0 E2445.069
G1 X-43.2 Y-14.17 Z1.75 F4800.0 E2445.09
G1 X-43.2 Y-14.68 Z1.75 F4800.0 E2445.117
G1 X-43.6 Y-14.68 Z1.75 F4800.0 E2445.138
G1 X-43.6 Y-14.17 Z1.75 F4800.0 E2445.165
G1 X-44.0 Y-14.17 Z1.75 F4800.0 E2445.186
G1 X-44.0 Y-14.68 Z1.75 F4800.0 E2445.213
G1 X-44.4 Y-14.68 Z1.75 F4800.0 E2445.234
G1 X-44.4 Y-14.17 Z1.75 F4800.0 E2445.261
G1 X-44.8 Y-14.17 Z1.75 F4800.0 E2445.282
G1 X-44.8 Y-14.68 Z1.75 F4800.0 E2445.309
G1 X-45.2 Y-14.68 Z1.75 F4800.0 E2445.331
G1 X-45.2 Y-14.17 Z1.75 F4800.0 E2445.358
G1 X-45.6 Y-14.28 Z1.75 F4800.0 E2445.379
G1 X-45.6 Y-14.58 Z1.75 F4800.0 E2445.395
G1 F1200.0
G1 E2444.395
G1 F4800.0
M103
G1 X-39.81 Y-13.49 Z1.75 F4200.0
G1 X-39.81 Y-10.3 Z1.75 F4200.0
G1 X-52.4 Y-5.88 Z1.75 F4200.0
G1 F1200.0
G1 E2445.395
G1 F4200.0
M101
G1 X-52.4 Y-28.12 Z1.75 F4800.0 E2446.57
G1 X-52.8 Y-28.12 Z1.75 F4800.0 E2446.591
G1 X-52.8 Y-5.88 Z1.75 F4800.0 E2447.766
G1 X-53.2 Y-5.88 Z1.75 F4800.0 E2447.787
G1 X-53.2 Y-28.12 Z1.75 F4800.0 E2448.962
G1 X-53.6 Y-28.12 Z1.75 F4800.0 E2448.984
G1 X-53.6 Y-5.88 Z1.75 F4800.0 E2450.158
G1 X-54.0 Y-5.88 Z1.75 F4800.0 E2450.18
G1 X-54.0 Y-28.12 Z1.75 F4800.0 E2451.355
G1 X-54.4 Y-28.12 Z1.75 F4800.0 E2451.376
G1 X-54.4 Y-5.88 Z1.75 F4800.0 E2452.551
G1 X-54.8 Y-5.88 Z1.75 F4800.0 E2452.572
G1 X-54.8 Y-28.12 Z1.75 F4800.0 E2453.747
G1 X-55.2 Y-28.12 Z1.75 F4800.0 E2453.768
G1 X-55.2 Y-5.88 Z1.75 F4800.0 E2454.943
G1 X-55.6 Y-5.88 Z1.75 F4800.0 E2454.964
G1 X-55.6 Y-28.12 Z1.75 F4800.0 E2456.139
G1 X-56.0 Y-28.12 Z1.75 F4800.0 E2456.16
G1 X-56.0 Y-5.88 Z1.75 F4800.0 E2457.335
G1 X-56.4 Y-5.88 Z1.75 F4800.0 E2457.356
G1 X-56.4 Y-28.12 Z1.75 F4800.0 E2458.531
G1 X-56.8 Y-28.12 Z1.75 F4800.0 E2458.552
G1 X-56.8 Y-5.88 Z1.75 F4800.0 E2459.727
G1 X-57.2 Y-5.88 Z1.75 F4800.0 E2459.748
G1 X-57.2 Y-28.12 Z1.75 F4800.0 E2460.923
G1 X-57.6 Y-28.12 Z1.75 F4800.0 E2460.944
G1 X-57.6 Y-5.88 Z1.75 F4800.0 E2462.119
G1 X-58.0 Y-5.88 Z1.75 F4800.0 E2462.14
G1 X-58.0 Y-28.12 Z1.75 F4800.0 E2463.315
G1 X-58.4 Y-28.12 Z1.75 F4800.0 E2463.336
G1 X-58.4 Y-5.88 Z1.75 F4800.0 E2464.511
G1 X-58.8 Y-5.88 Z1.75 F4800.0 E2464.532
M73 P54 (display progress)
G1 X-58.8 Y-28.12 Z1.75 F4800.0 E2465.707
G1 X-59.2 Y-28.12 Z1.75 F4800.0 E2465.728
G1 X-59.2 Y-5.88 Z1.75 F4800.0 E2466.903
G1 X-59.6 Y-5.88 Z1.75 F4800.0 E2466.924
G1 X-59.6 Y-28.12 Z1.75 F4800.0 E2468.099
G1 X-60.0 Y-28.12 Z1.75 F4800.0 E2468.121
G1 X-60.0 Y-5.88 Z1.75 F4800.0 E2469.295
G1 X-60.4 Y-5.88 Z1.75 F4800.0 E2469.317
G1 X-60.4 Y-28.12 Z1.75 F4800.0 E2470.492
G1 X-60.8 Y-28.12 Z1.75 F4800.0 E2470.513
G1 X-60.8 Y-5.88 Z1.75 F4800.0 E2471.688
G1 X-61.2 Y-5.88 Z1.75 F4800.0 E2471.709
G1 X-61.2 Y-28.12 Z1.75 F4800.0 E2472.884
G1 X-61.6 Y-28.12 Z1.75 F4800.0 E2472.905
G1 X-61.6 Y-5.88 Z1.75 F4800.0 E2474.08
G1 X-62.0 Y-5.88 Z1.75 F4800.0 E2474.101
G1 X-62.0 Y-28.12 Z1.75 F4800.0 E2475.276
G1 X-62.4 Y-28.12 Z1.75 F4800.0 E2475.297
G1 X-62.4 Y-5.88 Z1.75 F4800.0 E2476.472
G1 X-62.8 Y-5.88 Z1.75 F4800.0 E2476.493
G1 X-62.8 Y-28.12 Z1.75 F4800.0 E2477.668
G1 X-63.2 Y-28.12 Z1.75 F4800.0 E2477.689
G1 X-63.2 Y-5.88 Z1.75 F4800.0 E2478.864
G1 X-63.6 Y-5.88 Z1.75 F4800.0 E2478.885
G1 X-63.6 Y-28.12 Z1.75 F4800.0 E2480.06
G1 X-64.0 Y-28.12 Z1.75 F4800.0 E2480.081
G1 X-64.0 Y-5.88 Z1.75 F4800.0 E2481.256
G1 X-64.4 Y-5.88 Z1.75 F4800.0 E2481.277
G1 X-64.4 Y-28.12 Z1.75 F4800.0 E2482.452
G1 X-64.8 Y-28.12 Z1.75 F4800.0 E2482.473
G1 X-64.8 Y-5.88 Z1.75 F4800.0 E2483.648
G1 X-65.2 Y-5.88 Z1.75 F4800.0 E2483.669
G1 X-65.2 Y-28.12 Z1.75 F4800.0 E2484.844
G1 X-65.6 Y-28.12 Z1.75 F4800.0 E2484.865
G1 X-65.6 Y-5.88 Z1.75 F4800.0 E2486.04
G1 X-66.0 Y-5.88 Z1.75 F4800.0 E2486.061
G1 X-66.0 Y-28.12 Z1.75 F4800.0 E2487.236
G1 X-66.4 Y-28.12 Z1.75 F4800.0 E2487.257
G1 X-66.4 Y-5.88 Z1.75 F4800.0 E2488.432
G1 X-66.8 Y-5.88 Z1.75 F4800.0 E2488.454
G1 X-66.8 Y-28.12 Z1.75 F4800.0 E2489.628
G1 X-67.2 Y-28.12 Z1.75 F4800.0 E2489.65
G1 X-67.2 Y-5.88 Z1.75 F4800.0 E2490.825
G1 X-67.6 Y-5.88 Z1.75 F4800.0 E2490.846
G1 X-67.6 Y-28.12 Z1.75 F4800.0 E2492.021
G1 X-68.0 Y-28.12 Z1.75 F4800.0 E2492.042
G1 X-68.0 Y-5.88 Z1.75 F4800.0 E2493.217
G1 X-68.4 Y-5.88 Z1.75 F4800.0 E2493.238
G1 X-68.4 Y-28.12 Z1.75 F4800.0 E2494.413
G1 X-68.8 Y-28.12 Z1.75 F4800.0 E2494.434
G1 X-68.8 Y-5.88 Z1.75 F4800.0 E2495.609
G1 F1200.0
G1 E2494.609
G1 F4800.0
M103
G1 X-39.81 Y-10.3 Z1.75 F4200.0
G1 X-39.61 Y-12.3 Z1.75 F4200.0
G1 X-18.31 Y-17.04 Z1.75 F4200.0
G1 X-15.63 Y-17.54 Z1.75 F4200.0
G1 X-10.8 Y-18.8 Z1.75 F4200.0
G1 F1200.0
G1 E2495.609
G1 F4200.0
M101
G1 X-10.8 Y-18.47 Z1.75 F4800.0 E2495.626
G1 X-10.4 Y-17.84 Z1.75 F4800.0 E2495.666
G1 X-10.4 Y-19.16 Z1.75 F4800.0 E2495.735
G1 X-10.0 Y-19.64 Z1.75 F4800.0 E2495.768
G1 X-10.0 Y-5.88 Z1.75 F4800.0 E2496.495
G1 X-9.6 Y-5.88 Z1.75 F4800.0 E2496.516
G1 X-9.6 Y-28.12 Z1.75 F4800.0 E2497.691
G1 X-10.0 Y-28.12 Z1.75 F4800.0 E2497.712
G1 X-10.0 Y-22.4 Z1.75 F4800.0 E2498.014
G1 X-10.4 Y-22.94 Z1.75 F4800.0 E2498.05
G1 X-10.4 Y-28.12 Z1.75 F4800.0 E2498.324
G1 X-10.8 Y-28.12 Z1.75 F4800.0 E2498.345
G1 X-10.8 Y-23.27 Z1.75 F4800.0 E2498.601
G1 X-11.2 Y-23.55 Z1.75 F4800.0 E2498.627
G1 X-11.2 Y-28.12 Z1.75 F4800.0 E2498.868
G1 X-11.6 Y-28.12 Z1.75 F4800.0 E2498.889
G1 X-11.6 Y-23.75 Z1.75 F4800.0 E2499.12
G1 X-12.0 Y-23.94 Z1.75 F4800.0 E2499.144
G1 X-12.0 Y-28.12 Z1.75 F4800.0 E2499.364
G1 X-12.4 Y-28.12 Z1.75 F4800.0 E2499.386
G1 X-12.4 Y-24.02 Z1.75 F4800.0 E2499.602
G1 X-12.8 Y-24.09 Z1.75 F4800.0 E2499.624
G1 X-12.8 Y-28.12 Z1.75 F4800.0 E2499.837
G1 X-13.2 Y-28.12 Z1.75 F4800.0 E2499.858
G1 X-13.2 Y-24.16 Z1.75 F4800.0 E2500.067
G1 X-13.6 Y-24.23 Z1.75 F4800.0 E2500.089
G1 X-13.6 Y-28.12 Z1.75 F4800.0 E2500.294
G1 X-14.0 Y-28.12 Z1.75 F4800.0 E2500.315
G1 X-14.0 Y-24.26 Z1.75 F4800.0 E2500.519
G1 X-14.4 Y-24.27 Z1.75 F4800.0 E2500.54
G1 X-14.4 Y-28.12 Z1.75 F4800.0 E2500.744
G1 X-14.8 Y-28.12 Z1.75 F4800.0 E2500.765
G1 X-14.8 Y-24.27 Z1.75 F4800.0 E2500.968
G1 X-15.2 Y-24.28 Z1.75 F4800.0 E2500.989
G1 X-15.2 Y-28.12 Z1.75 F4800.0 E2501.192
G1 X-15.6 Y-28.12 Z1.75 F4800.0 E2501.213
G1 X-15.6 Y-24.28 Z1.75 F4800.0 E2501.416
G1 X-16.0 Y-24.29 Z1.75 F4800.0 E2501.437
G1 X-16.0 Y-28.12 Z1.75 F4800.0 E2501.64
G1 X-16.4 Y-28.12 Z1.75 F4800.0 E2501.661
G1 X-16.4 Y-24.29 Z1.75 F4800.0 E2501.863
G1 X-16.8 Y-24.3 Z1.75 F4800.0 E2501.884
G1 X-16.8 Y-28.12 Z1.75 F4800.0 E2502.086
G1 X-17.2 Y-28.12 Z1.75 F4800.0 E2502.107
G1 X-17.2 Y-24.3 Z1.75 F4800.0 E2502.309
G1 X-17.6 Y-24.31 Z1.75 F4800.0 E2502.33
G1 X-17.6 Y-28.12 Z1.75 F4800.0 E2502.531
G1 X-18.0 Y-28.12 Z1.75 F4800.0 E2502.552
G1 X-18.0 Y-24.31 Z1.75 F4800.0 E2502.754
G1 X-18.4 Y-24.32 Z1.75 F4800.0 E2502.775
G1 X-18.4 Y-28.12 Z1.75 F4800.0 E2502.976
G1 X-18.8 Y-28.12 Z1.75 F4800.0 E2502.997
G1 X-18.8 Y-24.32 Z1.75 F4800.0 E2503.197
G1 X-19.2 Y-24.33 Z1.75 F4800.0 E2503.218
G1 X-19.2 Y-28.12 Z1.75 F4800.0 E2503.419
G1 X-19.6 Y-28.12 Z1.75 F4800.0 E2503.44
G1 X-19.6 Y-24.33 Z1.75 F4800.0 E2503.64
G1 X-20.0 Y-24.34 Z1.75 F4800.0 E2503.661
G1 X-20.0 Y-28.12 Z1.75 F4800.0 E2503.861
G1 X-20.4 Y-28.12 Z1.75 F4800.0 E2503.882
G1 X-20.4 Y-24.34 Z1.75 F4800.0 E2504.081
G1 X-20.8 Y-24.35 Z1.75 F4800.0 E2504.103
G1 X-20.8 Y-28.12 Z1.75 F4800.0 E2504.302
G1 X-21.2 Y-28.12 Z1.75 F4800.0 E2504.323
G1 X-21.2 Y-24.35 Z1.75 F4800.0 E2504.522
G1 X-21.6 Y-24.36 Z1.75 F4800.0 E2504.543
G1 X-21.6 Y-28.12 Z1.75 F4800.0 E2504.742
G1 X-22.0 Y-28.12 Z1.75 F4800.0 E2504.763
G1 X-22.0 Y-24.36 Z1.75 F4800.0 E2504.961
G1 X-22.4 Y-24.37 Z1.75 F4800.0 E2504.982
G1 X-22.4 Y-28.12 Z1.75 F4800.0 E2505.181
G1 X-22.8 Y-28.12 Z1.75 F4800.0 E2505.202
G1 X-22.8 Y-24.37 Z1.75 F4800.0 E2505.4
G1 X-23.2 Y-24.38 Z1.75 F4800.0 E2505.421
G1 X-23.2 Y-28.12 Z1.75 F4800.0 E2505.619
G1 X-23.6 Y-28.12 Z1.75 F4800.0 E2505.64
G1 X-23.6 Y-24.38 Z1.75 F4800.0 E2505.837
G1 F1200.0
G1 E2504.837
G1 F4800.0
M103
(*************start toolchange*************)
G55
M108 T1(Set tool)
M18 A B
G1 Z1.95 F3000
G1 X34.71 Y-21.72 Z1.95 F3000
G1 F4200.0
(*************end toolchange*************)
(<layer> 1.945 )
G1 X34.71 Y-21.72 Z1.95 F4200.0
G1 X30.66 Y-21.83 Z1.95 F4200.0
G1 X29.06 Y-20.94 Z1.95 F4200.0
G1 X20.77 Y-23.45 Z1.95 F4200.0
G1 X17.76 Y-21.78 Z1.95 F4200.0
G1 X12.67 Y-21.78 Z1.95 F4200.0
G1 X9.56 Y-23.5 Z1.95 F4200.0
G1 X2.24 Y-22.95 Z1.95 F4200.0
G1 X-4.46 Y-21.75 Z1.95 F4200.0
G1 X-12.85 Y-20.8 Z1.95 F4200.0
G1 X-14.54 Y-21.45 Z1.95 F4200.0
G1 X-20.51 Y-22.16 Z1.95 F4200.0
G1 X-28.27 Y-23.42 Z1.95 F4200.0
G1 X-30.46 Y-21.78 Z1.95 F4200.0
G1 X-35.55 Y-21.78 Z1.95 F4200.0
G1 X-37.58 Y-23.22 Z1.95 F4200.0
G1 X-42.51 Y-16.15 Z1.95 F4200.0
G1 X-46.8 Y-17.99 Z1.95 F4200.0
G1 X-50.51 Y-22.78 Z1.95 F4200.0
G1 F1200.0
G1 E192.473
G1 F4200.0
M101
G1 X-50.51 Y-22.9 Z1.95 F4800.0 E192.48
G1 X-47.2 Y-22.9 Z1.95 F4800.0 E192.655
G1 X-47.2 Y-17.59 Z1.95 F4800.0 E192.935
G1 X-41.57 Y-17.59 Z1.95 F4800.0 E193.233
G1 X-41.57 Y-16.16 Z1.95 F4800.0 E193.308
G1 X-47.2 Y-16.16 Z1.95 F4800.0 E193.605
G1 X-47.2 Y-12.69 Z1.95 F4800.0 E193.789
G1 X-40.61 Y-12.69 Z1.95 F4800.0 E194.137
M73 P55 (display progress)
G1 X-40.61 Y-11.1 Z1.95 F4800.0 E194.221
G1 X-50.51 Y-11.1 Z1.95 F4800.0 E194.744
G1 X-50.51 Y-22.78 Z1.95 F4800.0 E195.361
G1 F1200.0
G1 E195.361
G1 F4800.0
M103
;M108 R40.0
G1 X-50.91 Y-22.78 Z1.95 F4200.0
G1 F1200.0
G1 E195.361
G1 F4200.0
M101
G1 X-50.91 Y-22.9 Z1.95 F2400.0 E195.368
G1 X-50.91 Y-23.3 Z1.95 F2400.0 E195.389
G1 X-46.8 Y-23.3 Z1.95 F2400.0 E195.606
G1 X-46.8 Y-17.99 Z1.95 F2400.0 E195.887
G1 X-41.17 Y-17.99 Z1.95 F2400.0 E196.184
G1 X-41.17 Y-15.76 Z1.95 F2400.0 E196.302
G1 X-46.8 Y-15.76 Z1.95 F2400.0 E196.599
G1 X-46.8 Y-13.09 Z1.95 F2400.0 E196.74
G1 X-40.21 Y-13.09 Z1.95 F2400.0 E197.089
G1 X-40.21 Y-10.7 Z1.95 F2400.0 E197.215
G1 X-50.91 Y-10.7 Z1.95 F2400.0 E197.78
G1 X-50.91 Y-22.78 Z1.95 F2400.0 E198.419
G1 F1200.0
G1 E197.419
G1 F2400.0
M103
;M108 R80.0
G1 X-47.48 Y-22.0 Z1.95 F4200.0
G1 F1200.0
G1 E198.419
G1 F4200.0
M101
G1 X-47.48 Y-20.4 Z1.95 F4800.0 E198.503
G1 X-50.23 Y-20.4 Z1.95 F4800.0 E198.648
G1 X-50.22 Y-22.4 Z1.95 F4800.0 E198.754
G1 X-47.49 Y-22.4 Z1.95 F4800.0 E198.898
G1 F1200.0
G1 E197.898
G1 F4800.0
M103
G1 X-47.48 Y-20.0 Z1.95 F4200.0
G1 F1200.0
G1 E198.898
G1 F4200.0
M101
G1 X-47.48 Y-18.8 Z1.95 F4800.0 E198.962
G1 X-48.86 Y-19.13 Z1.95 F4800.0 E199.037
G1 X-49.14 Y-19.13 Z1.95 F4800.0 E199.052
G1 X-50.23 Y-20.0 Z1.95 F4800.0 E199.125
G1 X-50.23 Y-16.8 Z1.95 F4800.0 E199.294
G1 X-49.14 Y-18.87 Z1.95 F4800.0 E199.418
G1 X-48.86 Y-18.87 Z1.95 F4800.0 E199.433
G1 X-47.48 Y-18.4 Z1.95 F4800.0 E199.51
G1 X-47.48 Y-14.8 Z1.95 F4800.0 E199.7
G1 X-48.86 Y-15.13 Z1.95 F4800.0 E199.775
G1 X-49.14 Y-15.13 Z1.95 F4800.0 E199.79
G1 X-50.23 Y-16.4 Z1.95 F4800.0 E199.879
G1 X-50.23 Y-13.6 Z1.95 F4800.0 E200.026
G1 X-49.14 Y-14.87 Z1.95 F4800.0 E200.115
G1 X-48.86 Y-14.87 Z1.95 F4800.0 E200.13
G1 X-47.48 Y-14.4 Z1.95 F4800.0 E200.207
G1 X-47.48 Y-13.2 Z1.95 F4800.0 E200.27
G1 X-50.23 Y-13.2 Z1.95 F4800.0 E200.416
G1 X-50.23 Y-12.0 Z1.95 F4800.0 E200.479
G1 X-47.48 Y-12.8 Z1.95 F4800.0 E200.63
G1 X-47.37 Y-12.42 Z1.95 F4800.0 E200.651
G1 X-41.1 Y-12.4 Z1.95 F4800.0 E200.982
G1 X-40.89 Y-12.0 Z1.95 F4800.0 E201.006
G1 X-40.9 Y-11.6 Z1.95 F4800.0 E201.028
G1 X-50.23 Y-11.6 Z1.95 F4800.0 E201.52
G1 F1200.0
G1 E200.52
G1 F4800.0
M103
G1 X-46.8 Y-15.76 Z1.95 F4200.0
G1 X-43.37 Y-17.77 Z1.95 F4200.0
G1 X-36.49 Y-21.77 Z1.95 F4200.0
G1 X-34.55 Y-18.99 Z1.95 F4200.0
G1 F1200.0
G1 E201.52
G1 F4200.0
M101
G1 X-34.5 Y-18.87 Z1.95 F4800.0 E201.527
G1 X-33.67 Y-17.08 Z1.95 F4800.0 E201.631
G1 X-33.36 Y-16.66 Z1.95 F4800.0 E201.659
G1 X-32.62 Y-16.66 Z1.95 F4800.0 E201.698
G1 X-32.31 Y-17.08 Z1.95 F4800.0 E201.726
G1 X-30.92 Y-20.07 Z1.95 F4800.0 E201.9
G1 X-31.36 Y-20.76 Z1.95 F4800.0 E201.943
G1 X-34.61 Y-20.76 Z1.95 F4800.0 E202.115
G1 X-35.05 Y-20.07 Z1.95 F4800.0 E202.158
G1 X-34.55 Y-18.99 Z1.95 F4800.0 E202.221
G1 F1200.0
G1 E201.221
G1 F4800.0
M103
G1 X-36.23 Y-17.73 Z1.95 F4200.0
G1 F1200.0
G1 E202.221
G1 F4200.0
M101
G1 X-36.29 Y-17.84 Z1.95 F4800.0 E202.228
G1 X-38.89 Y-22.32 Z1.95 F4800.0 E202.502
G1 X-38.56 Y-22.9 Z1.95 F4800.0 E202.537
G1 X-36.41 Y-22.9 Z1.95 F4800.0 E202.651
G1 X-35.75 Y-21.46 Z1.95 F4800.0 E202.734
G1 X-30.26 Y-21.46 Z1.95 F4800.0 E203.025
G1 X-29.58 Y-22.9 Z1.95 F4800.0 E203.108
G1 X-27.32 Y-22.9 Z1.95 F4800.0 E203.228
G1 X-26.99 Y-22.32 Z1.95 F4800.0 E203.264
G1 X-31.01 Y-15.39 Z1.95 F4800.0 E203.687
G1 X-34.87 Y-15.39 Z1.95 F4800.0 E203.89
G1 X-36.23 Y-17.73 Z1.95 F4800.0 E204.033
G1 F1200.0
G1 E204.033
G1 F4800.0
M103
;M108 R40.0
G1 X-36.57 Y-17.53 Z1.95 F4200.0
G1 F1200.0
G1 E204.033
G1 F4200.0
M101
G1 X-36.63 Y-17.63 Z1.95 F2400.0 E204.04
G1 X-39.86 Y-23.19 Z1.95 F2400.0 E204.379
G1 X-39.8 Y-23.3 Z1.95 F2400.0 E204.386
G1 X-36.15 Y-23.3 Z1.95 F2400.0 E204.579
G1 X-35.5 Y-21.86 Z1.95 F2400.0 E204.662
G1 X-30.51 Y-21.86 Z1.95 F2400.0 E204.926
G1 X-29.84 Y-23.3 Z1.95 F2400.0 E205.009
G1 X-26.08 Y-23.3 Z1.95 F2400.0 E205.208
G1 X-26.02 Y-23.19 Z1.95 F2400.0 E205.215
G1 X-30.78 Y-14.99 Z1.95 F2400.0 E205.716
G1 X-35.1 Y-14.99 Z1.95 F2400.0 E205.944
G1 X-36.57 Y-17.53 Z1.95 F2400.0 E206.099
G1 F1200.0
G1 E205.099
G1 F2400.0
M103
G1 X-34.08 Y-18.94 Z1.95 F4200.0
G1 F1200.0
G1 E206.099
G1 F4200.0
M101
G1 X-34.03 Y-18.83 Z1.95 F2400.0 E206.105
G1 X-33.32 Y-17.29 Z1.95 F2400.0 E206.195
G1 X-33.16 Y-17.06 Z1.95 F2400.0 E206.21
G1 X-32.82 Y-17.06 Z1.95 F2400.0 E206.227
G1 X-32.66 Y-17.29 Z1.95 F2400.0 E206.242
G1 X-31.38 Y-20.05 Z1.95 F2400.0 E206.403
G1 X-31.57 Y-20.35 Z1.95 F2400.0 E206.422
G1 X-34.4 Y-20.35 Z1.95 F2400.0 E206.571
G1 X-34.59 Y-20.05 Z1.95 F2400.0 E206.59
G1 X-34.08 Y-18.94 Z1.95 F2400.0 E206.654
G1 F1200.0
G1 E205.654
G1 F2400.0
M103
;M108 R80.0
G1 X-34.72 Y-20.04 Z1.95 F4200.0
G1 X-27.35 Y-22.4 Z1.95 F4200.0
G1 F1200.0
G1 E206.654
G1 F4200.0
M101
G1 X-29.51 Y-22.4 Z1.95 F4800.0 E206.768
G1 X-30.07 Y-21.2 Z1.95 F4800.0 E206.838
G1 X-27.49 Y-22.0 Z1.95 F4800.0 E206.981
G1 X-29.12 Y-19.2 Z1.95 F4800.0 E207.152
G1 X-31.05 Y-20.8 Z1.95 F4800.0 E207.284
G1 X-30.8 Y-20.4 Z1.95 F4800.0 E207.309
G1 X-30.64 Y-20.0 Z1.95 F4800.0 E207.332
G1 X-31.2 Y-18.8 Z1.95 F4800.0 E207.402
G1 X-29.59 Y-18.4 Z1.95 F4800.0 E207.49
G1 X-30.52 Y-16.8 Z1.95 F4800.0 E207.587
G1 X-31.38 Y-18.4 Z1.95 F4800.0 E207.683
G1 X-32.17 Y-16.8 Z1.95 F4800.0 E207.778
G1 X-30.75 Y-16.4 Z1.95 F4800.0 E207.856
G1 X-30.98 Y-16.0 Z1.95 F4800.0 E207.88
G1 X-34.9 Y-16.0 Z1.95 F4800.0 E208.087
G1 X-35.13 Y-16.4 Z1.95 F4800.0 E208.111
G1 X-33.81 Y-16.8 Z1.95 F4800.0 E208.184
M73 P56 (display progress)
G1 X-34.77 Y-18.8 Z1.95 F4800.0 E208.301
G1 X-35.36 Y-16.8 Z1.95 F4800.0 E208.411
G1 X-36.52 Y-18.8 Z1.95 F4800.0 E208.534
G1 X-34.96 Y-19.2 Z1.95 F4800.0 E208.619
G1 X-35.33 Y-20.0 Z1.95 F4800.0 E208.666
G1 X-35.17 Y-20.4 Z1.95 F4800.0 E208.688
G1 X-34.92 Y-20.8 Z1.95 F4800.0 E208.713
G1 X-36.99 Y-19.6 Z1.95 F4800.0 E208.84
G1 X-37.45 Y-20.4 Z1.95 F4800.0 E208.889
G1 X-35.94 Y-21.2 Z1.95 F4800.0 E208.979
G1 X-36.31 Y-22.0 Z1.95 F4800.0 E209.026
G1 X-37.69 Y-20.8 Z1.95 F4800.0 E209.122
G1 X-38.39 Y-22.0 Z1.95 F4800.0 E209.196
G1 X-38.53 Y-22.4 Z1.95 F4800.0 E209.218
G1 X-36.49 Y-22.4 Z1.95 F4800.0 E209.326
G1 F1200.0
G1 E208.326
G1 F4800.0
M103
G1 X-35.55 Y-21.78 Z1.95 F4200.0
G1 X-30.46 Y-21.78 Z1.95 F4200.0
G1 X-27.85 Y-23.48 Z1.95 F4200.0
G1 X-20.52 Y-22.96 Z1.95 F4200.0
G1 X-19.19 Y-22.23 Z1.95 F4200.0
G1 F1200.0
G1 E209.326
G1 F4200.0
M101
G1 X-19.31 Y-22.23 Z1.95 F4800.0 E209.332
G1 X-19.31 Y-19.26 Z1.95 F4800.0 E209.489
G1 X-15.59 Y-19.32 Z1.95 F4800.0 E209.685
G1 X-15.15 Y-19.42 Z1.95 F4800.0 E209.709
G1 X-14.76 Y-19.58 Z1.95 F4800.0 E209.732
G1 X-14.22 Y-20.02 Z1.95 F4800.0 E209.769
G1 X-14.0 Y-20.71 Z1.95 F4800.0 E209.807
G1 X-14.21 Y-21.43 Z1.95 F4800.0 E209.846
G1 X-14.75 Y-21.9 Z1.95 F4800.0 E209.884
G1 X-15.15 Y-22.06 Z1.95 F4800.0 E209.907
G1 X-15.58 Y-22.16 Z1.95 F4800.0 E209.93
G1 X-19.19 Y-22.23 Z1.95 F4800.0 E210.121
G1 F1200.0
G1 E209.121
G1 F4800.0
M103
G1 X-19.19 Y-18.81 Z1.95 F4200.0
G1 F1200.0
G1 E210.121
G1 F4200.0
M101
G1 X-19.31 Y-18.81 Z1.95 F4800.0 E210.127
G1 X-19.31 Y-15.95 Z1.95 F4800.0 E210.279
G1 X-15.99 Y-16.01 Z1.95 F4800.0 E210.454
G1 X-15.59 Y-16.1 Z1.95 F4800.0 E210.476
G1 X-15.22 Y-16.25 Z1.95 F4800.0 E210.497
G1 X-14.73 Y-16.69 Z1.95 F4800.0 E210.532
G1 X-14.54 Y-17.36 Z1.95 F4800.0 E210.568
G1 X-14.71 Y-18.01 Z1.95 F4800.0 E210.604
G1 X-14.96 Y-18.31 Z1.95 F4800.0 E210.624
G1 X-15.25 Y-18.52 Z1.95 F4800.0 E210.643
G1 X-15.59 Y-18.66 Z1.95 F4800.0 E210.663
G1 X-15.99 Y-18.75 Z1.95 F4800.0 E210.685
G1 X-19.19 Y-18.81 Z1.95 F4800.0 E210.853
G1 F1200.0
G1 E209.853
G1 F4800.0
M103
G1 X-22.31 Y-18.69 Z1.95 F4200.0
G1 F1200.0
G1 E210.853
G1 F4200.0
M101
G1 X-22.31 Y-18.81 Z1.95 F4800.0 E210.86
G1 X-22.31 Y-22.9 Z1.95 F4800.0 E211.076
G1 X-15.74 Y-22.9 Z1.95 F4800.0 E211.423
G1 X-13.93 Y-22.79 Z1.95 F4800.0 E211.518
G1 X-12.46 Y-22.52 Z1.95 F4800.0 E211.597
G1 X-11.85 Y-22.22 Z1.95 F4800.0 E211.633
G1 X-11.4 Y-21.84 Z1.95 F4800.0 E211.664
G1 X-11.15 Y-21.44 Z1.95 F4800.0 E211.689
G1 X-11.07 Y-21.03 Z1.95 F4800.0 E211.711
G1 X-11.18 Y-20.53 Z1.95 F4800.0 E211.738
G1 X-11.53 Y-20.11 Z1.95 F4800.0 E211.767
G1 X-12.23 Y-19.74 Z1.95 F4800.0 E211.809
G1 X-13.13 Y-19.52 Z1.95 F4800.0 E211.858
G1 X-13.59 Y-19.25 Z1.95 F4800.0 E211.886
G1 X-13.64 Y-18.53 Z1.95 F4800.0 E211.924
G1 X-13.22 Y-18.2 Z1.95 F4800.0 E211.952
G1 X-12.17 Y-17.78 Z1.95 F4800.0 E212.012
G1 X-11.81 Y-17.38 Z1.95 F4800.0 E212.04
G1 X-11.7 Y-16.97 Z1.95 F4800.0 E212.063
G1 X-11.87 Y-16.45 Z1.95 F4800.0 E212.092
G1 X-12.44 Y-15.94 Z1.95 F4800.0 E212.132
G1 X-13.53 Y-15.54 Z1.95 F4800.0 E212.193
G1 X-15.14 Y-15.39 Z1.95 F4800.0 E212.279
G1 X-22.31 Y-15.39 Z1.95 F4800.0 E212.658
G1 X-22.31 Y-18.69 Z1.95 F4800.0 E212.832
G1 F1200.0
G1 E212.832
G1 F4800.0
M103
;M108 R40.0
G1 X-22.71 Y-18.69 Z1.95 F4200.0
G1 F1200.0
G1 E212.832
G1 F4200.0
M101
G1 X-22.71 Y-18.81 Z1.95 F2400.0 E212.839
G1 X-22.71 Y-23.3 Z1.95 F2400.0 E213.076
G1 X-15.73 Y-23.3 Z1.95 F2400.0 E213.445
G1 X-13.88 Y-23.18 Z1.95 F2400.0 E213.542
G1 X-12.34 Y-22.9 Z1.95 F2400.0 E213.625
G1 X-11.63 Y-22.56 Z1.95 F2400.0 E213.667
G1 X-11.09 Y-22.11 Z1.95 F2400.0 E213.704
G1 X-10.77 Y-21.59 Z1.95 F2400.0 E213.736
G1 X-10.66 Y-21.03 Z1.95 F2400.0 E213.766
G1 X-10.81 Y-20.35 Z1.95 F2400.0 E213.803
G1 X-11.27 Y-19.8 Z1.95 F2400.0 E213.841
G1 X-12.09 Y-19.36 Z1.95 F2400.0 E213.89
G1 X-12.97 Y-19.15 Z1.95 F2400.0 E213.938
G1 X-13.2 Y-19.01 Z1.95 F2400.0 E213.952
G1 X-13.22 Y-18.71 Z1.95 F2400.0 E213.968
G1 X-13.02 Y-18.55 Z1.95 F2400.0 E213.982
G1 X-11.94 Y-18.11 Z1.95 F2400.0 E214.043
G1 X-11.45 Y-17.58 Z1.95 F2400.0 E214.082
G1 X-11.29 Y-16.96 Z1.95 F2400.0 E214.115
G1 X-11.52 Y-16.22 Z1.95 F2400.0 E214.156
G1 X-12.23 Y-15.59 Z1.95 F2400.0 E214.206
G1 X-13.44 Y-15.14 Z1.95 F2400.0 E214.275
G1 X-15.12 Y-14.99 Z1.95 F2400.0 E214.364
G1 X-22.71 Y-14.99 Z1.95 F2400.0 E214.765
G1 X-22.71 Y-18.69 Z1.95 F2400.0 E214.96
G1 F1200.0
G1 E213.96
G1 F2400.0
M103
G1 X-18.79 Y-18.4 Z1.95 F4200.0
G1 F1200.0
G1 E214.96
G1 F4200.0
M101
G1 X-18.91 Y-18.41 Z1.95 F2400.0 E214.967
G1 X-18.91 Y-16.35 Z1.95 F2400.0 E215.075
G1 X-16.04 Y-16.41 Z1.95 F2400.0 E215.227
G1 X-15.71 Y-16.48 Z1.95 F2400.0 E215.245
G1 X-15.44 Y-16.6 Z1.95 F2400.0 E215.26
G1 X-15.08 Y-16.91 Z1.95 F2400.0 E215.286
G1 X-14.95 Y-17.36 Z1.95 F2400.0 E215.31
G1 X-15.08 Y-17.82 Z1.95 F2400.0 E215.335
G1 X-15.24 Y-18.02 Z1.95 F2400.0 E215.349
G1 X-15.45 Y-18.17 Z1.95 F2400.0 E215.362
G1 X-15.71 Y-18.27 Z1.95 F2400.0 E215.377
G1 X-16.04 Y-18.35 Z1.95 F2400.0 E215.395
G1 X-18.79 Y-18.4 Z1.95 F2400.0 E215.54
G1 F1200.0
G1 E215.153
G1 F2400.0
M103
G1 X-18.91 Y-19.79 Z1.95 F4200.0
G1 F1200.0
G1 E215.54
G1 F4200.0
M101
G1 X-18.91 Y-19.66 Z1.95 F2400.0 E215.547
G1 X-15.64 Y-19.72 Z1.95 F2400.0 E215.72
G1 X-15.27 Y-19.8 Z1.95 F2400.0 E215.74
G1 X-14.96 Y-19.93 Z1.95 F2400.0 E215.757
G1 X-14.56 Y-20.26 Z1.95 F2400.0 E215.784
G1 X-14.42 Y-20.72 Z1.95 F2400.0 E215.81
G1 X-14.56 Y-21.21 Z1.95 F2400.0 E215.837
G1 X-14.96 Y-21.55 Z1.95 F2400.0 E215.865
G1 X-15.27 Y-21.68 Z1.95 F2400.0 E215.882
G1 X-15.64 Y-21.77 Z1.95 F2400.0 E215.902
G1 X-16.58 Y-21.83 Z1.95 F2400.0 E215.952
G1 X-18.91 Y-21.83 Z1.95 F2400.0 E216.075
G1 X-18.91 Y-19.79 Z1.95 F2400.0 E216.183
G1 F1200.0
G1 E215.183
G1 F2400.0
M103
;M108 R80.0
G1 X-19.58 Y-16.4 Z1.95 F4200.0
G1 F1200.0
G1 E216.183
G1 F4200.0
M101
M73 P57 (display progress)
G1 X-19.58 Y-16.0 Z1.95 F4800.0 E216.204
G1 X-22.03 Y-16.0 Z1.95 F4800.0 E216.334
G1 X-22.03 Y-18.8 Z1.95 F4800.0 E216.482
G1 X-20.86 Y-18.87 Z1.95 F4800.0 E216.543
G1 X-19.58 Y-16.8 Z1.95 F4800.0 E216.672
G1 X-19.59 Y-20.0 Z1.95 F4800.0 E216.841
G1 X-20.86 Y-19.13 Z1.95 F4800.0 E216.923
G1 X-22.03 Y-19.2 Z1.95 F4800.0 E216.985
G1 X-22.03 Y-22.0 Z1.95 F4800.0 E217.133
G1 X-19.59 Y-20.4 Z1.95 F4800.0 E217.287
G1 X-19.59 Y-22.4 Z1.95 F4800.0 E217.393
G1 X-22.02 Y-22.4 Z1.95 F4800.0 E217.521
G1 F1200.0
G1 E216.521
G1 F4800.0
M103
G1 X-13.37 Y-22.4 Z1.95 F4200.0
G1 F1200.0
G1 E217.521
G1 F4200.0
M101
G1 X-15.36 Y-22.4 Z1.95 F4800.0 E217.626
G1 X-14.44 Y-22.0 Z1.95 F4800.0 E217.68
G1 X-13.98 Y-21.6 Z1.95 F4800.0 E217.712
G1 X-13.73 Y-20.8 Z1.95 F4800.0 E217.756
G1 X-13.81 Y-20.4 Z1.95 F4800.0 E217.777
G1 X-12.04 Y-22.0 Z1.95 F4800.0 E217.903
G1 X-11.58 Y-21.6 Z1.95 F4800.0 E217.936
G1 X-11.38 Y-21.2 Z1.95 F4800.0 E217.959
G1 X-11.41 Y-20.8 Z1.95 F4800.0 E217.98
G1 X-11.65 Y-20.4 Z1.95 F4800.0 E218.005
G1 X-12.34 Y-20.0 Z1.95 F4800.0 E218.047
G1 X-13.93 Y-20.0 Z1.95 F4800.0 E218.131
G1 X-13.54 Y-19.6 Z1.95 F4800.0 E218.161
G1 X-14.29 Y-19.6 Z1.95 F4800.0 E218.2
G1 X-13.87 Y-19.2 Z1.95 F4800.0 E218.231
G1 X-13.92 Y-18.4 Z1.95 F4800.0 E218.273
G1 X-14.96 Y-19.12 Z1.95 F4800.0 E218.34
G1 X-14.67 Y-18.4 Z1.95 F4800.0 E218.38
G1 X-14.42 Y-18.0 Z1.95 F4800.0 E218.406
G1 X-14.31 Y-17.6 Z1.95 F4800.0 E218.427
G1 X-14.29 Y-17.2 Z1.95 F4800.0 E218.449
G1 X-13.42 Y-18.0 Z1.95 F4800.0 E218.511
G1 X-12.49 Y-17.6 Z1.95 F4800.0 E218.565
G1 X-12.05 Y-17.2 Z1.95 F4800.0 E218.596
G1 X-12.05 Y-16.8 Z1.95 F4800.0 E218.617
G1 X-12.34 Y-16.4 Z1.95 F4800.0 E218.643
G1 X-13.08 Y-16.0 Z1.95 F4800.0 E218.687
G1 X-14.41 Y-16.8 Z1.95 F4800.0 E218.769
G1 X-14.63 Y-16.4 Z1.95 F4800.0 E218.794
G1 X-15.1 Y-16.0 Z1.95 F4800.0 E218.826
G1 F1200.0
G1 E217.826
G1 F4800.0
M103
G1 X-13.44 Y-17.42 Z1.95 F4200.0
G1 X-4.46 Y-17.42 Z1.95 F4200.0
G1 X-6.26 Y-15.88 Z1.95 F4200.0
G1 F1200.0
G1 E218.826
G1 F4200.0
M101
G1 X-6.26 Y-16.0 Z1.95 F4800.0 E218.833
G1 X-6.26 Y-22.9 Z1.95 F4800.0 E219.197
G1 X3.98 Y-22.9 Z1.95 F4800.0 E219.738
G1 X4.04 Y-22.87 Z1.95 F4800.0 E219.742
G1 X4.04 Y-20.9 Z1.95 F4800.0 E219.846
G1 X-2.97 Y-20.9 Z1.95 F4800.0 E220.216
G1 X-2.97 Y-11.1 Z1.95 F4800.0 E220.734
G1 X-6.26 Y-11.1 Z1.95 F4800.0 E220.907
G1 X-6.26 Y-15.88 Z1.95 F4800.0 E221.16
G1 F1200.0
G1 E221.16
G1 F4800.0
M103
;M108 R40.0
G1 X-6.66 Y-15.88 Z1.95 F4200.0
G1 F1200.0
G1 E221.16
G1 F4200.0
M101
G1 X-6.66 Y-16.0 Z1.95 F2400.0 E221.166
G1 X-6.66 Y-23.3 Z1.95 F2400.0 E221.552
G1 X4.44 Y-23.3 Z1.95 F2400.0 E222.138
G1 X4.44 Y-20.5 Z1.95 F2400.0 E222.286
G1 X-2.57 Y-20.5 Z1.95 F2400.0 E222.657
G1 X-2.57 Y-10.7 Z1.95 F2400.0 E223.174
G1 X-6.66 Y-10.7 Z1.95 F2400.0 E223.39
G1 X-6.66 Y-15.88 Z1.95 F2400.0 E223.664
G1 F1200.0
G1 E222.664
G1 F2400.0
M103
;M108 R80.0
G1 X-3.26 Y-11.6 Z1.95 F4200.0
G1 F1200.0
G1 E223.664
G1 F4200.0
M101
G1 X-5.98 Y-11.6 Z1.95 F4800.0 E223.808
G1 X-5.98 Y-12.4 Z1.95 F4800.0 E223.85
G1 X-3.25 Y-12.0 Z1.95 F4800.0 E223.996
G1 X-3.25 Y-14.4 Z1.95 F4800.0 E224.122
G1 X-4.86 Y-14.87 Z1.95 F4800.0 E224.211
G1 X-5.14 Y-14.87 Z1.95 F4800.0 E224.226
G1 X-5.58 Y-12.8 Z1.95 F4800.0 E224.338
G1 X-5.98 Y-13.2 Z1.95 F4800.0 E224.368
G1 X-5.98 Y-16.4 Z1.95 F4800.0 E224.537
G1 X-5.14 Y-15.13 Z1.95 F4800.0 E224.617
G1 X-4.86 Y-15.13 Z1.95 F4800.0 E224.632
G1 X-3.25 Y-14.8 Z1.95 F4800.0 E224.719
G1 X-3.25 Y-18.4 Z1.95 F4800.0 E224.909
G1 X-4.86 Y-18.87 Z1.95 F4800.0 E224.998
G1 X-5.14 Y-18.87 Z1.95 F4800.0 E225.012
G1 X-5.58 Y-16.8 Z1.95 F4800.0 E225.124
G1 X-5.98 Y-17.2 Z1.95 F4800.0 E225.154
G1 X-5.98 Y-20.0 Z1.95 F4800.0 E225.302
G1 X-5.14 Y-19.13 Z1.95 F4800.0 E225.366
G1 X-4.86 Y-19.13 Z1.95 F4800.0 E225.381
G1 X-3.25 Y-18.8 Z1.95 F4800.0 E225.468
G1 X-3.25 Y-20.4 Z1.95 F4800.0 E225.552
G1 X-5.98 Y-20.4 Z1.95 F4800.0 E225.697
G1 X-5.98 Y-22.0 Z1.95 F4800.0 E225.781
G1 X-3.25 Y-20.8 Z1.95 F4800.0 E225.939
G1 X-3.09 Y-21.17 Z1.95 F4800.0 E225.96
G1 X3.55 Y-21.2 Z1.95 F4800.0 E226.311
G1 X3.76 Y-21.6 Z1.95 F4800.0 E226.334
G1 X3.76 Y-22.4 Z1.95 F4800.0 E226.377
G1 X-5.98 Y-22.4 Z1.95 F4800.0 E226.891
G1 F1200.0
G1 E225.891
G1 F4800.0
M103
G1 X2.24 Y-20.74 Z1.95 F4200.0
G1 X9.58 Y-23.45 Z1.95 F4200.0
G1 X13.24 Y-20.17 Z1.95 F4200.0
G1 F1200.0
G1 E226.891
G1 F4200.0
M101
G1 X13.17 Y-20.07 Z1.95 F4800.0 E226.897
G1 X14.55 Y-17.08 Z1.95 F4800.0 E227.071
G1 X14.86 Y-16.66 Z1.95 F4800.0 E227.099
G1 X15.6 Y-16.66 Z1.95 F4800.0 E227.138
G1 X15.91 Y-17.08 Z1.95 F4800.0 E227.165
G1 X17.31 Y-20.07 Z1.95 F4800.0 E227.339
G1 X16.86 Y-20.76 Z1.95 F4800.0 E227.383
G1 X13.61 Y-20.76 Z1.95 F4800.0 E227.555
G1 X13.24 Y-20.17 Z1.95 F4800.0 E227.592
G1 F1200.0
G1 E227.286
G1 F4800.0
M103
G1 X13.05 Y-21.46 Z1.95 F4200.0
G1 F1200.0
G1 E227.592
G1 F4200.0
M101
G1 X13.17 Y-21.46 Z1.95 F4800.0 E227.598
G1 X17.97 Y-21.46 Z1.95 F4800.0 E227.851
G1 X18.64 Y-22.9 Z1.95 F4800.0 E227.935
G1 X20.9 Y-22.9 Z1.95 F4800.0 E228.055
G1 X21.24 Y-22.32 Z1.95 F4800.0 E228.09
G1 X17.21 Y-15.39 Z1.95 F4800.0 E228.514
G1 X13.36 Y-15.39 Z1.95 F4800.0 E228.717
G1 X9.33 Y-22.32 Z1.95 F4800.0 E229.141
G1 X9.66 Y-22.9 Z1.95 F4800.0 E229.176
G1 X11.81 Y-22.9 Z1.95 F4800.0 E229.29
G1 X12.47 Y-21.46 Z1.95 F4800.0 E229.373
G1 X13.05 Y-21.46 Z1.95 F4800.0 E229.404
G1 F1200.0
G1 E229.404
G1 F4800.0
M103
;M108 R40.0
G1 X13.05 Y-21.86 Z1.95 F4200.0
G1 F1200.0
G1 E229.404
G1 F4200.0
M101
G1 X13.17 Y-21.86 Z1.95 F2400.0 E229.41
G1 X17.71 Y-21.86 Z1.95 F2400.0 E229.65
G1 X18.38 Y-23.3 Z1.95 F2400.0 E229.734
G1 X22.14 Y-23.3 Z1.95 F2400.0 E229.932
M73 P58 (display progress)
G1 X22.21 Y-23.19 Z1.95 F2400.0 E229.939
G1 X17.44 Y-14.99 Z1.95 F2400.0 E230.44
G1 X13.13 Y-14.99 Z1.95 F2400.0 E230.668
G1 X8.36 Y-23.19 Z1.95 F2400.0 E231.169
G1 X8.42 Y-23.3 Z1.95 F2400.0 E231.176
G1 X12.07 Y-23.3 Z1.95 F2400.0 E231.368
G1 X12.73 Y-21.86 Z1.95 F2400.0 E231.452
G1 X13.05 Y-21.86 Z1.95 F2400.0 E231.469
G1 F1200.0
G1 E230.711
G1 F2400.0
M103
G1 X13.95 Y-20.35 Z1.95 F4200.0
G1 F1200.0
G1 E231.469
G1 F4200.0
M101
G1 X13.83 Y-20.35 Z1.95 F2400.0 E231.475
G1 X13.63 Y-20.05 Z1.95 F2400.0 E231.495
G1 X14.9 Y-17.29 Z1.95 F2400.0 E231.655
G1 X15.06 Y-17.06 Z1.95 F2400.0 E231.67
G1 X15.4 Y-17.06 Z1.95 F2400.0 E231.687
G1 X15.57 Y-17.29 Z1.95 F2400.0 E231.702
G1 X16.85 Y-20.05 Z1.95 F2400.0 E231.863
G1 X16.65 Y-20.35 Z1.95 F2400.0 E231.882
G1 X13.95 Y-20.35 Z1.95 F2400.0 E232.025
G1 F1200.0
G1 E231.025
G1 F2400.0
M103
;M108 R80.0
G1 X9.7 Y-22.4 Z1.95 F4200.0
G1 F1200.0
G1 E232.025
G1 F4200.0
M101
G1 X11.73 Y-22.4 Z1.95 F4800.0 E232.132
G1 X12.28 Y-21.2 Z1.95 F4800.0 E232.202
G1 X9.84 Y-22.0 Z1.95 F4800.0 E232.338
G1 X11.23 Y-19.6 Z1.95 F4800.0 E232.484
G1 X13.31 Y-20.8 Z1.95 F4800.0 E232.611
G1 X13.05 Y-20.4 Z1.95 F4800.0 E232.636
G1 X12.89 Y-20.0 Z1.95 F4800.0 E232.659
G1 X13.45 Y-18.8 Z1.95 F4800.0 E232.729
G1 X11.7 Y-18.8 Z1.95 F4800.0 E232.821
G1 X12.86 Y-16.8 Z1.95 F4800.0 E232.943
G1 X13.63 Y-18.4 Z1.95 F4800.0 E233.037
G1 X14.41 Y-16.8 Z1.95 F4800.0 E233.131
G1 X13.09 Y-16.4 Z1.95 F4800.0 E233.204
G1 X13.33 Y-16.0 Z1.95 F4800.0 E233.228
G1 X14.7 Y-16.4 Z1.95 F4800.0 E233.304
G1 X15.76 Y-16.4 Z1.95 F4800.0 E233.36
G1 X15.76 Y-16.0 Z1.95 F4800.0 E233.381
G1 X17.24 Y-16.0 Z1.95 F4800.0 E233.459
G1 X17.47 Y-16.4 Z1.95 F4800.0 E233.484
G1 X16.4 Y-16.6 Z1.95 F4800.0 E233.541
G1 X16.28 Y-17.2 Z1.95 F4800.0 E233.573
G1 X16.84 Y-18.4 Z1.95 F4800.0 E233.643
G1 X17.7 Y-16.8 Z1.95 F4800.0 E233.74
G1 X18.87 Y-18.8 Z1.95 F4800.0 E233.862
G1 X17.02 Y-18.8 Z1.95 F4800.0 E233.959
G1 X17.59 Y-20.0 Z1.95 F4800.0 E234.029
G1 X17.43 Y-20.4 Z1.95 F4800.0 E234.052
G1 X17.17 Y-20.8 Z1.95 F4800.0 E234.077
G1 X19.33 Y-19.6 Z1.95 F4800.0 E234.207
G1 X19.8 Y-20.4 Z1.95 F4800.0 E234.256
G1 X18.15 Y-21.2 Z1.95 F4800.0 E234.353
G1 X18.53 Y-22.0 Z1.95 F4800.0 E234.4
G1 X20.03 Y-20.8 Z1.95 F4800.0 E234.501
G1 X20.73 Y-22.0 Z1.95 F4800.0 E234.575
G1 X20.87 Y-22.4 Z1.95 F4800.0 E234.597
G1 X18.71 Y-22.4 Z1.95 F4800.0 E234.711
G1 F1200.0
G1 E233.711
G1 F4800.0
M103
G1 X19.95 Y-23.44 Z1.95 F4200.0
G1 X29.06 Y-23.0 Z1.95 F4200.0
G1 X30.38 Y-22.23 Z1.95 F4200.0
G1 F1200.0
G1 E234.711
G1 F4200.0
M101
G1 X30.26 Y-22.23 Z1.95 F4800.0 E234.717
G1 X30.26 Y-19.26 Z1.95 F4800.0 E234.874
G1 X33.97 Y-19.32 Z1.95 F4800.0 E235.071
G1 X34.42 Y-19.42 Z1.95 F4800.0 E235.095
G1 X34.81 Y-19.58 Z1.95 F4800.0 E235.117
G1 X35.35 Y-20.02 Z1.95 F4800.0 E235.154
G1 X35.57 Y-20.71 Z1.95 F4800.0 E235.192
G1 X35.35 Y-21.43 Z1.95 F4800.0 E235.232
G1 X34.82 Y-21.9 Z1.95 F4800.0 E235.269
G1 X34.42 Y-22.06 Z1.95 F4800.0 E235.292
G1 X33.99 Y-22.16 Z1.95 F4800.0 E235.315
G1 X30.38 Y-22.23 Z1.95 F4800.0 E235.506
G1 F1200.0
G1 E234.506
G1 F4800.0
M103
G1 X30.38 Y-18.81 Z1.95 F4200.0
G1 F1200.0
G1 E235.506
G1 F4200.0
M101
G1 X30.26 Y-18.81 Z1.95 F4800.0 E235.512
G1 X30.26 Y-15.95 Z1.95 F4800.0 E235.664
G1 X33.58 Y-16.01 Z1.95 F4800.0 E235.839
G1 X33.98 Y-16.1 Z1.95 F4800.0 E235.861
G1 X34.35 Y-16.25 Z1.95 F4800.0 E235.882
G1 X34.84 Y-16.69 Z1.95 F4800.0 E235.917
G1 X35.03 Y-17.36 Z1.95 F4800.0 E235.954
G1 X34.86 Y-18.01 Z1.95 F4800.0 E235.989
G1 X34.6 Y-18.31 Z1.95 F4800.0 E236.01
G1 X34.32 Y-18.52 Z1.95 F4800.0 E236.028
G1 X33.98 Y-18.66 Z1.95 F4800.0 E236.048
G1 X33.57 Y-18.75 Z1.95 F4800.0 E236.07
G1 X30.38 Y-18.81 Z1.95 F4800.0 E236.239
G1 F1200.0
G1 E235.239
G1 F4800.0
M103
G1 X27.26 Y-18.69 Z1.95 F4200.0
G1 F1200.0
G1 E236.239
G1 F4200.0
M101
G1 X27.26 Y-18.81 Z1.95 F4800.0 E236.245
G1 X27.26 Y-22.9 Z1.95 F4800.0 E236.461
G1 X33.83 Y-22.9 Z1.95 F4800.0 E236.808
G1 X35.64 Y-22.79 Z1.95 F4800.0 E236.904
G1 X37.1 Y-22.52 Z1.95 F4800.0 E236.982
G1 X37.72 Y-22.22 Z1.95 F4800.0 E237.019
G1 X38.17 Y-21.84 Z1.95 F4800.0 E237.05
G1 X38.42 Y-21.44 Z1.95 F4800.0 E237.075
G1 X38.5 Y-21.03 Z1.95 F4800.0 E237.097
G1 X38.39 Y-20.53 Z1.95 F4800.0 E237.124
G1 X38.04 Y-20.11 Z1.95 F4800.0 E237.152
G1 X37.33 Y-19.74 Z1.95 F4800.0 E237.195
G1 X36.44 Y-19.52 Z1.95 F4800.0 E237.243
G1 X35.98 Y-19.25 Z1.95 F4800.0 E237.272
G1 X35.93 Y-18.53 Z1.95 F4800.0 E237.31
G1 X36.35 Y-18.2 Z1.95 F4800.0 E237.338
G1 X37.39 Y-17.78 Z1.95 F4800.0 E237.397
G1 X37.76 Y-17.38 Z1.95 F4800.0 E237.426
G1 X37.86 Y-16.97 Z1.95 F4800.0 E237.448
G1 X37.7 Y-16.45 Z1.95 F4800.0 E237.477
G1 X37.13 Y-15.94 Z1.95 F4800.0 E237.517
G1 X36.04 Y-15.54 Z1.95 F4800.0 E237.579
G1 X34.42 Y-15.39 Z1.95 F4800.0 E237.664
G1 X27.26 Y-15.39 Z1.95 F4800.0 E238.043
G1 X27.26 Y-18.69 Z1.95 F4800.0 E238.218
G1 F1200.0
G1 E238.218
G1 F4800.0
M103
;M108 R40.0
G1 X26.86 Y-18.69 Z1.95 F4200.0
G1 F1200.0
G1 E238.218
G1 F4200.0
M101
G1 X26.86 Y-18.81 Z1.95 F2400.0 E238.224
G1 X26.86 Y-23.3 Z1.95 F2400.0 E238.461
G1 X33.84 Y-23.3 Z1.95 F2400.0 E238.83
G1 X35.69 Y-23.18 Z1.95 F2400.0 E238.928
G1 X37.23 Y-22.9 Z1.95 F2400.0 E239.01
G1 X37.94 Y-22.56 Z1.95 F2400.0 E239.052
G1 X38.47 Y-22.11 Z1.95 F2400.0 E239.089
G1 X38.8 Y-21.59 Z1.95 F2400.0 E239.121
G1 X38.91 Y-21.03 Z1.95 F2400.0 E239.152
G1 X38.76 Y-20.35 Z1.95 F2400.0 E239.188
G1 X38.3 Y-19.8 Z1.95 F2400.0 E239.226
G1 X37.48 Y-19.36 Z1.95 F2400.0 E239.275
G1 X36.59 Y-19.15 Z1.95 F2400.0 E239.323
G1 X36.37 Y-19.01 Z1.95 F2400.0 E239.337
G1 X36.34 Y-18.71 Z1.95 F2400.0 E239.353
G1 X36.55 Y-18.55 Z1.95 F2400.0 E239.367
G1 X37.63 Y-18.11 Z1.95 F2400.0 E239.428
G1 X38.12 Y-17.58 Z1.95 F2400.0 E239.467
G1 X38.28 Y-16.96 Z1.95 F2400.0 E239.5
G1 X38.05 Y-16.22 Z1.95 F2400.0 E239.541
G1 X37.34 Y-15.59 Z1.95 F2400.0 E239.592
G1 X36.13 Y-15.14 Z1.95 F2400.0 E239.66
G1 X34.44 Y-14.99 Z1.95 F2400.0 E239.749
G1 X26.86 Y-14.99 Z1.95 F2400.0 E240.15
M73 P59 (display progress)
G1 X26.86 Y-18.69 Z1.95 F2400.0 E240.346
G1 F1200.0
G1 E239.346
G1 F2400.0
M103
G1 X30.78 Y-18.4 Z1.95 F4200.0
G1 F1200.0
G1 E240.346
G1 F4200.0
M101
G1 X30.66 Y-18.41 Z1.95 F2400.0 E240.352
G1 X30.66 Y-16.35 Z1.95 F2400.0 E240.461
G1 X33.53 Y-16.41 Z1.95 F2400.0 E240.612
G1 X33.86 Y-16.48 Z1.95 F2400.0 E240.63
G1 X34.13 Y-16.6 Z1.95 F2400.0 E240.646
G1 X34.49 Y-16.91 Z1.95 F2400.0 E240.671
G1 X34.61 Y-17.36 Z1.95 F2400.0 E240.695
G1 X34.49 Y-17.82 Z1.95 F2400.0 E240.72
G1 X34.33 Y-18.02 Z1.95 F2400.0 E240.734
G1 X34.12 Y-18.17 Z1.95 F2400.0 E240.747
G1 X33.86 Y-18.27 Z1.95 F2400.0 E240.763
G1 X33.52 Y-18.35 Z1.95 F2400.0 E240.781
G1 X30.78 Y-18.4 Z1.95 F2400.0 E240.926
G1 F1200.0
G1 E240.538
G1 F2400.0
M103
G1 X30.66 Y-19.79 Z1.95 F4200.0
G1 F1200.0
G1 E240.926
G1 F4200.0
M101
G1 X30.66 Y-19.66 Z1.95 F2400.0 E240.932
G1 X33.93 Y-19.72 Z1.95 F2400.0 E241.105
G1 X34.3 Y-19.8 Z1.95 F2400.0 E241.125
G1 X34.6 Y-19.93 Z1.95 F2400.0 E241.142
G1 X35.0 Y-20.26 Z1.95 F2400.0 E241.17
G1 X35.15 Y-20.72 Z1.95 F2400.0 E241.195
G1 X35.0 Y-21.21 Z1.95 F2400.0 E241.222
G1 X34.6 Y-21.55 Z1.95 F2400.0 E241.25
G1 X34.3 Y-21.68 Z1.95 F2400.0 E241.268
G1 X33.93 Y-21.77 Z1.95 F2400.0 E241.288
G1 X32.99 Y-21.83 Z1.95 F2400.0 E241.338
G1 X30.66 Y-21.83 Z1.95 F2400.0 E241.461
G1 X30.66 Y-19.79 Z1.95 F2400.0 E241.569
G1 F1200.0
G1 E240.569
G1 F2400.0
M103
;M108 R80.0
G1 X27.55 Y-22.4 Z1.95 F4200.0
G1 F1200.0
G1 E241.569
G1 F4200.0
M101
G1 X29.98 Y-22.4 Z1.95 F4800.0 E241.697
G1 X29.98 Y-20.8 Z1.95 F4800.0 E241.782
G1 X27.54 Y-22.0 Z1.95 F4800.0 E241.925
G1 X27.54 Y-18.8 Z1.95 F4800.0 E242.094
G1 X29.98 Y-20.4 Z1.95 F4800.0 E242.249
G1 X29.99 Y-16.8 Z1.95 F4800.0 E242.439
G1 X27.54 Y-18.4 Z1.95 F4800.0 E242.593
G1 X27.54 Y-16.0 Z1.95 F4800.0 E242.72
G1 X29.99 Y-16.0 Z1.95 F4800.0 E242.85
G1 X29.99 Y-16.4 Z1.95 F4800.0 E242.871
G1 F1200.0
G1 E241.871
G1 F4800.0
M103
G1 X34.47 Y-16.0 Z1.95 F4200.0
G1 F1200.0
G1 E242.871
G1 F4200.0
M101
G1 X34.93 Y-16.4 Z1.95 F4800.0 E242.903
G1 X35.16 Y-16.8 Z1.95 F4800.0 E242.927
G1 X36.49 Y-16.0 Z1.95 F4800.0 E243.009
G1 X37.23 Y-16.4 Z1.95 F4800.0 E243.054
G1 X37.52 Y-16.8 Z1.95 F4800.0 E243.08
G1 X37.52 Y-17.2 Z1.95 F4800.0 E243.101
G1 X37.08 Y-17.6 Z1.95 F4800.0 E243.132
G1 X36.14 Y-18.0 Z1.95 F4800.0 E243.186
G1 X35.28 Y-17.2 Z1.95 F4800.0 E243.248
G1 X35.25 Y-17.6 Z1.95 F4800.0 E243.269
G1 X35.15 Y-18.0 Z1.95 F4800.0 E243.291
G1 X34.89 Y-18.4 Z1.95 F4800.0 E243.316
G1 X34.37 Y-18.8 Z1.95 F4800.0 E243.351
G1 X34.61 Y-19.12 Z1.95 F4800.0 E243.372
G1 X35.65 Y-18.4 Z1.95 F4800.0 E243.439
G1 X35.7 Y-19.2 Z1.95 F4800.0 E243.481
G1 X35.28 Y-19.6 Z1.95 F4800.0 E243.512
G1 X36.03 Y-19.6 Z1.95 F4800.0 E243.551
G1 X35.64 Y-20.0 Z1.95 F4800.0 E243.581
G1 X35.76 Y-20.4 Z1.95 F4800.0 E243.603
G1 X35.83 Y-20.8 Z1.95 F4800.0 E243.624
G1 X37.0 Y-21.0 Z1.95 F4800.0 E243.687
G1 X37.23 Y-20.0 Z1.95 F4800.0 E243.741
G1 X37.91 Y-20.4 Z1.95 F4800.0 E243.783
G1 X38.16 Y-20.8 Z1.95 F4800.0 E243.808
G1 X38.18 Y-21.2 Z1.95 F4800.0 E243.829
G1 X37.99 Y-21.6 Z1.95 F4800.0 E243.852
G1 X37.53 Y-22.0 Z1.95 F4800.0 E243.885
G1 X35.71 Y-21.2 Z1.95 F4800.0 E243.989
G1 X35.59 Y-21.6 Z1.95 F4800.0 E244.012
G1 X35.13 Y-22.0 Z1.95 F4800.0 E244.044
G1 X34.2 Y-22.4 Z1.95 F4800.0 E244.097
G1 X36.2 Y-22.4 Z1.95 F4800.0 E244.202
G1 F1200.0
G1 E243.202
G1 F4800.0
M103
(<layer> 2.215 )
G1 X29.06 Y-22.41 Z2.22 F4200.0
G1 X19.93 Y-23.29 Z2.22 F4200.0
G1 X17.76 Y-21.78 Z2.22 F4200.0
G1 X12.67 Y-21.78 Z2.22 F4200.0
G1 X10.62 Y-23.43 Z2.22 F4200.0
G1 X2.24 Y-23.0 Z2.22 F4200.0
G1 X-4.46 Y-22.44 Z2.22 F4200.0
G1 X-12.87 Y-20.85 Z2.22 F4200.0
G1 X-14.7 Y-21.59 Z2.22 F4200.0
G1 X-20.51 Y-22.45 Z2.22 F4200.0
G1 X-28.29 Y-23.32 Z2.22 F4200.0
G1 X-30.46 Y-21.78 Z2.22 F4200.0
G1 X-35.55 Y-21.78 Z2.22 F4200.0
G1 X-37.59 Y-23.28 Z2.22 F4200.0
G1 X-42.5 Y-16.14 Z2.22 F4200.0
G1 X-46.8 Y-17.99 Z2.22 F4200.0
G1 X-50.51 Y-22.47 Z2.22 F4200.0
G1 F1200.0
G1 E244.202
G1 F4200.0
M101
G1 X-50.51 Y-22.9 Z2.22 F4800.0 E244.225
G1 X-47.2 Y-22.9 Z2.22 F4800.0 E244.4
G1 X-47.2 Y-17.59 Z2.22 F4800.0 E244.68
G1 X-41.57 Y-17.59 Z2.22 F4800.0 E244.978
G1 X-41.57 Y-16.16 Z2.22 F4800.0 E245.053
G1 X-47.2 Y-16.16 Z2.22 F4800.0 E245.351
G1 X-47.2 Y-12.69 Z2.22 F4800.0 E245.534
G1 X-40.61 Y-12.69 Z2.22 F4800.0 E245.882
G1 X-40.61 Y-11.1 Z2.22 F4800.0 E245.966
G1 X-50.51 Y-11.1 Z2.22 F4800.0 E246.49
G1 X-50.51 Y-22.47 Z2.22 F4800.0 E247.09
G1 F1200.0
G1 E247.09
G1 F4800.0
M103
;M108 R40.0
G1 X-50.91 Y-22.47 Z2.22 F4200.0
G1 F1200.0
G1 E247.09
G1 F4200.0
M101
G1 X-50.91 Y-22.9 Z2.22 F2400.0 E247.113
G1 X-50.91 Y-23.3 Z2.22 F2400.0 E247.134
G1 X-46.8 Y-23.3 Z2.22 F2400.0 E247.351
G1 X-46.8 Y-17.99 Z2.22 F2400.0 E247.632
G1 X-41.17 Y-17.99 Z2.22 F2400.0 E247.929
G1 X-41.17 Y-15.76 Z2.22 F2400.0 E248.047
G1 X-46.8 Y-15.76 Z2.22 F2400.0 E248.344
G1 X-46.8 Y-13.09 Z2.22 F2400.0 E248.485
G1 X-40.21 Y-13.09 Z2.22 F2400.0 E248.834
G1 X-40.21 Y-10.7 Z2.22 F2400.0 E248.96
G1 X-50.91 Y-10.7 Z2.22 F2400.0 E249.526
G1 X-50.91 Y-22.47 Z2.22 F2400.0 E250.147
G1 F1200.0
G1 E249.147
G1 F2400.0
M103
;M108 R80.0
G1 X-46.8 Y-17.99 Z2.22 F4200.0
G1 X-42.8 Y-17.31 Z2.22 F4200.0
G1 F1200.0
G1 E250.147
G1 F4200.0
M101
G1 X-42.4 Y-17.31 Z2.22 F4800.0 E250.169
G1 X-42.0 Y-17.23 Z2.22 F4800.0 E250.19
G1 X-42.0 Y-16.52 Z2.22 F4800.0 E250.228
G1 X-42.4 Y-16.44 Z2.22 F4800.0 E250.249
G1 X-44.0 Y-16.44 Z2.22 F4800.0 E250.334
G1 X-43.2 Y-17.31 Z2.22 F4800.0 E250.396
G1 X-46.8 Y-17.31 Z2.22 F4800.0 E250.586
G1 X-46.87 Y-17.14 Z2.22 F4800.0 E250.596
M73 P60 (display progress)
G1 X-46.87 Y-16.86 Z2.22 F4800.0 E250.611
G1 X-46.0 Y-16.44 Z2.22 F4800.0 E250.662
G1 X-44.4 Y-16.44 Z2.22 F4800.0 E250.746
G1 F1200.0
G1 E249.746
G1 F4800.0
M103
G1 X-46.8 Y-15.76 Z2.22 F4200.0
G1 X-46.8 Y-13.09 Z2.22 F4200.0
G1 X-44.4 Y-12.41 Z2.22 F4200.0
G1 F1200.0
G1 E250.746
G1 F4200.0
M101
G1 X-46.0 Y-12.41 Z2.22 F4800.0 E250.831
G1 X-46.0 Y-11.38 Z2.22 F4800.0 E250.885
G1 X-42.8 Y-11.38 Z2.22 F4800.0 E251.054
G1 X-44.0 Y-12.41 Z2.22 F4800.0 E251.138
G1 X-42.0 Y-12.41 Z2.22 F4800.0 E251.244
G1 X-42.4 Y-11.38 Z2.22 F4800.0 E251.302
G1 X-41.2 Y-11.38 Z2.22 F4800.0 E251.366
G1 X-41.2 Y-12.41 Z2.22 F4800.0 E251.42
G1 X-41.6 Y-12.41 Z2.22 F4800.0 E251.442
G1 F1200.0
G1 E250.442
G1 F4800.0
M103
G1 X-47.2 Y-12.41 Z2.22 F4200.0
G1 F1200.0
G1 E251.442
G1 F4200.0
M101
G1 X-46.4 Y-12.41 Z2.22 F4800.0 E251.484
G1 X-46.4 Y-11.38 Z2.22 F4800.0 E251.538
G1 X-48.4 Y-11.38 Z2.22 F4800.0 E251.644
G1 X-48.87 Y-15.14 Z2.22 F4800.0 E251.844
G1 X-47.2 Y-16.44 Z2.22 F4800.0 E251.956
G1 X-46.8 Y-16.44 Z2.22 F4800.0 E251.977
G1 X-47.13 Y-16.86 Z2.22 F4800.0 E252.005
G1 X-47.13 Y-17.14 Z2.22 F4800.0 E252.02
G1 X-47.2 Y-17.31 Z2.22 F4800.0 E252.03
G1 X-48.87 Y-18.86 Z2.22 F4800.0 E252.151
G1 X-48.87 Y-19.14 Z2.22 F4800.0 E252.165
G1 X-47.6 Y-22.51 Z2.22 F4800.0 E252.356
G1 X-48.0 Y-22.62 Z2.22 F4800.0 E252.378
G1 X-50.0 Y-22.62 Z2.22 F4800.0 E252.483
G1 X-49.13 Y-19.14 Z2.22 F4800.0 E252.673
G1 X-49.13 Y-14.86 Z2.22 F4800.0 E252.899
G1 X-48.8 Y-11.38 Z2.22 F4800.0 E253.084
G1 X-50.0 Y-11.38 Z2.22 F4800.0 E253.147
G1 F1200.0
G1 E252.147
G1 F4800.0
M103
G1 X-46.8 Y-15.76 Z2.22 F4200.0
G1 X-43.37 Y-17.78 Z2.22 F4200.0
G1 X-36.5 Y-21.78 Z2.22 F4200.0
G1 X-34.56 Y-19.0 Z2.22 F4200.0
G1 F1200.0
G1 E253.147
G1 F4200.0
M101
G1 X-34.38 Y-18.61 Z2.22 F4800.0 E253.17
G1 X-33.67 Y-17.08 Z2.22 F4800.0 E253.258
G1 X-33.36 Y-16.66 Z2.22 F4800.0 E253.286
G1 X-32.62 Y-16.66 Z2.22 F4800.0 E253.325
G1 X-32.31 Y-17.08 Z2.22 F4800.0 E253.353
G1 X-30.92 Y-20.07 Z2.22 F4800.0 E253.527
G1 X-31.36 Y-20.76 Z2.22 F4800.0 E253.57
G1 X-34.61 Y-20.76 Z2.22 F4800.0 E253.742
G1 X-35.05 Y-20.07 Z2.22 F4800.0 E253.785
G1 X-34.56 Y-19.0 Z2.22 F4800.0 E253.848
G1 F1200.0
G1 E252.848
G1 F4800.0
M103
G1 X-35.92 Y-17.21 Z2.22 F4200.0
G1 F1200.0
G1 E253.848
G1 F4200.0
M101
G1 X-36.14 Y-17.58 Z2.22 F4800.0 E253.87
G1 X-38.89 Y-22.32 Z2.22 F4800.0 E254.16
G1 X-38.56 Y-22.9 Z2.22 F4800.0 E254.195
G1 X-36.41 Y-22.9 Z2.22 F4800.0 E254.309
G1 X-35.75 Y-21.46 Z2.22 F4800.0 E254.392
G1 X-30.26 Y-21.46 Z2.22 F4800.0 E254.683
G1 X-29.58 Y-22.9 Z2.22 F4800.0 E254.767
G1 X-27.32 Y-22.9 Z2.22 F4800.0 E254.886
G1 X-26.99 Y-22.32 Z2.22 F4800.0 E254.922
G1 X-31.01 Y-15.39 Z2.22 F4800.0 E255.345
G1 X-34.87 Y-15.39 Z2.22 F4800.0 E255.549
G1 X-35.92 Y-17.21 Z2.22 F4800.0 E255.66
G1 F1200.0
G1 E255.66
G1 F4800.0
M103
;M108 R40.0
G1 X-36.27 Y-17.01 Z2.22 F4200.0
G1 F1200.0
G1 E255.66
G1 F4200.0
M101
G1 X-36.49 Y-17.38 Z2.22 F2400.0 E255.683
G1 X-39.86 Y-23.19 Z2.22 F2400.0 E256.037
G1 X-39.8 Y-23.3 Z2.22 F2400.0 E256.044
G1 X-36.15 Y-23.3 Z2.22 F2400.0 E256.237
G1 X-35.5 Y-21.86 Z2.22 F2400.0 E256.32
G1 X-30.51 Y-21.86 Z2.22 F2400.0 E256.584
G1 X-29.84 Y-23.3 Z2.22 F2400.0 E256.668
G1 X-26.08 Y-23.3 Z2.22 F2400.0 E256.866
G1 X-26.02 Y-23.19 Z2.22 F2400.0 E256.873
G1 X-30.78 Y-14.99 Z2.22 F2400.0 E257.374
G1 X-35.1 Y-14.99 Z2.22 F2400.0 E257.602
G1 X-36.27 Y-17.01 Z2.22 F2400.0 E257.725
G1 F1200.0
G1 E256.725
G1 F2400.0
M103
G1 X-34.09 Y-18.95 Z2.22 F4200.0
G1 F1200.0
G1 E257.725
G1 F4200.0
M101
G1 X-33.91 Y-18.56 Z2.22 F2400.0 E257.748
G1 X-33.32 Y-17.29 Z2.22 F2400.0 E257.822
G1 X-33.16 Y-17.06 Z2.22 F2400.0 E257.837
G1 X-32.82 Y-17.06 Z2.22 F2400.0 E257.854
G1 X-32.66 Y-17.29 Z2.22 F2400.0 E257.869
G1 X-31.38 Y-20.05 Z2.22 F2400.0 E258.03
G1 X-31.57 Y-20.35 Z2.22 F2400.0 E258.049
G1 X-34.4 Y-20.35 Z2.22 F2400.0 E258.198
G1 X-34.59 Y-20.05 Z2.22 F2400.0 E258.217
G1 X-34.09 Y-18.95 Z2.22 F2400.0 E258.281
G1 F1200.0
G1 E257.281
G1 F2400.0
M103
;M108 R80.0
G1 X-36.8 Y-19.27 Z2.22 F4200.0
G1 F1200.0
G1 E258.281
G1 F4200.0
M101
G1 X-38.0 Y-21.34 Z2.22 F4800.0 E258.407
G1 X-36.4 Y-22.21 Z2.22 F4800.0 E258.503
G1 X-36.8 Y-22.62 Z2.22 F4800.0 E258.534
G1 X-38.4 Y-22.62 Z2.22 F4800.0 E258.618
G1 X-38.4 Y-22.03 Z2.22 F4800.0 E258.649
G1 F1200.0
G1 E257.649
G1 F4800.0
M103
G1 X-30.46 Y-21.78 Z2.22 F4200.0
G1 X-27.6 Y-22.62 Z2.22 F4200.0
G1 F1200.0
G1 E258.649
G1 F4200.0
M101
G1 X-27.6 Y-21.82 Z2.22 F4800.0 E258.692
G1 X-28.0 Y-21.13 Z2.22 F4800.0 E258.734
G1 X-28.0 Y-22.62 Z2.22 F4800.0 E258.812
G1 X-29.2 Y-22.62 Z2.22 F4800.0 E258.876
G1 X-29.6 Y-22.21 Z2.22 F4800.0 E258.906
G1 X-30.0 Y-21.35 Z2.22 F4800.0 E258.956
G1 X-30.4 Y-21.18 Z2.22 F4800.0 E258.979
G1 X-30.93 Y-19.09 Z2.22 F4800.0 E259.093
G1 X-28.4 Y-20.44 Z2.22 F4800.0 E259.245
G1 X-30.4 Y-17.0 Z2.22 F4800.0 E259.455
G1 X-31.6 Y-17.94 Z2.22 F4800.0 E259.535
G1 X-32.0 Y-17.08 Z2.22 F4800.0 E259.585
G1 X-32.4 Y-16.49 Z2.22 F4800.0 E259.623
G1 X-30.8 Y-16.31 Z2.22 F4800.0 E259.708
G1 X-31.2 Y-15.67 Z2.22 F4800.0 E259.748
G1 X-32.8 Y-15.67 Z2.22 F4800.0 E259.833
G1 X-32.8 Y-16.38 Z2.22 F4800.0 E259.87
G1 X-33.2 Y-16.38 Z2.22 F4800.0 E259.891
G1 X-33.2 Y-15.67 Z2.22 F4800.0 E259.929
G1 X-34.4 Y-15.67 Z2.22 F4800.0 E259.992
G1 X-34.8 Y-15.84 Z2.22 F4800.0 E260.015
G1 X-33.6 Y-16.51 Z2.22 F4800.0 E260.088
G1 X-34.0 Y-17.13 Z2.22 F4800.0 E260.127
G1 X-34.4 Y-17.99 Z2.22 F4800.0 E260.177
G1 X-35.2 Y-16.52 Z2.22 F4800.0 E260.265
G1 X-36.4 Y-18.59 Z2.22 F4800.0 E260.392
M73 P61 (display progress)
G1 X-34.8 Y-18.86 Z2.22 F4800.0 E260.477
G1 X-35.2 Y-19.72 Z2.22 F4800.0 E260.528
G1 X-35.2 Y-20.35 Z2.22 F4800.0 E260.561
G1 X-36.0 Y-21.33 Z2.22 F4800.0 E260.628
G1 X-35.6 Y-21.18 Z2.22 F4800.0 E260.65
G1 X-34.8 Y-21.18 Z2.22 F4800.0 E260.692
G1 X-34.8 Y-20.98 Z2.22 F4800.0 E260.703
G1 X-34.4 Y-21.04 Z2.22 F4800.0 E260.724
G1 X-34.4 Y-21.18 Z2.22 F4800.0 E260.732
G1 X-34.0 Y-21.18 Z2.22 F4800.0 E260.753
G1 X-34.0 Y-21.04 Z2.22 F4800.0 E260.76
G1 X-33.6 Y-21.04 Z2.22 F4800.0 E260.781
G1 X-33.6 Y-21.18 Z2.22 F4800.0 E260.789
G1 X-33.2 Y-21.18 Z2.22 F4800.0 E260.81
G1 X-33.2 Y-21.04 Z2.22 F4800.0 E260.817
G1 X-32.8 Y-21.04 Z2.22 F4800.0 E260.839
G1 X-32.8 Y-21.18 Z2.22 F4800.0 E260.846
G1 X-32.4 Y-21.18 Z2.22 F4800.0 E260.867
G1 X-32.4 Y-21.04 Z2.22 F4800.0 E260.875
G1 X-32.0 Y-21.04 Z2.22 F4800.0 E260.896
G1 X-32.0 Y-21.18 Z2.22 F4800.0 E260.903
G1 X-31.6 Y-21.18 Z2.22 F4800.0 E260.924
G1 X-31.6 Y-21.04 Z2.22 F4800.0 E260.932
G1 X-31.2 Y-21.04 Z2.22 F4800.0 E260.953
G1 X-31.2 Y-21.18 Z2.22 F4800.0 E260.961
G1 X-30.8 Y-21.18 Z2.22 F4800.0 E260.982
G1 X-30.8 Y-20.41 Z2.22 F4800.0 E261.023
G1 F1200.0
G1 E260.023
G1 F4800.0
M103
G1 X-27.7 Y-23.48 Z2.22 F4200.0
G1 X-20.52 Y-22.95 Z2.22 F4200.0
G1 X-19.31 Y-20.83 Z2.22 F4200.0
G1 F1200.0
G1 E261.023
G1 F4200.0
M101
G1 X-19.31 Y-20.41 Z2.22 F4800.0 E261.045
G1 X-19.31 Y-19.26 Z2.22 F4800.0 E261.106
G1 X-15.59 Y-19.32 Z2.22 F4800.0 E261.302
G1 X-15.15 Y-19.42 Z2.22 F4800.0 E261.326
G1 X-14.76 Y-19.58 Z2.22 F4800.0 E261.349
G1 X-14.22 Y-20.02 Z2.22 F4800.0 E261.386
G1 X-14.0 Y-20.71 Z2.22 F4800.0 E261.424
G1 X-14.21 Y-21.43 Z2.22 F4800.0 E261.463
G1 X-14.75 Y-21.9 Z2.22 F4800.0 E261.501
G1 X-15.15 Y-22.06 Z2.22 F4800.0 E261.524
G1 X-15.58 Y-22.16 Z2.22 F4800.0 E261.547
G1 X-19.31 Y-22.23 Z2.22 F4800.0 E261.744
G1 X-19.31 Y-20.83 Z2.22 F4800.0 E261.818
G1 F1200.0
G1 E260.818
G1 F4800.0
M103
G1 X-18.88 Y-18.81 Z2.22 F4200.0
G1 F1200.0
G1 E261.818
G1 F4200.0
M101
G1 X-19.31 Y-18.81 Z2.22 F4800.0 E261.841
G1 X-19.31 Y-15.95 Z2.22 F4800.0 E261.992
G1 X-15.99 Y-16.01 Z2.22 F4800.0 E262.168
G1 X-15.59 Y-16.1 Z2.22 F4800.0 E262.189
G1 X-15.22 Y-16.25 Z2.22 F4800.0 E262.21
G1 X-14.73 Y-16.69 Z2.22 F4800.0 E262.245
G1 X-14.54 Y-17.36 Z2.22 F4800.0 E262.282
G1 X-14.71 Y-18.01 Z2.22 F4800.0 E262.317
G1 X-14.96 Y-18.31 Z2.22 F4800.0 E262.338
G1 X-15.25 Y-18.52 Z2.22 F4800.0 E262.356
G1 X-15.59 Y-18.66 Z2.22 F4800.0 E262.376
G1 X-15.99 Y-18.75 Z2.22 F4800.0 E262.398
G1 X-18.88 Y-18.81 Z2.22 F4800.0 E262.55
G1 F1200.0
G1 E261.55
G1 F4800.0
M103
G1 X-22.31 Y-18.39 Z2.22 F4200.0
G1 F1200.0
G1 E262.55
G1 F4200.0
M101
G1 X-22.31 Y-18.81 Z2.22 F4800.0 E262.573
G1 X-22.31 Y-22.9 Z2.22 F4800.0 E262.789
G1 X-15.74 Y-22.9 Z2.22 F4800.0 E263.136
G1 X-13.93 Y-22.79 Z2.22 F4800.0 E263.232
G1 X-12.46 Y-22.52 Z2.22 F4800.0 E263.31
G1 X-11.85 Y-22.22 Z2.22 F4800.0 E263.347
G1 X-11.4 Y-21.84 Z2.22 F4800.0 E263.378
G1 X-11.15 Y-21.44 Z2.22 F4800.0 E263.403
G1 X-11.07 Y-21.03 Z2.22 F4800.0 E263.425
G1 X-11.18 Y-20.53 Z2.22 F4800.0 E263.452
G1 X-11.53 Y-20.11 Z2.22 F4800.0 E263.48
G1 X-12.23 Y-19.74 Z2.22 F4800.0 E263.523
G1 X-13.13 Y-19.52 Z2.22 F4800.0 E263.571
G1 X-13.59 Y-19.25 Z2.22 F4800.0 E263.6
G1 X-13.64 Y-18.53 Z2.22 F4800.0 E263.638
G1 X-13.22 Y-18.2 Z2.22 F4800.0 E263.666
G1 X-12.17 Y-17.78 Z2.22 F4800.0 E263.725
G1 X-11.81 Y-17.38 Z2.22 F4800.0 E263.754
G1 X-11.7 Y-16.97 Z2.22 F4800.0 E263.776
G1 X-11.87 Y-16.45 Z2.22 F4800.0 E263.805
G1 X-12.44 Y-15.94 Z2.22 F4800.0 E263.846
G1 X-13.53 Y-15.54 Z2.22 F4800.0 E263.907
G1 X-15.14 Y-15.39 Z2.22 F4800.0 E263.993
G1 X-22.31 Y-15.39 Z2.22 F4800.0 E264.371
G1 X-22.31 Y-18.39 Z2.22 F4800.0 E264.53
G1 F1200.0
G1 E264.53
G1 F4800.0
M103
;M108 R40.0
G1 X-22.71 Y-18.39 Z2.22 F4200.0
G1 F1200.0
G1 E264.53
G1 F4200.0
M101
G1 X-22.71 Y-18.81 Z2.22 F2400.0 E264.552
G1 X-22.71 Y-23.3 Z2.22 F2400.0 E264.789
G1 X-15.73 Y-23.3 Z2.22 F2400.0 E265.158
G1 X-13.88 Y-23.18 Z2.22 F2400.0 E265.256
G1 X-12.34 Y-22.9 Z2.22 F2400.0 E265.339
G1 X-11.63 Y-22.56 Z2.22 F2400.0 E265.38
G1 X-11.09 Y-22.11 Z2.22 F2400.0 E265.417
G1 X-10.77 Y-21.59 Z2.22 F2400.0 E265.449
G1 X-10.66 Y-21.03 Z2.22 F2400.0 E265.48
G1 X-10.81 Y-20.35 Z2.22 F2400.0 E265.516
G1 X-11.27 Y-19.8 Z2.22 F2400.0 E265.554
G1 X-12.09 Y-19.36 Z2.22 F2400.0 E265.603
G1 X-12.97 Y-19.15 Z2.22 F2400.0 E265.651
G1 X-13.2 Y-19.01 Z2.22 F2400.0 E265.665
G1 X-13.22 Y-18.71 Z2.22 F2400.0 E265.681
G1 X-13.02 Y-18.55 Z2.22 F2400.0 E265.695
G1 X-11.94 Y-18.11 Z2.22 F2400.0 E265.757
G1 X-11.45 Y-17.58 Z2.22 F2400.0 E265.795
G1 X-11.29 Y-16.96 Z2.22 F2400.0 E265.829
G1 X-11.52 Y-16.22 Z2.22 F2400.0 E265.869
G1 X-12.23 Y-15.59 Z2.22 F2400.0 E265.92
G1 X-13.44 Y-15.14 Z2.22 F2400.0 E265.988
G1 X-15.12 Y-14.99 Z2.22 F2400.0 E266.077
G1 X-22.71 Y-14.99 Z2.22 F2400.0 E266.478
G1 X-22.71 Y-18.39 Z2.22 F2400.0 E266.658
G1 F1200.0
G1 E265.658
G1 F2400.0
M103
G1 X-18.48 Y-18.4 Z2.22 F4200.0
G1 F1200.0
G1 E266.658
G1 F4200.0
M101
G1 X-18.91 Y-18.41 Z2.22 F2400.0 E266.68
G1 X-18.91 Y-16.35 Z2.22 F2400.0 E266.789
G1 X-16.04 Y-16.41 Z2.22 F2400.0 E266.94
G1 X-15.71 Y-16.48 Z2.22 F2400.0 E266.958
G1 X-15.44 Y-16.6 Z2.22 F2400.0 E266.974
G1 X-15.08 Y-16.91 Z2.22 F2400.0 E266.999
G1 X-14.95 Y-17.36 Z2.22 F2400.0 E267.023
G1 X-15.08 Y-17.82 Z2.22 F2400.0 E267.048
G1 X-15.24 Y-18.02 Z2.22 F2400.0 E267.062
G1 X-15.45 Y-18.17 Z2.22 F2400.0 E267.075
G1 X-15.71 Y-18.27 Z2.22 F2400.0 E267.091
G1 X-16.04 Y-18.35 Z2.22 F2400.0 E267.109
G1 X-18.48 Y-18.4 Z2.22 F2400.0 E267.238
G1 F1200.0
G1 E266.49
G1 F2400.0
M103
G1 X-18.91 Y-20.09 Z2.22 F4200.0
G1 F1200.0
G1 E267.238
G1 F4200.0
M101
G1 X-18.91 Y-19.66 Z2.22 F2400.0 E267.26
G1 X-15.64 Y-19.72 Z2.22 F2400.0 E267.433
G1 X-15.27 Y-19.8 Z2.22 F2400.0 E267.453
G1 X-14.96 Y-19.93 Z2.22 F2400.0 E267.47
G1 X-14.56 Y-20.26 Z2.22 F2400.0 E267.498
G1 X-14.42 Y-20.72 Z2.22 F2400.0 E267.523
G1 X-14.56 Y-21.21 Z2.22 F2400.0 E267.55
G1 X-14.96 Y-21.55 Z2.22 F2400.0 E267.578
G1 X-15.27 Y-21.68 Z2.22 F2400.0 E267.596
G1 X-15.64 Y-21.77 Z2.22 F2400.0 E267.616
G1 X-16.58 Y-21.83 Z2.22 F2400.0 E267.665
G1 X-18.91 Y-21.83 Z2.22 F2400.0 E267.789
M73 P62 (display progress)
G1 X-18.91 Y-20.09 Z2.22 F2400.0 E267.88
G1 F1200.0
G1 E266.88
G1 F2400.0
M103
;M108 R80.0
G1 X-18.91 Y-18.4 Z2.22 F4200.0
G1 X-18.91 Y-16.36 Z2.22 F4200.0
G1 X-17.6 Y-15.67 Z2.22 F4200.0
G1 F1200.0
G1 E267.88
G1 F4200.0
M101
G1 X-17.6 Y-15.7 Z2.22 F4800.0 E267.882
G1 X-17.2 Y-15.71 Z2.22 F4800.0 E267.903
G1 X-17.2 Y-15.67 Z2.22 F4800.0 E267.905
G1 X-16.8 Y-15.67 Z2.22 F4800.0 E267.926
G1 X-16.8 Y-15.71 Z2.22 F4800.0 E267.928
G1 X-16.4 Y-15.72 Z2.22 F4800.0 E267.95
G1 X-16.4 Y-15.67 Z2.22 F4800.0 E267.952
G1 X-16.0 Y-15.67 Z2.22 F4800.0 E267.973
G1 X-16.0 Y-15.73 Z2.22 F4800.0 E267.977
G1 X-15.6 Y-15.67 Z2.22 F4800.0 E267.998
G1 X-15.6 Y-15.81 Z2.22 F4800.0 E268.005
G1 X-15.2 Y-15.67 Z2.22 F4800.0 E268.028
G1 X-15.2 Y-15.96 Z2.22 F4800.0 E268.043
G1 X-14.8 Y-15.7 Z2.22 F4800.0 E268.068
G1 X-14.8 Y-16.25 Z2.22 F4800.0 E268.097
G1 X-14.4 Y-15.74 Z2.22 F4800.0 E268.132
G1 X-13.6 Y-15.81 Z2.22 F4800.0 E268.174
G1 X-12.8 Y-16.1 Z2.22 F4800.0 E268.219
G1 X-12.4 Y-16.35 Z2.22 F4800.0 E268.244
G1 X-14.4 Y-16.82 Z2.22 F4800.0 E268.352
G1 X-14.0 Y-17.93 Z2.22 F4800.0 E268.415
G1 X-13.83 Y-19.24 Z2.22 F4800.0 E268.484
G1 X-13.2 Y-19.79 Z2.22 F4800.0 E268.529
G1 X-14.0 Y-19.84 Z2.22 F4800.0 E268.571
G1 X-14.4 Y-19.51 Z2.22 F4800.0 E268.598
G1 X-14.8 Y-19.26 Z2.22 F4800.0 E268.623
G1 X-14.8 Y-18.54 Z2.22 F4800.0 E268.661
G1 X-15.2 Y-18.8 Z2.22 F4800.0 E268.687
G1 X-15.2 Y-19.12 Z2.22 F4800.0 E268.704
G1 X-15.6 Y-19.04 Z2.22 F4800.0 E268.725
G1 X-15.6 Y-18.95 Z2.22 F4800.0 E268.73
G1 F1200.0
G1 E267.73
G1 F4800.0
M103
G1 X-13.2 Y-17.89 Z2.22 F4200.0
G1 F1200.0
G1 E268.73
G1 F4200.0
M101
G1 X-12.4 Y-17.57 Z2.22 F4800.0 E268.776
G1 X-12.0 Y-17.0 Z2.22 F4800.0 E268.812
G1 X-12.0 Y-16.96 Z2.22 F4800.0 E268.814
G1 F1200.0
G1 E267.814
G1 F4800.0
M103
G1 X-13.34 Y-18.66 Z2.22 F4200.0
G1 X-11.6 Y-21.64 Z2.22 F4200.0
G1 F1200.0
G1 E268.814
G1 F4200.0
M101
G1 X-11.6 Y-20.47 Z2.22 F4800.0 E268.876
G1 X-12.0 Y-20.18 Z2.22 F4800.0 E268.902
G1 X-12.4 Y-19.98 Z2.22 F4800.0 E268.926
G1 X-12.0 Y-21.98 Z2.22 F4800.0 E269.033
G1 X-12.4 Y-22.18 Z2.22 F4800.0 E269.057
G1 X-13.2 Y-22.37 Z2.22 F4800.0 E269.1
G1 X-14.0 Y-21.62 Z2.22 F4800.0 E269.158
G1 X-13.6 Y-22.44 Z2.22 F4800.0 E269.207
G1 X-14.4 Y-22.54 Z2.22 F4800.0 E269.249
G1 X-14.4 Y-21.97 Z2.22 F4800.0 E269.279
G1 X-14.8 Y-22.22 Z2.22 F4800.0 E269.304
G1 X-14.8 Y-22.56 Z2.22 F4800.0 E269.322
G1 X-15.2 Y-22.59 Z2.22 F4800.0 E269.343
G1 X-15.2 Y-22.36 Z2.22 F4800.0 E269.355
G1 X-15.6 Y-22.44 Z2.22 F4800.0 E269.377
G1 X-15.6 Y-22.61 Z2.22 F4800.0 E269.386
G1 X-16.0 Y-22.62 Z2.22 F4800.0 E269.407
G1 X-16.0 Y-22.45 Z2.22 F4800.0 E269.416
G1 X-16.4 Y-22.46 Z2.22 F4800.0 E269.437
G1 X-16.4 Y-22.62 Z2.22 F4800.0 E269.445
G1 X-16.8 Y-22.62 Z2.22 F4800.0 E269.467
G1 X-16.8 Y-22.46 Z2.22 F4800.0 E269.475
G1 X-17.2 Y-22.47 Z2.22 F4800.0 E269.496
G1 X-17.2 Y-22.62 Z2.22 F4800.0 E269.504
G1 X-17.6 Y-22.62 Z2.22 F4800.0 E269.525
G1 X-17.6 Y-22.48 Z2.22 F4800.0 E269.532
G1 X-18.0 Y-22.49 Z2.22 F4800.0 E269.554
G1 X-18.0 Y-22.62 Z2.22 F4800.0 E269.561
G1 X-18.4 Y-22.62 Z2.22 F4800.0 E269.582
G1 X-18.4 Y-22.49 Z2.22 F4800.0 E269.588
G1 X-18.8 Y-22.5 Z2.22 F4800.0 E269.61
G1 X-18.8 Y-22.62 Z2.22 F4800.0 E269.616
G1 X-19.2 Y-22.62 Z2.22 F4800.0 E269.637
G1 X-19.2 Y-22.51 Z2.22 F4800.0 E269.643
G1 X-19.6 Y-22.62 Z2.22 F4800.0 E269.665
G1 X-20.4 Y-22.62 Z2.22 F4800.0 E269.707
G1 X-20.87 Y-18.86 Z2.22 F4800.0 E269.907
G1 X-19.6 Y-15.67 Z2.22 F4800.0 E270.089
G1 X-21.6 Y-15.67 Z2.22 F4800.0 E270.195
G1 X-22.0 Y-15.87 Z2.22 F4800.0 E270.218
G1 X-21.13 Y-18.86 Z2.22 F4800.0 E270.383
G1 X-21.13 Y-19.14 Z2.22 F4800.0 E270.398
G1 X-22.0 Y-22.42 Z2.22 F4800.0 E270.577
G1 X-21.6 Y-22.62 Z2.22 F4800.0 E270.601
G1 X-20.8 Y-22.62 Z2.22 F4800.0 E270.643
G1 F1200.0
G1 E269.643
G1 F4800.0
M103
G1 X-12.91 Y-21.07 Z2.22 F4200.0
G1 X-4.46 Y-21.07 Z2.22 F4200.0
G1 X-6.26 Y-22.19 Z2.22 F4200.0
G1 F1200.0
G1 E270.643
G1 F4200.0
M101
G1 X-6.26 Y-22.62 Z2.22 F4800.0 E270.666
G1 X-6.26 Y-22.9 Z2.22 F4800.0 E270.68
G1 X3.98 Y-22.9 Z2.22 F4800.0 E271.221
G1 X4.04 Y-22.87 Z2.22 F4800.0 E271.225
G1 X4.04 Y-20.9 Z2.22 F4800.0 E271.329
G1 X-2.97 Y-20.9 Z2.22 F4800.0 E271.699
G1 X-2.97 Y-11.1 Z2.22 F4800.0 E272.217
G1 X-6.26 Y-11.1 Z2.22 F4800.0 E272.391
G1 X-6.26 Y-22.19 Z2.22 F4800.0 E272.977
G1 F1200.0
G1 E272.977
G1 F4800.0
M103
;M108 R40.0
G1 X-6.66 Y-22.19 Z2.22 F4200.0
G1 F1200.0
G1 E272.977
G1 F4200.0
M101
G1 X-6.66 Y-22.62 Z2.22 F2400.0 E272.999
G1 X-6.66 Y-23.3 Z2.22 F2400.0 E273.035
G1 X4.44 Y-23.3 Z2.22 F2400.0 E273.622
G1 X4.44 Y-20.5 Z2.22 F2400.0 E273.77
G1 X-2.57 Y-20.5 Z2.22 F2400.0 E274.14
G1 X-2.57 Y-10.7 Z2.22 F2400.0 E274.658
G1 X-6.66 Y-10.7 Z2.22 F2400.0 E274.874
G1 X-6.66 Y-22.19 Z2.22 F2400.0 E275.481
G1 F1200.0
G1 E274.481
G1 F2400.0
M103
;M108 R80.0
G1 X-2.8 Y-21.18 Z2.22 F4200.0
G1 F1200.0
G1 E275.481
G1 F4200.0
M101
G1 X-0.8 Y-21.18 Z2.22 F4800.0 E275.586
G1 X-0.8 Y-22.62 Z2.22 F4800.0 E275.663
G1 X-4.4 Y-22.62 Z2.22 F4800.0 E275.853
G1 X-3.2 Y-21.18 Z2.22 F4800.0 E275.952
G1 X-4.87 Y-19.14 Z2.22 F4800.0 E276.091
G1 X-4.87 Y-14.86 Z2.22 F4800.0 E276.317
G1 X-3.6 Y-11.38 Z2.22 F4800.0 E276.513
G1 X-5.6 Y-11.38 Z2.22 F4800.0 E276.619
G1 X-5.13 Y-14.86 Z2.22 F4800.0 E276.804
G1 X-5.13 Y-19.14 Z2.22 F4800.0 E277.03
G1 X-4.8 Y-22.62 Z2.22 F4800.0 E277.215
G1 X-5.6 Y-22.62 Z2.22 F4800.0 E277.257
G1 F1200.0
G1 E276.257
G1 F4800.0
M103
G1 X1.6 Y-22.62 Z2.22 F4200.0
G1 F1200.0
G1 E277.257
G1 F4200.0
M101
G1 X-0.4 Y-22.62 Z2.22 F4800.0 E277.363
G1 X-0.4 Y-21.18 Z2.22 F4800.0 E277.439
G1 X2.8 Y-21.18 Z2.22 F4800.0 E277.608
G1 X2.0 Y-22.62 Z2.22 F4800.0 E277.695
G1 X3.6 Y-22.62 Z2.22 F4800.0 E277.78
M73 P63 (display progress)
G1 X3.6 Y-21.25 Z2.22 F4800.0 E277.852
G1 X3.2 Y-21.18 Z2.22 F4800.0 E277.874
G1 F1200.0
G1 E276.874
G1 F4800.0
M103
G1 X2.24 Y-20.71 Z2.22 F4200.0
G1 X9.58 Y-23.45 Z2.22 F4200.0
G1 X13.4 Y-20.43 Z2.22 F4200.0
G1 F1200.0
G1 E277.874
G1 F4200.0
M101
G1 X13.17 Y-20.07 Z2.22 F4800.0 E277.896
G1 X14.55 Y-17.08 Z2.22 F4800.0 E278.07
G1 X14.86 Y-16.66 Z2.22 F4800.0 E278.097
G1 X15.6 Y-16.66 Z2.22 F4800.0 E278.137
G1 X15.91 Y-17.08 Z2.22 F4800.0 E278.164
G1 X17.31 Y-20.07 Z2.22 F4800.0 E278.338
G1 X16.86 Y-20.76 Z2.22 F4800.0 E278.382
G1 X13.61 Y-20.76 Z2.22 F4800.0 E278.554
G1 X13.4 Y-20.43 Z2.22 F4800.0 E278.574
G1 F1200.0
G1 E278.349
G1 F4800.0
M103
G1 X12.74 Y-21.46 Z2.22 F4200.0
G1 F1200.0
G1 E278.574
G1 F4200.0
M101
G1 X13.17 Y-21.46 Z2.22 F4800.0 E278.597
G1 X17.97 Y-21.46 Z2.22 F4800.0 E278.85
G1 X18.64 Y-22.9 Z2.22 F4800.0 E278.934
G1 X20.9 Y-22.9 Z2.22 F4800.0 E279.054
G1 X21.24 Y-22.32 Z2.22 F4800.0 E279.089
G1 X17.21 Y-15.39 Z2.22 F4800.0 E279.513
G1 X13.36 Y-15.39 Z2.22 F4800.0 E279.716
G1 X9.33 Y-22.32 Z2.22 F4800.0 E280.139
G1 X9.66 Y-22.9 Z2.22 F4800.0 E280.175
G1 X11.81 Y-22.9 Z2.22 F4800.0 E280.288
G1 X12.47 Y-21.46 Z2.22 F4800.0 E280.372
G1 X12.74 Y-21.46 Z2.22 F4800.0 E280.386
G1 F1200.0
G1 E280.386
G1 F4800.0
M103
;M108 R40.0
G1 X12.74 Y-21.86 Z2.22 F4200.0
G1 F1200.0
G1 E280.386
G1 F4200.0
M101
G1 X13.17 Y-21.86 Z2.22 F2400.0 E280.409
G1 X17.71 Y-21.86 Z2.22 F2400.0 E280.649
G1 X18.38 Y-23.3 Z2.22 F2400.0 E280.733
G1 X22.14 Y-23.3 Z2.22 F2400.0 E280.931
G1 X22.21 Y-23.19 Z2.22 F2400.0 E280.938
G1 X17.44 Y-14.99 Z2.22 F2400.0 E281.439
G1 X13.13 Y-14.99 Z2.22 F2400.0 E281.667
G1 X8.36 Y-23.19 Z2.22 F2400.0 E282.168
G1 X8.42 Y-23.3 Z2.22 F2400.0 E282.175
G1 X12.07 Y-23.3 Z2.22 F2400.0 E282.367
G1 X12.73 Y-21.86 Z2.22 F2400.0 E282.451
G1 X12.74 Y-21.86 Z2.22 F2400.0 E282.452
G1 F1200.0
G1 E281.452
G1 F2400.0
M103
G1 X14.26 Y-20.35 Z2.22 F4200.0
G1 F1200.0
G1 E282.452
G1 F4200.0
M101
G1 X13.83 Y-20.35 Z2.22 F2400.0 E282.474
G1 X13.63 Y-20.05 Z2.22 F2400.0 E282.493
G1 X14.9 Y-17.29 Z2.22 F2400.0 E282.654
G1 X15.06 Y-17.06 Z2.22 F2400.0 E282.669
G1 X15.4 Y-17.06 Z2.22 F2400.0 E282.686
G1 X15.57 Y-17.29 Z2.22 F2400.0 E282.701
G1 X16.85 Y-20.05 Z2.22 F2400.0 E282.862
G1 X16.65 Y-20.35 Z2.22 F2400.0 E282.881
G1 X14.26 Y-20.35 Z2.22 F2400.0 E283.007
G1 F1200.0
G1 E282.007
G1 F2400.0
M103
;M108 R80.0
G1 X10.4 Y-21.03 Z2.22 F4200.0
G1 F1200.0
G1 E283.007
G1 F4200.0
M101
G1 X10.0 Y-21.72 Z2.22 F4800.0 E283.049
G1 X10.0 Y-22.62 Z2.22 F4800.0 E283.097
G1 X11.6 Y-22.62 Z2.22 F4800.0 E283.181
G1 X12.0 Y-21.82 Z2.22 F4800.0 E283.229
G1 X12.4 Y-21.18 Z2.22 F4800.0 E283.268
G1 X10.8 Y-20.34 Z2.22 F4800.0 E283.364
G1 X12.4 Y-17.59 Z2.22 F4800.0 E283.532
G1 X12.75 Y-17.79 Z2.22 F4800.0 E283.553
G1 X13.6 Y-18.47 Z2.22 F4800.0 E283.611
G1 X14.0 Y-17.61 Z2.22 F4800.0 E283.661
G1 X13.0 Y-17.14 Z2.22 F4800.0 E283.72
G1 X12.8 Y-16.9 Z2.22 F4800.0 E283.736
G1 X13.0 Y-16.86 Z2.22 F4800.0 E283.747
G1 X13.2 Y-16.22 Z2.22 F4800.0 E283.782
G1 X13.6 Y-15.67 Z2.22 F4800.0 E283.818
G1 X14.8 Y-15.67 Z2.22 F4800.0 E283.882
G1 X14.8 Y-16.38 Z2.22 F4800.0 E283.919
G1 X15.2 Y-16.38 Z2.22 F4800.0 E283.94
G1 X15.2 Y-15.67 Z2.22 F4800.0 E283.978
G1 X15.6 Y-15.67 Z2.22 F4800.0 E283.999
G1 X15.6 Y-16.38 Z2.22 F4800.0 E284.037
G1 X16.0 Y-16.73 Z2.22 F4800.0 E284.065
G1 X16.0 Y-15.67 Z2.22 F4800.0 E284.121
G1 X16.8 Y-15.67 Z2.22 F4800.0 E284.163
G1 X17.2 Y-15.93 Z2.22 F4800.0 E284.188
G1 X17.6 Y-16.62 Z2.22 F4800.0 E284.23
G1 X16.4 Y-17.46 Z2.22 F4800.0 E284.308
G1 X16.8 Y-18.32 Z2.22 F4800.0 E284.358
G1 X18.0 Y-17.31 Z2.22 F4800.0 E284.44
G1 X19.2 Y-19.37 Z2.22 F4800.0 E284.567
G1 X17.2 Y-19.18 Z2.22 F4800.0 E284.673
G1 X17.6 Y-20.03 Z2.22 F4800.0 E284.723
G1 X18.0 Y-21.18 Z2.22 F4800.0 E284.787
G1 X17.2 Y-21.18 Z2.22 F4800.0 E284.829
G1 X17.2 Y-20.76 Z2.22 F4800.0 E284.852
G1 X16.8 Y-21.04 Z2.22 F4800.0 E284.878
G1 X16.8 Y-21.18 Z2.22 F4800.0 E284.885
G1 X16.4 Y-21.18 Z2.22 F4800.0 E284.906
G1 X16.4 Y-21.04 Z2.22 F4800.0 E284.914
G1 X16.0 Y-21.04 Z2.22 F4800.0 E284.935
G1 X16.0 Y-21.18 Z2.22 F4800.0 E284.942
G1 X15.6 Y-21.18 Z2.22 F4800.0 E284.964
G1 X15.6 Y-21.04 Z2.22 F4800.0 E284.971
G1 X15.2 Y-21.04 Z2.22 F4800.0 E284.992
G1 X15.2 Y-21.18 Z2.22 F4800.0 E285.0
G1 X14.8 Y-21.18 Z2.22 F4800.0 E285.021
G1 X14.8 Y-21.04 Z2.22 F4800.0 E285.028
G1 X14.4 Y-21.04 Z2.22 F4800.0 E285.049
G1 X14.4 Y-21.18 Z2.22 F4800.0 E285.057
G1 X14.0 Y-21.18 Z2.22 F4800.0 E285.078
G1 X14.0 Y-21.04 Z2.22 F4800.0 E285.085
G1 X13.6 Y-21.04 Z2.22 F4800.0 E285.106
G1 X13.6 Y-21.18 Z2.22 F4800.0 E285.114
G1 X12.8 Y-21.18 Z2.22 F4800.0 E285.156
G1 X13.2 Y-20.63 Z2.22 F4800.0 E285.192
G1 F1200.0
G1 E284.192
G1 F4800.0
M103
G1 X19.6 Y-20.06 Z2.22 F4200.0
G1 F1200.0
G1 E285.192
G1 F4200.0
M101
G1 X20.4 Y-21.44 Z2.22 F4800.0 E285.276
G1 X18.8 Y-22.59 Z2.22 F4800.0 E285.38
G1 X20.4 Y-22.62 Z2.22 F4800.0 E285.465
G1 X20.8 Y-22.52 Z2.22 F4800.0 E285.487
G1 X20.8 Y-22.13 Z2.22 F4800.0 E285.507
G1 F1200.0
G1 E284.507
G1 F4800.0
M103
G1 X19.96 Y-23.48 Z2.22 F4200.0
G1 X29.05 Y-22.99 Z2.22 F4200.0
G1 X30.69 Y-22.22 Z2.22 F4200.0
G1 F1200.0
G1 E285.507
G1 F4200.0
M101
G1 X30.26 Y-22.23 Z2.22 F4800.0 E285.53
G1 X30.26 Y-19.26 Z2.22 F4800.0 E285.687
G1 X33.97 Y-19.32 Z2.22 F4800.0 E285.883
G1 X34.42 Y-19.42 Z2.22 F4800.0 E285.907
G1 X34.81 Y-19.58 Z2.22 F4800.0 E285.93
G1 X35.35 Y-20.02 Z2.22 F4800.0 E285.966
G1 X35.57 Y-20.71 Z2.22 F4800.0 E286.005
G1 X35.35 Y-21.43 Z2.22 F4800.0 E286.044
G1 X34.82 Y-21.9 Z2.22 F4800.0 E286.082
G1 X34.42 Y-22.06 Z2.22 F4800.0 E286.105
G1 X33.99 Y-22.16 Z2.22 F4800.0 E286.128
G1 X30.69 Y-22.22 Z2.22 F4800.0 E286.302
M73 P64 (display progress)
G1 F1200.0
G1 E285.302
G1 F4800.0
M103
G1 X30.69 Y-18.81 Z2.22 F4200.0
G1 F1200.0
G1 E286.302
G1 F4200.0
M101
G1 X30.26 Y-18.81 Z2.22 F4800.0 E286.325
G1 X30.26 Y-15.95 Z2.22 F4800.0 E286.477
G1 X33.58 Y-16.01 Z2.22 F4800.0 E286.652
G1 X33.98 Y-16.1 Z2.22 F4800.0 E286.674
G1 X34.35 Y-16.25 Z2.22 F4800.0 E286.695
G1 X34.84 Y-16.69 Z2.22 F4800.0 E286.73
G1 X35.03 Y-17.36 Z2.22 F4800.0 E286.766
G1 X34.86 Y-18.01 Z2.22 F4800.0 E286.802
G1 X34.6 Y-18.31 Z2.22 F4800.0 E286.822
G1 X34.32 Y-18.52 Z2.22 F4800.0 E286.841
G1 X33.98 Y-18.66 Z2.22 F4800.0 E286.861
G1 X33.57 Y-18.75 Z2.22 F4800.0 E286.883
G1 X30.69 Y-18.81 Z2.22 F4800.0 E287.035
G1 F1200.0
G1 E286.035
G1 F4800.0
M103
G1 X27.26 Y-18.39 Z2.22 F4200.0
G1 F1200.0
G1 E287.035
G1 F4200.0
M101
G1 X27.26 Y-18.81 Z2.22 F4800.0 E287.058
G1 X27.26 Y-22.9 Z2.22 F4800.0 E287.274
G1 X33.83 Y-22.9 Z2.22 F4800.0 E287.621
G1 X35.64 Y-22.79 Z2.22 F4800.0 E287.716
G1 X37.1 Y-22.52 Z2.22 F4800.0 E287.795
G1 X37.72 Y-22.22 Z2.22 F4800.0 E287.831
G1 X38.17 Y-21.84 Z2.22 F4800.0 E287.862
G1 X38.42 Y-21.44 Z2.22 F4800.0 E287.887
G1 X38.5 Y-21.03 Z2.22 F4800.0 E287.909
G1 X38.39 Y-20.53 Z2.22 F4800.0 E287.936
G1 X38.04 Y-20.11 Z2.22 F4800.0 E287.965
G1 X37.33 Y-19.74 Z2.22 F4800.0 E288.007
G1 X36.44 Y-19.52 Z2.22 F4800.0 E288.056
G1 X35.98 Y-19.25 Z2.22 F4800.0 E288.084
G1 X35.93 Y-18.53 Z2.22 F4800.0 E288.122
G1 X36.35 Y-18.2 Z2.22 F4800.0 E288.15
G1 X37.39 Y-17.78 Z2.22 F4800.0 E288.21
G1 X37.76 Y-17.38 Z2.22 F4800.0 E288.238
G1 X37.86 Y-16.97 Z2.22 F4800.0 E288.261
G1 X37.7 Y-16.45 Z2.22 F4800.0 E288.29
G1 X37.13 Y-15.94 Z2.22 F4800.0 E288.33
G1 X36.04 Y-15.54 Z2.22 F4800.0 E288.391
G1 X34.42 Y-15.39 Z2.22 F4800.0 E288.477
G1 X27.26 Y-15.39 Z2.22 F4800.0 E288.856
G1 X27.26 Y-18.39 Z2.22 F4800.0 E289.014
G1 F1200.0
G1 E289.014
G1 F4800.0
M103
;M108 R40.0
G1 X26.86 Y-18.39 Z2.22 F4200.0
G1 F1200.0
G1 E289.014
G1 F4200.0
M101
G1 X26.86 Y-18.81 Z2.22 F2400.0 E289.037
G1 X26.86 Y-23.3 Z2.22 F2400.0 E289.274
G1 X33.84 Y-23.3 Z2.22 F2400.0 E289.642
G1 X35.69 Y-23.18 Z2.22 F2400.0 E289.74
G1 X37.23 Y-22.9 Z2.22 F2400.0 E289.823
G1 X37.94 Y-22.56 Z2.22 F2400.0 E289.865
G1 X38.47 Y-22.11 Z2.22 F2400.0 E289.902
G1 X38.8 Y-21.59 Z2.22 F2400.0 E289.934
G1 X38.91 Y-21.03 Z2.22 F2400.0 E289.964
G1 X38.76 Y-20.35 Z2.22 F2400.0 E290.001
G1 X38.3 Y-19.8 Z2.22 F2400.0 E290.039
G1 X37.48 Y-19.36 Z2.22 F2400.0 E290.088
G1 X36.59 Y-19.15 Z2.22 F2400.0 E290.136
G1 X36.37 Y-19.01 Z2.22 F2400.0 E290.15
G1 X36.34 Y-18.71 Z2.22 F2400.0 E290.166
G1 X36.55 Y-18.55 Z2.22 F2400.0 E290.18
G1 X37.63 Y-18.11 Z2.22 F2400.0 E290.241
G1 X38.12 Y-17.58 Z2.22 F2400.0 E290.28
G1 X38.28 Y-16.96 Z2.22 F2400.0 E290.313
G1 X38.05 Y-16.22 Z2.22 F2400.0 E290.354
G1 X37.34 Y-15.59 Z2.22 F2400.0 E290.404
G1 X36.13 Y-15.14 Z2.22 F2400.0 E290.472
G1 X34.44 Y-14.99 Z2.22 F2400.0 E290.562
G1 X26.86 Y-14.99 Z2.22 F2400.0 E290.963
G1 X26.86 Y-18.39 Z2.22 F2400.0 E291.142
G1 F1200.0
G1 E290.142
G1 F2400.0
M103
G1 X31.09 Y-18.4 Z2.22 F4200.0
G1 F1200.0
G1 E291.142
G1 F4200.0
M101
G1 X30.66 Y-18.41 Z2.22 F2400.0 E291.165
G1 X30.66 Y-16.35 Z2.22 F2400.0 E291.273
G1 X33.53 Y-16.41 Z2.22 F2400.0 E291.425
G1 X33.86 Y-16.48 Z2.22 F2400.0 E291.443
G1 X34.13 Y-16.6 Z2.22 F2400.0 E291.458
G1 X34.49 Y-16.91 Z2.22 F2400.0 E291.483
G1 X34.61 Y-17.36 Z2.22 F2400.0 E291.508
G1 X34.49 Y-17.82 Z2.22 F2400.0 E291.533
G1 X34.33 Y-18.02 Z2.22 F2400.0 E291.547
G1 X34.12 Y-18.17 Z2.22 F2400.0 E291.56
G1 X33.86 Y-18.27 Z2.22 F2400.0 E291.575
G1 X33.52 Y-18.35 Z2.22 F2400.0 E291.593
G1 X31.09 Y-18.4 Z2.22 F2400.0 E291.722
G1 F1200.0
G1 E290.975
G1 F2400.0
M103
G1 X30.66 Y-20.09 Z2.22 F4200.0
G1 F1200.0
G1 E291.722
G1 F4200.0
M101
G1 X30.66 Y-19.66 Z2.22 F2400.0 E291.745
G1 X33.93 Y-19.72 Z2.22 F2400.0 E291.918
G1 X34.3 Y-19.8 Z2.22 F2400.0 E291.938
G1 X34.6 Y-19.93 Z2.22 F2400.0 E291.955
G1 X35.0 Y-20.26 Z2.22 F2400.0 E291.982
G1 X35.15 Y-20.72 Z2.22 F2400.0 E292.008
G1 X35.0 Y-21.21 Z2.22 F2400.0 E292.035
G1 X34.6 Y-21.55 Z2.22 F2400.0 E292.063
G1 X34.3 Y-21.68 Z2.22 F2400.0 E292.08
G1 X33.93 Y-21.77 Z2.22 F2400.0 E292.1
G1 X32.99 Y-21.83 Z2.22 F2400.0 E292.15
G1 X30.66 Y-21.83 Z2.22 F2400.0 E292.273
G1 X30.66 Y-20.09 Z2.22 F2400.0 E292.365
G1 F1200.0
G1 E291.365
G1 F2400.0
M103
;M108 R80.0
G1 X27.6 Y-22.46 Z2.22 F4200.0
G1 F1200.0
G1 E292.365
G1 F4200.0
M101
G1 X27.6 Y-15.83 Z2.22 F4800.0 E292.715
G1 X28.0 Y-15.67 Z2.22 F4800.0 E292.738
G1 X29.6 Y-15.67 Z2.22 F4800.0 E292.822
G1 X28.0 Y-22.62 Z2.22 F4800.0 E293.199
G1 X30.0 Y-22.62 Z2.22 F4800.0 E293.305
G1 X30.0 Y-22.51 Z2.22 F4800.0 E293.31
G1 X30.4 Y-22.51 Z2.22 F4800.0 E293.331
G1 X30.4 Y-22.62 Z2.22 F4800.0 E293.337
G1 X30.8 Y-22.62 Z2.22 F4800.0 E293.358
G1 X30.8 Y-22.5 Z2.22 F4800.0 E293.365
G1 X31.2 Y-22.49 Z2.22 F4800.0 E293.386
G1 X31.2 Y-22.62 Z2.22 F4800.0 E293.393
G1 X31.6 Y-22.62 Z2.22 F4800.0 E293.414
G1 X31.6 Y-22.49 Z2.22 F4800.0 E293.421
G1 X32.0 Y-22.48 Z2.22 F4800.0 E293.442
G1 X32.0 Y-22.62 Z2.22 F4800.0 E293.45
G1 X32.4 Y-22.62 Z2.22 F4800.0 E293.471
G1 X32.4 Y-22.47 Z2.22 F4800.0 E293.479
G1 X32.8 Y-22.46 Z2.22 F4800.0 E293.5
G1 X32.8 Y-22.62 Z2.22 F4800.0 E293.508
G1 X33.2 Y-22.62 Z2.22 F4800.0 E293.529
G1 X33.2 Y-22.46 Z2.22 F4800.0 E293.538
G1 X33.6 Y-22.45 Z2.22 F4800.0 E293.559
G1 X33.6 Y-22.62 Z2.22 F4800.0 E293.568
G1 X34.0 Y-22.61 Z2.22 F4800.0 E293.589
G1 X34.0 Y-22.44 Z2.22 F4800.0 E293.598
G1 X34.4 Y-22.36 Z2.22 F4800.0 E293.619
G1 X34.4 Y-22.58 Z2.22 F4800.0 E293.632
G1 X34.8 Y-22.56 Z2.22 F4800.0 E293.653
G1 X34.8 Y-22.21 Z2.22 F4800.0 E293.671
G1 X35.2 Y-21.94 Z2.22 F4800.0 E293.697
G1 X35.2 Y-22.53 Z2.22 F4800.0 E293.728
G1 X36.8 Y-22.29 Z2.22 F4800.0 E293.814
G1 X37.2 Y-22.16 Z2.22 F4800.0 E293.836
G1 X37.6 Y-21.95 Z2.22 F4800.0 E293.86
G1 X35.6 Y-21.59 Z2.22 F4800.0 E293.967
G1 X36.87 Y-21.14 Z2.22 F4800.0 E294.039
G1 X36.87 Y-20.86 Z2.22 F4800.0 E294.053
G1 X37.6 Y-20.2 Z2.22 F4800.0 E294.105
M73 P65 (display progress)
G1 X37.2 Y-19.99 Z2.22 F4800.0 E294.129
G1 X36.4 Y-19.8 Z2.22 F4800.0 E294.172
G1 X36.0 Y-19.59 Z2.22 F4800.0 E294.196
G1 X35.6 Y-19.89 Z2.22 F4800.0 E294.223
G1 X35.2 Y-19.54 Z2.22 F4800.0 E294.251
G1 X34.8 Y-19.27 Z2.22 F4800.0 E294.276
G1 X34.8 Y-18.51 Z2.22 F4800.0 E294.316
G1 X34.4 Y-18.79 Z2.22 F4800.0 E294.342
G1 X34.4 Y-19.13 Z2.22 F4800.0 E294.36
G1 X34.0 Y-19.05 Z2.22 F4800.0 E294.382
G1 X34.0 Y-18.94 Z2.22 F4800.0 E294.387
G1 F1200.0
G1 E293.387
G1 F4800.0
M103
G1 X36.4 Y-17.87 Z2.22 F4200.0
G1 F1200.0
G1 E294.387
G1 F4200.0
M101
G1 X36.0 Y-18.12 Z2.22 F4800.0 E294.412
G1 X35.2 Y-16.94 Z2.22 F4800.0 E294.487
G1 X36.8 Y-16.11 Z2.22 F4800.0 E294.582
G1 X36.0 Y-15.82 Z2.22 F4800.0 E294.627
G1 X34.8 Y-15.7 Z2.22 F4800.0 E294.691
G1 X34.8 Y-16.28 Z2.22 F4800.0 E294.721
G1 X34.4 Y-15.97 Z2.22 F4800.0 E294.748
G1 X34.4 Y-15.67 Z2.22 F4800.0 E294.764
G1 X34.0 Y-15.67 Z2.22 F4800.0 E294.785
G1 X34.0 Y-15.82 Z2.22 F4800.0 E294.793
G1 X33.6 Y-15.73 Z2.22 F4800.0 E294.815
G1 X33.6 Y-15.67 Z2.22 F4800.0 E294.818
G1 X33.2 Y-15.67 Z2.22 F4800.0 E294.839
G1 X33.2 Y-15.72 Z2.22 F4800.0 E294.842
G1 X32.8 Y-15.72 Z2.22 F4800.0 E294.863
G1 X32.8 Y-15.67 Z2.22 F4800.0 E294.865
G1 X32.4 Y-15.67 Z2.22 F4800.0 E294.887
G1 X32.4 Y-15.71 Z2.22 F4800.0 E294.889
G1 X32.0 Y-15.7 Z2.22 F4800.0 E294.91
G1 X32.0 Y-15.67 Z2.22 F4800.0 E294.911
G1 F1200.0
G1 E293.911
G1 F4800.0
M103
G1 X37.2 Y-16.38 Z2.22 F4200.0
G1 F1200.0
G1 E294.911
G1 F4200.0
M101
G1 X37.2 Y-17.55 Z2.22 F4800.0 E294.973
G1 X36.8 Y-17.71 Z2.22 F4800.0 E294.996
G1 F1200.0
G1 E293.996
G1 F4800.0
M103
G1 X36.23 Y-18.66 Z2.22 F4200.0
G1 X38.0 Y-20.51 Z2.22 F4200.0
G1 F1200.0
G1 E294.996
G1 F4200.0
M101
G1 X37.13 Y-20.86 Z2.22 F4800.0 E295.046
G1 X37.13 Y-21.14 Z2.22 F4800.0 E295.061
G1 X38.0 Y-21.58 Z2.22 F4800.0 E295.113
G1 F1200.0
G1 E294.113
G1 F4800.0
M103
(<layer> 2.485 )
G1 X29.06 Y-21.83 Z2.49 F4200.0
G1 X19.95 Y-23.45 Z2.49 F4200.0
G1 X17.76 Y-21.78 Z2.49 F4200.0
G1 X12.67 Y-21.78 Z2.49 F4200.0
G1 X10.19 Y-23.5 Z2.49 F4200.0
G1 X2.24 Y-22.97 Z2.49 F4200.0
G1 X-4.46 Y-22.31 Z2.49 F4200.0
G1 X-12.84 Y-20.73 Z2.49 F4200.0
G1 X-14.6 Y-21.51 Z2.49 F4200.0
G1 X-20.51 Y-22.54 Z2.49 F4200.0
G1 X-28.29 Y-23.29 Z2.49 F4200.0
G1 X-30.46 Y-21.78 Z2.49 F4200.0
G1 X-35.55 Y-21.78 Z2.49 F4200.0
G1 X-37.58 Y-23.17 Z2.49 F4200.0
G1 X-42.52 Y-16.15 Z2.49 F4200.0
G1 X-46.8 Y-17.99 Z2.49 F4200.0
G1 X-50.45 Y-22.9 Z2.49 F4200.0
G1 F1200.0
G1 E295.113
G1 F4200.0
M101
G1 X-47.2 Y-22.9 Z2.49 F4800.0 E295.284
G1 X-47.2 Y-17.59 Z2.49 F4800.0 E295.565
G1 X-41.57 Y-17.59 Z2.49 F4800.0 E295.862
G1 X-41.57 Y-16.16 Z2.49 F4800.0 E295.937
G1 X-47.2 Y-16.16 Z2.49 F4800.0 E296.235
G1 X-47.2 Y-12.69 Z2.49 F4800.0 E296.418
G1 X-40.61 Y-12.69 Z2.49 F4800.0 E296.766
G1 X-40.61 Y-11.1 Z2.49 F4800.0 E296.851
G1 X-50.51 Y-11.1 Z2.49 F4800.0 E297.374
G1 X-50.51 Y-22.9 Z2.49 F4800.0 E297.997
G1 X-50.45 Y-22.9 Z2.49 F4800.0 E298.001
G1 F1200.0
G1 E298.001
G1 F4800.0
M103
;M108 R40.0
G1 X-50.91 Y-22.97 Z2.49 F4200.0
G1 F1200.0
G1 E298.001
G1 F4200.0
M101
G1 X-50.91 Y-23.3 Z2.49 F2400.0 E298.018
G1 X-46.8 Y-23.3 Z2.49 F2400.0 E298.236
G1 X-46.8 Y-17.99 Z2.49 F2400.0 E298.516
G1 X-41.17 Y-17.99 Z2.49 F2400.0 E298.814
G1 X-41.17 Y-15.76 Z2.49 F2400.0 E298.931
G1 X-46.8 Y-15.76 Z2.49 F2400.0 E299.229
G1 X-46.8 Y-13.09 Z2.49 F2400.0 E299.37
G1 X-40.21 Y-13.09 Z2.49 F2400.0 E299.718
G1 X-40.21 Y-10.7 Z2.49 F2400.0 E299.844
G1 X-50.91 Y-10.7 Z2.49 F2400.0 E300.41
G1 X-50.91 Y-22.9 Z2.49 F2400.0 E301.054
[truncated: 193,952 more chars]
