# Supplementary material for: Using Voice Coils to Actuate Modular Soft Robots: Wormbot, an Example
Source: Soft Robot. 2016 Dec 1;3(4):198–204. doi: 10.1089/soro.2016.0009 (PMC5180079; doi:10.1089/soro.2016.0009)
Supplement: Supplemental data [file Supp_Data.zip › Supplemental Information/3D Printer Parts/Stuff/pcb_legs.gcode]

(** This GCode was generated by ReplicatorG 0040 **)
(*  using Skeinforge (50)  *)
(*  for a Dual headed The Replicator  *)
(*  on 2014/11/24 10:42:31 (+0000) *)
(<alteration>)
(<alterationFile>) start.gcode (</alterationFile>)
(**** beginning of start.gcode ****)
(This is start code for The Replicator running a single material print)
M73 P0 (enable build progress)
G21 (set units to mm)
G90 (set positioning to absolute)
G10 P1 X16.5 Y0 Z-0.3 (Designate T0 Offset)
G10 P2 X-16.5 Y0 Z-0.3 (Designate T1 Offset)
G55 (Recall offset cooridinate system for T1)
M104 S220 T1 (set extruder temperature)
M109 S100 T1 (set HBP temperature)
(**** begin homing ****)
G162 X Y F2500 (home XY axes maximum
G161 Z F1100 (home Z axis minimum)
G92 Z-5 (set Z to -5)
G1 Z0.0 (move Z to "0")
G161 Z F100 (home Z axis minimum)
M132 X Y Z A B (Recall stored home offsets for XYZAB axis)
(**** end homing ****)
G1 X105.0 Y-70.0 Z10.0 F3300.0 (move to waiting position)
G130 X0 Y0 A0 B0 (Set Stepper motor Vref to lower value while heating)
M6 T1 (wait for toolhead parts, nozzle, HBP, etc., to reach temperature)
G130 X127 Y127 A127 B127 (Set Stepper motor Vref to defaults)
M6 T1
M108 R3.0 T1
G0 X105 Y-70 (Position Nozzle)
G0 Z0.6     (Position Height)
M108 R4.0   (Set Extruder Speed)
M101        (Start Extruder)
G4 P1500    (Create Anchor)
(**** end of start.gcode ****)
(</alteration>)
(<format> skeinforge gcode </format>)
(<version> 12.03.14 </version>)
(<created> 14.11.24|10:42 </created>)
(<extruderInitialization>)
(<craftTypeName> extrusion </craftTypeName>)
M105
(<decimalPlacesCarried> 3 </decimalPlacesCarried>)
(<layerThickness> 0.27 </layerThickness>)
(<infillWidth> 0.4 </infillWidth>)
(<volumeFraction> 0.82 </volumeFraction>)
(<infillPerimeterOverlap> 0.3 </infillPerimeterOverlap>)
(<sharpestProduct> 0.866 </sharpestProduct>)
(<layerHeight> 0.27 </layerHeight>)
(<threadSequenceString> loops edge infill </threadSequenceString>)
(<maximumZFeedRatePerSecond> 999.0 </maximumZFeedRatePerSecond>)
(<objectFirstLayerFeedRateInfillMultiplier> 0.9 </objectFirstLayerFeedRateInfillMultiplier>)
(<operatingFeedRatePerSecond> 80.0 </operatingFeedRatePerSecond>)
(<objectFirstLayerFlowRateInfillMultiplier> 0.8 </objectFirstLayerFlowRateInfillMultiplier>)
(<operatingFlowRate> 80.0 </operatingFlowRate>)
(<orbitalFeedRatePerSecond> 0.0 </orbitalFeedRatePerSecond>)
(<travelFeedRatePerSecond> 70.0 </travelFeedRatePerSecond>)
M126
(<edgeWidth> 0.4 </edgeWidth>)
(<perimeterWidth> 0.4 </perimeterWidth>)
(<profileName> ABS </profileName>)
(<settings>)
(<setting> alteration Activate_Alteration True </setting>)
(<setting> alteration Name_of_End_File: end.gcode </setting>)
(<setting> alteration Name_of_Start_File: start.gcode </setting>)
(<setting> alteration Remove_Redundant_Mcode True </setting>)
(<setting> alteration Replace_Variable_with_Setting True </setting>)
(<setting> comb Activate_Comb True </setting>)
(<setting> comb Running_Jump_Space_(mm): 2.0 </setting>)
(<setting> cool Activate_Cool True </setting>)
(<setting> cool Bridge_Cool_(Celcius): 1.0 </setting>)
(<setting> cool Orbit False </setting>)
(<setting> cool Slow_Down True </setting>)
(<setting> cool Maximum_Cool_(Celcius): 1.0 </setting>)
(<setting> cool Minimum_Layer_Time_(seconds): 5.0 </setting>)
(<setting> cool Minimum_Orbital_Radius_(millimeters): 10.0 </setting>)
(<setting> cool Name_of_Cool_End_File: cool_end.gcode </setting>)
(<setting> cool Name_of_Cool_Start_File: cool_start.gcode </setting>)
(<setting> cool Orbital_Outset_(millimeters): 2.0 </setting>)
(<setting> cool Turn_Fan_On_at_Beginning True </setting>)
(<setting> cool Turn_Fan_Off_at_Ending True </setting>)
(<setting> dimension Activate_Dimension True </setting>)
(<setting> dimension Absolute_Extrusion_Distance True </setting>)
(<setting> dimension Relative_Extrusion_Distance False </setting>)
(<setting> dimension Extruder_Retraction_Speed_(mm/s): 20.0 </setting>)
(<setting> dimension Filament_Diameter_(mm): 1.75 </setting>)
(<setting> dimension Filament_Packing_Density_(ratio): 0.85 </setting>)
(<setting> dimension Maximum_E_Value_before_Reset_(float): 91234.0 </setting>)
(<setting> dimension Minimum_Travel_for_Retraction_(millimeters): 1.0 </setting>)
(<setting> dimension Retract_Within_Island False </setting>)
(<setting> dimension Retraction_Distance_(millimeters): 1.0 </setting>)
(<setting> dimension Restart_Extra_Distance_(millimeters): 0.0 </setting>)
(<setting> export Activate_Export True </setting>)
(<setting> export Add_Descriptive_Extension False </setting>)
(<setting> export Add_Export_Suffix False </setting>)
(<setting> export Add_Profile_Extension False </setting>)
(<setting> export Add_Timestamp_Extension False </setting>)
(<setting> export Also_Send_Output_To:  </setting>)
(<setting> export Analyze_Gcode True </setting>)
(<setting> export Do_Not_Delete_Comments True </setting>)
(<setting> export Delete_Crafting_Comments False </setting>)
(<setting> export Delete_All_Comments False </setting>)
(<setting> export Do_Not_Change_Output True </setting>)
(<setting> export binary_16_byte False </setting>)
(<setting> export gcode_step False </setting>)
(<setting> export gcode_time_segment False </setting>)
(<setting> export gcode_small False </setting>)
(<setting> export File_Extension: gcode </setting>)
(<setting> export Name_of_Replace_File: replace.csv </setting>)
(<setting> export Save_Penultimate_Gcode False </setting>)
(<setting> fill Activate_Fill True </setting>)
(<setting> fill Diaphragm_Period_(layers): 100 </setting>)
(<setting> fill Diaphragm_Thickness_(layers): 0 </setting>)
(<setting> fill Extra_Shells_on_Alternating_Solid_Layer_(layers): 1 </setting>)
(<setting> fill Extra_Shells_on_Base_(layers): 1 </setting>)
(<setting> fill Extra_Shells_on_Sparse_Layer_(layers): 1 </setting>)
(<setting> fill Grid_Circle_Separation_over_Perimeter_Width_(ratio): 0.2 </setting>)
(<setting> fill Grid_Extra_Overlap_(ratio): 0.1 </setting>)
(<setting> fill Grid_Junction_Separation_Band_Height_(layers): 10 </setting>)
(<setting> fill Grid_Junction_Separation_over_Octogon_Radius_At_End_(ratio): 0.0 </setting>)
(<setting> fill Grid_Junction_Separation_over_Octogon_Radius_At_Middle_(ratio): 0.0 </setting>)
(<setting> fill Infill_Begin_Rotation_(degrees): 90.0 </setting>)
(<setting> fill Infill_Begin_Rotation_Repeat_(layers): 1 </setting>)
(<setting> fill Infill_Odd_Layer_Extra_Rotation_(degrees): 90.0 </setting>)
(<setting> fill Grid_Circular False </setting>)
(<setting> fill Grid_Hexagonal False </setting>)
(<setting> fill Grid_Rectangular True </setting>)
(<setting> fill Line False </setting>)
(<setting> fill Infill_Perimeter_Overlap_(ratio): 0.3 </setting>)
(<setting> fill Infill_Solidity_(ratio): 1.0 </setting>)
(<setting> fill Sharpest_Angle_(degrees): 60.0 </setting>)
(<setting> fill Solid_Surface_Thickness_(layers): 3 </setting>)
(<setting> fill Lower_Left True </setting>)
(<setting> fill Nearest False </setting>)
(<setting> fill Surrounding_Angle_(degrees): 60.0 </setting>)
(<setting> fill Infill_>_Loops_>_Perimeter False </setting>)
(<setting> fill Infill_>_Perimeter_>_Loops False </setting>)
(<setting> fill Loops_>_Infill_>_Perimeter False </setting>)
(<setting> fill Loops_>_Perimeter_>_Infill True </setting>)
(<setting> fill Perimeter_>_Infill_>_Loops False </setting>)
(<setting> fill Perimeter_>_Loops_>_Infill False </setting>)
(<setting> home Activate_Home True </setting>)
(<setting> home Name_of_Home_File: home.gcode </setting>)
(<setting> jitter Activate_Jitter True </setting>)
(<setting> jitter Jitter_Over_Perimeter_Width_(ratio): 2.0 </setting>)
(<setting> raft Activate_Raft True </setting>)
(<setting> raft Add_Raft,_Elevate_Nozzle,_Orbit: True </setting>)
(<setting> raft Base_Feed_Rate_Multiplier_(ratio): 0.75 </setting>)
(<setting> raft Base_Flow_Rate_Multiplier_(ratio): 0.6 </setting>)
(<setting> raft Base_Infill_Density_(ratio): 0.3 </setting>)
(<setting> raft Base_Layer_Thickness_over_Layer_Thickness: 2.2 </setting>)
(<setting> raft Base_Layers_(integer): 1 </setting>)
(<setting> raft Base_Nozzle_Lift_over_Base_Layer_Thickness_(ratio): 0.3 </setting>)
(<setting> raft Initial_Circling: False </setting>)
(<setting> raft Infill_Overhang_over_Extrusion_Width_(ratio): 0.1 </setting>)
(<setting> raft Interface_Feed_Rate_Multiplier_(ratio): 1.5 </setting>)
(<setting> raft Interface_Flow_Rate_Multiplier_(ratio): 0.7 </setting>)
(<setting> raft Interface_Infill_Density_(ratio): 0.4 </setting>)
(<setting> raft Interface_Layer_Thickness_over_Layer_Thickness: 1.8 </setting>)
(<setting> raft Interface_Layers_(integer): 2 </setting>)
(<setting> raft Interface_Nozzle_Lift_over_Interface_Layer_Thickness_(ratio): 0.3 </setting>)
(<setting> raft Name_of_Support_End_File: support_end.gcode </setting>)
(<setting> raft Name_of_Support_Start_File: support_start.gcode </setting>)
(<setting> raft Operating_Nozzle_Lift_over_Layer_Thickness_(ratio): 0.0 </setting>)
(<setting> raft Raft_Additional_Margin_over_Length_(%): 2.5 </setting>)
(<setting> raft Raft_Margin_(mm): 2.5 </setting>)
(<setting> raft Support_Cross_Hatch False </setting>)
(<setting> raft Support_Flow_Rate_over_Operating_Flow_Rate_(ratio): 0.7 </setting>)
(<setting> raft Support_Gap_over_Perimeter_Extrusion_Width_(ratio): 0.005 </setting>)
(<setting> raft None False </setting>)
(<setting> raft Empty_Layers_Only False </setting>)
(<setting> raft Everywhere True </setting>)
(<setting> raft Exterior_Only False </setting>)
(<setting> raft Support_Minimum_Angle_(degrees): 45.0 </setting>)
(<setting> speed Activate_Speed True </setting>)
(<setting> speed Add_Flow_Rate: True </setting>)
(<setting> speed Bridge_Feed_Rate_Multiplier_(ratio): 1.0 </setting>)
(<setting> speed Bridge_Flow_Rate_Multiplier_(ratio): 1.0 </setting>)
(<setting> speed Duty_Cyle_at_Beginning_(portion): 1.0 </setting>)
(<setting> speed Duty_Cyle_at_Ending_(portion): 0.0 </setting>)
(<setting> speed Feed_Rate_(mm/s): 80.0 </setting>)
(<setting> speed Flow_Rate_Setting_(float): 80.0 </setting>)
(<setting> speed Object_First_Layer_Feed_Rate_Infill_Multiplier_(ratio): 0.9 </setting>)
(<setting> speed Object_First_Layer_Feed_Rate_Perimeter_Multiplier_(ratio): 0.9 </setting>)
(<setting> speed Object_First_Layer_Flow_Rate_Infill_Multiplier_(ratio): 0.8 </setting>)
(<setting> speed Object_First_Layer_Flow_Rate_Perimeter_Multiplier_(ratio): 0.9 </setting>)
(<setting> speed Orbital_Feed_Rate_over_Operating_Feed_Rate_(ratio): 0.0 </setting>)
(<setting> speed Maximum_Z_Feed_Rate_(mm/s): 999.0 </setting>)
(<setting> speed Perimeter_Feed_Rate_Multiplier_(ratio): 0.5 </setting>)
(<setting> speed Perimeter_Flow_Rate_Multiplier_(ratio): 0.5 </setting>)
(<setting> speed Travel_Feed_Rate_(mm/s): 70.0 </setting>)
(</settings>)
(<timeStampPreface> 20141124_104204 </timeStampPreface>)
(<procedureName> carve </procedureName>)
(<procedureName> preface </procedureName>)
(<procedureName> inset </procedureName>)
(<procedureName> fill </procedureName>)
(<procedureName> speed </procedureName>)
(<procedureName> raft </procedureName>)
(<procedureName> jitter </procedureName>)
(<procedureName> comb </procedureName>)
(<procedureName> cool </procedureName>)
(<procedureName> dimension </procedureName>)
(<procedureName> alteration </procedureName>)
(<procedureName> export </procedureName>)
(</extruderInitialization>)
(<crafting>)
;M113 S1.0
;M108 R48.0
(<raftPerimeter>)
(<raftPoint> X-4.741 Y-7.558 </raftPoint>)
(<raftPoint> X-2.026 Y-8.352 </raftPoint>)
(<raftPoint> X-1.847 Y-8.446 </raftPoint>)
(<raftPoint> X-1.455 Y-8.516 </raftPoint>)
(<raftPoint> X-1.268 Y-8.625 </raftPoint>)
(<raftPoint> X-0.883 Y-8.681 </raftPoint>)
(<raftPoint> X-0.689 Y-8.806 </raftPoint>)
(<raftPoint> X-0.309 Y-8.846 </raftPoint>)
(<raftPoint> X-0.108 Y-8.987 </raftPoint>)
(<raftPoint> X0.265 Y-9.013 </raftPoint>)
(<raftPoint> X0.474 Y-9.169 </raftPoint>)
(<raftPoint> X0.84 Y-9.18 </raftPoint>)
(<raftPoint> X1.051 Y-9.348 </raftPoint>)
(<raftPoint> X1.455 Y-9.357 </raftPoint>)
(<raftPoint> X1.665 Y-9.54 </raftPoint>)
M73 P1 (display progress)
(<raftPoint> X11.16 Y-9.54 </raftPoint>)
(<raftPoint> X11.16 Y-8.46 </raftPoint>)
(<raftPoint> X1.665 Y-8.46 </raftPoint>)
(<raftPoint> X1.462 Y-8.637 </raftPoint>)
(<raftPoint> X1.31 Y-8.633 </raftPoint>)
(<raftPoint> X1.101 Y-8.467 </raftPoint>)
(<raftPoint> X0.723 Y-8.456 </raftPoint>)
(<raftPoint> X0.527 Y-8.309 </raftPoint>)
(<raftPoint> X0.141 Y-8.282 </raftPoint>)
(<raftPoint> X-0.049 Y-8.15 </raftPoint>)
(<raftPoint> X-0.442 Y-8.108 </raftPoint>)
(<raftPoint> X-0.625 Y-7.99 </raftPoint>)
(<raftPoint> X-1.026 Y-7.933 </raftPoint>)
(<raftPoint> X-1.202 Y-7.83 </raftPoint>)
(<raftPoint> X-1.611 Y-7.756 </raftPoint>)
(<raftPoint> X-1.78 Y-7.668 </raftPoint>)
(<raftPoint> X-5.35 Y-6.66 </raftPoint>)
(<raftPoint> X-7.56 Y-6.66 </raftPoint>)
(<raftPoint> X-7.56 Y-7.767 </raftPoint>)
(</raftPerimeter>)
(<raftPerimeter>)
(<raftPoint> X11.16 Y8.46 </raftPoint>)
(<raftPoint> X11.16 Y9.54 </raftPoint>)
(<raftPoint> X1.44 Y9.54 </raftPoint>)
(<raftPoint> X1.44 Y8.46 </raftPoint>)
(</raftPerimeter>)
(<raftPerimeter>)
(<raftPoint> X-4.741 Y-7.558 </raftPoint>)
(<raftPoint> X-2.026 Y-8.352 </raftPoint>)
(<raftPoint> X-1.847 Y-8.446 </raftPoint>)
(<raftPoint> X-1.455 Y-8.516 </raftPoint>)
(<raftPoint> X-1.268 Y-8.625 </raftPoint>)
(<raftPoint> X-0.883 Y-8.681 </raftPoint>)
(<raftPoint> X-0.689 Y-8.806 </raftPoint>)
(<raftPoint> X-0.309 Y-8.846 </raftPoint>)
(<raftPoint> X-0.108 Y-8.987 </raftPoint>)
(<raftPoint> X0.265 Y-9.013 </raftPoint>)
(<raftPoint> X0.474 Y-9.169 </raftPoint>)
(<raftPoint> X0.84 Y-9.18 </raftPoint>)
(<raftPoint> X1.051 Y-9.348 </raftPoint>)
(<raftPoint> X1.455 Y-9.357 </raftPoint>)
(<raftPoint> X1.665 Y-9.54 </raftPoint>)
(<raftPoint> X11.16 Y-9.54 </raftPoint>)
(<raftPoint> X11.16 Y-8.46 </raftPoint>)
(<raftPoint> X1.665 Y-8.46 </raftPoint>)
(<raftPoint> X1.462 Y-8.637 </raftPoint>)
(<raftPoint> X1.31 Y-8.633 </raftPoint>)
(<raftPoint> X1.101 Y-8.467 </raftPoint>)
(<raftPoint> X0.723 Y-8.456 </raftPoint>)
(<raftPoint> X0.527 Y-8.309 </raftPoint>)
(<raftPoint> X0.141 Y-8.282 </raftPoint>)
(<raftPoint> X-0.049 Y-8.15 </raftPoint>)
(<raftPoint> X-0.442 Y-8.108 </raftPoint>)
(<raftPoint> X-0.625 Y-7.99 </raftPoint>)
(<raftPoint> X-1.026 Y-7.933 </raftPoint>)
(<raftPoint> X-1.202 Y-7.83 </raftPoint>)
(<raftPoint> X-1.611 Y-7.756 </raftPoint>)
(<raftPoint> X-1.78 Y-7.668 </raftPoint>)
(<raftPoint> X-5.35 Y-6.66 </raftPoint>)
(<raftPoint> X-7.56 Y-6.66 </raftPoint>)
(<raftPoint> X-7.56 Y-7.767 </raftPoint>)
(</raftPerimeter>)
(<raftPerimeter>)
(<raftPoint> X11.16 Y8.46 </raftPoint>)
(<raftPoint> X11.16 Y9.54 </raftPoint>)
(<raftPoint> X1.44 Y9.54 </raftPoint>)
(<raftPoint> X1.44 Y8.46 </raftPoint>)
(</raftPerimeter>)
(<raftPerimeter>)
(<raftPoint> X-4.741 Y-7.558 </raftPoint>)
(<raftPoint> X-2.026 Y-8.352 </raftPoint>)
(<raftPoint> X-1.847 Y-8.446 </raftPoint>)
(<raftPoint> X-1.455 Y-8.516 </raftPoint>)
(<raftPoint> X-1.268 Y-8.625 </raftPoint>)
(<raftPoint> X-0.883 Y-8.681 </raftPoint>)
(<raftPoint> X-0.689 Y-8.806 </raftPoint>)
(<raftPoint> X-0.309 Y-8.846 </raftPoint>)
(<raftPoint> X-0.108 Y-8.987 </raftPoint>)
(<raftPoint> X0.265 Y-9.013 </raftPoint>)
(<raftPoint> X0.474 Y-9.169 </raftPoint>)
(<raftPoint> X0.84 Y-9.18 </raftPoint>)
(<raftPoint> X1.051 Y-9.348 </raftPoint>)
(<raftPoint> X1.455 Y-9.357 </raftPoint>)
(<raftPoint> X1.665 Y-9.54 </raftPoint>)
(<raftPoint> X11.16 Y-9.54 </raftPoint>)
(<raftPoint> X11.16 Y-8.46 </raftPoint>)
(<raftPoint> X1.665 Y-8.46 </raftPoint>)
(<raftPoint> X1.462 Y-8.637 </raftPoint>)
(<raftPoint> X1.31 Y-8.633 </raftPoint>)
(<raftPoint> X1.101 Y-8.467 </raftPoint>)
(<raftPoint> X0.723 Y-8.456 </raftPoint>)
(<raftPoint> X0.527 Y-8.309 </raftPoint>)
(<raftPoint> X0.141 Y-8.282 </raftPoint>)
(<raftPoint> X-0.049 Y-8.15 </raftPoint>)
(<raftPoint> X-0.442 Y-8.108 </raftPoint>)
(<raftPoint> X-0.625 Y-7.99 </raftPoint>)
(<raftPoint> X-1.026 Y-7.933 </raftPoint>)
(<raftPoint> X-1.202 Y-7.83 </raftPoint>)
(<raftPoint> X-1.611 Y-7.756 </raftPoint>)
(<raftPoint> X-1.78 Y-7.668 </raftPoint>)
(<raftPoint> X-5.35 Y-6.66 </raftPoint>)
(<raftPoint> X-7.56 Y-6.66 </raftPoint>)
(<raftPoint> X-7.56 Y-7.767 </raftPoint>)
(</raftPerimeter>)
(<raftPerimeter>)
(<raftPoint> X11.16 Y8.46 </raftPoint>)
(<raftPoint> X11.16 Y9.54 </raftPoint>)
(<raftPoint> X1.44 Y9.54 </raftPoint>)
(<raftPoint> X1.44 Y8.46 </raftPoint>)
(</raftPerimeter>)
(<raftPerimeter>)
(<raftPoint> X-4.741 Y-7.558 </raftPoint>)
(<raftPoint> X-2.026 Y-8.352 </raftPoint>)
(<raftPoint> X-1.847 Y-8.446 </raftPoint>)
(<raftPoint> X-1.455 Y-8.516 </raftPoint>)
(<raftPoint> X-1.268 Y-8.625 </raftPoint>)
(<raftPoint> X-0.883 Y-8.681 </raftPoint>)
(<raftPoint> X-0.689 Y-8.806 </raftPoint>)
(<raftPoint> X-0.309 Y-8.846 </raftPoint>)
(<raftPoint> X-0.108 Y-8.987 </raftPoint>)
(<raftPoint> X0.265 Y-9.013 </raftPoint>)
(<raftPoint> X0.474 Y-9.169 </raftPoint>)
(<raftPoint> X0.84 Y-9.18 </raftPoint>)
(<raftPoint> X1.051 Y-9.348 </raftPoint>)
(<raftPoint> X1.455 Y-9.357 </raftPoint>)
(<raftPoint> X1.665 Y-9.54 </raftPoint>)
(<raftPoint> X11.16 Y-9.54 </raftPoint>)
(<raftPoint> X11.16 Y-8.46 </raftPoint>)
(<raftPoint> X1.665 Y-8.46 </raftPoint>)
(<raftPoint> X1.462 Y-8.637 </raftPoint>)
(<raftPoint> X1.31 Y-8.633 </raftPoint>)
(<raftPoint> X1.101 Y-8.467 </raftPoint>)
(<raftPoint> X0.723 Y-8.456 </raftPoint>)
(<raftPoint> X0.527 Y-8.309 </raftPoint>)
(<raftPoint> X0.141 Y-8.282 </raftPoint>)
(<raftPoint> X-0.049 Y-8.15 </raftPoint>)
(<raftPoint> X-0.442 Y-8.108 </raftPoint>)
(<raftPoint> X-0.625 Y-7.99 </raftPoint>)
(<raftPoint> X-1.026 Y-7.933 </raftPoint>)
(<raftPoint> X-1.202 Y-7.83 </raftPoint>)
(<raftPoint> X-1.611 Y-7.756 </raftPoint>)
(<raftPoint> X-1.78 Y-7.668 </raftPoint>)
(<raftPoint> X-5.35 Y-6.66 </raftPoint>)
(<raftPoint> X-7.56 Y-6.66 </raftPoint>)
(<raftPoint> X-7.56 Y-7.767 </raftPoint>)
(</raftPerimeter>)
(<raftPerimeter>)
(<raftPoint> X11.16 Y8.46 </raftPoint>)
(<raftPoint> X11.16 Y9.54 </raftPoint>)
(<raftPoint> X1.44 Y9.54 </raftPoint>)
(<raftPoint> X1.44 Y8.46 </raftPoint>)
(</raftPerimeter>)
(<raftPerimeter>)
(<raftPoint> X-4.741 Y-7.558 </raftPoint>)
(<raftPoint> X-2.026 Y-8.352 </raftPoint>)
(<raftPoint> X-1.847 Y-8.446 </raftPoint>)
(<raftPoint> X-1.455 Y-8.516 </raftPoint>)
(<raftPoint> X-1.268 Y-8.625 </raftPoint>)
(<raftPoint> X-0.883 Y-8.681 </raftPoint>)
(<raftPoint> X-0.689 Y-8.806 </raftPoint>)
(<raftPoint> X-0.309 Y-8.846 </raftPoint>)
(<raftPoint> X-0.108 Y-8.987 </raftPoint>)
(<raftPoint> X0.265 Y-9.013 </raftPoint>)
(<raftPoint> X0.474 Y-9.169 </raftPoint>)
(<raftPoint> X0.84 Y-9.18 </raftPoint>)
(<raftPoint> X1.051 Y-9.348 </raftPoint>)
(<raftPoint> X1.455 Y-9.357 </raftPoint>)
(<raftPoint> X1.665 Y-9.54 </raftPoint>)
(<raftPoint> X11.16 Y-9.54 </raftPoint>)
(<raftPoint> X11.16 Y-8.46 </raftPoint>)
(<raftPoint> X1.665 Y-8.46 </raftPoint>)
(<raftPoint> X1.462 Y-8.637 </raftPoint>)
(<raftPoint> X1.31 Y-8.633 </raftPoint>)
(<raftPoint> X1.101 Y-8.467 </raftPoint>)
(<raftPoint> X0.723 Y-8.456 </raftPoint>)
(<raftPoint> X0.527 Y-8.309 </raftPoint>)
(<raftPoint> X0.141 Y-8.282 </raftPoint>)
(<raftPoint> X-0.049 Y-8.15 </raftPoint>)
(<raftPoint> X-0.442 Y-8.108 </raftPoint>)
(<raftPoint> X-0.625 Y-7.99 </raftPoint>)
(<raftPoint> X-1.026 Y-7.933 </raftPoint>)
(<raftPoint> X-1.202 Y-7.83 </raftPoint>)
(<raftPoint> X-1.611 Y-7.756 </raftPoint>)
(<raftPoint> X-1.78 Y-7.668 </raftPoint>)
(<raftPoint> X-5.35 Y-6.66 </raftPoint>)
(<raftPoint> X-7.56 Y-6.66 </raftPoint>)
(<raftPoint> X-7.56 Y-7.767 </raftPoint>)
(</raftPerimeter>)
(<raftPerimeter>)
(<raftPoint> X11.16 Y8.46 </raftPoint>)
(<raftPoint> X11.16 Y9.54 </raftPoint>)
(<raftPoint> X1.44 Y9.54 </raftPoint>)
(<raftPoint> X1.44 Y8.46 </raftPoint>)
(</raftPerimeter>)
(<raftPerimeter>)
(<raftPoint> X11.16 Y8.46 </raftPoint>)
(<raftPoint> X11.16 Y9.54 </raftPoint>)
(<raftPoint> X1.44 Y9.54 </raftPoint>)
(<raftPoint> X1.44 Y8.46 </raftPoint>)
(</raftPerimeter>)
(<raftPerimeter>)
(<raftPoint> X-4.741 Y-7.558 </raftPoint>)
(<raftPoint> X-2.026 Y-8.352 </raftPoint>)
(<raftPoint> X-1.847 Y-8.446 </raftPoint>)
(<raftPoint> X-1.455 Y-8.516 </raftPoint>)
(<raftPoint> X-1.268 Y-8.625 </raftPoint>)
(<raftPoint> X-0.883 Y-8.681 </raftPoint>)
(<raftPoint> X-0.689 Y-8.806 </raftPoint>)
(<raftPoint> X-0.309 Y-8.846 </raftPoint>)
(<raftPoint> X-0.108 Y-8.987 </raftPoint>)
(<raftPoint> X0.265 Y-9.013 </raftPoint>)
(<raftPoint> X0.474 Y-9.169 </raftPoint>)
(<raftPoint> X0.84 Y-9.18 </raftPoint>)
(<raftPoint> X1.051 Y-9.348 </raftPoint>)
(<raftPoint> X1.455 Y-9.357 </raftPoint>)
(<raftPoint> X1.734 Y-9.6 </raftPoint>)
(<raftPoint> X2.29 Y-9.362 </raftPoint>)
(<raftPoint> X11.16 Y-9.548 </raftPoint>)
(<raftPoint> X11.16 Y-8.46 </raftPoint>)
(<raftPoint> X1.665 Y-8.46 </raftPoint>)
(<raftPoint> X1.462 Y-8.637 </raftPoint>)
(<raftPoint> X1.31 Y-8.633 </raftPoint>)
M73 P2 (display progress)
(<raftPoint> X1.101 Y-8.467 </raftPoint>)
(<raftPoint> X0.723 Y-8.456 </raftPoint>)
(<raftPoint> X0.527 Y-8.309 </raftPoint>)
(<raftPoint> X0.141 Y-8.282 </raftPoint>)
(<raftPoint> X-0.049 Y-8.15 </raftPoint>)
(<raftPoint> X-0.442 Y-8.108 </raftPoint>)
(<raftPoint> X-0.625 Y-7.99 </raftPoint>)
(<raftPoint> X-1.026 Y-7.933 </raftPoint>)
(<raftPoint> X-1.202 Y-7.83 </raftPoint>)
(<raftPoint> X-1.611 Y-7.756 </raftPoint>)
(<raftPoint> X-1.78 Y-7.668 </raftPoint>)
(<raftPoint> X-5.35 Y-6.66 </raftPoint>)
(<raftPoint> X-7.56 Y-6.66 </raftPoint>)
(<raftPoint> X-7.56 Y-7.767 </raftPoint>)
(</raftPerimeter>)
(<raftPerimeter>)
(<raftPoint> X11.16 Y8.46 </raftPoint>)
(<raftPoint> X11.16 Y9.54 </raftPoint>)
(<raftPoint> X1.44 Y9.54 </raftPoint>)
(<raftPoint> X1.44 Y8.46 </raftPoint>)
(</raftPerimeter>)
(<raftPerimeter>)
(<raftPoint> X-4.741 Y-7.558 </raftPoint>)
(<raftPoint> X-2.026 Y-8.352 </raftPoint>)
(<raftPoint> X-1.847 Y-8.446 </raftPoint>)
(<raftPoint> X-1.455 Y-8.516 </raftPoint>)
(<raftPoint> X-1.268 Y-8.625 </raftPoint>)
(<raftPoint> X-0.883 Y-8.681 </raftPoint>)
(<raftPoint> X-0.689 Y-8.806 </raftPoint>)
(<raftPoint> X-0.309 Y-8.846 </raftPoint>)
(<raftPoint> X-0.108 Y-8.987 </raftPoint>)
(<raftPoint> X0.265 Y-9.013 </raftPoint>)
(<raftPoint> X0.474 Y-9.169 </raftPoint>)
(<raftPoint> X0.84 Y-9.18 </raftPoint>)
(<raftPoint> X1.051 Y-9.348 </raftPoint>)
(<raftPoint> X1.455 Y-9.357 </raftPoint>)
(<raftPoint> X1.725 Y-9.593 </raftPoint>)
(<raftPoint> X2.341 Y-9.361 </raftPoint>)
(<raftPoint> X11.16 Y-9.548 </raftPoint>)
(<raftPoint> X11.16 Y-8.46 </raftPoint>)
(<raftPoint> X1.665 Y-8.46 </raftPoint>)
(<raftPoint> X1.462 Y-8.637 </raftPoint>)
(<raftPoint> X1.31 Y-8.633 </raftPoint>)
(<raftPoint> X1.101 Y-8.467 </raftPoint>)
(<raftPoint> X0.723 Y-8.456 </raftPoint>)
(<raftPoint> X0.527 Y-8.309 </raftPoint>)
(<raftPoint> X0.141 Y-8.282 </raftPoint>)
(<raftPoint> X-0.049 Y-8.15 </raftPoint>)
(<raftPoint> X-0.442 Y-8.108 </raftPoint>)
(<raftPoint> X-0.625 Y-7.99 </raftPoint>)
(<raftPoint> X-1.026 Y-7.933 </raftPoint>)
(<raftPoint> X-1.202 Y-7.83 </raftPoint>)
(<raftPoint> X-1.611 Y-7.756 </raftPoint>)
(<raftPoint> X-1.78 Y-7.668 </raftPoint>)
(<raftPoint> X-5.35 Y-6.66 </raftPoint>)
(<raftPoint> X-7.56 Y-6.66 </raftPoint>)
(<raftPoint> X-7.56 Y-7.767 </raftPoint>)
(</raftPerimeter>)
(<raftPerimeter>)
(<raftPoint> X-5.272 Y9.54 </raftPoint>)
(<raftPoint> X-7.333 Y9.54 </raftPoint>)
(<raftPoint> X-9.264 Y7.894 </raftPoint>)
(<raftPoint> X-9.83 Y7.093 </raftPoint>)
(<raftPoint> X-8.887 Y6.82 </raftPoint>)
(<raftPoint> X-3.554 Y6.658 </raftPoint>)
(<raftPoint> X1.858 Y8.46 </raftPoint>)
(<raftPoint> X11.16 Y8.46 </raftPoint>)
(<raftPoint> X11.16 Y9.54 </raftPoint>)
(<raftPoint> X1.728 Y9.54 </raftPoint>)
(<raftPoint> X-2.916 Y7.628 </raftPoint>)
(</raftPerimeter>)
(<raftPerimeter>)
(<raftPoint> X-2.379 Y-7.562 </raftPoint>)
(<raftPoint> X1.718 Y-9.54 </raftPoint>)
(<raftPoint> X11.16 Y-9.54 </raftPoint>)
(<raftPoint> X11.16 Y-8.452 </raftPoint>)
(<raftPoint> X2.418 Y-8.638 </raftPoint>)
(<raftPoint> X-1.718 Y-6.66 </raftPoint>)
(<raftPoint> X-11.16 Y-6.66 </raftPoint>)
(<raftPoint> X-11.16 Y-7.748 </raftPoint>)
(</raftPerimeter>)
(<raftPerimeter>)
(<raftPoint> X-5.272 Y9.54 </raftPoint>)
(<raftPoint> X-7.333 Y9.54 </raftPoint>)
(<raftPoint> X-9.264 Y7.894 </raftPoint>)
(<raftPoint> X-9.83 Y7.093 </raftPoint>)
(<raftPoint> X-8.887 Y6.82 </raftPoint>)
(<raftPoint> X-3.554 Y6.658 </raftPoint>)
(<raftPoint> X1.858 Y8.46 </raftPoint>)
(<raftPoint> X11.16 Y8.46 </raftPoint>)
(<raftPoint> X11.16 Y9.54 </raftPoint>)
(<raftPoint> X1.728 Y9.54 </raftPoint>)
(<raftPoint> X-2.916 Y7.628 </raftPoint>)
(</raftPerimeter>)
(<raftPerimeter>)
(<raftPoint> X-2.438 Y-7.562 </raftPoint>)
(<raftPoint> X1.719 Y-9.54 </raftPoint>)
(<raftPoint> X11.16 Y-9.54 </raftPoint>)
(<raftPoint> X11.16 Y-8.46 </raftPoint>)
(<raftPoint> X5.444 Y-8.46 </raftPoint>)
(<raftPoint> X-1.756 Y-6.66 </raftPoint>)
(<raftPoint> X-11.16 Y-6.66 </raftPoint>)
(<raftPoint> X-11.16 Y-7.748 </raftPoint>)
(</raftPerimeter>)
(<raftPerimeter>)
(<raftPoint> X-9.703 Y6.845 </raftPoint>)
(<raftPoint> X-3.547 Y6.658 </raftPoint>)
(<raftPoint> X1.858 Y8.46 </raftPoint>)
(<raftPoint> X11.16 Y8.46 </raftPoint>)
(<raftPoint> X11.16 Y9.54 </raftPoint>)
(<raftPoint> X-11.16 Y9.54 </raftPoint>)
(<raftPoint> X-11.16 Y8.695 </raftPoint>)
(</raftPerimeter>)
(<raftPerimeter>)
(<raftPoint> X-2.497 Y-7.562 </raftPoint>)
(<raftPoint> X1.72 Y-9.54 </raftPoint>)
(<raftPoint> X11.16 Y-9.54 </raftPoint>)
(<raftPoint> X11.16 Y-8.452 </raftPoint>)
(<raftPoint> X2.536 Y-8.638 </raftPoint>)
(<raftPoint> X-1.72 Y-6.66 </raftPoint>)
(<raftPoint> X-11.16 Y-6.66 </raftPoint>)
(<raftPoint> X-11.16 Y-7.748 </raftPoint>)
(</raftPerimeter>)
(<raftPerimeter>)
(<raftPoint> X-9.703 Y6.845 </raftPoint>)
(<raftPoint> X-3.547 Y6.658 </raftPoint>)
(<raftPoint> X1.858 Y8.46 </raftPoint>)
(<raftPoint> X11.16 Y8.46 </raftPoint>)
(<raftPoint> X11.16 Y9.54 </raftPoint>)
(<raftPoint> X-11.16 Y9.54 </raftPoint>)
(<raftPoint> X-11.16 Y8.695 </raftPoint>)
(</raftPerimeter>)
(<raftPerimeter>)
(<raftPoint> X-2.556 Y-7.562 </raftPoint>)
(<raftPoint> X1.721 Y-9.54 </raftPoint>)
(<raftPoint> X11.16 Y-9.54 </raftPoint>)
(<raftPoint> X11.16 Y-8.452 </raftPoint>)
(<raftPoint> X2.595 Y-8.638 </raftPoint>)
(<raftPoint> X-1.721 Y-6.66 </raftPoint>)
(<raftPoint> X-11.16 Y-6.66 </raftPoint>)
(<raftPoint> X-11.16 Y-7.748 </raftPoint>)
(</raftPerimeter>)
(<raftPerimeter>)
(<raftPoint> X-3.725 Y-13.308 </raftPoint>)
(<raftPoint> X-0.125 Y-15.108 </raftPoint>)
(<raftPoint> X12.926 Y-15.108 </raftPoint>)
(<raftPoint> X14.797 Y-11.367 </raftPoint>)
(<raftPoint> X15.267 Y-11.117 </raftPoint>)
(<raftPoint> X15.267 Y-6.883 </raftPoint>)
(<raftPoint> X14.797 Y-6.633 </raftPoint>)
(<raftPoint> X13.128 Y-3.295 </raftPoint>)
(<raftPoint> X13.128 Y3.295 </raftPoint>)
(<raftPoint> X14.797 Y6.633 </raftPoint>)
(<raftPoint> X15.267 Y6.883 </raftPoint>)
(<raftPoint> X15.267 Y12.831 </raftPoint>)
(<raftPoint> X12.807 Y15.108 </raftPoint>)
(<raftPoint> X-12.926 Y15.108 </raftPoint>)
(<raftPoint> X-14.797 Y11.367 </raftPoint>)
(<raftPoint> X-15.267 Y11.117 </raftPoint>)
(<raftPoint> X-15.267 Y5.169 </raftPoint>)
(<raftPoint> X-13.128 Y3.189 </raftPoint>)
(<raftPoint> X-13.128 Y-1.495 </raftPoint>)
(<raftPoint> X-14.797 Y-4.833 </raftPoint>)
(<raftPoint> X-15.267 Y-5.083 </raftPoint>)
(<raftPoint> X-15.267 Y-9.317 </raftPoint>)
(<raftPoint> X-14.797 Y-9.567 </raftPoint>)
(<raftPoint> X-12.926 Y-13.308 </raftPoint>)
(</raftPerimeter>)
(<layer> 0.475 )
G1 X-14.67 Y-9.09 Z0.48 F4200.0
G1 F1200.0
G1 E1.0
G1 F4200.0
M101
G1 X-14.67 Y-5.31 Z0.48 F743.802 E1.772
G1 X-11.73 Y-1.71 Z0.48 F743.802 E2.722
G1 X-11.73 Y-12.69 Z0.48 F743.802 E4.967
G1 X-8.8 Y-12.69 Z0.48 F743.802 E5.567
G1 X-8.8 Y-1.71 Z0.48 F743.802 E7.812
G1 X-5.87 Y-1.71 Z0.48 F743.802 E8.412
G1 X-5.87 Y-12.69 Z0.48 F743.802 E10.657
G1 X-2.93 Y-12.69 Z0.48 F743.802 E11.257
G1 X-2.93 Y-1.71 Z0.48 F743.802 E13.502
G1 X0.0 Y-1.71 Z0.48 F743.802 E14.102
G1 X0.0 Y-14.49 Z0.48 F743.802 E16.715
G1 X2.93 Y-14.49 Z0.48 F743.802 E17.315
G1 X2.93 Y-3.51 Z0.48 F743.802 E19.56
G1 X5.87 Y-3.51 Z0.48 F743.802 E20.16
G1 X5.87 Y-14.49 Z0.48 F743.802 E22.405
G1 X8.8 Y-14.49 Z0.48 F743.802 E23.005
G1 X8.8 Y-3.51 Z0.48 F743.802 E25.25
G1 X11.73 Y-3.51 Z0.48 F743.802 E25.85
G1 X11.73 Y-14.49 Z0.48 F743.802 E28.095
G1 X14.67 Y-10.89 Z0.48 F743.802 E29.045
G1 X14.67 Y-7.11 Z0.48 F743.802 E29.817
G1 F1200.0
G1 E28.817
G1 F743.802
M103
G1 X11.73 Y3.51 Z0.48 F4200.0
G1 F1200.0
G1 E29.817
G1 F4200.0
M101
G1 X11.73 Y14.49 Z0.48 F743.802 E32.062
G1 X8.8 Y14.49 Z0.48 F743.802 E32.662
G1 X8.8 Y3.51 Z0.48 F743.802 E34.907
G1 X5.87 Y3.51 Z0.48 F743.802 E35.507
G1 X5.87 Y14.49 Z0.48 F743.802 E37.752
G1 X2.93 Y14.49 Z0.48 F743.802 E38.352
G1 X2.93 Y3.51 Z0.48 F743.802 E40.597
G1 X0.0 Y3.51 Z0.48 F743.802 E41.197
G1 X0.0 Y14.49 Z0.48 F743.802 E43.442
G1 X-2.93 Y14.49 Z0.48 F743.802 E44.042
G1 X-2.93 Y1.71 Z0.48 F743.802 E46.655
G1 X-5.87 Y1.71 Z0.48 F743.802 E47.256
G1 X-5.87 Y14.49 Z0.48 F743.802 E49.869
G1 X-8.8 Y14.49 Z0.48 F743.802 E50.469
G1 X-8.8 Y1.71 Z0.48 F743.802 E53.082
G1 X-11.73 Y3.51 Z0.48 F743.802 E53.786
G1 X-11.73 Y14.49 Z0.48 F743.802 E56.031
G1 X-14.67 Y10.89 Z0.48 F743.802 E56.981
M73 P3 (display progress)
G1 X-14.67 Y5.31 Z0.48 F743.802 E58.121
G1 F1200.0
G1 E57.121
G1 F743.802
M103
G1 X14.67 Y7.11 Z0.48 F4200.0
G1 F1200.0
G1 E58.121
G1 F4200.0
M101
G1 X14.67 Y12.69 Z0.48 F743.802 E59.262
G1 F1200.0
G1 E58.262
G1 F743.802
M103
;M108 R56.0
(</layer>)
(<layer> 0.983 )
G1 X-8.87 Y1.8 Z0.98 F4200.0
G1 F1200.0
G1 E59.262
G1 F4200.0
M101
G1 X-2.86 Y1.8 Z0.98 F2222.222 E59.742
G1 X0.07 Y3.6 Z0.98 F2222.222 E60.017
G1 X-11.81 Y3.6 Z0.98 F2222.222 E60.965
G1 X-14.74 Y5.4 Z0.98 F2222.222 E61.24
G1 X11.81 Y5.4 Z0.98 F2222.222 E63.36
G1 X11.81 Y3.6 Z0.98 F2222.222 E63.504
G1 X2.86 Y3.6 Z0.98 F2222.222 E64.218
G1 F1200.0
G1 E63.218
G1 F2222.222
M103
G1 X0.07 Y-1.8 Z0.98 F4200.0
G1 F1200.0
G1 E64.218
G1 F4200.0
M101
G1 X-11.81 Y-1.8 Z0.98 F2222.222 E65.167
G1 X-11.81 Y-3.6 Z0.98 F2222.222 E65.311
G1 X11.81 Y-3.6 Z0.98 F2222.222 E67.197
G1 X11.81 Y-5.4 Z0.98 F2222.222 E67.34
G1 X-14.74 Y-5.4 Z0.98 F2222.222 E69.46
G1 X-14.74 Y-7.2 Z0.98 F2222.222 E69.604
G1 X14.74 Y-7.2 Z0.98 F2222.222 E71.959
G1 X14.74 Y-9.0 Z0.98 F2222.222 E72.102
G1 X-14.74 Y-9.0 Z0.98 F2222.222 E74.457
G1 X-11.81 Y-10.8 Z0.98 F2222.222 E74.732
G1 X14.74 Y-10.8 Z0.98 F2222.222 E76.852
G1 X11.81 Y-12.6 Z0.98 F2222.222 E77.127
G1 X-11.81 Y-12.6 Z0.98 F2222.222 E79.013
G1 F1200.0
G1 E78.013
G1 F2222.222
M103
G1 X-0.07 Y-14.4 Z0.98 F4200.0
G1 F1200.0
G1 E79.013
G1 F4200.0
M101
G1 X11.81 Y-14.4 Z0.98 F2222.222 E79.961
G1 F1200.0
G1 E78.961
G1 F2222.222
M103
G1 X14.74 Y7.2 Z0.98 F4200.0
G1 F1200.0
G1 E79.961
G1 F4200.0
M101
G1 X-14.74 Y7.2 Z0.98 F2222.222 E82.316
G1 X-14.74 Y9.0 Z0.98 F2222.222 E82.459
G1 X14.74 Y9.0 Z0.98 F2222.222 E84.814
G1 X14.74 Y10.8 Z0.98 F2222.222 E84.958
G1 X-14.74 Y10.8 Z0.98 F2222.222 E87.312
G1 X-11.81 Y12.6 Z0.98 F2222.222 E87.587
G1 X14.74 Y12.6 Z0.98 F2222.222 E89.707
G1 X11.81 Y14.4 Z0.98 F2222.222 E89.982
G1 X-11.81 Y14.4 Z0.98 F2222.222 E91.868
G1 F1200.0
G1 E90.868
G1 F2222.222
M103
;M108 R56.0
(</layer>)
(<layer> 1.469 )
G1 X-8.87 Y1.8 Z1.47 F4200.0
G1 F1200.0
G1 E91.868
G1 F4200.0
M101
G1 X-2.86 Y1.8 Z1.47 F2222.222 E92.348
G1 X0.07 Y3.6 Z1.47 F2222.222 E92.623
G1 X-11.81 Y3.6 Z1.47 F2222.222 E93.571
G1 X-14.74 Y5.4 Z1.47 F2222.222 E93.846
G1 X11.81 Y5.4 Z1.47 F2222.222 E95.966
G1 X11.81 Y3.6 Z1.47 F2222.222 E96.11
G1 X2.86 Y3.6 Z1.47 F2222.222 E96.825
G1 F1200.0
G1 E95.825
G1 F2222.222
M103
G1 X0.07 Y-1.8 Z1.47 F4200.0
G1 F1200.0
G1 E96.825
G1 F4200.0
M101
G1 X-11.81 Y-1.8 Z1.47 F2222.222 E97.773
G1 X-11.81 Y-3.6 Z1.47 F2222.222 E97.917
G1 X11.81 Y-3.6 Z1.47 F2222.222 E99.803
G1 X11.81 Y-5.4 Z1.47 F2222.222 E99.946
G1 X-14.74 Y-5.4 Z1.47 F2222.222 E102.067
G1 X-14.74 Y-7.2 Z1.47 F2222.222 E102.21
G1 X14.74 Y-7.2 Z1.47 F2222.222 E104.565
G1 X14.74 Y-9.0 Z1.47 F2222.222 E104.709
G1 X-14.74 Y-9.0 Z1.47 F2222.222 E107.063
G1 X-11.81 Y-10.8 Z1.47 F2222.222 E107.338
G1 X14.74 Y-10.8 Z1.47 F2222.222 E109.458
G1 X11.81 Y-12.6 Z1.47 F2222.222 E109.733
G1 X-11.81 Y-12.6 Z1.47 F2222.222 E111.619
G1 F1200.0
G1 E110.619
G1 F2222.222
M103
G1 X-0.07 Y-14.4 Z1.47 F4200.0
G1 F1200.0
G1 E111.619
G1 F4200.0
M101
G1 X11.81 Y-14.4 Z1.47 F2222.222 E112.567
G1 F1200.0
G1 E111.567
G1 F2222.222
M103
G1 X14.74 Y7.2 Z1.47 F4200.0
G1 F1200.0
G1 E112.567
G1 F4200.0
M101
G1 X-14.74 Y7.2 Z1.47 F2222.222 E114.922
G1 X-14.74 Y9.0 Z1.47 F2222.222 E115.066
G1 X14.74 Y9.0 Z1.47 F2222.222 E117.42
G1 X14.74 Y10.8 Z1.47 F2222.222 E117.564
G1 X-14.74 Y10.8 Z1.47 F2222.222 E119.918
G1 X-11.81 Y12.6 Z1.47 F2222.222 E120.193
G1 X14.74 Y12.6 Z1.47 F2222.222 E122.313
G1 X11.81 Y14.4 Z1.47 F2222.222 E122.588
G1 X-11.81 Y14.4 Z1.47 F2222.222 E124.474
G1 F1200.0
G1 E123.474
G1 F2222.222
M103
;M108 R44.8
(</layer>)
(<raftLayerEnd> </raftLayerEnd>)
(<layer> 1.701 )
(<supportLayer>)
G1 X1.59 Y-9.0 Z1.7 F4200.0
G1 F1200.0
G1 E124.474
G1 F4200.0
M101
G1 X1.92 Y-9.0 Z1.7 F4320.0 E124.485
G1 F1200.0
G1 E123.485
G1 F4320.0
M103
G1 X4.73 Y-9.0 Z1.7 F4200.0
G1 F1200.0
G1 E124.485
G1 F4200.0
M101
G1 X6.77 Y-9.0 Z1.7 F4320.0 E124.552
G1 F1200.0
G1 E123.552
G1 F4320.0
M103
G1 X9.58 Y-9.0 Z1.7 F4200.0
G1 F1200.0
G1 E124.552
G1 F4200.0
M101
G1 X9.91 Y-9.0 Z1.7 F4320.0 E124.562
G1 F1200.0
G1 E123.562
G1 F4320.0
M103
G1 X4.8 Y-8.9 Z1.7 F4200.0
G1 X-4.68 Y-7.02 Z1.7 F4200.0
G1 X-4.68 Y-7.2 Z1.7 F4200.0
G1 F1200.0
G1 E124.562
G1 F4200.0
M101
G1 X-6.82 Y-7.2 Z1.7 F4320.0 E124.633
G1 F1200.0
G1 E123.633
G1 F4320.0
M103
G1 X-5.59 Y-6.18 Z1.7 F4200.0
G1 X-6.37 Y7.18 Z1.7 F4200.0
G1 X-6.39 Y7.2 Z1.7 F4200.0
G1 F1200.0
G1 E124.633
G1 F4200.0
M101
G1 X-6.11 Y7.2 Z1.7 F4320.0 E124.642
G1 X-5.52 Y9.0 Z1.7 F4320.0 E124.704
G1 X-6.99 Y9.0 Z1.7 F4320.0 E124.753
G1 F1200.0
G1 E123.753
G1 F4320.0
M103
G1 X2.09 Y9.0 Z1.7 F4200.0
G1 F1200.0
G1 E124.753
G1 F4200.0
M101
G1 X2.42 Y9.0 Z1.7 F4320.0 E124.763
G1 F1200.0
M73 P4 (display progress)
G1 E123.763
G1 F4320.0
M103
G1 X5.23 Y9.0 Z1.7 F4200.0
G1 F1200.0
G1 E124.763
G1 F4200.0
M101
G1 X7.27 Y9.0 Z1.7 F4320.0 E124.831
G1 F1200.0
G1 E123.831
G1 F4320.0
M103
G1 X10.08 Y9.0 Z1.7 F4200.0
G1 F1200.0
G1 E124.831
G1 F4200.0
M101
G1 X10.41 Y9.0 Z1.7 F4320.0 E124.841
G1 F1200.0
G1 E123.841
G1 F4320.0
M103
;M108 R36.0
(</supportLayer>)
(<rotation> (6.12323399574e-17+1j) )
(<nestedRing>)
(<boundaryPerimeter>)
(<boundaryPoint> X-5.75 Y-10.72 Z1.701 </boundaryPoint>)
(<boundaryPoint> X-4.421 Y-10.456 Z1.701 </boundaryPoint>)
(<boundaryPoint> X-3.296 Y-9.704 Z1.701 </boundaryPoint>)
(<boundaryPoint> X-2.544 Y-8.579 Z1.701 </boundaryPoint>)
(<boundaryPoint> X-2.28 Y-7.25 Z1.701 </boundaryPoint>)
(<boundaryPoint> X-2.544 Y-5.921 Z1.701 </boundaryPoint>)
(<boundaryPoint> X-3.296 Y-4.796 Z1.701 </boundaryPoint>)
(<boundaryPoint> X-4.421 Y-4.044 Z1.701 </boundaryPoint>)
(<boundaryPoint> X-5.75 Y-3.78 Z1.701 </boundaryPoint>)
(<boundaryPoint> X-7.079 Y-4.044 Z1.701 </boundaryPoint>)
(<boundaryPoint> X-8.204 Y-4.796 Z1.701 </boundaryPoint>)
(<boundaryPoint> X-8.956 Y-5.921 Z1.701 </boundaryPoint>)
(<boundaryPoint> X-9.22 Y-7.25 Z1.701 </boundaryPoint>)
(<boundaryPoint> X-8.956 Y-8.579 Z1.701 </boundaryPoint>)
(<boundaryPoint> X-8.204 Y-9.704 Z1.701 </boundaryPoint>)
(<boundaryPoint> X-7.079 Y-10.456 Z1.701 </boundaryPoint>)
(<edge> outer )
G1 X5.49 Y8.55 Z1.7 F4200.0
G1 X-4.72 Y-6.73 Z1.7 F4200.0
G1 X-8.13 Y-9.46 Z1.7 F4200.0
G1 F1200.0
G1 E124.841
G1 F4200.0
M101
G1 X-8.06 Y-9.56 Z1.7 F2160.0 E124.848
G1 X-7.0 Y-10.27 Z1.7 F2160.0 E124.915
G1 X-5.75 Y-10.52 Z1.7 F2160.0 E124.982
G1 X-4.5 Y-10.27 Z1.7 F2160.0 E125.05
G1 X-3.44 Y-9.56 Z1.7 F2160.0 E125.117
G1 X-2.73 Y-8.5 Z1.7 F2160.0 E125.184
G1 X-2.48 Y-7.25 Z1.7 F2160.0 E125.252
G1 X-2.73 Y-6.0 Z1.7 F2160.0 E125.319
G1 X-3.44 Y-4.94 Z1.7 F2160.0 E125.386
G1 X-4.5 Y-4.23 Z1.7 F2160.0 E125.454
G1 X-5.75 Y-3.98 Z1.7 F2160.0 E125.521
G1 X-7.0 Y-4.23 Z1.7 F2160.0 E125.588
G1 X-8.06 Y-4.94 Z1.7 F2160.0 E125.656
G1 X-8.77 Y-6.0 Z1.7 F2160.0 E125.723
G1 X-9.02 Y-7.25 Z1.7 F2160.0 E125.79
G1 X-8.77 Y-8.5 Z1.7 F2160.0 E125.858
G1 X-8.13 Y-9.46 Z1.7 F2160.0 E125.919
G1 F1200.0
G1 E125.309
G1 F2160.0
M103
(</edge>)
(</boundaryPerimeter>)
(<nestedRing>)
(<boundaryPerimeter>)
(<boundaryPoint> X-4.998 Y-5.948 Z1.701 </boundaryPoint>)
(<boundaryPoint> X-4.448 Y-6.498 Z1.701 </boundaryPoint>)
(<boundaryPoint> X-4.247 Y-7.25 Z1.701 </boundaryPoint>)
(<boundaryPoint> X-4.448 Y-8.002 Z1.701 </boundaryPoint>)
(<boundaryPoint> X-4.998 Y-8.552 Z1.701 </boundaryPoint>)
(<boundaryPoint> X-5.75 Y-8.753 Z1.701 </boundaryPoint>)
(<boundaryPoint> X-6.502 Y-8.552 Z1.701 </boundaryPoint>)
(<boundaryPoint> X-7.052 Y-8.002 Z1.701 </boundaryPoint>)
(<boundaryPoint> X-7.253 Y-7.25 Z1.701 </boundaryPoint>)
(<boundaryPoint> X-7.052 Y-6.498 Z1.701 </boundaryPoint>)
(<boundaryPoint> X-6.502 Y-5.948 Z1.701 </boundaryPoint>)
(<boundaryPoint> X-5.75 Y-5.747 Z1.701 </boundaryPoint>)
(<edge> inner )
G1 X-6.83 Y-8.5 Z1.7 F4200.0
G1 F1200.0
G1 E125.919
G1 F4200.0
M101
G1 X-6.92 Y-8.42 Z1.7 F2160.0 E125.925
G1 X-7.23 Y-8.11 Z1.7 F2160.0 E125.948
G1 X-7.46 Y-7.25 Z1.7 F2160.0 E125.995
G1 X-7.23 Y-6.4 Z1.7 F2160.0 E126.042
G1 X-6.61 Y-5.77 Z1.7 F2160.0 E126.089
G1 X-5.75 Y-5.54 Z1.7 F2160.0 E126.135
G1 X-4.89 Y-5.77 Z1.7 F2160.0 E126.182
G1 X-4.27 Y-6.4 Z1.7 F2160.0 E126.229
G1 X-4.04 Y-7.25 Z1.7 F2160.0 E126.276
G1 X-4.27 Y-8.11 Z1.7 F2160.0 E126.322
G1 X-4.89 Y-8.73 Z1.7 F2160.0 E126.369
G1 X-5.75 Y-8.96 Z1.7 F2160.0 E126.416
G1 X-6.61 Y-8.73 Z1.7 F2160.0 E126.463
G1 X-6.83 Y-8.5 Z1.7 F2160.0 E126.48
G1 F1200.0
G1 E126.48
G1 F2160.0
M103
(</edge>)
(</boundaryPerimeter>)
(</nestedRing>)
(<loop> inner )
;M108 R64.0
G1 X-7.12 Y-8.79 Z1.7 F4200.0
G1 F1200.0
G1 E126.48
G1 F4200.0
M101
G1 X-7.2 Y-8.7 Z1.7 F4320.0 E126.485
G1 X-7.59 Y-8.31 Z1.7 F4320.0 E126.511
G1 X-7.87 Y-7.25 Z1.7 F4320.0 E126.563
G1 X-7.59 Y-6.19 Z1.7 F4320.0 E126.614
G1 X-6.81 Y-5.41 Z1.7 F4320.0 E126.666
G1 X-5.75 Y-5.13 Z1.7 F4320.0 E126.718
G1 X-4.69 Y-5.41 Z1.7 F4320.0 E126.769
G1 X-3.91 Y-6.19 Z1.7 F4320.0 E126.821
G1 X-3.63 Y-7.25 Z1.7 F4320.0 E126.873
G1 X-3.91 Y-8.31 Z1.7 F4320.0 E126.924
G1 X-4.69 Y-9.09 Z1.7 F4320.0 E126.976
G1 X-5.75 Y-9.37 Z1.7 F4320.0 E127.028
G1 X-6.81 Y-9.09 Z1.7 F4320.0 E127.079
G1 X-7.12 Y-8.79 Z1.7 F4320.0 E127.099
G1 F1200.0
G1 E127.099
G1 F4320.0
M103
(</loop>)
(<loop> outer )
G1 X-7.84 Y-9.17 Z1.7 F4200.0
G1 F1200.0
G1 E127.099
G1 F4200.0
M101
G1 X-7.77 Y-9.27 Z1.7 F4320.0 E127.105
G1 X-6.85 Y-9.89 Z1.7 F4320.0 E127.157
G1 X-5.75 Y-10.11 Z1.7 F4320.0 E127.21
G1 X-4.66 Y-9.89 Z1.7 F4320.0 E127.262
G1 X-3.73 Y-9.27 Z1.7 F4320.0 E127.314
G1 X-3.11 Y-8.35 Z1.7 F4320.0 E127.367
G1 X-2.89 Y-7.25 Z1.7 F4320.0 E127.419
G1 X-3.11 Y-6.16 Z1.7 F4320.0 E127.472
G1 X-3.73 Y-5.23 Z1.7 F4320.0 E127.524
G1 X-4.66 Y-4.61 Z1.7 F4320.0 E127.576
G1 X-5.75 Y-4.39 Z1.7 F4320.0 E127.629
G1 X-6.85 Y-4.61 Z1.7 F4320.0 E127.681
G1 X-7.77 Y-5.23 Z1.7 F4320.0 E127.733
G1 X-8.39 Y-6.16 Z1.7 F4320.0 E127.786
G1 X-8.61 Y-7.25 Z1.7 F4320.0 E127.838
G1 X-8.39 Y-8.35 Z1.7 F4320.0 E127.891
G1 X-7.84 Y-9.17 Z1.7 F4320.0 E127.937
G1 F1200.0
G1 E126.937
G1 F4320.0
M103
(</loop>)
(<infill>)
(<infillBoundary>)
(<infillPoint> X-5.75 Y-10.108 Z0.135 </infillPoint>)
(<infillPoint> X-4.655 Y-9.891 Z0.135 </infillPoint>)
(<infillPoint> X-3.729 Y-9.271 Z0.135 </infillPoint>)
(<infillPoint> X-3.109 Y-8.345 Z0.135 </infillPoint>)
(<infillPoint> X-2.892 Y-7.25 Z0.135 </infillPoint>)
(<infillPoint> X-3.109 Y-6.155 Z0.135 </infillPoint>)
(<infillPoint> X-3.729 Y-5.229 Z0.135 </infillPoint>)
(<infillPoint> X-4.655 Y-4.609 Z0.135 </infillPoint>)
(<infillPoint> X-5.75 Y-4.392 Z0.135 </infillPoint>)
(<infillPoint> X-6.845 Y-4.609 Z0.135 </infillPoint>)
(<infillPoint> X-7.771 Y-5.229 Z0.135 </infillPoint>)
(<infillPoint> X-8.391 Y-6.155 Z0.135 </infillPoint>)
(<infillPoint> X-8.608 Y-7.25 Z0.135 </infillPoint>)
(<infillPoint> X-8.391 Y-8.345 Z0.135 </infillPoint>)
(<infillPoint> X-7.771 Y-9.271 Z0.135 </infillPoint>)
(<infillPoint> X-6.845 Y-9.891 Z0.135 </infillPoint>)
(</infillBoundary>)
(<infillBoundary>)
(<infillPoint> X-4.688 Y-5.41 Z0.135 </infillPoint>)
(<infillPoint> X-3.91 Y-6.188 Z0.135 </infillPoint>)
(<infillPoint> X-3.626 Y-7.25 Z0.135 </infillPoint>)
(<infillPoint> X-3.91 Y-8.312 Z0.135 </infillPoint>)
(<infillPoint> X-4.688 Y-9.09 Z0.135 </infillPoint>)
(<infillPoint> X-5.75 Y-9.374 Z0.135 </infillPoint>)
(<infillPoint> X-6.812 Y-9.09 Z0.135 </infillPoint>)
(<infillPoint> X-7.59 Y-8.312 Z0.135 </infillPoint>)
(<infillPoint> X-7.874 Y-7.25 Z0.135 </infillPoint>)
(<infillPoint> X-7.59 Y-6.188 Z0.135 </infillPoint>)
(<infillPoint> X-6.812 Y-5.41 Z0.135 </infillPoint>)
(<infillPoint> X-5.75 Y-5.126 Z0.135 </infillPoint>)
(</infillBoundary>)
G1 X-5.75 Y-9.14 Z1.7 F4200.0
G1 X-3.2 Y-7.37 Z1.7 F4200.0
G1 F1200.0
G1 E127.937
G1 F4200.0
M101
G1 X-3.2 Y-7.14 Z1.7 F4320.0 E127.948
G1 X-3.6 Y-6.26 Z1.7 F4320.0 E127.993
G1 X-3.6 Y-5.93 Z1.7 F4320.0 E128.009
G1 X-4.0 Y-5.7 Z1.7 F4320.0 E128.03
G1 X-4.0 Y-5.38 Z1.7 F4320.0 E128.045
G1 X-4.4 Y-5.3 Z1.7 F4320.0 E128.065
G1 X-4.4 Y-5.12 Z1.7 F4320.0 E128.073
G1 X-4.8 Y-5.09 Z1.7 F4320.0 E128.092
G1 X-4.8 Y-4.87 Z1.7 F4320.0 E128.102
G1 X-5.2 Y-4.79 Z1.7 F4320.0 E128.122
G1 X-5.2 Y-4.98 Z1.7 F4320.0 E128.131
G1 X-5.6 Y-4.88 Z1.7 F4320.0 E128.15
G1 X-5.6 Y-4.71 Z1.7 F4320.0 E128.158
M73 P5 (display progress)
G1 X-6.0 Y-4.73 Z1.7 F4320.0 E128.177
G1 X-6.0 Y-4.9 Z1.7 F4320.0 E128.185
G1 X-6.4 Y-4.81 Z1.7 F4320.0 E128.205
G1 X-6.4 Y-5.01 Z1.7 F4320.0 E128.214
G1 X-6.8 Y-4.92 Z1.7 F4320.0 E128.234
G1 X-6.8 Y-5.12 Z1.7 F4320.0 E128.243
G1 X-7.2 Y-5.18 Z1.7 F4320.0 E128.262
G1 X-7.2 Y-5.4 Z1.7 F4320.0 E128.272
G1 X-7.6 Y-5.48 Z1.7 F4320.0 E128.291
G1 X-7.6 Y-5.8 Z1.7 F4320.0 E128.307
G1 X-8.0 Y-6.07 Z1.7 F4320.0 E128.329
G1 X-8.0 Y-8.43 Z1.7 F4320.0 E128.44
G1 X-7.6 Y-8.7 Z1.7 F4320.0 E128.463
G1 X-7.6 Y-9.02 Z1.7 F4320.0 E128.478
G1 X-7.2 Y-9.1 Z1.7 F4320.0 E128.497
G1 X-7.2 Y-9.32 Z1.7 F4320.0 E128.507
G1 X-6.8 Y-9.38 Z1.7 F4320.0 E128.526
G1 X-6.8 Y-9.58 Z1.7 F4320.0 E128.536
G1 X-6.4 Y-9.49 Z1.7 F4320.0 E128.555
G1 X-6.4 Y-9.69 Z1.7 F4320.0 E128.564
G1 X-6.0 Y-9.77 Z1.7 F4320.0 E128.584
G1 X-6.0 Y-9.6 Z1.7 F4320.0 E128.592
G1 X-5.6 Y-9.62 Z1.7 F4320.0 E128.611
G1 X-5.6 Y-9.79 Z1.7 F4320.0 E128.619
G1 X-5.2 Y-9.71 Z1.7 F4320.0 E128.638
G1 X-5.2 Y-9.52 Z1.7 F4320.0 E128.647
G1 X-4.8 Y-9.41 Z1.7 F4320.0 E128.667
G1 X-4.8 Y-9.63 Z1.7 F4320.0 E128.677
G1 X-4.4 Y-9.38 Z1.7 F4320.0 E128.699
G1 X-4.4 Y-9.2 Z1.7 F4320.0 E128.708
G1 X-4.0 Y-9.12 Z1.7 F4320.0 E128.727
G1 X-4.0 Y-8.8 Z1.7 F4320.0 E128.742
G1 X-3.6 Y-8.57 Z1.7 F4320.0 E128.763
G1 X-3.6 Y-8.24 Z1.7 F4320.0 E128.779
G1 F1200.0
G1 E127.779
G1 F4320.0
M103
(</infill>)
(</nestedRing>)
(<nestedRing>)
(<boundaryPerimeter>)
(<boundaryPoint> X4.421 Y-6.044 Z1.701 </boundaryPoint>)
(<boundaryPoint> X3.296 Y-6.796 Z1.701 </boundaryPoint>)
(<boundaryPoint> X2.544 Y-7.921 Z1.701 </boundaryPoint>)
(<boundaryPoint> X2.28 Y-9.25 Z1.701 </boundaryPoint>)
(<boundaryPoint> X2.544 Y-10.579 Z1.701 </boundaryPoint>)
(<boundaryPoint> X3.296 Y-11.704 Z1.701 </boundaryPoint>)
(<boundaryPoint> X4.421 Y-12.456 Z1.701 </boundaryPoint>)
(<boundaryPoint> X5.75 Y-12.72 Z1.701 </boundaryPoint>)
(<boundaryPoint> X7.079 Y-12.456 Z1.701 </boundaryPoint>)
(<boundaryPoint> X8.204 Y-11.704 Z1.701 </boundaryPoint>)
(<boundaryPoint> X8.956 Y-10.579 Z1.701 </boundaryPoint>)
(<boundaryPoint> X9.22 Y-9.25 Z1.701 </boundaryPoint>)
(<boundaryPoint> X8.956 Y-7.921 Z1.701 </boundaryPoint>)
(<boundaryPoint> X8.204 Y-6.796 Z1.701 </boundaryPoint>)
(<boundaryPoint> X7.079 Y-6.044 Z1.701 </boundaryPoint>)
(<boundaryPoint> X5.75 Y-5.78 Z1.701 </boundaryPoint>)
(<edge> outer )
;M108 R36.0
G1 X-4.81 Y-7.69 Z1.7 F4200.0
G1 X4.66 Y-9.57 Z1.7 F4200.0
G1 X2.51 Y-9.13 Z1.7 F4200.0
G1 F1200.0
G1 E128.779
G1 F4200.0
M101
G1 X2.48 Y-9.25 Z1.7 F2160.0 E128.786
G1 X2.73 Y-10.5 Z1.7 F2160.0 E128.853
G1 X3.44 Y-11.56 Z1.7 F2160.0 E128.92
G1 X4.5 Y-12.27 Z1.7 F2160.0 E128.988
G1 X5.75 Y-12.52 Z1.7 F2160.0 E129.055
G1 X7.0 Y-12.27 Z1.7 F2160.0 E129.122
G1 X8.06 Y-11.56 Z1.7 F2160.0 E129.19
G1 X8.77 Y-10.5 Z1.7 F2160.0 E129.257
G1 X9.02 Y-9.25 Z1.7 F2160.0 E129.324
G1 X8.77 Y-8.0 Z1.7 F2160.0 E129.392
G1 X8.06 Y-6.94 Z1.7 F2160.0 E129.459
G1 X7.0 Y-6.23 Z1.7 F2160.0 E129.526
G1 X5.75 Y-5.98 Z1.7 F2160.0 E129.594
G1 X4.5 Y-6.23 Z1.7 F2160.0 E129.661
G1 X3.44 Y-6.94 Z1.7 F2160.0 E129.728
G1 X2.73 Y-8.0 Z1.7 F2160.0 E129.796
G1 X2.51 Y-9.13 Z1.7 F2160.0 E129.857
G1 F1200.0
G1 E129.275
G1 F2160.0
M103
(</edge>)
(</boundaryPerimeter>)
(<nestedRing>)
(<boundaryPerimeter>)
(<boundaryPoint> X7.253 Y-9.25 Z1.701 </boundaryPoint>)
(<boundaryPoint> X7.052 Y-10.002 Z1.701 </boundaryPoint>)
(<boundaryPoint> X6.502 Y-10.552 Z1.701 </boundaryPoint>)
(<boundaryPoint> X5.75 Y-10.753 Z1.701 </boundaryPoint>)
(<boundaryPoint> X4.998 Y-10.552 Z1.701 </boundaryPoint>)
(<boundaryPoint> X4.448 Y-10.002 Z1.701 </boundaryPoint>)
(<boundaryPoint> X4.247 Y-9.25 Z1.701 </boundaryPoint>)
(<boundaryPoint> X4.448 Y-8.498 Z1.701 </boundaryPoint>)
(<boundaryPoint> X4.998 Y-7.948 Z1.701 </boundaryPoint>)
(<boundaryPoint> X5.75 Y-7.747 Z1.701 </boundaryPoint>)
(<boundaryPoint> X6.502 Y-7.948 Z1.701 </boundaryPoint>)
(<boundaryPoint> X7.052 Y-8.498 Z1.701 </boundaryPoint>)
(<edge> inner )
G1 X4.07 Y-9.37 Z1.7 F4200.0
G1 F1200.0
G1 E129.857
G1 F4200.0
M101
G1 X4.04 Y-9.25 Z1.7 F2160.0 E129.863
G1 X4.27 Y-8.4 Z1.7 F2160.0 E129.91
G1 X4.89 Y-7.77 Z1.7 F2160.0 E129.957
G1 X5.75 Y-7.54 Z1.7 F2160.0 E130.003
G1 X6.61 Y-7.77 Z1.7 F2160.0 E130.05
G1 X7.23 Y-8.4 Z1.7 F2160.0 E130.097
G1 X7.46 Y-9.25 Z1.7 F2160.0 E130.144
G1 X7.23 Y-10.11 Z1.7 F2160.0 E130.19
G1 X6.61 Y-10.73 Z1.7 F2160.0 E130.237
G1 X5.75 Y-10.96 Z1.7 F2160.0 E130.284
G1 X4.89 Y-10.73 Z1.7 F2160.0 E130.331
G1 X4.27 Y-10.11 Z1.7 F2160.0 E130.377
G1 X4.07 Y-9.37 Z1.7 F2160.0 E130.418
G1 F1200.0
G1 E130.418
G1 F2160.0
M103
(</edge>)
(</boundaryPerimeter>)
(</nestedRing>)
(<loop> inner )
;M108 R64.0
G1 X3.66 Y-9.37 Z1.7 F4200.0
G1 F1200.0
G1 E130.418
G1 F4200.0
M101
G1 X3.63 Y-9.25 Z1.7 F4320.0 E130.423
G1 X3.91 Y-8.19 Z1.7 F4320.0 E130.475
G1 X4.69 Y-7.41 Z1.7 F4320.0 E130.527
G1 X5.75 Y-7.13 Z1.7 F4320.0 E130.578
G1 X6.81 Y-7.41 Z1.7 F4320.0 E130.63
G1 X7.59 Y-8.19 Z1.7 F4320.0 E130.682
G1 X7.87 Y-9.25 Z1.7 F4320.0 E130.733
G1 X7.59 Y-10.31 Z1.7 F4320.0 E130.785
G1 X6.81 Y-11.09 Z1.7 F4320.0 E130.837
G1 X5.75 Y-11.37 Z1.7 F4320.0 E130.888
G1 X4.69 Y-11.09 Z1.7 F4320.0 E130.94
G1 X3.91 Y-10.31 Z1.7 F4320.0 E130.991
G1 X3.66 Y-9.37 Z1.7 F4320.0 E131.037
G1 F1200.0
G1 E131.037
G1 F4320.0
M103
(</loop>)
(<loop> outer )
G1 X2.92 Y-9.13 Z1.7 F4200.0
G1 F1200.0
G1 E131.037
G1 F4200.0
M101
G1 X2.89 Y-9.25 Z1.7 F4320.0 E131.043
G1 X3.11 Y-10.35 Z1.7 F4320.0 E131.095
G1 X3.73 Y-11.27 Z1.7 F4320.0 E131.148
G1 X4.66 Y-11.89 Z1.7 F4320.0 E131.2
G1 X5.75 Y-12.11 Z1.7 F4320.0 E131.253
G1 X6.85 Y-11.89 Z1.7 F4320.0 E131.305
G1 X7.77 Y-11.27 Z1.7 F4320.0 E131.357
G1 X8.39 Y-10.35 Z1.7 F4320.0 E131.41
G1 X8.61 Y-9.25 Z1.7 F4320.0 E131.462
G1 X8.39 Y-8.15 Z1.7 F4320.0 E131.514
G1 X7.77 Y-7.23 Z1.7 F4320.0 E131.567
G1 X6.85 Y-6.61 Z1.7 F4320.0 E131.619
G1 X5.75 Y-6.39 Z1.7 F4320.0 E131.672
G1 X4.66 Y-6.61 Z1.7 F4320.0 E131.724
G1 X3.73 Y-7.23 Z1.7 F4320.0 E131.776
G1 X3.11 Y-8.15 Z1.7 F4320.0 E131.829
G1 X2.92 Y-9.13 Z1.7 F4320.0 E131.875
G1 F1200.0
G1 E131.875
G1 F4320.0
M103
(</loop>)
(<infill>)
(<infillBoundary>)
(<infillPoint> X4.655 Y-6.609 Z0.135 </infillPoint>)
(<infillPoint> X3.729 Y-7.229 Z0.135 </infillPoint>)
(<infillPoint> X3.109 Y-8.155 Z0.135 </infillPoint>)
(<infillPoint> X2.892 Y-9.25 Z0.135 </infillPoint>)
(<infillPoint> X3.109 Y-10.345 Z0.135 </infillPoint>)
(<infillPoint> X3.729 Y-11.271 Z0.135 </infillPoint>)
(<infillPoint> X4.655 Y-11.891 Z0.135 </infillPoint>)
(<infillPoint> X5.75 Y-12.108 Z0.135 </infillPoint>)
(<infillPoint> X6.845 Y-11.891 Z0.135 </infillPoint>)
(<infillPoint> X7.771 Y-11.271 Z0.135 </infillPoint>)
(<infillPoint> X8.391 Y-10.345 Z0.135 </infillPoint>)
(<infillPoint> X8.608 Y-9.25 Z0.135 </infillPoint>)
(<infillPoint> X8.391 Y-8.155 Z0.135 </infillPoint>)
(<infillPoint> X7.771 Y-7.229 Z0.135 </infillPoint>)
(<infillPoint> X6.845 Y-6.609 Z0.135 </infillPoint>)
(<infillPoint> X5.75 Y-6.392 Z0.135 </infillPoint>)
(</infillBoundary>)
(<infillBoundary>)
(<infillPoint> X7.874 Y-9.25 Z0.135 </infillPoint>)
(<infillPoint> X7.59 Y-10.312 Z0.135 </infillPoint>)
(<infillPoint> X6.812 Y-11.09 Z0.135 </infillPoint>)
(<infillPoint> X5.75 Y-11.374 Z0.135 </infillPoint>)
(<infillPoint> X4.688 Y-11.09 Z0.135 </infillPoint>)
(<infillPoint> X3.91 Y-10.312 Z0.135 </infillPoint>)
(<infillPoint> X3.626 Y-9.25 Z0.135 </infillPoint>)
(<infillPoint> X3.91 Y-8.188 Z0.135 </infillPoint>)
(<infillPoint> X4.688 Y-7.41 Z0.135 </infillPoint>)
(<infillPoint> X5.75 Y-7.126 Z0.135 </infillPoint>)
(<infillPoint> X6.812 Y-7.41 Z0.135 </infillPoint>)
(<infillPoint> X7.59 Y-8.188 Z0.135 </infillPoint>)
(</infillBoundary>)
G1 X3.2 Y-9.14 Z1.7 F4200.0
G1 F1200.0
G1 E131.875
G1 F4200.0
M101
G1 X3.2 Y-9.37 Z1.7 F4320.0 E131.886
M73 P6 (display progress)
G1 X3.6 Y-10.24 Z1.7 F4320.0 E131.931
G1 X3.6 Y-10.58 Z1.7 F4320.0 E131.947
G1 X4.0 Y-10.8 Z1.7 F4320.0 E131.969
G1 X4.0 Y-11.12 Z1.7 F4320.0 E131.983
G1 X4.4 Y-11.2 Z1.7 F4320.0 E132.003
G1 X4.4 Y-11.38 Z1.7 F4320.0 E132.011
G1 X4.8 Y-11.41 Z1.7 F4320.0 E132.03
G1 X4.8 Y-11.63 Z1.7 F4320.0 E132.041
G1 X5.2 Y-11.71 Z1.7 F4320.0 E132.06
G1 X5.2 Y-11.52 Z1.7 F4320.0 E132.069
G1 X5.6 Y-11.62 Z1.7 F4320.0 E132.088
G1 X5.6 Y-11.79 Z1.7 F4320.0 E132.096
G1 X6.0 Y-11.77 Z1.7 F4320.0 E132.115
G1 X6.0 Y-11.6 Z1.7 F4320.0 E132.123
G1 X6.4 Y-11.69 Z1.7 F4320.0 E132.143
G1 X6.4 Y-11.49 Z1.7 F4320.0 E132.152
G1 X6.8 Y-11.58 Z1.7 F4320.0 E132.172
G1 X6.8 Y-11.38 Z1.7 F4320.0 E132.181
G1 X7.2 Y-11.32 Z1.7 F4320.0 E132.2
G1 X7.2 Y-11.1 Z1.7 F4320.0 E132.21
G1 X7.6 Y-11.02 Z1.7 F4320.0 E132.229
G1 X7.6 Y-10.7 Z1.7 F4320.0 E132.245
G1 X8.0 Y-10.43 Z1.7 F4320.0 E132.267
G1 X8.0 Y-8.07 Z1.7 F4320.0 E132.378
G1 X7.6 Y-7.8 Z1.7 F4320.0 E132.401
G1 X7.6 Y-7.48 Z1.7 F4320.0 E132.416
G1 X7.2 Y-7.4 Z1.7 F4320.0 E132.435
G1 X7.2 Y-7.18 Z1.7 F4320.0 E132.445
G1 X6.8 Y-7.12 Z1.7 F4320.0 E132.464
G1 X6.8 Y-6.92 Z1.7 F4320.0 E132.474
G1 X6.4 Y-7.01 Z1.7 F4320.0 E132.493
G1 X6.4 Y-6.81 Z1.7 F4320.0 E132.503
G1 X6.0 Y-6.73 Z1.7 F4320.0 E132.522
G1 X6.0 Y-6.9 Z1.7 F4320.0 E132.53
G1 X5.6 Y-6.88 Z1.7 F4320.0 E132.549
G1 X5.6 Y-6.71 Z1.7 F4320.0 E132.557
G1 X5.2 Y-6.79 Z1.7 F4320.0 E132.576
G1 X5.2 Y-6.98 Z1.7 F4320.0 E132.585
G1 X4.8 Y-7.09 Z1.7 F4320.0 E132.605
G1 X4.8 Y-6.87 Z1.7 F4320.0 E132.615
G1 X4.4 Y-7.12 Z1.7 F4320.0 E132.637
G1 X4.4 Y-7.3 Z1.7 F4320.0 E132.646
G1 X4.0 Y-7.38 Z1.7 F4320.0 E132.665
G1 X4.0 Y-7.7 Z1.7 F4320.0 E132.68
G1 X3.6 Y-7.93 Z1.7 F4320.0 E132.701
G1 X3.6 Y-8.26 Z1.7 F4320.0 E132.717
G1 F1200.0
G1 E131.717
G1 F4320.0
M103
(</infill>)
(</nestedRing>)
(<nestedRing>)
(<boundaryPerimeter>)
(<boundaryPoint> X7.579 Y12.456 Z1.701 </boundaryPoint>)
(<boundaryPoint> X6.25 Y12.72 Z1.701 </boundaryPoint>)
(<boundaryPoint> X4.921 Y12.456 Z1.701 </boundaryPoint>)
(<boundaryPoint> X3.796 Y11.704 Z1.701 </boundaryPoint>)
(<boundaryPoint> X3.044 Y10.579 Z1.701 </boundaryPoint>)
(<boundaryPoint> X2.78 Y9.25 Z1.701 </boundaryPoint>)
(<boundaryPoint> X3.044 Y7.921 Z1.701 </boundaryPoint>)
(<boundaryPoint> X3.796 Y6.796 Z1.701 </boundaryPoint>)
(<boundaryPoint> X4.921 Y6.044 Z1.701 </boundaryPoint>)
(<boundaryPoint> X6.25 Y5.78 Z1.701 </boundaryPoint>)
(<boundaryPoint> X7.579 Y6.044 Z1.701 </boundaryPoint>)
(<boundaryPoint> X8.704 Y6.796 Z1.701 </boundaryPoint>)
(<boundaryPoint> X9.456 Y7.921 Z1.701 </boundaryPoint>)
(<boundaryPoint> X9.72 Y9.25 Z1.701 </boundaryPoint>)
(<boundaryPoint> X9.456 Y10.579 Z1.701 </boundaryPoint>)
(<boundaryPoint> X8.704 Y11.704 Z1.701 </boundaryPoint>)
(<edge> outer )
;M108 R36.0
G1 X5.69 Y-8.19 Z1.7 F4200.0
G1 X6.33 Y8.19 Z1.7 F4200.0
G1 X6.13 Y6.01 Z1.7 F4200.0
G1 F1200.0
G1 E132.717
G1 F4200.0
M101
G1 X6.25 Y5.98 Z1.7 F2160.0 E132.724
G1 X7.5 Y6.23 Z1.7 F2160.0 E132.791
G1 X8.56 Y6.94 Z1.7 F2160.0 E132.858
G1 X9.27 Y8.0 Z1.7 F2160.0 E132.926
G1 X9.52 Y9.25 Z1.7 F2160.0 E132.993
G1 X9.27 Y10.5 Z1.7 F2160.0 E133.061
G1 X8.56 Y11.56 Z1.7 F2160.0 E133.128
G1 X7.5 Y12.27 Z1.7 F2160.0 E133.195
G1 X6.25 Y12.52 Z1.7 F2160.0 E133.262
G1 X5.0 Y12.27 Z1.7 F2160.0 E133.33
G1 X3.94 Y11.56 Z1.7 F2160.0 E133.397
G1 X3.23 Y10.5 Z1.7 F2160.0 E133.464
G1 X2.98 Y9.25 Z1.7 F2160.0 E133.532
G1 X3.23 Y8.0 Z1.7 F2160.0 E133.599
G1 X3.94 Y6.94 Z1.7 F2160.0 E133.666
G1 X5.0 Y6.23 Z1.7 F2160.0 E133.734
G1 X6.13 Y6.01 Z1.7 F2160.0 E133.795
G1 F1200.0
G1 E133.213
G1 F2160.0
M103
(</edge>)
(</boundaryPerimeter>)
(<nestedRing>)
(<boundaryPerimeter>)
(<boundaryPoint> X6.25 Y7.747 Z1.701 </boundaryPoint>)
(<boundaryPoint> X5.498 Y7.948 Z1.701 </boundaryPoint>)
(<boundaryPoint> X4.948 Y8.498 Z1.701 </boundaryPoint>)
(<boundaryPoint> X4.747 Y9.25 Z1.701 </boundaryPoint>)
(<boundaryPoint> X4.948 Y10.002 Z1.701 </boundaryPoint>)
(<boundaryPoint> X5.498 Y10.552 Z1.701 </boundaryPoint>)
(<boundaryPoint> X6.25 Y10.753 Z1.701 </boundaryPoint>)
(<boundaryPoint> X7.002 Y10.552 Z1.701 </boundaryPoint>)
(<boundaryPoint> X7.552 Y10.002 Z1.701 </boundaryPoint>)
(<boundaryPoint> X7.753 Y9.25 Z1.701 </boundaryPoint>)
(<boundaryPoint> X7.552 Y8.498 Z1.701 </boundaryPoint>)
(<boundaryPoint> X7.002 Y7.948 Z1.701 </boundaryPoint>)
(<edge> inner )
G1 X6.37 Y7.57 Z1.7 F4200.0
G1 F1200.0
G1 E133.795
G1 F4200.0
M101
G1 X6.25 Y7.54 Z1.7 F2160.0 E133.801
G1 X5.4 Y7.77 Z1.7 F2160.0 E133.848
G1 X4.77 Y8.4 Z1.7 F2160.0 E133.895
G1 X4.54 Y9.25 Z1.7 F2160.0 E133.941
G1 X4.77 Y10.11 Z1.7 F2160.0 E133.988
G1 X5.4 Y10.73 Z1.7 F2160.0 E134.035
G1 X6.25 Y10.96 Z1.7 F2160.0 E134.082
G1 X7.11 Y10.73 Z1.7 F2160.0 E134.128
G1 X7.73 Y10.11 Z1.7 F2160.0 E134.175
G1 X7.96 Y9.25 Z1.7 F2160.0 E134.222
G1 X7.73 Y8.4 Z1.7 F2160.0 E134.269
G1 X7.11 Y7.77 Z1.7 F2160.0 E134.315
G1 X6.37 Y7.57 Z1.7 F2160.0 E134.356
G1 F1200.0
G1 E134.356
G1 F2160.0
M103
(</edge>)
(</boundaryPerimeter>)
(</nestedRing>)
(<loop> inner )
;M108 R64.0
G1 X6.37 Y7.16 Z1.7 F4200.0
G1 F1200.0
G1 E134.356
G1 F4200.0
M101
G1 X6.25 Y7.13 Z1.7 F4320.0 E134.362
G1 X5.19 Y7.41 Z1.7 F4320.0 E134.413
G1 X4.41 Y8.19 Z1.7 F4320.0 E134.465
G1 X4.13 Y9.25 Z1.7 F4320.0 E134.516
G1 X4.41 Y10.31 Z1.7 F4320.0 E134.568
G1 X5.19 Y11.09 Z1.7 F4320.0 E134.62
G1 X6.25 Y11.37 Z1.7 F4320.0 E134.671
G1 X7.31 Y11.09 Z1.7 F4320.0 E134.723
G1 X8.09 Y10.31 Z1.7 F4320.0 E134.775
G1 X8.37 Y9.25 Z1.7 F4320.0 E134.826
G1 X8.09 Y8.19 Z1.7 F4320.0 E134.878
G1 X7.31 Y7.41 Z1.7 F4320.0 E134.93
G1 X6.37 Y7.16 Z1.7 F4320.0 E134.975
G1 F1200.0
G1 E134.975
G1 F4320.0
M103
(</loop>)
(<loop> outer )
G1 X6.13 Y6.42 Z1.7 F4200.0
G1 F1200.0
G1 E134.975
G1 F4200.0
M101
G1 X6.25 Y6.39 Z1.7 F4320.0 E134.981
G1 X7.35 Y6.61 Z1.7 F4320.0 E135.034
G1 X8.27 Y7.23 Z1.7 F4320.0 E135.086
G1 X8.89 Y8.15 Z1.7 F4320.0 E135.138
G1 X9.11 Y9.25 Z1.7 F4320.0 E135.191
G1 X8.89 Y10.35 Z1.7 F4320.0 E135.243
G1 X8.27 Y11.27 Z1.7 F4320.0 E135.295
G1 X7.35 Y11.89 Z1.7 F4320.0 E135.348
G1 X6.25 Y12.11 Z1.7 F4320.0 E135.4
G1 X5.16 Y11.89 Z1.7 F4320.0 E135.453
G1 X4.23 Y11.27 Z1.7 F4320.0 E135.505
G1 X3.61 Y10.35 Z1.7 F4320.0 E135.557
G1 X3.39 Y9.25 Z1.7 F4320.0 E135.61
G1 X3.61 Y8.15 Z1.7 F4320.0 E135.662
G1 X4.23 Y7.23 Z1.7 F4320.0 E135.714
G1 X5.16 Y6.61 Z1.7 F4320.0 E135.767
G1 X6.13 Y6.42 Z1.7 F4320.0 E135.813
G1 F1200.0
G1 E135.813
G1 F4320.0
M103
(</loop>)
(<infill>)
(<infillBoundary>)
(<infillPoint> X7.345 Y11.891 Z0.135 </infillPoint>)
(<infillPoint> X6.25 Y12.108 Z0.135 </infillPoint>)
(<infillPoint> X5.155 Y11.891 Z0.135 </infillPoint>)
(<infillPoint> X4.229 Y11.271 Z0.135 </infillPoint>)
(<infillPoint> X3.609 Y10.345 Z0.135 </infillPoint>)
(<infillPoint> X3.392 Y9.25 Z0.135 </infillPoint>)
(<infillPoint> X3.609 Y8.155 Z0.135 </infillPoint>)
(<infillPoint> X4.229 Y7.229 Z0.135 </infillPoint>)
(<infillPoint> X5.155 Y6.609 Z0.135 </infillPoint>)
(<infillPoint> X6.25 Y6.392 Z0.135 </infillPoint>)
(<infillPoint> X7.345 Y6.609 Z0.135 </infillPoint>)
(<infillPoint> X8.271 Y7.229 Z0.135 </infillPoint>)
(<infillPoint> X8.891 Y8.155 Z0.135 </infillPoint>)
(<infillPoint> X9.108 Y9.25 Z0.135 </infillPoint>)
(<infillPoint> X8.891 Y10.345 Z0.135 </infillPoint>)
(<infillPoint> X8.271 Y11.271 Z0.135 </infillPoint>)
(</infillBoundary>)
(<infillBoundary>)
(<infillPoint> X6.25 Y7.126 Z0.135 </infillPoint>)
(<infillPoint> X5.188 Y7.41 Z0.135 </infillPoint>)
(<infillPoint> X4.41 Y8.188 Z0.135 </infillPoint>)
(<infillPoint> X4.126 Y9.25 Z0.135 </infillPoint>)
(<infillPoint> X4.41 Y10.312 Z0.135 </infillPoint>)
(<infillPoint> X5.188 Y11.09 Z0.135 </infillPoint>)
(<infillPoint> X6.25 Y11.374 Z0.135 </infillPoint>)
M73 P7 (display progress)
(<infillPoint> X7.312 Y11.09 Z0.135 </infillPoint>)
(<infillPoint> X8.09 Y10.312 Z0.135 </infillPoint>)
(<infillPoint> X8.374 Y9.25 Z0.135 </infillPoint>)
(<infillPoint> X8.09 Y8.188 Z0.135 </infillPoint>)
(<infillPoint> X7.312 Y7.41 Z0.135 </infillPoint>)
(</infillBoundary>)
G1 X6.0 Y6.73 Z1.7 F4200.0
G1 F1200.0
G1 E135.813
G1 F4200.0
M101
G1 X6.0 Y6.9 Z1.7 F4320.0 E135.822
G1 X6.4 Y6.88 Z1.7 F4320.0 E135.84
G1 X6.4 Y6.71 Z1.7 F4320.0 E135.848
G1 X6.8 Y6.79 Z1.7 F4320.0 E135.868
G1 X6.8 Y6.98 Z1.7 F4320.0 E135.877
G1 X7.2 Y7.09 Z1.7 F4320.0 E135.896
G1 X7.2 Y6.87 Z1.7 F4320.0 E135.907
G1 X7.6 Y7.12 Z1.7 F4320.0 E135.929
G1 X7.6 Y7.3 Z1.7 F4320.0 E135.938
G1 X8.0 Y7.38 Z1.7 F4320.0 E135.957
G1 X8.0 Y7.7 Z1.7 F4320.0 E135.972
G1 X8.4 Y7.93 Z1.7 F4320.0 E135.993
G1 X8.4 Y8.26 Z1.7 F4320.0 E136.009
G1 X8.8 Y9.14 Z1.7 F4320.0 E136.054
G1 X8.8 Y9.37 Z1.7 F4320.0 E136.065
G1 X8.4 Y10.24 Z1.7 F4320.0 E136.11
G1 X8.4 Y10.58 Z1.7 F4320.0 E136.126
G1 X8.0 Y10.8 Z1.7 F4320.0 E136.147
G1 X8.0 Y11.12 Z1.7 F4320.0 E136.162
G1 X7.6 Y11.2 Z1.7 F4320.0 E136.181
G1 X7.6 Y11.38 Z1.7 F4320.0 E136.19
G1 X7.2 Y11.41 Z1.7 F4320.0 E136.209
G1 X7.2 Y11.63 Z1.7 F4320.0 E136.219
G1 X6.8 Y11.71 Z1.7 F4320.0 E136.238
G1 X6.8 Y11.52 Z1.7 F4320.0 E136.248
G1 X6.4 Y11.62 Z1.7 F4320.0 E136.267
G1 X6.4 Y11.79 Z1.7 F4320.0 E136.275
G1 X6.0 Y11.77 Z1.7 F4320.0 E136.294
G1 X6.0 Y11.6 Z1.7 F4320.0 E136.302
G1 X5.6 Y11.69 Z1.7 F4320.0 E136.322
G1 X5.6 Y11.49 Z1.7 F4320.0 E136.331
G1 X5.2 Y11.58 Z1.7 F4320.0 E136.35
G1 X5.2 Y11.38 Z1.7 F4320.0 E136.36
G1 X4.8 Y11.32 Z1.7 F4320.0 E136.379
G1 X4.8 Y11.1 Z1.7 F4320.0 E136.389
G1 X4.4 Y11.02 Z1.7 F4320.0 E136.408
G1 X4.4 Y10.7 Z1.7 F4320.0 E136.423
G1 X4.0 Y10.43 Z1.7 F4320.0 E136.446
G1 X4.0 Y9.86 Z1.7 F4320.0 E136.473
G1 F1200.0
G1 E136.247
G1 F4320.0
M103
G1 X4.0 Y8.64 Z1.7 F4200.0
G1 F1200.0
G1 E136.473
G1 F4200.0
M101
G1 X4.0 Y8.07 Z1.7 F4320.0 E136.499
G1 X4.4 Y7.8 Z1.7 F4320.0 E136.522
G1 X4.4 Y7.48 Z1.7 F4320.0 E136.537
G1 X4.8 Y7.4 Z1.7 F4320.0 E136.556
G1 X4.8 Y7.18 Z1.7 F4320.0 E136.566
G1 X5.2 Y7.12 Z1.7 F4320.0 E136.585
G1 X5.2 Y6.92 Z1.7 F4320.0 E136.595
G1 X5.6 Y7.01 Z1.7 F4320.0 E136.614
G1 X5.6 Y6.81 Z1.7 F4320.0 E136.624
G1 F1200.0
G1 E135.624
G1 F4320.0
M103
(</infill>)
(</nestedRing>)
(<nestedRing>)
(<boundaryPerimeter>)
(<boundaryPoint> X-6.25 Y11.72 Z1.701 </boundaryPoint>)
(<boundaryPoint> X-7.579 Y11.456 Z1.701 </boundaryPoint>)
(<boundaryPoint> X-8.704 Y10.704 Z1.701 </boundaryPoint>)
(<boundaryPoint> X-9.456 Y9.579 Z1.701 </boundaryPoint>)
(<boundaryPoint> X-9.72 Y8.25 Z1.701 </boundaryPoint>)
(<boundaryPoint> X-9.456 Y6.921 Z1.701 </boundaryPoint>)
(<boundaryPoint> X-8.704 Y5.796 Z1.701 </boundaryPoint>)
(<boundaryPoint> X-7.579 Y5.044 Z1.701 </boundaryPoint>)
(<boundaryPoint> X-6.25 Y4.78 Z1.701 </boundaryPoint>)
(<boundaryPoint> X-4.921 Y5.044 Z1.701 </boundaryPoint>)
(<boundaryPoint> X-3.796 Y5.796 Z1.701 </boundaryPoint>)
(<boundaryPoint> X-3.044 Y6.921 Z1.701 </boundaryPoint>)
(<boundaryPoint> X-2.78 Y8.25 Z1.701 </boundaryPoint>)
(<boundaryPoint> X-3.044 Y9.579 Z1.701 </boundaryPoint>)
(<boundaryPoint> X-3.796 Y10.704 Z1.701 </boundaryPoint>)
(<boundaryPoint> X-4.921 Y11.456 Z1.701 </boundaryPoint>)
(<edge> outer )
;M108 R36.0
G1 X5.15 Y9.63 Z1.7 F4200.0
G1 X-5.16 Y7.92 Z1.7 F4200.0
G1 X-3.01 Y8.13 Z1.7 F4200.0
G1 F1200.0
G1 E136.624
G1 F4200.0
M101
G1 X-2.98 Y8.25 Z1.7 F2160.0 E136.63
G1 X-3.23 Y9.5 Z1.7 F2160.0 E136.698
G1 X-3.94 Y10.56 Z1.7 F2160.0 E136.765
G1 X-5.0 Y11.27 Z1.7 F2160.0 E136.832
G1 X-6.25 Y11.52 Z1.7 F2160.0 E136.9
G1 X-7.5 Y11.27 Z1.7 F2160.0 E136.967
G1 X-8.56 Y10.56 Z1.7 F2160.0 E137.034
G1 X-9.27 Y9.5 Z1.7 F2160.0 E137.102
G1 X-9.52 Y8.25 Z1.7 F2160.0 E137.169
G1 X-9.27 Y7.0 Z1.7 F2160.0 E137.236
G1 X-8.56 Y5.94 Z1.7 F2160.0 E137.304
G1 X-7.5 Y5.23 Z1.7 F2160.0 E137.371
G1 X-6.25 Y4.98 Z1.7 F2160.0 E137.438
G1 X-5.0 Y5.23 Z1.7 F2160.0 E137.506
G1 X-3.94 Y5.94 Z1.7 F2160.0 E137.573
G1 X-3.23 Y7.0 Z1.7 F2160.0 E137.64
G1 X-3.01 Y8.13 Z1.7 F2160.0 E137.701
G1 F1200.0
G1 E137.119
G1 F2160.0
M103
(</edge>)
(</boundaryPerimeter>)
(<nestedRing>)
(<boundaryPerimeter>)
(<boundaryPoint> X-4.948 Y9.002 Z1.701 </boundaryPoint>)
(<boundaryPoint> X-4.747 Y8.25 Z1.701 </boundaryPoint>)
(<boundaryPoint> X-4.948 Y7.498 Z1.701 </boundaryPoint>)
(<boundaryPoint> X-5.498 Y6.948 Z1.701 </boundaryPoint>)
(<boundaryPoint> X-6.25 Y6.747 Z1.701 </boundaryPoint>)
(<boundaryPoint> X-7.002 Y6.948 Z1.701 </boundaryPoint>)
(<boundaryPoint> X-7.552 Y7.498 Z1.701 </boundaryPoint>)
(<boundaryPoint> X-7.753 Y8.25 Z1.701 </boundaryPoint>)
(<boundaryPoint> X-7.552 Y9.002 Z1.701 </boundaryPoint>)
(<boundaryPoint> X-7.002 Y9.552 Z1.701 </boundaryPoint>)
(<boundaryPoint> X-6.25 Y9.753 Z1.701 </boundaryPoint>)
(<boundaryPoint> X-5.498 Y9.552 Z1.701 </boundaryPoint>)
(<edge> inner )
G1 X-4.57 Y8.37 Z1.7 F4200.0
G1 F1200.0
G1 E137.701
G1 F4200.0
M101
G1 X-4.54 Y8.25 Z1.7 F2160.0 E137.708
G1 X-4.77 Y7.4 Z1.7 F2160.0 E137.754
G1 X-5.4 Y6.77 Z1.7 F2160.0 E137.801
G1 X-6.25 Y6.54 Z1.7 F2160.0 E137.848
G1 X-7.11 Y6.77 Z1.7 F2160.0 E137.895
G1 X-7.73 Y7.4 Z1.7 F2160.0 E137.941
G1 X-7.96 Y8.25 Z1.7 F2160.0 E137.988
G1 X-7.73 Y9.11 Z1.7 F2160.0 E138.035
G1 X-7.11 Y9.73 Z1.7 F2160.0 E138.082
G1 X-6.25 Y9.96 Z1.7 F2160.0 E138.128
G1 X-5.4 Y9.73 Z1.7 F2160.0 E138.175
G1 X-4.77 Y9.11 Z1.7 F2160.0 E138.222
G1 X-4.57 Y8.37 Z1.7 F2160.0 E138.262
G1 F1200.0
G1 E138.262
G1 F2160.0
M103
(</edge>)
(</boundaryPerimeter>)
(</nestedRing>)
(<loop> inner )
;M108 R64.0
G1 X-4.16 Y8.37 Z1.7 F4200.0
G1 F1200.0
G1 E138.262
G1 F4200.0
M101
G1 X-4.13 Y8.25 Z1.7 F4320.0 E138.268
G1 X-4.41 Y7.19 Z1.7 F4320.0 E138.32
G1 X-5.19 Y6.41 Z1.7 F4320.0 E138.371
G1 X-6.25 Y6.13 Z1.7 F4320.0 E138.423
G1 X-7.31 Y6.41 Z1.7 F4320.0 E138.474
G1 X-8.09 Y7.19 Z1.7 F4320.0 E138.526
G1 X-8.37 Y8.25 Z1.7 F4320.0 E138.578
G1 X-8.09 Y9.31 Z1.7 F4320.0 E138.629
G1 X-7.31 Y10.09 Z1.7 F4320.0 E138.681
G1 X-6.25 Y10.37 Z1.7 F4320.0 E138.733
G1 X-5.19 Y10.09 Z1.7 F4320.0 E138.784
G1 X-4.41 Y9.31 Z1.7 F4320.0 E138.836
G1 X-4.16 Y8.37 Z1.7 F4320.0 E138.882
G1 F1200.0
G1 E138.882
G1 F4320.0
M103
(</loop>)
(<loop> outer )
G1 X-3.42 Y8.13 Z1.7 F4200.0
G1 F1200.0
G1 E138.882
G1 F4200.0
M101
G1 X-3.39 Y8.25 Z1.7 F4320.0 E138.888
G1 X-3.61 Y9.35 Z1.7 F4320.0 E138.94
G1 X-4.23 Y10.27 Z1.7 F4320.0 E138.992
G1 X-5.16 Y10.89 Z1.7 F4320.0 E139.045
G1 X-6.25 Y11.11 Z1.7 F4320.0 E139.097
G1 X-7.35 Y10.89 Z1.7 F4320.0 E139.149
G1 X-8.27 Y10.27 Z1.7 F4320.0 E139.202
G1 X-8.89 Y9.35 Z1.7 F4320.0 E139.254
G1 X-9.11 Y8.25 Z1.7 F4320.0 E139.307
G1 X-8.89 Y7.16 Z1.7 F4320.0 E139.359
G1 X-8.27 Y6.23 Z1.7 F4320.0 E139.411
G1 X-7.35 Y5.61 Z1.7 F4320.0 E139.464
G1 X-6.25 Y5.39 Z1.7 F4320.0 E139.516
G1 X-5.16 Y5.61 Z1.7 F4320.0 E139.568
G1 X-4.23 Y6.23 Z1.7 F4320.0 E139.621
G1 X-3.61 Y7.16 Z1.7 F4320.0 E139.673
G1 X-3.42 Y8.13 Z1.7 F4320.0 E139.72
G1 F1200.0
G1 E139.72
G1 F4320.0
M103
(</loop>)
(<infill>)
(<infillBoundary>)
(<infillPoint> X-6.25 Y11.108 Z0.135 </infillPoint>)
(<infillPoint> X-7.345 Y10.891 Z0.135 </infillPoint>)
M73 P8 (display progress)
(<infillPoint> X-8.271 Y10.271 Z0.135 </infillPoint>)
(<infillPoint> X-8.891 Y9.345 Z0.135 </infillPoint>)
(<infillPoint> X-9.108 Y8.25 Z0.135 </infillPoint>)
(<infillPoint> X-8.891 Y7.155 Z0.135 </infillPoint>)
(<infillPoint> X-8.271 Y6.229 Z0.135 </infillPoint>)
(<infillPoint> X-7.345 Y5.609 Z0.135 </infillPoint>)
(<infillPoint> X-6.25 Y5.392 Z0.135 </infillPoint>)
(<infillPoint> X-5.155 Y5.609 Z0.135 </infillPoint>)
(<infillPoint> X-4.229 Y6.229 Z0.135 </infillPoint>)
(<infillPoint> X-3.609 Y7.155 Z0.135 </infillPoint>)
(<infillPoint> X-3.392 Y8.25 Z0.135 </infillPoint>)
(<infillPoint> X-3.609 Y9.345 Z0.135 </infillPoint>)
(<infillPoint> X-4.229 Y10.271 Z0.135 </infillPoint>)
(<infillPoint> X-5.155 Y10.891 Z0.135 </infillPoint>)
(</infillBoundary>)
(<infillBoundary>)
(<infillPoint> X-4.41 Y9.312 Z0.135 </infillPoint>)
(<infillPoint> X-4.126 Y8.25 Z0.135 </infillPoint>)
(<infillPoint> X-4.41 Y7.188 Z0.135 </infillPoint>)
(<infillPoint> X-5.188 Y6.41 Z0.135 </infillPoint>)
(<infillPoint> X-6.25 Y6.126 Z0.135 </infillPoint>)
(<infillPoint> X-7.312 Y6.41 Z0.135 </infillPoint>)
(<infillPoint> X-8.09 Y7.188 Z0.135 </infillPoint>)
(<infillPoint> X-8.374 Y8.25 Z0.135 </infillPoint>)
(<infillPoint> X-8.09 Y9.312 Z0.135 </infillPoint>)
(<infillPoint> X-7.312 Y10.09 Z0.135 </infillPoint>)
(<infillPoint> X-6.25 Y10.374 Z0.135 </infillPoint>)
(<infillPoint> X-5.188 Y10.09 Z0.135 </infillPoint>)
(</infillBoundary>)
G1 X-4.0 Y7.64 Z1.7 F4200.0
G1 F1200.0
G1 E139.72
G1 F4200.0
M101
G1 X-4.0 Y7.07 Z1.7 F4320.0 E139.746
G1 X-4.4 Y6.8 Z1.7 F4320.0 E139.769
G1 X-4.4 Y6.48 Z1.7 F4320.0 E139.784
G1 X-4.8 Y6.4 Z1.7 F4320.0 E139.803
G1 X-4.8 Y6.18 Z1.7 F4320.0 E139.814
G1 X-5.2 Y6.12 Z1.7 F4320.0 E139.833
G1 X-5.2 Y5.92 Z1.7 F4320.0 E139.842
G1 X-5.6 Y6.01 Z1.7 F4320.0 E139.861
G1 X-5.6 Y5.81 Z1.7 F4320.0 E139.871
G1 X-6.0 Y5.73 Z1.7 F4320.0 E139.89
G1 X-6.0 Y5.9 Z1.7 F4320.0 E139.898
G1 X-6.4 Y5.88 Z1.7 F4320.0 E139.917
G1 X-6.4 Y5.71 Z1.7 F4320.0 E139.925
G1 X-6.8 Y5.79 Z1.7 F4320.0 E139.944
G1 X-6.8 Y5.98 Z1.7 F4320.0 E139.953
G1 X-7.2 Y6.09 Z1.7 F4320.0 E139.973
G1 X-7.2 Y5.87 Z1.7 F4320.0 E139.983
G1 X-7.6 Y6.12 Z1.7 F4320.0 E140.006
G1 X-7.6 Y6.3 Z1.7 F4320.0 E140.014
G1 X-8.0 Y6.38 Z1.7 F4320.0 E140.033
G1 X-8.0 Y6.7 Z1.7 F4320.0 E140.048
G1 X-8.4 Y6.93 Z1.7 F4320.0 E140.07
G1 X-8.4 Y7.26 Z1.7 F4320.0 E140.086
G1 X-8.8 Y8.14 Z1.7 F4320.0 E140.131
G1 X-8.8 Y8.37 Z1.7 F4320.0 E140.142
G1 X-8.4 Y9.24 Z1.7 F4320.0 E140.187
G1 X-8.4 Y9.57 Z1.7 F4320.0 E140.202
G1 X-8.0 Y9.8 Z1.7 F4320.0 E140.224
G1 X-8.0 Y10.12 Z1.7 F4320.0 E140.239
G1 X-7.6 Y10.2 Z1.7 F4320.0 E140.258
G1 X-7.6 Y10.38 Z1.7 F4320.0 E140.267
G1 X-7.2 Y10.41 Z1.7 F4320.0 E140.286
G1 X-7.2 Y10.63 Z1.7 F4320.0 E140.296
G1 X-6.8 Y10.71 Z1.7 F4320.0 E140.315
G1 X-6.8 Y10.52 Z1.7 F4320.0 E140.324
G1 X-6.4 Y10.62 Z1.7 F4320.0 E140.344
G1 X-6.4 Y10.79 Z1.7 F4320.0 E140.352
G1 X-6.0 Y10.77 Z1.7 F4320.0 E140.371
G1 X-6.0 Y10.6 Z1.7 F4320.0 E140.379
G1 X-5.6 Y10.69 Z1.7 F4320.0 E140.398
G1 X-5.6 Y10.49 Z1.7 F4320.0 E140.408
G1 X-5.2 Y10.58 Z1.7 F4320.0 E140.427
G1 X-5.2 Y10.38 Z1.7 F4320.0 E140.437
G1 X-4.8 Y10.32 Z1.7 F4320.0 E140.456
G1 X-4.8 Y10.1 Z1.7 F4320.0 E140.466
G1 X-4.4 Y10.02 Z1.7 F4320.0 E140.485
G1 X-4.4 Y9.7 Z1.7 F4320.0 E140.5
G1 X-4.0 Y9.43 Z1.7 F4320.0 E140.523
G1 X-4.0 Y8.86 Z1.7 F4320.0 E140.549
G1 F1200.0
G1 E139.549
G1 F4320.0
M103
(</infill>)
(</nestedRing>)
(</rotation>)
(</layer>)
;M108 R56.0
(<layer> 1.971 )
(<supportLayer>)
G1 X1.59 Y-9.0 Z1.97 F4200.0
G1 F1200.0
G1 E140.549
G1 F4200.0
M101
G1 X1.98 Y-9.0 Z1.97 F4800.0 E140.564
G1 F1200.0
G1 E139.564
G1 F4800.0
M103
G1 X4.73 Y-9.0 Z1.97 F4200.0
G1 F1200.0
G1 E140.564
G1 F4200.0
M101
G1 X6.77 Y-9.0 Z1.97 F4800.0 E140.639
G1 F1200.0
G1 E139.639
G1 F4800.0
M103
G1 X9.52 Y-9.0 Z1.97 F4200.0
G1 F1200.0
G1 E140.639
G1 F4200.0
M101
G1 X9.91 Y-9.0 Z1.97 F4800.0 E140.653
G1 F1200.0
G1 E139.653
G1 F4800.0
M103
G1 X4.85 Y-8.92 Z1.97 F4200.0
G1 X-4.74 Y-7.02 Z1.97 F4200.0
G1 X-4.68 Y-7.2 Z1.97 F4200.0
G1 F1200.0
G1 E140.653
G1 F4200.0
M101
G1 X-6.82 Y-7.2 Z1.97 F4800.0 E140.733
G1 F1200.0
G1 E139.733
G1 F4800.0
M103
G1 X-5.6 Y-6.24 Z1.97 F4200.0
G1 X-6.36 Y7.25 Z1.97 F4200.0
G1 X-6.39 Y7.2 Z1.97 F4200.0
G1 F1200.0
G1 E140.733
G1 F4200.0
M101
G1 X-6.11 Y7.2 Z1.97 F4800.0 E140.743
G1 X-5.52 Y9.0 Z1.97 F4800.0 E140.813
G1 X-6.99 Y9.0 Z1.97 F4800.0 E140.867
G1 F1200.0
G1 E139.867
G1 F4800.0
M103
G1 X2.09 Y9.0 Z1.97 F4200.0
G1 F1200.0
G1 E140.867
G1 F4200.0
M101
G1 X2.48 Y9.0 Z1.97 F4800.0 E140.882
G1 F1200.0
G1 E139.882
G1 F4800.0
M103
G1 X5.23 Y9.0 Z1.97 F4200.0
G1 F1200.0
G1 E140.882
G1 F4200.0
M101
G1 X7.27 Y9.0 Z1.97 F4800.0 E140.957
G1 F1200.0
G1 E139.957
G1 F4800.0
M103
G1 X10.02 Y9.0 Z1.97 F4200.0
G1 F1200.0
G1 E140.957
G1 F4200.0
M101
G1 X10.41 Y9.0 Z1.97 F4800.0 E140.971
G1 F1200.0
G1 E139.971
G1 F4800.0
M103
;M108 R80.0
(</supportLayer>)
(<rotation> (-1+1.22464679915e-16j) )
(<nestedRing>)
(<boundaryPerimeter>)
(<boundaryPoint> X-5.75 Y-10.66 Z1.971 </boundaryPoint>)
(<boundaryPoint> X-4.444 Y-10.401 Z1.971 </boundaryPoint>)
(<boundaryPoint> X-3.339 Y-9.661 Z1.971 </boundaryPoint>)
(<boundaryPoint> X-2.599 Y-8.556 Z1.971 </boundaryPoint>)
(<boundaryPoint> X-2.34 Y-7.25 Z1.971 </boundaryPoint>)
(<boundaryPoint> X-2.599 Y-5.944 Z1.971 </boundaryPoint>)
(<boundaryPoint> X-3.339 Y-4.839 Z1.971 </boundaryPoint>)
(<boundaryPoint> X-4.444 Y-4.099 Z1.971 </boundaryPoint>)
(<boundaryPoint> X-5.75 Y-3.84 Z1.971 </boundaryPoint>)
(<boundaryPoint> X-7.056 Y-4.099 Z1.971 </boundaryPoint>)
(<boundaryPoint> X-8.161 Y-4.839 Z1.971 </boundaryPoint>)
(<boundaryPoint> X-8.901 Y-5.944 Z1.971 </boundaryPoint>)
(<boundaryPoint> X-9.16 Y-7.25 Z1.971 </boundaryPoint>)
(<boundaryPoint> X-8.901 Y-8.556 Z1.971 </boundaryPoint>)
(<boundaryPoint> X-8.161 Y-9.661 Z1.971 </boundaryPoint>)
(<boundaryPoint> X-7.056 Y-10.401 Z1.971 </boundaryPoint>)
(<loop> inner )
G1 X5.87 Y8.37 Z1.97 F4200.0
G1 X-4.78 Y-6.76 Z1.97 F4200.0
G1 X-6.9 Y-9.0 Z1.97 F4200.0
G1 F1200.0
G1 E140.971
G1 F4200.0
M101
G1 X-7.2 Y-8.7 Z1.97 F4800.0 E140.994
G1 X-7.59 Y-8.31 Z1.97 F4800.0 E141.023
G1 X-7.87 Y-7.25 Z1.97 F4800.0 E141.081
G1 X-7.59 Y-6.19 Z1.97 F4800.0 E141.139
G1 X-6.81 Y-5.41 Z1.97 F4800.0 E141.197
G1 X-5.75 Y-5.13 Z1.97 F4800.0 E141.255
G1 X-4.69 Y-5.41 Z1.97 F4800.0 E141.314
G1 X-3.91 Y-6.19 Z1.97 F4800.0 E141.372
G1 X-3.63 Y-7.25 Z1.97 F4800.0 E141.43
G1 X-3.91 Y-8.31 Z1.97 F4800.0 E141.488
G1 X-4.69 Y-9.09 Z1.97 F4800.0 E141.546
G1 X-5.75 Y-9.37 Z1.97 F4800.0 E141.604
G1 X-6.81 Y-9.09 Z1.97 F4800.0 E141.662
M73 P9 (display progress)
G1 X-6.9 Y-9.0 Z1.97 F4800.0 E141.668
G1 F1200.0
G1 E141.591
G1 F4800.0
M103
(</loop>)
(<loop> outer )
G1 X-7.97 Y-8.87 Z1.97 F4200.0
G1 F1200.0
G1 E141.668
G1 F4200.0
M101
G1 X-7.73 Y-9.23 Z1.97 F4800.0 E141.691
G1 X-6.82 Y-9.84 Z1.97 F4800.0 E141.749
G1 X-5.75 Y-10.05 Z1.97 F4800.0 E141.806
G1 X-4.68 Y-9.84 Z1.97 F4800.0 E141.864
G1 X-3.77 Y-9.23 Z1.97 F4800.0 E141.922
G1 X-3.16 Y-8.32 Z1.97 F4800.0 E141.979
G1 X-2.95 Y-7.25 Z1.97 F4800.0 E142.037
G1 X-3.16 Y-6.18 Z1.97 F4800.0 E142.095
G1 X-3.77 Y-5.27 Z1.97 F4800.0 E142.153
G1 X-4.68 Y-4.66 Z1.97 F4800.0 E142.21
G1 X-5.75 Y-4.45 Z1.97 F4800.0 E142.268
G1 X-6.82 Y-4.66 Z1.97 F4800.0 E142.326
G1 X-7.73 Y-5.27 Z1.97 F4800.0 E142.383
G1 X-8.34 Y-6.18 Z1.97 F4800.0 E142.441
G1 X-8.55 Y-7.25 Z1.97 F4800.0 E142.499
G1 X-8.34 Y-8.32 Z1.97 F4800.0 E142.556
G1 X-7.97 Y-8.87 Z1.97 F4800.0 E142.591
G1 F1200.0
G1 E142.591
G1 F4800.0
M103
(</loop>)
(<edge> outer )
;M108 R40.0
G1 X-8.26 Y-9.16 Z1.97 F4200.0
G1 F1200.0
G1 E142.591
G1 F4200.0
M101
G1 X-8.02 Y-9.52 Z1.97 F2400.0 E142.614
G1 X-6.98 Y-10.21 Z1.97 F2400.0 E142.68
G1 X-5.75 Y-10.46 Z1.97 F2400.0 E142.746
G1 X-4.52 Y-10.21 Z1.97 F2400.0 E142.812
G1 X-3.48 Y-9.52 Z1.97 F2400.0 E142.878
G1 X-2.79 Y-8.48 Z1.97 F2400.0 E142.944
G1 X-2.54 Y-7.25 Z1.97 F2400.0 E143.011
G1 X-2.79 Y-6.02 Z1.97 F2400.0 E143.077
G1 X-3.48 Y-4.98 Z1.97 F2400.0 E143.143
G1 X-4.52 Y-4.29 Z1.97 F2400.0 E143.209
G1 X-5.75 Y-4.04 Z1.97 F2400.0 E143.275
G1 X-6.98 Y-4.29 Z1.97 F2400.0 E143.341
G1 X-8.02 Y-4.98 Z1.97 F2400.0 E143.407
G1 X-8.71 Y-6.02 Z1.97 F2400.0 E143.473
G1 X-8.96 Y-7.25 Z1.97 F2400.0 E143.539
G1 X-8.71 Y-8.48 Z1.97 F2400.0 E143.605
G1 X-8.26 Y-9.16 Z1.97 F2400.0 E143.649
G1 F1200.0
G1 E142.951
G1 F2400.0
M103
(</edge>)
(</boundaryPerimeter>)
(<nestedRing>)
(<boundaryPerimeter>)
(<boundaryPoint> X-4.998 Y-5.948 Z1.971 </boundaryPoint>)
(<boundaryPoint> X-4.448 Y-6.498 Z1.971 </boundaryPoint>)
(<boundaryPoint> X-4.247 Y-7.25 Z1.971 </boundaryPoint>)
(<boundaryPoint> X-4.448 Y-8.002 Z1.971 </boundaryPoint>)
(<boundaryPoint> X-4.998 Y-8.552 Z1.971 </boundaryPoint>)
(<boundaryPoint> X-5.75 Y-8.753 Z1.971 </boundaryPoint>)
(<boundaryPoint> X-6.502 Y-8.552 Z1.971 </boundaryPoint>)
(<boundaryPoint> X-7.052 Y-8.002 Z1.971 </boundaryPoint>)
(<boundaryPoint> X-7.253 Y-7.25 Z1.971 </boundaryPoint>)
(<boundaryPoint> X-7.052 Y-6.498 Z1.971 </boundaryPoint>)
(<boundaryPoint> X-6.502 Y-5.948 Z1.971 </boundaryPoint>)
(<boundaryPoint> X-5.75 Y-5.747 Z1.971 </boundaryPoint>)
(<edge> inner )
G1 X-6.62 Y-8.72 Z1.97 F4200.0
G1 F1200.0
G1 E143.649
G1 F4200.0
M101
G1 X-6.92 Y-8.42 Z1.97 F2400.0 E143.672
G1 X-7.23 Y-8.11 Z1.97 F2400.0 E143.695
G1 X-7.46 Y-7.25 Z1.97 F2400.0 E143.742
G1 X-7.23 Y-6.4 Z1.97 F2400.0 E143.789
G1 X-6.61 Y-5.77 Z1.97 F2400.0 E143.835
G1 X-5.75 Y-5.54 Z1.97 F2400.0 E143.882
G1 X-4.89 Y-5.77 Z1.97 F2400.0 E143.929
G1 X-4.27 Y-6.4 Z1.97 F2400.0 E143.976
G1 X-4.04 Y-7.25 Z1.97 F2400.0 E144.022
G1 X-4.27 Y-8.11 Z1.97 F2400.0 E144.069
G1 X-4.89 Y-8.73 Z1.97 F2400.0 E144.116
G1 X-5.75 Y-8.96 Z1.97 F2400.0 E144.163
G1 X-6.61 Y-8.73 Z1.97 F2400.0 E144.209
G1 X-6.62 Y-8.72 Z1.97 F2400.0 E144.21
G1 F1200.0
G1 E143.21
G1 F2400.0
M103
(</edge>)
(</boundaryPerimeter>)
(</nestedRing>)
(<infill>)
(<infillBoundary>)
(<infillPoint> X-5.75 Y-10.048 Z0.405 </infillPoint>)
(<infillPoint> X-4.678 Y-9.836 Z0.405 </infillPoint>)
(<infillPoint> X-3.771 Y-9.229 Z0.405 </infillPoint>)
(<infillPoint> X-3.164 Y-8.322 Z0.405 </infillPoint>)
(<infillPoint> X-2.952 Y-7.25 Z0.405 </infillPoint>)
(<infillPoint> X-3.164 Y-6.178 Z0.405 </infillPoint>)
(<infillPoint> X-3.771 Y-5.271 Z0.405 </infillPoint>)
(<infillPoint> X-4.678 Y-4.664 Z0.405 </infillPoint>)
(<infillPoint> X-5.75 Y-4.452 Z0.405 </infillPoint>)
(<infillPoint> X-6.822 Y-4.664 Z0.405 </infillPoint>)
(<infillPoint> X-7.729 Y-5.271 Z0.405 </infillPoint>)
(<infillPoint> X-8.336 Y-6.178 Z0.405 </infillPoint>)
(<infillPoint> X-8.548 Y-7.25 Z0.405 </infillPoint>)
(<infillPoint> X-8.336 Y-8.322 Z0.405 </infillPoint>)
(<infillPoint> X-7.729 Y-9.229 Z0.405 </infillPoint>)
(<infillPoint> X-6.822 Y-9.836 Z0.405 </infillPoint>)
(</infillBoundary>)
(<infillBoundary>)
(<infillPoint> X-4.688 Y-5.41 Z0.405 </infillPoint>)
(<infillPoint> X-3.91 Y-6.188 Z0.405 </infillPoint>)
(<infillPoint> X-3.626 Y-7.25 Z0.405 </infillPoint>)
(<infillPoint> X-3.91 Y-8.312 Z0.405 </infillPoint>)
(<infillPoint> X-4.688 Y-9.09 Z0.405 </infillPoint>)
(<infillPoint> X-5.75 Y-9.374 Z0.405 </infillPoint>)
(<infillPoint> X-6.812 Y-9.09 Z0.405 </infillPoint>)
(<infillPoint> X-7.59 Y-8.312 Z0.405 </infillPoint>)
(<infillPoint> X-7.874 Y-7.25 Z0.405 </infillPoint>)
(<infillPoint> X-7.59 Y-6.188 Z0.405 </infillPoint>)
(<infillPoint> X-6.812 Y-5.41 Z0.405 </infillPoint>)
(<infillPoint> X-5.75 Y-5.126 Z0.405 </infillPoint>)
(</infillBoundary>)
;M108 R80.0
G1 X-7.39 Y-8.2 Z1.97 F4200.0
G1 X-7.39 Y-6.31 Z1.97 F4200.0
G1 X-5.43 Y-4.8 Z1.97 F4200.0
G1 F1200.0
G1 E144.21
G1 F4200.0
M101
G1 X-6.07 Y-4.8 Z1.97 F4800.0 E144.244
G1 X-7.0 Y-5.2 Z1.97 F4800.0 E144.297
G1 X-7.12 Y-5.2 Z1.97 F4800.0 E144.304
G1 X-7.4 Y-5.6 Z1.97 F4800.0 E144.329
G1 X-7.61 Y-5.6 Z1.97 F4800.0 E144.341
G1 X-7.8 Y-6.0 Z1.97 F4800.0 E144.364
G1 X-7.88 Y-6.0 Z1.97 F4800.0 E144.368
G1 X-7.94 Y-6.4 Z1.97 F4800.0 E144.389
G1 X-8.09 Y-6.4 Z1.97 F4800.0 E144.398
G1 X-8.04 Y-6.8 Z1.97 F4800.0 E144.419
G1 X-8.17 Y-6.8 Z1.97 F4800.0 E144.426
G1 X-8.15 Y-7.2 Z1.97 F4800.0 E144.447
G1 X-8.25 Y-7.2 Z1.97 F4800.0 E144.452
G1 X-8.19 Y-7.6 Z1.97 F4800.0 E144.474
G1 X-8.07 Y-7.6 Z1.97 F4800.0 E144.48
G1 X-8.11 Y-8.0 Z1.97 F4800.0 E144.502
G1 X-7.96 Y-8.0 Z1.97 F4800.0 E144.51
G1 X-7.95 Y-8.4 Z1.97 F4800.0 E144.531
G1 X-7.86 Y-8.4 Z1.97 F4800.0 E144.535
G1 X-7.68 Y-8.8 Z1.97 F4800.0 E144.559
G1 X-7.5 Y-8.8 Z1.97 F4800.0 E144.568
G1 X-7.27 Y-9.2 Z1.97 F4800.0 E144.592
G1 X-7.1 Y-9.2 Z1.97 F4800.0 E144.601
G1 X-6.57 Y-9.6 Z1.97 F4800.0 E144.636
G1 X-4.93 Y-9.6 Z1.97 F4800.0 E144.723
G1 X-4.4 Y-9.2 Z1.97 F4800.0 E144.758
G1 X-4.23 Y-9.2 Z1.97 F4800.0 E144.767
G1 X-4.0 Y-8.8 Z1.97 F4800.0 E144.791
G1 X-3.82 Y-8.8 Z1.97 F4800.0 E144.801
G1 X-3.64 Y-8.4 Z1.97 F4800.0 E144.824
G1 X-3.55 Y-8.4 Z1.97 F4800.0 E144.829
G1 X-3.54 Y-8.0 Z1.97 F4800.0 E144.85
G1 X-3.39 Y-8.0 Z1.97 F4800.0 E144.858
G1 X-3.43 Y-7.6 Z1.97 F4800.0 E144.879
G1 X-3.31 Y-7.6 Z1.97 F4800.0 E144.886
G1 X-3.35 Y-7.2 Z1.97 F4800.0 E144.907
G1 X-3.25 Y-7.2 Z1.97 F4800.0 E144.912
G1 X-3.33 Y-6.8 Z1.97 F4800.0 E144.934
G1 X-3.46 Y-6.8 Z1.97 F4800.0 E144.941
G1 X-3.41 Y-6.4 Z1.97 F4800.0 E144.962
G1 X-3.56 Y-6.4 Z1.97 F4800.0 E144.97
G1 X-3.62 Y-6.0 Z1.97 F4800.0 E144.992
G1 X-3.7 Y-6.0 Z1.97 F4800.0 E144.996
G1 X-3.89 Y-5.6 Z1.97 F4800.0 E145.019
G1 X-4.1 Y-5.6 Z1.97 F4800.0 E145.03
G1 X-4.38 Y-5.2 Z1.97 F4800.0 E145.056
G1 X-4.5 Y-5.2 Z1.97 F4800.0 E145.062
G1 F1200.0
G1 E144.062
G1 F4800.0
M103
(</infill>)
(</nestedRing>)
(<nestedRing>)
(<boundaryPerimeter>)
(<boundaryPoint> X4.444 Y-6.099 Z1.971 </boundaryPoint>)
(<boundaryPoint> X3.339 Y-6.839 Z1.971 </boundaryPoint>)
(<boundaryPoint> X2.599 Y-7.944 Z1.971 </boundaryPoint>)
(<boundaryPoint> X2.34 Y-9.25 Z1.971 </boundaryPoint>)
(<boundaryPoint> X2.599 Y-10.556 Z1.971 </boundaryPoint>)
(<boundaryPoint> X3.339 Y-11.661 Z1.971 </boundaryPoint>)
(<boundaryPoint> X4.444 Y-12.401 Z1.971 </boundaryPoint>)
(<boundaryPoint> X5.75 Y-12.66 Z1.971 </boundaryPoint>)
(<boundaryPoint> X7.056 Y-12.401 Z1.971 </boundaryPoint>)
(<boundaryPoint> X8.161 Y-11.661 Z1.971 </boundaryPoint>)
(<boundaryPoint> X8.901 Y-10.556 Z1.971 </boundaryPoint>)
(<boundaryPoint> X9.16 Y-9.25 Z1.971 </boundaryPoint>)
(<boundaryPoint> X8.901 Y-7.944 Z1.971 </boundaryPoint>)
(<boundaryPoint> X8.161 Y-6.839 Z1.971 </boundaryPoint>)
(<boundaryPoint> X7.056 Y-6.099 Z1.971 </boundaryPoint>)
(<boundaryPoint> X5.75 Y-5.84 Z1.971 </boundaryPoint>)
(<loop> inner )
G1 X-4.72 Y-6.94 Z1.97 F4200.0
G1 X4.87 Y-8.84 Z1.97 F4200.0
G1 X3.8 Y-8.6 Z1.97 F4200.0
G1 F1200.0
M73 P10 (display progress)
G1 E145.062
G1 F4200.0
M101
G1 X3.91 Y-8.19 Z1.97 F4800.0 E145.085
G1 X4.69 Y-7.41 Z1.97 F4800.0 E145.143
G1 X5.75 Y-7.13 Z1.97 F4800.0 E145.201
G1 X6.81 Y-7.41 Z1.97 F4800.0 E145.259
G1 X7.59 Y-8.19 Z1.97 F4800.0 E145.317
G1 X7.87 Y-9.25 Z1.97 F4800.0 E145.376
G1 X7.59 Y-10.31 Z1.97 F4800.0 E145.434
G1 X6.81 Y-11.09 Z1.97 F4800.0 E145.492
G1 X5.75 Y-11.37 Z1.97 F4800.0 E145.55
G1 X4.69 Y-11.09 Z1.97 F4800.0 E145.608
G1 X3.91 Y-10.31 Z1.97 F4800.0 E145.666
G1 X3.63 Y-9.25 Z1.97 F4800.0 E145.724
G1 X3.8 Y-8.6 Z1.97 F4800.0 E145.76
G1 F1200.0
G1 E145.63
G1 F4800.0
M103
(</loop>)
(<loop> outer )
G1 X3.63 Y-7.48 Z1.97 F4200.0
G1 F1200.0
G1 E145.76
G1 F4200.0
M101
G1 X3.39 Y-7.84 Z1.97 F4800.0 E145.782
G1 X3.16 Y-8.18 Z1.97 F4800.0 E145.804
G1 X2.95 Y-9.25 Z1.97 F4800.0 E145.861
G1 X3.16 Y-10.32 Z1.97 F4800.0 E145.919
G1 X3.77 Y-11.23 Z1.97 F4800.0 E145.977
G1 X4.68 Y-11.84 Z1.97 F4800.0 E146.034
G1 X5.75 Y-12.05 Z1.97 F4800.0 E146.092
G1 X6.82 Y-11.84 Z1.97 F4800.0 E146.15
G1 X7.73 Y-11.23 Z1.97 F4800.0 E146.208
G1 X8.34 Y-10.32 Z1.97 F4800.0 E146.265
G1 X8.55 Y-9.25 Z1.97 F4800.0 E146.323
G1 X8.34 Y-8.18 Z1.97 F4800.0 E146.381
G1 X7.73 Y-7.27 Z1.97 F4800.0 E146.438
G1 X6.82 Y-6.66 Z1.97 F4800.0 E146.496
G1 X5.75 Y-6.45 Z1.97 F4800.0 E146.554
G1 X4.68 Y-6.66 Z1.97 F4800.0 E146.611
G1 X3.77 Y-7.27 Z1.97 F4800.0 E146.669
G1 X3.63 Y-7.48 Z1.97 F4800.0 E146.683
G1 F1200.0
G1 E146.683
G1 F4800.0
M103
(</loop>)
(<edge> outer )
;M108 R40.0
G1 X3.3 Y-7.26 Z1.97 F4200.0
G1 F1200.0
G1 E146.683
G1 F4200.0
M101
G1 X3.06 Y-7.62 Z1.97 F2400.0 E146.705
G1 X2.79 Y-8.02 Z1.97 F2400.0 E146.731
G1 X2.54 Y-9.25 Z1.97 F2400.0 E146.797
G1 X2.79 Y-10.48 Z1.97 F2400.0 E146.863
G1 X3.48 Y-11.52 Z1.97 F2400.0 E146.929
G1 X4.52 Y-12.21 Z1.97 F2400.0 E146.995
G1 X5.75 Y-12.46 Z1.97 F2400.0 E147.061
G1 X6.98 Y-12.21 Z1.97 F2400.0 E147.128
G1 X8.02 Y-11.52 Z1.97 F2400.0 E147.194
G1 X8.71 Y-10.48 Z1.97 F2400.0 E147.26
G1 X8.96 Y-9.25 Z1.97 F2400.0 E147.326
G1 X8.71 Y-8.02 Z1.97 F2400.0 E147.392
G1 X8.02 Y-6.98 Z1.97 F2400.0 E147.458
G1 X6.98 Y-6.29 Z1.97 F2400.0 E147.524
G1 X5.75 Y-6.04 Z1.97 F2400.0 E147.59
G1 X4.52 Y-6.29 Z1.97 F2400.0 E147.656
G1 X3.48 Y-6.98 Z1.97 F2400.0 E147.722
G1 X3.3 Y-7.26 Z1.97 F2400.0 E147.74
G1 F1200.0
G1 E146.97
G1 F2400.0
M103
(</edge>)
(</boundaryPerimeter>)
(<nestedRing>)
(<boundaryPerimeter>)
(<boundaryPoint> X7.253 Y-9.25 Z1.971 </boundaryPoint>)
(<boundaryPoint> X7.052 Y-10.002 Z1.971 </boundaryPoint>)
(<boundaryPoint> X6.502 Y-10.552 Z1.971 </boundaryPoint>)
(<boundaryPoint> X5.75 Y-10.753 Z1.971 </boundaryPoint>)
(<boundaryPoint> X4.998 Y-10.552 Z1.971 </boundaryPoint>)
(<boundaryPoint> X4.448 Y-10.002 Z1.971 </boundaryPoint>)
(<boundaryPoint> X4.247 Y-9.25 Z1.971 </boundaryPoint>)
(<boundaryPoint> X4.448 Y-8.498 Z1.971 </boundaryPoint>)
(<boundaryPoint> X4.998 Y-7.948 Z1.971 </boundaryPoint>)
(<boundaryPoint> X5.75 Y-7.747 Z1.971 </boundaryPoint>)
(<boundaryPoint> X6.502 Y-7.948 Z1.971 </boundaryPoint>)
(<boundaryPoint> X7.052 Y-8.498 Z1.971 </boundaryPoint>)
(<edge> inner )
G1 X4.16 Y-8.81 Z1.97 F4200.0
G1 F1200.0
G1 E147.74
G1 F4200.0
M101
G1 X4.27 Y-8.4 Z1.97 F2400.0 E147.763
G1 X4.89 Y-7.77 Z1.97 F2400.0 E147.809
G1 X5.75 Y-7.54 Z1.97 F2400.0 E147.856
G1 X6.61 Y-7.77 Z1.97 F2400.0 E147.903
G1 X7.23 Y-8.4 Z1.97 F2400.0 E147.95
G1 X7.46 Y-9.25 Z1.97 F2400.0 E147.996
G1 X7.23 Y-10.11 Z1.97 F2400.0 E148.043
G1 X6.61 Y-10.73 Z1.97 F2400.0 E148.09
G1 X5.75 Y-10.96 Z1.97 F2400.0 E148.137
G1 X4.89 Y-10.73 Z1.97 F2400.0 E148.183
G1 X4.27 Y-10.11 Z1.97 F2400.0 E148.23
G1 X4.04 Y-9.25 Z1.97 F2400.0 E148.277
G1 X4.16 Y-8.81 Z1.97 F2400.0 E148.301
G1 F1200.0
G1 E148.301
G1 F2400.0
M103
(</edge>)
(</boundaryPerimeter>)
(</nestedRing>)
(<infill>)
(<infillBoundary>)
(<infillPoint> X4.678 Y-6.664 Z0.405 </infillPoint>)
(<infillPoint> X3.771 Y-7.271 Z0.405 </infillPoint>)
(<infillPoint> X3.164 Y-8.178 Z0.405 </infillPoint>)
(<infillPoint> X2.952 Y-9.25 Z0.405 </infillPoint>)
(<infillPoint> X3.164 Y-10.322 Z0.405 </infillPoint>)
(<infillPoint> X3.771 Y-11.229 Z0.405 </infillPoint>)
(<infillPoint> X4.678 Y-11.836 Z0.405 </infillPoint>)
(<infillPoint> X5.75 Y-12.048 Z0.405 </infillPoint>)
(<infillPoint> X6.822 Y-11.836 Z0.405 </infillPoint>)
(<infillPoint> X7.729 Y-11.229 Z0.405 </infillPoint>)
(<infillPoint> X8.336 Y-10.322 Z0.405 </infillPoint>)
(<infillPoint> X8.548 Y-9.25 Z0.405 </infillPoint>)
(<infillPoint> X8.336 Y-8.178 Z0.405 </infillPoint>)
(<infillPoint> X7.729 Y-7.271 Z0.405 </infillPoint>)
(<infillPoint> X6.822 Y-6.664 Z0.405 </infillPoint>)
(<infillPoint> X5.75 Y-6.452 Z0.405 </infillPoint>)
(</infillBoundary>)
(<infillBoundary>)
(<infillPoint> X7.874 Y-9.25 Z0.405 </infillPoint>)
(<infillPoint> X7.59 Y-10.312 Z0.405 </infillPoint>)
(<infillPoint> X6.812 Y-11.09 Z0.405 </infillPoint>)
(<infillPoint> X5.75 Y-11.374 Z0.405 </infillPoint>)
(<infillPoint> X4.688 Y-11.09 Z0.405 </infillPoint>)
(<infillPoint> X3.91 Y-10.312 Z0.405 </infillPoint>)
(<infillPoint> X3.626 Y-9.25 Z0.405 </infillPoint>)
(<infillPoint> X3.91 Y-8.188 Z0.405 </infillPoint>)
(<infillPoint> X4.688 Y-7.41 Z0.405 </infillPoint>)
(<infillPoint> X5.75 Y-7.126 Z0.405 </infillPoint>)
(<infillPoint> X6.812 Y-7.41 Z0.405 </infillPoint>)
(<infillPoint> X7.59 Y-8.188 Z0.405 </infillPoint>)
(</infillBoundary>)
;M108 R80.0
G1 X3.41 Y-8.4 Z1.97 F4200.0
G1 F1200.0
G1 E148.301
G1 F4200.0
M101
G1 X3.56 Y-8.4 Z1.97 F4800.0 E148.309
G1 X3.62 Y-8.0 Z1.97 F4800.0 E148.331
G1 X3.7 Y-8.0 Z1.97 F4800.0 E148.335
G1 X3.89 Y-7.6 Z1.97 F4800.0 E148.358
G1 X4.1 Y-7.6 Z1.97 F4800.0 E148.37
G1 X4.38 Y-7.2 Z1.97 F4800.0 E148.395
G1 X4.5 Y-7.2 Z1.97 F4800.0 E148.402
G1 X5.43 Y-6.8 Z1.97 F4800.0 E148.455
G1 X6.07 Y-6.8 Z1.97 F4800.0 E148.489
G1 X7.0 Y-7.2 Z1.97 F4800.0 E148.542
G1 X7.12 Y-7.2 Z1.97 F4800.0 E148.549
G1 X7.4 Y-7.6 Z1.97 F4800.0 E148.575
G1 X7.61 Y-7.6 Z1.97 F4800.0 E148.586
G1 X7.8 Y-8.0 Z1.97 F4800.0 E148.609
G1 X7.88 Y-8.0 Z1.97 F4800.0 E148.613
G1 X7.94 Y-8.4 Z1.97 F4800.0 E148.635
G1 X8.09 Y-8.4 Z1.97 F4800.0 E148.643
G1 X8.04 Y-8.8 Z1.97 F4800.0 E148.664
G1 X8.17 Y-8.8 Z1.97 F4800.0 E148.671
G1 X8.15 Y-9.2 Z1.97 F4800.0 E148.692
G1 X8.25 Y-9.2 Z1.97 F4800.0 E148.698
G1 X8.19 Y-9.6 Z1.97 F4800.0 E148.719
G1 X8.07 Y-9.6 Z1.97 F4800.0 E148.726
G1 X8.11 Y-10.0 Z1.97 F4800.0 E148.747
G1 X7.96 Y-10.0 Z1.97 F4800.0 E148.755
G1 X7.95 Y-10.4 Z1.97 F4800.0 E148.776
G1 X7.86 Y-10.4 Z1.97 F4800.0 E148.781
G1 X7.68 Y-10.8 Z1.97 F4800.0 E148.804
G1 X7.5 Y-10.8 Z1.97 F4800.0 E148.813
G1 X7.27 Y-11.2 Z1.97 F4800.0 E148.838
G1 X7.1 Y-11.2 Z1.97 F4800.0 E148.847
G1 X6.57 Y-11.6 Z1.97 F4800.0 E148.882
G1 X4.93 Y-11.6 Z1.97 F4800.0 E148.968
G1 X4.4 Y-11.2 Z1.97 F4800.0 E149.003
G1 X4.23 Y-11.2 Z1.97 F4800.0 E149.012
G1 X4.0 Y-10.8 Z1.97 F4800.0 E149.037
G1 X3.82 Y-10.8 Z1.97 F4800.0 E149.046
G1 X3.64 Y-10.4 Z1.97 F4800.0 E149.069
G1 X3.55 Y-10.4 Z1.97 F4800.0 E149.074
G1 X3.54 Y-10.0 Z1.97 F4800.0 E149.095
G1 X3.39 Y-10.0 Z1.97 F4800.0 E149.103
G1 X3.43 Y-9.6 Z1.97 F4800.0 E149.124
G1 X3.31 Y-9.6 Z1.97 F4800.0 E149.131
G1 X3.35 Y-9.2 Z1.97 F4800.0 E149.152
G1 X3.25 Y-9.2 Z1.97 F4800.0 E149.157
G1 X3.33 Y-8.8 Z1.97 F4800.0 E149.179
G1 X3.46 Y-8.8 Z1.97 F4800.0 E149.186
G1 F1200.0
G1 E148.186
G1 F4800.0
M103
(</infill>)
(</nestedRing>)
(<nestedRing>)
(<boundaryPerimeter>)
(<boundaryPoint> X7.556 Y12.401 Z1.971 </boundaryPoint>)
(<boundaryPoint> X6.25 Y12.66 Z1.971 </boundaryPoint>)
(<boundaryPoint> X4.944 Y12.401 Z1.971 </boundaryPoint>)
(<boundaryPoint> X3.839 Y11.661 Z1.971 </boundaryPoint>)
(<boundaryPoint> X3.099 Y10.556 Z1.971 </boundaryPoint>)
(<boundaryPoint> X2.84 Y9.25 Z1.971 </boundaryPoint>)
(<boundaryPoint> X3.099 Y7.944 Z1.971 </boundaryPoint>)
M73 P11 (display progress)
(<boundaryPoint> X3.839 Y6.839 Z1.971 </boundaryPoint>)
(<boundaryPoint> X4.944 Y6.099 Z1.971 </boundaryPoint>)
(<boundaryPoint> X6.25 Y5.84 Z1.971 </boundaryPoint>)
(<boundaryPoint> X7.556 Y6.099 Z1.971 </boundaryPoint>)
(<boundaryPoint> X8.661 Y6.839 Z1.971 </boundaryPoint>)
(<boundaryPoint> X9.401 Y7.944 Z1.971 </boundaryPoint>)
(<boundaryPoint> X9.66 Y9.25 Z1.971 </boundaryPoint>)
(<boundaryPoint> X9.401 Y10.556 Z1.971 </boundaryPoint>)
(<boundaryPoint> X8.661 Y11.661 Z1.971 </boundaryPoint>)
(<loop> inner )
G1 X5.65 Y-8.24 Z1.97 F4200.0
G1 X6.33 Y8.25 Z1.97 F4200.0
G1 X6.66 Y7.24 Z1.97 F4200.0
G1 F1200.0
G1 E149.186
G1 F4200.0
M101
G1 X6.25 Y7.13 Z1.97 F4800.0 E149.208
G1 X5.19 Y7.41 Z1.97 F4800.0 E149.267
G1 X4.41 Y8.19 Z1.97 F4800.0 E149.325
G1 X4.13 Y9.25 Z1.97 F4800.0 E149.383
G1 X4.41 Y10.31 Z1.97 F4800.0 E149.441
G1 X5.19 Y11.09 Z1.97 F4800.0 E149.499
G1 X6.25 Y11.37 Z1.97 F4800.0 E149.557
G1 X7.31 Y11.09 Z1.97 F4800.0 E149.615
G1 X8.09 Y10.31 Z1.97 F4800.0 E149.673
G1 X8.37 Y9.25 Z1.97 F4800.0 E149.731
G1 X8.09 Y8.19 Z1.97 F4800.0 E149.789
G1 X7.31 Y7.41 Z1.97 F4800.0 E149.847
G1 X6.66 Y7.24 Z1.97 F4800.0 E149.883
G1 F1200.0
G1 E149.794
G1 F4800.0
M103
(</loop>)
(<loop> outer )
G1 X5.83 Y6.54 Z1.97 F4200.0
G1 F1200.0
G1 E149.883
G1 F4200.0
M101
G1 X6.25 Y6.45 Z1.97 F4800.0 E149.906
G1 X7.32 Y6.66 Z1.97 F4800.0 E149.963
G1 X8.23 Y7.27 Z1.97 F4800.0 E150.021
G1 X8.84 Y8.18 Z1.97 F4800.0 E150.079
G1 X9.05 Y9.25 Z1.97 F4800.0 E150.136
G1 X8.84 Y10.32 Z1.97 F4800.0 E150.194
G1 X8.23 Y11.23 Z1.97 F4800.0 E150.252
G1 X7.32 Y11.84 Z1.97 F4800.0 E150.309
G1 X6.25 Y12.05 Z1.97 F4800.0 E150.367
G1 X5.18 Y11.84 Z1.97 F4800.0 E150.425
G1 X4.27 Y11.23 Z1.97 F4800.0 E150.482
G1 X3.66 Y10.32 Z1.97 F4800.0 E150.54
G1 X3.45 Y9.25 Z1.97 F4800.0 E150.598
G1 X3.66 Y8.18 Z1.97 F4800.0 E150.656
G1 X4.27 Y7.27 Z1.97 F4800.0 E150.713
G1 X5.18 Y6.66 Z1.97 F4800.0 E150.771
G1 X5.83 Y6.54 Z1.97 F4800.0 E150.806
G1 F1200.0
G1 E150.806
G1 F4800.0
M103
(</loop>)
(<edge> outer )
;M108 R40.0
G1 X5.83 Y6.13 Z1.97 F4200.0
G1 F1200.0
G1 E150.806
G1 F4200.0
M101
G1 X6.25 Y6.04 Z1.97 F2400.0 E150.829
G1 X7.48 Y6.29 Z1.97 F2400.0 E150.895
G1 X8.52 Y6.98 Z1.97 F2400.0 E150.961
G1 X9.21 Y8.02 Z1.97 F2400.0 E151.027
G1 X9.46 Y9.25 Z1.97 F2400.0 E151.093
G1 X9.21 Y10.48 Z1.97 F2400.0 E151.159
G1 X8.52 Y11.52 Z1.97 F2400.0 E151.225
G1 X7.48 Y12.21 Z1.97 F2400.0 E151.291
G1 X6.25 Y12.46 Z1.97 F2400.0 E151.357
G1 X5.02 Y12.21 Z1.97 F2400.0 E151.423
G1 X3.98 Y11.52 Z1.97 F2400.0 E151.489
G1 X3.29 Y10.48 Z1.97 F2400.0 E151.556
G1 X3.04 Y9.25 Z1.97 F2400.0 E151.622
G1 X3.29 Y8.02 Z1.97 F2400.0 E151.688
G1 X3.98 Y6.98 Z1.97 F2400.0 E151.754
G1 X5.02 Y6.29 Z1.97 F2400.0 E151.82
G1 X5.83 Y6.13 Z1.97 F2400.0 E151.863
G1 F1200.0
G1 E151.127
G1 F2400.0
M103
(</edge>)
(</boundaryPerimeter>)
(<nestedRing>)
(<boundaryPerimeter>)
(<boundaryPoint> X6.25 Y7.747 Z1.971 </boundaryPoint>)
(<boundaryPoint> X5.498 Y7.948 Z1.971 </boundaryPoint>)
(<boundaryPoint> X4.948 Y8.498 Z1.971 </boundaryPoint>)
(<boundaryPoint> X4.747 Y9.25 Z1.971 </boundaryPoint>)
(<boundaryPoint> X4.948 Y10.002 Z1.971 </boundaryPoint>)
(<boundaryPoint> X5.498 Y10.552 Z1.971 </boundaryPoint>)
(<boundaryPoint> X6.25 Y10.753 Z1.971 </boundaryPoint>)
(<boundaryPoint> X7.002 Y10.552 Z1.971 </boundaryPoint>)
(<boundaryPoint> X7.552 Y10.002 Z1.971 </boundaryPoint>)
(<boundaryPoint> X7.753 Y9.25 Z1.971 </boundaryPoint>)
(<boundaryPoint> X7.552 Y8.498 Z1.971 </boundaryPoint>)
(<boundaryPoint> X7.002 Y7.948 Z1.971 </boundaryPoint>)
(<edge> inner )
G1 X6.66 Y7.65 Z1.97 F4200.0
G1 F1200.0
G1 E151.863
G1 F4200.0
M101
G1 X6.25 Y7.54 Z1.97 F2400.0 E151.886
G1 X5.4 Y7.77 Z1.97 F2400.0 E151.933
G1 X4.77 Y8.4 Z1.97 F2400.0 E151.98
G1 X4.54 Y9.25 Z1.97 F2400.0 E152.026
G1 X4.77 Y10.11 Z1.97 F2400.0 E152.073
G1 X5.4 Y10.73 Z1.97 F2400.0 E152.12
G1 X6.25 Y10.96 Z1.97 F2400.0 E152.167
G1 X7.11 Y10.73 Z1.97 F2400.0 E152.213
G1 X7.73 Y10.11 Z1.97 F2400.0 E152.26
G1 X7.96 Y9.25 Z1.97 F2400.0 E152.307
G1 X7.73 Y8.4 Z1.97 F2400.0 E152.354
G1 X7.11 Y7.77 Z1.97 F2400.0 E152.4
G1 X6.66 Y7.65 Z1.97 F2400.0 E152.425
G1 F1200.0
G1 E152.303
G1 F2400.0
M103
(</edge>)
(</boundaryPerimeter>)
(</nestedRing>)
(<infill>)
(<infillBoundary>)
(<infillPoint> X7.322 Y11.836 Z0.405 </infillPoint>)
(<infillPoint> X6.25 Y12.048 Z0.405 </infillPoint>)
(<infillPoint> X5.178 Y11.836 Z0.405 </infillPoint>)
(<infillPoint> X4.271 Y11.229 Z0.405 </infillPoint>)
(<infillPoint> X3.664 Y10.322 Z0.405 </infillPoint>)
(<infillPoint> X3.452 Y9.25 Z0.405 </infillPoint>)
(<infillPoint> X3.664 Y8.178 Z0.405 </infillPoint>)
(<infillPoint> X4.271 Y7.271 Z0.405 </infillPoint>)
(<infillPoint> X5.178 Y6.664 Z0.405 </infillPoint>)
(<infillPoint> X6.25 Y6.452 Z0.405 </infillPoint>)
(<infillPoint> X7.322 Y6.664 Z0.405 </infillPoint>)
(<infillPoint> X8.229 Y7.271 Z0.405 </infillPoint>)
(<infillPoint> X8.836 Y8.178 Z0.405 </infillPoint>)
(<infillPoint> X9.048 Y9.25 Z0.405 </infillPoint>)
(<infillPoint> X8.836 Y10.322 Z0.405 </infillPoint>)
(<infillPoint> X8.229 Y11.229 Z0.405 </infillPoint>)
(</infillBoundary>)
(<infillBoundary>)
(<infillPoint> X6.25 Y7.126 Z0.405 </infillPoint>)
(<infillPoint> X5.188 Y7.41 Z0.405 </infillPoint>)
(<infillPoint> X4.41 Y8.188 Z0.405 </infillPoint>)
(<infillPoint> X4.126 Y9.25 Z0.405 </infillPoint>)
(<infillPoint> X4.41 Y10.312 Z0.405 </infillPoint>)
(<infillPoint> X5.188 Y11.09 Z0.405 </infillPoint>)
(<infillPoint> X6.25 Y11.374 Z0.405 </infillPoint>)
(<infillPoint> X7.312 Y11.09 Z0.405 </infillPoint>)
(<infillPoint> X8.09 Y10.312 Z0.405 </infillPoint>)
(<infillPoint> X8.374 Y9.25 Z0.405 </infillPoint>)
(<infillPoint> X8.09 Y8.188 Z0.405 </infillPoint>)
(<infillPoint> X7.312 Y7.41 Z0.405 </infillPoint>)
(</infillBoundary>)
;M108 R80.0
G1 X5.93 Y6.8 Z1.97 F4200.0
G1 F1200.0
G1 E152.425
G1 F4200.0
M101
G1 X6.57 Y6.8 Z1.97 F4800.0 E152.458
G1 X7.5 Y7.2 Z1.97 F4800.0 E152.512
G1 X7.62 Y7.2 Z1.97 F4800.0 E152.518
G1 X7.9 Y7.6 Z1.97 F4800.0 E152.544
G1 X8.11 Y7.6 Z1.97 F4800.0 E152.555
G1 X8.3 Y8.0 Z1.97 F4800.0 E152.578
G1 X8.38 Y8.0 Z1.97 F4800.0 E152.583
G1 X8.44 Y8.4 Z1.97 F4800.0 E152.604
G1 X8.59 Y8.4 Z1.97 F4800.0 E152.612
G1 X8.54 Y8.8 Z1.97 F4800.0 E152.633
G1 X8.67 Y8.8 Z1.97 F4800.0 E152.64
G1 X8.65 Y9.2 Z1.97 F4800.0 E152.662
G1 X8.75 Y9.2 Z1.97 F4800.0 E152.667
G1 X8.69 Y9.6 Z1.97 F4800.0 E152.688
G1 X8.57 Y9.6 Z1.97 F4800.0 E152.695
G1 X8.61 Y10.0 Z1.97 F4800.0 E152.716
G1 X8.46 Y10.0 Z1.97 F4800.0 E152.724
G1 X8.45 Y10.4 Z1.97 F4800.0 E152.745
G1 X8.36 Y10.4 Z1.97 F4800.0 E152.75
G1 X8.18 Y10.8 Z1.97 F4800.0 E152.773
G1 X8.0 Y10.8 Z1.97 F4800.0 E152.782
G1 X7.77 Y11.2 Z1.97 F4800.0 E152.807
G1 X7.6 Y11.2 Z1.97 F4800.0 E152.816
G1 X7.07 Y11.6 Z1.97 F4800.0 E152.851
G1 X5.43 Y11.6 Z1.97 F4800.0 E152.938
G1 X4.9 Y11.2 Z1.97 F4800.0 E152.973
G1 X4.73 Y11.2 Z1.97 F4800.0 E152.981
G1 X4.5 Y10.8 Z1.97 F4800.0 E153.006
G1 X4.32 Y10.8 Z1.97 F4800.0 E153.015
G1 X4.14 Y10.4 Z1.97 F4800.0 E153.038
G1 X4.05 Y10.4 Z1.97 F4800.0 E153.043
G1 X4.04 Y10.0 Z1.97 F4800.0 E153.064
G1 X3.89 Y10.0 Z1.97 F4800.0 E153.072
G1 X3.93 Y9.6 Z1.97 F4800.0 E153.094
G1 X3.81 Y9.6 Z1.97 F4800.0 E153.1
G1 X3.85 Y9.2 Z1.97 F4800.0 E153.121
G1 X3.75 Y9.2 Z1.97 F4800.0 E153.127
G1 X3.83 Y8.8 Z1.97 F4800.0 E153.148
G1 X3.96 Y8.8 Z1.97 F4800.0 E153.155
G1 X3.91 Y8.4 Z1.97 F4800.0 E153.176
G1 X4.06 Y8.4 Z1.97 F4800.0 E153.185
G1 X4.12 Y8.0 Z1.97 F4800.0 E153.206
G1 X4.2 Y8.0 Z1.97 F4800.0 E153.21
G1 X4.39 Y7.6 Z1.97 F4800.0 E153.234
G1 X4.6 Y7.6 Z1.97 F4800.0 E153.245
G1 X4.88 Y7.2 Z1.97 F4800.0 E153.271
G1 X5.0 Y7.2 Z1.97 F4800.0 E153.277
G1 F1200.0
G1 E152.277
M73 P12 (display progress)
G1 F4800.0
M103
(</infill>)
(</nestedRing>)
(<nestedRing>)
(<boundaryPerimeter>)
(<boundaryPoint> X-6.25 Y11.66 Z1.971 </boundaryPoint>)
(<boundaryPoint> X-7.556 Y11.401 Z1.971 </boundaryPoint>)
(<boundaryPoint> X-8.661 Y10.661 Z1.971 </boundaryPoint>)
(<boundaryPoint> X-9.401 Y9.556 Z1.971 </boundaryPoint>)
(<boundaryPoint> X-9.66 Y8.25 Z1.971 </boundaryPoint>)
(<boundaryPoint> X-9.401 Y6.944 Z1.971 </boundaryPoint>)
(<boundaryPoint> X-8.661 Y5.839 Z1.971 </boundaryPoint>)
(<boundaryPoint> X-7.556 Y5.099 Z1.971 </boundaryPoint>)
(<boundaryPoint> X-6.25 Y4.84 Z1.971 </boundaryPoint>)
(<boundaryPoint> X-4.944 Y5.099 Z1.971 </boundaryPoint>)
(<boundaryPoint> X-3.839 Y5.839 Z1.971 </boundaryPoint>)
(<boundaryPoint> X-3.099 Y6.944 Z1.971 </boundaryPoint>)
(<boundaryPoint> X-2.84 Y8.25 Z1.971 </boundaryPoint>)
(<boundaryPoint> X-3.099 Y9.556 Z1.971 </boundaryPoint>)
(<boundaryPoint> X-3.839 Y10.661 Z1.971 </boundaryPoint>)
(<boundaryPoint> X-4.944 Y11.401 Z1.971 </boundaryPoint>)
(<loop> inner )
G1 X5.23 Y9.51 Z1.97 F4200.0
G1 X-5.23 Y7.96 Z1.97 F4200.0
G1 X-4.24 Y8.66 Z1.97 F4200.0
G1 F1200.0
G1 E153.277
G1 F4200.0
M101
G1 X-4.13 Y8.25 Z1.97 F4800.0 E153.3
G1 X-4.41 Y7.19 Z1.97 F4800.0 E153.358
G1 X-5.19 Y6.41 Z1.97 F4800.0 E153.416
G1 X-6.25 Y6.13 Z1.97 F4800.0 E153.474
G1 X-7.31 Y6.41 Z1.97 F4800.0 E153.532
G1 X-8.09 Y7.19 Z1.97 F4800.0 E153.59
G1 X-8.37 Y8.25 Z1.97 F4800.0 E153.648
G1 X-8.09 Y9.31 Z1.97 F4800.0 E153.706
G1 X-7.31 Y10.09 Z1.97 F4800.0 E153.764
G1 X-6.25 Y10.37 Z1.97 F4800.0 E153.822
G1 X-5.19 Y10.09 Z1.97 F4800.0 E153.88
G1 X-4.41 Y9.31 Z1.97 F4800.0 E153.939
G1 X-4.24 Y8.66 Z1.97 F4800.0 E153.974
G1 F1200.0
G1 E153.885
G1 F4800.0
M103
(</loop>)
(<loop> outer )
G1 X-3.54 Y7.83 Z1.97 F4200.0
G1 F1200.0
G1 E153.974
G1 F4200.0
M101
G1 X-3.45 Y8.25 Z1.97 F4800.0 E153.997
G1 X-3.66 Y9.32 Z1.97 F4800.0 E154.054
G1 X-4.27 Y10.23 Z1.97 F4800.0 E154.112
G1 X-5.18 Y10.84 Z1.97 F4800.0 E154.17
G1 X-6.25 Y11.05 Z1.97 F4800.0 E154.227
G1 X-7.32 Y10.84 Z1.97 F4800.0 E154.285
G1 X-8.23 Y10.23 Z1.97 F4800.0 E154.343
G1 X-8.84 Y9.32 Z1.97 F4800.0 E154.4
G1 X-9.05 Y8.25 Z1.97 F4800.0 E154.458
G1 X-8.84 Y7.18 Z1.97 F4800.0 E154.516
G1 X-8.23 Y6.27 Z1.97 F4800.0 E154.574
G1 X-7.32 Y5.66 Z1.97 F4800.0 E154.631
G1 X-6.25 Y5.45 Z1.97 F4800.0 E154.689
G1 X-5.18 Y5.66 Z1.97 F4800.0 E154.747
G1 X-4.27 Y6.27 Z1.97 F4800.0 E154.804
G1 X-3.66 Y7.18 Z1.97 F4800.0 E154.862
G1 X-3.54 Y7.83 Z1.97 F4800.0 E154.897
G1 F1200.0
G1 E154.897
G1 F4800.0
M103
(</loop>)
(<edge> outer )
;M108 R40.0
G1 X-3.13 Y7.83 Z1.97 F4200.0
G1 F1200.0
G1 E154.897
G1 F4200.0
M101
G1 X-3.04 Y8.25 Z1.97 F2400.0 E154.92
G1 X-3.29 Y9.48 Z1.97 F2400.0 E154.986
G1 X-3.98 Y10.52 Z1.97 F2400.0 E155.052
G1 X-5.02 Y11.21 Z1.97 F2400.0 E155.118
G1 X-6.25 Y11.46 Z1.97 F2400.0 E155.184
G1 X-7.48 Y11.21 Z1.97 F2400.0 E155.25
G1 X-8.52 Y10.52 Z1.97 F2400.0 E155.316
G1 X-9.21 Y9.48 Z1.97 F2400.0 E155.382
G1 X-9.46 Y8.25 Z1.97 F2400.0 E155.448
G1 X-9.21 Y7.02 Z1.97 F2400.0 E155.515
G1 X-8.52 Y5.98 Z1.97 F2400.0 E155.581
G1 X-7.48 Y5.29 Z1.97 F2400.0 E155.647
G1 X-6.25 Y5.04 Z1.97 F2400.0 E155.713
G1 X-5.02 Y5.29 Z1.97 F2400.0 E155.779
G1 X-3.98 Y5.98 Z1.97 F2400.0 E155.845
G1 X-3.29 Y7.02 Z1.97 F2400.0 E155.911
G1 X-3.13 Y7.83 Z1.97 F2400.0 E155.955
G1 F1200.0
G1 E155.218
G1 F2400.0
M103
(</edge>)
(</boundaryPerimeter>)
(<nestedRing>)
(<boundaryPerimeter>)
(<boundaryPoint> X-4.948 Y9.002 Z1.971 </boundaryPoint>)
(<boundaryPoint> X-4.747 Y8.25 Z1.971 </boundaryPoint>)
(<boundaryPoint> X-4.948 Y7.498 Z1.971 </boundaryPoint>)
(<boundaryPoint> X-5.498 Y6.948 Z1.971 </boundaryPoint>)
(<boundaryPoint> X-6.25 Y6.747 Z1.971 </boundaryPoint>)
(<boundaryPoint> X-7.002 Y6.948 Z1.971 </boundaryPoint>)
(<boundaryPoint> X-7.552 Y7.498 Z1.971 </boundaryPoint>)
(<boundaryPoint> X-7.753 Y8.25 Z1.971 </boundaryPoint>)
(<boundaryPoint> X-7.552 Y9.002 Z1.971 </boundaryPoint>)
(<boundaryPoint> X-7.002 Y9.552 Z1.971 </boundaryPoint>)
(<boundaryPoint> X-6.25 Y9.753 Z1.971 </boundaryPoint>)
(<boundaryPoint> X-5.498 Y9.552 Z1.971 </boundaryPoint>)
(<edge> inner )
G1 X-4.65 Y8.66 Z1.97 F4200.0
G1 F1200.0
G1 E155.955
G1 F4200.0
M101
G1 X-4.54 Y8.25 Z1.97 F2400.0 E155.977
G1 X-4.77 Y7.4 Z1.97 F2400.0 E156.024
G1 X-5.4 Y6.77 Z1.97 F2400.0 E156.071
G1 X-6.25 Y6.54 Z1.97 F2400.0 E156.117
G1 X-7.11 Y6.77 Z1.97 F2400.0 E156.164
G1 X-7.73 Y7.4 Z1.97 F2400.0 E156.211
G1 X-7.96 Y8.25 Z1.97 F2400.0 E156.258
G1 X-7.73 Y9.11 Z1.97 F2400.0 E156.304
G1 X-7.11 Y9.73 Z1.97 F2400.0 E156.351
G1 X-6.25 Y9.96 Z1.97 F2400.0 E156.398
G1 X-5.4 Y9.73 Z1.97 F2400.0 E156.445
G1 X-4.77 Y9.11 Z1.97 F2400.0 E156.491
G1 X-4.65 Y8.66 Z1.97 F2400.0 E156.516
G1 F1200.0
G1 E156.427
G1 F2400.0
M103
(</edge>)
(</boundaryPerimeter>)
(</nestedRing>)
(<infill>)
(<infillBoundary>)
(<infillPoint> X-6.25 Y11.048 Z0.405 </infillPoint>)
(<infillPoint> X-7.322 Y10.836 Z0.405 </infillPoint>)
(<infillPoint> X-8.229 Y10.229 Z0.405 </infillPoint>)
(<infillPoint> X-8.836 Y9.322 Z0.405 </infillPoint>)
(<infillPoint> X-9.048 Y8.25 Z0.405 </infillPoint>)
(<infillPoint> X-8.836 Y7.178 Z0.405 </infillPoint>)
(<infillPoint> X-8.229 Y6.271 Z0.405 </infillPoint>)
(<infillPoint> X-7.322 Y5.664 Z0.405 </infillPoint>)
(<infillPoint> X-6.25 Y5.452 Z0.405 </infillPoint>)
(<infillPoint> X-5.178 Y5.664 Z0.405 </infillPoint>)
(<infillPoint> X-4.271 Y6.271 Z0.405 </infillPoint>)
(<infillPoint> X-3.664 Y7.178 Z0.405 </infillPoint>)
(<infillPoint> X-3.452 Y8.25 Z0.405 </infillPoint>)
(<infillPoint> X-3.664 Y9.322 Z0.405 </infillPoint>)
(<infillPoint> X-4.271 Y10.229 Z0.405 </infillPoint>)
(<infillPoint> X-5.178 Y10.836 Z0.405 </infillPoint>)
(</infillBoundary>)
(<infillBoundary>)
(<infillPoint> X-4.41 Y9.312 Z0.405 </infillPoint>)
(<infillPoint> X-4.126 Y8.25 Z0.405 </infillPoint>)
(<infillPoint> X-4.41 Y7.188 Z0.405 </infillPoint>)
(<infillPoint> X-5.188 Y6.41 Z0.405 </infillPoint>)
(<infillPoint> X-6.25 Y6.126 Z0.405 </infillPoint>)
(<infillPoint> X-7.312 Y6.41 Z0.405 </infillPoint>)
(<infillPoint> X-8.09 Y7.188 Z0.405 </infillPoint>)
(<infillPoint> X-8.374 Y8.25 Z0.405 </infillPoint>)
(<infillPoint> X-8.09 Y9.312 Z0.405 </infillPoint>)
(<infillPoint> X-7.312 Y10.09 Z0.405 </infillPoint>)
(<infillPoint> X-6.25 Y10.374 Z0.405 </infillPoint>)
(<infillPoint> X-5.188 Y10.09 Z0.405 </infillPoint>)
(</infillBoundary>)
;M108 R80.0
G1 X-3.79 Y8.0 Z1.97 F4200.0
G1 F1200.0
G1 E156.516
G1 F4200.0
M101
G1 X-3.9 Y8.0 Z1.97 F4800.0 E156.522
G1 X-3.88 Y8.4 Z1.97 F4800.0 E156.543
G1 X-3.77 Y8.4 Z1.97 F4800.0 E156.549
G1 X-3.85 Y8.8 Z1.97 F4800.0 E156.57
G1 X-3.98 Y8.8 Z1.97 F4800.0 E156.577
G1 X-3.93 Y9.2 Z1.97 F4800.0 E156.599
G1 X-4.09 Y9.2 Z1.97 F4800.0 E156.607
G1 X-4.19 Y9.6 Z1.97 F4800.0 E156.629
G1 X-4.3 Y9.6 Z1.97 F4800.0 E156.635
G1 X-4.46 Y10.0 Z1.97 F4800.0 E156.658
G1 X-4.7 Y10.0 Z1.97 F4800.0 E156.671
G1 X-5.03 Y10.4 Z1.97 F4800.0 E156.698
G1 X-5.26 Y10.4 Z1.97 F4800.0 E156.71
G1 F1200.0
G1 E155.736
G1 F4800.0
M103
G1 X-7.24 Y10.4 Z1.97 F4200.0
G1 F1200.0
G1 E156.71
G1 F4200.0
M101
G1 X-7.47 Y10.4 Z1.97 F4800.0 E156.723
G1 X-7.8 Y10.0 Z1.97 F4800.0 E156.75
G1 X-8.05 Y10.0 Z1.97 F4800.0 E156.763
G1 X-8.2 Y9.6 Z1.97 F4800.0 E156.786
G1 X-8.31 Y9.6 Z1.97 F4800.0 E156.792
G1 X-8.41 Y9.2 Z1.97 F4800.0 E156.814
G1 X-8.57 Y9.2 Z1.97 F4800.0 E156.822
G1 X-8.52 Y8.8 Z1.97 F4800.0 E156.844
G1 X-8.65 Y8.8 Z1.97 F4800.0 E156.851
G1 X-8.62 Y8.4 Z1.97 F4800.0 E156.872
G1 X-8.73 Y8.4 Z1.97 F4800.0 E156.878
G1 X-8.71 Y8.0 Z1.97 F4800.0 E156.899
G1 X-8.6 Y8.0 Z1.97 F4800.0 E156.905
G1 X-8.63 Y7.6 Z1.97 F4800.0 E156.926
G1 X-8.49 Y7.6 Z1.97 F4800.0 E156.934
M73 P13 (display progress)
G1 X-8.51 Y7.2 Z1.97 F4800.0 E156.955
G1 X-8.38 Y7.2 Z1.97 F4800.0 E156.962
G1 X-8.24 Y6.8 Z1.97 F4800.0 E156.984
G1 X-8.1 Y6.8 Z1.97 F4800.0 E156.992
G1 X-7.92 Y6.4 Z1.97 F4800.0 E157.015
G1 X-7.7 Y6.4 Z1.97 F4800.0 E157.027
G1 X-7.32 Y6.0 Z1.97 F4800.0 E157.056
G1 X-5.18 Y6.0 Z1.97 F4800.0 E157.169
G1 X-4.8 Y6.4 Z1.97 F4800.0 E157.198
G1 X-4.58 Y6.4 Z1.97 F4800.0 E157.209
G1 X-4.4 Y6.8 Z1.97 F4800.0 E157.233
G1 X-4.26 Y6.8 Z1.97 F4800.0 E157.24
G1 X-4.12 Y7.2 Z1.97 F4800.0 E157.263
G1 X-3.99 Y7.2 Z1.97 F4800.0 E157.27
G1 X-4.01 Y7.6 Z1.97 F4800.0 E157.291
G1 X-3.87 Y7.6 Z1.97 F4800.0 E157.298
G1 F1200.0
G1 E156.298
G1 F4800.0
M103
(</infill>)
(</nestedRing>)
(</rotation>)
(</layer>)
(<layer> 2.241 )
(<supportLayer>)
;M108 R56.0
G1 X1.59 Y-9.0 Z2.24 F4200.0
G1 F1200.0
G1 E157.298
G1 F4200.0
M101
G1 X2.04 Y-9.0 Z2.24 F4800.0 E157.315
G1 F1200.0
G1 E156.315
G1 F4800.0
M103
G1 X4.73 Y-9.0 Z2.24 F4200.0
G1 F1200.0
G1 E157.315
G1 F4200.0
M101
G1 X6.77 Y-9.0 Z2.24 F4800.0 E157.39
G1 F1200.0
G1 E156.39
G1 F4800.0
M103
G1 X9.46 Y-9.0 Z2.24 F4200.0
G1 F1200.0
G1 E157.39
G1 F4200.0
M101
G1 X9.91 Y-9.0 Z2.24 F4800.0 E157.407
G1 F1200.0
G1 E156.407
G1 F4800.0
M103
G1 X4.91 Y-8.93 Z2.24 F4200.0
G1 X-4.8 Y-7.01 Z2.24 F4200.0
G1 X-4.68 Y-7.2 Z2.24 F4200.0
G1 F1200.0
G1 E157.407
G1 F4200.0
M101
G1 X-6.82 Y-7.2 Z2.24 F4800.0 E157.486
G1 F1200.0
G1 E156.486
G1 F4800.0
M103
G1 X-5.6 Y-6.3 Z2.24 F4200.0
G1 X-6.36 Y7.31 Z2.24 F4200.0
G1 X-6.39 Y7.2 Z2.24 F4200.0
G1 F1200.0
G1 E157.486
G1 F4200.0
M101
G1 X-6.11 Y7.2 Z2.24 F4800.0 E157.496
G1 X-5.52 Y9.0 Z2.24 F4800.0 E157.567
G1 X-6.99 Y9.0 Z2.24 F4800.0 E157.621
G1 F1200.0
G1 E156.621
G1 F4800.0
M103
G1 X2.09 Y9.0 Z2.24 F4200.0
G1 F1200.0
G1 E157.621
G1 F4200.0
M101
G1 X2.54 Y9.0 Z2.24 F4800.0 E157.637
G1 F1200.0
G1 E156.637
G1 F4800.0
M103
G1 X5.23 Y9.0 Z2.24 F4200.0
G1 F1200.0
G1 E157.637
G1 F4200.0
M101
G1 X7.27 Y9.0 Z2.24 F4800.0 E157.713
G1 F1200.0
G1 E156.713
G1 F4800.0
M103
G1 X9.96 Y9.0 Z2.24 F4200.0
G1 F1200.0
G1 E157.713
G1 F4200.0
M101
G1 X10.41 Y9.0 Z2.24 F4800.0 E157.729
G1 F1200.0
G1 E156.729
G1 F4800.0
M103
;M108 R80.0
(</supportLayer>)
(<rotation> (6.12323399574e-17+1j) )
(<nestedRing>)
(<boundaryPerimeter>)
(<boundaryPoint> X-5.75 Y-10.6 Z2.241 </boundaryPoint>)
(<boundaryPoint> X-4.467 Y-10.346 Z2.241 </boundaryPoint>)
(<boundaryPoint> X-3.381 Y-9.619 Z2.241 </boundaryPoint>)
(<boundaryPoint> X-2.654 Y-8.533 Z2.241 </boundaryPoint>)
(<boundaryPoint> X-2.4 Y-7.25 Z2.241 </boundaryPoint>)
(<boundaryPoint> X-2.654 Y-5.967 Z2.241 </boundaryPoint>)
(<boundaryPoint> X-3.381 Y-4.881 Z2.241 </boundaryPoint>)
(<boundaryPoint> X-4.467 Y-4.154 Z2.241 </boundaryPoint>)
(<boundaryPoint> X-5.75 Y-3.9 Z2.241 </boundaryPoint>)
(<boundaryPoint> X-7.033 Y-4.154 Z2.241 </boundaryPoint>)
(<boundaryPoint> X-8.119 Y-4.881 Z2.241 </boundaryPoint>)
(<boundaryPoint> X-8.846 Y-5.967 Z2.241 </boundaryPoint>)
(<boundaryPoint> X-9.1 Y-7.25 Z2.241 </boundaryPoint>)
(<boundaryPoint> X-8.846 Y-8.533 Z2.241 </boundaryPoint>)
(<boundaryPoint> X-8.119 Y-9.619 Z2.241 </boundaryPoint>)
(<boundaryPoint> X-7.033 Y-10.346 Z2.241 </boundaryPoint>)
(<loop> inner )
G1 X5.58 Y8.63 Z2.24 F4200.0
G1 X-4.78 Y-6.83 Z2.24 F4200.0
G1 X-7.25 Y-8.65 Z2.24 F4200.0
G1 F1200.0
G1 E157.729
G1 F4200.0
M101
G1 X-7.59 Y-8.31 Z2.24 F4800.0 E157.755
G1 X-7.87 Y-7.25 Z2.24 F4800.0 E157.813
G1 X-7.59 Y-6.19 Z2.24 F4800.0 E157.871
G1 X-6.81 Y-5.41 Z2.24 F4800.0 E157.929
G1 X-5.75 Y-5.13 Z2.24 F4800.0 E157.987
G1 X-4.69 Y-5.41 Z2.24 F4800.0 E158.045
G1 X-3.91 Y-6.19 Z2.24 F4800.0 E158.103
G1 X-3.63 Y-7.25 Z2.24 F4800.0 E158.161
G1 X-3.91 Y-8.31 Z2.24 F4800.0 E158.22
G1 X-4.69 Y-9.09 Z2.24 F4800.0 E158.278
G1 X-5.75 Y-9.37 Z2.24 F4800.0 E158.336
G1 X-6.81 Y-9.09 Z2.24 F4800.0 E158.394
G1 X-7.2 Y-8.7 Z2.24 F4800.0 E158.423
G1 X-7.25 Y-8.65 Z2.24 F4800.0 E158.426
G1 F1200.0
G1 E158.426
G1 F4800.0
M103
(</loop>)
(<loop> outer )
G1 X-7.63 Y-9.22 Z2.24 F4200.0
G1 F1200.0
G1 E158.426
G1 F4200.0
M101
G1 X-6.8 Y-9.78 Z2.24 F4800.0 E158.479
G1 X-5.75 Y-9.99 Z2.24 F4800.0 E158.536
G1 X-4.7 Y-9.78 Z2.24 F4800.0 E158.592
G1 X-3.81 Y-9.19 Z2.24 F4800.0 E158.649
G1 X-3.22 Y-8.3 Z2.24 F4800.0 E158.705
G1 X-3.01 Y-7.25 Z2.24 F4800.0 E158.762
G1 X-3.22 Y-6.2 Z2.24 F4800.0 E158.818
G1 X-3.81 Y-5.31 Z2.24 F4800.0 E158.874
G1 X-4.7 Y-4.72 Z2.24 F4800.0 E158.931
G1 X-5.75 Y-4.51 Z2.24 F4800.0 E158.987
G1 X-6.8 Y-4.72 Z2.24 F4800.0 E159.044
G1 X-7.69 Y-5.31 Z2.24 F4800.0 E159.1
G1 X-8.28 Y-6.2 Z2.24 F4800.0 E159.157
G1 X-8.49 Y-7.25 Z2.24 F4800.0 E159.213
G1 X-8.28 Y-8.3 Z2.24 F4800.0 E159.27
G1 X-7.69 Y-9.19 Z2.24 F4800.0 E159.326
G1 X-7.63 Y-9.22 Z2.24 F4800.0 E159.33
G1 F1200.0
G1 E159.33
G1 F4800.0
M103
(</loop>)
(<edge> outer )
;M108 R40.0
G1 X-7.92 Y-9.51 Z2.24 F4200.0
G1 F1200.0
G1 E159.33
G1 F4200.0
M101
G1 X-6.96 Y-10.16 Z2.24 F2400.0 E159.391
G1 X-5.75 Y-10.4 Z2.24 F2400.0 E159.456
G1 X-4.55 Y-10.16 Z2.24 F2400.0 E159.521
G1 X-3.53 Y-9.48 Z2.24 F2400.0 E159.586
G1 X-2.84 Y-8.46 Z2.24 F2400.0 E159.65
G1 X-2.6 Y-7.25 Z2.24 F2400.0 E159.715
G1 X-2.84 Y-6.05 Z2.24 F2400.0 E159.78
G1 X-3.53 Y-5.03 Z2.24 F2400.0 E159.845
G1 X-4.55 Y-4.34 Z2.24 F2400.0 E159.91
G1 X-5.75 Y-4.1 Z2.24 F2400.0 E159.975
G1 X-6.96 Y-4.34 Z2.24 F2400.0 E160.04
G1 X-7.98 Y-5.03 Z2.24 F2400.0 E160.104
G1 X-8.66 Y-6.05 Z2.24 F2400.0 E160.169
G1 X-8.9 Y-7.25 Z2.24 F2400.0 E160.234
G1 X-8.66 Y-8.46 Z2.24 F2400.0 E160.299
G1 X-7.98 Y-9.48 Z2.24 F2400.0 E160.364
G1 X-7.92 Y-9.51 Z2.24 F2400.0 E160.367
G1 F1200.0
G1 E159.879
G1 F2400.0
M103
(</edge>)
(</boundaryPerimeter>)
(<nestedRing>)
(<boundaryPerimeter>)
(<boundaryPoint> X-4.998 Y-5.948 Z2.241 </boundaryPoint>)
M73 P14 (display progress)
(<boundaryPoint> X-4.448 Y-6.498 Z2.241 </boundaryPoint>)
(<boundaryPoint> X-4.247 Y-7.25 Z2.241 </boundaryPoint>)
(<boundaryPoint> X-4.448 Y-8.002 Z2.241 </boundaryPoint>)
(<boundaryPoint> X-4.998 Y-8.552 Z2.241 </boundaryPoint>)
(<boundaryPoint> X-5.75 Y-8.753 Z2.241 </boundaryPoint>)
(<boundaryPoint> X-6.502 Y-8.552 Z2.241 </boundaryPoint>)
(<boundaryPoint> X-7.052 Y-8.002 Z2.241 </boundaryPoint>)
(<boundaryPoint> X-7.253 Y-7.25 Z2.241 </boundaryPoint>)
(<boundaryPoint> X-7.052 Y-6.498 Z2.241 </boundaryPoint>)
(<boundaryPoint> X-6.502 Y-5.948 Z2.241 </boundaryPoint>)
(<boundaryPoint> X-5.75 Y-5.747 Z2.241 </boundaryPoint>)
(<edge> inner )
G1 X-6.97 Y-8.37 Z2.24 F4200.0
G1 F1200.0
G1 E160.367
G1 F4200.0
M101
G1 X-7.23 Y-8.11 Z2.24 F2400.0 E160.387
G1 X-7.46 Y-7.25 Z2.24 F2400.0 E160.434
G1 X-7.23 Y-6.4 Z2.24 F2400.0 E160.481
G1 X-6.61 Y-5.77 Z2.24 F2400.0 E160.528
G1 X-5.75 Y-5.54 Z2.24 F2400.0 E160.574
G1 X-4.89 Y-5.77 Z2.24 F2400.0 E160.621
G1 X-4.27 Y-6.4 Z2.24 F2400.0 E160.668
G1 X-4.04 Y-7.25 Z2.24 F2400.0 E160.715
G1 X-4.27 Y-8.11 Z2.24 F2400.0 E160.761
G1 X-4.89 Y-8.73 Z2.24 F2400.0 E160.808
G1 X-5.75 Y-8.96 Z2.24 F2400.0 E160.855
G1 X-6.61 Y-8.73 Z2.24 F2400.0 E160.902
G1 X-6.92 Y-8.42 Z2.24 F2400.0 E160.925
G1 X-6.97 Y-8.37 Z2.24 F2400.0 E160.929
G1 F1200.0
G1 E159.929
G1 F2400.0
M103
(</edge>)
(</boundaryPerimeter>)
(</nestedRing>)
(<infill>)
(<infillBoundary>)
(<infillPoint> X-5.75 Y-9.988 Z0.675 </infillPoint>)
(<infillPoint> X-4.701 Y-9.781 Z0.675 </infillPoint>)
(<infillPoint> X-3.814 Y-9.186 Z0.675 </infillPoint>)
(<infillPoint> X-3.219 Y-8.299 Z0.675 </infillPoint>)
(<infillPoint> X-3.012 Y-7.25 Z0.675 </infillPoint>)
(<infillPoint> X-3.219 Y-6.201 Z0.675 </infillPoint>)
(<infillPoint> X-3.814 Y-5.314 Z0.675 </infillPoint>)
(<infillPoint> X-4.701 Y-4.719 Z0.675 </infillPoint>)
(<infillPoint> X-5.75 Y-4.512 Z0.675 </infillPoint>)
(<infillPoint> X-6.799 Y-4.719 Z0.675 </infillPoint>)
(<infillPoint> X-7.686 Y-5.314 Z0.675 </infillPoint>)
(<infillPoint> X-8.281 Y-6.201 Z0.675 </infillPoint>)
(<infillPoint> X-8.488 Y-7.25 Z0.675 </infillPoint>)
(<infillPoint> X-8.281 Y-8.299 Z0.675 </infillPoint>)
(<infillPoint> X-7.686 Y-9.186 Z0.675 </infillPoint>)
(<infillPoint> X-6.799 Y-9.781 Z0.675 </infillPoint>)
(</infillBoundary>)
(<infillBoundary>)
(<infillPoint> X-4.688 Y-5.41 Z0.675 </infillPoint>)
(<infillPoint> X-3.91 Y-6.188 Z0.675 </infillPoint>)
(<infillPoint> X-3.626 Y-7.25 Z0.675 </infillPoint>)
(<infillPoint> X-3.91 Y-8.312 Z0.675 </infillPoint>)
(<infillPoint> X-4.688 Y-9.09 Z0.675 </infillPoint>)
(<infillPoint> X-5.75 Y-9.374 Z0.675 </infillPoint>)
(<infillPoint> X-6.812 Y-9.09 Z0.675 </infillPoint>)
(<infillPoint> X-7.59 Y-8.312 Z0.675 </infillPoint>)
(<infillPoint> X-7.874 Y-7.25 Z0.675 </infillPoint>)
(<infillPoint> X-7.59 Y-6.188 Z0.675 </infillPoint>)
(<infillPoint> X-6.812 Y-5.41 Z0.675 </infillPoint>)
(<infillPoint> X-5.75 Y-5.126 Z0.675 </infillPoint>)
(</infillBoundary>)
;M108 R80.0
G1 X-8.0 Y-6.29 Z2.24 F4200.0
G1 F1200.0
G1 E160.929
G1 F4200.0
M101
G1 X-8.0 Y-8.22 Z2.24 F4800.0 E161.03
G1 F1200.0
G1 E160.03
G1 F4800.0
M103
G1 X-6.4 Y-9.49 Z2.24 F4200.0
G1 F1200.0
G1 E161.03
G1 F4200.0
M101
G1 X-6.4 Y-9.57 Z2.24 F4800.0 E161.035
G1 X-6.0 Y-9.6 Z2.24 F4800.0 E161.056
G1 X-6.0 Y-9.65 Z2.24 F4800.0 E161.059
G1 X-5.6 Y-9.67 Z2.24 F4800.0 E161.08
G1 X-5.6 Y-9.62 Z2.24 F4800.0 E161.083
G1 X-5.2 Y-9.59 Z2.24 F4800.0 E161.104
G1 X-5.2 Y-9.52 Z2.24 F4800.0 E161.108
G1 X-4.8 Y-9.51 Z2.24 F4800.0 E161.129
G1 X-4.8 Y-9.43 Z2.24 F4800.0 E161.133
G1 F1200.0
G1 E160.133
G1 F4800.0
M103
G1 X-3.86 Y-7.25 Z2.24 F4200.0
G1 X-4.8 Y-5.07 Z2.24 F4200.0
G1 F1200.0
G1 E161.133
G1 F4200.0
M101
G1 X-4.8 Y-4.99 Z2.24 F4800.0 E161.138
G1 X-5.2 Y-4.98 Z2.24 F4800.0 E161.159
G1 X-5.2 Y-4.91 Z2.24 F4800.0 E161.163
G1 X-5.6 Y-4.88 Z2.24 F4800.0 E161.184
G1 X-5.6 Y-4.83 Z2.24 F4800.0 E161.187
G1 X-6.0 Y-4.85 Z2.24 F4800.0 E161.208
G1 X-6.0 Y-4.9 Z2.24 F4800.0 E161.211
G1 X-6.4 Y-4.93 Z2.24 F4800.0 E161.232
G1 X-6.4 Y-5.01 Z2.24 F4800.0 E161.237
G1 F1200.0
G1 E160.237
G1 F4800.0
M103
(</infill>)
(</nestedRing>)
(<nestedRing>)
(<boundaryPerimeter>)
(<boundaryPoint> X4.467 Y-6.154 Z2.241 </boundaryPoint>)
(<boundaryPoint> X3.381 Y-6.881 Z2.241 </boundaryPoint>)
(<boundaryPoint> X2.654 Y-7.967 Z2.241 </boundaryPoint>)
(<boundaryPoint> X2.4 Y-9.25 Z2.241 </boundaryPoint>)
(<boundaryPoint> X2.654 Y-10.533 Z2.241 </boundaryPoint>)
(<boundaryPoint> X3.381 Y-11.619 Z2.241 </boundaryPoint>)
(<boundaryPoint> X4.467 Y-12.346 Z2.241 </boundaryPoint>)
(<boundaryPoint> X5.75 Y-12.6 Z2.241 </boundaryPoint>)
(<boundaryPoint> X7.033 Y-12.346 Z2.241 </boundaryPoint>)
(<boundaryPoint> X8.119 Y-11.619 Z2.241 </boundaryPoint>)
(<boundaryPoint> X8.846 Y-10.533 Z2.241 </boundaryPoint>)
(<boundaryPoint> X9.1 Y-9.25 Z2.241 </boundaryPoint>)
(<boundaryPoint> X8.846 Y-7.967 Z2.241 </boundaryPoint>)
(<boundaryPoint> X8.119 Y-6.881 Z2.241 </boundaryPoint>)
(<boundaryPoint> X7.033 Y-6.154 Z2.241 </boundaryPoint>)
(<boundaryPoint> X5.75 Y-5.9 Z2.241 </boundaryPoint>)
(<loop> inner )
G1 X-4.8 Y-7.06 Z2.24 F4200.0
G1 X4.9 Y-8.98 Z2.24 F4200.0
G1 X3.96 Y-8.14 Z2.24 F4200.0
G1 F1200.0
G1 E161.237
G1 F4200.0
M101
G1 X4.69 Y-7.41 Z2.24 F4800.0 E161.291
G1 X5.75 Y-7.13 Z2.24 F4800.0 E161.349
G1 X6.81 Y-7.41 Z2.24 F4800.0 E161.407
G1 X7.59 Y-8.19 Z2.24 F4800.0 E161.465
G1 X7.87 Y-9.25 Z2.24 F4800.0 E161.523
G1 X7.59 Y-10.31 Z2.24 F4800.0 E161.582
G1 X6.81 Y-11.09 Z2.24 F4800.0 E161.64
G1 X5.75 Y-11.37 Z2.24 F4800.0 E161.698
G1 X4.69 Y-11.09 Z2.24 F4800.0 E161.756
G1 X3.91 Y-10.31 Z2.24 F4800.0 E161.814
G1 X3.63 Y-9.25 Z2.24 F4800.0 E161.872
G1 X3.91 Y-8.19 Z2.24 F4800.0 E161.93
G1 X3.96 Y-8.14 Z2.24 F4800.0 E161.934
G1 F1200.0
G1 E161.934
G1 F4800.0
M103
(</loop>)
(<loop> outer )
G1 X3.4 Y-7.93 Z2.24 F4200.0
G1 F1200.0
G1 E161.934
G1 F4200.0
M101
G1 X3.22 Y-8.2 Z2.24 F4800.0 E161.951
G1 X3.01 Y-9.25 Z2.24 F4800.0 E162.007
G1 X3.22 Y-10.3 Z2.24 F4800.0 E162.064
G1 X3.81 Y-11.19 Z2.24 F4800.0 E162.12
G1 X4.7 Y-11.78 Z2.24 F4800.0 E162.177
G1 X5.75 Y-11.99 Z2.24 F4800.0 E162.233
G1 X6.8 Y-11.78 Z2.24 F4800.0 E162.29
G1 X7.69 Y-11.19 Z2.24 F4800.0 E162.346
G1 X8.28 Y-10.3 Z2.24 F4800.0 E162.403
G1 X8.49 Y-9.25 Z2.24 F4800.0 E162.459
G1 X8.28 Y-8.2 Z2.24 F4800.0 E162.516
G1 X7.69 Y-7.31 Z2.24 F4800.0 E162.572
G1 X6.8 Y-6.72 Z2.24 F4800.0 E162.628
G1 X5.75 Y-6.51 Z2.24 F4800.0 E162.685
G1 X4.7 Y-6.72 Z2.24 F4800.0 E162.741
G1 X3.81 Y-7.31 Z2.24 F4800.0 E162.798
G1 X3.44 Y-7.87 Z2.24 F4800.0 E162.833
G1 X3.4 Y-7.93 Z2.24 F4800.0 E162.837
G1 F1200.0
G1 E162.837
G1 F4800.0
M103
(</loop>)
(<edge> outer )
;M108 R40.0
G1 X3.07 Y-7.71 Z2.24 F4200.0
G1 F1200.0
G1 E162.837
G1 F4200.0
M101
G1 X2.84 Y-8.05 Z2.24 F2400.0 E162.858
G1 X2.6 Y-9.25 Z2.24 F2400.0 E162.923
G1 X2.84 Y-10.46 Z2.24 F2400.0 E162.988
G1 X3.53 Y-11.48 Z2.24 F2400.0 E163.053
G1 X4.55 Y-12.16 Z2.24 F2400.0 E163.118
G1 X5.75 Y-12.4 Z2.24 F2400.0 E163.183
G1 X6.96 Y-12.16 Z2.24 F2400.0 E163.248
G1 X7.98 Y-11.48 Z2.24 F2400.0 E163.313
G1 X8.66 Y-10.46 Z2.24 F2400.0 E163.377
G1 X8.9 Y-9.25 Z2.24 F2400.0 E163.442
G1 X8.66 Y-8.05 Z2.24 F2400.0 E163.507
G1 X7.98 Y-7.03 Z2.24 F2400.0 E163.572
G1 X6.96 Y-6.34 Z2.24 F2400.0 E163.637
G1 X5.75 Y-6.1 Z2.24 F2400.0 E163.702
G1 X4.55 Y-6.34 Z2.24 F2400.0 E163.767
G1 X3.53 Y-7.03 Z2.24 F2400.0 E163.831
G1 X3.11 Y-7.65 Z2.24 F2400.0 E163.871
G1 X3.07 Y-7.71 Z2.24 F2400.0 E163.875
G1 F1200.0
G1 E163.473
M73 P15 (display progress)
G1 F2400.0
M103
(</edge>)
(</boundaryPerimeter>)
(<nestedRing>)
(<boundaryPerimeter>)
(<boundaryPoint> X7.253 Y-9.25 Z2.241 </boundaryPoint>)
(<boundaryPoint> X7.052 Y-10.002 Z2.241 </boundaryPoint>)
(<boundaryPoint> X6.502 Y-10.552 Z2.241 </boundaryPoint>)
(<boundaryPoint> X5.75 Y-10.753 Z2.241 </boundaryPoint>)
(<boundaryPoint> X4.998 Y-10.552 Z2.241 </boundaryPoint>)
(<boundaryPoint> X4.448 Y-10.002 Z2.241 </boundaryPoint>)
(<boundaryPoint> X4.247 Y-9.25 Z2.241 </boundaryPoint>)
(<boundaryPoint> X4.448 Y-8.498 Z2.241 </boundaryPoint>)
(<boundaryPoint> X4.998 Y-7.948 Z2.241 </boundaryPoint>)
(<boundaryPoint> X5.75 Y-7.747 Z2.241 </boundaryPoint>)
(<boundaryPoint> X6.502 Y-7.948 Z2.241 </boundaryPoint>)
(<boundaryPoint> X7.052 Y-8.498 Z2.241 </boundaryPoint>)
(<edge> inner )
G1 X4.32 Y-8.35 Z2.24 F4200.0
G1 F1200.0
G1 E163.875
G1 F4200.0
M101
G1 X4.89 Y-7.77 Z2.24 F2400.0 E163.918
G1 X5.75 Y-7.54 Z2.24 F2400.0 E163.965
G1 X6.61 Y-7.77 Z2.24 F2400.0 E164.011
G1 X7.23 Y-8.4 Z2.24 F2400.0 E164.058
G1 X7.46 Y-9.25 Z2.24 F2400.0 E164.105
G1 X7.23 Y-10.11 Z2.24 F2400.0 E164.152
G1 X6.61 Y-10.73 Z2.24 F2400.0 E164.198
G1 X5.75 Y-10.96 Z2.24 F2400.0 E164.245
G1 X4.89 Y-10.73 Z2.24 F2400.0 E164.292
G1 X4.27 Y-10.11 Z2.24 F2400.0 E164.339
G1 X4.04 Y-9.25 Z2.24 F2400.0 E164.385
G1 X4.27 Y-8.4 Z2.24 F2400.0 E164.432
G1 X4.32 Y-8.35 Z2.24 F2400.0 E164.436
G1 F1200.0
G1 E163.436
G1 F2400.0
M103
(</edge>)
(</boundaryPerimeter>)
(</nestedRing>)
(<infill>)
(<infillBoundary>)
(<infillPoint> X4.701 Y-6.719 Z0.675 </infillPoint>)
(<infillPoint> X3.814 Y-7.314 Z0.675 </infillPoint>)
(<infillPoint> X3.219 Y-8.201 Z0.675 </infillPoint>)
(<infillPoint> X3.012 Y-9.25 Z0.675 </infillPoint>)
(<infillPoint> X3.219 Y-10.299 Z0.675 </infillPoint>)
(<infillPoint> X3.814 Y-11.186 Z0.675 </infillPoint>)
(<infillPoint> X4.701 Y-11.781 Z0.675 </infillPoint>)
(<infillPoint> X5.75 Y-11.988 Z0.675 </infillPoint>)
(<infillPoint> X6.799 Y-11.781 Z0.675 </infillPoint>)
(<infillPoint> X7.686 Y-11.186 Z0.675 </infillPoint>)
(<infillPoint> X8.281 Y-10.299 Z0.675 </infillPoint>)
(<infillPoint> X8.488 Y-9.25 Z0.675 </infillPoint>)
(<infillPoint> X8.281 Y-8.201 Z0.675 </infillPoint>)
(<infillPoint> X7.686 Y-7.314 Z0.675 </infillPoint>)
(<infillPoint> X6.799 Y-6.719 Z0.675 </infillPoint>)
(<infillPoint> X5.75 Y-6.512 Z0.675 </infillPoint>)
(</infillBoundary>)
(<infillBoundary>)
(<infillPoint> X7.874 Y-9.25 Z0.675 </infillPoint>)
(<infillPoint> X7.59 Y-10.312 Z0.675 </infillPoint>)
(<infillPoint> X6.812 Y-11.09 Z0.675 </infillPoint>)
(<infillPoint> X5.75 Y-11.374 Z0.675 </infillPoint>)
(<infillPoint> X4.688 Y-11.09 Z0.675 </infillPoint>)
(<infillPoint> X3.91 Y-10.312 Z0.675 </infillPoint>)
(<infillPoint> X3.626 Y-9.25 Z0.675 </infillPoint>)
(<infillPoint> X3.91 Y-8.188 Z0.675 </infillPoint>)
(<infillPoint> X4.688 Y-7.41 Z0.675 </infillPoint>)
(<infillPoint> X5.75 Y-7.126 Z0.675 </infillPoint>)
(<infillPoint> X6.812 Y-7.41 Z0.675 </infillPoint>)
(<infillPoint> X7.59 Y-8.188 Z0.675 </infillPoint>)
(</infillBoundary>)
;M108 R80.0
G1 X6.4 Y-7.01 Z2.24 F4200.0
G1 F1200.0
G1 E164.436
G1 F4200.0
M101
G1 X6.4 Y-6.93 Z2.24 F4800.0 E164.44
G1 X6.0 Y-6.9 Z2.24 F4800.0 E164.461
G1 X6.0 Y-6.85 Z2.24 F4800.0 E164.464
G1 X5.6 Y-6.83 Z2.24 F4800.0 E164.485
G1 X5.6 Y-6.88 Z2.24 F4800.0 E164.488
G1 X5.2 Y-6.91 Z2.24 F4800.0 E164.509
G1 X5.2 Y-6.98 Z2.24 F4800.0 E164.513
G1 X4.8 Y-6.99 Z2.24 F4800.0 E164.534
G1 X4.8 Y-7.07 Z2.24 F4800.0 E164.539
G1 F1200.0
G1 E163.539
G1 F4800.0
M103
G1 X6.7 Y-7.61 Z2.24 F4200.0
G1 X8.0 Y-10.22 Z2.24 F4200.0
G1 F1200.0
G1 E164.539
G1 F4200.0
M101
G1 X8.0 Y-8.29 Z2.24 F4800.0 E164.641
G1 F1200.0
G1 E163.641
G1 F4800.0
M103
G1 X6.4 Y-11.57 Z2.24 F4200.0
G1 F1200.0
G1 E164.641
G1 F4200.0
M101
G1 X6.4 Y-11.49 Z2.24 F4800.0 E164.645
G1 X6.0 Y-11.6 Z2.24 F4800.0 E164.667
G1 X6.0 Y-11.65 Z2.24 F4800.0 E164.67
G1 X5.6 Y-11.67 Z2.24 F4800.0 E164.691
G1 X5.6 Y-11.62 Z2.24 F4800.0 E164.694
G1 X5.2 Y-11.59 Z2.24 F4800.0 E164.715
G1 X5.2 Y-11.52 Z2.24 F4800.0 E164.719
G1 X4.8 Y-11.51 Z2.24 F4800.0 E164.74
G1 X4.8 Y-11.43 Z2.24 F4800.0 E164.744
G1 F1200.0
G1 E163.744
G1 F4800.0
M103
(</infill>)
(</nestedRing>)
(<nestedRing>)
(<boundaryPerimeter>)
(<boundaryPoint> X7.533 Y12.346 Z2.241 </boundaryPoint>)
(<boundaryPoint> X6.25 Y12.6 Z2.241 </boundaryPoint>)
(<boundaryPoint> X4.967 Y12.346 Z2.241 </boundaryPoint>)
(<boundaryPoint> X3.881 Y11.619 Z2.241 </boundaryPoint>)
(<boundaryPoint> X3.154 Y10.533 Z2.241 </boundaryPoint>)
(<boundaryPoint> X2.9 Y9.25 Z2.241 </boundaryPoint>)
(<boundaryPoint> X3.154 Y7.967 Z2.241 </boundaryPoint>)
(<boundaryPoint> X3.881 Y6.881 Z2.241 </boundaryPoint>)
(<boundaryPoint> X4.967 Y6.154 Z2.241 </boundaryPoint>)
(<boundaryPoint> X6.25 Y5.9 Z2.241 </boundaryPoint>)
(<boundaryPoint> X7.533 Y6.154 Z2.241 </boundaryPoint>)
(<boundaryPoint> X8.619 Y6.881 Z2.241 </boundaryPoint>)
(<boundaryPoint> X9.346 Y7.967 Z2.241 </boundaryPoint>)
(<boundaryPoint> X9.6 Y9.25 Z2.241 </boundaryPoint>)
(<boundaryPoint> X9.346 Y10.533 Z2.241 </boundaryPoint>)
(<boundaryPoint> X8.619 Y11.619 Z2.241 </boundaryPoint>)
(<loop> inner )
G1 X5.69 Y-8.31 Z2.24 F4200.0
G1 X6.33 Y8.31 Z2.24 F4200.0
G1 X6.19 Y7.14 Z2.24 F4200.0
G1 F1200.0
G1 E164.744
G1 F4200.0
M101
G1 X5.19 Y7.41 Z2.24 F4800.0 E164.799
G1 X4.41 Y8.19 Z2.24 F4800.0 E164.857
G1 X4.13 Y9.25 Z2.24 F4800.0 E164.915
G1 X4.41 Y10.31 Z2.24 F4800.0 E164.973
G1 X5.19 Y11.09 Z2.24 F4800.0 E165.031
G1 X6.25 Y11.37 Z2.24 F4800.0 E165.09
G1 X7.31 Y11.09 Z2.24 F4800.0 E165.148
G1 X8.09 Y10.31 Z2.24 F4800.0 E165.206
G1 X8.37 Y9.25 Z2.24 F4800.0 E165.264
G1 X8.09 Y8.19 Z2.24 F4800.0 E165.322
G1 X7.31 Y7.41 Z2.24 F4800.0 E165.38
G1 X6.25 Y7.13 Z2.24 F4800.0 E165.438
G1 X6.19 Y7.14 Z2.24 F4800.0 E165.442
G1 F1200.0
G1 E165.442
G1 F4800.0
M103
(</loop>)
(<loop> outer )
G1 X6.32 Y6.53 Z2.24 F4200.0
G1 F1200.0
G1 E165.442
G1 F4200.0
M101
G1 X7.3 Y6.72 Z2.24 F4800.0 E165.495
G1 X8.19 Y7.31 Z2.24 F4800.0 E165.551
G1 X8.78 Y8.2 Z2.24 F4800.0 E165.607
G1 X8.99 Y9.25 Z2.24 F4800.0 E165.664
G1 X8.78 Y10.3 Z2.24 F4800.0 E165.72
G1 X8.19 Y11.19 Z2.24 F4800.0 E165.777
G1 X7.3 Y11.78 Z2.24 F4800.0 E165.833
G1 X6.25 Y11.99 Z2.24 F4800.0 E165.89
G1 X5.2 Y11.78 Z2.24 F4800.0 E165.946
G1 X4.31 Y11.19 Z2.24 F4800.0 E166.003
G1 X3.72 Y10.3 Z2.24 F4800.0 E166.059
G1 X3.51 Y9.25 Z2.24 F4800.0 E166.115
G1 X3.72 Y8.2 Z2.24 F4800.0 E166.172
G1 X4.31 Y7.31 Z2.24 F4800.0 E166.228
G1 X5.2 Y6.72 Z2.24 F4800.0 E166.285
G1 X6.25 Y6.51 Z2.24 F4800.0 E166.341
G1 X6.32 Y6.53 Z2.24 F4800.0 E166.345
G1 F1200.0
G1 E166.345
G1 F4800.0
M103
(</loop>)
(<edge> outer )
;M108 R40.0
G1 X6.32 Y6.12 Z2.24 F4200.0
G1 F1200.0
G1 E166.345
G1 F4200.0
M101
G1 X7.46 Y6.34 Z2.24 F2400.0 E166.406
G1 X8.48 Y7.03 Z2.24 F2400.0 E166.471
G1 X9.16 Y8.05 Z2.24 F2400.0 E166.536
G1 X9.4 Y9.25 Z2.24 F2400.0 E166.601
G1 X9.16 Y10.46 Z2.24 F2400.0 E166.666
G1 X8.48 Y11.48 Z2.24 F2400.0 E166.73
G1 X7.46 Y12.16 Z2.24 F2400.0 E166.795
G1 X6.25 Y12.4 Z2.24 F2400.0 E166.86
G1 X5.05 Y12.16 Z2.24 F2400.0 E166.925
G1 X4.03 Y11.48 Z2.24 F2400.0 E166.99
G1 X3.34 Y10.46 Z2.24 F2400.0 E167.055
G1 X3.1 Y9.25 Z2.24 F2400.0 E167.12
G1 X3.34 Y8.05 Z2.24 F2400.0 E167.185
G1 X4.03 Y7.03 Z2.24 F2400.0 E167.249
G1 X5.05 Y6.34 Z2.24 F2400.0 E167.314
G1 X6.25 Y6.1 Z2.24 F2400.0 E167.379
M73 P16 (display progress)
G1 X6.32 Y6.12 Z2.24 F2400.0 E167.383
G1 F1200.0
G1 E166.937
G1 F2400.0
M103
(</edge>)
(</boundaryPerimeter>)
(<nestedRing>)
(<boundaryPerimeter>)
(<boundaryPoint> X6.25 Y7.747 Z2.241 </boundaryPoint>)
(<boundaryPoint> X5.498 Y7.948 Z2.241 </boundaryPoint>)
(<boundaryPoint> X4.948 Y8.498 Z2.241 </boundaryPoint>)
(<boundaryPoint> X4.747 Y9.25 Z2.241 </boundaryPoint>)
(<boundaryPoint> X4.948 Y10.002 Z2.241 </boundaryPoint>)
(<boundaryPoint> X5.498 Y10.552 Z2.241 </boundaryPoint>)
(<boundaryPoint> X6.25 Y10.753 Z2.241 </boundaryPoint>)
(<boundaryPoint> X7.002 Y10.552 Z2.241 </boundaryPoint>)
(<boundaryPoint> X7.552 Y10.002 Z2.241 </boundaryPoint>)
(<boundaryPoint> X7.753 Y9.25 Z2.241 </boundaryPoint>)
(<boundaryPoint> X7.552 Y8.498 Z2.241 </boundaryPoint>)
(<boundaryPoint> X7.002 Y7.948 Z2.241 </boundaryPoint>)
(<edge> inner )
G1 X6.19 Y7.56 Z2.24 F4200.0
G1 F1200.0
G1 E167.383
G1 F4200.0
M101
G1 X5.4 Y7.77 Z2.24 F2400.0 E167.426
G1 X4.77 Y8.4 Z2.24 F2400.0 E167.473
G1 X4.54 Y9.25 Z2.24 F2400.0 E167.519
G1 X4.77 Y10.11 Z2.24 F2400.0 E167.566
G1 X5.4 Y10.73 Z2.24 F2400.0 E167.613
G1 X6.25 Y10.96 Z2.24 F2400.0 E167.66
G1 X7.11 Y10.73 Z2.24 F2400.0 E167.706
G1 X7.73 Y10.11 Z2.24 F2400.0 E167.753
G1 X7.96 Y9.25 Z2.24 F2400.0 E167.8
G1 X7.73 Y8.4 Z2.24 F2400.0 E167.847
G1 X7.11 Y7.77 Z2.24 F2400.0 E167.893
G1 X6.25 Y7.54 Z2.24 F2400.0 E167.94
G1 X6.19 Y7.56 Z2.24 F2400.0 E167.944
G1 F1200.0
G1 E167.944
G1 F2400.0
M103
(</edge>)
(</boundaryPerimeter>)
(</nestedRing>)
(<infill>)
(<infillBoundary>)
(<infillPoint> X7.299 Y11.781 Z0.675 </infillPoint>)
(<infillPoint> X6.25 Y11.988 Z0.675 </infillPoint>)
(<infillPoint> X5.201 Y11.781 Z0.675 </infillPoint>)
(<infillPoint> X4.314 Y11.186 Z0.675 </infillPoint>)
(<infillPoint> X3.719 Y10.299 Z0.675 </infillPoint>)
(<infillPoint> X3.512 Y9.25 Z0.675 </infillPoint>)
(<infillPoint> X3.719 Y8.201 Z0.675 </infillPoint>)
(<infillPoint> X4.314 Y7.314 Z0.675 </infillPoint>)
(<infillPoint> X5.201 Y6.719 Z0.675 </infillPoint>)
(<infillPoint> X6.25 Y6.512 Z0.675 </infillPoint>)
(<infillPoint> X7.299 Y6.719 Z0.675 </infillPoint>)
(<infillPoint> X8.186 Y7.314 Z0.675 </infillPoint>)
(<infillPoint> X8.781 Y8.201 Z0.675 </infillPoint>)
(<infillPoint> X8.988 Y9.25 Z0.675 </infillPoint>)
(<infillPoint> X8.781 Y10.299 Z0.675 </infillPoint>)
(<infillPoint> X8.186 Y11.186 Z0.675 </infillPoint>)
(</infillBoundary>)
(<infillBoundary>)
(<infillPoint> X6.25 Y7.126 Z0.675 </infillPoint>)
(<infillPoint> X5.188 Y7.41 Z0.675 </infillPoint>)
(<infillPoint> X4.41 Y8.188 Z0.675 </infillPoint>)
(<infillPoint> X4.126 Y9.25 Z0.675 </infillPoint>)
(<infillPoint> X4.41 Y10.312 Z0.675 </infillPoint>)
(<infillPoint> X5.188 Y11.09 Z0.675 </infillPoint>)
(<infillPoint> X6.25 Y11.374 Z0.675 </infillPoint>)
(<infillPoint> X7.312 Y11.09 Z0.675 </infillPoint>)
(<infillPoint> X8.09 Y10.312 Z0.675 </infillPoint>)
(<infillPoint> X8.374 Y9.25 Z0.675 </infillPoint>)
(<infillPoint> X8.09 Y8.188 Z0.675 </infillPoint>)
(<infillPoint> X7.312 Y7.41 Z0.675 </infillPoint>)
(</infillBoundary>)
;M108 R80.0
G1 X5.6 Y7.01 Z2.24 F4200.0
G1 F1200.0
G1 E167.944
G1 F4200.0
M101
G1 X5.6 Y6.93 Z2.24 F4800.0 E167.948
G1 X6.0 Y6.9 Z2.24 F4800.0 E167.969
G1 X6.0 Y6.85 Z2.24 F4800.0 E167.972
G1 X6.4 Y6.83 Z2.24 F4800.0 E167.993
G1 X6.4 Y6.88 Z2.24 F4800.0 E167.996
G1 X6.8 Y6.91 Z2.24 F4800.0 E168.017
G1 X6.8 Y6.98 Z2.24 F4800.0 E168.021
G1 X7.2 Y6.99 Z2.24 F4800.0 E168.042
G1 X7.2 Y7.07 Z2.24 F4800.0 E168.047
G1 F1200.0
G1 E167.047
G1 F4800.0
M103
G1 X4.0 Y8.64 Z2.24 F4200.0
G1 F1200.0
G1 E168.047
G1 F4200.0
M101
G1 X4.0 Y8.29 Z2.24 F4800.0 E168.065
G1 F1200.0
G1 E167.135
G1 F4800.0
M103
G1 X4.0 Y10.22 Z2.24 F4200.0
G1 F1200.0
G1 E168.065
G1 F4200.0
M101
G1 X4.0 Y9.86 Z2.24 F4800.0 E168.084
G1 F1200.0
G1 E167.084
G1 F4800.0
M103
G1 X7.2 Y11.43 Z2.24 F4200.0
G1 F1200.0
G1 E168.084
G1 F4200.0
M101
G1 X7.2 Y11.51 Z2.24 F4800.0 E168.088
G1 X6.8 Y11.52 Z2.24 F4800.0 E168.109
G1 X6.8 Y11.59 Z2.24 F4800.0 E168.113
G1 X6.4 Y11.62 Z2.24 F4800.0 E168.135
G1 X6.4 Y11.67 Z2.24 F4800.0 E168.137
G1 X6.0 Y11.65 Z2.24 F4800.0 E168.158
G1 X6.0 Y11.6 Z2.24 F4800.0 E168.161
G1 X5.6 Y11.57 Z2.24 F4800.0 E168.183
G1 X5.6 Y11.49 Z2.24 F4800.0 E168.187
G1 F1200.0
G1 E167.187
G1 F4800.0
M103
(</infill>)
(</nestedRing>)
(<nestedRing>)
(<boundaryPerimeter>)
(<boundaryPoint> X-6.25 Y11.6 Z2.241 </boundaryPoint>)
(<boundaryPoint> X-7.533 Y11.346 Z2.241 </boundaryPoint>)
(<boundaryPoint> X-8.619 Y10.619 Z2.241 </boundaryPoint>)
(<boundaryPoint> X-9.346 Y9.533 Z2.241 </boundaryPoint>)
(<boundaryPoint> X-9.6 Y8.25 Z2.241 </boundaryPoint>)
(<boundaryPoint> X-9.346 Y6.967 Z2.241 </boundaryPoint>)
(<boundaryPoint> X-8.619 Y5.881 Z2.241 </boundaryPoint>)
(<boundaryPoint> X-7.533 Y5.154 Z2.241 </boundaryPoint>)
(<boundaryPoint> X-6.25 Y4.9 Z2.241 </boundaryPoint>)
(<boundaryPoint> X-4.967 Y5.154 Z2.241 </boundaryPoint>)
(<boundaryPoint> X-3.881 Y5.881 Z2.241 </boundaryPoint>)
(<boundaryPoint> X-3.154 Y6.967 Z2.241 </boundaryPoint>)
(<boundaryPoint> X-2.9 Y8.25 Z2.241 </boundaryPoint>)
(<boundaryPoint> X-3.154 Y9.533 Z2.241 </boundaryPoint>)
(<boundaryPoint> X-3.881 Y10.619 Z2.241 </boundaryPoint>)
(<boundaryPoint> X-4.967 Y11.346 Z2.241 </boundaryPoint>)
(<loop> inner )
G1 X5.31 Y9.29 Z2.24 F4200.0
G1 X-5.29 Y8.01 Z2.24 F4200.0
G1 X-4.27 Y8.78 Z2.24 F4200.0
G1 F1200.0
G1 E168.187
G1 F4200.0
M101
G1 X-4.13 Y8.25 Z2.24 F4800.0 E168.216
G1 X-4.41 Y7.19 Z2.24 F4800.0 E168.274
G1 X-5.19 Y6.41 Z2.24 F4800.0 E168.332
G1 X-6.25 Y6.13 Z2.24 F4800.0 E168.39
G1 X-7.31 Y6.41 Z2.24 F4800.0 E168.448
G1 X-8.09 Y7.19 Z2.24 F4800.0 E168.507
G1 X-8.37 Y8.25 Z2.24 F4800.0 E168.565
G1 X-8.09 Y9.31 Z2.24 F4800.0 E168.623
G1 X-7.31 Y10.09 Z2.24 F4800.0 E168.681
G1 X-6.25 Y10.37 Z2.24 F4800.0 E168.739
G1 X-5.19 Y10.09 Z2.24 F4800.0 E168.797
G1 X-4.41 Y9.31 Z2.24 F4800.0 E168.855
G1 X-4.29 Y8.85 Z2.24 F4800.0 E168.881
G1 X-4.27 Y8.78 Z2.24 F4800.0 E168.884
G1 F1200.0
G1 E168.884
G1 F4800.0
M103
(</loop>)
(<loop> outer )
G1 X-3.67 Y9.04 Z2.24 F4200.0
G1 F1200.0
G1 E168.884
G1 F4200.0
M101
G1 X-3.72 Y9.3 Z2.24 F4800.0 E168.898
G1 X-4.31 Y10.19 Z2.24 F4800.0 E168.954
G1 X-5.2 Y10.78 Z2.24 F4800.0 E169.011
G1 X-6.25 Y10.99 Z2.24 F4800.0 E169.067
G1 X-7.3 Y10.78 Z2.24 F4800.0 E169.124
G1 X-8.19 Y10.19 Z2.24 F4800.0 E169.18
G1 X-8.78 Y9.3 Z2.24 F4800.0 E169.237
G1 X-8.99 Y8.25 Z2.24 F4800.0 E169.293
G1 X-8.78 Y7.2 Z2.24 F4800.0 E169.35
G1 X-8.19 Y6.31 Z2.24 F4800.0 E169.406
G1 X-7.3 Y5.72 Z2.24 F4800.0 E169.463
G1 X-6.25 Y5.51 Z2.24 F4800.0 E169.519
G1 X-5.2 Y5.72 Z2.24 F4800.0 E169.575
G1 X-4.31 Y6.31 Z2.24 F4800.0 E169.632
G1 X-3.72 Y7.2 Z2.24 F4800.0 E169.688
G1 X-3.51 Y8.25 Z2.24 F4800.0 E169.745
G1 X-3.66 Y8.97 Z2.24 F4800.0 E169.784
G1 X-3.67 Y9.04 Z2.24 F4800.0 E169.787
G1 F1200.0
G1 E169.787
G1 F4800.0
M103
(</loop>)
(<edge> outer )
;M108 R40.0
G1 X-3.28 Y9.12 Z2.24 F4200.0
G1 F1200.0
G1 E169.787
G1 F4200.0
M101
G1 X-3.34 Y9.46 Z2.24 F2400.0 E169.806
G1 X-4.03 Y10.48 Z2.24 F2400.0 E169.87
M73 P17 (display progress)
G1 X-5.05 Y11.16 Z2.24 F2400.0 E169.935
G1 X-6.25 Y11.4 Z2.24 F2400.0 E170.0
G1 X-7.46 Y11.16 Z2.24 F2400.0 E170.065
G1 X-8.48 Y10.48 Z2.24 F2400.0 E170.13
G1 X-9.16 Y9.46 Z2.24 F2400.0 E170.195
G1 X-9.4 Y8.25 Z2.24 F2400.0 E170.26
G1 X-9.16 Y7.05 Z2.24 F2400.0 E170.324
G1 X-8.48 Y6.03 Z2.24 F2400.0 E170.389
G1 X-7.46 Y5.34 Z2.24 F2400.0 E170.454
G1 X-6.25 Y5.1 Z2.24 F2400.0 E170.519
G1 X-5.05 Y5.34 Z2.24 F2400.0 E170.584
G1 X-4.03 Y6.03 Z2.24 F2400.0 E170.649
G1 X-3.34 Y7.05 Z2.24 F2400.0 E170.714
G1 X-3.1 Y8.25 Z2.24 F2400.0 E170.778
G1 X-3.26 Y9.05 Z2.24 F2400.0 E170.822
G1 X-3.28 Y9.12 Z2.24 F2400.0 E170.825
G1 F1200.0
G1 E170.373
G1 F2400.0
M103
(</edge>)
(</boundaryPerimeter>)
(<nestedRing>)
(<boundaryPerimeter>)
(<boundaryPoint> X-4.948 Y9.002 Z2.241 </boundaryPoint>)
(<boundaryPoint> X-4.747 Y8.25 Z2.241 </boundaryPoint>)
(<boundaryPoint> X-4.948 Y7.498 Z2.241 </boundaryPoint>)
(<boundaryPoint> X-5.498 Y6.948 Z2.241 </boundaryPoint>)
(<boundaryPoint> X-6.25 Y6.747 Z2.241 </boundaryPoint>)
(<boundaryPoint> X-7.002 Y6.948 Z2.241 </boundaryPoint>)
(<boundaryPoint> X-7.552 Y7.498 Z2.241 </boundaryPoint>)
(<boundaryPoint> X-7.753 Y8.25 Z2.241 </boundaryPoint>)
(<boundaryPoint> X-7.552 Y9.002 Z2.241 </boundaryPoint>)
(<boundaryPoint> X-7.002 Y9.552 Z2.241 </boundaryPoint>)
(<boundaryPoint> X-6.25 Y9.753 Z2.241 </boundaryPoint>)
(<boundaryPoint> X-5.498 Y9.552 Z2.241 </boundaryPoint>)
(<edge> inner )
G1 X-4.64 Y8.61 Z2.24 F4200.0
G1 F1200.0
G1 E170.825
G1 F4200.0
M101
G1 X-4.54 Y8.25 Z2.24 F2400.0 E170.845
G1 X-4.77 Y7.4 Z2.24 F2400.0 E170.892
G1 X-5.4 Y6.77 Z2.24 F2400.0 E170.938
G1 X-6.25 Y6.54 Z2.24 F2400.0 E170.985
G1 X-7.11 Y6.77 Z2.24 F2400.0 E171.032
G1 X-7.73 Y7.4 Z2.24 F2400.0 E171.079
G1 X-7.96 Y8.25 Z2.24 F2400.0 E171.125
G1 X-7.73 Y9.11 Z2.24 F2400.0 E171.172
G1 X-7.11 Y9.73 Z2.24 F2400.0 E171.219
G1 X-6.25 Y9.96 Z2.24 F2400.0 E171.266
G1 X-5.4 Y9.73 Z2.24 F2400.0 E171.313
G1 X-4.77 Y9.11 Z2.24 F2400.0 E171.359
G1 X-4.65 Y8.68 Z2.24 F2400.0 E171.383
G1 X-4.64 Y8.61 Z2.24 F2400.0 E171.386
G1 F1200.0
G1 E171.386
G1 F2400.0
M103
(</edge>)
(</boundaryPerimeter>)
(</nestedRing>)
(<infill>)
(<infillBoundary>)
(<infillPoint> X-6.25 Y10.988 Z0.675 </infillPoint>)
(<infillPoint> X-7.299 Y10.781 Z0.675 </infillPoint>)
(<infillPoint> X-8.186 Y10.186 Z0.675 </infillPoint>)
(<infillPoint> X-8.781 Y9.299 Z0.675 </infillPoint>)
(<infillPoint> X-8.988 Y8.25 Z0.675 </infillPoint>)
(<infillPoint> X-8.781 Y7.201 Z0.675 </infillPoint>)
(<infillPoint> X-8.186 Y6.314 Z0.675 </infillPoint>)
(<infillPoint> X-7.299 Y5.719 Z0.675 </infillPoint>)
(<infillPoint> X-6.25 Y5.512 Z0.675 </infillPoint>)
(<infillPoint> X-5.201 Y5.719 Z0.675 </infillPoint>)
(<infillPoint> X-4.314 Y6.314 Z0.675 </infillPoint>)
(<infillPoint> X-3.719 Y7.201 Z0.675 </infillPoint>)
(<infillPoint> X-3.512 Y8.25 Z0.675 </infillPoint>)
(<infillPoint> X-3.719 Y9.299 Z0.675 </infillPoint>)
(<infillPoint> X-4.314 Y10.186 Z0.675 </infillPoint>)
(<infillPoint> X-5.201 Y10.781 Z0.675 </infillPoint>)
(</infillBoundary>)
(<infillBoundary>)
(<infillPoint> X-4.41 Y9.312 Z0.675 </infillPoint>)
(<infillPoint> X-4.126 Y8.25 Z0.675 </infillPoint>)
(<infillPoint> X-4.41 Y7.188 Z0.675 </infillPoint>)
(<infillPoint> X-5.188 Y6.41 Z0.675 </infillPoint>)
(<infillPoint> X-6.25 Y6.126 Z0.675 </infillPoint>)
(<infillPoint> X-7.312 Y6.41 Z0.675 </infillPoint>)
(<infillPoint> X-8.09 Y7.188 Z0.675 </infillPoint>)
(<infillPoint> X-8.374 Y8.25 Z0.675 </infillPoint>)
(<infillPoint> X-8.09 Y9.312 Z0.675 </infillPoint>)
(<infillPoint> X-7.312 Y10.09 Z0.675 </infillPoint>)
(<infillPoint> X-6.25 Y10.374 Z0.675 </infillPoint>)
(<infillPoint> X-5.188 Y10.09 Z0.675 </infillPoint>)
(</infillBoundary>)
;M108 R80.0
G1 X-4.0 Y8.86 Z2.24 F4200.0
G1 F1200.0
G1 E171.386
G1 F4200.0
M101
G1 X-4.0 Y9.22 Z2.24 F4800.0 E171.405
G1 F1200.0
G1 E170.475
G1 F4800.0
M103
G1 X-4.0 Y7.29 Z2.24 F4200.0
G1 F1200.0
G1 E171.405
G1 F4200.0
M101
G1 X-4.0 Y7.64 Z2.24 F4800.0 E171.423
G1 F1200.0
G1 E170.423
G1 F4800.0
M103
G1 X-5.6 Y6.01 Z2.24 F4200.0
G1 F1200.0
G1 E171.423
G1 F4200.0
M101
G1 X-5.6 Y5.93 Z2.24 F4800.0 E171.428
G1 X-6.0 Y5.9 Z2.24 F4800.0 E171.449
G1 X-6.0 Y5.85 Z2.24 F4800.0 E171.452
G1 X-6.4 Y5.88 Z2.24 F4800.0 E171.473
G1 X-6.4 Y5.83 Z2.24 F4800.0 E171.476
G1 X-6.8 Y5.91 Z2.24 F4800.0 E171.497
G1 X-6.8 Y5.98 Z2.24 F4800.0 E171.501
G1 X-7.2 Y5.99 Z2.24 F4800.0 E171.522
G1 X-7.2 Y6.07 Z2.24 F4800.0 E171.527
G1 F1200.0
G1 E170.527
G1 F4800.0
M103
G1 X-7.89 Y7.31 Z2.24 F4200.0
G1 X-7.89 Y9.2 Z2.24 F4200.0
G1 X-5.6 Y10.49 Z2.24 F4200.0
G1 F1200.0
G1 E171.527
G1 F4200.0
M101
G1 X-5.6 Y10.57 Z2.24 F4800.0 E171.531
G1 X-6.0 Y10.6 Z2.24 F4800.0 E171.552
G1 X-6.0 Y10.65 Z2.24 F4800.0 E171.555
G1 X-6.4 Y10.67 Z2.24 F4800.0 E171.576
G1 X-6.4 Y10.62 Z2.24 F4800.0 E171.579
G1 X-6.8 Y10.59 Z2.24 F4800.0 E171.6
G1 X-6.8 Y10.52 Z2.24 F4800.0 E171.604
G1 X-7.2 Y10.51 Z2.24 F4800.0 E171.625
G1 X-7.2 Y10.43 Z2.24 F4800.0 E171.63
G1 F1200.0
G1 E170.63
G1 F4800.0
M103
(</infill>)
(</nestedRing>)
(</rotation>)
(</layer>)
(<layer> 2.511 )
(<supportLayer>)
;M108 R56.0
G1 X-5.31 Y9.89 Z2.51 F4200.0
G1 X-4.36 Y8.25 Z2.51 F4200.0
G1 X-5.51 Y6.53 Z2.51 F4200.0
G1 X1.59 Y-9.0 Z2.51 F4200.0
G1 F1200.0
G1 E171.63
G1 F4200.0
M101
G1 X2.1 Y-9.0 Z2.51 F4800.0 E171.649
G1 F1200.0
G1 E170.649
G1 F4800.0
M103
G1 X4.73 Y-9.0 Z2.51 F4200.0
G1 F1200.0
G1 E171.649
G1 F4200.0
M101
G1 X6.77 Y-9.0 Z2.51 F4800.0 E171.724
G1 F1200.0
G1 E170.724
G1 F4800.0
M103
G1 X9.4 Y-9.0 Z2.51 F4200.0
G1 F1200.0
G1 E171.724
G1 F4200.0
M101
G1 X9.91 Y-9.0 Z2.51 F4800.0 E171.743
G1 F1200.0
G1 E170.743
G1 F4800.0
M103
G1 X4.97 Y-8.95 Z2.51 F4200.0
G1 X-4.86 Y-7.0 Z2.51 F4200.0
G1 X-4.68 Y-7.2 Z2.51 F4200.0
G1 F1200.0
G1 E171.743
G1 F4200.0
M101
G1 X-6.82 Y-7.2 Z2.51 F4800.0 E171.822
G1 F1200.0
G1 E170.822
G1 F4800.0
M103
G1 X-5.6 Y-6.36 Z2.51 F4200.0
G1 X-6.36 Y7.37 Z2.51 F4200.0
G1 X-6.39 Y7.2 Z2.51 F4200.0
G1 F1200.0
G1 E171.822
G1 F4200.0
M101
G1 X-6.11 Y7.2 Z2.51 F4800.0 E171.832
G1 X-5.52 Y9.0 Z2.51 F4800.0 E171.902
G1 X-6.99 Y9.0 Z2.51 F4800.0 E171.957
G1 F1200.0
G1 E170.957
G1 F4800.0
M103
G1 X2.09 Y9.0 Z2.51 F4200.0
M73 P18 (display progress)
G1 F1200.0
G1 E171.957
G1 F4200.0
M101
G1 X2.6 Y9.0 Z2.51 F4800.0 E171.975
G1 F1200.0
G1 E170.975
G1 F4800.0
M103
G1 X5.23 Y9.0 Z2.51 F4200.0
G1 F1200.0
G1 E171.975
G1 F4200.0
M101
G1 X7.27 Y9.0 Z2.51 F4800.0 E172.051
G1 F1200.0
G1 E171.051
G1 F4800.0
M103
G1 X9.9 Y9.0 Z2.51 F4200.0
G1 F1200.0
G1 E172.051
G1 F4200.0
M101
G1 X10.41 Y9.0 Z2.51 F4800.0 E172.07
G1 F1200.0
G1 E171.07
G1 F4800.0
M103
;M108 R80.0
(</supportLayer>)
(<rotation> (-1+1.22464679915e-16j) )
(<nestedRing>)
(<boundaryPerimeter>)
(<boundaryPoint> X-5.75 Y-10.54 Z2.511 </boundaryPoint>)
(<boundaryPoint> X-4.49 Y-10.29 Z2.511 </boundaryPoint>)
(<boundaryPoint> X-3.424 Y-9.576 Z2.511 </boundaryPoint>)
(<boundaryPoint> X-2.71 Y-8.51 Z2.511 </boundaryPoint>)
(<boundaryPoint> X-2.46 Y-7.25 Z2.511 </boundaryPoint>)
(<boundaryPoint> X-2.71 Y-5.99 Z2.511 </boundaryPoint>)
(<boundaryPoint> X-3.424 Y-4.924 Z2.511 </boundaryPoint>)
(<boundaryPoint> X-4.49 Y-4.21 Z2.511 </boundaryPoint>)
(<boundaryPoint> X-5.75 Y-3.96 Z2.511 </boundaryPoint>)
(<boundaryPoint> X-7.01 Y-4.21 Z2.511 </boundaryPoint>)
(<boundaryPoint> X-8.076 Y-4.924 Z2.511 </boundaryPoint>)
(<boundaryPoint> X-8.79 Y-5.99 Z2.511 </boundaryPoint>)
(<boundaryPoint> X-9.04 Y-7.25 Z2.511 </boundaryPoint>)
(<boundaryPoint> X-8.79 Y-8.51 Z2.511 </boundaryPoint>)
(<boundaryPoint> X-8.076 Y-9.576 Z2.511 </boundaryPoint>)
(<boundaryPoint> X-7.01 Y-10.29 Z2.511 </boundaryPoint>)
(<loop> inner )
G1 X5.8 Y8.56 Z2.51 F4200.0
G1 X-4.85 Y-6.86 Z2.51 F4200.0
G1 X-7.03 Y-8.87 Z2.51 F4200.0
G1 F1200.0
G1 E172.07
G1 F4200.0
M101
G1 X-7.2 Y-8.7 Z2.51 F4800.0 E172.082
G1 X-7.59 Y-8.31 Z2.51 F4800.0 E172.111
G1 X-7.87 Y-7.25 Z2.51 F4800.0 E172.169
G1 X-7.59 Y-6.19 Z2.51 F4800.0 E172.227
G1 X-6.81 Y-5.41 Z2.51 F4800.0 E172.286
G1 X-5.75 Y-5.13 Z2.51 F4800.0 E172.344
G1 X-4.69 Y-5.41 Z2.51 F4800.0 E172.402
G1 X-3.91 Y-6.19 Z2.51 F4800.0 E172.46
G1 X-3.63 Y-7.25 Z2.51 F4800.0 E172.518
G1 X-3.91 Y-8.31 Z2.51 F4800.0 E172.576
G1 X-4.69 Y-9.09 Z2.51 F4800.0 E172.634
G1 X-5.75 Y-9.37 Z2.51 F4800.0 E172.692
G1 X-6.81 Y-9.09 Z2.51 F4800.0 E172.75
G1 X-7.03 Y-8.87 Z2.51 F4800.0 E172.767
G1 F1200.0
G1 E172.767
G1 F4800.0
M103
(</loop>)
(<loop> outer )
G1 X-7.78 Y-8.95 Z2.51 F4200.0
G1 F1200.0
G1 E172.767
G1 F4200.0
M101
G1 X-7.64 Y-9.14 Z2.51 F4800.0 E172.779
G1 X-6.78 Y-9.73 Z2.51 F4800.0 E172.835
G1 X-5.75 Y-9.93 Z2.51 F4800.0 E172.89
G1 X-4.72 Y-9.73 Z2.51 F4800.0 E172.945
G1 X-3.86 Y-9.14 Z2.51 F4800.0 E173.0
G1 X-3.28 Y-8.28 Z2.51 F4800.0 E173.055
G1 X-3.07 Y-7.25 Z2.51 F4800.0 E173.111
G1 X-3.28 Y-6.22 Z2.51 F4800.0 E173.166
G1 X-3.86 Y-5.36 Z2.51 F4800.0 E173.221
G1 X-4.72 Y-4.78 Z2.51 F4800.0 E173.276
G1 X-5.75 Y-4.57 Z2.51 F4800.0 E173.331
G1 X-6.78 Y-4.78 Z2.51 F4800.0 E173.387
G1 X-7.64 Y-5.36 Z2.51 F4800.0 E173.442
G1 X-8.23 Y-6.22 Z2.51 F4800.0 E173.497
G1 X-8.43 Y-7.25 Z2.51 F4800.0 E173.552
G1 X-8.23 Y-8.28 Z2.51 F4800.0 E173.608
G1 X-7.78 Y-8.95 Z2.51 F4800.0 E173.65
G1 F1200.0
G1 E173.65
G1 F4800.0
M103
(</loop>)
(<edge> outer )
;M108 R40.0
G1 X-8.07 Y-9.23 Z2.51 F4200.0
G1 F1200.0
G1 E173.65
G1 F4200.0
M101
G1 X-7.93 Y-9.43 Z2.51 F2400.0 E173.663
G1 X-6.93 Y-10.1 Z2.51 F2400.0 E173.726
G1 X-5.75 Y-10.34 Z2.51 F2400.0 E173.79
G1 X-4.57 Y-10.1 Z2.51 F2400.0 E173.854
G1 X-3.57 Y-9.43 Z2.51 F2400.0 E173.917
G1 X-2.9 Y-8.43 Z2.51 F2400.0 E173.981
G1 X-2.66 Y-7.25 Z2.51 F2400.0 E174.044
G1 X-2.9 Y-6.07 Z2.51 F2400.0 E174.108
G1 X-3.57 Y-5.07 Z2.51 F2400.0 E174.172
G1 X-4.57 Y-4.4 Z2.51 F2400.0 E174.235
G1 X-5.75 Y-4.16 Z2.51 F2400.0 E174.299
G1 X-6.93 Y-4.4 Z2.51 F2400.0 E174.363
G1 X-7.93 Y-5.07 Z2.51 F2400.0 E174.426
G1 X-8.6 Y-6.07 Z2.51 F2400.0 E174.49
G1 X-8.84 Y-7.25 Z2.51 F2400.0 E174.553
G1 X-8.6 Y-8.43 Z2.51 F2400.0 E174.617
G1 X-8.07 Y-9.23 Z2.51 F2400.0 E174.668
G1 F1200.0
G1 E174.202
G1 F2400.0
M103
(</edge>)
(</boundaryPerimeter>)
(<nestedRing>)
(<boundaryPerimeter>)
(<boundaryPoint> X-4.998 Y-5.948 Z2.511 </boundaryPoint>)
(<boundaryPoint> X-4.448 Y-6.498 Z2.511 </boundaryPoint>)
(<boundaryPoint> X-4.247 Y-7.25 Z2.511 </boundaryPoint>)
(<boundaryPoint> X-4.448 Y-8.002 Z2.511 </boundaryPoint>)
(<boundaryPoint> X-4.998 Y-8.552 Z2.511 </boundaryPoint>)
(<boundaryPoint> X-5.75 Y-8.753 Z2.511 </boundaryPoint>)
(<boundaryPoint> X-6.502 Y-8.552 Z2.511 </boundaryPoint>)
(<boundaryPoint> X-7.052 Y-8.002 Z2.511 </boundaryPoint>)
(<boundaryPoint> X-7.253 Y-7.25 Z2.511 </boundaryPoint>)
(<boundaryPoint> X-7.052 Y-6.498 Z2.511 </boundaryPoint>)
(<boundaryPoint> X-6.502 Y-5.948 Z2.511 </boundaryPoint>)
(<boundaryPoint> X-5.75 Y-5.747 Z2.511 </boundaryPoint>)
(<edge> inner )
G1 X-6.75 Y-8.59 Z2.51 F4200.0
G1 F1200.0
G1 E174.668
G1 F4200.0
M101
G1 X-6.92 Y-8.42 Z2.51 F2400.0 E174.681
G1 X-7.23 Y-8.11 Z2.51 F2400.0 E174.704
G1 X-7.46 Y-7.25 Z2.51 F2400.0 E174.751
G1 X-7.23 Y-6.4 Z2.51 F2400.0 E174.797
G1 X-6.61 Y-5.77 Z2.51 F2400.0 E174.844
G1 X-5.75 Y-5.54 Z2.51 F2400.0 E174.891
G1 X-4.89 Y-5.77 Z2.51 F2400.0 E174.938
G1 X-4.27 Y-6.4 Z2.51 F2400.0 E174.985
G1 X-4.04 Y-7.25 Z2.51 F2400.0 E175.031
G1 X-4.27 Y-8.11 Z2.51 F2400.0 E175.078
G1 X-4.89 Y-8.73 Z2.51 F2400.0 E175.125
G1 X-5.75 Y-8.96 Z2.51 F2400.0 E175.172
G1 X-6.61 Y-8.73 Z2.51 F2400.0 E175.218
G1 X-6.75 Y-8.59 Z2.51 F2400.0 E175.229
G1 F1200.0
G1 E174.229
G1 F2400.0
M103
(</edge>)
(</boundaryPerimeter>)
(</nestedRing>)
(</nestedRing>)
(<nestedRing>)
(<boundaryPerimeter>)
(<boundaryPoint> X4.49 Y-6.21 Z2.511 </boundaryPoint>)
(<boundaryPoint> X3.424 Y-6.924 Z2.511 </boundaryPoint>)
(<boundaryPoint> X2.71 Y-7.99 Z2.511 </boundaryPoint>)
(<boundaryPoint> X2.46 Y-9.25 Z2.511 </boundaryPoint>)
(<boundaryPoint> X2.71 Y-10.51 Z2.511 </boundaryPoint>)
(<boundaryPoint> X3.424 Y-11.576 Z2.511 </boundaryPoint>)
(<boundaryPoint> X4.49 Y-12.29 Z2.511 </boundaryPoint>)
(<boundaryPoint> X5.75 Y-12.54 Z2.511 </boundaryPoint>)
(<boundaryPoint> X7.01 Y-12.29 Z2.511 </boundaryPoint>)
(<boundaryPoint> X8.076 Y-11.576 Z2.511 </boundaryPoint>)
(<boundaryPoint> X8.79 Y-10.51 Z2.511 </boundaryPoint>)
(<boundaryPoint> X9.04 Y-9.25 Z2.511 </boundaryPoint>)
(<boundaryPoint> X8.79 Y-7.99 Z2.511 </boundaryPoint>)
(<boundaryPoint> X8.076 Y-6.924 Z2.511 </boundaryPoint>)
(<boundaryPoint> X7.01 Y-6.21 Z2.511 </boundaryPoint>)
(<boundaryPoint> X5.75 Y-5.96 Z2.511 </boundaryPoint>)
(<loop> inner )
;M108 R80.0
G1 X-5.03 Y-7.89 Z2.51 F4200.0
G1 X4.84 Y-9.59 Z2.51 F4200.0
G1 X3.69 Y-9.48 Z2.51 F4200.0
G1 F1200.0
G1 E175.229
G1 F4200.0
M101
G1 X3.63 Y-9.25 Z2.51 F4800.0 E175.242
G1 X3.91 Y-8.19 Z2.51 F4800.0 E175.3
G1 X4.69 Y-7.41 Z2.51 F4800.0 E175.358
G1 X5.75 Y-7.13 Z2.51 F4800.0 E175.416
G1 X6.81 Y-7.41 Z2.51 F4800.0 E175.474
G1 X7.59 Y-8.19 Z2.51 F4800.0 E175.532
G1 X7.87 Y-9.25 Z2.51 F4800.0 E175.59
G1 X7.59 Y-10.31 Z2.51 F4800.0 E175.648
G1 X6.81 Y-11.09 Z2.51 F4800.0 E175.706
G1 X5.75 Y-11.37 Z2.51 F4800.0 E175.765
G1 X4.69 Y-11.09 Z2.51 F4800.0 E175.823
G1 X3.91 Y-10.31 Z2.51 F4800.0 E175.881
G1 X3.69 Y-9.48 Z2.51 F4800.0 E175.926
G1 F1200.0
G1 E175.926
G1 F4800.0
M103
M73 P19 (display progress)
(</loop>)
(<loop> outer )
G1 X3.12 Y-9.02 Z2.51 F4200.0
G1 F1200.0
G1 E175.926
G1 F4200.0
M101
G1 X3.07 Y-9.25 Z2.51 F4800.0 E175.939
G1 X3.28 Y-10.28 Z2.51 F4800.0 E175.994
G1 X3.86 Y-11.14 Z2.51 F4800.0 E176.049
G1 X4.72 Y-11.73 Z2.51 F4800.0 E176.104
G1 X5.75 Y-11.93 Z2.51 F4800.0 E176.16
G1 X6.78 Y-11.73 Z2.51 F4800.0 E176.215
G1 X7.64 Y-11.14 Z2.51 F4800.0 E176.27
G1 X8.23 Y-10.28 Z2.51 F4800.0 E176.325
G1 X8.43 Y-9.25 Z2.51 F4800.0 E176.38
G1 X8.23 Y-8.22 Z2.51 F4800.0 E176.436
G1 X7.64 Y-7.36 Z2.51 F4800.0 E176.491
G1 X6.78 Y-6.78 Z2.51 F4800.0 E176.546
G1 X5.75 Y-6.57 Z2.51 F4800.0 E176.601
G1 X4.72 Y-6.78 Z2.51 F4800.0 E176.657
G1 X3.86 Y-7.36 Z2.51 F4800.0 E176.712
G1 X3.28 Y-8.22 Z2.51 F4800.0 E176.767
G1 X3.12 Y-9.02 Z2.51 F4800.0 E176.81
G1 F1200.0
G1 E176.81
G1 F4800.0
M103
(</loop>)
(<edge> outer )
;M108 R40.0
G1 X2.71 Y-9.02 Z2.51 F4200.0
G1 F1200.0
G1 E176.81
G1 F4200.0
M101
G1 X2.66 Y-9.25 Z2.51 F2400.0 E176.822
G1 X2.9 Y-10.43 Z2.51 F2400.0 E176.886
G1 X3.57 Y-11.43 Z2.51 F2400.0 E176.949
G1 X4.57 Y-12.1 Z2.51 F2400.0 E177.013
G1 X5.75 Y-12.34 Z2.51 F2400.0 E177.077
G1 X6.93 Y-12.1 Z2.51 F2400.0 E177.14
G1 X7.93 Y-11.43 Z2.51 F2400.0 E177.204
G1 X8.6 Y-10.43 Z2.51 F2400.0 E177.267
G1 X8.84 Y-9.25 Z2.51 F2400.0 E177.331
G1 X8.6 Y-8.07 Z2.51 F2400.0 E177.395
G1 X7.93 Y-7.07 Z2.51 F2400.0 E177.458
G1 X6.93 Y-6.4 Z2.51 F2400.0 E177.522
G1 X5.75 Y-6.16 Z2.51 F2400.0 E177.586
G1 X4.57 Y-6.4 Z2.51 F2400.0 E177.649
G1 X3.57 Y-7.07 Z2.51 F2400.0 E177.713
G1 X2.9 Y-8.07 Z2.51 F2400.0 E177.776
G1 X2.71 Y-9.02 Z2.51 F2400.0 E177.827
G1 F1200.0
G1 E177.36
G1 F2400.0
M103
(</edge>)
(</boundaryPerimeter>)
(<nestedRing>)
(<boundaryPerimeter>)
(<boundaryPoint> X7.253 Y-9.25 Z2.511 </boundaryPoint>)
(<boundaryPoint> X7.052 Y-10.002 Z2.511 </boundaryPoint>)
(<boundaryPoint> X6.502 Y-10.552 Z2.511 </boundaryPoint>)
(<boundaryPoint> X5.75 Y-10.753 Z2.511 </boundaryPoint>)
(<boundaryPoint> X4.998 Y-10.552 Z2.511 </boundaryPoint>)
(<boundaryPoint> X4.448 Y-10.002 Z2.511 </boundaryPoint>)
(<boundaryPoint> X4.247 Y-9.25 Z2.511 </boundaryPoint>)
(<boundaryPoint> X4.448 Y-8.498 Z2.511 </boundaryPoint>)
(<boundaryPoint> X4.998 Y-7.948 Z2.511 </boundaryPoint>)
(<boundaryPoint> X5.75 Y-7.747 Z2.511 </boundaryPoint>)
(<boundaryPoint> X6.502 Y-7.948 Z2.511 </boundaryPoint>)
(<boundaryPoint> X7.052 Y-8.498 Z2.511 </boundaryPoint>)
(<edge> inner )
G1 X4.1 Y-9.48 Z2.51 F4200.0
G1 F1200.0
G1 E177.827
G1 F4200.0
M101
G1 X4.04 Y-9.25 Z2.51 F2400.0 E177.84
G1 X4.27 Y-8.4 Z2.51 F2400.0 E177.887
G1 X4.89 Y-7.77 Z2.51 F2400.0 E177.934
G1 X5.75 Y-7.54 Z2.51 F2400.0 E177.98
G1 X6.61 Y-7.77 Z2.51 F2400.0 E178.027
G1 X7.23 Y-8.4 Z2.51 F2400.0 E178.074
G1 X7.46 Y-9.25 Z2.51 F2400.0 E178.121
G1 X7.23 Y-10.11 Z2.51 F2400.0 E178.167
G1 X6.61 Y-10.73 Z2.51 F2400.0 E178.214
G1 X5.75 Y-10.96 Z2.51 F2400.0 E178.261
G1 X4.89 Y-10.73 Z2.51 F2400.0 E178.308
G1 X4.27 Y-10.11 Z2.51 F2400.0 E178.354
G1 X4.1 Y-9.48 Z2.51 F2400.0 E178.389
G1 F1200.0
G1 E177.389
G1 F2400.0
M103
(</edge>)
(</boundaryPerimeter>)
(</nestedRing>)
(</nestedRing>)
(<nestedRing>)
(<boundaryPerimeter>)
(<boundaryPoint> X7.51 Y12.29 Z2.511 </boundaryPoint>)
(<boundaryPoint> X6.25 Y12.54 Z2.511 </boundaryPoint>)
(<boundaryPoint> X4.99 Y12.29 Z2.511 </boundaryPoint>)
(<boundaryPoint> X3.924 Y11.576 Z2.511 </boundaryPoint>)
(<boundaryPoint> X3.21 Y10.51 Z2.511 </boundaryPoint>)
(<boundaryPoint> X2.96 Y9.25 Z2.511 </boundaryPoint>)
(<boundaryPoint> X3.21 Y7.99 Z2.511 </boundaryPoint>)
(<boundaryPoint> X3.924 Y6.924 Z2.511 </boundaryPoint>)
(<boundaryPoint> X4.99 Y6.21 Z2.511 </boundaryPoint>)
(<boundaryPoint> X6.25 Y5.96 Z2.511 </boundaryPoint>)
(<boundaryPoint> X7.51 Y6.21 Z2.511 </boundaryPoint>)
(<boundaryPoint> X8.576 Y6.924 Z2.511 </boundaryPoint>)
(<boundaryPoint> X9.29 Y7.99 Z2.511 </boundaryPoint>)
(<boundaryPoint> X9.54 Y9.25 Z2.511 </boundaryPoint>)
(<boundaryPoint> X9.29 Y10.51 Z2.511 </boundaryPoint>)
(<boundaryPoint> X8.576 Y11.576 Z2.511 </boundaryPoint>)
(<loop> inner )
;M108 R80.0
G1 X5.66 Y-8.37 Z2.51 F4200.0
G1 X6.33 Y8.37 Z2.51 F4200.0
G1 X6.48 Y7.19 Z2.51 F4200.0
G1 F1200.0
G1 E178.389
G1 F4200.0
M101
G1 X6.25 Y7.13 Z2.51 F4800.0 E178.401
G1 X5.19 Y7.41 Z2.51 F4800.0 E178.459
G1 X4.41 Y8.19 Z2.51 F4800.0 E178.517
G1 X4.13 Y9.25 Z2.51 F4800.0 E178.575
G1 X4.41 Y10.31 Z2.51 F4800.0 E178.634
G1 X5.19 Y11.09 Z2.51 F4800.0 E178.692
G1 X6.25 Y11.37 Z2.51 F4800.0 E178.75
G1 X7.31 Y11.09 Z2.51 F4800.0 E178.808
G1 X8.09 Y10.31 Z2.51 F4800.0 E178.866
G1 X8.37 Y9.25 Z2.51 F4800.0 E178.924
G1 X8.09 Y8.19 Z2.51 F4800.0 E178.982
G1 X7.31 Y7.41 Z2.51 F4800.0 E179.04
G1 X6.48 Y7.19 Z2.51 F4800.0 E179.086
G1 F1200.0
G1 E179.086
G1 F4800.0
M103
(</loop>)
(<loop> outer )
G1 X6.02 Y6.62 Z2.51 F4200.0
G1 F1200.0
G1 E179.086
G1 F4200.0
M101
G1 X6.25 Y6.57 Z2.51 F4800.0 E179.098
G1 X7.28 Y6.78 Z2.51 F4800.0 E179.153
G1 X8.14 Y7.36 Z2.51 F4800.0 E179.209
G1 X8.73 Y8.22 Z2.51 F4800.0 E179.264
G1 X8.93 Y9.25 Z2.51 F4800.0 E179.319
G1 X8.73 Y10.28 Z2.51 F4800.0 E179.374
G1 X8.14 Y11.14 Z2.51 F4800.0 E179.429
G1 X7.28 Y11.73 Z2.51 F4800.0 E179.485
G1 X6.25 Y11.93 Z2.51 F4800.0 E179.54
G1 X5.22 Y11.73 Z2.51 F4800.0 E179.595
G1 X4.36 Y11.14 Z2.51 F4800.0 E179.65
G1 X3.78 Y10.28 Z2.51 F4800.0 E179.706
G1 X3.57 Y9.25 Z2.51 F4800.0 E179.761
G1 X3.78 Y8.22 Z2.51 F4800.0 E179.816
G1 X4.36 Y7.36 Z2.51 F4800.0 E179.871
G1 X5.22 Y6.78 Z2.51 F4800.0 E179.926
G1 X6.02 Y6.62 Z2.51 F4800.0 E179.969
G1 F1200.0
G1 E179.969
G1 F4800.0
M103
(</loop>)
(<edge> outer )
;M108 R40.0
G1 X6.02 Y6.21 Z2.51 F4200.0
G1 F1200.0
G1 E179.969
G1 F4200.0
M101
G1 X6.25 Y6.16 Z2.51 F2400.0 E179.982
G1 X7.43 Y6.4 Z2.51 F2400.0 E180.045
G1 X8.43 Y7.07 Z2.51 F2400.0 E180.109
G1 X9.1 Y8.07 Z2.51 F2400.0 E180.172
G1 X9.34 Y9.25 Z2.51 F2400.0 E180.236
G1 X9.1 Y10.43 Z2.51 F2400.0 E180.3
G1 X8.43 Y11.43 Z2.51 F2400.0 E180.363
G1 X7.43 Y12.1 Z2.51 F2400.0 E180.427
G1 X6.25 Y12.34 Z2.51 F2400.0 E180.491
G1 X5.07 Y12.1 Z2.51 F2400.0 E180.554
G1 X4.07 Y11.43 Z2.51 F2400.0 E180.618
G1 X3.4 Y10.43 Z2.51 F2400.0 E180.681
G1 X3.16 Y9.25 Z2.51 F2400.0 E180.745
G1 X3.4 Y8.07 Z2.51 F2400.0 E180.809
G1 X4.07 Y7.07 Z2.51 F2400.0 E180.872
G1 X5.07 Y6.4 Z2.51 F2400.0 E180.936
G1 X6.02 Y6.21 Z2.51 F2400.0 E180.987
G1 F1200.0
G1 E180.519
G1 F2400.0
M103
(</edge>)
(</boundaryPerimeter>)
(<nestedRing>)
(<boundaryPerimeter>)
(<boundaryPoint> X6.25 Y7.747 Z2.511 </boundaryPoint>)
(<boundaryPoint> X5.498 Y7.948 Z2.511 </boundaryPoint>)
(<boundaryPoint> X4.948 Y8.498 Z2.511 </boundaryPoint>)
(<boundaryPoint> X4.747 Y9.25 Z2.511 </boundaryPoint>)
(<boundaryPoint> X4.948 Y10.002 Z2.511 </boundaryPoint>)
(<boundaryPoint> X5.498 Y10.552 Z2.511 </boundaryPoint>)
(<boundaryPoint> X6.25 Y10.753 Z2.511 </boundaryPoint>)
(<boundaryPoint> X7.002 Y10.552 Z2.511 </boundaryPoint>)
(<boundaryPoint> X7.552 Y10.002 Z2.511 </boundaryPoint>)
(<boundaryPoint> X7.753 Y9.25 Z2.511 </boundaryPoint>)
(<boundaryPoint> X7.552 Y8.498 Z2.511 </boundaryPoint>)
(<boundaryPoint> X7.002 Y7.948 Z2.511 </boundaryPoint>)
(<edge> inner )
G1 X6.48 Y7.6 Z2.51 F4200.0
G1 F1200.0
G1 E180.987
G1 F4200.0
M73 P20 (display progress)
M101
G1 X6.25 Y7.54 Z2.51 F2400.0 E181.0
G1 X5.4 Y7.77 Z2.51 F2400.0 E181.046
G1 X4.77 Y8.4 Z2.51 F2400.0 E181.093
G1 X4.54 Y9.25 Z2.51 F2400.0 E181.14
G1 X4.77 Y10.11 Z2.51 F2400.0 E181.187
G1 X5.4 Y10.73 Z2.51 F2400.0 E181.233
G1 X6.25 Y10.96 Z2.51 F2400.0 E181.28
G1 X7.11 Y10.73 Z2.51 F2400.0 E181.327
G1 X7.73 Y10.11 Z2.51 F2400.0 E181.374
G1 X7.96 Y9.25 Z2.51 F2400.0 E181.42
G1 X7.73 Y8.4 Z2.51 F2400.0 E181.467
G1 X7.11 Y7.77 Z2.51 F2400.0 E181.514
G1 X6.48 Y7.6 Z2.51 F2400.0 E181.548
G1 F1200.0
G1 E180.548
G1 F2400.0
M103
(</edge>)
(</boundaryPerimeter>)
(</nestedRing>)
(</nestedRing>)
(<nestedRing>)
(<boundaryPerimeter>)
(<boundaryPoint> X-6.25 Y11.54 Z2.511 </boundaryPoint>)
(<boundaryPoint> X-7.51 Y11.29 Z2.511 </boundaryPoint>)
(<boundaryPoint> X-8.577 Y10.577 Z2.511 </boundaryPoint>)
(<boundaryPoint> X-9.29 Y9.51 Z2.511 </boundaryPoint>)
(<boundaryPoint> X-9.54 Y8.25 Z2.511 </boundaryPoint>)
(<boundaryPoint> X-9.29 Y6.99 Z2.511 </boundaryPoint>)
(<boundaryPoint> X-8.577 Y5.923 Z2.511 </boundaryPoint>)
(<boundaryPoint> X-7.51 Y5.21 Z2.511 </boundaryPoint>)
(<boundaryPoint> X-6.25 Y4.96 Z2.511 </boundaryPoint>)
(<boundaryPoint> X-4.99 Y5.21 Z2.511 </boundaryPoint>)
(<boundaryPoint> X-3.923 Y5.923 Z2.511 </boundaryPoint>)
(<boundaryPoint> X-3.21 Y6.99 Z2.511 </boundaryPoint>)
(<boundaryPoint> X-2.96 Y8.25 Z2.511 </boundaryPoint>)
(<boundaryPoint> X-3.21 Y9.51 Z2.511 </boundaryPoint>)
(<boundaryPoint> X-3.923 Y10.577 Z2.511 </boundaryPoint>)
(<boundaryPoint> X-4.99 Y11.29 Z2.511 </boundaryPoint>)
(<loop> inner )
;M108 R80.0
G1 X5.35 Y9.52 Z2.51 F4200.0
G1 X-5.35 Y7.96 Z2.51 F4200.0
G1 X-4.19 Y8.48 Z2.51 F4200.0
G1 F1200.0
G1 E181.548
G1 F4200.0
M101
G1 X-4.13 Y8.25 Z2.51 F4800.0 E181.561
G1 X-4.41 Y7.19 Z2.51 F4800.0 E181.619
G1 X-5.19 Y6.41 Z2.51 F4800.0 E181.677
G1 X-6.25 Y6.13 Z2.51 F4800.0 E181.735
G1 X-7.31 Y6.41 Z2.51 F4800.0 E181.793
G1 X-8.09 Y7.19 Z2.51 F4800.0 E181.851
G1 X-8.37 Y8.25 Z2.51 F4800.0 E181.909
G1 X-8.09 Y9.31 Z2.51 F4800.0 E181.967
G1 X-7.31 Y10.09 Z2.51 F4800.0 E182.025
G1 X-6.25 Y10.37 Z2.51 F4800.0 E182.083
G1 X-5.19 Y10.09 Z2.51 F4800.0 E182.142
G1 X-4.41 Y9.31 Z2.51 F4800.0 E182.2
G1 X-4.19 Y8.48 Z2.51 F4800.0 E182.245
G1 F1200.0
G1 E182.245
G1 F4800.0
M103
(</loop>)
(<loop> outer )
G1 X-3.62 Y8.02 Z2.51 F4200.0
G1 F1200.0
G1 E182.245
G1 F4200.0
M101
G1 X-3.57 Y8.25 Z2.51 F4800.0 E182.258
G1 X-3.78 Y9.28 Z2.51 F4800.0 E182.313
G1 X-4.36 Y10.14 Z2.51 F4800.0 E182.368
G1 X-5.22 Y10.73 Z2.51 F4800.0 E182.423
G1 X-6.25 Y10.93 Z2.51 F4800.0 E182.479
G1 X-7.28 Y10.73 Z2.51 F4800.0 E182.534
G1 X-8.14 Y10.14 Z2.51 F4800.0 E182.589
G1 X-8.73 Y9.28 Z2.51 F4800.0 E182.644
G1 X-8.93 Y8.25 Z2.51 F4800.0 E182.699
G1 X-8.73 Y7.22 Z2.51 F4800.0 E182.755
G1 X-8.14 Y6.36 Z2.51 F4800.0 E182.81
G1 X-7.28 Y5.78 Z2.51 F4800.0 E182.865
G1 X-6.25 Y5.57 Z2.51 F4800.0 E182.92
G1 X-5.22 Y5.78 Z2.51 F4800.0 E182.975
G1 X-4.36 Y6.36 Z2.51 F4800.0 E183.031
G1 X-3.78 Y7.22 Z2.51 F4800.0 E183.086
G1 X-3.62 Y8.02 Z2.51 F4800.0 E183.128
G1 F1200.0
G1 E183.128
G1 F4800.0
M103
(</loop>)
(<edge> outer )
;M108 R40.0
G1 X-3.21 Y8.02 Z2.51 F4200.0
G1 F1200.0
G1 E183.128
G1 F4200.0
M101
G1 X-3.16 Y8.25 Z2.51 F2400.0 E183.141
G1 X-3.4 Y9.43 Z2.51 F2400.0 E183.205
G1 X-4.07 Y10.43 Z2.51 F2400.0 E183.268
G1 X-5.07 Y11.1 Z2.51 F2400.0 E183.332
G1 X-6.25 Y11.34 Z2.51 F2400.0 E183.396
G1 X-7.43 Y11.1 Z2.51 F2400.0 E183.459
G1 X-8.43 Y10.43 Z2.51 F2400.0 E183.523
G1 X-9.1 Y9.43 Z2.51 F2400.0 E183.586
G1 X-9.34 Y8.25 Z2.51 F2400.0 E183.65
G1 X-9.1 Y7.07 Z2.51 F2400.0 E183.714
G1 X-8.43 Y6.07 Z2.51 F2400.0 E183.777
G1 X-7.43 Y5.4 Z2.51 F2400.0 E183.841
G1 X-6.25 Y5.16 Z2.51 F2400.0 E183.905
G1 X-5.07 Y5.4 Z2.51 F2400.0 E183.968
G1 X-4.07 Y6.07 Z2.51 F2400.0 E184.032
G1 X-3.4 Y7.07 Z2.51 F2400.0 E184.095
G1 X-3.21 Y8.02 Z2.51 F2400.0 E184.146
G1 F1200.0
G1 E183.679
G1 F2400.0
M103
(</edge>)
(</boundaryPerimeter>)
(<nestedRing>)
(<boundaryPerimeter>)
(<boundaryPoint> X-4.948 Y9.002 Z2.511 </boundaryPoint>)
(<boundaryPoint> X-4.747 Y8.25 Z2.511 </boundaryPoint>)
(<boundaryPoint> X-4.948 Y7.498 Z2.511 </boundaryPoint>)
(<boundaryPoint> X-5.498 Y6.948 Z2.511 </boundaryPoint>)
(<boundaryPoint> X-6.25 Y6.747 Z2.511 </boundaryPoint>)
(<boundaryPoint> X-7.002 Y6.948 Z2.511 </boundaryPoint>)
(<boundaryPoint> X-7.552 Y7.498 Z2.511 </boundaryPoint>)
(<boundaryPoint> X-7.753 Y8.25 Z2.511 </boundaryPoint>)
(<boundaryPoint> X-7.552 Y9.002 Z2.511 </boundaryPoint>)
(<boundaryPoint> X-7.002 Y9.552 Z2.511 </boundaryPoint>)
(<boundaryPoint> X-6.25 Y9.753 Z2.511 </boundaryPoint>)
(<boundaryPoint> X-5.498 Y9.552 Z2.511 </boundaryPoint>)
(<edge> inner )
G1 X-4.6 Y8.48 Z2.51 F4200.0
G1 F1200.0
G1 E184.146
G1 F4200.0
M101
G1 X-4.54 Y8.25 Z2.51 F2400.0 E184.159
G1 X-4.77 Y7.4 Z2.51 F2400.0 E184.206
G1 X-5.4 Y6.77 Z2.51 F2400.0 E184.253
G1 X-6.25 Y6.54 Z2.51 F2400.0 E184.299
G1 X-7.11 Y6.77 Z2.51 F2400.0 E184.346
G1 X-7.73 Y7.4 Z2.51 F2400.0 E184.393
G1 X-7.96 Y8.25 Z2.51 F2400.0 E184.44
G1 X-7.73 Y9.11 Z2.51 F2400.0 E184.486
G1 X-7.11 Y9.73 Z2.51 F2400.0 E184.533
G1 X-6.25 Y9.96 Z2.51 F2400.0 E184.58
G1 X-5.4 Y9.73 Z2.51 F2400.0 E184.627
G1 X-4.77 Y9.11 Z2.51 F2400.0 E184.673
G1 X-4.6 Y8.48 Z2.51 F2400.0 E184.708
G1 F1200.0
G1 E183.708
G1 F2400.0
M103
(</edge>)
(</boundaryPerimeter>)
(</nestedRing>)
(</nestedRing>)
(</rotation>)
(</layer>)
;M108 R56.0
(<layer> 2.781 )
(<supportLayer>)
G1 X1.59 Y-9.0 Z2.78 F4200.0
G1 F1200.0
G1 E184.708
G1 F4200.0
M101
G1 X2.16 Y-9.0 Z2.78 F4800.0 E184.729
G1 F1200.0
G1 E183.729
G1 F4800.0
M103
G1 X4.73 Y-9.0 Z2.78 F4200.0
G1 F1200.0
G1 E184.729
G1 F4200.0
M101
G1 X6.77 Y-9.0 Z2.78 F4800.0 E184.804
G1 F1200.0
G1 E183.804
G1 F4800.0
M103
G1 X9.34 Y-9.0 Z2.78 F4200.0
G1 F1200.0
G1 E184.804
G1 F4200.0
M101
G1 X9.91 Y-9.0 Z2.78 F4800.0 E184.825
G1 F1200.0
G1 E183.825
G1 F4800.0
M103
G1 X5.02 Y-8.96 Z2.78 F4200.0
G1 X-4.92 Y-7.0 Z2.78 F4200.0
G1 X-4.68 Y-7.2 Z2.78 F4200.0
G1 F1200.0
G1 E184.825
G1 F4200.0
M101
G1 X-6.82 Y-7.2 Z2.78 F4800.0 E184.904
G1 F1200.0
G1 E183.904
G1 F4800.0
M103
G1 X-5.6 Y-6.42 Z2.78 F4200.0
G1 X-6.36 Y7.43 Z2.78 F4200.0
G1 X-6.39 Y7.2 Z2.78 F4200.0
G1 F1200.0
G1 E184.904
G1 F4200.0
M101
G1 X-6.11 Y7.2 Z2.78 F4800.0 E184.915
G1 X-5.52 Y9.0 Z2.78 F4800.0 E184.985
M73 P21 (display progress)
G1 X-6.99 Y9.0 Z2.78 F4800.0 E185.039
G1 F1200.0
G1 E184.039
G1 F4800.0
M103
G1 X2.09 Y9.0 Z2.78 F4200.0
G1 F1200.0
G1 E185.039
G1 F4200.0
M101
G1 X2.66 Y9.0 Z2.78 F4800.0 E185.06
G1 F1200.0
G1 E184.06
G1 F4800.0
M103
G1 X5.23 Y9.0 Z2.78 F4200.0
G1 F1200.0
G1 E185.06
G1 F4200.0
M101
G1 X7.27 Y9.0 Z2.78 F4800.0 E185.135
G1 F1200.0
G1 E184.135
G1 F4800.0
M103
G1 X9.84 Y9.0 Z2.78 F4200.0
G1 F1200.0
G1 E185.135
G1 F4200.0
M101
G1 X10.41 Y9.0 Z2.78 F4800.0 E185.156
G1 F1200.0
G1 E184.156
G1 F4800.0
M103
;M108 R80.0
(</supportLayer>)
(<rotation> (6.12323399574e-17+1j) )
(<nestedRing>)
(<boundaryPerimeter>)
(<boundaryPoint> X-5.75 Y-10.48 Z2.781 </boundaryPoint>)
(<boundaryPoint> X-4.513 Y-10.235 Z2.781 </boundaryPoint>)
(<boundaryPoint> X-3.466 Y-9.534 Z2.781 </boundaryPoint>)
(<boundaryPoint> X-2.765 Y-8.487 Z2.781 </boundaryPoint>)
(<boundaryPoint> X-2.52 Y-7.25 Z2.781 </boundaryPoint>)
(<boundaryPoint> X-2.765 Y-6.013 Z2.781 </boundaryPoint>)
(<boundaryPoint> X-3.466 Y-4.966 Z2.781 </boundaryPoint>)
(<boundaryPoint> X-4.513 Y-4.265 Z2.781 </boundaryPoint>)
(<boundaryPoint> X-5.75 Y-4.02 Z2.781 </boundaryPoint>)
(<boundaryPoint> X-6.987 Y-4.265 Z2.781 </boundaryPoint>)
(<boundaryPoint> X-8.034 Y-4.966 Z2.781 </boundaryPoint>)
(<boundaryPoint> X-8.735 Y-6.013 Z2.781 </boundaryPoint>)
(<boundaryPoint> X-8.98 Y-7.25 Z2.781 </boundaryPoint>)
(<boundaryPoint> X-8.735 Y-8.487 Z2.781 </boundaryPoint>)
(<boundaryPoint> X-8.034 Y-9.534 Z2.781 </boundaryPoint>)
(<boundaryPoint> X-6.987 Y-10.235 Z2.781 </boundaryPoint>)
(<loop> inner )
G1 X5.5 Y8.82 Z2.78 F4200.0
G1 X-4.98 Y-6.84 Z2.78 F4200.0
G1 X-7.38 Y-8.52 Z2.78 F4200.0
G1 F1200.0
G1 E185.156
G1 F4200.0
M101
G1 X-7.59 Y-8.31 Z2.78 F4800.0 E185.172
G1 X-7.87 Y-7.25 Z2.78 F4800.0 E185.23
G1 X-7.59 Y-6.19 Z2.78 F4800.0 E185.288
G1 X-6.81 Y-5.41 Z2.78 F4800.0 E185.346
G1 X-5.75 Y-5.13 Z2.78 F4800.0 E185.404
G1 X-4.69 Y-5.41 Z2.78 F4800.0 E185.462
G1 X-3.91 Y-6.19 Z2.78 F4800.0 E185.52
G1 X-3.63 Y-7.25 Z2.78 F4800.0 E185.578
G1 X-3.91 Y-8.31 Z2.78 F4800.0 E185.637
G1 X-4.69 Y-9.09 Z2.78 F4800.0 E185.695
G1 X-5.75 Y-9.37 Z2.78 F4800.0 E185.753
G1 X-6.81 Y-9.09 Z2.78 F4800.0 E185.811
G1 X-7.2 Y-8.7 Z2.78 F4800.0 E185.84
G1 X-7.38 Y-8.52 Z2.78 F4800.0 E185.853
G1 F1200.0
G1 E185.853
G1 F4800.0
M103
(</loop>)
(<loop> outer )
G1 X-7.39 Y-9.24 Z2.78 F4200.0
G1 F1200.0
G1 E185.853
G1 F4200.0
M101
G1 X-6.75 Y-9.67 Z2.78 F4800.0 E185.894
G1 X-5.75 Y-9.87 Z2.78 F4800.0 E185.948
G1 X-4.75 Y-9.67 Z2.78 F4800.0 E186.002
G1 X-3.9 Y-9.1 Z2.78 F4800.0 E186.056
G1 X-3.33 Y-8.25 Z2.78 F4800.0 E186.11
G1 X-3.13 Y-7.25 Z2.78 F4800.0 E186.164
G1 X-3.33 Y-6.25 Z2.78 F4800.0 E186.218
G1 X-3.9 Y-5.4 Z2.78 F4800.0 E186.272
G1 X-4.75 Y-4.83 Z2.78 F4800.0 E186.326
G1 X-5.75 Y-4.63 Z2.78 F4800.0 E186.38
G1 X-6.75 Y-4.83 Z2.78 F4800.0 E186.434
G1 X-7.6 Y-5.4 Z2.78 F4800.0 E186.488
G1 X-8.17 Y-6.25 Z2.78 F4800.0 E186.542
G1 X-8.37 Y-7.25 Z2.78 F4800.0 E186.596
G1 X-8.17 Y-8.25 Z2.78 F4800.0 E186.65
G1 X-7.6 Y-9.1 Z2.78 F4800.0 E186.704
G1 X-7.39 Y-9.24 Z2.78 F4800.0 E186.717
G1 F1200.0
G1 E186.717
G1 F4800.0
M103
(</loop>)
(<edge> outer )
;M108 R40.0
G1 X-7.68 Y-9.53 Z2.78 F4200.0
G1 F1200.0
G1 E186.717
G1 F4200.0
M101
G1 X-6.91 Y-10.05 Z2.78 F2400.0 E186.766
G1 X-5.75 Y-10.28 Z2.78 F2400.0 E186.828
G1 X-4.59 Y-10.05 Z2.78 F2400.0 E186.891
G1 X-3.61 Y-9.39 Z2.78 F2400.0 E186.953
G1 X-2.95 Y-8.41 Z2.78 F2400.0 E187.016
G1 X-2.72 Y-7.25 Z2.78 F2400.0 E187.078
G1 X-2.95 Y-6.09 Z2.78 F2400.0 E187.14
G1 X-3.61 Y-5.11 Z2.78 F2400.0 E187.203
G1 X-4.59 Y-4.45 Z2.78 F2400.0 E187.265
G1 X-5.75 Y-4.22 Z2.78 F2400.0 E187.327
G1 X-6.91 Y-4.45 Z2.78 F2400.0 E187.39
G1 X-7.89 Y-5.11 Z2.78 F2400.0 E187.452
G1 X-8.55 Y-6.09 Z2.78 F2400.0 E187.515
G1 X-8.78 Y-7.25 Z2.78 F2400.0 E187.577
G1 X-8.55 Y-8.41 Z2.78 F2400.0 E187.639
G1 X-7.89 Y-9.39 Z2.78 F2400.0 E187.702
G1 X-7.68 Y-9.53 Z2.78 F2400.0 E187.715
G1 F1200.0
G1 E187.297
G1 F2400.0
M103
(</edge>)
(</boundaryPerimeter>)
(<nestedRing>)
(<boundaryPerimeter>)
(<boundaryPoint> X-4.998 Y-5.948 Z2.781 </boundaryPoint>)
(<boundaryPoint> X-4.448 Y-6.498 Z2.781 </boundaryPoint>)
(<boundaryPoint> X-4.247 Y-7.25 Z2.781 </boundaryPoint>)
(<boundaryPoint> X-4.448 Y-8.002 Z2.781 </boundaryPoint>)
(<boundaryPoint> X-4.998 Y-8.552 Z2.781 </boundaryPoint>)
(<boundaryPoint> X-5.75 Y-8.753 Z2.781 </boundaryPoint>)
(<boundaryPoint> X-6.502 Y-8.552 Z2.781 </boundaryPoint>)
(<boundaryPoint> X-7.052 Y-8.002 Z2.781 </boundaryPoint>)
(<boundaryPoint> X-7.253 Y-7.25 Z2.781 </boundaryPoint>)
(<boundaryPoint> X-7.052 Y-6.498 Z2.781 </boundaryPoint>)
(<boundaryPoint> X-6.502 Y-5.948 Z2.781 </boundaryPoint>)
(<boundaryPoint> X-5.75 Y-5.747 Z2.781 </boundaryPoint>)
(<edge> inner )
G1 X-7.1 Y-8.24 Z2.78 F4200.0
G1 F1200.0
G1 E187.715
G1 F4200.0
M101
G1 X-7.23 Y-8.11 Z2.78 F2400.0 E187.725
G1 X-7.46 Y-7.25 Z2.78 F2400.0 E187.772
G1 X-7.23 Y-6.4 Z2.78 F2400.0 E187.819
G1 X-6.61 Y-5.77 Z2.78 F2400.0 E187.865
G1 X-5.75 Y-5.54 Z2.78 F2400.0 E187.912
G1 X-4.89 Y-5.77 Z2.78 F2400.0 E187.959
G1 X-4.27 Y-6.4 Z2.78 F2400.0 E188.006
G1 X-4.04 Y-7.25 Z2.78 F2400.0 E188.052
G1 X-4.27 Y-8.11 Z2.78 F2400.0 E188.099
G1 X-4.89 Y-8.73 Z2.78 F2400.0 E188.146
G1 X-5.75 Y-8.96 Z2.78 F2400.0 E188.193
G1 X-6.61 Y-8.73 Z2.78 F2400.0 E188.24
G1 X-6.92 Y-8.42 Z2.78 F2400.0 E188.263
G1 X-7.1 Y-8.24 Z2.78 F2400.0 E188.276
G1 F1200.0
G1 E187.276
G1 F2400.0
M103
(</edge>)
(</boundaryPerimeter>)
(</nestedRing>)
(</nestedRing>)
(<nestedRing>)
(<boundaryPerimeter>)
(<boundaryPoint> X4.513 Y-6.265 Z2.781 </boundaryPoint>)
(<boundaryPoint> X3.466 Y-6.966 Z2.781 </boundaryPoint>)
(<boundaryPoint> X2.765 Y-8.013 Z2.781 </boundaryPoint>)
(<boundaryPoint> X2.52 Y-9.25 Z2.781 </boundaryPoint>)
(<boundaryPoint> X2.765 Y-10.487 Z2.781 </boundaryPoint>)
(<boundaryPoint> X3.466 Y-11.534 Z2.781 </boundaryPoint>)
(<boundaryPoint> X4.513 Y-12.235 Z2.781 </boundaryPoint>)
(<boundaryPoint> X5.75 Y-12.48 Z2.781 </boundaryPoint>)
(<boundaryPoint> X6.987 Y-12.235 Z2.781 </boundaryPoint>)
(<boundaryPoint> X8.034 Y-11.534 Z2.781 </boundaryPoint>)
(<boundaryPoint> X8.735 Y-10.487 Z2.781 </boundaryPoint>)
(<boundaryPoint> X8.98 Y-9.25 Z2.781 </boundaryPoint>)
(<boundaryPoint> X8.735 Y-8.013 Z2.781 </boundaryPoint>)
(<boundaryPoint> X8.034 Y-6.966 Z2.781 </boundaryPoint>)
(<boundaryPoint> X6.987 Y-6.265 Z2.781 </boundaryPoint>)
(<boundaryPoint> X5.75 Y-6.02 Z2.781 </boundaryPoint>)
(<loop> inner )
;M108 R80.0
G1 X-5.0 Y-7.42 Z2.78 F4200.0
G1 X4.94 Y-9.39 Z2.78 F4200.0
G1 X3.69 Y-9.0 Z2.78 F4200.0
G1 F1200.0
G1 E188.276
G1 F4200.0
M101
G1 X3.91 Y-8.19 Z2.78 F4800.0 E188.321
G1 X4.69 Y-7.41 Z2.78 F4800.0 E188.379
G1 X5.75 Y-7.13 Z2.78 F4800.0 E188.437
G1 X6.81 Y-7.41 Z2.78 F4800.0 E188.495
G1 X7.59 Y-8.19 Z2.78 F4800.0 E188.553
G1 X7.87 Y-9.25 Z2.78 F4800.0 E188.611
G1 X7.59 Y-10.31 Z2.78 F4800.0 E188.67
G1 X6.81 Y-11.09 Z2.78 F4800.0 E188.728
G1 X5.75 Y-11.37 Z2.78 F4800.0 E188.786
G1 X4.69 Y-11.09 Z2.78 F4800.0 E188.844
G1 X3.91 Y-10.31 Z2.78 F4800.0 E188.902
G1 X3.63 Y-9.25 Z2.78 F4800.0 E188.96
M73 P22 (display progress)
G1 X3.69 Y-9.0 Z2.78 F4800.0 E188.973
G1 F1200.0
G1 E188.973
G1 F4800.0
M103
(</loop>)
(<loop> outer )
G1 X3.18 Y-9.5 Z2.78 F4200.0
G1 F1200.0
G1 E188.973
G1 F4200.0
M101
G1 X3.33 Y-10.25 Z2.78 F4800.0 E189.014
G1 X3.9 Y-11.1 Z2.78 F4800.0 E189.068
G1 X4.75 Y-11.67 Z2.78 F4800.0 E189.122
G1 X5.75 Y-11.87 Z2.78 F4800.0 E189.176
G1 X6.75 Y-11.67 Z2.78 F4800.0 E189.23
G1 X7.6 Y-11.1 Z2.78 F4800.0 E189.284
G1 X8.17 Y-10.25 Z2.78 F4800.0 E189.338
G1 X8.37 Y-9.25 Z2.78 F4800.0 E189.392
G1 X8.17 Y-8.25 Z2.78 F4800.0 E189.446
G1 X7.6 Y-7.4 Z2.78 F4800.0 E189.5
G1 X6.75 Y-6.83 Z2.78 F4800.0 E189.554
G1 X5.75 Y-6.63 Z2.78 F4800.0 E189.608
G1 X4.75 Y-6.83 Z2.78 F4800.0 E189.662
G1 X3.9 Y-7.4 Z2.78 F4800.0 E189.716
G1 X3.33 Y-8.25 Z2.78 F4800.0 E189.77
G1 X3.13 Y-9.25 Z2.78 F4800.0 E189.824
G1 X3.18 Y-9.5 Z2.78 F4800.0 E189.837
G1 F1200.0
G1 E189.837
G1 F4800.0
M103
(</loop>)
(<edge> outer )
;M108 R40.0
G1 X2.77 Y-9.5 Z2.78 F4200.0
G1 F1200.0
G1 E189.837
G1 F4200.0
M101
G1 X2.95 Y-10.41 Z2.78 F2400.0 E189.886
G1 X3.61 Y-11.39 Z2.78 F2400.0 E189.948
G1 X4.59 Y-12.05 Z2.78 F2400.0 E190.011
G1 X5.75 Y-12.28 Z2.78 F2400.0 E190.073
G1 X6.91 Y-12.05 Z2.78 F2400.0 E190.136
G1 X7.89 Y-11.39 Z2.78 F2400.0 E190.198
G1 X8.55 Y-10.41 Z2.78 F2400.0 E190.26
G1 X8.78 Y-9.25 Z2.78 F2400.0 E190.323
G1 X8.55 Y-8.09 Z2.78 F2400.0 E190.385
G1 X7.89 Y-7.11 Z2.78 F2400.0 E190.448
G1 X6.91 Y-6.45 Z2.78 F2400.0 E190.51
G1 X5.75 Y-6.22 Z2.78 F2400.0 E190.572
G1 X4.59 Y-6.45 Z2.78 F2400.0 E190.635
G1 X3.61 Y-7.11 Z2.78 F2400.0 E190.697
G1 X2.95 Y-8.09 Z2.78 F2400.0 E190.759
G1 X2.72 Y-9.25 Z2.78 F2400.0 E190.822
G1 X2.77 Y-9.5 Z2.78 F2400.0 E190.835
G1 F1200.0
G1 E190.413
G1 F2400.0
M103
(</edge>)
(</boundaryPerimeter>)
(<nestedRing>)
(<boundaryPerimeter>)
(<boundaryPoint> X7.253 Y-9.25 Z2.781 </boundaryPoint>)
(<boundaryPoint> X7.052 Y-10.002 Z2.781 </boundaryPoint>)
(<boundaryPoint> X6.502 Y-10.552 Z2.781 </boundaryPoint>)
(<boundaryPoint> X5.75 Y-10.753 Z2.781 </boundaryPoint>)
(<boundaryPoint> X4.998 Y-10.552 Z2.781 </boundaryPoint>)
(<boundaryPoint> X4.448 Y-10.002 Z2.781 </boundaryPoint>)
(<boundaryPoint> X4.247 Y-9.25 Z2.781 </boundaryPoint>)
(<boundaryPoint> X4.448 Y-8.498 Z2.781 </boundaryPoint>)
(<boundaryPoint> X4.998 Y-7.948 Z2.781 </boundaryPoint>)
(<boundaryPoint> X5.75 Y-7.747 Z2.781 </boundaryPoint>)
(<boundaryPoint> X6.502 Y-7.948 Z2.781 </boundaryPoint>)
(<boundaryPoint> X7.052 Y-8.498 Z2.781 </boundaryPoint>)
(<edge> inner )
G1 X4.11 Y-9.0 Z2.78 F4200.0
G1 F1200.0
G1 E190.835
G1 F4200.0
M101
G1 X4.27 Y-8.4 Z2.78 F2400.0 E190.869
G1 X4.89 Y-7.77 Z2.78 F2400.0 E190.915
G1 X5.75 Y-7.54 Z2.78 F2400.0 E190.962
G1 X6.61 Y-7.77 Z2.78 F2400.0 E191.009
G1 X7.23 Y-8.4 Z2.78 F2400.0 E191.056
G1 X7.46 Y-9.25 Z2.78 F2400.0 E191.102
G1 X7.23 Y-10.11 Z2.78 F2400.0 E191.149
G1 X6.61 Y-10.73 Z2.78 F2400.0 E191.196
G1 X5.75 Y-10.96 Z2.78 F2400.0 E191.243
G1 X4.89 Y-10.73 Z2.78 F2400.0 E191.29
G1 X4.27 Y-10.11 Z2.78 F2400.0 E191.336
G1 X4.04 Y-9.25 Z2.78 F2400.0 E191.383
G1 X4.11 Y-9.0 Z2.78 F2400.0 E191.397
G1 F1200.0
G1 E190.397
G1 F2400.0
M103
(</edge>)
(</boundaryPerimeter>)
(</nestedRing>)
(</nestedRing>)
(<nestedRing>)
(<boundaryPerimeter>)
(<boundaryPoint> X7.487 Y12.235 Z2.781 </boundaryPoint>)
(<boundaryPoint> X6.25 Y12.48 Z2.781 </boundaryPoint>)
(<boundaryPoint> X5.013 Y12.235 Z2.781 </boundaryPoint>)
(<boundaryPoint> X3.966 Y11.534 Z2.781 </boundaryPoint>)
(<boundaryPoint> X3.265 Y10.487 Z2.781 </boundaryPoint>)
(<boundaryPoint> X3.02 Y9.25 Z2.781 </boundaryPoint>)
(<boundaryPoint> X3.265 Y8.013 Z2.781 </boundaryPoint>)
(<boundaryPoint> X3.966 Y6.966 Z2.781 </boundaryPoint>)
(<boundaryPoint> X5.013 Y6.265 Z2.781 </boundaryPoint>)
(<boundaryPoint> X6.25 Y6.02 Z2.781 </boundaryPoint>)
(<boundaryPoint> X7.487 Y6.265 Z2.781 </boundaryPoint>)
(<boundaryPoint> X8.534 Y6.966 Z2.781 </boundaryPoint>)
(<boundaryPoint> X9.235 Y8.013 Z2.781 </boundaryPoint>)
(<boundaryPoint> X9.48 Y9.25 Z2.781 </boundaryPoint>)
(<boundaryPoint> X9.235 Y10.487 Z2.781 </boundaryPoint>)
(<boundaryPoint> X8.534 Y11.534 Z2.781 </boundaryPoint>)
(<loop> inner )
;M108 R80.0
G1 X5.73 Y-8.43 Z2.78 F4200.0
G1 X6.32 Y8.43 Z2.78 F4200.0
G1 X6.0 Y7.19 Z2.78 F4200.0
G1 F1200.0
G1 E191.397
G1 F4200.0
M101
G1 X5.19 Y7.41 Z2.78 F4800.0 E191.441
G1 X4.41 Y8.19 Z2.78 F4800.0 E191.499
G1 X4.13 Y9.25 Z2.78 F4800.0 E191.557
G1 X4.41 Y10.31 Z2.78 F4800.0 E191.615
G1 X5.19 Y11.09 Z2.78 F4800.0 E191.673
G1 X6.25 Y11.37 Z2.78 F4800.0 E191.732
G1 X7.31 Y11.09 Z2.78 F4800.0 E191.79
G1 X8.09 Y10.31 Z2.78 F4800.0 E191.848
G1 X8.37 Y9.25 Z2.78 F4800.0 E191.906
G1 X8.09 Y8.19 Z2.78 F4800.0 E191.964
G1 X7.31 Y7.41 Z2.78 F4800.0 E192.022
G1 X6.25 Y7.13 Z2.78 F4800.0 E192.08
G1 X6.0 Y7.19 Z2.78 F4800.0 E192.094
G1 F1200.0
G1 E192.094
G1 F4800.0
M103
(</loop>)
(<loop> outer )
G1 X6.5 Y6.68 Z2.78 F4200.0
G1 F1200.0
G1 E192.094
G1 F4200.0
M101
G1 X7.25 Y6.83 Z2.78 F4800.0 E192.134
G1 X8.1 Y7.4 Z2.78 F4800.0 E192.188
G1 X8.67 Y8.25 Z2.78 F4800.0 E192.242
G1 X8.87 Y9.25 Z2.78 F4800.0 E192.296
G1 X8.67 Y10.25 Z2.78 F4800.0 E192.35
G1 X8.1 Y11.1 Z2.78 F4800.0 E192.404
G1 X7.25 Y11.67 Z2.78 F4800.0 E192.458
G1 X6.25 Y11.87 Z2.78 F4800.0 E192.512
G1 X5.25 Y11.67 Z2.78 F4800.0 E192.566
G1 X4.4 Y11.1 Z2.78 F4800.0 E192.62
G1 X3.83 Y10.25 Z2.78 F4800.0 E192.674
G1 X3.63 Y9.25 Z2.78 F4800.0 E192.728
G1 X3.83 Y8.25 Z2.78 F4800.0 E192.782
G1 X4.4 Y7.4 Z2.78 F4800.0 E192.836
G1 X5.25 Y6.83 Z2.78 F4800.0 E192.89
G1 X6.25 Y6.63 Z2.78 F4800.0 E192.944
G1 X6.5 Y6.68 Z2.78 F4800.0 E192.957
G1 F1200.0
G1 E192.957
G1 F4800.0
M103
(</loop>)
(<edge> outer )
;M108 R40.0
G1 X6.5 Y6.27 Z2.78 F4200.0
G1 F1200.0
G1 E192.957
G1 F4200.0
M101
G1 X7.41 Y6.45 Z2.78 F2400.0 E193.006
G1 X8.39 Y7.11 Z2.78 F2400.0 E193.069
G1 X9.05 Y8.09 Z2.78 F2400.0 E193.131
G1 X9.28 Y9.25 Z2.78 F2400.0 E193.193
G1 X9.05 Y10.41 Z2.78 F2400.0 E193.256
G1 X8.39 Y11.39 Z2.78 F2400.0 E193.318
G1 X7.41 Y12.05 Z2.78 F2400.0 E193.381
G1 X6.25 Y12.28 Z2.78 F2400.0 E193.443
G1 X5.09 Y12.05 Z2.78 F2400.0 E193.505
G1 X4.11 Y11.39 Z2.78 F2400.0 E193.568
G1 X3.45 Y10.41 Z2.78 F2400.0 E193.63
G1 X3.22 Y9.25 Z2.78 F2400.0 E193.692
G1 X3.45 Y8.09 Z2.78 F2400.0 E193.755
G1 X4.11 Y7.11 Z2.78 F2400.0 E193.817
G1 X5.09 Y6.45 Z2.78 F2400.0 E193.88
G1 X6.25 Y6.22 Z2.78 F2400.0 E193.942
G1 X6.5 Y6.27 Z2.78 F2400.0 E193.956
G1 F1200.0
G1 E193.533
G1 F2400.0
M103
(</edge>)
(</boundaryPerimeter>)
(<nestedRing>)
(<boundaryPerimeter>)
(<boundaryPoint> X6.25 Y7.747 Z2.781 </boundaryPoint>)
(<boundaryPoint> X5.498 Y7.948 Z2.781 </boundaryPoint>)
(<boundaryPoint> X4.948 Y8.498 Z2.781 </boundaryPoint>)
(<boundaryPoint> X4.747 Y9.25 Z2.781 </boundaryPoint>)
(<boundaryPoint> X4.948 Y10.002 Z2.781 </boundaryPoint>)
(<boundaryPoint> X5.498 Y10.552 Z2.781 </boundaryPoint>)
(<boundaryPoint> X6.25 Y10.753 Z2.781 </boundaryPoint>)
(<boundaryPoint> X7.002 Y10.552 Z2.781 </boundaryPoint>)
(<boundaryPoint> X7.552 Y10.002 Z2.781 </boundaryPoint>)
(<boundaryPoint> X7.753 Y9.25 Z2.781 </boundaryPoint>)
(<boundaryPoint> X7.552 Y8.498 Z2.781 </boundaryPoint>)
M73 P23 (display progress)
(<boundaryPoint> X7.002 Y7.948 Z2.781 </boundaryPoint>)
(<edge> inner )
G1 X6.0 Y7.61 Z2.78 F4200.0
G1 F1200.0
G1 E193.956
G1 F4200.0
M101
G1 X5.4 Y7.77 Z2.78 F2400.0 E193.989
G1 X4.77 Y8.4 Z2.78 F2400.0 E194.036
G1 X4.54 Y9.25 Z2.78 F2400.0 E194.082
G1 X4.77 Y10.11 Z2.78 F2400.0 E194.129
G1 X5.4 Y10.73 Z2.78 F2400.0 E194.176
G1 X6.25 Y10.96 Z2.78 F2400.0 E194.223
G1 X7.11 Y10.73 Z2.78 F2400.0 E194.269
G1 X7.73 Y10.11 Z2.78 F2400.0 E194.316
G1 X7.96 Y9.25 Z2.78 F2400.0 E194.363
G1 X7.73 Y8.4 Z2.78 F2400.0 E194.41
G1 X7.11 Y7.77 Z2.78 F2400.0 E194.456
G1 X6.25 Y7.54 Z2.78 F2400.0 E194.503
G1 X6.0 Y7.61 Z2.78 F2400.0 E194.517
G1 F1200.0
G1 E193.517
G1 F2400.0
M103
(</edge>)
(</boundaryPerimeter>)
(</nestedRing>)
(</nestedRing>)
(<nestedRing>)
(<boundaryPerimeter>)
(<boundaryPoint> X-6.25 Y11.48 Z2.781 </boundaryPoint>)
(<boundaryPoint> X-7.487 Y11.235 Z2.781 </boundaryPoint>)
(<boundaryPoint> X-8.534 Y10.534 Z2.781 </boundaryPoint>)
(<boundaryPoint> X-9.235 Y9.487 Z2.781 </boundaryPoint>)
(<boundaryPoint> X-9.48 Y8.25 Z2.781 </boundaryPoint>)
(<boundaryPoint> X-9.235 Y7.013 Z2.781 </boundaryPoint>)
(<boundaryPoint> X-8.534 Y5.966 Z2.781 </boundaryPoint>)
(<boundaryPoint> X-7.487 Y5.265 Z2.781 </boundaryPoint>)
(<boundaryPoint> X-6.25 Y5.02 Z2.781 </boundaryPoint>)
(<boundaryPoint> X-5.013 Y5.265 Z2.781 </boundaryPoint>)
(<boundaryPoint> X-3.966 Y5.966 Z2.781 </boundaryPoint>)
(<boundaryPoint> X-3.265 Y7.013 Z2.781 </boundaryPoint>)
(<boundaryPoint> X-3.02 Y8.25 Z2.781 </boundaryPoint>)
(<boundaryPoint> X-3.265 Y9.487 Z2.781 </boundaryPoint>)
(<boundaryPoint> X-3.966 Y10.534 Z2.781 </boundaryPoint>)
(<boundaryPoint> X-5.013 Y11.235 Z2.781 </boundaryPoint>)
(<loop> inner )
;M108 R80.0
G1 X5.39 Y9.64 Z2.78 F4200.0
G1 X-5.4 Y7.94 Z2.78 F4200.0
G1 X-4.19 Y8.0 Z2.78 F4200.0
G1 F1200.0
G1 E194.517
G1 F4200.0
M101
G1 X-4.41 Y7.19 Z2.78 F4800.0 E194.561
G1 X-5.19 Y6.41 Z2.78 F4800.0 E194.619
G1 X-6.25 Y6.13 Z2.78 F4800.0 E194.677
G1 X-7.31 Y6.41 Z2.78 F4800.0 E194.735
G1 X-8.09 Y7.19 Z2.78 F4800.0 E194.794
G1 X-8.37 Y8.25 Z2.78 F4800.0 E194.852
G1 X-8.09 Y9.31 Z2.78 F4800.0 E194.91
G1 X-7.31 Y10.09 Z2.78 F4800.0 E194.968
G1 X-6.25 Y10.37 Z2.78 F4800.0 E195.026
G1 X-5.19 Y10.09 Z2.78 F4800.0 E195.084
G1 X-4.41 Y9.31 Z2.78 F4800.0 E195.142
G1 X-4.13 Y8.25 Z2.78 F4800.0 E195.2
G1 X-4.19 Y8.0 Z2.78 F4800.0 E195.214
G1 F1200.0
G1 E195.214
G1 F4800.0
M103
(</loop>)
(<loop> outer )
G1 X-3.68 Y8.5 Z2.78 F4200.0
G1 F1200.0
G1 E195.214
G1 F4200.0
M101
G1 X-3.83 Y9.25 Z2.78 F4800.0 E195.254
G1 X-4.4 Y10.1 Z2.78 F4800.0 E195.308
G1 X-5.25 Y10.67 Z2.78 F4800.0 E195.362
G1 X-6.25 Y10.87 Z2.78 F4800.0 E195.416
G1 X-7.25 Y10.67 Z2.78 F4800.0 E195.47
G1 X-8.1 Y10.1 Z2.78 F4800.0 E195.524
G1 X-8.67 Y9.25 Z2.78 F4800.0 E195.578
G1 X-8.87 Y8.25 Z2.78 F4800.0 E195.632
G1 X-8.67 Y7.25 Z2.78 F4800.0 E195.686
G1 X-8.1 Y6.4 Z2.78 F4800.0 E195.74
G1 X-7.25 Y5.83 Z2.78 F4800.0 E195.794
G1 X-6.25 Y5.63 Z2.78 F4800.0 E195.848
G1 X-5.25 Y5.83 Z2.78 F4800.0 E195.902
G1 X-4.4 Y6.4 Z2.78 F4800.0 E195.956
G1 X-3.83 Y7.25 Z2.78 F4800.0 E196.01
G1 X-3.63 Y8.25 Z2.78 F4800.0 E196.064
G1 X-3.68 Y8.5 Z2.78 F4800.0 E196.077
G1 F1200.0
G1 E196.077
G1 F4800.0
M103
(</loop>)
(<edge> outer )
;M108 R40.0
G1 X-3.27 Y8.5 Z2.78 F4200.0
G1 F1200.0
G1 E196.077
G1 F4200.0
M101
G1 X-3.45 Y9.41 Z2.78 F2400.0 E196.126
G1 X-4.11 Y10.39 Z2.78 F2400.0 E196.189
G1 X-5.09 Y11.05 Z2.78 F2400.0 E196.251
G1 X-6.25 Y11.28 Z2.78 F2400.0 E196.313
G1 X-7.41 Y11.05 Z2.78 F2400.0 E196.376
G1 X-8.39 Y10.39 Z2.78 F2400.0 E196.438
G1 X-9.05 Y9.41 Z2.78 F2400.0 E196.501
G1 X-9.28 Y8.25 Z2.78 F2400.0 E196.563
G1 X-9.05 Y7.09 Z2.78 F2400.0 E196.625
G1 X-8.39 Y6.11 Z2.78 F2400.0 E196.688
G1 X-7.41 Y5.45 Z2.78 F2400.0 E196.75
G1 X-6.25 Y5.22 Z2.78 F2400.0 E196.813
G1 X-5.09 Y5.45 Z2.78 F2400.0 E196.875
G1 X-4.11 Y6.11 Z2.78 F2400.0 E196.937
G1 X-3.45 Y7.09 Z2.78 F2400.0 E197.0
G1 X-3.22 Y8.25 Z2.78 F2400.0 E197.062
G1 X-3.27 Y8.5 Z2.78 F2400.0 E197.076
G1 F1200.0
G1 E196.654
G1 F2400.0
M103
(</edge>)
(</boundaryPerimeter>)
(<nestedRing>)
(<boundaryPerimeter>)
(<boundaryPoint> X-4.948 Y9.002 Z2.781 </boundaryPoint>)
(<boundaryPoint> X-4.747 Y8.25 Z2.781 </boundaryPoint>)
(<boundaryPoint> X-4.948 Y7.498 Z2.781 </boundaryPoint>)
(<boundaryPoint> X-5.498 Y6.948 Z2.781 </boundaryPoint>)
(<boundaryPoint> X-6.25 Y6.747 Z2.781 </boundaryPoint>)
(<boundaryPoint> X-7.002 Y6.948 Z2.781 </boundaryPoint>)
(<boundaryPoint> X-7.552 Y7.498 Z2.781 </boundaryPoint>)
(<boundaryPoint> X-7.753 Y8.25 Z2.781 </boundaryPoint>)
(<boundaryPoint> X-7.552 Y9.002 Z2.781 </boundaryPoint>)
(<boundaryPoint> X-7.002 Y9.552 Z2.781 </boundaryPoint>)
(<boundaryPoint> X-6.25 Y9.753 Z2.781 </boundaryPoint>)
(<boundaryPoint> X-5.498 Y9.552 Z2.781 </boundaryPoint>)
(<edge> inner )
G1 X-4.61 Y8.0 Z2.78 F4200.0
G1 F1200.0
G1 E197.076
G1 F4200.0
M101
G1 X-4.77 Y7.4 Z2.78 F2400.0 E197.109
G1 X-5.4 Y6.77 Z2.78 F2400.0 E197.156
G1 X-6.25 Y6.54 Z2.78 F2400.0 E197.202
G1 X-7.11 Y6.77 Z2.78 F2400.0 E197.249
G1 X-7.73 Y7.4 Z2.78 F2400.0 E197.296
G1 X-7.96 Y8.25 Z2.78 F2400.0 E197.343
G1 X-7.73 Y9.11 Z2.78 F2400.0 E197.389
G1 X-7.11 Y9.73 Z2.78 F2400.0 E197.436
G1 X-6.25 Y9.96 Z2.78 F2400.0 E197.483
G1 X-5.4 Y9.73 Z2.78 F2400.0 E197.53
G1 X-4.77 Y9.11 Z2.78 F2400.0 E197.577
G1 X-4.54 Y8.25 Z2.78 F2400.0 E197.623
G1 X-4.61 Y8.0 Z2.78 F2400.0 E197.637
G1 F1200.0
G1 E196.637
G1 F2400.0
M103
(</edge>)
(</boundaryPerimeter>)
(</nestedRing>)
(</nestedRing>)
(</rotation>)
(</layer>)
;M108 R56.0
(<layer> 3.051 )
(<supportLayer>)
G1 X1.59 Y-9.0 Z3.05 F4200.0
G1 F1200.0
G1 E197.637
G1 F4200.0
M101
G1 X2.22 Y-9.0 Z3.05 F4800.0 E197.66
G1 F1200.0
G1 E196.66
G1 F4800.0
M103
G1 X4.73 Y-9.0 Z3.05 F4200.0
G1 F1200.0
G1 E197.66
G1 F4200.0
M101
G1 X6.77 Y-9.0 Z3.05 F4800.0 E197.735
G1 F1200.0
G1 E196.735
G1 F4800.0
M103
G1 X9.28 Y-9.0 Z3.05 F4200.0
G1 F1200.0
G1 E197.735
G1 F4200.0
M101
G1 X9.91 Y-9.0 Z3.05 F4800.0 E197.759
G1 F1200.0
G1 E196.759
G1 F4800.0
M103
G1 X5.08 Y-8.98 Z3.05 F4200.0
G1 X-4.97 Y-6.99 Z3.05 F4200.0
G1 X-4.68 Y-7.2 Z3.05 F4200.0
G1 F1200.0
G1 E197.759
G1 F4200.0
M101
G1 X-6.82 Y-7.2 Z3.05 F4800.0 E197.838
G1 F1200.0
G1 E196.838
G1 F4800.0
M103
G1 X-5.6 Y-6.48 Z3.05 F4200.0
G1 X-6.36 Y7.49 Z3.05 F4200.0
G1 X-6.39 Y7.2 Z3.05 F4200.0
M73 P24 (display progress)
G1 F1200.0
G1 E197.838
G1 F4200.0
M101
G1 X-6.11 Y7.2 Z3.05 F4800.0 E197.848
G1 X-5.52 Y9.0 Z3.05 F4800.0 E197.918
G1 X-6.99 Y9.0 Z3.05 F4800.0 E197.973
G1 F1200.0
G1 E196.973
G1 F4800.0
M103
G1 X2.09 Y9.0 Z3.05 F4200.0
G1 F1200.0
G1 E197.973
G1 F4200.0
M101
G1 X2.72 Y9.0 Z3.05 F4800.0 E197.996
G1 F1200.0
G1 E196.996
G1 F4800.0
M103
G1 X5.23 Y9.0 Z3.05 F4200.0
G1 F1200.0
G1 E197.996
G1 F4200.0
M101
G1 X7.27 Y9.0 Z3.05 F4800.0 E198.071
G1 F1200.0
G1 E197.071
G1 F4800.0
M103
G1 X9.78 Y9.0 Z3.05 F4200.0
G1 F1200.0
G1 E198.071
G1 F4200.0
M101
G1 X10.41 Y9.0 Z3.05 F4800.0 E198.094
G1 F1200.0
G1 E197.094
G1 F4800.0
M103
;M108 R80.0
(</supportLayer>)
(<rotation> (-1+1.22464679915e-16j) )
(<nestedRing>)
(<boundaryPerimeter>)
(<boundaryPoint> X-5.75 Y-10.42 Z3.051 </boundaryPoint>)
(<boundaryPoint> X-4.536 Y-10.179 Z3.051 </boundaryPoint>)
(<boundaryPoint> X-3.508 Y-9.492 Z3.051 </boundaryPoint>)
(<boundaryPoint> X-2.821 Y-8.464 Z3.051 </boundaryPoint>)
(<boundaryPoint> X-2.58 Y-7.25 Z3.051 </boundaryPoint>)
(<boundaryPoint> X-2.821 Y-6.036 Z3.051 </boundaryPoint>)
(<boundaryPoint> X-3.508 Y-5.008 Z3.051 </boundaryPoint>)
(<boundaryPoint> X-4.536 Y-4.321 Z3.051 </boundaryPoint>)
(<boundaryPoint> X-5.75 Y-4.08 Z3.051 </boundaryPoint>)
(<boundaryPoint> X-6.964 Y-4.321 Z3.051 </boundaryPoint>)
(<boundaryPoint> X-7.992 Y-5.008 Z3.051 </boundaryPoint>)
(<boundaryPoint> X-8.679 Y-6.036 Z3.051 </boundaryPoint>)
(<boundaryPoint> X-8.92 Y-7.25 Z3.051 </boundaryPoint>)
(<boundaryPoint> X-8.679 Y-8.464 Z3.051 </boundaryPoint>)
(<boundaryPoint> X-7.992 Y-9.492 Z3.051 </boundaryPoint>)
(<boundaryPoint> X-6.964 Y-10.179 Z3.051 </boundaryPoint>)
(<loop> inner )
G1 X5.72 Y8.75 Z3.05 F4200.0
G1 X-4.92 Y-6.95 Z3.05 F4200.0
G1 X-7.17 Y-8.74 Z3.05 F4200.0
G1 F1200.0
G1 E198.094
G1 F4200.0
M101
G1 X-7.2 Y-8.7 Z3.05 F4800.0 E198.097
G1 X-7.59 Y-8.31 Z3.05 F4800.0 E198.126
G1 X-7.87 Y-7.25 Z3.05 F4800.0 E198.184
G1 X-7.59 Y-6.19 Z3.05 F4800.0 E198.242
G1 X-6.81 Y-5.41 Z3.05 F4800.0 E198.3
G1 X-5.75 Y-5.13 Z3.05 F4800.0 E198.358
G1 X-4.69 Y-5.41 Z3.05 F4800.0 E198.416
G1 X-3.91 Y-6.19 Z3.05 F4800.0 E198.475
G1 X-3.63 Y-7.25 Z3.05 F4800.0 E198.533
G1 X-3.91 Y-8.31 Z3.05 F4800.0 E198.591
G1 X-4.69 Y-9.09 Z3.05 F4800.0 E198.649
G1 X-5.75 Y-9.37 Z3.05 F4800.0 E198.707
G1 X-6.81 Y-9.09 Z3.05 F4800.0 E198.765
G1 X-7.17 Y-8.74 Z3.05 F4800.0 E198.791
G1 F1200.0
G1 E198.791
G1 F4800.0
M103
(</loop>)
(<loop> outer )
G1 X-7.59 Y-9.02 Z3.05 F4200.0
G1 F1200.0
G1 E198.791
G1 F4200.0
M101
G1 X-7.56 Y-9.06 Z3.05 F4800.0 E198.794
G1 X-6.73 Y-9.61 Z3.05 F4800.0 E198.847
G1 X-5.75 Y-9.81 Z3.05 F4800.0 E198.9
G1 X-4.77 Y-9.61 Z3.05 F4800.0 E198.952
G1 X-3.94 Y-9.06 Z3.05 F4800.0 E199.005
G1 X-3.39 Y-8.23 Z3.05 F4800.0 E199.058
G1 X-3.19 Y-7.25 Z3.05 F4800.0 E199.11
G1 X-3.39 Y-6.27 Z3.05 F4800.0 E199.163
G1 X-3.94 Y-5.44 Z3.05 F4800.0 E199.216
G1 X-4.77 Y-4.89 Z3.05 F4800.0 E199.269
G1 X-5.75 Y-4.69 Z3.05 F4800.0 E199.321
G1 X-6.73 Y-4.89 Z3.05 F4800.0 E199.374
G1 X-7.56 Y-5.44 Z3.05 F4800.0 E199.427
G1 X-8.11 Y-6.27 Z3.05 F4800.0 E199.48
G1 X-8.31 Y-7.25 Z3.05 F4800.0 E199.532
G1 X-8.11 Y-8.23 Z3.05 F4800.0 E199.585
G1 X-7.59 Y-9.02 Z3.05 F4800.0 E199.635
G1 F1200.0
G1 E199.635
G1 F4800.0
M103
(</loop>)
(<edge> outer )
;M108 R40.0
G1 X-7.88 Y-9.31 Z3.05 F4200.0
G1 F1200.0
G1 E199.635
G1 F4200.0
M101
G1 X-7.85 Y-9.35 Z3.05 F2400.0 E199.638
G1 X-6.89 Y-9.99 Z3.05 F2400.0 E199.699
G1 X-5.75 Y-10.22 Z3.05 F2400.0 E199.76
G1 X-4.61 Y-9.99 Z3.05 F2400.0 E199.821
G1 X-3.65 Y-9.35 Z3.05 F2400.0 E199.882
G1 X-3.01 Y-8.39 Z3.05 F2400.0 E199.944
G1 X-2.78 Y-7.25 Z3.05 F2400.0 E200.005
G1 X-3.01 Y-6.11 Z3.05 F2400.0 E200.066
G1 X-3.65 Y-5.15 Z3.05 F2400.0 E200.127
G1 X-4.61 Y-4.51 Z3.05 F2400.0 E200.188
G1 X-5.75 Y-4.28 Z3.05 F2400.0 E200.249
G1 X-6.89 Y-4.51 Z3.05 F2400.0 E200.311
G1 X-7.85 Y-5.15 Z3.05 F2400.0 E200.372
G1 X-8.49 Y-6.11 Z3.05 F2400.0 E200.433
G1 X-8.72 Y-7.25 Z3.05 F2400.0 E200.494
G1 X-8.49 Y-8.39 Z3.05 F2400.0 E200.555
G1 X-7.88 Y-9.31 Z3.05 F2400.0 E200.614
G1 F1200.0
G1 E200.305
G1 F2400.0
M103
(</edge>)
(</boundaryPerimeter>)
(<nestedRing>)
(<boundaryPerimeter>)
(<boundaryPoint> X-4.998 Y-5.948 Z3.051 </boundaryPoint>)
(<boundaryPoint> X-4.448 Y-6.498 Z3.051 </boundaryPoint>)
(<boundaryPoint> X-4.247 Y-7.25 Z3.051 </boundaryPoint>)
(<boundaryPoint> X-4.448 Y-8.002 Z3.051 </boundaryPoint>)
(<boundaryPoint> X-4.998 Y-8.552 Z3.051 </boundaryPoint>)
(<boundaryPoint> X-5.75 Y-8.753 Z3.051 </boundaryPoint>)
(<boundaryPoint> X-6.502 Y-8.552 Z3.051 </boundaryPoint>)
(<boundaryPoint> X-7.052 Y-8.002 Z3.051 </boundaryPoint>)
(<boundaryPoint> X-7.253 Y-7.25 Z3.051 </boundaryPoint>)
(<boundaryPoint> X-7.052 Y-6.498 Z3.051 </boundaryPoint>)
(<boundaryPoint> X-6.502 Y-5.948 Z3.051 </boundaryPoint>)
(<boundaryPoint> X-5.75 Y-5.747 Z3.051 </boundaryPoint>)
(<edge> inner )
G1 X-6.88 Y-8.45 Z3.05 F4200.0
G1 F1200.0
G1 E200.614
G1 F4200.0
M101
G1 X-6.92 Y-8.42 Z3.05 F2400.0 E200.616
G1 X-7.23 Y-8.11 Z3.05 F2400.0 E200.64
G1 X-7.46 Y-7.25 Z3.05 F2400.0 E200.686
G1 X-7.23 Y-6.4 Z3.05 F2400.0 E200.733
G1 X-6.61 Y-5.77 Z3.05 F2400.0 E200.78
G1 X-5.75 Y-5.54 Z3.05 F2400.0 E200.827
G1 X-4.89 Y-5.77 Z3.05 F2400.0 E200.873
G1 X-4.27 Y-6.4 Z3.05 F2400.0 E200.92
G1 X-4.04 Y-7.25 Z3.05 F2400.0 E200.967
G1 X-4.27 Y-8.11 Z3.05 F2400.0 E201.014
G1 X-4.89 Y-8.73 Z3.05 F2400.0 E201.06
G1 X-5.75 Y-8.96 Z3.05 F2400.0 E201.107
G1 X-6.61 Y-8.73 Z3.05 F2400.0 E201.154
G1 X-6.88 Y-8.45 Z3.05 F2400.0 E201.175
G1 F1200.0
G1 E200.175
G1 F2400.0
M103
(</edge>)
(</boundaryPerimeter>)
(</nestedRing>)
(</nestedRing>)
(<nestedRing>)
(<boundaryPerimeter>)
(<boundaryPoint> X4.536 Y-6.321 Z3.051 </boundaryPoint>)
(<boundaryPoint> X3.508 Y-7.008 Z3.051 </boundaryPoint>)
(<boundaryPoint> X2.821 Y-8.036 Z3.051 </boundaryPoint>)
(<boundaryPoint> X2.58 Y-9.25 Z3.051 </boundaryPoint>)
(<boundaryPoint> X2.821 Y-10.464 Z3.051 </boundaryPoint>)
(<boundaryPoint> X3.508 Y-11.492 Z3.051 </boundaryPoint>)
(<boundaryPoint> X4.536 Y-12.179 Z3.051 </boundaryPoint>)
(<boundaryPoint> X5.75 Y-12.42 Z3.051 </boundaryPoint>)
(<boundaryPoint> X6.964 Y-12.179 Z3.051 </boundaryPoint>)
(<boundaryPoint> X7.992 Y-11.492 Z3.051 </boundaryPoint>)
(<boundaryPoint> X8.679 Y-10.464 Z3.051 </boundaryPoint>)
(<boundaryPoint> X8.92 Y-9.25 Z3.051 </boundaryPoint>)
(<boundaryPoint> X8.679 Y-8.036 Z3.051 </boundaryPoint>)
(<boundaryPoint> X7.992 Y-7.008 Z3.051 </boundaryPoint>)
(<boundaryPoint> X6.964 Y-6.321 Z3.051 </boundaryPoint>)
(<boundaryPoint> X5.75 Y-6.08 Z3.051 </boundaryPoint>)
(<loop> inner )
;M108 R80.0
G1 X-5.11 Y-7.69 Z3.05 F4200.0
G1 X4.95 Y-9.63 Z3.05 F4200.0
G1 X3.64 Y-9.3 Z3.05 F4200.0
G1 F1200.0
G1 E201.175
G1 F4200.0
M101
G1 X3.63 Y-9.25 Z3.05 F4800.0 E201.177
G1 X3.91 Y-8.19 Z3.05 F4800.0 E201.235
G1 X4.69 Y-7.41 Z3.05 F4800.0 E201.294
G1 X5.75 Y-7.13 Z3.05 F4800.0 E201.352
G1 X6.81 Y-7.41 Z3.05 F4800.0 E201.41
G1 X7.59 Y-8.19 Z3.05 F4800.0 E201.468
M73 P25 (display progress)
G1 X7.87 Y-9.25 Z3.05 F4800.0 E201.526
G1 X7.59 Y-10.31 Z3.05 F4800.0 E201.584
G1 X6.81 Y-11.09 Z3.05 F4800.0 E201.642
G1 X5.75 Y-11.37 Z3.05 F4800.0 E201.7
G1 X4.69 Y-11.09 Z3.05 F4800.0 E201.758
G1 X3.91 Y-10.31 Z3.05 F4800.0 E201.816
G1 X3.64 Y-9.3 Z3.05 F4800.0 E201.872
G1 F1200.0
G1 E201.872
G1 F4800.0
M103
(</loop>)
(<loop> outer )
G1 X3.2 Y-9.2 Z3.05 F4200.0
G1 F1200.0
G1 E201.872
G1 F4200.0
M101
G1 X3.19 Y-9.25 Z3.05 F4800.0 E201.874
G1 X3.39 Y-10.23 Z3.05 F4800.0 E201.927
G1 X3.94 Y-11.06 Z3.05 F4800.0 E201.98
G1 X4.77 Y-11.61 Z3.05 F4800.0 E202.033
G1 X5.75 Y-11.81 Z3.05 F4800.0 E202.085
G1 X6.73 Y-11.61 Z3.05 F4800.0 E202.138
G1 X7.56 Y-11.06 Z3.05 F4800.0 E202.191
G1 X8.11 Y-10.23 Z3.05 F4800.0 E202.244
G1 X8.31 Y-9.25 Z3.05 F4800.0 E202.296
G1 X8.11 Y-8.27 Z3.05 F4800.0 E202.349
G1 X7.56 Y-7.44 Z3.05 F4800.0 E202.402
G1 X6.73 Y-6.89 Z3.05 F4800.0 E202.454
G1 X5.75 Y-6.69 Z3.05 F4800.0 E202.507
G1 X4.77 Y-6.89 Z3.05 F4800.0 E202.56
G1 X3.94 Y-7.44 Z3.05 F4800.0 E202.613
G1 X3.39 Y-8.27 Z3.05 F4800.0 E202.665
G1 X3.2 Y-9.2 Z3.05 F4800.0 E202.716
G1 F1200.0
G1 E202.716
G1 F4800.0
M103
(</loop>)
(<edge> outer )
;M108 R40.0
G1 X2.79 Y-9.2 Z3.05 F4200.0
G1 F1200.0
G1 E202.716
G1 F4200.0
M101
G1 X2.78 Y-9.25 Z3.05 F2400.0 E202.718
G1 X3.01 Y-10.39 Z3.05 F2400.0 E202.779
G1 X3.65 Y-11.35 Z3.05 F2400.0 E202.84
G1 X4.61 Y-11.99 Z3.05 F2400.0 E202.902
G1 X5.75 Y-12.22 Z3.05 F2400.0 E202.963
G1 X6.89 Y-11.99 Z3.05 F2400.0 E203.024
G1 X7.85 Y-11.35 Z3.05 F2400.0 E203.085
G1 X8.49 Y-10.39 Z3.05 F2400.0 E203.146
G1 X8.72 Y-9.25 Z3.05 F2400.0 E203.207
G1 X8.49 Y-8.11 Z3.05 F2400.0 E203.269
G1 X7.85 Y-7.15 Z3.05 F2400.0 E203.33
G1 X6.89 Y-6.51 Z3.05 F2400.0 E203.391
G1 X5.75 Y-6.28 Z3.05 F2400.0 E203.452
G1 X4.61 Y-6.51 Z3.05 F2400.0 E203.513
G1 X3.65 Y-7.15 Z3.05 F2400.0 E203.574
G1 X3.01 Y-8.11 Z3.05 F2400.0 E203.635
G1 X2.79 Y-9.2 Z3.05 F2400.0 E203.694
G1 F1200.0
G1 E203.431
G1 F2400.0
M103
(</edge>)
(</boundaryPerimeter>)
(<nestedRing>)
(<boundaryPerimeter>)
(<boundaryPoint> X7.253 Y-9.25 Z3.051 </boundaryPoint>)
(<boundaryPoint> X7.052 Y-10.002 Z3.051 </boundaryPoint>)
(<boundaryPoint> X6.502 Y-10.552 Z3.051 </boundaryPoint>)
(<boundaryPoint> X5.75 Y-10.753 Z3.051 </boundaryPoint>)
(<boundaryPoint> X4.998 Y-10.552 Z3.051 </boundaryPoint>)
(<boundaryPoint> X4.448 Y-10.002 Z3.051 </boundaryPoint>)
(<boundaryPoint> X4.247 Y-9.25 Z3.051 </boundaryPoint>)
(<boundaryPoint> X4.448 Y-8.498 Z3.051 </boundaryPoint>)
(<boundaryPoint> X4.998 Y-7.948 Z3.051 </boundaryPoint>)
(<boundaryPoint> X5.75 Y-7.747 Z3.051 </boundaryPoint>)
(<boundaryPoint> X6.502 Y-7.948 Z3.051 </boundaryPoint>)
(<boundaryPoint> X7.052 Y-8.498 Z3.051 </boundaryPoint>)
(<edge> inner )
G1 X4.05 Y-9.3 Z3.05 F4200.0
G1 F1200.0
G1 E203.694
G1 F4200.0
M101
G1 X4.04 Y-9.25 Z3.05 F2400.0 E203.697
G1 X4.27 Y-8.4 Z3.05 F2400.0 E203.743
G1 X4.89 Y-7.77 Z3.05 F2400.0 E203.79
G1 X5.75 Y-7.54 Z3.05 F2400.0 E203.837
G1 X6.61 Y-7.77 Z3.05 F2400.0 E203.884
G1 X7.23 Y-8.4 Z3.05 F2400.0 E203.93
G1 X7.46 Y-9.25 Z3.05 F2400.0 E203.977
G1 X7.23 Y-10.11 Z3.05 F2400.0 E204.024
G1 X6.61 Y-10.73 Z3.05 F2400.0 E204.071
G1 X5.75 Y-10.96 Z3.05 F2400.0 E204.117
G1 X4.89 Y-10.73 Z3.05 F2400.0 E204.164
G1 X4.27 Y-10.11 Z3.05 F2400.0 E204.211
G1 X4.05 Y-9.3 Z3.05 F2400.0 E204.255
G1 F1200.0
G1 E203.255
G1 F2400.0
M103
(</edge>)
(</boundaryPerimeter>)
(</nestedRing>)
(</nestedRing>)
(<nestedRing>)
(<boundaryPerimeter>)
(<boundaryPoint> X7.464 Y12.179 Z3.051 </boundaryPoint>)
(<boundaryPoint> X6.25 Y12.42 Z3.051 </boundaryPoint>)
(<boundaryPoint> X5.036 Y12.179 Z3.051 </boundaryPoint>)
(<boundaryPoint> X4.008 Y11.492 Z3.051 </boundaryPoint>)
(<boundaryPoint> X3.321 Y10.464 Z3.051 </boundaryPoint>)
(<boundaryPoint> X3.08 Y9.25 Z3.051 </boundaryPoint>)
(<boundaryPoint> X3.321 Y8.036 Z3.051 </boundaryPoint>)
(<boundaryPoint> X4.008 Y7.008 Z3.051 </boundaryPoint>)
(<boundaryPoint> X5.036 Y6.321 Z3.051 </boundaryPoint>)
(<boundaryPoint> X6.25 Y6.08 Z3.051 </boundaryPoint>)
(<boundaryPoint> X7.464 Y6.321 Z3.051 </boundaryPoint>)
(<boundaryPoint> X8.492 Y7.008 Z3.051 </boundaryPoint>)
(<boundaryPoint> X9.179 Y8.036 Z3.051 </boundaryPoint>)
(<boundaryPoint> X9.42 Y9.25 Z3.051 </boundaryPoint>)
(<boundaryPoint> X9.179 Y10.464 Z3.051 </boundaryPoint>)
(<boundaryPoint> X8.492 Y11.492 Z3.051 </boundaryPoint>)
(<loop> inner )
;M108 R80.0
G1 X5.69 Y-8.49 Z3.05 F4200.0
G1 X6.33 Y8.49 Z3.05 F4200.0
G1 X6.3 Y7.14 Z3.05 F4200.0
G1 F1200.0
G1 E204.255
G1 F4200.0
M101
G1 X6.25 Y7.13 Z3.05 F4800.0 E204.258
G1 X5.19 Y7.41 Z3.05 F4800.0 E204.316
G1 X4.41 Y8.19 Z3.05 F4800.0 E204.374
G1 X4.13 Y9.25 Z3.05 F4800.0 E204.432
G1 X4.41 Y10.31 Z3.05 F4800.0 E204.49
G1 X5.19 Y11.09 Z3.05 F4800.0 E204.548
G1 X6.25 Y11.37 Z3.05 F4800.0 E204.606
G1 X7.31 Y11.09 Z3.05 F4800.0 E204.664
G1 X8.09 Y10.31 Z3.05 F4800.0 E204.722
G1 X8.37 Y9.25 Z3.05 F4800.0 E204.78
G1 X8.09 Y8.19 Z3.05 F4800.0 E204.839
G1 X7.31 Y7.41 Z3.05 F4800.0 E204.897
G1 X6.3 Y7.14 Z3.05 F4800.0 E204.952
G1 F1200.0
G1 E204.952
G1 F4800.0
M103
(</loop>)
(<loop> outer )
G1 X6.2 Y6.7 Z3.05 F4200.0
G1 F1200.0
G1 E204.952
G1 F4200.0
M101
G1 X6.25 Y6.69 Z3.05 F4800.0 E204.955
G1 X7.23 Y6.89 Z3.05 F4800.0 E205.008
G1 X8.06 Y7.44 Z3.05 F4800.0 E205.06
G1 X8.61 Y8.27 Z3.05 F4800.0 E205.113
G1 X8.81 Y9.25 Z3.05 F4800.0 E205.166
G1 X8.61 Y10.23 Z3.05 F4800.0 E205.218
G1 X8.06 Y11.06 Z3.05 F4800.0 E205.271
G1 X7.23 Y11.61 Z3.05 F4800.0 E205.324
G1 X6.25 Y11.81 Z3.05 F4800.0 E205.377
G1 X5.27 Y11.61 Z3.05 F4800.0 E205.429
G1 X4.44 Y11.06 Z3.05 F4800.0 E205.482
G1 X3.89 Y10.23 Z3.05 F4800.0 E205.535
G1 X3.69 Y9.25 Z3.05 F4800.0 E205.588
G1 X3.89 Y8.27 Z3.05 F4800.0 E205.64
G1 X4.44 Y7.44 Z3.05 F4800.0 E205.693
G1 X5.27 Y6.89 Z3.05 F4800.0 E205.746
G1 X6.2 Y6.7 Z3.05 F4800.0 E205.796
G1 F1200.0
G1 E205.796
G1 F4800.0
M103
(</loop>)
(<edge> outer )
;M108 R40.0
G1 X6.2 Y6.29 Z3.05 F4200.0
G1 F1200.0
G1 E205.796
G1 F4200.0
M101
G1 X6.25 Y6.28 Z3.05 F2400.0 E205.799
G1 X7.39 Y6.51 Z3.05 F2400.0 E205.86
G1 X8.35 Y7.15 Z3.05 F2400.0 E205.921
G1 X8.99 Y8.11 Z3.05 F2400.0 E205.982
G1 X9.22 Y9.25 Z3.05 F2400.0 E206.043
G1 X8.99 Y10.39 Z3.05 F2400.0 E206.104
G1 X8.35 Y11.35 Z3.05 F2400.0 E206.165
G1 X7.39 Y11.99 Z3.05 F2400.0 E206.227
G1 X6.25 Y12.22 Z3.05 F2400.0 E206.288
G1 X5.11 Y11.99 Z3.05 F2400.0 E206.349
G1 X4.15 Y11.35 Z3.05 F2400.0 E206.41
G1 X3.51 Y10.39 Z3.05 F2400.0 E206.471
G1 X3.28 Y9.25 Z3.05 F2400.0 E206.532
G1 X3.51 Y8.11 Z3.05 F2400.0 E206.594
G1 X4.15 Y7.15 Z3.05 F2400.0 E206.655
G1 X5.11 Y6.51 Z3.05 F2400.0 E206.716
G1 X6.2 Y6.29 Z3.05 F2400.0 E206.774
G1 F1200.0
G1 E206.512
G1 F2400.0
M103
(</edge>)
(</boundaryPerimeter>)
(<nestedRing>)
(<boundaryPerimeter>)
(<boundaryPoint> X6.25 Y7.747 Z3.051 </boundaryPoint>)
(<boundaryPoint> X5.498 Y7.948 Z3.051 </boundaryPoint>)
(<boundaryPoint> X4.948 Y8.498 Z3.051 </boundaryPoint>)
(<boundaryPoint> X4.747 Y9.25 Z3.051 </boundaryPoint>)
(<boundaryPoint> X4.948 Y10.002 Z3.051 </boundaryPoint>)
M73 P26 (display progress)
(<boundaryPoint> X5.498 Y10.552 Z3.051 </boundaryPoint>)
(<boundaryPoint> X6.25 Y10.753 Z3.051 </boundaryPoint>)
(<boundaryPoint> X7.002 Y10.552 Z3.051 </boundaryPoint>)
(<boundaryPoint> X7.552 Y10.002 Z3.051 </boundaryPoint>)
(<boundaryPoint> X7.753 Y9.25 Z3.051 </boundaryPoint>)
(<boundaryPoint> X7.552 Y8.498 Z3.051 </boundaryPoint>)
(<boundaryPoint> X7.002 Y7.948 Z3.051 </boundaryPoint>)
(<edge> inner )
G1 X6.3 Y7.55 Z3.05 F4200.0
G1 F1200.0
G1 E206.774
G1 F4200.0
M101
G1 X6.25 Y7.54 Z3.05 F2400.0 E206.777
G1 X5.4 Y7.77 Z3.05 F2400.0 E206.824
G1 X4.77 Y8.4 Z3.05 F2400.0 E206.87
G1 X4.54 Y9.25 Z3.05 F2400.0 E206.917
G1 X4.77 Y10.11 Z3.05 F2400.0 E206.964
G1 X5.4 Y10.73 Z3.05 F2400.0 E207.011
G1 X6.25 Y10.96 Z3.05 F2400.0 E207.057
G1 X7.11 Y10.73 Z3.05 F2400.0 E207.104
G1 X7.73 Y10.11 Z3.05 F2400.0 E207.151
G1 X7.96 Y9.25 Z3.05 F2400.0 E207.198
G1 X7.73 Y8.4 Z3.05 F2400.0 E207.245
G1 X7.11 Y7.77 Z3.05 F2400.0 E207.291
G1 X6.3 Y7.55 Z3.05 F2400.0 E207.335
G1 F1200.0
G1 E206.335
G1 F2400.0
M103
(</edge>)
(</boundaryPerimeter>)
(</nestedRing>)
(</nestedRing>)
(<nestedRing>)
(<boundaryPerimeter>)
(<boundaryPoint> X-6.25 Y11.42 Z3.051 </boundaryPoint>)
(<boundaryPoint> X-7.464 Y11.179 Z3.051 </boundaryPoint>)
(<boundaryPoint> X-8.492 Y10.492 Z3.051 </boundaryPoint>)
(<boundaryPoint> X-9.179 Y9.464 Z3.051 </boundaryPoint>)
(<boundaryPoint> X-9.42 Y8.25 Z3.051 </boundaryPoint>)
(<boundaryPoint> X-9.179 Y7.036 Z3.051 </boundaryPoint>)
(<boundaryPoint> X-8.492 Y6.008 Z3.051 </boundaryPoint>)
(<boundaryPoint> X-7.464 Y5.321 Z3.051 </boundaryPoint>)
(<boundaryPoint> X-6.25 Y5.08 Z3.051 </boundaryPoint>)
(<boundaryPoint> X-5.036 Y5.321 Z3.051 </boundaryPoint>)
(<boundaryPoint> X-4.008 Y6.008 Z3.051 </boundaryPoint>)
(<boundaryPoint> X-3.321 Y7.036 Z3.051 </boundaryPoint>)
(<boundaryPoint> X-3.08 Y8.25 Z3.051 </boundaryPoint>)
(<boundaryPoint> X-3.321 Y9.464 Z3.051 </boundaryPoint>)
(<boundaryPoint> X-4.008 Y10.492 Z3.051 </boundaryPoint>)
(<boundaryPoint> X-5.036 Y11.179 Z3.051 </boundaryPoint>)
(<loop> inner )
;M108 R80.0
G1 X5.46 Y9.56 Z3.05 F4200.0
G1 X-5.47 Y7.96 Z3.05 F4200.0
G1 X-4.14 Y8.3 Z3.05 F4200.0
G1 F1200.0
G1 E207.335
G1 F4200.0
M101
G1 X-4.13 Y8.25 Z3.05 F4800.0 E207.338
G1 X-4.41 Y7.19 Z3.05 F4800.0 E207.396
G1 X-5.19 Y6.41 Z3.05 F4800.0 E207.454
G1 X-6.25 Y6.13 Z3.05 F4800.0 E207.512
G1 X-7.31 Y6.41 Z3.05 F4800.0 E207.57
G1 X-8.09 Y7.19 Z3.05 F4800.0 E207.628
G1 X-8.37 Y8.25 Z3.05 F4800.0 E207.687
G1 X-8.09 Y9.31 Z3.05 F4800.0 E207.745
G1 X-7.31 Y10.09 Z3.05 F4800.0 E207.803
G1 X-6.25 Y10.37 Z3.05 F4800.0 E207.861
G1 X-5.19 Y10.09 Z3.05 F4800.0 E207.919
G1 X-4.41 Y9.31 Z3.05 F4800.0 E207.977
G1 X-4.14 Y8.3 Z3.05 F4800.0 E208.032
G1 F1200.0
G1 E208.032
G1 F4800.0
M103
(</loop>)
(<loop> outer )
G1 X-3.7 Y8.2 Z3.05 F4200.0
G1 F1200.0
G1 E208.032
G1 F4200.0
M101
G1 X-3.69 Y8.25 Z3.05 F4800.0 E208.035
G1 X-3.89 Y9.23 Z3.05 F4800.0 E208.088
G1 X-4.44 Y10.06 Z3.05 F4800.0 E208.141
G1 X-5.27 Y10.61 Z3.05 F4800.0 E208.193
G1 X-6.25 Y10.81 Z3.05 F4800.0 E208.246
G1 X-7.23 Y10.61 Z3.05 F4800.0 E208.299
G1 X-8.06 Y10.06 Z3.05 F4800.0 E208.352
G1 X-8.61 Y9.23 Z3.05 F4800.0 E208.404
G1 X-8.81 Y8.25 Z3.05 F4800.0 E208.457
G1 X-8.61 Y7.27 Z3.05 F4800.0 E208.51
G1 X-8.06 Y6.44 Z3.05 F4800.0 E208.562
G1 X-7.23 Y5.89 Z3.05 F4800.0 E208.615
G1 X-6.25 Y5.69 Z3.05 F4800.0 E208.668
G1 X-5.27 Y5.89 Z3.05 F4800.0 E208.721
G1 X-4.44 Y6.44 Z3.05 F4800.0 E208.773
G1 X-3.89 Y7.27 Z3.05 F4800.0 E208.826
G1 X-3.7 Y8.2 Z3.05 F4800.0 E208.876
G1 F1200.0
G1 E208.876
G1 F4800.0
M103
(</loop>)
(<edge> outer )
;M108 R40.0
G1 X-3.29 Y8.2 Z3.05 F4200.0
G1 F1200.0
G1 E208.876
G1 F4200.0
M101
G1 X-3.28 Y8.25 Z3.05 F2400.0 E208.879
G1 X-3.51 Y9.39 Z3.05 F2400.0 E208.94
G1 X-4.15 Y10.35 Z3.05 F2400.0 E209.001
G1 X-5.11 Y10.99 Z3.05 F2400.0 E209.062
G1 X-6.25 Y11.22 Z3.05 F2400.0 E209.123
G1 X-7.39 Y10.99 Z3.05 F2400.0 E209.185
G1 X-8.35 Y10.35 Z3.05 F2400.0 E209.246
G1 X-8.99 Y9.39 Z3.05 F2400.0 E209.307
G1 X-9.22 Y8.25 Z3.05 F2400.0 E209.368
G1 X-8.99 Y7.11 Z3.05 F2400.0 E209.429
G1 X-8.35 Y6.15 Z3.05 F2400.0 E209.49
G1 X-7.39 Y5.51 Z3.05 F2400.0 E209.552
G1 X-6.25 Y5.28 Z3.05 F2400.0 E209.613
G1 X-5.11 Y5.51 Z3.05 F2400.0 E209.674
G1 X-4.15 Y6.15 Z3.05 F2400.0 E209.735
G1 X-3.51 Y7.11 Z3.05 F2400.0 E209.796
G1 X-3.29 Y8.2 Z3.05 F2400.0 E209.855
G1 F1200.0
G1 E209.592
G1 F2400.0
M103
(</edge>)
(</boundaryPerimeter>)
(<nestedRing>)
(<boundaryPerimeter>)
(<boundaryPoint> X-4.948 Y9.002 Z3.051 </boundaryPoint>)
(<boundaryPoint> X-4.747 Y8.25 Z3.051 </boundaryPoint>)
(<boundaryPoint> X-4.948 Y7.498 Z3.051 </boundaryPoint>)
(<boundaryPoint> X-5.498 Y6.948 Z3.051 </boundaryPoint>)
(<boundaryPoint> X-6.25 Y6.747 Z3.051 </boundaryPoint>)
(<boundaryPoint> X-7.002 Y6.948 Z3.051 </boundaryPoint>)
(<boundaryPoint> X-7.552 Y7.498 Z3.051 </boundaryPoint>)
(<boundaryPoint> X-7.753 Y8.25 Z3.051 </boundaryPoint>)
(<boundaryPoint> X-7.552 Y9.002 Z3.051 </boundaryPoint>)
(<boundaryPoint> X-7.002 Y9.552 Z3.051 </boundaryPoint>)
(<boundaryPoint> X-6.25 Y9.753 Z3.051 </boundaryPoint>)
(<boundaryPoint> X-5.498 Y9.552 Z3.051 </boundaryPoint>)
(<edge> inner )
G1 X-4.55 Y8.3 Z3.05 F4200.0
G1 F1200.0
G1 E209.855
G1 F4200.0
M101
G1 X-4.54 Y8.25 Z3.05 F2400.0 E209.857
G1 X-4.77 Y7.4 Z3.05 F2400.0 E209.904
G1 X-5.4 Y6.77 Z3.05 F2400.0 E209.951
G1 X-6.25 Y6.54 Z3.05 F2400.0 E209.998
G1 X-7.11 Y6.77 Z3.05 F2400.0 E210.044
G1 X-7.73 Y7.4 Z3.05 F2400.0 E210.091
G1 X-7.96 Y8.25 Z3.05 F2400.0 E210.138
G1 X-7.73 Y9.11 Z3.05 F2400.0 E210.185
G1 X-7.11 Y9.73 Z3.05 F2400.0 E210.231
G1 X-6.25 Y9.96 Z3.05 F2400.0 E210.278
G1 X-5.4 Y9.73 Z3.05 F2400.0 E210.325
G1 X-4.77 Y9.11 Z3.05 F2400.0 E210.372
G1 X-4.55 Y8.3 Z3.05 F2400.0 E210.416
G1 F1200.0
G1 E209.416
G1 F2400.0
M103
(</edge>)
(</boundaryPerimeter>)
(</nestedRing>)
(</nestedRing>)
(</rotation>)
(</layer>)
;M108 R56.0
(<layer> 3.321 )
(<supportLayer>)
G1 X1.59 Y-9.0 Z3.32 F4200.0
G1 F1200.0
G1 E210.416
G1 F4200.0
M101
G1 X2.28 Y-9.0 Z3.32 F4800.0 E210.441
G1 F1200.0
G1 E209.441
G1 F4800.0
M103
G1 X4.73 Y-9.0 Z3.32 F4200.0
G1 F1200.0
G1 E210.441
G1 F4200.0
M101
G1 X6.77 Y-9.0 Z3.32 F4800.0 E210.517
G1 F1200.0
G1 E209.517
G1 F4800.0
M103
G1 X9.22 Y-9.0 Z3.32 F4200.0
G1 F1200.0
G1 E210.517
G1 F4200.0
M101
G1 X9.91 Y-9.0 Z3.32 F4800.0 E210.542
G1 F1200.0
G1 E209.542
G1 F4800.0
M103
G1 X5.14 Y-8.99 Z3.32 F4200.0
G1 X-5.03 Y-6.98 Z3.32 F4200.0
G1 X-4.68 Y-7.2 Z3.32 F4200.0
G1 F1200.0
G1 E210.542
G1 F4200.0
M101
G1 X-6.82 Y-7.2 Z3.32 F4800.0 E210.621
G1 F1200.0
M73 P27 (display progress)
G1 E209.621
G1 F4800.0
M103
G1 X-5.61 Y-6.54 Z3.32 F4200.0
G1 X-6.36 Y7.55 Z3.32 F4200.0
G1 X-6.39 Y7.2 Z3.32 F4200.0
G1 F1200.0
G1 E210.621
G1 F4200.0
M101
G1 X-6.11 Y7.2 Z3.32 F4800.0 E210.632
G1 X-5.52 Y9.0 Z3.32 F4800.0 E210.702
G1 X-6.99 Y9.0 Z3.32 F4800.0 E210.756
G1 F1200.0
G1 E209.756
G1 F4800.0
M103
G1 X2.09 Y9.0 Z3.32 F4200.0
G1 F1200.0
G1 E210.756
G1 F4200.0
M101
G1 X2.78 Y9.0 Z3.32 F4800.0 E210.781
G1 F1200.0
G1 E209.781
G1 F4800.0
M103
G1 X5.23 Y9.0 Z3.32 F4200.0
G1 F1200.0
G1 E210.781
G1 F4200.0
M101
G1 X7.27 Y9.0 Z3.32 F4800.0 E210.857
G1 F1200.0
G1 E209.857
G1 F4800.0
M103
G1 X9.72 Y9.0 Z3.32 F4200.0
G1 F1200.0
G1 E210.857
G1 F4200.0
M101
G1 X10.41 Y9.0 Z3.32 F4800.0 E210.882
G1 F1200.0
G1 E209.882
G1 F4800.0
M103
;M108 R80.0
(</supportLayer>)
(<rotation> (6.12323399574e-17+1j) )
(<nestedRing>)
(<boundaryPerimeter>)
(<boundaryPoint> X-5.75 Y-10.36 Z3.321 </boundaryPoint>)
(<boundaryPoint> X-4.559 Y-10.124 Z3.321 </boundaryPoint>)
(<boundaryPoint> X-3.551 Y-9.449 Z3.321 </boundaryPoint>)
(<boundaryPoint> X-2.876 Y-8.441 Z3.321 </boundaryPoint>)
(<boundaryPoint> X-2.64 Y-7.25 Z3.321 </boundaryPoint>)
(<boundaryPoint> X-2.876 Y-6.059 Z3.321 </boundaryPoint>)
(<boundaryPoint> X-3.551 Y-5.051 Z3.321 </boundaryPoint>)
(<boundaryPoint> X-4.559 Y-4.376 Z3.321 </boundaryPoint>)
(<boundaryPoint> X-5.75 Y-4.14 Z3.321 </boundaryPoint>)
(<boundaryPoint> X-6.941 Y-4.376 Z3.321 </boundaryPoint>)
(<boundaryPoint> X-7.949 Y-5.051 Z3.321 </boundaryPoint>)
(<boundaryPoint> X-8.624 Y-6.059 Z3.321 </boundaryPoint>)
(<boundaryPoint> X-8.86 Y-7.25 Z3.321 </boundaryPoint>)
(<boundaryPoint> X-8.624 Y-8.441 Z3.321 </boundaryPoint>)
(<boundaryPoint> X-7.949 Y-9.449 Z3.321 </boundaryPoint>)
(<boundaryPoint> X-6.941 Y-10.124 Z3.321 </boundaryPoint>)
(<loop> outer )
G1 X5.53 Y8.95 Z3.32 F4200.0
G1 X-5.09 Y-6.91 Z3.32 F4200.0
G1 X-8.12 Y-7.9 Z3.32 F4200.0
G1 F1200.0
G1 E210.882
G1 F4200.0
M101
G1 X-8.06 Y-8.21 Z3.32 F4800.0 E210.899
G1 X-8.03 Y-8.24 Z3.32 F4800.0 E210.901
G1 X-7.68 Y-7.96 Z3.32 F4800.0 E210.925
G1 X-7.87 Y-7.25 Z3.32 F4800.0 E210.964
G1 X-7.68 Y-6.54 Z3.32 F4800.0 E211.002
G1 X-8.03 Y-6.26 Z3.32 F4800.0 E211.026
G1 X-8.06 Y-6.29 Z3.32 F4800.0 E211.029
G1 X-8.25 Y-7.25 Z3.32 F4800.0 E211.08
G1 X-8.12 Y-7.9 Z3.32 F4800.0 E211.115
G1 F1200.0
G1 E210.115
G1 F4800.0
M103
(</loop>)
(<loop> outer )
G1 X-6.52 Y-9.26 Z3.32 F4200.0
G1 F1200.0
G1 E211.115
G1 F4200.0
M101
G1 X-6.75 Y-9.53 Z3.32 F4800.0 E211.134
G1 X-6.71 Y-9.56 Z3.32 F4800.0 E211.137
G1 X-5.75 Y-9.75 Z3.32 F4800.0 E211.188
G1 X-4.79 Y-9.56 Z3.32 F4800.0 E211.24
G1 X-4.76 Y-9.53 Z3.32 F4800.0 E211.242
G1 X-5.04 Y-9.18 Z3.32 F4800.0 E211.266
G1 X-5.75 Y-9.37 Z3.32 F4800.0 E211.305
G1 X-6.46 Y-9.18 Z3.32 F4800.0 E211.344
G1 X-6.52 Y-9.26 Z3.32 F4800.0 E211.349
G1 F1200.0
G1 E210.349
G1 F4800.0
M103
(</loop>)
(<loop> outer )
G1 X-5.48 Y-9.1 Z3.32 F4200.0
G1 X-3.72 Y-7.62 Z3.32 F4200.0
G1 F1200.0
G1 E211.349
G1 F4200.0
M101
G1 X-3.82 Y-7.96 Z3.32 F4800.0 E211.367
G1 X-3.47 Y-8.24 Z3.32 F4800.0 E211.391
G1 X-3.44 Y-8.21 Z3.32 F4800.0 E211.394
G1 X-3.25 Y-7.25 Z3.32 F4800.0 E211.445
G1 X-3.44 Y-6.29 Z3.32 F4800.0 E211.497
G1 X-3.47 Y-6.26 Z3.32 F4800.0 E211.499
G1 X-3.82 Y-6.54 Z3.32 F4800.0 E211.523
G1 X-3.63 Y-7.25 Z3.32 F4800.0 E211.562
G1 X-3.72 Y-7.62 Z3.32 F4800.0 E211.582
G1 F1200.0
G1 E210.582
G1 F4800.0
M103
(</loop>)
(<loop> outer )
G1 X-4.03 Y-6.52 Z3.32 F4200.0
G1 X-5.38 Y-5.22 Z3.32 F4200.0
G1 F1200.0
G1 E211.582
G1 F4200.0
M101
G1 X-5.04 Y-5.32 Z3.32 F4800.0 E211.601
G1 X-4.76 Y-4.97 Z3.32 F4800.0 E211.624
G1 X-4.79 Y-4.94 Z3.32 F4800.0 E211.627
G1 X-5.75 Y-4.75 Z3.32 F4800.0 E211.678
G1 X-6.71 Y-4.94 Z3.32 F4800.0 E211.73
G1 X-6.75 Y-4.97 Z3.32 F4800.0 E211.732
G1 X-6.46 Y-5.32 Z3.32 F4800.0 E211.756
G1 X-5.75 Y-5.13 Z3.32 F4800.0 E211.795
G1 X-5.38 Y-5.22 Z3.32 F4800.0 E211.815
G1 F1200.0
G1 E211.786
G1 F4800.0
M103
(</loop>)
(<edge> outer )
;M108 R40.0
G1 X-4.55 Y-4.62 Z3.32 F4200.0
G1 F1200.0
G1 E211.815
G1 F4200.0
M101
G1 X-4.64 Y-4.56 Z3.32 F2400.0 E211.821
G1 X-4.88 Y-4.52 Z3.32 F2400.0 E211.834
G1 X-5.75 Y-4.34 Z3.32 F2400.0 E211.88
G1 X-6.86 Y-4.56 Z3.32 F2400.0 E211.94
G1 X-7.81 Y-5.2 Z3.32 F2400.0 E212.0
G1 X-8.44 Y-6.14 Z3.32 F2400.0 E212.06
G1 X-8.66 Y-7.25 Z3.32 F2400.0 E212.12
G1 X-8.44 Y-8.36 Z3.32 F2400.0 E212.18
G1 X-7.81 Y-9.31 Z3.32 F2400.0 E212.24
G1 X-6.86 Y-9.94 Z3.32 F2400.0 E212.3
G1 X-5.75 Y-10.16 Z3.32 F2400.0 E212.36
G1 X-4.64 Y-9.94 Z3.32 F2400.0 E212.42
G1 X-3.7 Y-9.31 Z3.32 F2400.0 E212.48
G1 X-3.06 Y-8.36 Z3.32 F2400.0 E212.539
G1 X-2.84 Y-7.25 Z3.32 F2400.0 E212.599
G1 X-3.06 Y-6.14 Z3.32 F2400.0 E212.659
G1 X-3.7 Y-5.2 Z3.32 F2400.0 E212.719
G1 X-4.55 Y-4.62 Z3.32 F2400.0 E212.774
G1 F1200.0
G1 E212.385
G1 F2400.0
M103
(</edge>)
(</boundaryPerimeter>)
(<nestedRing>)
(<boundaryPerimeter>)
(<boundaryPoint> X-4.998 Y-5.948 Z3.321 </boundaryPoint>)
(<boundaryPoint> X-4.448 Y-6.498 Z3.321 </boundaryPoint>)
(<boundaryPoint> X-4.247 Y-7.25 Z3.321 </boundaryPoint>)
(<boundaryPoint> X-4.448 Y-8.002 Z3.321 </boundaryPoint>)
(<boundaryPoint> X-4.998 Y-8.552 Z3.321 </boundaryPoint>)
(<boundaryPoint> X-5.75 Y-8.753 Z3.321 </boundaryPoint>)
(<boundaryPoint> X-6.502 Y-8.552 Z3.321 </boundaryPoint>)
(<boundaryPoint> X-7.052 Y-8.002 Z3.321 </boundaryPoint>)
(<boundaryPoint> X-7.253 Y-7.25 Z3.321 </boundaryPoint>)
(<boundaryPoint> X-7.052 Y-6.498 Z3.321 </boundaryPoint>)
(<boundaryPoint> X-6.502 Y-5.948 Z3.321 </boundaryPoint>)
(<boundaryPoint> X-5.75 Y-5.747 Z3.321 </boundaryPoint>)
(<edge> inner )
G1 X-5.54 Y-5.6 Z3.32 F4200.0
G1 F1200.0
G1 E212.774
G1 F4200.0
M101
G1 X-5.2 Y-5.69 Z3.32 F2400.0 E212.792
G1 X-4.89 Y-5.77 Z3.32 F2400.0 E212.809
G1 X-4.27 Y-6.4 Z3.32 F2400.0 E212.856
G1 X-4.04 Y-7.25 Z3.32 F2400.0 E212.902
G1 X-4.27 Y-8.11 Z3.32 F2400.0 E212.949
G1 X-4.89 Y-8.73 Z3.32 F2400.0 E212.996
G1 X-5.75 Y-8.96 Z3.32 F2400.0 E213.043
G1 X-6.61 Y-8.73 Z3.32 F2400.0 E213.089
G1 X-7.23 Y-8.11 Z3.32 F2400.0 E213.136
G1 X-7.46 Y-7.25 Z3.32 F2400.0 E213.183
G1 X-7.23 Y-6.4 Z3.32 F2400.0 E213.23
G1 X-6.61 Y-5.77 Z3.32 F2400.0 E213.276
G1 X-5.75 Y-5.54 Z3.32 F2400.0 E213.323
G1 X-5.54 Y-5.6 Z3.32 F2400.0 E213.335
G1 F1200.0
G1 E212.335
G1 F2400.0
M103
(</edge>)
M73 P28 (display progress)
(</boundaryPerimeter>)
(</nestedRing>)
(</nestedRing>)
(<nestedRing>)
(<boundaryPerimeter>)
(<boundaryPoint> X4.559 Y-6.376 Z3.321 </boundaryPoint>)
(<boundaryPoint> X3.551 Y-7.051 Z3.321 </boundaryPoint>)
(<boundaryPoint> X2.876 Y-8.059 Z3.321 </boundaryPoint>)
(<boundaryPoint> X2.64 Y-9.25 Z3.321 </boundaryPoint>)
(<boundaryPoint> X2.876 Y-10.441 Z3.321 </boundaryPoint>)
(<boundaryPoint> X3.551 Y-11.449 Z3.321 </boundaryPoint>)
(<boundaryPoint> X4.559 Y-12.124 Z3.321 </boundaryPoint>)
(<boundaryPoint> X5.75 Y-12.36 Z3.321 </boundaryPoint>)
(<boundaryPoint> X6.941 Y-12.124 Z3.321 </boundaryPoint>)
(<boundaryPoint> X7.949 Y-11.449 Z3.321 </boundaryPoint>)
(<boundaryPoint> X8.624 Y-10.441 Z3.321 </boundaryPoint>)
(<boundaryPoint> X8.86 Y-9.25 Z3.321 </boundaryPoint>)
(<boundaryPoint> X8.624 Y-8.059 Z3.321 </boundaryPoint>)
(<boundaryPoint> X7.949 Y-7.051 Z3.321 </boundaryPoint>)
(<boundaryPoint> X6.941 Y-6.376 Z3.321 </boundaryPoint>)
(<boundaryPoint> X5.75 Y-6.14 Z3.321 </boundaryPoint>)
(<loop> outer )
;M108 R80.0
G1 X-5.02 Y-6.94 Z3.32 F4200.0
G1 X5.15 Y-8.95 Z3.32 F4200.0
G1 X3.71 Y-8.45 Z3.32 F4200.0
G1 F1200.0
G1 E213.335
G1 F4200.0
M101
G1 X3.47 Y-8.26 Z3.32 F4800.0 E213.351
G1 X3.44 Y-8.29 Z3.32 F4800.0 E213.353
G1 X3.25 Y-9.25 Z3.32 F4800.0 E213.405
G1 X3.44 Y-10.21 Z3.32 F4800.0 E213.457
G1 X3.47 Y-10.25 Z3.32 F4800.0 E213.459
G1 X3.82 Y-9.96 Z3.32 F4800.0 E213.483
G1 X3.63 Y-9.25 Z3.32 F4800.0 E213.522
G1 X3.82 Y-8.54 Z3.32 F4800.0 E213.56
G1 X3.71 Y-8.45 Z3.32 F4800.0 E213.568
G1 F1200.0
G1 E212.568
G1 F4800.0
M103
(</loop>)
(<loop> outer )
G1 X5.1 Y-6.88 Z3.32 F4200.0
G1 F1200.0
G1 E213.568
G1 F4200.0
M101
G1 X4.79 Y-6.94 Z3.32 F4800.0 E213.584
G1 X4.76 Y-6.97 Z3.32 F4800.0 E213.587
G1 X5.04 Y-7.32 Z3.32 F4800.0 E213.61
G1 X5.75 Y-7.13 Z3.32 F4800.0 E213.649
G1 X6.46 Y-7.32 Z3.32 F4800.0 E213.688
G1 X6.75 Y-6.97 Z3.32 F4800.0 E213.712
G1 X6.71 Y-6.94 Z3.32 F4800.0 E213.714
G1 X5.75 Y-6.75 Z3.32 F4800.0 E213.766
G1 X5.1 Y-6.88 Z3.32 F4800.0 E213.801
G1 F1200.0
G1 E212.801
G1 F4800.0
M103
(</loop>)
(<loop> outer )
G1 X7.96 Y-8.32 Z3.32 F4200.0
G1 F1200.0
G1 E213.801
G1 F4200.0
M101
G1 X7.68 Y-8.54 Z3.32 F4800.0 E213.82
G1 X7.87 Y-9.25 Z3.32 F4800.0 E213.859
G1 X7.68 Y-9.96 Z3.32 F4800.0 E213.897
G1 X8.03 Y-10.25 Z3.32 F4800.0 E213.921
G1 X8.06 Y-10.21 Z3.32 F4800.0 E213.924
G1 X8.25 Y-9.25 Z3.32 F4800.0 E213.975
G1 X8.06 Y-8.29 Z3.32 F4800.0 E214.027
G1 X8.03 Y-8.26 Z3.32 F4800.0 E214.029
G1 X7.96 Y-8.32 Z3.32 F4800.0 E214.034
G1 F1200.0
G1 E213.034
G1 F4800.0
M103
(</loop>)
(<loop> outer )
G1 X6.69 Y-11.46 Z3.32 F4200.0
G1 F1200.0
G1 E214.034
G1 F4200.0
M101
G1 X6.46 Y-11.18 Z3.32 F4800.0 E214.053
G1 X5.75 Y-11.37 Z3.32 F4800.0 E214.092
G1 X5.04 Y-11.18 Z3.32 F4800.0 E214.131
G1 X4.76 Y-11.53 Z3.32 F4800.0 E214.154
G1 X4.79 Y-11.56 Z3.32 F4800.0 E214.157
G1 X5.75 Y-11.75 Z3.32 F4800.0 E214.208
G1 X6.71 Y-11.56 Z3.32 F4800.0 E214.26
G1 X6.75 Y-11.53 Z3.32 F4800.0 E214.262
G1 X6.69 Y-11.46 Z3.32 F4800.0 E214.267
G1 F1200.0
G1 E214.267
G1 F4800.0
M103
(</loop>)
(<edge> outer )
;M108 R40.0
G1 X6.27 Y-12.05 Z3.32 F4200.0
G1 F1200.0
G1 E214.267
G1 F4200.0
M101
G1 X6.62 Y-11.98 Z3.32 F2400.0 E214.286
G1 X6.86 Y-11.94 Z3.32 F2400.0 E214.299
G1 X7.81 Y-11.31 Z3.32 F2400.0 E214.359
G1 X8.44 Y-10.36 Z3.32 F2400.0 E214.419
G1 X8.66 Y-9.25 Z3.32 F2400.0 E214.479
G1 X8.44 Y-8.14 Z3.32 F2400.0 E214.539
G1 X7.81 Y-7.2 Z3.32 F2400.0 E214.599
G1 X6.86 Y-6.56 Z3.32 F2400.0 E214.659
G1 X5.75 Y-6.34 Z3.32 F2400.0 E214.719
G1 X4.64 Y-6.56 Z3.32 F2400.0 E214.779
G1 X3.7 Y-7.2 Z3.32 F2400.0 E214.839
G1 X3.06 Y-8.14 Z3.32 F2400.0 E214.898
G1 X2.84 Y-9.25 Z3.32 F2400.0 E214.958
G1 X3.06 Y-10.36 Z3.32 F2400.0 E215.018
G1 X3.7 Y-11.31 Z3.32 F2400.0 E215.078
G1 X4.64 Y-11.94 Z3.32 F2400.0 E215.138
G1 X5.75 Y-12.16 Z3.32 F2400.0 E215.198
G1 X6.27 Y-12.05 Z3.32 F2400.0 E215.226
G1 F1200.0
G1 E214.824
G1 F2400.0
M103
(</edge>)
(</boundaryPerimeter>)
(<nestedRing>)
(<boundaryPerimeter>)
(<boundaryPoint> X7.253 Y-9.25 Z3.321 </boundaryPoint>)
(<boundaryPoint> X7.052 Y-10.002 Z3.321 </boundaryPoint>)
(<boundaryPoint> X6.502 Y-10.552 Z3.321 </boundaryPoint>)
(<boundaryPoint> X5.75 Y-10.753 Z3.321 </boundaryPoint>)
(<boundaryPoint> X4.998 Y-10.552 Z3.321 </boundaryPoint>)
(<boundaryPoint> X4.448 Y-10.002 Z3.321 </boundaryPoint>)
(<boundaryPoint> X4.247 Y-9.25 Z3.321 </boundaryPoint>)
(<boundaryPoint> X4.448 Y-8.498 Z3.321 </boundaryPoint>)
(<boundaryPoint> X4.998 Y-7.948 Z3.321 </boundaryPoint>)
(<boundaryPoint> X5.75 Y-7.747 Z3.321 </boundaryPoint>)
(<boundaryPoint> X6.502 Y-7.948 Z3.321 </boundaryPoint>)
(<boundaryPoint> X7.052 Y-8.498 Z3.321 </boundaryPoint>)
(<edge> inner )
G1 X6.64 Y-10.7 Z3.32 F4200.0
G1 F1200.0
G1 E215.226
G1 F4200.0
M101
G1 X6.61 Y-10.73 Z3.32 F2400.0 E215.228
G1 X6.3 Y-10.81 Z3.32 F2400.0 E215.245
G1 X5.75 Y-10.96 Z3.32 F2400.0 E215.275
G1 X4.89 Y-10.73 Z3.32 F2400.0 E215.322
G1 X4.27 Y-10.11 Z3.32 F2400.0 E215.369
G1 X4.04 Y-9.25 Z3.32 F2400.0 E215.415
G1 X4.27 Y-8.4 Z3.32 F2400.0 E215.462
G1 X4.89 Y-7.77 Z3.32 F2400.0 E215.509
G1 X5.75 Y-7.54 Z3.32 F2400.0 E215.556
G1 X6.61 Y-7.77 Z3.32 F2400.0 E215.602
G1 X7.23 Y-8.4 Z3.32 F2400.0 E215.649
G1 X7.46 Y-9.25 Z3.32 F2400.0 E215.696
G1 X7.23 Y-10.11 Z3.32 F2400.0 E215.743
G1 X6.64 Y-10.7 Z3.32 F2400.0 E215.787
G1 F1200.0
G1 E214.787
G1 F2400.0
M103
(</edge>)
(</boundaryPerimeter>)
(</nestedRing>)
(</nestedRing>)
(<nestedRing>)
(<boundaryPerimeter>)
(<boundaryPoint> X7.441 Y12.124 Z3.321 </boundaryPoint>)
(<boundaryPoint> X6.25 Y12.36 Z3.321 </boundaryPoint>)
(<boundaryPoint> X5.059 Y12.124 Z3.321 </boundaryPoint>)
(<boundaryPoint> X4.051 Y11.449 Z3.321 </boundaryPoint>)
(<boundaryPoint> X3.376 Y10.441 Z3.321 </boundaryPoint>)
(<boundaryPoint> X3.14 Y9.25 Z3.321 </boundaryPoint>)
(<boundaryPoint> X3.376 Y8.059 Z3.321 </boundaryPoint>)
(<boundaryPoint> X4.051 Y7.051 Z3.321 </boundaryPoint>)
(<boundaryPoint> X5.059 Y6.376 Z3.321 </boundaryPoint>)
(<boundaryPoint> X6.25 Y6.14 Z3.321 </boundaryPoint>)
(<boundaryPoint> X7.441 Y6.376 Z3.321 </boundaryPoint>)
(<boundaryPoint> X8.449 Y7.051 Z3.321 </boundaryPoint>)
(<boundaryPoint> X9.124 Y8.059 Z3.321 </boundaryPoint>)
(<boundaryPoint> X9.36 Y9.25 Z3.321 </boundaryPoint>)
(<boundaryPoint> X9.124 Y10.441 Z3.321 </boundaryPoint>)
(<boundaryPoint> X8.449 Y11.449 Z3.321 </boundaryPoint>)
(<loop> outer )
;M108 R80.0
G1 X5.72 Y-8.55 Z3.32 F4200.0
G1 X6.32 Y8.55 Z3.32 F4200.0
G1 X5.9 Y6.82 Z3.32 F4200.0
G1 F1200.0
G1 E215.787
G1 F4200.0
M101
G1 X6.25 Y6.75 Z3.32 F4800.0 E215.806
G1 X7.21 Y6.94 Z3.32 F4800.0 E215.857
G1 X7.25 Y6.97 Z3.32 F4800.0 E215.86
G1 X6.96 Y7.32 Z3.32 F4800.0 E215.884
G1 X6.25 Y7.13 Z3.32 F4800.0 E215.922
G1 X5.54 Y7.32 Z3.32 F4800.0 E215.961
G1 X5.26 Y6.97 Z3.32 F4800.0 E215.985
G1 X5.29 Y6.94 Z3.32 F4800.0 E215.988
G1 X5.9 Y6.82 Z3.32 F4800.0 E216.02
G1 F1200.0
G1 E215.02
G1 F4800.0
M103
(</loop>)
(<loop> outer )
G1 X4.04 Y8.32 Z3.32 F4200.0
G1 F1200.0
G1 E216.02
M73 P29 (display progress)
G1 F4200.0
M101
G1 X4.32 Y8.54 Z3.32 F4800.0 E216.039
G1 X4.13 Y9.25 Z3.32 F4800.0 E216.078
G1 X4.32 Y9.96 Z3.32 F4800.0 E216.117
G1 X3.97 Y10.25 Z3.32 F4800.0 E216.141
G1 X3.94 Y10.21 Z3.32 F4800.0 E216.143
G1 X3.75 Y9.25 Z3.32 F4800.0 E216.194
G1 X3.94 Y8.29 Z3.32 F4800.0 E216.246
G1 X3.97 Y8.26 Z3.32 F4800.0 E216.248
G1 X4.04 Y8.32 Z3.32 F4800.0 E216.253
G1 F1200.0
G1 E215.253
G1 F4800.0
M103
(</loop>)
(<loop> outer )
G1 X5.32 Y11.46 Z3.32 F4200.0
G1 F1200.0
G1 E216.253
G1 F4200.0
M101
G1 X5.54 Y11.18 Z3.32 F4800.0 E216.272
G1 X6.25 Y11.37 Z3.32 F4800.0 E216.311
G1 X6.96 Y11.18 Z3.32 F4800.0 E216.35
G1 X7.25 Y11.53 Z3.32 F4800.0 E216.374
G1 X7.21 Y11.56 Z3.32 F4800.0 E216.376
G1 X6.25 Y11.75 Z3.32 F4800.0 E216.428
G1 X5.29 Y11.56 Z3.32 F4800.0 E216.479
G1 X5.26 Y11.53 Z3.32 F4800.0 E216.482
G1 X5.32 Y11.46 Z3.32 F4800.0 E216.487
G1 F1200.0
G1 E215.487
G1 F4800.0
M103
(</loop>)
(<loop> outer )
G1 X8.46 Y10.19 Z3.32 F4200.0
G1 F1200.0
G1 E216.487
G1 F4200.0
M101
G1 X8.18 Y9.96 Z3.32 F4800.0 E216.505
G1 X8.37 Y9.25 Z3.32 F4800.0 E216.544
G1 X8.18 Y8.54 Z3.32 F4800.0 E216.583
G1 X8.53 Y8.26 Z3.32 F4800.0 E216.607
G1 X8.56 Y8.29 Z3.32 F4800.0 E216.609
G1 X8.75 Y9.25 Z3.32 F4800.0 E216.661
G1 X8.56 Y10.21 Z3.32 F4800.0 E216.712
G1 X8.53 Y10.25 Z3.32 F4800.0 E216.715
G1 X8.46 Y10.19 Z3.32 F4800.0 E216.72
G1 F1200.0
G1 E216.72
G1 F4800.0
M103
(</loop>)
(<edge> outer )
;M108 R40.0
G1 X9.05 Y9.77 Z3.32 F4200.0
G1 F1200.0
G1 E216.72
G1 F4200.0
M101
G1 X8.98 Y10.12 Z3.32 F2400.0 E216.739
G1 X8.94 Y10.36 Z3.32 F2400.0 E216.752
G1 X8.31 Y11.31 Z3.32 F2400.0 E216.812
G1 X7.36 Y11.94 Z3.32 F2400.0 E216.872
G1 X6.25 Y12.16 Z3.32 F2400.0 E216.931
G1 X5.14 Y11.94 Z3.32 F2400.0 E216.991
G1 X4.2 Y11.31 Z3.32 F2400.0 E217.051
G1 X3.56 Y10.36 Z3.32 F2400.0 E217.111
G1 X3.34 Y9.25 Z3.32 F2400.0 E217.171
G1 X3.56 Y8.14 Z3.32 F2400.0 E217.231
G1 X4.2 Y7.2 Z3.32 F2400.0 E217.291
G1 X5.14 Y6.56 Z3.32 F2400.0 E217.351
G1 X6.25 Y6.34 Z3.32 F2400.0 E217.411
G1 X7.36 Y6.56 Z3.32 F2400.0 E217.471
G1 X8.31 Y7.2 Z3.32 F2400.0 E217.531
G1 X8.94 Y8.14 Z3.32 F2400.0 E217.591
G1 X9.16 Y9.25 Z3.32 F2400.0 E217.65
G1 X9.05 Y9.77 Z3.32 F2400.0 E217.678
G1 F1200.0
G1 E217.277
G1 F2400.0
M103
(</edge>)
(</boundaryPerimeter>)
(<nestedRing>)
(<boundaryPerimeter>)
(<boundaryPoint> X6.25 Y7.747 Z3.321 </boundaryPoint>)
(<boundaryPoint> X5.498 Y7.948 Z3.321 </boundaryPoint>)
(<boundaryPoint> X4.948 Y8.498 Z3.321 </boundaryPoint>)
(<boundaryPoint> X4.747 Y9.25 Z3.321 </boundaryPoint>)
(<boundaryPoint> X4.948 Y10.002 Z3.321 </boundaryPoint>)
(<boundaryPoint> X5.498 Y10.552 Z3.321 </boundaryPoint>)
(<boundaryPoint> X6.25 Y10.753 Z3.321 </boundaryPoint>)
(<boundaryPoint> X7.002 Y10.552 Z3.321 </boundaryPoint>)
(<boundaryPoint> X7.552 Y10.002 Z3.321 </boundaryPoint>)
(<boundaryPoint> X7.753 Y9.25 Z3.321 </boundaryPoint>)
(<boundaryPoint> X7.552 Y8.498 Z3.321 </boundaryPoint>)
(<boundaryPoint> X7.002 Y7.948 Z3.321 </boundaryPoint>)
(<edge> inner )
G1 X7.7 Y10.14 Z3.32 F4200.0
G1 F1200.0
G1 E217.678
G1 F4200.0
M101
G1 X7.73 Y10.11 Z3.32 F2400.0 E217.681
G1 X7.81 Y9.8 Z3.32 F2400.0 E217.697
G1 X7.96 Y9.25 Z3.32 F2400.0 E217.727
G1 X7.73 Y8.4 Z3.32 F2400.0 E217.774
G1 X7.11 Y7.77 Z3.32 F2400.0 E217.821
G1 X6.25 Y7.54 Z3.32 F2400.0 E217.868
G1 X5.4 Y7.77 Z3.32 F2400.0 E217.915
G1 X4.77 Y8.4 Z3.32 F2400.0 E217.961
G1 X4.54 Y9.25 Z3.32 F2400.0 E218.008
G1 X4.77 Y10.11 Z3.32 F2400.0 E218.055
G1 X5.4 Y10.73 Z3.32 F2400.0 E218.102
G1 X6.25 Y10.96 Z3.32 F2400.0 E218.148
G1 X7.11 Y10.73 Z3.32 F2400.0 E218.195
G1 X7.7 Y10.14 Z3.32 F2400.0 E218.24
G1 F1200.0
G1 E217.24
G1 F2400.0
M103
(</edge>)
(</boundaryPerimeter>)
(</nestedRing>)
(</nestedRing>)
(<nestedRing>)
(<boundaryPerimeter>)
(<boundaryPoint> X-6.25 Y11.36 Z3.321 </boundaryPoint>)
(<boundaryPoint> X-7.441 Y11.124 Z3.321 </boundaryPoint>)
(<boundaryPoint> X-8.449 Y10.449 Z3.321 </boundaryPoint>)
(<boundaryPoint> X-9.124 Y9.441 Z3.321 </boundaryPoint>)
(<boundaryPoint> X-9.36 Y8.25 Z3.321 </boundaryPoint>)
(<boundaryPoint> X-9.124 Y7.059 Z3.321 </boundaryPoint>)
(<boundaryPoint> X-8.449 Y6.051 Z3.321 </boundaryPoint>)
(<boundaryPoint> X-7.441 Y5.376 Z3.321 </boundaryPoint>)
(<boundaryPoint> X-6.25 Y5.14 Z3.321 </boundaryPoint>)
(<boundaryPoint> X-5.059 Y5.376 Z3.321 </boundaryPoint>)
(<boundaryPoint> X-4.051 Y6.051 Z3.321 </boundaryPoint>)
(<boundaryPoint> X-3.376 Y7.059 Z3.321 </boundaryPoint>)
(<boundaryPoint> X-3.14 Y8.25 Z3.321 </boundaryPoint>)
(<boundaryPoint> X-3.376 Y9.441 Z3.321 </boundaryPoint>)
(<boundaryPoint> X-4.051 Y10.449 Z3.321 </boundaryPoint>)
(<boundaryPoint> X-5.059 Y11.124 Z3.321 </boundaryPoint>)
(<loop> outer )
;M108 R80.0
G1 X5.52 Y9.61 Z3.32 F4200.0
G1 X-5.53 Y7.95 Z3.32 F4200.0
G1 X-3.82 Y7.9 Z3.32 F4200.0
G1 F1200.0
G1 E218.24
G1 F4200.0
M101
G1 X-3.75 Y8.25 Z3.32 F4800.0 E218.258
G1 X-3.94 Y9.21 Z3.32 F4800.0 E218.31
G1 X-3.97 Y9.24 Z3.32 F4800.0 E218.312
G1 X-4.32 Y8.96 Z3.32 F4800.0 E218.336
G1 X-4.13 Y8.25 Z3.32 F4800.0 E218.375
G1 X-4.32 Y7.54 Z3.32 F4800.0 E218.414
G1 X-3.97 Y7.26 Z3.32 F4800.0 E218.438
G1 X-3.94 Y7.29 Z3.32 F4800.0 E218.44
G1 X-3.82 Y7.9 Z3.32 F4800.0 E218.473
G1 F1200.0
G1 E217.473
G1 F4800.0
M103
(</loop>)
(<loop> outer )
G1 X-5.88 Y10.28 Z3.32 F4200.0
G1 F1200.0
G1 E218.473
G1 F4200.0
M101
G1 X-5.54 Y10.18 Z3.32 F4800.0 E218.492
G1 X-5.26 Y10.53 Z3.32 F4800.0 E218.515
G1 X-5.29 Y10.56 Z3.32 F4800.0 E218.518
G1 X-6.25 Y10.75 Z3.32 F4800.0 E218.569
G1 X-7.21 Y10.56 Z3.32 F4800.0 E218.621
G1 X-7.25 Y10.53 Z3.32 F4800.0 E218.623
G1 X-6.96 Y10.18 Z3.32 F4800.0 E218.647
G1 X-6.25 Y10.37 Z3.32 F4800.0 E218.686
G1 X-5.88 Y10.28 Z3.32 F4800.0 E218.706
G1 F1200.0
G1 E217.706
G1 F4800.0
M103
(</loop>)
(<loop> outer )
G1 X-6.98 Y9.97 Z3.32 F4200.0
G1 X-8.28 Y8.62 Z3.32 F4200.0
G1 F1200.0
G1 E218.706
G1 F4200.0
M101
G1 X-8.18 Y8.96 Z3.32 F4800.0 E218.725
G1 X-8.53 Y9.24 Z3.32 F4800.0 E218.748
G1 X-8.56 Y9.21 Z3.32 F4800.0 E218.751
G1 X-8.75 Y8.25 Z3.32 F4800.0 E218.802
G1 X-8.56 Y7.29 Z3.32 F4800.0 E218.854
G1 X-8.53 Y7.26 Z3.32 F4800.0 E218.856
G1 X-8.18 Y7.54 Z3.32 F4800.0 E218.88
G1 X-8.37 Y8.25 Z3.32 F4800.0 E218.919
G1 X-8.28 Y8.62 Z3.32 F4800.0 E218.939
G1 F1200.0
G1 E217.939
G1 F4800.0
M103
(</loop>)
(<loop> outer )
G1 X-7.97 Y7.52 Z3.32 F4200.0
G1 X-6.62 Y6.22 Z3.32 F4200.0
G1 F1200.0
G1 E218.939
G1 F4200.0
M101
G1 X-6.96 Y6.32 Z3.32 F4800.0 E218.958
G1 X-7.25 Y5.97 Z3.32 F4800.0 E218.982
G1 X-7.21 Y5.94 Z3.32 F4800.0 E218.984
M73 P30 (display progress)
G1 X-6.25 Y5.75 Z3.32 F4800.0 E219.036
G1 X-5.29 Y5.94 Z3.32 F4800.0 E219.087
G1 X-5.26 Y5.97 Z3.32 F4800.0 E219.09
G1 X-5.54 Y6.32 Z3.32 F4800.0 E219.113
G1 X-6.25 Y6.13 Z3.32 F4800.0 E219.152
G1 X-6.62 Y6.22 Z3.32 F4800.0 E219.172
G1 F1200.0
G1 E219.143
G1 F4800.0
M103
(</loop>)
(<edge> outer )
;M108 R40.0
G1 X-7.45 Y5.62 Z3.32 F4200.0
G1 F1200.0
G1 E219.172
G1 F4200.0
M101
G1 X-7.36 Y5.56 Z3.32 F2400.0 E219.178
G1 X-7.12 Y5.52 Z3.32 F2400.0 E219.191
G1 X-6.25 Y5.34 Z3.32 F2400.0 E219.238
G1 X-5.14 Y5.56 Z3.32 F2400.0 E219.298
G1 X-4.2 Y6.2 Z3.32 F2400.0 E219.358
G1 X-3.56 Y7.14 Z3.32 F2400.0 E219.417
G1 X-3.34 Y8.25 Z3.32 F2400.0 E219.477
G1 X-3.56 Y9.36 Z3.32 F2400.0 E219.537
G1 X-4.2 Y10.31 Z3.32 F2400.0 E219.597
G1 X-5.14 Y10.94 Z3.32 F2400.0 E219.657
G1 X-6.25 Y11.16 Z3.32 F2400.0 E219.717
G1 X-7.36 Y10.94 Z3.32 F2400.0 E219.777
G1 X-8.31 Y10.31 Z3.32 F2400.0 E219.837
G1 X-8.94 Y9.36 Z3.32 F2400.0 E219.897
G1 X-9.16 Y8.25 Z3.32 F2400.0 E219.957
G1 X-8.94 Y7.14 Z3.32 F2400.0 E220.017
G1 X-8.31 Y6.2 Z3.32 F2400.0 E220.077
G1 X-7.45 Y5.62 Z3.32 F2400.0 E220.131
G1 F1200.0
G1 E219.742
G1 F2400.0
M103
(</edge>)
(</boundaryPerimeter>)
(<nestedRing>)
(<boundaryPerimeter>)
(<boundaryPoint> X-4.948 Y9.002 Z3.321 </boundaryPoint>)
(<boundaryPoint> X-4.747 Y8.25 Z3.321 </boundaryPoint>)
(<boundaryPoint> X-4.948 Y7.498 Z3.321 </boundaryPoint>)
(<boundaryPoint> X-5.498 Y6.948 Z3.321 </boundaryPoint>)
(<boundaryPoint> X-6.25 Y6.747 Z3.321 </boundaryPoint>)
(<boundaryPoint> X-7.002 Y6.948 Z3.321 </boundaryPoint>)
(<boundaryPoint> X-7.552 Y7.498 Z3.321 </boundaryPoint>)
(<boundaryPoint> X-7.753 Y8.25 Z3.321 </boundaryPoint>)
(<boundaryPoint> X-7.552 Y9.002 Z3.321 </boundaryPoint>)
(<boundaryPoint> X-7.002 Y9.552 Z3.321 </boundaryPoint>)
(<boundaryPoint> X-6.25 Y9.753 Z3.321 </boundaryPoint>)
(<boundaryPoint> X-5.498 Y9.552 Z3.321 </boundaryPoint>)
(<edge> inner )
G1 X-6.46 Y6.6 Z3.32 F4200.0
G1 F1200.0
G1 E220.131
G1 F4200.0
M101
G1 X-6.8 Y6.69 Z3.32 F2400.0 E220.15
G1 X-7.11 Y6.77 Z3.32 F2400.0 E220.166
G1 X-7.73 Y7.4 Z3.32 F2400.0 E220.213
G1 X-7.96 Y8.25 Z3.32 F2400.0 E220.26
G1 X-7.73 Y9.11 Z3.32 F2400.0 E220.306
G1 X-7.11 Y9.73 Z3.32 F2400.0 E220.353
G1 X-6.25 Y9.96 Z3.32 F2400.0 E220.4
G1 X-5.4 Y9.73 Z3.32 F2400.0 E220.447
G1 X-4.77 Y9.11 Z3.32 F2400.0 E220.493
G1 X-4.54 Y8.25 Z3.32 F2400.0 E220.54
G1 X-4.77 Y7.4 Z3.32 F2400.0 E220.587
G1 X-5.4 Y6.77 Z3.32 F2400.0 E220.634
G1 X-6.25 Y6.54 Z3.32 F2400.0 E220.68
G1 X-6.46 Y6.6 Z3.32 F2400.0 E220.692
G1 F1200.0
G1 E219.692
G1 F2400.0
M103
(</edge>)
(</boundaryPerimeter>)
(</nestedRing>)
(</nestedRing>)
(</rotation>)
(</layer>)
;M108 R56.0
(<layer> 3.591 )
(<supportLayer>)
G1 X1.59 Y-9.0 Z3.59 F4200.0
G1 F1200.0
G1 E220.692
G1 F4200.0
M101
G1 X2.34 Y-9.0 Z3.59 F4800.0 E220.72
G1 F1200.0
G1 E219.72
G1 F4800.0
M103
G1 X4.73 Y-9.0 Z3.59 F4200.0
G1 F1200.0
G1 E220.72
G1 F4200.0
M101
G1 X6.77 Y-9.0 Z3.59 F4800.0 E220.795
G1 F1200.0
G1 E219.795
G1 F4800.0
M103
G1 X9.16 Y-9.0 Z3.59 F4200.0
G1 F1200.0
G1 E220.795
G1 F4200.0
M101
G1 X9.91 Y-9.0 Z3.59 F4800.0 E220.823
G1 F1200.0
G1 E219.823
G1 F4800.0
M103
G1 X7.45 Y-8.45 Z3.59 F4200.0
G1 X6.7 Y-7.61 Z3.59 F4200.0
G1 X4.47 Y-7.91 Z3.59 F4200.0
G1 X-1.54 Y-7.2 Z3.59 F4200.0
G1 F1200.0
G1 E220.823
G1 F4200.0
M101
G1 X-2.3 Y-7.2 Z3.59 F4800.0 E220.851
G1 F1200.0
G1 E219.851
G1 F4800.0
M103
G1 X-4.68 Y-7.2 Z3.59 F4200.0
G1 F1200.0
G1 E220.851
G1 F4200.0
M101
G1 X-6.82 Y-7.2 Z3.59 F4800.0 E220.93
G1 F1200.0
G1 E219.93
G1 F4800.0
M103
G1 X-9.2 Y-7.2 Z3.59 F4200.0
G1 F1200.0
G1 E220.93
G1 F4200.0
M101
G1 X-9.96 Y-7.2 Z3.59 F4800.0 E220.958
G1 F1200.0
G1 E219.958
G1 F4800.0
M103
G1 X-9.52 Y7.2 Z3.59 F4200.0
G1 F1200.0
G1 E220.958
G1 F4200.0
M101
G1 X-9.5 Y7.2 Z3.59 F4800.0 E220.959
G1 F1200.0
G1 E219.959
G1 F4800.0
M103
G1 X-6.99 Y9.0 Z3.59 F4200.0
G1 F1200.0
G1 E220.959
G1 F4200.0
M101
G1 X-5.52 Y9.0 Z3.59 F4800.0 E221.013
G1 X-6.11 Y7.2 Z3.59 F4800.0 E221.083
G1 X-6.39 Y7.2 Z3.59 F4800.0 E221.094
G1 F1200.0
G1 E220.094
G1 F4800.0
M103
G1 X-3.0 Y7.2 Z3.59 F4200.0
G1 F1200.0
G1 E221.094
G1 F4200.0
M101
G1 X-2.98 Y7.2 Z3.59 F4800.0 E221.095
G1 F1200.0
G1 E220.095
G1 F4800.0
M103
G1 X2.09 Y9.0 Z3.59 F4200.0
G1 F1200.0
G1 E221.095
G1 F4200.0
M101
G1 X2.84 Y9.0 Z3.59 F4800.0 E221.122
G1 F1200.0
G1 E220.122
G1 F4800.0
M103
G1 X5.23 Y9.0 Z3.59 F4200.0
G1 F1200.0
G1 E221.122
G1 F4200.0
M101
G1 X7.27 Y9.0 Z3.59 F4800.0 E221.198
G1 F1200.0
G1 E220.198
G1 F4800.0
M103
G1 X9.66 Y9.0 Z3.59 F4200.0
G1 F1200.0
G1 E221.198
G1 F4200.0
M101
G1 X10.41 Y9.0 Z3.59 F4800.0 E221.225
G1 F1200.0
G1 E220.225
G1 F4800.0
M103
;M108 R40.0
(</supportLayer>)
(<rotation> (-1+1.22464679915e-16j) )
(<nestedRing>)
(<boundaryPerimeter>)
(<boundaryPoint> X-5.75 Y-10.3 Z3.591 </boundaryPoint>)
(<boundaryPoint> X-4.582 Y-10.069 Z3.591 </boundaryPoint>)
(<boundaryPoint> X-3.593 Y-9.407 Z3.591 </boundaryPoint>)
M73 P31 (display progress)
(<boundaryPoint> X-2.931 Y-8.418 Z3.591 </boundaryPoint>)
(<boundaryPoint> X-2.7 Y-7.25 Z3.591 </boundaryPoint>)
(<boundaryPoint> X-2.931 Y-6.082 Z3.591 </boundaryPoint>)
(<boundaryPoint> X-3.593 Y-5.093 Z3.591 </boundaryPoint>)
(<boundaryPoint> X-4.582 Y-4.431 Z3.591 </boundaryPoint>)
(<boundaryPoint> X-5.75 Y-4.2 Z3.591 </boundaryPoint>)
(<boundaryPoint> X-6.918 Y-4.431 Z3.591 </boundaryPoint>)
(<boundaryPoint> X-7.907 Y-5.093 Z3.591 </boundaryPoint>)
(<boundaryPoint> X-8.569 Y-6.082 Z3.591 </boundaryPoint>)
(<boundaryPoint> X-8.8 Y-7.25 Z3.591 </boundaryPoint>)
(<boundaryPoint> X-8.569 Y-8.418 Z3.591 </boundaryPoint>)
(<boundaryPoint> X-7.907 Y-9.407 Z3.591 </boundaryPoint>)
(<boundaryPoint> X-6.918 Y-10.069 Z3.591 </boundaryPoint>)
(<edge> outer )
G1 X-4.37 Y-6.01 Z3.59 F4200.0
G1 X-3.86 Y-7.25 Z3.59 F4200.0
G1 X-4.81 Y-8.89 Z3.59 F4200.0
G1 X-7.65 Y-9.34 Z3.59 F4200.0
G1 F1200.0
G1 E221.225
G1 F4200.0
M101
G1 X-6.84 Y-9.88 Z3.59 F2400.0 E221.276
G1 X-5.75 Y-10.1 Z3.59 F2400.0 E221.335
G1 X-4.66 Y-9.88 Z3.59 F2400.0 E221.394
G1 X-3.74 Y-9.26 Z3.59 F2400.0 E221.453
G1 X-3.12 Y-8.34 Z3.59 F2400.0 E221.511
G1 X-2.9 Y-7.25 Z3.59 F2400.0 E221.57
G1 X-3.12 Y-6.16 Z3.59 F2400.0 E221.629
G1 X-3.74 Y-5.24 Z3.59 F2400.0 E221.687
G1 X-4.66 Y-4.62 Z3.59 F2400.0 E221.746
G1 X-5.75 Y-4.4 Z3.59 F2400.0 E221.805
G1 X-6.84 Y-4.62 Z3.59 F2400.0 E221.863
G1 X-7.76 Y-5.24 Z3.59 F2400.0 E221.922
G1 X-8.38 Y-6.16 Z3.59 F2400.0 E221.981
G1 X-8.6 Y-7.25 Z3.59 F2400.0 E222.039
G1 X-8.38 Y-8.34 Z3.59 F2400.0 E222.098
G1 X-7.76 Y-9.26 Z3.59 F2400.0 E222.157
G1 X-7.65 Y-9.34 Z3.59 F2400.0 E222.164
G1 F1200.0
G1 E221.964
G1 F2400.0
M103
(</edge>)
(</boundaryPerimeter>)
(<nestedRing>)
(<boundaryPerimeter>)
(<boundaryPoint> X-4.998 Y-5.948 Z3.591 </boundaryPoint>)
(<boundaryPoint> X-4.448 Y-6.498 Z3.591 </boundaryPoint>)
(<boundaryPoint> X-4.247 Y-7.25 Z3.591 </boundaryPoint>)
(<boundaryPoint> X-4.448 Y-8.002 Z3.591 </boundaryPoint>)
(<boundaryPoint> X-4.998 Y-8.552 Z3.591 </boundaryPoint>)
(<boundaryPoint> X-5.75 Y-8.753 Z3.591 </boundaryPoint>)
(<boundaryPoint> X-6.502 Y-8.552 Z3.591 </boundaryPoint>)
(<boundaryPoint> X-7.052 Y-8.002 Z3.591 </boundaryPoint>)
(<boundaryPoint> X-7.253 Y-7.25 Z3.591 </boundaryPoint>)
(<boundaryPoint> X-7.052 Y-6.498 Z3.591 </boundaryPoint>)
(<boundaryPoint> X-6.502 Y-5.948 Z3.591 </boundaryPoint>)
(<boundaryPoint> X-5.75 Y-5.747 Z3.591 </boundaryPoint>)
(<edge> inner )
G1 X-7.02 Y-8.32 Z3.59 F4200.0
G1 F1200.0
G1 E222.164
G1 F4200.0
M101
G1 X-7.23 Y-8.11 Z3.59 F2400.0 E222.18
G1 X-7.46 Y-7.25 Z3.59 F2400.0 E222.227
G1 X-7.23 Y-6.4 Z3.59 F2400.0 E222.274
G1 X-6.61 Y-5.77 Z3.59 F2400.0 E222.32
G1 X-5.75 Y-5.54 Z3.59 F2400.0 E222.367
G1 X-4.89 Y-5.77 Z3.59 F2400.0 E222.414
G1 X-4.27 Y-6.4 Z3.59 F2400.0 E222.461
G1 X-4.04 Y-7.25 Z3.59 F2400.0 E222.507
G1 X-4.27 Y-8.11 Z3.59 F2400.0 E222.554
G1 X-4.89 Y-8.73 Z3.59 F2400.0 E222.601
G1 X-5.75 Y-8.96 Z3.59 F2400.0 E222.648
G1 X-6.61 Y-8.73 Z3.59 F2400.0 E222.694
G1 X-6.92 Y-8.42 Z3.59 F2400.0 E222.718
G1 X-7.02 Y-8.32 Z3.59 F2400.0 E222.725
G1 F1200.0
G1 E222.419
G1 F2400.0
M103
(</edge>)
(</boundaryPerimeter>)
(</nestedRing>)
(<infill>)
(<infillBoundary>)
(<infillPoint> X-5.75 Y-10.096 Z2.025 </infillPoint>)
(<infillPoint> X-4.66 Y-9.881 Z2.025 </infillPoint>)
(<infillPoint> X-3.737 Y-9.263 Z2.025 </infillPoint>)
(<infillPoint> X-3.119 Y-8.34 Z2.025 </infillPoint>)
(<infillPoint> X-2.904 Y-7.25 Z2.025 </infillPoint>)
(<infillPoint> X-3.119 Y-6.16 Z2.025 </infillPoint>)
(<infillPoint> X-3.737 Y-5.237 Z2.025 </infillPoint>)
(<infillPoint> X-4.66 Y-4.619 Z2.025 </infillPoint>)
(<infillPoint> X-5.75 Y-4.404 Z2.025 </infillPoint>)
(<infillPoint> X-6.84 Y-4.619 Z2.025 </infillPoint>)
(<infillPoint> X-7.763 Y-5.237 Z2.025 </infillPoint>)
(<infillPoint> X-8.381 Y-6.16 Z2.025 </infillPoint>)
(<infillPoint> X-8.596 Y-7.25 Z2.025 </infillPoint>)
(<infillPoint> X-8.381 Y-8.34 Z2.025 </infillPoint>)
(<infillPoint> X-7.763 Y-9.263 Z2.025 </infillPoint>)
(<infillPoint> X-6.84 Y-9.881 Z2.025 </infillPoint>)
(</infillBoundary>)
(<infillBoundary>)
(<infillPoint> X-4.895 Y-5.769 Z2.025 </infillPoint>)
(<infillPoint> X-4.269 Y-6.395 Z2.025 </infillPoint>)
(<infillPoint> X-4.04 Y-7.25 Z2.025 </infillPoint>)
(<infillPoint> X-4.269 Y-8.105 Z2.025 </infillPoint>)
(<infillPoint> X-4.895 Y-8.731 Z2.025 </infillPoint>)
(<infillPoint> X-5.75 Y-8.96 Z2.025 </infillPoint>)
(<infillPoint> X-6.605 Y-8.731 Z2.025 </infillPoint>)
(<infillPoint> X-7.231 Y-8.105 Z2.025 </infillPoint>)
(<infillPoint> X-7.46 Y-7.25 Z2.025 </infillPoint>)
(<infillPoint> X-7.231 Y-6.395 Z2.025 </infillPoint>)
(<infillPoint> X-6.605 Y-5.769 Z2.025 </infillPoint>)
(<infillPoint> X-5.75 Y-5.54 Z2.025 </infillPoint>)
(</infillBoundary>)
;M108 R80.0
G1 X-6.76 Y-9.6 Z3.59 F4200.0
G1 F1200.0
G1 E222.725
G1 F4200.0
M101
G1 X-4.74 Y-9.6 Z3.59 F4800.0 E222.831
G1 F1200.0
G1 E221.831
G1 F4800.0
M103
G1 X-3.86 Y-7.25 Z3.59 F4200.0
G1 X-5.19 Y-4.8 Z3.59 F4200.0
G1 F1200.0
G1 E222.831
G1 F4200.0
M101
G1 X-6.31 Y-4.8 Z3.59 F4800.0 E222.891
G1 X-7.2 Y-5.2 Z3.59 F4800.0 E222.942
G1 X-4.3 Y-5.2 Z3.59 F4800.0 E223.096
G1 X-4.67 Y-5.6 Z3.59 F4800.0 E223.125
G1 X-3.83 Y-5.6 Z3.59 F4800.0 E223.169
G1 X-3.56 Y-6.0 Z3.59 F4800.0 E223.194
G1 X-4.27 Y-6.0 Z3.59 F4800.0 E223.232
G1 X-3.98 Y-6.4 Z3.59 F4800.0 E223.258
G1 X-3.36 Y-6.4 Z3.59 F4800.0 E223.29
G1 X-3.28 Y-6.8 Z3.59 F4800.0 E223.312
G1 X-3.87 Y-6.8 Z3.59 F4800.0 E223.343
G1 X-3.76 Y-7.2 Z3.59 F4800.0 E223.365
G1 X-3.2 Y-7.2 Z3.59 F4800.0 E223.395
G1 X-3.26 Y-7.6 Z3.59 F4800.0 E223.416
G1 X-3.84 Y-7.6 Z3.59 F4800.0 E223.447
G1 X-3.95 Y-8.0 Z3.59 F4800.0 E223.469
G1 X-3.34 Y-8.0 Z3.59 F4800.0 E223.501
G1 X-3.5 Y-8.4 Z3.59 F4800.0 E223.524
G1 X-4.17 Y-8.4 Z3.59 F4800.0 E223.56
G1 X-4.57 Y-8.8 Z3.59 F4800.0 E223.589
G1 X-3.76 Y-8.8 Z3.59 F4800.0 E223.632
G1 X-4.15 Y-9.2 Z3.59 F4800.0 E223.661
G1 X-7.35 Y-9.2 Z3.59 F4800.0 E223.83
G1 X-7.74 Y-8.8 Z3.59 F4800.0 E223.86
G1 X-6.93 Y-8.8 Z3.59 F4800.0 E223.902
G1 X-7.33 Y-8.4 Z3.59 F4800.0 E223.932
G1 X-8.0 Y-8.4 Z3.59 F4800.0 E223.967
G1 X-8.16 Y-8.0 Z3.59 F4800.0 E223.99
G1 X-7.55 Y-8.0 Z3.59 F4800.0 E224.023
G1 X-7.66 Y-7.6 Z3.59 F4800.0 E224.044
G1 X-8.24 Y-7.6 Z3.59 F4800.0 E224.075
G1 X-8.3 Y-7.2 Z3.59 F4800.0 E224.097
G1 X-7.74 Y-7.2 Z3.59 F4800.0 E224.127
G1 X-7.63 Y-6.8 Z3.59 F4800.0 E224.148
G1 X-8.22 Y-6.8 Z3.59 F4800.0 E224.18
G1 X-8.14 Y-6.4 Z3.59 F4800.0 E224.201
G1 X-7.52 Y-6.4 Z3.59 F4800.0 E224.234
G1 X-7.23 Y-6.0 Z3.59 F4800.0 E224.26
G1 X-7.94 Y-6.0 Z3.59 F4800.0 E224.297
G1 X-7.67 Y-5.6 Z3.59 F4800.0 E224.323
G1 X-6.83 Y-5.6 Z3.59 F4800.0 E224.367
G1 F1200.0
G1 E223.367
G1 F4800.0
M103
(</infill>)
(</nestedRing>)
(<nestedRing>)
(<boundaryPerimeter>)
(<boundaryPoint> X4.582 Y-6.431 Z3.591 </boundaryPoint>)
(<boundaryPoint> X3.593 Y-7.093 Z3.591 </boundaryPoint>)
(<boundaryPoint> X2.931 Y-8.082 Z3.591 </boundaryPoint>)
(<boundaryPoint> X2.7 Y-9.25 Z3.591 </boundaryPoint>)
(<boundaryPoint> X2.931 Y-10.418 Z3.591 </boundaryPoint>)
(<boundaryPoint> X3.593 Y-11.407 Z3.591 </boundaryPoint>)
(<boundaryPoint> X4.582 Y-12.069 Z3.591 </boundaryPoint>)
(<boundaryPoint> X5.75 Y-12.3 Z3.591 </boundaryPoint>)
(<boundaryPoint> X6.918 Y-12.069 Z3.591 </boundaryPoint>)
(<boundaryPoint> X7.907 Y-11.407 Z3.591 </boundaryPoint>)
(<boundaryPoint> X8.569 Y-10.418 Z3.591 </boundaryPoint>)
(<boundaryPoint> X8.8 Y-9.25 Z3.591 </boundaryPoint>)
(<boundaryPoint> X8.569 Y-8.082 Z3.591 </boundaryPoint>)
(<boundaryPoint> X7.907 Y-7.093 Z3.591 </boundaryPoint>)
(<boundaryPoint> X6.918 Y-6.431 Z3.591 </boundaryPoint>)
(<boundaryPoint> X5.75 Y-6.2 Z3.591 </boundaryPoint>)
(<edge> outer )
;M108 R40.0
G1 X-5.08 Y-6.92 Z3.59 F4200.0
G1 X5.2 Y-8.96 Z3.59 F4200.0
G1 X3.09 Y-8.3 Z3.59 F4200.0
G1 F1200.0
G1 E224.367
G1 F4200.0
M101
G1 X2.9 Y-9.25 Z3.59 F2400.0 E224.418
G1 X3.12 Y-10.34 Z3.59 F2400.0 E224.477
G1 X3.74 Y-11.26 Z3.59 F2400.0 E224.536
G1 X4.66 Y-11.88 Z3.59 F2400.0 E224.594
G1 X5.75 Y-12.1 Z3.59 F2400.0 E224.653
G1 X6.84 Y-11.88 Z3.59 F2400.0 E224.712
G1 X7.76 Y-11.26 Z3.59 F2400.0 E224.77
G1 X8.38 Y-10.34 Z3.59 F2400.0 E224.829
G1 X8.6 Y-9.25 Z3.59 F2400.0 E224.888
G1 X8.38 Y-8.16 Z3.59 F2400.0 E224.946
G1 X7.76 Y-7.24 Z3.59 F2400.0 E225.005
G1 X6.84 Y-6.62 Z3.59 F2400.0 E225.064
M73 P32 (display progress)
G1 X5.75 Y-6.4 Z3.59 F2400.0 E225.122
G1 X4.66 Y-6.62 Z3.59 F2400.0 E225.181
G1 X3.74 Y-7.24 Z3.59 F2400.0 E225.24
G1 X3.12 Y-8.16 Z3.59 F2400.0 E225.298
G1 X3.09 Y-8.3 Z3.59 F2400.0 E225.306
G1 F1200.0
G1 E225.031
G1 F2400.0
M103
(</edge>)
(</boundaryPerimeter>)
(<nestedRing>)
(<boundaryPerimeter>)
(<boundaryPoint> X7.253 Y-9.25 Z3.591 </boundaryPoint>)
(<boundaryPoint> X7.052 Y-10.002 Z3.591 </boundaryPoint>)
(<boundaryPoint> X6.502 Y-10.552 Z3.591 </boundaryPoint>)
(<boundaryPoint> X5.75 Y-10.753 Z3.591 </boundaryPoint>)
(<boundaryPoint> X4.998 Y-10.552 Z3.591 </boundaryPoint>)
(<boundaryPoint> X4.448 Y-10.002 Z3.591 </boundaryPoint>)
(<boundaryPoint> X4.247 Y-9.25 Z3.591 </boundaryPoint>)
(<boundaryPoint> X4.448 Y-8.498 Z3.591 </boundaryPoint>)
(<boundaryPoint> X4.998 Y-7.948 Z3.591 </boundaryPoint>)
(<boundaryPoint> X5.75 Y-7.747 Z3.591 </boundaryPoint>)
(<boundaryPoint> X6.502 Y-7.948 Z3.591 </boundaryPoint>)
(<boundaryPoint> X7.052 Y-8.498 Z3.591 </boundaryPoint>)
(<edge> inner )
G1 X4.37 Y-8.3 Z3.59 F4200.0
G1 F1200.0
G1 E225.306
G1 F4200.0
M101
G1 X4.89 Y-7.77 Z3.59 F2400.0 E225.345
G1 X5.75 Y-7.54 Z3.59 F2400.0 E225.392
G1 X6.61 Y-7.77 Z3.59 F2400.0 E225.439
G1 X7.23 Y-8.4 Z3.59 F2400.0 E225.486
G1 X7.46 Y-9.25 Z3.59 F2400.0 E225.532
G1 X7.23 Y-10.11 Z3.59 F2400.0 E225.579
G1 X6.61 Y-10.73 Z3.59 F2400.0 E225.626
G1 X5.75 Y-10.96 Z3.59 F2400.0 E225.673
G1 X4.89 Y-10.73 Z3.59 F2400.0 E225.719
G1 X4.27 Y-10.11 Z3.59 F2400.0 E225.766
G1 X4.04 Y-9.25 Z3.59 F2400.0 E225.813
G1 X4.27 Y-8.4 Z3.59 F2400.0 E225.86
G1 X4.37 Y-8.3 Z3.59 F2400.0 E225.867
G1 F1200.0
G1 E225.391
G1 F2400.0
M103
(</edge>)
(</boundaryPerimeter>)
(</nestedRing>)
(<infill>)
(<infillBoundary>)
(<infillPoint> X4.66 Y-6.619 Z2.025 </infillPoint>)
(<infillPoint> X3.737 Y-7.237 Z2.025 </infillPoint>)
(<infillPoint> X3.119 Y-8.16 Z2.025 </infillPoint>)
(<infillPoint> X2.904 Y-9.25 Z2.025 </infillPoint>)
(<infillPoint> X3.119 Y-10.34 Z2.025 </infillPoint>)
(<infillPoint> X3.737 Y-11.263 Z2.025 </infillPoint>)
(<infillPoint> X4.66 Y-11.881 Z2.025 </infillPoint>)
(<infillPoint> X5.75 Y-12.096 Z2.025 </infillPoint>)
(<infillPoint> X6.84 Y-11.881 Z2.025 </infillPoint>)
(<infillPoint> X7.763 Y-11.263 Z2.025 </infillPoint>)
(<infillPoint> X8.381 Y-10.34 Z2.025 </infillPoint>)
(<infillPoint> X8.596 Y-9.25 Z2.025 </infillPoint>)
(<infillPoint> X8.381 Y-8.16 Z2.025 </infillPoint>)
(<infillPoint> X7.763 Y-7.237 Z2.025 </infillPoint>)
(<infillPoint> X6.84 Y-6.619 Z2.025 </infillPoint>)
(<infillPoint> X5.75 Y-6.404 Z2.025 </infillPoint>)
(</infillBoundary>)
(<infillBoundary>)
(<infillPoint> X7.46 Y-9.25 Z2.025 </infillPoint>)
(<infillPoint> X7.231 Y-10.105 Z2.025 </infillPoint>)
(<infillPoint> X6.605 Y-10.731 Z2.025 </infillPoint>)
(<infillPoint> X5.75 Y-10.96 Z2.025 </infillPoint>)
(<infillPoint> X4.895 Y-10.731 Z2.025 </infillPoint>)
(<infillPoint> X4.269 Y-10.105 Z2.025 </infillPoint>)
(<infillPoint> X4.04 Y-9.25 Z2.025 </infillPoint>)
(<infillPoint> X4.269 Y-8.395 Z2.025 </infillPoint>)
(<infillPoint> X4.895 Y-7.769 Z2.025 </infillPoint>)
(<infillPoint> X5.75 Y-7.54 Z2.025 </infillPoint>)
(<infillPoint> X6.605 Y-7.769 Z2.025 </infillPoint>)
(<infillPoint> X7.231 Y-8.395 Z2.025 </infillPoint>)
(</infillBoundary>)
;M108 R80.0
G1 X3.2 Y-9.2 Z3.59 F4200.0
G1 F1200.0
G1 E225.867
G1 F4200.0
M101
G1 X3.76 Y-9.2 Z3.59 F4800.0 E225.897
G1 X3.84 Y-9.6 Z3.59 F4800.0 E225.918
G1 X3.26 Y-9.6 Z3.59 F4800.0 E225.949
G1 X3.34 Y-10.0 Z3.59 F4800.0 E225.971
G1 X3.95 Y-10.0 Z3.59 F4800.0 E226.003
G1 X4.17 Y-10.4 Z3.59 F4800.0 E226.027
G1 X3.5 Y-10.4 Z3.59 F4800.0 E226.063
G1 X3.76 Y-10.8 Z3.59 F4800.0 E226.088
G1 X4.57 Y-10.8 Z3.59 F4800.0 E226.13
G1 X4.15 Y-11.2 Z3.59 F4800.0 E226.161
G1 X7.35 Y-11.2 Z3.59 F4800.0 E226.33
G1 X7.74 Y-10.8 Z3.59 F4800.0 E226.36
G1 X6.93 Y-10.8 Z3.59 F4800.0 E226.402
G1 X7.33 Y-10.4 Z3.59 F4800.0 E226.432
G1 X8.0 Y-10.4 Z3.59 F4800.0 E226.467
G1 X8.16 Y-10.0 Z3.59 F4800.0 E226.49
G1 X7.55 Y-10.0 Z3.59 F4800.0 E226.522
G1 X7.66 Y-9.6 Z3.59 F4800.0 E226.544
G1 X8.24 Y-9.6 Z3.59 F4800.0 E226.575
G1 X8.3 Y-9.2 Z3.59 F4800.0 E226.597
G1 X7.74 Y-9.2 Z3.59 F4800.0 E226.626
G1 X7.63 Y-8.8 Z3.59 F4800.0 E226.648
G1 X8.22 Y-8.8 Z3.59 F4800.0 E226.68
G1 X8.14 Y-8.4 Z3.59 F4800.0 E226.701
G1 X7.52 Y-8.4 Z3.59 F4800.0 E226.734
G1 X7.23 Y-8.0 Z3.59 F4800.0 E226.76
G1 X7.94 Y-8.0 Z3.59 F4800.0 E226.797
G1 X7.67 Y-7.6 Z3.59 F4800.0 E226.823
G1 X6.83 Y-7.6 Z3.59 F4800.0 E226.867
G1 X7.2 Y-7.2 Z3.59 F4800.0 E226.896
G1 X4.3 Y-7.2 Z3.59 F4800.0 E227.049
G1 X4.67 Y-7.6 Z3.59 F4800.0 E227.078
G1 X3.83 Y-7.6 Z3.59 F4800.0 E227.122
G1 X3.56 Y-8.0 Z3.59 F4800.0 E227.148
G1 X4.27 Y-8.0 Z3.59 F4800.0 E227.185
G1 X3.98 Y-8.4 Z3.59 F4800.0 E227.211
G1 X3.36 Y-8.4 Z3.59 F4800.0 E227.244
G1 X3.28 Y-8.8 Z3.59 F4800.0 E227.265
G1 X3.87 Y-8.8 Z3.59 F4800.0 E227.296
G1 F1200.0
G1 E226.296
G1 F4800.0
M103
G1 X5.19 Y-6.8 Z3.59 F4200.0
G1 F1200.0
G1 E227.296
G1 F4200.0
M101
G1 X6.31 Y-6.8 Z3.59 F4800.0 E227.356
G1 F1200.0
G1 E226.356
G1 F4800.0
M103
G1 X7.64 Y-9.25 Z3.59 F4200.0
G1 X6.76 Y-11.6 Z3.59 F4200.0
G1 F1200.0
G1 E227.356
G1 F4200.0
M101
G1 X4.74 Y-11.6 Z3.59 F4800.0 E227.462
G1 F1200.0
G1 E226.462
G1 F4800.0
M103
(</infill>)
(</nestedRing>)
(<nestedRing>)
(<boundaryPerimeter>)
(<boundaryPoint> X7.418 Y12.069 Z3.591 </boundaryPoint>)
(<boundaryPoint> X6.25 Y12.3 Z3.591 </boundaryPoint>)
(<boundaryPoint> X5.082 Y12.069 Z3.591 </boundaryPoint>)
(<boundaryPoint> X4.093 Y11.407 Z3.591 </boundaryPoint>)
(<boundaryPoint> X3.431 Y10.418 Z3.591 </boundaryPoint>)
(<boundaryPoint> X3.2 Y9.25 Z3.591 </boundaryPoint>)
(<boundaryPoint> X3.431 Y8.082 Z3.591 </boundaryPoint>)
(<boundaryPoint> X4.093 Y7.093 Z3.591 </boundaryPoint>)
(<boundaryPoint> X5.082 Y6.431 Z3.591 </boundaryPoint>)
(<boundaryPoint> X6.25 Y6.2 Z3.591 </boundaryPoint>)
(<boundaryPoint> X7.418 Y6.431 Z3.591 </boundaryPoint>)
(<boundaryPoint> X8.407 Y7.093 Z3.591 </boundaryPoint>)
(<boundaryPoint> X9.069 Y8.082 Z3.591 </boundaryPoint>)
(<boundaryPoint> X9.3 Y9.25 Z3.591 </boundaryPoint>)
(<boundaryPoint> X9.069 Y10.418 Z3.591 </boundaryPoint>)
(<boundaryPoint> X8.407 Y11.407 Z3.591 </boundaryPoint>)
(<edge> outer )
;M108 R40.0
G1 X5.65 Y-8.61 Z3.59 F4200.0
G1 X6.33 Y8.61 Z3.59 F4200.0
G1 X6.39 Y6.43 Z3.59 F4200.0
G1 F1200.0
G1 E227.462
G1 F4200.0
M101
G1 X7.34 Y6.62 Z3.59 F2400.0 E227.513
G1 X8.26 Y7.24 Z3.59 F2400.0 E227.572
G1 X8.88 Y8.16 Z3.59 F2400.0 E227.631
G1 X9.1 Y9.25 Z3.59 F2400.0 E227.689
G1 X8.88 Y10.34 Z3.59 F2400.0 E227.748
G1 X8.26 Y11.26 Z3.59 F2400.0 E227.807
G1 X7.34 Y11.88 Z3.59 F2400.0 E227.865
G1 X6.25 Y12.1 Z3.59 F2400.0 E227.924
G1 X5.16 Y11.88 Z3.59 F2400.0 E227.983
G1 X4.24 Y11.26 Z3.59 F2400.0 E228.041
G1 X3.62 Y10.34 Z3.59 F2400.0 E228.1
G1 X3.4 Y9.25 Z3.59 F2400.0 E228.159
G1 X3.62 Y8.16 Z3.59 F2400.0 E228.217
G1 X4.24 Y7.24 Z3.59 F2400.0 E228.276
G1 X5.16 Y6.62 Z3.59 F2400.0 E228.335
G1 X6.25 Y6.4 Z3.59 F2400.0 E228.393
G1 X6.39 Y6.43 Z3.59 F2400.0 E228.401
G1 F1200.0
G1 E228.224
G1 F2400.0
M103
(</edge>)
(</boundaryPerimeter>)
(<nestedRing>)
(<boundaryPerimeter>)
(<boundaryPoint> X6.25 Y7.747 Z3.591 </boundaryPoint>)
(<boundaryPoint> X5.498 Y7.948 Z3.591 </boundaryPoint>)
(<boundaryPoint> X4.948 Y8.498 Z3.591 </boundaryPoint>)
(<boundaryPoint> X4.747 Y9.25 Z3.591 </boundaryPoint>)
(<boundaryPoint> X4.948 Y10.002 Z3.591 </boundaryPoint>)
(<boundaryPoint> X5.498 Y10.552 Z3.591 </boundaryPoint>)
(<boundaryPoint> X6.25 Y10.753 Z3.591 </boundaryPoint>)
(<boundaryPoint> X7.002 Y10.552 Z3.591 </boundaryPoint>)
(<boundaryPoint> X7.552 Y10.002 Z3.591 </boundaryPoint>)
(<boundaryPoint> X7.753 Y9.25 Z3.591 </boundaryPoint>)
(<boundaryPoint> X7.552 Y8.498 Z3.591 </boundaryPoint>)
(<boundaryPoint> X7.002 Y7.948 Z3.591 </boundaryPoint>)
(<edge> inner )
G1 X6.12 Y7.58 Z3.59 F4200.0
M73 P33 (display progress)
G1 F1200.0
G1 E228.401
G1 F4200.0
M101
G1 X5.4 Y7.77 Z3.59 F2400.0 E228.44
G1 X4.77 Y8.4 Z3.59 F2400.0 E228.487
G1 X4.54 Y9.25 Z3.59 F2400.0 E228.534
G1 X4.77 Y10.11 Z3.59 F2400.0 E228.58
G1 X5.4 Y10.73 Z3.59 F2400.0 E228.627
G1 X6.25 Y10.96 Z3.59 F2400.0 E228.674
G1 X7.11 Y10.73 Z3.59 F2400.0 E228.721
G1 X7.73 Y10.11 Z3.59 F2400.0 E228.768
G1 X7.96 Y9.25 Z3.59 F2400.0 E228.814
G1 X7.73 Y8.4 Z3.59 F2400.0 E228.861
G1 X7.11 Y7.77 Z3.59 F2400.0 E228.908
G1 X6.25 Y7.54 Z3.59 F2400.0 E228.955
G1 X6.12 Y7.58 Z3.59 F2400.0 E228.962
G1 F1200.0
G1 E228.962
G1 F2400.0
M103
(</edge>)
(</boundaryPerimeter>)
(</nestedRing>)
(<infill>)
(<infillBoundary>)
(<infillPoint> X7.34 Y11.881 Z2.025 </infillPoint>)
(<infillPoint> X6.25 Y12.096 Z2.025 </infillPoint>)
(<infillPoint> X5.16 Y11.881 Z2.025 </infillPoint>)
(<infillPoint> X4.237 Y11.263 Z2.025 </infillPoint>)
(<infillPoint> X3.619 Y10.34 Z2.025 </infillPoint>)
(<infillPoint> X3.404 Y9.25 Z2.025 </infillPoint>)
(<infillPoint> X3.619 Y8.16 Z2.025 </infillPoint>)
(<infillPoint> X4.237 Y7.237 Z2.025 </infillPoint>)
(<infillPoint> X5.16 Y6.619 Z2.025 </infillPoint>)
(<infillPoint> X6.25 Y6.404 Z2.025 </infillPoint>)
(<infillPoint> X7.34 Y6.619 Z2.025 </infillPoint>)
(<infillPoint> X8.263 Y7.237 Z2.025 </infillPoint>)
(<infillPoint> X8.881 Y8.16 Z2.025 </infillPoint>)
(<infillPoint> X9.096 Y9.25 Z2.025 </infillPoint>)
(<infillPoint> X8.881 Y10.34 Z2.025 </infillPoint>)
(<infillPoint> X8.263 Y11.263 Z2.025 </infillPoint>)
(</infillBoundary>)
(<infillBoundary>)
(<infillPoint> X6.25 Y7.54 Z2.025 </infillPoint>)
(<infillPoint> X5.395 Y7.769 Z2.025 </infillPoint>)
(<infillPoint> X4.769 Y8.395 Z2.025 </infillPoint>)
(<infillPoint> X4.54 Y9.25 Z2.025 </infillPoint>)
(<infillPoint> X4.769 Y10.105 Z2.025 </infillPoint>)
(<infillPoint> X5.395 Y10.731 Z2.025 </infillPoint>)
(<infillPoint> X6.25 Y10.96 Z2.025 </infillPoint>)
(<infillPoint> X7.105 Y10.731 Z2.025 </infillPoint>)
(<infillPoint> X7.731 Y10.105 Z2.025 </infillPoint>)
(<infillPoint> X7.96 Y9.25 Z2.025 </infillPoint>)
(<infillPoint> X7.731 Y8.395 Z2.025 </infillPoint>)
(<infillPoint> X7.105 Y7.769 Z2.025 </infillPoint>)
(</infillBoundary>)
;M108 R80.0
G1 X5.69 Y6.8 Z3.59 F4200.0
G1 F1200.0
G1 E228.962
G1 F4200.0
M101
G1 X6.81 Y6.8 Z3.59 F4800.0 E229.021
G1 X7.7 Y7.2 Z3.59 F4800.0 E229.073
G1 X4.8 Y7.2 Z3.59 F4800.0 E229.226
G1 X5.17 Y7.6 Z3.59 F4800.0 E229.255
G1 X4.33 Y7.6 Z3.59 F4800.0 E229.299
G1 X4.06 Y8.0 Z3.59 F4800.0 E229.325
G1 X4.77 Y8.0 Z3.59 F4800.0 E229.362
G1 X4.48 Y8.4 Z3.59 F4800.0 E229.388
G1 X3.86 Y8.4 Z3.59 F4800.0 E229.421
G1 X3.78 Y8.8 Z3.59 F4800.0 E229.442
G1 X4.37 Y8.8 Z3.59 F4800.0 E229.474
G1 X4.26 Y9.2 Z3.59 F4800.0 E229.496
G1 X3.7 Y9.2 Z3.59 F4800.0 E229.525
G1 X3.76 Y9.6 Z3.59 F4800.0 E229.547
G1 X4.34 Y9.6 Z3.59 F4800.0 E229.578
G1 X4.45 Y10.0 Z3.59 F4800.0 E229.6
G1 X3.84 Y10.0 Z3.59 F4800.0 E229.632
G1 X4.0 Y10.4 Z3.59 F4800.0 E229.655
G1 X4.67 Y10.4 Z3.59 F4800.0 E229.69
G1 X5.07 Y10.8 Z3.59 F4800.0 E229.72
G1 X4.26 Y10.8 Z3.59 F4800.0 E229.762
G1 X4.65 Y11.2 Z3.59 F4800.0 E229.792
G1 X7.85 Y11.2 Z3.59 F4800.0 E229.961
G1 X8.24 Y10.8 Z3.59 F4800.0 E229.99
G1 X7.43 Y10.8 Z3.59 F4800.0 E230.033
G1 X7.83 Y10.4 Z3.59 F4800.0 E230.063
G1 X8.5 Y10.4 Z3.59 F4800.0 E230.098
G1 X8.66 Y10.0 Z3.59 F4800.0 E230.121
G1 X8.05 Y10.0 Z3.59 F4800.0 E230.153
G1 X8.16 Y9.6 Z3.59 F4800.0 E230.175
G1 X8.74 Y9.6 Z3.59 F4800.0 E230.206
G1 X8.8 Y9.2 Z3.59 F4800.0 E230.227
G1 X8.24 Y9.2 Z3.59 F4800.0 E230.257
G1 X8.13 Y8.8 Z3.59 F4800.0 E230.279
G1 X8.72 Y8.8 Z3.59 F4800.0 E230.31
G1 X8.64 Y8.4 Z3.59 F4800.0 E230.332
G1 X8.02 Y8.4 Z3.59 F4800.0 E230.364
G1 X7.73 Y8.0 Z3.59 F4800.0 E230.391
G1 X8.44 Y8.0 Z3.59 F4800.0 E230.428
G1 X8.17 Y7.6 Z3.59 F4800.0 E230.453
G1 X7.33 Y7.6 Z3.59 F4800.0 E230.497
G1 F1200.0
G1 E229.497
G1 F4800.0
M103
G1 X8.14 Y9.25 Z3.59 F4200.0
G1 X7.26 Y11.6 Z3.59 F4200.0
G1 F1200.0
G1 E230.497
G1 F4200.0
M101
G1 X5.24 Y11.6 Z3.59 F4800.0 E230.604
G1 F1200.0
G1 E229.604
G1 F4800.0
M103
(</infill>)
(</nestedRing>)
(<nestedRing>)
(<boundaryPerimeter>)
(<boundaryPoint> X-6.25 Y11.3 Z3.591 </boundaryPoint>)
(<boundaryPoint> X-7.418 Y11.069 Z3.591 </boundaryPoint>)
(<boundaryPoint> X-8.407 Y10.407 Z3.591 </boundaryPoint>)
(<boundaryPoint> X-9.069 Y9.418 Z3.591 </boundaryPoint>)
(<boundaryPoint> X-9.3 Y8.25 Z3.591 </boundaryPoint>)
(<boundaryPoint> X-9.069 Y7.082 Z3.591 </boundaryPoint>)
(<boundaryPoint> X-8.407 Y6.093 Z3.591 </boundaryPoint>)
(<boundaryPoint> X-7.418 Y5.431 Z3.591 </boundaryPoint>)
(<boundaryPoint> X-6.25 Y5.2 Z3.591 </boundaryPoint>)
(<boundaryPoint> X-5.082 Y5.431 Z3.591 </boundaryPoint>)
(<boundaryPoint> X-4.093 Y6.093 Z3.591 </boundaryPoint>)
(<boundaryPoint> X-3.431 Y7.082 Z3.591 </boundaryPoint>)
(<boundaryPoint> X-3.2 Y8.25 Z3.591 </boundaryPoint>)
(<boundaryPoint> X-3.431 Y9.418 Z3.591 </boundaryPoint>)
(<boundaryPoint> X-4.093 Y10.407 Z3.591 </boundaryPoint>)
(<boundaryPoint> X-5.082 Y11.069 Z3.591 </boundaryPoint>)
(<edge> outer )
;M108 R40.0
G1 X5.61 Y9.18 Z3.59 F4200.0
G1 X-5.6 Y8.05 Z3.59 F4200.0
G1 X-3.7 Y9.46 Z3.59 F4200.0
G1 F1200.0
G1 E230.604
G1 F4200.0
M101
G1 X-4.24 Y10.26 Z3.59 F2400.0 E230.655
G1 X-5.16 Y10.88 Z3.59 F2400.0 E230.714
G1 X-6.25 Y11.1 Z3.59 F2400.0 E230.772
G1 X-7.34 Y10.88 Z3.59 F2400.0 E230.831
G1 X-8.26 Y10.26 Z3.59 F2400.0 E230.89
G1 X-8.88 Y9.34 Z3.59 F2400.0 E230.948
G1 X-9.1 Y8.25 Z3.59 F2400.0 E231.007
G1 X-8.88 Y7.16 Z3.59 F2400.0 E231.066
G1 X-8.26 Y6.24 Z3.59 F2400.0 E231.124
G1 X-7.34 Y5.62 Z3.59 F2400.0 E231.183
G1 X-6.25 Y5.4 Z3.59 F2400.0 E231.242
G1 X-5.16 Y5.62 Z3.59 F2400.0 E231.3
G1 X-4.24 Y6.24 Z3.59 F2400.0 E231.359
G1 X-3.62 Y7.16 Z3.59 F2400.0 E231.418
G1 X-3.4 Y8.25 Z3.59 F2400.0 E231.477
G1 X-3.62 Y9.34 Z3.59 F2400.0 E231.535
G1 X-3.7 Y9.46 Z3.59 F2400.0 E231.543
G1 F1200.0
G1 E231.398
G1 F2400.0
M103
(</edge>)
(</boundaryPerimeter>)
(<nestedRing>)
(<boundaryPerimeter>)
(<boundaryPoint> X-4.948 Y9.002 Z3.591 </boundaryPoint>)
(<boundaryPoint> X-4.747 Y8.25 Z3.591 </boundaryPoint>)
(<boundaryPoint> X-4.948 Y7.498 Z3.591 </boundaryPoint>)
(<boundaryPoint> X-5.498 Y6.948 Z3.591 </boundaryPoint>)
(<boundaryPoint> X-6.25 Y6.747 Z3.591 </boundaryPoint>)
(<boundaryPoint> X-7.002 Y6.948 Z3.591 </boundaryPoint>)
(<boundaryPoint> X-7.552 Y7.498 Z3.591 </boundaryPoint>)
(<boundaryPoint> X-7.753 Y8.25 Z3.591 </boundaryPoint>)
(<boundaryPoint> X-7.552 Y9.002 Z3.591 </boundaryPoint>)
(<boundaryPoint> X-7.002 Y9.552 Z3.591 </boundaryPoint>)
(<boundaryPoint> X-6.25 Y9.753 Z3.591 </boundaryPoint>)
(<boundaryPoint> X-5.498 Y9.552 Z3.591 </boundaryPoint>)
(<edge> inner )
G1 X-4.73 Y8.97 Z3.59 F4200.0
G1 F1200.0
G1 E231.543
G1 F4200.0
M101
G1 X-4.54 Y8.25 Z3.59 F2400.0 E231.582
G1 X-4.77 Y7.4 Z3.59 F2400.0 E231.629
G1 X-5.4 Y6.77 Z3.59 F2400.0 E231.675
G1 X-6.25 Y6.54 Z3.59 F2400.0 E231.722
G1 X-7.11 Y6.77 Z3.59 F2400.0 E231.769
G1 X-7.73 Y7.4 Z3.59 F2400.0 E231.816
G1 X-7.96 Y8.25 Z3.59 F2400.0 E231.863
G1 X-7.73 Y9.11 Z3.59 F2400.0 E231.909
G1 X-7.11 Y9.73 Z3.59 F2400.0 E231.956
G1 X-6.25 Y9.96 Z3.59 F2400.0 E232.003
G1 X-5.4 Y9.73 Z3.59 F2400.0 E232.05
G1 X-4.77 Y9.11 Z3.59 F2400.0 E232.096
G1 X-4.73 Y8.97 Z3.59 F2400.0 E232.104
G1 F1200.0
G1 E232.104
G1 F2400.0
M103
(</edge>)
(</boundaryPerimeter>)
(</nestedRing>)
(<infill>)
(<infillBoundary>)
(<infillPoint> X-6.25 Y11.096 Z2.025 </infillPoint>)
(<infillPoint> X-7.34 Y10.881 Z2.025 </infillPoint>)
(<infillPoint> X-8.263 Y10.263 Z2.025 </infillPoint>)
(<infillPoint> X-8.881 Y9.34 Z2.025 </infillPoint>)
(<infillPoint> X-9.096 Y8.25 Z2.025 </infillPoint>)
(<infillPoint> X-8.881 Y7.16 Z2.025 </infillPoint>)
(<infillPoint> X-8.263 Y6.237 Z2.025 </infillPoint>)
(<infillPoint> X-7.34 Y5.619 Z2.025 </infillPoint>)
M73 P34 (display progress)
(<infillPoint> X-6.25 Y5.404 Z2.025 </infillPoint>)
(<infillPoint> X-5.16 Y5.619 Z2.025 </infillPoint>)
(<infillPoint> X-4.237 Y6.237 Z2.025 </infillPoint>)
(<infillPoint> X-3.619 Y7.16 Z2.025 </infillPoint>)
(<infillPoint> X-3.404 Y8.25 Z2.025 </infillPoint>)
(<infillPoint> X-3.619 Y9.34 Z2.025 </infillPoint>)
(<infillPoint> X-4.237 Y10.263 Z2.025 </infillPoint>)
(<infillPoint> X-5.16 Y10.881 Z2.025 </infillPoint>)
(</infillBoundary>)
(<infillBoundary>)
(<infillPoint> X-4.769 Y9.105 Z2.025 </infillPoint>)
(<infillPoint> X-4.54 Y8.25 Z2.025 </infillPoint>)
(<infillPoint> X-4.769 Y7.395 Z2.025 </infillPoint>)
(<infillPoint> X-5.395 Y6.769 Z2.025 </infillPoint>)
(<infillPoint> X-6.25 Y6.54 Z2.025 </infillPoint>)
(<infillPoint> X-7.105 Y6.769 Z2.025 </infillPoint>)
(<infillPoint> X-7.731 Y7.395 Z2.025 </infillPoint>)
(<infillPoint> X-7.96 Y8.25 Z2.025 </infillPoint>)
(<infillPoint> X-7.731 Y9.105 Z2.025 </infillPoint>)
(<infillPoint> X-7.105 Y9.731 Z2.025 </infillPoint>)
(<infillPoint> X-6.25 Y9.96 Z2.025 </infillPoint>)
(<infillPoint> X-5.395 Y9.731 Z2.025 </infillPoint>)
(</infillBoundary>)
;M108 R80.0
G1 X-3.88 Y9.2 Z3.59 F4200.0
G1 F1200.0
G1 E232.104
G1 F4200.0
M101
G1 X-4.5 Y9.2 Z3.59 F4800.0 E232.137
G1 X-4.4 Y8.8 Z3.59 F4800.0 E232.159
G1 X-3.8 Y8.8 Z3.59 F4800.0 E232.19
G1 X-3.72 Y8.4 Z3.59 F4800.0 E232.212
G1 X-4.29 Y8.4 Z3.59 F4800.0 E232.242
G1 X-4.32 Y8.0 Z3.59 F4800.0 E232.263
G1 X-3.74 Y8.0 Z3.59 F4800.0 E232.294
G1 X-3.82 Y7.6 Z3.59 F4800.0 E232.315
G1 X-4.42 Y7.6 Z3.59 F4800.0 E232.347
G1 X-4.57 Y7.2 Z3.59 F4800.0 E232.37
G1 X-3.93 Y7.2 Z3.59 F4800.0 E232.403
G1 X-4.2 Y6.8 Z3.59 F4800.0 E232.429
G1 X-4.97 Y6.8 Z3.59 F4800.0 E232.469
G1 X-4.5 Y6.4 Z3.59 F4800.0 E232.502
G1 X-5.69 Y6.4 Z3.59 F4800.0 E232.565
G1 X-5.1 Y6.0 Z3.59 F4800.0 E232.603
G1 X-7.41 Y6.0 Z3.59 F4800.0 E232.725
G1 X-6.81 Y6.4 Z3.59 F4800.0 E232.763
G1 X-8.0 Y6.4 Z3.59 F4800.0 E232.826
G1 X-8.3 Y6.8 Z3.59 F4800.0 E232.852
G1 X-7.53 Y6.8 Z3.59 F4800.0 E232.893
G1 X-7.93 Y7.2 Z3.59 F4800.0 E232.923
G1 X-8.57 Y7.2 Z3.59 F4800.0 E232.956
G1 X-8.68 Y7.6 Z3.59 F4800.0 E232.978
G1 X-8.08 Y7.6 Z3.59 F4800.0 E233.01
G1 X-8.18 Y8.0 Z3.59 F4800.0 E233.032
G1 X-8.76 Y8.0 Z3.59 F4800.0 E233.063
G1 X-8.78 Y8.4 Z3.59 F4800.0 E233.084
G1 X-8.21 Y8.4 Z3.59 F4800.0 E233.114
G1 X-8.1 Y8.8 Z3.59 F4800.0 E233.136
G1 X-8.7 Y8.8 Z3.59 F4800.0 E233.167
G1 X-8.62 Y9.2 Z3.59 F4800.0 E233.189
G1 X-8.0 Y9.2 Z3.59 F4800.0 E233.222
G1 X-7.63 Y9.6 Z3.59 F4800.0 E233.251
G1 X-8.37 Y9.6 Z3.59 F4800.0 E233.29
G1 X-8.1 Y10.0 Z3.59 F4800.0 E233.315
G1 X-7.19 Y10.0 Z3.59 F4800.0 E233.363
G1 X-7.56 Y10.4 Z3.59 F4800.0 E233.392
G1 X-4.95 Y10.4 Z3.59 F4800.0 E233.53
G1 X-5.32 Y10.0 Z3.59 F4800.0 E233.559
G1 X-4.4 Y10.0 Z3.59 F4800.0 E233.607
G1 X-4.13 Y9.6 Z3.59 F4800.0 E233.633
G1 X-4.87 Y9.6 Z3.59 F4800.0 E233.672
G1 F1200.0
G1 E232.881
G1 F4800.0
M103
G1 X-6.2 Y10.8 Z3.59 F4200.0
G1 F1200.0
G1 E233.672
G1 F4200.0
M101
G1 X-6.3 Y10.8 Z3.59 F4800.0 E233.677
G1 F1200.0
G1 E232.677
G1 F4800.0
M103
(</infill>)
(</nestedRing>)
(</rotation>)
(</layer>)
(<layer> 3.861 )
(<supportLayer>)
;M108 R56.0
G1 X-4.61 Y9.2 Z3.86 F4200.0
G1 X-4.69 Y7.19 Z3.86 F4200.0
G1 X1.59 Y-9.0 Z3.86 F4200.0
G1 F1200.0
G1 E233.677
G1 F4200.0
M101
G1 X2.4 Y-9.0 Z3.86 F4800.0 E233.707
G1 F1200.0
G1 E232.707
G1 F4800.0
M103
G1 X4.73 Y-9.0 Z3.86 F4200.0
G1 F1200.0
G1 E233.707
G1 F4200.0
M101
G1 X6.77 Y-9.0 Z3.86 F4800.0 E233.783
G1 F1200.0
G1 E232.783
G1 F4800.0
M103
G1 X9.1 Y-9.0 Z3.86 F4200.0
G1 F1200.0
G1 E233.783
G1 F4200.0
M101
G1 X9.91 Y-9.0 Z3.86 F4800.0 E233.812
G1 F1200.0
G1 E232.812
G1 F4800.0
M103
G1 X7.45 Y-8.45 Z3.86 F4200.0
G1 X6.7 Y-7.61 Z3.86 F4200.0
G1 X4.47 Y-7.91 Z3.86 F4200.0
G1 X-1.54 Y-7.2 Z3.86 F4200.0
G1 F1200.0
G1 E233.812
G1 F4200.0
M101
G1 X-2.36 Y-7.2 Z3.86 F4800.0 E233.843
G1 F1200.0
G1 E232.843
G1 F4800.0
M103
G1 X-4.68 Y-7.2 Z3.86 F4200.0
G1 F1200.0
G1 E233.843
G1 F4200.0
M101
G1 X-4.99 Y-7.2 Z3.86 F4800.0 E233.855
G1 X-4.99 Y-7.2 Z3.86 F4800.0
G1 X-6.51 Y-7.2 Z3.86 F4800.0 E233.91
G1 X-6.51 Y-7.2 Z3.86 F4800.0
G1 X-6.82 Y-7.2 Z3.86 F4800.0 E233.922
G1 F1200.0
G1 E232.922
G1 F4800.0
M103
G1 X-9.14 Y-7.2 Z3.86 F4200.0
G1 F1200.0
G1 E233.922
G1 F4200.0
M101
G1 X-9.96 Y-7.2 Z3.86 F4800.0 E233.953
G1 F1200.0
G1 E232.953
G1 F4800.0
M103
G1 X-9.52 Y7.2 Z3.86 F4200.0
G1 F1200.0
G1 E233.953
G1 F4200.0
M101
G1 X-9.44 Y7.2 Z3.86 F4800.0 E233.956
G1 F1200.0
G1 E232.956
G1 F4800.0
M103
G1 X-6.99 Y9.0 Z3.86 F4200.0
G1 F1200.0
G1 E233.956
G1 F4200.0
M101
G1 X-5.52 Y9.0 Z3.86 F4800.0 E234.01
G1 X-6.11 Y7.2 Z3.86 F4800.0 E234.08
G1 X-6.39 Y7.2 Z3.86 F4800.0 E234.09
G1 F1200.0
G1 E233.09
G1 F4800.0
M103
G1 X-3.06 Y7.2 Z3.86 F4200.0
G1 F1200.0
G1 E234.09
G1 F4200.0
M101
G1 X-2.98 Y7.2 Z3.86 F4800.0 E234.093
G1 F1200.0
G1 E233.093
G1 F4800.0
M103
G1 X2.09 Y9.0 Z3.86 F4200.0
G1 F1200.0
G1 E234.093
G1 F4200.0
M101
G1 X2.9 Y9.0 Z3.86 F4800.0 E234.123
G1 F1200.0
G1 E233.123
G1 F4800.0
M103
G1 X5.23 Y9.0 Z3.86 F4200.0
G1 F1200.0
G1 E234.123
G1 F4200.0
M101
G1 X7.27 Y9.0 Z3.86 F4800.0 E234.199
G1 F1200.0
G1 E233.199
G1 F4800.0
M103
G1 X9.6 Y9.0 Z3.86 F4200.0
G1 F1200.0
G1 E234.199
G1 F4200.0
M101
G1 X10.41 Y9.0 Z3.86 F4800.0 E234.228
G1 F1200.0
G1 E233.228
M73 P35 (display progress)
G1 F4800.0
M103
;M108 R40.0
(</supportLayer>)
(<rotation> (6.12323399574e-17+1j) )
(<nestedRing>)
(<boundaryPerimeter>)
(<boundaryPoint> X-5.75 Y-10.24 Z3.861 </boundaryPoint>)
(<boundaryPoint> X-4.605 Y-10.013 Z3.861 </boundaryPoint>)
(<boundaryPoint> X-3.636 Y-9.364 Z3.861 </boundaryPoint>)
(<boundaryPoint> X-2.987 Y-8.395 Z3.861 </boundaryPoint>)
(<boundaryPoint> X-2.76 Y-7.25 Z3.861 </boundaryPoint>)
(<boundaryPoint> X-2.987 Y-6.105 Z3.861 </boundaryPoint>)
(<boundaryPoint> X-3.636 Y-5.136 Z3.861 </boundaryPoint>)
(<boundaryPoint> X-4.605 Y-4.487 Z3.861 </boundaryPoint>)
(<boundaryPoint> X-5.75 Y-4.26 Z3.861 </boundaryPoint>)
(<boundaryPoint> X-6.895 Y-4.487 Z3.861 </boundaryPoint>)
(<boundaryPoint> X-7.864 Y-5.136 Z3.861 </boundaryPoint>)
(<boundaryPoint> X-8.513 Y-6.105 Z3.861 </boundaryPoint>)
(<boundaryPoint> X-8.74 Y-7.25 Z3.861 </boundaryPoint>)
(<boundaryPoint> X-8.513 Y-8.395 Z3.861 </boundaryPoint>)
(<boundaryPoint> X-7.864 Y-9.364 Z3.861 </boundaryPoint>)
(<boundaryPoint> X-6.895 Y-10.013 Z3.861 </boundaryPoint>)
(<edge> outer )
G1 X-4.55 Y-5.84 Z3.86 F4200.0
G1 X-5.75 Y-5.36 Z3.86 F4200.0
G1 X-7.39 Y-6.31 Z3.86 F4200.0
G1 X-7.81 Y-9.08 Z3.86 F4200.0
G1 F1200.0
G1 E234.228
G1 F4200.0
M101
G1 X-7.72 Y-9.22 Z3.86 F2400.0 E234.237
G1 X-6.82 Y-9.82 Z3.86 F2400.0 E234.295
G1 X-5.75 Y-10.04 Z3.86 F2400.0 E234.352
G1 X-4.68 Y-9.82 Z3.86 F2400.0 E234.409
G1 X-3.78 Y-9.22 Z3.86 F2400.0 E234.467
G1 X-3.18 Y-8.32 Z3.86 F2400.0 E234.524
G1 X-2.96 Y-7.25 Z3.86 F2400.0 E234.582
G1 X-3.18 Y-6.18 Z3.86 F2400.0 E234.639
G1 X-3.78 Y-5.28 Z3.86 F2400.0 E234.697
G1 X-4.68 Y-4.68 Z3.86 F2400.0 E234.754
G1 X-5.75 Y-4.46 Z3.86 F2400.0 E234.812
G1 X-6.82 Y-4.68 Z3.86 F2400.0 E234.869
G1 X-7.72 Y-5.28 Z3.86 F2400.0 E234.926
G1 X-8.32 Y-6.18 Z3.86 F2400.0 E234.984
G1 X-8.54 Y-7.25 Z3.86 F2400.0 E235.041
G1 X-8.32 Y-8.32 Z3.86 F2400.0 E235.099
G1 X-7.81 Y-9.08 Z3.86 F2400.0 E235.147
G1 F1200.0
G1 E234.997
G1 F2400.0
M103
(</edge>)
(</boundaryPerimeter>)
(<nestedRing>)
(<boundaryPerimeter>)
(<boundaryPoint> X-4.998 Y-5.948 Z3.861 </boundaryPoint>)
(<boundaryPoint> X-4.448 Y-6.498 Z3.861 </boundaryPoint>)
(<boundaryPoint> X-4.247 Y-7.25 Z3.861 </boundaryPoint>)
(<boundaryPoint> X-4.448 Y-8.002 Z3.861 </boundaryPoint>)
(<boundaryPoint> X-4.998 Y-8.552 Z3.861 </boundaryPoint>)
(<boundaryPoint> X-5.75 Y-8.753 Z3.861 </boundaryPoint>)
(<boundaryPoint> X-6.502 Y-8.552 Z3.861 </boundaryPoint>)
(<boundaryPoint> X-7.052 Y-8.002 Z3.861 </boundaryPoint>)
(<boundaryPoint> X-7.253 Y-7.25 Z3.861 </boundaryPoint>)
(<boundaryPoint> X-7.052 Y-6.498 Z3.861 </boundaryPoint>)
(<boundaryPoint> X-6.502 Y-5.948 Z3.861 </boundaryPoint>)
(<boundaryPoint> X-5.75 Y-5.747 Z3.861 </boundaryPoint>)
(<edge> inner )
G1 X-6.8 Y-8.54 Z3.86 F4200.0
G1 F1200.0
G1 E235.147
G1 F4200.0
M101
G1 X-6.92 Y-8.42 Z3.86 F2400.0 E235.156
G1 X-7.23 Y-8.11 Z3.86 F2400.0 E235.179
G1 X-7.46 Y-7.25 Z3.86 F2400.0 E235.226
G1 X-7.23 Y-6.4 Z3.86 F2400.0 E235.273
G1 X-6.61 Y-5.77 Z3.86 F2400.0 E235.32
G1 X-5.75 Y-5.54 Z3.86 F2400.0 E235.367
G1 X-4.89 Y-5.77 Z3.86 F2400.0 E235.413
G1 X-4.27 Y-6.4 Z3.86 F2400.0 E235.46
G1 X-4.04 Y-7.25 Z3.86 F2400.0 E235.507
G1 X-4.27 Y-8.11 Z3.86 F2400.0 E235.554
G1 X-4.89 Y-8.73 Z3.86 F2400.0 E235.6
G1 X-5.75 Y-8.96 Z3.86 F2400.0 E235.647
G1 X-6.61 Y-8.73 Z3.86 F2400.0 E235.694
G1 X-6.8 Y-8.54 Z3.86 F2400.0 E235.708
G1 F1200.0
G1 E234.708
G1 F2400.0
M103
(</edge>)
(</boundaryPerimeter>)
(</nestedRing>)
(<infill>)
(<infillBoundary>)
(<infillPoint> X-5.75 Y-10.036 Z2.295 </infillPoint>)
(<infillPoint> X-4.683 Y-9.825 Z2.295 </infillPoint>)
(<infillPoint> X-3.78 Y-9.22 Z2.295 </infillPoint>)
(<infillPoint> X-3.175 Y-8.317 Z2.295 </infillPoint>)
(<infillPoint> X-2.964 Y-7.25 Z2.295 </infillPoint>)
(<infillPoint> X-3.175 Y-6.183 Z2.295 </infillPoint>)
(<infillPoint> X-3.78 Y-5.28 Z2.295 </infillPoint>)
(<infillPoint> X-4.683 Y-4.675 Z2.295 </infillPoint>)
(<infillPoint> X-5.75 Y-4.464 Z2.295 </infillPoint>)
(<infillPoint> X-6.817 Y-4.675 Z2.295 </infillPoint>)
(<infillPoint> X-7.72 Y-5.28 Z2.295 </infillPoint>)
(<infillPoint> X-8.325 Y-6.183 Z2.295 </infillPoint>)
(<infillPoint> X-8.536 Y-7.25 Z2.295 </infillPoint>)
(<infillPoint> X-8.325 Y-8.317 Z2.295 </infillPoint>)
(<infillPoint> X-7.72 Y-9.22 Z2.295 </infillPoint>)
(<infillPoint> X-6.817 Y-9.825 Z2.295 </infillPoint>)
(</infillBoundary>)
(<infillBoundary>)
(<infillPoint> X-4.895 Y-5.769 Z2.295 </infillPoint>)
(<infillPoint> X-4.269 Y-6.395 Z2.295 </infillPoint>)
(<infillPoint> X-4.04 Y-7.25 Z2.295 </infillPoint>)
(<infillPoint> X-4.269 Y-8.105 Z2.295 </infillPoint>)
(<infillPoint> X-4.895 Y-8.731 Z2.295 </infillPoint>)
(<infillPoint> X-5.75 Y-8.96 Z2.295 </infillPoint>)
(<infillPoint> X-6.605 Y-8.731 Z2.295 </infillPoint>)
(<infillPoint> X-7.231 Y-8.105 Z2.295 </infillPoint>)
(<infillPoint> X-7.46 Y-7.25 Z2.295 </infillPoint>)
(<infillPoint> X-7.231 Y-6.395 Z2.295 </infillPoint>)
(<infillPoint> X-6.605 Y-5.769 Z2.295 </infillPoint>)
(<infillPoint> X-5.75 Y-5.54 Z2.295 </infillPoint>)
(</infillBoundary>)
;M108 R80.0
G1 X-5.75 Y-9.14 Z3.86 F4200.0
G1 X-3.6 Y-8.45 Z3.86 F4200.0
G1 F1200.0
G1 E235.708
G1 F4200.0
M101
G1 X-3.6 Y-6.05 Z3.86 F4800.0 E235.835
G1 X-4.0 Y-6.32 Z3.86 F4800.0 E235.86
G1 X-4.0 Y-5.47 Z3.86 F4800.0 E235.905
G1 X-4.4 Y-5.2 Z3.86 F4800.0 E235.93
G1 X-4.4 Y-5.87 Z3.86 F4800.0 E235.965
G1 X-4.8 Y-5.5 Z3.86 F4800.0 E235.994
G1 X-4.8 Y-4.94 Z3.86 F4800.0 E236.024
G1 X-5.2 Y-4.86 Z3.86 F4800.0 E236.045
G1 X-5.2 Y-5.4 Z3.86 F4800.0 E236.074
G1 X-5.6 Y-5.29 Z3.86 F4800.0 E236.096
G1 X-5.6 Y-4.78 Z3.86 F4800.0 E236.123
G1 X-6.0 Y-4.8 Z3.86 F4800.0 E236.144
G1 X-6.0 Y-5.32 Z3.86 F4800.0 E236.171
G1 X-6.4 Y-5.42 Z3.86 F4800.0 E236.193
G1 X-6.4 Y-4.88 Z3.86 F4800.0 E236.222
G1 X-6.8 Y-5.0 Z3.86 F4800.0 E236.244
G1 X-6.8 Y-5.57 Z3.86 F4800.0 E236.274
G1 X-7.2 Y-5.27 Z3.86 F4800.0 E236.3
G1 X-7.2 Y-5.97 Z3.86 F4800.0 E236.337
G1 X-7.6 Y-5.6 Z3.86 F4800.0 E236.366
G1 X-7.6 Y-6.69 Z3.86 F4800.0 E236.423
G1 X-8.0 Y-6.2 Z3.86 F4800.0 E236.456
G1 X-8.0 Y-8.3 Z3.86 F4800.0 E236.567
G1 X-7.6 Y-7.81 Z3.86 F4800.0 E236.6
G1 X-7.6 Y-8.9 Z3.86 F4800.0 E236.658
G1 X-7.2 Y-9.23 Z3.86 F4800.0 E236.685
G1 X-7.2 Y-8.53 Z3.86 F4800.0 E236.722
G1 X-6.8 Y-8.93 Z3.86 F4800.0 E236.752
G1 X-6.8 Y-9.5 Z3.86 F4800.0 E236.782
G1 X-6.4 Y-9.62 Z3.86 F4800.0 E236.804
G1 X-6.4 Y-9.08 Z3.86 F4800.0 E236.833
G1 X-6.0 Y-9.18 Z3.86 F4800.0 E236.855
G1 X-6.0 Y-9.7 Z3.86 F4800.0 E236.882
G1 X-5.6 Y-9.72 Z3.86 F4800.0 E236.903
G1 X-5.6 Y-9.21 Z3.86 F4800.0 E236.93
G1 X-5.2 Y-9.1 Z3.86 F4800.0 E236.952
G1 X-5.2 Y-9.64 Z3.86 F4800.0 E236.981
G1 X-4.8 Y-9.56 Z3.86 F4800.0 E237.002
G1 X-4.8 Y-9.0 Z3.86 F4800.0 E237.032
G1 X-4.4 Y-9.3 Z3.86 F4800.0 E237.059
G1 X-4.4 Y-8.63 Z3.86 F4800.0 E237.094
G1 X-4.0 Y-9.03 Z3.86 F4800.0 E237.123
G1 X-4.0 Y-8.19 Z3.86 F4800.0 E237.168
G1 F1200.0
G1 E236.168
G1 F4800.0
M103
(</infill>)
(</nestedRing>)
(<nestedRing>)
(<boundaryPerimeter>)
(<boundaryPoint> X4.605 Y-6.487 Z3.861 </boundaryPoint>)
(<boundaryPoint> X3.636 Y-7.136 Z3.861 </boundaryPoint>)
(<boundaryPoint> X2.987 Y-8.105 Z3.861 </boundaryPoint>)
(<boundaryPoint> X2.76 Y-9.25 Z3.861 </boundaryPoint>)
(<boundaryPoint> X2.987 Y-10.395 Z3.861 </boundaryPoint>)
(<boundaryPoint> X3.636 Y-11.364 Z3.861 </boundaryPoint>)
(<boundaryPoint> X4.605 Y-12.013 Z3.861 </boundaryPoint>)
(<boundaryPoint> X5.75 Y-12.24 Z3.861 </boundaryPoint>)
(<boundaryPoint> X6.895 Y-12.013 Z3.861 </boundaryPoint>)
(<boundaryPoint> X7.864 Y-11.364 Z3.861 </boundaryPoint>)
(<boundaryPoint> X8.513 Y-10.395 Z3.861 </boundaryPoint>)
(<boundaryPoint> X8.74 Y-9.25 Z3.861 </boundaryPoint>)
(<boundaryPoint> X8.513 Y-8.105 Z3.861 </boundaryPoint>)
(<boundaryPoint> X7.864 Y-7.136 Z3.861 </boundaryPoint>)
(<boundaryPoint> X6.895 Y-6.487 Z3.861 </boundaryPoint>)
(<boundaryPoint> X5.75 Y-6.26 Z3.861 </boundaryPoint>)
(<edge> outer )
;M108 R40.0
G1 X-5.25 Y-7.47 Z3.86 F4200.0
G1 X5.15 Y-9.53 Z3.86 F4200.0
G1 X3.0 Y-9.09 Z3.86 F4200.0
G1 F1200.0
G1 E237.168
G1 F4200.0
M101
G1 X2.96 Y-9.25 Z3.86 F2400.0 E237.177
G1 X3.18 Y-10.32 Z3.86 F2400.0 E237.234
G1 X3.78 Y-11.22 Z3.86 F2400.0 E237.292
G1 X4.68 Y-11.83 Z3.86 F2400.0 E237.349
G1 X5.75 Y-12.04 Z3.86 F2400.0 E237.407
G1 X6.82 Y-11.83 Z3.86 F2400.0 E237.464
G1 X7.72 Y-11.22 Z3.86 F2400.0 E237.522
G1 X8.32 Y-10.32 Z3.86 F2400.0 E237.579
G1 X8.54 Y-9.25 Z3.86 F2400.0 E237.636
G1 X8.32 Y-8.18 Z3.86 F2400.0 E237.694
M73 P36 (display progress)
G1 X7.72 Y-7.28 Z3.86 F2400.0 E237.751
G1 X6.82 Y-6.68 Z3.86 F2400.0 E237.809
G1 X5.75 Y-6.46 Z3.86 F2400.0 E237.866
G1 X4.68 Y-6.68 Z3.86 F2400.0 E237.924
G1 X3.78 Y-7.28 Z3.86 F2400.0 E237.981
G1 X3.18 Y-8.18 Z3.86 F2400.0 E238.038
G1 X3.0 Y-9.09 Z3.86 F2400.0 E238.087
G1 F1200.0
G1 E237.953
G1 F2400.0
M103
(</edge>)
(</boundaryPerimeter>)
(<nestedRing>)
(<boundaryPerimeter>)
(<boundaryPoint> X7.253 Y-9.25 Z3.861 </boundaryPoint>)
(<boundaryPoint> X7.052 Y-10.002 Z3.861 </boundaryPoint>)
(<boundaryPoint> X6.502 Y-10.552 Z3.861 </boundaryPoint>)
(<boundaryPoint> X5.75 Y-10.753 Z3.861 </boundaryPoint>)
(<boundaryPoint> X4.998 Y-10.552 Z3.861 </boundaryPoint>)
(<boundaryPoint> X4.448 Y-10.002 Z3.861 </boundaryPoint>)
(<boundaryPoint> X4.247 Y-9.25 Z3.861 </boundaryPoint>)
(<boundaryPoint> X4.448 Y-8.498 Z3.861 </boundaryPoint>)
(<boundaryPoint> X4.998 Y-7.948 Z3.861 </boundaryPoint>)
(<boundaryPoint> X5.75 Y-7.747 Z3.861 </boundaryPoint>)
(<boundaryPoint> X6.502 Y-7.948 Z3.861 </boundaryPoint>)
(<boundaryPoint> X7.052 Y-8.498 Z3.861 </boundaryPoint>)
(<edge> inner )
G1 X4.08 Y-9.41 Z3.86 F4200.0
G1 F1200.0
G1 E238.087
G1 F4200.0
M101
G1 X4.04 Y-9.25 Z3.86 F2400.0 E238.096
G1 X4.27 Y-8.4 Z3.86 F2400.0 E238.143
G1 X4.89 Y-7.77 Z3.86 F2400.0 E238.189
G1 X5.75 Y-7.54 Z3.86 F2400.0 E238.236
G1 X6.61 Y-7.77 Z3.86 F2400.0 E238.283
G1 X7.23 Y-8.4 Z3.86 F2400.0 E238.33
G1 X7.46 Y-9.25 Z3.86 F2400.0 E238.376
G1 X7.23 Y-10.11 Z3.86 F2400.0 E238.423
G1 X6.61 Y-10.73 Z3.86 F2400.0 E238.47
G1 X5.75 Y-10.96 Z3.86 F2400.0 E238.517
G1 X4.89 Y-10.73 Z3.86 F2400.0 E238.563
G1 X4.27 Y-10.11 Z3.86 F2400.0 E238.61
G1 X4.08 Y-9.41 Z3.86 F2400.0 E238.648
G1 F1200.0
G1 E238.206
G1 F2400.0
M103
(</edge>)
(</boundaryPerimeter>)
(</nestedRing>)
(<infill>)
(<infillBoundary>)
(<infillPoint> X4.683 Y-6.675 Z2.295 </infillPoint>)
(<infillPoint> X3.78 Y-7.28 Z2.295 </infillPoint>)
(<infillPoint> X3.175 Y-8.183 Z2.295 </infillPoint>)
(<infillPoint> X2.964 Y-9.25 Z2.295 </infillPoint>)
(<infillPoint> X3.175 Y-10.317 Z2.295 </infillPoint>)
(<infillPoint> X3.78 Y-11.22 Z2.295 </infillPoint>)
(<infillPoint> X4.683 Y-11.825 Z2.295 </infillPoint>)
(<infillPoint> X5.75 Y-12.036 Z2.295 </infillPoint>)
(<infillPoint> X6.817 Y-11.825 Z2.295 </infillPoint>)
(<infillPoint> X7.72 Y-11.22 Z2.295 </infillPoint>)
(<infillPoint> X8.325 Y-10.317 Z2.295 </infillPoint>)
(<infillPoint> X8.536 Y-9.25 Z2.295 </infillPoint>)
(<infillPoint> X8.325 Y-8.183 Z2.295 </infillPoint>)
(<infillPoint> X7.72 Y-7.28 Z2.295 </infillPoint>)
(<infillPoint> X6.817 Y-6.675 Z2.295 </infillPoint>)
(<infillPoint> X5.75 Y-6.464 Z2.295 </infillPoint>)
(</infillBoundary>)
(<infillBoundary>)
(<infillPoint> X7.46 Y-9.25 Z2.295 </infillPoint>)
(<infillPoint> X7.231 Y-10.105 Z2.295 </infillPoint>)
(<infillPoint> X6.605 Y-10.731 Z2.295 </infillPoint>)
(<infillPoint> X5.75 Y-10.96 Z2.295 </infillPoint>)
(<infillPoint> X4.895 Y-10.731 Z2.295 </infillPoint>)
(<infillPoint> X4.269 Y-10.105 Z2.295 </infillPoint>)
(<infillPoint> X4.04 Y-9.25 Z2.295 </infillPoint>)
(<infillPoint> X4.269 Y-8.395 Z2.295 </infillPoint>)
(<infillPoint> X4.895 Y-7.769 Z2.295 </infillPoint>)
(<infillPoint> X5.75 Y-7.54 Z2.295 </infillPoint>)
(<infillPoint> X6.605 Y-7.769 Z2.295 </infillPoint>)
(<infillPoint> X7.231 Y-8.395 Z2.295 </infillPoint>)
(</infillBoundary>)
;M108 R80.0
G1 X3.6 Y-8.05 Z3.86 F4200.0
G1 F1200.0
G1 E238.648
G1 F4200.0
M101
G1 X3.6 Y-10.45 Z3.86 F4800.0 E238.775
G1 X4.0 Y-10.19 Z3.86 F4800.0 E238.8
G1 X4.0 Y-11.03 Z3.86 F4800.0 E238.845
G1 X4.4 Y-11.3 Z3.86 F4800.0 E238.87
G1 X4.4 Y-10.63 Z3.86 F4800.0 E238.905
G1 X4.8 Y-11.0 Z3.86 F4800.0 E238.934
G1 X4.8 Y-11.56 Z3.86 F4800.0 E238.964
G1 X5.2 Y-11.64 Z3.86 F4800.0 E238.985
G1 X5.2 Y-11.1 Z3.86 F4800.0 E239.014
G1 X5.6 Y-11.21 Z3.86 F4800.0 E239.036
G1 X5.6 Y-11.72 Z3.86 F4800.0 E239.063
G1 X6.0 Y-11.7 Z3.86 F4800.0 E239.084
G1 X6.0 Y-11.18 Z3.86 F4800.0 E239.111
G1 X6.4 Y-11.08 Z3.86 F4800.0 E239.133
G1 X6.4 Y-11.62 Z3.86 F4800.0 E239.162
G1 X6.8 Y-11.5 Z3.86 F4800.0 E239.184
G1 X6.8 Y-10.93 Z3.86 F4800.0 E239.214
G1 X7.2 Y-11.23 Z3.86 F4800.0 E239.24
G1 X7.2 Y-10.53 Z3.86 F4800.0 E239.277
G1 X7.6 Y-10.9 Z3.86 F4800.0 E239.306
G1 X7.6 Y-9.81 Z3.86 F4800.0 E239.363
G1 X8.0 Y-10.3 Z3.86 F4800.0 E239.396
G1 X8.0 Y-8.2 Z3.86 F4800.0 E239.507
G1 X7.6 Y-8.69 Z3.86 F4800.0 E239.54
G1 X7.6 Y-7.6 Z3.86 F4800.0 E239.597
G1 X7.2 Y-7.27 Z3.86 F4800.0 E239.625
G1 X7.2 Y-7.97 Z3.86 F4800.0 E239.662
G1 X6.8 Y-7.57 Z3.86 F4800.0 E239.692
G1 X6.8 Y-7.0 Z3.86 F4800.0 E239.722
G1 X6.4 Y-6.88 Z3.86 F4800.0 E239.744
G1 X6.4 Y-7.42 Z3.86 F4800.0 E239.773
G1 X6.0 Y-7.32 Z3.86 F4800.0 E239.795
G1 X6.0 Y-6.8 Z3.86 F4800.0 E239.822
G1 X5.6 Y-6.78 Z3.86 F4800.0 E239.843
G1 X5.6 Y-7.29 Z3.86 F4800.0 E239.87
G1 X5.2 Y-7.4 Z3.86 F4800.0 E239.892
G1 X5.2 Y-6.86 Z3.86 F4800.0 E239.92
G1 X4.8 Y-6.94 Z3.86 F4800.0 E239.942
G1 X4.8 Y-7.5 Z3.86 F4800.0 E239.972
G1 X4.4 Y-7.2 Z3.86 F4800.0 E239.998
G1 X4.4 Y-7.87 Z3.86 F4800.0 E240.033
G1 X4.0 Y-7.47 Z3.86 F4800.0 E240.063
G1 X4.0 Y-8.32 Z3.86 F4800.0 E240.108
G1 F1200.0
G1 E239.108
G1 F4800.0
M103
(</infill>)
(</nestedRing>)
(<nestedRing>)
(<boundaryPerimeter>)
(<boundaryPoint> X7.395 Y12.013 Z3.861 </boundaryPoint>)
(<boundaryPoint> X6.25 Y12.24 Z3.861 </boundaryPoint>)
(<boundaryPoint> X5.105 Y12.013 Z3.861 </boundaryPoint>)
(<boundaryPoint> X4.136 Y11.364 Z3.861 </boundaryPoint>)
(<boundaryPoint> X3.487 Y10.395 Z3.861 </boundaryPoint>)
(<boundaryPoint> X3.26 Y9.25 Z3.861 </boundaryPoint>)
(<boundaryPoint> X3.487 Y8.105 Z3.861 </boundaryPoint>)
(<boundaryPoint> X4.136 Y7.136 Z3.861 </boundaryPoint>)
(<boundaryPoint> X5.105 Y6.487 Z3.861 </boundaryPoint>)
(<boundaryPoint> X6.25 Y6.26 Z3.861 </boundaryPoint>)
(<boundaryPoint> X7.395 Y6.487 Z3.861 </boundaryPoint>)
(<boundaryPoint> X8.364 Y7.136 Z3.861 </boundaryPoint>)
(<boundaryPoint> X9.013 Y8.105 Z3.861 </boundaryPoint>)
(<boundaryPoint> X9.24 Y9.25 Z3.861 </boundaryPoint>)
(<boundaryPoint> X9.013 Y10.395 Z3.861 </boundaryPoint>)
(<boundaryPoint> X8.364 Y11.364 Z3.861 </boundaryPoint>)
(<edge> outer )
;M108 R40.0
G1 X5.7 Y-8.67 Z3.86 F4200.0
G1 X6.32 Y8.67 Z3.86 F4200.0
G1 X6.09 Y6.5 Z3.86 F4200.0
G1 F1200.0
G1 E240.108
G1 F4200.0
M101
G1 X6.25 Y6.46 Z3.86 F2400.0 E240.117
G1 X7.32 Y6.68 Z3.86 F2400.0 E240.174
G1 X8.22 Y7.28 Z3.86 F2400.0 E240.232
G1 X8.82 Y8.18 Z3.86 F2400.0 E240.289
G1 X9.04 Y9.25 Z3.86 F2400.0 E240.346
G1 X8.82 Y10.32 Z3.86 F2400.0 E240.404
G1 X8.22 Y11.22 Z3.86 F2400.0 E240.461
G1 X7.32 Y11.83 Z3.86 F2400.0 E240.519
G1 X6.25 Y12.04 Z3.86 F2400.0 E240.576
G1 X5.18 Y11.83 Z3.86 F2400.0 E240.634
G1 X4.28 Y11.22 Z3.86 F2400.0 E240.691
G1 X3.68 Y10.32 Z3.86 F2400.0 E240.748
G1 X3.46 Y9.25 Z3.86 F2400.0 E240.806
G1 X3.68 Y8.18 Z3.86 F2400.0 E240.863
G1 X4.28 Y7.28 Z3.86 F2400.0 E240.921
G1 X5.18 Y6.68 Z3.86 F2400.0 E240.978
G1 X6.09 Y6.5 Z3.86 F2400.0 E241.027
G1 F1200.0
G1 E240.892
G1 F2400.0
M103
(</edge>)
(</boundaryPerimeter>)
(<nestedRing>)
(<boundaryPerimeter>)
(<boundaryPoint> X6.25 Y7.747 Z3.861 </boundaryPoint>)
(<boundaryPoint> X5.498 Y7.948 Z3.861 </boundaryPoint>)
(<boundaryPoint> X4.948 Y8.498 Z3.861 </boundaryPoint>)
(<boundaryPoint> X4.747 Y9.25 Z3.861 </boundaryPoint>)
(<boundaryPoint> X4.948 Y10.002 Z3.861 </boundaryPoint>)
(<boundaryPoint> X5.498 Y10.552 Z3.861 </boundaryPoint>)
(<boundaryPoint> X6.25 Y10.753 Z3.861 </boundaryPoint>)
(<boundaryPoint> X7.002 Y10.552 Z3.861 </boundaryPoint>)
(<boundaryPoint> X7.552 Y10.002 Z3.861 </boundaryPoint>)
(<boundaryPoint> X7.753 Y9.25 Z3.861 </boundaryPoint>)
(<boundaryPoint> X7.552 Y8.498 Z3.861 </boundaryPoint>)
(<boundaryPoint> X7.002 Y7.948 Z3.861 </boundaryPoint>)
(<edge> inner )
G1 X6.41 Y7.58 Z3.86 F4200.0
G1 F1200.0
G1 E241.027
G1 F4200.0
M101
G1 X6.25 Y7.54 Z3.86 F2400.0 E241.036
G1 X5.4 Y7.77 Z3.86 F2400.0 E241.082
G1 X4.77 Y8.4 Z3.86 F2400.0 E241.129
G1 X4.54 Y9.25 Z3.86 F2400.0 E241.176
G1 X4.77 Y10.11 Z3.86 F2400.0 E241.223
G1 X5.4 Y10.73 Z3.86 F2400.0 E241.269
G1 X6.25 Y10.96 Z3.86 F2400.0 E241.316
G1 X7.11 Y10.73 Z3.86 F2400.0 E241.363
G1 X7.73 Y10.11 Z3.86 F2400.0 E241.41
G1 X7.96 Y9.25 Z3.86 F2400.0 E241.456
G1 X7.73 Y8.4 Z3.86 F2400.0 E241.503
M73 P37 (display progress)
G1 X7.11 Y7.77 Z3.86 F2400.0 E241.55
G1 X6.41 Y7.58 Z3.86 F2400.0 E241.588
G1 F1200.0
G1 E241.588
G1 F2400.0
M103
(</edge>)
(</boundaryPerimeter>)
(</nestedRing>)
(<infill>)
(<infillBoundary>)
(<infillPoint> X7.317 Y11.825 Z2.295 </infillPoint>)
(<infillPoint> X6.25 Y12.036 Z2.295 </infillPoint>)
(<infillPoint> X5.183 Y11.825 Z2.295 </infillPoint>)
(<infillPoint> X4.28 Y11.22 Z2.295 </infillPoint>)
(<infillPoint> X3.675 Y10.317 Z2.295 </infillPoint>)
(<infillPoint> X3.464 Y9.25 Z2.295 </infillPoint>)
(<infillPoint> X3.675 Y8.183 Z2.295 </infillPoint>)
(<infillPoint> X4.28 Y7.28 Z2.295 </infillPoint>)
(<infillPoint> X5.183 Y6.675 Z2.295 </infillPoint>)
(<infillPoint> X6.25 Y6.464 Z2.295 </infillPoint>)
(<infillPoint> X7.317 Y6.675 Z2.295 </infillPoint>)
(<infillPoint> X8.22 Y7.28 Z2.295 </infillPoint>)
(<infillPoint> X8.825 Y8.183 Z2.295 </infillPoint>)
(<infillPoint> X9.036 Y9.25 Z2.295 </infillPoint>)
(<infillPoint> X8.825 Y10.317 Z2.295 </infillPoint>)
(<infillPoint> X8.22 Y11.22 Z2.295 </infillPoint>)
(</infillBoundary>)
(<infillBoundary>)
(<infillPoint> X6.25 Y7.54 Z2.295 </infillPoint>)
(<infillPoint> X5.395 Y7.769 Z2.295 </infillPoint>)
(<infillPoint> X4.769 Y8.395 Z2.295 </infillPoint>)
(<infillPoint> X4.54 Y9.25 Z2.295 </infillPoint>)
(<infillPoint> X4.769 Y10.105 Z2.295 </infillPoint>)
(<infillPoint> X5.395 Y10.731 Z2.295 </infillPoint>)
(<infillPoint> X6.25 Y10.96 Z2.295 </infillPoint>)
(<infillPoint> X7.105 Y10.731 Z2.295 </infillPoint>)
(<infillPoint> X7.731 Y10.105 Z2.295 </infillPoint>)
(<infillPoint> X7.96 Y9.25 Z2.295 </infillPoint>)
(<infillPoint> X7.731 Y8.395 Z2.295 </infillPoint>)
(<infillPoint> X7.105 Y7.769 Z2.295 </infillPoint>)
(</infillBoundary>)
;M108 R80.0
G1 X6.0 Y6.8 Z3.86 F4200.0
G1 F1200.0
G1 E241.588
G1 F4200.0
M101
G1 X6.0 Y7.32 Z3.86 F4800.0 E241.615
G1 X6.4 Y7.29 Z3.86 F4800.0 E241.636
G1 X6.4 Y6.78 Z3.86 F4800.0 E241.663
G1 X6.8 Y6.86 Z3.86 F4800.0 E241.685
G1 X6.8 Y7.4 Z3.86 F4800.0 E241.713
G1 X7.2 Y7.5 Z3.86 F4800.0 E241.735
G1 X7.2 Y6.94 Z3.86 F4800.0 E241.765
G1 X7.6 Y7.2 Z3.86 F4800.0 E241.791
G1 X7.6 Y7.87 Z3.86 F4800.0 E241.826
G1 X8.0 Y7.47 Z3.86 F4800.0 E241.855
G1 X8.0 Y8.32 Z3.86 F4800.0 E241.9
G1 X8.4 Y8.05 Z3.86 F4800.0 E241.925
G1 X8.4 Y10.45 Z3.86 F4800.0 E242.052
G1 X8.0 Y10.19 Z3.86 F4800.0 E242.077
G1 X8.0 Y11.03 Z3.86 F4800.0 E242.122
G1 X7.6 Y11.3 Z3.86 F4800.0 E242.147
G1 X7.6 Y10.63 Z3.86 F4800.0 E242.182
G1 X7.2 Y11.0 Z3.86 F4800.0 E242.211
G1 X7.2 Y11.56 Z3.86 F4800.0 E242.241
G1 X6.8 Y11.64 Z3.86 F4800.0 E242.262
G1 X6.8 Y11.1 Z3.86 F4800.0 E242.291
G1 X6.4 Y11.21 Z3.86 F4800.0 E242.313
G1 X6.4 Y11.72 Z3.86 F4800.0 E242.34
G1 X6.0 Y11.7 Z3.86 F4800.0 E242.361
G1 X6.0 Y11.18 Z3.86 F4800.0 E242.388
G1 X5.6 Y11.08 Z3.86 F4800.0 E242.41
G1 X5.6 Y11.62 Z3.86 F4800.0 E242.439
G1 X5.2 Y11.5 Z3.86 F4800.0 E242.461
G1 X5.2 Y10.93 Z3.86 F4800.0 E242.491
G1 X4.8 Y11.23 Z3.86 F4800.0 E242.517
G1 X4.8 Y10.53 Z3.86 F4800.0 E242.554
G1 X4.4 Y10.9 Z3.86 F4800.0 E242.583
G1 X4.4 Y9.81 Z3.86 F4800.0 E242.64
G1 X4.0 Y10.3 Z3.86 F4800.0 E242.673
G1 X4.0 Y8.2 Z3.86 F4800.0 E242.784
G1 X4.4 Y8.69 Z3.86 F4800.0 E242.817
G1 X4.4 Y7.6 Z3.86 F4800.0 E242.875
G1 X4.8 Y7.27 Z3.86 F4800.0 E242.902
G1 X4.8 Y7.97 Z3.86 F4800.0 E242.939
G1 X5.2 Y7.57 Z3.86 F4800.0 E242.969
G1 X5.2 Y7.0 Z3.86 F4800.0 E242.999
G1 X5.6 Y6.88 Z3.86 F4800.0 E243.021
G1 X5.6 Y7.42 Z3.86 F4800.0 E243.05
G1 F1200.0
G1 E242.05
G1 F4800.0
M103
(</infill>)
(</nestedRing>)
(<nestedRing>)
(<boundaryPerimeter>)
(<boundaryPoint> X-6.25 Y11.24 Z3.861 </boundaryPoint>)
(<boundaryPoint> X-7.395 Y11.013 Z3.861 </boundaryPoint>)
(<boundaryPoint> X-8.364 Y10.364 Z3.861 </boundaryPoint>)
(<boundaryPoint> X-9.013 Y9.395 Z3.861 </boundaryPoint>)
(<boundaryPoint> X-9.24 Y8.25 Z3.861 </boundaryPoint>)
(<boundaryPoint> X-9.013 Y7.105 Z3.861 </boundaryPoint>)
(<boundaryPoint> X-8.364 Y6.136 Z3.861 </boundaryPoint>)
(<boundaryPoint> X-7.395 Y5.487 Z3.861 </boundaryPoint>)
(<boundaryPoint> X-6.25 Y5.26 Z3.861 </boundaryPoint>)
(<boundaryPoint> X-5.105 Y5.487 Z3.861 </boundaryPoint>)
(<boundaryPoint> X-4.136 Y6.136 Z3.861 </boundaryPoint>)
(<boundaryPoint> X-3.487 Y7.105 Z3.861 </boundaryPoint>)
(<boundaryPoint> X-3.26 Y8.25 Z3.861 </boundaryPoint>)
(<boundaryPoint> X-3.487 Y9.395 Z3.861 </boundaryPoint>)
(<boundaryPoint> X-4.136 Y10.364 Z3.861 </boundaryPoint>)
(<boundaryPoint> X-5.105 Y11.013 Z3.861 </boundaryPoint>)
(<edge> outer )
;M108 R40.0
G1 X5.64 Y9.58 Z3.86 F4200.0
G1 X-5.65 Y7.97 Z3.86 F4200.0
G1 X-3.5 Y8.09 Z3.86 F4200.0
G1 F1200.0
G1 E243.05
G1 F4200.0
M101
G1 X-3.46 Y8.25 Z3.86 F2400.0 E243.059
G1 X-3.68 Y9.32 Z3.86 F2400.0 E243.116
G1 X-4.28 Y10.22 Z3.86 F2400.0 E243.174
G1 X-5.18 Y10.83 Z3.86 F2400.0 E243.231
G1 X-6.25 Y11.04 Z3.86 F2400.0 E243.288
G1 X-7.32 Y10.83 Z3.86 F2400.0 E243.346
G1 X-8.22 Y10.22 Z3.86 F2400.0 E243.403
G1 X-8.82 Y9.32 Z3.86 F2400.0 E243.461
G1 X-9.04 Y8.25 Z3.86 F2400.0 E243.518
G1 X-8.82 Y7.18 Z3.86 F2400.0 E243.576
G1 X-8.22 Y6.28 Z3.86 F2400.0 E243.633
G1 X-7.32 Y5.68 Z3.86 F2400.0 E243.69
G1 X-6.25 Y5.46 Z3.86 F2400.0 E243.748
G1 X-5.18 Y5.68 Z3.86 F2400.0 E243.805
G1 X-4.28 Y6.28 Z3.86 F2400.0 E243.863
G1 X-3.68 Y7.18 Z3.86 F2400.0 E243.92
G1 X-3.5 Y8.09 Z3.86 F2400.0 E243.969
G1 F1200.0
G1 E243.834
G1 F2400.0
M103
(</edge>)
(</boundaryPerimeter>)
(<nestedRing>)
(<boundaryPerimeter>)
(<boundaryPoint> X-4.948 Y9.002 Z3.861 </boundaryPoint>)
(<boundaryPoint> X-4.747 Y8.25 Z3.861 </boundaryPoint>)
(<boundaryPoint> X-4.948 Y7.498 Z3.861 </boundaryPoint>)
(<boundaryPoint> X-5.498 Y6.948 Z3.861 </boundaryPoint>)
(<boundaryPoint> X-6.25 Y6.747 Z3.861 </boundaryPoint>)
(<boundaryPoint> X-7.002 Y6.948 Z3.861 </boundaryPoint>)
(<boundaryPoint> X-7.552 Y7.498 Z3.861 </boundaryPoint>)
(<boundaryPoint> X-7.753 Y8.25 Z3.861 </boundaryPoint>)
(<boundaryPoint> X-7.552 Y9.002 Z3.861 </boundaryPoint>)
(<boundaryPoint> X-7.002 Y9.552 Z3.861 </boundaryPoint>)
(<boundaryPoint> X-6.25 Y9.753 Z3.861 </boundaryPoint>)
(<boundaryPoint> X-5.498 Y9.552 Z3.861 </boundaryPoint>)
(<edge> inner )
G1 X-4.58 Y8.41 Z3.86 F4200.0
G1 F1200.0
G1 E243.969
G1 F4200.0
M101
G1 X-4.54 Y8.25 Z3.86 F2400.0 E243.978
G1 X-4.77 Y7.4 Z3.86 F2400.0 E244.024
G1 X-5.4 Y6.77 Z3.86 F2400.0 E244.071
G1 X-6.25 Y6.54 Z3.86 F2400.0 E244.118
G1 X-7.11 Y6.77 Z3.86 F2400.0 E244.165
G1 X-7.73 Y7.4 Z3.86 F2400.0 E244.211
G1 X-7.96 Y8.25 Z3.86 F2400.0 E244.258
G1 X-7.73 Y9.11 Z3.86 F2400.0 E244.305
G1 X-7.11 Y9.73 Z3.86 F2400.0 E244.352
G1 X-6.25 Y9.96 Z3.86 F2400.0 E244.398
G1 X-5.4 Y9.73 Z3.86 F2400.0 E244.445
G1 X-4.77 Y9.11 Z3.86 F2400.0 E244.492
G1 X-4.58 Y8.41 Z3.86 F2400.0 E244.53
G1 F1200.0
G1 E244.188
G1 F2400.0
M103
(</edge>)
(</boundaryPerimeter>)
(</nestedRing>)
(<infill>)
(<infillBoundary>)
(<infillPoint> X-6.25 Y11.036 Z2.295 </infillPoint>)
(<infillPoint> X-7.317 Y10.825 Z2.295 </infillPoint>)
(<infillPoint> X-8.22 Y10.22 Z2.295 </infillPoint>)
(<infillPoint> X-8.825 Y9.317 Z2.295 </infillPoint>)
(<infillPoint> X-9.036 Y8.25 Z2.295 </infillPoint>)
(<infillPoint> X-8.825 Y7.183 Z2.295 </infillPoint>)
(<infillPoint> X-8.22 Y6.28 Z2.295 </infillPoint>)
(<infillPoint> X-7.317 Y5.675 Z2.295 </infillPoint>)
(<infillPoint> X-6.25 Y5.464 Z2.295 </infillPoint>)
(<infillPoint> X-5.183 Y5.675 Z2.295 </infillPoint>)
(<infillPoint> X-4.28 Y6.28 Z2.295 </infillPoint>)
(<infillPoint> X-3.675 Y7.183 Z2.295 </infillPoint>)
(<infillPoint> X-3.464 Y8.25 Z2.295 </infillPoint>)
(<infillPoint> X-3.675 Y9.317 Z2.295 </infillPoint>)
(<infillPoint> X-4.28 Y10.22 Z2.295 </infillPoint>)
(<infillPoint> X-5.183 Y10.825 Z2.295 </infillPoint>)
(</infillBoundary>)
(<infillBoundary>)
(<infillPoint> X-4.769 Y9.105 Z2.295 </infillPoint>)
(<infillPoint> X-4.54 Y8.25 Z2.295 </infillPoint>)
(<infillPoint> X-4.769 Y7.395 Z2.295 </infillPoint>)
(<infillPoint> X-5.395 Y6.769 Z2.295 </infillPoint>)
(<infillPoint> X-6.25 Y6.54 Z2.295 </infillPoint>)
(<infillPoint> X-7.105 Y6.769 Z2.295 </infillPoint>)
(<infillPoint> X-7.731 Y7.395 Z2.295 </infillPoint>)
(<infillPoint> X-7.96 Y8.25 Z2.295 </infillPoint>)
(<infillPoint> X-7.731 Y9.105 Z2.295 </infillPoint>)
(<infillPoint> X-7.105 Y9.731 Z2.295 </infillPoint>)
(<infillPoint> X-6.25 Y9.96 Z2.295 </infillPoint>)
(<infillPoint> X-5.395 Y9.731 Z2.295 </infillPoint>)
(</infillBoundary>)
;M108 R80.0
M73 P38 (display progress)
G1 X-4.0 Y7.2 Z3.86 F4200.0
G1 F1200.0
G1 E244.53
G1 F4200.0
M101
G1 X-4.0 Y9.3 Z3.86 F4800.0 E244.641
G1 X-4.4 Y8.81 Z3.86 F4800.0 E244.674
G1 X-4.4 Y9.9 Z3.86 F4800.0 E244.731
G1 X-4.8 Y10.23 Z3.86 F4800.0 E244.759
G1 X-4.8 Y9.53 Z3.86 F4800.0 E244.796
G1 X-5.2 Y9.93 Z3.86 F4800.0 E244.826
G1 X-5.2 Y10.5 Z3.86 F4800.0 E244.856
G1 X-5.6 Y10.62 Z3.86 F4800.0 E244.878
G1 X-5.6 Y10.08 Z3.86 F4800.0 E244.906
G1 X-6.0 Y10.18 Z3.86 F4800.0 E244.928
G1 X-6.0 Y10.7 Z3.86 F4800.0 E244.956
G1 X-6.4 Y10.72 Z3.86 F4800.0 E244.977
G1 X-6.4 Y10.21 Z3.86 F4800.0 E245.004
G1 X-6.8 Y10.1 Z3.86 F4800.0 E245.026
G1 X-6.8 Y10.64 Z3.86 F4800.0 E245.054
G1 X-7.2 Y10.56 Z3.86 F4800.0 E245.076
G1 X-7.2 Y10.0 Z3.86 F4800.0 E245.106
G1 X-7.6 Y10.3 Z3.86 F4800.0 E245.132
G1 X-7.6 Y9.63 Z3.86 F4800.0 E245.167
G1 X-8.0 Y10.03 Z3.86 F4800.0 E245.197
G1 X-8.0 Y9.19 Z3.86 F4800.0 E245.242
G1 X-8.4 Y9.45 Z3.86 F4800.0 E245.267
G1 X-8.4 Y7.05 Z3.86 F4800.0 E245.394
G1 X-8.0 Y7.32 Z3.86 F4800.0 E245.419
G1 X-8.0 Y6.47 Z3.86 F4800.0 E245.463
G1 X-7.6 Y6.2 Z3.86 F4800.0 E245.489
G1 X-7.6 Y6.87 Z3.86 F4800.0 E245.524
G1 X-7.2 Y6.5 Z3.86 F4800.0 E245.553
G1 X-7.2 Y5.94 Z3.86 F4800.0 E245.582
G1 X-6.8 Y5.86 Z3.86 F4800.0 E245.604
G1 X-6.8 Y6.4 Z3.86 F4800.0 E245.632
G1 X-6.4 Y6.29 Z3.86 F4800.0 E245.654
G1 X-6.4 Y5.78 Z3.86 F4800.0 E245.681
G1 X-6.0 Y5.8 Z3.86 F4800.0 E245.702
G1 X-6.0 Y6.32 Z3.86 F4800.0 E245.73
G1 X-5.6 Y6.42 Z3.86 F4800.0 E245.752
G1 X-5.6 Y5.88 Z3.86 F4800.0 E245.781
G1 X-5.2 Y6.0 Z3.86 F4800.0 E245.803
G1 X-5.2 Y6.57 Z3.86 F4800.0 E245.833
G1 X-4.8 Y6.27 Z3.86 F4800.0 E245.859
G1 X-4.8 Y6.97 Z3.86 F4800.0 E245.896
G1 X-4.4 Y6.6 Z3.86 F4800.0 E245.924
G1 X-4.4 Y7.69 Z3.86 F4800.0 E245.982
G1 F1200.0
G1 E244.982
G1 F4800.0
M103
(</infill>)
(</nestedRing>)
(</rotation>)
(</layer>)
(<layer> 4.131 )
(<supportLayer>)
;M108 R56.0
G1 X1.59 Y-9.0 Z4.13 F4200.0
G1 F1200.0
G1 E245.982
G1 F4200.0
M101
G1 X2.46 Y-9.0 Z4.13 F4800.0 E246.014
G1 F1200.0
G1 E245.014
G1 F4800.0
M103
G1 X4.73 Y-9.0 Z4.13 F4200.0
G1 F1200.0
G1 E246.014
G1 F4200.0
M101
G1 X6.77 Y-9.0 Z4.13 F4800.0 E246.089
G1 F1200.0
G1 E245.089
G1 F4800.0
M103
G1 X9.04 Y-9.0 Z4.13 F4200.0
G1 F1200.0
G1 E246.089
G1 F4200.0
M101
G1 X9.91 Y-9.0 Z4.13 F4800.0 E246.121
G1 F1200.0
G1 E245.121
G1 F4800.0
M103
G1 X7.45 Y-8.45 Z4.13 F4200.0
G1 X6.7 Y-7.61 Z4.13 F4200.0
G1 X4.47 Y-7.91 Z4.13 F4200.0
G1 X-1.54 Y-7.2 Z4.13 F4200.0
G1 F1200.0
G1 E246.121
G1 F4200.0
M101
G1 X-2.42 Y-7.2 Z4.13 F4800.0 E246.154
G1 F1200.0
G1 E245.154
G1 F4800.0
M103
G1 X-4.68 Y-7.2 Z4.13 F4200.0
G1 F1200.0
G1 E246.154
G1 F4200.0
M101
G1 X-6.82 Y-7.2 Z4.13 F4800.0 E246.233
G1 F1200.0
G1 E245.233
G1 F4800.0
M103
G1 X-9.08 Y-7.2 Z4.13 F4200.0
G1 F1200.0
G1 E246.233
G1 F4200.0
M101
G1 X-9.96 Y-7.2 Z4.13 F4800.0 E246.266
G1 F1200.0
G1 E245.266
G1 F4800.0
M103
G1 X-9.52 Y7.2 Z4.13 F4200.0
G1 F1200.0
G1 E246.266
G1 F4200.0
M101
G1 X-9.38 Y7.2 Z4.13 F4800.0 E246.271
G1 F1200.0
G1 E245.47
G1 F4800.0
M103
G1 X-9.44 Y9.0 Z4.13 F4200.0
G1 F1200.0
G1 E246.271
G1 F4200.0
M101
G1 X-10.12 Y9.0 Z4.13 F4800.0 E246.296
G1 F1200.0
G1 E245.296
G1 F4800.0
M103
G1 X-6.99 Y9.0 Z4.13 F4200.0
G1 F1200.0
G1 E246.296
G1 F4200.0
M101
G1 X-6.7 Y9.0 Z4.13 F4800.0 E246.306
G1 X-6.7 Y9.0 Z4.13 F4800.0
G1 X-5.8 Y9.0 Z4.13 F4800.0 E246.34
G1 X-5.8 Y9.0 Z4.13 F4800.0
G1 X-5.52 Y9.0 Z4.13 F4800.0 E246.35
G1 F1200.0
G1 E245.454
G1 F4800.0
M103
G1 X-6.11 Y7.2 Z4.13 F4200.0
G1 F1200.0
G1 E246.35
G1 F4200.0
M101
G1 X-6.39 Y7.2 Z4.13 F4800.0 E246.361
G1 F1200.0
G1 E245.361
G1 F4800.0
M103
G1 X-3.12 Y7.2 Z4.13 F4200.0
G1 F1200.0
G1 E246.361
G1 F4200.0
M101
G1 X-2.98 Y7.2 Z4.13 F4800.0 E246.366
G1 F1200.0
G1 E245.564
G1 F4800.0
M103
G1 X-3.06 Y9.0 Z4.13 F4200.0
G1 F1200.0
G1 E246.366
G1 F4200.0
M101
G1 X-2.38 Y9.0 Z4.13 F4800.0 E246.391
G1 F1200.0
G1 E245.391
G1 F4800.0
M103
G1 X2.09 Y9.0 Z4.13 F4200.0
G1 F1200.0
G1 E246.391
G1 F4200.0
M101
G1 X2.96 Y9.0 Z4.13 F4800.0 E246.423
G1 F1200.0
G1 E245.423
G1 F4800.0
M103
G1 X5.23 Y9.0 Z4.13 F4200.0
G1 F1200.0
G1 E246.423
G1 F4200.0
M101
G1 X7.27 Y9.0 Z4.13 F4800.0 E246.498
G1 F1200.0
G1 E245.498
G1 F4800.0
M103
G1 X9.54 Y9.0 Z4.13 F4200.0
G1 F1200.0
G1 E246.498
G1 F4200.0
M101
G1 X10.41 Y9.0 Z4.13 F4800.0 E246.53
G1 F1200.0
G1 E245.53
G1 F4800.0
M103
;M108 R40.0
(</supportLayer>)
(<rotation> (-1+1.22464679915e-16j) )
(<nestedRing>)
(<boundaryPerimeter>)
(<boundaryPoint> X-5.75 Y-10.18 Z4.131 </boundaryPoint>)
M73 P39 (display progress)
(<boundaryPoint> X-4.628 Y-9.958 Z4.131 </boundaryPoint>)
(<boundaryPoint> X-3.678 Y-9.322 Z4.131 </boundaryPoint>)
(<boundaryPoint> X-3.042 Y-8.372 Z4.131 </boundaryPoint>)
(<boundaryPoint> X-2.82 Y-7.25 Z4.131 </boundaryPoint>)
(<boundaryPoint> X-3.042 Y-6.128 Z4.131 </boundaryPoint>)
(<boundaryPoint> X-3.678 Y-5.178 Z4.131 </boundaryPoint>)
(<boundaryPoint> X-4.628 Y-4.542 Z4.131 </boundaryPoint>)
(<boundaryPoint> X-5.75 Y-4.32 Z4.131 </boundaryPoint>)
(<boundaryPoint> X-6.872 Y-4.542 Z4.131 </boundaryPoint>)
(<boundaryPoint> X-7.822 Y-5.178 Z4.131 </boundaryPoint>)
(<boundaryPoint> X-8.458 Y-6.128 Z4.131 </boundaryPoint>)
(<boundaryPoint> X-8.68 Y-7.25 Z4.131 </boundaryPoint>)
(<boundaryPoint> X-8.458 Y-8.372 Z4.131 </boundaryPoint>)
(<boundaryPoint> X-7.822 Y-9.322 Z4.131 </boundaryPoint>)
(<boundaryPoint> X-6.872 Y-9.958 Z4.131 </boundaryPoint>)
(<edge> outer )
G1 X-4.91 Y-5.56 Z4.13 F4200.0
G1 X-5.75 Y-5.36 Z4.13 F4200.0
G1 X-7.39 Y-6.31 Z4.13 F4200.0
G1 X-7.94 Y-8.79 Z4.13 F4200.0
G1 F1200.0
G1 E246.53
G1 F4200.0
M101
G1 X-7.68 Y-9.18 Z4.13 F2400.0 E246.555
G1 X-6.79 Y-9.77 Z4.13 F2400.0 E246.612
G1 X-5.75 Y-9.98 Z4.13 F2400.0 E246.668
G1 X-4.71 Y-9.77 Z4.13 F2400.0 E246.724
G1 X-3.82 Y-9.18 Z4.13 F2400.0 E246.78
G1 X-3.23 Y-8.29 Z4.13 F2400.0 E246.836
G1 X-3.02 Y-7.25 Z4.13 F2400.0 E246.893
G1 X-3.23 Y-6.21 Z4.13 F2400.0 E246.949
G1 X-3.82 Y-5.32 Z4.13 F2400.0 E247.005
G1 X-4.71 Y-4.73 Z4.13 F2400.0 E247.061
G1 X-5.75 Y-4.52 Z4.13 F2400.0 E247.118
G1 X-6.79 Y-4.73 Z4.13 F2400.0 E247.174
G1 X-7.68 Y-5.32 Z4.13 F2400.0 E247.23
G1 X-8.27 Y-6.21 Z4.13 F2400.0 E247.286
G1 X-8.48 Y-7.25 Z4.13 F2400.0 E247.342
G1 X-8.27 Y-8.29 Z4.13 F2400.0 E247.399
G1 X-7.94 Y-8.79 Z4.13 F2400.0 E247.43
G1 F1200.0
G1 E247.064
G1 F2400.0
M103
(</edge>)
(</boundaryPerimeter>)
(<nestedRing>)
(<boundaryPerimeter>)
(<boundaryPoint> X-4.998 Y-5.948 Z4.131 </boundaryPoint>)
(<boundaryPoint> X-4.448 Y-6.498 Z4.131 </boundaryPoint>)
(<boundaryPoint> X-4.247 Y-7.25 Z4.131 </boundaryPoint>)
(<boundaryPoint> X-4.448 Y-8.002 Z4.131 </boundaryPoint>)
(<boundaryPoint> X-4.998 Y-8.552 Z4.131 </boundaryPoint>)
(<boundaryPoint> X-5.75 Y-8.753 Z4.131 </boundaryPoint>)
(<boundaryPoint> X-6.502 Y-8.552 Z4.131 </boundaryPoint>)
(<boundaryPoint> X-7.052 Y-8.002 Z4.131 </boundaryPoint>)
(<boundaryPoint> X-7.253 Y-7.25 Z4.131 </boundaryPoint>)
(<boundaryPoint> X-7.052 Y-6.498 Z4.131 </boundaryPoint>)
(<boundaryPoint> X-6.502 Y-5.948 Z4.131 </boundaryPoint>)
(<boundaryPoint> X-5.75 Y-5.747 Z4.131 </boundaryPoint>)
(<edge> inner )
G1 X-6.58 Y-8.74 Z4.13 F4200.0
G1 F1200.0
G1 E247.43
G1 F4200.0
M101
G1 X-6.61 Y-8.73 Z4.13 F2400.0 E247.431
G1 X-6.92 Y-8.42 Z4.13 F2400.0 E247.455
G1 X-7.23 Y-8.11 Z4.13 F2400.0 E247.478
G1 X-7.46 Y-7.25 Z4.13 F2400.0 E247.525
G1 X-7.23 Y-6.4 Z4.13 F2400.0 E247.572
G1 X-6.61 Y-5.77 Z4.13 F2400.0 E247.618
G1 X-5.75 Y-5.54 Z4.13 F2400.0 E247.665
G1 X-4.89 Y-5.77 Z4.13 F2400.0 E247.712
G1 X-4.27 Y-6.4 Z4.13 F2400.0 E247.759
G1 X-4.04 Y-7.25 Z4.13 F2400.0 E247.805
G1 X-4.27 Y-8.11 Z4.13 F2400.0 E247.852
G1 X-4.89 Y-8.73 Z4.13 F2400.0 E247.899
G1 X-5.75 Y-8.96 Z4.13 F2400.0 E247.946
G1 X-6.58 Y-8.74 Z4.13 F2400.0 E247.991
G1 F1200.0
G1 E247.445
G1 F2400.0
M103
(</edge>)
(</boundaryPerimeter>)
(</nestedRing>)
(<infill>)
(<infillBoundary>)
(<infillPoint> X-5.75 Y-9.976 Z2.565 </infillPoint>)
(<infillPoint> X-4.706 Y-9.77 Z2.565 </infillPoint>)
(<infillPoint> X-3.822 Y-9.178 Z2.565 </infillPoint>)
(<infillPoint> X-3.23 Y-8.294 Z2.565 </infillPoint>)
(<infillPoint> X-3.024 Y-7.25 Z2.565 </infillPoint>)
(<infillPoint> X-3.23 Y-6.206 Z2.565 </infillPoint>)
(<infillPoint> X-3.822 Y-5.322 Z2.565 </infillPoint>)
(<infillPoint> X-4.706 Y-4.73 Z2.565 </infillPoint>)
(<infillPoint> X-5.75 Y-4.524 Z2.565 </infillPoint>)
(<infillPoint> X-6.794 Y-4.73 Z2.565 </infillPoint>)
(<infillPoint> X-7.678 Y-5.322 Z2.565 </infillPoint>)
(<infillPoint> X-8.27 Y-6.206 Z2.565 </infillPoint>)
(<infillPoint> X-8.476 Y-7.25 Z2.565 </infillPoint>)
(<infillPoint> X-8.27 Y-8.294 Z2.565 </infillPoint>)
(<infillPoint> X-7.678 Y-9.178 Z2.565 </infillPoint>)
(<infillPoint> X-6.794 Y-9.77 Z2.565 </infillPoint>)
(</infillBoundary>)
(<infillBoundary>)
(<infillPoint> X-4.895 Y-5.769 Z2.565 </infillPoint>)
(<infillPoint> X-4.269 Y-6.395 Z2.565 </infillPoint>)
(<infillPoint> X-4.04 Y-7.25 Z2.565 </infillPoint>)
(<infillPoint> X-4.269 Y-8.105 Z2.565 </infillPoint>)
(<infillPoint> X-4.895 Y-8.731 Z2.565 </infillPoint>)
(<infillPoint> X-5.75 Y-8.96 Z2.565 </infillPoint>)
(<infillPoint> X-6.605 Y-8.731 Z2.565 </infillPoint>)
(<infillPoint> X-7.231 Y-8.105 Z2.565 </infillPoint>)
(<infillPoint> X-7.46 Y-7.25 Z2.565 </infillPoint>)
(<infillPoint> X-7.231 Y-6.395 Z2.565 </infillPoint>)
(<infillPoint> X-6.605 Y-5.769 Z2.565 </infillPoint>)
(<infillPoint> X-5.75 Y-5.54 Z2.565 </infillPoint>)
(</infillBoundary>)
;M108 R80.0
G1 X-5.29 Y-9.6 Z4.13 F4200.0
G1 F1200.0
G1 E247.991
G1 F4200.0
M101
G1 X-6.21 Y-9.6 Z4.13 F4800.0 E248.039
G1 F1200.0
G1 E247.039
G1 F4800.0
M103
G1 X-4.11 Y-8.2 Z4.13 F4200.0
G1 X-4.51 Y-5.2 Z4.13 F4200.0
G1 F1200.0
G1 E248.039
G1 F4200.0
M101
G1 X-6.99 Y-5.2 Z4.13 F4800.0 E248.17
G1 X-6.83 Y-5.6 Z4.13 F4800.0 E248.193
G1 X-7.53 Y-5.6 Z4.13 F4800.0 E248.23
G1 X-7.8 Y-6.0 Z4.13 F4800.0 E248.255
G1 X-7.23 Y-6.0 Z4.13 F4800.0 E248.285
G1 X-7.52 Y-6.4 Z4.13 F4800.0 E248.311
G1 X-8.02 Y-6.4 Z4.13 F4800.0 E248.338
G1 X-8.1 Y-6.8 Z4.13 F4800.0 E248.359
G1 X-7.63 Y-6.8 Z4.13 F4800.0 E248.384
G1 X-7.74 Y-7.2 Z4.13 F4800.0 E248.406
G1 X-8.18 Y-7.2 Z4.13 F4800.0 E248.429
G1 X-8.12 Y-7.6 Z4.13 F4800.0 E248.451
G1 X-7.66 Y-7.6 Z4.13 F4800.0 E248.475
G1 X-7.55 Y-8.0 Z4.13 F4800.0 E248.497
G1 X-8.04 Y-8.0 Z4.13 F4800.0 E248.523
G1 X-7.86 Y-8.4 Z4.13 F4800.0 E248.546
G1 X-7.33 Y-8.4 Z4.13 F4800.0 E248.574
G1 X-7.59 Y-8.8 Z4.13 F4800.0 E248.6
G1 X-6.93 Y-8.8 Z4.13 F4800.0 E248.634
G1 X-7.14 Y-9.2 Z4.13 F4800.0 E248.658
G1 X-4.36 Y-9.2 Z4.13 F4800.0 E248.805
G1 X-4.57 Y-8.8 Z4.13 F4800.0 E248.829
G1 X-3.91 Y-8.8 Z4.13 F4800.0 E248.864
G1 X-4.17 Y-8.4 Z4.13 F4800.0 E248.889
G1 X-3.64 Y-8.4 Z4.13 F4800.0 E248.917
G1 X-3.46 Y-8.0 Z4.13 F4800.0 E248.94
G1 X-3.95 Y-8.0 Z4.13 F4800.0 E248.966
G1 X-3.84 Y-7.6 Z4.13 F4800.0 E248.988
G1 X-3.38 Y-7.6 Z4.13 F4800.0 E249.013
G1 X-3.32 Y-7.2 Z4.13 F4800.0 E249.034
G1 X-3.76 Y-7.2 Z4.13 F4800.0 E249.058
G1 X-3.87 Y-6.8 Z4.13 F4800.0 E249.08
G1 X-3.4 Y-6.8 Z4.13 F4800.0 E249.104
G1 X-3.48 Y-6.4 Z4.13 F4800.0 E249.126
G1 X-3.98 Y-6.4 Z4.13 F4800.0 E249.152
G1 X-3.71 Y-6.0 Z4.13 F4800.0 E249.178
G1 X-4.27 Y-6.0 Z4.13 F4800.0 E249.208
G1 X-3.97 Y-5.6 Z4.13 F4800.0 E249.234
G1 X-4.67 Y-5.6 Z4.13 F4800.0 E249.271
G1 F1200.0
G1 E248.271
G1 F4800.0
M103
(</infill>)
(</nestedRing>)
(<nestedRing>)
(<boundaryPerimeter>)
(<boundaryPoint> X4.628 Y-6.542 Z4.131 </boundaryPoint>)
(<boundaryPoint> X3.678 Y-7.178 Z4.131 </boundaryPoint>)
(<boundaryPoint> X3.042 Y-8.128 Z4.131 </boundaryPoint>)
(<boundaryPoint> X2.82 Y-9.25 Z4.131 </boundaryPoint>)
(<boundaryPoint> X3.042 Y-10.372 Z4.131 </boundaryPoint>)
(<boundaryPoint> X3.678 Y-11.322 Z4.131 </boundaryPoint>)
(<boundaryPoint> X4.628 Y-11.958 Z4.131 </boundaryPoint>)
(<boundaryPoint> X5.75 Y-12.18 Z4.131 </boundaryPoint>)
(<boundaryPoint> X6.872 Y-11.958 Z4.131 </boundaryPoint>)
(<boundaryPoint> X7.822 Y-11.322 Z4.131 </boundaryPoint>)
(<boundaryPoint> X8.458 Y-10.372 Z4.131 </boundaryPoint>)
(<boundaryPoint> X8.68 Y-9.25 Z4.131 </boundaryPoint>)
(<boundaryPoint> X8.458 Y-8.128 Z4.131 </boundaryPoint>)
(<boundaryPoint> X7.822 Y-7.178 Z4.131 </boundaryPoint>)
(<boundaryPoint> X6.872 Y-6.542 Z4.131 </boundaryPoint>)
(<boundaryPoint> X5.75 Y-6.32 Z4.131 </boundaryPoint>)
(<edge> outer )
;M108 R40.0
G1 X-5.22 Y-7.1 Z4.13 F4200.0
G1 X5.28 Y-9.17 Z4.13 F4200.0
G1 X3.49 Y-7.81 Z4.13 F4200.0
G1 F1200.0
G1 E249.271
G1 F4200.0
M101
G1 X3.23 Y-8.21 Z4.13 F2400.0 E249.296
G1 X3.02 Y-9.25 Z4.13 F2400.0 E249.352
G1 X3.23 Y-10.29 Z4.13 F2400.0 E249.408
G1 X3.82 Y-11.18 Z4.13 F2400.0 E249.464
G1 X4.71 Y-11.77 Z4.13 F2400.0 E249.52
G1 X5.75 Y-11.98 Z4.13 F2400.0 E249.577
G1 X6.79 Y-11.77 Z4.13 F2400.0 E249.633
G1 X7.68 Y-11.18 Z4.13 F2400.0 E249.689
G1 X8.27 Y-10.29 Z4.13 F2400.0 E249.745
G1 X8.48 Y-9.25 Z4.13 F2400.0 E249.801
G1 X8.27 Y-8.21 Z4.13 F2400.0 E249.858
G1 X7.68 Y-7.32 Z4.13 F2400.0 E249.914
M73 P40 (display progress)
G1 X6.79 Y-6.73 Z4.13 F2400.0 E249.97
G1 X5.75 Y-6.52 Z4.13 F2400.0 E250.026
G1 X4.71 Y-6.73 Z4.13 F2400.0 E250.082
G1 X3.82 Y-7.32 Z4.13 F2400.0 E250.139
G1 X3.49 Y-7.81 Z4.13 F2400.0 E250.17
G1 F1200.0
G1 E249.943
G1 F2400.0
M103
(</edge>)
(</boundaryPerimeter>)
(<nestedRing>)
(<boundaryPerimeter>)
(<boundaryPoint> X7.253 Y-9.25 Z4.131 </boundaryPoint>)
(<boundaryPoint> X7.052 Y-10.002 Z4.131 </boundaryPoint>)
(<boundaryPoint> X6.502 Y-10.552 Z4.131 </boundaryPoint>)
(<boundaryPoint> X5.75 Y-10.753 Z4.131 </boundaryPoint>)
(<boundaryPoint> X4.998 Y-10.552 Z4.131 </boundaryPoint>)
(<boundaryPoint> X4.448 Y-10.002 Z4.131 </boundaryPoint>)
(<boundaryPoint> X4.247 Y-9.25 Z4.131 </boundaryPoint>)
(<boundaryPoint> X4.448 Y-8.498 Z4.131 </boundaryPoint>)
(<boundaryPoint> X4.998 Y-7.948 Z4.131 </boundaryPoint>)
(<boundaryPoint> X5.75 Y-7.747 Z4.131 </boundaryPoint>)
(<boundaryPoint> X6.502 Y-7.948 Z4.131 </boundaryPoint>)
(<boundaryPoint> X7.052 Y-8.498 Z4.131 </boundaryPoint>)
(<edge> inner )
G1 X4.15 Y-8.85 Z4.13 F4200.0
G1 F1200.0
G1 E250.17
G1 F4200.0
M101
G1 X4.27 Y-8.4 Z4.13 F2400.0 E250.195
G1 X4.89 Y-7.77 Z4.13 F2400.0 E250.242
G1 X5.75 Y-7.54 Z4.13 F2400.0 E250.288
G1 X6.61 Y-7.77 Z4.13 F2400.0 E250.335
G1 X7.23 Y-8.4 Z4.13 F2400.0 E250.382
G1 X7.46 Y-9.25 Z4.13 F2400.0 E250.429
G1 X7.23 Y-10.11 Z4.13 F2400.0 E250.475
G1 X6.61 Y-10.73 Z4.13 F2400.0 E250.522
G1 X5.75 Y-10.96 Z4.13 F2400.0 E250.569
G1 X4.89 Y-10.73 Z4.13 F2400.0 E250.616
G1 X4.27 Y-10.11 Z4.13 F2400.0 E250.662
G1 X4.04 Y-9.25 Z4.13 F2400.0 E250.709
G1 X4.15 Y-8.85 Z4.13 F2400.0 E250.731
G1 F1200.0
G1 E250.731
G1 F2400.0
M103
(</edge>)
(</boundaryPerimeter>)
(</nestedRing>)
(<infill>)
(<infillBoundary>)
(<infillPoint> X4.706 Y-6.73 Z2.565 </infillPoint>)
(<infillPoint> X3.822 Y-7.322 Z2.565 </infillPoint>)
(<infillPoint> X3.23 Y-8.206 Z2.565 </infillPoint>)
(<infillPoint> X3.024 Y-9.25 Z2.565 </infillPoint>)
(<infillPoint> X3.23 Y-10.294 Z2.565 </infillPoint>)
(<infillPoint> X3.822 Y-11.178 Z2.565 </infillPoint>)
(<infillPoint> X4.706 Y-11.77 Z2.565 </infillPoint>)
(<infillPoint> X5.75 Y-11.976 Z2.565 </infillPoint>)
(<infillPoint> X6.794 Y-11.77 Z2.565 </infillPoint>)
(<infillPoint> X7.678 Y-11.178 Z2.565 </infillPoint>)
(<infillPoint> X8.27 Y-10.294 Z2.565 </infillPoint>)
(<infillPoint> X8.476 Y-9.25 Z2.565 </infillPoint>)
(<infillPoint> X8.27 Y-8.206 Z2.565 </infillPoint>)
(<infillPoint> X7.678 Y-7.322 Z2.565 </infillPoint>)
(<infillPoint> X6.794 Y-6.73 Z2.565 </infillPoint>)
(<infillPoint> X5.75 Y-6.524 Z2.565 </infillPoint>)
(</infillBoundary>)
(<infillBoundary>)
(<infillPoint> X7.46 Y-9.25 Z2.565 </infillPoint>)
(<infillPoint> X7.231 Y-10.105 Z2.565 </infillPoint>)
(<infillPoint> X6.605 Y-10.731 Z2.565 </infillPoint>)
(<infillPoint> X5.75 Y-10.96 Z2.565 </infillPoint>)
(<infillPoint> X4.895 Y-10.731 Z2.565 </infillPoint>)
(<infillPoint> X4.269 Y-10.105 Z2.565 </infillPoint>)
(<infillPoint> X4.04 Y-9.25 Z2.565 </infillPoint>)
(<infillPoint> X4.269 Y-8.395 Z2.565 </infillPoint>)
(<infillPoint> X4.895 Y-7.769 Z2.565 </infillPoint>)
(<infillPoint> X5.75 Y-7.54 Z2.565 </infillPoint>)
(<infillPoint> X6.605 Y-7.769 Z2.565 </infillPoint>)
(<infillPoint> X7.231 Y-8.395 Z2.565 </infillPoint>)
(</infillBoundary>)
;M108 R80.0
G1 X3.32 Y-9.2 Z4.13 F4200.0
G1 F1200.0
G1 E250.731
G1 F4200.0
M101
G1 X3.76 Y-9.2 Z4.13 F4800.0 E250.754
G1 X3.84 Y-9.6 Z4.13 F4800.0 E250.776
G1 X3.38 Y-9.6 Z4.13 F4800.0 E250.801
G1 X3.46 Y-10.0 Z4.13 F4800.0 E250.822
G1 X3.95 Y-10.0 Z4.13 F4800.0 E250.848
G1 X4.17 Y-10.4 Z4.13 F4800.0 E250.872
G1 X3.64 Y-10.4 Z4.13 F4800.0 E250.9
G1 X3.91 Y-10.8 Z4.13 F4800.0 E250.926
G1 X4.57 Y-10.8 Z4.13 F4800.0 E250.96
G1 X4.36 Y-11.2 Z4.13 F4800.0 E250.984
G1 X7.14 Y-11.2 Z4.13 F4800.0 E251.131
G1 X6.93 Y-10.8 Z4.13 F4800.0 E251.155
G1 X7.59 Y-10.8 Z4.13 F4800.0 E251.19
G1 X7.33 Y-10.4 Z4.13 F4800.0 E251.215
G1 X7.86 Y-10.4 Z4.13 F4800.0 E251.243
G1 X8.04 Y-10.0 Z4.13 F4800.0 E251.266
G1 X7.55 Y-10.0 Z4.13 F4800.0 E251.292
G1 X7.66 Y-9.6 Z4.13 F4800.0 E251.314
G1 X8.12 Y-9.6 Z4.13 F4800.0 E251.339
G1 X8.18 Y-9.2 Z4.13 F4800.0 E251.36
G1 X7.74 Y-9.2 Z4.13 F4800.0 E251.384
G1 X7.63 Y-8.8 Z4.13 F4800.0 E251.406
G1 X8.1 Y-8.8 Z4.13 F4800.0 E251.43
G1 X8.02 Y-8.4 Z4.13 F4800.0 E251.452
G1 X7.52 Y-8.4 Z4.13 F4800.0 E251.478
G1 X7.8 Y-8.0 Z4.13 F4800.0 E251.504
G1 X7.23 Y-8.0 Z4.13 F4800.0 E251.534
G1 X7.53 Y-7.6 Z4.13 F4800.0 E251.56
G1 X6.83 Y-7.6 Z4.13 F4800.0 E251.597
G1 X6.99 Y-7.2 Z4.13 F4800.0 E251.619
G1 X4.51 Y-7.2 Z4.13 F4800.0 E251.751
G1 X4.67 Y-7.6 Z4.13 F4800.0 E251.773
G1 X3.97 Y-7.6 Z4.13 F4800.0 E251.81
G1 X3.71 Y-8.0 Z4.13 F4800.0 E251.835
G1 X4.27 Y-8.0 Z4.13 F4800.0 E251.865
G1 X3.98 Y-8.4 Z4.13 F4800.0 E251.891
G1 X3.48 Y-8.4 Z4.13 F4800.0 E251.918
G1 X3.4 Y-8.8 Z4.13 F4800.0 E251.939
G1 X3.87 Y-8.8 Z4.13 F4800.0 E251.964
G1 F1200.0
G1 E250.964
G1 F4800.0
M103
G1 X4.03 Y-9.97 Z4.13 F4200.0
G1 X5.29 Y-11.6 Z4.13 F4200.0
G1 F1200.0
G1 E251.964
G1 F4200.0
M101
G1 X6.21 Y-11.6 Z4.13 F4800.0 E252.012
G1 F1200.0
G1 E251.012
G1 F4800.0
M103
(</infill>)
(</nestedRing>)
(<nestedRing>)
(<boundaryPerimeter>)
(<boundaryPoint> X7.372 Y11.958 Z4.131 </boundaryPoint>)
(<boundaryPoint> X6.25 Y12.18 Z4.131 </boundaryPoint>)
(<boundaryPoint> X5.128 Y11.958 Z4.131 </boundaryPoint>)
(<boundaryPoint> X4.178 Y11.322 Z4.131 </boundaryPoint>)
(<boundaryPoint> X3.542 Y10.372 Z4.131 </boundaryPoint>)
(<boundaryPoint> X3.32 Y9.25 Z4.131 </boundaryPoint>)
(<boundaryPoint> X3.542 Y8.128 Z4.131 </boundaryPoint>)
(<boundaryPoint> X4.178 Y7.178 Z4.131 </boundaryPoint>)
(<boundaryPoint> X5.128 Y6.542 Z4.131 </boundaryPoint>)
(<boundaryPoint> X6.25 Y6.32 Z4.131 </boundaryPoint>)
(<boundaryPoint> X7.372 Y6.542 Z4.131 </boundaryPoint>)
(<boundaryPoint> X8.322 Y7.178 Z4.131 </boundaryPoint>)
(<boundaryPoint> X8.958 Y8.128 Z4.131 </boundaryPoint>)
(<boundaryPoint> X9.18 Y9.25 Z4.131 </boundaryPoint>)
(<boundaryPoint> X8.958 Y10.372 Z4.131 </boundaryPoint>)
(<boundaryPoint> X8.322 Y11.322 Z4.131 </boundaryPoint>)
(<edge> outer )
;M108 R40.0
G1 X5.74 Y-8.73 Z4.13 F4200.0
G1 X6.32 Y8.73 Z4.13 F4200.0
G1 X5.79 Y6.62 Z4.13 F4200.0
G1 F1200.0
G1 E252.012
G1 F4200.0
M101
G1 X6.25 Y6.52 Z4.13 F2400.0 E252.037
G1 X7.29 Y6.73 Z4.13 F2400.0 E252.094
G1 X8.18 Y7.32 Z4.13 F2400.0 E252.15
G1 X8.77 Y8.21 Z4.13 F2400.0 E252.206
G1 X8.98 Y9.25 Z4.13 F2400.0 E252.262
G1 X8.77 Y10.29 Z4.13 F2400.0 E252.318
G1 X8.18 Y11.18 Z4.13 F2400.0 E252.375
G1 X7.29 Y11.77 Z4.13 F2400.0 E252.431
G1 X6.25 Y11.98 Z4.13 F2400.0 E252.487
G1 X5.21 Y11.77 Z4.13 F2400.0 E252.543
G1 X4.32 Y11.18 Z4.13 F2400.0 E252.599
G1 X3.73 Y10.29 Z4.13 F2400.0 E252.656
G1 X3.52 Y9.25 Z4.13 F2400.0 E252.712
G1 X3.73 Y8.21 Z4.13 F2400.0 E252.768
G1 X4.32 Y7.32 Z4.13 F2400.0 E252.824
G1 X5.21 Y6.73 Z4.13 F2400.0 E252.88
G1 X5.79 Y6.62 Z4.13 F2400.0 E252.912
G1 F1200.0
G1 E252.518
G1 F2400.0
M103
(</edge>)
(</boundaryPerimeter>)
(<nestedRing>)
(<boundaryPerimeter>)
(<boundaryPoint> X6.25 Y7.747 Z4.131 </boundaryPoint>)
(<boundaryPoint> X5.498 Y7.948 Z4.131 </boundaryPoint>)
(<boundaryPoint> X4.948 Y8.498 Z4.131 </boundaryPoint>)
(<boundaryPoint> X4.747 Y9.25 Z4.131 </boundaryPoint>)
(<boundaryPoint> X4.948 Y10.002 Z4.131 </boundaryPoint>)
(<boundaryPoint> X5.498 Y10.552 Z4.131 </boundaryPoint>)
(<boundaryPoint> X6.25 Y10.753 Z4.131 </boundaryPoint>)
(<boundaryPoint> X7.002 Y10.552 Z4.131 </boundaryPoint>)
(<boundaryPoint> X7.552 Y10.002 Z4.131 </boundaryPoint>)
(<boundaryPoint> X7.753 Y9.25 Z4.131 </boundaryPoint>)
(<boundaryPoint> X7.552 Y8.498 Z4.131 </boundaryPoint>)
(<boundaryPoint> X7.002 Y7.948 Z4.131 </boundaryPoint>)
(<edge> inner )
G1 X6.71 Y7.66 Z4.13 F4200.0
G1 F1200.0
G1 E252.912
G1 F4200.0
M101
G1 X6.25 Y7.54 Z4.13 F2400.0 E252.937
G1 X5.4 Y7.77 Z4.13 F2400.0 E252.983
G1 X4.77 Y8.4 Z4.13 F2400.0 E253.03
G1 X4.54 Y9.25 Z4.13 F2400.0 E253.077
G1 X4.77 Y10.11 Z4.13 F2400.0 E253.124
M73 P41 (display progress)
G1 X5.4 Y10.73 Z4.13 F2400.0 E253.17
G1 X6.25 Y10.96 Z4.13 F2400.0 E253.217
G1 X7.11 Y10.73 Z4.13 F2400.0 E253.264
G1 X7.73 Y10.11 Z4.13 F2400.0 E253.311
G1 X7.96 Y9.25 Z4.13 F2400.0 E253.357
G1 X7.73 Y8.4 Z4.13 F2400.0 E253.404
G1 X7.11 Y7.77 Z4.13 F2400.0 E253.451
G1 X6.71 Y7.66 Z4.13 F2400.0 E253.473
G1 F1200.0
G1 E252.713
G1 F2400.0
M103
(</edge>)
(</boundaryPerimeter>)
(</nestedRing>)
(<infill>)
(<infillBoundary>)
(<infillPoint> X7.294 Y11.77 Z2.565 </infillPoint>)
(<infillPoint> X6.25 Y11.976 Z2.565 </infillPoint>)
(<infillPoint> X5.206 Y11.77 Z2.565 </infillPoint>)
(<infillPoint> X4.322 Y11.178 Z2.565 </infillPoint>)
(<infillPoint> X3.73 Y10.294 Z2.565 </infillPoint>)
(<infillPoint> X3.524 Y9.25 Z2.565 </infillPoint>)
(<infillPoint> X3.73 Y8.206 Z2.565 </infillPoint>)
(<infillPoint> X4.322 Y7.322 Z2.565 </infillPoint>)
(<infillPoint> X5.206 Y6.73 Z2.565 </infillPoint>)
(<infillPoint> X6.25 Y6.524 Z2.565 </infillPoint>)
(<infillPoint> X7.294 Y6.73 Z2.565 </infillPoint>)
(<infillPoint> X8.178 Y7.322 Z2.565 </infillPoint>)
(<infillPoint> X8.77 Y8.206 Z2.565 </infillPoint>)
(<infillPoint> X8.976 Y9.25 Z2.565 </infillPoint>)
(<infillPoint> X8.77 Y10.294 Z2.565 </infillPoint>)
(<infillPoint> X8.178 Y11.178 Z2.565 </infillPoint>)
(</infillBoundary>)
(<infillBoundary>)
(<infillPoint> X6.25 Y7.54 Z2.565 </infillPoint>)
(<infillPoint> X5.395 Y7.769 Z2.565 </infillPoint>)
(<infillPoint> X4.769 Y8.395 Z2.565 </infillPoint>)
(<infillPoint> X4.54 Y9.25 Z2.565 </infillPoint>)
(<infillPoint> X4.769 Y10.105 Z2.565 </infillPoint>)
(<infillPoint> X5.395 Y10.731 Z2.565 </infillPoint>)
(<infillPoint> X6.25 Y10.96 Z2.565 </infillPoint>)
(<infillPoint> X7.105 Y10.731 Z2.565 </infillPoint>)
(<infillPoint> X7.731 Y10.105 Z2.565 </infillPoint>)
(<infillPoint> X7.96 Y9.25 Z2.565 </infillPoint>)
(<infillPoint> X7.731 Y8.395 Z2.565 </infillPoint>)
(<infillPoint> X7.105 Y7.769 Z2.565 </infillPoint>)
(</infillBoundary>)
;M108 R80.0
G1 X5.01 Y7.2 Z4.13 F4200.0
G1 F1200.0
G1 E253.473
G1 F4200.0
M101
G1 X7.49 Y7.2 Z4.13 F4800.0 E253.604
G1 X7.33 Y7.6 Z4.13 F4800.0 E253.627
G1 X8.03 Y7.6 Z4.13 F4800.0 E253.663
G1 X8.3 Y8.0 Z4.13 F4800.0 E253.689
G1 X7.73 Y8.0 Z4.13 F4800.0 E253.719
G1 X8.02 Y8.4 Z4.13 F4800.0 E253.745
G1 X8.52 Y8.4 Z4.13 F4800.0 E253.771
G1 X8.6 Y8.8 Z4.13 F4800.0 E253.793
G1 X8.13 Y8.8 Z4.13 F4800.0 E253.818
G1 X8.24 Y9.2 Z4.13 F4800.0 E253.839
G1 X8.68 Y9.2 Z4.13 F4800.0 E253.863
G1 X8.62 Y9.6 Z4.13 F4800.0 E253.884
G1 X8.16 Y9.6 Z4.13 F4800.0 E253.909
G1 X8.05 Y10.0 Z4.13 F4800.0 E253.931
G1 X8.54 Y10.0 Z4.13 F4800.0 E253.957
G1 X8.36 Y10.4 Z4.13 F4800.0 E253.98
G1 X7.83 Y10.4 Z4.13 F4800.0 E254.008
G1 X8.09 Y10.8 Z4.13 F4800.0 E254.033
G1 X7.43 Y10.8 Z4.13 F4800.0 E254.068
G1 X7.64 Y11.2 Z4.13 F4800.0 E254.092
G1 X4.86 Y11.2 Z4.13 F4800.0 E254.239
G1 X5.07 Y10.8 Z4.13 F4800.0 E254.263
G1 X4.41 Y10.8 Z4.13 F4800.0 E254.298
G1 X4.67 Y10.4 Z4.13 F4800.0 E254.323
G1 X4.14 Y10.4 Z4.13 F4800.0 E254.351
G1 X3.96 Y10.0 Z4.13 F4800.0 E254.374
G1 X4.45 Y10.0 Z4.13 F4800.0 E254.4
G1 X4.34 Y9.6 Z4.13 F4800.0 E254.422
G1 X3.88 Y9.6 Z4.13 F4800.0 E254.446
G1 X3.82 Y9.2 Z4.13 F4800.0 E254.468
G1 X4.26 Y9.2 Z4.13 F4800.0 E254.491
G1 X4.37 Y8.8 Z4.13 F4800.0 E254.513
G1 X3.9 Y8.8 Z4.13 F4800.0 E254.538
G1 X3.98 Y8.4 Z4.13 F4800.0 E254.56
G1 X4.48 Y8.4 Z4.13 F4800.0 E254.586
G1 X4.21 Y8.0 Z4.13 F4800.0 E254.612
G1 X4.77 Y8.0 Z4.13 F4800.0 E254.641
G1 X4.47 Y7.6 Z4.13 F4800.0 E254.667
G1 X5.17 Y7.6 Z4.13 F4800.0 E254.704
G1 F1200.0
G1 E253.704
G1 F4800.0
M103
G1 X4.36 Y9.25 Z4.13 F4200.0
G1 X5.79 Y11.6 Z4.13 F4200.0
G1 F1200.0
G1 E254.704
G1 F4200.0
M101
G1 X6.71 Y11.6 Z4.13 F4800.0 E254.752
G1 F1200.0
G1 E253.752
G1 F4800.0
M103
(</infill>)
(</nestedRing>)
(<nestedRing>)
(<boundaryPerimeter>)
(<boundaryPoint> X-6.25 Y11.18 Z4.131 </boundaryPoint>)
(<boundaryPoint> X-7.372 Y10.958 Z4.131 </boundaryPoint>)
(<boundaryPoint> X-8.322 Y10.322 Z4.131 </boundaryPoint>)
(<boundaryPoint> X-8.958 Y9.372 Z4.131 </boundaryPoint>)
(<boundaryPoint> X-9.18 Y8.25 Z4.131 </boundaryPoint>)
(<boundaryPoint> X-8.958 Y7.128 Z4.131 </boundaryPoint>)
(<boundaryPoint> X-8.322 Y6.178 Z4.131 </boundaryPoint>)
(<boundaryPoint> X-7.372 Y5.542 Z4.131 </boundaryPoint>)
(<boundaryPoint> X-6.25 Y5.32 Z4.131 </boundaryPoint>)
(<boundaryPoint> X-5.128 Y5.542 Z4.131 </boundaryPoint>)
(<boundaryPoint> X-4.178 Y6.178 Z4.131 </boundaryPoint>)
(<boundaryPoint> X-3.542 Y7.128 Z4.131 </boundaryPoint>)
(<boundaryPoint> X-3.32 Y8.25 Z4.131 </boundaryPoint>)
(<boundaryPoint> X-3.542 Y9.372 Z4.131 </boundaryPoint>)
(<boundaryPoint> X-4.178 Y10.322 Z4.131 </boundaryPoint>)
(<boundaryPoint> X-5.128 Y10.958 Z4.131 </boundaryPoint>)
(<edge> outer )
;M108 R40.0
G1 X5.73 Y9.35 Z4.13 F4200.0
G1 X-5.71 Y8.02 Z4.13 F4200.0
G1 X-3.64 Y8.83 Z4.13 F4200.0
G1 F1200.0
G1 E254.752
G1 F4200.0
M101
G1 X-3.73 Y9.29 Z4.13 F2400.0 E254.777
G1 X-4.32 Y10.18 Z4.13 F2400.0 E254.834
G1 X-5.21 Y10.77 Z4.13 F2400.0 E254.89
G1 X-6.25 Y10.98 Z4.13 F2400.0 E254.946
G1 X-7.29 Y10.77 Z4.13 F2400.0 E255.002
G1 X-8.18 Y10.18 Z4.13 F2400.0 E255.058
G1 X-8.77 Y9.29 Z4.13 F2400.0 E255.115
G1 X-8.98 Y8.25 Z4.13 F2400.0 E255.171
G1 X-8.77 Y7.21 Z4.13 F2400.0 E255.227
G1 X-8.18 Y6.32 Z4.13 F2400.0 E255.283
G1 X-7.29 Y5.73 Z4.13 F2400.0 E255.34
G1 X-6.25 Y5.52 Z4.13 F2400.0 E255.396
G1 X-5.21 Y5.73 Z4.13 F2400.0 E255.452
G1 X-4.32 Y6.32 Z4.13 F2400.0 E255.508
G1 X-3.73 Y7.21 Z4.13 F2400.0 E255.564
G1 X-3.52 Y8.25 Z4.13 F2400.0 E255.621
G1 X-3.64 Y8.83 Z4.13 F2400.0 E255.652
G1 F1200.0
G1 E255.066
G1 F2400.0
M103
(</edge>)
(</boundaryPerimeter>)
(<nestedRing>)
(<boundaryPerimeter>)
(<boundaryPoint> X-4.948 Y9.002 Z4.131 </boundaryPoint>)
(<boundaryPoint> X-4.747 Y8.25 Z4.131 </boundaryPoint>)
(<boundaryPoint> X-4.948 Y7.498 Z4.131 </boundaryPoint>)
(<boundaryPoint> X-5.498 Y6.948 Z4.131 </boundaryPoint>)
(<boundaryPoint> X-6.25 Y6.747 Z4.131 </boundaryPoint>)
(<boundaryPoint> X-7.002 Y6.948 Z4.131 </boundaryPoint>)
(<boundaryPoint> X-7.552 Y7.498 Z4.131 </boundaryPoint>)
(<boundaryPoint> X-7.753 Y8.25 Z4.131 </boundaryPoint>)
(<boundaryPoint> X-7.552 Y9.002 Z4.131 </boundaryPoint>)
(<boundaryPoint> X-7.002 Y9.552 Z4.131 </boundaryPoint>)
(<boundaryPoint> X-6.25 Y9.753 Z4.131 </boundaryPoint>)
(<boundaryPoint> X-5.498 Y9.552 Z4.131 </boundaryPoint>)
(<edge> inner )
G1 X-5.1 Y9.44 Z4.13 F4200.0
G1 F1200.0
G1 E255.652
G1 F4200.0
M101
G1 X-4.77 Y9.11 Z4.13 F2400.0 E255.677
G1 X-4.54 Y8.25 Z4.13 F2400.0 E255.724
G1 X-4.77 Y7.4 Z4.13 F2400.0 E255.77
G1 X-5.4 Y6.77 Z4.13 F2400.0 E255.817
G1 X-6.25 Y6.54 Z4.13 F2400.0 E255.864
G1 X-7.11 Y6.77 Z4.13 F2400.0 E255.911
G1 X-7.73 Y7.4 Z4.13 F2400.0 E255.957
G1 X-7.96 Y8.25 Z4.13 F2400.0 E256.004
G1 X-7.73 Y9.11 Z4.13 F2400.0 E256.051
G1 X-7.11 Y9.73 Z4.13 F2400.0 E256.098
G1 X-6.25 Y9.96 Z4.13 F2400.0 E256.144
G1 X-5.4 Y9.73 Z4.13 F2400.0 E256.191
G1 X-5.1 Y9.44 Z4.13 F2400.0 E256.213
G1 F1200.0
G1 E256.088
G1 F2400.0
M103
(</edge>)
(</boundaryPerimeter>)
(</nestedRing>)
(<infill>)
(<infillBoundary>)
(<infillPoint> X-6.25 Y10.976 Z2.565 </infillPoint>)
(<infillPoint> X-7.294 Y10.77 Z2.565 </infillPoint>)
(<infillPoint> X-8.178 Y10.178 Z2.565 </infillPoint>)
(<infillPoint> X-8.77 Y9.294 Z2.565 </infillPoint>)
(<infillPoint> X-8.976 Y8.25 Z2.565 </infillPoint>)
(<infillPoint> X-8.77 Y7.206 Z2.565 </infillPoint>)
(<infillPoint> X-8.178 Y6.322 Z2.565 </infillPoint>)
(<infillPoint> X-7.294 Y5.73 Z2.565 </infillPoint>)
(<infillPoint> X-6.25 Y5.524 Z2.565 </infillPoint>)
(<infillPoint> X-5.206 Y5.73 Z2.565 </infillPoint>)
(<infillPoint> X-4.322 Y6.322 Z2.565 </infillPoint>)
(<infillPoint> X-3.73 Y7.206 Z2.565 </infillPoint>)
(<infillPoint> X-3.524 Y8.25 Z2.565 </infillPoint>)
(<infillPoint> X-3.73 Y9.294 Z2.565 </infillPoint>)
(<infillPoint> X-4.322 Y10.178 Z2.565 </infillPoint>)
(<infillPoint> X-5.206 Y10.77 Z2.565 </infillPoint>)
(</infillBoundary>)
(<infillBoundary>)
(<infillPoint> X-4.769 Y9.105 Z2.565 </infillPoint>)
(<infillPoint> X-4.54 Y8.25 Z2.565 </infillPoint>)
M73 P42 (display progress)
(<infillPoint> X-4.769 Y7.395 Z2.565 </infillPoint>)
(<infillPoint> X-5.395 Y6.769 Z2.565 </infillPoint>)
(<infillPoint> X-6.25 Y6.54 Z2.565 </infillPoint>)
(<infillPoint> X-7.105 Y6.769 Z2.565 </infillPoint>)
(<infillPoint> X-7.731 Y7.395 Z2.565 </infillPoint>)
(<infillPoint> X-7.96 Y8.25 Z2.565 </infillPoint>)
(<infillPoint> X-7.731 Y9.105 Z2.565 </infillPoint>)
(<infillPoint> X-7.105 Y9.731 Z2.565 </infillPoint>)
(<infillPoint> X-6.25 Y9.96 Z2.565 </infillPoint>)
(<infillPoint> X-5.395 Y9.731 Z2.565 </infillPoint>)
(</infillBoundary>)
;M108 R80.0
G1 X-4.0 Y9.2 Z4.13 F4200.0
G1 F1200.0
G1 E256.213
G1 F4200.0
M101
G1 X-4.5 Y9.2 Z4.13 F4800.0 E256.239
G1 X-4.4 Y8.8 Z4.13 F4800.0 E256.261
G1 X-3.92 Y8.8 Z4.13 F4800.0 E256.287
G1 X-3.84 Y8.4 Z4.13 F4800.0 E256.308
G1 X-4.29 Y8.4 Z4.13 F4800.0 E256.332
G1 X-4.32 Y8.0 Z4.13 F4800.0 E256.353
G1 X-3.86 Y8.0 Z4.13 F4800.0 E256.377
G1 X-3.94 Y7.6 Z4.13 F4800.0 E256.399
G1 X-4.42 Y7.6 Z4.13 F4800.0 E256.424
G1 X-4.57 Y7.2 Z4.13 F4800.0 E256.447
G1 X-4.07 Y7.2 Z4.13 F4800.0 E256.473
G1 X-4.34 Y6.8 Z4.13 F4800.0 E256.499
G1 X-4.97 Y6.8 Z4.13 F4800.0 E256.532
G1 X-4.71 Y6.4 Z4.13 F4800.0 E256.557
G1 X-5.69 Y6.4 Z4.13 F4800.0 E256.609
G1 X-5.31 Y6.0 Z4.13 F4800.0 E256.638
G1 X-7.19 Y6.0 Z4.13 F4800.0 E256.737
G1 X-6.81 Y6.4 Z4.13 F4800.0 E256.767
G1 X-7.79 Y6.4 Z4.13 F4800.0 E256.818
G1 X-7.53 Y6.8 Z4.13 F4800.0 E256.844
G1 X-8.16 Y6.8 Z4.13 F4800.0 E256.877
G1 X-7.93 Y7.2 Z4.13 F4800.0 E256.901
G1 X-8.43 Y7.2 Z4.13 F4800.0 E256.927
G1 X-8.56 Y7.6 Z4.13 F4800.0 E256.95
G1 X-8.08 Y7.6 Z4.13 F4800.0 E256.975
G1 X-8.18 Y8.0 Z4.13 F4800.0 E256.997
G1 X-8.64 Y8.0 Z4.13 F4800.0 E257.021
G1 X-8.66 Y8.4 Z4.13 F4800.0 E257.042
G1 X-8.21 Y8.4 Z4.13 F4800.0 E257.066
G1 X-8.1 Y8.8 Z4.13 F4800.0 E257.088
G1 X-8.58 Y8.8 Z4.13 F4800.0 E257.113
G1 X-8.5 Y9.2 Z4.13 F4800.0 E257.135
G1 X-8.0 Y9.2 Z4.13 F4800.0 E257.161
G1 X-8.23 Y9.6 Z4.13 F4800.0 E257.186
G1 X-7.63 Y9.6 Z4.13 F4800.0 E257.217
G1 X-7.94 Y10.0 Z4.13 F4800.0 E257.244
G1 X-7.19 Y10.0 Z4.13 F4800.0 E257.284
G1 X-7.34 Y10.4 Z4.13 F4800.0 E257.307
G1 X-5.16 Y10.4 Z4.13 F4800.0 E257.422
G1 X-5.32 Y10.0 Z4.13 F4800.0 E257.445
G1 X-4.56 Y10.0 Z4.13 F4800.0 E257.485
G1 X-4.27 Y9.6 Z4.13 F4800.0 E257.511
G1 X-4.87 Y9.6 Z4.13 F4800.0 E257.542
G1 F1200.0
G1 E256.542
G1 F4800.0
M103
(</infill>)
(</nestedRing>)
(</rotation>)
(</layer>)
(<layer> 4.401 )
(<supportLayer>)
;M108 R56.0
G1 X1.59 Y-9.0 Z4.4 F4200.0
G1 F1200.0
G1 E257.542
G1 F4200.0
M101
G1 X2.52 Y-9.0 Z4.4 F4800.0 E257.576
G1 F1200.0
G1 E256.576
G1 F4800.0
M103
G1 X4.73 Y-9.0 Z4.4 F4200.0
G1 F1200.0
G1 E257.576
G1 F4200.0
M101
G1 X6.77 Y-9.0 Z4.4 F4800.0 E257.652
G1 F1200.0
G1 E256.652
G1 F4800.0
M103
G1 X8.98 Y-9.0 Z4.4 F4200.0
G1 F1200.0
G1 E257.652
G1 F4200.0
M101
G1 X9.91 Y-9.0 Z4.4 F4800.0 E257.686
G1 F1200.0
G1 E256.686
G1 F4800.0
M103
G1 X7.45 Y-8.45 Z4.4 F4200.0
G1 X6.7 Y-7.61 Z4.4 F4200.0
G1 X4.47 Y-7.91 Z4.4 F4200.0
G1 X-1.54 Y-7.2 Z4.4 F4200.0
G1 F1200.0
G1 E257.686
G1 F4200.0
M101
G1 X-2.48 Y-7.2 Z4.4 F4800.0 E257.721
G1 F1200.0
G1 E256.721
G1 F4800.0
M103
G1 X-4.68 Y-7.2 Z4.4 F4200.0
G1 F1200.0
G1 E257.721
G1 F4200.0
M101
G1 X-5.6 Y-7.2 Z4.4 F4800.0 E257.755
G1 X-5.9 Y-7.2 Z4.4 F4800.0 E257.766
G1 X-6.82 Y-7.2 Z4.4 F4800.0 E257.8
G1 F1200.0
G1 E256.8
G1 F4800.0
M103
G1 X-9.02 Y-7.2 Z4.4 F4200.0
G1 F1200.0
G1 E257.8
G1 F4200.0
M101
G1 X-9.96 Y-7.2 Z4.4 F4800.0 E257.835
G1 F1200.0
G1 E256.835
G1 F4800.0
M103
G1 X-9.52 Y7.2 Z4.4 F4200.0
G1 F1200.0
G1 E257.835
G1 F4200.0
M101
G1 X-9.32 Y7.2 Z4.4 F4800.0 E257.842
G1 F1200.0
G1 E257.041
G1 F4800.0
M103
G1 X-9.38 Y9.0 Z4.4 F4200.0
G1 F1200.0
G1 E257.842
G1 F4200.0
M101
G1 X-10.12 Y9.0 Z4.4 F4800.0 E257.87
G1 F1200.0
G1 E256.87
G1 F4800.0
M103
G1 X-6.99 Y9.0 Z4.4 F4200.0
G1 F1200.0
G1 E257.87
G1 F4200.0
M101
G1 X-6.4 Y9.0 Z4.4 F4800.0 E257.891
G1 X-6.4 Y9.0 Z4.4 F4800.0
G1 X-6.1 Y9.0 Z4.4 F4800.0 E257.903
G1 X-6.1 Y9.0 Z4.4 F4800.0
G1 X-5.52 Y9.0 Z4.4 F4800.0 E257.924
G1 X-6.11 Y7.2 Z4.4 F4800.0 E257.994
G1 X-6.39 Y7.2 Z4.4 F4800.0 E258.005
G1 F1200.0
G1 E257.005
G1 F4800.0
M103
G1 X-3.18 Y7.2 Z4.4 F4200.0
G1 F1200.0
G1 E258.005
G1 F4200.0
M101
G1 X-2.98 Y7.2 Z4.4 F4800.0 E258.012
G1 F1200.0
G1 E257.206
G1 F4800.0
M103
G1 X-3.12 Y9.0 Z4.4 F4200.0
G1 F1200.0
G1 E258.012
G1 F4200.0
M101
G1 X-2.38 Y9.0 Z4.4 F4800.0 E258.039
G1 F1200.0
G1 E257.039
G1 F4800.0
M103
G1 X2.09 Y9.0 Z4.4 F4200.0
G1 F1200.0
G1 E258.039
G1 F4200.0
M101
G1 X3.02 Y9.0 Z4.4 F4800.0 E258.074
G1 F1200.0
G1 E257.074
G1 F4800.0
M103
G1 X5.23 Y9.0 Z4.4 F4200.0
G1 F1200.0
G1 E258.074
G1 F4200.0
M101
G1 X7.27 Y9.0 Z4.4 F4800.0 E258.149
G1 F1200.0
G1 E257.149
G1 F4800.0
M103
G1 X9.48 Y9.0 Z4.4 F4200.0
G1 F1200.0
G1 E258.149
G1 F4200.0
M101
G1 X10.41 Y9.0 Z4.4 F4800.0 E258.183
G1 F1200.0
G1 E257.183
G1 F4800.0
M103
M73 P43 (display progress)
;M108 R40.0
(</supportLayer>)
(<rotation> (6.12323399574e-17+1j) )
(<nestedRing>)
(<boundaryPerimeter>)
(<boundaryPoint> X-5.75 Y-10.12 Z4.401 </boundaryPoint>)
(<boundaryPoint> X-4.651 Y-9.902 Z4.401 </boundaryPoint>)
(<boundaryPoint> X-3.721 Y-9.279 Z4.401 </boundaryPoint>)
(<boundaryPoint> X-3.098 Y-8.349 Z4.401 </boundaryPoint>)
(<boundaryPoint> X-2.88 Y-7.25 Z4.401 </boundaryPoint>)
(<boundaryPoint> X-3.098 Y-6.151 Z4.401 </boundaryPoint>)
(<boundaryPoint> X-3.721 Y-5.221 Z4.401 </boundaryPoint>)
(<boundaryPoint> X-4.651 Y-4.598 Z4.401 </boundaryPoint>)
(<boundaryPoint> X-5.75 Y-4.38 Z4.401 </boundaryPoint>)
(<boundaryPoint> X-6.849 Y-4.598 Z4.401 </boundaryPoint>)
(<boundaryPoint> X-7.779 Y-5.221 Z4.401 </boundaryPoint>)
(<boundaryPoint> X-8.402 Y-6.151 Z4.401 </boundaryPoint>)
(<boundaryPoint> X-8.62 Y-7.25 Z4.401 </boundaryPoint>)
(<boundaryPoint> X-8.402 Y-8.349 Z4.401 </boundaryPoint>)
(<boundaryPoint> X-7.779 Y-9.279 Z4.401 </boundaryPoint>)
(<boundaryPoint> X-6.849 Y-9.902 Z4.401 </boundaryPoint>)
(<edge> outer )
G1 X-4.43 Y-5.95 Z4.4 F4200.0
G1 X-3.86 Y-7.25 Z4.4 F4200.0
G1 X-4.81 Y-8.89 Z4.4 F4200.0
G1 X-7.62 Y-9.15 Z4.4 F4200.0
G1 F1200.0
G1 E258.183
G1 F4200.0
M101
G1 X-6.77 Y-9.71 Z4.4 F2400.0 E258.237
G1 X-5.75 Y-9.92 Z4.4 F2400.0 E258.292
G1 X-4.73 Y-9.71 Z4.4 F2400.0 E258.347
G1 X-3.87 Y-9.14 Z4.4 F2400.0 E258.402
G1 X-3.29 Y-8.27 Z4.4 F2400.0 E258.457
G1 X-3.08 Y-7.25 Z4.4 F2400.0 E258.512
G1 X-3.29 Y-6.23 Z4.4 F2400.0 E258.567
G1 X-3.87 Y-5.37 Z4.4 F2400.0 E258.622
G1 X-4.73 Y-4.79 Z4.4 F2400.0 E258.677
G1 X-5.75 Y-4.58 Z4.4 F2400.0 E258.732
G1 X-6.77 Y-4.79 Z4.4 F2400.0 E258.787
G1 X-7.64 Y-5.37 Z4.4 F2400.0 E258.842
G1 X-8.21 Y-6.23 Z4.4 F2400.0 E258.897
G1 X-8.42 Y-7.25 Z4.4 F2400.0 E258.952
G1 X-8.21 Y-8.27 Z4.4 F2400.0 E259.007
G1 X-7.64 Y-9.14 Z4.4 F2400.0 E259.061
G1 X-7.62 Y-9.15 Z4.4 F2400.0 E259.063
G1 F1200.0
G1 E259.052
G1 F2400.0
M103
(</edge>)
(</boundaryPerimeter>)
(<nestedRing>)
(<boundaryPerimeter>)
(<boundaryPoint> X-4.998 Y-5.948 Z4.401 </boundaryPoint>)
(<boundaryPoint> X-4.448 Y-6.498 Z4.401 </boundaryPoint>)
(<boundaryPoint> X-4.247 Y-7.25 Z4.401 </boundaryPoint>)
(<boundaryPoint> X-4.448 Y-8.002 Z4.401 </boundaryPoint>)
(<boundaryPoint> X-4.998 Y-8.552 Z4.401 </boundaryPoint>)
(<boundaryPoint> X-5.75 Y-8.753 Z4.401 </boundaryPoint>)
(<boundaryPoint> X-6.502 Y-8.552 Z4.401 </boundaryPoint>)
(<boundaryPoint> X-7.052 Y-8.002 Z4.401 </boundaryPoint>)
(<boundaryPoint> X-7.253 Y-7.25 Z4.401 </boundaryPoint>)
(<boundaryPoint> X-7.052 Y-6.498 Z4.401 </boundaryPoint>)
(<boundaryPoint> X-6.502 Y-5.948 Z4.401 </boundaryPoint>)
(<boundaryPoint> X-5.75 Y-5.747 Z4.401 </boundaryPoint>)
(<edge> inner )
G1 X-6.93 Y-8.4 Z4.4 F4200.0
G1 F1200.0
G1 E259.063
G1 F4200.0
M101
G1 X-7.23 Y-8.11 Z4.4 F2400.0 E259.085
G1 X-7.46 Y-7.25 Z4.4 F2400.0 E259.132
G1 X-7.23 Y-6.4 Z4.4 F2400.0 E259.178
G1 X-6.61 Y-5.77 Z4.4 F2400.0 E259.225
G1 X-5.75 Y-5.54 Z4.4 F2400.0 E259.272
G1 X-4.89 Y-5.77 Z4.4 F2400.0 E259.319
G1 X-4.27 Y-6.4 Z4.4 F2400.0 E259.365
G1 X-4.04 Y-7.25 Z4.4 F2400.0 E259.412
G1 X-4.27 Y-8.11 Z4.4 F2400.0 E259.459
G1 X-4.89 Y-8.73 Z4.4 F2400.0 E259.506
G1 X-5.75 Y-8.96 Z4.4 F2400.0 E259.552
G1 X-6.61 Y-8.73 Z4.4 F2400.0 E259.599
G1 X-6.92 Y-8.42 Z4.4 F2400.0 E259.623
G1 X-6.93 Y-8.4 Z4.4 F2400.0 E259.624
G1 F1200.0
G1 E258.624
G1 F2400.0
M103
(</edge>)
(</boundaryPerimeter>)
(</nestedRing>)
(<infill>)
(<infillBoundary>)
(<infillPoint> X-5.75 Y-9.916 Z2.835 </infillPoint>)
(<infillPoint> X-4.729 Y-9.714 Z2.835 </infillPoint>)
(<infillPoint> X-3.865 Y-9.135 Z2.835 </infillPoint>)
(<infillPoint> X-3.286 Y-8.271 Z2.835 </infillPoint>)
(<infillPoint> X-3.084 Y-7.25 Z2.835 </infillPoint>)
(<infillPoint> X-3.286 Y-6.229 Z2.835 </infillPoint>)
(<infillPoint> X-3.865 Y-5.365 Z2.835 </infillPoint>)
(<infillPoint> X-4.729 Y-4.786 Z2.835 </infillPoint>)
(<infillPoint> X-5.75 Y-4.584 Z2.835 </infillPoint>)
(<infillPoint> X-6.771 Y-4.786 Z2.835 </infillPoint>)
(<infillPoint> X-7.635 Y-5.365 Z2.835 </infillPoint>)
(<infillPoint> X-8.214 Y-6.229 Z2.835 </infillPoint>)
(<infillPoint> X-8.416 Y-7.25 Z2.835 </infillPoint>)
(<infillPoint> X-8.214 Y-8.271 Z2.835 </infillPoint>)
(<infillPoint> X-7.635 Y-9.135 Z2.835 </infillPoint>)
(<infillPoint> X-6.771 Y-9.714 Z2.835 </infillPoint>)
(</infillBoundary>)
(<infillBoundary>)
(<infillPoint> X-4.895 Y-5.769 Z2.835 </infillPoint>)
(<infillPoint> X-4.269 Y-6.395 Z2.835 </infillPoint>)
(<infillPoint> X-4.04 Y-7.25 Z2.835 </infillPoint>)
(<infillPoint> X-4.269 Y-8.105 Z2.835 </infillPoint>)
(<infillPoint> X-4.895 Y-8.731 Z2.835 </infillPoint>)
(<infillPoint> X-5.75 Y-8.96 Z2.835 </infillPoint>)
(<infillPoint> X-6.605 Y-8.731 Z2.835 </infillPoint>)
(<infillPoint> X-7.231 Y-8.105 Z2.835 </infillPoint>)
(<infillPoint> X-7.46 Y-7.25 Z2.835 </infillPoint>)
(<infillPoint> X-7.231 Y-6.395 Z2.835 </infillPoint>)
(<infillPoint> X-6.605 Y-5.769 Z2.835 </infillPoint>)
(<infillPoint> X-5.75 Y-5.54 Z2.835 </infillPoint>)
(</infillBoundary>)
;M108 R80.0
G1 X-5.75 Y-9.14 Z4.4 F4200.0
G1 X-3.6 Y-8.24 Z4.4 F4200.0
G1 F1200.0
G1 E259.624
G1 F4200.0
M101
G1 X-3.6 Y-6.26 Z4.4 F4800.0 E259.728
G1 X-4.0 Y-6.32 Z4.4 F4800.0 E259.749
G1 X-4.0 Y-5.67 Z4.4 F4800.0 E259.783
G1 X-4.4 Y-5.87 Z4.4 F4800.0 E259.807
G1 X-4.4 Y-5.34 Z4.4 F4800.0 E259.835
G1 X-4.8 Y-5.5 Z4.4 F4800.0 E259.857
G1 X-4.8 Y-5.08 Z4.4 F4800.0 E259.88
G1 X-5.2 Y-4.98 Z4.4 F4800.0 E259.902
G1 X-5.2 Y-5.4 Z4.4 F4800.0 E259.924
G1 X-5.6 Y-5.29 Z4.4 F4800.0 E259.946
G1 X-5.6 Y-4.9 Z4.4 F4800.0 E259.966
G1 X-6.0 Y-4.92 Z4.4 F4800.0 E259.988
G1 X-6.0 Y-5.32 Z4.4 F4800.0 E260.009
G1 X-6.4 Y-5.42 Z4.4 F4800.0 E260.031
G1 X-6.4 Y-5.0 Z4.4 F4800.0 E260.053
G1 X-6.8 Y-5.14 Z4.4 F4800.0 E260.076
G1 X-6.8 Y-5.57 Z4.4 F4800.0 E260.098
G1 X-7.2 Y-5.41 Z4.4 F4800.0 E260.121
G1 X-7.2 Y-5.97 Z4.4 F4800.0 E260.15
G1 X-7.6 Y-5.82 Z4.4 F4800.0 E260.173
G1 X-7.6 Y-6.69 Z4.4 F4800.0 E260.219
G1 X-8.0 Y-6.59 Z4.4 F4800.0 E260.24
G1 X-8.0 Y-7.91 Z4.4 F4800.0 E260.31
G1 X-7.6 Y-7.81 Z4.4 F4800.0 E260.332
G1 X-7.6 Y-8.68 Z4.4 F4800.0 E260.378
G1 X-7.2 Y-8.53 Z4.4 F4800.0 E260.4
G1 X-7.2 Y-9.09 Z4.4 F4800.0 E260.43
G1 X-6.8 Y-8.93 Z4.4 F4800.0 E260.453
G1 X-6.8 Y-9.36 Z4.4 F4800.0 E260.475
G1 X-6.4 Y-9.5 Z4.4 F4800.0 E260.497
G1 X-6.4 Y-9.08 Z4.4 F4800.0 E260.52
G1 X-6.0 Y-9.18 Z4.4 F4800.0 E260.542
G1 X-6.0 Y-9.58 Z4.4 F4800.0 E260.563
G1 X-5.6 Y-9.6 Z4.4 F4800.0 E260.584
G1 X-5.6 Y-9.21 Z4.4 F4800.0 E260.605
G1 X-5.2 Y-9.1 Z4.4 F4800.0 E260.627
G1 X-5.2 Y-9.52 Z4.4 F4800.0 E260.649
G1 X-4.8 Y-9.42 Z4.4 F4800.0 E260.67
G1 X-4.8 Y-9.0 Z4.4 F4800.0 E260.693
G1 X-4.4 Y-9.16 Z4.4 F4800.0 E260.716
G1 X-4.4 Y-8.63 Z4.4 F4800.0 E260.743
G1 X-4.0 Y-8.83 Z4.4 F4800.0 E260.767
G1 X-4.0 Y-8.19 Z4.4 F4800.0 E260.801
G1 F1200.0
G1 E259.801
G1 F4800.0
M103
(</infill>)
(</nestedRing>)
(<nestedRing>)
(<boundaryPerimeter>)
(<boundaryPoint> X4.651 Y-6.598 Z4.401 </boundaryPoint>)
(<boundaryPoint> X3.721 Y-7.221 Z4.401 </boundaryPoint>)
(<boundaryPoint> X3.098 Y-8.151 Z4.401 </boundaryPoint>)
(<boundaryPoint> X2.88 Y-9.25 Z4.401 </boundaryPoint>)
(<boundaryPoint> X3.098 Y-10.349 Z4.401 </boundaryPoint>)
(<boundaryPoint> X3.721 Y-11.279 Z4.401 </boundaryPoint>)
(<boundaryPoint> X4.651 Y-11.902 Z4.401 </boundaryPoint>)
(<boundaryPoint> X5.75 Y-12.12 Z4.401 </boundaryPoint>)
(<boundaryPoint> X6.849 Y-11.902 Z4.401 </boundaryPoint>)
(<boundaryPoint> X7.779 Y-11.279 Z4.401 </boundaryPoint>)
(<boundaryPoint> X8.402 Y-10.349 Z4.401 </boundaryPoint>)
(<boundaryPoint> X8.62 Y-9.25 Z4.401 </boundaryPoint>)
(<boundaryPoint> X8.402 Y-8.151 Z4.401 </boundaryPoint>)
(<boundaryPoint> X7.779 Y-7.221 Z4.401 </boundaryPoint>)
(<boundaryPoint> X6.849 Y-6.598 Z4.401 </boundaryPoint>)
(<boundaryPoint> X5.75 Y-6.38 Z4.401 </boundaryPoint>)
(<edge> outer )
;M108 R40.0
G1 X-5.4 Y-7.6 Z4.4 F4200.0
G1 X5.25 Y-9.62 Z4.4 F4200.0
G1 X3.09 Y-9.27 Z4.4 F4200.0
G1 F1200.0
G1 E260.801
G1 F4200.0
M101
G1 X3.29 Y-10.27 Z4.4 F2400.0 E260.855
G1 X3.87 Y-11.14 Z4.4 F2400.0 E260.91
G1 X4.73 Y-11.71 Z4.4 F2400.0 E260.965
G1 X5.75 Y-11.92 Z4.4 F2400.0 E261.02
G1 X6.77 Y-11.71 Z4.4 F2400.0 E261.075
G1 X7.64 Y-11.14 Z4.4 F2400.0 E261.13
G1 X8.21 Y-10.27 Z4.4 F2400.0 E261.185
G1 X8.42 Y-9.25 Z4.4 F2400.0 E261.24
G1 X8.21 Y-8.23 Z4.4 F2400.0 E261.295
G1 X7.64 Y-7.37 Z4.4 F2400.0 E261.35
G1 X6.77 Y-6.79 Z4.4 F2400.0 E261.405
G1 X5.75 Y-6.58 Z4.4 F2400.0 E261.46
M73 P44 (display progress)
G1 X4.73 Y-6.79 Z4.4 F2400.0 E261.515
G1 X3.87 Y-7.37 Z4.4 F2400.0 E261.57
G1 X3.29 Y-8.23 Z4.4 F2400.0 E261.624
G1 X3.08 Y-9.25 Z4.4 F2400.0 E261.679
G1 X3.09 Y-9.27 Z4.4 F2400.0 E261.681
G1 F1200.0
G1 E261.681
G1 F2400.0
M103
(</edge>)
(</boundaryPerimeter>)
(<nestedRing>)
(<boundaryPerimeter>)
(<boundaryPoint> X7.253 Y-9.25 Z4.401 </boundaryPoint>)
(<boundaryPoint> X7.052 Y-10.002 Z4.401 </boundaryPoint>)
(<boundaryPoint> X6.502 Y-10.552 Z4.401 </boundaryPoint>)
(<boundaryPoint> X5.75 Y-10.753 Z4.401 </boundaryPoint>)
(<boundaryPoint> X4.998 Y-10.552 Z4.401 </boundaryPoint>)
(<boundaryPoint> X4.448 Y-10.002 Z4.401 </boundaryPoint>)
(<boundaryPoint> X4.247 Y-9.25 Z4.401 </boundaryPoint>)
(<boundaryPoint> X4.448 Y-8.498 Z4.401 </boundaryPoint>)
(<boundaryPoint> X4.998 Y-7.948 Z4.401 </boundaryPoint>)
(<boundaryPoint> X5.75 Y-7.747 Z4.401 </boundaryPoint>)
(<boundaryPoint> X6.502 Y-7.948 Z4.401 </boundaryPoint>)
(<boundaryPoint> X7.052 Y-8.498 Z4.401 </boundaryPoint>)
(<edge> inner )
G1 X4.05 Y-9.23 Z4.4 F4200.0
G1 F1200.0
G1 E261.681
G1 F4200.0
M101
G1 X4.27 Y-8.4 Z4.4 F2400.0 E261.726
G1 X4.89 Y-7.77 Z4.4 F2400.0 E261.773
G1 X5.75 Y-7.54 Z4.4 F2400.0 E261.82
G1 X6.61 Y-7.77 Z4.4 F2400.0 E261.866
G1 X7.23 Y-8.4 Z4.4 F2400.0 E261.913
G1 X7.46 Y-9.25 Z4.4 F2400.0 E261.96
G1 X7.23 Y-10.11 Z4.4 F2400.0 E262.007
G1 X6.61 Y-10.73 Z4.4 F2400.0 E262.054
G1 X5.75 Y-10.96 Z4.4 F2400.0 E262.1
G1 X4.89 Y-10.73 Z4.4 F2400.0 E262.147
G1 X4.27 Y-10.11 Z4.4 F2400.0 E262.194
G1 X4.04 Y-9.25 Z4.4 F2400.0 E262.241
G1 X4.05 Y-9.23 Z4.4 F2400.0 E262.242
G1 F1200.0
G1 E262.179
G1 F2400.0
M103
(</edge>)
(</boundaryPerimeter>)
(</nestedRing>)
(<infill>)
(<infillBoundary>)
(<infillPoint> X4.729 Y-6.786 Z2.835 </infillPoint>)
(<infillPoint> X3.865 Y-7.365 Z2.835 </infillPoint>)
(<infillPoint> X3.286 Y-8.229 Z2.835 </infillPoint>)
(<infillPoint> X3.084 Y-9.25 Z2.835 </infillPoint>)
(<infillPoint> X3.286 Y-10.271 Z2.835 </infillPoint>)
(<infillPoint> X3.865 Y-11.135 Z2.835 </infillPoint>)
(<infillPoint> X4.729 Y-11.714 Z2.835 </infillPoint>)
(<infillPoint> X5.75 Y-11.916 Z2.835 </infillPoint>)
(<infillPoint> X6.771 Y-11.714 Z2.835 </infillPoint>)
(<infillPoint> X7.635 Y-11.135 Z2.835 </infillPoint>)
(<infillPoint> X8.214 Y-10.271 Z2.835 </infillPoint>)
(<infillPoint> X8.416 Y-9.25 Z2.835 </infillPoint>)
(<infillPoint> X8.214 Y-8.229 Z2.835 </infillPoint>)
(<infillPoint> X7.635 Y-7.365 Z2.835 </infillPoint>)
(<infillPoint> X6.771 Y-6.786 Z2.835 </infillPoint>)
(<infillPoint> X5.75 Y-6.584 Z2.835 </infillPoint>)
(</infillBoundary>)
(<infillBoundary>)
(<infillPoint> X7.46 Y-9.25 Z2.835 </infillPoint>)
(<infillPoint> X7.231 Y-10.105 Z2.835 </infillPoint>)
(<infillPoint> X6.605 Y-10.731 Z2.835 </infillPoint>)
(<infillPoint> X5.75 Y-10.96 Z2.835 </infillPoint>)
(<infillPoint> X4.895 Y-10.731 Z2.835 </infillPoint>)
(<infillPoint> X4.269 Y-10.105 Z2.835 </infillPoint>)
(<infillPoint> X4.04 Y-9.25 Z2.835 </infillPoint>)
(<infillPoint> X4.269 Y-8.395 Z2.835 </infillPoint>)
(<infillPoint> X4.895 Y-7.769 Z2.835 </infillPoint>)
(<infillPoint> X5.75 Y-7.54 Z2.835 </infillPoint>)
(<infillPoint> X6.605 Y-7.769 Z2.835 </infillPoint>)
(<infillPoint> X7.231 Y-8.395 Z2.835 </infillPoint>)
(</infillBoundary>)
;M108 R80.0
G1 X3.6 Y-8.26 Z4.4 F4200.0
G1 F1200.0
G1 E262.242
G1 F4200.0
M101
G1 X3.6 Y-10.24 Z4.4 F4800.0 E262.346
G1 X4.0 Y-10.19 Z4.4 F4800.0 E262.367
G1 X4.0 Y-10.83 Z4.4 F4800.0 E262.401
G1 X4.4 Y-10.63 Z4.4 F4800.0 E262.425
G1 X4.4 Y-11.16 Z4.4 F4800.0 E262.453
G1 X4.8 Y-11.0 Z4.4 F4800.0 E262.475
G1 X4.8 Y-11.42 Z4.4 F4800.0 E262.498
G1 X5.2 Y-11.52 Z4.4 F4800.0 E262.52
G1 X5.2 Y-11.1 Z4.4 F4800.0 E262.542
G1 X5.6 Y-11.21 Z4.4 F4800.0 E262.564
G1 X5.6 Y-11.6 Z4.4 F4800.0 E262.584
G1 X6.0 Y-11.58 Z4.4 F4800.0 E262.606
G1 X6.0 Y-11.18 Z4.4 F4800.0 E262.627
G1 X6.4 Y-11.08 Z4.4 F4800.0 E262.649
G1 X6.4 Y-11.5 Z4.4 F4800.0 E262.671
G1 X6.8 Y-11.36 Z4.4 F4800.0 E262.693
G1 X6.8 Y-10.93 Z4.4 F4800.0 E262.716
G1 X7.2 Y-11.09 Z4.4 F4800.0 E262.739
G1 X7.2 Y-10.53 Z4.4 F4800.0 E262.768
G1 X7.6 Y-10.68 Z4.4 F4800.0 E262.791
G1 X7.6 Y-9.81 Z4.4 F4800.0 E262.837
G1 X8.0 Y-9.91 Z4.4 F4800.0 E262.858
G1 X8.0 Y-8.59 Z4.4 F4800.0 E262.928
G1 X7.6 Y-8.69 Z4.4 F4800.0 E262.95
G1 X7.6 Y-7.82 Z4.4 F4800.0 E262.996
G1 X7.2 Y-7.97 Z4.4 F4800.0 E263.018
G1 X7.2 Y-7.41 Z4.4 F4800.0 E263.048
G1 X6.8 Y-7.57 Z4.4 F4800.0 E263.071
G1 X6.8 Y-7.14 Z4.4 F4800.0 E263.093
G1 X6.4 Y-7.0 Z4.4 F4800.0 E263.115
G1 X6.4 Y-7.42 Z4.4 F4800.0 E263.138
G1 X6.0 Y-7.32 Z4.4 F4800.0 E263.16
G1 X6.0 Y-6.92 Z4.4 F4800.0 E263.181
G1 X5.6 Y-6.9 Z4.4 F4800.0 E263.202
G1 X5.6 Y-7.29 Z4.4 F4800.0 E263.223
G1 X5.2 Y-7.4 Z4.4 F4800.0 E263.244
G1 X5.2 Y-6.98 Z4.4 F4800.0 E263.267
G1 X4.8 Y-7.08 Z4.4 F4800.0 E263.288
G1 X4.8 Y-7.5 Z4.4 F4800.0 E263.311
G1 X4.4 Y-7.34 Z4.4 F4800.0 E263.334
G1 X4.4 Y-7.87 Z4.4 F4800.0 E263.361
G1 X4.0 Y-7.67 Z4.4 F4800.0 E263.385
G1 X4.0 Y-8.32 Z4.4 F4800.0 E263.419
G1 F1200.0
G1 E262.419
G1 F4800.0
M103
(</infill>)
(</nestedRing>)
(<nestedRing>)
(<boundaryPerimeter>)
(<boundaryPoint> X7.349 Y11.902 Z4.401 </boundaryPoint>)
(<boundaryPoint> X6.25 Y12.12 Z4.401 </boundaryPoint>)
(<boundaryPoint> X5.151 Y11.902 Z4.401 </boundaryPoint>)
(<boundaryPoint> X4.221 Y11.279 Z4.401 </boundaryPoint>)
(<boundaryPoint> X3.598 Y10.349 Z4.401 </boundaryPoint>)
(<boundaryPoint> X3.38 Y9.25 Z4.401 </boundaryPoint>)
(<boundaryPoint> X3.598 Y8.151 Z4.401 </boundaryPoint>)
(<boundaryPoint> X4.221 Y7.221 Z4.401 </boundaryPoint>)
(<boundaryPoint> X5.151 Y6.598 Z4.401 </boundaryPoint>)
(<boundaryPoint> X6.25 Y6.38 Z4.401 </boundaryPoint>)
(<boundaryPoint> X7.349 Y6.598 Z4.401 </boundaryPoint>)
(<boundaryPoint> X8.279 Y7.221 Z4.401 </boundaryPoint>)
(<boundaryPoint> X8.902 Y8.151 Z4.401 </boundaryPoint>)
(<boundaryPoint> X9.12 Y9.25 Z4.401 </boundaryPoint>)
(<boundaryPoint> X8.902 Y10.349 Z4.401 </boundaryPoint>)
(<boundaryPoint> X8.279 Y11.279 Z4.401 </boundaryPoint>)
(<edge> outer )
;M108 R40.0
G1 X5.68 Y-8.79 Z4.4 F4200.0
G1 X6.32 Y8.79 Z4.4 F4200.0
G1 X6.27 Y6.59 Z4.4 F4200.0
G1 F1200.0
G1 E263.419
G1 F4200.0
M101
G1 X7.27 Y6.79 Z4.4 F2400.0 E263.473
G1 X8.14 Y7.37 Z4.4 F2400.0 E263.528
G1 X8.71 Y8.23 Z4.4 F2400.0 E263.583
G1 X8.92 Y9.25 Z4.4 F2400.0 E263.638
G1 X8.71 Y10.27 Z4.4 F2400.0 E263.693
G1 X8.14 Y11.14 Z4.4 F2400.0 E263.748
G1 X7.27 Y11.71 Z4.4 F2400.0 E263.803
G1 X6.25 Y11.92 Z4.4 F2400.0 E263.858
G1 X5.23 Y11.71 Z4.4 F2400.0 E263.913
G1 X4.37 Y11.14 Z4.4 F2400.0 E263.968
G1 X3.79 Y10.27 Z4.4 F2400.0 E264.023
G1 X3.58 Y9.25 Z4.4 F2400.0 E264.078
G1 X3.79 Y8.23 Z4.4 F2400.0 E264.133
G1 X4.37 Y7.37 Z4.4 F2400.0 E264.187
G1 X5.23 Y6.79 Z4.4 F2400.0 E264.242
G1 X6.25 Y6.58 Z4.4 F2400.0 E264.297
G1 X6.27 Y6.59 Z4.4 F2400.0 E264.299
G1 F1200.0
G1 E264.299
G1 F2400.0
M103
(</edge>)
(</boundaryPerimeter>)
(<nestedRing>)
(<boundaryPerimeter>)
(<boundaryPoint> X6.25 Y7.747 Z4.401 </boundaryPoint>)
(<boundaryPoint> X5.498 Y7.948 Z4.401 </boundaryPoint>)
(<boundaryPoint> X4.948 Y8.498 Z4.401 </boundaryPoint>)
(<boundaryPoint> X4.747 Y9.25 Z4.401 </boundaryPoint>)
(<boundaryPoint> X4.948 Y10.002 Z4.401 </boundaryPoint>)
(<boundaryPoint> X5.498 Y10.552 Z4.401 </boundaryPoint>)
(<boundaryPoint> X6.25 Y10.753 Z4.401 </boundaryPoint>)
(<boundaryPoint> X7.002 Y10.552 Z4.401 </boundaryPoint>)
(<boundaryPoint> X7.552 Y10.002 Z4.401 </boundaryPoint>)
(<boundaryPoint> X7.753 Y9.25 Z4.401 </boundaryPoint>)
(<boundaryPoint> X7.552 Y8.498 Z4.401 </boundaryPoint>)
(<boundaryPoint> X7.002 Y7.948 Z4.401 </boundaryPoint>)
(<edge> inner )
G1 X6.23 Y7.55 Z4.4 F4200.0
G1 F1200.0
G1 E264.299
G1 F4200.0
M101
G1 X5.4 Y7.77 Z4.4 F2400.0 E264.344
G1 X4.77 Y8.4 Z4.4 F2400.0 E264.391
G1 X4.54 Y9.25 Z4.4 F2400.0 E264.438
G1 X4.77 Y10.11 Z4.4 F2400.0 E264.484
G1 X5.4 Y10.73 Z4.4 F2400.0 E264.531
G1 X6.25 Y10.96 Z4.4 F2400.0 E264.578
G1 X7.11 Y10.73 Z4.4 F2400.0 E264.625
G1 X7.73 Y10.11 Z4.4 F2400.0 E264.672
G1 X7.96 Y9.25 Z4.4 F2400.0 E264.718
G1 X7.73 Y8.4 Z4.4 F2400.0 E264.765
G1 X7.11 Y7.77 Z4.4 F2400.0 E264.812
G1 X6.25 Y7.54 Z4.4 F2400.0 E264.859
M73 P45 (display progress)
G1 X6.23 Y7.55 Z4.4 F2400.0 E264.86
G1 F1200.0
G1 E264.86
G1 F2400.0
M103
(</edge>)
(</boundaryPerimeter>)
(</nestedRing>)
(<infill>)
(<infillBoundary>)
(<infillPoint> X7.271 Y11.714 Z2.835 </infillPoint>)
(<infillPoint> X6.25 Y11.916 Z2.835 </infillPoint>)
(<infillPoint> X5.229 Y11.714 Z2.835 </infillPoint>)
(<infillPoint> X4.365 Y11.135 Z2.835 </infillPoint>)
(<infillPoint> X3.786 Y10.271 Z2.835 </infillPoint>)
(<infillPoint> X3.584 Y9.25 Z2.835 </infillPoint>)
(<infillPoint> X3.786 Y8.229 Z2.835 </infillPoint>)
(<infillPoint> X4.365 Y7.365 Z2.835 </infillPoint>)
(<infillPoint> X5.229 Y6.786 Z2.835 </infillPoint>)
(<infillPoint> X6.25 Y6.584 Z2.835 </infillPoint>)
(<infillPoint> X7.271 Y6.786 Z2.835 </infillPoint>)
(<infillPoint> X8.135 Y7.365 Z2.835 </infillPoint>)
(<infillPoint> X8.714 Y8.229 Z2.835 </infillPoint>)
(<infillPoint> X8.916 Y9.25 Z2.835 </infillPoint>)
(<infillPoint> X8.714 Y10.271 Z2.835 </infillPoint>)
(<infillPoint> X8.135 Y11.135 Z2.835 </infillPoint>)
(</infillBoundary>)
(<infillBoundary>)
(<infillPoint> X6.25 Y7.54 Z2.835 </infillPoint>)
(<infillPoint> X5.395 Y7.769 Z2.835 </infillPoint>)
(<infillPoint> X4.769 Y8.395 Z2.835 </infillPoint>)
(<infillPoint> X4.54 Y9.25 Z2.835 </infillPoint>)
(<infillPoint> X4.769 Y10.105 Z2.835 </infillPoint>)
(<infillPoint> X5.395 Y10.731 Z2.835 </infillPoint>)
(<infillPoint> X6.25 Y10.96 Z2.835 </infillPoint>)
(<infillPoint> X7.105 Y10.731 Z2.835 </infillPoint>)
(<infillPoint> X7.731 Y10.105 Z2.835 </infillPoint>)
(<infillPoint> X7.96 Y9.25 Z2.835 </infillPoint>)
(<infillPoint> X7.731 Y8.395 Z2.835 </infillPoint>)
(<infillPoint> X7.105 Y7.769 Z2.835 </infillPoint>)
(</infillBoundary>)
;M108 R80.0
G1 X6.0 Y6.92 Z4.4 F4200.0
G1 F1200.0
G1 E264.86
G1 F4200.0
M101
G1 X6.0 Y7.32 Z4.4 F4800.0 E264.881
G1 X6.4 Y7.29 Z4.4 F4800.0 E264.902
G1 X6.4 Y6.9 Z4.4 F4800.0 E264.923
G1 X6.8 Y6.98 Z4.4 F4800.0 E264.944
G1 X6.8 Y7.4 Z4.4 F4800.0 E264.966
G1 X7.2 Y7.5 Z4.4 F4800.0 E264.988
G1 X7.2 Y7.08 Z4.4 F4800.0 E265.011
G1 X7.6 Y7.34 Z4.4 F4800.0 E265.036
G1 X7.6 Y7.87 Z4.4 F4800.0 E265.064
G1 X8.0 Y7.67 Z4.4 F4800.0 E265.087
G1 X8.0 Y8.32 Z4.4 F4800.0 E265.122
G1 X8.4 Y8.26 Z4.4 F4800.0 E265.143
G1 X8.4 Y10.24 Z4.4 F4800.0 E265.247
G1 X8.0 Y10.19 Z4.4 F4800.0 E265.268
G1 X8.0 Y10.83 Z4.4 F4800.0 E265.303
G1 X7.6 Y10.63 Z4.4 F4800.0 E265.326
G1 X7.6 Y11.16 Z4.4 F4800.0 E265.354
G1 X7.2 Y11.0 Z4.4 F4800.0 E265.377
G1 X7.2 Y11.42 Z4.4 F4800.0 E265.399
G1 X6.8 Y11.52 Z4.4 F4800.0 E265.421
G1 X6.8 Y11.1 Z4.4 F4800.0 E265.443
G1 X6.4 Y11.21 Z4.4 F4800.0 E265.465
G1 X6.4 Y11.6 Z4.4 F4800.0 E265.486
G1 X6.0 Y11.58 Z4.4 F4800.0 E265.507
G1 X6.0 Y11.18 Z4.4 F4800.0 E265.528
G1 X5.6 Y11.08 Z4.4 F4800.0 E265.55
G1 X5.6 Y11.5 Z4.4 F4800.0 E265.572
G1 X5.2 Y11.36 Z4.4 F4800.0 E265.595
G1 X5.2 Y10.93 Z4.4 F4800.0 E265.617
G1 X4.8 Y11.09 Z4.4 F4800.0 E265.64
G1 X4.8 Y10.53 Z4.4 F4800.0 E265.669
G1 X4.4 Y10.68 Z4.4 F4800.0 E265.692
G1 X4.4 Y9.81 Z4.4 F4800.0 E265.738
G1 X4.0 Y9.91 Z4.4 F4800.0 E265.76
G1 X4.0 Y8.59 Z4.4 F4800.0 E265.829
G1 X4.4 Y8.69 Z4.4 F4800.0 E265.851
G1 X4.4 Y7.82 Z4.4 F4800.0 E265.897
G1 X4.8 Y7.97 Z4.4 F4800.0 E265.92
G1 X4.8 Y7.41 Z4.4 F4800.0 E265.949
G1 X5.2 Y7.57 Z4.4 F4800.0 E265.972
G1 X5.2 Y7.14 Z4.4 F4800.0 E265.994
G1 X5.6 Y7.0 Z4.4 F4800.0 E266.017
G1 X5.6 Y7.42 Z4.4 F4800.0 E266.039
G1 F1200.0
G1 E265.039
G1 F4800.0
M103
(</infill>)
(</nestedRing>)
(<nestedRing>)
(<boundaryPerimeter>)
(<boundaryPoint> X-6.25 Y11.12 Z4.401 </boundaryPoint>)
(<boundaryPoint> X-7.349 Y10.902 Z4.401 </boundaryPoint>)
(<boundaryPoint> X-8.279 Y10.279 Z4.401 </boundaryPoint>)
(<boundaryPoint> X-8.902 Y9.349 Z4.401 </boundaryPoint>)
(<boundaryPoint> X-9.12 Y8.25 Z4.401 </boundaryPoint>)
(<boundaryPoint> X-8.902 Y7.151 Z4.401 </boundaryPoint>)
(<boundaryPoint> X-8.279 Y6.221 Z4.401 </boundaryPoint>)
(<boundaryPoint> X-7.349 Y5.598 Z4.401 </boundaryPoint>)
(<boundaryPoint> X-6.25 Y5.38 Z4.401 </boundaryPoint>)
(<boundaryPoint> X-5.151 Y5.598 Z4.401 </boundaryPoint>)
(<boundaryPoint> X-4.221 Y6.221 Z4.401 </boundaryPoint>)
(<boundaryPoint> X-3.598 Y7.151 Z4.401 </boundaryPoint>)
(<boundaryPoint> X-3.38 Y8.25 Z4.401 </boundaryPoint>)
(<boundaryPoint> X-3.598 Y9.349 Z4.401 </boundaryPoint>)
(<boundaryPoint> X-4.221 Y10.279 Z4.401 </boundaryPoint>)
(<boundaryPoint> X-5.151 Y10.902 Z4.401 </boundaryPoint>)
(<edge> outer )
;M108 R40.0
G1 X5.77 Y9.53 Z4.4 F4200.0
G1 X-5.77 Y7.99 Z4.4 F4200.0
G1 X-3.59 Y8.27 Z4.4 F4200.0
G1 F1200.0
G1 E266.039
G1 F4200.0
M101
G1 X-3.79 Y9.27 Z4.4 F2400.0 E266.093
G1 X-4.37 Y10.14 Z4.4 F2400.0 E266.148
G1 X-5.23 Y10.71 Z4.4 F2400.0 E266.203
G1 X-6.25 Y10.92 Z4.4 F2400.0 E266.258
G1 X-7.27 Y10.71 Z4.4 F2400.0 E266.313
G1 X-8.14 Y10.14 Z4.4 F2400.0 E266.368
G1 X-8.71 Y9.27 Z4.4 F2400.0 E266.423
G1 X-8.92 Y8.25 Z4.4 F2400.0 E266.478
G1 X-8.71 Y7.23 Z4.4 F2400.0 E266.533
G1 X-8.14 Y6.37 Z4.4 F2400.0 E266.588
G1 X-7.27 Y5.79 Z4.4 F2400.0 E266.642
G1 X-6.25 Y5.58 Z4.4 F2400.0 E266.697
G1 X-5.23 Y5.79 Z4.4 F2400.0 E266.752
G1 X-4.37 Y6.37 Z4.4 F2400.0 E266.807
G1 X-3.79 Y7.23 Z4.4 F2400.0 E266.862
G1 X-3.58 Y8.25 Z4.4 F2400.0 E266.917
G1 X-3.59 Y8.27 Z4.4 F2400.0 E266.918
G1 F1200.0
G1 E266.918
G1 F2400.0
M103
(</edge>)
(</boundaryPerimeter>)
(<nestedRing>)
(<boundaryPerimeter>)
(<boundaryPoint> X-4.948 Y9.002 Z4.401 </boundaryPoint>)
(<boundaryPoint> X-4.747 Y8.25 Z4.401 </boundaryPoint>)
(<boundaryPoint> X-4.948 Y7.498 Z4.401 </boundaryPoint>)
(<boundaryPoint> X-5.498 Y6.948 Z4.401 </boundaryPoint>)
(<boundaryPoint> X-6.25 Y6.747 Z4.401 </boundaryPoint>)
(<boundaryPoint> X-7.002 Y6.948 Z4.401 </boundaryPoint>)
(<boundaryPoint> X-7.552 Y7.498 Z4.401 </boundaryPoint>)
(<boundaryPoint> X-7.753 Y8.25 Z4.401 </boundaryPoint>)
(<boundaryPoint> X-7.552 Y9.002 Z4.401 </boundaryPoint>)
(<boundaryPoint> X-7.002 Y9.552 Z4.401 </boundaryPoint>)
(<boundaryPoint> X-6.25 Y9.753 Z4.401 </boundaryPoint>)
(<boundaryPoint> X-5.498 Y9.552 Z4.401 </boundaryPoint>)
(<edge> inner )
G1 X-4.55 Y8.23 Z4.4 F4200.0
G1 F1200.0
G1 E266.918
G1 F4200.0
M101
G1 X-4.77 Y7.4 Z4.4 F2400.0 E266.964
G1 X-5.4 Y6.77 Z4.4 F2400.0 E267.011
G1 X-6.25 Y6.54 Z4.4 F2400.0 E267.058
G1 X-7.11 Y6.77 Z4.4 F2400.0 E267.104
G1 X-7.73 Y7.4 Z4.4 F2400.0 E267.151
G1 X-7.96 Y8.25 Z4.4 F2400.0 E267.198
G1 X-7.73 Y9.11 Z4.4 F2400.0 E267.245
G1 X-7.11 Y9.73 Z4.4 F2400.0 E267.291
G1 X-6.25 Y9.96 Z4.4 F2400.0 E267.338
G1 X-5.4 Y9.73 Z4.4 F2400.0 E267.385
G1 X-4.77 Y9.11 Z4.4 F2400.0 E267.432
G1 X-4.54 Y8.25 Z4.4 F2400.0 E267.478
G1 X-4.55 Y8.23 Z4.4 F2400.0 E267.48
G1 F1200.0
G1 E267.48
G1 F2400.0
M103
(</edge>)
(</boundaryPerimeter>)
(</nestedRing>)
(<infill>)
(<infillBoundary>)
(<infillPoint> X-6.25 Y10.916 Z2.835 </infillPoint>)
(<infillPoint> X-7.271 Y10.714 Z2.835 </infillPoint>)
(<infillPoint> X-8.135 Y10.135 Z2.835 </infillPoint>)
(<infillPoint> X-8.714 Y9.271 Z2.835 </infillPoint>)
(<infillPoint> X-8.916 Y8.25 Z2.835 </infillPoint>)
(<infillPoint> X-8.714 Y7.229 Z2.835 </infillPoint>)
(<infillPoint> X-8.135 Y6.365 Z2.835 </infillPoint>)
(<infillPoint> X-7.271 Y5.786 Z2.835 </infillPoint>)
(<infillPoint> X-6.25 Y5.584 Z2.835 </infillPoint>)
(<infillPoint> X-5.229 Y5.786 Z2.835 </infillPoint>)
(<infillPoint> X-4.365 Y6.365 Z2.835 </infillPoint>)
(<infillPoint> X-3.786 Y7.229 Z2.835 </infillPoint>)
(<infillPoint> X-3.584 Y8.25 Z2.835 </infillPoint>)
(<infillPoint> X-3.786 Y9.271 Z2.835 </infillPoint>)
(<infillPoint> X-4.365 Y10.135 Z2.835 </infillPoint>)
(<infillPoint> X-5.229 Y10.714 Z2.835 </infillPoint>)
(</infillBoundary>)
(<infillBoundary>)
(<infillPoint> X-4.769 Y9.105 Z2.835 </infillPoint>)
(<infillPoint> X-4.54 Y8.25 Z2.835 </infillPoint>)
(<infillPoint> X-4.769 Y7.395 Z2.835 </infillPoint>)
(<infillPoint> X-5.395 Y6.769 Z2.835 </infillPoint>)
(<infillPoint> X-6.25 Y6.54 Z2.835 </infillPoint>)
(<infillPoint> X-7.105 Y6.769 Z2.835 </infillPoint>)
(<infillPoint> X-7.731 Y7.395 Z2.835 </infillPoint>)
(<infillPoint> X-7.96 Y8.25 Z2.835 </infillPoint>)
(<infillPoint> X-7.731 Y9.105 Z2.835 </infillPoint>)
(<infillPoint> X-7.105 Y9.731 Z2.835 </infillPoint>)
(<infillPoint> X-6.25 Y9.96 Z2.835 </infillPoint>)
(<infillPoint> X-5.395 Y9.731 Z2.835 </infillPoint>)
(</infillBoundary>)
;M108 R80.0
G1 X-4.0 Y7.59 Z4.4 F4200.0
G1 F1200.0
M73 P46 (display progress)
G1 E267.48
G1 F4200.0
M101
G1 X-4.0 Y8.91 Z4.4 F4800.0 E267.549
G1 X-4.4 Y8.81 Z4.4 F4800.0 E267.571
G1 X-4.4 Y9.68 Z4.4 F4800.0 E267.617
G1 X-4.8 Y9.53 Z4.4 F4800.0 E267.64
G1 X-4.8 Y10.09 Z4.4 F4800.0 E267.669
G1 X-5.2 Y9.93 Z4.4 F4800.0 E267.692
G1 X-5.2 Y10.36 Z4.4 F4800.0 E267.714
G1 X-5.6 Y10.5 Z4.4 F4800.0 E267.737
G1 X-5.6 Y10.08 Z4.4 F4800.0 E267.759
G1 X-6.0 Y10.18 Z4.4 F4800.0 E267.781
G1 X-6.0 Y10.58 Z4.4 F4800.0 E267.802
G1 X-6.4 Y10.6 Z4.4 F4800.0 E267.823
G1 X-6.4 Y10.21 Z4.4 F4800.0 E267.844
G1 X-6.8 Y10.1 Z4.4 F4800.0 E267.866
G1 X-6.8 Y10.52 Z4.4 F4800.0 E267.888
G1 X-7.2 Y10.42 Z4.4 F4800.0 E267.91
G1 X-7.2 Y10.0 Z4.4 F4800.0 E267.932
G1 X-7.6 Y10.16 Z4.4 F4800.0 E267.955
G1 X-7.6 Y9.63 Z4.4 F4800.0 E267.983
G1 X-8.0 Y9.83 Z4.4 F4800.0 E268.006
G1 X-8.0 Y9.19 Z4.4 F4800.0 E268.04
G1 X-8.4 Y9.24 Z4.4 F4800.0 E268.062
G1 X-8.4 Y7.26 Z4.4 F4800.0 E268.166
G1 X-8.0 Y7.32 Z4.4 F4800.0 E268.187
G1 X-8.0 Y6.67 Z4.4 F4800.0 E268.221
G1 X-7.6 Y6.87 Z4.4 F4800.0 E268.245
G1 X-7.6 Y6.34 Z4.4 F4800.0 E268.273
G1 X-7.2 Y6.5 Z4.4 F4800.0 E268.295
G1 X-7.2 Y6.08 Z4.4 F4800.0 E268.318
G1 X-6.8 Y5.98 Z4.4 F4800.0 E268.34
G1 X-6.8 Y6.4 Z4.4 F4800.0 E268.362
G1 X-6.4 Y6.29 Z4.4 F4800.0 E268.384
G1 X-6.4 Y5.9 Z4.4 F4800.0 E268.404
G1 X-6.0 Y5.92 Z4.4 F4800.0 E268.426
G1 X-6.0 Y6.32 Z4.4 F4800.0 E268.447
G1 X-5.6 Y6.42 Z4.4 F4800.0 E268.469
G1 X-5.6 Y6.0 Z4.4 F4800.0 E268.491
G1 X-5.2 Y6.14 Z4.4 F4800.0 E268.514
G1 X-5.2 Y6.57 Z4.4 F4800.0 E268.536
G1 X-4.8 Y6.41 Z4.4 F4800.0 E268.559
G1 X-4.8 Y6.97 Z4.4 F4800.0 E268.588
G1 X-4.4 Y6.82 Z4.4 F4800.0 E268.611
G1 X-4.4 Y7.69 Z4.4 F4800.0 E268.657
G1 F1200.0
G1 E267.657
G1 F4800.0
M103
(</infill>)
(</nestedRing>)
(</rotation>)
(</layer>)
(<layer> 4.671 )
;M108 R73.29
(<rotation> (-1+1.22464679915e-16j) )
(<nestedRing>)
(<boundaryPerimeter>)
(<boundaryPoint> X-4.674 Y-4.653 Z4.671 </boundaryPoint>)
(<boundaryPoint> X-5.75 Y-4.44 Z4.671 </boundaryPoint>)
(<boundaryPoint> X-6.826 Y-4.653 Z4.671 </boundaryPoint>)
(<boundaryPoint> X-7.737 Y-5.263 Z4.671 </boundaryPoint>)
(<boundaryPoint> X-8.347 Y-6.174 Z4.671 </boundaryPoint>)
(<boundaryPoint> X-8.56 Y-7.25 Z4.671 </boundaryPoint>)
(<boundaryPoint> X-8.347 Y-8.326 Z4.671 </boundaryPoint>)
(<boundaryPoint> X-7.737 Y-9.237 Z4.671 </boundaryPoint>)
(<boundaryPoint> X-6.826 Y-9.847 Z4.671 </boundaryPoint>)
(<boundaryPoint> X-5.75 Y-10.06 Z4.671 </boundaryPoint>)
(<boundaryPoint> X-4.674 Y-9.847 Z4.671 </boundaryPoint>)
(<boundaryPoint> X-3.763 Y-9.237 Z4.671 </boundaryPoint>)
(<boundaryPoint> X-3.153 Y-8.326 Z4.671 </boundaryPoint>)
(<boundaryPoint> X-2.94 Y-7.25 Z4.671 </boundaryPoint>)
(<boundaryPoint> X-3.153 Y-6.174 Z4.671 </boundaryPoint>)
(<boundaryPoint> X-3.763 Y-5.263 Z4.671 </boundaryPoint>)
(<loop> inner )
G1 X-6.28 Y7.79 Z4.67 F4200.0
G1 X-5.67 Y-6.79 Z4.67 F4200.0
G1 X-6.66 Y-8.56 Z4.67 F4200.0
G1 F1200.0
G1 E268.657
G1 F4200.0
M101
G1 X-6.86 Y-8.36 Z4.67 F4397.189 E268.672
G1 X-7.16 Y-8.06 Z4.67 F4397.189 E268.694
G1 X-7.37 Y-7.25 Z4.67 F4397.189 E268.738
G1 X-7.16 Y-6.44 Z4.67 F4397.189 E268.783
G1 X-6.56 Y-5.84 Z4.67 F4397.189 E268.827
G1 X-5.75 Y-5.63 Z4.67 F4397.189 E268.872
G1 X-4.94 Y-5.84 Z4.67 F4397.189 E268.916
G1 X-4.34 Y-6.44 Z4.67 F4397.189 E268.96
G1 X-4.13 Y-7.25 Z4.67 F4397.189 E269.005
G1 X-4.34 Y-8.06 Z4.67 F4397.189 E269.049
G1 X-4.94 Y-8.66 Z4.67 F4397.189 E269.094
G1 X-5.75 Y-8.87 Z4.67 F4397.189 E269.138
G1 X-6.56 Y-8.66 Z4.67 F4397.189 E269.182
G1 X-6.66 Y-8.56 Z4.67 F4397.189 E269.19
G1 F1200.0
G1 E269.19
G1 F4397.189
M103
(</loop>)
(<loop> outer )
G1 X-7.46 Y-8.57 Z4.67 F4200.0
G1 F1200.0
G1 E269.19
G1 F4200.0
M101
G1 X-7.31 Y-8.81 Z4.67 F4397.189 E269.205
G1 X-6.59 Y-9.28 Z4.67 F4397.189 E269.25
G1 X-5.75 Y-9.45 Z4.67 F4397.189 E269.295
G1 X-4.91 Y-9.28 Z4.67 F4397.189 E269.341
G1 X-4.2 Y-8.81 Z4.67 F4397.189 E269.386
G1 X-3.72 Y-8.09 Z4.67 F4397.189 E269.431
G1 X-3.55 Y-7.25 Z4.67 F4397.189 E269.477
G1 X-3.72 Y-6.41 Z4.67 F4397.189 E269.522
G1 X-4.2 Y-5.7 Z4.67 F4397.189 E269.567
G1 X-4.91 Y-5.22 Z4.67 F4397.189 E269.613
G1 X-5.75 Y-5.05 Z4.67 F4397.189 E269.658
G1 X-6.59 Y-5.22 Z4.67 F4397.189 E269.703
G1 X-7.31 Y-5.7 Z4.67 F4397.189 E269.749
G1 X-7.78 Y-6.41 Z4.67 F4397.189 E269.794
G1 X-7.95 Y-7.25 Z4.67 F4397.189 E269.839
G1 X-7.78 Y-8.09 Z4.67 F4397.189 E269.885
G1 X-7.46 Y-8.57 Z4.67 F4397.189 E269.915
G1 F1200.0
G1 E269.915
G1 F4397.189
M103
(</loop>)
(<edge> outer )
;M108 R36.64
G1 X-7.75 Y-8.86 Z4.67 F4200.0
G1 F1200.0
G1 E269.915
G1 F4200.0
M101
G1 X-7.59 Y-9.09 Z4.67 F2198.594 E269.93
G1 X-6.75 Y-9.66 Z4.67 F2198.594 E269.984
G1 X-5.75 Y-9.86 Z4.67 F2198.594 E270.037
G1 X-4.75 Y-9.66 Z4.67 F2198.594 E270.091
G1 X-3.91 Y-9.09 Z4.67 F2198.594 E270.145
G1 X-3.34 Y-8.25 Z4.67 F2198.594 E270.199
G1 X-3.14 Y-7.25 Z4.67 F2198.594 E270.252
G1 X-3.34 Y-6.25 Z4.67 F2198.594 E270.306
G1 X-3.91 Y-5.41 Z4.67 F2198.594 E270.36
G1 X-4.75 Y-4.84 Z4.67 F2198.594 E270.413
G1 X-5.75 Y-4.64 Z4.67 F2198.594 E270.467
G1 X-6.75 Y-4.84 Z4.67 F2198.594 E270.521
G1 X-7.59 Y-5.41 Z4.67 F2198.594 E270.575
G1 X-8.16 Y-6.25 Z4.67 F2198.594 E270.628
G1 X-8.36 Y-7.25 Z4.67 F2198.594 E270.682
G1 X-8.16 Y-8.25 Z4.67 F2198.594 E270.736
G1 X-7.75 Y-8.86 Z4.67 F2198.594 E270.775
G1 F1200.0
G1 E270.282
G1 F2198.594
M103
(</edge>)
(</boundaryPerimeter>)
(<nestedRing>)
(<boundaryPerimeter>)
(<boundaryPoint> X-4.881 Y-7.752 Z4.671 </boundaryPoint>)
(<boundaryPoint> X-5.248 Y-8.119 Z4.671 </boundaryPoint>)
(<boundaryPoint> X-5.75 Y-8.253 Z4.671 </boundaryPoint>)
(<boundaryPoint> X-6.252 Y-8.119 Z4.671 </boundaryPoint>)
(<boundaryPoint> X-6.619 Y-7.752 Z4.671 </boundaryPoint>)
(<boundaryPoint> X-6.753 Y-7.25 Z4.671 </boundaryPoint>)
(<boundaryPoint> X-6.619 Y-6.748 Z4.671 </boundaryPoint>)
(<boundaryPoint> X-6.252 Y-6.381 Z4.671 </boundaryPoint>)
(<boundaryPoint> X-5.75 Y-6.247 Z4.671 </boundaryPoint>)
(<boundaryPoint> X-5.248 Y-6.381 Z4.671 </boundaryPoint>)
(<boundaryPoint> X-4.881 Y-6.748 Z4.671 </boundaryPoint>)
(<boundaryPoint> X-4.747 Y-7.25 Z4.671 </boundaryPoint>)
(<edge> inner )
G1 X-6.38 Y-8.28 Z4.67 F4200.0
G1 F1200.0
G1 E270.775
G1 F4200.0
M101
G1 X-6.58 Y-8.08 Z4.67 F2198.594 E270.79
G1 X-6.8 Y-7.86 Z4.67 F2198.594 E270.806
G1 X-6.96 Y-7.25 Z4.67 F2198.594 E270.839
G1 X-6.8 Y-6.65 Z4.67 F2198.594 E270.872
G1 X-6.36 Y-6.2 Z4.67 F2198.594 E270.905
G1 X-5.75 Y-6.04 Z4.67 F2198.594 E270.938
G1 X-5.15 Y-6.2 Z4.67 F2198.594 E270.971
G1 X-4.7 Y-6.65 Z4.67 F2198.594 E271.005
G1 X-4.54 Y-7.25 Z4.67 F2198.594 E271.038
G1 X-4.7 Y-7.86 Z4.67 F2198.594 E271.071
G1 X-5.15 Y-8.3 Z4.67 F2198.594 E271.104
G1 X-5.75 Y-8.46 Z4.67 F2198.594 E271.137
G1 X-6.36 Y-8.3 Z4.67 F2198.594 E271.17
G1 X-6.38 Y-8.28 Z4.67 F2198.594 E271.172
G1 F1200.0
G1 E270.172
G1 F2198.594
M103
(</edge>)
(</boundaryPerimeter>)
(</nestedRing>)
(</nestedRing>)
(<nestedRing>)
(<boundaryPerimeter>)
(<boundaryPoint> X4.674 Y-6.653 Z4.671 </boundaryPoint>)
(<boundaryPoint> X3.763 Y-7.263 Z4.671 </boundaryPoint>)
(<boundaryPoint> X3.153 Y-8.174 Z4.671 </boundaryPoint>)
(<boundaryPoint> X2.94 Y-9.25 Z4.671 </boundaryPoint>)
(<boundaryPoint> X3.153 Y-10.326 Z4.671 </boundaryPoint>)
(<boundaryPoint> X3.763 Y-11.237 Z4.671 </boundaryPoint>)
(<boundaryPoint> X4.674 Y-11.847 Z4.671 </boundaryPoint>)
(<boundaryPoint> X5.75 Y-12.06 Z4.671 </boundaryPoint>)
(<boundaryPoint> X6.826 Y-11.847 Z4.671 </boundaryPoint>)
(<boundaryPoint> X7.737 Y-11.237 Z4.671 </boundaryPoint>)
(<boundaryPoint> X8.347 Y-10.326 Z4.671 </boundaryPoint>)
(<boundaryPoint> X8.56 Y-9.25 Z4.671 </boundaryPoint>)
(<boundaryPoint> X8.347 Y-8.174 Z4.671 </boundaryPoint>)
(<boundaryPoint> X7.737 Y-7.263 Z4.671 </boundaryPoint>)
(<boundaryPoint> X6.826 Y-6.653 Z4.671 </boundaryPoint>)
(<boundaryPoint> X5.75 Y-6.44 Z4.671 </boundaryPoint>)
(<loop> inner )
;M108 R73.29
M73 P47 (display progress)
G1 X-5.48 Y-7.71 Z4.67 F4200.0
G1 X5.32 Y-9.59 Z4.67 F4200.0
G1 X4.2 Y-9.52 Z4.67 F4200.0
G1 F1200.0
G1 E271.172
G1 F4200.0
M101
G1 X4.13 Y-9.25 Z4.67 F4397.189 E271.187
G1 X4.34 Y-8.44 Z4.67 F4397.189 E271.231
G1 X4.94 Y-7.84 Z4.67 F4397.189 E271.275
G1 X5.75 Y-7.63 Z4.67 F4397.189 E271.32
G1 X6.56 Y-7.84 Z4.67 F4397.189 E271.364
G1 X7.16 Y-8.44 Z4.67 F4397.189 E271.409
G1 X7.37 Y-9.25 Z4.67 F4397.189 E271.453
G1 X7.16 Y-10.06 Z4.67 F4397.189 E271.497
G1 X6.56 Y-10.66 Z4.67 F4397.189 E271.542
G1 X5.75 Y-10.87 Z4.67 F4397.189 E271.586
G1 X4.94 Y-10.66 Z4.67 F4397.189 E271.631
G1 X4.34 Y-10.06 Z4.67 F4397.189 E271.675
G1 X4.2 Y-9.52 Z4.67 F4397.189 E271.705
G1 F1200.0
G1 E271.705
G1 F4397.189
M103
(</loop>)
(<loop> outer )
G1 X3.61 Y-8.97 Z4.67 F4200.0
G1 F1200.0
G1 E271.705
G1 F4200.0
M101
G1 X3.55 Y-9.25 Z4.67 F4397.189 E271.72
G1 X3.72 Y-10.09 Z4.67 F4397.189 E271.765
G1 X4.2 Y-10.81 Z4.67 F4397.189 E271.81
G1 X4.91 Y-11.28 Z4.67 F4397.189 E271.856
G1 X5.75 Y-11.45 Z4.67 F4397.189 E271.901
G1 X6.59 Y-11.28 Z4.67 F4397.189 E271.946
G1 X7.31 Y-10.81 Z4.67 F4397.189 E271.992
G1 X7.78 Y-10.09 Z4.67 F4397.189 E272.037
G1 X7.95 Y-9.25 Z4.67 F4397.189 E272.082
G1 X7.78 Y-8.41 Z4.67 F4397.189 E272.128
G1 X7.31 Y-7.7 Z4.67 F4397.189 E272.173
G1 X6.59 Y-7.22 Z4.67 F4397.189 E272.218
G1 X5.75 Y-7.05 Z4.67 F4397.189 E272.263
G1 X4.91 Y-7.22 Z4.67 F4397.189 E272.309
G1 X4.2 Y-7.7 Z4.67 F4397.189 E272.354
G1 X3.72 Y-8.41 Z4.67 F4397.189 E272.399
G1 X3.61 Y-8.97 Z4.67 F4397.189 E272.43
G1 F1200.0
G1 E272.43
G1 F4397.189
M103
(</loop>)
(<edge> outer )
;M108 R36.64
G1 X3.2 Y-8.97 Z4.67 F4200.0
G1 F1200.0
G1 E272.43
G1 F4200.0
M101
G1 X3.14 Y-9.25 Z4.67 F2198.594 E272.445
G1 X3.34 Y-10.25 Z4.67 F2198.594 E272.499
G1 X3.91 Y-11.09 Z4.67 F2198.594 E272.552
G1 X4.75 Y-11.66 Z4.67 F2198.594 E272.606
G1 X5.75 Y-11.86 Z4.67 F2198.594 E272.66
G1 X6.75 Y-11.66 Z4.67 F2198.594 E272.713
G1 X7.59 Y-11.09 Z4.67 F2198.594 E272.767
G1 X8.16 Y-10.25 Z4.67 F2198.594 E272.821
G1 X8.36 Y-9.25 Z4.67 F2198.594 E272.875
G1 X8.16 Y-8.25 Z4.67 F2198.594 E272.928
G1 X7.59 Y-7.41 Z4.67 F2198.594 E272.982
G1 X6.75 Y-6.84 Z4.67 F2198.594 E273.036
G1 X5.75 Y-6.64 Z4.67 F2198.594 E273.089
G1 X4.75 Y-6.84 Z4.67 F2198.594 E273.143
G1 X3.91 Y-7.41 Z4.67 F2198.594 E273.197
G1 X3.34 Y-8.25 Z4.67 F2198.594 E273.251
G1 X3.2 Y-8.97 Z4.67 F2198.594 E273.289
G1 F1200.0
G1 E272.772
G1 F2198.594
M103
(</edge>)
(</boundaryPerimeter>)
(<nestedRing>)
(<boundaryPerimeter>)
(<boundaryPoint> X6.753 Y-9.25 Z4.671 </boundaryPoint>)
(<boundaryPoint> X6.619 Y-9.752 Z4.671 </boundaryPoint>)
(<boundaryPoint> X6.252 Y-10.119 Z4.671 </boundaryPoint>)
(<boundaryPoint> X5.75 Y-10.253 Z4.671 </boundaryPoint>)
(<boundaryPoint> X5.248 Y-10.119 Z4.671 </boundaryPoint>)
(<boundaryPoint> X4.881 Y-9.752 Z4.671 </boundaryPoint>)
(<boundaryPoint> X4.747 Y-9.25 Z4.671 </boundaryPoint>)
(<boundaryPoint> X4.881 Y-8.748 Z4.671 </boundaryPoint>)
(<boundaryPoint> X5.248 Y-8.381 Z4.671 </boundaryPoint>)
(<boundaryPoint> X5.75 Y-8.247 Z4.671 </boundaryPoint>)
(<boundaryPoint> X6.252 Y-8.381 Z4.671 </boundaryPoint>)
(<boundaryPoint> X6.619 Y-8.748 Z4.671 </boundaryPoint>)
(<edge> inner )
G1 X4.61 Y-9.52 Z4.67 F4200.0
G1 F1200.0
G1 E273.289
G1 F4200.0
M101
G1 X4.54 Y-9.25 Z4.67 F2198.594 E273.304
G1 X4.7 Y-8.65 Z4.67 F2198.594 E273.337
G1 X5.15 Y-8.2 Z4.67 F2198.594 E273.371
G1 X5.75 Y-8.04 Z4.67 F2198.594 E273.404
G1 X6.36 Y-8.2 Z4.67 F2198.594 E273.437
G1 X6.8 Y-8.65 Z4.67 F2198.594 E273.47
G1 X6.96 Y-9.25 Z4.67 F2198.594 E273.503
G1 X6.8 Y-9.86 Z4.67 F2198.594 E273.536
G1 X6.36 Y-10.3 Z4.67 F2198.594 E273.569
G1 X5.75 Y-10.46 Z4.67 F2198.594 E273.602
G1 X5.15 Y-10.3 Z4.67 F2198.594 E273.635
G1 X4.7 Y-9.86 Z4.67 F2198.594 E273.668
G1 X4.61 Y-9.52 Z4.67 F2198.594 E273.686
G1 F1200.0
G1 E272.686
G1 F2198.594
M103
(</edge>)
(</boundaryPerimeter>)
(</nestedRing>)
(</nestedRing>)
(<nestedRing>)
(<boundaryPerimeter>)
(<boundaryPoint> X7.326 Y11.847 Z4.671 </boundaryPoint>)
(<boundaryPoint> X6.25 Y12.06 Z4.671 </boundaryPoint>)
(<boundaryPoint> X5.174 Y11.847 Z4.671 </boundaryPoint>)
(<boundaryPoint> X4.263 Y11.237 Z4.671 </boundaryPoint>)
(<boundaryPoint> X3.653 Y10.326 Z4.671 </boundaryPoint>)
(<boundaryPoint> X3.44 Y9.25 Z4.671 </boundaryPoint>)
(<boundaryPoint> X3.653 Y8.174 Z4.671 </boundaryPoint>)
(<boundaryPoint> X4.263 Y7.263 Z4.671 </boundaryPoint>)
(<boundaryPoint> X5.174 Y6.653 Z4.671 </boundaryPoint>)
(<boundaryPoint> X6.25 Y6.44 Z4.671 </boundaryPoint>)
(<boundaryPoint> X7.326 Y6.653 Z4.671 </boundaryPoint>)
(<boundaryPoint> X8.237 Y7.263 Z4.671 </boundaryPoint>)
(<boundaryPoint> X8.847 Y8.174 Z4.671 </boundaryPoint>)
(<boundaryPoint> X9.06 Y9.25 Z4.671 </boundaryPoint>)
(<boundaryPoint> X8.847 Y10.326 Z4.671 </boundaryPoint>)
(<boundaryPoint> X8.237 Y11.237 Z4.671 </boundaryPoint>)
(<loop> inner )
;M108 R73.29
G1 X5.65 Y-8.85 Z4.67 F4200.0
G1 X6.33 Y8.85 Z4.67 F4200.0
G1 X6.52 Y7.7 Z4.67 F4200.0
G1 F1200.0
G1 E273.686
G1 F4200.0
M101
G1 X6.25 Y7.63 Z4.67 F4397.189 E273.701
G1 X5.44 Y7.84 Z4.67 F4397.189 E273.746
G1 X4.84 Y8.44 Z4.67 F4397.189 E273.79
G1 X4.63 Y9.25 Z4.67 F4397.189 E273.835
G1 X4.84 Y10.06 Z4.67 F4397.189 E273.879
G1 X5.44 Y10.66 Z4.67 F4397.189 E273.924
G1 X6.25 Y10.87 Z4.67 F4397.189 E273.968
G1 X7.06 Y10.66 Z4.67 F4397.189 E274.012
G1 X7.66 Y10.06 Z4.67 F4397.189 E274.057
G1 X7.87 Y9.25 Z4.67 F4397.189 E274.101
G1 X7.66 Y8.44 Z4.67 F4397.189 E274.146
G1 X7.06 Y7.84 Z4.67 F4397.189 E274.19
G1 X6.52 Y7.7 Z4.67 F4397.189 E274.219
G1 F1200.0
G1 E274.219
G1 F4397.189
M103
(</loop>)
(<loop> outer )
G1 X5.97 Y7.11 Z4.67 F4200.0
G1 F1200.0
G1 E274.219
G1 F4200.0
M101
G1 X6.25 Y7.05 Z4.67 F4397.189 E274.234
G1 X7.09 Y7.22 Z4.67 F4397.189 E274.28
G1 X7.81 Y7.7 Z4.67 F4397.189 E274.325
G1 X8.28 Y8.41 Z4.67 F4397.189 E274.37
G1 X8.45 Y9.25 Z4.67 F4397.189 E274.416
G1 X8.28 Y10.09 Z4.67 F4397.189 E274.461
G1 X7.81 Y10.81 Z4.67 F4397.189 E274.506
G1 X7.09 Y11.28 Z4.67 F4397.189 E274.552
G1 X6.25 Y11.45 Z4.67 F4397.189 E274.597
G1 X5.41 Y11.28 Z4.67 F4397.189 E274.642
G1 X4.7 Y10.81 Z4.67 F4397.189 E274.688
G1 X4.22 Y10.09 Z4.67 F4397.189 E274.733
G1 X4.05 Y9.25 Z4.67 F4397.189 E274.778
G1 X4.22 Y8.41 Z4.67 F4397.189 E274.824
G1 X4.7 Y7.7 Z4.67 F4397.189 E274.869
G1 X5.41 Y7.22 Z4.67 F4397.189 E274.914
G1 X5.97 Y7.11 Z4.67 F4397.189 E274.945
G1 F1200.0
G1 E274.945
G1 F4397.189
M103
(</loop>)
(<edge> outer )
;M108 R36.64
G1 X5.97 Y6.7 Z4.67 F4200.0
G1 F1200.0
G1 E274.945
G1 F4200.0
M101
G1 X6.25 Y6.64 Z4.67 F2198.594 E274.96
G1 X7.25 Y6.84 Z4.67 F2198.594 E275.013
G1 X8.09 Y7.41 Z4.67 F2198.594 E275.067
G1 X8.66 Y8.25 Z4.67 F2198.594 E275.121
G1 X8.86 Y9.25 Z4.67 F2198.594 E275.175
G1 X8.66 Y10.25 Z4.67 F2198.594 E275.228
G1 X8.09 Y11.09 Z4.67 F2198.594 E275.282
G1 X7.25 Y11.66 Z4.67 F2198.594 E275.336
G1 X6.25 Y11.86 Z4.67 F2198.594 E275.389
G1 X5.25 Y11.66 Z4.67 F2198.594 E275.443
G1 X4.41 Y11.09 Z4.67 F2198.594 E275.497
G1 X3.84 Y10.25 Z4.67 F2198.594 E275.551
G1 X3.64 Y9.25 Z4.67 F2198.594 E275.604
G1 X3.84 Y8.25 Z4.67 F2198.594 E275.658
G1 X4.41 Y7.41 Z4.67 F2198.594 E275.712
G1 X5.25 Y6.84 Z4.67 F2198.594 E275.766
G1 X5.97 Y6.7 Z4.67 F2198.594 E275.804
G1 F1200.0
M73 P48 (display progress)
G1 E275.286
G1 F2198.594
M103
(</edge>)
(</boundaryPerimeter>)
(<nestedRing>)
(<boundaryPerimeter>)
(<boundaryPoint> X5.748 Y8.381 Z4.671 </boundaryPoint>)
(<boundaryPoint> X5.381 Y8.748 Z4.671 </boundaryPoint>)
(<boundaryPoint> X5.247 Y9.25 Z4.671 </boundaryPoint>)
(<boundaryPoint> X5.381 Y9.752 Z4.671 </boundaryPoint>)
(<boundaryPoint> X5.748 Y10.119 Z4.671 </boundaryPoint>)
(<boundaryPoint> X6.25 Y10.253 Z4.671 </boundaryPoint>)
(<boundaryPoint> X6.752 Y10.119 Z4.671 </boundaryPoint>)
(<boundaryPoint> X7.119 Y9.752 Z4.671 </boundaryPoint>)
(<boundaryPoint> X7.253 Y9.25 Z4.671 </boundaryPoint>)
(<boundaryPoint> X7.119 Y8.748 Z4.671 </boundaryPoint>)
(<boundaryPoint> X6.752 Y8.381 Z4.671 </boundaryPoint>)
(<boundaryPoint> X6.25 Y8.247 Z4.671 </boundaryPoint>)
(<edge> inner )
G1 X6.52 Y8.11 Z4.67 F4200.0
G1 F1200.0
G1 E275.804
G1 F4200.0
M101
G1 X6.25 Y8.04 Z4.67 F2198.594 E275.819
G1 X5.65 Y8.2 Z4.67 F2198.594 E275.852
G1 X5.2 Y8.65 Z4.67 F2198.594 E275.885
G1 X5.04 Y9.25 Z4.67 F2198.594 E275.919
G1 X5.2 Y9.86 Z4.67 F2198.594 E275.952
G1 X5.65 Y10.3 Z4.67 F2198.594 E275.985
G1 X6.25 Y10.46 Z4.67 F2198.594 E276.018
G1 X6.86 Y10.3 Z4.67 F2198.594 E276.051
G1 X7.3 Y9.86 Z4.67 F2198.594 E276.084
G1 X7.46 Y9.25 Z4.67 F2198.594 E276.117
G1 X7.3 Y8.65 Z4.67 F2198.594 E276.15
G1 X6.86 Y8.2 Z4.67 F2198.594 E276.183
G1 X6.52 Y8.11 Z4.67 F2198.594 E276.201
G1 F1200.0
G1 E275.201
G1 F2198.594
M103
(</edge>)
(</boundaryPerimeter>)
(</nestedRing>)
(</nestedRing>)
(<nestedRing>)
(<boundaryPerimeter>)
(<boundaryPoint> X-6.25 Y11.06 Z4.671 </boundaryPoint>)
(<boundaryPoint> X-7.326 Y10.847 Z4.671 </boundaryPoint>)
(<boundaryPoint> X-8.237 Y10.237 Z4.671 </boundaryPoint>)
(<boundaryPoint> X-8.847 Y9.326 Z4.671 </boundaryPoint>)
(<boundaryPoint> X-9.06 Y8.25 Z4.671 </boundaryPoint>)
(<boundaryPoint> X-8.847 Y7.174 Z4.671 </boundaryPoint>)
(<boundaryPoint> X-8.237 Y6.263 Z4.671 </boundaryPoint>)
(<boundaryPoint> X-7.326 Y5.653 Z4.671 </boundaryPoint>)
(<boundaryPoint> X-6.25 Y5.44 Z4.671 </boundaryPoint>)
(<boundaryPoint> X-5.174 Y5.653 Z4.671 </boundaryPoint>)
(<boundaryPoint> X-4.263 Y6.263 Z4.671 </boundaryPoint>)
(<boundaryPoint> X-3.653 Y7.174 Z4.671 </boundaryPoint>)
(<boundaryPoint> X-3.44 Y8.25 Z4.671 </boundaryPoint>)
(<boundaryPoint> X-3.653 Y9.326 Z4.671 </boundaryPoint>)
(<boundaryPoint> X-4.263 Y10.237 Z4.671 </boundaryPoint>)
(<boundaryPoint> X-5.174 Y10.847 Z4.671 </boundaryPoint>)
(<loop> inner )
;M108 R73.29
G1 X5.84 Y9.46 Z4.67 F4200.0
G1 X-5.83 Y8.0 Z4.67 F4200.0
G1 X-4.7 Y8.52 Z4.67 F4200.0
G1 F1200.0
G1 E276.201
G1 F4200.0
M101
G1 X-4.63 Y8.25 Z4.67 F4397.189 E276.216
G1 X-4.84 Y7.44 Z4.67 F4397.189 E276.261
G1 X-5.44 Y6.84 Z4.67 F4397.189 E276.305
G1 X-6.25 Y6.63 Z4.67 F4397.189 E276.35
G1 X-7.06 Y6.84 Z4.67 F4397.189 E276.394
G1 X-7.66 Y7.44 Z4.67 F4397.189 E276.438
G1 X-7.87 Y8.25 Z4.67 F4397.189 E276.483
G1 X-7.66 Y9.06 Z4.67 F4397.189 E276.527
G1 X-7.06 Y9.66 Z4.67 F4397.189 E276.572
G1 X-6.25 Y9.87 Z4.67 F4397.189 E276.616
G1 X-5.44 Y9.66 Z4.67 F4397.189 E276.661
G1 X-4.84 Y9.06 Z4.67 F4397.189 E276.705
G1 X-4.7 Y8.52 Z4.67 F4397.189 E276.734
G1 F1200.0
G1 E276.734
G1 F4397.189
M103
(</loop>)
(<loop> outer )
G1 X-4.11 Y7.97 Z4.67 F4200.0
G1 F1200.0
G1 E276.734
G1 F4200.0
M101
G1 X-4.05 Y8.25 Z4.67 F4397.189 E276.749
G1 X-4.22 Y9.09 Z4.67 F4397.189 E276.795
G1 X-4.7 Y9.81 Z4.67 F4397.189 E276.84
G1 X-5.41 Y10.28 Z4.67 F4397.189 E276.885
G1 X-6.25 Y10.45 Z4.67 F4397.189 E276.931
G1 X-7.09 Y10.28 Z4.67 F4397.189 E276.976
G1 X-7.81 Y9.81 Z4.67 F4397.189 E277.021
G1 X-8.28 Y9.09 Z4.67 F4397.189 E277.067
G1 X-8.45 Y8.25 Z4.67 F4397.189 E277.112
G1 X-8.28 Y7.41 Z4.67 F4397.189 E277.157
G1 X-7.81 Y6.7 Z4.67 F4397.189 E277.203
G1 X-7.09 Y6.22 Z4.67 F4397.189 E277.248
G1 X-6.25 Y6.05 Z4.67 F4397.189 E277.293
G1 X-5.41 Y6.22 Z4.67 F4397.189 E277.339
G1 X-4.7 Y6.7 Z4.67 F4397.189 E277.384
G1 X-4.22 Y7.41 Z4.67 F4397.189 E277.429
G1 X-4.11 Y7.97 Z4.67 F4397.189 E277.46
G1 F1200.0
G1 E277.46
G1 F4397.189
M103
(</loop>)
(<edge> outer )
;M108 R36.64
G1 X-3.7 Y7.97 Z4.67 F4200.0
G1 F1200.0
G1 E277.46
G1 F4200.0
M101
G1 X-3.64 Y8.25 Z4.67 F2198.594 E277.475
G1 X-3.84 Y9.25 Z4.67 F2198.594 E277.528
G1 X-4.41 Y10.09 Z4.67 F2198.594 E277.582
G1 X-5.25 Y10.66 Z4.67 F2198.594 E277.636
G1 X-6.25 Y10.86 Z4.67 F2198.594 E277.689
G1 X-7.25 Y10.66 Z4.67 F2198.594 E277.743
G1 X-8.09 Y10.09 Z4.67 F2198.594 E277.797
G1 X-8.66 Y9.25 Z4.67 F2198.594 E277.851
G1 X-8.86 Y8.25 Z4.67 F2198.594 E277.904
G1 X-8.66 Y7.25 Z4.67 F2198.594 E277.958
G1 X-8.09 Y6.41 Z4.67 F2198.594 E278.012
G1 X-7.25 Y5.84 Z4.67 F2198.594 E278.066
G1 X-6.25 Y5.64 Z4.67 F2198.594 E278.119
G1 X-5.25 Y5.84 Z4.67 F2198.594 E278.173
G1 X-4.41 Y6.41 Z4.67 F2198.594 E278.227
G1 X-3.84 Y7.25 Z4.67 F2198.594 E278.28
G1 X-3.7 Y7.97 Z4.67 F2198.594 E278.319
G1 F1200.0
G1 E277.801
G1 F2198.594
M103
(</edge>)
(</boundaryPerimeter>)
(<nestedRing>)
(<boundaryPerimeter>)
(<boundaryPoint> X-5.247 Y8.25 Z4.671 </boundaryPoint>)
(<boundaryPoint> X-5.381 Y7.748 Z4.671 </boundaryPoint>)
(<boundaryPoint> X-5.748 Y7.381 Z4.671 </boundaryPoint>)
(<boundaryPoint> X-6.25 Y7.247 Z4.671 </boundaryPoint>)
(<boundaryPoint> X-6.752 Y7.381 Z4.671 </boundaryPoint>)
(<boundaryPoint> X-7.119 Y7.748 Z4.671 </boundaryPoint>)
(<boundaryPoint> X-7.253 Y8.25 Z4.671 </boundaryPoint>)
(<boundaryPoint> X-7.119 Y8.752 Z4.671 </boundaryPoint>)
(<boundaryPoint> X-6.752 Y9.119 Z4.671 </boundaryPoint>)
(<boundaryPoint> X-6.25 Y9.253 Z4.671 </boundaryPoint>)
(<boundaryPoint> X-5.748 Y9.119 Z4.671 </boundaryPoint>)
(<boundaryPoint> X-5.381 Y8.752 Z4.671 </boundaryPoint>)
(<edge> inner )
G1 X-5.11 Y8.52 Z4.67 F4200.0
G1 F1200.0
G1 E278.319
G1 F4200.0
M101
G1 X-5.04 Y8.25 Z4.67 F2198.594 E278.334
G1 X-5.2 Y7.65 Z4.67 F2198.594 E278.367
G1 X-5.65 Y7.2 Z4.67 F2198.594 E278.4
G1 X-6.25 Y7.04 Z4.67 F2198.594 E278.433
G1 X-6.86 Y7.2 Z4.67 F2198.594 E278.467
G1 X-7.3 Y7.65 Z4.67 F2198.594 E278.5
G1 X-7.46 Y8.25 Z4.67 F2198.594 E278.533
G1 X-7.3 Y8.86 Z4.67 F2198.594 E278.566
G1 X-6.86 Y9.3 Z4.67 F2198.594 E278.599
G1 X-6.25 Y9.46 Z4.67 F2198.594 E278.632
G1 X-5.65 Y9.3 Z4.67 F2198.594 E278.665
G1 X-5.2 Y8.86 Z4.67 F2198.594 E278.698
G1 X-5.11 Y8.52 Z4.67 F2198.594 E278.716
G1 F1200.0
G1 E277.716
G1 F2198.594
M103
(</edge>)
(</boundaryPerimeter>)
(</nestedRing>)
(</nestedRing>)
(</rotation>)
;M108 R71.93
(</layer>)
(<layer> 4.941 )
(<rotation> (6.12323399574e-17+1j) )
(<nestedRing>)
(<boundaryPerimeter>)
(<boundaryPoint> X-4.697 Y-4.708 Z4.941 </boundaryPoint>)
(<boundaryPoint> X-5.75 Y-4.5 Z4.941 </boundaryPoint>)
(<boundaryPoint> X-6.803 Y-4.708 Z4.941 </boundaryPoint>)
(<boundaryPoint> X-7.694 Y-5.306 Z4.941 </boundaryPoint>)
(<boundaryPoint> X-8.292 Y-6.197 Z4.941 </boundaryPoint>)
(<boundaryPoint> X-8.5 Y-7.25 Z4.941 </boundaryPoint>)
(<boundaryPoint> X-8.292 Y-8.303 Z4.941 </boundaryPoint>)
(<boundaryPoint> X-7.694 Y-9.194 Z4.941 </boundaryPoint>)
(<boundaryPoint> X-6.803 Y-9.792 Z4.941 </boundaryPoint>)
(<boundaryPoint> X-5.75 Y-10.0 Z4.941 </boundaryPoint>)
(<boundaryPoint> X-4.697 Y-9.792 Z4.941 </boundaryPoint>)
(<boundaryPoint> X-3.806 Y-9.194 Z4.941 </boundaryPoint>)
(<boundaryPoint> X-3.208 Y-8.303 Z4.941 </boundaryPoint>)
(<boundaryPoint> X-3.0 Y-7.25 Z4.941 </boundaryPoint>)
(<boundaryPoint> X-3.208 Y-6.197 Z4.941 </boundaryPoint>)
(<boundaryPoint> X-3.806 Y-5.306 Z4.941 </boundaryPoint>)
(<loop> inner )
G1 X-6.18 Y7.85 Z4.94 F4200.0
G1 X-5.68 Y-6.85 Z4.94 F4200.0
G1 X-7.01 Y-8.21 Z4.94 F4200.0
G1 F1200.0
G1 E278.716
G1 F4200.0
M101
M73 P49 (display progress)
G1 X-7.16 Y-8.06 Z4.94 F4315.849 E278.727
G1 X-7.37 Y-7.25 Z4.94 F4315.849 E278.772
G1 X-7.16 Y-6.44 Z4.94 F4315.849 E278.816
G1 X-6.56 Y-5.84 Z4.94 F4315.849 E278.861
G1 X-5.75 Y-5.63 Z4.94 F4315.849 E278.905
G1 X-4.94 Y-5.84 Z4.94 F4315.849 E278.949
G1 X-4.34 Y-6.44 Z4.94 F4315.849 E278.994
G1 X-4.13 Y-7.25 Z4.94 F4315.849 E279.038
G1 X-4.34 Y-8.06 Z4.94 F4315.849 E279.083
G1 X-4.94 Y-8.66 Z4.94 F4315.849 E279.127
G1 X-5.75 Y-8.87 Z4.94 F4315.849 E279.171
G1 X-6.56 Y-8.66 Z4.94 F4315.849 E279.216
G1 X-6.86 Y-8.36 Z4.94 F4315.849 E279.238
G1 X-7.01 Y-8.21 Z4.94 F4315.849 E279.249
G1 F1200.0
G1 E279.249
G1 F4315.849
M103
(</loop>)
(<loop> outer )
G1 X-7.09 Y-8.88 Z4.94 F4200.0
G1 F1200.0
G1 E279.249
G1 F4200.0
M101
G1 X-6.57 Y-9.23 Z4.94 F4315.849 E279.282
G1 X-5.75 Y-9.39 Z4.94 F4315.849 E279.326
G1 X-4.93 Y-9.23 Z4.94 F4315.849 E279.37
G1 X-4.24 Y-8.76 Z4.94 F4315.849 E279.414
G1 X-3.77 Y-8.07 Z4.94 F4315.849 E279.459
G1 X-3.61 Y-7.25 Z4.94 F4315.849 E279.503
G1 X-3.77 Y-6.43 Z4.94 F4315.849 E279.547
G1 X-4.24 Y-5.74 Z4.94 F4315.849 E279.591
G1 X-4.93 Y-5.27 Z4.94 F4315.849 E279.635
G1 X-5.75 Y-5.11 Z4.94 F4315.849 E279.679
G1 X-6.57 Y-5.27 Z4.94 F4315.849 E279.723
G1 X-7.26 Y-5.74 Z4.94 F4315.849 E279.767
G1 X-7.73 Y-6.43 Z4.94 F4315.849 E279.811
G1 X-7.89 Y-7.25 Z4.94 F4315.849 E279.855
G1 X-7.73 Y-8.07 Z4.94 F4315.849 E279.899
G1 X-7.26 Y-8.76 Z4.94 F4315.849 E279.944
G1 X-7.09 Y-8.88 Z4.94 F4315.849 E279.955
G1 F1200.0
G1 E279.955
G1 F4315.849
M103
(</loop>)
(<edge> outer )
;M108 R35.97
G1 X-7.38 Y-9.17 Z4.94 F4200.0
G1 F1200.0
G1 E279.955
G1 F4200.0
M101
G1 X-6.73 Y-9.6 Z4.94 F2157.925 E279.996
G1 X-5.75 Y-9.8 Z4.94 F2157.925 E280.048
G1 X-4.78 Y-9.6 Z4.94 F2157.925 E280.101
G1 X-3.95 Y-9.05 Z4.94 F2157.925 E280.153
G1 X-3.4 Y-8.23 Z4.94 F2157.925 E280.206
G1 X-3.2 Y-7.25 Z4.94 F2157.925 E280.259
G1 X-3.4 Y-6.28 Z4.94 F2157.925 E280.311
G1 X-3.95 Y-5.45 Z4.94 F2157.925 E280.364
G1 X-4.78 Y-4.9 Z4.94 F2157.925 E280.416
G1 X-5.75 Y-4.7 Z4.94 F2157.925 E280.469
G1 X-6.73 Y-4.9 Z4.94 F2157.925 E280.521
G1 X-7.55 Y-5.45 Z4.94 F2157.925 E280.574
G1 X-8.1 Y-6.28 Z4.94 F2157.925 E280.626
G1 X-8.3 Y-7.25 Z4.94 F2157.925 E280.679
G1 X-8.1 Y-8.23 Z4.94 F2157.925 E280.731
G1 X-7.55 Y-9.05 Z4.94 F2157.925 E280.784
G1 X-7.38 Y-9.17 Z4.94 F2157.925 E280.795
G1 F1200.0
G1 E280.395
G1 F2157.925
M103
(</edge>)
(</boundaryPerimeter>)
(<nestedRing>)
(<boundaryPerimeter>)
(<boundaryPoint> X-4.881 Y-7.752 Z4.941 </boundaryPoint>)
(<boundaryPoint> X-5.248 Y-8.119 Z4.941 </boundaryPoint>)
(<boundaryPoint> X-5.75 Y-8.253 Z4.941 </boundaryPoint>)
(<boundaryPoint> X-6.252 Y-8.119 Z4.941 </boundaryPoint>)
(<boundaryPoint> X-6.619 Y-7.752 Z4.941 </boundaryPoint>)
(<boundaryPoint> X-6.753 Y-7.25 Z4.941 </boundaryPoint>)
(<boundaryPoint> X-6.619 Y-6.748 Z4.941 </boundaryPoint>)
(<boundaryPoint> X-6.252 Y-6.381 Z4.941 </boundaryPoint>)
(<boundaryPoint> X-5.75 Y-6.247 Z4.941 </boundaryPoint>)
(<boundaryPoint> X-5.248 Y-6.381 Z4.941 </boundaryPoint>)
(<boundaryPoint> X-4.881 Y-6.748 Z4.941 </boundaryPoint>)
(<boundaryPoint> X-4.747 Y-7.25 Z4.941 </boundaryPoint>)
(<edge> inner )
G1 X-6.73 Y-7.93 Z4.94 F4200.0
G1 F1200.0
G1 E280.795
G1 F4200.0
M101
G1 X-6.8 Y-7.86 Z4.94 F2157.925 E280.8
G1 X-6.96 Y-7.25 Z4.94 F2157.925 E280.833
G1 X-6.8 Y-6.65 Z4.94 F2157.925 E280.866
G1 X-6.36 Y-6.2 Z4.94 F2157.925 E280.899
G1 X-5.75 Y-6.04 Z4.94 F2157.925 E280.932
G1 X-5.15 Y-6.2 Z4.94 F2157.925 E280.966
G1 X-4.7 Y-6.65 Z4.94 F2157.925 E280.999
G1 X-4.54 Y-7.25 Z4.94 F2157.925 E281.032
G1 X-4.7 Y-7.86 Z4.94 F2157.925 E281.065
G1 X-5.15 Y-8.3 Z4.94 F2157.925 E281.098
G1 X-5.75 Y-8.46 Z4.94 F2157.925 E281.131
G1 X-6.36 Y-8.3 Z4.94 F2157.925 E281.164
G1 X-6.58 Y-8.08 Z4.94 F2157.925 E281.181
G1 X-6.73 Y-7.93 Z4.94 F2157.925 E281.192
G1 F1200.0
G1 E280.192
G1 F2157.925
M103
(</edge>)
(</boundaryPerimeter>)
(</nestedRing>)
(</nestedRing>)
(<nestedRing>)
(<boundaryPerimeter>)
(<boundaryPoint> X4.697 Y-6.708 Z4.941 </boundaryPoint>)
(<boundaryPoint> X3.806 Y-7.306 Z4.941 </boundaryPoint>)
(<boundaryPoint> X3.208 Y-8.197 Z4.941 </boundaryPoint>)
(<boundaryPoint> X3.0 Y-9.25 Z4.941 </boundaryPoint>)
(<boundaryPoint> X3.208 Y-10.303 Z4.941 </boundaryPoint>)
(<boundaryPoint> X3.806 Y-11.194 Z4.941 </boundaryPoint>)
(<boundaryPoint> X4.697 Y-11.792 Z4.941 </boundaryPoint>)
(<boundaryPoint> X5.75 Y-12.0 Z4.941 </boundaryPoint>)
(<boundaryPoint> X6.803 Y-11.792 Z4.941 </boundaryPoint>)
(<boundaryPoint> X7.694 Y-11.194 Z4.941 </boundaryPoint>)
(<boundaryPoint> X8.292 Y-10.303 Z4.941 </boundaryPoint>)
(<boundaryPoint> X8.5 Y-9.25 Z4.941 </boundaryPoint>)
(<boundaryPoint> X8.292 Y-8.197 Z4.941 </boundaryPoint>)
(<boundaryPoint> X7.694 Y-7.306 Z4.941 </boundaryPoint>)
(<boundaryPoint> X6.803 Y-6.708 Z4.941 </boundaryPoint>)
(<boundaryPoint> X5.75 Y-6.5 Z4.941 </boundaryPoint>)
(<loop> inner )
;M108 R71.93
G1 X-5.45 Y-7.25 Z4.94 F4200.0
G1 X5.42 Y-9.4 Z4.94 F4200.0
G1 X4.18 Y-9.05 Z4.94 F4200.0
G1 F1200.0
G1 E281.192
G1 F4200.0
M101
G1 X4.34 Y-8.44 Z4.94 F4315.849 E281.225
G1 X4.94 Y-7.84 Z4.94 F4315.849 E281.269
G1 X5.75 Y-7.63 Z4.94 F4315.849 E281.314
G1 X6.56 Y-7.84 Z4.94 F4315.849 E281.358
G1 X7.16 Y-8.44 Z4.94 F4315.849 E281.403
G1 X7.37 Y-9.25 Z4.94 F4315.849 E281.447
G1 X7.16 Y-10.06 Z4.94 F4315.849 E281.492
G1 X6.56 Y-10.66 Z4.94 F4315.849 E281.536
G1 X5.75 Y-10.87 Z4.94 F4315.849 E281.58
G1 X4.94 Y-10.66 Z4.94 F4315.849 E281.625
G1 X4.34 Y-10.06 Z4.94 F4315.849 E281.669
G1 X4.13 Y-9.25 Z4.94 F4315.849 E281.714
G1 X4.18 Y-9.05 Z4.94 F4315.849 E281.725
G1 F1200.0
G1 E281.725
G1 F4315.849
M103
(</loop>)
(<loop> outer )
G1 X3.65 Y-9.46 Z4.94 F4200.0
G1 F1200.0
G1 E281.725
G1 F4200.0
M101
G1 X3.77 Y-10.07 Z4.94 F4315.849 E281.758
G1 X4.24 Y-10.76 Z4.94 F4315.849 E281.802
G1 X4.93 Y-11.23 Z4.94 F4315.849 E281.846
G1 X5.75 Y-11.39 Z4.94 F4315.849 E281.89
G1 X6.57 Y-11.23 Z4.94 F4315.849 E281.934
G1 X7.26 Y-10.76 Z4.94 F4315.849 E281.978
G1 X7.73 Y-10.07 Z4.94 F4315.849 E282.022
G1 X7.89 Y-9.25 Z4.94 F4315.849 E282.066
G1 X7.73 Y-8.43 Z4.94 F4315.849 E282.11
G1 X7.26 Y-7.74 Z4.94 F4315.849 E282.154
G1 X6.57 Y-7.27 Z4.94 F4315.849 E282.199
G1 X5.75 Y-7.11 Z4.94 F4315.849 E282.243
G1 X4.93 Y-7.27 Z4.94 F4315.849 E282.287
G1 X4.24 Y-7.74 Z4.94 F4315.849 E282.331
G1 X3.77 Y-8.43 Z4.94 F4315.849 E282.375
G1 X3.61 Y-9.25 Z4.94 F4315.849 E282.419
G1 X3.65 Y-9.46 Z4.94 F4315.849 E282.43
G1 F1200.0
G1 E282.43
G1 F4315.849
M103
(</loop>)
(<edge> outer )
;M108 R35.97
G1 X3.25 Y-9.46 Z4.94 F4200.0
G1 F1200.0
G1 E282.43
G1 F4200.0
M101
G1 X3.4 Y-10.23 Z4.94 F2157.925 E282.472
G1 X3.95 Y-11.05 Z4.94 F2157.925 E282.524
G1 X4.78 Y-11.6 Z4.94 F2157.925 E282.577
G1 X5.75 Y-11.8 Z4.94 F2157.925 E282.629
G1 X6.73 Y-11.6 Z4.94 F2157.925 E282.682
G1 X7.55 Y-11.05 Z4.94 F2157.925 E282.734
G1 X8.1 Y-10.23 Z4.94 F2157.925 E282.787
G1 X8.3 Y-9.25 Z4.94 F2157.925 E282.839
G1 X8.1 Y-8.28 Z4.94 F2157.925 E282.892
G1 X7.55 Y-7.45 Z4.94 F2157.925 E282.944
G1 X6.73 Y-6.9 Z4.94 F2157.925 E282.997
G1 X5.75 Y-6.7 Z4.94 F2157.925 E283.049
G1 X4.78 Y-6.9 Z4.94 F2157.925 E283.102
G1 X3.95 Y-7.45 Z4.94 F2157.925 E283.154
G1 X3.4 Y-8.28 Z4.94 F2157.925 E283.207
G1 X3.2 Y-9.25 Z4.94 F2157.925 E283.259
G1 X3.25 Y-9.46 Z4.94 F2157.925 E283.27
G1 F1200.0
G1 E282.859
G1 F2157.925
M103
(</edge>)
(</boundaryPerimeter>)
M73 P50 (display progress)
(<nestedRing>)
(<boundaryPerimeter>)
(<boundaryPoint> X6.753 Y-9.25 Z4.941 </boundaryPoint>)
(<boundaryPoint> X6.619 Y-9.752 Z4.941 </boundaryPoint>)
(<boundaryPoint> X6.252 Y-10.119 Z4.941 </boundaryPoint>)
(<boundaryPoint> X5.75 Y-10.253 Z4.941 </boundaryPoint>)
(<boundaryPoint> X5.248 Y-10.119 Z4.941 </boundaryPoint>)
(<boundaryPoint> X4.881 Y-9.752 Z4.941 </boundaryPoint>)
(<boundaryPoint> X4.747 Y-9.25 Z4.941 </boundaryPoint>)
(<boundaryPoint> X4.881 Y-8.748 Z4.941 </boundaryPoint>)
(<boundaryPoint> X5.248 Y-8.381 Z4.941 </boundaryPoint>)
(<boundaryPoint> X5.75 Y-8.247 Z4.941 </boundaryPoint>)
(<boundaryPoint> X6.252 Y-8.381 Z4.941 </boundaryPoint>)
(<boundaryPoint> X6.619 Y-8.748 Z4.941 </boundaryPoint>)
(<edge> inner )
G1 X4.6 Y-9.05 Z4.94 F4200.0
G1 F1200.0
G1 E283.27
G1 F4200.0
M101
G1 X4.7 Y-8.65 Z4.94 F2157.925 E283.292
G1 X5.15 Y-8.2 Z4.94 F2157.925 E283.325
G1 X5.75 Y-8.04 Z4.94 F2157.925 E283.358
G1 X6.36 Y-8.2 Z4.94 F2157.925 E283.391
G1 X6.8 Y-8.65 Z4.94 F2157.925 E283.424
G1 X6.96 Y-9.25 Z4.94 F2157.925 E283.458
G1 X6.8 Y-9.86 Z4.94 F2157.925 E283.491
G1 X6.36 Y-10.3 Z4.94 F2157.925 E283.524
G1 X5.75 Y-10.46 Z4.94 F2157.925 E283.557
G1 X5.15 Y-10.3 Z4.94 F2157.925 E283.59
G1 X4.7 Y-9.86 Z4.94 F2157.925 E283.623
G1 X4.54 Y-9.25 Z4.94 F2157.925 E283.656
G1 X4.6 Y-9.05 Z4.94 F2157.925 E283.667
G1 F1200.0
G1 E282.667
G1 F2157.925
M103
(</edge>)
(</boundaryPerimeter>)
(</nestedRing>)
(</nestedRing>)
(<nestedRing>)
(<boundaryPerimeter>)
(<boundaryPoint> X7.303 Y11.792 Z4.941 </boundaryPoint>)
(<boundaryPoint> X6.25 Y12.0 Z4.941 </boundaryPoint>)
(<boundaryPoint> X5.197 Y11.792 Z4.941 </boundaryPoint>)
(<boundaryPoint> X4.306 Y11.194 Z4.941 </boundaryPoint>)
(<boundaryPoint> X3.708 Y10.303 Z4.941 </boundaryPoint>)
(<boundaryPoint> X3.5 Y9.25 Z4.941 </boundaryPoint>)
(<boundaryPoint> X3.708 Y8.197 Z4.941 </boundaryPoint>)
(<boundaryPoint> X4.306 Y7.306 Z4.941 </boundaryPoint>)
(<boundaryPoint> X5.197 Y6.708 Z4.941 </boundaryPoint>)
(<boundaryPoint> X6.25 Y6.5 Z4.941 </boundaryPoint>)
(<boundaryPoint> X7.303 Y6.708 Z4.941 </boundaryPoint>)
(<boundaryPoint> X8.194 Y7.306 Z4.941 </boundaryPoint>)
(<boundaryPoint> X8.792 Y8.197 Z4.941 </boundaryPoint>)
(<boundaryPoint> X9.0 Y9.25 Z4.941 </boundaryPoint>)
(<boundaryPoint> X8.792 Y10.303 Z4.941 </boundaryPoint>)
(<boundaryPoint> X8.194 Y11.194 Z4.941 </boundaryPoint>)
(<loop> inner )
;M108 R71.93
G1 X5.72 Y-8.91 Z4.94 F4200.0
G1 X6.32 Y8.91 Z4.94 F4200.0
G1 X6.05 Y7.68 Z4.94 F4200.0
G1 F1200.0
G1 E283.667
G1 F4200.0
M101
G1 X5.44 Y7.84 Z4.94 F4315.849 E283.701
G1 X4.84 Y8.44 Z4.94 F4315.849 E283.745
G1 X4.63 Y9.25 Z4.94 F4315.849 E283.789
G1 X4.84 Y10.06 Z4.94 F4315.849 E283.834
G1 X5.44 Y10.66 Z4.94 F4315.849 E283.878
G1 X6.25 Y10.87 Z4.94 F4315.849 E283.923
G1 X7.06 Y10.66 Z4.94 F4315.849 E283.967
G1 X7.66 Y10.06 Z4.94 F4315.849 E284.011
G1 X7.87 Y9.25 Z4.94 F4315.849 E284.056
G1 X7.66 Y8.44 Z4.94 F4315.849 E284.1
G1 X7.06 Y7.84 Z4.94 F4315.849 E284.145
G1 X6.25 Y7.63 Z4.94 F4315.849 E284.189
G1 X6.05 Y7.68 Z4.94 F4315.849 E284.2
G1 F1200.0
G1 E284.2
G1 F4315.849
M103
(</loop>)
(<loop> outer )
G1 X6.46 Y7.15 Z4.94 F4200.0
G1 F1200.0
G1 E284.2
G1 F4200.0
M101
G1 X7.07 Y7.27 Z4.94 F4315.849 E284.233
G1 X7.76 Y7.74 Z4.94 F4315.849 E284.277
G1 X8.23 Y8.43 Z4.94 F4315.849 E284.321
G1 X8.39 Y9.25 Z4.94 F4315.849 E284.365
G1 X8.23 Y10.07 Z4.94 F4315.849 E284.41
G1 X7.76 Y10.76 Z4.94 F4315.849 E284.454
G1 X7.07 Y11.23 Z4.94 F4315.849 E284.498
G1 X6.25 Y11.39 Z4.94 F4315.849 E284.542
G1 X5.43 Y11.23 Z4.94 F4315.849 E284.586
G1 X4.74 Y10.76 Z4.94 F4315.849 E284.63
G1 X4.27 Y10.07 Z4.94 F4315.849 E284.674
G1 X4.11 Y9.25 Z4.94 F4315.849 E284.718
G1 X4.27 Y8.43 Z4.94 F4315.849 E284.762
G1 X4.74 Y7.74 Z4.94 F4315.849 E284.806
G1 X5.43 Y7.27 Z4.94 F4315.849 E284.85
G1 X6.25 Y7.11 Z4.94 F4315.849 E284.895
G1 X6.46 Y7.15 Z4.94 F4315.849 E284.906
G1 F1200.0
G1 E284.906
G1 F4315.849
M103
(</loop>)
(<edge> outer )
;M108 R35.97
G1 X6.46 Y6.75 Z4.94 F4200.0
G1 F1200.0
G1 E284.906
G1 F4200.0
M101
G1 X7.23 Y6.9 Z4.94 F2157.925 E284.947
G1 X8.05 Y7.45 Z4.94 F2157.925 E285.0
G1 X8.6 Y8.28 Z4.94 F2157.925 E285.052
G1 X8.8 Y9.25 Z4.94 F2157.925 E285.105
G1 X8.6 Y10.23 Z4.94 F2157.925 E285.157
G1 X8.05 Y11.05 Z4.94 F2157.925 E285.21
G1 X7.23 Y11.6 Z4.94 F2157.925 E285.262
G1 X6.25 Y11.8 Z4.94 F2157.925 E285.315
G1 X5.28 Y11.6 Z4.94 F2157.925 E285.367
G1 X4.45 Y11.05 Z4.94 F2157.925 E285.42
G1 X3.9 Y10.23 Z4.94 F2157.925 E285.472
G1 X3.7 Y9.25 Z4.94 F2157.925 E285.525
G1 X3.9 Y8.28 Z4.94 F2157.925 E285.577
G1 X4.45 Y7.45 Z4.94 F2157.925 E285.63
G1 X5.28 Y6.9 Z4.94 F2157.925 E285.682
G1 X6.25 Y6.7 Z4.94 F2157.925 E285.735
G1 X6.46 Y6.75 Z4.94 F2157.925 E285.746
G1 F1200.0
G1 E285.335
G1 F2157.925
M103
(</edge>)
(</boundaryPerimeter>)
(<nestedRing>)
(<boundaryPerimeter>)
(<boundaryPoint> X5.748 Y8.381 Z4.941 </boundaryPoint>)
(<boundaryPoint> X5.381 Y8.748 Z4.941 </boundaryPoint>)
(<boundaryPoint> X5.247 Y9.25 Z4.941 </boundaryPoint>)
(<boundaryPoint> X5.381 Y9.752 Z4.941 </boundaryPoint>)
(<boundaryPoint> X5.748 Y10.119 Z4.941 </boundaryPoint>)
(<boundaryPoint> X6.25 Y10.253 Z4.941 </boundaryPoint>)
(<boundaryPoint> X6.752 Y10.119 Z4.941 </boundaryPoint>)
(<boundaryPoint> X7.119 Y9.752 Z4.941 </boundaryPoint>)
(<boundaryPoint> X7.253 Y9.25 Z4.941 </boundaryPoint>)
(<boundaryPoint> X7.119 Y8.748 Z4.941 </boundaryPoint>)
(<boundaryPoint> X6.752 Y8.381 Z4.941 </boundaryPoint>)
(<boundaryPoint> X6.25 Y8.247 Z4.941 </boundaryPoint>)
(<edge> inner )
G1 X6.05 Y8.1 Z4.94 F4200.0
G1 F1200.0
G1 E285.746
G1 F4200.0
M101
G1 X5.65 Y8.2 Z4.94 F2157.925 E285.768
G1 X5.2 Y8.65 Z4.94 F2157.925 E285.801
G1 X5.04 Y9.25 Z4.94 F2157.925 E285.834
G1 X5.2 Y9.86 Z4.94 F2157.925 E285.867
G1 X5.65 Y10.3 Z4.94 F2157.925 E285.9
G1 X6.25 Y10.46 Z4.94 F2157.925 E285.933
G1 X6.86 Y10.3 Z4.94 F2157.925 E285.966
G1 X7.3 Y9.86 Z4.94 F2157.925 E285.999
G1 X7.46 Y9.25 Z4.94 F2157.925 E286.032
G1 X7.3 Y8.65 Z4.94 F2157.925 E286.065
G1 X6.86 Y8.2 Z4.94 F2157.925 E286.099
G1 X6.25 Y8.04 Z4.94 F2157.925 E286.132
G1 X6.05 Y8.1 Z4.94 F2157.925 E286.143
G1 F1200.0
G1 E285.143
G1 F2157.925
M103
(</edge>)
(</boundaryPerimeter>)
(</nestedRing>)
(</nestedRing>)
(<nestedRing>)
(<boundaryPerimeter>)
(<boundaryPoint> X-6.25 Y11.0 Z4.941 </boundaryPoint>)
(<boundaryPoint> X-7.303 Y10.792 Z4.941 </boundaryPoint>)
(<boundaryPoint> X-8.195 Y10.195 Z4.941 </boundaryPoint>)
(<boundaryPoint> X-8.792 Y9.303 Z4.941 </boundaryPoint>)
(<boundaryPoint> X-9.0 Y8.25 Z4.941 </boundaryPoint>)
(<boundaryPoint> X-8.792 Y7.197 Z4.941 </boundaryPoint>)
(<boundaryPoint> X-8.195 Y6.305 Z4.941 </boundaryPoint>)
(<boundaryPoint> X-7.303 Y5.708 Z4.941 </boundaryPoint>)
(<boundaryPoint> X-6.25 Y5.5 Z4.941 </boundaryPoint>)
(<boundaryPoint> X-5.197 Y5.708 Z4.941 </boundaryPoint>)
(<boundaryPoint> X-4.305 Y6.305 Z4.941 </boundaryPoint>)
(<boundaryPoint> X-3.708 Y7.197 Z4.941 </boundaryPoint>)
(<boundaryPoint> X-3.5 Y8.25 Z4.941 </boundaryPoint>)
(<boundaryPoint> X-3.708 Y9.303 Z4.941 </boundaryPoint>)
(<boundaryPoint> X-4.305 Y10.195 Z4.941 </boundaryPoint>)
(<boundaryPoint> X-5.197 Y10.792 Z4.941 </boundaryPoint>)
(<loop> inner )
;M108 R71.93
G1 X5.88 Y9.57 Z4.94 F4200.0
G1 X-5.89 Y7.98 Z4.94 F4200.0
G1 X-4.68 Y8.05 Z4.94 F4200.0
G1 F1200.0
G1 E286.143
G1 F4200.0
M101
G1 X-4.84 Y7.44 Z4.94 F4315.849 E286.176
G1 X-5.44 Y6.84 Z4.94 F4315.849 E286.22
G1 X-6.25 Y6.63 Z4.94 F4315.849 E286.265
G1 X-7.06 Y6.84 Z4.94 F4315.849 E286.309
G1 X-7.66 Y7.44 Z4.94 F4315.849 E286.354
G1 X-7.87 Y8.25 Z4.94 F4315.849 E286.398
G1 X-7.66 Y9.06 Z4.94 F4315.849 E286.443
G1 X-7.06 Y9.66 Z4.94 F4315.849 E286.487
G1 X-6.25 Y9.87 Z4.94 F4315.849 E286.531
G1 X-5.44 Y9.66 Z4.94 F4315.849 E286.576
M73 P51 (display progress)
G1 X-4.84 Y9.06 Z4.94 F4315.849 E286.62
G1 X-4.63 Y8.25 Z4.94 F4315.849 E286.665
G1 X-4.68 Y8.05 Z4.94 F4315.849 E286.676
G1 F1200.0
G1 E286.676
G1 F4315.849
M103
(</loop>)
(<loop> outer )
G1 X-4.15 Y8.46 Z4.94 F4200.0
G1 F1200.0
G1 E286.676
G1 F4200.0
M101
G1 X-4.27 Y9.07 Z4.94 F4315.849 E286.709
G1 X-4.74 Y9.76 Z4.94 F4315.849 E286.753
G1 X-5.43 Y10.23 Z4.94 F4315.849 E286.797
G1 X-6.25 Y10.39 Z4.94 F4315.849 E286.841
G1 X-7.07 Y10.23 Z4.94 F4315.849 E286.885
G1 X-7.76 Y9.76 Z4.94 F4315.849 E286.929
G1 X-8.23 Y9.07 Z4.94 F4315.849 E286.973
G1 X-8.39 Y8.25 Z4.94 F4315.849 E287.017
G1 X-8.23 Y7.43 Z4.94 F4315.849 E287.061
G1 X-7.76 Y6.74 Z4.94 F4315.849 E287.106
G1 X-7.07 Y6.27 Z4.94 F4315.849 E287.15
G1 X-6.25 Y6.11 Z4.94 F4315.849 E287.194
G1 X-5.43 Y6.27 Z4.94 F4315.849 E287.238
G1 X-4.74 Y6.74 Z4.94 F4315.849 E287.282
G1 X-4.27 Y7.43 Z4.94 F4315.849 E287.326
G1 X-4.11 Y8.25 Z4.94 F4315.849 E287.37
G1 X-4.15 Y8.46 Z4.94 F4315.849 E287.381
G1 F1200.0
G1 E287.381
G1 F4315.849
M103
(</loop>)
(<edge> outer )
;M108 R35.97
G1 X-3.75 Y8.46 Z4.94 F4200.0
G1 F1200.0
G1 E287.381
G1 F4200.0
M101
G1 X-3.9 Y9.23 Z4.94 F2157.925 E287.423
G1 X-4.45 Y10.05 Z4.94 F2157.925 E287.475
G1 X-5.28 Y10.6 Z4.94 F2157.925 E287.528
G1 X-6.25 Y10.8 Z4.94 F2157.925 E287.58
G1 X-7.23 Y10.6 Z4.94 F2157.925 E287.633
G1 X-8.05 Y10.05 Z4.94 F2157.925 E287.685
G1 X-8.6 Y9.23 Z4.94 F2157.925 E287.738
G1 X-8.8 Y8.25 Z4.94 F2157.925 E287.79
G1 X-8.6 Y7.28 Z4.94 F2157.925 E287.843
G1 X-8.05 Y6.45 Z4.94 F2157.925 E287.895
G1 X-7.23 Y5.9 Z4.94 F2157.925 E287.948
G1 X-6.25 Y5.7 Z4.94 F2157.925 E288.0
G1 X-5.28 Y5.9 Z4.94 F2157.925 E288.053
G1 X-4.45 Y6.45 Z4.94 F2157.925 E288.105
G1 X-3.9 Y7.28 Z4.94 F2157.925 E288.158
G1 X-3.7 Y8.25 Z4.94 F2157.925 E288.21
G1 X-3.75 Y8.46 Z4.94 F2157.925 E288.221
G1 F1200.0
G1 E287.81
G1 F2157.925
M103
(</edge>)
(</boundaryPerimeter>)
(<nestedRing>)
(<boundaryPerimeter>)
(<boundaryPoint> X-5.247 Y8.25 Z4.941 </boundaryPoint>)
(<boundaryPoint> X-5.381 Y7.748 Z4.941 </boundaryPoint>)
(<boundaryPoint> X-5.748 Y7.381 Z4.941 </boundaryPoint>)
(<boundaryPoint> X-6.25 Y7.247 Z4.941 </boundaryPoint>)
(<boundaryPoint> X-6.752 Y7.381 Z4.941 </boundaryPoint>)
(<boundaryPoint> X-7.119 Y7.748 Z4.941 </boundaryPoint>)
(<boundaryPoint> X-7.253 Y8.25 Z4.941 </boundaryPoint>)
(<boundaryPoint> X-7.119 Y8.752 Z4.941 </boundaryPoint>)
(<boundaryPoint> X-6.752 Y9.119 Z4.941 </boundaryPoint>)
(<boundaryPoint> X-6.25 Y9.253 Z4.941 </boundaryPoint>)
(<boundaryPoint> X-5.748 Y9.119 Z4.941 </boundaryPoint>)
(<boundaryPoint> X-5.381 Y8.752 Z4.941 </boundaryPoint>)
(<edge> inner )
G1 X-5.1 Y8.05 Z4.94 F4200.0
G1 F1200.0
G1 E288.221
G1 F4200.0
M101
G1 X-5.2 Y7.65 Z4.94 F2157.925 E288.243
G1 X-5.65 Y7.2 Z4.94 F2157.925 E288.276
G1 X-6.25 Y7.04 Z4.94 F2157.925 E288.309
G1 X-6.86 Y7.2 Z4.94 F2157.925 E288.343
G1 X-7.3 Y7.65 Z4.94 F2157.925 E288.376
G1 X-7.46 Y8.25 Z4.94 F2157.925 E288.409
G1 X-7.3 Y8.86 Z4.94 F2157.925 E288.442
G1 X-6.86 Y9.3 Z4.94 F2157.925 E288.475
G1 X-6.25 Y9.46 Z4.94 F2157.925 E288.508
G1 X-5.65 Y9.3 Z4.94 F2157.925 E288.541
G1 X-5.2 Y8.86 Z4.94 F2157.925 E288.574
G1 X-5.04 Y8.25 Z4.94 F2157.925 E288.607
G1 X-5.1 Y8.05 Z4.94 F2157.925 E288.618
G1 F1200.0
G1 E287.618
G1 F2157.925
M103
(</edge>)
(</boundaryPerimeter>)
(</nestedRing>)
(</nestedRing>)
(</rotation>)
;M108 R70.57
(</layer>)
(<operatingLayerEnd> </operatingLayerEnd>)
(<layer> 5.211 )
(<rotation> (-1+1.22464679915e-16j) )
(<nestedRing>)
(<boundaryPerimeter>)
(<boundaryPoint> X-4.72 Y-4.764 Z5.211 </boundaryPoint>)
(<boundaryPoint> X-5.75 Y-4.56 Z5.211 </boundaryPoint>)
(<boundaryPoint> X-6.78 Y-4.764 Z5.211 </boundaryPoint>)
(<boundaryPoint> X-7.652 Y-5.348 Z5.211 </boundaryPoint>)
(<boundaryPoint> X-8.236 Y-6.22 Z5.211 </boundaryPoint>)
(<boundaryPoint> X-8.44 Y-7.25 Z5.211 </boundaryPoint>)
(<boundaryPoint> X-8.236 Y-8.28 Z5.211 </boundaryPoint>)
(<boundaryPoint> X-7.652 Y-9.152 Z5.211 </boundaryPoint>)
(<boundaryPoint> X-6.78 Y-9.736 Z5.211 </boundaryPoint>)
(<boundaryPoint> X-5.75 Y-9.94 Z5.211 </boundaryPoint>)
(<boundaryPoint> X-4.72 Y-9.736 Z5.211 </boundaryPoint>)
(<boundaryPoint> X-3.848 Y-9.152 Z5.211 </boundaryPoint>)
(<boundaryPoint> X-3.264 Y-8.28 Z5.211 </boundaryPoint>)
(<boundaryPoint> X-3.06 Y-7.25 Z5.211 </boundaryPoint>)
(<boundaryPoint> X-3.264 Y-6.22 Z5.211 </boundaryPoint>)
(<boundaryPoint> X-3.848 Y-5.348 Z5.211 </boundaryPoint>)
(<loop> inner )
G1 X-6.22 Y7.91 Z5.21 F4200.0
G1 X-5.68 Y-6.91 Z5.21 F4200.0
G1 X-6.79 Y-8.43 Z5.21 F4200.0
G1 F1200.0
G1 E288.618
G1 F4200.0
M101
G1 X-6.86 Y-8.36 Z5.21 F4234.195 E288.623
G1 X-7.16 Y-8.06 Z5.21 F4234.195 E288.646
G1 X-7.37 Y-7.25 Z5.21 F4234.195 E288.69
G1 X-7.16 Y-6.44 Z5.21 F4234.195 E288.734
G1 X-6.56 Y-5.84 Z5.21 F4234.195 E288.779
G1 X-5.75 Y-5.63 Z5.21 F4234.195 E288.823
G1 X-4.94 Y-5.84 Z5.21 F4234.195 E288.868
G1 X-4.34 Y-6.44 Z5.21 F4234.195 E288.912
G1 X-4.13 Y-7.25 Z5.21 F4234.195 E288.957
G1 X-4.34 Y-8.06 Z5.21 F4234.195 E289.001
G1 X-4.94 Y-8.66 Z5.21 F4234.195 E289.045
G1 X-5.75 Y-8.87 Z5.21 F4234.195 E289.09
G1 X-6.56 Y-8.66 Z5.21 F4234.195 E289.134
G1 X-6.79 Y-8.43 Z5.21 F4234.195 E289.151
G1 F1200.0
G1 E289.151
G1 F4234.195
M103
(</loop>)
(<loop> outer )
G1 X-7.27 Y-8.64 Z5.21 F4200.0
G1 F1200.0
G1 E289.151
G1 F4200.0
M101
G1 X-7.22 Y-8.72 Z5.21 F4234.195 E289.156
G1 X-6.55 Y-9.17 Z5.21 F4234.195 E289.199
G1 X-5.75 Y-9.33 Z5.21 F4234.195 E289.242
G1 X-4.95 Y-9.17 Z5.21 F4234.195 E289.285
G1 X-4.28 Y-8.72 Z5.21 F4234.195 E289.328
G1 X-3.83 Y-8.05 Z5.21 F4234.195 E289.371
G1 X-3.67 Y-7.25 Z5.21 F4234.195 E289.414
G1 X-3.83 Y-6.45 Z5.21 F4234.195 E289.456
G1 X-4.28 Y-5.78 Z5.21 F4234.195 E289.499
G1 X-4.95 Y-5.33 Z5.21 F4234.195 E289.542
G1 X-5.75 Y-5.17 Z5.21 F4234.195 E289.585
G1 X-6.55 Y-5.33 Z5.21 F4234.195 E289.628
G1 X-7.22 Y-5.78 Z5.21 F4234.195 E289.671
G1 X-7.67 Y-6.45 Z5.21 F4234.195 E289.713
G1 X-7.83 Y-7.25 Z5.21 F4234.195 E289.756
G1 X-7.67 Y-8.05 Z5.21 F4234.195 E289.799
G1 X-7.27 Y-8.64 Z5.21 F4234.195 E289.837
G1 F1200.0
G1 E289.837
G1 F4234.195
M103
(</loop>)
(<edge> outer )
;M108 R35.28
G1 X-7.56 Y-8.93 Z5.21 F4200.0
G1 F1200.0
G1 E289.837
G1 F4200.0
M101
G1 X-7.51 Y-9.01 Z5.21 F2117.097 E289.842
G1 X-6.7 Y-9.55 Z5.21 F2117.097 E289.893
G1 X-5.75 Y-9.74 Z5.21 F2117.097 E289.945
G1 X-4.8 Y-9.55 Z5.21 F2117.097 E289.996
G1 X-3.99 Y-9.01 Z5.21 F2117.097 E290.047
G1 X-3.45 Y-8.2 Z5.21 F2117.097 E290.098
G1 X-3.26 Y-7.25 Z5.21 F2117.097 E290.15
G1 X-3.45 Y-6.3 Z5.21 F2117.097 E290.201
G1 X-3.99 Y-5.49 Z5.21 F2117.097 E290.252
G1 X-4.8 Y-4.95 Z5.21 F2117.097 E290.303
G1 X-5.75 Y-4.76 Z5.21 F2117.097 E290.355
G1 X-6.7 Y-4.95 Z5.21 F2117.097 E290.406
G1 X-7.51 Y-5.49 Z5.21 F2117.097 E290.457
G1 X-8.05 Y-6.3 Z5.21 F2117.097 E290.508
G1 X-8.24 Y-7.25 Z5.21 F2117.097 E290.56
G1 X-8.05 Y-8.2 Z5.21 F2117.097 E290.611
G1 X-7.56 Y-8.93 Z5.21 F2117.097 E290.657
G1 F1200.0
G1 E290.345
G1 F2117.097
M103
(</edge>)
(</boundaryPerimeter>)
(<nestedRing>)
(<boundaryPerimeter>)
(<boundaryPoint> X-4.881 Y-7.752 Z5.211 </boundaryPoint>)
(<boundaryPoint> X-5.248 Y-8.119 Z5.211 </boundaryPoint>)
(<boundaryPoint> X-5.75 Y-8.253 Z5.211 </boundaryPoint>)
M73 P52 (display progress)
(<boundaryPoint> X-6.252 Y-8.119 Z5.211 </boundaryPoint>)
(<boundaryPoint> X-6.619 Y-7.752 Z5.211 </boundaryPoint>)
(<boundaryPoint> X-6.753 Y-7.25 Z5.211 </boundaryPoint>)
(<boundaryPoint> X-6.619 Y-6.748 Z5.211 </boundaryPoint>)
(<boundaryPoint> X-6.252 Y-6.381 Z5.211 </boundaryPoint>)
(<boundaryPoint> X-5.75 Y-6.247 Z5.211 </boundaryPoint>)
(<boundaryPoint> X-5.248 Y-6.381 Z5.211 </boundaryPoint>)
(<boundaryPoint> X-4.881 Y-6.748 Z5.211 </boundaryPoint>)
(<boundaryPoint> X-4.747 Y-7.25 Z5.211 </boundaryPoint>)
(<edge> inner )
G1 X-6.51 Y-8.14 Z5.21 F4200.0
G1 F1200.0
G1 E290.657
G1 F4200.0
M101
G1 X-6.58 Y-8.08 Z5.21 F2117.097 E290.662
G1 X-6.8 Y-7.86 Z5.21 F2117.097 E290.678
G1 X-6.96 Y-7.25 Z5.21 F2117.097 E290.712
G1 X-6.8 Y-6.65 Z5.21 F2117.097 E290.745
G1 X-6.36 Y-6.2 Z5.21 F2117.097 E290.778
G1 X-5.75 Y-6.04 Z5.21 F2117.097 E290.811
G1 X-5.15 Y-6.2 Z5.21 F2117.097 E290.844
G1 X-4.7 Y-6.65 Z5.21 F2117.097 E290.877
G1 X-4.54 Y-7.25 Z5.21 F2117.097 E290.91
G1 X-4.7 Y-7.86 Z5.21 F2117.097 E290.943
G1 X-5.15 Y-8.3 Z5.21 F2117.097 E290.976
G1 X-5.75 Y-8.46 Z5.21 F2117.097 E291.009
G1 X-6.36 Y-8.3 Z5.21 F2117.097 E291.042
G1 X-6.51 Y-8.14 Z5.21 F2117.097 E291.054
G1 F1200.0
G1 E290.054
G1 F2117.097
M103
(</edge>)
(</boundaryPerimeter>)
(</nestedRing>)
(</nestedRing>)
(<nestedRing>)
(<boundaryPerimeter>)
(<boundaryPoint> X4.72 Y-6.764 Z5.211 </boundaryPoint>)
(<boundaryPoint> X3.848 Y-7.348 Z5.211 </boundaryPoint>)
(<boundaryPoint> X3.264 Y-8.22 Z5.211 </boundaryPoint>)
(<boundaryPoint> X3.06 Y-9.25 Z5.211 </boundaryPoint>)
(<boundaryPoint> X3.264 Y-10.28 Z5.211 </boundaryPoint>)
(<boundaryPoint> X3.848 Y-11.152 Z5.211 </boundaryPoint>)
(<boundaryPoint> X4.72 Y-11.736 Z5.211 </boundaryPoint>)
(<boundaryPoint> X5.75 Y-11.94 Z5.211 </boundaryPoint>)
(<boundaryPoint> X6.78 Y-11.736 Z5.211 </boundaryPoint>)
(<boundaryPoint> X7.652 Y-11.152 Z5.211 </boundaryPoint>)
(<boundaryPoint> X8.236 Y-10.28 Z5.211 </boundaryPoint>)
(<boundaryPoint> X8.44 Y-9.25 Z5.211 </boundaryPoint>)
(<boundaryPoint> X8.236 Y-8.22 Z5.211 </boundaryPoint>)
(<boundaryPoint> X7.652 Y-7.348 Z5.211 </boundaryPoint>)
(<boundaryPoint> X6.78 Y-6.764 Z5.211 </boundaryPoint>)
(<boundaryPoint> X5.75 Y-6.56 Z5.211 </boundaryPoint>)
(<loop> inner )
;M108 R70.57
G1 X-5.56 Y-7.51 Z5.21 F4200.0
G1 X5.43 Y-9.63 Z5.21 F4200.0
G1 X4.15 Y-9.34 Z5.21 F4200.0
G1 F1200.0
G1 E291.054
G1 F4200.0
M101
G1 X4.13 Y-9.25 Z5.21 F4234.195 E291.059
G1 X4.34 Y-8.44 Z5.21 F4234.195 E291.103
G1 X4.94 Y-7.84 Z5.21 F4234.195 E291.148
G1 X5.75 Y-7.63 Z5.21 F4234.195 E291.192
G1 X6.56 Y-7.84 Z5.21 F4234.195 E291.237
G1 X7.16 Y-8.44 Z5.21 F4234.195 E291.281
G1 X7.37 Y-9.25 Z5.21 F4234.195 E291.325
G1 X7.16 Y-10.06 Z5.21 F4234.195 E291.37
G1 X6.56 Y-10.66 Z5.21 F4234.195 E291.414
G1 X5.75 Y-10.87 Z5.21 F4234.195 E291.459
G1 X4.94 Y-10.66 Z5.21 F4234.195 E291.503
G1 X4.34 Y-10.06 Z5.21 F4234.195 E291.548
G1 X4.15 Y-9.34 Z5.21 F4234.195 E291.587
G1 F1200.0
G1 E291.587
G1 F4234.195
M103
(</loop>)
(<loop> outer )
G1 X3.69 Y-9.16 Z5.21 F4200.0
G1 F1200.0
G1 E291.587
G1 F4200.0
M101
G1 X3.67 Y-9.25 Z5.21 F4234.195 E291.592
G1 X3.83 Y-10.05 Z5.21 F4234.195 E291.635
G1 X4.28 Y-10.72 Z5.21 F4234.195 E291.678
G1 X4.95 Y-11.17 Z5.21 F4234.195 E291.721
G1 X5.75 Y-11.33 Z5.21 F4234.195 E291.763
G1 X6.55 Y-11.17 Z5.21 F4234.195 E291.806
G1 X7.22 Y-10.72 Z5.21 F4234.195 E291.849
G1 X7.67 Y-10.05 Z5.21 F4234.195 E291.892
G1 X7.83 Y-9.25 Z5.21 F4234.195 E291.935
G1 X7.67 Y-8.45 Z5.21 F4234.195 E291.978
G1 X7.22 Y-7.78 Z5.21 F4234.195 E292.02
G1 X6.55 Y-7.33 Z5.21 F4234.195 E292.063
G1 X5.75 Y-7.17 Z5.21 F4234.195 E292.106
G1 X4.95 Y-7.33 Z5.21 F4234.195 E292.149
G1 X4.28 Y-7.78 Z5.21 F4234.195 E292.192
G1 X3.83 Y-8.45 Z5.21 F4234.195 E292.235
G1 X3.69 Y-9.16 Z5.21 F4234.195 E292.273
G1 F1200.0
G1 E292.273
G1 F4234.195
M103
(</loop>)
(<edge> outer )
;M108 R35.28
G1 X3.28 Y-9.16 Z5.21 F4200.0
G1 F1200.0
G1 E292.273
G1 F4200.0
M101
G1 X3.26 Y-9.25 Z5.21 F2117.097 E292.278
G1 X3.45 Y-10.2 Z5.21 F2117.097 E292.329
G1 X3.99 Y-11.01 Z5.21 F2117.097 E292.38
G1 X4.8 Y-11.55 Z5.21 F2117.097 E292.431
G1 X5.75 Y-11.74 Z5.21 F2117.097 E292.483
G1 X6.7 Y-11.55 Z5.21 F2117.097 E292.534
G1 X7.51 Y-11.01 Z5.21 F2117.097 E292.585
G1 X8.05 Y-10.2 Z5.21 F2117.097 E292.636
G1 X8.24 Y-9.25 Z5.21 F2117.097 E292.688
G1 X8.05 Y-8.3 Z5.21 F2117.097 E292.739
G1 X7.51 Y-7.49 Z5.21 F2117.097 E292.79
G1 X6.7 Y-6.95 Z5.21 F2117.097 E292.841
G1 X5.75 Y-6.76 Z5.21 F2117.097 E292.893
G1 X4.8 Y-6.95 Z5.21 F2117.097 E292.944
G1 X3.99 Y-7.49 Z5.21 F2117.097 E292.995
G1 X3.45 Y-8.3 Z5.21 F2117.097 E293.046
G1 X3.28 Y-9.16 Z5.21 F2117.097 E293.093
G1 F1200.0
G1 E292.796
G1 F2117.097
M103
(</edge>)
(</boundaryPerimeter>)
(<nestedRing>)
(<boundaryPerimeter>)
(<boundaryPoint> X6.753 Y-9.25 Z5.211 </boundaryPoint>)
(<boundaryPoint> X6.619 Y-9.752 Z5.211 </boundaryPoint>)
(<boundaryPoint> X6.252 Y-10.119 Z5.211 </boundaryPoint>)
(<boundaryPoint> X5.75 Y-10.253 Z5.211 </boundaryPoint>)
(<boundaryPoint> X5.248 Y-10.119 Z5.211 </boundaryPoint>)
(<boundaryPoint> X4.881 Y-9.752 Z5.211 </boundaryPoint>)
(<boundaryPoint> X4.747 Y-9.25 Z5.211 </boundaryPoint>)
(<boundaryPoint> X4.881 Y-8.748 Z5.211 </boundaryPoint>)
(<boundaryPoint> X5.248 Y-8.381 Z5.211 </boundaryPoint>)
(<boundaryPoint> X5.75 Y-8.247 Z5.211 </boundaryPoint>)
(<boundaryPoint> X6.252 Y-8.381 Z5.211 </boundaryPoint>)
(<boundaryPoint> X6.619 Y-8.748 Z5.211 </boundaryPoint>)
(<edge> inner )
G1 X4.57 Y-9.34 Z5.21 F4200.0
G1 F1200.0
G1 E293.093
G1 F4200.0
M101
G1 X4.54 Y-9.25 Z5.21 F2117.097 E293.098
G1 X4.7 Y-8.65 Z5.21 F2117.097 E293.131
G1 X5.15 Y-8.2 Z5.21 F2117.097 E293.164
G1 X5.75 Y-8.04 Z5.21 F2117.097 E293.197
G1 X6.36 Y-8.2 Z5.21 F2117.097 E293.23
G1 X6.8 Y-8.65 Z5.21 F2117.097 E293.263
G1 X6.96 Y-9.25 Z5.21 F2117.097 E293.296
G1 X6.8 Y-9.86 Z5.21 F2117.097 E293.329
G1 X6.36 Y-10.3 Z5.21 F2117.097 E293.362
G1 X5.75 Y-10.46 Z5.21 F2117.097 E293.395
G1 X5.15 Y-10.3 Z5.21 F2117.097 E293.428
G1 X4.7 Y-9.86 Z5.21 F2117.097 E293.461
G1 X4.57 Y-9.34 Z5.21 F2117.097 E293.49
G1 F1200.0
G1 E292.49
G1 F2117.097
M103
(</edge>)
(</boundaryPerimeter>)
(</nestedRing>)
(</nestedRing>)
(<nestedRing>)
(<boundaryPerimeter>)
(<boundaryPoint> X7.28 Y11.736 Z5.211 </boundaryPoint>)
(<boundaryPoint> X6.25 Y11.94 Z5.211 </boundaryPoint>)
(<boundaryPoint> X5.22 Y11.736 Z5.211 </boundaryPoint>)
(<boundaryPoint> X4.348 Y11.152 Z5.211 </boundaryPoint>)
(<boundaryPoint> X3.764 Y10.28 Z5.211 </boundaryPoint>)
(<boundaryPoint> X3.56 Y9.25 Z5.211 </boundaryPoint>)
(<boundaryPoint> X3.764 Y8.22 Z5.211 </boundaryPoint>)
(<boundaryPoint> X4.348 Y7.348 Z5.211 </boundaryPoint>)
(<boundaryPoint> X5.22 Y6.764 Z5.211 </boundaryPoint>)
(<boundaryPoint> X6.25 Y6.56 Z5.211 </boundaryPoint>)
(<boundaryPoint> X7.28 Y6.764 Z5.211 </boundaryPoint>)
(<boundaryPoint> X8.152 Y7.348 Z5.211 </boundaryPoint>)
(<boundaryPoint> X8.736 Y8.22 Z5.211 </boundaryPoint>)
(<boundaryPoint> X8.94 Y9.25 Z5.211 </boundaryPoint>)
(<boundaryPoint> X8.736 Y10.28 Z5.211 </boundaryPoint>)
(<boundaryPoint> X8.152 Y11.152 Z5.211 </boundaryPoint>)
(<loop> inner )
;M108 R70.57
G1 X5.68 Y-8.97 Z5.21 F4200.0
G1 X6.32 Y8.97 Z5.21 F4200.0
G1 X6.34 Y7.65 Z5.21 F4200.0
G1 F1200.0
G1 E293.49
G1 F4200.0
M101
G1 X6.25 Y7.63 Z5.21 F4234.195 E293.495
G1 X5.44 Y7.84 Z5.21 F4234.195 E293.539
G1 X4.84 Y8.44 Z5.21 F4234.195 E293.583
G1 X4.63 Y9.25 Z5.21 F4234.195 E293.628
G1 X4.84 Y10.06 Z5.21 F4234.195 E293.672
G1 X5.44 Y10.66 Z5.21 F4234.195 E293.717
G1 X6.25 Y10.87 Z5.21 F4234.195 E293.761
G1 X7.06 Y10.66 Z5.21 F4234.195 E293.805
G1 X7.66 Y10.06 Z5.21 F4234.195 E293.85
G1 X7.87 Y9.25 Z5.21 F4234.195 E293.894
G1 X7.66 Y8.44 Z5.21 F4234.195 E293.939
G1 X7.06 Y7.84 Z5.21 F4234.195 E293.983
G1 X6.34 Y7.65 Z5.21 F4234.195 E294.023
G1 F1200.0
M73 P53 (display progress)
G1 E294.023
G1 F4234.195
M103
(</loop>)
(<loop> outer )
G1 X6.16 Y7.19 Z5.21 F4200.0
G1 F1200.0
G1 E294.023
G1 F4200.0
M101
G1 X6.25 Y7.17 Z5.21 F4234.195 E294.028
G1 X7.05 Y7.33 Z5.21 F4234.195 E294.07
G1 X7.72 Y7.78 Z5.21 F4234.195 E294.113
G1 X8.17 Y8.45 Z5.21 F4234.195 E294.156
G1 X8.33 Y9.25 Z5.21 F4234.195 E294.199
G1 X8.17 Y10.05 Z5.21 F4234.195 E294.242
G1 X7.72 Y10.72 Z5.21 F4234.195 E294.285
G1 X7.05 Y11.17 Z5.21 F4234.195 E294.327
G1 X6.25 Y11.33 Z5.21 F4234.195 E294.37
G1 X5.45 Y11.17 Z5.21 F4234.195 E294.413
G1 X4.78 Y10.72 Z5.21 F4234.195 E294.456
G1 X4.33 Y10.05 Z5.21 F4234.195 E294.499
G1 X4.17 Y9.25 Z5.21 F4234.195 E294.542
G1 X4.33 Y8.45 Z5.21 F4234.195 E294.585
G1 X4.78 Y7.78 Z5.21 F4234.195 E294.627
G1 X5.45 Y7.33 Z5.21 F4234.195 E294.67
G1 X6.16 Y7.19 Z5.21 F4234.195 E294.708
G1 F1200.0
G1 E294.708
G1 F4234.195
M103
(</loop>)
(<edge> outer )
;M108 R35.28
G1 X6.16 Y6.78 Z5.21 F4200.0
G1 F1200.0
G1 E294.708
G1 F4200.0
M101
G1 X6.25 Y6.76 Z5.21 F2117.097 E294.713
G1 X7.2 Y6.95 Z5.21 F2117.097 E294.764
G1 X8.01 Y7.49 Z5.21 F2117.097 E294.816
G1 X8.55 Y8.3 Z5.21 F2117.097 E294.867
G1 X8.74 Y9.25 Z5.21 F2117.097 E294.918
G1 X8.55 Y10.2 Z5.21 F2117.097 E294.969
G1 X8.01 Y11.01 Z5.21 F2117.097 E295.021
G1 X7.2 Y11.55 Z5.21 F2117.097 E295.072
G1 X6.25 Y11.74 Z5.21 F2117.097 E295.123
G1 X5.3 Y11.55 Z5.21 F2117.097 E295.174
G1 X4.49 Y11.01 Z5.21 F2117.097 E295.226
G1 X3.95 Y10.2 Z5.21 F2117.097 E295.277
G1 X3.76 Y9.25 Z5.21 F2117.097 E295.328
G1 X3.95 Y8.3 Z5.21 F2117.097 E295.379
G1 X4.49 Y7.49 Z5.21 F2117.097 E295.431
G1 X5.3 Y6.95 Z5.21 F2117.097 E295.482
G1 X6.16 Y6.78 Z5.21 F2117.097 E295.528
G1 F1200.0
G1 E295.232
G1 F2117.097
M103
(</edge>)
(</boundaryPerimeter>)
(<nestedRing>)
(<boundaryPerimeter>)
(<boundaryPoint> X5.748 Y8.381 Z5.211 </boundaryPoint>)
(<boundaryPoint> X5.381 Y8.748 Z5.211 </boundaryPoint>)
(<boundaryPoint> X5.247 Y9.25 Z5.211 </boundaryPoint>)
(<boundaryPoint> X5.381 Y9.752 Z5.211 </boundaryPoint>)
(<boundaryPoint> X5.748 Y10.119 Z5.211 </boundaryPoint>)
(<boundaryPoint> X6.25 Y10.253 Z5.211 </boundaryPoint>)
(<boundaryPoint> X6.752 Y10.119 Z5.211 </boundaryPoint>)
(<boundaryPoint> X7.119 Y9.752 Z5.211 </boundaryPoint>)
(<boundaryPoint> X7.253 Y9.25 Z5.211 </boundaryPoint>)
(<boundaryPoint> X7.119 Y8.748 Z5.211 </boundaryPoint>)
(<boundaryPoint> X6.752 Y8.381 Z5.211 </boundaryPoint>)
(<boundaryPoint> X6.25 Y8.247 Z5.211 </boundaryPoint>)
(<edge> inner )
G1 X6.34 Y8.07 Z5.21 F4200.0
G1 F1200.0
G1 E295.528
G1 F4200.0
M101
G1 X6.25 Y8.04 Z5.21 F2117.097 E295.533
G1 X5.65 Y8.2 Z5.21 F2117.097 E295.566
G1 X5.2 Y8.65 Z5.21 F2117.097 E295.599
G1 X5.04 Y9.25 Z5.21 F2117.097 E295.632
G1 X5.2 Y9.86 Z5.21 F2117.097 E295.665
G1 X5.65 Y10.3 Z5.21 F2117.097 E295.699
G1 X6.25 Y10.46 Z5.21 F2117.097 E295.732
G1 X6.86 Y10.3 Z5.21 F2117.097 E295.765
G1 X7.3 Y9.86 Z5.21 F2117.097 E295.798
G1 X7.46 Y9.25 Z5.21 F2117.097 E295.831
G1 X7.3 Y8.65 Z5.21 F2117.097 E295.864
G1 X6.86 Y8.2 Z5.21 F2117.097 E295.897
G1 X6.34 Y8.07 Z5.21 F2117.097 E295.925
G1 F1200.0
G1 E294.925
G1 F2117.097
M103
(</edge>)
(</boundaryPerimeter>)
(</nestedRing>)
(</nestedRing>)
(<nestedRing>)
(<boundaryPerimeter>)
(<boundaryPoint> X-6.25 Y10.94 Z5.211 </boundaryPoint>)
(<boundaryPoint> X-7.28 Y10.736 Z5.211 </boundaryPoint>)
(<boundaryPoint> X-8.152 Y10.152 Z5.211 </boundaryPoint>)
(<boundaryPoint> X-8.736 Y9.28 Z5.211 </boundaryPoint>)
(<boundaryPoint> X-8.94 Y8.25 Z5.211 </boundaryPoint>)
(<boundaryPoint> X-8.736 Y7.22 Z5.211 </boundaryPoint>)
(<boundaryPoint> X-8.152 Y6.348 Z5.211 </boundaryPoint>)
(<boundaryPoint> X-7.28 Y5.764 Z5.211 </boundaryPoint>)
(<boundaryPoint> X-6.25 Y5.56 Z5.211 </boundaryPoint>)
(<boundaryPoint> X-5.22 Y5.764 Z5.211 </boundaryPoint>)
(<boundaryPoint> X-4.348 Y6.348 Z5.211 </boundaryPoint>)
(<boundaryPoint> X-3.764 Y7.22 Z5.211 </boundaryPoint>)
(<boundaryPoint> X-3.56 Y8.25 Z5.211 </boundaryPoint>)
(<boundaryPoint> X-3.764 Y9.28 Z5.211 </boundaryPoint>)
(<boundaryPoint> X-4.348 Y10.152 Z5.211 </boundaryPoint>)
(<boundaryPoint> X-5.22 Y10.736 Z5.211 </boundaryPoint>)
(<loop> inner )
;M108 R70.57
G1 X5.95 Y9.5 Z5.21 F4200.0
G1 X-5.95 Y8.0 Z5.21 F4200.0
G1 X-4.65 Y8.34 Z5.21 F4200.0
G1 F1200.0
G1 E295.925
G1 F4200.0
M101
G1 X-4.63 Y8.25 Z5.21 F4234.195 E295.93
G1 X-4.84 Y7.44 Z5.21 F4234.195 E295.974
G1 X-5.44 Y6.84 Z5.21 F4234.195 E296.019
G1 X-6.25 Y6.63 Z5.21 F4234.195 E296.063
G1 X-7.06 Y6.84 Z5.21 F4234.195 E296.108
G1 X-7.66 Y7.44 Z5.21 F4234.195 E296.152
G1 X-7.87 Y8.25 Z5.21 F4234.195 E296.197
G1 X-7.66 Y9.06 Z5.21 F4234.195 E296.241
G1 X-7.06 Y9.66 Z5.21 F4234.195 E296.285
G1 X-6.25 Y9.87 Z5.21 F4234.195 E296.33
G1 X-5.44 Y9.66 Z5.21 F4234.195 E296.374
G1 X-4.84 Y9.06 Z5.21 F4234.195 E296.419
G1 X-4.65 Y8.34 Z5.21 F4234.195 E296.458
G1 F1200.0
G1 E296.458
G1 F4234.195
M103
(</loop>)
(<loop> outer )
G1 X-4.19 Y8.16 Z5.21 F4200.0
G1 F1200.0
G1 E296.458
G1 F4200.0
M101
G1 X-4.17 Y8.25 Z5.21 F4234.195 E296.463
G1 X-4.33 Y9.05 Z5.21 F4234.195 E296.506
G1 X-4.78 Y9.72 Z5.21 F4234.195 E296.549
G1 X-5.45 Y10.17 Z5.21 F4234.195 E296.592
G1 X-6.25 Y10.33 Z5.21 F4234.195 E296.634
G1 X-7.05 Y10.17 Z5.21 F4234.195 E296.677
G1 X-7.72 Y9.72 Z5.21 F4234.195 E296.72
G1 X-8.17 Y9.05 Z5.21 F4234.195 E296.763
G1 X-8.33 Y8.25 Z5.21 F4234.195 E296.806
G1 X-8.17 Y7.45 Z5.21 F4234.195 E296.849
G1 X-7.72 Y6.78 Z5.21 F4234.195 E296.892
G1 X-7.05 Y6.33 Z5.21 F4234.195 E296.934
G1 X-6.25 Y6.17 Z5.21 F4234.195 E296.977
G1 X-5.45 Y6.33 Z5.21 F4234.195 E297.02
G1 X-4.78 Y6.78 Z5.21 F4234.195 E297.063
G1 X-4.33 Y7.45 Z5.21 F4234.195 E297.106
G1 X-4.19 Y8.16 Z5.21 F4234.195 E297.144
G1 F1200.0
G1 E297.144
G1 F4234.195
M103
(</loop>)
(<edge> outer )
;M108 R35.28
G1 X-3.78 Y8.16 Z5.21 F4200.0
G1 F1200.0
G1 E297.144
G1 F4200.0
M101
G1 X-3.76 Y8.25 Z5.21 F2117.097 E297.149
G1 X-3.95 Y9.2 Z5.21 F2117.097 E297.2
G1 X-4.49 Y10.01 Z5.21 F2117.097 E297.251
G1 X-5.3 Y10.55 Z5.21 F2117.097 E297.302
G1 X-6.25 Y10.74 Z5.21 F2117.097 E297.354
G1 X-7.2 Y10.55 Z5.21 F2117.097 E297.405
G1 X-8.01 Y10.01 Z5.21 F2117.097 E297.456
G1 X-8.55 Y9.2 Z5.21 F2117.097 E297.507
G1 X-8.74 Y8.25 Z5.21 F2117.097 E297.559
G1 X-8.55 Y7.3 Z5.21 F2117.097 E297.61
G1 X-8.01 Y6.49 Z5.21 F2117.097 E297.661
G1 X-7.2 Y5.95 Z5.21 F2117.097 E297.712
G1 X-6.25 Y5.76 Z5.21 F2117.097 E297.764
G1 X-5.3 Y5.95 Z5.21 F2117.097 E297.815
G1 X-4.49 Y6.49 Z5.21 F2117.097 E297.866
G1 X-3.95 Y7.3 Z5.21 F2117.097 E297.917
G1 X-3.78 Y8.16 Z5.21 F2117.097 E297.964
G1 F1200.0
G1 E297.667
G1 F2117.097
M103
(</edge>)
(</boundaryPerimeter>)
(<nestedRing>)
(<boundaryPerimeter>)
(<boundaryPoint> X-5.247 Y8.25 Z5.211 </boundaryPoint>)
(<boundaryPoint> X-5.381 Y7.748 Z5.211 </boundaryPoint>)
(<boundaryPoint> X-5.748 Y7.381 Z5.211 </boundaryPoint>)
(<boundaryPoint> X-6.25 Y7.247 Z5.211 </boundaryPoint>)
(<boundaryPoint> X-6.752 Y7.381 Z5.211 </boundaryPoint>)
(<boundaryPoint> X-7.119 Y7.748 Z5.211 </boundaryPoint>)
(<boundaryPoint> X-7.253 Y8.25 Z5.211 </boundaryPoint>)
(<boundaryPoint> X-7.119 Y8.752 Z5.211 </boundaryPoint>)
(<boundaryPoint> X-6.752 Y9.119 Z5.211 </boundaryPoint>)
(<boundaryPoint> X-6.25 Y9.253 Z5.211 </boundaryPoint>)
(<boundaryPoint> X-5.748 Y9.119 Z5.211 </boundaryPoint>)
(<boundaryPoint> X-5.381 Y8.752 Z5.211 </boundaryPoint>)
(<edge> inner )
G1 X-5.07 Y8.34 Z5.21 F4200.0
M73 P54 (display progress)
G1 F1200.0
G1 E297.964
G1 F4200.0
M101
G1 X-5.04 Y8.25 Z5.21 F2117.097 E297.969
G1 X-5.2 Y7.65 Z5.21 F2117.097 E298.002
G1 X-5.65 Y7.2 Z5.21 F2117.097 E298.035
G1 X-6.25 Y7.04 Z5.21 F2117.097 E298.068
G1 X-6.86 Y7.2 Z5.21 F2117.097 E298.101
G1 X-7.3 Y7.65 Z5.21 F2117.097 E298.134
G1 X-7.46 Y8.25 Z5.21 F2117.097 E298.167
G1 X-7.3 Y8.86 Z5.21 F2117.097 E298.2
G1 X-6.86 Y9.3 Z5.21 F2117.097 E298.233
G1 X-6.25 Y9.46 Z5.21 F2117.097 E298.266
G1 X-5.65 Y9.3 Z5.21 F2117.097 E298.299
G1 X-5.2 Y8.86 Z5.21 F2117.097 E298.333
G1 X-5.07 Y8.34 Z5.21 F2117.097 E298.361
G1 F1200.0
G1 E297.361
G1 F2117.097
M103
(</edge>)
(</boundaryPerimeter>)
(</nestedRing>)
(</nestedRing>)
(</rotation>)
;M108 R70.06
(</layer>)
(<layer> 5.481 )
(<rotation> (6.12323399574e-17+1j) )
(<nestedRing>)
(<boundaryPerimeter>)
(<boundaryPoint> X-4.743 Y-4.819 Z5.481 </boundaryPoint>)
(<boundaryPoint> X-5.75 Y-4.62 Z5.481 </boundaryPoint>)
(<boundaryPoint> X-6.757 Y-4.819 Z5.481 </boundaryPoint>)
(<boundaryPoint> X-7.61 Y-5.39 Z5.481 </boundaryPoint>)
(<boundaryPoint> X-8.181 Y-6.243 Z5.481 </boundaryPoint>)
(<boundaryPoint> X-8.38 Y-7.25 Z5.481 </boundaryPoint>)
(<boundaryPoint> X-8.181 Y-8.257 Z5.481 </boundaryPoint>)
(<boundaryPoint> X-7.61 Y-9.11 Z5.481 </boundaryPoint>)
(<boundaryPoint> X-6.757 Y-9.681 Z5.481 </boundaryPoint>)
(<boundaryPoint> X-5.75 Y-9.88 Z5.481 </boundaryPoint>)
(<boundaryPoint> X-4.743 Y-9.681 Z5.481 </boundaryPoint>)
(<boundaryPoint> X-3.89 Y-9.11 Z5.481 </boundaryPoint>)
(<boundaryPoint> X-3.319 Y-8.257 Z5.481 </boundaryPoint>)
(<boundaryPoint> X-3.12 Y-7.25 Z5.481 </boundaryPoint>)
(<boundaryPoint> X-3.319 Y-6.243 Z5.481 </boundaryPoint>)
(<boundaryPoint> X-3.89 Y-5.39 Z5.481 </boundaryPoint>)
(<loop> inner )
G1 X-6.26 Y7.97 Z5.48 F4200.0
G1 X-5.67 Y-6.97 Z5.48 F4200.0
G1 X-6.58 Y-8.64 Z5.48 F4200.0
G1 F1200.0
G1 E298.361
G1 F4200.0
M101
G1 X-6.86 Y-8.36 Z5.48 F4203.886 E298.382
G1 X-7.16 Y-8.06 Z5.48 F4203.886 E298.404
G1 X-7.37 Y-7.25 Z5.48 F4203.886 E298.448
G1 X-7.16 Y-6.44 Z5.48 F4203.886 E298.493
G1 X-6.56 Y-5.84 Z5.48 F4203.886 E298.537
G1 X-5.75 Y-5.63 Z5.48 F4203.886 E298.582
G1 X-4.94 Y-5.84 Z5.48 F4203.886 E298.626
G1 X-4.34 Y-6.44 Z5.48 F4203.886 E298.67
G1 X-4.13 Y-7.25 Z5.48 F4203.886 E298.715
G1 X-4.34 Y-8.06 Z5.48 F4203.886 E298.759
G1 X-4.94 Y-8.66 Z5.48 F4203.886 E298.804
G1 X-5.75 Y-8.87 Z5.48 F4203.886 E298.848
G1 X-6.56 Y-8.66 Z5.48 F4203.886 E298.893
G1 X-6.58 Y-8.64 Z5.48 F4203.886 E298.894
G1 F1200.0
G1 E298.894
G1 F4203.886
M103
(</loop>)
(<loop> outer )
G1 X-7.4 Y-8.35 Z5.48 F4200.0
G1 F1200.0
G1 E298.894
G1 F4200.0
M101
G1 X-7.18 Y-8.68 Z5.48 F4203.886 E298.915
G1 X-6.52 Y-9.12 Z5.48 F4203.886 E298.956
G1 X-5.75 Y-9.27 Z5.48 F4203.886 E298.998
G1 X-4.98 Y-9.12 Z5.48 F4203.886 E299.04
G1 X-4.32 Y-8.68 Z5.48 F4203.886 E299.081
G1 X-3.88 Y-8.02 Z5.48 F4203.886 E299.123
G1 X-3.73 Y-7.25 Z5.48 F4203.886 E299.164
G1 X-3.88 Y-6.48 Z5.48 F4203.886 E299.206
G1 X-4.32 Y-5.82 Z5.48 F4203.886 E299.248
G1 X-4.98 Y-5.38 Z5.48 F4203.886 E299.289
G1 X-5.75 Y-5.23 Z5.48 F4203.886 E299.331
G1 X-6.52 Y-5.38 Z5.48 F4203.886 E299.372
G1 X-7.18 Y-5.82 Z5.48 F4203.886 E299.414
G1 X-7.62 Y-6.48 Z5.48 F4203.886 E299.456
G1 X-7.77 Y-7.25 Z5.48 F4203.886 E299.497
G1 X-7.62 Y-8.02 Z5.48 F4203.886 E299.539
G1 X-7.4 Y-8.35 Z5.48 F4203.886 E299.559
G1 F1200.0
G1 E299.559
G1 F4203.886
M103
(</loop>)
(<edge> outer )
;M108 R35.03
G1 X-7.69 Y-8.63 Z5.48 F4200.0
G1 F1200.0
G1 E299.559
G1 F4200.0
M101
G1 X-7.47 Y-8.97 Z5.48 F2101.943 E299.58
G1 X-6.68 Y-9.49 Z5.48 F2101.943 E299.631
G1 X-5.75 Y-9.68 Z5.48 F2101.943 E299.681
G1 X-4.82 Y-9.49 Z5.48 F2101.943 E299.731
G1 X-4.03 Y-8.97 Z5.48 F2101.943 E299.781
G1 X-3.51 Y-8.18 Z5.48 F2101.943 E299.831
G1 X-3.32 Y-7.25 Z5.48 F2101.943 E299.881
G1 X-3.51 Y-6.32 Z5.48 F2101.943 E299.931
G1 X-4.03 Y-5.53 Z5.48 F2101.943 E299.981
G1 X-4.82 Y-5.01 Z5.48 F2101.943 E300.031
G1 X-5.75 Y-4.82 Z5.48 F2101.943 E300.081
G1 X-6.68 Y-5.01 Z5.48 F2101.943 E300.131
G1 X-7.47 Y-5.53 Z5.48 F2101.943 E300.181
G1 X-7.99 Y-6.32 Z5.48 F2101.943 E300.231
G1 X-8.18 Y-7.25 Z5.48 F2101.943 E300.281
G1 X-7.99 Y-8.18 Z5.48 F2101.943 E300.331
G1 X-7.69 Y-8.63 Z5.48 F2101.943 E300.36
G1 F1200.0
G1 E299.909
G1 F2101.943
M103
(</edge>)
(</boundaryPerimeter>)
(<nestedRing>)
(<boundaryPerimeter>)
(<boundaryPoint> X-4.881 Y-7.752 Z5.481 </boundaryPoint>)
(<boundaryPoint> X-5.248 Y-8.119 Z5.481 </boundaryPoint>)
(<boundaryPoint> X-5.75 Y-8.253 Z5.481 </boundaryPoint>)
(<boundaryPoint> X-6.252 Y-8.119 Z5.481 </boundaryPoint>)
(<boundaryPoint> X-6.619 Y-7.752 Z5.481 </boundaryPoint>)
(<boundaryPoint> X-6.753 Y-7.25 Z5.481 </boundaryPoint>)
(<boundaryPoint> X-6.619 Y-6.748 Z5.481 </boundaryPoint>)
(<boundaryPoint> X-6.252 Y-6.381 Z5.481 </boundaryPoint>)
(<boundaryPoint> X-5.75 Y-6.247 Z5.481 </boundaryPoint>)
(<boundaryPoint> X-5.248 Y-6.381 Z5.481 </boundaryPoint>)
(<boundaryPoint> X-4.881 Y-6.748 Z5.481 </boundaryPoint>)
(<boundaryPoint> X-4.747 Y-7.25 Z5.481 </boundaryPoint>)
(<edge> inner )
G1 X-6.27 Y-8.32 Z5.48 F4200.0
G1 F1200.0
G1 E300.36
G1 F4200.0
M101
G1 X-6.36 Y-8.3 Z5.48 F2101.943 E300.364
G1 X-6.58 Y-8.08 Z5.48 F2101.943 E300.381
G1 X-6.8 Y-7.86 Z5.48 F2101.943 E300.397
G1 X-6.96 Y-7.25 Z5.48 F2101.943 E300.43
G1 X-6.8 Y-6.65 Z5.48 F2101.943 E300.463
G1 X-6.36 Y-6.2 Z5.48 F2101.943 E300.497
G1 X-5.75 Y-6.04 Z5.48 F2101.943 E300.53
G1 X-5.15 Y-6.2 Z5.48 F2101.943 E300.563
G1 X-4.7 Y-6.65 Z5.48 F2101.943 E300.596
G1 X-4.54 Y-7.25 Z5.48 F2101.943 E300.629
G1 X-4.7 Y-7.86 Z5.48 F2101.943 E300.662
G1 X-5.15 Y-8.3 Z5.48 F2101.943 E300.695
G1 X-5.75 Y-8.46 Z5.48 F2101.943 E300.728
G1 X-6.27 Y-8.32 Z5.48 F2101.943 E300.757
G1 F1200.0
G1 E299.757
G1 F2101.943
M103
(</edge>)
(</boundaryPerimeter>)
(</nestedRing>)
(</nestedRing>)
(<nestedRing>)
(<boundaryPerimeter>)
(<boundaryPoint> X4.743 Y-6.819 Z5.481 </boundaryPoint>)
(<boundaryPoint> X3.89 Y-7.39 Z5.481 </boundaryPoint>)
(<boundaryPoint> X3.319 Y-8.243 Z5.481 </boundaryPoint>)
(<boundaryPoint> X3.12 Y-9.25 Z5.481 </boundaryPoint>)
(<boundaryPoint> X3.319 Y-10.257 Z5.481 </boundaryPoint>)
(<boundaryPoint> X3.89 Y-11.11 Z5.481 </boundaryPoint>)
(<boundaryPoint> X4.743 Y-11.681 Z5.481 </boundaryPoint>)
(<boundaryPoint> X5.75 Y-11.88 Z5.481 </boundaryPoint>)
(<boundaryPoint> X6.757 Y-11.681 Z5.481 </boundaryPoint>)
(<boundaryPoint> X7.61 Y-11.11 Z5.481 </boundaryPoint>)
(<boundaryPoint> X8.181 Y-10.257 Z5.481 </boundaryPoint>)
(<boundaryPoint> X8.38 Y-9.25 Z5.481 </boundaryPoint>)
(<boundaryPoint> X8.181 Y-8.243 Z5.481 </boundaryPoint>)
(<boundaryPoint> X7.61 Y-7.39 Z5.481 </boundaryPoint>)
(<boundaryPoint> X6.757 Y-6.819 Z5.481 </boundaryPoint>)
(<boundaryPoint> X5.75 Y-6.62 Z5.481 </boundaryPoint>)
(<loop> inner )
;M108 R70.06
G1 X-5.66 Y-7.7 Z5.48 F4200.0
G1 X5.5 Y-9.58 Z5.48 F4200.0
G1 X4.23 Y-9.64 Z5.48 F4200.0
G1 F1200.0
G1 E300.757
G1 F4200.0
M101
G1 X4.13 Y-9.25 Z5.48 F4203.886 E300.778
G1 X4.34 Y-8.44 Z5.48 F4203.886 E300.822
G1 X4.94 Y-7.84 Z5.48 F4203.886 E300.867
G1 X5.75 Y-7.63 Z5.48 F4203.886 E300.911
G1 X6.56 Y-7.84 Z5.48 F4203.886 E300.955
G1 X7.16 Y-8.44 Z5.48 F4203.886 E301.0
G1 X7.37 Y-9.25 Z5.48 F4203.886 E301.044
G1 X7.16 Y-10.06 Z5.48 F4203.886 E301.089
G1 X6.56 Y-10.66 Z5.48 F4203.886 E301.133
G1 X5.75 Y-10.87 Z5.48 F4203.886 E301.178
G1 X4.94 Y-10.66 Z5.48 F4203.886 E301.222
G1 X4.34 Y-10.06 Z5.48 F4203.886 E301.266
G1 X4.23 Y-9.64 Z5.48 F4203.886 E301.29
G1 F1200.0
G1 E301.29
G1 F4203.886
M103
(</loop>)
(<loop> outer )
G1 X3.81 Y-8.86 Z5.48 F4200.0
M73 P55 (display progress)
G1 F1200.0
G1 E301.29
G1 F4200.0
M101
G1 X3.73 Y-9.25 Z5.48 F4203.886 E301.311
G1 X3.88 Y-10.02 Z5.48 F4203.886 E301.352
G1 X4.32 Y-10.68 Z5.48 F4203.886 E301.394
G1 X4.98 Y-11.12 Z5.48 F4203.886 E301.436
G1 X5.75 Y-11.27 Z5.48 F4203.886 E301.477
G1 X6.52 Y-11.12 Z5.48 F4203.886 E301.519
G1 X7.18 Y-10.68 Z5.48 F4203.886 E301.56
G1 X7.62 Y-10.02 Z5.48 F4203.886 E301.602
G1 X7.77 Y-9.25 Z5.48 F4203.886 E301.644
G1 X7.62 Y-8.48 Z5.48 F4203.886 E301.685
G1 X7.18 Y-7.82 Z5.48 F4203.886 E301.727
G1 X6.52 Y-7.38 Z5.48 F4203.886 E301.769
G1 X5.75 Y-7.23 Z5.48 F4203.886 E301.81
G1 X4.98 Y-7.38 Z5.48 F4203.886 E301.852
G1 X4.32 Y-7.82 Z5.48 F4203.886 E301.893
G1 X3.88 Y-8.48 Z5.48 F4203.886 E301.935
G1 X3.81 Y-8.86 Z5.48 F4203.886 E301.955
G1 F1200.0
G1 E301.955
G1 F4203.886
M103
(</loop>)
(<edge> outer )
;M108 R35.03
G1 X3.4 Y-8.86 Z5.48 F4200.0
G1 F1200.0
G1 E301.955
G1 F4200.0
M101
G1 X3.32 Y-9.25 Z5.48 F2101.943 E301.977
G1 X3.51 Y-10.18 Z5.48 F2101.943 E302.027
G1 X4.03 Y-10.97 Z5.48 F2101.943 E302.077
G1 X4.82 Y-11.49 Z5.48 F2101.943 E302.127
G1 X5.75 Y-11.68 Z5.48 F2101.943 E302.177
G1 X6.68 Y-11.49 Z5.48 F2101.943 E302.227
G1 X7.47 Y-10.97 Z5.48 F2101.943 E302.277
G1 X7.99 Y-10.18 Z5.48 F2101.943 E302.327
G1 X8.18 Y-9.25 Z5.48 F2101.943 E302.377
G1 X7.99 Y-8.32 Z5.48 F2101.943 E302.427
G1 X7.47 Y-7.53 Z5.48 F2101.943 E302.477
G1 X6.68 Y-7.01 Z5.48 F2101.943 E302.527
G1 X5.75 Y-6.82 Z5.48 F2101.943 E302.577
G1 X4.82 Y-7.01 Z5.48 F2101.943 E302.627
G1 X4.03 Y-7.53 Z5.48 F2101.943 E302.677
G1 X3.51 Y-8.32 Z5.48 F2101.943 E302.727
G1 X3.4 Y-8.86 Z5.48 F2101.943 E302.756
G1 F1200.0
G1 E302.288
G1 F2101.943
M103
(</edge>)
(</boundaryPerimeter>)
(<nestedRing>)
(<boundaryPerimeter>)
(<boundaryPoint> X6.753 Y-9.25 Z5.481 </boundaryPoint>)
(<boundaryPoint> X6.619 Y-9.752 Z5.481 </boundaryPoint>)
(<boundaryPoint> X6.252 Y-10.119 Z5.481 </boundaryPoint>)
(<boundaryPoint> X5.75 Y-10.253 Z5.481 </boundaryPoint>)
(<boundaryPoint> X5.248 Y-10.119 Z5.481 </boundaryPoint>)
(<boundaryPoint> X4.881 Y-9.752 Z5.481 </boundaryPoint>)
(<boundaryPoint> X4.747 Y-9.25 Z5.481 </boundaryPoint>)
[truncated: 353,648 more chars]
