# Supplementary material for: Using Voice Coils to Actuate Modular Soft Robots: Wormbot, an Example
Source: Soft Robot. 2016 Dec 1;3(4):198–204. doi: 10.1089/soro.2016.0009 (PMC5180079; doi:10.1089/soro.2016.0009)
Supplement: Supplemental data [file Supp_Data.zip › Supplemental Information/3D Printer Parts/Stuff/pcb_legs_larger.gcode]

(** This GCode was generated by ReplicatorG 0040 **)
(*  using Skeinforge (50)  *)
(*  for a Dual headed The Replicator  *)
(*  on 2014/11/24 11:04:17 (+0000) *)
(<alteration>)
(<alterationFile>) start.gcode (</alterationFile>)
(**** beginning of start.gcode ****)
(This is start code for The Replicator running a single material print)
M73 P0 (enable build progress)
G21 (set units to mm)
G90 (set positioning to absolute)
G10 P1 X16.5 Y0 Z-0.3 (Designate T0 Offset)
G10 P2 X-16.5 Y0 Z-0.3 (Designate T1 Offset)
G55 (Recall offset cooridinate system for T1)
M104 S220 T1 (set extruder temperature)
M109 S100 T1 (set HBP temperature)
(**** begin homing ****)
G162 X Y F2500 (home XY axes maximum
G161 Z F1100 (home Z axis minimum)
G92 Z-5 (set Z to -5)
G1 Z0.0 (move Z to "0")
G161 Z F100 (home Z axis minimum)
M132 X Y Z A B (Recall stored home offsets for XYZAB axis)
(**** end homing ****)
G1 X105.0 Y-70.0 Z10.0 F3300.0 (move to waiting position)
G130 X0 Y0 A0 B0 (Set Stepper motor Vref to lower value while heating)
M6 T1 (wait for toolhead parts, nozzle, HBP, etc., to reach temperature)
G130 X127 Y127 A127 B127 (Set Stepper motor Vref to defaults)
M6 T1
M108 R3.0 T1
G0 X105 Y-70 (Position Nozzle)
G0 Z0.6     (Position Height)
M108 R4.0   (Set Extruder Speed)
M101        (Start Extruder)
G4 P1500    (Create Anchor)
(**** end of start.gcode ****)
(</alteration>)
(<format> skeinforge gcode </format>)
(<version> 12.03.14 </version>)
(<created> 14.11.24|11:3 </created>)
(<extruderInitialization>)
(<craftTypeName> extrusion </craftTypeName>)
M105
(<decimalPlacesCarried> 3 </decimalPlacesCarried>)
(<layerThickness> 0.27 </layerThickness>)
(<infillWidth> 0.4 </infillWidth>)
(<volumeFraction> 0.82 </volumeFraction>)
(<infillPerimeterOverlap> 0.3 </infillPerimeterOverlap>)
(<sharpestProduct> 0.866 </sharpestProduct>)
(<layerHeight> 0.27 </layerHeight>)
(<threadSequenceString> loops edge infill </threadSequenceString>)
(<maximumZFeedRatePerSecond> 999.0 </maximumZFeedRatePerSecond>)
(<objectFirstLayerFeedRateInfillMultiplier> 0.9 </objectFirstLayerFeedRateInfillMultiplier>)
(<operatingFeedRatePerSecond> 80.0 </operatingFeedRatePerSecond>)
(<objectFirstLayerFlowRateInfillMultiplier> 0.8 </objectFirstLayerFlowRateInfillMultiplier>)
(<operatingFlowRate> 80.0 </operatingFlowRate>)
(<orbitalFeedRatePerSecond> 0.0 </orbitalFeedRatePerSecond>)
(<travelFeedRatePerSecond> 70.0 </travelFeedRatePerSecond>)
M126
(<edgeWidth> 0.4 </edgeWidth>)
(<perimeterWidth> 0.4 </perimeterWidth>)
(<profileName> ABS </profileName>)
(<settings>)
(<setting> alteration Activate_Alteration True </setting>)
(<setting> alteration Name_of_End_File: end.gcode </setting>)
(<setting> alteration Name_of_Start_File: start.gcode </setting>)
(<setting> alteration Remove_Redundant_Mcode True </setting>)
(<setting> alteration Replace_Variable_with_Setting True </setting>)
(<setting> comb Activate_Comb True </setting>)
(<setting> comb Running_Jump_Space_(mm): 2.0 </setting>)
(<setting> cool Activate_Cool True </setting>)
(<setting> cool Bridge_Cool_(Celcius): 1.0 </setting>)
(<setting> cool Orbit False </setting>)
(<setting> cool Slow_Down True </setting>)
(<setting> cool Maximum_Cool_(Celcius): 1.0 </setting>)
(<setting> cool Minimum_Layer_Time_(seconds): 5.0 </setting>)
(<setting> cool Minimum_Orbital_Radius_(millimeters): 10.0 </setting>)
(<setting> cool Name_of_Cool_End_File: cool_end.gcode </setting>)
(<setting> cool Name_of_Cool_Start_File: cool_start.gcode </setting>)
(<setting> cool Orbital_Outset_(millimeters): 2.0 </setting>)
(<setting> cool Turn_Fan_On_at_Beginning True </setting>)
(<setting> cool Turn_Fan_Off_at_Ending True </setting>)
(<setting> dimension Activate_Dimension True </setting>)
(<setting> dimension Absolute_Extrusion_Distance True </setting>)
(<setting> dimension Relative_Extrusion_Distance False </setting>)
(<setting> dimension Extruder_Retraction_Speed_(mm/s): 20.0 </setting>)
(<setting> dimension Filament_Diameter_(mm): 1.75 </setting>)
(<setting> dimension Filament_Packing_Density_(ratio): 0.85 </setting>)
(<setting> dimension Maximum_E_Value_before_Reset_(float): 91234.0 </setting>)
(<setting> dimension Minimum_Travel_for_Retraction_(millimeters): 1.0 </setting>)
(<setting> dimension Retract_Within_Island False </setting>)
(<setting> dimension Retraction_Distance_(millimeters): 1.0 </setting>)
(<setting> dimension Restart_Extra_Distance_(millimeters): 0.0 </setting>)
(<setting> export Activate_Export True </setting>)
(<setting> export Add_Descriptive_Extension False </setting>)
(<setting> export Add_Export_Suffix False </setting>)
(<setting> export Add_Profile_Extension False </setting>)
(<setting> export Add_Timestamp_Extension False </setting>)
(<setting> export Also_Send_Output_To:  </setting>)
(<setting> export Analyze_Gcode True </setting>)
(<setting> export Do_Not_Delete_Comments True </setting>)
(<setting> export Delete_Crafting_Comments False </setting>)
(<setting> export Delete_All_Comments False </setting>)
(<setting> export Do_Not_Change_Output True </setting>)
(<setting> export binary_16_byte False </setting>)
(<setting> export gcode_step False </setting>)
(<setting> export gcode_time_segment False </setting>)
(<setting> export gcode_small False </setting>)
(<setting> export File_Extension: gcode </setting>)
(<setting> export Name_of_Replace_File: replace.csv </setting>)
(<setting> export Save_Penultimate_Gcode False </setting>)
(<setting> fill Activate_Fill True </setting>)
(<setting> fill Diaphragm_Period_(layers): 100 </setting>)
(<setting> fill Diaphragm_Thickness_(layers): 0 </setting>)
(<setting> fill Extra_Shells_on_Alternating_Solid_Layer_(layers): 1 </setting>)
(<setting> fill Extra_Shells_on_Base_(layers): 1 </setting>)
(<setting> fill Extra_Shells_on_Sparse_Layer_(layers): 1 </setting>)
(<setting> fill Grid_Circle_Separation_over_Perimeter_Width_(ratio): 0.2 </setting>)
(<setting> fill Grid_Extra_Overlap_(ratio): 0.1 </setting>)
(<setting> fill Grid_Junction_Separation_Band_Height_(layers): 10 </setting>)
(<setting> fill Grid_Junction_Separation_over_Octogon_Radius_At_End_(ratio): 0.0 </setting>)
(<setting> fill Grid_Junction_Separation_over_Octogon_Radius_At_Middle_(ratio): 0.0 </setting>)
(<setting> fill Infill_Begin_Rotation_(degrees): 90.0 </setting>)
(<setting> fill Infill_Begin_Rotation_Repeat_(layers): 1 </setting>)
(<setting> fill Infill_Odd_Layer_Extra_Rotation_(degrees): 90.0 </setting>)
(<setting> fill Grid_Circular False </setting>)
(<setting> fill Grid_Hexagonal False </setting>)
(<setting> fill Grid_Rectangular True </setting>)
(<setting> fill Line False </setting>)
(<setting> fill Infill_Perimeter_Overlap_(ratio): 0.3 </setting>)
(<setting> fill Infill_Solidity_(ratio): 1.0 </setting>)
(<setting> fill Sharpest_Angle_(degrees): 60.0 </setting>)
(<setting> fill Solid_Surface_Thickness_(layers): 3 </setting>)
(<setting> fill Lower_Left True </setting>)
(<setting> fill Nearest False </setting>)
(<setting> fill Surrounding_Angle_(degrees): 60.0 </setting>)
(<setting> fill Infill_>_Loops_>_Perimeter False </setting>)
(<setting> fill Infill_>_Perimeter_>_Loops False </setting>)
(<setting> fill Loops_>_Infill_>_Perimeter False </setting>)
(<setting> fill Loops_>_Perimeter_>_Infill True </setting>)
(<setting> fill Perimeter_>_Infill_>_Loops False </setting>)
(<setting> fill Perimeter_>_Loops_>_Infill False </setting>)
(<setting> home Activate_Home True </setting>)
(<setting> home Name_of_Home_File: home.gcode </setting>)
(<setting> jitter Activate_Jitter True </setting>)
(<setting> jitter Jitter_Over_Perimeter_Width_(ratio): 2.0 </setting>)
(<setting> raft Activate_Raft True </setting>)
(<setting> raft Add_Raft,_Elevate_Nozzle,_Orbit: True </setting>)
(<setting> raft Base_Feed_Rate_Multiplier_(ratio): 0.75 </setting>)
(<setting> raft Base_Flow_Rate_Multiplier_(ratio): 0.6 </setting>)
(<setting> raft Base_Infill_Density_(ratio): 0.3 </setting>)
(<setting> raft Base_Layer_Thickness_over_Layer_Thickness: 2.2 </setting>)
(<setting> raft Base_Layers_(integer): 1 </setting>)
(<setting> raft Base_Nozzle_Lift_over_Base_Layer_Thickness_(ratio): 0.3 </setting>)
(<setting> raft Initial_Circling: False </setting>)
(<setting> raft Infill_Overhang_over_Extrusion_Width_(ratio): 0.1 </setting>)
(<setting> raft Interface_Feed_Rate_Multiplier_(ratio): 1.5 </setting>)
(<setting> raft Interface_Flow_Rate_Multiplier_(ratio): 0.7 </setting>)
(<setting> raft Interface_Infill_Density_(ratio): 0.4 </setting>)
(<setting> raft Interface_Layer_Thickness_over_Layer_Thickness: 1.8 </setting>)
(<setting> raft Interface_Layers_(integer): 2 </setting>)
(<setting> raft Interface_Nozzle_Lift_over_Interface_Layer_Thickness_(ratio): 0.3 </setting>)
(<setting> raft Name_of_Support_End_File: support_end.gcode </setting>)
(<setting> raft Name_of_Support_Start_File: support_start.gcode </setting>)
(<setting> raft Operating_Nozzle_Lift_over_Layer_Thickness_(ratio): 0.0 </setting>)
(<setting> raft Raft_Additional_Margin_over_Length_(%): 2.5 </setting>)
(<setting> raft Raft_Margin_(mm): 2.5 </setting>)
(<setting> raft Support_Cross_Hatch False </setting>)
(<setting> raft Support_Flow_Rate_over_Operating_Flow_Rate_(ratio): 0.7 </setting>)
(<setting> raft Support_Gap_over_Perimeter_Extrusion_Width_(ratio): 0.005 </setting>)
(<setting> raft None False </setting>)
(<setting> raft Empty_Layers_Only False </setting>)
(<setting> raft Everywhere True </setting>)
(<setting> raft Exterior_Only False </setting>)
(<setting> raft Support_Minimum_Angle_(degrees): 45.0 </setting>)
(<setting> speed Activate_Speed True </setting>)
(<setting> speed Add_Flow_Rate: True </setting>)
(<setting> speed Bridge_Feed_Rate_Multiplier_(ratio): 1.0 </setting>)
(<setting> speed Bridge_Flow_Rate_Multiplier_(ratio): 1.0 </setting>)
(<setting> speed Duty_Cyle_at_Beginning_(portion): 1.0 </setting>)
(<setting> speed Duty_Cyle_at_Ending_(portion): 0.0 </setting>)
(<setting> speed Feed_Rate_(mm/s): 80.0 </setting>)
(<setting> speed Flow_Rate_Setting_(float): 80.0 </setting>)
(<setting> speed Object_First_Layer_Feed_Rate_Infill_Multiplier_(ratio): 0.9 </setting>)
(<setting> speed Object_First_Layer_Feed_Rate_Perimeter_Multiplier_(ratio): 0.9 </setting>)
(<setting> speed Object_First_Layer_Flow_Rate_Infill_Multiplier_(ratio): 0.8 </setting>)
(<setting> speed Object_First_Layer_Flow_Rate_Perimeter_Multiplier_(ratio): 0.9 </setting>)
(<setting> speed Orbital_Feed_Rate_over_Operating_Feed_Rate_(ratio): 0.0 </setting>)
(<setting> speed Maximum_Z_Feed_Rate_(mm/s): 999.0 </setting>)
(<setting> speed Perimeter_Feed_Rate_Multiplier_(ratio): 0.5 </setting>)
(<setting> speed Perimeter_Flow_Rate_Multiplier_(ratio): 0.5 </setting>)
(<setting> speed Travel_Feed_Rate_(mm/s): 70.0 </setting>)
(</settings>)
(<timeStampPreface> 20141124_110334 </timeStampPreface>)
(<procedureName> carve </procedureName>)
(<procedureName> preface </procedureName>)
(<procedureName> inset </procedureName>)
(<procedureName> fill </procedureName>)
(<procedureName> speed </procedureName>)
(<procedureName> raft </procedureName>)
(<procedureName> jitter </procedureName>)
(<procedureName> comb </procedureName>)
(<procedureName> cool </procedureName>)
(<procedureName> dimension </procedureName>)
(<procedureName> alteration </procedureName>)
(<procedureName> export </procedureName>)
(</extruderInitialization>)
(<crafting>)
;M113 S1.0
;M108 R48.0
(<raftPerimeter>)
(<raftPoint> X9.125 Y-11.508 </raftPoint>)
(<raftPoint> X13.271 Y-9.435 </raftPoint>)
(<raftPoint> X12.333 Y-7.098 </raftPoint>)
(<raftPoint> X12.333 Y7.098 </raftPoint>)
(<raftPoint> X13.271 Y9.435 </raftPoint>)
(<raftPoint> X9.125 Y11.508 </raftPoint>)
(<raftPoint> X-9.125 Y11.508 </raftPoint>)
(<raftPoint> X-13.271 Y9.435 </raftPoint>)
(<raftPoint> X-12.333 Y7.098 </raftPoint>)
(<raftPoint> X-12.333 Y-7.098 </raftPoint>)
(<raftPoint> X-13.271 Y-9.435 </raftPoint>)
(<raftPoint> X-9.125 Y-11.508 </raftPoint>)
(</raftPerimeter>)
(<layer> 0.475 )
G1 X-11.73 Y-9.09 Z0.48 F4200.0
G1 F1200.0
G1 E1.0
G1 F4200.0
M101
G1 X-11.73 Y9.09 Z0.48 F743.802 E4.718
G1 X-8.8 Y10.89 Z0.48 F743.802 E5.422
G1 X-8.8 Y-10.89 Z0.48 F743.802 E9.876
G1 X-5.87 Y-10.89 Z0.48 F743.802 E10.475
G1 X-5.87 Y10.89 Z0.48 F743.802 E14.93
G1 X-2.93 Y10.89 Z0.48 F743.802 E15.53
G1 X-2.93 Y-10.89 Z0.48 F743.802 E19.984
G1 X0.0 Y-10.89 Z0.48 F743.802 E20.584
G1 X0.0 Y10.89 Z0.48 F743.802 E25.038
G1 X2.93 Y10.89 Z0.48 F743.802 E25.637
G1 X2.93 Y-10.89 Z0.48 F743.802 E30.091
G1 X5.87 Y-10.89 Z0.48 F743.802 E30.692
G1 X5.87 Y10.89 Z0.48 F743.802 E35.146
G1 X8.8 Y10.89 Z0.48 F743.802 E35.746
G1 X8.8 Y-10.89 Z0.48 F743.802 E40.2
G1 X11.73 Y-9.09 Z0.48 F743.802 E40.903
G1 X11.73 Y9.09 Z0.48 F743.802 E44.621
G1 F1200.0
G1 E43.621
G1 F743.802
M103
;M108 R56.0
(</layer>)
(<layer> 0.983 )
G1 X-11.81 Y0.0 Z0.98 F4200.0
G1 F1200.0
G1 E44.621
G1 F4200.0
M101
G1 X11.81 Y0.0 Z0.98 F2222.222 E46.507
G1 X11.81 Y-1.8 Z0.98 F2222.222 E46.651
G1 X-11.81 Y-1.8 Z0.98 F2222.222 E48.536
G1 X-11.81 Y-3.6 Z0.98 F2222.222 E48.68
G1 X11.81 Y-3.6 Z0.98 F2222.222 E50.566
G1 X11.81 Y-5.4 Z0.98 F2222.222 E50.71
G1 X-11.81 Y-5.4 Z0.98 F2222.222 E52.595
G1 X-11.81 Y-7.2 Z0.98 F2222.222 E52.739
G1 X11.81 Y-7.2 Z0.98 F2222.222 E54.625
G1 X11.81 Y-9.0 Z0.98 F2222.222 E54.769
G1 X-11.81 Y-9.0 Z0.98 F2222.222 E56.655
G1 X-8.87 Y-10.8 Z0.98 F2222.222 E56.929
G1 X8.87 Y-10.8 Z0.98 F2222.222 E58.347
G1 F1200.0
G1 E57.347
G1 F2222.222
M103
G1 X11.81 Y1.8 Z0.98 F4200.0
G1 F1200.0
G1 E58.347
G1 F4200.0
M101
G1 X-11.81 Y1.8 Z0.98 F2222.222 E60.232
G1 X-11.81 Y3.6 Z0.98 F2222.222 E60.376
G1 X11.81 Y3.6 Z0.98 F2222.222 E62.262
G1 X11.81 Y5.4 Z0.98 F2222.222 E62.406
G1 X-11.81 Y5.4 Z0.98 F2222.222 E64.291
G1 X-11.81 Y7.2 Z0.98 F2222.222 E64.435
G1 X11.81 Y7.2 Z0.98 F2222.222 E66.321
G1 X11.81 Y9.0 Z0.98 F2222.222 E66.465
G1 X-11.81 Y9.0 Z0.98 F2222.222 E68.351
G1 X-8.87 Y10.8 Z0.98 F2222.222 E68.625
G1 X8.87 Y10.8 Z0.98 F2222.222 E70.043
G1 F1200.0
G1 E69.043
G1 F2222.222
M103
;M108 R56.0
(</layer>)
(<layer> 1.469 )
G1 X-11.81 Y0.0 Z1.47 F4200.0
G1 F1200.0
G1 E70.043
G1 F4200.0
M101
G1 X11.81 Y0.0 Z1.47 F2222.222 E71.928
G1 X11.81 Y-1.8 Z1.47 F2222.222 E72.072
G1 X-11.81 Y-1.8 Z1.47 F2222.222 E73.958
G1 X-11.81 Y-3.6 Z1.47 F2222.222 E74.102
G1 X11.81 Y-3.6 Z1.47 F2222.222 E75.987
G1 X11.81 Y-5.4 Z1.47 F2222.222 E76.131
G1 X-11.81 Y-5.4 Z1.47 F2222.222 E78.017
G1 X-11.81 Y-7.2 Z1.47 F2222.222 E78.161
G1 X11.81 Y-7.2 Z1.47 F2222.222 E80.046
G1 X11.81 Y-9.0 Z1.47 F2222.222 E80.19
G1 X-11.81 Y-9.0 Z1.47 F2222.222 E82.076
G1 X-8.87 Y-10.8 Z1.47 F2222.222 E82.351
G1 X8.87 Y-10.8 Z1.47 F2222.222 E83.768
G1 F1200.0
G1 E82.768
G1 F2222.222
M103
G1 X11.81 Y1.8 Z1.47 F4200.0
G1 F1200.0
G1 E83.768
G1 F4200.0
M101
G1 X-11.81 Y1.8 Z1.47 F2222.222 E85.654
G1 X-11.81 Y3.6 Z1.47 F2222.222 E85.798
G1 X11.81 Y3.6 Z1.47 F2222.222 E87.683
G1 X11.81 Y5.4 Z1.47 F2222.222 E87.827
G1 X-11.81 Y5.4 Z1.47 F2222.222 E89.713
G1 X-11.81 Y7.2 Z1.47 F2222.222 E89.857
G1 X11.81 Y7.2 Z1.47 F2222.222 E91.742
G1 X11.81 Y9.0 Z1.47 F2222.222 E91.886
G1 X-11.81 Y9.0 Z1.47 F2222.222 E93.772
G1 X-8.87 Y10.8 Z1.47 F2222.222 E94.047
G1 X8.87 Y10.8 Z1.47 F2222.222 E95.464
G1 F1200.0
M73 P1 (display progress)
G1 E94.464
G1 F2222.222
M103
;M108 R44.8
(</layer>)
(<raftLayerEnd> </raftLayerEnd>)
(<layer> 1.701 )
(<supportLayer>)
G1 X-5.86 Y-5.4 Z1.7 F4200.0
G1 F1200.0
G1 E95.464
G1 F4200.0
M101
G1 X-3.9 Y-5.4 Z1.7 F4320.0 E95.529
G1 F1200.0
G1 E94.529
G1 F4320.0
M103
G1 X-3.76 Y-4.73 Z1.7 F4200.0
G1 X3.53 Y-5.1 Z1.7 F4200.0
G1 X3.65 Y-5.4 Z1.7 F4200.0
G1 F1200.0
G1 E95.529
G1 F4200.0
M101
G1 X5.61 Y-5.4 Z1.7 F4320.0 E95.593
G1 F1200.0
G1 E94.593
G1 F4320.0
M103
G1 X4.65 Y-3.95 Z1.7 F4200.0
G1 X4.95 Y3.91 Z1.7 F4200.0
G1 X5.86 Y5.4 Z1.7 F4200.0
G1 F1200.0
G1 E95.593
G1 F4200.0
M101
G1 X3.9 Y5.4 Z1.7 F4320.0 E95.657
G1 F1200.0
G1 E94.657
G1 F4320.0
M103
G1 X3.76 Y4.73 Z1.7 F4200.0
G1 X-3.53 Y5.1 Z1.7 F4200.0
G1 X-3.65 Y5.4 Z1.7 F4200.0
G1 F1200.0
G1 E95.657
G1 F4200.0
M101
G1 X-5.61 Y5.4 Z1.7 F4320.0 E95.722
G1 F1200.0
G1 E94.722
G1 F4320.0
M103
;M108 R36.0
(</supportLayer>)
(<rotation> (6.12323399574e-17+1j) )
(<nestedRing>)
(<boundaryPerimeter>)
(<boundaryPoint> X-3.535 Y-8.234 Z1.701 </boundaryPoint>)
(<boundaryPoint> X-2.4 Y-7.475 Z1.701 </boundaryPoint>)
(<boundaryPoint> X-1.641 Y-6.34 Z1.701 </boundaryPoint>)
(<boundaryPoint> X-1.374 Y-5.0 Z1.701 </boundaryPoint>)
(<boundaryPoint> X-1.641 Y-3.66 Z1.701 </boundaryPoint>)
(<boundaryPoint> X-2.4 Y-2.525 Z1.701 </boundaryPoint>)
(<boundaryPoint> X-3.535 Y-1.766 Z1.701 </boundaryPoint>)
(<boundaryPoint> X-4.875 Y-1.499 Z1.701 </boundaryPoint>)
(<boundaryPoint> X-6.215 Y-1.766 Z1.701 </boundaryPoint>)
(<boundaryPoint> X-7.35 Y-2.525 Z1.701 </boundaryPoint>)
(<boundaryPoint> X-8.109 Y-3.66 Z1.701 </boundaryPoint>)
(<boundaryPoint> X-8.376 Y-5.0 Z1.701 </boundaryPoint>)
(<boundaryPoint> X-8.109 Y-6.34 Z1.701 </boundaryPoint>)
(<boundaryPoint> X-7.35 Y-7.475 Z1.701 </boundaryPoint>)
(<boundaryPoint> X-6.215 Y-8.234 Z1.701 </boundaryPoint>)
(<boundaryPoint> X-4.875 Y-8.501 Z1.701 </boundaryPoint>)
(<edge> outer )
G1 X-5.37 Y4.09 Z1.7 F4200.0
G1 X-4.71 Y-3.9 Z1.7 F4200.0
G1 X-7.27 Y-7.23 Z1.7 F4200.0
G1 F1200.0
G1 E95.722
G1 F4200.0
M101
G1 X-7.21 Y-7.33 Z1.7 F2160.0 E95.728
G1 X-6.14 Y-8.05 Z1.7 F2160.0 E95.796
G1 X-4.88 Y-8.3 Z1.7 F2160.0 E95.864
G1 X-3.61 Y-8.05 Z1.7 F2160.0 E95.932
G1 X-2.54 Y-7.33 Z1.7 F2160.0 E96.0
G1 X-1.83 Y-6.26 Z1.7 F2160.0 E96.068
G1 X-1.58 Y-5.0 Z1.7 F2160.0 E96.136
G1 X-1.83 Y-3.74 Z1.7 F2160.0 E96.204
G1 X-2.54 Y-2.67 Z1.7 F2160.0 E96.272
G1 X-3.61 Y-1.95 Z1.7 F2160.0 E96.34
G1 X-4.88 Y-1.7 Z1.7 F2160.0 E96.408
G1 X-6.14 Y-1.95 Z1.7 F2160.0 E96.476
G1 X-7.21 Y-2.67 Z1.7 F2160.0 E96.544
G1 X-7.92 Y-3.74 Z1.7 F2160.0 E96.612
G1 X-8.17 Y-5.0 Z1.7 F2160.0 E96.68
G1 X-7.92 Y-6.26 Z1.7 F2160.0 E96.748
G1 X-7.27 Y-7.23 Z1.7 F2160.0 E96.809
G1 F1200.0
G1 E96.17
G1 F2160.0
M103
(</edge>)
(</boundaryPerimeter>)
(<nestedRing>)
(<boundaryPerimeter>)
(<boundaryPoint> X-4.875 Y-6.503 Z1.701 </boundaryPoint>)
(<boundaryPoint> X-5.626 Y-6.302 Z1.701 </boundaryPoint>)
(<boundaryPoint> X-6.177 Y-5.752 Z1.701 </boundaryPoint>)
(<boundaryPoint> X-6.378 Y-5.0 Z1.701 </boundaryPoint>)
(<boundaryPoint> X-6.177 Y-4.248 Z1.701 </boundaryPoint>)
(<boundaryPoint> X-5.626 Y-3.698 Z1.701 </boundaryPoint>)
(<boundaryPoint> X-4.875 Y-3.497 Z1.701 </boundaryPoint>)
(<boundaryPoint> X-4.123 Y-3.698 Z1.701 </boundaryPoint>)
(<boundaryPoint> X-3.573 Y-4.248 Z1.701 </boundaryPoint>)
(<boundaryPoint> X-3.372 Y-5.0 Z1.701 </boundaryPoint>)
(<boundaryPoint> X-3.573 Y-5.752 Z1.701 </boundaryPoint>)
(<boundaryPoint> X-4.123 Y-6.302 Z1.701 </boundaryPoint>)
(<edge> inner )
G1 X-5.96 Y-6.25 Z1.7 F4200.0
G1 F1200.0
G1 E96.809
G1 F4200.0
M101
G1 X-6.05 Y-6.17 Z1.7 F2160.0 E96.815
G1 X-6.36 Y-5.86 Z1.7 F2160.0 E96.839
G1 X-6.59 Y-5.0 Z1.7 F2160.0 E96.885
G1 X-6.36 Y-4.14 Z1.7 F2160.0 E96.932
G1 X-5.73 Y-3.52 Z1.7 F2160.0 E96.979
G1 X-4.88 Y-3.29 Z1.7 F2160.0 E97.026
G1 X-4.02 Y-3.52 Z1.7 F2160.0 E97.073
G1 X-3.39 Y-4.14 Z1.7 F2160.0 E97.119
G1 X-3.17 Y-5.0 Z1.7 F2160.0 E97.166
G1 X-3.39 Y-5.86 Z1.7 F2160.0 E97.213
G1 X-4.02 Y-6.48 Z1.7 F2160.0 E97.26
G1 X-4.88 Y-6.71 Z1.7 F2160.0 E97.306
G1 X-5.73 Y-6.48 Z1.7 F2160.0 E97.353
G1 X-5.96 Y-6.25 Z1.7 F2160.0 E97.37
G1 F1200.0
G1 E97.37
G1 F2160.0
M103
(</edge>)
(</boundaryPerimeter>)
(</nestedRing>)
(<loop> inner )
;M108 R64.0
G1 X-6.24 Y-6.54 Z1.7 F4200.0
G1 F1200.0
G1 E97.37
G1 F4200.0
M101
G1 X-6.33 Y-6.45 Z1.7 F4320.0 E97.376
G1 X-6.72 Y-6.06 Z1.7 F4320.0 E97.402
G1 X-7.0 Y-5.0 Z1.7 F4320.0 E97.453
G1 X-6.72 Y-3.94 Z1.7 F4320.0 E97.505
G1 X-5.94 Y-3.16 Z1.7 F4320.0 E97.557
G1 X-4.88 Y-2.88 Z1.7 F4320.0 E97.608
G1 X-3.81 Y-3.16 Z1.7 F4320.0 E97.66
G1 X-3.04 Y-3.94 Z1.7 F4320.0 E97.711
G1 X-2.75 Y-5.0 Z1.7 F4320.0 E97.763
G1 X-3.04 Y-6.06 Z1.7 F4320.0 E97.815
G1 X-3.81 Y-6.84 Z1.7 F4320.0 E97.866
G1 X-4.88 Y-7.12 Z1.7 F4320.0 E97.918
G1 X-5.94 Y-6.84 Z1.7 F4320.0 E97.97
G1 X-6.24 Y-6.54 Z1.7 F4320.0 E97.99
G1 F1200.0
G1 E97.99
G1 F4320.0
M103
(</loop>)
(<loop> outer )
G1 X-6.99 Y-6.94 Z1.7 F4200.0
G1 F1200.0
G1 E97.99
G1 F4200.0
M101
G1 X-6.92 Y-7.04 Z1.7 F4320.0 E97.996
G1 X-5.98 Y-7.67 Z1.7 F4320.0 E98.048
G1 X-4.88 Y-7.89 Z1.7 F4320.0 E98.101
G1 X-3.77 Y-7.67 Z1.7 F4320.0 E98.154
G1 X-2.83 Y-7.04 Z1.7 F4320.0 E98.207
G1 X-2.21 Y-6.11 Z1.7 F4320.0 E98.26
G1 X-1.99 Y-5.0 Z1.7 F4320.0 E98.313
G1 X-2.21 Y-3.89 Z1.7 F4320.0 E98.366
G1 X-2.83 Y-2.96 Z1.7 F4320.0 E98.419
G1 X-3.77 Y-2.33 Z1.7 F4320.0 E98.472
G1 X-4.88 Y-2.11 Z1.7 F4320.0 E98.525
G1 X-5.98 Y-2.33 Z1.7 F4320.0 E98.578
G1 X-6.92 Y-2.96 Z1.7 F4320.0 E98.631
G1 X-7.54 Y-3.89 Z1.7 F4320.0 E98.684
G1 X-7.76 Y-5.0 Z1.7 F4320.0 E98.736
G1 X-7.54 Y-6.11 Z1.7 F4320.0 E98.789
G1 X-6.99 Y-6.94 Z1.7 F4320.0 E98.837
G1 F1200.0
G1 E97.837
G1 F4320.0
M103
(</loop>)
(<infill>)
(<infillBoundary>)
(<infillPoint> X-3.769 Y-7.669 Z0.135 </infillPoint>)
(<infillPoint> X-2.833 Y-7.042 Z0.135 </infillPoint>)
(<infillPoint> X-2.206 Y-6.106 Z0.135 </infillPoint>)
(<infillPoint> X-1.986 Y-5.0 Z0.135 </infillPoint>)
(<infillPoint> X-2.206 Y-3.894 Z0.135 </infillPoint>)
(<infillPoint> X-2.833 Y-2.958 Z0.135 </infillPoint>)
(<infillPoint> X-3.769 Y-2.331 Z0.135 </infillPoint>)
(<infillPoint> X-4.875 Y-2.111 Z0.135 </infillPoint>)
(<infillPoint> X-5.981 Y-2.331 Z0.135 </infillPoint>)
(<infillPoint> X-6.917 Y-2.958 Z0.135 </infillPoint>)
(<infillPoint> X-7.544 Y-3.894 Z0.135 </infillPoint>)
(<infillPoint> X-7.764 Y-5.0 Z0.135 </infillPoint>)
(<infillPoint> X-7.544 Y-6.106 Z0.135 </infillPoint>)
(<infillPoint> X-6.917 Y-7.042 Z0.135 </infillPoint>)
(<infillPoint> X-5.981 Y-7.669 Z0.135 </infillPoint>)
(<infillPoint> X-4.875 Y-7.889 Z0.135 </infillPoint>)
(</infillBoundary>)
(<infillBoundary>)
(<infillPoint> X-4.875 Y-7.124 Z0.135 </infillPoint>)
(<infillPoint> X-5.936 Y-6.84 Z0.135 </infillPoint>)
(<infillPoint> X-6.715 Y-6.063 Z0.135 </infillPoint>)
(<infillPoint> X-6.999 Y-5.0 Z0.135 </infillPoint>)
(<infillPoint> X-6.715 Y-3.937 Z0.135 </infillPoint>)
(<infillPoint> X-5.936 Y-3.16 Z0.135 </infillPoint>)
(<infillPoint> X-4.875 Y-2.876 Z0.135 </infillPoint>)
(<infillPoint> X-3.813 Y-3.16 Z0.135 </infillPoint>)
(<infillPoint> X-3.035 Y-3.938 Z0.135 </infillPoint>)
(<infillPoint> X-2.751 Y-5.0 Z0.135 </infillPoint>)
(<infillPoint> X-3.035 Y-6.062 Z0.135 </infillPoint>)
(<infillPoint> X-3.813 Y-6.84 Z0.135 </infillPoint>)
(</infillBoundary>)
G1 X-5.27 Y-6.81 Z1.7 F4200.0
G1 X-2.4 Y-5.65 Z1.7 F4200.0
G1 F1200.0
G1 E98.837
G1 F4200.0
M101
G1 X-2.4 Y-4.35 Z1.7 F4320.0 E98.897
G1 X-2.8 Y-3.78 Z1.7 F4320.0 E98.93
G1 X-2.8 Y-3.51 Z1.7 F4320.0 E98.943
G1 X-3.2 Y-3.38 Z1.7 F4320.0 E98.963
G1 X-3.2 Y-3.05 Z1.7 F4320.0 E98.978
G1 X-3.6 Y-2.98 Z1.7 F4320.0 E98.997
G1 X-3.6 Y-2.78 Z1.7 F4320.0 E99.006
G1 X-4.0 Y-2.82 Z1.7 F4320.0 E99.025
G1 X-4.0 Y-2.57 Z1.7 F4320.0 E99.037
G1 X-4.4 Y-2.49 Z1.7 F4320.0 E99.056
G1 X-4.4 Y-2.71 Z1.7 F4320.0 E99.066
G1 X-4.8 Y-2.61 Z1.7 F4320.0 E99.086
G1 X-4.8 Y-2.41 Z1.7 F4320.0 E99.095
G1 X-5.2 Y-2.46 Z1.7 F4320.0 E99.114
G1 X-5.2 Y-2.67 Z1.7 F4320.0 E99.124
G1 X-5.6 Y-2.78 Z1.7 F4320.0 E99.143
G1 X-5.6 Y-2.54 Z1.7 F4320.0 E99.154
G1 X-6.0 Y-2.68 Z1.7 F4320.0 E99.174
G1 X-6.0 Y-2.89 Z1.7 F4320.0 E99.184
G1 X-6.4 Y-2.95 Z1.7 F4320.0 E99.203
G1 X-6.4 Y-3.23 Z1.7 F4320.0 E99.216
G1 X-6.8 Y-3.29 Z1.7 F4320.0 E99.235
G1 X-6.8 Y-3.63 Z1.7 F4320.0 E99.251
G1 X-7.2 Y-3.88 Z1.7 F4320.0 E99.273
G1 X-7.2 Y-6.12 Z1.7 F4320.0 E99.378
G1 X-6.8 Y-6.37 Z1.7 F4320.0 E99.401
G1 X-6.8 Y-6.71 Z1.7 F4320.0 E99.417
G1 X-6.4 Y-6.77 Z1.7 F4320.0 E99.435
G1 X-6.4 Y-7.05 Z1.7 F4320.0 E99.449
G1 X-6.0 Y-7.11 Z1.7 F4320.0 E99.468
G1 X-6.0 Y-7.32 Z1.7 F4320.0 E99.477
G1 X-5.6 Y-7.22 Z1.7 F4320.0 E99.497
G1 X-5.6 Y-7.46 Z1.7 F4320.0 E99.508
G1 X-5.2 Y-7.54 Z1.7 F4320.0 E99.527
G1 X-5.2 Y-7.33 Z1.7 F4320.0 E99.537
G1 X-4.8 Y-7.39 Z1.7 F4320.0 E99.556
G1 X-4.8 Y-7.59 Z1.7 F4320.0 E99.565
G1 X-4.4 Y-7.51 Z1.7 F4320.0 E99.584
G1 X-4.4 Y-7.29 Z1.7 F4320.0 E99.595
G1 X-4.0 Y-7.18 Z1.7 F4320.0 E99.614
G1 X-4.0 Y-7.43 Z1.7 F4320.0 E99.626
G1 X-3.6 Y-7.22 Z1.7 F4320.0 E99.647
G1 X-3.6 Y-7.02 Z1.7 F4320.0 E99.656
G1 X-3.2 Y-6.95 Z1.7 F4320.0 E99.675
G1 X-3.2 Y-6.62 Z1.7 F4320.0 E99.691
G1 X-2.8 Y-6.49 Z1.7 F4320.0 E99.71
G1 X-2.8 Y-6.22 Z1.7 F4320.0 E99.723
G1 F1200.0
G1 E98.723
G1 F4320.0
M103
(</infill>)
(</nestedRing>)
(<nestedRing>)
(<boundaryPerimeter>)
(<boundaryPoint> X7.859 Y-3.66 Z1.701 </boundaryPoint>)
(<boundaryPoint> X7.1 Y-2.525 Z1.701 </boundaryPoint>)
(<boundaryPoint> X5.965 Y-1.766 Z1.701 </boundaryPoint>)
(<boundaryPoint> X4.625 Y-1.499 Z1.701 </boundaryPoint>)
(<boundaryPoint> X3.285 Y-1.766 Z1.701 </boundaryPoint>)
(<boundaryPoint> X2.15 Y-2.525 Z1.701 </boundaryPoint>)
(<boundaryPoint> X1.391 Y-3.66 Z1.701 </boundaryPoint>)
(<boundaryPoint> X1.124 Y-5.0 Z1.701 </boundaryPoint>)
(<boundaryPoint> X1.391 Y-6.34 Z1.701 </boundaryPoint>)
(<boundaryPoint> X2.15 Y-7.475 Z1.701 </boundaryPoint>)
(<boundaryPoint> X3.285 Y-8.234 Z1.701 </boundaryPoint>)
(<boundaryPoint> X4.625 Y-8.501 Z1.701 </boundaryPoint>)
(<boundaryPoint> X5.965 Y-8.234 Z1.701 </boundaryPoint>)
(<boundaryPoint> X7.1 Y-7.475 Z1.701 </boundaryPoint>)
(<boundaryPoint> X7.859 Y-6.34 Z1.701 </boundaryPoint>)
(<boundaryPoint> X8.126 Y-5.0 Z1.701 </boundaryPoint>)
(<edge> outer )
;M108 R36.0
G1 X-3.77 Y-4.79 Z1.7 F4200.0
G1 X3.53 Y-5.08 Z1.7 F4200.0
G1 X1.38 Y-5.27 Z1.7 F4200.0
G1 F1200.0
G1 E99.723
G1 F4200.0
M101
G1 X1.41 Y-5.39 Z1.7 F2160.0 E99.729
G1 X1.58 Y-6.26 Z1.7 F2160.0 E99.777
G1 X2.29 Y-7.33 Z1.7 F2160.0 E99.845
G1 X3.36 Y-8.05 Z1.7 F2160.0 E99.912
G1 X4.63 Y-8.3 Z1.7 F2160.0 E99.98
G1 X5.89 Y-8.05 Z1.7 F2160.0 E100.048
G1 X6.96 Y-7.33 Z1.7 F2160.0 E100.116
G1 X7.67 Y-6.26 Z1.7 F2160.0 E100.184
G1 X7.92 Y-5.0 Z1.7 F2160.0 E100.252
G1 X7.67 Y-3.74 Z1.7 F2160.0 E100.32
G1 X6.96 Y-2.67 Z1.7 F2160.0 E100.388
G1 X5.89 Y-1.95 Z1.7 F2160.0 E100.456
G1 X4.63 Y-1.7 Z1.7 F2160.0 E100.524
M73 P2 (display progress)
G1 X3.36 Y-1.95 Z1.7 F2160.0 E100.592
G1 X2.29 Y-2.67 Z1.7 F2160.0 E100.66
G1 X1.58 Y-3.74 Z1.7 F2160.0 E100.728
G1 X1.33 Y-5.0 Z1.7 F2160.0 E100.796
G1 X1.38 Y-5.27 Z1.7 F2160.0 E100.81
G1 F1200.0
G1 E100.237
G1 F2160.0
M103
(</edge>)
(</boundaryPerimeter>)
(<nestedRing>)
(<boundaryPerimeter>)
(<boundaryPoint> X5.377 Y-3.698 Z1.701 </boundaryPoint>)
(<boundaryPoint> X5.927 Y-4.248 Z1.701 </boundaryPoint>)
(<boundaryPoint> X6.128 Y-5.0 Z1.701 </boundaryPoint>)
(<boundaryPoint> X5.927 Y-5.752 Z1.701 </boundaryPoint>)
(<boundaryPoint> X5.377 Y-6.302 Z1.701 </boundaryPoint>)
(<boundaryPoint> X4.625 Y-6.503 Z1.701 </boundaryPoint>)
(<boundaryPoint> X3.873 Y-6.302 Z1.701 </boundaryPoint>)
(<boundaryPoint> X3.323 Y-5.752 Z1.701 </boundaryPoint>)
(<boundaryPoint> X3.122 Y-5.0 Z1.701 </boundaryPoint>)
(<boundaryPoint> X3.323 Y-4.248 Z1.701 </boundaryPoint>)
(<boundaryPoint> X3.873 Y-3.698 Z1.701 </boundaryPoint>)
(<boundaryPoint> X4.625 Y-3.497 Z1.701 </boundaryPoint>)
(<edge> inner )
G1 X2.95 Y-5.12 Z1.7 F4200.0
G1 F1200.0
G1 E100.81
G1 F4200.0
M101
G1 X2.92 Y-5.0 Z1.7 F2160.0 E100.817
G1 X3.14 Y-4.14 Z1.7 F2160.0 E100.863
G1 X3.77 Y-3.52 Z1.7 F2160.0 E100.91
G1 X4.63 Y-3.29 Z1.7 F2160.0 E100.957
G1 X5.48 Y-3.52 Z1.7 F2160.0 E101.004
G1 X6.11 Y-4.14 Z1.7 F2160.0 E101.051
G1 X6.34 Y-5.0 Z1.7 F2160.0 E101.097
G1 X6.11 Y-5.86 Z1.7 F2160.0 E101.144
G1 X5.48 Y-6.48 Z1.7 F2160.0 E101.191
G1 X4.63 Y-6.71 Z1.7 F2160.0 E101.238
G1 X3.77 Y-6.48 Z1.7 F2160.0 E101.284
G1 X3.14 Y-5.86 Z1.7 F2160.0 E101.331
G1 X2.95 Y-5.12 Z1.7 F2160.0 E101.371
G1 F1200.0
G1 E101.371
G1 F2160.0
M103
(</edge>)
(</boundaryPerimeter>)
(</nestedRing>)
(<loop> inner )
;M108 R64.0
G1 X2.53 Y-5.12 Z1.7 F4200.0
G1 F1200.0
G1 E101.371
G1 F4200.0
M101
G1 X2.5 Y-5.0 Z1.7 F4320.0 E101.377
G1 X2.79 Y-3.94 Z1.7 F4320.0 E101.429
G1 X3.56 Y-3.16 Z1.7 F4320.0 E101.48
G1 X4.63 Y-2.88 Z1.7 F4320.0 E101.532
G1 X5.69 Y-3.16 Z1.7 F4320.0 E101.584
G1 X6.47 Y-3.94 Z1.7 F4320.0 E101.635
G1 X6.75 Y-5.0 Z1.7 F4320.0 E101.687
G1 X6.47 Y-6.06 Z1.7 F4320.0 E101.739
G1 X5.69 Y-6.84 Z1.7 F4320.0 E101.79
G1 X4.63 Y-7.12 Z1.7 F4320.0 E101.842
G1 X3.56 Y-6.84 Z1.7 F4320.0 E101.893
G1 X2.79 Y-6.06 Z1.7 F4320.0 E101.945
G1 X2.53 Y-5.12 Z1.7 F4320.0 E101.991
G1 F1200.0
G1 E101.991
G1 F4320.0
M103
(</loop>)
(<loop> outer )
G1 X1.76 Y-4.88 Z1.7 F4200.0
G1 F1200.0
G1 E101.991
G1 F4200.0
M101
G1 X1.74 Y-5.0 Z1.7 F4320.0 E101.997
G1 X1.96 Y-6.11 Z1.7 F4320.0 E102.05
G1 X2.58 Y-7.04 Z1.7 F4320.0 E102.103
G1 X3.52 Y-7.67 Z1.7 F4320.0 E102.155
G1 X4.63 Y-7.89 Z1.7 F4320.0 E102.208
G1 X5.73 Y-7.67 Z1.7 F4320.0 E102.261
G1 X6.67 Y-7.04 Z1.7 F4320.0 E102.314
G1 X7.29 Y-6.11 Z1.7 F4320.0 E102.367
G1 X7.51 Y-5.0 Z1.7 F4320.0 E102.42
G1 X7.29 Y-3.89 Z1.7 F4320.0 E102.473
G1 X6.67 Y-2.96 Z1.7 F4320.0 E102.526
G1 X5.73 Y-2.33 Z1.7 F4320.0 E102.579
G1 X4.63 Y-2.11 Z1.7 F4320.0 E102.632
G1 X3.52 Y-2.33 Z1.7 F4320.0 E102.685
G1 X2.58 Y-2.96 Z1.7 F4320.0 E102.738
G1 X1.96 Y-3.89 Z1.7 F4320.0 E102.791
G1 X1.76 Y-4.88 Z1.7 F4320.0 E102.838
G1 F1200.0
G1 E102.838
G1 F4320.0
M103
(</loop>)
(<infill>)
(<infillBoundary>)
(<infillPoint> X7.294 Y-3.894 Z0.135 </infillPoint>)
(<infillPoint> X6.667 Y-2.958 Z0.135 </infillPoint>)
(<infillPoint> X5.731 Y-2.331 Z0.135 </infillPoint>)
(<infillPoint> X4.625 Y-2.111 Z0.135 </infillPoint>)
(<infillPoint> X3.519 Y-2.331 Z0.135 </infillPoint>)
(<infillPoint> X2.583 Y-2.958 Z0.135 </infillPoint>)
(<infillPoint> X1.956 Y-3.894 Z0.135 </infillPoint>)
(<infillPoint> X1.736 Y-5.0 Z0.135 </infillPoint>)
(<infillPoint> X1.956 Y-6.106 Z0.135 </infillPoint>)
(<infillPoint> X2.583 Y-7.042 Z0.135 </infillPoint>)
(<infillPoint> X3.519 Y-7.669 Z0.135 </infillPoint>)
(<infillPoint> X4.625 Y-7.889 Z0.135 </infillPoint>)
(<infillPoint> X5.731 Y-7.669 Z0.135 </infillPoint>)
(<infillPoint> X6.667 Y-7.042 Z0.135 </infillPoint>)
(<infillPoint> X7.294 Y-6.106 Z0.135 </infillPoint>)
(<infillPoint> X7.514 Y-5.0 Z0.135 </infillPoint>)
(</infillBoundary>)
(<infillBoundary>)
(<infillPoint> X5.687 Y-3.16 Z0.135 </infillPoint>)
(<infillPoint> X6.465 Y-3.938 Z0.135 </infillPoint>)
(<infillPoint> X6.749 Y-5.0 Z0.135 </infillPoint>)
(<infillPoint> X6.465 Y-6.062 Z0.135 </infillPoint>)
(<infillPoint> X5.687 Y-6.84 Z0.135 </infillPoint>)
(<infillPoint> X4.625 Y-7.124 Z0.135 </infillPoint>)
(<infillPoint> X3.563 Y-6.84 Z0.135 </infillPoint>)
(<infillPoint> X2.785 Y-6.062 Z0.135 </infillPoint>)
(<infillPoint> X2.501 Y-5.0 Z0.135 </infillPoint>)
(<infillPoint> X2.785 Y-3.938 Z0.135 </infillPoint>)
(<infillPoint> X3.563 Y-3.16 Z0.135 </infillPoint>)
(<infillPoint> X4.625 Y-2.876 Z0.135 </infillPoint>)
(</infillBoundary>)
G1 X2.4 Y-4.29 Z1.7 F4200.0
G1 F1200.0
G1 E102.838
G1 F4200.0
M101
G1 X2.4 Y-3.73 Z1.7 F4320.0 E102.864
G1 X2.8 Y-3.53 Z1.7 F4320.0 E102.885
G1 X2.8 Y-3.15 Z1.7 F4320.0 E102.903
G1 X3.2 Y-3.13 Z1.7 F4320.0 E102.922
G1 X3.2 Y-2.88 Z1.7 F4320.0 E102.933
G1 X3.6 Y-2.86 Z1.7 F4320.0 E102.952
G1 X3.6 Y-2.61 Z1.7 F4320.0 E102.964
G1 X4.0 Y-2.52 Z1.7 F4320.0 E102.983
G1 X4.0 Y-2.75 Z1.7 F4320.0 E102.994
G1 X4.4 Y-2.65 Z1.7 F4320.0 E103.013
G1 X4.4 Y-2.44 Z1.7 F4320.0 E103.023
G1 X4.8 Y-2.43 Z1.7 F4320.0 E103.042
G1 X4.8 Y-2.63 Z1.7 F4320.0 E103.051
G1 X5.2 Y-2.74 Z1.7 F4320.0 E103.071
G1 X5.2 Y-2.51 Z1.7 F4320.0 E103.081
G1 X5.6 Y-2.59 Z1.7 F4320.0 E103.1
G1 X5.6 Y-2.85 Z1.7 F4320.0 E103.112
G1 X6.0 Y-2.85 Z1.7 F4320.0 E103.131
G1 X6.0 Y-3.08 Z1.7 F4320.0 E103.142
G1 X6.4 Y-3.12 Z1.7 F4320.0 E103.161
G1 X6.4 Y-3.48 Z1.7 F4320.0 E103.178
G1 X6.8 Y-3.66 Z1.7 F4320.0 E103.198
G1 X6.8 Y-4.11 Z1.7 F4320.0 E103.219
G1 X7.2 Y-4.86 Z1.7 F4320.0 E103.259
G1 X7.2 Y-5.14 Z1.7 F4320.0 E103.273
G1 X6.8 Y-5.89 Z1.7 F4320.0 E103.313
G1 X6.8 Y-6.34 Z1.7 F4320.0 E103.334
G1 X6.4 Y-6.52 Z1.7 F4320.0 E103.354
G1 X6.4 Y-6.88 Z1.7 F4320.0 E103.371
G1 X6.0 Y-6.92 Z1.7 F4320.0 E103.39
G1 X6.0 Y-7.15 Z1.7 F4320.0 E103.401
G1 X5.6 Y-7.15 Z1.7 F4320.0 E103.42
G1 X5.6 Y-7.41 Z1.7 F4320.0 E103.432
G1 X5.2 Y-7.49 Z1.7 F4320.0 E103.451
G1 X5.2 Y-7.26 Z1.7 F4320.0 E103.462
G1 X4.8 Y-7.37 Z1.7 F4320.0 E103.481
G1 X4.8 Y-7.57 Z1.7 F4320.0 E103.49
G1 X4.4 Y-7.56 Z1.7 F4320.0 E103.509
G1 X4.4 Y-7.35 Z1.7 F4320.0 E103.519
G1 X4.0 Y-7.25 Z1.7 F4320.0 E103.538
G1 X4.0 Y-7.48 Z1.7 F4320.0 E103.549
G1 X3.6 Y-7.39 Z1.7 F4320.0 E103.569
G1 X3.6 Y-7.14 Z1.7 F4320.0 E103.58
G1 X3.2 Y-7.12 Z1.7 F4320.0 E103.599
G1 X3.2 Y-6.87 Z1.7 F4320.0 E103.61
G1 X2.4 Y-5.71 Z1.7 F4320.0 E103.677
G1 X2.4 Y-6.27 Z1.7 F4320.0 E103.703
G1 X2.8 Y-6.47 Z1.7 F4320.0 E103.724
G1 X2.8 Y-6.85 Z1.7 F4320.0 E103.742
G1 F1200.0
G1 E102.742
G1 F4320.0
M103
(</infill>)
(</nestedRing>)
(<nestedRing>)
(<boundaryPerimeter>)
(<boundaryPoint> X3.535 Y1.766 Z1.701 </boundaryPoint>)
(<boundaryPoint> X4.875 Y1.499 Z1.701 </boundaryPoint>)
(<boundaryPoint> X6.215 Y1.766 Z1.701 </boundaryPoint>)
(<boundaryPoint> X7.35 Y2.525 Z1.701 </boundaryPoint>)
(<boundaryPoint> X8.109 Y3.66 Z1.701 </boundaryPoint>)
(<boundaryPoint> X8.376 Y5.0 Z1.701 </boundaryPoint>)
(<boundaryPoint> X8.109 Y6.34 Z1.701 </boundaryPoint>)
(<boundaryPoint> X7.35 Y7.475 Z1.701 </boundaryPoint>)
(<boundaryPoint> X6.215 Y8.234 Z1.701 </boundaryPoint>)
(<boundaryPoint> X4.875 Y8.501 Z1.701 </boundaryPoint>)
(<boundaryPoint> X3.535 Y8.234 Z1.701 </boundaryPoint>)
(<boundaryPoint> X2.4 Y7.475 Z1.701 </boundaryPoint>)
(<boundaryPoint> X1.641 Y6.34 Z1.701 </boundaryPoint>)
(<boundaryPoint> X1.374 Y5.0 Z1.701 </boundaryPoint>)
(<boundaryPoint> X1.641 Y3.66 Z1.701 </boundaryPoint>)
(<boundaryPoint> X2.4 Y2.525 Z1.701 </boundaryPoint>)
(<edge> outer )
;M108 R36.0
G1 X4.78 Y-3.9 Z1.7 F4200.0
G1 X4.91 Y3.91 Z1.7 F4200.0
G1 X4.4 Y1.8 Z1.7 F4200.0
G1 F1200.0
G1 E103.742
G1 F4200.0
M101
G1 X4.52 Y1.77 Z1.7 F2160.0 E103.748
G1 X4.88 Y1.7 Z1.7 F2160.0 E103.768
G1 X6.14 Y1.95 Z1.7 F2160.0 E103.836
G1 X7.21 Y2.67 Z1.7 F2160.0 E103.904
G1 X7.92 Y3.74 Z1.7 F2160.0 E103.972
G1 X8.17 Y5.0 Z1.7 F2160.0 E104.04
G1 X7.92 Y6.26 Z1.7 F2160.0 E104.108
G1 X7.21 Y7.33 Z1.7 F2160.0 E104.175
G1 X6.14 Y8.05 Z1.7 F2160.0 E104.243
G1 X4.88 Y8.3 Z1.7 F2160.0 E104.311
G1 X3.61 Y8.05 Z1.7 F2160.0 E104.379
G1 X2.54 Y7.33 Z1.7 F2160.0 E104.447
G1 X1.83 Y6.26 Z1.7 F2160.0 E104.515
G1 X1.58 Y5.0 Z1.7 F2160.0 E104.583
G1 X1.83 Y3.74 Z1.7 F2160.0 E104.651
G1 X2.54 Y2.67 Z1.7 F2160.0 E104.719
G1 X3.61 Y1.95 Z1.7 F2160.0 E104.787
G1 X4.4 Y1.8 Z1.7 F2160.0 E104.829
G1 F1200.0
G1 E104.192
G1 F2160.0
M103
(</edge>)
(</boundaryPerimeter>)
(<nestedRing>)
(<boundaryPerimeter>)
(<boundaryPoint> X4.875 Y6.503 Z1.701 </boundaryPoint>)
(<boundaryPoint> X5.627 Y6.302 Z1.701 </boundaryPoint>)
(<boundaryPoint> X6.177 Y5.752 Z1.701 </boundaryPoint>)
(<boundaryPoint> X6.378 Y5.0 Z1.701 </boundaryPoint>)
(<boundaryPoint> X6.177 Y4.248 Z1.701 </boundaryPoint>)
(<boundaryPoint> X5.627 Y3.698 Z1.701 </boundaryPoint>)
(<boundaryPoint> X4.875 Y3.497 Z1.701 </boundaryPoint>)
(<boundaryPoint> X4.123 Y3.698 Z1.701 </boundaryPoint>)
(<boundaryPoint> X3.573 Y4.248 Z1.701 </boundaryPoint>)
(<boundaryPoint> X3.372 Y5.0 Z1.701 </boundaryPoint>)
(<boundaryPoint> X3.573 Y5.752 Z1.701 </boundaryPoint>)
(<boundaryPoint> X4.123 Y6.302 Z1.701 </boundaryPoint>)
(<edge> inner )
G1 X4.99 Y3.32 Z1.7 F4200.0
G1 F1200.0
G1 E104.829
G1 F4200.0
M101
G1 X4.88 Y3.29 Z1.7 F2160.0 E104.836
G1 X4.02 Y3.52 Z1.7 F2160.0 E104.882
G1 X3.39 Y4.14 Z1.7 F2160.0 E104.929
G1 X3.17 Y5.0 Z1.7 F2160.0 E104.976
G1 X3.39 Y5.86 Z1.7 F2160.0 E105.023
G1 X4.02 Y6.48 Z1.7 F2160.0 E105.069
G1 X4.88 Y6.71 Z1.7 F2160.0 E105.116
G1 X5.73 Y6.48 Z1.7 F2160.0 E105.163
G1 X6.36 Y5.86 Z1.7 F2160.0 E105.21
G1 X6.59 Y5.0 Z1.7 F2160.0 E105.256
G1 X6.36 Y4.14 Z1.7 F2160.0 E105.303
G1 X5.73 Y3.52 Z1.7 F2160.0 E105.35
G1 X4.99 Y3.32 Z1.7 F2160.0 E105.39
G1 F1200.0
G1 E105.39
G1 F2160.0
M103
(</edge>)
(</boundaryPerimeter>)
(</nestedRing>)
(<loop> inner )
;M108 R64.0
G1 X4.99 Y2.91 Z1.7 F4200.0
G1 F1200.0
G1 E105.39
G1 F4200.0
M101
G1 X4.88 Y2.88 Z1.7 F4320.0 E105.396
G1 X3.81 Y3.16 Z1.7 F4320.0 E105.448
G1 X3.04 Y3.94 Z1.7 F4320.0 E105.499
G1 X2.75 Y5.0 Z1.7 F4320.0 E105.551
G1 X3.04 Y6.06 Z1.7 F4320.0 E105.603
G1 X3.81 Y6.84 Z1.7 F4320.0 E105.654
G1 X4.88 Y7.12 Z1.7 F4320.0 E105.706
G1 X5.94 Y6.84 Z1.7 F4320.0 E105.757
G1 X6.72 Y6.06 Z1.7 F4320.0 E105.809
G1 X7.0 Y5.0 Z1.7 F4320.0 E105.861
G1 X6.72 Y3.94 Z1.7 F4320.0 E105.912
G1 X5.94 Y3.16 Z1.7 F4320.0 E105.964
G1 X4.99 Y2.91 Z1.7 F4320.0 E106.01
G1 F1200.0
G1 E106.01
G1 F4320.0
M103
(</loop>)
(<loop> outer )
G1 X4.76 Y2.13 Z1.7 F4200.0
G1 F1200.0
G1 E106.01
G1 F4200.0
M101
G1 X4.88 Y2.11 Z1.7 F4320.0 E106.016
G1 X5.98 Y2.33 Z1.7 F4320.0 E106.069
G1 X6.92 Y2.96 Z1.7 F4320.0 E106.122
G1 X7.54 Y3.89 Z1.7 F4320.0 E106.174
G1 X7.76 Y5.0 Z1.7 F4320.0 E106.227
G1 X7.54 Y6.11 Z1.7 F4320.0 E106.28
G1 X6.92 Y7.04 Z1.7 F4320.0 E106.333
G1 X5.98 Y7.67 Z1.7 F4320.0 E106.386
G1 X4.88 Y7.89 Z1.7 F4320.0 E106.439
G1 X3.77 Y7.67 Z1.7 F4320.0 E106.492
G1 X2.83 Y7.04 Z1.7 F4320.0 E106.545
G1 X2.21 Y6.11 Z1.7 F4320.0 E106.598
G1 X1.99 Y5.0 Z1.7 F4320.0 E106.651
G1 X2.21 Y3.89 Z1.7 F4320.0 E106.704
G1 X2.83 Y2.96 Z1.7 F4320.0 E106.757
M73 P3 (display progress)
G1 X3.77 Y2.33 Z1.7 F4320.0 E106.81
G1 X4.76 Y2.13 Z1.7 F4320.0 E106.857
G1 F1200.0
G1 E106.857
G1 F4320.0
M103
(</loop>)
(<infill>)
(<infillBoundary>)
(<infillPoint> X3.769 Y2.331 Z0.135 </infillPoint>)
(<infillPoint> X4.875 Y2.111 Z0.135 </infillPoint>)
(<infillPoint> X5.981 Y2.331 Z0.135 </infillPoint>)
(<infillPoint> X6.917 Y2.958 Z0.135 </infillPoint>)
(<infillPoint> X7.544 Y3.894 Z0.135 </infillPoint>)
(<infillPoint> X7.764 Y5.0 Z0.135 </infillPoint>)
(<infillPoint> X7.544 Y6.106 Z0.135 </infillPoint>)
(<infillPoint> X6.917 Y7.042 Z0.135 </infillPoint>)
(<infillPoint> X5.981 Y7.669 Z0.135 </infillPoint>)
(<infillPoint> X4.875 Y7.889 Z0.135 </infillPoint>)
(<infillPoint> X3.769 Y7.669 Z0.135 </infillPoint>)
(<infillPoint> X2.833 Y7.042 Z0.135 </infillPoint>)
(<infillPoint> X2.206 Y6.106 Z0.135 </infillPoint>)
(<infillPoint> X1.986 Y5.0 Z0.135 </infillPoint>)
(<infillPoint> X2.206 Y3.894 Z0.135 </infillPoint>)
(<infillPoint> X2.833 Y2.958 Z0.135 </infillPoint>)
(</infillBoundary>)
(<infillBoundary>)
(<infillPoint> X4.875 Y7.124 Z0.135 </infillPoint>)
(<infillPoint> X5.937 Y6.84 Z0.135 </infillPoint>)
(<infillPoint> X6.715 Y6.062 Z0.135 </infillPoint>)
(<infillPoint> X6.999 Y5.0 Z0.135 </infillPoint>)
(<infillPoint> X6.715 Y3.938 Z0.135 </infillPoint>)
(<infillPoint> X5.937 Y3.16 Z0.135 </infillPoint>)
(<infillPoint> X4.875 Y2.876 Z0.135 </infillPoint>)
(<infillPoint> X3.813 Y3.16 Z0.135 </infillPoint>)
(<infillPoint> X3.035 Y3.938 Z0.135 </infillPoint>)
(<infillPoint> X2.751 Y5.0 Z0.135 </infillPoint>)
(<infillPoint> X3.035 Y6.062 Z0.135 </infillPoint>)
(<infillPoint> X3.813 Y6.84 Z0.135 </infillPoint>)
(</infillBoundary>)
G1 X4.8 Y2.41 Z1.7 F4200.0
G1 F1200.0
G1 E106.857
G1 F4200.0
M101
G1 X4.8 Y2.61 Z1.7 F4320.0 E106.866
G1 X5.2 Y2.67 Z1.7 F4320.0 E106.885
G1 X5.2 Y2.46 Z1.7 F4320.0 E106.895
G1 X5.6 Y2.54 Z1.7 F4320.0 E106.914
G1 X5.6 Y2.78 Z1.7 F4320.0 E106.925
G1 X6.0 Y2.68 Z1.7 F4320.0 E106.945
G1 X6.0 Y2.89 Z1.7 F4320.0 E106.954
G1 X6.4 Y2.95 Z1.7 F4320.0 E106.973
G1 X6.4 Y3.23 Z1.7 F4320.0 E106.986
G1 X6.8 Y3.29 Z1.7 F4320.0 E107.005
G1 X6.8 Y3.63 Z1.7 F4320.0 E107.021
G1 X7.2 Y3.88 Z1.7 F4320.0 E107.044
G1 X7.2 Y6.12 Z1.7 F4320.0 E107.148
G1 X6.8 Y6.37 Z1.7 F4320.0 E107.171
G1 X6.8 Y6.71 Z1.7 F4320.0 E107.187
G1 X6.4 Y6.77 Z1.7 F4320.0 E107.206
G1 X6.4 Y7.05 Z1.7 F4320.0 E107.219
G1 X6.0 Y7.11 Z1.7 F4320.0 E107.238
G1 X6.0 Y7.32 Z1.7 F4320.0 E107.247
G1 X5.6 Y7.22 Z1.7 F4320.0 E107.267
G1 X5.6 Y7.46 Z1.7 F4320.0 E107.278
G1 X5.2 Y7.54 Z1.7 F4320.0 E107.297
G1 X5.2 Y7.33 Z1.7 F4320.0 E107.307
G1 X4.8 Y7.39 Z1.7 F4320.0 E107.326
G1 X4.8 Y7.59 Z1.7 F4320.0 E107.335
G1 X4.4 Y7.51 Z1.7 F4320.0 E107.355
G1 X4.4 Y7.29 Z1.7 F4320.0 E107.365
G1 X4.0 Y7.18 Z1.7 F4320.0 E107.384
G1 X4.0 Y7.43 Z1.7 F4320.0 E107.396
G1 X3.6 Y7.22 Z1.7 F4320.0 E107.417
G1 X3.6 Y7.02 Z1.7 F4320.0 E107.426
G1 X3.2 Y6.95 Z1.7 F4320.0 E107.446
G1 X3.2 Y6.62 Z1.7 F4320.0 E107.461
G1 X2.8 Y6.49 Z1.7 F4320.0 E107.481
G1 X2.8 Y6.22 Z1.7 F4320.0 E107.493
G1 X2.4 Y5.65 Z1.7 F4320.0 E107.526
G1 X2.4 Y4.35 Z1.7 F4320.0 E107.587
G1 X2.8 Y3.78 Z1.7 F4320.0 E107.62
G1 X2.8 Y3.51 Z1.7 F4320.0 E107.632
G1 X3.2 Y3.38 Z1.7 F4320.0 E107.652
G1 X3.2 Y3.05 Z1.7 F4320.0 E107.668
G1 X3.6 Y2.98 Z1.7 F4320.0 E107.687
G1 X3.6 Y2.78 Z1.7 F4320.0 E107.696
G1 X4.0 Y2.82 Z1.7 F4320.0 E107.715
G1 X4.0 Y2.57 Z1.7 F4320.0 E107.726
G1 X4.4 Y2.49 Z1.7 F4320.0 E107.745
G1 X4.4 Y2.71 Z1.7 F4320.0 E107.756
G1 F1200.0
G1 E106.756
G1 F4320.0
M103
(</infill>)
(</nestedRing>)
(<nestedRing>)
(<boundaryPerimeter>)
(<boundaryPoint> X-5.965 Y8.234 Z1.701 </boundaryPoint>)
(<boundaryPoint> X-7.1 Y7.475 Z1.701 </boundaryPoint>)
(<boundaryPoint> X-7.859 Y6.34 Z1.701 </boundaryPoint>)
(<boundaryPoint> X-8.126 Y5.0 Z1.701 </boundaryPoint>)
(<boundaryPoint> X-7.859 Y3.66 Z1.701 </boundaryPoint>)
(<boundaryPoint> X-7.1 Y2.525 Z1.701 </boundaryPoint>)
(<boundaryPoint> X-5.965 Y1.766 Z1.701 </boundaryPoint>)
(<boundaryPoint> X-4.625 Y1.499 Z1.701 </boundaryPoint>)
(<boundaryPoint> X-3.285 Y1.766 Z1.701 </boundaryPoint>)
(<boundaryPoint> X-2.15 Y2.525 Z1.701 </boundaryPoint>)
(<boundaryPoint> X-1.391 Y3.66 Z1.701 </boundaryPoint>)
(<boundaryPoint> X-1.124 Y5.0 Z1.701 </boundaryPoint>)
(<boundaryPoint> X-1.391 Y6.34 Z1.701 </boundaryPoint>)
(<boundaryPoint> X-2.15 Y7.475 Z1.701 </boundaryPoint>)
(<boundaryPoint> X-3.285 Y8.234 Z1.701 </boundaryPoint>)
(<boundaryPoint> X-4.625 Y8.501 Z1.701 </boundaryPoint>)
(<edge> outer )
;M108 R36.0
G1 X3.89 Y4.66 Z1.7 F4200.0
G1 X-3.53 Y5.12 Z1.7 F4200.0
G1 X-1.65 Y3.64 Z1.7 F4200.0
G1 F1200.0
G1 E107.756
G1 F4200.0
M101
G1 X-1.58 Y3.74 Z1.7 F2160.0 E107.762
G1 X-1.33 Y5.0 Z1.7 F2160.0 E107.83
G1 X-1.58 Y6.26 Z1.7 F2160.0 E107.898
G1 X-2.29 Y7.33 Z1.7 F2160.0 E107.966
G1 X-3.36 Y8.05 Z1.7 F2160.0 E108.034
G1 X-4.63 Y8.3 Z1.7 F2160.0 E108.102
G1 X-5.89 Y8.05 Z1.7 F2160.0 E108.17
G1 X-6.96 Y7.33 Z1.7 F2160.0 E108.238
G1 X-7.67 Y6.26 Z1.7 F2160.0 E108.306
G1 X-7.92 Y5.0 Z1.7 F2160.0 E108.374
G1 X-7.67 Y3.74 Z1.7 F2160.0 E108.442
G1 X-6.96 Y2.67 Z1.7 F2160.0 E108.51
G1 X-5.89 Y1.95 Z1.7 F2160.0 E108.578
G1 X-4.63 Y1.7 Z1.7 F2160.0 E108.646
G1 X-3.36 Y1.95 Z1.7 F2160.0 E108.714
G1 X-2.29 Y2.67 Z1.7 F2160.0 E108.782
G1 X-1.65 Y3.64 Z1.7 F2160.0 E108.843
G1 F1200.0
G1 E108.25
G1 F2160.0
M103
(</edge>)
(</boundaryPerimeter>)
(<nestedRing>)
(<boundaryPerimeter>)
(<boundaryPoint> X-5.927 Y5.752 Z1.701 </boundaryPoint>)
(<boundaryPoint> X-5.377 Y6.302 Z1.701 </boundaryPoint>)
(<boundaryPoint> X-4.625 Y6.503 Z1.701 </boundaryPoint>)
(<boundaryPoint> X-3.873 Y6.302 Z1.701 </boundaryPoint>)
(<boundaryPoint> X-3.323 Y5.752 Z1.701 </boundaryPoint>)
(<boundaryPoint> X-3.122 Y5.0 Z1.701 </boundaryPoint>)
(<boundaryPoint> X-3.323 Y4.248 Z1.701 </boundaryPoint>)
(<boundaryPoint> X-3.873 Y3.698 Z1.701 </boundaryPoint>)
(<boundaryPoint> X-4.625 Y3.497 Z1.701 </boundaryPoint>)
(<boundaryPoint> X-5.377 Y3.698 Z1.701 </boundaryPoint>)
(<boundaryPoint> X-5.927 Y4.248 Z1.701 </boundaryPoint>)
(<boundaryPoint> X-6.128 Y5.0 Z1.701 </boundaryPoint>)
(<edge> inner )
G1 X-3.11 Y4.26 Z1.7 F4200.0
G1 F1200.0
G1 E108.843
G1 F4200.0
M101
G1 X-3.14 Y4.14 Z1.7 F2160.0 E108.85
G1 X-3.77 Y3.52 Z1.7 F2160.0 E108.896
G1 X-4.63 Y3.29 Z1.7 F2160.0 E108.943
G1 X-5.48 Y3.52 Z1.7 F2160.0 E108.99
G1 X-6.11 Y4.14 Z1.7 F2160.0 E109.037
G1 X-6.34 Y5.0 Z1.7 F2160.0 E109.083
G1 X-6.11 Y5.86 Z1.7 F2160.0 E109.13
G1 X-5.48 Y6.48 Z1.7 F2160.0 E109.177
G1 X-4.63 Y6.71 Z1.7 F2160.0 E109.224
G1 X-3.77 Y6.48 Z1.7 F2160.0 E109.27
G1 X-3.14 Y5.86 Z1.7 F2160.0 E109.317
G1 X-2.92 Y5.0 Z1.7 F2160.0 E109.364
G1 X-3.11 Y4.26 Z1.7 F2160.0 E109.404
G1 F1200.0
G1 E109.404
G1 F2160.0
M103
(</edge>)
(</boundaryPerimeter>)
(</nestedRing>)
(<loop> inner )
;M108 R64.0
G1 X-2.75 Y4.06 Z1.7 F4200.0
G1 F1200.0
G1 E109.404
G1 F4200.0
M101
G1 X-2.79 Y3.94 Z1.7 F4320.0 E109.41
G1 X-3.56 Y3.16 Z1.7 F4320.0 E109.462
G1 X-4.63 Y2.88 Z1.7 F4320.0 E109.513
G1 X-5.69 Y3.16 Z1.7 F4320.0 E109.565
G1 X-6.47 Y3.94 Z1.7 F4320.0 E109.617
G1 X-6.75 Y5.0 Z1.7 F4320.0 E109.668
G1 X-6.47 Y6.06 Z1.7 F4320.0 E109.72
G1 X-5.69 Y6.84 Z1.7 F4320.0 E109.771
G1 X-4.63 Y7.12 Z1.7 F4320.0 E109.823
G1 X-3.56 Y6.84 Z1.7 F4320.0 E109.875
G1 X-2.79 Y6.06 Z1.7 F4320.0 E109.926
G1 X-2.5 Y5.0 Z1.7 F4320.0 E109.978
G1 X-2.75 Y4.06 Z1.7 F4320.0 E110.024
G1 F1200.0
G1 E110.024
G1 F4320.0
M103
(</loop>)
(<loop> outer )
G1 X-2.26 Y3.44 Z1.7 F4200.0
G1 F1200.0
G1 E110.024
G1 F4200.0
M101
G1 X-2.19 Y3.54 Z1.7 F4320.0 E110.03
G1 X-1.96 Y3.89 Z1.7 F4320.0 E110.05
G1 X-1.74 Y5.0 Z1.7 F4320.0 E110.103
G1 X-1.96 Y6.11 Z1.7 F4320.0 E110.155
G1 X-2.58 Y7.04 Z1.7 F4320.0 E110.208
G1 X-3.52 Y7.67 Z1.7 F4320.0 E110.261
G1 X-4.63 Y7.89 Z1.7 F4320.0 E110.314
G1 X-5.73 Y7.67 Z1.7 F4320.0 E110.367
G1 X-6.67 Y7.04 Z1.7 F4320.0 E110.42
G1 X-7.29 Y6.11 Z1.7 F4320.0 E110.473
G1 X-7.51 Y5.0 Z1.7 F4320.0 E110.526
G1 X-7.29 Y3.89 Z1.7 F4320.0 E110.579
G1 X-6.67 Y2.96 Z1.7 F4320.0 E110.632
G1 X-5.73 Y2.33 Z1.7 F4320.0 E110.685
G1 X-4.63 Y2.11 Z1.7 F4320.0 E110.738
G1 X-3.52 Y2.33 Z1.7 F4320.0 E110.791
G1 X-2.58 Y2.96 Z1.7 F4320.0 E110.843
G1 X-2.26 Y3.44 Z1.7 F4320.0 E110.871
G1 F1200.0
G1 E109.871
G1 F4320.0
M103
(</loop>)
(<infill>)
(<infillBoundary>)
(<infillPoint> X-5.731 Y7.669 Z0.135 </infillPoint>)
(<infillPoint> X-6.667 Y7.042 Z0.135 </infillPoint>)
(<infillPoint> X-7.294 Y6.106 Z0.135 </infillPoint>)
(<infillPoint> X-7.514 Y5.0 Z0.135 </infillPoint>)
(<infillPoint> X-7.294 Y3.894 Z0.135 </infillPoint>)
(<infillPoint> X-6.667 Y2.958 Z0.135 </infillPoint>)
(<infillPoint> X-5.731 Y2.331 Z0.135 </infillPoint>)
(<infillPoint> X-4.625 Y2.111 Z0.135 </infillPoint>)
(<infillPoint> X-3.519 Y2.331 Z0.135 </infillPoint>)
(<infillPoint> X-2.583 Y2.958 Z0.135 </infillPoint>)
(<infillPoint> X-1.956 Y3.894 Z0.135 </infillPoint>)
(<infillPoint> X-1.736 Y5.0 Z0.135 </infillPoint>)
(<infillPoint> X-1.956 Y6.106 Z0.135 </infillPoint>)
(<infillPoint> X-2.583 Y7.042 Z0.135 </infillPoint>)
(<infillPoint> X-3.519 Y7.669 Z0.135 </infillPoint>)
(<infillPoint> X-4.625 Y7.889 Z0.135 </infillPoint>)
(</infillBoundary>)
(<infillBoundary>)
(<infillPoint> X-6.465 Y6.062 Z0.135 </infillPoint>)
(<infillPoint> X-5.687 Y6.84 Z0.135 </infillPoint>)
(<infillPoint> X-4.625 Y7.124 Z0.135 </infillPoint>)
(<infillPoint> X-3.563 Y6.84 Z0.135 </infillPoint>)
(<infillPoint> X-2.785 Y6.062 Z0.135 </infillPoint>)
(<infillPoint> X-2.501 Y5.0 Z0.135 </infillPoint>)
(<infillPoint> X-2.785 Y3.938 Z0.135 </infillPoint>)
(<infillPoint> X-3.563 Y3.16 Z0.135 </infillPoint>)
(<infillPoint> X-4.625 Y2.876 Z0.135 </infillPoint>)
(<infillPoint> X-5.687 Y3.16 Z0.135 </infillPoint>)
(<infillPoint> X-6.465 Y3.938 Z0.135 </infillPoint>)
(<infillPoint> X-6.749 Y5.0 Z0.135 </infillPoint>)
(</infillBoundary>)
G1 X-2.4 Y5.71 Z1.7 F4200.0
G1 F1200.0
G1 E110.871
G1 F4200.0
M101
G1 X-2.4 Y6.27 Z1.7 F4320.0 E110.897
G1 X-2.8 Y6.47 Z1.7 F4320.0 E110.918
G1 X-2.8 Y6.85 Z1.7 F4320.0 E110.936
G1 X-3.2 Y6.87 Z1.7 F4320.0 E110.955
G1 X-3.2 Y7.12 Z1.7 F4320.0 E110.966
G1 X-3.6 Y7.14 Z1.7 F4320.0 E110.985
G1 X-3.6 Y7.39 Z1.7 F4320.0 E110.996
G1 X-4.0 Y7.48 Z1.7 F4320.0 E111.016
G1 X-4.0 Y7.25 Z1.7 F4320.0 E111.027
G1 X-4.4 Y7.35 Z1.7 F4320.0 E111.046
G1 X-4.4 Y7.56 Z1.7 F4320.0 E111.056
G1 X-4.8 Y7.57 Z1.7 F4320.0 E111.075
G1 X-4.8 Y7.37 Z1.7 F4320.0 E111.084
G1 X-5.2 Y7.26 Z1.7 F4320.0 E111.103
G1 X-5.2 Y7.49 Z1.7 F4320.0 E111.114
G1 X-5.6 Y7.41 Z1.7 F4320.0 E111.133
G1 X-5.6 Y7.15 Z1.7 F4320.0 E111.145
G1 X-6.0 Y7.15 Z1.7 F4320.0 E111.164
G1 X-6.0 Y6.92 Z1.7 F4320.0 E111.175
G1 X-6.4 Y6.88 Z1.7 F4320.0 E111.194
G1 X-6.4 Y6.52 Z1.7 F4320.0 E111.211
G1 X-6.8 Y6.34 Z1.7 F4320.0 E111.231
G1 X-6.8 Y5.89 Z1.7 F4320.0 E111.252
G1 X-7.2 Y5.14 Z1.7 F4320.0 E111.292
G1 X-7.2 Y4.86 Z1.7 F4320.0 E111.306
G1 X-6.8 Y4.11 Z1.7 F4320.0 E111.346
G1 X-6.8 Y3.66 Z1.7 F4320.0 E111.367
G1 X-6.4 Y3.48 Z1.7 F4320.0 E111.387
G1 X-6.4 Y3.12 Z1.7 F4320.0 E111.404
G1 X-6.0 Y3.08 Z1.7 F4320.0 E111.423
G1 X-6.0 Y2.85 Z1.7 F4320.0 E111.434
G1 X-5.6 Y2.85 Z1.7 F4320.0 E111.453
G1 X-5.6 Y2.59 Z1.7 F4320.0 E111.465
G1 X-5.2 Y2.51 Z1.7 F4320.0 E111.484
G1 X-5.2 Y2.74 Z1.7 F4320.0 E111.494
G1 X-4.8 Y2.63 Z1.7 F4320.0 E111.514
G1 X-4.8 Y2.43 Z1.7 F4320.0 E111.523
G1 X-4.4 Y2.44 Z1.7 F4320.0 E111.542
G1 X-4.4 Y2.65 Z1.7 F4320.0 E111.552
G1 X-4.0 Y2.75 Z1.7 F4320.0 E111.571
G1 X-4.0 Y2.52 Z1.7 F4320.0 E111.582
G1 X-3.6 Y2.61 Z1.7 F4320.0 E111.601
G1 X-3.6 Y2.86 Z1.7 F4320.0 E111.613
G1 X-3.2 Y2.88 Z1.7 F4320.0 E111.632
G1 X-3.2 Y3.13 Z1.7 F4320.0 E111.643
G1 X-2.4 Y4.29 Z1.7 F4320.0 E111.71
G1 X-2.4 Y3.73 Z1.7 F4320.0 E111.736
G1 X-2.8 Y3.53 Z1.7 F4320.0 E111.757
G1 X-2.8 Y3.15 Z1.7 F4320.0 E111.775
G1 F1200.0
G1 E110.775
G1 F4320.0
M103
M73 P4 (display progress)
(</infill>)
(</nestedRing>)
(</rotation>)
(</layer>)
;M108 R56.0
(<layer> 1.971 )
(<supportLayer>)
G1 X-4.7 Y3.91 Z1.97 F4200.0
G1 X-4.93 Y-3.91 Z1.97 F4200.0
G1 X-5.86 Y-5.4 Z1.97 F4200.0
G1 F1200.0
G1 E111.775
G1 F4200.0
M101
G1 X-3.9 Y-5.4 Z1.97 F4800.0 E111.847
G1 F1200.0
G1 E110.847
G1 F4800.0
M103
G1 X-3.76 Y-4.73 Z1.97 F4200.0
G1 X3.53 Y-5.1 Z1.97 F4200.0
G1 X3.65 Y-5.4 Z1.97 F4200.0
G1 F1200.0
G1 E111.847
G1 F4200.0
M101
G1 X5.61 Y-5.4 Z1.97 F4800.0 E111.92
G1 F1200.0
G1 E110.92
G1 F4800.0
M103
G1 X4.65 Y-3.95 Z1.97 F4200.0
G1 X4.95 Y3.91 Z1.97 F4200.0
G1 X5.86 Y5.4 Z1.97 F4200.0
G1 F1200.0
G1 E111.92
G1 F4200.0
M101
G1 X3.9 Y5.4 Z1.97 F4800.0 E111.992
G1 F1200.0
G1 E110.992
G1 F4800.0
M103
G1 X3.76 Y4.73 Z1.97 F4200.0
G1 X-3.53 Y5.1 Z1.97 F4200.0
G1 X-3.65 Y5.4 Z1.97 F4200.0
G1 F1200.0
G1 E111.992
G1 F4200.0
M101
G1 X-5.61 Y5.4 Z1.97 F4800.0 E112.065
G1 F1200.0
G1 E111.065
G1 F4800.0
M103
;M108 R80.0
(</supportLayer>)
(<rotation> (-1+1.22464679915e-16j) )
(<nestedRing>)
(<boundaryPerimeter>)
(<boundaryPoint> X-3.535 Y-8.234 Z1.971 </boundaryPoint>)
(<boundaryPoint> X-2.4 Y-7.475 Z1.971 </boundaryPoint>)
(<boundaryPoint> X-1.641 Y-6.34 Z1.971 </boundaryPoint>)
(<boundaryPoint> X-1.374 Y-5.0 Z1.971 </boundaryPoint>)
(<boundaryPoint> X-1.641 Y-3.66 Z1.971 </boundaryPoint>)
(<boundaryPoint> X-2.4 Y-2.525 Z1.971 </boundaryPoint>)
(<boundaryPoint> X-3.535 Y-1.766 Z1.971 </boundaryPoint>)
(<boundaryPoint> X-4.875 Y-1.499 Z1.971 </boundaryPoint>)
(<boundaryPoint> X-6.215 Y-1.766 Z1.971 </boundaryPoint>)
(<boundaryPoint> X-7.35 Y-2.525 Z1.971 </boundaryPoint>)
(<boundaryPoint> X-8.109 Y-3.66 Z1.971 </boundaryPoint>)
(<boundaryPoint> X-8.376 Y-5.0 Z1.971 </boundaryPoint>)
(<boundaryPoint> X-8.109 Y-6.34 Z1.971 </boundaryPoint>)
(<boundaryPoint> X-7.35 Y-7.475 Z1.971 </boundaryPoint>)
(<boundaryPoint> X-6.215 Y-8.234 Z1.971 </boundaryPoint>)
(<boundaryPoint> X-4.875 Y-8.501 Z1.971 </boundaryPoint>)
(<loop> inner )
G1 X-4.72 Y3.97 Z1.97 F4200.0
G1 X-4.93 Y-3.91 Z1.97 F4200.0
G1 X-6.02 Y-6.75 Z1.97 F4200.0
G1 F1200.0
G1 E112.065
G1 F4200.0
M101
G1 X-6.33 Y-6.45 Z1.97 F4800.0 E112.087
G1 X-6.72 Y-6.06 Z1.97 F4800.0 E112.116
G1 X-7.0 Y-5.0 Z1.97 F4800.0 E112.174
G1 X-6.72 Y-3.94 Z1.97 F4800.0 E112.233
G1 X-5.94 Y-3.16 Z1.97 F4800.0 E112.291
G1 X-4.88 Y-2.88 Z1.97 F4800.0 E112.349
G1 X-3.81 Y-3.16 Z1.97 F4800.0 E112.407
G1 X-3.04 Y-3.94 Z1.97 F4800.0 E112.465
G1 X-2.75 Y-5.0 Z1.97 F4800.0 E112.523
G1 X-3.04 Y-6.06 Z1.97 F4800.0 E112.581
G1 X-3.81 Y-6.84 Z1.97 F4800.0 E112.639
G1 X-4.88 Y-7.12 Z1.97 F4800.0 E112.697
G1 X-5.94 Y-6.84 Z1.97 F4800.0 E112.755
G1 X-6.02 Y-6.75 Z1.97 F4800.0 E112.762
G1 F1200.0
G1 E112.629
G1 F4800.0
M103
(</loop>)
(<loop> outer )
G1 X-7.16 Y-6.69 Z1.97 F4200.0
G1 F1200.0
G1 E112.762
G1 F4200.0
M101
G1 X-6.92 Y-7.04 Z1.97 F4800.0 E112.784
G1 X-5.98 Y-7.67 Z1.97 F4800.0 E112.844
G1 X-4.88 Y-7.89 Z1.97 F4800.0 E112.903
G1 X-3.77 Y-7.67 Z1.97 F4800.0 E112.963
G1 X-2.83 Y-7.04 Z1.97 F4800.0 E113.023
G1 X-2.21 Y-6.11 Z1.97 F4800.0 E113.082
G1 X-1.99 Y-5.0 Z1.97 F4800.0 E113.142
G1 X-2.21 Y-3.89 Z1.97 F4800.0 E113.201
G1 X-2.83 Y-2.96 Z1.97 F4800.0 E113.261
G1 X-3.77 Y-2.33 Z1.97 F4800.0 E113.32
G1 X-4.88 Y-2.11 Z1.97 F4800.0 E113.38
G1 X-5.98 Y-2.33 Z1.97 F4800.0 E113.439
G1 X-6.92 Y-2.96 Z1.97 F4800.0 E113.499
G1 X-7.54 Y-3.89 Z1.97 F4800.0 E113.558
G1 X-7.76 Y-5.0 Z1.97 F4800.0 E113.618
G1 X-7.54 Y-6.11 Z1.97 F4800.0 E113.678
G1 X-7.16 Y-6.69 Z1.97 F4800.0 E113.714
G1 F1200.0
G1 E113.714
G1 F4800.0
M103
(</loop>)
(<edge> outer )
;M108 R40.0
G1 X-7.44 Y-6.98 Z1.97 F4200.0
G1 F1200.0
G1 E113.714
G1 F4200.0
M101
G1 X-7.21 Y-7.33 Z1.97 F2400.0 E113.737
G1 X-6.14 Y-8.05 Z1.97 F2400.0 E113.805
G1 X-4.88 Y-8.3 Z1.97 F2400.0 E113.873
G1 X-3.61 Y-8.05 Z1.97 F2400.0 E113.941
G1 X-2.54 Y-7.33 Z1.97 F2400.0 E114.009
G1 X-1.83 Y-6.26 Z1.97 F2400.0 E114.077
G1 X-1.58 Y-5.0 Z1.97 F2400.0 E114.145
G1 X-1.83 Y-3.74 Z1.97 F2400.0 E114.213
G1 X-2.54 Y-2.67 Z1.97 F2400.0 E114.281
G1 X-3.61 Y-1.95 Z1.97 F2400.0 E114.349
G1 X-4.88 Y-1.7 Z1.97 F2400.0 E114.417
G1 X-6.14 Y-1.95 Z1.97 F2400.0 E114.485
G1 X-7.21 Y-2.67 Z1.97 F2400.0 E114.553
G1 X-7.92 Y-3.74 Z1.97 F2400.0 E114.62
G1 X-8.17 Y-5.0 Z1.97 F2400.0 E114.688
G1 X-7.92 Y-6.26 Z1.97 F2400.0 E114.756
G1 X-7.44 Y-6.98 Z1.97 F2400.0 E114.802
G1 F1200.0
G1 E114.026
G1 F2400.0
M103
(</edge>)
(</boundaryPerimeter>)
(<nestedRing>)
(<boundaryPerimeter>)
(<boundaryPoint> X-4.875 Y-6.503 Z1.971 </boundaryPoint>)
(<boundaryPoint> X-5.626 Y-6.302 Z1.971 </boundaryPoint>)
(<boundaryPoint> X-6.177 Y-5.752 Z1.971 </boundaryPoint>)
(<boundaryPoint> X-6.378 Y-5.0 Z1.971 </boundaryPoint>)
(<boundaryPoint> X-6.177 Y-4.248 Z1.971 </boundaryPoint>)
(<boundaryPoint> X-5.626 Y-3.698 Z1.971 </boundaryPoint>)
(<boundaryPoint> X-4.875 Y-3.497 Z1.971 </boundaryPoint>)
(<boundaryPoint> X-4.123 Y-3.698 Z1.971 </boundaryPoint>)
(<boundaryPoint> X-3.573 Y-4.248 Z1.971 </boundaryPoint>)
(<boundaryPoint> X-3.372 Y-5.0 Z1.971 </boundaryPoint>)
(<boundaryPoint> X-3.573 Y-5.752 Z1.971 </boundaryPoint>)
(<boundaryPoint> X-4.123 Y-6.302 Z1.971 </boundaryPoint>)
(<edge> inner )
G1 X-5.74 Y-6.47 Z1.97 F4200.0
G1 F1200.0
G1 E114.802
G1 F4200.0
M101
G1 X-6.05 Y-6.17 Z1.97 F2400.0 E114.824
G1 X-6.36 Y-5.86 Z1.97 F2400.0 E114.848
G1 X-6.59 Y-5.0 Z1.97 F2400.0 E114.894
G1 X-6.36 Y-4.14 Z1.97 F2400.0 E114.941
G1 X-5.73 Y-3.52 Z1.97 F2400.0 E114.988
G1 X-4.88 Y-3.29 Z1.97 F2400.0 E115.035
G1 X-4.02 Y-3.52 Z1.97 F2400.0 E115.081
G1 X-3.39 Y-4.14 Z1.97 F2400.0 E115.128
G1 X-3.17 Y-5.0 Z1.97 F2400.0 E115.175
G1 X-3.39 Y-5.86 Z1.97 F2400.0 E115.222
G1 X-4.02 Y-6.48 Z1.97 F2400.0 E115.268
G1 X-4.88 Y-6.71 Z1.97 F2400.0 E115.315
G1 X-5.73 Y-6.48 Z1.97 F2400.0 E115.362
G1 X-5.74 Y-6.47 Z1.97 F2400.0 E115.363
G1 F1200.0
G1 E114.363
G1 F2400.0
M103
(</edge>)
(</boundaryPerimeter>)
(</nestedRing>)
(<infill>)
(<infillBoundary>)
(<infillPoint> X-3.769 Y-7.669 Z0.405 </infillPoint>)
(<infillPoint> X-2.833 Y-7.042 Z0.405 </infillPoint>)
(<infillPoint> X-2.206 Y-6.106 Z0.405 </infillPoint>)
(<infillPoint> X-1.986 Y-5.0 Z0.405 </infillPoint>)
(<infillPoint> X-2.206 Y-3.894 Z0.405 </infillPoint>)
(<infillPoint> X-2.833 Y-2.958 Z0.405 </infillPoint>)
(<infillPoint> X-3.769 Y-2.331 Z0.405 </infillPoint>)
(<infillPoint> X-4.875 Y-2.111 Z0.405 </infillPoint>)
(<infillPoint> X-5.981 Y-2.331 Z0.405 </infillPoint>)
(<infillPoint> X-6.917 Y-2.958 Z0.405 </infillPoint>)
(<infillPoint> X-7.544 Y-3.894 Z0.405 </infillPoint>)
(<infillPoint> X-7.764 Y-5.0 Z0.405 </infillPoint>)
(<infillPoint> X-7.544 Y-6.106 Z0.405 </infillPoint>)
(<infillPoint> X-6.917 Y-7.042 Z0.405 </infillPoint>)
(<infillPoint> X-5.981 Y-7.669 Z0.405 </infillPoint>)
(<infillPoint> X-4.875 Y-7.889 Z0.405 </infillPoint>)
(</infillBoundary>)
(<infillBoundary>)
(<infillPoint> X-4.875 Y-7.124 Z0.405 </infillPoint>)
(<infillPoint> X-5.936 Y-6.84 Z0.405 </infillPoint>)
(<infillPoint> X-6.715 Y-6.063 Z0.405 </infillPoint>)
(<infillPoint> X-6.999 Y-5.0 Z0.405 </infillPoint>)
(<infillPoint> X-6.715 Y-3.937 Z0.405 </infillPoint>)
(<infillPoint> X-5.936 Y-3.16 Z0.405 </infillPoint>)
(<infillPoint> X-4.875 Y-2.876 Z0.405 </infillPoint>)
(<infillPoint> X-3.813 Y-3.16 Z0.405 </infillPoint>)
(<infillPoint> X-3.035 Y-3.938 Z0.405 </infillPoint>)
(<infillPoint> X-2.751 Y-5.0 Z0.405 </infillPoint>)
(<infillPoint> X-3.035 Y-6.062 Z0.405 </infillPoint>)
(<infillPoint> X-3.813 Y-6.84 Z0.405 </infillPoint>)
(</infillBoundary>)
;M108 R80.0
G1 X-6.76 Y-5.0 Z1.97 F4200.0
G1 X-4.86 Y-2.4 Z1.97 F4200.0
G1 F1200.0
G1 E115.363
G1 F4200.0
M101
G1 X-4.89 Y-2.4 Z1.97 F4800.0 E115.365
G1 X-5.67 Y-2.8 Z1.97 F4800.0 E115.411
G1 X-6.18 Y-2.8 Z1.97 F4800.0 E115.438
G1 X-6.37 Y-3.2 Z1.97 F4800.0 E115.461
G1 X-6.74 Y-3.2 Z1.97 F4800.0 E115.481
G1 X-6.77 Y-3.6 Z1.97 F4800.0 E115.502
G1 X-7.01 Y-3.6 Z1.97 F4800.0 E115.515
G1 X-7.02 Y-4.0 Z1.97 F4800.0 E115.536
G1 X-7.28 Y-4.0 Z1.97 F4800.0 E115.549
G1 X-7.36 Y-4.4 Z1.97 F4800.0 E115.571
G1 X-7.13 Y-4.4 Z1.97 F4800.0 E115.583
G1 X-7.24 Y-4.8 Z1.97 F4800.0 E115.605
G1 X-7.44 Y-4.8 Z1.97 F4800.0 E115.616
G1 X-7.44 Y-5.2 Z1.97 F4800.0 E115.637
G1 X-7.24 Y-5.2 Z1.97 F4800.0 E115.647
G1 X-7.13 Y-5.6 Z1.97 F4800.0 E115.669
G1 X-7.36 Y-5.6 Z1.97 F4800.0 E115.681
G1 X-7.28 Y-6.0 Z1.97 F4800.0 E115.703
G1 X-7.02 Y-6.0 Z1.97 F4800.0 E115.717
G1 X-7.01 Y-6.4 Z1.97 F4800.0 E115.738
G1 X-6.77 Y-6.4 Z1.97 F4800.0 E115.75
G1 X-6.74 Y-6.8 Z1.97 F4800.0 E115.771
G1 X-6.37 Y-6.8 Z1.97 F4800.0 E115.791
G1 X-6.18 Y-7.2 Z1.97 F4800.0 E115.814
G1 X-5.67 Y-7.2 Z1.97 F4800.0 E115.841
G1 X-4.89 Y-7.6 Z1.97 F4800.0 E115.887
G1 X-4.86 Y-7.6 Z1.97 F4800.0 E115.889
G1 X-4.08 Y-7.2 Z1.97 F4800.0 E115.936
G1 X-3.57 Y-7.2 Z1.97 F4800.0 E115.962
G1 X-3.38 Y-6.8 Z1.97 F4800.0 E115.986
G1 X-3.01 Y-6.8 Z1.97 F4800.0 E116.005
G1 X-2.98 Y-6.4 Z1.97 F4800.0 E116.027
G1 X-2.74 Y-6.4 Z1.97 F4800.0 E116.039
G1 X-2.73 Y-6.0 Z1.97 F4800.0 E116.06
G1 X-2.47 Y-6.0 Z1.97 F4800.0 E116.074
G1 X-2.39 Y-5.6 Z1.97 F4800.0 E116.095
G1 X-2.62 Y-5.6 Z1.97 F4800.0 E116.107
G1 X-2.52 Y-5.2 Z1.97 F4800.0 E116.129
G1 X-2.31 Y-5.2 Z1.97 F4800.0 E116.14
G1 X-2.31 Y-4.8 Z1.97 F4800.0 E116.161
G1 X-2.52 Y-4.8 Z1.97 F4800.0 E116.172
G1 X-2.62 Y-4.4 Z1.97 F4800.0 E116.194
G1 X-2.39 Y-4.4 Z1.97 F4800.0 E116.206
G1 X-2.47 Y-4.0 Z1.97 F4800.0 E116.227
G1 X-2.73 Y-4.0 Z1.97 F4800.0 E116.241
G1 X-2.74 Y-3.6 Z1.97 F4800.0 E116.262
G1 X-2.98 Y-3.6 Z1.97 F4800.0 E116.275
G1 X-3.01 Y-3.2 Z1.97 F4800.0 E116.296
G1 X-3.38 Y-3.2 Z1.97 F4800.0 E116.315
G1 X-3.57 Y-2.8 Z1.97 F4800.0 E116.339
G1 X-4.08 Y-2.8 Z1.97 F4800.0 E116.365
G1 F1200.0
G1 E115.365
G1 F4800.0
M103
(</infill>)
(</nestedRing>)
(<nestedRing>)
(<boundaryPerimeter>)
(<boundaryPoint> X-5.965 Y8.234 Z1.971 </boundaryPoint>)
(<boundaryPoint> X-7.1 Y7.475 Z1.971 </boundaryPoint>)
(<boundaryPoint> X-7.859 Y6.34 Z1.971 </boundaryPoint>)
(<boundaryPoint> X-8.126 Y5.0 Z1.971 </boundaryPoint>)
(<boundaryPoint> X-7.859 Y3.66 Z1.971 </boundaryPoint>)
(<boundaryPoint> X-7.1 Y2.525 Z1.971 </boundaryPoint>)
(<boundaryPoint> X-5.965 Y1.766 Z1.971 </boundaryPoint>)
(<boundaryPoint> X-4.625 Y1.499 Z1.971 </boundaryPoint>)
(<boundaryPoint> X-3.285 Y1.766 Z1.971 </boundaryPoint>)
(<boundaryPoint> X-2.15 Y2.525 Z1.971 </boundaryPoint>)
(<boundaryPoint> X-1.391 Y3.66 Z1.971 </boundaryPoint>)
(<boundaryPoint> X-1.124 Y5.0 Z1.971 </boundaryPoint>)
(<boundaryPoint> X-1.391 Y6.34 Z1.971 </boundaryPoint>)
(<boundaryPoint> X-2.15 Y7.475 Z1.971 </boundaryPoint>)
(<boundaryPoint> X-3.285 Y8.234 Z1.971 </boundaryPoint>)
(<boundaryPoint> X-4.625 Y8.501 Z1.971 </boundaryPoint>)
(<loop> inner )
G1 X-5.27 Y-3.87 Z1.97 F4200.0
G1 X-4.4 Y3.9 Z1.97 F4200.0
G1 X-4.21 Y2.99 Z1.97 F4200.0
G1 F1200.0
G1 E116.365
G1 F4200.0
M101
G1 X-4.63 Y2.88 Z1.97 F4800.0 E116.388
G1 X-5.69 Y3.16 Z1.97 F4800.0 E116.446
G1 X-6.47 Y3.94 Z1.97 F4800.0 E116.504
G1 X-6.75 Y5.0 Z1.97 F4800.0 E116.562
G1 X-6.47 Y6.06 Z1.97 F4800.0 E116.62
G1 X-5.69 Y6.84 Z1.97 F4800.0 E116.678
G1 X-4.63 Y7.12 Z1.97 F4800.0 E116.737
G1 X-3.56 Y6.84 Z1.97 F4800.0 E116.795
G1 X-2.79 Y6.06 Z1.97 F4800.0 E116.853
M73 P5 (display progress)
G1 X-2.5 Y5.0 Z1.97 F4800.0 E116.911
G1 X-2.79 Y3.94 Z1.97 F4800.0 E116.969
G1 X-3.56 Y3.16 Z1.97 F4800.0 E117.027
G1 X-4.21 Y2.99 Z1.97 F4800.0 E117.062
G1 F1200.0
G1 E116.912
G1 F4800.0
M103
(</loop>)
(<loop> outer )
G1 X-5.05 Y2.19 Z1.97 F4200.0
G1 F1200.0
G1 E117.062
G1 F4200.0
M101
G1 X-4.63 Y2.11 Z1.97 F4800.0 E117.085
G1 X-3.52 Y2.33 Z1.97 F4800.0 E117.145
G1 X-2.58 Y2.96 Z1.97 F4800.0 E117.204
G1 X-1.96 Y3.89 Z1.97 F4800.0 E117.264
G1 X-1.74 Y5.0 Z1.97 F4800.0 E117.323
G1 X-1.96 Y6.11 Z1.97 F4800.0 E117.383
G1 X-2.58 Y7.04 Z1.97 F4800.0 E117.442
G1 X-3.52 Y7.67 Z1.97 F4800.0 E117.502
G1 X-4.63 Y7.89 Z1.97 F4800.0 E117.561
G1 X-5.73 Y7.67 Z1.97 F4800.0 E117.621
G1 X-6.67 Y7.04 Z1.97 F4800.0 E117.68
G1 X-7.29 Y6.11 Z1.97 F4800.0 E117.74
G1 X-7.51 Y5.0 Z1.97 F4800.0 E117.8
G1 X-7.29 Y3.89 Z1.97 F4800.0 E117.859
G1 X-6.67 Y2.96 Z1.97 F4800.0 E117.919
G1 X-5.73 Y2.33 Z1.97 F4800.0 E117.978
G1 X-5.05 Y2.19 Z1.97 F4800.0 E118.015
G1 F1200.0
G1 E118.015
G1 F4800.0
M103
(</loop>)
(<edge> outer )
;M108 R40.0
G1 X-5.05 Y1.79 Z1.97 F4200.0
G1 F1200.0
G1 E118.015
G1 F4200.0
M101
G1 X-4.63 Y1.7 Z1.97 F2400.0 E118.038
G1 X-3.36 Y1.95 Z1.97 F2400.0 E118.106
G1 X-2.29 Y2.67 Z1.97 F2400.0 E118.174
G1 X-1.58 Y3.74 Z1.97 F2400.0 E118.242
G1 X-1.33 Y5.0 Z1.97 F2400.0 E118.31
G1 X-1.58 Y6.26 Z1.97 F2400.0 E118.377
G1 X-2.29 Y7.33 Z1.97 F2400.0 E118.445
G1 X-3.36 Y8.05 Z1.97 F2400.0 E118.513
G1 X-4.63 Y8.3 Z1.97 F2400.0 E118.581
G1 X-5.89 Y8.05 Z1.97 F2400.0 E118.649
G1 X-6.96 Y7.33 Z1.97 F2400.0 E118.717
G1 X-7.67 Y6.26 Z1.97 F2400.0 E118.785
G1 X-7.92 Y5.0 Z1.97 F2400.0 E118.853
G1 X-7.67 Y3.74 Z1.97 F2400.0 E118.921
G1 X-6.96 Y2.67 Z1.97 F2400.0 E118.989
G1 X-5.89 Y1.95 Z1.97 F2400.0 E119.057
G1 X-5.05 Y1.79 Z1.97 F2400.0 E119.102
G1 F1200.0
G1 E118.285
G1 F2400.0
M103
(</edge>)
(</boundaryPerimeter>)
(<nestedRing>)
(<boundaryPerimeter>)
(<boundaryPoint> X-5.927 Y5.752 Z1.971 </boundaryPoint>)
(<boundaryPoint> X-5.377 Y6.302 Z1.971 </boundaryPoint>)
(<boundaryPoint> X-4.625 Y6.503 Z1.971 </boundaryPoint>)
(<boundaryPoint> X-3.873 Y6.302 Z1.971 </boundaryPoint>)
(<boundaryPoint> X-3.323 Y5.752 Z1.971 </boundaryPoint>)
(<boundaryPoint> X-3.122 Y5.0 Z1.971 </boundaryPoint>)
(<boundaryPoint> X-3.323 Y4.248 Z1.971 </boundaryPoint>)
(<boundaryPoint> X-3.873 Y3.698 Z1.971 </boundaryPoint>)
(<boundaryPoint> X-4.625 Y3.497 Z1.971 </boundaryPoint>)
(<boundaryPoint> X-5.377 Y3.698 Z1.971 </boundaryPoint>)
(<boundaryPoint> X-5.927 Y4.248 Z1.971 </boundaryPoint>)
(<boundaryPoint> X-6.128 Y5.0 Z1.971 </boundaryPoint>)
(<edge> inner )
G1 X-4.21 Y3.4 Z1.97 F4200.0
G1 F1200.0
G1 E119.102
G1 F4200.0
M101
G1 X-4.63 Y3.29 Z1.97 F2400.0 E119.125
G1 X-5.48 Y3.52 Z1.97 F2400.0 E119.172
G1 X-6.11 Y4.14 Z1.97 F2400.0 E119.218
G1 X-6.34 Y5.0 Z1.97 F2400.0 E119.265
G1 X-6.11 Y5.86 Z1.97 F2400.0 E119.312
G1 X-5.48 Y6.48 Z1.97 F2400.0 E119.359
G1 X-4.63 Y6.71 Z1.97 F2400.0 E119.406
G1 X-3.77 Y6.48 Z1.97 F2400.0 E119.452
G1 X-3.14 Y5.86 Z1.97 F2400.0 E119.499
G1 X-2.92 Y5.0 Z1.97 F2400.0 E119.546
G1 X-3.14 Y4.14 Z1.97 F2400.0 E119.593
G1 X-3.77 Y3.52 Z1.97 F2400.0 E119.639
G1 X-4.21 Y3.4 Z1.97 F2400.0 E119.663
G1 F1200.0
G1 E118.663
G1 F2400.0
M103
(</edge>)
(</boundaryPerimeter>)
(</nestedRing>)
(<infill>)
(<infillBoundary>)
(<infillPoint> X-5.731 Y7.669 Z0.405 </infillPoint>)
(<infillPoint> X-6.667 Y7.042 Z0.405 </infillPoint>)
(<infillPoint> X-7.294 Y6.106 Z0.405 </infillPoint>)
(<infillPoint> X-7.514 Y5.0 Z0.405 </infillPoint>)
(<infillPoint> X-7.294 Y3.894 Z0.405 </infillPoint>)
(<infillPoint> X-6.667 Y2.958 Z0.405 </infillPoint>)
(<infillPoint> X-5.731 Y2.331 Z0.405 </infillPoint>)
(<infillPoint> X-4.625 Y2.111 Z0.405 </infillPoint>)
(<infillPoint> X-3.519 Y2.331 Z0.405 </infillPoint>)
(<infillPoint> X-2.583 Y2.958 Z0.405 </infillPoint>)
(<infillPoint> X-1.956 Y3.894 Z0.405 </infillPoint>)
(<infillPoint> X-1.736 Y5.0 Z0.405 </infillPoint>)
(<infillPoint> X-1.956 Y6.106 Z0.405 </infillPoint>)
(<infillPoint> X-2.583 Y7.042 Z0.405 </infillPoint>)
(<infillPoint> X-3.519 Y7.669 Z0.405 </infillPoint>)
(<infillPoint> X-4.625 Y7.889 Z0.405 </infillPoint>)
(</infillBoundary>)
(<infillBoundary>)
(<infillPoint> X-6.465 Y6.062 Z0.405 </infillPoint>)
(<infillPoint> X-5.687 Y6.84 Z0.405 </infillPoint>)
(<infillPoint> X-4.625 Y7.124 Z0.405 </infillPoint>)
(<infillPoint> X-3.563 Y6.84 Z0.405 </infillPoint>)
(<infillPoint> X-2.785 Y6.062 Z0.405 </infillPoint>)
(<infillPoint> X-2.501 Y5.0 Z0.405 </infillPoint>)
(<infillPoint> X-2.785 Y3.938 Z0.405 </infillPoint>)
(<infillPoint> X-3.563 Y3.16 Z0.405 </infillPoint>)
(<infillPoint> X-4.625 Y2.876 Z0.405 </infillPoint>)
(<infillPoint> X-5.687 Y3.16 Z0.405 </infillPoint>)
(<infillPoint> X-6.465 Y3.938 Z0.405 </infillPoint>)
(<infillPoint> X-6.749 Y5.0 Z0.405 </infillPoint>)
(</infillBoundary>)
;M108 R80.0
G1 X-2.14 Y4.4 Z1.97 F4200.0
G1 F1200.0
G1 E119.663
G1 F4200.0
M101
G1 X-2.37 Y4.4 Z1.97 F4800.0 E119.676
G1 X-2.48 Y4.0 Z1.97 F4800.0 E119.697
G1 X-2.22 Y4.0 Z1.97 F4800.0 E119.711
G1 X-2.49 Y3.6 Z1.97 F4800.0 E119.736
G1 X-2.73 Y3.6 Z1.97 F4800.0 E119.749
G1 X-2.76 Y3.2 Z1.97 F4800.0 E119.77
G1 X-3.13 Y3.2 Z1.97 F4800.0 E119.79
G1 X-3.32 Y2.8 Z1.97 F4800.0 E119.813
G1 X-3.83 Y2.8 Z1.97 F4800.0 E119.84
G1 X-4.61 Y2.4 Z1.97 F4800.0 E119.886
G1 X-4.64 Y2.4 Z1.97 F4800.0 E119.888
G1 X-5.43 Y2.8 Z1.97 F4800.0 E119.934
G1 X-5.93 Y2.8 Z1.97 F4800.0 E119.961
G1 X-6.12 Y3.2 Z1.97 F4800.0 E119.985
G1 X-6.49 Y3.2 Z1.97 F4800.0 E120.004
G1 X-6.52 Y3.6 Z1.97 F4800.0 E120.025
G1 X-6.76 Y3.6 Z1.97 F4800.0 E120.038
G1 X-6.77 Y4.0 Z1.97 F4800.0 E120.059
G1 X-7.03 Y4.0 Z1.97 F4800.0 E120.072
G1 X-7.11 Y4.4 Z1.97 F4800.0 E120.094
G1 X-6.88 Y4.4 Z1.97 F4800.0 E120.106
G1 X-6.99 Y4.8 Z1.97 F4800.0 E120.128
G1 X-7.19 Y4.8 Z1.97 F4800.0 E120.139
G1 X-7.19 Y5.2 Z1.97 F4800.0 E120.16
G1 X-6.99 Y5.2 Z1.97 F4800.0 E120.171
G1 X-6.88 Y5.6 Z1.97 F4800.0 E120.192
G1 X-7.11 Y5.6 Z1.97 F4800.0 E120.205
G1 X-7.03 Y6.0 Z1.97 F4800.0 E120.226
G1 X-6.77 Y6.0 Z1.97 F4800.0 E120.24
G1 X-6.76 Y6.4 Z1.97 F4800.0 E120.261
G1 X-6.52 Y6.4 Z1.97 F4800.0 E120.273
G1 X-6.49 Y6.8 Z1.97 F4800.0 E120.294
G1 X-6.12 Y6.8 Z1.97 F4800.0 E120.314
G1 X-5.93 Y7.2 Z1.97 F4800.0 E120.338
G1 X-5.43 Y7.2 Z1.97 F4800.0 E120.364
G1 X-4.64 Y7.6 Z1.97 F4800.0 E120.41
G1 X-4.61 Y7.6 Z1.97 F4800.0 E120.412
G1 X-3.83 Y7.2 Z1.97 F4800.0 E120.459
G1 X-3.32 Y7.2 Z1.97 F4800.0 E120.485
G1 X-3.13 Y6.8 Z1.97 F4800.0 E120.509
G1 X-2.76 Y6.8 Z1.97 F4800.0 E120.528
G1 X-2.73 Y6.4 Z1.97 F4800.0 E120.55
G1 X-2.49 Y6.4 Z1.97 F4800.0 E120.562
G1 X-2.48 Y6.0 Z1.97 F4800.0 E120.583
G1 X-2.22 Y6.0 Z1.97 F4800.0 E120.597
G1 X-2.14 Y5.6 Z1.97 F4800.0 E120.618
G1 X-2.37 Y5.6 Z1.97 F4800.0 E120.63
G1 X-2.27 Y5.2 Z1.97 F4800.0 E120.652
G1 X-2.06 Y5.2 Z1.97 F4800.0 E120.663
G1 X-2.06 Y4.8 Z1.97 F4800.0 E120.684
G1 X-2.27 Y4.8 Z1.97 F4800.0 E120.695
G1 F1200.0
G1 E119.695
G1 F4800.0
M103
(</infill>)
(</nestedRing>)
(<nestedRing>)
(<boundaryPerimeter>)
(<boundaryPoint> X3.535 Y1.766 Z1.971 </boundaryPoint>)
(<boundaryPoint> X4.875 Y1.499 Z1.971 </boundaryPoint>)
(<boundaryPoint> X6.215 Y1.766 Z1.971 </boundaryPoint>)
(<boundaryPoint> X7.35 Y2.525 Z1.971 </boundaryPoint>)
(<boundaryPoint> X8.109 Y3.66 Z1.971 </boundaryPoint>)
(<boundaryPoint> X8.376 Y5.0 Z1.971 </boundaryPoint>)
(<boundaryPoint> X8.109 Y6.34 Z1.971 </boundaryPoint>)
(<boundaryPoint> X7.35 Y7.475 Z1.971 </boundaryPoint>)
(<boundaryPoint> X6.215 Y8.234 Z1.971 </boundaryPoint>)
(<boundaryPoint> X4.875 Y8.501 Z1.971 </boundaryPoint>)
(<boundaryPoint> X3.535 Y8.234 Z1.971 </boundaryPoint>)
(<boundaryPoint> X2.4 Y7.475 Z1.971 </boundaryPoint>)
(<boundaryPoint> X1.641 Y6.34 Z1.971 </boundaryPoint>)
(<boundaryPoint> X1.374 Y5.0 Z1.971 </boundaryPoint>)
(<boundaryPoint> X1.641 Y3.66 Z1.971 </boundaryPoint>)
(<boundaryPoint> X2.4 Y2.525 Z1.971 </boundaryPoint>)
(<loop> inner )
G1 X-3.52 Y5.24 Z1.97 F4200.0
G1 X3.78 Y4.91 Z1.97 F4200.0
G1 X2.86 Y4.59 Z1.97 F4200.0
G1 F1200.0
G1 E120.695
G1 F4200.0
M101
G1 X2.75 Y5.0 Z1.97 F4800.0 E120.718
G1 X3.04 Y6.06 Z1.97 F4800.0 E120.776
G1 X3.81 Y6.84 Z1.97 F4800.0 E120.834
G1 X4.88 Y7.12 Z1.97 F4800.0 E120.892
G1 X5.94 Y6.84 Z1.97 F4800.0 E120.95
G1 X6.72 Y6.06 Z1.97 F4800.0 E121.008
G1 X7.0 Y5.0 Z1.97 F4800.0 E121.066
G1 X6.72 Y3.94 Z1.97 F4800.0 E121.124
G1 X5.94 Y3.16 Z1.97 F4800.0 E121.182
G1 X4.88 Y2.88 Z1.97 F4800.0 E121.24
G1 X3.81 Y3.16 Z1.97 F4800.0 E121.298
G1 X3.04 Y3.94 Z1.97 F4800.0 E121.357
G1 X2.86 Y4.59 Z1.97 F4800.0 E121.392
G1 F1200.0
G1 E121.242
G1 F4800.0
M103
(</loop>)
(<loop> outer )
G1 X2.07 Y5.42 Z1.97 F4200.0
G1 F1200.0
G1 E121.392
G1 F4200.0
M101
G1 X1.99 Y5.0 Z1.97 F4800.0 E121.415
G1 X2.21 Y3.89 Z1.97 F4800.0 E121.474
G1 X2.83 Y2.96 Z1.97 F4800.0 E121.534
G1 X3.77 Y2.33 Z1.97 F4800.0 E121.593
G1 X4.88 Y2.11 Z1.97 F4800.0 E121.653
G1 X5.98 Y2.33 Z1.97 F4800.0 E121.712
G1 X6.92 Y2.96 Z1.97 F4800.0 E121.772
G1 X7.54 Y3.89 Z1.97 F4800.0 E121.831
G1 X7.76 Y5.0 Z1.97 F4800.0 E121.891
G1 X7.54 Y6.11 Z1.97 F4800.0 E121.951
G1 X6.92 Y7.04 Z1.97 F4800.0 E122.01
G1 X5.98 Y7.67 Z1.97 F4800.0 E122.07
G1 X4.88 Y7.89 Z1.97 F4800.0 E122.129
G1 X3.77 Y7.67 Z1.97 F4800.0 E122.189
G1 X2.83 Y7.04 Z1.97 F4800.0 E122.248
G1 X2.21 Y6.11 Z1.97 F4800.0 E122.308
G1 X2.07 Y5.42 Z1.97 F4800.0 E122.345
G1 F1200.0
G1 E122.345
G1 F4800.0
M103
(</loop>)
(<edge> outer )
;M108 R40.0
G1 X1.66 Y5.42 Z1.97 F4200.0
G1 F1200.0
G1 E122.345
G1 F4200.0
M101
G1 X1.58 Y5.0 Z1.97 F2400.0 E122.367
G1 X1.83 Y3.74 Z1.97 F2400.0 E122.435
G1 X2.54 Y2.67 Z1.97 F2400.0 E122.503
G1 X3.61 Y1.95 Z1.97 F2400.0 E122.571
G1 X4.88 Y1.7 Z1.97 F2400.0 E122.639
G1 X6.14 Y1.95 Z1.97 F2400.0 E122.707
G1 X7.21 Y2.67 Z1.97 F2400.0 E122.775
G1 X7.92 Y3.74 Z1.97 F2400.0 E122.843
G1 X8.17 Y5.0 Z1.97 F2400.0 E122.911
G1 X7.92 Y6.26 Z1.97 F2400.0 E122.979
G1 X7.21 Y7.33 Z1.97 F2400.0 E123.047
G1 X6.14 Y8.05 Z1.97 F2400.0 E123.115
G1 X4.88 Y8.3 Z1.97 F2400.0 E123.183
G1 X3.61 Y8.05 Z1.97 F2400.0 E123.251
G1 X2.54 Y7.33 Z1.97 F2400.0 E123.319
G1 X1.83 Y6.26 Z1.97 F2400.0 E123.387
G1 X1.66 Y5.42 Z1.97 F2400.0 E123.432
G1 F1200.0
G1 E122.615
G1 F2400.0
M103
(</edge>)
(</boundaryPerimeter>)
(<nestedRing>)
(<boundaryPerimeter>)
(<boundaryPoint> X4.875 Y6.503 Z1.971 </boundaryPoint>)
(<boundaryPoint> X5.627 Y6.302 Z1.971 </boundaryPoint>)
(<boundaryPoint> X6.177 Y5.752 Z1.971 </boundaryPoint>)
(<boundaryPoint> X6.378 Y5.0 Z1.971 </boundaryPoint>)
(<boundaryPoint> X6.177 Y4.248 Z1.971 </boundaryPoint>)
(<boundaryPoint> X5.627 Y3.698 Z1.971 </boundaryPoint>)
(<boundaryPoint> X4.875 Y3.497 Z1.971 </boundaryPoint>)
(<boundaryPoint> X4.123 Y3.698 Z1.971 </boundaryPoint>)
(<boundaryPoint> X3.573 Y4.248 Z1.971 </boundaryPoint>)
(<boundaryPoint> X3.372 Y5.0 Z1.971 </boundaryPoint>)
(<boundaryPoint> X3.573 Y5.752 Z1.971 </boundaryPoint>)
(<boundaryPoint> X4.123 Y6.302 Z1.971 </boundaryPoint>)
(<edge> inner )
G1 X3.28 Y4.59 Z1.97 F4200.0
G1 F1200.0
G1 E123.432
G1 F4200.0
M101
G1 X3.17 Y5.0 Z1.97 F2400.0 E123.455
G1 X3.39 Y5.86 Z1.97 F2400.0 E123.501
G1 X4.02 Y6.48 Z1.97 F2400.0 E123.548
G1 X4.88 Y6.71 Z1.97 F2400.0 E123.595
G1 X5.73 Y6.48 Z1.97 F2400.0 E123.642
G1 X6.36 Y5.86 Z1.97 F2400.0 E123.688
G1 X6.59 Y5.0 Z1.97 F2400.0 E123.735
G1 X6.36 Y4.14 Z1.97 F2400.0 E123.782
M73 P6 (display progress)
G1 X5.73 Y3.52 Z1.97 F2400.0 E123.829
G1 X4.88 Y3.29 Z1.97 F2400.0 E123.875
G1 X4.02 Y3.52 Z1.97 F2400.0 E123.922
G1 X3.39 Y4.14 Z1.97 F2400.0 E123.969
G1 X3.28 Y4.59 Z1.97 F2400.0 E123.993
G1 F1200.0
G1 E122.993
G1 F2400.0
M103
(</edge>)
(</boundaryPerimeter>)
(</nestedRing>)
(<infill>)
(<infillBoundary>)
(<infillPoint> X3.769 Y2.331 Z0.405 </infillPoint>)
(<infillPoint> X4.875 Y2.111 Z0.405 </infillPoint>)
(<infillPoint> X5.981 Y2.331 Z0.405 </infillPoint>)
(<infillPoint> X6.917 Y2.958 Z0.405 </infillPoint>)
(<infillPoint> X7.544 Y3.894 Z0.405 </infillPoint>)
(<infillPoint> X7.764 Y5.0 Z0.405 </infillPoint>)
(<infillPoint> X7.544 Y6.106 Z0.405 </infillPoint>)
(<infillPoint> X6.917 Y7.042 Z0.405 </infillPoint>)
(<infillPoint> X5.981 Y7.669 Z0.405 </infillPoint>)
(<infillPoint> X4.875 Y7.889 Z0.405 </infillPoint>)
(<infillPoint> X3.769 Y7.669 Z0.405 </infillPoint>)
(<infillPoint> X2.833 Y7.042 Z0.405 </infillPoint>)
(<infillPoint> X2.206 Y6.106 Z0.405 </infillPoint>)
(<infillPoint> X1.986 Y5.0 Z0.405 </infillPoint>)
(<infillPoint> X2.206 Y3.894 Z0.405 </infillPoint>)
(<infillPoint> X2.833 Y2.958 Z0.405 </infillPoint>)
(</infillBoundary>)
(<infillBoundary>)
(<infillPoint> X4.875 Y7.124 Z0.405 </infillPoint>)
(<infillPoint> X5.937 Y6.84 Z0.405 </infillPoint>)
(<infillPoint> X6.715 Y6.062 Z0.405 </infillPoint>)
(<infillPoint> X6.999 Y5.0 Z0.405 </infillPoint>)
(<infillPoint> X6.715 Y3.938 Z0.405 </infillPoint>)
(<infillPoint> X5.937 Y3.16 Z0.405 </infillPoint>)
(<infillPoint> X4.875 Y2.876 Z0.405 </infillPoint>)
(<infillPoint> X3.813 Y3.16 Z0.405 </infillPoint>)
(<infillPoint> X3.035 Y3.938 Z0.405 </infillPoint>)
(<infillPoint> X2.751 Y5.0 Z0.405 </infillPoint>)
(<infillPoint> X3.035 Y6.062 Z0.405 </infillPoint>)
(<infillPoint> X3.813 Y6.84 Z0.405 </infillPoint>)
(</infillBoundary>)
;M108 R80.0
G1 X4.89 Y2.4 Z1.97 F4200.0
G1 F1200.0
G1 E123.993
G1 F4200.0
M101
G1 X4.86 Y2.4 Z1.97 F4800.0 E123.995
G1 X4.08 Y2.8 Z1.97 F4800.0 E124.041
G1 X3.57 Y2.8 Z1.97 F4800.0 E124.068
G1 X3.38 Y3.2 Z1.97 F4800.0 E124.092
G1 X3.01 Y3.2 Z1.97 F4800.0 E124.111
G1 X2.98 Y3.6 Z1.97 F4800.0 E124.132
G1 X2.74 Y3.6 Z1.97 F4800.0 E124.145
G1 X2.73 Y4.0 Z1.97 F4800.0 E124.166
G1 X2.47 Y4.0 Z1.97 F4800.0 E124.179
G1 X2.39 Y4.4 Z1.97 F4800.0 E124.201
G1 X2.62 Y4.4 Z1.97 F4800.0 E124.213
G1 X2.52 Y4.8 Z1.97 F4800.0 E124.235
G1 X2.31 Y4.8 Z1.97 F4800.0 E124.246
G1 X2.31 Y5.2 Z1.97 F4800.0 E124.267
G1 X2.52 Y5.2 Z1.97 F4800.0 E124.278
G1 X2.62 Y5.6 Z1.97 F4800.0 E124.299
G1 X2.39 Y5.6 Z1.97 F4800.0 E124.312
G1 X2.47 Y6.0 Z1.97 F4800.0 E124.333
G1 X2.73 Y6.0 Z1.97 F4800.0 E124.347
G1 X2.74 Y6.4 Z1.97 F4800.0 E124.368
G1 X2.98 Y6.4 Z1.97 F4800.0 E124.38
G1 X3.01 Y6.8 Z1.97 F4800.0 E124.401
G1 X3.38 Y6.8 Z1.97 F4800.0 E124.421
G1 X3.57 Y7.2 Z1.97 F4800.0 E124.444
G1 X4.08 Y7.2 Z1.97 F4800.0 E124.471
G1 X4.86 Y7.6 Z1.97 F4800.0 E124.517
G1 X4.89 Y7.6 Z1.97 F4800.0 E124.519
G1 X5.68 Y7.2 Z1.97 F4800.0 E124.566
G1 X6.18 Y7.2 Z1.97 F4800.0 E124.592
G1 X6.37 Y6.8 Z1.97 F4800.0 E124.616
G1 X6.74 Y6.8 Z1.97 F4800.0 E124.635
G1 X6.77 Y6.4 Z1.97 F4800.0 E124.657
G1 X7.01 Y6.4 Z1.97 F4800.0 E124.669
G1 X7.02 Y6.0 Z1.97 F4800.0 E124.69
G1 X7.28 Y6.0 Z1.97 F4800.0 E124.704
G1 X7.36 Y5.6 Z1.97 F4800.0 E124.725
G1 X7.13 Y5.6 Z1.97 F4800.0 E124.737
G1 X7.24 Y5.2 Z1.97 F4800.0 E124.759
G1 X7.44 Y5.2 Z1.97 F4800.0 E124.77
G1 X7.44 Y4.8 Z1.97 F4800.0 E124.791
G1 X7.24 Y4.8 Z1.97 F4800.0 E124.802
G1 X7.13 Y4.4 Z1.97 F4800.0 E124.824
G1 X7.36 Y4.4 Z1.97 F4800.0 E124.836
G1 X7.28 Y4.0 Z1.97 F4800.0 E124.857
G1 X7.02 Y4.0 Z1.97 F4800.0 E124.871
G1 X7.01 Y3.6 Z1.97 F4800.0 E124.892
G1 X6.77 Y3.6 Z1.97 F4800.0 E124.905
G1 X6.74 Y3.2 Z1.97 F4800.0 E124.926
G1 X6.37 Y3.2 Z1.97 F4800.0 E124.945
G1 X6.18 Y2.8 Z1.97 F4800.0 E124.969
G1 X5.68 Y2.8 Z1.97 F4800.0 E124.995
G1 F1200.0
G1 E123.995
G1 F4800.0
M103
(</infill>)
(</nestedRing>)
(<nestedRing>)
(<boundaryPerimeter>)
(<boundaryPoint> X7.859 Y-3.66 Z1.971 </boundaryPoint>)
(<boundaryPoint> X7.1 Y-2.525 Z1.971 </boundaryPoint>)
(<boundaryPoint> X5.965 Y-1.766 Z1.971 </boundaryPoint>)
(<boundaryPoint> X4.625 Y-1.499 Z1.971 </boundaryPoint>)
(<boundaryPoint> X3.285 Y-1.766 Z1.971 </boundaryPoint>)
(<boundaryPoint> X2.15 Y-2.525 Z1.971 </boundaryPoint>)
(<boundaryPoint> X1.391 Y-3.66 Z1.971 </boundaryPoint>)
(<boundaryPoint> X1.124 Y-5.0 Z1.971 </boundaryPoint>)
(<boundaryPoint> X1.391 Y-6.34 Z1.971 </boundaryPoint>)
(<boundaryPoint> X2.15 Y-7.475 Z1.971 </boundaryPoint>)
(<boundaryPoint> X3.285 Y-8.234 Z1.971 </boundaryPoint>)
(<boundaryPoint> X4.625 Y-8.501 Z1.971 </boundaryPoint>)
(<boundaryPoint> X5.965 Y-8.234 Z1.971 </boundaryPoint>)
(<boundaryPoint> X7.1 Y-7.475 Z1.971 </boundaryPoint>)
(<boundaryPoint> X7.859 Y-6.34 Z1.971 </boundaryPoint>)
(<boundaryPoint> X8.126 Y-5.0 Z1.971 </boundaryPoint>)
(<loop> inner )
G1 X5.04 Y3.9 Z1.97 F4200.0
G1 X4.48 Y-3.9 Z1.97 F4200.0
G1 X4.21 Y-2.99 Z1.97 F4200.0
G1 F1200.0
G1 E124.995
G1 F4200.0
M101
G1 X4.63 Y-2.88 Z1.97 F4800.0 E125.018
G1 X5.69 Y-3.16 Z1.97 F4800.0 E125.076
G1 X6.47 Y-3.94 Z1.97 F4800.0 E125.134
G1 X6.75 Y-5.0 Z1.97 F4800.0 E125.192
G1 X6.47 Y-6.06 Z1.97 F4800.0 E125.25
G1 X5.69 Y-6.84 Z1.97 F4800.0 E125.308
G1 X4.63 Y-7.12 Z1.97 F4800.0 E125.367
G1 X3.56 Y-6.84 Z1.97 F4800.0 E125.425
G1 X2.79 Y-6.06 Z1.97 F4800.0 E125.483
G1 X2.5 Y-5.0 Z1.97 F4800.0 E125.541
G1 X2.79 Y-3.94 Z1.97 F4800.0 E125.599
G1 X3.56 Y-3.16 Z1.97 F4800.0 E125.657
G1 X4.21 Y-2.99 Z1.97 F4800.0 E125.692
G1 F1200.0
G1 E125.542
G1 F4800.0
M103
(</loop>)
(<loop> outer )
G1 X5.05 Y-2.19 Z1.97 F4200.0
G1 F1200.0
G1 E125.692
G1 F4200.0
M101
G1 X4.63 Y-2.11 Z1.97 F4800.0 E125.715
G1 X3.52 Y-2.33 Z1.97 F4800.0 E125.775
G1 X2.58 Y-2.96 Z1.97 F4800.0 E125.834
G1 X1.96 Y-3.89 Z1.97 F4800.0 E125.894
G1 X1.74 Y-5.0 Z1.97 F4800.0 E125.953
G1 X1.96 Y-6.11 Z1.97 F4800.0 E126.013
G1 X2.58 Y-7.04 Z1.97 F4800.0 E126.072
G1 X3.52 Y-7.67 Z1.97 F4800.0 E126.132
G1 X4.63 Y-7.89 Z1.97 F4800.0 E126.191
G1 X5.73 Y-7.67 Z1.97 F4800.0 E126.251
G1 X6.67 Y-7.04 Z1.97 F4800.0 E126.31
G1 X7.29 Y-6.11 Z1.97 F4800.0 E126.37
G1 X7.51 Y-5.0 Z1.97 F4800.0 E126.43
G1 X7.29 Y-3.89 Z1.97 F4800.0 E126.489
G1 X6.67 Y-2.96 Z1.97 F4800.0 E126.549
G1 X5.73 Y-2.33 Z1.97 F4800.0 E126.608
G1 X5.05 Y-2.19 Z1.97 F4800.0 E126.645
G1 F1200.0
G1 E126.645
G1 F4800.0
M103
(</loop>)
(<edge> outer )
;M108 R40.0
G1 X5.05 Y-1.79 Z1.97 F4200.0
G1 F1200.0
G1 E126.645
G1 F4200.0
M101
G1 X4.63 Y-1.7 Z1.97 F2400.0 E126.668
G1 X3.36 Y-1.95 Z1.97 F2400.0 E126.736
G1 X2.29 Y-2.67 Z1.97 F2400.0 E126.804
G1 X1.58 Y-3.74 Z1.97 F2400.0 E126.872
G1 X1.33 Y-5.0 Z1.97 F2400.0 E126.94
G1 X1.58 Y-6.26 Z1.97 F2400.0 E127.008
G1 X2.29 Y-7.33 Z1.97 F2400.0 E127.075
G1 X3.36 Y-8.05 Z1.97 F2400.0 E127.143
G1 X4.63 Y-8.3 Z1.97 F2400.0 E127.211
G1 X5.89 Y-8.05 Z1.97 F2400.0 E127.279
G1 X6.96 Y-7.33 Z1.97 F2400.0 E127.347
G1 X7.67 Y-6.26 Z1.97 F2400.0 E127.415
G1 X7.92 Y-5.0 Z1.97 F2400.0 E127.483
G1 X7.67 Y-3.74 Z1.97 F2400.0 E127.551
G1 X6.96 Y-2.67 Z1.97 F2400.0 E127.619
G1 X5.89 Y-1.95 Z1.97 F2400.0 E127.687
G1 X5.05 Y-1.79 Z1.97 F2400.0 E127.732
G1 F1200.0
G1 E126.915
G1 F2400.0
M103
(</edge>)
(</boundaryPerimeter>)
(<nestedRing>)
(<boundaryPerimeter>)
(<boundaryPoint> X5.377 Y-3.698 Z1.971 </boundaryPoint>)
(<boundaryPoint> X5.927 Y-4.248 Z1.971 </boundaryPoint>)
(<boundaryPoint> X6.128 Y-5.0 Z1.971 </boundaryPoint>)
(<boundaryPoint> X5.927 Y-5.752 Z1.971 </boundaryPoint>)
(<boundaryPoint> X5.377 Y-6.302 Z1.971 </boundaryPoint>)
(<boundaryPoint> X4.625 Y-6.503 Z1.971 </boundaryPoint>)
(<boundaryPoint> X3.873 Y-6.302 Z1.971 </boundaryPoint>)
(<boundaryPoint> X3.323 Y-5.752 Z1.971 </boundaryPoint>)
(<boundaryPoint> X3.122 Y-5.0 Z1.971 </boundaryPoint>)
(<boundaryPoint> X3.323 Y-4.248 Z1.971 </boundaryPoint>)
(<boundaryPoint> X3.873 Y-3.698 Z1.971 </boundaryPoint>)
(<boundaryPoint> X4.625 Y-3.497 Z1.971 </boundaryPoint>)
(<edge> inner )
G1 X4.21 Y-3.4 Z1.97 F4200.0
G1 F1200.0
G1 E127.732
G1 F4200.0
M101
G1 X4.63 Y-3.29 Z1.97 F2400.0 E127.755
G1 X5.48 Y-3.52 Z1.97 F2400.0 E127.802
G1 X6.11 Y-4.14 Z1.97 F2400.0 E127.848
G1 X6.34 Y-5.0 Z1.97 F2400.0 E127.895
G1 X6.11 Y-5.86 Z1.97 F2400.0 E127.942
G1 X5.48 Y-6.48 Z1.97 F2400.0 E127.989
G1 X4.63 Y-6.71 Z1.97 F2400.0 E128.036
G1 X3.77 Y-6.48 Z1.97 F2400.0 E128.082
G1 X3.14 Y-5.86 Z1.97 F2400.0 E128.129
G1 X2.92 Y-5.0 Z1.97 F2400.0 E128.176
G1 X3.14 Y-4.14 Z1.97 F2400.0 E128.223
G1 X3.77 Y-3.52 Z1.97 F2400.0 E128.269
G1 X4.21 Y-3.4 Z1.97 F2400.0 E128.294
G1 F1200.0
G1 E128.203
G1 F2400.0
M103
(</edge>)
(</boundaryPerimeter>)
(</nestedRing>)
(<infill>)
(<infillBoundary>)
(<infillPoint> X7.294 Y-3.894 Z0.405 </infillPoint>)
(<infillPoint> X6.667 Y-2.958 Z0.405 </infillPoint>)
(<infillPoint> X5.731 Y-2.331 Z0.405 </infillPoint>)
(<infillPoint> X4.625 Y-2.111 Z0.405 </infillPoint>)
(<infillPoint> X3.519 Y-2.331 Z0.405 </infillPoint>)
(<infillPoint> X2.583 Y-2.958 Z0.405 </infillPoint>)
(<infillPoint> X1.956 Y-3.894 Z0.405 </infillPoint>)
(<infillPoint> X1.736 Y-5.0 Z0.405 </infillPoint>)
(<infillPoint> X1.956 Y-6.106 Z0.405 </infillPoint>)
(<infillPoint> X2.583 Y-7.042 Z0.405 </infillPoint>)
(<infillPoint> X3.519 Y-7.669 Z0.405 </infillPoint>)
(<infillPoint> X4.625 Y-7.889 Z0.405 </infillPoint>)
(<infillPoint> X5.731 Y-7.669 Z0.405 </infillPoint>)
(<infillPoint> X6.667 Y-7.042 Z0.405 </infillPoint>)
(<infillPoint> X7.294 Y-6.106 Z0.405 </infillPoint>)
(<infillPoint> X7.514 Y-5.0 Z0.405 </infillPoint>)
(</infillBoundary>)
(<infillBoundary>)
(<infillPoint> X5.687 Y-3.16 Z0.405 </infillPoint>)
(<infillPoint> X6.465 Y-3.938 Z0.405 </infillPoint>)
(<infillPoint> X6.749 Y-5.0 Z0.405 </infillPoint>)
(<infillPoint> X6.465 Y-6.062 Z0.405 </infillPoint>)
(<infillPoint> X5.687 Y-6.84 Z0.405 </infillPoint>)
(<infillPoint> X4.625 Y-7.124 Z0.405 </infillPoint>)
(<infillPoint> X3.563 Y-6.84 Z0.405 </infillPoint>)
(<infillPoint> X2.785 Y-6.062 Z0.405 </infillPoint>)
(<infillPoint> X2.501 Y-5.0 Z0.405 </infillPoint>)
(<infillPoint> X2.785 Y-3.938 Z0.405 </infillPoint>)
(<infillPoint> X3.563 Y-3.16 Z0.405 </infillPoint>)
(<infillPoint> X4.625 Y-2.876 Z0.405 </infillPoint>)
(</infillBoundary>)
;M108 R80.0
G1 X4.64 Y-2.4 Z1.97 F4200.0
G1 F1200.0
G1 E128.294
G1 F4200.0
M101
G1 X4.61 Y-2.4 Z1.97 F4800.0 E128.296
G1 X3.83 Y-2.8 Z1.97 F4800.0 E128.342
G1 X3.32 Y-2.8 Z1.97 F4800.0 E128.368
G1 X3.13 Y-3.2 Z1.97 F4800.0 E128.392
G1 X2.76 Y-3.2 Z1.97 F4800.0 E128.411
G1 X2.73 Y-3.6 Z1.97 F4800.0 E128.433
G1 X2.49 Y-3.6 Z1.97 F4800.0 E128.445
G1 X2.48 Y-4.0 Z1.97 F4800.0 E128.466
G1 X2.22 Y-4.0 Z1.97 F4800.0 E128.48
G1 X2.14 Y-4.4 Z1.97 F4800.0 E128.501
G1 X2.37 Y-4.4 Z1.97 F4800.0 E128.513
G1 X2.27 Y-4.8 Z1.97 F4800.0 E128.535
G1 X2.06 Y-4.8 Z1.97 F4800.0 E128.546
G1 X2.06 Y-5.2 Z1.97 F4800.0 E128.567
G1 X2.27 Y-5.2 Z1.97 F4800.0 E128.578
G1 X2.37 Y-5.6 Z1.97 F4800.0 E128.6
G1 X2.14 Y-5.6 Z1.97 F4800.0 E128.612
G1 X2.22 Y-6.0 Z1.97 F4800.0 E128.634
G1 X2.48 Y-6.0 Z1.97 F4800.0 E128.647
G1 X2.49 Y-6.4 Z1.97 F4800.0 E128.668
G1 X2.73 Y-6.4 Z1.97 F4800.0 E128.681
G1 X2.76 Y-6.8 Z1.97 F4800.0 E128.702
G1 X3.13 Y-6.8 Z1.97 F4800.0 E128.721
G1 X3.32 Y-7.2 Z1.97 F4800.0 E128.745
G1 X3.83 Y-7.2 Z1.97 F4800.0 E128.772
G1 X4.61 Y-7.6 Z1.97 F4800.0 E128.818
G1 X4.64 Y-7.6 Z1.97 F4800.0 E128.82
G1 X5.43 Y-7.2 Z1.97 F4800.0 E128.866
G1 X5.93 Y-7.2 Z1.97 F4800.0 E128.893
G1 X6.12 Y-6.8 Z1.97 F4800.0 E128.916
G1 X6.49 Y-6.8 Z1.97 F4800.0 E128.936
G1 X6.52 Y-6.4 Z1.97 F4800.0 E128.957
G1 X6.76 Y-6.4 Z1.97 F4800.0 E128.969
G1 X6.77 Y-6.0 Z1.97 F4800.0 E128.991
G1 X7.03 Y-6.0 Z1.97 F4800.0 E129.004
G1 X7.11 Y-5.6 Z1.97 F4800.0 E129.026
G1 X6.88 Y-5.6 Z1.97 F4800.0 E129.038
G1 X6.99 Y-5.2 Z1.97 F4800.0 E129.06
G1 X7.19 Y-5.2 Z1.97 F4800.0 E129.07
G1 X7.19 Y-4.8 Z1.97 F4800.0 E129.092
G1 X6.99 Y-4.8 Z1.97 F4800.0 E129.102
G1 X6.88 Y-4.4 Z1.97 F4800.0 E129.124
G1 X7.11 Y-4.4 Z1.97 F4800.0 E129.136
G1 X7.03 Y-4.0 Z1.97 F4800.0 E129.158
M73 P7 (display progress)
G1 X6.77 Y-4.0 Z1.97 F4800.0 E129.171
G1 X6.76 Y-3.6 Z1.97 F4800.0 E129.193
G1 X6.52 Y-3.6 Z1.97 F4800.0 E129.205
G1 X6.49 Y-3.2 Z1.97 F4800.0 E129.226
G1 X6.12 Y-3.2 Z1.97 F4800.0 E129.246
G1 X5.93 Y-2.8 Z1.97 F4800.0 E129.269
G1 X5.43 Y-2.8 Z1.97 F4800.0 E129.296
G1 F1200.0
G1 E128.296
G1 F4800.0
M103
(</infill>)
(</nestedRing>)
(</rotation>)
(</layer>)
(<layer> 2.241 )
(<supportLayer>)
;M108 R56.0
G1 X3.49 Y-5.39 Z2.24 F4200.0
G1 X-3.78 Y-4.85 Z2.24 F4200.0
G1 X-5.86 Y-5.4 Z2.24 F4200.0
G1 F1200.0
G1 E129.296
G1 F4200.0
M101
G1 X-3.9 Y-5.4 Z2.24 F4800.0 E129.368
G1 F1200.0
G1 E128.368
G1 F4800.0
M103
G1 X-3.76 Y-4.73 Z2.24 F4200.0
G1 X3.53 Y-5.1 Z2.24 F4200.0
G1 X3.65 Y-5.4 Z2.24 F4200.0
G1 F1200.0
G1 E129.368
G1 F4200.0
M101
G1 X5.61 Y-5.4 Z2.24 F4800.0 E129.441
G1 F1200.0
G1 E128.441
G1 F4800.0
M103
G1 X4.65 Y-3.95 Z2.24 F4200.0
G1 X4.95 Y3.91 Z2.24 F4200.0
G1 X5.86 Y5.4 Z2.24 F4200.0
G1 F1200.0
G1 E129.441
G1 F4200.0
M101
G1 X3.9 Y5.4 Z2.24 F4800.0 E129.513
G1 F1200.0
G1 E128.513
G1 F4800.0
M103
G1 X3.76 Y4.73 Z2.24 F4200.0
G1 X-3.53 Y5.1 Z2.24 F4200.0
G1 X-3.65 Y5.4 Z2.24 F4200.0
G1 F1200.0
G1 E129.513
G1 F4200.0
M101
G1 X-5.61 Y5.4 Z2.24 F4800.0 E129.586
G1 F1200.0
G1 E128.586
G1 F4800.0
M103
;M108 R80.0
(</supportLayer>)
(<rotation> (6.12323399574e-17+1j) )
(<nestedRing>)
(<boundaryPerimeter>)
(<boundaryPoint> X-3.535 Y-8.234 Z2.241 </boundaryPoint>)
(<boundaryPoint> X-2.4 Y-7.475 Z2.241 </boundaryPoint>)
(<boundaryPoint> X-1.641 Y-6.34 Z2.241 </boundaryPoint>)
(<boundaryPoint> X-1.374 Y-5.0 Z2.241 </boundaryPoint>)
(<boundaryPoint> X-1.641 Y-3.66 Z2.241 </boundaryPoint>)
(<boundaryPoint> X-2.4 Y-2.525 Z2.241 </boundaryPoint>)
(<boundaryPoint> X-3.535 Y-1.766 Z2.241 </boundaryPoint>)
(<boundaryPoint> X-4.875 Y-1.499 Z2.241 </boundaryPoint>)
(<boundaryPoint> X-6.215 Y-1.766 Z2.241 </boundaryPoint>)
(<boundaryPoint> X-7.35 Y-2.525 Z2.241 </boundaryPoint>)
(<boundaryPoint> X-8.109 Y-3.66 Z2.241 </boundaryPoint>)
(<boundaryPoint> X-8.376 Y-5.0 Z2.241 </boundaryPoint>)
(<boundaryPoint> X-8.109 Y-6.34 Z2.241 </boundaryPoint>)
(<boundaryPoint> X-7.35 Y-7.475 Z2.241 </boundaryPoint>)
(<boundaryPoint> X-6.215 Y-8.234 Z2.241 </boundaryPoint>)
(<boundaryPoint> X-4.875 Y-8.501 Z2.241 </boundaryPoint>)
(<loop> inner )
G1 X-4.93 Y4.01 Z2.24 F4200.0
G1 X-4.86 Y-3.91 Z2.24 F4200.0
G1 X-6.37 Y-6.4 Z2.24 F4200.0
G1 F1200.0
G1 E129.586
G1 F4200.0
M101
G1 X-6.72 Y-6.06 Z2.24 F4800.0 E129.611
G1 X-7.0 Y-5.0 Z2.24 F4800.0 E129.669
G1 X-6.72 Y-3.94 Z2.24 F4800.0 E129.727
G1 X-5.94 Y-3.16 Z2.24 F4800.0 E129.786
G1 X-4.88 Y-2.88 Z2.24 F4800.0 E129.844
G1 X-3.81 Y-3.16 Z2.24 F4800.0 E129.902
G1 X-3.04 Y-3.94 Z2.24 F4800.0 E129.96
G1 X-2.75 Y-5.0 Z2.24 F4800.0 E130.018
G1 X-3.04 Y-6.06 Z2.24 F4800.0 E130.076
G1 X-3.81 Y-6.84 Z2.24 F4800.0 E130.134
G1 X-4.88 Y-7.12 Z2.24 F4800.0 E130.192
G1 X-5.94 Y-6.84 Z2.24 F4800.0 E130.25
G1 X-6.33 Y-6.45 Z2.24 F4800.0 E130.279
G1 X-6.37 Y-6.4 Z2.24 F4800.0 E130.283
G1 F1200.0
G1 E130.283
G1 F4800.0
M103
(</loop>)
(<loop> outer )
G1 X-6.86 Y-7.08 Z2.24 F4200.0
G1 F1200.0
G1 E130.283
G1 F4200.0
M101
G1 X-5.98 Y-7.67 Z2.24 F4800.0 E130.339
G1 X-4.88 Y-7.89 Z2.24 F4800.0 E130.398
G1 X-3.77 Y-7.67 Z2.24 F4800.0 E130.458
G1 X-2.83 Y-7.04 Z2.24 F4800.0 E130.517
G1 X-2.21 Y-6.11 Z2.24 F4800.0 E130.577
G1 X-1.99 Y-5.0 Z2.24 F4800.0 E130.637
G1 X-2.21 Y-3.89 Z2.24 F4800.0 E130.696
G1 X-2.83 Y-2.96 Z2.24 F4800.0 E130.756
G1 X-3.77 Y-2.33 Z2.24 F4800.0 E130.815
G1 X-4.88 Y-2.11 Z2.24 F4800.0 E130.875
G1 X-5.98 Y-2.33 Z2.24 F4800.0 E130.934
G1 X-6.92 Y-2.96 Z2.24 F4800.0 E130.994
G1 X-7.54 Y-3.89 Z2.24 F4800.0 E131.053
G1 X-7.76 Y-5.0 Z2.24 F4800.0 E131.113
G1 X-7.54 Y-6.11 Z2.24 F4800.0 E131.172
G1 X-6.92 Y-7.04 Z2.24 F4800.0 E131.232
G1 X-6.86 Y-7.08 Z2.24 F4800.0 E131.235
G1 F1200.0
G1 E131.235
G1 F4800.0
M103
(</loop>)
(<edge> outer )
;M108 R40.0
G1 X-7.15 Y-7.37 Z2.24 F4200.0
G1 F1200.0
G1 E131.235
G1 F4200.0
M101
G1 X-6.14 Y-8.05 Z2.24 F2400.0 E131.3
G1 X-4.88 Y-8.3 Z2.24 F2400.0 E131.368
G1 X-3.61 Y-8.05 Z2.24 F2400.0 E131.436
G1 X-2.54 Y-7.33 Z2.24 F2400.0 E131.504
G1 X-1.83 Y-6.26 Z2.24 F2400.0 E131.572
G1 X-1.58 Y-5.0 Z2.24 F2400.0 E131.64
G1 X-1.83 Y-3.74 Z2.24 F2400.0 E131.708
G1 X-2.54 Y-2.67 Z2.24 F2400.0 E131.776
G1 X-3.61 Y-1.95 Z2.24 F2400.0 E131.844
G1 X-4.88 Y-1.7 Z2.24 F2400.0 E131.912
G1 X-6.14 Y-1.95 Z2.24 F2400.0 E131.979
G1 X-7.21 Y-2.67 Z2.24 F2400.0 E132.047
G1 X-7.92 Y-3.74 Z2.24 F2400.0 E132.115
G1 X-8.17 Y-5.0 Z2.24 F2400.0 E132.183
G1 X-7.92 Y-6.26 Z2.24 F2400.0 E132.251
G1 X-7.21 Y-7.33 Z2.24 F2400.0 E132.319
G1 X-7.15 Y-7.37 Z2.24 F2400.0 E132.323
G1 F1200.0
G1 E131.685
G1 F2400.0
M103
(</edge>)
(</boundaryPerimeter>)
(<nestedRing>)
(<boundaryPerimeter>)
(<boundaryPoint> X-4.875 Y-6.503 Z2.241 </boundaryPoint>)
(<boundaryPoint> X-5.626 Y-6.302 Z2.241 </boundaryPoint>)
(<boundaryPoint> X-6.177 Y-5.752 Z2.241 </boundaryPoint>)
(<boundaryPoint> X-6.378 Y-5.0 Z2.241 </boundaryPoint>)
(<boundaryPoint> X-6.177 Y-4.248 Z2.241 </boundaryPoint>)
(<boundaryPoint> X-5.626 Y-3.698 Z2.241 </boundaryPoint>)
(<boundaryPoint> X-4.875 Y-3.497 Z2.241 </boundaryPoint>)
(<boundaryPoint> X-4.123 Y-3.698 Z2.241 </boundaryPoint>)
(<boundaryPoint> X-3.573 Y-4.248 Z2.241 </boundaryPoint>)
(<boundaryPoint> X-3.372 Y-5.0 Z2.241 </boundaryPoint>)
(<boundaryPoint> X-3.573 Y-5.752 Z2.241 </boundaryPoint>)
(<boundaryPoint> X-4.123 Y-6.302 Z2.241 </boundaryPoint>)
(<edge> inner )
G1 X-6.09 Y-6.12 Z2.24 F4200.0
G1 F1200.0
G1 E132.323
G1 F4200.0
M101
G1 X-6.36 Y-5.86 Z2.24 F2400.0 E132.342
G1 X-6.59 Y-5.0 Z2.24 F2400.0 E132.389
G1 X-6.36 Y-4.14 Z2.24 F2400.0 E132.436
G1 X-5.73 Y-3.52 Z2.24 F2400.0 E132.483
G1 X-4.88 Y-3.29 Z2.24 F2400.0 E132.53
G1 X-4.02 Y-3.52 Z2.24 F2400.0 E132.576
G1 X-3.39 Y-4.14 Z2.24 F2400.0 E132.623
G1 X-3.17 Y-5.0 Z2.24 F2400.0 E132.67
G1 X-3.39 Y-5.86 Z2.24 F2400.0 E132.717
G1 X-4.02 Y-6.48 Z2.24 F2400.0 E132.763
G1 X-4.88 Y-6.71 Z2.24 F2400.0 E132.81
G1 X-5.73 Y-6.48 Z2.24 F2400.0 E132.857
G1 X-6.05 Y-6.17 Z2.24 F2400.0 E132.88
G1 X-6.09 Y-6.12 Z2.24 F2400.0 E132.884
G1 F1200.0
G1 E131.884
G1 F2400.0
M103
(</edge>)
(</boundaryPerimeter>)
(</nestedRing>)
(<infill>)
(<infillBoundary>)
(<infillPoint> X-3.769 Y-7.669 Z0.675 </infillPoint>)
(<infillPoint> X-2.833 Y-7.042 Z0.675 </infillPoint>)
(<infillPoint> X-2.206 Y-6.106 Z0.675 </infillPoint>)
(<infillPoint> X-1.986 Y-5.0 Z0.675 </infillPoint>)
(<infillPoint> X-2.206 Y-3.894 Z0.675 </infillPoint>)
(<infillPoint> X-2.833 Y-2.958 Z0.675 </infillPoint>)
(<infillPoint> X-3.769 Y-2.331 Z0.675 </infillPoint>)
(<infillPoint> X-4.875 Y-2.111 Z0.675 </infillPoint>)
(<infillPoint> X-5.981 Y-2.331 Z0.675 </infillPoint>)
(<infillPoint> X-6.917 Y-2.958 Z0.675 </infillPoint>)
(<infillPoint> X-7.544 Y-3.894 Z0.675 </infillPoint>)
(<infillPoint> X-7.764 Y-5.0 Z0.675 </infillPoint>)
(<infillPoint> X-7.544 Y-6.106 Z0.675 </infillPoint>)
(<infillPoint> X-6.917 Y-7.042 Z0.675 </infillPoint>)
(<infillPoint> X-5.981 Y-7.669 Z0.675 </infillPoint>)
(<infillPoint> X-4.875 Y-7.889 Z0.675 </infillPoint>)
(</infillBoundary>)
(<infillBoundary>)
(<infillPoint> X-4.875 Y-7.124 Z0.675 </infillPoint>)
(<infillPoint> X-5.936 Y-6.84 Z0.675 </infillPoint>)
(<infillPoint> X-6.715 Y-6.063 Z0.675 </infillPoint>)
(<infillPoint> X-6.999 Y-5.0 Z0.675 </infillPoint>)
(<infillPoint> X-6.715 Y-3.937 Z0.675 </infillPoint>)
(<infillPoint> X-5.936 Y-3.16 Z0.675 </infillPoint>)
(<infillPoint> X-4.875 Y-2.876 Z0.675 </infillPoint>)
(<infillPoint> X-3.813 Y-3.16 Z0.675 </infillPoint>)
(<infillPoint> X-3.035 Y-3.938 Z0.675 </infillPoint>)
(<infillPoint> X-2.751 Y-5.0 Z0.675 </infillPoint>)
(<infillPoint> X-3.035 Y-6.062 Z0.675 </infillPoint>)
(<infillPoint> X-3.813 Y-6.84 Z0.675 </infillPoint>)
(</infillBoundary>)
;M108 R80.0
G1 X-4.88 Y-6.89 Z2.24 F4200.0
G1 X-2.4 Y-5.65 Z2.24 F4200.0
G1 F1200.0
G1 E132.884
G1 F4200.0
M101
G1 X-2.4 Y-4.35 Z2.24 F4800.0 E132.952
G1 X-2.8 Y-3.78 Z2.24 F4800.0 E132.989
G1 X-2.8 Y-3.51 Z2.24 F4800.0 E133.003
G1 X-3.2 Y-3.38 Z2.24 F4800.0 E133.026
G1 X-3.2 Y-3.05 Z2.24 F4800.0 E133.043
G1 X-3.6 Y-2.98 Z2.24 F4800.0 E133.064
G1 X-3.6 Y-2.78 Z2.24 F4800.0 E133.075
G1 X-4.0 Y-2.82 Z2.24 F4800.0 E133.096
G1 X-4.0 Y-2.57 Z2.24 F4800.0 E133.109
G1 X-4.4 Y-2.49 Z2.24 F4800.0 E133.131
G1 X-4.4 Y-2.71 Z2.24 F4800.0 E133.142
G1 X-4.8 Y-2.61 Z2.24 F4800.0 E133.164
G1 X-4.8 Y-2.41 Z2.24 F4800.0 E133.174
G1 X-5.2 Y-2.46 Z2.24 F4800.0 E133.196
G1 X-5.2 Y-2.67 Z2.24 F4800.0 E133.207
G1 X-5.6 Y-2.78 Z2.24 F4800.0 E133.229
G1 X-5.6 Y-2.54 Z2.24 F4800.0 E133.241
G1 X-6.0 Y-2.68 Z2.24 F4800.0 E133.264
G1 X-6.0 Y-2.89 Z2.24 F4800.0 E133.275
G1 X-6.4 Y-2.95 Z2.24 F4800.0 E133.296
G1 X-6.4 Y-3.23 Z2.24 F4800.0 E133.311
G1 X-6.8 Y-3.29 Z2.24 F4800.0 E133.332
G1 X-6.8 Y-3.63 Z2.24 F4800.0 E133.35
G1 X-7.2 Y-3.88 Z2.24 F4800.0 E133.375
G1 X-7.2 Y-6.12 Z2.24 F4800.0 E133.493
G1 X-6.8 Y-6.37 Z2.24 F4800.0 E133.518
G1 X-6.8 Y-6.71 Z2.24 F4800.0 E133.536
G1 X-6.4 Y-6.77 Z2.24 F4800.0 E133.558
G1 X-6.4 Y-7.05 Z2.24 F4800.0 E133.572
G1 X-6.0 Y-7.11 Z2.24 F4800.0 E133.594
G1 X-6.0 Y-7.32 Z2.24 F4800.0 E133.605
G1 X-5.6 Y-7.22 Z2.24 F4800.0 E133.626
G1 X-5.6 Y-7.46 Z2.24 F4800.0 E133.639
G1 X-5.2 Y-7.54 Z2.24 F4800.0 E133.661
G1 X-5.2 Y-7.33 Z2.24 F4800.0 E133.672
G1 X-4.8 Y-7.39 Z2.24 F4800.0 E133.693
G1 X-4.8 Y-7.59 Z2.24 F4800.0 E133.704
G1 X-4.4 Y-7.51 Z2.24 F4800.0 E133.725
G1 X-4.4 Y-7.29 Z2.24 F4800.0 E133.737
G1 X-4.0 Y-7.18 Z2.24 F4800.0 E133.759
G1 X-4.0 Y-7.43 Z2.24 F4800.0 E133.772
G1 X-3.6 Y-7.22 Z2.24 F4800.0 E133.796
G1 X-3.6 Y-7.02 Z2.24 F4800.0 E133.806
G1 X-3.2 Y-6.95 Z2.24 F4800.0 E133.827
G1 X-3.2 Y-6.62 Z2.24 F4800.0 E133.845
G1 X-2.8 Y-6.49 Z2.24 F4800.0 E133.867
G1 X-2.8 Y-6.22 Z2.24 F4800.0 E133.881
G1 F1200.0
G1 E132.881
G1 F4800.0
M103
(</infill>)
(</nestedRing>)
(<nestedRing>)
(<boundaryPerimeter>)
(<boundaryPoint> X7.859 Y-3.66 Z2.241 </boundaryPoint>)
(<boundaryPoint> X7.1 Y-2.525 Z2.241 </boundaryPoint>)
(<boundaryPoint> X5.965 Y-1.766 Z2.241 </boundaryPoint>)
(<boundaryPoint> X4.625 Y-1.499 Z2.241 </boundaryPoint>)
(<boundaryPoint> X3.285 Y-1.766 Z2.241 </boundaryPoint>)
(<boundaryPoint> X2.15 Y-2.525 Z2.241 </boundaryPoint>)
(<boundaryPoint> X1.391 Y-3.66 Z2.241 </boundaryPoint>)
(<boundaryPoint> X1.124 Y-5.0 Z2.241 </boundaryPoint>)
(<boundaryPoint> X1.391 Y-6.34 Z2.241 </boundaryPoint>)
(<boundaryPoint> X2.15 Y-7.475 Z2.241 </boundaryPoint>)
(<boundaryPoint> X3.285 Y-8.234 Z2.241 </boundaryPoint>)
(<boundaryPoint> X4.625 Y-8.501 Z2.241 </boundaryPoint>)
(<boundaryPoint> X5.965 Y-8.234 Z2.241 </boundaryPoint>)
(<boundaryPoint> X7.1 Y-7.475 Z2.241 </boundaryPoint>)
(<boundaryPoint> X7.859 Y-6.34 Z2.241 </boundaryPoint>)
(<boundaryPoint> X8.126 Y-5.0 Z2.241 </boundaryPoint>)
(<loop> inner )
G1 X-3.77 Y-4.82 Z2.24 F4200.0
G1 X3.53 Y-5.07 Z2.24 F4200.0
G1 X2.52 Y-4.94 Z2.24 F4200.0
G1 F1200.0
G1 E133.881
G1 F4200.0
M101
G1 X2.79 Y-3.94 Z2.24 F4800.0 E133.936
G1 X3.56 Y-3.16 Z2.24 F4800.0 E133.994
M73 P8 (display progress)
G1 X4.63 Y-2.88 Z2.24 F4800.0 E134.052
G1 X5.69 Y-3.16 Z2.24 F4800.0 E134.11
G1 X6.47 Y-3.94 Z2.24 F4800.0 E134.168
G1 X6.75 Y-5.0 Z2.24 F4800.0 E134.226
G1 X6.47 Y-6.06 Z2.24 F4800.0 E134.284
G1 X5.69 Y-6.84 Z2.24 F4800.0 E134.342
G1 X4.63 Y-7.12 Z2.24 F4800.0 E134.4
G1 X3.56 Y-6.84 Z2.24 F4800.0 E134.458
G1 X2.79 Y-6.06 Z2.24 F4800.0 E134.517
G1 X2.5 Y-5.0 Z2.24 F4800.0 E134.575
G1 X2.52 Y-4.94 Z2.24 F4800.0 E134.578
G1 F1200.0
G1 E134.578
G1 F4800.0
M103
(</loop>)
(<loop> outer )
G1 X1.75 Y-5.07 Z2.24 F4200.0
G1 F1200.0
G1 E134.578
G1 F4200.0
M101
G1 X1.96 Y-6.11 Z2.24 F4800.0 E134.634
G1 X2.58 Y-7.04 Z2.24 F4800.0 E134.694
G1 X3.52 Y-7.67 Z2.24 F4800.0 E134.753
G1 X4.63 Y-7.89 Z2.24 F4800.0 E134.813
G1 X5.73 Y-7.67 Z2.24 F4800.0 E134.872
G1 X6.67 Y-7.04 Z2.24 F4800.0 E134.932
G1 X7.29 Y-6.11 Z2.24 F4800.0 E134.991
G1 X7.51 Y-5.0 Z2.24 F4800.0 E135.051
G1 X7.29 Y-3.89 Z2.24 F4800.0 E135.111
G1 X6.67 Y-2.96 Z2.24 F4800.0 E135.17
G1 X5.73 Y-2.33 Z2.24 F4800.0 E135.23
G1 X4.63 Y-2.11 Z2.24 F4800.0 E135.289
G1 X3.52 Y-2.33 Z2.24 F4800.0 E135.349
G1 X2.58 Y-2.96 Z2.24 F4800.0 E135.408
G1 X1.96 Y-3.89 Z2.24 F4800.0 E135.468
G1 X1.74 Y-5.0 Z2.24 F4800.0 E135.527
G1 X1.75 Y-5.07 Z2.24 F4800.0 E135.531
G1 F1200.0
G1 E135.531
G1 F4800.0
M103
(</loop>)
(<edge> outer )
;M108 R40.0
G1 X1.34 Y-5.07 Z2.24 F4200.0
G1 F1200.0
G1 E135.531
G1 F4200.0
M101
G1 X1.58 Y-6.26 Z2.24 F2400.0 E135.595
G1 X2.29 Y-7.33 Z2.24 F2400.0 E135.663
G1 X3.36 Y-8.05 Z2.24 F2400.0 E135.731
G1 X4.63 Y-8.3 Z2.24 F2400.0 E135.799
G1 X5.89 Y-8.05 Z2.24 F2400.0 E135.867
G1 X6.96 Y-7.33 Z2.24 F2400.0 E135.935
G1 X7.67 Y-6.26 Z2.24 F2400.0 E136.003
G1 X7.92 Y-5.0 Z2.24 F2400.0 E136.071
G1 X7.67 Y-3.74 Z2.24 F2400.0 E136.139
G1 X6.96 Y-2.67 Z2.24 F2400.0 E136.207
G1 X5.89 Y-1.95 Z2.24 F2400.0 E136.275
G1 X4.63 Y-1.7 Z2.24 F2400.0 E136.343
G1 X3.36 Y-1.95 Z2.24 F2400.0 E136.411
G1 X2.29 Y-2.67 Z2.24 F2400.0 E136.479
G1 X1.58 Y-3.74 Z2.24 F2400.0 E136.547
G1 X1.33 Y-5.0 Z2.24 F2400.0 E136.615
G1 X1.34 Y-5.07 Z2.24 F2400.0 E136.618
G1 F1200.0
G1 E136.022
G1 F2400.0
M103
(</edge>)
(</boundaryPerimeter>)
(<nestedRing>)
(<boundaryPerimeter>)
(<boundaryPoint> X5.377 Y-3.698 Z2.241 </boundaryPoint>)
(<boundaryPoint> X5.927 Y-4.248 Z2.241 </boundaryPoint>)
(<boundaryPoint> X6.128 Y-5.0 Z2.241 </boundaryPoint>)
(<boundaryPoint> X5.927 Y-5.752 Z2.241 </boundaryPoint>)
(<boundaryPoint> X5.377 Y-6.302 Z2.241 </boundaryPoint>)
(<boundaryPoint> X4.625 Y-6.503 Z2.241 </boundaryPoint>)
(<boundaryPoint> X3.873 Y-6.302 Z2.241 </boundaryPoint>)
(<boundaryPoint> X3.323 Y-5.752 Z2.241 </boundaryPoint>)
(<boundaryPoint> X3.122 Y-5.0 Z2.241 </boundaryPoint>)
(<boundaryPoint> X3.323 Y-4.248 Z2.241 </boundaryPoint>)
(<boundaryPoint> X3.873 Y-3.698 Z2.241 </boundaryPoint>)
(<boundaryPoint> X4.625 Y-3.497 Z2.241 </boundaryPoint>)
(<edge> inner )
G1 X2.93 Y-4.94 Z2.24 F4200.0
G1 F1200.0
G1 E136.618
G1 F4200.0
M101
G1 X3.14 Y-4.14 Z2.24 F2400.0 E136.661
G1 X3.77 Y-3.52 Z2.24 F2400.0 E136.708
G1 X4.63 Y-3.29 Z2.24 F2400.0 E136.755
G1 X5.48 Y-3.52 Z2.24 F2400.0 E136.802
G1 X6.11 Y-4.14 Z2.24 F2400.0 E136.848
G1 X6.34 Y-5.0 Z2.24 F2400.0 E136.895
G1 X6.11 Y-5.86 Z2.24 F2400.0 E136.942
G1 X5.48 Y-6.48 Z2.24 F2400.0 E136.989
G1 X4.63 Y-6.71 Z2.24 F2400.0 E137.035
G1 X3.77 Y-6.48 Z2.24 F2400.0 E137.082
G1 X3.14 Y-5.86 Z2.24 F2400.0 E137.129
G1 X2.92 Y-5.0 Z2.24 F2400.0 E137.176
G1 X2.93 Y-4.94 Z2.24 F2400.0 E137.179
G1 F1200.0
G1 E137.179
G1 F2400.0
M103
(</edge>)
(</boundaryPerimeter>)
(</nestedRing>)
(<infill>)
(<infillBoundary>)
(<infillPoint> X7.294 Y-3.894 Z0.675 </infillPoint>)
(<infillPoint> X6.667 Y-2.958 Z0.675 </infillPoint>)
(<infillPoint> X5.731 Y-2.331 Z0.675 </infillPoint>)
(<infillPoint> X4.625 Y-2.111 Z0.675 </infillPoint>)
(<infillPoint> X3.519 Y-2.331 Z0.675 </infillPoint>)
(<infillPoint> X2.583 Y-2.958 Z0.675 </infillPoint>)
(<infillPoint> X1.956 Y-3.894 Z0.675 </infillPoint>)
(<infillPoint> X1.736 Y-5.0 Z0.675 </infillPoint>)
(<infillPoint> X1.956 Y-6.106 Z0.675 </infillPoint>)
(<infillPoint> X2.583 Y-7.042 Z0.675 </infillPoint>)
(<infillPoint> X3.519 Y-7.669 Z0.675 </infillPoint>)
(<infillPoint> X4.625 Y-7.889 Z0.675 </infillPoint>)
(<infillPoint> X5.731 Y-7.669 Z0.675 </infillPoint>)
(<infillPoint> X6.667 Y-7.042 Z0.675 </infillPoint>)
(<infillPoint> X7.294 Y-6.106 Z0.675 </infillPoint>)
(<infillPoint> X7.514 Y-5.0 Z0.675 </infillPoint>)
(</infillBoundary>)
(<infillBoundary>)
(<infillPoint> X5.687 Y-3.16 Z0.675 </infillPoint>)
(<infillPoint> X6.465 Y-3.938 Z0.675 </infillPoint>)
(<infillPoint> X6.749 Y-5.0 Z0.675 </infillPoint>)
(<infillPoint> X6.465 Y-6.062 Z0.675 </infillPoint>)
(<infillPoint> X5.687 Y-6.84 Z0.675 </infillPoint>)
(<infillPoint> X4.625 Y-7.124 Z0.675 </infillPoint>)
(<infillPoint> X3.563 Y-6.84 Z0.675 </infillPoint>)
(<infillPoint> X2.785 Y-6.062 Z0.675 </infillPoint>)
(<infillPoint> X2.501 Y-5.0 Z0.675 </infillPoint>)
(<infillPoint> X2.785 Y-3.938 Z0.675 </infillPoint>)
(<infillPoint> X3.563 Y-3.16 Z0.675 </infillPoint>)
(<infillPoint> X4.625 Y-2.876 Z0.675 </infillPoint>)
(</infillBoundary>)
;M108 R80.0
G1 X2.4 Y-4.29 Z2.24 F4200.0
G1 F1200.0
G1 E137.179
G1 F4200.0
M101
G1 X2.4 Y-3.73 Z2.24 F4800.0 E137.209
G1 X2.8 Y-3.53 Z2.24 F4800.0 E137.233
G1 X2.8 Y-3.15 Z2.24 F4800.0 E137.252
G1 X3.2 Y-3.13 Z2.24 F4800.0 E137.274
G1 X3.2 Y-2.88 Z2.24 F4800.0 E137.287
G1 X3.6 Y-2.86 Z2.24 F4800.0 E137.308
G1 X3.6 Y-2.61 Z2.24 F4800.0 E137.321
G1 X4.0 Y-2.52 Z2.24 F4800.0 E137.342
G1 X4.0 Y-2.75 Z2.24 F4800.0 E137.355
G1 X4.4 Y-2.65 Z2.24 F4800.0 E137.377
G1 X4.4 Y-2.44 Z2.24 F4800.0 E137.387
G1 X4.8 Y-2.43 Z2.24 F4800.0 E137.408
G1 X4.8 Y-2.63 Z2.24 F4800.0 E137.419
G1 X5.2 Y-2.74 Z2.24 F4800.0 E137.441
G1 X5.2 Y-2.51 Z2.24 F4800.0 E137.453
G1 X5.6 Y-2.59 Z2.24 F4800.0 E137.475
G1 X5.6 Y-2.85 Z2.24 F4800.0 E137.488
G1 X6.0 Y-2.85 Z2.24 F4800.0 E137.509
G1 X6.0 Y-3.08 Z2.24 F4800.0 E137.521
G1 X6.4 Y-3.12 Z2.24 F4800.0 E137.543
G1 X6.4 Y-3.48 Z2.24 F4800.0 E137.562
G1 X6.8 Y-3.66 Z2.24 F4800.0 E137.585
G1 X6.8 Y-4.11 Z2.24 F4800.0 E137.608
G1 X7.2 Y-4.86 Z2.24 F4800.0 E137.653
G1 X7.2 Y-5.14 Z2.24 F4800.0 E137.669
G1 X6.8 Y-5.89 Z2.24 F4800.0 E137.713
G1 X6.8 Y-6.34 Z2.24 F4800.0 E137.737
G1 X6.4 Y-6.52 Z2.24 F4800.0 E137.76
G1 X6.4 Y-6.88 Z2.24 F4800.0 E137.779
G1 X6.0 Y-6.92 Z2.24 F4800.0 E137.801
G1 X6.0 Y-7.15 Z2.24 F4800.0 E137.813
G1 X5.6 Y-7.15 Z2.24 F4800.0 E137.834
G1 X5.6 Y-7.41 Z2.24 F4800.0 E137.847
G1 X5.2 Y-7.49 Z2.24 F4800.0 E137.869
G1 X5.2 Y-7.26 Z2.24 F4800.0 E137.881
G1 X4.8 Y-7.37 Z2.24 F4800.0 E137.903
G1 X4.8 Y-7.57 Z2.24 F4800.0 E137.913
G1 X4.4 Y-7.56 Z2.24 F4800.0 E137.935
G1 X4.4 Y-7.35 Z2.24 F4800.0 E137.945
G1 X4.0 Y-7.25 Z2.24 F4800.0 E137.967
G1 X4.0 Y-7.48 Z2.24 F4800.0 E137.98
G1 X3.6 Y-7.39 Z2.24 F4800.0 E138.001
G1 X3.6 Y-7.14 Z2.24 F4800.0 E138.014
G1 X3.2 Y-7.12 Z2.24 F4800.0 E138.035
G1 X3.2 Y-6.87 Z2.24 F4800.0 E138.048
G1 X2.4 Y-5.71 Z2.24 F4800.0 E138.123
G1 X2.4 Y-6.27 Z2.24 F4800.0 E138.153
G1 X2.8 Y-6.47 Z2.24 F4800.0 E138.176
G1 X2.8 Y-6.85 Z2.24 F4800.0 E138.196
G1 F1200.0
G1 E137.196
G1 F4800.0
M103
(</infill>)
(</nestedRing>)
(<nestedRing>)
(<boundaryPerimeter>)
(<boundaryPoint> X3.535 Y1.766 Z2.241 </boundaryPoint>)
(<boundaryPoint> X4.875 Y1.499 Z2.241 </boundaryPoint>)
(<boundaryPoint> X6.215 Y1.766 Z2.241 </boundaryPoint>)
(<boundaryPoint> X7.35 Y2.525 Z2.241 </boundaryPoint>)
(<boundaryPoint> X8.109 Y3.66 Z2.241 </boundaryPoint>)
(<boundaryPoint> X8.376 Y5.0 Z2.241 </boundaryPoint>)
(<boundaryPoint> X8.109 Y6.34 Z2.241 </boundaryPoint>)
(<boundaryPoint> X7.35 Y7.475 Z2.241 </boundaryPoint>)
(<boundaryPoint> X6.215 Y8.234 Z2.241 </boundaryPoint>)
(<boundaryPoint> X4.875 Y8.501 Z2.241 </boundaryPoint>)
(<boundaryPoint> X3.535 Y8.234 Z2.241 </boundaryPoint>)
(<boundaryPoint> X2.4 Y7.475 Z2.241 </boundaryPoint>)
(<boundaryPoint> X1.641 Y6.34 Z2.241 </boundaryPoint>)
(<boundaryPoint> X1.374 Y5.0 Z2.241 </boundaryPoint>)
(<boundaryPoint> X1.641 Y3.66 Z2.241 </boundaryPoint>)
(<boundaryPoint> X2.4 Y2.525 Z2.241 </boundaryPoint>)
(<loop> inner )
G1 X4.68 Y-3.91 Z2.24 F4200.0
G1 X4.94 Y3.91 Z2.24 F4200.0
G1 X4.81 Y2.89 Z2.24 F4200.0
G1 F1200.0
G1 E138.196
G1 F4200.0
M101
G1 X3.81 Y3.16 Z2.24 F4800.0 E138.251
G1 X3.04 Y3.94 Z2.24 F4800.0 E138.309
G1 X2.75 Y5.0 Z2.24 F4800.0 E138.367
G1 X3.04 Y6.06 Z2.24 F4800.0 E138.425
G1 X3.81 Y6.84 Z2.24 F4800.0 E138.483
G1 X4.88 Y7.12 Z2.24 F4800.0 E138.541
G1 X5.94 Y6.84 Z2.24 F4800.0 E138.599
G1 X6.72 Y6.06 Z2.24 F4800.0 E138.658
G1 X7.0 Y5.0 Z2.24 F4800.0 E138.716
G1 X6.72 Y3.94 Z2.24 F4800.0 E138.774
G1 X5.94 Y3.16 Z2.24 F4800.0 E138.832
G1 X4.88 Y2.88 Z2.24 F4800.0 E138.89
G1 X4.81 Y2.89 Z2.24 F4800.0 E138.893
G1 F1200.0
G1 E138.893
G1 F4800.0
M103
(</loop>)
(<loop> outer )
G1 X4.94 Y2.12 Z2.24 F4200.0
G1 F1200.0
G1 E138.893
G1 F4200.0
M101
G1 X5.98 Y2.33 Z2.24 F4800.0 E138.949
G1 X6.92 Y2.96 Z2.24 F4800.0 E139.009
G1 X7.54 Y3.89 Z2.24 F4800.0 E139.069
G1 X7.76 Y5.0 Z2.24 F4800.0 E139.128
G1 X7.54 Y6.11 Z2.24 F4800.0 E139.188
G1 X6.92 Y7.04 Z2.24 F4800.0 E139.247
G1 X5.98 Y7.67 Z2.24 F4800.0 E139.307
G1 X4.88 Y7.89 Z2.24 F4800.0 E139.366
G1 X3.77 Y7.67 Z2.24 F4800.0 E139.426
G1 X2.83 Y7.04 Z2.24 F4800.0 E139.485
G1 X2.21 Y6.11 Z2.24 F4800.0 E139.545
G1 X1.99 Y5.0 Z2.24 F4800.0 E139.604
G1 X2.21 Y3.89 Z2.24 F4800.0 E139.664
G1 X2.83 Y2.96 Z2.24 F4800.0 E139.723
G1 X3.77 Y2.33 Z2.24 F4800.0 E139.783
G1 X4.88 Y2.11 Z2.24 F4800.0 E139.843
G1 X4.94 Y2.12 Z2.24 F4800.0 E139.846
G1 F1200.0
G1 E139.846
G1 F4800.0
M103
(</loop>)
(<edge> outer )
;M108 R40.0
G1 X4.94 Y1.72 Z2.24 F4200.0
G1 F1200.0
G1 E139.846
G1 F4200.0
M101
G1 X6.14 Y1.95 Z2.24 F2400.0 E139.911
G1 X7.21 Y2.67 Z2.24 F2400.0 E139.978
G1 X7.92 Y3.74 Z2.24 F2400.0 E140.046
G1 X8.17 Y5.0 Z2.24 F2400.0 E140.114
G1 X7.92 Y6.26 Z2.24 F2400.0 E140.182
G1 X7.21 Y7.33 Z2.24 F2400.0 E140.25
G1 X6.14 Y8.05 Z2.24 F2400.0 E140.318
G1 X4.88 Y8.3 Z2.24 F2400.0 E140.386
G1 X3.61 Y8.05 Z2.24 F2400.0 E140.454
G1 X2.54 Y7.33 Z2.24 F2400.0 E140.522
G1 X1.83 Y6.26 Z2.24 F2400.0 E140.59
G1 X1.58 Y5.0 Z2.24 F2400.0 E140.658
G1 X1.83 Y3.74 Z2.24 F2400.0 E140.726
G1 X2.54 Y2.67 Z2.24 F2400.0 E140.794
G1 X3.61 Y1.95 Z2.24 F2400.0 E140.862
G1 X4.88 Y1.7 Z2.24 F2400.0 E140.93
G1 X4.94 Y1.72 Z2.24 F2400.0 E140.933
G1 F1200.0
G1 E140.337
G1 F2400.0
M103
(</edge>)
(</boundaryPerimeter>)
(<nestedRing>)
(<boundaryPerimeter>)
(<boundaryPoint> X4.875 Y6.503 Z2.241 </boundaryPoint>)
(<boundaryPoint> X5.627 Y6.302 Z2.241 </boundaryPoint>)
(<boundaryPoint> X6.177 Y5.752 Z2.241 </boundaryPoint>)
(<boundaryPoint> X6.378 Y5.0 Z2.241 </boundaryPoint>)
(<boundaryPoint> X6.177 Y4.248 Z2.241 </boundaryPoint>)
(<boundaryPoint> X5.627 Y3.698 Z2.241 </boundaryPoint>)
(<boundaryPoint> X4.875 Y3.497 Z2.241 </boundaryPoint>)
(<boundaryPoint> X4.123 Y3.698 Z2.241 </boundaryPoint>)
(<boundaryPoint> X3.573 Y4.248 Z2.241 </boundaryPoint>)
(<boundaryPoint> X3.372 Y5.0 Z2.241 </boundaryPoint>)
(<boundaryPoint> X3.573 Y5.752 Z2.241 </boundaryPoint>)
(<boundaryPoint> X4.123 Y6.302 Z2.241 </boundaryPoint>)
(<edge> inner )
G1 X4.81 Y3.31 Z2.24 F4200.0
G1 F1200.0
G1 E140.933
G1 F4200.0
M101
G1 X4.02 Y3.52 Z2.24 F2400.0 E140.977
G1 X3.39 Y4.14 Z2.24 F2400.0 E141.023
G1 X3.17 Y5.0 Z2.24 F2400.0 E141.07
M73 P9 (display progress)
G1 X3.39 Y5.86 Z2.24 F2400.0 E141.117
G1 X4.02 Y6.48 Z2.24 F2400.0 E141.164
G1 X4.88 Y6.71 Z2.24 F2400.0 E141.21
G1 X5.73 Y6.48 Z2.24 F2400.0 E141.257
G1 X6.36 Y5.86 Z2.24 F2400.0 E141.304
G1 X6.59 Y5.0 Z2.24 F2400.0 E141.351
G1 X6.36 Y4.14 Z2.24 F2400.0 E141.397
G1 X5.73 Y3.52 Z2.24 F2400.0 E141.444
G1 X4.88 Y3.29 Z2.24 F2400.0 E141.491
G1 X4.81 Y3.31 Z2.24 F2400.0 E141.494
G1 F1200.0
G1 E141.494
G1 F2400.0
M103
(</edge>)
(</boundaryPerimeter>)
(</nestedRing>)
(<infill>)
(<infillBoundary>)
(<infillPoint> X3.769 Y2.331 Z0.675 </infillPoint>)
(<infillPoint> X4.875 Y2.111 Z0.675 </infillPoint>)
(<infillPoint> X5.981 Y2.331 Z0.675 </infillPoint>)
(<infillPoint> X6.917 Y2.958 Z0.675 </infillPoint>)
(<infillPoint> X7.544 Y3.894 Z0.675 </infillPoint>)
(<infillPoint> X7.764 Y5.0 Z0.675 </infillPoint>)
(<infillPoint> X7.544 Y6.106 Z0.675 </infillPoint>)
(<infillPoint> X6.917 Y7.042 Z0.675 </infillPoint>)
(<infillPoint> X5.981 Y7.669 Z0.675 </infillPoint>)
(<infillPoint> X4.875 Y7.889 Z0.675 </infillPoint>)
(<infillPoint> X3.769 Y7.669 Z0.675 </infillPoint>)
(<infillPoint> X2.833 Y7.042 Z0.675 </infillPoint>)
(<infillPoint> X2.206 Y6.106 Z0.675 </infillPoint>)
(<infillPoint> X1.986 Y5.0 Z0.675 </infillPoint>)
(<infillPoint> X2.206 Y3.894 Z0.675 </infillPoint>)
(<infillPoint> X2.833 Y2.958 Z0.675 </infillPoint>)
(</infillBoundary>)
(<infillBoundary>)
(<infillPoint> X4.875 Y7.124 Z0.675 </infillPoint>)
(<infillPoint> X5.937 Y6.84 Z0.675 </infillPoint>)
(<infillPoint> X6.715 Y6.062 Z0.675 </infillPoint>)
(<infillPoint> X6.999 Y5.0 Z0.675 </infillPoint>)
(<infillPoint> X6.715 Y3.938 Z0.675 </infillPoint>)
(<infillPoint> X5.937 Y3.16 Z0.675 </infillPoint>)
(<infillPoint> X4.875 Y2.876 Z0.675 </infillPoint>)
(<infillPoint> X3.813 Y3.16 Z0.675 </infillPoint>)
(<infillPoint> X3.035 Y3.938 Z0.675 </infillPoint>)
(<infillPoint> X2.751 Y5.0 Z0.675 </infillPoint>)
(<infillPoint> X3.035 Y6.062 Z0.675 </infillPoint>)
(<infillPoint> X3.813 Y6.84 Z0.675 </infillPoint>)
(</infillBoundary>)
;M108 R80.0
G1 X4.8 Y2.41 Z2.24 F4200.0
G1 F1200.0
G1 E141.494
G1 F4200.0
M101
G1 X4.8 Y2.61 Z2.24 F4800.0 E141.505
G1 X5.2 Y2.67 Z2.24 F4800.0 E141.526
G1 X5.2 Y2.46 Z2.24 F4800.0 E141.537
G1 X5.6 Y2.54 Z2.24 F4800.0 E141.559
G1 X5.6 Y2.78 Z2.24 F4800.0 E141.572
G1 X6.0 Y2.68 Z2.24 F4800.0 E141.593
G1 X6.0 Y2.89 Z2.24 F4800.0 E141.604
G1 X6.4 Y2.95 Z2.24 F4800.0 E141.626
G1 X6.4 Y3.23 Z2.24 F4800.0 E141.64
G1 X6.8 Y3.29 Z2.24 F4800.0 E141.662
G1 X6.8 Y3.63 Z2.24 F4800.0 E141.68
G1 X7.2 Y3.88 Z2.24 F4800.0 E141.705
G1 X7.2 Y6.12 Z2.24 F4800.0 E141.823
G1 X6.8 Y6.37 Z2.24 F4800.0 E141.848
G1 X6.8 Y6.71 Z2.24 F4800.0 E141.866
G1 X6.4 Y6.77 Z2.24 F4800.0 E141.887
G1 X6.4 Y7.05 Z2.24 F4800.0 E141.902
G1 X6.0 Y7.11 Z2.24 F4800.0 E141.923
G1 X6.0 Y7.32 Z2.24 F4800.0 E141.934
G1 X5.6 Y7.22 Z2.24 F4800.0 E141.956
G1 X5.6 Y7.46 Z2.24 F4800.0 E141.968
G1 X5.2 Y7.54 Z2.24 F4800.0 E141.99
G1 X5.2 Y7.33 Z2.24 F4800.0 E142.001
G1 X4.8 Y7.39 Z2.24 F4800.0 E142.023
G1 X4.8 Y7.59 Z2.24 F4800.0 E142.033
G1 X4.4 Y7.51 Z2.24 F4800.0 E142.054
G1 X4.4 Y7.29 Z2.24 F4800.0 E142.066
G1 X4.0 Y7.18 Z2.24 F4800.0 E142.088
G1 X4.0 Y7.43 Z2.24 F4800.0 E142.101
G1 X3.6 Y7.22 Z2.24 F4800.0 E142.125
G1 X3.6 Y7.02 Z2.24 F4800.0 E142.135
G1 X3.2 Y6.95 Z2.24 F4800.0 E142.157
G1 X3.2 Y6.62 Z2.24 F4800.0 E142.174
G1 X2.8 Y6.49 Z2.24 F4800.0 E142.196
G1 X2.8 Y6.22 Z2.24 F4800.0 E142.21
G1 X2.4 Y5.65 Z2.24 F4800.0 E142.248
G1 X2.4 Y4.35 Z2.24 F4800.0 E142.316
G1 X2.8 Y3.78 Z2.24 F4800.0 E142.353
G1 X2.8 Y3.51 Z2.24 F4800.0 E142.367
G1 X3.2 Y3.38 Z2.24 F4800.0 E142.389
G1 X3.2 Y3.05 Z2.24 F4800.0 E142.407
G1 X3.6 Y2.98 Z2.24 F4800.0 E142.428
G1 X3.6 Y2.78 Z2.24 F4800.0 E142.438
G1 X4.0 Y2.82 Z2.24 F4800.0 E142.46
G1 X4.0 Y2.57 Z2.24 F4800.0 E142.473
G1 X4.4 Y2.49 Z2.24 F4800.0 E142.494
G1 X4.4 Y2.71 Z2.24 F4800.0 E142.506
G1 F1200.0
G1 E141.506
G1 F4800.0
M103
(</infill>)
(</nestedRing>)
(<nestedRing>)
(<boundaryPerimeter>)
(<boundaryPoint> X-5.965 Y8.234 Z2.241 </boundaryPoint>)
(<boundaryPoint> X-7.1 Y7.475 Z2.241 </boundaryPoint>)
(<boundaryPoint> X-7.859 Y6.34 Z2.241 </boundaryPoint>)
(<boundaryPoint> X-8.126 Y5.0 Z2.241 </boundaryPoint>)
(<boundaryPoint> X-7.859 Y3.66 Z2.241 </boundaryPoint>)
(<boundaryPoint> X-7.1 Y2.525 Z2.241 </boundaryPoint>)
(<boundaryPoint> X-5.965 Y1.766 Z2.241 </boundaryPoint>)
(<boundaryPoint> X-4.625 Y1.499 Z2.241 </boundaryPoint>)
(<boundaryPoint> X-3.285 Y1.766 Z2.241 </boundaryPoint>)
(<boundaryPoint> X-2.15 Y2.525 Z2.241 </boundaryPoint>)
(<boundaryPoint> X-1.391 Y3.66 Z2.241 </boundaryPoint>)
(<boundaryPoint> X-1.124 Y5.0 Z2.241 </boundaryPoint>)
(<boundaryPoint> X-1.391 Y6.34 Z2.241 </boundaryPoint>)
(<boundaryPoint> X-2.15 Y7.475 Z2.241 </boundaryPoint>)
(<boundaryPoint> X-3.285 Y8.234 Z2.241 </boundaryPoint>)
(<boundaryPoint> X-4.625 Y8.501 Z2.241 </boundaryPoint>)
(<loop> inner )
G1 X3.78 Y5.19 Z2.24 F4200.0
G1 X-3.53 Y4.93 Z2.24 F4200.0
G1 X-2.63 Y4.52 Z2.24 F4200.0
G1 F1200.0
G1 E142.506
G1 F4200.0
M101
G1 X-2.79 Y3.94 Z2.24 F4800.0 E142.538
G1 X-3.56 Y3.16 Z2.24 F4800.0 E142.596
G1 X-4.63 Y2.88 Z2.24 F4800.0 E142.654
G1 X-5.69 Y3.16 Z2.24 F4800.0 E142.712
G1 X-6.47 Y3.94 Z2.24 F4800.0 E142.77
G1 X-6.75 Y5.0 Z2.24 F4800.0 E142.828
G1 X-6.47 Y6.06 Z2.24 F4800.0 E142.887
G1 X-5.69 Y6.84 Z2.24 F4800.0 E142.945
G1 X-4.63 Y7.12 Z2.24 F4800.0 E143.003
G1 X-3.56 Y6.84 Z2.24 F4800.0 E143.061
G1 X-2.79 Y6.06 Z2.24 F4800.0 E143.119
G1 X-2.5 Y5.0 Z2.24 F4800.0 E143.177
G1 X-2.61 Y4.59 Z2.24 F4800.0 E143.2
G1 X-2.63 Y4.52 Z2.24 F4800.0 E143.203
G1 F1200.0
G1 E143.203
G1 F4800.0
M103
(</loop>)
(<loop> outer )
G1 X-1.84 Y4.5 Z2.24 F4200.0
G1 F1200.0
G1 E143.203
G1 F4200.0
M101
G1 X-1.74 Y5.0 Z2.24 F4800.0 E143.23
G1 X-1.96 Y6.11 Z2.24 F4800.0 E143.29
G1 X-2.58 Y7.04 Z2.24 F4800.0 E143.349
G1 X-3.52 Y7.67 Z2.24 F4800.0 E143.409
G1 X-4.63 Y7.89 Z2.24 F4800.0 E143.468
G1 X-5.73 Y7.67 Z2.24 F4800.0 E143.528
G1 X-6.67 Y7.04 Z2.24 F4800.0 E143.587
G1 X-7.29 Y6.11 Z2.24 F4800.0 E143.647
G1 X-7.51 Y5.0 Z2.24 F4800.0 E143.706
G1 X-7.29 Y3.89 Z2.24 F4800.0 E143.766
G1 X-6.67 Y2.96 Z2.24 F4800.0 E143.825
G1 X-5.73 Y2.33 Z2.24 F4800.0 E143.885
G1 X-4.63 Y2.11 Z2.24 F4800.0 E143.944
G1 X-3.52 Y2.33 Z2.24 F4800.0 E144.004
G1 X-2.58 Y2.96 Z2.24 F4800.0 E144.064
G1 X-1.96 Y3.89 Z2.24 F4800.0 E144.123
G1 X-1.85 Y4.43 Z2.24 F4800.0 E144.152
G1 X-1.84 Y4.5 Z2.24 F4800.0 E144.156
G1 F1200.0
G1 E144.156
G1 F4800.0
M103
(</loop>)
(<edge> outer )
;M108 R40.0
G1 X-1.44 Y4.42 Z2.24 F4200.0
G1 F1200.0
G1 E144.156
G1 F4200.0
M101
G1 X-1.33 Y5.0 Z2.24 F2400.0 E144.187
G1 X-1.58 Y6.26 Z2.24 F2400.0 E144.255
G1 X-2.29 Y7.33 Z2.24 F2400.0 E144.323
G1 X-3.36 Y8.05 Z2.24 F2400.0 E144.391
G1 X-4.63 Y8.3 Z2.24 F2400.0 E144.459
G1 X-5.89 Y8.05 Z2.24 F2400.0 E144.527
G1 X-6.96 Y7.33 Z2.24 F2400.0 E144.595
G1 X-7.67 Y6.26 Z2.24 F2400.0 E144.663
G1 X-7.92 Y5.0 Z2.24 F2400.0 E144.73
G1 X-7.67 Y3.74 Z2.24 F2400.0 E144.798
G1 X-6.96 Y2.67 Z2.24 F2400.0 E144.866
G1 X-5.89 Y1.95 Z2.24 F2400.0 E144.934
G1 X-4.63 Y1.7 Z2.24 F2400.0 E145.002
G1 X-3.36 Y1.95 Z2.24 F2400.0 E145.07
G1 X-2.29 Y2.67 Z2.24 F2400.0 E145.138
G1 X-1.58 Y3.74 Z2.24 F2400.0 E145.206
G1 X-1.46 Y4.36 Z2.24 F2400.0 E145.239
G1 X-1.44 Y4.42 Z2.24 F2400.0 E145.243
G1 F1200.0
G1 E144.666
G1 F2400.0
M103
(</edge>)
(</boundaryPerimeter>)
(<nestedRing>)
(<boundaryPerimeter>)
(<boundaryPoint> X-5.927 Y5.752 Z2.241 </boundaryPoint>)
(<boundaryPoint> X-5.377 Y6.302 Z2.241 </boundaryPoint>)
(<boundaryPoint> X-4.625 Y6.503 Z2.241 </boundaryPoint>)
(<boundaryPoint> X-3.873 Y6.302 Z2.241 </boundaryPoint>)
(<boundaryPoint> X-3.323 Y5.752 Z2.241 </boundaryPoint>)
(<boundaryPoint> X-3.122 Y5.0 Z2.241 </boundaryPoint>)
(<boundaryPoint> X-3.323 Y4.248 Z2.241 </boundaryPoint>)
(<boundaryPoint> X-3.873 Y3.698 Z2.241 </boundaryPoint>)
(<boundaryPoint> X-4.625 Y3.497 Z2.241 </boundaryPoint>)
(<boundaryPoint> X-5.377 Y3.698 Z2.241 </boundaryPoint>)
(<boundaryPoint> X-5.927 Y4.248 Z2.241 </boundaryPoint>)
(<boundaryPoint> X-6.128 Y5.0 Z2.241 </boundaryPoint>)
(<edge> inner )
G1 X-3.0 Y4.7 Z2.24 F4200.0
G1 F1200.0
G1 E145.243
G1 F4200.0
M101
G1 X-3.14 Y4.14 Z2.24 F2400.0 E145.273
G1 X-3.77 Y3.52 Z2.24 F2400.0 E145.32
G1 X-4.63 Y3.29 Z2.24 F2400.0 E145.367
G1 X-5.48 Y3.52 Z2.24 F2400.0 E145.414
G1 X-6.11 Y4.14 Z2.24 F2400.0 E145.46
G1 X-6.34 Y5.0 Z2.24 F2400.0 E145.507
G1 X-6.11 Y5.86 Z2.24 F2400.0 E145.554
G1 X-5.48 Y6.48 Z2.24 F2400.0 E145.601
G1 X-4.63 Y6.71 Z2.24 F2400.0 E145.647
G1 X-3.77 Y6.48 Z2.24 F2400.0 E145.694
G1 X-3.14 Y5.86 Z2.24 F2400.0 E145.741
G1 X-2.92 Y5.0 Z2.24 F2400.0 E145.788
G1 X-2.98 Y4.76 Z2.24 F2400.0 E145.801
G1 X-3.0 Y4.7 Z2.24 F2400.0 E145.804
G1 F1200.0
G1 E145.635
G1 F2400.0
M103
(</edge>)
(</boundaryPerimeter>)
(</nestedRing>)
(<infill>)
(<infillBoundary>)
(<infillPoint> X-5.731 Y7.669 Z0.675 </infillPoint>)
(<infillPoint> X-6.667 Y7.042 Z0.675 </infillPoint>)
(<infillPoint> X-7.294 Y6.106 Z0.675 </infillPoint>)
(<infillPoint> X-7.514 Y5.0 Z0.675 </infillPoint>)
(<infillPoint> X-7.294 Y3.894 Z0.675 </infillPoint>)
(<infillPoint> X-6.667 Y2.958 Z0.675 </infillPoint>)
(<infillPoint> X-5.731 Y2.331 Z0.675 </infillPoint>)
(<infillPoint> X-4.625 Y2.111 Z0.675 </infillPoint>)
(<infillPoint> X-3.519 Y2.331 Z0.675 </infillPoint>)
(<infillPoint> X-2.583 Y2.958 Z0.675 </infillPoint>)
(<infillPoint> X-1.956 Y3.894 Z0.675 </infillPoint>)
(<infillPoint> X-1.736 Y5.0 Z0.675 </infillPoint>)
(<infillPoint> X-1.956 Y6.106 Z0.675 </infillPoint>)
(<infillPoint> X-2.583 Y7.042 Z0.675 </infillPoint>)
(<infillPoint> X-3.519 Y7.669 Z0.675 </infillPoint>)
(<infillPoint> X-4.625 Y7.889 Z0.675 </infillPoint>)
(</infillBoundary>)
(<infillBoundary>)
(<infillPoint> X-6.465 Y6.062 Z0.675 </infillPoint>)
(<infillPoint> X-5.687 Y6.84 Z0.675 </infillPoint>)
(<infillPoint> X-4.625 Y7.124 Z0.675 </infillPoint>)
(<infillPoint> X-3.563 Y6.84 Z0.675 </infillPoint>)
(<infillPoint> X-2.785 Y6.062 Z0.675 </infillPoint>)
(<infillPoint> X-2.501 Y5.0 Z0.675 </infillPoint>)
(<infillPoint> X-2.785 Y3.938 Z0.675 </infillPoint>)
(<infillPoint> X-3.563 Y3.16 Z0.675 </infillPoint>)
(<infillPoint> X-4.625 Y2.876 Z0.675 </infillPoint>)
(<infillPoint> X-5.687 Y3.16 Z0.675 </infillPoint>)
(<infillPoint> X-6.465 Y3.938 Z0.675 </infillPoint>)
(<infillPoint> X-6.749 Y5.0 Z0.675 </infillPoint>)
(</infillBoundary>)
;M108 R80.0
G1 X-2.4 Y5.71 Z2.24 F4200.0
G1 F1200.0
G1 E145.804
G1 F4200.0
M101
G1 X-2.4 Y6.27 Z2.24 F4800.0 E145.834
G1 X-2.8 Y6.47 Z2.24 F4800.0 E145.857
G1 X-2.8 Y6.85 Z2.24 F4800.0 E145.877
G1 X-3.2 Y6.87 Z2.24 F4800.0 E145.899
G1 X-3.2 Y7.12 Z2.24 F4800.0 E145.911
G1 X-3.6 Y7.14 Z2.24 F4800.0 E145.933
G1 X-3.6 Y7.39 Z2.24 F4800.0 E145.946
G1 X-4.0 Y7.48 Z2.24 F4800.0 E145.967
G1 X-4.0 Y7.25 Z2.24 F4800.0 E145.98
G1 X-4.4 Y7.35 Z2.24 F4800.0 E146.001
G1 X-4.4 Y7.56 Z2.24 F4800.0 E146.012
G1 X-4.8 Y7.57 Z2.24 F4800.0 E146.033
G1 X-4.8 Y7.37 Z2.24 F4800.0 E146.044
G1 X-5.2 Y7.26 Z2.24 F4800.0 E146.066
G1 X-5.2 Y7.49 Z2.24 F4800.0 E146.078
G1 X-5.6 Y7.41 Z2.24 F4800.0 E146.1
G1 X-5.6 Y7.15 Z2.24 F4800.0 E146.113
G1 X-6.0 Y7.15 Z2.24 F4800.0 E146.134
G1 X-6.0 Y6.92 Z2.24 F4800.0 E146.146
G1 X-6.4 Y6.88 Z2.24 F4800.0 E146.168
G1 X-6.4 Y6.52 Z2.24 F4800.0 E146.187
G1 X-6.8 Y6.34 Z2.24 F4800.0 E146.21
G1 X-6.8 Y5.89 Z2.24 F4800.0 E146.233
G1 X-7.2 Y5.14 Z2.24 F4800.0 E146.278
G1 X-7.2 Y4.86 Z2.24 F4800.0 E146.294
G1 X-6.8 Y4.11 Z2.24 F4800.0 E146.338
G1 X-6.8 Y3.66 Z2.24 F4800.0 E146.362
G1 X-6.4 Y3.48 Z2.24 F4800.0 E146.385
G1 X-6.4 Y3.12 Z2.24 F4800.0 E146.404
G1 X-6.0 Y3.08 Z2.24 F4800.0 E146.426
G1 X-6.0 Y2.85 Z2.24 F4800.0 E146.438
G1 X-5.6 Y2.85 Z2.24 F4800.0 E146.459
G1 X-5.6 Y2.59 Z2.24 F4800.0 E146.472
G1 X-5.2 Y2.51 Z2.24 F4800.0 E146.494
G1 X-5.2 Y2.74 Z2.24 F4800.0 E146.506
G1 X-4.8 Y2.63 Z2.24 F4800.0 E146.528
G1 X-4.8 Y2.43 Z2.24 F4800.0 E146.538
G1 X-4.4 Y2.44 Z2.24 F4800.0 E146.56
G1 X-4.4 Y2.65 Z2.24 F4800.0 E146.57
G1 X-4.0 Y2.75 Z2.24 F4800.0 E146.592
M73 P10 (display progress)
G1 X-4.0 Y2.52 Z2.24 F4800.0 E146.605
G1 X-3.6 Y2.61 Z2.24 F4800.0 E146.626
G1 X-3.6 Y2.86 Z2.24 F4800.0 E146.639
G1 X-3.2 Y2.88 Z2.24 F4800.0 E146.66
G1 X-3.2 Y3.13 Z2.24 F4800.0 E146.673
G1 X-2.4 Y4.29 Z2.24 F4800.0 E146.748
G1 X-2.4 Y3.73 Z2.24 F4800.0 E146.778
G1 X-2.8 Y3.53 Z2.24 F4800.0 E146.801
G1 X-2.8 Y3.15 Z2.24 F4800.0 E146.821
G1 F1200.0
G1 E145.821
G1 F4800.0
M103
(</infill>)
(</nestedRing>)
(</rotation>)
(</layer>)
(<layer> 2.511 )
(<supportLayer>)
;M108 R56.0
G1 X-4.7 Y3.91 Z2.51 F4200.0
G1 X-4.93 Y-3.91 Z2.51 F4200.0
G1 X-5.86 Y-5.4 Z2.51 F4200.0
G1 F1200.0
G1 E146.821
G1 F4200.0
M101
G1 X-3.9 Y-5.4 Z2.51 F4800.0 E146.894
G1 F1200.0
G1 E145.894
G1 F4800.0
M103
G1 X-3.76 Y-4.73 Z2.51 F4200.0
G1 X3.53 Y-5.1 Z2.51 F4200.0
G1 X3.65 Y-5.4 Z2.51 F4200.0
G1 F1200.0
G1 E146.894
G1 F4200.0
M101
G1 X5.61 Y-5.4 Z2.51 F4800.0 E146.966
G1 F1200.0
G1 E145.966
G1 F4800.0
M103
G1 X4.65 Y-3.95 Z2.51 F4200.0
G1 X4.95 Y3.91 Z2.51 F4200.0
G1 X5.86 Y5.4 Z2.51 F4200.0
G1 F1200.0
G1 E146.966
G1 F4200.0
M101
G1 X3.9 Y5.4 Z2.51 F4800.0 E147.039
G1 F1200.0
G1 E146.039
G1 F4800.0
M103
G1 X3.76 Y4.73 Z2.51 F4200.0
G1 X-3.53 Y5.1 Z2.51 F4200.0
G1 X-3.65 Y5.4 Z2.51 F4200.0
G1 F1200.0
G1 E147.039
G1 F4200.0
M101
G1 X-5.61 Y5.4 Z2.51 F4800.0 E147.111
G1 F1200.0
G1 E146.111
G1 F4800.0
M103
;M108 R80.0
(</supportLayer>)
(<rotation> (-1+1.22464679915e-16j) )
(<nestedRing>)
(<boundaryPerimeter>)
(<boundaryPoint> X-3.535 Y-8.234 Z2.511 </boundaryPoint>)
(<boundaryPoint> X-2.4 Y-7.475 Z2.511 </boundaryPoint>)
(<boundaryPoint> X-1.641 Y-6.34 Z2.511 </boundaryPoint>)
(<boundaryPoint> X-1.374 Y-5.0 Z2.511 </boundaryPoint>)
(<boundaryPoint> X-1.641 Y-3.66 Z2.511 </boundaryPoint>)
(<boundaryPoint> X-2.4 Y-2.525 Z2.511 </boundaryPoint>)
(<boundaryPoint> X-3.535 Y-1.766 Z2.511 </boundaryPoint>)
(<boundaryPoint> X-4.875 Y-1.499 Z2.511 </boundaryPoint>)
(<boundaryPoint> X-6.215 Y-1.766 Z2.511 </boundaryPoint>)
(<boundaryPoint> X-7.35 Y-2.525 Z2.511 </boundaryPoint>)
(<boundaryPoint> X-8.109 Y-3.66 Z2.511 </boundaryPoint>)
(<boundaryPoint> X-8.376 Y-5.0 Z2.511 </boundaryPoint>)
(<boundaryPoint> X-8.109 Y-6.34 Z2.511 </boundaryPoint>)
(<boundaryPoint> X-7.35 Y-7.475 Z2.511 </boundaryPoint>)
(<boundaryPoint> X-6.215 Y-8.234 Z2.511 </boundaryPoint>)
(<boundaryPoint> X-4.875 Y-8.501 Z2.511 </boundaryPoint>)
(<loop> inner )
G1 X-4.8 Y3.98 Z2.51 F4200.0
G1 X-4.9 Y-3.91 Z2.51 F4200.0
G1 X-6.16 Y-6.62 Z2.51 F4200.0
G1 F1200.0
G1 E147.111
G1 F4200.0
M101
G1 X-6.33 Y-6.45 Z2.51 F4800.0 E147.124
G1 X-6.72 Y-6.06 Z2.51 F4800.0 E147.153
G1 X-7.0 Y-5.0 Z2.51 F4800.0 E147.211
G1 X-6.72 Y-3.94 Z2.51 F4800.0 E147.269
G1 X-5.94 Y-3.16 Z2.51 F4800.0 E147.327
G1 X-4.88 Y-2.88 Z2.51 F4800.0 E147.385
G1 X-3.81 Y-3.16 Z2.51 F4800.0 E147.443
G1 X-3.04 Y-3.94 Z2.51 F4800.0 E147.501
G1 X-2.75 Y-5.0 Z2.51 F4800.0 E147.559
G1 X-3.04 Y-6.06 Z2.51 F4800.0 E147.618
G1 X-3.81 Y-6.84 Z2.51 F4800.0 E147.676
G1 X-4.88 Y-7.12 Z2.51 F4800.0 E147.734
G1 X-5.94 Y-6.84 Z2.51 F4800.0 E147.792
G1 X-6.16 Y-6.62 Z2.51 F4800.0 E147.808
G1 F1200.0
G1 E147.808
G1 F4800.0
M103
(</loop>)
(<loop> outer )
G1 X-7.05 Y-6.84 Z2.51 F4200.0
G1 F1200.0
G1 E147.808
G1 F4200.0
M101
G1 X-6.92 Y-7.04 Z2.51 F4800.0 E147.821
G1 X-5.98 Y-7.67 Z2.51 F4800.0 E147.88
G1 X-4.88 Y-7.89 Z2.51 F4800.0 E147.94
G1 X-3.77 Y-7.67 Z2.51 F4800.0 E148.0
G1 X-2.83 Y-7.04 Z2.51 F4800.0 E148.059
G1 X-2.21 Y-6.11 Z2.51 F4800.0 E148.119
G1 X-1.99 Y-5.0 Z2.51 F4800.0 E148.178
G1 X-2.21 Y-3.89 Z2.51 F4800.0 E148.238
G1 X-2.83 Y-2.96 Z2.51 F4800.0 E148.297
G1 X-3.77 Y-2.33 Z2.51 F4800.0 E148.357
G1 X-4.88 Y-2.11 Z2.51 F4800.0 E148.416
G1 X-5.98 Y-2.33 Z2.51 F4800.0 E148.476
G1 X-6.92 Y-2.96 Z2.51 F4800.0 E148.535
G1 X-7.54 Y-3.89 Z2.51 F4800.0 E148.595
G1 X-7.76 Y-5.0 Z2.51 F4800.0 E148.654
G1 X-7.54 Y-6.11 Z2.51 F4800.0 E148.714
G1 X-7.05 Y-6.84 Z2.51 F4800.0 E148.761
G1 F1200.0
G1 E148.761
G1 F4800.0
M103
(</loop>)
(<edge> outer )
;M108 R40.0
G1 X-7.34 Y-7.13 Z2.51 F4200.0
G1 F1200.0
G1 E148.761
G1 F4200.0
M101
G1 X-7.21 Y-7.33 Z2.51 F2400.0 E148.774
G1 X-6.14 Y-8.05 Z2.51 F2400.0 E148.841
G1 X-4.88 Y-8.3 Z2.51 F2400.0 E148.909
G1 X-3.61 Y-8.05 Z2.51 F2400.0 E148.977
G1 X-2.54 Y-7.33 Z2.51 F2400.0 E149.045
G1 X-1.83 Y-6.26 Z2.51 F2400.0 E149.113
G1 X-1.58 Y-5.0 Z2.51 F2400.0 E149.181
G1 X-1.83 Y-3.74 Z2.51 F2400.0 E149.249
G1 X-2.54 Y-2.67 Z2.51 F2400.0 E149.317
G1 X-3.61 Y-1.95 Z2.51 F2400.0 E149.385
G1 X-4.88 Y-1.7 Z2.51 F2400.0 E149.453
G1 X-6.14 Y-1.95 Z2.51 F2400.0 E149.521
G1 X-7.21 Y-2.67 Z2.51 F2400.0 E149.589
G1 X-7.92 Y-3.74 Z2.51 F2400.0 E149.657
G1 X-8.17 Y-5.0 Z2.51 F2400.0 E149.725
G1 X-7.92 Y-6.26 Z2.51 F2400.0 E149.793
G1 X-7.34 Y-7.13 Z2.51 F2400.0 E149.848
G1 F1200.0
G1 E149.182
G1 F2400.0
M103
(</edge>)
(</boundaryPerimeter>)
(<nestedRing>)
(<boundaryPerimeter>)
(<boundaryPoint> X-4.875 Y-6.503 Z2.511 </boundaryPoint>)
(<boundaryPoint> X-5.626 Y-6.302 Z2.511 </boundaryPoint>)
(<boundaryPoint> X-6.177 Y-5.752 Z2.511 </boundaryPoint>)
(<boundaryPoint> X-6.378 Y-5.0 Z2.511 </boundaryPoint>)
(<boundaryPoint> X-6.177 Y-4.248 Z2.511 </boundaryPoint>)
(<boundaryPoint> X-5.626 Y-3.698 Z2.511 </boundaryPoint>)
(<boundaryPoint> X-4.875 Y-3.497 Z2.511 </boundaryPoint>)
(<boundaryPoint> X-4.123 Y-3.698 Z2.511 </boundaryPoint>)
(<boundaryPoint> X-3.573 Y-4.248 Z2.511 </boundaryPoint>)
(<boundaryPoint> X-3.372 Y-5.0 Z2.511 </boundaryPoint>)
(<boundaryPoint> X-3.573 Y-5.752 Z2.511 </boundaryPoint>)
(<boundaryPoint> X-4.123 Y-6.302 Z2.511 </boundaryPoint>)
(<edge> inner )
G1 X-5.88 Y-6.34 Z2.51 F4200.0
G1 F1200.0
G1 E149.848
G1 F4200.0
M101
G1 X-6.05 Y-6.17 Z2.51 F2400.0 E149.861
G1 X-6.36 Y-5.86 Z2.51 F2400.0 E149.884
G1 X-6.59 Y-5.0 Z2.51 F2400.0 E149.931
G1 X-6.36 Y-4.14 Z2.51 F2400.0 E149.978
G1 X-5.73 Y-3.52 Z2.51 F2400.0 E150.024
G1 X-4.88 Y-3.29 Z2.51 F2400.0 E150.071
G1 X-4.02 Y-3.52 Z2.51 F2400.0 E150.118
G1 X-3.39 Y-4.14 Z2.51 F2400.0 E150.165
G1 X-3.17 Y-5.0 Z2.51 F2400.0 E150.211
G1 X-3.39 Y-5.86 Z2.51 F2400.0 E150.258
G1 X-4.02 Y-6.48 Z2.51 F2400.0 E150.305
G1 X-4.88 Y-6.71 Z2.51 F2400.0 E150.352
G1 X-5.73 Y-6.48 Z2.51 F2400.0 E150.398
G1 X-5.88 Y-6.34 Z2.51 F2400.0 E150.409
G1 F1200.0
G1 E149.409
G1 F2400.0
M103
(</edge>)
(</boundaryPerimeter>)
(</nestedRing>)
(<infill>)
(<infillBoundary>)
(<infillPoint> X-3.769 Y-7.669 Z0.945 </infillPoint>)
(<infillPoint> X-2.833 Y-7.042 Z0.945 </infillPoint>)
(<infillPoint> X-2.206 Y-6.106 Z0.945 </infillPoint>)
(<infillPoint> X-1.986 Y-5.0 Z0.945 </infillPoint>)
(<infillPoint> X-2.206 Y-3.894 Z0.945 </infillPoint>)
(<infillPoint> X-2.833 Y-2.958 Z0.945 </infillPoint>)
(<infillPoint> X-3.769 Y-2.331 Z0.945 </infillPoint>)
(<infillPoint> X-4.875 Y-2.111 Z0.945 </infillPoint>)
(<infillPoint> X-5.981 Y-2.331 Z0.945 </infillPoint>)
(<infillPoint> X-6.917 Y-2.958 Z0.945 </infillPoint>)
(<infillPoint> X-7.544 Y-3.894 Z0.945 </infillPoint>)
(<infillPoint> X-7.764 Y-5.0 Z0.945 </infillPoint>)
(<infillPoint> X-7.544 Y-6.106 Z0.945 </infillPoint>)
(<infillPoint> X-6.917 Y-7.042 Z0.945 </infillPoint>)
(<infillPoint> X-5.981 Y-7.669 Z0.945 </infillPoint>)
(<infillPoint> X-4.875 Y-7.889 Z0.945 </infillPoint>)
(</infillBoundary>)
(<infillBoundary>)
(<infillPoint> X-4.875 Y-7.124 Z0.945 </infillPoint>)
(<infillPoint> X-5.936 Y-6.84 Z0.945 </infillPoint>)
(<infillPoint> X-6.715 Y-6.063 Z0.945 </infillPoint>)
(<infillPoint> X-6.999 Y-5.0 Z0.945 </infillPoint>)
(<infillPoint> X-6.715 Y-3.937 Z0.945 </infillPoint>)
(<infillPoint> X-5.936 Y-3.16 Z0.945 </infillPoint>)
(<infillPoint> X-4.875 Y-2.876 Z0.945 </infillPoint>)
(<infillPoint> X-3.813 Y-3.16 Z0.945 </infillPoint>)
(<infillPoint> X-3.035 Y-3.938 Z0.945 </infillPoint>)
(<infillPoint> X-2.751 Y-5.0 Z0.945 </infillPoint>)
(<infillPoint> X-3.035 Y-6.062 Z0.945 </infillPoint>)
(<infillPoint> X-3.813 Y-6.84 Z0.945 </infillPoint>)
(</infillBoundary>)
;M108 R80.0
G1 X-6.76 Y-5.0 Z2.51 F4200.0
G1 X-4.86 Y-2.4 Z2.51 F4200.0
G1 F1200.0
G1 E150.409
G1 F4200.0
M101
G1 X-4.89 Y-2.4 Z2.51 F4800.0 E150.411
G1 X-5.67 Y-2.8 Z2.51 F4800.0 E150.458
G1 X-6.18 Y-2.8 Z2.51 F4800.0 E150.484
G1 X-6.37 Y-3.2 Z2.51 F4800.0 E150.508
G1 X-6.74 Y-3.2 Z2.51 F4800.0 E150.527
G1 X-6.77 Y-3.6 Z2.51 F4800.0 E150.548
G1 X-7.01 Y-3.6 Z2.51 F4800.0 E150.561
G1 X-7.02 Y-4.0 Z2.51 F4800.0 E150.582
G1 X-7.28 Y-4.0 Z2.51 F4800.0 E150.596
G1 X-7.36 Y-4.4 Z2.51 F4800.0 E150.617
G1 X-7.13 Y-4.4 Z2.51 F4800.0 E150.629
G1 X-7.24 Y-4.8 Z2.51 F4800.0 E150.651
G1 X-7.44 Y-4.8 Z2.51 F4800.0 E150.662
G1 X-7.44 Y-5.2 Z2.51 F4800.0 E150.683
G1 X-7.24 Y-5.2 Z2.51 F4800.0 E150.694
G1 X-7.13 Y-5.6 Z2.51 F4800.0 E150.716
G1 X-7.36 Y-5.6 Z2.51 F4800.0 E150.728
G1 X-7.28 Y-6.0 Z2.51 F4800.0 E150.749
G1 X-7.02 Y-6.0 Z2.51 F4800.0 E150.763
G1 X-7.01 Y-6.4 Z2.51 F4800.0 E150.784
G1 X-6.77 Y-6.4 Z2.51 F4800.0 E150.797
G1 X-6.74 Y-6.8 Z2.51 F4800.0 E150.818
G1 X-6.37 Y-6.8 Z2.51 F4800.0 E150.837
G1 X-6.18 Y-7.2 Z2.51 F4800.0 E150.861
G1 X-5.67 Y-7.2 Z2.51 F4800.0 E150.888
G1 X-4.89 Y-7.6 Z2.51 F4800.0 E150.934
G1 X-4.86 Y-7.6 Z2.51 F4800.0 E150.936
G1 X-4.08 Y-7.2 Z2.51 F4800.0 E150.982
G1 X-3.57 Y-7.2 Z2.51 F4800.0 E151.009
G1 X-3.38 Y-6.8 Z2.51 F4800.0 E151.032
G1 X-3.01 Y-6.8 Z2.51 F4800.0 E151.052
G1 X-2.98 Y-6.4 Z2.51 F4800.0 E151.073
G1 X-2.74 Y-6.4 Z2.51 F4800.0 E151.085
G1 X-2.73 Y-6.0 Z2.51 F4800.0 E151.107
G1 X-2.47 Y-6.0 Z2.51 F4800.0 E151.12
G1 X-2.39 Y-5.6 Z2.51 F4800.0 E151.142
G1 X-2.62 Y-5.6 Z2.51 F4800.0 E151.154
G1 X-2.52 Y-5.2 Z2.51 F4800.0 E151.176
G1 X-2.31 Y-5.2 Z2.51 F4800.0 E151.186
G1 X-2.31 Y-4.8 Z2.51 F4800.0 E151.208
G1 X-2.52 Y-4.8 Z2.51 F4800.0 E151.218
G1 X-2.62 Y-4.4 Z2.51 F4800.0 E151.24
G1 X-2.39 Y-4.4 Z2.51 F4800.0 E151.252
G1 X-2.47 Y-4.0 Z2.51 F4800.0 E151.274
G1 X-2.73 Y-4.0 Z2.51 F4800.0 E151.287
G1 X-2.74 Y-3.6 Z2.51 F4800.0 E151.309
G1 X-2.98 Y-3.6 Z2.51 F4800.0 E151.321
G1 X-3.01 Y-3.2 Z2.51 F4800.0 E151.342
G1 X-3.38 Y-3.2 Z2.51 F4800.0 E151.362
G1 X-3.57 Y-2.8 Z2.51 F4800.0 E151.385
G1 X-4.08 Y-2.8 Z2.51 F4800.0 E151.412
G1 F1200.0
G1 E150.412
G1 F4800.0
M103
(</infill>)
(</nestedRing>)
(<nestedRing>)
(<boundaryPerimeter>)
(<boundaryPoint> X-5.965 Y8.234 Z2.511 </boundaryPoint>)
(<boundaryPoint> X-7.1 Y7.475 Z2.511 </boundaryPoint>)
(<boundaryPoint> X-7.859 Y6.34 Z2.511 </boundaryPoint>)
(<boundaryPoint> X-8.126 Y5.0 Z2.511 </boundaryPoint>)
(<boundaryPoint> X-7.859 Y3.66 Z2.511 </boundaryPoint>)
(<boundaryPoint> X-7.1 Y2.525 Z2.511 </boundaryPoint>)
(<boundaryPoint> X-5.965 Y1.766 Z2.511 </boundaryPoint>)
(<boundaryPoint> X-4.625 Y1.499 Z2.511 </boundaryPoint>)
(<boundaryPoint> X-3.285 Y1.766 Z2.511 </boundaryPoint>)
(<boundaryPoint> X-2.15 Y2.525 Z2.511 </boundaryPoint>)
(<boundaryPoint> X-1.391 Y3.66 Z2.511 </boundaryPoint>)
(<boundaryPoint> X-1.124 Y5.0 Z2.511 </boundaryPoint>)
(<boundaryPoint> X-1.391 Y6.34 Z2.511 </boundaryPoint>)
(<boundaryPoint> X-2.15 Y7.475 Z2.511 </boundaryPoint>)
(<boundaryPoint> X-3.285 Y8.234 Z2.511 </boundaryPoint>)
(<boundaryPoint> X-4.625 Y8.501 Z2.511 </boundaryPoint>)
(<loop> inner )
G1 X-5.19 Y-3.88 Z2.51 F4200.0
G1 X-4.43 Y3.9 Z2.51 F4200.0
M73 P11 (display progress)
G1 X-4.39 Y2.94 Z2.51 F4200.0
G1 F1200.0
G1 E151.412
G1 F4200.0
M101
G1 X-4.63 Y2.88 Z2.51 F4800.0 E151.424
G1 X-5.69 Y3.16 Z2.51 F4800.0 E151.483
G1 X-6.47 Y3.94 Z2.51 F4800.0 E151.541
G1 X-6.75 Y5.0 Z2.51 F4800.0 E151.599
G1 X-6.47 Y6.06 Z2.51 F4800.0 E151.657
G1 X-5.69 Y6.84 Z2.51 F4800.0 E151.715
G1 X-4.63 Y7.12 Z2.51 F4800.0 E151.773
G1 X-3.56 Y6.84 Z2.51 F4800.0 E151.831
G1 X-2.79 Y6.06 Z2.51 F4800.0 E151.889
G1 X-2.5 Y5.0 Z2.51 F4800.0 E151.947
G1 X-2.79 Y3.94 Z2.51 F4800.0 E152.005
G1 X-3.56 Y3.16 Z2.51 F4800.0 E152.063
G1 X-4.39 Y2.94 Z2.51 F4800.0 E152.109
G1 F1200.0
G1 E152.109
G1 F4800.0
M103
(</loop>)
(<loop> outer )
G1 X-4.86 Y2.16 Z2.51 F4200.0
G1 F1200.0
G1 E152.109
G1 F4200.0
M101
G1 X-4.63 Y2.11 Z2.51 F4800.0 E152.121
G1 X-3.52 Y2.33 Z2.51 F4800.0 E152.181
G1 X-2.58 Y2.96 Z2.51 F4800.0 E152.241
G1 X-1.96 Y3.89 Z2.51 F4800.0 E152.3
G1 X-1.74 Y5.0 Z2.51 F4800.0 E152.36
G1 X-1.96 Y6.11 Z2.51 F4800.0 E152.419
G1 X-2.58 Y7.04 Z2.51 F4800.0 E152.479
G1 X-3.52 Y7.67 Z2.51 F4800.0 E152.538
G1 X-4.63 Y7.89 Z2.51 F4800.0 E152.598
G1 X-5.73 Y7.67 Z2.51 F4800.0 E152.657
G1 X-6.67 Y7.04 Z2.51 F4800.0 E152.717
G1 X-7.29 Y6.11 Z2.51 F4800.0 E152.776
G1 X-7.51 Y5.0 Z2.51 F4800.0 E152.836
G1 X-7.29 Y3.89 Z2.51 F4800.0 E152.896
G1 X-6.67 Y2.96 Z2.51 F4800.0 E152.955
G1 X-5.73 Y2.33 Z2.51 F4800.0 E153.015
G1 X-4.86 Y2.16 Z2.51 F4800.0 E153.062
G1 F1200.0
G1 E153.062
G1 F4800.0
M103
(</loop>)
(<edge> outer )
;M108 R40.0
G1 X-4.86 Y1.75 Z2.51 F4200.0
G1 F1200.0
G1 E153.062
G1 F4200.0
M101
G1 X-4.63 Y1.7 Z2.51 F2400.0 E153.074
G1 X-3.36 Y1.95 Z2.51 F2400.0 E153.142
G1 X-2.29 Y2.67 Z2.51 F2400.0 E153.21
G1 X-1.58 Y3.74 Z2.51 F2400.0 E153.278
G1 X-1.33 Y5.0 Z2.51 F2400.0 E153.346
G1 X-1.58 Y6.26 Z2.51 F2400.0 E153.414
G1 X-2.29 Y7.33 Z2.51 F2400.0 E153.482
G1 X-3.36 Y8.05 Z2.51 F2400.0 E153.55
G1 X-4.63 Y8.3 Z2.51 F2400.0 E153.618
G1 X-5.89 Y8.05 Z2.51 F2400.0 E153.686
G1 X-6.96 Y7.33 Z2.51 F2400.0 E153.754
G1 X-7.67 Y6.26 Z2.51 F2400.0 E153.822
G1 X-7.92 Y5.0 Z2.51 F2400.0 E153.89
G1 X-7.67 Y3.74 Z2.51 F2400.0 E153.958
G1 X-6.96 Y2.67 Z2.51 F2400.0 E154.026
G1 X-5.89 Y1.95 Z2.51 F2400.0 E154.093
G1 X-4.86 Y1.75 Z2.51 F2400.0 E154.149
G1 F1200.0
G1 E153.481
G1 F2400.0
M103
(</edge>)
(</boundaryPerimeter>)
(<nestedRing>)
(<boundaryPerimeter>)
(<boundaryPoint> X-5.927 Y5.752 Z2.511 </boundaryPoint>)
(<boundaryPoint> X-5.377 Y6.302 Z2.511 </boundaryPoint>)
(<boundaryPoint> X-4.625 Y6.503 Z2.511 </boundaryPoint>)
(<boundaryPoint> X-3.873 Y6.302 Z2.511 </boundaryPoint>)
(<boundaryPoint> X-3.323 Y5.752 Z2.511 </boundaryPoint>)
(<boundaryPoint> X-3.122 Y5.0 Z2.511 </boundaryPoint>)
(<boundaryPoint> X-3.323 Y4.248 Z2.511 </boundaryPoint>)
(<boundaryPoint> X-3.873 Y3.698 Z2.511 </boundaryPoint>)
(<boundaryPoint> X-4.625 Y3.497 Z2.511 </boundaryPoint>)
(<boundaryPoint> X-5.377 Y3.698 Z2.511 </boundaryPoint>)
(<boundaryPoint> X-5.927 Y4.248 Z2.511 </boundaryPoint>)
(<boundaryPoint> X-6.128 Y5.0 Z2.511 </boundaryPoint>)
(<edge> inner )
G1 X-4.39 Y3.35 Z2.51 F4200.0
G1 F1200.0
G1 E154.149
G1 F4200.0
M101
G1 X-4.63 Y3.29 Z2.51 F2400.0 E154.161
G1 X-5.48 Y3.52 Z2.51 F2400.0 E154.208
G1 X-6.11 Y4.14 Z2.51 F2400.0 E154.255
G1 X-6.34 Y5.0 Z2.51 F2400.0 E154.302
G1 X-6.11 Y5.86 Z2.51 F2400.0 E154.348
G1 X-5.48 Y6.48 Z2.51 F2400.0 E154.395
G1 X-4.63 Y6.71 Z2.51 F2400.0 E154.442
G1 X-3.77 Y6.48 Z2.51 F2400.0 E154.489
G1 X-3.14 Y5.86 Z2.51 F2400.0 E154.536
G1 X-2.92 Y5.0 Z2.51 F2400.0 E154.582
G1 X-3.14 Y4.14 Z2.51 F2400.0 E154.629
G1 X-3.77 Y3.52 Z2.51 F2400.0 E154.676
G1 X-4.39 Y3.35 Z2.51 F2400.0 E154.71
G1 F1200.0
G1 E153.71
G1 F2400.0
M103
(</edge>)
(</boundaryPerimeter>)
(</nestedRing>)
(<infill>)
(<infillBoundary>)
(<infillPoint> X-5.731 Y7.669 Z0.945 </infillPoint>)
(<infillPoint> X-6.667 Y7.042 Z0.945 </infillPoint>)
(<infillPoint> X-7.294 Y6.106 Z0.945 </infillPoint>)
(<infillPoint> X-7.514 Y5.0 Z0.945 </infillPoint>)
(<infillPoint> X-7.294 Y3.894 Z0.945 </infillPoint>)
(<infillPoint> X-6.667 Y2.958 Z0.945 </infillPoint>)
(<infillPoint> X-5.731 Y2.331 Z0.945 </infillPoint>)
(<infillPoint> X-4.625 Y2.111 Z0.945 </infillPoint>)
(<infillPoint> X-3.519 Y2.331 Z0.945 </infillPoint>)
(<infillPoint> X-2.583 Y2.958 Z0.945 </infillPoint>)
(<infillPoint> X-1.956 Y3.894 Z0.945 </infillPoint>)
(<infillPoint> X-1.736 Y5.0 Z0.945 </infillPoint>)
(<infillPoint> X-1.956 Y6.106 Z0.945 </infillPoint>)
(<infillPoint> X-2.583 Y7.042 Z0.945 </infillPoint>)
(<infillPoint> X-3.519 Y7.669 Z0.945 </infillPoint>)
(<infillPoint> X-4.625 Y7.889 Z0.945 </infillPoint>)
(</infillBoundary>)
(<infillBoundary>)
(<infillPoint> X-6.465 Y6.062 Z0.945 </infillPoint>)
(<infillPoint> X-5.687 Y6.84 Z0.945 </infillPoint>)
(<infillPoint> X-4.625 Y7.124 Z0.945 </infillPoint>)
(<infillPoint> X-3.563 Y6.84 Z0.945 </infillPoint>)
(<infillPoint> X-2.785 Y6.062 Z0.945 </infillPoint>)
(<infillPoint> X-2.501 Y5.0 Z0.945 </infillPoint>)
(<infillPoint> X-2.785 Y3.938 Z0.945 </infillPoint>)
(<infillPoint> X-3.563 Y3.16 Z0.945 </infillPoint>)
(<infillPoint> X-4.625 Y2.876 Z0.945 </infillPoint>)
(<infillPoint> X-5.687 Y3.16 Z0.945 </infillPoint>)
(<infillPoint> X-6.465 Y3.938 Z0.945 </infillPoint>)
(<infillPoint> X-6.749 Y5.0 Z0.945 </infillPoint>)
(</infillBoundary>)
;M108 R80.0
G1 X-2.14 Y4.4 Z2.51 F4200.0
G1 F1200.0
G1 E154.71
G1 F4200.0
M101
G1 X-2.37 Y4.4 Z2.51 F4800.0 E154.722
G1 X-2.48 Y4.0 Z2.51 F4800.0 E154.744
G1 X-2.22 Y4.0 Z2.51 F4800.0 E154.757
G1 X-2.49 Y3.6 Z2.51 F4800.0 E154.783
G1 X-2.73 Y3.6 Z2.51 F4800.0 E154.795
G1 X-2.76 Y3.2 Z2.51 F4800.0 E154.817
G1 X-3.13 Y3.2 Z2.51 F4800.0 E154.836
G1 X-3.32 Y2.8 Z2.51 F4800.0 E154.86
G1 X-3.83 Y2.8 Z2.51 F4800.0 E154.886
G1 X-4.61 Y2.4 Z2.51 F4800.0 E154.933
G1 X-4.64 Y2.4 Z2.51 F4800.0 E154.935
G1 X-5.43 Y2.8 Z2.51 F4800.0 E154.981
G1 X-5.93 Y2.8 Z2.51 F4800.0 E155.007
G1 X-6.12 Y3.2 Z2.51 F4800.0 E155.031
G1 X-6.49 Y3.2 Z2.51 F4800.0 E155.05
G1 X-6.52 Y3.6 Z2.51 F4800.0 E155.072
G1 X-6.76 Y3.6 Z2.51 F4800.0 E155.084
G1 X-6.77 Y4.0 Z2.51 F4800.0 E155.105
G1 X-7.03 Y4.0 Z2.51 F4800.0 E155.119
G1 X-7.11 Y4.4 Z2.51 F4800.0 E155.14
G1 X-6.88 Y4.4 Z2.51 F4800.0 E155.152
G1 X-6.99 Y4.8 Z2.51 F4800.0 E155.174
G1 X-7.19 Y4.8 Z2.51 F4800.0 E155.185
G1 X-7.19 Y5.2 Z2.51 F4800.0 E155.206
G1 X-6.99 Y5.2 Z2.51 F4800.0 E155.217
G1 X-6.88 Y5.6 Z2.51 F4800.0 E155.239
G1 X-7.11 Y5.6 Z2.51 F4800.0 E155.251
G1 X-7.03 Y6.0 Z2.51 F4800.0 E155.273
G1 X-6.77 Y6.0 Z2.51 F4800.0 E155.286
G1 X-6.76 Y6.4 Z2.51 F4800.0 E155.307
G1 X-6.52 Y6.4 Z2.51 F4800.0 E155.32
G1 X-6.49 Y6.8 Z2.51 F4800.0 E155.341
G1 X-6.12 Y6.8 Z2.51 F4800.0 E155.36
G1 X-5.93 Y7.2 Z2.51 F4800.0 E155.384
G1 X-5.43 Y7.2 Z2.51 F4800.0 E155.411
G1 X-4.64 Y7.6 Z2.51 F4800.0 E155.457
G1 X-4.61 Y7.6 Z2.51 F4800.0 E155.459
G1 X-3.83 Y7.2 Z2.51 F4800.0 E155.505
G1 X-3.32 Y7.2 Z2.51 F4800.0 E155.532
G1 X-3.13 Y6.8 Z2.51 F4800.0 E155.555
G1 X-2.76 Y6.8 Z2.51 F4800.0 E155.575
G1 X-2.73 Y6.4 Z2.51 F4800.0 E155.596
G1 X-2.49 Y6.4 Z2.51 F4800.0 E155.608
G1 X-2.48 Y6.0 Z2.51 F4800.0 E155.63
G1 X-2.22 Y6.0 Z2.51 F4800.0 E155.643
G1 X-2.14 Y5.6 Z2.51 F4800.0 E155.665
G1 X-2.37 Y5.6 Z2.51 F4800.0 E155.677
G1 X-2.27 Y5.2 Z2.51 F4800.0 E155.699
G1 X-2.06 Y5.2 Z2.51 F4800.0 E155.709
G1 X-2.06 Y4.8 Z2.51 F4800.0 E155.731
G1 X-2.27 Y4.8 Z2.51 F4800.0 E155.741
G1 F1200.0
G1 E154.741
G1 F4800.0
M103
(</infill>)
(</nestedRing>)
(<nestedRing>)
(<boundaryPerimeter>)
(<boundaryPoint> X3.535 Y1.766 Z2.511 </boundaryPoint>)
(<boundaryPoint> X4.875 Y1.499 Z2.511 </boundaryPoint>)
(<boundaryPoint> X6.215 Y1.766 Z2.511 </boundaryPoint>)
(<boundaryPoint> X7.35 Y2.525 Z2.511 </boundaryPoint>)
(<boundaryPoint> X8.109 Y3.66 Z2.511 </boundaryPoint>)
(<boundaryPoint> X8.376 Y5.0 Z2.511 </boundaryPoint>)
(<boundaryPoint> X8.109 Y6.34 Z2.511 </boundaryPoint>)
(<boundaryPoint> X7.35 Y7.475 Z2.511 </boundaryPoint>)
(<boundaryPoint> X6.215 Y8.234 Z2.511 </boundaryPoint>)
(<boundaryPoint> X4.875 Y8.501 Z2.511 </boundaryPoint>)
(<boundaryPoint> X3.535 Y8.234 Z2.511 </boundaryPoint>)
(<boundaryPoint> X2.4 Y7.475 Z2.511 </boundaryPoint>)
(<boundaryPoint> X1.641 Y6.34 Z2.511 </boundaryPoint>)
(<boundaryPoint> X1.374 Y5.0 Z2.511 </boundaryPoint>)
(<boundaryPoint> X1.641 Y3.66 Z2.511 </boundaryPoint>)
(<boundaryPoint> X2.4 Y2.525 Z2.511 </boundaryPoint>)
(<loop> inner )
G1 X-3.53 Y5.15 Z2.51 F4200.0
G1 X3.78 Y4.94 Z2.51 F4200.0
G1 X2.81 Y4.77 Z2.51 F4200.0
G1 F1200.0
G1 E155.741
G1 F4200.0
M101
G1 X2.75 Y5.0 Z2.51 F4800.0 E155.754
G1 X3.04 Y6.06 Z2.51 F4800.0 E155.812
G1 X3.81 Y6.84 Z2.51 F4800.0 E155.87
G1 X4.88 Y7.12 Z2.51 F4800.0 E155.928
G1 X5.94 Y6.84 Z2.51 F4800.0 E155.986
G1 X6.72 Y6.06 Z2.51 F4800.0 E156.044
G1 X7.0 Y5.0 Z2.51 F4800.0 E156.103
G1 X6.72 Y3.94 Z2.51 F4800.0 E156.161
G1 X5.94 Y3.16 Z2.51 F4800.0 E156.219
G1 X4.88 Y2.88 Z2.51 F4800.0 E156.277
G1 X3.81 Y3.16 Z2.51 F4800.0 E156.335
G1 X3.04 Y3.94 Z2.51 F4800.0 E156.393
G1 X2.81 Y4.77 Z2.51 F4800.0 E156.438
G1 F1200.0
G1 E156.438
G1 F4800.0
M103
(</loop>)
(<loop> outer )
G1 X2.03 Y5.23 Z2.51 F4200.0
G1 F1200.0
G1 E156.438
G1 F4200.0
M101
G1 X1.99 Y5.0 Z2.51 F4800.0 E156.451
G1 X2.21 Y3.89 Z2.51 F4800.0 E156.511
G1 X2.83 Y2.96 Z2.51 F4800.0 E156.57
G1 X3.77 Y2.33 Z2.51 F4800.0 E156.63
G1 X4.88 Y2.11 Z2.51 F4800.0 E156.689
G1 X5.98 Y2.33 Z2.51 F4800.0 E156.749
G1 X6.92 Y2.96 Z2.51 F4800.0 E156.808
G1 X7.54 Y3.89 Z2.51 F4800.0 E156.868
G1 X7.76 Y5.0 Z2.51 F4800.0 E156.927
G1 X7.54 Y6.11 Z2.51 F4800.0 E156.987
G1 X6.92 Y7.04 Z2.51 F4800.0 E157.046
G1 X5.98 Y7.67 Z2.51 F4800.0 E157.106
G1 X4.88 Y7.89 Z2.51 F4800.0 E157.166
G1 X3.77 Y7.67 Z2.51 F4800.0 E157.225
G1 X2.83 Y7.04 Z2.51 F4800.0 E157.285
G1 X2.21 Y6.11 Z2.51 F4800.0 E157.344
G1 X2.03 Y5.23 Z2.51 F4800.0 E157.391
G1 F1200.0
G1 E157.391
G1 F4800.0
M103
(</loop>)
(<edge> outer )
;M108 R40.0
G1 X1.63 Y5.23 Z2.51 F4200.0
G1 F1200.0
G1 E157.391
G1 F4200.0
M101
G1 X1.58 Y5.0 Z2.51 F2400.0 E157.404
G1 X1.83 Y3.74 Z2.51 F2400.0 E157.472
G1 X2.54 Y2.67 Z2.51 F2400.0 E157.54
G1 X3.61 Y1.95 Z2.51 F2400.0 E157.608
G1 X4.88 Y1.7 Z2.51 F2400.0 E157.676
G1 X6.14 Y1.95 Z2.51 F2400.0 E157.744
G1 X7.21 Y2.67 Z2.51 F2400.0 E157.811
G1 X7.92 Y3.74 Z2.51 F2400.0 E157.879
G1 X8.17 Y5.0 Z2.51 F2400.0 E157.947
G1 X7.92 Y6.26 Z2.51 F2400.0 E158.015
G1 X7.21 Y7.33 Z2.51 F2400.0 E158.083
G1 X6.14 Y8.05 Z2.51 F2400.0 E158.151
G1 X4.88 Y8.3 Z2.51 F2400.0 E158.219
G1 X3.61 Y8.05 Z2.51 F2400.0 E158.287
G1 X2.54 Y7.33 Z2.51 F2400.0 E158.355
G1 X1.83 Y6.26 Z2.51 F2400.0 E158.423
G1 X1.63 Y5.23 Z2.51 F2400.0 E158.478
G1 F1200.0
G1 E157.81
G1 F2400.0
M103
(</edge>)
(</boundaryPerimeter>)
(<nestedRing>)
(<boundaryPerimeter>)
(<boundaryPoint> X4.875 Y6.503 Z2.511 </boundaryPoint>)
(<boundaryPoint> X5.627 Y6.302 Z2.511 </boundaryPoint>)
(<boundaryPoint> X6.177 Y5.752 Z2.511 </boundaryPoint>)
(<boundaryPoint> X6.378 Y5.0 Z2.511 </boundaryPoint>)
(<boundaryPoint> X6.177 Y4.248 Z2.511 </boundaryPoint>)
(<boundaryPoint> X5.627 Y3.698 Z2.511 </boundaryPoint>)
(<boundaryPoint> X4.875 Y3.497 Z2.511 </boundaryPoint>)
(<boundaryPoint> X4.123 Y3.698 Z2.511 </boundaryPoint>)
(<boundaryPoint> X3.573 Y4.248 Z2.511 </boundaryPoint>)
(<boundaryPoint> X3.372 Y5.0 Z2.511 </boundaryPoint>)
(<boundaryPoint> X3.573 Y5.752 Z2.511 </boundaryPoint>)
(<boundaryPoint> X4.123 Y6.302 Z2.511 </boundaryPoint>)
M73 P12 (display progress)
(<edge> inner )
G1 X3.23 Y4.77 Z2.51 F4200.0
G1 F1200.0
G1 E158.478
G1 F4200.0
M101
G1 X3.17 Y5.0 Z2.51 F2400.0 E158.491
G1 X3.39 Y5.86 Z2.51 F2400.0 E158.538
G1 X4.02 Y6.48 Z2.51 F2400.0 E158.585
G1 X4.88 Y6.71 Z2.51 F2400.0 E158.631
G1 X5.73 Y6.48 Z2.51 F2400.0 E158.678
G1 X6.36 Y5.86 Z2.51 F2400.0 E158.725
G1 X6.59 Y5.0 Z2.51 F2400.0 E158.772
G1 X6.36 Y4.14 Z2.51 F2400.0 E158.818
G1 X5.73 Y3.52 Z2.51 F2400.0 E158.865
G1 X4.88 Y3.29 Z2.51 F2400.0 E158.912
G1 X4.02 Y3.52 Z2.51 F2400.0 E158.959
G1 X3.39 Y4.14 Z2.51 F2400.0 E159.005
G1 X3.23 Y4.77 Z2.51 F2400.0 E159.039
G1 F1200.0
G1 E158.039
G1 F2400.0
M103
(</edge>)
(</boundaryPerimeter>)
(</nestedRing>)
(<infill>)
(<infillBoundary>)
(<infillPoint> X3.769 Y2.331 Z0.945 </infillPoint>)
(<infillPoint> X4.875 Y2.111 Z0.945 </infillPoint>)
(<infillPoint> X5.981 Y2.331 Z0.945 </infillPoint>)
(<infillPoint> X6.917 Y2.958 Z0.945 </infillPoint>)
(<infillPoint> X7.544 Y3.894 Z0.945 </infillPoint>)
(<infillPoint> X7.764 Y5.0 Z0.945 </infillPoint>)
(<infillPoint> X7.544 Y6.106 Z0.945 </infillPoint>)
(<infillPoint> X6.917 Y7.042 Z0.945 </infillPoint>)
(<infillPoint> X5.981 Y7.669 Z0.945 </infillPoint>)
(<infillPoint> X4.875 Y7.889 Z0.945 </infillPoint>)
(<infillPoint> X3.769 Y7.669 Z0.945 </infillPoint>)
(<infillPoint> X2.833 Y7.042 Z0.945 </infillPoint>)
(<infillPoint> X2.206 Y6.106 Z0.945 </infillPoint>)
(<infillPoint> X1.986 Y5.0 Z0.945 </infillPoint>)
(<infillPoint> X2.206 Y3.894 Z0.945 </infillPoint>)
(<infillPoint> X2.833 Y2.958 Z0.945 </infillPoint>)
(</infillBoundary>)
(<infillBoundary>)
(<infillPoint> X4.875 Y7.124 Z0.945 </infillPoint>)
(<infillPoint> X5.937 Y6.84 Z0.945 </infillPoint>)
(<infillPoint> X6.715 Y6.062 Z0.945 </infillPoint>)
(<infillPoint> X6.999 Y5.0 Z0.945 </infillPoint>)
(<infillPoint> X6.715 Y3.938 Z0.945 </infillPoint>)
(<infillPoint> X5.937 Y3.16 Z0.945 </infillPoint>)
(<infillPoint> X4.875 Y2.876 Z0.945 </infillPoint>)
(<infillPoint> X3.813 Y3.16 Z0.945 </infillPoint>)
(<infillPoint> X3.035 Y3.938 Z0.945 </infillPoint>)
(<infillPoint> X2.751 Y5.0 Z0.945 </infillPoint>)
(<infillPoint> X3.035 Y6.062 Z0.945 </infillPoint>)
(<infillPoint> X3.813 Y6.84 Z0.945 </infillPoint>)
(</infillBoundary>)
;M108 R80.0
G1 X3.17 Y4.19 Z2.51 F4200.0
G1 X4.89 Y2.4 Z2.51 F4200.0
G1 F1200.0
G1 E159.039
G1 F4200.0
M101
G1 X4.86 Y2.4 Z2.51 F4800.0 E159.041
G1 X4.08 Y2.8 Z2.51 F4800.0 E159.088
G1 X3.57 Y2.8 Z2.51 F4800.0 E159.114
G1 X3.38 Y3.2 Z2.51 F4800.0 E159.138
G1 X3.01 Y3.2 Z2.51 F4800.0 E159.157
G1 X2.98 Y3.6 Z2.51 F4800.0 E159.179
G1 X2.74 Y3.6 Z2.51 F4800.0 E159.191
G1 X2.73 Y4.0 Z2.51 F4800.0 E159.212
G1 X2.47 Y4.0 Z2.51 F4800.0 E159.226
G1 X2.39 Y4.4 Z2.51 F4800.0 E159.247
G1 X2.62 Y4.4 Z2.51 F4800.0 E159.259
G1 X2.52 Y4.8 Z2.51 F4800.0 E159.281
G1 X2.31 Y4.8 Z2.51 F4800.0 E159.292
G1 X2.31 Y5.2 Z2.51 F4800.0 E159.313
G1 X2.52 Y5.2 Z2.51 F4800.0 E159.324
G1 X2.62 Y5.6 Z2.51 F4800.0 E159.346
G1 X2.39 Y5.6 Z2.51 F4800.0 E159.358
G1 X2.47 Y6.0 Z2.51 F4800.0 E159.38
G1 X2.73 Y6.0 Z2.51 F4800.0 E159.393
G1 X2.74 Y6.4 Z2.51 F4800.0 E159.414
G1 X2.98 Y6.4 Z2.51 F4800.0 E159.427
G1 X3.01 Y6.8 Z2.51 F4800.0 E159.448
G1 X3.38 Y6.8 Z2.51 F4800.0 E159.467
G1 X3.57 Y7.2 Z2.51 F4800.0 E159.491
G1 X4.08 Y7.2 Z2.51 F4800.0 E159.518
G1 X4.86 Y7.6 Z2.51 F4800.0 E159.564
G1 X4.89 Y7.6 Z2.51 F4800.0 E159.566
G1 X5.68 Y7.2 Z2.51 F4800.0 E159.612
G1 X6.18 Y7.2 Z2.51 F4800.0 E159.639
G1 X6.37 Y6.8 Z2.51 F4800.0 E159.662
G1 X6.74 Y6.8 Z2.51 F4800.0 E159.682
G1 X6.77 Y6.4 Z2.51 F4800.0 E159.703
G1 X7.01 Y6.4 Z2.51 F4800.0 E159.715
G1 X7.02 Y6.0 Z2.51 F4800.0 E159.737
G1 X7.28 Y6.0 Z2.51 F4800.0 E159.75
G1 X7.36 Y5.6 Z2.51 F4800.0 E159.772
G1 X7.13 Y5.6 Z2.51 F4800.0 E159.784
G1 X7.24 Y5.2 Z2.51 F4800.0 E159.806
G1 X7.44 Y5.2 Z2.51 F4800.0 E159.816
G1 X7.44 Y4.8 Z2.51 F4800.0 E159.838
G1 X7.24 Y4.8 Z2.51 F4800.0 E159.848
G1 X7.13 Y4.4 Z2.51 F4800.0 E159.87
G1 X7.36 Y4.4 Z2.51 F4800.0 E159.882
G1 X7.28 Y4.0 Z2.51 F4800.0 E159.904
G1 X7.02 Y4.0 Z2.51 F4800.0 E159.917
G1 X7.01 Y3.6 Z2.51 F4800.0 E159.939
G1 X6.77 Y3.6 Z2.51 F4800.0 E159.951
G1 X6.74 Y3.2 Z2.51 F4800.0 E159.972
G1 X6.37 Y3.2 Z2.51 F4800.0 E159.992
G1 X6.18 Y2.8 Z2.51 F4800.0 E160.015
G1 X5.68 Y2.8 Z2.51 F4800.0 E160.042
G1 F1200.0
G1 E159.042
G1 F4800.0
M103
(</infill>)
(</nestedRing>)
(<nestedRing>)
(<boundaryPerimeter>)
(<boundaryPoint> X7.859 Y-3.66 Z2.511 </boundaryPoint>)
(<boundaryPoint> X7.1 Y-2.525 Z2.511 </boundaryPoint>)
(<boundaryPoint> X5.965 Y-1.766 Z2.511 </boundaryPoint>)
(<boundaryPoint> X4.625 Y-1.499 Z2.511 </boundaryPoint>)
(<boundaryPoint> X3.285 Y-1.766 Z2.511 </boundaryPoint>)
(<boundaryPoint> X2.15 Y-2.525 Z2.511 </boundaryPoint>)
(<boundaryPoint> X1.391 Y-3.66 Z2.511 </boundaryPoint>)
(<boundaryPoint> X1.124 Y-5.0 Z2.511 </boundaryPoint>)
(<boundaryPoint> X1.391 Y-6.34 Z2.511 </boundaryPoint>)
(<boundaryPoint> X2.15 Y-7.475 Z2.511 </boundaryPoint>)
(<boundaryPoint> X3.285 Y-8.234 Z2.511 </boundaryPoint>)
(<boundaryPoint> X4.625 Y-8.501 Z2.511 </boundaryPoint>)
(<boundaryPoint> X5.965 Y-8.234 Z2.511 </boundaryPoint>)
(<boundaryPoint> X7.1 Y-7.475 Z2.511 </boundaryPoint>)
(<boundaryPoint> X7.859 Y-6.34 Z2.511 </boundaryPoint>)
(<boundaryPoint> X8.126 Y-5.0 Z2.511 </boundaryPoint>)
(<loop> inner )
G1 X4.97 Y3.91 Z2.51 F4200.0
G1 X4.51 Y-3.9 Z2.51 F4200.0
G1 X4.39 Y-2.94 Z2.51 F4200.0
G1 F1200.0
G1 E160.042
G1 F4200.0
M101
G1 X4.63 Y-2.88 Z2.51 F4800.0 E160.054
G1 X5.69 Y-3.16 Z2.51 F4800.0 E160.113
G1 X6.47 Y-3.94 Z2.51 F4800.0 E160.171
G1 X6.75 Y-5.0 Z2.51 F4800.0 E160.229
G1 X6.47 Y-6.06 Z2.51 F4800.0 E160.287
G1 X5.69 Y-6.84 Z2.51 F4800.0 E160.345
G1 X4.63 Y-7.12 Z2.51 F4800.0 E160.403
G1 X3.56 Y-6.84 Z2.51 F4800.0 E160.461
G1 X2.79 Y-6.06 Z2.51 F4800.0 E160.519
G1 X2.5 Y-5.0 Z2.51 F4800.0 E160.577
G1 X2.79 Y-3.94 Z2.51 F4800.0 E160.635
G1 X3.56 Y-3.16 Z2.51 F4800.0 E160.693
G1 X4.39 Y-2.94 Z2.51 F4800.0 E160.739
G1 F1200.0
G1 E160.739
G1 F4800.0
M103
(</loop>)
(<loop> outer )
G1 X4.86 Y-2.16 Z2.51 F4200.0
G1 F1200.0
G1 E160.739
G1 F4200.0
M101
G1 X4.63 Y-2.11 Z2.51 F4800.0 E160.752
G1 X3.52 Y-2.33 Z2.51 F4800.0 E160.811
G1 X2.58 Y-2.96 Z2.51 F4800.0 E160.871
G1 X1.96 Y-3.89 Z2.51 F4800.0 E160.93
G1 X1.74 Y-5.0 Z2.51 F4800.0 E160.99
G1 X1.96 Y-6.11 Z2.51 F4800.0 E161.049
G1 X2.58 Y-7.04 Z2.51 F4800.0 E161.109
G1 X3.52 Y-7.67 Z2.51 F4800.0 E161.168
G1 X4.63 Y-7.89 Z2.51 F4800.0 E161.228
G1 X5.73 Y-7.67 Z2.51 F4800.0 E161.287
G1 X6.67 Y-7.04 Z2.51 F4800.0 E161.347
G1 X7.29 Y-6.11 Z2.51 F4800.0 E161.406
G1 X7.51 Y-5.0 Z2.51 F4800.0 E161.466
G1 X7.29 Y-3.89 Z2.51 F4800.0 E161.526
G1 X6.67 Y-2.96 Z2.51 F4800.0 E161.585
G1 X5.73 Y-2.33 Z2.51 F4800.0 E161.645
G1 X4.86 Y-2.16 Z2.51 F4800.0 E161.692
G1 F1200.0
G1 E161.692
G1 F4800.0
M103
(</loop>)
(<edge> outer )
;M108 R40.0
G1 X4.86 Y-1.75 Z2.51 F4200.0
G1 F1200.0
G1 E161.692
G1 F4200.0
M101
G1 X4.63 Y-1.7 Z2.51 F2400.0 E161.704
G1 X3.36 Y-1.95 Z2.51 F2400.0 E161.772
G1 X2.29 Y-2.67 Z2.51 F2400.0 E161.84
G1 X1.58 Y-3.74 Z2.51 F2400.0 E161.908
G1 X1.33 Y-5.0 Z2.51 F2400.0 E161.976
G1 X1.58 Y-6.26 Z2.51 F2400.0 E162.044
G1 X2.29 Y-7.33 Z2.51 F2400.0 E162.112
G1 X3.36 Y-8.05 Z2.51 F2400.0 E162.18
G1 X4.63 Y-8.3 Z2.51 F2400.0 E162.248
G1 X5.89 Y-8.05 Z2.51 F2400.0 E162.316
G1 X6.96 Y-7.33 Z2.51 F2400.0 E162.384
G1 X7.67 Y-6.26 Z2.51 F2400.0 E162.452
G1 X7.92 Y-5.0 Z2.51 F2400.0 E162.52
G1 X7.67 Y-3.74 Z2.51 F2400.0 E162.588
G1 X6.96 Y-2.67 Z2.51 F2400.0 E162.656
G1 X5.89 Y-1.95 Z2.51 F2400.0 E162.723
G1 X4.86 Y-1.75 Z2.51 F2400.0 E162.779
G1 F1200.0
G1 E162.111
G1 F2400.0
M103
(</edge>)
(</boundaryPerimeter>)
(<nestedRing>)
(<boundaryPerimeter>)
(<boundaryPoint> X5.377 Y-3.698 Z2.511 </boundaryPoint>)
(<boundaryPoint> X5.927 Y-4.248 Z2.511 </boundaryPoint>)
(<boundaryPoint> X6.128 Y-5.0 Z2.511 </boundaryPoint>)
(<boundaryPoint> X5.927 Y-5.752 Z2.511 </boundaryPoint>)
(<boundaryPoint> X5.377 Y-6.302 Z2.511 </boundaryPoint>)
(<boundaryPoint> X4.625 Y-6.503 Z2.511 </boundaryPoint>)
(<boundaryPoint> X3.873 Y-6.302 Z2.511 </boundaryPoint>)
(<boundaryPoint> X3.323 Y-5.752 Z2.511 </boundaryPoint>)
(<boundaryPoint> X3.122 Y-5.0 Z2.511 </boundaryPoint>)
(<boundaryPoint> X3.323 Y-4.248 Z2.511 </boundaryPoint>)
(<boundaryPoint> X3.873 Y-3.698 Z2.511 </boundaryPoint>)
(<boundaryPoint> X4.625 Y-3.497 Z2.511 </boundaryPoint>)
(<edge> inner )
G1 X4.39 Y-3.35 Z2.51 F4200.0
G1 F1200.0
G1 E162.779
G1 F4200.0
M101
G1 X4.63 Y-3.29 Z2.51 F2400.0 E162.791
G1 X5.48 Y-3.52 Z2.51 F2400.0 E162.838
G1 X6.11 Y-4.14 Z2.51 F2400.0 E162.885
G1 X6.34 Y-5.0 Z2.51 F2400.0 E162.932
G1 X6.11 Y-5.86 Z2.51 F2400.0 E162.979
G1 X5.48 Y-6.48 Z2.51 F2400.0 E163.025
G1 X4.63 Y-6.71 Z2.51 F2400.0 E163.072
G1 X3.77 Y-6.48 Z2.51 F2400.0 E163.119
G1 X3.14 Y-5.86 Z2.51 F2400.0 E163.166
G1 X2.92 Y-5.0 Z2.51 F2400.0 E163.212
G1 X3.14 Y-4.14 Z2.51 F2400.0 E163.259
G1 X3.77 Y-3.52 Z2.51 F2400.0 E163.306
G1 X4.39 Y-3.35 Z2.51 F2400.0 E163.34
G1 F1200.0
G1 E163.34
G1 F2400.0
M103
(</edge>)
(</boundaryPerimeter>)
(</nestedRing>)
(<infill>)
(<infillBoundary>)
(<infillPoint> X7.294 Y-3.894 Z0.945 </infillPoint>)
(<infillPoint> X6.667 Y-2.958 Z0.945 </infillPoint>)
(<infillPoint> X5.731 Y-2.331 Z0.945 </infillPoint>)
(<infillPoint> X4.625 Y-2.111 Z0.945 </infillPoint>)
(<infillPoint> X3.519 Y-2.331 Z0.945 </infillPoint>)
(<infillPoint> X2.583 Y-2.958 Z0.945 </infillPoint>)
(<infillPoint> X1.956 Y-3.894 Z0.945 </infillPoint>)
(<infillPoint> X1.736 Y-5.0 Z0.945 </infillPoint>)
(<infillPoint> X1.956 Y-6.106 Z0.945 </infillPoint>)
(<infillPoint> X2.583 Y-7.042 Z0.945 </infillPoint>)
(<infillPoint> X3.519 Y-7.669 Z0.945 </infillPoint>)
(<infillPoint> X4.625 Y-7.889 Z0.945 </infillPoint>)
(<infillPoint> X5.731 Y-7.669 Z0.945 </infillPoint>)
(<infillPoint> X6.667 Y-7.042 Z0.945 </infillPoint>)
(<infillPoint> X7.294 Y-6.106 Z0.945 </infillPoint>)
(<infillPoint> X7.514 Y-5.0 Z0.945 </infillPoint>)
(</infillBoundary>)
(<infillBoundary>)
(<infillPoint> X5.687 Y-3.16 Z0.945 </infillPoint>)
(<infillPoint> X6.465 Y-3.938 Z0.945 </infillPoint>)
(<infillPoint> X6.749 Y-5.0 Z0.945 </infillPoint>)
(<infillPoint> X6.465 Y-6.062 Z0.945 </infillPoint>)
(<infillPoint> X5.687 Y-6.84 Z0.945 </infillPoint>)
(<infillPoint> X4.625 Y-7.124 Z0.945 </infillPoint>)
(<infillPoint> X3.563 Y-6.84 Z0.945 </infillPoint>)
(<infillPoint> X2.785 Y-6.062 Z0.945 </infillPoint>)
(<infillPoint> X2.501 Y-5.0 Z0.945 </infillPoint>)
(<infillPoint> X2.785 Y-3.938 Z0.945 </infillPoint>)
(<infillPoint> X3.563 Y-3.16 Z0.945 </infillPoint>)
(<infillPoint> X4.625 Y-2.876 Z0.945 </infillPoint>)
(</infillBoundary>)
;M108 R80.0
G1 X4.64 Y-2.4 Z2.51 F4200.0
G1 F1200.0
G1 E163.34
G1 F4200.0
M101
G1 X4.61 Y-2.4 Z2.51 F4800.0 E163.342
G1 X3.83 Y-2.8 Z2.51 F4800.0 E163.388
G1 X3.32 Y-2.8 Z2.51 F4800.0 E163.415
G1 X3.13 Y-3.2 Z2.51 F4800.0 E163.438
G1 X2.76 Y-3.2 Z2.51 F4800.0 E163.458
G1 X2.73 Y-3.6 Z2.51 F4800.0 E163.479
G1 X2.49 Y-3.6 Z2.51 F4800.0 E163.492
G1 X2.48 Y-4.0 Z2.51 F4800.0 E163.513
G1 X2.22 Y-4.0 Z2.51 F4800.0 E163.526
G1 X2.14 Y-4.4 Z2.51 F4800.0 E163.548
G1 X2.37 Y-4.4 Z2.51 F4800.0 E163.56
G1 X2.27 Y-4.8 Z2.51 F4800.0 E163.582
G1 X2.06 Y-4.8 Z2.51 F4800.0 E163.593
G1 X2.06 Y-5.2 Z2.51 F4800.0 E163.614
G1 X2.27 Y-5.2 Z2.51 F4800.0 E163.624
G1 X2.37 Y-5.6 Z2.51 F4800.0 E163.646
G1 X2.14 Y-5.6 Z2.51 F4800.0 E163.658
G1 X2.22 Y-6.0 Z2.51 F4800.0 E163.68
G1 X2.48 Y-6.0 Z2.51 F4800.0 E163.694
G1 X2.49 Y-6.4 Z2.51 F4800.0 E163.715
G1 X2.73 Y-6.4 Z2.51 F4800.0 E163.727
G1 X2.76 Y-6.8 Z2.51 F4800.0 E163.748
G1 X3.13 Y-6.8 Z2.51 F4800.0 E163.768
G1 X3.32 Y-7.2 Z2.51 F4800.0 E163.791
G1 X3.83 Y-7.2 Z2.51 F4800.0 E163.818
G1 X4.61 Y-7.6 Z2.51 F4800.0 E163.864
G1 X4.64 Y-7.6 Z2.51 F4800.0 E163.866
G1 X5.43 Y-7.2 Z2.51 F4800.0 E163.913
G1 X5.93 Y-7.2 Z2.51 F4800.0 E163.939
G1 X6.12 Y-6.8 Z2.51 F4800.0 E163.963
M73 P13 (display progress)
G1 X6.49 Y-6.8 Z2.51 F4800.0 E163.982
G1 X6.52 Y-6.4 Z2.51 F4800.0 E164.003
G1 X6.76 Y-6.4 Z2.51 F4800.0 E164.016
G1 X6.77 Y-6.0 Z2.51 F4800.0 E164.037
G1 X7.03 Y-6.0 Z2.51 F4800.0 E164.051
G1 X7.11 Y-5.6 Z2.51 F4800.0 E164.072
G1 X6.88 Y-5.6 Z2.51 F4800.0 E164.084
G1 X6.99 Y-5.2 Z2.51 F4800.0 E164.106
G1 X7.19 Y-5.2 Z2.51 F4800.0 E164.117
G1 X7.19 Y-4.8 Z2.51 F4800.0 E164.138
G1 X6.99 Y-4.8 Z2.51 F4800.0 E164.149
G1 X6.88 Y-4.4 Z2.51 F4800.0 E164.171
G1 X7.11 Y-4.4 Z2.51 F4800.0 E164.183
G1 X7.03 Y-4.0 Z2.51 F4800.0 E164.204
G1 X6.77 Y-4.0 Z2.51 F4800.0 E164.218
G1 X6.76 Y-3.6 Z2.51 F4800.0 E164.239
G1 X6.52 Y-3.6 Z2.51 F4800.0 E164.252
G1 X6.49 Y-3.2 Z2.51 F4800.0 E164.273
G1 X6.12 Y-3.2 Z2.51 F4800.0 E164.292
G1 X5.93 Y-2.8 Z2.51 F4800.0 E164.316
G1 X5.43 Y-2.8 Z2.51 F4800.0 E164.342
G1 F1200.0
G1 E163.342
G1 F4800.0
M103
(</infill>)
(</nestedRing>)
(</rotation>)
(</layer>)
(<layer> 2.781 )
(<supportLayer>)
;M108 R56.0
G1 X3.49 Y-5.39 Z2.78 F4200.0
G1 X-3.78 Y-4.85 Z2.78 F4200.0
G1 X-5.86 Y-5.4 Z2.78 F4200.0
G1 F1200.0
G1 E164.342
G1 F4200.0
M101
G1 X-3.9 Y-5.4 Z2.78 F4800.0 E164.415
G1 F1200.0
G1 E163.415
G1 F4800.0
M103
G1 X-3.76 Y-4.73 Z2.78 F4200.0
G1 X3.53 Y-5.1 Z2.78 F4200.0
G1 X3.65 Y-5.4 Z2.78 F4200.0
G1 F1200.0
G1 E164.415
G1 F4200.0
M101
G1 X5.61 Y-5.4 Z2.78 F4800.0 E164.487
G1 F1200.0
G1 E163.487
G1 F4800.0
M103
G1 X4.65 Y-3.95 Z2.78 F4200.0
G1 X4.95 Y3.91 Z2.78 F4200.0
G1 X5.86 Y5.4 Z2.78 F4200.0
G1 F1200.0
G1 E164.487
G1 F4200.0
M101
G1 X3.9 Y5.4 Z2.78 F4800.0 E164.56
G1 F1200.0
G1 E163.56
G1 F4800.0
M103
G1 X3.76 Y4.73 Z2.78 F4200.0
G1 X-3.53 Y5.1 Z2.78 F4200.0
G1 X-3.65 Y5.4 Z2.78 F4200.0
G1 F1200.0
G1 E164.56
G1 F4200.0
M101
G1 X-5.61 Y5.4 Z2.78 F4800.0 E164.632
G1 F1200.0
G1 E163.632
G1 F4800.0
M103
;M108 R80.0
(</supportLayer>)
(<rotation> (6.12323399574e-17+1j) )
(<nestedRing>)
(<boundaryPerimeter>)
(<boundaryPoint> X-3.535 Y-8.234 Z2.781 </boundaryPoint>)
(<boundaryPoint> X-2.4 Y-7.475 Z2.781 </boundaryPoint>)
(<boundaryPoint> X-1.641 Y-6.34 Z2.781 </boundaryPoint>)
(<boundaryPoint> X-1.374 Y-5.0 Z2.781 </boundaryPoint>)
(<boundaryPoint> X-1.641 Y-3.66 Z2.781 </boundaryPoint>)
(<boundaryPoint> X-2.4 Y-2.525 Z2.781 </boundaryPoint>)
(<boundaryPoint> X-3.535 Y-1.766 Z2.781 </boundaryPoint>)
(<boundaryPoint> X-4.875 Y-1.499 Z2.781 </boundaryPoint>)
(<boundaryPoint> X-6.215 Y-1.766 Z2.781 </boundaryPoint>)
(<boundaryPoint> X-7.35 Y-2.525 Z2.781 </boundaryPoint>)
(<boundaryPoint> X-8.109 Y-3.66 Z2.781 </boundaryPoint>)
(<boundaryPoint> X-8.376 Y-5.0 Z2.781 </boundaryPoint>)
(<boundaryPoint> X-8.109 Y-6.34 Z2.781 </boundaryPoint>)
(<boundaryPoint> X-7.35 Y-7.475 Z2.781 </boundaryPoint>)
(<boundaryPoint> X-6.215 Y-8.234 Z2.781 </boundaryPoint>)
(<boundaryPoint> X-4.875 Y-8.501 Z2.781 </boundaryPoint>)
(<loop> inner )
G1 X-5.01 Y4.02 Z2.78 F4200.0
G1 X-4.83 Y-3.91 Z2.78 F4200.0
G1 X-6.51 Y-6.27 Z2.78 F4200.0
G1 F1200.0
G1 E164.632
G1 F4200.0
M101
G1 X-6.72 Y-6.06 Z2.78 F4800.0 E164.648
G1 X-7.0 Y-5.0 Z2.78 F4800.0 E164.706
G1 X-6.72 Y-3.94 Z2.78 F4800.0 E164.764
G1 X-5.94 Y-3.16 Z2.78 F4800.0 E164.822
G1 X-4.88 Y-2.88 Z2.78 F4800.0 E164.88
G1 X-3.81 Y-3.16 Z2.78 F4800.0 E164.938
G1 X-3.04 Y-3.94 Z2.78 F4800.0 E164.996
G1 X-2.75 Y-5.0 Z2.78 F4800.0 E165.054
G1 X-3.04 Y-6.06 Z2.78 F4800.0 E165.112
G1 X-3.81 Y-6.84 Z2.78 F4800.0 E165.171
G1 X-4.88 Y-7.12 Z2.78 F4800.0 E165.229
G1 X-5.94 Y-6.84 Z2.78 F4800.0 E165.287
G1 X-6.33 Y-6.45 Z2.78 F4800.0 E165.316
G1 X-6.51 Y-6.27 Z2.78 F4800.0 E165.329
G1 F1200.0
G1 E165.329
G1 F4800.0
M103
(</loop>)
(<loop> outer )
G1 X-6.71 Y-7.18 Z2.78 F4200.0
G1 F1200.0
G1 E165.329
G1 F4200.0
M101
G1 X-5.98 Y-7.67 Z2.78 F4800.0 E165.375
G1 X-4.88 Y-7.89 Z2.78 F4800.0 E165.435
G1 X-3.77 Y-7.67 Z2.78 F4800.0 E165.494
G1 X-2.83 Y-7.04 Z2.78 F4800.0 E165.554
G1 X-2.21 Y-6.11 Z2.78 F4800.0 E165.613
G1 X-1.99 Y-5.0 Z2.78 F4800.0 E165.673
G1 X-2.21 Y-3.89 Z2.78 F4800.0 E165.733
G1 X-2.83 Y-2.96 Z2.78 F4800.0 E165.792
G1 X-3.77 Y-2.33 Z2.78 F4800.0 E165.852
G1 X-4.88 Y-2.11 Z2.78 F4800.0 E165.911
G1 X-5.98 Y-2.33 Z2.78 F4800.0 E165.971
G1 X-6.92 Y-2.96 Z2.78 F4800.0 E166.03
G1 X-7.54 Y-3.89 Z2.78 F4800.0 E166.09
G1 X-7.76 Y-5.0 Z2.78 F4800.0 E166.149
G1 X-7.54 Y-6.11 Z2.78 F4800.0 E166.209
G1 X-6.92 Y-7.04 Z2.78 F4800.0 E166.268
G1 X-6.71 Y-7.18 Z2.78 F4800.0 E166.282
G1 F1200.0
G1 E166.282
G1 F4800.0
M103
(</loop>)
(<edge> outer )
;M108 R40.0
G1 X-6.99 Y-7.47 Z2.78 F4200.0
G1 F1200.0
G1 E166.282
G1 F4200.0
M101
G1 X-6.14 Y-8.05 Z2.78 F2400.0 E166.336
G1 X-4.88 Y-8.3 Z2.78 F2400.0 E166.404
G1 X-3.61 Y-8.05 Z2.78 F2400.0 E166.472
G1 X-2.54 Y-7.33 Z2.78 F2400.0 E166.54
G1 X-1.83 Y-6.26 Z2.78 F2400.0 E166.608
G1 X-1.58 Y-5.0 Z2.78 F2400.0 E166.676
G1 X-1.83 Y-3.74 Z2.78 F2400.0 E166.744
G1 X-2.54 Y-2.67 Z2.78 F2400.0 E166.812
G1 X-3.61 Y-1.95 Z2.78 F2400.0 E166.88
G1 X-4.88 Y-1.7 Z2.78 F2400.0 E166.948
G1 X-6.14 Y-1.95 Z2.78 F2400.0 E167.016
G1 X-7.21 Y-2.67 Z2.78 F2400.0 E167.084
G1 X-7.92 Y-3.74 Z2.78 F2400.0 E167.152
G1 X-8.17 Y-5.0 Z2.78 F2400.0 E167.22
G1 X-7.92 Y-6.26 Z2.78 F2400.0 E167.288
G1 X-7.21 Y-7.33 Z2.78 F2400.0 E167.356
G1 X-6.99 Y-7.47 Z2.78 F2400.0 E167.369
G1 F1200.0
G1 E166.696
G1 F2400.0
M103
(</edge>)
(</boundaryPerimeter>)
(<nestedRing>)
(<boundaryPerimeter>)
(<boundaryPoint> X-4.875 Y-6.503 Z2.781 </boundaryPoint>)
(<boundaryPoint> X-5.626 Y-6.302 Z2.781 </boundaryPoint>)
(<boundaryPoint> X-6.177 Y-5.752 Z2.781 </boundaryPoint>)
(<boundaryPoint> X-6.378 Y-5.0 Z2.781 </boundaryPoint>)
(<boundaryPoint> X-6.177 Y-4.248 Z2.781 </boundaryPoint>)
(<boundaryPoint> X-5.626 Y-3.698 Z2.781 </boundaryPoint>)
(<boundaryPoint> X-4.875 Y-3.497 Z2.781 </boundaryPoint>)
(<boundaryPoint> X-4.123 Y-3.698 Z2.781 </boundaryPoint>)
(<boundaryPoint> X-3.573 Y-4.248 Z2.781 </boundaryPoint>)
(<boundaryPoint> X-3.372 Y-5.0 Z2.781 </boundaryPoint>)
(<boundaryPoint> X-3.573 Y-5.752 Z2.781 </boundaryPoint>)
(<boundaryPoint> X-4.123 Y-6.302 Z2.781 </boundaryPoint>)
(<edge> inner )
G1 X-6.23 Y-5.99 Z2.78 F4200.0
G1 F1200.0
G1 E167.369
G1 F4200.0
M101
G1 X-6.36 Y-5.86 Z2.78 F2400.0 E167.379
G1 X-6.59 Y-5.0 Z2.78 F2400.0 E167.426
G1 X-6.36 Y-4.14 Z2.78 F2400.0 E167.473
G1 X-5.73 Y-3.52 Z2.78 F2400.0 E167.519
G1 X-4.88 Y-3.29 Z2.78 F2400.0 E167.566
G1 X-4.02 Y-3.52 Z2.78 F2400.0 E167.613
G1 X-3.39 Y-4.14 Z2.78 F2400.0 E167.66
G1 X-3.17 Y-5.0 Z2.78 F2400.0 E167.706
G1 X-3.39 Y-5.86 Z2.78 F2400.0 E167.753
G1 X-4.02 Y-6.48 Z2.78 F2400.0 E167.8
G1 X-4.88 Y-6.71 Z2.78 F2400.0 E167.847
G1 X-5.73 Y-6.48 Z2.78 F2400.0 E167.893
G1 X-6.05 Y-6.17 Z2.78 F2400.0 E167.917
G1 X-6.23 Y-5.99 Z2.78 F2400.0 E167.93
G1 F1200.0
G1 E166.93
G1 F2400.0
M103
(</edge>)
(</boundaryPerimeter>)
(</nestedRing>)
(<infill>)
(<infillBoundary>)
(<infillPoint> X-3.769 Y-7.669 Z1.215 </infillPoint>)
(<infillPoint> X-2.833 Y-7.042 Z1.215 </infillPoint>)
(<infillPoint> X-2.206 Y-6.106 Z1.215 </infillPoint>)
(<infillPoint> X-1.986 Y-5.0 Z1.215 </infillPoint>)
(<infillPoint> X-2.206 Y-3.894 Z1.215 </infillPoint>)
(<infillPoint> X-2.833 Y-2.958 Z1.215 </infillPoint>)
(<infillPoint> X-3.769 Y-2.331 Z1.215 </infillPoint>)
(<infillPoint> X-4.875 Y-2.111 Z1.215 </infillPoint>)
(<infillPoint> X-5.981 Y-2.331 Z1.215 </infillPoint>)
(<infillPoint> X-6.917 Y-2.958 Z1.215 </infillPoint>)
(<infillPoint> X-7.544 Y-3.894 Z1.215 </infillPoint>)
(<infillPoint> X-7.764 Y-5.0 Z1.215 </infillPoint>)
(<infillPoint> X-7.544 Y-6.106 Z1.215 </infillPoint>)
(<infillPoint> X-6.917 Y-7.042 Z1.215 </infillPoint>)
(<infillPoint> X-5.981 Y-7.669 Z1.215 </infillPoint>)
(<infillPoint> X-4.875 Y-7.889 Z1.215 </infillPoint>)
(</infillBoundary>)
(<infillBoundary>)
(<infillPoint> X-4.875 Y-7.124 Z1.215 </infillPoint>)
(<infillPoint> X-5.936 Y-6.84 Z1.215 </infillPoint>)
(<infillPoint> X-6.715 Y-6.063 Z1.215 </infillPoint>)
(<infillPoint> X-6.999 Y-5.0 Z1.215 </infillPoint>)
(<infillPoint> X-6.715 Y-3.937 Z1.215 </infillPoint>)
(<infillPoint> X-5.936 Y-3.16 Z1.215 </infillPoint>)
(<infillPoint> X-4.875 Y-2.876 Z1.215 </infillPoint>)
(<infillPoint> X-3.813 Y-3.16 Z1.215 </infillPoint>)
(<infillPoint> X-3.035 Y-3.938 Z1.215 </infillPoint>)
(<infillPoint> X-2.751 Y-5.0 Z1.215 </infillPoint>)
(<infillPoint> X-3.035 Y-6.062 Z1.215 </infillPoint>)
(<infillPoint> X-3.813 Y-6.84 Z1.215 </infillPoint>)
(</infillBoundary>)
;M108 R80.0
G1 X-4.88 Y-6.89 Z2.78 F4200.0
G1 X-2.4 Y-5.65 Z2.78 F4200.0
G1 F1200.0
G1 E167.93
G1 F4200.0
M101
G1 X-2.4 Y-4.35 Z2.78 F4800.0 E167.999
G1 X-2.8 Y-3.78 Z2.78 F4800.0 E168.036
G1 X-2.8 Y-3.51 Z2.78 F4800.0 E168.05
G1 X-3.2 Y-3.38 Z2.78 F4800.0 E168.072
G1 X-3.2 Y-3.05 Z2.78 F4800.0 E168.089
G1 X-3.6 Y-2.98 Z2.78 F4800.0 E168.111
G1 X-3.6 Y-2.78 Z2.78 F4800.0 E168.121
G1 X-4.0 Y-2.82 Z2.78 F4800.0 E168.142
G1 X-4.0 Y-2.57 Z2.78 F4800.0 E168.155
G1 X-4.4 Y-2.49 Z2.78 F4800.0 E168.177
G1 X-4.4 Y-2.71 Z2.78 F4800.0 E168.189
G1 X-4.8 Y-2.61 Z2.78 F4800.0 E168.211
G1 X-4.8 Y-2.41 Z2.78 F4800.0 E168.221
G1 X-5.2 Y-2.46 Z2.78 F4800.0 E168.242
G1 X-5.2 Y-2.67 Z2.78 F4800.0 E168.253
G1 X-5.6 Y-2.78 Z2.78 F4800.0 E168.275
G1 X-5.6 Y-2.54 Z2.78 F4800.0 E168.288
G1 X-6.0 Y-2.68 Z2.78 F4800.0 E168.31
G1 X-6.0 Y-2.89 Z2.78 F4800.0 E168.321
G1 X-6.4 Y-2.95 Z2.78 F4800.0 E168.343
G1 X-6.4 Y-3.23 Z2.78 F4800.0 E168.357
G1 X-6.8 Y-3.29 Z2.78 F4800.0 E168.379
G1 X-6.8 Y-3.63 Z2.78 F4800.0 E168.397
G1 X-7.2 Y-3.88 Z2.78 F4800.0 E168.422
G1 X-7.2 Y-6.12 Z2.78 F4800.0 E168.54
G1 X-6.8 Y-6.37 Z2.78 F4800.0 E168.565
G1 X-6.8 Y-6.71 Z2.78 F4800.0 E168.583
G1 X-6.4 Y-6.77 Z2.78 F4800.0 E168.604
G1 X-6.4 Y-7.05 Z2.78 F4800.0 E168.619
G1 X-6.0 Y-7.11 Z2.78 F4800.0 E168.64
G1 X-6.0 Y-7.32 Z2.78 F4800.0 E168.651
G1 X-5.6 Y-7.22 Z2.78 F4800.0 E168.673
G1 X-5.6 Y-7.46 Z2.78 F4800.0 E168.686
G1 X-5.2 Y-7.54 Z2.78 F4800.0 E168.707
G1 X-5.2 Y-7.33 Z2.78 F4800.0 E168.718
G1 X-4.8 Y-7.39 Z2.78 F4800.0 E168.74
G1 X-4.8 Y-7.59 Z2.78 F4800.0 E168.75
G1 X-4.4 Y-7.51 Z2.78 F4800.0 E168.772
G1 X-4.4 Y-7.29 Z2.78 F4800.0 E168.783
G1 X-4.0 Y-7.18 Z2.78 F4800.0 E168.805
G1 X-4.0 Y-7.43 Z2.78 F4800.0 E168.818
G1 X-3.6 Y-7.22 Z2.78 F4800.0 E168.842
G1 X-3.6 Y-7.02 Z2.78 F4800.0 E168.852
G1 X-3.2 Y-6.95 Z2.78 F4800.0 E168.874
G1 X-3.2 Y-6.62 Z2.78 F4800.0 E168.891
G1 X-2.8 Y-6.49 Z2.78 F4800.0 E168.913
G1 X-2.8 Y-6.22 Z2.78 F4800.0 E168.928
G1 F1200.0
G1 E167.928
G1 F4800.0
M103
(</infill>)
(</nestedRing>)
(<nestedRing>)
(<boundaryPerimeter>)
(<boundaryPoint> X7.859 Y-3.66 Z2.781 </boundaryPoint>)
(<boundaryPoint> X7.1 Y-2.525 Z2.781 </boundaryPoint>)
(<boundaryPoint> X5.965 Y-1.766 Z2.781 </boundaryPoint>)
(<boundaryPoint> X4.625 Y-1.499 Z2.781 </boundaryPoint>)
(<boundaryPoint> X3.285 Y-1.766 Z2.781 </boundaryPoint>)
(<boundaryPoint> X2.15 Y-2.525 Z2.781 </boundaryPoint>)
(<boundaryPoint> X1.391 Y-3.66 Z2.781 </boundaryPoint>)
(<boundaryPoint> X1.124 Y-5.0 Z2.781 </boundaryPoint>)
(<boundaryPoint> X1.391 Y-6.34 Z2.781 </boundaryPoint>)
(<boundaryPoint> X2.15 Y-7.475 Z2.781 </boundaryPoint>)
(<boundaryPoint> X3.285 Y-8.234 Z2.781 </boundaryPoint>)
M73 P14 (display progress)
(<boundaryPoint> X4.625 Y-8.501 Z2.781 </boundaryPoint>)
(<boundaryPoint> X5.965 Y-8.234 Z2.781 </boundaryPoint>)
(<boundaryPoint> X7.1 Y-7.475 Z2.781 </boundaryPoint>)
(<boundaryPoint> X7.859 Y-6.34 Z2.781 </boundaryPoint>)
(<boundaryPoint> X8.126 Y-5.0 Z2.781 </boundaryPoint>)
(<loop> inner )
G1 X-3.78 Y-4.9 Z2.78 F4200.0
G1 X3.53 Y-5.04 Z2.78 F4200.0
G1 X2.57 Y-4.75 Z2.78 F4200.0
G1 F1200.0
G1 E168.928
G1 F4200.0
M101
G1 X2.79 Y-3.94 Z2.78 F4800.0 E168.972
G1 X3.56 Y-3.16 Z2.78 F4800.0 E169.03
G1 X4.63 Y-2.88 Z2.78 F4800.0 E169.088
G1 X5.69 Y-3.16 Z2.78 F4800.0 E169.146
G1 X6.47 Y-3.94 Z2.78 F4800.0 E169.204
G1 X6.75 Y-5.0 Z2.78 F4800.0 E169.263
G1 X6.47 Y-6.06 Z2.78 F4800.0 E169.321
G1 X5.69 Y-6.84 Z2.78 F4800.0 E169.379
G1 X4.63 Y-7.12 Z2.78 F4800.0 E169.437
G1 X3.56 Y-6.84 Z2.78 F4800.0 E169.495
G1 X2.79 Y-6.06 Z2.78 F4800.0 E169.553
G1 X2.5 Y-5.0 Z2.78 F4800.0 E169.611
G1 X2.57 Y-4.75 Z2.78 F4800.0 E169.625
G1 F1200.0
G1 E169.625
G1 F4800.0
M103
(</loop>)
(<loop> outer )
G1 X1.79 Y-5.25 Z2.78 F4200.0
G1 F1200.0
G1 E169.625
G1 F4200.0
M101
G1 X1.96 Y-6.11 Z2.78 F4800.0 E169.671
G1 X2.58 Y-7.04 Z2.78 F4800.0 E169.73
G1 X3.52 Y-7.67 Z2.78 F4800.0 E169.79
G1 X4.63 Y-7.89 Z2.78 F4800.0 E169.849
G1 X5.73 Y-7.67 Z2.78 F4800.0 E169.909
G1 X6.67 Y-7.04 Z2.78 F4800.0 E169.968
G1 X7.29 Y-6.11 Z2.78 F4800.0 E170.028
G1 X7.51 Y-5.0 Z2.78 F4800.0 E170.087
G1 X7.29 Y-3.89 Z2.78 F4800.0 E170.147
G1 X6.67 Y-2.96 Z2.78 F4800.0 E170.206
G1 X5.73 Y-2.33 Z2.78 F4800.0 E170.266
G1 X4.63 Y-2.11 Z2.78 F4800.0 E170.326
G1 X3.52 Y-2.33 Z2.78 F4800.0 E170.385
G1 X2.58 Y-2.96 Z2.78 F4800.0 E170.445
G1 X1.96 Y-3.89 Z2.78 F4800.0 E170.504
G1 X1.74 Y-5.0 Z2.78 F4800.0 E170.564
G1 X1.79 Y-5.25 Z2.78 F4800.0 E170.577
G1 F1200.0
G1 E170.577
G1 F4800.0
M103
(</loop>)
(<edge> outer )
;M108 R40.0
G1 X1.38 Y-5.25 Z2.78 F4200.0
G1 F1200.0
G1 E170.577
G1 F4200.0
M101
G1 X1.58 Y-6.26 Z2.78 F2400.0 E170.632
G1 X2.29 Y-7.33 Z2.78 F2400.0 E170.7
G1 X3.36 Y-8.05 Z2.78 F2400.0 E170.768
G1 X4.63 Y-8.3 Z2.78 F2400.0 E170.836
G1 X5.89 Y-8.05 Z2.78 F2400.0 E170.904
G1 X6.96 Y-7.33 Z2.78 F2400.0 E170.971
G1 X7.67 Y-6.26 Z2.78 F2400.0 E171.039
G1 X7.92 Y-5.0 Z2.78 F2400.0 E171.107
G1 X7.67 Y-3.74 Z2.78 F2400.0 E171.175
G1 X6.96 Y-2.67 Z2.78 F2400.0 E171.243
G1 X5.89 Y-1.95 Z2.78 F2400.0 E171.311
G1 X4.63 Y-1.7 Z2.78 F2400.0 E171.379
G1 X3.36 Y-1.95 Z2.78 F2400.0 E171.447
G1 X2.29 Y-2.67 Z2.78 F2400.0 E171.515
G1 X1.58 Y-3.74 Z2.78 F2400.0 E171.583
G1 X1.33 Y-5.0 Z2.78 F2400.0 E171.651
G1 X1.38 Y-5.25 Z2.78 F2400.0 E171.665
G1 F1200.0
G1 E170.986
G1 F2400.0
M103
(</edge>)
(</boundaryPerimeter>)
(<nestedRing>)
(<boundaryPerimeter>)
(<boundaryPoint> X5.377 Y-3.698 Z2.781 </boundaryPoint>)
(<boundaryPoint> X5.927 Y-4.248 Z2.781 </boundaryPoint>)
(<boundaryPoint> X6.128 Y-5.0 Z2.781 </boundaryPoint>)
(<boundaryPoint> X5.927 Y-5.752 Z2.781 </boundaryPoint>)
(<boundaryPoint> X5.377 Y-6.302 Z2.781 </boundaryPoint>)
(<boundaryPoint> X4.625 Y-6.503 Z2.781 </boundaryPoint>)
(<boundaryPoint> X3.873 Y-6.302 Z2.781 </boundaryPoint>)
(<boundaryPoint> X3.323 Y-5.752 Z2.781 </boundaryPoint>)
(<boundaryPoint> X3.122 Y-5.0 Z2.781 </boundaryPoint>)
(<boundaryPoint> X3.323 Y-4.248 Z2.781 </boundaryPoint>)
(<boundaryPoint> X3.873 Y-3.698 Z2.781 </boundaryPoint>)
(<boundaryPoint> X4.625 Y-3.497 Z2.781 </boundaryPoint>)
(<edge> inner )
G1 X2.98 Y-4.75 Z2.78 F4200.0
G1 F1200.0
G1 E171.665
G1 F4200.0
M101
G1 X3.14 Y-4.14 Z2.78 F2400.0 E171.698
G1 X3.77 Y-3.52 Z2.78 F2400.0 E171.745
G1 X4.63 Y-3.29 Z2.78 F2400.0 E171.791
G1 X5.48 Y-3.52 Z2.78 F2400.0 E171.838
G1 X6.11 Y-4.14 Z2.78 F2400.0 E171.885
G1 X6.34 Y-5.0 Z2.78 F2400.0 E171.932
G1 X6.11 Y-5.86 Z2.78 F2400.0 E171.978
G1 X5.48 Y-6.48 Z2.78 F2400.0 E172.025
G1 X4.63 Y-6.71 Z2.78 F2400.0 E172.072
G1 X3.77 Y-6.48 Z2.78 F2400.0 E172.119
G1 X3.14 Y-5.86 Z2.78 F2400.0 E172.165
G1 X2.92 Y-5.0 Z2.78 F2400.0 E172.212
G1 X2.98 Y-4.75 Z2.78 F2400.0 E172.226
G1 F1200.0
G1 E172.226
G1 F2400.0
M103
(</edge>)
(</boundaryPerimeter>)
(</nestedRing>)
(<infill>)
(<infillBoundary>)
(<infillPoint> X7.294 Y-3.894 Z1.215 </infillPoint>)
(<infillPoint> X6.667 Y-2.958 Z1.215 </infillPoint>)
(<infillPoint> X5.731 Y-2.331 Z1.215 </infillPoint>)
(<infillPoint> X4.625 Y-2.111 Z1.215 </infillPoint>)
(<infillPoint> X3.519 Y-2.331 Z1.215 </infillPoint>)
(<infillPoint> X2.583 Y-2.958 Z1.215 </infillPoint>)
(<infillPoint> X1.956 Y-3.894 Z1.215 </infillPoint>)
(<infillPoint> X1.736 Y-5.0 Z1.215 </infillPoint>)
(<infillPoint> X1.956 Y-6.106 Z1.215 </infillPoint>)
(<infillPoint> X2.583 Y-7.042 Z1.215 </infillPoint>)
(<infillPoint> X3.519 Y-7.669 Z1.215 </infillPoint>)
(<infillPoint> X4.625 Y-7.889 Z1.215 </infillPoint>)
(<infillPoint> X5.731 Y-7.669 Z1.215 </infillPoint>)
(<infillPoint> X6.667 Y-7.042 Z1.215 </infillPoint>)
(<infillPoint> X7.294 Y-6.106 Z1.215 </infillPoint>)
(<infillPoint> X7.514 Y-5.0 Z1.215 </infillPoint>)
(</infillBoundary>)
(<infillBoundary>)
(<infillPoint> X5.687 Y-3.16 Z1.215 </infillPoint>)
(<infillPoint> X6.465 Y-3.938 Z1.215 </infillPoint>)
(<infillPoint> X6.749 Y-5.0 Z1.215 </infillPoint>)
(<infillPoint> X6.465 Y-6.062 Z1.215 </infillPoint>)
(<infillPoint> X5.687 Y-6.84 Z1.215 </infillPoint>)
(<infillPoint> X4.625 Y-7.124 Z1.215 </infillPoint>)
(<infillPoint> X3.563 Y-6.84 Z1.215 </infillPoint>)
(<infillPoint> X2.785 Y-6.062 Z1.215 </infillPoint>)
(<infillPoint> X2.501 Y-5.0 Z1.215 </infillPoint>)
(<infillPoint> X2.785 Y-3.938 Z1.215 </infillPoint>)
(<infillPoint> X3.563 Y-3.16 Z1.215 </infillPoint>)
(<infillPoint> X4.625 Y-2.876 Z1.215 </infillPoint>)
(</infillBoundary>)
;M108 R80.0
G1 X2.4 Y-4.29 Z2.78 F4200.0
G1 F1200.0
G1 E172.226
G1 F4200.0
M101
G1 X2.4 Y-3.73 Z2.78 F4800.0 E172.255
G1 X2.8 Y-3.53 Z2.78 F4800.0 E172.279
G1 X2.8 Y-3.15 Z2.78 F4800.0 E172.299
G1 X3.2 Y-3.13 Z2.78 F4800.0 E172.32
G1 X3.2 Y-2.88 Z2.78 F4800.0 E172.333
G1 X3.6 Y-2.86 Z2.78 F4800.0 E172.354
G1 X3.6 Y-2.61 Z2.78 F4800.0 E172.367
G1 X4.0 Y-2.52 Z2.78 F4800.0 E172.389
G1 X4.0 Y-2.75 Z2.78 F4800.0 E172.401
G1 X4.4 Y-2.65 Z2.78 F4800.0 E172.423
G1 X4.4 Y-2.44 Z2.78 F4800.0 E172.434
G1 X4.8 Y-2.43 Z2.78 F4800.0 E172.455
G1 X4.8 Y-2.63 Z2.78 F4800.0 E172.466
G1 X5.2 Y-2.74 Z2.78 F4800.0 E172.487
G1 X5.2 Y-2.51 Z2.78 F4800.0 E172.5
G1 X5.6 Y-2.59 Z2.78 F4800.0 E172.521
G1 X5.6 Y-2.85 Z2.78 F4800.0 E172.535
G1 X6.0 Y-2.85 Z2.78 F4800.0 E172.556
G1 X6.0 Y-3.08 Z2.78 F4800.0 E172.568
G1 X6.4 Y-3.12 Z2.78 F4800.0 E172.589
G1 X6.4 Y-3.48 Z2.78 F4800.0 E172.608
G1 X6.8 Y-3.66 Z2.78 F4800.0 E172.631
G1 X6.8 Y-4.11 Z2.78 F4800.0 E172.655
G1 X7.2 Y-4.86 Z2.78 F4800.0 E172.7
G1 X7.2 Y-5.14 Z2.78 F4800.0 E172.715
G1 X6.8 Y-5.89 Z2.78 F4800.0 E172.76
G1 X6.8 Y-6.34 Z2.78 F4800.0 E172.784
G1 X6.4 Y-6.52 Z2.78 F4800.0 E172.807
G1 X6.4 Y-6.88 Z2.78 F4800.0 E172.826
G1 X6.0 Y-6.92 Z2.78 F4800.0 E172.847
G1 X6.0 Y-7.15 Z2.78 F4800.0 E172.859
G1 X5.6 Y-7.15 Z2.78 F4800.0 E172.88
G1 X5.6 Y-7.41 Z2.78 F4800.0 E172.894
G1 X5.2 Y-7.49 Z2.78 F4800.0 E172.915
G1 X5.2 Y-7.26 Z2.78 F4800.0 E172.927
G1 X4.8 Y-7.37 Z2.78 F4800.0 E172.949
G1 X4.8 Y-7.57 Z2.78 F4800.0 E172.96
G1 X4.4 Y-7.56 Z2.78 F4800.0 E172.981
G1 X4.4 Y-7.35 Z2.78 F4800.0 E172.992
G1 X4.0 Y-7.25 Z2.78 F4800.0 E173.014
G1 X4.0 Y-7.48 Z2.78 F4800.0 E173.026
G1 X3.6 Y-7.39 Z2.78 F4800.0 E173.048
G1 X3.6 Y-7.14 Z2.78 F4800.0 E173.061
G1 X3.2 Y-7.12 Z2.78 F4800.0 E173.082
G1 X3.2 Y-6.87 Z2.78 F4800.0 E173.095
G1 X2.4 Y-5.71 Z2.78 F4800.0 E173.17
G1 X2.4 Y-6.27 Z2.78 F4800.0 E173.199
G1 X2.8 Y-6.47 Z2.78 F4800.0 E173.223
G1 X2.8 Y-6.85 Z2.78 F4800.0 E173.243
G1 F1200.0
G1 E172.243
G1 F4800.0
M103
(</infill>)
(</nestedRing>)
(<nestedRing>)
(<boundaryPerimeter>)
(<boundaryPoint> X3.535 Y1.766 Z2.781 </boundaryPoint>)
(<boundaryPoint> X4.875 Y1.499 Z2.781 </boundaryPoint>)
(<boundaryPoint> X6.215 Y1.766 Z2.781 </boundaryPoint>)
(<boundaryPoint> X7.35 Y2.525 Z2.781 </boundaryPoint>)
(<boundaryPoint> X8.109 Y3.66 Z2.781 </boundaryPoint>)
(<boundaryPoint> X8.376 Y5.0 Z2.781 </boundaryPoint>)
(<boundaryPoint> X8.109 Y6.34 Z2.781 </boundaryPoint>)
(<boundaryPoint> X7.35 Y7.475 Z2.781 </boundaryPoint>)
(<boundaryPoint> X6.215 Y8.234 Z2.781 </boundaryPoint>)
(<boundaryPoint> X4.875 Y8.501 Z2.781 </boundaryPoint>)
(<boundaryPoint> X3.535 Y8.234 Z2.781 </boundaryPoint>)
(<boundaryPoint> X2.4 Y7.475 Z2.781 </boundaryPoint>)
(<boundaryPoint> X1.641 Y6.34 Z2.781 </boundaryPoint>)
(<boundaryPoint> X1.374 Y5.0 Z2.781 </boundaryPoint>)
(<boundaryPoint> X1.641 Y3.66 Z2.781 </boundaryPoint>)
(<boundaryPoint> X2.4 Y2.525 Z2.781 </boundaryPoint>)
(<loop> inner )
G1 X4.77 Y-3.9 Z2.78 F4200.0
G1 X4.91 Y3.91 Z2.78 F4200.0
G1 X4.63 Y2.94 Z2.78 F4200.0
G1 F1200.0
G1 E173.243
G1 F4200.0
M101
G1 X3.81 Y3.16 Z2.78 F4800.0 E173.287
G1 X3.04 Y3.94 Z2.78 F4800.0 E173.346
G1 X2.75 Y5.0 Z2.78 F4800.0 E173.404
G1 X3.04 Y6.06 Z2.78 F4800.0 E173.462
G1 X3.81 Y6.84 Z2.78 F4800.0 E173.52
G1 X4.88 Y7.12 Z2.78 F4800.0 E173.578
G1 X5.94 Y6.84 Z2.78 F4800.0 E173.636
G1 X6.72 Y6.06 Z2.78 F4800.0 E173.694
G1 X7.0 Y5.0 Z2.78 F4800.0 E173.752
G1 X6.72 Y3.94 Z2.78 F4800.0 E173.81
G1 X5.94 Y3.16 Z2.78 F4800.0 E173.868
G1 X4.88 Y2.88 Z2.78 F4800.0 E173.926
G1 X4.63 Y2.94 Z2.78 F4800.0 E173.94
G1 F1200.0
G1 E173.94
G1 F4800.0
M103
(</loop>)
(<loop> outer )
G1 X5.13 Y2.16 Z2.78 F4200.0
G1 F1200.0
G1 E173.94
G1 F4200.0
M101
G1 X5.98 Y2.33 Z2.78 F4800.0 E173.986
G1 X6.92 Y2.96 Z2.78 F4800.0 E174.045
G1 X7.54 Y3.89 Z2.78 F4800.0 E174.105
G1 X7.76 Y5.0 Z2.78 F4800.0 E174.165
G1 X7.54 Y6.11 Z2.78 F4800.0 E174.224
G1 X6.92 Y7.04 Z2.78 F4800.0 E174.284
G1 X5.98 Y7.67 Z2.78 F4800.0 E174.343
G1 X4.88 Y7.89 Z2.78 F4800.0 E174.403
G1 X3.77 Y7.67 Z2.78 F4800.0 E174.462
G1 X2.83 Y7.04 Z2.78 F4800.0 E174.522
G1 X2.21 Y6.11 Z2.78 F4800.0 E174.581
G1 X1.99 Y5.0 Z2.78 F4800.0 E174.641
G1 X2.21 Y3.89 Z2.78 F4800.0 E174.7
G1 X2.83 Y2.96 Z2.78 F4800.0 E174.76
G1 X3.77 Y2.33 Z2.78 F4800.0 E174.819
G1 X4.88 Y2.11 Z2.78 F4800.0 E174.879
G1 X5.13 Y2.16 Z2.78 F4800.0 E174.893
G1 F1200.0
G1 E174.893
G1 F4800.0
M103
(</loop>)
(<edge> outer )
;M108 R40.0
G1 X5.13 Y1.75 Z2.78 F4200.0
G1 F1200.0
G1 E174.893
G1 F4200.0
M101
G1 X6.14 Y1.95 Z2.78 F2400.0 E174.947
G1 X7.21 Y2.67 Z2.78 F2400.0 E175.015
G1 X7.92 Y3.74 Z2.78 F2400.0 E175.083
G1 X8.17 Y5.0 Z2.78 F2400.0 E175.151
G1 X7.92 Y6.26 Z2.78 F2400.0 E175.219
G1 X7.21 Y7.33 Z2.78 F2400.0 E175.287
G1 X6.14 Y8.05 Z2.78 F2400.0 E175.355
G1 X4.88 Y8.3 Z2.78 F2400.0 E175.423
G1 X3.61 Y8.05 Z2.78 F2400.0 E175.491
G1 X2.54 Y7.33 Z2.78 F2400.0 E175.559
G1 X1.83 Y6.26 Z2.78 F2400.0 E175.626
G1 X1.58 Y5.0 Z2.78 F2400.0 E175.694
G1 X1.83 Y3.74 Z2.78 F2400.0 E175.762
G1 X2.54 Y2.67 Z2.78 F2400.0 E175.83
G1 X3.61 Y1.95 Z2.78 F2400.0 E175.898
G1 X4.88 Y1.7 Z2.78 F2400.0 E175.966
G1 X5.13 Y1.75 Z2.78 F2400.0 E175.98
G1 F1200.0
G1 E175.301
G1 F2400.0
M103
(</edge>)
(</boundaryPerimeter>)
(<nestedRing>)
(<boundaryPerimeter>)
(<boundaryPoint> X4.875 Y6.503 Z2.781 </boundaryPoint>)
(<boundaryPoint> X5.627 Y6.302 Z2.781 </boundaryPoint>)
(<boundaryPoint> X6.177 Y5.752 Z2.781 </boundaryPoint>)
(<boundaryPoint> X6.378 Y5.0 Z2.781 </boundaryPoint>)
(<boundaryPoint> X6.177 Y4.248 Z2.781 </boundaryPoint>)
(<boundaryPoint> X5.627 Y3.698 Z2.781 </boundaryPoint>)
(<boundaryPoint> X4.875 Y3.497 Z2.781 </boundaryPoint>)
M73 P15 (display progress)
(<boundaryPoint> X4.123 Y3.698 Z2.781 </boundaryPoint>)
(<boundaryPoint> X3.573 Y4.248 Z2.781 </boundaryPoint>)
(<boundaryPoint> X3.372 Y5.0 Z2.781 </boundaryPoint>)
(<boundaryPoint> X3.573 Y5.752 Z2.781 </boundaryPoint>)
(<boundaryPoint> X4.123 Y6.302 Z2.781 </boundaryPoint>)
(<edge> inner )
G1 X4.63 Y3.36 Z2.78 F4200.0
G1 F1200.0
G1 E175.98
G1 F4200.0
M101
G1 X4.02 Y3.52 Z2.78 F2400.0 E176.013
G1 X3.39 Y4.14 Z2.78 F2400.0 E176.06
G1 X3.17 Y5.0 Z2.78 F2400.0 E176.107
G1 X3.39 Y5.86 Z2.78 F2400.0 E176.153
G1 X4.02 Y6.48 Z2.78 F2400.0 E176.2
G1 X4.88 Y6.71 Z2.78 F2400.0 E176.247
G1 X5.73 Y6.48 Z2.78 F2400.0 E176.294
G1 X6.36 Y5.86 Z2.78 F2400.0 E176.34
G1 X6.59 Y5.0 Z2.78 F2400.0 E176.387
G1 X6.36 Y4.14 Z2.78 F2400.0 E176.434
G1 X5.73 Y3.52 Z2.78 F2400.0 E176.481
G1 X4.88 Y3.29 Z2.78 F2400.0 E176.527
G1 X4.63 Y3.36 Z2.78 F2400.0 E176.541
G1 F1200.0
G1 E176.541
G1 F2400.0
M103
(</edge>)
(</boundaryPerimeter>)
(</nestedRing>)
(<infill>)
(<infillBoundary>)
(<infillPoint> X3.769 Y2.331 Z1.215 </infillPoint>)
(<infillPoint> X4.875 Y2.111 Z1.215 </infillPoint>)
(<infillPoint> X5.981 Y2.331 Z1.215 </infillPoint>)
(<infillPoint> X6.917 Y2.958 Z1.215 </infillPoint>)
(<infillPoint> X7.544 Y3.894 Z1.215 </infillPoint>)
(<infillPoint> X7.764 Y5.0 Z1.215 </infillPoint>)
(<infillPoint> X7.544 Y6.106 Z1.215 </infillPoint>)
(<infillPoint> X6.917 Y7.042 Z1.215 </infillPoint>)
(<infillPoint> X5.981 Y7.669 Z1.215 </infillPoint>)
(<infillPoint> X4.875 Y7.889 Z1.215 </infillPoint>)
(<infillPoint> X3.769 Y7.669 Z1.215 </infillPoint>)
(<infillPoint> X2.833 Y7.042 Z1.215 </infillPoint>)
(<infillPoint> X2.206 Y6.106 Z1.215 </infillPoint>)
(<infillPoint> X1.986 Y5.0 Z1.215 </infillPoint>)
(<infillPoint> X2.206 Y3.894 Z1.215 </infillPoint>)
(<infillPoint> X2.833 Y2.958 Z1.215 </infillPoint>)
(</infillBoundary>)
(<infillBoundary>)
(<infillPoint> X4.875 Y7.124 Z1.215 </infillPoint>)
(<infillPoint> X5.937 Y6.84 Z1.215 </infillPoint>)
(<infillPoint> X6.715 Y6.062 Z1.215 </infillPoint>)
(<infillPoint> X6.999 Y5.0 Z1.215 </infillPoint>)
(<infillPoint> X6.715 Y3.938 Z1.215 </infillPoint>)
(<infillPoint> X5.937 Y3.16 Z1.215 </infillPoint>)
(<infillPoint> X4.875 Y2.876 Z1.215 </infillPoint>)
(<infillPoint> X3.813 Y3.16 Z1.215 </infillPoint>)
(<infillPoint> X3.035 Y3.938 Z1.215 </infillPoint>)
(<infillPoint> X2.751 Y5.0 Z1.215 </infillPoint>)
(<infillPoint> X3.035 Y6.062 Z1.215 </infillPoint>)
(<infillPoint> X3.813 Y6.84 Z1.215 </infillPoint>)
(</infillBoundary>)
;M108 R80.0
G1 X4.8 Y2.41 Z2.78 F4200.0
G1 F1200.0
G1 E176.541
G1 F4200.0
M101
G1 X4.8 Y2.61 Z2.78 F4800.0 E176.551
G1 X5.2 Y2.67 Z2.78 F4800.0 E176.573
G1 X5.2 Y2.46 Z2.78 F4800.0 E176.584
G1 X5.6 Y2.54 Z2.78 F4800.0 E176.605
G1 X5.6 Y2.78 Z2.78 F4800.0 E176.618
G1 X6.0 Y2.68 Z2.78 F4800.0 E176.64
G1 X6.0 Y2.89 Z2.78 F4800.0 E176.651
G1 X6.4 Y2.95 Z2.78 F4800.0 E176.672
G1 X6.4 Y3.23 Z2.78 F4800.0 E176.687
G1 X6.8 Y3.29 Z2.78 F4800.0 E176.708
G1 X6.8 Y3.63 Z2.78 F4800.0 E176.726
G1 X7.2 Y3.88 Z2.78 F4800.0 E176.751
G1 X7.2 Y6.12 Z2.78 F4800.0 E176.869
G1 X6.8 Y6.37 Z2.78 F4800.0 E176.894
G1 X6.8 Y6.71 Z2.78 F4800.0 E176.912
G1 X6.4 Y6.77 Z2.78 F4800.0 E176.934
G1 X6.4 Y7.05 Z2.78 F4800.0 E176.948
G1 X6.0 Y7.11 Z2.78 F4800.0 E176.97
G1 X6.0 Y7.32 Z2.78 F4800.0 E176.98
G1 X5.6 Y7.22 Z2.78 F4800.0 E177.002
G1 X5.6 Y7.46 Z2.78 F4800.0 E177.015
G1 X5.2 Y7.54 Z2.78 F4800.0 E177.036
G1 X5.2 Y7.33 Z2.78 F4800.0 E177.048
G1 X4.8 Y7.39 Z2.78 F4800.0 E177.069
G1 X4.8 Y7.59 Z2.78 F4800.0 E177.079
G1 X4.4 Y7.51 Z2.78 F4800.0 E177.101
G1 X4.4 Y7.29 Z2.78 F4800.0 E177.113
G1 X4.0 Y7.18 Z2.78 F4800.0 E177.135
G1 X4.0 Y7.43 Z2.78 F4800.0 E177.148
G1 X3.6 Y7.22 Z2.78 F4800.0 E177.172
G1 X3.6 Y7.02 Z2.78 F4800.0 E177.182
G1 X3.2 Y6.95 Z2.78 F4800.0 E177.203
G1 X3.2 Y6.62 Z2.78 F4800.0 E177.221
G1 X2.8 Y6.49 Z2.78 F4800.0 E177.243
G1 X2.8 Y6.22 Z2.78 F4800.0 E177.257
G1 X2.4 Y5.65 Z2.78 F4800.0 E177.294
G1 X2.4 Y4.35 Z2.78 F4800.0 E177.362
G1 X2.8 Y3.78 Z2.78 F4800.0 E177.399
G1 X2.8 Y3.51 Z2.78 F4800.0 E177.413
G1 X3.2 Y3.38 Z2.78 F4800.0 E177.436
G1 X3.2 Y3.05 Z2.78 F4800.0 E177.453
G1 X3.6 Y2.98 Z2.78 F4800.0 E177.475
G1 X3.6 Y2.78 Z2.78 F4800.0 E177.485
G1 X4.0 Y2.82 Z2.78 F4800.0 E177.506
G1 X4.0 Y2.57 Z2.78 F4800.0 E177.519
G1 X4.4 Y2.49 Z2.78 F4800.0 E177.541
G1 X4.4 Y2.71 Z2.78 F4800.0 E177.552
G1 F1200.0
G1 E176.552
G1 F4800.0
M103
(</infill>)
(</nestedRing>)
(<nestedRing>)
(<boundaryPerimeter>)
(<boundaryPoint> X-5.965 Y8.234 Z2.781 </boundaryPoint>)
(<boundaryPoint> X-7.1 Y7.475 Z2.781 </boundaryPoint>)
(<boundaryPoint> X-7.859 Y6.34 Z2.781 </boundaryPoint>)
(<boundaryPoint> X-8.126 Y5.0 Z2.781 </boundaryPoint>)
(<boundaryPoint> X-7.859 Y3.66 Z2.781 </boundaryPoint>)
(<boundaryPoint> X-7.1 Y2.525 Z2.781 </boundaryPoint>)
(<boundaryPoint> X-5.965 Y1.766 Z2.781 </boundaryPoint>)
(<boundaryPoint> X-4.625 Y1.499 Z2.781 </boundaryPoint>)
(<boundaryPoint> X-3.285 Y1.766 Z2.781 </boundaryPoint>)
(<boundaryPoint> X-2.15 Y2.525 Z2.781 </boundaryPoint>)
(<boundaryPoint> X-1.391 Y3.66 Z2.781 </boundaryPoint>)
(<boundaryPoint> X-1.124 Y5.0 Z2.781 </boundaryPoint>)
(<boundaryPoint> X-1.391 Y6.34 Z2.781 </boundaryPoint>)
(<boundaryPoint> X-2.15 Y7.475 Z2.781 </boundaryPoint>)
(<boundaryPoint> X-3.285 Y8.234 Z2.781 </boundaryPoint>)
(<boundaryPoint> X-4.625 Y8.501 Z2.781 </boundaryPoint>)
(<loop> inner )
G1 X3.81 Y5.05 Z2.78 F4200.0
G1 X-3.53 Y4.98 Z2.78 F4200.0
G1 X-2.68 Y4.34 Z2.78 F4200.0
G1 F1200.0
G1 E177.552
G1 F4200.0
M101
G1 X-2.79 Y3.94 Z2.78 F4800.0 E177.574
G1 X-3.56 Y3.16 Z2.78 F4800.0 E177.633
G1 X-4.63 Y2.88 Z2.78 F4800.0 E177.691
G1 X-5.69 Y3.16 Z2.78 F4800.0 E177.749
G1 X-6.47 Y3.94 Z2.78 F4800.0 E177.807
G1 X-6.75 Y5.0 Z2.78 F4800.0 E177.865
G1 X-6.47 Y6.06 Z2.78 F4800.0 E177.923
G1 X-5.69 Y6.84 Z2.78 F4800.0 E177.981
G1 X-4.63 Y7.12 Z2.78 F4800.0 E178.039
G1 X-3.56 Y6.84 Z2.78 F4800.0 E178.097
G1 X-2.79 Y6.06 Z2.78 F4800.0 E178.155
G1 X-2.5 Y5.0 Z2.78 F4800.0 E178.213
G1 X-2.61 Y4.59 Z2.78 F4800.0 E178.236
G1 X-2.68 Y4.34 Z2.78 F4800.0 E178.25
G1 F1200.0
G1 E178.25
G1 F4800.0
M103
(</loop>)
(<loop> outer )
G1 X-1.8 Y4.69 Z2.78 F4200.0
G1 F1200.0
G1 E178.25
G1 F4200.0
M101
G1 X-1.74 Y5.0 Z2.78 F4800.0 E178.266
G1 X-1.96 Y6.11 Z2.78 F4800.0 E178.326
G1 X-2.58 Y7.04 Z2.78 F4800.0 E178.386
G1 X-3.52 Y7.67 Z2.78 F4800.0 E178.445
G1 X-4.63 Y7.89 Z2.78 F4800.0 E178.505
G1 X-5.73 Y7.67 Z2.78 F4800.0 E178.564
G1 X-6.67 Y7.04 Z2.78 F4800.0 E178.624
G1 X-7.29 Y6.11 Z2.78 F4800.0 E178.683
G1 X-7.51 Y5.0 Z2.78 F4800.0 E178.743
G1 X-7.29 Y3.89 Z2.78 F4800.0 E178.802
G1 X-6.67 Y2.96 Z2.78 F4800.0 E178.862
G1 X-5.73 Y2.33 Z2.78 F4800.0 E178.921
G1 X-4.63 Y2.11 Z2.78 F4800.0 E178.981
G1 X-3.52 Y2.33 Z2.78 F4800.0 E179.041
G1 X-2.58 Y2.96 Z2.78 F4800.0 E179.1
G1 X-1.96 Y3.89 Z2.78 F4800.0 E179.16
G1 X-1.85 Y4.43 Z2.78 F4800.0 E179.189
G1 X-1.8 Y4.69 Z2.78 F4800.0 E179.202
G1 F1200.0
G1 E179.202
G1 F4800.0
M103
(</loop>)
(<edge> outer )
;M108 R40.0
G1 X-1.41 Y4.61 Z2.78 F4200.0
G1 F1200.0
G1 E179.202
G1 F4200.0
M101
G1 X-1.33 Y5.0 Z2.78 F2400.0 E179.223
G1 X-1.58 Y6.26 Z2.78 F2400.0 E179.291
G1 X-2.29 Y7.33 Z2.78 F2400.0 E179.359
G1 X-3.36 Y8.05 Z2.78 F2400.0 E179.427
G1 X-4.63 Y8.3 Z2.78 F2400.0 E179.495
G1 X-5.89 Y8.05 Z2.78 F2400.0 E179.563
G1 X-6.96 Y7.33 Z2.78 F2400.0 E179.631
G1 X-7.67 Y6.26 Z2.78 F2400.0 E179.699
G1 X-7.92 Y5.0 Z2.78 F2400.0 E179.767
G1 X-7.67 Y3.74 Z2.78 F2400.0 E179.835
G1 X-6.96 Y2.67 Z2.78 F2400.0 E179.903
G1 X-5.89 Y1.95 Z2.78 F2400.0 E179.971
G1 X-4.63 Y1.7 Z2.78 F2400.0 E180.039
G1 X-3.36 Y1.95 Z2.78 F2400.0 E180.107
G1 X-2.29 Y2.67 Z2.78 F2400.0 E180.175
G1 X-1.58 Y3.74 Z2.78 F2400.0 E180.243
G1 X-1.46 Y4.36 Z2.78 F2400.0 E180.276
G1 X-1.41 Y4.61 Z2.78 F2400.0 E180.289
G1 F1200.0
G1 E179.649
G1 F2400.0
M103
(</edge>)
(</boundaryPerimeter>)
(<nestedRing>)
(<boundaryPerimeter>)
(<boundaryPoint> X-5.927 Y5.752 Z2.781 </boundaryPoint>)
(<boundaryPoint> X-5.377 Y6.302 Z2.781 </boundaryPoint>)
(<boundaryPoint> X-4.625 Y6.503 Z2.781 </boundaryPoint>)
(<boundaryPoint> X-3.873 Y6.302 Z2.781 </boundaryPoint>)
(<boundaryPoint> X-3.323 Y5.752 Z2.781 </boundaryPoint>)
(<boundaryPoint> X-3.122 Y5.0 Z2.781 </boundaryPoint>)
(<boundaryPoint> X-3.323 Y4.248 Z2.781 </boundaryPoint>)
(<boundaryPoint> X-3.873 Y3.698 Z2.781 </boundaryPoint>)
(<boundaryPoint> X-4.625 Y3.497 Z2.781 </boundaryPoint>)
(<boundaryPoint> X-5.377 Y3.698 Z2.781 </boundaryPoint>)
(<boundaryPoint> X-5.927 Y4.248 Z2.781 </boundaryPoint>)
(<boundaryPoint> X-6.128 Y5.0 Z2.781 </boundaryPoint>)
(<edge> inner )
G1 X-3.04 Y4.52 Z2.78 F4200.0
G1 F1200.0
G1 E180.289
G1 F4200.0
M101
G1 X-3.14 Y4.14 Z2.78 F2400.0 E180.31
G1 X-3.77 Y3.52 Z2.78 F2400.0 E180.357
G1 X-4.63 Y3.29 Z2.78 F2400.0 E180.403
G1 X-5.48 Y3.52 Z2.78 F2400.0 E180.45
G1 X-6.11 Y4.14 Z2.78 F2400.0 E180.497
G1 X-6.34 Y5.0 Z2.78 F2400.0 E180.544
G1 X-6.11 Y5.86 Z2.78 F2400.0 E180.59
G1 X-5.48 Y6.48 Z2.78 F2400.0 E180.637
G1 X-4.63 Y6.71 Z2.78 F2400.0 E180.684
G1 X-3.77 Y6.48 Z2.78 F2400.0 E180.731
G1 X-3.14 Y5.86 Z2.78 F2400.0 E180.777
G1 X-2.92 Y5.0 Z2.78 F2400.0 E180.824
G1 X-2.98 Y4.76 Z2.78 F2400.0 E180.837
G1 X-3.04 Y4.52 Z2.78 F2400.0 E180.851
G1 F1200.0
G1 E180.498
G1 F2400.0
M103
(</edge>)
(</boundaryPerimeter>)
(</nestedRing>)
(<infill>)
(<infillBoundary>)
(<infillPoint> X-5.731 Y7.669 Z1.215 </infillPoint>)
(<infillPoint> X-6.667 Y7.042 Z1.215 </infillPoint>)
(<infillPoint> X-7.294 Y6.106 Z1.215 </infillPoint>)
(<infillPoint> X-7.514 Y5.0 Z1.215 </infillPoint>)
(<infillPoint> X-7.294 Y3.894 Z1.215 </infillPoint>)
(<infillPoint> X-6.667 Y2.958 Z1.215 </infillPoint>)
(<infillPoint> X-5.731 Y2.331 Z1.215 </infillPoint>)
(<infillPoint> X-4.625 Y2.111 Z1.215 </infillPoint>)
(<infillPoint> X-3.519 Y2.331 Z1.215 </infillPoint>)
(<infillPoint> X-2.583 Y2.958 Z1.215 </infillPoint>)
(<infillPoint> X-1.956 Y3.894 Z1.215 </infillPoint>)
(<infillPoint> X-1.736 Y5.0 Z1.215 </infillPoint>)
(<infillPoint> X-1.956 Y6.106 Z1.215 </infillPoint>)
(<infillPoint> X-2.583 Y7.042 Z1.215 </infillPoint>)
(<infillPoint> X-3.519 Y7.669 Z1.215 </infillPoint>)
(<infillPoint> X-4.625 Y7.889 Z1.215 </infillPoint>)
(</infillBoundary>)
(<infillBoundary>)
(<infillPoint> X-6.465 Y6.062 Z1.215 </infillPoint>)
(<infillPoint> X-5.687 Y6.84 Z1.215 </infillPoint>)
(<infillPoint> X-4.625 Y7.124 Z1.215 </infillPoint>)
(<infillPoint> X-3.563 Y6.84 Z1.215 </infillPoint>)
(<infillPoint> X-2.785 Y6.062 Z1.215 </infillPoint>)
(<infillPoint> X-2.501 Y5.0 Z1.215 </infillPoint>)
(<infillPoint> X-2.785 Y3.938 Z1.215 </infillPoint>)
(<infillPoint> X-3.563 Y3.16 Z1.215 </infillPoint>)
(<infillPoint> X-4.625 Y2.876 Z1.215 </infillPoint>)
(<infillPoint> X-5.687 Y3.16 Z1.215 </infillPoint>)
(<infillPoint> X-6.465 Y3.938 Z1.215 </infillPoint>)
(<infillPoint> X-6.749 Y5.0 Z1.215 </infillPoint>)
(</infillBoundary>)
;M108 R80.0
G1 X-2.4 Y5.71 Z2.78 F4200.0
G1 F1200.0
G1 E180.851
G1 F4200.0
M101
G1 X-2.4 Y6.27 Z2.78 F4800.0 E180.88
G1 X-2.8 Y6.47 Z2.78 F4800.0 E180.904
G1 X-2.8 Y6.85 Z2.78 F4800.0 E180.924
G1 X-3.2 Y6.87 Z2.78 F4800.0 E180.945
G1 X-3.2 Y7.12 Z2.78 F4800.0 E180.958
G1 X-3.6 Y7.14 Z2.78 F4800.0 E180.979
G1 X-3.6 Y7.39 Z2.78 F4800.0 E180.992
G1 X-4.0 Y7.48 Z2.78 F4800.0 E181.014
G1 X-4.0 Y7.25 Z2.78 F4800.0 E181.026
G1 X-4.4 Y7.35 Z2.78 F4800.0 E181.048
G1 X-4.4 Y7.56 Z2.78 F4800.0 E181.059
G1 X-4.8 Y7.57 Z2.78 F4800.0 E181.08
G1 X-4.8 Y7.37 Z2.78 F4800.0 E181.091
G1 X-5.2 Y7.26 Z2.78 F4800.0 E181.112
G1 X-5.2 Y7.49 Z2.78 F4800.0 E181.125
G1 X-5.6 Y7.41 Z2.78 F4800.0 E181.146
G1 X-5.6 Y7.15 Z2.78 F4800.0 E181.16
G1 X-6.0 Y7.15 Z2.78 F4800.0 E181.181
G1 X-6.0 Y6.92 Z2.78 F4800.0 E181.193
G1 X-6.4 Y6.88 Z2.78 F4800.0 E181.214
G1 X-6.4 Y6.52 Z2.78 F4800.0 E181.233
G1 X-6.8 Y6.34 Z2.78 F4800.0 E181.256
G1 X-6.8 Y5.89 Z2.78 F4800.0 E181.28
G1 X-7.2 Y5.14 Z2.78 F4800.0 E181.325
G1 X-7.2 Y4.86 Z2.78 F4800.0 E181.34
M73 P16 (display progress)
G1 X-6.8 Y4.11 Z2.78 F4800.0 E181.385
G1 X-6.8 Y3.66 Z2.78 F4800.0 E181.408
G1 X-6.4 Y3.48 Z2.78 F4800.0 E181.432
G1 X-6.4 Y3.12 Z2.78 F4800.0 E181.451
G1 X-6.0 Y3.08 Z2.78 F4800.0 E181.472
G1 X-6.0 Y2.85 Z2.78 F4800.0 E181.484
G1 X-5.6 Y2.85 Z2.78 F4800.0 E181.505
G1 X-5.6 Y2.59 Z2.78 F4800.0 E181.519
G1 X-5.2 Y2.51 Z2.78 F4800.0 E181.54
G1 X-5.2 Y2.74 Z2.78 F4800.0 E181.552
G1 X-4.8 Y2.63 Z2.78 F4800.0 E181.574
G1 X-4.8 Y2.43 Z2.78 F4800.0 E181.585
G1 X-4.4 Y2.44 Z2.78 F4800.0 E181.606
G1 X-4.4 Y2.65 Z2.78 F4800.0 E181.617
G1 X-4.0 Y2.75 Z2.78 F4800.0 E181.639
G1 X-4.0 Y2.52 Z2.78 F4800.0 E181.651
G1 X-3.6 Y2.61 Z2.78 F4800.0 E181.673
G1 X-3.6 Y2.86 Z2.78 F4800.0 E181.686
G1 X-3.2 Y2.88 Z2.78 F4800.0 E181.707
G1 X-3.2 Y3.13 Z2.78 F4800.0 E181.72
G1 X-2.4 Y4.29 Z2.78 F4800.0 E181.794
G1 X-2.4 Y3.73 Z2.78 F4800.0 E181.824
G1 X-2.8 Y3.53 Z2.78 F4800.0 E181.848
G1 X-2.8 Y3.15 Z2.78 F4800.0 E181.868
G1 F1200.0
G1 E180.868
G1 F4800.0
M103
(</infill>)
(</nestedRing>)
(</rotation>)
(</layer>)
(<layer> 3.051 )
(<supportLayer>)
;M108 R56.0
G1 X-4.7 Y3.91 Z3.05 F4200.0
G1 X-4.93 Y-3.91 Z3.05 F4200.0
G1 X-5.86 Y-5.4 Z3.05 F4200.0
G1 F1200.0
G1 E181.868
G1 F4200.0
M101
G1 X-3.9 Y-5.4 Z3.05 F4800.0 E181.94
G1 F1200.0
G1 E180.94
G1 F4800.0
M103
G1 X-3.76 Y-4.73 Z3.05 F4200.0
G1 X3.53 Y-5.1 Z3.05 F4200.0
G1 X3.65 Y-5.4 Z3.05 F4200.0
G1 F1200.0
G1 E181.94
G1 F4200.0
M101
G1 X5.61 Y-5.4 Z3.05 F4800.0 E182.013
G1 F1200.0
G1 E181.013
G1 F4800.0
M103
G1 X4.65 Y-3.95 Z3.05 F4200.0
G1 X4.95 Y3.91 Z3.05 F4200.0
G1 X5.86 Y5.4 Z3.05 F4200.0
G1 F1200.0
G1 E182.013
G1 F4200.0
M101
G1 X3.9 Y5.4 Z3.05 F4800.0 E182.085
G1 F1200.0
G1 E181.085
G1 F4800.0
M103
G1 X3.76 Y4.73 Z3.05 F4200.0
G1 X-3.53 Y5.1 Z3.05 F4200.0
G1 X-3.65 Y5.4 Z3.05 F4200.0
G1 F1200.0
G1 E182.085
G1 F4200.0
M101
G1 X-5.61 Y5.4 Z3.05 F4800.0 E182.158
G1 F1200.0
G1 E181.158
G1 F4800.0
M103
;M108 R80.0
(</supportLayer>)
(<rotation> (-1+1.22464679915e-16j) )
(<nestedRing>)
(<boundaryPerimeter>)
(<boundaryPoint> X-3.535 Y-8.234 Z3.051 </boundaryPoint>)
(<boundaryPoint> X-2.4 Y-7.475 Z3.051 </boundaryPoint>)
(<boundaryPoint> X-1.641 Y-6.34 Z3.051 </boundaryPoint>)
(<boundaryPoint> X-1.374 Y-5.0 Z3.051 </boundaryPoint>)
(<boundaryPoint> X-1.641 Y-3.66 Z3.051 </boundaryPoint>)
(<boundaryPoint> X-2.4 Y-2.525 Z3.051 </boundaryPoint>)
(<boundaryPoint> X-3.535 Y-1.766 Z3.051 </boundaryPoint>)
(<boundaryPoint> X-4.875 Y-1.499 Z3.051 </boundaryPoint>)
(<boundaryPoint> X-6.215 Y-1.766 Z3.051 </boundaryPoint>)
(<boundaryPoint> X-7.35 Y-2.525 Z3.051 </boundaryPoint>)
(<boundaryPoint> X-8.109 Y-3.66 Z3.051 </boundaryPoint>)
(<boundaryPoint> X-8.376 Y-5.0 Z3.051 </boundaryPoint>)
(<boundaryPoint> X-8.109 Y-6.34 Z3.051 </boundaryPoint>)
(<boundaryPoint> X-7.35 Y-7.475 Z3.051 </boundaryPoint>)
(<boundaryPoint> X-6.215 Y-8.234 Z3.051 </boundaryPoint>)
(<boundaryPoint> X-4.875 Y-8.501 Z3.051 </boundaryPoint>)
(<loop> inner )
G1 X-4.88 Y4.0 Z3.05 F4200.0
G1 X-4.88 Y-3.91 Z3.05 F4200.0
G1 X-6.29 Y-6.49 Z3.05 F4200.0
G1 F1200.0
G1 E182.158
G1 F4200.0
M101
G1 X-6.33 Y-6.45 Z3.05 F4800.0 E182.16
G1 X-6.72 Y-6.06 Z3.05 F4800.0 E182.189
G1 X-7.0 Y-5.0 Z3.05 F4800.0 E182.247
G1 X-6.72 Y-3.94 Z3.05 F4800.0 E182.306
G1 X-5.94 Y-3.16 Z3.05 F4800.0 E182.364
G1 X-4.88 Y-2.88 Z3.05 F4800.0 E182.422
G1 X-3.81 Y-3.16 Z3.05 F4800.0 E182.48
G1 X-3.04 Y-3.94 Z3.05 F4800.0 E182.538
G1 X-2.75 Y-5.0 Z3.05 F4800.0 E182.596
G1 X-3.04 Y-6.06 Z3.05 F4800.0 E182.654
G1 X-3.81 Y-6.84 Z3.05 F4800.0 E182.712
G1 X-4.88 Y-7.12 Z3.05 F4800.0 E182.77
G1 X-5.94 Y-6.84 Z3.05 F4800.0 E182.828
G1 X-6.29 Y-6.49 Z3.05 F4800.0 E182.855
G1 F1200.0
G1 E182.855
G1 F4800.0
M103
(</loop>)
(<loop> outer )
G1 X-6.95 Y-7.0 Z3.05 F4200.0
G1 F1200.0
G1 E182.855
G1 F4200.0
M101
G1 X-6.92 Y-7.04 Z3.05 F4800.0 E182.857
G1 X-5.98 Y-7.67 Z3.05 F4800.0 E182.917
G1 X-4.88 Y-7.89 Z3.05 F4800.0 E182.976
G1 X-3.77 Y-7.67 Z3.05 F4800.0 E183.036
G1 X-2.83 Y-7.04 Z3.05 F4800.0 E183.096
G1 X-2.21 Y-6.11 Z3.05 F4800.0 E183.155
G1 X-1.99 Y-5.0 Z3.05 F4800.0 E183.215
G1 X-2.21 Y-3.89 Z3.05 F4800.0 E183.274
G1 X-2.83 Y-2.96 Z3.05 F4800.0 E183.334
G1 X-3.77 Y-2.33 Z3.05 F4800.0 E183.393
G1 X-4.88 Y-2.11 Z3.05 F4800.0 E183.453
G1 X-5.98 Y-2.33 Z3.05 F4800.0 E183.512
G1 X-6.92 Y-2.96 Z3.05 F4800.0 E183.572
G1 X-7.54 Y-3.89 Z3.05 F4800.0 E183.631
G1 X-7.76 Y-5.0 Z3.05 F4800.0 E183.691
G1 X-7.54 Y-6.11 Z3.05 F4800.0 E183.751
G1 X-6.95 Y-7.0 Z3.05 F4800.0 E183.807
G1 F1200.0
G1 E183.807
G1 F4800.0
M103
(</loop>)
(<edge> outer )
;M108 R40.0
G1 X-7.23 Y-7.29 Z3.05 F4200.0
G1 F1200.0
G1 E183.807
G1 F4200.0
M101
G1 X-7.21 Y-7.33 Z3.05 F2400.0 E183.81
G1 X-6.14 Y-8.05 Z3.05 F2400.0 E183.878
G1 X-4.88 Y-8.3 Z3.05 F2400.0 E183.946
G1 X-3.61 Y-8.05 Z3.05 F2400.0 E184.014
G1 X-2.54 Y-7.33 Z3.05 F2400.0 E184.082
G1 X-1.83 Y-6.26 Z3.05 F2400.0 E184.15
G1 X-1.58 Y-5.0 Z3.05 F2400.0 E184.218
G1 X-1.83 Y-3.74 Z3.05 F2400.0 E184.286
G1 X-2.54 Y-2.67 Z3.05 F2400.0 E184.354
G1 X-3.61 Y-1.95 Z3.05 F2400.0 E184.422
G1 X-4.88 Y-1.7 Z3.05 F2400.0 E184.49
G1 X-6.14 Y-1.95 Z3.05 F2400.0 E184.558
G1 X-7.21 Y-2.67 Z3.05 F2400.0 E184.625
G1 X-7.92 Y-3.74 Z3.05 F2400.0 E184.693
G1 X-8.17 Y-5.0 Z3.05 F2400.0 E184.761
G1 X-7.92 Y-6.26 Z3.05 F2400.0 E184.829
G1 X-7.23 Y-7.29 Z3.05 F2400.0 E184.895
G1 F1200.0
G1 E184.256
G1 F2400.0
M103
(</edge>)
(</boundaryPerimeter>)
(<nestedRing>)
(<boundaryPerimeter>)
(<boundaryPoint> X-4.875 Y-6.503 Z3.051 </boundaryPoint>)
(<boundaryPoint> X-5.626 Y-6.302 Z3.051 </boundaryPoint>)
(<boundaryPoint> X-6.177 Y-5.752 Z3.051 </boundaryPoint>)
(<boundaryPoint> X-6.378 Y-5.0 Z3.051 </boundaryPoint>)
(<boundaryPoint> X-6.177 Y-4.248 Z3.051 </boundaryPoint>)
(<boundaryPoint> X-5.626 Y-3.698 Z3.051 </boundaryPoint>)
(<boundaryPoint> X-4.875 Y-3.497 Z3.051 </boundaryPoint>)
(<boundaryPoint> X-4.123 Y-3.698 Z3.051 </boundaryPoint>)
(<boundaryPoint> X-3.573 Y-4.248 Z3.051 </boundaryPoint>)
(<boundaryPoint> X-3.372 Y-5.0 Z3.051 </boundaryPoint>)
(<boundaryPoint> X-3.573 Y-5.752 Z3.051 </boundaryPoint>)
(<boundaryPoint> X-4.123 Y-6.302 Z3.051 </boundaryPoint>)
(<edge> inner )
G1 X-6.01 Y-6.2 Z3.05 F4200.0
G1 F1200.0
G1 E184.895
G1 F4200.0
M101
G1 X-6.05 Y-6.17 Z3.05 F2400.0 E184.897
G1 X-6.36 Y-5.86 Z3.05 F2400.0 E184.92
G1 X-6.59 Y-5.0 Z3.05 F2400.0 E184.967
G1 X-6.36 Y-4.14 Z3.05 F2400.0 E185.014
G1 X-5.73 Y-3.52 Z3.05 F2400.0 E185.061
G1 X-4.88 Y-3.29 Z3.05 F2400.0 E185.108
G1 X-4.02 Y-3.52 Z3.05 F2400.0 E185.154
G1 X-3.39 Y-4.14 Z3.05 F2400.0 E185.201
G1 X-3.17 Y-5.0 Z3.05 F2400.0 E185.248
G1 X-3.39 Y-5.86 Z3.05 F2400.0 E185.295
G1 X-4.02 Y-6.48 Z3.05 F2400.0 E185.341
G1 X-4.88 Y-6.71 Z3.05 F2400.0 E185.388
G1 X-5.73 Y-6.48 Z3.05 F2400.0 E185.435
G1 X-6.01 Y-6.2 Z3.05 F2400.0 E185.456
G1 F1200.0
G1 E184.456
G1 F2400.0
M103
(</edge>)
(</boundaryPerimeter>)
(</nestedRing>)
(<infill>)
(<infillBoundary>)
(<infillPoint> X-3.769 Y-7.669 Z1.485 </infillPoint>)
(<infillPoint> X-2.833 Y-7.042 Z1.485 </infillPoint>)
(<infillPoint> X-2.206 Y-6.106 Z1.485 </infillPoint>)
(<infillPoint> X-1.986 Y-5.0 Z1.485 </infillPoint>)
(<infillPoint> X-2.206 Y-3.894 Z1.485 </infillPoint>)
(<infillPoint> X-2.833 Y-2.958 Z1.485 </infillPoint>)
(<infillPoint> X-3.769 Y-2.331 Z1.485 </infillPoint>)
(<infillPoint> X-4.875 Y-2.111 Z1.485 </infillPoint>)
(<infillPoint> X-5.981 Y-2.331 Z1.485 </infillPoint>)
(<infillPoint> X-6.917 Y-2.958 Z1.485 </infillPoint>)
(<infillPoint> X-7.544 Y-3.894 Z1.485 </infillPoint>)
(<infillPoint> X-7.764 Y-5.0 Z1.485 </infillPoint>)
(<infillPoint> X-7.544 Y-6.106 Z1.485 </infillPoint>)
(<infillPoint> X-6.917 Y-7.042 Z1.485 </infillPoint>)
(<infillPoint> X-5.981 Y-7.669 Z1.485 </infillPoint>)
(<infillPoint> X-4.875 Y-7.889 Z1.485 </infillPoint>)
(</infillBoundary>)
(<infillBoundary>)
(<infillPoint> X-4.875 Y-7.124 Z1.485 </infillPoint>)
(<infillPoint> X-5.936 Y-6.84 Z1.485 </infillPoint>)
(<infillPoint> X-6.715 Y-6.063 Z1.485 </infillPoint>)
(<infillPoint> X-6.999 Y-5.0 Z1.485 </infillPoint>)
(<infillPoint> X-6.715 Y-3.937 Z1.485 </infillPoint>)
(<infillPoint> X-5.936 Y-3.16 Z1.485 </infillPoint>)
(<infillPoint> X-4.875 Y-2.876 Z1.485 </infillPoint>)
(<infillPoint> X-3.813 Y-3.16 Z1.485 </infillPoint>)
(<infillPoint> X-3.035 Y-3.938 Z1.485 </infillPoint>)
(<infillPoint> X-2.751 Y-5.0 Z1.485 </infillPoint>)
(<infillPoint> X-3.035 Y-6.062 Z1.485 </infillPoint>)
(<infillPoint> X-3.813 Y-6.84 Z1.485 </infillPoint>)
(</infillBoundary>)
;M108 R80.0
G1 X-6.76 Y-5.0 Z3.05 F4200.0
G1 X-4.86 Y-2.4 Z3.05 F4200.0
G1 F1200.0
G1 E185.456
G1 F4200.0
M101
G1 X-4.89 Y-2.4 Z3.05 F4800.0 E185.458
G1 X-5.67 Y-2.8 Z3.05 F4800.0 E185.504
G1 X-6.18 Y-2.8 Z3.05 F4800.0 E185.531
G1 X-6.37 Y-3.2 Z3.05 F4800.0 E185.554
G1 X-6.74 Y-3.2 Z3.05 F4800.0 E185.574
G1 X-6.77 Y-3.6 Z3.05 F4800.0 E185.595
G1 X-7.01 Y-3.6 Z3.05 F4800.0 E185.607
G1 X-7.02 Y-4.0 Z3.05 F4800.0 E185.629
G1 X-7.28 Y-4.0 Z3.05 F4800.0 E185.642
G1 X-7.36 Y-4.4 Z3.05 F4800.0 E185.664
G1 X-7.13 Y-4.4 Z3.05 F4800.0 E185.676
G1 X-7.24 Y-4.8 Z3.05 F4800.0 E185.698
G1 X-7.44 Y-4.8 Z3.05 F4800.0 E185.708
G1 X-7.44 Y-5.2 Z3.05 F4800.0 E185.73
G1 X-7.24 Y-5.2 Z3.05 F4800.0 E185.74
G1 X-7.13 Y-5.6 Z3.05 F4800.0 E185.762
G1 X-7.36 Y-5.6 Z3.05 F4800.0 E185.774
G1 X-7.28 Y-6.0 Z3.05 F4800.0 E185.796
G1 X-7.02 Y-6.0 Z3.05 F4800.0 E185.809
G1 X-7.01 Y-6.4 Z3.05 F4800.0 E185.831
G1 X-6.77 Y-6.4 Z3.05 F4800.0 E185.843
G1 X-6.74 Y-6.8 Z3.05 F4800.0 E185.864
G1 X-6.37 Y-6.8 Z3.05 F4800.0 E185.884
G1 X-6.18 Y-7.2 Z3.05 F4800.0 E185.907
G1 X-5.67 Y-7.2 Z3.05 F4800.0 E185.934
G1 X-4.89 Y-7.6 Z3.05 F4800.0 E185.98
G1 X-4.86 Y-7.6 Z3.05 F4800.0 E185.982
G1 X-4.08 Y-7.2 Z3.05 F4800.0 E186.029
G1 X-3.57 Y-7.2 Z3.05 F4800.0 E186.055
G1 X-3.38 Y-6.8 Z3.05 F4800.0 E186.079
G1 X-3.01 Y-6.8 Z3.05 F4800.0 E186.098
G1 X-2.98 Y-6.4 Z3.05 F4800.0 E186.119
G1 X-2.74 Y-6.4 Z3.05 F4800.0 E186.132
G1 X-2.73 Y-6.0 Z3.05 F4800.0 E186.153
G1 X-2.47 Y-6.0 Z3.05 F4800.0 E186.167
G1 X-2.39 Y-5.6 Z3.05 F4800.0 E186.188
G1 X-2.62 Y-5.6 Z3.05 F4800.0 E186.2
G1 X-2.52 Y-5.2 Z3.05 F4800.0 E186.222
G1 X-2.31 Y-5.2 Z3.05 F4800.0 E186.233
G1 X-2.31 Y-4.8 Z3.05 F4800.0 E186.254
G1 X-2.52 Y-4.8 Z3.05 F4800.0 E186.265
G1 X-2.62 Y-4.4 Z3.05 F4800.0 E186.287
G1 X-2.39 Y-4.4 Z3.05 F4800.0 E186.299
G1 X-2.47 Y-4.0 Z3.05 F4800.0 E186.32
G1 X-2.73 Y-4.0 Z3.05 F4800.0 E186.334
G1 X-2.74 Y-3.6 Z3.05 F4800.0 E186.355
G1 X-2.98 Y-3.6 Z3.05 F4800.0 E186.368
G1 X-3.01 Y-3.2 Z3.05 F4800.0 E186.389
G1 X-3.38 Y-3.2 Z3.05 F4800.0 E186.408
G1 X-3.57 Y-2.8 Z3.05 F4800.0 E186.432
G1 X-4.08 Y-2.8 Z3.05 F4800.0 E186.458
G1 F1200.0
G1 E185.458
G1 F4800.0
M103
(</infill>)
(</nestedRing>)
(<nestedRing>)
(<boundaryPerimeter>)
(<boundaryPoint> X-5.965 Y8.234 Z3.051 </boundaryPoint>)
(<boundaryPoint> X-7.1 Y7.475 Z3.051 </boundaryPoint>)
(<boundaryPoint> X-7.859 Y6.34 Z3.051 </boundaryPoint>)
(<boundaryPoint> X-8.126 Y5.0 Z3.051 </boundaryPoint>)
M73 P17 (display progress)
(<boundaryPoint> X-7.859 Y3.66 Z3.051 </boundaryPoint>)
(<boundaryPoint> X-7.1 Y2.525 Z3.051 </boundaryPoint>)
(<boundaryPoint> X-5.965 Y1.766 Z3.051 </boundaryPoint>)
(<boundaryPoint> X-4.625 Y1.499 Z3.051 </boundaryPoint>)
(<boundaryPoint> X-3.285 Y1.766 Z3.051 </boundaryPoint>)
(<boundaryPoint> X-2.15 Y2.525 Z3.051 </boundaryPoint>)
(<boundaryPoint> X-1.391 Y3.66 Z3.051 </boundaryPoint>)
(<boundaryPoint> X-1.124 Y5.0 Z3.051 </boundaryPoint>)
(<boundaryPoint> X-1.391 Y6.34 Z3.051 </boundaryPoint>)
(<boundaryPoint> X-2.15 Y7.475 Z3.051 </boundaryPoint>)
(<boundaryPoint> X-3.285 Y8.234 Z3.051 </boundaryPoint>)
(<boundaryPoint> X-4.625 Y8.501 Z3.051 </boundaryPoint>)
(<loop> inner )
G1 X-5.12 Y-3.89 Z3.05 F4200.0
G1 X-4.46 Y3.9 Z3.05 F4200.0
G1 X-4.58 Y2.89 Z3.05 F4200.0
G1 F1200.0
G1 E186.458
G1 F4200.0
M101
G1 X-4.63 Y2.88 Z3.05 F4800.0 E186.461
G1 X-5.69 Y3.16 Z3.05 F4800.0 E186.519
G1 X-6.47 Y3.94 Z3.05 F4800.0 E186.577
G1 X-6.75 Y5.0 Z3.05 F4800.0 E186.635
G1 X-6.47 Y6.06 Z3.05 F4800.0 E186.693
G1 X-5.69 Y6.84 Z3.05 F4800.0 E186.751
G1 X-4.63 Y7.12 Z3.05 F4800.0 E186.809
G1 X-3.56 Y6.84 Z3.05 F4800.0 E186.868
G1 X-2.79 Y6.06 Z3.05 F4800.0 E186.926
G1 X-2.5 Y5.0 Z3.05 F4800.0 E186.984
G1 X-2.79 Y3.94 Z3.05 F4800.0 E187.042
G1 X-3.56 Y3.16 Z3.05 F4800.0 E187.1
G1 X-4.58 Y2.89 Z3.05 F4800.0 E187.155
G1 F1200.0
G1 E187.155
G1 F4800.0
M103
(</loop>)
(<loop> outer )
G1 X-4.67 Y2.12 Z3.05 F4200.0
G1 F1200.0
G1 E187.155
G1 F4200.0
M101
G1 X-4.63 Y2.11 Z3.05 F4800.0 E187.158
G1 X-3.52 Y2.33 Z3.05 F4800.0 E187.218
G1 X-2.58 Y2.96 Z3.05 F4800.0 E187.277
G1 X-1.96 Y3.89 Z3.05 F4800.0 E187.337
G1 X-1.74 Y5.0 Z3.05 F4800.0 E187.396
G1 X-1.96 Y6.11 Z3.05 F4800.0 E187.456
G1 X-2.58 Y7.04 Z3.05 F4800.0 E187.515
G1 X-3.52 Y7.67 Z3.05 F4800.0 E187.575
G1 X-4.63 Y7.89 Z3.05 F4800.0 E187.634
G1 X-5.73 Y7.67 Z3.05 F4800.0 E187.694
G1 X-6.67 Y7.04 Z3.05 F4800.0 E187.753
G1 X-7.29 Y6.11 Z3.05 F4800.0 E187.813
G1 X-7.51 Y5.0 Z3.05 F4800.0 E187.872
G1 X-7.29 Y3.89 Z3.05 F4800.0 E187.932
G1 X-6.67 Y2.96 Z3.05 F4800.0 E187.992
G1 X-5.73 Y2.33 Z3.05 F4800.0 E188.051
G1 X-4.67 Y2.12 Z3.05 F4800.0 E188.108
G1 F1200.0
G1 E188.108
G1 F4800.0
M103
(</loop>)
(<edge> outer )
;M108 R40.0
G1 X-4.67 Y1.71 Z3.05 F4200.0
G1 F1200.0
G1 E188.108
G1 F4200.0
M101
G1 X-4.63 Y1.7 Z3.05 F2400.0 E188.111
G1 X-3.36 Y1.95 Z3.05 F2400.0 E188.179
G1 X-2.29 Y2.67 Z3.05 F2400.0 E188.247
G1 X-1.58 Y3.74 Z3.05 F2400.0 E188.314
G1 X-1.33 Y5.0 Z3.05 F2400.0 E188.382
G1 X-1.58 Y6.26 Z3.05 F2400.0 E188.45
G1 X-2.29 Y7.33 Z3.05 F2400.0 E188.518
G1 X-3.36 Y8.05 Z3.05 F2400.0 E188.586
G1 X-4.63 Y8.3 Z3.05 F2400.0 E188.654
G1 X-5.89 Y8.05 Z3.05 F2400.0 E188.722
G1 X-6.96 Y7.33 Z3.05 F2400.0 E188.79
G1 X-7.67 Y6.26 Z3.05 F2400.0 E188.858
G1 X-7.92 Y5.0 Z3.05 F2400.0 E188.926
G1 X-7.67 Y3.74 Z3.05 F2400.0 E188.994
G1 X-6.96 Y2.67 Z3.05 F2400.0 E189.062
G1 X-5.89 Y1.95 Z3.05 F2400.0 E189.13
G1 X-4.67 Y1.71 Z3.05 F2400.0 E189.195
G1 F1200.0
G1 E188.602
G1 F2400.0
M103
(</edge>)
(</boundaryPerimeter>)
(<nestedRing>)
(<boundaryPerimeter>)
(<boundaryPoint> X-5.927 Y5.752 Z3.051 </boundaryPoint>)
(<boundaryPoint> X-5.377 Y6.302 Z3.051 </boundaryPoint>)
(<boundaryPoint> X-4.625 Y6.503 Z3.051 </boundaryPoint>)
(<boundaryPoint> X-3.873 Y6.302 Z3.051 </boundaryPoint>)
(<boundaryPoint> X-3.323 Y5.752 Z3.051 </boundaryPoint>)
(<boundaryPoint> X-3.122 Y5.0 Z3.051 </boundaryPoint>)
(<boundaryPoint> X-3.323 Y4.248 Z3.051 </boundaryPoint>)
(<boundaryPoint> X-3.873 Y3.698 Z3.051 </boundaryPoint>)
(<boundaryPoint> X-4.625 Y3.497 Z3.051 </boundaryPoint>)
(<boundaryPoint> X-5.377 Y3.698 Z3.051 </boundaryPoint>)
(<boundaryPoint> X-5.927 Y4.248 Z3.051 </boundaryPoint>)
(<boundaryPoint> X-6.128 Y5.0 Z3.051 </boundaryPoint>)
(<edge> inner )
G1 X-4.58 Y3.3 Z3.05 F4200.0
G1 F1200.0
G1 E189.195
G1 F4200.0
M101
G1 X-4.63 Y3.29 Z3.05 F2400.0 E189.198
G1 X-5.48 Y3.52 Z3.05 F2400.0 E189.245
G1 X-6.11 Y4.14 Z3.05 F2400.0 E189.291
G1 X-6.34 Y5.0 Z3.05 F2400.0 E189.338
G1 X-6.11 Y5.86 Z3.05 F2400.0 E189.385
G1 X-5.48 Y6.48 Z3.05 F2400.0 E189.432
G1 X-4.63 Y6.71 Z3.05 F2400.0 E189.478
G1 X-3.77 Y6.48 Z3.05 F2400.0 E189.525
G1 X-3.14 Y5.86 Z3.05 F2400.0 E189.572
G1 X-2.92 Y5.0 Z3.05 F2400.0 E189.619
G1 X-3.14 Y4.14 Z3.05 F2400.0 E189.665
G1 X-3.77 Y3.52 Z3.05 F2400.0 E189.712
G1 X-4.58 Y3.3 Z3.05 F2400.0 E189.756
G1 F1200.0
G1 E188.756
G1 F2400.0
M103
(</edge>)
(</boundaryPerimeter>)
(</nestedRing>)
(<infill>)
(<infillBoundary>)
(<infillPoint> X-5.731 Y7.669 Z1.485 </infillPoint>)
(<infillPoint> X-6.667 Y7.042 Z1.485 </infillPoint>)
(<infillPoint> X-7.294 Y6.106 Z1.485 </infillPoint>)
(<infillPoint> X-7.514 Y5.0 Z1.485 </infillPoint>)
(<infillPoint> X-7.294 Y3.894 Z1.485 </infillPoint>)
(<infillPoint> X-6.667 Y2.958 Z1.485 </infillPoint>)
(<infillPoint> X-5.731 Y2.331 Z1.485 </infillPoint>)
(<infillPoint> X-4.625 Y2.111 Z1.485 </infillPoint>)
(<infillPoint> X-3.519 Y2.331 Z1.485 </infillPoint>)
(<infillPoint> X-2.583 Y2.958 Z1.485 </infillPoint>)
(<infillPoint> X-1.956 Y3.894 Z1.485 </infillPoint>)
(<infillPoint> X-1.736 Y5.0 Z1.485 </infillPoint>)
(<infillPoint> X-1.956 Y6.106 Z1.485 </infillPoint>)
(<infillPoint> X-2.583 Y7.042 Z1.485 </infillPoint>)
(<infillPoint> X-3.519 Y7.669 Z1.485 </infillPoint>)
(<infillPoint> X-4.625 Y7.889 Z1.485 </infillPoint>)
(</infillBoundary>)
(<infillBoundary>)
(<infillPoint> X-6.465 Y6.062 Z1.485 </infillPoint>)
(<infillPoint> X-5.687 Y6.84 Z1.485 </infillPoint>)
(<infillPoint> X-4.625 Y7.124 Z1.485 </infillPoint>)
(<infillPoint> X-3.563 Y6.84 Z1.485 </infillPoint>)
(<infillPoint> X-2.785 Y6.062 Z1.485 </infillPoint>)
(<infillPoint> X-2.501 Y5.0 Z1.485 </infillPoint>)
(<infillPoint> X-2.785 Y3.938 Z1.485 </infillPoint>)
(<infillPoint> X-3.563 Y3.16 Z1.485 </infillPoint>)
(<infillPoint> X-4.625 Y2.876 Z1.485 </infillPoint>)
(<infillPoint> X-5.687 Y3.16 Z1.485 </infillPoint>)
(<infillPoint> X-6.465 Y3.938 Z1.485 </infillPoint>)
(<infillPoint> X-6.749 Y5.0 Z1.485 </infillPoint>)
(</infillBoundary>)
;M108 R80.0
G1 X-2.14 Y4.4 Z3.05 F4200.0
G1 F1200.0
G1 E189.756
G1 F4200.0
M101
G1 X-2.37 Y4.4 Z3.05 F4800.0 E189.769
G1 X-2.48 Y4.0 Z3.05 F4800.0 E189.79
G1 X-2.22 Y4.0 Z3.05 F4800.0 E189.804
G1 X-2.49 Y3.6 Z3.05 F4800.0 E189.829
G1 X-2.73 Y3.6 Z3.05 F4800.0 E189.842
G1 X-2.76 Y3.2 Z3.05 F4800.0 E189.863
G1 X-3.13 Y3.2 Z3.05 F4800.0 E189.883
G1 X-3.32 Y2.8 Z3.05 F4800.0 E189.906
G1 X-3.83 Y2.8 Z3.05 F4800.0 E189.933
G1 X-4.61 Y2.4 Z3.05 F4800.0 E189.979
G1 X-4.64 Y2.4 Z3.05 F4800.0 E189.981
G1 X-5.43 Y2.8 Z3.05 F4800.0 E190.027
G1 X-5.93 Y2.8 Z3.05 F4800.0 E190.054
G1 X-6.12 Y3.2 Z3.05 F4800.0 E190.077
G1 X-6.49 Y3.2 Z3.05 F4800.0 E190.097
G1 X-6.52 Y3.6 Z3.05 F4800.0 E190.118
G1 X-6.76 Y3.6 Z3.05 F4800.0 E190.131
G1 X-6.77 Y4.0 Z3.05 F4800.0 E190.152
G1 X-7.03 Y4.0 Z3.05 F4800.0 E190.165
G1 X-7.11 Y4.4 Z3.05 F4800.0 E190.187
G1 X-6.88 Y4.4 Z3.05 F4800.0 E190.199
G1 X-6.99 Y4.8 Z3.05 F4800.0 E190.221
G1 X-7.19 Y4.8 Z3.05 F4800.0 E190.232
G1 X-7.19 Y5.2 Z3.05 F4800.0 E190.253
G1 X-6.99 Y5.2 Z3.05 F4800.0 E190.263
G1 X-6.88 Y5.6 Z3.05 F4800.0 E190.285
G1 X-7.11 Y5.6 Z3.05 F4800.0 E190.297
G1 X-7.03 Y6.0 Z3.05 F4800.0 E190.319
G1 X-6.77 Y6.0 Z3.05 F4800.0 E190.333
G1 X-6.76 Y6.4 Z3.05 F4800.0 E190.354
G1 X-6.52 Y6.4 Z3.05 F4800.0 E190.366
G1 X-6.49 Y6.8 Z3.05 F4800.0 E190.387
G1 X-6.12 Y6.8 Z3.05 F4800.0 E190.407
G1 X-5.93 Y7.2 Z3.05 F4800.0 E190.43
G1 X-5.43 Y7.2 Z3.05 F4800.0 E190.457
G1 X-4.64 Y7.6 Z3.05 F4800.0 E190.503
G1 X-4.61 Y7.6 Z3.05 F4800.0 E190.505
G1 X-3.83 Y7.2 Z3.05 F4800.0 E190.552
G1 X-3.32 Y7.2 Z3.05 F4800.0 E190.578
G1 X-3.13 Y6.8 Z3.05 F4800.0 E190.602
G1 X-2.76 Y6.8 Z3.05 F4800.0 E190.621
G1 X-2.73 Y6.4 Z3.05 F4800.0 E190.642
G1 X-2.49 Y6.4 Z3.05 F4800.0 E190.655
G1 X-2.48 Y6.0 Z3.05 F4800.0 E190.676
G1 X-2.22 Y6.0 Z3.05 F4800.0 E190.69
G1 X-2.14 Y5.6 Z3.05 F4800.0 E190.711
G1 X-2.37 Y5.6 Z3.05 F4800.0 E190.723
G1 X-2.27 Y5.2 Z3.05 F4800.0 E190.745
G1 X-2.06 Y5.2 Z3.05 F4800.0 E190.756
G1 X-2.06 Y4.8 Z3.05 F4800.0 E190.777
G1 X-2.27 Y4.8 Z3.05 F4800.0 E190.788
G1 F1200.0
G1 E189.788
G1 F4800.0
M103
(</infill>)
(</nestedRing>)
(<nestedRing>)
(<boundaryPerimeter>)
(<boundaryPoint> X3.535 Y1.766 Z3.051 </boundaryPoint>)
(<boundaryPoint> X4.875 Y1.499 Z3.051 </boundaryPoint>)
(<boundaryPoint> X6.215 Y1.766 Z3.051 </boundaryPoint>)
(<boundaryPoint> X7.35 Y2.525 Z3.051 </boundaryPoint>)
(<boundaryPoint> X8.109 Y3.66 Z3.051 </boundaryPoint>)
(<boundaryPoint> X8.376 Y5.0 Z3.051 </boundaryPoint>)
(<boundaryPoint> X8.109 Y6.34 Z3.051 </boundaryPoint>)
(<boundaryPoint> X7.35 Y7.475 Z3.051 </boundaryPoint>)
(<boundaryPoint> X6.215 Y8.234 Z3.051 </boundaryPoint>)
(<boundaryPoint> X4.875 Y8.501 Z3.051 </boundaryPoint>)
(<boundaryPoint> X3.535 Y8.234 Z3.051 </boundaryPoint>)
(<boundaryPoint> X2.4 Y7.475 Z3.051 </boundaryPoint>)
(<boundaryPoint> X1.641 Y6.34 Z3.051 </boundaryPoint>)
(<boundaryPoint> X1.374 Y5.0 Z3.051 </boundaryPoint>)
(<boundaryPoint> X1.641 Y3.66 Z3.051 </boundaryPoint>)
(<boundaryPoint> X2.4 Y2.525 Z3.051 </boundaryPoint>)
(<loop> inner )
G1 X-3.53 Y5.06 Z3.05 F4200.0
G1 X3.78 Y4.98 Z3.05 F4200.0
G1 X2.76 Y4.95 Z3.05 F4200.0
G1 F1200.0
G1 E190.788
G1 F4200.0
M101
G1 X2.75 Y5.0 Z3.05 F4800.0 E190.79
G1 X3.04 Y6.06 Z3.05 F4800.0 E190.849
G1 X3.81 Y6.84 Z3.05 F4800.0 E190.907
G1 X4.88 Y7.12 Z3.05 F4800.0 E190.965
G1 X5.94 Y6.84 Z3.05 F4800.0 E191.023
G1 X6.72 Y6.06 Z3.05 F4800.0 E191.081
G1 X7.0 Y5.0 Z3.05 F4800.0 E191.139
G1 X6.72 Y3.94 Z3.05 F4800.0 E191.197
G1 X5.94 Y3.16 Z3.05 F4800.0 E191.255
G1 X4.88 Y2.88 Z3.05 F4800.0 E191.313
G1 X3.81 Y3.16 Z3.05 F4800.0 E191.371
G1 X3.04 Y3.94 Z3.05 F4800.0 E191.429
G1 X2.76 Y4.95 Z3.05 F4800.0 E191.485
G1 F1200.0
G1 E191.485
G1 F4800.0
M103
(</loop>)
(<loop> outer )
G1 X2.0 Y5.05 Z3.05 F4200.0
G1 F1200.0
G1 E191.485
G1 F4200.0
M101
G1 X1.99 Y5.0 Z3.05 F4800.0 E191.488
G1 X2.21 Y3.89 Z3.05 F4800.0 E191.547
G1 X2.83 Y2.96 Z3.05 F4800.0 E191.607
G1 X3.77 Y2.33 Z3.05 F4800.0 E191.666
G1 X4.88 Y2.11 Z3.05 F4800.0 E191.726
G1 X5.98 Y2.33 Z3.05 F4800.0 E191.785
G1 X6.92 Y2.96 Z3.05 F4800.0 E191.845
G1 X7.54 Y3.89 Z3.05 F4800.0 E191.904
G1 X7.76 Y5.0 Z3.05 F4800.0 E191.964
G1 X7.54 Y6.11 Z3.05 F4800.0 E192.023
G1 X6.92 Y7.04 Z3.05 F4800.0 E192.083
G1 X5.98 Y7.67 Z3.05 F4800.0 E192.142
G1 X4.88 Y7.89 Z3.05 F4800.0 E192.202
G1 X3.77 Y7.67 Z3.05 F4800.0 E192.262
G1 X2.83 Y7.04 Z3.05 F4800.0 E192.321
G1 X2.21 Y6.11 Z3.05 F4800.0 E192.381
G1 X2.0 Y5.05 Z3.05 F4800.0 E192.438
G1 F1200.0
G1 E192.438
G1 F4800.0
M103
(</loop>)
(<edge> outer )
;M108 R40.0
G1 X1.59 Y5.05 Z3.05 F4200.0
G1 F1200.0
G1 E192.438
G1 F4200.0
M101
G1 X1.58 Y5.0 Z3.05 F2400.0 E192.44
G1 X1.83 Y3.74 Z3.05 F2400.0 E192.508
G1 X2.54 Y2.67 Z3.05 F2400.0 E192.576
G1 X3.61 Y1.95 Z3.05 F2400.0 E192.644
G1 X4.88 Y1.7 Z3.05 F2400.0 E192.712
G1 X6.14 Y1.95 Z3.05 F2400.0 E192.78
G1 X7.21 Y2.67 Z3.05 F2400.0 E192.848
G1 X7.92 Y3.74 Z3.05 F2400.0 E192.916
G1 X8.17 Y5.0 Z3.05 F2400.0 E192.984
G1 X7.92 Y6.26 Z3.05 F2400.0 E193.052
G1 X7.21 Y7.33 Z3.05 F2400.0 E193.12
G1 X6.14 Y8.05 Z3.05 F2400.0 E193.188
G1 X4.88 Y8.3 Z3.05 F2400.0 E193.256
G1 X3.61 Y8.05 Z3.05 F2400.0 E193.324
G1 X2.54 Y7.33 Z3.05 F2400.0 E193.392
G1 X1.83 Y6.26 Z3.05 F2400.0 E193.459
G1 X1.59 Y5.05 Z3.05 F2400.0 E193.525
G1 F1200.0
G1 E192.932
G1 F2400.0
M103
(</edge>)
(</boundaryPerimeter>)
M73 P18 (display progress)
(<nestedRing>)
(<boundaryPerimeter>)
(<boundaryPoint> X4.875 Y6.503 Z3.051 </boundaryPoint>)
(<boundaryPoint> X5.627 Y6.302 Z3.051 </boundaryPoint>)
(<boundaryPoint> X6.177 Y5.752 Z3.051 </boundaryPoint>)
(<boundaryPoint> X6.378 Y5.0 Z3.051 </boundaryPoint>)
(<boundaryPoint> X6.177 Y4.248 Z3.051 </boundaryPoint>)
(<boundaryPoint> X5.627 Y3.698 Z3.051 </boundaryPoint>)
(<boundaryPoint> X4.875 Y3.497 Z3.051 </boundaryPoint>)
(<boundaryPoint> X4.123 Y3.698 Z3.051 </boundaryPoint>)
(<boundaryPoint> X3.573 Y4.248 Z3.051 </boundaryPoint>)
(<boundaryPoint> X3.372 Y5.0 Z3.051 </boundaryPoint>)
(<boundaryPoint> X3.573 Y5.752 Z3.051 </boundaryPoint>)
(<boundaryPoint> X4.123 Y6.302 Z3.051 </boundaryPoint>)
(<edge> inner )
G1 X3.18 Y4.95 Z3.05 F4200.0
G1 F1200.0
G1 E193.525
G1 F4200.0
M101
G1 X3.17 Y5.0 Z3.05 F2400.0 E193.527
G1 X3.39 Y5.86 Z3.05 F2400.0 E193.574
G1 X4.02 Y6.48 Z3.05 F2400.0 E193.621
G1 X4.88 Y6.71 Z3.05 F2400.0 E193.668
G1 X5.73 Y6.48 Z3.05 F2400.0 E193.714
G1 X6.36 Y5.86 Z3.05 F2400.0 E193.761
G1 X6.59 Y5.0 Z3.05 F2400.0 E193.808
G1 X6.36 Y4.14 Z3.05 F2400.0 E193.855
G1 X5.73 Y3.52 Z3.05 F2400.0 E193.902
G1 X4.88 Y3.29 Z3.05 F2400.0 E193.948
G1 X4.02 Y3.52 Z3.05 F2400.0 E193.995
G1 X3.39 Y4.14 Z3.05 F2400.0 E194.042
G1 X3.18 Y4.95 Z3.05 F2400.0 E194.086
G1 F1200.0
G1 E193.086
G1 F2400.0
M103
(</edge>)
(</boundaryPerimeter>)
(</nestedRing>)
(<infill>)
(<infillBoundary>)
(<infillPoint> X3.769 Y2.331 Z1.485 </infillPoint>)
(<infillPoint> X4.875 Y2.111 Z1.485 </infillPoint>)
(<infillPoint> X5.981 Y2.331 Z1.485 </infillPoint>)
(<infillPoint> X6.917 Y2.958 Z1.485 </infillPoint>)
(<infillPoint> X7.544 Y3.894 Z1.485 </infillPoint>)
(<infillPoint> X7.764 Y5.0 Z1.485 </infillPoint>)
(<infillPoint> X7.544 Y6.106 Z1.485 </infillPoint>)
(<infillPoint> X6.917 Y7.042 Z1.485 </infillPoint>)
(<infillPoint> X5.981 Y7.669 Z1.485 </infillPoint>)
(<infillPoint> X4.875 Y7.889 Z1.485 </infillPoint>)
(<infillPoint> X3.769 Y7.669 Z1.485 </infillPoint>)
(<infillPoint> X2.833 Y7.042 Z1.485 </infillPoint>)
(<infillPoint> X2.206 Y6.106 Z1.485 </infillPoint>)
(<infillPoint> X1.986 Y5.0 Z1.485 </infillPoint>)
(<infillPoint> X2.206 Y3.894 Z1.485 </infillPoint>)
(<infillPoint> X2.833 Y2.958 Z1.485 </infillPoint>)
(</infillBoundary>)
(<infillBoundary>)
(<infillPoint> X4.875 Y7.124 Z1.485 </infillPoint>)
(<infillPoint> X5.937 Y6.84 Z1.485 </infillPoint>)
(<infillPoint> X6.715 Y6.062 Z1.485 </infillPoint>)
(<infillPoint> X6.999 Y5.0 Z1.485 </infillPoint>)
(<infillPoint> X6.715 Y3.938 Z1.485 </infillPoint>)
(<infillPoint> X5.937 Y3.16 Z1.485 </infillPoint>)
(<infillPoint> X4.875 Y2.876 Z1.485 </infillPoint>)
(<infillPoint> X3.813 Y3.16 Z1.485 </infillPoint>)
(<infillPoint> X3.035 Y3.938 Z1.485 </infillPoint>)
(<infillPoint> X2.751 Y5.0 Z1.485 </infillPoint>)
(<infillPoint> X3.035 Y6.062 Z1.485 </infillPoint>)
(<infillPoint> X3.813 Y6.84 Z1.485 </infillPoint>)
(</infillBoundary>)
;M108 R80.0
G1 X3.14 Y4.34 Z3.05 F4200.0
G1 X4.89 Y2.4 Z3.05 F4200.0
G1 F1200.0
G1 E194.086
G1 F4200.0
M101
G1 X4.86 Y2.4 Z3.05 F4800.0 E194.088
G1 X4.08 Y2.8 Z3.05 F4800.0 E194.134
G1 X3.57 Y2.8 Z3.05 F4800.0 E194.161
G1 X3.38 Y3.2 Z3.05 F4800.0 E194.184
G1 X3.01 Y3.2 Z3.05 F4800.0 E194.204
G1 X2.98 Y3.6 Z3.05 F4800.0 E194.225
G1 X2.74 Y3.6 Z3.05 F4800.0 E194.238
G1 X2.73 Y4.0 Z3.05 F4800.0 E194.259
G1 X2.47 Y4.0 Z3.05 F4800.0 E194.272
G1 X2.39 Y4.4 Z3.05 F4800.0 E194.294
G1 X2.62 Y4.4 Z3.05 F4800.0 E194.306
G1 X2.52 Y4.8 Z3.05 F4800.0 E194.328
G1 X2.31 Y4.8 Z3.05 F4800.0 E194.339
G1 X2.31 Y5.2 Z3.05 F4800.0 E194.36
G1 X2.52 Y5.2 Z3.05 F4800.0 E194.37
G1 X2.62 Y5.6 Z3.05 F4800.0 E194.392
G1 X2.39 Y5.6 Z3.05 F4800.0 E194.404
G1 X2.47 Y6.0 Z3.05 F4800.0 E194.426
G1 X2.73 Y6.0 Z3.05 F4800.0 E194.44
G1 X2.74 Y6.4 Z3.05 F4800.0 E194.461
G1 X2.98 Y6.4 Z3.05 F4800.0 E194.473
G1 X3.01 Y6.8 Z3.05 F4800.0 E194.494
G1 X3.38 Y6.8 Z3.05 F4800.0 E194.514
G1 X3.57 Y7.2 Z3.05 F4800.0 E194.537
G1 X4.08 Y7.2 Z3.05 F4800.0 E194.564
G1 X4.86 Y7.6 Z3.05 F4800.0 E194.61
G1 X4.89 Y7.6 Z3.05 F4800.0 E194.612
G1 X5.68 Y7.2 Z3.05 F4800.0 E194.659
G1 X6.18 Y7.2 Z3.05 F4800.0 E194.685
G1 X6.37 Y6.8 Z3.05 F4800.0 E194.709
G1 X6.74 Y6.8 Z3.05 F4800.0 E194.728
G1 X6.77 Y6.4 Z3.05 F4800.0 E194.749
G1 X7.01 Y6.4 Z3.05 F4800.0 E194.762
G1 X7.02 Y6.0 Z3.05 F4800.0 E194.783
G1 X7.28 Y6.0 Z3.05 F4800.0 E194.797
G1 X7.36 Y5.6 Z3.05 F4800.0 E194.818
G1 X7.13 Y5.6 Z3.05 F4800.0 E194.83
G1 X7.24 Y5.2 Z3.05 F4800.0 E194.852
G1 X7.44 Y5.2 Z3.05 F4800.0 E194.863
G1 X7.44 Y4.8 Z3.05 F4800.0 E194.884
G1 X7.24 Y4.8 Z3.05 F4800.0 E194.895
G1 X7.13 Y4.4 Z3.05 F4800.0 E194.917
G1 X7.36 Y4.4 Z3.05 F4800.0 E194.929
G1 X7.28 Y4.0 Z3.05 F4800.0 E194.95
G1 X7.02 Y4.0 Z3.05 F4800.0 E194.964
G1 X7.01 Y3.6 Z3.05 F4800.0 E194.985
G1 X6.77 Y3.6 Z3.05 F4800.0 E194.998
G1 X6.74 Y3.2 Z3.05 F4800.0 E195.019
G1 X6.37 Y3.2 Z3.05 F4800.0 E195.038
G1 X6.18 Y2.8 Z3.05 F4800.0 E195.062
G1 X5.68 Y2.8 Z3.05 F4800.0 E195.088
G1 F1200.0
G1 E194.088
G1 F4800.0
M103
(</infill>)
(</nestedRing>)
(<nestedRing>)
(<boundaryPerimeter>)
(<boundaryPoint> X7.859 Y-3.66 Z3.051 </boundaryPoint>)
(<boundaryPoint> X7.1 Y-2.525 Z3.051 </boundaryPoint>)
(<boundaryPoint> X5.965 Y-1.766 Z3.051 </boundaryPoint>)
(<boundaryPoint> X4.625 Y-1.499 Z3.051 </boundaryPoint>)
(<boundaryPoint> X3.285 Y-1.766 Z3.051 </boundaryPoint>)
(<boundaryPoint> X2.15 Y-2.525 Z3.051 </boundaryPoint>)
(<boundaryPoint> X1.391 Y-3.66 Z3.051 </boundaryPoint>)
(<boundaryPoint> X1.124 Y-5.0 Z3.051 </boundaryPoint>)
(<boundaryPoint> X1.391 Y-6.34 Z3.051 </boundaryPoint>)
(<boundaryPoint> X2.15 Y-7.475 Z3.051 </boundaryPoint>)
(<boundaryPoint> X3.285 Y-8.234 Z3.051 </boundaryPoint>)
(<boundaryPoint> X4.625 Y-8.501 Z3.051 </boundaryPoint>)
(<boundaryPoint> X5.965 Y-8.234 Z3.051 </boundaryPoint>)
(<boundaryPoint> X7.1 Y-7.475 Z3.051 </boundaryPoint>)
(<boundaryPoint> X7.859 Y-6.34 Z3.051 </boundaryPoint>)
(<boundaryPoint> X8.126 Y-5.0 Z3.051 </boundaryPoint>)
(<loop> inner )
G1 X4.9 Y3.91 Z3.05 F4200.0
G1 X4.53 Y-3.91 Z3.05 F4200.0
G1 X4.58 Y-2.89 Z3.05 F4200.0
G1 F1200.0
G1 E195.088
G1 F4200.0
M101
G1 X4.63 Y-2.88 Z3.05 F4800.0 E195.091
G1 X5.69 Y-3.16 Z3.05 F4800.0 E195.149
G1 X6.47 Y-3.94 Z3.05 F4800.0 E195.207
G1 X6.75 Y-5.0 Z3.05 F4800.0 E195.265
G1 X6.47 Y-6.06 Z3.05 F4800.0 E195.323
G1 X5.69 Y-6.84 Z3.05 F4800.0 E195.381
G1 X4.63 Y-7.12 Z3.05 F4800.0 E195.439
G1 X3.56 Y-6.84 Z3.05 F4800.0 E195.498
G1 X2.79 Y-6.06 Z3.05 F4800.0 E195.556
G1 X2.5 Y-5.0 Z3.05 F4800.0 E195.614
G1 X2.79 Y-3.94 Z3.05 F4800.0 E195.672
G1 X3.56 Y-3.16 Z3.05 F4800.0 E195.73
G1 X4.58 Y-2.89 Z3.05 F4800.0 E195.785
G1 F1200.0
G1 E195.785
G1 F4800.0
M103
(</loop>)
(<loop> outer )
G1 X4.67 Y-2.12 Z3.05 F4200.0
G1 F1200.0
G1 E195.785
G1 F4200.0
M101
G1 X4.63 Y-2.11 Z3.05 F4800.0 E195.788
G1 X3.52 Y-2.33 Z3.05 F4800.0 E195.848
G1 X2.58 Y-2.96 Z3.05 F4800.0 E195.907
G1 X1.96 Y-3.89 Z3.05 F4800.0 E195.967
G1 X1.74 Y-5.0 Z3.05 F4800.0 E196.026
G1 X1.96 Y-6.11 Z3.05 F4800.0 E196.086
G1 X2.58 Y-7.04 Z3.05 F4800.0 E196.145
G1 X3.52 Y-7.67 Z3.05 F4800.0 E196.205
G1 X4.63 Y-7.89 Z3.05 F4800.0 E196.264
G1 X5.73 Y-7.67 Z3.05 F4800.0 E196.324
G1 X6.67 Y-7.04 Z3.05 F4800.0 E196.383
G1 X7.29 Y-6.11 Z3.05 F4800.0 E196.443
G1 X7.51 Y-5.0 Z3.05 F4800.0 E196.503
G1 X7.29 Y-3.89 Z3.05 F4800.0 E196.562
G1 X6.67 Y-2.96 Z3.05 F4800.0 E196.622
G1 X5.73 Y-2.33 Z3.05 F4800.0 E196.681
G1 X4.67 Y-2.12 Z3.05 F4800.0 E196.738
G1 F1200.0
G1 E196.738
G1 F4800.0
M103
(</loop>)
(<edge> outer )
;M108 R40.0
G1 X4.67 Y-1.71 Z3.05 F4200.0
G1 F1200.0
G1 E196.738
G1 F4200.0
M101
G1 X4.63 Y-1.7 Z3.05 F2400.0 E196.741
G1 X3.36 Y-1.95 Z3.05 F2400.0 E196.809
G1 X2.29 Y-2.67 Z3.05 F2400.0 E196.877
G1 X1.58 Y-3.74 Z3.05 F2400.0 E196.945
G1 X1.33 Y-5.0 Z3.05 F2400.0 E197.012
G1 X1.58 Y-6.26 Z3.05 F2400.0 E197.08
G1 X2.29 Y-7.33 Z3.05 F2400.0 E197.148
G1 X3.36 Y-8.05 Z3.05 F2400.0 E197.216
G1 X4.63 Y-8.3 Z3.05 F2400.0 E197.284
G1 X5.89 Y-8.05 Z3.05 F2400.0 E197.352
G1 X6.96 Y-7.33 Z3.05 F2400.0 E197.42
G1 X7.67 Y-6.26 Z3.05 F2400.0 E197.488
G1 X7.92 Y-5.0 Z3.05 F2400.0 E197.556
G1 X7.67 Y-3.74 Z3.05 F2400.0 E197.624
G1 X6.96 Y-2.67 Z3.05 F2400.0 E197.692
G1 X5.89 Y-1.95 Z3.05 F2400.0 E197.76
G1 X4.67 Y-1.71 Z3.05 F2400.0 E197.825
G1 F1200.0
G1 E197.232
G1 F2400.0
M103
(</edge>)
(</boundaryPerimeter>)
(<nestedRing>)
(<boundaryPerimeter>)
(<boundaryPoint> X5.377 Y-3.698 Z3.051 </boundaryPoint>)
(<boundaryPoint> X5.927 Y-4.248 Z3.051 </boundaryPoint>)
(<boundaryPoint> X6.128 Y-5.0 Z3.051 </boundaryPoint>)
(<boundaryPoint> X5.927 Y-5.752 Z3.051 </boundaryPoint>)
(<boundaryPoint> X5.377 Y-6.302 Z3.051 </boundaryPoint>)
(<boundaryPoint> X4.625 Y-6.503 Z3.051 </boundaryPoint>)
(<boundaryPoint> X3.873 Y-6.302 Z3.051 </boundaryPoint>)
(<boundaryPoint> X3.323 Y-5.752 Z3.051 </boundaryPoint>)
(<boundaryPoint> X3.122 Y-5.0 Z3.051 </boundaryPoint>)
(<boundaryPoint> X3.323 Y-4.248 Z3.051 </boundaryPoint>)
(<boundaryPoint> X3.873 Y-3.698 Z3.051 </boundaryPoint>)
(<boundaryPoint> X4.625 Y-3.497 Z3.051 </boundaryPoint>)
(<edge> inner )
G1 X4.58 Y-3.3 Z3.05 F4200.0
G1 F1200.0
G1 E197.825
G1 F4200.0
M101
G1 X4.63 Y-3.29 Z3.05 F2400.0 E197.828
G1 X5.48 Y-3.52 Z3.05 F2400.0 E197.875
G1 X6.11 Y-4.14 Z3.05 F2400.0 E197.921
G1 X6.34 Y-5.0 Z3.05 F2400.0 E197.968
G1 X6.11 Y-5.86 Z3.05 F2400.0 E198.015
G1 X5.48 Y-6.48 Z3.05 F2400.0 E198.062
G1 X4.63 Y-6.71 Z3.05 F2400.0 E198.108
G1 X3.77 Y-6.48 Z3.05 F2400.0 E198.155
G1 X3.14 Y-5.86 Z3.05 F2400.0 E198.202
G1 X2.92 Y-5.0 Z3.05 F2400.0 E198.249
G1 X3.14 Y-4.14 Z3.05 F2400.0 E198.296
G1 X3.77 Y-3.52 Z3.05 F2400.0 E198.342
G1 X4.58 Y-3.3 Z3.05 F2400.0 E198.386
G1 F1200.0
G1 E198.386
G1 F2400.0
M103
(</edge>)
(</boundaryPerimeter>)
(</nestedRing>)
(<infill>)
(<infillBoundary>)
(<infillPoint> X7.294 Y-3.894 Z1.485 </infillPoint>)
(<infillPoint> X6.667 Y-2.958 Z1.485 </infillPoint>)
(<infillPoint> X5.731 Y-2.331 Z1.485 </infillPoint>)
(<infillPoint> X4.625 Y-2.111 Z1.485 </infillPoint>)
(<infillPoint> X3.519 Y-2.331 Z1.485 </infillPoint>)
(<infillPoint> X2.583 Y-2.958 Z1.485 </infillPoint>)
(<infillPoint> X1.956 Y-3.894 Z1.485 </infillPoint>)
(<infillPoint> X1.736 Y-5.0 Z1.485 </infillPoint>)
(<infillPoint> X1.956 Y-6.106 Z1.485 </infillPoint>)
(<infillPoint> X2.583 Y-7.042 Z1.485 </infillPoint>)
(<infillPoint> X3.519 Y-7.669 Z1.485 </infillPoint>)
(<infillPoint> X4.625 Y-7.889 Z1.485 </infillPoint>)
(<infillPoint> X5.731 Y-7.669 Z1.485 </infillPoint>)
(<infillPoint> X6.667 Y-7.042 Z1.485 </infillPoint>)
(<infillPoint> X7.294 Y-6.106 Z1.485 </infillPoint>)
(<infillPoint> X7.514 Y-5.0 Z1.485 </infillPoint>)
(</infillBoundary>)
(<infillBoundary>)
(<infillPoint> X5.687 Y-3.16 Z1.485 </infillPoint>)
(<infillPoint> X6.465 Y-3.938 Z1.485 </infillPoint>)
(<infillPoint> X6.749 Y-5.0 Z1.485 </infillPoint>)
(<infillPoint> X6.465 Y-6.062 Z1.485 </infillPoint>)
(<infillPoint> X5.687 Y-6.84 Z1.485 </infillPoint>)
(<infillPoint> X4.625 Y-7.124 Z1.485 </infillPoint>)
(<infillPoint> X3.563 Y-6.84 Z1.485 </infillPoint>)
(<infillPoint> X2.785 Y-6.062 Z1.485 </infillPoint>)
(<infillPoint> X2.501 Y-5.0 Z1.485 </infillPoint>)
(<infillPoint> X2.785 Y-3.938 Z1.485 </infillPoint>)
(<infillPoint> X3.563 Y-3.16 Z1.485 </infillPoint>)
(<infillPoint> X4.625 Y-2.876 Z1.485 </infillPoint>)
(</infillBoundary>)
;M108 R80.0
G1 X4.64 Y-2.4 Z3.05 F4200.0
G1 F1200.0
G1 E198.386
G1 F4200.0
M101
G1 X4.61 Y-2.4 Z3.05 F4800.0 E198.388
G1 X3.83 Y-2.8 Z3.05 F4800.0 E198.435
G1 X3.32 Y-2.8 Z3.05 F4800.0 E198.461
G1 X3.13 Y-3.2 Z3.05 F4800.0 E198.485
G1 X2.76 Y-3.2 Z3.05 F4800.0 E198.504
G1 X2.73 Y-3.6 Z3.05 F4800.0 E198.526
G1 X2.49 Y-3.6 Z3.05 F4800.0 E198.538
G1 X2.48 Y-4.0 Z3.05 F4800.0 E198.559
G1 X2.22 Y-4.0 Z3.05 F4800.0 E198.573
G1 X2.14 Y-4.4 Z3.05 F4800.0 E198.594
G1 X2.37 Y-4.4 Z3.05 F4800.0 E198.606
G1 X2.27 Y-4.8 Z3.05 F4800.0 E198.628
G1 X2.06 Y-4.8 Z3.05 F4800.0 E198.639
G1 X2.06 Y-5.2 Z3.05 F4800.0 E198.66
G1 X2.27 Y-5.2 Z3.05 F4800.0 E198.671
M73 P19 (display progress)
G1 X2.37 Y-5.6 Z3.05 F4800.0 E198.693
G1 X2.14 Y-5.6 Z3.05 F4800.0 E198.705
G1 X2.22 Y-6.0 Z3.05 F4800.0 E198.726
G1 X2.48 Y-6.0 Z3.05 F4800.0 E198.74
G1 X2.49 Y-6.4 Z3.05 F4800.0 E198.761
G1 X2.73 Y-6.4 Z3.05 F4800.0 E198.774
G1 X2.76 Y-6.8 Z3.05 F4800.0 E198.795
G1 X3.13 Y-6.8 Z3.05 F4800.0 E198.814
G1 X3.32 Y-7.2 Z3.05 F4800.0 E198.838
G1 X3.83 Y-7.2 Z3.05 F4800.0 E198.864
G1 X4.61 Y-7.6 Z3.05 F4800.0 E198.911
G1 X4.64 Y-7.6 Z3.05 F4800.0 E198.913
G1 X5.43 Y-7.2 Z3.05 F4800.0 E198.959
G1 X5.93 Y-7.2 Z3.05 F4800.0 E198.986
G1 X6.12 Y-6.8 Z3.05 F4800.0 E199.009
G1 X6.49 Y-6.8 Z3.05 F4800.0 E199.029
G1 X6.52 Y-6.4 Z3.05 F4800.0 E199.05
G1 X6.76 Y-6.4 Z3.05 F4800.0 E199.062
G1 X6.77 Y-6.0 Z3.05 F4800.0 E199.084
G1 X7.03 Y-6.0 Z3.05 F4800.0 E199.097
G1 X7.11 Y-5.6 Z3.05 F4800.0 E199.119
G1 X6.88 Y-5.6 Z3.05 F4800.0 E199.131
G1 X6.99 Y-5.2 Z3.05 F4800.0 E199.153
G1 X7.19 Y-5.2 Z3.05 F4800.0 E199.163
G1 X7.19 Y-4.8 Z3.05 F4800.0 E199.185
G1 X6.99 Y-4.8 Z3.05 F4800.0 E199.195
G1 X6.88 Y-4.4 Z3.05 F4800.0 E199.217
G1 X7.11 Y-4.4 Z3.05 F4800.0 E199.229
G1 X7.03 Y-4.0 Z3.05 F4800.0 E199.251
G1 X6.77 Y-4.0 Z3.05 F4800.0 E199.264
G1 X6.76 Y-3.6 Z3.05 F4800.0 E199.286
G1 X6.52 Y-3.6 Z3.05 F4800.0 E199.298
G1 X6.49 Y-3.2 Z3.05 F4800.0 E199.319
G1 X6.12 Y-3.2 Z3.05 F4800.0 E199.339
G1 X5.93 Y-2.8 Z3.05 F4800.0 E199.362
G1 X5.43 Y-2.8 Z3.05 F4800.0 E199.389
G1 F1200.0
G1 E198.389
G1 F4800.0
M103
(</infill>)
(</nestedRing>)
(</rotation>)
(</layer>)
(<layer> 3.321 )
(<supportLayer>)
;M108 R56.0
G1 X3.49 Y-5.39 Z3.32 F4200.0
G1 X-3.78 Y-4.85 Z3.32 F4200.0
G1 X-5.86 Y-5.4 Z3.32 F4200.0
G1 F1200.0
G1 E199.389
G1 F4200.0
M101
G1 X-3.9 Y-5.4 Z3.32 F4800.0 E199.461
G1 F1200.0
G1 E198.461
G1 F4800.0
M103
G1 X-3.76 Y-4.73 Z3.32 F4200.0
G1 X3.53 Y-5.1 Z3.32 F4200.0
G1 X3.65 Y-5.4 Z3.32 F4200.0
G1 F1200.0
G1 E199.461
G1 F4200.0
M101
G1 X5.61 Y-5.4 Z3.32 F4800.0 E199.534
G1 F1200.0
G1 E198.534
G1 F4800.0
M103
G1 X4.65 Y-3.95 Z3.32 F4200.0
G1 X4.95 Y3.91 Z3.32 F4200.0
G1 X5.86 Y5.4 Z3.32 F4200.0
G1 F1200.0
G1 E199.534
G1 F4200.0
M101
G1 X3.9 Y5.4 Z3.32 F4800.0 E199.606
G1 F1200.0
G1 E198.606
G1 F4800.0
M103
G1 X3.76 Y4.73 Z3.32 F4200.0
G1 X-3.53 Y5.1 Z3.32 F4200.0
G1 X-3.65 Y5.4 Z3.32 F4200.0
G1 F1200.0
G1 E199.606
G1 F4200.0
M101
G1 X-5.61 Y5.4 Z3.32 F4800.0 E199.679
G1 F1200.0
G1 E198.679
G1 F4800.0
M103
;M108 R80.0
(</supportLayer>)
(<rotation> (6.12323399574e-17+1j) )
(<nestedRing>)
(<boundaryPerimeter>)
(<boundaryPoint> X-3.535 Y-8.234 Z3.321 </boundaryPoint>)
(<boundaryPoint> X-2.4 Y-7.475 Z3.321 </boundaryPoint>)
(<boundaryPoint> X-1.641 Y-6.34 Z3.321 </boundaryPoint>)
(<boundaryPoint> X-1.374 Y-5.0 Z3.321 </boundaryPoint>)
(<boundaryPoint> X-1.641 Y-3.66 Z3.321 </boundaryPoint>)
(<boundaryPoint> X-2.4 Y-2.525 Z3.321 </boundaryPoint>)
(<boundaryPoint> X-3.535 Y-1.766 Z3.321 </boundaryPoint>)
(<boundaryPoint> X-4.875 Y-1.499 Z3.321 </boundaryPoint>)
(<boundaryPoint> X-6.215 Y-1.766 Z3.321 </boundaryPoint>)
(<boundaryPoint> X-7.35 Y-2.525 Z3.321 </boundaryPoint>)
(<boundaryPoint> X-8.109 Y-3.66 Z3.321 </boundaryPoint>)
(<boundaryPoint> X-8.376 Y-5.0 Z3.321 </boundaryPoint>)
(<boundaryPoint> X-8.109 Y-6.34 Z3.321 </boundaryPoint>)
(<boundaryPoint> X-7.35 Y-7.475 Z3.321 </boundaryPoint>)
(<boundaryPoint> X-6.215 Y-8.234 Z3.321 </boundaryPoint>)
(<boundaryPoint> X-4.875 Y-8.501 Z3.321 </boundaryPoint>)
(<loop> inner )
G1 X-4.75 Y3.97 Z3.32 F4200.0
G1 X-4.92 Y-3.91 Z3.32 F4200.0
G1 X-6.08 Y-6.7 Z3.32 F4200.0
G1 F1200.0
G1 E199.679
G1 F4200.0
M101
G1 X-6.33 Y-6.45 Z3.32 F4800.0 E199.697
G1 X-6.72 Y-6.06 Z3.32 F4800.0 E199.726
G1 X-7.0 Y-5.0 Z3.32 F4800.0 E199.785
G1 X-6.72 Y-3.94 Z3.32 F4800.0 E199.843
G1 X-5.94 Y-3.16 Z3.32 F4800.0 E199.901
G1 X-4.88 Y-2.88 Z3.32 F4800.0 E199.959
G1 X-3.81 Y-3.16 Z3.32 F4800.0 E200.017
G1 X-3.04 Y-3.94 Z3.32 F4800.0 E200.075
G1 X-2.75 Y-5.0 Z3.32 F4800.0 E200.133
G1 X-3.04 Y-6.06 Z3.32 F4800.0 E200.191
G1 X-3.81 Y-6.84 Z3.32 F4800.0 E200.249
G1 X-4.88 Y-7.12 Z3.32 F4800.0 E200.307
G1 X-5.94 Y-6.84 Z3.32 F4800.0 E200.365
G1 X-6.08 Y-6.7 Z3.32 F4800.0 E200.376
G1 F1200.0
G1 E200.335
G1 F4800.0
M103
(</loop>)
(<loop> outer )
G1 X-7.12 Y-6.75 Z3.32 F4200.0
G1 F1200.0
G1 E200.376
G1 F4200.0
M101
G1 X-6.92 Y-7.04 Z3.32 F4800.0 E200.395
G1 X-5.98 Y-7.67 Z3.32 F4800.0 E200.454
G1 X-4.88 Y-7.89 Z3.32 F4800.0 E200.514
G1 X-3.77 Y-7.67 Z3.32 F4800.0 E200.573
G1 X-2.83 Y-7.04 Z3.32 F4800.0 E200.633
G1 X-2.21 Y-6.11 Z3.32 F4800.0 E200.692
G1 X-1.99 Y-5.0 Z3.32 F4800.0 E200.752
G1 X-2.21 Y-3.89 Z3.32 F4800.0 E200.811
G1 X-2.83 Y-2.96 Z3.32 F4800.0 E200.871
G1 X-3.77 Y-2.33 Z3.32 F4800.0 E200.93
G1 X-4.88 Y-2.11 Z3.32 F4800.0 E200.99
G1 X-5.98 Y-2.33 Z3.32 F4800.0 E201.05
G1 X-6.92 Y-2.96 Z3.32 F4800.0 E201.109
G1 X-7.54 Y-3.89 Z3.32 F4800.0 E201.169
G1 X-7.76 Y-5.0 Z3.32 F4800.0 E201.228
G1 X-7.54 Y-6.11 Z3.32 F4800.0 E201.288
G1 X-7.12 Y-6.75 Z3.32 F4800.0 E201.328
G1 F1200.0
G1 E201.328
G1 F4800.0
M103
(</loop>)
(<edge> outer )
;M108 R40.0
G1 X-7.4 Y-7.04 Z3.32 F4200.0
G1 F1200.0
G1 E201.328
G1 F4200.0
M101
G1 X-7.21 Y-7.33 Z3.32 F2400.0 E201.347
G1 X-6.14 Y-8.05 Z3.32 F2400.0 E201.415
G1 X-4.88 Y-8.3 Z3.32 F2400.0 E201.483
G1 X-3.61 Y-8.05 Z3.32 F2400.0 E201.551
G1 X-2.54 Y-7.33 Z3.32 F2400.0 E201.619
G1 X-1.83 Y-6.26 Z3.32 F2400.0 E201.687
G1 X-1.58 Y-5.0 Z3.32 F2400.0 E201.755
G1 X-1.83 Y-3.74 Z3.32 F2400.0 E201.823
G1 X-2.54 Y-2.67 Z3.32 F2400.0 E201.891
G1 X-3.61 Y-1.95 Z3.32 F2400.0 E201.959
G1 X-4.88 Y-1.7 Z3.32 F2400.0 E202.027
G1 X-6.14 Y-1.95 Z3.32 F2400.0 E202.095
G1 X-7.21 Y-2.67 Z3.32 F2400.0 E202.163
G1 X-7.92 Y-3.74 Z3.32 F2400.0 E202.231
G1 X-8.17 Y-5.0 Z3.32 F2400.0 E202.299
G1 X-7.92 Y-6.26 Z3.32 F2400.0 E202.367
G1 X-7.4 Y-7.04 Z3.32 F2400.0 E202.416
G1 F1200.0
G1 E201.69
G1 F2400.0
M103
(</edge>)
(</boundaryPerimeter>)
(<nestedRing>)
(<boundaryPerimeter>)
(<boundaryPoint> X-4.875 Y-6.503 Z3.321 </boundaryPoint>)
(<boundaryPoint> X-5.626 Y-6.302 Z3.321 </boundaryPoint>)
(<boundaryPoint> X-6.177 Y-5.752 Z3.321 </boundaryPoint>)
(<boundaryPoint> X-6.378 Y-5.0 Z3.321 </boundaryPoint>)
(<boundaryPoint> X-6.177 Y-4.248 Z3.321 </boundaryPoint>)
(<boundaryPoint> X-5.626 Y-3.698 Z3.321 </boundaryPoint>)
(<boundaryPoint> X-4.875 Y-3.497 Z3.321 </boundaryPoint>)
(<boundaryPoint> X-4.123 Y-3.698 Z3.321 </boundaryPoint>)
(<boundaryPoint> X-3.573 Y-4.248 Z3.321 </boundaryPoint>)
(<boundaryPoint> X-3.372 Y-5.0 Z3.321 </boundaryPoint>)
(<boundaryPoint> X-3.573 Y-5.752 Z3.321 </boundaryPoint>)
(<boundaryPoint> X-4.123 Y-6.302 Z3.321 </boundaryPoint>)
(<edge> inner )
G1 X-5.79 Y-6.42 Z3.32 F4200.0
G1 F1200.0
G1 E202.416
G1 F4200.0
M101
G1 X-6.05 Y-6.17 Z3.32 F2400.0 E202.434
G1 X-6.36 Y-5.86 Z3.32 F2400.0 E202.458
G1 X-6.59 Y-5.0 Z3.32 F2400.0 E202.504
G1 X-6.36 Y-4.14 Z3.32 F2400.0 E202.551
G1 X-5.73 Y-3.52 Z3.32 F2400.0 E202.598
G1 X-4.88 Y-3.29 Z3.32 F2400.0 E202.645
G1 X-4.02 Y-3.52 Z3.32 F2400.0 E202.691
G1 X-3.39 Y-4.14 Z3.32 F2400.0 E202.738
G1 X-3.17 Y-5.0 Z3.32 F2400.0 E202.785
G1 X-3.39 Y-5.86 Z3.32 F2400.0 E202.832
G1 X-4.02 Y-6.48 Z3.32 F2400.0 E202.879
G1 X-4.88 Y-6.71 Z3.32 F2400.0 E202.925
G1 X-5.73 Y-6.48 Z3.32 F2400.0 E202.972
G1 X-5.79 Y-6.42 Z3.32 F2400.0 E202.977
G1 F1200.0
G1 E201.977
G1 F2400.0
M103
(</edge>)
(</boundaryPerimeter>)
(</nestedRing>)
(<infill>)
(<infillBoundary>)
(<infillPoint> X-3.769 Y-7.669 Z1.755 </infillPoint>)
(<infillPoint> X-2.833 Y-7.042 Z1.755 </infillPoint>)
(<infillPoint> X-2.206 Y-6.106 Z1.755 </infillPoint>)
(<infillPoint> X-1.986 Y-5.0 Z1.755 </infillPoint>)
(<infillPoint> X-2.206 Y-3.894 Z1.755 </infillPoint>)
(<infillPoint> X-2.833 Y-2.958 Z1.755 </infillPoint>)
(<infillPoint> X-3.769 Y-2.331 Z1.755 </infillPoint>)
(<infillPoint> X-4.875 Y-2.111 Z1.755 </infillPoint>)
(<infillPoint> X-5.981 Y-2.331 Z1.755 </infillPoint>)
(<infillPoint> X-6.917 Y-2.958 Z1.755 </infillPoint>)
(<infillPoint> X-7.544 Y-3.894 Z1.755 </infillPoint>)
(<infillPoint> X-7.764 Y-5.0 Z1.755 </infillPoint>)
(<infillPoint> X-7.544 Y-6.106 Z1.755 </infillPoint>)
(<infillPoint> X-6.917 Y-7.042 Z1.755 </infillPoint>)
(<infillPoint> X-5.981 Y-7.669 Z1.755 </infillPoint>)
(<infillPoint> X-4.875 Y-7.889 Z1.755 </infillPoint>)
(</infillBoundary>)
(<infillBoundary>)
(<infillPoint> X-4.875 Y-7.124 Z1.755 </infillPoint>)
(<infillPoint> X-5.936 Y-6.84 Z1.755 </infillPoint>)
(<infillPoint> X-6.715 Y-6.063 Z1.755 </infillPoint>)
(<infillPoint> X-6.999 Y-5.0 Z1.755 </infillPoint>)
(<infillPoint> X-6.715 Y-3.937 Z1.755 </infillPoint>)
(<infillPoint> X-5.936 Y-3.16 Z1.755 </infillPoint>)
(<infillPoint> X-4.875 Y-2.876 Z1.755 </infillPoint>)
(<infillPoint> X-3.813 Y-3.16 Z1.755 </infillPoint>)
(<infillPoint> X-3.035 Y-3.938 Z1.755 </infillPoint>)
(<infillPoint> X-2.751 Y-5.0 Z1.755 </infillPoint>)
(<infillPoint> X-3.035 Y-6.062 Z1.755 </infillPoint>)
(<infillPoint> X-3.813 Y-6.84 Z1.755 </infillPoint>)
(</infillBoundary>)
;M108 R80.0
G1 X-4.88 Y-6.89 Z3.32 F4200.0
G1 X-2.4 Y-5.65 Z3.32 F4200.0
G1 F1200.0
G1 E202.977
G1 F4200.0
M101
G1 X-2.4 Y-4.35 Z3.32 F4800.0 E203.045
G1 X-2.8 Y-3.78 Z3.32 F4800.0 E203.082
G1 X-2.8 Y-3.51 Z3.32 F4800.0 E203.096
G1 X-3.2 Y-3.38 Z3.32 F4800.0 E203.118
G1 X-3.2 Y-3.05 Z3.32 F4800.0 E203.136
G1 X-3.6 Y-2.98 Z3.32 F4800.0 E203.157
G1 X-3.6 Y-2.78 Z3.32 F4800.0 E203.168
G1 X-4.0 Y-2.82 Z3.32 F4800.0 E203.189
G1 X-4.0 Y-2.57 Z3.32 F4800.0 E203.202
G1 X-4.4 Y-2.49 Z3.32 F4800.0 E203.223
G1 X-4.4 Y-2.71 Z3.32 F4800.0 E203.235
G1 X-4.8 Y-2.61 Z3.32 F4800.0 E203.257
G1 X-4.8 Y-2.41 Z3.32 F4800.0 E203.267
G1 X-5.2 Y-2.46 Z3.32 F4800.0 E203.289
G1 X-5.2 Y-2.67 Z3.32 F4800.0 E203.3
G1 X-5.6 Y-2.78 Z3.32 F4800.0 E203.322
G1 X-5.6 Y-2.54 Z3.32 F4800.0 E203.334
G1 X-6.0 Y-2.68 Z3.32 F4800.0 E203.357
G1 X-6.0 Y-2.89 Z3.32 F4800.0 E203.368
G1 X-6.4 Y-2.95 Z3.32 F4800.0 E203.389
G1 X-6.4 Y-3.23 Z3.32 F4800.0 E203.404
G1 X-6.8 Y-3.29 Z3.32 F4800.0 E203.425
G1 X-6.8 Y-3.63 Z3.32 F4800.0 E203.443
G1 X-7.2 Y-3.88 Z3.32 F4800.0 E203.468
G1 X-7.2 Y-6.12 Z3.32 F4800.0 E203.586
G1 X-6.8 Y-6.37 Z3.32 F4800.0 E203.611
G1 X-6.8 Y-6.71 Z3.32 F4800.0 E203.629
G1 X-6.4 Y-6.77 Z3.32 F4800.0 E203.651
G1 X-6.4 Y-7.05 Z3.32 F4800.0 E203.665
G1 X-6.0 Y-7.11 Z3.32 F4800.0 E203.687
G1 X-6.0 Y-7.32 Z3.32 F4800.0 E203.698
G1 X-5.6 Y-7.22 Z3.32 F4800.0 E203.719
G1 X-5.6 Y-7.46 Z3.32 F4800.0 E203.732
G1 X-5.2 Y-7.54 Z3.32 F4800.0 E203.754
G1 X-5.2 Y-7.33 Z3.32 F4800.0 E203.765
G1 X-4.8 Y-7.39 Z3.32 F4800.0 E203.786
G1 X-4.8 Y-7.59 Z3.32 F4800.0 E203.796
G1 X-4.4 Y-7.51 Z3.32 F4800.0 E203.818
G1 X-4.4 Y-7.29 Z3.32 F4800.0 E203.83
G1 X-4.0 Y-7.18 Z3.32 F4800.0 E203.852
G1 X-4.0 Y-7.43 Z3.32 F4800.0 E203.865
G1 X-3.6 Y-7.22 Z3.32 F4800.0 E203.889
G1 X-3.6 Y-7.02 Z3.32 F4800.0 E203.899
G1 X-3.2 Y-6.95 Z3.32 F4800.0 E203.92
G1 X-3.2 Y-6.62 Z3.32 F4800.0 E203.938
G1 X-2.8 Y-6.49 Z3.32 F4800.0 E203.96
G1 X-2.8 Y-6.22 Z3.32 F4800.0 E203.974
G1 F1200.0
G1 E202.974
G1 F4800.0
M103
(</infill>)
M73 P20 (display progress)
(</nestedRing>)
(<nestedRing>)
(<boundaryPerimeter>)
(<boundaryPoint> X7.859 Y-3.66 Z3.321 </boundaryPoint>)
(<boundaryPoint> X7.1 Y-2.525 Z3.321 </boundaryPoint>)
(<boundaryPoint> X5.965 Y-1.766 Z3.321 </boundaryPoint>)
(<boundaryPoint> X4.625 Y-1.499 Z3.321 </boundaryPoint>)
(<boundaryPoint> X3.285 Y-1.766 Z3.321 </boundaryPoint>)
(<boundaryPoint> X2.15 Y-2.525 Z3.321 </boundaryPoint>)
(<boundaryPoint> X1.391 Y-3.66 Z3.321 </boundaryPoint>)
(<boundaryPoint> X1.124 Y-5.0 Z3.321 </boundaryPoint>)
(<boundaryPoint> X1.391 Y-6.34 Z3.321 </boundaryPoint>)
(<boundaryPoint> X2.15 Y-7.475 Z3.321 </boundaryPoint>)
(<boundaryPoint> X3.285 Y-8.234 Z3.321 </boundaryPoint>)
(<boundaryPoint> X4.625 Y-8.501 Z3.321 </boundaryPoint>)
(<boundaryPoint> X5.965 Y-8.234 Z3.321 </boundaryPoint>)
(<boundaryPoint> X7.1 Y-7.475 Z3.321 </boundaryPoint>)
(<boundaryPoint> X7.859 Y-6.34 Z3.321 </boundaryPoint>)
(<boundaryPoint> X8.126 Y-5.0 Z3.321 </boundaryPoint>)
(<loop> inner )
G1 X-3.75 Y-4.63 Z3.32 F4200.0
G1 X3.53 Y-5.14 Z3.32 F4200.0
G1 X2.59 Y-5.34 Z3.32 F4200.0
G1 F1200.0
G1 E203.974
G1 F4200.0
M101
G1 X2.5 Y-5.0 Z3.32 F4800.0 E203.993
G1 X2.79 Y-3.94 Z3.32 F4800.0 E204.051
G1 X3.56 Y-3.16 Z3.32 F4800.0 E204.109
G1 X4.63 Y-2.88 Z3.32 F4800.0 E204.167
G1 X5.69 Y-3.16 Z3.32 F4800.0 E204.225
G1 X6.47 Y-3.94 Z3.32 F4800.0 E204.283
G1 X6.75 Y-5.0 Z3.32 F4800.0 E204.341
G1 X6.47 Y-6.06 Z3.32 F4800.0 E204.399
G1 X5.69 Y-6.84 Z3.32 F4800.0 E204.458
G1 X4.63 Y-7.12 Z3.32 F4800.0 E204.516
G1 X3.56 Y-6.84 Z3.32 F4800.0 E204.574
G1 X2.79 Y-6.06 Z3.32 F4800.0 E204.632
G1 X2.59 Y-5.34 Z3.32 F4800.0 E204.671
G1 F1200.0
G1 E204.622
G1 F4800.0
M103
(</loop>)
(<loop> outer )
G1 X1.81 Y-4.65 Z3.32 F4200.0
G1 F1200.0
G1 E204.671
G1 F4200.0
M101
G1 X1.74 Y-5.0 Z3.32 F4800.0 E204.69
G1 X1.96 Y-6.11 Z3.32 F4800.0 E204.749
G1 X2.58 Y-7.04 Z3.32 F4800.0 E204.809
G1 X3.52 Y-7.67 Z3.32 F4800.0 E204.868
G1 X4.63 Y-7.89 Z3.32 F4800.0 E204.928
G1 X5.73 Y-7.67 Z3.32 F4800.0 E204.988
G1 X6.67 Y-7.04 Z3.32 F4800.0 E205.047
G1 X7.29 Y-6.11 Z3.32 F4800.0 E205.107
G1 X7.51 Y-5.0 Z3.32 F4800.0 E205.166
G1 X7.29 Y-3.89 Z3.32 F4800.0 E205.226
G1 X6.67 Y-2.96 Z3.32 F4800.0 E205.285
G1 X5.73 Y-2.33 Z3.32 F4800.0 E205.345
G1 X4.63 Y-2.11 Z3.32 F4800.0 E205.404
G1 X3.52 Y-2.33 Z3.32 F4800.0 E205.464
G1 X2.58 Y-2.96 Z3.32 F4800.0 E205.523
G1 X1.96 Y-3.89 Z3.32 F4800.0 E205.583
G1 X1.81 Y-4.65 Z3.32 F4800.0 E205.624
G1 F1200.0
G1 E205.624
G1 F4800.0
M103
(</loop>)
(<edge> outer )
;M108 R40.0
G1 X1.4 Y-4.65 Z3.32 F4200.0
G1 F1200.0
G1 E205.624
G1 F4200.0
M101
G1 X1.33 Y-5.0 Z3.32 F2400.0 E205.642
G1 X1.58 Y-6.26 Z3.32 F2400.0 E205.71
G1 X2.29 Y-7.33 Z3.32 F2400.0 E205.778
G1 X3.36 Y-8.05 Z3.32 F2400.0 E205.846
G1 X4.63 Y-8.3 Z3.32 F2400.0 E205.914
G1 X5.89 Y-8.05 Z3.32 F2400.0 E205.982
G1 X6.96 Y-7.33 Z3.32 F2400.0 E206.05
G1 X7.67 Y-6.26 Z3.32 F2400.0 E206.118
G1 X7.92 Y-5.0 Z3.32 F2400.0 E206.186
G1 X7.67 Y-3.74 Z3.32 F2400.0 E206.254
G1 X6.96 Y-2.67 Z3.32 F2400.0 E206.322
G1 X5.89 Y-1.95 Z3.32 F2400.0 E206.39
G1 X4.63 Y-1.7 Z3.32 F2400.0 E206.458
G1 X3.36 Y-1.95 Z3.32 F2400.0 E206.526
G1 X2.29 Y-2.67 Z3.32 F2400.0 E206.594
G1 X1.58 Y-3.74 Z3.32 F2400.0 E206.662
G1 X1.4 Y-4.65 Z3.32 F2400.0 E206.711
G1 F1200.0
G1 E205.958
G1 F2400.0
M103
(</edge>)
(</boundaryPerimeter>)
(<nestedRing>)
(<boundaryPerimeter>)
(<boundaryPoint> X5.377 Y-3.698 Z3.321 </boundaryPoint>)
(<boundaryPoint> X5.927 Y-4.248 Z3.321 </boundaryPoint>)
(<boundaryPoint> X6.128 Y-5.0 Z3.321 </boundaryPoint>)
(<boundaryPoint> X5.927 Y-5.752 Z3.321 </boundaryPoint>)
(<boundaryPoint> X5.377 Y-6.302 Z3.321 </boundaryPoint>)
(<boundaryPoint> X4.625 Y-6.503 Z3.321 </boundaryPoint>)
(<boundaryPoint> X3.873 Y-6.302 Z3.321 </boundaryPoint>)
(<boundaryPoint> X3.323 Y-5.752 Z3.321 </boundaryPoint>)
(<boundaryPoint> X3.122 Y-5.0 Z3.321 </boundaryPoint>)
(<boundaryPoint> X3.323 Y-4.248 Z3.321 </boundaryPoint>)
(<boundaryPoint> X3.873 Y-3.698 Z3.321 </boundaryPoint>)
(<boundaryPoint> X4.625 Y-3.497 Z3.321 </boundaryPoint>)
(<edge> inner )
G1 X3.01 Y-5.34 Z3.32 F4200.0
G1 F1200.0
G1 E206.711
G1 F4200.0
M101
G1 X2.92 Y-5.0 Z3.32 F2400.0 E206.73
G1 X3.14 Y-4.14 Z3.32 F2400.0 E206.777
G1 X3.77 Y-3.52 Z3.32 F2400.0 E206.823
G1 X4.63 Y-3.29 Z3.32 F2400.0 E206.87
G1 X5.48 Y-3.52 Z3.32 F2400.0 E206.917
G1 X6.11 Y-4.14 Z3.32 F2400.0 E206.964
G1 X6.34 Y-5.0 Z3.32 F2400.0 E207.01
G1 X6.11 Y-5.86 Z3.32 F2400.0 E207.057
G1 X5.48 Y-6.48 Z3.32 F2400.0 E207.104
G1 X4.63 Y-6.71 Z3.32 F2400.0 E207.151
G1 X3.77 Y-6.48 Z3.32 F2400.0 E207.197
G1 X3.14 Y-5.86 Z3.32 F2400.0 E207.244
G1 X3.01 Y-5.34 Z3.32 F2400.0 E207.272
G1 F1200.0
G1 E207.058
G1 F2400.0
M103
(</edge>)
(</boundaryPerimeter>)
(</nestedRing>)
(<infill>)
(<infillBoundary>)
(<infillPoint> X7.294 Y-3.894 Z1.755 </infillPoint>)
(<infillPoint> X6.667 Y-2.958 Z1.755 </infillPoint>)
(<infillPoint> X5.731 Y-2.331 Z1.755 </infillPoint>)
(<infillPoint> X4.625 Y-2.111 Z1.755 </infillPoint>)
(<infillPoint> X3.519 Y-2.331 Z1.755 </infillPoint>)
(<infillPoint> X2.583 Y-2.958 Z1.755 </infillPoint>)
(<infillPoint> X1.956 Y-3.894 Z1.755 </infillPoint>)
(<infillPoint> X1.736 Y-5.0 Z1.755 </infillPoint>)
(<infillPoint> X1.956 Y-6.106 Z1.755 </infillPoint>)
(<infillPoint> X2.583 Y-7.042 Z1.755 </infillPoint>)
(<infillPoint> X3.519 Y-7.669 Z1.755 </infillPoint>)
(<infillPoint> X4.625 Y-7.889 Z1.755 </infillPoint>)
(<infillPoint> X5.731 Y-7.669 Z1.755 </infillPoint>)
(<infillPoint> X6.667 Y-7.042 Z1.755 </infillPoint>)
(<infillPoint> X7.294 Y-6.106 Z1.755 </infillPoint>)
(<infillPoint> X7.514 Y-5.0 Z1.755 </infillPoint>)
(</infillBoundary>)
(<infillBoundary>)
(<infillPoint> X5.687 Y-3.16 Z1.755 </infillPoint>)
(<infillPoint> X6.465 Y-3.938 Z1.755 </infillPoint>)
(<infillPoint> X6.749 Y-5.0 Z1.755 </infillPoint>)
(<infillPoint> X6.465 Y-6.062 Z1.755 </infillPoint>)
(<infillPoint> X5.687 Y-6.84 Z1.755 </infillPoint>)
(<infillPoint> X4.625 Y-7.124 Z1.755 </infillPoint>)
(<infillPoint> X3.563 Y-6.84 Z1.755 </infillPoint>)
(<infillPoint> X2.785 Y-6.062 Z1.755 </infillPoint>)
(<infillPoint> X2.501 Y-5.0 Z1.755 </infillPoint>)
(<infillPoint> X2.785 Y-3.938 Z1.755 </infillPoint>)
(<infillPoint> X3.563 Y-3.16 Z1.755 </infillPoint>)
(<infillPoint> X4.625 Y-2.876 Z1.755 </infillPoint>)
(</infillBoundary>)
;M108 R80.0
G1 X2.4 Y-4.29 Z3.32 F4200.0
G1 F1200.0
G1 E207.272
G1 F4200.0
M101
G1 X2.4 Y-3.73 Z3.32 F4800.0 E207.302
G1 X2.8 Y-3.53 Z3.32 F4800.0 E207.325
G1 X2.8 Y-3.15 Z3.32 F4800.0 E207.345
G1 X3.2 Y-3.13 Z3.32 F4800.0 E207.367
G1 X3.2 Y-2.88 Z3.32 F4800.0 E207.379
G1 X3.6 Y-2.86 Z3.32 F4800.0 E207.401
G1 X3.6 Y-2.61 Z3.32 F4800.0 E207.414
G1 X4.0 Y-2.52 Z3.32 F4800.0 E207.435
G1 X4.0 Y-2.75 Z3.32 F4800.0 E207.448
G1 X4.4 Y-2.65 Z3.32 F4800.0 E207.469
G1 X4.4 Y-2.44 Z3.32 F4800.0 E207.48
G1 X4.8 Y-2.43 Z3.32 F4800.0 E207.501
G1 X4.8 Y-2.63 Z3.32 F4800.0 E207.512
G1 X5.2 Y-2.74 Z3.32 F4800.0 E207.534
G1 X5.2 Y-2.51 Z3.32 F4800.0 E207.546
G1 X5.6 Y-2.59 Z3.32 F4800.0 E207.568
G1 X5.6 Y-2.85 Z3.32 F4800.0 E207.581
G1 X6.0 Y-2.85 Z3.32 F4800.0 E207.602
G1 X6.0 Y-3.08 Z3.32 F4800.0 E207.614
G1 X6.4 Y-3.12 Z3.32 F4800.0 E207.636
G1 X6.4 Y-3.48 Z3.32 F4800.0 E207.655
G1 X6.8 Y-3.66 Z3.32 F4800.0 E207.678
G1 X6.8 Y-4.11 Z3.32 F4800.0 E207.701
G1 X7.2 Y-4.86 Z3.32 F4800.0 E207.746
G1 X7.2 Y-5.14 Z3.32 F4800.0 E207.761
G1 X6.8 Y-5.89 Z3.32 F4800.0 E207.806
G1 X6.8 Y-6.34 Z3.32 F4800.0 E207.83
G1 X6.4 Y-6.52 Z3.32 F4800.0 E207.853
G1 X6.4 Y-6.88 Z3.32 F4800.0 E207.872
G1 X6.0 Y-6.92 Z3.32 F4800.0 E207.893
G1 X6.0 Y-7.15 Z3.32 F4800.0 E207.906
G1 X5.6 Y-7.15 Z3.32 F4800.0 E207.927
G1 X5.6 Y-7.41 Z3.32 F4800.0 E207.94
G1 X5.2 Y-7.49 Z3.32 F4800.0 E207.962
G1 X5.2 Y-7.26 Z3.32 F4800.0 E207.974
G1 X4.8 Y-7.37 Z3.32 F4800.0 E207.996
G1 X4.8 Y-7.57 Z3.32 F4800.0 E208.006
G1 X4.4 Y-7.56 Z3.32 F4800.0 E208.028
G1 X4.4 Y-7.35 Z3.32 F4800.0 E208.038
G1 X4.0 Y-7.25 Z3.32 F4800.0 E208.06
G1 X4.0 Y-7.48 Z3.32 F4800.0 E208.072
G1 X3.6 Y-7.39 Z3.32 F4800.0 E208.094
G1 X3.6 Y-7.14 Z3.32 F4800.0 E208.107
G1 X3.2 Y-7.12 Z3.32 F4800.0 E208.128
G1 X3.2 Y-6.87 Z3.32 F4800.0 E208.141
G1 X2.4 Y-5.71 Z3.32 F4800.0 E208.216
G1 X2.4 Y-6.27 Z3.32 F4800.0 E208.246
G1 X2.8 Y-6.47 Z3.32 F4800.0 E208.269
G1 X2.8 Y-6.85 Z3.32 F4800.0 E208.289
G1 F1200.0
G1 E207.289
G1 F4800.0
M103
(</infill>)
(</nestedRing>)
(<nestedRing>)
(<boundaryPerimeter>)
(<boundaryPoint> X3.535 Y1.766 Z3.321 </boundaryPoint>)
(<boundaryPoint> X4.875 Y1.499 Z3.321 </boundaryPoint>)
(<boundaryPoint> X6.215 Y1.766 Z3.321 </boundaryPoint>)
(<boundaryPoint> X7.35 Y2.525 Z3.321 </boundaryPoint>)
(<boundaryPoint> X8.109 Y3.66 Z3.321 </boundaryPoint>)
(<boundaryPoint> X8.376 Y5.0 Z3.321 </boundaryPoint>)
(<boundaryPoint> X8.109 Y6.34 Z3.321 </boundaryPoint>)
(<boundaryPoint> X7.35 Y7.475 Z3.321 </boundaryPoint>)
(<boundaryPoint> X6.215 Y8.234 Z3.321 </boundaryPoint>)
(<boundaryPoint> X4.875 Y8.501 Z3.321 </boundaryPoint>)
(<boundaryPoint> X3.535 Y8.234 Z3.321 </boundaryPoint>)
(<boundaryPoint> X2.4 Y7.475 Z3.321 </boundaryPoint>)
(<boundaryPoint> X1.641 Y6.34 Z3.321 </boundaryPoint>)
(<boundaryPoint> X1.374 Y5.0 Z3.321 </boundaryPoint>)
(<boundaryPoint> X1.641 Y3.66 Z3.321 </boundaryPoint>)
(<boundaryPoint> X2.4 Y2.525 Z3.321 </boundaryPoint>)
(<loop> inner )
G1 X4.49 Y-3.9 Z3.32 F4200.0
G1 X5.01 Y3.9 Z3.32 F4200.0
G1 X5.22 Y2.97 Z3.32 F4200.0
G1 F1200.0
G1 E208.289
G1 F4200.0
M101
G1 X4.88 Y2.88 Z3.32 F4800.0 E208.308
G1 X3.81 Y3.16 Z3.32 F4800.0 E208.366
G1 X3.04 Y3.94 Z3.32 F4800.0 E208.424
G1 X2.75 Y5.0 Z3.32 F4800.0 E208.482
G1 X3.04 Y6.06 Z3.32 F4800.0 E208.54
G1 X3.81 Y6.84 Z3.32 F4800.0 E208.599
G1 X4.88 Y7.12 Z3.32 F4800.0 E208.657
G1 X5.94 Y6.84 Z3.32 F4800.0 E208.715
G1 X6.72 Y6.06 Z3.32 F4800.0 E208.773
G1 X7.0 Y5.0 Z3.32 F4800.0 E208.831
G1 X6.72 Y3.94 Z3.32 F4800.0 E208.889
G1 X5.94 Y3.16 Z3.32 F4800.0 E208.947
G1 X5.22 Y2.97 Z3.32 F4800.0 E208.986
G1 F1200.0
G1 E208.937
G1 F4800.0
M103
(</loop>)
(<loop> outer )
G1 X4.53 Y2.18 Z3.32 F4200.0
G1 F1200.0
G1 E208.986
G1 F4200.0
M101
G1 X4.88 Y2.11 Z3.32 F4800.0 E209.005
G1 X5.98 Y2.33 Z3.32 F4800.0 E209.065
G1 X6.92 Y2.96 Z3.32 F4800.0 E209.124
G1 X7.54 Y3.89 Z3.32 F4800.0 E209.184
G1 X7.76 Y5.0 Z3.32 F4800.0 E209.243
G1 X7.54 Y6.11 Z3.32 F4800.0 E209.303
G1 X6.92 Y7.04 Z3.32 F4800.0 E209.362
G1 X5.98 Y7.67 Z3.32 F4800.0 E209.422
G1 X4.88 Y7.89 Z3.32 F4800.0 E209.481
G1 X3.77 Y7.67 Z3.32 F4800.0 E209.541
G1 X2.83 Y7.04 Z3.32 F4800.0 E209.601
G1 X2.21 Y6.11 Z3.32 F4800.0 E209.66
G1 X1.99 Y5.0 Z3.32 F4800.0 E209.72
G1 X2.21 Y3.89 Z3.32 F4800.0 E209.779
G1 X2.83 Y2.96 Z3.32 F4800.0 E209.839
G1 X3.77 Y2.33 Z3.32 F4800.0 E209.898
G1 X4.53 Y2.18 Z3.32 F4800.0 E209.939
G1 F1200.0
G1 E209.939
G1 F4800.0
M103
(</loop>)
(<edge> outer )
;M108 R40.0
G1 X4.53 Y1.77 Z3.32 F4200.0
G1 F1200.0
G1 E209.939
G1 F4200.0
M101
G1 X4.88 Y1.7 Z3.32 F2400.0 E209.958
G1 X6.14 Y1.95 Z3.32 F2400.0 E210.026
G1 X7.21 Y2.67 Z3.32 F2400.0 E210.094
G1 X7.92 Y3.74 Z3.32 F2400.0 E210.162
G1 X8.17 Y5.0 Z3.32 F2400.0 E210.23
G1 X7.92 Y6.26 Z3.32 F2400.0 E210.298
G1 X7.21 Y7.33 Z3.32 F2400.0 E210.365
G1 X6.14 Y8.05 Z3.32 F2400.0 E210.433
G1 X4.88 Y8.3 Z3.32 F2400.0 E210.501
G1 X3.61 Y8.05 Z3.32 F2400.0 E210.569
G1 X2.54 Y7.33 Z3.32 F2400.0 E210.637
G1 X1.83 Y6.26 Z3.32 F2400.0 E210.705
G1 X1.58 Y5.0 Z3.32 F2400.0 E210.773
G1 X1.83 Y3.74 Z3.32 F2400.0 E210.841
G1 X2.54 Y2.67 Z3.32 F2400.0 E210.909
G1 X3.61 Y1.95 Z3.32 F2400.0 E210.977
G1 X4.53 Y1.77 Z3.32 F2400.0 E211.026
M73 P21 (display progress)
G1 F1200.0
G1 E210.273
G1 F2400.0
M103
(</edge>)
(</boundaryPerimeter>)
(<nestedRing>)
(<boundaryPerimeter>)
(<boundaryPoint> X4.875 Y6.503 Z3.321 </boundaryPoint>)
(<boundaryPoint> X5.627 Y6.302 Z3.321 </boundaryPoint>)
(<boundaryPoint> X6.177 Y5.752 Z3.321 </boundaryPoint>)
(<boundaryPoint> X6.378 Y5.0 Z3.321 </boundaryPoint>)
(<boundaryPoint> X6.177 Y4.248 Z3.321 </boundaryPoint>)
(<boundaryPoint> X5.627 Y3.698 Z3.321 </boundaryPoint>)
(<boundaryPoint> X4.875 Y3.497 Z3.321 </boundaryPoint>)
(<boundaryPoint> X4.123 Y3.698 Z3.321 </boundaryPoint>)
(<boundaryPoint> X3.573 Y4.248 Z3.321 </boundaryPoint>)
(<boundaryPoint> X3.372 Y5.0 Z3.321 </boundaryPoint>)
(<boundaryPoint> X3.573 Y5.752 Z3.321 </boundaryPoint>)
(<boundaryPoint> X4.123 Y6.302 Z3.321 </boundaryPoint>)
(<edge> inner )
G1 X5.22 Y3.38 Z3.32 F4200.0
G1 F1200.0
G1 E211.026
G1 F4200.0
M101
G1 X4.88 Y3.29 Z3.32 F2400.0 E211.045
G1 X4.02 Y3.52 Z3.32 F2400.0 E211.092
G1 X3.39 Y4.14 Z3.32 F2400.0 E211.139
G1 X3.17 Y5.0 Z3.32 F2400.0 E211.185
G1 X3.39 Y5.86 Z3.32 F2400.0 E211.232
G1 X4.02 Y6.48 Z3.32 F2400.0 E211.279
G1 X4.88 Y6.71 Z3.32 F2400.0 E211.326
G1 X5.73 Y6.48 Z3.32 F2400.0 E211.372
G1 X6.36 Y5.86 Z3.32 F2400.0 E211.419
G1 X6.59 Y5.0 Z3.32 F2400.0 E211.466
G1 X6.36 Y4.14 Z3.32 F2400.0 E211.513
G1 X5.73 Y3.52 Z3.32 F2400.0 E211.559
G1 X5.22 Y3.38 Z3.32 F2400.0 E211.587
G1 F1200.0
G1 E211.53
G1 F2400.0
M103
(</edge>)
(</boundaryPerimeter>)
(</nestedRing>)
(<infill>)
(<infillBoundary>)
(<infillPoint> X3.769 Y2.331 Z1.755 </infillPoint>)
(<infillPoint> X4.875 Y2.111 Z1.755 </infillPoint>)
(<infillPoint> X5.981 Y2.331 Z1.755 </infillPoint>)
(<infillPoint> X6.917 Y2.958 Z1.755 </infillPoint>)
(<infillPoint> X7.544 Y3.894 Z1.755 </infillPoint>)
(<infillPoint> X7.764 Y5.0 Z1.755 </infillPoint>)
(<infillPoint> X7.544 Y6.106 Z1.755 </infillPoint>)
(<infillPoint> X6.917 Y7.042 Z1.755 </infillPoint>)
(<infillPoint> X5.981 Y7.669 Z1.755 </infillPoint>)
(<infillPoint> X4.875 Y7.889 Z1.755 </infillPoint>)
(<infillPoint> X3.769 Y7.669 Z1.755 </infillPoint>)
(<infillPoint> X2.833 Y7.042 Z1.755 </infillPoint>)
(<infillPoint> X2.206 Y6.106 Z1.755 </infillPoint>)
(<infillPoint> X1.986 Y5.0 Z1.755 </infillPoint>)
(<infillPoint> X2.206 Y3.894 Z1.755 </infillPoint>)
(<infillPoint> X2.833 Y2.958 Z1.755 </infillPoint>)
(</infillBoundary>)
(<infillBoundary>)
(<infillPoint> X4.875 Y7.124 Z1.755 </infillPoint>)
(<infillPoint> X5.937 Y6.84 Z1.755 </infillPoint>)
(<infillPoint> X6.715 Y6.062 Z1.755 </infillPoint>)
(<infillPoint> X6.999 Y5.0 Z1.755 </infillPoint>)
(<infillPoint> X6.715 Y3.938 Z1.755 </infillPoint>)
(<infillPoint> X5.937 Y3.16 Z1.755 </infillPoint>)
(<infillPoint> X4.875 Y2.876 Z1.755 </infillPoint>)
(<infillPoint> X3.813 Y3.16 Z1.755 </infillPoint>)
(<infillPoint> X3.035 Y3.938 Z1.755 </infillPoint>)
(<infillPoint> X2.751 Y5.0 Z1.755 </infillPoint>)
(<infillPoint> X3.035 Y6.062 Z1.755 </infillPoint>)
(<infillPoint> X3.813 Y6.84 Z1.755 </infillPoint>)
(</infillBoundary>)
;M108 R80.0
G1 X4.8 Y2.41 Z3.32 F4200.0
G1 F1200.0
G1 E211.587
G1 F4200.0
M101
G1 X4.8 Y2.61 Z3.32 F4800.0 E211.598
G1 X5.2 Y2.67 Z3.32 F4800.0 E211.619
G1 X5.2 Y2.46 Z3.32 F4800.0 E211.63
G1 X5.6 Y2.54 Z3.32 F4800.0 E211.652
G1 X5.6 Y2.78 Z3.32 F4800.0 E211.664
G1 X6.0 Y2.68 Z3.32 F4800.0 E211.686
G1 X6.0 Y2.89 Z3.32 F4800.0 E211.697
G1 X6.4 Y2.95 Z3.32 F4800.0 E211.718
G1 X6.4 Y3.23 Z3.32 F4800.0 E211.733
G1 X6.8 Y3.29 Z3.32 F4800.0 E211.755
G1 X6.8 Y3.63 Z3.32 F4800.0 E211.772
G1 X7.2 Y3.88 Z3.32 F4800.0 E211.798
G1 X7.2 Y6.12 Z3.32 F4800.0 E211.916
G1 X6.8 Y6.37 Z3.32 F4800.0 E211.941
G1 X6.8 Y6.71 Z3.32 F4800.0 E211.959
G1 X6.4 Y6.77 Z3.32 F4800.0 E211.98
G1 X6.4 Y7.05 Z3.32 F4800.0 E211.995
G1 X6.0 Y7.11 Z3.32 F4800.0 E212.016
G1 X6.0 Y7.32 Z3.32 F4800.0 E212.027
G1 X5.6 Y7.22 Z3.32 F4800.0 E212.049
G1 X5.6 Y7.46 Z3.32 F4800.0 E212.061
G1 X5.2 Y7.54 Z3.32 F4800.0 E212.083
G1 X5.2 Y7.33 Z3.32 F4800.0 E212.094
G1 X4.8 Y7.39 Z3.32 F4800.0 E212.116
G1 X4.8 Y7.59 Z3.32 F4800.0 E212.126
G1 X4.4 Y7.51 Z3.32 F4800.0 E212.147
G1 X4.4 Y7.29 Z3.32 F4800.0 E212.159
G1 X4.0 Y7.18 Z3.32 F4800.0 E212.181
G1 X4.0 Y7.43 Z3.32 F4800.0 E212.194
G1 X3.6 Y7.22 Z3.32 F4800.0 E212.218
G1 X3.6 Y7.02 Z3.32 F4800.0 E212.228
G1 X3.2 Y6.95 Z3.32 F4800.0 E212.25
G1 X3.2 Y6.62 Z3.32 F4800.0 E212.267
G1 X2.8 Y6.49 Z3.32 F4800.0 E212.289
G1 X2.8 Y6.22 Z3.32 F4800.0 E212.303
G1 X2.4 Y5.65 Z3.32 F4800.0 E212.341
G1 X2.4 Y4.35 Z3.32 F4800.0 E212.409
G1 X2.8 Y3.78 Z3.32 F4800.0 E212.446
G1 X2.8 Y3.51 Z3.32 F4800.0 E212.46
G1 X3.2 Y3.38 Z3.32 F4800.0 E212.482
G1 X3.2 Y3.05 Z3.32 F4800.0 E212.499
G1 X3.6 Y2.98 Z3.32 F4800.0 E212.521
G1 X3.6 Y2.78 Z3.32 F4800.0 E212.531
G1 X4.0 Y2.82 Z3.32 F4800.0 E212.553
G1 X4.0 Y2.57 Z3.32 F4800.0 E212.566
G1 X4.4 Y2.49 Z3.32 F4800.0 E212.587
G1 X4.4 Y2.71 Z3.32 F4800.0 E212.599
G1 F1200.0
G1 E211.599
G1 F4800.0
M103
(</infill>)
(</nestedRing>)
(<nestedRing>)
(<boundaryPerimeter>)
(<boundaryPoint> X-5.965 Y8.234 Z3.321 </boundaryPoint>)
(<boundaryPoint> X-7.1 Y7.475 Z3.321 </boundaryPoint>)
(<boundaryPoint> X-7.859 Y6.34 Z3.321 </boundaryPoint>)
(<boundaryPoint> X-8.126 Y5.0 Z3.321 </boundaryPoint>)
(<boundaryPoint> X-7.859 Y3.66 Z3.321 </boundaryPoint>)
(<boundaryPoint> X-7.1 Y2.525 Z3.321 </boundaryPoint>)
(<boundaryPoint> X-5.965 Y1.766 Z3.321 </boundaryPoint>)
(<boundaryPoint> X-4.625 Y1.499 Z3.321 </boundaryPoint>)
(<boundaryPoint> X-3.285 Y1.766 Z3.321 </boundaryPoint>)
(<boundaryPoint> X-2.15 Y2.525 Z3.321 </boundaryPoint>)
(<boundaryPoint> X-1.391 Y3.66 Z3.321 </boundaryPoint>)
(<boundaryPoint> X-1.124 Y5.0 Z3.321 </boundaryPoint>)
(<boundaryPoint> X-1.391 Y6.34 Z3.321 </boundaryPoint>)
(<boundaryPoint> X-2.15 Y7.475 Z3.321 </boundaryPoint>)
(<boundaryPoint> X-3.285 Y8.234 Z3.321 </boundaryPoint>)
(<boundaryPoint> X-4.625 Y8.501 Z3.321 </boundaryPoint>)
(<loop> inner )
G1 X3.76 Y5.32 Z3.32 F4200.0
G1 X-3.53 Y4.88 Z3.32 F4200.0
G1 X-2.52 Y4.93 Z3.32 F4200.0
G1 F1200.0
G1 E212.599
G1 F4200.0
M101
G1 X-2.61 Y4.59 Z3.32 F4800.0 E212.618
G1 X-2.79 Y3.94 Z3.32 F4800.0 E212.653
G1 X-3.56 Y3.16 Z3.32 F4800.0 E212.711
G1 X-4.63 Y2.88 Z3.32 F4800.0 E212.769
G1 X-5.69 Y3.16 Z3.32 F4800.0 E212.828
G1 X-6.47 Y3.94 Z3.32 F4800.0 E212.886
G1 X-6.75 Y5.0 Z3.32 F4800.0 E212.944
G1 X-6.47 Y6.06 Z3.32 F4800.0 E213.002
G1 X-5.69 Y6.84 Z3.32 F4800.0 E213.06
G1 X-4.63 Y7.12 Z3.32 F4800.0 E213.118
G1 X-3.56 Y6.84 Z3.32 F4800.0 E213.176
G1 X-2.79 Y6.06 Z3.32 F4800.0 E213.234
G1 X-2.5 Y5.0 Z3.32 F4800.0 E213.292
G1 X-2.52 Y4.93 Z3.32 F4800.0 E213.296
G1 F1200.0
G1 E213.259
G1 F4800.0
M103
(</loop>)
(<loop> outer )
G1 X-1.92 Y4.09 Z3.32 F4200.0
G1 F1200.0
G1 E213.296
G1 F4200.0
M101
G1 X-1.85 Y4.43 Z3.32 F4800.0 E213.315
G1 X-1.74 Y5.0 Z3.32 F4800.0 E213.345
G1 X-1.96 Y6.11 Z3.32 F4800.0 E213.405
G1 X-2.58 Y7.04 Z3.32 F4800.0 E213.464
G1 X-3.52 Y7.67 Z3.32 F4800.0 E213.524
G1 X-4.63 Y7.89 Z3.32 F4800.0 E213.583
G1 X-5.73 Y7.67 Z3.32 F4800.0 E213.643
G1 X-6.67 Y7.04 Z3.32 F4800.0 E213.702
G1 X-7.29 Y6.11 Z3.32 F4800.0 E213.762
G1 X-7.51 Y5.0 Z3.32 F4800.0 E213.822
G1 X-7.29 Y3.89 Z3.32 F4800.0 E213.881
G1 X-6.67 Y2.96 Z3.32 F4800.0 E213.941
G1 X-5.73 Y2.33 Z3.32 F4800.0 E214.0
G1 X-4.63 Y2.11 Z3.32 F4800.0 E214.06
G1 X-3.52 Y2.33 Z3.32 F4800.0 E214.119
G1 X-2.58 Y2.96 Z3.32 F4800.0 E214.179
G1 X-1.96 Y3.89 Z3.32 F4800.0 E214.238
G1 X-1.92 Y4.09 Z3.32 F4800.0 E214.249
G1 F1200.0
G1 E214.249
G1 F4800.0
M103
(</loop>)
(<edge> outer )
;M108 R40.0
G1 X-1.53 Y4.01 Z3.32 F4200.0
G1 F1200.0
G1 E214.249
G1 F4200.0
M101
G1 X-1.46 Y4.36 Z3.32 F2400.0 E214.267
G1 X-1.33 Y5.0 Z3.32 F2400.0 E214.302
G1 X-1.58 Y6.26 Z3.32 F2400.0 E214.37
G1 X-2.29 Y7.33 Z3.32 F2400.0 E214.438
G1 X-3.36 Y8.05 Z3.32 F2400.0 E214.506
G1 X-4.63 Y8.3 Z3.32 F2400.0 E214.574
G1 X-5.89 Y8.05 Z3.32 F2400.0 E214.642
G1 X-6.96 Y7.33 Z3.32 F2400.0 E214.71
G1 X-7.67 Y6.26 Z3.32 F2400.0 E214.778
G1 X-7.92 Y5.0 Z3.32 F2400.0 E214.846
G1 X-7.67 Y3.74 Z3.32 F2400.0 E214.914
G1 X-6.96 Y2.67 Z3.32 F2400.0 E214.982
G1 X-5.89 Y1.95 Z3.32 F2400.0 E215.05
G1 X-4.63 Y1.7 Z3.32 F2400.0 E215.118
G1 X-3.36 Y1.95 Z3.32 F2400.0 E215.185
G1 X-2.29 Y2.67 Z3.32 F2400.0 E215.253
G1 X-1.58 Y3.74 Z3.32 F2400.0 E215.321
G1 X-1.53 Y4.01 Z3.32 F2400.0 E215.336
G1 F1200.0
G1 E214.54
G1 F2400.0
M103
(</edge>)
(</boundaryPerimeter>)
(<nestedRing>)
(<boundaryPerimeter>)
(<boundaryPoint> X-5.927 Y5.752 Z3.321 </boundaryPoint>)
(<boundaryPoint> X-5.377 Y6.302 Z3.321 </boundaryPoint>)
(<boundaryPoint> X-4.625 Y6.503 Z3.321 </boundaryPoint>)
(<boundaryPoint> X-3.873 Y6.302 Z3.321 </boundaryPoint>)
(<boundaryPoint> X-3.323 Y5.752 Z3.321 </boundaryPoint>)
(<boundaryPoint> X-3.122 Y5.0 Z3.321 </boundaryPoint>)
(<boundaryPoint> X-3.323 Y4.248 Z3.321 </boundaryPoint>)
(<boundaryPoint> X-3.873 Y3.698 Z3.321 </boundaryPoint>)
(<boundaryPoint> X-4.625 Y3.497 Z3.321 </boundaryPoint>)
(<boundaryPoint> X-5.377 Y3.698 Z3.321 </boundaryPoint>)
(<boundaryPoint> X-5.927 Y4.248 Z3.321 </boundaryPoint>)
(<boundaryPoint> X-6.128 Y5.0 Z3.321 </boundaryPoint>)
(<edge> inner )
G1 X-2.94 Y5.11 Z3.32 F4200.0
G1 F1200.0
G1 E215.336
G1 F4200.0
M101
G1 X-2.92 Y5.0 Z3.32 F2400.0 E215.342
G1 X-2.98 Y4.76 Z3.32 F2400.0 E215.355
G1 X-3.14 Y4.14 Z3.32 F2400.0 E215.389
G1 X-3.77 Y3.52 Z3.32 F2400.0 E215.435
G1 X-4.63 Y3.29 Z3.32 F2400.0 E215.482
G1 X-5.48 Y3.52 Z3.32 F2400.0 E215.529
G1 X-6.11 Y4.14 Z3.32 F2400.0 E215.576
G1 X-6.34 Y5.0 Z3.32 F2400.0 E215.622
G1 X-6.11 Y5.86 Z3.32 F2400.0 E215.669
G1 X-5.48 Y6.48 Z3.32 F2400.0 E215.716
G1 X-4.63 Y6.71 Z3.32 F2400.0 E215.763
G1 X-3.77 Y6.48 Z3.32 F2400.0 E215.809
G1 X-3.14 Y5.86 Z3.32 F2400.0 E215.856
G1 X-2.94 Y5.11 Z3.32 F2400.0 E215.897
G1 F1200.0
G1 E215.897
G1 F2400.0
M103
(</edge>)
(</boundaryPerimeter>)
(</nestedRing>)
(<infill>)
(<infillBoundary>)
(<infillPoint> X-5.731 Y7.669 Z1.755 </infillPoint>)
(<infillPoint> X-6.667 Y7.042 Z1.755 </infillPoint>)
(<infillPoint> X-7.294 Y6.106 Z1.755 </infillPoint>)
(<infillPoint> X-7.514 Y5.0 Z1.755 </infillPoint>)
(<infillPoint> X-7.294 Y3.894 Z1.755 </infillPoint>)
(<infillPoint> X-6.667 Y2.958 Z1.755 </infillPoint>)
(<infillPoint> X-5.731 Y2.331 Z1.755 </infillPoint>)
(<infillPoint> X-4.625 Y2.111 Z1.755 </infillPoint>)
(<infillPoint> X-3.519 Y2.331 Z1.755 </infillPoint>)
(<infillPoint> X-2.583 Y2.958 Z1.755 </infillPoint>)
(<infillPoint> X-1.956 Y3.894 Z1.755 </infillPoint>)
(<infillPoint> X-1.736 Y5.0 Z1.755 </infillPoint>)
(<infillPoint> X-1.956 Y6.106 Z1.755 </infillPoint>)
(<infillPoint> X-2.583 Y7.042 Z1.755 </infillPoint>)
(<infillPoint> X-3.519 Y7.669 Z1.755 </infillPoint>)
(<infillPoint> X-4.625 Y7.889 Z1.755 </infillPoint>)
(</infillBoundary>)
(<infillBoundary>)
(<infillPoint> X-6.465 Y6.062 Z1.755 </infillPoint>)
(<infillPoint> X-5.687 Y6.84 Z1.755 </infillPoint>)
(<infillPoint> X-4.625 Y7.124 Z1.755 </infillPoint>)
(<infillPoint> X-3.563 Y6.84 Z1.755 </infillPoint>)
(<infillPoint> X-2.785 Y6.062 Z1.755 </infillPoint>)
(<infillPoint> X-2.501 Y5.0 Z1.755 </infillPoint>)
(<infillPoint> X-2.785 Y3.938 Z1.755 </infillPoint>)
(<infillPoint> X-3.563 Y3.16 Z1.755 </infillPoint>)
(<infillPoint> X-4.625 Y2.876 Z1.755 </infillPoint>)
(<infillPoint> X-5.687 Y3.16 Z1.755 </infillPoint>)
(<infillPoint> X-6.465 Y3.938 Z1.755 </infillPoint>)
(<infillPoint> X-6.749 Y5.0 Z1.755 </infillPoint>)
(</infillBoundary>)
;M108 R80.0
G1 X-2.4 Y5.71 Z3.32 F4200.0
G1 F1200.0
G1 E215.897
G1 F4200.0
M101
G1 X-2.4 Y6.27 Z3.32 F4800.0 E215.927
G1 X-2.8 Y6.47 Z3.32 F4800.0 E215.95
G1 X-2.8 Y6.85 Z3.32 F4800.0 E215.97
G1 X-3.2 Y6.87 Z3.32 F4800.0 E215.991
G1 X-3.2 Y7.12 Z3.32 F4800.0 E216.004
G1 X-3.6 Y7.14 Z3.32 F4800.0 E216.026
G1 X-3.6 Y7.39 Z3.32 F4800.0 E216.039
G1 X-4.0 Y7.48 Z3.32 F4800.0 E216.06
G1 X-4.0 Y7.25 Z3.32 F4800.0 E216.072
G1 X-4.4 Y7.35 Z3.32 F4800.0 E216.094
G1 X-4.4 Y7.56 Z3.32 F4800.0 E216.105
M73 P22 (display progress)
G1 X-4.8 Y7.57 Z3.32 F4800.0 E216.126
G1 X-4.8 Y7.37 Z3.32 F4800.0 E216.137
G1 X-5.2 Y7.26 Z3.32 F4800.0 E216.159
G1 X-5.2 Y7.49 Z3.32 F4800.0 E216.171
G1 X-5.6 Y7.41 Z3.32 F4800.0 E216.193
G1 X-5.6 Y7.15 Z3.32 F4800.0 E216.206
G1 X-6.0 Y7.15 Z3.32 F4800.0 E216.227
G1 X-6.0 Y6.92 Z3.32 F4800.0 E216.239
G1 X-6.4 Y6.88 Z3.32 F4800.0 E216.26
G1 X-6.4 Y6.52 Z3.32 F4800.0 E216.279
G1 X-6.8 Y6.34 Z3.32 F4800.0 E216.303
G1 X-6.8 Y5.89 Z3.32 F4800.0 E216.326
G1 X-7.2 Y5.14 Z3.32 F4800.0 E216.371
G1 X-7.2 Y4.86 Z3.32 F4800.0 E216.386
G1 X-6.8 Y4.11 Z3.32 F4800.0 E216.431
G1 X-6.8 Y3.66 Z3.32 F4800.0 E216.455
G1 X-6.4 Y3.48 Z3.32 F4800.0 E216.478
G1 X-6.4 Y3.12 Z3.32 F4800.0 E216.497
G1 X-6.0 Y3.08 Z3.32 F4800.0 E216.518
G1 X-6.0 Y2.85 Z3.32 F4800.0 E216.53
G1 X-5.6 Y2.85 Z3.32 F4800.0 E216.552
G1 X-5.6 Y2.59 Z3.32 F4800.0 E216.565
G1 X-5.2 Y2.51 Z3.32 F4800.0 E216.587
G1 X-5.2 Y2.74 Z3.32 F4800.0 E216.599
G1 X-4.8 Y2.63 Z3.32 F4800.0 E216.621
G1 X-4.8 Y2.43 Z3.32 F4800.0 E216.631
G1 X-4.4 Y2.44 Z3.32 F4800.0 E216.652
G1 X-4.4 Y2.65 Z3.32 F4800.0 E216.663
G1 X-4.0 Y2.75 Z3.32 F4800.0 E216.685
G1 X-4.0 Y2.52 Z3.32 F4800.0 E216.697
G1 X-3.6 Y2.61 Z3.32 F4800.0 E216.719
G1 X-3.6 Y2.86 Z3.32 F4800.0 E216.732
G1 X-3.2 Y2.88 Z3.32 F4800.0 E216.753
G1 X-3.2 Y3.13 Z3.32 F4800.0 E216.766
G1 X-2.4 Y4.29 Z3.32 F4800.0 E216.841
G1 X-2.4 Y3.73 Z3.32 F4800.0 E216.87
G1 X-2.8 Y3.53 Z3.32 F4800.0 E216.894
G1 X-2.8 Y3.15 Z3.32 F4800.0 E216.914
G1 F1200.0
G1 E215.914
G1 F4800.0
M103
(</infill>)
(</nestedRing>)
(</rotation>)
(</layer>)
(<layer> 3.591 )
(<supportLayer>)
;M108 R56.0
G1 X-4.7 Y3.91 Z3.59 F4200.0
G1 X-4.93 Y-3.91 Z3.59 F4200.0
G1 X-5.86 Y-5.4 Z3.59 F4200.0
G1 F1200.0
G1 E216.914
G1 F4200.0
M101
G1 X-3.9 Y-5.4 Z3.59 F4800.0 E216.987
G1 F1200.0
G1 E215.987
G1 F4800.0
M103
G1 X-3.76 Y-4.73 Z3.59 F4200.0
G1 X3.53 Y-5.1 Z3.59 F4200.0
G1 X3.65 Y-5.4 Z3.59 F4200.0
G1 F1200.0
G1 E216.987
G1 F4200.0
M101
G1 X5.61 Y-5.4 Z3.59 F4800.0 E217.059
G1 F1200.0
G1 E216.059
G1 F4800.0
M103
G1 X4.65 Y-3.95 Z3.59 F4200.0
G1 X4.95 Y3.91 Z3.59 F4200.0
G1 X5.86 Y5.4 Z3.59 F4200.0
G1 F1200.0
G1 E217.059
G1 F4200.0
M101
G1 X3.9 Y5.4 Z3.59 F4800.0 E217.132
G1 F1200.0
G1 E216.132
G1 F4800.0
M103
G1 X3.76 Y4.73 Z3.59 F4200.0
G1 X-3.53 Y5.1 Z3.59 F4200.0
G1 X-3.65 Y5.4 Z3.59 F4200.0
G1 F1200.0
G1 E217.132
G1 F4200.0
M101
G1 X-5.61 Y5.4 Z3.59 F4800.0 E217.204
G1 F1200.0
G1 E216.204
G1 F4800.0
M103
;M108 R80.0
(</supportLayer>)
(<rotation> (-1+1.22464679915e-16j) )
(<nestedRing>)
(<boundaryPerimeter>)
(<boundaryPoint> X-3.535 Y-8.234 Z3.591 </boundaryPoint>)
(<boundaryPoint> X-2.4 Y-7.475 Z3.591 </boundaryPoint>)
(<boundaryPoint> X-1.641 Y-6.34 Z3.591 </boundaryPoint>)
(<boundaryPoint> X-1.374 Y-5.0 Z3.591 </boundaryPoint>)
(<boundaryPoint> X-1.641 Y-3.66 Z3.591 </boundaryPoint>)
(<boundaryPoint> X-2.4 Y-2.525 Z3.591 </boundaryPoint>)
(<boundaryPoint> X-3.535 Y-1.766 Z3.591 </boundaryPoint>)
(<boundaryPoint> X-4.875 Y-1.499 Z3.591 </boundaryPoint>)
(<boundaryPoint> X-6.215 Y-1.766 Z3.591 </boundaryPoint>)
(<boundaryPoint> X-7.35 Y-2.525 Z3.591 </boundaryPoint>)
(<boundaryPoint> X-8.109 Y-3.66 Z3.591 </boundaryPoint>)
(<boundaryPoint> X-8.376 Y-5.0 Z3.591 </boundaryPoint>)
(<boundaryPoint> X-8.109 Y-6.34 Z3.591 </boundaryPoint>)
(<boundaryPoint> X-7.35 Y-7.475 Z3.591 </boundaryPoint>)
(<boundaryPoint> X-6.215 Y-8.234 Z3.591 </boundaryPoint>)
(<boundaryPoint> X-4.875 Y-8.501 Z3.591 </boundaryPoint>)
(<loop> inner )
G1 X-4.96 Y4.01 Z3.59 F4200.0
G1 X-4.85 Y-3.91 Z3.59 F4200.0
G1 X-6.43 Y-6.35 Z3.59 F4200.0
G1 F1200.0
G1 E217.204
G1 F4200.0
M101
G1 X-6.72 Y-6.06 Z3.59 F4800.0 E217.226
G1 X-7.0 Y-5.0 Z3.59 F4800.0 E217.284
G1 X-6.72 Y-3.94 Z3.59 F4800.0 E217.342
G1 X-5.94 Y-3.16 Z3.59 F4800.0 E217.4
G1 X-4.88 Y-2.88 Z3.59 F4800.0 E217.458
G1 X-3.81 Y-3.16 Z3.59 F4800.0 E217.516
G1 X-3.04 Y-3.94 Z3.59 F4800.0 E217.574
G1 X-2.75 Y-5.0 Z3.59 F4800.0 E217.632
G1 X-3.04 Y-6.06 Z3.59 F4800.0 E217.69
G1 X-3.81 Y-6.84 Z3.59 F4800.0 E217.749
G1 X-4.88 Y-7.12 Z3.59 F4800.0 E217.807
G1 X-5.94 Y-6.84 Z3.59 F4800.0 E217.865
G1 X-6.33 Y-6.45 Z3.59 F4800.0 E217.894
G1 X-6.43 Y-6.35 Z3.59 F4800.0 E217.901
G1 F1200.0
G1 E217.901
G1 F4800.0
M103
(</loop>)
(<loop> outer )
G1 X-6.8 Y-7.12 Z3.59 F4200.0
G1 F1200.0
G1 E217.901
G1 F4200.0
M101
G1 X-5.98 Y-7.67 Z3.59 F4800.0 E217.953
G1 X-4.88 Y-7.89 Z3.59 F4800.0 E218.013
G1 X-3.77 Y-7.67 Z3.59 F4800.0 E218.073
G1 X-2.83 Y-7.04 Z3.59 F4800.0 E218.132
G1 X-2.21 Y-6.11 Z3.59 F4800.0 E218.192
G1 X-1.99 Y-5.0 Z3.59 F4800.0 E218.251
G1 X-2.21 Y-3.89 Z3.59 F4800.0 E218.311
G1 X-2.83 Y-2.96 Z3.59 F4800.0 E218.37
G1 X-3.77 Y-2.33 Z3.59 F4800.0 E218.43
G1 X-4.88 Y-2.11 Z3.59 F4800.0 E218.489
G1 X-5.98 Y-2.33 Z3.59 F4800.0 E218.549
G1 X-6.92 Y-2.96 Z3.59 F4800.0 E218.608
G1 X-7.54 Y-3.89 Z3.59 F4800.0 E218.668
G1 X-7.76 Y-5.0 Z3.59 F4800.0 E218.727
G1 X-7.54 Y-6.11 Z3.59 F4800.0 E218.787
G1 X-6.92 Y-7.04 Z3.59 F4800.0 E218.847
G1 X-6.8 Y-7.12 Z3.59 F4800.0 E218.854
G1 F1200.0
G1 E218.854
G1 F4800.0
M103
(</loop>)
(<edge> outer )
;M108 R40.0
G1 X-7.09 Y-7.41 Z3.59 F4200.0
G1 F1200.0
G1 E218.854
G1 F4200.0
M101
G1 X-6.14 Y-8.05 Z3.59 F2400.0 E218.914
G1 X-4.88 Y-8.3 Z3.59 F2400.0 E218.982
G1 X-3.61 Y-8.05 Z3.59 F2400.0 E219.05
G1 X-2.54 Y-7.33 Z3.59 F2400.0 E219.118
G1 X-1.83 Y-6.26 Z3.59 F2400.0 E219.186
G1 X-1.58 Y-5.0 Z3.59 F2400.0 E219.254
G1 X-1.83 Y-3.74 Z3.59 F2400.0 E219.322
G1 X-2.54 Y-2.67 Z3.59 F2400.0 E219.39
G1 X-3.61 Y-1.95 Z3.59 F2400.0 E219.458
G1 X-4.88 Y-1.7 Z3.59 F2400.0 E219.526
G1 X-6.14 Y-1.95 Z3.59 F2400.0 E219.594
G1 X-7.21 Y-2.67 Z3.59 F2400.0 E219.662
G1 X-7.92 Y-3.74 Z3.59 F2400.0 E219.73
G1 X-8.17 Y-5.0 Z3.59 F2400.0 E219.798
G1 X-7.92 Y-6.26 Z3.59 F2400.0 E219.866
G1 X-7.21 Y-7.33 Z3.59 F2400.0 E219.934
G1 X-7.09 Y-7.41 Z3.59 F2400.0 E219.941
G1 F1200.0
G1 E219.3
G1 F2400.0
M103
(</edge>)
(</boundaryPerimeter>)
(<nestedRing>)
(<boundaryPerimeter>)
(<boundaryPoint> X-4.875 Y-6.503 Z3.591 </boundaryPoint>)
(<boundaryPoint> X-5.626 Y-6.302 Z3.591 </boundaryPoint>)
(<boundaryPoint> X-6.177 Y-5.752 Z3.591 </boundaryPoint>)
(<boundaryPoint> X-6.378 Y-5.0 Z3.591 </boundaryPoint>)
(<boundaryPoint> X-6.177 Y-4.248 Z3.591 </boundaryPoint>)
(<boundaryPoint> X-5.626 Y-3.698 Z3.591 </boundaryPoint>)
(<boundaryPoint> X-4.875 Y-3.497 Z3.591 </boundaryPoint>)
(<boundaryPoint> X-4.123 Y-3.698 Z3.591 </boundaryPoint>)
(<boundaryPoint> X-3.573 Y-4.248 Z3.591 </boundaryPoint>)
(<boundaryPoint> X-3.372 Y-5.0 Z3.591 </boundaryPoint>)
(<boundaryPoint> X-3.573 Y-5.752 Z3.591 </boundaryPoint>)
(<boundaryPoint> X-4.123 Y-6.302 Z3.591 </boundaryPoint>)
(<edge> inner )
G1 X-6.14 Y-6.07 Z3.59 F4200.0
G1 F1200.0
G1 E219.941
G1 F4200.0
M101
G1 X-6.36 Y-5.86 Z3.59 F2400.0 E219.957
G1 X-6.59 Y-5.0 Z3.59 F2400.0 E220.004
G1 X-6.36 Y-4.14 Z3.59 F2400.0 E220.051
G1 X-5.73 Y-3.52 Z3.59 F2400.0 E220.097
G1 X-4.88 Y-3.29 Z3.59 F2400.0 E220.144
G1 X-4.02 Y-3.52 Z3.59 F2400.0 E220.191
G1 X-3.39 Y-4.14 Z3.59 F2400.0 E220.238
G1 X-3.17 Y-5.0 Z3.59 F2400.0 E220.284
G1 X-3.39 Y-5.86 Z3.59 F2400.0 E220.331
G1 X-4.02 Y-6.48 Z3.59 F2400.0 E220.378
G1 X-4.88 Y-6.71 Z3.59 F2400.0 E220.425
G1 X-5.73 Y-6.48 Z3.59 F2400.0 E220.471
G1 X-6.05 Y-6.17 Z3.59 F2400.0 E220.495
G1 X-6.14 Y-6.07 Z3.59 F2400.0 E220.502
G1 F1200.0
G1 E219.502
G1 F2400.0
M103
(</edge>)
(</boundaryPerimeter>)
(</nestedRing>)
(<infill>)
(<infillBoundary>)
(<infillPoint> X-3.769 Y-7.669 Z2.025 </infillPoint>)
(<infillPoint> X-2.833 Y-7.042 Z2.025 </infillPoint>)
(<infillPoint> X-2.206 Y-6.106 Z2.025 </infillPoint>)
(<infillPoint> X-1.986 Y-5.0 Z2.025 </infillPoint>)
(<infillPoint> X-2.206 Y-3.894 Z2.025 </infillPoint>)
(<infillPoint> X-2.833 Y-2.958 Z2.025 </infillPoint>)
(<infillPoint> X-3.769 Y-2.331 Z2.025 </infillPoint>)
(<infillPoint> X-4.875 Y-2.111 Z2.025 </infillPoint>)
(<infillPoint> X-5.981 Y-2.331 Z2.025 </infillPoint>)
(<infillPoint> X-6.917 Y-2.958 Z2.025 </infillPoint>)
(<infillPoint> X-7.544 Y-3.894 Z2.025 </infillPoint>)
(<infillPoint> X-7.764 Y-5.0 Z2.025 </infillPoint>)
(<infillPoint> X-7.544 Y-6.106 Z2.025 </infillPoint>)
(<infillPoint> X-6.917 Y-7.042 Z2.025 </infillPoint>)
(<infillPoint> X-5.981 Y-7.669 Z2.025 </infillPoint>)
(<infillPoint> X-4.875 Y-7.889 Z2.025 </infillPoint>)
(</infillBoundary>)
(<infillBoundary>)
(<infillPoint> X-4.875 Y-7.124 Z2.025 </infillPoint>)
(<infillPoint> X-5.936 Y-6.84 Z2.025 </infillPoint>)
(<infillPoint> X-6.715 Y-6.063 Z2.025 </infillPoint>)
(<infillPoint> X-6.999 Y-5.0 Z2.025 </infillPoint>)
(<infillPoint> X-6.715 Y-3.937 Z2.025 </infillPoint>)
(<infillPoint> X-5.936 Y-3.16 Z2.025 </infillPoint>)
(<infillPoint> X-4.875 Y-2.876 Z2.025 </infillPoint>)
(<infillPoint> X-3.813 Y-3.16 Z2.025 </infillPoint>)
(<infillPoint> X-3.035 Y-3.938 Z2.025 </infillPoint>)
(<infillPoint> X-2.751 Y-5.0 Z2.025 </infillPoint>)
(<infillPoint> X-3.035 Y-6.062 Z2.025 </infillPoint>)
(<infillPoint> X-3.813 Y-6.84 Z2.025 </infillPoint>)
(</infillBoundary>)
;M108 R80.0
G1 X-6.76 Y-5.0 Z3.59 F4200.0
G1 X-4.86 Y-2.4 Z3.59 F4200.0
G1 F1200.0
G1 E220.502
G1 F4200.0
M101
G1 X-4.89 Y-2.4 Z3.59 F4800.0 E220.504
G1 X-5.67 Y-2.8 Z3.59 F4800.0 E220.551
G1 X-6.18 Y-2.8 Z3.59 F4800.0 E220.577
G1 X-6.37 Y-3.2 Z3.59 F4800.0 E220.601
G1 X-6.74 Y-3.2 Z3.59 F4800.0 E220.62
G1 X-6.77 Y-3.6 Z3.59 F4800.0 E220.641
G1 X-7.01 Y-3.6 Z3.59 F4800.0 E220.654
G1 X-7.02 Y-4.0 Z3.59 F4800.0 E220.675
G1 X-7.28 Y-4.0 Z3.59 F4800.0 E220.689
G1 X-7.36 Y-4.4 Z3.59 F4800.0 E220.71
G1 X-7.13 Y-4.4 Z3.59 F4800.0 E220.722
G1 X-7.24 Y-4.8 Z3.59 F4800.0 E220.744
G1 X-7.44 Y-4.8 Z3.59 F4800.0 E220.755
G1 X-7.44 Y-5.2 Z3.59 F4800.0 E220.776
G1 X-7.24 Y-5.2 Z3.59 F4800.0 E220.787
G1 X-7.13 Y-5.6 Z3.59 F4800.0 E220.809
G1 X-7.36 Y-5.6 Z3.59 F4800.0 E220.821
G1 X-7.28 Y-6.0 Z3.59 F4800.0 E220.842
G1 X-7.02 Y-6.0 Z3.59 F4800.0 E220.856
G1 X-7.01 Y-6.4 Z3.59 F4800.0 E220.877
G1 X-6.77 Y-6.4 Z3.59 F4800.0 E220.89
G1 X-6.74 Y-6.8 Z3.59 F4800.0 E220.911
G1 X-6.37 Y-6.8 Z3.59 F4800.0 E220.93
G1 X-6.18 Y-7.2 Z3.59 F4800.0 E220.954
G1 X-5.67 Y-7.2 Z3.59 F4800.0 E220.98
G1 X-4.89 Y-7.6 Z3.59 F4800.0 E221.027
G1 X-4.86 Y-7.6 Z3.59 F4800.0 E221.029
G1 X-4.08 Y-7.2 Z3.59 F4800.0 E221.075
G1 X-3.57 Y-7.2 Z3.59 F4800.0 E221.102
G1 X-3.38 Y-6.8 Z3.59 F4800.0 E221.125
G1 X-3.01 Y-6.8 Z3.59 F4800.0 E221.145
G1 X-2.98 Y-6.4 Z3.59 F4800.0 E221.166
G1 X-2.74 Y-6.4 Z3.59 F4800.0 E221.178
G1 X-2.73 Y-6.0 Z3.59 F4800.0 E221.199
G1 X-2.47 Y-6.0 Z3.59 F4800.0 E221.213
G1 X-2.39 Y-5.6 Z3.59 F4800.0 E221.235
G1 X-2.62 Y-5.6 Z3.59 F4800.0 E221.247
G1 X-2.52 Y-5.2 Z3.59 F4800.0 E221.269
G1 X-2.31 Y-5.2 Z3.59 F4800.0 E221.279
G1 X-2.31 Y-4.8 Z3.59 F4800.0 E221.3
G1 X-2.52 Y-4.8 Z3.59 F4800.0 E221.311
G1 X-2.62 Y-4.4 Z3.59 F4800.0 E221.333
G1 X-2.39 Y-4.4 Z3.59 F4800.0 E221.345
G1 X-2.47 Y-4.0 Z3.59 F4800.0 E221.367
G1 X-2.73 Y-4.0 Z3.59 F4800.0 E221.38
G1 X-2.74 Y-3.6 Z3.59 F4800.0 E221.401
G1 X-2.98 Y-3.6 Z3.59 F4800.0 E221.414
G1 X-3.01 Y-3.2 Z3.59 F4800.0 E221.435
G1 X-3.38 Y-3.2 Z3.59 F4800.0 E221.455
M73 P23 (display progress)
G1 X-3.57 Y-2.8 Z3.59 F4800.0 E221.478
G1 X-4.08 Y-2.8 Z3.59 F4800.0 E221.505
G1 F1200.0
G1 E220.505
G1 F4800.0
M103
(</infill>)
(</nestedRing>)
(<nestedRing>)
(<boundaryPerimeter>)
(<boundaryPoint> X-5.965 Y8.234 Z3.591 </boundaryPoint>)
(<boundaryPoint> X-7.1 Y7.475 Z3.591 </boundaryPoint>)
(<boundaryPoint> X-7.859 Y6.34 Z3.591 </boundaryPoint>)
(<boundaryPoint> X-8.126 Y5.0 Z3.591 </boundaryPoint>)
(<boundaryPoint> X-7.859 Y3.66 Z3.591 </boundaryPoint>)
(<boundaryPoint> X-7.1 Y2.525 Z3.591 </boundaryPoint>)
(<boundaryPoint> X-5.965 Y1.766 Z3.591 </boundaryPoint>)
(<boundaryPoint> X-4.625 Y1.499 Z3.591 </boundaryPoint>)
(<boundaryPoint> X-3.285 Y1.766 Z3.591 </boundaryPoint>)
(<boundaryPoint> X-2.15 Y2.525 Z3.591 </boundaryPoint>)
(<boundaryPoint> X-1.391 Y3.66 Z3.591 </boundaryPoint>)
(<boundaryPoint> X-1.124 Y5.0 Z3.591 </boundaryPoint>)
(<boundaryPoint> X-1.391 Y6.34 Z3.591 </boundaryPoint>)
(<boundaryPoint> X-2.15 Y7.475 Z3.591 </boundaryPoint>)
(<boundaryPoint> X-3.285 Y8.234 Z3.591 </boundaryPoint>)
(<boundaryPoint> X-4.625 Y8.501 Z3.591 </boundaryPoint>)
(<loop> inner )
G1 X-5.04 Y-3.9 Z3.59 F4200.0
G1 X-4.48 Y3.9 Z3.59 F4200.0
G1 X-4.76 Y2.91 Z3.59 F4200.0
G1 F1200.0
G1 E221.505
G1 F4200.0
M101
G1 X-5.69 Y3.16 Z3.59 F4800.0 E221.555
G1 X-6.47 Y3.94 Z3.59 F4800.0 E221.614
G1 X-6.75 Y5.0 Z3.59 F4800.0 E221.672
G1 X-6.47 Y6.06 Z3.59 F4800.0 E221.73
G1 X-5.69 Y6.84 Z3.59 F4800.0 E221.788
G1 X-4.63 Y7.12 Z3.59 F4800.0 E221.846
G1 X-3.56 Y6.84 Z3.59 F4800.0 E221.904
G1 X-2.79 Y6.06 Z3.59 F4800.0 E221.962
G1 X-2.5 Y5.0 Z3.59 F4800.0 E222.02
G1 X-2.79 Y3.94 Z3.59 F4800.0 E222.078
G1 X-3.56 Y3.16 Z3.59 F4800.0 E222.136
G1 X-4.63 Y2.88 Z3.59 F4800.0 E222.194
G1 X-4.76 Y2.91 Z3.59 F4800.0 E222.202
G1 F1200.0
G1 E222.202
G1 F4800.0
M103
(</loop>)
(<loop> outer )
G1 X-4.49 Y2.14 Z3.59 F4200.0
G1 F1200.0
G1 E222.202
G1 F4200.0
M101
G1 X-3.52 Y2.33 Z3.59 F4800.0 E222.254
G1 X-2.58 Y2.96 Z3.59 F4800.0 E222.314
G1 X-1.96 Y3.89 Z3.59 F4800.0 E222.373
G1 X-1.74 Y5.0 Z3.59 F4800.0 E222.433
G1 X-1.96 Y6.11 Z3.59 F4800.0 E222.492
G1 X-2.58 Y7.04 Z3.59 F4800.0 E222.552
G1 X-3.52 Y7.67 Z3.59 F4800.0 E222.611
G1 X-4.63 Y7.89 Z3.59 F4800.0 E222.671
G1 X-5.73 Y7.67 Z3.59 F4800.0 E222.73
G1 X-6.67 Y7.04 Z3.59 F4800.0 E222.79
G1 X-7.29 Y6.11 Z3.59 F4800.0 E222.849
G1 X-7.51 Y5.0 Z3.59 F4800.0 E222.909
G1 X-7.29 Y3.89 Z3.59 F4800.0 E222.969
G1 X-6.67 Y2.96 Z3.59 F4800.0 E223.028
G1 X-5.73 Y2.33 Z3.59 F4800.0 E223.088
G1 X-4.63 Y2.11 Z3.59 F4800.0 E223.147
G1 X-4.49 Y2.14 Z3.59 F4800.0 E223.154
G1 F1200.0
G1 E223.154
G1 F4800.0
M103
(</loop>)
(<edge> outer )
;M108 R40.0
G1 X-4.49 Y1.73 Z3.59 F4200.0
G1 F1200.0
G1 E223.154
G1 F4200.0
M101
G1 X-3.36 Y1.95 Z3.59 F2400.0 E223.215
G1 X-2.29 Y2.67 Z3.59 F2400.0 E223.283
G1 X-1.58 Y3.74 Z3.59 F2400.0 E223.351
G1 X-1.33 Y5.0 Z3.59 F2400.0 E223.419
G1 X-1.58 Y6.26 Z3.59 F2400.0 E223.487
G1 X-2.29 Y7.33 Z3.59 F2400.0 E223.555
G1 X-3.36 Y8.05 Z3.59 F2400.0 E223.623
G1 X-4.63 Y8.3 Z3.59 F2400.0 E223.691
G1 X-5.89 Y8.05 Z3.59 F2400.0 E223.759
G1 X-6.96 Y7.33 Z3.59 F2400.0 E223.827
G1 X-7.67 Y6.26 Z3.59 F2400.0 E223.895
G1 X-7.92 Y5.0 Z3.59 F2400.0 E223.963
G1 X-7.67 Y3.74 Z3.59 F2400.0 E224.031
G1 X-6.96 Y2.67 Z3.59 F2400.0 E224.098
G1 X-5.89 Y1.95 Z3.59 F2400.0 E224.166
G1 X-4.63 Y1.7 Z3.59 F2400.0 E224.234
G1 X-4.49 Y1.73 Z3.59 F2400.0 E224.242
G1 F1200.0
G1 E223.623
G1 F2400.0
M103
(</edge>)
(</boundaryPerimeter>)
(<nestedRing>)
(<boundaryPerimeter>)
(<boundaryPoint> X-5.927 Y5.752 Z3.591 </boundaryPoint>)
(<boundaryPoint> X-5.377 Y6.302 Z3.591 </boundaryPoint>)
(<boundaryPoint> X-4.625 Y6.503 Z3.591 </boundaryPoint>)
(<boundaryPoint> X-3.873 Y6.302 Z3.591 </boundaryPoint>)
(<boundaryPoint> X-3.323 Y5.752 Z3.591 </boundaryPoint>)
(<boundaryPoint> X-3.122 Y5.0 Z3.591 </boundaryPoint>)
(<boundaryPoint> X-3.323 Y4.248 Z3.591 </boundaryPoint>)
(<boundaryPoint> X-3.873 Y3.698 Z3.591 </boundaryPoint>)
(<boundaryPoint> X-4.625 Y3.497 Z3.591 </boundaryPoint>)
(<boundaryPoint> X-5.377 Y3.698 Z3.591 </boundaryPoint>)
(<boundaryPoint> X-5.927 Y4.248 Z3.591 </boundaryPoint>)
(<boundaryPoint> X-6.128 Y5.0 Z3.591 </boundaryPoint>)
(<edge> inner )
G1 X-4.76 Y3.33 Z3.59 F4200.0
G1 F1200.0
G1 E224.242
G1 F4200.0
M101
G1 X-5.48 Y3.52 Z3.59 F2400.0 E224.281
G1 X-6.11 Y4.14 Z3.59 F2400.0 E224.328
G1 X-6.34 Y5.0 Z3.59 F2400.0 E224.375
G1 X-6.11 Y5.86 Z3.59 F2400.0 E224.421
G1 X-5.48 Y6.48 Z3.59 F2400.0 E224.468
G1 X-4.63 Y6.71 Z3.59 F2400.0 E224.515
G1 X-3.77 Y6.48 Z3.59 F2400.0 E224.562
G1 X-3.14 Y5.86 Z3.59 F2400.0 E224.608
G1 X-2.92 Y5.0 Z3.59 F2400.0 E224.655
G1 X-3.14 Y4.14 Z3.59 F2400.0 E224.702
G1 X-3.77 Y3.52 Z3.59 F2400.0 E224.749
G1 X-4.63 Y3.29 Z3.59 F2400.0 E224.795
G1 X-4.76 Y3.33 Z3.59 F2400.0 E224.803
G1 F1200.0
G1 E223.803
G1 F2400.0
M103
(</edge>)
(</boundaryPerimeter>)
(</nestedRing>)
(<infill>)
(<infillBoundary>)
(<infillPoint> X-5.731 Y7.669 Z2.025 </infillPoint>)
(<infillPoint> X-6.667 Y7.042 Z2.025 </infillPoint>)
(<infillPoint> X-7.294 Y6.106 Z2.025 </infillPoint>)
(<infillPoint> X-7.514 Y5.0 Z2.025 </infillPoint>)
(<infillPoint> X-7.294 Y3.894 Z2.025 </infillPoint>)
(<infillPoint> X-6.667 Y2.958 Z2.025 </infillPoint>)
(<infillPoint> X-5.731 Y2.331 Z2.025 </infillPoint>)
(<infillPoint> X-4.625 Y2.111 Z2.025 </infillPoint>)
(<infillPoint> X-3.519 Y2.331 Z2.025 </infillPoint>)
(<infillPoint> X-2.583 Y2.958 Z2.025 </infillPoint>)
(<infillPoint> X-1.956 Y3.894 Z2.025 </infillPoint>)
(<infillPoint> X-1.736 Y5.0 Z2.025 </infillPoint>)
(<infillPoint> X-1.956 Y6.106 Z2.025 </infillPoint>)
(<infillPoint> X-2.583 Y7.042 Z2.025 </infillPoint>)
(<infillPoint> X-3.519 Y7.669 Z2.025 </infillPoint>)
(<infillPoint> X-4.625 Y7.889 Z2.025 </infillPoint>)
(</infillBoundary>)
(<infillBoundary>)
(<infillPoint> X-6.465 Y6.062 Z2.025 </infillPoint>)
(<infillPoint> X-5.687 Y6.84 Z2.025 </infillPoint>)
(<infillPoint> X-4.625 Y7.124 Z2.025 </infillPoint>)
(<infillPoint> X-3.563 Y6.84 Z2.025 </infillPoint>)
(<infillPoint> X-2.785 Y6.062 Z2.025 </infillPoint>)
(<infillPoint> X-2.501 Y5.0 Z2.025 </infillPoint>)
(<infillPoint> X-2.785 Y3.938 Z2.025 </infillPoint>)
(<infillPoint> X-3.563 Y3.16 Z2.025 </infillPoint>)
(<infillPoint> X-4.625 Y2.876 Z2.025 </infillPoint>)
(<infillPoint> X-5.687 Y3.16 Z2.025 </infillPoint>)
(<infillPoint> X-6.465 Y3.938 Z2.025 </infillPoint>)
(<infillPoint> X-6.749 Y5.0 Z2.025 </infillPoint>)
(</infillBoundary>)
;M108 R80.0
G1 X-2.14 Y4.4 Z3.59 F4200.0
G1 F1200.0
G1 E224.803
G1 F4200.0
M101
G1 X-2.37 Y4.4 Z3.59 F4800.0 E224.815
G1 X-2.48 Y4.0 Z3.59 F4800.0 E224.837
G1 X-2.22 Y4.0 Z3.59 F4800.0 E224.85
G1 X-2.49 Y3.6 Z3.59 F4800.0 E224.876
G1 X-2.73 Y3.6 Z3.59 F4800.0 E224.888
G1 X-2.76 Y3.2 Z3.59 F4800.0 E224.909
G1 X-3.13 Y3.2 Z3.59 F4800.0 E224.929
G1 X-3.32 Y2.8 Z3.59 F4800.0 E224.952
G1 X-3.83 Y2.8 Z3.59 F4800.0 E224.979
G1 X-4.61 Y2.4 Z3.59 F4800.0 E225.025
G1 X-4.64 Y2.4 Z3.59 F4800.0 E225.027
G1 X-5.43 Y2.8 Z3.59 F4800.0 E225.074
G1 X-5.93 Y2.8 Z3.59 F4800.0 E225.1
G1 X-6.12 Y3.2 Z3.59 F4800.0 E225.124
G1 X-6.49 Y3.2 Z3.59 F4800.0 E225.143
G1 X-6.52 Y3.6 Z3.59 F4800.0 E225.165
G1 X-6.76 Y3.6 Z3.59 F4800.0 E225.177
G1 X-6.77 Y4.0 Z3.59 F4800.0 E225.198
G1 X-7.03 Y4.0 Z3.59 F4800.0 E225.212
G1 X-7.11 Y4.4 Z3.59 F4800.0 E225.233
G1 X-6.88 Y4.4 Z3.59 F4800.0 E225.245
G1 X-6.99 Y4.8 Z3.59 F4800.0 E225.267
G1 X-7.19 Y4.8 Z3.59 F4800.0 E225.278
G1 X-7.19 Y5.2 Z3.59 F4800.0 E225.299
G1 X-6.99 Y5.2 Z3.59 F4800.0 E225.31
G1 X-6.88 Y5.6 Z3.59 F4800.0 E225.332
G1 X-7.11 Y5.6 Z3.59 F4800.0 E225.344
G1 X-7.03 Y6.0 Z3.59 F4800.0 E225.366
G1 X-6.77 Y6.0 Z3.59 F4800.0 E225.379
G1 X-6.76 Y6.4 Z3.59 F4800.0 E225.4
G1 X-6.52 Y6.4 Z3.59 F4800.0 E225.413
G1 X-6.49 Y6.8 Z3.59 F4800.0 E225.434
G1 X-6.12 Y6.8 Z3.59 F4800.0 E225.453
G1 X-5.93 Y7.2 Z3.59 F4800.0 E225.477
G1 X-5.43 Y7.2 Z3.59 F4800.0 E225.503
G1 X-4.64 Y7.6 Z3.59 F4800.0 E225.55
G1 X-4.61 Y7.6 Z3.59 F4800.0 E225.552
G1 X-3.83 Y7.2 Z3.59 F4800.0 E225.598
G1 X-3.32 Y7.2 Z3.59 F4800.0 E225.625
G1 X-3.13 Y6.8 Z3.59 F4800.0 E225.648
G1 X-2.76 Y6.8 Z3.59 F4800.0 E225.668
G1 X-2.73 Y6.4 Z3.59 F4800.0 E225.689
G1 X-2.49 Y6.4 Z3.59 F4800.0 E225.701
G1 X-2.48 Y6.0 Z3.59 F4800.0 E225.723
G1 X-2.22 Y6.0 Z3.59 F4800.0 E225.736
G1 X-2.14 Y5.6 Z3.59 F4800.0 E225.758
G1 X-2.37 Y5.6 Z3.59 F4800.0 E225.77
G1 X-2.27 Y5.2 Z3.59 F4800.0 E225.792
G1 X-2.06 Y5.2 Z3.59 F4800.0 E225.802
G1 X-2.06 Y4.8 Z3.59 F4800.0 E225.824
G1 X-2.27 Y4.8 Z3.59 F4800.0 E225.834
G1 F1200.0
G1 E224.834
G1 F4800.0
M103
(</infill>)
(</nestedRing>)
(<nestedRing>)
(<boundaryPerimeter>)
(<boundaryPoint> X3.535 Y1.766 Z3.591 </boundaryPoint>)
(<boundaryPoint> X4.875 Y1.499 Z3.591 </boundaryPoint>)
(<boundaryPoint> X6.215 Y1.766 Z3.591 </boundaryPoint>)
(<boundaryPoint> X7.35 Y2.525 Z3.591 </boundaryPoint>)
(<boundaryPoint> X8.109 Y3.66 Z3.591 </boundaryPoint>)
(<boundaryPoint> X8.376 Y5.0 Z3.591 </boundaryPoint>)
(<boundaryPoint> X8.109 Y6.34 Z3.591 </boundaryPoint>)
(<boundaryPoint> X7.35 Y7.475 Z3.591 </boundaryPoint>)
(<boundaryPoint> X6.215 Y8.234 Z3.591 </boundaryPoint>)
(<boundaryPoint> X4.875 Y8.501 Z3.591 </boundaryPoint>)
(<boundaryPoint> X3.535 Y8.234 Z3.591 </boundaryPoint>)
(<boundaryPoint> X2.4 Y7.475 Z3.591 </boundaryPoint>)
(<boundaryPoint> X1.641 Y6.34 Z3.591 </boundaryPoint>)
(<boundaryPoint> X1.374 Y5.0 Z3.591 </boundaryPoint>)
(<boundaryPoint> X1.641 Y3.66 Z3.591 </boundaryPoint>)
(<boundaryPoint> X2.4 Y2.525 Z3.591 </boundaryPoint>)
(<loop> inner )
G1 X-3.53 Y4.97 Z3.59 F4200.0
G1 X3.78 Y5.01 Z3.59 F4200.0
G1 X2.79 Y5.13 Z3.59 F4200.0
G1 F1200.0
G1 E225.834
G1 F4200.0
M101
G1 X3.04 Y6.06 Z3.59 F4800.0 E225.885
G1 X3.81 Y6.84 Z3.59 F4800.0 E225.943
G1 X4.88 Y7.12 Z3.59 F4800.0 E226.001
G1 X5.94 Y6.84 Z3.59 F4800.0 E226.059
G1 X6.72 Y6.06 Z3.59 F4800.0 E226.117
G1 X7.0 Y5.0 Z3.59 F4800.0 E226.176
G1 X6.72 Y3.94 Z3.59 F4800.0 E226.234
G1 X5.94 Y3.16 Z3.59 F4800.0 E226.292
G1 X4.88 Y2.88 Z3.59 F4800.0 E226.35
G1 X3.81 Y3.16 Z3.59 F4800.0 E226.408
G1 X3.04 Y3.94 Z3.59 F4800.0 E226.466
G1 X2.75 Y5.0 Z3.59 F4800.0 E226.524
G1 X2.79 Y5.13 Z3.59 F4800.0 E226.531
G1 F1200.0
G1 E226.531
G1 F4800.0
M103
(</loop>)
(<loop> outer )
G1 X2.01 Y4.86 Z3.59 F4200.0
G1 F1200.0
G1 E226.531
G1 F4200.0
M101
G1 X2.21 Y3.89 Z3.59 F4800.0 E226.584
G1 X2.83 Y2.96 Z3.59 F4800.0 E226.643
G1 X3.77 Y2.33 Z3.59 F4800.0 E226.703
G1 X4.88 Y2.11 Z3.59 F4800.0 E226.762
G1 X5.98 Y2.33 Z3.59 F4800.0 E226.822
G1 X6.92 Y2.96 Z3.59 F4800.0 E226.881
G1 X7.54 Y3.89 Z3.59 F4800.0 E226.941
G1 X7.76 Y5.0 Z3.59 F4800.0 E227.0
G1 X7.54 Y6.11 Z3.59 F4800.0 E227.06
G1 X6.92 Y7.04 Z3.59 F4800.0 E227.119
G1 X5.98 Y7.67 Z3.59 F4800.0 E227.179
G1 X4.88 Y7.89 Z3.59 F4800.0 E227.239
G1 X3.77 Y7.67 Z3.59 F4800.0 E227.298
G1 X2.83 Y7.04 Z3.59 F4800.0 E227.358
G1 X2.21 Y6.11 Z3.59 F4800.0 E227.417
G1 X1.99 Y5.0 Z3.59 F4800.0 E227.477
G1 X2.01 Y4.86 Z3.59 F4800.0 E227.484
G1 F1200.0
G1 E227.484
G1 F4800.0
M103
(</loop>)
(<edge> outer )
;M108 R40.0
G1 X1.61 Y4.86 Z3.59 F4200.0
G1 F1200.0
G1 E227.484
G1 F4200.0
M101
G1 X1.83 Y3.74 Z3.59 F2400.0 E227.545
G1 X2.54 Y2.67 Z3.59 F2400.0 E227.613
G1 X3.61 Y1.95 Z3.59 F2400.0 E227.681
G1 X4.88 Y1.7 Z3.59 F2400.0 E227.749
G1 X6.14 Y1.95 Z3.59 F2400.0 E227.816
G1 X7.21 Y2.67 Z3.59 F2400.0 E227.884
G1 X7.92 Y3.74 Z3.59 F2400.0 E227.952
G1 X8.17 Y5.0 Z3.59 F2400.0 E228.02
M73 P24 (display progress)
G1 X7.92 Y6.26 Z3.59 F2400.0 E228.088
G1 X7.21 Y7.33 Z3.59 F2400.0 E228.156
G1 X6.14 Y8.05 Z3.59 F2400.0 E228.224
G1 X4.88 Y8.3 Z3.59 F2400.0 E228.292
G1 X3.61 Y8.05 Z3.59 F2400.0 E228.36
G1 X2.54 Y7.33 Z3.59 F2400.0 E228.428
G1 X1.83 Y6.26 Z3.59 F2400.0 E228.496
G1 X1.58 Y5.0 Z3.59 F2400.0 E228.564
G1 X1.61 Y4.86 Z3.59 F2400.0 E228.571
G1 F1200.0
G1 E227.953
G1 F2400.0
M103
(</edge>)
(</boundaryPerimeter>)
(<nestedRing>)
(<boundaryPerimeter>)
(<boundaryPoint> X4.875 Y6.503 Z3.591 </boundaryPoint>)
(<boundaryPoint> X5.627 Y6.302 Z3.591 </boundaryPoint>)
(<boundaryPoint> X6.177 Y5.752 Z3.591 </boundaryPoint>)
(<boundaryPoint> X6.378 Y5.0 Z3.591 </boundaryPoint>)
(<boundaryPoint> X6.177 Y4.248 Z3.591 </boundaryPoint>)
(<boundaryPoint> X5.627 Y3.698 Z3.591 </boundaryPoint>)
(<boundaryPoint> X4.875 Y3.497 Z3.591 </boundaryPoint>)
(<boundaryPoint> X4.123 Y3.698 Z3.591 </boundaryPoint>)
(<boundaryPoint> X3.573 Y4.248 Z3.591 </boundaryPoint>)
(<boundaryPoint> X3.372 Y5.0 Z3.591 </boundaryPoint>)
(<boundaryPoint> X3.573 Y5.752 Z3.591 </boundaryPoint>)
(<boundaryPoint> X4.123 Y6.302 Z3.591 </boundaryPoint>)
(<edge> inner )
G1 X3.2 Y5.13 Z3.59 F4200.0
G1 F1200.0
G1 E228.571
G1 F4200.0
M101
G1 X3.39 Y5.86 Z3.59 F2400.0 E228.611
G1 X4.02 Y6.48 Z3.59 F2400.0 E228.657
G1 X4.88 Y6.71 Z3.59 F2400.0 E228.704
G1 X5.73 Y6.48 Z3.59 F2400.0 E228.751
G1 X6.36 Y5.86 Z3.59 F2400.0 E228.798
G1 X6.59 Y5.0 Z3.59 F2400.0 E228.845
G1 X6.36 Y4.14 Z3.59 F2400.0 E228.891
G1 X5.73 Y3.52 Z3.59 F2400.0 E228.938
G1 X4.88 Y3.29 Z3.59 F2400.0 E228.985
G1 X4.02 Y3.52 Z3.59 F2400.0 E229.032
G1 X3.39 Y4.14 Z3.59 F2400.0 E229.078
G1 X3.17 Y5.0 Z3.59 F2400.0 E229.125
G1 X3.2 Y5.13 Z3.59 F2400.0 E229.132
G1 F1200.0
G1 E228.132
G1 F2400.0
M103
(</edge>)
(</boundaryPerimeter>)
(</nestedRing>)
(<infill>)
(<infillBoundary>)
(<infillPoint> X3.769 Y2.331 Z2.025 </infillPoint>)
(<infillPoint> X4.875 Y2.111 Z2.025 </infillPoint>)
(<infillPoint> X5.981 Y2.331 Z2.025 </infillPoint>)
(<infillPoint> X6.917 Y2.958 Z2.025 </infillPoint>)
(<infillPoint> X7.544 Y3.894 Z2.025 </infillPoint>)
(<infillPoint> X7.764 Y5.0 Z2.025 </infillPoint>)
(<infillPoint> X7.544 Y6.106 Z2.025 </infillPoint>)
(<infillPoint> X6.917 Y7.042 Z2.025 </infillPoint>)
(<infillPoint> X5.981 Y7.669 Z2.025 </infillPoint>)
(<infillPoint> X4.875 Y7.889 Z2.025 </infillPoint>)
(<infillPoint> X3.769 Y7.669 Z2.025 </infillPoint>)
(<infillPoint> X2.833 Y7.042 Z2.025 </infillPoint>)
(<infillPoint> X2.206 Y6.106 Z2.025 </infillPoint>)
(<infillPoint> X1.986 Y5.0 Z2.025 </infillPoint>)
(<infillPoint> X2.206 Y3.894 Z2.025 </infillPoint>)
(<infillPoint> X2.833 Y2.958 Z2.025 </infillPoint>)
(</infillBoundary>)
(<infillBoundary>)
(<infillPoint> X4.875 Y7.124 Z2.025 </infillPoint>)
(<infillPoint> X5.937 Y6.84 Z2.025 </infillPoint>)
(<infillPoint> X6.715 Y6.062 Z2.025 </infillPoint>)
(<infillPoint> X6.999 Y5.0 Z2.025 </infillPoint>)
(<infillPoint> X6.715 Y3.938 Z2.025 </infillPoint>)
(<infillPoint> X5.937 Y3.16 Z2.025 </infillPoint>)
(<infillPoint> X4.875 Y2.876 Z2.025 </infillPoint>)
(<infillPoint> X3.813 Y3.16 Z2.025 </infillPoint>)
(<infillPoint> X3.035 Y3.938 Z2.025 </infillPoint>)
(<infillPoint> X2.751 Y5.0 Z2.025 </infillPoint>)
(<infillPoint> X3.035 Y6.062 Z2.025 </infillPoint>)
(<infillPoint> X3.813 Y6.84 Z2.025 </infillPoint>)
(</infillBoundary>)
;M108 R80.0
G1 X3.05 Y4.65 Z3.59 F4200.0
G1 X4.89 Y2.4 Z3.59 F4200.0
G1 F1200.0
G1 E229.132
G1 F4200.0
M101
G1 X4.86 Y2.4 Z3.59 F4800.0 E229.134
G1 X4.08 Y2.8 Z3.59 F4800.0 E229.181
G1 X3.57 Y2.8 Z3.59 F4800.0 E229.207
G1 X3.38 Y3.2 Z3.59 F4800.0 E229.231
G1 X3.01 Y3.2 Z3.59 F4800.0 E229.25
G1 X2.98 Y3.6 Z3.59 F4800.0 E229.272
G1 X2.74 Y3.6 Z3.59 F4800.0 E229.284
G1 X2.73 Y4.0 Z3.59 F4800.0 E229.305
G1 X2.47 Y4.0 Z3.59 F4800.0 E229.319
G1 X2.39 Y4.4 Z3.59 F4800.0 E229.34
G1 X2.62 Y4.4 Z3.59 F4800.0 E229.352
G1 X2.52 Y4.8 Z3.59 F4800.0 E229.374
G1 X2.31 Y4.8 Z3.59 F4800.0 E229.385
G1 X2.31 Y5.2 Z3.59 F4800.0 E229.406
G1 X2.52 Y5.2 Z3.59 F4800.0 E229.417
G1 X2.62 Y5.6 Z3.59 F4800.0 E229.439
G1 X2.39 Y5.6 Z3.59 F4800.0 E229.451
G1 X2.47 Y6.0 Z3.59 F4800.0 E229.472
G1 X2.73 Y6.0 Z3.59 F4800.0 E229.486
G1 X2.74 Y6.4 Z3.59 F4800.0 E229.507
G1 X2.98 Y6.4 Z3.59 F4800.0 E229.52
G1 X3.01 Y6.8 Z3.59 F4800.0 E229.541
G1 X3.38 Y6.8 Z3.59 F4800.0 E229.56
G1 X3.57 Y7.2 Z3.59 F4800.0 E229.584
G1 X4.08 Y7.2 Z3.59 F4800.0 E229.61
G1 X4.86 Y7.6 Z3.59 F4800.0 E229.657
G1 X4.89 Y7.6 Z3.59 F4800.0 E229.659
G1 X5.68 Y7.2 Z3.59 F4800.0 E229.705
G1 X6.18 Y7.2 Z3.59 F4800.0 E229.732
G1 X6.37 Y6.8 Z3.59 F4800.0 E229.755
G1 X6.74 Y6.8 Z3.59 F4800.0 E229.775
G1 X6.77 Y6.4 Z3.59 F4800.0 E229.796
G1 X7.01 Y6.4 Z3.59 F4800.0 E229.808
G1 X7.02 Y6.0 Z3.59 F4800.0 E229.83
G1 X7.28 Y6.0 Z3.59 F4800.0 E229.843
G1 X7.36 Y5.6 Z3.59 F4800.0 E229.865
G1 X7.13 Y5.6 Z3.59 F4800.0 E229.877
G1 X7.24 Y5.2 Z3.59 F4800.0 E229.899
G1 X7.44 Y5.2 Z3.59 F4800.0 E229.909
G1 X7.44 Y4.8 Z3.59 F4800.0 E229.931
G1 X7.24 Y4.8 Z3.59 F4800.0 E229.941
G1 X7.13 Y4.4 Z3.59 F4800.0 E229.963
G1 X7.36 Y4.4 Z3.59 F4800.0 E229.975
G1 X7.28 Y4.0 Z3.59 F4800.0 E229.997
G1 X7.02 Y4.0 Z3.59 F4800.0 E230.01
G1 X7.01 Y3.6 Z3.59 F4800.0 E230.032
G1 X6.77 Y3.6 Z3.59 F4800.0 E230.044
G1 X6.74 Y3.2 Z3.59 F4800.0 E230.065
G1 X6.37 Y3.2 Z3.59 F4800.0 E230.085
G1 X6.18 Y2.8 Z3.59 F4800.0 E230.108
G1 X5.68 Y2.8 Z3.59 F4800.0 E230.135
G1 F1200.0
G1 E229.135
G1 F4800.0
M103
(</infill>)
(</nestedRing>)
(<nestedRing>)
(<boundaryPerimeter>)
(<boundaryPoint> X7.859 Y-3.66 Z3.591 </boundaryPoint>)
(<boundaryPoint> X7.1 Y-2.525 Z3.591 </boundaryPoint>)
(<boundaryPoint> X5.965 Y-1.766 Z3.591 </boundaryPoint>)
(<boundaryPoint> X4.625 Y-1.499 Z3.591 </boundaryPoint>)
(<boundaryPoint> X3.285 Y-1.766 Z3.591 </boundaryPoint>)
(<boundaryPoint> X2.15 Y-2.525 Z3.591 </boundaryPoint>)
(<boundaryPoint> X1.391 Y-3.66 Z3.591 </boundaryPoint>)
(<boundaryPoint> X1.124 Y-5.0 Z3.591 </boundaryPoint>)
(<boundaryPoint> X1.391 Y-6.34 Z3.591 </boundaryPoint>)
(<boundaryPoint> X2.15 Y-7.475 Z3.591 </boundaryPoint>)
(<boundaryPoint> X3.285 Y-8.234 Z3.591 </boundaryPoint>)
(<boundaryPoint> X4.625 Y-8.501 Z3.591 </boundaryPoint>)
(<boundaryPoint> X5.965 Y-8.234 Z3.591 </boundaryPoint>)
(<boundaryPoint> X7.1 Y-7.475 Z3.591 </boundaryPoint>)
(<boundaryPoint> X7.859 Y-6.34 Z3.591 </boundaryPoint>)
(<boundaryPoint> X8.126 Y-5.0 Z3.591 </boundaryPoint>)
(<loop> inner )
G1 X4.82 Y3.91 Z3.59 F4200.0
G1 X4.56 Y-3.91 Z3.59 F4200.0
G1 X4.76 Y-2.91 Z3.59 F4200.0
G1 F1200.0
G1 E230.135
G1 F4200.0
M101
G1 X5.69 Y-3.16 Z3.59 F4800.0 E230.186
G1 X6.47 Y-3.94 Z3.59 F4800.0 E230.244
G1 X6.75 Y-5.0 Z3.59 F4800.0 E230.302
G1 X6.47 Y-6.06 Z3.59 F4800.0 E230.36
G1 X5.69 Y-6.84 Z3.59 F4800.0 E230.418
G1 X4.63 Y-7.12 Z3.59 F4800.0 E230.476
G1 X3.56 Y-6.84 Z3.59 F4800.0 E230.534
G1 X2.79 Y-6.06 Z3.59 F4800.0 E230.592
G1 X2.5 Y-5.0 Z3.59 F4800.0 E230.65
G1 X2.79 Y-3.94 Z3.59 F4800.0 E230.708
G1 X3.56 Y-3.16 Z3.59 F4800.0 E230.766
G1 X4.63 Y-2.88 Z3.59 F4800.0 E230.824
G1 X4.76 Y-2.91 Z3.59 F4800.0 E230.832
G1 F1200.0
G1 E230.832
G1 F4800.0
M103
(</loop>)
(<loop> outer )
G1 X4.49 Y-2.14 Z3.59 F4200.0
G1 F1200.0
G1 E230.832
G1 F4200.0
M101
G1 X3.52 Y-2.33 Z3.59 F4800.0 E230.884
G1 X2.58 Y-2.96 Z3.59 F4800.0 E230.944
G1 X1.96 Y-3.89 Z3.59 F4800.0 E231.003
G1 X1.74 Y-5.0 Z3.59 F4800.0 E231.063
G1 X1.96 Y-6.11 Z3.59 F4800.0 E231.122
G1 X2.58 Y-7.04 Z3.59 F4800.0 E231.182
G1 X3.52 Y-7.67 Z3.59 F4800.0 E231.241
G1 X4.63 Y-7.89 Z3.59 F4800.0 E231.301
G1 X5.73 Y-7.67 Z3.59 F4800.0 E231.36
G1 X6.67 Y-7.04 Z3.59 F4800.0 E231.42
G1 X7.29 Y-6.11 Z3.59 F4800.0 E231.479
G1 X7.51 Y-5.0 Z3.59 F4800.0 E231.539
G1 X7.29 Y-3.89 Z3.59 F4800.0 E231.599
G1 X6.67 Y-2.96 Z3.59 F4800.0 E231.658
G1 X5.73 Y-2.33 Z3.59 F4800.0 E231.718
G1 X4.63 Y-2.11 Z3.59 F4800.0 E231.777
G1 X4.49 Y-2.14 Z3.59 F4800.0 E231.784
G1 F1200.0
G1 E231.784
G1 F4800.0
M103
(</loop>)
(<edge> outer )
;M108 R40.0
G1 X4.49 Y-1.73 Z3.59 F4200.0
G1 F1200.0
G1 E231.784
G1 F4200.0
M101
G1 X3.36 Y-1.95 Z3.59 F2400.0 E231.845
G1 X2.29 Y-2.67 Z3.59 F2400.0 E231.913
G1 X1.58 Y-3.74 Z3.59 F2400.0 E231.981
G1 X1.33 Y-5.0 Z3.59 F2400.0 E232.049
G1 X1.58 Y-6.26 Z3.59 F2400.0 E232.117
G1 X2.29 Y-7.33 Z3.59 F2400.0 E232.185
G1 X3.36 Y-8.05 Z3.59 F2400.0 E232.253
G1 X4.63 Y-8.3 Z3.59 F2400.0 E232.321
G1 X5.89 Y-8.05 Z3.59 F2400.0 E232.389
G1 X6.96 Y-7.33 Z3.59 F2400.0 E232.457
G1 X7.67 Y-6.26 Z3.59 F2400.0 E232.525
G1 X7.92 Y-5.0 Z3.59 F2400.0 E232.593
G1 X7.67 Y-3.74 Z3.59 F2400.0 E232.661
G1 X6.96 Y-2.67 Z3.59 F2400.0 E232.729
G1 X5.89 Y-1.95 Z3.59 F2400.0 E232.796
G1 X4.63 Y-1.7 Z3.59 F2400.0 E232.864
G1 X4.49 Y-1.73 Z3.59 F2400.0 E232.872
G1 F1200.0
G1 E232.253
G1 F2400.0
M103
(</edge>)
(</boundaryPerimeter>)
(<nestedRing>)
(<boundaryPerimeter>)
(<boundaryPoint> X5.377 Y-3.698 Z3.591 </boundaryPoint>)
(<boundaryPoint> X5.927 Y-4.248 Z3.591 </boundaryPoint>)
(<boundaryPoint> X6.128 Y-5.0 Z3.591 </boundaryPoint>)
(<boundaryPoint> X5.927 Y-5.752 Z3.591 </boundaryPoint>)
(<boundaryPoint> X5.377 Y-6.302 Z3.591 </boundaryPoint>)
(<boundaryPoint> X4.625 Y-6.503 Z3.591 </boundaryPoint>)
(<boundaryPoint> X3.873 Y-6.302 Z3.591 </boundaryPoint>)
(<boundaryPoint> X3.323 Y-5.752 Z3.591 </boundaryPoint>)
(<boundaryPoint> X3.122 Y-5.0 Z3.591 </boundaryPoint>)
(<boundaryPoint> X3.323 Y-4.248 Z3.591 </boundaryPoint>)
(<boundaryPoint> X3.873 Y-3.698 Z3.591 </boundaryPoint>)
(<boundaryPoint> X4.625 Y-3.497 Z3.591 </boundaryPoint>)
(<edge> inner )
G1 X4.76 Y-3.33 Z3.59 F4200.0
G1 F1200.0
G1 E232.872
G1 F4200.0
M101
G1 X5.48 Y-3.52 Z3.59 F2400.0 E232.911
G1 X6.11 Y-4.14 Z3.59 F2400.0 E232.958
G1 X6.34 Y-5.0 Z3.59 F2400.0 E233.005
G1 X6.11 Y-5.86 Z3.59 F2400.0 E233.051
G1 X5.48 Y-6.48 Z3.59 F2400.0 E233.098
G1 X4.63 Y-6.71 Z3.59 F2400.0 E233.145
G1 X3.77 Y-6.48 Z3.59 F2400.0 E233.192
G1 X3.14 Y-5.86 Z3.59 F2400.0 E233.238
G1 X2.92 Y-5.0 Z3.59 F2400.0 E233.285
G1 X3.14 Y-4.14 Z3.59 F2400.0 E233.332
G1 X3.77 Y-3.52 Z3.59 F2400.0 E233.379
G1 X4.63 Y-3.29 Z3.59 F2400.0 E233.426
G1 X4.76 Y-3.33 Z3.59 F2400.0 E233.433
G1 F1200.0
G1 E233.433
G1 F2400.0
M103
(</edge>)
(</boundaryPerimeter>)
(</nestedRing>)
(<infill>)
(<infillBoundary>)
(<infillPoint> X7.294 Y-3.894 Z2.025 </infillPoint>)
(<infillPoint> X6.667 Y-2.958 Z2.025 </infillPoint>)
(<infillPoint> X5.731 Y-2.331 Z2.025 </infillPoint>)
(<infillPoint> X4.625 Y-2.111 Z2.025 </infillPoint>)
(<infillPoint> X3.519 Y-2.331 Z2.025 </infillPoint>)
(<infillPoint> X2.583 Y-2.958 Z2.025 </infillPoint>)
(<infillPoint> X1.956 Y-3.894 Z2.025 </infillPoint>)
(<infillPoint> X1.736 Y-5.0 Z2.025 </infillPoint>)
(<infillPoint> X1.956 Y-6.106 Z2.025 </infillPoint>)
(<infillPoint> X2.583 Y-7.042 Z2.025 </infillPoint>)
(<infillPoint> X3.519 Y-7.669 Z2.025 </infillPoint>)
(<infillPoint> X4.625 Y-7.889 Z2.025 </infillPoint>)
(<infillPoint> X5.731 Y-7.669 Z2.025 </infillPoint>)
(<infillPoint> X6.667 Y-7.042 Z2.025 </infillPoint>)
(<infillPoint> X7.294 Y-6.106 Z2.025 </infillPoint>)
(<infillPoint> X7.514 Y-5.0 Z2.025 </infillPoint>)
(</infillBoundary>)
(<infillBoundary>)
(<infillPoint> X5.687 Y-3.16 Z2.025 </infillPoint>)
(<infillPoint> X6.465 Y-3.938 Z2.025 </infillPoint>)
(<infillPoint> X6.749 Y-5.0 Z2.025 </infillPoint>)
(<infillPoint> X6.465 Y-6.062 Z2.025 </infillPoint>)
(<infillPoint> X5.687 Y-6.84 Z2.025 </infillPoint>)
(<infillPoint> X4.625 Y-7.124 Z2.025 </infillPoint>)
(<infillPoint> X3.563 Y-6.84 Z2.025 </infillPoint>)
(<infillPoint> X2.785 Y-6.062 Z2.025 </infillPoint>)
(<infillPoint> X2.501 Y-5.0 Z2.025 </infillPoint>)
(<infillPoint> X2.785 Y-3.938 Z2.025 </infillPoint>)
(<infillPoint> X3.563 Y-3.16 Z2.025 </infillPoint>)
(<infillPoint> X4.625 Y-2.876 Z2.025 </infillPoint>)
(</infillBoundary>)
;M108 R80.0
G1 X4.64 Y-2.4 Z3.59 F4200.0
G1 F1200.0
G1 E233.433
G1 F4200.0
M101
G1 X4.61 Y-2.4 Z3.59 F4800.0 E233.435
M73 P25 (display progress)
G1 X3.83 Y-2.8 Z3.59 F4800.0 E233.481
G1 X3.32 Y-2.8 Z3.59 F4800.0 E233.508
G1 X3.13 Y-3.2 Z3.59 F4800.0 E233.531
G1 X2.76 Y-3.2 Z3.59 F4800.0 E233.551
G1 X2.73 Y-3.6 Z3.59 F4800.0 E233.572
G1 X2.49 Y-3.6 Z3.59 F4800.0 E233.584
G1 X2.48 Y-4.0 Z3.59 F4800.0 E233.606
G1 X2.22 Y-4.0 Z3.59 F4800.0 E233.619
G1 X2.14 Y-4.4 Z3.59 F4800.0 E233.641
G1 X2.37 Y-4.4 Z3.59 F4800.0 E233.653
G1 X2.27 Y-4.8 Z3.59 F4800.0 E233.675
G1 X2.06 Y-4.8 Z3.59 F4800.0 E233.685
G1 X2.06 Y-5.2 Z3.59 F4800.0 E233.707
G1 X2.27 Y-5.2 Z3.59 F4800.0 E233.717
G1 X2.37 Y-5.6 Z3.59 F4800.0 E233.739
G1 X2.14 Y-5.6 Z3.59 F4800.0 E233.751
G1 X2.22 Y-6.0 Z3.59 F4800.0 E233.773
G1 X2.48 Y-6.0 Z3.59 F4800.0 E233.786
G1 X2.49 Y-6.4 Z3.59 F4800.0 E233.808
G1 X2.73 Y-6.4 Z3.59 F4800.0 E233.82
G1 X2.76 Y-6.8 Z3.59 F4800.0 E233.841
G1 X3.13 Y-6.8 Z3.59 F4800.0 E233.861
G1 X3.32 Y-7.2 Z3.59 F4800.0 E233.884
G1 X3.83 Y-7.2 Z3.59 F4800.0 E233.911
G1 X4.61 Y-7.6 Z3.59 F4800.0 E233.957
G1 X4.64 Y-7.6 Z3.59 F4800.0 E233.959
G1 X5.43 Y-7.2 Z3.59 F4800.0 E234.006
G1 X5.93 Y-7.2 Z3.59 F4800.0 E234.032
G1 X6.12 Y-6.8 Z3.59 F4800.0 E234.056
G1 X6.49 Y-6.8 Z3.59 F4800.0 E234.075
G1 X6.52 Y-6.4 Z3.59 F4800.0 E234.096
G1 X6.76 Y-6.4 Z3.59 F4800.0 E234.109
G1 X6.77 Y-6.0 Z3.59 F4800.0 E234.13
G1 X7.03 Y-6.0 Z3.59 F4800.0 E234.143
G1 X7.11 Y-5.6 Z3.59 F4800.0 E234.165
G1 X6.88 Y-5.6 Z3.59 F4800.0 E234.177
G1 X6.99 Y-5.2 Z3.59 F4800.0 E234.199
G1 X7.19 Y-5.2 Z3.59 F4800.0 E234.21
G1 X7.19 Y-4.8 Z3.59 F4800.0 E234.231
G1 X6.99 Y-4.8 Z3.59 F4800.0 E234.242
G1 X6.88 Y-4.4 Z3.59 F4800.0 E234.264
G1 X7.11 Y-4.4 Z3.59 F4800.0 E234.276
G1 X7.03 Y-4.0 Z3.59 F4800.0 E234.297
G1 X6.77 Y-4.0 Z3.59 F4800.0 E234.311
G1 X6.76 Y-3.6 Z3.59 F4800.0 E234.332
G1 X6.52 Y-3.6 Z3.59 F4800.0 E234.344
G1 X6.49 Y-3.2 Z3.59 F4800.0 E234.366
G1 X6.12 Y-3.2 Z3.59 F4800.0 E234.385
G1 X5.93 Y-2.8 Z3.59 F4800.0 E234.409
G1 X5.43 Y-2.8 Z3.59 F4800.0 E234.435
G1 F1200.0
G1 E233.435
G1 F4800.0
M103
(</infill>)
(</nestedRing>)
(</rotation>)
(</layer>)
(<layer> 3.861 )
(<supportLayer>)
;M108 R56.0
G1 X3.49 Y-5.39 Z3.86 F4200.0
G1 X-3.78 Y-4.85 Z3.86 F4200.0
G1 X-5.86 Y-5.4 Z3.86 F4200.0
G1 F1200.0
G1 E234.435
G1 F4200.0
M101
G1 X-3.9 Y-5.4 Z3.86 F4800.0 E234.508
G1 F1200.0
G1 E233.508
G1 F4800.0
M103
G1 X-3.76 Y-4.73 Z3.86 F4200.0
G1 X3.53 Y-5.1 Z3.86 F4200.0
G1 X3.65 Y-5.4 Z3.86 F4200.0
G1 F1200.0
G1 E234.508
G1 F4200.0
M101
G1 X5.61 Y-5.4 Z3.86 F4800.0 E234.58
G1 F1200.0
G1 E233.58
G1 F4800.0
M103
G1 X4.65 Y-3.95 Z3.86 F4200.0
G1 X4.95 Y3.91 Z3.86 F4200.0
G1 X5.86 Y5.4 Z3.86 F4200.0
G1 F1200.0
G1 E234.58
G1 F4200.0
M101
G1 X3.9 Y5.4 Z3.86 F4800.0 E234.653
G1 F1200.0
G1 E233.653
G1 F4800.0
M103
G1 X3.76 Y4.73 Z3.86 F4200.0
G1 X-3.53 Y5.1 Z3.86 F4200.0
G1 X-3.65 Y5.4 Z3.86 F4200.0
G1 F1200.0
G1 E234.653
G1 F4200.0
M101
G1 X-5.61 Y5.4 Z3.86 F4800.0 E234.725
G1 F1200.0
G1 E233.725
G1 F4800.0
M103
;M108 R80.0
(</supportLayer>)
(<rotation> (6.12323399574e-17+1j) )
(<nestedRing>)
(<boundaryPerimeter>)
(<boundaryPoint> X-3.535 Y-8.234 Z3.861 </boundaryPoint>)
(<boundaryPoint> X-2.4 Y-7.475 Z3.861 </boundaryPoint>)
(<boundaryPoint> X-1.641 Y-6.34 Z3.861 </boundaryPoint>)
(<boundaryPoint> X-1.374 Y-5.0 Z3.861 </boundaryPoint>)
(<boundaryPoint> X-1.641 Y-3.66 Z3.861 </boundaryPoint>)
(<boundaryPoint> X-2.4 Y-2.525 Z3.861 </boundaryPoint>)
(<boundaryPoint> X-3.535 Y-1.766 Z3.861 </boundaryPoint>)
(<boundaryPoint> X-4.875 Y-1.499 Z3.861 </boundaryPoint>)
(<boundaryPoint> X-6.215 Y-1.766 Z3.861 </boundaryPoint>)
(<boundaryPoint> X-7.35 Y-2.525 Z3.861 </boundaryPoint>)
(<boundaryPoint> X-8.109 Y-3.66 Z3.861 </boundaryPoint>)
(<boundaryPoint> X-8.376 Y-5.0 Z3.861 </boundaryPoint>)
(<boundaryPoint> X-8.109 Y-6.34 Z3.861 </boundaryPoint>)
(<boundaryPoint> X-7.35 Y-7.475 Z3.861 </boundaryPoint>)
(<boundaryPoint> X-6.215 Y-8.234 Z3.861 </boundaryPoint>)
(<boundaryPoint> X-4.875 Y-8.501 Z3.861 </boundaryPoint>)
(<loop> inner )
G1 X-4.83 Y3.99 Z3.86 F4200.0
G1 X-4.89 Y-3.91 Z3.86 F4200.0
G1 X-6.21 Y-6.57 Z3.86 F4200.0
G1 F1200.0
G1 E234.725
G1 F4200.0
M101
G1 X-6.33 Y-6.45 Z3.86 F4800.0 E234.734
G1 X-6.72 Y-6.06 Z3.86 F4800.0 E234.763
G1 X-7.0 Y-5.0 Z3.86 F4800.0 E234.821
G1 X-6.72 Y-3.94 Z3.86 F4800.0 E234.879
G1 X-5.94 Y-3.16 Z3.86 F4800.0 E234.937
G1 X-4.88 Y-2.88 Z3.86 F4800.0 E234.995
G1 X-3.81 Y-3.16 Z3.86 F4800.0 E235.053
G1 X-3.04 Y-3.94 Z3.86 F4800.0 E235.111
G1 X-2.75 Y-5.0 Z3.86 F4800.0 E235.17
G1 X-3.04 Y-6.06 Z3.86 F4800.0 E235.228
G1 X-3.81 Y-6.84 Z3.86 F4800.0 E235.286
G1 X-4.88 Y-7.12 Z3.86 F4800.0 E235.344
G1 X-5.94 Y-6.84 Z3.86 F4800.0 E235.402
G1 X-6.21 Y-6.57 Z3.86 F4800.0 E235.422
G1 F1200.0
G1 E235.422
G1 F4800.0
M103
(</loop>)
(<loop> outer )
G1 X-7.01 Y-6.9 Z3.86 F4200.0
G1 F1200.0
G1 E235.422
G1 F4200.0
M101
G1 X-6.92 Y-7.04 Z3.86 F4800.0 E235.431
G1 X-5.98 Y-7.67 Z3.86 F4800.0 E235.491
G1 X-4.88 Y-7.89 Z3.86 F4800.0 E235.55
G1 X-3.77 Y-7.67 Z3.86 F4800.0 E235.61
G1 X-2.83 Y-7.04 Z3.86 F4800.0 E235.669
G1 X-2.21 Y-6.11 Z3.86 F4800.0 E235.729
G1 X-1.99 Y-5.0 Z3.86 F4800.0 E235.788
G1 X-2.21 Y-3.89 Z3.86 F4800.0 E235.848
G1 X-2.83 Y-2.96 Z3.86 F4800.0 E235.907
G1 X-3.77 Y-2.33 Z3.86 F4800.0 E235.967
G1 X-4.88 Y-2.11 Z3.86 F4800.0 E236.026
G1 X-5.98 Y-2.33 Z3.86 F4800.0 E236.086
G1 X-6.92 Y-2.96 Z3.86 F4800.0 E236.146
G1 X-7.54 Y-3.89 Z3.86 F4800.0 E236.205
G1 X-7.76 Y-5.0 Z3.86 F4800.0 E236.265
G1 X-7.54 Y-6.11 Z3.86 F4800.0 E236.324
G1 X-7.01 Y-6.9 Z3.86 F4800.0 E236.375
G1 F1200.0
G1 E236.375
G1 F4800.0
M103
(</loop>)
(<edge> outer )
;M108 R40.0
G1 X-7.3 Y-7.19 Z3.86 F4200.0
G1 F1200.0
G1 E236.375
G1 F4200.0
M101
G1 X-7.21 Y-7.33 Z3.86 F2400.0 E236.384
G1 X-6.14 Y-8.05 Z3.86 F2400.0 E236.452
G1 X-4.88 Y-8.3 Z3.86 F2400.0 E236.52
G1 X-3.61 Y-8.05 Z3.86 F2400.0 E236.588
G1 X-2.54 Y-7.33 Z3.86 F2400.0 E236.655
G1 X-1.83 Y-6.26 Z3.86 F2400.0 E236.723
G1 X-1.58 Y-5.0 Z3.86 F2400.0 E236.791
G1 X-1.83 Y-3.74 Z3.86 F2400.0 E236.859
G1 X-2.54 Y-2.67 Z3.86 F2400.0 E236.927
G1 X-3.61 Y-1.95 Z3.86 F2400.0 E236.995
G1 X-4.88 Y-1.7 Z3.86 F2400.0 E237.063
G1 X-6.14 Y-1.95 Z3.86 F2400.0 E237.131
G1 X-7.21 Y-2.67 Z3.86 F2400.0 E237.199
G1 X-7.92 Y-3.74 Z3.86 F2400.0 E237.267
G1 X-8.17 Y-5.0 Z3.86 F2400.0 E237.335
G1 X-7.92 Y-6.26 Z3.86 F2400.0 E237.403
G1 X-7.3 Y-7.19 Z3.86 F2400.0 E237.462
G1 F1200.0
G1 E236.817
G1 F2400.0
M103
(</edge>)
(</boundaryPerimeter>)
(<nestedRing>)
(<boundaryPerimeter>)
(<boundaryPoint> X-4.875 Y-6.503 Z3.861 </boundaryPoint>)
(<boundaryPoint> X-5.626 Y-6.302 Z3.861 </boundaryPoint>)
(<boundaryPoint> X-6.177 Y-5.752 Z3.861 </boundaryPoint>)
(<boundaryPoint> X-6.378 Y-5.0 Z3.861 </boundaryPoint>)
(<boundaryPoint> X-6.177 Y-4.248 Z3.861 </boundaryPoint>)
(<boundaryPoint> X-5.626 Y-3.698 Z3.861 </boundaryPoint>)
(<boundaryPoint> X-4.875 Y-3.497 Z3.861 </boundaryPoint>)
(<boundaryPoint> X-4.123 Y-3.698 Z3.861 </boundaryPoint>)
(<boundaryPoint> X-3.573 Y-4.248 Z3.861 </boundaryPoint>)
(<boundaryPoint> X-3.372 Y-5.0 Z3.861 </boundaryPoint>)
(<boundaryPoint> X-3.573 Y-5.752 Z3.861 </boundaryPoint>)
(<boundaryPoint> X-4.123 Y-6.302 Z3.861 </boundaryPoint>)
(<edge> inner )
G1 X-5.93 Y-6.28 Z3.86 F4200.0
G1 F1200.0
G1 E237.462
G1 F4200.0
M101
G1 X-6.05 Y-6.17 Z3.86 F2400.0 E237.471
G1 X-6.36 Y-5.86 Z3.86 F2400.0 E237.494
G1 X-6.59 Y-5.0 Z3.86 F2400.0 E237.541
G1 X-6.36 Y-4.14 Z3.86 F2400.0 E237.588
G1 X-5.73 Y-3.52 Z3.86 F2400.0 E237.634
G1 X-4.88 Y-3.29 Z3.86 F2400.0 E237.681
G1 X-4.02 Y-3.52 Z3.86 F2400.0 E237.728
G1 X-3.39 Y-4.14 Z3.86 F2400.0 E237.775
G1 X-3.17 Y-5.0 Z3.86 F2400.0 E237.821
G1 X-3.39 Y-5.86 Z3.86 F2400.0 E237.868
G1 X-4.02 Y-6.48 Z3.86 F2400.0 E237.915
G1 X-4.88 Y-6.71 Z3.86 F2400.0 E237.962
G1 X-5.73 Y-6.48 Z3.86 F2400.0 E238.008
G1 X-5.93 Y-6.28 Z3.86 F2400.0 E238.023
G1 F1200.0
G1 E237.023
G1 F2400.0
M103
(</edge>)
(</boundaryPerimeter>)
(</nestedRing>)
(<infill>)
(<infillBoundary>)
(<infillPoint> X-3.769 Y-7.669 Z2.295 </infillPoint>)
(<infillPoint> X-2.833 Y-7.042 Z2.295 </infillPoint>)
(<infillPoint> X-2.206 Y-6.106 Z2.295 </infillPoint>)
(<infillPoint> X-1.986 Y-5.0 Z2.295 </infillPoint>)
(<infillPoint> X-2.206 Y-3.894 Z2.295 </infillPoint>)
(<infillPoint> X-2.833 Y-2.958 Z2.295 </infillPoint>)
(<infillPoint> X-3.769 Y-2.331 Z2.295 </infillPoint>)
(<infillPoint> X-4.875 Y-2.111 Z2.295 </infillPoint>)
(<infillPoint> X-5.981 Y-2.331 Z2.295 </infillPoint>)
(<infillPoint> X-6.917 Y-2.958 Z2.295 </infillPoint>)
(<infillPoint> X-7.544 Y-3.894 Z2.295 </infillPoint>)
(<infillPoint> X-7.764 Y-5.0 Z2.295 </infillPoint>)
(<infillPoint> X-7.544 Y-6.106 Z2.295 </infillPoint>)
(<infillPoint> X-6.917 Y-7.042 Z2.295 </infillPoint>)
(<infillPoint> X-5.981 Y-7.669 Z2.295 </infillPoint>)
(<infillPoint> X-4.875 Y-7.889 Z2.295 </infillPoint>)
(</infillBoundary>)
(<infillBoundary>)
(<infillPoint> X-4.875 Y-7.124 Z2.295 </infillPoint>)
(<infillPoint> X-5.936 Y-6.84 Z2.295 </infillPoint>)
(<infillPoint> X-6.715 Y-6.063 Z2.295 </infillPoint>)
(<infillPoint> X-6.999 Y-5.0 Z2.295 </infillPoint>)
(<infillPoint> X-6.715 Y-3.937 Z2.295 </infillPoint>)
(<infillPoint> X-5.936 Y-3.16 Z2.295 </infillPoint>)
(<infillPoint> X-4.875 Y-2.876 Z2.295 </infillPoint>)
(<infillPoint> X-3.813 Y-3.16 Z2.295 </infillPoint>)
(<infillPoint> X-3.035 Y-3.938 Z2.295 </infillPoint>)
(<infillPoint> X-2.751 Y-5.0 Z2.295 </infillPoint>)
(<infillPoint> X-3.035 Y-6.062 Z2.295 </infillPoint>)
(<infillPoint> X-3.813 Y-6.84 Z2.295 </infillPoint>)
(</infillBoundary>)
;M108 R80.0
G1 X-4.88 Y-6.89 Z3.86 F4200.0
G1 X-2.4 Y-5.65 Z3.86 F4200.0
G1 F1200.0
G1 E238.023
G1 F4200.0
M101
G1 X-2.4 Y-4.35 Z3.86 F4800.0 E238.091
G1 X-2.8 Y-3.78 Z3.86 F4800.0 E238.129
G1 X-2.8 Y-3.51 Z3.86 F4800.0 E238.143
G1 X-3.2 Y-3.38 Z3.86 F4800.0 E238.165
G1 X-3.2 Y-3.05 Z3.86 F4800.0 E238.182
G1 X-3.6 Y-2.98 Z3.86 F4800.0 E238.204
G1 X-3.6 Y-2.78 Z3.86 F4800.0 E238.214
G1 X-4.0 Y-2.82 Z3.86 F4800.0 E238.235
G1 X-4.0 Y-2.57 Z3.86 F4800.0 E238.248
G1 X-4.4 Y-2.49 Z3.86 F4800.0 E238.27
G1 X-4.4 Y-2.71 Z3.86 F4800.0 E238.282
G1 X-4.8 Y-2.61 Z3.86 F4800.0 E238.304
G1 X-4.8 Y-2.41 Z3.86 F4800.0 E238.314
G1 X-5.2 Y-2.46 Z3.86 F4800.0 E238.335
G1 X-5.2 Y-2.67 Z3.86 F4800.0 E238.346
G1 X-5.6 Y-2.78 Z3.86 F4800.0 E238.368
G1 X-5.6 Y-2.54 Z3.86 F4800.0 E238.381
G1 X-6.0 Y-2.68 Z3.86 F4800.0 E238.403
G1 X-6.0 Y-2.89 Z3.86 F4800.0 E238.414
G1 X-6.4 Y-2.95 Z3.86 F4800.0 E238.435
G1 X-6.4 Y-3.23 Z3.86 F4800.0 E238.45
G1 X-6.8 Y-3.29 Z3.86 F4800.0 E238.472
G1 X-6.8 Y-3.63 Z3.86 F4800.0 E238.49
G1 X-7.2 Y-3.88 Z3.86 F4800.0 E238.515
G1 X-7.2 Y-6.12 Z3.86 F4800.0 E238.633
G1 X-6.8 Y-6.37 Z3.86 F4800.0 E238.658
G1 X-6.8 Y-6.71 Z3.86 F4800.0 E238.676
G1 X-6.4 Y-6.77 Z3.86 F4800.0 E238.697
G1 X-6.4 Y-7.05 Z3.86 F4800.0 E238.712
G1 X-6.0 Y-7.11 Z3.86 F4800.0 E238.733
G1 X-6.0 Y-7.32 Z3.86 F4800.0 E238.744
G1 X-5.6 Y-7.22 Z3.86 F4800.0 E238.766
G1 X-5.6 Y-7.46 Z3.86 F4800.0 E238.778
G1 X-5.2 Y-7.54 Z3.86 F4800.0 E238.8
G1 X-5.2 Y-7.33 Z3.86 F4800.0 E238.811
G1 X-4.8 Y-7.39 Z3.86 F4800.0 E238.833
G1 X-4.8 Y-7.59 Z3.86 F4800.0 E238.843
M73 P26 (display progress)
G1 X-4.4 Y-7.51 Z3.86 F4800.0 E238.864
G1 X-4.4 Y-7.29 Z3.86 F4800.0 E238.876
G1 X-4.0 Y-7.18 Z3.86 F4800.0 E238.898
G1 X-4.0 Y-7.43 Z3.86 F4800.0 E238.911
G1 X-3.6 Y-7.22 Z3.86 F4800.0 E238.935
G1 X-3.6 Y-7.02 Z3.86 F4800.0 E238.945
G1 X-3.2 Y-6.95 Z3.86 F4800.0 E238.967
G1 X-3.2 Y-6.62 Z3.86 F4800.0 E238.984
G1 X-2.8 Y-6.49 Z3.86 F4800.0 E239.006
G1 X-2.8 Y-6.22 Z3.86 F4800.0 E239.02
G1 F1200.0
G1 E238.02
G1 F4800.0
M103
(</infill>)
(</nestedRing>)
(<nestedRing>)
(<boundaryPerimeter>)
(<boundaryPoint> X7.859 Y-3.66 Z3.861 </boundaryPoint>)
(<boundaryPoint> X7.1 Y-2.525 Z3.861 </boundaryPoint>)
(<boundaryPoint> X5.965 Y-1.766 Z3.861 </boundaryPoint>)
(<boundaryPoint> X4.625 Y-1.499 Z3.861 </boundaryPoint>)
(<boundaryPoint> X3.285 Y-1.766 Z3.861 </boundaryPoint>)
(<boundaryPoint> X2.15 Y-2.525 Z3.861 </boundaryPoint>)
(<boundaryPoint> X1.391 Y-3.66 Z3.861 </boundaryPoint>)
(<boundaryPoint> X1.124 Y-5.0 Z3.861 </boundaryPoint>)
(<boundaryPoint> X1.391 Y-6.34 Z3.861 </boundaryPoint>)
(<boundaryPoint> X2.15 Y-7.475 Z3.861 </boundaryPoint>)
(<boundaryPoint> X3.285 Y-8.234 Z3.861 </boundaryPoint>)
(<boundaryPoint> X4.625 Y-8.501 Z3.861 </boundaryPoint>)
(<boundaryPoint> X5.965 Y-8.234 Z3.861 </boundaryPoint>)
(<boundaryPoint> X7.1 Y-7.475 Z3.861 </boundaryPoint>)
(<boundaryPoint> X7.859 Y-6.34 Z3.861 </boundaryPoint>)
(<boundaryPoint> X8.126 Y-5.0 Z3.861 </boundaryPoint>)
(<loop> inner )
G1 X-3.76 Y-4.72 Z3.86 F4200.0
G1 X3.53 Y-5.11 Z3.86 F4200.0
G1 X2.54 Y-5.16 Z3.86 F4200.0
G1 F1200.0
G1 E239.02
G1 F4200.0
M101
G1 X2.5 Y-5.0 Z3.86 F4800.0 E239.029
G1 X2.79 Y-3.94 Z3.86 F4800.0 E239.087
G1 X3.56 Y-3.16 Z3.86 F4800.0 E239.145
G1 X4.63 Y-2.88 Z3.86 F4800.0 E239.204
G1 X5.69 Y-3.16 Z3.86 F4800.0 E239.262
G1 X6.47 Y-3.94 Z3.86 F4800.0 E239.32
G1 X6.75 Y-5.0 Z3.86 F4800.0 E239.378
G1 X6.47 Y-6.06 Z3.86 F4800.0 E239.436
G1 X5.69 Y-6.84 Z3.86 F4800.0 E239.494
G1 X4.63 Y-7.12 Z3.86 F4800.0 E239.552
G1 X3.56 Y-6.84 Z3.86 F4800.0 E239.61
G1 X2.79 Y-6.06 Z3.86 F4800.0 E239.668
G1 X2.54 Y-5.16 Z3.86 F4800.0 E239.717
G1 F1200.0
G1 E239.717
G1 F4800.0
M103
(</loop>)
(<loop> outer )
G1 X1.77 Y-4.84 Z3.86 F4200.0
G1 F1200.0
G1 E239.717
G1 F4200.0
M101
G1 X1.74 Y-5.0 Z3.86 F4800.0 E239.726
G1 X1.96 Y-6.11 Z3.86 F4800.0 E239.786
G1 X2.58 Y-7.04 Z3.86 F4800.0 E239.845
G1 X3.52 Y-7.67 Z3.86 F4800.0 E239.905
G1 X4.63 Y-7.89 Z3.86 F4800.0 E239.964
G1 X5.73 Y-7.67 Z3.86 F4800.0 E240.024
G1 X6.67 Y-7.04 Z3.86 F4800.0 E240.084
G1 X7.29 Y-6.11 Z3.86 F4800.0 E240.143
G1 X7.51 Y-5.0 Z3.86 F4800.0 E240.203
G1 X7.29 Y-3.89 Z3.86 F4800.0 E240.262
G1 X6.67 Y-2.96 Z3.86 F4800.0 E240.322
G1 X5.73 Y-2.33 Z3.86 F4800.0 E240.381
G1 X4.63 Y-2.11 Z3.86 F4800.0 E240.441
G1 X3.52 Y-2.33 Z3.86 F4800.0 E240.5
G1 X2.58 Y-2.96 Z3.86 F4800.0 E240.56
G1 X1.96 Y-3.89 Z3.86 F4800.0 E240.619
G1 X1.77 Y-4.84 Z3.86 F4800.0 E240.67
G1 F1200.0
G1 E240.67
G1 F4800.0
M103
(</loop>)
(<edge> outer )
;M108 R40.0
G1 X1.36 Y-4.84 Z3.86 F4200.0
G1 F1200.0
G1 E240.67
G1 F4200.0
M101
G1 X1.33 Y-5.0 Z3.86 F2400.0 E240.679
G1 X1.58 Y-6.26 Z3.86 F2400.0 E240.747
G1 X2.29 Y-7.33 Z3.86 F2400.0 E240.815
G1 X3.36 Y-8.05 Z3.86 F2400.0 E240.883
G1 X4.63 Y-8.3 Z3.86 F2400.0 E240.951
G1 X5.89 Y-8.05 Z3.86 F2400.0 E241.019
G1 X6.96 Y-7.33 Z3.86 F2400.0 E241.087
G1 X7.67 Y-6.26 Z3.86 F2400.0 E241.155
G1 X7.92 Y-5.0 Z3.86 F2400.0 E241.223
G1 X7.67 Y-3.74 Z3.86 F2400.0 E241.291
G1 X6.96 Y-2.67 Z3.86 F2400.0 E241.359
G1 X5.89 Y-1.95 Z3.86 F2400.0 E241.426
G1 X4.63 Y-1.7 Z3.86 F2400.0 E241.494
G1 X3.36 Y-1.95 Z3.86 F2400.0 E241.562
G1 X2.29 Y-2.67 Z3.86 F2400.0 E241.63
G1 X1.58 Y-3.74 Z3.86 F2400.0 E241.698
G1 X1.36 Y-4.84 Z3.86 F2400.0 E241.757
G1 F1200.0
G1 E241.128
G1 F2400.0
M103
(</edge>)
(</boundaryPerimeter>)
(<nestedRing>)
(<boundaryPerimeter>)
(<boundaryPoint> X5.377 Y-3.698 Z3.861 </boundaryPoint>)
(<boundaryPoint> X5.927 Y-4.248 Z3.861 </boundaryPoint>)
(<boundaryPoint> X6.128 Y-5.0 Z3.861 </boundaryPoint>)
(<boundaryPoint> X5.927 Y-5.752 Z3.861 </boundaryPoint>)
(<boundaryPoint> X5.377 Y-6.302 Z3.861 </boundaryPoint>)
(<boundaryPoint> X4.625 Y-6.503 Z3.861 </boundaryPoint>)
(<boundaryPoint> X3.873 Y-6.302 Z3.861 </boundaryPoint>)
(<boundaryPoint> X3.323 Y-5.752 Z3.861 </boundaryPoint>)
(<boundaryPoint> X3.122 Y-5.0 Z3.861 </boundaryPoint>)
(<boundaryPoint> X3.323 Y-4.248 Z3.861 </boundaryPoint>)
(<boundaryPoint> X3.873 Y-3.698 Z3.861 </boundaryPoint>)
(<boundaryPoint> X4.625 Y-3.497 Z3.861 </boundaryPoint>)
(<edge> inner )
G1 X2.96 Y-5.16 Z3.86 F4200.0
G1 F1200.0
G1 E241.757
G1 F4200.0
M101
G1 X2.92 Y-5.0 Z3.86 F2400.0 E241.766
G1 X3.14 Y-4.14 Z3.86 F2400.0 E241.813
G1 X3.77 Y-3.52 Z3.86 F2400.0 E241.86
G1 X4.63 Y-3.29 Z3.86 F2400.0 E241.906
G1 X5.48 Y-3.52 Z3.86 F2400.0 E241.953
G1 X6.11 Y-4.14 Z3.86 F2400.0 E242.0
G1 X6.34 Y-5.0 Z3.86 F2400.0 E242.047
G1 X6.11 Y-5.86 Z3.86 F2400.0 E242.094
G1 X5.48 Y-6.48 Z3.86 F2400.0 E242.14
G1 X4.63 Y-6.71 Z3.86 F2400.0 E242.187
G1 X3.77 Y-6.48 Z3.86 F2400.0 E242.234
G1 X3.14 Y-5.86 Z3.86 F2400.0 E242.281
G1 X2.96 Y-5.16 Z3.86 F2400.0 E242.319
G1 F1200.0
G1 E242.287
G1 F2400.0
M103
(</edge>)
(</boundaryPerimeter>)
(</nestedRing>)
(<infill>)
(<infillBoundary>)
(<infillPoint> X7.294 Y-3.894 Z2.295 </infillPoint>)
(<infillPoint> X6.667 Y-2.958 Z2.295 </infillPoint>)
(<infillPoint> X5.731 Y-2.331 Z2.295 </infillPoint>)
(<infillPoint> X4.625 Y-2.111 Z2.295 </infillPoint>)
(<infillPoint> X3.519 Y-2.331 Z2.295 </infillPoint>)
(<infillPoint> X2.583 Y-2.958 Z2.295 </infillPoint>)
(<infillPoint> X1.956 Y-3.894 Z2.295 </infillPoint>)
(<infillPoint> X1.736 Y-5.0 Z2.295 </infillPoint>)
(<infillPoint> X1.956 Y-6.106 Z2.295 </infillPoint>)
(<infillPoint> X2.583 Y-7.042 Z2.295 </infillPoint>)
(<infillPoint> X3.519 Y-7.669 Z2.295 </infillPoint>)
(<infillPoint> X4.625 Y-7.889 Z2.295 </infillPoint>)
(<infillPoint> X5.731 Y-7.669 Z2.295 </infillPoint>)
(<infillPoint> X6.667 Y-7.042 Z2.295 </infillPoint>)
(<infillPoint> X7.294 Y-6.106 Z2.295 </infillPoint>)
(<infillPoint> X7.514 Y-5.0 Z2.295 </infillPoint>)
(</infillBoundary>)
(<infillBoundary>)
(<infillPoint> X5.687 Y-3.16 Z2.295 </infillPoint>)
(<infillPoint> X6.465 Y-3.938 Z2.295 </infillPoint>)
(<infillPoint> X6.749 Y-5.0 Z2.295 </infillPoint>)
(<infillPoint> X6.465 Y-6.062 Z2.295 </infillPoint>)
(<infillPoint> X5.687 Y-6.84 Z2.295 </infillPoint>)
(<infillPoint> X4.625 Y-7.124 Z2.295 </infillPoint>)
(<infillPoint> X3.563 Y-6.84 Z2.295 </infillPoint>)
(<infillPoint> X2.785 Y-6.062 Z2.295 </infillPoint>)
(<infillPoint> X2.501 Y-5.0 Z2.295 </infillPoint>)
(<infillPoint> X2.785 Y-3.938 Z2.295 </infillPoint>)
(<infillPoint> X3.563 Y-3.16 Z2.295 </infillPoint>)
(<infillPoint> X4.625 Y-2.876 Z2.295 </infillPoint>)
(</infillBoundary>)
;M108 R80.0
G1 X2.4 Y-4.29 Z3.86 F4200.0
G1 F1200.0
G1 E242.319
G1 F4200.0
M101
G1 X2.4 Y-3.73 Z3.86 F4800.0 E242.348
G1 X2.8 Y-3.53 Z3.86 F4800.0 E242.372
G1 X2.8 Y-3.15 Z3.86 F4800.0 E242.392
G1 X3.2 Y-3.13 Z3.86 F4800.0 E242.413
G1 X3.2 Y-2.88 Z3.86 F4800.0 E242.426
G1 X3.6 Y-2.86 Z3.86 F4800.0 E242.447
G1 X3.6 Y-2.61 Z3.86 F4800.0 E242.46
G1 X4.0 Y-2.52 Z3.86 F4800.0 E242.482
G1 X4.0 Y-2.75 Z3.86 F4800.0 E242.494
G1 X4.4 Y-2.65 Z3.86 F4800.0 E242.516
G1 X4.4 Y-2.44 Z3.86 F4800.0 E242.527
G1 X4.8 Y-2.43 Z3.86 F4800.0 E242.548
G1 X4.8 Y-2.63 Z3.86 F4800.0 E242.559
G1 X5.2 Y-2.74 Z3.86 F4800.0 E242.58
G1 X5.2 Y-2.51 Z3.86 F4800.0 E242.592
G1 X5.6 Y-2.59 Z3.86 F4800.0 E242.614
G1 X5.6 Y-2.85 Z3.86 F4800.0 E242.628
G1 X6.0 Y-2.85 Z3.86 F4800.0 E242.649
G1 X6.0 Y-3.08 Z3.86 F4800.0 E242.661
G1 X6.4 Y-3.12 Z3.86 F4800.0 E242.682
G1 X6.4 Y-3.48 Z3.86 F4800.0 E242.701
G1 X6.8 Y-3.66 Z3.86 F4800.0 E242.724
G1 X6.8 Y-4.11 Z3.86 F4800.0 E242.748
G1 X7.2 Y-4.86 Z3.86 F4800.0 E242.793
G1 X7.2 Y-5.14 Z3.86 F4800.0 E242.808
G1 X6.8 Y-5.89 Z3.86 F4800.0 E242.853
G1 X6.8 Y-6.34 Z3.86 F4800.0 E242.876
G1 X6.4 Y-6.52 Z3.86 F4800.0 E242.9
G1 X6.4 Y-6.88 Z3.86 F4800.0 E242.919
G1 X6.0 Y-6.92 Z3.86 F4800.0 E242.94
G1 X6.0 Y-7.15 Z3.86 F4800.0 E242.952
G1 X5.6 Y-7.15 Z3.86 F4800.0 E242.973
G1 X5.6 Y-7.41 Z3.86 F4800.0 E242.987
G1 X5.2 Y-7.49 Z3.86 F4800.0 E243.008
G1 X5.2 Y-7.26 Z3.86 F4800.0 E243.02
G1 X4.8 Y-7.37 Z3.86 F4800.0 E243.042
G1 X4.8 Y-7.57 Z3.86 F4800.0 E243.053
G1 X4.4 Y-7.56 Z3.86 F4800.0 E243.074
G1 X4.4 Y-7.35 Z3.86 F4800.0 E243.085
G1 X4.0 Y-7.25 Z3.86 F4800.0 E243.107
G1 X4.0 Y-7.48 Z3.86 F4800.0 E243.119
G1 X3.6 Y-7.39 Z3.86 F4800.0 E243.141
G1 X3.6 Y-7.14 Z3.86 F4800.0 E243.154
G1 X3.2 Y-7.12 Z3.86 F4800.0 E243.175
G1 X3.2 Y-6.87 Z3.86 F4800.0 E243.188
G1 X2.4 Y-5.71 Z3.86 F4800.0 E243.262
G1 X2.4 Y-6.27 Z3.86 F4800.0 E243.292
G1 X2.8 Y-6.47 Z3.86 F4800.0 E243.316
G1 X2.8 Y-6.85 Z3.86 F4800.0 E243.336
G1 F1200.0
G1 E242.336
G1 F4800.0
M103
(</infill>)
(</nestedRing>)
(<nestedRing>)
(<boundaryPerimeter>)
(<boundaryPoint> X3.535 Y1.766 Z3.861 </boundaryPoint>)
(<boundaryPoint> X4.875 Y1.499 Z3.861 </boundaryPoint>)
(<boundaryPoint> X6.215 Y1.766 Z3.861 </boundaryPoint>)
(<boundaryPoint> X7.35 Y2.525 Z3.861 </boundaryPoint>)
(<boundaryPoint> X8.109 Y3.66 Z3.861 </boundaryPoint>)
(<boundaryPoint> X8.376 Y5.0 Z3.861 </boundaryPoint>)
(<boundaryPoint> X8.109 Y6.34 Z3.861 </boundaryPoint>)
(<boundaryPoint> X7.35 Y7.475 Z3.861 </boundaryPoint>)
(<boundaryPoint> X6.215 Y8.234 Z3.861 </boundaryPoint>)
(<boundaryPoint> X4.875 Y8.501 Z3.861 </boundaryPoint>)
(<boundaryPoint> X3.535 Y8.234 Z3.861 </boundaryPoint>)
(<boundaryPoint> X2.4 Y7.475 Z3.861 </boundaryPoint>)
(<boundaryPoint> X1.641 Y6.34 Z3.861 </boundaryPoint>)
(<boundaryPoint> X1.374 Y5.0 Z3.861 </boundaryPoint>)
(<boundaryPoint> X1.641 Y3.66 Z3.861 </boundaryPoint>)
(<boundaryPoint> X2.4 Y2.525 Z3.861 </boundaryPoint>)
(<loop> inner )
G1 X4.57 Y-3.91 Z3.86 F4200.0
G1 X4.98 Y3.9 Z3.86 F4200.0
G1 X5.04 Y2.92 Z3.86 F4200.0
G1 F1200.0
G1 E243.336
G1 F4200.0
M101
G1 X4.88 Y2.88 Z3.86 F4800.0 E243.345
G1 X3.81 Y3.16 Z3.86 F4800.0 E243.403
G1 X3.04 Y3.94 Z3.86 F4800.0 E243.461
G1 X2.75 Y5.0 Z3.86 F4800.0 E243.519
G1 X3.04 Y6.06 Z3.86 F4800.0 E243.577
G1 X3.81 Y6.84 Z3.86 F4800.0 E243.635
G1 X4.88 Y7.12 Z3.86 F4800.0 E243.693
G1 X5.94 Y6.84 Z3.86 F4800.0 E243.751
G1 X6.72 Y6.06 Z3.86 F4800.0 E243.809
G1 X7.0 Y5.0 Z3.86 F4800.0 E243.867
G1 X6.72 Y3.94 Z3.86 F4800.0 E243.925
G1 X5.94 Y3.16 Z3.86 F4800.0 E243.984
G1 X5.04 Y2.92 Z3.86 F4800.0 E244.033
G1 F1200.0
G1 E244.033
G1 F4800.0
M103
(</loop>)
(<loop> outer )
G1 X4.71 Y2.14 Z3.86 F4200.0
G1 F1200.0
G1 E244.033
G1 F4200.0
M101
G1 X4.88 Y2.11 Z3.86 F4800.0 E244.042
G1 X5.98 Y2.33 Z3.86 F4800.0 E244.101
G1 X6.92 Y2.96 Z3.86 F4800.0 E244.161
G1 X7.54 Y3.89 Z3.86 F4800.0 E244.22
G1 X7.76 Y5.0 Z3.86 F4800.0 E244.28
G1 X7.54 Y6.11 Z3.86 F4800.0 E244.339
G1 X6.92 Y7.04 Z3.86 F4800.0 E244.399
G1 X5.98 Y7.67 Z3.86 F4800.0 E244.458
G1 X4.88 Y7.89 Z3.86 F4800.0 E244.518
G1 X3.77 Y7.67 Z3.86 F4800.0 E244.578
G1 X2.83 Y7.04 Z3.86 F4800.0 E244.637
G1 X2.21 Y6.11 Z3.86 F4800.0 E244.697
G1 X1.99 Y5.0 Z3.86 F4800.0 E244.756
G1 X2.21 Y3.89 Z3.86 F4800.0 E244.816
G1 X2.83 Y2.96 Z3.86 F4800.0 E244.875
G1 X3.77 Y2.33 Z3.86 F4800.0 E244.935
G1 X4.71 Y2.14 Z3.86 F4800.0 E244.985
G1 F1200.0
G1 E244.985
G1 F4800.0
M103
(</loop>)
(<edge> outer )
;M108 R40.0
G1 X4.71 Y1.74 Z3.86 F4200.0
G1 F1200.0
G1 E244.985
G1 F4200.0
M101
G1 X4.88 Y1.7 Z3.86 F2400.0 E244.994
G1 X6.14 Y1.95 Z3.86 F2400.0 E245.062
G1 X7.21 Y2.67 Z3.86 F2400.0 E245.13
M73 P27 (display progress)
G1 X7.92 Y3.74 Z3.86 F2400.0 E245.198
G1 X8.17 Y5.0 Z3.86 F2400.0 E245.266
G1 X7.92 Y6.26 Z3.86 F2400.0 E245.334
G1 X7.21 Y7.33 Z3.86 F2400.0 E245.402
G1 X6.14 Y8.05 Z3.86 F2400.0 E245.47
G1 X4.88 Y8.3 Z3.86 F2400.0 E245.538
G1 X3.61 Y8.05 Z3.86 F2400.0 E245.606
G1 X2.54 Y7.33 Z3.86 F2400.0 E245.674
G1 X1.83 Y6.26 Z3.86 F2400.0 E245.742
G1 X1.58 Y5.0 Z3.86 F2400.0 E245.81
G1 X1.83 Y3.74 Z3.86 F2400.0 E245.878
G1 X2.54 Y2.67 Z3.86 F2400.0 E245.946
G1 X3.61 Y1.95 Z3.86 F2400.0 E246.014
G1 X4.71 Y1.74 Z3.86 F2400.0 E246.073
G1 F1200.0
G1 E245.443
G1 F2400.0
M103
(</edge>)
(</boundaryPerimeter>)
(<nestedRing>)
(<boundaryPerimeter>)
(<boundaryPoint> X4.875 Y6.503 Z3.861 </boundaryPoint>)
(<boundaryPoint> X5.627 Y6.302 Z3.861 </boundaryPoint>)
(<boundaryPoint> X6.177 Y5.752 Z3.861 </boundaryPoint>)
(<boundaryPoint> X6.378 Y5.0 Z3.861 </boundaryPoint>)
(<boundaryPoint> X6.177 Y4.248 Z3.861 </boundaryPoint>)
(<boundaryPoint> X5.627 Y3.698 Z3.861 </boundaryPoint>)
(<boundaryPoint> X4.875 Y3.497 Z3.861 </boundaryPoint>)
(<boundaryPoint> X4.123 Y3.698 Z3.861 </boundaryPoint>)
(<boundaryPoint> X3.573 Y4.248 Z3.861 </boundaryPoint>)
(<boundaryPoint> X3.372 Y5.0 Z3.861 </boundaryPoint>)
(<boundaryPoint> X3.573 Y5.752 Z3.861 </boundaryPoint>)
(<boundaryPoint> X4.123 Y6.302 Z3.861 </boundaryPoint>)
(<edge> inner )
G1 X5.04 Y3.33 Z3.86 F4200.0
G1 F1200.0
G1 E246.073
G1 F4200.0
M101
G1 X4.88 Y3.29 Z3.86 F2400.0 E246.081
G1 X4.02 Y3.52 Z3.86 F2400.0 E246.128
G1 X3.39 Y4.14 Z3.86 F2400.0 E246.175
G1 X3.17 Y5.0 Z3.86 F2400.0 E246.222
G1 X3.39 Y5.86 Z3.86 F2400.0 E246.269
G1 X4.02 Y6.48 Z3.86 F2400.0 E246.315
G1 X4.88 Y6.71 Z3.86 F2400.0 E246.362
G1 X5.73 Y6.48 Z3.86 F2400.0 E246.409
G1 X6.36 Y5.86 Z3.86 F2400.0 E246.456
G1 X6.59 Y5.0 Z3.86 F2400.0 E246.502
G1 X6.36 Y4.14 Z3.86 F2400.0 E246.549
G1 X5.73 Y3.52 Z3.86 F2400.0 E246.596
G1 X5.04 Y3.33 Z3.86 F2400.0 E246.634
G1 F1200.0
G1 E246.634
G1 F2400.0
M103
(</edge>)
(</boundaryPerimeter>)
(</nestedRing>)
(<infill>)
(<infillBoundary>)
(<infillPoint> X3.769 Y2.331 Z2.295 </infillPoint>)
(<infillPoint> X4.875 Y2.111 Z2.295 </infillPoint>)
(<infillPoint> X5.981 Y2.331 Z2.295 </infillPoint>)
(<infillPoint> X6.917 Y2.958 Z2.295 </infillPoint>)
(<infillPoint> X7.544 Y3.894 Z2.295 </infillPoint>)
(<infillPoint> X7.764 Y5.0 Z2.295 </infillPoint>)
(<infillPoint> X7.544 Y6.106 Z2.295 </infillPoint>)
(<infillPoint> X6.917 Y7.042 Z2.295 </infillPoint>)
(<infillPoint> X5.981 Y7.669 Z2.295 </infillPoint>)
(<infillPoint> X4.875 Y7.889 Z2.295 </infillPoint>)
(<infillPoint> X3.769 Y7.669 Z2.295 </infillPoint>)
(<infillPoint> X2.833 Y7.042 Z2.295 </infillPoint>)
(<infillPoint> X2.206 Y6.106 Z2.295 </infillPoint>)
(<infillPoint> X1.986 Y5.0 Z2.295 </infillPoint>)
(<infillPoint> X2.206 Y3.894 Z2.295 </infillPoint>)
(<infillPoint> X2.833 Y2.958 Z2.295 </infillPoint>)
(</infillBoundary>)
(<infillBoundary>)
(<infillPoint> X4.875 Y7.124 Z2.295 </infillPoint>)
(<infillPoint> X5.937 Y6.84 Z2.295 </infillPoint>)
(<infillPoint> X6.715 Y6.062 Z2.295 </infillPoint>)
(<infillPoint> X6.999 Y5.0 Z2.295 </infillPoint>)
(<infillPoint> X6.715 Y3.938 Z2.295 </infillPoint>)
(<infillPoint> X5.937 Y3.16 Z2.295 </infillPoint>)
(<infillPoint> X4.875 Y2.876 Z2.295 </infillPoint>)
(<infillPoint> X3.813 Y3.16 Z2.295 </infillPoint>)
(<infillPoint> X3.035 Y3.938 Z2.295 </infillPoint>)
(<infillPoint> X2.751 Y5.0 Z2.295 </infillPoint>)
(<infillPoint> X3.035 Y6.062 Z2.295 </infillPoint>)
(<infillPoint> X3.813 Y6.84 Z2.295 </infillPoint>)
(</infillBoundary>)
;M108 R80.0
G1 X4.8 Y2.41 Z3.86 F4200.0
G1 F1200.0
G1 E246.634
G1 F4200.0
M101
G1 X4.8 Y2.61 Z3.86 F4800.0 E246.644
G1 X5.2 Y2.67 Z3.86 F4800.0 E246.666
G1 X5.2 Y2.46 Z3.86 F4800.0 E246.677
G1 X5.6 Y2.54 Z3.86 F4800.0 E246.698
G1 X5.6 Y2.78 Z3.86 F4800.0 E246.711
G1 X6.0 Y2.68 Z3.86 F4800.0 E246.733
G1 X6.0 Y2.89 Z3.86 F4800.0 E246.744
G1 X6.4 Y2.95 Z3.86 F4800.0 E246.765
G1 X6.4 Y3.23 Z3.86 F4800.0 E246.78
G1 X6.8 Y3.29 Z3.86 F4800.0 E246.801
G1 X6.8 Y3.63 Z3.86 F4800.0 E246.819
G1 X7.2 Y3.88 Z3.86 F4800.0 E246.844
G1 X7.2 Y6.12 Z3.86 F4800.0 E246.962
G1 X6.8 Y6.37 Z3.86 F4800.0 E246.987
G1 X6.8 Y6.71 Z3.86 F4800.0 E247.005
G1 X6.4 Y6.77 Z3.86 F4800.0 E247.026
G1 X6.4 Y7.05 Z3.86 F4800.0 E247.041
G1 X6.0 Y7.11 Z3.86 F4800.0 E247.063
G1 X6.0 Y7.32 Z3.86 F4800.0 E247.073
G1 X5.6 Y7.22 Z3.86 F4800.0 E247.095
G1 X5.6 Y7.46 Z3.86 F4800.0 E247.108
G1 X5.2 Y7.54 Z3.86 F4800.0 E247.129
G1 X5.2 Y7.33 Z3.86 F4800.0 E247.141
G1 X4.8 Y7.39 Z3.86 F4800.0 E247.162
G1 X4.8 Y7.59 Z3.86 F4800.0 E247.172
G1 X4.4 Y7.51 Z3.86 F4800.0 E247.194
G1 X4.4 Y7.29 Z3.86 F4800.0 E247.206
G1 X4.0 Y7.18 Z3.86 F4800.0 E247.227
G1 X4.0 Y7.43 Z3.86 F4800.0 E247.241
G1 X3.6 Y7.22 Z3.86 F4800.0 E247.264
G1 X3.6 Y7.02 Z3.86 F4800.0 E247.275
G1 X3.2 Y6.95 Z3.86 F4800.0 E247.296
G1 X3.2 Y6.62 Z3.86 F4800.0 E247.313
G1 X2.8 Y6.49 Z3.86 F4800.0 E247.336
G1 X2.8 Y6.22 Z3.86 F4800.0 E247.35
G1 X2.4 Y5.65 Z3.86 F4800.0 E247.387
G1 X2.4 Y4.35 Z3.86 F4800.0 E247.455
G1 X2.8 Y3.78 Z3.86 F4800.0 E247.492
G1 X2.8 Y3.51 Z3.86 F4800.0 E247.506
G1 X3.2 Y3.38 Z3.86 F4800.0 E247.529
G1 X3.2 Y3.05 Z3.86 F4800.0 E247.546
G1 X3.6 Y2.98 Z3.86 F4800.0 E247.567
G1 X3.6 Y2.78 Z3.86 F4800.0 E247.578
G1 X4.0 Y2.82 Z3.86 F4800.0 E247.599
G1 X4.0 Y2.57 Z3.86 F4800.0 E247.612
G1 X4.4 Y2.49 Z3.86 F4800.0 E247.634
G1 X4.4 Y2.71 Z3.86 F4800.0 E247.645
G1 F1200.0
G1 E246.645
G1 F4800.0
M103
(</infill>)
(</nestedRing>)
(<nestedRing>)
(<boundaryPerimeter>)
(<boundaryPoint> X-5.965 Y8.234 Z3.861 </boundaryPoint>)
(<boundaryPoint> X-7.1 Y7.475 Z3.861 </boundaryPoint>)
(<boundaryPoint> X-7.859 Y6.34 Z3.861 </boundaryPoint>)
(<boundaryPoint> X-8.126 Y5.0 Z3.861 </boundaryPoint>)
(<boundaryPoint> X-7.859 Y3.66 Z3.861 </boundaryPoint>)
(<boundaryPoint> X-7.1 Y2.525 Z3.861 </boundaryPoint>)
(<boundaryPoint> X-5.965 Y1.766 Z3.861 </boundaryPoint>)
(<boundaryPoint> X-4.625 Y1.499 Z3.861 </boundaryPoint>)
(<boundaryPoint> X-3.285 Y1.766 Z3.861 </boundaryPoint>)
(<boundaryPoint> X-2.15 Y2.525 Z3.861 </boundaryPoint>)
(<boundaryPoint> X-1.391 Y3.66 Z3.861 </boundaryPoint>)
(<boundaryPoint> X-1.124 Y5.0 Z3.861 </boundaryPoint>)
(<boundaryPoint> X-1.391 Y6.34 Z3.861 </boundaryPoint>)
(<boundaryPoint> X-2.15 Y7.475 Z3.861 </boundaryPoint>)
(<boundaryPoint> X-3.285 Y8.234 Z3.861 </boundaryPoint>)
(<boundaryPoint> X-4.625 Y8.501 Z3.861 </boundaryPoint>)
(<loop> inner )
G1 X3.75 Y5.36 Z3.86 F4200.0
G1 X-3.53 Y4.86 Z3.86 F4200.0
G1 X-2.57 Y4.75 Z3.86 F4200.0
G1 F1200.0
G1 E247.645
G1 F4200.0
M101
G1 X-2.61 Y4.59 Z3.86 F4800.0 E247.654
G1 X-2.79 Y3.94 Z3.86 F4800.0 E247.69
G1 X-3.56 Y3.16 Z3.86 F4800.0 E247.748
G1 X-4.63 Y2.88 Z3.86 F4800.0 E247.806
G1 X-5.69 Y3.16 Z3.86 F4800.0 E247.864
G1 X-6.47 Y3.94 Z3.86 F4800.0 E247.922
G1 X-6.75 Y5.0 Z3.86 F4800.0 E247.98
G1 X-6.47 Y6.06 Z3.86 F4800.0 E248.038
G1 X-5.69 Y6.84 Z3.86 F4800.0 E248.096
G1 X-4.63 Y7.12 Z3.86 F4800.0 E248.154
G1 X-3.56 Y6.84 Z3.86 F4800.0 E248.212
G1 X-2.79 Y6.06 Z3.86 F4800.0 E248.271
G1 X-2.5 Y5.0 Z3.86 F4800.0 E248.329
G1 X-2.57 Y4.75 Z3.86 F4800.0 E248.342
G1 F1200.0
G1 E248.342
G1 F4800.0
M103
(</loop>)
(<loop> outer )
G1 X-1.88 Y4.27 Z3.86 F4200.0
G1 F1200.0
G1 E248.342
G1 F4200.0
M101
G1 X-1.85 Y4.43 Z3.86 F4800.0 E248.351
G1 X-1.74 Y5.0 Z3.86 F4800.0 E248.382
G1 X-1.96 Y6.11 Z3.86 F4800.0 E248.441
G1 X-2.58 Y7.04 Z3.86 F4800.0 E248.501
G1 X-3.52 Y7.67 Z3.86 F4800.0 E248.56
G1 X-4.63 Y7.89 Z3.86 F4800.0 E248.62
G1 X-5.73 Y7.67 Z3.86 F4800.0 E248.679
G1 X-6.67 Y7.04 Z3.86 F4800.0 E248.739
G1 X-7.29 Y6.11 Z3.86 F4800.0 E248.798
G1 X-7.51 Y5.0 Z3.86 F4800.0 E248.858
G1 X-7.29 Y3.89 Z3.86 F4800.0 E248.918
G1 X-6.67 Y2.96 Z3.86 F4800.0 E248.977
G1 X-5.73 Y2.33 Z3.86 F4800.0 E249.037
G1 X-4.63 Y2.11 Z3.86 F4800.0 E249.096
G1 X-3.52 Y2.33 Z3.86 F4800.0 E249.156
G1 X-2.58 Y2.96 Z3.86 F4800.0 E249.215
G1 X-1.96 Y3.89 Z3.86 F4800.0 E249.275
G1 X-1.88 Y4.27 Z3.86 F4800.0 E249.295
G1 F1200.0
G1 E249.295
G1 F4800.0
M103
(</loop>)
(<edge> outer )
;M108 R40.0
G1 X-1.49 Y4.19 Z3.86 F4200.0
G1 F1200.0
G1 E249.295
G1 F4200.0
M101
G1 X-1.46 Y4.36 Z3.86 F2400.0 E249.304
G1 X-1.33 Y5.0 Z3.86 F2400.0 E249.339
G1 X-1.58 Y6.26 Z3.86 F2400.0 E249.407
G1 X-2.29 Y7.33 Z3.86 F2400.0 E249.474
G1 X-3.36 Y8.05 Z3.86 F2400.0 E249.542
G1 X-4.63 Y8.3 Z3.86 F2400.0 E249.61
G1 X-5.89 Y8.05 Z3.86 F2400.0 E249.678
G1 X-6.96 Y7.33 Z3.86 F2400.0 E249.746
G1 X-7.67 Y6.26 Z3.86 F2400.0 E249.814
G1 X-7.92 Y5.0 Z3.86 F2400.0 E249.882
G1 X-7.67 Y3.74 Z3.86 F2400.0 E249.95
G1 X-6.96 Y2.67 Z3.86 F2400.0 E250.018
G1 X-5.89 Y1.95 Z3.86 F2400.0 E250.086
G1 X-4.63 Y1.7 Z3.86 F2400.0 E250.154
G1 X-3.36 Y1.95 Z3.86 F2400.0 E250.222
G1 X-2.29 Y2.67 Z3.86 F2400.0 E250.29
G1 X-1.58 Y3.74 Z3.86 F2400.0 E250.358
G1 X-1.49 Y4.19 Z3.86 F2400.0 E250.382
G1 F1200.0
G1 E249.761
G1 F2400.0
M103
(</edge>)
(</boundaryPerimeter>)
(<nestedRing>)
(<boundaryPerimeter>)
(<boundaryPoint> X-5.927 Y5.752 Z3.861 </boundaryPoint>)
(<boundaryPoint> X-5.377 Y6.302 Z3.861 </boundaryPoint>)
(<boundaryPoint> X-4.625 Y6.503 Z3.861 </boundaryPoint>)
(<boundaryPoint> X-3.873 Y6.302 Z3.861 </boundaryPoint>)
(<boundaryPoint> X-3.323 Y5.752 Z3.861 </boundaryPoint>)
(<boundaryPoint> X-3.122 Y5.0 Z3.861 </boundaryPoint>)
(<boundaryPoint> X-3.323 Y4.248 Z3.861 </boundaryPoint>)
(<boundaryPoint> X-3.873 Y3.698 Z3.861 </boundaryPoint>)
(<boundaryPoint> X-4.625 Y3.497 Z3.861 </boundaryPoint>)
(<boundaryPoint> X-5.377 Y3.698 Z3.861 </boundaryPoint>)
(<boundaryPoint> X-5.927 Y4.248 Z3.861 </boundaryPoint>)
(<boundaryPoint> X-6.128 Y5.0 Z3.861 </boundaryPoint>)
(<edge> inner )
G1 X-2.94 Y4.93 Z3.86 F4200.0
G1 F1200.0
G1 E250.382
G1 F4200.0
M101
G1 X-2.98 Y4.76 Z3.86 F2400.0 E250.391
G1 X-3.14 Y4.14 Z3.86 F2400.0 E250.425
G1 X-3.77 Y3.52 Z3.86 F2400.0 E250.472
G1 X-4.63 Y3.29 Z3.86 F2400.0 E250.519
G1 X-5.48 Y3.52 Z3.86 F2400.0 E250.565
G1 X-6.11 Y4.14 Z3.86 F2400.0 E250.612
G1 X-6.34 Y5.0 Z3.86 F2400.0 E250.659
G1 X-6.11 Y5.86 Z3.86 F2400.0 E250.706
G1 X-5.48 Y6.48 Z3.86 F2400.0 E250.752
G1 X-4.63 Y6.71 Z3.86 F2400.0 E250.799
G1 X-3.77 Y6.48 Z3.86 F2400.0 E250.846
G1 X-3.14 Y5.86 Z3.86 F2400.0 E250.893
G1 X-2.92 Y5.0 Z3.86 F2400.0 E250.939
G1 X-2.94 Y4.93 Z3.86 F2400.0 E250.943
G1 F1200.0
G1 E250.943
G1 F2400.0
M103
(</edge>)
(</boundaryPerimeter>)
(</nestedRing>)
(<infill>)
(<infillBoundary>)
(<infillPoint> X-5.731 Y7.669 Z2.295 </infillPoint>)
(<infillPoint> X-6.667 Y7.042 Z2.295 </infillPoint>)
(<infillPoint> X-7.294 Y6.106 Z2.295 </infillPoint>)
(<infillPoint> X-7.514 Y5.0 Z2.295 </infillPoint>)
(<infillPoint> X-7.294 Y3.894 Z2.295 </infillPoint>)
(<infillPoint> X-6.667 Y2.958 Z2.295 </infillPoint>)
(<infillPoint> X-5.731 Y2.331 Z2.295 </infillPoint>)
(<infillPoint> X-4.625 Y2.111 Z2.295 </infillPoint>)
(<infillPoint> X-3.519 Y2.331 Z2.295 </infillPoint>)
(<infillPoint> X-2.583 Y2.958 Z2.295 </infillPoint>)
(<infillPoint> X-1.956 Y3.894 Z2.295 </infillPoint>)
(<infillPoint> X-1.736 Y5.0 Z2.295 </infillPoint>)
(<infillPoint> X-1.956 Y6.106 Z2.295 </infillPoint>)
(<infillPoint> X-2.583 Y7.042 Z2.295 </infillPoint>)
(<infillPoint> X-3.519 Y7.669 Z2.295 </infillPoint>)
(<infillPoint> X-4.625 Y7.889 Z2.295 </infillPoint>)
(</infillBoundary>)
(<infillBoundary>)
(<infillPoint> X-6.465 Y6.062 Z2.295 </infillPoint>)
(<infillPoint> X-5.687 Y6.84 Z2.295 </infillPoint>)
(<infillPoint> X-4.625 Y7.124 Z2.295 </infillPoint>)
(<infillPoint> X-3.563 Y6.84 Z2.295 </infillPoint>)
(<infillPoint> X-2.785 Y6.062 Z2.295 </infillPoint>)
(<infillPoint> X-2.501 Y5.0 Z2.295 </infillPoint>)
(<infillPoint> X-2.785 Y3.938 Z2.295 </infillPoint>)
(<infillPoint> X-3.563 Y3.16 Z2.295 </infillPoint>)
(<infillPoint> X-4.625 Y2.876 Z2.295 </infillPoint>)
(<infillPoint> X-5.687 Y3.16 Z2.295 </infillPoint>)
(<infillPoint> X-6.465 Y3.938 Z2.295 </infillPoint>)
(<infillPoint> X-6.749 Y5.0 Z2.295 </infillPoint>)
(</infillBoundary>)
;M108 R80.0
G1 X-2.4 Y5.71 Z3.86 F4200.0
M73 P28 (display progress)
G1 F1200.0
G1 E250.943
G1 F4200.0
M101
G1 X-2.4 Y6.27 Z3.86 F4800.0 E250.973
G1 X-2.8 Y6.47 Z3.86 F4800.0 E250.997
G1 X-2.8 Y6.85 Z3.86 F4800.0 E251.017
G1 X-3.2 Y6.87 Z3.86 F4800.0 E251.038
G1 X-3.2 Y7.12 Z3.86 F4800.0 E251.051
G1 X-3.6 Y7.14 Z3.86 F4800.0 E251.072
G1 X-3.6 Y7.39 Z3.86 F4800.0 E251.085
G1 X-4.0 Y7.48 Z3.86 F4800.0 E251.107
G1 X-4.0 Y7.25 Z3.86 F4800.0 E251.119
G1 X-4.4 Y7.35 Z3.86 F4800.0 E251.141
G1 X-4.4 Y7.56 Z3.86 F4800.0 E251.152
G1 X-4.8 Y7.57 Z3.86 F4800.0 E251.173
G1 X-4.8 Y7.37 Z3.86 F4800.0 E251.183
G1 X-5.2 Y7.26 Z3.86 F4800.0 E251.205
G1 X-5.2 Y7.49 Z3.86 F4800.0 E251.217
G1 X-5.6 Y7.41 Z3.86 F4800.0 E251.239
G1 X-5.6 Y7.15 Z3.86 F4800.0 E251.252
G1 X-6.0 Y7.15 Z3.86 F4800.0 E251.274
G1 X-6.0 Y6.92 Z3.86 F4800.0 E251.286
G1 X-6.4 Y6.88 Z3.86 F4800.0 E251.307
G1 X-6.4 Y6.52 Z3.86 F4800.0 E251.326
G1 X-6.8 Y6.34 Z3.86 F4800.0 E251.349
G1 X-6.8 Y5.89 Z3.86 F4800.0 E251.373
G1 X-7.2 Y5.14 Z3.86 F4800.0 E251.418
G1 X-7.2 Y4.86 Z3.86 F4800.0 E251.433
G1 X-6.8 Y4.11 Z3.86 F4800.0 E251.478
G1 X-6.8 Y3.66 Z3.86 F4800.0 E251.501
G1 X-6.4 Y3.48 Z3.86 F4800.0 E251.525
G1 X-6.4 Y3.12 Z3.86 F4800.0 E251.544
G1 X-6.0 Y3.08 Z3.86 F4800.0 E251.565
G1 X-6.0 Y2.85 Z3.86 F4800.0 E251.577
G1 X-5.6 Y2.85 Z3.86 F4800.0 E251.598
G1 X-5.6 Y2.59 Z3.86 F4800.0 E251.612
G1 X-5.2 Y2.51 Z3.86 F4800.0 E251.633
G1 X-5.2 Y2.74 Z3.86 F4800.0 E251.645
G1 X-4.8 Y2.63 Z3.86 F4800.0 E251.667
G1 X-4.8 Y2.43 Z3.86 F4800.0 E251.678
G1 X-4.4 Y2.44 Z3.86 F4800.0 E251.699
G1 X-4.4 Y2.65 Z3.86 F4800.0 E251.71
G1 X-4.0 Y2.75 Z3.86 F4800.0 E251.732
G1 X-4.0 Y2.52 Z3.86 F4800.0 E251.744
G1 X-3.6 Y2.61 Z3.86 F4800.0 E251.766
G1 X-3.6 Y2.86 Z3.86 F4800.0 E251.779
G1 X-3.2 Y2.88 Z3.86 F4800.0 E251.8
G1 X-3.2 Y3.13 Z3.86 F4800.0 E251.813
G1 X-2.4 Y4.29 Z3.86 F4800.0 E251.887
G1 X-2.4 Y3.73 Z3.86 F4800.0 E251.917
G1 X-2.8 Y3.53 Z3.86 F4800.0 E251.941
G1 X-2.8 Y3.15 Z3.86 F4800.0 E251.961
G1 F1200.0
G1 E250.961
G1 F4800.0
M103
(</infill>)
(</nestedRing>)
(</rotation>)
(</layer>)
(<layer> 4.131 )
(<supportLayer>)
;M108 R56.0
G1 X-4.7 Y3.91 Z4.13 F4200.0
G1 X-4.93 Y-3.91 Z4.13 F4200.0
G1 X-5.86 Y-5.4 Z4.13 F4200.0
G1 F1200.0
G1 E251.961
G1 F4200.0
M101
G1 X-3.9 Y-5.4 Z4.13 F4800.0 E252.033
G1 F1200.0
G1 E251.033
G1 F4800.0
M103
G1 X-3.76 Y-4.73 Z4.13 F4200.0
G1 X3.53 Y-5.1 Z4.13 F4200.0
G1 X3.65 Y-5.4 Z4.13 F4200.0
G1 F1200.0
G1 E252.033
G1 F4200.0
M101
G1 X5.61 Y-5.4 Z4.13 F4800.0 E252.106
G1 F1200.0
G1 E251.106
G1 F4800.0
M103
G1 X4.65 Y-3.95 Z4.13 F4200.0
G1 X4.95 Y3.91 Z4.13 F4200.0
G1 X5.86 Y5.4 Z4.13 F4200.0
G1 F1200.0
G1 E252.106
G1 F4200.0
M101
G1 X3.9 Y5.4 Z4.13 F4800.0 E252.178
G1 F1200.0
G1 E251.178
G1 F4800.0
M103
G1 X3.76 Y4.73 Z4.13 F4200.0
G1 X-3.53 Y5.1 Z4.13 F4200.0
G1 X-3.65 Y5.4 Z4.13 F4200.0
G1 F1200.0
G1 E252.178
G1 F4200.0
M101
G1 X-5.61 Y5.4 Z4.13 F4800.0 E252.251
G1 F1200.0
G1 E251.251
G1 F4800.0
M103
;M108 R80.0
(</supportLayer>)
(<rotation> (-1+1.22464679915e-16j) )
(<nestedRing>)
(<boundaryPerimeter>)
(<boundaryPoint> X-3.535 Y-8.234 Z4.131 </boundaryPoint>)
(<boundaryPoint> X-2.4 Y-7.475 Z4.131 </boundaryPoint>)
(<boundaryPoint> X-1.641 Y-6.34 Z4.131 </boundaryPoint>)
(<boundaryPoint> X-1.374 Y-5.0 Z4.131 </boundaryPoint>)
(<boundaryPoint> X-1.641 Y-3.66 Z4.131 </boundaryPoint>)
(<boundaryPoint> X-2.4 Y-2.525 Z4.131 </boundaryPoint>)
(<boundaryPoint> X-3.535 Y-1.766 Z4.131 </boundaryPoint>)
(<boundaryPoint> X-4.875 Y-1.499 Z4.131 </boundaryPoint>)
(<boundaryPoint> X-6.215 Y-1.766 Z4.131 </boundaryPoint>)
(<boundaryPoint> X-7.35 Y-2.525 Z4.131 </boundaryPoint>)
(<boundaryPoint> X-8.109 Y-3.66 Z4.131 </boundaryPoint>)
(<boundaryPoint> X-8.376 Y-5.0 Z4.131 </boundaryPoint>)
(<boundaryPoint> X-8.109 Y-6.34 Z4.131 </boundaryPoint>)
(<boundaryPoint> X-7.35 Y-7.475 Z4.131 </boundaryPoint>)
(<boundaryPoint> X-6.215 Y-8.234 Z4.131 </boundaryPoint>)
(<boundaryPoint> X-4.875 Y-8.501 Z4.131 </boundaryPoint>)
(<loop> inner )
G1 X-4.71 Y3.96 Z4.13 F4200.0
G1 X-4.93 Y-3.91 Z4.13 F4200.0
G1 X-5.99 Y-6.78 Z4.13 F4200.0
G1 F1200.0
G1 E252.251
G1 F4200.0
M101
G1 X-6.33 Y-6.45 Z4.13 F4800.0 E252.276
G1 X-6.72 Y-6.06 Z4.13 F4800.0 E252.304
G1 X-7.0 Y-5.0 Z4.13 F4800.0 E252.363
G1 X-6.72 Y-3.94 Z4.13 F4800.0 E252.421
G1 X-5.94 Y-3.16 Z4.13 F4800.0 E252.479
G1 X-4.88 Y-2.88 Z4.13 F4800.0 E252.537
G1 X-3.81 Y-3.16 Z4.13 F4800.0 E252.595
G1 X-3.04 Y-3.94 Z4.13 F4800.0 E252.653
G1 X-2.75 Y-5.0 Z4.13 F4800.0 E252.711
G1 X-3.04 Y-6.06 Z4.13 F4800.0 E252.769
G1 X-3.81 Y-6.84 Z4.13 F4800.0 E252.827
G1 X-4.88 Y-7.12 Z4.13 F4800.0 E252.885
G1 X-5.94 Y-6.84 Z4.13 F4800.0 E252.943
G1 X-5.99 Y-6.78 Z4.13 F4800.0 E252.948
G1 F1200.0
G1 E252.753
G1 F4800.0
M103
(</loop>)
(<loop> outer )
G1 X-7.18 Y-6.65 Z4.13 F4200.0
G1 F1200.0
G1 E252.948
G1 F4200.0
M101
G1 X-6.92 Y-7.04 Z4.13 F4800.0 E252.973
G1 X-5.98 Y-7.67 Z4.13 F4800.0 E253.032
G1 X-4.88 Y-7.89 Z4.13 F4800.0 E253.092
G1 X-3.77 Y-7.67 Z4.13 F4800.0 E253.151
G1 X-2.83 Y-7.04 Z4.13 F4800.0 E253.211
G1 X-2.21 Y-6.11 Z4.13 F4800.0 E253.27
G1 X-1.99 Y-5.0 Z4.13 F4800.0 E253.33
G1 X-2.21 Y-3.89 Z4.13 F4800.0 E253.389
G1 X-2.83 Y-2.96 Z4.13 F4800.0 E253.449
G1 X-3.77 Y-2.33 Z4.13 F4800.0 E253.508
G1 X-4.88 Y-2.11 Z4.13 F4800.0 E253.568
G1 X-5.98 Y-2.33 Z4.13 F4800.0 E253.628
G1 X-6.92 Y-2.96 Z4.13 F4800.0 E253.687
G1 X-7.54 Y-3.89 Z4.13 F4800.0 E253.747
G1 X-7.76 Y-5.0 Z4.13 F4800.0 E253.806
G1 X-7.54 Y-6.11 Z4.13 F4800.0 E253.866
G1 X-7.18 Y-6.65 Z4.13 F4800.0 E253.9
G1 F1200.0
G1 E253.9
G1 F4800.0
M103
(</loop>)
(<edge> outer )
;M108 R40.0
G1 X-7.47 Y-6.94 Z4.13 F4200.0
G1 F1200.0
G1 E253.9
G1 F4200.0
M101
G1 X-7.21 Y-7.33 Z4.13 F2400.0 E253.925
G1 X-6.14 Y-8.05 Z4.13 F2400.0 E253.993
G1 X-4.88 Y-8.3 Z4.13 F2400.0 E254.061
G1 X-3.61 Y-8.05 Z4.13 F2400.0 E254.129
G1 X-2.54 Y-7.33 Z4.13 F2400.0 E254.197
G1 X-1.83 Y-6.26 Z4.13 F2400.0 E254.265
G1 X-1.58 Y-5.0 Z4.13 F2400.0 E254.333
G1 X-1.83 Y-3.74 Z4.13 F2400.0 E254.401
G1 X-2.54 Y-2.67 Z4.13 F2400.0 E254.469
G1 X-3.61 Y-1.95 Z4.13 F2400.0 E254.537
G1 X-4.88 Y-1.7 Z4.13 F2400.0 E254.605
G1 X-6.14 Y-1.95 Z4.13 F2400.0 E254.673
G1 X-7.21 Y-2.67 Z4.13 F2400.0 E254.741
G1 X-7.92 Y-3.74 Z4.13 F2400.0 E254.809
G1 X-8.17 Y-5.0 Z4.13 F2400.0 E254.877
G1 X-7.92 Y-6.26 Z4.13 F2400.0 E254.945
G1 X-7.47 Y-6.94 Z4.13 F2400.0 E254.988
G1 F1200.0
G1 E254.166
G1 F2400.0
M103
(</edge>)
(</boundaryPerimeter>)
(<nestedRing>)
(<boundaryPerimeter>)
(<boundaryPoint> X-4.875 Y-6.503 Z4.131 </boundaryPoint>)
(<boundaryPoint> X-5.626 Y-6.302 Z4.131 </boundaryPoint>)
(<boundaryPoint> X-6.177 Y-5.752 Z4.131 </boundaryPoint>)
(<boundaryPoint> X-6.378 Y-5.0 Z4.131 </boundaryPoint>)
(<boundaryPoint> X-6.177 Y-4.248 Z4.131 </boundaryPoint>)
(<boundaryPoint> X-5.626 Y-3.698 Z4.131 </boundaryPoint>)
(<boundaryPoint> X-4.875 Y-3.497 Z4.131 </boundaryPoint>)
(<boundaryPoint> X-4.123 Y-3.698 Z4.131 </boundaryPoint>)
(<boundaryPoint> X-3.573 Y-4.248 Z4.131 </boundaryPoint>)
(<boundaryPoint> X-3.372 Y-5.0 Z4.131 </boundaryPoint>)
(<boundaryPoint> X-3.573 Y-5.752 Z4.131 </boundaryPoint>)
(<boundaryPoint> X-4.123 Y-6.302 Z4.131 </boundaryPoint>)
(<edge> inner )
G1 X-5.7 Y-6.49 Z4.13 F4200.0
G1 F1200.0
G1 E254.988
G1 F4200.0
M101
G1 X-5.73 Y-6.48 Z4.13 F2400.0 E254.989
G1 X-6.05 Y-6.17 Z4.13 F2400.0 E255.012
G1 X-6.36 Y-5.86 Z4.13 F2400.0 E255.036
G1 X-6.59 Y-5.0 Z4.13 F2400.0 E255.082
G1 X-6.36 Y-4.14 Z4.13 F2400.0 E255.129
G1 X-5.73 Y-3.52 Z4.13 F2400.0 E255.176
G1 X-4.88 Y-3.29 Z4.13 F2400.0 E255.223
G1 X-4.02 Y-3.52 Z4.13 F2400.0 E255.27
G1 X-3.39 Y-4.14 Z4.13 F2400.0 E255.316
G1 X-3.17 Y-5.0 Z4.13 F2400.0 E255.363
G1 X-3.39 Y-5.86 Z4.13 F2400.0 E255.41
G1 X-4.02 Y-6.48 Z4.13 F2400.0 E255.457
G1 X-4.88 Y-6.71 Z4.13 F2400.0 E255.503
G1 X-5.7 Y-6.49 Z4.13 F2400.0 E255.549
G1 F1200.0
G1 E254.549
G1 F2400.0
M103
(</edge>)
(</boundaryPerimeter>)
(</nestedRing>)
(<infill>)
(<infillBoundary>)
(<infillPoint> X-3.769 Y-7.669 Z2.565 </infillPoint>)
(<infillPoint> X-2.833 Y-7.042 Z2.565 </infillPoint>)
(<infillPoint> X-2.206 Y-6.106 Z2.565 </infillPoint>)
(<infillPoint> X-1.986 Y-5.0 Z2.565 </infillPoint>)
(<infillPoint> X-2.206 Y-3.894 Z2.565 </infillPoint>)
(<infillPoint> X-2.833 Y-2.958 Z2.565 </infillPoint>)
(<infillPoint> X-3.769 Y-2.331 Z2.565 </infillPoint>)
(<infillPoint> X-4.875 Y-2.111 Z2.565 </infillPoint>)
(<infillPoint> X-5.981 Y-2.331 Z2.565 </infillPoint>)
(<infillPoint> X-6.917 Y-2.958 Z2.565 </infillPoint>)
(<infillPoint> X-7.544 Y-3.894 Z2.565 </infillPoint>)
(<infillPoint> X-7.764 Y-5.0 Z2.565 </infillPoint>)
(<infillPoint> X-7.544 Y-6.106 Z2.565 </infillPoint>)
(<infillPoint> X-6.917 Y-7.042 Z2.565 </infillPoint>)
(<infillPoint> X-5.981 Y-7.669 Z2.565 </infillPoint>)
(<infillPoint> X-4.875 Y-7.889 Z2.565 </infillPoint>)
(</infillBoundary>)
(<infillBoundary>)
(<infillPoint> X-4.875 Y-7.124 Z2.565 </infillPoint>)
(<infillPoint> X-5.936 Y-6.84 Z2.565 </infillPoint>)
(<infillPoint> X-6.715 Y-6.063 Z2.565 </infillPoint>)
(<infillPoint> X-6.999 Y-5.0 Z2.565 </infillPoint>)
(<infillPoint> X-6.715 Y-3.937 Z2.565 </infillPoint>)
(<infillPoint> X-5.936 Y-3.16 Z2.565 </infillPoint>)
(<infillPoint> X-4.875 Y-2.876 Z2.565 </infillPoint>)
(<infillPoint> X-3.813 Y-3.16 Z2.565 </infillPoint>)
(<infillPoint> X-3.035 Y-3.938 Z2.565 </infillPoint>)
(<infillPoint> X-2.751 Y-5.0 Z2.565 </infillPoint>)
(<infillPoint> X-3.035 Y-6.062 Z2.565 </infillPoint>)
(<infillPoint> X-3.813 Y-6.84 Z2.565 </infillPoint>)
(</infillBoundary>)
;M108 R80.0
G1 X-6.76 Y-5.0 Z4.13 F4200.0
G1 X-4.86 Y-2.4 Z4.13 F4200.0
G1 F1200.0
G1 E255.549
G1 F4200.0
M101
G1 X-4.89 Y-2.4 Z4.13 F4800.0 E255.551
G1 X-5.67 Y-2.8 Z4.13 F4800.0 E255.597
G1 X-6.18 Y-2.8 Z4.13 F4800.0 E255.624
G1 X-6.37 Y-3.2 Z4.13 F4800.0 E255.647
G1 X-6.74 Y-3.2 Z4.13 F4800.0 E255.667
G1 X-6.77 Y-3.6 Z4.13 F4800.0 E255.688
G1 X-7.01 Y-3.6 Z4.13 F4800.0 E255.7
G1 X-7.02 Y-4.0 Z4.13 F4800.0 E255.721
G1 X-7.28 Y-4.0 Z4.13 F4800.0 E255.735
G1 X-7.36 Y-4.4 Z4.13 F4800.0 E255.757
G1 X-7.13 Y-4.4 Z4.13 F4800.0 E255.769
G1 X-7.24 Y-4.8 Z4.13 F4800.0 E255.791
G1 X-7.44 Y-4.8 Z4.13 F4800.0 E255.801
G1 X-7.44 Y-5.2 Z4.13 F4800.0 E255.822
G1 X-7.24 Y-5.2 Z4.13 F4800.0 E255.833
G1 X-7.13 Y-5.6 Z4.13 F4800.0 E255.855
G1 X-7.36 Y-5.6 Z4.13 F4800.0 E255.867
G1 X-7.28 Y-6.0 Z4.13 F4800.0 E255.889
G1 X-7.02 Y-6.0 Z4.13 F4800.0 E255.902
G1 X-7.01 Y-6.4 Z4.13 F4800.0 E255.923
G1 X-6.77 Y-6.4 Z4.13 F4800.0 E255.936
G1 X-6.74 Y-6.8 Z4.13 F4800.0 E255.957
G1 X-6.37 Y-6.8 Z4.13 F4800.0 E255.977
G1 X-6.18 Y-7.2 Z4.13 F4800.0 E256.0
G1 X-5.67 Y-7.2 Z4.13 F4800.0 E256.027
G1 X-4.89 Y-7.6 Z4.13 F4800.0 E256.073
G1 X-4.86 Y-7.6 Z4.13 F4800.0 E256.075
G1 X-4.08 Y-7.2 Z4.13 F4800.0 E256.122
G1 X-3.57 Y-7.2 Z4.13 F4800.0 E256.148
G1 X-3.38 Y-6.8 Z4.13 F4800.0 E256.172
G1 X-3.01 Y-6.8 Z4.13 F4800.0 E256.191
G1 X-2.98 Y-6.4 Z4.13 F4800.0 E256.212
G1 X-2.74 Y-6.4 Z4.13 F4800.0 E256.225
G1 X-2.73 Y-6.0 Z4.13 F4800.0 E256.246
M73 P29 (display progress)
G1 X-2.47 Y-6.0 Z4.13 F4800.0 E256.259
G1 X-2.39 Y-5.6 Z4.13 F4800.0 E256.281
G1 X-2.62 Y-5.6 Z4.13 F4800.0 E256.293
G1 X-2.52 Y-5.2 Z4.13 F4800.0 E256.315
G1 X-2.31 Y-5.2 Z4.13 F4800.0 E256.326
G1 X-2.31 Y-4.8 Z4.13 F4800.0 E256.347
G1 X-2.52 Y-4.8 Z4.13 F4800.0 E256.358
G1 X-2.62 Y-4.4 Z4.13 F4800.0 E256.38
G1 X-2.39 Y-4.4 Z4.13 F4800.0 E256.392
G1 X-2.47 Y-4.0 Z4.13 F4800.0 E256.413
G1 X-2.73 Y-4.0 Z4.13 F4800.0 E256.427
G1 X-2.74 Y-3.6 Z4.13 F4800.0 E256.448
G1 X-2.98 Y-3.6 Z4.13 F4800.0 E256.46
G1 X-3.01 Y-3.2 Z4.13 F4800.0 E256.482
G1 X-3.38 Y-3.2 Z4.13 F4800.0 E256.501
G1 X-3.57 Y-2.8 Z4.13 F4800.0 E256.525
G1 X-4.08 Y-2.8 Z4.13 F4800.0 E256.551
G1 F1200.0
G1 E255.551
G1 F4800.0
M103
(</infill>)
(</nestedRing>)
(<nestedRing>)
(<boundaryPerimeter>)
(<boundaryPoint> X-5.965 Y8.234 Z4.131 </boundaryPoint>)
(<boundaryPoint> X-7.1 Y7.475 Z4.131 </boundaryPoint>)
(<boundaryPoint> X-7.859 Y6.34 Z4.131 </boundaryPoint>)
(<boundaryPoint> X-8.126 Y5.0 Z4.131 </boundaryPoint>)
(<boundaryPoint> X-7.859 Y3.66 Z4.131 </boundaryPoint>)
(<boundaryPoint> X-7.1 Y2.525 Z4.131 </boundaryPoint>)
(<boundaryPoint> X-5.965 Y1.766 Z4.131 </boundaryPoint>)
(<boundaryPoint> X-4.625 Y1.499 Z4.131 </boundaryPoint>)
(<boundaryPoint> X-3.285 Y1.766 Z4.131 </boundaryPoint>)
(<boundaryPoint> X-2.15 Y2.525 Z4.131 </boundaryPoint>)
(<boundaryPoint> X-1.391 Y3.66 Z4.131 </boundaryPoint>)
(<boundaryPoint> X-1.124 Y5.0 Z4.131 </boundaryPoint>)
(<boundaryPoint> X-1.391 Y6.34 Z4.131 </boundaryPoint>)
(<boundaryPoint> X-2.15 Y7.475 Z4.131 </boundaryPoint>)
(<boundaryPoint> X-3.285 Y8.234 Z4.131 </boundaryPoint>)
(<boundaryPoint> X-4.625 Y8.501 Z4.131 </boundaryPoint>)
(<loop> inner )
G1 X-5.24 Y-3.87 Z4.13 F4200.0
G1 X-4.42 Y3.9 Z4.13 F4200.0
G1 X-4.17 Y3.0 Z4.13 F4200.0
G1 F1200.0
G1 E256.551
G1 F4200.0
M101
G1 X-4.63 Y2.88 Z4.13 F4800.0 E256.576
G1 X-5.69 Y3.16 Z4.13 F4800.0 E256.634
G1 X-6.47 Y3.94 Z4.13 F4800.0 E256.692
G1 X-6.75 Y5.0 Z4.13 F4800.0 E256.75
G1 X-6.47 Y6.06 Z4.13 F4800.0 E256.808
G1 X-5.69 Y6.84 Z4.13 F4800.0 E256.867
G1 X-4.63 Y7.12 Z4.13 F4800.0 E256.925
G1 X-3.56 Y6.84 Z4.13 F4800.0 E256.983
G1 X-2.79 Y6.06 Z4.13 F4800.0 E257.041
G1 X-2.5 Y5.0 Z4.13 F4800.0 E257.099
G1 X-2.79 Y3.94 Z4.13 F4800.0 E257.157
G1 X-3.56 Y3.16 Z4.13 F4800.0 E257.215
G1 X-4.17 Y3.0 Z4.13 F4800.0 E257.248
G1 F1200.0
G1 E257.033
G1 F4800.0
M103
(</loop>)
(<loop> outer )
G1 X-5.09 Y2.2 Z4.13 F4200.0
G1 F1200.0
G1 E257.248
G1 F4200.0
M101
G1 X-4.63 Y2.11 Z4.13 F4800.0 E257.273
G1 X-3.52 Y2.33 Z4.13 F4800.0 E257.333
G1 X-2.58 Y2.96 Z4.13 F4800.0 E257.392
G1 X-1.96 Y3.89 Z4.13 F4800.0 E257.452
G1 X-1.74 Y5.0 Z4.13 F4800.0 E257.511
G1 X-1.96 Y6.11 Z4.13 F4800.0 E257.571
G1 X-2.58 Y7.04 Z4.13 F4800.0 E257.63
G1 X-3.52 Y7.67 Z4.13 F4800.0 E257.69
G1 X-4.63 Y7.89 Z4.13 F4800.0 E257.75
G1 X-5.73 Y7.67 Z4.13 F4800.0 E257.809
G1 X-6.67 Y7.04 Z4.13 F4800.0 E257.869
G1 X-7.29 Y6.11 Z4.13 F4800.0 E257.928
G1 X-7.51 Y5.0 Z4.13 F4800.0 E257.988
G1 X-7.29 Y3.89 Z4.13 F4800.0 E258.047
G1 X-6.67 Y2.96 Z4.13 F4800.0 E258.107
G1 X-5.73 Y2.33 Z4.13 F4800.0 E258.166
G1 X-5.09 Y2.2 Z4.13 F4800.0 E258.201
G1 F1200.0
G1 E258.201
G1 F4800.0
M103
(</loop>)
(<edge> outer )
;M108 R40.0
G1 X-5.09 Y1.8 Z4.13 F4200.0
G1 F1200.0
G1 E258.201
G1 F4200.0
M101
G1 X-4.63 Y1.7 Z4.13 F2400.0 E258.226
G1 X-3.36 Y1.95 Z4.13 F2400.0 E258.294
G1 X-2.29 Y2.67 Z4.13 F2400.0 E258.362
G1 X-1.58 Y3.74 Z4.13 F2400.0 E258.43
G1 X-1.33 Y5.0 Z4.13 F2400.0 E258.498
G1 X-1.58 Y6.26 Z4.13 F2400.0 E258.566
G1 X-2.29 Y7.33 Z4.13 F2400.0 E258.634
G1 X-3.36 Y8.05 Z4.13 F2400.0 E258.701
G1 X-4.63 Y8.3 Z4.13 F2400.0 E258.769
G1 X-5.89 Y8.05 Z4.13 F2400.0 E258.837
G1 X-6.96 Y7.33 Z4.13 F2400.0 E258.905
G1 X-7.67 Y6.26 Z4.13 F2400.0 E258.973
G1 X-7.92 Y5.0 Z4.13 F2400.0 E259.041
G1 X-7.67 Y3.74 Z4.13 F2400.0 E259.109
G1 X-6.96 Y2.67 Z4.13 F2400.0 E259.177
G1 X-5.89 Y1.95 Z4.13 F2400.0 E259.245
G1 X-5.09 Y1.8 Z4.13 F2400.0 E259.288
G1 F1200.0
G1 E258.428
G1 F2400.0
M103
(</edge>)
(</boundaryPerimeter>)
(<nestedRing>)
(<boundaryPerimeter>)
(<boundaryPoint> X-5.927 Y5.752 Z4.131 </boundaryPoint>)
(<boundaryPoint> X-5.377 Y6.302 Z4.131 </boundaryPoint>)
(<boundaryPoint> X-4.625 Y6.503 Z4.131 </boundaryPoint>)
(<boundaryPoint> X-3.873 Y6.302 Z4.131 </boundaryPoint>)
(<boundaryPoint> X-3.323 Y5.752 Z4.131 </boundaryPoint>)
(<boundaryPoint> X-3.122 Y5.0 Z4.131 </boundaryPoint>)
(<boundaryPoint> X-3.323 Y4.248 Z4.131 </boundaryPoint>)
(<boundaryPoint> X-3.873 Y3.698 Z4.131 </boundaryPoint>)
(<boundaryPoint> X-4.625 Y3.497 Z4.131 </boundaryPoint>)
(<boundaryPoint> X-5.377 Y3.698 Z4.131 </boundaryPoint>)
(<boundaryPoint> X-5.927 Y4.248 Z4.131 </boundaryPoint>)
(<boundaryPoint> X-6.128 Y5.0 Z4.131 </boundaryPoint>)
(<edge> inner )
G1 X-4.17 Y3.41 Z4.13 F4200.0
G1 F1200.0
G1 E259.288
G1 F4200.0
M101
G1 X-4.63 Y3.29 Z4.13 F2400.0 E259.313
G1 X-5.48 Y3.52 Z4.13 F2400.0 E259.36
G1 X-6.11 Y4.14 Z4.13 F2400.0 E259.407
G1 X-6.34 Y5.0 Z4.13 F2400.0 E259.453
G1 X-6.11 Y5.86 Z4.13 F2400.0 E259.5
G1 X-5.48 Y6.48 Z4.13 F2400.0 E259.547
G1 X-4.63 Y6.71 Z4.13 F2400.0 E259.594
G1 X-3.77 Y6.48 Z4.13 F2400.0 E259.64
G1 X-3.14 Y5.86 Z4.13 F2400.0 E259.687
G1 X-2.92 Y5.0 Z4.13 F2400.0 E259.734
G1 X-3.14 Y4.14 Z4.13 F2400.0 E259.781
G1 X-3.77 Y3.52 Z4.13 F2400.0 E259.827
G1 X-4.17 Y3.41 Z4.13 F2400.0 E259.849
G1 F1200.0
G1 E258.849
G1 F2400.0
M103
(</edge>)
(</boundaryPerimeter>)
(</nestedRing>)
(<infill>)
(<infillBoundary>)
(<infillPoint> X-5.731 Y7.669 Z2.565 </infillPoint>)
(<infillPoint> X-6.667 Y7.042 Z2.565 </infillPoint>)
(<infillPoint> X-7.294 Y6.106 Z2.565 </infillPoint>)
(<infillPoint> X-7.514 Y5.0 Z2.565 </infillPoint>)
(<infillPoint> X-7.294 Y3.894 Z2.565 </infillPoint>)
(<infillPoint> X-6.667 Y2.958 Z2.565 </infillPoint>)
(<infillPoint> X-5.731 Y2.331 Z2.565 </infillPoint>)
(<infillPoint> X-4.625 Y2.111 Z2.565 </infillPoint>)
(<infillPoint> X-3.519 Y2.331 Z2.565 </infillPoint>)
(<infillPoint> X-2.583 Y2.958 Z2.565 </infillPoint>)
(<infillPoint> X-1.956 Y3.894 Z2.565 </infillPoint>)
(<infillPoint> X-1.736 Y5.0 Z2.565 </infillPoint>)
(<infillPoint> X-1.956 Y6.106 Z2.565 </infillPoint>)
(<infillPoint> X-2.583 Y7.042 Z2.565 </infillPoint>)
(<infillPoint> X-3.519 Y7.669 Z2.565 </infillPoint>)
(<infillPoint> X-4.625 Y7.889 Z2.565 </infillPoint>)
(</infillBoundary>)
(<infillBoundary>)
(<infillPoint> X-6.465 Y6.062 Z2.565 </infillPoint>)
(<infillPoint> X-5.687 Y6.84 Z2.565 </infillPoint>)
(<infillPoint> X-4.625 Y7.124 Z2.565 </infillPoint>)
(<infillPoint> X-3.563 Y6.84 Z2.565 </infillPoint>)
(<infillPoint> X-2.785 Y6.062 Z2.565 </infillPoint>)
(<infillPoint> X-2.501 Y5.0 Z2.565 </infillPoint>)
(<infillPoint> X-2.785 Y3.938 Z2.565 </infillPoint>)
(<infillPoint> X-3.563 Y3.16 Z2.565 </infillPoint>)
(<infillPoint> X-4.625 Y2.876 Z2.565 </infillPoint>)
(<infillPoint> X-5.687 Y3.16 Z2.565 </infillPoint>)
(<infillPoint> X-6.465 Y3.938 Z2.565 </infillPoint>)
(<infillPoint> X-6.749 Y5.0 Z2.565 </infillPoint>)
(</infillBoundary>)
;M108 R80.0
G1 X-2.14 Y4.4 Z4.13 F4200.0
G1 F1200.0
G1 E259.849
G1 F4200.0
M101
G1 X-2.37 Y4.4 Z4.13 F4800.0 E259.861
G1 X-2.48 Y4.0 Z4.13 F4800.0 E259.883
G1 X-2.22 Y4.0 Z4.13 F4800.0 E259.897
G1 X-2.49 Y3.6 Z4.13 F4800.0 E259.922
G1 X-2.73 Y3.6 Z4.13 F4800.0 E259.935
G1 X-2.76 Y3.2 Z4.13 F4800.0 E259.956
G1 X-3.13 Y3.2 Z4.13 F4800.0 E259.975
G1 X-3.32 Y2.8 Z4.13 F4800.0 E259.999
G1 X-3.83 Y2.8 Z4.13 F4800.0 E260.026
G1 X-4.61 Y2.4 Z4.13 F4800.0 E260.072
G1 X-4.64 Y2.4 Z4.13 F4800.0 E260.074
G1 X-5.43 Y2.8 Z4.13 F4800.0 E260.12
G1 X-5.93 Y2.8 Z4.13 F4800.0 E260.147
G1 X-6.12 Y3.2 Z4.13 F4800.0 E260.17
G1 X-6.49 Y3.2 Z4.13 F4800.0 E260.19
G1 X-6.52 Y3.6 Z4.13 F4800.0 E260.211
G1 X-6.76 Y3.6 Z4.13 F4800.0 E260.223
G1 X-6.77 Y4.0 Z4.13 F4800.0 E260.245
G1 X-7.03 Y4.0 Z4.13 F4800.0 E260.258
G1 X-7.11 Y4.4 Z4.13 F4800.0 E260.28
G1 X-6.88 Y4.4 Z4.13 F4800.0 E260.292
G1 X-6.99 Y4.8 Z4.13 F4800.0 E260.314
G1 X-7.19 Y4.8 Z4.13 F4800.0 E260.324
G1 X-7.19 Y5.2 Z4.13 F4800.0 E260.346
G1 X-6.99 Y5.2 Z4.13 F4800.0 E260.356
G1 X-6.88 Y5.6 Z4.13 F4800.0 E260.378
G1 X-7.11 Y5.6 Z4.13 F4800.0 E260.39
G1 X-7.03 Y6.0 Z4.13 F4800.0 E260.412
G1 X-6.77 Y6.0 Z4.13 F4800.0 E260.425
G1 X-6.76 Y6.4 Z4.13 F4800.0 E260.447
G1 X-6.52 Y6.4 Z4.13 F4800.0 E260.459
G1 X-6.49 Y6.8 Z4.13 F4800.0 E260.48
G1 X-6.12 Y6.8 Z4.13 F4800.0 E260.5
G1 X-5.93 Y7.2 Z4.13 F4800.0 E260.523
G1 X-5.43 Y7.2 Z4.13 F4800.0 E260.55
G1 X-4.64 Y7.6 Z4.13 F4800.0 E260.596
G1 X-4.61 Y7.6 Z4.13 F4800.0 E260.598
G1 X-3.83 Y7.2 Z4.13 F4800.0 E260.645
G1 X-3.32 Y7.2 Z4.13 F4800.0 E260.671
G1 X-3.13 Y6.8 Z4.13 F4800.0 E260.695
G1 X-2.76 Y6.8 Z4.13 F4800.0 E260.714
G1 X-2.73 Y6.4 Z4.13 F4800.0 E260.735
G1 X-2.49 Y6.4 Z4.13 F4800.0 E260.748
G1 X-2.48 Y6.0 Z4.13 F4800.0 E260.769
G1 X-2.22 Y6.0 Z4.13 F4800.0 E260.783
G1 X-2.14 Y5.6 Z4.13 F4800.0 E260.804
G1 X-2.37 Y5.6 Z4.13 F4800.0 E260.816
G1 X-2.27 Y5.2 Z4.13 F4800.0 E260.838
G1 X-2.06 Y5.2 Z4.13 F4800.0 E260.849
G1 X-2.06 Y4.8 Z4.13 F4800.0 E260.87
G1 X-2.27 Y4.8 Z4.13 F4800.0 E260.881
G1 F1200.0
G1 E259.881
G1 F4800.0
M103
(</infill>)
(</nestedRing>)
(<nestedRing>)
(<boundaryPerimeter>)
(<boundaryPoint> X3.535 Y1.766 Z4.131 </boundaryPoint>)
(<boundaryPoint> X4.875 Y1.499 Z4.131 </boundaryPoint>)
(<boundaryPoint> X6.215 Y1.766 Z4.131 </boundaryPoint>)
(<boundaryPoint> X7.35 Y2.525 Z4.131 </boundaryPoint>)
(<boundaryPoint> X8.109 Y3.66 Z4.131 </boundaryPoint>)
(<boundaryPoint> X8.376 Y5.0 Z4.131 </boundaryPoint>)
(<boundaryPoint> X8.109 Y6.34 Z4.131 </boundaryPoint>)
(<boundaryPoint> X7.35 Y7.475 Z4.131 </boundaryPoint>)
(<boundaryPoint> X6.215 Y8.234 Z4.131 </boundaryPoint>)
(<boundaryPoint> X4.875 Y8.501 Z4.131 </boundaryPoint>)
(<boundaryPoint> X3.535 Y8.234 Z4.131 </boundaryPoint>)
(<boundaryPoint> X2.4 Y7.475 Z4.131 </boundaryPoint>)
(<boundaryPoint> X1.641 Y6.34 Z4.131 </boundaryPoint>)
(<boundaryPoint> X1.374 Y5.0 Z4.131 </boundaryPoint>)
(<boundaryPoint> X1.641 Y3.66 Z4.131 </boundaryPoint>)
(<boundaryPoint> X2.4 Y2.525 Z4.131 </boundaryPoint>)
(<loop> inner )
G1 X-3.52 Y5.26 Z4.13 F4200.0
G1 X3.78 Y4.9 Z4.13 F4200.0
G1 X2.87 Y4.54 Z4.13 F4200.0
G1 F1200.0
G1 E260.881
G1 F4200.0
M101
G1 X2.75 Y5.0 Z4.13 F4800.0 E260.906
G1 X3.04 Y6.06 Z4.13 F4800.0 E260.964
G1 X3.81 Y6.84 Z4.13 F4800.0 E261.022
G1 X4.88 Y7.12 Z4.13 F4800.0 E261.08
G1 X5.94 Y6.84 Z4.13 F4800.0 E261.138
G1 X6.72 Y6.06 Z4.13 F4800.0 E261.196
G1 X7.0 Y5.0 Z4.13 F4800.0 E261.254
G1 X6.72 Y3.94 Z4.13 F4800.0 E261.312
G1 X5.94 Y3.16 Z4.13 F4800.0 E261.37
G1 X4.88 Y2.88 Z4.13 F4800.0 E261.428
G1 X3.81 Y3.16 Z4.13 F4800.0 E261.487
G1 X3.04 Y3.94 Z4.13 F4800.0 E261.545
G1 X2.87 Y4.54 Z4.13 F4800.0 E261.578
G1 F1200.0
G1 E261.363
G1 F4800.0
M103
(</loop>)
(<loop> outer )
G1 X2.08 Y5.46 Z4.13 F4200.0
G1 F1200.0
G1 E261.578
G1 F4200.0
M101
G1 X1.99 Y5.0 Z4.13 F4800.0 E261.603
G1 X2.21 Y3.89 Z4.13 F4800.0 E261.662
G1 X2.83 Y2.96 Z4.13 F4800.0 E261.722
G1 X3.77 Y2.33 Z4.13 F4800.0 E261.781
G1 X4.88 Y2.11 Z4.13 F4800.0 E261.841
G1 X5.98 Y2.33 Z4.13 F4800.0 E261.9
G1 X6.92 Y2.96 Z4.13 F4800.0 E261.96
G1 X7.54 Y3.89 Z4.13 F4800.0 E262.02
G1 X7.76 Y5.0 Z4.13 F4800.0 E262.079
G1 X7.54 Y6.11 Z4.13 F4800.0 E262.139
G1 X6.92 Y7.04 Z4.13 F4800.0 E262.198
G1 X5.98 Y7.67 Z4.13 F4800.0 E262.258
G1 X4.88 Y7.89 Z4.13 F4800.0 E262.317
G1 X3.77 Y7.67 Z4.13 F4800.0 E262.377
G1 X2.83 Y7.04 Z4.13 F4800.0 E262.436
G1 X2.21 Y6.11 Z4.13 F4800.0 E262.496
G1 X2.08 Y5.46 Z4.13 F4800.0 E262.53
G1 F1200.0
G1 E262.53
G1 F4800.0
M103
(</loop>)
(<edge> outer )
M73 P30 (display progress)
;M108 R40.0
G1 X1.67 Y5.46 Z4.13 F4200.0
G1 F1200.0
G1 E262.53
G1 F4200.0
M101
G1 X1.58 Y5.0 Z4.13 F2400.0 E262.555
G1 X1.83 Y3.74 Z4.13 F2400.0 E262.623
G1 X2.54 Y2.67 Z4.13 F2400.0 E262.691
G1 X3.61 Y1.95 Z4.13 F2400.0 E262.759
G1 X4.88 Y1.7 Z4.13 F2400.0 E262.827
G1 X6.14 Y1.95 Z4.13 F2400.0 E262.895
G1 X7.21 Y2.67 Z4.13 F2400.0 E262.963
G1 X7.92 Y3.74 Z4.13 F2400.0 E263.031
G1 X8.17 Y5.0 Z4.13 F2400.0 E263.099
G1 X7.92 Y6.26 Z4.13 F2400.0 E263.167
G1 X7.21 Y7.33 Z4.13 F2400.0 E263.235
G1 X6.14 Y8.05 Z4.13 F2400.0 E263.303
G1 X4.88 Y8.3 Z4.13 F2400.0 E263.371
G1 X3.61 Y8.05 Z4.13 F2400.0 E263.439
G1 X2.54 Y7.33 Z4.13 F2400.0 E263.507
G1 X1.83 Y6.26 Z4.13 F2400.0 E263.575
G1 X1.67 Y5.46 Z4.13 F2400.0 E263.618
G1 F1200.0
G1 E262.758
G1 F2400.0
M103
(</edge>)
(</boundaryPerimeter>)
(<nestedRing>)
(<boundaryPerimeter>)
(<boundaryPoint> X4.875 Y6.503 Z4.131 </boundaryPoint>)
(<boundaryPoint> X5.627 Y6.302 Z4.131 </boundaryPoint>)
(<boundaryPoint> X6.177 Y5.752 Z4.131 </boundaryPoint>)
(<boundaryPoint> X6.378 Y5.0 Z4.131 </boundaryPoint>)
(<boundaryPoint> X6.177 Y4.248 Z4.131 </boundaryPoint>)
(<boundaryPoint> X5.627 Y3.698 Z4.131 </boundaryPoint>)
(<boundaryPoint> X4.875 Y3.497 Z4.131 </boundaryPoint>)
(<boundaryPoint> X4.123 Y3.698 Z4.131 </boundaryPoint>)
(<boundaryPoint> X3.573 Y4.248 Z4.131 </boundaryPoint>)
(<boundaryPoint> X3.372 Y5.0 Z4.131 </boundaryPoint>)
(<boundaryPoint> X3.573 Y5.752 Z4.131 </boundaryPoint>)
(<boundaryPoint> X4.123 Y6.302 Z4.131 </boundaryPoint>)
(<edge> inner )
G1 X3.29 Y4.54 Z4.13 F4200.0
G1 F1200.0
G1 E263.618
G1 F4200.0
M101
G1 X3.17 Y5.0 Z4.13 F2400.0 E263.643
G1 X3.39 Y5.86 Z4.13 F2400.0 E263.689
G1 X4.02 Y6.48 Z4.13 F2400.0 E263.736
G1 X4.88 Y6.71 Z4.13 F2400.0 E263.783
G1 X5.73 Y6.48 Z4.13 F2400.0 E263.83
G1 X6.36 Y5.86 Z4.13 F2400.0 E263.876
G1 X6.59 Y5.0 Z4.13 F2400.0 E263.923
G1 X6.36 Y4.14 Z4.13 F2400.0 E263.97
G1 X5.73 Y3.52 Z4.13 F2400.0 E264.017
G1 X4.88 Y3.29 Z4.13 F2400.0 E264.063
G1 X4.02 Y3.52 Z4.13 F2400.0 E264.11
G1 X3.39 Y4.14 Z4.13 F2400.0 E264.157
G1 X3.29 Y4.54 Z4.13 F2400.0 E264.179
G1 F1200.0
G1 E263.179
G1 F2400.0
M103
(</edge>)
(</boundaryPerimeter>)
(</nestedRing>)
(<infill>)
(<infillBoundary>)
(<infillPoint> X3.769 Y2.331 Z2.565 </infillPoint>)
(<infillPoint> X4.875 Y2.111 Z2.565 </infillPoint>)
(<infillPoint> X5.981 Y2.331 Z2.565 </infillPoint>)
(<infillPoint> X6.917 Y2.958 Z2.565 </infillPoint>)
(<infillPoint> X7.544 Y3.894 Z2.565 </infillPoint>)
(<infillPoint> X7.764 Y5.0 Z2.565 </infillPoint>)
(<infillPoint> X7.544 Y6.106 Z2.565 </infillPoint>)
(<infillPoint> X6.917 Y7.042 Z2.565 </infillPoint>)
(<infillPoint> X5.981 Y7.669 Z2.565 </infillPoint>)
(<infillPoint> X4.875 Y7.889 Z2.565 </infillPoint>)
(<infillPoint> X3.769 Y7.669 Z2.565 </infillPoint>)
(<infillPoint> X2.833 Y7.042 Z2.565 </infillPoint>)
(<infillPoint> X2.206 Y6.106 Z2.565 </infillPoint>)
(<infillPoint> X1.986 Y5.0 Z2.565 </infillPoint>)
(<infillPoint> X2.206 Y3.894 Z2.565 </infillPoint>)
(<infillPoint> X2.833 Y2.958 Z2.565 </infillPoint>)
(</infillBoundary>)
(<infillBoundary>)
(<infillPoint> X4.875 Y7.124 Z2.565 </infillPoint>)
(<infillPoint> X5.937 Y6.84 Z2.565 </infillPoint>)
(<infillPoint> X6.715 Y6.062 Z2.565 </infillPoint>)
(<infillPoint> X6.999 Y5.0 Z2.565 </infillPoint>)
(<infillPoint> X6.715 Y3.938 Z2.565 </infillPoint>)
(<infillPoint> X5.937 Y3.16 Z2.565 </infillPoint>)
(<infillPoint> X4.875 Y2.876 Z2.565 </infillPoint>)
(<infillPoint> X3.813 Y3.16 Z2.565 </infillPoint>)
(<infillPoint> X3.035 Y3.938 Z2.565 </infillPoint>)
(<infillPoint> X2.751 Y5.0 Z2.565 </infillPoint>)
(<infillPoint> X3.035 Y6.062 Z2.565 </infillPoint>)
(<infillPoint> X3.813 Y6.84 Z2.565 </infillPoint>)
(</infillBoundary>)
;M108 R80.0
G1 X4.89 Y2.4 Z4.13 F4200.0
G1 F1200.0
G1 E264.179
G1 F4200.0
M101
G1 X4.86 Y2.4 Z4.13 F4800.0 E264.181
G1 X4.08 Y2.8 Z4.13 F4800.0 E264.227
G1 X3.57 Y2.8 Z4.13 F4800.0 E264.254
G1 X3.38 Y3.2 Z4.13 F4800.0 E264.277
G1 X3.01 Y3.2 Z4.13 F4800.0 E264.297
G1 X2.98 Y3.6 Z4.13 F4800.0 E264.318
G1 X2.74 Y3.6 Z4.13 F4800.0 E264.33
G1 X2.73 Y4.0 Z4.13 F4800.0 E264.352
G1 X2.47 Y4.0 Z4.13 F4800.0 E264.365
G1 X2.39 Y4.4 Z4.13 F4800.0 E264.387
G1 X2.62 Y4.4 Z4.13 F4800.0 E264.399
G1 X2.52 Y4.8 Z4.13 F4800.0 E264.421
G1 X2.31 Y4.8 Z4.13 F4800.0 E264.431
G1 X2.31 Y5.2 Z4.13 F4800.0 E264.453
G1 X2.52 Y5.2 Z4.13 F4800.0 E264.463
G1 X2.62 Y5.6 Z4.13 F4800.0 E264.485
G1 X2.39 Y5.6 Z4.13 F4800.0 E264.497
G1 X2.47 Y6.0 Z4.13 F4800.0 E264.519
G1 X2.73 Y6.0 Z4.13 F4800.0 E264.532
G1 X2.74 Y6.4 Z4.13 F4800.0 E264.554
G1 X2.98 Y6.4 Z4.13 F4800.0 E264.566
G1 X3.01 Y6.8 Z4.13 F4800.0 E264.587
G1 X3.38 Y6.8 Z4.13 F4800.0 E264.607
G1 X3.57 Y7.2 Z4.13 F4800.0 E264.63
G1 X4.08 Y7.2 Z4.13 F4800.0 E264.657
G1 X4.86 Y7.6 Z4.13 F4800.0 E264.703
G1 X4.89 Y7.6 Z4.13 F4800.0 E264.705
G1 X5.68 Y7.2 Z4.13 F4800.0 E264.752
G1 X6.18 Y7.2 Z4.13 F4800.0 E264.778
G1 X6.37 Y6.8 Z4.13 F4800.0 E264.802
G1 X6.74 Y6.8 Z4.13 F4800.0 E264.821
G1 X6.77 Y6.4 Z4.13 F4800.0 E264.842
G1 X7.01 Y6.4 Z4.13 F4800.0 E264.855
G1 X7.02 Y6.0 Z4.13 F4800.0 E264.876
G1 X7.28 Y6.0 Z4.13 F4800.0 E264.889
G1 X7.36 Y5.6 Z4.13 F4800.0 E264.911
G1 X7.13 Y5.6 Z4.13 F4800.0 E264.923
G1 X7.24 Y5.2 Z4.13 F4800.0 E264.945
G1 X7.44 Y5.2 Z4.13 F4800.0 E264.956
G1 X7.44 Y4.8 Z4.13 F4800.0 E264.977
G1 X7.24 Y4.8 Z4.13 F4800.0 E264.988
G1 X7.13 Y4.4 Z4.13 F4800.0 E265.01
G1 X7.36 Y4.4 Z4.13 F4800.0 E265.022
G1 X7.28 Y4.0 Z4.13 F4800.0 E265.043
G1 X7.02 Y4.0 Z4.13 F4800.0 E265.057
G1 X7.01 Y3.6 Z4.13 F4800.0 E265.078
G1 X6.77 Y3.6 Z4.13 F4800.0 E265.09
G1 X6.74 Y3.2 Z4.13 F4800.0 E265.112
G1 X6.37 Y3.2 Z4.13 F4800.0 E265.131
G1 X6.18 Y2.8 Z4.13 F4800.0 E265.155
G1 X5.68 Y2.8 Z4.13 F4800.0 E265.181
G1 F1200.0
G1 E264.181
G1 F4800.0
M103
(</infill>)
(</nestedRing>)
(<nestedRing>)
(<boundaryPerimeter>)
(<boundaryPoint> X7.859 Y-3.66 Z4.131 </boundaryPoint>)
(<boundaryPoint> X7.1 Y-2.525 Z4.131 </boundaryPoint>)
(<boundaryPoint> X5.965 Y-1.766 Z4.131 </boundaryPoint>)
(<boundaryPoint> X4.625 Y-1.499 Z4.131 </boundaryPoint>)
(<boundaryPoint> X3.285 Y-1.766 Z4.131 </boundaryPoint>)
(<boundaryPoint> X2.15 Y-2.525 Z4.131 </boundaryPoint>)
(<boundaryPoint> X1.391 Y-3.66 Z4.131 </boundaryPoint>)
(<boundaryPoint> X1.124 Y-5.0 Z4.131 </boundaryPoint>)
(<boundaryPoint> X1.391 Y-6.34 Z4.131 </boundaryPoint>)
(<boundaryPoint> X2.15 Y-7.475 Z4.131 </boundaryPoint>)
(<boundaryPoint> X3.285 Y-8.234 Z4.131 </boundaryPoint>)
(<boundaryPoint> X4.625 Y-8.501 Z4.131 </boundaryPoint>)
(<boundaryPoint> X5.965 Y-8.234 Z4.131 </boundaryPoint>)
(<boundaryPoint> X7.1 Y-7.475 Z4.131 </boundaryPoint>)
(<boundaryPoint> X7.859 Y-6.34 Z4.131 </boundaryPoint>)
(<boundaryPoint> X8.126 Y-5.0 Z4.131 </boundaryPoint>)
(<loop> inner )
G1 X5.06 Y3.9 Z4.13 F4200.0
G1 X4.47 Y-3.9 Z4.13 F4200.0
G1 X4.17 Y-3.0 Z4.13 F4200.0
G1 F1200.0
G1 E265.181
G1 F4200.0
M101
G1 X4.63 Y-2.88 Z4.13 F4800.0 E265.206
G1 X5.69 Y-3.16 Z4.13 F4800.0 E265.264
G1 X6.47 Y-3.94 Z4.13 F4800.0 E265.322
G1 X6.75 Y-5.0 Z4.13 F4800.0 E265.38
G1 X6.47 Y-6.06 Z4.13 F4800.0 E265.438
G1 X5.69 Y-6.84 Z4.13 F4800.0 E265.497
G1 X4.63 Y-7.12 Z4.13 F4800.0 E265.555
G1 X3.56 Y-6.84 Z4.13 F4800.0 E265.613
G1 X2.79 Y-6.06 Z4.13 F4800.0 E265.671
G1 X2.5 Y-5.0 Z4.13 F4800.0 E265.729
G1 X2.79 Y-3.94 Z4.13 F4800.0 E265.787
G1 X3.56 Y-3.16 Z4.13 F4800.0 E265.845
G1 X4.17 Y-3.0 Z4.13 F4800.0 E265.878
G1 F1200.0
G1 E265.663
G1 F4800.0
M103
(</loop>)
(<loop> outer )
G1 X5.09 Y-2.2 Z4.13 F4200.0
G1 F1200.0
G1 E265.878
G1 F4200.0
M101
G1 X4.63 Y-2.11 Z4.13 F4800.0 E265.903
G1 X3.52 Y-2.33 Z4.13 F4800.0 E265.963
G1 X2.58 Y-2.96 Z4.13 F4800.0 E266.022
G1 X1.96 Y-3.89 Z4.13 F4800.0 E266.082
G1 X1.74 Y-5.0 Z4.13 F4800.0 E266.141
G1 X1.96 Y-6.11 Z4.13 F4800.0 E266.201
G1 X2.58 Y-7.04 Z4.13 F4800.0 E266.26
G1 X3.52 Y-7.67 Z4.13 F4800.0 E266.32
G1 X4.63 Y-7.89 Z4.13 F4800.0 E266.38
G1 X5.73 Y-7.67 Z4.13 F4800.0 E266.439
G1 X6.67 Y-7.04 Z4.13 F4800.0 E266.499
G1 X7.29 Y-6.11 Z4.13 F4800.0 E266.558
G1 X7.51 Y-5.0 Z4.13 F4800.0 E266.618
G1 X7.29 Y-3.89 Z4.13 F4800.0 E266.677
G1 X6.67 Y-2.96 Z4.13 F4800.0 E266.737
G1 X5.73 Y-2.33 Z4.13 F4800.0 E266.796
G1 X5.09 Y-2.2 Z4.13 F4800.0 E266.831
G1 F1200.0
G1 E266.831
G1 F4800.0
M103
(</loop>)
(<edge> outer )
;M108 R40.0
G1 X5.09 Y-1.8 Z4.13 F4200.0
G1 F1200.0
G1 E266.831
G1 F4200.0
M101
G1 X4.63 Y-1.7 Z4.13 F2400.0 E266.856
G1 X3.36 Y-1.95 Z4.13 F2400.0 E266.924
G1 X2.29 Y-2.67 Z4.13 F2400.0 E266.992
G1 X1.58 Y-3.74 Z4.13 F2400.0 E267.06
G1 X1.33 Y-5.0 Z4.13 F2400.0 E267.128
G1 X1.58 Y-6.26 Z4.13 F2400.0 E267.196
G1 X2.29 Y-7.33 Z4.13 F2400.0 E267.264
G1 X3.36 Y-8.05 Z4.13 F2400.0 E267.332
G1 X4.63 Y-8.3 Z4.13 F2400.0 E267.399
G1 X5.89 Y-8.05 Z4.13 F2400.0 E267.467
G1 X6.96 Y-7.33 Z4.13 F2400.0 E267.535
G1 X7.67 Y-6.26 Z4.13 F2400.0 E267.603
G1 X7.92 Y-5.0 Z4.13 F2400.0 E267.671
G1 X7.67 Y-3.74 Z4.13 F2400.0 E267.739
G1 X6.96 Y-2.67 Z4.13 F2400.0 E267.807
G1 X5.89 Y-1.95 Z4.13 F2400.0 E267.875
G1 X5.09 Y-1.8 Z4.13 F2400.0 E267.918
G1 F1200.0
G1 E267.058
G1 F2400.0
M103
(</edge>)
(</boundaryPerimeter>)
(<nestedRing>)
(<boundaryPerimeter>)
(<boundaryPoint> X5.377 Y-3.698 Z4.131 </boundaryPoint>)
(<boundaryPoint> X5.927 Y-4.248 Z4.131 </boundaryPoint>)
(<boundaryPoint> X6.128 Y-5.0 Z4.131 </boundaryPoint>)
(<boundaryPoint> X5.927 Y-5.752 Z4.131 </boundaryPoint>)
(<boundaryPoint> X5.377 Y-6.302 Z4.131 </boundaryPoint>)
(<boundaryPoint> X4.625 Y-6.503 Z4.131 </boundaryPoint>)
(<boundaryPoint> X3.873 Y-6.302 Z4.131 </boundaryPoint>)
(<boundaryPoint> X3.323 Y-5.752 Z4.131 </boundaryPoint>)
(<boundaryPoint> X3.122 Y-5.0 Z4.131 </boundaryPoint>)
(<boundaryPoint> X3.323 Y-4.248 Z4.131 </boundaryPoint>)
(<boundaryPoint> X3.873 Y-3.698 Z4.131 </boundaryPoint>)
(<boundaryPoint> X4.625 Y-3.497 Z4.131 </boundaryPoint>)
(<edge> inner )
G1 X4.17 Y-3.41 Z4.13 F4200.0
G1 F1200.0
G1 E267.918
G1 F4200.0
M101
G1 X4.63 Y-3.29 Z4.13 F2400.0 E267.943
G1 X5.48 Y-3.52 Z4.13 F2400.0 E267.99
G1 X6.11 Y-4.14 Z4.13 F2400.0 E268.037
G1 X6.34 Y-5.0 Z4.13 F2400.0 E268.083
G1 X6.11 Y-5.86 Z4.13 F2400.0 E268.13
G1 X5.48 Y-6.48 Z4.13 F2400.0 E268.177
G1 X4.63 Y-6.71 Z4.13 F2400.0 E268.224
G1 X3.77 Y-6.48 Z4.13 F2400.0 E268.27
G1 X3.14 Y-5.86 Z4.13 F2400.0 E268.317
G1 X2.92 Y-5.0 Z4.13 F2400.0 E268.364
G1 X3.14 Y-4.14 Z4.13 F2400.0 E268.411
G1 X3.77 Y-3.52 Z4.13 F2400.0 E268.457
G1 X4.17 Y-3.41 Z4.13 F2400.0 E268.479
G1 F1200.0
G1 E268.361
G1 F2400.0
M103
(</edge>)
(</boundaryPerimeter>)
(</nestedRing>)
(<infill>)
(<infillBoundary>)
(<infillPoint> X7.294 Y-3.894 Z2.565 </infillPoint>)
(<infillPoint> X6.667 Y-2.958 Z2.565 </infillPoint>)
(<infillPoint> X5.731 Y-2.331 Z2.565 </infillPoint>)
(<infillPoint> X4.625 Y-2.111 Z2.565 </infillPoint>)
(<infillPoint> X3.519 Y-2.331 Z2.565 </infillPoint>)
(<infillPoint> X2.583 Y-2.958 Z2.565 </infillPoint>)
(<infillPoint> X1.956 Y-3.894 Z2.565 </infillPoint>)
(<infillPoint> X1.736 Y-5.0 Z2.565 </infillPoint>)
(<infillPoint> X1.956 Y-6.106 Z2.565 </infillPoint>)
(<infillPoint> X2.583 Y-7.042 Z2.565 </infillPoint>)
(<infillPoint> X3.519 Y-7.669 Z2.565 </infillPoint>)
(<infillPoint> X4.625 Y-7.889 Z2.565 </infillPoint>)
(<infillPoint> X5.731 Y-7.669 Z2.565 </infillPoint>)
(<infillPoint> X6.667 Y-7.042 Z2.565 </infillPoint>)
(<infillPoint> X7.294 Y-6.106 Z2.565 </infillPoint>)
(<infillPoint> X7.514 Y-5.0 Z2.565 </infillPoint>)
(</infillBoundary>)
(<infillBoundary>)
(<infillPoint> X5.687 Y-3.16 Z2.565 </infillPoint>)
(<infillPoint> X6.465 Y-3.938 Z2.565 </infillPoint>)
(<infillPoint> X6.749 Y-5.0 Z2.565 </infillPoint>)
(<infillPoint> X6.465 Y-6.062 Z2.565 </infillPoint>)
(<infillPoint> X5.687 Y-6.84 Z2.565 </infillPoint>)
(<infillPoint> X4.625 Y-7.124 Z2.565 </infillPoint>)
M73 P31 (display progress)
(<infillPoint> X3.563 Y-6.84 Z2.565 </infillPoint>)
(<infillPoint> X2.785 Y-6.062 Z2.565 </infillPoint>)
(<infillPoint> X2.501 Y-5.0 Z2.565 </infillPoint>)
(<infillPoint> X2.785 Y-3.938 Z2.565 </infillPoint>)
(<infillPoint> X3.563 Y-3.16 Z2.565 </infillPoint>)
(<infillPoint> X4.625 Y-2.876 Z2.565 </infillPoint>)
(</infillBoundary>)
;M108 R80.0
G1 X4.64 Y-2.4 Z4.13 F4200.0
G1 F1200.0
G1 E268.479
G1 F4200.0
M101
G1 X4.61 Y-2.4 Z4.13 F4800.0 E268.481
G1 X3.83 Y-2.8 Z4.13 F4800.0 E268.528
G1 X3.32 Y-2.8 Z4.13 F4800.0 E268.554
G1 X3.13 Y-3.2 Z4.13 F4800.0 E268.578
G1 X2.76 Y-3.2 Z4.13 F4800.0 E268.597
G1 X2.73 Y-3.6 Z4.13 F4800.0 E268.618
G1 X2.49 Y-3.6 Z4.13 F4800.0 E268.631
G1 X2.48 Y-4.0 Z4.13 F4800.0 E268.652
G1 X2.22 Y-4.0 Z4.13 F4800.0 E268.666
G1 X2.14 Y-4.4 Z4.13 F4800.0 E268.687
G1 X2.37 Y-4.4 Z4.13 F4800.0 E268.699
G1 X2.27 Y-4.8 Z4.13 F4800.0 E268.721
G1 X2.06 Y-4.8 Z4.13 F4800.0 E268.732
G1 X2.06 Y-5.2 Z4.13 F4800.0 E268.753
G1 X2.27 Y-5.2 Z4.13 F4800.0 E268.764
G1 X2.37 Y-5.6 Z4.13 F4800.0 E268.786
G1 X2.14 Y-5.6 Z4.13 F4800.0 E268.798
G1 X2.22 Y-6.0 Z4.13 F4800.0 E268.819
G1 X2.48 Y-6.0 Z4.13 F4800.0 E268.833
G1 X2.49 Y-6.4 Z4.13 F4800.0 E268.854
G1 X2.73 Y-6.4 Z4.13 F4800.0 E268.867
G1 X2.76 Y-6.8 Z4.13 F4800.0 E268.888
G1 X3.13 Y-6.8 Z4.13 F4800.0 E268.907
G1 X3.32 Y-7.2 Z4.13 F4800.0 E268.931
G1 X3.83 Y-7.2 Z4.13 F4800.0 E268.957
G1 X4.61 Y-7.6 Z4.13 F4800.0 E269.004
G1 X4.64 Y-7.6 Z4.13 F4800.0 E269.006
G1 X5.43 Y-7.2 Z4.13 F4800.0 E269.052
G1 X5.93 Y-7.2 Z4.13 F4800.0 E269.079
G1 X6.12 Y-6.8 Z4.13 F4800.0 E269.102
G1 X6.49 Y-6.8 Z4.13 F4800.0 E269.122
G1 X6.52 Y-6.4 Z4.13 F4800.0 E269.143
G1 X6.76 Y-6.4 Z4.13 F4800.0 E269.155
G1 X6.77 Y-6.0 Z4.13 F4800.0 E269.176
G1 X7.03 Y-6.0 Z4.13 F4800.0 E269.19
G1 X7.11 Y-5.6 Z4.13 F4800.0 E269.212
G1 X6.88 Y-5.6 Z4.13 F4800.0 E269.224
G1 X6.99 Y-5.2 Z4.13 F4800.0 E269.246
G1 X7.19 Y-5.2 Z4.13 F4800.0 E269.256
G1 X7.19 Y-4.8 Z4.13 F4800.0 E269.277
G1 X6.99 Y-4.8 Z4.13 F4800.0 E269.288
G1 X6.88 Y-4.4 Z4.13 F4800.0 E269.31
G1 X7.11 Y-4.4 Z4.13 F4800.0 E269.322
G1 X7.03 Y-4.0 Z4.13 F4800.0 E269.344
G1 X6.77 Y-4.0 Z4.13 F4800.0 E269.357
G1 X6.76 Y-3.6 Z4.13 F4800.0 E269.378
G1 X6.52 Y-3.6 Z4.13 F4800.0 E269.391
G1 X6.49 Y-3.2 Z4.13 F4800.0 E269.412
G1 X6.12 Y-3.2 Z4.13 F4800.0 E269.432
G1 X5.93 Y-2.8 Z4.13 F4800.0 E269.455
G1 X5.43 Y-2.8 Z4.13 F4800.0 E269.482
G1 F1200.0
G1 E268.482
G1 F4800.0
M103
(</infill>)
(</nestedRing>)
(</rotation>)
(</layer>)
(<layer> 4.401 )
(<supportLayer>)
;M108 R56.0
G1 X3.49 Y-5.39 Z4.4 F4200.0
G1 X-3.78 Y-4.85 Z4.4 F4200.0
G1 X-5.86 Y-5.4 Z4.4 F4200.0
G1 F1200.0
G1 E269.482
G1 F4200.0
M101
G1 X-3.9 Y-5.4 Z4.4 F4800.0 E269.554
G1 F1200.0
G1 E268.554
G1 F4800.0
M103
G1 X-3.76 Y-4.73 Z4.4 F4200.0
G1 X3.53 Y-5.1 Z4.4 F4200.0
G1 X3.65 Y-5.4 Z4.4 F4200.0
G1 F1200.0
G1 E269.554
G1 F4200.0
M101
G1 X5.61 Y-5.4 Z4.4 F4800.0 E269.627
G1 F1200.0
G1 E268.627
G1 F4800.0
M103
G1 X4.65 Y-3.95 Z4.4 F4200.0
G1 X4.95 Y3.91 Z4.4 F4200.0
G1 X5.86 Y5.4 Z4.4 F4200.0
G1 F1200.0
G1 E269.627
G1 F4200.0
M101
G1 X3.9 Y5.4 Z4.4 F4800.0 E269.699
G1 F1200.0
G1 E268.699
G1 F4800.0
M103
G1 X3.76 Y4.73 Z4.4 F4200.0
G1 X-3.53 Y5.1 Z4.4 F4200.0
G1 X-3.65 Y5.4 Z4.4 F4200.0
G1 F1200.0
G1 E269.699
G1 F4200.0
M101
G1 X-5.61 Y5.4 Z4.4 F4800.0 E269.772
G1 F1200.0
G1 E268.772
G1 F4800.0
M103
;M108 R80.0
(</supportLayer>)
(<rotation> (6.12323399574e-17+1j) )
(<nestedRing>)
(<boundaryPerimeter>)
(<boundaryPoint> X-3.535 Y-8.234 Z4.401 </boundaryPoint>)
(<boundaryPoint> X-2.4 Y-7.475 Z4.401 </boundaryPoint>)
(<boundaryPoint> X-1.641 Y-6.34 Z4.401 </boundaryPoint>)
(<boundaryPoint> X-1.374 Y-5.0 Z4.401 </boundaryPoint>)
(<boundaryPoint> X-1.641 Y-3.66 Z4.401 </boundaryPoint>)
(<boundaryPoint> X-2.4 Y-2.525 Z4.401 </boundaryPoint>)
(<boundaryPoint> X-3.535 Y-1.766 Z4.401 </boundaryPoint>)
(<boundaryPoint> X-4.875 Y-1.499 Z4.401 </boundaryPoint>)
(<boundaryPoint> X-6.215 Y-1.766 Z4.401 </boundaryPoint>)
(<boundaryPoint> X-7.35 Y-2.525 Z4.401 </boundaryPoint>)
(<boundaryPoint> X-8.109 Y-3.66 Z4.401 </boundaryPoint>)
(<boundaryPoint> X-8.376 Y-5.0 Z4.401 </boundaryPoint>)
(<boundaryPoint> X-8.109 Y-6.34 Z4.401 </boundaryPoint>)
(<boundaryPoint> X-7.35 Y-7.475 Z4.401 </boundaryPoint>)
(<boundaryPoint> X-6.215 Y-8.234 Z4.401 </boundaryPoint>)
(<boundaryPoint> X-4.875 Y-8.501 Z4.401 </boundaryPoint>)
(<loop> inner )
G1 X-4.91 Y4.0 Z4.4 F4200.0
G1 X-4.86 Y-3.91 Z4.4 F4200.0
G1 X-6.34 Y-6.43 Z4.4 F4200.0
G1 F1200.0
G1 E269.772
G1 F4200.0
M101
G1 X-6.72 Y-6.06 Z4.4 F4800.0 E269.799
G1 X-7.0 Y-5.0 Z4.4 F4800.0 E269.857
G1 X-6.72 Y-3.94 Z4.4 F4800.0 E269.916
G1 X-5.94 Y-3.16 Z4.4 F4800.0 E269.974
G1 X-4.88 Y-2.88 Z4.4 F4800.0 E270.032
G1 X-3.81 Y-3.16 Z4.4 F4800.0 E270.09
G1 X-3.04 Y-3.94 Z4.4 F4800.0 E270.148
G1 X-2.75 Y-5.0 Z4.4 F4800.0 E270.206
G1 X-3.04 Y-6.06 Z4.4 F4800.0 E270.264
G1 X-3.81 Y-6.84 Z4.4 F4800.0 E270.322
G1 X-4.88 Y-7.12 Z4.4 F4800.0 E270.38
G1 X-5.94 Y-6.84 Z4.4 F4800.0 E270.438
G1 X-6.33 Y-6.45 Z4.4 F4800.0 E270.467
G1 X-6.34 Y-6.43 Z4.4 F4800.0 E270.469
G1 F1200.0
G1 E270.469
G1 F4800.0
M103
(</loop>)
(<loop> outer )
G1 X-6.9 Y-7.05 Z4.4 F4200.0
G1 F1200.0
G1 E270.469
G1 F4200.0
M101
G1 X-5.98 Y-7.67 Z4.4 F4800.0 E270.527
G1 X-4.88 Y-7.89 Z4.4 F4800.0 E270.587
G1 X-3.77 Y-7.67 Z4.4 F4800.0 E270.646
G1 X-2.83 Y-7.04 Z4.4 F4800.0 E270.706
G1 X-2.21 Y-6.11 Z4.4 F4800.0 E270.765
G1 X-1.99 Y-5.0 Z4.4 F4800.0 E270.825
G1 X-2.21 Y-3.89 Z4.4 F4800.0 E270.884
G1 X-2.83 Y-2.96 Z4.4 F4800.0 E270.944
G1 X-3.77 Y-2.33 Z4.4 F4800.0 E271.003
G1 X-4.88 Y-2.11 Z4.4 F4800.0 E271.063
G1 X-5.98 Y-2.33 Z4.4 F4800.0 E271.122
G1 X-6.92 Y-2.96 Z4.4 F4800.0 E271.182
G1 X-7.54 Y-3.89 Z4.4 F4800.0 E271.241
G1 X-7.76 Y-5.0 Z4.4 F4800.0 E271.301
G1 X-7.54 Y-6.11 Z4.4 F4800.0 E271.361
G1 X-6.92 Y-7.04 Z4.4 F4800.0 E271.42
G1 X-6.9 Y-7.05 Z4.4 F4800.0 E271.421
G1 F1200.0
G1 E271.421
G1 F4800.0
M103
(</loop>)
(<edge> outer )
;M108 R40.0
G1 X-7.19 Y-7.34 Z4.4 F4200.0
G1 F1200.0
G1 E271.421
G1 F4200.0
M101
G1 X-6.14 Y-8.05 Z4.4 F2400.0 E271.488
G1 X-4.88 Y-8.3 Z4.4 F2400.0 E271.556
G1 X-3.61 Y-8.05 Z4.4 F2400.0 E271.624
G1 X-2.54 Y-7.33 Z4.4 F2400.0 E271.692
G1 X-1.83 Y-6.26 Z4.4 F2400.0 E271.76
G1 X-1.58 Y-5.0 Z4.4 F2400.0 E271.828
G1 X-1.83 Y-3.74 Z4.4 F2400.0 E271.896
G1 X-2.54 Y-2.67 Z4.4 F2400.0 E271.964
G1 X-3.61 Y-1.95 Z4.4 F2400.0 E272.032
G1 X-4.88 Y-1.7 Z4.4 F2400.0 E272.1
G1 X-6.14 Y-1.95 Z4.4 F2400.0 E272.168
G1 X-7.21 Y-2.67 Z4.4 F2400.0 E272.236
G1 X-7.92 Y-3.74 Z4.4 F2400.0 E272.304
G1 X-8.17 Y-5.0 Z4.4 F2400.0 E272.372
G1 X-7.92 Y-6.26 Z4.4 F2400.0 E272.439
G1 X-7.21 Y-7.33 Z4.4 F2400.0 E272.507
G1 X-7.19 Y-7.34 Z4.4 F2400.0 E272.509
G1 F1200.0
G1 E271.867
G1 F2400.0
M103
(</edge>)
(</boundaryPerimeter>)
(<nestedRing>)
(<boundaryPerimeter>)
(<boundaryPoint> X-4.875 Y-6.503 Z4.401 </boundaryPoint>)
(<boundaryPoint> X-5.626 Y-6.302 Z4.401 </boundaryPoint>)
(<boundaryPoint> X-6.177 Y-5.752 Z4.401 </boundaryPoint>)
(<boundaryPoint> X-6.378 Y-5.0 Z4.401 </boundaryPoint>)
(<boundaryPoint> X-6.177 Y-4.248 Z4.401 </boundaryPoint>)
(<boundaryPoint> X-5.626 Y-3.698 Z4.401 </boundaryPoint>)
(<boundaryPoint> X-4.875 Y-3.497 Z4.401 </boundaryPoint>)
(<boundaryPoint> X-4.123 Y-3.698 Z4.401 </boundaryPoint>)
(<boundaryPoint> X-3.573 Y-4.248 Z4.401 </boundaryPoint>)
(<boundaryPoint> X-3.372 Y-5.0 Z4.401 </boundaryPoint>)
(<boundaryPoint> X-3.573 Y-5.752 Z4.401 </boundaryPoint>)
(<boundaryPoint> X-4.123 Y-6.302 Z4.401 </boundaryPoint>)
(<edge> inner )
G1 X-6.06 Y-6.15 Z4.4 F4200.0
G1 F1200.0
G1 E272.509
G1 F4200.0
M101
G1 X-6.36 Y-5.86 Z4.4 F2400.0 E272.531
G1 X-6.59 Y-5.0 Z4.4 F2400.0 E272.577
G1 X-6.36 Y-4.14 Z4.4 F2400.0 E272.624
G1 X-5.73 Y-3.52 Z4.4 F2400.0 E272.671
G1 X-4.88 Y-3.29 Z4.4 F2400.0 E272.718
G1 X-4.02 Y-3.52 Z4.4 F2400.0 E272.764
G1 X-3.39 Y-4.14 Z4.4 F2400.0 E272.811
G1 X-3.17 Y-5.0 Z4.4 F2400.0 E272.858
G1 X-3.39 Y-5.86 Z4.4 F2400.0 E272.905
G1 X-4.02 Y-6.48 Z4.4 F2400.0 E272.951
G1 X-4.88 Y-6.71 Z4.4 F2400.0 E272.998
G1 X-5.73 Y-6.48 Z4.4 F2400.0 E273.045
G1 X-6.05 Y-6.17 Z4.4 F2400.0 E273.068
G1 X-6.06 Y-6.15 Z4.4 F2400.0 E273.07
G1 F1200.0
G1 E272.07
G1 F2400.0
M103
(</edge>)
(</boundaryPerimeter>)
(</nestedRing>)
(<infill>)
(<infillBoundary>)
(<infillPoint> X-3.769 Y-7.669 Z2.835 </infillPoint>)
(<infillPoint> X-2.833 Y-7.042 Z2.835 </infillPoint>)
(<infillPoint> X-2.206 Y-6.106 Z2.835 </infillPoint>)
(<infillPoint> X-1.986 Y-5.0 Z2.835 </infillPoint>)
(<infillPoint> X-2.206 Y-3.894 Z2.835 </infillPoint>)
(<infillPoint> X-2.833 Y-2.958 Z2.835 </infillPoint>)
(<infillPoint> X-3.769 Y-2.331 Z2.835 </infillPoint>)
(<infillPoint> X-4.875 Y-2.111 Z2.835 </infillPoint>)
(<infillPoint> X-5.981 Y-2.331 Z2.835 </infillPoint>)
(<infillPoint> X-6.917 Y-2.958 Z2.835 </infillPoint>)
(<infillPoint> X-7.544 Y-3.894 Z2.835 </infillPoint>)
(<infillPoint> X-7.764 Y-5.0 Z2.835 </infillPoint>)
(<infillPoint> X-7.544 Y-6.106 Z2.835 </infillPoint>)
(<infillPoint> X-6.917 Y-7.042 Z2.835 </infillPoint>)
(<infillPoint> X-5.981 Y-7.669 Z2.835 </infillPoint>)
(<infillPoint> X-4.875 Y-7.889 Z2.835 </infillPoint>)
(</infillBoundary>)
(<infillBoundary>)
(<infillPoint> X-4.875 Y-7.124 Z2.835 </infillPoint>)
(<infillPoint> X-5.936 Y-6.84 Z2.835 </infillPoint>)
(<infillPoint> X-6.715 Y-6.063 Z2.835 </infillPoint>)
(<infillPoint> X-6.999 Y-5.0 Z2.835 </infillPoint>)
(<infillPoint> X-6.715 Y-3.937 Z2.835 </infillPoint>)
(<infillPoint> X-5.936 Y-3.16 Z2.835 </infillPoint>)
(<infillPoint> X-4.875 Y-2.876 Z2.835 </infillPoint>)
(<infillPoint> X-3.813 Y-3.16 Z2.835 </infillPoint>)
(<infillPoint> X-3.035 Y-3.938 Z2.835 </infillPoint>)
(<infillPoint> X-2.751 Y-5.0 Z2.835 </infillPoint>)
(<infillPoint> X-3.035 Y-6.062 Z2.835 </infillPoint>)
(<infillPoint> X-3.813 Y-6.84 Z2.835 </infillPoint>)
(</infillBoundary>)
;M108 R80.0
G1 X-4.88 Y-6.89 Z4.4 F4200.0
G1 X-2.4 Y-5.65 Z4.4 F4200.0
G1 F1200.0
G1 E273.07
G1 F4200.0
M101
G1 X-2.4 Y-4.35 Z4.4 F4800.0 E273.138
G1 X-2.8 Y-3.78 Z4.4 F4800.0 E273.175
G1 X-2.8 Y-3.51 Z4.4 F4800.0 E273.189
G1 X-3.2 Y-3.38 Z4.4 F4800.0 E273.211
G1 X-3.2 Y-3.05 Z4.4 F4800.0 E273.229
G1 X-3.6 Y-2.98 Z4.4 F4800.0 E273.25
G1 X-3.6 Y-2.78 Z4.4 F4800.0 E273.26
G1 X-4.0 Y-2.82 Z4.4 F4800.0 E273.282
G1 X-4.0 Y-2.57 Z4.4 F4800.0 E273.295
G1 X-4.4 Y-2.49 Z4.4 F4800.0 E273.316
G1 X-4.4 Y-2.71 Z4.4 F4800.0 E273.328
G1 X-4.8 Y-2.61 Z4.4 F4800.0 E273.35
G1 X-4.8 Y-2.41 Z4.4 F4800.0 E273.36
G1 X-5.2 Y-2.46 Z4.4 F4800.0 E273.382
G1 X-5.2 Y-2.67 Z4.4 F4800.0 E273.393
G1 X-5.6 Y-2.78 Z4.4 F4800.0 E273.415
G1 X-5.6 Y-2.54 Z4.4 F4800.0 E273.427
G1 X-6.0 Y-2.68 Z4.4 F4800.0 E273.45
G1 X-6.0 Y-2.89 Z4.4 F4800.0 E273.461
G1 X-6.4 Y-2.95 Z4.4 F4800.0 E273.482
G1 X-6.4 Y-3.23 Z4.4 F4800.0 E273.497
G1 X-6.8 Y-3.29 Z4.4 F4800.0 E273.518
G1 X-6.8 Y-3.63 Z4.4 F4800.0 E273.536
G1 X-7.2 Y-3.88 Z4.4 F4800.0 E273.561
M73 P32 (display progress)
G1 X-7.2 Y-6.12 Z4.4 F4800.0 E273.679
G1 X-6.8 Y-6.37 Z4.4 F4800.0 E273.704
G1 X-6.8 Y-6.71 Z4.4 F4800.0 E273.722
G1 X-6.4 Y-6.77 Z4.4 F4800.0 E273.743
G1 X-6.4 Y-7.05 Z4.4 F4800.0 E273.758
G1 X-6.0 Y-7.11 Z4.4 F4800.0 E273.78
G1 X-6.0 Y-7.32 Z4.4 F4800.0 E273.79
G1 X-5.6 Y-7.22 Z4.4 F4800.0 E273.812
G1 X-5.6 Y-7.46 Z4.4 F4800.0 E273.825
G1 X-5.2 Y-7.54 Z4.4 F4800.0 E273.846
G1 X-5.2 Y-7.33 Z4.4 F4800.0 E273.858
G1 X-4.8 Y-7.39 Z4.4 F4800.0 E273.879
G1 X-4.8 Y-7.59 Z4.4 F4800.0 E273.889
G1 X-4.4 Y-7.51 Z4.4 F4800.0 E273.911
G1 X-4.4 Y-7.29 Z4.4 F4800.0 E273.923
G1 X-4.0 Y-7.18 Z4.4 F4800.0 E273.944
G1 X-4.0 Y-7.43 Z4.4 F4800.0 E273.958
G1 X-3.6 Y-7.22 Z4.4 F4800.0 E273.982
G1 X-3.6 Y-7.02 Z4.4 F4800.0 E273.992
G1 X-3.2 Y-6.95 Z4.4 F4800.0 E274.013
G1 X-3.2 Y-6.62 Z4.4 F4800.0 E274.031
G1 X-2.8 Y-6.49 Z4.4 F4800.0 E274.053
G1 X-2.8 Y-6.22 Z4.4 F4800.0 E274.067
G1 F1200.0
G1 E273.067
G1 F4800.0
M103
(</infill>)
(</nestedRing>)
(<nestedRing>)
(<boundaryPerimeter>)
(<boundaryPoint> X7.859 Y-3.66 Z4.401 </boundaryPoint>)
(<boundaryPoint> X7.1 Y-2.525 Z4.401 </boundaryPoint>)
(<boundaryPoint> X5.965 Y-1.766 Z4.401 </boundaryPoint>)
(<boundaryPoint> X4.625 Y-1.499 Z4.401 </boundaryPoint>)
(<boundaryPoint> X3.285 Y-1.766 Z4.401 </boundaryPoint>)
(<boundaryPoint> X2.15 Y-2.525 Z4.401 </boundaryPoint>)
(<boundaryPoint> X1.391 Y-3.66 Z4.401 </boundaryPoint>)
(<boundaryPoint> X1.124 Y-5.0 Z4.401 </boundaryPoint>)
(<boundaryPoint> X1.391 Y-6.34 Z4.401 </boundaryPoint>)
(<boundaryPoint> X2.15 Y-7.475 Z4.401 </boundaryPoint>)
(<boundaryPoint> X3.285 Y-8.234 Z4.401 </boundaryPoint>)
(<boundaryPoint> X4.625 Y-8.501 Z4.401 </boundaryPoint>)
(<boundaryPoint> X5.965 Y-8.234 Z4.401 </boundaryPoint>)
(<boundaryPoint> X7.1 Y-7.475 Z4.401 </boundaryPoint>)
(<boundaryPoint> X7.859 Y-6.34 Z4.401 </boundaryPoint>)
(<boundaryPoint> X8.126 Y-5.0 Z4.401 </boundaryPoint>)
(<loop> inner )
G1 X-3.77 Y-4.81 Z4.4 F4200.0
G1 X3.53 Y-5.07 Z4.4 F4200.0
G1 X2.51 Y-4.98 Z4.4 F4200.0
G1 F1200.0
G1 E274.067
G1 F4200.0
M101
G1 X2.79 Y-3.94 Z4.4 F4800.0 E274.124
G1 X3.56 Y-3.16 Z4.4 F4800.0 E274.182
G1 X4.63 Y-2.88 Z4.4 F4800.0 E274.24
G1 X5.69 Y-3.16 Z4.4 F4800.0 E274.298
G1 X6.47 Y-3.94 Z4.4 F4800.0 E274.356
G1 X6.75 Y-5.0 Z4.4 F4800.0 E274.414
G1 X6.47 Y-6.06 Z4.4 F4800.0 E274.472
G1 X5.69 Y-6.84 Z4.4 F4800.0 E274.53
G1 X4.63 Y-7.12 Z4.4 F4800.0 E274.589
G1 X3.56 Y-6.84 Z4.4 F4800.0 E274.647
G1 X2.79 Y-6.06 Z4.4 F4800.0 E274.705
G1 X2.5 Y-5.0 Z4.4 F4800.0 E274.763
G1 X2.51 Y-4.98 Z4.4 F4800.0 E274.764
G1 F1200.0
G1 E274.764
G1 F4800.0
M103
(</loop>)
(<loop> outer )
G1 X1.74 Y-5.02 Z4.4 F4200.0
G1 F1200.0
G1 E274.764
G1 F4200.0
M101
G1 X1.96 Y-6.11 Z4.4 F4800.0 E274.822
G1 X2.58 Y-7.04 Z4.4 F4800.0 E274.882
G1 X3.52 Y-7.67 Z4.4 F4800.0 E274.941
G1 X4.63 Y-7.89 Z4.4 F4800.0 E275.001
G1 X5.73 Y-7.67 Z4.4 F4800.0 E275.061
G1 X6.67 Y-7.04 Z4.4 F4800.0 E275.12
G1 X7.29 Y-6.11 Z4.4 F4800.0 E275.18
G1 X7.51 Y-5.0 Z4.4 F4800.0 E275.239
G1 X7.29 Y-3.89 Z4.4 F4800.0 E275.299
G1 X6.67 Y-2.96 Z4.4 F4800.0 E275.358
G1 X5.73 Y-2.33 Z4.4 F4800.0 E275.418
G1 X4.63 Y-2.11 Z4.4 F4800.0 E275.477
G1 X3.52 Y-2.33 Z4.4 F4800.0 E275.537
G1 X2.58 Y-2.96 Z4.4 F4800.0 E275.596
G1 X1.96 Y-3.89 Z4.4 F4800.0 E275.656
G1 X1.74 Y-5.0 Z4.4 F4800.0 E275.715
G1 X1.74 Y-5.02 Z4.4 F4800.0 E275.717
G1 F1200.0
G1 E275.717
G1 F4800.0
M103
(</loop>)
(<edge> outer )
;M108 R40.0
G1 X1.33 Y-5.02 Z4.4 F4200.0
G1 F1200.0
G1 E275.717
G1 F4200.0
M101
G1 X1.58 Y-6.26 Z4.4 F2400.0 E275.783
G1 X2.29 Y-7.33 Z4.4 F2400.0 E275.851
G1 X3.36 Y-8.05 Z4.4 F2400.0 E275.919
G1 X4.63 Y-8.3 Z4.4 F2400.0 E275.987
G1 X5.89 Y-8.05 Z4.4 F2400.0 E276.055
G1 X6.96 Y-7.33 Z4.4 F2400.0 E276.123
G1 X7.67 Y-6.26 Z4.4 F2400.0 E276.191
G1 X7.92 Y-5.0 Z4.4 F2400.0 E276.259
G1 X7.67 Y-3.74 Z4.4 F2400.0 E276.327
G1 X6.96 Y-2.67 Z4.4 F2400.0 E276.395
G1 X5.89 Y-1.95 Z4.4 F2400.0 E276.463
G1 X4.63 Y-1.7 Z4.4 F2400.0 E276.531
G1 X3.36 Y-1.95 Z4.4 F2400.0 E276.599
G1 X2.29 Y-2.67 Z4.4 F2400.0 E276.667
G1 X1.58 Y-3.74 Z4.4 F2400.0 E276.735
G1 X1.33 Y-5.0 Z4.4 F2400.0 E276.803
G1 X1.33 Y-5.02 Z4.4 F2400.0 E276.804
G1 F1200.0
G1 E276.214
G1 F2400.0
M103
(</edge>)
(</boundaryPerimeter>)
(<nestedRing>)
(<boundaryPerimeter>)
(<boundaryPoint> X5.377 Y-3.698 Z4.401 </boundaryPoint>)
(<boundaryPoint> X5.927 Y-4.248 Z4.401 </boundaryPoint>)
(<boundaryPoint> X6.128 Y-5.0 Z4.401 </boundaryPoint>)
(<boundaryPoint> X5.927 Y-5.752 Z4.401 </boundaryPoint>)
(<boundaryPoint> X5.377 Y-6.302 Z4.401 </boundaryPoint>)
(<boundaryPoint> X4.625 Y-6.503 Z4.401 </boundaryPoint>)
(<boundaryPoint> X3.873 Y-6.302 Z4.401 </boundaryPoint>)
(<boundaryPoint> X3.323 Y-5.752 Z4.401 </boundaryPoint>)
(<boundaryPoint> X3.122 Y-5.0 Z4.401 </boundaryPoint>)
(<boundaryPoint> X3.323 Y-4.248 Z4.401 </boundaryPoint>)
(<boundaryPoint> X3.873 Y-3.698 Z4.401 </boundaryPoint>)
(<boundaryPoint> X4.625 Y-3.497 Z4.401 </boundaryPoint>)
(<edge> inner )
G1 X2.92 Y-4.98 Z4.4 F4200.0
G1 F1200.0
G1 E276.804
G1 F4200.0
M101
G1 X3.14 Y-4.14 Z4.4 F2400.0 E276.849
G1 X3.77 Y-3.52 Z4.4 F2400.0 E276.896
G1 X4.63 Y-3.29 Z4.4 F2400.0 E276.943
G1 X5.48 Y-3.52 Z4.4 F2400.0 E276.99
G1 X6.11 Y-4.14 Z4.4 F2400.0 E277.037
G1 X6.34 Y-5.0 Z4.4 F2400.0 E277.083
G1 X6.11 Y-5.86 Z4.4 F2400.0 E277.13
G1 X5.48 Y-6.48 Z4.4 F2400.0 E277.177
G1 X4.63 Y-6.71 Z4.4 F2400.0 E277.224
G1 X3.77 Y-6.48 Z4.4 F2400.0 E277.27
G1 X3.14 Y-5.86 Z4.4 F2400.0 E277.317
G1 X2.92 Y-5.0 Z4.4 F2400.0 E277.364
G1 X2.92 Y-4.98 Z4.4 F2400.0 E277.365
G1 F1200.0
G1 E277.365
G1 F2400.0
M103
(</edge>)
(</boundaryPerimeter>)
(</nestedRing>)
(<infill>)
(<infillBoundary>)
(<infillPoint> X7.294 Y-3.894 Z2.835 </infillPoint>)
(<infillPoint> X6.667 Y-2.958 Z2.835 </infillPoint>)
(<infillPoint> X5.731 Y-2.331 Z2.835 </infillPoint>)
(<infillPoint> X4.625 Y-2.111 Z2.835 </infillPoint>)
(<infillPoint> X3.519 Y-2.331 Z2.835 </infillPoint>)
(<infillPoint> X2.583 Y-2.958 Z2.835 </infillPoint>)
(<infillPoint> X1.956 Y-3.894 Z2.835 </infillPoint>)
(<infillPoint> X1.736 Y-5.0 Z2.835 </infillPoint>)
(<infillPoint> X1.956 Y-6.106 Z2.835 </infillPoint>)
(<infillPoint> X2.583 Y-7.042 Z2.835 </infillPoint>)
(<infillPoint> X3.519 Y-7.669 Z2.835 </infillPoint>)
(<infillPoint> X4.625 Y-7.889 Z2.835 </infillPoint>)
(<infillPoint> X5.731 Y-7.669 Z2.835 </infillPoint>)
(<infillPoint> X6.667 Y-7.042 Z2.835 </infillPoint>)
(<infillPoint> X7.294 Y-6.106 Z2.835 </infillPoint>)
(<infillPoint> X7.514 Y-5.0 Z2.835 </infillPoint>)
(</infillBoundary>)
(<infillBoundary>)
(<infillPoint> X5.687 Y-3.16 Z2.835 </infillPoint>)
(<infillPoint> X6.465 Y-3.938 Z2.835 </infillPoint>)
(<infillPoint> X6.749 Y-5.0 Z2.835 </infillPoint>)
(<infillPoint> X6.465 Y-6.062 Z2.835 </infillPoint>)
(<infillPoint> X5.687 Y-6.84 Z2.835 </infillPoint>)
(<infillPoint> X4.625 Y-7.124 Z2.835 </infillPoint>)
(<infillPoint> X3.563 Y-6.84 Z2.835 </infillPoint>)
(<infillPoint> X2.785 Y-6.062 Z2.835 </infillPoint>)
(<infillPoint> X2.501 Y-5.0 Z2.835 </infillPoint>)
(<infillPoint> X2.785 Y-3.938 Z2.835 </infillPoint>)
(<infillPoint> X3.563 Y-3.16 Z2.835 </infillPoint>)
(<infillPoint> X4.625 Y-2.876 Z2.835 </infillPoint>)
(</infillBoundary>)
;M108 R80.0
G1 X2.4 Y-4.29 Z4.4 F4200.0
G1 F1200.0
G1 E277.365
G1 F4200.0
M101
G1 X2.4 Y-3.73 Z4.4 F4800.0 E277.395
G1 X2.8 Y-3.53 Z4.4 F4800.0 E277.418
G1 X2.8 Y-3.15 Z4.4 F4800.0 E277.438
G1 X3.2 Y-3.13 Z4.4 F4800.0 E277.459
G1 X3.2 Y-2.88 Z4.4 F4800.0 E277.472
G1 X3.6 Y-2.86 Z4.4 F4800.0 E277.494
G1 X3.6 Y-2.61 Z4.4 F4800.0 E277.507
G1 X4.0 Y-2.52 Z4.4 F4800.0 E277.528
G1 X4.0 Y-2.75 Z4.4 F4800.0 E277.54
G1 X4.4 Y-2.65 Z4.4 F4800.0 E277.562
G1 X4.4 Y-2.44 Z4.4 F4800.0 E277.573
G1 X4.8 Y-2.43 Z4.4 F4800.0 E277.594
G1 X4.8 Y-2.63 Z4.4 F4800.0 E277.605
G1 X5.2 Y-2.74 Z4.4 F4800.0 E277.627
G1 X5.2 Y-2.51 Z4.4 F4800.0 E277.639
G1 X5.6 Y-2.59 Z4.4 F4800.0 E277.66
G1 X5.6 Y-2.85 Z4.4 F4800.0 E277.674
G1 X6.0 Y-2.85 Z4.4 F4800.0 E277.695
G1 X6.0 Y-3.08 Z4.4 F4800.0 E277.707
G1 X6.4 Y-3.12 Z4.4 F4800.0 E277.728
G1 X6.4 Y-3.48 Z4.4 F4800.0 E277.747
G1 X6.8 Y-3.66 Z4.4 F4800.0 E277.771
G1 X6.8 Y-4.11 Z4.4 F4800.0 E277.794
G1 X7.2 Y-4.86 Z4.4 F4800.0 E277.839
G1 X7.2 Y-5.14 Z4.4 F4800.0 E277.854
G1 X6.8 Y-5.89 Z4.4 F4800.0 E277.899
G1 X6.8 Y-6.34 Z4.4 F4800.0 E277.923
G1 X6.4 Y-6.52 Z4.4 F4800.0 E277.946
G1 X6.4 Y-6.88 Z4.4 F4800.0 E277.965
G1 X6.0 Y-6.92 Z4.4 F4800.0 E277.986
G1 X6.0 Y-7.15 Z4.4 F4800.0 E277.998
G1 X5.6 Y-7.15 Z4.4 F4800.0 E278.02
G1 X5.6 Y-7.41 Z4.4 F4800.0 E278.033
G1 X5.2 Y-7.49 Z4.4 F4800.0 E278.055
G1 X5.2 Y-7.26 Z4.4 F4800.0 E278.067
G1 X4.8 Y-7.37 Z4.4 F4800.0 E278.089
G1 X4.8 Y-7.57 Z4.4 F4800.0 E278.099
G1 X4.4 Y-7.56 Z4.4 F4800.0 E278.12
G1 X4.4 Y-7.35 Z4.4 F4800.0 E278.131
G1 X4.0 Y-7.25 Z4.4 F4800.0 E278.153
G1 X4.0 Y-7.48 Z4.4 F4800.0 E278.165
G1 X3.6 Y-7.39 Z4.4 F4800.0 E278.187
G1 X3.6 Y-7.14 Z4.4 F4800.0 E278.2
G1 X3.2 Y-7.12 Z4.4 F4800.0 E278.221
G1 X3.2 Y-6.87 Z4.4 F4800.0 E278.234
G1 X2.4 Y-5.71 Z4.4 F4800.0 E278.309
G1 X2.4 Y-6.27 Z4.4 F4800.0 E278.338
G1 X2.8 Y-6.47 Z4.4 F4800.0 E278.362
G1 X2.8 Y-6.85 Z4.4 F4800.0 E278.382
G1 F1200.0
G1 E277.382
G1 F4800.0
M103
(</infill>)
(</nestedRing>)
(<nestedRing>)
(<boundaryPerimeter>)
(<boundaryPoint> X3.535 Y1.766 Z4.401 </boundaryPoint>)
(<boundaryPoint> X4.875 Y1.499 Z4.401 </boundaryPoint>)
(<boundaryPoint> X6.215 Y1.766 Z4.401 </boundaryPoint>)
(<boundaryPoint> X7.35 Y2.525 Z4.401 </boundaryPoint>)
(<boundaryPoint> X8.109 Y3.66 Z4.401 </boundaryPoint>)
(<boundaryPoint> X8.376 Y5.0 Z4.401 </boundaryPoint>)
(<boundaryPoint> X8.109 Y6.34 Z4.401 </boundaryPoint>)
(<boundaryPoint> X7.35 Y7.475 Z4.401 </boundaryPoint>)
(<boundaryPoint> X6.215 Y8.234 Z4.401 </boundaryPoint>)
(<boundaryPoint> X4.875 Y8.501 Z4.401 </boundaryPoint>)
(<boundaryPoint> X3.535 Y8.234 Z4.401 </boundaryPoint>)
(<boundaryPoint> X2.4 Y7.475 Z4.401 </boundaryPoint>)
(<boundaryPoint> X1.641 Y6.34 Z4.401 </boundaryPoint>)
(<boundaryPoint> X1.374 Y5.0 Z4.401 </boundaryPoint>)
(<boundaryPoint> X1.641 Y3.66 Z4.401 </boundaryPoint>)
(<boundaryPoint> X2.4 Y2.525 Z4.401 </boundaryPoint>)
(<loop> inner )
G1 X4.65 Y-3.91 Z4.4 F4200.0
G1 X4.95 Y3.91 Z4.4 F4200.0
G1 X4.85 Y2.88 Z4.4 F4200.0
G1 F1200.0
G1 E278.382
G1 F4200.0
M101
G1 X3.81 Y3.16 Z4.4 F4800.0 E278.439
G1 X3.04 Y3.94 Z4.4 F4800.0 E278.497
G1 X2.75 Y5.0 Z4.4 F4800.0 E278.555
G1 X3.04 Y6.06 Z4.4 F4800.0 E278.613
G1 X3.81 Y6.84 Z4.4 F4800.0 E278.671
G1 X4.88 Y7.12 Z4.4 F4800.0 E278.73
G1 X5.94 Y6.84 Z4.4 F4800.0 E278.788
G1 X6.72 Y6.06 Z4.4 F4800.0 E278.846
G1 X7.0 Y5.0 Z4.4 F4800.0 E278.904
G1 X6.72 Y3.94 Z4.4 F4800.0 E278.962
G1 X5.94 Y3.16 Z4.4 F4800.0 E279.02
G1 X4.88 Y2.88 Z4.4 F4800.0 E279.078
G1 X4.85 Y2.88 Z4.4 F4800.0 E279.079
G1 F1200.0
G1 E279.079
G1 F4800.0
M103
(</loop>)
(<loop> outer )
G1 X4.9 Y2.12 Z4.4 F4200.0
G1 F1200.0
G1 E279.079
G1 F4200.0
M101
G1 X5.98 Y2.33 Z4.4 F4800.0 E279.138
G1 X6.92 Y2.96 Z4.4 F4800.0 E279.197
G1 X7.54 Y3.89 Z4.4 F4800.0 E279.257
G1 X7.76 Y5.0 Z4.4 F4800.0 E279.316
G1 X7.54 Y6.11 Z4.4 F4800.0 E279.376
G1 X6.92 Y7.04 Z4.4 F4800.0 E279.435
G1 X5.98 Y7.67 Z4.4 F4800.0 E279.495
G1 X4.88 Y7.89 Z4.4 F4800.0 E279.554
G1 X3.77 Y7.67 Z4.4 F4800.0 E279.614
G1 X2.83 Y7.04 Z4.4 F4800.0 E279.673
G1 X2.21 Y6.11 Z4.4 F4800.0 E279.733
G1 X1.99 Y5.0 Z4.4 F4800.0 E279.793
G1 X2.21 Y3.89 Z4.4 F4800.0 E279.852
G1 X2.83 Y2.96 Z4.4 F4800.0 E279.912
G1 X3.77 Y2.33 Z4.4 F4800.0 E279.971
G1 X4.88 Y2.11 Z4.4 F4800.0 E280.031
G1 X4.9 Y2.12 Z4.4 F4800.0 E280.032
G1 F1200.0
M73 P33 (display progress)
G1 E280.032
G1 F4800.0
M103
(</loop>)
(<edge> outer )
;M108 R40.0
G1 X4.9 Y1.71 Z4.4 F4200.0
G1 F1200.0
G1 E280.032
G1 F4200.0
M101
G1 X6.14 Y1.95 Z4.4 F2400.0 E280.099
G1 X7.21 Y2.67 Z4.4 F2400.0 E280.167
G1 X7.92 Y3.74 Z4.4 F2400.0 E280.235
G1 X8.17 Y5.0 Z4.4 F2400.0 E280.303
G1 X7.92 Y6.26 Z4.4 F2400.0 E280.37
G1 X7.21 Y7.33 Z4.4 F2400.0 E280.438
G1 X6.14 Y8.05 Z4.4 F2400.0 E280.506
G1 X4.88 Y8.3 Z4.4 F2400.0 E280.574
G1 X3.61 Y8.05 Z4.4 F2400.0 E280.642
G1 X2.54 Y7.33 Z4.4 F2400.0 E280.71
G1 X1.83 Y6.26 Z4.4 F2400.0 E280.778
G1 X1.58 Y5.0 Z4.4 F2400.0 E280.846
G1 X1.83 Y3.74 Z4.4 F2400.0 E280.914
G1 X2.54 Y2.67 Z4.4 F2400.0 E280.982
G1 X3.61 Y1.95 Z4.4 F2400.0 E281.05
G1 X4.88 Y1.7 Z4.4 F2400.0 E281.118
G1 X4.9 Y1.71 Z4.4 F2400.0 E281.119
G1 F1200.0
G1 E280.53
G1 F2400.0
M103
(</edge>)
(</boundaryPerimeter>)
(<nestedRing>)
(<boundaryPerimeter>)
(<boundaryPoint> X4.875 Y6.503 Z4.401 </boundaryPoint>)
(<boundaryPoint> X5.627 Y6.302 Z4.401 </boundaryPoint>)
(<boundaryPoint> X6.177 Y5.752 Z4.401 </boundaryPoint>)
(<boundaryPoint> X6.378 Y5.0 Z4.401 </boundaryPoint>)
(<boundaryPoint> X6.177 Y4.248 Z4.401 </boundaryPoint>)
(<boundaryPoint> X5.627 Y3.698 Z4.401 </boundaryPoint>)
(<boundaryPoint> X4.875 Y3.497 Z4.401 </boundaryPoint>)
(<boundaryPoint> X4.123 Y3.698 Z4.401 </boundaryPoint>)
(<boundaryPoint> X3.573 Y4.248 Z4.401 </boundaryPoint>)
(<boundaryPoint> X3.372 Y5.0 Z4.401 </boundaryPoint>)
(<boundaryPoint> X3.573 Y5.752 Z4.401 </boundaryPoint>)
(<boundaryPoint> X4.123 Y6.302 Z4.401 </boundaryPoint>)
(<edge> inner )
G1 X4.85 Y3.3 Z4.4 F4200.0
G1 F1200.0
G1 E281.119
G1 F4200.0
M101
G1 X4.02 Y3.52 Z4.4 F2400.0 E281.165
G1 X3.39 Y4.14 Z4.4 F2400.0 E281.212
G1 X3.17 Y5.0 Z4.4 F2400.0 E281.258
G1 X3.39 Y5.86 Z4.4 F2400.0 E281.305
G1 X4.02 Y6.48 Z4.4 F2400.0 E281.352
G1 X4.88 Y6.71 Z4.4 F2400.0 E281.399
G1 X5.73 Y6.48 Z4.4 F2400.0 E281.445
G1 X6.36 Y5.86 Z4.4 F2400.0 E281.492
G1 X6.59 Y5.0 Z4.4 F2400.0 E281.539
G1 X6.36 Y4.14 Z4.4 F2400.0 E281.586
G1 X5.73 Y3.52 Z4.4 F2400.0 E281.632
G1 X4.88 Y3.29 Z4.4 F2400.0 E281.679
G1 X4.85 Y3.3 Z4.4 F2400.0 E281.68
G1 F1200.0
G1 E281.68
G1 F2400.0
M103
(</edge>)
(</boundaryPerimeter>)
(</nestedRing>)
(<infill>)
(<infillBoundary>)
(<infillPoint> X3.769 Y2.331 Z2.835 </infillPoint>)
(<infillPoint> X4.875 Y2.111 Z2.835 </infillPoint>)
(<infillPoint> X5.981 Y2.331 Z2.835 </infillPoint>)
(<infillPoint> X6.917 Y2.958 Z2.835 </infillPoint>)
(<infillPoint> X7.544 Y3.894 Z2.835 </infillPoint>)
(<infillPoint> X7.764 Y5.0 Z2.835 </infillPoint>)
(<infillPoint> X7.544 Y6.106 Z2.835 </infillPoint>)
(<infillPoint> X6.917 Y7.042 Z2.835 </infillPoint>)
(<infillPoint> X5.981 Y7.669 Z2.835 </infillPoint>)
(<infillPoint> X4.875 Y7.889 Z2.835 </infillPoint>)
(<infillPoint> X3.769 Y7.669 Z2.835 </infillPoint>)
(<infillPoint> X2.833 Y7.042 Z2.835 </infillPoint>)
(<infillPoint> X2.206 Y6.106 Z2.835 </infillPoint>)
(<infillPoint> X1.986 Y5.0 Z2.835 </infillPoint>)
(<infillPoint> X2.206 Y3.894 Z2.835 </infillPoint>)
(<infillPoint> X2.833 Y2.958 Z2.835 </infillPoint>)
(</infillBoundary>)
(<infillBoundary>)
(<infillPoint> X4.875 Y7.124 Z2.835 </infillPoint>)
(<infillPoint> X5.937 Y6.84 Z2.835 </infillPoint>)
(<infillPoint> X6.715 Y6.062 Z2.835 </infillPoint>)
(<infillPoint> X6.999 Y5.0 Z2.835 </infillPoint>)
(<infillPoint> X6.715 Y3.938 Z2.835 </infillPoint>)
(<infillPoint> X5.937 Y3.16 Z2.835 </infillPoint>)
(<infillPoint> X4.875 Y2.876 Z2.835 </infillPoint>)
(<infillPoint> X3.813 Y3.16 Z2.835 </infillPoint>)
(<infillPoint> X3.035 Y3.938 Z2.835 </infillPoint>)
(<infillPoint> X2.751 Y5.0 Z2.835 </infillPoint>)
(<infillPoint> X3.035 Y6.062 Z2.835 </infillPoint>)
(<infillPoint> X3.813 Y6.84 Z2.835 </infillPoint>)
(</infillBoundary>)
;M108 R80.0
G1 X4.8 Y2.41 Z4.4 F4200.0
G1 F1200.0
G1 E281.68
G1 F4200.0
M101
G1 X4.8 Y2.61 Z4.4 F4800.0 E281.691
G1 X5.2 Y2.67 Z4.4 F4800.0 E281.712
G1 X5.2 Y2.46 Z4.4 F4800.0 E281.723
G1 X5.6 Y2.54 Z4.4 F4800.0 E281.745
G1 X5.6 Y2.78 Z4.4 F4800.0 E281.757
G1 X6.0 Y2.68 Z4.4 F4800.0 E281.779
G1 X6.0 Y2.89 Z4.4 F4800.0 E281.79
G1 X6.4 Y2.95 Z4.4 F4800.0 E281.811
G1 X6.4 Y3.23 Z4.4 F4800.0 E281.826
G1 X6.8 Y3.29 Z4.4 F4800.0 E281.847
G1 X6.8 Y3.63 Z4.4 F4800.0 E281.865
G1 X7.2 Y3.88 Z4.4 F4800.0 E281.891
G1 X7.2 Y6.12 Z4.4 F4800.0 E282.008
G1 X6.8 Y6.37 Z4.4 F4800.0 E282.034
G1 X6.8 Y6.71 Z4.4 F4800.0 E282.052
G1 X6.4 Y6.77 Z4.4 F4800.0 E282.073
G1 X6.4 Y7.05 Z4.4 F4800.0 E282.088
G1 X6.0 Y7.11 Z4.4 F4800.0 E282.109
G1 X6.0 Y7.32 Z4.4 F4800.0 E282.12
G1 X5.6 Y7.22 Z4.4 F4800.0 E282.142
G1 X5.6 Y7.46 Z4.4 F4800.0 E282.154
G1 X5.2 Y7.54 Z4.4 F4800.0 E282.176
G1 X5.2 Y7.33 Z4.4 F4800.0 E282.187
G1 X4.8 Y7.39 Z4.4 F4800.0 E282.208
G1 X4.8 Y7.59 Z4.4 F4800.0 E282.219
G1 X4.4 Y7.51 Z4.4 F4800.0 E282.24
G1 X4.4 Y7.29 Z4.4 F4800.0 E282.252
G1 X4.0 Y7.18 Z4.4 F4800.0 E282.274
G1 X4.0 Y7.43 Z4.4 F4800.0 E282.287
G1 X3.6 Y7.22 Z4.4 F4800.0 E282.311
G1 X3.6 Y7.02 Z4.4 F4800.0 E282.321
G1 X3.2 Y6.95 Z4.4 F4800.0 E282.343
G1 X3.2 Y6.62 Z4.4 F4800.0 E282.36
G1 X2.8 Y6.49 Z4.4 F4800.0 E282.382
G1 X2.8 Y6.22 Z4.4 F4800.0 E282.396
G1 X2.4 Y5.65 Z4.4 F4800.0 E282.433
G1 X2.4 Y4.35 Z4.4 F4800.0 E282.502
G1 X2.8 Y3.78 Z4.4 F4800.0 E282.539
G1 X2.8 Y3.51 Z4.4 F4800.0 E282.553
G1 X3.2 Y3.38 Z4.4 F4800.0 E282.575
G1 X3.2 Y3.05 Z4.4 F4800.0 E282.592
G1 X3.6 Y2.98 Z4.4 F4800.0 E282.614
G1 X3.6 Y2.78 Z4.4 F4800.0 E282.624
G1 X4.0 Y2.82 Z4.4 F4800.0 E282.645
G1 X4.0 Y2.57 Z4.4 F4800.0 E282.659
G1 X4.4 Y2.49 Z4.4 F4800.0 E282.68
G1 X4.4 Y2.71 Z4.4 F4800.0 E282.692
G1 F1200.0
G1 E281.692
G1 F4800.0
M103
(</infill>)
(</nestedRing>)
(<nestedRing>)
(<boundaryPerimeter>)
(<boundaryPoint> X-5.965 Y8.234 Z4.401 </boundaryPoint>)
(<boundaryPoint> X-7.1 Y7.475 Z4.401 </boundaryPoint>)
(<boundaryPoint> X-7.859 Y6.34 Z4.401 </boundaryPoint>)
(<boundaryPoint> X-8.126 Y5.0 Z4.401 </boundaryPoint>)
(<boundaryPoint> X-7.859 Y3.66 Z4.401 </boundaryPoint>)
(<boundaryPoint> X-7.1 Y2.525 Z4.401 </boundaryPoint>)
(<boundaryPoint> X-5.965 Y1.766 Z4.401 </boundaryPoint>)
(<boundaryPoint> X-4.625 Y1.499 Z4.401 </boundaryPoint>)
(<boundaryPoint> X-3.285 Y1.766 Z4.401 </boundaryPoint>)
(<boundaryPoint> X-2.15 Y2.525 Z4.401 </boundaryPoint>)
(<boundaryPoint> X-1.391 Y3.66 Z4.401 </boundaryPoint>)
(<boundaryPoint> X-1.124 Y5.0 Z4.401 </boundaryPoint>)
(<boundaryPoint> X-1.391 Y6.34 Z4.401 </boundaryPoint>)
(<boundaryPoint> X-2.15 Y7.475 Z4.401 </boundaryPoint>)
(<boundaryPoint> X-3.285 Y8.234 Z4.401 </boundaryPoint>)
(<boundaryPoint> X-4.625 Y8.501 Z4.401 </boundaryPoint>)
(<loop> inner )
G1 X3.78 Y5.22 Z4.4 F4200.0
G1 X-3.53 Y4.92 Z4.4 F4200.0
G1 X-2.62 Y4.57 Z4.4 F4200.0
G1 F1200.0
G1 E282.692
G1 F4200.0
M101
G1 X-2.79 Y3.94 Z4.4 F4800.0 E282.726
G1 X-3.56 Y3.16 Z4.4 F4800.0 E282.784
G1 X-4.63 Y2.88 Z4.4 F4800.0 E282.842
G1 X-5.69 Y3.16 Z4.4 F4800.0 E282.9
G1 X-6.47 Y3.94 Z4.4 F4800.0 E282.959
G1 X-6.75 Y5.0 Z4.4 F4800.0 E283.017
G1 X-6.47 Y6.06 Z4.4 F4800.0 E283.075
G1 X-5.69 Y6.84 Z4.4 F4800.0 E283.133
G1 X-4.63 Y7.12 Z4.4 F4800.0 E283.191
G1 X-3.56 Y6.84 Z4.4 F4800.0 E283.249
G1 X-2.79 Y6.06 Z4.4 F4800.0 E283.307
G1 X-2.5 Y5.0 Z4.4 F4800.0 E283.365
G1 X-2.61 Y4.59 Z4.4 F4800.0 E283.388
G1 X-2.62 Y4.57 Z4.4 F4800.0 E283.389
G1 F1200.0
G1 E283.389
G1 F4800.0
M103
(</loop>)
(<loop> outer )
G1 X-1.84 Y4.46 Z4.4 F4200.0
G1 F1200.0
G1 E283.389
G1 F4200.0
M101
G1 X-1.74 Y5.0 Z4.4 F4800.0 E283.418
G1 X-1.96 Y6.11 Z4.4 F4800.0 E283.478
G1 X-2.58 Y7.04 Z4.4 F4800.0 E283.537
G1 X-3.52 Y7.67 Z4.4 F4800.0 E283.597
G1 X-4.63 Y7.89 Z4.4 F4800.0 E283.656
G1 X-5.73 Y7.67 Z4.4 F4800.0 E283.716
G1 X-6.67 Y7.04 Z4.4 F4800.0 E283.775
G1 X-7.29 Y6.11 Z4.4 F4800.0 E283.835
G1 X-7.51 Y5.0 Z4.4 F4800.0 E283.894
G1 X-7.29 Y3.89 Z4.4 F4800.0 E283.954
G1 X-6.67 Y2.96 Z4.4 F4800.0 E284.014
G1 X-5.73 Y2.33 Z4.4 F4800.0 E284.073
G1 X-4.63 Y2.11 Z4.4 F4800.0 E284.133
G1 X-3.52 Y2.33 Z4.4 F4800.0 E284.192
G1 X-2.58 Y2.96 Z4.4 F4800.0 E284.252
G1 X-1.96 Y3.89 Z4.4 F4800.0 E284.311
G1 X-1.85 Y4.43 Z4.4 F4800.0 E284.34
G1 X-1.84 Y4.46 Z4.4 F4800.0 E284.342
G1 F1200.0
G1 E284.342
G1 F4800.0
M103
(</loop>)
(<edge> outer )
;M108 R40.0
G1 X-1.45 Y4.38 Z4.4 F4200.0
G1 F1200.0
G1 E284.342
G1 F4200.0
M101
G1 X-1.33 Y5.0 Z4.4 F2400.0 E284.375
G1 X-1.58 Y6.26 Z4.4 F2400.0 E284.443
G1 X-2.29 Y7.33 Z4.4 F2400.0 E284.511
G1 X-3.36 Y8.05 Z4.4 F2400.0 E284.579
G1 X-4.63 Y8.3 Z4.4 F2400.0 E284.647
G1 X-5.89 Y8.05 Z4.4 F2400.0 E284.715
G1 X-6.96 Y7.33 Z4.4 F2400.0 E284.783
G1 X-7.67 Y6.26 Z4.4 F2400.0 E284.851
G1 X-7.92 Y5.0 Z4.4 F2400.0 E284.919
G1 X-7.67 Y3.74 Z4.4 F2400.0 E284.987
G1 X-6.96 Y2.67 Z4.4 F2400.0 E285.055
G1 X-5.89 Y1.95 Z4.4 F2400.0 E285.122
G1 X-4.63 Y1.7 Z4.4 F2400.0 E285.19
G1 X-3.36 Y1.95 Z4.4 F2400.0 E285.258
G1 X-2.29 Y2.67 Z4.4 F2400.0 E285.326
G1 X-1.58 Y3.74 Z4.4 F2400.0 E285.394
G1 X-1.46 Y4.36 Z4.4 F2400.0 E285.428
G1 X-1.45 Y4.38 Z4.4 F2400.0 E285.429
G1 F1200.0
G1 E284.854
G1 F2400.0
M103
(</edge>)
(</boundaryPerimeter>)
(<nestedRing>)
(<boundaryPerimeter>)
(<boundaryPoint> X-5.927 Y5.752 Z4.401 </boundaryPoint>)
(<boundaryPoint> X-5.377 Y6.302 Z4.401 </boundaryPoint>)
(<boundaryPoint> X-4.625 Y6.503 Z4.401 </boundaryPoint>)
(<boundaryPoint> X-3.873 Y6.302 Z4.401 </boundaryPoint>)
(<boundaryPoint> X-3.323 Y5.752 Z4.401 </boundaryPoint>)
(<boundaryPoint> X-3.122 Y5.0 Z4.401 </boundaryPoint>)
(<boundaryPoint> X-3.323 Y4.248 Z4.401 </boundaryPoint>)
(<boundaryPoint> X-3.873 Y3.698 Z4.401 </boundaryPoint>)
(<boundaryPoint> X-4.625 Y3.497 Z4.401 </boundaryPoint>)
(<boundaryPoint> X-5.377 Y3.698 Z4.401 </boundaryPoint>)
(<boundaryPoint> X-5.927 Y4.248 Z4.401 </boundaryPoint>)
(<boundaryPoint> X-6.128 Y5.0 Z4.401 </boundaryPoint>)
(<edge> inner )
G1 X-2.98 Y4.74 Z4.4 F4200.0
G1 F1200.0
G1 E285.429
G1 F4200.0
M101
G1 X-3.14 Y4.14 Z4.4 F2400.0 E285.462
G1 X-3.77 Y3.52 Z4.4 F2400.0 E285.508
G1 X-4.63 Y3.29 Z4.4 F2400.0 E285.555
G1 X-5.48 Y3.52 Z4.4 F2400.0 E285.602
G1 X-6.11 Y4.14 Z4.4 F2400.0 E285.649
G1 X-6.34 Y5.0 Z4.4 F2400.0 E285.695
G1 X-6.11 Y5.86 Z4.4 F2400.0 E285.742
G1 X-5.48 Y6.48 Z4.4 F2400.0 E285.789
G1 X-4.63 Y6.71 Z4.4 F2400.0 E285.836
G1 X-3.77 Y6.48 Z4.4 F2400.0 E285.882
G1 X-3.14 Y5.86 Z4.4 F2400.0 E285.929
G1 X-2.92 Y5.0 Z4.4 F2400.0 E285.976
G1 X-2.98 Y4.76 Z4.4 F2400.0 E285.989
G1 X-2.98 Y4.74 Z4.4 F2400.0 E285.99
G1 F1200.0
G1 E285.864
G1 F2400.0
M103
(</edge>)
(</boundaryPerimeter>)
(</nestedRing>)
(<infill>)
(<infillBoundary>)
(<infillPoint> X-5.731 Y7.669 Z2.835 </infillPoint>)
(<infillPoint> X-6.667 Y7.042 Z2.835 </infillPoint>)
(<infillPoint> X-7.294 Y6.106 Z2.835 </infillPoint>)
(<infillPoint> X-7.514 Y5.0 Z2.835 </infillPoint>)
(<infillPoint> X-7.294 Y3.894 Z2.835 </infillPoint>)
(<infillPoint> X-6.667 Y2.958 Z2.835 </infillPoint>)
(<infillPoint> X-5.731 Y2.331 Z2.835 </infillPoint>)
(<infillPoint> X-4.625 Y2.111 Z2.835 </infillPoint>)
(<infillPoint> X-3.519 Y2.331 Z2.835 </infillPoint>)
(<infillPoint> X-2.583 Y2.958 Z2.835 </infillPoint>)
(<infillPoint> X-1.956 Y3.894 Z2.835 </infillPoint>)
(<infillPoint> X-1.736 Y5.0 Z2.835 </infillPoint>)
(<infillPoint> X-1.956 Y6.106 Z2.835 </infillPoint>)
(<infillPoint> X-2.583 Y7.042 Z2.835 </infillPoint>)
(<infillPoint> X-3.519 Y7.669 Z2.835 </infillPoint>)
(<infillPoint> X-4.625 Y7.889 Z2.835 </infillPoint>)
(</infillBoundary>)
(<infillBoundary>)
(<infillPoint> X-6.465 Y6.062 Z2.835 </infillPoint>)
M73 P34 (display progress)
(<infillPoint> X-5.687 Y6.84 Z2.835 </infillPoint>)
(<infillPoint> X-4.625 Y7.124 Z2.835 </infillPoint>)
(<infillPoint> X-3.563 Y6.84 Z2.835 </infillPoint>)
(<infillPoint> X-2.785 Y6.062 Z2.835 </infillPoint>)
(<infillPoint> X-2.501 Y5.0 Z2.835 </infillPoint>)
(<infillPoint> X-2.785 Y3.938 Z2.835 </infillPoint>)
(<infillPoint> X-3.563 Y3.16 Z2.835 </infillPoint>)
(<infillPoint> X-4.625 Y2.876 Z2.835 </infillPoint>)
(<infillPoint> X-5.687 Y3.16 Z2.835 </infillPoint>)
(<infillPoint> X-6.465 Y3.938 Z2.835 </infillPoint>)
(<infillPoint> X-6.749 Y5.0 Z2.835 </infillPoint>)
(</infillBoundary>)
;M108 R80.0
G1 X-2.4 Y5.71 Z4.4 F4200.0
G1 F1200.0
G1 E285.99
G1 F4200.0
M101
G1 X-2.4 Y6.27 Z4.4 F4800.0 E286.019
G1 X-2.8 Y6.47 Z4.4 F4800.0 E286.043
G1 X-2.8 Y6.85 Z4.4 F4800.0 E286.063
G1 X-3.2 Y6.87 Z4.4 F4800.0 E286.084
G1 X-3.2 Y7.12 Z4.4 F4800.0 E286.097
G1 X-3.6 Y7.14 Z4.4 F4800.0 E286.118
G1 X-3.6 Y7.39 Z4.4 F4800.0 E286.131
G1 X-4.0 Y7.48 Z4.4 F4800.0 E286.153
G1 X-4.0 Y7.25 Z4.4 F4800.0 E286.165
G1 X-4.4 Y7.35 Z4.4 F4800.0 E286.187
G1 X-4.4 Y7.56 Z4.4 F4800.0 E286.198
G1 X-4.8 Y7.57 Z4.4 F4800.0 E286.219
G1 X-4.8 Y7.37 Z4.4 F4800.0 E286.23
G1 X-5.2 Y7.26 Z4.4 F4800.0 E286.252
G1 X-5.2 Y7.49 Z4.4 F4800.0 E286.264
G1 X-5.6 Y7.41 Z4.4 F4800.0 E286.285
G1 X-5.6 Y7.15 Z4.4 F4800.0 E286.299
G1 X-6.0 Y7.15 Z4.4 F4800.0 E286.32
G1 X-6.0 Y6.92 Z4.4 F4800.0 E286.332
G1 X-6.4 Y6.88 Z4.4 F4800.0 E286.353
G1 X-6.4 Y6.52 Z4.4 F4800.0 E286.372
G1 X-6.8 Y6.34 Z4.4 F4800.0 E286.396
G1 X-6.8 Y5.89 Z4.4 F4800.0 E286.419
G1 X-7.2 Y5.14 Z4.4 F4800.0 E286.464
G1 X-7.2 Y4.86 Z4.4 F4800.0 E286.479
G1 X-6.8 Y4.11 Z4.4 F4800.0 E286.524
G1 X-6.8 Y3.66 Z4.4 F4800.0 E286.548
G1 X-6.4 Y3.48 Z4.4 F4800.0 E286.571
G1 X-6.4 Y3.12 Z4.4 F4800.0 E286.59
G1 X-6.0 Y3.08 Z4.4 F4800.0 E286.611
G1 X-6.0 Y2.85 Z4.4 F4800.0 E286.623
G1 X-5.6 Y2.85 Z4.4 F4800.0 E286.645
G1 X-5.6 Y2.59 Z4.4 F4800.0 E286.658
G1 X-5.2 Y2.51 Z4.4 F4800.0 E286.68
G1 X-5.2 Y2.74 Z4.4 F4800.0 E286.692
G1 X-4.8 Y2.63 Z4.4 F4800.0 E286.714
G1 X-4.8 Y2.43 Z4.4 F4800.0 E286.724
G1 X-4.4 Y2.44 Z4.4 F4800.0 E286.745
G1 X-4.4 Y2.65 Z4.4 F4800.0 E286.756
G1 X-4.0 Y2.75 Z4.4 F4800.0 E286.778
G1 X-4.0 Y2.52 Z4.4 F4800.0 E286.79
G1 X-3.6 Y2.61 Z4.4 F4800.0 E286.812
G1 X-3.6 Y2.86 Z4.4 F4800.0 E286.825
G1 X-3.2 Y2.88 Z4.4 F4800.0 E286.846
G1 X-3.2 Y3.13 Z4.4 F4800.0 E286.859
G1 X-2.4 Y4.29 Z4.4 F4800.0 E286.934
G1 X-2.4 Y3.73 Z4.4 F4800.0 E286.963
G1 X-2.8 Y3.53 Z4.4 F4800.0 E286.987
G1 X-2.8 Y3.15 Z4.4 F4800.0 E287.007
G1 F1200.0
G1 E286.007
G1 F4800.0
M103
(</infill>)
(</nestedRing>)
(</rotation>)
(</layer>)
(<layer> 4.671 )
(<supportLayer>)
;M108 R56.0
G1 X-4.7 Y3.91 Z4.67 F4200.0
G1 X-4.93 Y-3.91 Z4.67 F4200.0
G1 X-5.86 Y-5.4 Z4.67 F4200.0
G1 F1200.0
G1 E287.007
G1 F4200.0
M101
G1 X-3.9 Y-5.4 Z4.67 F4800.0 E287.08
G1 F1200.0
G1 E286.08
G1 F4800.0
M103
G1 X-3.76 Y-4.73 Z4.67 F4200.0
G1 X3.53 Y-5.1 Z4.67 F4200.0
G1 X3.65 Y-5.4 Z4.67 F4200.0
G1 F1200.0
G1 E287.08
G1 F4200.0
M101
G1 X5.61 Y-5.4 Z4.67 F4800.0 E287.152
G1 F1200.0
G1 E286.152
G1 F4800.0
M103
G1 X4.65 Y-3.95 Z4.67 F4200.0
G1 X4.95 Y3.91 Z4.67 F4200.0
G1 X5.86 Y5.4 Z4.67 F4200.0
G1 F1200.0
G1 E287.152
G1 F4200.0
M101
G1 X3.9 Y5.4 Z4.67 F4800.0 E287.225
G1 F1200.0
G1 E286.225
G1 F4800.0
M103
G1 X3.76 Y4.73 Z4.67 F4200.0
G1 X-3.53 Y5.1 Z4.67 F4200.0
G1 X-3.65 Y5.4 Z4.67 F4200.0
G1 F1200.0
G1 E287.225
G1 F4200.0
M101
G1 X-5.61 Y5.4 Z4.67 F4800.0 E287.297
G1 F1200.0
G1 E286.297
G1 F4800.0
M103
;M108 R80.0
(</supportLayer>)
(<rotation> (-1+1.22464679915e-16j) )
(<nestedRing>)
(<boundaryPerimeter>)
(<boundaryPoint> X-3.535 Y-8.234 Z4.671 </boundaryPoint>)
(<boundaryPoint> X-2.4 Y-7.475 Z4.671 </boundaryPoint>)
(<boundaryPoint> X-1.641 Y-6.34 Z4.671 </boundaryPoint>)
(<boundaryPoint> X-1.374 Y-5.0 Z4.671 </boundaryPoint>)
(<boundaryPoint> X-1.641 Y-3.66 Z4.671 </boundaryPoint>)
(<boundaryPoint> X-2.4 Y-2.525 Z4.671 </boundaryPoint>)
(<boundaryPoint> X-3.535 Y-1.766 Z4.671 </boundaryPoint>)
(<boundaryPoint> X-4.875 Y-1.499 Z4.671 </boundaryPoint>)
(<boundaryPoint> X-6.215 Y-1.766 Z4.671 </boundaryPoint>)
(<boundaryPoint> X-7.35 Y-2.525 Z4.671 </boundaryPoint>)
(<boundaryPoint> X-8.109 Y-3.66 Z4.671 </boundaryPoint>)
(<boundaryPoint> X-8.376 Y-5.0 Z4.671 </boundaryPoint>)
(<boundaryPoint> X-8.109 Y-6.34 Z4.671 </boundaryPoint>)
(<boundaryPoint> X-7.35 Y-7.475 Z4.671 </boundaryPoint>)
(<boundaryPoint> X-6.215 Y-8.234 Z4.671 </boundaryPoint>)
(<boundaryPoint> X-4.875 Y-8.501 Z4.671 </boundaryPoint>)
(<loop> inner )
G1 X-4.78 Y3.98 Z4.67 F4200.0
G1 X-4.91 Y-3.91 Z4.67 F4200.0
G1 X-6.13 Y-6.65 Z4.67 F4200.0
G1 F1200.0
G1 E287.297
G1 F4200.0
M101
G1 X-6.33 Y-6.45 Z4.67 F4800.0 E287.312
G1 X-6.72 Y-6.06 Z4.67 F4800.0 E287.341
G1 X-7.0 Y-5.0 Z4.67 F4800.0 E287.399
G1 X-6.72 Y-3.94 Z4.67 F4800.0 E287.457
G1 X-5.94 Y-3.16 Z4.67 F4800.0 E287.515
G1 X-4.88 Y-2.88 Z4.67 F4800.0 E287.573
G1 X-3.81 Y-3.16 Z4.67 F4800.0 E287.631
G1 X-3.04 Y-3.94 Z4.67 F4800.0 E287.69
G1 X-2.75 Y-5.0 Z4.67 F4800.0 E287.748
G1 X-3.04 Y-6.06 Z4.67 F4800.0 E287.806
G1 X-3.81 Y-6.84 Z4.67 F4800.0 E287.864
G1 X-4.88 Y-7.12 Z4.67 F4800.0 E287.922
G1 X-5.94 Y-6.84 Z4.67 F4800.0 E287.98
G1 X-6.13 Y-6.65 Z4.67 F4800.0 E287.994
G1 F1200.0
G1 E287.994
G1 F4800.0
M103
(</loop>)
(<loop> outer )
G1 X-7.08 Y-6.81 Z4.67 F4200.0
G1 F1200.0
G1 E287.994
G1 F4200.0
M101
G1 X-6.92 Y-7.04 Z4.67 F4800.0 E288.009
G1 X-5.98 Y-7.67 Z4.67 F4800.0 E288.069
G1 X-4.88 Y-7.89 Z4.67 F4800.0 E288.128
G1 X-3.77 Y-7.67 Z4.67 F4800.0 E288.188
G1 X-2.83 Y-7.04 Z4.67 F4800.0 E288.247
G1 X-2.21 Y-6.11 Z4.67 F4800.0 E288.307
G1 X-1.99 Y-5.0 Z4.67 F4800.0 E288.366
G1 X-2.21 Y-3.89 Z4.67 F4800.0 E288.426
G1 X-2.83 Y-2.96 Z4.67 F4800.0 E288.485
G1 X-3.77 Y-2.33 Z4.67 F4800.0 E288.545
G1 X-4.88 Y-2.11 Z4.67 F4800.0 E288.604
G1 X-5.98 Y-2.33 Z4.67 F4800.0 E288.664
G1 X-6.92 Y-2.96 Z4.67 F4800.0 E288.724
G1 X-7.54 Y-3.89 Z4.67 F4800.0 E288.783
G1 X-7.76 Y-5.0 Z4.67 F4800.0 E288.843
G1 X-7.54 Y-6.11 Z4.67 F4800.0 E288.902
G1 X-7.08 Y-6.81 Z4.67 F4800.0 E288.947
G1 F1200.0
G1 E288.947
G1 F4800.0
M103
(</loop>)
(<edge> outer )
;M108 R40.0
G1 X-7.36 Y-7.1 Z4.67 F4200.0
G1 F1200.0
G1 E288.947
G1 F4200.0
M101
G1 X-7.21 Y-7.33 Z4.67 F2400.0 E288.962
G1 X-6.14 Y-8.05 Z4.67 F2400.0 E289.03
G1 X-4.88 Y-8.3 Z4.67 F2400.0 E289.098
G1 X-3.61 Y-8.05 Z4.67 F2400.0 E289.166
G1 X-2.54 Y-7.33 Z4.67 F2400.0 E289.234
G1 X-1.83 Y-6.26 Z4.67 F2400.0 E289.301
G1 X-1.58 Y-5.0 Z4.67 F2400.0 E289.369
G1 X-1.83 Y-3.74 Z4.67 F2400.0 E289.437
G1 X-2.54 Y-2.67 Z4.67 F2400.0 E289.505
G1 X-3.61 Y-1.95 Z4.67 F2400.0 E289.573
G1 X-4.88 Y-1.7 Z4.67 F2400.0 E289.641
G1 X-6.14 Y-1.95 Z4.67 F2400.0 E289.709
G1 X-7.21 Y-2.67 Z4.67 F2400.0 E289.777
G1 X-7.92 Y-3.74 Z4.67 F2400.0 E289.845
G1 X-8.17 Y-5.0 Z4.67 F2400.0 E289.913
G1 X-7.92 Y-6.26 Z4.67 F2400.0 E289.981
G1 X-7.36 Y-7.1 Z4.67 F2400.0 E290.034
G1 F1200.0
G1 E289.348
G1 F2400.0
M103
(</edge>)
(</boundaryPerimeter>)
(<nestedRing>)
(<boundaryPerimeter>)
(<boundaryPoint> X-4.875 Y-6.503 Z4.671 </boundaryPoint>)
(<boundaryPoint> X-5.626 Y-6.302 Z4.671 </boundaryPoint>)
(<boundaryPoint> X-6.177 Y-5.752 Z4.671 </boundaryPoint>)
(<boundaryPoint> X-6.378 Y-5.0 Z4.671 </boundaryPoint>)
(<boundaryPoint> X-6.177 Y-4.248 Z4.671 </boundaryPoint>)
(<boundaryPoint> X-5.626 Y-3.698 Z4.671 </boundaryPoint>)
(<boundaryPoint> X-4.875 Y-3.497 Z4.671 </boundaryPoint>)
(<boundaryPoint> X-4.123 Y-3.698 Z4.671 </boundaryPoint>)
(<boundaryPoint> X-3.573 Y-4.248 Z4.671 </boundaryPoint>)
(<boundaryPoint> X-3.372 Y-5.0 Z4.671 </boundaryPoint>)
(<boundaryPoint> X-3.573 Y-5.752 Z4.671 </boundaryPoint>)
(<boundaryPoint> X-4.123 Y-6.302 Z4.671 </boundaryPoint>)
(<edge> inner )
G1 X-5.84 Y-6.37 Z4.67 F4200.0
G1 F1200.0
G1 E290.034
G1 F4200.0
M101
G1 X-6.05 Y-6.17 Z4.67 F2400.0 E290.049
G1 X-6.36 Y-5.86 Z4.67 F2400.0 E290.072
G1 X-6.59 Y-5.0 Z4.67 F2400.0 E290.119
G1 X-6.36 Y-4.14 Z4.67 F2400.0 E290.166
G1 X-5.73 Y-3.52 Z4.67 F2400.0 E290.213
G1 X-4.88 Y-3.29 Z4.67 F2400.0 E290.259
G1 X-4.02 Y-3.52 Z4.67 F2400.0 E290.306
G1 X-3.39 Y-4.14 Z4.67 F2400.0 E290.353
G1 X-3.17 Y-5.0 Z4.67 F2400.0 E290.4
G1 X-3.39 Y-5.86 Z4.67 F2400.0 E290.446
G1 X-4.02 Y-6.48 Z4.67 F2400.0 E290.493
G1 X-4.88 Y-6.71 Z4.67 F2400.0 E290.54
G1 X-5.73 Y-6.48 Z4.67 F2400.0 E290.587
G1 X-5.84 Y-6.37 Z4.67 F2400.0 E290.595
G1 F1200.0
G1 E289.595
G1 F2400.0
M103
(</edge>)
(</boundaryPerimeter>)
(</nestedRing>)
(<infill>)
(<infillBoundary>)
(<infillPoint> X-3.769 Y-7.669 Z3.105 </infillPoint>)
(<infillPoint> X-2.833 Y-7.042 Z3.105 </infillPoint>)
(<infillPoint> X-2.206 Y-6.106 Z3.105 </infillPoint>)
(<infillPoint> X-1.986 Y-5.0 Z3.105 </infillPoint>)
(<infillPoint> X-2.206 Y-3.894 Z3.105 </infillPoint>)
(<infillPoint> X-2.833 Y-2.958 Z3.105 </infillPoint>)
(<infillPoint> X-3.769 Y-2.331 Z3.105 </infillPoint>)
(<infillPoint> X-4.875 Y-2.111 Z3.105 </infillPoint>)
(<infillPoint> X-5.981 Y-2.331 Z3.105 </infillPoint>)
(<infillPoint> X-6.917 Y-2.958 Z3.105 </infillPoint>)
(<infillPoint> X-7.544 Y-3.894 Z3.105 </infillPoint>)
(<infillPoint> X-7.764 Y-5.0 Z3.105 </infillPoint>)
(<infillPoint> X-7.544 Y-6.106 Z3.105 </infillPoint>)
(<infillPoint> X-6.917 Y-7.042 Z3.105 </infillPoint>)
(<infillPoint> X-5.981 Y-7.669 Z3.105 </infillPoint>)
(<infillPoint> X-4.875 Y-7.889 Z3.105 </infillPoint>)
(</infillBoundary>)
(<infillBoundary>)
(<infillPoint> X-4.875 Y-7.124 Z3.105 </infillPoint>)
(<infillPoint> X-5.936 Y-6.84 Z3.105 </infillPoint>)
(<infillPoint> X-6.715 Y-6.063 Z3.105 </infillPoint>)
(<infillPoint> X-6.999 Y-5.0 Z3.105 </infillPoint>)
(<infillPoint> X-6.715 Y-3.937 Z3.105 </infillPoint>)
(<infillPoint> X-5.936 Y-3.16 Z3.105 </infillPoint>)
(<infillPoint> X-4.875 Y-2.876 Z3.105 </infillPoint>)
(<infillPoint> X-3.813 Y-3.16 Z3.105 </infillPoint>)
(<infillPoint> X-3.035 Y-3.938 Z3.105 </infillPoint>)
(<infillPoint> X-2.751 Y-5.0 Z3.105 </infillPoint>)
(<infillPoint> X-3.035 Y-6.062 Z3.105 </infillPoint>)
(<infillPoint> X-3.813 Y-6.84 Z3.105 </infillPoint>)
(</infillBoundary>)
;M108 R80.0
G1 X-6.76 Y-5.0 Z4.67 F4200.0
G1 X-4.86 Y-2.4 Z4.67 F4200.0
G1 F1200.0
G1 E290.595
G1 F4200.0
M101
G1 X-4.89 Y-2.4 Z4.67 F4800.0 E290.597
G1 X-5.67 Y-2.8 Z4.67 F4800.0 E290.643
G1 X-6.18 Y-2.8 Z4.67 F4800.0 E290.67
G1 X-6.37 Y-3.2 Z4.67 F4800.0 E290.694
G1 X-6.74 Y-3.2 Z4.67 F4800.0 E290.713
G1 X-6.77 Y-3.6 Z4.67 F4800.0 E290.734
G1 X-7.01 Y-3.6 Z4.67 F4800.0 E290.747
G1 X-7.02 Y-4.0 Z4.67 F4800.0 E290.768
G1 X-7.28 Y-4.0 Z4.67 F4800.0 E290.781
G1 X-7.36 Y-4.4 Z4.67 F4800.0 E290.803
G1 X-7.13 Y-4.4 Z4.67 F4800.0 E290.815
G1 X-7.24 Y-4.8 Z4.67 F4800.0 E290.837
G1 X-7.44 Y-4.8 Z4.67 F4800.0 E290.848
G1 X-7.44 Y-5.2 Z4.67 F4800.0 E290.869
G1 X-7.24 Y-5.2 Z4.67 F4800.0 E290.88
G1 X-7.13 Y-5.6 Z4.67 F4800.0 E290.902
G1 X-7.36 Y-5.6 Z4.67 F4800.0 E290.914
G1 X-7.28 Y-6.0 Z4.67 F4800.0 E290.935
G1 X-7.02 Y-6.0 Z4.67 F4800.0 E290.949
G1 X-7.01 Y-6.4 Z4.67 F4800.0 E290.97
G1 X-6.77 Y-6.4 Z4.67 F4800.0 E290.982
M73 P35 (display progress)
G1 X-6.74 Y-6.8 Z4.67 F4800.0 E291.004
G1 X-6.37 Y-6.8 Z4.67 F4800.0 E291.023
G1 X-6.18 Y-7.2 Z4.67 F4800.0 E291.047
G1 X-5.67 Y-7.2 Z4.67 F4800.0 E291.073
G1 X-4.89 Y-7.6 Z4.67 F4800.0 E291.12
G1 X-4.86 Y-7.6 Z4.67 F4800.0 E291.122
G1 X-4.08 Y-7.2 Z4.67 F4800.0 E291.168
G1 X-3.57 Y-7.2 Z4.67 F4800.0 E291.195
G1 X-3.38 Y-6.8 Z4.67 F4800.0 E291.218
G1 X-3.01 Y-6.8 Z4.67 F4800.0 E291.238
G1 X-2.98 Y-6.4 Z4.67 F4800.0 E291.259
G1 X-2.74 Y-6.4 Z4.67 F4800.0 E291.271
G1 X-2.73 Y-6.0 Z4.67 F4800.0 E291.292
G1 X-2.47 Y-6.0 Z4.67 F4800.0 E291.306
G1 X-2.39 Y-5.6 Z4.67 F4800.0 E291.327
G1 X-2.62 Y-5.6 Z4.67 F4800.0 E291.34
G1 X-2.52 Y-5.2 Z4.67 F4800.0 E291.361
G1 X-2.31 Y-5.2 Z4.67 F4800.0 E291.372
G1 X-2.31 Y-4.8 Z4.67 F4800.0 E291.393
G1 X-2.52 Y-4.8 Z4.67 F4800.0 E291.404
G1 X-2.62 Y-4.4 Z4.67 F4800.0 E291.426
G1 X-2.39 Y-4.4 Z4.67 F4800.0 E291.438
G1 X-2.47 Y-4.0 Z4.67 F4800.0 E291.46
G1 X-2.73 Y-4.0 Z4.67 F4800.0 E291.473
G1 X-2.74 Y-3.6 Z4.67 F4800.0 E291.494
G1 X-2.98 Y-3.6 Z4.67 F4800.0 E291.507
G1 X-3.01 Y-3.2 Z4.67 F4800.0 E291.528
G1 X-3.38 Y-3.2 Z4.67 F4800.0 E291.548
G1 X-3.57 Y-2.8 Z4.67 F4800.0 E291.571
G1 X-4.08 Y-2.8 Z4.67 F4800.0 E291.598
G1 F1200.0
G1 E290.598
G1 F4800.0
M103
(</infill>)
(</nestedRing>)
(<nestedRing>)
(<boundaryPerimeter>)
(<boundaryPoint> X-5.965 Y8.234 Z4.671 </boundaryPoint>)
(<boundaryPoint> X-7.1 Y7.475 Z4.671 </boundaryPoint>)
(<boundaryPoint> X-7.859 Y6.34 Z4.671 </boundaryPoint>)
(<boundaryPoint> X-8.126 Y5.0 Z4.671 </boundaryPoint>)
(<boundaryPoint> X-7.859 Y3.66 Z4.671 </boundaryPoint>)
(<boundaryPoint> X-7.1 Y2.525 Z4.671 </boundaryPoint>)
(<boundaryPoint> X-5.965 Y1.766 Z4.671 </boundaryPoint>)
(<boundaryPoint> X-4.625 Y1.499 Z4.671 </boundaryPoint>)
(<boundaryPoint> X-3.285 Y1.766 Z4.671 </boundaryPoint>)
(<boundaryPoint> X-2.15 Y2.525 Z4.671 </boundaryPoint>)
(<boundaryPoint> X-1.391 Y3.66 Z4.671 </boundaryPoint>)
(<boundaryPoint> X-1.124 Y5.0 Z4.671 </boundaryPoint>)
(<boundaryPoint> X-1.391 Y6.34 Z4.671 </boundaryPoint>)
(<boundaryPoint> X-2.15 Y7.475 Z4.671 </boundaryPoint>)
(<boundaryPoint> X-3.285 Y8.234 Z4.671 </boundaryPoint>)
(<boundaryPoint> X-4.625 Y8.501 Z4.671 </boundaryPoint>)
(<loop> inner )
G1 X-5.21 Y-3.88 Z4.67 F4200.0
G1 X-4.42 Y3.9 Z4.67 F4200.0
G1 X-4.35 Y2.95 Z4.67 F4200.0
G1 F1200.0
G1 E291.598
G1 F4200.0
M101
G1 X-4.63 Y2.88 Z4.67 F4800.0 E291.613
G1 X-5.69 Y3.16 Z4.67 F4800.0 E291.671
G1 X-6.47 Y3.94 Z4.67 F4800.0 E291.729
[truncated: 733,109 more chars]
