# Supplementary material for: Using Voice Coils to Actuate Modular Soft Robots: Wormbot, an Example
Source: Soft Robot. 2016 Dec 1;3(4):198–204. doi: 10.1089/soro.2016.0009 (PMC5180079; doi:10.1089/soro.2016.0009)
Supplement: Supplemental data [file Supp_Data.zip › Supplemental Information/3D Printer Parts/Tripple Reel/Bi Extruder/Inner_Left.gcode]

(<format> skeinforge gcode </format>)
(<version> 12.03.14 </version>)
(<created> 14.11.07|12:12 </created>)
(<extruderInitialization>)
(<craftTypeName> extrusion </craftTypeName>)
M105
(<decimalPlacesCarried> 3 </decimalPlacesCarried>)
(<layerThickness> 0.27 </layerThickness>)
(<infillWidth> 0.4 </infillWidth>)
(<volumeFraction> 0.82 </volumeFraction>)
(<infillPerimeterOverlap> 0.3 </infillPerimeterOverlap>)
(<sharpestProduct> 0.866 </sharpestProduct>)
(<layerHeight> 0.27 </layerHeight>)
(<threadSequenceString> loops edge infill </threadSequenceString>)
(<maximumZFeedRatePerSecond> 999.0 </maximumZFeedRatePerSecond>)
(<objectFirstLayerFeedRateInfillMultiplier> 0.9 </objectFirstLayerFeedRateInfillMultiplier>)
(<operatingFeedRatePerSecond> 80.0 </operatingFeedRatePerSecond>)
(<objectFirstLayerFlowRateInfillMultiplier> 0.8 </objectFirstLayerFlowRateInfillMultiplier>)
(<operatingFlowRate> 80.0 </operatingFlowRate>)
(<orbitalFeedRatePerSecond> 0.0 </orbitalFeedRatePerSecond>)
(<travelFeedRatePerSecond> 70.0 </travelFeedRatePerSecond>)
(<edgeWidth> 0.4 </edgeWidth>)
(<perimeterWidth> 0.4 </perimeterWidth>)
(<profileName> ABS </profileName>)
(<settings>)
(<setting> alteration Activate_Alteration True </setting>)
(<setting> alteration Name_of_End_File:  </setting>)
(<setting> alteration Name_of_Start_File:  </setting>)
(<setting> alteration Remove_Redundant_Mcode True </setting>)
(<setting> alteration Replace_Variable_with_Setting True </setting>)
(<setting> comb Activate_Comb True </setting>)
(<setting> comb Running_Jump_Space_(mm): 2.0 </setting>)
(<setting> dimension Activate_Dimension True </setting>)
(<setting> dimension Absolute_Extrusion_Distance True </setting>)
(<setting> dimension Relative_Extrusion_Distance False </setting>)
(<setting> dimension Extruder_Retraction_Speed_(mm/s): 20.0 </setting>)
(<setting> dimension Filament_Diameter_(mm): 1.75 </setting>)
(<setting> dimension Filament_Packing_Density_(ratio): 0.85 </setting>)
(<setting> dimension Maximum_E_Value_before_Reset_(float): 91234.0 </setting>)
(<setting> dimension Minimum_Travel_for_Retraction_(millimeters): 1.0 </setting>)
(<setting> dimension Retract_Within_Island False </setting>)
(<setting> dimension Retraction_Distance_(millimeters): 1.0 </setting>)
(<setting> dimension Restart_Extra_Distance_(millimeters): 0.0 </setting>)
(<setting> export Activate_Export True </setting>)
(<setting> export Add_Descriptive_Extension False </setting>)
(<setting> export Add_Export_Suffix False </setting>)
(<setting> export Add_Profile_Extension False </setting>)
(<setting> export Add_Timestamp_Extension False </setting>)
(<setting> export Also_Send_Output_To:  </setting>)
(<setting> export Analyze_Gcode True </setting>)
(<setting> export Do_Not_Delete_Comments True </setting>)
(<setting> export Delete_Crafting_Comments False </setting>)
(<setting> export Delete_All_Comments False </setting>)
(<setting> export Do_Not_Change_Output True </setting>)
(<setting> export binary_16_byte False </setting>)
(<setting> export gcode_step False </setting>)
(<setting> export gcode_time_segment False </setting>)
(<setting> export gcode_small False </setting>)
(<setting> export File_Extension: gcode </setting>)
(<setting> export Name_of_Replace_File: replace.csv </setting>)
(<setting> export Save_Penultimate_Gcode False </setting>)
(<setting> fill Activate_Fill True </setting>)
(<setting> fill Diaphragm_Period_(layers): 100 </setting>)
(<setting> fill Diaphragm_Thickness_(layers): 0 </setting>)
(<setting> fill Extra_Shells_on_Alternating_Solid_Layer_(layers): 1 </setting>)
(<setting> fill Extra_Shells_on_Base_(layers): 1 </setting>)
(<setting> fill Extra_Shells_on_Sparse_Layer_(layers): 1 </setting>)
(<setting> fill Grid_Circle_Separation_over_Perimeter_Width_(ratio): 0.2 </setting>)
(<setting> fill Grid_Extra_Overlap_(ratio): 0.1 </setting>)
(<setting> fill Grid_Junction_Separation_Band_Height_(layers): 10 </setting>)
(<setting> fill Grid_Junction_Separation_over_Octogon_Radius_At_End_(ratio): 0.0 </setting>)
(<setting> fill Grid_Junction_Separation_over_Octogon_Radius_At_Middle_(ratio): 0.0 </setting>)
(<setting> fill Infill_Begin_Rotation_(degrees): 90.0 </setting>)
(<setting> fill Infill_Begin_Rotation_Repeat_(layers): 1 </setting>)
(<setting> fill Infill_Odd_Layer_Extra_Rotation_(degrees): 90.0 </setting>)
(<setting> fill Grid_Circular False </setting>)
(<setting> fill Grid_Hexagonal False </setting>)
(<setting> fill Grid_Rectangular True </setting>)
(<setting> fill Line False </setting>)
(<setting> fill Infill_Perimeter_Overlap_(ratio): 0.3 </setting>)
(<setting> fill Infill_Solidity_(ratio): 0.4 </setting>)
(<setting> fill Sharpest_Angle_(degrees): 60.0 </setting>)
(<setting> fill Solid_Surface_Thickness_(layers): 3 </setting>)
(<setting> fill Lower_Left True </setting>)
(<setting> fill Nearest False </setting>)
(<setting> fill Surrounding_Angle_(degrees): 60.0 </setting>)
(<setting> fill Infill_>_Loops_>_Perimeter False </setting>)
(<setting> fill Infill_>_Perimeter_>_Loops False </setting>)
(<setting> fill Loops_>_Infill_>_Perimeter False </setting>)
(<setting> fill Loops_>_Perimeter_>_Infill True </setting>)
(<setting> fill Perimeter_>_Infill_>_Loops False </setting>)
(<setting> fill Perimeter_>_Loops_>_Infill False </setting>)
(<setting> home Activate_Home True </setting>)
(<setting> home Name_of_Home_File: home.gcode </setting>)
(<setting> jitter Activate_Jitter True </setting>)
(<setting> jitter Jitter_Over_Perimeter_Width_(ratio): 2.0 </setting>)
(<setting> raft Activate_Raft True </setting>)
(<setting> raft Add_Raft,_Elevate_Nozzle,_Orbit: False </setting>)
(<setting> raft Base_Feed_Rate_Multiplier_(ratio): 0.75 </setting>)
(<setting> raft Base_Flow_Rate_Multiplier_(ratio): 0.6 </setting>)
(<setting> raft Base_Infill_Density_(ratio): 0.3 </setting>)
(<setting> raft Base_Layer_Thickness_over_Layer_Thickness: 2.2 </setting>)
(<setting> raft Base_Layers_(integer): 1 </setting>)
(<setting> raft Base_Nozzle_Lift_over_Base_Layer_Thickness_(ratio): 0.3 </setting>)
(<setting> raft Initial_Circling: False </setting>)
(<setting> raft Infill_Overhang_over_Extrusion_Width_(ratio): 0.1 </setting>)
(<setting> raft Interface_Feed_Rate_Multiplier_(ratio): 1.5 </setting>)
(<setting> raft Interface_Flow_Rate_Multiplier_(ratio): 0.7 </setting>)
(<setting> raft Interface_Infill_Density_(ratio): 0.4 </setting>)
(<setting> raft Interface_Layer_Thickness_over_Layer_Thickness: 1.8 </setting>)
(<setting> raft Interface_Layers_(integer): 2 </setting>)
(<setting> raft Interface_Nozzle_Lift_over_Interface_Layer_Thickness_(ratio): 0.3 </setting>)
(<setting> raft Name_of_Support_End_File: support_end.gcode </setting>)
(<setting> raft Name_of_Support_Start_File: support_start.gcode </setting>)
(<setting> raft Operating_Nozzle_Lift_over_Layer_Thickness_(ratio): 0.0 </setting>)
(<setting> raft Raft_Additional_Margin_over_Length_(%): 2.5 </setting>)
(<setting> raft Raft_Margin_(mm): 2.5 </setting>)
(<setting> raft Support_Cross_Hatch False </setting>)
(<setting> raft Support_Flow_Rate_over_Operating_Flow_Rate_(ratio): 0.7 </setting>)
(<setting> raft Support_Gap_over_Perimeter_Extrusion_Width_(ratio): 0.005 </setting>)
(<setting> raft None True </setting>)
(<setting> raft Empty_Layers_Only False </setting>)
(<setting> raft Everywhere False </setting>)
(<setting> raft Exterior_Only False </setting>)
(<setting> raft Support_Minimum_Angle_(degrees): 45.0 </setting>)
(<setting> speed Activate_Speed True </setting>)
(<setting> speed Add_Flow_Rate: True </setting>)
(<setting> speed Bridge_Feed_Rate_Multiplier_(ratio): 1.0 </setting>)
(<setting> speed Bridge_Flow_Rate_Multiplier_(ratio): 1.0 </setting>)
(<setting> speed Duty_Cyle_at_Beginning_(portion): 1.0 </setting>)
(<setting> speed Duty_Cyle_at_Ending_(portion): 0.0 </setting>)
(<setting> speed Feed_Rate_(mm/s): 80.0 </setting>)
(<setting> speed Flow_Rate_Setting_(float): 80.0 </setting>)
(<setting> speed Object_First_Layer_Feed_Rate_Infill_Multiplier_(ratio): 0.9 </setting>)
(<setting> speed Object_First_Layer_Feed_Rate_Perimeter_Multiplier_(ratio): 0.9 </setting>)
(<setting> speed Object_First_Layer_Flow_Rate_Infill_Multiplier_(ratio): 0.8 </setting>)
(<setting> speed Object_First_Layer_Flow_Rate_Perimeter_Multiplier_(ratio): 0.9 </setting>)
(<setting> speed Orbital_Feed_Rate_over_Operating_Feed_Rate_(ratio): 0.0 </setting>)
(<setting> speed Maximum_Z_Feed_Rate_(mm/s): 999.0 </setting>)
(<setting> speed Perimeter_Feed_Rate_Multiplier_(ratio): 0.5 </setting>)
(<setting> speed Perimeter_Flow_Rate_Multiplier_(ratio): 0.5 </setting>)
(<setting> speed Travel_Feed_Rate_(mm/s): 70.0 </setting>)
(</settings>)
(<timeStampPreface> 20141107_121232 </timeStampPreface>)
(<procedureName> carve </procedureName>)
(<procedureName> preface </procedureName>)
(<procedureName> inset </procedureName>)
(<procedureName> fill </procedureName>)
(<procedureName> speed </procedureName>)
(<procedureName> raft </procedureName>)
(<procedureName> jitter </procedureName>)
(<procedureName> comb </procedureName>)
(<procedureName> dimension </procedureName>)
(<procedureName> alteration </procedureName>)
(<procedureName> export </procedureName>)
(</extruderInitialization>)
(<crafting>)
;M113 S1.0
;M108 R36.0
(<layer> 0.135 )
(<rotation> (6.12323399574e-17+1j) )
(<nestedRing>)
(<boundaryPerimeter>)
(<boundaryPoint> X3.827 Y9.239 Z0.135 </boundaryPoint>)
(<boundaryPoint> X1.951 Y9.808 Z0.135 </boundaryPoint>)
(<boundaryPoint> X-0.0 Y10.001 Z0.135 </boundaryPoint>)
(<boundaryPoint> X-1.951 Y9.808 Z0.135 </boundaryPoint>)
(<boundaryPoint> X-3.827 Y9.239 Z0.135 </boundaryPoint>)
(<boundaryPoint> X-5.556 Y8.315 Z0.135 </boundaryPoint>)
(<boundaryPoint> X-7.071 Y7.071 Z0.135 </boundaryPoint>)
(<boundaryPoint> X-8.315 Y5.556 Z0.135 </boundaryPoint>)
(<boundaryPoint> X-9.239 Y3.827 Z0.135 </boundaryPoint>)
(<boundaryPoint> X-9.808 Y1.951 Z0.135 </boundaryPoint>)
(<boundaryPoint> X-10.001 Y-0.0 Z0.135 </boundaryPoint>)
(<boundaryPoint> X-9.808 Y-1.951 Z0.135 </boundaryPoint>)
(<boundaryPoint> X-9.239 Y-3.827 Z0.135 </boundaryPoint>)
(<boundaryPoint> X-8.315 Y-5.556 Z0.135 </boundaryPoint>)
(<boundaryPoint> X-7.071 Y-7.071 Z0.135 </boundaryPoint>)
(<boundaryPoint> X-5.556 Y-8.315 Z0.135 </boundaryPoint>)
(<boundaryPoint> X-3.827 Y-9.239 Z0.135 </boundaryPoint>)
(<boundaryPoint> X-1.951 Y-9.808 Z0.135 </boundaryPoint>)
(<boundaryPoint> X0.0 Y-10.001 Z0.135 </boundaryPoint>)
(<boundaryPoint> X1.951 Y-9.808 Z0.135 </boundaryPoint>)
(<boundaryPoint> X3.827 Y-9.239 Z0.135 </boundaryPoint>)
(<boundaryPoint> X5.556 Y-8.315 Z0.135 </boundaryPoint>)
(<boundaryPoint> X7.071 Y-7.071 Z0.135 </boundaryPoint>)
(<boundaryPoint> X8.315 Y-5.556 Z0.135 </boundaryPoint>)
(<boundaryPoint> X9.239 Y-3.827 Z0.135 </boundaryPoint>)
(<boundaryPoint> X9.808 Y-1.951 Z0.135 </boundaryPoint>)
(<boundaryPoint> X10.0 Y-0.0 Z0.135 </boundaryPoint>)
(<boundaryPoint> X9.808 Y1.951 Z0.135 </boundaryPoint>)
(<boundaryPoint> X9.239 Y3.827 Z0.135 </boundaryPoint>)
(<boundaryPoint> X8.315 Y5.556 Z0.135 </boundaryPoint>)
(<boundaryPoint> X7.071 Y7.071 Z0.135 </boundaryPoint>)
(<boundaryPoint> X5.556 Y8.315 Z0.135 </boundaryPoint>)
(<edge> outer )
G1 X-6.93 Y-6.93 Z0.14 F4200.0
G1 F1200.0
G1 E1.0
G1 F4200.0
M101
G1 X-6.93 Y-6.93 Z0.14 F2160.0 E1.0
G1 X-5.44 Y-8.15 Z0.14 F2160.0 E1.102
G1 X-3.75 Y-9.05 Z0.14 F2160.0 E1.203
G1 X-1.91 Y-9.61 Z0.14 F2160.0 E1.305
G1 X-0.0 Y-9.8 Z0.14 F2160.0 E1.406
G1 X1.91 Y-9.61 Z0.14 F2160.0 E1.508
G1 X3.75 Y-9.05 Z0.14 F2160.0 E1.609
G1 X5.44 Y-8.15 Z0.14 F2160.0 E1.711
G1 X6.93 Y-6.93 Z0.14 F2160.0 E1.812
G1 X8.15 Y-5.44 Z0.14 F2160.0 E1.914
G1 X9.05 Y-3.75 Z0.14 F2160.0 E2.015
G1 X9.61 Y-1.91 Z0.14 F2160.0 E2.117
G1 X9.8 Y-0.0 Z0.14 F2160.0 E2.218
G1 X9.61 Y1.91 Z0.14 F2160.0 E2.32
G1 X9.05 Y3.75 Z0.14 F2160.0 E2.421
G1 X8.15 Y5.44 Z0.14 F2160.0 E2.522
G1 X6.93 Y6.93 Z0.14 F2160.0 E2.624
G1 X5.44 Y8.15 Z0.14 F2160.0 E2.725
G1 X3.75 Y9.05 Z0.14 F2160.0 E2.827
G1 X1.91 Y9.61 Z0.14 F2160.0 E2.928
G1 X0.0 Y9.8 Z0.14 F2160.0 E3.03
G1 X-1.91 Y9.61 Z0.14 F2160.0 E3.131
G1 X-3.75 Y9.05 Z0.14 F2160.0 E3.233
G1 X-5.44 Y8.15 Z0.14 F2160.0 E3.334
G1 X-6.93 Y6.93 Z0.14 F2160.0 E3.436
G1 X-8.15 Y5.44 Z0.14 F2160.0 E3.537
G1 X-9.05 Y3.75 Z0.14 F2160.0 E3.639
G1 X-9.61 Y1.91 Z0.14 F2160.0 E3.74
G1 X-9.8 Y0.0 Z0.14 F2160.0 E3.842
G1 X-9.61 Y-1.91 Z0.14 F2160.0 E3.943
G1 X-9.05 Y-3.75 Z0.14 F2160.0 E4.045
G1 X-8.15 Y-5.44 Z0.14 F2160.0 E4.146
G1 X-6.93 Y-6.93 Z0.14 F2160.0 E4.247
G1 F1200.0
G1 E3.247
G1 F2160.0
M103
(</edge>)
(</boundaryPerimeter>)
(<nestedRing>)
(<boundaryPerimeter>)
(<boundaryPoint> X-4.991 Y-3.335 Z0.135 </boundaryPoint>)
(<boundaryPoint> X-5.546 Y-2.297 Z0.135 </boundaryPoint>)
(<boundaryPoint> X-5.888 Y-1.171 Z0.135 </boundaryPoint>)
(<boundaryPoint> X-6.003 Y0.0 Z0.135 </boundaryPoint>)
(<boundaryPoint> X-5.888 Y1.171 Z0.135 </boundaryPoint>)
(<boundaryPoint> X-5.546 Y2.297 Z0.135 </boundaryPoint>)
(<boundaryPoint> X-4.991 Y3.335 Z0.135 </boundaryPoint>)
(<boundaryPoint> X-4.245 Y4.245 Z0.135 </boundaryPoint>)
(<boundaryPoint> X-3.335 Y4.991 Z0.135 </boundaryPoint>)
(<boundaryPoint> X-2.297 Y5.546 Z0.135 </boundaryPoint>)
(<boundaryPoint> X-1.171 Y5.888 Z0.135 </boundaryPoint>)
(<boundaryPoint> X0.0 Y6.003 Z0.135 </boundaryPoint>)
(<boundaryPoint> X1.171 Y5.888 Z0.135 </boundaryPoint>)
(<boundaryPoint> X2.297 Y5.546 Z0.135 </boundaryPoint>)
(<boundaryPoint> X3.335 Y4.991 Z0.135 </boundaryPoint>)
(<boundaryPoint> X4.245 Y4.245 Z0.135 </boundaryPoint>)
(<boundaryPoint> X4.991 Y3.335 Z0.135 </boundaryPoint>)
(<boundaryPoint> X5.546 Y2.297 Z0.135 </boundaryPoint>)
(<boundaryPoint> X5.888 Y1.171 Z0.135 </boundaryPoint>)
(<boundaryPoint> X6.003 Y-0.0 Z0.135 </boundaryPoint>)
(<boundaryPoint> X5.888 Y-1.171 Z0.135 </boundaryPoint>)
(<boundaryPoint> X5.546 Y-2.297 Z0.135 </boundaryPoint>)
(<boundaryPoint> X4.991 Y-3.335 Z0.135 </boundaryPoint>)
(<boundaryPoint> X4.245 Y-4.245 Z0.135 </boundaryPoint>)
(<boundaryPoint> X3.335 Y-4.991 Z0.135 </boundaryPoint>)
(<boundaryPoint> X2.297 Y-5.546 Z0.135 </boundaryPoint>)
(<boundaryPoint> X1.171 Y-5.888 Z0.135 </boundaryPoint>)
(<boundaryPoint> X-0.0 Y-6.003 Z0.135 </boundaryPoint>)
(<boundaryPoint> X-1.171 Y-5.888 Z0.135 </boundaryPoint>)
(<boundaryPoint> X-2.297 Y-5.546 Z0.135 </boundaryPoint>)
(<boundaryPoint> X-3.335 Y-4.991 Z0.135 </boundaryPoint>)
(<boundaryPoint> X-4.245 Y-4.245 Z0.135 </boundaryPoint>)
(<edge> inner )
G1 X-4.38 Y-4.39 Z0.14 F4200.0
G1 F1200.0
G1 E4.247
G1 F4200.0
M101
G1 X-4.39 Y-4.39 Z0.14 F2160.0 E4.248
G1 X-5.16 Y-3.45 Z0.14 F2160.0 E4.312
G1 X-5.73 Y-2.37 Z0.14 F2160.0 E4.376
G1 X-6.09 Y-1.21 Z0.14 F2160.0 E4.44
G1 X-6.2 Y0.0 Z0.14 F2160.0 E4.505
G1 X-6.09 Y1.21 Z0.14 F2160.0 E4.569
G1 X-5.73 Y2.37 Z0.14 F2160.0 E4.633
G1 X-5.16 Y3.45 Z0.14 F2160.0 E4.697
G1 X-4.39 Y4.39 Z0.14 F2160.0 E4.762
G1 X-3.45 Y5.16 Z0.14 F2160.0 E4.826
G1 X-2.37 Y5.73 Z0.14 F2160.0 E4.89
G1 X-1.21 Y6.09 Z0.14 F2160.0 E4.954
G1 X0.0 Y6.2 Z0.14 F2160.0 E5.018
G1 X1.21 Y6.09 Z0.14 F2160.0 E5.083
G1 X2.37 Y5.73 Z0.14 F2160.0 E5.147
G1 X3.45 Y5.16 Z0.14 F2160.0 E5.211
G1 X4.39 Y4.39 Z0.14 F2160.0 E5.275
G1 X5.16 Y3.45 Z0.14 F2160.0 E5.34
G1 X5.73 Y2.37 Z0.14 F2160.0 E5.404
G1 X6.09 Y1.21 Z0.14 F2160.0 E5.468
G1 X6.2 Y-0.0 Z0.14 F2160.0 E5.532
G1 X6.09 Y-1.21 Z0.14 F2160.0 E5.597
G1 X5.73 Y-2.37 Z0.14 F2160.0 E5.661
G1 X5.16 Y-3.45 Z0.14 F2160.0 E5.725
G1 X4.39 Y-4.39 Z0.14 F2160.0 E5.789
G1 X3.45 Y-5.16 Z0.14 F2160.0 E5.854
G1 X2.37 Y-5.73 Z0.14 F2160.0 E5.918
G1 X1.21 Y-6.09 Z0.14 F2160.0 E5.982
G1 X-0.0 Y-6.2 Z0.14 F2160.0 E6.046
G1 X-1.21 Y-6.09 Z0.14 F2160.0 E6.111
G1 X-2.37 Y-5.73 Z0.14 F2160.0 E6.175
G1 X-3.45 Y-5.16 Z0.14 F2160.0 E6.239
G1 X-4.38 Y-4.39 Z0.14 F2160.0 E6.303
G1 F1200.0
G1 E6.303
G1 F2160.0
M103
(</edge>)
(</boundaryPerimeter>)
(</nestedRing>)
(<loop> inner )
;M108 R64.0
G1 X-4.67 Y-4.68 Z0.14 F4200.0
G1 F1200.0
G1 E6.303
G1 F4200.0
M101
G1 X-4.67 Y-4.67 Z0.14 F4320.0 E6.303
G1 X-5.49 Y-3.67 Z0.14 F4320.0 E6.364
G1 X-6.1 Y-2.53 Z0.14 F4320.0 E6.425
G1 X-6.48 Y-1.29 Z0.14 F4320.0 E6.486
G1 X-6.61 Y0.0 Z0.14 F4320.0 E6.547
G1 X-6.48 Y1.29 Z0.14 F4320.0 E6.607
G1 X-6.1 Y2.53 Z0.14 F4320.0 E6.668
G1 X-5.49 Y3.67 Z0.14 F4320.0 E6.729
G1 X-4.67 Y4.67 Z0.14 F4320.0 E6.79
G1 X-3.67 Y5.49 Z0.14 F4320.0 E6.851
G1 X-2.53 Y6.1 Z0.14 F4320.0 E6.911
G1 X-1.29 Y6.48 Z0.14 F4320.0 E6.972
G1 X0.0 Y6.61 Z0.14 F4320.0 E7.033
G1 X1.29 Y6.48 Z0.14 F4320.0 E7.094
G1 X2.53 Y6.1 Z0.14 F4320.0 E7.155
G1 X3.67 Y5.49 Z0.14 F4320.0 E7.215
G1 X4.67 Y4.67 Z0.14 F4320.0 E7.276
G1 X5.49 Y3.67 Z0.14 F4320.0 E7.337
G1 X6.1 Y2.53 Z0.14 F4320.0 E7.398
G1 X6.48 Y1.29 Z0.14 F4320.0 E7.459
G1 X6.61 Y-0.0 Z0.14 F4320.0 E7.519
G1 X6.48 Y-1.29 Z0.14 F4320.0 E7.58
G1 X6.1 Y-2.53 Z0.14 F4320.0 E7.641
G1 X5.49 Y-3.67 Z0.14 F4320.0 E7.702
G1 X4.67 Y-4.67 Z0.14 F4320.0 E7.763
G1 X3.67 Y-5.49 Z0.14 F4320.0 E7.823
G1 X2.53 Y-6.1 Z0.14 F4320.0 E7.884
G1 X1.29 Y-6.48 Z0.14 F4320.0 E7.945
G1 X-0.0 Y-6.61 Z0.14 F4320.0 E8.006
G1 X-1.29 Y-6.48 Z0.14 F4320.0 E8.067
G1 X-2.53 Y-6.1 Z0.14 F4320.0 E8.128
G1 X-3.67 Y-5.49 Z0.14 F4320.0 E8.188
G1 X-4.67 Y-4.68 Z0.14 F4320.0 E8.249
G1 F1200.0
G1 E7.249
G1 F4320.0
M103
(</loop>)
(<loop> outer )
G1 X-6.82 Y-6.43 Z0.14 F4200.0
G1 F1200.0
G1 E8.249
G1 F4200.0
M101
G1 X-6.82 Y-6.43 Z0.14 F4320.0 E8.249
G1 X-6.65 Y-6.65 Z0.14 F4320.0 E8.262
G1 X-5.22 Y-7.81 Z0.14 F4320.0 E8.348
G1 X-3.6 Y-8.68 Z0.14 F4320.0 E8.435
G1 X-1.83 Y-9.22 Z0.14 F4320.0 E8.521
G1 X-0.0 Y-9.4 Z0.14 F4320.0 E8.608
G1 X1.83 Y-9.22 Z0.14 F4320.0 E8.694
G1 X3.6 Y-8.68 Z0.14 F4320.0 E8.781
G1 X5.22 Y-7.81 Z0.14 F4320.0 E8.867
G1 X6.65 Y-6.65 Z0.14 F4320.0 E8.954
G1 X7.81 Y-5.22 Z0.14 F4320.0 E9.04
G1 X8.68 Y-3.6 Z0.14 F4320.0 E9.127
G1 X9.22 Y-1.83 Z0.14 F4320.0 E9.214
G1 X9.4 Y0.0 Z0.14 F4320.0 E9.3
G1 X9.22 Y1.83 Z0.14 F4320.0 E9.386
G1 X8.68 Y3.6 Z0.14 F4320.0 E9.473
G1 X7.81 Y5.22 Z0.14 F4320.0 E9.559
G1 X6.65 Y6.65 Z0.14 F4320.0 E9.646
G1 X5.22 Y7.81 Z0.14 F4320.0 E9.733
G1 X3.6 Y8.68 Z0.14 F4320.0 E9.819
G1 X1.83 Y9.22 Z0.14 F4320.0 E9.906
G1 X0.0 Y9.4 Z0.14 F4320.0 E9.992
G1 X-1.83 Y9.22 Z0.14 F4320.0 E10.079
G1 X-3.6 Y8.68 Z0.14 F4320.0 E10.165
G1 X-5.22 Y7.81 Z0.14 F4320.0 E10.252
G1 X-6.65 Y6.65 Z0.14 F4320.0 E10.338
G1 X-7.81 Y5.22 Z0.14 F4320.0 E10.425
G1 X-8.68 Y3.6 Z0.14 F4320.0 E10.511
G1 X-9.22 Y1.83 Z0.14 F4320.0 E10.598
G1 X-9.4 Y0.0 Z0.14 F4320.0 E10.684
G1 X-9.22 Y-1.83 Z0.14 F4320.0 E10.771
G1 X-8.68 Y-3.6 Z0.14 F4320.0 E10.857
G1 X-7.81 Y-5.22 Z0.14 F4320.0 E10.944
G1 X-6.82 Y-6.43 Z0.14 F4320.0 E11.017
G1 F1200.0
G1 E11.017
G1 F4320.0
M103
(</loop>)
(<infill>)
(<infillBoundary>)
(<infillPoint> X3.596 Y8.682 Z0.135 </infillPoint>)
(<infillPoint> X1.833 Y9.217 Z0.135 </infillPoint>)
(<infillPoint> X0.0 Y9.398 Z0.135 </infillPoint>)
(<infillPoint> X-1.833 Y9.217 Z0.135 </infillPoint>)
(<infillPoint> X-3.596 Y8.682 Z0.135 </infillPoint>)
(<infillPoint> X-5.221 Y7.814 Z0.135 </infillPoint>)
(<infillPoint> X-6.645 Y6.645 Z0.135 </infillPoint>)
(<infillPoint> X-7.814 Y5.221 Z0.135 </infillPoint>)
(<infillPoint> X-8.682 Y3.596 Z0.135 </infillPoint>)
(<infillPoint> X-9.217 Y1.833 Z0.135 </infillPoint>)
(<infillPoint> X-9.398 Y0.0 Z0.135 </infillPoint>)
(<infillPoint> X-9.217 Y-1.833 Z0.135 </infillPoint>)
(<infillPoint> X-8.682 Y-3.596 Z0.135 </infillPoint>)
(<infillPoint> X-7.814 Y-5.221 Z0.135 </infillPoint>)
(<infillPoint> X-6.645 Y-6.645 Z0.135 </infillPoint>)
(<infillPoint> X-5.221 Y-7.814 Z0.135 </infillPoint>)
(<infillPoint> X-3.596 Y-8.682 Z0.135 </infillPoint>)
(<infillPoint> X-1.833 Y-9.217 Z0.135 </infillPoint>)
(<infillPoint> X-0.0 Y-9.398 Z0.135 </infillPoint>)
(<infillPoint> X1.833 Y-9.217 Z0.135 </infillPoint>)
(<infillPoint> X3.596 Y-8.682 Z0.135 </infillPoint>)
(<infillPoint> X5.221 Y-7.814 Z0.135 </infillPoint>)
(<infillPoint> X6.645 Y-6.645 Z0.135 </infillPoint>)
(<infillPoint> X7.814 Y-5.221 Z0.135 </infillPoint>)
(<infillPoint> X8.682 Y-3.596 Z0.135 </infillPoint>)
(<infillPoint> X9.217 Y-1.833 Z0.135 </infillPoint>)
(<infillPoint> X9.397 Y0.0 Z0.135 </infillPoint>)
(<infillPoint> X9.217 Y1.833 Z0.135 </infillPoint>)
(<infillPoint> X8.682 Y3.596 Z0.135 </infillPoint>)
(<infillPoint> X7.814 Y5.221 Z0.135 </infillPoint>)
(<infillPoint> X6.645 Y6.645 Z0.135 </infillPoint>)
(<infillPoint> X5.221 Y7.814 Z0.135 </infillPoint>)
(</infillBoundary>)
(<infillBoundary>)
(<infillPoint> X-5.492 Y-3.67 Z0.135 </infillPoint>)
(<infillPoint> X-6.103 Y-2.528 Z0.135 </infillPoint>)
(<infillPoint> X-6.479 Y-1.289 Z0.135 </infillPoint>)
(<infillPoint> X-6.606 Y0.0 Z0.135 </infillPoint>)
(<infillPoint> X-6.479 Y1.289 Z0.135 </infillPoint>)
(<infillPoint> X-6.103 Y2.528 Z0.135 </infillPoint>)
(<infillPoint> X-5.492 Y3.67 Z0.135 </infillPoint>)
(<infillPoint> X-4.671 Y4.671 Z0.135 </infillPoint>)
(<infillPoint> X-3.67 Y5.492 Z0.135 </infillPoint>)
(<infillPoint> X-2.528 Y6.103 Z0.135 </infillPoint>)
(<infillPoint> X-1.289 Y6.479 Z0.135 </infillPoint>)
(<infillPoint> X0.0 Y6.606 Z0.135 </infillPoint>)
(<infillPoint> X1.289 Y6.479 Z0.135 </infillPoint>)
(<infillPoint> X2.528 Y6.103 Z0.135 </infillPoint>)
(<infillPoint> X3.67 Y5.492 Z0.135 </infillPoint>)
(<infillPoint> X4.671 Y4.671 Z0.135 </infillPoint>)
(<infillPoint> X5.492 Y3.67 Z0.135 </infillPoint>)
(<infillPoint> X6.103 Y2.528 Z0.135 </infillPoint>)
(<infillPoint> X6.479 Y1.289 Z0.135 </infillPoint>)
(<infillPoint> X6.606 Y-0.0 Z0.135 </infillPoint>)
(<infillPoint> X6.479 Y-1.289 Z0.135 </infillPoint>)
(<infillPoint> X6.103 Y-2.528 Z0.135 </infillPoint>)
(<infillPoint> X5.492 Y-3.67 Z0.135 </infillPoint>)
(<infillPoint> X4.671 Y-4.671 Z0.135 </infillPoint>)
(<infillPoint> X3.67 Y-5.492 Z0.135 </infillPoint>)
(<infillPoint> X2.528 Y-6.103 Z0.135 </infillPoint>)
(<infillPoint> X1.289 Y-6.479 Z0.135 </infillPoint>)
(<infillPoint> X-0.0 Y-6.606 Z0.135 </infillPoint>)
(<infillPoint> X-1.289 Y-6.479 Z0.135 </infillPoint>)
(<infillPoint> X-2.528 Y-6.103 Z0.135 </infillPoint>)
(<infillPoint> X-3.67 Y-5.492 Z0.135 </infillPoint>)
(<infillPoint> X-4.671 Y-4.671 Z0.135 </infillPoint>)
(</infillBoundary>)
G1 X-7.2 Y-5.53 Z0.14 F4200.0
G1 F1200.0
G1 E11.017
G1 F4200.0
M101
G1 X-7.2 Y5.53 Z0.14 F4320.0 E11.536
G1 X-7.6 Y5.03 Z0.14 F4320.0 E11.566
G1 X-7.6 Y-5.03 Z0.14 F4320.0 E12.038
G1 F1200.0
G1 E12.038
G1 F4320.0
M103
G1 X-8.0 Y-4.28 Z0.14 F4200.0
G1 F1200.0
G1 E12.038
G1 F4200.0
M101
G1 X-8.0 Y4.28 Z0.14 F4320.0 E12.44
G1 F1200.0
G1 E12.44
G1 F4320.0
M103
G1 X-8.4 Y3.53 Z0.14 F4200.0
G1 F1200.0
G1 E12.44
G1 F4200.0
M101
G1 X-8.4 Y-3.53 Z0.14 F4320.0 E12.771
G1 F1200.0
G1 E12.423
G1 F4320.0
M103
G1 X-8.8 Y-2.24 Z0.14 F4200.0
G1 F1200.0
G1 E12.771
G1 F4200.0
M101
G1 X-8.8 Y2.24 Z0.14 F4320.0 E12.982
G1 F1200.0
G1 E11.982
G1 F4320.0
M103
G1 X-6.4 Y-2.51 Z0.14 F4200.0
G1 F1200.0
G1 E12.982
G1 F4200.0
M101
G1 X-6.4 Y-6.48 Z0.14 F4320.0 E13.168
G1 X-6.8 Y-6.01 Z0.14 F4320.0 E13.197
G1 X-6.8 Y6.01 Z0.14 F4320.0 E13.762
G1 X-6.4 Y6.48 Z0.14 F4320.0 E13.791
G1 X-6.4 Y2.51 Z0.14 F4320.0 E13.977
G1 X-6.0 Y3.31 Z0.14 F4320.0 E14.02
G1 X-6.0 Y6.81 Z0.14 F4320.0 E14.184
G1 X-5.6 Y7.14 Z0.14 F4320.0 E14.208
G1 X-5.6 Y3.98 Z0.14 F4320.0 E14.356
G1 X-5.2 Y4.47 Z0.14 F4320.0 E14.386
G1 X-5.2 Y7.47 Z0.14 F4320.0 E14.527
G1 X-4.8 Y7.72 Z0.14 F4320.0 E14.549
G1 X-4.8 Y4.93 Z0.14 F4320.0 E14.68
G1 X-4.4 Y5.26 Z0.14 F4320.0 E14.705
G1 X-4.4 Y7.94 Z0.14 F4320.0 E14.83
G1 X-4.0 Y8.15 Z0.14 F4320.0 E14.852
G1 X-4.0 Y5.58 Z0.14 F4320.0 E14.972
G1 X-3.6 Y5.85 Z0.14 F4320.0 E14.995
G1 X-3.6 Y8.36 Z0.14 F4320.0 E15.113
G1 X-3.2 Y8.51 Z0.14 F4320.0 E15.133
G1 X-3.2 Y6.06 Z0.14 F4320.0 E15.248
G1 X-2.8 Y6.28 Z0.14 F4320.0 E15.269
G1 X-2.8 Y8.63 Z0.14 F4320.0 E15.38
G1 X-2.4 Y8.75 Z0.14 F4320.0 E15.399
G1 X-2.4 Y6.43 Z0.14 F4320.0 E15.508
G1 X-2.0 Y6.56 Z0.14 F4320.0 E15.528
G1 X-2.0 Y8.87 Z0.14 F4320.0 E15.637
G1 X-1.6 Y8.96 Z0.14 F4320.0 E15.656
G1 X-1.6 Y6.68 Z0.14 F4320.0 E15.763
G1 X-1.2 Y6.77 Z0.14 F4320.0 E15.782
G1 X-1.2 Y9.0 Z0.14 F4320.0 E15.887
G1 X-0.8 Y9.04 Z0.14 F4320.0 E15.906
G1 X-0.8 Y6.81 Z0.14 F4320.0 E16.01
G1 X-0.4 Y6.85 Z0.14 F4320.0 E16.029
G1 X-0.4 Y9.08 Z0.14 F4320.0 E16.134
G1 X0.0 Y9.12 Z0.14 F4320.0 E16.153
G1 X0.0 Y6.89 Z0.14 F4320.0 E16.258
G1 X0.4 Y6.85 Z0.14 F4320.0 E16.276
G1 X0.4 Y9.08 Z0.14 F4320.0 E16.381
G1 X0.8 Y9.04 Z0.14 F4320.0 E16.4
G1 X0.8 Y6.81 Z0.14 F4320.0 E16.505
G1 X1.2 Y6.77 Z0.14 F4320.0 E16.523
G1 X1.2 Y9.0 Z0.14 F4320.0 E16.628
G1 X1.6 Y8.96 Z0.14 F4320.0 E16.647
G1 X1.6 Y6.68 Z0.14 F4320.0 E16.754
G1 X2.0 Y6.56 Z0.14 F4320.0 E16.774
G1 X2.0 Y8.87 Z0.14 F4320.0 E16.883
G1 X2.4 Y8.75 Z0.14 F4320.0 E16.902
G1 X2.4 Y6.43 Z0.14 F4320.0 E17.011
G1 X2.8 Y6.28 Z0.14 F4320.0 E17.031
G1 X2.8 Y8.63 Z0.14 F4320.0 E17.142
G1 X3.2 Y8.51 Z0.14 F4320.0 E17.162
G1 X3.2 Y6.06 Z0.14 F4320.0 E17.277
G1 X3.6 Y5.85 Z0.14 F4320.0 E17.298
G1 X3.6 Y8.36 Z0.14 F4320.0 E17.416
G1 X4.0 Y8.15 Z0.14 F4320.0 E17.437
G1 X4.0 Y5.58 Z0.14 F4320.0 E17.558
G1 X4.4 Y5.26 Z0.14 F4320.0 E17.582
G1 X4.4 Y7.94 Z0.14 F4320.0 E17.708
G1 X4.8 Y7.72 Z0.14 F4320.0 E17.729
G1 X4.8 Y4.93 Z0.14 F4320.0 E17.86
G1 X5.2 Y4.47 Z0.14 F4320.0 E17.889
G1 X5.2 Y7.47 Z0.14 F4320.0 E18.03
G1 X5.6 Y7.14 Z0.14 F4320.0 E18.054
G1 X5.6 Y3.98 Z0.14 F4320.0 E18.202
G1 X6.0 Y3.31 Z0.14 F4320.0 E18.239
G1 X6.0 Y6.81 Z0.14 F4320.0 E18.403
G1 X6.4 Y6.48 Z0.14 F4320.0 E18.428
G1 X6.4 Y2.51 Z0.14 F4320.0 E18.614
G1 X6.8 Y0.89 Z0.14 F4320.0 E18.693
G1 X6.8 Y6.01 Z0.14 F4320.0 E18.933
G1 X7.2 Y5.53 Z0.14 F4320.0 E18.963
G1 X7.2 Y-5.53 Z0.14 F4320.0 E19.482
G1 X6.8 Y-6.01 Z0.14 F4320.0 E19.511
G1 X6.8 Y-0.89 Z0.14 F4320.0 E19.752
G1 X6.4 Y-2.51 Z0.14 F4320.0 E19.831
G1 X6.4 Y-6.48 Z0.14 F4320.0 E20.017
G1 X6.0 Y-6.81 Z0.14 F4320.0 E20.041
G1 X6.0 Y-3.31 Z0.14 F4320.0 E20.206
G1 X5.6 Y-3.98 Z0.14 F4320.0 E20.242
G1 X5.6 Y-7.14 Z0.14 F4320.0 E20.391
G1 X5.2 Y-7.47 Z0.14 F4320.0 E20.415
G1 X5.2 Y-4.47 Z0.14 F4320.0 E20.556
G1 X4.8 Y-4.93 Z0.14 F4320.0 E20.584
G1 X4.8 Y-7.72 Z0.14 F4320.0 E20.716
G1 X4.4 Y-7.94 Z0.14 F4320.0 E20.737
G1 X4.4 Y-5.26 Z0.14 F4320.0 E20.863
G1 X4.0 Y-5.58 Z0.14 F4320.0 E20.887
G1 X4.0 Y-8.15 Z0.14 F4320.0 E21.007
G1 X3.6 Y-8.36 Z0.14 F4320.0 E21.029
G1 X3.6 Y-5.85 Z0.14 F4320.0 E21.147
G1 X3.2 Y-6.06 Z0.14 F4320.0 E21.168
G1 X3.2 Y-8.51 Z0.14 F4320.0 E21.283
G1 X2.8 Y-8.63 Z0.14 F4320.0 E21.303
G1 X2.8 Y-6.28 Z0.14 F4320.0 E21.413
G1 X2.4 Y-6.43 Z0.14 F4320.0 E21.434
G1 X2.4 Y-8.75 Z0.14 F4320.0 E21.542
G1 X2.0 Y-8.87 Z0.14 F4320.0 E21.562
G1 X2.0 Y-6.56 Z0.14 F4320.0 E21.671
G1 X1.6 Y-6.68 Z0.14 F4320.0 E21.691
G1 X1.6 Y-8.96 Z0.14 F4320.0 E21.798
G1 X1.2 Y-9.0 Z0.14 F4320.0 E21.817
G1 X1.2 Y-6.77 Z0.14 F4320.0 E21.921
G1 X0.8 Y-6.81 Z0.14 F4320.0 E21.94
G1 X0.8 Y-9.04 Z0.14 F4320.0 E22.045
G1 X0.4 Y-9.08 Z0.14 F4320.0 E22.064
G1 X0.4 Y-6.85 Z0.14 F4320.0 E22.168
G1 X-0.0 Y-6.89 Z0.14 F4320.0 E22.187
G1 X-0.0 Y-9.12 Z0.14 F4320.0 E22.292
G1 X-0.4 Y-9.08 Z0.14 F4320.0 E22.311
G1 X-0.4 Y-6.85 Z0.14 F4320.0 E22.415
G1 X-0.8 Y-6.81 Z0.14 F4320.0 E22.434
G1 X-0.8 Y-9.04 Z0.14 F4320.0 E22.539
G1 X-1.2 Y-9.0 Z0.14 F4320.0 E22.558
G1 X-1.2 Y-6.77 Z0.14 F4320.0 E22.662
G1 X-1.6 Y-6.68 Z0.14 F4320.0 E22.682
G1 X-1.6 Y-8.96 Z0.14 F4320.0 E22.789
G1 X-2.0 Y-8.87 Z0.14 F4320.0 E22.808
G1 X-2.0 Y-6.56 Z0.14 F4320.0 E22.917
G1 X-2.4 Y-6.43 Z0.14 F4320.0 E22.937
G1 X-2.4 Y-8.75 Z0.14 F4320.0 E23.045
G1 X-2.8 Y-8.63 Z0.14 F4320.0 E23.065
G1 X-2.8 Y-6.28 Z0.14 F4320.0 E23.176
G1 X-3.2 Y-6.06 Z0.14 F4320.0 E23.197
G1 X-3.2 Y-8.51 Z0.14 F4320.0 E23.312
G1 X-3.6 Y-8.36 Z0.14 F4320.0 E23.332
G1 X-3.6 Y-5.85 Z0.14 F4320.0 E23.45
G1 X-4.0 Y-5.58 Z0.14 F4320.0 E23.473
G1 X-4.0 Y-8.15 Z0.14 F4320.0 E23.593
G1 X-4.4 Y-7.94 Z0.14 F4320.0 E23.614
G1 X-4.4 Y-5.26 Z0.14 F4320.0 E23.74
G1 X-4.8 Y-4.93 Z0.14 F4320.0 E23.764
G1 X-4.8 Y-7.72 Z0.14 F4320.0 E23.895
G1 X-5.2 Y-7.47 Z0.14 F4320.0 E23.918
G1 X-5.2 Y-4.47 Z0.14 F4320.0 E24.059
G1 X-5.6 Y-3.98 Z0.14 F4320.0 E24.088
G1 X-5.6 Y-7.14 Z0.14 F4320.0 E24.237
G1 X-6.0 Y-6.81 Z0.14 F4320.0 E24.261
G1 X-6.0 Y-3.31 Z0.14 F4320.0 E24.425
G1 F1200.0
G1 E23.425
G1 F4320.0
M103
G1 X-6.28 Y1.25 Z0.14 F4200.0
G1 X-4.53 Y4.53 Z0.14 F4200.0
G1 X-1.25 Y6.28 Z0.14 F4200.0
G1 X7.6 Y5.03 Z0.14 F4200.0
G1 F1200.0
G1 E24.425
G1 F4200.0
M101
G1 X7.6 Y-5.03 Z0.14 F4320.0 E24.897
G1 F1200.0
G1 E24.897
G1 F4320.0
M103
G1 X8.0 Y-4.28 Z0.14 F4200.0
G1 F1200.0
G1 E24.897
G1 F4200.0
M101
G1 X8.0 Y4.28 Z0.14 F4320.0 E25.299
G1 F1200.0
G1 E25.299
G1 F4320.0
M103
G1 X8.4 Y3.53 Z0.14 F4200.0
G1 F1200.0
G1 E25.299
G1 F4200.0
M101
G1 X8.4 Y-3.53 Z0.14 F4320.0 E25.631
G1 F1200.0
G1 E25.282
G1 F4320.0
M103
G1 X8.8 Y-2.24 Z0.14 F4200.0
G1 F1200.0
G1 E25.631
G1 F4200.0
M101
G1 X8.8 Y2.24 Z0.14 F4320.0 E25.841
G1 F1200.0
G1 E24.841
G1 F4320.0
M103
(</infill>)
(</nestedRing>)
(</rotation>)
(</layer>)
;M108 R80.0
(<layer> 0.405 )
(<rotation> (-1+1.22464679915e-16j) )
(<nestedRing>)
(<boundaryPerimeter>)
(<boundaryPoint> X3.827 Y9.239 Z0.405 </boundaryPoint>)
(<boundaryPoint> X1.951 Y9.808 Z0.405 </boundaryPoint>)
(<boundaryPoint> X-0.0 Y10.001 Z0.405 </boundaryPoint>)
(<boundaryPoint> X-1.951 Y9.808 Z0.405 </boundaryPoint>)
(<boundaryPoint> X-3.827 Y9.239 Z0.405 </boundaryPoint>)
(<boundaryPoint> X-5.556 Y8.315 Z0.405 </boundaryPoint>)
(<boundaryPoint> X-7.071 Y7.071 Z0.405 </boundaryPoint>)
(<boundaryPoint> X-8.315 Y5.556 Z0.405 </boundaryPoint>)
(<boundaryPoint> X-9.239 Y3.827 Z0.405 </boundaryPoint>)
(<boundaryPoint> X-9.808 Y1.951 Z0.405 </boundaryPoint>)
(<boundaryPoint> X-10.001 Y-0.0 Z0.405 </boundaryPoint>)
(<boundaryPoint> X-9.808 Y-1.951 Z0.405 </boundaryPoint>)
(<boundaryPoint> X-9.239 Y-3.827 Z0.405 </boundaryPoint>)
(<boundaryPoint> X-8.315 Y-5.556 Z0.405 </boundaryPoint>)
(<boundaryPoint> X-7.071 Y-7.071 Z0.405 </boundaryPoint>)
(<boundaryPoint> X-5.556 Y-8.315 Z0.405 </boundaryPoint>)
(<boundaryPoint> X-3.827 Y-9.239 Z0.405 </boundaryPoint>)
(<boundaryPoint> X-1.951 Y-9.808 Z0.405 </boundaryPoint>)
(<boundaryPoint> X0.0 Y-10.001 Z0.405 </boundaryPoint>)
(<boundaryPoint> X1.951 Y-9.808 Z0.405 </boundaryPoint>)
(<boundaryPoint> X3.827 Y-9.239 Z0.405 </boundaryPoint>)
(<boundaryPoint> X5.556 Y-8.315 Z0.405 </boundaryPoint>)
(<boundaryPoint> X7.071 Y-7.071 Z0.405 </boundaryPoint>)
(<boundaryPoint> X8.315 Y-5.556 Z0.405 </boundaryPoint>)
(<boundaryPoint> X9.239 Y-3.827 Z0.405 </boundaryPoint>)
(<boundaryPoint> X9.808 Y-1.951 Z0.405 </boundaryPoint>)
(<boundaryPoint> X10.0 Y-0.0 Z0.405 </boundaryPoint>)
(<boundaryPoint> X9.808 Y1.951 Z0.405 </boundaryPoint>)
(<boundaryPoint> X9.239 Y3.827 Z0.405 </boundaryPoint>)
(<boundaryPoint> X8.315 Y5.556 Z0.405 </boundaryPoint>)
(<boundaryPoint> X7.071 Y7.071 Z0.405 </boundaryPoint>)
(<boundaryPoint> X5.556 Y8.315 Z0.405 </boundaryPoint>)
(<loop> inner )
G1 X5.91 Y-2.45 Z0.41 F4200.0
G1 X3.56 Y-5.32 Z0.41 F4200.0
G1 X-0.0 Y-6.4 Z0.41 F4200.0
G1 X-4.43 Y-4.87 Z0.41 F4200.0
G1 F1200.0
G1 E25.841
G1 F4200.0
M101
G1 X-4.67 Y-4.67 Z0.41 F4800.0 E25.857
G1 X-5.49 Y-3.67 Z0.41 F4800.0 E25.926
G1 X-6.1 Y-2.53 Z0.41 F4800.0 E25.994
G1 X-6.48 Y-1.29 Z0.41 F4800.0 E26.063
G1 X-6.61 Y0.0 Z0.41 F4800.0 E26.131
G1 X-6.48 Y1.29 Z0.41 F4800.0 E26.2
G1 X-6.1 Y2.53 Z0.41 F4800.0 E26.268
G1 X-5.49 Y3.67 Z0.41 F4800.0 E26.336
G1 X-4.67 Y4.67 Z0.41 F4800.0 E26.405
G1 X-3.67 Y5.49 Z0.41 F4800.0 E26.473
G1 X-2.53 Y6.1 Z0.41 F4800.0 E26.542
G1 X-1.29 Y6.48 Z0.41 F4800.0 E26.61
G1 X0.0 Y6.61 Z0.41 F4800.0 E26.678
G1 X1.29 Y6.48 Z0.41 F4800.0 E26.747
G1 X2.53 Y6.1 Z0.41 F4800.0 E26.815
G1 X3.67 Y5.49 Z0.41 F4800.0 E26.884
G1 X4.67 Y4.67 Z0.41 F4800.0 E26.952
G1 X5.49 Y3.67 Z0.41 F4800.0 E27.02
G1 X6.1 Y2.53 Z0.41 F4800.0 E27.089
G1 X6.48 Y1.29 Z0.41 F4800.0 E27.157
G1 X6.61 Y-0.0 Z0.41 F4800.0 E27.226
G1 X6.48 Y-1.29 Z0.41 F4800.0 E27.294
G1 X6.1 Y-2.53 Z0.41 F4800.0 E27.362
G1 X5.49 Y-3.67 Z0.41 F4800.0 E27.431
G1 X4.67 Y-4.67 Z0.41 F4800.0 E27.499
G1 X3.67 Y-5.49 Z0.41 F4800.0 E27.568
G1 X2.53 Y-6.1 Z0.41 F4800.0 E27.636
G1 X1.29 Y-6.48 Z0.41 F4800.0 E27.704
G1 X-0.0 Y-6.61 Z0.41 F4800.0 E27.773
G1 X-1.29 Y-6.48 Z0.41 F4800.0 E27.841
G1 X-2.53 Y-6.1 Z0.41 F4800.0 E27.91
G1 X-3.67 Y-5.49 Z0.41 F4800.0 E27.978
G1 X-4.43 Y-4.87 Z0.41 F4800.0 E28.03
G1 F1200.0
G1 E27.03
G1 F4800.0
M103
(</loop>)
(<loop> outer )
G1 X-7.02 Y-6.19 Z0.41 F4200.0
G1 F1200.0
G1 E28.03
G1 F4200.0
M101
G1 X-6.82 Y-6.43 Z0.41 F4800.0 E28.046
G1 X-6.65 Y-6.65 Z0.41 F4800.0 E28.061
G1 X-5.22 Y-7.81 Z0.41 F4800.0 E28.158
G1 X-3.6 Y-8.68 Z0.41 F4800.0 E28.256
G1 X-1.83 Y-9.22 Z0.41 F4800.0 E28.353
G1 X-0.0 Y-9.4 Z0.41 F4800.0 E28.45
G1 X1.83 Y-9.22 Z0.41 F4800.0 E28.547
G1 X3.6 Y-8.68 Z0.41 F4800.0 E28.645
G1 X5.22 Y-7.81 Z0.41 F4800.0 E28.742
G1 X6.65 Y-6.65 Z0.41 F4800.0 E28.839
G1 X7.81 Y-5.22 Z0.41 F4800.0 E28.937
G1 X8.68 Y-3.6 Z0.41 F4800.0 E29.034
G1 X9.22 Y-1.83 Z0.41 F4800.0 E29.131
G1 X9.4 Y0.0 Z0.41 F4800.0 E29.229
G1 X9.22 Y1.83 Z0.41 F4800.0 E29.326
G1 X8.68 Y3.6 Z0.41 F4800.0 E29.423
G1 X7.81 Y5.22 Z0.41 F4800.0 E29.521
G1 X6.65 Y6.65 Z0.41 F4800.0 E29.618
G1 X5.22 Y7.81 Z0.41 F4800.0 E29.715
G1 X3.6 Y8.68 Z0.41 F4800.0 E29.813
G1 X1.83 Y9.22 Z0.41 F4800.0 E29.91
G1 X0.0 Y9.4 Z0.41 F4800.0 E30.007
G1 X-1.83 Y9.22 Z0.41 F4800.0 E30.104
G1 X-3.6 Y8.68 Z0.41 F4800.0 E30.202
G1 X-5.22 Y7.81 Z0.41 F4800.0 E30.299
G1 X-6.65 Y6.65 Z0.41 F4800.0 E30.396
G1 X-7.81 Y5.22 Z0.41 F4800.0 E30.494
G1 X-8.68 Y3.6 Z0.41 F4800.0 E30.591
G1 X-9.22 Y1.83 Z0.41 F4800.0 E30.688
G1 X-9.4 Y0.0 Z0.41 F4800.0 E30.786
G1 X-9.22 Y-1.83 Z0.41 F4800.0 E30.883
G1 X-8.68 Y-3.6 Z0.41 F4800.0 E30.98
G1 X-7.81 Y-5.22 Z0.41 F4800.0 E31.078
G1 X-7.02 Y-6.19 Z0.41 F4800.0 E31.144
G1 F1200.0
G1 E31.144
G1 F4800.0
M103
(</loop>)
(<edge> outer )
;M108 R40.0
G1 X-7.32 Y-6.45 Z0.41 F4200.0
G1 F1200.0
G1 E31.144
G1 F4200.0
M101
G1 X-7.13 Y-6.69 Z0.41 F2400.0 E31.161
G1 X-6.93 Y-6.93 Z0.41 F2400.0 E31.177
G1 X-5.44 Y-8.15 Z0.41 F2400.0 E31.279
G1 X-3.75 Y-9.05 Z0.41 F2400.0 E31.38
G1 X-1.91 Y-9.61 Z0.41 F2400.0 E31.481
G1 X-0.0 Y-9.8 Z0.41 F2400.0 E31.583
G1 X1.91 Y-9.61 Z0.41 F2400.0 E31.684
G1 X3.75 Y-9.05 Z0.41 F2400.0 E31.786
G1 X5.44 Y-8.15 Z0.41 F2400.0 E31.887
G1 X6.93 Y-6.93 Z0.41 F2400.0 E31.989
G1 X8.15 Y-5.44 Z0.41 F2400.0 E32.09
G1 X9.05 Y-3.75 Z0.41 F2400.0 E32.192
G1 X9.61 Y-1.91 Z0.41 F2400.0 E32.293
G1 X9.8 Y-0.0 Z0.41 F2400.0 E32.395
G1 X9.61 Y1.91 Z0.41 F2400.0 E32.496
G1 X9.05 Y3.75 Z0.41 F2400.0 E32.598
G1 X8.15 Y5.44 Z0.41 F2400.0 E32.699
G1 X6.93 Y6.93 Z0.41 F2400.0 E32.801
G1 X5.44 Y8.15 Z0.41 F2400.0 E32.902
G1 X3.75 Y9.05 Z0.41 F2400.0 E33.004
G1 X1.91 Y9.61 Z0.41 F2400.0 E33.105
G1 X0.0 Y9.8 Z0.41 F2400.0 E33.207
G1 X-1.91 Y9.61 Z0.41 F2400.0 E33.308
G1 X-3.75 Y9.05 Z0.41 F2400.0 E33.41
G1 X-5.44 Y8.15 Z0.41 F2400.0 E33.511
G1 X-6.93 Y6.93 Z0.41 F2400.0 E33.613
G1 X-8.15 Y5.44 Z0.41 F2400.0 E33.714
G1 X-9.05 Y3.75 Z0.41 F2400.0 E33.815
G1 X-9.61 Y1.91 Z0.41 F2400.0 E33.917
G1 X-9.8 Y0.0 Z0.41 F2400.0 E34.018
G1 X-9.61 Y-1.91 Z0.41 F2400.0 E34.12
G1 X-9.05 Y-3.75 Z0.41 F2400.0 E34.221
G1 X-8.15 Y-5.44 Z0.41 F2400.0 E34.323
G1 X-7.32 Y-6.45 Z0.41 F2400.0 E34.391
G1 F1200.0
G1 E33.391
G1 F2400.0
M103
(</edge>)
(</boundaryPerimeter>)
(<nestedRing>)
(<boundaryPerimeter>)
(<boundaryPoint> X-4.991 Y-3.335 Z0.405 </boundaryPoint>)
(<boundaryPoint> X-5.546 Y-2.297 Z0.405 </boundaryPoint>)
(<boundaryPoint> X-5.888 Y-1.171 Z0.405 </boundaryPoint>)
(<boundaryPoint> X-6.003 Y0.0 Z0.405 </boundaryPoint>)
(<boundaryPoint> X-5.888 Y1.171 Z0.405 </boundaryPoint>)
(<boundaryPoint> X-5.546 Y2.297 Z0.405 </boundaryPoint>)
(<boundaryPoint> X-4.991 Y3.335 Z0.405 </boundaryPoint>)
(<boundaryPoint> X-4.245 Y4.245 Z0.405 </boundaryPoint>)
(<boundaryPoint> X-3.335 Y4.991 Z0.405 </boundaryPoint>)
(<boundaryPoint> X-2.297 Y5.546 Z0.405 </boundaryPoint>)
(<boundaryPoint> X-1.171 Y5.888 Z0.405 </boundaryPoint>)
(<boundaryPoint> X0.0 Y6.003 Z0.405 </boundaryPoint>)
(<boundaryPoint> X1.171 Y5.888 Z0.405 </boundaryPoint>)
(<boundaryPoint> X2.297 Y5.546 Z0.405 </boundaryPoint>)
(<boundaryPoint> X3.335 Y4.991 Z0.405 </boundaryPoint>)
(<boundaryPoint> X4.245 Y4.245 Z0.405 </boundaryPoint>)
(<boundaryPoint> X4.991 Y3.335 Z0.405 </boundaryPoint>)
(<boundaryPoint> X5.546 Y2.297 Z0.405 </boundaryPoint>)
(<boundaryPoint> X5.888 Y1.171 Z0.405 </boundaryPoint>)
(<boundaryPoint> X6.003 Y-0.0 Z0.405 </boundaryPoint>)
(<boundaryPoint> X5.888 Y-1.171 Z0.405 </boundaryPoint>)
(<boundaryPoint> X5.546 Y-2.297 Z0.405 </boundaryPoint>)
(<boundaryPoint> X4.991 Y-3.335 Z0.405 </boundaryPoint>)
(<boundaryPoint> X4.245 Y-4.245 Z0.405 </boundaryPoint>)
(<boundaryPoint> X3.335 Y-4.991 Z0.405 </boundaryPoint>)
(<boundaryPoint> X2.297 Y-5.546 Z0.405 </boundaryPoint>)
(<boundaryPoint> X1.171 Y-5.888 Z0.405 </boundaryPoint>)
(<boundaryPoint> X-0.0 Y-6.003 Z0.405 </boundaryPoint>)
(<boundaryPoint> X-1.171 Y-5.888 Z0.405 </boundaryPoint>)
(<boundaryPoint> X-2.297 Y-5.546 Z0.405 </boundaryPoint>)
(<boundaryPoint> X-3.335 Y-4.991 Z0.405 </boundaryPoint>)
(<boundaryPoint> X-4.245 Y-4.245 Z0.405 </boundaryPoint>)
(<edge> inner )
G1 X-4.15 Y-4.58 Z0.41 F4200.0
G1 F1200.0
G1 E34.391
G1 F4200.0
M101
G1 X-4.39 Y-4.39 Z0.41 F2400.0 E34.408
G1 X-5.16 Y-3.45 Z0.41 F2400.0 E34.472
G1 X-5.73 Y-2.37 Z0.41 F2400.0 E34.536
G1 X-6.09 Y-1.21 Z0.41 F2400.0 E34.601
G1 X-6.2 Y0.0 Z0.41 F2400.0 E34.665
G1 X-6.09 Y1.21 Z0.41 F2400.0 E34.729
G1 X-5.73 Y2.37 Z0.41 F2400.0 E34.793
G1 X-5.16 Y3.45 Z0.41 F2400.0 E34.858
G1 X-4.39 Y4.39 Z0.41 F2400.0 E34.922
G1 X-3.45 Y5.16 Z0.41 F2400.0 E34.986
G1 X-2.37 Y5.73 Z0.41 F2400.0 E35.05
G1 X-1.21 Y6.09 Z0.41 F2400.0 E35.115
G1 X0.0 Y6.2 Z0.41 F2400.0 E35.179
G1 X1.21 Y6.09 Z0.41 F2400.0 E35.243
G1 X2.37 Y5.73 Z0.41 F2400.0 E35.307
G1 X3.45 Y5.16 Z0.41 F2400.0 E35.372
G1 X4.39 Y4.39 Z0.41 F2400.0 E35.436
G1 X5.16 Y3.45 Z0.41 F2400.0 E35.5
G1 X5.73 Y2.37 Z0.41 F2400.0 E35.564
G1 X6.09 Y1.21 Z0.41 F2400.0 E35.629
G1 X6.2 Y-0.0 Z0.41 F2400.0 E35.693
G1 X6.09 Y-1.21 Z0.41 F2400.0 E35.757
G1 X5.73 Y-2.37 Z0.41 F2400.0 E35.821
G1 X5.16 Y-3.45 Z0.41 F2400.0 E35.886
G1 X4.39 Y-4.39 Z0.41 F2400.0 E35.95
G1 X3.45 Y-5.16 Z0.41 F2400.0 E36.014
G1 X2.37 Y-5.73 Z0.41 F2400.0 E36.078
G1 X1.21 Y-6.09 Z0.41 F2400.0 E36.142
G1 X-0.0 Y-6.2 Z0.41 F2400.0 E36.207
G1 X-1.21 Y-6.09 Z0.41 F2400.0 E36.271
G1 X-2.37 Y-5.73 Z0.41 F2400.0 E36.335
G1 X-3.45 Y-5.16 Z0.41 F2400.0 E36.399
G1 X-4.15 Y-4.58 Z0.41 F2400.0 E36.447
G1 F1200.0
G1 E35.447
G1 F2400.0
M103
(</edge>)
(</boundaryPerimeter>)
(</nestedRing>)
(<infill>)
(<infillBoundary>)
(<infillPoint> X3.596 Y8.682 Z0.405 </infillPoint>)
(<infillPoint> X1.833 Y9.217 Z0.405 </infillPoint>)
(<infillPoint> X0.0 Y9.398 Z0.405 </infillPoint>)
(<infillPoint> X-1.833 Y9.217 Z0.405 </infillPoint>)
(<infillPoint> X-3.596 Y8.682 Z0.405 </infillPoint>)
(<infillPoint> X-5.221 Y7.814 Z0.405 </infillPoint>)
(<infillPoint> X-6.645 Y6.645 Z0.405 </infillPoint>)
(<infillPoint> X-7.814 Y5.221 Z0.405 </infillPoint>)
(<infillPoint> X-8.682 Y3.596 Z0.405 </infillPoint>)
(<infillPoint> X-9.217 Y1.833 Z0.405 </infillPoint>)
(<infillPoint> X-9.398 Y0.0 Z0.405 </infillPoint>)
(<infillPoint> X-9.217 Y-1.833 Z0.405 </infillPoint>)
(<infillPoint> X-8.682 Y-3.596 Z0.405 </infillPoint>)
(<infillPoint> X-7.814 Y-5.221 Z0.405 </infillPoint>)
(<infillPoint> X-6.645 Y-6.645 Z0.405 </infillPoint>)
(<infillPoint> X-5.221 Y-7.814 Z0.405 </infillPoint>)
(<infillPoint> X-3.596 Y-8.682 Z0.405 </infillPoint>)
(<infillPoint> X-1.833 Y-9.217 Z0.405 </infillPoint>)
(<infillPoint> X-0.0 Y-9.398 Z0.405 </infillPoint>)
(<infillPoint> X1.833 Y-9.217 Z0.405 </infillPoint>)
(<infillPoint> X3.596 Y-8.682 Z0.405 </infillPoint>)
(<infillPoint> X5.221 Y-7.814 Z0.405 </infillPoint>)
(<infillPoint> X6.645 Y-6.645 Z0.405 </infillPoint>)
(<infillPoint> X7.814 Y-5.221 Z0.405 </infillPoint>)
(<infillPoint> X8.682 Y-3.596 Z0.405 </infillPoint>)
(<infillPoint> X9.217 Y-1.833 Z0.405 </infillPoint>)
(<infillPoint> X9.397 Y0.0 Z0.405 </infillPoint>)
(<infillPoint> X9.217 Y1.833 Z0.405 </infillPoint>)
(<infillPoint> X8.682 Y3.596 Z0.405 </infillPoint>)
(<infillPoint> X7.814 Y5.221 Z0.405 </infillPoint>)
(<infillPoint> X6.645 Y6.645 Z0.405 </infillPoint>)
(<infillPoint> X5.221 Y7.814 Z0.405 </infillPoint>)
(</infillBoundary>)
(<infillBoundary>)
(<infillPoint> X-5.492 Y-3.67 Z0.405 </infillPoint>)
(<infillPoint> X-6.103 Y-2.528 Z0.405 </infillPoint>)
(<infillPoint> X-6.479 Y-1.289 Z0.405 </infillPoint>)
(<infillPoint> X-6.606 Y0.0 Z0.405 </infillPoint>)
(<infillPoint> X-6.479 Y1.289 Z0.405 </infillPoint>)
(<infillPoint> X-6.103 Y2.528 Z0.405 </infillPoint>)
(<infillPoint> X-5.492 Y3.67 Z0.405 </infillPoint>)
(<infillPoint> X-4.671 Y4.671 Z0.405 </infillPoint>)
(<infillPoint> X-3.67 Y5.492 Z0.405 </infillPoint>)
(<infillPoint> X-2.528 Y6.103 Z0.405 </infillPoint>)
(<infillPoint> X-1.289 Y6.479 Z0.405 </infillPoint>)
(<infillPoint> X0.0 Y6.606 Z0.405 </infillPoint>)
(<infillPoint> X1.289 Y6.479 Z0.405 </infillPoint>)
(<infillPoint> X2.528 Y6.103 Z0.405 </infillPoint>)
(<infillPoint> X3.67 Y5.492 Z0.405 </infillPoint>)
(<infillPoint> X4.671 Y4.671 Z0.405 </infillPoint>)
(<infillPoint> X5.492 Y3.67 Z0.405 </infillPoint>)
(<infillPoint> X6.103 Y2.528 Z0.405 </infillPoint>)
(<infillPoint> X6.479 Y1.289 Z0.405 </infillPoint>)
(<infillPoint> X6.606 Y-0.0 Z0.405 </infillPoint>)
(<infillPoint> X6.479 Y-1.289 Z0.405 </infillPoint>)
(<infillPoint> X6.103 Y-2.528 Z0.405 </infillPoint>)
(<infillPoint> X5.492 Y-3.67 Z0.405 </infillPoint>)
(<infillPoint> X4.671 Y-4.671 Z0.405 </infillPoint>)
(<infillPoint> X3.67 Y-5.492 Z0.405 </infillPoint>)
(<infillPoint> X2.528 Y-6.103 Z0.405 </infillPoint>)
(<infillPoint> X1.289 Y-6.479 Z0.405 </infillPoint>)
(<infillPoint> X-0.0 Y-6.606 Z0.405 </infillPoint>)
(<infillPoint> X-1.289 Y-6.479 Z0.405 </infillPoint>)
(<infillPoint> X-2.528 Y-6.103 Z0.405 </infillPoint>)
(<infillPoint> X-3.67 Y-5.492 Z0.405 </infillPoint>)
(<infillPoint> X-4.671 Y-4.671 Z0.405 </infillPoint>)
(</infillBoundary>)
;M108 R80.0
G1 X-3.78 Y-5.15 Z0.41 F4200.0
G1 X4.28 Y-8.0 Z0.41 F4200.0
G1 F1200.0
G1 E36.447
G1 F4200.0
M101
G1 X-4.28 Y-8.0 Z0.41 F4800.0 E36.899
G1 F1200.0
G1 E36.899
G1 F4800.0
M103
G1 X-3.53 Y-8.4 Z0.41 F4200.0
G1 F1200.0
G1 E36.899
G1 F4200.0
M101
G1 X3.53 Y-8.4 Z0.41 F4800.0 E37.272
G1 F1200.0
G1 E36.923
G1 F4800.0
M103
G1 X2.24 Y-8.8 Z0.41 F4200.0
G1 F1200.0
G1 E37.272
G1 F4200.0
M101
G1 X-2.24 Y-8.8 Z0.41 F4800.0 E37.509
G1 F1200.0
G1 E36.509
G1 F4800.0
M103
G1 X-4.53 Y-4.53 Z0.41 F4200.0
G1 X-6.28 Y-1.25 Z0.41 F4200.0
G1 X-5.91 Y2.45 Z0.41 F4200.0
G1 X-2.51 Y6.4 Z0.41 F4200.0
G1 F1200.0
G1 E37.509
G1 F4200.0
M101
G1 X-6.48 Y6.4 Z0.41 F4800.0 E37.719
G1 X-6.81 Y6.0 Z0.41 F4800.0 E37.746
G1 X-3.31 Y6.0 Z0.41 F4800.0 E37.931
G1 X-3.98 Y5.6 Z0.41 F4800.0 E37.972
G1 X-7.14 Y5.6 Z0.41 F4800.0 E38.139
G1 X-7.47 Y5.2 Z0.41 F4800.0 E38.166
G1 X-4.47 Y5.2 Z0.41 F4800.0 E38.325
G1 X-4.93 Y4.8 Z0.41 F4800.0 E38.357
G1 X-7.72 Y4.8 Z0.41 F4800.0 E38.504
G1 X-7.94 Y4.4 Z0.41 F4800.0 E38.528
G1 X-5.26 Y4.4 Z0.41 F4800.0 E38.67
G1 X-5.58 Y4.0 Z0.41 F4800.0 E38.697
G1 X-8.15 Y4.0 Z0.41 F4800.0 E38.833
G1 X-8.36 Y3.6 Z0.41 F4800.0 E38.857
G1 X-5.85 Y3.6 Z0.41 F4800.0 E38.99
G1 X-6.06 Y3.2 Z0.41 F4800.0 E39.014
G1 X-8.51 Y3.2 Z0.41 F4800.0 E39.143
G1 X-8.63 Y2.8 Z0.41 F4800.0 E39.165
G1 X-6.28 Y2.8 Z0.41 F4800.0 E39.29
G1 X-6.43 Y2.4 Z0.41 F4800.0 E39.312
G1 X-8.75 Y2.4 Z0.41 F4800.0 E39.435
G1 X-8.87 Y2.0 Z0.41 F4800.0 E39.457
G1 X-6.56 Y2.0 Z0.41 F4800.0 E39.579
G1 X-6.68 Y1.6 Z0.41 F4800.0 E39.601
G1 X-8.96 Y1.6 Z0.41 F4800.0 E39.722
G1 X-9.0 Y1.2 Z0.41 F4800.0 E39.743
G1 X-6.77 Y1.2 Z0.41 F4800.0 E39.861
G1 X-6.81 Y0.8 Z0.41 F4800.0 E39.882
G1 X-9.04 Y0.8 Z0.41 F4800.0 E40.0
G1 X-9.08 Y0.4 Z0.41 F4800.0 E40.021
G1 X-6.85 Y0.4 Z0.41 F4800.0 E40.139
G1 X-6.89 Y0.0 Z0.41 F4800.0 E40.16
G1 X-9.12 Y0.0 Z0.41 F4800.0 E40.278
G1 X-9.08 Y-0.4 Z0.41 F4800.0 E40.299
G1 X-6.85 Y-0.4 Z0.41 F4800.0 E40.417
G1 X-6.81 Y-0.8 Z0.41 F4800.0 E40.438
G1 X-9.04 Y-0.8 Z0.41 F4800.0 E40.556
G1 X-9.0 Y-1.2 Z0.41 F4800.0 E40.577
G1 X-6.77 Y-1.2 Z0.41 F4800.0 E40.695
G1 X-6.68 Y-1.6 Z0.41 F4800.0 E40.716
G1 X-8.96 Y-1.6 Z0.41 F4800.0 E40.837
G1 X-8.87 Y-2.0 Z0.41 F4800.0 E40.859
G1 X-6.56 Y-2.0 Z0.41 F4800.0 E40.981
G1 X-6.43 Y-2.4 Z0.41 F4800.0 E41.003
G1 X-8.75 Y-2.4 Z0.41 F4800.0 E41.125
G1 X-8.63 Y-2.8 Z0.41 F4800.0 E41.148
G1 X-6.28 Y-2.8 Z0.41 F4800.0 E41.272
G1 X-6.06 Y-3.2 Z0.41 F4800.0 E41.296
G1 X-8.51 Y-3.2 Z0.41 F4800.0 E41.425
G1 X-8.36 Y-3.6 Z0.41 F4800.0 E41.448
G1 X-5.85 Y-3.6 Z0.41 F4800.0 E41.581
G1 X-5.58 Y-4.0 Z0.41 F4800.0 E41.606
G1 X-8.15 Y-4.0 Z0.41 F4800.0 E41.742
G1 X-7.94 Y-4.4 Z0.41 F4800.0 E41.766
G1 X-5.26 Y-4.4 Z0.41 F4800.0 E41.907
G1 X-4.93 Y-4.8 Z0.41 F4800.0 E41.934
G1 X-7.72 Y-4.8 Z0.41 F4800.0 E42.082
G1 X-7.47 Y-5.2 Z0.41 F4800.0 E42.107
G1 X-4.47 Y-5.2 Z0.41 F4800.0 E42.265
G1 X-3.98 Y-5.6 Z0.41 F4800.0 E42.299
G1 X-7.14 Y-5.6 Z0.41 F4800.0 E42.466
G1 X-6.81 Y-6.0 Z0.41 F4800.0 E42.493
G1 X-3.31 Y-6.0 Z0.41 F4800.0 E42.678
G1 X-2.51 Y-6.4 Z0.41 F4800.0 E42.725
G1 X-6.48 Y-6.4 Z0.41 F4800.0 E42.935
G1 X-6.01 Y-6.8 Z0.41 F4800.0 E42.967
G1 X6.01 Y-6.8 Z0.41 F4800.0 E43.603
G1 X6.48 Y-6.4 Z0.41 F4800.0 E43.635
G1 X2.51 Y-6.4 Z0.41 F4800.0 E43.845
G1 F1200.0
G1 E43.845
G1 F4800.0
M103
G1 X3.31 Y-6.0 Z0.41 F4200.0
G1 F1200.0
G1 E43.845
G1 F4200.0
M101
G1 X6.81 Y-6.0 Z0.41 F4800.0 E44.03
G1 X7.14 Y-5.6 Z0.41 F4800.0 E44.057
G1 X3.98 Y-5.6 Z0.41 F4800.0 E44.224
G1 X4.47 Y-5.2 Z0.41 F4800.0 E44.257
G1 X7.47 Y-5.2 Z0.41 F4800.0 E44.416
G1 X7.72 Y-4.8 Z0.41 F4800.0 E44.441
G1 X4.93 Y-4.8 Z0.41 F4800.0 E44.588
G1 X5.26 Y-4.4 Z0.41 F4800.0 E44.616
G1 X7.94 Y-4.4 Z0.41 F4800.0 E44.757
G1 X8.15 Y-4.0 Z0.41 F4800.0 E44.781
G1 X5.58 Y-4.0 Z0.41 F4800.0 E44.917
G1 X5.85 Y-3.6 Z0.41 F4800.0 E44.942
G1 X8.36 Y-3.6 Z0.41 F4800.0 E45.075
G1 X8.51 Y-3.2 Z0.41 F4800.0 E45.097
G1 X6.06 Y-3.2 Z0.41 F4800.0 E45.227
G1 X6.28 Y-2.8 Z0.41 F4800.0 E45.251
G1 X8.63 Y-2.8 Z0.41 F4800.0 E45.375
G1 X8.75 Y-2.4 Z0.41 F4800.0 E45.397
G1 X6.43 Y-2.4 Z0.41 F4800.0 E45.52
G1 X6.56 Y-2.0 Z0.41 F4800.0 E45.542
G1 X8.87 Y-2.0 Z0.41 F4800.0 E45.664
G1 X8.96 Y-1.6 Z0.41 F4800.0 E45.686
G1 X6.68 Y-1.6 Z0.41 F4800.0 E45.806
G1 X6.77 Y-1.2 Z0.41 F4800.0 E45.828
G1 X9.0 Y-1.2 Z0.41 F4800.0 E45.946
G1 X9.04 Y-0.8 Z0.41 F4800.0 E45.967
G1 X6.81 Y-0.8 Z0.41 F4800.0 E46.085
G1 X6.85 Y-0.4 Z0.41 F4800.0 E46.106
G1 X9.08 Y-0.4 Z0.41 F4800.0 E46.224
G1 F1200.0
G1 E46.224
G1 F4800.0
M103
G1 X9.12 Y-0.0 Z0.41 F4200.0
G1 F1200.0
G1 E46.224
G1 F4200.0
M101
G1 X6.89 Y-0.0 Z0.41 F4800.0 E46.341
G1 X6.85 Y0.4 Z0.41 F4800.0 E46.363
G1 X9.08 Y0.4 Z0.41 F4800.0 E46.48
G1 X9.04 Y0.8 Z0.41 F4800.0 E46.502
G1 X6.81 Y0.8 Z0.41 F4800.0 E46.619
G1 X6.77 Y1.2 Z0.41 F4800.0 E46.64
G1 X9.0 Y1.2 Z0.41 F4800.0 E46.758
G1 X8.96 Y1.6 Z0.41 F4800.0 E46.779
G1 X6.68 Y1.6 Z0.41 F4800.0 E46.9
G1 X6.56 Y2.0 Z0.41 F4800.0 E46.922
G1 X8.87 Y2.0 Z0.41 F4800.0 E47.044
G1 X8.75 Y2.4 Z0.41 F4800.0 E47.067
G1 X6.43 Y2.4 Z0.41 F4800.0 E47.189
G1 X6.28 Y2.8 Z0.41 F4800.0 E47.212
G1 X8.63 Y2.8 Z0.41 F4800.0 E47.336
G1 X8.51 Y3.2 Z0.41 F4800.0 E47.358
G1 X6.06 Y3.2 Z0.41 F4800.0 E47.488
G1 X5.85 Y3.6 Z0.41 F4800.0 E47.512
G1 X8.36 Y3.6 Z0.41 F4800.0 E47.645
G1 X8.15 Y4.0 Z0.41 F4800.0 E47.668
G1 X5.58 Y4.0 Z0.41 F4800.0 E47.804
G1 X5.26 Y4.4 Z0.41 F4800.0 E47.831
G1 X7.94 Y4.4 Z0.41 F4800.0 E47.973
G1 X7.72 Y4.8 Z0.41 F4800.0 E47.997
G1 X4.93 Y4.8 Z0.41 F4800.0 E48.144
G1 X4.47 Y5.2 Z0.41 F4800.0 E48.177
G1 X7.47 Y5.2 Z0.41 F4800.0 E48.335
G1 X7.14 Y5.6 Z0.41 F4800.0 E48.362
G1 X3.98 Y5.6 Z0.41 F4800.0 E48.529
G1 X3.31 Y6.0 Z0.41 F4800.0 E48.57
G1 X6.81 Y6.0 Z0.41 F4800.0 E48.755
G1 X6.48 Y6.4 Z0.41 F4800.0 E48.783
G1 X2.51 Y6.4 Z0.41 F4800.0 E48.992
G1 X0.89 Y6.8 Z0.41 F4800.0 E49.081
G1 X6.01 Y6.8 Z0.41 F4800.0 E49.351
G1 X5.53 Y7.2 Z0.41 F4800.0 E49.385
G1 X-5.53 Y7.2 Z0.41 F4800.0 E49.969
G1 X-6.01 Y6.8 Z0.41 F4800.0 E50.002
G1 X-0.89 Y6.8 Z0.41 F4800.0 E50.273
G1 F1200.0
G1 E49.273
G1 F4800.0
M103
G1 X2.24 Y8.8 Z0.41 F4200.0
G1 F1200.0
G1 E50.273
G1 F4200.0
M101
G1 X-2.24 Y8.8 Z0.41 F4800.0 E50.51
G1 F1200.0
G1 E50.161
G1 F4800.0
M103
G1 X-3.53 Y8.4 Z0.41 F4200.0
G1 F1200.0
G1 E50.51
G1 F4200.0
M101
G1 X3.53 Y8.4 Z0.41 F4800.0 E50.883
G1 F1200.0
G1 E50.883
G1 F4800.0
M103
G1 X4.28 Y8.0 Z0.41 F4200.0
G1 F1200.0
G1 E50.883
G1 F4200.0
M101
G1 X-4.28 Y8.0 Z0.41 F4800.0 E51.334
G1 F1200.0
G1 E51.334
G1 F4800.0
M103
G1 X-5.03 Y7.6 Z0.41 F4200.0
G1 F1200.0
G1 E51.334
G1 F4200.0
M101
G1 X5.03 Y7.6 Z0.41 F4800.0 E51.866
G1 F1200.0
G1 E50.866
G1 F4800.0
M103
G1 X6.28 Y1.25 Z0.41 F4200.0
G1 X5.53 Y-7.2 Z0.41 F4200.0
G1 F1200.0
G1 E51.866
G1 F4200.0
M101
G1 X-5.53 Y-7.2 Z0.41 F4800.0 E52.45
G1 X-5.03 Y-7.6 Z0.41 F4800.0 E52.483
G1 X5.03 Y-7.6 Z0.41 F4800.0 E53.014
G1 F1200.0
G1 E52.014
G1 F4800.0
M103
(</infill>)
(</nestedRing>)
(</rotation>)
(</layer>)
(<operatingLayerEnd> </operatingLayerEnd>)
(<layer> 0.675 )
(<rotation> (6.12323399574e-17+1j) )
(<nestedRing>)
(<boundaryPerimeter>)
(<boundaryPoint> X3.827 Y9.239 Z0.675 </boundaryPoint>)
(<boundaryPoint> X1.951 Y9.808 Z0.675 </boundaryPoint>)
(<boundaryPoint> X-0.0 Y10.001 Z0.675 </boundaryPoint>)
(<boundaryPoint> X-1.951 Y9.808 Z0.675 </boundaryPoint>)
(<boundaryPoint> X-3.827 Y9.239 Z0.675 </boundaryPoint>)
(<boundaryPoint> X-5.556 Y8.315 Z0.675 </boundaryPoint>)
(<boundaryPoint> X-7.071 Y7.071 Z0.675 </boundaryPoint>)
(<boundaryPoint> X-8.315 Y5.556 Z0.675 </boundaryPoint>)
(<boundaryPoint> X-9.239 Y3.827 Z0.675 </boundaryPoint>)
(<boundaryPoint> X-9.808 Y1.951 Z0.675 </boundaryPoint>)
(<boundaryPoint> X-10.001 Y-0.0 Z0.675 </boundaryPoint>)
(<boundaryPoint> X-9.808 Y-1.951 Z0.675 </boundaryPoint>)
(<boundaryPoint> X-9.239 Y-3.827 Z0.675 </boundaryPoint>)
(<boundaryPoint> X-8.315 Y-5.556 Z0.675 </boundaryPoint>)
(<boundaryPoint> X-7.071 Y-7.071 Z0.675 </boundaryPoint>)
(<boundaryPoint> X-5.556 Y-8.315 Z0.675 </boundaryPoint>)
(<boundaryPoint> X-3.827 Y-9.239 Z0.675 </boundaryPoint>)
(<boundaryPoint> X-1.951 Y-9.808 Z0.675 </boundaryPoint>)
(<boundaryPoint> X0.0 Y-10.001 Z0.675 </boundaryPoint>)
(<boundaryPoint> X1.951 Y-9.808 Z0.675 </boundaryPoint>)
(<boundaryPoint> X3.827 Y-9.239 Z0.675 </boundaryPoint>)
(<boundaryPoint> X5.556 Y-8.315 Z0.675 </boundaryPoint>)
(<boundaryPoint> X7.071 Y-7.071 Z0.675 </boundaryPoint>)
(<boundaryPoint> X8.315 Y-5.556 Z0.675 </boundaryPoint>)
(<boundaryPoint> X9.239 Y-3.827 Z0.675 </boundaryPoint>)
(<boundaryPoint> X9.808 Y-1.951 Z0.675 </boundaryPoint>)
(<boundaryPoint> X10.0 Y-0.0 Z0.675 </boundaryPoint>)
(<boundaryPoint> X9.808 Y1.951 Z0.675 </boundaryPoint>)
(<boundaryPoint> X9.239 Y3.827 Z0.675 </boundaryPoint>)
(<boundaryPoint> X8.315 Y5.556 Z0.675 </boundaryPoint>)
(<boundaryPoint> X7.071 Y7.071 Z0.675 </boundaryPoint>)
(<boundaryPoint> X5.556 Y8.315 Z0.675 </boundaryPoint>)
(<loop> inner )
G1 X-1.25 Y-6.28 Z0.68 F4200.0
G1 X-4.79 Y-4.53 Z0.68 F4200.0
G1 F1200.0
G1 E53.014
G1 F4200.0
M101
G1 X-5.49 Y-3.67 Z0.68 F4800.0 E53.073
G1 X-6.1 Y-2.53 Z0.68 F4800.0 E53.142
G1 X-6.48 Y-1.29 Z0.68 F4800.0 E53.21
G1 X-6.61 Y0.0 Z0.68 F4800.0 E53.278
G1 X-6.48 Y1.29 Z0.68 F4800.0 E53.347
G1 X-6.1 Y2.53 Z0.68 F4800.0 E53.415
G1 X-5.49 Y3.67 Z0.68 F4800.0 E53.484
G1 X-4.67 Y4.67 Z0.68 F4800.0 E53.552
G1 X-3.67 Y5.49 Z0.68 F4800.0 E53.62
G1 X-2.53 Y6.1 Z0.68 F4800.0 E53.689
G1 X-1.29 Y6.48 Z0.68 F4800.0 E53.757
G1 X0.0 Y6.61 Z0.68 F4800.0 E53.826
G1 X1.29 Y6.48 Z0.68 F4800.0 E53.894
G1 X2.53 Y6.1 Z0.68 F4800.0 E53.962
G1 X3.67 Y5.49 Z0.68 F4800.0 E54.031
G1 X4.67 Y4.67 Z0.68 F4800.0 E54.099
G1 X5.49 Y3.67 Z0.68 F4800.0 E54.168
G1 X6.1 Y2.53 Z0.68 F4800.0 E54.236
G1 X6.48 Y1.29 Z0.68 F4800.0 E54.304
G1 X6.61 Y-0.0 Z0.68 F4800.0 E54.373
G1 X6.48 Y-1.29 Z0.68 F4800.0 E54.441
G1 X6.1 Y-2.53 Z0.68 F4800.0 E54.51
G1 X5.49 Y-3.67 Z0.68 F4800.0 E54.578
G1 X4.67 Y-4.67 Z0.68 F4800.0 E54.646
G1 X3.67 Y-5.49 Z0.68 F4800.0 E54.715
G1 X2.53 Y-6.1 Z0.68 F4800.0 E54.783
G1 X1.29 Y-6.48 Z0.68 F4800.0 E54.852
G1 X-0.0 Y-6.61 Z0.68 F4800.0 E54.92
G1 X-1.29 Y-6.48 Z0.68 F4800.0 E54.989
G1 X-2.53 Y-6.1 Z0.68 F4800.0 E55.057
G1 X-3.67 Y-5.49 Z0.68 F4800.0 E55.125
G1 X-4.67 Y-4.67 Z0.68 F4800.0 E55.194
G1 X-4.79 Y-4.53 Z0.68 F4800.0 E55.203
G1 F1200.0
G1 E54.203
G1 F4800.0
M103
(</loop>)
(<loop> outer )
G1 X-6.7 Y-6.58 Z0.68 F4200.0
G1 F1200.0
G1 E55.203
G1 F4200.0
M101
G1 X-6.65 Y-6.65 Z0.68 F4800.0 E55.208
G1 X-5.22 Y-7.81 Z0.68 F4800.0 E55.305
G1 X-3.6 Y-8.68 Z0.68 F4800.0 E55.403
G1 X-1.83 Y-9.22 Z0.68 F4800.0 E55.5
G1 X-0.0 Y-9.4 Z0.68 F4800.0 E55.597
G1 X1.83 Y-9.22 Z0.68 F4800.0 E55.695
G1 X3.6 Y-8.68 Z0.68 F4800.0 E55.792
G1 X5.22 Y-7.81 Z0.68 F4800.0 E55.889
G1 X6.65 Y-6.65 Z0.68 F4800.0 E55.987
G1 X7.81 Y-5.22 Z0.68 F4800.0 E56.084
G1 X8.68 Y-3.6 Z0.68 F4800.0 E56.181
G1 X9.22 Y-1.83 Z0.68 F4800.0 E56.279
G1 X9.4 Y0.0 Z0.68 F4800.0 E56.376
G1 X9.22 Y1.83 Z0.68 F4800.0 E56.473
G1 X8.68 Y3.6 Z0.68 F4800.0 E56.571
G1 X7.81 Y5.22 Z0.68 F4800.0 E56.668
G1 X6.65 Y6.65 Z0.68 F4800.0 E56.765
G1 X5.22 Y7.81 Z0.68 F4800.0 E56.863
G1 X3.6 Y8.68 Z0.68 F4800.0 E56.96
G1 X1.83 Y9.22 Z0.68 F4800.0 E57.057
G1 X0.0 Y9.4 Z0.68 F4800.0 E57.154
G1 X-1.83 Y9.22 Z0.68 F4800.0 E57.252
G1 X-3.6 Y8.68 Z0.68 F4800.0 E57.349
G1 X-5.22 Y7.81 Z0.68 F4800.0 E57.446
G1 X-6.65 Y6.65 Z0.68 F4800.0 E57.544
G1 X-7.81 Y5.22 Z0.68 F4800.0 E57.641
G1 X-8.68 Y3.6 Z0.68 F4800.0 E57.738
G1 X-9.22 Y1.83 Z0.68 F4800.0 E57.836
G1 X-9.4 Y0.0 Z0.68 F4800.0 E57.933
G1 X-9.22 Y-1.83 Z0.68 F4800.0 E58.03
G1 X-8.68 Y-3.6 Z0.68 F4800.0 E58.128
G1 X-7.81 Y-5.22 Z0.68 F4800.0 E58.225
G1 X-6.82 Y-6.43 Z0.68 F4800.0 E58.308
G1 X-6.7 Y-6.58 Z0.68 F4800.0 E58.318
G1 F1200.0
G1 E58.318
G1 F4800.0
M103
(</loop>)
(<edge> outer )
;M108 R40.0
G1 X-7.01 Y-6.83 Z0.68 F4200.0
G1 F1200.0
G1 E58.318
G1 F4200.0
M101
G1 X-6.93 Y-6.93 Z0.68 F2400.0 E58.324
G1 X-5.44 Y-8.15 Z0.68 F2400.0 E58.426
G1 X-3.75 Y-9.05 Z0.68 F2400.0 E58.527
G1 X-1.91 Y-9.61 Z0.68 F2400.0 E58.629
G1 X-0.0 Y-9.8 Z0.68 F2400.0 E58.73
G1 X1.91 Y-9.61 Z0.68 F2400.0 E58.832
G1 X3.75 Y-9.05 Z0.68 F2400.0 E58.933
G1 X5.44 Y-8.15 Z0.68 F2400.0 E59.035
G1 X6.93 Y-6.93 Z0.68 F2400.0 E59.136
G1 X8.15 Y-5.44 Z0.68 F2400.0 E59.238
G1 X9.05 Y-3.75 Z0.68 F2400.0 E59.339
G1 X9.61 Y-1.91 Z0.68 F2400.0 E59.441
G1 X9.8 Y-0.0 Z0.68 F2400.0 E59.542
G1 X9.61 Y1.91 Z0.68 F2400.0 E59.644
G1 X9.05 Y3.75 Z0.68 F2400.0 E59.745
G1 X8.15 Y5.44 Z0.68 F2400.0 E59.846
G1 X6.93 Y6.93 Z0.68 F2400.0 E59.948
G1 X5.44 Y8.15 Z0.68 F2400.0 E60.049
G1 X3.75 Y9.05 Z0.68 F2400.0 E60.151
G1 X1.91 Y9.61 Z0.68 F2400.0 E60.252
G1 X0.0 Y9.8 Z0.68 F2400.0 E60.354
G1 X-1.91 Y9.61 Z0.68 F2400.0 E60.455
G1 X-3.75 Y9.05 Z0.68 F2400.0 E60.557
G1 X-5.44 Y8.15 Z0.68 F2400.0 E60.658
G1 X-6.93 Y6.93 Z0.68 F2400.0 E60.76
G1 X-8.15 Y5.44 Z0.68 F2400.0 E60.861
G1 X-9.05 Y3.75 Z0.68 F2400.0 E60.963
G1 X-9.61 Y1.91 Z0.68 F2400.0 E61.064
G1 X-9.8 Y0.0 Z0.68 F2400.0 E61.166
G1 X-9.61 Y-1.91 Z0.68 F2400.0 E61.267
G1 X-9.05 Y-3.75 Z0.68 F2400.0 E61.369
G1 X-8.15 Y-5.44 Z0.68 F2400.0 E61.47
G1 X-7.13 Y-6.69 Z0.68 F2400.0 E61.555
G1 X-7.01 Y-6.83 Z0.68 F2400.0 E61.565
G1 F1200.0
G1 E60.565
G1 F2400.0
M103
(</edge>)
(</boundaryPerimeter>)
(<nestedRing>)
(<boundaryPerimeter>)
(<boundaryPoint> X-4.991 Y-3.335 Z0.675 </boundaryPoint>)
(<boundaryPoint> X-5.546 Y-2.297 Z0.675 </boundaryPoint>)
(<boundaryPoint> X-5.888 Y-1.171 Z0.675 </boundaryPoint>)
(<boundaryPoint> X-6.003 Y0.0 Z0.675 </boundaryPoint>)
(<boundaryPoint> X-5.888 Y1.171 Z0.675 </boundaryPoint>)
(<boundaryPoint> X-5.546 Y2.297 Z0.675 </boundaryPoint>)
(<boundaryPoint> X-4.991 Y3.335 Z0.675 </boundaryPoint>)
(<boundaryPoint> X-4.245 Y4.245 Z0.675 </boundaryPoint>)
(<boundaryPoint> X-3.335 Y4.991 Z0.675 </boundaryPoint>)
(<boundaryPoint> X-2.297 Y5.546 Z0.675 </boundaryPoint>)
(<boundaryPoint> X-1.171 Y5.888 Z0.675 </boundaryPoint>)
(<boundaryPoint> X0.0 Y6.003 Z0.675 </boundaryPoint>)
(<boundaryPoint> X1.171 Y5.888 Z0.675 </boundaryPoint>)
(<boundaryPoint> X2.297 Y5.546 Z0.675 </boundaryPoint>)
(<boundaryPoint> X3.335 Y4.991 Z0.675 </boundaryPoint>)
(<boundaryPoint> X4.245 Y4.245 Z0.675 </boundaryPoint>)
(<boundaryPoint> X4.991 Y3.335 Z0.675 </boundaryPoint>)
(<boundaryPoint> X5.546 Y2.297 Z0.675 </boundaryPoint>)
(<boundaryPoint> X5.888 Y1.171 Z0.675 </boundaryPoint>)
(<boundaryPoint> X6.003 Y-0.0 Z0.675 </boundaryPoint>)
(<boundaryPoint> X5.888 Y-1.171 Z0.675 </boundaryPoint>)
(<boundaryPoint> X5.546 Y-2.297 Z0.675 </boundaryPoint>)
(<boundaryPoint> X4.991 Y-3.335 Z0.675 </boundaryPoint>)
(<boundaryPoint> X4.245 Y-4.245 Z0.675 </boundaryPoint>)
(<boundaryPoint> X3.335 Y-4.991 Z0.675 </boundaryPoint>)
(<boundaryPoint> X2.297 Y-5.546 Z0.675 </boundaryPoint>)
(<boundaryPoint> X1.171 Y-5.888 Z0.675 </boundaryPoint>)
(<boundaryPoint> X-0.0 Y-6.003 Z0.675 </boundaryPoint>)
(<boundaryPoint> X-1.171 Y-5.888 Z0.675 </boundaryPoint>)
(<boundaryPoint> X-2.297 Y-5.546 Z0.675 </boundaryPoint>)
(<boundaryPoint> X-3.335 Y-4.991 Z0.675 </boundaryPoint>)
(<boundaryPoint> X-4.245 Y-4.245 Z0.675 </boundaryPoint>)
(<edge> inner )
G1 X-4.5 Y-4.25 Z0.68 F4200.0
G1 F1200.0
G1 E61.565
G1 F4200.0
M101
G1 X-5.16 Y-3.45 Z0.68 F2400.0 E61.619
G1 X-5.73 Y-2.37 Z0.68 F2400.0 E61.684
G1 X-6.09 Y-1.21 Z0.68 F2400.0 E61.748
G1 X-6.2 Y0.0 Z0.68 F2400.0 E61.812
G1 X-6.09 Y1.21 Z0.68 F2400.0 E61.876
G1 X-5.73 Y2.37 Z0.68 F2400.0 E61.941
G1 X-5.16 Y3.45 Z0.68 F2400.0 E62.005
G1 X-4.39 Y4.39 Z0.68 F2400.0 E62.069
G1 X-3.45 Y5.16 Z0.68 F2400.0 E62.133
G1 X-2.37 Y5.73 Z0.68 F2400.0 E62.198
G1 X-1.21 Y6.09 Z0.68 F2400.0 E62.262
G1 X0.0 Y6.2 Z0.68 F2400.0 E62.326
G1 X1.21 Y6.09 Z0.68 F2400.0 E62.39
G1 X2.37 Y5.73 Z0.68 F2400.0 E62.455
G1 X3.45 Y5.16 Z0.68 F2400.0 E62.519
G1 X4.39 Y4.39 Z0.68 F2400.0 E62.583
G1 X5.16 Y3.45 Z0.68 F2400.0 E62.647
G1 X5.73 Y2.37 Z0.68 F2400.0 E62.712
G1 X6.09 Y1.21 Z0.68 F2400.0 E62.776
G1 X6.2 Y-0.0 Z0.68 F2400.0 E62.84
G1 X6.09 Y-1.21 Z0.68 F2400.0 E62.904
G1 X5.73 Y-2.37 Z0.68 F2400.0 E62.968
G1 X5.16 Y-3.45 Z0.68 F2400.0 E63.033
G1 X4.39 Y-4.39 Z0.68 F2400.0 E63.097
G1 X3.45 Y-5.16 Z0.68 F2400.0 E63.161
G1 X2.37 Y-5.73 Z0.68 F2400.0 E63.225
G1 X1.21 Y-6.09 Z0.68 F2400.0 E63.29
G1 X-0.0 Y-6.2 Z0.68 F2400.0 E63.354
G1 X-1.21 Y-6.09 Z0.68 F2400.0 E63.418
G1 X-2.37 Y-5.73 Z0.68 F2400.0 E63.482
G1 X-3.45 Y-5.16 Z0.68 F2400.0 E63.547
G1 X-4.39 Y-4.39 Z0.68 F2400.0 E63.611
G1 X-4.5 Y-4.25 Z0.68 F2400.0 E63.621
G1 F1200.0
G1 E62.621
G1 F2400.0
M103
(</edge>)
(</boundaryPerimeter>)
(</nestedRing>)
(<infill>)
(<infillBoundary>)
(<infillPoint> X3.596 Y8.682 Z0.675 </infillPoint>)
(<infillPoint> X1.833 Y9.217 Z0.675 </infillPoint>)
(<infillPoint> X0.0 Y9.398 Z0.675 </infillPoint>)
(<infillPoint> X-1.833 Y9.217 Z0.675 </infillPoint>)
(<infillPoint> X-3.596 Y8.682 Z0.675 </infillPoint>)
(<infillPoint> X-5.221 Y7.814 Z0.675 </infillPoint>)
(<infillPoint> X-6.645 Y6.645 Z0.675 </infillPoint>)
(<infillPoint> X-7.814 Y5.221 Z0.675 </infillPoint>)
(<infillPoint> X-8.682 Y3.596 Z0.675 </infillPoint>)
(<infillPoint> X-9.217 Y1.833 Z0.675 </infillPoint>)
(<infillPoint> X-9.398 Y0.0 Z0.675 </infillPoint>)
(<infillPoint> X-9.217 Y-1.833 Z0.675 </infillPoint>)
(<infillPoint> X-8.682 Y-3.596 Z0.675 </infillPoint>)
(<infillPoint> X-7.814 Y-5.221 Z0.675 </infillPoint>)
(<infillPoint> X-6.645 Y-6.645 Z0.675 </infillPoint>)
(<infillPoint> X-5.221 Y-7.814 Z0.675 </infillPoint>)
(<infillPoint> X-3.596 Y-8.682 Z0.675 </infillPoint>)
(<infillPoint> X-1.833 Y-9.217 Z0.675 </infillPoint>)
(<infillPoint> X-0.0 Y-9.398 Z0.675 </infillPoint>)
(<infillPoint> X1.833 Y-9.217 Z0.675 </infillPoint>)
(<infillPoint> X3.596 Y-8.682 Z0.675 </infillPoint>)
(<infillPoint> X5.221 Y-7.814 Z0.675 </infillPoint>)
(<infillPoint> X6.645 Y-6.645 Z0.675 </infillPoint>)
(<infillPoint> X7.814 Y-5.221 Z0.675 </infillPoint>)
(<infillPoint> X8.682 Y-3.596 Z0.675 </infillPoint>)
(<infillPoint> X9.217 Y-1.833 Z0.675 </infillPoint>)
(<infillPoint> X9.397 Y0.0 Z0.675 </infillPoint>)
(<infillPoint> X9.217 Y1.833 Z0.675 </infillPoint>)
(<infillPoint> X8.682 Y3.596 Z0.675 </infillPoint>)
(<infillPoint> X7.814 Y5.221 Z0.675 </infillPoint>)
(<infillPoint> X6.645 Y6.645 Z0.675 </infillPoint>)
(<infillPoint> X5.221 Y7.814 Z0.675 </infillPoint>)
(</infillBoundary>)
(<infillBoundary>)
(<infillPoint> X-5.492 Y-3.67 Z0.675 </infillPoint>)
(<infillPoint> X-6.103 Y-2.528 Z0.675 </infillPoint>)
(<infillPoint> X-6.479 Y-1.289 Z0.675 </infillPoint>)
(<infillPoint> X-6.606 Y0.0 Z0.675 </infillPoint>)
(<infillPoint> X-6.479 Y1.289 Z0.675 </infillPoint>)
(<infillPoint> X-6.103 Y2.528 Z0.675 </infillPoint>)
(<infillPoint> X-5.492 Y3.67 Z0.675 </infillPoint>)
(<infillPoint> X-4.671 Y4.671 Z0.675 </infillPoint>)
(<infillPoint> X-3.67 Y5.492 Z0.675 </infillPoint>)
(<infillPoint> X-2.528 Y6.103 Z0.675 </infillPoint>)
(<infillPoint> X-1.289 Y6.479 Z0.675 </infillPoint>)
(<infillPoint> X0.0 Y6.606 Z0.675 </infillPoint>)
(<infillPoint> X1.289 Y6.479 Z0.675 </infillPoint>)
(<infillPoint> X2.528 Y6.103 Z0.675 </infillPoint>)
(<infillPoint> X3.67 Y5.492 Z0.675 </infillPoint>)
(<infillPoint> X4.671 Y4.671 Z0.675 </infillPoint>)
(<infillPoint> X5.492 Y3.67 Z0.675 </infillPoint>)
(<infillPoint> X6.103 Y2.528 Z0.675 </infillPoint>)
(<infillPoint> X6.479 Y1.289 Z0.675 </infillPoint>)
(<infillPoint> X6.606 Y-0.0 Z0.675 </infillPoint>)
(<infillPoint> X6.479 Y-1.289 Z0.675 </infillPoint>)
(<infillPoint> X6.103 Y-2.528 Z0.675 </infillPoint>)
(<infillPoint> X5.492 Y-3.67 Z0.675 </infillPoint>)
(<infillPoint> X4.671 Y-4.671 Z0.675 </infillPoint>)
(<infillPoint> X3.67 Y-5.492 Z0.675 </infillPoint>)
(<infillPoint> X2.528 Y-6.103 Z0.675 </infillPoint>)
(<infillPoint> X1.289 Y-6.479 Z0.675 </infillPoint>)
(<infillPoint> X-0.0 Y-6.606 Z0.675 </infillPoint>)
(<infillPoint> X-1.289 Y-6.479 Z0.675 </infillPoint>)
(<infillPoint> X-2.528 Y-6.103 Z0.675 </infillPoint>)
(<infillPoint> X-3.67 Y-5.492 Z0.675 </infillPoint>)
(<infillPoint> X-4.671 Y-4.671 Z0.675 </infillPoint>)
(</infillBoundary>)
;M108 R80.0
G1 X-6.4 Y-2.51 Z0.68 F4200.0
G1 F1200.0
G1 E63.621
G1 F4200.0
M101
G1 X-6.4 Y-6.48 Z0.68 F4800.0 E63.83
G1 X-6.8 Y-6.01 Z0.68 F4800.0 E63.863
G1 X-6.8 Y6.01 Z0.68 F4800.0 E64.498
G1 X-6.4 Y6.48 Z0.68 F4800.0 E64.531
G1 X-6.4 Y2.51 Z0.68 F4800.0 E64.741
G1 X-6.0 Y3.31 Z0.68 F4800.0 E64.788
G1 X-6.0 Y6.81 Z0.68 F4800.0 E64.973
G1 X-5.6 Y7.14 Z0.68 F4800.0 E65.0
G1 X-5.6 Y3.98 Z0.68 F4800.0 E65.167
G1 X-5.2 Y4.47 Z0.68 F4800.0 E65.2
G1 X-5.2 Y7.47 Z0.68 F4800.0 E65.359
G1 X-4.8 Y7.72 Z0.68 F4800.0 E65.384
G1 X-4.8 Y4.93 Z0.68 F4800.0 E65.531
G1 X-4.4 Y5.26 Z0.68 F4800.0 E65.559
G1 X-4.4 Y7.94 Z0.68 F4800.0 E65.7
G1 X-4.0 Y8.15 Z0.68 F4800.0 E65.724
G1 X-4.0 Y5.58 Z0.68 F4800.0 E65.86
G1 X-3.6 Y5.85 Z0.68 F4800.0 E65.885
G1 X-3.6 Y8.36 Z0.68 F4800.0 E66.018
G1 X-3.2 Y8.51 Z0.68 F4800.0 E66.04
G1 X-3.2 Y6.06 Z0.68 F4800.0 E66.17
G1 X-2.8 Y6.28 Z0.68 F4800.0 E66.194
G1 X-2.8 Y8.63 Z0.68 F4800.0 E66.318
G1 X-2.4 Y8.75 Z0.68 F4800.0 E66.34
G1 X-2.4 Y6.43 Z0.68 F4800.0 E66.463
G1 X-2.0 Y6.56 Z0.68 F4800.0 E66.485
G1 X-2.0 Y8.87 Z0.68 F4800.0 E66.607
G1 X-1.6 Y8.96 Z0.68 F4800.0 E66.629
G1 X-1.6 Y6.68 Z0.68 F4800.0 E66.749
G1 X-1.2 Y6.77 Z0.68 F4800.0 E66.771
G1 X-1.2 Y9.0 Z0.68 F4800.0 E66.889
G1 X-0.8 Y9.04 Z0.68 F4800.0 E66.91
G1 X-0.8 Y6.81 Z0.68 F4800.0 E67.028
G1 X-0.4 Y6.85 Z0.68 F4800.0 E67.049
G1 X-0.4 Y9.08 Z0.68 F4800.0 E67.167
G1 X0.0 Y9.12 Z0.68 F4800.0 E67.188
G1 X0.0 Y6.89 Z0.68 F4800.0 E67.306
G1 X0.4 Y6.85 Z0.68 F4800.0 E67.327
G1 X0.4 Y9.08 Z0.68 F4800.0 E67.445
G1 X0.8 Y9.04 Z0.68 F4800.0 E67.466
G1 X0.8 Y6.81 Z0.68 F4800.0 E67.584
G1 X1.2 Y6.77 Z0.68 F4800.0 E67.605
G1 X1.2 Y9.0 Z0.68 F4800.0 E67.723
G1 X1.6 Y8.96 Z0.68 F4800.0 E67.744
G1 X1.6 Y6.68 Z0.68 F4800.0 E67.864
G1 X2.0 Y6.56 Z0.68 F4800.0 E67.886
G1 X2.0 Y8.87 Z0.68 F4800.0 E68.009
G1 X2.4 Y8.75 Z0.68 F4800.0 E68.031
G1 X2.4 Y6.43 Z0.68 F4800.0 E68.153
G1 X2.8 Y6.28 Z0.68 F4800.0 E68.176
G1 X2.8 Y8.63 Z0.68 F4800.0 E68.301
G1 X3.2 Y8.51 Z0.68 F4800.0 E68.323
G1 X3.2 Y6.06 Z0.68 F4800.0 E68.452
G1 X3.6 Y5.85 Z0.68 F4800.0 E68.476
G1 X3.6 Y8.36 Z0.68 F4800.0 E68.609
G1 X4.0 Y8.15 Z0.68 F4800.0 E68.633
G1 X4.0 Y5.58 Z0.68 F4800.0 E68.768
G1 X4.4 Y5.26 Z0.68 F4800.0 E68.796
G1 X4.4 Y7.94 Z0.68 F4800.0 E68.937
G1 X4.8 Y7.72 Z0.68 F4800.0 E68.961
G1 X4.8 Y4.93 Z0.68 F4800.0 E69.109
G1 X5.2 Y4.47 Z0.68 F4800.0 E69.141
G1 X5.2 Y7.47 Z0.68 F4800.0 E69.299
G1 X5.6 Y7.14 Z0.68 F4800.0 E69.327
G1 X5.6 Y3.98 Z0.68 F4800.0 E69.494
G1 X6.0 Y3.31 Z0.68 F4800.0 E69.535
G1 X6.0 Y6.81 Z0.68 F4800.0 E69.72
G1 X6.4 Y6.48 Z0.68 F4800.0 E69.747
G1 X6.4 Y2.51 Z0.68 F4800.0 E69.957
G1 X6.8 Y0.89 Z0.68 F4800.0 E70.045
G1 X6.8 Y6.01 Z0.68 F4800.0 E70.316
G1 X7.2 Y5.53 Z0.68 F4800.0 E70.349
G1 X7.2 Y-5.53 Z0.68 F4800.0 E70.933
G1 X6.8 Y-6.01 Z0.68 F4800.0 E70.966
G1 X6.8 Y-0.89 Z0.68 F4800.0 E71.237
G1 X6.4 Y-2.51 Z0.68 F4800.0 E71.325
G1 X6.4 Y-6.48 Z0.68 F4800.0 E71.535
G1 X6.0 Y-6.81 Z0.68 F4800.0 E71.563
G1 X6.0 Y-3.31 Z0.68 F4800.0 E71.747
G1 X5.6 Y-3.98 Z0.68 F4800.0 E71.788
G1 X5.6 Y-7.14 Z0.68 F4800.0 E71.955
G1 X5.2 Y-7.47 Z0.68 F4800.0 E71.983
G1 X5.2 Y-4.47 Z0.68 F4800.0 E72.141
G1 X4.8 Y-4.93 Z0.68 F4800.0 E72.173
G1 X4.8 Y-7.72 Z0.68 F4800.0 E72.321
G1 X4.4 Y-7.94 Z0.68 F4800.0 E72.345
G1 X4.4 Y-5.26 Z0.68 F4800.0 E72.486
G1 X4.0 Y-5.58 Z0.68 F4800.0 E72.514
G1 X4.0 Y-8.15 Z0.68 F4800.0 E72.649
G1 X3.6 Y-8.36 Z0.68 F4800.0 E72.673
G1 X3.6 Y-5.85 Z0.68 F4800.0 E72.806
G1 X3.2 Y-6.06 Z0.68 F4800.0 E72.83
G1 X3.2 Y-8.51 Z0.68 F4800.0 E72.959
G1 X2.8 Y-8.63 Z0.68 F4800.0 E72.982
G1 X2.8 Y-6.28 Z0.68 F4800.0 E73.106
G1 X2.4 Y-6.43 Z0.68 F4800.0 E73.129
G1 X2.4 Y-8.75 Z0.68 F4800.0 E73.251
G1 X2.0 Y-8.87 Z0.68 F4800.0 E73.273
G1 X2.0 Y-6.56 Z0.68 F4800.0 E73.396
G1 X1.6 Y-6.68 Z0.68 F4800.0 E73.418
G1 X1.6 Y-8.96 Z0.68 F4800.0 E73.538
G1 X1.2 Y-9.0 Z0.68 F4800.0 E73.559
G1 X1.2 Y-6.77 Z0.68 F4800.0 E73.677
G1 X0.8 Y-6.81 Z0.68 F4800.0 E73.698
G1 X0.8 Y-9.04 Z0.68 F4800.0 E73.816
G1 X0.4 Y-9.08 Z0.68 F4800.0 E73.837
G1 X0.4 Y-6.85 Z0.68 F4800.0 E73.955
G1 X-0.0 Y-6.89 Z0.68 F4800.0 E73.976
G1 X-0.0 Y-9.12 Z0.68 F4800.0 E74.094
G1 X-0.4 Y-9.08 Z0.68 F4800.0 E74.115
G1 X-0.4 Y-6.85 Z0.68 F4800.0 E74.233
G1 X-0.8 Y-6.81 Z0.68 F4800.0 E74.254
G1 X-0.8 Y-9.04 Z0.68 F4800.0 E74.372
G1 X-1.2 Y-9.0 Z0.68 F4800.0 E74.393
G1 X-1.2 Y-6.77 Z0.68 F4800.0 E74.511
G1 X-1.6 Y-6.68 Z0.68 F4800.0 E74.533
G1 X-1.6 Y-8.96 Z0.68 F4800.0 E74.653
G1 X-2.0 Y-8.87 Z0.68 F4800.0 E74.675
G1 X-2.0 Y-6.56 Z0.68 F4800.0 E74.797
G1 X-2.4 Y-6.43 Z0.68 F4800.0 E74.819
G1 X-2.4 Y-8.75 Z0.68 F4800.0 E74.942
G1 X-2.8 Y-8.63 Z0.68 F4800.0 E74.964
G1 X-2.8 Y-6.28 Z0.68 F4800.0 E75.088
G1 X-3.2 Y-6.06 Z0.68 F4800.0 E75.112
G1 X-3.2 Y-8.51 Z0.68 F4800.0 E75.242
G1 X-3.6 Y-8.36 Z0.68 F4800.0 E75.264
G1 X-3.6 Y-5.85 Z0.68 F4800.0 E75.397
G1 X-4.0 Y-5.58 Z0.68 F4800.0 E75.422
G1 X-4.0 Y-8.15 Z0.68 F4800.0 E75.558
G1 X-4.4 Y-7.94 Z0.68 F4800.0 E75.582
G1 X-4.4 Y-5.26 Z0.68 F4800.0 E75.723
G1 X-4.8 Y-4.93 Z0.68 F4800.0 E75.751
G1 X-4.8 Y-7.72 Z0.68 F4800.0 E75.898
G1 X-5.2 Y-7.47 Z0.68 F4800.0 E75.923
G1 X-5.2 Y-4.47 Z0.68 F4800.0 E76.082
G1 X-5.6 Y-3.98 Z0.68 F4800.0 E76.115
G1 X-5.6 Y-7.14 Z0.68 F4800.0 E76.282
G1 X-6.0 Y-6.81 Z0.68 F4800.0 E76.309
G1 X-6.0 Y-3.31 Z0.68 F4800.0 E76.494
G1 F1200.0
G1 E75.494
G1 F4800.0
M103
G1 X-8.0 Y-4.28 Z0.68 F4200.0
G1 F1200.0
G1 E76.494
G1 F4200.0
M101
G1 X-8.0 Y4.28 Z0.68 F4800.0 E76.946
G1 F1200.0
G1 E76.946
G1 F4800.0
M103
G1 X-8.4 Y3.53 Z0.68 F4200.0
G1 F1200.0
G1 E76.946
G1 F4200.0
M101
G1 X-8.4 Y-3.53 Z0.68 F4800.0 E77.319
G1 F1200.0
G1 E76.97
G1 F4800.0
M103
G1 X-8.8 Y-2.24 Z0.68 F4200.0
G1 F1200.0
G1 E77.319
G1 F4200.0
M101
G1 X-8.8 Y2.24 Z0.68 F4800.0 E77.556
G1 F1200.0
G1 E76.556
G1 F4800.0
M103
G1 X-7.2 Y-5.53 Z0.68 F4200.0
G1 F1200.0
G1 E77.556
G1 F4200.0
M101
G1 X-7.2 Y5.53 Z0.68 F4800.0 E78.14
G1 X-7.6 Y5.03 Z0.68 F4800.0 E78.174
G1 X-7.6 Y-5.03 Z0.68 F4800.0 E78.705
G1 F1200.0
G1 E77.705
G1 F4800.0
M103
G1 X-4.53 Y-4.53 Z0.68 F4200.0
G1 X-1.25 Y-6.28 Z0.68 F4200.0
G1 X2.45 Y-5.91 Z0.68 F4200.0
G1 X5.32 Y-3.56 Z0.68 F4200.0
G1 X7.6 Y5.03 Z0.68 F4200.0
G1 F1200.0
G1 E78.705
G1 F4200.0
M101
G1 X7.6 Y-5.03 Z0.68 F4800.0 E79.236
G1 F1200.0
G1 E79.236
G1 F4800.0
M103
G1 X8.0 Y-4.28 Z0.68 F4200.0
G1 F1200.0
G1 E79.236
G1 F4200.0
M101
G1 X8.0 Y4.28 Z0.68 F4800.0 E79.688
G1 F1200.0
G1 E79.688
G1 F4800.0
M103
G1 X8.4 Y3.53 Z0.68 F4200.0
G1 F1200.0
G1 E79.688
G1 F4200.0
M101
G1 X8.4 Y-3.53 Z0.68 F4800.0 E80.061
G1 F1200.0
G1 E79.712
G1 F4800.0
M103
G1 X8.8 Y-2.24 Z0.68 F4200.0
G1 F1200.0
G1 E80.061
G1 F4200.0
M101
G1 X8.8 Y2.24 Z0.68 F4800.0 E80.298
G1 F1200.0
G1 E79.298
G1 F4800.0
M103
(</infill>)
(</nestedRing>)
(</rotation>)
(</layer>)
(<layer> 0.945 )
(<rotation> (-1+1.22464679915e-16j) )
(<nestedRing>)
(<boundaryPerimeter>)
(<boundaryPoint> X3.827 Y9.239 Z0.945 </boundaryPoint>)
(<boundaryPoint> X1.951 Y9.808 Z0.945 </boundaryPoint>)
(<boundaryPoint> X-0.0 Y10.001 Z0.945 </boundaryPoint>)
(<boundaryPoint> X-1.951 Y9.808 Z0.945 </boundaryPoint>)
(<boundaryPoint> X-3.827 Y9.239 Z0.945 </boundaryPoint>)
(<boundaryPoint> X-5.556 Y8.315 Z0.945 </boundaryPoint>)
(<boundaryPoint> X-7.071 Y7.071 Z0.945 </boundaryPoint>)
(<boundaryPoint> X-8.315 Y5.556 Z0.945 </boundaryPoint>)
(<boundaryPoint> X-9.239 Y3.827 Z0.945 </boundaryPoint>)
(<boundaryPoint> X-9.808 Y1.951 Z0.945 </boundaryPoint>)
(<boundaryPoint> X-10.001 Y-0.0 Z0.945 </boundaryPoint>)
(<boundaryPoint> X-9.808 Y-1.951 Z0.945 </boundaryPoint>)
(<boundaryPoint> X-9.239 Y-3.827 Z0.945 </boundaryPoint>)
(<boundaryPoint> X-8.315 Y-5.556 Z0.945 </boundaryPoint>)
(<boundaryPoint> X-7.071 Y-7.071 Z0.945 </boundaryPoint>)
(<boundaryPoint> X-5.556 Y-8.315 Z0.945 </boundaryPoint>)
(<boundaryPoint> X-3.827 Y-9.239 Z0.945 </boundaryPoint>)
(<boundaryPoint> X-1.951 Y-9.808 Z0.945 </boundaryPoint>)
(<boundaryPoint> X0.0 Y-10.001 Z0.945 </boundaryPoint>)
(<boundaryPoint> X1.951 Y-9.808 Z0.945 </boundaryPoint>)
(<boundaryPoint> X3.827 Y-9.239 Z0.945 </boundaryPoint>)
(<boundaryPoint> X5.556 Y-8.315 Z0.945 </boundaryPoint>)
(<boundaryPoint> X7.071 Y-7.071 Z0.945 </boundaryPoint>)
(<boundaryPoint> X8.315 Y-5.556 Z0.945 </boundaryPoint>)
(<boundaryPoint> X9.239 Y-3.827 Z0.945 </boundaryPoint>)
(<boundaryPoint> X9.808 Y-1.951 Z0.945 </boundaryPoint>)
(<boundaryPoint> X10.0 Y-0.0 Z0.945 </boundaryPoint>)
(<boundaryPoint> X9.808 Y1.951 Z0.945 </boundaryPoint>)
(<boundaryPoint> X9.239 Y3.827 Z0.945 </boundaryPoint>)
(<boundaryPoint> X8.315 Y5.556 Z0.945 </boundaryPoint>)
(<boundaryPoint> X7.071 Y7.071 Z0.945 </boundaryPoint>)
(<boundaryPoint> X5.556 Y8.315 Z0.945 </boundaryPoint>)
(<loop> inner )
G1 X5.91 Y-2.45 Z0.95 F4200.0
G1 X3.56 Y-5.32 Z0.95 F4200.0
G1 X-0.0 Y-6.4 Z0.95 F4200.0
G1 X-4.58 Y-4.75 Z0.95 F4200.0
G1 F1200.0
G1 E80.298
G1 F4200.0
M101
G1 X-4.67 Y-4.67 Z0.95 F4800.0 E80.304
G1 X-5.49 Y-3.67 Z0.95 F4800.0 E80.373
G1 X-6.1 Y-2.53 Z0.95 F4800.0 E80.441
G1 X-6.48 Y-1.29 Z0.95 F4800.0 E80.509
G1 X-6.61 Y0.0 Z0.95 F4800.0 E80.578
G1 X-6.48 Y1.29 Z0.95 F4800.0 E80.646
G1 X-6.1 Y2.53 Z0.95 F4800.0 E80.715
G1 X-5.49 Y3.67 Z0.95 F4800.0 E80.783
G1 X-4.67 Y4.67 Z0.95 F4800.0 E80.851
G1 X-3.67 Y5.49 Z0.95 F4800.0 E80.92
G1 X-2.53 Y6.1 Z0.95 F4800.0 E80.988
G1 X-1.29 Y6.48 Z0.95 F4800.0 E81.057
G1 X0.0 Y6.61 Z0.95 F4800.0 E81.125
G1 X1.29 Y6.48 Z0.95 F4800.0 E81.194
G1 X2.53 Y6.1 Z0.95 F4800.0 E81.262
G1 X3.67 Y5.49 Z0.95 F4800.0 E81.33
G1 X4.67 Y4.67 Z0.95 F4800.0 E81.399
G1 X5.49 Y3.67 Z0.95 F4800.0 E81.467
G1 X6.1 Y2.53 Z0.95 F4800.0 E81.536
G1 X6.48 Y1.29 Z0.95 F4800.0 E81.604
G1 X6.61 Y-0.0 Z0.95 F4800.0 E81.672
G1 X6.48 Y-1.29 Z0.95 F4800.0 E81.741
G1 X6.1 Y-2.53 Z0.95 F4800.0 E81.809
G1 X5.49 Y-3.67 Z0.95 F4800.0 E81.878
G1 X4.67 Y-4.67 Z0.95 F4800.0 E81.946
G1 X3.67 Y-5.49 Z0.95 F4800.0 E82.014
G1 X2.53 Y-6.1 Z0.95 F4800.0 E82.083
G1 X1.29 Y-6.48 Z0.95 F4800.0 E82.151
G1 X-0.0 Y-6.61 Z0.95 F4800.0 E82.22
G1 X-1.29 Y-6.48 Z0.95 F4800.0 E82.288
G1 X-2.53 Y-6.1 Z0.95 F4800.0 E82.356
G1 X-3.67 Y-5.49 Z0.95 F4800.0 E82.425
G1 X-4.58 Y-4.75 Z0.95 F4800.0 E82.487
G1 F1200.0
G1 E81.487
G1 F4800.0
M103
(</loop>)
(<loop> outer )
G1 X-6.9 Y-6.34 Z0.95 F4200.0
G1 F1200.0
G1 E82.487
G1 F4200.0
M101
G1 X-6.82 Y-6.43 Z0.95 F4800.0 E82.493
G1 X-6.65 Y-6.65 Z0.95 F4800.0 E82.508
G1 X-5.22 Y-7.81 Z0.95 F4800.0 E82.605
G1 X-3.6 Y-8.68 Z0.95 F4800.0 E82.702
G1 X-1.83 Y-9.22 Z0.95 F4800.0 E82.8
G1 X-0.0 Y-9.4 Z0.95 F4800.0 E82.897
G1 X1.83 Y-9.22 Z0.95 F4800.0 E82.994
G1 X3.6 Y-8.68 Z0.95 F4800.0 E83.092
G1 X5.22 Y-7.81 Z0.95 F4800.0 E83.189
G1 X6.65 Y-6.65 Z0.95 F4800.0 E83.286
G1 X7.81 Y-5.22 Z0.95 F4800.0 E83.383
G1 X8.68 Y-3.6 Z0.95 F4800.0 E83.481
G1 X9.22 Y-1.83 Z0.95 F4800.0 E83.578
G1 X9.4 Y0.0 Z0.95 F4800.0 E83.675
G1 X9.22 Y1.83 Z0.95 F4800.0 E83.773
G1 X8.68 Y3.6 Z0.95 F4800.0 E83.87
G1 X7.81 Y5.22 Z0.95 F4800.0 E83.967
G1 X6.65 Y6.65 Z0.95 F4800.0 E84.065
G1 X5.22 Y7.81 Z0.95 F4800.0 E84.162
G1 X3.6 Y8.68 Z0.95 F4800.0 E84.259
G1 X1.83 Y9.22 Z0.95 F4800.0 E84.357
G1 X0.0 Y9.4 Z0.95 F4800.0 E84.454
G1 X-1.83 Y9.22 Z0.95 F4800.0 E84.551
G1 X-3.6 Y8.68 Z0.95 F4800.0 E84.649
G1 X-5.22 Y7.81 Z0.95 F4800.0 E84.746
G1 X-6.65 Y6.65 Z0.95 F4800.0 E84.843
G1 X-7.81 Y5.22 Z0.95 F4800.0 E84.941
G1 X-8.68 Y3.6 Z0.95 F4800.0 E85.038
G1 X-9.22 Y1.83 Z0.95 F4800.0 E85.135
G1 X-9.4 Y0.0 Z0.95 F4800.0 E85.232
G1 X-9.22 Y-1.83 Z0.95 F4800.0 E85.33
G1 X-8.68 Y-3.6 Z0.95 F4800.0 E85.427
G1 X-7.81 Y-5.22 Z0.95 F4800.0 E85.524
G1 X-6.9 Y-6.34 Z0.95 F4800.0 E85.601
G1 F1200.0
G1 E85.601
G1 F4800.0
M103
(</loop>)
(<edge> outer )
;M108 R40.0
G1 X-7.21 Y-6.59 Z0.95 F4200.0
G1 F1200.0
G1 E85.601
G1 F4200.0
M101
G1 X-7.13 Y-6.69 Z0.95 F2400.0 E85.607
G1 X-6.93 Y-6.93 Z0.95 F2400.0 E85.624
G1 X-5.44 Y-8.15 Z0.95 F2400.0 E85.725
G1 X-3.75 Y-9.05 Z0.95 F2400.0 E85.827
G1 X-1.91 Y-9.61 Z0.95 F2400.0 E85.928
G1 X-0.0 Y-9.8 Z0.95 F2400.0 E86.03
G1 X1.91 Y-9.61 Z0.95 F2400.0 E86.131
G1 X3.75 Y-9.05 Z0.95 F2400.0 E86.233
G1 X5.44 Y-8.15 Z0.95 F2400.0 E86.334
G1 X6.93 Y-6.93 Z0.95 F2400.0 E86.436
G1 X8.15 Y-5.44 Z0.95 F2400.0 E86.537
G1 X9.05 Y-3.75 Z0.95 F2400.0 E86.639
G1 X9.61 Y-1.91 Z0.95 F2400.0 E86.74
G1 X9.8 Y-0.0 Z0.95 F2400.0 E86.842
G1 X9.61 Y1.91 Z0.95 F2400.0 E86.943
G1 X9.05 Y3.75 Z0.95 F2400.0 E87.044
G1 X8.15 Y5.44 Z0.95 F2400.0 E87.146
G1 X6.93 Y6.93 Z0.95 F2400.0 E87.247
G1 X5.44 Y8.15 Z0.95 F2400.0 E87.349
G1 X3.75 Y9.05 Z0.95 F2400.0 E87.45
G1 X1.91 Y9.61 Z0.95 F2400.0 E87.552
G1 X0.0 Y9.8 Z0.95 F2400.0 E87.653
G1 X-1.91 Y9.61 Z0.95 F2400.0 E87.755
G1 X-3.75 Y9.05 Z0.95 F2400.0 E87.856
G1 X-5.44 Y8.15 Z0.95 F2400.0 E87.958
G1 X-6.93 Y6.93 Z0.95 F2400.0 E88.059
G1 X-8.15 Y5.44 Z0.95 F2400.0 E88.161
G1 X-9.05 Y3.75 Z0.95 F2400.0 E88.262
G1 X-9.61 Y1.91 Z0.95 F2400.0 E88.364
G1 X-9.8 Y0.0 Z0.95 F2400.0 E88.465
G1 X-9.61 Y-1.91 Z0.95 F2400.0 E88.567
G1 X-9.05 Y-3.75 Z0.95 F2400.0 E88.668
G1 X-8.15 Y-5.44 Z0.95 F2400.0 E88.77
G1 X-7.21 Y-6.59 Z0.95 F2400.0 E88.848
G1 F1200.0
G1 E87.848
G1 F2400.0
M103
(</edge>)
(</boundaryPerimeter>)
(<nestedRing>)
(<boundaryPerimeter>)
(<boundaryPoint> X-4.991 Y-3.335 Z0.945 </boundaryPoint>)
(<boundaryPoint> X-5.546 Y-2.297 Z0.945 </boundaryPoint>)
(<boundaryPoint> X-5.888 Y-1.171 Z0.945 </boundaryPoint>)
(<boundaryPoint> X-6.003 Y0.0 Z0.945 </boundaryPoint>)
(<boundaryPoint> X-5.888 Y1.171 Z0.945 </boundaryPoint>)
(<boundaryPoint> X-5.546 Y2.297 Z0.945 </boundaryPoint>)
(<boundaryPoint> X-4.991 Y3.335 Z0.945 </boundaryPoint>)
(<boundaryPoint> X-4.245 Y4.245 Z0.945 </boundaryPoint>)
(<boundaryPoint> X-3.335 Y4.991 Z0.945 </boundaryPoint>)
(<boundaryPoint> X-2.297 Y5.546 Z0.945 </boundaryPoint>)
(<boundaryPoint> X-1.171 Y5.888 Z0.945 </boundaryPoint>)
(<boundaryPoint> X0.0 Y6.003 Z0.945 </boundaryPoint>)
(<boundaryPoint> X1.171 Y5.888 Z0.945 </boundaryPoint>)
(<boundaryPoint> X2.297 Y5.546 Z0.945 </boundaryPoint>)
(<boundaryPoint> X3.335 Y4.991 Z0.945 </boundaryPoint>)
(<boundaryPoint> X4.245 Y4.245 Z0.945 </boundaryPoint>)
(<boundaryPoint> X4.991 Y3.335 Z0.945 </boundaryPoint>)
(<boundaryPoint> X5.546 Y2.297 Z0.945 </boundaryPoint>)
(<boundaryPoint> X5.888 Y1.171 Z0.945 </boundaryPoint>)
(<boundaryPoint> X6.003 Y-0.0 Z0.945 </boundaryPoint>)
(<boundaryPoint> X5.888 Y-1.171 Z0.945 </boundaryPoint>)
(<boundaryPoint> X5.546 Y-2.297 Z0.945 </boundaryPoint>)
(<boundaryPoint> X4.991 Y-3.335 Z0.945 </boundaryPoint>)
(<boundaryPoint> X4.245 Y-4.245 Z0.945 </boundaryPoint>)
(<boundaryPoint> X3.335 Y-4.991 Z0.945 </boundaryPoint>)
(<boundaryPoint> X2.297 Y-5.546 Z0.945 </boundaryPoint>)
(<boundaryPoint> X1.171 Y-5.888 Z0.945 </boundaryPoint>)
(<boundaryPoint> X-0.0 Y-6.003 Z0.945 </boundaryPoint>)
(<boundaryPoint> X-1.171 Y-5.888 Z0.945 </boundaryPoint>)
(<boundaryPoint> X-2.297 Y-5.546 Z0.945 </boundaryPoint>)
(<boundaryPoint> X-3.335 Y-4.991 Z0.945 </boundaryPoint>)
(<boundaryPoint> X-4.245 Y-4.245 Z0.945 </boundaryPoint>)
(<edge> inner )
G1 X-4.29 Y-4.47 Z0.95 F4200.0
G1 F1200.0
G1 E88.848
G1 F4200.0
M101
G1 X-4.39 Y-4.39 Z0.95 F2400.0 E88.855
G1 X-5.16 Y-3.45 Z0.95 F2400.0 E88.919
G1 X-5.73 Y-2.37 Z0.95 F2400.0 E88.983
G1 X-6.09 Y-1.21 Z0.95 F2400.0 E89.047
G1 X-6.2 Y0.0 Z0.95 F2400.0 E89.112
G1 X-6.09 Y1.21 Z0.95 F2400.0 E89.176
G1 X-5.73 Y2.37 Z0.95 F2400.0 E89.24
G1 X-5.16 Y3.45 Z0.95 F2400.0 E89.304
G1 X-4.39 Y4.39 Z0.95 F2400.0 E89.369
G1 X-3.45 Y5.16 Z0.95 F2400.0 E89.433
G1 X-2.37 Y5.73 Z0.95 F2400.0 E89.497
G1 X-1.21 Y6.09 Z0.95 F2400.0 E89.561
G1 X0.0 Y6.2 Z0.95 F2400.0 E89.626
G1 X1.21 Y6.09 Z0.95 F2400.0 E89.69
G1 X2.37 Y5.73 Z0.95 F2400.0 E89.754
G1 X3.45 Y5.16 Z0.95 F2400.0 E89.818
G1 X4.39 Y4.39 Z0.95 F2400.0 E89.882
G1 X5.16 Y3.45 Z0.95 F2400.0 E89.947
G1 X5.73 Y2.37 Z0.95 F2400.0 E90.011
G1 X6.09 Y1.21 Z0.95 F2400.0 E90.075
G1 X6.2 Y-0.0 Z0.95 F2400.0 E90.139
G1 X6.09 Y-1.21 Z0.95 F2400.0 E90.204
G1 X5.73 Y-2.37 Z0.95 F2400.0 E90.268
G1 X5.16 Y-3.45 Z0.95 F2400.0 E90.332
G1 X4.39 Y-4.39 Z0.95 F2400.0 E90.396
G1 X3.45 Y-5.16 Z0.95 F2400.0 E90.461
G1 X2.37 Y-5.73 Z0.95 F2400.0 E90.525
G1 X1.21 Y-6.09 Z0.95 F2400.0 E90.589
G1 X-0.0 Y-6.2 Z0.95 F2400.0 E90.653
G1 X-1.21 Y-6.09 Z0.95 F2400.0 E90.718
G1 X-2.37 Y-5.73 Z0.95 F2400.0 E90.782
G1 X-3.45 Y-5.16 Z0.95 F2400.0 E90.846
G1 X-4.29 Y-4.47 Z0.95 F2400.0 E90.904
G1 F1200.0
G1 E89.904
G1 F2400.0
M103
(</edge>)
(</boundaryPerimeter>)
(</nestedRing>)
(<infill>)
(<infillBoundary>)
(<infillPoint> X3.596 Y8.682 Z0.945 </infillPoint>)
(<infillPoint> X1.833 Y9.217 Z0.945 </infillPoint>)
(<infillPoint> X0.0 Y9.398 Z0.945 </infillPoint>)
(<infillPoint> X-1.833 Y9.217 Z0.945 </infillPoint>)
(<infillPoint> X-3.596 Y8.682 Z0.945 </infillPoint>)
(<infillPoint> X-5.221 Y7.814 Z0.945 </infillPoint>)
(<infillPoint> X-6.645 Y6.645 Z0.945 </infillPoint>)
(<infillPoint> X-7.814 Y5.221 Z0.945 </infillPoint>)
(<infillPoint> X-8.682 Y3.596 Z0.945 </infillPoint>)
(<infillPoint> X-9.217 Y1.833 Z0.945 </infillPoint>)
(<infillPoint> X-9.398 Y0.0 Z0.945 </infillPoint>)
(<infillPoint> X-9.217 Y-1.833 Z0.945 </infillPoint>)
(<infillPoint> X-8.682 Y-3.596 Z0.945 </infillPoint>)
(<infillPoint> X-7.814 Y-5.221 Z0.945 </infillPoint>)
(<infillPoint> X-6.645 Y-6.645 Z0.945 </infillPoint>)
(<infillPoint> X-5.221 Y-7.814 Z0.945 </infillPoint>)
(<infillPoint> X-3.596 Y-8.682 Z0.945 </infillPoint>)
(<infillPoint> X-1.833 Y-9.217 Z0.945 </infillPoint>)
(<infillPoint> X-0.0 Y-9.398 Z0.945 </infillPoint>)
(<infillPoint> X1.833 Y-9.217 Z0.945 </infillPoint>)
(<infillPoint> X3.596 Y-8.682 Z0.945 </infillPoint>)
(<infillPoint> X5.221 Y-7.814 Z0.945 </infillPoint>)
(<infillPoint> X6.645 Y-6.645 Z0.945 </infillPoint>)
(<infillPoint> X7.814 Y-5.221 Z0.945 </infillPoint>)
(<infillPoint> X8.682 Y-3.596 Z0.945 </infillPoint>)
(<infillPoint> X9.217 Y-1.833 Z0.945 </infillPoint>)
(<infillPoint> X9.397 Y0.0 Z0.945 </infillPoint>)
(<infillPoint> X9.217 Y1.833 Z0.945 </infillPoint>)
(<infillPoint> X8.682 Y3.596 Z0.945 </infillPoint>)
(<infillPoint> X7.814 Y5.221 Z0.945 </infillPoint>)
(<infillPoint> X6.645 Y6.645 Z0.945 </infillPoint>)
(<infillPoint> X5.221 Y7.814 Z0.945 </infillPoint>)
(</infillBoundary>)
(<infillBoundary>)
(<infillPoint> X-5.492 Y-3.67 Z0.945 </infillPoint>)
(<infillPoint> X-6.103 Y-2.528 Z0.945 </infillPoint>)
(<infillPoint> X-6.479 Y-1.289 Z0.945 </infillPoint>)
(<infillPoint> X-6.606 Y0.0 Z0.945 </infillPoint>)
(<infillPoint> X-6.479 Y1.289 Z0.945 </infillPoint>)
(<infillPoint> X-6.103 Y2.528 Z0.945 </infillPoint>)
(<infillPoint> X-5.492 Y3.67 Z0.945 </infillPoint>)
(<infillPoint> X-4.671 Y4.671 Z0.945 </infillPoint>)
(<infillPoint> X-3.67 Y5.492 Z0.945 </infillPoint>)
(<infillPoint> X-2.528 Y6.103 Z0.945 </infillPoint>)
(<infillPoint> X-1.289 Y6.479 Z0.945 </infillPoint>)
(<infillPoint> X0.0 Y6.606 Z0.945 </infillPoint>)
(<infillPoint> X1.289 Y6.479 Z0.945 </infillPoint>)
(<infillPoint> X2.528 Y6.103 Z0.945 </infillPoint>)
(<infillPoint> X3.67 Y5.492 Z0.945 </infillPoint>)
(<infillPoint> X4.671 Y4.671 Z0.945 </infillPoint>)
(<infillPoint> X5.492 Y3.67 Z0.945 </infillPoint>)
(<infillPoint> X6.103 Y2.528 Z0.945 </infillPoint>)
(<infillPoint> X6.479 Y1.289 Z0.945 </infillPoint>)
(<infillPoint> X6.606 Y-0.0 Z0.945 </infillPoint>)
(<infillPoint> X6.479 Y-1.289 Z0.945 </infillPoint>)
(<infillPoint> X6.103 Y-2.528 Z0.945 </infillPoint>)
(<infillPoint> X5.492 Y-3.67 Z0.945 </infillPoint>)
(<infillPoint> X4.671 Y-4.671 Z0.945 </infillPoint>)
(<infillPoint> X3.67 Y-5.492 Z0.945 </infillPoint>)
(<infillPoint> X2.528 Y-6.103 Z0.945 </infillPoint>)
(<infillPoint> X1.289 Y-6.479 Z0.945 </infillPoint>)
(<infillPoint> X-0.0 Y-6.606 Z0.945 </infillPoint>)
(<infillPoint> X-1.289 Y-6.479 Z0.945 </infillPoint>)
(<infillPoint> X-2.528 Y-6.103 Z0.945 </infillPoint>)
(<infillPoint> X-3.67 Y-5.492 Z0.945 </infillPoint>)
(<infillPoint> X-4.671 Y-4.671 Z0.945 </infillPoint>)
(</infillBoundary>)
;M108 R80.0
G1 X-4.56 Y-4.49 Z0.95 F4200.0
G1 X-6.28 Y-1.25 Z0.95 F4200.0
G1 X-5.91 Y2.45 Z0.95 F4200.0
G1 X-2.51 Y6.4 Z0.95 F4200.0
G1 F1200.0
G1 E90.904
G1 F4200.0
M101
G1 X-3.98 Y5.6 Z0.95 F4800.0 E90.992
G1 X-4.36 Y6.37 Z0.95 F4800.0 E91.038
G1 X-4.64 Y6.37 Z0.95 F4800.0 E91.053
G1 X-5.36 Y5.63 Z0.95 F4800.0 E91.107
G1 X-5.64 Y5.63 Z0.95 F4800.0 E91.122
G1 X-6.01 Y6.8 Z0.95 F4800.0 E91.187
G1 X-6.48 Y6.4 Z0.95 F4800.0 E91.22
G1 X-7.72 Y4.8 Z0.95 F4800.0 E91.327
G1 X-6.36 Y4.63 Z0.95 F4800.0 E91.399
G1 X-5.64 Y5.37 Z0.95 F4800.0 E91.454
G1 X-5.36 Y5.37 Z0.95 F4800.0 E91.469
G1 X-4.47 Y5.2 Z0.95 F4800.0 E91.517
G1 X-4.93 Y4.8 Z0.95 F4800.0 E91.549
G1 X-5.85 Y3.6 Z0.95 F4800.0 E91.629
G1 X-6.36 Y4.37 Z0.95 F4800.0 E91.678
G1 X-6.64 Y4.37 Z0.95 F4800.0 E91.693
G1 X-7.36 Y3.63 Z0.95 F4800.0 E91.748
G1 X-7.64 Y3.63 Z0.95 F4800.0 E91.762
G1 X-7.94 Y4.4 Z0.95 F4800.0 E91.806
G1 X-8.36 Y3.6 Z0.95 F4800.0 E91.854
G1 X-8.63 Y2.8 Z0.95 F4800.0 E91.899
G1 X-8.64 Y2.63 Z0.95 F4800.0 E91.908
G1 X-8.36 Y2.63 Z0.95 F4800.0 E91.923
G1 X-7.64 Y3.37 Z0.95 F4800.0 E91.977
G1 X-6.06 Y3.2 Z0.95 F4800.0 E92.061
G1 X-6.28 Y2.8 Z0.95 F4800.0 E92.085
G1 X-6.68 Y1.6 Z0.95 F4800.0 E92.152
G1 X-7.64 Y1.63 Z0.95 F4800.0 E92.203
G1 X-8.36 Y2.37 Z0.95 F4800.0 E92.258
G1 X-8.64 Y2.37 Z0.95 F4800.0 E92.273
G1 X-8.87 Y2.0 Z0.95 F4800.0 E92.296
G1 X-9.04 Y0.8 Z0.95 F4800.0 E92.36
G1 X-8.64 Y0.63 Z0.95 F4800.0 E92.383
G1 X-8.36 Y0.63 Z0.95 F4800.0 E92.398
G1 X-7.64 Y1.37 Z0.95 F4800.0 E92.453
G1 X-7.36 Y1.37 Z0.95 F4800.0 E92.467
G1 X-6.77 Y1.2 Z0.95 F4800.0 E92.5
G1 X-6.89 Y0.0 Z0.95 F4800.0 E92.564
G1 X-8.36 Y0.37 Z0.95 F4800.0 E92.644
G1 X-9.08 Y0.4 Z0.95 F4800.0 E92.682
G1 X-9.12 Y0.0 Z0.95 F4800.0 E92.703
G1 X-9.0 Y-1.2 Z0.95 F4800.0 E92.767
G1 X-8.64 Y-1.37 Z0.95 F4800.0 E92.788
G1 X-8.36 Y-1.37 Z0.95 F4800.0 E92.803
G1 X-6.85 Y-0.4 Z0.95 F4800.0 E92.898
G1 X-6.77 Y-1.2 Z0.95 F4800.0 E92.94
G1 X-6.56 Y-2.0 Z0.95 F4800.0 E92.984
G1 X-7.36 Y-2.37 Z0.95 F4800.0 E93.031
G1 X-7.64 Y-2.37 Z0.95 F4800.0 E93.045
G1 X-8.36 Y-1.63 Z0.95 F4800.0 E93.1
G1 X-8.96 Y-1.6 Z0.95 F4800.0 E93.132
G1 X-8.36 Y-3.6 Z0.95 F4800.0 E93.242
G1 X-7.64 Y-2.63 Z0.95 F4800.0 E93.306
G1 X-7.36 Y-2.63 Z0.95 F4800.0 E93.321
G1 X-6.43 Y-2.4 Z0.95 F4800.0 E93.371
G1 X-6.28 Y-2.8 Z0.95 F4800.0 E93.394
G1 X-5.58 Y-4.0 Z0.95 F4800.0 E93.467
G1 X-7.36 Y-4.37 Z0.95 F4800.0 E93.563
G1 X-7.64 Y-4.37 Z0.95 F4800.0 E93.578
G1 X-8.15 Y-4.0 Z0.95 F4800.0 E93.611
G1 X-7.94 Y-4.4 Z0.95 F4800.0 E93.635
G1 X-7.5 Y-4.63 Z0.95 F4800.0 E93.661
G1 X-7.72 Y-4.8 Z0.95 F4800.0 E93.676
G1 X-7.14 Y-5.6 Z0.95 F4800.0 E93.728
G1 X-6.64 Y-5.37 Z0.95 F4800.0 E93.757
G1 X-6.36 Y-5.37 Z0.95 F4800.0 E93.772
G1 X-5.26 Y-4.4 Z0.95 F4800.0 E93.85
G1 X-4.93 Y-4.8 Z0.95 F4800.0 E93.877
G1 X-3.98 Y-5.6 Z0.95 F4800.0 E93.943
G1 X-3.31 Y-6.0 Z0.95 F4800.0 E93.984
G1 X-3.36 Y-6.37 Z0.95 F4800.0 E94.003
G1 X-5.64 Y-6.37 Z0.95 F4800.0 E94.124
G1 X-6.36 Y-5.63 Z0.95 F4800.0 E94.179
G1 X-6.64 Y-5.63 Z0.95 F4800.0 E94.194
G1 X-6.81 Y-6.0 Z0.95 F4800.0 E94.215
G1 X-6.48 Y-6.4 Z0.95 F4800.0 E94.243
G1 X-5.53 Y-7.2 Z0.95 F4800.0 E94.309
G1 X-5.64 Y-6.63 Z0.95 F4800.0 E94.339
G1 X-5.36 Y-6.63 Z0.95 F4800.0 E94.354
G1 X-5.03 Y-7.6 Z0.95 F4800.0 E94.409
G1 X-4.64 Y-7.5 Z0.95 F4800.0 E94.43
G1 X-4.36 Y-7.5 Z0.95 F4800.0 E94.444
G1 X-3.64 Y-6.63 Z0.95 F4800.0 E94.504
G1 X-3.36 Y-6.63 Z0.95 F4800.0 E94.519
G1 X-2.51 Y-6.4 Z0.95 F4800.0 E94.565
G1 X-2.64 Y-7.37 Z0.95 F4800.0 E94.617
G1 X-2.36 Y-7.37 Z0.95 F4800.0 E94.632
G1 X-0.89 Y-6.8 Z0.95 F4800.0 E94.716
G1 X-0.64 Y-7.37 Z0.95 F4800.0 E94.749
G1 X-0.36 Y-7.37 Z0.95 F4800.0 E94.763
G1 X0.89 Y-6.8 Z0.95 F4800.0 E94.836
G1 X1.36 Y-7.37 Z0.95 F4800.0 E94.875
G1 X3.64 Y-7.37 Z0.95 F4800.0 E94.996
G1 X4.36 Y-6.63 Z0.95 F4800.0 E95.05
G1 X6.01 Y-6.8 Z0.95 F4800.0 E95.138
G1 X5.03 Y-7.6 Z0.95 F4800.0 E95.205
G1 X3.53 Y-8.4 Z0.95 F4800.0 E95.295
G1 X3.64 Y-7.63 Z0.95 F4800.0 E95.336
G1 X1.36 Y-7.63 Z0.95 F4800.0 E95.457
G1 X0.64 Y-8.37 Z0.95 F4800.0 E95.512
G1 X0.36 Y-8.37 Z0.95 F4800.0 E95.526
G1 X-0.36 Y-7.63 Z0.95 F4800.0 E95.581
G1 X-0.64 Y-7.63 Z0.95 F4800.0 E95.596
G1 X-1.36 Y-8.37 Z0.95 F4800.0 E95.651
G1 X-1.64 Y-8.37 Z0.95 F4800.0 E95.666
G1 X-2.36 Y-7.63 Z0.95 F4800.0 E95.721
G1 X-2.64 Y-7.63 Z0.95 F4800.0 E95.735
G1 X-3.53 Y-8.4 Z0.95 F4800.0 E95.798
G1 X-4.28 Y-8.0 Z0.95 F4800.0 E95.842
G1 F1200.0
G1 E94.842
G1 F4800.0
M103
G1 X-2.24 Y-8.8 Z0.95 F4200.0
G1 F1200.0
G1 E95.842
G1 F4200.0
M101
G1 X-1.64 Y-8.63 Z0.95 F4800.0 E95.876
G1 X0.64 Y-8.63 Z0.95 F4800.0 E95.996
G1 X2.24 Y-8.8 Z0.95 F4800.0 E96.081
G1 F1200.0
G1 E95.081
G1 F4800.0
M103
G1 X4.53 Y-4.53 Z0.95 F4200.0
G1 X6.28 Y-1.25 Z0.95 F4200.0
G1 X5.91 Y2.45 Z0.95 F4200.0
G1 X2.51 Y6.4 Z0.95 F4200.0
G1 F1200.0
G1 E96.081
G1 F4200.0
M101
G1 X3.31 Y6.0 Z0.95 F4800.0 E96.128
G1 X3.36 Y6.37 Z0.95 F4800.0 E96.148
G1 X3.64 Y6.37 Z0.95 F4800.0 E96.163
G1 X3.98 Y5.6 Z0.95 F4800.0 E96.208
G1 X4.64 Y5.63 Z0.95 F4800.0 E96.243
G1 X5.36 Y6.37 Z0.95 F4800.0 E96.298
G1 X6.48 Y6.4 Z0.95 F4800.0 E96.357
G1 X7.47 Y5.2 Z0.95 F4800.0 E96.439
G1 X5.64 Y4.63 Z0.95 F4800.0 E96.54
G1 X5.36 Y4.63 Z0.95 F4800.0 E96.555
G1 X4.64 Y5.37 Z0.95 F4800.0 E96.61
G1 X4.36 Y5.37 Z0.95 F4800.0 E96.625
G1 X4.47 Y5.2 Z0.95 F4800.0 E96.635
G1 X5.36 Y4.37 Z0.95 F4800.0 E96.7
G1 X5.64 Y4.37 Z0.95 F4800.0 E96.714
G1 X5.58 Y4.0 Z0.95 F4800.0 E96.734
G1 X5.85 Y3.6 Z0.95 F4800.0 E96.76
G1 X6.64 Y3.63 Z0.95 F4800.0 E96.802
G1 X7.72 Y4.8 Z0.95 F4800.0 E96.886
G1 X8.36 Y3.6 Z0.95 F4800.0 E96.958
G1 X8.63 Y2.8 Z0.95 F4800.0 E97.002
G1 X7.64 Y2.63 Z0.95 F4800.0 E97.056
G1 X7.36 Y2.63 Z0.95 F4800.0 E97.07
G1 X6.64 Y3.37 Z0.95 F4800.0 E97.125
G1 X6.36 Y3.37 Z0.95 F4800.0 E97.14
G1 X6.06 Y3.2 Z0.95 F4800.0 E97.158
G1 X6.28 Y2.8 Z0.95 F4800.0 E97.182
G1 X6.68 Y1.6 Z0.95 F4800.0 E97.249
G1 X7.36 Y2.37 Z0.95 F4800.0 E97.304
G1 X8.75 Y2.4 Z0.95 F4800.0 E97.377
G1 X8.96 Y1.6 Z0.95 F4800.0 E97.421
G1 X9.04 Y0.8 Z0.95 F4800.0 E97.463
G1 X7.36 Y0.63 Z0.95 F4800.0 E97.552
G1 X6.77 Y1.2 Z0.95 F4800.0 E97.596
G1 X6.89 Y-0.0 Z0.95 F4800.0 E97.659
G1 X6.85 Y-0.4 Z0.95 F4800.0 E97.681
G1 X7.36 Y0.37 Z0.95 F4800.0 E97.73
G1 X9.08 Y0.4 Z0.95 F4800.0 E97.82
G1 X9.12 Y-0.0 Z0.95 F4800.0 E97.842
G1 X6.81 Y-0.8 Z0.95 F4800.0 E97.971
G1 X6.77 Y-1.2 Z0.95 F4800.0 E97.992
G1 X7.36 Y-1.37 Z0.95 F4800.0 E98.024
G1 X7.64 Y-1.37 Z0.95 F4800.0 E98.039
G1 X9.08 Y-0.4 Z0.95 F4800.0 E98.131
G1 X8.96 Y-1.6 Z0.95 F4800.0 E98.195
G1 X8.75 Y-2.4 Z0.95 F4800.0 E98.238
G1 X7.64 Y-1.63 Z0.95 F4800.0 E98.31
G1 X6.68 Y-1.6 Z0.95 F4800.0 E98.361
G1 X6.56 Y-2.0 Z0.95 F4800.0 E98.383
G1 X6.64 Y-2.5 Z0.95 F4800.0 E98.41
G1 X6.36 Y-2.5 Z0.95 F4800.0 E98.424
G1 X6.28 Y-2.8 Z0.95 F4800.0 E98.441
G1 X6.06 Y-3.2 Z0.95 F4800.0 E98.465
G1 X7.64 Y-3.37 Z0.95 F4800.0 E98.549
G1 X8.63 Y-2.8 Z0.95 F4800.0 E98.609
G1 X8.36 Y-3.6 Z0.95 F4800.0 E98.654
G1 X7.94 Y-4.4 Z0.95 F4800.0 E98.702
G1 X7.64 Y-3.63 Z0.95 F4800.0 E98.745
G1 X7.36 Y-3.63 Z0.95 F4800.0 E98.76
G1 X6.64 Y-4.37 Z0.95 F4800.0 E98.815
G1 X6.36 Y-4.37 Z0.95 F4800.0 E98.83
G1 X5.85 Y-3.6 Z0.95 F4800.0 E98.879
G1 X4.93 Y-4.8 Z0.95 F4800.0 E98.959
G1 X4.47 Y-5.2 Z0.95 F4800.0 E98.991
G1 X5.36 Y-5.37 Z0.95 F4800.0 E99.039
G1 X5.64 Y-5.37 Z0.95 F4800.0 E99.054
G1 X6.36 Y-4.63 Z0.95 F4800.0 E99.109
G1 X7.72 Y-4.8 Z0.95 F4800.0 E99.181
G1 X6.48 Y-6.4 Z0.95 F4800.0 E99.288
G1 X5.64 Y-5.63 Z0.95 F4800.0 E99.348
G1 X5.36 Y-5.63 Z0.95 F4800.0 E99.363
G1 X4.64 Y-6.37 Z0.95 F4800.0 E99.418
G1 X4.36 Y-6.37 Z0.95 F4800.0 E99.433
G1 X3.98 Y-5.6 Z0.95 F4800.0 E99.478
G1 X2.51 Y-6.4 Z0.95 F4800.0 E99.567
G1 F1200.0
G1 E98.567
G1 F4800.0
M103
G1 X5.32 Y-3.56 Z0.95 F4200.0
G1 X6.4 Y0.0 Z0.95 F4200.0
G1 X4.28 Y8.0 Z0.95 F4200.0
G1 F1200.0
G1 E99.567
G1 F4200.0
M101
G1 X3.53 Y8.4 Z0.95 F4800.0 E99.611
G1 X2.64 Y7.63 Z0.95 F4800.0 E99.674
G1 X2.36 Y7.63 Z0.95 F4800.0 E99.689
G1 X1.64 Y8.37 Z0.95 F4800.0 E99.743
G1 X1.36 Y8.37 Z0.95 F4800.0 E99.758
G1 X0.64 Y7.63 Z0.95 F4800.0 E99.813
G1 X0.36 Y7.63 Z0.95 F4800.0 E99.828
G1 X-0.36 Y8.37 Z0.95 F4800.0 E99.883
G1 X-0.64 Y8.37 Z0.95 F4800.0 E99.897
G1 X-1.36 Y7.63 Z0.95 F4800.0 E99.952
G1 X-1.64 Y7.63 Z0.95 F4800.0 E99.967
G1 X-2.36 Y8.5 Z0.95 F4800.0 E100.027
G1 X-3.53 Y8.4 Z0.95 F4800.0 E100.089
G1 X-3.36 Y7.63 Z0.95 F4800.0 E100.131
G1 X-3.64 Y7.63 Z0.95 F4800.0 E100.146
G1 X-4.28 Y8.0 Z0.95 F4800.0 E100.185
G1 X-5.03 Y7.6 Z0.95 F4800.0 E100.229
G1 X-5.53 Y7.2 Z0.95 F4800.0 E100.263
G1 X-4.64 Y6.63 Z0.95 F4800.0 E100.319
G1 X-4.36 Y6.63 Z0.95 F4800.0 E100.334
G1 X-3.64 Y7.37 Z0.95 F4800.0 E100.389
G1 X-1.36 Y7.37 Z0.95 F4800.0 E100.509
G1 X-0.89 Y6.8 Z0.95 F4800.0 E100.548
G1 X0.36 Y7.37 Z0.95 F4800.0 E100.621
G1 X0.64 Y7.37 Z0.95 F4800.0 E100.636
G1 X0.89 Y6.8 Z0.95 F4800.0 E100.669
G1 X2.36 Y7.37 Z0.95 F4800.0 E100.752
G1 X2.64 Y7.37 Z0.95 F4800.0 E100.767
G1 X3.36 Y6.63 Z0.95 F4800.0 E100.822
G1 X5.64 Y6.63 Z0.95 F4800.0 E100.942
G1 X6.01 Y6.8 Z0.95 F4800.0 E100.964
G1 X5.03 Y7.6 Z0.95 F4800.0 E101.031
G1 F1200.0
G1 E100.031
G1 F4800.0
M103
G1 X2.24 Y8.8 Z0.95 F4200.0
G1 F1200.0
G1 E101.031
G1 F4200.0
M101
G1 X1.64 Y8.63 Z0.95 F4800.0 E101.064
G1 X-0.64 Y8.63 Z0.95 F4800.0 E101.185
G1 X-2.24 Y8.8 Z0.95 F4800.0 E101.27
G1 F1200.0
G1 E100.27
G1 F4800.0
M103
(</infill>)
(</nestedRing>)
(</rotation>)
(</layer>)
(<layer> 1.215 )
(<rotation> (6.12323399574e-17+1j) )
(<nestedRing>)
(<boundaryPerimeter>)
(<boundaryPoint> X0.0 Y17.501 Z1.215 </boundaryPoint>)
(<boundaryPoint> X-3.414 Y17.164 Z1.215 </boundaryPoint>)
(<boundaryPoint> X-6.697 Y16.168 Z1.215 </boundaryPoint>)
(<boundaryPoint> X-9.723 Y14.551 Z1.215 </boundaryPoint>)
(<boundaryPoint> X-12.375 Y12.375 Z1.215 </boundaryPoint>)
(<boundaryPoint> X-14.551 Y9.723 Z1.215 </boundaryPoint>)
(<boundaryPoint> X-16.168 Y6.697 Z1.215 </boundaryPoint>)
(<boundaryPoint> X-17.164 Y3.414 Z1.215 </boundaryPoint>)
(<boundaryPoint> X-17.501 Y0.0 Z1.215 </boundaryPoint>)
(<boundaryPoint> X-17.164 Y-3.414 Z1.215 </boundaryPoint>)
(<boundaryPoint> X-16.168 Y-6.697 Z1.215 </boundaryPoint>)
(<boundaryPoint> X-14.551 Y-9.723 Z1.215 </boundaryPoint>)
(<boundaryPoint> X-12.375 Y-12.375 Z1.215 </boundaryPoint>)
(<boundaryPoint> X-9.723 Y-14.551 Z1.215 </boundaryPoint>)
(<boundaryPoint> X-6.697 Y-16.168 Z1.215 </boundaryPoint>)
(<boundaryPoint> X-3.414 Y-17.164 Z1.215 </boundaryPoint>)
(<boundaryPoint> X-0.0 Y-17.501 Z1.215 </boundaryPoint>)
(<boundaryPoint> X3.414 Y-17.164 Z1.215 </boundaryPoint>)
(<boundaryPoint> X6.697 Y-16.168 Z1.215 </boundaryPoint>)
(<boundaryPoint> X9.723 Y-14.551 Z1.215 </boundaryPoint>)
(<boundaryPoint> X12.375 Y-12.375 Z1.215 </boundaryPoint>)
(<boundaryPoint> X14.551 Y-9.723 Z1.215 </boundaryPoint>)
(<boundaryPoint> X16.168 Y-6.697 Z1.215 </boundaryPoint>)
(<boundaryPoint> X17.164 Y-3.414 Z1.215 </boundaryPoint>)
(<boundaryPoint> X17.501 Y-0.0 Z1.215 </boundaryPoint>)
(<boundaryPoint> X17.164 Y3.414 Z1.215 </boundaryPoint>)
(<boundaryPoint> X16.168 Y6.697 Z1.215 </boundaryPoint>)
(<boundaryPoint> X14.551 Y9.723 Z1.215 </boundaryPoint>)
(<boundaryPoint> X12.375 Y12.375 Z1.215 </boundaryPoint>)
(<boundaryPoint> X9.723 Y14.551 Z1.215 </boundaryPoint>)
(<boundaryPoint> X6.697 Y16.168 Z1.215 </boundaryPoint>)
(<boundaryPoint> X3.414 Y17.164 Z1.215 </boundaryPoint>)
(<loop> inner )
G1 X-5.91 Y2.45 Z1.22 F4200.0
G1 X-6.28 Y-1.25 Z1.22 F4200.0
G1 X-4.34 Y-4.94 Z1.22 F4200.0
G1 F1200.0
G1 E101.27
G1 F4200.0
M101
G1 X-4.67 Y-4.67 Z1.22 F4800.0 E101.293
G1 X-5.49 Y-3.67 Z1.22 F4800.0 E101.361
G1 X-6.1 Y-2.53 Z1.22 F4800.0 E101.429
G1 X-6.48 Y-1.29 Z1.22 F4800.0 E101.498
G1 X-6.61 Y0.0 Z1.22 F4800.0 E101.566
G1 X-6.48 Y1.29 Z1.22 F4800.0 E101.635
G1 X-6.1 Y2.53 Z1.22 F4800.0 E101.703
G1 X-5.49 Y3.67 Z1.22 F4800.0 E101.771
G1 X-4.67 Y4.67 Z1.22 F4800.0 E101.84
G1 X-3.67 Y5.49 Z1.22 F4800.0 E101.908
G1 X-2.53 Y6.1 Z1.22 F4800.0 E101.977
G1 X-1.29 Y6.48 Z1.22 F4800.0 E102.045
G1 X0.0 Y6.61 Z1.22 F4800.0 E102.113
G1 X1.29 Y6.48 Z1.22 F4800.0 E102.182
G1 X2.53 Y6.1 Z1.22 F4800.0 E102.25
G1 X3.67 Y5.49 Z1.22 F4800.0 E102.319
G1 X4.67 Y4.67 Z1.22 F4800.0 E102.387
G1 X5.49 Y3.67 Z1.22 F4800.0 E102.455
G1 X6.1 Y2.53 Z1.22 F4800.0 E102.524
G1 X6.48 Y1.29 Z1.22 F4800.0 E102.592
G1 X6.61 Y-0.0 Z1.22 F4800.0 E102.661
G1 X6.48 Y-1.29 Z1.22 F4800.0 E102.729
G1 X6.1 Y-2.53 Z1.22 F4800.0 E102.797
G1 X5.49 Y-3.67 Z1.22 F4800.0 E102.866
G1 X4.67 Y-4.67 Z1.22 F4800.0 E102.934
G1 X3.67 Y-5.49 Z1.22 F4800.0 E103.003
G1 X2.53 Y-6.1 Z1.22 F4800.0 E103.071
G1 X1.29 Y-6.48 Z1.22 F4800.0 E103.139
G1 X-0.0 Y-6.61 Z1.22 F4800.0 E103.208
G1 X-1.29 Y-6.48 Z1.22 F4800.0 E103.276
G1 X-2.53 Y-6.1 Z1.22 F4800.0 E103.345
G1 X-3.67 Y-5.49 Z1.22 F4800.0 E103.413
G1 X-4.34 Y-4.94 Z1.22 F4800.0 E103.459
G1 F1200.0
G1 E102.459
G1 F4800.0
M103
(</loop>)
(<loop> outer )
G1 X-10.85 Y-10.92 Z1.22 F4200.0
G1 F1200.0
G1 E103.459
G1 F4200.0
M101
G1 X-10.44 Y-11.03 Z1.22 F4800.0 E103.482
G1 X-10.03 Y-11.44 Z1.22 F4800.0 E103.512
G1 X-9.88 Y-12.0 Z1.22 F4800.0 E103.543
G1 X-10.03 Y-12.56 Z1.22 F4800.0 E103.574
G1 X-10.31 Y-12.84 Z1.22 F4800.0 E103.594
G1 X-10.44 Y-13.18 Z1.22 F4800.0 E103.614
G1 X-9.39 Y-14.05 Z1.22 F4800.0 E103.686
G1 X-6.47 Y-15.61 Z1.22 F4800.0 E103.861
G1 X-6.04 Y-15.74 Z1.22 F4800.0 E103.885
G1 X-5.36 Y-15.33 Z1.22 F4800.0 E103.927
G1 X-5.06 Y-15.03 Z1.22 F4800.0 E103.949
G1 X-4.5 Y-14.88 Z1.22 F4800.0 E103.98
G1 X-3.94 Y-15.03 Z1.22 F4800.0 E104.011
G1 X-3.53 Y-15.44 Z1.22 F4800.0 E104.041
G1 X-3.38 Y-16.0 Z1.22 F4800.0 E104.072
G1 X-3.45 Y-16.26 Z1.22 F4800.0 E104.086
G1 X-3.17 Y-16.59 Z1.22 F4800.0 E104.108
G1 X0.0 Y-16.9 Z1.22 F4800.0 E104.277
G1 X3.3 Y-16.57 Z1.22 F4800.0 E104.452
G1 X6.47 Y-15.61 Z1.22 F4800.0 E104.627
G1 X9.39 Y-14.05 Z1.22 F4800.0 E104.802
G1 X11.95 Y-11.95 Z1.22 F4800.0 E104.977
G1 X14.05 Y-9.39 Z1.22 F4800.0 E105.152
G1 X15.61 Y-6.47 Z1.22 F4800.0 E105.327
G1 X16.57 Y-3.3 Z1.22 F4800.0 E105.502
G1 X16.9 Y0.0 Z1.22 F4800.0 E105.677
G1 X16.57 Y3.3 Z1.22 F4800.0 E105.852
G1 X15.61 Y6.47 Z1.22 F4800.0 E106.027
G1 X14.05 Y9.39 Z1.22 F4800.0 E106.202
G1 X11.95 Y11.95 Z1.22 F4800.0 E106.377
G1 X9.39 Y14.05 Z1.22 F4800.0 E106.552
G1 X6.47 Y15.61 Z1.22 F4800.0 E106.727
G1 X3.3 Y16.57 Z1.22 F4800.0 E106.902
G1 X-0.0 Y16.9 Z1.22 F4800.0 E107.077
G1 X-3.3 Y16.57 Z1.22 F4800.0 E107.251
G1 X-6.47 Y15.61 Z1.22 F4800.0 E107.426
G1 X-9.39 Y14.05 Z1.22 F4800.0 E107.601
G1 X-11.95 Y11.95 Z1.22 F4800.0 E107.776
G1 X-14.05 Y9.39 Z1.22 F4800.0 E107.951
G1 X-15.61 Y6.47 Z1.22 F4800.0 E108.126
G1 X-16.57 Y3.3 Z1.22 F4800.0 E108.301
G1 X-16.9 Y-0.0 Z1.22 F4800.0 E108.476
G1 X-16.57 Y-3.3 Z1.22 F4800.0 E108.651
G1 X-15.61 Y-6.47 Z1.22 F4800.0 E108.826
G1 X-14.05 Y-9.39 Z1.22 F4800.0 E109.001
G1 X-12.2 Y-11.65 Z1.22 F4800.0 E109.156
G1 X-11.56 Y-11.03 Z1.22 F4800.0 E109.202
G1 X-11.0 Y-10.88 Z1.22 F4800.0 E109.233
G1 X-10.85 Y-10.92 Z1.22 F4800.0 E109.241
G1 F1200.0
G1 E108.241
G1 F4800.0
M103
(</loop>)
(<edgePath>)
;M108 R40.0
G1 X-5.27 Y-16.45 Z1.22 F4200.0
G1 X-4.94 Y-16.77 Z1.22 F4200.0
G1 X-4.5 Y-16.89 Z1.22 F4200.0
G1 X-4.23 Y-16.85 Z1.22 F4200.0
G1 X-3.93 Y-16.8 Z1.22 F4200.0
G1 F1200.0
G1 E109.241
G1 F4200.0
M101
G1 X-3.38 Y-16.97 Z1.22 F2400.0 E109.272
G1 X0.0 Y-17.3 Z1.22 F2400.0 E109.451
G1 X3.38 Y-16.97 Z1.22 F2400.0 E109.63
G1 X6.62 Y-15.98 Z1.22 F2400.0 E109.809
G1 X9.61 Y-14.38 Z1.22 F2400.0 E109.989
G1 X12.23 Y-12.23 Z1.22 F2400.0 E110.168
G1 X14.38 Y-9.61 Z1.22 F2400.0 E110.347
G1 X15.98 Y-6.62 Z1.22 F2400.0 E110.526
G1 X16.97 Y-3.38 Z1.22 F2400.0 E110.705
G1 X17.3 Y0.0 Z1.22 F2400.0 E110.884
G1 X16.97 Y3.38 Z1.22 F2400.0 E111.063
G1 X15.98 Y6.62 Z1.22 F2400.0 E111.243
G1 X14.38 Y9.61 Z1.22 F2400.0 E111.422
G1 X12.23 Y12.23 Z1.22 F2400.0 E111.601
G1 X9.61 Y14.38 Z1.22 F2400.0 E111.78
G1 X6.62 Y15.98 Z1.22 F2400.0 E111.959
G1 X3.38 Y16.97 Z1.22 F2400.0 E112.138
G1 X-0.0 Y17.3 Z1.22 F2400.0 E112.317
G1 X-3.38 Y16.97 Z1.22 F2400.0 E112.497
G1 X-6.62 Y15.98 Z1.22 F2400.0 E112.676
G1 X-9.61 Y14.38 Z1.22 F2400.0 E112.855
G1 X-12.23 Y12.23 Z1.22 F2400.0 E113.034
G1 X-14.38 Y9.61 Z1.22 F2400.0 E113.213
G1 X-15.98 Y6.62 Z1.22 F2400.0 E113.392
G1 X-16.97 Y3.38 Z1.22 F2400.0 E113.571
G1 X-17.3 Y-0.0 Z1.22 F2400.0 E113.751
G1 X-16.97 Y-3.38 Z1.22 F2400.0 E113.93
G1 X-15.98 Y-6.62 Z1.22 F2400.0 E114.109
G1 X-14.38 Y-9.61 Z1.22 F2400.0 E114.288
G1 X-12.23 Y-12.23 Z1.22 F2400.0 E114.467
G1 X-11.67 Y-12.7 Z1.22 F2400.0 E114.506
G1 F1200.0
G1 E114.506
G1 F2400.0
M103
G1 X-11.45 Y-12.88 Z1.22 F4200.0
G1 F1200.0
G1 E114.506
G1 F4200.0
M101
G1 X-9.61 Y-14.38 Z1.22 F2400.0 E114.631
G1 X-6.62 Y-15.98 Z1.22 F2400.0 E114.811
G1 X-5.4 Y-16.35 Z1.22 F2400.0 E114.878
G1 F1200.0
G1 E114.878
G1 F2400.0
M103
(</edgePath>)
(</boundaryPerimeter>)
(<nestedRing>)
(<boundaryPerimeter>)
(<boundaryPoint> X-4.064 Y-15.751 Z1.215 </boundaryPoint>)
(<boundaryPoint> X-3.997 Y-16.002 Z1.215 </boundaryPoint>)
(<boundaryPoint> X-4.064 Y-16.252 Z1.215 </boundaryPoint>)
(<boundaryPoint> X-4.247 Y-16.436 Z1.215 </boundaryPoint>)
(<boundaryPoint> X-4.498 Y-16.503 Z1.215 </boundaryPoint>)
(<boundaryPoint> X-4.748 Y-16.436 Z1.215 </boundaryPoint>)
(<boundaryPoint> X-4.932 Y-16.252 Z1.215 </boundaryPoint>)
(<boundaryPoint> X-4.999 Y-16.002 Z1.215 </boundaryPoint>)
(<boundaryPoint> X-4.932 Y-15.751 Z1.215 </boundaryPoint>)
(<boundaryPoint> X-4.748 Y-15.568 Z1.215 </boundaryPoint>)
(<boundaryPoint> X-4.498 Y-15.501 Z1.215 </boundaryPoint>)
(<boundaryPoint> X-4.247 Y-15.568 Z1.215 </boundaryPoint>)
(<edge> inner )
G1 X-4.79 Y-16.63 Z1.22 F4200.0
G1 F1200.0
G1 E114.878
G1 F4200.0
M101
G1 X-4.85 Y-16.61 Z1.22 F2400.0 E114.881
G1 X-5.11 Y-16.36 Z1.22 F2400.0 E114.9
G1 X-5.21 Y-16.0 Z1.22 F2400.0 E114.92
G1 X-5.11 Y-15.65 Z1.22 F2400.0 E114.939
G1 X-4.85 Y-15.39 Z1.22 F2400.0 E114.959
G1 X-4.5 Y-15.29 Z1.22 F2400.0 E114.978
G1 X-4.14 Y-15.39 Z1.22 F2400.0 E114.997
G1 X-3.89 Y-15.65 Z1.22 F2400.0 E115.017
G1 X-3.79 Y-16.0 Z1.22 F2400.0 E115.036
G1 X-3.89 Y-16.36 Z1.22 F2400.0 E115.055
G1 X-4.14 Y-16.61 Z1.22 F2400.0 E115.075
G1 X-4.5 Y-16.71 Z1.22 F2400.0 E115.094
G1 X-4.79 Y-16.63 Z1.22 F2400.0 E115.11
G1 F1200.0
G1 E114.11
G1 F2400.0
M103
(</edge>)
(</boundaryPerimeter>)
(</nestedRing>)
(<nestedRing>)
(<boundaryPerimeter>)
(<boundaryPoint> X-10.501 Y-11.998 Z1.215 </boundaryPoint>)
(<boundaryPoint> X-10.568 Y-12.249 Z1.215 </boundaryPoint>)
(<boundaryPoint> X-10.752 Y-12.432 Z1.215 </boundaryPoint>)
(<boundaryPoint> X-11.002 Y-12.499 Z1.215 </boundaryPoint>)
(<boundaryPoint> X-11.253 Y-12.432 Z1.215 </boundaryPoint>)
(<boundaryPoint> X-11.436 Y-12.249 Z1.215 </boundaryPoint>)
(<boundaryPoint> X-11.503 Y-11.998 Z1.215 </boundaryPoint>)
(<boundaryPoint> X-11.436 Y-11.748 Z1.215 </boundaryPoint>)
(<boundaryPoint> X-11.253 Y-11.564 Z1.215 </boundaryPoint>)
(<boundaryPoint> X-11.002 Y-11.497 Z1.215 </boundaryPoint>)
(<boundaryPoint> X-10.752 Y-11.564 Z1.215 </boundaryPoint>)
(<boundaryPoint> X-10.568 Y-11.748 Z1.215 </boundaryPoint>)
(<edge> inner )
G1 X-10.31 Y-11.94 Z1.22 F4200.0
G1 F1200.0
G1 E115.11
G1 F4200.0
M101
G1 X-10.29 Y-12.0 Z1.22 F2400.0 E115.113
G1 X-10.39 Y-12.35 Z1.22 F2400.0 E115.133
G1 X-10.65 Y-12.61 Z1.22 F2400.0 E115.152
G1 X-11.0 Y-12.71 Z1.22 F2400.0 E115.171
G1 X-11.36 Y-12.61 Z1.22 F2400.0 E115.191
G1 X-11.62 Y-12.35 Z1.22 F2400.0 E115.21
G1 X-11.71 Y-12.0 Z1.22 F2400.0 E115.229
G1 X-11.62 Y-11.65 Z1.22 F2400.0 E115.249
G1 X-11.36 Y-11.39 Z1.22 F2400.0 E115.268
G1 X-11.0 Y-11.29 Z1.22 F2400.0 E115.288
G1 X-10.65 Y-11.39 Z1.22 F2400.0 E115.307
G1 X-10.39 Y-11.64 Z1.22 F2400.0 E115.326
G1 X-10.31 Y-11.94 Z1.22 F2400.0 E115.342
G1 F1200.0
G1 E114.342
G1 F2400.0
M103
(</edge>)
(</boundaryPerimeter>)
(</nestedRing>)
(<nestedRing>)
(<boundaryPerimeter>)
(<boundaryPoint> X-1.171 Y5.888 Z1.215 </boundaryPoint>)
(<boundaryPoint> X0.0 Y6.003 Z1.215 </boundaryPoint>)
(<boundaryPoint> X1.171 Y5.888 Z1.215 </boundaryPoint>)
(<boundaryPoint> X2.297 Y5.546 Z1.215 </boundaryPoint>)
(<boundaryPoint> X3.335 Y4.991 Z1.215 </boundaryPoint>)
(<boundaryPoint> X4.245 Y4.245 Z1.215 </boundaryPoint>)
(<boundaryPoint> X4.991 Y3.335 Z1.215 </boundaryPoint>)
(<boundaryPoint> X5.546 Y2.297 Z1.215 </boundaryPoint>)
(<boundaryPoint> X5.888 Y1.171 Z1.215 </boundaryPoint>)
(<boundaryPoint> X6.003 Y-0.0 Z1.215 </boundaryPoint>)
(<boundaryPoint> X5.888 Y-1.171 Z1.215 </boundaryPoint>)
(<boundaryPoint> X5.546 Y-2.297 Z1.215 </boundaryPoint>)
(<boundaryPoint> X4.991 Y-3.335 Z1.215 </boundaryPoint>)
(<boundaryPoint> X4.245 Y-4.245 Z1.215 </boundaryPoint>)
(<boundaryPoint> X3.335 Y-4.991 Z1.215 </boundaryPoint>)
(<boundaryPoint> X2.297 Y-5.546 Z1.215 </boundaryPoint>)
(<boundaryPoint> X1.171 Y-5.888 Z1.215 </boundaryPoint>)
(<boundaryPoint> X-0.0 Y-6.003 Z1.215 </boundaryPoint>)
(<boundaryPoint> X-1.171 Y-5.888 Z1.215 </boundaryPoint>)
(<boundaryPoint> X-2.297 Y-5.546 Z1.215 </boundaryPoint>)
(<boundaryPoint> X-3.335 Y-4.991 Z1.215 </boundaryPoint>)
(<boundaryPoint> X-4.245 Y-4.245 Z1.215 </boundaryPoint>)
(<boundaryPoint> X-4.991 Y-3.335 Z1.215 </boundaryPoint>)
(<boundaryPoint> X-5.546 Y-2.297 Z1.215 </boundaryPoint>)
(<boundaryPoint> X-5.888 Y-1.171 Z1.215 </boundaryPoint>)
(<boundaryPoint> X-6.003 Y0.0 Z1.215 </boundaryPoint>)
(<boundaryPoint> X-5.888 Y1.171 Z1.215 </boundaryPoint>)
(<boundaryPoint> X-5.546 Y2.297 Z1.215 </boundaryPoint>)
(<boundaryPoint> X-4.991 Y3.335 Z1.215 </boundaryPoint>)
(<boundaryPoint> X-4.245 Y4.245 Z1.215 </boundaryPoint>)
(<boundaryPoint> X-3.335 Y4.991 Z1.215 </boundaryPoint>)
(<boundaryPoint> X-2.297 Y5.546 Z1.215 </boundaryPoint>)
(<edge> inner )
G1 X-3.74 Y-4.92 Z1.22 F4200.0
G1 F1200.0
G1 E115.342
G1 F4200.0
M101
G1 X-4.07 Y-4.65 Z1.22 F2400.0 E115.365
G1 X-4.39 Y-4.39 Z1.22 F2400.0 E115.387
G1 X-5.16 Y-3.45 Z1.22 F2400.0 E115.451
G1 X-5.73 Y-2.37 Z1.22 F2400.0 E115.515
G1 X-6.09 Y-1.21 Z1.22 F2400.0 E115.579
G1 X-6.2 Y0.0 Z1.22 F2400.0 E115.644
G1 X-6.09 Y1.21 Z1.22 F2400.0 E115.708
G1 X-5.73 Y2.37 Z1.22 F2400.0 E115.772
G1 X-5.16 Y3.45 Z1.22 F2400.0 E115.836
G1 X-4.39 Y4.39 Z1.22 F2400.0 E115.901
G1 X-3.45 Y5.16 Z1.22 F2400.0 E115.965
G1 X-2.37 Y5.73 Z1.22 F2400.0 E116.029
G1 X-1.21 Y6.09 Z1.22 F2400.0 E116.093
G1 X0.0 Y6.2 Z1.22 F2400.0 E116.158
G1 X1.21 Y6.09 Z1.22 F2400.0 E116.222
G1 X2.37 Y5.73 Z1.22 F2400.0 E116.286
G1 X3.45 Y5.16 Z1.22 F2400.0 E116.35
G1 X4.39 Y4.39 Z1.22 F2400.0 E116.415
G1 X5.16 Y3.45 Z1.22 F2400.0 E116.479
G1 X5.73 Y2.37 Z1.22 F2400.0 E116.543
G1 X6.09 Y1.21 Z1.22 F2400.0 E116.607
G1 X6.2 Y-0.0 Z1.22 F2400.0 E116.672
G1 X6.09 Y-1.21 Z1.22 F2400.0 E116.736
G1 X5.73 Y-2.37 Z1.22 F2400.0 E116.8
G1 X5.16 Y-3.45 Z1.22 F2400.0 E116.864
G1 X4.39 Y-4.39 Z1.22 F2400.0 E116.929
G1 X3.45 Y-5.16 Z1.22 F2400.0 E116.993
G1 X2.37 Y-5.73 Z1.22 F2400.0 E117.057
G1 X1.21 Y-6.09 Z1.22 F2400.0 E117.121
G1 X-0.0 Y-6.2 Z1.22 F2400.0 E117.186
G1 X-1.21 Y-6.09 Z1.22 F2400.0 E117.25
G1 X-2.37 Y-5.73 Z1.22 F2400.0 E117.314
G1 X-3.45 Y-5.16 Z1.22 F2400.0 E117.378
G1 X-3.74 Y-4.92 Z1.22 F2400.0 E117.398
G1 F1200.0
G1 E116.398
G1 F2400.0
M103
(</edge>)
(</boundaryPerimeter>)
(</nestedRing>)
(<infill>)
(<infillBoundary>)
(<infillPoint> X-0.0 Y16.898 Z1.215 </infillPoint>)
(<infillPoint> X-3.296 Y16.573 Z1.215 </infillPoint>)
(<infillPoint> X-6.466 Y15.611 Z1.215 </infillPoint>)
(<infillPoint> X-9.388 Y14.05 Z1.215 </infillPoint>)
(<infillPoint> X-11.949 Y11.949 Z1.215 </infillPoint>)
(<infillPoint> X-14.05 Y9.388 Z1.215 </infillPoint>)
(<infillPoint> X-15.611 Y6.466 Z1.215 </infillPoint>)
(<infillPoint> X-16.573 Y3.296 Z1.215 </infillPoint>)
(<infillPoint> X-16.898 Y-0.0 Z1.215 </infillPoint>)
(<infillPoint> X-16.573 Y-3.296 Z1.215 </infillPoint>)
(<infillPoint> X-15.611 Y-6.466 Z1.215 </infillPoint>)
(<infillPoint> X-14.05 Y-9.388 Z1.215 </infillPoint>)
(<infillPoint> X-12.197 Y-11.646 Z1.215 </infillPoint>)
(<infillPoint> X-11.564 Y-11.026 Z1.215 </infillPoint>)
(<infillPoint> X-11.002 Y-10.876 Z1.215 </infillPoint>)
(<infillPoint> X-10.441 Y-11.026 Z1.215 </infillPoint>)
(<infillPoint> X-10.03 Y-11.437 Z1.215 </infillPoint>)
(<infillPoint> X-9.88 Y-11.998 Z1.215 </infillPoint>)
(<infillPoint> X-10.03 Y-12.56 Z1.215 </infillPoint>)
(<infillPoint> X-10.307 Y-12.836 Z1.215 </infillPoint>)
(<infillPoint> X-10.444 Y-13.184 Z1.215 </infillPoint>)
(<infillPoint> X-9.388 Y-14.05 Z1.215 </infillPoint>)
(<infillPoint> X-6.466 Y-15.611 Z1.215 </infillPoint>)
(<infillPoint> X-6.036 Y-15.742 Z1.215 </infillPoint>)
(<infillPoint> X-5.36 Y-15.33 Z1.215 </infillPoint>)
(<infillPoint> X-5.058 Y-15.03 Z1.215 </infillPoint>)
(<infillPoint> X-4.498 Y-14.88 Z1.215 </infillPoint>)
(<infillPoint> X-3.937 Y-15.03 Z1.215 </infillPoint>)
(<infillPoint> X-3.526 Y-15.441 Z1.215 </infillPoint>)
(<infillPoint> X-3.376 Y-16.002 Z1.215 </infillPoint>)
(<infillPoint> X-3.445 Y-16.258 Z1.215 </infillPoint>)
(<infillPoint> X-3.172 Y-16.585 Z1.215 </infillPoint>)
(<infillPoint> X0.0 Y-16.898 Z1.215 </infillPoint>)
(<infillPoint> X3.296 Y-16.573 Z1.215 </infillPoint>)
(<infillPoint> X6.466 Y-15.611 Z1.215 </infillPoint>)
(<infillPoint> X9.388 Y-14.05 Z1.215 </infillPoint>)
(<infillPoint> X11.949 Y-11.949 Z1.215 </infillPoint>)
(<infillPoint> X14.05 Y-9.388 Z1.215 </infillPoint>)
(<infillPoint> X15.611 Y-6.466 Z1.215 </infillPoint>)
(<infillPoint> X16.573 Y-3.296 Z1.215 </infillPoint>)
(<infillPoint> X16.898 Y0.0 Z1.215 </infillPoint>)
(<infillPoint> X16.573 Y3.296 Z1.215 </infillPoint>)
(<infillPoint> X15.611 Y6.466 Z1.215 </infillPoint>)
(<infillPoint> X14.05 Y9.388 Z1.215 </infillPoint>)
(<infillPoint> X11.949 Y11.949 Z1.215 </infillPoint>)
(<infillPoint> X9.388 Y14.05 Z1.215 </infillPoint>)
(<infillPoint> X6.466 Y15.611 Z1.215 </infillPoint>)
(<infillPoint> X3.296 Y16.573 Z1.215 </infillPoint>)
(</infillBoundary>)
(<infillBoundary>)
(<infillPoint> X-1.289 Y6.479 Z1.215 </infillPoint>)
(<infillPoint> X0.0 Y6.606 Z1.215 </infillPoint>)
(<infillPoint> X1.289 Y6.479 Z1.215 </infillPoint>)
(<infillPoint> X2.528 Y6.103 Z1.215 </infillPoint>)
(<infillPoint> X3.67 Y5.492 Z1.215 </infillPoint>)
(<infillPoint> X4.671 Y4.671 Z1.215 </infillPoint>)
(<infillPoint> X5.492 Y3.67 Z1.215 </infillPoint>)
(<infillPoint> X6.103 Y2.528 Z1.215 </infillPoint>)
(<infillPoint> X6.479 Y1.289 Z1.215 </infillPoint>)
(<infillPoint> X6.606 Y-0.0 Z1.215 </infillPoint>)
(<infillPoint> X6.479 Y-1.289 Z1.215 </infillPoint>)
(<infillPoint> X6.103 Y-2.528 Z1.215 </infillPoint>)
(<infillPoint> X5.492 Y-3.67 Z1.215 </infillPoint>)
(<infillPoint> X4.671 Y-4.671 Z1.215 </infillPoint>)
(<infillPoint> X3.67 Y-5.492 Z1.215 </infillPoint>)
(<infillPoint> X2.528 Y-6.103 Z1.215 </infillPoint>)
(<infillPoint> X1.289 Y-6.479 Z1.215 </infillPoint>)
(<infillPoint> X-0.0 Y-6.606 Z1.215 </infillPoint>)
(<infillPoint> X-1.289 Y-6.479 Z1.215 </infillPoint>)
(<infillPoint> X-2.528 Y-6.103 Z1.215 </infillPoint>)
(<infillPoint> X-3.67 Y-5.492 Z1.215 </infillPoint>)
(<infillPoint> X-4.671 Y-4.671 Z1.215 </infillPoint>)
(<infillPoint> X-5.492 Y-3.67 Z1.215 </infillPoint>)
(<infillPoint> X-6.103 Y-2.528 Z1.215 </infillPoint>)
(<infillPoint> X-6.479 Y-1.289 Z1.215 </infillPoint>)
(<infillPoint> X-6.606 Y0.0 Z1.215 </infillPoint>)
(<infillPoint> X-6.479 Y1.289 Z1.215 </infillPoint>)
(<infillPoint> X-6.103 Y2.528 Z1.215 </infillPoint>)
(<infillPoint> X-5.492 Y3.67 Z1.215 </infillPoint>)
(<infillPoint> X-4.671 Y4.671 Z1.215 </infillPoint>)
(<infillPoint> X-3.67 Y5.492 Z1.215 </infillPoint>)
(<infillPoint> X-2.528 Y6.103 Z1.215 </infillPoint>)
(</infillBoundary>)
;M108 R80.0
G1 X-6.4 Y-2.51 Z1.22 F4200.0
G1 F1200.0
G1 E117.398
G1 F4200.0
M101
G1 X-6.4 Y-15.33 Z1.22 F4800.0 E118.075
G1 X-6.0 Y-15.39 Z1.22 F4800.0 E118.097
G1 X-6.0 Y-3.31 Z1.22 F4800.0 E118.735
G1 X-5.6 Y-3.98 Z1.22 F4800.0 E118.776
G1 X-5.6 Y-15.15 Z1.22 F4800.0 E119.366
G1 X-5.2 Y-14.78 Z1.22 F4800.0 E119.395
G1 X-5.2 Y-4.47 Z1.22 F4800.0 E119.939
G1 X-4.8 Y-4.93 Z1.22 F4800.0 E119.971
G1 X-4.8 Y-14.67 Z1.22 F4800.0 E120.486
G1 X-4.4 Y-14.62 Z1.22 F4800.0 E120.507
G1 X-4.4 Y-5.26 Z1.22 F4800.0 E121.002
G1 X-4.0 Y-5.58 Z1.22 F4800.0 E121.029
G1 X-4.0 Y-14.72 Z1.22 F4800.0 E121.512
G1 X-3.6 Y-14.97 Z1.22 F4800.0 E121.537
G1 X-3.6 Y-5.85 Z1.22 F4800.0 E122.019
G1 X-3.2 Y-6.06 Z1.22 F4800.0 E122.043
G1 X-3.2 Y-15.61 Z1.22 F4800.0 E122.547
G1 X-2.8 Y-16.34 Z1.22 F4800.0 E122.591
G1 X-2.8 Y-6.28 Z1.22 F4800.0 E123.123
G1 X-2.4 Y-6.43 Z1.22 F4800.0 E123.145
G1 X-2.4 Y-16.38 Z1.22 F4800.0 E123.671
G1 X-2.0 Y-16.42 Z1.22 F4800.0 E123.692
G1 X-2.0 Y-6.56 Z1.22 F4800.0 E124.213
G1 X-1.6 Y-6.68 Z1.22 F4800.0 E124.235
G1 X-1.6 Y-16.46 Z1.22 F4800.0 E124.752
G1 X-1.2 Y-16.5 Z1.22 F4800.0 E124.773
G1 X-1.2 Y-6.77 Z1.22 F4800.0 E125.287
G1 X-0.8 Y-6.81 Z1.22 F4800.0 E125.308
G1 X-0.8 Y-16.54 Z1.22 F4800.0 E125.822
G1 X-0.4 Y-16.58 Z1.22 F4800.0 E125.843
G1 X-0.4 Y-6.85 Z1.22 F4800.0 E126.357
G1 F1200.0
G1 E125.357
G1 F4800.0
M103
G1 X1.25 Y-6.28 Z1.22 F4200.0
G1 X4.53 Y-4.53 Z1.22 F4200.0
G1 X6.28 Y-1.25 Z1.22 F4200.0
G1 X6.0 Y3.31 Z1.22 F4200.0
G1 F1200.0
G1 E126.357
G1 F4200.0
M101
G1 X6.0 Y15.46 Z1.22 F4800.0 E126.999
G1 X5.6 Y15.58 Z1.22 F4800.0 E127.021
G1 X5.6 Y3.98 Z1.22 F4800.0 E127.634
G1 X5.2 Y4.47 Z1.22 F4800.0 E127.667
G1 X5.2 Y15.7 Z1.22 F4800.0 E128.261
G1 X4.8 Y15.82 Z1.22 F4800.0 E128.283
G1 X4.8 Y4.93 Z1.22 F4800.0 E128.858
G1 X4.4 Y5.26 Z1.22 F4800.0 E128.886
G1 X4.4 Y15.95 Z1.22 F4800.0 E129.45
G1 X4.0 Y16.07 Z1.22 F4800.0 E129.472
G1 X4.0 Y5.58 Z1.22 F4800.0 E130.026
G1 X3.6 Y5.85 Z1.22 F4800.0 E130.051
G1 X3.6 Y16.19 Z1.22 F4800.0 E130.598
G1 X3.2 Y16.3 Z1.22 F4800.0 E130.62
G1 X3.2 Y6.06 Z1.22 F4800.0 E131.161
G1 X2.8 Y6.28 Z1.22 F4800.0 E131.185
G1 X2.8 Y16.34 Z1.22 F4800.0 E131.716
G1 X2.4 Y16.38 Z1.22 F4800.0 E131.738
G1 X2.4 Y6.43 Z1.22 F4800.0 E132.263
G1 X2.0 Y6.56 Z1.22 F4800.0 E132.285
G1 X2.0 Y16.42 Z1.22 F4800.0 E132.806
G1 X1.6 Y16.46 Z1.22 F4800.0 E132.827
G1 X1.6 Y6.68 Z1.22 F4800.0 E133.344
G1 X1.2 Y6.77 Z1.22 F4800.0 E133.366
G1 X1.2 Y16.5 Z1.22 F4800.0 E133.88
G1 X0.8 Y16.54 Z1.22 F4800.0 E133.901
G1 X0.8 Y6.81 Z1.22 F4800.0 E134.415
G1 X0.4 Y6.85 Z1.22 F4800.0 E134.436
G1 X0.4 Y16.58 Z1.22 F4800.0 E134.95
G1 X0.0 Y16.62 Z1.22 F4800.0 E134.971
G1 X0.0 Y6.89 Z1.22 F4800.0 E135.485
G1 X-0.4 Y6.85 Z1.22 F4800.0 E135.506
G1 X-0.4 Y16.58 Z1.22 F4800.0 E136.02
G1 X-0.8 Y16.54 Z1.22 F4800.0 E136.042
G1 X-0.8 Y6.81 Z1.22 F4800.0 E136.555
G1 X-1.2 Y6.77 Z1.22 F4800.0 E136.577
G1 X-1.2 Y16.5 Z1.22 F4800.0 E137.091
G1 X-1.6 Y16.46 Z1.22 F4800.0 E137.112
G1 X-1.6 Y6.68 Z1.22 F4800.0 E137.629
G1 X-2.0 Y6.56 Z1.22 F4800.0 E137.651
G1 X-2.0 Y16.42 Z1.22 F4800.0 E138.172
G1 X-2.4 Y16.38 Z1.22 F4800.0 E138.193
G1 X-2.4 Y6.43 Z1.22 F4800.0 E138.718
G1 X-2.8 Y6.28 Z1.22 F4800.0 E138.741
G1 X-2.8 Y16.34 Z1.22 F4800.0 E139.273
G1 X-3.2 Y16.3 Z1.22 F4800.0 E139.294
G1 X-3.2 Y6.06 Z1.22 F4800.0 E139.835
G1 X-3.6 Y5.85 Z1.22 F4800.0 E139.859
G1 X-3.6 Y16.19 Z1.22 F4800.0 E140.405
G1 X-4.0 Y16.07 Z1.22 F4800.0 E140.427
G1 X-4.0 Y5.58 Z1.22 F4800.0 E140.981
G1 X-4.4 Y5.26 Z1.22 F4800.0 E141.008
G1 X-4.4 Y15.95 Z1.22 F4800.0 E141.573
G1 X-4.8 Y15.82 Z1.22 F4800.0 E141.595
G1 X-4.8 Y4.93 Z1.22 F4800.0 E142.171
G1 X-5.2 Y4.47 Z1.22 F4800.0 E142.203
G1 X-5.2 Y15.7 Z1.22 F4800.0 E142.796
G1 X-5.6 Y15.58 Z1.22 F4800.0 E142.818
G1 X-5.6 Y3.98 Z1.22 F4800.0 E143.431
G1 X-6.0 Y3.31 Z1.22 F4800.0 E143.472
G1 X-6.0 Y15.46 Z1.22 F4800.0 E144.114
G1 X-6.4 Y15.33 Z1.22 F4800.0 E144.136
G1 X-6.4 Y2.51 Z1.22 F4800.0 E144.813
G1 X-6.8 Y0.89 Z1.22 F4800.0 E144.901
G1 X-6.8 Y15.12 Z1.22 F4800.0 E145.653
G1 X-7.2 Y14.9 Z1.22 F4800.0 E145.677
G1 X-7.2 Y-14.9 Z1.22 F4800.0 E147.251
G1 X-6.8 Y-15.12 Z1.22 F4800.0 E147.275
G1 X-6.8 Y-0.89 Z1.22 F4800.0 E148.027
G1 F1200.0
G1 E147.027
G1 F4800.0
M103
G1 X-16.4 Y-2.2 Z1.22 F4200.0
G1 F1200.0
G1 E148.027
G1 F4200.0
M101
G1 X-16.4 Y2.2 Z1.22 F4800.0 E148.259
G1 F1200.0
G1 E147.259
G1 F4800.0
M103
G1 X-16.0 Y4.22 Z1.22 F4200.0
G1 F1200.0
G1 E148.259
G1 F4200.0
M101
G1 X-16.0 Y-4.22 Z1.22 F4800.0 E148.705
G1 F1200.0
G1 E148.327
G1 F4800.0
M103
G1 X-15.6 Y-5.54 Z1.22 F4200.0
G1 F1200.0
G1 E148.705
G1 F4200.0
M101
G1 X-15.6 Y5.54 Z1.22 F4800.0 E149.29
G1 F1200.0
G1 E149.116
G1 F4800.0
M103
G1 X-15.2 Y6.64 Z1.22 F4200.0
G1 F1200.0
G1 E149.29
G1 F4200.0
M101
G1 X-15.2 Y-6.64 Z1.22 F4800.0 E149.991
G1 F1200.0
G1 E149.991
G1 F4800.0
M103
G1 X-14.8 Y-7.39 Z1.22 F4200.0
G1 F1200.0
G1 E149.991
G1 F4200.0
M101
G1 X-14.8 Y7.39 Z1.22 F4800.0 E150.772
G1 F1200.0
G1 E150.772
G1 F4800.0
M103
G1 X-14.4 Y8.14 Z1.22 F4200.0
G1 F1200.0
G1 E150.772
G1 F4200.0
M101
G1 X-14.4 Y-8.14 Z1.22 F4800.0 E151.632
G1 F1200.0
G1 E150.632
G1 F4800.0
M103
G1 X-10.0 Y-11.07 Z1.22 F4200.0
G1 F1200.0
G1 E151.632
G1 F4200.0
M101
G1 X-10.0 Y13.19 Z1.22 F4800.0 E152.913
G1 X-9.6 Y13.51 Z1.22 F4800.0 E152.941
G1 X-9.6 Y-13.51 Z1.22 F4800.0 E154.368
G1 X-9.2 Y-13.83 Z1.22 F4800.0 E154.395
G1 X-9.2 Y13.83 Z1.22 F4800.0 E155.857
G1 X-8.8 Y14.05 Z1.22 F4800.0 E155.881
G1 X-8.8 Y-14.05 Z1.22 F4800.0 E157.365
G1 X-8.4 Y-14.26 Z1.22 F4800.0 E157.389
G1 X-8.4 Y14.26 Z1.22 F4800.0 E158.895
G1 X-8.0 Y14.47 Z1.22 F4800.0 E158.919
G1 X-8.0 Y-14.47 Z1.22 F4800.0 E160.448
G1 X-7.6 Y-14.69 Z1.22 F4800.0 E160.472
G1 X-7.6 Y14.69 Z1.22 F4800.0 E162.024
G1 F1200.0
G1 E161.024
G1 F4800.0
M103
G1 X-10.4 Y12.86 Z1.22 F4200.0
G1 F1200.0
G1 E162.024
G1 F4200.0
M101
G1 X-10.4 Y-10.75 Z1.22 F4800.0 E163.271
G1 X-10.8 Y-10.64 Z1.22 F4800.0 E163.293
G1 X-10.8 Y12.53 Z1.22 F4800.0 E164.517
G1 X-11.2 Y12.2 Z1.22 F4800.0 E164.544
G1 X-11.2 Y-10.64 Z1.22 F4800.0 E165.751
G1 X-11.6 Y-10.75 Z1.22 F4800.0 E165.772
G1 X-11.6 Y11.87 Z1.22 F4800.0 E166.967
G1 X-12.0 Y11.45 Z1.22 F4800.0 E166.998
G1 X-12.0 Y-11.06 Z1.22 F4800.0 E168.187
G1 X-12.4 Y-10.96 Z1.22 F4800.0 E168.209
G1 X-12.4 Y10.96 Z1.22 F4800.0 E169.367
G1 X-12.8 Y10.47 Z1.22 F4800.0 E169.4
G1 X-12.8 Y-10.47 Z1.22 F4800.0 E170.506
G1 X-13.2 Y-9.98 Z1.22 F4800.0 E170.539
G1 X-13.2 Y9.98 Z1.22 F4800.0 E171.594
G1 X-13.6 Y9.49 Z1.22 F4800.0 E171.627
G1 X-13.6 Y-9.49 Z1.22 F4800.0 E172.63
G1 X-14.0 Y-8.89 Z1.22 F4800.0 E172.669
G1 X-14.0 Y8.89 Z1.22 F4800.0 E173.608
G1 F1200.0
G1 E172.608
G1 F4800.0
M103
G1 X0.0 Y6.4 Z1.22 F4200.0
G1 X3.56 Y5.32 Z1.22 F4200.0
G1 X6.8 Y0.89 Z1.22 F4200.0
G1 F1200.0
G1 E173.608
G1 F4200.0
M101
G1 X6.8 Y15.12 Z1.22 F4800.0 E174.359
G1 X6.4 Y15.33 Z1.22 F4800.0 E174.383
G1 X6.4 Y2.51 Z1.22 F4800.0 E175.06
G1 F1200.0
G1 E174.06
G1 F4800.0
M103
G1 X15.6 Y5.54 Z1.22 F4200.0
G1 F1200.0
G1 E175.06
G1 F4200.0
M101
G1 X15.6 Y-5.54 Z1.22 F4800.0 E175.645
G1 F1200.0
G1 E175.472
G1 F4800.0
M103
G1 X15.2 Y-6.64 Z1.22 F4200.0
G1 F1200.0
G1 E175.645
G1 F4200.0
M101
G1 X15.2 Y6.64 Z1.22 F4800.0 E176.347
G1 F1200.0
G1 E176.347
G1 F4800.0
M103
G1 X14.8 Y7.39 Z1.22 F4200.0
G1 F1200.0
G1 E176.347
G1 F4200.0
M101
G1 X14.8 Y-7.39 Z1.22 F4800.0 E177.128
G1 F1200.0
G1 E177.128
G1 F4800.0
M103
G1 X14.4 Y-8.14 Z1.22 F4200.0
G1 F1200.0
G1 E177.128
G1 F4200.0
M101
G1 X14.4 Y8.14 Z1.22 F4800.0 E177.987
G1 F1200.0
G1 E176.987
G1 F4800.0
M103
G1 X16.0 Y-4.22 Z1.22 F4200.0
G1 F1200.0
G1 E177.987
G1 F4200.0
M101
G1 X16.0 Y4.22 Z1.22 F4800.0 E178.433
G1 F1200.0
G1 E177.433
G1 F4800.0
M103
G1 X16.4 Y2.2 Z1.22 F4200.0
G1 F1200.0
G1 E178.433
G1 F4200.0
M101
G1 X16.4 Y-2.2 Z1.22 F4800.0 E178.665
G1 F1200.0
G1 E177.665
G1 F4800.0
M103
G1 X-0.0 Y-16.62 Z1.22 F4200.0
G1 F1200.0
G1 E178.665
G1 F4200.0
M101
G1 X-0.0 Y-6.89 Z1.22 F4800.0 E179.179
G1 X0.4 Y-6.85 Z1.22 F4800.0 E179.201
G1 X0.4 Y-16.58 Z1.22 F4800.0 E179.714
G1 X0.8 Y-16.54 Z1.22 F4800.0 E179.736
G1 X0.8 Y-6.81 Z1.22 F4800.0 E180.25
G1 X1.2 Y-6.77 Z1.22 F4800.0 E180.271
G1 X1.2 Y-16.5 Z1.22 F4800.0 E180.785
G1 X1.6 Y-16.46 Z1.22 F4800.0 E180.806
G1 X1.6 Y-6.68 Z1.22 F4800.0 E181.323
G1 X2.0 Y-6.56 Z1.22 F4800.0 E181.345
G1 X2.0 Y-16.42 Z1.22 F4800.0 E181.866
G1 X2.4 Y-16.38 Z1.22 F4800.0 E181.887
G1 X2.4 Y-6.43 Z1.22 F4800.0 E182.413
G1 X2.8 Y-6.28 Z1.22 F4800.0 E182.435
G1 X2.8 Y-16.34 Z1.22 F4800.0 E182.967
G1 X3.2 Y-16.3 Z1.22 F4800.0 E182.988
G1 X3.2 Y-6.06 Z1.22 F4800.0 E183.529
G1 X3.6 Y-5.85 Z1.22 F4800.0 E183.553
G1 X3.6 Y-16.19 Z1.22 F4800.0 E184.099
G1 X4.0 Y-16.07 Z1.22 F4800.0 E184.121
G1 X4.0 Y-5.58 Z1.22 F4800.0 E184.675
G1 X4.4 Y-5.26 Z1.22 F4800.0 E184.702
G1 X4.4 Y-15.95 Z1.22 F4800.0 E185.267
G1 X4.8 Y-15.82 Z1.22 F4800.0 E185.289
G1 X4.8 Y-4.93 Z1.22 F4800.0 E185.865
G1 X5.2 Y-4.47 Z1.22 F4800.0 E185.897
G1 X5.2 Y-15.7 Z1.22 F4800.0 E186.49
G1 X5.6 Y-15.58 Z1.22 F4800.0 E186.513
G1 X5.6 Y-3.98 Z1.22 F4800.0 E187.125
G1 X6.0 Y-3.31 Z1.22 F4800.0 E187.166
G1 X6.0 Y-15.46 Z1.22 F4800.0 E187.808
G1 X6.4 Y-15.33 Z1.22 F4800.0 E187.83
G1 X6.4 Y-2.51 Z1.22 F4800.0 E188.507
G1 X6.8 Y-0.89 Z1.22 F4800.0 E188.596
G1 X6.8 Y-15.12 Z1.22 F4800.0 E189.347
G1 X7.2 Y-14.9 Z1.22 F4800.0 E189.371
G1 X7.2 Y14.9 Z1.22 F4800.0 E190.945
G1 X7.6 Y14.69 Z1.22 F4800.0 E190.969
G1 X7.6 Y-14.69 Z1.22 F4800.0 E192.521
G1 X8.0 Y-14.47 Z1.22 F4800.0 E192.545
G1 X8.0 Y14.47 Z1.22 F4800.0 E194.074
G1 X8.4 Y14.26 Z1.22 F4800.0 E194.098
G1 X8.4 Y-14.26 Z1.22 F4800.0 E195.605
G1 X8.8 Y-14.05 Z1.22 F4800.0 E195.629
G1 X8.8 Y14.05 Z1.22 F4800.0 E197.113
G1 X9.2 Y13.83 Z1.22 F4800.0 E197.137
G1 X9.2 Y-13.83 Z1.22 F4800.0 E198.598
G1 X9.6 Y-13.51 Z1.22 F4800.0 E198.625
G1 X9.6 Y13.51 Z1.22 F4800.0 E200.053
G1 X10.0 Y13.19 Z1.22 F4800.0 E200.08
G1 X10.0 Y-13.19 Z1.22 F4800.0 E201.473
G1 X10.4 Y-12.86 Z1.22 F4800.0 E201.501
G1 X10.4 Y12.86 Z1.22 F4800.0 E202.859
G1 X10.8 Y12.53 Z1.22 F4800.0 E202.886
G1 X10.8 Y-12.53 Z1.22 F4800.0 E204.21
G1 X11.2 Y-12.2 Z1.22 F4800.0 E204.237
G1 X11.2 Y12.2 Z1.22 F4800.0 E205.526
G1 X11.6 Y11.87 Z1.22 F4800.0 E205.554
G1 X11.6 Y-11.87 Z1.22 F4800.0 E206.808
G1 X12.0 Y-11.45 Z1.22 F4800.0 E206.839
G1 X12.0 Y11.45 Z1.22 F4800.0 E208.048
G1 X12.4 Y10.96 Z1.22 F4800.0 E208.081
G1 X12.4 Y-10.96 Z1.22 F4800.0 E209.239
G1 X12.8 Y-10.47 Z1.22 F4800.0 E209.272
G1 X12.8 Y10.47 Z1.22 F4800.0 E210.379
G1 X13.2 Y9.98 Z1.22 F4800.0 E210.412
G1 X13.2 Y-9.98 Z1.22 F4800.0 E211.466
G1 X13.6 Y-9.49 Z1.22 F4800.0 E211.5
G1 X13.6 Y9.49 Z1.22 F4800.0 E212.503
G1 X14.0 Y8.89 Z1.22 F4800.0 E212.541
G1 X14.0 Y-8.89 Z1.22 F4800.0 E213.48
G1 F1200.0
G1 E212.48
G1 F4800.0
M103
G1 X-10.0 Y-12.93 Z1.22 F4200.0
G1 F1200.0
G1 E213.48
G1 F4200.0
M101
G1 X-10.0 Y-13.19 Z1.22 F4800.0 E213.494
G1 F1200.0
G1 E212.494
G1 F4800.0
M103
(</infill>)
(</nestedRing>)
(</rotation>)
(</layer>)
(<layer> 1.485 )
(<rotation> (-1+1.22464679915e-16j) )
(<nestedRing>)
(<boundaryPerimeter>)
(<boundaryPoint> X0.0 Y17.501 Z1.485 </boundaryPoint>)
(<boundaryPoint> X-3.414 Y17.164 Z1.485 </boundaryPoint>)
(<boundaryPoint> X-6.697 Y16.168 Z1.485 </boundaryPoint>)
(<boundaryPoint> X-9.723 Y14.551 Z1.485 </boundaryPoint>)
(<boundaryPoint> X-12.375 Y12.375 Z1.485 </boundaryPoint>)
(<boundaryPoint> X-14.551 Y9.723 Z1.485 </boundaryPoint>)
(<boundaryPoint> X-16.168 Y6.697 Z1.485 </boundaryPoint>)
(<boundaryPoint> X-17.164 Y3.414 Z1.485 </boundaryPoint>)
(<boundaryPoint> X-17.501 Y0.0 Z1.485 </boundaryPoint>)
(<boundaryPoint> X-17.164 Y-3.414 Z1.485 </boundaryPoint>)
(<boundaryPoint> X-16.168 Y-6.697 Z1.485 </boundaryPoint>)
(<boundaryPoint> X-14.551 Y-9.723 Z1.485 </boundaryPoint>)
(<boundaryPoint> X-12.375 Y-12.375 Z1.485 </boundaryPoint>)
(<boundaryPoint> X-9.723 Y-14.551 Z1.485 </boundaryPoint>)
(<boundaryPoint> X-6.697 Y-16.168 Z1.485 </boundaryPoint>)
(<boundaryPoint> X-3.414 Y-17.164 Z1.485 </boundaryPoint>)
(<boundaryPoint> X-0.0 Y-17.501 Z1.485 </boundaryPoint>)
(<boundaryPoint> X3.414 Y-17.164 Z1.485 </boundaryPoint>)
(<boundaryPoint> X6.697 Y-16.168 Z1.485 </boundaryPoint>)
(<boundaryPoint> X9.723 Y-14.551 Z1.485 </boundaryPoint>)
(<boundaryPoint> X12.375 Y-12.375 Z1.485 </boundaryPoint>)
(<boundaryPoint> X14.551 Y-9.723 Z1.485 </boundaryPoint>)
(<boundaryPoint> X16.168 Y-6.697 Z1.485 </boundaryPoint>)
(<boundaryPoint> X17.164 Y-3.414 Z1.485 </boundaryPoint>)
(<boundaryPoint> X17.501 Y-0.0 Z1.485 </boundaryPoint>)
(<boundaryPoint> X17.164 Y3.414 Z1.485 </boundaryPoint>)
(<boundaryPoint> X16.168 Y6.697 Z1.485 </boundaryPoint>)
(<boundaryPoint> X14.551 Y9.723 Z1.485 </boundaryPoint>)
(<boundaryPoint> X12.375 Y12.375 Z1.485 </boundaryPoint>)
(<boundaryPoint> X9.723 Y14.551 Z1.485 </boundaryPoint>)
(<boundaryPoint> X6.697 Y16.168 Z1.485 </boundaryPoint>)
(<boundaryPoint> X3.414 Y17.164 Z1.485 </boundaryPoint>)
(<loop> inner )
G1 X-4.71 Y-4.62 Z1.49 F4200.0
G1 F1200.0
G1 E213.494
G1 F4200.0
M101
G1 X-5.49 Y-3.67 Z1.49 F4800.0 E213.559
G1 X-6.1 Y-2.53 Z1.49 F4800.0 E213.627
G1 X-6.48 Y-1.29 Z1.49 F4800.0 E213.696
G1 X-6.61 Y0.0 Z1.49 F4800.0 E213.764
G1 X-6.48 Y1.29 Z1.49 F4800.0 E213.833
G1 X-6.1 Y2.53 Z1.49 F4800.0 E213.901
G1 X-5.49 Y3.67 Z1.49 F4800.0 E213.969
G1 X-4.67 Y4.67 Z1.49 F4800.0 E214.038
G1 X-3.67 Y5.49 Z1.49 F4800.0 E214.106
G1 X-2.53 Y6.1 Z1.49 F4800.0 E214.175
G1 X-1.29 Y6.48 Z1.49 F4800.0 E214.243
G1 X0.0 Y6.61 Z1.49 F4800.0 E214.311
G1 X1.29 Y6.48 Z1.49 F4800.0 E214.38
G1 X2.53 Y6.1 Z1.49 F4800.0 E214.448
G1 X3.67 Y5.49 Z1.49 F4800.0 E214.517
G1 X4.67 Y4.67 Z1.49 F4800.0 E214.585
G1 X5.49 Y3.67 Z1.49 F4800.0 E214.653
G1 X6.1 Y2.53 Z1.49 F4800.0 E214.722
G1 X6.48 Y1.29 Z1.49 F4800.0 E214.79
G1 X6.61 Y-0.0 Z1.49 F4800.0 E214.859
G1 X6.48 Y-1.29 Z1.49 F4800.0 E214.927
G1 X6.1 Y-2.53 Z1.49 F4800.0 E214.995
G1 X5.49 Y-3.67 Z1.49 F4800.0 E215.064
G1 X4.67 Y-4.67 Z1.49 F4800.0 E215.132
G1 X3.67 Y-5.49 Z1.49 F4800.0 E215.201
G1 X2.53 Y-6.1 Z1.49 F4800.0 E215.269
G1 X1.29 Y-6.48 Z1.49 F4800.0 E215.337
G1 X-0.0 Y-6.61 Z1.49 F4800.0 E215.406
G1 X-1.29 Y-6.48 Z1.49 F4800.0 E215.474
G1 X-2.53 Y-6.1 Z1.49 F4800.0 E215.543
G1 X-3.67 Y-5.49 Z1.49 F4800.0 E215.611
G1 X-4.67 Y-4.67 Z1.49 F4800.0 E215.679
G1 X-4.71 Y-4.62 Z1.49 F4800.0 E215.683
G1 F1200.0
G1 E214.683
G1 F4800.0
M103
(</loop>)
(<loop> outer )
G1 X-10.39 Y-11.07 Z1.49 F4200.0
G1 F1200.0
G1 E215.683
G1 F4200.0
M101
G1 X-10.03 Y-11.44 Z1.49 F4800.0 E215.71
G1 X-9.88 Y-12.0 Z1.49 F4800.0 E215.741
G1 X-10.03 Y-12.56 Z1.49 F4800.0 E215.772
G1 X-10.31 Y-12.84 Z1.49 F4800.0 E215.792
G1 X-10.44 Y-13.18 Z1.49 F4800.0 E215.812
G1 X-9.39 Y-14.05 Z1.49 F4800.0 E215.884
G1 X-6.47 Y-15.61 Z1.49 F4800.0 E216.059
G1 X-6.04 Y-15.74 Z1.49 F4800.0 E216.083
G1 X-5.36 Y-15.33 Z1.49 F4800.0 E216.125
G1 X-5.06 Y-15.03 Z1.49 F4800.0 E216.147
G1 X-4.5 Y-14.88 Z1.49 F4800.0 E216.178
G1 X-3.94 Y-15.03 Z1.49 F4800.0 E216.208
G1 X-3.53 Y-15.44 Z1.49 F4800.0 E216.239
G1 X-3.38 Y-16.0 Z1.49 F4800.0 E216.27
G1 X-3.45 Y-16.26 Z1.49 F4800.0 E216.284
G1 X-3.17 Y-16.59 Z1.49 F4800.0 E216.306
G1 X0.0 Y-16.9 Z1.49 F4800.0 E216.475
G1 X3.3 Y-16.57 Z1.49 F4800.0 E216.65
G1 X6.47 Y-15.61 Z1.49 F4800.0 E216.825
G1 X9.39 Y-14.05 Z1.49 F4800.0 E217.0
G1 X11.95 Y-11.95 Z1.49 F4800.0 E217.175
G1 X14.05 Y-9.39 Z1.49 F4800.0 E217.35
G1 X15.61 Y-6.47 Z1.49 F4800.0 E217.525
G1 X16.57 Y-3.3 Z1.49 F4800.0 E217.7
G1 X16.9 Y0.0 Z1.49 F4800.0 E217.875
G1 X16.57 Y3.3 Z1.49 F4800.0 E218.05
G1 X15.61 Y6.47 Z1.49 F4800.0 E218.225
G1 X14.05 Y9.39 Z1.49 F4800.0 E218.4
G1 X11.95 Y11.95 Z1.49 F4800.0 E218.575
G1 X9.39 Y14.05 Z1.49 F4800.0 E218.75
G1 X6.47 Y15.61 Z1.49 F4800.0 E218.925
G1 X3.3 Y16.57 Z1.49 F4800.0 E219.1
G1 X-0.0 Y16.9 Z1.49 F4800.0 E219.274
G1 X-3.3 Y16.57 Z1.49 F4800.0 E219.449
G1 X-6.47 Y15.61 Z1.49 F4800.0 E219.624
G1 X-9.39 Y14.05 Z1.49 F4800.0 E219.799
G1 X-11.95 Y11.95 Z1.49 F4800.0 E219.974
G1 X-14.05 Y9.39 Z1.49 F4800.0 E220.149
G1 X-15.61 Y6.47 Z1.49 F4800.0 E220.324
G1 X-16.57 Y3.3 Z1.49 F4800.0 E220.499
G1 X-16.9 Y-0.0 Z1.49 F4800.0 E220.674
G1 X-16.57 Y-3.3 Z1.49 F4800.0 E220.849
G1 X-15.61 Y-6.47 Z1.49 F4800.0 E221.024
G1 X-14.05 Y-9.39 Z1.49 F4800.0 E221.199
G1 X-12.2 Y-11.65 Z1.49 F4800.0 E221.354
G1 X-11.56 Y-11.03 Z1.49 F4800.0 E221.4
G1 X-11.0 Y-10.88 Z1.49 F4800.0 E221.431
G1 X-10.44 Y-11.03 Z1.49 F4800.0 E221.462
G1 X-10.39 Y-11.07 Z1.49 F4800.0 E221.465
G1 F1200.0
G1 E220.465
G1 F4800.0
M103
(</loop>)
(<edgePath>)
;M108 R40.0
G1 X-5.27 Y-16.45 Z1.49 F4200.0
G1 X-4.94 Y-16.77 Z1.49 F4200.0
G1 X-4.5 Y-16.89 Z1.49 F4200.0
G1 X-4.21 Y-16.84 Z1.49 F4200.0
G1 X-3.93 Y-16.8 Z1.49 F4200.0
G1 F1200.0
G1 E221.465
G1 F4200.0
M101
G1 X-3.38 Y-16.97 Z1.49 F2400.0 E221.496
G1 X0.0 Y-17.3 Z1.49 F2400.0 E221.675
G1 X3.38 Y-16.97 Z1.49 F2400.0 E221.854
G1 X6.62 Y-15.98 Z1.49 F2400.0 E222.033
G1 X9.61 Y-14.38 Z1.49 F2400.0 E222.213
G1 X12.23 Y-12.23 Z1.49 F2400.0 E222.392
G1 X14.38 Y-9.61 Z1.49 F2400.0 E222.571
G1 X15.98 Y-6.62 Z1.49 F2400.0 E222.75
G1 X16.97 Y-3.38 Z1.49 F2400.0 E222.929
G1 X17.3 Y0.0 Z1.49 F2400.0 E223.108
G1 X16.97 Y3.38 Z1.49 F2400.0 E223.287
G1 X15.98 Y6.62 Z1.49 F2400.0 E223.467
G1 X14.38 Y9.61 Z1.49 F2400.0 E223.646
G1 X12.23 Y12.23 Z1.49 F2400.0 E223.825
G1 X9.61 Y14.38 Z1.49 F2400.0 E224.004
G1 X6.62 Y15.98 Z1.49 F2400.0 E224.183
G1 X3.38 Y16.97 Z1.49 F2400.0 E224.362
G1 X-0.0 Y17.3 Z1.49 F2400.0 E224.541
G1 X-3.38 Y16.97 Z1.49 F2400.0 E224.721
G1 X-6.62 Y15.98 Z1.49 F2400.0 E224.9
G1 X-9.61 Y14.38 Z1.49 F2400.0 E225.079
G1 X-12.23 Y12.23 Z1.49 F2400.0 E225.258
G1 X-14.38 Y9.61 Z1.49 F2400.0 E225.437
G1 X-15.98 Y6.62 Z1.49 F2400.0 E225.616
G1 X-16.97 Y3.38 Z1.49 F2400.0 E225.795
G1 X-17.3 Y-0.0 Z1.49 F2400.0 E225.975
G1 X-16.97 Y-3.38 Z1.49 F2400.0 E226.154
G1 X-15.98 Y-6.62 Z1.49 F2400.0 E226.333
G1 X-14.38 Y-9.61 Z1.49 F2400.0 E226.512
G1 X-12.23 Y-12.23 Z1.49 F2400.0 E226.691
G1 X-11.67 Y-12.7 Z1.49 F2400.0 E226.73
G1 F1200.0
G1 E226.73
G1 F2400.0
M103
G1 X-11.45 Y-12.88 Z1.49 F4200.0
G1 F1200.0
G1 E226.73
G1 F4200.0
M101
G1 X-9.61 Y-14.38 Z1.49 F2400.0 E226.855
G1 X-6.62 Y-15.98 Z1.49 F2400.0 E227.035
G1 X-5.4 Y-16.35 Z1.49 F2400.0 E227.102
G1 F1200.0
G1 E227.102
G1 F2400.0
M103
(</edgePath>)
(</boundaryPerimeter>)
(<nestedRing>)
(<boundaryPerimeter>)
(<boundaryPoint> X-4.064 Y-15.751 Z1.485 </boundaryPoint>)
(<boundaryPoint> X-3.997 Y-16.002 Z1.485 </boundaryPoint>)
(<boundaryPoint> X-4.064 Y-16.252 Z1.485 </boundaryPoint>)
(<boundaryPoint> X-4.247 Y-16.436 Z1.485 </boundaryPoint>)
(<boundaryPoint> X-4.498 Y-16.503 Z1.485 </boundaryPoint>)
(<boundaryPoint> X-4.748 Y-16.436 Z1.485 </boundaryPoint>)
(<boundaryPoint> X-4.932 Y-16.252 Z1.485 </boundaryPoint>)
(<boundaryPoint> X-4.999 Y-16.002 Z1.485 </boundaryPoint>)
(<boundaryPoint> X-4.932 Y-15.751 Z1.485 </boundaryPoint>)
(<boundaryPoint> X-4.748 Y-15.568 Z1.485 </boundaryPoint>)
(<boundaryPoint> X-4.498 Y-15.501 Z1.485 </boundaryPoint>)
(<boundaryPoint> X-4.247 Y-15.568 Z1.485 </boundaryPoint>)
(<edge> inner )
G1 X-5.13 Y-16.29 Z1.49 F4200.0
G1 F1200.0
G1 E227.102
G1 F4200.0
M101
G1 X-5.21 Y-16.0 Z1.49 F2400.0 E227.118
G1 X-5.11 Y-15.65 Z1.49 F2400.0 E227.137
G1 X-4.85 Y-15.39 Z1.49 F2400.0 E227.156
G1 X-4.5 Y-15.29 Z1.49 F2400.0 E227.176
G1 X-4.14 Y-15.39 Z1.49 F2400.0 E227.195
G1 X-3.89 Y-15.65 Z1.49 F2400.0 E227.215
G1 X-3.79 Y-16.0 Z1.49 F2400.0 E227.234
G1 X-3.89 Y-16.36 Z1.49 F2400.0 E227.253
G1 X-4.14 Y-16.61 Z1.49 F2400.0 E227.273
G1 X-4.5 Y-16.71 Z1.49 F2400.0 E227.292
G1 X-4.85 Y-16.61 Z1.49 F2400.0 E227.311
G1 X-5.11 Y-16.36 Z1.49 F2400.0 E227.331
G1 X-5.13 Y-16.29 Z1.49 F2400.0 E227.334
G1 F1200.0
G1 E226.334
G1 F2400.0
M103
(</edge>)
(</boundaryPerimeter>)
(</nestedRing>)
(<nestedRing>)
(<boundaryPerimeter>)
(<boundaryPoint> X-10.501 Y-11.998 Z1.485 </boundaryPoint>)
(<boundaryPoint> X-10.568 Y-12.249 Z1.485 </boundaryPoint>)
(<boundaryPoint> X-10.752 Y-12.432 Z1.485 </boundaryPoint>)
(<boundaryPoint> X-11.002 Y-12.499 Z1.485 </boundaryPoint>)
(<boundaryPoint> X-11.253 Y-12.432 Z1.485 </boundaryPoint>)
(<boundaryPoint> X-11.436 Y-12.249 Z1.485 </boundaryPoint>)
(<boundaryPoint> X-11.503 Y-11.998 Z1.485 </boundaryPoint>)
(<boundaryPoint> X-11.436 Y-11.748 Z1.485 </boundaryPoint>)
(<boundaryPoint> X-11.253 Y-11.564 Z1.485 </boundaryPoint>)
(<boundaryPoint> X-11.002 Y-11.497 Z1.485 </boundaryPoint>)
(<boundaryPoint> X-10.752 Y-11.564 Z1.485 </boundaryPoint>)
(<boundaryPoint> X-10.568 Y-11.748 Z1.485 </boundaryPoint>)
(<edge> inner )
G1 X-10.44 Y-12.4 Z1.49 F4200.0
G1 F1200.0
G1 E227.334
G1 F4200.0
M101
G1 X-10.65 Y-12.61 Z1.49 F2400.0 E227.35
G1 X-11.0 Y-12.71 Z1.49 F2400.0 E227.369
G1 X-11.36 Y-12.61 Z1.49 F2400.0 E227.389
G1 X-11.62 Y-12.35 Z1.49 F2400.0 E227.408
G1 X-11.71 Y-12.0 Z1.49 F2400.0 E227.427
G1 X-11.62 Y-11.65 Z1.49 F2400.0 E227.447
G1 X-11.36 Y-11.39 Z1.49 F2400.0 E227.466
G1 X-11.0 Y-11.29 Z1.49 F2400.0 E227.485
G1 X-10.65 Y-11.39 Z1.49 F2400.0 E227.505
G1 X-10.39 Y-11.64 Z1.49 F2400.0 E227.524
G1 X-10.29 Y-12.0 Z1.49 F2400.0 E227.544
G1 X-10.39 Y-12.35 Z1.49 F2400.0 E227.563
G1 X-10.44 Y-12.4 Z1.49 F2400.0 E227.566
G1 F1200.0
G1 E226.566
G1 F2400.0
M103
(</edge>)
(</boundaryPerimeter>)
(</nestedRing>)
(<nestedRing>)
(<boundaryPerimeter>)
(<boundaryPoint> X-1.171 Y5.888 Z1.485 </boundaryPoint>)
(<boundaryPoint> X0.0 Y6.003 Z1.485 </boundaryPoint>)
(<boundaryPoint> X1.171 Y5.888 Z1.485 </boundaryPoint>)
(<boundaryPoint> X2.297 Y5.546 Z1.485 </boundaryPoint>)
(<boundaryPoint> X3.335 Y4.991 Z1.485 </boundaryPoint>)
(<boundaryPoint> X4.245 Y4.245 Z1.485 </boundaryPoint>)
(<boundaryPoint> X4.991 Y3.335 Z1.485 </boundaryPoint>)
(<boundaryPoint> X5.546 Y2.297 Z1.485 </boundaryPoint>)
(<boundaryPoint> X5.888 Y1.171 Z1.485 </boundaryPoint>)
(<boundaryPoint> X6.003 Y-0.0 Z1.485 </boundaryPoint>)
(<boundaryPoint> X5.888 Y-1.171 Z1.485 </boundaryPoint>)
(<boundaryPoint> X5.546 Y-2.297 Z1.485 </boundaryPoint>)
(<boundaryPoint> X4.991 Y-3.335 Z1.485 </boundaryPoint>)
(<boundaryPoint> X4.245 Y-4.245 Z1.485 </boundaryPoint>)
(<boundaryPoint> X3.335 Y-4.991 Z1.485 </boundaryPoint>)
(<boundaryPoint> X2.297 Y-5.546 Z1.485 </boundaryPoint>)
(<boundaryPoint> X1.171 Y-5.888 Z1.485 </boundaryPoint>)
(<boundaryPoint> X-0.0 Y-6.003 Z1.485 </boundaryPoint>)
(<boundaryPoint> X-1.171 Y-5.888 Z1.485 </boundaryPoint>)
(<boundaryPoint> X-2.297 Y-5.546 Z1.485 </boundaryPoint>)
(<boundaryPoint> X-3.335 Y-4.991 Z1.485 </boundaryPoint>)
(<boundaryPoint> X-4.245 Y-4.245 Z1.485 </boundaryPoint>)
(<boundaryPoint> X-4.991 Y-3.335 Z1.485 </boundaryPoint>)
(<boundaryPoint> X-5.546 Y-2.297 Z1.485 </boundaryPoint>)
(<boundaryPoint> X-5.888 Y-1.171 Z1.485 </boundaryPoint>)
(<boundaryPoint> X-6.003 Y0.0 Z1.485 </boundaryPoint>)
(<boundaryPoint> X-5.888 Y1.171 Z1.485 </boundaryPoint>)
(<boundaryPoint> X-5.546 Y2.297 Z1.485 </boundaryPoint>)
(<boundaryPoint> X-4.991 Y3.335 Z1.485 </boundaryPoint>)
(<boundaryPoint> X-4.245 Y4.245 Z1.485 </boundaryPoint>)
(<boundaryPoint> X-3.335 Y4.991 Z1.485 </boundaryPoint>)
(<boundaryPoint> X-2.297 Y5.546 Z1.485 </boundaryPoint>)
(<edge> inner )
G1 X-4.12 Y-4.61 Z1.49 F4200.0
G1 F1200.0
G1 E227.566
G1 F4200.0
M101
G1 X-4.39 Y-4.39 Z1.49 F2400.0 E227.585
G1 X-5.16 Y-3.45 Z1.49 F2400.0 E227.649
G1 X-5.73 Y-2.37 Z1.49 F2400.0 E227.713
G1 X-6.09 Y-1.21 Z1.49 F2400.0 E227.777
G1 X-6.2 Y0.0 Z1.49 F2400.0 E227.842
G1 X-6.09 Y1.21 Z1.49 F2400.0 E227.906
G1 X-5.73 Y2.37 Z1.49 F2400.0 E227.97
G1 X-5.16 Y3.45 Z1.49 F2400.0 E228.034
G1 X-4.39 Y4.39 Z1.49 F2400.0 E228.099
G1 X-3.45 Y5.16 Z1.49 F2400.0 E228.163
G1 X-2.37 Y5.73 Z1.49 F2400.0 E228.227
G1 X-1.21 Y6.09 Z1.49 F2400.0 E228.291
G1 X0.0 Y6.2 Z1.49 F2400.0 E228.356
G1 X1.21 Y6.09 Z1.49 F2400.0 E228.42
G1 X2.37 Y5.73 Z1.49 F2400.0 E228.484
G1 X3.45 Y5.16 Z1.49 F2400.0 E228.548
G1 X4.39 Y4.39 Z1.49 F2400.0 E228.613
G1 X5.16 Y3.45 Z1.49 F2400.0 E228.677
G1 X5.73 Y2.37 Z1.49 F2400.0 E228.741
G1 X6.09 Y1.21 Z1.49 F2400.0 E228.805
G1 X6.2 Y-0.0 Z1.49 F2400.0 E228.87
G1 X6.09 Y-1.21 Z1.49 F2400.0 E228.934
G1 X5.73 Y-2.37 Z1.49 F2400.0 E228.998
G1 X5.16 Y-3.45 Z1.49 F2400.0 E229.062
G1 X4.39 Y-4.39 Z1.49 F2400.0 E229.127
G1 X3.45 Y-5.16 Z1.49 F2400.0 E229.191
G1 X2.37 Y-5.73 Z1.49 F2400.0 E229.255
G1 X1.21 Y-6.09 Z1.49 F2400.0 E229.319
G1 X-0.0 Y-6.2 Z1.49 F2400.0 E229.384
G1 X-1.21 Y-6.09 Z1.49 F2400.0 E229.448
G1 X-2.37 Y-5.73 Z1.49 F2400.0 E229.512
G1 X-3.45 Y-5.16 Z1.49 F2400.0 E229.576
G1 X-4.07 Y-4.65 Z1.49 F2400.0 E229.619
G1 X-4.12 Y-4.61 Z1.49 F2400.0 E229.622
G1 F1200.0
G1 E228.622
G1 F2400.0
M103
(</edge>)
(</boundaryPerimeter>)
(</nestedRing>)
(<infill>)
(<infillBoundary>)
(<infillPoint> X-0.0 Y16.898 Z1.485 </infillPoint>)
(<infillPoint> X-3.296 Y16.573 Z1.485 </infillPoint>)
(<infillPoint> X-6.466 Y15.611 Z1.485 </infillPoint>)
(<infillPoint> X-9.388 Y14.05 Z1.485 </infillPoint>)
(<infillPoint> X-11.949 Y11.949 Z1.485 </infillPoint>)
(<infillPoint> X-14.05 Y9.388 Z1.485 </infillPoint>)
(<infillPoint> X-15.611 Y6.466 Z1.485 </infillPoint>)
(<infillPoint> X-16.573 Y3.296 Z1.485 </infillPoint>)
(<infillPoint> X-16.898 Y-0.0 Z1.485 </infillPoint>)
(<infillPoint> X-16.573 Y-3.296 Z1.485 </infillPoint>)
(<infillPoint> X-15.611 Y-6.466 Z1.485 </infillPoint>)
(<infillPoint> X-14.05 Y-9.388 Z1.485 </infillPoint>)
(<infillPoint> X-12.197 Y-11.646 Z1.485 </infillPoint>)
(<infillPoint> X-11.564 Y-11.026 Z1.485 </infillPoint>)
(<infillPoint> X-11.002 Y-10.876 Z1.485 </infillPoint>)
(<infillPoint> X-10.441 Y-11.026 Z1.485 </infillPoint>)
(<infillPoint> X-10.03 Y-11.437 Z1.485 </infillPoint>)
(<infillPoint> X-9.88 Y-11.998 Z1.485 </infillPoint>)
(<infillPoint> X-10.03 Y-12.56 Z1.485 </infillPoint>)
(<infillPoint> X-10.307 Y-12.836 Z1.485 </infillPoint>)
(<infillPoint> X-10.444 Y-13.184 Z1.485 </infillPoint>)
(<infillPoint> X-9.388 Y-14.05 Z1.485 </infillPoint>)
(<infillPoint> X-6.466 Y-15.611 Z1.485 </infillPoint>)
(<infillPoint> X-6.036 Y-15.742 Z1.485 </infillPoint>)
(<infillPoint> X-5.36 Y-15.33 Z1.485 </infillPoint>)
(<infillPoint> X-5.058 Y-15.03 Z1.485 </infillPoint>)
(<infillPoint> X-4.498 Y-14.88 Z1.485 </infillPoint>)
(<infillPoint> X-3.937 Y-15.03 Z1.485 </infillPoint>)
(<infillPoint> X-3.526 Y-15.441 Z1.485 </infillPoint>)
(<infillPoint> X-3.376 Y-16.002 Z1.485 </infillPoint>)
(<infillPoint> X-3.445 Y-16.258 Z1.485 </infillPoint>)
(<infillPoint> X-3.172 Y-16.585 Z1.485 </infillPoint>)
(<infillPoint> X0.0 Y-16.898 Z1.485 </infillPoint>)
(<infillPoint> X3.296 Y-16.573 Z1.485 </infillPoint>)
(<infillPoint> X6.466 Y-15.611 Z1.485 </infillPoint>)
(<infillPoint> X9.388 Y-14.05 Z1.485 </infillPoint>)
(<infillPoint> X11.949 Y-11.949 Z1.485 </infillPoint>)
(<infillPoint> X14.05 Y-9.388 Z1.485 </infillPoint>)
(<infillPoint> X15.611 Y-6.466 Z1.485 </infillPoint>)
(<infillPoint> X16.573 Y-3.296 Z1.485 </infillPoint>)
(<infillPoint> X16.898 Y0.0 Z1.485 </infillPoint>)
(<infillPoint> X16.573 Y3.296 Z1.485 </infillPoint>)
(<infillPoint> X15.611 Y6.466 Z1.485 </infillPoint>)
(<infillPoint> X14.05 Y9.388 Z1.485 </infillPoint>)
(<infillPoint> X11.949 Y11.949 Z1.485 </infillPoint>)
(<infillPoint> X9.388 Y14.05 Z1.485 </infillPoint>)
(<infillPoint> X6.466 Y15.611 Z1.485 </infillPoint>)
(<infillPoint> X3.296 Y16.573 Z1.485 </infillPoint>)
(</infillBoundary>)
(<infillBoundary>)
(<infillPoint> X-1.289 Y6.479 Z1.485 </infillPoint>)
(<infillPoint> X0.0 Y6.606 Z1.485 </infillPoint>)
(<infillPoint> X1.289 Y6.479 Z1.485 </infillPoint>)
(<infillPoint> X2.528 Y6.103 Z1.485 </infillPoint>)
(<infillPoint> X3.67 Y5.492 Z1.485 </infillPoint>)
(<infillPoint> X4.671 Y4.671 Z1.485 </infillPoint>)
(<infillPoint> X5.492 Y3.67 Z1.485 </infillPoint>)
(<infillPoint> X6.103 Y2.528 Z1.485 </infillPoint>)
(<infillPoint> X6.479 Y1.289 Z1.485 </infillPoint>)
(<infillPoint> X6.606 Y-0.0 Z1.485 </infillPoint>)
(<infillPoint> X6.479 Y-1.289 Z1.485 </infillPoint>)
(<infillPoint> X6.103 Y-2.528 Z1.485 </infillPoint>)
(<infillPoint> X5.492 Y-3.67 Z1.485 </infillPoint>)
(<infillPoint> X4.671 Y-4.671 Z1.485 </infillPoint>)
(<infillPoint> X3.67 Y-5.492 Z1.485 </infillPoint>)
(<infillPoint> X2.528 Y-6.103 Z1.485 </infillPoint>)
(<infillPoint> X1.289 Y-6.479 Z1.485 </infillPoint>)
(<infillPoint> X-0.0 Y-6.606 Z1.485 </infillPoint>)
(<infillPoint> X-1.289 Y-6.479 Z1.485 </infillPoint>)
(<infillPoint> X-2.528 Y-6.103 Z1.485 </infillPoint>)
(<infillPoint> X-3.67 Y-5.492 Z1.485 </infillPoint>)
(<infillPoint> X-4.671 Y-4.671 Z1.485 </infillPoint>)
(<infillPoint> X-5.492 Y-3.67 Z1.485 </infillPoint>)
(<infillPoint> X-6.103 Y-2.528 Z1.485 </infillPoint>)
(<infillPoint> X-6.479 Y-1.289 Z1.485 </infillPoint>)
(<infillPoint> X-6.606 Y0.0 Z1.485 </infillPoint>)
(<infillPoint> X-6.479 Y1.289 Z1.485 </infillPoint>)
(<infillPoint> X-6.103 Y2.528 Z1.485 </infillPoint>)
(<infillPoint> X-5.492 Y3.67 Z1.485 </infillPoint>)
(<infillPoint> X-4.671 Y4.671 Z1.485 </infillPoint>)
(<infillPoint> X-3.67 Y5.492 Z1.485 </infillPoint>)
(<infillPoint> X-2.528 Y6.103 Z1.485 </infillPoint>)
(</infillBoundary>)
;M108 R80.0
G1 X-2.45 Y-5.91 Z1.49 F4200.0
G1 X2.51 Y-6.4 Z1.49 F4200.0
G1 F1200.0
G1 E229.622
G1 F4200.0
M101
G1 X15.33 Y-6.4 Z1.49 F4800.0 E230.299
G1 X15.46 Y-6.0 Z1.49 F4800.0 E230.322
G1 X3.31 Y-6.0 Z1.49 F4800.0 E230.963
G1 X3.98 Y-5.6 Z1.49 F4800.0 E231.004
G1 X15.58 Y-5.6 Z1.49 F4800.0 E231.617
G1 X15.7 Y-5.2 Z1.49 F4800.0 E231.639
G1 X4.47 Y-5.2 Z1.49 F4800.0 E232.233
G1 X4.93 Y-4.8 Z1.49 F4800.0 E232.265
G1 X15.82 Y-4.8 Z1.49 F4800.0 E232.84
G1 X15.95 Y-4.4 Z1.49 F4800.0 E232.862
G1 X5.26 Y-4.4 Z1.49 F4800.0 E233.427
G1 X5.58 Y-4.0 Z1.49 F4800.0 E233.454
G1 X16.07 Y-4.0 Z1.49 F4800.0 E234.008
G1 X16.19 Y-3.6 Z1.49 F4800.0 E234.03
G1 X5.85 Y-3.6 Z1.49 F4800.0 E234.577
G1 X6.06 Y-3.2 Z1.49 F4800.0 E234.6
G1 X16.3 Y-3.2 Z1.49 F4800.0 E235.141
G1 X16.34 Y-2.8 Z1.49 F4800.0 E235.163
G1 X6.28 Y-2.8 Z1.49 F4800.0 E235.694
G1 X6.43 Y-2.4 Z1.49 F4800.0 E235.717
G1 X16.38 Y-2.4 Z1.49 F4800.0 E236.242
G1 X16.42 Y-2.0 Z1.49 F4800.0 E236.264
G1 X6.56 Y-2.0 Z1.49 F4800.0 E236.785
G1 X6.68 Y-1.6 Z1.49 F4800.0 E236.807
G1 X16.46 Y-1.6 Z1.49 F4800.0 E237.324
G1 X16.5 Y-1.2 Z1.49 F4800.0 E237.345
G1 X6.77 Y-1.2 Z1.49 F4800.0 E237.859
G1 X6.81 Y-0.8 Z1.49 F4800.0 E237.88
G1 X16.54 Y-0.8 Z1.49 F4800.0 E238.394
G1 X16.58 Y-0.4 Z1.49 F4800.0 E238.415
G1 X6.85 Y-0.4 Z1.49 F4800.0 E238.929
G1 F1200.0
G1 E237.929
G1 F4800.0
M103
G1 X16.62 Y-0.0 Z1.49 F4200.0
G1 F1200.0
G1 E238.929
G1 F4200.0
M101
G1 X6.89 Y-0.0 Z1.49 F4800.0 E239.443
G1 X6.85 Y0.4 Z1.49 F4800.0 E239.464
G1 X16.58 Y0.4 Z1.49 F4800.0 E239.978
G1 X16.54 Y0.8 Z1.49 F4800.0 E239.999
G1 X6.81 Y0.8 Z1.49 F4800.0 E240.513
G1 X6.77 Y1.2 Z1.49 F4800.0 E240.535
G1 X16.5 Y1.2 Z1.49 F4800.0 E241.049
G1 X16.46 Y1.6 Z1.49 F4800.0 E241.07
G1 X6.68 Y1.6 Z1.49 F4800.0 E241.586
G1 X6.56 Y2.0 Z1.49 F4800.0 E241.609
G1 X16.42 Y2.0 Z1.49 F4800.0 E242.13
G1 X16.38 Y2.4 Z1.49 F4800.0 E242.151
G1 X6.43 Y2.4 Z1.49 F4800.0 E242.676
G1 X6.28 Y2.8 Z1.49 F4800.0 E242.699
G1 X16.34 Y2.8 Z1.49 F4800.0 E243.231
G1 X16.3 Y3.2 Z1.49 F4800.0 E243.252
G1 X6.06 Y3.2 Z1.49 F4800.0 E243.793
G1 X5.85 Y3.6 Z1.49 F4800.0 E243.817
G1 X16.19 Y3.6 Z1.49 F4800.0 E244.363
G1 X16.07 Y4.0 Z1.49 F4800.0 E244.385
G1 X5.58 Y4.0 Z1.49 F4800.0 E244.939
G1 X5.26 Y4.4 Z1.49 F4800.0 E244.966
G1 X15.95 Y4.4 Z1.49 F4800.0 E245.531
G1 X15.82 Y4.8 Z1.49 F4800.0 E245.553
G1 X4.93 Y4.8 Z1.49 F4800.0 E246.128
G1 X4.47 Y5.2 Z1.49 F4800.0 E246.161
G1 X15.7 Y5.2 Z1.49 F4800.0 E246.754
G1 X15.58 Y5.6 Z1.49 F4800.0 E246.776
G1 X3.98 Y5.6 Z1.49 F4800.0 E247.389
G1 X3.31 Y6.0 Z1.49 F4800.0 E247.43
G1 X15.46 Y6.0 Z1.49 F4800.0 E248.072
G1 X15.33 Y6.4 Z1.49 F4800.0 E248.094
G1 X2.51 Y6.4 Z1.49 F4800.0 E248.771
G1 X0.89 Y6.8 Z1.49 F4800.0 E248.859
G1 X15.12 Y6.8 Z1.49 F4800.0 E249.611
G1 X14.9 Y7.2 Z1.49 F4800.0 E249.635
G1 X-14.9 Y7.2 Z1.49 F4800.0 E251.209
G1 X-15.12 Y6.8 Z1.49 F4800.0 E251.233
G1 X-0.89 Y6.8 Z1.49 F4800.0 E251.985
G1 F1200.0
G1 E251.311
G1 F4800.0
M103
G1 X-2.51 Y6.4 Z1.49 F4200.0
G1 F1200.0
G1 E251.985
G1 F4200.0
M101
G1 X-15.33 Y6.4 Z1.49 F4800.0 E252.662
G1 X-15.46 Y6.0 Z1.49 F4800.0 E252.684
G1 X-3.31 Y6.0 Z1.49 F4800.0 E253.325
G1 X-3.98 Y5.6 Z1.49 F4800.0 E253.367
G1 X-15.58 Y5.6 Z1.49 F4800.0 E253.979
G1 X-15.7 Y5.2 Z1.49 F4800.0 E254.001
G1 X-4.47 Y5.2 Z1.49 F4800.0 E254.595
G1 X-4.93 Y4.8 Z1.49 F4800.0 E254.627
G1 X-15.82 Y4.8 Z1.49 F4800.0 E255.203
G1 X-15.95 Y4.4 Z1.49 F4800.0 E255.225
G1 X-5.26 Y4.4 Z1.49 F4800.0 E255.789
G1 X-5.58 Y4.0 Z1.49 F4800.0 E255.817
G1 X-16.07 Y4.0 Z1.49 F4800.0 E256.371
G1 X-16.19 Y3.6 Z1.49 F4800.0 E256.393
G1 X-5.85 Y3.6 Z1.49 F4800.0 E256.939
G1 X-6.06 Y3.2 Z1.49 F4800.0 E256.963
G1 X-16.3 Y3.2 Z1.49 F4800.0 E257.504
G1 X-16.34 Y2.8 Z1.49 F4800.0 E257.525
G1 X-6.28 Y2.8 Z1.49 F4800.0 E258.057
G1 X-6.43 Y2.4 Z1.49 F4800.0 E258.079
G1 X-16.38 Y2.4 Z1.49 F4800.0 E258.605
G1 X-16.42 Y2.0 Z1.49 F4800.0 E258.626
G1 X-6.56 Y2.0 Z1.49 F4800.0 E259.147
G1 X-6.68 Y1.6 Z1.49 F4800.0 E259.169
G1 X-16.46 Y1.6 Z1.49 F4800.0 E259.686
G1 X-16.5 Y1.2 Z1.49 F4800.0 E259.707
G1 X-6.77 Y1.2 Z1.49 F4800.0 E260.221
G1 X-6.81 Y0.8 Z1.49 F4800.0 E260.242
G1 X-16.54 Y0.8 Z1.49 F4800.0 E260.756
G1 X-16.58 Y0.4 Z1.49 F4800.0 E260.777
G1 X-6.85 Y0.4 Z1.49 F4800.0 E261.291
G1 X-6.89 Y0.0 Z1.49 F4800.0 E261.313
G1 X-16.62 Y0.0 Z1.49 F4800.0 E261.827
G1 X-16.58 Y-0.4 Z1.49 F4800.0 E261.848
G1 X-6.85 Y-0.4 Z1.49 F4800.0 E262.362
G1 X-6.81 Y-0.8 Z1.49 F4800.0 E262.383
G1 X-16.54 Y-0.8 Z1.49 F4800.0 E262.897
G1 X-16.5 Y-1.2 Z1.49 F4800.0 E262.918
G1 X-6.77 Y-1.2 Z1.49 F4800.0 E263.432
G1 X-6.68 Y-1.6 Z1.49 F4800.0 E263.454
G1 X-16.46 Y-1.6 Z1.49 F4800.0 E263.97
G1 X-16.42 Y-2.0 Z1.49 F4800.0 E263.992
G1 X-6.56 Y-2.0 Z1.49 F4800.0 E264.513
G1 X-6.43 Y-2.4 Z1.49 F4800.0 E264.535
G1 X-16.38 Y-2.4 Z1.49 F4800.0 E265.06
G1 X-16.34 Y-2.8 Z1.49 F4800.0 E265.081
G1 X-6.28 Y-2.8 Z1.49 F4800.0 E265.613
G1 X-6.06 Y-3.2 Z1.49 F4800.0 E265.637
G1 X-16.3 Y-3.2 Z1.49 F4800.0 E266.178
G1 X-16.19 Y-3.6 Z1.49 F4800.0 E266.2
G1 X-5.85 Y-3.6 Z1.49 F4800.0 E266.746
G1 X-5.58 Y-4.0 Z1.49 F4800.0 E266.772
G1 X-16.07 Y-4.0 Z1.49 F4800.0 E267.325
G1 X-15.95 Y-4.4 Z1.49 F4800.0 E267.347
G1 X-5.26 Y-4.4 Z1.49 F4800.0 E267.912
G1 X-4.93 Y-4.8 Z1.49 F4800.0 E267.939
G1 X-15.82 Y-4.8 Z1.49 F4800.0 E268.515
G1 X-15.7 Y-5.2 Z1.49 F4800.0 E268.537
G1 X-4.47 Y-5.2 Z1.49 F4800.0 E269.131
G1 X-3.98 Y-5.6 Z1.49 F4800.0 E269.164
G1 X-15.58 Y-5.6 Z1.49 F4800.0 E269.777
G1 X-15.46 Y-6.0 Z1.49 F4800.0 E269.799
G1 X-3.31 Y-6.0 Z1.49 F4800.0 E270.44
G1 X-2.51 Y-6.4 Z1.49 F4800.0 E270.488
G1 X-15.33 Y-6.4 Z1.49 F4800.0 E271.165
G1 X-15.12 Y-6.8 Z1.49 F4800.0 E271.189
G1 X15.12 Y-6.8 Z1.49 F4800.0 E272.786
G1 X14.9 Y-7.2 Z1.49 F4800.0 E272.809
G1 X-14.9 Y-7.2 Z1.49 F4800.0 E274.384
G1 X-14.69 Y-7.6 Z1.49 F4800.0 E274.408
G1 X14.69 Y-7.6 Z1.49 F4800.0 E275.959
G1 X14.47 Y-8.0 Z1.49 F4800.0 E275.983
G1 X-14.47 Y-8.0 Z1.49 F4800.0 E277.513
G1 X-14.26 Y-8.4 Z1.49 F4800.0 E277.537
G1 X14.26 Y-8.4 Z1.49 F4800.0 E279.043
G1 X14.05 Y-8.8 Z1.49 F4800.0 E279.067
G1 X-14.05 Y-8.8 Z1.49 F4800.0 E280.551
G1 X-13.83 Y-9.2 Z1.49 F4800.0 E280.575
G1 X13.83 Y-9.2 Z1.49 F4800.0 E282.036
G1 X13.51 Y-9.6 Z1.49 F4800.0 E282.063
G1 X-13.51 Y-9.6 Z1.49 F4800.0 E283.491
G1 X-13.19 Y-10.0 Z1.49 F4800.0 E283.519
G1 X13.19 Y-10.0 Z1.49 F4800.0 E284.912
G1 X12.86 Y-10.4 Z1.49 F4800.0 E284.939
G1 X-12.86 Y-10.4 Z1.49 F4800.0 E286.297
G1 X-12.53 Y-10.8 Z1.49 F4800.0 E286.325
G1 X-11.73 Y-10.8 Z1.49 F4800.0 E286.367
G1 F1200.0
G1 E285.904
G1 F4800.0
M103
G1 X-10.27 Y-10.8 Z1.49 F4200.0
G1 F1200.0
G1 E286.367
G1 F4200.0
M101
G1 X12.53 Y-10.8 Z1.49 F4800.0 E287.571
G1 X12.2 Y-11.2 Z1.49 F4800.0 E287.598
G1 X-9.87 Y-11.2 Z1.49 F4800.0 E288.764
G1 X-9.7 Y-11.6 Z1.49 F4800.0 E288.787
G1 X11.87 Y-11.6 Z1.49 F4800.0 E289.927
G1 X11.45 Y-12.0 Z1.49 F4800.0 E289.958
G1 X-9.59 Y-12.0 Z1.49 F4800.0 E291.069
G1 X-9.7 Y-12.4 Z1.49 F4800.0 E291.091
G1 X10.96 Y-12.4 Z1.49 F4800.0 E292.182
G1 X10.47 Y-12.8 Z1.49 F4800.0 E292.215
G1 X-9.87 Y-12.8 Z1.49 F4800.0 E293.29
G1 X-9.98 Y-13.2 Z1.49 F4800.0 E293.312
G1 X9.98 Y-13.2 Z1.49 F4800.0 E294.366
G1 X9.49 Y-13.6 Z1.49 F4800.0 E294.4
G1 X-9.49 Y-13.6 Z1.49 F4800.0 E295.403
G1 X-8.89 Y-14.0 Z1.49 F4800.0 E295.441
G1 X8.89 Y-14.0 Z1.49 F4800.0 E296.38
G1 F1200.0
G1 E296.38
G1 F4800.0
M103
G1 X8.14 Y-14.4 Z1.49 F4200.0
G1 F1200.0
G1 E296.38
G1 F4200.0
M101
G1 X-8.14 Y-14.4 Z1.49 F4800.0 E297.24
G1 F1200.0
G1 E297.24
G1 F4800.0
M103
G1 X-7.39 Y-14.8 Z1.49 F4200.0
G1 F1200.0
G1 E297.24
G1 F4200.0
M101
G1 X-5.22 Y-14.8 Z1.49 F4800.0 E297.354
G1 X-5.69 Y-15.2 Z1.49 F4800.0 E297.386
G1 X-6.64 Y-15.2 Z1.49 F4800.0 E297.437
G1 F1200.0
G1 E296.437
G1 F4800.0
M103
G1 X-3.77 Y-14.8 Z1.49 F4200.0
G1 F1200.0
G1 E297.437
G1 F4200.0
M101
G1 X7.39 Y-14.8 Z1.49 F4800.0 E298.027
G1 F1200.0
G1 E298.027
G1 F4800.0
M103
G1 X6.64 Y-15.2 Z1.49 F4200.0
G1 F1200.0
G1 E298.027
G1 F4200.0
M101
G1 X-3.37 Y-15.2 Z1.49 F4800.0 E298.555
G1 X-3.2 Y-15.6 Z1.49 F4800.0 E298.578
G1 X5.54 Y-15.6 Z1.49 F4800.0 E299.04
G1 F1200.0
G1 E298.663
G1 F4800.0
M103
G1 X4.22 Y-16.0 Z1.49 F4200.0
G1 F1200.0
G1 E299.04
G1 F4200.0
M101
G1 X-3.11 Y-16.0 Z1.49 F4800.0 E299.427
G1 F1200.0
G1 E299.427
G1 F4800.0
M103
G1 X-2.2 Y-16.4 Z1.49 F4200.0
G1 F1200.0
G1 E299.427
G1 F4200.0
M101
G1 X2.2 Y-16.4 Z1.49 F4800.0 E299.659
G1 F1200.0
G1 E298.659
G1 F4800.0
M103
G1 X14.69 Y7.6 Z1.49 F4200.0
G1 F1200.0
G1 E299.659
G1 F4200.0
M101
G1 X-14.69 Y7.6 Z1.49 F4800.0 E301.211
G1 X-14.47 Y8.0 Z1.49 F4800.0 E301.235
G1 X14.47 Y8.0 Z1.49 F4800.0 E302.764
G1 X14.26 Y8.4 Z1.49 F4800.0 E302.788
G1 X-14.26 Y8.4 Z1.49 F4800.0 E304.294
G1 X-14.05 Y8.8 Z1.49 F4800.0 E304.318
G1 X14.05 Y8.8 Z1.49 F4800.0 E305.802
G1 X13.83 Y9.2 Z1.49 F4800.0 E305.826
G1 X-13.83 Y9.2 Z1.49 F4800.0 E307.288
G1 X-13.51 Y9.6 Z1.49 F4800.0 E307.315
G1 X13.51 Y9.6 Z1.49 F4800.0 E308.743
G1 X13.19 Y10.0 Z1.49 F4800.0 E308.77
G1 X-13.19 Y10.0 Z1.49 F4800.0 E310.163
G1 X-12.86 Y10.4 Z1.49 F4800.0 E310.19
G1 X12.86 Y10.4 Z1.49 F4800.0 E311.549
G1 X12.53 Y10.8 Z1.49 F4800.0 E311.576
G1 X-12.53 Y10.8 Z1.49 F4800.0 E312.9
G1 X-12.2 Y11.2 Z1.49 F4800.0 E312.927
G1 X12.2 Y11.2 Z1.49 F4800.0 E314.216
G1 X11.87 Y11.6 Z1.49 F4800.0 E314.243
G1 X-11.87 Y11.6 Z1.49 F4800.0 E315.498
G1 X-11.45 Y12.0 Z1.49 F4800.0 E315.529
G1 X11.45 Y12.0 Z1.49 F4800.0 E316.738
G1 X10.96 Y12.4 Z1.49 F4800.0 E316.771
G1 X-10.96 Y12.4 Z1.49 F4800.0 E317.929
G1 X-10.47 Y12.8 Z1.49 F4800.0 E317.962
G1 X10.47 Y12.8 Z1.49 F4800.0 E319.068
G1 X9.98 Y13.2 Z1.49 F4800.0 E319.101
G1 X-9.98 Y13.2 Z1.49 F4800.0 E320.156
G1 X-9.49 Y13.6 Z1.49 F4800.0 E320.189
G1 X9.49 Y13.6 Z1.49 F4800.0 E321.193
G1 X8.89 Y14.0 Z1.49 F4800.0 E321.231
G1 X-8.89 Y14.0 Z1.49 F4800.0 E322.17
G1 F1200.0
G1 E322.17
G1 F4800.0
M103
G1 X-8.14 Y14.4 Z1.49 F4200.0
G1 F1200.0
G1 E322.17
G1 F4200.0
M101
G1 X8.14 Y14.4 Z1.49 F4800.0 E323.03
G1 F1200.0
G1 E323.03
G1 F4800.0
M103
G1 X7.39 Y14.8 Z1.49 F4200.0
G1 F1200.0
G1 E323.03
G1 F4200.0
M101
G1 X-7.39 Y14.8 Z1.49 F4800.0 E323.81
G1 F1200.0
G1 E323.81
G1 F4800.0
M103
G1 X-6.64 Y15.2 Z1.49 F4200.0
G1 F1200.0
G1 E323.81
G1 F4200.0
M101
G1 X6.64 Y15.2 Z1.49 F4800.0 E324.512
G1 F1200.0
G1 E324.339
G1 F4800.0
M103
G1 X5.54 Y15.6 Z1.49 F4200.0
G1 F1200.0
G1 E324.512
G1 F4200.0
M101
G1 X-5.54 Y15.6 Z1.49 F4800.0 E325.097
G1 F1200.0
G1 E324.72
G1 F4800.0
M103
G1 X-4.22 Y16.0 Z1.49 F4200.0
G1 F1200.0
G1 E325.097
G1 F4200.0
M101
G1 X4.22 Y16.0 Z1.49 F4800.0 E325.543
G1 F1200.0
G1 E324.543
G1 F4800.0
M103
G1 X2.2 Y16.4 Z1.49 F4200.0
G1 F1200.0
G1 E325.543
G1 F4200.0
M101
G1 X-2.2 Y16.4 Z1.49 F4800.0 E325.775
G1 F1200.0
G1 E324.775
G1 F4800.0
M103
(</infill>)
(</nestedRing>)
(</rotation>)
(</layer>)
(<layer> 1.755 )
(<rotation> (6.12323399574e-17+1j) )
(<nestedRing>)
(<boundaryPerimeter>)
(<boundaryPoint> X0.0 Y17.501 Z1.755 </boundaryPoint>)
(<boundaryPoint> X-3.414 Y17.164 Z1.755 </boundaryPoint>)
(<boundaryPoint> X-6.697 Y16.168 Z1.755 </boundaryPoint>)
(<boundaryPoint> X-9.723 Y14.551 Z1.755 </boundaryPoint>)
(<boundaryPoint> X-12.375 Y12.375 Z1.755 </boundaryPoint>)
(<boundaryPoint> X-14.551 Y9.723 Z1.755 </boundaryPoint>)
(<boundaryPoint> X-16.168 Y6.697 Z1.755 </boundaryPoint>)
(<boundaryPoint> X-17.164 Y3.414 Z1.755 </boundaryPoint>)
(<boundaryPoint> X-17.501 Y0.0 Z1.755 </boundaryPoint>)
(<boundaryPoint> X-17.164 Y-3.414 Z1.755 </boundaryPoint>)
(<boundaryPoint> X-16.168 Y-6.697 Z1.755 </boundaryPoint>)
(<boundaryPoint> X-14.551 Y-9.723 Z1.755 </boundaryPoint>)
(<boundaryPoint> X-12.375 Y-12.375 Z1.755 </boundaryPoint>)
(<boundaryPoint> X-9.723 Y-14.551 Z1.755 </boundaryPoint>)
(<boundaryPoint> X-6.697 Y-16.168 Z1.755 </boundaryPoint>)
(<boundaryPoint> X-3.414 Y-17.164 Z1.755 </boundaryPoint>)
(<boundaryPoint> X-0.0 Y-17.501 Z1.755 </boundaryPoint>)
(<boundaryPoint> X3.414 Y-17.164 Z1.755 </boundaryPoint>)
(<boundaryPoint> X6.697 Y-16.168 Z1.755 </boundaryPoint>)
(<boundaryPoint> X9.723 Y-14.551 Z1.755 </boundaryPoint>)
(<boundaryPoint> X12.375 Y-12.375 Z1.755 </boundaryPoint>)
(<boundaryPoint> X14.551 Y-9.723 Z1.755 </boundaryPoint>)
(<boundaryPoint> X16.168 Y-6.697 Z1.755 </boundaryPoint>)
(<boundaryPoint> X17.164 Y-3.414 Z1.755 </boundaryPoint>)
(<boundaryPoint> X17.501 Y-0.0 Z1.755 </boundaryPoint>)
(<boundaryPoint> X17.164 Y3.414 Z1.755 </boundaryPoint>)
(<boundaryPoint> X16.168 Y6.697 Z1.755 </boundaryPoint>)
(<boundaryPoint> X14.551 Y9.723 Z1.755 </boundaryPoint>)
(<boundaryPoint> X12.375 Y12.375 Z1.755 </boundaryPoint>)
(<boundaryPoint> X9.723 Y14.551 Z1.755 </boundaryPoint>)
(<boundaryPoint> X6.697 Y16.168 Z1.755 </boundaryPoint>)
(<boundaryPoint> X3.414 Y17.164 Z1.755 </boundaryPoint>)
(<loop> inner )
G1 X-5.91 Y2.45 Z1.76 F4200.0
G1 X-6.28 Y-1.25 Z1.76 F4200.0
G1 X-4.49 Y-4.82 Z1.76 F4200.0
G1 F1200.0
G1 E325.775
G1 F4200.0
M101
G1 X-4.67 Y-4.67 Z1.76 F4800.0 E325.788
G1 X-5.49 Y-3.67 Z1.76 F4800.0 E325.856
G1 X-6.1 Y-2.53 Z1.76 F4800.0 E325.924
G1 X-6.48 Y-1.29 Z1.76 F4800.0 E325.993
G1 X-6.61 Y0.0 Z1.76 F4800.0 E326.061
G1 X-6.48 Y1.29 Z1.76 F4800.0 E326.13
G1 X-6.1 Y2.53 Z1.76 F4800.0 E326.198
G1 X-5.49 Y3.67 Z1.76 F4800.0 E326.266
G1 X-4.67 Y4.67 Z1.76 F4800.0 E326.335
G1 X-3.67 Y5.49 Z1.76 F4800.0 E326.403
G1 X-2.53 Y6.1 Z1.76 F4800.0 E326.472
G1 X-1.29 Y6.48 Z1.76 F4800.0 E326.54
G1 X0.0 Y6.61 Z1.76 F4800.0 E326.608
G1 X1.29 Y6.48 Z1.76 F4800.0 E326.677
G1 X2.53 Y6.1 Z1.76 F4800.0 E326.745
G1 X3.67 Y5.49 Z1.76 F4800.0 E326.814
G1 X4.67 Y4.67 Z1.76 F4800.0 E326.882
G1 X5.49 Y3.67 Z1.76 F4800.0 E326.95
G1 X6.1 Y2.53 Z1.76 F4800.0 E327.019
G1 X6.48 Y1.29 Z1.76 F4800.0 E327.087
G1 X6.61 Y-0.0 Z1.76 F4800.0 E327.156
G1 X6.48 Y-1.29 Z1.76 F4800.0 E327.224
G1 X6.1 Y-2.53 Z1.76 F4800.0 E327.293
G1 X5.49 Y-3.67 Z1.76 F4800.0 E327.361
G1 X4.67 Y-4.67 Z1.76 F4800.0 E327.429
G1 X3.67 Y-5.49 Z1.76 F4800.0 E327.498
G1 X2.53 Y-6.1 Z1.76 F4800.0 E327.566
G1 X1.29 Y-6.48 Z1.76 F4800.0 E327.635
G1 X-0.0 Y-6.61 Z1.76 F4800.0 E327.703
G1 X-1.29 Y-6.48 Z1.76 F4800.0 E327.771
G1 X-2.53 Y-6.1 Z1.76 F4800.0 E327.84
G1 X-3.67 Y-5.49 Z1.76 F4800.0 E327.908
G1 X-4.49 Y-4.82 Z1.76 F4800.0 E327.964
G1 F1200.0
G1 E326.964
G1 F4800.0
M103
(</loop>)
(<loop> outer )
G1 X-10.67 Y-10.96 Z1.76 F4200.0
G1 F1200.0
G1 E327.964
G1 F4200.0
M101
G1 X-10.44 Y-11.03 Z1.76 F4800.0 E327.977
G1 X-10.03 Y-11.44 Z1.76 F4800.0 E328.007
G1 X-9.88 Y-12.0 Z1.76 F4800.0 E328.038
G1 X-10.03 Y-12.56 Z1.76 F4800.0 E328.069
G1 X-10.31 Y-12.84 Z1.76 F4800.0 E328.089
G1 X-10.44 Y-13.18 Z1.76 F4800.0 E328.109
G1 X-9.39 Y-14.05 Z1.76 F4800.0 E328.181
G1 X-6.47 Y-15.61 Z1.76 F4800.0 E328.356
G1 X-6.04 Y-15.74 Z1.76 F4800.0 E328.38
G1 X-5.36 Y-15.33 Z1.76 F4800.0 E328.422
G1 X-5.06 Y-15.03 Z1.76 F4800.0 E328.444
G1 X-4.5 Y-14.88 Z1.76 F4800.0 E328.475
G1 X-3.94 Y-15.03 Z1.76 F4800.0 E328.506
G1 X-3.53 Y-15.44 Z1.76 F4800.0 E328.536
G1 X-3.38 Y-16.0 Z1.76 F4800.0 E328.567
G1 X-3.45 Y-16.26 Z1.76 F4800.0 E328.581
G1 X-3.17 Y-16.59 Z1.76 F4800.0 E328.603
G1 X0.0 Y-16.9 Z1.76 F4800.0 E328.772
G1 X3.3 Y-16.57 Z1.76 F4800.0 E328.947
G1 X6.47 Y-15.61 Z1.76 F4800.0 E329.122
G1 X9.39 Y-14.05 Z1.76 F4800.0 E329.297
G1 X11.95 Y-11.95 Z1.76 F4800.0 E329.472
G1 X14.05 Y-9.39 Z1.76 F4800.0 E329.647
G1 X15.61 Y-6.47 Z1.76 F4800.0 E329.822
G1 X16.57 Y-3.3 Z1.76 F4800.0 E329.997
G1 X16.9 Y0.0 Z1.76 F4800.0 E330.172
G1 X16.57 Y3.3 Z1.76 F4800.0 E330.347
G1 X15.61 Y6.47 Z1.76 F4800.0 E330.522
G1 X14.05 Y9.39 Z1.76 F4800.0 E330.697
G1 X11.95 Y11.95 Z1.76 F4800.0 E330.872
G1 X9.39 Y14.05 Z1.76 F4800.0 E331.047
G1 X6.47 Y15.61 Z1.76 F4800.0 E331.222
G1 X3.3 Y16.57 Z1.76 F4800.0 E331.397
G1 X-0.0 Y16.9 Z1.76 F4800.0 E331.572
G1 X-3.3 Y16.57 Z1.76 F4800.0 E331.747
G1 X-6.47 Y15.61 Z1.76 F4800.0 E331.922
G1 X-9.39 Y14.05 Z1.76 F4800.0 E332.097
G1 X-11.95 Y11.95 Z1.76 F4800.0 E332.272
G1 X-14.05 Y9.39 Z1.76 F4800.0 E332.447
G1 X-15.61 Y6.47 Z1.76 F4800.0 E332.622
G1 X-16.57 Y3.3 Z1.76 F4800.0 E332.797
G1 X-16.9 Y-0.0 Z1.76 F4800.0 E332.971
G1 X-16.57 Y-3.3 Z1.76 F4800.0 E333.146
G1 X-15.61 Y-6.47 Z1.76 F4800.0 E333.321
G1 X-14.05 Y-9.39 Z1.76 F4800.0 E333.496
G1 X-12.2 Y-11.65 Z1.76 F4800.0 E333.651
G1 X-11.56 Y-11.03 Z1.76 F4800.0 E333.698
G1 X-11.0 Y-10.88 Z1.76 F4800.0 E333.728
G1 X-10.67 Y-10.96 Z1.76 F4800.0 E333.746
G1 F1200.0
G1 E332.746
G1 F4800.0
M103
(</loop>)
(<edgePath>)
;M108 R40.0
G1 X-5.27 Y-16.45 Z1.76 F4200.0
G1 X-4.94 Y-16.77 Z1.76 F4200.0
G1 X-4.5 Y-16.89 Z1.76 F4200.0
G1 X-4.22 Y-16.84 Z1.76 F4200.0
G1 X-3.93 Y-16.8 Z1.76 F4200.0
G1 F1200.0
G1 E333.746
G1 F4200.0
M101
G1 X-3.38 Y-16.97 Z1.76 F2400.0 E333.777
G1 X0.0 Y-17.3 Z1.76 F2400.0 E333.956
G1 X3.38 Y-16.97 Z1.76 F2400.0 E334.135
G1 X6.62 Y-15.98 Z1.76 F2400.0 E334.314
G1 X9.61 Y-14.38 Z1.76 F2400.0 E334.494
G1 X12.23 Y-12.23 Z1.76 F2400.0 E334.673
G1 X14.38 Y-9.61 Z1.76 F2400.0 E334.852
G1 X15.98 Y-6.62 Z1.76 F2400.0 E335.031
G1 X16.97 Y-3.38 Z1.76 F2400.0 E335.21
G1 X17.3 Y0.0 Z1.76 F2400.0 E335.389
G1 X16.97 Y3.38 Z1.76 F2400.0 E335.568
G1 X15.98 Y6.62 Z1.76 F2400.0 E335.748
G1 X14.38 Y9.61 Z1.76 F2400.0 E335.927
G1 X12.23 Y12.23 Z1.76 F2400.0 E336.106
G1 X9.61 Y14.38 Z1.76 F2400.0 E336.285
G1 X6.62 Y15.98 Z1.76 F2400.0 E336.464
G1 X3.38 Y16.97 Z1.76 F2400.0 E336.643
G1 X-0.0 Y17.3 Z1.76 F2400.0 E336.822
G1 X-3.38 Y16.97 Z1.76 F2400.0 E337.002
G1 X-6.62 Y15.98 Z1.76 F2400.0 E337.181
G1 X-9.61 Y14.38 Z1.76 F2400.0 E337.36
G1 X-12.23 Y12.23 Z1.76 F2400.0 E337.539
G1 X-14.38 Y9.61 Z1.76 F2400.0 E337.718
G1 X-15.98 Y6.62 Z1.76 F2400.0 E337.897
G1 X-16.97 Y3.38 Z1.76 F2400.0 E338.076
G1 X-17.3 Y-0.0 Z1.76 F2400.0 E338.256
G1 X-16.97 Y-3.38 Z1.76 F2400.0 E338.435
G1 X-15.98 Y-6.62 Z1.76 F2400.0 E338.614
G1 X-14.38 Y-9.61 Z1.76 F2400.0 E338.793
G1 X-12.23 Y-12.23 Z1.76 F2400.0 E338.972
G1 X-11.67 Y-12.7 Z1.76 F2400.0 E339.011
G1 F1200.0
G1 E339.011
G1 F2400.0
M103
G1 X-11.45 Y-12.88 Z1.76 F4200.0
G1 F1200.0
G1 E339.011
G1 F4200.0
M101
G1 X-9.61 Y-14.38 Z1.76 F2400.0 E339.136
G1 X-6.62 Y-15.98 Z1.76 F2400.0 E339.316
G1 X-5.4 Y-16.35 Z1.76 F2400.0 E339.383
G1 F1200.0
G1 E339.383
G1 F2400.0
M103
(</edgePath>)
(</boundaryPerimeter>)
(<nestedRing>)
(<boundaryPerimeter>)
(<boundaryPoint> X-4.064 Y-15.751 Z1.755 </boundaryPoint>)
(<boundaryPoint> X-3.997 Y-16.002 Z1.755 </boundaryPoint>)
(<boundaryPoint> X-4.064 Y-16.252 Z1.755 </boundaryPoint>)
(<boundaryPoint> X-4.247 Y-16.436 Z1.755 </boundaryPoint>)
(<boundaryPoint> X-4.498 Y-16.503 Z1.755 </boundaryPoint>)
(<boundaryPoint> X-4.748 Y-16.436 Z1.755 </boundaryPoint>)
(<boundaryPoint> X-4.932 Y-16.252 Z1.755 </boundaryPoint>)
(<boundaryPoint> X-4.999 Y-16.002 Z1.755 </boundaryPoint>)
(<boundaryPoint> X-4.932 Y-15.751 Z1.755 </boundaryPoint>)
(<boundaryPoint> X-4.748 Y-15.568 Z1.755 </boundaryPoint>)
(<boundaryPoint> X-4.498 Y-15.501 Z1.755 </boundaryPoint>)
(<boundaryPoint> X-4.247 Y-15.568 Z1.755 </boundaryPoint>)
(<edge> inner )
G1 X-4.94 Y-16.52 Z1.76 F4200.0
G1 F1200.0
G1 E339.383
G1 F4200.0
M101
G1 X-5.11 Y-16.36 Z1.76 F2400.0 E339.395
G1 X-5.21 Y-16.0 Z1.76 F2400.0 E339.415
G1 X-5.11 Y-15.65 Z1.76 F2400.0 E339.434
G1 X-4.85 Y-15.39 Z1.76 F2400.0 E339.454
G1 X-4.5 Y-15.29 Z1.76 F2400.0 E339.473
G1 X-4.14 Y-15.39 Z1.76 F2400.0 E339.492
G1 X-3.89 Y-15.65 Z1.76 F2400.0 E339.512
G1 X-3.79 Y-16.0 Z1.76 F2400.0 E339.531
G1 X-3.89 Y-16.36 Z1.76 F2400.0 E339.55
G1 X-4.14 Y-16.61 Z1.76 F2400.0 E339.57
G1 X-4.5 Y-16.71 Z1.76 F2400.0 E339.589
G1 X-4.85 Y-16.61 Z1.76 F2400.0 E339.608
G1 X-4.94 Y-16.52 Z1.76 F2400.0 E339.615
G1 F1200.0
G1 E338.615
G1 F2400.0
M103
(</edge>)
(</boundaryPerimeter>)
(</nestedRing>)
(<nestedRing>)
(<boundaryPerimeter>)
(<boundaryPoint> X-10.501 Y-11.998 Z1.755 </boundaryPoint>)
(<boundaryPoint> X-10.568 Y-12.249 Z1.755 </boundaryPoint>)
(<boundaryPoint> X-10.752 Y-12.432 Z1.755 </boundaryPoint>)
(<boundaryPoint> X-11.002 Y-12.499 Z1.755 </boundaryPoint>)
(<boundaryPoint> X-11.253 Y-12.432 Z1.755 </boundaryPoint>)
(<boundaryPoint> X-11.436 Y-12.249 Z1.755 </boundaryPoint>)
(<boundaryPoint> X-11.503 Y-11.998 Z1.755 </boundaryPoint>)
(<boundaryPoint> X-11.436 Y-11.748 Z1.755 </boundaryPoint>)
(<boundaryPoint> X-11.253 Y-11.564 Z1.755 </boundaryPoint>)
(<boundaryPoint> X-11.002 Y-11.497 Z1.755 </boundaryPoint>)
(<boundaryPoint> X-10.752 Y-11.564 Z1.755 </boundaryPoint>)
(<boundaryPoint> X-10.568 Y-11.748 Z1.755 </boundaryPoint>)
(<edge> inner )
G1 X-10.33 Y-12.12 Z1.76 F4200.0
G1 F1200.0
G1 E339.615
G1 F4200.0
M101
G1 X-10.39 Y-12.35 Z1.76 F2400.0 E339.628
G1 X-10.65 Y-12.61 Z1.76 F2400.0 E339.647
G1 X-11.0 Y-12.71 Z1.76 F2400.0 E339.666
G1 X-11.36 Y-12.61 Z1.76 F2400.0 E339.686
G1 X-11.62 Y-12.35 Z1.76 F2400.0 E339.705
G1 X-11.71 Y-12.0 Z1.76 F2400.0 E339.724
G1 X-11.62 Y-11.65 Z1.76 F2400.0 E339.744
G1 X-11.36 Y-11.39 Z1.76 F2400.0 E339.763
G1 X-11.0 Y-11.29 Z1.76 F2400.0 E339.783
G1 X-10.65 Y-11.39 Z1.76 F2400.0 E339.802
G1 X-10.39 Y-11.64 Z1.76 F2400.0 E339.821
G1 X-10.29 Y-12.0 Z1.76 F2400.0 E339.841
G1 X-10.33 Y-12.12 Z1.76 F2400.0 E339.847
G1 F1200.0
G1 E338.847
G1 F2400.0
M103
(</edge>)
(</boundaryPerimeter>)
(</nestedRing>)
(<nestedRing>)
(<boundaryPerimeter>)
(<boundaryPoint> X-1.171 Y5.888 Z1.755 </boundaryPoint>)
(<boundaryPoint> X0.0 Y6.003 Z1.755 </boundaryPoint>)
(<boundaryPoint> X1.171 Y5.888 Z1.755 </boundaryPoint>)
(<boundaryPoint> X2.297 Y5.546 Z1.755 </boundaryPoint>)
(<boundaryPoint> X3.335 Y4.991 Z1.755 </boundaryPoint>)
(<boundaryPoint> X4.245 Y4.245 Z1.755 </boundaryPoint>)
(<boundaryPoint> X4.991 Y3.335 Z1.755 </boundaryPoint>)
(<boundaryPoint> X5.546 Y2.297 Z1.755 </boundaryPoint>)
(<boundaryPoint> X5.888 Y1.171 Z1.755 </boundaryPoint>)
(<boundaryPoint> X6.003 Y-0.0 Z1.755 </boundaryPoint>)
(<boundaryPoint> X5.888 Y-1.171 Z1.755 </boundaryPoint>)
(<boundaryPoint> X5.546 Y-2.297 Z1.755 </boundaryPoint>)
(<boundaryPoint> X4.991 Y-3.335 Z1.755 </boundaryPoint>)
(<boundaryPoint> X4.245 Y-4.245 Z1.755 </boundaryPoint>)
(<boundaryPoint> X3.335 Y-4.991 Z1.755 </boundaryPoint>)
(<boundaryPoint> X2.297 Y-5.546 Z1.755 </boundaryPoint>)
(<boundaryPoint> X1.171 Y-5.888 Z1.755 </boundaryPoint>)
(<boundaryPoint> X-0.0 Y-6.003 Z1.755 </boundaryPoint>)
(<boundaryPoint> X-1.171 Y-5.888 Z1.755 </boundaryPoint>)
(<boundaryPoint> X-2.297 Y-5.546 Z1.755 </boundaryPoint>)
(<boundaryPoint> X-3.335 Y-4.991 Z1.755 </boundaryPoint>)
(<boundaryPoint> X-4.245 Y-4.245 Z1.755 </boundaryPoint>)
(<boundaryPoint> X-4.991 Y-3.335 Z1.755 </boundaryPoint>)
(<boundaryPoint> X-5.546 Y-2.297 Z1.755 </boundaryPoint>)
(<boundaryPoint> X-5.888 Y-1.171 Z1.755 </boundaryPoint>)
(<boundaryPoint> X-6.003 Y0.0 Z1.755 </boundaryPoint>)
(<boundaryPoint> X-5.888 Y1.171 Z1.755 </boundaryPoint>)
(<boundaryPoint> X-5.546 Y2.297 Z1.755 </boundaryPoint>)
(<boundaryPoint> X-4.991 Y3.335 Z1.755 </boundaryPoint>)
(<boundaryPoint> X-4.245 Y4.245 Z1.755 </boundaryPoint>)
(<boundaryPoint> X-3.335 Y4.991 Z1.755 </boundaryPoint>)
(<boundaryPoint> X-2.297 Y5.546 Z1.755 </boundaryPoint>)
(<edge> inner )
G1 X-3.88 Y-4.8 Z1.76 F4200.0
G1 F1200.0
G1 E339.847
G1 F4200.0
M101
G1 X-4.07 Y-4.65 Z1.76 F2400.0 E339.86
G1 X-4.39 Y-4.39 Z1.76 F2400.0 E339.882
G1 X-5.16 Y-3.45 Z1.76 F2400.0 E339.946
G1 X-5.73 Y-2.37 Z1.76 F2400.0 E340.01
G1 X-6.09 Y-1.21 Z1.76 F2400.0 E340.075
G1 X-6.2 Y0.0 Z1.76 F2400.0 E340.139
G1 X-6.09 Y1.21 Z1.76 F2400.0 E340.203
G1 X-5.73 Y2.37 Z1.76 F2400.0 E340.267
G1 X-5.16 Y3.45 Z1.76 F2400.0 E340.332
G1 X-4.39 Y4.39 Z1.76 F2400.0 E340.396
G1 X-3.45 Y5.16 Z1.76 F2400.0 E340.46
G1 X-2.37 Y5.73 Z1.76 F2400.0 E340.524
G1 X-1.21 Y6.09 Z1.76 F2400.0 E340.589
G1 X0.0 Y6.2 Z1.76 F2400.0 E340.653
G1 X1.21 Y6.09 Z1.76 F2400.0 E340.717
G1 X2.37 Y5.73 Z1.76 F2400.0 E340.781
G1 X3.45 Y5.16 Z1.76 F2400.0 E340.846
G1 X4.39 Y4.39 Z1.76 F2400.0 E340.91
G1 X5.16 Y3.45 Z1.76 F2400.0 E340.974
G1 X5.73 Y2.37 Z1.76 F2400.0 E341.038
G1 X6.09 Y1.21 Z1.76 F2400.0 E341.102
G1 X6.2 Y-0.0 Z1.76 F2400.0 E341.167
G1 X6.09 Y-1.21 Z1.76 F2400.0 E341.231
G1 X5.73 Y-2.37 Z1.76 F2400.0 E341.295
G1 X5.16 Y-3.45 Z1.76 F2400.0 E341.359
G1 X4.39 Y-4.39 Z1.76 F2400.0 E341.424
G1 X3.45 Y-5.16 Z1.76 F2400.0 E341.488
G1 X2.37 Y-5.73 Z1.76 F2400.0 E341.552
G1 X1.21 Y-6.09 Z1.76 F2400.0 E341.616
G1 X-0.0 Y-6.2 Z1.76 F2400.0 E341.681
G1 X-1.21 Y-6.09 Z1.76 F2400.0 E341.745
G1 X-2.37 Y-5.73 Z1.76 F2400.0 E341.809
G1 X-3.45 Y-5.16 Z1.76 F2400.0 E341.873
G1 X-3.88 Y-4.8 Z1.76 F2400.0 E341.903
G1 F1200.0
G1 E340.903
G1 F2400.0
M103
(</edge>)
(</boundaryPerimeter>)
(</nestedRing>)
(<infill>)
(<infillBoundary>)
(<infillPoint> X-0.0 Y16.898 Z1.755 </infillPoint>)
(<infillPoint> X-3.296 Y16.573 Z1.755 </infillPoint>)
(<infillPoint> X-6.466 Y15.611 Z1.755 </infillPoint>)
(<infillPoint> X-9.388 Y14.05 Z1.755 </infillPoint>)
(<infillPoint> X-11.949 Y11.949 Z1.755 </infillPoint>)
(<infillPoint> X-14.05 Y9.388 Z1.755 </infillPoint>)
(<infillPoint> X-15.611 Y6.466 Z1.755 </infillPoint>)
(<infillPoint> X-16.573 Y3.296 Z1.755 </infillPoint>)
(<infillPoint> X-16.898 Y-0.0 Z1.755 </infillPoint>)
(<infillPoint> X-16.573 Y-3.296 Z1.755 </infillPoint>)
(<infillPoint> X-15.611 Y-6.466 Z1.755 </infillPoint>)
(<infillPoint> X-14.05 Y-9.388 Z1.755 </infillPoint>)
(<infillPoint> X-12.197 Y-11.646 Z1.755 </infillPoint>)
(<infillPoint> X-11.564 Y-11.026 Z1.755 </infillPoint>)
(<infillPoint> X-11.002 Y-10.876 Z1.755 </infillPoint>)
(<infillPoint> X-10.441 Y-11.026 Z1.755 </infillPoint>)
(<infillPoint> X-10.03 Y-11.437 Z1.755 </infillPoint>)
(<infillPoint> X-9.88 Y-11.998 Z1.755 </infillPoint>)
(<infillPoint> X-10.03 Y-12.56 Z1.755 </infillPoint>)
(<infillPoint> X-10.307 Y-12.836 Z1.755 </infillPoint>)
(<infillPoint> X-10.444 Y-13.184 Z1.755 </infillPoint>)
(<infillPoint> X-9.388 Y-14.05 Z1.755 </infillPoint>)
(<infillPoint> X-6.466 Y-15.611 Z1.755 </infillPoint>)
(<infillPoint> X-6.036 Y-15.742 Z1.755 </infillPoint>)
(<infillPoint> X-5.36 Y-15.33 Z1.755 </infillPoint>)
(<infillPoint> X-5.058 Y-15.03 Z1.755 </infillPoint>)
(<infillPoint> X-4.498 Y-14.88 Z1.755 </infillPoint>)
(<infillPoint> X-3.937 Y-15.03 Z1.755 </infillPoint>)
(<infillPoint> X-3.526 Y-15.441 Z1.755 </infillPoint>)
(<infillPoint> X-3.376 Y-16.002 Z1.755 </infillPoint>)
(<infillPoint> X-3.445 Y-16.258 Z1.755 </infillPoint>)
(<infillPoint> X-3.172 Y-16.585 Z1.755 </infillPoint>)
(<infillPoint> X0.0 Y-16.898 Z1.755 </infillPoint>)
(<infillPoint> X3.296 Y-16.573 Z1.755 </infillPoint>)
(<infillPoint> X6.466 Y-15.611 Z1.755 </infillPoint>)
(<infillPoint> X9.388 Y-14.05 Z1.755 </infillPoint>)
(<infillPoint> X11.949 Y-11.949 Z1.755 </infillPoint>)
(<infillPoint> X14.05 Y-9.388 Z1.755 </infillPoint>)
(<infillPoint> X15.611 Y-6.466 Z1.755 </infillPoint>)
(<infillPoint> X16.573 Y-3.296 Z1.755 </infillPoint>)
(<infillPoint> X16.898 Y0.0 Z1.755 </infillPoint>)
(<infillPoint> X16.573 Y3.296 Z1.755 </infillPoint>)
(<infillPoint> X15.611 Y6.466 Z1.755 </infillPoint>)
(<infillPoint> X14.05 Y9.388 Z1.755 </infillPoint>)
(<infillPoint> X11.949 Y11.949 Z1.755 </infillPoint>)
(<infillPoint> X9.388 Y14.05 Z1.755 </infillPoint>)
(<infillPoint> X6.466 Y15.611 Z1.755 </infillPoint>)
(<infillPoint> X3.296 Y16.573 Z1.755 </infillPoint>)
(</infillBoundary>)
(<infillBoundary>)
(<infillPoint> X-1.289 Y6.479 Z1.755 </infillPoint>)
(<infillPoint> X0.0 Y6.606 Z1.755 </infillPoint>)
(<infillPoint> X1.289 Y6.479 Z1.755 </infillPoint>)
(<infillPoint> X2.528 Y6.103 Z1.755 </infillPoint>)
(<infillPoint> X3.67 Y5.492 Z1.755 </infillPoint>)
(<infillPoint> X4.671 Y4.671 Z1.755 </infillPoint>)
(<infillPoint> X5.492 Y3.67 Z1.755 </infillPoint>)
(<infillPoint> X6.103 Y2.528 Z1.755 </infillPoint>)
(<infillPoint> X6.479 Y1.289 Z1.755 </infillPoint>)
(<infillPoint> X6.606 Y-0.0 Z1.755 </infillPoint>)
(<infillPoint> X6.479 Y-1.289 Z1.755 </infillPoint>)
(<infillPoint> X6.103 Y-2.528 Z1.755 </infillPoint>)
(<infillPoint> X5.492 Y-3.67 Z1.755 </infillPoint>)
(<infillPoint> X4.671 Y-4.671 Z1.755 </infillPoint>)
(<infillPoint> X3.67 Y-5.492 Z1.755 </infillPoint>)
(<infillPoint> X2.528 Y-6.103 Z1.755 </infillPoint>)
(<infillPoint> X1.289 Y-6.479 Z1.755 </infillPoint>)
(<infillPoint> X-0.0 Y-6.606 Z1.755 </infillPoint>)
(<infillPoint> X-1.289 Y-6.479 Z1.755 </infillPoint>)
(<infillPoint> X-2.528 Y-6.103 Z1.755 </infillPoint>)
(<infillPoint> X-3.67 Y-5.492 Z1.755 </infillPoint>)
(<infillPoint> X-4.671 Y-4.671 Z1.755 </infillPoint>)
(<infillPoint> X-5.492 Y-3.67 Z1.755 </infillPoint>)
(<infillPoint> X-6.103 Y-2.528 Z1.755 </infillPoint>)
(<infillPoint> X-6.479 Y-1.289 Z1.755 </infillPoint>)
(<infillPoint> X-6.606 Y0.0 Z1.755 </infillPoint>)
(<infillPoint> X-6.479 Y1.289 Z1.755 </infillPoint>)
(<infillPoint> X-6.103 Y2.528 Z1.755 </infillPoint>)
(<infillPoint> X-5.492 Y3.67 Z1.755 </infillPoint>)
(<infillPoint> X-4.671 Y4.671 Z1.755 </infillPoint>)
(<infillPoint> X-3.67 Y5.492 Z1.755 </infillPoint>)
(<infillPoint> X-2.528 Y6.103 Z1.755 </infillPoint>)
(</infillBoundary>)
;M108 R80.0
G1 X-6.4 Y-2.51 Z1.76 F4200.0
G1 F1200.0
G1 E341.903
G1 F4200.0
M101
G1 X-6.4 Y-15.33 Z1.76 F4800.0 E342.58
G1 X-6.0 Y-15.39 Z1.76 F4800.0 E342.602
G1 X-6.0 Y-3.31 Z1.76 F4800.0 E343.24
G1 X-5.6 Y-3.98 Z1.76 F4800.0 E343.281
G1 X-5.6 Y-15.15 Z1.76 F4800.0 E343.871
G1 X-5.2 Y-14.78 Z1.76 F4800.0 E343.9
G1 X-5.2 Y-4.47 Z1.76 F4800.0 E344.444
G1 X-4.8 Y-4.93 Z1.76 F4800.0 E344.476
G1 X-4.8 Y-14.67 Z1.76 F4800.0 E344.991
G1 X-4.4 Y-14.62 Z1.76 F4800.0 E345.012
G1 X-4.4 Y-5.26 Z1.76 F4800.0 E345.507
G1 X-4.0 Y-5.58 Z1.76 F4800.0 E345.534
G1 X-4.0 Y-14.72 Z1.76 F4800.0 E346.017
G1 X-3.6 Y-14.97 Z1.76 F4800.0 E346.042
G1 X-3.6 Y-5.85 Z1.76 F4800.0 E346.524
G1 X-3.2 Y-6.06 Z1.76 F4800.0 E346.548
G1 X-3.2 Y-15.61 Z1.76 F4800.0 E347.052
G1 X-2.8 Y-16.34 Z1.76 F4800.0 E347.096
G1 X-2.8 Y-6.28 Z1.76 F4800.0 E347.628
G1 X-2.4 Y-6.43 Z1.76 F4800.0 E347.65
G1 X-2.4 Y-16.38 Z1.76 F4800.0 E348.176
G1 X-2.0 Y-16.42 Z1.76 F4800.0 E348.197
G1 X-2.0 Y-6.56 Z1.76 F4800.0 E348.718
G1 X-1.6 Y-6.68 Z1.76 F4800.0 E348.74
G1 X-1.6 Y-16.46 Z1.76 F4800.0 E349.257
G1 X-1.2 Y-16.5 Z1.76 F4800.0 E349.278
G1 X-1.2 Y-6.77 Z1.76 F4800.0 E349.792
G1 X-0.8 Y-6.81 Z1.76 F4800.0 E349.813
G1 X-0.8 Y-16.54 Z1.76 F4800.0 E350.327
G1 X-0.4 Y-16.58 Z1.76 F4800.0 E350.348
G1 X-0.4 Y-6.85 Z1.76 F4800.0 E350.862
G1 F1200.0
G1 E349.862
G1 F4800.0
M103
G1 X1.25 Y-6.28 Z1.76 F4200.0
G1 X4.53 Y-4.53 Z1.76 F4200.0
G1 X6.28 Y-1.25 Z1.76 F4200.0
G1 X6.0 Y3.31 Z1.76 F4200.0
G1 F1200.0
G1 E350.862
G1 F4200.0
M101
G1 X6.0 Y15.46 Z1.76 F4800.0 E351.504
G1 X5.6 Y15.58 Z1.76 F4800.0 E351.526
G1 X5.6 Y3.98 Z1.76 F4800.0 E352.139
G1 X5.2 Y4.47 Z1.76 F4800.0 E352.172
G1 X5.2 Y15.7 Z1.76 F4800.0 E352.766
G1 X4.8 Y15.82 Z1.76 F4800.0 E352.788
G1 X4.8 Y4.93 Z1.76 F4800.0 E353.363
G1 X4.4 Y5.26 Z1.76 F4800.0 E353.391
G1 X4.4 Y15.95 Z1.76 F4800.0 E353.955
G1 X4.0 Y16.07 Z1.76 F4800.0 E353.977
G1 X4.0 Y5.58 Z1.76 F4800.0 E354.531
G1 X3.6 Y5.85 Z1.76 F4800.0 E354.556
G1 X3.6 Y16.19 Z1.76 F4800.0 E355.103
G1 X3.2 Y16.3 Z1.76 F4800.0 E355.125
G1 X3.2 Y6.06 Z1.76 F4800.0 E355.666
G1 X2.8 Y6.28 Z1.76 F4800.0 E355.69
G1 X2.8 Y16.34 Z1.76 F4800.0 E356.221
G1 X2.4 Y16.38 Z1.76 F4800.0 E356.243
G1 X2.4 Y6.43 Z1.76 F4800.0 E356.768
G1 X2.0 Y6.56 Z1.76 F4800.0 E356.79
G1 X2.0 Y16.42 Z1.76 F4800.0 E357.311
G1 X1.6 Y16.46 Z1.76 F4800.0 E357.332
G1 X1.6 Y6.68 Z1.76 F4800.0 E357.849
G1 X1.2 Y6.77 Z1.76 F4800.0 E357.871
G1 X1.2 Y16.5 Z1.76 F4800.0 E358.385
G1 X0.8 Y16.54 Z1.76 F4800.0 E358.406
G1 X0.8 Y6.81 Z1.76 F4800.0 E358.92
G1 X0.4 Y6.85 Z1.76 F4800.0 E358.941
G1 X0.4 Y16.58 Z1.76 F4800.0 E359.455
G1 X0.0 Y16.62 Z1.76 F4800.0 E359.476
G1 X0.0 Y6.89 Z1.76 F4800.0 E359.99
G1 X-0.4 Y6.85 Z1.76 F4800.0 E360.011
G1 X-0.4 Y16.58 Z1.76 F4800.0 E360.525
G1 X-0.8 Y16.54 Z1.76 F4800.0 E360.547
G1 X-0.8 Y6.81 Z1.76 F4800.0 E361.06
G1 X-1.2 Y6.77 Z1.76 F4800.0 E361.082
G1 X-1.2 Y16.5 Z1.76 F4800.0 E361.596
G1 X-1.6 Y16.46 Z1.76 F4800.0 E361.617
G1 X-1.6 Y6.68 Z1.76 F4800.0 E362.134
G1 X-2.0 Y6.56 Z1.76 F4800.0 E362.156
G1 X-2.0 Y16.42 Z1.76 F4800.0 E362.677
G1 X-2.4 Y16.38 Z1.76 F4800.0 E362.698
G1 X-2.4 Y6.43 Z1.76 F4800.0 E363.223
G1 X-2.8 Y6.28 Z1.76 F4800.0 E363.246
G1 X-2.8 Y16.34 Z1.76 F4800.0 E363.778
G1 X-3.2 Y16.3 Z1.76 F4800.0 E363.799
G1 X-3.2 Y6.06 Z1.76 F4800.0 E364.34
G1 X-3.6 Y5.85 Z1.76 F4800.0 E364.364
G1 X-3.6 Y16.19 Z1.76 F4800.0 E364.91
G1 X-4.0 Y16.07 Z1.76 F4800.0 E364.932
G1 X-4.0 Y5.58 Z1.76 F4800.0 E365.486
G1 X-4.4 Y5.26 Z1.76 F4800.0 E365.513
G1 X-4.4 Y15.95 Z1.76 F4800.0 E366.078
G1 X-4.8 Y15.82 Z1.76 F4800.0 E366.1
G1 X-4.8 Y4.93 Z1.76 F4800.0 E366.676
G1 X-5.2 Y4.47 Z1.76 F4800.0 E366.708
G1 X-5.2 Y15.7 Z1.76 F4800.0 E367.301
G1 X-5.6 Y15.58 Z1.76 F4800.0 E367.323
G1 X-5.6 Y3.98 Z1.76 F4800.0 E367.936
G1 X-6.0 Y3.31 Z1.76 F4800.0 E367.977
G1 X-6.0 Y15.46 Z1.76 F4800.0 E368.619
G1 X-6.4 Y15.33 Z1.76 F4800.0 E368.641
G1 X-6.4 Y2.51 Z1.76 F4800.0 E369.318
G1 X-6.8 Y0.89 Z1.76 F4800.0 E369.407
G1 X-6.8 Y15.12 Z1.76 F4800.0 E370.158
G1 X-7.2 Y14.9 Z1.76 F4800.0 E370.182
G1 X-7.2 Y-14.9 Z1.76 F4800.0 E371.756
G1 X-6.8 Y-15.12 Z1.76 F4800.0 E371.78
G1 X-6.8 Y-0.89 Z1.76 F4800.0 E372.532
G1 F1200.0
G1 E371.532
G1 F4800.0
M103
G1 X-16.4 Y-2.2 Z1.76 F4200.0
G1 F1200.0
G1 E372.532
G1 F4200.0
M101
G1 X-16.4 Y2.2 Z1.76 F4800.0 E372.764
G1 F1200.0
G1 E371.764
G1 F4800.0
M103
G1 X-16.0 Y4.22 Z1.76 F4200.0
G1 F1200.0
G1 E372.764
G1 F4200.0
M101
G1 X-16.0 Y-4.22 Z1.76 F4800.0 E373.21
G1 F1200.0
G1 E372.832
G1 F4800.0
M103
G1 X-15.6 Y-5.54 Z1.76 F4200.0
G1 F1200.0
G1 E373.21
G1 F4200.0
M101
G1 X-15.6 Y5.54 Z1.76 F4800.0 E373.795
G1 F1200.0
G1 E373.621
G1 F4800.0
M103
G1 X-15.2 Y6.64 Z1.76 F4200.0
G1 F1200.0
G1 E373.795
G1 F4200.0
M101
G1 X-15.2 Y-6.64 Z1.76 F4800.0 E374.496
G1 F1200.0
G1 E374.496
G1 F4800.0
M103
G1 X-14.8 Y-7.39 Z1.76 F4200.0
G1 F1200.0
G1 E374.496
G1 F4200.0
M101
G1 X-14.8 Y7.39 Z1.76 F4800.0 E375.277
G1 F1200.0
G1 E375.277
G1 F4800.0
M103
G1 X-14.4 Y8.14 Z1.76 F4200.0
G1 F1200.0
G1 E375.277
G1 F4200.0
M101
G1 X-14.4 Y-8.14 Z1.76 F4800.0 E376.137
G1 F1200.0
G1 E375.137
G1 F4800.0
M103
G1 X-10.0 Y-11.07 Z1.76 F4200.0
G1 F1200.0
G1 E376.137
G1 F4200.0
M101
G1 X-10.0 Y13.19 Z1.76 F4800.0 E377.418
G1 X-9.6 Y13.51 Z1.76 F4800.0 E377.446
G1 X-9.6 Y-13.51 Z1.76 F4800.0 E378.873
G1 X-9.2 Y-13.83 Z1.76 F4800.0 E378.9
G1 X-9.2 Y13.83 Z1.76 F4800.0 E380.362
G1 X-8.8 Y14.05 Z1.76 F4800.0 E380.386
G1 X-8.8 Y-14.05 Z1.76 F4800.0 E381.87
G1 X-8.4 Y-14.26 Z1.76 F4800.0 E381.894
G1 X-8.4 Y14.26 Z1.76 F4800.0 E383.4
G1 X-8.0 Y14.47 Z1.76 F4800.0 E383.424
G1 X-8.0 Y-14.47 Z1.76 F4800.0 E384.953
G1 X-7.6 Y-14.69 Z1.76 F4800.0 E384.977
G1 X-7.6 Y14.69 Z1.76 F4800.0 E386.529
G1 F1200.0
G1 E385.529
G1 F4800.0
M103
G1 X-10.4 Y12.86 Z1.76 F4200.0
G1 F1200.0
G1 E386.529
G1 F4200.0
M101
G1 X-10.4 Y-10.75 Z1.76 F4800.0 E387.776
G1 X-10.8 Y-10.64 Z1.76 F4800.0 E387.798
G1 X-10.8 Y12.53 Z1.76 F4800.0 E389.022
G1 X-11.2 Y12.2 Z1.76 F4800.0 E389.049
G1 X-11.2 Y-10.64 Z1.76 F4800.0 E390.256
G1 X-11.6 Y-10.75 Z1.76 F4800.0 E390.277
G1 X-11.6 Y11.87 Z1.76 F4800.0 E391.472
G1 X-12.0 Y11.45 Z1.76 F4800.0 E391.503
G1 X-12.0 Y-11.06 Z1.76 F4800.0 E392.692
G1 X-12.4 Y-10.96 Z1.76 F4800.0 E392.714
G1 X-12.4 Y10.96 Z1.76 F4800.0 E393.872
G1 X-12.8 Y10.47 Z1.76 F4800.0 E393.905
G1 X-12.8 Y-10.47 Z1.76 F4800.0 E395.011
G1 X-13.2 Y-9.98 Z1.76 F4800.0 E395.044
G1 X-13.2 Y9.98 Z1.76 F4800.0 E396.099
G1 X-13.6 Y9.49 Z1.76 F4800.0 E396.132
G1 X-13.6 Y-9.49 Z1.76 F4800.0 E397.135
G1 X-14.0 Y-8.89 Z1.76 F4800.0 E397.174
G1 X-14.0 Y8.89 Z1.76 F4800.0 E398.113
G1 F1200.0
G1 E397.113
G1 F4800.0
M103
G1 X0.0 Y6.4 Z1.76 F4200.0
G1 X3.56 Y5.32 Z1.76 F4200.0
G1 X6.8 Y0.89 Z1.76 F4200.0
G1 F1200.0
G1 E398.113
G1 F4200.0
M101
G1 X6.8 Y15.12 Z1.76 F4800.0 E398.864
G1 X6.4 Y15.33 Z1.76 F4800.0 E398.888
G1 X6.4 Y2.51 Z1.76 F4800.0 E399.565
G1 F1200.0
G1 E398.565
G1 F4800.0
M103
G1 X15.6 Y5.54 Z1.76 F4200.0
G1 F1200.0
G1 E399.565
G1 F4200.0
M101
G1 X15.6 Y-5.54 Z1.76 F4800.0 E400.15
G1 F1200.0
G1 E399.977
G1 F4800.0
M103
G1 X15.2 Y-6.64 Z1.76 F4200.0
G1 F1200.0
G1 E400.15
G1 F4200.0
M101
G1 X15.2 Y6.64 Z1.76 F4800.0 E400.852
G1 F1200.0
G1 E400.852
G1 F4800.0
M103
G1 X14.8 Y7.39 Z1.76 F4200.0
G1 F1200.0
G1 E400.852
G1 F4200.0
M101
G1 X14.8 Y-7.39 Z1.76 F4800.0 E401.633
G1 F1200.0
G1 E401.633
G1 F4800.0
M103
G1 X14.4 Y-8.14 Z1.76 F4200.0
G1 F1200.0
G1 E401.633
G1 F4200.0
M101
G1 X14.4 Y8.14 Z1.76 F4800.0 E402.493
G1 F1200.0
G1 E401.493
G1 F4800.0
M103
G1 X16.0 Y-4.22 Z1.76 F4200.0
G1 F1200.0
G1 E402.493
G1 F4200.0
M101
G1 X16.0 Y4.22 Z1.76 F4800.0 E402.938
G1 F1200.0
G1 E401.938
G1 F4800.0
M103
G1 X16.4 Y2.2 Z1.76 F4200.0
G1 F1200.0
G1 E402.938
G1 F4200.0
M101
G1 X16.4 Y-2.2 Z1.76 F4800.0 E403.17
G1 F1200.0
G1 E402.17
G1 F4800.0
M103
G1 X-0.0 Y-16.62 Z1.76 F4200.0
G1 F1200.0
G1 E403.17
G1 F4200.0
M101
G1 X-0.0 Y-6.89 Z1.76 F4800.0 E403.684
G1 X0.4 Y-6.85 Z1.76 F4800.0 E403.706
G1 X0.4 Y-16.58 Z1.76 F4800.0 E404.22
G1 X0.8 Y-16.54 Z1.76 F4800.0 E404.241
G1 X0.8 Y-6.81 Z1.76 F4800.0 E404.755
G1 X1.2 Y-6.77 Z1.76 F4800.0 E404.776
G1 X1.2 Y-16.5 Z1.76 F4800.0 E405.29
G1 X1.6 Y-16.46 Z1.76 F4800.0 E405.311
G1 X1.6 Y-6.68 Z1.76 F4800.0 E405.828
G1 X2.0 Y-6.56 Z1.76 F4800.0 E405.85
G1 X2.0 Y-16.42 Z1.76 F4800.0 E406.371
G1 X2.4 Y-16.38 Z1.76 F4800.0 E406.392
G1 X2.4 Y-6.43 Z1.76 F4800.0 E406.918
G1 X2.8 Y-6.28 Z1.76 F4800.0 E406.94
G1 X2.8 Y-16.34 Z1.76 F4800.0 E407.472
G1 X3.2 Y-16.3 Z1.76 F4800.0 E407.493
G1 X3.2 Y-6.06 Z1.76 F4800.0 E408.034
G1 X3.6 Y-5.85 Z1.76 F4800.0 E408.058
G1 X3.6 Y-16.19 Z1.76 F4800.0 E408.604
G1 X4.0 Y-16.07 Z1.76 F4800.0 E408.626
G1 X4.0 Y-5.58 Z1.76 F4800.0 E409.18
G1 X4.4 Y-5.26 Z1.76 F4800.0 E409.207
G1 X4.4 Y-15.95 Z1.76 F4800.0 E409.772
G1 X4.8 Y-15.82 Z1.76 F4800.0 E409.794
G1 X4.8 Y-4.93 Z1.76 F4800.0 E410.37
G1 X5.2 Y-4.47 Z1.76 F4800.0 E410.402
G1 X5.2 Y-15.7 Z1.76 F4800.0 E410.995
G1 X5.6 Y-15.58 Z1.76 F4800.0 E411.018
G1 X5.6 Y-3.98 Z1.76 F4800.0 E411.63
G1 X6.0 Y-3.31 Z1.76 F4800.0 E411.671
G1 X6.0 Y-15.46 Z1.76 F4800.0 E412.313
G1 X6.4 Y-15.33 Z1.76 F4800.0 E412.335
G1 X6.4 Y-2.51 Z1.76 F4800.0 E413.012
G1 X6.8 Y-0.89 Z1.76 F4800.0 E413.101
G1 X6.8 Y-15.12 Z1.76 F4800.0 E413.852
G1 X7.2 Y-14.9 Z1.76 F4800.0 E413.876
G1 X7.2 Y14.9 Z1.76 F4800.0 E415.45
G1 X7.6 Y14.69 Z1.76 F4800.0 E415.474
G1 X7.6 Y-14.69 Z1.76 F4800.0 E417.026
G1 X8.0 Y-14.47 Z1.76 F4800.0 E417.05
G1 X8.0 Y14.47 Z1.76 F4800.0 E418.579
G1 X8.4 Y14.26 Z1.76 F4800.0 E418.603
G1 X8.4 Y-14.26 Z1.76 F4800.0 E420.11
G1 X8.8 Y-14.05 Z1.76 F4800.0 E420.134
G1 X8.8 Y14.05 Z1.76 F4800.0 E421.618
G1 X9.2 Y13.83 Z1.76 F4800.0 E421.642
G1 X9.2 Y-13.83 Z1.76 F4800.0 E423.103
G1 X9.6 Y-13.51 Z1.76 F4800.0 E423.13
G1 X9.6 Y13.51 Z1.76 F4800.0 E424.558
G1 X10.0 Y13.19 Z1.76 F4800.0 E424.585
G1 X10.0 Y-13.19 Z1.76 F4800.0 E425.978
G1 X10.4 Y-12.86 Z1.76 F4800.0 E426.006
G1 X10.4 Y12.86 Z1.76 F4800.0 E427.364
G1 X10.8 Y12.53 Z1.76 F4800.0 E427.391
G1 X10.8 Y-12.53 Z1.76 F4800.0 E428.715
G1 X11.2 Y-12.2 Z1.76 F4800.0 E428.742
G1 X11.2 Y12.2 Z1.76 F4800.0 E430.031
G1 X11.6 Y11.87 Z1.76 F4800.0 E430.059
G1 X11.6 Y-11.87 Z1.76 F4800.0 E431.313
G1 X12.0 Y-11.45 Z1.76 F4800.0 E431.344
G1 X12.0 Y11.45 Z1.76 F4800.0 E432.553
G1 X12.4 Y10.96 Z1.76 F4800.0 E432.587
G1 X12.4 Y-10.96 Z1.76 F4800.0 E433.744
G1 X12.8 Y-10.47 Z1.76 F4800.0 E433.777
G1 X12.8 Y10.47 Z1.76 F4800.0 E434.884
G1 X13.2 Y9.98 Z1.76 F4800.0 E434.917
G1 X13.2 Y-9.98 Z1.76 F4800.0 E435.971
G1 X13.6 Y-9.49 Z1.76 F4800.0 E436.005
G1 X13.6 Y9.49 Z1.76 F4800.0 E437.008
G1 X14.0 Y8.89 Z1.76 F4800.0 E437.046
G1 X14.0 Y-8.89 Z1.76 F4800.0 E437.985
G1 F1200.0
G1 E436.985
G1 F4800.0
M103
G1 X-10.0 Y-12.93 Z1.76 F4200.0
G1 F1200.0
G1 E437.985
G1 F4200.0
M101
G1 X-10.0 Y-13.19 Z1.76 F4800.0 E437.999
G1 F1200.0
G1 E436.999
G1 F4800.0
M103
(</infill>)
(</nestedRing>)
(</rotation>)
(</layer>)
(<layer> 2.025 )
(<rotation> (-1+1.22464679915e-16j) )
(<nestedRing>)
(<boundaryPerimeter>)
(<boundaryPoint> X0.0 Y17.501 Z2.025 </boundaryPoint>)
(<boundaryPoint> X-3.414 Y17.164 Z2.025 </boundaryPoint>)
(<boundaryPoint> X-6.697 Y16.168 Z2.025 </boundaryPoint>)
(<boundaryPoint> X-9.723 Y14.551 Z2.025 </boundaryPoint>)
(<boundaryPoint> X-12.375 Y12.375 Z2.025 </boundaryPoint>)
(<boundaryPoint> X-14.551 Y9.723 Z2.025 </boundaryPoint>)
(<boundaryPoint> X-16.168 Y6.697 Z2.025 </boundaryPoint>)
(<boundaryPoint> X-17.164 Y3.414 Z2.025 </boundaryPoint>)
(<boundaryPoint> X-17.501 Y0.0 Z2.025 </boundaryPoint>)
(<boundaryPoint> X-17.164 Y-3.414 Z2.025 </boundaryPoint>)
(<boundaryPoint> X-16.168 Y-6.697 Z2.025 </boundaryPoint>)
(<boundaryPoint> X-14.551 Y-9.723 Z2.025 </boundaryPoint>)
(<boundaryPoint> X-12.375 Y-12.375 Z2.025 </boundaryPoint>)
(<boundaryPoint> X-9.723 Y-14.551 Z2.025 </boundaryPoint>)
(<boundaryPoint> X-6.697 Y-16.168 Z2.025 </boundaryPoint>)
(<boundaryPoint> X-3.414 Y-17.164 Z2.025 </boundaryPoint>)
(<boundaryPoint> X-0.0 Y-17.501 Z2.025 </boundaryPoint>)
(<boundaryPoint> X3.414 Y-17.164 Z2.025 </boundaryPoint>)
(<boundaryPoint> X6.697 Y-16.168 Z2.025 </boundaryPoint>)
(<boundaryPoint> X9.723 Y-14.551 Z2.025 </boundaryPoint>)
(<boundaryPoint> X12.375 Y-12.375 Z2.025 </boundaryPoint>)
(<boundaryPoint> X14.551 Y-9.723 Z2.025 </boundaryPoint>)
(<boundaryPoint> X16.168 Y-6.697 Z2.025 </boundaryPoint>)
(<boundaryPoint> X17.164 Y-3.414 Z2.025 </boundaryPoint>)
(<boundaryPoint> X17.501 Y-0.0 Z2.025 </boundaryPoint>)
(<boundaryPoint> X17.164 Y3.414 Z2.025 </boundaryPoint>)
(<boundaryPoint> X16.168 Y6.697 Z2.025 </boundaryPoint>)
(<boundaryPoint> X14.551 Y9.723 Z2.025 </boundaryPoint>)
(<boundaryPoint> X12.375 Y12.375 Z2.025 </boundaryPoint>)
(<boundaryPoint> X9.723 Y14.551 Z2.025 </boundaryPoint>)
(<boundaryPoint> X6.697 Y16.168 Z2.025 </boundaryPoint>)
(<boundaryPoint> X3.414 Y17.164 Z2.025 </boundaryPoint>)
(<loop> inner )
G1 X-4.83 Y-4.47 Z2.03 F4200.0
G1 F1200.0
G1 E437.999
G1 F4200.0
M101
G1 X-5.49 Y-3.67 Z2.03 F4800.0 E438.054
G1 X-6.1 Y-2.53 Z2.03 F4800.0 E438.122
G1 X-6.48 Y-1.29 Z2.03 F4800.0 E438.191
G1 X-6.61 Y0.0 Z2.03 F4800.0 E438.259
G1 X-6.48 Y1.29 Z2.03 F4800.0 E438.328
G1 X-6.1 Y2.53 Z2.03 F4800.0 E438.396
G1 X-5.49 Y3.67 Z2.03 F4800.0 E438.464
G1 X-4.67 Y4.67 Z2.03 F4800.0 E438.533
G1 X-3.67 Y5.49 Z2.03 F4800.0 E438.601
G1 X-2.53 Y6.1 Z2.03 F4800.0 E438.67
G1 X-1.29 Y6.48 Z2.03 F4800.0 E438.738
G1 X0.0 Y6.61 Z2.03 F4800.0 E438.806
G1 X1.29 Y6.48 Z2.03 F4800.0 E438.875
G1 X2.53 Y6.1 Z2.03 F4800.0 E438.943
G1 X3.67 Y5.49 Z2.03 F4800.0 E439.012
G1 X4.67 Y4.67 Z2.03 F4800.0 E439.08
G1 X5.49 Y3.67 Z2.03 F4800.0 E439.148
G1 X6.1 Y2.53 Z2.03 F4800.0 E439.217
G1 X6.48 Y1.29 Z2.03 F4800.0 E439.285
G1 X6.61 Y-0.0 Z2.03 F4800.0 E439.354
G1 X6.48 Y-1.29 Z2.03 F4800.0 E439.422
G1 X6.1 Y-2.53 Z2.03 F4800.0 E439.49
G1 X5.49 Y-3.67 Z2.03 F4800.0 E439.559
G1 X4.67 Y-4.67 Z2.03 F4800.0 E439.627
G1 X3.67 Y-5.49 Z2.03 F4800.0 E439.696
G1 X2.53 Y-6.1 Z2.03 F4800.0 E439.764
G1 X1.29 Y-6.48 Z2.03 F4800.0 E439.832
G1 X-0.0 Y-6.61 Z2.03 F4800.0 E439.901
G1 X-1.29 Y-6.48 Z2.03 F4800.0 E439.969
G1 X-2.53 Y-6.1 Z2.03 F4800.0 E440.038
G1 X-3.67 Y-5.49 Z2.03 F4800.0 E440.106
G1 X-4.67 Y-4.67 Z2.03 F4800.0 E440.175
G1 X-4.83 Y-4.47 Z2.03 F4800.0 E440.188
G1 F1200.0
G1 E439.188
G1 F4800.0
M103
(</loop>)
(<loop> outer )
G1 X-10.26 Y-11.21 Z2.03 F4200.0
G1 F1200.0
G1 E440.188
G1 F4200.0
M101
G1 X-10.03 Y-11.44 Z2.03 F4800.0 E440.205
G1 X-9.88 Y-12.0 Z2.03 F4800.0 E440.236
G1 X-10.03 Y-12.56 Z2.03 F4800.0 E440.267
G1 X-10.31 Y-12.84 Z2.03 F4800.0 E440.287
G1 X-10.44 Y-13.18 Z2.03 F4800.0 E440.307
G1 X-9.39 Y-14.05 Z2.03 F4800.0 E440.379
G1 X-6.47 Y-15.61 Z2.03 F4800.0 E440.554
G1 X-6.04 Y-15.74 Z2.03 F4800.0 E440.578
G1 X-5.36 Y-15.33 Z2.03 F4800.0 E440.62
G1 X-5.06 Y-15.03 Z2.03 F4800.0 E440.642
G1 X-4.5 Y-14.88 Z2.03 F4800.0 E440.673
G1 X-3.94 Y-15.03 Z2.03 F4800.0 E440.703
G1 X-3.53 Y-15.44 Z2.03 F4800.0 E440.734
G1 X-3.38 Y-16.0 Z2.03 F4800.0 E440.765
G1 X-3.45 Y-16.26 Z2.03 F4800.0 E440.779
G1 X-3.17 Y-16.59 Z2.03 F4800.0 E440.801
G1 X0.0 Y-16.9 Z2.03 F4800.0 E440.97
G1 X3.3 Y-16.57 Z2.03 F4800.0 E441.145
G1 X6.47 Y-15.61 Z2.03 F4800.0 E441.32
G1 X9.39 Y-14.05 Z2.03 F4800.0 E441.495
G1 X11.95 Y-11.95 Z2.03 F4800.0 E441.67
G1 X14.05 Y-9.39 Z2.03 F4800.0 E441.845
G1 X15.61 Y-6.47 Z2.03 F4800.0 E442.02
G1 X16.57 Y-3.3 Z2.03 F4800.0 E442.195
G1 X16.9 Y0.0 Z2.03 F4800.0 E442.37
G1 X16.57 Y3.3 Z2.03 F4800.0 E442.545
G1 X15.61 Y6.47 Z2.03 F4800.0 E442.72
G1 X14.05 Y9.39 Z2.03 F4800.0 E442.895
G1 X11.95 Y11.95 Z2.03 F4800.0 E443.07
G1 X9.39 Y14.05 Z2.03 F4800.0 E443.245
G1 X6.47 Y15.61 Z2.03 F4800.0 E443.42
G1 X3.3 Y16.57 Z2.03 F4800.0 E443.595
G1 X-0.0 Y16.9 Z2.03 F4800.0 E443.77
G1 X-3.3 Y16.57 Z2.03 F4800.0 E443.944
G1 X-6.47 Y15.61 Z2.03 F4800.0 E444.119
G1 X-9.39 Y14.05 Z2.03 F4800.0 E444.294
G1 X-11.95 Y11.95 Z2.03 F4800.0 E444.469
G1 X-14.05 Y9.39 Z2.03 F4800.0 E444.644
G1 X-15.61 Y6.47 Z2.03 F4800.0 E444.819
G1 X-16.57 Y3.3 Z2.03 F4800.0 E444.994
G1 X-16.9 Y-0.0 Z2.03 F4800.0 E445.169
G1 X-16.57 Y-3.3 Z2.03 F4800.0 E445.344
G1 X-15.61 Y-6.47 Z2.03 F4800.0 E445.519
G1 X-14.05 Y-9.39 Z2.03 F4800.0 E445.694
G1 X-12.2 Y-11.65 Z2.03 F4800.0 E445.849
G1 X-11.56 Y-11.03 Z2.03 F4800.0 E445.895
G1 X-11.0 Y-10.88 Z2.03 F4800.0 E445.926
G1 X-10.44 Y-11.03 Z2.03 F4800.0 E445.957
G1 X-10.26 Y-11.21 Z2.03 F4800.0 E445.97
G1 F1200.0
G1 E444.97
G1 F4800.0
M103
(</loop>)
(<edgePath>)
;M108 R40.0
G1 X-5.27 Y-16.45 Z2.03 F4200.0
G1 X-4.94 Y-16.77 Z2.03 F4200.0
G1 X-4.5 Y-16.89 Z2.03 F4200.0
G1 X-4.22 Y-16.84 Z2.03 F4200.0
G1 X-3.93 Y-16.8 Z2.03 F4200.0
G1 F1200.0
G1 E445.97
G1 F4200.0
M101
G1 X-3.38 Y-16.97 Z2.03 F2400.0 E446.001
G1 X0.0 Y-17.3 Z2.03 F2400.0 E446.18
G1 X3.38 Y-16.97 Z2.03 F2400.0 E446.359
G1 X6.62 Y-15.98 Z2.03 F2400.0 E446.538
G1 X9.61 Y-14.38 Z2.03 F2400.0 E446.718
G1 X12.23 Y-12.23 Z2.03 F2400.0 E446.897
G1 X14.38 Y-9.61 Z2.03 F2400.0 E447.076
G1 X15.98 Y-6.62 Z2.03 F2400.0 E447.255
G1 X16.97 Y-3.38 Z2.03 F2400.0 E447.434
G1 X17.3 Y0.0 Z2.03 F2400.0 E447.613
G1 X16.97 Y3.38 Z2.03 F2400.0 E447.792
G1 X15.98 Y6.62 Z2.03 F2400.0 E447.972
G1 X14.38 Y9.61 Z2.03 F2400.0 E448.151
G1 X12.23 Y12.23 Z2.03 F2400.0 E448.33
G1 X9.61 Y14.38 Z2.03 F2400.0 E448.509
G1 X6.62 Y15.98 Z2.03 F2400.0 E448.688
G1 X3.38 Y16.97 Z2.03 F2400.0 E448.867
G1 X-0.0 Y17.3 Z2.03 F2400.0 E449.046
G1 X-3.38 Y16.97 Z2.03 F2400.0 E449.226
G1 X-6.62 Y15.98 Z2.03 F2400.0 E449.405
G1 X-9.61 Y14.38 Z2.03 F2400.0 E449.584
G1 X-12.23 Y12.23 Z2.03 F2400.0 E449.763
G1 X-14.38 Y9.61 Z2.03 F2400.0 E449.942
G1 X-15.98 Y6.62 Z2.03 F2400.0 E450.121
G1 X-16.97 Y3.38 Z2.03 F2400.0 E450.3
G1 X-17.3 Y-0.0 Z2.03 F2400.0 E450.48
G1 X-16.97 Y-3.38 Z2.03 F2400.0 E450.659
G1 X-15.98 Y-6.62 Z2.03 F2400.0 E450.838
G1 X-14.38 Y-9.61 Z2.03 F2400.0 E451.017
G1 X-12.23 Y-12.23 Z2.03 F2400.0 E451.196
G1 X-11.67 Y-12.7 Z2.03 F2400.0 E451.235
G1 F1200.0
G1 E451.235
G1 F2400.0
M103
G1 X-11.45 Y-12.88 Z2.03 F4200.0
G1 F1200.0
G1 E451.235
G1 F4200.0
M101
G1 X-9.61 Y-14.38 Z2.03 F2400.0 E451.361
G1 X-6.62 Y-15.98 Z2.03 F2400.0 E451.54
G1 X-5.4 Y-16.35 Z2.03 F2400.0 E451.607
G1 F1200.0
G1 E451.607
G1 F2400.0
M103
(</edgePath>)
(</boundaryPerimeter>)
(<nestedRing>)
(<boundaryPerimeter>)
(<boundaryPoint> X-4.064 Y-15.751 Z2.025 </boundaryPoint>)
(<boundaryPoint> X-3.997 Y-16.002 Z2.025 </boundaryPoint>)
(<boundaryPoint> X-4.064 Y-16.252 Z2.025 </boundaryPoint>)
(<boundaryPoint> X-4.247 Y-16.436 Z2.025 </boundaryPoint>)
(<boundaryPoint> X-4.498 Y-16.503 Z2.025 </boundaryPoint>)
(<boundaryPoint> X-4.748 Y-16.436 Z2.025 </boundaryPoint>)
(<boundaryPoint> X-4.932 Y-16.252 Z2.025 </boundaryPoint>)
(<boundaryPoint> X-4.999 Y-16.002 Z2.025 </boundaryPoint>)
(<boundaryPoint> X-4.932 Y-15.751 Z2.025 </boundaryPoint>)
(<boundaryPoint> X-4.748 Y-15.568 Z2.025 </boundaryPoint>)
(<boundaryPoint> X-4.498 Y-15.501 Z2.025 </boundaryPoint>)
(<boundaryPoint> X-4.247 Y-15.568 Z2.025 </boundaryPoint>)
(<edge> inner )
G1 X-5.18 Y-16.11 Z2.03 F4200.0
G1 F1200.0
G1 E451.607
G1 F4200.0
M101
G1 X-5.21 Y-16.0 Z2.03 F2400.0 E451.613
G1 X-5.11 Y-15.65 Z2.03 F2400.0 E451.632
G1 X-4.85 Y-15.39 Z2.03 F2400.0 E451.652
G1 X-4.5 Y-15.29 Z2.03 F2400.0 E451.671
G1 X-4.14 Y-15.39 Z2.03 F2400.0 E451.69
G1 X-3.89 Y-15.65 Z2.03 F2400.0 E451.71
G1 X-3.79 Y-16.0 Z2.03 F2400.0 E451.729
G1 X-3.89 Y-16.36 Z2.03 F2400.0 E451.748
G1 X-4.14 Y-16.61 Z2.03 F2400.0 E451.768
G1 X-4.5 Y-16.71 Z2.03 F2400.0 E451.787
G1 X-4.85 Y-16.61 Z2.03 F2400.0 E451.806
G1 X-5.11 Y-16.36 Z2.03 F2400.0 E451.826
G1 X-5.18 Y-16.11 Z2.03 F2400.0 E451.839
G1 F1200.0
G1 E450.839
G1 F2400.0
M103
(</edge>)
(</boundaryPerimeter>)
(</nestedRing>)
(<nestedRing>)
(<boundaryPerimeter>)
(<boundaryPoint> X-10.501 Y-11.998 Z2.025 </boundaryPoint>)
(<boundaryPoint> X-10.568 Y-12.249 Z2.025 </boundaryPoint>)
(<boundaryPoint> X-10.752 Y-12.432 Z2.025 </boundaryPoint>)
(<boundaryPoint> X-11.002 Y-12.499 Z2.025 </boundaryPoint>)
(<boundaryPoint> X-11.253 Y-12.432 Z2.025 </boundaryPoint>)
(<boundaryPoint> X-11.436 Y-12.249 Z2.025 </boundaryPoint>)
(<boundaryPoint> X-11.503 Y-11.998 Z2.025 </boundaryPoint>)
(<boundaryPoint> X-11.436 Y-11.748 Z2.025 </boundaryPoint>)
(<boundaryPoint> X-11.253 Y-11.564 Z2.025 </boundaryPoint>)
(<boundaryPoint> X-11.002 Y-11.497 Z2.025 </boundaryPoint>)
(<boundaryPoint> X-10.752 Y-11.564 Z2.025 </boundaryPoint>)
(<boundaryPoint> X-10.568 Y-11.748 Z2.025 </boundaryPoint>)
(<edge> inner )
G1 X-10.57 Y-12.53 Z2.03 F4200.0
G1 F1200.0
G1 E451.839
G1 F4200.0
M101
G1 X-10.65 Y-12.61 Z2.03 F2400.0 E451.845
G1 X-11.0 Y-12.71 Z2.03 F2400.0 E451.864
G1 X-11.36 Y-12.61 Z2.03 F2400.0 E451.884
G1 X-11.62 Y-12.35 Z2.03 F2400.0 E451.903
G1 X-11.71 Y-12.0 Z2.03 F2400.0 E451.922
G1 X-11.62 Y-11.65 Z2.03 F2400.0 E451.942
G1 X-11.36 Y-11.39 Z2.03 F2400.0 E451.961
G1 X-11.0 Y-11.29 Z2.03 F2400.0 E451.98
G1 X-10.65 Y-11.39 Z2.03 F2400.0 E452.0
G1 X-10.39 Y-11.64 Z2.03 F2400.0 E452.019
G1 X-10.29 Y-12.0 Z2.03 F2400.0 E452.039
G1 X-10.39 Y-12.35 Z2.03 F2400.0 E452.058
G1 X-10.57 Y-12.53 Z2.03 F2400.0 E452.071
G1 F1200.0
G1 E451.071
G1 F2400.0
M103
(</edge>)
(</boundaryPerimeter>)
(</nestedRing>)
(<nestedRing>)
(<boundaryPerimeter>)
(<boundaryPoint> X-1.171 Y5.888 Z2.025 </boundaryPoint>)
(<boundaryPoint> X0.0 Y6.003 Z2.025 </boundaryPoint>)
(<boundaryPoint> X1.171 Y5.888 Z2.025 </boundaryPoint>)
(<boundaryPoint> X2.297 Y5.546 Z2.025 </boundaryPoint>)
(<boundaryPoint> X3.335 Y4.991 Z2.025 </boundaryPoint>)
(<boundaryPoint> X4.245 Y4.245 Z2.025 </boundaryPoint>)
(<boundaryPoint> X4.991 Y3.335 Z2.025 </boundaryPoint>)
(<boundaryPoint> X5.546 Y2.297 Z2.025 </boundaryPoint>)
(<boundaryPoint> X5.888 Y1.171 Z2.025 </boundaryPoint>)
(<boundaryPoint> X6.003 Y-0.0 Z2.025 </boundaryPoint>)
(<boundaryPoint> X5.888 Y-1.171 Z2.025 </boundaryPoint>)
(<boundaryPoint> X5.546 Y-2.297 Z2.025 </boundaryPoint>)
(<boundaryPoint> X4.991 Y-3.335 Z2.025 </boundaryPoint>)
(<boundaryPoint> X4.245 Y-4.245 Z2.025 </boundaryPoint>)
(<boundaryPoint> X3.335 Y-4.991 Z2.025 </boundaryPoint>)
(<boundaryPoint> X2.297 Y-5.546 Z2.025 </boundaryPoint>)
(<boundaryPoint> X1.171 Y-5.888 Z2.025 </boundaryPoint>)
(<boundaryPoint> X-0.0 Y-6.003 Z2.025 </boundaryPoint>)
(<boundaryPoint> X-1.171 Y-5.888 Z2.025 </boundaryPoint>)
(<boundaryPoint> X-2.297 Y-5.546 Z2.025 </boundaryPoint>)
(<boundaryPoint> X-3.335 Y-4.991 Z2.025 </boundaryPoint>)
(<boundaryPoint> X-4.245 Y-4.245 Z2.025 </boundaryPoint>)
(<boundaryPoint> X-4.991 Y-3.335 Z2.025 </boundaryPoint>)
(<boundaryPoint> X-5.546 Y-2.297 Z2.025 </boundaryPoint>)
(<boundaryPoint> X-5.888 Y-1.171 Z2.025 </boundaryPoint>)
(<boundaryPoint> X-6.003 Y0.0 Z2.025 </boundaryPoint>)
(<boundaryPoint> X-5.888 Y1.171 Z2.025 </boundaryPoint>)
(<boundaryPoint> X-5.546 Y2.297 Z2.025 </boundaryPoint>)
(<boundaryPoint> X-4.991 Y3.335 Z2.025 </boundaryPoint>)
(<boundaryPoint> X-4.245 Y4.245 Z2.025 </boundaryPoint>)
(<boundaryPoint> X-3.335 Y4.991 Z2.025 </boundaryPoint>)
(<boundaryPoint> X-2.297 Y5.546 Z2.025 </boundaryPoint>)
(<edge> inner )
G1 X-4.27 Y-4.49 Z2.03 F4200.0
G1 F1200.0
G1 E452.071
G1 F4200.0
M101
G1 X-4.39 Y-4.39 Z2.03 F2400.0 E452.08
G1 X-5.16 Y-3.45 Z2.03 F2400.0 E452.144
G1 X-5.73 Y-2.37 Z2.03 F2400.0 E452.208
G1 X-6.09 Y-1.21 Z2.03 F2400.0 E452.272
G1 X-6.2 Y0.0 Z2.03 F2400.0 E452.337
G1 X-6.09 Y1.21 Z2.03 F2400.0 E452.401
G1 X-5.73 Y2.37 Z2.03 F2400.0 E452.465
G1 X-5.16 Y3.45 Z2.03 F2400.0 E452.529
G1 X-4.39 Y4.39 Z2.03 F2400.0 E452.594
G1 X-3.45 Y5.16 Z2.03 F2400.0 E452.658
G1 X-2.37 Y5.73 Z2.03 F2400.0 E452.722
G1 X-1.21 Y6.09 Z2.03 F2400.0 E452.786
G1 X0.0 Y6.2 Z2.03 F2400.0 E452.851
G1 X1.21 Y6.09 Z2.03 F2400.0 E452.915
G1 X2.37 Y5.73 Z2.03 F2400.0 E452.979
G1 X3.45 Y5.16 Z2.03 F2400.0 E453.043
G1 X4.39 Y4.39 Z2.03 F2400.0 E453.108
G1 X5.16 Y3.45 Z2.03 F2400.0 E453.172
G1 X5.73 Y2.37 Z2.03 F2400.0 E453.236
G1 X6.09 Y1.21 Z2.03 F2400.0 E453.3
G1 X6.2 Y-0.0 Z2.03 F2400.0 E453.365
G1 X6.09 Y-1.21 Z2.03 F2400.0 E453.429
G1 X5.73 Y-2.37 Z2.03 F2400.0 E453.493
G1 X5.16 Y-3.45 Z2.03 F2400.0 E453.557
G1 X4.39 Y-4.39 Z2.03 F2400.0 E453.622
G1 X3.45 Y-5.16 Z2.03 F2400.0 E453.686
G1 X2.37 Y-5.73 Z2.03 F2400.0 E453.75
G1 X1.21 Y-6.09 Z2.03 F2400.0 E453.814
G1 X-0.0 Y-6.2 Z2.03 F2400.0 E453.879
G1 X-1.21 Y-6.09 Z2.03 F2400.0 E453.943
G1 X-2.37 Y-5.73 Z2.03 F2400.0 E454.007
G1 X-3.45 Y-5.16 Z2.03 F2400.0 E454.071
G1 X-4.07 Y-4.65 Z2.03 F2400.0 E454.114
G1 X-4.27 Y-4.49 Z2.03 F2400.0 E454.127
G1 F1200.0
G1 E453.127
G1 F2400.0
M103
(</edge>)
(</boundaryPerimeter>)
(</nestedRing>)
(<infill>)
(<infillBoundary>)
(<infillPoint> X-0.0 Y16.898 Z2.025 </infillPoint>)
(<infillPoint> X-3.296 Y16.573 Z2.025 </infillPoint>)
(<infillPoint> X-6.466 Y15.611 Z2.025 </infillPoint>)
(<infillPoint> X-9.388 Y14.05 Z2.025 </infillPoint>)
(<infillPoint> X-11.949 Y11.949 Z2.025 </infillPoint>)
(<infillPoint> X-14.05 Y9.388 Z2.025 </infillPoint>)
(<infillPoint> X-15.611 Y6.466 Z2.025 </infillPoint>)
(<infillPoint> X-16.573 Y3.296 Z2.025 </infillPoint>)
(<infillPoint> X-16.898 Y-0.0 Z2.025 </infillPoint>)
(<infillPoint> X-16.573 Y-3.296 Z2.025 </infillPoint>)
(<infillPoint> X-15.611 Y-6.466 Z2.025 </infillPoint>)
(<infillPoint> X-14.05 Y-9.388 Z2.025 </infillPoint>)
(<infillPoint> X-12.197 Y-11.646 Z2.025 </infillPoint>)
(<infillPoint> X-11.564 Y-11.026 Z2.025 </infillPoint>)
(<infillPoint> X-11.002 Y-10.876 Z2.025 </infillPoint>)
(<infillPoint> X-10.441 Y-11.026 Z2.025 </infillPoint>)
(<infillPoint> X-10.03 Y-11.437 Z2.025 </infillPoint>)
(<infillPoint> X-9.88 Y-11.998 Z2.025 </infillPoint>)
(<infillPoint> X-10.03 Y-12.56 Z2.025 </infillPoint>)
(<infillPoint> X-10.307 Y-12.836 Z2.025 </infillPoint>)
(<infillPoint> X-10.444 Y-13.184 Z2.025 </infillPoint>)
(<infillPoint> X-9.388 Y-14.05 Z2.025 </infillPoint>)
(<infillPoint> X-6.466 Y-15.611 Z2.025 </infillPoint>)
(<infillPoint> X-6.036 Y-15.742 Z2.025 </infillPoint>)
(<infillPoint> X-5.36 Y-15.33 Z2.025 </infillPoint>)
(<infillPoint> X-5.058 Y-15.03 Z2.025 </infillPoint>)
(<infillPoint> X-4.498 Y-14.88 Z2.025 </infillPoint>)
(<infillPoint> X-3.937 Y-15.03 Z2.025 </infillPoint>)
(<infillPoint> X-3.526 Y-15.441 Z2.025 </infillPoint>)
(<infillPoint> X-3.376 Y-16.002 Z2.025 </infillPoint>)
(<infillPoint> X-3.445 Y-16.258 Z2.025 </infillPoint>)
(<infillPoint> X-3.172 Y-16.585 Z2.025 </infillPoint>)
(<infillPoint> X0.0 Y-16.898 Z2.025 </infillPoint>)
(<infillPoint> X3.296 Y-16.573 Z2.025 </infillPoint>)
(<infillPoint> X6.466 Y-15.611 Z2.025 </infillPoint>)
(<infillPoint> X9.388 Y-14.05 Z2.025 </infillPoint>)
(<infillPoint> X11.949 Y-11.949 Z2.025 </infillPoint>)
(<infillPoint> X14.05 Y-9.388 Z2.025 </infillPoint>)
(<infillPoint> X15.611 Y-6.466 Z2.025 </infillPoint>)
(<infillPoint> X16.573 Y-3.296 Z2.025 </infillPoint>)
(<infillPoint> X16.898 Y0.0 Z2.025 </infillPoint>)
(<infillPoint> X16.573 Y3.296 Z2.025 </infillPoint>)
(<infillPoint> X15.611 Y6.466 Z2.025 </infillPoint>)
(<infillPoint> X14.05 Y9.388 Z2.025 </infillPoint>)
(<infillPoint> X11.949 Y11.949 Z2.025 </infillPoint>)
(<infillPoint> X9.388 Y14.05 Z2.025 </infillPoint>)
(<infillPoint> X6.466 Y15.611 Z2.025 </infillPoint>)
(<infillPoint> X3.296 Y16.573 Z2.025 </infillPoint>)
(</infillBoundary>)
(<infillBoundary>)
(<infillPoint> X-1.289 Y6.479 Z2.025 </infillPoint>)
(<infillPoint> X0.0 Y6.606 Z2.025 </infillPoint>)
(<infillPoint> X1.289 Y6.479 Z2.025 </infillPoint>)
(<infillPoint> X2.528 Y6.103 Z2.025 </infillPoint>)
(<infillPoint> X3.67 Y5.492 Z2.025 </infillPoint>)
(<infillPoint> X4.671 Y4.671 Z2.025 </infillPoint>)
(<infillPoint> X5.492 Y3.67 Z2.025 </infillPoint>)
(<infillPoint> X6.103 Y2.528 Z2.025 </infillPoint>)
(<infillPoint> X6.479 Y1.289 Z2.025 </infillPoint>)
(<infillPoint> X6.606 Y-0.0 Z2.025 </infillPoint>)
(<infillPoint> X6.479 Y-1.289 Z2.025 </infillPoint>)
(<infillPoint> X6.103 Y-2.528 Z2.025 </infillPoint>)
(<infillPoint> X5.492 Y-3.67 Z2.025 </infillPoint>)
(<infillPoint> X4.671 Y-4.671 Z2.025 </infillPoint>)
(<infillPoint> X3.67 Y-5.492 Z2.025 </infillPoint>)
(<infillPoint> X2.528 Y-6.103 Z2.025 </infillPoint>)
(<infillPoint> X1.289 Y-6.479 Z2.025 </infillPoint>)
(<infillPoint> X-0.0 Y-6.606 Z2.025 </infillPoint>)
(<infillPoint> X-1.289 Y-6.479 Z2.025 </infillPoint>)
(<infillPoint> X-2.528 Y-6.103 Z2.025 </infillPoint>)
(<infillPoint> X-3.67 Y-5.492 Z2.025 </infillPoint>)
(<infillPoint> X-4.671 Y-4.671 Z2.025 </infillPoint>)
(<infillPoint> X-5.492 Y-3.67 Z2.025 </infillPoint>)
(<infillPoint> X-6.103 Y-2.528 Z2.025 </infillPoint>)
(<infillPoint> X-6.479 Y-1.289 Z2.025 </infillPoint>)
(<infillPoint> X-6.606 Y0.0 Z2.025 </infillPoint>)
(<infillPoint> X-6.479 Y1.289 Z2.025 </infillPoint>)
(<infillPoint> X-6.103 Y2.528 Z2.025 </infillPoint>)
(<infillPoint> X-5.492 Y3.67 Z2.025 </infillPoint>)
(<infillPoint> X-4.671 Y4.671 Z2.025 </infillPoint>)
(<infillPoint> X-3.67 Y5.492 Z2.025 </infillPoint>)
(<infillPoint> X-2.528 Y6.103 Z2.025 </infillPoint>)
(</infillBoundary>)
;M108 R80.0
G1 X-2.45 Y-5.91 Z2.03 F4200.0
G1 X2.51 Y-6.4 Z2.03 F4200.0
G1 F1200.0
G1 E454.127
G1 F4200.0
M101
G1 X3.98 Y-5.6 Z2.03 F4800.0 E454.216
G1 X4.36 Y-6.37 Z2.03 F4800.0 E454.261
G1 X4.64 Y-6.37 Z2.03 F4800.0 E454.276
G1 X5.36 Y-5.63 Z2.03 F4800.0 E454.331
G1 X5.64 Y-5.63 Z2.03 F4800.0 E454.346
G1 X6.36 Y-6.37 Z2.03 F4800.0 E454.4
G1 X6.64 Y-6.37 Z2.03 F4800.0 E454.415
G1 X7.36 Y-5.63 Z2.03 F4800.0 E454.47
G1 X7.64 Y-5.63 Z2.03 F4800.0 E454.485
G1 X8.36 Y-6.37 Z2.03 F4800.0 E454.54
G1 X8.64 Y-6.37 Z2.03 F4800.0 E454.554
G1 X9.36 Y-5.63 Z2.03 F4800.0 E454.609
G1 X9.64 Y-5.63 Z2.03 F4800.0 E454.624
G1 X10.36 Y-6.37 Z2.03 F4800.0 E454.679
G1 X10.64 Y-6.37 Z2.03 F4800.0 E454.694
G1 X11.36 Y-5.63 Z2.03 F4800.0 E454.749
G1 X11.64 Y-5.63 Z2.03 F4800.0 E454.763
G1 X12.36 Y-6.37 Z2.03 F4800.0 E454.818
G1 X12.64 Y-6.37 Z2.03 F4800.0 E454.833
G1 X13.36 Y-5.63 Z2.03 F4800.0 E454.888
G1 X13.64 Y-5.63 Z2.03 F4800.0 E454.903
G1 X14.36 Y-6.37 Z2.03 F4800.0 E454.958
G1 X15.33 Y-6.4 Z2.03 F4800.0 E455.009
G1 X15.95 Y-4.4 Z2.03 F4800.0 E455.119
G1 X14.64 Y-4.63 Z2.03 F4800.0 E455.189
G1 X14.36 Y-4.63 Z2.03 F4800.0 E455.204
G1 X13.64 Y-5.37 Z2.03 F4800.0 E455.259
G1 X13.36 Y-5.37 Z2.03 F4800.0 E455.274
G1 X12.64 Y-4.63 Z2.03 F4800.0 E455.328
G1 X12.36 Y-4.63 Z2.03 F4800.0 E455.343
G1 X11.64 Y-5.37 Z2.03 F4800.0 E455.398
G1 X11.36 Y-5.37 Z2.03 F4800.0 E455.413
G1 X10.64 Y-4.63 Z2.03 F4800.0 E455.468
G1 X10.36 Y-4.63 Z2.03 F4800.0 E455.483
G1 X9.64 Y-5.37 Z2.03 F4800.0 E455.537
G1 X9.36 Y-5.37 Z2.03 F4800.0 E455.552
G1 X8.64 Y-4.63 Z2.03 F4800.0 E455.607
G1 X8.36 Y-4.63 Z2.03 F4800.0 E455.622
G1 X7.64 Y-5.37 Z2.03 F4800.0 E455.677
G1 X7.36 Y-5.37 Z2.03 F4800.0 E455.691
G1 X6.64 Y-4.63 Z2.03 F4800.0 E455.746
G1 X6.36 Y-4.63 Z2.03 F4800.0 E455.761
G1 X5.64 Y-5.37 Z2.03 F4800.0 E455.816
G1 X5.36 Y-5.37 Z2.03 F4800.0 E455.831
G1 X4.47 Y-5.2 Z2.03 F4800.0 E455.879
G1 X4.93 Y-4.8 Z2.03 F4800.0 E455.911
G1 X5.85 Y-3.6 Z2.03 F4800.0 E455.991
G1 X6.36 Y-4.37 Z2.03 F4800.0 E456.04
G1 X6.64 Y-4.37 Z2.03 F4800.0 E456.055
G1 X7.36 Y-3.63 Z2.03 F4800.0 E456.109
G1 X7.64 Y-3.63 Z2.03 F4800.0 E456.124
G1 X8.36 Y-4.37 Z2.03 F4800.0 E456.179
G1 X8.64 Y-4.37 Z2.03 F4800.0 E456.194
G1 X9.36 Y-3.63 Z2.03 F4800.0 E456.249
G1 X9.64 Y-3.63 Z2.03 F4800.0 E456.264
G1 X10.36 Y-4.37 Z2.03 F4800.0 E456.318
G1 X10.64 Y-4.37 Z2.03 F4800.0 E456.333
G1 X11.36 Y-3.63 Z2.03 F4800.0 E456.388
G1 X11.64 Y-3.63 Z2.03 F4800.0 E456.403
G1 X12.36 Y-4.37 Z2.03 F4800.0 E456.458
G1 X12.64 Y-4.37 Z2.03 F4800.0 E456.472
G1 X13.36 Y-3.63 Z2.03 F4800.0 E456.527
G1 X13.64 Y-3.63 Z2.03 F4800.0 E456.542
G1 X14.36 Y-4.37 Z2.03 F4800.0 E456.597
G1 X14.64 Y-4.37 Z2.03 F4800.0 E456.612
G1 X15.36 Y-3.63 Z2.03 F4800.0 E456.667
G1 X15.64 Y-3.63 Z2.03 F4800.0 E456.681
G1 X16.07 Y-4.0 Z2.03 F4800.0 E456.711
G1 X16.3 Y-3.2 Z2.03 F4800.0 E456.755
G1 X16.34 Y-2.8 Z2.03 F4800.0 E456.777
G1 X15.64 Y-3.37 Z2.03 F4800.0 E456.824
G1 X15.36 Y-3.37 Z2.03 F4800.0 E456.839
G1 X14.64 Y-2.63 Z2.03 F4800.0 E456.894
G1 X14.36 Y-2.63 Z2.03 F4800.0 E456.909
G1 X13.64 Y-3.37 Z2.03 F4800.0 E456.964
G1 X13.36 Y-3.37 Z2.03 F4800.0 E456.978
G1 X12.64 Y-2.63 Z2.03 F4800.0 E457.033
G1 X12.36 Y-2.63 Z2.03 F4800.0 E457.048
G1 X11.64 Y-3.37 Z2.03 F4800.0 E457.103
G1 X11.36 Y-3.37 Z2.03 F4800.0 E457.118
G1 X10.64 Y-2.63 Z2.03 F4800.0 E457.173
G1 X10.36 Y-2.63 Z2.03 F4800.0 E457.187
G1 X9.64 Y-3.37 Z2.03 F4800.0 E457.242
G1 X9.36 Y-3.37 Z2.03 F4800.0 E457.257
G1 X8.64 Y-2.63 Z2.03 F4800.0 E457.312
G1 X8.36 Y-2.63 Z2.03 F4800.0 E457.327
G1 X7.64 Y-3.37 Z2.03 F4800.0 E457.381
G1 X6.06 Y-3.2 Z2.03 F4800.0 E457.465
G1 X6.28 Y-2.8 Z2.03 F4800.0 E457.489
G1 X6.36 Y-2.5 Z2.03 F4800.0 E457.506
G1 X6.64 Y-2.5 Z2.03 F4800.0 E457.521
G1 X6.56 Y-2.0 Z2.03 F4800.0 E457.547
G1 X6.68 Y-1.6 Z2.03 F4800.0 E457.569
G1 X7.64 Y-1.63 Z2.03 F4800.0 E457.62
G1 X8.36 Y-2.37 Z2.03 F4800.0 E457.675
G1 X8.64 Y-2.37 Z2.03 F4800.0 E457.69
G1 X9.36 Y-1.63 Z2.03 F4800.0 E457.745
G1 X9.64 Y-1.63 Z2.03 F4800.0 E457.76
G1 X10.36 Y-2.37 Z2.03 F4800.0 E457.814
G1 X10.64 Y-2.37 Z2.03 F4800.0 E457.829
G1 X11.36 Y-1.63 Z2.03 F4800.0 E457.884
G1 X11.64 Y-1.63 Z2.03 F4800.0 E457.899
G1 X12.36 Y-2.37 Z2.03 F4800.0 E457.954
G1 X12.64 Y-2.37 Z2.03 F4800.0 E457.969
G1 X13.36 Y-1.63 Z2.03 F4800.0 E458.023
G1 X13.64 Y-1.63 Z2.03 F4800.0 E458.038
G1 X14.36 Y-2.37 Z2.03 F4800.0 E458.093
G1 X14.64 Y-2.37 Z2.03 F4800.0 E458.108
G1 X15.36 Y-1.63 Z2.03 F4800.0 E458.163
G1 X15.64 Y-1.63 Z2.03 F4800.0 E458.177
G1 X16.38 Y-2.4 Z2.03 F4800.0 E458.234
G1 X16.58 Y-0.4 Z2.03 F4800.0 E458.34
G1 X15.64 Y-1.37 Z2.03 F4800.0 E458.412
G1 X15.36 Y-1.37 Z2.03 F4800.0 E458.426
G1 X14.64 Y-0.63 Z2.03 F4800.0 E458.481
G1 X14.36 Y-0.63 Z2.03 F4800.0 E458.496
G1 X13.64 Y-1.37 Z2.03 F4800.0 E458.551
G1 X13.36 Y-1.37 Z2.03 F4800.0 E458.566
G1 X12.64 Y-0.63 Z2.03 F4800.0 E458.62
G1 X12.36 Y-0.63 Z2.03 F4800.0 E458.635
G1 X11.64 Y-1.37 Z2.03 F4800.0 E458.69
G1 X11.36 Y-1.37 Z2.03 F4800.0 E458.705
G1 X10.64 Y-0.63 Z2.03 F4800.0 E458.76
G1 X10.36 Y-0.63 Z2.03 F4800.0 E458.775
G1 X9.64 Y-1.37 Z2.03 F4800.0 E458.829
G1 X9.36 Y-1.37 Z2.03 F4800.0 E458.844
G1 X8.64 Y-0.63 Z2.03 F4800.0 E458.899
G1 X8.36 Y-0.63 Z2.03 F4800.0 E458.914
G1 X7.64 Y-1.37 Z2.03 F4800.0 E458.969
G1 X7.36 Y-1.37 Z2.03 F4800.0 E458.983
G1 X6.77 Y-1.2 Z2.03 F4800.0 E459.016
G1 X6.81 Y-0.8 Z2.03 F4800.0 E459.037
G1 F1200.0
G1 E458.037
G1 F4800.0
M103
G1 X16.62 Y-0.0 Z2.03 F4200.0
G1 F1200.0
G1 E459.037
G1 F4200.0
M101
G1 X16.58 Y0.4 Z2.03 F4800.0 E459.058
G1 X15.36 Y0.37 Z2.03 F4800.0 E459.123
G1 X14.64 Y-0.37 Z2.03 F4800.0 E459.178
G1 X14.36 Y-0.37 Z2.03 F4800.0 E459.192
G1 X13.64 Y0.37 Z2.03 F4800.0 E459.247
G1 X13.36 Y0.37 Z2.03 F4800.0 E459.262
G1 X12.64 Y-0.37 Z2.03 F4800.0 E459.317
G1 X12.36 Y-0.37 Z2.03 F4800.0 E459.332
G1 X11.64 Y0.37 Z2.03 F4800.0 E459.387
G1 X11.36 Y0.37 Z2.03 F4800.0 E459.401
G1 X10.64 Y-0.37 Z2.03 F4800.0 E459.456
G1 X10.36 Y-0.37 Z2.03 F4800.0 E459.471
G1 X9.64 Y0.37 Z2.03 F4800.0 E459.526
G1 X9.36 Y0.37 Z2.03 F4800.0 E459.541
G1 X8.64 Y-0.37 Z2.03 F4800.0 E459.595
G1 X8.36 Y-0.37 Z2.03 F4800.0 E459.61
G1 X7.64 Y0.37 Z2.03 F4800.0 E459.665
G1 X7.36 Y0.37 Z2.03 F4800.0 E459.68
G1 X6.85 Y-0.4 Z2.03 F4800.0 E459.729
G1 X6.89 Y-0.0 Z2.03 F4800.0 E459.75
G1 X6.77 Y1.2 Z2.03 F4800.0 E459.814
G1 X7.36 Y0.63 Z2.03 F4800.0 E459.857
G1 X7.64 Y0.63 Z2.03 F4800.0 E459.872
G1 X8.36 Y1.37 Z2.03 F4800.0 E459.927
G1 X8.64 Y1.37 Z2.03 F4800.0 E459.942
G1 X9.36 Y0.63 Z2.03 F4800.0 E459.997
G1 X9.64 Y0.63 Z2.03 F4800.0 E460.011
G1 X10.36 Y1.37 Z2.03 F4800.0 E460.066
G1 X10.64 Y1.37 Z2.03 F4800.0 E460.081
G1 X11.36 Y0.63 Z2.03 F4800.0 E460.136
G1 X11.64 Y0.63 Z2.03 F4800.0 E460.151
G1 X12.36 Y1.37 Z2.03 F4800.0 E460.205
G1 X12.64 Y1.37 Z2.03 F4800.0 E460.22
G1 X13.36 Y0.63 Z2.03 F4800.0 E460.275
G1 X13.64 Y0.63 Z2.03 F4800.0 E460.29
G1 X14.36 Y1.37 Z2.03 F4800.0 E460.345
G1 X14.64 Y1.37 Z2.03 F4800.0 E460.36
G1 X15.36 Y0.63 Z2.03 F4800.0 E460.414
G1 X15.64 Y0.63 Z2.03 F4800.0 E460.429
G1 X16.54 Y0.8 Z2.03 F4800.0 E460.477
G1 X16.38 Y2.4 Z2.03 F4800.0 E460.562
G1 X15.36 Y2.37 Z2.03 F4800.0 E460.616
G1 X14.64 Y1.63 Z2.03 F4800.0 E460.671
G1 X14.36 Y1.63 Z2.03 F4800.0 E460.686
G1 X13.64 Y2.37 Z2.03 F4800.0 E460.741
G1 X13.36 Y2.37 Z2.03 F4800.0 E460.756
G1 X12.64 Y1.63 Z2.03 F4800.0 E460.81
G1 X12.36 Y1.63 Z2.03 F4800.0 E460.825
G1 X11.64 Y2.37 Z2.03 F4800.0 E460.88
G1 X11.36 Y2.37 Z2.03 F4800.0 E460.895
G1 X10.64 Y1.63 Z2.03 F4800.0 E460.95
G1 X10.36 Y1.63 Z2.03 F4800.0 E460.965
G1 X9.64 Y2.37 Z2.03 F4800.0 E461.019
G1 X9.36 Y2.37 Z2.03 F4800.0 E461.034
G1 X8.64 Y1.63 Z2.03 F4800.0 E461.089
G1 X8.36 Y1.63 Z2.03 F4800.0 E461.104
G1 X7.64 Y2.37 Z2.03 F4800.0 E461.159
G1 X7.36 Y2.37 Z2.03 F4800.0 E461.173
G1 X6.68 Y1.6 Z2.03 F4800.0 E461.228
G1 X6.43 Y2.4 Z2.03 F4800.0 E461.272
G1 X6.06 Y3.2 Z2.03 F4800.0 E461.319
G1 X6.36 Y3.37 Z2.03 F4800.0 E461.337
G1 X6.64 Y3.37 Z2.03 F4800.0 E461.352
G1 X7.36 Y2.63 Z2.03 F4800.0 E461.407
G1 X7.64 Y2.63 Z2.03 F4800.0 E461.421
G1 X8.36 Y3.37 Z2.03 F4800.0 E461.476
G1 X8.64 Y3.37 Z2.03 F4800.0 E461.491
G1 X9.36 Y2.63 Z2.03 F4800.0 E461.546
G1 X9.64 Y2.63 Z2.03 F4800.0 E461.561
G1 X10.36 Y3.37 Z2.03 F4800.0 E461.616
G1 X10.64 Y3.37 Z2.03 F4800.0 E461.63
G1 X11.36 Y2.63 Z2.03 F4800.0 E461.685
G1 X11.64 Y2.63 Z2.03 F4800.0 E461.7
G1 X12.36 Y3.37 Z2.03 F4800.0 E461.755
G1 X12.64 Y3.37 Z2.03 F4800.0 E461.77
G1 X13.36 Y2.63 Z2.03 F4800.0 E461.824
G1 X13.64 Y2.63 Z2.03 F4800.0 E461.839
G1 X14.36 Y3.37 Z2.03 F4800.0 E461.894
G1 X14.64 Y3.37 Z2.03 F4800.0 E461.909
G1 X15.36 Y2.63 Z2.03 F4800.0 E461.964
G1 X15.64 Y2.63 Z2.03 F4800.0 E461.979
G1 X16.34 Y2.8 Z2.03 F4800.0 E462.017
G1 X16.3 Y3.2 Z2.03 F4800.0 E462.038
G1 X15.82 Y4.8 Z2.03 F4800.0 E462.126
G1 X14.64 Y3.63 Z2.03 F4800.0 E462.214
G1 X14.36 Y3.63 Z2.03 F4800.0 E462.229
G1 X13.64 Y4.37 Z2.03 F4800.0 E462.284
G1 X13.36 Y4.37 Z2.03 F4800.0 E462.299
G1 X12.64 Y3.63 Z2.03 F4800.0 E462.353
G1 X12.36 Y3.63 Z2.03 F4800.0 E462.368
G1 X11.64 Y4.37 Z2.03 F4800.0 E462.423
G1 X11.36 Y4.37 Z2.03 F4800.0 E462.438
G1 X10.64 Y3.63 Z2.03 F4800.0 E462.493
G1 X10.36 Y3.63 Z2.03 F4800.0 E462.507
G1 X9.64 Y4.37 Z2.03 F4800.0 E462.562
G1 X9.36 Y4.37 Z2.03 F4800.0 E462.577
G1 X8.64 Y3.63 Z2.03 F4800.0 E462.632
G1 X8.36 Y3.63 Z2.03 F4800.0 E462.647
G1 X7.64 Y4.37 Z2.03 F4800.0 E462.702
G1 X7.36 Y4.37 Z2.03 F4800.0 E462.716
G1 X6.64 Y3.63 Z2.03 F4800.0 E462.771
G1 X5.85 Y3.6 Z2.03 F4800.0 E462.813
G1 X5.58 Y4.0 Z2.03 F4800.0 E462.838
G1 X5.64 Y4.37 Z2.03 F4800.0 E462.858
G1 X5.36 Y4.37 Z2.03 F4800.0 E462.873
G1 X4.47 Y5.2 Z2.03 F4800.0 E462.937
G1 X4.36 Y5.37 Z2.03 F4800.0 E462.948
G1 X4.64 Y5.37 Z2.03 F4800.0 E462.963
G1 X5.36 Y4.63 Z2.03 F4800.0 E463.018
G1 X5.64 Y4.63 Z2.03 F4800.0 E463.033
G1 X6.36 Y5.37 Z2.03 F4800.0 E463.087
G1 X6.64 Y5.37 Z2.03 F4800.0 E463.102
G1 X7.36 Y4.63 Z2.03 F4800.0 E463.157
G1 X7.64 Y4.63 Z2.03 F4800.0 E463.172
G1 X8.36 Y5.37 Z2.03 F4800.0 E463.227
G1 X8.64 Y5.37 Z2.03 F4800.0 E463.242
G1 X9.36 Y4.63 Z2.03 F4800.0 E463.296
G1 X9.64 Y4.63 Z2.03 F4800.0 E463.311
G1 X10.36 Y5.37 Z2.03 F4800.0 E463.366
G1 X10.64 Y5.37 Z2.03 F4800.0 E463.381
G1 X11.36 Y4.63 Z2.03 F4800.0 E463.436
G1 X11.64 Y4.63 Z2.03 F4800.0 E463.45
G1 X12.36 Y5.37 Z2.03 F4800.0 E463.505
G1 X12.64 Y5.37 Z2.03 F4800.0 E463.52
G1 X13.36 Y4.63 Z2.03 F4800.0 E463.575
G1 X13.64 Y4.63 Z2.03 F4800.0 E463.59
G1 X14.36 Y5.37 Z2.03 F4800.0 E463.645
G1 X15.7 Y5.2 Z2.03 F4800.0 E463.716
G1 X15.33 Y6.4 Z2.03 F4800.0 E463.782
G1 X14.64 Y5.63 Z2.03 F4800.0 E463.837
G1 X14.36 Y5.63 Z2.03 F4800.0 E463.852
G1 X13.64 Y6.37 Z2.03 F4800.0 E463.907
G1 X13.36 Y6.37 Z2.03 F4800.0 E463.922
G1 X12.64 Y5.63 Z2.03 F4800.0 E463.976
G1 X12.36 Y5.63 Z2.03 F4800.0 E463.991
G1 X11.64 Y6.37 Z2.03 F4800.0 E464.046
G1 X11.36 Y6.37 Z2.03 F4800.0 E464.061
G1 X10.64 Y5.63 Z2.03 F4800.0 E464.116
G1 X10.36 Y5.63 Z2.03 F4800.0 E464.131
G1 X9.64 Y6.37 Z2.03 F4800.0 E464.185
G1 X9.36 Y6.37 Z2.03 F4800.0 E464.2
G1 X8.64 Y5.63 Z2.03 F4800.0 E464.255
G1 X8.36 Y5.63 Z2.03 F4800.0 E464.27
G1 X7.64 Y6.37 Z2.03 F4800.0 E464.325
G1 X7.36 Y6.37 Z2.03 F4800.0 E464.339
G1 X6.64 Y5.63 Z2.03 F4800.0 E464.394
G1 X6.36 Y5.63 Z2.03 F4800.0 E464.409
G1 X5.64 Y6.37 Z2.03 F4800.0 E464.464
G1 X5.36 Y6.37 Z2.03 F4800.0 E464.479
G1 X4.64 Y5.63 Z2.03 F4800.0 E464.534
G1 X3.98 Y5.6 Z2.03 F4800.0 E464.568
G1 X3.64 Y6.37 Z2.03 F4800.0 E464.613
G1 X3.36 Y6.37 Z2.03 F4800.0 E464.628
G1 X3.31 Y6.0 Z2.03 F4800.0 E464.648
G1 X2.51 Y6.4 Z2.03 F4800.0 E464.695
G1 F1200.0
G1 E463.695
G1 F4800.0
M103
G1 X-2.51 Y6.4 Z2.03 F4200.0
G1 F1200.0
G1 E464.695
G1 F4200.0
M101
G1 X-3.98 Y5.6 Z2.03 F4800.0 E464.783
G1 X-4.36 Y6.37 Z2.03 F4800.0 E464.829
G1 X-4.64 Y6.37 Z2.03 F4800.0 E464.844
G1 X-5.36 Y5.63 Z2.03 F4800.0 E464.899
G1 X-5.64 Y5.63 Z2.03 F4800.0 E464.913
G1 X-6.36 Y6.37 Z2.03 F4800.0 E464.968
G1 X-6.64 Y6.37 Z2.03 F4800.0 E464.983
G1 X-7.36 Y5.63 Z2.03 F4800.0 E465.038
G1 X-7.64 Y5.63 Z2.03 F4800.0 E465.053
G1 X-8.36 Y6.37 Z2.03 F4800.0 E465.107
G1 X-8.64 Y6.37 Z2.03 F4800.0 E465.122
G1 X-9.36 Y5.63 Z2.03 F4800.0 E465.177
G1 X-9.64 Y5.63 Z2.03 F4800.0 E465.192
G1 X-10.36 Y6.37 Z2.03 F4800.0 E465.247
G1 X-10.64 Y6.37 Z2.03 F4800.0 E465.262
G1 X-11.36 Y5.63 Z2.03 F4800.0 E465.316
G1 X-11.64 Y5.63 Z2.03 F4800.0 E465.331
G1 X-12.36 Y6.37 Z2.03 F4800.0 E465.386
G1 X-12.64 Y6.37 Z2.03 F4800.0 E465.401
G1 X-13.36 Y5.63 Z2.03 F4800.0 E465.456
G1 X-13.64 Y5.63 Z2.03 F4800.0 E465.47
G1 X-14.36 Y6.37 Z2.03 F4800.0 E465.525
G1 X-15.33 Y6.4 Z2.03 F4800.0 E465.576
G1 X-15.46 Y6.0 Z2.03 F4800.0 E465.599
G1 X-15.36 Y5.63 Z2.03 F4800.0 E465.619
G1 X-15.64 Y5.63 Z2.03 F4800.0 E465.634
G1 X-15.7 Y5.2 Z2.03 F4800.0 E465.657
G1 X-15.82 Y4.8 Z2.03 F4800.0 E465.679
G1 X-15.44 Y4.68 Z2.03 F4800.0 E465.7
G1 X-15.36 Y5.37 Z2.03 F4800.0 E465.737
G1 X-14.64 Y4.63 Z2.03 F4800.0 E465.791
G1 X-14.36 Y4.63 Z2.03 F4800.0 E465.806
G1 X-13.64 Y5.37 Z2.03 F4800.0 E465.861
G1 X-13.36 Y5.37 Z2.03 F4800.0 E465.876
G1 X-12.64 Y4.63 Z2.03 F4800.0 E465.931
G1 X-12.36 Y4.63 Z2.03 F4800.0 E465.946
G1 X-11.64 Y5.37 Z2.03 F4800.0 E466.0
G1 X-11.36 Y5.37 Z2.03 F4800.0 E466.015
G1 X-10.64 Y4.63 Z2.03 F4800.0 E466.07
G1 X-10.36 Y4.63 Z2.03 F4800.0 E466.085
G1 X-9.64 Y5.37 Z2.03 F4800.0 E466.14
G1 X-9.36 Y5.37 Z2.03 F4800.0 E466.154
G1 X-8.64 Y4.63 Z2.03 F4800.0 E466.209
G1 X-8.36 Y4.63 Z2.03 F4800.0 E466.224
G1 X-7.64 Y5.37 Z2.03 F4800.0 E466.279
G1 X-7.36 Y5.37 Z2.03 F4800.0 E466.294
G1 X-6.64 Y4.63 Z2.03 F4800.0 E466.349
G1 X-6.36 Y4.63 Z2.03 F4800.0 E466.363
G1 X-5.64 Y5.37 Z2.03 F4800.0 E466.418
G1 X-5.36 Y5.37 Z2.03 F4800.0 E466.433
G1 X-4.47 Y5.2 Z2.03 F4800.0 E466.481
G1 X-4.93 Y4.8 Z2.03 F4800.0 E466.513
G1 X-5.85 Y3.6 Z2.03 F4800.0 E466.593
G1 X-6.36 Y4.37 Z2.03 F4800.0 E466.642
G1 X-6.64 Y4.37 Z2.03 F4800.0 E466.657
G1 X-7.36 Y3.63 Z2.03 F4800.0 E466.712
G1 X-7.64 Y3.63 Z2.03 F4800.0 E466.727
G1 X-8.36 Y4.37 Z2.03 F4800.0 E466.781
G1 X-8.64 Y4.37 Z2.03 F4800.0 E466.796
G1 X-9.36 Y3.63 Z2.03 F4800.0 E466.851
G1 X-9.64 Y3.63 Z2.03 F4800.0 E466.866
G1 X-10.36 Y4.37 Z2.03 F4800.0 E466.921
G1 X-10.64 Y4.37 Z2.03 F4800.0 E466.935
G1 X-11.36 Y3.63 Z2.03 F4800.0 E466.99
G1 X-11.64 Y3.63 Z2.03 F4800.0 E467.005
G1 X-12.36 Y4.37 Z2.03 F4800.0 E467.06
G1 X-12.64 Y4.37 Z2.03 F4800.0 E467.075
G1 X-13.36 Y3.63 Z2.03 F4800.0 E467.13
G1 X-13.64 Y3.63 Z2.03 F4800.0 E467.144
G1 X-14.36 Y4.37 Z2.03 F4800.0 E467.199
G1 X-14.64 Y4.37 Z2.03 F4800.0 E467.214
G1 X-15.36 Y3.63 Z2.03 F4800.0 E467.269
G1 X-15.64 Y3.63 Z2.03 F4800.0 E467.284
G1 X-15.95 Y4.4 Z2.03 F4800.0 E467.328
G1 X-16.3 Y3.2 Z2.03 F4800.0 E467.394
G1 X-16.34 Y2.8 Z2.03 F4800.0 E467.415
G1 X-15.64 Y3.37 Z2.03 F4800.0 E467.463
G1 X-15.36 Y3.37 Z2.03 F4800.0 E467.477
G1 X-14.64 Y2.63 Z2.03 F4800.0 E467.532
G1 X-14.36 Y2.63 Z2.03 F4800.0 E467.547
G1 X-13.64 Y3.37 Z2.03 F4800.0 E467.602
G1 X-13.36 Y3.37 Z2.03 F4800.0 E467.617
G1 X-12.64 Y2.63 Z2.03 F4800.0 E467.672
G1 X-12.36 Y2.63 Z2.03 F4800.0 E467.686
G1 X-11.64 Y3.37 Z2.03 F4800.0 E467.741
G1 X-11.36 Y3.37 Z2.03 F4800.0 E467.756
G1 X-10.64 Y2.63 Z2.03 F4800.0 E467.811
G1 X-10.36 Y2.63 Z2.03 F4800.0 E467.826
G1 X-9.64 Y3.37 Z2.03 F4800.0 E467.881
G1 X-9.36 Y3.37 Z2.03 F4800.0 E467.895
G1 X-8.64 Y2.63 Z2.03 F4800.0 E467.95
G1 X-8.36 Y2.63 Z2.03 F4800.0 E467.965
G1 X-7.64 Y3.37 Z2.03 F4800.0 E468.02
G1 X-6.06 Y3.2 Z2.03 F4800.0 E468.104
G1 X-6.28 Y2.8 Z2.03 F4800.0 E468.128
G1 X-6.68 Y1.6 Z2.03 F4800.0 E468.195
G1 X-7.64 Y1.63 Z2.03 F4800.0 E468.245
G1 X-8.36 Y2.37 Z2.03 F4800.0 E468.3
G1 X-8.64 Y2.37 Z2.03 F4800.0 E468.315
G1 X-9.36 Y1.63 Z2.03 F4800.0 E468.37
G1 X-9.64 Y1.63 Z2.03 F4800.0 E468.385
G1 X-10.36 Y2.37 Z2.03 F4800.0 E468.44
G1 X-10.64 Y2.37 Z2.03 F4800.0 E468.454
G1 X-11.36 Y1.63 Z2.03 F4800.0 E468.509
G1 X-11.64 Y1.63 Z2.03 F4800.0 E468.524
G1 X-12.36 Y2.37 Z2.03 F4800.0 E468.579
G1 X-12.64 Y2.37 Z2.03 F4800.0 E468.594
G1 X-13.36 Y1.63 Z2.03 F4800.0 E468.648
G1 X-13.64 Y1.63 Z2.03 F4800.0 E468.663
G1 X-14.36 Y2.37 Z2.03 F4800.0 E468.718
G1 X-14.64 Y2.37 Z2.03 F4800.0 E468.733
G1 X-15.36 Y1.63 Z2.03 F4800.0 E468.788
G1 X-15.64 Y1.63 Z2.03 F4800.0 E468.802
G1 X-16.38 Y2.4 Z2.03 F4800.0 E468.859
G1 X-16.5 Y1.2 Z2.03 F4800.0 E468.923
G1 X-15.64 Y1.37 Z2.03 F4800.0 E468.969
G1 X-15.36 Y1.37 Z2.03 F4800.0 E468.984
G1 X-14.64 Y0.63 Z2.03 F4800.0 E469.039
G1 X-14.36 Y0.63 Z2.03 F4800.0 E469.053
G1 X-13.64 Y1.37 Z2.03 F4800.0 E469.108
G1 X-13.36 Y1.37 Z2.03 F4800.0 E469.123
G1 X-12.64 Y0.63 Z2.03 F4800.0 E469.178
G1 X-12.36 Y0.63 Z2.03 F4800.0 E469.193
G1 X-11.64 Y1.37 Z2.03 F4800.0 E469.248
G1 X-11.36 Y1.37 Z2.03 F4800.0 E469.262
G1 X-10.64 Y0.63 Z2.03 F4800.0 E469.317
G1 X-10.36 Y0.63 Z2.03 F4800.0 E469.332
G1 X-9.64 Y1.37 Z2.03 F4800.0 E469.387
G1 X-9.36 Y1.37 Z2.03 F4800.0 E469.402
G1 X-8.64 Y0.63 Z2.03 F4800.0 E469.456
G1 X-8.36 Y0.63 Z2.03 F4800.0 E469.471
G1 X-7.64 Y1.37 Z2.03 F4800.0 E469.526
G1 X-7.36 Y1.37 Z2.03 F4800.0 E469.541
G1 X-6.77 Y1.2 Z2.03 F4800.0 E469.573
G1 X-6.89 Y0.0 Z2.03 F4800.0 E469.637
G1 X-8.36 Y0.37 Z2.03 F4800.0 E469.717
G1 X-8.64 Y0.37 Z2.03 F4800.0 E469.732
G1 X-9.36 Y-0.37 Z2.03 F4800.0 E469.787
G1 X-9.64 Y-0.37 Z2.03 F4800.0 E469.802
G1 X-10.36 Y0.37 Z2.03 F4800.0 E469.857
G1 X-10.64 Y0.37 Z2.03 F4800.0 E469.871
G1 X-11.36 Y-0.37 Z2.03 F4800.0 E469.926
G1 X-11.64 Y-0.37 Z2.03 F4800.0 E469.941
G1 X-12.36 Y0.37 Z2.03 F4800.0 E469.996
G1 X-12.64 Y0.37 Z2.03 F4800.0 E470.011
G1 X-13.36 Y-0.37 Z2.03 F4800.0 E470.066
G1 X-13.64 Y-0.37 Z2.03 F4800.0 E470.08
G1 X-14.36 Y0.37 Z2.03 F4800.0 E470.135
G1 X-14.64 Y0.37 Z2.03 F4800.0 E470.15
G1 X-15.36 Y-0.37 Z2.03 F4800.0 E470.205
G1 X-15.64 Y-0.37 Z2.03 F4800.0 E470.22
G1 X-16.36 Y0.5 Z2.03 F4800.0 E470.279
G1 X-16.54 Y0.8 Z2.03 F4800.0 E470.298
G1 X-16.64 Y0.5 Z2.03 F4800.0 E470.315
G1 X-16.46 Y-1.6 Z2.03 F4800.0 E470.426
G1 X-15.64 Y-0.63 Z2.03 F4800.0 E470.493
G1 X-15.36 Y-0.63 Z2.03 F4800.0 E470.508
G1 X-14.64 Y-1.37 Z2.03 F4800.0 E470.563
G1 X-14.36 Y-1.37 Z2.03 F4800.0 E470.578
G1 X-13.64 Y-0.63 Z2.03 F4800.0 E470.632
G1 X-13.36 Y-0.63 Z2.03 F4800.0 E470.647
G1 X-12.64 Y-1.37 Z2.03 F4800.0 E470.702
G1 X-12.36 Y-1.37 Z2.03 F4800.0 E470.717
G1 X-11.64 Y-0.63 Z2.03 F4800.0 E470.772
G1 X-11.36 Y-0.63 Z2.03 F4800.0 E470.786
G1 X-10.64 Y-1.37 Z2.03 F4800.0 E470.841
G1 X-10.36 Y-1.37 Z2.03 F4800.0 E470.856
G1 X-9.64 Y-0.63 Z2.03 F4800.0 E470.911
G1 X-9.36 Y-0.63 Z2.03 F4800.0 E470.926
G1 X-8.64 Y-1.37 Z2.03 F4800.0 E470.981
G1 X-8.36 Y-1.37 Z2.03 F4800.0 E470.995
G1 X-6.85 Y-0.4 Z2.03 F4800.0 E471.09
G1 X-6.77 Y-1.2 Z2.03 F4800.0 E471.133
G1 X-6.56 Y-2.0 Z2.03 F4800.0 E471.177
G1 X-7.36 Y-2.37 Z2.03 F4800.0 E471.223
G1 X-7.64 Y-2.37 Z2.03 F4800.0 E471.238
G1 X-8.36 Y-1.63 Z2.03 F4800.0 E471.293
G1 X-8.64 Y-1.63 Z2.03 F4800.0 E471.308
G1 X-9.36 Y-2.37 Z2.03 F4800.0 E471.363
G1 X-9.64 Y-2.37 Z2.03 F4800.0 E471.378
G1 X-10.36 Y-1.63 Z2.03 F4800.0 E471.432
G1 X-10.64 Y-1.63 Z2.03 F4800.0 E471.447
G1 X-11.36 Y-2.37 Z2.03 F4800.0 E471.502
G1 X-11.64 Y-2.37 Z2.03 F4800.0 E471.517
G1 X-12.36 Y-1.63 Z2.03 F4800.0 E471.572
G1 X-12.64 Y-1.63 Z2.03 F4800.0 E471.586
G1 X-13.36 Y-2.37 Z2.03 F4800.0 E471.641
G1 X-13.64 Y-2.37 Z2.03 F4800.0 E471.656
G1 X-14.36 Y-1.63 Z2.03 F4800.0 E471.711
G1 X-14.64 Y-1.63 Z2.03 F4800.0 E471.726
G1 X-15.36 Y-2.37 Z2.03 F4800.0 E471.781
G1 X-15.64 Y-2.37 Z2.03 F4800.0 E471.795
G1 X-16.42 Y-2.0 Z2.03 F4800.0 E471.841
G1 X-16.3 Y-3.2 Z2.03 F4800.0 E471.905
G1 X-16.19 Y-3.6 Z2.03 F4800.0 E471.927
G1 X-15.64 Y-2.63 Z2.03 F4800.0 E471.986
G1 X-15.36 Y-2.63 Z2.03 F4800.0 E472.0
G1 X-14.64 Y-3.37 Z2.03 F4800.0 E472.055
G1 X-14.36 Y-3.37 Z2.03 F4800.0 E472.07
G1 X-13.64 Y-2.63 Z2.03 F4800.0 E472.125
G1 X-13.36 Y-2.63 Z2.03 F4800.0 E472.14
G1 X-12.64 Y-3.37 Z2.03 F4800.0 E472.195
G1 X-12.36 Y-3.37 Z2.03 F4800.0 E472.209
G1 X-11.64 Y-2.63 Z2.03 F4800.0 E472.264
G1 X-11.36 Y-2.63 Z2.03 F4800.0 E472.279
G1 X-10.64 Y-3.37 Z2.03 F4800.0 E472.334
G1 X-10.36 Y-3.37 Z2.03 F4800.0 E472.349
G1 X-9.64 Y-2.63 Z2.03 F4800.0 E472.403
G1 X-9.36 Y-2.63 Z2.03 F4800.0 E472.418
G1 X-8.64 Y-3.37 Z2.03 F4800.0 E472.473
G1 X-8.36 Y-3.37 Z2.03 F4800.0 E472.488
G1 X-7.64 Y-2.63 Z2.03 F4800.0 E472.543
G1 X-7.36 Y-2.63 Z2.03 F4800.0 E472.558
G1 X-6.43 Y-2.4 Z2.03 F4800.0 E472.608
G1 X-6.28 Y-2.8 Z2.03 F4800.0 E472.631
G1 X-5.58 Y-4.0 Z2.03 F4800.0 E472.704
G1 X-7.36 Y-4.37 Z2.03 F4800.0 E472.8
G1 X-7.64 Y-4.37 Z2.03 F4800.0 E472.814
G1 X-8.36 Y-3.63 Z2.03 F4800.0 E472.869
G1 X-8.64 Y-3.63 Z2.03 F4800.0 E472.884
G1 X-9.36 Y-4.37 Z2.03 F4800.0 E472.939
G1 X-9.64 Y-4.37 Z2.03 F4800.0 E472.954
G1 X-10.36 Y-3.63 Z2.03 F4800.0 E473.009
G1 X-10.64 Y-3.63 Z2.03 F4800.0 E473.023
G1 X-11.36 Y-4.37 Z2.03 F4800.0 E473.078
G1 X-11.64 Y-4.37 Z2.03 F4800.0 E473.093
G1 X-12.36 Y-3.63 Z2.03 F4800.0 E473.148
G1 X-12.64 Y-3.63 Z2.03 F4800.0 E473.163
G1 X-13.36 Y-4.37 Z2.03 F4800.0 E473.217
G1 X-13.64 Y-4.37 Z2.03 F4800.0 E473.232
G1 X-14.36 Y-3.63 Z2.03 F4800.0 E473.287
G1 X-14.64 Y-3.63 Z2.03 F4800.0 E473.302
G1 X-15.36 Y-4.37 Z2.03 F4800.0 E473.357
G1 X-15.64 Y-4.37 Z2.03 F4800.0 E473.372
G1 X-16.07 Y-4.0 Z2.03 F4800.0 E473.401
G1 X-15.7 Y-5.2 Z2.03 F4800.0 E473.468
G1 X-15.36 Y-4.63 Z2.03 F4800.0 E473.503
G1 X-14.64 Y-5.37 Z2.03 F4800.0 E473.558
G1 X-14.36 Y-5.37 Z2.03 F4800.0 E473.573
G1 X-13.64 Y-4.63 Z2.03 F4800.0 E473.628
G1 X-13.36 Y-4.63 Z2.03 F4800.0 E473.642
G1 X-12.64 Y-5.37 Z2.03 F4800.0 E473.697
G1 X-12.36 Y-5.37 Z2.03 F4800.0 E473.712
G1 X-11.64 Y-4.63 Z2.03 F4800.0 E473.767
G1 X-11.36 Y-4.63 Z2.03 F4800.0 E473.782
G1 X-10.64 Y-5.37 Z2.03 F4800.0 E473.836
G1 X-10.36 Y-5.37 Z2.03 F4800.0 E473.851
G1 X-9.64 Y-4.63 Z2.03 F4800.0 E473.906
G1 X-9.36 Y-4.63 Z2.03 F4800.0 E473.921
G1 X-8.64 Y-5.37 Z2.03 F4800.0 E473.976
G1 X-8.36 Y-5.37 Z2.03 F4800.0 E473.991
G1 X-7.64 Y-4.63 Z2.03 F4800.0 E474.045
G1 X-7.36 Y-4.63 Z2.03 F4800.0 E474.06
G1 X-6.64 Y-5.37 Z2.03 F4800.0 E474.115
G1 X-6.36 Y-5.37 Z2.03 F4800.0 E474.13
G1 X-5.26 Y-4.4 Z2.03 F4800.0 E474.208
G1 X-4.93 Y-4.8 Z2.03 F4800.0 E474.235
G1 X-3.98 Y-5.6 Z2.03 F4800.0 E474.3
G1 X-3.31 Y-6.0 Z2.03 F4800.0 E474.341
G1 X-3.36 Y-6.37 Z2.03 F4800.0 E474.361
G1 X-5.64 Y-6.37 Z2.03 F4800.0 E474.482
G1 X-6.36 Y-5.63 Z2.03 F4800.0 E474.537
G1 X-6.64 Y-5.63 Z2.03 F4800.0 E474.551
G1 X-7.36 Y-6.37 Z2.03 F4800.0 E474.606
G1 X-7.64 Y-6.37 Z2.03 F4800.0 E474.621
G1 X-8.36 Y-5.63 Z2.03 F4800.0 E474.676
G1 X-8.64 Y-5.63 Z2.03 F4800.0 E474.691
G1 X-9.36 Y-6.37 Z2.03 F4800.0 E474.746
G1 X-9.64 Y-6.37 Z2.03 F4800.0 E474.76
G1 X-10.36 Y-5.63 Z2.03 F4800.0 E474.815
G1 X-10.64 Y-5.63 Z2.03 F4800.0 E474.83
G1 X-11.36 Y-6.37 Z2.03 F4800.0 E474.885
G1 X-11.64 Y-6.37 Z2.03 F4800.0 E474.9
G1 X-12.36 Y-5.63 Z2.03 F4800.0 E474.954
G1 X-12.64 Y-5.63 Z2.03 F4800.0 E474.969
G1 X-13.36 Y-6.37 Z2.03 F4800.0 E475.024
G1 X-13.64 Y-6.37 Z2.03 F4800.0 E475.039
G1 X-14.36 Y-5.63 Z2.03 F4800.0 E475.094
G1 X-15.58 Y-5.6 Z2.03 F4800.0 E475.158
G1 X-15.33 Y-6.4 Z2.03 F4800.0 E475.203
G1 X-14.9 Y-7.2 Z2.03 F4800.0 E475.25
G1 X-14.64 Y-7.5 Z2.03 F4800.0 E475.271
G1 X-14.36 Y-7.5 Z2.03 F4800.0 E475.286
G1 X-13.64 Y-6.63 Z2.03 F4800.0 E475.346
G1 X-13.36 Y-6.63 Z2.03 F4800.0 E475.361
G1 X-12.64 Y-7.37 Z2.03 F4800.0 E475.416
G1 X-12.36 Y-7.37 Z2.03 F4800.0 E475.43
G1 X-11.64 Y-6.63 Z2.03 F4800.0 E475.485
G1 X-11.36 Y-6.63 Z2.03 F4800.0 E475.5
G1 X-10.64 Y-7.37 Z2.03 F4800.0 E475.555
G1 X-10.36 Y-7.37 Z2.03 F4800.0 E475.57
G1 X-9.64 Y-6.63 Z2.03 F4800.0 E475.625
G1 X-9.36 Y-6.63 Z2.03 F4800.0 E475.639
G1 X-8.64 Y-7.37 Z2.03 F4800.0 E475.694
G1 X-8.36 Y-7.37 Z2.03 F4800.0 E475.709
G1 X-7.64 Y-6.63 Z2.03 F4800.0 E475.764
G1 X-7.36 Y-6.63 Z2.03 F4800.0 E475.779
G1 X-6.64 Y-7.37 Z2.03 F4800.0 E475.834
G1 X-6.36 Y-7.37 Z2.03 F4800.0 E475.848
G1 X-5.64 Y-6.63 Z2.03 F4800.0 E475.903
G1 X-5.36 Y-6.63 Z2.03 F4800.0 E475.918
G1 X-4.64 Y-7.37 Z2.03 F4800.0 E475.973
G1 X-4.36 Y-7.37 Z2.03 F4800.0 E475.988
G1 X-3.64 Y-6.63 Z2.03 F4800.0 E476.042
G1 X-3.36 Y-6.63 Z2.03 F4800.0 E476.057
G1 X-2.51 Y-6.4 Z2.03 F4800.0 E476.104
G1 X-2.64 Y-7.37 Z2.03 F4800.0 E476.155
G1 X-2.36 Y-7.37 Z2.03 F4800.0 E476.17
G1 X-0.89 Y-6.8 Z2.03 F4800.0 E476.254
G1 X-0.64 Y-7.37 Z2.03 F4800.0 E476.287
G1 X-0.36 Y-7.37 Z2.03 F4800.0 E476.301
G1 X0.89 Y-6.8 Z2.03 F4800.0 E476.374
G1 X1.36 Y-7.37 Z2.03 F4800.0 E476.413
G1 X3.64 Y-7.37 Z2.03 F4800.0 E476.534
G1 X4.36 Y-6.63 Z2.03 F4800.0 E476.589
G1 X4.64 Y-6.63 Z2.03 F4800.0 E476.603
G1 X5.36 Y-7.37 Z2.03 F4800.0 E476.658
G1 X5.64 Y-7.37 Z2.03 F4800.0 E476.673
G1 X6.36 Y-6.63 Z2.03 F4800.0 E476.728
G1 X6.64 Y-6.63 Z2.03 F4800.0 E476.743
G1 X7.36 Y-7.37 Z2.03 F4800.0 E476.797
G1 X7.64 Y-7.37 Z2.03 F4800.0 E476.812
G1 X8.36 Y-6.63 Z2.03 F4800.0 E476.867
G1 X8.64 Y-6.63 Z2.03 F4800.0 E476.882
G1 X9.36 Y-7.37 Z2.03 F4800.0 E476.937
G1 X9.64 Y-7.37 Z2.03 F4800.0 E476.952
G1 X10.36 Y-6.63 Z2.03 F4800.0 E477.006
G1 X10.64 Y-6.63 Z2.03 F4800.0 E477.021
G1 X11.36 Y-7.37 Z2.03 F4800.0 E477.076
G1 X11.64 Y-7.37 Z2.03 F4800.0 E477.091
G1 X12.36 Y-6.63 Z2.03 F4800.0 E477.146
G1 X12.64 Y-6.63 Z2.03 F4800.0 E477.16
G1 X13.36 Y-7.37 Z2.03 F4800.0 E477.215
G1 X13.64 Y-7.37 Z2.03 F4800.0 E477.23
G1 X14.36 Y-6.63 Z2.03 F4800.0 E477.285
G1 X14.64 Y-6.63 Z2.03 F4800.0 E477.3
G1 X15.12 Y-6.8 Z2.03 F4800.0 E477.326
G1 X14.26 Y-8.4 Z2.03 F4800.0 E477.422
G1 X13.64 Y-7.63 Z2.03 F4800.0 E477.475
G1 X13.36 Y-7.63 Z2.03 F4800.0 E477.489
G1 X12.64 Y-8.37 Z2.03 F4800.0 E477.544
G1 X12.36 Y-8.37 Z2.03 F4800.0 E477.559
G1 X11.64 Y-7.63 Z2.03 F4800.0 E477.614
G1 X11.36 Y-7.63 Z2.03 F4800.0 E477.629
G1 X10.64 Y-8.37 Z2.03 F4800.0 E477.684
G1 X10.36 Y-8.37 Z2.03 F4800.0 E477.698
G1 X9.64 Y-7.63 Z2.03 F4800.0 E477.753
G1 X9.36 Y-7.63 Z2.03 F4800.0 E477.768
G1 X8.64 Y-8.37 Z2.03 F4800.0 E477.823
G1 X8.36 Y-8.37 Z2.03 F4800.0 E477.838
G1 X7.64 Y-7.63 Z2.03 F4800.0 E477.892
G1 X7.36 Y-7.63 Z2.03 F4800.0 E477.907
G1 X6.64 Y-8.37 Z2.03 F4800.0 E477.962
G1 X6.36 Y-8.37 Z2.03 F4800.0 E477.977
G1 X5.64 Y-7.63 Z2.03 F4800.0 E478.032
G1 X5.36 Y-7.63 Z2.03 F4800.0 E478.047
G1 X4.64 Y-8.37 Z2.03 F4800.0 E478.101
G1 X4.36 Y-8.37 Z2.03 F4800.0 E478.116
G1 X3.64 Y-7.63 Z2.03 F4800.0 E478.171
G1 X3.36 Y-7.63 Z2.03 F4800.0 E478.186
G1 X2.64 Y-8.37 Z2.03 F4800.0 E478.241
G1 X2.36 Y-8.37 Z2.03 F4800.0 E478.255
G1 X1.64 Y-7.63 Z2.03 F4800.0 E478.31
G1 X1.36 Y-7.63 Z2.03 F4800.0 E478.325
G1 X0.64 Y-8.37 Z2.03 F4800.0 E478.38
G1 X0.36 Y-8.37 Z2.03 F4800.0 E478.395
G1 X-0.36 Y-7.63 Z2.03 F4800.0 E478.45
G1 X-0.64 Y-7.63 Z2.03 F4800.0 E478.464
G1 X-1.36 Y-8.37 Z2.03 F4800.0 E478.519
G1 X-1.64 Y-8.37 Z2.03 F4800.0 E478.534
G1 X-2.36 Y-7.63 Z2.03 F4800.0 E478.589
G1 X-2.64 Y-7.63 Z2.03 F4800.0 E478.604
G1 X-3.36 Y-8.37 Z2.03 F4800.0 E478.658
G1 X-3.64 Y-8.37 Z2.03 F4800.0 E478.673
G1 X-4.36 Y-7.63 Z2.03 F4800.0 E478.728
G1 X-4.64 Y-7.63 Z2.03 F4800.0 E478.743
G1 X-5.36 Y-8.37 Z2.03 F4800.0 E478.798
G1 X-5.64 Y-8.37 Z2.03 F4800.0 E478.813
G1 X-6.36 Y-7.63 Z2.03 F4800.0 E478.867
G1 X-6.64 Y-7.63 Z2.03 F4800.0 E478.882
G1 X-7.36 Y-8.37 Z2.03 F4800.0 E478.937
G1 X-7.64 Y-8.37 Z2.03 F4800.0 E478.952
G1 X-8.36 Y-7.63 Z2.03 F4800.0 E479.007
G1 X-8.64 Y-7.63 Z2.03 F4800.0 E479.021
G1 X-9.36 Y-8.37 Z2.03 F4800.0 E479.076
G1 X-9.64 Y-8.37 Z2.03 F4800.0 E479.091
G1 X-10.36 Y-7.63 Z2.03 F4800.0 E479.146
G1 X-10.64 Y-7.63 Z2.03 F4800.0 E479.161
G1 X-11.36 Y-8.37 Z2.03 F4800.0 E479.216
G1 X-11.64 Y-8.37 Z2.03 F4800.0 E479.23
G1 X-12.36 Y-7.63 Z2.03 F4800.0 E479.285
G1 X-12.64 Y-7.63 Z2.03 F4800.0 E479.3
G1 X-13.36 Y-8.37 Z2.03 F4800.0 E479.355
G1 X-13.64 Y-8.37 Z2.03 F4800.0 E479.37
G1 X-14.47 Y-8.0 Z2.03 F4800.0 E479.418
G1 X-13.83 Y-9.2 Z2.03 F4800.0 E479.49
G1 X-13.64 Y-8.63 Z2.03 F4800.0 E479.522
G1 X-13.36 Y-8.63 Z2.03 F4800.0 E479.537
G1 X-12.64 Y-9.37 Z2.03 F4800.0 E479.591
G1 X-12.36 Y-9.37 Z2.03 F4800.0 E479.606
G1 X-11.64 Y-8.63 Z2.03 F4800.0 E479.661
G1 X-11.36 Y-8.63 Z2.03 F4800.0 E479.676
G1 X-10.64 Y-9.37 Z2.03 F4800.0 E479.731
G1 X-10.36 Y-9.37 Z2.03 F4800.0 E479.745
G1 X-9.64 Y-8.63 Z2.03 F4800.0 E479.8
G1 X-9.36 Y-8.63 Z2.03 F4800.0 E479.815
G1 X-8.64 Y-9.37 Z2.03 F4800.0 E479.87
G1 X-8.36 Y-9.37 Z2.03 F4800.0 E479.885
G1 X-7.64 Y-8.63 Z2.03 F4800.0 E479.94
G1 X-7.36 Y-8.63 Z2.03 F4800.0 E479.954
G1 X-6.64 Y-9.37 Z2.03 F4800.0 E480.009
G1 X-6.36 Y-9.37 Z2.03 F4800.0 E480.024
G1 X-5.64 Y-8.63 Z2.03 F4800.0 E480.079
G1 X-5.36 Y-8.63 Z2.03 F4800.0 E480.094
G1 X-4.64 Y-9.37 Z2.03 F4800.0 E480.148
G1 X-4.36 Y-9.37 Z2.03 F4800.0 E480.163
G1 X-3.64 Y-8.63 Z2.03 F4800.0 E480.218
G1 X-3.36 Y-8.63 Z2.03 F4800.0 E480.233
G1 X-2.64 Y-9.37 Z2.03 F4800.0 E480.288
G1 X-2.36 Y-9.37 Z2.03 F4800.0 E480.303
G1 X-1.64 Y-8.63 Z2.03 F4800.0 E480.357
G1 X-1.36 Y-8.63 Z2.03 F4800.0 E480.372
G1 X-0.64 Y-9.37 Z2.03 F4800.0 E480.427
G1 X-0.36 Y-9.37 Z2.03 F4800.0 E480.442
G1 X0.36 Y-8.63 Z2.03 F4800.0 E480.497
G1 X0.64 Y-8.63 Z2.03 F4800.0 E480.511
G1 X1.36 Y-9.37 Z2.03 F4800.0 E480.566
G1 X1.64 Y-9.37 Z2.03 F4800.0 E480.581
G1 X2.36 Y-8.63 Z2.03 F4800.0 E480.636
G1 X2.64 Y-8.63 Z2.03 F4800.0 E480.651
G1 X3.36 Y-9.37 Z2.03 F4800.0 E480.706
G1 X3.64 Y-9.37 Z2.03 F4800.0 E480.72
G1 X4.36 Y-8.63 Z2.03 F4800.0 E480.775
G1 X4.64 Y-8.63 Z2.03 F4800.0 E480.79
G1 X5.36 Y-9.37 Z2.03 F4800.0 E480.845
G1 X5.64 Y-9.37 Z2.03 F4800.0 E480.86
G1 X6.36 Y-8.63 Z2.03 F4800.0 E480.914
G1 X6.64 Y-8.63 Z2.03 F4800.0 E480.929
G1 X7.36 Y-9.37 Z2.03 F4800.0 E480.984
G1 X7.64 Y-9.37 Z2.03 F4800.0 E480.999
G1 X8.36 Y-8.63 Z2.03 F4800.0 E481.054
G1 X8.64 Y-8.63 Z2.03 F4800.0 E481.069
G1 X9.36 Y-9.37 Z2.03 F4800.0 E481.123
G1 X9.64 Y-9.37 Z2.03 F4800.0 E481.138
G1 X10.36 Y-8.63 Z2.03 F4800.0 E481.193
G1 X10.64 Y-8.63 Z2.03 F4800.0 E481.208
G1 X11.36 Y-9.37 Z2.03 F4800.0 E481.263
G1 X11.64 Y-9.37 Z2.03 F4800.0 E481.277
G1 X12.36 Y-8.63 Z2.03 F4800.0 E481.332
G1 X14.05 Y-8.8 Z2.03 F4800.0 E481.422
G1 X13.83 Y-9.2 Z2.03 F4800.0 E481.446
G1 X12.86 Y-10.4 Z2.03 F4800.0 E481.527
G1 X11.64 Y-9.63 Z2.03 F4800.0 E481.604
G1 X11.36 Y-9.63 Z2.03 F4800.0 E481.618
G1 X10.64 Y-10.37 Z2.03 F4800.0 E481.673
G1 X10.36 Y-10.37 Z2.03 F4800.0 E481.688
G1 X9.64 Y-9.63 Z2.03 F4800.0 E481.743
G1 X9.36 Y-9.63 Z2.03 F4800.0 E481.758
G1 X8.64 Y-10.37 Z2.03 F4800.0 E481.813
G1 X8.36 Y-10.37 Z2.03 F4800.0 E481.827
G1 X7.64 Y-9.63 Z2.03 F4800.0 E481.882
G1 X7.36 Y-9.63 Z2.03 F4800.0 E481.897
G1 X6.64 Y-10.37 Z2.03 F4800.0 E481.952
G1 X6.36 Y-10.37 Z2.03 F4800.0 E481.967
G1 X5.64 Y-9.63 Z2.03 F4800.0 E482.021
G1 X5.36 Y-9.63 Z2.03 F4800.0 E482.036
G1 X4.64 Y-10.37 Z2.03 F4800.0 E482.091
G1 X4.36 Y-10.37 Z2.03 F4800.0 E482.106
G1 X3.64 Y-9.63 Z2.03 F4800.0 E482.161
G1 X3.36 Y-9.63 Z2.03 F4800.0 E482.175
G1 X2.64 Y-10.37 Z2.03 F4800.0 E482.23
G1 X2.36 Y-10.37 Z2.03 F4800.0 E482.245
G1 X1.64 Y-9.63 Z2.03 F4800.0 E482.3
G1 X1.36 Y-9.63 Z2.03 F4800.0 E482.315
G1 X0.64 Y-10.37 Z2.03 F4800.0 E482.37
G1 X0.36 Y-10.37 Z2.03 F4800.0 E482.384
G1 X-0.36 Y-9.63 Z2.03 F4800.0 E482.439
G1 X-0.64 Y-9.63 Z2.03 F4800.0 E482.454
G1 X-1.36 Y-10.37 Z2.03 F4800.0 E482.509
G1 X-1.64 Y-10.37 Z2.03 F4800.0 E482.524
G1 X-2.36 Y-9.63 Z2.03 F4800.0 E482.579
G1 X-2.64 Y-9.63 Z2.03 F4800.0 E482.593
G1 X-3.36 Y-10.37 Z2.03 F4800.0 E482.648
G1 X-3.64 Y-10.37 Z2.03 F4800.0 E482.663
G1 X-4.36 Y-9.63 Z2.03 F4800.0 E482.718
G1 X-4.64 Y-9.63 Z2.03 F4800.0 E482.733
G1 X-5.36 Y-10.37 Z2.03 F4800.0 E482.787
G1 X-5.64 Y-10.37 Z2.03 F4800.0 E482.802
G1 X-6.36 Y-9.63 Z2.03 F4800.0 E482.857
G1 X-6.64 Y-9.63 Z2.03 F4800.0 E482.872
G1 X-7.36 Y-10.37 Z2.03 F4800.0 E482.927
G1 X-7.64 Y-10.37 Z2.03 F4800.0 E482.941
G1 X-8.36 Y-9.63 Z2.03 F4800.0 E482.996
G1 X-8.64 Y-9.63 Z2.03 F4800.0 E483.011
G1 X-9.36 Y-10.37 Z2.03 F4800.0 E483.066
G1 X-9.64 Y-10.37 Z2.03 F4800.0 E483.081
G1 X-10.36 Y-9.63 Z2.03 F4800.0 E483.136
G1 X-13.51 Y-9.6 Z2.03 F4800.0 E483.302
G1 X-12.53 Y-10.8 Z2.03 F4800.0 E483.384
G1 X-11.73 Y-10.8 Z2.03 F4800.0 E483.426
G1 F1200.0
G1 E482.426
G1 F4800.0
M103
G1 X-9.7 Y-11.6 Z2.03 F4200.0
G1 F1200.0
G1 E483.426
G1 F4200.0
M101
G1 X-9.87 Y-11.2 Z2.03 F4800.0 E483.449
G1 X-10.27 Y-10.8 Z2.03 F4800.0 E483.479
G1 X-9.64 Y-10.63 Z2.03 F4800.0 E483.514
G1 X-9.36 Y-10.63 Z2.03 F4800.0 E483.529
G1 X-8.64 Y-11.37 Z2.03 F4800.0 E483.583
G1 X-8.36 Y-11.37 Z2.03 F4800.0 E483.598
G1 X-7.64 Y-10.63 Z2.03 F4800.0 E483.653
G1 X-7.36 Y-10.63 Z2.03 F4800.0 E483.668
G1 X-6.64 Y-11.37 Z2.03 F4800.0 E483.723
G1 X-6.36 Y-11.37 Z2.03 F4800.0 E483.737
G1 X-5.64 Y-10.63 Z2.03 F4800.0 E483.792
G1 X-5.36 Y-10.63 Z2.03 F4800.0 E483.807
G1 X-4.64 Y-11.37 Z2.03 F4800.0 E483.862
G1 X-4.36 Y-11.37 Z2.03 F4800.0 E483.877
G1 X-3.64 Y-10.63 Z2.03 F4800.0 E483.932
G1 X-3.36 Y-10.63 Z2.03 F4800.0 E483.946
G1 X-2.64 Y-11.37 Z2.03 F4800.0 E484.001
G1 X-2.36 Y-11.37 Z2.03 F4800.0 E484.016
G1 X-1.64 Y-10.63 Z2.03 F4800.0 E484.071
G1 X-1.36 Y-10.63 Z2.03 F4800.0 E484.086
G1 X-0.64 Y-11.37 Z2.03 F4800.0 E484.14
G1 X-0.36 Y-11.37 Z2.03 F4800.0 E484.155
G1 X0.36 Y-10.63 Z2.03 F4800.0 E484.21
G1 X0.64 Y-10.63 Z2.03 F4800.0 E484.225
G1 X1.36 Y-11.37 Z2.03 F4800.0 E484.28
G1 X1.64 Y-11.37 Z2.03 F4800.0 E484.294
G1 X2.36 Y-10.63 Z2.03 F4800.0 E484.349
G1 X2.64 Y-10.63 Z2.03 F4800.0 E484.364
G1 X3.36 Y-11.37 Z2.03 F4800.0 E484.419
G1 X3.64 Y-11.37 Z2.03 F4800.0 E484.434
G1 X4.36 Y-10.63 Z2.03 F4800.0 E484.489
G1 X4.64 Y-10.63 Z2.03 F4800.0 E484.503
G1 X5.36 Y-11.37 Z2.03 F4800.0 E484.558
G1 X5.64 Y-11.37 Z2.03 F4800.0 E484.573
G1 X6.36 Y-10.63 Z2.03 F4800.0 E484.628
G1 X6.64 Y-10.63 Z2.03 F4800.0 E484.643
G1 X7.36 Y-11.37 Z2.03 F4800.0 E484.698
G1 X7.64 Y-11.37 Z2.03 F4800.0 E484.712
G1 X8.36 Y-10.63 Z2.03 F4800.0 E484.767
G1 X8.64 Y-10.63 Z2.03 F4800.0 E484.782
G1 X9.36 Y-11.37 Z2.03 F4800.0 E484.837
G1 X9.64 Y-11.37 Z2.03 F4800.0 E484.852
G1 X10.36 Y-10.63 Z2.03 F4800.0 E484.906
G1 X12.53 Y-10.8 Z2.03 F4800.0 E485.021
G1 X11.87 Y-11.6 Z2.03 F4800.0 E485.076
G1 X10.47 Y-12.8 Z2.03 F4800.0 E485.174
G1 X9.64 Y-11.63 Z2.03 F4800.0 E485.249
G1 X9.36 Y-11.63 Z2.03 F4800.0 E485.264
G1 X8.64 Y-12.37 Z2.03 F4800.0 E485.319
G1 X8.36 Y-12.37 Z2.03 F4800.0 E485.334
G1 X7.64 Y-11.63 Z2.03 F4800.0 E485.389
G1 X7.36 Y-11.63 Z2.03 F4800.0 E485.404
G1 X6.64 Y-12.37 Z2.03 F4800.0 E485.458
G1 X6.36 Y-12.37 Z2.03 F4800.0 E485.473
G1 X5.64 Y-11.63 Z2.03 F4800.0 E485.528
G1 X5.36 Y-11.63 Z2.03 F4800.0 E485.543
G1 X4.64 Y-12.37 Z2.03 F4800.0 E485.598
G1 X4.36 Y-12.37 Z2.03 F4800.0 E485.612
G1 X3.64 Y-11.63 Z2.03 F4800.0 E485.667
G1 X3.36 Y-11.63 Z2.03 F4800.0 E485.682
G1 X2.64 Y-12.37 Z2.03 F4800.0 E485.737
G1 X2.36 Y-12.37 Z2.03 F4800.0 E485.752
G1 X1.64 Y-11.63 Z2.03 F4800.0 E485.807
G1 X1.36 Y-11.63 Z2.03 F4800.0 E485.821
G1 X0.64 Y-12.37 Z2.03 F4800.0 E485.876
G1 X0.36 Y-12.37 Z2.03 F4800.0 E485.891
G1 X-0.36 Y-11.63 Z2.03 F4800.0 E485.946
G1 X-0.64 Y-11.63 Z2.03 F4800.0 E485.961
G1 X-1.36 Y-12.37 Z2.03 F4800.0 E486.015
G1 X-1.64 Y-12.37 Z2.03 F4800.0 E486.03
G1 X-2.36 Y-11.63 Z2.03 F4800.0 E486.085
G1 X-2.64 Y-11.63 Z2.03 F4800.0 E486.1
G1 X-3.36 Y-12.37 Z2.03 F4800.0 E486.155
G1 X-3.64 Y-12.37 Z2.03 F4800.0 E486.17
G1 X-4.36 Y-11.63 Z2.03 F4800.0 E486.224
G1 X-4.64 Y-11.63 Z2.03 F4800.0 E486.239
G1 X-5.36 Y-12.37 Z2.03 F4800.0 E486.294
G1 X-5.64 Y-12.37 Z2.03 F4800.0 E486.309
G1 X-6.36 Y-11.63 Z2.03 F4800.0 E486.364
G1 X-6.64 Y-11.63 Z2.03 F4800.0 E486.378
G1 X-7.36 Y-12.37 Z2.03 F4800.0 E486.433
G1 X-7.64 Y-12.37 Z2.03 F4800.0 E486.448
G1 X-8.36 Y-11.63 Z2.03 F4800.0 E486.503
G1 X-8.64 Y-11.63 Z2.03 F4800.0 E486.518
G1 X-9.5 Y-12.37 Z2.03 F4800.0 E486.578
G1 X-9.59 Y-12.0 Z2.03 F4800.0 E486.598
G1 X-9.7 Y-12.4 Z2.03 F4800.0 E486.62
G1 X-9.87 Y-12.8 Z2.03 F4800.0 E486.643
G1 X-9.98 Y-13.2 Z2.03 F4800.0 E486.665
G1 X-9.36 Y-12.63 Z2.03 F4800.0 E486.71
G1 X-8.64 Y-13.37 Z2.03 F4800.0 E486.765
G1 X-8.36 Y-13.37 Z2.03 F4800.0 E486.779
G1 X-7.64 Y-12.63 Z2.03 F4800.0 E486.834
G1 X-7.36 Y-12.63 Z2.03 F4800.0 E486.849
G1 X-6.64 Y-13.37 Z2.03 F4800.0 E486.904
G1 X-6.36 Y-13.37 Z2.03 F4800.0 E486.919
G1 X-5.64 Y-12.63 Z2.03 F4800.0 E486.974
G1 X-5.36 Y-12.63 Z2.03 F4800.0 E486.988
G1 X-4.64 Y-13.37 Z2.03 F4800.0 E487.043
G1 X-4.36 Y-13.37 Z2.03 F4800.0 E487.058
G1 X-3.64 Y-12.63 Z2.03 F4800.0 E487.113
G1 X-3.36 Y-12.63 Z2.03 F4800.0 E487.128
G1 X-2.64 Y-13.37 Z2.03 F4800.0 E487.182
G1 X-2.36 Y-13.37 Z2.03 F4800.0 E487.197
G1 X-1.64 Y-12.63 Z2.03 F4800.0 E487.252
G1 X-1.36 Y-12.63 Z2.03 F4800.0 E487.267
G1 X-0.64 Y-13.37 Z2.03 F4800.0 E487.322
G1 X-0.36 Y-13.37 Z2.03 F4800.0 E487.337
G1 X0.36 Y-12.63 Z2.03 F4800.0 E487.391
G1 X0.64 Y-12.63 Z2.03 F4800.0 E487.406
G1 X1.36 Y-13.37 Z2.03 F4800.0 E487.461
G1 X1.64 Y-13.37 Z2.03 F4800.0 E487.476
G1 X2.36 Y-12.63 Z2.03 F4800.0 E487.531
G1 X2.64 Y-12.63 Z2.03 F4800.0 E487.545
G1 X3.36 Y-13.37 Z2.03 F4800.0 E487.6
G1 X3.64 Y-13.37 Z2.03 F4800.0 E487.615
G1 X4.36 Y-12.63 Z2.03 F4800.0 E487.67
G1 X4.64 Y-12.63 Z2.03 F4800.0 E487.685
G1 X5.36 Y-13.37 Z2.03 F4800.0 E487.74
G1 X5.64 Y-13.37 Z2.03 F4800.0 E487.754
G1 X6.36 Y-12.63 Z2.03 F4800.0 E487.809
G1 X6.64 Y-12.63 Z2.03 F4800.0 E487.824
G1 X7.36 Y-13.37 Z2.03 F4800.0 E487.879
G1 X7.64 Y-13.37 Z2.03 F4800.0 E487.894
G1 X8.36 Y-12.63 Z2.03 F4800.0 E487.948
G1 X8.64 Y-12.63 Z2.03 F4800.0 E487.963
G1 X9.98 Y-13.2 Z2.03 F4800.0 E488.04
G1 X9.49 Y-13.6 Z2.03 F4800.0 E488.074
G1 X8.14 Y-14.4 Z2.03 F4800.0 E488.157
G1 X7.64 Y-13.63 Z2.03 F4800.0 E488.205
G1 X7.36 Y-13.63 Z2.03 F4800.0 E488.22
G1 X6.64 Y-14.37 Z2.03 F4800.0 E488.275
G1 X6.36 Y-14.37 Z2.03 F4800.0 E488.29
G1 X5.64 Y-13.63 Z2.03 F4800.0 E488.345
G1 X5.36 Y-13.63 Z2.03 F4800.0 E488.36
G1 X4.64 Y-14.37 Z2.03 F4800.0 E488.414
G1 X4.36 Y-14.37 Z2.03 F4800.0 E488.429
G1 X3.64 Y-13.63 Z2.03 F4800.0 E488.484
G1 X3.36 Y-13.63 Z2.03 F4800.0 E488.499
G1 X2.64 Y-14.37 Z2.03 F4800.0 E488.554
G1 X2.36 Y-14.37 Z2.03 F4800.0 E488.568
G1 X1.64 Y-13.63 Z2.03 F4800.0 E488.623
G1 X1.36 Y-13.63 Z2.03 F4800.0 E488.638
G1 X0.64 Y-14.37 Z2.03 F4800.0 E488.693
G1 X0.36 Y-14.37 Z2.03 F4800.0 E488.708
G1 X-0.36 Y-13.63 Z2.03 F4800.0 E488.763
G1 X-0.64 Y-13.63 Z2.03 F4800.0 E488.777
G1 X-1.36 Y-14.37 Z2.03 F4800.0 E488.832
G1 X-1.64 Y-14.37 Z2.03 F4800.0 E488.847
G1 X-2.36 Y-13.63 Z2.03 F4800.0 E488.902
G1 X-2.64 Y-13.63 Z2.03 F4800.0 E488.917
G1 X-3.36 Y-14.5 Z2.03 F4800.0 E488.976
G1 X-3.64 Y-14.5 Z2.03 F4800.0 E488.991
G1 X-3.77 Y-14.8 Z2.03 F4800.0 E489.008
G1 X-4.36 Y-13.63 Z2.03 F4800.0 E489.078
G1 X-4.64 Y-13.63 Z2.03 F4800.0 E489.093
G1 X-5.22 Y-14.8 Z2.03 F4800.0 E489.162
G1 X-5.36 Y-14.5 Z2.03 F4800.0 E489.179
G1 X-5.64 Y-14.5 Z2.03 F4800.0 E489.194
G1 X-6.36 Y-13.63 Z2.03 F4800.0 E489.254
G1 X-6.64 Y-13.63 Z2.03 F4800.0 E489.269
G1 X-7.36 Y-14.5 Z2.03 F4800.0 E489.329
G1 X-7.39 Y-14.8 Z2.03 F4800.0 E489.344
G1 X-7.64 Y-14.5 Z2.03 F4800.0 E489.365
G1 X-8.14 Y-14.4 Z2.03 F4800.0 E489.392
G1 X-8.36 Y-13.63 Z2.03 F4800.0 E489.434
G1 X-8.64 Y-13.63 Z2.03 F4800.0 E489.449
G1 X-8.89 Y-14.0 Z2.03 F4800.0 E489.473
G1 X-9.49 Y-13.6 Z2.03 F4800.0 E489.511
G1 F1200.0
G1 E488.511
G1 F4800.0
M103
G1 X-6.64 Y-15.2 Z2.03 F4200.0
G1 F1200.0
G1 E489.511
G1 F4200.0
M101
G1 X-5.69 Y-15.2 Z2.03 F4800.0 E489.562
G1 F1200.0
G1 E488.562
G1 F4800.0
M103
G1 X-3.37 Y-15.2 Z2.03 F4200.0
G1 F1200.0
G1 E489.562
G1 F4200.0
M101
G1 X-2.64 Y-15.37 Z2.03 F4800.0 E489.602
G1 X-2.36 Y-15.37 Z2.03 F4800.0 E489.616
G1 X-1.64 Y-14.63 Z2.03 F4800.0 E489.671
G1 X-1.36 Y-14.63 Z2.03 F4800.0 E489.686
G1 X-0.64 Y-15.37 Z2.03 F4800.0 E489.741
G1 X-0.36 Y-15.37 Z2.03 F4800.0 E489.756
G1 X0.36 Y-14.63 Z2.03 F4800.0 E489.81
G1 X0.64 Y-14.63 Z2.03 F4800.0 E489.825
G1 X1.36 Y-15.37 Z2.03 F4800.0 E489.88
G1 X1.64 Y-15.37 Z2.03 F4800.0 E489.895
G1 X2.36 Y-14.63 Z2.03 F4800.0 E489.95
G1 X2.64 Y-14.63 Z2.03 F4800.0 E489.965
G1 X3.36 Y-15.37 Z2.03 F4800.0 E490.019
G1 X3.64 Y-15.37 Z2.03 F4800.0 E490.034
G1 X4.36 Y-14.63 Z2.03 F4800.0 E490.089
G1 X4.64 Y-14.63 Z2.03 F4800.0 E490.104
G1 X5.54 Y-15.6 Z2.03 F4800.0 E490.174
G1 X6.36 Y-14.63 Z2.03 F4800.0 E490.241
G1 X6.64 Y-14.63 Z2.03 F4800.0 E490.256
G1 X6.64 Y-15.2 Z2.03 F4800.0 E490.286
G1 X7.39 Y-14.8 Z2.03 F4800.0 E490.331
G1 F1200.0
G1 E489.331
G1 F4800.0
M103
G1 X4.22 Y-16.0 Z2.03 F4200.0
G1 F1200.0
G1 E490.331
G1 F4200.0
M101
G1 X3.64 Y-15.63 Z2.03 F4800.0 E490.368
G1 X-3.2 Y-15.6 Z2.03 F4800.0 E490.729
G1 X-3.11 Y-16.0 Z2.03 F4800.0 E490.751
G1 X-2.2 Y-16.4 Z2.03 F4800.0 E490.803
G1 X2.2 Y-16.4 Z2.03 F4800.0 E491.035
G1 F1200.0
G1 E490.035
G1 F4800.0
M103
G1 X15.12 Y6.8 Z2.03 F4200.0
G1 F1200.0
G1 E491.035
G1 F4200.0
M101
G1 X14.69 Y7.6 Z2.03 F4800.0 E491.083
G1 X13.64 Y6.63 Z2.03 F4800.0 E491.159
G1 X13.36 Y6.63 Z2.03 F4800.0 E491.173
G1 X12.64 Y7.37 Z2.03 F4800.0 E491.228
G1 X12.36 Y7.37 Z2.03 F4800.0 E491.243
G1 X11.64 Y6.63 Z2.03 F4800.0 E491.298
G1 X11.36 Y6.63 Z2.03 F4800.0 E491.313
G1 X10.64 Y7.37 Z2.03 F4800.0 E491.368
G1 X10.36 Y7.37 Z2.03 F4800.0 E491.382
G1 X9.64 Y6.63 Z2.03 F4800.0 E491.437
G1 X9.36 Y6.63 Z2.03 F4800.0 E491.452
G1 X8.64 Y7.37 Z2.03 F4800.0 E491.507
G1 X8.36 Y7.37 Z2.03 F4800.0 E491.522
G1 X7.64 Y6.63 Z2.03 F4800.0 E491.577
G1 X7.36 Y6.63 Z2.03 F4800.0 E491.591
G1 X6.64 Y7.37 Z2.03 F4800.0 E491.646
G1 X6.36 Y7.37 Z2.03 F4800.0 E491.661
G1 X5.64 Y6.63 Z2.03 F4800.0 E491.716
G1 X5.36 Y6.63 Z2.03 F4800.0 E491.731
G1 X4.64 Y7.37 Z2.03 F4800.0 E491.785
G1 X4.36 Y7.37 Z2.03 F4800.0 E491.8
G1 X3.64 Y6.63 Z2.03 F4800.0 E491.855
G1 X3.36 Y6.63 Z2.03 F4800.0 E491.87
G1 X2.64 Y7.37 Z2.03 F4800.0 E491.925
G1 X2.36 Y7.37 Z2.03 F4800.0 E491.939
G1 X0.89 Y6.8 Z2.03 F4800.0 E492.023
G1 X0.64 Y7.37 Z2.03 F4800.0 E492.056
G1 X0.36 Y7.37 Z2.03 F4800.0 E492.071
G1 X-0.89 Y6.8 Z2.03 F4800.0 E492.143
G1 X-1.36 Y7.37 Z2.03 F4800.0 E492.183
G1 X-3.64 Y7.37 Z2.03 F4800.0 E492.303
G1 X-4.36 Y6.63 Z2.03 F4800.0 E492.358
G1 X-4.64 Y6.63 Z2.03 F4800.0 E492.373
G1 X-5.36 Y7.37 Z2.03 F4800.0 E492.428
G1 X-5.64 Y7.37 Z2.03 F4800.0 E492.442
G1 X-6.36 Y6.63 Z2.03 F4800.0 E492.497
G1 X-6.64 Y6.63 Z2.03 F4800.0 E492.512
G1 X-7.36 Y7.37 Z2.03 F4800.0 E492.567
G1 X-7.64 Y7.37 Z2.03 F4800.0 E492.582
G1 X-8.36 Y6.63 Z2.03 F4800.0 E492.636
G1 X-8.64 Y6.63 Z2.03 F4800.0 E492.651
G1 X-9.36 Y7.37 Z2.03 F4800.0 E492.706
G1 X-9.64 Y7.37 Z2.03 F4800.0 E492.721
G1 X-10.36 Y6.63 Z2.03 F4800.0 E492.776
G1 X-10.64 Y6.63 Z2.03 F4800.0 E492.79
G1 X-11.36 Y7.37 Z2.03 F4800.0 E492.845
G1 X-11.64 Y7.37 Z2.03 F4800.0 E492.86
G1 X-12.36 Y6.63 Z2.03 F4800.0 E492.915
G1 X-12.64 Y6.63 Z2.03 F4800.0 E492.93
G1 X-13.36 Y7.37 Z2.03 F4800.0 E492.985
G1 X-13.64 Y7.37 Z2.03 F4800.0 E492.999
G1 X-14.36 Y6.63 Z2.03 F4800.0 E493.054
G1 X-14.64 Y6.63 Z2.03 F4800.0 E493.069
G1 X-15.12 Y6.8 Z2.03 F4800.0 E493.096
G1 X-14.26 Y8.4 Z2.03 F4800.0 E493.192
G1 X-13.64 Y7.63 Z2.03 F4800.0 E493.244
G1 X-13.36 Y7.63 Z2.03 F4800.0 E493.259
G1 X-12.64 Y8.37 Z2.03 F4800.0 E493.314
G1 X-12.36 Y8.37 Z2.03 F4800.0 E493.328
G1 X-11.64 Y7.63 Z2.03 F4800.0 E493.383
G1 X-11.36 Y7.63 Z2.03 F4800.0 E493.398
G1 X-10.64 Y8.37 Z2.03 F4800.0 E493.453
G1 X-10.36 Y8.37 Z2.03 F4800.0 E493.468
G1 X-9.64 Y7.63 Z2.03 F4800.0 E493.522
G1 X-9.36 Y7.63 Z2.03 F4800.0 E493.537
G1 X-8.64 Y8.37 Z2.03 F4800.0 E493.592
G1 X-8.36 Y8.37 Z2.03 F4800.0 E493.607
G1 X-7.64 Y7.63 Z2.03 F4800.0 E493.662
G1 X-7.36 Y7.63 Z2.03 F4800.0 E493.677
G1 X-6.64 Y8.37 Z2.03 F4800.0 E493.731
G1 X-6.36 Y8.37 Z2.03 F4800.0 E493.746
G1 X-5.64 Y7.63 Z2.03 F4800.0 E493.801
G1 X-5.36 Y7.63 Z2.03 F4800.0 E493.816
G1 X-4.64 Y8.37 Z2.03 F4800.0 E493.871
G1 X-4.36 Y8.37 Z2.03 F4800.0 E493.885
G1 X-3.64 Y7.63 Z2.03 F4800.0 E493.94
G1 X-3.36 Y7.63 Z2.03 F4800.0 E493.955
G1 X-2.64 Y8.37 Z2.03 F4800.0 E494.01
G1 X-2.36 Y8.37 Z2.03 F4800.0 E494.025
G1 X-1.64 Y7.63 Z2.03 F4800.0 E494.08
G1 X-1.36 Y7.63 Z2.03 F4800.0 E494.094
G1 X-0.64 Y8.37 Z2.03 F4800.0 E494.149
G1 X-0.36 Y8.37 Z2.03 F4800.0 E494.164
G1 X0.36 Y7.63 Z2.03 F4800.0 E494.219
G1 X0.64 Y7.63 Z2.03 F4800.0 E494.234
G1 X1.36 Y8.37 Z2.03 F4800.0 E494.288
G1 X1.64 Y8.37 Z2.03 F4800.0 E494.303
G1 X2.36 Y7.63 Z2.03 F4800.0 E494.358
G1 X2.64 Y7.63 Z2.03 F4800.0 E494.373
G1 X3.36 Y8.37 Z2.03 F4800.0 E494.428
G1 X3.64 Y8.37 Z2.03 F4800.0 E494.443
G1 X4.36 Y7.63 Z2.03 F4800.0 E494.497
G1 X4.64 Y7.63 Z2.03 F4800.0 E494.512
G1 X5.36 Y8.37 Z2.03 F4800.0 E494.567
G1 X5.64 Y8.37 Z2.03 F4800.0 E494.582
G1 X6.36 Y7.63 Z2.03 F4800.0 E494.637
G1 X6.64 Y7.63 Z2.03 F4800.0 E494.651
G1 X7.36 Y8.37 Z2.03 F4800.0 E494.706
G1 X7.64 Y8.37 Z2.03 F4800.0 E494.721
G1 X8.36 Y7.63 Z2.03 F4800.0 E494.776
G1 X8.64 Y7.63 Z2.03 F4800.0 E494.791
G1 X9.36 Y8.37 Z2.03 F4800.0 E494.846
G1 X9.64 Y8.37 Z2.03 F4800.0 E494.86
G1 X10.36 Y7.63 Z2.03 F4800.0 E494.915
G1 X10.64 Y7.63 Z2.03 F4800.0 E494.93
G1 X11.36 Y8.37 Z2.03 F4800.0 E494.985
G1 X11.64 Y8.37 Z2.03 F4800.0 E495.0
G1 X12.36 Y7.63 Z2.03 F4800.0 E495.054
G1 X12.64 Y7.63 Z2.03 F4800.0 E495.069
G1 X14.47 Y8.0 Z2.03 F4800.0 E495.168
G1 X13.83 Y9.2 Z2.03 F4800.0 E495.24
G1 X13.51 Y9.6 Z2.03 F4800.0 E495.267
G1 X12.64 Y9.37 Z2.03 F4800.0 E495.315
G1 X12.36 Y9.37 Z2.03 F4800.0 E495.329
G1 X11.64 Y8.63 Z2.03 F4800.0 E495.384
G1 X11.36 Y8.63 Z2.03 F4800.0 E495.399
G1 X10.64 Y9.37 Z2.03 F4800.0 E495.454
G1 X10.36 Y9.37 Z2.03 F4800.0 E495.469
G1 X9.64 Y8.63 Z2.03 F4800.0 E495.524
G1 X9.36 Y8.63 Z2.03 F4800.0 E495.538
G1 X8.64 Y9.37 Z2.03 F4800.0 E495.593
G1 X8.36 Y9.37 Z2.03 F4800.0 E495.608
G1 X7.64 Y8.63 Z2.03 F4800.0 E495.663
G1 X7.36 Y8.63 Z2.03 F4800.0 E495.678
G1 X6.64 Y9.37 Z2.03 F4800.0 E495.733
G1 X6.36 Y9.37 Z2.03 F4800.0 E495.747
G1 X5.64 Y8.63 Z2.03 F4800.0 E495.802
G1 X5.36 Y8.63 Z2.03 F4800.0 E495.817
G1 X4.64 Y9.37 Z2.03 F4800.0 E495.872
G1 X4.36 Y9.37 Z2.03 F4800.0 E495.887
G1 X3.64 Y8.63 Z2.03 F4800.0 E495.941
G1 X3.36 Y8.63 Z2.03 F4800.0 E495.956
G1 X2.64 Y9.37 Z2.03 F4800.0 E496.011
G1 X2.36 Y9.37 Z2.03 F4800.0 E496.026
G1 X1.64 Y8.63 Z2.03 F4800.0 E496.081
G1 X1.36 Y8.63 Z2.03 F4800.0 E496.095
G1 X0.64 Y9.37 Z2.03 F4800.0 E496.15
G1 X0.36 Y9.37 Z2.03 F4800.0 E496.165
G1 X-0.36 Y8.63 Z2.03 F4800.0 E496.22
G1 X-0.64 Y8.63 Z2.03 F4800.0 E496.235
G1 X-1.36 Y9.37 Z2.03 F4800.0 E496.29
G1 X-1.64 Y9.37 Z2.03 F4800.0 E496.304
G1 X-2.36 Y8.63 Z2.03 F4800.0 E496.359
G1 X-2.64 Y8.63 Z2.03 F4800.0 E496.374
G1 X-3.36 Y9.37 Z2.03 F4800.0 E496.429
G1 X-3.64 Y9.37 Z2.03 F4800.0 E496.444
G1 X-4.36 Y8.63 Z2.03 F4800.0 E496.498
G1 X-4.64 Y8.63 Z2.03 F4800.0 E496.513
G1 X-5.36 Y9.37 Z2.03 F4800.0 E496.568
G1 X-5.64 Y9.37 Z2.03 F4800.0 E496.583
G1 X-6.36 Y8.63 Z2.03 F4800.0 E496.638
G1 X-6.64 Y8.63 Z2.03 F4800.0 E496.653
G1 X-7.36 Y9.37 Z2.03 F4800.0 E496.707
G1 X-7.64 Y9.37 Z2.03 F4800.0 E496.722
G1 X-8.36 Y8.63 Z2.03 F4800.0 E496.777
G1 X-8.64 Y8.63 Z2.03 F4800.0 E496.792
G1 X-9.36 Y9.37 Z2.03 F4800.0 E496.847
G1 X-9.64 Y9.37 Z2.03 F4800.0 E496.861
G1 X-10.36 Y8.63 Z2.03 F4800.0 E496.916
G1 X-10.64 Y8.63 Z2.03 F4800.0 E496.931
G1 X-11.36 Y9.37 Z2.03 F4800.0 E496.986
G1 X-11.64 Y9.37 Z2.03 F4800.0 E497.001
G1 X-12.36 Y8.63 Z2.03 F4800.0 E497.056
G1 X-14.05 Y8.8 Z2.03 F4800.0 E497.145
G1 X-13.83 Y9.2 Z2.03 F4800.0 E497.169
G1 X-13.5 Y9.5 Z2.03 F4800.0 E497.193
G1 X-13.19 Y10.0 Z2.03 F4800.0 E497.224
G1 X-12.86 Y10.4 Z2.03 F4800.0 E497.251
G1 X-12.64 Y10.5 Z2.03 F4800.0 E497.264
G1 X-12.53 Y10.8 Z2.03 F4800.0 E497.281
G1 X-12.36 Y10.5 Z2.03 F4800.0 E497.299
G1 X-11.64 Y9.63 Z2.03 F4800.0 E497.359
G1 X-11.36 Y9.63 Z2.03 F4800.0 E497.374
G1 X-10.64 Y10.37 Z2.03 F4800.0 E497.428
G1 X-10.36 Y10.37 Z2.03 F4800.0 E497.443
G1 X-9.64 Y9.63 Z2.03 F4800.0 E497.498
G1 X-9.36 Y9.63 Z2.03 F4800.0 E497.513
G1 X-8.64 Y10.37 Z2.03 F4800.0 E497.568
G1 X-8.36 Y10.37 Z2.03 F4800.0 E497.582
G1 X-7.64 Y9.63 Z2.03 F4800.0 E497.637
G1 X-7.36 Y9.63 Z2.03 F4800.0 E497.652
G1 X-6.64 Y10.37 Z2.03 F4800.0 E497.707
G1 X-6.36 Y10.37 Z2.03 F4800.0 E497.722
G1 X-5.64 Y9.63 Z2.03 F4800.0 E497.777
G1 X-5.36 Y9.63 Z2.03 F4800.0 E497.791
G1 X-4.64 Y10.37 Z2.03 F4800.0 E497.846
G1 X-4.36 Y10.37 Z2.03 F4800.0 E497.861
G1 X-3.64 Y9.63 Z2.03 F4800.0 E497.916
G1 X-3.36 Y9.63 Z2.03 F4800.0 E497.931
G1 X-2.64 Y10.37 Z2.03 F4800.0 E497.986
G1 X-2.36 Y10.37 Z2.03 F4800.0 E498.0
G1 X-1.64 Y9.63 Z2.03 F4800.0 E498.055
G1 X-1.36 Y9.63 Z2.03 F4800.0 E498.07
G1 X-0.64 Y10.37 Z2.03 F4800.0 E498.125
G1 X-0.36 Y10.37 Z2.03 F4800.0 E498.14
G1 X0.36 Y9.63 Z2.03 F4800.0 E498.194
G1 X0.64 Y9.63 Z2.03 F4800.0 E498.209
G1 X1.36 Y10.37 Z2.03 F4800.0 E498.264
G1 X1.64 Y10.37 Z2.03 F4800.0 E498.279
G1 X2.36 Y9.63 Z2.03 F4800.0 E498.334
G1 X2.64 Y9.63 Z2.03 F4800.0 E498.348
G1 X3.36 Y10.37 Z2.03 F4800.0 E498.403
G1 X3.64 Y10.37 Z2.03 F4800.0 E498.418
G1 X4.36 Y9.63 Z2.03 F4800.0 E498.473
G1 X4.64 Y9.63 Z2.03 F4800.0 E498.488
G1 X5.36 Y10.37 Z2.03 F4800.0 E498.543
G1 X5.64 Y10.37 Z2.03 F4800.0 E498.557
G1 X6.36 Y9.63 Z2.03 F4800.0 E498.612
G1 X6.64 Y9.63 Z2.03 F4800.0 E498.627
G1 X7.36 Y10.37 Z2.03 F4800.0 E498.682
G1 X7.64 Y10.37 Z2.03 F4800.0 E498.697
G1 X8.36 Y9.63 Z2.03 F4800.0 E498.751
G1 X8.64 Y9.63 Z2.03 F4800.0 E498.766
G1 X9.36 Y10.37 Z2.03 F4800.0 E498.821
G1 X9.64 Y10.37 Z2.03 F4800.0 E498.836
G1 X10.36 Y9.63 Z2.03 F4800.0 E498.891
G1 X10.64 Y9.63 Z2.03 F4800.0 E498.906
G1 X11.36 Y10.37 Z2.03 F4800.0 E498.96
G1 X11.64 Y10.37 Z2.03 F4800.0 E498.975
G1 X12.36 Y9.63 Z2.03 F4800.0 E499.03
G1 X12.64 Y9.63 Z2.03 F4800.0 E499.045
G1 X13.19 Y10.0 Z2.03 F4800.0 E499.08
G1 X11.87 Y11.6 Z2.03 F4800.0 E499.189
G1 X11.64 Y10.63 Z2.03 F4800.0 E499.242
G1 X11.36 Y10.63 Z2.03 F4800.0 E499.257
G1 X10.64 Y11.37 Z2.03 F4800.0 E499.312
G1 X10.36 Y11.37 Z2.03 F4800.0 E499.326
G1 X9.64 Y10.63 Z2.03 F4800.0 E499.381
G1 X9.36 Y10.63 Z2.03 F4800.0 E499.396
G1 X8.64 Y11.37 Z2.03 F4800.0 E499.451
G1 X8.36 Y11.37 Z2.03 F4800.0 E499.466
G1 X7.64 Y10.63 Z2.03 F4800.0 E499.52
G1 X7.36 Y10.63 Z2.03 F4800.0 E499.535
G1 X6.64 Y11.37 Z2.03 F4800.0 E499.59
G1 X6.36 Y11.37 Z2.03 F4800.0 E499.605
G1 X5.64 Y10.63 Z2.03 F4800.0 E499.66
G1 X5.36 Y10.63 Z2.03 F4800.0 E499.675
G1 X4.64 Y11.37 Z2.03 F4800.0 E499.729
G1 X4.36 Y11.37 Z2.03 F4800.0 E499.744
G1 X3.64 Y10.63 Z2.03 F4800.0 E499.799
G1 X3.36 Y10.63 Z2.03 F4800.0 E499.814
G1 X2.64 Y11.37 Z2.03 F4800.0 E499.869
G1 X2.36 Y11.37 Z2.03 F4800.0 E499.883
G1 X1.64 Y10.63 Z2.03 F4800.0 E499.938
G1 X1.36 Y10.63 Z2.03 F4800.0 E499.953
G1 X0.64 Y11.37 Z2.03 F4800.0 E500.008
G1 X0.36 Y11.37 Z2.03 F4800.0 E500.023
G1 X-0.36 Y10.63 Z2.03 F4800.0 E500.078
G1 X-0.64 Y10.63 Z2.03 F4800.0 E500.092
G1 X-1.36 Y11.37 Z2.03 F4800.0 E500.147
G1 X-1.64 Y11.37 Z2.03 F4800.0 E500.162
G1 X-2.36 Y10.63 Z2.03 F4800.0 E500.217
G1 X-2.64 Y10.63 Z2.03 F4800.0 E500.232
G1 X-3.36 Y11.37 Z2.03 F4800.0 E500.286
G1 X-3.64 Y11.37 Z2.03 F4800.0 E500.301
G1 X-4.36 Y10.63 Z2.03 F4800.0 E500.356
G1 X-4.64 Y10.63 Z2.03 F4800.0 E500.371
G1 X-5.36 Y11.37 Z2.03 F4800.0 E500.426
G1 X-5.64 Y11.37 Z2.03 F4800.0 E500.441
G1 X-6.36 Y10.63 Z2.03 F4800.0 E500.495
G1 X-6.64 Y10.63 Z2.03 F4800.0 E500.51
G1 X-7.36 Y11.37 Z2.03 F4800.0 E500.565
G1 X-7.64 Y11.37 Z2.03 F4800.0 E500.58
G1 X-8.36 Y10.63 Z2.03 F4800.0 E500.635
G1 X-8.64 Y10.63 Z2.03 F4800.0 E500.649
G1 X-9.36 Y11.37 Z2.03 F4800.0 E500.704
G1 X-9.64 Y11.37 Z2.03 F4800.0 E500.719
G1 X-10.36 Y10.63 Z2.03 F4800.0 E500.774
G1 X-10.64 Y10.63 Z2.03 F4800.0 E500.789
G1 X-11.36 Y11.37 Z2.03 F4800.0 E500.844
G1 X-11.64 Y11.37 Z2.03 F4800.0 E500.858
G1 X-12.2 Y11.2 Z2.03 F4800.0 E500.889
G1 X-11.87 Y11.6 Z2.03 F4800.0 E500.917
G1 X-11.36 Y11.63 Z2.03 F4800.0 E500.944
G1 X-11.45 Y12.0 Z2.03 F4800.0 E500.964
G1 X-10.96 Y12.4 Z2.03 F4800.0 E500.997
G1 X-10.64 Y12.5 Z2.03 F4800.0 E501.015
G1 X-10.47 Y12.8 Z2.03 F4800.0 E501.033
G1 X-10.36 Y12.5 Z2.03 F4800.0 E501.05
G1 X-9.64 Y11.63 Z2.03 F4800.0 E501.11
G1 X-9.36 Y11.63 Z2.03 F4800.0 E501.125
G1 X-8.64 Y12.37 Z2.03 F4800.0 E501.18
G1 X-8.36 Y12.37 Z2.03 F4800.0 E501.194
G1 X-7.64 Y11.63 Z2.03 F4800.0 E501.249
G1 X-7.36 Y11.63 Z2.03 F4800.0 E501.264
G1 X-6.64 Y12.37 Z2.03 F4800.0 E501.319
G1 X-6.36 Y12.37 Z2.03 F4800.0 E501.334
G1 X-5.64 Y11.63 Z2.03 F4800.0 E501.388
G1 X-5.36 Y11.63 Z2.03 F4800.0 E501.403
G1 X-4.64 Y12.37 Z2.03 F4800.0 E501.458
G1 X-4.36 Y12.37 Z2.03 F4800.0 E501.473
G1 X-3.64 Y11.63 Z2.03 F4800.0 E501.528
G1 X-3.36 Y11.63 Z2.03 F4800.0 E501.542
G1 X-2.64 Y12.37 Z2.03 F4800.0 E501.597
G1 X-2.36 Y12.37 Z2.03 F4800.0 E501.612
G1 X-1.64 Y11.63 Z2.03 F4800.0 E501.667
G1 X-1.36 Y11.63 Z2.03 F4800.0 E501.682
G1 X-0.64 Y12.37 Z2.03 F4800.0 E501.737
G1 X-0.36 Y12.37 Z2.03 F4800.0 E501.751
G1 X0.36 Y11.63 Z2.03 F4800.0 E501.806
G1 X0.64 Y11.63 Z2.03 F4800.0 E501.821
G1 X1.36 Y12.37 Z2.03 F4800.0 E501.876
G1 X1.64 Y12.37 Z2.03 F4800.0 E501.891
G1 X2.36 Y11.63 Z2.03 F4800.0 E501.946
G1 X2.64 Y11.63 Z2.03 F4800.0 E501.96
G1 X3.36 Y12.37 Z2.03 F4800.0 E502.015
G1 X3.64 Y12.37 Z2.03 F4800.0 E502.03
G1 X4.36 Y11.63 Z2.03 F4800.0 E502.085
G1 X4.64 Y11.63 Z2.03 F4800.0 E502.1
G1 X5.36 Y12.37 Z2.03 F4800.0 E502.154
G1 X5.64 Y12.37 Z2.03 F4800.0 E502.169
G1 X6.36 Y11.63 Z2.03 F4800.0 E502.224
G1 X6.64 Y11.63 Z2.03 F4800.0 E502.239
G1 X7.36 Y12.37 Z2.03 F4800.0 E502.294
G1 X7.64 Y12.37 Z2.03 F4800.0 E502.308
G1 X8.36 Y11.63 Z2.03 F4800.0 E502.363
G1 X8.64 Y11.63 Z2.03 F4800.0 E502.378
G1 X9.36 Y12.37 Z2.03 F4800.0 E502.433
G1 X9.64 Y12.37 Z2.03 F4800.0 E502.448
G1 X10.36 Y11.63 Z2.03 F4800.0 E502.503
G1 X10.64 Y11.63 Z2.03 F4800.0 E502.517
G1 X11.45 Y12.0 Z2.03 F4800.0 E502.564
G1 X9.98 Y13.2 Z2.03 F4800.0 E502.664
G1 X9.64 Y12.63 Z2.03 F4800.0 E502.7
G1 X9.36 Y12.63 Z2.03 F4800.0 E502.714
G1 X8.64 Y13.37 Z2.03 F4800.0 E502.769
G1 X8.36 Y13.37 Z2.03 F4800.0 E502.784
G1 X7.64 Y12.63 Z2.03 F4800.0 E502.839
G1 X7.36 Y12.63 Z2.03 F4800.0 E502.854
G1 X6.64 Y13.37 Z2.03 F4800.0 E502.908
G1 X6.36 Y13.37 Z2.03 F4800.0 E502.923
G1 X5.64 Y12.63 Z2.03 F4800.0 E502.978
G1 X5.36 Y12.63 Z2.03 F4800.0 E502.993
G1 X4.64 Y13.37 Z2.03 F4800.0 E503.048
G1 X4.36 Y13.37 Z2.03 F4800.0 E503.062
G1 X3.64 Y12.63 Z2.03 F4800.0 E503.117
G1 X3.36 Y12.63 Z2.03 F4800.0 E503.132
G1 X2.64 Y13.37 Z2.03 F4800.0 E503.187
G1 X2.36 Y13.37 Z2.03 F4800.0 E503.202
G1 X1.64 Y12.63 Z2.03 F4800.0 E503.257
G1 X1.36 Y12.63 Z2.03 F4800.0 E503.271
G1 X0.64 Y13.37 Z2.03 F4800.0 E503.326
G1 X0.36 Y13.37 Z2.03 F4800.0 E503.341
G1 X-0.36 Y12.63 Z2.03 F4800.0 E503.396
G1 X-0.64 Y12.63 Z2.03 F4800.0 E503.411
G1 X-1.36 Y13.37 Z2.03 F4800.0 E503.466
G1 X-1.64 Y13.37 Z2.03 F4800.0 E503.48
G1 X-2.36 Y12.63 Z2.03 F4800.0 E503.535
G1 X-2.64 Y12.63 Z2.03 F4800.0 E503.55
G1 X-3.36 Y13.37 Z2.03 F4800.0 E503.605
G1 X-3.64 Y13.37 Z2.03 F4800.0 E503.62
G1 X-4.36 Y12.63 Z2.03 F4800.0 E503.674
G1 X-4.64 Y12.63 Z2.03 F4800.0 E503.689
G1 X-5.36 Y13.37 Z2.03 F4800.0 E503.744
G1 X-5.64 Y13.37 Z2.03 F4800.0 E503.759
G1 X-6.36 Y12.63 Z2.03 F4800.0 E503.814
G1 X-6.64 Y12.63 Z2.03 F4800.0 E503.828
G1 X-7.36 Y13.37 Z2.03 F4800.0 E503.883
G1 X-7.64 Y13.37 Z2.03 F4800.0 E503.898
G1 X-8.36 Y12.63 Z2.03 F4800.0 E503.953
G1 X-8.64 Y12.63 Z2.03 F4800.0 E503.968
G1 X-9.98 Y13.2 Z2.03 F4800.0 E504.045
G1 X-8.89 Y14.0 Z2.03 F4800.0 E504.116
G1 X-8.14 Y14.4 Z2.03 F4800.0 E504.161
G1 X-7.64 Y13.63 Z2.03 F4800.0 E504.21
G1 X-7.36 Y13.63 Z2.03 F4800.0 E504.225
G1 X-6.64 Y14.37 Z2.03 F4800.0 E504.28
G1 X-6.36 Y14.37 Z2.03 F4800.0 E504.294
G1 X-5.64 Y13.63 Z2.03 F4800.0 E504.349
G1 X-5.36 Y13.63 Z2.03 F4800.0 E504.364
G1 X-4.64 Y14.37 Z2.03 F4800.0 E504.419
G1 X-4.36 Y14.37 Z2.03 F4800.0 E504.434
G1 X-3.64 Y13.63 Z2.03 F4800.0 E504.488
G1 X-3.36 Y13.63 Z2.03 F4800.0 E504.503
G1 X-2.64 Y14.37 Z2.03 F4800.0 E504.558
G1 X-2.36 Y14.37 Z2.03 F4800.0 E504.573
G1 X-1.64 Y13.63 Z2.03 F4800.0 E504.628
G1 X-1.36 Y13.63 Z2.03 F4800.0 E504.643
G1 X-0.64 Y14.37 Z2.03 F4800.0 E504.697
G1 X-0.36 Y14.37 Z2.03 F4800.0 E504.712
G1 X0.36 Y13.63 Z2.03 F4800.0 E504.767
G1 X0.64 Y13.63 Z2.03 F4800.0 E504.782
G1 X1.36 Y14.37 Z2.03 F4800.0 E504.837
G1 X1.64 Y14.37 Z2.03 F4800.0 E504.851
G1 X2.36 Y13.63 Z2.03 F4800.0 E504.906
G1 X2.64 Y13.63 Z2.03 F4800.0 E504.921
G1 X3.36 Y14.37 Z2.03 F4800.0 E504.976
G1 X3.64 Y14.37 Z2.03 F4800.0 E504.991
G1 X4.36 Y13.63 Z2.03 F4800.0 E505.046
G1 X4.64 Y13.63 Z2.03 F4800.0 E505.06
G1 X5.36 Y14.37 Z2.03 F4800.0 E505.115
G1 X5.64 Y14.37 Z2.03 F4800.0 E505.13
G1 X6.36 Y13.63 Z2.03 F4800.0 E505.185
G1 X6.64 Y13.63 Z2.03 F4800.0 E505.2
G1 X7.39 Y14.8 Z2.03 F4800.0 E505.273
G1 X8.14 Y14.4 Z2.03 F4800.0 E505.318
G1 X8.36 Y13.63 Z2.03 F4800.0 E505.361
G1 X8.64 Y13.63 Z2.03 F4800.0 E505.375
G1 X8.89 Y14.0 Z2.03 F4800.0 E505.399
G1 X9.49 Y13.6 Z2.03 F4800.0 E505.437
G1 F1200.0
G1 E504.437
G1 F4800.0
M103
G1 X6.64 Y15.2 Z2.03 F4200.0
G1 F1200.0
G1 E505.437
G1 F4200.0
M101
G1 X5.64 Y14.63 Z2.03 F4800.0 E505.498
G1 X5.36 Y14.63 Z2.03 F4800.0 E505.513
G1 X5.54 Y15.6 Z2.03 F4800.0 E505.566
G1 X4.36 Y15.5 Z2.03 F4800.0 E505.628
G1 X3.64 Y14.63 Z2.03 F4800.0 E505.688
G1 X3.36 Y14.63 Z2.03 F4800.0 E505.703
G1 X2.64 Y15.37 Z2.03 F4800.0 E505.757
G1 X2.36 Y15.37 Z2.03 F4800.0 E505.772
G1 X1.64 Y14.63 Z2.03 F4800.0 E505.827
G1 X1.36 Y14.63 Z2.03 F4800.0 E505.842
G1 X0.64 Y15.37 Z2.03 F4800.0 E505.897
G1 X0.36 Y15.37 Z2.03 F4800.0 E505.911
G1 X-0.36 Y14.63 Z2.03 F4800.0 E505.966
G1 X-0.64 Y14.63 Z2.03 F4800.0 E505.981
G1 X-1.36 Y15.37 Z2.03 F4800.0 E506.036
G1 X-1.64 Y15.37 Z2.03 F4800.0 E506.051
G1 X-2.36 Y14.63 Z2.03 F4800.0 E506.106
G1 X-2.64 Y14.63 Z2.03 F4800.0 E506.12
G1 X-3.36 Y15.37 Z2.03 F4800.0 E506.175
G1 X-3.64 Y15.37 Z2.03 F4800.0 E506.19
G1 X-4.36 Y14.63 Z2.03 F4800.0 E506.245
G1 X-4.64 Y14.63 Z2.03 F4800.0 E506.26
G1 X-5.36 Y15.5 Z2.03 F4800.0 E506.319
G1 X-5.54 Y15.6 Z2.03 F4800.0 E506.33
G1 X-6.36 Y14.63 Z2.03 F4800.0 E506.398
G1 X-6.64 Y14.63 Z2.03 F4800.0 E506.412
G1 X-6.64 Y15.2 Z2.03 F4800.0 E506.443
G1 X-7.39 Y14.8 Z2.03 F4800.0 E506.488
G1 F1200.0
G1 E505.488
G1 F4800.0
M103
G1 X4.22 Y16.0 Z2.03 F4200.0
G1 F1200.0
G1 E506.488
G1 F4200.0
M101
G1 X2.64 Y15.63 Z2.03 F4800.0 E506.573
G1 X-3.64 Y15.63 Z2.03 F4800.0 E506.905
G1 X-4.22 Y16.0 Z2.03 F4800.0 E506.942
G1 X-2.2 Y16.4 Z2.03 F4800.0 E507.051
G1 X2.2 Y16.4 Z2.03 F4800.0 E507.283
G1 F1200.0
G1 E506.283
G1 F4800.0
M103
(</infill>)
(</nestedRing>)
(</rotation>)
(</layer>)
(<layer> 2.295 )
(<rotation> (6.12323399574e-17+1j) )
(<nestedRing>)
(<boundaryPerimeter>)
(<boundaryPoint> X0.0 Y17.501 Z2.295 </boundaryPoint>)
(<boundaryPoint> X-3.414 Y17.164 Z2.295 </boundaryPoint>)
(<boundaryPoint> X-6.697 Y16.168 Z2.295 </boundaryPoint>)
(<boundaryPoint> X-9.723 Y14.551 Z2.295 </boundaryPoint>)
(<boundaryPoint> X-12.375 Y12.375 Z2.295 </boundaryPoint>)
(<boundaryPoint> X-14.551 Y9.723 Z2.295 </boundaryPoint>)
(<boundaryPoint> X-16.168 Y6.697 Z2.295 </boundaryPoint>)
(<boundaryPoint> X-17.164 Y3.414 Z2.295 </boundaryPoint>)
(<boundaryPoint> X-17.501 Y0.0 Z2.295 </boundaryPoint>)
(<boundaryPoint> X-17.164 Y-3.414 Z2.295 </boundaryPoint>)
(<boundaryPoint> X-16.168 Y-6.697 Z2.295 </boundaryPoint>)
(<boundaryPoint> X-14.551 Y-9.723 Z2.295 </boundaryPoint>)
(<boundaryPoint> X-12.375 Y-12.375 Z2.295 </boundaryPoint>)
(<boundaryPoint> X-9.723 Y-14.551 Z2.295 </boundaryPoint>)
(<boundaryPoint> X-6.697 Y-16.168 Z2.295 </boundaryPoint>)
(<boundaryPoint> X-3.414 Y-17.164 Z2.295 </boundaryPoint>)
(<boundaryPoint> X-0.0 Y-17.501 Z2.295 </boundaryPoint>)
(<boundaryPoint> X3.414 Y-17.164 Z2.295 </boundaryPoint>)
(<boundaryPoint> X6.697 Y-16.168 Z2.295 </boundaryPoint>)
(<boundaryPoint> X9.723 Y-14.551 Z2.295 </boundaryPoint>)
(<boundaryPoint> X12.375 Y-12.375 Z2.295 </boundaryPoint>)
(<boundaryPoint> X14.551 Y-9.723 Z2.295 </boundaryPoint>)
(<boundaryPoint> X16.168 Y-6.697 Z2.295 </boundaryPoint>)
(<boundaryPoint> X17.164 Y-3.414 Z2.295 </boundaryPoint>)
(<boundaryPoint> X17.501 Y-0.0 Z2.295 </boundaryPoint>)
(<boundaryPoint> X17.164 Y3.414 Z2.295 </boundaryPoint>)
(<boundaryPoint> X16.168 Y6.697 Z2.295 </boundaryPoint>)
(<boundaryPoint> X14.551 Y9.723 Z2.295 </boundaryPoint>)
(<boundaryPoint> X12.375 Y12.375 Z2.295 </boundaryPoint>)
(<boundaryPoint> X9.723 Y14.551 Z2.295 </boundaryPoint>)
(<boundaryPoint> X6.697 Y16.168 Z2.295 </boundaryPoint>)
(<boundaryPoint> X3.414 Y17.164 Z2.295 </boundaryPoint>)
(<loop> inner )
G1 X-3.56 Y5.32 Z2.3 F4200.0
G1 X-5.91 Y2.45 Z2.3 F4200.0
G1 X-6.28 Y-1.25 Z2.3 F4200.0
G1 X-4.63 Y-4.7 Z2.3 F4200.0
G1 F1200.0
G1 E507.283
G1 F4200.0
M101
G1 X-4.67 Y-4.67 Z2.3 F4800.0 E507.285
G1 X-5.49 Y-3.67 Z2.3 F4800.0 E507.354
G1 X-6.1 Y-2.53 Z2.3 F4800.0 E507.422
G1 X-6.48 Y-1.29 Z2.3 F4800.0 E507.49
G1 X-6.61 Y0.0 Z2.3 F4800.0 E507.559
G1 X-6.48 Y1.29 Z2.3 F4800.0 E507.627
G1 X-6.1 Y2.53 Z2.3 F4800.0 E507.696
G1 X-5.49 Y3.67 Z2.3 F4800.0 E507.764
G1 X-4.67 Y4.67 Z2.3 F4800.0 E507.832
G1 X-3.67 Y5.49 Z2.3 F4800.0 E507.901
G1 X-2.53 Y6.1 Z2.3 F4800.0 E507.969
G1 X-1.29 Y6.48 Z2.3 F4800.0 E508.038
G1 X0.0 Y6.61 Z2.3 F4800.0 E508.106
G1 X1.29 Y6.48 Z2.3 F4800.0 E508.174
G1 X2.53 Y6.1 Z2.3 F4800.0 E508.243
G1 X3.67 Y5.49 Z2.3 F4800.0 E508.311
G1 X4.67 Y4.67 Z2.3 F4800.0 E508.38
G1 X5.49 Y3.67 Z2.3 F4800.0 E508.448
G1 X6.1 Y2.53 Z2.3 F4800.0 E508.516
G1 X6.48 Y1.29 Z2.3 F4800.0 E508.585
G1 X6.61 Y-0.0 Z2.3 F4800.0 E508.653
G1 X6.48 Y-1.29 Z2.3 F4800.0 E508.722
G1 X6.1 Y-2.53 Z2.3 F4800.0 E508.79
G1 X5.49 Y-3.67 Z2.3 F4800.0 E508.859
G1 X4.67 Y-4.67 Z2.3 F4800.0 E508.927
G1 X3.67 Y-5.49 Z2.3 F4800.0 E508.995
G1 X2.53 Y-6.1 Z2.3 F4800.0 E509.064
G1 X1.29 Y-6.48 Z2.3 F4800.0 E509.132
G1 X-0.0 Y-6.61 Z2.3 F4800.0 E509.201
G1 X-1.29 Y-6.48 Z2.3 F4800.0 E509.269
G1 X-2.53 Y-6.1 Z2.3 F4800.0 E509.337
G1 X-3.67 Y-5.49 Z2.3 F4800.0 E509.406
G1 X-4.63 Y-4.7 Z2.3 F4800.0 E509.472
G1 F1200.0
G1 E508.472
G1 F4800.0
M103
(</loop>)
(<loop> outer )
G1 X-10.49 Y-11.01 Z2.3 F4200.0
G1 F1200.0
G1 E509.472
G1 F4200.0
M101
G1 X-10.44 Y-11.03 Z2.3 F4800.0 E509.474
G1 X-10.03 Y-11.44 Z2.3 F4800.0 E509.505
G1 X-9.88 Y-12.0 Z2.3 F4800.0 E509.536
G1 X-10.03 Y-12.56 Z2.3 F4800.0 E509.566
G1 X-10.31 Y-12.84 Z2.3 F4800.0 E509.587
G1 X-10.44 Y-13.18 Z2.3 F4800.0 E509.607
G1 X-9.39 Y-14.05 Z2.3 F4800.0 E509.679
G1 X-6.47 Y-15.61 Z2.3 F4800.0 E509.854
G1 X-6.04 Y-15.74 Z2.3 F4800.0 E509.878
G1 X-5.36 Y-15.33 Z2.3 F4800.0 E509.919
G1 X-5.06 Y-15.03 Z2.3 F4800.0 E509.942
G1 X-4.5 Y-14.88 Z2.3 F4800.0 E509.972
G1 X-3.94 Y-15.03 Z2.3 F4800.0 E510.003
G1 X-3.53 Y-15.44 Z2.3 F4800.0 E510.034
G1 X-3.38 Y-16.0 Z2.3 F4800.0 E510.065
G1 X-3.45 Y-16.26 Z2.3 F4800.0 E510.079
G1 X-3.17 Y-16.59 Z2.3 F4800.0 E510.101
G1 X0.0 Y-16.9 Z2.3 F4800.0 E510.269
G1 X3.3 Y-16.57 Z2.3 F4800.0 E510.444
G1 X6.47 Y-15.61 Z2.3 F4800.0 E510.619
G1 X9.39 Y-14.05 Z2.3 F4800.0 E510.794
G1 X11.95 Y-11.95 Z2.3 F4800.0 E510.969
G1 X14.05 Y-9.39 Z2.3 F4800.0 E511.144
G1 X15.61 Y-6.47 Z2.3 F4800.0 E511.319
G1 X16.57 Y-3.3 Z2.3 F4800.0 E511.494
G1 X16.9 Y0.0 Z2.3 F4800.0 E511.669
G1 X16.57 Y3.3 Z2.3 F4800.0 E511.844
G1 X15.61 Y6.47 Z2.3 F4800.0 E512.019
G1 X14.05 Y9.39 Z2.3 F4800.0 E512.194
G1 X11.95 Y11.95 Z2.3 F4800.0 E512.369
G1 X9.39 Y14.05 Z2.3 F4800.0 E512.544
G1 X6.47 Y15.61 Z2.3 F4800.0 E512.719
G1 X3.3 Y16.57 Z2.3 F4800.0 E512.894
G1 X-0.0 Y16.9 Z2.3 F4800.0 E513.069
G1 X-3.3 Y16.57 Z2.3 F4800.0 E513.244
G1 X-6.47 Y15.61 Z2.3 F4800.0 E513.419
G1 X-9.39 Y14.05 Z2.3 F4800.0 E513.594
G1 X-11.95 Y11.95 Z2.3 F4800.0 E513.769
G1 X-14.05 Y9.39 Z2.3 F4800.0 E513.944
G1 X-15.61 Y6.47 Z2.3 F4800.0 E514.119
G1 X-16.57 Y3.3 Z2.3 F4800.0 E514.294
G1 X-16.9 Y-0.0 Z2.3 F4800.0 E514.469
G1 X-16.57 Y-3.3 Z2.3 F4800.0 E514.644
G1 X-15.61 Y-6.47 Z2.3 F4800.0 E514.819
G1 X-14.05 Y-9.39 Z2.3 F4800.0 E514.994
G1 X-12.2 Y-11.65 Z2.3 F4800.0 E515.148
G1 X-11.56 Y-11.03 Z2.3 F4800.0 E515.195
G1 X-11.0 Y-10.88 Z2.3 F4800.0 E515.226
G1 X-10.49 Y-11.01 Z2.3 F4800.0 E515.254
G1 F1200.0
G1 E514.254
G1 F4800.0
M103
(</loop>)
(<edgePath>)
;M108 R40.0
G1 X-5.27 Y-16.45 Z2.3 F4200.0
G1 X-4.94 Y-16.77 Z2.3 F4200.0
G1 X-4.5 Y-16.89 Z2.3 F4200.0
G1 X-4.22 Y-16.84 Z2.3 F4200.0
G1 X-3.93 Y-16.8 Z2.3 F4200.0
G1 F1200.0
G1 E515.254
G1 F4200.0
M101
G1 X-3.38 Y-16.97 Z2.3 F2400.0 E515.285
G1 X0.0 Y-17.3 Z2.3 F2400.0 E515.464
G1 X3.38 Y-16.97 Z2.3 F2400.0 E515.643
G1 X6.62 Y-15.98 Z2.3 F2400.0 E515.822
G1 X9.61 Y-14.38 Z2.3 F2400.0 E516.001
G1 X12.23 Y-12.23 Z2.3 F2400.0 E516.18
G1 X14.38 Y-9.61 Z2.3 F2400.0 E516.359
G1 X15.98 Y-6.62 Z2.3 F2400.0 E516.539
G1 X16.97 Y-3.38 Z2.3 F2400.0 E516.718
G1 X17.3 Y0.0 Z2.3 F2400.0 E516.897
G1 X16.97 Y3.38 Z2.3 F2400.0 E517.076
G1 X15.98 Y6.62 Z2.3 F2400.0 E517.255
G1 X14.38 Y9.61 Z2.3 F2400.0 E517.434
G1 X12.23 Y12.23 Z2.3 F2400.0 E517.613
G1 X9.61 Y14.38 Z2.3 F2400.0 E517.793
G1 X6.62 Y15.98 Z2.3 F2400.0 E517.972
G1 X3.38 Y16.97 Z2.3 F2400.0 E518.151
G1 X-0.0 Y17.3 Z2.3 F2400.0 E518.33
G1 X-3.38 Y16.97 Z2.3 F2400.0 E518.509
G1 X-6.62 Y15.98 Z2.3 F2400.0 E518.688
G1 X-9.61 Y14.38 Z2.3 F2400.0 E518.867
G1 X-12.23 Y12.23 Z2.3 F2400.0 E519.047
G1 X-14.38 Y9.61 Z2.3 F2400.0 E519.226
G1 X-15.98 Y6.62 Z2.3 F2400.0 E519.405
G1 X-16.97 Y3.38 Z2.3 F2400.0 E519.584
G1 X-17.3 Y-0.0 Z2.3 F2400.0 E519.763
G1 X-16.97 Y-3.38 Z2.3 F2400.0 E519.942
G1 X-15.98 Y-6.62 Z2.3 F2400.0 E520.121
G1 X-14.38 Y-9.61 Z2.3 F2400.0 E520.301
G1 X-12.23 Y-12.23 Z2.3 F2400.0 E520.48
G1 X-11.67 Y-12.7 Z2.3 F2400.0 E520.519
G1 F1200.0
G1 E520.519
G1 F2400.0
M103
G1 X-11.45 Y-12.88 Z2.3 F4200.0
G1 F1200.0
G1 E520.519
G1 F4200.0
M101
G1 X-9.61 Y-14.38 Z2.3 F2400.0 E520.644
G1 X-6.62 Y-15.98 Z2.3 F2400.0 E520.823
G1 X-5.4 Y-16.35 Z2.3 F2400.0 E520.89
G1 F1200.0
G1 E520.89
G1 F2400.0
M103
(</edgePath>)
(</boundaryPerimeter>)
(<nestedRing>)
(<boundaryPerimeter>)
(<boundaryPoint> X-4.064 Y-15.751 Z2.295 </boundaryPoint>)
(<boundaryPoint> X-3.997 Y-16.002 Z2.295 </boundaryPoint>)
(<boundaryPoint> X-4.064 Y-16.252 Z2.295 </boundaryPoint>)
(<boundaryPoint> X-4.247 Y-16.436 Z2.295 </boundaryPoint>)
(<boundaryPoint> X-4.498 Y-16.503 Z2.295 </boundaryPoint>)
(<boundaryPoint> X-4.748 Y-16.436 Z2.295 </boundaryPoint>)
(<boundaryPoint> X-4.932 Y-16.252 Z2.295 </boundaryPoint>)
(<boundaryPoint> X-4.999 Y-16.002 Z2.295 </boundaryPoint>)
(<boundaryPoint> X-4.932 Y-15.751 Z2.295 </boundaryPoint>)
(<boundaryPoint> X-4.748 Y-15.568 Z2.295 </boundaryPoint>)
(<boundaryPoint> X-4.498 Y-15.501 Z2.295 </boundaryPoint>)
(<boundaryPoint> X-4.247 Y-15.568 Z2.295 </boundaryPoint>)
(<edge> inner )
G1 X-5.08 Y-16.39 Z2.3 F4200.0
G1 F1200.0
G1 E520.89
G1 F4200.0
M101
G1 X-5.11 Y-16.36 Z2.3 F2400.0 E520.893
G1 X-5.21 Y-16.0 Z2.3 F2400.0 E520.912
G1 X-5.11 Y-15.65 Z2.3 F2400.0 E520.932
G1 X-4.85 Y-15.39 Z2.3 F2400.0 E520.951
G1 X-4.5 Y-15.29 Z2.3 F2400.0 E520.97
G1 X-4.14 Y-15.39 Z2.3 F2400.0 E520.99
G1 X-3.89 Y-15.65 Z2.3 F2400.0 E521.009
G1 X-3.79 Y-16.0 Z2.3 F2400.0 E521.029
G1 X-3.89 Y-16.36 Z2.3 F2400.0 E521.048
G1 X-4.14 Y-16.61 Z2.3 F2400.0 E521.067
G1 X-4.5 Y-16.71 Z2.3 F2400.0 E521.087
G1 X-4.85 Y-16.61 Z2.3 F2400.0 E521.106
G1 X-5.08 Y-16.39 Z2.3 F2400.0 E521.123
G1 F1200.0
G1 E520.123
G1 F2400.0
M103
(</edge>)
(</boundaryPerimeter>)
(</nestedRing>)
(<nestedRing>)
(<boundaryPerimeter>)
(<boundaryPoint> X-10.501 Y-11.998 Z2.295 </boundaryPoint>)
(<boundaryPoint> X-10.568 Y-12.249 Z2.295 </boundaryPoint>)
(<boundaryPoint> X-10.752 Y-12.432 Z2.295 </boundaryPoint>)
(<boundaryPoint> X-11.002 Y-12.499 Z2.295 </boundaryPoint>)
(<boundaryPoint> X-11.253 Y-12.432 Z2.295 </boundaryPoint>)
(<boundaryPoint> X-11.436 Y-12.249 Z2.295 </boundaryPoint>)
(<boundaryPoint> X-11.503 Y-11.998 Z2.295 </boundaryPoint>)
(<boundaryPoint> X-11.436 Y-11.748 Z2.295 </boundaryPoint>)
(<boundaryPoint> X-11.253 Y-11.564 Z2.295 </boundaryPoint>)
(<boundaryPoint> X-11.002 Y-11.497 Z2.295 </boundaryPoint>)
(<boundaryPoint> X-10.752 Y-11.564 Z2.295 </boundaryPoint>)
(<boundaryPoint> X-10.568 Y-11.748 Z2.295 </boundaryPoint>)
(<edge> inner )
G1 X-10.38 Y-12.31 Z2.3 F4200.0
G1 F1200.0
G1 E521.123
G1 F4200.0
M101
G1 X-10.39 Y-12.35 Z2.3 F2400.0 E521.125
G1 X-10.65 Y-12.61 Z2.3 F2400.0 E521.145
G1 X-11.0 Y-12.71 Z2.3 F2400.0 E521.164
G1 X-11.36 Y-12.61 Z2.3 F2400.0 E521.183
G1 X-11.62 Y-12.35 Z2.3 F2400.0 E521.203
G1 X-11.71 Y-12.0 Z2.3 F2400.0 E521.222
G1 X-11.62 Y-11.65 Z2.3 F2400.0 E521.241
G1 X-11.36 Y-11.39 Z2.3 F2400.0 E521.261
G1 X-11.0 Y-11.29 Z2.3 F2400.0 E521.28
G1 X-10.65 Y-11.39 Z2.3 F2400.0 E521.299
G1 X-10.39 Y-11.64 Z2.3 F2400.0 E521.319
G1 X-10.29 Y-12.0 Z2.3 F2400.0 E521.338
G1 X-10.38 Y-12.31 Z2.3 F2400.0 E521.355
G1 F1200.0
G1 E520.355
G1 F2400.0
M103
(</edge>)
(</boundaryPerimeter>)
(</nestedRing>)
(<nestedRing>)
(<boundaryPerimeter>)
(<boundaryPoint> X-1.171 Y5.888 Z2.295 </boundaryPoint>)
(<boundaryPoint> X0.0 Y6.003 Z2.295 </boundaryPoint>)
(<boundaryPoint> X1.171 Y5.888 Z2.295 </boundaryPoint>)
(<boundaryPoint> X2.297 Y5.546 Z2.295 </boundaryPoint>)
(<boundaryPoint> X3.335 Y4.991 Z2.295 </boundaryPoint>)
(<boundaryPoint> X4.245 Y4.245 Z2.295 </boundaryPoint>)
(<boundaryPoint> X4.991 Y3.335 Z2.295 </boundaryPoint>)
(<boundaryPoint> X5.546 Y2.297 Z2.295 </boundaryPoint>)
(<boundaryPoint> X5.888 Y1.171 Z2.295 </boundaryPoint>)
(<boundaryPoint> X6.003 Y-0.0 Z2.295 </boundaryPoint>)
(<boundaryPoint> X5.888 Y-1.171 Z2.295 </boundaryPoint>)
(<boundaryPoint> X5.546 Y-2.297 Z2.295 </boundaryPoint>)
(<boundaryPoint> X4.991 Y-3.335 Z2.295 </boundaryPoint>)
(<boundaryPoint> X4.245 Y-4.245 Z2.295 </boundaryPoint>)
(<boundaryPoint> X3.335 Y-4.991 Z2.295 </boundaryPoint>)
(<boundaryPoint> X2.297 Y-5.546 Z2.295 </boundaryPoint>)
(<boundaryPoint> X1.171 Y-5.888 Z2.295 </boundaryPoint>)
(<boundaryPoint> X-0.0 Y-6.003 Z2.295 </boundaryPoint>)
(<boundaryPoint> X-1.171 Y-5.888 Z2.295 </boundaryPoint>)
(<boundaryPoint> X-2.297 Y-5.546 Z2.295 </boundaryPoint>)
(<boundaryPoint> X-3.335 Y-4.991 Z2.295 </boundaryPoint>)
(<boundaryPoint> X-4.245 Y-4.245 Z2.295 </boundaryPoint>)
(<boundaryPoint> X-4.991 Y-3.335 Z2.295 </boundaryPoint>)
(<boundaryPoint> X-5.546 Y-2.297 Z2.295 </boundaryPoint>)
(<boundaryPoint> X-5.888 Y-1.171 Z2.295 </boundaryPoint>)
(<boundaryPoint> X-6.003 Y0.0 Z2.295 </boundaryPoint>)
(<boundaryPoint> X-5.888 Y1.171 Z2.295 </boundaryPoint>)
(<boundaryPoint> X-5.546 Y2.297 Z2.295 </boundaryPoint>)
(<boundaryPoint> X-4.991 Y3.335 Z2.295 </boundaryPoint>)
(<boundaryPoint> X-4.245 Y4.245 Z2.295 </boundaryPoint>)
(<boundaryPoint> X-3.335 Y4.991 Z2.295 </boundaryPoint>)
(<boundaryPoint> X-2.297 Y5.546 Z2.295 </boundaryPoint>)
(<edge> inner )
G1 X-4.03 Y-4.68 Z2.3 F4200.0
G1 F1200.0
G1 E521.355
G1 F4200.0
M101
G1 X-4.07 Y-4.65 Z2.3 F2400.0 E521.358
G1 X-4.39 Y-4.39 Z2.3 F2400.0 E521.379
G1 X-5.16 Y-3.45 Z2.3 F2400.0 E521.444
G1 X-5.73 Y-2.37 Z2.3 F2400.0 E521.508
G1 X-6.09 Y-1.21 Z2.3 F2400.0 E521.572
G1 X-6.2 Y0.0 Z2.3 F2400.0 E521.636
G1 X-6.09 Y1.21 Z2.3 F2400.0 E521.701
G1 X-5.73 Y2.37 Z2.3 F2400.0 E521.765
G1 X-5.16 Y3.45 Z2.3 F2400.0 E521.829
G1 X-4.39 Y4.39 Z2.3 F2400.0 E521.893
G1 X-3.45 Y5.16 Z2.3 F2400.0 E521.958
G1 X-2.37 Y5.73 Z2.3 F2400.0 E522.022
G1 X-1.21 Y6.09 Z2.3 F2400.0 E522.086
G1 X0.0 Y6.2 Z2.3 F2400.0 E522.15
G1 X1.21 Y6.09 Z2.3 F2400.0 E522.215
G1 X2.37 Y5.73 Z2.3 F2400.0 E522.279
G1 X3.45 Y5.16 Z2.3 F2400.0 E522.343
G1 X4.39 Y4.39 Z2.3 F2400.0 E522.407
G1 X5.16 Y3.45 Z2.3 F2400.0 E522.472
G1 X5.73 Y2.37 Z2.3 F2400.0 E522.536
G1 X6.09 Y1.21 Z2.3 F2400.0 E522.6
G1 X6.2 Y-0.0 Z2.3 F2400.0 E522.664
G1 X6.09 Y-1.21 Z2.3 F2400.0 E522.729
G1 X5.73 Y-2.37 Z2.3 F2400.0 E522.793
G1 X5.16 Y-3.45 Z2.3 F2400.0 E522.857
G1 X4.39 Y-4.39 Z2.3 F2400.0 E522.921
G1 X3.45 Y-5.16 Z2.3 F2400.0 E522.986
G1 X2.37 Y-5.73 Z2.3 F2400.0 E523.05
G1 X1.21 Y-6.09 Z2.3 F2400.0 E523.114
G1 X-0.0 Y-6.2 Z2.3 F2400.0 E523.178
G1 X-1.21 Y-6.09 Z2.3 F2400.0 E523.242
G1 X-2.37 Y-5.73 Z2.3 F2400.0 E523.307
G1 X-3.45 Y-5.16 Z2.3 F2400.0 E523.371
G1 X-4.03 Y-4.68 Z2.3 F2400.0 E523.411
G1 F1200.0
G1 E522.411
G1 F2400.0
M103
(</edge>)
(</boundaryPerimeter>)
(</nestedRing>)
(<infill>)
(<infillBoundary>)
(<infillPoint> X-0.0 Y16.898 Z2.295 </infillPoint>)
(<infillPoint> X-3.296 Y16.573 Z2.295 </infillPoint>)
(<infillPoint> X-6.466 Y15.611 Z2.295 </infillPoint>)
(<infillPoint> X-9.388 Y14.05 Z2.295 </infillPoint>)
(<infillPoint> X-11.949 Y11.949 Z2.295 </infillPoint>)
(<infillPoint> X-14.05 Y9.388 Z2.295 </infillPoint>)
(<infillPoint> X-15.611 Y6.466 Z2.295 </infillPoint>)
(<infillPoint> X-16.573 Y3.296 Z2.295 </infillPoint>)
(<infillPoint> X-16.898 Y-0.0 Z2.295 </infillPoint>)
(<infillPoint> X-16.573 Y-3.296 Z2.295 </infillPoint>)
(<infillPoint> X-15.611 Y-6.466 Z2.295 </infillPoint>)
(<infillPoint> X-14.05 Y-9.388 Z2.295 </infillPoint>)
(<infillPoint> X-12.197 Y-11.646 Z2.295 </infillPoint>)
(<infillPoint> X-11.564 Y-11.026 Z2.295 </infillPoint>)
(<infillPoint> X-11.002 Y-10.876 Z2.295 </infillPoint>)
(<infillPoint> X-10.441 Y-11.026 Z2.295 </infillPoint>)
(<infillPoint> X-10.03 Y-11.437 Z2.295 </infillPoint>)
(<infillPoint> X-9.88 Y-11.998 Z2.295 </infillPoint>)
(<infillPoint> X-10.03 Y-12.56 Z2.295 </infillPoint>)
(<infillPoint> X-10.307 Y-12.836 Z2.295 </infillPoint>)
(<infillPoint> X-10.444 Y-13.184 Z2.295 </infillPoint>)
(<infillPoint> X-9.388 Y-14.05 Z2.295 </infillPoint>)
(<infillPoint> X-6.466 Y-15.611 Z2.295 </infillPoint>)
(<infillPoint> X-6.036 Y-15.742 Z2.295 </infillPoint>)
(<infillPoint> X-5.36 Y-15.33 Z2.295 </infillPoint>)
(<infillPoint> X-5.058 Y-15.03 Z2.295 </infillPoint>)
(<infillPoint> X-4.498 Y-14.88 Z2.295 </infillPoint>)
(<infillPoint> X-3.937 Y-15.03 Z2.295 </infillPoint>)
(<infillPoint> X-3.526 Y-15.441 Z2.295 </infillPoint>)
(<infillPoint> X-3.376 Y-16.002 Z2.295 </infillPoint>)
(<infillPoint> X-3.445 Y-16.258 Z2.295 </infillPoint>)
(<infillPoint> X-3.172 Y-16.585 Z2.295 </infillPoint>)
(<infillPoint> X0.0 Y-16.898 Z2.295 </infillPoint>)
(<infillPoint> X3.296 Y-16.573 Z2.295 </infillPoint>)
(<infillPoint> X6.466 Y-15.611 Z2.295 </infillPoint>)
(<infillPoint> X9.388 Y-14.05 Z2.295 </infillPoint>)
(<infillPoint> X11.949 Y-11.949 Z2.295 </infillPoint>)
(<infillPoint> X14.05 Y-9.388 Z2.295 </infillPoint>)
(<infillPoint> X15.611 Y-6.466 Z2.295 </infillPoint>)
(<infillPoint> X16.573 Y-3.296 Z2.295 </infillPoint>)
(<infillPoint> X16.898 Y0.0 Z2.295 </infillPoint>)
(<infillPoint> X16.573 Y3.296 Z2.295 </infillPoint>)
(<infillPoint> X15.611 Y6.466 Z2.295 </infillPoint>)
(<infillPoint> X14.05 Y9.388 Z2.295 </infillPoint>)
(<infillPoint> X11.949 Y11.949 Z2.295 </infillPoint>)
(<infillPoint> X9.388 Y14.05 Z2.295 </infillPoint>)
(<infillPoint> X6.466 Y15.611 Z2.295 </infillPoint>)
(<infillPoint> X3.296 Y16.573 Z2.295 </infillPoint>)
(</infillBoundary>)
(<infillBoundary>)
(<infillPoint> X-1.289 Y6.479 Z2.295 </infillPoint>)
(<infillPoint> X0.0 Y6.606 Z2.295 </infillPoint>)
(<infillPoint> X1.289 Y6.479 Z2.295 </infillPoint>)
(<infillPoint> X2.528 Y6.103 Z2.295 </infillPoint>)
(<infillPoint> X3.67 Y5.492 Z2.295 </infillPoint>)
(<infillPoint> X4.671 Y4.671 Z2.295 </infillPoint>)
(<infillPoint> X5.492 Y3.67 Z2.295 </infillPoint>)
(<infillPoint> X6.103 Y2.528 Z2.295 </infillPoint>)
(<infillPoint> X6.479 Y1.289 Z2.295 </infillPoint>)
(<infillPoint> X6.606 Y-0.0 Z2.295 </infillPoint>)
(<infillPoint> X6.479 Y-1.289 Z2.295 </infillPoint>)
(<infillPoint> X6.103 Y-2.528 Z2.295 </infillPoint>)
(<infillPoint> X5.492 Y-3.67 Z2.295 </infillPoint>)
(<infillPoint> X4.671 Y-4.671 Z2.295 </infillPoint>)
(<infillPoint> X3.67 Y-5.492 Z2.295 </infillPoint>)
(<infillPoint> X2.528 Y-6.103 Z2.295 </infillPoint>)
(<infillPoint> X1.289 Y-6.479 Z2.295 </infillPoint>)
(<infillPoint> X-0.0 Y-6.606 Z2.295 </infillPoint>)
(<infillPoint> X-1.289 Y-6.479 Z2.295 </infillPoint>)
(<infillPoint> X-2.528 Y-6.103 Z2.295 </infillPoint>)
(<infillPoint> X-3.67 Y-5.492 Z2.295 </infillPoint>)
(<infillPoint> X-4.671 Y-4.671 Z2.295 </infillPoint>)
(<infillPoint> X-5.492 Y-3.67 Z2.295 </infillPoint>)
(<infillPoint> X-6.103 Y-2.528 Z2.295 </infillPoint>)
(<infillPoint> X-6.479 Y-1.289 Z2.295 </infillPoint>)
(<infillPoint> X-6.606 Y0.0 Z2.295 </infillPoint>)
(<infillPoint> X-6.479 Y1.289 Z2.295 </infillPoint>)
(<infillPoint> X-6.103 Y2.528 Z2.295 </infillPoint>)
(<infillPoint> X-5.492 Y3.67 Z2.295 </infillPoint>)
(<infillPoint> X-4.671 Y4.671 Z2.295 </infillPoint>)
(<infillPoint> X-3.67 Y5.492 Z2.295 </infillPoint>)
(<infillPoint> X-2.528 Y6.103 Z2.295 </infillPoint>)
(</infillBoundary>)
;M108 R80.0
G1 X-6.4 Y-2.51 Z2.3 F4200.0
G1 F1200.0
G1 E523.411
G1 F4200.0
M101
G1 X-6.4 Y-15.33 Z2.3 F4800.0 E524.088
G1 X-6.0 Y-15.39 Z2.3 F4800.0 E524.109
G1 X-6.0 Y-3.31 Z2.3 F4800.0 E524.747
G1 X-5.6 Y-3.98 Z2.3 F4800.0 E524.788
G1 X-5.6 Y-15.15 Z2.3 F4800.0 E525.378
G1 X-5.2 Y-14.78 Z2.3 F4800.0 E525.407
G1 X-5.2 Y-4.47 Z2.3 F4800.0 E525.952
G1 X-4.8 Y-4.93 Z2.3 F4800.0 E525.984
G1 X-4.8 Y-14.67 Z2.3 F4800.0 E526.499
G1 X-4.4 Y-14.62 Z2.3 F4800.0 E526.52
G1 X-4.4 Y-5.26 Z2.3 F4800.0 E527.014
G1 X-4.0 Y-5.58 Z2.3 F4800.0 E527.042
G1 X-4.0 Y-14.72 Z2.3 F4800.0 E527.524
G1 X-3.6 Y-14.97 Z2.3 F4800.0 E527.549
G1 X-3.6 Y-5.85 Z2.3 F4800.0 E528.031
G1 X-3.2 Y-6.06 Z2.3 F4800.0 E528.055
G1 X-3.2 Y-15.61 Z2.3 F4800.0 E528.56
G1 X-2.8 Y-16.34 Z2.3 F4800.0 E528.604
G1 X-2.8 Y-6.28 Z2.3 F4800.0 E529.135
G1 X-2.4 Y-6.43 Z2.3 F4800.0 E529.158
G1 X-2.4 Y-16.38 Z2.3 F4800.0 E529.683
G1 X-2.0 Y-16.42 Z2.3 F4800.0 E529.705
G1 X-2.0 Y-6.56 Z2.3 F4800.0 E530.226
G1 X-1.6 Y-6.68 Z2.3 F4800.0 E530.248
G1 X-1.6 Y-16.46 Z2.3 F4800.0 E530.764
G1 X-1.2 Y-16.5 Z2.3 F4800.0 E530.786
G1 X-1.2 Y-6.77 Z2.3 F4800.0 E531.3
G1 X-0.8 Y-6.81 Z2.3 F4800.0 E531.321
G1 X-0.8 Y-16.54 Z2.3 F4800.0 E531.835
G1 X-0.4 Y-16.58 Z2.3 F4800.0 E531.856
G1 X-0.4 Y-6.85 Z2.3 F4800.0 E532.37
G1 F1200.0
G1 E531.37
G1 F4800.0
M103
G1 X1.25 Y-6.28 Z2.3 F4200.0
G1 X4.53 Y-4.53 Z2.3 F4200.0
G1 X6.28 Y-1.25 Z2.3 F4200.0
G1 X6.0 Y3.31 Z2.3 F4200.0
G1 F1200.0
G1 E532.37
G1 F4200.0
M101
G1 X6.0 Y15.46 Z2.3 F4800.0 E533.012
G1 X5.6 Y15.58 Z2.3 F4800.0 E533.034
G1 X5.6 Y3.98 Z2.3 F4800.0 E533.646
G1 X5.2 Y4.47 Z2.3 F4800.0 E533.68
G1 X5.2 Y15.7 Z2.3 F4800.0 E534.273
G1 X4.8 Y15.82 Z2.3 F4800.0 E534.295
G1 X4.8 Y4.93 Z2.3 F4800.0 E534.871
G1 X4.4 Y5.26 Z2.3 F4800.0 E534.898
G1 X4.4 Y15.95 Z2.3 F4800.0 E535.463
G1 X4.0 Y16.07 Z2.3 F4800.0 E535.485
G1 X4.0 Y5.58 Z2.3 F4800.0 E536.039
G1 X3.6 Y5.85 Z2.3 F4800.0 E536.064
G1 X3.6 Y16.19 Z2.3 F4800.0 E536.61
G1 X3.2 Y16.3 Z2.3 F4800.0 E536.632
G1 X3.2 Y6.06 Z2.3 F4800.0 E537.173
G1 X2.8 Y6.28 Z2.3 F4800.0 E537.197
G1 X2.8 Y16.34 Z2.3 F4800.0 E537.729
G1 X2.4 Y16.38 Z2.3 F4800.0 E537.75
G1 X2.4 Y6.43 Z2.3 F4800.0 E538.275
G1 X2.0 Y6.56 Z2.3 F4800.0 E538.298
G1 X2.0 Y16.42 Z2.3 F4800.0 E538.819
G1 X1.6 Y16.46 Z2.3 F4800.0 E538.84
G1 X1.6 Y6.68 Z2.3 F4800.0 E539.357
G1 X1.2 Y6.77 Z2.3 F4800.0 E539.378
G1 X1.2 Y16.5 Z2.3 F4800.0 E539.892
G1 X0.8 Y16.54 Z2.3 F4800.0 E539.913
G1 X0.8 Y6.81 Z2.3 F4800.0 E540.427
G1 X0.4 Y6.85 Z2.3 F4800.0 E540.449
G1 X0.4 Y16.58 Z2.3 F4800.0 E540.963
G1 X0.0 Y16.62 Z2.3 F4800.0 E540.984
G1 X0.0 Y6.89 Z2.3 F4800.0 E541.498
G1 X-0.4 Y6.85 Z2.3 F4800.0 E541.519
G1 X-0.4 Y16.58 Z2.3 F4800.0 E542.033
G1 X-0.8 Y16.54 Z2.3 F4800.0 E542.054
G1 X-0.8 Y6.81 Z2.3 F4800.0 E542.568
G1 X-1.2 Y6.77 Z2.3 F4800.0 E542.589
G1 X-1.2 Y16.5 Z2.3 F4800.0 E543.103
G1 X-1.6 Y16.46 Z2.3 F4800.0 E543.124
G1 X-1.6 Y6.68 Z2.3 F4800.0 E543.641
G1 X-2.0 Y6.56 Z2.3 F4800.0 E543.663
G1 X-2.0 Y16.42 Z2.3 F4800.0 E544.184
G1 X-2.4 Y16.38 Z2.3 F4800.0 E544.206
G1 X-2.4 Y6.43 Z2.3 F4800.0 E544.731
G1 X-2.8 Y6.28 Z2.3 F4800.0 E544.754
G1 X-2.8 Y16.34 Z2.3 F4800.0 E545.285
G1 X-3.2 Y16.3 Z2.3 F4800.0 E545.307
G1 X-3.2 Y6.06 Z2.3 F4800.0 E545.847
G1 X-3.6 Y5.85 Z2.3 F4800.0 E545.871
G1 X-3.6 Y16.19 Z2.3 F4800.0 E546.418
G1 X-4.0 Y16.07 Z2.3 F4800.0 E546.44
G1 X-4.0 Y5.58 Z2.3 F4800.0 E546.994
G1 X-4.4 Y5.26 Z2.3 F4800.0 E547.021
G1 X-4.4 Y15.95 Z2.3 F4800.0 E547.586
G1 X-4.8 Y15.82 Z2.3 F4800.0 E547.608
G1 X-4.8 Y4.93 Z2.3 F4800.0 E548.183
G1 X-5.2 Y4.47 Z2.3 F4800.0 E548.215
G1 X-5.2 Y15.7 Z2.3 F4800.0 E548.809
G1 X-5.6 Y15.58 Z2.3 F4800.0 E548.831
G1 X-5.6 Y3.98 Z2.3 F4800.0 E549.444
G1 X-6.0 Y3.31 Z2.3 F4800.0 E549.485
G1 X-6.0 Y15.46 Z2.3 F4800.0 E550.126
G1 X-6.4 Y15.33 Z2.3 F4800.0 E550.149
G1 X-6.4 Y2.51 Z2.3 F4800.0 E550.826
G1 X-6.8 Y0.89 Z2.3 F4800.0 E550.914
G1 X-6.8 Y15.12 Z2.3 F4800.0 E551.666
G1 X-7.2 Y14.9 Z2.3 F4800.0 E551.69
G1 X-7.2 Y-14.9 Z2.3 F4800.0 E553.264
G1 X-6.8 Y-15.12 Z2.3 F4800.0 E553.288
G1 X-6.8 Y-0.89 Z2.3 F4800.0 E554.039
G1 F1200.0
G1 E553.039
G1 F4800.0
M103
G1 X-16.4 Y-2.2 Z2.3 F4200.0
G1 F1200.0
G1 E554.039
G1 F4200.0
M101
G1 X-16.4 Y2.2 Z2.3 F4800.0 E554.271
G1 F1200.0
G1 E553.271
G1 F4800.0
M103
G1 X-16.0 Y4.22 Z2.3 F4200.0
G1 F1200.0
G1 E554.271
G1 F4200.0
M101
G1 X-16.0 Y-4.22 Z2.3 F4800.0 E554.717
G1 F1200.0
G1 E554.34
G1 F4800.0
M103
G1 X-15.6 Y-5.54 Z2.3 F4200.0
G1 F1200.0
G1 E554.717
G1 F4200.0
M101
G1 X-15.6 Y5.54 Z2.3 F4800.0 E555.302
G1 F1200.0
G1 E555.129
G1 F4800.0
M103
G1 X-15.2 Y6.64 Z2.3 F4200.0
G1 F1200.0
G1 E555.302
G1 F4200.0
M101
G1 X-15.2 Y-6.64 Z2.3 F4800.0 E556.004
G1 F1200.0
G1 E556.004
G1 F4800.0
M103
G1 X-14.8 Y-7.39 Z2.3 F4200.0
G1 F1200.0
G1 E556.004
G1 F4200.0
M101
G1 X-14.8 Y7.39 Z2.3 F4800.0 E556.785
G1 F1200.0
G1 E556.785
G1 F4800.0
M103
G1 X-14.4 Y8.14 Z2.3 F4200.0
G1 F1200.0
G1 E556.785
G1 F4200.0
M101
G1 X-14.4 Y-8.14 Z2.3 F4800.0 E557.644
G1 F1200.0
G1 E556.644
G1 F4800.0
M103
G1 X-10.0 Y-11.07 Z2.3 F4200.0
G1 F1200.0
G1 E557.644
G1 F4200.0
M101
G1 X-10.0 Y13.19 Z2.3 F4800.0 E558.926
G1 X-9.6 Y13.51 Z2.3 F4800.0 E558.953
G1 X-9.6 Y-13.51 Z2.3 F4800.0 E560.381
G1 X-9.2 Y-13.83 Z2.3 F4800.0 E560.408
G1 X-9.2 Y13.83 Z2.3 F4800.0 E561.869
G1 X-8.8 Y14.05 Z2.3 F4800.0 E561.893
G1 X-8.8 Y-14.05 Z2.3 F4800.0 E563.377
G1 X-8.4 Y-14.26 Z2.3 F4800.0 E563.401
G1 X-8.4 Y14.26 Z2.3 F4800.0 E564.908
G1 X-8.0 Y14.47 Z2.3 F4800.0 E564.932
G1 X-8.0 Y-14.47 Z2.3 F4800.0 E566.461
G1 X-7.6 Y-14.69 Z2.3 F4800.0 E566.485
G1 X-7.6 Y14.69 Z2.3 F4800.0 E568.037
G1 F1200.0
G1 E567.037
G1 F4800.0
M103
G1 X-10.4 Y12.86 Z2.3 F4200.0
G1 F1200.0
G1 E568.037
G1 F4200.0
M101
G1 X-10.4 Y-10.75 Z2.3 F4800.0 E569.284
G1 X-10.8 Y-10.64 Z2.3 F4800.0 E569.305
G1 X-10.8 Y12.53 Z2.3 F4800.0 E570.529
G1 X-11.2 Y12.2 Z2.3 F4800.0 E570.557
G1 X-11.2 Y-10.64 Z2.3 F4800.0 E571.763
G1 X-11.6 Y-10.75 Z2.3 F4800.0 E571.785
G1 X-11.6 Y11.87 Z2.3 F4800.0 E572.98
G1 X-12.0 Y11.45 Z2.3 F4800.0 E573.011
G1 X-12.0 Y-11.06 Z2.3 F4800.0 E574.2
G1 X-12.4 Y-10.96 Z2.3 F4800.0 E574.222
G1 X-12.4 Y10.96 Z2.3 F4800.0 E575.379
G1 X-12.8 Y10.47 Z2.3 F4800.0 E575.412
G1 X-12.8 Y-10.47 Z2.3 F4800.0 E576.519
G1 X-13.2 Y-9.98 Z2.3 F4800.0 E576.552
G1 X-13.2 Y9.98 Z2.3 F4800.0 E577.607
G1 X-13.6 Y9.49 Z2.3 F4800.0 E577.64
G1 X-13.6 Y-9.49 Z2.3 F4800.0 E578.643
G1 X-14.0 Y-8.89 Z2.3 F4800.0 E578.681
G1 X-14.0 Y8.89 Z2.3 F4800.0 E579.62
G1 F1200.0
G1 E578.62
G1 F4800.0
M103
G1 X0.0 Y6.4 Z2.3 F4200.0
G1 X3.56 Y5.32 Z2.3 F4200.0
G1 X6.8 Y0.89 Z2.3 F4200.0
G1 F1200.0
G1 E579.62
G1 F4200.0
M101
G1 X6.8 Y15.12 Z2.3 F4800.0 E580.372
G1 X6.4 Y15.33 Z2.3 F4800.0 E580.396
G1 X6.4 Y2.51 Z2.3 F4800.0 E581.073
G1 F1200.0
G1 E580.073
G1 F4800.0
M103
G1 X15.6 Y5.54 Z2.3 F4200.0
G1 F1200.0
G1 E581.073
G1 F4200.0
M101
G1 X15.6 Y-5.54 Z2.3 F4800.0 E581.658
G1 F1200.0
G1 E581.485
G1 F4800.0
M103
G1 X15.2 Y-6.64 Z2.3 F4200.0
G1 F1200.0
G1 E581.658
G1 F4200.0
M101
G1 X15.2 Y6.64 Z2.3 F4800.0 E582.36
G1 F1200.0
G1 E582.36
G1 F4800.0
M103
G1 X14.8 Y7.39 Z2.3 F4200.0
G1 F1200.0
G1 E582.36
G1 F4200.0
M101
G1 X14.8 Y-7.39 Z2.3 F4800.0 E583.14
G1 F1200.0
G1 E583.14
G1 F4800.0
M103
G1 X14.4 Y-8.14 Z2.3 F4200.0
G1 F1200.0
G1 E583.14
G1 F4200.0
M101
G1 X14.4 Y8.14 Z2.3 F4800.0 E584.0
G1 F1200.0
G1 E583.0
G1 F4800.0
M103
G1 X16.0 Y-4.22 Z2.3 F4200.0
G1 F1200.0
G1 E584.0
G1 F4200.0
M101
G1 X16.0 Y4.22 Z2.3 F4800.0 E584.446
G1 F1200.0
G1 E583.446
G1 F4800.0
M103
G1 X16.4 Y2.2 Z2.3 F4200.0
G1 F1200.0
G1 E584.446
G1 F4200.0
M101
G1 X16.4 Y-2.2 Z2.3 F4800.0 E584.678
G1 F1200.0
G1 E583.678
G1 F4800.0
M103
G1 X-0.0 Y-16.62 Z2.3 F4200.0
G1 F1200.0
G1 E584.678
G1 F4200.0
M101
G1 X-0.0 Y-6.89 Z2.3 F4800.0 E585.192
G1 X0.4 Y-6.85 Z2.3 F4800.0 E585.213
G1 X0.4 Y-16.58 Z2.3 F4800.0 E585.727
G1 X0.8 Y-16.54 Z2.3 F4800.0 E585.748
G1 X0.8 Y-6.81 Z2.3 F4800.0 E586.262
G1 X1.2 Y-6.77 Z2.3 F4800.0 E586.283
G1 X1.2 Y-16.5 Z2.3 F4800.0 E586.797
G1 X1.6 Y-16.46 Z2.3 F4800.0 E586.819
G1 X1.6 Y-6.68 Z2.3 F4800.0 E587.335
G1 X2.0 Y-6.56 Z2.3 F4800.0 E587.357
G1 X2.0 Y-16.42 Z2.3 F4800.0 E587.878
G1 X2.4 Y-16.38 Z2.3 F4800.0 E587.9
G1 X2.4 Y-6.43 Z2.3 F4800.0 E588.425
G1 X2.8 Y-6.28 Z2.3 F4800.0 E588.448
G1 X2.8 Y-16.34 Z2.3 F4800.0 E588.98
G1 X3.2 Y-16.3 Z2.3 F4800.0 E589.001
G1 X3.2 Y-6.06 Z2.3 F4800.0 E589.542
G1 X3.6 Y-5.85 Z2.3 F4800.0 E589.566
G1 X3.6 Y-16.19 Z2.3 F4800.0 E590.112
G1 X4.0 Y-16.07 Z2.3 F4800.0 E590.134
G1 X4.0 Y-5.58 Z2.3 F4800.0 E590.688
G1 X4.4 Y-5.26 Z2.3 F4800.0 E590.715
G1 X4.4 Y-15.95 Z2.3 F4800.0 E591.28
G1 X4.8 Y-15.82 Z2.3 F4800.0 E591.302
G1 X4.8 Y-4.93 Z2.3 F4800.0 E591.877
G1 X5.2 Y-4.47 Z2.3 F4800.0 E591.91
G1 X5.2 Y-15.7 Z2.3 F4800.0 E592.503
G1 X5.6 Y-15.58 Z2.3 F4800.0 E592.525
G1 X5.6 Y-3.98 Z2.3 F4800.0 E593.138
G1 X6.0 Y-3.31 Z2.3 F4800.0 E593.179
G1 X6.0 Y-15.46 Z2.3 F4800.0 E593.821
G1 X6.4 Y-15.33 Z2.3 F4800.0 E593.843
G1 X6.4 Y-2.51 Z2.3 F4800.0 E594.52
G1 X6.8 Y-0.89 Z2.3 F4800.0 E594.608
G1 X6.8 Y-15.12 Z2.3 F4800.0 E595.36
G1 X7.2 Y-14.9 Z2.3 F4800.0 E595.384
G1 X7.2 Y14.9 Z2.3 F4800.0 E596.958
G1 X7.6 Y14.69 Z2.3 F4800.0 E596.982
G1 X7.6 Y-14.69 Z2.3 F4800.0 E598.534
G1 X8.0 Y-14.47 Z2.3 F4800.0 E598.558
G1 X8.0 Y14.47 Z2.3 F4800.0 E600.087
G1 X8.4 Y14.26 Z2.3 F4800.0 E600.111
G1 X8.4 Y-14.26 Z2.3 F4800.0 E601.617
G1 X8.8 Y-14.05 Z2.3 F4800.0 E601.641
G1 X8.8 Y14.05 Z2.3 F4800.0 E603.125
G1 X9.2 Y13.83 Z2.3 F4800.0 E603.149
G1 X9.2 Y-13.83 Z2.3 F4800.0 E604.611
G1 X9.6 Y-13.51 Z2.3 F4800.0 E604.638
G1 X9.6 Y13.51 Z2.3 F4800.0 E606.066
G1 X10.0 Y13.19 Z2.3 F4800.0 E606.093
G1 X10.0 Y-13.19 Z2.3 F4800.0 E607.486
G1 X10.4 Y-12.86 Z2.3 F4800.0 E607.513
G1 X10.4 Y12.86 Z2.3 F4800.0 E608.872
G1 X10.8 Y12.53 Z2.3 F4800.0 E608.899
G1 X10.8 Y-12.53 Z2.3 F4800.0 E610.223
G1 X11.2 Y-12.2 Z2.3 F4800.0 E610.25
G1 X11.2 Y12.2 Z2.3 F4800.0 E611.539
G1 X11.6 Y11.87 Z2.3 F4800.0 E611.566
G1 X11.6 Y-11.87 Z2.3 F4800.0 E612.821
G1 X12.0 Y-11.45 Z2.3 F4800.0 E612.852
G1 X12.0 Y11.45 Z2.3 F4800.0 E614.061
G1 X12.4 Y10.96 Z2.3 F4800.0 E614.094
G1 X12.4 Y-10.96 Z2.3 F4800.0 E615.252
G1 X12.8 Y-10.47 Z2.3 F4800.0 E615.285
G1 X12.8 Y10.47 Z2.3 F4800.0 E616.391
G1 X13.2 Y9.98 Z2.3 F4800.0 E616.424
G1 X13.2 Y-9.98 Z2.3 F4800.0 E617.479
G1 X13.6 Y-9.49 Z2.3 F4800.0 E617.512
G1 X13.6 Y9.49 Z2.3 F4800.0 E618.515
G1 X14.0 Y8.89 Z2.3 F4800.0 E618.554
G1 X14.0 Y-8.89 Z2.3 F4800.0 E619.493
G1 F1200.0
G1 E618.493
G1 F4800.0
M103
G1 X-10.0 Y-12.93 Z2.3 F4200.0
G1 F1200.0
G1 E619.493
G1 F4200.0
M101
G1 X-10.0 Y-13.19 Z2.3 F4800.0 E619.507
G1 F1200.0
G1 E618.507
G1 F4800.0
M103
(</infill>)
(</nestedRing>)
(</rotation>)
(</layer>)
(<layer> 2.565 )
(<rotation> (-1+1.22464679915e-16j) )
(<nestedRing>)
(<boundaryPerimeter>)
(<boundaryPoint> X0.0 Y17.501 Z2.565 </boundaryPoint>)
(<boundaryPoint> X-3.414 Y17.164 Z2.565 </boundaryPoint>)
(<boundaryPoint> X-6.697 Y16.168 Z2.565 </boundaryPoint>)
(<boundaryPoint> X-9.723 Y14.551 Z2.565 </boundaryPoint>)
(<boundaryPoint> X-12.375 Y12.375 Z2.565 </boundaryPoint>)
(<boundaryPoint> X-14.551 Y9.723 Z2.565 </boundaryPoint>)
(<boundaryPoint> X-16.168 Y6.697 Z2.565 </boundaryPoint>)
(<boundaryPoint> X-17.164 Y3.414 Z2.565 </boundaryPoint>)
(<boundaryPoint> X-17.501 Y0.0 Z2.565 </boundaryPoint>)
(<boundaryPoint> X-17.164 Y-3.414 Z2.565 </boundaryPoint>)
(<boundaryPoint> X-16.168 Y-6.697 Z2.565 </boundaryPoint>)
(<boundaryPoint> X-14.551 Y-9.723 Z2.565 </boundaryPoint>)
(<boundaryPoint> X-12.375 Y-12.375 Z2.565 </boundaryPoint>)
(<boundaryPoint> X-9.723 Y-14.551 Z2.565 </boundaryPoint>)
(<boundaryPoint> X-6.697 Y-16.168 Z2.565 </boundaryPoint>)
(<boundaryPoint> X-3.414 Y-17.164 Z2.565 </boundaryPoint>)
(<boundaryPoint> X-0.0 Y-17.501 Z2.565 </boundaryPoint>)
(<boundaryPoint> X3.414 Y-17.164 Z2.565 </boundaryPoint>)
(<boundaryPoint> X6.697 Y-16.168 Z2.565 </boundaryPoint>)
(<boundaryPoint> X9.723 Y-14.551 Z2.565 </boundaryPoint>)
(<boundaryPoint> X12.375 Y-12.375 Z2.565 </boundaryPoint>)
(<boundaryPoint> X14.551 Y-9.723 Z2.565 </boundaryPoint>)
(<boundaryPoint> X16.168 Y-6.697 Z2.565 </boundaryPoint>)
(<boundaryPoint> X17.164 Y-3.414 Z2.565 </boundaryPoint>)
(<boundaryPoint> X17.501 Y-0.0 Z2.565 </boundaryPoint>)
(<boundaryPoint> X17.164 Y3.414 Z2.565 </boundaryPoint>)
(<boundaryPoint> X16.168 Y6.697 Z2.565 </boundaryPoint>)
(<boundaryPoint> X14.551 Y9.723 Z2.565 </boundaryPoint>)
(<boundaryPoint> X12.375 Y12.375 Z2.565 </boundaryPoint>)
(<boundaryPoint> X9.723 Y14.551 Z2.565 </boundaryPoint>)
(<boundaryPoint> X6.697 Y16.168 Z2.565 </boundaryPoint>)
(<boundaryPoint> X3.414 Y17.164 Z2.565 </boundaryPoint>)
(<loop> inner )
G1 X-4.4 Y-4.9 Z2.57 F4200.0
G1 F1200.0
G1 E619.507
G1 F4200.0
M101
G1 X-4.67 Y-4.67 Z2.57 F4800.0 E619.525
G1 X-5.49 Y-3.67 Z2.57 F4800.0 E619.594
G1 X-6.1 Y-2.53 Z2.57 F4800.0 E619.662
G1 X-6.48 Y-1.29 Z2.57 F4800.0 E619.731
G1 X-6.61 Y0.0 Z2.57 F4800.0 E619.799
G1 X-6.48 Y1.29 Z2.57 F4800.0 E619.867
G1 X-6.1 Y2.53 Z2.57 F4800.0 E619.936
G1 X-5.49 Y3.67 Z2.57 F4800.0 E620.004
G1 X-4.67 Y4.67 Z2.57 F4800.0 E620.073
G1 X-3.67 Y5.49 Z2.57 F4800.0 E620.141
G1 X-2.53 Y6.1 Z2.57 F4800.0 E620.209
G1 X-1.29 Y6.48 Z2.57 F4800.0 E620.278
G1 X0.0 Y6.61 Z2.57 F4800.0 E620.346
G1 X1.29 Y6.48 Z2.57 F4800.0 E620.415
G1 X2.53 Y6.1 Z2.57 F4800.0 E620.483
G1 X3.67 Y5.49 Z2.57 F4800.0 E620.551
G1 X4.67 Y4.67 Z2.57 F4800.0 E620.62
G1 X5.49 Y3.67 Z2.57 F4800.0 E620.688
G1 X6.1 Y2.53 Z2.57 F4800.0 E620.757
G1 X6.48 Y1.29 Z2.57 F4800.0 E620.825
G1 X6.61 Y-0.0 Z2.57 F4800.0 E620.893
G1 X6.48 Y-1.29 Z2.57 F4800.0 E620.962
G1 X6.1 Y-2.53 Z2.57 F4800.0 E621.03
G1 X5.49 Y-3.67 Z2.57 F4800.0 E621.099
G1 X4.67 Y-4.67 Z2.57 F4800.0 E621.167
G1 X3.67 Y-5.49 Z2.57 F4800.0 E621.236
G1 X2.53 Y-6.1 Z2.57 F4800.0 E621.304
G1 X1.29 Y-6.48 Z2.57 F4800.0 E621.372
G1 X-0.0 Y-6.61 Z2.57 F4800.0 E621.441
G1 X-1.29 Y-6.48 Z2.57 F4800.0 E621.509
G1 X-2.53 Y-6.1 Z2.57 F4800.0 E621.578
G1 X-3.67 Y-5.49 Z2.57 F4800.0 E621.646
G1 X-4.4 Y-4.9 Z2.57 F4800.0 E621.696
G1 F1200.0
G1 E620.696
G1 F4800.0
M103
(</loop>)
(<loop> outer )
G1 X-10.79 Y-10.93 Z2.57 F4200.0
G1 F1200.0
G1 E621.696
G1 F4200.0
M101
G1 X-10.44 Y-11.03 Z2.57 F4800.0 E621.714
G1 X-10.03 Y-11.44 Z2.57 F4800.0 E621.745
G1 X-9.88 Y-12.0 Z2.57 F4800.0 E621.776
G1 X-10.03 Y-12.56 Z2.57 F4800.0 E621.806
G1 X-10.31 Y-12.84 Z2.57 F4800.0 E621.827
G1 X-10.44 Y-13.18 Z2.57 F4800.0 E621.847
G1 X-9.39 Y-14.05 Z2.57 F4800.0 E621.919
G1 X-6.47 Y-15.61 Z2.57 F4800.0 E622.094
G1 X-6.04 Y-15.74 Z2.57 F4800.0 E622.118
G1 X-5.36 Y-15.33 Z2.57 F4800.0 E622.16
G1 X-5.06 Y-15.03 Z2.57 F4800.0 E622.182
G1 X-4.5 Y-14.88 Z2.57 F4800.0 E622.213
G1 X-3.94 Y-15.03 Z2.57 F4800.0 E622.243
G1 X-3.53 Y-15.44 Z2.57 F4800.0 E622.274
G1 X-3.38 Y-16.0 Z2.57 F4800.0 E622.305
G1 X-3.45 Y-16.26 Z2.57 F4800.0 E622.319
G1 X-3.17 Y-16.59 Z2.57 F4800.0 E622.341
G1 X0.0 Y-16.9 Z2.57 F4800.0 E622.51
G1 X3.3 Y-16.57 Z2.57 F4800.0 E622.685
G1 X6.47 Y-15.61 Z2.57 F4800.0 E622.86
G1 X9.39 Y-14.05 Z2.57 F4800.0 E623.035
G1 X11.95 Y-11.95 Z2.57 F4800.0 E623.21
G1 X14.05 Y-9.39 Z2.57 F4800.0 E623.385
G1 X15.61 Y-6.47 Z2.57 F4800.0 E623.56
G1 X16.57 Y-3.3 Z2.57 F4800.0 E623.735
G1 X16.9 Y0.0 Z2.57 F4800.0 E623.91
G1 X16.57 Y3.3 Z2.57 F4800.0 E624.084
G1 X15.61 Y6.47 Z2.57 F4800.0 E624.259
G1 X14.05 Y9.39 Z2.57 F4800.0 E624.434
G1 X11.95 Y11.95 Z2.57 F4800.0 E624.609
G1 X9.39 Y14.05 Z2.57 F4800.0 E624.784
G1 X6.47 Y15.61 Z2.57 F4800.0 E624.959
G1 X3.3 Y16.57 Z2.57 F4800.0 E625.134
G1 X-0.0 Y16.9 Z2.57 F4800.0 E625.309
G1 X-3.3 Y16.57 Z2.57 F4800.0 E625.484
G1 X-6.47 Y15.61 Z2.57 F4800.0 E625.659
G1 X-9.39 Y14.05 Z2.57 F4800.0 E625.834
G1 X-11.95 Y11.95 Z2.57 F4800.0 E626.009
G1 X-14.05 Y9.39 Z2.57 F4800.0 E626.184
G1 X-15.61 Y6.47 Z2.57 F4800.0 E626.359
G1 X-16.57 Y3.3 Z2.57 F4800.0 E626.534
G1 X-16.9 Y-0.0 Z2.57 F4800.0 E626.709
G1 X-16.57 Y-3.3 Z2.57 F4800.0 E626.884
G1 X-15.61 Y-6.47 Z2.57 F4800.0 E627.059
G1 X-14.05 Y-9.39 Z2.57 F4800.0 E627.234
G1 X-12.2 Y-11.65 Z2.57 F4800.0 E627.389
G1 X-11.56 Y-11.03 Z2.57 F4800.0 E627.435
G1 X-11.0 Y-10.88 Z2.57 F4800.0 E627.466
G1 X-10.79 Y-10.93 Z2.57 F4800.0 E627.478
G1 F1200.0
G1 E626.478
G1 F4800.0
M103
(</loop>)
(<edgePath>)
;M108 R40.0
G1 X-5.27 Y-16.45 Z2.57 F4200.0
G1 X-4.94 Y-16.77 Z2.57 F4200.0
G1 X-4.5 Y-16.89 Z2.57 F4200.0
G1 X-4.22 Y-16.84 Z2.57 F4200.0
G1 X-3.93 Y-16.8 Z2.57 F4200.0
G1 F1200.0
G1 E627.478
G1 F4200.0
M101
G1 X-3.38 Y-16.97 Z2.57 F2400.0 E627.509
G1 X0.0 Y-17.3 Z2.57 F2400.0 E627.688
G1 X3.38 Y-16.97 Z2.57 F2400.0 E627.867
G1 X6.62 Y-15.98 Z2.57 F2400.0 E628.046
G1 X9.61 Y-14.38 Z2.57 F2400.0 E628.225
G1 X12.23 Y-12.23 Z2.57 F2400.0 E628.404
G1 X14.38 Y-9.61 Z2.57 F2400.0 E628.583
G1 X15.98 Y-6.62 Z2.57 F2400.0 E628.763
G1 X16.97 Y-3.38 Z2.57 F2400.0 E628.942
G1 X17.3 Y0.0 Z2.57 F2400.0 E629.121
G1 X16.97 Y3.38 Z2.57 F2400.0 E629.3
G1 X15.98 Y6.62 Z2.57 F2400.0 E629.479
G1 X14.38 Y9.61 Z2.57 F2400.0 E629.658
G1 X12.23 Y12.23 Z2.57 F2400.0 E629.837
G1 X9.61 Y14.38 Z2.57 F2400.0 E630.017
G1 X6.62 Y15.98 Z2.57 F2400.0 E630.196
G1 X3.38 Y16.97 Z2.57 F2400.0 E630.375
G1 X-0.0 Y17.3 Z2.57 F2400.0 E630.554
G1 X-3.38 Y16.97 Z2.57 F2400.0 E630.733
G1 X-6.62 Y15.98 Z2.57 F2400.0 E630.912
G1 X-9.61 Y14.38 Z2.57 F2400.0 E631.091
G1 X-12.23 Y12.23 Z2.57 F2400.0 E631.271
G1 X-14.38 Y9.61 Z2.57 F2400.0 E631.45
G1 X-15.98 Y6.62 Z2.57 F2400.0 E631.629
G1 X-16.97 Y3.38 Z2.57 F2400.0 E631.808
G1 X-17.3 Y-0.0 Z2.57 F2400.0 E631.987
G1 X-16.97 Y-3.38 Z2.57 F2400.0 E632.166
G1 X-15.98 Y-6.62 Z2.57 F2400.0 E632.345
G1 X-14.38 Y-9.61 Z2.57 F2400.0 E632.525
G1 X-12.23 Y-12.23 Z2.57 F2400.0 E632.704
G1 X-11.67 Y-12.7 Z2.57 F2400.0 E632.743
G1 F1200.0
G1 E632.743
G1 F2400.0
M103
G1 X-11.45 Y-12.88 Z2.57 F4200.0
G1 F1200.0
G1 E632.743
G1 F4200.0
M101
G1 X-9.61 Y-14.38 Z2.57 F2400.0 E632.868
G1 X-6.62 Y-15.98 Z2.57 F2400.0 E633.047
G1 X-5.4 Y-16.35 Z2.57 F2400.0 E633.114
G1 F1200.0
G1 E633.114
G1 F2400.0
M103
(</edgePath>)
(</boundaryPerimeter>)
(<nestedRing>)
(<boundaryPerimeter>)
(<boundaryPoint> X-4.064 Y-15.751 Z2.565 </boundaryPoint>)
(<boundaryPoint> X-3.997 Y-16.002 Z2.565 </boundaryPoint>)
(<boundaryPoint> X-4.064 Y-16.252 Z2.565 </boundaryPoint>)
(<boundaryPoint> X-4.247 Y-16.436 Z2.565 </boundaryPoint>)
(<boundaryPoint> X-4.498 Y-16.503 Z2.565 </boundaryPoint>)
(<boundaryPoint> X-4.748 Y-16.436 Z2.565 </boundaryPoint>)
(<boundaryPoint> X-4.932 Y-16.252 Z2.565 </boundaryPoint>)
(<boundaryPoint> X-4.999 Y-16.002 Z2.565 </boundaryPoint>)
(<boundaryPoint> X-4.932 Y-15.751 Z2.565 </boundaryPoint>)
(<boundaryPoint> X-4.748 Y-15.568 Z2.565 </boundaryPoint>)
(<boundaryPoint> X-4.498 Y-15.501 Z2.565 </boundaryPoint>)
(<boundaryPoint> X-4.247 Y-15.568 Z2.565 </boundaryPoint>)
(<edge> inner )
G1 X-4.86 Y-16.61 Z2.57 F4200.0
G1 F1200.0
G1 E633.114
G1 F4200.0
M101
G1 X-5.11 Y-16.36 Z2.57 F2400.0 E633.133
G1 X-5.21 Y-16.0 Z2.57 F2400.0 E633.153
G1 X-5.11 Y-15.65 Z2.57 F2400.0 E633.172
G1 X-4.85 Y-15.39 Z2.57 F2400.0 E633.191
G1 X-4.5 Y-15.29 Z2.57 F2400.0 E633.211
G1 X-4.14 Y-15.39 Z2.57 F2400.0 E633.23
G1 X-3.89 Y-15.65 Z2.57 F2400.0 E633.249
G1 X-3.79 Y-16.0 Z2.57 F2400.0 E633.269
G1 X-3.89 Y-16.36 Z2.57 F2400.0 E633.288
G1 X-4.14 Y-16.61 Z2.57 F2400.0 E633.307
G1 X-4.5 Y-16.71 Z2.57 F2400.0 E633.327
G1 X-4.85 Y-16.61 Z2.57 F2400.0 E633.346
G1 X-4.86 Y-16.61 Z2.57 F2400.0 E633.347
G1 F1200.0
G1 E632.347
G1 F2400.0
M103
(</edge>)
(</boundaryPerimeter>)
(</nestedRing>)
(<nestedRing>)
(<boundaryPerimeter>)
(<boundaryPoint> X-10.501 Y-11.998 Z2.565 </boundaryPoint>)
(<boundaryPoint> X-10.568 Y-12.249 Z2.565 </boundaryPoint>)
(<boundaryPoint> X-10.752 Y-12.432 Z2.565 </boundaryPoint>)
(<boundaryPoint> X-11.002 Y-12.499 Z2.565 </boundaryPoint>)
(<boundaryPoint> X-11.253 Y-12.432 Z2.565 </boundaryPoint>)
(<boundaryPoint> X-11.436 Y-12.249 Z2.565 </boundaryPoint>)
(<boundaryPoint> X-11.503 Y-11.998 Z2.565 </boundaryPoint>)
(<boundaryPoint> X-11.436 Y-11.748 Z2.565 </boundaryPoint>)
(<boundaryPoint> X-11.253 Y-11.564 Z2.565 </boundaryPoint>)
(<boundaryPoint> X-11.002 Y-11.497 Z2.565 </boundaryPoint>)
(<boundaryPoint> X-10.752 Y-11.564 Z2.565 </boundaryPoint>)
(<boundaryPoint> X-10.568 Y-11.748 Z2.565 </boundaryPoint>)
(<edge> inner )
G1 X-10.3 Y-12.01 Z2.57 F4200.0
G1 F1200.0
G1 E633.347
G1 F4200.0
M101
G1 X-10.39 Y-12.35 Z2.57 F2400.0 E633.366
G1 X-10.65 Y-12.61 Z2.57 F2400.0 E633.385
G1 X-11.0 Y-12.71 Z2.57 F2400.0 E633.404
G1 X-11.36 Y-12.61 Z2.57 F2400.0 E633.424
G1 X-11.62 Y-12.35 Z2.57 F2400.0 E633.443
G1 X-11.71 Y-12.0 Z2.57 F2400.0 E633.462
G1 X-11.62 Y-11.65 Z2.57 F2400.0 E633.482
G1 X-11.36 Y-11.39 Z2.57 F2400.0 E633.501
G1 X-11.0 Y-11.29 Z2.57 F2400.0 E633.52
G1 X-10.65 Y-11.39 Z2.57 F2400.0 E633.54
G1 X-10.39 Y-11.64 Z2.57 F2400.0 E633.559
G1 X-10.29 Y-12.0 Z2.57 F2400.0 E633.578
G1 X-10.3 Y-12.01 Z2.57 F2400.0 E633.579
G1 F1200.0
G1 E632.579
G1 F2400.0
M103
(</edge>)
(</boundaryPerimeter>)
(</nestedRing>)
(<nestedRing>)
(<boundaryPerimeter>)
(<boundaryPoint> X-1.171 Y5.888 Z2.565 </boundaryPoint>)
(<boundaryPoint> X0.0 Y6.003 Z2.565 </boundaryPoint>)
(<boundaryPoint> X1.171 Y5.888 Z2.565 </boundaryPoint>)
(<boundaryPoint> X2.297 Y5.546 Z2.565 </boundaryPoint>)
(<boundaryPoint> X3.335 Y4.991 Z2.565 </boundaryPoint>)
(<boundaryPoint> X4.245 Y4.245 Z2.565 </boundaryPoint>)
(<boundaryPoint> X4.991 Y3.335 Z2.565 </boundaryPoint>)
(<boundaryPoint> X5.546 Y2.297 Z2.565 </boundaryPoint>)
(<boundaryPoint> X5.888 Y1.171 Z2.565 </boundaryPoint>)
(<boundaryPoint> X6.003 Y-0.0 Z2.565 </boundaryPoint>)
(<boundaryPoint> X5.888 Y-1.171 Z2.565 </boundaryPoint>)
(<boundaryPoint> X5.546 Y-2.297 Z2.565 </boundaryPoint>)
(<boundaryPoint> X4.991 Y-3.335 Z2.565 </boundaryPoint>)
(<boundaryPoint> X4.245 Y-4.245 Z2.565 </boundaryPoint>)
(<boundaryPoint> X3.335 Y-4.991 Z2.565 </boundaryPoint>)
(<boundaryPoint> X2.297 Y-5.546 Z2.565 </boundaryPoint>)
(<boundaryPoint> X1.171 Y-5.888 Z2.565 </boundaryPoint>)
(<boundaryPoint> X-0.0 Y-6.003 Z2.565 </boundaryPoint>)
(<boundaryPoint> X-1.171 Y-5.888 Z2.565 </boundaryPoint>)
(<boundaryPoint> X-2.297 Y-5.546 Z2.565 </boundaryPoint>)
(<boundaryPoint> X-3.335 Y-4.991 Z2.565 </boundaryPoint>)
(<boundaryPoint> X-4.245 Y-4.245 Z2.565 </boundaryPoint>)
(<boundaryPoint> X-4.991 Y-3.335 Z2.565 </boundaryPoint>)
(<boundaryPoint> X-5.546 Y-2.297 Z2.565 </boundaryPoint>)
(<boundaryPoint> X-5.888 Y-1.171 Z2.565 </boundaryPoint>)
(<boundaryPoint> X-6.003 Y0.0 Z2.565 </boundaryPoint>)
(<boundaryPoint> X-5.888 Y1.171 Z2.565 </boundaryPoint>)
(<boundaryPoint> X-5.546 Y2.297 Z2.565 </boundaryPoint>)
(<boundaryPoint> X-4.991 Y3.335 Z2.565 </boundaryPoint>)
(<boundaryPoint> X-4.245 Y4.245 Z2.565 </boundaryPoint>)
(<boundaryPoint> X-3.335 Y4.991 Z2.565 </boundaryPoint>)
(<boundaryPoint> X-2.297 Y5.546 Z2.565 </boundaryPoint>)
(<edge> inner )
G1 X-3.79 Y-4.87 Z2.57 F4200.0
G1 F1200.0
G1 E633.579
G1 F4200.0
M101
G1 X-4.07 Y-4.65 Z2.57 F2400.0 E633.598
G1 X-4.39 Y-4.39 Z2.57 F2400.0 E633.62
G1 X-5.16 Y-3.45 Z2.57 F2400.0 E633.684
G1 X-5.73 Y-2.37 Z2.57 F2400.0 E633.748
G1 X-6.09 Y-1.21 Z2.57 F2400.0 E633.812
G1 X-6.2 Y0.0 Z2.57 F2400.0 E633.877
G1 X-6.09 Y1.21 Z2.57 F2400.0 E633.941
G1 X-5.73 Y2.37 Z2.57 F2400.0 E634.005
G1 X-5.16 Y3.45 Z2.57 F2400.0 E634.069
G1 X-4.39 Y4.39 Z2.57 F2400.0 E634.134
G1 X-3.45 Y5.16 Z2.57 F2400.0 E634.198
G1 X-2.37 Y5.73 Z2.57 F2400.0 E634.262
G1 X-1.21 Y6.09 Z2.57 F2400.0 E634.326
G1 X0.0 Y6.2 Z2.57 F2400.0 E634.391
G1 X1.21 Y6.09 Z2.57 F2400.0 E634.455
G1 X2.37 Y5.73 Z2.57 F2400.0 E634.519
G1 X3.45 Y5.16 Z2.57 F2400.0 E634.583
G1 X4.39 Y4.39 Z2.57 F2400.0 E634.648
G1 X5.16 Y3.45 Z2.57 F2400.0 E634.712
G1 X5.73 Y2.37 Z2.57 F2400.0 E634.776
G1 X6.09 Y1.21 Z2.57 F2400.0 E634.84
G1 X6.2 Y-0.0 Z2.57 F2400.0 E634.904
G1 X6.09 Y-1.21 Z2.57 F2400.0 E634.969
G1 X5.73 Y-2.37 Z2.57 F2400.0 E635.033
G1 X5.16 Y-3.45 Z2.57 F2400.0 E635.097
G1 X4.39 Y-4.39 Z2.57 F2400.0 E635.161
G1 X3.45 Y-5.16 Z2.57 F2400.0 E635.226
G1 X2.37 Y-5.73 Z2.57 F2400.0 E635.29
G1 X1.21 Y-6.09 Z2.57 F2400.0 E635.354
G1 X-0.0 Y-6.2 Z2.57 F2400.0 E635.418
G1 X-1.21 Y-6.09 Z2.57 F2400.0 E635.483
G1 X-2.37 Y-5.73 Z2.57 F2400.0 E635.547
G1 X-3.45 Y-5.16 Z2.57 F2400.0 E635.611
G1 X-3.79 Y-4.87 Z2.57 F2400.0 E635.635
G1 F1200.0
G1 E634.635
G1 F2400.0
M103
(</edge>)
(</boundaryPerimeter>)
(</nestedRing>)
(<infill>)
(<infillBoundary>)
(<infillPoint> X-0.0 Y16.898 Z2.565 </infillPoint>)
(<infillPoint> X-3.296 Y16.573 Z2.565 </infillPoint>)
(<infillPoint> X-6.466 Y15.611 Z2.565 </infillPoint>)
(<infillPoint> X-9.388 Y14.05 Z2.565 </infillPoint>)
(<infillPoint> X-11.949 Y11.949 Z2.565 </infillPoint>)
(<infillPoint> X-14.05 Y9.388 Z2.565 </infillPoint>)
(<infillPoint> X-15.611 Y6.466 Z2.565 </infillPoint>)
(<infillPoint> X-16.573 Y3.296 Z2.565 </infillPoint>)
(<infillPoint> X-16.898 Y-0.0 Z2.565 </infillPoint>)
(<infillPoint> X-16.573 Y-3.296 Z2.565 </infillPoint>)
(<infillPoint> X-15.611 Y-6.466 Z2.565 </infillPoint>)
(<infillPoint> X-14.05 Y-9.388 Z2.565 </infillPoint>)
(<infillPoint> X-12.197 Y-11.646 Z2.565 </infillPoint>)
(<infillPoint> X-11.564 Y-11.026 Z2.565 </infillPoint>)
(<infillPoint> X-11.002 Y-10.876 Z2.565 </infillPoint>)
(<infillPoint> X-10.441 Y-11.026 Z2.565 </infillPoint>)
(<infillPoint> X-10.03 Y-11.437 Z2.565 </infillPoint>)
(<infillPoint> X-9.88 Y-11.998 Z2.565 </infillPoint>)
(<infillPoint> X-10.03 Y-12.56 Z2.565 </infillPoint>)
(<infillPoint> X-10.307 Y-12.836 Z2.565 </infillPoint>)
(<infillPoint> X-10.444 Y-13.184 Z2.565 </infillPoint>)
(<infillPoint> X-9.388 Y-14.05 Z2.565 </infillPoint>)
(<infillPoint> X-6.466 Y-15.611 Z2.565 </infillPoint>)
(<infillPoint> X-6.036 Y-15.742 Z2.565 </infillPoint>)
(<infillPoint> X-5.36 Y-15.33 Z2.565 </infillPoint>)
(<infillPoint> X-5.058 Y-15.03 Z2.565 </infillPoint>)
(<infillPoint> X-4.498 Y-14.88 Z2.565 </infillPoint>)
(<infillPoint> X-3.937 Y-15.03 Z2.565 </infillPoint>)
(<infillPoint> X-3.526 Y-15.441 Z2.565 </infillPoint>)
(<infillPoint> X-3.376 Y-16.002 Z2.565 </infillPoint>)
(<infillPoint> X-3.445 Y-16.258 Z2.565 </infillPoint>)
(<infillPoint> X-3.172 Y-16.585 Z2.565 </infillPoint>)
(<infillPoint> X0.0 Y-16.898 Z2.565 </infillPoint>)
(<infillPoint> X3.296 Y-16.573 Z2.565 </infillPoint>)
(<infillPoint> X6.466 Y-15.611 Z2.565 </infillPoint>)
(<infillPoint> X9.388 Y-14.05 Z2.565 </infillPoint>)
(<infillPoint> X11.949 Y-11.949 Z2.565 </infillPoint>)
(<infillPoint> X14.05 Y-9.388 Z2.565 </infillPoint>)
(<infillPoint> X15.611 Y-6.466 Z2.565 </infillPoint>)
(<infillPoint> X16.573 Y-3.296 Z2.565 </infillPoint>)
(<infillPoint> X16.898 Y0.0 Z2.565 </infillPoint>)
(<infillPoint> X16.573 Y3.296 Z2.565 </infillPoint>)
(<infillPoint> X15.611 Y6.466 Z2.565 </infillPoint>)
(<infillPoint> X14.05 Y9.388 Z2.565 </infillPoint>)
(<infillPoint> X11.949 Y11.949 Z2.565 </infillPoint>)
(<infillPoint> X9.388 Y14.05 Z2.565 </infillPoint>)
(<infillPoint> X6.466 Y15.611 Z2.565 </infillPoint>)
(<infillPoint> X3.296 Y16.573 Z2.565 </infillPoint>)
(</infillBoundary>)
(<infillBoundary>)
(<infillPoint> X-1.289 Y6.479 Z2.565 </infillPoint>)
(<infillPoint> X0.0 Y6.606 Z2.565 </infillPoint>)
(<infillPoint> X1.289 Y6.479 Z2.565 </infillPoint>)
(<infillPoint> X2.528 Y6.103 Z2.565 </infillPoint>)
(<infillPoint> X3.67 Y5.492 Z2.565 </infillPoint>)
(<infillPoint> X4.671 Y4.671 Z2.565 </infillPoint>)
(<infillPoint> X5.492 Y3.67 Z2.565 </infillPoint>)
(<infillPoint> X6.103 Y2.528 Z2.565 </infillPoint>)
(<infillPoint> X6.479 Y1.289 Z2.565 </infillPoint>)
(<infillPoint> X6.606 Y-0.0 Z2.565 </infillPoint>)
(<infillPoint> X6.479 Y-1.289 Z2.565 </infillPoint>)
(<infillPoint> X6.103 Y-2.528 Z2.565 </infillPoint>)
(<infillPoint> X5.492 Y-3.67 Z2.565 </infillPoint>)
(<infillPoint> X4.671 Y-4.671 Z2.565 </infillPoint>)
(<infillPoint> X3.67 Y-5.492 Z2.565 </infillPoint>)
(<infillPoint> X2.528 Y-6.103 Z2.565 </infillPoint>)
(<infillPoint> X1.289 Y-6.479 Z2.565 </infillPoint>)
(<infillPoint> X-0.0 Y-6.606 Z2.565 </infillPoint>)
(<infillPoint> X-1.289 Y-6.479 Z2.565 </infillPoint>)
(<infillPoint> X-2.528 Y-6.103 Z2.565 </infillPoint>)
(<infillPoint> X-3.67 Y-5.492 Z2.565 </infillPoint>)
(<infillPoint> X-4.671 Y-4.671 Z2.565 </infillPoint>)
(<infillPoint> X-5.492 Y-3.67 Z2.565 </infillPoint>)
(<infillPoint> X-6.103 Y-2.528 Z2.565 </infillPoint>)
(<infillPoint> X-6.479 Y-1.289 Z2.565 </infillPoint>)
(<infillPoint> X-6.606 Y0.0 Z2.565 </infillPoint>)
(<infillPoint> X-6.479 Y1.289 Z2.565 </infillPoint>)
(<infillPoint> X-6.103 Y2.528 Z2.565 </infillPoint>)
(<infillPoint> X-5.492 Y3.67 Z2.565 </infillPoint>)
(<infillPoint> X-4.671 Y4.671 Z2.565 </infillPoint>)
(<infillPoint> X-3.67 Y5.492 Z2.565 </infillPoint>)
(<infillPoint> X-2.528 Y6.103 Z2.565 </infillPoint>)
(</infillBoundary>)
;M108 R80.0
G1 X-2.45 Y-5.91 Z2.57 F4200.0
G1 X2.51 Y-6.4 Z2.57 F4200.0
G1 F1200.0
G1 E635.635
G1 F4200.0
M101
G1 X15.33 Y-6.4 Z2.57 F4800.0 E636.312
G1 X15.46 Y-6.0 Z2.57 F4800.0 E636.334
G1 X3.31 Y-6.0 Z2.57 F4800.0 E636.976
G1 X3.98 Y-5.6 Z2.57 F4800.0 E637.017
G1 X15.58 Y-5.6 Z2.57 F4800.0 E637.63
G1 X15.7 Y-5.2 Z2.57 F4800.0 E637.652
G1 X4.47 Y-5.2 Z2.57 F4800.0 E638.245
G1 X4.93 Y-4.8 Z2.57 F4800.0 E638.277
G1 X15.82 Y-4.8 Z2.57 F4800.0 E638.853
G1 X15.95 Y-4.4 Z2.57 F4800.0 E638.875
G1 X5.26 Y-4.4 Z2.57 F4800.0 E639.44
G1 X5.58 Y-4.0 Z2.57 F4800.0 E639.467
G1 X16.07 Y-4.0 Z2.57 F4800.0 E640.021
G1 X16.19 Y-3.6 Z2.57 F4800.0 E640.043
G1 X5.85 Y-3.6 Z2.57 F4800.0 E640.589
G1 X6.06 Y-3.2 Z2.57 F4800.0 E640.613
G1 X16.3 Y-3.2 Z2.57 F4800.0 E641.154
G1 X16.34 Y-2.8 Z2.57 F4800.0 E641.175
G1 X6.28 Y-2.8 Z2.57 F4800.0 E641.707
G1 X6.43 Y-2.4 Z2.57 F4800.0 E641.73
G1 X16.38 Y-2.4 Z2.57 F4800.0 E642.255
G1 X16.42 Y-2.0 Z2.57 F4800.0 E642.276
G1 X6.56 Y-2.0 Z2.57 F4800.0 E642.797
G1 X6.68 Y-1.6 Z2.57 F4800.0 E642.819
G1 X16.46 Y-1.6 Z2.57 F4800.0 E643.336
G1 X16.5 Y-1.2 Z2.57 F4800.0 E643.357
G1 X6.77 Y-1.2 Z2.57 F4800.0 E643.871
G1 X6.81 Y-0.8 Z2.57 F4800.0 E643.893
G1 X16.54 Y-0.8 Z2.57 F4800.0 E644.406
G1 X16.58 Y-0.4 Z2.57 F4800.0 E644.428
G1 X6.85 Y-0.4 Z2.57 F4800.0 E644.942
G1 F1200.0
G1 E643.942
G1 F4800.0
M103
G1 X16.62 Y-0.0 Z2.57 F4200.0
G1 F1200.0
G1 E644.942
G1 F4200.0
M101
G1 X6.89 Y-0.0 Z2.57 F4800.0 E645.456
G1 X6.85 Y0.4 Z2.57 F4800.0 E645.477
G1 X16.58 Y0.4 Z2.57 F4800.0 E645.991
G1 X16.54 Y0.8 Z2.57 F4800.0 E646.012
G1 X6.81 Y0.8 Z2.57 F4800.0 E646.526
G1 X6.77 Y1.2 Z2.57 F4800.0 E646.547
G1 X16.5 Y1.2 Z2.57 F4800.0 E647.061
G1 X16.46 Y1.6 Z2.57 F4800.0 E647.082
G1 X6.68 Y1.6 Z2.57 F4800.0 E647.599
G1 X6.56 Y2.0 Z2.57 F4800.0 E647.621
G1 X16.42 Y2.0 Z2.57 F4800.0 E648.142
G1 X16.38 Y2.4 Z2.57 F4800.0 E648.163
G1 X6.43 Y2.4 Z2.57 F4800.0 E648.689
G1 X6.28 Y2.8 Z2.57 F4800.0 E648.712
G1 X16.34 Y2.8 Z2.57 F4800.0 E649.243
G1 X16.3 Y3.2 Z2.57 F4800.0 E649.264
G1 X6.06 Y3.2 Z2.57 F4800.0 E649.805
G1 X5.85 Y3.6 Z2.57 F4800.0 E649.829
G1 X16.19 Y3.6 Z2.57 F4800.0 E650.376
G1 X16.07 Y4.0 Z2.57 F4800.0 E650.398
G1 X5.58 Y4.0 Z2.57 F4800.0 E650.951
G1 X5.26 Y4.4 Z2.57 F4800.0 E650.979
G1 X15.95 Y4.4 Z2.57 F4800.0 E651.543
G1 X15.82 Y4.8 Z2.57 F4800.0 E651.565
G1 X4.93 Y4.8 Z2.57 F4800.0 E652.141
G1 X4.47 Y5.2 Z2.57 F4800.0 E652.173
G1 X15.7 Y5.2 Z2.57 F4800.0 E652.767
G1 X15.58 Y5.6 Z2.57 F4800.0 E652.789
G1 X3.98 Y5.6 Z2.57 F4800.0 E653.402
G1 X3.31 Y6.0 Z2.57 F4800.0 E653.443
G1 X15.46 Y6.0 Z2.57 F4800.0 E654.084
G1 X15.33 Y6.4 Z2.57 F4800.0 E654.107
G1 X2.51 Y6.4 Z2.57 F4800.0 E654.784
G1 X0.89 Y6.8 Z2.57 F4800.0 E654.872
G1 X15.12 Y6.8 Z2.57 F4800.0 E655.623
G1 X14.9 Y7.2 Z2.57 F4800.0 E655.647
G1 X-14.9 Y7.2 Z2.57 F4800.0 E657.222
G1 X-15.12 Y6.8 Z2.57 F4800.0 E657.246
G1 X-0.89 Y6.8 Z2.57 F4800.0 E657.997
G1 F1200.0
G1 E657.324
G1 F4800.0
M103
G1 X-2.51 Y6.4 Z2.57 F4200.0
G1 F1200.0
G1 E657.997
G1 F4200.0
M101
G1 X-15.33 Y6.4 Z2.57 F4800.0 E658.674
G1 X-15.46 Y6.0 Z2.57 F4800.0 E658.696
G1 X-3.31 Y6.0 Z2.57 F4800.0 E659.338
G1 X-3.98 Y5.6 Z2.57 F4800.0 E659.379
G1 X-15.58 Y5.6 Z2.57 F4800.0 E659.992
G1 X-15.7 Y5.2 Z2.57 F4800.0 E660.014
G1 X-4.47 Y5.2 Z2.57 F4800.0 E660.608
G1 X-4.93 Y4.8 Z2.57 F4800.0 E660.64
G1 X-15.82 Y4.8 Z2.57 F4800.0 E661.215
G1 X-15.95 Y4.4 Z2.57 F4800.0 E661.237
G1 X-5.26 Y4.4 Z2.57 F4800.0 E661.802
G1 X-5.58 Y4.0 Z2.57 F4800.0 E661.829
G1 X-16.07 Y4.0 Z2.57 F4800.0 E662.383
G1 X-16.19 Y3.6 Z2.57 F4800.0 E662.405
G1 X-5.85 Y3.6 Z2.57 F4800.0 E662.951
G1 X-6.06 Y3.2 Z2.57 F4800.0 E662.975
G1 X-16.3 Y3.2 Z2.57 F4800.0 E663.516
G1 X-16.34 Y2.8 Z2.57 F4800.0 E663.538
G1 X-6.28 Y2.8 Z2.57 F4800.0 E664.069
G1 X-6.43 Y2.4 Z2.57 F4800.0 E664.092
G1 X-16.38 Y2.4 Z2.57 F4800.0 E664.617
G1 X-16.42 Y2.0 Z2.57 F4800.0 E664.639
G1 X-6.56 Y2.0 Z2.57 F4800.0 E665.16
G1 X-6.68 Y1.6 Z2.57 F4800.0 E665.182
G1 X-16.46 Y1.6 Z2.57 F4800.0 E665.698
G1 X-16.5 Y1.2 Z2.57 F4800.0 E665.72
G1 X-6.77 Y1.2 Z2.57 F4800.0 E666.234
G1 X-6.81 Y0.8 Z2.57 F4800.0 E666.255
G1 X-16.54 Y0.8 Z2.57 F4800.0 E666.769
G1 X-16.58 Y0.4 Z2.57 F4800.0 E666.79
G1 X-6.85 Y0.4 Z2.57 F4800.0 E667.304
G1 X-6.89 Y0.0 Z2.57 F4800.0 E667.325
G1 X-16.62 Y0.0 Z2.57 F4800.0 E667.839
G1 X-16.58 Y-0.4 Z2.57 F4800.0 E667.86
G1 X-6.85 Y-0.4 Z2.57 F4800.0 E668.374
G1 X-6.81 Y-0.8 Z2.57 F4800.0 E668.396
G1 X-16.54 Y-0.8 Z2.57 F4800.0 E668.909
G1 X-16.5 Y-1.2 Z2.57 F4800.0 E668.931
G1 X-6.77 Y-1.2 Z2.57 F4800.0 E669.445
G1 X-6.68 Y-1.6 Z2.57 F4800.0 E669.466
G1 X-16.46 Y-1.6 Z2.57 F4800.0 E669.983
G1 X-16.42 Y-2.0 Z2.57 F4800.0 E670.004
G1 X-6.56 Y-2.0 Z2.57 F4800.0 E670.525
G1 X-6.43 Y-2.4 Z2.57 F4800.0 E670.547
G1 X-16.38 Y-2.4 Z2.57 F4800.0 E671.073
G1 X-16.34 Y-2.8 Z2.57 F4800.0 E671.094
G1 X-6.28 Y-2.8 Z2.57 F4800.0 E671.626
G1 X-6.06 Y-3.2 Z2.57 F4800.0 E671.65
G1 X-16.3 Y-3.2 Z2.57 F4800.0 E672.191
G1 X-16.19 Y-3.6 Z2.57 F4800.0 E672.213
G1 X-5.85 Y-3.6 Z2.57 F4800.0 E672.759
G1 X-5.58 Y-4.0 Z2.57 F4800.0 E672.784
G1 X-16.07 Y-4.0 Z2.57 F4800.0 E673.338
G1 X-15.95 Y-4.4 Z2.57 F4800.0 E673.36
G1 X-5.26 Y-4.4 Z2.57 F4800.0 E673.925
G1 X-4.93 Y-4.8 Z2.57 F4800.0 E673.952
G1 X-15.82 Y-4.8 Z2.57 F4800.0 E674.528
G1 X-15.7 Y-5.2 Z2.57 F4800.0 E674.55
G1 X-4.47 Y-5.2 Z2.57 F4800.0 E675.143
G1 X-3.98 Y-5.6 Z2.57 F4800.0 E675.176
G1 X-15.58 Y-5.6 Z2.57 F4800.0 E675.789
G1 X-15.46 Y-6.0 Z2.57 F4800.0 E675.811
G1 X-3.31 Y-6.0 Z2.57 F4800.0 E676.453
G1 X-2.51 Y-6.4 Z2.57 F4800.0 E676.5
G1 X-15.33 Y-6.4 Z2.57 F4800.0 E677.177
G1 X-15.12 Y-6.8 Z2.57 F4800.0 E677.201
G1 X15.12 Y-6.8 Z2.57 F4800.0 E678.798
G1 X14.9 Y-7.2 Z2.57 F4800.0 E678.822
G1 X-14.9 Y-7.2 Z2.57 F4800.0 E680.396
G1 X-14.69 Y-7.6 Z2.57 F4800.0 E680.42
G1 X14.69 Y-7.6 Z2.57 F4800.0 E681.972
G1 X14.47 Y-8.0 Z2.57 F4800.0 E681.996
G1 X-14.47 Y-8.0 Z2.57 F4800.0 E683.525
G1 X-14.26 Y-8.4 Z2.57 F4800.0 E683.549
G1 X14.26 Y-8.4 Z2.57 F4800.0 E685.056
G1 X14.05 Y-8.8 Z2.57 F4800.0 E685.08
G1 X-14.05 Y-8.8 Z2.57 F4800.0 E686.564
G1 X-13.83 Y-9.2 Z2.57 F4800.0 E686.588
G1 X13.83 Y-9.2 Z2.57 F4800.0 E688.049
G1 X13.51 Y-9.6 Z2.57 F4800.0 E688.076
G1 X-13.51 Y-9.6 Z2.57 F4800.0 E689.504
G1 X-13.19 Y-10.0 Z2.57 F4800.0 E689.531
G1 X13.19 Y-10.0 Z2.57 F4800.0 E690.924
G1 X12.86 Y-10.4 Z2.57 F4800.0 E690.952
G1 X-12.86 Y-10.4 Z2.57 F4800.0 E692.31
G1 X-12.53 Y-10.8 Z2.57 F4800.0 E692.337
G1 X-11.73 Y-10.8 Z2.57 F4800.0 E692.379
G1 F1200.0
G1 E691.916
G1 F4800.0
M103
G1 X-10.27 Y-10.8 Z2.57 F4200.0
G1 F1200.0
G1 E692.379
G1 F4200.0
M101
G1 X12.53 Y-10.8 Z2.57 F4800.0 E693.584
G1 X12.2 Y-11.2 Z2.57 F4800.0 E693.611
G1 X-9.87 Y-11.2 Z2.57 F4800.0 E694.777
G1 X-9.7 Y-11.6 Z2.57 F4800.0 E694.8
G1 X11.87 Y-11.6 Z2.57 F4800.0 E695.939
G1 X11.45 Y-12.0 Z2.57 F4800.0 E695.97
G1 X-9.59 Y-12.0 Z2.57 F4800.0 E697.082
G1 X-9.7 Y-12.4 Z2.57 F4800.0 E697.103
G1 X10.96 Y-12.4 Z2.57 F4800.0 E698.194
G1 X10.47 Y-12.8 Z2.57 F4800.0 E698.228
G1 X-9.87 Y-12.8 Z2.57 F4800.0 E699.302
G1 X-9.98 Y-13.2 Z2.57 F4800.0 E699.324
G1 X9.98 Y-13.2 Z2.57 F4800.0 E700.379
G1 X9.49 Y-13.6 Z2.57 F4800.0 E700.412
G1 X-9.49 Y-13.6 Z2.57 F4800.0 E701.415
G1 X-8.89 Y-14.0 Z2.57 F4800.0 E701.454
G1 X8.89 Y-14.0 Z2.57 F4800.0 E702.393
G1 F1200.0
G1 E702.393
G1 F4800.0
M103
G1 X8.14 Y-14.4 Z2.57 F4200.0
G1 F1200.0
G1 E702.393
G1 F4200.0
M101
G1 X-8.14 Y-14.4 Z2.57 F4800.0 E703.252
G1 F1200.0
G1 E703.252
G1 F4800.0
M103
G1 X-7.39 Y-14.8 Z2.57 F4200.0
G1 F1200.0
G1 E703.252
G1 F4200.0
M101
G1 X-5.22 Y-14.8 Z2.57 F4800.0 E703.367
G1 X-5.69 Y-15.2 Z2.57 F4800.0 E703.399
G1 X-6.64 Y-15.2 Z2.57 F4800.0 E703.45
G1 F1200.0
G1 E702.45
G1 F4800.0
M103
G1 X-3.77 Y-14.8 Z2.57 F4200.0
G1 F1200.0
G1 E703.45
G1 F4200.0
M101
G1 X7.39 Y-14.8 Z2.57 F4800.0 E704.039
G1 F1200.0
G1 E704.039
G1 F4800.0
M103
G1 X6.64 Y-15.2 Z2.57 F4200.0
G1 F1200.0
G1 E704.039
G1 F4200.0
M101
G1 X-3.37 Y-15.2 Z2.57 F4800.0 E704.568
G1 X-3.2 Y-15.6 Z2.57 F4800.0 E704.591
G1 X5.54 Y-15.6 Z2.57 F4800.0 E705.053
G1 F1200.0
G1 E704.675
G1 F4800.0
M103
G1 X4.22 Y-16.0 Z2.57 F4200.0
G1 F1200.0
G1 E705.053
G1 F4200.0
M101
G1 X-3.11 Y-16.0 Z2.57 F4800.0 E705.44
G1 F1200.0
G1 E705.44
G1 F4800.0
M103
G1 X-2.2 Y-16.4 Z2.57 F4200.0
G1 F1200.0
G1 E705.44
G1 F4200.0
M101
G1 X2.2 Y-16.4 Z2.57 F4800.0 E705.672
G1 F1200.0
G1 E704.672
G1 F4800.0
M103
G1 X14.69 Y7.6 Z2.57 F4200.0
G1 F1200.0
G1 E705.672
G1 F4200.0
M101
G1 X-14.69 Y7.6 Z2.57 F4800.0 E707.223
G1 X-14.47 Y8.0 Z2.57 F4800.0 E707.247
G1 X14.47 Y8.0 Z2.57 F4800.0 E708.777
G1 X14.26 Y8.4 Z2.57 F4800.0 E708.8
G1 X-14.26 Y8.4 Z2.57 F4800.0 E710.307
G1 X-14.05 Y8.8 Z2.57 F4800.0 E710.331
G1 X14.05 Y8.8 Z2.57 F4800.0 E711.815
G1 X13.83 Y9.2 Z2.57 F4800.0 E711.839
G1 X-13.83 Y9.2 Z2.57 F4800.0 E713.3
G1 X-13.51 Y9.6 Z2.57 F4800.0 E713.327
G1 X13.51 Y9.6 Z2.57 F4800.0 E714.755
G1 X13.19 Y10.0 Z2.57 F4800.0 E714.783
G1 X-13.19 Y10.0 Z2.57 F4800.0 E716.176
G1 X-12.86 Y10.4 Z2.57 F4800.0 E716.203
G1 X12.86 Y10.4 Z2.57 F4800.0 E717.561
G1 X12.53 Y10.8 Z2.57 F4800.0 E717.588
G1 X-12.53 Y10.8 Z2.57 F4800.0 E718.912
G1 X-12.2 Y11.2 Z2.57 F4800.0 E718.94
G1 X12.2 Y11.2 Z2.57 F4800.0 E720.229
G1 X11.87 Y11.6 Z2.57 F4800.0 E720.256
G1 X-11.87 Y11.6 Z2.57 F4800.0 E721.51
G1 X-11.45 Y12.0 Z2.57 F4800.0 E721.541
G1 X11.45 Y12.0 Z2.57 F4800.0 E722.75
G1 X10.96 Y12.4 Z2.57 F4800.0 E722.784
G1 X-10.96 Y12.4 Z2.57 F4800.0 E723.941
G1 X-10.47 Y12.8 Z2.57 F4800.0 E723.975
G1 X10.47 Y12.8 Z2.57 F4800.0 E725.081
G1 X9.98 Y13.2 Z2.57 F4800.0 E725.114
G1 X-9.98 Y13.2 Z2.57 F4800.0 E726.169
G1 X-9.49 Y13.6 Z2.57 F4800.0 E726.202
G1 X9.49 Y13.6 Z2.57 F4800.0 E727.205
G1 X8.89 Y14.0 Z2.57 F4800.0 E727.244
G1 X-8.89 Y14.0 Z2.57 F4800.0 E728.182
G1 F1200.0
G1 E728.182
G1 F4800.0
M103
G1 X-8.14 Y14.4 Z2.57 F4200.0
G1 F1200.0
G1 E728.182
G1 F4200.0
M101
G1 X8.14 Y14.4 Z2.57 F4800.0 E729.042
G1 F1200.0
G1 E729.042
G1 F4800.0
M103
G1 X7.39 Y14.8 Z2.57 F4200.0
G1 F1200.0
G1 E729.042
G1 F4200.0
M101
G1 X-7.39 Y14.8 Z2.57 F4800.0 E729.823
G1 F1200.0
G1 E729.823
G1 F4800.0
M103
G1 X-6.64 Y15.2 Z2.57 F4200.0
G1 F1200.0
G1 E729.823
G1 F4200.0
M101
G1 X6.64 Y15.2 Z2.57 F4800.0 E730.525
G1 F1200.0
G1 E730.351
G1 F4800.0
M103
G1 X5.54 Y15.6 Z2.57 F4200.0
G1 F1200.0
G1 E730.525
G1 F4200.0
M101
G1 X-5.54 Y15.6 Z2.57 F4800.0 E731.11
G1 F1200.0
G1 E730.732
G1 F4800.0
M103
G1 X-4.22 Y16.0 Z2.57 F4200.0
G1 F1200.0
G1 E731.11
G1 F4200.0
M101
G1 X4.22 Y16.0 Z2.57 F4800.0 E731.556
G1 F1200.0
G1 E730.556
G1 F4800.0
M103
G1 X2.2 Y16.4 Z2.57 F4200.0
G1 F1200.0
G1 E731.556
G1 F4200.0
M101
G1 X-2.2 Y16.4 Z2.57 F4800.0 E731.788
G1 F1200.0
G1 E730.788
G1 F4800.0
M103
(</infill>)
(</nestedRing>)
(</rotation>)
(</layer>)
(<layer> 2.835 )
(<rotation> (6.12323399574e-17+1j) )
(<nestedRing>)
(<boundaryPerimeter>)
(<boundaryPoint> X0.0 Y17.501 Z2.835 </boundaryPoint>)
(<boundaryPoint> X-3.414 Y17.164 Z2.835 </boundaryPoint>)
(<boundaryPoint> X-6.697 Y16.168 Z2.835 </boundaryPoint>)
(<boundaryPoint> X-9.723 Y14.551 Z2.835 </boundaryPoint>)
(<boundaryPoint> X-12.375 Y12.375 Z2.835 </boundaryPoint>)
(<boundaryPoint> X-14.551 Y9.723 Z2.835 </boundaryPoint>)
(<boundaryPoint> X-16.168 Y6.697 Z2.835 </boundaryPoint>)
(<boundaryPoint> X-17.164 Y3.414 Z2.835 </boundaryPoint>)
(<boundaryPoint> X-17.501 Y0.0 Z2.835 </boundaryPoint>)
(<boundaryPoint> X-17.164 Y-3.414 Z2.835 </boundaryPoint>)
(<boundaryPoint> X-16.168 Y-6.697 Z2.835 </boundaryPoint>)
(<boundaryPoint> X-14.551 Y-9.723 Z2.835 </boundaryPoint>)
(<boundaryPoint> X-12.375 Y-12.375 Z2.835 </boundaryPoint>)
(<boundaryPoint> X-9.723 Y-14.551 Z2.835 </boundaryPoint>)
(<boundaryPoint> X-6.697 Y-16.168 Z2.835 </boundaryPoint>)
(<boundaryPoint> X-3.414 Y-17.164 Z2.835 </boundaryPoint>)
(<boundaryPoint> X-0.0 Y-17.501 Z2.835 </boundaryPoint>)
(<boundaryPoint> X3.414 Y-17.164 Z2.835 </boundaryPoint>)
(<boundaryPoint> X6.697 Y-16.168 Z2.835 </boundaryPoint>)
(<boundaryPoint> X9.723 Y-14.551 Z2.835 </boundaryPoint>)
(<boundaryPoint> X12.375 Y-12.375 Z2.835 </boundaryPoint>)
(<boundaryPoint> X14.551 Y-9.723 Z2.835 </boundaryPoint>)
(<boundaryPoint> X16.168 Y-6.697 Z2.835 </boundaryPoint>)
(<boundaryPoint> X17.164 Y-3.414 Z2.835 </boundaryPoint>)
(<boundaryPoint> X17.501 Y-0.0 Z2.835 </boundaryPoint>)
(<boundaryPoint> X17.164 Y3.414 Z2.835 </boundaryPoint>)
(<boundaryPoint> X16.168 Y6.697 Z2.835 </boundaryPoint>)
(<boundaryPoint> X14.551 Y9.723 Z2.835 </boundaryPoint>)
(<boundaryPoint> X12.375 Y12.375 Z2.835 </boundaryPoint>)
(<boundaryPoint> X9.723 Y14.551 Z2.835 </boundaryPoint>)
(<boundaryPoint> X6.697 Y16.168 Z2.835 </boundaryPoint>)
(<boundaryPoint> X3.414 Y17.164 Z2.835 </boundaryPoint>)
(<loop> inner )
G1 X-5.32 Y3.56 Z2.84 F4200.0
G1 X-6.4 Y0.0 Z2.84 F4200.0
G1 X-4.76 Y-4.56 Z2.84 F4200.0
G1 F1200.0
G1 E731.788
G1 F4200.0
M101
G1 X-5.49 Y-3.67 Z2.84 F4800.0 E731.849
G1 X-6.1 Y-2.53 Z2.84 F4800.0 E731.917
G1 X-6.48 Y-1.29 Z2.84 F4800.0 E731.985
G1 X-6.61 Y0.0 Z2.84 F4800.0 E732.054
G1 X-6.48 Y1.29 Z2.84 F4800.0 E732.122
G1 X-6.1 Y2.53 Z2.84 F4800.0 E732.191
G1 X-5.49 Y3.67 Z2.84 F4800.0 E732.259
G1 X-4.67 Y4.67 Z2.84 F4800.0 E732.327
G1 X-3.67 Y5.49 Z2.84 F4800.0 E732.396
G1 X-2.53 Y6.1 Z2.84 F4800.0 E732.464
G1 X-1.29 Y6.48 Z2.84 F4800.0 E732.533
G1 X0.0 Y6.61 Z2.84 F4800.0 E732.601
G1 X1.29 Y6.48 Z2.84 F4800.0 E732.67
G1 X2.53 Y6.1 Z2.84 F4800.0 E732.738
G1 X3.67 Y5.49 Z2.84 F4800.0 E732.806
G1 X4.67 Y4.67 Z2.84 F4800.0 E732.875
G1 X5.49 Y3.67 Z2.84 F4800.0 E732.943
G1 X6.1 Y2.53 Z2.84 F4800.0 E733.012
G1 X6.48 Y1.29 Z2.84 F4800.0 E733.08
G1 X6.61 Y-0.0 Z2.84 F4800.0 E733.148
G1 X6.48 Y-1.29 Z2.84 F4800.0 E733.217
G1 X6.1 Y-2.53 Z2.84 F4800.0 E733.285
G1 X5.49 Y-3.67 Z2.84 F4800.0 E733.354
G1 X4.67 Y-4.67 Z2.84 F4800.0 E733.422
G1 X3.67 Y-5.49 Z2.84 F4800.0 E733.49
G1 X2.53 Y-6.1 Z2.84 F4800.0 E733.559
G1 X1.29 Y-6.48 Z2.84 F4800.0 E733.627
G1 X-0.0 Y-6.61 Z2.84 F4800.0 E733.696
G1 X-1.29 Y-6.48 Z2.84 F4800.0 E733.764
G1 X-2.53 Y-6.1 Z2.84 F4800.0 E733.832
G1 X-3.67 Y-5.49 Z2.84 F4800.0 E733.901
G1 X-4.67 Y-4.67 Z2.84 F4800.0 E733.969
G1 X-4.76 Y-4.56 Z2.84 F4800.0 E733.977
G1 F1200.0
G1 E732.977
G1 F4800.0
M103
(</loop>)
(<loop> outer )
G1 X-10.34 Y-11.12 Z2.84 F4200.0
G1 F1200.0
G1 E733.977
G1 F4200.0
M101
G1 X-10.03 Y-11.44 Z2.84 F4800.0 E734.0
G1 X-9.88 Y-12.0 Z2.84 F4800.0 E734.031
G1 X-10.03 Y-12.56 Z2.84 F4800.0 E734.061
G1 X-10.31 Y-12.84 Z2.84 F4800.0 E734.082
G1 X-10.44 Y-13.18 Z2.84 F4800.0 E734.102
G1 X-9.39 Y-14.05 Z2.84 F4800.0 E734.174
G1 X-6.47 Y-15.61 Z2.84 F4800.0 E734.349
G1 X-6.04 Y-15.74 Z2.84 F4800.0 E734.373
G1 X-5.36 Y-15.33 Z2.84 F4800.0 E734.414
G1 X-5.06 Y-15.03 Z2.84 F4800.0 E734.437
G1 X-4.5 Y-14.88 Z2.84 F4800.0 E734.468
G1 X-3.94 Y-15.03 Z2.84 F4800.0 E734.498
G1 X-3.53 Y-15.44 Z2.84 F4800.0 E734.529
G1 X-3.38 Y-16.0 Z2.84 F4800.0 E734.56
G1 X-3.45 Y-16.26 Z2.84 F4800.0 E734.574
G1 X-3.17 Y-16.59 Z2.84 F4800.0 E734.596
G1 X0.0 Y-16.9 Z2.84 F4800.0 E734.764
G1 X3.3 Y-16.57 Z2.84 F4800.0 E734.939
G1 X6.47 Y-15.61 Z2.84 F4800.0 E735.114
G1 X9.39 Y-14.05 Z2.84 F4800.0 E735.289
G1 X11.95 Y-11.95 Z2.84 F4800.0 E735.464
G1 X14.05 Y-9.39 Z2.84 F4800.0 E735.639
G1 X15.61 Y-6.47 Z2.84 F4800.0 E735.814
G1 X16.57 Y-3.3 Z2.84 F4800.0 E735.989
G1 X16.9 Y0.0 Z2.84 F4800.0 E736.164
G1 X16.57 Y3.3 Z2.84 F4800.0 E736.339
G1 X15.61 Y6.47 Z2.84 F4800.0 E736.514
G1 X14.05 Y9.39 Z2.84 F4800.0 E736.689
G1 X11.95 Y11.95 Z2.84 F4800.0 E736.864
G1 X9.39 Y14.05 Z2.84 F4800.0 E737.039
G1 X6.47 Y15.61 Z2.84 F4800.0 E737.214
G1 X3.3 Y16.57 Z2.84 F4800.0 E737.389
G1 X-0.0 Y16.9 Z2.84 F4800.0 E737.564
G1 X-3.3 Y16.57 Z2.84 F4800.0 E737.739
G1 X-6.47 Y15.61 Z2.84 F4800.0 E737.914
G1 X-9.39 Y14.05 Z2.84 F4800.0 E738.089
G1 X-11.95 Y11.95 Z2.84 F4800.0 E738.264
G1 X-14.05 Y9.39 Z2.84 F4800.0 E738.439
G1 X-15.61 Y6.47 Z2.84 F4800.0 E738.614
G1 X-16.57 Y3.3 Z2.84 F4800.0 E738.789
G1 X-16.9 Y-0.0 Z2.84 F4800.0 E738.964
G1 X-16.57 Y-3.3 Z2.84 F4800.0 E739.139
G1 X-15.61 Y-6.47 Z2.84 F4800.0 E739.314
G1 X-14.05 Y-9.39 Z2.84 F4800.0 E739.489
G1 X-12.2 Y-11.65 Z2.84 F4800.0 E739.643
G1 X-11.56 Y-11.03 Z2.84 F4800.0 E739.69
G1 X-11.0 Y-10.88 Z2.84 F4800.0 E739.721
G1 X-10.44 Y-11.03 Z2.84 F4800.0 E739.752
G1 X-10.34 Y-11.12 Z2.84 F4800.0 E739.759
G1 F1200.0
G1 E738.759
G1 F4800.0
M103
(</loop>)
(<edgePath>)
;M108 R40.0
G1 X-5.27 Y-16.45 Z2.84 F4200.0
G1 X-4.94 Y-16.77 Z2.84 F4200.0
G1 X-4.5 Y-16.89 Z2.84 F4200.0
G1 X-4.22 Y-16.84 Z2.84 F4200.0
G1 X-3.93 Y-16.8 Z2.84 F4200.0
G1 F1200.0
G1 E739.759
G1 F4200.0
M101
G1 X-3.38 Y-16.97 Z2.84 F2400.0 E739.79
G1 X0.0 Y-17.3 Z2.84 F2400.0 E739.969
G1 X3.38 Y-16.97 Z2.84 F2400.0 E740.148
G1 X6.62 Y-15.98 Z2.84 F2400.0 E740.327
G1 X9.61 Y-14.38 Z2.84 F2400.0 E740.506
G1 X12.23 Y-12.23 Z2.84 F2400.0 E740.685
G1 X14.38 Y-9.61 Z2.84 F2400.0 E740.864
G1 X15.98 Y-6.62 Z2.84 F2400.0 E741.044
G1 X16.97 Y-3.38 Z2.84 F2400.0 E741.223
G1 X17.3 Y0.0 Z2.84 F2400.0 E741.402
G1 X16.97 Y3.38 Z2.84 F2400.0 E741.581
G1 X15.98 Y6.62 Z2.84 F2400.0 E741.76
G1 X14.38 Y9.61 Z2.84 F2400.0 E741.939
G1 X12.23 Y12.23 Z2.84 F2400.0 E742.118
G1 X9.61 Y14.38 Z2.84 F2400.0 E742.298
G1 X6.62 Y15.98 Z2.84 F2400.0 E742.477
G1 X3.38 Y16.97 Z2.84 F2400.0 E742.656
G1 X-0.0 Y17.3 Z2.84 F2400.0 E742.835
G1 X-3.38 Y16.97 Z2.84 F2400.0 E743.014
G1 X-6.62 Y15.98 Z2.84 F2400.0 E743.193
G1 X-9.61 Y14.38 Z2.84 F2400.0 E743.372
G1 X-12.23 Y12.23 Z2.84 F2400.0 E743.552
G1 X-14.38 Y9.61 Z2.84 F2400.0 E743.731
G1 X-15.98 Y6.62 Z2.84 F2400.0 E743.91
G1 X-16.97 Y3.38 Z2.84 F2400.0 E744.089
G1 X-17.3 Y-0.0 Z2.84 F2400.0 E744.268
G1 X-16.97 Y-3.38 Z2.84 F2400.0 E744.447
G1 X-15.98 Y-6.62 Z2.84 F2400.0 E744.626
G1 X-14.38 Y-9.61 Z2.84 F2400.0 E744.806
G1 X-12.23 Y-12.23 Z2.84 F2400.0 E744.985
G1 X-11.67 Y-12.7 Z2.84 F2400.0 E745.024
G1 F1200.0
G1 E745.024
G1 F2400.0
M103
G1 X-11.45 Y-12.88 Z2.84 F4200.0
G1 F1200.0
G1 E745.024
G1 F4200.0
M101
G1 X-9.61 Y-14.38 Z2.84 F2400.0 E745.149
G1 X-6.62 Y-15.98 Z2.84 F2400.0 E745.328
G1 X-5.4 Y-16.35 Z2.84 F2400.0 E745.395
G1 F1200.0
G1 E745.395
G1 F2400.0
M103
(</edgePath>)
(</boundaryPerimeter>)
(<nestedRing>)
(<boundaryPerimeter>)
(<boundaryPoint> X-4.064 Y-15.751 Z2.835 </boundaryPoint>)
(<boundaryPoint> X-3.997 Y-16.002 Z2.835 </boundaryPoint>)
(<boundaryPoint> X-4.064 Y-16.252 Z2.835 </boundaryPoint>)
(<boundaryPoint> X-4.247 Y-16.436 Z2.835 </boundaryPoint>)
(<boundaryPoint> X-4.498 Y-16.503 Z2.835 </boundaryPoint>)
(<boundaryPoint> X-4.748 Y-16.436 Z2.835 </boundaryPoint>)
(<boundaryPoint> X-4.932 Y-16.252 Z2.835 </boundaryPoint>)
(<boundaryPoint> X-4.999 Y-16.002 Z2.835 </boundaryPoint>)
(<boundaryPoint> X-4.932 Y-15.751 Z2.835 </boundaryPoint>)
(<boundaryPoint> X-4.748 Y-15.568 Z2.835 </boundaryPoint>)
(<boundaryPoint> X-4.498 Y-15.501 Z2.835 </boundaryPoint>)
(<boundaryPoint> X-4.247 Y-15.568 Z2.835 </boundaryPoint>)
(<edge> inner )
G1 X-5.15 Y-16.22 Z2.84 F4200.0
G1 F1200.0
G1 E745.395
G1 F4200.0
M101
G1 X-5.21 Y-16.0 Z2.84 F2400.0 E745.407
G1 X-5.11 Y-15.65 Z2.84 F2400.0 E745.427
G1 X-4.85 Y-15.39 Z2.84 F2400.0 E745.446
G1 X-4.5 Y-15.29 Z2.84 F2400.0 E745.466
G1 X-4.14 Y-15.39 Z2.84 F2400.0 E745.485
G1 X-3.89 Y-15.65 Z2.84 F2400.0 E745.504
G1 X-3.79 Y-16.0 Z2.84 F2400.0 E745.524
G1 X-3.89 Y-16.36 Z2.84 F2400.0 E745.543
G1 X-4.14 Y-16.61 Z2.84 F2400.0 E745.562
G1 X-4.5 Y-16.71 Z2.84 F2400.0 E745.582
G1 X-4.85 Y-16.61 Z2.84 F2400.0 E745.601
G1 X-5.11 Y-16.36 Z2.84 F2400.0 E745.62
G1 X-5.15 Y-16.22 Z2.84 F2400.0 E745.628
G1 F1200.0
G1 E744.628
G1 F2400.0
M103
(</edge>)
(</boundaryPerimeter>)
(</nestedRing>)
(<nestedRing>)
(<boundaryPerimeter>)
(<boundaryPoint> X-10.501 Y-11.998 Z2.835 </boundaryPoint>)
(<boundaryPoint> X-10.568 Y-12.249 Z2.835 </boundaryPoint>)
(<boundaryPoint> X-10.752 Y-12.432 Z2.835 </boundaryPoint>)
(<boundaryPoint> X-11.002 Y-12.499 Z2.835 </boundaryPoint>)
(<boundaryPoint> X-11.253 Y-12.432 Z2.835 </boundaryPoint>)
(<boundaryPoint> X-11.436 Y-12.249 Z2.835 </boundaryPoint>)
(<boundaryPoint> X-11.503 Y-11.998 Z2.835 </boundaryPoint>)
(<boundaryPoint> X-11.436 Y-11.748 Z2.835 </boundaryPoint>)
(<boundaryPoint> X-11.253 Y-11.564 Z2.835 </boundaryPoint>)
(<boundaryPoint> X-11.002 Y-11.497 Z2.835 </boundaryPoint>)
(<boundaryPoint> X-10.752 Y-11.564 Z2.835 </boundaryPoint>)
(<boundaryPoint> X-10.568 Y-11.748 Z2.835 </boundaryPoint>)
(<edge> inner )
G1 X-10.49 Y-12.45 Z2.84 F4200.0
G1 F1200.0
G1 E745.628
G1 F4200.0
M101
G1 X-10.65 Y-12.61 Z2.84 F2400.0 E745.64
G1 X-11.0 Y-12.71 Z2.84 F2400.0 E745.659
G1 X-11.36 Y-12.61 Z2.84 F2400.0 E745.678
G1 X-11.62 Y-12.35 Z2.84 F2400.0 E745.698
G1 X-11.71 Y-12.0 Z2.84 F2400.0 E745.717
G1 X-11.62 Y-11.65 Z2.84 F2400.0 E745.736
G1 X-11.36 Y-11.39 Z2.84 F2400.0 E745.756
G1 X-11.0 Y-11.29 Z2.84 F2400.0 E745.775
G1 X-10.65 Y-11.39 Z2.84 F2400.0 E745.795
G1 X-10.39 Y-11.64 Z2.84 F2400.0 E745.814
G1 X-10.29 Y-12.0 Z2.84 F2400.0 E745.833
G1 X-10.39 Y-12.35 Z2.84 F2400.0 E745.853
G1 X-10.49 Y-12.45 Z2.84 F2400.0 E745.86
G1 F1200.0
G1 E744.86
G1 F2400.0
M103
(</edge>)
(</boundaryPerimeter>)
(</nestedRing>)
(<nestedRing>)
(<boundaryPerimeter>)
(<boundaryPoint> X-1.171 Y5.888 Z2.835 </boundaryPoint>)
(<boundaryPoint> X0.0 Y6.003 Z2.835 </boundaryPoint>)
(<boundaryPoint> X1.171 Y5.888 Z2.835 </boundaryPoint>)
(<boundaryPoint> X2.297 Y5.546 Z2.835 </boundaryPoint>)
(<boundaryPoint> X3.335 Y4.991 Z2.835 </boundaryPoint>)
(<boundaryPoint> X4.245 Y4.245 Z2.835 </boundaryPoint>)
(<boundaryPoint> X4.991 Y3.335 Z2.835 </boundaryPoint>)
(<boundaryPoint> X5.546 Y2.297 Z2.835 </boundaryPoint>)
(<boundaryPoint> X5.888 Y1.171 Z2.835 </boundaryPoint>)
(<boundaryPoint> X6.003 Y-0.0 Z2.835 </boundaryPoint>)
(<boundaryPoint> X5.888 Y-1.171 Z2.835 </boundaryPoint>)
(<boundaryPoint> X5.546 Y-2.297 Z2.835 </boundaryPoint>)
(<boundaryPoint> X4.991 Y-3.335 Z2.835 </boundaryPoint>)
(<boundaryPoint> X4.245 Y-4.245 Z2.835 </boundaryPoint>)
(<boundaryPoint> X3.335 Y-4.991 Z2.835 </boundaryPoint>)
(<boundaryPoint> X2.297 Y-5.546 Z2.835 </boundaryPoint>)
(<boundaryPoint> X1.171 Y-5.888 Z2.835 </boundaryPoint>)
(<boundaryPoint> X-0.0 Y-6.003 Z2.835 </boundaryPoint>)
(<boundaryPoint> X-1.171 Y-5.888 Z2.835 </boundaryPoint>)
(<boundaryPoint> X-2.297 Y-5.546 Z2.835 </boundaryPoint>)
(<boundaryPoint> X-3.335 Y-4.991 Z2.835 </boundaryPoint>)
(<boundaryPoint> X-4.245 Y-4.245 Z2.835 </boundaryPoint>)
(<boundaryPoint> X-4.991 Y-3.335 Z2.835 </boundaryPoint>)
(<boundaryPoint> X-5.546 Y-2.297 Z2.835 </boundaryPoint>)
(<boundaryPoint> X-5.888 Y-1.171 Z2.835 </boundaryPoint>)
(<boundaryPoint> X-6.003 Y0.0 Z2.835 </boundaryPoint>)
(<boundaryPoint> X-5.888 Y1.171 Z2.835 </boundaryPoint>)
(<boundaryPoint> X-5.546 Y2.297 Z2.835 </boundaryPoint>)
(<boundaryPoint> X-4.991 Y3.335 Z2.835 </boundaryPoint>)
(<boundaryPoint> X-4.245 Y4.245 Z2.835 </boundaryPoint>)
(<boundaryPoint> X-3.335 Y4.991 Z2.835 </boundaryPoint>)
(<boundaryPoint> X-2.297 Y5.546 Z2.835 </boundaryPoint>)
(<edge> inner )
G1 X-4.18 Y-4.56 Z2.84 F4200.0
G1 F1200.0
G1 E745.86
G1 F4200.0
M101
G1 X-4.39 Y-4.39 Z2.84 F2400.0 E745.874
G1 X-5.16 Y-3.45 Z2.84 F2400.0 E745.939
G1 X-5.73 Y-2.37 Z2.84 F2400.0 E746.003
G1 X-6.09 Y-1.21 Z2.84 F2400.0 E746.067
G1 X-6.2 Y0.0 Z2.84 F2400.0 E746.131
G1 X-6.09 Y1.21 Z2.84 F2400.0 E746.196
G1 X-5.73 Y2.37 Z2.84 F2400.0 E746.26
G1 X-5.16 Y3.45 Z2.84 F2400.0 E746.324
G1 X-4.39 Y4.39 Z2.84 F2400.0 E746.388
G1 X-3.45 Y5.16 Z2.84 F2400.0 E746.453
G1 X-2.37 Y5.73 Z2.84 F2400.0 E746.517
G1 X-1.21 Y6.09 Z2.84 F2400.0 E746.581
G1 X0.0 Y6.2 Z2.84 F2400.0 E746.645
G1 X1.21 Y6.09 Z2.84 F2400.0 E746.71
G1 X2.37 Y5.73 Z2.84 F2400.0 E746.774
G1 X3.45 Y5.16 Z2.84 F2400.0 E746.838
G1 X4.39 Y4.39 Z2.84 F2400.0 E746.902
G1 X5.16 Y3.45 Z2.84 F2400.0 E746.967
G1 X5.73 Y2.37 Z2.84 F2400.0 E747.031
G1 X6.09 Y1.21 Z2.84 F2400.0 E747.095
G1 X6.2 Y-0.0 Z2.84 F2400.0 E747.159
G1 X6.09 Y-1.21 Z2.84 F2400.0 E747.224
G1 X5.73 Y-2.37 Z2.84 F2400.0 E747.288
G1 X5.16 Y-3.45 Z2.84 F2400.0 E747.352
G1 X4.39 Y-4.39 Z2.84 F2400.0 E747.416
G1 X3.45 Y-5.16 Z2.84 F2400.0 E747.481
G1 X2.37 Y-5.73 Z2.84 F2400.0 E747.545
G1 X1.21 Y-6.09 Z2.84 F2400.0 E747.609
G1 X-0.0 Y-6.2 Z2.84 F2400.0 E747.673
G1 X-1.21 Y-6.09 Z2.84 F2400.0 E747.738
G1 X-2.37 Y-5.73 Z2.84 F2400.0 E747.802
G1 X-3.45 Y-5.16 Z2.84 F2400.0 E747.866
G1 X-4.07 Y-4.65 Z2.84 F2400.0 E747.909
G1 X-4.18 Y-4.56 Z2.84 F2400.0 E747.916
G1 F1200.0
G1 E746.916
G1 F2400.0
M103
(</edge>)
(</boundaryPerimeter>)
(</nestedRing>)
(<infill>)
(<infillBoundary>)
(<infillPoint> X-0.0 Y16.898 Z2.835 </infillPoint>)
(<infillPoint> X-3.296 Y16.573 Z2.835 </infillPoint>)
(<infillPoint> X-6.466 Y15.611 Z2.835 </infillPoint>)
(<infillPoint> X-9.388 Y14.05 Z2.835 </infillPoint>)
(<infillPoint> X-11.949 Y11.949 Z2.835 </infillPoint>)
(<infillPoint> X-14.05 Y9.388 Z2.835 </infillPoint>)
(<infillPoint> X-15.611 Y6.466 Z2.835 </infillPoint>)
(<infillPoint> X-16.573 Y3.296 Z2.835 </infillPoint>)
(<infillPoint> X-16.898 Y-0.0 Z2.835 </infillPoint>)
(<infillPoint> X-16.573 Y-3.296 Z2.835 </infillPoint>)
(<infillPoint> X-15.611 Y-6.466 Z2.835 </infillPoint>)
(<infillPoint> X-14.05 Y-9.388 Z2.835 </infillPoint>)
(<infillPoint> X-12.197 Y-11.646 Z2.835 </infillPoint>)
(<infillPoint> X-11.564 Y-11.026 Z2.835 </infillPoint>)
(<infillPoint> X-11.002 Y-10.876 Z2.835 </infillPoint>)
(<infillPoint> X-10.441 Y-11.026 Z2.835 </infillPoint>)
(<infillPoint> X-10.03 Y-11.437 Z2.835 </infillPoint>)
(<infillPoint> X-9.88 Y-11.998 Z2.835 </infillPoint>)
(<infillPoint> X-10.03 Y-12.56 Z2.835 </infillPoint>)
(<infillPoint> X-10.307 Y-12.836 Z2.835 </infillPoint>)
(<infillPoint> X-10.444 Y-13.184 Z2.835 </infillPoint>)
(<infillPoint> X-9.388 Y-14.05 Z2.835 </infillPoint>)
(<infillPoint> X-6.466 Y-15.611 Z2.835 </infillPoint>)
(<infillPoint> X-6.036 Y-15.742 Z2.835 </infillPoint>)
(<infillPoint> X-5.36 Y-15.33 Z2.835 </infillPoint>)
(<infillPoint> X-5.058 Y-15.03 Z2.835 </infillPoint>)
(<infillPoint> X-4.498 Y-14.88 Z2.835 </infillPoint>)
(<infillPoint> X-3.937 Y-15.03 Z2.835 </infillPoint>)
(<infillPoint> X-3.526 Y-15.441 Z2.835 </infillPoint>)
(<infillPoint> X-3.376 Y-16.002 Z2.835 </infillPoint>)
(<infillPoint> X-3.445 Y-16.258 Z2.835 </infillPoint>)
(<infillPoint> X-3.172 Y-16.585 Z2.835 </infillPoint>)
(<infillPoint> X0.0 Y-16.898 Z2.835 </infillPoint>)
(<infillPoint> X3.296 Y-16.573 Z2.835 </infillPoint>)
(<infillPoint> X6.466 Y-15.611 Z2.835 </infillPoint>)
(<infillPoint> X9.388 Y-14.05 Z2.835 </infillPoint>)
(<infillPoint> X11.949 Y-11.949 Z2.835 </infillPoint>)
(<infillPoint> X14.05 Y-9.388 Z2.835 </infillPoint>)
(<infillPoint> X15.611 Y-6.466 Z2.835 </infillPoint>)
(<infillPoint> X16.573 Y-3.296 Z2.835 </infillPoint>)
(<infillPoint> X16.898 Y0.0 Z2.835 </infillPoint>)
(<infillPoint> X16.573 Y3.296 Z2.835 </infillPoint>)
(<infillPoint> X15.611 Y6.466 Z2.835 </infillPoint>)
(<infillPoint> X14.05 Y9.388 Z2.835 </infillPoint>)
(<infillPoint> X11.949 Y11.949 Z2.835 </infillPoint>)
(<infillPoint> X9.388 Y14.05 Z2.835 </infillPoint>)
(<infillPoint> X6.466 Y15.611 Z2.835 </infillPoint>)
(<infillPoint> X3.296 Y16.573 Z2.835 </infillPoint>)
(</infillBoundary>)
(<infillBoundary>)
(<infillPoint> X-1.289 Y6.479 Z2.835 </infillPoint>)
(<infillPoint> X0.0 Y6.606 Z2.835 </infillPoint>)
(<infillPoint> X1.289 Y6.479 Z2.835 </infillPoint>)
(<infillPoint> X2.528 Y6.103 Z2.835 </infillPoint>)
(<infillPoint> X3.67 Y5.492 Z2.835 </infillPoint>)
(<infillPoint> X4.671 Y4.671 Z2.835 </infillPoint>)
(<infillPoint> X5.492 Y3.67 Z2.835 </infillPoint>)
(<infillPoint> X6.103 Y2.528 Z2.835 </infillPoint>)
(<infillPoint> X6.479 Y1.289 Z2.835 </infillPoint>)
(<infillPoint> X6.606 Y-0.0 Z2.835 </infillPoint>)
(<infillPoint> X6.479 Y-1.289 Z2.835 </infillPoint>)
(<infillPoint> X6.103 Y-2.528 Z2.835 </infillPoint>)
(<infillPoint> X5.492 Y-3.67 Z2.835 </infillPoint>)
(<infillPoint> X4.671 Y-4.671 Z2.835 </infillPoint>)
(<infillPoint> X3.67 Y-5.492 Z2.835 </infillPoint>)
(<infillPoint> X2.528 Y-6.103 Z2.835 </infillPoint>)
(<infillPoint> X1.289 Y-6.479 Z2.835 </infillPoint>)
(<infillPoint> X-0.0 Y-6.606 Z2.835 </infillPoint>)
(<infillPoint> X-1.289 Y-6.479 Z2.835 </infillPoint>)
(<infillPoint> X-2.528 Y-6.103 Z2.835 </infillPoint>)
(<infillPoint> X-3.67 Y-5.492 Z2.835 </infillPoint>)
(<infillPoint> X-4.671 Y-4.671 Z2.835 </infillPoint>)
(<infillPoint> X-5.492 Y-3.67 Z2.835 </infillPoint>)
(<infillPoint> X-6.103 Y-2.528 Z2.835 </infillPoint>)
(<infillPoint> X-6.479 Y-1.289 Z2.835 </infillPoint>)
(<infillPoint> X-6.606 Y0.0 Z2.835 </infillPoint>)
(<infillPoint> X-6.479 Y1.289 Z2.835 </infillPoint>)
(<infillPoint> X-6.103 Y2.528 Z2.835 </infillPoint>)
(<infillPoint> X-5.492 Y3.67 Z2.835 </infillPoint>)
(<infillPoint> X-4.671 Y4.671 Z2.835 </infillPoint>)
(<infillPoint> X-3.67 Y5.492 Z2.835 </infillPoint>)
(<infillPoint> X-2.528 Y6.103 Z2.835 </infillPoint>)
(</infillBoundary>)
;M108 R80.0
G1 X-6.4 Y-2.51 Z2.84 F4200.0
G1 F1200.0
G1 E747.916
G1 F4200.0
M101
G1 X-6.4 Y-15.33 Z2.84 F4800.0 E748.593
G1 X-6.0 Y-15.39 Z2.84 F4800.0 E748.614
G1 X-6.0 Y-3.31 Z2.84 F4800.0 E749.252
G1 X-5.6 Y-3.98 Z2.84 F4800.0 E749.293
G1 X-5.6 Y-15.15 Z2.84 F4800.0 E749.883
G1 X-5.2 Y-14.78 Z2.84 F4800.0 E749.912
G1 X-5.2 Y-4.47 Z2.84 F4800.0 E750.457
G1 X-4.8 Y-4.93 Z2.84 F4800.0 E750.489
G1 X-4.8 Y-14.67 Z2.84 F4800.0 E751.004
G1 X-4.4 Y-14.62 Z2.84 F4800.0 E751.025
G1 X-4.4 Y-5.26 Z2.84 F4800.0 E751.519
G1 X-4.0 Y-5.58 Z2.84 F4800.0 E751.547
G1 X-4.0 Y-14.72 Z2.84 F4800.0 E752.03
G1 X-3.6 Y-14.97 Z2.84 F4800.0 E752.054
G1 X-3.6 Y-5.85 Z2.84 F4800.0 E752.536
G1 X-3.2 Y-6.06 Z2.84 F4800.0 E752.56
G1 X-3.2 Y-15.61 Z2.84 F4800.0 E753.065
G1 X-2.8 Y-16.34 Z2.84 F4800.0 E753.109
G1 X-2.8 Y-6.28 Z2.84 F4800.0 E753.64
G1 X-2.4 Y-6.43 Z2.84 F4800.0 E753.663
G1 X-2.4 Y-16.38 Z2.84 F4800.0 E754.188
G1 X-2.0 Y-16.42 Z2.84 F4800.0 E754.21
G1 X-2.0 Y-6.56 Z2.84 F4800.0 E754.731
G1 X-1.6 Y-6.68 Z2.84 F4800.0 E754.753
G1 X-1.6 Y-16.46 Z2.84 F4800.0 E755.269
G1 X-1.2 Y-16.5 Z2.84 F4800.0 E755.291
G1 X-1.2 Y-6.77 Z2.84 F4800.0 E755.805
G1 X-0.8 Y-6.81 Z2.84 F4800.0 E755.826
G1 X-0.8 Y-16.54 Z2.84 F4800.0 E756.34
G1 X-0.4 Y-16.58 Z2.84 F4800.0 E756.361
G1 X-0.4 Y-6.85 Z2.84 F4800.0 E756.875
G1 F1200.0
G1 E755.875
G1 F4800.0
M103
G1 X1.25 Y-6.28 Z2.84 F4200.0
G1 X4.53 Y-4.53 Z2.84 F4200.0
G1 X6.28 Y-1.25 Z2.84 F4200.0
G1 X6.0 Y3.31 Z2.84 F4200.0
G1 F1200.0
G1 E756.875
G1 F4200.0
M101
G1 X6.0 Y15.46 Z2.84 F4800.0 E757.517
G1 X5.6 Y15.58 Z2.84 F4800.0 E757.539
G1 X5.6 Y3.98 Z2.84 F4800.0 E758.151
G1 X5.2 Y4.47 Z2.84 F4800.0 E758.185
G1 X5.2 Y15.7 Z2.84 F4800.0 E758.778
G1 X4.8 Y15.82 Z2.84 F4800.0 E758.8
G1 X4.8 Y4.93 Z2.84 F4800.0 E759.376
G1 X4.4 Y5.26 Z2.84 F4800.0 E759.403
G1 X4.4 Y15.95 Z2.84 F4800.0 E759.968
G1 X4.0 Y16.07 Z2.84 F4800.0 E759.99
G1 X4.0 Y5.58 Z2.84 F4800.0 E760.544
G1 X3.6 Y5.85 Z2.84 F4800.0 E760.569
G1 X3.6 Y16.19 Z2.84 F4800.0 E761.115
G1 X3.2 Y16.3 Z2.84 F4800.0 E761.137
G1 X3.2 Y6.06 Z2.84 F4800.0 E761.678
G1 X2.8 Y6.28 Z2.84 F4800.0 E761.702
G1 X2.8 Y16.34 Z2.84 F4800.0 E762.234
G1 X2.4 Y16.38 Z2.84 F4800.0 E762.255
G1 X2.4 Y6.43 Z2.84 F4800.0 E762.781
G1 X2.0 Y6.56 Z2.84 F4800.0 E762.803
G1 X2.0 Y16.42 Z2.84 F4800.0 E763.324
G1 X1.6 Y16.46 Z2.84 F4800.0 E763.345
G1 X1.6 Y6.68 Z2.84 F4800.0 E763.862
G1 X1.2 Y6.77 Z2.84 F4800.0 E763.883
G1 X1.2 Y16.5 Z2.84 F4800.0 E764.397
G1 X0.8 Y16.54 Z2.84 F4800.0 E764.418
G1 X0.8 Y6.81 Z2.84 F4800.0 E764.932
G1 X0.4 Y6.85 Z2.84 F4800.0 E764.954
G1 X0.4 Y16.58 Z2.84 F4800.0 E765.468
G1 X0.0 Y16.62 Z2.84 F4800.0 E765.489
G1 X0.0 Y6.89 Z2.84 F4800.0 E766.003
G1 X-0.4 Y6.85 Z2.84 F4800.0 E766.024
G1 X-0.4 Y16.58 Z2.84 F4800.0 E766.538
G1 X-0.8 Y16.54 Z2.84 F4800.0 E766.559
G1 X-0.8 Y6.81 Z2.84 F4800.0 E767.073
G1 X-1.2 Y6.77 Z2.84 F4800.0 E767.094
G1 X-1.2 Y16.5 Z2.84 F4800.0 E767.608
G1 X-1.6 Y16.46 Z2.84 F4800.0 E767.629
G1 X-1.6 Y6.68 Z2.84 F4800.0 E768.146
G1 X-2.0 Y6.56 Z2.84 F4800.0 E768.168
G1 X-2.0 Y16.42 Z2.84 F4800.0 E768.689
G1 X-2.4 Y16.38 Z2.84 F4800.0 E768.711
G1 X-2.4 Y6.43 Z2.84 F4800.0 E769.236
G1 X-2.8 Y6.28 Z2.84 F4800.0 E769.259
G1 X-2.8 Y16.34 Z2.84 F4800.0 E769.79
G1 X-3.2 Y16.3 Z2.84 F4800.0 E769.812
G1 X-3.2 Y6.06 Z2.84 F4800.0 E770.353
G1 X-3.6 Y5.85 Z2.84 F4800.0 E770.376
G1 X-3.6 Y16.19 Z2.84 F4800.0 E770.923
G1 X-4.0 Y16.07 Z2.84 F4800.0 E770.945
G1 X-4.0 Y5.58 Z2.84 F4800.0 E771.499
G1 X-4.4 Y5.26 Z2.84 F4800.0 E771.526
G1 X-4.4 Y15.95 Z2.84 F4800.0 E772.091
G1 X-4.8 Y15.82 Z2.84 F4800.0 E772.113
G1 X-4.8 Y4.93 Z2.84 F4800.0 E772.688
G1 X-5.2 Y4.47 Z2.84 F4800.0 E772.72
G1 X-5.2 Y15.7 Z2.84 F4800.0 E773.314
G1 X-5.6 Y15.58 Z2.84 F4800.0 E773.336
G1 X-5.6 Y3.98 Z2.84 F4800.0 E773.949
G1 X-6.0 Y3.31 Z2.84 F4800.0 E773.99
G1 X-6.0 Y15.46 Z2.84 F4800.0 E774.631
G1 X-6.4 Y15.33 Z2.84 F4800.0 E774.654
G1 X-6.4 Y2.51 Z2.84 F4800.0 E775.331
G1 X-6.8 Y0.89 Z2.84 F4800.0 E775.419
G1 X-6.8 Y15.12 Z2.84 F4800.0 E776.171
G1 X-7.2 Y14.9 Z2.84 F4800.0 E776.195
G1 X-7.2 Y-14.9 Z2.84 F4800.0 E777.769
G1 X-6.8 Y-15.12 Z2.84 F4800.0 E777.793
G1 X-6.8 Y-0.89 Z2.84 F4800.0 E778.544
G1 F1200.0
G1 E777.544
G1 F4800.0
M103
G1 X-16.4 Y-2.2 Z2.84 F4200.0
G1 F1200.0
G1 E778.544
G1 F4200.0
M101
G1 X-16.4 Y2.2 Z2.84 F4800.0 E778.776
G1 F1200.0
G1 E777.776
G1 F4800.0
M103
G1 X-16.0 Y4.22 Z2.84 F4200.0
G1 F1200.0
G1 E778.776
G1 F4200.0
M101
G1 X-16.0 Y-4.22 Z2.84 F4800.0 E779.222
G1 F1200.0
G1 E778.845
G1 F4800.0
M103
G1 X-15.6 Y-5.54 Z2.84 F4200.0
G1 F1200.0
G1 E779.222
G1 F4200.0
M101
G1 X-15.6 Y5.54 Z2.84 F4800.0 E779.807
G1 F1200.0
G1 E779.634
G1 F4800.0
M103
G1 X-15.2 Y6.64 Z2.84 F4200.0
G1 F1200.0
G1 E779.807
G1 F4200.0
M101
G1 X-15.2 Y-6.64 Z2.84 F4800.0 E780.509
G1 F1200.0
G1 E780.509
G1 F4800.0
M103
G1 X-14.8 Y-7.39 Z2.84 F4200.0
G1 F1200.0
G1 E780.509
G1 F4200.0
M101
G1 X-14.8 Y7.39 Z2.84 F4800.0 E781.29
G1 F1200.0
G1 E781.29
G1 F4800.0
M103
G1 X-14.4 Y8.14 Z2.84 F4200.0
G1 F1200.0
G1 E781.29
G1 F4200.0
M101
G1 X-14.4 Y-8.14 Z2.84 F4800.0 E782.149
G1 F1200.0
G1 E781.149
G1 F4800.0
M103
G1 X-10.0 Y-11.07 Z2.84 F4200.0
G1 F1200.0
G1 E782.149
G1 F4200.0
M101
G1 X-10.0 Y13.19 Z2.84 F4800.0 E783.431
G1 X-9.6 Y13.51 Z2.84 F4800.0 E783.458
G1 X-9.6 Y-13.51 Z2.84 F4800.0 E784.886
G1 X-9.2 Y-13.83 Z2.84 F4800.0 E784.913
G1 X-9.2 Y13.83 Z2.84 F4800.0 E786.374
G1 X-8.8 Y14.05 Z2.84 F4800.0 E786.398
G1 X-8.8 Y-14.05 Z2.84 F4800.0 E787.882
G1 X-8.4 Y-14.26 Z2.84 F4800.0 E787.906
G1 X-8.4 Y14.26 Z2.84 F4800.0 E789.413
G1 X-8.0 Y14.47 Z2.84 F4800.0 E789.437
G1 X-8.0 Y-14.47 Z2.84 F4800.0 E790.966
G1 X-7.6 Y-14.69 Z2.84 F4800.0 E790.99
G1 X-7.6 Y14.69 Z2.84 F4800.0 E792.542
G1 F1200.0
G1 E791.542
G1 F4800.0
M103
G1 X-10.4 Y12.86 Z2.84 F4200.0
G1 F1200.0
G1 E792.542
G1 F4200.0
M101
G1 X-10.4 Y-10.75 Z2.84 F4800.0 E793.789
G1 X-10.8 Y-10.64 Z2.84 F4800.0 E793.81
G1 X-10.8 Y12.53 Z2.84 F4800.0 E795.034
G1 X-11.2 Y12.2 Z2.84 F4800.0 E795.062
G1 X-11.2 Y-10.64 Z2.84 F4800.0 E796.268
G1 X-11.6 Y-10.75 Z2.84 F4800.0 E796.29
G1 X-11.6 Y11.87 Z2.84 F4800.0 E797.485
G1 X-12.0 Y11.45 Z2.84 F4800.0 E797.516
G1 X-12.0 Y-11.06 Z2.84 F4800.0 E798.705
G1 X-12.4 Y-10.96 Z2.84 F4800.0 E798.727
G1 X-12.4 Y10.96 Z2.84 F4800.0 E799.884
G1 X-12.8 Y10.47 Z2.84 F4800.0 E799.917
G1 X-12.8 Y-10.47 Z2.84 F4800.0 E801.024
G1 X-13.2 Y-9.98 Z2.84 F4800.0 E801.057
G1 X-13.2 Y9.98 Z2.84 F4800.0 E802.112
G1 X-13.6 Y9.49 Z2.84 F4800.0 E802.145
G1 X-13.6 Y-9.49 Z2.84 F4800.0 E803.148
G1 X-14.0 Y-8.89 Z2.84 F4800.0 E803.186
G1 X-14.0 Y8.89 Z2.84 F4800.0 E804.125
G1 F1200.0
G1 E803.125
G1 F4800.0
M103
G1 X0.0 Y6.4 Z2.84 F4200.0
G1 X3.56 Y5.32 Z2.84 F4200.0
G1 X6.8 Y0.89 Z2.84 F4200.0
G1 F1200.0
G1 E804.125
G1 F4200.0
M101
G1 X6.8 Y15.12 Z2.84 F4800.0 E804.877
G1 X6.4 Y15.33 Z2.84 F4800.0 E804.901
G1 X6.4 Y2.51 Z2.84 F4800.0 E805.578
G1 F1200.0
G1 E804.578
G1 F4800.0
M103
G1 X15.6 Y5.54 Z2.84 F4200.0
G1 F1200.0
G1 E805.578
G1 F4200.0
M101
G1 X15.6 Y-5.54 Z2.84 F4800.0 E806.163
G1 F1200.0
G1 E805.99
G1 F4800.0
M103
G1 X15.2 Y-6.64 Z2.84 F4200.0
G1 F1200.0
G1 E806.163
G1 F4200.0
M101
G1 X15.2 Y6.64 Z2.84 F4800.0 E806.865
G1 F1200.0
G1 E806.865
G1 F4800.0
M103
G1 X14.8 Y7.39 Z2.84 F4200.0
G1 F1200.0
G1 E806.865
G1 F4200.0
M101
G1 X14.8 Y-7.39 Z2.84 F4800.0 E807.645
G1 F1200.0
G1 E807.645
G1 F4800.0
M103
G1 X14.4 Y-8.14 Z2.84 F4200.0
G1 F1200.0
G1 E807.645
G1 F4200.0
M101
G1 X14.4 Y8.14 Z2.84 F4800.0 E808.505
G1 F1200.0
G1 E807.505
G1 F4800.0
M103
G1 X16.0 Y-4.22 Z2.84 F4200.0
G1 F1200.0
G1 E808.505
G1 F4200.0
M101
G1 X16.0 Y4.22 Z2.84 F4800.0 E808.951
G1 F1200.0
G1 E807.951
G1 F4800.0
M103
G1 X16.4 Y2.2 Z2.84 F4200.0
G1 F1200.0
G1 E808.951
G1 F4200.0
M101
G1 X16.4 Y-2.2 Z2.84 F4800.0 E809.183
G1 F1200.0
G1 E808.183
G1 F4800.0
M103
G1 X-0.0 Y-16.62 Z2.84 F4200.0
G1 F1200.0
G1 E809.183
G1 F4200.0
M101
G1 X-0.0 Y-6.89 Z2.84 F4800.0 E809.697
G1 X0.4 Y-6.85 Z2.84 F4800.0 E809.718
G1 X0.4 Y-16.58 Z2.84 F4800.0 E810.232
G1 X0.8 Y-16.54 Z2.84 F4800.0 E810.253
G1 X0.8 Y-6.81 Z2.84 F4800.0 E810.767
G1 X1.2 Y-6.77 Z2.84 F4800.0 E810.788
G1 X1.2 Y-16.5 Z2.84 F4800.0 E811.302
G1 X1.6 Y-16.46 Z2.84 F4800.0 E811.324
G1 X1.6 Y-6.68 Z2.84 F4800.0 E811.84
G1 X2.0 Y-6.56 Z2.84 F4800.0 E811.862
G1 X2.0 Y-16.42 Z2.84 F4800.0 E812.383
G1 X2.4 Y-16.38 Z2.84 F4800.0 E812.405
G1 X2.4 Y-6.43 Z2.84 F4800.0 E812.93
G1 X2.8 Y-6.28 Z2.84 F4800.0 E812.953
G1 X2.8 Y-16.34 Z2.84 F4800.0 E813.485
G1 X3.2 Y-16.3 Z2.84 F4800.0 E813.506
G1 X3.2 Y-6.06 Z2.84 F4800.0 E814.047
G1 X3.6 Y-5.85 Z2.84 F4800.0 E814.071
G1 X3.6 Y-16.19 Z2.84 F4800.0 E814.617
G1 X4.0 Y-16.07 Z2.84 F4800.0 E814.639
G1 X4.0 Y-5.58 Z2.84 F4800.0 E815.193
G1 X4.4 Y-5.26 Z2.84 F4800.0 E815.22
G1 X4.4 Y-15.95 Z2.84 F4800.0 E815.785
G1 X4.8 Y-15.82 Z2.84 F4800.0 E815.807
G1 X4.8 Y-4.93 Z2.84 F4800.0 E816.382
G1 X5.2 Y-4.47 Z2.84 F4800.0 E816.415
G1 X5.2 Y-15.7 Z2.84 F4800.0 E817.008
G1 X5.6 Y-15.58 Z2.84 F4800.0 E817.03
G1 X5.6 Y-3.98 Z2.84 F4800.0 E817.643
G1 X6.0 Y-3.31 Z2.84 F4800.0 E817.684
G1 X6.0 Y-15.46 Z2.84 F4800.0 E818.326
G1 X6.4 Y-15.33 Z2.84 F4800.0 E818.348
G1 X6.4 Y-2.51 Z2.84 F4800.0 E819.025
G1 X6.8 Y-0.89 Z2.84 F4800.0 E819.113
G1 X6.8 Y-15.12 Z2.84 F4800.0 E819.865
G1 X7.2 Y-14.9 Z2.84 F4800.0 E819.889
G1 X7.2 Y14.9 Z2.84 F4800.0 E821.463
G1 X7.6 Y14.69 Z2.84 F4800.0 E821.487
G1 X7.6 Y-14.69 Z2.84 F4800.0 E823.039
G1 X8.0 Y-14.47 Z2.84 F4800.0 E823.063
G1 X8.0 Y14.47 Z2.84 F4800.0 E824.592
G1 X8.4 Y14.26 Z2.84 F4800.0 E824.616
G1 X8.4 Y-14.26 Z2.84 F4800.0 E826.122
G1 X8.8 Y-14.05 Z2.84 F4800.0 E826.146
G1 X8.8 Y14.05 Z2.84 F4800.0 E827.63
G1 X9.2 Y13.83 Z2.84 F4800.0 E827.654
G1 X9.2 Y-13.83 Z2.84 F4800.0 E829.116
G1 X9.6 Y-13.51 Z2.84 F4800.0 E829.143
G1 X9.6 Y13.51 Z2.84 F4800.0 E830.571
G1 X10.0 Y13.19 Z2.84 F4800.0 E830.598
G1 X10.0 Y-13.19 Z2.84 F4800.0 E831.991
G1 X10.4 Y-12.86 Z2.84 F4800.0 E832.018
G1 X10.4 Y12.86 Z2.84 F4800.0 E833.377
G1 X10.8 Y12.53 Z2.84 F4800.0 E833.404
G1 X10.8 Y-12.53 Z2.84 F4800.0 E834.728
G1 X11.2 Y-12.2 Z2.84 F4800.0 E834.755
G1 X11.2 Y12.2 Z2.84 F4800.0 E836.044
G1 X11.6 Y11.87 Z2.84 F4800.0 E836.071
G1 X11.6 Y-11.87 Z2.84 F4800.0 E837.326
G1 X12.0 Y-11.45 Z2.84 F4800.0 E837.357
G1 X12.0 Y11.45 Z2.84 F4800.0 E838.566
G1 X12.4 Y10.96 Z2.84 F4800.0 E838.599
G1 X12.4 Y-10.96 Z2.84 F4800.0 E839.757
G1 X12.8 Y-10.47 Z2.84 F4800.0 E839.79
G1 X12.8 Y10.47 Z2.84 F4800.0 E840.896
G1 X13.2 Y9.98 Z2.84 F4800.0 E840.929
G1 X13.2 Y-9.98 Z2.84 F4800.0 E841.984
G1 X13.6 Y-9.49 Z2.84 F4800.0 E842.017
G1 X13.6 Y9.49 Z2.84 F4800.0 E843.021
G1 X14.0 Y8.89 Z2.84 F4800.0 E843.059
G1 X14.0 Y-8.89 Z2.84 F4800.0 E843.998
G1 F1200.0
G1 E842.998
G1 F4800.0
M103
G1 X-10.0 Y-12.93 Z2.84 F4200.0
G1 F1200.0
G1 E843.998
G1 F4200.0
M101
G1 X-10.0 Y-13.19 Z2.84 F4800.0 E844.012
G1 F1200.0
G1 E843.012
G1 F4800.0
M103
(</infill>)
(</nestedRing>)
(</rotation>)
(</layer>)
(<layer> 3.105 )
(<rotation> (-1+1.22464679915e-16j) )
(<nestedRing>)
(<boundaryPerimeter>)
(<boundaryPoint> X-3.889 Y-5.821 Z3.105 </boundaryPoint>)
(<boundaryPoint> X-2.679 Y-6.468 Z3.105 </boundaryPoint>)
(<boundaryPoint> X-1.366 Y-6.866 Z3.105 </boundaryPoint>)
(<boundaryPoint> X-0.0 Y-7.001 Z3.105 </boundaryPoint>)
(<boundaryPoint> X1.366 Y-6.866 Z3.105 </boundaryPoint>)
(<boundaryPoint> X2.679 Y-6.468 Z3.105 </boundaryPoint>)
(<boundaryPoint> X3.889 Y-5.821 Z3.105 </boundaryPoint>)
(<boundaryPoint> X4.95 Y-4.95 Z3.105 </boundaryPoint>)
(<boundaryPoint> X5.821 Y-3.889 Z3.105 </boundaryPoint>)
(<boundaryPoint> X6.468 Y-2.679 Z3.105 </boundaryPoint>)
(<boundaryPoint> X6.866 Y-1.366 Z3.105 </boundaryPoint>)
(<boundaryPoint> X7.001 Y-0.0 Z3.105 </boundaryPoint>)
(<boundaryPoint> X6.866 Y1.366 Z3.105 </boundaryPoint>)
(<boundaryPoint> X6.468 Y2.679 Z3.105 </boundaryPoint>)
(<boundaryPoint> X5.821 Y3.889 Z3.105 </boundaryPoint>)
(<boundaryPoint> X4.95 Y4.95 Z3.105 </boundaryPoint>)
(<boundaryPoint> X3.889 Y5.821 Z3.105 </boundaryPoint>)
(<boundaryPoint> X2.679 Y6.468 Z3.105 </boundaryPoint>)
(<boundaryPoint> X1.366 Y6.866 Z3.105 </boundaryPoint>)
(<boundaryPoint> X0.0 Y7.001 Z3.105 </boundaryPoint>)
(<boundaryPoint> X-1.366 Y6.866 Z3.105 </boundaryPoint>)
(<boundaryPoint> X-2.679 Y6.468 Z3.105 </boundaryPoint>)
(<boundaryPoint> X-3.889 Y5.821 Z3.105 </boundaryPoint>)
(<boundaryPoint> X-4.95 Y4.95 Z3.105 </boundaryPoint>)
(<boundaryPoint> X-5.821 Y3.889 Z3.105 </boundaryPoint>)
(<boundaryPoint> X-6.468 Y2.679 Z3.105 </boundaryPoint>)
(<boundaryPoint> X-6.866 Y1.366 Z3.105 </boundaryPoint>)
(<boundaryPoint> X-7.001 Y0.0 Z3.105 </boundaryPoint>)
(<boundaryPoint> X-6.866 Y-1.366 Z3.105 </boundaryPoint>)
(<boundaryPoint> X-6.468 Y-2.679 Z3.105 </boundaryPoint>)
(<boundaryPoint> X-5.821 Y-3.889 Z3.105 </boundaryPoint>)
(<boundaryPoint> X-4.95 Y-4.95 Z3.105 </boundaryPoint>)
(<edge> outer )
;M108 R40.0
G1 X-4.91 Y-4.68 Z3.11 F4200.0
G1 F1200.0
G1 E844.012
G1 F4200.0
M101
G1 X-4.81 Y-4.81 Z3.11 F2400.0 E844.02
G1 X-3.78 Y-5.65 Z3.11 F2400.0 E844.091
G1 X-2.6 Y-6.28 Z3.11 F2400.0 E844.161
G1 X-1.33 Y-6.67 Z3.11 F2400.0 E844.232
G1 X-0.0 Y-6.8 Z3.11 F2400.0 E844.302
G1 X1.33 Y-6.67 Z3.11 F2400.0 E844.373
G1 X2.6 Y-6.28 Z3.11 F2400.0 E844.443
G1 X3.78 Y-5.65 Z3.11 F2400.0 E844.513
G1 X4.81 Y-4.81 Z3.11 F2400.0 E844.584
G1 X5.65 Y-3.78 Z3.11 F2400.0 E844.654
G1 X6.28 Y-2.6 Z3.11 F2400.0 E844.725
G1 X6.67 Y-1.33 Z3.11 F2400.0 E844.795
G1 X6.8 Y-0.0 Z3.11 F2400.0 E844.865
G1 X6.67 Y1.33 Z3.11 F2400.0 E844.936
G1 X6.28 Y2.6 Z3.11 F2400.0 E845.006
G1 X5.65 Y3.78 Z3.11 F2400.0 E845.077
G1 X4.81 Y4.81 Z3.11 F2400.0 E845.147
G1 X3.78 Y5.65 Z3.11 F2400.0 E845.217
G1 X2.6 Y6.28 Z3.11 F2400.0 E845.288
G1 X1.33 Y6.67 Z3.11 F2400.0 E845.358
G1 X0.0 Y6.8 Z3.11 F2400.0 E845.429
G1 X-1.33 Y6.67 Z3.11 F2400.0 E845.499
G1 X-2.6 Y6.28 Z3.11 F2400.0 E845.57
G1 X-3.78 Y5.65 Z3.11 F2400.0 E845.64
G1 X-4.81 Y4.81 Z3.11 F2400.0 E845.71
G1 X-5.65 Y3.78 Z3.11 F2400.0 E845.781
G1 X-6.28 Y2.6 Z3.11 F2400.0 E845.851
G1 X-6.67 Y1.33 Z3.11 F2400.0 E845.922
G1 X-6.8 Y0.0 Z3.11 F2400.0 E845.992
G1 X-6.67 Y-1.33 Z3.11 F2400.0 E846.062
G1 X-6.28 Y-2.6 Z3.11 F2400.0 E846.133
G1 X-5.65 Y-3.78 Z3.11 F2400.0 E846.203
G1 X-4.91 Y-4.68 Z3.11 F2400.0 E846.265
G1 F1200.0
G1 E846.265
G1 F2400.0
M103
(</edge>)
(</boundaryPerimeter>)
(<nestedRing>)
(<boundaryPerimeter>)
(<boundaryPoint> X-5.546 Y-2.297 Z3.105 </boundaryPoint>)
(<boundaryPoint> X-5.888 Y-1.171 Z3.105 </boundaryPoint>)
(<boundaryPoint> X-6.003 Y0.0 Z3.105 </boundaryPoint>)
(<boundaryPoint> X-5.888 Y1.171 Z3.105 </boundaryPoint>)
(<boundaryPoint> X-5.546 Y2.297 Z3.105 </boundaryPoint>)
(<boundaryPoint> X-4.991 Y3.335 Z3.105 </boundaryPoint>)
(<boundaryPoint> X-4.245 Y4.245 Z3.105 </boundaryPoint>)
(<boundaryPoint> X-3.335 Y4.991 Z3.105 </boundaryPoint>)
(<boundaryPoint> X-2.297 Y5.546 Z3.105 </boundaryPoint>)
(<boundaryPoint> X-1.171 Y5.888 Z3.105 </boundaryPoint>)
(<boundaryPoint> X0.0 Y6.003 Z3.105 </boundaryPoint>)
(<boundaryPoint> X1.171 Y5.888 Z3.105 </boundaryPoint>)
(<boundaryPoint> X2.297 Y5.546 Z3.105 </boundaryPoint>)
(<boundaryPoint> X3.335 Y4.991 Z3.105 </boundaryPoint>)
(<boundaryPoint> X4.245 Y4.245 Z3.105 </boundaryPoint>)
(<boundaryPoint> X4.991 Y3.335 Z3.105 </boundaryPoint>)
(<boundaryPoint> X5.546 Y2.297 Z3.105 </boundaryPoint>)
(<boundaryPoint> X5.888 Y1.171 Z3.105 </boundaryPoint>)
(<boundaryPoint> X6.003 Y-0.0 Z3.105 </boundaryPoint>)
(<boundaryPoint> X5.888 Y-1.171 Z3.105 </boundaryPoint>)
(<boundaryPoint> X5.546 Y-2.297 Z3.105 </boundaryPoint>)
(<boundaryPoint> X4.991 Y-3.335 Z3.105 </boundaryPoint>)
(<boundaryPoint> X4.245 Y-4.245 Z3.105 </boundaryPoint>)
(<boundaryPoint> X3.335 Y-4.991 Z3.105 </boundaryPoint>)
(<boundaryPoint> X2.297 Y-5.546 Z3.105 </boundaryPoint>)
(<boundaryPoint> X1.171 Y-5.888 Z3.105 </boundaryPoint>)
(<boundaryPoint> X-0.0 Y-6.003 Z3.105 </boundaryPoint>)
(<boundaryPoint> X-1.171 Y-5.888 Z3.105 </boundaryPoint>)
(<boundaryPoint> X-2.297 Y-5.546 Z3.105 </boundaryPoint>)
(<boundaryPoint> X-3.335 Y-4.991 Z3.105 </boundaryPoint>)
(<boundaryPoint> X-4.245 Y-4.245 Z3.105 </boundaryPoint>)
(<boundaryPoint> X-4.991 Y-3.335 Z3.105 </boundaryPoint>)
(<edge> inner )
G1 X-4.26 Y-4.49 Z3.11 F4200.0
G1 F1200.0
G1 E846.265
G1 F4200.0
M101
G1 X-4.39 Y-4.39 Z3.11 F2400.0 E846.274
G1 X-5.16 Y-3.45 Z3.11 F2400.0 E846.338
G1 X-5.73 Y-2.37 Z3.11 F2400.0 E846.402
G1 X-6.09 Y-1.21 Z3.11 F2400.0 E846.466
G1 X-6.2 Y0.0 Z3.11 F2400.0 E846.531
G1 X-6.09 Y1.21 Z3.11 F2400.0 E846.595
G1 X-5.73 Y2.37 Z3.11 F2400.0 E846.659
G1 X-5.16 Y3.45 Z3.11 F2400.0 E846.723
G1 X-4.39 Y4.39 Z3.11 F2400.0 E846.788
G1 X-3.45 Y5.16 Z3.11 F2400.0 E846.852
G1 X-2.37 Y5.73 Z3.11 F2400.0 E846.916
G1 X-1.21 Y6.09 Z3.11 F2400.0 E846.98
G1 X0.0 Y6.2 Z3.11 F2400.0 E847.045
G1 X1.21 Y6.09 Z3.11 F2400.0 E847.109
G1 X2.37 Y5.73 Z3.11 F2400.0 E847.173
G1 X3.45 Y5.16 Z3.11 F2400.0 E847.237
G1 X4.39 Y4.39 Z3.11 F2400.0 E847.302
G1 X5.16 Y3.45 Z3.11 F2400.0 E847.366
G1 X5.73 Y2.37 Z3.11 F2400.0 E847.43
G1 X6.09 Y1.21 Z3.11 F2400.0 E847.494
G1 X6.2 Y-0.0 Z3.11 F2400.0 E847.559
G1 X6.09 Y-1.21 Z3.11 F2400.0 E847.623
G1 X5.73 Y-2.37 Z3.11 F2400.0 E847.687
G1 X5.16 Y-3.45 Z3.11 F2400.0 E847.751
G1 X4.39 Y-4.39 Z3.11 F2400.0 E847.816
G1 X3.45 Y-5.16 Z3.11 F2400.0 E847.88
G1 X2.37 Y-5.73 Z3.11 F2400.0 E847.944
G1 X1.21 Y-6.09 Z3.11 F2400.0 E848.008
G1 X-0.0 Y-6.2 Z3.11 F2400.0 E848.073
G1 X-1.21 Y-6.09 Z3.11 F2400.0 E848.137
G1 X-2.37 Y-5.73 Z3.11 F2400.0 E848.201
G1 X-3.45 Y-5.16 Z3.11 F2400.0 E848.265
G1 X-4.26 Y-4.49 Z3.11 F2400.0 E848.321
G1 F1200.0
G1 E847.321
G1 F2400.0
M103
(</edge>)
(</boundaryPerimeter>)
(</nestedRing>)
(<infill>)
(<infillBoundary>)
(<infillPoint> X-3.777 Y-5.654 Z3.105 </infillPoint>)
(<infillPoint> X-2.602 Y-6.282 Z3.105 </infillPoint>)
(<infillPoint> X-1.327 Y-6.669 Z3.105 </infillPoint>)
(<infillPoint> X0.0 Y-6.8 Z3.105 </infillPoint>)
(<infillPoint> X1.327 Y-6.669 Z3.105 </infillPoint>)
(<infillPoint> X2.602 Y-6.282 Z3.105 </infillPoint>)
(<infillPoint> X3.777 Y-5.654 Z3.105 </infillPoint>)
(<infillPoint> X4.808 Y-4.808 Z3.105 </infillPoint>)
(<infillPoint> X5.654 Y-3.777 Z3.105 </infillPoint>)
(<infillPoint> X6.282 Y-2.602 Z3.105 </infillPoint>)
(<infillPoint> X6.669 Y-1.327 Z3.105 </infillPoint>)
(<infillPoint> X6.8 Y0.0 Z3.105 </infillPoint>)
(<infillPoint> X6.669 Y1.327 Z3.105 </infillPoint>)
(<infillPoint> X6.282 Y2.602 Z3.105 </infillPoint>)
(<infillPoint> X5.654 Y3.777 Z3.105 </infillPoint>)
(<infillPoint> X4.808 Y4.808 Z3.105 </infillPoint>)
(<infillPoint> X3.777 Y5.654 Z3.105 </infillPoint>)
(<infillPoint> X2.602 Y6.282 Z3.105 </infillPoint>)
(<infillPoint> X1.327 Y6.669 Z3.105 </infillPoint>)
(<infillPoint> X0.0 Y6.8 Z3.105 </infillPoint>)
(<infillPoint> X-1.327 Y6.669 Z3.105 </infillPoint>)
(<infillPoint> X-2.602 Y6.282 Z3.105 </infillPoint>)
(<infillPoint> X-3.777 Y5.654 Z3.105 </infillPoint>)
(<infillPoint> X-4.808 Y4.808 Z3.105 </infillPoint>)
(<infillPoint> X-5.654 Y3.777 Z3.105 </infillPoint>)
(<infillPoint> X-6.282 Y2.602 Z3.105 </infillPoint>)
(<infillPoint> X-6.669 Y1.327 Z3.105 </infillPoint>)
(<infillPoint> X-6.8 Y0.0 Z3.105 </infillPoint>)
(<infillPoint> X-6.669 Y-1.327 Z3.105 </infillPoint>)
(<infillPoint> X-6.282 Y-2.602 Z3.105 </infillPoint>)
(<infillPoint> X-5.654 Y-3.777 Z3.105 </infillPoint>)
(<infillPoint> X-4.808 Y-4.808 Z3.105 </infillPoint>)
(</infillBoundary>)
(<infillBoundary>)
(<infillPoint> X-5.732 Y-2.374 Z3.105 </infillPoint>)
(<infillPoint> X-6.085 Y-1.21 Z3.105 </infillPoint>)
(<infillPoint> X-6.204 Y-0.0 Z3.105 </infillPoint>)
(<infillPoint> X-6.085 Y1.21 Z3.105 </infillPoint>)
(<infillPoint> X-5.732 Y2.374 Z3.105 </infillPoint>)
(<infillPoint> X-5.158 Y3.447 Z3.105 </infillPoint>)
(<infillPoint> X-4.387 Y4.387 Z3.105 </infillPoint>)
(<infillPoint> X-3.447 Y5.158 Z3.105 </infillPoint>)
(<infillPoint> X-2.374 Y5.732 Z3.105 </infillPoint>)
(<infillPoint> X-1.21 Y6.085 Z3.105 </infillPoint>)
(<infillPoint> X-0.0 Y6.204 Z3.105 </infillPoint>)
(<infillPoint> X1.21 Y6.085 Z3.105 </infillPoint>)
(<infillPoint> X2.374 Y5.732 Z3.105 </infillPoint>)
(<infillPoint> X3.447 Y5.158 Z3.105 </infillPoint>)
(<infillPoint> X4.387 Y4.387 Z3.105 </infillPoint>)
(<infillPoint> X5.158 Y3.447 Z3.105 </infillPoint>)
(<infillPoint> X5.732 Y2.374 Z3.105 </infillPoint>)
(<infillPoint> X6.085 Y1.21 Z3.105 </infillPoint>)
(<infillPoint> X6.204 Y0.0 Z3.105 </infillPoint>)
(<infillPoint> X6.085 Y-1.21 Z3.105 </infillPoint>)
(<infillPoint> X5.732 Y-2.374 Z3.105 </infillPoint>)
(<infillPoint> X5.158 Y-3.447 Z3.105 </infillPoint>)
(<infillPoint> X4.387 Y-4.387 Z3.105 </infillPoint>)
(<infillPoint> X3.447 Y-5.158 Z3.105 </infillPoint>)
(<infillPoint> X2.374 Y-5.732 Z3.105 </infillPoint>)
(<infillPoint> X1.21 Y-6.085 Z3.105 </infillPoint>)
(<infillPoint> X0.0 Y-6.204 Z3.105 </infillPoint>)
(<infillPoint> X-1.21 Y-6.085 Z3.105 </infillPoint>)
(<infillPoint> X-2.374 Y-5.732 Z3.105 </infillPoint>)
(<infillPoint> X-3.447 Y-5.158 Z3.105 </infillPoint>)
(<infillPoint> X-4.387 Y-4.387 Z3.105 </infillPoint>)
(<infillPoint> X-5.158 Y-3.447 Z3.105 </infillPoint>)
(</infillBoundary>)
;M108 R80.0
G1 X-1.25 Y-6.28 Z3.11 F4200.0
G1 X2.45 Y-5.91 Z3.11 F4200.0
G1 X5.32 Y-3.56 Z3.11 F4200.0
G1 X6.52 Y-0.0 Z3.11 F4200.0
G1 F1200.0
G1 E848.321
G1 F4200.0
M101
G1 X6.49 Y-0.0 Z3.11 F4800.0 E848.322
G1 X6.48 Y-0.4 Z3.11 F4800.0 E848.344
G1 X6.45 Y-0.4 Z3.11 F4800.0 E848.345
G1 X6.44 Y-0.8 Z3.11 F4800.0 E848.367
G1 X6.41 Y-0.8 Z3.11 F4800.0 E848.368
G1 X6.4 Y-1.2 Z3.11 F4800.0 E848.389
G1 X6.37 Y-1.2 Z3.11 F4800.0 E848.391
G1 X6.29 Y-1.6 Z3.11 F4800.0 E848.413
G1 X6.26 Y-1.6 Z3.11 F4800.0 E848.414
G1 X6.17 Y-2.0 Z3.11 F4800.0 E848.436
G1 X6.14 Y-2.0 Z3.11 F4800.0 E848.438
G1 X6.05 Y-2.4 Z3.11 F4800.0 E848.459
G1 X6.02 Y-2.4 Z3.11 F4800.0 E848.461
G1 X5.86 Y-2.8 Z3.11 F4800.0 E848.484
G1 X5.82 Y-2.8 Z3.11 F4800.0 E848.486
G1 X5.65 Y-3.2 Z3.11 F4800.0 E848.509
G1 X5.61 Y-3.2 Z3.11 F4800.0 E848.511
G1 X5.43 Y-3.6 Z3.11 F4800.0 E848.534
G1 X5.39 Y-3.6 Z3.11 F4800.0 E848.536
G1 X5.11 Y-4.0 Z3.11 F4800.0 E848.562
G1 X5.07 Y-4.0 Z3.11 F4800.0 E848.564
G1 X4.78 Y-4.4 Z3.11 F4800.0 E848.59
G1 X4.74 Y-4.4 Z3.11 F4800.0 E848.593
G1 X4.38 Y-4.8 Z3.11 F4800.0 E848.621
G1 X4.33 Y-4.8 Z3.11 F4800.0 E848.624
G1 X3.89 Y-5.2 Z3.11 F4800.0 E848.655
G1 X3.84 Y-5.2 Z3.11 F4800.0 E848.658
G1 X3.28 Y-5.6 Z3.11 F4800.0 E848.694
G1 X3.21 Y-5.6 Z3.11 F4800.0 E848.698
G1 X2.54 Y-6.0 Z3.11 F4800.0 E848.739
G1 X1.2 Y-6.4 Z3.11 F4800.0 E848.813
G1 X-1.2 Y-6.4 Z3.11 F4800.0 E848.94
G1 X-2.54 Y-6.0 Z3.11 F4800.0 E849.013
G1 X-3.21 Y-5.6 Z3.11 F4800.0 E849.055
G1 X-3.28 Y-5.6 Z3.11 F4800.0 E849.058
G1 X-3.84 Y-5.2 Z3.11 F4800.0 E849.095
G1 X-3.89 Y-5.2 Z3.11 F4800.0 E849.097
G1 X-4.33 Y-4.8 Z3.11 F4800.0 E849.129
G1 X-4.38 Y-4.8 Z3.11 F4800.0 E849.131
G1 X-4.74 Y-4.4 Z3.11 F4800.0 E849.16
G1 X-4.78 Y-4.4 Z3.11 F4800.0 E849.162
G1 X-5.07 Y-4.0 Z3.11 F4800.0 E849.188
G1 X-5.11 Y-4.0 Z3.11 F4800.0 E849.19
G1 X-5.39 Y-3.6 Z3.11 F4800.0 E849.216
G1 X-5.43 Y-3.6 Z3.11 F4800.0 E849.218
G1 X-5.61 Y-3.2 Z3.11 F4800.0 E849.241
G1 X-5.65 Y-3.2 Z3.11 F4800.0 E849.243
G1 X-5.82 Y-2.8 Z3.11 F4800.0 E849.266
G1 X-5.86 Y-2.8 Z3.11 F4800.0 E849.268
G1 X-6.02 Y-2.4 Z3.11 F4800.0 E849.291
G1 X-6.05 Y-2.4 Z3.11 F4800.0 E849.293
G1 X-6.14 Y-2.0 Z3.11 F4800.0 E849.314
G1 X-6.17 Y-2.0 Z3.11 F4800.0 E849.316
G1 X-6.26 Y-1.6 Z3.11 F4800.0 E849.338
G1 X-6.29 Y-1.6 Z3.11 F4800.0 E849.34
G1 X-6.37 Y-1.2 Z3.11 F4800.0 E849.361
G1 X-6.4 Y-1.2 Z3.11 F4800.0 E849.363
G1 X-6.41 Y-0.8 Z3.11 F4800.0 E849.384
G1 X-6.44 Y-0.8 Z3.11 F4800.0 E849.386
G1 X-6.45 Y-0.4 Z3.11 F4800.0 E849.407
G1 X-6.48 Y-0.4 Z3.11 F4800.0 E849.409
G1 X-6.49 Y0.0 Z3.11 F4800.0 E849.43
G1 X-6.52 Y0.0 Z3.11 F4800.0 E849.432
G1 X-6.48 Y0.4 Z3.11 F4800.0 E849.453
G1 X-6.45 Y0.4 Z3.11 F4800.0 E849.455
G1 X-6.44 Y0.8 Z3.11 F4800.0 E849.476
G1 X-6.41 Y0.8 Z3.11 F4800.0 E849.477
G1 X-6.4 Y1.2 Z3.11 F4800.0 E849.499
G1 X-6.37 Y1.2 Z3.11 F4800.0 E849.5
G1 X-6.29 Y1.6 Z3.11 F4800.0 E849.522
G1 X-6.26 Y1.6 Z3.11 F4800.0 E849.524
G1 X-6.17 Y2.0 Z3.11 F4800.0 E849.545
G1 X-6.14 Y2.0 Z3.11 F4800.0 E849.547
G1 X-6.05 Y2.4 Z3.11 F4800.0 E849.569
G1 X-6.02 Y2.4 Z3.11 F4800.0 E849.571
G1 X-5.86 Y2.8 Z3.11 F4800.0 E849.593
G1 X-5.82 Y2.8 Z3.11 F4800.0 E849.595
G1 X-5.65 Y3.2 Z3.11 F4800.0 E849.618
G1 X-5.61 Y3.2 Z3.11 F4800.0 E849.62
G1 X-5.43 Y3.6 Z3.11 F4800.0 E849.643
G1 X-5.39 Y3.6 Z3.11 F4800.0 E849.645
G1 X-5.11 Y4.0 Z3.11 F4800.0 E849.671
G1 X-5.07 Y4.0 Z3.11 F4800.0 E849.674
G1 X-4.78 Y4.4 Z3.11 F4800.0 E849.7
G1 X-4.74 Y4.4 Z3.11 F4800.0 E849.702
G1 X-4.38 Y4.8 Z3.11 F4800.0 E849.73
G1 X-4.33 Y4.8 Z3.11 F4800.0 E849.733
G1 X-3.89 Y5.2 Z3.11 F4800.0 E849.764
G1 X-3.84 Y5.2 Z3.11 F4800.0 E849.767
G1 X-3.28 Y5.6 Z3.11 F4800.0 E849.803
G1 X-3.21 Y5.6 Z3.11 F4800.0 E849.807
G1 X-2.54 Y6.0 Z3.11 F4800.0 E849.848
G1 X-1.2 Y6.4 Z3.11 F4800.0 E849.922
G1 X1.2 Y6.4 Z3.11 F4800.0 E850.049
G1 X2.54 Y6.0 Z3.11 F4800.0 E850.122
G1 X3.21 Y5.6 Z3.11 F4800.0 E850.164
G1 X3.28 Y5.6 Z3.11 F4800.0 E850.168
G1 X3.84 Y5.2 Z3.11 F4800.0 E850.204
G1 X3.89 Y5.2 Z3.11 F4800.0 E850.206
G1 X4.33 Y4.8 Z3.11 F4800.0 E850.238
G1 X4.38 Y4.8 Z3.11 F4800.0 E850.24
G1 X4.74 Y4.4 Z3.11 F4800.0 E850.269
G1 X4.78 Y4.4 Z3.11 F4800.0 E850.271
G1 X5.07 Y4.0 Z3.11 F4800.0 E850.297
G1 X5.11 Y4.0 Z3.11 F4800.0 E850.299
G1 X5.39 Y3.6 Z3.11 F4800.0 E850.325
G1 X5.43 Y3.6 Z3.11 F4800.0 E850.327
G1 X5.61 Y3.2 Z3.11 F4800.0 E850.35
G1 X5.65 Y3.2 Z3.11 F4800.0 E850.352
G1 X5.82 Y2.8 Z3.11 F4800.0 E850.375
G1 X5.86 Y2.8 Z3.11 F4800.0 E850.377
G1 X6.02 Y2.4 Z3.11 F4800.0 E850.4
G1 X6.05 Y2.4 Z3.11 F4800.0 E850.402
G1 X6.14 Y2.0 Z3.11 F4800.0 E850.424
G1 X6.17 Y2.0 Z3.11 F4800.0 E850.425
G1 X6.26 Y1.6 Z3.11 F4800.0 E850.447
G1 X6.29 Y1.6 Z3.11 F4800.0 E850.449
G1 X6.37 Y1.2 Z3.11 F4800.0 E850.47
G1 X6.4 Y1.2 Z3.11 F4800.0 E850.472
G1 X6.41 Y0.8 Z3.11 F4800.0 E850.493
G1 X6.44 Y0.8 Z3.11 F4800.0 E850.495
G1 X6.45 Y0.4 Z3.11 F4800.0 E850.516
G1 X6.48 Y0.4 Z3.11 F4800.0 E850.518
G1 F1200.0
G1 E849.518
G1 F4800.0
M103
(</infill>)
(</nestedRing>)
(</rotation>)
(</layer>)
(<layer> 3.375 )
(<rotation> (6.12323399574e-17+1j) )
(<nestedRing>)
(<boundaryPerimeter>)
(<boundaryPoint> X-3.889 Y-5.821 Z3.375 </boundaryPoint>)
(<boundaryPoint> X-2.679 Y-6.468 Z3.375 </boundaryPoint>)
(<boundaryPoint> X-1.366 Y-6.866 Z3.375 </boundaryPoint>)
(<boundaryPoint> X-0.0 Y-7.001 Z3.375 </boundaryPoint>)
(<boundaryPoint> X1.366 Y-6.866 Z3.375 </boundaryPoint>)
(<boundaryPoint> X2.679 Y-6.468 Z3.375 </boundaryPoint>)
(<boundaryPoint> X3.889 Y-5.821 Z3.375 </boundaryPoint>)
(<boundaryPoint> X4.95 Y-4.95 Z3.375 </boundaryPoint>)
(<boundaryPoint> X5.821 Y-3.889 Z3.375 </boundaryPoint>)
(<boundaryPoint> X6.468 Y-2.679 Z3.375 </boundaryPoint>)
(<boundaryPoint> X6.866 Y-1.366 Z3.375 </boundaryPoint>)
(<boundaryPoint> X7.001 Y-0.0 Z3.375 </boundaryPoint>)
(<boundaryPoint> X6.866 Y1.366 Z3.375 </boundaryPoint>)
(<boundaryPoint> X6.468 Y2.679 Z3.375 </boundaryPoint>)
(<boundaryPoint> X5.821 Y3.889 Z3.375 </boundaryPoint>)
(<boundaryPoint> X4.95 Y4.95 Z3.375 </boundaryPoint>)
(<boundaryPoint> X3.889 Y5.821 Z3.375 </boundaryPoint>)
(<boundaryPoint> X2.679 Y6.468 Z3.375 </boundaryPoint>)
(<boundaryPoint> X1.366 Y6.866 Z3.375 </boundaryPoint>)
(<boundaryPoint> X0.0 Y7.001 Z3.375 </boundaryPoint>)
(<boundaryPoint> X-1.366 Y6.866 Z3.375 </boundaryPoint>)
(<boundaryPoint> X-2.679 Y6.468 Z3.375 </boundaryPoint>)
(<boundaryPoint> X-3.889 Y5.821 Z3.375 </boundaryPoint>)
(<boundaryPoint> X-4.95 Y4.95 Z3.375 </boundaryPoint>)
(<boundaryPoint> X-5.821 Y3.889 Z3.375 </boundaryPoint>)
(<boundaryPoint> X-6.468 Y2.679 Z3.375 </boundaryPoint>)
(<boundaryPoint> X-6.866 Y1.366 Z3.375 </boundaryPoint>)
(<boundaryPoint> X-7.001 Y0.0 Z3.375 </boundaryPoint>)
(<boundaryPoint> X-6.866 Y-1.366 Z3.375 </boundaryPoint>)
(<boundaryPoint> X-6.468 Y-2.679 Z3.375 </boundaryPoint>)
(<boundaryPoint> X-5.821 Y-3.889 Z3.375 </boundaryPoint>)
(<boundaryPoint> X-4.95 Y-4.95 Z3.375 </boundaryPoint>)
(<edge> outer )
;M108 R40.0
G1 X5.32 Y-3.56 Z3.38 F4200.0
G1 X2.45 Y-5.91 Z3.38 F4200.0
G1 X-1.25 Y-6.28 Z3.38 F4200.0
G1 X-5.11 Y-4.44 Z3.38 F4200.0
G1 F1200.0
G1 E850.518
G1 F4200.0
M101
G1 X-4.81 Y-4.81 Z3.38 F2400.0 E850.543
G1 X-3.78 Y-5.65 Z3.38 F2400.0 E850.613
G1 X-2.6 Y-6.28 Z3.38 F2400.0 E850.684
G1 X-1.33 Y-6.67 Z3.38 F2400.0 E850.754
G1 X-0.0 Y-6.8 Z3.38 F2400.0 E850.824
G1 X1.33 Y-6.67 Z3.38 F2400.0 E850.895
G1 X2.6 Y-6.28 Z3.38 F2400.0 E850.965
G1 X3.78 Y-5.65 Z3.38 F2400.0 E851.036
G1 X4.81 Y-4.81 Z3.38 F2400.0 E851.106
G1 X5.65 Y-3.78 Z3.38 F2400.0 E851.177
G1 X6.28 Y-2.6 Z3.38 F2400.0 E851.247
G1 X6.67 Y-1.33 Z3.38 F2400.0 E851.317
G1 X6.8 Y-0.0 Z3.38 F2400.0 E851.388
G1 X6.67 Y1.33 Z3.38 F2400.0 E851.458
G1 X6.28 Y2.6 Z3.38 F2400.0 E851.529
G1 X5.65 Y3.78 Z3.38 F2400.0 E851.599
G1 X4.81 Y4.81 Z3.38 F2400.0 E851.669
G1 X3.78 Y5.65 Z3.38 F2400.0 E851.74
G1 X2.6 Y6.28 Z3.38 F2400.0 E851.81
G1 X1.33 Y6.67 Z3.38 F2400.0 E851.881
G1 X0.0 Y6.8 Z3.38 F2400.0 E851.951
G1 X-1.33 Y6.67 Z3.38 F2400.0 E852.022
G1 X-2.6 Y6.28 Z3.38 F2400.0 E852.092
G1 X-3.78 Y5.65 Z3.38 F2400.0 E852.162
G1 X-4.81 Y4.81 Z3.38 F2400.0 E852.233
G1 X-5.65 Y3.78 Z3.38 F2400.0 E852.303
G1 X-6.28 Y2.6 Z3.38 F2400.0 E852.374
G1 X-6.67 Y1.33 Z3.38 F2400.0 E852.444
G1 X-6.8 Y0.0 Z3.38 F2400.0 E852.514
G1 X-6.67 Y-1.33 Z3.38 F2400.0 E852.585
G1 X-6.28 Y-2.6 Z3.38 F2400.0 E852.655
G1 X-5.65 Y-3.78 Z3.38 F2400.0 E852.726
G1 X-5.11 Y-4.44 Z3.38 F2400.0 E852.771
G1 F1200.0
G1 E852.658
G1 F2400.0
M103
(</edge>)
(</boundaryPerimeter>)
(<nestedRing>)
(<boundaryPerimeter>)
(<boundaryPoint> X-5.546 Y-2.297 Z3.375 </boundaryPoint>)
(<boundaryPoint> X-5.888 Y-1.171 Z3.375 </boundaryPoint>)
(<boundaryPoint> X-6.003 Y0.0 Z3.375 </boundaryPoint>)
(<boundaryPoint> X-5.888 Y1.171 Z3.375 </boundaryPoint>)
(<boundaryPoint> X-5.546 Y2.297 Z3.375 </boundaryPoint>)
(<boundaryPoint> X-4.991 Y3.335 Z3.375 </boundaryPoint>)
(<boundaryPoint> X-4.245 Y4.245 Z3.375 </boundaryPoint>)
(<boundaryPoint> X-3.335 Y4.991 Z3.375 </boundaryPoint>)
(<boundaryPoint> X-2.297 Y5.546 Z3.375 </boundaryPoint>)
(<boundaryPoint> X-1.171 Y5.888 Z3.375 </boundaryPoint>)
(<boundaryPoint> X0.0 Y6.003 Z3.375 </boundaryPoint>)
(<boundaryPoint> X1.171 Y5.888 Z3.375 </boundaryPoint>)
(<boundaryPoint> X2.297 Y5.546 Z3.375 </boundaryPoint>)
(<boundaryPoint> X3.335 Y4.991 Z3.375 </boundaryPoint>)
(<boundaryPoint> X4.245 Y4.245 Z3.375 </boundaryPoint>)
(<boundaryPoint> X4.991 Y3.335 Z3.375 </boundaryPoint>)
(<boundaryPoint> X5.546 Y2.297 Z3.375 </boundaryPoint>)
(<boundaryPoint> X5.888 Y1.171 Z3.375 </boundaryPoint>)
(<boundaryPoint> X6.003 Y-0.0 Z3.375 </boundaryPoint>)
(<boundaryPoint> X5.888 Y-1.171 Z3.375 </boundaryPoint>)
(<boundaryPoint> X5.546 Y-2.297 Z3.375 </boundaryPoint>)
(<boundaryPoint> X4.991 Y-3.335 Z3.375 </boundaryPoint>)
(<boundaryPoint> X4.245 Y-4.245 Z3.375 </boundaryPoint>)
(<boundaryPoint> X3.335 Y-4.991 Z3.375 </boundaryPoint>)
(<boundaryPoint> X2.297 Y-5.546 Z3.375 </boundaryPoint>)
(<boundaryPoint> X1.171 Y-5.888 Z3.375 </boundaryPoint>)
(<boundaryPoint> X-0.0 Y-6.003 Z3.375 </boundaryPoint>)
(<boundaryPoint> X-1.171 Y-5.888 Z3.375 </boundaryPoint>)
(<boundaryPoint> X-2.297 Y-5.546 Z3.375 </boundaryPoint>)
(<boundaryPoint> X-3.335 Y-4.991 Z3.375 </boundaryPoint>)
(<boundaryPoint> X-4.245 Y-4.245 Z3.375 </boundaryPoint>)
(<boundaryPoint> X-4.991 Y-3.335 Z3.375 </boundaryPoint>)
(<edge> inner )
G1 X-4.02 Y-4.69 Z3.38 F4200.0
G1 F1200.0
G1 E852.771
G1 F4200.0
M101
G1 X-4.39 Y-4.39 Z3.38 F2400.0 E852.796
G1 X-5.16 Y-3.45 Z3.38 F2400.0 E852.86
G1 X-5.73 Y-2.37 Z3.38 F2400.0 E852.925
G1 X-6.09 Y-1.21 Z3.38 F2400.0 E852.989
G1 X-6.2 Y0.0 Z3.38 F2400.0 E853.053
G1 X-6.09 Y1.21 Z3.38 F2400.0 E853.117
G1 X-5.73 Y2.37 Z3.38 F2400.0 E853.182
G1 X-5.16 Y3.45 Z3.38 F2400.0 E853.246
G1 X-4.39 Y4.39 Z3.38 F2400.0 E853.31
G1 X-3.45 Y5.16 Z3.38 F2400.0 E853.374
G1 X-2.37 Y5.73 Z3.38 F2400.0 E853.439
G1 X-1.21 Y6.09 Z3.38 F2400.0 E853.503
G1 X0.0 Y6.2 Z3.38 F2400.0 E853.567
G1 X1.21 Y6.09 Z3.38 F2400.0 E853.631
G1 X2.37 Y5.73 Z3.38 F2400.0 E853.695
G1 X3.45 Y5.16 Z3.38 F2400.0 E853.76
G1 X4.39 Y4.39 Z3.38 F2400.0 E853.824
G1 X5.16 Y3.45 Z3.38 F2400.0 E853.888
G1 X5.73 Y2.37 Z3.38 F2400.0 E853.952
G1 X6.09 Y1.21 Z3.38 F2400.0 E854.017
G1 X6.2 Y-0.0 Z3.38 F2400.0 E854.081
G1 X6.09 Y-1.21 Z3.38 F2400.0 E854.145
G1 X5.73 Y-2.37 Z3.38 F2400.0 E854.209
G1 X5.16 Y-3.45 Z3.38 F2400.0 E854.274
G1 X4.39 Y-4.39 Z3.38 F2400.0 E854.338
G1 X3.45 Y-5.16 Z3.38 F2400.0 E854.402
G1 X2.37 Y-5.73 Z3.38 F2400.0 E854.466
G1 X1.21 Y-6.09 Z3.38 F2400.0 E854.531
G1 X-0.0 Y-6.2 Z3.38 F2400.0 E854.595
G1 X-1.21 Y-6.09 Z3.38 F2400.0 E854.659
G1 X-2.37 Y-5.73 Z3.38 F2400.0 E854.723
G1 X-3.45 Y-5.16 Z3.38 F2400.0 E854.788
G1 X-4.02 Y-4.69 Z3.38 F2400.0 E854.827
G1 F1200.0
G1 E853.827
G1 F2400.0
M103
(</edge>)
(</boundaryPerimeter>)
(</nestedRing>)
(<infill>)
(<infillBoundary>)
(<infillPoint> X-3.777 Y-5.654 Z3.375 </infillPoint>)
(<infillPoint> X-2.602 Y-6.282 Z3.375 </infillPoint>)
(<infillPoint> X-1.327 Y-6.669 Z3.375 </infillPoint>)
(<infillPoint> X0.0 Y-6.8 Z3.375 </infillPoint>)
(<infillPoint> X1.327 Y-6.669 Z3.375 </infillPoint>)
(<infillPoint> X2.602 Y-6.282 Z3.375 </infillPoint>)
(<infillPoint> X3.777 Y-5.654 Z3.375 </infillPoint>)
(<infillPoint> X4.808 Y-4.808 Z3.375 </infillPoint>)
(<infillPoint> X5.654 Y-3.777 Z3.375 </infillPoint>)
(<infillPoint> X6.282 Y-2.602 Z3.375 </infillPoint>)
(<infillPoint> X6.669 Y-1.327 Z3.375 </infillPoint>)
(<infillPoint> X6.8 Y0.0 Z3.375 </infillPoint>)
(<infillPoint> X6.669 Y1.327 Z3.375 </infillPoint>)
(<infillPoint> X6.282 Y2.602 Z3.375 </infillPoint>)
(<infillPoint> X5.654 Y3.777 Z3.375 </infillPoint>)
(<infillPoint> X4.808 Y4.808 Z3.375 </infillPoint>)
(<infillPoint> X3.777 Y5.654 Z3.375 </infillPoint>)
(<infillPoint> X2.602 Y6.282 Z3.375 </infillPoint>)
(<infillPoint> X1.327 Y6.669 Z3.375 </infillPoint>)
(<infillPoint> X0.0 Y6.8 Z3.375 </infillPoint>)
(<infillPoint> X-1.327 Y6.669 Z3.375 </infillPoint>)
(<infillPoint> X-2.602 Y6.282 Z3.375 </infillPoint>)
(<infillPoint> X-3.777 Y5.654 Z3.375 </infillPoint>)
(<infillPoint> X-4.808 Y4.808 Z3.375 </infillPoint>)
(<infillPoint> X-5.654 Y3.777 Z3.375 </infillPoint>)
(<infillPoint> X-6.282 Y2.602 Z3.375 </infillPoint>)
(<infillPoint> X-6.669 Y1.327 Z3.375 </infillPoint>)
(<infillPoint> X-6.8 Y0.0 Z3.375 </infillPoint>)
(<infillPoint> X-6.669 Y-1.327 Z3.375 </infillPoint>)
(<infillPoint> X-6.282 Y-2.602 Z3.375 </infillPoint>)
(<infillPoint> X-5.654 Y-3.777 Z3.375 </infillPoint>)
(<infillPoint> X-4.808 Y-4.808 Z3.375 </infillPoint>)
(</infillBoundary>)
(<infillBoundary>)
(<infillPoint> X-5.732 Y-2.374 Z3.375 </infillPoint>)
(<infillPoint> X-6.085 Y-1.21 Z3.375 </infillPoint>)
(<infillPoint> X-6.204 Y-0.0 Z3.375 </infillPoint>)
(<infillPoint> X-6.085 Y1.21 Z3.375 </infillPoint>)
(<infillPoint> X-5.732 Y2.374 Z3.375 </infillPoint>)
(<infillPoint> X-5.158 Y3.447 Z3.375 </infillPoint>)
(<infillPoint> X-4.387 Y4.387 Z3.375 </infillPoint>)
(<infillPoint> X-3.447 Y5.158 Z3.375 </infillPoint>)
(<infillPoint> X-2.374 Y5.732 Z3.375 </infillPoint>)
(<infillPoint> X-1.21 Y6.085 Z3.375 </infillPoint>)
(<infillPoint> X-0.0 Y6.204 Z3.375 </infillPoint>)
(<infillPoint> X1.21 Y6.085 Z3.375 </infillPoint>)
(<infillPoint> X2.374 Y5.732 Z3.375 </infillPoint>)
(<infillPoint> X3.447 Y5.158 Z3.375 </infillPoint>)
(<infillPoint> X4.387 Y4.387 Z3.375 </infillPoint>)
(<infillPoint> X5.158 Y3.447 Z3.375 </infillPoint>)
(<infillPoint> X5.732 Y2.374 Z3.375 </infillPoint>)
(<infillPoint> X6.085 Y1.21 Z3.375 </infillPoint>)
(<infillPoint> X6.204 Y0.0 Z3.375 </infillPoint>)
(<infillPoint> X6.085 Y-1.21 Z3.375 </infillPoint>)
(<infillPoint> X5.732 Y-2.374 Z3.375 </infillPoint>)
(<infillPoint> X5.158 Y-3.447 Z3.375 </infillPoint>)
(<infillPoint> X4.387 Y-4.387 Z3.375 </infillPoint>)
(<infillPoint> X3.447 Y-5.158 Z3.375 </infillPoint>)
(<infillPoint> X2.374 Y-5.732 Z3.375 </infillPoint>)
(<infillPoint> X1.21 Y-6.085 Z3.375 </infillPoint>)
(<infillPoint> X0.0 Y-6.204 Z3.375 </infillPoint>)
(<infillPoint> X-1.21 Y-6.085 Z3.375 </infillPoint>)
(<infillPoint> X-2.374 Y-5.732 Z3.375 </infillPoint>)
(<infillPoint> X-3.447 Y-5.158 Z3.375 </infillPoint>)
(<infillPoint> X-4.387 Y-4.387 Z3.375 </infillPoint>)
(<infillPoint> X-5.158 Y-3.447 Z3.375 </infillPoint>)
(</infillBoundary>)
;M108 R80.0
G1 X-3.41 Y-5.4 Z3.38 F4200.0
G1 X-0.0 Y-6.52 Z3.38 F4200.0
G1 F1200.0
G1 E854.827
G1 F4200.0
M101
G1 X-0.0 Y-6.49 Z3.38 F4800.0 E854.829
G1 X-0.4 Y-6.48 Z3.38 F4800.0 E854.85
G1 X-0.4 Y-6.45 Z3.38 F4800.0 E854.852
G1 X-0.8 Y-6.44 Z3.38 F4800.0 E854.873
G1 X-0.8 Y-6.41 Z3.38 F4800.0 E854.875
G1 X-1.2 Y-6.4 Z3.38 F4800.0 E854.896
G1 X-1.2 Y-6.37 Z3.38 F4800.0 E854.897
G1 X-1.6 Y-6.29 Z3.38 F4800.0 E854.919
G1 X-1.6 Y-6.26 Z3.38 F4800.0 E854.921
G1 X-2.0 Y-6.17 Z3.38 F4800.0 E854.942
G1 X-2.0 Y-6.14 Z3.38 F4800.0 E854.944
G1 X-2.4 Y-6.05 Z3.38 F4800.0 E854.966
G1 X-2.4 Y-6.02 Z3.38 F4800.0 E854.968
G1 X-2.8 Y-5.86 Z3.38 F4800.0 E854.99
G1 X-2.8 Y-5.82 Z3.38 F4800.0 E854.992
G1 X-3.2 Y-5.65 Z3.38 F4800.0 E855.015
G1 X-3.2 Y-5.61 Z3.38 F4800.0 E855.017
G1 X-3.6 Y-5.43 Z3.38 F4800.0 E855.04
G1 X-3.6 Y-5.39 Z3.38 F4800.0 E855.042
G1 X-4.0 Y-5.11 Z3.38 F4800.0 E855.068
G1 X-4.0 Y-5.07 Z3.38 F4800.0 E855.071
G1 X-4.4 Y-4.78 Z3.38 F4800.0 E855.097
G1 X-4.4 Y-4.74 Z3.38 F4800.0 E855.099
G1 X-4.8 Y-4.38 Z3.38 F4800.0 E855.127
G1 X-4.8 Y-4.33 Z3.38 F4800.0 E855.13
G1 X-5.2 Y-3.89 Z3.38 F4800.0 E855.161
G1 X-5.2 Y-3.84 Z3.38 F4800.0 E855.164
G1 X-5.6 Y-3.28 Z3.38 F4800.0 E855.2
G1 X-5.6 Y-3.21 Z3.38 F4800.0 E855.204
G1 X-6.0 Y-2.54 Z3.38 F4800.0 E855.245
G1 X-6.4 Y-1.2 Z3.38 F4800.0 E855.319
G1 X-6.4 Y1.2 Z3.38 F4800.0 E855.446
G1 X-6.0 Y2.54 Z3.38 F4800.0 E855.519
G1 X-5.6 Y3.21 Z3.38 F4800.0 E855.561
G1 X-5.6 Y3.28 Z3.38 F4800.0 E855.565
G1 X-5.2 Y3.84 Z3.38 F4800.0 E855.601
G1 X-5.2 Y3.89 Z3.38 F4800.0 E855.604
G1 X-4.8 Y4.33 Z3.38 F4800.0 E855.635
G1 X-4.8 Y4.38 Z3.38 F4800.0 E855.638
G1 X-4.4 Y4.74 Z3.38 F4800.0 E855.666
G1 X-4.4 Y4.78 Z3.38 F4800.0 E855.668
G1 X-4.0 Y5.07 Z3.38 F4800.0 E855.694
G1 X-4.0 Y5.11 Z3.38 F4800.0 E855.696
G1 X-3.6 Y5.39 Z3.38 F4800.0 E855.722
G1 X-3.6 Y5.43 Z3.38 F4800.0 E855.724
G1 X-3.2 Y5.61 Z3.38 F4800.0 E855.747
G1 X-3.2 Y5.65 Z3.38 F4800.0 E855.749
G1 X-2.8 Y5.82 Z3.38 F4800.0 E855.773
G1 X-2.8 Y5.86 Z3.38 F4800.0 E855.775
G1 X-2.4 Y6.02 Z3.38 F4800.0 E855.797
G1 X-2.4 Y6.05 Z3.38 F4800.0 E855.799
G1 X-2.0 Y6.14 Z3.38 F4800.0 E855.821
G1 X-2.0 Y6.17 Z3.38 F4800.0 E855.822
G1 X-1.6 Y6.26 Z3.38 F4800.0 E855.844
G1 X-1.6 Y6.29 Z3.38 F4800.0 E855.846
G1 X-1.2 Y6.37 Z3.38 F4800.0 E855.867
G1 X-1.2 Y6.4 Z3.38 F4800.0 E855.869
G1 X-0.8 Y6.41 Z3.38 F4800.0 E855.89
G1 X-0.8 Y6.44 Z3.38 F4800.0 E855.892
G1 X-0.4 Y6.45 Z3.38 F4800.0 E855.913
G1 X-0.4 Y6.48 Z3.38 F4800.0 E855.915
G1 X0.0 Y6.49 Z3.38 F4800.0 E855.936
G1 X0.0 Y6.52 Z3.38 F4800.0 E855.938
G1 X0.4 Y6.48 Z3.38 F4800.0 E855.959
G1 X0.4 Y6.45 Z3.38 F4800.0 E855.961
G1 X0.8 Y6.44 Z3.38 F4800.0 E855.982
G1 X0.8 Y6.41 Z3.38 F4800.0 E855.984
G1 X1.2 Y6.4 Z3.38 F4800.0 E856.005
G1 X1.2 Y6.37 Z3.38 F4800.0 E856.007
G1 X1.6 Y6.29 Z3.38 F4800.0 E856.028
G1 X1.6 Y6.26 Z3.38 F4800.0 E856.03
G1 X2.0 Y6.17 Z3.38 F4800.0 E856.052
G1 X2.0 Y6.14 Z3.38 F4800.0 E856.053
G1 X2.4 Y6.05 Z3.38 F4800.0 E856.075
G1 X2.4 Y6.02 Z3.38 F4800.0 E856.077
G1 X2.8 Y5.86 Z3.38 F4800.0 E856.1
G1 X2.8 Y5.82 Z3.38 F4800.0 E856.102
G1 X3.2 Y5.65 Z3.38 F4800.0 E856.125
G1 X3.2 Y5.61 Z3.38 F4800.0 E856.127
G1 X3.6 Y5.43 Z3.38 F4800.0 E856.15
G1 X3.6 Y5.39 Z3.38 F4800.0 E856.152
G1 X4.0 Y5.11 Z3.38 F4800.0 E856.178
G1 X4.0 Y5.07 Z3.38 F4800.0 E856.18
G1 X4.4 Y4.78 Z3.38 F4800.0 E856.206
G1 X4.4 Y4.74 Z3.38 F4800.0 E856.208
G1 X4.8 Y4.38 Z3.38 F4800.0 E856.237
G1 X4.8 Y4.33 Z3.38 F4800.0 E856.239
G1 X5.2 Y3.89 Z3.38 F4800.0 E856.27
G1 X5.2 Y3.84 Z3.38 F4800.0 E856.273
G1 X5.6 Y3.28 Z3.38 F4800.0 E856.309
G1 X5.6 Y3.21 Z3.38 F4800.0 E856.313
G1 X6.0 Y2.54 Z3.38 F4800.0 E856.355
G1 X6.4 Y1.2 Z3.38 F4800.0 E856.428
G1 X6.4 Y-1.2 Z3.38 F4800.0 E856.555
G1 X6.0 Y-2.54 Z3.38 F4800.0 E856.629
G1 X5.6 Y-3.21 Z3.38 F4800.0 E856.67
G1 X5.6 Y-3.28 Z3.38 F4800.0 E856.674
G1 X5.2 Y-3.84 Z3.38 F4800.0 E856.71
G1 X5.2 Y-3.89 Z3.38 F4800.0 E856.713
G1 X4.8 Y-4.33 Z3.38 F4800.0 E856.744
G1 X4.8 Y-4.38 Z3.38 F4800.0 E856.747
G1 X4.4 Y-4.74 Z3.38 F4800.0 E856.775
G1 X4.4 Y-4.78 Z3.38 F4800.0 E856.777
G1 X4.0 Y-5.07 Z3.38 F4800.0 E856.803
G1 X4.0 Y-5.11 Z3.38 F4800.0 E856.806
G1 X3.6 Y-5.39 Z3.38 F4800.0 E856.832
G1 X3.6 Y-5.43 Z3.38 F4800.0 E856.834
G1 X3.2 Y-5.61 Z3.38 F4800.0 E856.857
G1 X3.2 Y-5.65 Z3.38 F4800.0 E856.859
G1 X2.8 Y-5.82 Z3.38 F4800.0 E856.882
G1 X2.8 Y-5.86 Z3.38 F4800.0 E856.884
G1 X2.4 Y-6.02 Z3.38 F4800.0 E856.906
G1 X2.4 Y-6.05 Z3.38 F4800.0 E856.908
G1 X2.0 Y-6.14 Z3.38 F4800.0 E856.93
G1 X2.0 Y-6.17 Z3.38 F4800.0 E856.932
G1 X1.6 Y-6.26 Z3.38 F4800.0 E856.953
G1 X1.6 Y-6.29 Z3.38 F4800.0 E856.955
G1 X1.2 Y-6.37 Z3.38 F4800.0 E856.977
G1 X1.2 Y-6.4 Z3.38 F4800.0 E856.978
G1 X0.8 Y-6.41 Z3.38 F4800.0 E857.0
G1 X0.8 Y-6.44 Z3.38 F4800.0 E857.001
G1 X0.4 Y-6.45 Z3.38 F4800.0 E857.022
G1 X0.4 Y-6.48 Z3.38 F4800.0 E857.024
G1 F1200.0
G1 E856.024
G1 F4800.0
M103
(</infill>)
(</nestedRing>)
(</rotation>)
(</layer>)
(<layer> 3.645 )
(<rotation> (-1+1.22464679915e-16j) )
(<nestedRing>)
(<boundaryPerimeter>)
(<boundaryPoint> X-3.889 Y-5.821 Z3.645 </boundaryPoint>)
(<boundaryPoint> X-2.679 Y-6.468 Z3.645 </boundaryPoint>)
(<boundaryPoint> X-1.366 Y-6.866 Z3.645 </boundaryPoint>)
(<boundaryPoint> X-0.0 Y-7.001 Z3.645 </boundaryPoint>)
(<boundaryPoint> X1.366 Y-6.866 Z3.645 </boundaryPoint>)
(<boundaryPoint> X2.679 Y-6.468 Z3.645 </boundaryPoint>)
(<boundaryPoint> X3.889 Y-5.821 Z3.645 </boundaryPoint>)
(<boundaryPoint> X4.95 Y-4.95 Z3.645 </boundaryPoint>)
(<boundaryPoint> X5.821 Y-3.889 Z3.645 </boundaryPoint>)
(<boundaryPoint> X6.468 Y-2.679 Z3.645 </boundaryPoint>)
(<boundaryPoint> X6.866 Y-1.366 Z3.645 </boundaryPoint>)
(<boundaryPoint> X7.001 Y-0.0 Z3.645 </boundaryPoint>)
(<boundaryPoint> X6.866 Y1.366 Z3.645 </boundaryPoint>)
(<boundaryPoint> X6.468 Y2.679 Z3.645 </boundaryPoint>)
(<boundaryPoint> X5.821 Y3.889 Z3.645 </boundaryPoint>)
(<boundaryPoint> X4.95 Y4.95 Z3.645 </boundaryPoint>)
(<boundaryPoint> X3.889 Y5.821 Z3.645 </boundaryPoint>)
(<boundaryPoint> X2.679 Y6.468 Z3.645 </boundaryPoint>)
(<boundaryPoint> X1.366 Y6.866 Z3.645 </boundaryPoint>)
(<boundaryPoint> X0.0 Y7.001 Z3.645 </boundaryPoint>)
(<boundaryPoint> X-1.366 Y6.866 Z3.645 </boundaryPoint>)
(<boundaryPoint> X-2.679 Y6.468 Z3.645 </boundaryPoint>)
(<boundaryPoint> X-3.889 Y5.821 Z3.645 </boundaryPoint>)
(<boundaryPoint> X-4.95 Y4.95 Z3.645 </boundaryPoint>)
(<boundaryPoint> X-5.821 Y3.889 Z3.645 </boundaryPoint>)
(<boundaryPoint> X-6.468 Y2.679 Z3.645 </boundaryPoint>)
(<boundaryPoint> X-6.866 Y1.366 Z3.645 </boundaryPoint>)
(<boundaryPoint> X-7.001 Y0.0 Z3.645 </boundaryPoint>)
(<boundaryPoint> X-6.866 Y-1.366 Z3.645 </boundaryPoint>)
(<boundaryPoint> X-6.468 Y-2.679 Z3.645 </boundaryPoint>)
(<boundaryPoint> X-5.821 Y-3.889 Z3.645 </boundaryPoint>)
(<boundaryPoint> X-4.95 Y-4.95 Z3.645 </boundaryPoint>)
(<edge> outer )
;M108 R40.0
G1 X-4.79 Y-4.82 Z3.65 F4200.0
G1 F1200.0
G1 E857.024
G1 F4200.0
M101
G1 X-3.78 Y-5.65 Z3.65 F2400.0 E857.093
G1 X-2.6 Y-6.28 Z3.65 F2400.0 E857.164
G1 X-1.33 Y-6.67 Z3.65 F2400.0 E857.234
G1 X-0.0 Y-6.8 Z3.65 F2400.0 E857.305
G1 X1.33 Y-6.67 Z3.65 F2400.0 E857.375
G1 X2.6 Y-6.28 Z3.65 F2400.0 E857.445
G1 X3.78 Y-5.65 Z3.65 F2400.0 E857.516
G1 X4.81 Y-4.81 Z3.65 F2400.0 E857.586
G1 X5.65 Y-3.78 Z3.65 F2400.0 E857.657
G1 X6.28 Y-2.6 Z3.65 F2400.0 E857.727
G1 X6.67 Y-1.33 Z3.65 F2400.0 E857.797
G1 X6.8 Y-0.0 Z3.65 F2400.0 E857.868
G1 X6.67 Y1.33 Z3.65 F2400.0 E857.938
G1 X6.28 Y2.6 Z3.65 F2400.0 E858.009
G1 X5.65 Y3.78 Z3.65 F2400.0 E858.079
G1 X4.81 Y4.81 Z3.65 F2400.0 E858.15
G1 X3.78 Y5.65 Z3.65 F2400.0 E858.22
G1 X2.6 Y6.28 Z3.65 F2400.0 E858.29
G1 X1.33 Y6.67 Z3.65 F2400.0 E858.361
G1 X0.0 Y6.8 Z3.65 F2400.0 E858.431
G1 X-1.33 Y6.67 Z3.65 F2400.0 E858.502
G1 X-2.6 Y6.28 Z3.65 F2400.0 E858.572
G1 X-3.78 Y5.65 Z3.65 F2400.0 E858.642
G1 X-4.81 Y4.81 Z3.65 F2400.0 E858.713
G1 X-5.65 Y3.78 Z3.65 F2400.0 E858.783
G1 X-6.28 Y2.6 Z3.65 F2400.0 E858.854
G1 X-6.67 Y1.33 Z3.65 F2400.0 E858.924
G1 X-6.8 Y0.0 Z3.65 F2400.0 E858.995
G1 X-6.67 Y-1.33 Z3.65 F2400.0 E859.065
G1 X-6.28 Y-2.6 Z3.65 F2400.0 E859.135
G1 X-5.65 Y-3.78 Z3.65 F2400.0 E859.206
G1 X-4.81 Y-4.81 Z3.65 F2400.0 E859.276
G1 X-4.79 Y-4.82 Z3.65 F2400.0 E859.277
G1 F1200.0
G1 E859.277
G1 F2400.0
M103
(</edge>)
(</boundaryPerimeter>)
(<nestedRing>)
(<boundaryPerimeter>)
(<boundaryPoint> X-5.546 Y-2.297 Z3.645 </boundaryPoint>)
(<boundaryPoint> X-5.888 Y-1.171 Z3.645 </boundaryPoint>)
(<boundaryPoint> X-6.003 Y0.0 Z3.645 </boundaryPoint>)
(<boundaryPoint> X-5.888 Y1.171 Z3.645 </boundaryPoint>)
(<boundaryPoint> X-5.546 Y2.297 Z3.645 </boundaryPoint>)
(<boundaryPoint> X-4.991 Y3.335 Z3.645 </boundaryPoint>)
(<boundaryPoint> X-4.245 Y4.245 Z3.645 </boundaryPoint>)
(<boundaryPoint> X-3.335 Y4.991 Z3.645 </boundaryPoint>)
(<boundaryPoint> X-2.297 Y5.546 Z3.645 </boundaryPoint>)
(<boundaryPoint> X-1.171 Y5.888 Z3.645 </boundaryPoint>)
(<boundaryPoint> X0.0 Y6.003 Z3.645 </boundaryPoint>)
(<boundaryPoint> X1.171 Y5.888 Z3.645 </boundaryPoint>)
(<boundaryPoint> X2.297 Y5.546 Z3.645 </boundaryPoint>)
(<boundaryPoint> X3.335 Y4.991 Z3.645 </boundaryPoint>)
(<boundaryPoint> X4.245 Y4.245 Z3.645 </boundaryPoint>)
(<boundaryPoint> X4.991 Y3.335 Z3.645 </boundaryPoint>)
(<boundaryPoint> X5.546 Y2.297 Z3.645 </boundaryPoint>)
(<boundaryPoint> X5.888 Y1.171 Z3.645 </boundaryPoint>)
(<boundaryPoint> X6.003 Y-0.0 Z3.645 </boundaryPoint>)
(<boundaryPoint> X5.888 Y-1.171 Z3.645 </boundaryPoint>)
(<boundaryPoint> X5.546 Y-2.297 Z3.645 </boundaryPoint>)
(<boundaryPoint> X4.991 Y-3.335 Z3.645 </boundaryPoint>)
(<boundaryPoint> X4.245 Y-4.245 Z3.645 </boundaryPoint>)
(<boundaryPoint> X3.335 Y-4.991 Z3.645 </boundaryPoint>)
(<boundaryPoint> X2.297 Y-5.546 Z3.645 </boundaryPoint>)
(<boundaryPoint> X1.171 Y-5.888 Z3.645 </boundaryPoint>)
(<boundaryPoint> X-0.0 Y-6.003 Z3.645 </boundaryPoint>)
(<boundaryPoint> X-1.171 Y-5.888 Z3.645 </boundaryPoint>)
(<boundaryPoint> X-2.297 Y-5.546 Z3.645 </boundaryPoint>)
(<boundaryPoint> X-3.335 Y-4.991 Z3.645 </boundaryPoint>)
(<boundaryPoint> X-4.245 Y-4.245 Z3.645 </boundaryPoint>)
(<boundaryPoint> X-4.991 Y-3.335 Z3.645 </boundaryPoint>)
(<edge> inner )
G1 X-4.4 Y-4.37 Z3.65 F4200.0
G1 F1200.0
G1 E859.277
G1 F4200.0
M101
G1 X-5.16 Y-3.45 Z3.65 F2400.0 E859.34
G1 X-5.73 Y-2.37 Z3.65 F2400.0 E859.405
G1 X-6.09 Y-1.21 Z3.65 F2400.0 E859.469
G1 X-6.2 Y0.0 Z3.65 F2400.0 E859.533
G1 X-6.09 Y1.21 Z3.65 F2400.0 E859.597
G1 X-5.73 Y2.37 Z3.65 F2400.0 E859.662
G1 X-5.16 Y3.45 Z3.65 F2400.0 E859.726
G1 X-4.39 Y4.39 Z3.65 F2400.0 E859.79
G1 X-3.45 Y5.16 Z3.65 F2400.0 E859.854
G1 X-2.37 Y5.73 Z3.65 F2400.0 E859.919
G1 X-1.21 Y6.09 Z3.65 F2400.0 E859.983
G1 X0.0 Y6.2 Z3.65 F2400.0 E860.047
G1 X1.21 Y6.09 Z3.65 F2400.0 E860.111
G1 X2.37 Y5.73 Z3.65 F2400.0 E860.176
G1 X3.45 Y5.16 Z3.65 F2400.0 E860.24
G1 X4.39 Y4.39 Z3.65 F2400.0 E860.304
G1 X5.16 Y3.45 Z3.65 F2400.0 E860.368
G1 X5.73 Y2.37 Z3.65 F2400.0 E860.433
G1 X6.09 Y1.21 Z3.65 F2400.0 E860.497
G1 X6.2 Y-0.0 Z3.65 F2400.0 E860.561
G1 X6.09 Y-1.21 Z3.65 F2400.0 E860.625
G1 X5.73 Y-2.37 Z3.65 F2400.0 E860.69
G1 X5.16 Y-3.45 Z3.65 F2400.0 E860.754
G1 X4.39 Y-4.39 Z3.65 F2400.0 E860.818
G1 X3.45 Y-5.16 Z3.65 F2400.0 E860.882
G1 X2.37 Y-5.73 Z3.65 F2400.0 E860.947
G1 X1.21 Y-6.09 Z3.65 F2400.0 E861.011
G1 X-0.0 Y-6.2 Z3.65 F2400.0 E861.075
G1 X-1.21 Y-6.09 Z3.65 F2400.0 E861.139
G1 X-2.37 Y-5.73 Z3.65 F2400.0 E861.204
G1 X-3.45 Y-5.16 Z3.65 F2400.0 E861.268
G1 X-4.39 Y-4.39 Z3.65 F2400.0 E861.332
G1 X-4.4 Y-4.37 Z3.65 F2400.0 E861.333
G1 F1200.0
G1 E860.333
G1 F2400.0
M103
(</edge>)
(</boundaryPerimeter>)
(</nestedRing>)
(<infill>)
(<infillBoundary>)
(<infillPoint> X-3.777 Y-5.654 Z3.645 </infillPoint>)
(<infillPoint> X-2.602 Y-6.282 Z3.645 </infillPoint>)
(<infillPoint> X-1.327 Y-6.669 Z3.645 </infillPoint>)
(<infillPoint> X0.0 Y-6.8 Z3.645 </infillPoint>)
(<infillPoint> X1.327 Y-6.669 Z3.645 </infillPoint>)
(<infillPoint> X2.602 Y-6.282 Z3.645 </infillPoint>)
(<infillPoint> X3.777 Y-5.654 Z3.645 </infillPoint>)
(<infillPoint> X4.808 Y-4.808 Z3.645 </infillPoint>)
(<infillPoint> X5.654 Y-3.777 Z3.645 </infillPoint>)
(<infillPoint> X6.282 Y-2.602 Z3.645 </infillPoint>)
(<infillPoint> X6.669 Y-1.327 Z3.645 </infillPoint>)
(<infillPoint> X6.8 Y0.0 Z3.645 </infillPoint>)
(<infillPoint> X6.669 Y1.327 Z3.645 </infillPoint>)
(<infillPoint> X6.282 Y2.602 Z3.645 </infillPoint>)
(<infillPoint> X5.654 Y3.777 Z3.645 </infillPoint>)
(<infillPoint> X4.808 Y4.808 Z3.645 </infillPoint>)
(<infillPoint> X3.777 Y5.654 Z3.645 </infillPoint>)
(<infillPoint> X2.602 Y6.282 Z3.645 </infillPoint>)
(<infillPoint> X1.327 Y6.669 Z3.645 </infillPoint>)
(<infillPoint> X0.0 Y6.8 Z3.645 </infillPoint>)
(<infillPoint> X-1.327 Y6.669 Z3.645 </infillPoint>)
(<infillPoint> X-2.602 Y6.282 Z3.645 </infillPoint>)
(<infillPoint> X-3.777 Y5.654 Z3.645 </infillPoint>)
(<infillPoint> X-4.808 Y4.808 Z3.645 </infillPoint>)
(<infillPoint> X-5.654 Y3.777 Z3.645 </infillPoint>)
(<infillPoint> X-6.282 Y2.602 Z3.645 </infillPoint>)
(<infillPoint> X-6.669 Y1.327 Z3.645 </infillPoint>)
(<infillPoint> X-6.8 Y0.0 Z3.645 </infillPoint>)
(<infillPoint> X-6.669 Y-1.327 Z3.645 </infillPoint>)
(<infillPoint> X-6.282 Y-2.602 Z3.645 </infillPoint>)
(<infillPoint> X-5.654 Y-3.777 Z3.645 </infillPoint>)
(<infillPoint> X-4.808 Y-4.808 Z3.645 </infillPoint>)
(</infillBoundary>)
(<infillBoundary>)
(<infillPoint> X-5.732 Y-2.374 Z3.645 </infillPoint>)
(<infillPoint> X-6.085 Y-1.21 Z3.645 </infillPoint>)
(<infillPoint> X-6.204 Y-0.0 Z3.645 </infillPoint>)
(<infillPoint> X-6.085 Y1.21 Z3.645 </infillPoint>)
(<infillPoint> X-5.732 Y2.374 Z3.645 </infillPoint>)
(<infillPoint> X-5.158 Y3.447 Z3.645 </infillPoint>)
(<infillPoint> X-4.387 Y4.387 Z3.645 </infillPoint>)
(<infillPoint> X-3.447 Y5.158 Z3.645 </infillPoint>)
(<infillPoint> X-2.374 Y5.732 Z3.645 </infillPoint>)
(<infillPoint> X-1.21 Y6.085 Z3.645 </infillPoint>)
(<infillPoint> X-0.0 Y6.204 Z3.645 </infillPoint>)
(<infillPoint> X1.21 Y6.085 Z3.645 </infillPoint>)
(<infillPoint> X2.374 Y5.732 Z3.645 </infillPoint>)
(<infillPoint> X3.447 Y5.158 Z3.645 </infillPoint>)
(<infillPoint> X4.387 Y4.387 Z3.645 </infillPoint>)
(<infillPoint> X5.158 Y3.447 Z3.645 </infillPoint>)
(<infillPoint> X5.732 Y2.374 Z3.645 </infillPoint>)
(<infillPoint> X6.085 Y1.21 Z3.645 </infillPoint>)
(<infillPoint> X6.204 Y0.0 Z3.645 </infillPoint>)
(<infillPoint> X6.085 Y-1.21 Z3.645 </infillPoint>)
(<infillPoint> X5.732 Y-2.374 Z3.645 </infillPoint>)
(<infillPoint> X5.158 Y-3.447 Z3.645 </infillPoint>)
(<infillPoint> X4.387 Y-4.387 Z3.645 </infillPoint>)
(<infillPoint> X3.447 Y-5.158 Z3.645 </infillPoint>)
(<infillPoint> X2.374 Y-5.732 Z3.645 </infillPoint>)
(<infillPoint> X1.21 Y-6.085 Z3.645 </infillPoint>)
(<infillPoint> X0.0 Y-6.204 Z3.645 </infillPoint>)
(<infillPoint> X-1.21 Y-6.085 Z3.645 </infillPoint>)
(<infillPoint> X-2.374 Y-5.732 Z3.645 </infillPoint>)
(<infillPoint> X-3.447 Y-5.158 Z3.645 </infillPoint>)
(<infillPoint> X-4.387 Y-4.387 Z3.645 </infillPoint>)
(<infillPoint> X-5.158 Y-3.447 Z3.645 </infillPoint>)
(</infillBoundary>)
;M108 R80.0
G1 X-1.25 Y-6.28 Z3.65 F4200.0
G1 X2.45 Y-5.91 Z3.65 F4200.0
G1 X5.32 Y-3.56 Z3.65 F4200.0
G1 X6.52 Y-0.0 Z3.65 F4200.0
G1 F1200.0
G1 E861.333
G1 F4200.0
M101
G1 X6.49 Y-0.0 Z3.65 F4800.0 E861.335
G1 X6.48 Y-0.4 Z3.65 F4800.0 E861.356
G1 X6.45 Y-0.4 Z3.65 F4800.0 E861.358
G1 X6.44 Y-0.8 Z3.65 F4800.0 E861.379
G1 X6.41 Y-0.8 Z3.65 F4800.0 E861.381
G1 X6.4 Y-1.2 Z3.65 F4800.0 E861.402
G1 X6.37 Y-1.2 Z3.65 F4800.0 E861.404
G1 X6.29 Y-1.6 Z3.65 F4800.0 E861.425
G1 X6.26 Y-1.6 Z3.65 F4800.0 E861.427
G1 X6.17 Y-2.0 Z3.65 F4800.0 E861.449
G1 X6.14 Y-2.0 Z3.65 F4800.0 E861.45
G1 X6.05 Y-2.4 Z3.65 F4800.0 E861.472
G1 X6.02 Y-2.4 Z3.65 F4800.0 E861.474
G1 X5.86 Y-2.8 Z3.65 F4800.0 E861.497
G1 X5.82 Y-2.8 Z3.65 F4800.0 E861.499
G1 X5.65 Y-3.2 Z3.65 F4800.0 E861.522
G1 X5.61 Y-3.2 Z3.65 F4800.0 E861.524
G1 X5.43 Y-3.6 Z3.65 F4800.0 E861.547
G1 X5.39 Y-3.6 Z3.65 F4800.0 E861.549
G1 X5.11 Y-4.0 Z3.65 F4800.0 E861.575
G1 X5.07 Y-4.0 Z3.65 F4800.0 E861.577
G1 X4.78 Y-4.4 Z3.65 F4800.0 E861.603
G1 X4.74 Y-4.4 Z3.65 F4800.0 E861.605
G1 X4.38 Y-4.8 Z3.65 F4800.0 E861.634
G1 X4.33 Y-4.8 Z3.65 F4800.0 E861.636
G1 X3.89 Y-5.2 Z3.65 F4800.0 E861.668
G1 X3.84 Y-5.2 Z3.65 F4800.0 E861.67
G1 X3.28 Y-5.6 Z3.65 F4800.0 E861.706
G1 X3.21 Y-5.6 Z3.65 F4800.0 E861.71
G1 X2.54 Y-6.0 Z3.65 F4800.0 E861.752
G1 X1.2 Y-6.4 Z3.65 F4800.0 E861.825
G1 X-1.2 Y-6.4 Z3.65 F4800.0 E861.952
G1 X-2.54 Y-6.0 Z3.65 F4800.0 E862.026
G1 X-3.21 Y-5.6 Z3.65 F4800.0 E862.067
G1 X-3.28 Y-5.6 Z3.65 F4800.0 E862.071
G1 X-3.84 Y-5.2 Z3.65 F4800.0 E862.107
G1 X-3.89 Y-5.2 Z3.65 F4800.0 E862.11
G1 X-4.33 Y-4.8 Z3.65 F4800.0 E862.141
G1 X-4.38 Y-4.8 Z3.65 F4800.0 E862.144
G1 X-4.74 Y-4.4 Z3.65 F4800.0 E862.172
G1 X-4.78 Y-4.4 Z3.65 F4800.0 E862.174
G1 X-5.07 Y-4.0 Z3.65 F4800.0 E862.2
G1 X-5.11 Y-4.0 Z3.65 F4800.0 E862.203
G1 X-5.39 Y-3.6 Z3.65 F4800.0 E862.229
G1 X-5.43 Y-3.6 Z3.65 F4800.0 E862.231
G1 X-5.61 Y-3.2 Z3.65 F4800.0 E862.254
G1 X-5.65 Y-3.2 Z3.65 F4800.0 E862.256
G1 X-5.82 Y-2.8 Z3.65 F4800.0 E862.279
G1 X-5.86 Y-2.8 Z3.65 F4800.0 E862.281
G1 X-6.02 Y-2.4 Z3.65 F4800.0 E862.303
G1 X-6.05 Y-2.4 Z3.65 F4800.0 E862.305
G1 X-6.14 Y-2.0 Z3.65 F4800.0 E862.327
G1 X-6.17 Y-2.0 Z3.65 F4800.0 E862.329
G1 X-6.26 Y-1.6 Z3.65 F4800.0 E862.35
G1 X-6.29 Y-1.6 Z3.65 F4800.0 E862.352
G1 X-6.37 Y-1.2 Z3.65 F4800.0 E862.374
G1 X-6.4 Y-1.2 Z3.65 F4800.0 E862.375
G1 X-6.41 Y-0.8 Z3.65 F4800.0 E862.397
G1 X-6.44 Y-0.8 Z3.65 F4800.0 E862.398
G1 X-6.45 Y-0.4 Z3.65 F4800.0 E862.419
G1 X-6.48 Y-0.4 Z3.65 F4800.0 E862.421
G1 X-6.49 Y0.0 Z3.65 F4800.0 E862.442
G1 X-6.52 Y0.0 Z3.65 F4800.0 E862.444
G1 X-6.48 Y0.4 Z3.65 F4800.0 E862.465
G1 X-6.45 Y0.4 Z3.65 F4800.0 E862.467
G1 X-6.44 Y0.8 Z3.65 F4800.0 E862.488
G1 X-6.41 Y0.8 Z3.65 F4800.0 E862.49
G1 X-6.4 Y1.2 Z3.65 F4800.0 E862.511
G1 X-6.37 Y1.2 Z3.65 F4800.0 E862.513
G1 X-6.29 Y1.6 Z3.65 F4800.0 E862.534
G1 X-6.26 Y1.6 Z3.65 F4800.0 E862.536
G1 X-6.17 Y2.0 Z3.65 F4800.0 E862.558
G1 X-6.14 Y2.0 Z3.65 F4800.0 E862.56
G1 X-6.05 Y2.4 Z3.65 F4800.0 E862.581
G1 X-6.02 Y2.4 Z3.65 F4800.0 E862.583
G1 X-5.86 Y2.8 Z3.65 F4800.0 E862.606
G1 X-5.82 Y2.8 Z3.65 F4800.0 E862.608
G1 X-5.65 Y3.2 Z3.65 F4800.0 E862.631
G1 X-5.61 Y3.2 Z3.65 F4800.0 E862.633
G1 X-5.43 Y3.6 Z3.65 F4800.0 E862.656
G1 X-5.39 Y3.6 Z3.65 F4800.0 E862.658
G1 X-5.11 Y4.0 Z3.65 F4800.0 E862.684
G1 X-5.07 Y4.0 Z3.65 F4800.0 E862.686
G1 X-4.78 Y4.4 Z3.65 F4800.0 E862.712
G1 X-4.74 Y4.4 Z3.65 F4800.0 E862.714
G1 X-4.38 Y4.8 Z3.65 F4800.0 E862.743
G1 X-4.33 Y4.8 Z3.65 F4800.0 E862.745
G1 X-3.89 Y5.2 Z3.65 F4800.0 E862.777
G1 X-3.84 Y5.2 Z3.65 F4800.0 E862.779
G1 X-3.28 Y5.6 Z3.65 F4800.0 E862.816
G1 X-3.21 Y5.6 Z3.65 F4800.0 E862.819
G1 X-2.54 Y6.0 Z3.65 F4800.0 E862.861
G1 X-1.2 Y6.4 Z3.65 F4800.0 E862.934
G1 X1.2 Y6.4 Z3.65 F4800.0 E863.061
G1 X2.54 Y6.0 Z3.65 F4800.0 E863.135
G1 X3.21 Y5.6 Z3.65 F4800.0 E863.177
G1 X3.28 Y5.6 Z3.65 F4800.0 E863.18
G1 X3.84 Y5.2 Z3.65 F4800.0 E863.216
G1 X3.89 Y5.2 Z3.65 F4800.0 E863.219
G1 X4.33 Y4.8 Z3.65 F4800.0 E863.25
G1 X4.38 Y4.8 Z3.65 F4800.0 E863.253
G1 X4.74 Y4.4 Z3.65 F4800.0 E863.282
G1 X4.78 Y4.4 Z3.65 F4800.0 E863.284
G1 X5.07 Y4.0 Z3.65 F4800.0 E863.31
G1 X5.11 Y4.0 Z3.65 F4800.0 E863.312
G1 X5.39 Y3.6 Z3.65 F4800.0 E863.338
G1 X5.43 Y3.6 Z3.65 F4800.0 E863.34
G1 X5.61 Y3.2 Z3.65 F4800.0 E863.363
G1 X5.65 Y3.2 Z3.65 F4800.0 E863.365
G1 X5.82 Y2.8 Z3.65 F4800.0 E863.388
G1 X5.86 Y2.8 Z3.65 F4800.0 E863.39
G1 X6.02 Y2.4 Z3.65 F4800.0 E863.413
G1 X6.05 Y2.4 Z3.65 F4800.0 E863.415
G1 X6.14 Y2.0 Z3.65 F4800.0 E863.436
G1 X6.17 Y2.0 Z3.65 F4800.0 E863.438
G1 X6.26 Y1.6 Z3.65 F4800.0 E863.46
G1 X6.29 Y1.6 Z3.65 F4800.0 E863.461
G1 X6.37 Y1.2 Z3.65 F4800.0 E863.483
G1 X6.4 Y1.2 Z3.65 F4800.0 E863.485
G1 X6.41 Y0.8 Z3.65 F4800.0 E863.506
G1 X6.44 Y0.8 Z3.65 F4800.0 E863.508
G1 X6.45 Y0.4 Z3.65 F4800.0 E863.529
G1 X6.48 Y0.4 Z3.65 F4800.0 E863.53
G1 F1200.0
G1 E862.53
G1 F4800.0
M103
(</infill>)
(</nestedRing>)
(</rotation>)
(</layer>)
(<layer> 3.915 )
(<rotation> (6.12323399574e-17+1j) )
(<nestedRing>)
(<boundaryPerimeter>)
(<boundaryPoint> X-3.889 Y-5.821 Z3.915 </boundaryPoint>)
(<boundaryPoint> X-2.679 Y-6.468 Z3.915 </boundaryPoint>)
(<boundaryPoint> X-1.366 Y-6.866 Z3.915 </boundaryPoint>)
(<boundaryPoint> X-0.0 Y-7.001 Z3.915 </boundaryPoint>)
(<boundaryPoint> X1.366 Y-6.866 Z3.915 </boundaryPoint>)
(<boundaryPoint> X2.679 Y-6.468 Z3.915 </boundaryPoint>)
(<boundaryPoint> X3.889 Y-5.821 Z3.915 </boundaryPoint>)
(<boundaryPoint> X4.95 Y-4.95 Z3.915 </boundaryPoint>)
(<boundaryPoint> X5.821 Y-3.889 Z3.915 </boundaryPoint>)
(<boundaryPoint> X6.468 Y-2.679 Z3.915 </boundaryPoint>)
(<boundaryPoint> X6.866 Y-1.366 Z3.915 </boundaryPoint>)
(<boundaryPoint> X7.001 Y-0.0 Z3.915 </boundaryPoint>)
(<boundaryPoint> X6.866 Y1.366 Z3.915 </boundaryPoint>)
(<boundaryPoint> X6.468 Y2.679 Z3.915 </boundaryPoint>)
(<boundaryPoint> X5.821 Y3.889 Z3.915 </boundaryPoint>)
(<boundaryPoint> X4.95 Y4.95 Z3.915 </boundaryPoint>)
(<boundaryPoint> X3.889 Y5.821 Z3.915 </boundaryPoint>)
(<boundaryPoint> X2.679 Y6.468 Z3.915 </boundaryPoint>)
(<boundaryPoint> X1.366 Y6.866 Z3.915 </boundaryPoint>)
(<boundaryPoint> X0.0 Y7.001 Z3.915 </boundaryPoint>)
(<boundaryPoint> X-1.366 Y6.866 Z3.915 </boundaryPoint>)
(<boundaryPoint> X-2.679 Y6.468 Z3.915 </boundaryPoint>)
(<boundaryPoint> X-3.889 Y5.821 Z3.915 </boundaryPoint>)
(<boundaryPoint> X-4.95 Y4.95 Z3.915 </boundaryPoint>)
(<boundaryPoint> X-5.821 Y3.889 Z3.915 </boundaryPoint>)
(<boundaryPoint> X-6.468 Y2.679 Z3.915 </boundaryPoint>)
(<boundaryPoint> X-6.866 Y1.366 Z3.915 </boundaryPoint>)
(<boundaryPoint> X-7.001 Y0.0 Z3.915 </boundaryPoint>)
(<boundaryPoint> X-6.866 Y-1.366 Z3.915 </boundaryPoint>)
(<boundaryPoint> X-6.468 Y-2.679 Z3.915 </boundaryPoint>)
(<boundaryPoint> X-5.821 Y-3.889 Z3.915 </boundaryPoint>)
(<boundaryPoint> X-4.95 Y-4.95 Z3.915 </boundaryPoint>)
(<edge> outer )
;M108 R40.0
G1 X5.91 Y-2.45 Z3.92 F4200.0
G1 X3.56 Y-5.32 Z3.92 F4200.0
G1 X-0.0 Y-6.4 Z3.92 F4200.0
G1 X-4.99 Y-4.59 Z3.92 F4200.0
G1 F1200.0
G1 E863.53
G1 F4200.0
M101
G1 X-4.81 Y-4.81 Z3.92 F2400.0 E863.545
G1 X-3.78 Y-5.65 Z3.92 F2400.0 E863.616
G1 X-2.6 Y-6.28 Z3.92 F2400.0 E863.686
G1 X-1.33 Y-6.67 Z3.92 F2400.0 E863.757
G1 X-0.0 Y-6.8 Z3.92 F2400.0 E863.827
G1 X1.33 Y-6.67 Z3.92 F2400.0 E863.897
G1 X2.6 Y-6.28 Z3.92 F2400.0 E863.968
G1 X3.78 Y-5.65 Z3.92 F2400.0 E864.038
G1 X4.81 Y-4.81 Z3.92 F2400.0 E864.109
G1 X5.65 Y-3.78 Z3.92 F2400.0 E864.179
G1 X6.28 Y-2.6 Z3.92 F2400.0 E864.25
G1 X6.67 Y-1.33 Z3.92 F2400.0 E864.32
G1 X6.8 Y-0.0 Z3.92 F2400.0 E864.39
G1 X6.67 Y1.33 Z3.92 F2400.0 E864.461
G1 X6.28 Y2.6 Z3.92 F2400.0 E864.531
G1 X5.65 Y3.78 Z3.92 F2400.0 E864.602
G1 X4.81 Y4.81 Z3.92 F2400.0 E864.672
G1 X3.78 Y5.65 Z3.92 F2400.0 E864.742
G1 X2.6 Y6.28 Z3.92 F2400.0 E864.813
G1 X1.33 Y6.67 Z3.92 F2400.0 E864.883
G1 X0.0 Y6.8 Z3.92 F2400.0 E864.954
G1 X-1.33 Y6.67 Z3.92 F2400.0 E865.024
G1 X-2.6 Y6.28 Z3.92 F2400.0 E865.094
G1 X-3.78 Y5.65 Z3.92 F2400.0 E865.165
G1 X-4.81 Y4.81 Z3.92 F2400.0 E865.235
G1 X-5.65 Y3.78 Z3.92 F2400.0 E865.306
G1 X-6.28 Y2.6 Z3.92 F2400.0 E865.376
G1 X-6.67 Y1.33 Z3.92 F2400.0 E865.447
G1 X-6.8 Y0.0 Z3.92 F2400.0 E865.517
G1 X-6.67 Y-1.33 Z3.92 F2400.0 E865.587
G1 X-6.28 Y-2.6 Z3.92 F2400.0 E865.658
G1 X-5.65 Y-3.78 Z3.92 F2400.0 E865.728
G1 X-4.99 Y-4.59 Z3.92 F2400.0 E865.784
G1 F1200.0
G1 E865.784
G1 F2400.0
M103
(</edge>)
(</boundaryPerimeter>)
(<nestedRing>)
(<boundaryPerimeter>)
(<boundaryPoint> X-5.546 Y-2.297 Z3.915 </boundaryPoint>)
(<boundaryPoint> X-5.888 Y-1.171 Z3.915 </boundaryPoint>)
(<boundaryPoint> X-6.003 Y0.0 Z3.915 </boundaryPoint>)
(<boundaryPoint> X-5.888 Y1.171 Z3.915 </boundaryPoint>)
(<boundaryPoint> X-5.546 Y2.297 Z3.915 </boundaryPoint>)
(<boundaryPoint> X-4.991 Y3.335 Z3.915 </boundaryPoint>)
(<boundaryPoint> X-4.245 Y4.245 Z3.915 </boundaryPoint>)
(<boundaryPoint> X-3.335 Y4.991 Z3.915 </boundaryPoint>)
(<boundaryPoint> X-2.297 Y5.546 Z3.915 </boundaryPoint>)
(<boundaryPoint> X-1.171 Y5.888 Z3.915 </boundaryPoint>)
(<boundaryPoint> X0.0 Y6.003 Z3.915 </boundaryPoint>)
(<boundaryPoint> X1.171 Y5.888 Z3.915 </boundaryPoint>)
(<boundaryPoint> X2.297 Y5.546 Z3.915 </boundaryPoint>)
(<boundaryPoint> X3.335 Y4.991 Z3.915 </boundaryPoint>)
(<boundaryPoint> X4.245 Y4.245 Z3.915 </boundaryPoint>)
(<boundaryPoint> X4.991 Y3.335 Z3.915 </boundaryPoint>)
(<boundaryPoint> X5.546 Y2.297 Z3.915 </boundaryPoint>)
(<boundaryPoint> X5.888 Y1.171 Z3.915 </boundaryPoint>)
(<boundaryPoint> X6.003 Y-0.0 Z3.915 </boundaryPoint>)
(<boundaryPoint> X5.888 Y-1.171 Z3.915 </boundaryPoint>)
(<boundaryPoint> X5.546 Y-2.297 Z3.915 </boundaryPoint>)
(<boundaryPoint> X4.991 Y-3.335 Z3.915 </boundaryPoint>)
(<boundaryPoint> X4.245 Y-4.245 Z3.915 </boundaryPoint>)
(<boundaryPoint> X3.335 Y-4.991 Z3.915 </boundaryPoint>)
(<boundaryPoint> X2.297 Y-5.546 Z3.915 </boundaryPoint>)
(<boundaryPoint> X1.171 Y-5.888 Z3.915 </boundaryPoint>)
(<boundaryPoint> X-0.0 Y-6.003 Z3.915 </boundaryPoint>)
(<boundaryPoint> X-1.171 Y-5.888 Z3.915 </boundaryPoint>)
(<boundaryPoint> X-2.297 Y-5.546 Z3.915 </boundaryPoint>)
(<boundaryPoint> X-3.335 Y-4.991 Z3.915 </boundaryPoint>)
(<boundaryPoint> X-4.245 Y-4.245 Z3.915 </boundaryPoint>)
(<boundaryPoint> X-4.991 Y-3.335 Z3.915 </boundaryPoint>)
(<edge> inner )
G1 X-4.17 Y-4.57 Z3.92 F4200.0
G1 F1200.0
G1 E865.784
G1 F4200.0
M101
G1 X-4.39 Y-4.39 Z3.92 F2400.0 E865.799
G1 X-5.16 Y-3.45 Z3.92 F2400.0 E865.863
G1 X-5.73 Y-2.37 Z3.92 F2400.0 E865.927
G1 X-6.09 Y-1.21 Z3.92 F2400.0 E865.991
G1 X-6.2 Y0.0 Z3.92 F2400.0 E866.056
G1 X-6.09 Y1.21 Z3.92 F2400.0 E866.12
G1 X-5.73 Y2.37 Z3.92 F2400.0 E866.184
G1 X-5.16 Y3.45 Z3.92 F2400.0 E866.248
G1 X-4.39 Y4.39 Z3.92 F2400.0 E866.313
G1 X-3.45 Y5.16 Z3.92 F2400.0 E866.377
G1 X-2.37 Y5.73 Z3.92 F2400.0 E866.441
G1 X-1.21 Y6.09 Z3.92 F2400.0 E866.505
G1 X0.0 Y6.2 Z3.92 F2400.0 E866.57
G1 X1.21 Y6.09 Z3.92 F2400.0 E866.634
G1 X2.37 Y5.73 Z3.92 F2400.0 E866.698
G1 X3.45 Y5.16 Z3.92 F2400.0 E866.762
G1 X4.39 Y4.39 Z3.92 F2400.0 E866.827
G1 X5.16 Y3.45 Z3.92 F2400.0 E866.891
G1 X5.73 Y2.37 Z3.92 F2400.0 E866.955
G1 X6.09 Y1.21 Z3.92 F2400.0 E867.019
G1 X6.2 Y-0.0 Z3.92 F2400.0 E867.084
G1 X6.09 Y-1.21 Z3.92 F2400.0 E867.148
G1 X5.73 Y-2.37 Z3.92 F2400.0 E867.212
G1 X5.16 Y-3.45 Z3.92 F2400.0 E867.276
G1 X4.39 Y-4.39 Z3.92 F2400.0 E867.341
G1 X3.45 Y-5.16 Z3.92 F2400.0 E867.405
G1 X2.37 Y-5.73 Z3.92 F2400.0 E867.469
G1 X1.21 Y-6.09 Z3.92 F2400.0 E867.533
G1 X-0.0 Y-6.2 Z3.92 F2400.0 E867.597
G1 X-1.21 Y-6.09 Z3.92 F2400.0 E867.662
G1 X-2.37 Y-5.73 Z3.92 F2400.0 E867.726
G1 X-3.45 Y-5.16 Z3.92 F2400.0 E867.79
G1 X-4.17 Y-4.57 Z3.92 F2400.0 E867.839
G1 F1200.0
G1 E866.839
G1 F2400.0
M103
(</edge>)
(</boundaryPerimeter>)
(</nestedRing>)
(<infill>)
(<infillBoundary>)
(<infillPoint> X-3.777 Y-5.654 Z3.915 </infillPoint>)
(<infillPoint> X-2.602 Y-6.282 Z3.915 </infillPoint>)
(<infillPoint> X-1.327 Y-6.669 Z3.915 </infillPoint>)
(<infillPoint> X0.0 Y-6.8 Z3.915 </infillPoint>)
(<infillPoint> X1.327 Y-6.669 Z3.915 </infillPoint>)
(<infillPoint> X2.602 Y-6.282 Z3.915 </infillPoint>)
(<infillPoint> X3.777 Y-5.654 Z3.915 </infillPoint>)
(<infillPoint> X4.808 Y-4.808 Z3.915 </infillPoint>)
(<infillPoint> X5.654 Y-3.777 Z3.915 </infillPoint>)
(<infillPoint> X6.282 Y-2.602 Z3.915 </infillPoint>)
(<infillPoint> X6.669 Y-1.327 Z3.915 </infillPoint>)
(<infillPoint> X6.8 Y0.0 Z3.915 </infillPoint>)
(<infillPoint> X6.669 Y1.327 Z3.915 </infillPoint>)
(<infillPoint> X6.282 Y2.602 Z3.915 </infillPoint>)
(<infillPoint> X5.654 Y3.777 Z3.915 </infillPoint>)
(<infillPoint> X4.808 Y4.808 Z3.915 </infillPoint>)
(<infillPoint> X3.777 Y5.654 Z3.915 </infillPoint>)
(<infillPoint> X2.602 Y6.282 Z3.915 </infillPoint>)
(<infillPoint> X1.327 Y6.669 Z3.915 </infillPoint>)
(<infillPoint> X0.0 Y6.8 Z3.915 </infillPoint>)
(<infillPoint> X-1.327 Y6.669 Z3.915 </infillPoint>)
(<infillPoint> X-2.602 Y6.282 Z3.915 </infillPoint>)
(<infillPoint> X-3.777 Y5.654 Z3.915 </infillPoint>)
(<infillPoint> X-4.808 Y4.808 Z3.915 </infillPoint>)
(<infillPoint> X-5.654 Y3.777 Z3.915 </infillPoint>)
(<infillPoint> X-6.282 Y2.602 Z3.915 </infillPoint>)
(<infillPoint> X-6.669 Y1.327 Z3.915 </infillPoint>)
(<infillPoint> X-6.8 Y0.0 Z3.915 </infillPoint>)
(<infillPoint> X-6.669 Y-1.327 Z3.915 </infillPoint>)
(<infillPoint> X-6.282 Y-2.602 Z3.915 </infillPoint>)
(<infillPoint> X-5.654 Y-3.777 Z3.915 </infillPoint>)
(<infillPoint> X-4.808 Y-4.808 Z3.915 </infillPoint>)
(</infillBoundary>)
(<infillBoundary>)
(<infillPoint> X-5.732 Y-2.374 Z3.915 </infillPoint>)
(<infillPoint> X-6.085 Y-1.21 Z3.915 </infillPoint>)
(<infillPoint> X-6.204 Y-0.0 Z3.915 </infillPoint>)
(<infillPoint> X-6.085 Y1.21 Z3.915 </infillPoint>)
(<infillPoint> X-5.732 Y2.374 Z3.915 </infillPoint>)
(<infillPoint> X-5.158 Y3.447 Z3.915 </infillPoint>)
(<infillPoint> X-4.387 Y4.387 Z3.915 </infillPoint>)
(<infillPoint> X-3.447 Y5.158 Z3.915 </infillPoint>)
(<infillPoint> X-2.374 Y5.732 Z3.915 </infillPoint>)
(<infillPoint> X-1.21 Y6.085 Z3.915 </infillPoint>)
(<infillPoint> X-0.0 Y6.204 Z3.915 </infillPoint>)
(<infillPoint> X1.21 Y6.085 Z3.915 </infillPoint>)
(<infillPoint> X2.374 Y5.732 Z3.915 </infillPoint>)
(<infillPoint> X3.447 Y5.158 Z3.915 </infillPoint>)
(<infillPoint> X4.387 Y4.387 Z3.915 </infillPoint>)
(<infillPoint> X5.158 Y3.447 Z3.915 </infillPoint>)
(<infillPoint> X5.732 Y2.374 Z3.915 </infillPoint>)
(<infillPoint> X6.085 Y1.21 Z3.915 </infillPoint>)
(<infillPoint> X6.204 Y0.0 Z3.915 </infillPoint>)
(<infillPoint> X6.085 Y-1.21 Z3.915 </infillPoint>)
(<infillPoint> X5.732 Y-2.374 Z3.915 </infillPoint>)
(<infillPoint> X5.158 Y-3.447 Z3.915 </infillPoint>)
(<infillPoint> X4.387 Y-4.387 Z3.915 </infillPoint>)
(<infillPoint> X3.447 Y-5.158 Z3.915 </infillPoint>)
(<infillPoint> X2.374 Y-5.732 Z3.915 </infillPoint>)
(<infillPoint> X1.21 Y-6.085 Z3.915 </infillPoint>)
(<infillPoint> X0.0 Y-6.204 Z3.915 </infillPoint>)
(<infillPoint> X-1.21 Y-6.085 Z3.915 </infillPoint>)
(<infillPoint> X-2.374 Y-5.732 Z3.915 </infillPoint>)
(<infillPoint> X-3.447 Y-5.158 Z3.915 </infillPoint>)
(<infillPoint> X-4.387 Y-4.387 Z3.915 </infillPoint>)
(<infillPoint> X-5.158 Y-3.447 Z3.915 </infillPoint>)
(</infillBoundary>)
;M108 R80.0
G1 X-3.69 Y-5.22 Z3.92 F4200.0
G1 X-0.0 Y-6.52 Z3.92 F4200.0
G1 F1200.0
G1 E867.839
G1 F4200.0
M101
G1 X-0.0 Y-6.49 Z3.92 F4800.0 E867.841
G1 X-0.4 Y-6.48 Z3.92 F4800.0 E867.862
G1 X-0.4 Y-6.45 Z3.92 F4800.0 E867.864
G1 X-0.8 Y-6.44 Z3.92 F4800.0 E867.885
G1 X-0.8 Y-6.41 Z3.92 F4800.0 E867.887
G1 X-1.2 Y-6.4 Z3.92 F4800.0 E867.908
G1 X-1.2 Y-6.37 Z3.92 F4800.0 E867.91
G1 X-1.6 Y-6.29 Z3.92 F4800.0 E867.931
G1 X-1.6 Y-6.26 Z3.92 F4800.0 E867.933
G1 X-2.0 Y-6.17 Z3.92 F4800.0 E867.955
G1 X-2.0 Y-6.14 Z3.92 F4800.0 E867.957
G1 X-2.4 Y-6.05 Z3.92 F4800.0 E867.978
G1 X-2.4 Y-6.02 Z3.92 F4800.0 E867.98
G1 X-2.8 Y-5.86 Z3.92 F4800.0 E868.003
G1 X-2.8 Y-5.82 Z3.92 F4800.0 E868.005
G1 X-3.2 Y-5.65 Z3.92 F4800.0 E868.028
G1 X-3.2 Y-5.61 Z3.92 F4800.0 E868.03
G1 X-3.6 Y-5.43 Z3.92 F4800.0 E868.053
G1 X-3.6 Y-5.39 Z3.92 F4800.0 E868.055
G1 X-4.0 Y-5.11 Z3.92 F4800.0 E868.081
G1 X-4.0 Y-5.07 Z3.92 F4800.0 E868.083
G1 X-4.4 Y-4.78 Z3.92 F4800.0 E868.109
G1 X-4.4 Y-4.74 Z3.92 F4800.0 E868.111
G1 X-4.8 Y-4.38 Z3.92 F4800.0 E868.14
G1 X-4.8 Y-4.33 Z3.92 F4800.0 E868.143
G1 X-5.2 Y-3.89 Z3.92 F4800.0 E868.174
G1 X-5.2 Y-3.84 Z3.92 F4800.0 E868.177
G1 X-5.6 Y-3.28 Z3.92 F4800.0 E868.213
G1 X-5.6 Y-3.21 Z3.92 F4800.0 E868.216
G1 X-6.0 Y-2.54 Z3.92 F4800.0 E868.258
G1 X-6.4 Y-1.2 Z3.92 F4800.0 E868.332
G1 X-6.4 Y1.2 Z3.92 F4800.0 E868.458
G1 X-6.0 Y2.54 Z3.92 F4800.0 E868.532
G1 X-5.6 Y3.21 Z3.92 F4800.0 E868.574
G1 X-5.6 Y3.28 Z3.92 F4800.0 E868.577
G1 X-5.2 Y3.84 Z3.92 F4800.0 E868.613
G1 X-5.2 Y3.89 Z3.92 F4800.0 E868.616
G1 X-4.8 Y4.33 Z3.92 F4800.0 E868.647
G1 X-4.8 Y4.38 Z3.92 F4800.0 E868.65
G1 X-4.4 Y4.74 Z3.92 F4800.0 E868.679
G1 X-4.4 Y4.78 Z3.92 F4800.0 E868.681
G1 X-4.0 Y5.07 Z3.92 F4800.0 E868.707
G1 X-4.0 Y5.11 Z3.92 F4800.0 E868.709
G1 X-3.6 Y5.39 Z3.92 F4800.0 E868.735
G1 X-3.6 Y5.43 Z3.92 F4800.0 E868.737
G1 X-3.2 Y5.61 Z3.92 F4800.0 E868.76
G1 X-3.2 Y5.65 Z3.92 F4800.0 E868.762
G1 X-2.8 Y5.82 Z3.92 F4800.0 E868.785
G1 X-2.8 Y5.86 Z3.92 F4800.0 E868.787
G1 X-2.4 Y6.02 Z3.92 F4800.0 E868.81
G1 X-2.4 Y6.05 Z3.92 F4800.0 E868.812
G1 X-2.0 Y6.14 Z3.92 F4800.0 E868.833
G1 X-2.0 Y6.17 Z3.92 F4800.0 E868.835
G1 X-1.6 Y6.26 Z3.92 F4800.0 E868.857
G1 X-1.6 Y6.29 Z3.92 F4800.0 E868.858
G1 X-1.2 Y6.37 Z3.92 F4800.0 E868.88
G1 X-1.2 Y6.4 Z3.92 F4800.0 E868.882
G1 X-0.8 Y6.41 Z3.92 F4800.0 E868.903
G1 X-0.8 Y6.44 Z3.92 F4800.0 E868.905
G1 X-0.4 Y6.45 Z3.92 F4800.0 E868.926
G1 X-0.4 Y6.48 Z3.92 F4800.0 E868.927
G1 X0.0 Y6.49 Z3.92 F4800.0 E868.949
G1 X0.0 Y6.52 Z3.92 F4800.0 E868.95
G1 X0.4 Y6.48 Z3.92 F4800.0 E868.972
G1 X0.4 Y6.45 Z3.92 F4800.0 E868.973
G1 X0.8 Y6.44 Z3.92 F4800.0 E868.995
G1 X0.8 Y6.41 Z3.92 F4800.0 E868.996
G1 X1.2 Y6.4 Z3.92 F4800.0 E869.017
G1 X1.2 Y6.37 Z3.92 F4800.0 E869.019
G1 X1.6 Y6.29 Z3.92 F4800.0 E869.041
G1 X1.6 Y6.26 Z3.92 F4800.0 E869.042
G1 X2.0 Y6.17 Z3.92 F4800.0 E869.064
G1 X2.0 Y6.14 Z3.92 F4800.0 E869.066
G1 X2.4 Y6.05 Z3.92 F4800.0 E869.087
G1 X2.4 Y6.02 Z3.92 F4800.0 E869.089
G1 X2.8 Y5.86 Z3.92 F4800.0 E869.112
G1 X2.8 Y5.82 Z3.92 F4800.0 E869.114
G1 X3.2 Y5.65 Z3.92 F4800.0 E869.137
G1 X3.2 Y5.61 Z3.92 F4800.0 E869.139
G1 X3.6 Y5.43 Z3.92 F4800.0 E869.162
G1 X3.6 Y5.39 Z3.92 F4800.0 E869.164
G1 X4.0 Y5.11 Z3.92 F4800.0 E869.19
G1 X4.0 Y5.07 Z3.92 F4800.0 E869.192
G1 X4.4 Y4.78 Z3.92 F4800.0 E869.218
G1 X4.4 Y4.74 Z3.92 F4800.0 E869.221
G1 X4.8 Y4.38 Z3.92 F4800.0 E869.249
G1 X4.8 Y4.33 Z3.92 F4800.0 E869.252
G1 X5.2 Y3.89 Z3.92 F4800.0 E869.283
G1 X5.2 Y3.84 Z3.92 F4800.0 E869.286
G1 X5.6 Y3.28 Z3.92 F4800.0 E869.322
G1 X5.6 Y3.21 Z3.92 F4800.0 E869.325
G1 X6.0 Y2.54 Z3.92 F4800.0 E869.367
G1 X6.4 Y1.2 Z3.92 F4800.0 E869.441
G1 X6.4 Y-1.2 Z3.92 F4800.0 E869.568
G1 X6.0 Y-2.54 Z3.92 F4800.0 E869.641
G1 X5.6 Y-3.21 Z3.92 F4800.0 E869.683
G1 X5.6 Y-3.28 Z3.92 F4800.0 E869.686
G1 X5.2 Y-3.84 Z3.92 F4800.0 E869.723
G1 X5.2 Y-3.89 Z3.92 F4800.0 E869.725
G1 X4.8 Y-4.33 Z3.92 F4800.0 E869.757
G1 X4.8 Y-4.38 Z3.92 F4800.0 E869.759
G1 X4.4 Y-4.74 Z3.92 F4800.0 E869.788
G1 X4.4 Y-4.78 Z3.92 F4800.0 E869.79
G1 X4.0 Y-5.07 Z3.92 F4800.0 E869.816
G1 X4.0 Y-5.11 Z3.92 F4800.0 E869.818
G1 X3.6 Y-5.39 Z3.92 F4800.0 E869.844
G1 X3.6 Y-5.43 Z3.92 F4800.0 E869.846
G1 X3.2 Y-5.61 Z3.92 F4800.0 E869.869
G1 X3.2 Y-5.65 Z3.92 F4800.0 E869.871
G1 X2.8 Y-5.82 Z3.92 F4800.0 E869.894
G1 X2.8 Y-5.86 Z3.92 F4800.0 E869.896
G1 X2.4 Y-6.02 Z3.92 F4800.0 E869.919
G1 X2.4 Y-6.05 Z3.92 F4800.0 E869.921
G1 X2.0 Y-6.14 Z3.92 F4800.0 E869.942
G1 X2.0 Y-6.17 Z3.92 F4800.0 E869.944
G1 X1.6 Y-6.26 Z3.92 F4800.0 E869.966
G1 X1.6 Y-6.29 Z3.92 F4800.0 E869.968
G1 X1.2 Y-6.37 Z3.92 F4800.0 E869.989
G1 X1.2 Y-6.4 Z3.92 F4800.0 E869.991
G1 X0.8 Y-6.41 Z3.92 F4800.0 E870.012
G1 X0.8 Y-6.44 Z3.92 F4800.0 E870.014
G1 X0.4 Y-6.45 Z3.92 F4800.0 E870.035
G1 X0.4 Y-6.48 Z3.92 F4800.0 E870.037
G1 F1200.0
G1 E869.037
G1 F4800.0
M103
(</infill>)
(</nestedRing>)
(</rotation>)
(</layer>)
(<layer> 4.185 )
(<rotation> (-1+1.22464679915e-16j) )
(<nestedRing>)
(<boundaryPerimeter>)
(<boundaryPoint> X-3.889 Y-5.821 Z4.185 </boundaryPoint>)
(<boundaryPoint> X-2.679 Y-6.468 Z4.185 </boundaryPoint>)
(<boundaryPoint> X-1.366 Y-6.866 Z4.185 </boundaryPoint>)
(<boundaryPoint> X-0.0 Y-7.001 Z4.185 </boundaryPoint>)
(<boundaryPoint> X1.366 Y-6.866 Z4.185 </boundaryPoint>)
(<boundaryPoint> X2.679 Y-6.468 Z4.185 </boundaryPoint>)
(<boundaryPoint> X3.889 Y-5.821 Z4.185 </boundaryPoint>)
(<boundaryPoint> X4.95 Y-4.95 Z4.185 </boundaryPoint>)
(<boundaryPoint> X5.821 Y-3.889 Z4.185 </boundaryPoint>)
(<boundaryPoint> X6.468 Y-2.679 Z4.185 </boundaryPoint>)
(<boundaryPoint> X6.866 Y-1.366 Z4.185 </boundaryPoint>)
(<boundaryPoint> X7.001 Y-0.0 Z4.185 </boundaryPoint>)
(<boundaryPoint> X6.866 Y1.366 Z4.185 </boundaryPoint>)
(<boundaryPoint> X6.468 Y2.679 Z4.185 </boundaryPoint>)
(<boundaryPoint> X5.821 Y3.889 Z4.185 </boundaryPoint>)
(<boundaryPoint> X4.95 Y4.95 Z4.185 </boundaryPoint>)
(<boundaryPoint> X3.889 Y5.821 Z4.185 </boundaryPoint>)
(<boundaryPoint> X2.679 Y6.468 Z4.185 </boundaryPoint>)
(<boundaryPoint> X1.366 Y6.866 Z4.185 </boundaryPoint>)
(<boundaryPoint> X0.0 Y7.001 Z4.185 </boundaryPoint>)
(<boundaryPoint> X-1.366 Y6.866 Z4.185 </boundaryPoint>)
(<boundaryPoint> X-2.679 Y6.468 Z4.185 </boundaryPoint>)
(<boundaryPoint> X-3.889 Y5.821 Z4.185 </boundaryPoint>)
(<boundaryPoint> X-4.95 Y4.95 Z4.185 </boundaryPoint>)
(<boundaryPoint> X-5.821 Y3.889 Z4.185 </boundaryPoint>)
(<boundaryPoint> X-6.468 Y2.679 Z4.185 </boundaryPoint>)
(<boundaryPoint> X-6.866 Y1.366 Z4.185 </boundaryPoint>)
(<boundaryPoint> X-7.001 Y0.0 Z4.185 </boundaryPoint>)
(<boundaryPoint> X-6.866 Y-1.366 Z4.185 </boundaryPoint>)
(<boundaryPoint> X-6.468 Y-2.679 Z4.185 </boundaryPoint>)
(<boundaryPoint> X-5.821 Y-3.889 Z4.185 </boundaryPoint>)
(<boundaryPoint> X-4.95 Y-4.95 Z4.185 </boundaryPoint>)
(<edge> outer )
;M108 R40.0
G1 X-4.64 Y-4.94 Z4.18 F4200.0
G1 F1200.0
G1 E870.037
G1 F4200.0
M101
G1 X-3.78 Y-5.65 Z4.18 F2400.0 E870.096
G1 X-2.6 Y-6.28 Z4.18 F2400.0 E870.166
G1 X-1.33 Y-6.67 Z4.18 F2400.0 E870.237
G1 X-0.0 Y-6.8 Z4.18 F2400.0 E870.307
G1 X1.33 Y-6.67 Z4.18 F2400.0 E870.378
G1 X2.6 Y-6.28 Z4.18 F2400.0 E870.448
G1 X3.78 Y-5.65 Z4.18 F2400.0 E870.518
G1 X4.81 Y-4.81 Z4.18 F2400.0 E870.589
G1 X5.65 Y-3.78 Z4.18 F2400.0 E870.659
G1 X6.28 Y-2.6 Z4.18 F2400.0 E870.73
G1 X6.67 Y-1.33 Z4.18 F2400.0 E870.8
G1 X6.8 Y-0.0 Z4.18 F2400.0 E870.87
G1 X6.67 Y1.33 Z4.18 F2400.0 E870.941
G1 X6.28 Y2.6 Z4.18 F2400.0 E871.011
G1 X5.65 Y3.78 Z4.18 F2400.0 E871.082
G1 X4.81 Y4.81 Z4.18 F2400.0 E871.152
G1 X3.78 Y5.65 Z4.18 F2400.0 E871.223
G1 X2.6 Y6.28 Z4.18 F2400.0 E871.293
G1 X1.33 Y6.67 Z4.18 F2400.0 E871.363
G1 X0.0 Y6.8 Z4.18 F2400.0 E871.434
G1 X-1.33 Y6.67 Z4.18 F2400.0 E871.504
G1 X-2.6 Y6.28 Z4.18 F2400.0 E871.575
G1 X-3.78 Y5.65 Z4.18 F2400.0 E871.645
G1 X-4.81 Y4.81 Z4.18 F2400.0 E871.715
G1 X-5.65 Y3.78 Z4.18 F2400.0 E871.786
G1 X-6.28 Y2.6 Z4.18 F2400.0 E871.856
G1 X-6.67 Y1.33 Z4.18 F2400.0 E871.927
G1 X-6.8 Y0.0 Z4.18 F2400.0 E871.997
G1 X-6.67 Y-1.33 Z4.18 F2400.0 E872.068
G1 X-6.28 Y-2.6 Z4.18 F2400.0 E872.138
G1 X-5.65 Y-3.78 Z4.18 F2400.0 E872.208
G1 X-4.81 Y-4.81 Z4.18 F2400.0 E872.279
G1 X-4.64 Y-4.94 Z4.18 F2400.0 E872.29
G1 F1200.0
G1 E872.29
G1 F2400.0
M103
(</edge>)
(</boundaryPerimeter>)
(<nestedRing>)
(<boundaryPerimeter>)
(<boundaryPoint> X-5.546 Y-2.297 Z4.185 </boundaryPoint>)
(<boundaryPoint> X-5.888 Y-1.171 Z4.185 </boundaryPoint>)
(<boundaryPoint> X-6.003 Y0.0 Z4.185 </boundaryPoint>)
(<boundaryPoint> X-5.888 Y1.171 Z4.185 </boundaryPoint>)
(<boundaryPoint> X-5.546 Y2.297 Z4.185 </boundaryPoint>)
(<boundaryPoint> X-4.991 Y3.335 Z4.185 </boundaryPoint>)
(<boundaryPoint> X-4.245 Y4.245 Z4.185 </boundaryPoint>)
(<boundaryPoint> X-3.335 Y4.991 Z4.185 </boundaryPoint>)
(<boundaryPoint> X-2.297 Y5.546 Z4.185 </boundaryPoint>)
(<boundaryPoint> X-1.171 Y5.888 Z4.185 </boundaryPoint>)
(<boundaryPoint> X0.0 Y6.003 Z4.185 </boundaryPoint>)
(<boundaryPoint> X1.171 Y5.888 Z4.185 </boundaryPoint>)
(<boundaryPoint> X2.297 Y5.546 Z4.185 </boundaryPoint>)
(<boundaryPoint> X3.335 Y4.991 Z4.185 </boundaryPoint>)
(<boundaryPoint> X4.245 Y4.245 Z4.185 </boundaryPoint>)
(<boundaryPoint> X4.991 Y3.335 Z4.185 </boundaryPoint>)
(<boundaryPoint> X5.546 Y2.297 Z4.185 </boundaryPoint>)
(<boundaryPoint> X5.888 Y1.171 Z4.185 </boundaryPoint>)
[truncated: 1,636,965 more chars]
