# Supplementary material for: Using Voice Coils to Actuate Modular Soft Robots: Wormbot, an Example
Source: Soft Robot. 2016 Dec 1;3(4):198–204. doi: 10.1089/soro.2016.0009 (PMC5180079; doi:10.1089/soro.2016.0009)
Supplement: Supplemental data [file Supp_Data.zip › Supplemental Information/3D Printer Parts/Tripple Reel/Bi Extruder/Support_Right.gcode]

(<format> skeinforge gcode </format>)
(<version> 12.03.14 </version>)
(<created> 14.11.07|12:10 </created>)
(<extruderInitialization>)
(<craftTypeName> extrusion </craftTypeName>)
M105
(<decimalPlacesCarried> 3 </decimalPlacesCarried>)
(<layerThickness> 0.27 </layerThickness>)
(<infillWidth> 0.4 </infillWidth>)
(<volumeFraction> 0.82 </volumeFraction>)
(<infillPerimeterOverlap> 0.3 </infillPerimeterOverlap>)
(<sharpestProduct> 0.866 </sharpestProduct>)
(<layerHeight> 0.27 </layerHeight>)
(<threadSequenceString> loops edge infill </threadSequenceString>)
(<maximumZFeedRatePerSecond> 999.0 </maximumZFeedRatePerSecond>)
(<objectFirstLayerFeedRateInfillMultiplier> 0.9 </objectFirstLayerFeedRateInfillMultiplier>)
(<operatingFeedRatePerSecond> 80.0 </operatingFeedRatePerSecond>)
(<objectFirstLayerFlowRateInfillMultiplier> 0.8 </objectFirstLayerFlowRateInfillMultiplier>)
(<operatingFlowRate> 80.0 </operatingFlowRate>)
(<orbitalFeedRatePerSecond> 0.0 </orbitalFeedRatePerSecond>)
(<travelFeedRatePerSecond> 70.0 </travelFeedRatePerSecond>)
(<edgeWidth> 0.4 </edgeWidth>)
(<perimeterWidth> 0.4 </perimeterWidth>)
(<profileName> ABS </profileName>)
(<settings>)
(<setting> alteration Activate_Alteration True </setting>)
(<setting> alteration Name_of_End_File:  </setting>)
(<setting> alteration Name_of_Start_File:  </setting>)
(<setting> alteration Remove_Redundant_Mcode True </setting>)
(<setting> alteration Replace_Variable_with_Setting True </setting>)
(<setting> comb Activate_Comb True </setting>)
(<setting> comb Running_Jump_Space_(mm): 2.0 </setting>)
(<setting> dimension Activate_Dimension True </setting>)
(<setting> dimension Absolute_Extrusion_Distance True </setting>)
(<setting> dimension Relative_Extrusion_Distance False </setting>)
(<setting> dimension Extruder_Retraction_Speed_(mm/s): 20.0 </setting>)
(<setting> dimension Filament_Diameter_(mm): 1.75 </setting>)
(<setting> dimension Filament_Packing_Density_(ratio): 0.85 </setting>)
(<setting> dimension Maximum_E_Value_before_Reset_(float): 91234.0 </setting>)
(<setting> dimension Minimum_Travel_for_Retraction_(millimeters): 1.0 </setting>)
(<setting> dimension Retract_Within_Island False </setting>)
(<setting> dimension Retraction_Distance_(millimeters): 1.0 </setting>)
(<setting> dimension Restart_Extra_Distance_(millimeters): 0.0 </setting>)
(<setting> export Activate_Export True </setting>)
(<setting> export Add_Descriptive_Extension False </setting>)
(<setting> export Add_Export_Suffix False </setting>)
(<setting> export Add_Profile_Extension False </setting>)
(<setting> export Add_Timestamp_Extension False </setting>)
(<setting> export Also_Send_Output_To:  </setting>)
(<setting> export Analyze_Gcode True </setting>)
(<setting> export Do_Not_Delete_Comments True </setting>)
(<setting> export Delete_Crafting_Comments False </setting>)
(<setting> export Delete_All_Comments False </setting>)
(<setting> export Do_Not_Change_Output True </setting>)
(<setting> export binary_16_byte False </setting>)
(<setting> export gcode_step False </setting>)
(<setting> export gcode_time_segment False </setting>)
(<setting> export gcode_small False </setting>)
(<setting> export File_Extension: gcode </setting>)
(<setting> export Name_of_Replace_File: replace.csv </setting>)
(<setting> export Save_Penultimate_Gcode False </setting>)
(<setting> fill Activate_Fill True </setting>)
(<setting> fill Diaphragm_Period_(layers): 100 </setting>)
(<setting> fill Diaphragm_Thickness_(layers): 0 </setting>)
(<setting> fill Extra_Shells_on_Alternating_Solid_Layer_(layers): 1 </setting>)
(<setting> fill Extra_Shells_on_Base_(layers): 1 </setting>)
(<setting> fill Extra_Shells_on_Sparse_Layer_(layers): 1 </setting>)
(<setting> fill Grid_Circle_Separation_over_Perimeter_Width_(ratio): 0.2 </setting>)
(<setting> fill Grid_Extra_Overlap_(ratio): 0.1 </setting>)
(<setting> fill Grid_Junction_Separation_Band_Height_(layers): 10 </setting>)
(<setting> fill Grid_Junction_Separation_over_Octogon_Radius_At_End_(ratio): 0.0 </setting>)
(<setting> fill Grid_Junction_Separation_over_Octogon_Radius_At_Middle_(ratio): 0.0 </setting>)
(<setting> fill Infill_Begin_Rotation_(degrees): 90.0 </setting>)
(<setting> fill Infill_Begin_Rotation_Repeat_(layers): 1 </setting>)
(<setting> fill Infill_Odd_Layer_Extra_Rotation_(degrees): 90.0 </setting>)
(<setting> fill Grid_Circular False </setting>)
(<setting> fill Grid_Hexagonal False </setting>)
(<setting> fill Grid_Rectangular True </setting>)
(<setting> fill Line False </setting>)
(<setting> fill Infill_Perimeter_Overlap_(ratio): 0.3 </setting>)
(<setting> fill Infill_Solidity_(ratio): 0.01 </setting>)
(<setting> fill Sharpest_Angle_(degrees): 60.0 </setting>)
(<setting> fill Solid_Surface_Thickness_(layers): 3 </setting>)
(<setting> fill Lower_Left True </setting>)
(<setting> fill Nearest False </setting>)
(<setting> fill Surrounding_Angle_(degrees): 60.0 </setting>)
(<setting> fill Infill_>_Loops_>_Perimeter False </setting>)
(<setting> fill Infill_>_Perimeter_>_Loops False </setting>)
(<setting> fill Loops_>_Infill_>_Perimeter False </setting>)
(<setting> fill Loops_>_Perimeter_>_Infill True </setting>)
(<setting> fill Perimeter_>_Infill_>_Loops False </setting>)
(<setting> fill Perimeter_>_Loops_>_Infill False </setting>)
(<setting> home Activate_Home True </setting>)
(<setting> home Name_of_Home_File: home.gcode </setting>)
(<setting> jitter Activate_Jitter True </setting>)
(<setting> jitter Jitter_Over_Perimeter_Width_(ratio): 2.0 </setting>)
(<setting> raft Activate_Raft True </setting>)
(<setting> raft Add_Raft,_Elevate_Nozzle,_Orbit: False </setting>)
(<setting> raft Base_Feed_Rate_Multiplier_(ratio): 0.75 </setting>)
(<setting> raft Base_Flow_Rate_Multiplier_(ratio): 0.6 </setting>)
(<setting> raft Base_Infill_Density_(ratio): 0.3 </setting>)
(<setting> raft Base_Layer_Thickness_over_Layer_Thickness: 2.2 </setting>)
(<setting> raft Base_Layers_(integer): 1 </setting>)
(<setting> raft Base_Nozzle_Lift_over_Base_Layer_Thickness_(ratio): 0.3 </setting>)
(<setting> raft Initial_Circling: False </setting>)
(<setting> raft Infill_Overhang_over_Extrusion_Width_(ratio): 0.1 </setting>)
(<setting> raft Interface_Feed_Rate_Multiplier_(ratio): 1.5 </setting>)
(<setting> raft Interface_Flow_Rate_Multiplier_(ratio): 0.7 </setting>)
(<setting> raft Interface_Infill_Density_(ratio): 0.4 </setting>)
(<setting> raft Interface_Layer_Thickness_over_Layer_Thickness: 1.8 </setting>)
(<setting> raft Interface_Layers_(integer): 2 </setting>)
(<setting> raft Interface_Nozzle_Lift_over_Interface_Layer_Thickness_(ratio): 0.3 </setting>)
(<setting> raft Name_of_Support_End_File: support_end.gcode </setting>)
(<setting> raft Name_of_Support_Start_File: support_start.gcode </setting>)
(<setting> raft Operating_Nozzle_Lift_over_Layer_Thickness_(ratio): 0.0 </setting>)
(<setting> raft Raft_Additional_Margin_over_Length_(%): 2.5 </setting>)
(<setting> raft Raft_Margin_(mm): 2.5 </setting>)
(<setting> raft Support_Cross_Hatch False </setting>)
(<setting> raft Support_Flow_Rate_over_Operating_Flow_Rate_(ratio): 0.7 </setting>)
(<setting> raft Support_Gap_over_Perimeter_Extrusion_Width_(ratio): 0.005 </setting>)
(<setting> raft None True </setting>)
(<setting> raft Empty_Layers_Only False </setting>)
(<setting> raft Everywhere False </setting>)
(<setting> raft Exterior_Only False </setting>)
(<setting> raft Support_Minimum_Angle_(degrees): 45.0 </setting>)
(<setting> speed Activate_Speed True </setting>)
(<setting> speed Add_Flow_Rate: True </setting>)
(<setting> speed Bridge_Feed_Rate_Multiplier_(ratio): 1.0 </setting>)
(<setting> speed Bridge_Flow_Rate_Multiplier_(ratio): 1.0 </setting>)
(<setting> speed Duty_Cyle_at_Beginning_(portion): 1.0 </setting>)
(<setting> speed Duty_Cyle_at_Ending_(portion): 0.0 </setting>)
(<setting> speed Feed_Rate_(mm/s): 80.0 </setting>)
(<setting> speed Flow_Rate_Setting_(float): 80.0 </setting>)
(<setting> speed Object_First_Layer_Feed_Rate_Infill_Multiplier_(ratio): 0.9 </setting>)
(<setting> speed Object_First_Layer_Feed_Rate_Perimeter_Multiplier_(ratio): 0.9 </setting>)
(<setting> speed Object_First_Layer_Flow_Rate_Infill_Multiplier_(ratio): 0.8 </setting>)
(<setting> speed Object_First_Layer_Flow_Rate_Perimeter_Multiplier_(ratio): 0.9 </setting>)
(<setting> speed Orbital_Feed_Rate_over_Operating_Feed_Rate_(ratio): 0.0 </setting>)
(<setting> speed Maximum_Z_Feed_Rate_(mm/s): 999.0 </setting>)
(<setting> speed Perimeter_Feed_Rate_Multiplier_(ratio): 0.5 </setting>)
(<setting> speed Perimeter_Flow_Rate_Multiplier_(ratio): 0.5 </setting>)
(<setting> speed Travel_Feed_Rate_(mm/s): 70.0 </setting>)
(</settings>)
(<timeStampPreface> 20141107_121040 </timeStampPreface>)
(<procedureName> carve </procedureName>)
(<procedureName> preface </procedureName>)
(<procedureName> inset </procedureName>)
(<procedureName> fill </procedureName>)
(<procedureName> speed </procedureName>)
(<procedureName> raft </procedureName>)
(<procedureName> jitter </procedureName>)
(<procedureName> comb </procedureName>)
(<procedureName> dimension </procedureName>)
(<procedureName> alteration </procedureName>)
(<procedureName> export </procedureName>)
(</extruderInitialization>)
(<crafting>)
;M113 S1.0
;M108 R36.0
(<layer> 0.135 )
(<rotation> (6.12323399574e-17+1j) )
(<nestedRing>)
(<boundaryPerimeter>)
(<boundaryPoint> X-3.414 Y-17.164 Z0.135 </boundaryPoint>)
(<boundaryPoint> X-0.0 Y-17.501 Z0.135 </boundaryPoint>)
(<boundaryPoint> X3.414 Y-17.164 Z0.135 </boundaryPoint>)
(<boundaryPoint> X6.697 Y-16.168 Z0.135 </boundaryPoint>)
(<boundaryPoint> X9.723 Y-14.551 Z0.135 </boundaryPoint>)
(<boundaryPoint> X12.375 Y-12.375 Z0.135 </boundaryPoint>)
(<boundaryPoint> X14.551 Y-9.723 Z0.135 </boundaryPoint>)
(<boundaryPoint> X16.168 Y-6.697 Z0.135 </boundaryPoint>)
(<boundaryPoint> X17.164 Y-3.414 Z0.135 </boundaryPoint>)
(<boundaryPoint> X17.501 Y-0.0 Z0.135 </boundaryPoint>)
(<boundaryPoint> X17.164 Y3.414 Z0.135 </boundaryPoint>)
(<boundaryPoint> X16.168 Y6.697 Z0.135 </boundaryPoint>)
(<boundaryPoint> X14.551 Y9.723 Z0.135 </boundaryPoint>)
(<boundaryPoint> X12.375 Y12.375 Z0.135 </boundaryPoint>)
(<boundaryPoint> X9.723 Y14.551 Z0.135 </boundaryPoint>)
(<boundaryPoint> X6.697 Y16.168 Z0.135 </boundaryPoint>)
(<boundaryPoint> X3.414 Y17.164 Z0.135 </boundaryPoint>)
(<boundaryPoint> X0.0 Y17.501 Z0.135 </boundaryPoint>)
(<boundaryPoint> X-3.414 Y17.164 Z0.135 </boundaryPoint>)
(<boundaryPoint> X-6.697 Y16.168 Z0.135 </boundaryPoint>)
(<boundaryPoint> X-9.723 Y14.551 Z0.135 </boundaryPoint>)
(<boundaryPoint> X-12.375 Y12.375 Z0.135 </boundaryPoint>)
(<boundaryPoint> X-14.551 Y9.723 Z0.135 </boundaryPoint>)
(<boundaryPoint> X-16.168 Y6.697 Z0.135 </boundaryPoint>)
(<boundaryPoint> X-17.164 Y3.414 Z0.135 </boundaryPoint>)
(<boundaryPoint> X-17.501 Y0.0 Z0.135 </boundaryPoint>)
(<boundaryPoint> X-17.164 Y-3.414 Z0.135 </boundaryPoint>)
(<boundaryPoint> X-16.168 Y-6.697 Z0.135 </boundaryPoint>)
(<boundaryPoint> X-14.551 Y-9.723 Z0.135 </boundaryPoint>)
(<boundaryPoint> X-12.375 Y-12.375 Z0.135 </boundaryPoint>)
(<boundaryPoint> X-9.723 Y-14.551 Z0.135 </boundaryPoint>)
(<boundaryPoint> X-6.697 Y-16.168 Z0.135 </boundaryPoint>)
(<edge> outer )
G1 X-12.24 Y-12.23 Z0.14 F4200.0
G1 F1200.0
G1 E1.0
G1 F4200.0
M101
G1 X-12.23 Y-12.23 Z0.14 F2160.0 E1.0
G1 X-9.61 Y-14.38 Z0.14 F2160.0 E1.179
G1 X-6.62 Y-15.98 Z0.14 F2160.0 E1.359
G1 X-3.38 Y-16.97 Z0.14 F2160.0 E1.538
G1 X0.0 Y-17.3 Z0.14 F2160.0 E1.717
G1 X3.38 Y-16.97 Z0.14 F2160.0 E1.896
G1 X6.62 Y-15.98 Z0.14 F2160.0 E2.075
G1 X9.61 Y-14.38 Z0.14 F2160.0 E2.254
G1 X12.23 Y-12.23 Z0.14 F2160.0 E2.433
G1 X14.38 Y-9.61 Z0.14 F2160.0 E2.613
G1 X15.98 Y-6.62 Z0.14 F2160.0 E2.792
G1 X16.97 Y-3.38 Z0.14 F2160.0 E2.971
G1 X17.3 Y0.0 Z0.14 F2160.0 E3.15
G1 X16.97 Y3.38 Z0.14 F2160.0 E3.329
G1 X15.98 Y6.62 Z0.14 F2160.0 E3.508
G1 X14.38 Y9.61 Z0.14 F2160.0 E3.687
G1 X12.23 Y12.23 Z0.14 F2160.0 E3.867
G1 X9.61 Y14.38 Z0.14 F2160.0 E4.046
G1 X6.62 Y15.98 Z0.14 F2160.0 E4.225
G1 X3.38 Y16.97 Z0.14 F2160.0 E4.404
G1 X-0.0 Y17.3 Z0.14 F2160.0 E4.583
G1 X-3.38 Y16.97 Z0.14 F2160.0 E4.762
G1 X-6.62 Y15.98 Z0.14 F2160.0 E4.941
G1 X-9.61 Y14.38 Z0.14 F2160.0 E5.121
G1 X-12.23 Y12.23 Z0.14 F2160.0 E5.3
G1 X-14.38 Y9.61 Z0.14 F2160.0 E5.479
G1 X-15.98 Y6.62 Z0.14 F2160.0 E5.658
G1 X-16.97 Y3.38 Z0.14 F2160.0 E5.837
G1 X-17.3 Y-0.0 Z0.14 F2160.0 E6.016
G1 X-16.97 Y-3.38 Z0.14 F2160.0 E6.195
G1 X-15.98 Y-6.62 Z0.14 F2160.0 E6.375
G1 X-14.38 Y-9.61 Z0.14 F2160.0 E6.554
G1 X-12.24 Y-12.23 Z0.14 F2160.0 E6.733
G1 F1200.0
G1 E6.733
G1 F2160.0
M103
(</edge>)
(</boundaryPerimeter>)
(<loop> outer )
;M108 R64.0
G1 X-11.95 Y-11.95 Z0.14 F4200.0
G1 F1200.0
G1 E6.733
G1 F4200.0
M101
G1 X-11.95 Y-11.95 Z0.14 F4320.0 E6.733
G1 X-9.39 Y-14.05 Z0.14 F4320.0 E6.888
G1 X-6.47 Y-15.61 Z0.14 F4320.0 E7.044
G1 X-3.3 Y-16.57 Z0.14 F4320.0 E7.2
G1 X0.0 Y-16.9 Z0.14 F4320.0 E7.355
G1 X3.3 Y-16.57 Z0.14 F4320.0 E7.511
G1 X6.47 Y-15.61 Z0.14 F4320.0 E7.666
G1 X9.39 Y-14.05 Z0.14 F4320.0 E7.822
G1 X11.95 Y-11.95 Z0.14 F4320.0 E7.977
G1 X14.05 Y-9.39 Z0.14 F4320.0 E8.133
G1 X15.61 Y-6.47 Z0.14 F4320.0 E8.288
G1 X16.57 Y-3.3 Z0.14 F4320.0 E8.444
G1 X16.9 Y0.0 Z0.14 F4320.0 E8.599
G1 X16.57 Y3.3 Z0.14 F4320.0 E8.755
G1 X15.61 Y6.47 Z0.14 F4320.0 E8.91
G1 X14.05 Y9.39 Z0.14 F4320.0 E9.066
G1 X11.95 Y11.95 Z0.14 F4320.0 E9.222
G1 X9.39 Y14.05 Z0.14 F4320.0 E9.377
G1 X6.47 Y15.61 Z0.14 F4320.0 E9.533
G1 X3.3 Y16.57 Z0.14 F4320.0 E9.688
G1 X-0.0 Y16.9 Z0.14 F4320.0 E9.844
G1 X-3.3 Y16.57 Z0.14 F4320.0 E9.999
G1 X-6.47 Y15.61 Z0.14 F4320.0 E10.155
G1 X-9.39 Y14.05 Z0.14 F4320.0 E10.31
G1 X-11.95 Y11.95 Z0.14 F4320.0 E10.466
G1 X-14.05 Y9.39 Z0.14 F4320.0 E10.621
G1 X-15.61 Y6.47 Z0.14 F4320.0 E10.777
G1 X-16.57 Y3.3 Z0.14 F4320.0 E10.933
G1 X-16.9 Y-0.0 Z0.14 F4320.0 E11.088
G1 X-16.57 Y-3.3 Z0.14 F4320.0 E11.244
G1 X-15.61 Y-6.47 Z0.14 F4320.0 E11.399
G1 X-14.05 Y-9.39 Z0.14 F4320.0 E11.555
G1 X-11.95 Y-11.95 Z0.14 F4320.0 E11.71
G1 F1200.0
G1 E10.71
G1 F4320.0
M103
(</loop>)
(<infill>)
(<infillBoundary>)
(<infillPoint> X-3.296 Y-16.573 Z0.135 </infillPoint>)
(<infillPoint> X0.0 Y-16.898 Z0.135 </infillPoint>)
(<infillPoint> X3.296 Y-16.573 Z0.135 </infillPoint>)
(<infillPoint> X6.466 Y-15.611 Z0.135 </infillPoint>)
(<infillPoint> X9.388 Y-14.05 Z0.135 </infillPoint>)
(<infillPoint> X11.949 Y-11.949 Z0.135 </infillPoint>)
(<infillPoint> X14.05 Y-9.388 Z0.135 </infillPoint>)
(<infillPoint> X15.611 Y-6.466 Z0.135 </infillPoint>)
(<infillPoint> X16.573 Y-3.296 Z0.135 </infillPoint>)
(<infillPoint> X16.898 Y0.0 Z0.135 </infillPoint>)
(<infillPoint> X16.573 Y3.296 Z0.135 </infillPoint>)
(<infillPoint> X15.611 Y6.466 Z0.135 </infillPoint>)
(<infillPoint> X14.05 Y9.388 Z0.135 </infillPoint>)
(<infillPoint> X11.949 Y11.949 Z0.135 </infillPoint>)
(<infillPoint> X9.388 Y14.05 Z0.135 </infillPoint>)
(<infillPoint> X6.466 Y15.611 Z0.135 </infillPoint>)
(<infillPoint> X3.296 Y16.573 Z0.135 </infillPoint>)
(<infillPoint> X-0.0 Y16.898 Z0.135 </infillPoint>)
(<infillPoint> X-3.296 Y16.573 Z0.135 </infillPoint>)
(<infillPoint> X-6.466 Y15.611 Z0.135 </infillPoint>)
(<infillPoint> X-9.388 Y14.05 Z0.135 </infillPoint>)
(<infillPoint> X-11.949 Y11.949 Z0.135 </infillPoint>)
(<infillPoint> X-14.05 Y9.388 Z0.135 </infillPoint>)
(<infillPoint> X-15.611 Y6.466 Z0.135 </infillPoint>)
(<infillPoint> X-16.573 Y3.296 Z0.135 </infillPoint>)
(<infillPoint> X-16.898 Y-0.0 Z0.135 </infillPoint>)
(<infillPoint> X-16.573 Y-3.296 Z0.135 </infillPoint>)
(<infillPoint> X-15.611 Y-6.466 Z0.135 </infillPoint>)
(<infillPoint> X-14.05 Y-9.388 Z0.135 </infillPoint>)
(<infillPoint> X-11.949 Y-11.949 Z0.135 </infillPoint>)
(<infillPoint> X-9.388 Y-14.05 Z0.135 </infillPoint>)
(<infillPoint> X-6.466 Y-15.611 Z0.135 </infillPoint>)
(</infillBoundary>)
G1 X-14.8 Y7.39 Z0.14 F4200.0
G1 F1200.0
G1 E11.71
G1 F4200.0
M101
G1 X-14.8 Y-7.39 Z0.14 F4320.0 E12.404
G1 F1200.0
G1 E12.404
G1 F4320.0
M103
G1 X-15.2 Y-6.64 Z0.14 F4200.0
G1 F1200.0
G1 E12.404
G1 F4200.0
M101
G1 X-15.2 Y6.64 Z0.14 F4320.0 E13.028
G1 F1200.0
G1 E12.854
G1 F4320.0
M103
G1 X-15.6 Y5.54 Z0.14 F4200.0
G1 F1200.0
G1 E13.028
G1 F4200.0
M101
G1 X-15.6 Y-5.54 Z0.14 F4320.0 E13.548
G1 F1200.0
G1 E13.17
G1 F4320.0
M103
G1 X-16.0 Y-4.22 Z0.14 F4200.0
G1 F1200.0
G1 E13.548
G1 F4200.0
M101
G1 X-16.0 Y4.22 Z0.14 F4320.0 E13.944
G1 F1200.0
G1 E12.944
G1 F4320.0
M103
G1 X-16.4 Y2.2 Z0.14 F4200.0
G1 F1200.0
G1 E13.944
G1 F4200.0
M101
G1 X-16.4 Y-2.2 Z0.14 F4320.0 E14.15
G1 F1200.0
G1 E13.15
G1 F4320.0
M103
G1 X-14.4 Y8.14 Z0.14 F4200.0
G1 F1200.0
G1 E14.15
G1 F4200.0
M101
G1 X-14.4 Y-8.14 Z0.14 F4320.0 E14.914
G1 X-14.0 Y-8.89 Z0.14 F4320.0 E14.954
G1 X-14.0 Y8.89 Z0.14 F4320.0 E15.789
G1 X-13.6 Y9.49 Z0.14 F4320.0 E15.823
G1 X-13.6 Y-9.49 Z0.14 F4320.0 E16.715
G1 X-13.2 Y-9.98 Z0.14 F4320.0 E16.744
G1 X-13.2 Y9.98 Z0.14 F4320.0 E17.682
G1 X-12.8 Y10.47 Z0.14 F4320.0 E17.711
G1 X-12.8 Y-10.47 Z0.14 F4320.0 E18.695
G1 X-12.4 Y-10.96 Z0.14 F4320.0 E18.724
G1 X-12.4 Y10.96 Z0.14 F4320.0 E19.753
G1 X-12.0 Y11.45 Z0.14 F4320.0 E19.783
G1 X-12.0 Y-11.45 Z0.14 F4320.0 E20.858
G1 X-11.6 Y-11.87 Z0.14 F4320.0 E20.885
G1 X-11.6 Y11.87 Z0.14 F4320.0 E22.0
G1 X-11.2 Y12.2 Z0.14 F4320.0 E22.024
G1 X-11.2 Y-12.2 Z0.14 F4320.0 E23.17
G1 X-10.8 Y-12.53 Z0.14 F4320.0 E23.195
G1 X-10.8 Y12.53 Z0.14 F4320.0 E24.371
G1 X-10.4 Y12.86 Z0.14 F4320.0 E24.395
G1 X-10.4 Y-12.86 Z0.14 F4320.0 E25.603
G1 X-10.0 Y-13.19 Z0.14 F4320.0 E25.627
G1 X-10.0 Y13.19 Z0.14 F4320.0 E26.865
G1 X-9.6 Y13.51 Z0.14 F4320.0 E26.89
G1 X-9.6 Y-13.51 Z0.14 F4320.0 E28.159
G1 X-9.2 Y-13.83 Z0.14 F4320.0 E28.183
G1 X-9.2 Y13.83 Z0.14 F4320.0 E29.482
G1 X-8.8 Y14.05 Z0.14 F4320.0 E29.503
G1 X-8.8 Y-14.05 Z0.14 F4320.0 E30.822
G1 X-8.4 Y-14.26 Z0.14 F4320.0 E30.844
G1 X-8.4 Y14.26 Z0.14 F4320.0 E32.183
G1 X-8.0 Y14.47 Z0.14 F4320.0 E32.204
G1 X-8.0 Y-14.47 Z0.14 F4320.0 E33.563
G1 X-7.6 Y-14.69 Z0.14 F4320.0 E33.585
G1 X-7.6 Y14.69 Z0.14 F4320.0 E34.964
G1 X-7.2 Y14.9 Z0.14 F4320.0 E34.985
G1 X-7.2 Y-14.9 Z0.14 F4320.0 E36.385
G1 X-6.8 Y-15.12 Z0.14 F4320.0 E36.406
G1 X-6.8 Y15.12 Z0.14 F4320.0 E37.825
G1 X-6.4 Y15.33 Z0.14 F4320.0 E37.847
G1 X-6.4 Y-15.33 Z0.14 F4320.0 E39.286
G1 X-6.0 Y-15.46 Z0.14 F4320.0 E39.306
G1 X-6.0 Y15.46 Z0.14 F4320.0 E40.758
G1 X-5.6 Y15.58 Z0.14 F4320.0 E40.778
G1 X-5.6 Y-15.58 Z0.14 F4320.0 E42.241
G1 X-5.2 Y-15.7 Z0.14 F4320.0 E42.26
G1 X-5.2 Y15.7 Z0.14 F4320.0 E43.735
G1 X-4.8 Y15.82 Z0.14 F4320.0 E43.755
G1 X-4.8 Y-15.82 Z0.14 F4320.0 E45.241
G1 X-4.4 Y-15.95 Z0.14 F4320.0 E45.26
G1 X-4.4 Y15.95 Z0.14 F4320.0 E46.758
G1 X-4.0 Y16.07 Z0.14 F4320.0 E46.777
G1 X-4.0 Y-16.07 Z0.14 F4320.0 E48.286
G1 X-3.6 Y-16.19 Z0.14 F4320.0 E48.306
G1 X-3.6 Y16.19 Z0.14 F4320.0 E49.826
G1 X-3.2 Y16.3 Z0.14 F4320.0 E49.846
G1 X-3.2 Y-16.3 Z0.14 F4320.0 E51.376
G1 X-2.8 Y-16.34 Z0.14 F4320.0 E51.395
G1 X-2.8 Y16.34 Z0.14 F4320.0 E52.93
G1 X-2.4 Y16.38 Z0.14 F4320.0 E52.949
G1 X-2.4 Y-16.38 Z0.14 F4320.0 E54.487
G1 X-2.0 Y-16.42 Z0.14 F4320.0 E54.506
G1 X-2.0 Y16.42 Z0.14 F4320.0 E56.048
G1 X-1.6 Y16.46 Z0.14 F4320.0 E56.067
G1 X-1.6 Y-16.46 Z0.14 F4320.0 E57.612
G1 X-1.2 Y-16.5 Z0.14 F4320.0 E57.631
G1 X-1.2 Y16.5 Z0.14 F4320.0 E59.181
G1 X-0.8 Y16.54 Z0.14 F4320.0 E59.199
G1 X-0.8 Y-16.54 Z0.14 F4320.0 E60.753
G1 X-0.4 Y-16.58 Z0.14 F4320.0 E60.771
G1 X-0.4 Y16.58 Z0.14 F4320.0 E62.328
G1 X0.0 Y16.62 Z0.14 F4320.0 E62.347
G1 X-0.0 Y-16.62 Z0.14 F4320.0 E63.908
G1 X0.4 Y-16.58 Z0.14 F4320.0 E63.926
G1 X0.4 Y16.58 Z0.14 F4320.0 E65.483
G1 X0.8 Y16.54 Z0.14 F4320.0 E65.502
G1 X0.8 Y-16.54 Z0.14 F4320.0 E67.055
G1 X1.2 Y-16.5 Z0.14 F4320.0 E67.074
G1 X1.2 Y16.5 Z0.14 F4320.0 E68.623
G1 X1.6 Y16.46 Z0.14 F4320.0 E68.642
G1 X1.6 Y-16.46 Z0.14 F4320.0 E70.188
G1 X2.0 Y-16.42 Z0.14 F4320.0 E70.207
G1 X2.0 Y16.42 Z0.14 F4320.0 E71.749
G1 X2.4 Y16.38 Z0.14 F4320.0 E71.768
G1 X2.4 Y-16.38 Z0.14 F4320.0 E73.306
G1 X2.8 Y-16.34 Z0.14 F4320.0 E73.325
G1 X2.8 Y16.34 Z0.14 F4320.0 E74.859
G1 X3.2 Y16.3 Z0.14 F4320.0 E74.878
G1 X3.2 Y-16.3 Z0.14 F4320.0 E76.409
G1 X3.6 Y-16.19 Z0.14 F4320.0 E76.428
G1 X3.6 Y16.19 Z0.14 F4320.0 E77.949
G1 X4.0 Y16.07 Z0.14 F4320.0 E77.968
G1 X4.0 Y-16.07 Z0.14 F4320.0 E79.477
G1 X4.4 Y-15.95 Z0.14 F4320.0 E79.497
G1 X4.4 Y15.95 Z0.14 F4320.0 E80.994
G1 X4.8 Y15.82 Z0.14 F4320.0 E81.014
G1 X4.8 Y-15.82 Z0.14 F4320.0 E82.5
G1 X5.2 Y-15.7 Z0.14 F4320.0 E82.52
G1 X5.2 Y15.7 Z0.14 F4320.0 E83.994
G1 X5.6 Y15.58 Z0.14 F4320.0 E84.014
G1 X5.6 Y-15.58 Z0.14 F4320.0 E85.477
G1 X6.0 Y-15.46 Z0.14 F4320.0 E85.497
G1 X6.0 Y15.46 Z0.14 F4320.0 E86.949
G1 X6.4 Y15.33 Z0.14 F4320.0 E86.968
G1 X6.4 Y-15.33 Z0.14 F4320.0 E88.408
G1 X6.8 Y-15.12 Z0.14 F4320.0 E88.429
G1 X6.8 Y15.12 Z0.14 F4320.0 E89.849
G1 X7.2 Y14.9 Z0.14 F4320.0 E89.87
G1 X7.2 Y-14.9 Z0.14 F4320.0 E91.269
G1 X7.6 Y-14.69 Z0.14 F4320.0 E91.291
G1 X7.6 Y14.69 Z0.14 F4320.0 E92.67
G1 X8.0 Y14.47 Z0.14 F4320.0 E92.691
G1 X8.0 Y-14.47 Z0.14 F4320.0 E94.051
G1 X8.4 Y-14.26 Z0.14 F4320.0 E94.072
G1 X8.4 Y14.26 Z0.14 F4320.0 E95.411
G1 X8.8 Y14.05 Z0.14 F4320.0 E95.432
G1 X8.8 Y-14.05 Z0.14 F4320.0 E96.751
G1 X9.2 Y-13.83 Z0.14 F4320.0 E96.773
G1 X9.2 Y13.83 Z0.14 F4320.0 E98.072
G1 X9.6 Y13.51 Z0.14 F4320.0 E98.096
G1 X9.6 Y-13.51 Z0.14 F4320.0 E99.365
G1 X10.0 Y-13.19 Z0.14 F4320.0 E99.389
G1 X10.0 Y13.19 Z0.14 F4320.0 E100.627
G1 X10.4 Y12.86 Z0.14 F4320.0 E100.652
G1 X10.4 Y-12.86 Z0.14 F4320.0 E101.859
G1 X10.8 Y-12.53 Z0.14 F4320.0 E101.883
G1 X10.8 Y12.53 Z0.14 F4320.0 E103.06
G1 X11.2 Y12.2 Z0.14 F4320.0 E103.084
G1 X11.2 Y-12.2 Z0.14 F4320.0 E104.23
G1 X11.6 Y-11.87 Z0.14 F4320.0 E104.254
G1 X11.6 Y11.87 Z0.14 F4320.0 E105.369
G1 X12.0 Y11.45 Z0.14 F4320.0 E105.397
G1 X12.0 Y-11.45 Z0.14 F4320.0 E106.472
G1 X12.4 Y-10.96 Z0.14 F4320.0 E106.501
G1 X12.4 Y10.96 Z0.14 F4320.0 E107.53
G1 X12.8 Y10.47 Z0.14 F4320.0 E107.56
G1 X12.8 Y-10.47 Z0.14 F4320.0 E108.543
G1 X13.2 Y-9.98 Z0.14 F4320.0 E108.573
G1 X13.2 Y9.98 Z0.14 F4320.0 E109.51
G1 X13.6 Y9.49 Z0.14 F4320.0 E109.54
G1 X13.6 Y-9.49 Z0.14 F4320.0 E110.431
G1 X14.0 Y-8.89 Z0.14 F4320.0 E110.466
G1 X14.0 Y8.89 Z0.14 F4320.0 E111.3
G1 F1200.0
G1 E111.3
G1 F4320.0
M103
G1 X14.4 Y8.14 Z0.14 F4200.0
G1 F1200.0
G1 E111.3
G1 F4200.0
M101
G1 X14.4 Y-8.14 Z0.14 F4320.0 E112.065
G1 F1200.0
G1 E112.065
G1 F4320.0
M103
G1 X14.8 Y-7.39 Z0.14 F4200.0
G1 F1200.0
G1 E112.065
G1 F4200.0
M101
G1 X14.8 Y7.39 Z0.14 F4320.0 E112.759
G1 F1200.0
G1 E112.759
G1 F4320.0
M103
G1 X15.2 Y6.64 Z0.14 F4200.0
G1 F1200.0
G1 E112.759
G1 F4200.0
M101
G1 X15.2 Y-6.64 Z0.14 F4320.0 E113.382
G1 F1200.0
G1 E113.209
G1 F4320.0
M103
G1 X15.6 Y-5.54 Z0.14 F4200.0
G1 F1200.0
G1 E113.382
G1 F4200.0
M101
G1 X15.6 Y5.54 Z0.14 F4320.0 E113.902
G1 F1200.0
G1 E113.525
G1 F4320.0
M103
G1 X16.0 Y4.22 Z0.14 F4200.0
G1 F1200.0
G1 E113.902
G1 F4200.0
M101
G1 X16.0 Y-4.22 Z0.14 F4320.0 E114.299
G1 F1200.0
G1 E113.299
G1 F4320.0
M103
G1 X16.4 Y-2.2 Z0.14 F4200.0
G1 F1200.0
G1 E114.299
G1 F4200.0
M101
G1 X16.4 Y2.2 Z0.14 F4320.0 E114.505
G1 F1200.0
G1 E113.505
G1 F4320.0
M103
(</infill>)
(</nestedRing>)
(</rotation>)
(</layer>)
;M108 R80.0
(<layer> 0.405 )
(<rotation> (-1+1.22464679915e-16j) )
(<nestedRing>)
(<boundaryPerimeter>)
(<boundaryPoint> X-3.414 Y-17.164 Z0.405 </boundaryPoint>)
(<boundaryPoint> X-0.0 Y-17.501 Z0.405 </boundaryPoint>)
(<boundaryPoint> X3.414 Y-17.164 Z0.405 </boundaryPoint>)
(<boundaryPoint> X6.697 Y-16.168 Z0.405 </boundaryPoint>)
(<boundaryPoint> X9.723 Y-14.551 Z0.405 </boundaryPoint>)
(<boundaryPoint> X12.375 Y-12.375 Z0.405 </boundaryPoint>)
(<boundaryPoint> X14.551 Y-9.723 Z0.405 </boundaryPoint>)
(<boundaryPoint> X16.168 Y-6.697 Z0.405 </boundaryPoint>)
(<boundaryPoint> X17.164 Y-3.414 Z0.405 </boundaryPoint>)
(<boundaryPoint> X17.501 Y-0.0 Z0.405 </boundaryPoint>)
(<boundaryPoint> X17.164 Y3.414 Z0.405 </boundaryPoint>)
(<boundaryPoint> X16.168 Y6.697 Z0.405 </boundaryPoint>)
(<boundaryPoint> X14.551 Y9.723 Z0.405 </boundaryPoint>)
(<boundaryPoint> X12.375 Y12.375 Z0.405 </boundaryPoint>)
(<boundaryPoint> X9.723 Y14.551 Z0.405 </boundaryPoint>)
(<boundaryPoint> X6.697 Y16.168 Z0.405 </boundaryPoint>)
(<boundaryPoint> X3.414 Y17.164 Z0.405 </boundaryPoint>)
(<boundaryPoint> X0.0 Y17.501 Z0.405 </boundaryPoint>)
(<boundaryPoint> X-3.414 Y17.164 Z0.405 </boundaryPoint>)
(<boundaryPoint> X-6.697 Y16.168 Z0.405 </boundaryPoint>)
(<boundaryPoint> X-9.723 Y14.551 Z0.405 </boundaryPoint>)
(<boundaryPoint> X-12.375 Y12.375 Z0.405 </boundaryPoint>)
(<boundaryPoint> X-14.551 Y9.723 Z0.405 </boundaryPoint>)
(<boundaryPoint> X-16.168 Y6.697 Z0.405 </boundaryPoint>)
(<boundaryPoint> X-17.164 Y3.414 Z0.405 </boundaryPoint>)
(<boundaryPoint> X-17.501 Y0.0 Z0.405 </boundaryPoint>)
(<boundaryPoint> X-17.164 Y-3.414 Z0.405 </boundaryPoint>)
(<boundaryPoint> X-16.168 Y-6.697 Z0.405 </boundaryPoint>)
(<boundaryPoint> X-14.551 Y-9.723 Z0.405 </boundaryPoint>)
(<boundaryPoint> X-12.375 Y-12.375 Z0.405 </boundaryPoint>)
(<boundaryPoint> X-9.723 Y-14.551 Z0.405 </boundaryPoint>)
(<boundaryPoint> X-6.697 Y-16.168 Z0.405 </boundaryPoint>)
(<loop> outer )
G1 X-12.15 Y-11.71 Z0.41 F4200.0
G1 F1200.0
G1 E114.505
G1 F4200.0
M101
G1 X-11.95 Y-11.95 Z0.41 F4800.0 E114.521
G1 X-9.39 Y-14.05 Z0.41 F4800.0 E114.696
G1 X-6.47 Y-15.61 Z0.41 F4800.0 E114.871
G1 X-3.3 Y-16.57 Z0.41 F4800.0 E115.046
G1 X0.0 Y-16.9 Z0.41 F4800.0 E115.221
G1 X3.3 Y-16.57 Z0.41 F4800.0 E115.396
G1 X6.47 Y-15.61 Z0.41 F4800.0 E115.571
G1 X9.39 Y-14.05 Z0.41 F4800.0 E115.746
G1 X11.95 Y-11.95 Z0.41 F4800.0 E115.921
G1 X14.05 Y-9.39 Z0.41 F4800.0 E116.096
G1 X15.61 Y-6.47 Z0.41 F4800.0 E116.271
G1 X16.57 Y-3.3 Z0.41 F4800.0 E116.446
G1 X16.9 Y0.0 Z0.41 F4800.0 E116.621
G1 X16.57 Y3.3 Z0.41 F4800.0 E116.796
G1 X15.61 Y6.47 Z0.41 F4800.0 E116.971
G1 X14.05 Y9.39 Z0.41 F4800.0 E117.146
G1 X11.95 Y11.95 Z0.41 F4800.0 E117.321
G1 X9.39 Y14.05 Z0.41 F4800.0 E117.496
G1 X6.47 Y15.61 Z0.41 F4800.0 E117.671
G1 X3.3 Y16.57 Z0.41 F4800.0 E117.846
G1 X-0.0 Y16.9 Z0.41 F4800.0 E118.021
G1 X-3.3 Y16.57 Z0.41 F4800.0 E118.196
G1 X-6.47 Y15.61 Z0.41 F4800.0 E118.371
G1 X-9.39 Y14.05 Z0.41 F4800.0 E118.546
G1 X-11.95 Y11.95 Z0.41 F4800.0 E118.721
G1 X-14.05 Y9.39 Z0.41 F4800.0 E118.896
G1 X-15.61 Y6.47 Z0.41 F4800.0 E119.071
G1 X-16.57 Y3.3 Z0.41 F4800.0 E119.246
G1 X-16.9 Y-0.0 Z0.41 F4800.0 E119.421
G1 X-16.57 Y-3.3 Z0.41 F4800.0 E119.596
G1 X-15.61 Y-6.47 Z0.41 F4800.0 E119.771
G1 X-14.05 Y-9.39 Z0.41 F4800.0 E119.946
G1 X-12.15 Y-11.71 Z0.41 F4800.0 E120.104
G1 F1200.0
G1 E120.104
G1 F4800.0
M103
(</loop>)
(<edge> outer )
;M108 R40.0
G1 X-12.43 Y-11.99 Z0.41 F4200.0
G1 F1200.0
G1 E120.104
G1 F4200.0
M101
G1 X-12.23 Y-12.23 Z0.41 F2400.0 E120.121
G1 X-9.61 Y-14.38 Z0.41 F2400.0 E120.3
G1 X-6.62 Y-15.98 Z0.41 F2400.0 E120.479
G1 X-3.38 Y-16.97 Z0.41 F2400.0 E120.658
G1 X0.0 Y-17.3 Z0.41 F2400.0 E120.837
G1 X3.38 Y-16.97 Z0.41 F2400.0 E121.016
G1 X6.62 Y-15.98 Z0.41 F2400.0 E121.196
G1 X9.61 Y-14.38 Z0.41 F2400.0 E121.375
G1 X12.23 Y-12.23 Z0.41 F2400.0 E121.554
G1 X14.38 Y-9.61 Z0.41 F2400.0 E121.733
G1 X15.98 Y-6.62 Z0.41 F2400.0 E121.912
G1 X16.97 Y-3.38 Z0.41 F2400.0 E122.091
G1 X17.3 Y0.0 Z0.41 F2400.0 E122.27
G1 X16.97 Y3.38 Z0.41 F2400.0 E122.45
G1 X15.98 Y6.62 Z0.41 F2400.0 E122.629
G1 X14.38 Y9.61 Z0.41 F2400.0 E122.808
G1 X12.23 Y12.23 Z0.41 F2400.0 E122.987
G1 X9.61 Y14.38 Z0.41 F2400.0 E123.166
G1 X6.62 Y15.98 Z0.41 F2400.0 E123.345
G1 X3.38 Y16.97 Z0.41 F2400.0 E123.524
G1 X-0.0 Y17.3 Z0.41 F2400.0 E123.704
G1 X-3.38 Y16.97 Z0.41 F2400.0 E123.883
G1 X-6.62 Y15.98 Z0.41 F2400.0 E124.062
G1 X-9.61 Y14.38 Z0.41 F2400.0 E124.241
G1 X-12.23 Y12.23 Z0.41 F2400.0 E124.42
G1 X-14.38 Y9.61 Z0.41 F2400.0 E124.599
G1 X-15.98 Y6.62 Z0.41 F2400.0 E124.778
G1 X-16.97 Y3.38 Z0.41 F2400.0 E124.958
G1 X-17.3 Y-0.0 Z0.41 F2400.0 E125.137
G1 X-16.97 Y-3.38 Z0.41 F2400.0 E125.316
G1 X-15.98 Y-6.62 Z0.41 F2400.0 E125.495
G1 X-14.38 Y-9.61 Z0.41 F2400.0 E125.674
G1 X-12.43 Y-11.99 Z0.41 F2400.0 E125.837
G1 F1200.0
G1 E124.837
G1 F2400.0
M103
(</edge>)
(</boundaryPerimeter>)
(<infill>)
(<infillBoundary>)
(<infillPoint> X-3.296 Y-16.573 Z0.405 </infillPoint>)
(<infillPoint> X0.0 Y-16.898 Z0.405 </infillPoint>)
(<infillPoint> X3.296 Y-16.573 Z0.405 </infillPoint>)
(<infillPoint> X6.466 Y-15.611 Z0.405 </infillPoint>)
(<infillPoint> X9.388 Y-14.05 Z0.405 </infillPoint>)
(<infillPoint> X11.949 Y-11.949 Z0.405 </infillPoint>)
(<infillPoint> X14.05 Y-9.388 Z0.405 </infillPoint>)
(<infillPoint> X15.611 Y-6.466 Z0.405 </infillPoint>)
(<infillPoint> X16.573 Y-3.296 Z0.405 </infillPoint>)
(<infillPoint> X16.898 Y0.0 Z0.405 </infillPoint>)
(<infillPoint> X16.573 Y3.296 Z0.405 </infillPoint>)
(<infillPoint> X15.611 Y6.466 Z0.405 </infillPoint>)
(<infillPoint> X14.05 Y9.388 Z0.405 </infillPoint>)
(<infillPoint> X11.949 Y11.949 Z0.405 </infillPoint>)
(<infillPoint> X9.388 Y14.05 Z0.405 </infillPoint>)
(<infillPoint> X6.466 Y15.611 Z0.405 </infillPoint>)
(<infillPoint> X3.296 Y16.573 Z0.405 </infillPoint>)
(<infillPoint> X-0.0 Y16.898 Z0.405 </infillPoint>)
(<infillPoint> X-3.296 Y16.573 Z0.405 </infillPoint>)
(<infillPoint> X-6.466 Y15.611 Z0.405 </infillPoint>)
(<infillPoint> X-9.388 Y14.05 Z0.405 </infillPoint>)
(<infillPoint> X-11.949 Y11.949 Z0.405 </infillPoint>)
(<infillPoint> X-14.05 Y9.388 Z0.405 </infillPoint>)
(<infillPoint> X-15.611 Y6.466 Z0.405 </infillPoint>)
(<infillPoint> X-16.573 Y3.296 Z0.405 </infillPoint>)
(<infillPoint> X-16.898 Y-0.0 Z0.405 </infillPoint>)
(<infillPoint> X-16.573 Y-3.296 Z0.405 </infillPoint>)
(<infillPoint> X-15.611 Y-6.466 Z0.405 </infillPoint>)
(<infillPoint> X-14.05 Y-9.388 Z0.405 </infillPoint>)
(<infillPoint> X-11.949 Y-11.949 Z0.405 </infillPoint>)
(<infillPoint> X-9.388 Y-14.05 Z0.405 </infillPoint>)
(<infillPoint> X-6.466 Y-15.611 Z0.405 </infillPoint>)
(</infillBoundary>)
;M108 R80.0
G1 X-8.14 Y-14.4 Z0.41 F4200.0
G1 F1200.0
G1 E125.837
G1 F4200.0
M101
G1 X8.14 Y-14.4 Z0.41 F4800.0 E126.697
G1 X8.89 Y-14.0 Z0.41 F4800.0 E126.742
G1 X-8.89 Y-14.0 Z0.41 F4800.0 E127.68
G1 X-9.49 Y-13.6 Z0.41 F4800.0 E127.719
G1 X9.49 Y-13.6 Z0.41 F4800.0 E128.722
G1 X9.98 Y-13.2 Z0.41 F4800.0 E128.755
G1 X-9.98 Y-13.2 Z0.41 F4800.0 E129.81
G1 X-10.47 Y-12.8 Z0.41 F4800.0 E129.843
G1 X10.47 Y-12.8 Z0.41 F4800.0 E130.949
G1 X10.96 Y-12.4 Z0.41 F4800.0 E130.983
G1 X-10.96 Y-12.4 Z0.41 F4800.0 E132.14
G1 X-11.45 Y-12.0 Z0.41 F4800.0 E132.174
G1 X11.45 Y-12.0 Z0.41 F4800.0 E133.383
G1 X11.87 Y-11.6 Z0.41 F4800.0 E133.414
G1 X-11.87 Y-11.6 Z0.41 F4800.0 E134.668
G1 X-12.2 Y-11.2 Z0.41 F4800.0 E134.695
G1 X12.2 Y-11.2 Z0.41 F4800.0 E135.984
G1 X12.53 Y-10.8 Z0.41 F4800.0 E136.012
G1 X-12.53 Y-10.8 Z0.41 F4800.0 E137.335
G1 X-12.86 Y-10.4 Z0.41 F4800.0 E137.363
G1 X12.86 Y-10.4 Z0.41 F4800.0 E138.721
G1 X13.19 Y-10.0 Z0.41 F4800.0 E138.748
G1 X-13.19 Y-10.0 Z0.41 F4800.0 E140.141
G1 X-13.51 Y-9.6 Z0.41 F4800.0 E140.169
G1 X13.51 Y-9.6 Z0.41 F4800.0 E141.597
G1 X13.83 Y-9.2 Z0.41 F4800.0 E141.624
G1 X-13.83 Y-9.2 Z0.41 F4800.0 E143.085
G1 X-14.05 Y-8.8 Z0.41 F4800.0 E143.109
G1 X14.05 Y-8.8 Z0.41 F4800.0 E144.593
G1 X14.26 Y-8.4 Z0.41 F4800.0 E144.617
G1 X-14.26 Y-8.4 Z0.41 F4800.0 E146.123
G1 X-14.47 Y-8.0 Z0.41 F4800.0 E146.147
G1 X14.47 Y-8.0 Z0.41 F4800.0 E147.677
G1 X14.69 Y-7.6 Z0.41 F4800.0 E147.701
G1 X-14.69 Y-7.6 Z0.41 F4800.0 E149.252
G1 X-14.9 Y-7.2 Z0.41 F4800.0 E149.276
G1 X14.9 Y-7.2 Z0.41 F4800.0 E150.851
G1 X15.12 Y-6.8 Z0.41 F4800.0 E150.875
G1 X-15.12 Y-6.8 Z0.41 F4800.0 E152.471
G1 X-15.33 Y-6.4 Z0.41 F4800.0 E152.495
G1 X15.33 Y-6.4 Z0.41 F4800.0 E154.115
G1 X15.46 Y-6.0 Z0.41 F4800.0 E154.137
G1 X-15.46 Y-6.0 Z0.41 F4800.0 E155.771
G1 X-15.58 Y-5.6 Z0.41 F4800.0 E155.793
G1 X15.58 Y-5.6 Z0.41 F4800.0 E157.439
G1 X15.7 Y-5.2 Z0.41 F4800.0 E157.461
G1 X-15.7 Y-5.2 Z0.41 F4800.0 E159.12
G1 X-15.82 Y-4.8 Z0.41 F4800.0 E159.142
G1 X15.82 Y-4.8 Z0.41 F4800.0 E160.814
G1 X15.95 Y-4.4 Z0.41 F4800.0 E160.836
G1 X-15.95 Y-4.4 Z0.41 F4800.0 E162.52
G1 X-16.07 Y-4.0 Z0.41 F4800.0 E162.542
G1 X16.07 Y-4.0 Z0.41 F4800.0 E164.24
G1 X16.19 Y-3.6 Z0.41 F4800.0 E164.262
G1 X-16.19 Y-3.6 Z0.41 F4800.0 E165.972
G1 X-16.3 Y-3.2 Z0.41 F4800.0 E165.994
G1 X16.3 Y-3.2 Z0.41 F4800.0 E167.716
G1 X16.34 Y-2.8 Z0.41 F4800.0 E167.738
G1 X-16.34 Y-2.8 Z0.41 F4800.0 E169.464
G1 X-16.38 Y-2.4 Z0.41 F4800.0 E169.485
G1 X16.38 Y-2.4 Z0.41 F4800.0 E171.216
G1 X16.42 Y-2.0 Z0.41 F4800.0 E171.237
G1 X-16.42 Y-2.0 Z0.41 F4800.0 E172.972
G1 X-16.46 Y-1.6 Z0.41 F4800.0 E172.993
G1 X16.46 Y-1.6 Z0.41 F4800.0 E174.732
G1 X16.5 Y-1.2 Z0.41 F4800.0 E174.753
G1 X-16.5 Y-1.2 Z0.41 F4800.0 E176.496
G1 X-16.54 Y-0.8 Z0.41 F4800.0 E176.517
G1 X16.54 Y-0.8 Z0.41 F4800.0 E178.264
G1 X16.58 Y-0.4 Z0.41 F4800.0 E178.286
G1 X-16.58 Y-0.4 Z0.41 F4800.0 E180.037
G1 X-16.62 Y0.0 Z0.41 F4800.0 E180.058
G1 X16.62 Y-0.0 Z0.41 F4800.0 E181.814
G1 X16.58 Y0.4 Z0.41 F4800.0 E181.835
G1 X-16.58 Y0.4 Z0.41 F4800.0 E183.586
G1 X-16.54 Y0.8 Z0.41 F4800.0 E183.608
G1 X16.54 Y0.8 Z0.41 F4800.0 E185.355
G1 X16.5 Y1.2 Z0.41 F4800.0 E185.376
G1 X-16.5 Y1.2 Z0.41 F4800.0 E187.119
G1 X-16.46 Y1.6 Z0.41 F4800.0 E187.14
G1 X16.46 Y1.6 Z0.41 F4800.0 E188.879
G1 X16.42 Y2.0 Z0.41 F4800.0 E188.901
G1 X-16.42 Y2.0 Z0.41 F4800.0 E190.635
G1 X-16.38 Y2.4 Z0.41 F4800.0 E190.656
G1 X16.38 Y2.4 Z0.41 F4800.0 E192.387
G1 X16.34 Y2.8 Z0.41 F4800.0 E192.408
G1 X-16.34 Y2.8 Z0.41 F4800.0 E194.135
G1 X-16.3 Y3.2 Z0.41 F4800.0 E194.156
G1 X16.3 Y3.2 Z0.41 F4800.0 E195.878
G1 X16.19 Y3.6 Z0.41 F4800.0 E195.9
G1 X-16.19 Y3.6 Z0.41 F4800.0 E197.61
G1 X-16.07 Y4.0 Z0.41 F4800.0 E197.632
G1 X16.07 Y4.0 Z0.41 F4800.0 E199.33
G1 X15.95 Y4.4 Z0.41 F4800.0 E199.352
G1 X-15.95 Y4.4 Z0.41 F4800.0 E201.036
G1 X-15.82 Y4.8 Z0.41 F4800.0 E201.058
G1 X15.82 Y4.8 Z0.41 F4800.0 E202.73
G1 X15.7 Y5.2 Z0.41 F4800.0 E202.752
G1 X-15.7 Y5.2 Z0.41 F4800.0 E204.411
G1 X-15.58 Y5.6 Z0.41 F4800.0 E204.433
G1 X15.58 Y5.6 Z0.41 F4800.0 E206.08
G1 X15.46 Y6.0 Z0.41 F4800.0 E206.102
G1 X-15.46 Y6.0 Z0.41 F4800.0 E207.735
G1 X-15.33 Y6.4 Z0.41 F4800.0 E207.757
G1 X15.33 Y6.4 Z0.41 F4800.0 E209.377
G1 X15.12 Y6.8 Z0.41 F4800.0 E209.401
G1 X-15.12 Y6.8 Z0.41 F4800.0 E210.998
G1 X-14.9 Y7.2 Z0.41 F4800.0 E211.022
G1 X14.9 Y7.2 Z0.41 F4800.0 E212.596
G1 X14.69 Y7.6 Z0.41 F4800.0 E212.62
G1 X-14.69 Y7.6 Z0.41 F4800.0 E214.172
G1 X-14.47 Y8.0 Z0.41 F4800.0 E214.196
G1 X14.47 Y8.0 Z0.41 F4800.0 E215.725
G1 X14.26 Y8.4 Z0.41 F4800.0 E215.749
G1 X-14.26 Y8.4 Z0.41 F4800.0 E217.255
G1 X-14.05 Y8.8 Z0.41 F4800.0 E217.279
G1 X14.05 Y8.8 Z0.41 F4800.0 E218.763
G1 X13.83 Y9.2 Z0.41 F4800.0 E218.787
G1 X-13.83 Y9.2 Z0.41 F4800.0 E220.249
G1 X-13.51 Y9.6 Z0.41 F4800.0 E220.276
G1 X13.51 Y9.6 Z0.41 F4800.0 E221.703
G1 X13.19 Y10.0 Z0.41 F4800.0 E221.731
G1 X-13.19 Y10.0 Z0.41 F4800.0 E223.124
G1 X-12.86 Y10.4 Z0.41 F4800.0 E223.151
G1 X12.86 Y10.4 Z0.41 F4800.0 E224.509
G1 X12.53 Y10.8 Z0.41 F4800.0 E224.537
G1 X-12.53 Y10.8 Z0.41 F4800.0 E225.86
G1 X-12.2 Y11.2 Z0.41 F4800.0 E225.888
G1 X12.2 Y11.2 Z0.41 F4800.0 E227.177
G1 X11.87 Y11.6 Z0.41 F4800.0 E227.204
G1 X-11.87 Y11.6 Z0.41 F4800.0 E228.458
G1 X-11.45 Y12.0 Z0.41 F4800.0 E228.489
G1 X11.45 Y12.0 Z0.41 F4800.0 E229.699
G1 X10.96 Y12.4 Z0.41 F4800.0 E229.732
G1 X-10.96 Y12.4 Z0.41 F4800.0 E230.89
G1 X-10.47 Y12.8 Z0.41 F4800.0 E230.923
G1 X10.47 Y12.8 Z0.41 F4800.0 E232.029
G1 X9.98 Y13.2 Z0.41 F4800.0 E232.062
G1 X-9.98 Y13.2 Z0.41 F4800.0 E233.117
G1 X-9.49 Y13.6 Z0.41 F4800.0 E233.15
G1 X9.49 Y13.6 Z0.41 F4800.0 E234.153
G1 X8.89 Y14.0 Z0.41 F4800.0 E234.192
G1 X-8.89 Y14.0 Z0.41 F4800.0 E235.131
G1 F1200.0
G1 E235.131
G1 F4800.0
M103
G1 X-8.14 Y14.4 Z0.41 F4200.0
G1 F1200.0
G1 E235.131
G1 F4200.0
M101
G1 X8.14 Y14.4 Z0.41 F4800.0 E235.99
G1 F1200.0
G1 E235.99
G1 F4800.0
M103
G1 X7.39 Y14.8 Z0.41 F4200.0
G1 F1200.0
G1 E235.99
G1 F4200.0
M101
G1 X-7.39 Y14.8 Z0.41 F4800.0 E236.771
G1 F1200.0
G1 E236.771
G1 F4800.0
M103
G1 X-6.64 Y15.2 Z0.41 F4200.0
G1 F1200.0
G1 E236.771
G1 F4200.0
M101
G1 X6.64 Y15.2 Z0.41 F4800.0 E237.473
G1 F1200.0
G1 E237.3
G1 F4800.0
M103
G1 X5.54 Y15.6 Z0.41 F4200.0
G1 F1200.0
G1 E237.473
G1 F4200.0
M101
G1 X-5.54 Y15.6 Z0.41 F4800.0 E238.058
G1 F1200.0
G1 E237.681
G1 F4800.0
M103
G1 X-4.22 Y16.0 Z0.41 F4200.0
G1 F1200.0
G1 E238.058
G1 F4200.0
M101
G1 X4.22 Y16.0 Z0.41 F4800.0 E238.504
G1 F1200.0
G1 E237.504
G1 F4800.0
M103
G1 X2.2 Y16.4 Z0.41 F4200.0
G1 F1200.0
G1 E238.504
G1 F4200.0
M101
G1 X-2.2 Y16.4 Z0.41 F4800.0 E238.736
G1 F1200.0
G1 E237.736
G1 F4800.0
M103
G1 X-7.39 Y-14.8 Z0.41 F4200.0
G1 F1200.0
G1 E238.736
G1 F4200.0
M101
G1 X7.39 Y-14.8 Z0.41 F4800.0 E239.517
G1 F1200.0
G1 E239.517
G1 F4800.0
M103
G1 X6.64 Y-15.2 Z0.41 F4200.0
G1 F1200.0
G1 E239.517
G1 F4200.0
M101
G1 X-6.64 Y-15.2 Z0.41 F4800.0 E240.218
G1 F1200.0
G1 E240.045
G1 F4800.0
M103
G1 X-5.54 Y-15.6 Z0.41 F4200.0
G1 F1200.0
G1 E240.218
G1 F4200.0
M101
G1 X5.54 Y-15.6 Z0.41 F4800.0 E240.803
G1 F1200.0
G1 E240.426
G1 F4800.0
M103
G1 X4.22 Y-16.0 Z0.41 F4200.0
G1 F1200.0
G1 E240.803
G1 F4200.0
M101
G1 X-4.22 Y-16.0 Z0.41 F4800.0 E241.249
G1 F1200.0
G1 E240.249
G1 F4800.0
M103
G1 X-2.2 Y-16.4 Z0.41 F4200.0
G1 F1200.0
G1 E241.249
G1 F4200.0
M101
G1 X2.2 Y-16.4 Z0.41 F4800.0 E241.481
G1 F1200.0
G1 E240.481
G1 F4800.0
M103
(</infill>)
(</nestedRing>)
(</rotation>)
(</layer>)
(<operatingLayerEnd> </operatingLayerEnd>)
(<layer> 0.675 )
(<rotation> (6.12323399574e-17+1j) )
(<nestedRing>)
(<boundaryPerimeter>)
(<boundaryPoint> X-3.414 Y-17.164 Z0.675 </boundaryPoint>)
(<boundaryPoint> X-0.0 Y-17.501 Z0.675 </boundaryPoint>)
(<boundaryPoint> X3.414 Y-17.164 Z0.675 </boundaryPoint>)
(<boundaryPoint> X6.697 Y-16.168 Z0.675 </boundaryPoint>)
(<boundaryPoint> X9.723 Y-14.551 Z0.675 </boundaryPoint>)
(<boundaryPoint> X12.375 Y-12.375 Z0.675 </boundaryPoint>)
(<boundaryPoint> X14.551 Y-9.723 Z0.675 </boundaryPoint>)
(<boundaryPoint> X16.168 Y-6.697 Z0.675 </boundaryPoint>)
(<boundaryPoint> X17.164 Y-3.414 Z0.675 </boundaryPoint>)
(<boundaryPoint> X17.501 Y-0.0 Z0.675 </boundaryPoint>)
(<boundaryPoint> X17.164 Y3.414 Z0.675 </boundaryPoint>)
(<boundaryPoint> X16.168 Y6.697 Z0.675 </boundaryPoint>)
(<boundaryPoint> X14.551 Y9.723 Z0.675 </boundaryPoint>)
(<boundaryPoint> X12.375 Y12.375 Z0.675 </boundaryPoint>)
(<boundaryPoint> X9.723 Y14.551 Z0.675 </boundaryPoint>)
(<boundaryPoint> X6.697 Y16.168 Z0.675 </boundaryPoint>)
(<boundaryPoint> X3.414 Y17.164 Z0.675 </boundaryPoint>)
(<boundaryPoint> X0.0 Y17.501 Z0.675 </boundaryPoint>)
(<boundaryPoint> X-3.414 Y17.164 Z0.675 </boundaryPoint>)
(<boundaryPoint> X-6.697 Y16.168 Z0.675 </boundaryPoint>)
(<boundaryPoint> X-9.723 Y14.551 Z0.675 </boundaryPoint>)
(<boundaryPoint> X-12.375 Y12.375 Z0.675 </boundaryPoint>)
(<boundaryPoint> X-14.551 Y9.723 Z0.675 </boundaryPoint>)
(<boundaryPoint> X-16.168 Y6.697 Z0.675 </boundaryPoint>)
(<boundaryPoint> X-17.164 Y3.414 Z0.675 </boundaryPoint>)
(<boundaryPoint> X-17.501 Y0.0 Z0.675 </boundaryPoint>)
(<boundaryPoint> X-17.164 Y-3.414 Z0.675 </boundaryPoint>)
(<boundaryPoint> X-16.168 Y-6.697 Z0.675 </boundaryPoint>)
(<boundaryPoint> X-14.551 Y-9.723 Z0.675 </boundaryPoint>)
(<boundaryPoint> X-12.375 Y-12.375 Z0.675 </boundaryPoint>)
(<boundaryPoint> X-9.723 Y-14.551 Z0.675 </boundaryPoint>)
(<boundaryPoint> X-6.697 Y-16.168 Z0.675 </boundaryPoint>)
(<loop> outer )
G1 X-11.81 Y-12.07 Z0.68 F4200.0
G1 F1200.0
G1 E241.481
G1 F4200.0
M101
G1 X-9.39 Y-14.05 Z0.68 F4800.0 E241.646
G1 X-6.47 Y-15.61 Z0.68 F4800.0 E241.821
G1 X-3.3 Y-16.57 Z0.68 F4800.0 E241.996
G1 X0.0 Y-16.9 Z0.68 F4800.0 E242.171
G1 X3.3 Y-16.57 Z0.68 F4800.0 E242.346
G1 X6.47 Y-15.61 Z0.68 F4800.0 E242.521
G1 X9.39 Y-14.05 Z0.68 F4800.0 E242.696
G1 X11.95 Y-11.95 Z0.68 F4800.0 E242.871
G1 X14.05 Y-9.39 Z0.68 F4800.0 E243.046
G1 X15.61 Y-6.47 Z0.68 F4800.0 E243.221
G1 X16.57 Y-3.3 Z0.68 F4800.0 E243.396
G1 X16.9 Y0.0 Z0.68 F4800.0 E243.571
G1 X16.57 Y3.3 Z0.68 F4800.0 E243.746
G1 X15.61 Y6.47 Z0.68 F4800.0 E243.921
G1 X14.05 Y9.39 Z0.68 F4800.0 E244.096
G1 X11.95 Y11.95 Z0.68 F4800.0 E244.271
G1 X9.39 Y14.05 Z0.68 F4800.0 E244.446
G1 X6.47 Y15.61 Z0.68 F4800.0 E244.621
G1 X3.3 Y16.57 Z0.68 F4800.0 E244.796
G1 X-0.0 Y16.9 Z0.68 F4800.0 E244.971
G1 X-3.3 Y16.57 Z0.68 F4800.0 E245.146
G1 X-6.47 Y15.61 Z0.68 F4800.0 E245.321
G1 X-9.39 Y14.05 Z0.68 F4800.0 E245.496
G1 X-11.95 Y11.95 Z0.68 F4800.0 E245.671
G1 X-14.05 Y9.39 Z0.68 F4800.0 E245.846
G1 X-15.61 Y6.47 Z0.68 F4800.0 E246.021
G1 X-16.57 Y3.3 Z0.68 F4800.0 E246.196
G1 X-16.9 Y-0.0 Z0.68 F4800.0 E246.371
G1 X-16.57 Y-3.3 Z0.68 F4800.0 E246.546
G1 X-15.61 Y-6.47 Z0.68 F4800.0 E246.721
G1 X-14.05 Y-9.39 Z0.68 F4800.0 E246.896
G1 X-11.95 Y-11.95 Z0.68 F4800.0 E247.071
G1 X-11.81 Y-12.07 Z0.68 F4800.0 E247.081
G1 F1200.0
G1 E247.081
G1 F4800.0
M103
(</loop>)
(<edge> outer )
;M108 R40.0
G1 X-12.09 Y-12.35 Z0.68 F4200.0
G1 F1200.0
G1 E247.081
G1 F4200.0
M101
G1 X-9.61 Y-14.38 Z0.68 F2400.0 E247.25
G1 X-6.62 Y-15.98 Z0.68 F2400.0 E247.429
G1 X-3.38 Y-16.97 Z0.68 F2400.0 E247.608
G1 X0.0 Y-17.3 Z0.68 F2400.0 E247.787
G1 X3.38 Y-16.97 Z0.68 F2400.0 E247.967
G1 X6.62 Y-15.98 Z0.68 F2400.0 E248.146
G1 X9.61 Y-14.38 Z0.68 F2400.0 E248.325
G1 X12.23 Y-12.23 Z0.68 F2400.0 E248.504
G1 X14.38 Y-9.61 Z0.68 F2400.0 E248.683
G1 X15.98 Y-6.62 Z0.68 F2400.0 E248.862
G1 X16.97 Y-3.38 Z0.68 F2400.0 E249.041
G1 X17.3 Y0.0 Z0.68 F2400.0 E249.221
G1 X16.97 Y3.38 Z0.68 F2400.0 E249.4
G1 X15.98 Y6.62 Z0.68 F2400.0 E249.579
G1 X14.38 Y9.61 Z0.68 F2400.0 E249.758
G1 X12.23 Y12.23 Z0.68 F2400.0 E249.937
G1 X9.61 Y14.38 Z0.68 F2400.0 E250.116
G1 X6.62 Y15.98 Z0.68 F2400.0 E250.295
G1 X3.38 Y16.97 Z0.68 F2400.0 E250.475
G1 X-0.0 Y17.3 Z0.68 F2400.0 E250.654
G1 X-3.38 Y16.97 Z0.68 F2400.0 E250.833
G1 X-6.62 Y15.98 Z0.68 F2400.0 E251.012
G1 X-9.61 Y14.38 Z0.68 F2400.0 E251.191
G1 X-12.23 Y12.23 Z0.68 F2400.0 E251.37
G1 X-14.38 Y9.61 Z0.68 F2400.0 E251.549
G1 X-15.98 Y6.62 Z0.68 F2400.0 E251.729
G1 X-16.97 Y3.38 Z0.68 F2400.0 E251.908
G1 X-17.3 Y-0.0 Z0.68 F2400.0 E252.087
G1 X-16.97 Y-3.38 Z0.68 F2400.0 E252.266
G1 X-15.98 Y-6.62 Z0.68 F2400.0 E252.445
G1 X-14.38 Y-9.61 Z0.68 F2400.0 E252.624
G1 X-12.23 Y-12.23 Z0.68 F2400.0 E252.803
G1 X-12.09 Y-12.35 Z0.68 F2400.0 E252.813
G1 F1200.0
G1 E251.813
G1 F2400.0
M103
(</edge>)
(</boundaryPerimeter>)
(<infill>)
(<infillBoundary>)
(<infillPoint> X-3.296 Y-16.573 Z0.675 </infillPoint>)
(<infillPoint> X0.0 Y-16.898 Z0.675 </infillPoint>)
(<infillPoint> X3.296 Y-16.573 Z0.675 </infillPoint>)
(<infillPoint> X6.466 Y-15.611 Z0.675 </infillPoint>)
(<infillPoint> X9.388 Y-14.05 Z0.675 </infillPoint>)
(<infillPoint> X11.949 Y-11.949 Z0.675 </infillPoint>)
(<infillPoint> X14.05 Y-9.388 Z0.675 </infillPoint>)
(<infillPoint> X15.611 Y-6.466 Z0.675 </infillPoint>)
(<infillPoint> X16.573 Y-3.296 Z0.675 </infillPoint>)
(<infillPoint> X16.898 Y0.0 Z0.675 </infillPoint>)
(<infillPoint> X16.573 Y3.296 Z0.675 </infillPoint>)
(<infillPoint> X15.611 Y6.466 Z0.675 </infillPoint>)
(<infillPoint> X14.05 Y9.388 Z0.675 </infillPoint>)
(<infillPoint> X11.949 Y11.949 Z0.675 </infillPoint>)
(<infillPoint> X9.388 Y14.05 Z0.675 </infillPoint>)
(<infillPoint> X6.466 Y15.611 Z0.675 </infillPoint>)
(<infillPoint> X3.296 Y16.573 Z0.675 </infillPoint>)
(<infillPoint> X-0.0 Y16.898 Z0.675 </infillPoint>)
(<infillPoint> X-3.296 Y16.573 Z0.675 </infillPoint>)
(<infillPoint> X-6.466 Y15.611 Z0.675 </infillPoint>)
(<infillPoint> X-9.388 Y14.05 Z0.675 </infillPoint>)
(<infillPoint> X-11.949 Y11.949 Z0.675 </infillPoint>)
(<infillPoint> X-14.05 Y9.388 Z0.675 </infillPoint>)
(<infillPoint> X-15.611 Y6.466 Z0.675 </infillPoint>)
(<infillPoint> X-16.573 Y3.296 Z0.675 </infillPoint>)
(<infillPoint> X-16.898 Y-0.0 Z0.675 </infillPoint>)
(<infillPoint> X-16.573 Y-3.296 Z0.675 </infillPoint>)
(<infillPoint> X-15.611 Y-6.466 Z0.675 </infillPoint>)
(<infillPoint> X-14.05 Y-9.388 Z0.675 </infillPoint>)
(<infillPoint> X-11.949 Y-11.949 Z0.675 </infillPoint>)
(<infillPoint> X-9.388 Y-14.05 Z0.675 </infillPoint>)
(<infillPoint> X-6.466 Y-15.611 Z0.675 </infillPoint>)
(</infillBoundary>)
;M108 R80.0
G1 X-14.8 Y7.39 Z0.68 F4200.0
G1 F1200.0
G1 E252.813
G1 F4200.0
M101
G1 X-14.8 Y-7.39 Z0.68 F4800.0 E253.594
G1 F1200.0
G1 E253.594
G1 F4800.0
M103
G1 X-15.2 Y-6.64 Z0.68 F4200.0
G1 F1200.0
G1 E253.594
G1 F4200.0
M101
G1 X-15.2 Y6.64 Z0.68 F4800.0 E254.296
G1 F1200.0
G1 E254.122
G1 F4800.0
M103
G1 X-15.6 Y5.54 Z0.68 F4200.0
G1 F1200.0
G1 E254.296
G1 F4200.0
M101
G1 X-15.6 Y-5.54 Z0.68 F4800.0 E254.881
G1 F1200.0
G1 E254.503
G1 F4800.0
M103
G1 X-16.0 Y-4.22 Z0.68 F4200.0
G1 F1200.0
G1 E254.881
G1 F4200.0
M101
G1 X-16.0 Y4.22 Z0.68 F4800.0 E255.326
G1 F1200.0
G1 E254.326
G1 F4800.0
M103
G1 X-16.4 Y2.2 Z0.68 F4200.0
G1 F1200.0
G1 E255.326
G1 F4200.0
M101
G1 X-16.4 Y-2.2 Z0.68 F4800.0 E255.558
G1 F1200.0
G1 E254.558
G1 F4800.0
M103
G1 X-14.4 Y8.14 Z0.68 F4200.0
G1 F1200.0
G1 E255.558
G1 F4200.0
M101
G1 X-14.4 Y-8.14 Z0.68 F4800.0 E256.418
G1 X-14.0 Y-8.89 Z0.68 F4800.0 E256.463
G1 X-14.0 Y8.89 Z0.68 F4800.0 E257.402
G1 X-13.6 Y9.49 Z0.68 F4800.0 E257.44
G1 X-13.6 Y-9.49 Z0.68 F4800.0 E258.444
G1 X-13.2 Y-9.98 Z0.68 F4800.0 E258.477
G1 X-13.2 Y9.98 Z0.68 F4800.0 E259.532
G1 X-12.8 Y10.47 Z0.68 F4800.0 E259.565
G1 X-12.8 Y-10.47 Z0.68 F4800.0 E260.671
G1 X-12.4 Y-10.96 Z0.68 F4800.0 E260.704
G1 X-12.4 Y10.96 Z0.68 F4800.0 E261.862
G1 X-12.0 Y11.45 Z0.68 F4800.0 E261.895
G1 X-12.0 Y-11.45 Z0.68 F4800.0 E263.104
G1 X-11.6 Y-11.87 Z0.68 F4800.0 E263.135
G1 X-11.6 Y11.87 Z0.68 F4800.0 E264.39
G1 X-11.2 Y12.2 Z0.68 F4800.0 E264.417
G1 X-11.2 Y-12.2 Z0.68 F4800.0 E265.706
G1 X-10.8 Y-12.53 Z0.68 F4800.0 E265.733
G1 X-10.8 Y12.53 Z0.68 F4800.0 E267.057
G1 X-10.4 Y12.86 Z0.68 F4800.0 E267.084
G1 X-10.4 Y-12.86 Z0.68 F4800.0 E268.443
G1 X-10.0 Y-13.19 Z0.68 F4800.0 E268.47
G1 X-10.0 Y13.19 Z0.68 F4800.0 E269.863
G1 X-9.6 Y13.51 Z0.68 F4800.0 E269.89
G1 X-9.6 Y-13.51 Z0.68 F4800.0 E271.318
G1 X-9.2 Y-13.83 Z0.68 F4800.0 E271.345
G1 X-9.2 Y13.83 Z0.68 F4800.0 E272.807
G1 X-8.8 Y14.05 Z0.68 F4800.0 E272.831
G1 X-8.8 Y-14.05 Z0.68 F4800.0 E274.315
G1 X-8.4 Y-14.26 Z0.68 F4800.0 E274.339
G1 X-8.4 Y14.26 Z0.68 F4800.0 E275.845
G1 X-8.0 Y14.47 Z0.68 F4800.0 E275.869
G1 X-8.0 Y-14.47 Z0.68 F4800.0 E277.398
G1 X-7.6 Y-14.69 Z0.68 F4800.0 E277.422
G1 X-7.6 Y14.69 Z0.68 F4800.0 E278.974
G1 X-7.2 Y14.9 Z0.68 F4800.0 E278.998
G1 X-7.2 Y-14.9 Z0.68 F4800.0 E280.572
G1 X-6.8 Y-15.12 Z0.68 F4800.0 E280.596
G1 X-6.8 Y15.12 Z0.68 F4800.0 E282.193
G1 X-6.4 Y15.33 Z0.68 F4800.0 E282.217
G1 X-6.4 Y-15.33 Z0.68 F4800.0 E283.837
G1 X-6.0 Y-15.46 Z0.68 F4800.0 E283.859
G1 X-6.0 Y15.46 Z0.68 F4800.0 E285.492
G1 X-5.6 Y15.58 Z0.68 F4800.0 E285.514
G1 X-5.6 Y-15.58 Z0.68 F4800.0 E287.16
G1 X-5.2 Y-15.7 Z0.68 F4800.0 E287.182
G1 X-5.2 Y15.7 Z0.68 F4800.0 E288.841
G1 X-4.8 Y15.82 Z0.68 F4800.0 E288.864
G1 X-4.8 Y-15.82 Z0.68 F4800.0 E290.535
G1 X-4.4 Y-15.95 Z0.68 F4800.0 E290.557
G1 X-4.4 Y15.95 Z0.68 F4800.0 E292.242
G1 X-4.0 Y16.07 Z0.68 F4800.0 E292.264
G1 X-4.0 Y-16.07 Z0.68 F4800.0 E293.962
G1 X-3.6 Y-16.19 Z0.68 F4800.0 E293.984
G1 X-3.6 Y16.19 Z0.68 F4800.0 E295.694
G1 X-3.2 Y16.3 Z0.68 F4800.0 E295.716
G1 X-3.2 Y-16.3 Z0.68 F4800.0 E297.438
G1 X-2.8 Y-16.34 Z0.68 F4800.0 E297.459
G1 X-2.8 Y16.34 Z0.68 F4800.0 E299.186
G1 X-2.4 Y16.38 Z0.68 F4800.0 E299.207
G1 X-2.4 Y-16.38 Z0.68 F4800.0 E300.937
G1 X-2.0 Y-16.42 Z0.68 F4800.0 E300.959
G1 X-2.0 Y16.42 Z0.68 F4800.0 E302.693
G1 X-1.6 Y16.46 Z0.68 F4800.0 E302.714
G1 X-1.6 Y-16.46 Z0.68 F4800.0 E304.453
G1 X-1.2 Y-16.5 Z0.68 F4800.0 E304.475
G1 X-1.2 Y16.5 Z0.68 F4800.0 E306.218
G1 X-0.8 Y16.54 Z0.68 F4800.0 E306.239
G1 X-0.8 Y-16.54 Z0.68 F4800.0 E307.986
G1 X-0.4 Y-16.58 Z0.68 F4800.0 E308.007
G1 X-0.4 Y16.58 Z0.68 F4800.0 E309.759
G1 X0.0 Y16.62 Z0.68 F4800.0 E309.78
G1 X-0.0 Y-16.62 Z0.68 F4800.0 E311.536
G1 X0.4 Y-16.58 Z0.68 F4800.0 E311.557
G1 X0.4 Y16.58 Z0.68 F4800.0 E313.308
G1 X0.8 Y16.54 Z0.68 F4800.0 E313.329
G1 X0.8 Y-16.54 Z0.68 F4800.0 E315.077
G1 X1.2 Y-16.5 Z0.68 F4800.0 E315.098
G1 X1.2 Y16.5 Z0.68 F4800.0 E316.841
G1 X1.6 Y16.46 Z0.68 F4800.0 E316.862
G1 X1.6 Y-16.46 Z0.68 F4800.0 E318.601
G1 X2.0 Y-16.42 Z0.68 F4800.0 E318.622
G1 X2.0 Y16.42 Z0.68 F4800.0 E320.357
G1 X2.4 Y16.38 Z0.68 F4800.0 E320.378
G1 X2.4 Y-16.38 Z0.68 F4800.0 E322.109
G1 X2.8 Y-16.34 Z0.68 F4800.0 E322.13
G1 X2.8 Y16.34 Z0.68 F4800.0 E323.856
G1 X3.2 Y16.3 Z0.68 F4800.0 E323.877
G1 X3.2 Y-16.3 Z0.68 F4800.0 E325.6
G1 X3.6 Y-16.19 Z0.68 F4800.0 E325.622
G1 X3.6 Y16.19 Z0.68 F4800.0 E327.332
G1 X4.0 Y16.07 Z0.68 F4800.0 E327.354
G1 X4.0 Y-16.07 Z0.68 F4800.0 E329.051
G1 X4.4 Y-15.95 Z0.68 F4800.0 E329.073
G1 X4.4 Y15.95 Z0.68 F4800.0 E330.758
G1 X4.8 Y15.82 Z0.68 F4800.0 E330.78
G1 X4.8 Y-15.82 Z0.68 F4800.0 E332.452
G1 X5.2 Y-15.7 Z0.68 F4800.0 E332.474
G1 X5.2 Y15.7 Z0.68 F4800.0 E334.133
G1 X5.6 Y15.58 Z0.68 F4800.0 E334.155
G1 X5.6 Y-15.58 Z0.68 F4800.0 E335.801
G1 X6.0 Y-15.46 Z0.68 F4800.0 E335.823
G1 X6.0 Y15.46 Z0.68 F4800.0 E337.457
G1 X6.4 Y15.33 Z0.68 F4800.0 E337.479
G1 X6.4 Y-15.33 Z0.68 F4800.0 E339.098
G1 X6.8 Y-15.12 Z0.68 F4800.0 E339.122
G1 X6.8 Y15.12 Z0.68 F4800.0 E340.719
G1 X7.2 Y14.9 Z0.68 F4800.0 E340.743
G1 X7.2 Y-14.9 Z0.68 F4800.0 E342.318
G1 X7.6 Y-14.69 Z0.68 F4800.0 E342.341
G1 X7.6 Y14.69 Z0.68 F4800.0 E343.893
G1 X8.0 Y14.47 Z0.68 F4800.0 E343.917
G1 X8.0 Y-14.47 Z0.68 F4800.0 E345.446
G1 X8.4 Y-14.26 Z0.68 F4800.0 E345.47
G1 X8.4 Y14.26 Z0.68 F4800.0 E346.977
G1 X8.8 Y14.05 Z0.68 F4800.0 E347.001
G1 X8.8 Y-14.05 Z0.68 F4800.0 E348.485
G1 X9.2 Y-13.83 Z0.68 F4800.0 E348.509
G1 X9.2 Y13.83 Z0.68 F4800.0 E349.97
G1 X9.6 Y13.51 Z0.68 F4800.0 E349.997
G1 X9.6 Y-13.51 Z0.68 F4800.0 E351.425
G1 X10.0 Y-13.19 Z0.68 F4800.0 E351.452
G1 X10.0 Y13.19 Z0.68 F4800.0 E352.845
G1 X10.4 Y12.86 Z0.68 F4800.0 E352.873
G1 X10.4 Y-12.86 Z0.68 F4800.0 E354.231
G1 X10.8 Y-12.53 Z0.68 F4800.0 E354.258
G1 X10.8 Y12.53 Z0.68 F4800.0 E355.582
G1 X11.2 Y12.2 Z0.68 F4800.0 E355.609
G1 X11.2 Y-12.2 Z0.68 F4800.0 E356.898
G1 X11.6 Y-11.87 Z0.68 F4800.0 E356.926
G1 X11.6 Y11.87 Z0.68 F4800.0 E358.18
G1 X12.0 Y11.45 Z0.68 F4800.0 E358.211
G1 X12.0 Y-11.45 Z0.68 F4800.0 E359.42
G1 X12.4 Y-10.96 Z0.68 F4800.0 E359.454
G1 X12.4 Y10.96 Z0.68 F4800.0 E360.611
G1 X12.8 Y10.47 Z0.68 F4800.0 E360.644
G1 X12.8 Y-10.47 Z0.68 F4800.0 E361.751
G1 X13.2 Y-9.98 Z0.68 F4800.0 E361.784
G1 X13.2 Y9.98 Z0.68 F4800.0 E362.839
G1 X13.6 Y9.49 Z0.68 F4800.0 E362.872
G1 X13.6 Y-9.49 Z0.68 F4800.0 E363.875
G1 X14.0 Y-8.89 Z0.68 F4800.0 E363.913
G1 X14.0 Y8.89 Z0.68 F4800.0 E364.852
G1 F1200.0
G1 E364.852
G1 F4800.0
M103
G1 X14.4 Y8.14 Z0.68 F4200.0
G1 F1200.0
G1 E364.852
G1 F4200.0
M101
G1 X14.4 Y-8.14 Z0.68 F4800.0 E365.712
G1 F1200.0
G1 E365.712
G1 F4800.0
M103
G1 X14.8 Y-7.39 Z0.68 F4200.0
G1 F1200.0
G1 E365.712
G1 F4200.0
M101
G1 X14.8 Y7.39 Z0.68 F4800.0 E366.493
G1 F1200.0
G1 E366.493
G1 F4800.0
M103
G1 X15.2 Y6.64 Z0.68 F4200.0
G1 F1200.0
G1 E366.493
G1 F4200.0
M101
G1 X15.2 Y-6.64 Z0.68 F4800.0 E367.194
G1 F1200.0
G1 E367.021
G1 F4800.0
M103
G1 X15.6 Y-5.54 Z0.68 F4200.0
G1 F1200.0
G1 E367.194
G1 F4200.0
M101
G1 X15.6 Y5.54 Z0.68 F4800.0 E367.78
G1 F1200.0
G1 E367.402
G1 F4800.0
M103
G1 X16.0 Y4.22 Z0.68 F4200.0
G1 F1200.0
G1 E367.78
G1 F4200.0
M101
G1 X16.0 Y-4.22 Z0.68 F4800.0 E368.225
G1 F1200.0
G1 E367.225
G1 F4800.0
M103
G1 X16.4 Y-2.2 Z0.68 F4200.0
G1 F1200.0
G1 E368.225
G1 F4200.0
M101
G1 X16.4 Y2.2 Z0.68 F4800.0 E368.457
G1 F1200.0
G1 E367.457
G1 F4800.0
M103
(</infill>)
(</nestedRing>)
(</rotation>)
(</layer>)
(<layer> 0.945 )
(<rotation> (-1+1.22464679915e-16j) )
(<nestedRing>)
(<boundaryPerimeter>)
(<boundaryPoint> X-3.414 Y-17.164 Z0.945 </boundaryPoint>)
(<boundaryPoint> X-0.0 Y-17.501 Z0.945 </boundaryPoint>)
(<boundaryPoint> X3.414 Y-17.164 Z0.945 </boundaryPoint>)
(<boundaryPoint> X6.697 Y-16.168 Z0.945 </boundaryPoint>)
(<boundaryPoint> X9.723 Y-14.551 Z0.945 </boundaryPoint>)
(<boundaryPoint> X12.375 Y-12.375 Z0.945 </boundaryPoint>)
(<boundaryPoint> X14.551 Y-9.723 Z0.945 </boundaryPoint>)
(<boundaryPoint> X16.168 Y-6.697 Z0.945 </boundaryPoint>)
(<boundaryPoint> X17.164 Y-3.414 Z0.945 </boundaryPoint>)
(<boundaryPoint> X17.501 Y-0.0 Z0.945 </boundaryPoint>)
(<boundaryPoint> X17.164 Y3.414 Z0.945 </boundaryPoint>)
(<boundaryPoint> X16.168 Y6.697 Z0.945 </boundaryPoint>)
(<boundaryPoint> X14.551 Y9.723 Z0.945 </boundaryPoint>)
(<boundaryPoint> X12.375 Y12.375 Z0.945 </boundaryPoint>)
(<boundaryPoint> X9.723 Y14.551 Z0.945 </boundaryPoint>)
(<boundaryPoint> X6.697 Y16.168 Z0.945 </boundaryPoint>)
(<boundaryPoint> X3.414 Y17.164 Z0.945 </boundaryPoint>)
(<boundaryPoint> X0.0 Y17.501 Z0.945 </boundaryPoint>)
(<boundaryPoint> X-3.414 Y17.164 Z0.945 </boundaryPoint>)
(<boundaryPoint> X-6.697 Y16.168 Z0.945 </boundaryPoint>)
(<boundaryPoint> X-9.723 Y14.551 Z0.945 </boundaryPoint>)
(<boundaryPoint> X-12.375 Y12.375 Z0.945 </boundaryPoint>)
(<boundaryPoint> X-14.551 Y9.723 Z0.945 </boundaryPoint>)
(<boundaryPoint> X-16.168 Y6.697 Z0.945 </boundaryPoint>)
(<boundaryPoint> X-17.164 Y3.414 Z0.945 </boundaryPoint>)
(<boundaryPoint> X-17.501 Y0.0 Z0.945 </boundaryPoint>)
(<boundaryPoint> X-17.164 Y-3.414 Z0.945 </boundaryPoint>)
(<boundaryPoint> X-16.168 Y-6.697 Z0.945 </boundaryPoint>)
(<boundaryPoint> X-14.551 Y-9.723 Z0.945 </boundaryPoint>)
(<boundaryPoint> X-12.375 Y-12.375 Z0.945 </boundaryPoint>)
(<boundaryPoint> X-9.723 Y-14.551 Z0.945 </boundaryPoint>)
(<boundaryPoint> X-6.697 Y-16.168 Z0.945 </boundaryPoint>)
(<loop> outer )
G1 X-12.03 Y-11.85 Z0.95 F4200.0
G1 F1200.0
G1 E368.457
G1 F4200.0
M101
G1 X-11.95 Y-11.95 Z0.95 F4800.0 E368.464
G1 X-9.39 Y-14.05 Z0.95 F4800.0 E368.639
G1 X-6.47 Y-15.61 Z0.95 F4800.0 E368.814
G1 X-3.3 Y-16.57 Z0.95 F4800.0 E368.989
G1 X0.0 Y-16.9 Z0.95 F4800.0 E369.164
G1 X3.3 Y-16.57 Z0.95 F4800.0 E369.339
G1 X6.47 Y-15.61 Z0.95 F4800.0 E369.514
G1 X9.39 Y-14.05 Z0.95 F4800.0 E369.689
G1 X11.95 Y-11.95 Z0.95 F4800.0 E369.864
G1 X14.05 Y-9.39 Z0.95 F4800.0 E370.039
G1 X15.61 Y-6.47 Z0.95 F4800.0 E370.214
G1 X16.57 Y-3.3 Z0.95 F4800.0 E370.389
G1 X16.9 Y0.0 Z0.95 F4800.0 E370.564
G1 X16.57 Y3.3 Z0.95 F4800.0 E370.739
G1 X15.61 Y6.47 Z0.95 F4800.0 E370.914
G1 X14.05 Y9.39 Z0.95 F4800.0 E371.089
G1 X11.95 Y11.95 Z0.95 F4800.0 E371.264
G1 X9.39 Y14.05 Z0.95 F4800.0 E371.439
G1 X6.47 Y15.61 Z0.95 F4800.0 E371.614
G1 X3.3 Y16.57 Z0.95 F4800.0 E371.789
G1 X-0.0 Y16.9 Z0.95 F4800.0 E371.964
G1 X-3.3 Y16.57 Z0.95 F4800.0 E372.139
G1 X-6.47 Y15.61 Z0.95 F4800.0 E372.314
G1 X-9.39 Y14.05 Z0.95 F4800.0 E372.489
G1 X-11.95 Y11.95 Z0.95 F4800.0 E372.663
G1 X-14.05 Y9.39 Z0.95 F4800.0 E372.838
G1 X-15.61 Y6.47 Z0.95 F4800.0 E373.013
G1 X-16.57 Y3.3 Z0.95 F4800.0 E373.188
G1 X-16.9 Y-0.0 Z0.95 F4800.0 E373.363
G1 X-16.57 Y-3.3 Z0.95 F4800.0 E373.538
G1 X-15.61 Y-6.47 Z0.95 F4800.0 E373.713
G1 X-14.05 Y-9.39 Z0.95 F4800.0 E373.888
G1 X-12.03 Y-11.85 Z0.95 F4800.0 E374.057
G1 F1200.0
G1 E374.057
G1 F4800.0
M103
(</loop>)
(<edge> outer )
;M108 R40.0
G1 X-12.31 Y-12.14 Z0.95 F4200.0
G1 F1200.0
G1 E374.057
G1 F4200.0
M101
G1 X-12.23 Y-12.23 Z0.95 F2400.0 E374.063
G1 X-9.61 Y-14.38 Z0.95 F2400.0 E374.243
G1 X-6.62 Y-15.98 Z0.95 F2400.0 E374.422
G1 X-3.38 Y-16.97 Z0.95 F2400.0 E374.601
G1 X0.0 Y-17.3 Z0.95 F2400.0 E374.78
G1 X3.38 Y-16.97 Z0.95 F2400.0 E374.959
G1 X6.62 Y-15.98 Z0.95 F2400.0 E375.138
G1 X9.61 Y-14.38 Z0.95 F2400.0 E375.317
G1 X12.23 Y-12.23 Z0.95 F2400.0 E375.497
G1 X14.38 Y-9.61 Z0.95 F2400.0 E375.676
G1 X15.98 Y-6.62 Z0.95 F2400.0 E375.855
G1 X16.97 Y-3.38 Z0.95 F2400.0 E376.034
G1 X17.3 Y0.0 Z0.95 F2400.0 E376.213
G1 X16.97 Y3.38 Z0.95 F2400.0 E376.392
G1 X15.98 Y6.62 Z0.95 F2400.0 E376.571
G1 X14.38 Y9.61 Z0.95 F2400.0 E376.751
G1 X12.23 Y12.23 Z0.95 F2400.0 E376.93
G1 X9.61 Y14.38 Z0.95 F2400.0 E377.109
G1 X6.62 Y15.98 Z0.95 F2400.0 E377.288
G1 X3.38 Y16.97 Z0.95 F2400.0 E377.467
G1 X-0.0 Y17.3 Z0.95 F2400.0 E377.646
G1 X-3.38 Y16.97 Z0.95 F2400.0 E377.825
G1 X-6.62 Y15.98 Z0.95 F2400.0 E378.005
G1 X-9.61 Y14.38 Z0.95 F2400.0 E378.184
G1 X-12.23 Y12.23 Z0.95 F2400.0 E378.363
G1 X-14.38 Y9.61 Z0.95 F2400.0 E378.542
G1 X-15.98 Y6.62 Z0.95 F2400.0 E378.721
G1 X-16.97 Y3.38 Z0.95 F2400.0 E378.9
G1 X-17.3 Y-0.0 Z0.95 F2400.0 E379.079
G1 X-16.97 Y-3.38 Z0.95 F2400.0 E379.259
G1 X-15.98 Y-6.62 Z0.95 F2400.0 E379.438
G1 X-14.38 Y-9.61 Z0.95 F2400.0 E379.617
G1 X-12.31 Y-12.14 Z0.95 F2400.0 E379.789
G1 F1200.0
G1 E378.789
G1 F2400.0
M103
(</edge>)
(</boundaryPerimeter>)
(<infill>)
(<infillBoundary>)
(<infillPoint> X-3.296 Y-16.573 Z0.945 </infillPoint>)
(<infillPoint> X0.0 Y-16.898 Z0.945 </infillPoint>)
(<infillPoint> X3.296 Y-16.573 Z0.945 </infillPoint>)
(<infillPoint> X6.466 Y-15.611 Z0.945 </infillPoint>)
(<infillPoint> X9.388 Y-14.05 Z0.945 </infillPoint>)
(<infillPoint> X11.949 Y-11.949 Z0.945 </infillPoint>)
(<infillPoint> X14.05 Y-9.388 Z0.945 </infillPoint>)
(<infillPoint> X15.611 Y-6.466 Z0.945 </infillPoint>)
(<infillPoint> X16.573 Y-3.296 Z0.945 </infillPoint>)
(<infillPoint> X16.898 Y0.0 Z0.945 </infillPoint>)
(<infillPoint> X16.573 Y3.296 Z0.945 </infillPoint>)
(<infillPoint> X15.611 Y6.466 Z0.945 </infillPoint>)
(<infillPoint> X14.05 Y9.388 Z0.945 </infillPoint>)
(<infillPoint> X11.949 Y11.949 Z0.945 </infillPoint>)
(<infillPoint> X9.388 Y14.05 Z0.945 </infillPoint>)
(<infillPoint> X6.466 Y15.611 Z0.945 </infillPoint>)
(<infillPoint> X3.296 Y16.573 Z0.945 </infillPoint>)
(<infillPoint> X-0.0 Y16.898 Z0.945 </infillPoint>)
(<infillPoint> X-3.296 Y16.573 Z0.945 </infillPoint>)
(<infillPoint> X-6.466 Y15.611 Z0.945 </infillPoint>)
(<infillPoint> X-9.388 Y14.05 Z0.945 </infillPoint>)
(<infillPoint> X-11.949 Y11.949 Z0.945 </infillPoint>)
(<infillPoint> X-14.05 Y9.388 Z0.945 </infillPoint>)
(<infillPoint> X-15.611 Y6.466 Z0.945 </infillPoint>)
(<infillPoint> X-16.573 Y3.296 Z0.945 </infillPoint>)
(<infillPoint> X-16.898 Y-0.0 Z0.945 </infillPoint>)
(<infillPoint> X-16.573 Y-3.296 Z0.945 </infillPoint>)
(<infillPoint> X-15.611 Y-6.466 Z0.945 </infillPoint>)
(<infillPoint> X-14.05 Y-9.388 Z0.945 </infillPoint>)
(<infillPoint> X-11.949 Y-11.949 Z0.945 </infillPoint>)
(<infillPoint> X-9.388 Y-14.05 Z0.945 </infillPoint>)
(<infillPoint> X-6.466 Y-15.611 Z0.945 </infillPoint>)
(</infillBoundary>)
;M108 R80.0
G1 X12.86 Y-10.4 Z0.95 F4200.0
G1 F1200.0
G1 E379.789
G1 F4200.0
M101
G1 X11.87 Y-11.6 Z0.95 F4800.0 E379.871
G1 X9.49 Y-13.6 Z0.95 F4800.0 E380.036
G1 X6.64 Y-15.2 Z0.95 F4800.0 E380.208
G1 X4.22 Y-16.0 Z0.95 F4800.0 E380.343
G1 X2.2 Y-16.4 Z0.95 F4800.0 E380.452
G1 X-2.2 Y-16.4 Z0.95 F4800.0 E380.684
G1 X-4.22 Y-16.0 Z0.95 F4800.0 E380.793
G1 X-6.64 Y-15.2 Z0.95 F4800.0 E380.928
G1 X-9.49 Y-13.6 Z0.95 F4800.0 E381.101
G1 X-11.87 Y-11.6 Z0.95 F4800.0 E381.265
G1 X-12.86 Y-10.4 Z0.95 F4800.0 E381.347
G1 F1200.0
G1 E380.347
G1 F4800.0
M103
G1 X16.62 Y-0.0 Z0.95 F4200.0
G1 F1200.0
G1 E381.347
G1 F4200.0
M101
G1 X-16.62 Y0.0 Z0.95 F4800.0 E383.102
G1 X-16.58 Y-0.4 Z0.95 F4800.0 E383.124
G1 X16.58 Y-0.4 Z0.95 F4800.0 E384.875
G1 X16.54 Y-0.8 Z0.95 F4800.0 E384.896
G1 X-16.54 Y-0.8 Z0.95 F4800.0 E386.643
G1 X-16.5 Y-1.2 Z0.95 F4800.0 E386.665
G1 X16.5 Y-1.2 Z0.95 F4800.0 E388.408
G1 X16.46 Y-1.6 Z0.95 F4800.0 E388.429
G1 X-16.46 Y-1.6 Z0.95 F4800.0 E390.168
G1 X-16.42 Y-2.0 Z0.95 F4800.0 E390.189
G1 X16.42 Y-2.0 Z0.95 F4800.0 E391.924
G1 X16.38 Y-2.4 Z0.95 F4800.0 E391.945
G1 X-16.38 Y-2.4 Z0.95 F4800.0 E393.675
G1 X-16.34 Y-2.8 Z0.95 F4800.0 E393.697
G1 X16.34 Y-2.8 Z0.95 F4800.0 E395.423
G1 X16.3 Y-3.2 Z0.95 F4800.0 E395.444
G1 X-16.3 Y-3.2 Z0.95 F4800.0 E397.166
G1 X-16.19 Y-3.6 Z0.95 F4800.0 E397.188
G1 X16.19 Y-3.6 Z0.95 F4800.0 E398.899
G1 X16.07 Y-4.0 Z0.95 F4800.0 E398.921
G1 X-16.07 Y-4.0 Z0.95 F4800.0 E400.618
G1 X-15.95 Y-4.4 Z0.95 F4800.0 E400.64
G1 X15.95 Y-4.4 Z0.95 F4800.0 E402.325
G1 X15.82 Y-4.8 Z0.95 F4800.0 E402.347
G1 X-15.82 Y-4.8 Z0.95 F4800.0 E404.019
G1 X-15.7 Y-5.2 Z0.95 F4800.0 E404.041
G1 X15.7 Y-5.2 Z0.95 F4800.0 E405.7
G1 X15.58 Y-5.6 Z0.95 F4800.0 E405.722
G1 X-15.58 Y-5.6 Z0.95 F4800.0 E407.368
G1 X-15.46 Y-6.0 Z0.95 F4800.0 E407.39
G1 X15.46 Y-6.0 Z0.95 F4800.0 E409.023
G1 X15.33 Y-6.4 Z0.95 F4800.0 E409.046
G1 X-15.33 Y-6.4 Z0.95 F4800.0 E410.665
G1 X-15.12 Y-6.8 Z0.95 F4800.0 E410.689
G1 X15.12 Y-6.8 Z0.95 F4800.0 E412.286
G1 X14.9 Y-7.2 Z0.95 F4800.0 E412.31
G1 X-14.9 Y-7.2 Z0.95 F4800.0 E413.884
G1 X-14.69 Y-7.6 Z0.95 F4800.0 E413.908
G1 X14.69 Y-7.6 Z0.95 F4800.0 E415.46
G1 X14.47 Y-8.0 Z0.95 F4800.0 E415.484
G1 X-14.47 Y-8.0 Z0.95 F4800.0 E417.013
G1 X-14.26 Y-8.4 Z0.95 F4800.0 E417.037
G1 X14.26 Y-8.4 Z0.95 F4800.0 E418.544
G1 X14.05 Y-8.8 Z0.95 F4800.0 E418.568
G1 X-14.05 Y-8.8 Z0.95 F4800.0 E420.052
G1 X-13.83 Y-9.2 Z0.95 F4800.0 E420.076
G1 X13.83 Y-9.2 Z0.95 F4800.0 E421.537
G1 X13.19 Y-10.0 Z0.95 F4800.0 E421.591
G1 X-13.19 Y-10.0 Z0.95 F4800.0 E422.984
G1 X-13.51 Y-9.6 Z0.95 F4800.0 E423.012
G1 F1200.0
G1 E422.012
G1 F4800.0
M103
G1 X-16.58 Y0.4 Z0.95 F4200.0
G1 F1200.0
G1 E423.012
G1 F4200.0
M101
G1 X16.58 Y0.4 Z0.95 F4800.0 E424.763
G1 X16.54 Y0.8 Z0.95 F4800.0 E424.784
G1 X-16.54 Y0.8 Z0.95 F4800.0 E426.532
G1 X-16.5 Y1.2 Z0.95 F4800.0 E426.553
G1 X16.5 Y1.2 Z0.95 F4800.0 E428.296
G1 X16.46 Y1.6 Z0.95 F4800.0 E428.317
G1 X-16.46 Y1.6 Z0.95 F4800.0 E430.056
G1 X-16.42 Y2.0 Z0.95 F4800.0 E430.077
G1 X16.42 Y2.0 Z0.95 F4800.0 E431.812
G1 X16.38 Y2.4 Z0.95 F4800.0 E431.833
G1 X-16.38 Y2.4 Z0.95 F4800.0 E433.564
G1 X-16.34 Y2.8 Z0.95 F4800.0 E433.585
G1 X16.34 Y2.8 Z0.95 F4800.0 E435.311
G1 X16.3 Y3.2 Z0.95 F4800.0 E435.332
G1 X-16.3 Y3.2 Z0.95 F4800.0 E437.055
G1 X-16.19 Y3.6 Z0.95 F4800.0 E437.077
G1 X16.19 Y3.6 Z0.95 F4800.0 E438.787
G1 X16.07 Y4.0 Z0.95 F4800.0 E438.809
G1 X-16.07 Y4.0 Z0.95 F4800.0 E440.506
G1 X-15.95 Y4.4 Z0.95 F4800.0 E440.528
G1 X15.95 Y4.4 Z0.95 F4800.0 E442.213
G1 X15.82 Y4.8 Z0.95 F4800.0 E442.235
G1 X-15.82 Y4.8 Z0.95 F4800.0 E443.907
G1 X-15.7 Y5.2 Z0.95 F4800.0 E443.929
G1 X15.7 Y5.2 Z0.95 F4800.0 E445.588
G1 X15.58 Y5.6 Z0.95 F4800.0 E445.61
G1 X-15.58 Y5.6 Z0.95 F4800.0 E447.256
G1 X-15.46 Y6.0 Z0.95 F4800.0 E447.278
G1 X15.46 Y6.0 Z0.95 F4800.0 E448.912
G1 X15.33 Y6.4 Z0.95 F4800.0 E448.934
G1 X-15.33 Y6.4 Z0.95 F4800.0 E450.553
G1 X-15.12 Y6.8 Z0.95 F4800.0 E450.577
G1 X15.12 Y6.8 Z0.95 F4800.0 E452.174
G1 X14.9 Y7.2 Z0.95 F4800.0 E452.198
G1 X-14.9 Y7.2 Z0.95 F4800.0 E453.773
G1 X-14.69 Y7.6 Z0.95 F4800.0 E453.796
G1 X14.69 Y7.6 Z0.95 F4800.0 E455.348
G1 X14.47 Y8.0 Z0.95 F4800.0 E455.372
G1 X-14.47 Y8.0 Z0.95 F4800.0 E456.901
G1 X-14.26 Y8.4 Z0.95 F4800.0 E456.925
G1 X14.26 Y8.4 Z0.95 F4800.0 E458.432
G1 X14.05 Y8.8 Z0.95 F4800.0 E458.456
G1 X-14.05 Y8.8 Z0.95 F4800.0 E459.94
G1 X-13.83 Y9.2 Z0.95 F4800.0 E459.964
G1 X13.83 Y9.2 Z0.95 F4800.0 E461.425
G1 X11.87 Y11.6 Z0.95 F4800.0 E461.589
G1 X9.49 Y13.6 Z0.95 F4800.0 E461.753
G1 X6.64 Y15.2 Z0.95 F4800.0 E461.926
G1 X4.22 Y16.0 Z0.95 F4800.0 E462.061
G1 X-4.22 Y16.0 Z0.95 F4800.0 E462.506
G1 X-6.64 Y15.2 Z0.95 F4800.0 E462.641
G1 X-9.49 Y13.6 Z0.95 F4800.0 E462.814
G1 X-11.87 Y11.6 Z0.95 F4800.0 E462.978
G1 X-13.51 Y9.6 Z0.95 F4800.0 E463.115
G1 F1200.0
G1 E462.115
G1 F4800.0
M103
G1 X-2.2 Y16.4 Z0.95 F4200.0
G1 F1200.0
G1 E463.115
G1 F4200.0
M101
G1 X2.2 Y16.4 Z0.95 F4800.0 E463.347
G1 F1200.0
G1 E462.347
G1 F4800.0
M103
(</infill>)
(</nestedRing>)
(</rotation>)
(</layer>)
(<layer> 1.215 )
(<rotation> (6.12323399574e-17+1j) )
(<nestedRing>)
(<boundaryPerimeter>)
(<boundaryPoint> X-17.164 Y3.414 Z1.215 </boundaryPoint>)
(<boundaryPoint> X-17.501 Y0.0 Z1.215 </boundaryPoint>)
(<boundaryPoint> X-17.164 Y-3.414 Z1.215 </boundaryPoint>)
(<boundaryPoint> X-16.168 Y-6.697 Z1.215 </boundaryPoint>)
(<boundaryPoint> X-14.551 Y-9.723 Z1.215 </boundaryPoint>)
(<boundaryPoint> X-12.375 Y-12.375 Z1.215 </boundaryPoint>)
(<boundaryPoint> X-9.723 Y-14.551 Z1.215 </boundaryPoint>)
(<boundaryPoint> X-6.697 Y-16.168 Z1.215 </boundaryPoint>)
(<boundaryPoint> X-3.414 Y-17.164 Z1.215 </boundaryPoint>)
(<boundaryPoint> X-0.0 Y-17.501 Z1.215 </boundaryPoint>)
(<boundaryPoint> X3.414 Y-17.164 Z1.215 </boundaryPoint>)
(<boundaryPoint> X6.697 Y-16.168 Z1.215 </boundaryPoint>)
(<boundaryPoint> X9.723 Y-14.551 Z1.215 </boundaryPoint>)
(<boundaryPoint> X12.375 Y-12.375 Z1.215 </boundaryPoint>)
(<boundaryPoint> X14.551 Y-9.723 Z1.215 </boundaryPoint>)
(<boundaryPoint> X16.168 Y-6.697 Z1.215 </boundaryPoint>)
(<boundaryPoint> X17.164 Y-3.414 Z1.215 </boundaryPoint>)
(<boundaryPoint> X17.501 Y-0.0 Z1.215 </boundaryPoint>)
(<boundaryPoint> X17.164 Y3.414 Z1.215 </boundaryPoint>)
(<boundaryPoint> X16.168 Y6.697 Z1.215 </boundaryPoint>)
(<boundaryPoint> X14.551 Y9.723 Z1.215 </boundaryPoint>)
(<boundaryPoint> X12.375 Y12.375 Z1.215 </boundaryPoint>)
(<boundaryPoint> X9.723 Y14.551 Z1.215 </boundaryPoint>)
(<boundaryPoint> X6.697 Y16.168 Z1.215 </boundaryPoint>)
(<boundaryPoint> X3.414 Y17.164 Z1.215 </boundaryPoint>)
(<boundaryPoint> X0.0 Y17.501 Z1.215 </boundaryPoint>)
(<boundaryPoint> X-3.414 Y17.164 Z1.215 </boundaryPoint>)
(<boundaryPoint> X-6.697 Y16.168 Z1.215 </boundaryPoint>)
(<boundaryPoint> X-9.723 Y14.551 Z1.215 </boundaryPoint>)
(<boundaryPoint> X-12.375 Y12.375 Z1.215 </boundaryPoint>)
(<boundaryPoint> X-14.551 Y9.723 Z1.215 </boundaryPoint>)
(<boundaryPoint> X-16.168 Y6.697 Z1.215 </boundaryPoint>)
(<loop> inner )
G1 X-7.17 Y-7.77 Z1.22 F4200.0
G1 F1200.0
G1 E463.347
G1 F4200.0
M101
G1 X-7.5 Y-7.5 Z1.22 F4800.0 E463.369
G1 X-8.82 Y-5.89 Z1.22 F4800.0 E463.479
G1 X-9.8 Y-4.06 Z1.22 F4800.0 E463.589
G1 X-10.4 Y-2.07 Z1.22 F4800.0 E463.699
G1 X-10.61 Y-0.0 Z1.22 F4800.0 E463.809
G1 X-10.4 Y2.07 Z1.22 F4800.0 E463.919
G1 X-9.8 Y4.06 Z1.22 F4800.0 E464.028
G1 X-8.82 Y5.89 Z1.22 F4800.0 E464.138
G1 X-7.5 Y7.5 Z1.22 F4800.0 E464.248
G1 X-5.89 Y8.82 Z1.22 F4800.0 E464.358
G1 X-4.06 Y9.8 Z1.22 F4800.0 E464.468
G1 X-2.07 Y10.4 Z1.22 F4800.0 E464.577
G1 X-0.0 Y10.61 Z1.22 F4800.0 E464.687
G1 X2.07 Y10.4 Z1.22 F4800.0 E464.797
G1 X4.06 Y9.8 Z1.22 F4800.0 E464.907
G1 X5.89 Y8.82 Z1.22 F4800.0 E465.017
G1 X7.5 Y7.5 Z1.22 F4800.0 E465.127
G1 X8.82 Y5.89 Z1.22 F4800.0 E465.236
G1 X9.8 Y4.06 Z1.22 F4800.0 E465.346
G1 X10.4 Y2.07 Z1.22 F4800.0 E465.456
G1 X10.61 Y0.0 Z1.22 F4800.0 E465.566
G1 X10.4 Y-2.07 Z1.22 F4800.0 E465.676
G1 X9.8 Y-4.06 Z1.22 F4800.0 E465.785
G1 X8.82 Y-5.89 Z1.22 F4800.0 E465.895
G1 X7.5 Y-7.5 Z1.22 F4800.0 E466.005
G1 X5.89 Y-8.82 Z1.22 F4800.0 E466.115
G1 X4.06 Y-9.8 Z1.22 F4800.0 E466.225
G1 X2.07 Y-10.4 Z1.22 F4800.0 E466.334
G1 X0.0 Y-10.61 Z1.22 F4800.0 E466.444
G1 X-2.07 Y-10.4 Z1.22 F4800.0 E466.554
G1 X-4.06 Y-9.8 Z1.22 F4800.0 E466.664
G1 X-5.89 Y-8.82 Z1.22 F4800.0 E466.774
G1 X-7.17 Y-7.77 Z1.22 F4800.0 E466.861
G1 F1200.0
G1 E465.861
G1 F4800.0
M103
(</loop>)
(<loop> outer )
G1 X-12.61 Y-11.14 Z1.22 F4200.0
G1 F1200.0
G1 E466.861
G1 F4200.0
M101
G1 X-12.34 Y-11.47 Z1.22 F4800.0 E466.884
G1 X-11.95 Y-11.95 Z1.22 F4800.0 E466.916
G1 X-9.39 Y-14.05 Z1.22 F4800.0 E467.091
G1 X-6.47 Y-15.61 Z1.22 F4800.0 E467.266
G1 X-3.3 Y-16.57 Z1.22 F4800.0 E467.441
G1 X0.0 Y-16.9 Z1.22 F4800.0 E467.616
G1 X3.3 Y-16.57 Z1.22 F4800.0 E467.791
G1 X6.47 Y-15.61 Z1.22 F4800.0 E467.966
G1 X9.39 Y-14.05 Z1.22 F4800.0 E468.141
G1 X11.95 Y-11.95 Z1.22 F4800.0 E468.316
G1 X14.05 Y-9.39 Z1.22 F4800.0 E468.491
G1 X15.61 Y-6.47 Z1.22 F4800.0 E468.666
G1 X16.57 Y-3.3 Z1.22 F4800.0 E468.841
G1 X16.9 Y0.0 Z1.22 F4800.0 E469.016
G1 X16.57 Y3.3 Z1.22 F4800.0 E469.191
G1 X15.61 Y6.47 Z1.22 F4800.0 E469.366
G1 X14.05 Y9.39 Z1.22 F4800.0 E469.541
G1 X11.95 Y11.95 Z1.22 F4800.0 E469.716
G1 X9.39 Y14.05 Z1.22 F4800.0 E469.891
G1 X6.47 Y15.61 Z1.22 F4800.0 E470.066
G1 X3.3 Y16.57 Z1.22 F4800.0 E470.241
G1 X-0.0 Y16.9 Z1.22 F4800.0 E470.416
G1 X-3.3 Y16.57 Z1.22 F4800.0 E470.591
G1 X-6.47 Y15.61 Z1.22 F4800.0 E470.766
G1 X-9.39 Y14.05 Z1.22 F4800.0 E470.941
G1 X-11.95 Y11.95 Z1.22 F4800.0 E471.116
G1 X-14.05 Y9.39 Z1.22 F4800.0 E471.291
G1 X-15.61 Y6.47 Z1.22 F4800.0 E471.466
G1 X-16.57 Y3.3 Z1.22 F4800.0 E471.641
G1 X-16.9 Y-0.0 Z1.22 F4800.0 E471.816
G1 X-16.57 Y-3.3 Z1.22 F4800.0 E471.991
G1 X-15.61 Y-6.47 Z1.22 F4800.0 E472.166
G1 X-14.05 Y-9.39 Z1.22 F4800.0 E472.341
G1 X-12.61 Y-11.14 Z1.22 F4800.0 E472.46
G1 F1200.0
G1 E472.46
G1 F4800.0
M103
(</loop>)
(<edge> outer )
;M108 R40.0
G1 X-12.92 Y-11.39 Z1.22 F4200.0
G1 F1200.0
G1 E472.46
G1 F4200.0
M101
G1 X-12.65 Y-11.73 Z1.22 F2400.0 E472.483
G1 X-12.23 Y-12.23 Z1.22 F2400.0 E472.518
G1 X-9.61 Y-14.38 Z1.22 F2400.0 E472.697
G1 X-6.62 Y-15.98 Z1.22 F2400.0 E472.876
G1 X-3.38 Y-16.97 Z1.22 F2400.0 E473.055
G1 X0.0 Y-17.3 Z1.22 F2400.0 E473.234
G1 X3.38 Y-16.97 Z1.22 F2400.0 E473.413
G1 X6.62 Y-15.98 Z1.22 F2400.0 E473.593
G1 X9.61 Y-14.38 Z1.22 F2400.0 E473.772
G1 X12.23 Y-12.23 Z1.22 F2400.0 E473.951
G1 X14.38 Y-9.61 Z1.22 F2400.0 E474.13
G1 X15.98 Y-6.62 Z1.22 F2400.0 E474.309
G1 X16.97 Y-3.38 Z1.22 F2400.0 E474.488
G1 X17.3 Y0.0 Z1.22 F2400.0 E474.667
G1 X16.97 Y3.38 Z1.22 F2400.0 E474.847
G1 X15.98 Y6.62 Z1.22 F2400.0 E475.026
G1 X14.38 Y9.61 Z1.22 F2400.0 E475.205
G1 X12.23 Y12.23 Z1.22 F2400.0 E475.384
G1 X9.61 Y14.38 Z1.22 F2400.0 E475.563
G1 X6.62 Y15.98 Z1.22 F2400.0 E475.742
G1 X3.38 Y16.97 Z1.22 F2400.0 E475.921
G1 X-0.0 Y17.3 Z1.22 F2400.0 E476.101
G1 X-3.38 Y16.97 Z1.22 F2400.0 E476.28
G1 X-6.62 Y15.98 Z1.22 F2400.0 E476.459
G1 X-9.61 Y14.38 Z1.22 F2400.0 E476.638
G1 X-12.23 Y12.23 Z1.22 F2400.0 E476.817
G1 X-14.38 Y9.61 Z1.22 F2400.0 E476.996
G1 X-15.98 Y6.62 Z1.22 F2400.0 E477.176
G1 X-16.97 Y3.38 Z1.22 F2400.0 E477.355
G1 X-17.3 Y-0.0 Z1.22 F2400.0 E477.534
G1 X-16.97 Y-3.38 Z1.22 F2400.0 E477.713
G1 X-15.98 Y-6.62 Z1.22 F2400.0 E477.892
G1 X-14.38 Y-9.61 Z1.22 F2400.0 E478.071
G1 X-12.92 Y-11.39 Z1.22 F2400.0 E478.193
G1 F1200.0
G1 E477.193
G1 F2400.0
M103
(</edge>)
(</boundaryPerimeter>)
(<nestedRing>)
(<boundaryPerimeter>)
(<boundaryPoint> X3.828 Y9.241 Z1.215 </boundaryPoint>)
(<boundaryPoint> X5.557 Y8.316 Z1.215 </boundaryPoint>)
(<boundaryPoint> X7.072 Y7.072 Z1.215 </boundaryPoint>)
(<boundaryPoint> X8.316 Y5.557 Z1.215 </boundaryPoint>)
(<boundaryPoint> X9.241 Y3.828 Z1.215 </boundaryPoint>)
(<boundaryPoint> X9.81 Y1.951 Z1.215 </boundaryPoint>)
(<boundaryPoint> X10.002 Y-0.0 Z1.215 </boundaryPoint>)
(<boundaryPoint> X9.81 Y-1.951 Z1.215 </boundaryPoint>)
(<boundaryPoint> X9.241 Y-3.828 Z1.215 </boundaryPoint>)
(<boundaryPoint> X8.316 Y-5.557 Z1.215 </boundaryPoint>)
(<boundaryPoint> X7.072 Y-7.072 Z1.215 </boundaryPoint>)
(<boundaryPoint> X5.557 Y-8.316 Z1.215 </boundaryPoint>)
(<boundaryPoint> X3.828 Y-9.241 Z1.215 </boundaryPoint>)
(<boundaryPoint> X1.951 Y-9.81 Z1.215 </boundaryPoint>)
(<boundaryPoint> X-0.0 Y-10.002 Z1.215 </boundaryPoint>)
(<boundaryPoint> X-1.951 Y-9.81 Z1.215 </boundaryPoint>)
(<boundaryPoint> X-3.828 Y-9.241 Z1.215 </boundaryPoint>)
(<boundaryPoint> X-5.557 Y-8.316 Z1.215 </boundaryPoint>)
(<boundaryPoint> X-7.072 Y-7.072 Z1.215 </boundaryPoint>)
(<boundaryPoint> X-8.316 Y-5.557 Z1.215 </boundaryPoint>)
(<boundaryPoint> X-9.241 Y-3.828 Z1.215 </boundaryPoint>)
(<boundaryPoint> X-9.81 Y-1.951 Z1.215 </boundaryPoint>)
(<boundaryPoint> X-10.002 Y0.0 Z1.215 </boundaryPoint>)
(<boundaryPoint> X-9.81 Y1.951 Z1.215 </boundaryPoint>)
(<boundaryPoint> X-9.241 Y3.828 Z1.215 </boundaryPoint>)
(<boundaryPoint> X-8.316 Y5.557 Z1.215 </boundaryPoint>)
(<boundaryPoint> X-7.072 Y7.072 Z1.215 </boundaryPoint>)
(<boundaryPoint> X-5.557 Y8.316 Z1.215 </boundaryPoint>)
(<boundaryPoint> X-3.828 Y9.241 Z1.215 </boundaryPoint>)
(<boundaryPoint> X-1.951 Y9.81 Z1.215 </boundaryPoint>)
(<boundaryPoint> X0.0 Y10.002 Z1.215 </boundaryPoint>)
(<boundaryPoint> X1.951 Y9.81 Z1.215 </boundaryPoint>)
(<edge> inner )
G1 X-6.88 Y-7.49 Z1.22 F4200.0
G1 F1200.0
G1 E478.193
G1 F4200.0
M101
G1 X-7.21 Y-7.21 Z1.22 F2400.0 E478.216
G1 X-8.48 Y-5.67 Z1.22 F2400.0 E478.321
G1 X-9.43 Y-3.91 Z1.22 F2400.0 E478.427
G1 X-10.01 Y-1.99 Z1.22 F2400.0 E478.533
G1 X-10.2 Y0.0 Z1.22 F2400.0 E478.638
G1 X-10.01 Y1.99 Z1.22 F2400.0 E478.744
G1 X-9.43 Y3.91 Z1.22 F2400.0 E478.85
G1 X-8.48 Y5.67 Z1.22 F2400.0 E478.955
G1 X-7.21 Y7.21 Z1.22 F2400.0 E479.061
G1 X-5.67 Y8.48 Z1.22 F2400.0 E479.167
G1 X-3.91 Y9.43 Z1.22 F2400.0 E479.272
G1 X-1.99 Y10.01 Z1.22 F2400.0 E479.378
G1 X0.0 Y10.2 Z1.22 F2400.0 E479.484
G1 X1.99 Y10.01 Z1.22 F2400.0 E479.589
G1 X3.91 Y9.43 Z1.22 F2400.0 E479.695
G1 X5.67 Y8.48 Z1.22 F2400.0 E479.801
G1 X7.21 Y7.21 Z1.22 F2400.0 E479.906
G1 X8.48 Y5.67 Z1.22 F2400.0 E480.012
G1 X9.43 Y3.91 Z1.22 F2400.0 E480.118
G1 X10.01 Y1.99 Z1.22 F2400.0 E480.223
G1 X10.2 Y-0.0 Z1.22 F2400.0 E480.329
G1 X10.01 Y-1.99 Z1.22 F2400.0 E480.434
G1 X9.43 Y-3.91 Z1.22 F2400.0 E480.54
G1 X8.48 Y-5.67 Z1.22 F2400.0 E480.646
G1 X7.21 Y-7.21 Z1.22 F2400.0 E480.751
G1 X5.67 Y-8.48 Z1.22 F2400.0 E480.857
G1 X3.91 Y-9.43 Z1.22 F2400.0 E480.963
G1 X1.99 Y-10.01 Z1.22 F2400.0 E481.068
G1 X-0.0 Y-10.2 Z1.22 F2400.0 E481.174
G1 X-1.99 Y-10.01 Z1.22 F2400.0 E481.28
G1 X-3.91 Y-9.43 Z1.22 F2400.0 E481.385
G1 X-5.67 Y-8.48 Z1.22 F2400.0 E481.491
G1 X-6.88 Y-7.49 Z1.22 F2400.0 E481.574
G1 F1200.0
G1 E480.574
G1 F2400.0
M103
(</edge>)
(</boundaryPerimeter>)
(</nestedRing>)
(<infill>)
(<infillBoundary>)
(<infillPoint> X-16.573 Y3.296 Z1.215 </infillPoint>)
(<infillPoint> X-16.898 Y-0.0 Z1.215 </infillPoint>)
(<infillPoint> X-16.573 Y-3.296 Z1.215 </infillPoint>)
(<infillPoint> X-15.611 Y-6.466 Z1.215 </infillPoint>)
(<infillPoint> X-14.05 Y-9.388 Z1.215 </infillPoint>)
(<infillPoint> X-11.949 Y-11.949 Z1.215 </infillPoint>)
(<infillPoint> X-9.388 Y-14.05 Z1.215 </infillPoint>)
(<infillPoint> X-6.466 Y-15.611 Z1.215 </infillPoint>)
(<infillPoint> X-3.296 Y-16.573 Z1.215 </infillPoint>)
(<infillPoint> X0.0 Y-16.898 Z1.215 </infillPoint>)
(<infillPoint> X3.296 Y-16.573 Z1.215 </infillPoint>)
(<infillPoint> X6.466 Y-15.611 Z1.215 </infillPoint>)
(<infillPoint> X9.388 Y-14.05 Z1.215 </infillPoint>)
(<infillPoint> X11.949 Y-11.949 Z1.215 </infillPoint>)
(<infillPoint> X14.05 Y-9.388 Z1.215 </infillPoint>)
(<infillPoint> X15.611 Y-6.466 Z1.215 </infillPoint>)
(<infillPoint> X16.573 Y-3.296 Z1.215 </infillPoint>)
(<infillPoint> X16.898 Y0.0 Z1.215 </infillPoint>)
(<infillPoint> X16.573 Y3.296 Z1.215 </infillPoint>)
(<infillPoint> X15.611 Y6.466 Z1.215 </infillPoint>)
(<infillPoint> X14.05 Y9.388 Z1.215 </infillPoint>)
(<infillPoint> X11.949 Y11.949 Z1.215 </infillPoint>)
(<infillPoint> X9.388 Y14.05 Z1.215 </infillPoint>)
(<infillPoint> X6.466 Y15.611 Z1.215 </infillPoint>)
(<infillPoint> X3.296 Y16.573 Z1.215 </infillPoint>)
(<infillPoint> X-0.0 Y16.898 Z1.215 </infillPoint>)
(<infillPoint> X-3.296 Y16.573 Z1.215 </infillPoint>)
(<infillPoint> X-6.466 Y15.611 Z1.215 </infillPoint>)
(<infillPoint> X-9.388 Y14.05 Z1.215 </infillPoint>)
(<infillPoint> X-11.949 Y11.949 Z1.215 </infillPoint>)
(<infillPoint> X-14.05 Y9.388 Z1.215 </infillPoint>)
(<infillPoint> X-15.611 Y6.466 Z1.215 </infillPoint>)
(</infillBoundary>)
(<infillBoundary>)
(<infillPoint> X4.059 Y9.798 Z1.215 </infillPoint>)
(<infillPoint> X5.892 Y8.817 Z1.215 </infillPoint>)
(<infillPoint> X7.498 Y7.498 Z1.215 </infillPoint>)
(<infillPoint> X8.817 Y5.892 Z1.215 </infillPoint>)
(<infillPoint> X9.798 Y4.059 Z1.215 </infillPoint>)
(<infillPoint> X10.401 Y2.069 Z1.215 </infillPoint>)
(<infillPoint> X10.605 Y0.0 Z1.215 </infillPoint>)
(<infillPoint> X10.401 Y-2.069 Z1.215 </infillPoint>)
(<infillPoint> X9.798 Y-4.059 Z1.215 </infillPoint>)
(<infillPoint> X8.817 Y-5.892 Z1.215 </infillPoint>)
(<infillPoint> X7.498 Y-7.498 Z1.215 </infillPoint>)
(<infillPoint> X5.892 Y-8.817 Z1.215 </infillPoint>)
(<infillPoint> X4.059 Y-9.798 Z1.215 </infillPoint>)
(<infillPoint> X2.069 Y-10.401 Z1.215 </infillPoint>)
(<infillPoint> X0.0 Y-10.605 Z1.215 </infillPoint>)
(<infillPoint> X-2.069 Y-10.401 Z1.215 </infillPoint>)
(<infillPoint> X-4.059 Y-9.798 Z1.215 </infillPoint>)
(<infillPoint> X-5.892 Y-8.817 Z1.215 </infillPoint>)
(<infillPoint> X-7.498 Y-7.498 Z1.215 </infillPoint>)
(<infillPoint> X-8.817 Y-5.892 Z1.215 </infillPoint>)
(<infillPoint> X-9.798 Y-4.059 Z1.215 </infillPoint>)
(<infillPoint> X-10.401 Y-2.069 Z1.215 </infillPoint>)
(<infillPoint> X-10.605 Y-0.0 Z1.215 </infillPoint>)
(<infillPoint> X-10.401 Y2.069 Z1.215 </infillPoint>)
(<infillPoint> X-9.798 Y4.059 Z1.215 </infillPoint>)
(<infillPoint> X-8.817 Y5.892 Z1.215 </infillPoint>)
(<infillPoint> X-7.498 Y7.498 Z1.215 </infillPoint>)
(<infillPoint> X-5.892 Y8.817 Z1.215 </infillPoint>)
(<infillPoint> X-4.059 Y9.798 Z1.215 </infillPoint>)
(<infillPoint> X-2.069 Y10.401 Z1.215 </infillPoint>)
(<infillPoint> X-0.0 Y10.605 Z1.215 </infillPoint>)
(<infillPoint> X2.069 Y10.401 Z1.215 </infillPoint>)
(</infillBoundary>)
;M108 R80.0
G1 X-0.0 Y-16.62 Z1.22 F4200.0
G1 F1200.0
G1 E481.574
G1 F4200.0
M101
G1 X-0.0 Y-10.89 Z1.22 F4800.0 E481.877
G1 X-0.4 Y-10.85 Z1.22 F4800.0 E481.898
G1 X-0.4 Y-16.58 Z1.22 F4800.0 E482.201
G1 X-0.8 Y-16.54 Z1.22 F4800.0 E482.222
G1 X-0.8 Y-10.81 Z1.22 F4800.0 E482.525
G1 X-1.2 Y-10.77 Z1.22 F4800.0 E482.546
G1 X-1.2 Y-16.5 Z1.22 F4800.0 E482.849
G1 X-1.6 Y-16.46 Z1.22 F4800.0 E482.87
G1 X-1.6 Y-10.73 Z1.22 F4800.0 E483.173
G1 X-2.0 Y-10.69 Z1.22 F4800.0 E483.194
G1 X-2.0 Y-16.42 Z1.22 F4800.0 E483.496
G1 X-2.4 Y-16.38 Z1.22 F4800.0 E483.518
G1 X-2.4 Y-10.59 Z1.22 F4800.0 E483.823
G1 X-2.8 Y-10.47 Z1.22 F4800.0 E483.845
G1 X-2.8 Y-16.34 Z1.22 F4800.0 E484.155
G1 X-3.2 Y-16.3 Z1.22 F4800.0 E484.177
G1 X-3.2 Y-10.35 Z1.22 F4800.0 E484.491
G1 X-3.6 Y-10.23 Z1.22 F4800.0 E484.513
G1 X-3.6 Y-16.19 Z1.22 F4800.0 E484.828
G1 X-4.0 Y-16.07 Z1.22 F4800.0 E484.85
G1 X-4.0 Y-10.11 Z1.22 F4800.0 E485.165
G1 X-4.4 Y-9.93 Z1.22 F4800.0 E485.188
G1 X-4.4 Y-15.95 Z1.22 F4800.0 E485.505
G1 X-4.8 Y-15.82 Z1.22 F4800.0 E485.527
G1 X-4.8 Y-9.72 Z1.22 F4800.0 E485.85
G1 X-5.2 Y-9.51 Z1.22 F4800.0 E485.874
G1 X-5.2 Y-15.7 Z1.22 F4800.0 E486.201
G1 X-5.6 Y-15.58 Z1.22 F4800.0 E486.223
G1 X-5.6 Y-9.29 Z1.22 F4800.0 E486.556
G1 X-6.0 Y-9.08 Z1.22 F4800.0 E486.58
G1 X-6.0 Y-15.46 Z1.22 F4800.0 E486.917
G1 X-6.4 Y-15.33 Z1.22 F4800.0 E486.939
G1 X-6.4 Y-8.76 Z1.22 F4800.0 E487.286
G1 X-6.8 Y-8.43 Z1.22 F4800.0 E487.313
G1 X-6.8 Y-15.12 Z1.22 F4800.0 E487.666
G1 X-7.2 Y-14.9 Z1.22 F4800.0 E487.69
G1 X-7.2 Y-8.11 Z1.22 F4800.0 E488.049
G1 X-7.6 Y-7.78 Z1.22 F4800.0 E488.076
G1 X-7.6 Y-14.69 Z1.22 F4800.0 E488.441
G1 X-8.0 Y-14.47 Z1.22 F4800.0 E488.465
G1 X-8.0 Y-7.33 Z1.22 F4800.0 E488.843
G1 X-8.4 Y-6.84 Z1.22 F4800.0 E488.876
G1 X-8.4 Y-14.26 Z1.22 F4800.0 E489.268
G1 X-8.8 Y-14.05 Z1.22 F4800.0 E489.292
G1 X-8.8 Y-6.35 Z1.22 F4800.0 E489.698
G1 X-9.2 Y-5.77 Z1.22 F4800.0 E489.736
G1 X-9.2 Y-13.83 Z1.22 F4800.0 E490.162
G1 X-9.6 Y-13.51 Z1.22 F4800.0 E490.189
G1 X-9.6 Y-5.02 Z1.22 F4800.0 E490.637
G1 X-10.0 Y-4.28 Z1.22 F4800.0 E490.682
G1 X-10.0 Y-13.19 Z1.22 F4800.0 E491.153
G1 X-10.4 Y-12.86 Z1.22 F4800.0 E491.18
G1 X-10.4 Y-3.04 Z1.22 F4800.0 E491.699
G1 F1200.0
G1 E490.699
G1 F4800.0
M103
G1 X-10.8 Y-0.88 Z1.22 F4200.0
G1 F1200.0
G1 E491.699
G1 F4200.0
M101
G1 X-10.8 Y-12.53 Z1.22 F4800.0 E492.314
G1 X-11.2 Y-12.2 Z1.22 F4800.0 E492.342
G1 X-11.2 Y12.2 Z1.22 F4800.0 E493.631
G1 X-10.8 Y12.53 Z1.22 F4800.0 E493.658
G1 X-10.8 Y0.88 Z1.22 F4800.0 E494.274
G1 F1200.0
G1 E493.274
G1 F4800.0
M103
G1 X-10.4 Y3.04 Z1.22 F4200.0
G1 F1200.0
G1 E494.274
G1 F4200.0
M101
G1 X-10.4 Y12.86 Z1.22 F4800.0 E494.792
G1 X-10.0 Y13.19 Z1.22 F4800.0 E494.82
G1 X-10.0 Y4.28 Z1.22 F4800.0 E495.29
G1 F1200.0
G1 E495.29
G1 F4800.0
M103
G1 X-9.6 Y5.02 Z1.22 F4200.0
G1 F1200.0
G1 E495.29
G1 F4200.0
M101
G1 X-9.6 Y13.51 Z1.22 F4800.0 E495.739
G1 X-9.2 Y13.83 Z1.22 F4800.0 E495.766
G1 X-9.2 Y5.77 Z1.22 F4800.0 E496.192
G1 X-8.8 Y6.35 Z1.22 F4800.0 E496.229
G1 X-8.8 Y14.05 Z1.22 F4800.0 E496.636
G1 X-8.4 Y14.26 Z1.22 F4800.0 E496.659
G1 X-8.4 Y6.84 Z1.22 F4800.0 E497.051
G1 X-8.0 Y7.33 Z1.22 F4800.0 E497.085
G1 X-8.0 Y14.47 Z1.22 F4800.0 E497.462
G1 X-7.6 Y14.69 Z1.22 F4800.0 E497.486
G1 X-7.6 Y7.78 Z1.22 F4800.0 E497.851
G1 X-7.2 Y8.11 Z1.22 F4800.0 E497.879
G1 X-7.2 Y14.9 Z1.22 F4800.0 E498.238
G1 X-6.8 Y15.12 Z1.22 F4800.0 E498.261
G1 X-6.8 Y8.43 Z1.22 F4800.0 E498.614
G1 X-6.4 Y8.76 Z1.22 F4800.0 E498.642
G1 X-6.4 Y15.33 Z1.22 F4800.0 E498.989
G1 X-6.0 Y15.46 Z1.22 F4800.0 E499.011
G1 X-6.0 Y9.08 Z1.22 F4800.0 E499.348
G1 X-5.6 Y9.29 Z1.22 F4800.0 E499.372
G1 X-5.6 Y15.58 Z1.22 F4800.0 E499.704
G1 X-5.2 Y15.7 Z1.22 F4800.0 E499.726
G1 X-5.2 Y9.51 Z1.22 F4800.0 E500.054
G1 X-4.8 Y9.72 Z1.22 F4800.0 E500.078
G1 X-4.8 Y15.82 Z1.22 F4800.0 E500.4
G1 X-4.4 Y15.95 Z1.22 F4800.0 E500.422
G1 X-4.4 Y9.93 Z1.22 F4800.0 E500.74
G1 X-4.0 Y10.11 Z1.22 F4800.0 E500.763
G1 X-4.0 Y16.07 Z1.22 F4800.0 E501.078
G1 X-3.6 Y16.19 Z1.22 F4800.0 E501.1
G1 X-3.6 Y10.23 Z1.22 F4800.0 E501.415
G1 X-3.2 Y10.35 Z1.22 F4800.0 E501.437
G1 X-3.2 Y16.3 Z1.22 F4800.0 E501.751
G1 X-2.8 Y16.34 Z1.22 F4800.0 E501.772
G1 X-2.8 Y10.47 Z1.22 F4800.0 E502.082
G1 X-2.4 Y10.59 Z1.22 F4800.0 E502.104
G1 X-2.4 Y16.38 Z1.22 F4800.0 E502.41
G1 X-2.0 Y16.42 Z1.22 F4800.0 E502.431
G1 X-2.0 Y10.69 Z1.22 F4800.0 E502.734
G1 X-1.6 Y10.73 Z1.22 F4800.0 E502.755
G1 X-1.6 Y16.46 Z1.22 F4800.0 E503.058
G1 X-1.2 Y16.5 Z1.22 F4800.0 E503.079
G1 X-1.2 Y10.77 Z1.22 F4800.0 E503.382
G1 X-0.8 Y10.81 Z1.22 F4800.0 E503.403
G1 X-0.8 Y16.54 Z1.22 F4800.0 E503.706
G1 X-0.4 Y16.58 Z1.22 F4800.0 E503.727
G1 X-0.4 Y10.85 Z1.22 F4800.0 E504.029
G1 X0.0 Y10.89 Z1.22 F4800.0 E504.051
G1 X0.0 Y16.62 Z1.22 F4800.0 E504.353
G1 X0.4 Y16.58 Z1.22 F4800.0 E504.375
G1 X0.4 Y10.85 Z1.22 F4800.0 E504.677
G1 X0.8 Y10.81 Z1.22 F4800.0 E504.699
G1 X0.8 Y16.54 Z1.22 F4800.0 E505.001
G1 X1.2 Y16.5 Z1.22 F4800.0 E505.023
G1 X1.2 Y10.77 Z1.22 F4800.0 E505.325
G1 X1.6 Y10.73 Z1.22 F4800.0 E505.346
G1 X1.6 Y16.46 Z1.22 F4800.0 E505.649
G1 X2.0 Y16.42 Z1.22 F4800.0 E505.67
G1 X2.0 Y10.69 Z1.22 F4800.0 E505.973
G1 X2.4 Y10.59 Z1.22 F4800.0 E505.995
G1 X2.4 Y16.38 Z1.22 F4800.0 E506.3
G1 X2.8 Y16.34 Z1.22 F4800.0 E506.322
G1 X2.8 Y10.47 Z1.22 F4800.0 E506.632
G1 X3.2 Y10.35 Z1.22 F4800.0 E506.654
G1 X3.2 Y16.3 Z1.22 F4800.0 E506.968
G1 X3.6 Y16.19 Z1.22 F4800.0 E506.99
G1 X3.6 Y10.23 Z1.22 F4800.0 E507.305
G1 X4.0 Y10.11 Z1.22 F4800.0 E507.327
G1 X4.0 Y16.07 Z1.22 F4800.0 E507.642
G1 X4.4 Y15.95 Z1.22 F4800.0 E507.664
G1 X4.4 Y9.93 Z1.22 F4800.0 E507.981
G1 X4.8 Y9.72 Z1.22 F4800.0 E508.005
G1 X4.8 Y15.82 Z1.22 F4800.0 E508.328
G1 X5.2 Y15.7 Z1.22 F4800.0 E508.35
G1 X5.2 Y9.51 Z1.22 F4800.0 E508.677
G1 X5.6 Y9.29 Z1.22 F4800.0 E508.701
G1 X5.6 Y15.58 Z1.22 F4800.0 E509.034
G1 X6.0 Y15.46 Z1.22 F4800.0 E509.056
G1 X6.0 Y9.08 Z1.22 F4800.0 E509.393
G1 X6.4 Y8.76 Z1.22 F4800.0 E509.42
G1 X6.4 Y15.33 Z1.22 F4800.0 E509.767
G1 X6.8 Y15.12 Z1.22 F4800.0 E509.791
G1 X6.8 Y8.43 Z1.22 F4800.0 E510.143
G1 X7.2 Y8.11 Z1.22 F4800.0 E510.171
G1 X7.2 Y14.9 Z1.22 F4800.0 E510.53
G1 X7.6 Y14.69 Z1.22 F4800.0 E510.554
G1 X7.6 Y7.78 Z1.22 F4800.0 E510.919
G1 X8.0 Y7.33 Z1.22 F4800.0 E510.95
G1 X8.0 Y14.47 Z1.22 F4800.0 E511.328
G1 X8.4 Y14.26 Z1.22 F4800.0 E511.352
G1 X8.4 Y6.84 Z1.22 F4800.0 E511.744
G1 X8.8 Y6.35 Z1.22 F4800.0 E511.777
G1 X8.8 Y14.05 Z1.22 F4800.0 E512.183
G1 X9.2 Y13.83 Z1.22 F4800.0 E512.207
G1 X9.2 Y5.77 Z1.22 F4800.0 E512.633
G1 X9.6 Y5.02 Z1.22 F4800.0 E512.678
G1 X9.6 Y13.51 Z1.22 F4800.0 E513.127
G1 X10.0 Y13.19 Z1.22 F4800.0 E513.154
G1 X10.0 Y4.28 Z1.22 F4800.0 E513.625
G1 X10.4 Y3.04 Z1.22 F4800.0 E513.693
G1 X10.4 Y12.86 Z1.22 F4800.0 E514.212
G1 X10.8 Y12.53 Z1.22 F4800.0 E514.239
G1 X10.8 Y-12.53 Z1.22 F4800.0 E515.563
G1 X11.2 Y-12.2 Z1.22 F4800.0 E515.59
G1 X11.2 Y12.2 Z1.22 F4800.0 E516.879
G1 X11.6 Y11.87 Z1.22 F4800.0 E516.907
G1 X11.6 Y-11.87 Z1.22 F4800.0 E518.161
G1 X12.0 Y-11.45 Z1.22 F4800.0 E518.192
G1 X12.0 Y11.45 Z1.22 F4800.0 E519.401
G1 X12.4 Y10.96 Z1.22 F4800.0 E519.435
G1 X12.4 Y-10.96 Z1.22 F4800.0 E520.592
G1 X12.8 Y-10.47 Z1.22 F4800.0 E520.625
G1 X12.8 Y10.47 Z1.22 F4800.0 E521.732
G1 X13.2 Y9.98 Z1.22 F4800.0 E521.765
G1 X13.2 Y-9.98 Z1.22 F4800.0 E522.82
G1 X13.6 Y-9.49 Z1.22 F4800.0 E522.853
G1 X13.6 Y9.49 Z1.22 F4800.0 E523.856
G1 X14.0 Y8.89 Z1.22 F4800.0 E523.894
G1 X14.0 Y-8.89 Z1.22 F4800.0 E524.833
G1 F1200.0
G1 E524.833
G1 F4800.0
M103
G1 X14.4 Y-8.14 Z1.22 F4200.0
G1 F1200.0
G1 E524.833
G1 F4200.0
M101
G1 X14.4 Y8.14 Z1.22 F4800.0 E525.693
G1 F1200.0
G1 E525.693
G1 F4800.0
M103
G1 X14.8 Y7.39 Z1.22 F4200.0
G1 F1200.0
G1 E525.693
G1 F4200.0
M101
G1 X14.8 Y-7.39 Z1.22 F4800.0 E526.474
G1 F1200.0
G1 E526.474
G1 F4800.0
M103
G1 X15.2 Y-6.64 Z1.22 F4200.0
G1 F1200.0
G1 E526.474
G1 F4200.0
M101
G1 X15.2 Y6.64 Z1.22 F4800.0 E527.175
G1 F1200.0
G1 E527.002
G1 F4800.0
M103
G1 X15.6 Y5.54 Z1.22 F4200.0
G1 F1200.0
G1 E527.175
G1 F4200.0
M101
G1 X15.6 Y-5.54 Z1.22 F4800.0 E527.761
G1 F1200.0
G1 E527.383
G1 F4800.0
M103
G1 X16.0 Y-4.22 Z1.22 F4200.0
G1 F1200.0
G1 E527.761
G1 F4200.0
M101
G1 X16.0 Y4.22 Z1.22 F4800.0 E528.206
G1 F1200.0
G1 E527.206
G1 F4800.0
M103
G1 X16.4 Y2.2 Z1.22 F4200.0
G1 F1200.0
G1 E528.206
G1 F4200.0
M101
G1 X16.4 Y-2.2 Z1.22 F4800.0 E528.438
G1 F1200.0
G1 E527.438
G1 F4800.0
M103
G1 X10.4 Y-3.04 Z1.22 F4200.0
G1 F1200.0
G1 E528.438
G1 F4200.0
M101
G1 X10.4 Y-12.86 Z1.22 F4800.0 E528.957
G1 X10.0 Y-13.19 Z1.22 F4800.0 E528.984
G1 X10.0 Y-4.28 Z1.22 F4800.0 E529.455
G1 F1200.0
G1 E529.455
G1 F4800.0
M103
G1 X9.6 Y-5.02 Z1.22 F4200.0
G1 F1200.0
G1 E529.455
G1 F4200.0
M101
G1 X9.6 Y-13.51 Z1.22 F4800.0 E529.904
G1 X9.2 Y-13.83 Z1.22 F4800.0 E529.931
G1 X9.2 Y-5.77 Z1.22 F4800.0 E530.357
G1 X8.8 Y-6.35 Z1.22 F4800.0 E530.394
G1 X8.8 Y-14.05 Z1.22 F4800.0 E530.8
G1 X8.4 Y-14.26 Z1.22 F4800.0 E530.824
G1 X8.4 Y-6.84 Z1.22 F4800.0 E531.216
G1 X8.0 Y-7.33 Z1.22 F4800.0 E531.25
G1 X8.0 Y-14.47 Z1.22 F4800.0 E531.627
G1 X7.6 Y-14.69 Z1.22 F4800.0 E531.651
G1 X7.6 Y-7.78 Z1.22 F4800.0 E532.016
G1 X7.2 Y-8.11 Z1.22 F4800.0 E532.043
G1 X7.2 Y-14.9 Z1.22 F4800.0 E532.402
G1 X6.8 Y-15.12 Z1.22 F4800.0 E532.426
G1 X6.8 Y-8.43 Z1.22 F4800.0 E532.779
G1 X6.4 Y-8.76 Z1.22 F4800.0 E532.807
G1 X6.4 Y-15.33 Z1.22 F4800.0 E533.153
G1 X6.0 Y-15.46 Z1.22 F4800.0 E533.176
G1 X6.0 Y-9.08 Z1.22 F4800.0 E533.513
G1 X5.6 Y-9.29 Z1.22 F4800.0 E533.537
G1 X5.6 Y-15.58 Z1.22 F4800.0 E533.869
G1 X5.2 Y-15.7 Z1.22 F4800.0 E533.891
G1 X5.2 Y-9.51 Z1.22 F4800.0 E534.219
G1 X4.8 Y-9.72 Z1.22 F4800.0 E534.243
G1 X4.8 Y-15.82 Z1.22 F4800.0 E534.565
G1 X4.4 Y-15.95 Z1.22 F4800.0 E534.587
G1 X4.4 Y-9.93 Z1.22 F4800.0 E534.905
G1 X4.0 Y-10.11 Z1.22 F4800.0 E534.928
G1 X4.0 Y-16.07 Z1.22 F4800.0 E535.243
G1 X3.6 Y-16.19 Z1.22 F4800.0 E535.265
G1 X3.6 Y-10.23 Z1.22 F4800.0 E535.579
G1 X3.2 Y-10.35 Z1.22 F4800.0 E535.601
G1 X3.2 Y-16.3 Z1.22 F4800.0 E535.916
G1 X2.8 Y-16.34 Z1.22 F4800.0 E535.937
G1 X2.8 Y-10.47 Z1.22 F4800.0 E536.247
G1 X2.4 Y-10.59 Z1.22 F4800.0 E536.269
G1 X2.4 Y-16.38 Z1.22 F4800.0 E536.575
G1 X2.0 Y-16.42 Z1.22 F4800.0 E536.596
G1 X2.0 Y-10.69 Z1.22 F4800.0 E536.899
G1 X1.6 Y-10.73 Z1.22 F4800.0 E536.92
G1 X1.6 Y-16.46 Z1.22 F4800.0 E537.223
G1 X1.2 Y-16.5 Z1.22 F4800.0 E537.244
G1 X1.2 Y-10.77 Z1.22 F4800.0 E537.546
G1 X0.8 Y-10.81 Z1.22 F4800.0 E537.568
G1 X0.8 Y-16.54 Z1.22 F4800.0 E537.87
G1 X0.4 Y-16.58 Z1.22 F4800.0 E537.892
G1 X0.4 Y-10.85 Z1.22 F4800.0 E538.194
G1 F1200.0
G1 E537.194
G1 F4800.0
M103
G1 X-11.6 Y-11.87 Z1.22 F4200.0
G1 F1200.0
G1 E538.194
G1 F4200.0
M101
G1 X-11.6 Y11.87 Z1.22 F4800.0 E539.449
G1 X-12.0 Y11.45 Z1.22 F4800.0 E539.48
G1 X-12.0 Y-11.45 Z1.22 F4800.0 E540.689
G1 X-12.4 Y-10.96 Z1.22 F4800.0 E540.722
G1 X-12.4 Y10.96 Z1.22 F4800.0 E541.88
G1 X-12.8 Y10.47 Z1.22 F4800.0 E541.913
G1 X-12.8 Y-10.47 Z1.22 F4800.0 E543.019
G1 X-13.2 Y-9.98 Z1.22 F4800.0 E543.053
G1 X-13.2 Y9.98 Z1.22 F4800.0 E544.107
G1 X-13.6 Y9.49 Z1.22 F4800.0 E544.14
G1 X-13.6 Y-9.49 Z1.22 F4800.0 E545.144
G1 X-14.0 Y-8.89 Z1.22 F4800.0 E545.182
G1 X-14.0 Y8.89 Z1.22 F4800.0 E546.121
G1 F1200.0
G1 E546.121
G1 F4800.0
M103
G1 X-14.4 Y8.14 Z1.22 F4200.0
G1 F1200.0
G1 E546.121
G1 F4200.0
M101
G1 X-14.4 Y-8.14 Z1.22 F4800.0 E546.981
G1 F1200.0
G1 E546.981
G1 F4800.0
M103
G1 X-14.8 Y-7.39 Z1.22 F4200.0
G1 F1200.0
G1 E546.981
G1 F4200.0
M101
G1 X-14.8 Y7.39 Z1.22 F4800.0 E547.761
G1 F1200.0
G1 E547.761
G1 F4800.0
M103
G1 X-15.2 Y6.64 Z1.22 F4200.0
G1 F1200.0
G1 E547.761
G1 F4200.0
M101
G1 X-15.2 Y-6.64 Z1.22 F4800.0 E548.463
G1 F1200.0
G1 E548.29
G1 F4800.0
M103
G1 X-15.6 Y-5.54 Z1.22 F4200.0
G1 F1200.0
G1 E548.463
G1 F4200.0
M101
G1 X-15.6 Y5.54 Z1.22 F4800.0 E549.048
G1 F1200.0
G1 E548.671
G1 F4800.0
M103
G1 X-16.0 Y4.22 Z1.22 F4200.0
G1 F1200.0
G1 E549.048
G1 F4200.0
M101
G1 X-16.0 Y-4.22 Z1.22 F4800.0 E549.494
G1 F1200.0
G1 E548.494
G1 F4800.0
M103
G1 X-16.4 Y-2.2 Z1.22 F4200.0
G1 F1200.0
G1 E549.494
G1 F4200.0
M101
G1 X-16.4 Y2.2 Z1.22 F4800.0 E549.726
G1 F1200.0
G1 E548.726
G1 F4800.0
M103
(</infill>)
(</nestedRing>)
(</rotation>)
(</layer>)
(<layer> 1.485 )
(<rotation> (-1+1.22464679915e-16j) )
(<nestedRing>)
(<boundaryPerimeter>)
(<boundaryPoint> X-17.164 Y3.414 Z1.485 </boundaryPoint>)
(<boundaryPoint> X-17.501 Y0.0 Z1.485 </boundaryPoint>)
(<boundaryPoint> X-17.164 Y-3.414 Z1.485 </boundaryPoint>)
(<boundaryPoint> X-16.168 Y-6.697 Z1.485 </boundaryPoint>)
(<boundaryPoint> X-14.551 Y-9.723 Z1.485 </boundaryPoint>)
(<boundaryPoint> X-12.375 Y-12.375 Z1.485 </boundaryPoint>)
(<boundaryPoint> X-9.723 Y-14.551 Z1.485 </boundaryPoint>)
(<boundaryPoint> X-6.697 Y-16.168 Z1.485 </boundaryPoint>)
(<boundaryPoint> X-3.414 Y-17.164 Z1.485 </boundaryPoint>)
(<boundaryPoint> X-0.0 Y-17.501 Z1.485 </boundaryPoint>)
(<boundaryPoint> X3.414 Y-17.164 Z1.485 </boundaryPoint>)
(<boundaryPoint> X6.697 Y-16.168 Z1.485 </boundaryPoint>)
(<boundaryPoint> X9.723 Y-14.551 Z1.485 </boundaryPoint>)
(<boundaryPoint> X12.375 Y-12.375 Z1.485 </boundaryPoint>)
(<boundaryPoint> X14.551 Y-9.723 Z1.485 </boundaryPoint>)
(<boundaryPoint> X16.168 Y-6.697 Z1.485 </boundaryPoint>)
(<boundaryPoint> X17.164 Y-3.414 Z1.485 </boundaryPoint>)
(<boundaryPoint> X17.501 Y-0.0 Z1.485 </boundaryPoint>)
(<boundaryPoint> X17.164 Y3.414 Z1.485 </boundaryPoint>)
(<boundaryPoint> X16.168 Y6.697 Z1.485 </boundaryPoint>)
(<boundaryPoint> X14.551 Y9.723 Z1.485 </boundaryPoint>)
(<boundaryPoint> X12.375 Y12.375 Z1.485 </boundaryPoint>)
(<boundaryPoint> X9.723 Y14.551 Z1.485 </boundaryPoint>)
(<boundaryPoint> X6.697 Y16.168 Z1.485 </boundaryPoint>)
(<boundaryPoint> X3.414 Y17.164 Z1.485 </boundaryPoint>)
(<boundaryPoint> X0.0 Y17.501 Z1.485 </boundaryPoint>)
(<boundaryPoint> X-3.414 Y17.164 Z1.485 </boundaryPoint>)
(<boundaryPoint> X-6.697 Y16.168 Z1.485 </boundaryPoint>)
(<boundaryPoint> X-9.723 Y14.551 Z1.485 </boundaryPoint>)
(<boundaryPoint> X-12.375 Y12.375 Z1.485 </boundaryPoint>)
(<boundaryPoint> X-14.551 Y9.723 Z1.485 </boundaryPoint>)
(<boundaryPoint> X-16.168 Y6.697 Z1.485 </boundaryPoint>)
(<loop> inner )
G1 X-7.54 Y-7.45 Z1.49 F4200.0
G1 F1200.0
G1 E549.726
G1 F4200.0
M101
G1 X-8.82 Y-5.89 Z1.49 F4800.0 E549.832
G1 X-9.8 Y-4.06 Z1.49 F4800.0 E549.942
G1 X-10.4 Y-2.07 Z1.49 F4800.0 E550.052
G1 X-10.61 Y-0.0 Z1.49 F4800.0 E550.162
G1 X-10.4 Y2.07 Z1.49 F4800.0 E550.272
G1 X-9.8 Y4.06 Z1.49 F4800.0 E550.381
G1 X-8.82 Y5.89 Z1.49 F4800.0 E550.491
G1 X-7.5 Y7.5 Z1.49 F4800.0 E550.601
G1 X-5.89 Y8.82 Z1.49 F4800.0 E550.711
G1 X-4.06 Y9.8 Z1.49 F4800.0 E550.821
G1 X-2.07 Y10.4 Z1.49 F4800.0 E550.931
G1 X-0.0 Y10.61 Z1.49 F4800.0 E551.04
G1 X2.07 Y10.4 Z1.49 F4800.0 E551.15
G1 X4.06 Y9.8 Z1.49 F4800.0 E551.26
G1 X5.89 Y8.82 Z1.49 F4800.0 E551.37
G1 X7.5 Y7.5 Z1.49 F4800.0 E551.48
G1 X8.82 Y5.89 Z1.49 F4800.0 E551.589
G1 X9.8 Y4.06 Z1.49 F4800.0 E551.699
G1 X10.4 Y2.07 Z1.49 F4800.0 E551.809
G1 X10.61 Y0.0 Z1.49 F4800.0 E551.919
G1 X10.4 Y-2.07 Z1.49 F4800.0 E552.029
G1 X9.8 Y-4.06 Z1.49 F4800.0 E552.139
G1 X8.82 Y-5.89 Z1.49 F4800.0 E552.248
G1 X7.5 Y-7.5 Z1.49 F4800.0 E552.358
G1 X5.89 Y-8.82 Z1.49 F4800.0 E552.468
G1 X4.06 Y-9.8 Z1.49 F4800.0 E552.578
G1 X2.07 Y-10.4 Z1.49 F4800.0 E552.688
G1 X0.0 Y-10.61 Z1.49 F4800.0 E552.797
G1 X-2.07 Y-10.4 Z1.49 F4800.0 E552.907
G1 X-4.06 Y-9.8 Z1.49 F4800.0 E553.017
G1 X-5.89 Y-8.82 Z1.49 F4800.0 E553.127
G1 X-7.5 Y-7.5 Z1.49 F4800.0 E553.237
G1 X-7.54 Y-7.45 Z1.49 F4800.0 E553.24
G1 F1200.0
G1 E552.24
G1 F4800.0
M103
(</loop>)
(<loop> outer )
G1 X-12.3 Y-11.52 Z1.49 F4200.0
G1 F1200.0
G1 E553.24
G1 F4200.0
M101
G1 X-11.95 Y-11.95 Z1.49 F4800.0 E553.269
G1 X-9.39 Y-14.05 Z1.49 F4800.0 E553.444
G1 X-6.47 Y-15.61 Z1.49 F4800.0 E553.619
G1 X-3.3 Y-16.57 Z1.49 F4800.0 E553.794
G1 X0.0 Y-16.9 Z1.49 F4800.0 E553.969
G1 X3.3 Y-16.57 Z1.49 F4800.0 E554.144
G1 X6.47 Y-15.61 Z1.49 F4800.0 E554.319
G1 X9.39 Y-14.05 Z1.49 F4800.0 E554.494
G1 X11.95 Y-11.95 Z1.49 F4800.0 E554.669
G1 X14.05 Y-9.39 Z1.49 F4800.0 E554.844
G1 X15.61 Y-6.47 Z1.49 F4800.0 E555.019
G1 X16.57 Y-3.3 Z1.49 F4800.0 E555.194
G1 X16.9 Y0.0 Z1.49 F4800.0 E555.369
G1 X16.57 Y3.3 Z1.49 F4800.0 E555.544
G1 X15.61 Y6.47 Z1.49 F4800.0 E555.719
G1 X14.05 Y9.39 Z1.49 F4800.0 E555.894
G1 X11.95 Y11.95 Z1.49 F4800.0 E556.069
G1 X9.39 Y14.05 Z1.49 F4800.0 E556.244
G1 X6.47 Y15.61 Z1.49 F4800.0 E556.419
G1 X3.3 Y16.57 Z1.49 F4800.0 E556.594
G1 X-0.0 Y16.9 Z1.49 F4800.0 E556.769
G1 X-3.3 Y16.57 Z1.49 F4800.0 E556.944
G1 X-6.47 Y15.61 Z1.49 F4800.0 E557.119
G1 X-9.39 Y14.05 Z1.49 F4800.0 E557.294
G1 X-11.95 Y11.95 Z1.49 F4800.0 E557.469
G1 X-14.05 Y9.39 Z1.49 F4800.0 E557.644
G1 X-15.61 Y6.47 Z1.49 F4800.0 E557.819
G1 X-16.57 Y3.3 Z1.49 F4800.0 E557.994
G1 X-16.9 Y-0.0 Z1.49 F4800.0 E558.169
G1 X-16.57 Y-3.3 Z1.49 F4800.0 E558.344
G1 X-15.61 Y-6.47 Z1.49 F4800.0 E558.519
G1 X-14.05 Y-9.39 Z1.49 F4800.0 E558.694
G1 X-12.34 Y-11.47 Z1.49 F4800.0 E558.836
G1 X-12.3 Y-11.52 Z1.49 F4800.0 E558.84
G1 F1200.0
G1 E558.84
G1 F4800.0
M103
(</loop>)
(<edge> outer )
;M108 R40.0
G1 X-12.61 Y-11.78 Z1.49 F4200.0
G1 F1200.0
G1 E558.84
G1 F4200.0
M101
G1 X-12.23 Y-12.23 Z1.49 F2400.0 E558.871
G1 X-9.61 Y-14.38 Z1.49 F2400.0 E559.05
G1 X-6.62 Y-15.98 Z1.49 F2400.0 E559.229
G1 X-3.38 Y-16.97 Z1.49 F2400.0 E559.408
G1 X0.0 Y-17.3 Z1.49 F2400.0 E559.587
G1 X3.38 Y-16.97 Z1.49 F2400.0 E559.767
G1 X6.62 Y-15.98 Z1.49 F2400.0 E559.946
G1 X9.61 Y-14.38 Z1.49 F2400.0 E560.125
G1 X12.23 Y-12.23 Z1.49 F2400.0 E560.304
G1 X14.38 Y-9.61 Z1.49 F2400.0 E560.483
G1 X15.98 Y-6.62 Z1.49 F2400.0 E560.662
G1 X16.97 Y-3.38 Z1.49 F2400.0 E560.841
G1 X17.3 Y0.0 Z1.49 F2400.0 E561.021
G1 X16.97 Y3.38 Z1.49 F2400.0 E561.2
G1 X15.98 Y6.62 Z1.49 F2400.0 E561.379
G1 X14.38 Y9.61 Z1.49 F2400.0 E561.558
G1 X12.23 Y12.23 Z1.49 F2400.0 E561.737
G1 X9.61 Y14.38 Z1.49 F2400.0 E561.916
G1 X6.62 Y15.98 Z1.49 F2400.0 E562.095
G1 X3.38 Y16.97 Z1.49 F2400.0 E562.275
G1 X-0.0 Y17.3 Z1.49 F2400.0 E562.454
G1 X-3.38 Y16.97 Z1.49 F2400.0 E562.633
G1 X-6.62 Y15.98 Z1.49 F2400.0 E562.812
G1 X-9.61 Y14.38 Z1.49 F2400.0 E562.991
G1 X-12.23 Y12.23 Z1.49 F2400.0 E563.17
G1 X-14.38 Y9.61 Z1.49 F2400.0 E563.35
G1 X-15.98 Y6.62 Z1.49 F2400.0 E563.529
G1 X-16.97 Y3.38 Z1.49 F2400.0 E563.708
G1 X-17.3 Y-0.0 Z1.49 F2400.0 E563.887
G1 X-16.97 Y-3.38 Z1.49 F2400.0 E564.066
G1 X-15.98 Y-6.62 Z1.49 F2400.0 E564.245
G1 X-14.38 Y-9.61 Z1.49 F2400.0 E564.424
G1 X-12.65 Y-11.73 Z1.49 F2400.0 E564.569
G1 X-12.61 Y-11.78 Z1.49 F2400.0 E564.572
G1 F1200.0
G1 E563.572
G1 F2400.0
M103
(</edge>)
(</boundaryPerimeter>)
(<nestedRing>)
(<boundaryPerimeter>)
(<boundaryPoint> X3.828 Y9.241 Z1.485 </boundaryPoint>)
(<boundaryPoint> X5.557 Y8.316 Z1.485 </boundaryPoint>)
(<boundaryPoint> X7.072 Y7.072 Z1.485 </boundaryPoint>)
(<boundaryPoint> X8.316 Y5.557 Z1.485 </boundaryPoint>)
(<boundaryPoint> X9.241 Y3.828 Z1.485 </boundaryPoint>)
(<boundaryPoint> X9.81 Y1.951 Z1.485 </boundaryPoint>)
(<boundaryPoint> X10.002 Y-0.0 Z1.485 </boundaryPoint>)
(<boundaryPoint> X9.81 Y-1.951 Z1.485 </boundaryPoint>)
(<boundaryPoint> X9.241 Y-3.828 Z1.485 </boundaryPoint>)
(<boundaryPoint> X8.316 Y-5.557 Z1.485 </boundaryPoint>)
(<boundaryPoint> X7.072 Y-7.072 Z1.485 </boundaryPoint>)
(<boundaryPoint> X5.557 Y-8.316 Z1.485 </boundaryPoint>)
(<boundaryPoint> X3.828 Y-9.241 Z1.485 </boundaryPoint>)
(<boundaryPoint> X1.951 Y-9.81 Z1.485 </boundaryPoint>)
(<boundaryPoint> X-0.0 Y-10.002 Z1.485 </boundaryPoint>)
(<boundaryPoint> X-1.951 Y-9.81 Z1.485 </boundaryPoint>)
(<boundaryPoint> X-3.828 Y-9.241 Z1.485 </boundaryPoint>)
(<boundaryPoint> X-5.557 Y-8.316 Z1.485 </boundaryPoint>)
(<boundaryPoint> X-7.072 Y-7.072 Z1.485 </boundaryPoint>)
(<boundaryPoint> X-8.316 Y-5.557 Z1.485 </boundaryPoint>)
(<boundaryPoint> X-9.241 Y-3.828 Z1.485 </boundaryPoint>)
(<boundaryPoint> X-9.81 Y-1.951 Z1.485 </boundaryPoint>)
(<boundaryPoint> X-10.002 Y0.0 Z1.485 </boundaryPoint>)
(<boundaryPoint> X-9.81 Y1.951 Z1.485 </boundaryPoint>)
(<boundaryPoint> X-9.241 Y3.828 Z1.485 </boundaryPoint>)
(<boundaryPoint> X-8.316 Y5.557 Z1.485 </boundaryPoint>)
(<boundaryPoint> X-7.072 Y7.072 Z1.485 </boundaryPoint>)
(<boundaryPoint> X-5.557 Y8.316 Z1.485 </boundaryPoint>)
(<boundaryPoint> X-3.828 Y9.241 Z1.485 </boundaryPoint>)
(<boundaryPoint> X-1.951 Y9.81 Z1.485 </boundaryPoint>)
(<boundaryPoint> X0.0 Y10.002 Z1.485 </boundaryPoint>)
(<boundaryPoint> X1.951 Y9.81 Z1.485 </boundaryPoint>)
(<edge> inner )
G1 X-7.26 Y-7.16 Z1.49 F4200.0
G1 F1200.0
G1 E564.572
G1 F4200.0
M101
G1 X-8.48 Y-5.67 Z1.49 F2400.0 E564.674
G1 X-9.43 Y-3.91 Z1.49 F2400.0 E564.78
G1 X-10.01 Y-1.99 Z1.49 F2400.0 E564.886
G1 X-10.2 Y0.0 Z1.49 F2400.0 E564.991
G1 X-10.01 Y1.99 Z1.49 F2400.0 E565.097
G1 X-9.43 Y3.91 Z1.49 F2400.0 E565.203
G1 X-8.48 Y5.67 Z1.49 F2400.0 E565.308
G1 X-7.21 Y7.21 Z1.49 F2400.0 E565.414
G1 X-5.67 Y8.48 Z1.49 F2400.0 E565.52
G1 X-3.91 Y9.43 Z1.49 F2400.0 E565.625
G1 X-1.99 Y10.01 Z1.49 F2400.0 E565.731
G1 X0.0 Y10.2 Z1.49 F2400.0 E565.837
G1 X1.99 Y10.01 Z1.49 F2400.0 E565.942
G1 X3.91 Y9.43 Z1.49 F2400.0 E566.048
G1 X5.67 Y8.48 Z1.49 F2400.0 E566.154
G1 X7.21 Y7.21 Z1.49 F2400.0 E566.259
G1 X8.48 Y5.67 Z1.49 F2400.0 E566.365
G1 X9.43 Y3.91 Z1.49 F2400.0 E566.471
G1 X10.01 Y1.99 Z1.49 F2400.0 E566.576
G1 X10.2 Y-0.0 Z1.49 F2400.0 E566.682
G1 X10.01 Y-1.99 Z1.49 F2400.0 E566.788
G1 X9.43 Y-3.91 Z1.49 F2400.0 E566.893
G1 X8.48 Y-5.67 Z1.49 F2400.0 E566.999
G1 X7.21 Y-7.21 Z1.49 F2400.0 E567.105
G1 X5.67 Y-8.48 Z1.49 F2400.0 E567.21
G1 X3.91 Y-9.43 Z1.49 F2400.0 E567.316
G1 X1.99 Y-10.01 Z1.49 F2400.0 E567.422
G1 X-0.0 Y-10.2 Z1.49 F2400.0 E567.527
G1 X-1.99 Y-10.01 Z1.49 F2400.0 E567.633
G1 X-3.91 Y-9.43 Z1.49 F2400.0 E567.739
G1 X-5.67 Y-8.48 Z1.49 F2400.0 E567.844
G1 X-7.21 Y-7.21 Z1.49 F2400.0 E567.95
G1 X-7.26 Y-7.16 Z1.49 F2400.0 E567.953
G1 F1200.0
G1 E566.953
G1 F2400.0
M103
(</edge>)
(</boundaryPerimeter>)
(</nestedRing>)
(<infill>)
(<infillBoundary>)
(<infillPoint> X-16.573 Y3.296 Z1.485 </infillPoint>)
(<infillPoint> X-16.898 Y-0.0 Z1.485 </infillPoint>)
(<infillPoint> X-16.573 Y-3.296 Z1.485 </infillPoint>)
(<infillPoint> X-15.611 Y-6.466 Z1.485 </infillPoint>)
(<infillPoint> X-14.05 Y-9.388 Z1.485 </infillPoint>)
(<infillPoint> X-11.949 Y-11.949 Z1.485 </infillPoint>)
(<infillPoint> X-9.388 Y-14.05 Z1.485 </infillPoint>)
(<infillPoint> X-6.466 Y-15.611 Z1.485 </infillPoint>)
(<infillPoint> X-3.296 Y-16.573 Z1.485 </infillPoint>)
(<infillPoint> X0.0 Y-16.898 Z1.485 </infillPoint>)
(<infillPoint> X3.296 Y-16.573 Z1.485 </infillPoint>)
(<infillPoint> X6.466 Y-15.611 Z1.485 </infillPoint>)
(<infillPoint> X9.388 Y-14.05 Z1.485 </infillPoint>)
(<infillPoint> X11.949 Y-11.949 Z1.485 </infillPoint>)
(<infillPoint> X14.05 Y-9.388 Z1.485 </infillPoint>)
(<infillPoint> X15.611 Y-6.466 Z1.485 </infillPoint>)
(<infillPoint> X16.573 Y-3.296 Z1.485 </infillPoint>)
(<infillPoint> X16.898 Y0.0 Z1.485 </infillPoint>)
(<infillPoint> X16.573 Y3.296 Z1.485 </infillPoint>)
(<infillPoint> X15.611 Y6.466 Z1.485 </infillPoint>)
(<infillPoint> X14.05 Y9.388 Z1.485 </infillPoint>)
(<infillPoint> X11.949 Y11.949 Z1.485 </infillPoint>)
(<infillPoint> X9.388 Y14.05 Z1.485 </infillPoint>)
(<infillPoint> X6.466 Y15.611 Z1.485 </infillPoint>)
(<infillPoint> X3.296 Y16.573 Z1.485 </infillPoint>)
(<infillPoint> X-0.0 Y16.898 Z1.485 </infillPoint>)
(<infillPoint> X-3.296 Y16.573 Z1.485 </infillPoint>)
(<infillPoint> X-6.466 Y15.611 Z1.485 </infillPoint>)
(<infillPoint> X-9.388 Y14.05 Z1.485 </infillPoint>)
(<infillPoint> X-11.949 Y11.949 Z1.485 </infillPoint>)
(<infillPoint> X-14.05 Y9.388 Z1.485 </infillPoint>)
(<infillPoint> X-15.611 Y6.466 Z1.485 </infillPoint>)
(</infillBoundary>)
(<infillBoundary>)
(<infillPoint> X4.059 Y9.798 Z1.485 </infillPoint>)
(<infillPoint> X5.892 Y8.817 Z1.485 </infillPoint>)
(<infillPoint> X7.498 Y7.498 Z1.485 </infillPoint>)
(<infillPoint> X8.817 Y5.892 Z1.485 </infillPoint>)
(<infillPoint> X9.798 Y4.059 Z1.485 </infillPoint>)
(<infillPoint> X10.401 Y2.069 Z1.485 </infillPoint>)
(<infillPoint> X10.605 Y0.0 Z1.485 </infillPoint>)
(<infillPoint> X10.401 Y-2.069 Z1.485 </infillPoint>)
(<infillPoint> X9.798 Y-4.059 Z1.485 </infillPoint>)
(<infillPoint> X8.817 Y-5.892 Z1.485 </infillPoint>)
(<infillPoint> X7.498 Y-7.498 Z1.485 </infillPoint>)
(<infillPoint> X5.892 Y-8.817 Z1.485 </infillPoint>)
(<infillPoint> X4.059 Y-9.798 Z1.485 </infillPoint>)
(<infillPoint> X2.069 Y-10.401 Z1.485 </infillPoint>)
(<infillPoint> X0.0 Y-10.605 Z1.485 </infillPoint>)
(<infillPoint> X-2.069 Y-10.401 Z1.485 </infillPoint>)
(<infillPoint> X-4.059 Y-9.798 Z1.485 </infillPoint>)
(<infillPoint> X-5.892 Y-8.817 Z1.485 </infillPoint>)
(<infillPoint> X-7.498 Y-7.498 Z1.485 </infillPoint>)
(<infillPoint> X-8.817 Y-5.892 Z1.485 </infillPoint>)
(<infillPoint> X-9.798 Y-4.059 Z1.485 </infillPoint>)
(<infillPoint> X-10.401 Y-2.069 Z1.485 </infillPoint>)
(<infillPoint> X-10.605 Y-0.0 Z1.485 </infillPoint>)
(<infillPoint> X-10.401 Y2.069 Z1.485 </infillPoint>)
(<infillPoint> X-9.798 Y4.059 Z1.485 </infillPoint>)
(<infillPoint> X-8.817 Y5.892 Z1.485 </infillPoint>)
(<infillPoint> X-7.498 Y7.498 Z1.485 </infillPoint>)
(<infillPoint> X-5.892 Y8.817 Z1.485 </infillPoint>)
(<infillPoint> X-4.059 Y9.798 Z1.485 </infillPoint>)
(<infillPoint> X-2.069 Y10.401 Z1.485 </infillPoint>)
(<infillPoint> X-0.0 Y10.605 Z1.485 </infillPoint>)
(<infillPoint> X2.069 Y10.401 Z1.485 </infillPoint>)
(</infillBoundary>)
;M108 R80.0
G1 X-5.02 Y-9.6 Z1.49 F4200.0
G1 F1200.0
G1 E567.953
G1 F4200.0
M101
G1 X-13.51 Y-9.6 Z1.49 F4800.0 E568.402
G1 X-13.83 Y-9.2 Z1.49 F4800.0 E568.429
G1 X-5.77 Y-9.2 Z1.49 F4800.0 E568.855
G1 X-6.35 Y-8.8 Z1.49 F4800.0 E568.892
G1 X-14.05 Y-8.8 Z1.49 F4800.0 E569.299
G1 X-14.26 Y-8.4 Z1.49 F4800.0 E569.323
G1 X-6.84 Y-8.4 Z1.49 F4800.0 E569.714
G1 X-7.33 Y-8.0 Z1.49 F4800.0 E569.748
G1 X-14.47 Y-8.0 Z1.49 F4800.0 E570.125
G1 X-14.69 Y-7.6 Z1.49 F4800.0 E570.149
G1 X-7.78 Y-7.6 Z1.49 F4800.0 E570.514
G1 X-8.11 Y-7.2 Z1.49 F4800.0 E570.542
G1 X-14.9 Y-7.2 Z1.49 F4800.0 E570.901
G1 X-15.12 Y-6.8 Z1.49 F4800.0 E570.925
G1 X-8.43 Y-6.8 Z1.49 F4800.0 E571.277
G1 X-8.76 Y-6.4 Z1.49 F4800.0 E571.305
G1 X-15.33 Y-6.4 Z1.49 F4800.0 E571.652
G1 X-15.46 Y-6.0 Z1.49 F4800.0 E571.674
G1 X-9.08 Y-6.0 Z1.49 F4800.0 E572.011
G1 X-9.29 Y-5.6 Z1.49 F4800.0 E572.035
G1 X-15.58 Y-5.6 Z1.49 F4800.0 E572.367
G1 X-15.7 Y-5.2 Z1.49 F4800.0 E572.389
G1 X-9.51 Y-5.2 Z1.49 F4800.0 E572.717
G1 X-9.72 Y-4.8 Z1.49 F4800.0 E572.741
G1 X-15.82 Y-4.8 Z1.49 F4800.0 E573.063
G1 X-15.95 Y-4.4 Z1.49 F4800.0 E573.085
G1 X-9.93 Y-4.4 Z1.49 F4800.0 E573.403
G1 X-10.11 Y-4.0 Z1.49 F4800.0 E573.426
G1 X-16.07 Y-4.0 Z1.49 F4800.0 E573.741
G1 X-16.19 Y-3.6 Z1.49 F4800.0 E573.763
G1 X-10.23 Y-3.6 Z1.49 F4800.0 E574.078
G1 X-10.35 Y-3.2 Z1.49 F4800.0 E574.1
G1 X-16.3 Y-3.2 Z1.49 F4800.0 E574.414
G1 X-16.34 Y-2.8 Z1.49 F4800.0 E574.435
G1 X-10.47 Y-2.8 Z1.49 F4800.0 E574.745
G1 X-10.59 Y-2.4 Z1.49 F4800.0 E574.767
G1 X-16.38 Y-2.4 Z1.49 F4800.0 E575.073
G1 X-16.42 Y-2.0 Z1.49 F4800.0 E575.094
G1 X-10.69 Y-2.0 Z1.49 F4800.0 E575.397
G1 X-10.73 Y-1.6 Z1.49 F4800.0 E575.418
G1 X-16.46 Y-1.6 Z1.49 F4800.0 E575.721
G1 X-16.5 Y-1.2 Z1.49 F4800.0 E575.742
G1 X-10.77 Y-1.2 Z1.49 F4800.0 E576.045
G1 X-10.81 Y-0.8 Z1.49 F4800.0 E576.066
G1 X-16.54 Y-0.8 Z1.49 F4800.0 E576.369
G1 X-16.58 Y-0.4 Z1.49 F4800.0 E576.39
G1 X-10.85 Y-0.4 Z1.49 F4800.0 E576.693
G1 X-10.89 Y0.0 Z1.49 F4800.0 E576.714
G1 X-16.62 Y0.0 Z1.49 F4800.0 E577.017
G1 X-16.58 Y0.4 Z1.49 F4800.0 E577.038
G1 X-10.85 Y0.4 Z1.49 F4800.0 E577.34
G1 X-10.81 Y0.8 Z1.49 F4800.0 E577.362
G1 X-16.54 Y0.8 Z1.49 F4800.0 E577.664
G1 X-16.5 Y1.2 Z1.49 F4800.0 E577.686
G1 X-10.77 Y1.2 Z1.49 F4800.0 E577.988
G1 X-10.73 Y1.6 Z1.49 F4800.0 E578.01
G1 X-16.46 Y1.6 Z1.49 F4800.0 E578.312
G1 X-16.42 Y2.0 Z1.49 F4800.0 E578.333
G1 X-10.69 Y2.0 Z1.49 F4800.0 E578.636
G1 X-10.59 Y2.4 Z1.49 F4800.0 E578.658
G1 X-16.38 Y2.4 Z1.49 F4800.0 E578.964
G1 X-16.34 Y2.8 Z1.49 F4800.0 E578.985
G1 X-10.47 Y2.8 Z1.49 F4800.0 E579.295
G1 X-10.35 Y3.2 Z1.49 F4800.0 E579.317
G1 X-16.3 Y3.2 Z1.49 F4800.0 E579.631
G1 X-16.19 Y3.6 Z1.49 F4800.0 E579.653
G1 X-10.23 Y3.6 Z1.49 F4800.0 E579.968
G1 X-10.11 Y4.0 Z1.49 F4800.0 E579.99
G1 X-16.07 Y4.0 Z1.49 F4800.0 E580.305
G1 X-15.95 Y4.4 Z1.49 F4800.0 E580.327
G1 X-9.93 Y4.4 Z1.49 F4800.0 E580.644
G1 X-9.72 Y4.8 Z1.49 F4800.0 E580.668
G1 X-15.82 Y4.8 Z1.49 F4800.0 E580.991
G1 X-15.7 Y5.2 Z1.49 F4800.0 E581.013
G1 X-9.51 Y5.2 Z1.49 F4800.0 E581.34
G1 X-9.29 Y5.6 Z1.49 F4800.0 E581.364
G1 X-15.58 Y5.6 Z1.49 F4800.0 E581.697
G1 X-15.46 Y6.0 Z1.49 F4800.0 E581.719
G1 X-9.08 Y6.0 Z1.49 F4800.0 E582.056
G1 X-8.76 Y6.4 Z1.49 F4800.0 E582.083
G1 X-15.33 Y6.4 Z1.49 F4800.0 E582.43
G1 X-15.12 Y6.8 Z1.49 F4800.0 E582.454
G1 X-8.43 Y6.8 Z1.49 F4800.0 E582.807
G1 X-8.11 Y7.2 Z1.49 F4800.0 E582.834
G1 X-14.9 Y7.2 Z1.49 F4800.0 E583.193
G1 X-14.69 Y7.6 Z1.49 F4800.0 E583.217
G1 X-7.78 Y7.6 Z1.49 F4800.0 E583.582
G1 X-7.33 Y8.0 Z1.49 F4800.0 E583.614
G1 X-14.47 Y8.0 Z1.49 F4800.0 E583.991
G1 X-14.26 Y8.4 Z1.49 F4800.0 E584.015
G1 X-6.84 Y8.4 Z1.49 F4800.0 E584.407
G1 X-6.35 Y8.8 Z1.49 F4800.0 E584.44
G1 X-14.05 Y8.8 Z1.49 F4800.0 E584.846
G1 X-13.83 Y9.2 Z1.49 F4800.0 E584.87
G1 X-5.77 Y9.2 Z1.49 F4800.0 E585.296
G1 X-5.02 Y9.6 Z1.49 F4800.0 E585.341
G1 X-13.51 Y9.6 Z1.49 F4800.0 E585.79
G1 X-13.19 Y10.0 Z1.49 F4800.0 E585.817
G1 X-4.28 Y10.0 Z1.49 F4800.0 E586.288
G1 X-3.04 Y10.4 Z1.49 F4800.0 E586.356
G1 X-12.86 Y10.4 Z1.49 F4800.0 E586.875
G1 X-12.53 Y10.8 Z1.49 F4800.0 E586.902
G1 X12.53 Y10.8 Z1.49 F4800.0 E588.226
G1 X12.2 Y11.2 Z1.49 F4800.0 E588.253
G1 X-12.2 Y11.2 Z1.49 F4800.0 E589.542
G1 X-11.87 Y11.6 Z1.49 F4800.0 E589.57
G1 X11.87 Y11.6 Z1.49 F4800.0 E590.824
G1 X11.45 Y12.0 Z1.49 F4800.0 E590.855
G1 X-11.45 Y12.0 Z1.49 F4800.0 E592.064
G1 X-10.96 Y12.4 Z1.49 F4800.0 E592.098
G1 X10.96 Y12.4 Z1.49 F4800.0 E593.255
G1 X10.47 Y12.8 Z1.49 F4800.0 E593.289
G1 X-10.47 Y12.8 Z1.49 F4800.0 E594.395
G1 X-9.98 Y13.2 Z1.49 F4800.0 E594.428
G1 X9.98 Y13.2 Z1.49 F4800.0 E595.483
G1 X9.49 Y13.6 Z1.49 F4800.0 E595.516
G1 X-9.49 Y13.6 Z1.49 F4800.0 E596.519
G1 X-8.89 Y14.0 Z1.49 F4800.0 E596.557
G1 X8.89 Y14.0 Z1.49 F4800.0 E597.496
G1 F1200.0
G1 E597.496
G1 F4800.0
M103
G1 X8.14 Y14.4 Z1.49 F4200.0
G1 F1200.0
G1 E597.496
G1 F4200.0
M101
G1 X-8.14 Y14.4 Z1.49 F4800.0 E598.356
G1 F1200.0
G1 E598.356
G1 F4800.0
M103
G1 X-7.39 Y14.8 Z1.49 F4200.0
G1 F1200.0
G1 E598.356
G1 F4200.0
M101
G1 X7.39 Y14.8 Z1.49 F4800.0 E599.137
G1 F1200.0
G1 E599.137
G1 F4800.0
M103
G1 X6.64 Y15.2 Z1.49 F4200.0
G1 F1200.0
G1 E599.137
G1 F4200.0
M101
G1 X-6.64 Y15.2 Z1.49 F4800.0 E599.839
G1 F1200.0
G1 E599.665
G1 F4800.0
M103
G1 X-5.54 Y15.6 Z1.49 F4200.0
G1 F1200.0
G1 E599.839
G1 F4200.0
M101
G1 X5.54 Y15.6 Z1.49 F4800.0 E600.424
G1 F1200.0
G1 E600.046
G1 F4800.0
M103
G1 X4.22 Y16.0 Z1.49 F4200.0
G1 F1200.0
G1 E600.424
G1 F4200.0
M101
G1 X-4.22 Y16.0 Z1.49 F4800.0 E600.869
G1 F1200.0
G1 E599.869
G1 F4800.0
M103
G1 X-2.2 Y16.4 Z1.49 F4200.0
G1 F1200.0
G1 E600.869
G1 F4200.0
M101
G1 X2.2 Y16.4 Z1.49 F4800.0 E601.101
G1 F1200.0
G1 E600.101
G1 F4800.0
M103
G1 X3.04 Y10.4 Z1.49 F4200.0
G1 F1200.0
G1 E601.101
G1 F4200.0
M101
G1 X12.86 Y10.4 Z1.49 F4800.0 E601.62
G1 X13.19 Y10.0 Z1.49 F4800.0 E601.647
G1 X4.28 Y10.0 Z1.49 F4800.0 E602.118
G1 F1200.0
G1 E602.118
G1 F4800.0
M103
G1 X5.02 Y9.6 Z1.49 F4200.0
G1 F1200.0
G1 E602.118
G1 F4200.0
M101
G1 X13.51 Y9.6 Z1.49 F4800.0 E602.567
G1 X13.83 Y9.2 Z1.49 F4800.0 E602.594
G1 X5.77 Y9.2 Z1.49 F4800.0 E603.02
G1 X6.35 Y8.8 Z1.49 F4800.0 E603.057
G1 X14.05 Y8.8 Z1.49 F4800.0 E603.463
G1 X14.26 Y8.4 Z1.49 F4800.0 E603.487
G1 X6.84 Y8.4 Z1.49 F4800.0 E603.879
G1 X7.33 Y8.0 Z1.49 F4800.0 E603.913
G1 X14.47 Y8.0 Z1.49 F4800.0 E604.29
G1 X14.69 Y7.6 Z1.49 F4800.0 E604.314
G1 X7.78 Y7.6 Z1.49 F4800.0 E604.679
G1 X8.11 Y7.2 Z1.49 F4800.0 E604.706
G1 X14.9 Y7.2 Z1.49 F4800.0 E605.065
G1 X15.12 Y6.8 Z1.49 F4800.0 E605.089
G1 X8.43 Y6.8 Z1.49 F4800.0 E605.442
G1 X8.76 Y6.4 Z1.49 F4800.0 E605.47
G1 X15.33 Y6.4 Z1.49 F4800.0 E605.817
G1 X15.46 Y6.0 Z1.49 F4800.0 E605.839
G1 X9.08 Y6.0 Z1.49 F4800.0 E606.176
G1 X9.29 Y5.6 Z1.49 F4800.0 E606.2
G1 X15.58 Y5.6 Z1.49 F4800.0 E606.532
G1 X15.7 Y5.2 Z1.49 F4800.0 E606.554
G1 X9.51 Y5.2 Z1.49 F4800.0 E606.882
G1 X9.72 Y4.8 Z1.49 F4800.0 E606.906
G1 X15.82 Y4.8 Z1.49 F4800.0 E607.228
G1 X15.95 Y4.4 Z1.49 F4800.0 E607.25
G1 X9.93 Y4.4 Z1.49 F4800.0 E607.568
G1 X10.11 Y4.0 Z1.49 F4800.0 E607.591
G1 X16.07 Y4.0 Z1.49 F4800.0 E607.906
G1 X16.19 Y3.6 Z1.49 F4800.0 E607.928
G1 X10.23 Y3.6 Z1.49 F4800.0 E608.242
G1 X10.35 Y3.2 Z1.49 F4800.0 E608.265
G1 X16.3 Y3.2 Z1.49 F4800.0 E608.579
G1 X16.34 Y2.8 Z1.49 F4800.0 E608.6
G1 X10.47 Y2.8 Z1.49 F4800.0 E608.91
G1 X10.59 Y2.4 Z1.49 F4800.0 E608.932
G1 X16.38 Y2.4 Z1.49 F4800.0 E609.238
G1 X16.42 Y2.0 Z1.49 F4800.0 E609.259
G1 X10.69 Y2.0 Z1.49 F4800.0 E609.562
G1 X10.73 Y1.6 Z1.49 F4800.0 E609.583
G1 X16.46 Y1.6 Z1.49 F4800.0 E609.886
G1 X16.5 Y1.2 Z1.49 F4800.0 E609.907
G1 X10.77 Y1.2 Z1.49 F4800.0 E610.21
G1 X10.81 Y0.8 Z1.49 F4800.0 E610.231
G1 X16.54 Y0.8 Z1.49 F4800.0 E610.533
G1 X16.58 Y0.4 Z1.49 F4800.0 E610.555
G1 X10.85 Y0.4 Z1.49 F4800.0 E610.857
G1 F1200.0
G1 E609.857
G1 F4800.0
M103
G1 X16.62 Y-0.0 Z1.49 F4200.0
G1 F1200.0
G1 E610.857
G1 F4200.0
M101
G1 X10.89 Y-0.0 Z1.49 F4800.0 E611.16
G1 X10.85 Y-0.4 Z1.49 F4800.0 E611.181
G1 X16.58 Y-0.4 Z1.49 F4800.0 E611.484
G1 X16.54 Y-0.8 Z1.49 F4800.0 E611.505
G1 X10.81 Y-0.8 Z1.49 F4800.0 E611.808
G1 X10.77 Y-1.2 Z1.49 F4800.0 E611.829
G1 X16.5 Y-1.2 Z1.49 F4800.0 E612.132
G1 X16.46 Y-1.6 Z1.49 F4800.0 E612.153
G1 X10.73 Y-1.6 Z1.49 F4800.0 E612.456
G1 X10.69 Y-2.0 Z1.49 F4800.0 E612.477
G1 X16.42 Y-2.0 Z1.49 F4800.0 E612.78
G1 X16.38 Y-2.4 Z1.49 F4800.0 E612.801
G1 X10.59 Y-2.4 Z1.49 F4800.0 E613.107
G1 X10.47 Y-2.8 Z1.49 F4800.0 E613.129
G1 X16.34 Y-2.8 Z1.49 F4800.0 E613.439
G1 X16.3 Y-3.2 Z1.49 F4800.0 E613.46
G1 X10.35 Y-3.2 Z1.49 F4800.0 E613.774
G1 X10.23 Y-3.6 Z1.49 F4800.0 E613.796
G1 X16.19 Y-3.6 Z1.49 F4800.0 E614.111
G1 X16.07 Y-4.0 Z1.49 F4800.0 E614.133
G1 X10.11 Y-4.0 Z1.49 F4800.0 E614.448
G1 X9.93 Y-4.4 Z1.49 F4800.0 E614.471
G1 X15.95 Y-4.4 Z1.49 F4800.0 E614.789
G1 X15.82 Y-4.8 Z1.49 F4800.0 E614.811
G1 X9.72 Y-4.8 Z1.49 F4800.0 E615.133
G1 X9.51 Y-5.2 Z1.49 F4800.0 E615.157
G1 X15.7 Y-5.2 Z1.49 F4800.0 E615.485
G1 X15.58 Y-5.6 Z1.49 F4800.0 E615.507
G1 X9.29 Y-5.6 Z1.49 F4800.0 E615.839
G1 X9.08 Y-6.0 Z1.49 F4800.0 E615.863
G1 X15.46 Y-6.0 Z1.49 F4800.0 E616.2
G1 X15.33 Y-6.4 Z1.49 F4800.0 E616.222
G1 X8.76 Y-6.4 Z1.49 F4800.0 E616.569
G1 X8.43 Y-6.8 Z1.49 F4800.0 E616.596
G1 X15.12 Y-6.8 Z1.49 F4800.0 E616.949
G1 X14.9 Y-7.2 Z1.49 F4800.0 E616.973
G1 X8.11 Y-7.2 Z1.49 F4800.0 E617.332
G1 X7.78 Y-7.6 Z1.49 F4800.0 E617.36
G1 X14.69 Y-7.6 Z1.49 F4800.0 E617.725
G1 X14.47 Y-8.0 Z1.49 F4800.0 E617.749
G1 X7.33 Y-8.0 Z1.49 F4800.0 E618.126
G1 X6.84 Y-8.4 Z1.49 F4800.0 E618.159
G1 X14.26 Y-8.4 Z1.49 F4800.0 E618.551
G1 X14.05 Y-8.8 Z1.49 F4800.0 E618.575
G1 X6.35 Y-8.8 Z1.49 F4800.0 E618.982
G1 X5.77 Y-9.2 Z1.49 F4800.0 E619.019
G1 X13.83 Y-9.2 Z1.49 F4800.0 E619.445
G1 X13.51 Y-9.6 Z1.49 F4800.0 E619.472
G1 X5.02 Y-9.6 Z1.49 F4800.0 E619.921
G1 X4.28 Y-10.0 Z1.49 F4800.0 E619.965
G1 X13.19 Y-10.0 Z1.49 F4800.0 E620.436
G1 X12.86 Y-10.4 Z1.49 F4800.0 E620.463
G1 X3.04 Y-10.4 Z1.49 F4800.0 E620.982
G1 F1200.0
G1 E619.982
G1 F4800.0
M103
G1 X0.88 Y-10.8 Z1.49 F4200.0
G1 F1200.0
G1 E620.982
G1 F4200.0
M101
G1 X12.53 Y-10.8 Z1.49 F4800.0 E621.598
G1 X12.2 Y-11.2 Z1.49 F4800.0 E621.625
G1 X-12.2 Y-11.2 Z1.49 F4800.0 E622.914
G1 X-12.53 Y-10.8 Z1.49 F4800.0 E622.941
G1 X-0.88 Y-10.8 Z1.49 F4800.0 E623.557
G1 F1200.0
G1 E622.557
G1 F4800.0
M103
G1 X-3.04 Y-10.4 Z1.49 F4200.0
G1 F1200.0
G1 E623.557
G1 F4200.0
M101
G1 X-12.86 Y-10.4 Z1.49 F4800.0 E624.076
G1 X-13.19 Y-10.0 Z1.49 F4800.0 E624.103
G1 X-4.28 Y-10.0 Z1.49 F4800.0 E624.574
G1 F1200.0
G1 E623.574
G1 F4800.0
M103
G1 X-6.64 Y-15.2 Z1.49 F4200.0
G1 F1200.0
G1 E624.574
G1 F4200.0
M101
G1 X6.64 Y-15.2 Z1.49 F4800.0 E625.275
G1 F1200.0
G1 E625.275
G1 F4800.0
M103
G1 X7.39 Y-14.8 Z1.49 F4200.0
G1 F1200.0
G1 E625.275
G1 F4200.0
M101
G1 X-7.39 Y-14.8 Z1.49 F4800.0 E626.056
G1 F1200.0
G1 E626.056
G1 F4800.0
M103
G1 X-8.14 Y-14.4 Z1.49 F4200.0
G1 F1200.0
G1 E626.056
G1 F4200.0
M101
G1 X8.14 Y-14.4 Z1.49 F4800.0 E626.916
G1 F1200.0
G1 E625.916
G1 F4800.0
M103
G1 X5.54 Y-15.6 Z1.49 F4200.0
G1 F1200.0
G1 E626.916
G1 F4200.0
M101
G1 X-5.54 Y-15.6 Z1.49 F4800.0 E627.501
G1 F1200.0
G1 E627.123
G1 F4800.0
M103
G1 X-4.22 Y-16.0 Z1.49 F4200.0
G1 F1200.0
G1 E627.501
G1 F4200.0
M101
G1 X4.22 Y-16.0 Z1.49 F4800.0 E627.947
G1 F1200.0
G1 E626.947
G1 F4800.0
M103
G1 X2.2 Y-16.4 Z1.49 F4200.0
G1 F1200.0
G1 E627.947
G1 F4200.0
M101
G1 X-2.2 Y-16.4 Z1.49 F4800.0 E628.179
G1 F1200.0
G1 E627.179
G1 F4800.0
M103
G1 X11.87 Y-11.6 Z1.49 F4200.0
G1 F1200.0
G1 E628.179
G1 F4200.0
M101
G1 X-11.87 Y-11.6 Z1.49 F4800.0 E629.433
G1 X-11.45 Y-12.0 Z1.49 F4800.0 E629.464
G1 X11.45 Y-12.0 Z1.49 F4800.0 E630.673
G1 X10.96 Y-12.4 Z1.49 F4800.0 E630.706
G1 X-10.96 Y-12.4 Z1.49 F4800.0 E631.864
G1 X-10.47 Y-12.8 Z1.49 F4800.0 E631.897
G1 X10.47 Y-12.8 Z1.49 F4800.0 E633.004
G1 X9.98 Y-13.2 Z1.49 F4800.0 E633.037
G1 X-9.98 Y-13.2 Z1.49 F4800.0 E634.091
G1 X-9.49 Y-13.6 Z1.49 F4800.0 E634.125
G1 X9.49 Y-13.6 Z1.49 F4800.0 E635.128
G1 X8.89 Y-14.0 Z1.49 F4800.0 E635.166
G1 X-8.89 Y-14.0 Z1.49 F4800.0 E636.105
G1 F1200.0
G1 E635.105
G1 F4800.0
M103
(</infill>)
(</nestedRing>)
(</rotation>)
(</layer>)
(<layer> 1.755 )
(<rotation> (6.12323399574e-17+1j) )
(<nestedRing>)
(<boundaryPerimeter>)
(<boundaryPoint> X-17.164 Y3.414 Z1.755 </boundaryPoint>)
(<boundaryPoint> X-17.501 Y0.0 Z1.755 </boundaryPoint>)
(<boundaryPoint> X-17.164 Y-3.414 Z1.755 </boundaryPoint>)
(<boundaryPoint> X-16.168 Y-6.697 Z1.755 </boundaryPoint>)
(<boundaryPoint> X-14.551 Y-9.723 Z1.755 </boundaryPoint>)
(<boundaryPoint> X-12.375 Y-12.375 Z1.755 </boundaryPoint>)
(<boundaryPoint> X-9.723 Y-14.551 Z1.755 </boundaryPoint>)
(<boundaryPoint> X-6.697 Y-16.168 Z1.755 </boundaryPoint>)
(<boundaryPoint> X-3.414 Y-17.164 Z1.755 </boundaryPoint>)
(<boundaryPoint> X-0.0 Y-17.501 Z1.755 </boundaryPoint>)
(<boundaryPoint> X3.414 Y-17.164 Z1.755 </boundaryPoint>)
(<boundaryPoint> X6.697 Y-16.168 Z1.755 </boundaryPoint>)
(<boundaryPoint> X9.723 Y-14.551 Z1.755 </boundaryPoint>)
(<boundaryPoint> X12.375 Y-12.375 Z1.755 </boundaryPoint>)
(<boundaryPoint> X14.551 Y-9.723 Z1.755 </boundaryPoint>)
(<boundaryPoint> X16.168 Y-6.697 Z1.755 </boundaryPoint>)
(<boundaryPoint> X17.164 Y-3.414 Z1.755 </boundaryPoint>)
(<boundaryPoint> X17.501 Y-0.0 Z1.755 </boundaryPoint>)
(<boundaryPoint> X17.164 Y3.414 Z1.755 </boundaryPoint>)
(<boundaryPoint> X16.168 Y6.697 Z1.755 </boundaryPoint>)
(<boundaryPoint> X14.551 Y9.723 Z1.755 </boundaryPoint>)
(<boundaryPoint> X12.375 Y12.375 Z1.755 </boundaryPoint>)
(<boundaryPoint> X9.723 Y14.551 Z1.755 </boundaryPoint>)
(<boundaryPoint> X6.697 Y16.168 Z1.755 </boundaryPoint>)
(<boundaryPoint> X3.414 Y17.164 Z1.755 </boundaryPoint>)
(<boundaryPoint> X0.0 Y17.501 Z1.755 </boundaryPoint>)
(<boundaryPoint> X-3.414 Y17.164 Z1.755 </boundaryPoint>)
(<boundaryPoint> X-6.697 Y16.168 Z1.755 </boundaryPoint>)
(<boundaryPoint> X-9.723 Y14.551 Z1.755 </boundaryPoint>)
(<boundaryPoint> X-12.375 Y12.375 Z1.755 </boundaryPoint>)
(<boundaryPoint> X-14.551 Y9.723 Z1.755 </boundaryPoint>)
(<boundaryPoint> X-16.168 Y6.697 Z1.755 </boundaryPoint>)
(<loop> inner )
G1 X-7.31 Y-7.65 Z1.76 F4200.0
G1 F1200.0
G1 E636.105
G1 F4200.0
M101
G1 X-7.5 Y-7.5 Z1.76 F4800.0 E636.118
G1 X-8.82 Y-5.89 Z1.76 F4800.0 E636.228
G1 X-9.8 Y-4.06 Z1.76 F4800.0 E636.337
G1 X-10.4 Y-2.07 Z1.76 F4800.0 E636.447
G1 X-10.61 Y-0.0 Z1.76 F4800.0 E636.557
G1 X-10.4 Y2.07 Z1.76 F4800.0 E636.667
G1 X-9.8 Y4.06 Z1.76 F4800.0 E636.777
G1 X-8.82 Y5.89 Z1.76 F4800.0 E636.887
G1 X-7.5 Y7.5 Z1.76 F4800.0 E636.996
G1 X-5.89 Y8.82 Z1.76 F4800.0 E637.106
G1 X-4.06 Y9.8 Z1.76 F4800.0 E637.216
G1 X-2.07 Y10.4 Z1.76 F4800.0 E637.326
G1 X-0.0 Y10.61 Z1.76 F4800.0 E637.436
G1 X2.07 Y10.4 Z1.76 F4800.0 E637.546
G1 X4.06 Y9.8 Z1.76 F4800.0 E637.655
G1 X5.89 Y8.82 Z1.76 F4800.0 E637.765
G1 X7.5 Y7.5 Z1.76 F4800.0 E637.875
G1 X8.82 Y5.89 Z1.76 F4800.0 E637.985
G1 X9.8 Y4.06 Z1.76 F4800.0 E638.095
G1 X10.4 Y2.07 Z1.76 F4800.0 E638.204
G1 X10.61 Y0.0 Z1.76 F4800.0 E638.314
G1 X10.4 Y-2.07 Z1.76 F4800.0 E638.424
G1 X9.8 Y-4.06 Z1.76 F4800.0 E638.534
G1 X8.82 Y-5.89 Z1.76 F4800.0 E638.644
G1 X7.5 Y-7.5 Z1.76 F4800.0 E638.754
G1 X5.89 Y-8.82 Z1.76 F4800.0 E638.863
G1 X4.06 Y-9.8 Z1.76 F4800.0 E638.973
G1 X2.07 Y-10.4 Z1.76 F4800.0 E639.083
G1 X0.0 Y-10.61 Z1.76 F4800.0 E639.193
G1 X-2.07 Y-10.4 Z1.76 F4800.0 E639.303
G1 X-4.06 Y-9.8 Z1.76 F4800.0 E639.412
G1 X-5.89 Y-8.82 Z1.76 F4800.0 E639.522
G1 X-7.31 Y-7.65 Z1.76 F4800.0 E639.619
G1 F1200.0
G1 E638.619
G1 F4800.0
M103
(</loop>)
(<loop> outer )
G1 X-12.49 Y-11.29 Z1.76 F4200.0
G1 F1200.0
G1 E639.619
G1 F4200.0
M101
G1 X-12.34 Y-11.47 Z1.76 F4800.0 E639.632
G1 X-11.95 Y-11.95 Z1.76 F4800.0 E639.665
G1 X-9.39 Y-14.05 Z1.76 F4800.0 E639.84
G1 X-6.47 Y-15.61 Z1.76 F4800.0 E640.015
G1 X-3.3 Y-16.57 Z1.76 F4800.0 E640.19
G1 X0.0 Y-16.9 Z1.76 F4800.0 E640.365
G1 X3.3 Y-16.57 Z1.76 F4800.0 E640.54
G1 X6.47 Y-15.61 Z1.76 F4800.0 E640.715
G1 X9.39 Y-14.05 Z1.76 F4800.0 E640.89
G1 X11.95 Y-11.95 Z1.76 F4800.0 E641.065
G1 X14.05 Y-9.39 Z1.76 F4800.0 E641.24
G1 X15.61 Y-6.47 Z1.76 F4800.0 E641.415
G1 X16.57 Y-3.3 Z1.76 F4800.0 E641.59
G1 X16.9 Y0.0 Z1.76 F4800.0 E641.764
G1 X16.57 Y3.3 Z1.76 F4800.0 E641.939
G1 X15.61 Y6.47 Z1.76 F4800.0 E642.114
G1 X14.05 Y9.39 Z1.76 F4800.0 E642.289
G1 X11.95 Y11.95 Z1.76 F4800.0 E642.464
G1 X9.39 Y14.05 Z1.76 F4800.0 E642.639
G1 X6.47 Y15.61 Z1.76 F4800.0 E642.814
G1 X3.3 Y16.57 Z1.76 F4800.0 E642.989
G1 X-0.0 Y16.9 Z1.76 F4800.0 E643.164
G1 X-3.3 Y16.57 Z1.76 F4800.0 E643.339
G1 X-6.47 Y15.61 Z1.76 F4800.0 E643.514
G1 X-9.39 Y14.05 Z1.76 F4800.0 E643.689
G1 X-11.95 Y11.95 Z1.76 F4800.0 E643.864
G1 X-14.05 Y9.39 Z1.76 F4800.0 E644.039
G1 X-15.61 Y6.47 Z1.76 F4800.0 E644.214
G1 X-16.57 Y3.3 Z1.76 F4800.0 E644.389
G1 X-16.9 Y-0.0 Z1.76 F4800.0 E644.564
G1 X-16.57 Y-3.3 Z1.76 F4800.0 E644.739
G1 X-15.61 Y-6.47 Z1.76 F4800.0 E644.914
G1 X-14.05 Y-9.39 Z1.76 F4800.0 E645.089
G1 X-12.49 Y-11.29 Z1.76 F4800.0 E645.219
G1 F1200.0
G1 E645.219
G1 F4800.0
M103
(</loop>)
(<edge> outer )
;M108 R40.0
G1 X-12.8 Y-11.54 Z1.76 F4200.0
G1 F1200.0
G1 E645.219
G1 F4200.0
M101
G1 X-12.65 Y-11.73 Z1.76 F2400.0 E645.232
G1 X-12.23 Y-12.23 Z1.76 F2400.0 E645.266
G1 X-9.61 Y-14.38 Z1.76 F2400.0 E645.445
G1 X-6.62 Y-15.98 Z1.76 F2400.0 E645.625
G1 X-3.38 Y-16.97 Z1.76 F2400.0 E645.804
G1 X0.0 Y-17.3 Z1.76 F2400.0 E645.983
G1 X3.38 Y-16.97 Z1.76 F2400.0 E646.162
G1 X6.62 Y-15.98 Z1.76 F2400.0 E646.341
G1 X9.61 Y-14.38 Z1.76 F2400.0 E646.52
G1 X12.23 Y-12.23 Z1.76 F2400.0 E646.699
G1 X14.38 Y-9.61 Z1.76 F2400.0 E646.879
G1 X15.98 Y-6.62 Z1.76 F2400.0 E647.058
G1 X16.97 Y-3.38 Z1.76 F2400.0 E647.237
G1 X17.3 Y0.0 Z1.76 F2400.0 E647.416
G1 X16.97 Y3.38 Z1.76 F2400.0 E647.595
G1 X15.98 Y6.62 Z1.76 F2400.0 E647.774
G1 X14.38 Y9.61 Z1.76 F2400.0 E647.953
G1 X12.23 Y12.23 Z1.76 F2400.0 E648.133
G1 X9.61 Y14.38 Z1.76 F2400.0 E648.312
G1 X6.62 Y15.98 Z1.76 F2400.0 E648.491
G1 X3.38 Y16.97 Z1.76 F2400.0 E648.67
G1 X-0.0 Y17.3 Z1.76 F2400.0 E648.849
G1 X-3.38 Y16.97 Z1.76 F2400.0 E649.028
G1 X-6.62 Y15.98 Z1.76 F2400.0 E649.207
G1 X-9.61 Y14.38 Z1.76 F2400.0 E649.387
G1 X-12.23 Y12.23 Z1.76 F2400.0 E649.566
G1 X-14.38 Y9.61 Z1.76 F2400.0 E649.745
G1 X-15.98 Y6.62 Z1.76 F2400.0 E649.924
G1 X-16.97 Y3.38 Z1.76 F2400.0 E650.103
G1 X-17.3 Y-0.0 Z1.76 F2400.0 E650.282
G1 X-16.97 Y-3.38 Z1.76 F2400.0 E650.461
G1 X-15.98 Y-6.62 Z1.76 F2400.0 E650.641
G1 X-14.38 Y-9.61 Z1.76 F2400.0 E650.82
G1 X-12.8 Y-11.54 Z1.76 F2400.0 E650.952
G1 F1200.0
G1 E649.952
G1 F2400.0
M103
(</edge>)
(</boundaryPerimeter>)
(<nestedRing>)
(<boundaryPerimeter>)
(<boundaryPoint> X3.828 Y9.241 Z1.755 </boundaryPoint>)
(<boundaryPoint> X5.557 Y8.316 Z1.755 </boundaryPoint>)
(<boundaryPoint> X7.072 Y7.072 Z1.755 </boundaryPoint>)
(<boundaryPoint> X8.316 Y5.557 Z1.755 </boundaryPoint>)
(<boundaryPoint> X9.241 Y3.828 Z1.755 </boundaryPoint>)
(<boundaryPoint> X9.81 Y1.951 Z1.755 </boundaryPoint>)
(<boundaryPoint> X10.002 Y-0.0 Z1.755 </boundaryPoint>)
(<boundaryPoint> X9.81 Y-1.951 Z1.755 </boundaryPoint>)
(<boundaryPoint> X9.241 Y-3.828 Z1.755 </boundaryPoint>)
(<boundaryPoint> X8.316 Y-5.557 Z1.755 </boundaryPoint>)
(<boundaryPoint> X7.072 Y-7.072 Z1.755 </boundaryPoint>)
(<boundaryPoint> X5.557 Y-8.316 Z1.755 </boundaryPoint>)
(<boundaryPoint> X3.828 Y-9.241 Z1.755 </boundaryPoint>)
(<boundaryPoint> X1.951 Y-9.81 Z1.755 </boundaryPoint>)
(<boundaryPoint> X-0.0 Y-10.002 Z1.755 </boundaryPoint>)
(<boundaryPoint> X-1.951 Y-9.81 Z1.755 </boundaryPoint>)
(<boundaryPoint> X-3.828 Y-9.241 Z1.755 </boundaryPoint>)
(<boundaryPoint> X-5.557 Y-8.316 Z1.755 </boundaryPoint>)
(<boundaryPoint> X-7.072 Y-7.072 Z1.755 </boundaryPoint>)
(<boundaryPoint> X-8.316 Y-5.557 Z1.755 </boundaryPoint>)
(<boundaryPoint> X-9.241 Y-3.828 Z1.755 </boundaryPoint>)
(<boundaryPoint> X-9.81 Y-1.951 Z1.755 </boundaryPoint>)
(<boundaryPoint> X-10.002 Y0.0 Z1.755 </boundaryPoint>)
(<boundaryPoint> X-9.81 Y1.951 Z1.755 </boundaryPoint>)
(<boundaryPoint> X-9.241 Y3.828 Z1.755 </boundaryPoint>)
(<boundaryPoint> X-8.316 Y5.557 Z1.755 </boundaryPoint>)
(<boundaryPoint> X-7.072 Y7.072 Z1.755 </boundaryPoint>)
(<boundaryPoint> X-5.557 Y8.316 Z1.755 </boundaryPoint>)
(<boundaryPoint> X-3.828 Y9.241 Z1.755 </boundaryPoint>)
(<boundaryPoint> X-1.951 Y9.81 Z1.755 </boundaryPoint>)
(<boundaryPoint> X0.0 Y10.002 Z1.755 </boundaryPoint>)
(<boundaryPoint> X1.951 Y9.81 Z1.755 </boundaryPoint>)
(<edge> inner )
G1 X-7.03 Y-7.37 Z1.76 F4200.0
G1 F1200.0
G1 E650.952
G1 F4200.0
M101
G1 X-7.21 Y-7.21 Z1.76 F2400.0 E650.964
G1 X-8.48 Y-5.67 Z1.76 F2400.0 E651.07
G1 X-9.43 Y-3.91 Z1.76 F2400.0 E651.175
G1 X-10.01 Y-1.99 Z1.76 F2400.0 E651.281
G1 X-10.2 Y0.0 Z1.76 F2400.0 E651.387
G1 X-10.01 Y1.99 Z1.76 F2400.0 E651.492
G1 X-9.43 Y3.91 Z1.76 F2400.0 E651.598
G1 X-8.48 Y5.67 Z1.76 F2400.0 E651.704
G1 X-7.21 Y7.21 Z1.76 F2400.0 E651.809
G1 X-5.67 Y8.48 Z1.76 F2400.0 E651.915
G1 X-3.91 Y9.43 Z1.76 F2400.0 E652.021
G1 X-1.99 Y10.01 Z1.76 F2400.0 E652.126
G1 X0.0 Y10.2 Z1.76 F2400.0 E652.232
G1 X1.99 Y10.01 Z1.76 F2400.0 E652.338
G1 X3.91 Y9.43 Z1.76 F2400.0 E652.443
G1 X5.67 Y8.48 Z1.76 F2400.0 E652.549
G1 X7.21 Y7.21 Z1.76 F2400.0 E652.655
G1 X8.48 Y5.67 Z1.76 F2400.0 E652.76
G1 X9.43 Y3.91 Z1.76 F2400.0 E652.866
G1 X10.01 Y1.99 Z1.76 F2400.0 E652.972
G1 X10.2 Y-0.0 Z1.76 F2400.0 E653.077
G1 X10.01 Y-1.99 Z1.76 F2400.0 E653.183
G1 X9.43 Y-3.91 Z1.76 F2400.0 E653.289
G1 X8.48 Y-5.67 Z1.76 F2400.0 E653.394
G1 X7.21 Y-7.21 Z1.76 F2400.0 E653.5
G1 X5.67 Y-8.48 Z1.76 F2400.0 E653.606
G1 X3.91 Y-9.43 Z1.76 F2400.0 E653.711
G1 X1.99 Y-10.01 Z1.76 F2400.0 E653.817
G1 X-0.0 Y-10.2 Z1.76 F2400.0 E653.923
G1 X-1.99 Y-10.01 Z1.76 F2400.0 E654.028
G1 X-3.91 Y-9.43 Z1.76 F2400.0 E654.134
G1 X-5.67 Y-8.48 Z1.76 F2400.0 E654.24
G1 X-7.03 Y-7.37 Z1.76 F2400.0 E654.333
G1 F1200.0
G1 E653.333
G1 F2400.0
M103
(</edge>)
(</boundaryPerimeter>)
(</nestedRing>)
(<infill>)
(<infillBoundary>)
(<infillPoint> X-16.573 Y3.296 Z1.755 </infillPoint>)
(<infillPoint> X-16.898 Y-0.0 Z1.755 </infillPoint>)
(<infillPoint> X-16.573 Y-3.296 Z1.755 </infillPoint>)
(<infillPoint> X-15.611 Y-6.466 Z1.755 </infillPoint>)
(<infillPoint> X-14.05 Y-9.388 Z1.755 </infillPoint>)
(<infillPoint> X-11.949 Y-11.949 Z1.755 </infillPoint>)
(<infillPoint> X-9.388 Y-14.05 Z1.755 </infillPoint>)
(<infillPoint> X-6.466 Y-15.611 Z1.755 </infillPoint>)
(<infillPoint> X-3.296 Y-16.573 Z1.755 </infillPoint>)
(<infillPoint> X0.0 Y-16.898 Z1.755 </infillPoint>)
(<infillPoint> X3.296 Y-16.573 Z1.755 </infillPoint>)
(<infillPoint> X6.466 Y-15.611 Z1.755 </infillPoint>)
(<infillPoint> X9.388 Y-14.05 Z1.755 </infillPoint>)
(<infillPoint> X11.949 Y-11.949 Z1.755 </infillPoint>)
(<infillPoint> X14.05 Y-9.388 Z1.755 </infillPoint>)
(<infillPoint> X15.611 Y-6.466 Z1.755 </infillPoint>)
(<infillPoint> X16.573 Y-3.296 Z1.755 </infillPoint>)
(<infillPoint> X16.898 Y0.0 Z1.755 </infillPoint>)
(<infillPoint> X16.573 Y3.296 Z1.755 </infillPoint>)
(<infillPoint> X15.611 Y6.466 Z1.755 </infillPoint>)
(<infillPoint> X14.05 Y9.388 Z1.755 </infillPoint>)
(<infillPoint> X11.949 Y11.949 Z1.755 </infillPoint>)
(<infillPoint> X9.388 Y14.05 Z1.755 </infillPoint>)
(<infillPoint> X6.466 Y15.611 Z1.755 </infillPoint>)
(<infillPoint> X3.296 Y16.573 Z1.755 </infillPoint>)
(<infillPoint> X-0.0 Y16.898 Z1.755 </infillPoint>)
(<infillPoint> X-3.296 Y16.573 Z1.755 </infillPoint>)
(<infillPoint> X-6.466 Y15.611 Z1.755 </infillPoint>)
(<infillPoint> X-9.388 Y14.05 Z1.755 </infillPoint>)
(<infillPoint> X-11.949 Y11.949 Z1.755 </infillPoint>)
(<infillPoint> X-14.05 Y9.388 Z1.755 </infillPoint>)
(<infillPoint> X-15.611 Y6.466 Z1.755 </infillPoint>)
(</infillBoundary>)
(<infillBoundary>)
(<infillPoint> X4.059 Y9.798 Z1.755 </infillPoint>)
(<infillPoint> X5.892 Y8.817 Z1.755 </infillPoint>)
(<infillPoint> X7.498 Y7.498 Z1.755 </infillPoint>)
(<infillPoint> X8.817 Y5.892 Z1.755 </infillPoint>)
(<infillPoint> X9.798 Y4.059 Z1.755 </infillPoint>)
(<infillPoint> X10.401 Y2.069 Z1.755 </infillPoint>)
(<infillPoint> X10.605 Y0.0 Z1.755 </infillPoint>)
(<infillPoint> X10.401 Y-2.069 Z1.755 </infillPoint>)
(<infillPoint> X9.798 Y-4.059 Z1.755 </infillPoint>)
(<infillPoint> X8.817 Y-5.892 Z1.755 </infillPoint>)
(<infillPoint> X7.498 Y-7.498 Z1.755 </infillPoint>)
(<infillPoint> X5.892 Y-8.817 Z1.755 </infillPoint>)
(<infillPoint> X4.059 Y-9.798 Z1.755 </infillPoint>)
(<infillPoint> X2.069 Y-10.401 Z1.755 </infillPoint>)
(<infillPoint> X0.0 Y-10.605 Z1.755 </infillPoint>)
(<infillPoint> X-2.069 Y-10.401 Z1.755 </infillPoint>)
(<infillPoint> X-4.059 Y-9.798 Z1.755 </infillPoint>)
(<infillPoint> X-5.892 Y-8.817 Z1.755 </infillPoint>)
(<infillPoint> X-7.498 Y-7.498 Z1.755 </infillPoint>)
(<infillPoint> X-8.817 Y-5.892 Z1.755 </infillPoint>)
(<infillPoint> X-9.798 Y-4.059 Z1.755 </infillPoint>)
(<infillPoint> X-10.401 Y-2.069 Z1.755 </infillPoint>)
(<infillPoint> X-10.605 Y-0.0 Z1.755 </infillPoint>)
(<infillPoint> X-10.401 Y2.069 Z1.755 </infillPoint>)
(<infillPoint> X-9.798 Y4.059 Z1.755 </infillPoint>)
(<infillPoint> X-8.817 Y5.892 Z1.755 </infillPoint>)
(<infillPoint> X-7.498 Y7.498 Z1.755 </infillPoint>)
(<infillPoint> X-5.892 Y8.817 Z1.755 </infillPoint>)
(<infillPoint> X-4.059 Y9.798 Z1.755 </infillPoint>)
(<infillPoint> X-2.069 Y10.401 Z1.755 </infillPoint>)
(<infillPoint> X-0.0 Y10.605 Z1.755 </infillPoint>)
(<infillPoint> X2.069 Y10.401 Z1.755 </infillPoint>)
(</infillBoundary>)
;M108 R80.0
G1 X-0.0 Y-16.62 Z1.76 F4200.0
G1 F1200.0
G1 E654.333
G1 F4200.0
M101
G1 X-0.0 Y-10.89 Z1.76 F4800.0 E654.635
G1 X-0.4 Y-10.85 Z1.76 F4800.0 E654.657
G1 X-0.4 Y-16.58 Z1.76 F4800.0 E654.959
G1 X-0.8 Y-16.54 Z1.76 F4800.0 E654.98
G1 X-0.8 Y-10.81 Z1.76 F4800.0 E655.283
G1 X-1.2 Y-10.77 Z1.76 F4800.0 E655.304
G1 X-1.2 Y-16.5 Z1.76 F4800.0 E655.607
G1 X-1.6 Y-16.46 Z1.76 F4800.0 E655.628
G1 X-1.6 Y-10.73 Z1.76 F4800.0 E655.931
G1 X-2.0 Y-10.69 Z1.76 F4800.0 E655.952
G1 X-2.0 Y-16.42 Z1.76 F4800.0 E656.255
G1 X-2.4 Y-16.38 Z1.76 F4800.0 E656.276
G1 X-2.4 Y-10.59 Z1.76 F4800.0 E656.582
G1 X-2.8 Y-10.47 Z1.76 F4800.0 E656.604
G1 X-2.8 Y-16.34 Z1.76 F4800.0 E656.914
G1 X-3.2 Y-16.3 Z1.76 F4800.0 E656.935
G1 X-3.2 Y-10.35 Z1.76 F4800.0 E657.249
G1 X-3.6 Y-10.23 Z1.76 F4800.0 E657.271
G1 X-3.6 Y-16.19 Z1.76 F4800.0 E657.586
G1 X-4.0 Y-16.07 Z1.76 F4800.0 E657.608
G1 X-4.0 Y-10.11 Z1.76 F4800.0 E657.923
G1 X-4.4 Y-9.93 Z1.76 F4800.0 E657.946
G1 X-4.4 Y-15.95 Z1.76 F4800.0 E658.264
G1 X-4.8 Y-15.82 Z1.76 F4800.0 E658.286
G1 X-4.8 Y-9.72 Z1.76 F4800.0 E658.608
G1 X-5.2 Y-9.51 Z1.76 F4800.0 E658.632
G1 X-5.2 Y-15.7 Z1.76 F4800.0 E658.96
G1 X-5.6 Y-15.58 Z1.76 F4800.0 E658.982
G1 X-5.6 Y-9.29 Z1.76 F4800.0 E659.314
G1 X-6.0 Y-9.08 Z1.76 F4800.0 E659.338
G1 X-6.0 Y-15.46 Z1.76 F4800.0 E659.675
G1 X-6.4 Y-15.33 Z1.76 F4800.0 E659.697
G1 X-6.4 Y-8.76 Z1.76 F4800.0 E660.044
G1 X-6.8 Y-8.43 Z1.76 F4800.0 E660.072
G1 X-6.8 Y-15.12 Z1.76 F4800.0 E660.425
G1 X-7.2 Y-14.9 Z1.76 F4800.0 E660.449
G1 X-7.2 Y-8.11 Z1.76 F4800.0 E660.807
G1 X-7.6 Y-7.78 Z1.76 F4800.0 E660.835
G1 X-7.6 Y-14.69 Z1.76 F4800.0 E661.2
G1 X-8.0 Y-14.47 Z1.76 F4800.0 E661.224
G1 X-8.0 Y-7.33 Z1.76 F4800.0 E661.601
G1 X-8.4 Y-6.84 Z1.76 F4800.0 E661.635
G1 X-8.4 Y-14.26 Z1.76 F4800.0 E662.027
G1 X-8.8 Y-14.05 Z1.76 F4800.0 E662.05
G1 X-8.8 Y-6.35 Z1.76 F4800.0 E662.457
G1 X-9.2 Y-5.77 Z1.76 F4800.0 E662.494
G1 X-9.2 Y-13.83 Z1.76 F4800.0 E662.92
G1 X-9.6 Y-13.51 Z1.76 F4800.0 E662.947
G1 X-9.6 Y-5.02 Z1.76 F4800.0 E663.396
G1 X-10.0 Y-4.28 Z1.76 F4800.0 E663.441
G1 X-10.0 Y-13.19 Z1.76 F4800.0 E663.911
G1 X-10.4 Y-12.86 Z1.76 F4800.0 E663.939
G1 X-10.4 Y-3.04 Z1.76 F4800.0 E664.457
G1 F1200.0
G1 E663.457
G1 F4800.0
M103
G1 X-10.8 Y-0.88 Z1.76 F4200.0
G1 F1200.0
G1 E664.457
G1 F4200.0
M101
G1 X-10.8 Y-12.53 Z1.76 F4800.0 E665.073
G1 X-11.2 Y-12.2 Z1.76 F4800.0 E665.1
G1 X-11.2 Y12.2 Z1.76 F4800.0 E666.389
G1 X-10.8 Y12.53 Z1.76 F4800.0 E666.416
G1 X-10.8 Y0.88 Z1.76 F4800.0 E667.032
G1 F1200.0
G1 E666.032
G1 F4800.0
M103
G1 X-10.4 Y3.04 Z1.76 F4200.0
G1 F1200.0
G1 E667.032
G1 F4200.0
M101
G1 X-10.4 Y12.86 Z1.76 F4800.0 E667.551
G1 X-10.0 Y13.19 Z1.76 F4800.0 E667.578
G1 X-10.0 Y4.28 Z1.76 F4800.0 E668.049
G1 F1200.0
G1 E668.049
G1 F4800.0
M103
G1 X-9.6 Y5.02 Z1.76 F4200.0
G1 F1200.0
G1 E668.049
G1 F4200.0
M101
G1 X-9.6 Y13.51 Z1.76 F4800.0 E668.497
G1 X-9.2 Y13.83 Z1.76 F4800.0 E668.524
G1 X-9.2 Y5.77 Z1.76 F4800.0 E668.95
G1 X-8.8 Y6.35 Z1.76 F4800.0 E668.988
G1 X-8.8 Y14.05 Z1.76 F4800.0 E669.394
G1 X-8.4 Y14.26 Z1.76 F4800.0 E669.418
G1 X-8.4 Y6.84 Z1.76 F4800.0 E669.81
G1 X-8.0 Y7.33 Z1.76 F4800.0 E669.843
G1 X-8.0 Y14.47 Z1.76 F4800.0 E670.221
G1 X-7.6 Y14.69 Z1.76 F4800.0 E670.245
G1 X-7.6 Y7.78 Z1.76 F4800.0 E670.61
G1 X-7.2 Y8.11 Z1.76 F4800.0 E670.637
G1 X-7.2 Y14.9 Z1.76 F4800.0 E670.996
G1 X-6.8 Y15.12 Z1.76 F4800.0 E671.02
G1 X-6.8 Y8.43 Z1.76 F4800.0 E671.373
G1 X-6.4 Y8.76 Z1.76 F4800.0 E671.4
G1 X-6.4 Y15.33 Z1.76 F4800.0 E671.747
G1 X-6.0 Y15.46 Z1.76 F4800.0 E671.769
G1 X-6.0 Y9.08 Z1.76 F4800.0 E672.106
G1 X-5.6 Y9.29 Z1.76 F4800.0 E672.13
G1 X-5.6 Y15.58 Z1.76 F4800.0 E672.463
G1 X-5.2 Y15.7 Z1.76 F4800.0 E672.485
G1 X-5.2 Y9.51 Z1.76 F4800.0 E672.812
G1 X-4.8 Y9.72 Z1.76 F4800.0 E672.836
G1 X-4.8 Y15.82 Z1.76 F4800.0 E673.159
G1 X-4.4 Y15.95 Z1.76 F4800.0 E673.181
G1 X-4.4 Y9.93 Z1.76 F4800.0 E673.498
G1 X-4.0 Y10.11 Z1.76 F4800.0 E673.521
G1 X-4.0 Y16.07 Z1.76 F4800.0 E673.836
G1 X-3.6 Y16.19 Z1.76 F4800.0 E673.858
G1 X-3.6 Y10.23 Z1.76 F4800.0 E674.173
G1 X-3.2 Y10.35 Z1.76 F4800.0 E674.195
G1 X-3.2 Y16.3 Z1.76 F4800.0 E674.509
G1 X-2.8 Y16.34 Z1.76 F4800.0 E674.531
G1 X-2.8 Y10.47 Z1.76 F4800.0 E674.841
G1 X-2.4 Y10.59 Z1.76 F4800.0 E674.863
G1 X-2.4 Y16.38 Z1.76 F4800.0 E675.168
G1 X-2.0 Y16.42 Z1.76 F4800.0 E675.19
G1 X-2.0 Y10.69 Z1.76 F4800.0 E675.492
G1 X-1.6 Y10.73 Z1.76 F4800.0 E675.514
G1 X-1.6 Y16.46 Z1.76 F4800.0 E675.816
G1 X-1.2 Y16.5 Z1.76 F4800.0 E675.837
G1 X-1.2 Y10.77 Z1.76 F4800.0 E676.14
G1 X-0.8 Y10.81 Z1.76 F4800.0 E676.161
G1 X-0.8 Y16.54 Z1.76 F4800.0 E676.464
G1 X-0.4 Y16.58 Z1.76 F4800.0 E676.485
G1 X-0.4 Y10.85 Z1.76 F4800.0 E676.788
G1 X0.0 Y10.89 Z1.76 F4800.0 E676.809
G1 X0.0 Y16.62 Z1.76 F4800.0 E677.112
G1 X0.4 Y16.58 Z1.76 F4800.0 E677.133
G1 X0.4 Y10.85 Z1.76 F4800.0 E677.436
G1 X0.8 Y10.81 Z1.76 F4800.0 E677.457
G1 X0.8 Y16.54 Z1.76 F4800.0 E677.76
G1 X1.2 Y16.5 Z1.76 F4800.0 E677.781
G1 X1.2 Y10.77 Z1.76 F4800.0 E678.084
G1 X1.6 Y10.73 Z1.76 F4800.0 E678.105
G1 X1.6 Y16.46 Z1.76 F4800.0 E678.408
G1 X2.0 Y16.42 Z1.76 F4800.0 E678.429
G1 X2.0 Y10.69 Z1.76 F4800.0 E678.732
G1 X2.4 Y10.59 Z1.76 F4800.0 E678.753
G1 X2.4 Y16.38 Z1.76 F4800.0 E679.059
G1 X2.8 Y16.34 Z1.76 F4800.0 E679.08
G1 X2.8 Y10.47 Z1.76 F4800.0 E679.39
G1 X3.2 Y10.35 Z1.76 F4800.0 E679.412
G1 X3.2 Y16.3 Z1.76 F4800.0 E679.727
G1 X3.6 Y16.19 Z1.76 F4800.0 E679.748
G1 X3.6 Y10.23 Z1.76 F4800.0 E680.063
G1 X4.0 Y10.11 Z1.76 F4800.0 E680.085
G1 X4.0 Y16.07 Z1.76 F4800.0 E680.4
G1 X4.4 Y15.95 Z1.76 F4800.0 E680.422
G1 X4.4 Y9.93 Z1.76 F4800.0 E680.74
G1 X4.8 Y9.72 Z1.76 F4800.0 E680.764
G1 X4.8 Y15.82 Z1.76 F4800.0 E681.086
G1 X5.2 Y15.7 Z1.76 F4800.0 E681.108
G1 X5.2 Y9.51 Z1.76 F4800.0 E681.436
G1 X5.6 Y9.29 Z1.76 F4800.0 E681.46
G1 X5.6 Y15.58 Z1.76 F4800.0 E681.792
G1 X6.0 Y15.46 Z1.76 F4800.0 E681.814
G1 X6.0 Y9.08 Z1.76 F4800.0 E682.151
G1 X6.4 Y8.76 Z1.76 F4800.0 E682.178
G1 X6.4 Y15.33 Z1.76 F4800.0 E682.525
G1 X6.8 Y15.12 Z1.76 F4800.0 E682.549
G1 X6.8 Y8.43 Z1.76 F4800.0 E682.902
G1 X7.2 Y8.11 Z1.76 F4800.0 E682.929
G1 X7.2 Y14.9 Z1.76 F4800.0 E683.288
G1 X7.6 Y14.69 Z1.76 F4800.0 E683.312
G1 X7.6 Y7.78 Z1.76 F4800.0 E683.677
G1 X8.0 Y7.33 Z1.76 F4800.0 E683.709
G1 X8.0 Y14.47 Z1.76 F4800.0 E684.086
G1 X8.4 Y14.26 Z1.76 F4800.0 E684.11
G1 X8.4 Y6.84 Z1.76 F4800.0 E684.502
G1 X8.8 Y6.35 Z1.76 F4800.0 E684.536
G1 X8.8 Y14.05 Z1.76 F4800.0 E684.942
G1 X9.2 Y13.83 Z1.76 F4800.0 E684.966
G1 X9.2 Y5.77 Z1.76 F4800.0 E685.392
G1 X9.6 Y5.02 Z1.76 F4800.0 E685.437
G1 X9.6 Y13.51 Z1.76 F4800.0 E685.885
G1 X10.0 Y13.19 Z1.76 F4800.0 E685.912
G1 X10.0 Y4.28 Z1.76 F4800.0 E686.383
G1 X10.4 Y3.04 Z1.76 F4800.0 E686.452
G1 X10.4 Y12.86 Z1.76 F4800.0 E686.97
G1 X10.8 Y12.53 Z1.76 F4800.0 E686.998
G1 X10.8 Y-12.53 Z1.76 F4800.0 E688.322
G1 X11.2 Y-12.2 Z1.76 F4800.0 E688.349
G1 X11.2 Y12.2 Z1.76 F4800.0 E689.638
G1 X11.6 Y11.87 Z1.76 F4800.0 E689.665
G1 X11.6 Y-11.87 Z1.76 F4800.0 E690.92
G1 X12.0 Y-11.45 Z1.76 F4800.0 E690.951
G1 X12.0 Y11.45 Z1.76 F4800.0 E692.16
G1 X12.4 Y10.96 Z1.76 F4800.0 E692.193
G1 X12.4 Y-10.96 Z1.76 F4800.0 E693.351
G1 X12.8 Y-10.47 Z1.76 F4800.0 E693.384
G1 X12.8 Y10.47 Z1.76 F4800.0 E694.49
G1 X13.2 Y9.98 Z1.76 F4800.0 E694.523
G1 X13.2 Y-9.98 Z1.76 F4800.0 E695.578
G1 X13.6 Y-9.49 Z1.76 F4800.0 E695.611
G1 X13.6 Y9.49 Z1.76 F4800.0 E696.614
G1 X14.0 Y8.89 Z1.76 F4800.0 E696.653
G1 X14.0 Y-8.89 Z1.76 F4800.0 E697.592
G1 F1200.0
G1 E697.592
G1 F4800.0
M103
G1 X14.4 Y-8.14 Z1.76 F4200.0
G1 F1200.0
G1 E697.592
G1 F4200.0
M101
G1 X14.4 Y8.14 Z1.76 F4800.0 E698.452
G1 F1200.0
G1 E698.452
G1 F4800.0
M103
G1 X14.8 Y7.39 Z1.76 F4200.0
G1 F1200.0
G1 E698.452
G1 F4200.0
M101
G1 X14.8 Y-7.39 Z1.76 F4800.0 E699.232
G1 F1200.0
G1 E699.232
G1 F4800.0
M103
G1 X15.2 Y-6.64 Z1.76 F4200.0
G1 F1200.0
G1 E699.232
G1 F4200.0
M101
G1 X15.2 Y6.64 Z1.76 F4800.0 E699.934
G1 F1200.0
G1 E699.761
G1 F4800.0
M103
G1 X15.6 Y5.54 Z1.76 F4200.0
G1 F1200.0
G1 E699.934
G1 F4200.0
M101
G1 X15.6 Y-5.54 Z1.76 F4800.0 E700.519
G1 F1200.0
G1 E700.142
G1 F4800.0
M103
G1 X16.0 Y-4.22 Z1.76 F4200.0
G1 F1200.0
G1 E700.519
G1 F4200.0
M101
G1 X16.0 Y4.22 Z1.76 F4800.0 E700.965
G1 F1200.0
G1 E699.965
G1 F4800.0
M103
G1 X16.4 Y2.2 Z1.76 F4200.0
G1 F1200.0
G1 E700.965
G1 F4200.0
M101
G1 X16.4 Y-2.2 Z1.76 F4800.0 E701.197
G1 F1200.0
G1 E700.197
G1 F4800.0
M103
G1 X10.4 Y-3.04 Z1.76 F4200.0
G1 F1200.0
G1 E701.197
G1 F4200.0
M101
G1 X10.4 Y-12.86 Z1.76 F4800.0 E701.716
G1 X10.0 Y-13.19 Z1.76 F4800.0 E701.743
G1 X10.0 Y-4.28 Z1.76 F4800.0 E702.214
G1 F1200.0
G1 E702.214
G1 F4800.0
M103
G1 X9.6 Y-5.02 Z1.76 F4200.0
G1 F1200.0
G1 E702.214
G1 F4200.0
M101
G1 X9.6 Y-13.51 Z1.76 F4800.0 E702.662
G1 X9.2 Y-13.83 Z1.76 F4800.0 E702.689
G1 X9.2 Y-5.77 Z1.76 F4800.0 E703.115
G1 X8.8 Y-6.35 Z1.76 F4800.0 E703.152
G1 X8.8 Y-14.05 Z1.76 F4800.0 E703.559
G1 X8.4 Y-14.26 Z1.76 F4800.0 E703.583
G1 X8.4 Y-6.84 Z1.76 F4800.0 E703.975
G1 X8.0 Y-7.33 Z1.76 F4800.0 E704.008
G1 X8.0 Y-14.47 Z1.76 F4800.0 E704.385
G1 X7.6 Y-14.69 Z1.76 F4800.0 E704.409
G1 X7.6 Y-7.78 Z1.76 F4800.0 E704.774
G1 X7.2 Y-8.11 Z1.76 F4800.0 E704.802
G1 X7.2 Y-14.9 Z1.76 F4800.0 E705.161
G1 X6.8 Y-15.12 Z1.76 F4800.0 E705.185
G1 X6.8 Y-8.43 Z1.76 F4800.0 E705.538
G1 X6.4 Y-8.76 Z1.76 F4800.0 E705.565
G1 X6.4 Y-15.33 Z1.76 F4800.0 E705.912
G1 X6.0 Y-15.46 Z1.76 F4800.0 E705.934
G1 X6.0 Y-9.08 Z1.76 F4800.0 E706.271
G1 X5.6 Y-9.29 Z1.76 F4800.0 E706.295
G1 X5.6 Y-15.58 Z1.76 F4800.0 E706.628
G1 X5.2 Y-15.7 Z1.76 F4800.0 E706.65
G1 X5.2 Y-9.51 Z1.76 F4800.0 E706.977
G1 X4.8 Y-9.72 Z1.76 F4800.0 E707.001
G1 X4.8 Y-15.82 Z1.76 F4800.0 E707.324
G1 X4.4 Y-15.95 Z1.76 F4800.0 E707.346
G1 X4.4 Y-9.93 Z1.76 F4800.0 E707.663
G1 X4.0 Y-10.11 Z1.76 F4800.0 E707.686
G1 X4.0 Y-16.07 Z1.76 F4800.0 E708.001
G1 X3.6 Y-16.19 Z1.76 F4800.0 E708.023
G1 X3.6 Y-10.23 Z1.76 F4800.0 E708.338
G1 X3.2 Y-10.35 Z1.76 F4800.0 E708.36
G1 X3.2 Y-16.3 Z1.76 F4800.0 E708.674
G1 X2.8 Y-16.34 Z1.76 F4800.0 E708.695
G1 X2.8 Y-10.47 Z1.76 F4800.0 E709.005
G1 X2.4 Y-10.59 Z1.76 F4800.0 E709.027
G1 X2.4 Y-16.38 Z1.76 F4800.0 E709.333
G1 X2.0 Y-16.42 Z1.76 F4800.0 E709.354
G1 X2.0 Y-10.69 Z1.76 F4800.0 E709.657
G1 X1.6 Y-10.73 Z1.76 F4800.0 E709.678
G1 X1.6 Y-16.46 Z1.76 F4800.0 E709.981
G1 X1.2 Y-16.5 Z1.76 F4800.0 E710.002
G1 X1.2 Y-10.77 Z1.76 F4800.0 E710.305
G1 X0.8 Y-10.81 Z1.76 F4800.0 E710.326
G1 X0.8 Y-16.54 Z1.76 F4800.0 E710.629
G1 X0.4 Y-16.58 Z1.76 F4800.0 E710.65
G1 X0.4 Y-10.85 Z1.76 F4800.0 E710.953
G1 F1200.0
G1 E709.953
G1 F4800.0
M103
G1 X-11.6 Y-11.87 Z1.76 F4200.0
G1 F1200.0
G1 E710.953
G1 F4200.0
M101
G1 X-11.6 Y11.87 Z1.76 F4800.0 E712.207
G1 X-12.0 Y11.45 Z1.76 F4800.0 E712.238
G1 X-12.0 Y-11.45 Z1.76 F4800.0 E713.447
G1 X-12.4 Y-10.96 Z1.76 F4800.0 E713.481
G1 X-12.4 Y10.96 Z1.76 F4800.0 E714.638
G1 X-12.8 Y10.47 Z1.76 F4800.0 E714.672
G1 X-12.8 Y-10.47 Z1.76 F4800.0 E715.778
G1 X-13.2 Y-9.98 Z1.76 F4800.0 E715.811
G1 X-13.2 Y9.98 Z1.76 F4800.0 E716.866
G1 X-13.6 Y9.49 Z1.76 F4800.0 E716.899
G1 X-13.6 Y-9.49 Z1.76 F4800.0 E717.902
G1 X-14.0 Y-8.89 Z1.76 F4800.0 E717.94
G1 X-14.0 Y8.89 Z1.76 F4800.0 E718.879
G1 F1200.0
G1 E718.879
G1 F4800.0
M103
G1 X-14.4 Y8.14 Z1.76 F4200.0
G1 F1200.0
G1 E718.879
G1 F4200.0
M101
G1 X-14.4 Y-8.14 Z1.76 F4800.0 E719.739
G1 F1200.0
G1 E719.739
G1 F4800.0
M103
G1 X-14.8 Y-7.39 Z1.76 F4200.0
G1 F1200.0
G1 E719.739
G1 F4200.0
M101
G1 X-14.8 Y7.39 Z1.76 F4800.0 E720.52
G1 F1200.0
G1 E720.52
G1 F4800.0
M103
G1 X-15.2 Y6.64 Z1.76 F4200.0
G1 F1200.0
G1 E720.52
G1 F4200.0
M101
G1 X-15.2 Y-6.64 Z1.76 F4800.0 E721.222
G1 F1200.0
G1 E721.048
G1 F4800.0
M103
G1 X-15.6 Y-5.54 Z1.76 F4200.0
G1 F1200.0
G1 E721.222
G1 F4200.0
M101
G1 X-15.6 Y5.54 Z1.76 F4800.0 E721.807
G1 F1200.0
G1 E721.429
G1 F4800.0
M103
G1 X-16.0 Y4.22 Z1.76 F4200.0
G1 F1200.0
G1 E721.807
G1 F4200.0
M101
G1 X-16.0 Y-4.22 Z1.76 F4800.0 E722.252
G1 F1200.0
G1 E721.252
G1 F4800.0
M103
G1 X-16.4 Y-2.2 Z1.76 F4200.0
G1 F1200.0
G1 E722.252
G1 F4200.0
M101
G1 X-16.4 Y2.2 Z1.76 F4800.0 E722.484
G1 F1200.0
G1 E721.484
G1 F4800.0
M103
(</infill>)
(</nestedRing>)
(</rotation>)
(</layer>)
(<layer> 2.025 )
(<rotation> (-1+1.22464679915e-16j) )
(</rotation>)
(</layer>)
(<layer> 2.295 )
(<rotation> (6.12323399574e-17+1j) )
(</rotation>)
(</layer>)
(<layer> 2.565 )
(<rotation> (-1+1.22464679915e-16j) )
(</rotation>)
(</layer>)
(<layer> 2.835 )
(<rotation> (6.12323399574e-17+1j) )
(</rotation>)
(</layer>)
(<layer> 3.105 )
(<rotation> (-1+1.22464679915e-16j) )
(</rotation>)
(</layer>)
(<layer> 3.375 )
(<rotation> (6.12323399574e-17+1j) )
(</rotation>)
(</layer>)
(<layer> 3.645 )
(<rotation> (-1+1.22464679915e-16j) )
(</rotation>)
(</layer>)
(<layer> 3.915 )
(<rotation> (6.12323399574e-17+1j) )
(</rotation>)
(</layer>)
(<layer> 4.185 )
(<rotation> (-1+1.22464679915e-16j) )
(<nestedRing>)
(<boundaryPerimeter>)
(<boundaryPoint> X-17.164 Y3.414 Z4.185 </boundaryPoint>)
(<boundaryPoint> X-17.501 Y0.0 Z4.185 </boundaryPoint>)
(<boundaryPoint> X-17.164 Y-3.414 Z4.185 </boundaryPoint>)
(<boundaryPoint> X-16.168 Y-6.697 Z4.185 </boundaryPoint>)
(<boundaryPoint> X-14.551 Y-9.723 Z4.185 </boundaryPoint>)
(<boundaryPoint> X-12.375 Y-12.375 Z4.185 </boundaryPoint>)
(<boundaryPoint> X-9.723 Y-14.551 Z4.185 </boundaryPoint>)
(<boundaryPoint> X-6.697 Y-16.168 Z4.185 </boundaryPoint>)
(<boundaryPoint> X-3.414 Y-17.164 Z4.185 </boundaryPoint>)
(<boundaryPoint> X-0.0 Y-17.501 Z4.185 </boundaryPoint>)
(<boundaryPoint> X3.414 Y-17.164 Z4.185 </boundaryPoint>)
(<boundaryPoint> X6.697 Y-16.168 Z4.185 </boundaryPoint>)
(<boundaryPoint> X9.723 Y-14.551 Z4.185 </boundaryPoint>)
(<boundaryPoint> X12.375 Y-12.375 Z4.185 </boundaryPoint>)
(<boundaryPoint> X14.551 Y-9.723 Z4.185 </boundaryPoint>)
(<boundaryPoint> X16.168 Y-6.697 Z4.185 </boundaryPoint>)
(<boundaryPoint> X17.164 Y-3.414 Z4.185 </boundaryPoint>)
(<boundaryPoint> X17.501 Y-0.0 Z4.185 </boundaryPoint>)
(<boundaryPoint> X17.164 Y3.414 Z4.185 </boundaryPoint>)
(<boundaryPoint> X16.168 Y6.697 Z4.185 </boundaryPoint>)
(<boundaryPoint> X14.551 Y9.723 Z4.185 </boundaryPoint>)
(<boundaryPoint> X12.375 Y12.375 Z4.185 </boundaryPoint>)
(<boundaryPoint> X9.723 Y14.551 Z4.185 </boundaryPoint>)
(<boundaryPoint> X6.697 Y16.168 Z4.185 </boundaryPoint>)
(<boundaryPoint> X3.414 Y17.164 Z4.185 </boundaryPoint>)
(<boundaryPoint> X0.0 Y17.501 Z4.185 </boundaryPoint>)
(<boundaryPoint> X-3.414 Y17.164 Z4.185 </boundaryPoint>)
(<boundaryPoint> X-6.697 Y16.168 Z4.185 </boundaryPoint>)
(<boundaryPoint> X-9.723 Y14.551 Z4.185 </boundaryPoint>)
(<boundaryPoint> X-12.375 Y12.375 Z4.185 </boundaryPoint>)
(<boundaryPoint> X-14.551 Y9.723 Z4.185 </boundaryPoint>)
(<boundaryPoint> X-16.168 Y6.697 Z4.185 </boundaryPoint>)
(<loop> inner )
G1 X-5.51 Y-5.21 Z4.18 F4200.0
G1 F1200.0
G1 E722.484
G1 F4200.0
M101
G1 X-6.32 Y-4.22 Z4.18 F4800.0 E722.552
G1 X-7.03 Y-2.91 Z4.18 F4800.0 E722.631
G1 X-7.46 Y-1.48 Z4.18 F4800.0 E722.71
G1 X-7.61 Y0.0 Z4.18 F4800.0 E722.788
G1 X-7.46 Y1.48 Z4.18 F4800.0 E722.867
G1 X-7.03 Y2.91 Z4.18 F4800.0 E722.946
G1 X-6.32 Y4.22 Z4.18 F4800.0 E723.025
G1 X-5.38 Y5.38 Z4.18 F4800.0 E723.103
G1 X-4.22 Y6.32 Z4.18 F4800.0 E723.182
G1 X-2.91 Y7.03 Z4.18 F4800.0 E723.261
G1 X-1.48 Y7.46 Z4.18 F4800.0 E723.34
G1 X0.0 Y7.61 Z4.18 F4800.0 E723.418
G1 X1.48 Y7.46 Z4.18 F4800.0 E723.497
G1 X2.91 Y7.03 Z4.18 F4800.0 E723.576
G1 X4.22 Y6.32 Z4.18 F4800.0 E723.655
G1 X5.38 Y5.38 Z4.18 F4800.0 E723.733
G1 X6.32 Y4.22 Z4.18 F4800.0 E723.812
G1 X7.03 Y2.91 Z4.18 F4800.0 E723.891
G1 X7.46 Y1.48 Z4.18 F4800.0 E723.97
G1 X7.61 Y0.0 Z4.18 F4800.0 E724.048
G1 X7.46 Y-1.48 Z4.18 F4800.0 E724.127
G1 X7.03 Y-2.91 Z4.18 F4800.0 E724.206
G1 X6.32 Y-4.22 Z4.18 F4800.0 E724.285
G1 X5.38 Y-5.38 Z4.18 F4800.0 E724.363
G1 X4.22 Y-6.32 Z4.18 F4800.0 E724.442
G1 X2.91 Y-7.03 Z4.18 F4800.0 E724.521
G1 X1.48 Y-7.46 Z4.18 F4800.0 E724.6
G1 X0.0 Y-7.61 Z4.18 F4800.0 E724.678
G1 X-1.48 Y-7.46 Z4.18 F4800.0 E724.757
G1 X-2.91 Y-7.03 Z4.18 F4800.0 E724.836
G1 X-4.22 Y-6.32 Z4.18 F4800.0 E724.915
G1 X-5.38 Y-5.38 Z4.18 F4800.0 E724.993
G1 X-5.51 Y-5.21 Z4.18 F4800.0 E725.004
G1 F1200.0
G1 E724.004
G1 F4800.0
M103
(</loop>)
(<loop> outer )
G1 X-12.39 Y-11.41 Z4.18 F4200.0
G1 F1200.0
G1 E725.004
G1 F4200.0
M101
G1 X-11.95 Y-11.95 Z4.18 F4800.0 E725.041
G1 X-9.39 Y-14.05 Z4.18 F4800.0 E725.216
G1 X-6.47 Y-15.61 Z4.18 F4800.0 E725.391
G1 X-3.3 Y-16.57 Z4.18 F4800.0 E725.566
G1 X0.0 Y-16.9 Z4.18 F4800.0 E725.741
G1 X3.3 Y-16.57 Z4.18 F4800.0 E725.916
G1 X6.47 Y-15.61 Z4.18 F4800.0 E726.091
G1 X9.39 Y-14.05 Z4.18 F4800.0 E726.266
G1 X11.95 Y-11.95 Z4.18 F4800.0 E726.441
G1 X14.05 Y-9.39 Z4.18 F4800.0 E726.616
G1 X15.61 Y-6.47 Z4.18 F4800.0 E726.791
G1 X16.57 Y-3.3 Z4.18 F4800.0 E726.966
G1 X16.9 Y0.0 Z4.18 F4800.0 E727.141
G1 X16.57 Y3.3 Z4.18 F4800.0 E727.316
G1 X15.61 Y6.47 Z4.18 F4800.0 E727.491
G1 X14.05 Y9.39 Z4.18 F4800.0 E727.666
G1 X11.95 Y11.95 Z4.18 F4800.0 E727.841
G1 X9.39 Y14.05 Z4.18 F4800.0 E728.016
G1 X6.47 Y15.61 Z4.18 F4800.0 E728.191
G1 X3.3 Y16.57 Z4.18 F4800.0 E728.366
G1 X-0.0 Y16.9 Z4.18 F4800.0 E728.541
G1 X-3.3 Y16.57 Z4.18 F4800.0 E728.716
G1 X-6.47 Y15.61 Z4.18 F4800.0 E728.891
G1 X-9.39 Y14.05 Z4.18 F4800.0 E729.066
G1 X-11.95 Y11.95 Z4.18 F4800.0 E729.241
G1 X-14.05 Y9.39 Z4.18 F4800.0 E729.416
G1 X-15.61 Y6.47 Z4.18 F4800.0 E729.591
G1 X-16.57 Y3.3 Z4.18 F4800.0 E729.766
G1 X-16.9 Y-0.0 Z4.18 F4800.0 E729.941
G1 X-16.57 Y-3.3 Z4.18 F4800.0 E730.116
G1 X-15.61 Y-6.47 Z4.18 F4800.0 E730.291
G1 X-14.05 Y-9.39 Z4.18 F4800.0 E730.466
G1 X-12.53 Y-11.24 Z4.18 F4800.0 E730.593
G1 X-12.39 Y-11.41 Z4.18 F4800.0 E730.604
G1 F1200.0
G1 E730.604
G1 F4800.0
M103
(</loop>)
(<edge> outer )
;M108 R40.0
G1 X-12.7 Y-11.66 Z4.18 F4200.0
G1 F1200.0
G1 E730.604
G1 F4200.0
M101
G1 X-12.23 Y-12.23 Z4.18 F2400.0 E730.643
G1 X-9.61 Y-14.38 Z4.18 F2400.0 E730.822
G1 X-6.62 Y-15.98 Z4.18 F2400.0 E731.001
G1 X-3.38 Y-16.97 Z4.18 F2400.0 E731.18
G1 X0.0 Y-17.3 Z4.18 F2400.0 E731.36
G1 X3.38 Y-16.97 Z4.18 F2400.0 E731.539
G1 X6.62 Y-15.98 Z4.18 F2400.0 E731.718
G1 X9.61 Y-14.38 Z4.18 F2400.0 E731.897
G1 X12.23 Y-12.23 Z4.18 F2400.0 E732.076
G1 X14.38 Y-9.61 Z4.18 F2400.0 E732.255
G1 X15.98 Y-6.62 Z4.18 F2400.0 E732.434
G1 X16.97 Y-3.38 Z4.18 F2400.0 E732.614
G1 X17.3 Y0.0 Z4.18 F2400.0 E732.793
G1 X16.97 Y3.38 Z4.18 F2400.0 E732.972
G1 X15.98 Y6.62 Z4.18 F2400.0 E733.151
G1 X14.38 Y9.61 Z4.18 F2400.0 E733.33
G1 X12.23 Y12.23 Z4.18 F2400.0 E733.509
G1 X9.61 Y14.38 Z4.18 F2400.0 E733.688
G1 X6.62 Y15.98 Z4.18 F2400.0 E733.868
G1 X3.38 Y16.97 Z4.18 F2400.0 E734.047
G1 X-0.0 Y17.3 Z4.18 F2400.0 E734.226
G1 X-3.38 Y16.97 Z4.18 F2400.0 E734.405
G1 X-6.62 Y15.98 Z4.18 F2400.0 E734.584
G1 X-9.61 Y14.38 Z4.18 F2400.0 E734.763
G1 X-12.23 Y12.23 Z4.18 F2400.0 E734.942
G1 X-14.38 Y9.61 Z4.18 F2400.0 E735.122
G1 X-15.98 Y6.62 Z4.18 F2400.0 E735.301
G1 X-16.97 Y3.38 Z4.18 F2400.0 E735.48
G1 X-17.3 Y-0.0 Z4.18 F2400.0 E735.659
G1 X-16.97 Y-3.38 Z4.18 F2400.0 E735.838
G1 X-15.98 Y-6.62 Z4.18 F2400.0 E736.017
G1 X-14.38 Y-9.61 Z4.18 F2400.0 E736.196
G1 X-12.84 Y-11.5 Z4.18 F2400.0 E736.325
G1 X-12.7 Y-11.66 Z4.18 F2400.0 E736.337
G1 F1200.0
G1 E735.337
G1 F2400.0
M103
(</edge>)
(</boundaryPerimeter>)
(<nestedRing>)
(<boundaryPerimeter>)
(<boundaryPoint> X4.951 Y-4.951 Z4.185 </boundaryPoint>)
(<boundaryPoint> X3.89 Y-5.822 Z4.185 </boundaryPoint>)
(<boundaryPoint> X2.679 Y-6.469 Z4.185 </boundaryPoint>)
(<boundaryPoint> X1.366 Y-6.867 Z4.185 </boundaryPoint>)
(<boundaryPoint> X-0.0 Y-7.002 Z4.185 </boundaryPoint>)
(<boundaryPoint> X-1.366 Y-6.867 Z4.185 </boundaryPoint>)
(<boundaryPoint> X-2.679 Y-6.469 Z4.185 </boundaryPoint>)
(<boundaryPoint> X-3.89 Y-5.822 Z4.185 </boundaryPoint>)
(<boundaryPoint> X-4.951 Y-4.951 Z4.185 </boundaryPoint>)
(<boundaryPoint> X-5.822 Y-3.89 Z4.185 </boundaryPoint>)
(<boundaryPoint> X-6.469 Y-2.679 Z4.185 </boundaryPoint>)
(<boundaryPoint> X-6.867 Y-1.366 Z4.185 </boundaryPoint>)
(<boundaryPoint> X-7.002 Y0.0 Z4.185 </boundaryPoint>)
(<boundaryPoint> X-6.867 Y1.366 Z4.185 </boundaryPoint>)
(<boundaryPoint> X-6.469 Y2.679 Z4.185 </boundaryPoint>)
(<boundaryPoint> X-5.822 Y3.89 Z4.185 </boundaryPoint>)
(<boundaryPoint> X-4.951 Y4.951 Z4.185 </boundaryPoint>)
(<boundaryPoint> X-3.89 Y5.822 Z4.185 </boundaryPoint>)
(<boundaryPoint> X-2.679 Y6.469 Z4.185 </boundaryPoint>)
(<boundaryPoint> X-1.366 Y6.867 Z4.185 </boundaryPoint>)
(<boundaryPoint> X0.0 Y7.002 Z4.185 </boundaryPoint>)
(<boundaryPoint> X1.366 Y6.867 Z4.185 </boundaryPoint>)
(<boundaryPoint> X2.679 Y6.469 Z4.185 </boundaryPoint>)
(<boundaryPoint> X3.89 Y5.822 Z4.185 </boundaryPoint>)
(<boundaryPoint> X4.951 Y4.951 Z4.185 </boundaryPoint>)
(<boundaryPoint> X5.822 Y3.89 Z4.185 </boundaryPoint>)
(<boundaryPoint> X6.469 Y2.679 Z4.185 </boundaryPoint>)
(<boundaryPoint> X6.867 Y1.366 Z4.185 </boundaryPoint>)
(<boundaryPoint> X7.002 Y-0.0 Z4.185 </boundaryPoint>)
(<boundaryPoint> X6.867 Y-1.366 Z4.185 </boundaryPoint>)
(<boundaryPoint> X6.469 Y-2.679 Z4.185 </boundaryPoint>)
(<boundaryPoint> X5.822 Y-3.89 Z4.185 </boundaryPoint>)
(<edge> inner )
G1 X-5.23 Y-4.93 Z4.18 F4200.0
G1 F1200.0
G1 E736.337
G1 F4200.0
M101
G1 X-5.99 Y-4.0 Z4.18 F2400.0 E736.4
G1 X-6.66 Y-2.76 Z4.18 F2400.0 E736.475
G1 X-7.06 Y-1.41 Z4.18 F2400.0 E736.549
G1 X-7.2 Y0.0 Z4.18 F2400.0 E736.624
G1 X-7.06 Y1.41 Z4.18 F2400.0 E736.698
G1 X-6.66 Y2.76 Z4.18 F2400.0 E736.773
G1 X-5.99 Y4.0 Z4.18 F2400.0 E736.848
G1 X-5.09 Y5.09 Z4.18 F2400.0 E736.922
G1 X-4.0 Y5.99 Z4.18 F2400.0 E736.997
G1 X-2.76 Y6.66 Z4.18 F2400.0 E737.071
G1 X-1.41 Y7.06 Z4.18 F2400.0 E737.146
G1 X0.0 Y7.2 Z4.18 F2400.0 E737.22
G1 X1.41 Y7.06 Z4.18 F2400.0 E737.295
G1 X2.76 Y6.66 Z4.18 F2400.0 E737.37
G1 X4.0 Y5.99 Z4.18 F2400.0 E737.444
G1 X5.09 Y5.09 Z4.18 F2400.0 E737.519
G1 X5.99 Y4.0 Z4.18 F2400.0 E737.593
G1 X6.66 Y2.76 Z4.18 F2400.0 E737.668
G1 X7.06 Y1.41 Z4.18 F2400.0 E737.743
G1 X7.2 Y-0.0 Z4.18 F2400.0 E737.817
G1 X7.06 Y-1.41 Z4.18 F2400.0 E737.892
G1 X6.66 Y-2.76 Z4.18 F2400.0 E737.966
G1 X5.99 Y-4.0 Z4.18 F2400.0 E738.041
G1 X5.09 Y-5.09 Z4.18 F2400.0 E738.116
G1 X4.0 Y-5.99 Z4.18 F2400.0 E738.19
G1 X2.76 Y-6.66 Z4.18 F2400.0 E738.265
G1 X1.41 Y-7.06 Z4.18 F2400.0 E738.339
G1 X-0.0 Y-7.2 Z4.18 F2400.0 E738.414
G1 X-1.41 Y-7.06 Z4.18 F2400.0 E738.488
G1 X-2.76 Y-6.66 Z4.18 F2400.0 E738.563
G1 X-4.0 Y-5.99 Z4.18 F2400.0 E738.638
G1 X-5.09 Y-5.09 Z4.18 F2400.0 E738.712
G1 X-5.23 Y-4.93 Z4.18 F2400.0 E738.723
G1 F1200.0
G1 E737.723
G1 F2400.0
M103
(</edge>)
(</boundaryPerimeter>)
(</nestedRing>)
(<infill>)
(<infillBoundary>)
(<infillPoint> X-16.573 Y3.296 Z4.185 </infillPoint>)
(<infillPoint> X-16.898 Y-0.0 Z4.185 </infillPoint>)
(<infillPoint> X-16.573 Y-3.296 Z4.185 </infillPoint>)
(<infillPoint> X-15.611 Y-6.466 Z4.185 </infillPoint>)
(<infillPoint> X-14.05 Y-9.388 Z4.185 </infillPoint>)
(<infillPoint> X-11.949 Y-11.949 Z4.185 </infillPoint>)
(<infillPoint> X-9.388 Y-14.05 Z4.185 </infillPoint>)
(<infillPoint> X-6.466 Y-15.611 Z4.185 </infillPoint>)
(<infillPoint> X-3.296 Y-16.573 Z4.185 </infillPoint>)
(<infillPoint> X0.0 Y-16.898 Z4.185 </infillPoint>)
(<infillPoint> X3.296 Y-16.573 Z4.185 </infillPoint>)
(<infillPoint> X6.466 Y-15.611 Z4.185 </infillPoint>)
(<infillPoint> X9.388 Y-14.05 Z4.185 </infillPoint>)
(<infillPoint> X11.949 Y-11.949 Z4.185 </infillPoint>)
(<infillPoint> X14.05 Y-9.388 Z4.185 </infillPoint>)
(<infillPoint> X15.611 Y-6.466 Z4.185 </infillPoint>)
(<infillPoint> X16.573 Y-3.296 Z4.185 </infillPoint>)
(<infillPoint> X16.898 Y0.0 Z4.185 </infillPoint>)
(<infillPoint> X16.573 Y3.296 Z4.185 </infillPoint>)
(<infillPoint> X15.611 Y6.466 Z4.185 </infillPoint>)
(<infillPoint> X14.05 Y9.388 Z4.185 </infillPoint>)
(<infillPoint> X11.949 Y11.949 Z4.185 </infillPoint>)
(<infillPoint> X9.388 Y14.05 Z4.185 </infillPoint>)
(<infillPoint> X6.466 Y15.611 Z4.185 </infillPoint>)
(<infillPoint> X3.296 Y16.573 Z4.185 </infillPoint>)
(<infillPoint> X-0.0 Y16.898 Z4.185 </infillPoint>)
(<infillPoint> X-3.296 Y16.573 Z4.185 </infillPoint>)
(<infillPoint> X-6.466 Y15.611 Z4.185 </infillPoint>)
(<infillPoint> X-9.388 Y14.05 Z4.185 </infillPoint>)
(<infillPoint> X-11.949 Y11.949 Z4.185 </infillPoint>)
(<infillPoint> X-14.05 Y9.388 Z4.185 </infillPoint>)
(<infillPoint> X-15.611 Y6.466 Z4.185 </infillPoint>)
(</infillBoundary>)
(<infillBoundary>)
(<infillPoint> X5.377 Y-5.377 Z4.185 </infillPoint>)
(<infillPoint> X4.225 Y-6.323 Z4.185 </infillPoint>)
(<infillPoint> X2.91 Y-7.026 Z4.185 </infillPoint>)
(<infillPoint> X1.484 Y-7.458 Z4.185 </infillPoint>)
(<infillPoint> X0.0 Y-7.605 Z4.185 </infillPoint>)
(<infillPoint> X-1.484 Y-7.458 Z4.185 </infillPoint>)
(<infillPoint> X-2.91 Y-7.026 Z4.185 </infillPoint>)
(<infillPoint> X-4.225 Y-6.323 Z4.185 </infillPoint>)
(<infillPoint> X-5.377 Y-5.377 Z4.185 </infillPoint>)
(<infillPoint> X-6.323 Y-4.225 Z4.185 </infillPoint>)
(<infillPoint> X-7.026 Y-2.91 Z4.185 </infillPoint>)
(<infillPoint> X-7.458 Y-1.484 Z4.185 </infillPoint>)
(<infillPoint> X-7.605 Y0.0 Z4.185 </infillPoint>)
(<infillPoint> X-7.458 Y1.484 Z4.185 </infillPoint>)
(<infillPoint> X-7.026 Y2.91 Z4.185 </infillPoint>)
(<infillPoint> X-6.323 Y4.225 Z4.185 </infillPoint>)
(<infillPoint> X-5.377 Y5.377 Z4.185 </infillPoint>)
(<infillPoint> X-4.225 Y6.323 Z4.185 </infillPoint>)
(<infillPoint> X-2.91 Y7.026 Z4.185 </infillPoint>)
(<infillPoint> X-1.484 Y7.458 Z4.185 </infillPoint>)
(<infillPoint> X0.0 Y7.605 Z4.185 </infillPoint>)
(<infillPoint> X1.484 Y7.458 Z4.185 </infillPoint>)
(<infillPoint> X2.91 Y7.026 Z4.185 </infillPoint>)
(<infillPoint> X4.225 Y6.323 Z4.185 </infillPoint>)
(<infillPoint> X5.377 Y5.377 Z4.185 </infillPoint>)
(<infillPoint> X6.323 Y4.225 Z4.185 </infillPoint>)
(<infillPoint> X7.026 Y2.91 Z4.185 </infillPoint>)
(<infillPoint> X7.458 Y1.484 Z4.185 </infillPoint>)
(<infillPoint> X7.605 Y0.0 Z4.185 </infillPoint>)
(<infillPoint> X7.458 Y-1.484 Z4.185 </infillPoint>)
(<infillPoint> X7.026 Y-2.91 Z4.185 </infillPoint>)
(<infillPoint> X6.323 Y-4.225 Z4.185 </infillPoint>)
(</infillBoundary>)
;M108 R80.0
G1 X-3.18 Y-7.2 Z4.18 F4200.0
G1 F1200.0
G1 E738.723
G1 F4200.0
M101
G1 X-14.9 Y-7.2 Z4.18 F4800.0 E739.343
G1 X-15.12 Y-6.8 Z4.18 F4800.0 E739.367
G1 X-3.93 Y-6.8 Z4.18 F4800.0 E739.958
G1 X-4.57 Y-6.4 Z4.18 F4800.0 E739.998
G1 X-15.33 Y-6.4 Z4.18 F4800.0 E740.566
G1 X-15.46 Y-6.0 Z4.18 F4800.0 E740.588
G1 X-5.06 Y-6.0 Z4.18 F4800.0 E741.138
G1 X-5.55 Y-5.6 Z4.18 F4800.0 E741.171
G1 X-15.58 Y-5.6 Z4.18 F4800.0 E741.701
G1 X-15.7 Y-5.2 Z4.18 F4800.0 E741.723
G1 X-5.89 Y-5.2 Z4.18 F4800.0 E742.242
G1 X-6.21 Y-4.8 Z4.18 F4800.0 E742.269
G1 X-15.82 Y-4.8 Z4.18 F4800.0 E742.777
G1 X-15.95 Y-4.4 Z4.18 F4800.0 E742.799
G1 X-6.54 Y-4.4 Z4.18 F4800.0 E743.295
G1 X-6.76 Y-4.0 Z4.18 F4800.0 E743.319
G1 X-16.07 Y-4.0 Z4.18 F4800.0 E743.811
G1 X-16.19 Y-3.6 Z4.18 F4800.0 E743.833
G1 X-6.98 Y-3.6 Z4.18 F4800.0 E744.32
G1 X-7.19 Y-3.2 Z4.18 F4800.0 E744.344
G1 X-16.3 Y-3.2 Z4.18 F4800.0 E744.825
G1 X-16.34 Y-2.8 Z4.18 F4800.0 E744.846
G1 X-7.35 Y-2.8 Z4.18 F4800.0 E745.321
G1 X-7.47 Y-2.4 Z4.18 F4800.0 E745.343
G1 X-16.38 Y-2.4 Z4.18 F4800.0 E745.814
G1 X-16.42 Y-2.0 Z4.18 F4800.0 E745.835
G1 X-7.59 Y-2.0 Z4.18 F4800.0 E746.301
G1 X-7.72 Y-1.6 Z4.18 F4800.0 E746.323
G1 X-16.46 Y-1.6 Z4.18 F4800.0 E746.785
G1 X-16.5 Y-1.2 Z4.18 F4800.0 E746.806
G1 X-7.77 Y-1.2 Z4.18 F4800.0 E747.268
G1 X-7.81 Y-0.8 Z4.18 F4800.0 E747.289
G1 X-16.54 Y-0.8 Z4.18 F4800.0 E747.75
G1 X-16.58 Y-0.4 Z4.18 F4800.0 E747.771
G1 X-7.85 Y-0.4 Z4.18 F4800.0 E748.232
G1 X-7.89 Y0.0 Z4.18 F4800.0 E748.254
G1 X-16.62 Y0.0 Z4.18 F4800.0 E748.715
G1 X-16.58 Y0.4 Z4.18 F4800.0 E748.736
G1 X-7.85 Y0.4 Z4.18 F4800.0 E749.197
G1 X-7.81 Y0.8 Z4.18 F4800.0 E749.218
G1 X-16.54 Y0.8 Z4.18 F4800.0 E749.68
G1 X-16.5 Y1.2 Z4.18 F4800.0 E749.701
G1 X-7.77 Y1.2 Z4.18 F4800.0 E750.162
G1 X-7.72 Y1.6 Z4.18 F4800.0 E750.183
G1 X-16.46 Y1.6 Z4.18 F4800.0 E750.645
G1 X-16.42 Y2.0 Z4.18 F4800.0 E750.666
G1 X-7.59 Y2.0 Z4.18 F4800.0 E751.133
G1 X-7.47 Y2.4 Z4.18 F4800.0 E751.155
G1 X-16.38 Y2.4 Z4.18 F4800.0 E751.625
G1 X-16.34 Y2.8 Z4.18 F4800.0 E751.646
G1 X-7.35 Y2.8 Z4.18 F4800.0 E752.121
G1 X-7.19 Y3.2 Z4.18 F4800.0 E752.144
G1 X-16.3 Y3.2 Z4.18 F4800.0 E752.625
G1 X-16.19 Y3.6 Z4.18 F4800.0 E752.647
G1 X-6.98 Y3.6 Z4.18 F4800.0 E753.134
G1 X-6.76 Y4.0 Z4.18 F4800.0 E753.158
G1 X-16.07 Y4.0 Z4.18 F4800.0 E753.65
G1 X-15.95 Y4.4 Z4.18 F4800.0 E753.672
G1 X-6.54 Y4.4 Z4.18 F4800.0 E754.168
G1 X-6.21 Y4.8 Z4.18 F4800.0 E754.196
G1 X-15.82 Y4.8 Z4.18 F4800.0 E754.703
G1 X-15.7 Y5.2 Z4.18 F4800.0 E754.725
G1 X-5.89 Y5.2 Z4.18 F4800.0 E755.244
G1 X-5.55 Y5.6 Z4.18 F4800.0 E755.272
G1 X-15.58 Y5.6 Z4.18 F4800.0 E755.802
G1 X-15.46 Y6.0 Z4.18 F4800.0 E755.824
G1 X-5.06 Y6.0 Z4.18 F4800.0 E756.373
G1 X-4.57 Y6.4 Z4.18 F4800.0 E756.407
G1 X-15.33 Y6.4 Z4.18 F4800.0 E756.975
G1 X-15.12 Y6.8 Z4.18 F4800.0 E756.999
G1 X-3.93 Y6.8 Z4.18 F4800.0 E757.59
G1 X-3.18 Y7.2 Z4.18 F4800.0 E757.635
G1 X-14.9 Y7.2 Z4.18 F4800.0 E758.254
G1 X-14.69 Y7.6 Z4.18 F4800.0 E758.278
G1 X-1.98 Y7.6 Z4.18 F4800.0 E758.949
G1 F1200.0
G1 E757.949
G1 F4800.0
M103
G1 X1.98 Y7.6 Z4.18 F4200.0
G1 F1200.0
G1 E758.949
G1 F4200.0
M101
G1 X14.69 Y7.6 Z4.18 F4800.0 E759.62
G1 X14.47 Y8.0 Z4.18 F4800.0 E759.644
G1 X-14.47 Y8.0 Z4.18 F4800.0 E761.173
G1 X-14.26 Y8.4 Z4.18 F4800.0 E761.197
G1 X14.26 Y8.4 Z4.18 F4800.0 E762.704
G1 X14.05 Y8.8 Z4.18 F4800.0 E762.728
G1 X-14.05 Y8.8 Z4.18 F4800.0 E764.212
G1 X-13.83 Y9.2 Z4.18 F4800.0 E764.236
G1 X13.83 Y9.2 Z4.18 F4800.0 E765.697
G1 X13.51 Y9.6 Z4.18 F4800.0 E765.724
G1 X-13.51 Y9.6 Z4.18 F4800.0 E767.152
G1 X-13.19 Y10.0 Z4.18 F4800.0 E767.179
G1 X13.19 Y10.0 Z4.18 F4800.0 E768.572
G1 X12.86 Y10.4 Z4.18 F4800.0 E768.6
G1 X-12.86 Y10.4 Z4.18 F4800.0 E769.958
G1 X-12.53 Y10.8 Z4.18 F4800.0 E769.985
G1 X12.53 Y10.8 Z4.18 F4800.0 E771.309
G1 X12.2 Y11.2 Z4.18 F4800.0 E771.336
G1 X-12.2 Y11.2 Z4.18 F4800.0 E772.625
G1 X-11.87 Y11.6 Z4.18 F4800.0 E772.653
G1 X11.87 Y11.6 Z4.18 F4800.0 E773.907
G1 X11.45 Y12.0 Z4.18 F4800.0 E773.938
G1 X-11.45 Y12.0 Z4.18 F4800.0 E775.147
G1 X-10.96 Y12.4 Z4.18 F4800.0 E775.181
G1 X10.96 Y12.4 Z4.18 F4800.0 E776.338
G1 X10.47 Y12.8 Z4.18 F4800.0 E776.371
G1 X-10.47 Y12.8 Z4.18 F4800.0 E777.478
G1 X-9.98 Y13.2 Z4.18 F4800.0 E777.511
G1 X9.98 Y13.2 Z4.18 F4800.0 E778.566
G1 X9.49 Y13.6 Z4.18 F4800.0 E778.599
G1 X-9.49 Y13.6 Z4.18 F4800.0 E779.602
G1 X-8.89 Y14.0 Z4.18 F4800.0 E779.64
G1 X8.89 Y14.0 Z4.18 F4800.0 E780.579
G1 F1200.0
G1 E780.579
G1 F4800.0
M103
G1 X8.14 Y14.4 Z4.18 F4200.0
G1 F1200.0
G1 E780.579
G1 F4200.0
M101
G1 X-8.14 Y14.4 Z4.18 F4800.0 E781.439
G1 F1200.0
G1 E781.439
G1 F4800.0
M103
G1 X-7.39 Y14.8 Z4.18 F4200.0
G1 F1200.0
G1 E781.439
G1 F4200.0
M101
G1 X7.39 Y14.8 Z4.18 F4800.0 E782.22
G1 F1200.0
G1 E782.22
G1 F4800.0
M103
G1 X6.64 Y15.2 Z4.18 F4200.0
G1 F1200.0
G1 E782.22
G1 F4200.0
M101
G1 X-6.64 Y15.2 Z4.18 F4800.0 E782.922
G1 F1200.0
G1 E782.748
G1 F4800.0
M103
G1 X-5.54 Y15.6 Z4.18 F4200.0
G1 F1200.0
G1 E782.922
G1 F4200.0
M101
G1 X5.54 Y15.6 Z4.18 F4800.0 E783.507
G1 F1200.0
G1 E783.129
G1 F4800.0
M103
G1 X4.22 Y16.0 Z4.18 F4200.0
G1 F1200.0
G1 E783.507
G1 F4200.0
M101
G1 X-4.22 Y16.0 Z4.18 F4800.0 E783.952
G1 F1200.0
G1 E782.952
G1 F4800.0
M103
G1 X-2.2 Y16.4 Z4.18 F4200.0
G1 F1200.0
G1 E783.952
G1 F4200.0
M101
G1 X2.2 Y16.4 Z4.18 F4800.0 E784.184
G1 F1200.0
G1 E783.184
G1 F4800.0
M103
G1 X3.18 Y7.2 Z4.18 F4200.0
G1 F1200.0
G1 E784.184
G1 F4200.0
M101
G1 X14.9 Y7.2 Z4.18 F4800.0 E784.804
G1 X15.12 Y6.8 Z4.18 F4800.0 E784.828
G1 X3.93 Y6.8 Z4.18 F4800.0 E785.419
G1 X4.57 Y6.4 Z4.18 F4800.0 E785.459
G1 X15.33 Y6.4 Z4.18 F4800.0 E786.027
G1 X15.46 Y6.0 Z4.18 F4800.0 E786.049
G1 X5.06 Y6.0 Z4.18 F4800.0 E786.599
G1 X5.55 Y5.6 Z4.18 F4800.0 E786.632
G1 X15.58 Y5.6 Z4.18 F4800.0 E787.162
G1 X15.7 Y5.2 Z4.18 F4800.0 E787.184
G1 X5.89 Y5.2 Z4.18 F4800.0 E787.703
G1 X6.21 Y4.8 Z4.18 F4800.0 E787.73
G1 X15.82 Y4.8 Z4.18 F4800.0 E788.238
G1 X15.95 Y4.4 Z4.18 F4800.0 E788.26
G1 X6.54 Y4.4 Z4.18 F4800.0 E788.756
G1 X6.76 Y4.0 Z4.18 F4800.0 E788.781
G1 X16.07 Y4.0 Z4.18 F4800.0 E789.272
G1 X16.19 Y3.6 Z4.18 F4800.0 E789.294
G1 X6.98 Y3.6 Z4.18 F4800.0 E789.781
G1 X7.19 Y3.2 Z4.18 F4800.0 E789.805
G1 X16.3 Y3.2 Z4.18 F4800.0 E790.286
G1 X16.34 Y2.8 Z4.18 F4800.0 E790.307
G1 X7.35 Y2.8 Z4.18 F4800.0 E790.782
G1 X7.47 Y2.4 Z4.18 F4800.0 E790.804
G1 X16.38 Y2.4 Z4.18 F4800.0 E791.275
G1 X16.42 Y2.0 Z4.18 F4800.0 E791.296
G1 X7.59 Y2.0 Z4.18 F4800.0 E791.762
G1 X7.72 Y1.6 Z4.18 F4800.0 E791.784
G1 X16.46 Y1.6 Z4.18 F4800.0 E792.246
G1 X16.5 Y1.2 Z4.18 F4800.0 E792.267
G1 X7.77 Y1.2 Z4.18 F4800.0 E792.729
G1 X7.81 Y0.8 Z4.18 F4800.0 E792.75
G1 X16.54 Y0.8 Z4.18 F4800.0 E793.211
G1 X16.58 Y0.4 Z4.18 F4800.0 E793.232
G1 X7.85 Y0.4 Z4.18 F4800.0 E793.693
G1 F1200.0
G1 E792.693
G1 F4800.0
M103
G1 X16.62 Y-0.0 Z4.18 F4200.0
G1 F1200.0
G1 E793.693
G1 F4200.0
M101
G1 X7.89 Y-0.0 Z4.18 F4800.0 E794.155
G1 X7.85 Y-0.4 Z4.18 F4800.0 E794.176
G1 X16.58 Y-0.4 Z4.18 F4800.0 E794.637
G1 X16.54 Y-0.8 Z4.18 F4800.0 E794.658
G1 X7.81 Y-0.8 Z4.18 F4800.0 E795.119
G1 X7.77 Y-1.2 Z4.18 F4800.0 E795.141
G1 X16.5 Y-1.2 Z4.18 F4800.0 E795.602
G1 X16.46 Y-1.6 Z4.18 F4800.0 E795.623
G1 X7.72 Y-1.6 Z4.18 F4800.0 E796.085
G1 X7.59 Y-2.0 Z4.18 F4800.0 E796.107
G1 X16.42 Y-2.0 Z4.18 F4800.0 E796.573
G1 X16.38 Y-2.4 Z4.18 F4800.0 E796.594
G1 X7.47 Y-2.4 Z4.18 F4800.0 E797.065
G1 X7.35 Y-2.8 Z4.18 F4800.0 E797.087
G1 X16.34 Y-2.8 Z4.18 F4800.0 E797.562
G1 X16.3 Y-3.2 Z4.18 F4800.0 E797.583
G1 X7.19 Y-3.2 Z4.18 F4800.0 E798.064
G1 X6.98 Y-3.6 Z4.18 F4800.0 E798.088
G1 X16.19 Y-3.6 Z4.18 F4800.0 E798.575
G1 X16.07 Y-4.0 Z4.18 F4800.0 E798.597
G1 X6.76 Y-4.0 Z4.18 F4800.0 E799.089
G1 X6.54 Y-4.4 Z4.18 F4800.0 E799.113
G1 X15.95 Y-4.4 Z4.18 F4800.0 E799.61
G1 X15.82 Y-4.8 Z4.18 F4800.0 E799.632
G1 X6.21 Y-4.8 Z4.18 F4800.0 E800.139
G1 X5.89 Y-5.2 Z4.18 F4800.0 E800.167
G1 X15.7 Y-5.2 Z4.18 F4800.0 E800.685
G1 X15.58 Y-5.6 Z4.18 F4800.0 E800.707
G1 X5.55 Y-5.6 Z4.18 F4800.0 E801.237
G1 X5.06 Y-6.0 Z4.18 F4800.0 E801.271
G1 X15.46 Y-6.0 Z4.18 F4800.0 E801.82
G1 X15.33 Y-6.4 Z4.18 F4800.0 E801.842
G1 X4.57 Y-6.4 Z4.18 F4800.0 E802.41
G1 X3.93 Y-6.8 Z4.18 F4800.0 E802.451
G1 X15.12 Y-6.8 Z4.18 F4800.0 E803.042
G1 X14.9 Y-7.2 Z4.18 F4800.0 E803.066
G1 X3.18 Y-7.2 Z4.18 F4800.0 E803.685
G1 X1.98 Y-7.6 Z4.18 F4800.0 E803.752
G1 X14.69 Y-7.6 Z4.18 F4800.0 E804.423
G1 X14.47 Y-8.0 Z4.18 F4800.0 E804.447
G1 X-14.47 Y-8.0 Z4.18 F4800.0 E805.976
G1 X-14.69 Y-7.6 Z4.18 F4800.0 E806.0
G1 X-1.98 Y-7.6 Z4.18 F4800.0 E806.671
G1 F1200.0
G1 E805.671
G1 F4800.0
M103
G1 X-4.22 Y-16.0 Z4.18 F4200.0
G1 F1200.0
G1 E806.671
G1 F4200.0
M101
G1 X4.22 Y-16.0 Z4.18 F4800.0 E807.117
G1 F1200.0
G1 E806.74
G1 F4800.0
M103
G1 X5.54 Y-15.6 Z4.18 F4200.0
G1 F1200.0
G1 E807.117
G1 F4200.0
M101
G1 X-5.54 Y-15.6 Z4.18 F4800.0 E807.702
G1 F1200.0
G1 E807.529
G1 F4800.0
M103
G1 X-6.64 Y-15.2 Z4.18 F4200.0
G1 F1200.0
G1 E807.702
G1 F4200.0
M101
G1 X6.64 Y-15.2 Z4.18 F4800.0 E808.404
G1 F1200.0
G1 E808.404
G1 F4800.0
M103
G1 X7.39 Y-14.8 Z4.18 F4200.0
G1 F1200.0
G1 E808.404
G1 F4200.0
M101
G1 X-7.39 Y-14.8 Z4.18 F4800.0 E809.184
G1 F1200.0
G1 E809.184
G1 F4800.0
M103
G1 X-8.14 Y-14.4 Z4.18 F4200.0
G1 F1200.0
G1 E809.184
G1 F4200.0
M101
G1 X8.14 Y-14.4 Z4.18 F4800.0 E810.044
G1 F1200.0
G1 E809.044
G1 F4800.0
M103
G1 X2.2 Y-16.4 Z4.18 F4200.0
G1 F1200.0
G1 E810.044
G1 F4200.0
M101
G1 X-2.2 Y-16.4 Z4.18 F4800.0 E810.276
G1 F1200.0
G1 E809.276
G1 F4800.0
M103
G1 X14.26 Y-8.4 Z4.18 F4200.0
G1 F1200.0
G1 E810.276
G1 F4200.0
M101
G1 X-14.26 Y-8.4 Z4.18 F4800.0 E811.783
G1 X-14.05 Y-8.8 Z4.18 F4800.0 E811.807
G1 X14.05 Y-8.8 Z4.18 F4800.0 E813.291
G1 X13.83 Y-9.2 Z4.18 F4800.0 E813.315
G1 X-13.83 Y-9.2 Z4.18 F4800.0 E814.776
G1 X-13.51 Y-9.6 Z4.18 F4800.0 E814.803
G1 X13.51 Y-9.6 Z4.18 F4800.0 E816.231
G1 X13.19 Y-10.0 Z4.18 F4800.0 E816.258
G1 X-13.19 Y-10.0 Z4.18 F4800.0 E817.651
G1 X-12.86 Y-10.4 Z4.18 F4800.0 E817.679
G1 X12.86 Y-10.4 Z4.18 F4800.0 E819.037
G1 X12.53 Y-10.8 Z4.18 F4800.0 E819.064
G1 X-12.53 Y-10.8 Z4.18 F4800.0 E820.388
G1 X-12.2 Y-11.2 Z4.18 F4800.0 E820.415
G1 X12.2 Y-11.2 Z4.18 F4800.0 E821.704
G1 X11.87 Y-11.6 Z4.18 F4800.0 E821.732
G1 X-11.87 Y-11.6 Z4.18 F4800.0 E822.986
G1 X-11.45 Y-12.0 Z4.18 F4800.0 E823.017
G1 X11.45 Y-12.0 Z4.18 F4800.0 E824.226
G1 X10.96 Y-12.4 Z4.18 F4800.0 E824.259
G1 X-10.96 Y-12.4 Z4.18 F4800.0 E825.417
G1 X-10.47 Y-12.8 Z4.18 F4800.0 E825.45
G1 X10.47 Y-12.8 Z4.18 F4800.0 E826.556
G1 X9.98 Y-13.2 Z4.18 F4800.0 E826.59
G1 X-9.98 Y-13.2 Z4.18 F4800.0 E827.644
G1 X-9.49 Y-13.6 Z4.18 F4800.0 E827.678
G1 X9.49 Y-13.6 Z4.18 F4800.0 E828.681
G1 X8.89 Y-14.0 Z4.18 F4800.0 E828.719
G1 X-8.89 Y-14.0 Z4.18 F4800.0 E829.658
G1 F1200.0
G1 E828.658
G1 F4800.0
M103
(</infill>)
(</nestedRing>)
(</rotation>)
(</layer>)
(<layer> 4.455 )
(<rotation> (6.12323399574e-17+1j) )
(<nestedRing>)
(<boundaryPerimeter>)
(<boundaryPoint> X-17.164 Y3.414 Z4.455 </boundaryPoint>)
(<boundaryPoint> X-17.501 Y0.0 Z4.455 </boundaryPoint>)
(<boundaryPoint> X-17.164 Y-3.414 Z4.455 </boundaryPoint>)
(<boundaryPoint> X-16.168 Y-6.697 Z4.455 </boundaryPoint>)
(<boundaryPoint> X-14.551 Y-9.723 Z4.455 </boundaryPoint>)
(<boundaryPoint> X-12.375 Y-12.375 Z4.455 </boundaryPoint>)
(<boundaryPoint> X-9.723 Y-14.551 Z4.455 </boundaryPoint>)
(<boundaryPoint> X-6.697 Y-16.168 Z4.455 </boundaryPoint>)
(<boundaryPoint> X-3.414 Y-17.164 Z4.455 </boundaryPoint>)
(<boundaryPoint> X-0.0 Y-17.501 Z4.455 </boundaryPoint>)
(<boundaryPoint> X3.414 Y-17.164 Z4.455 </boundaryPoint>)
(<boundaryPoint> X6.697 Y-16.168 Z4.455 </boundaryPoint>)
(<boundaryPoint> X9.723 Y-14.551 Z4.455 </boundaryPoint>)
(<boundaryPoint> X12.375 Y-12.375 Z4.455 </boundaryPoint>)
(<boundaryPoint> X14.551 Y-9.723 Z4.455 </boundaryPoint>)
(<boundaryPoint> X16.168 Y-6.697 Z4.455 </boundaryPoint>)
(<boundaryPoint> X17.164 Y-3.414 Z4.455 </boundaryPoint>)
(<boundaryPoint> X17.501 Y-0.0 Z4.455 </boundaryPoint>)
(<boundaryPoint> X17.164 Y3.414 Z4.455 </boundaryPoint>)
(<boundaryPoint> X16.168 Y6.697 Z4.455 </boundaryPoint>)
(<boundaryPoint> X14.551 Y9.723 Z4.455 </boundaryPoint>)
(<boundaryPoint> X12.375 Y12.375 Z4.455 </boundaryPoint>)
(<boundaryPoint> X9.723 Y14.551 Z4.455 </boundaryPoint>)
(<boundaryPoint> X6.697 Y16.168 Z4.455 </boundaryPoint>)
(<boundaryPoint> X3.414 Y17.164 Z4.455 </boundaryPoint>)
(<boundaryPoint> X0.0 Y17.501 Z4.455 </boundaryPoint>)
(<boundaryPoint> X-3.414 Y17.164 Z4.455 </boundaryPoint>)
(<boundaryPoint> X-6.697 Y16.168 Z4.455 </boundaryPoint>)
(<boundaryPoint> X-9.723 Y14.551 Z4.455 </boundaryPoint>)
(<boundaryPoint> X-12.375 Y12.375 Z4.455 </boundaryPoint>)
(<boundaryPoint> X-14.551 Y9.723 Z4.455 </boundaryPoint>)
(<boundaryPoint> X-16.168 Y6.697 Z4.455 </boundaryPoint>)
(<loop> inner )
G1 X-5.3 Y-5.44 Z4.46 F4200.0
G1 F1200.0
G1 E829.658
G1 F4200.0
M101
G1 X-5.38 Y-5.38 Z4.46 F4800.0 E829.663
G1 X-6.32 Y-4.22 Z4.46 F4800.0 E829.742
G1 X-7.03 Y-2.91 Z4.46 F4800.0 E829.821
G1 X-7.46 Y-1.48 Z4.46 F4800.0 E829.899
G1 X-7.61 Y0.0 Z4.46 F4800.0 E829.978
G1 X-7.46 Y1.48 Z4.46 F4800.0 E830.057
G1 X-7.03 Y2.91 Z4.46 F4800.0 E830.136
G1 X-6.32 Y4.22 Z4.46 F4800.0 E830.214
G1 X-5.38 Y5.38 Z4.46 F4800.0 E830.293
G1 X-4.22 Y6.32 Z4.46 F4800.0 E830.372
G1 X-2.91 Y7.03 Z4.46 F4800.0 E830.451
G1 X-1.48 Y7.46 Z4.46 F4800.0 E830.529
G1 X0.0 Y7.61 Z4.46 F4800.0 E830.608
G1 X1.48 Y7.46 Z4.46 F4800.0 E830.687
G1 X2.91 Y7.03 Z4.46 F4800.0 E830.766
G1 X4.22 Y6.32 Z4.46 F4800.0 E830.844
G1 X5.38 Y5.38 Z4.46 F4800.0 E830.923
G1 X6.32 Y4.22 Z4.46 F4800.0 E831.002
G1 X7.03 Y2.91 Z4.46 F4800.0 E831.081
G1 X7.46 Y1.48 Z4.46 F4800.0 E831.159
G1 X7.61 Y0.0 Z4.46 F4800.0 E831.238
G1 X7.46 Y-1.48 Z4.46 F4800.0 E831.317
G1 X7.03 Y-2.91 Z4.46 F4800.0 E831.396
G1 X6.32 Y-4.22 Z4.46 F4800.0 E831.474
G1 X5.38 Y-5.38 Z4.46 F4800.0 E831.553
G1 X4.22 Y-6.32 Z4.46 F4800.0 E831.632
G1 X2.91 Y-7.03 Z4.46 F4800.0 E831.711
G1 X1.48 Y-7.46 Z4.46 F4800.0 E831.789
G1 X0.0 Y-7.61 Z4.46 F4800.0 E831.868
G1 X-1.48 Y-7.46 Z4.46 F4800.0 E831.947
G1 X-2.91 Y-7.03 Z4.46 F4800.0 E832.026
G1 X-4.22 Y-6.32 Z4.46 F4800.0 E832.104
G1 X-5.3 Y-5.44 Z4.46 F4800.0 E832.178
G1 F1200.0
G1 E831.178
G1 F4800.0
M103
(</loop>)
(<loop> outer )
G1 X-12.59 Y-11.17 Z4.46 F4200.0
G1 F1200.0
G1 E832.178
G1 F4200.0
M101
G1 X-12.53 Y-11.24 Z4.46 F4800.0 E832.183
G1 X-11.95 Y-11.95 Z4.46 F4800.0 E832.231
G1 X-9.39 Y-14.05 Z4.46 F4800.0 E832.406
G1 X-6.47 Y-15.61 Z4.46 F4800.0 E832.581
G1 X-3.3 Y-16.57 Z4.46 F4800.0 E832.756
G1 X0.0 Y-16.9 Z4.46 F4800.0 E832.931
G1 X3.3 Y-16.57 Z4.46 F4800.0 E833.106
G1 X6.47 Y-15.61 Z4.46 F4800.0 E833.281
G1 X9.39 Y-14.05 Z4.46 F4800.0 E833.456
G1 X11.95 Y-11.95 Z4.46 F4800.0 E833.631
G1 X14.05 Y-9.39 Z4.46 F4800.0 E833.806
G1 X15.61 Y-6.47 Z4.46 F4800.0 E833.981
G1 X16.57 Y-3.3 Z4.46 F4800.0 E834.156
G1 X16.9 Y0.0 Z4.46 F4800.0 E834.331
G1 X16.57 Y3.3 Z4.46 F4800.0 E834.506
G1 X15.61 Y6.47 Z4.46 F4800.0 E834.681
G1 X14.05 Y9.39 Z4.46 F4800.0 E834.856
G1 X11.95 Y11.95 Z4.46 F4800.0 E835.031
G1 X9.39 Y14.05 Z4.46 F4800.0 E835.206
G1 X6.47 Y15.61 Z4.46 F4800.0 E835.381
G1 X3.3 Y16.57 Z4.46 F4800.0 E835.556
G1 X-0.0 Y16.9 Z4.46 F4800.0 E835.731
G1 X-3.3 Y16.57 Z4.46 F4800.0 E835.906
G1 X-6.47 Y15.61 Z4.46 F4800.0 E836.081
G1 X-9.39 Y14.05 Z4.46 F4800.0 E836.256
G1 X-11.95 Y11.95 Z4.46 F4800.0 E836.431
G1 X-14.05 Y9.39 Z4.46 F4800.0 E836.606
G1 X-15.61 Y6.47 Z4.46 F4800.0 E836.781
G1 X-16.57 Y3.3 Z4.46 F4800.0 E836.956
G1 X-16.9 Y-0.0 Z4.46 F4800.0 E837.131
G1 X-16.57 Y-3.3 Z4.46 F4800.0 E837.306
G1 X-15.61 Y-6.47 Z4.46 F4800.0 E837.481
G1 X-14.05 Y-9.39 Z4.46 F4800.0 E837.656
G1 X-12.59 Y-11.17 Z4.46 F4800.0 E837.778
G1 F1200.0
G1 E837.778
G1 F4800.0
M103
(</loop>)
(<edge> outer )
;M108 R40.0
G1 X-12.9 Y-11.43 Z4.46 F4200.0
G1 F1200.0
G1 E837.778
G1 F4200.0
M101
G1 X-12.84 Y-11.5 Z4.46 F2400.0 E837.783
G1 X-12.23 Y-12.23 Z4.46 F2400.0 E837.833
G1 X-9.61 Y-14.38 Z4.46 F2400.0 E838.012
G1 X-6.62 Y-15.98 Z4.46 F2400.0 E838.191
G1 X-3.38 Y-16.97 Z4.46 F2400.0 E838.37
G1 X0.0 Y-17.3 Z4.46 F2400.0 E838.549
G1 X3.38 Y-16.97 Z4.46 F2400.0 E838.729
G1 X6.62 Y-15.98 Z4.46 F2400.0 E838.908
G1 X9.61 Y-14.38 Z4.46 F2400.0 E839.087
G1 X12.23 Y-12.23 Z4.46 F2400.0 E839.266
G1 X14.38 Y-9.61 Z4.46 F2400.0 E839.445
G1 X15.98 Y-6.62 Z4.46 F2400.0 E839.624
G1 X16.97 Y-3.38 Z4.46 F2400.0 E839.803
G1 X17.3 Y0.0 Z4.46 F2400.0 E839.983
G1 X16.97 Y3.38 Z4.46 F2400.0 E840.162
G1 X15.98 Y6.62 Z4.46 F2400.0 E840.341
G1 X14.38 Y9.61 Z4.46 F2400.0 E840.52
G1 X12.23 Y12.23 Z4.46 F2400.0 E840.699
G1 X9.61 Y14.38 Z4.46 F2400.0 E840.878
G1 X6.62 Y15.98 Z4.46 F2400.0 E841.057
G1 X3.38 Y16.97 Z4.46 F2400.0 E841.237
G1 X-0.0 Y17.3 Z4.46 F2400.0 E841.416
G1 X-3.38 Y16.97 Z4.46 F2400.0 E841.595
G1 X-6.62 Y15.98 Z4.46 F2400.0 E841.774
G1 X-9.61 Y14.38 Z4.46 F2400.0 E841.953
G1 X-12.23 Y12.23 Z4.46 F2400.0 E842.132
G1 X-14.38 Y9.61 Z4.46 F2400.0 E842.311
G1 X-15.98 Y6.62 Z4.46 F2400.0 E842.491
G1 X-16.97 Y3.38 Z4.46 F2400.0 E842.67
G1 X-17.3 Y-0.0 Z4.46 F2400.0 E842.849
G1 X-16.97 Y-3.38 Z4.46 F2400.0 E843.028
G1 X-15.98 Y-6.62 Z4.46 F2400.0 E843.207
G1 X-14.38 Y-9.61 Z4.46 F2400.0 E843.386
G1 X-12.9 Y-11.43 Z4.46 F2400.0 E843.51
G1 F1200.0
G1 E842.51
G1 F2400.0
M103
(</edge>)
(</boundaryPerimeter>)
(<nestedRing>)
(<boundaryPerimeter>)
(<boundaryPoint> X4.951 Y-4.951 Z4.455 </boundaryPoint>)
(<boundaryPoint> X3.89 Y-5.822 Z4.455 </boundaryPoint>)
(<boundaryPoint> X2.679 Y-6.469 Z4.455 </boundaryPoint>)
(<boundaryPoint> X1.366 Y-6.867 Z4.455 </boundaryPoint>)
(<boundaryPoint> X-0.0 Y-7.002 Z4.455 </boundaryPoint>)
(<boundaryPoint> X-1.366 Y-6.867 Z4.455 </boundaryPoint>)
(<boundaryPoint> X-2.679 Y-6.469 Z4.455 </boundaryPoint>)
(<boundaryPoint> X-3.89 Y-5.822 Z4.455 </boundaryPoint>)
(<boundaryPoint> X-4.951 Y-4.951 Z4.455 </boundaryPoint>)
(<boundaryPoint> X-5.822 Y-3.89 Z4.455 </boundaryPoint>)
(<boundaryPoint> X-6.469 Y-2.679 Z4.455 </boundaryPoint>)
(<boundaryPoint> X-6.867 Y-1.366 Z4.455 </boundaryPoint>)
(<boundaryPoint> X-7.002 Y0.0 Z4.455 </boundaryPoint>)
(<boundaryPoint> X-6.867 Y1.366 Z4.455 </boundaryPoint>)
(<boundaryPoint> X-6.469 Y2.679 Z4.455 </boundaryPoint>)
(<boundaryPoint> X-5.822 Y3.89 Z4.455 </boundaryPoint>)
(<boundaryPoint> X-4.951 Y4.951 Z4.455 </boundaryPoint>)
(<boundaryPoint> X-3.89 Y5.822 Z4.455 </boundaryPoint>)
(<boundaryPoint> X-2.679 Y6.469 Z4.455 </boundaryPoint>)
(<boundaryPoint> X-1.366 Y6.867 Z4.455 </boundaryPoint>)
(<boundaryPoint> X0.0 Y7.002 Z4.455 </boundaryPoint>)
(<boundaryPoint> X1.366 Y6.867 Z4.455 </boundaryPoint>)
(<boundaryPoint> X2.679 Y6.469 Z4.455 </boundaryPoint>)
(<boundaryPoint> X3.89 Y5.822 Z4.455 </boundaryPoint>)
(<boundaryPoint> X4.951 Y4.951 Z4.455 </boundaryPoint>)
(<boundaryPoint> X5.822 Y3.89 Z4.455 </boundaryPoint>)
(<boundaryPoint> X6.469 Y2.679 Z4.455 </boundaryPoint>)
(<boundaryPoint> X6.867 Y1.366 Z4.455 </boundaryPoint>)
(<boundaryPoint> X7.002 Y-0.0 Z4.455 </boundaryPoint>)
(<boundaryPoint> X6.867 Y-1.366 Z4.455 </boundaryPoint>)
(<boundaryPoint> X6.469 Y-2.679 Z4.455 </boundaryPoint>)
(<boundaryPoint> X5.822 Y-3.89 Z4.455 </boundaryPoint>)
(<edge> inner )
G1 X-5.02 Y-5.15 Z4.46 F4200.0
G1 F1200.0
G1 E843.51
G1 F4200.0
M101
G1 X-5.09 Y-5.09 Z4.46 F2400.0 E843.515
G1 X-5.99 Y-4.0 Z4.46 F2400.0 E843.59
G1 X-6.66 Y-2.76 Z4.46 F2400.0 E843.664
G1 X-7.06 Y-1.41 Z4.46 F2400.0 E843.739
G1 X-7.2 Y0.0 Z4.46 F2400.0 E843.814
G1 X-7.06 Y1.41 Z4.46 F2400.0 E843.888
G1 X-6.66 Y2.76 Z4.46 F2400.0 E843.963
G1 X-5.99 Y4.0 Z4.46 F2400.0 E844.037
G1 X-5.09 Y5.09 Z4.46 F2400.0 E844.112
G1 X-4.0 Y5.99 Z4.46 F2400.0 E844.187
G1 X-2.76 Y6.66 Z4.46 F2400.0 E844.261
G1 X-1.41 Y7.06 Z4.46 F2400.0 E844.336
G1 X0.0 Y7.2 Z4.46 F2400.0 E844.41
G1 X1.41 Y7.06 Z4.46 F2400.0 E844.485
G1 X2.76 Y6.66 Z4.46 F2400.0 E844.559
G1 X4.0 Y5.99 Z4.46 F2400.0 E844.634
G1 X5.09 Y5.09 Z4.46 F2400.0 E844.709
G1 X5.99 Y4.0 Z4.46 F2400.0 E844.783
G1 X6.66 Y2.76 Z4.46 F2400.0 E844.858
G1 X7.06 Y1.41 Z4.46 F2400.0 E844.932
G1 X7.2 Y-0.0 Z4.46 F2400.0 E845.007
G1 X7.06 Y-1.41 Z4.46 F2400.0 E845.082
G1 X6.66 Y-2.76 Z4.46 F2400.0 E845.156
G1 X5.99 Y-4.0 Z4.46 F2400.0 E845.231
G1 X5.09 Y-5.09 Z4.46 F2400.0 E845.305
G1 X4.0 Y-5.99 Z4.46 F2400.0 E845.38
G1 X2.76 Y-6.66 Z4.46 F2400.0 E845.455
G1 X1.41 Y-7.06 Z4.46 F2400.0 E845.529
G1 X-0.0 Y-7.2 Z4.46 F2400.0 E845.604
G1 X-1.41 Y-7.06 Z4.46 F2400.0 E845.678
G1 X-2.76 Y-6.66 Z4.46 F2400.0 E845.753
G1 X-4.0 Y-5.99 Z4.46 F2400.0 E845.827
G1 X-5.02 Y-5.15 Z4.46 F2400.0 E845.897
G1 F1200.0
G1 E844.897
G1 F2400.0
M103
(</edge>)
(</boundaryPerimeter>)
(</nestedRing>)
(<infill>)
(<infillBoundary>)
(<infillPoint> X-16.573 Y3.296 Z4.455 </infillPoint>)
(<infillPoint> X-16.898 Y-0.0 Z4.455 </infillPoint>)
(<infillPoint> X-16.573 Y-3.296 Z4.455 </infillPoint>)
(<infillPoint> X-15.611 Y-6.466 Z4.455 </infillPoint>)
(<infillPoint> X-14.05 Y-9.388 Z4.455 </infillPoint>)
(<infillPoint> X-11.949 Y-11.949 Z4.455 </infillPoint>)
(<infillPoint> X-9.388 Y-14.05 Z4.455 </infillPoint>)
(<infillPoint> X-6.466 Y-15.611 Z4.455 </infillPoint>)
(<infillPoint> X-3.296 Y-16.573 Z4.455 </infillPoint>)
(<infillPoint> X0.0 Y-16.898 Z4.455 </infillPoint>)
(<infillPoint> X3.296 Y-16.573 Z4.455 </infillPoint>)
(<infillPoint> X6.466 Y-15.611 Z4.455 </infillPoint>)
(<infillPoint> X9.388 Y-14.05 Z4.455 </infillPoint>)
(<infillPoint> X11.949 Y-11.949 Z4.455 </infillPoint>)
(<infillPoint> X14.05 Y-9.388 Z4.455 </infillPoint>)
(<infillPoint> X15.611 Y-6.466 Z4.455 </infillPoint>)
(<infillPoint> X16.573 Y-3.296 Z4.455 </infillPoint>)
(<infillPoint> X16.898 Y0.0 Z4.455 </infillPoint>)
(<infillPoint> X16.573 Y3.296 Z4.455 </infillPoint>)
(<infillPoint> X15.611 Y6.466 Z4.455 </infillPoint>)
(<infillPoint> X14.05 Y9.388 Z4.455 </infillPoint>)
(<infillPoint> X11.949 Y11.949 Z4.455 </infillPoint>)
(<infillPoint> X9.388 Y14.05 Z4.455 </infillPoint>)
(<infillPoint> X6.466 Y15.611 Z4.455 </infillPoint>)
(<infillPoint> X3.296 Y16.573 Z4.455 </infillPoint>)
(<infillPoint> X-0.0 Y16.898 Z4.455 </infillPoint>)
(<infillPoint> X-3.296 Y16.573 Z4.455 </infillPoint>)
(<infillPoint> X-6.466 Y15.611 Z4.455 </infillPoint>)
(<infillPoint> X-9.388 Y14.05 Z4.455 </infillPoint>)
(<infillPoint> X-11.949 Y11.949 Z4.455 </infillPoint>)
(<infillPoint> X-14.05 Y9.388 Z4.455 </infillPoint>)
(<infillPoint> X-15.611 Y6.466 Z4.455 </infillPoint>)
(</infillBoundary>)
(<infillBoundary>)
(<infillPoint> X5.377 Y-5.377 Z4.455 </infillPoint>)
(<infillPoint> X4.225 Y-6.323 Z4.455 </infillPoint>)
(<infillPoint> X2.91 Y-7.026 Z4.455 </infillPoint>)
(<infillPoint> X1.484 Y-7.458 Z4.455 </infillPoint>)
(<infillPoint> X0.0 Y-7.605 Z4.455 </infillPoint>)
(<infillPoint> X-1.484 Y-7.458 Z4.455 </infillPoint>)
(<infillPoint> X-2.91 Y-7.026 Z4.455 </infillPoint>)
(<infillPoint> X-4.225 Y-6.323 Z4.455 </infillPoint>)
(<infillPoint> X-5.377 Y-5.377 Z4.455 </infillPoint>)
(<infillPoint> X-6.323 Y-4.225 Z4.455 </infillPoint>)
(<infillPoint> X-7.026 Y-2.91 Z4.455 </infillPoint>)
(<infillPoint> X-7.458 Y-1.484 Z4.455 </infillPoint>)
(<infillPoint> X-7.605 Y0.0 Z4.455 </infillPoint>)
(<infillPoint> X-7.458 Y1.484 Z4.455 </infillPoint>)
(<infillPoint> X-7.026 Y2.91 Z4.455 </infillPoint>)
(<infillPoint> X-6.323 Y4.225 Z4.455 </infillPoint>)
(<infillPoint> X-5.377 Y5.377 Z4.455 </infillPoint>)
(<infillPoint> X-4.225 Y6.323 Z4.455 </infillPoint>)
(<infillPoint> X-2.91 Y7.026 Z4.455 </infillPoint>)
(<infillPoint> X-1.484 Y7.458 Z4.455 </infillPoint>)
(<infillPoint> X0.0 Y7.605 Z4.455 </infillPoint>)
(<infillPoint> X1.484 Y7.458 Z4.455 </infillPoint>)
(<infillPoint> X2.91 Y7.026 Z4.455 </infillPoint>)
(<infillPoint> X4.225 Y6.323 Z4.455 </infillPoint>)
(<infillPoint> X5.377 Y5.377 Z4.455 </infillPoint>)
(<infillPoint> X6.323 Y4.225 Z4.455 </infillPoint>)
(<infillPoint> X7.026 Y2.91 Z4.455 </infillPoint>)
(<infillPoint> X7.458 Y1.484 Z4.455 </infillPoint>)
(<infillPoint> X7.605 Y0.0 Z4.455 </infillPoint>)
(<infillPoint> X7.458 Y-1.484 Z4.455 </infillPoint>)
(<infillPoint> X7.026 Y-2.91 Z4.455 </infillPoint>)
(<infillPoint> X6.323 Y-4.225 Z4.455 </infillPoint>)
(</infillBoundary>)
;M108 R80.0
G1 X-6.84 Y-2.83 Z4.46 F4200.0
G1 X-7.6 Y1.98 Z4.46 F4200.0
G1 F1200.0
G1 E845.897
G1 F4200.0
M101
G1 X-7.6 Y14.69 Z4.46 F4800.0 E846.568
G1 X-8.0 Y14.47 Z4.46 F4800.0 E846.592
G1 X-8.0 Y-14.47 Z4.46 F4800.0 E848.121
G1 X-7.6 Y-14.69 Z4.46 F4800.0 E848.145
G1 X-7.6 Y-1.98 Z4.46 F4800.0 E848.817
G1 X-7.2 Y-3.18 Z4.46 F4800.0 E848.883
G1 X-7.2 Y-14.9 Z4.46 F4800.0 E849.503
G1 X-6.8 Y-15.12 Z4.46 F4800.0 E849.527
G1 X-6.8 Y-3.93 Z4.46 F4800.0 E850.118
G1 X-6.4 Y-4.57 Z4.46 F4800.0 E850.158
G1 X-6.4 Y-15.33 Z4.46 F4800.0 E850.726
G1 X-6.0 Y-15.46 Z4.46 F4800.0 E850.748
G1 X-6.0 Y-5.06 Z4.46 F4800.0 E851.298
G1 X-5.6 Y-5.55 Z4.46 F4800.0 E851.331
G1 X-5.6 Y-15.58 Z4.46 F4800.0 E851.861
G1 X-5.2 Y-15.7 Z4.46 F4800.0 E851.883
G1 X-5.2 Y-5.89 Z4.46 F4800.0 E852.402
G1 X-4.8 Y-6.21 Z4.46 F4800.0 E852.429
G1 X-4.8 Y-15.82 Z4.46 F4800.0 E852.937
G1 X-4.4 Y-15.95 Z4.46 F4800.0 E852.959
G1 X-4.4 Y-6.54 Z4.46 F4800.0 E853.455
G1 X-4.0 Y-6.76 Z4.46 F4800.0 E853.479
G1 X-4.0 Y-16.07 Z4.46 F4800.0 E853.971
G1 X-3.6 Y-16.19 Z4.46 F4800.0 E853.993
G1 X-3.6 Y-6.98 Z4.46 F4800.0 E854.48
G1 X-3.2 Y-7.19 Z4.46 F4800.0 E854.504
G1 X-3.2 Y-16.3 Z4.46 F4800.0 E854.985
G1 X-2.8 Y-16.34 Z4.46 F4800.0 E855.006
G1 X-2.8 Y-7.35 Z4.46 F4800.0 E855.481
G1 X-2.4 Y-7.47 Z4.46 F4800.0 E855.503
G1 X-2.4 Y-16.38 Z4.46 F4800.0 E855.974
G1 X-2.0 Y-16.42 Z4.46 F4800.0 E855.995
G1 X-2.0 Y-7.59 Z4.46 F4800.0 E856.461
G1 X-1.6 Y-7.72 Z4.46 F4800.0 E856.483
G1 X-1.6 Y-16.46 Z4.46 F4800.0 E856.945
G1 X-1.2 Y-16.5 Z4.46 F4800.0 E856.966
G1 X-1.2 Y-7.77 Z4.46 F4800.0 E857.427
G1 X-0.8 Y-7.81 Z4.46 F4800.0 E857.449
G1 X-0.8 Y-16.54 Z4.46 F4800.0 E857.91
G1 X-0.4 Y-16.58 Z4.46 F4800.0 E857.931
G1 X-0.4 Y-7.85 Z4.46 F4800.0 E858.392
G1 X-0.0 Y-7.89 Z4.46 F4800.0 E858.414
G1 X-0.0 Y-16.62 Z4.46 F4800.0 E858.875
G1 X0.4 Y-16.58 Z4.46 F4800.0 E858.896
G1 X0.4 Y-7.85 Z4.46 F4800.0 E859.357
G1 X0.8 Y-7.81 Z4.46 F4800.0 E859.378
G1 X0.8 Y-16.54 Z4.46 F4800.0 E859.84
G1 X1.2 Y-16.5 Z4.46 F4800.0 E859.861
G1 X1.2 Y-7.77 Z4.46 F4800.0 E860.322
G1 X1.6 Y-7.72 Z4.46 F4800.0 E860.343
G1 X1.6 Y-16.46 Z4.46 F4800.0 E860.805
G1 X2.0 Y-16.42 Z4.46 F4800.0 E860.826
G1 X2.0 Y-7.59 Z4.46 F4800.0 E861.293
G1 X2.4 Y-7.47 Z4.46 F4800.0 E861.315
G1 X2.4 Y-16.38 Z4.46 F4800.0 E861.785
G1 X2.8 Y-16.34 Z4.46 F4800.0 E861.806
G1 X2.8 Y-7.35 Z4.46 F4800.0 E862.281
G1 X3.2 Y-7.19 Z4.46 F4800.0 E862.304
G1 X3.2 Y-16.3 Z4.46 F4800.0 E862.785
G1 X3.6 Y-16.19 Z4.46 F4800.0 E862.807
G1 X3.6 Y-6.98 Z4.46 F4800.0 E863.294
G1 X4.0 Y-6.76 Z4.46 F4800.0 E863.318
G1 X4.0 Y-16.07 Z4.46 F4800.0 E863.81
G1 X4.4 Y-15.95 Z4.46 F4800.0 E863.832
G1 X4.4 Y-6.54 Z4.46 F4800.0 E864.328
G1 X4.8 Y-6.21 Z4.46 F4800.0 E864.356
G1 X4.8 Y-15.82 Z4.46 F4800.0 E864.863
G1 X5.2 Y-15.7 Z4.46 F4800.0 E864.885
G1 X5.2 Y-5.89 Z4.46 F4800.0 E865.404
G1 X5.6 Y-5.55 Z4.46 F4800.0 E865.432
G1 X5.6 Y-15.58 Z4.46 F4800.0 E865.962
G1 X6.0 Y-15.46 Z4.46 F4800.0 E865.984
G1 X6.0 Y-5.06 Z4.46 F4800.0 E866.533
G1 X6.4 Y-4.57 Z4.46 F4800.0 E866.567
G1 X6.4 Y-15.33 Z4.46 F4800.0 E867.135
G1 X6.8 Y-15.12 Z4.46 F4800.0 E867.159
G1 X6.8 Y-3.93 Z4.46 F4800.0 E867.75
G1 F1200.0
G1 E866.75
G1 F4800.0
M103
G1 X7.6 Y-1.98 Z4.46 F4200.0
G1 F1200.0
G1 E867.75
G1 F4200.0
M101
G1 X7.6 Y-14.69 Z4.46 F4800.0 E868.421
G1 X7.2 Y-14.9 Z4.46 F4800.0 E868.445
G1 X7.2 Y-3.18 Z4.46 F4800.0 E869.064
G1 F1200.0
G1 E868.064
G1 F4800.0
M103
G1 X4.11 Y-6.15 Z4.46 F4200.0
G1 X-0.0 Y-7.4 Z4.46 F4200.0
G1 X-4.11 Y-6.15 Z4.46 F4200.0
G1 X-6.84 Y-2.83 Z4.46 F4200.0
G1 X-7.2 Y3.18 Z4.46 F4200.0
G1 F1200.0
G1 E869.064
G1 F4200.0
M101
G1 X-7.2 Y14.9 Z4.46 F4800.0 E869.683
G1 X-6.8 Y15.12 Z4.46 F4800.0 E869.707
G1 X-6.8 Y3.93 Z4.46 F4800.0 E870.298
G1 X-6.4 Y4.57 Z4.46 F4800.0 E870.339
G1 X-6.4 Y15.33 Z4.46 F4800.0 E870.907
G1 X-6.0 Y15.46 Z4.46 F4800.0 E870.929
G1 X-6.0 Y5.06 Z4.46 F4800.0 E871.478
G1 X-5.6 Y5.55 Z4.46 F4800.0 E871.512
G1 X-5.6 Y15.58 Z4.46 F4800.0 E872.042
G1 X-5.2 Y15.7 Z4.46 F4800.0 E872.064
G1 X-5.2 Y5.89 Z4.46 F4800.0 E872.582
G1 X-4.8 Y6.21 Z4.46 F4800.0 E872.61
G1 X-4.8 Y15.82 Z4.46 F4800.0 E873.117
G1 X-4.4 Y15.95 Z4.46 F4800.0 E873.139
G1 X-4.4 Y6.54 Z4.46 F4800.0 E873.636
G1 X-4.0 Y6.76 Z4.46 F4800.0 E873.66
G1 X-4.0 Y16.07 Z4.46 F4800.0 E874.152
G1 X-3.6 Y16.19 Z4.46 F4800.0 E874.174
G1 X-3.6 Y6.98 Z4.46 F4800.0 E874.661
G1 X-3.2 Y7.19 Z4.46 F4800.0 E874.685
G1 X-3.2 Y16.3 Z4.46 F4800.0 E875.166
G1 X-2.8 Y16.34 Z4.46 F4800.0 E875.187
G1 X-2.8 Y7.35 Z4.46 F4800.0 E875.662
G1 X-2.4 Y7.47 Z4.46 F4800.0 E875.684
G1 X-2.4 Y16.38 Z4.46 F4800.0 E876.155
G1 X-2.0 Y16.42 Z4.46 F4800.0 E876.176
G1 X-2.0 Y7.59 Z4.46 F4800.0 E876.642
G1 X-1.6 Y7.72 Z4.46 F4800.0 E876.664
G1 X-1.6 Y16.46 Z4.46 F4800.0 E877.126
G1 X-1.2 Y16.5 Z4.46 F4800.0 E877.147
G1 X-1.2 Y7.77 Z4.46 F4800.0 E877.608
G1 X-0.8 Y7.81 Z4.46 F4800.0 E877.63
G1 X-0.8 Y16.54 Z4.46 F4800.0 E878.091
G1 X-0.4 Y16.58 Z4.46 F4800.0 E878.112
G1 X-0.4 Y7.85 Z4.46 F4800.0 E878.573
G1 X0.0 Y7.89 Z4.46 F4800.0 E878.594
G1 X0.0 Y16.62 Z4.46 F4800.0 E879.056
G1 X0.4 Y16.58 Z4.46 F4800.0 E879.077
G1 X0.4 Y7.85 Z4.46 F4800.0 E879.538
G1 X0.8 Y7.81 Z4.46 F4800.0 E879.559
G1 X0.8 Y16.54 Z4.46 F4800.0 E880.02
G1 X1.2 Y16.5 Z4.46 F4800.0 E880.042
G1 X1.2 Y7.77 Z4.46 F4800.0 E880.503
G1 X1.6 Y7.72 Z4.46 F4800.0 E880.524
G1 X1.6 Y16.46 Z4.46 F4800.0 E880.986
G1 X2.0 Y16.42 Z4.46 F4800.0 E881.007
G1 X2.0 Y7.59 Z4.46 F4800.0 E881.473
G1 X2.4 Y7.47 Z4.46 F4800.0 E881.495
G1 X2.4 Y16.38 Z4.46 F4800.0 E881.966
G1 X2.8 Y16.34 Z4.46 F4800.0 E881.987
G1 X2.8 Y7.35 Z4.46 F4800.0 E882.462
G1 X3.2 Y7.19 Z4.46 F4800.0 E882.485
G1 X3.2 Y16.3 Z4.46 F4800.0 E882.966
G1 X3.6 Y16.19 Z4.46 F4800.0 E882.988
G1 X3.6 Y6.98 Z4.46 F4800.0 E883.475
G1 X4.0 Y6.76 Z4.46 F4800.0 E883.499
G1 X4.0 Y16.07 Z4.46 F4800.0 E883.99
G1 X4.4 Y15.95 Z4.46 F4800.0 E884.013
G1 X4.4 Y6.54 Z4.46 F4800.0 E884.509
G1 X4.8 Y6.21 Z4.46 F4800.0 E884.537
G1 X4.8 Y15.82 Z4.46 F4800.0 E885.044
G1 X5.2 Y15.7 Z4.46 F4800.0 E885.066
G1 X5.2 Y5.89 Z4.46 F4800.0 E885.585
G1 X5.6 Y5.55 Z4.46 F4800.0 E885.613
G1 X5.6 Y15.58 Z4.46 F4800.0 E886.143
G1 X6.0 Y15.46 Z4.46 F4800.0 E886.165
G1 X6.0 Y5.06 Z4.46 F4800.0 E886.714
G1 X6.4 Y4.57 Z4.46 F4800.0 E886.747
G1 X6.4 Y15.33 Z4.46 F4800.0 E887.316
G1 X6.8 Y15.12 Z4.46 F4800.0 E887.34
G1 X6.8 Y3.93 Z4.46 F4800.0 E887.931
G1 X7.2 Y3.18 Z4.46 F4800.0 E887.975
G1 X7.2 Y14.9 Z4.46 F4800.0 E888.595
G1 X7.6 Y14.69 Z4.46 F4800.0 E888.619
G1 X7.6 Y1.98 Z4.46 F4800.0 E889.29
G1 F1200.0
G1 E888.29
G1 F4800.0
M103
G1 X16.0 Y-4.22 Z4.46 F4200.0
G1 F1200.0
G1 E889.29
G1 F4200.0
M101
G1 X16.0 Y4.22 Z4.46 F4800.0 E889.736
G1 F1200.0
G1 E889.358
G1 F4800.0
M103
G1 X15.6 Y5.54 Z4.46 F4200.0
G1 F1200.0
G1 E889.736
G1 F4200.0
M101
G1 X15.6 Y-5.54 Z4.46 F4800.0 E890.321
G1 F1200.0
G1 E890.147
G1 F4800.0
M103
G1 X15.2 Y-6.64 Z4.46 F4200.0
G1 F1200.0
G1 E890.321
G1 F4200.0
M101
G1 X15.2 Y6.64 Z4.46 F4800.0 E891.022
G1 F1200.0
G1 E891.022
G1 F4800.0
M103
G1 X14.8 Y7.39 Z4.46 F4200.0
G1 F1200.0
G1 E891.022
G1 F4200.0
M101
G1 X14.8 Y-7.39 Z4.46 F4800.0 E891.803
G1 F1200.0
G1 E891.803
G1 F4800.0
M103
G1 X14.4 Y-8.14 Z4.46 F4200.0
G1 F1200.0
G1 E891.803
G1 F4200.0
M101
G1 X14.4 Y8.14 Z4.46 F4800.0 E892.663
G1 F1200.0
G1 E891.663
G1 F4800.0
M103
G1 X16.4 Y2.2 Z4.46 F4200.0
G1 F1200.0
G1 E892.663
G1 F4200.0
M101
G1 X16.4 Y-2.2 Z4.46 F4800.0 E892.895
G1 F1200.0
G1 E891.895
G1 F4800.0
M103
G1 X8.0 Y-14.47 Z4.46 F4200.0
G1 F1200.0
G1 E892.895
G1 F4200.0
M101
G1 X8.0 Y14.47 Z4.46 F4800.0 E894.424
G1 X8.4 Y14.26 Z4.46 F4800.0 E894.448
G1 X8.4 Y-14.26 Z4.46 F4800.0 E895.955
G1 X8.8 Y-14.05 Z4.46 F4800.0 E895.979
G1 X8.8 Y14.05 Z4.46 F4800.0 E897.463
G1 X9.2 Y13.83 Z4.46 F4800.0 E897.486
G1 X9.2 Y-13.83 Z4.46 F4800.0 E898.948
G1 X9.6 Y-13.51 Z4.46 F4800.0 E898.975
G1 X9.6 Y13.51 Z4.46 F4800.0 E900.403
G1 X10.0 Y13.19 Z4.46 F4800.0 E900.43
G1 X10.0 Y-13.19 Z4.46 F4800.0 E901.823
G1 X10.4 Y-12.86 Z4.46 F4800.0 E901.85
G1 X10.4 Y12.86 Z4.46 F4800.0 E903.209
G1 X10.8 Y12.53 Z4.46 F4800.0 E903.236
G1 X10.8 Y-12.53 Z4.46 F4800.0 E904.56
G1 X11.2 Y-12.2 Z4.46 F4800.0 E904.587
G1 X11.2 Y12.2 Z4.46 F4800.0 E905.876
G1 X11.6 Y11.87 Z4.46 F4800.0 E905.903
G1 X11.6 Y-11.87 Z4.46 F4800.0 E907.158
G1 X12.0 Y-11.45 Z4.46 F4800.0 E907.189
G1 X12.0 Y11.45 Z4.46 F4800.0 E908.398
G1 X12.4 Y10.96 Z4.46 F4800.0 E908.431
G1 X12.4 Y-10.96 Z4.46 F4800.0 E909.589
G1 X12.8 Y-10.47 Z4.46 F4800.0 E909.622
G1 X12.8 Y10.47 Z4.46 F4800.0 E910.728
G1 X13.2 Y9.98 Z4.46 F4800.0 E910.762
G1 X13.2 Y-9.98 Z4.46 F4800.0 E911.816
G1 X13.6 Y-9.49 Z4.46 F4800.0 E911.85
G1 X13.6 Y9.49 Z4.46 F4800.0 E912.853
G1 X14.0 Y8.89 Z4.46 F4800.0 E912.891
G1 X14.0 Y-8.89 Z4.46 F4800.0 E913.83
G1 F1200.0
G1 E912.83
G1 F4800.0
M103
G1 X-8.4 Y-14.26 Z4.46 F4200.0
G1 F1200.0
G1 E913.83
G1 F4200.0
M101
G1 X-8.4 Y14.26 Z4.46 F4800.0 E915.337
G1 X-8.8 Y14.05 Z4.46 F4800.0 E915.361
G1 X-8.8 Y-14.05 Z4.46 F4800.0 E916.845
G1 X-9.2 Y-13.83 Z4.46 F4800.0 E916.868
G1 X-9.2 Y13.83 Z4.46 F4800.0 E918.33
G1 X-9.6 Y13.51 Z4.46 F4800.0 E918.357
G1 X-9.6 Y-13.51 Z4.46 F4800.0 E919.785
G1 X-10.0 Y-13.19 Z4.46 F4800.0 E919.812
G1 X-10.0 Y13.19 Z4.46 F4800.0 E921.205
G1 X-10.4 Y12.86 Z4.46 F4800.0 E921.232
G1 X-10.4 Y-12.86 Z4.46 F4800.0 E922.591
G1 X-10.8 Y-12.53 Z4.46 F4800.0 E922.618
G1 X-10.8 Y12.53 Z4.46 F4800.0 E923.942
G1 X-11.2 Y12.2 Z4.46 F4800.0 E923.969
G1 X-11.2 Y-12.2 Z4.46 F4800.0 E925.258
G1 X-11.6 Y-11.87 Z4.46 F4800.0 E925.285
G1 X-11.6 Y11.87 Z4.46 F4800.0 E926.54
G1 X-12.0 Y11.45 Z4.46 F4800.0 E926.571
G1 X-12.0 Y-11.45 Z4.46 F4800.0 E927.78
G1 X-12.4 Y-10.96 Z4.46 F4800.0 E927.813
G1 X-12.4 Y10.96 Z4.46 F4800.0 E928.971
G1 X-12.8 Y10.47 Z4.46 F4800.0 E929.004
G1 X-12.8 Y-10.47 Z4.46 F4800.0 E930.11
G1 X-13.2 Y-9.98 Z4.46 F4800.0 E930.144
G1 X-13.2 Y9.98 Z4.46 F4800.0 E931.198
G1 X-13.6 Y9.49 Z4.46 F4800.0 E931.231
G1 X-13.6 Y-9.49 Z4.46 F4800.0 E932.235
G1 X-14.0 Y-8.89 Z4.46 F4800.0 E932.273
G1 X-14.0 Y8.89 Z4.46 F4800.0 E933.212
G1 F1200.0
G1 E933.212
G1 F4800.0
M103
G1 X-14.4 Y8.14 Z4.46 F4200.0
G1 F1200.0
G1 E933.212
G1 F4200.0
M101
G1 X-14.4 Y-8.14 Z4.46 F4800.0 E934.072
G1 F1200.0
G1 E934.072
G1 F4800.0
M103
G1 X-14.8 Y-7.39 Z4.46 F4200.0
G1 F1200.0
G1 E934.072
G1 F4200.0
M101
G1 X-14.8 Y7.39 Z4.46 F4800.0 E934.853
G1 F1200.0
G1 E934.853
G1 F4800.0
M103
G1 X-15.2 Y6.64 Z4.46 F4200.0
G1 F1200.0
G1 E934.853
G1 F4200.0
M101
G1 X-15.2 Y-6.64 Z4.46 F4800.0 E935.554
G1 F1200.0
G1 E935.381
G1 F4800.0
M103
G1 X-15.6 Y-5.54 Z4.46 F4200.0
G1 F1200.0
G1 E935.554
G1 F4200.0
M101
G1 X-15.6 Y5.54 Z4.46 F4800.0 E936.139
G1 F1200.0
G1 E935.762
G1 F4800.0
M103
G1 X-16.0 Y4.22 Z4.46 F4200.0
G1 F1200.0
G1 E936.139
G1 F4200.0
M101
G1 X-16.0 Y-4.22 Z4.46 F4800.0 E936.585
G1 F1200.0
G1 E935.585
G1 F4800.0
M103
G1 X-16.4 Y-2.2 Z4.46 F4200.0
G1 F1200.0
G1 E936.585
G1 F4200.0
M101
G1 X-16.4 Y2.2 Z4.46 F4800.0 E936.817
G1 F1200.0
G1 E935.817
G1 F4800.0
M103
(</infill>)
(</nestedRing>)
(</rotation>)
(</layer>)
(<layer> 4.725 )
(<rotation> (-1+1.22464679915e-16j) )
(<nestedRing>)
(<boundaryPerimeter>)
(<boundaryPoint> X-17.164 Y3.414 Z4.725 </boundaryPoint>)
(<boundaryPoint> X-17.501 Y0.0 Z4.725 </boundaryPoint>)
(<boundaryPoint> X-17.164 Y-3.414 Z4.725 </boundaryPoint>)
(<boundaryPoint> X-16.168 Y-6.697 Z4.725 </boundaryPoint>)
(<boundaryPoint> X-14.551 Y-9.723 Z4.725 </boundaryPoint>)
(<boundaryPoint> X-12.375 Y-12.375 Z4.725 </boundaryPoint>)
(<boundaryPoint> X-9.723 Y-14.551 Z4.725 </boundaryPoint>)
(<boundaryPoint> X-6.697 Y-16.168 Z4.725 </boundaryPoint>)
(<boundaryPoint> X-3.414 Y-17.164 Z4.725 </boundaryPoint>)
(<boundaryPoint> X-0.0 Y-17.501 Z4.725 </boundaryPoint>)
(<boundaryPoint> X3.414 Y-17.164 Z4.725 </boundaryPoint>)
(<boundaryPoint> X6.697 Y-16.168 Z4.725 </boundaryPoint>)
(<boundaryPoint> X9.723 Y-14.551 Z4.725 </boundaryPoint>)
(<boundaryPoint> X12.375 Y-12.375 Z4.725 </boundaryPoint>)
(<boundaryPoint> X14.551 Y-9.723 Z4.725 </boundaryPoint>)
(<boundaryPoint> X16.168 Y-6.697 Z4.725 </boundaryPoint>)
(<boundaryPoint> X17.164 Y-3.414 Z4.725 </boundaryPoint>)
(<boundaryPoint> X17.501 Y-0.0 Z4.725 </boundaryPoint>)
(<boundaryPoint> X17.164 Y3.414 Z4.725 </boundaryPoint>)
(<boundaryPoint> X16.168 Y6.697 Z4.725 </boundaryPoint>)
(<boundaryPoint> X14.551 Y9.723 Z4.725 </boundaryPoint>)
(<boundaryPoint> X12.375 Y12.375 Z4.725 </boundaryPoint>)
(<boundaryPoint> X9.723 Y14.551 Z4.725 </boundaryPoint>)
(<boundaryPoint> X6.697 Y16.168 Z4.725 </boundaryPoint>)
(<boundaryPoint> X3.414 Y17.164 Z4.725 </boundaryPoint>)
(<boundaryPoint> X0.0 Y17.501 Z4.725 </boundaryPoint>)
(<boundaryPoint> X-3.414 Y17.164 Z4.725 </boundaryPoint>)
(<boundaryPoint> X-6.697 Y16.168 Z4.725 </boundaryPoint>)
(<boundaryPoint> X-9.723 Y14.551 Z4.725 </boundaryPoint>)
(<boundaryPoint> X-12.375 Y12.375 Z4.725 </boundaryPoint>)
(<boundaryPoint> X-14.551 Y9.723 Z4.725 </boundaryPoint>)
(<boundaryPoint> X-16.168 Y6.697 Z4.725 </boundaryPoint>)
(<loop> inner )
G1 X-5.07 Y-5.63 Z4.72 F4200.0
G1 F1200.0
G1 E936.817
G1 F4200.0
M101
G1 X-5.38 Y-5.38 Z4.72 F4800.0 E936.838
G1 X-6.32 Y-4.22 Z4.72 F4800.0 E936.917
G1 X-7.03 Y-2.91 Z4.72 F4800.0 E936.996
G1 X-7.46 Y-1.48 Z4.72 F4800.0 E937.074
G1 X-7.61 Y0.0 Z4.72 F4800.0 E937.153
G1 X-7.46 Y1.48 Z4.72 F4800.0 E937.232
G1 X-7.03 Y2.91 Z4.72 F4800.0 E937.311
G1 X-6.32 Y4.22 Z4.72 F4800.0 E937.389
G1 X-5.38 Y5.38 Z4.72 F4800.0 E937.468
G1 X-4.22 Y6.32 Z4.72 F4800.0 E937.547
G1 X-2.91 Y7.03 Z4.72 F4800.0 E937.626
G1 X-1.48 Y7.46 Z4.72 F4800.0 E937.704
G1 X0.0 Y7.61 Z4.72 F4800.0 E937.783
G1 X1.48 Y7.46 Z4.72 F4800.0 E937.862
G1 X2.91 Y7.03 Z4.72 F4800.0 E937.941
G1 X4.22 Y6.32 Z4.72 F4800.0 E938.019
G1 X5.38 Y5.38 Z4.72 F4800.0 E938.098
G1 X6.32 Y4.22 Z4.72 F4800.0 E938.177
G1 X7.03 Y2.91 Z4.72 F4800.0 E938.256
G1 X7.46 Y1.48 Z4.72 F4800.0 E938.334
G1 X7.61 Y0.0 Z4.72 F4800.0 E938.413
G1 X7.46 Y-1.48 Z4.72 F4800.0 E938.492
G1 X7.03 Y-2.91 Z4.72 F4800.0 E938.571
G1 X6.32 Y-4.22 Z4.72 F4800.0 E938.649
G1 X5.38 Y-5.38 Z4.72 F4800.0 E938.728
G1 X4.22 Y-6.32 Z4.72 F4800.0 E938.807
G1 X2.91 Y-7.03 Z4.72 F4800.0 E938.886
G1 X1.48 Y-7.46 Z4.72 F4800.0 E938.964
G1 X0.0 Y-7.61 Z4.72 F4800.0 E939.043
G1 X-1.48 Y-7.46 Z4.72 F4800.0 E939.122
G1 X-2.91 Y-7.03 Z4.72 F4800.0 E939.201
G1 X-4.22 Y-6.32 Z4.72 F4800.0 E939.279
G1 X-5.07 Y-5.63 Z4.72 F4800.0 E939.337
G1 F1200.0
G1 E938.337
G1 F4800.0
M103
(</loop>)
(<loop> outer )
G1 X-12.78 Y-10.94 Z4.72 F4200.0
G1 F1200.0
G1 E939.337
G1 F4200.0
M101
G1 X-12.53 Y-11.24 Z4.72 F4800.0 E939.358
G1 X-11.95 Y-11.95 Z4.72 F4800.0 E939.406
G1 X-9.39 Y-14.05 Z4.72 F4800.0 E939.581
G1 X-6.47 Y-15.61 Z4.72 F4800.0 E939.756
G1 X-3.3 Y-16.57 Z4.72 F4800.0 E939.931
G1 X0.0 Y-16.9 Z4.72 F4800.0 E940.106
G1 X3.3 Y-16.57 Z4.72 F4800.0 E940.281
G1 X6.47 Y-15.61 Z4.72 F4800.0 E940.456
G1 X9.39 Y-14.05 Z4.72 F4800.0 E940.631
G1 X11.95 Y-11.95 Z4.72 F4800.0 E940.806
G1 X14.05 Y-9.39 Z4.72 F4800.0 E940.981
G1 X15.61 Y-6.47 Z4.72 F4800.0 E941.156
G1 X16.57 Y-3.3 Z4.72 F4800.0 E941.331
G1 X16.9 Y0.0 Z4.72 F4800.0 E941.506
G1 X16.57 Y3.3 Z4.72 F4800.0 E941.681
G1 X15.61 Y6.47 Z4.72 F4800.0 E941.856
G1 X14.05 Y9.39 Z4.72 F4800.0 E942.031
G1 X11.95 Y11.95 Z4.72 F4800.0 E942.206
G1 X9.39 Y14.05 Z4.72 F4800.0 E942.381
G1 X6.47 Y15.61 Z4.72 F4800.0 E942.556
G1 X3.3 Y16.57 Z4.72 F4800.0 E942.731
G1 X-0.0 Y16.9 Z4.72 F4800.0 E942.906
G1 X-3.3 Y16.57 Z4.72 F4800.0 E943.081
G1 X-6.47 Y15.61 Z4.72 F4800.0 E943.256
G1 X-9.39 Y14.05 Z4.72 F4800.0 E943.431
G1 X-11.95 Y11.95 Z4.72 F4800.0 E943.606
G1 X-14.05 Y9.39 Z4.72 F4800.0 E943.781
G1 X-15.61 Y6.47 Z4.72 F4800.0 E943.956
G1 X-16.57 Y3.3 Z4.72 F4800.0 E944.131
G1 X-16.9 Y-0.0 Z4.72 F4800.0 E944.306
G1 X-16.57 Y-3.3 Z4.72 F4800.0 E944.481
G1 X-15.61 Y-6.47 Z4.72 F4800.0 E944.656
G1 X-14.05 Y-9.39 Z4.72 F4800.0 E944.831
G1 X-12.78 Y-10.94 Z4.72 F4800.0 E944.937
G1 F1200.0
G1 E944.937
G1 F4800.0
M103
(</loop>)
(<edge> outer )
;M108 R40.0
G1 X-13.09 Y-11.19 Z4.72 F4200.0
G1 F1200.0
G1 E944.937
G1 F4200.0
M101
G1 X-12.84 Y-11.5 Z4.72 F2400.0 E944.958
G1 X-12.23 Y-12.23 Z4.72 F2400.0 E945.008
G1 X-9.61 Y-14.38 Z4.72 F2400.0 E945.187
G1 X-6.62 Y-15.98 Z4.72 F2400.0 E945.366
G1 X-3.38 Y-16.97 Z4.72 F2400.0 E945.545
G1 X0.0 Y-17.3 Z4.72 F2400.0 E945.724
G1 X3.38 Y-16.97 Z4.72 F2400.0 E945.904
G1 X6.62 Y-15.98 Z4.72 F2400.0 E946.083
G1 X9.61 Y-14.38 Z4.72 F2400.0 E946.262
G1 X12.23 Y-12.23 Z4.72 F2400.0 E946.441
G1 X14.38 Y-9.61 Z4.72 F2400.0 E946.62
G1 X15.98 Y-6.62 Z4.72 F2400.0 E946.799
G1 X16.97 Y-3.38 Z4.72 F2400.0 E946.978
G1 X17.3 Y0.0 Z4.72 F2400.0 E947.158
G1 X16.97 Y3.38 Z4.72 F2400.0 E947.337
G1 X15.98 Y6.62 Z4.72 F2400.0 E947.516
G1 X14.38 Y9.61 Z4.72 F2400.0 E947.695
G1 X12.23 Y12.23 Z4.72 F2400.0 E947.874
G1 X9.61 Y14.38 Z4.72 F2400.0 E948.053
G1 X6.62 Y15.98 Z4.72 F2400.0 E948.232
G1 X3.38 Y16.97 Z4.72 F2400.0 E948.412
G1 X-0.0 Y17.3 Z4.72 F2400.0 E948.591
G1 X-3.38 Y16.97 Z4.72 F2400.0 E948.77
G1 X-6.62 Y15.98 Z4.72 F2400.0 E948.949
G1 X-9.61 Y14.38 Z4.72 F2400.0 E949.128
G1 X-12.23 Y12.23 Z4.72 F2400.0 E949.307
G1 X-14.38 Y9.61 Z4.72 F2400.0 E949.486
G1 X-15.98 Y6.62 Z4.72 F2400.0 E949.666
G1 X-16.97 Y3.38 Z4.72 F2400.0 E949.845
G1 X-17.3 Y-0.0 Z4.72 F2400.0 E950.024
G1 X-16.97 Y-3.38 Z4.72 F2400.0 E950.203
G1 X-15.98 Y-6.62 Z4.72 F2400.0 E950.382
G1 X-14.38 Y-9.61 Z4.72 F2400.0 E950.561
G1 X-13.09 Y-11.19 Z4.72 F2400.0 E950.669
G1 F1200.0
G1 E949.669
G1 F2400.0
M103
(</edge>)
(</boundaryPerimeter>)
(<nestedRing>)
(<boundaryPerimeter>)
(<boundaryPoint> X4.951 Y-4.951 Z4.725 </boundaryPoint>)
(<boundaryPoint> X3.89 Y-5.822 Z4.725 </boundaryPoint>)
(<boundaryPoint> X2.679 Y-6.469 Z4.725 </boundaryPoint>)
(<boundaryPoint> X1.366 Y-6.867 Z4.725 </boundaryPoint>)
(<boundaryPoint> X-0.0 Y-7.002 Z4.725 </boundaryPoint>)
(<boundaryPoint> X-1.366 Y-6.867 Z4.725 </boundaryPoint>)
(<boundaryPoint> X-2.679 Y-6.469 Z4.725 </boundaryPoint>)
(<boundaryPoint> X-3.89 Y-5.822 Z4.725 </boundaryPoint>)
(<boundaryPoint> X-4.951 Y-4.951 Z4.725 </boundaryPoint>)
(<boundaryPoint> X-5.822 Y-3.89 Z4.725 </boundaryPoint>)
(<boundaryPoint> X-6.469 Y-2.679 Z4.725 </boundaryPoint>)
(<boundaryPoint> X-6.867 Y-1.366 Z4.725 </boundaryPoint>)
(<boundaryPoint> X-7.002 Y0.0 Z4.725 </boundaryPoint>)
(<boundaryPoint> X-6.867 Y1.366 Z4.725 </boundaryPoint>)
(<boundaryPoint> X-6.469 Y2.679 Z4.725 </boundaryPoint>)
(<boundaryPoint> X-5.822 Y3.89 Z4.725 </boundaryPoint>)
(<boundaryPoint> X-4.951 Y4.951 Z4.725 </boundaryPoint>)
(<boundaryPoint> X-3.89 Y5.822 Z4.725 </boundaryPoint>)
(<boundaryPoint> X-2.679 Y6.469 Z4.725 </boundaryPoint>)
(<boundaryPoint> X-1.366 Y6.867 Z4.725 </boundaryPoint>)
(<boundaryPoint> X0.0 Y7.002 Z4.725 </boundaryPoint>)
(<boundaryPoint> X1.366 Y6.867 Z4.725 </boundaryPoint>)
(<boundaryPoint> X2.679 Y6.469 Z4.725 </boundaryPoint>)
(<boundaryPoint> X3.89 Y5.822 Z4.725 </boundaryPoint>)
(<boundaryPoint> X4.951 Y4.951 Z4.725 </boundaryPoint>)
(<boundaryPoint> X5.822 Y3.89 Z4.725 </boundaryPoint>)
(<boundaryPoint> X6.469 Y2.679 Z4.725 </boundaryPoint>)
(<boundaryPoint> X6.867 Y1.366 Z4.725 </boundaryPoint>)
(<boundaryPoint> X7.002 Y-0.0 Z4.725 </boundaryPoint>)
(<boundaryPoint> X6.867 Y-1.366 Z4.725 </boundaryPoint>)
(<boundaryPoint> X6.469 Y-2.679 Z4.725 </boundaryPoint>)
(<boundaryPoint> X5.822 Y-3.89 Z4.725 </boundaryPoint>)
(<edge> inner )
G1 X-4.78 Y-5.35 Z4.72 F4200.0
G1 F1200.0
G1 E950.669
G1 F4200.0
M101
G1 X-5.09 Y-5.09 Z4.72 F2400.0 E950.69
G1 X-5.99 Y-4.0 Z4.72 F2400.0 E950.765
G1 X-6.66 Y-2.76 Z4.72 F2400.0 E950.839
G1 X-7.06 Y-1.41 Z4.72 F2400.0 E950.914
G1 X-7.2 Y0.0 Z4.72 F2400.0 E950.989
G1 X-7.06 Y1.41 Z4.72 F2400.0 E951.063
G1 X-6.66 Y2.76 Z4.72 F2400.0 E951.138
G1 X-5.99 Y4.0 Z4.72 F2400.0 E951.212
G1 X-5.09 Y5.09 Z4.72 F2400.0 E951.287
G1 X-4.0 Y5.99 Z4.72 F2400.0 E951.362
G1 X-2.76 Y6.66 Z4.72 F2400.0 E951.436
G1 X-1.41 Y7.06 Z4.72 F2400.0 E951.511
G1 X0.0 Y7.2 Z4.72 F2400.0 E951.585
G1 X1.41 Y7.06 Z4.72 F2400.0 E951.66
G1 X2.76 Y6.66 Z4.72 F2400.0 E951.734
G1 X4.0 Y5.99 Z4.72 F2400.0 E951.809
G1 X5.09 Y5.09 Z4.72 F2400.0 E951.884
G1 X5.99 Y4.0 Z4.72 F2400.0 E951.958
G1 X6.66 Y2.76 Z4.72 F2400.0 E952.033
G1 X7.06 Y1.41 Z4.72 F2400.0 E952.107
G1 X7.2 Y-0.0 Z4.72 F2400.0 E952.182
G1 X7.06 Y-1.41 Z4.72 F2400.0 E952.257
G1 X6.66 Y-2.76 Z4.72 F2400.0 E952.331
G1 X5.99 Y-4.0 Z4.72 F2400.0 E952.406
G1 X5.09 Y-5.09 Z4.72 F2400.0 E952.48
G1 X4.0 Y-5.99 Z4.72 F2400.0 E952.555
G1 X2.76 Y-6.66 Z4.72 F2400.0 E952.63
G1 X1.41 Y-7.06 Z4.72 F2400.0 E952.704
G1 X-0.0 Y-7.2 Z4.72 F2400.0 E952.779
G1 X-1.41 Y-7.06 Z4.72 F2400.0 E952.853
G1 X-2.76 Y-6.66 Z4.72 F2400.0 E952.928
G1 X-4.0 Y-5.99 Z4.72 F2400.0 E953.003
G1 X-4.78 Y-5.35 Z4.72 F2400.0 E953.056
G1 F1200.0
G1 E952.056
G1 F2400.0
M103
(</edge>)
(</boundaryPerimeter>)
(</nestedRing>)
(<infill>)
(<infillBoundary>)
(<infillPoint> X-16.573 Y3.296 Z4.725 </infillPoint>)
(<infillPoint> X-16.898 Y-0.0 Z4.725 </infillPoint>)
(<infillPoint> X-16.573 Y-3.296 Z4.725 </infillPoint>)
(<infillPoint> X-15.611 Y-6.466 Z4.725 </infillPoint>)
(<infillPoint> X-14.05 Y-9.388 Z4.725 </infillPoint>)
(<infillPoint> X-11.949 Y-11.949 Z4.725 </infillPoint>)
(<infillPoint> X-9.388 Y-14.05 Z4.725 </infillPoint>)
(<infillPoint> X-6.466 Y-15.611 Z4.725 </infillPoint>)
(<infillPoint> X-3.296 Y-16.573 Z4.725 </infillPoint>)
(<infillPoint> X0.0 Y-16.898 Z4.725 </infillPoint>)
(<infillPoint> X3.296 Y-16.573 Z4.725 </infillPoint>)
(<infillPoint> X6.466 Y-15.611 Z4.725 </infillPoint>)
(<infillPoint> X9.388 Y-14.05 Z4.725 </infillPoint>)
(<infillPoint> X11.949 Y-11.949 Z4.725 </infillPoint>)
(<infillPoint> X14.05 Y-9.388 Z4.725 </infillPoint>)
(<infillPoint> X15.611 Y-6.466 Z4.725 </infillPoint>)
(<infillPoint> X16.573 Y-3.296 Z4.725 </infillPoint>)
(<infillPoint> X16.898 Y0.0 Z4.725 </infillPoint>)
(<infillPoint> X16.573 Y3.296 Z4.725 </infillPoint>)
(<infillPoint> X15.611 Y6.466 Z4.725 </infillPoint>)
(<infillPoint> X14.05 Y9.388 Z4.725 </infillPoint>)
(<infillPoint> X11.949 Y11.949 Z4.725 </infillPoint>)
(<infillPoint> X9.388 Y14.05 Z4.725 </infillPoint>)
(<infillPoint> X6.466 Y15.611 Z4.725 </infillPoint>)
(<infillPoint> X3.296 Y16.573 Z4.725 </infillPoint>)
(<infillPoint> X-0.0 Y16.898 Z4.725 </infillPoint>)
(<infillPoint> X-3.296 Y16.573 Z4.725 </infillPoint>)
(<infillPoint> X-6.466 Y15.611 Z4.725 </infillPoint>)
(<infillPoint> X-9.388 Y14.05 Z4.725 </infillPoint>)
(<infillPoint> X-11.949 Y11.949 Z4.725 </infillPoint>)
(<infillPoint> X-14.05 Y9.388 Z4.725 </infillPoint>)
(<infillPoint> X-15.611 Y6.466 Z4.725 </infillPoint>)
(</infillBoundary>)
(<infillBoundary>)
(<infillPoint> X5.377 Y-5.377 Z4.725 </infillPoint>)
(<infillPoint> X4.225 Y-6.323 Z4.725 </infillPoint>)
(<infillPoint> X2.91 Y-7.026 Z4.725 </infillPoint>)
(<infillPoint> X1.484 Y-7.458 Z4.725 </infillPoint>)
(<infillPoint> X0.0 Y-7.605 Z4.725 </infillPoint>)
(<infillPoint> X-1.484 Y-7.458 Z4.725 </infillPoint>)
(<infillPoint> X-2.91 Y-7.026 Z4.725 </infillPoint>)
(<infillPoint> X-4.225 Y-6.323 Z4.725 </infillPoint>)
(<infillPoint> X-5.377 Y-5.377 Z4.725 </infillPoint>)
(<infillPoint> X-6.323 Y-4.225 Z4.725 </infillPoint>)
(<infillPoint> X-7.026 Y-2.91 Z4.725 </infillPoint>)
(<infillPoint> X-7.458 Y-1.484 Z4.725 </infillPoint>)
(<infillPoint> X-7.605 Y0.0 Z4.725 </infillPoint>)
(<infillPoint> X-7.458 Y1.484 Z4.725 </infillPoint>)
(<infillPoint> X-7.026 Y2.91 Z4.725 </infillPoint>)
(<infillPoint> X-6.323 Y4.225 Z4.725 </infillPoint>)
(<infillPoint> X-5.377 Y5.377 Z4.725 </infillPoint>)
(<infillPoint> X-4.225 Y6.323 Z4.725 </infillPoint>)
(<infillPoint> X-2.91 Y7.026 Z4.725 </infillPoint>)
(<infillPoint> X-1.484 Y7.458 Z4.725 </infillPoint>)
(<infillPoint> X0.0 Y7.605 Z4.725 </infillPoint>)
(<infillPoint> X1.484 Y7.458 Z4.725 </infillPoint>)
(<infillPoint> X2.91 Y7.026 Z4.725 </infillPoint>)
(<infillPoint> X4.225 Y6.323 Z4.725 </infillPoint>)
(<infillPoint> X5.377 Y5.377 Z4.725 </infillPoint>)
(<infillPoint> X6.323 Y4.225 Z4.725 </infillPoint>)
(<infillPoint> X7.026 Y2.91 Z4.725 </infillPoint>)
(<infillPoint> X7.458 Y1.484 Z4.725 </infillPoint>)
(<infillPoint> X7.605 Y0.0 Z4.725 </infillPoint>)
(<infillPoint> X7.458 Y-1.484 Z4.725 </infillPoint>)
(<infillPoint> X7.026 Y-2.91 Z4.725 </infillPoint>)
(<infillPoint> X6.323 Y-4.225 Z4.725 </infillPoint>)
(</infillBoundary>)
;M108 R80.0
G1 X-3.18 Y-7.2 Z4.72 F4200.0
G1 F1200.0
G1 E953.056
G1 F4200.0
M101
G1 X-14.9 Y-7.2 Z4.72 F4800.0 E953.675
G1 X-15.12 Y-6.8 Z4.72 F4800.0 E953.699
G1 X-3.93 Y-6.8 Z4.72 F4800.0 E954.29
G1 X-4.57 Y-6.4 Z4.72 F4800.0 E954.33
G1 X-15.33 Y-6.4 Z4.72 F4800.0 E954.899
G1 X-15.46 Y-6.0 Z4.72 F4800.0 E954.921
G1 X-5.06 Y-6.0 Z4.72 F4800.0 E955.47
G1 X-5.55 Y-5.6 Z4.72 F4800.0 E955.503
G1 X-15.58 Y-5.6 Z4.72 F4800.0 E956.033
G1 X-15.7 Y-5.2 Z4.72 F4800.0 E956.056
G1 X-5.89 Y-5.2 Z4.72 F4800.0 E956.574
G1 X-6.21 Y-4.8 Z4.72 F4800.0 E956.602
G1 X-15.82 Y-4.8 Z4.72 F4800.0 E957.109
G1 X-15.95 Y-4.4 Z4.72 F4800.0 E957.131
G1 X-6.54 Y-4.4 Z4.72 F4800.0 E957.628
G1 X-6.76 Y-4.0 Z4.72 F4800.0 E957.652
G1 X-16.07 Y-4.0 Z4.72 F4800.0 E958.144
G1 X-16.19 Y-3.6 Z4.72 F4800.0 E958.166
G1 X-6.98 Y-3.6 Z4.72 F4800.0 E958.652
G1 X-7.19 Y-3.2 Z4.72 F4800.0 E958.676
G1 X-16.3 Y-3.2 Z4.72 F4800.0 E959.158
G1 X-16.34 Y-2.8 Z4.72 F4800.0 E959.179
G1 X-7.35 Y-2.8 Z4.72 F4800.0 E959.654
G1 X-7.47 Y-2.4 Z4.72 F4800.0 E959.676
G1 X-16.38 Y-2.4 Z4.72 F4800.0 E960.146
G1 X-16.42 Y-2.0 Z4.72 F4800.0 E960.168
G1 X-7.59 Y-2.0 Z4.72 F4800.0 E960.634
G1 X-7.72 Y-1.6 Z4.72 F4800.0 E960.656
G1 X-16.46 Y-1.6 Z4.72 F4800.0 E961.118
G1 X-16.5 Y-1.2 Z4.72 F4800.0 E961.139
G1 X-7.77 Y-1.2 Z4.72 F4800.0 E961.6
G1 X-7.81 Y-0.8 Z4.72 F4800.0 E961.621
G1 X-16.54 Y-0.8 Z4.72 F4800.0 E962.083
G1 X-16.58 Y-0.4 Z4.72 F4800.0 E962.104
G1 X-7.85 Y-0.4 Z4.72 F4800.0 E962.565
G1 X-7.89 Y0.0 Z4.72 F4800.0 E962.586
G1 X-16.62 Y0.0 Z4.72 F4800.0 E963.047
G1 X-16.58 Y0.4 Z4.72 F4800.0 E963.069
G1 X-7.85 Y0.4 Z4.72 F4800.0 E963.53
G1 X-7.81 Y0.8 Z4.72 F4800.0 E963.551
G1 X-16.54 Y0.8 Z4.72 F4800.0 E964.012
G1 X-16.5 Y1.2 Z4.72 F4800.0 E964.033
G1 X-7.77 Y1.2 Z4.72 F4800.0 E964.495
G1 X-7.72 Y1.6 Z4.72 F4800.0 E964.516
G1 X-16.46 Y1.6 Z4.72 F4800.0 E964.978
G1 X-16.42 Y2.0 Z4.72 F4800.0 E964.999
G1 X-7.59 Y2.0 Z4.72 F4800.0 E965.465
G1 X-7.47 Y2.4 Z4.72 F4800.0 E965.487
G1 X-16.38 Y2.4 Z4.72 F4800.0 E965.958
G1 X-16.34 Y2.8 Z4.72 F4800.0 E965.979
G1 X-7.35 Y2.8 Z4.72 F4800.0 E966.454
G1 X-7.19 Y3.2 Z4.72 F4800.0 E966.477
G1 X-16.3 Y3.2 Z4.72 F4800.0 E966.958
G1 X-16.19 Y3.6 Z4.72 F4800.0 E966.98
G1 X-6.98 Y3.6 Z4.72 F4800.0 E967.467
G1 X-6.76 Y4.0 Z4.72 F4800.0 E967.491
G1 X-16.07 Y4.0 Z4.72 F4800.0 E967.982
G1 X-15.95 Y4.4 Z4.72 F4800.0 E968.004
G1 X-6.54 Y4.4 Z4.72 F4800.0 E968.501
G1 X-6.21 Y4.8 Z4.72 F4800.0 E968.528
G1 X-15.82 Y4.8 Z4.72 F4800.0 E969.036
G1 X-15.7 Y5.2 Z4.72 F4800.0 E969.058
G1 X-5.89 Y5.2 Z4.72 F4800.0 E969.577
G1 X-5.55 Y5.6 Z4.72 F4800.0 E969.604
G1 X-15.58 Y5.6 Z4.72 F4800.0 E970.134
G1 X-15.46 Y6.0 Z4.72 F4800.0 E970.157
G1 X-5.06 Y6.0 Z4.72 F4800.0 E970.706
G1 X-4.57 Y6.4 Z4.72 F4800.0 E970.739
G1 X-15.33 Y6.4 Z4.72 F4800.0 E971.307
G1 X-15.12 Y6.8 Z4.72 F4800.0 E971.331
G1 X-3.93 Y6.8 Z4.72 F4800.0 E971.922
G1 X-3.18 Y7.2 Z4.72 F4800.0 E971.967
G1 X-14.9 Y7.2 Z4.72 F4800.0 E972.586
G1 X-14.69 Y7.6 Z4.72 F4800.0 E972.61
G1 X-1.98 Y7.6 Z4.72 F4800.0 E973.282
G1 F1200.0
G1 E972.282
G1 F4800.0
M103
G1 X1.98 Y7.6 Z4.72 F4200.0
G1 F1200.0
G1 E973.282
G1 F4200.0
M101
G1 X14.69 Y7.6 Z4.72 F4800.0 E973.953
G1 X14.47 Y8.0 Z4.72 F4800.0 E973.977
G1 X-14.47 Y8.0 Z4.72 F4800.0 E975.506
G1 X-14.26 Y8.4 Z4.72 F4800.0 E975.53
G1 X14.26 Y8.4 Z4.72 F4800.0 E977.037
G1 X14.05 Y8.8 Z4.72 F4800.0 E977.061
G1 X-14.05 Y8.8 Z4.72 F4800.0 E978.544
G1 X-13.83 Y9.2 Z4.72 F4800.0 E978.568
G1 X13.83 Y9.2 Z4.72 F4800.0 E980.03
G1 X13.51 Y9.6 Z4.72 F4800.0 E980.057
G1 X-13.51 Y9.6 Z4.72 F4800.0 E981.485
G1 X-13.19 Y10.0 Z4.72 F4800.0 E981.512
G1 X13.19 Y10.0 Z4.72 F4800.0 E982.905
G1 X12.86 Y10.4 Z4.72 F4800.0 E982.932
G1 X-12.86 Y10.4 Z4.72 F4800.0 E984.291
G1 X-12.53 Y10.8 Z4.72 F4800.0 E984.318
G1 X12.53 Y10.8 Z4.72 F4800.0 E985.642
G1 X12.2 Y11.2 Z4.72 F4800.0 E985.669
G1 X-12.2 Y11.2 Z4.72 F4800.0 E986.958
G1 X-11.87 Y11.6 Z4.72 F4800.0 E986.985
G1 X11.87 Y11.6 Z4.72 F4800.0 E988.24
G1 X11.45 Y12.0 Z4.72 F4800.0 E988.271
G1 X-11.45 Y12.0 Z4.72 F4800.0 E989.48
G1 X-10.96 Y12.4 Z4.72 F4800.0 E989.513
G1 X10.96 Y12.4 Z4.72 F4800.0 E990.671
G1 X10.47 Y12.8 Z4.72 F4800.0 E990.704
G1 X-10.47 Y12.8 Z4.72 F4800.0 E991.81
G1 X-9.98 Y13.2 Z4.72 F4800.0 E991.844
G1 X9.98 Y13.2 Z4.72 F4800.0 E992.898
G1 X9.49 Y13.6 Z4.72 F4800.0 E992.931
G1 X-9.49 Y13.6 Z4.72 F4800.0 E993.935
G1 X-8.89 Y14.0 Z4.72 F4800.0 E993.973
G1 X8.89 Y14.0 Z4.72 F4800.0 E994.912
G1 F1200.0
G1 E994.912
G1 F4800.0
M103
G1 X8.14 Y14.4 Z4.72 F4200.0
G1 F1200.0
G1 E994.912
G1 F4200.0
M101
G1 X-8.14 Y14.4 Z4.72 F4800.0 E995.772
G1 F1200.0
G1 E995.772
G1 F4800.0
M103
G1 X-7.39 Y14.8 Z4.72 F4200.0
G1 F1200.0
G1 E995.772
G1 F4200.0
M101
G1 X7.39 Y14.8 Z4.72 F4800.0 E996.552
G1 F1200.0
G1 E996.552
G1 F4800.0
M103
G1 X6.64 Y15.2 Z4.72 F4200.0
G1 F1200.0
G1 E996.552
G1 F4200.0
M101
G1 X-6.64 Y15.2 Z4.72 F4800.0 E997.254
G1 F1200.0
G1 E997.081
G1 F4800.0
M103
G1 X-5.54 Y15.6 Z4.72 F4200.0
G1 F1200.0
G1 E997.254
G1 F4200.0
M101
G1 X5.54 Y15.6 Z4.72 F4800.0 E997.839
G1 F1200.0
G1 E997.462
G1 F4800.0
M103
G1 X4.22 Y16.0 Z4.72 F4200.0
G1 F1200.0
G1 E997.839
G1 F4200.0
M101
G1 X-4.22 Y16.0 Z4.72 F4800.0 E998.285
G1 F1200.0
G1 E997.285
G1 F4800.0
M103
G1 X-2.2 Y16.4 Z4.72 F4200.0
G1 F1200.0
G1 E998.285
G1 F4200.0
M101
G1 X2.2 Y16.4 Z4.72 F4800.0 E998.517
G1 F1200.0
G1 E997.517
G1 F4800.0
M103
G1 X3.18 Y7.2 Z4.72 F4200.0
G1 F1200.0
G1 E998.517
G1 F4200.0
M101
G1 X14.9 Y7.2 Z4.72 F4800.0 E999.136
G1 X15.12 Y6.8 Z4.72 F4800.0 E999.16
G1 X3.93 Y6.8 Z4.72 F4800.0 E999.751
G1 X4.57 Y6.4 Z4.72 F4800.0 E999.791
G1 X15.33 Y6.4 Z4.72 F4800.0 E1000.36
G1 X15.46 Y6.0 Z4.72 F4800.0 E1000.382
G1 X5.06 Y6.0 Z4.72 F4800.0 E1000.931
G1 X5.55 Y5.6 Z4.72 F4800.0 E1000.965
G1 X15.58 Y5.6 Z4.72 F4800.0 E1001.495
G1 X15.7 Y5.2 Z4.72 F4800.0 E1001.517
G1 X5.89 Y5.2 Z4.72 F4800.0 E1002.035
G1 X6.21 Y4.8 Z4.72 F4800.0 E1002.063
G1 X15.82 Y4.8 Z4.72 F4800.0 E1002.57
G1 X15.95 Y4.4 Z4.72 F4800.0 E1002.592
G1 X6.54 Y4.4 Z4.72 F4800.0 E1003.089
G1 X6.76 Y4.0 Z4.72 F4800.0 E1003.113
G1 X16.07 Y4.0 Z4.72 F4800.0 E1003.605
G1 X16.19 Y3.6 Z4.72 F4800.0 E1003.627
G1 X6.98 Y3.6 Z4.72 F4800.0 E1004.114
G1 X7.19 Y3.2 Z4.72 F4800.0 E1004.137
G1 X16.3 Y3.2 Z4.72 F4800.0 E1004.619
G1 X16.34 Y2.8 Z4.72 F4800.0 E1004.64
G1 X7.35 Y2.8 Z4.72 F4800.0 E1005.115
G1 X7.47 Y2.4 Z4.72 F4800.0 E1005.137
G1 X16.38 Y2.4 Z4.72 F4800.0 E1005.607
G1 X16.42 Y2.0 Z4.72 F4800.0 E1005.629
G1 X7.59 Y2.0 Z4.72 F4800.0 E1006.095
G1 X7.72 Y1.6 Z4.72 F4800.0 E1006.117
G1 X16.46 Y1.6 Z4.72 F4800.0 E1006.579
G1 X16.5 Y1.2 Z4.72 F4800.0 E1006.6
G1 X7.77 Y1.2 Z4.72 F4800.0 E1007.061
G1 X7.81 Y0.8 Z4.72 F4800.0 E1007.082
G1 X16.54 Y0.8 Z4.72 F4800.0 E1007.544
G1 X16.58 Y0.4 Z4.72 F4800.0 E1007.565
G1 X7.85 Y0.4 Z4.72 F4800.0 E1008.026
G1 F1200.0
G1 E1007.026
G1 F4800.0
M103
G1 X16.62 Y-0.0 Z4.72 F4200.0
G1 F1200.0
G1 E1008.026
G1 F4200.0
M101
G1 X7.89 Y-0.0 Z4.72 F4800.0 E1008.487
G1 X7.85 Y-0.4 Z4.72 F4800.0 E1008.508
G1 X16.58 Y-0.4 Z4.72 F4800.0 E1008.97
G1 X16.54 Y-0.8 Z4.72 F4800.0 E1008.991
G1 X7.81 Y-0.8 Z4.72 F4800.0 E1009.452
G1 X7.77 Y-1.2 Z4.72 F4800.0 E1009.473
G1 X16.5 Y-1.2 Z4.72 F4800.0 E1009.934
G1 X16.46 Y-1.6 Z4.72 F4800.0 E1009.956
G1 X7.72 Y-1.6 Z4.72 F4800.0 E1010.418
G1 X7.59 Y-2.0 Z4.72 F4800.0 E1010.44
G1 X16.42 Y-2.0 Z4.72 F4800.0 E1010.906
G1 X16.38 Y-2.4 Z4.72 F4800.0 E1010.927
G1 X7.47 Y-2.4 Z4.72 F4800.0 E1011.398
G1 X7.35 Y-2.8 Z4.72 F4800.0 E1011.42
G1 X16.34 Y-2.8 Z4.72 F4800.0 E1011.894
G1 X16.3 Y-3.2 Z4.72 F4800.0 E1011.916
G1 X7.19 Y-3.2 Z4.72 F4800.0 E1012.397
G1 X6.98 Y-3.6 Z4.72 F4800.0 E1012.421
G1 X16.19 Y-3.6 Z4.72 F4800.0 E1012.908
G1 X16.07 Y-4.0 Z4.72 F4800.0 E1012.93
G1 X6.76 Y-4.0 Z4.72 F4800.0 E1013.421
G1 X6.54 Y-4.4 Z4.72 F4800.0 E1013.445
G1 X15.95 Y-4.4 Z4.72 F4800.0 E1013.942
G1 X15.82 Y-4.8 Z4.72 F4800.0 E1013.964
G1 X6.21 Y-4.8 Z4.72 F4800.0 E1014.472
G1 X5.89 Y-5.2 Z4.72 F4800.0 E1014.499
G1 X15.7 Y-5.2 Z4.72 F4800.0 E1015.018
G1 X15.58 Y-5.6 Z4.72 F4800.0 E1015.04
G1 X5.55 Y-5.6 Z4.72 F4800.0 E1015.57
G1 X5.06 Y-6.0 Z4.72 F4800.0 E1015.603
G1 X15.46 Y-6.0 Z4.72 F4800.0 E1016.153
G1 X15.33 Y-6.4 Z4.72 F4800.0 E1016.175
G1 X4.57 Y-6.4 Z4.72 F4800.0 E1016.743
G1 X3.93 Y-6.8 Z4.72 F4800.0 E1016.783
G1 X15.12 Y-6.8 Z4.72 F4800.0 E1017.374
G1 X14.9 Y-7.2 Z4.72 F4800.0 E1017.398
G1 X3.18 Y-7.2 Z4.72 F4800.0 E1018.017
G1 X1.98 Y-7.6 Z4.72 F4800.0 E1018.084
G1 X14.69 Y-7.6 Z4.72 F4800.0 E1018.755
G1 X14.47 Y-8.0 Z4.72 F4800.0 E1018.779
G1 X-14.47 Y-8.0 Z4.72 F4800.0 E1020.309
G1 X-14.69 Y-7.6 Z4.72 F4800.0 E1020.332
G1 X-1.98 Y-7.6 Z4.72 F4800.0 E1021.004
G1 F1200.0
G1 E1020.004
G1 F4800.0
M103
G1 X-4.22 Y-16.0 Z4.72 F4200.0
G1 F1200.0
G1 E1021.004
G1 F4200.0
M101
G1 X4.22 Y-16.0 Z4.72 F4800.0 E1021.45
G1 F1200.0
G1 E1021.072
G1 F4800.0
M103
G1 X5.54 Y-15.6 Z4.72 F4200.0
G1 F1200.0
G1 E1021.45
G1 F4200.0
M101
G1 X-5.54 Y-15.6 Z4.72 F4800.0 E1022.035
G1 F1200.0
G1 E1021.861
G1 F4800.0
M103
G1 X-6.64 Y-15.2 Z4.72 F4200.0
G1 F1200.0
G1 E1022.035
G1 F4200.0
M101
G1 X6.64 Y-15.2 Z4.72 F4800.0 E1022.736
G1 F1200.0
G1 E1022.736
G1 F4800.0
M103
G1 X7.39 Y-14.8 Z4.72 F4200.0
G1 F1200.0
G1 E1022.736
G1 F4200.0
M101
G1 X-7.39 Y-14.8 Z4.72 F4800.0 E1023.517
G1 F1200.0
G1 E1023.517
G1 F4800.0
M103
G1 X-8.14 Y-14.4 Z4.72 F4200.0
G1 F1200.0
G1 E1023.517
G1 F4200.0
M101
G1 X8.14 Y-14.4 Z4.72 F4800.0 E1024.377
G1 F1200.0
G1 E1023.377
G1 F4800.0
M103
G1 X2.2 Y-16.4 Z4.72 F4200.0
G1 F1200.0
G1 E1024.377
G1 F4200.0
M101
G1 X-2.2 Y-16.4 Z4.72 F4800.0 E1024.609
G1 F1200.0
G1 E1023.609
G1 F4800.0
M103
G1 X14.26 Y-8.4 Z4.72 F4200.0
G1 F1200.0
G1 E1024.609
G1 F4200.0
M101
G1 X-14.26 Y-8.4 Z4.72 F4800.0 E1026.115
G1 X-14.05 Y-8.8 Z4.72 F4800.0 E1026.139
G1 X14.05 Y-8.8 Z4.72 F4800.0 E1027.623
G1 X13.83 Y-9.2 Z4.72 F4800.0 E1027.647
G1 X-13.83 Y-9.2 Z4.72 F4800.0 E1029.109
G1 X-13.51 Y-9.6 Z4.72 F4800.0 E1029.136
G1 X13.51 Y-9.6 Z4.72 F4800.0 E1030.563
G1 X13.19 Y-10.0 Z4.72 F4800.0 E1030.591
G1 X-13.19 Y-10.0 Z4.72 F4800.0 E1031.984
G1 X-12.86 Y-10.4 Z4.72 F4800.0 E1032.011
G1 X12.86 Y-10.4 Z4.72 F4800.0 E1033.369
G1 X12.53 Y-10.8 Z4.72 F4800.0 E1033.397
G1 X-12.53 Y-10.8 Z4.72 F4800.0 E1034.72
G1 X-12.2 Y-11.2 Z4.72 F4800.0 E1034.748
G1 X12.2 Y-11.2 Z4.72 F4800.0 E1036.037
G1 X11.87 Y-11.6 Z4.72 F4800.0 E1036.064
G1 X-11.87 Y-11.6 Z4.72 F4800.0 E1037.319
G1 X-11.45 Y-12.0 Z4.72 F4800.0 E1037.35
G1 X11.45 Y-12.0 Z4.72 F4800.0 E1038.559
G1 X10.96 Y-12.4 Z4.72 F4800.0 E1038.592
G1 X-10.96 Y-12.4 Z4.72 F4800.0 E1039.75
G1 X-10.47 Y-12.8 Z4.72 F4800.0 E1039.783
G1 X10.47 Y-12.8 Z4.72 F4800.0 E1040.889
G1 X9.98 Y-13.2 Z4.72 F4800.0 E1040.922
G1 X-9.98 Y-13.2 Z4.72 F4800.0 E1041.977
G1 X-9.49 Y-13.6 Z4.72 F4800.0 E1042.01
G1 X9.49 Y-13.6 Z4.72 F4800.0 E1043.013
G1 X8.89 Y-14.0 Z4.72 F4800.0 E1043.052
G1 X-8.89 Y-14.0 Z4.72 F4800.0 E1043.991
G1 F1200.0
G1 E1042.991
G1 F4800.0
M103
(</infill>)
(</nestedRing>)
(</rotation>)
(</layer>)
(<layer> 4.995 )
(<rotation> (6.12323399574e-17+1j) )
(<nestedRing>)
(<boundaryPerimeter>)
(<boundaryPoint> X-17.164 Y3.414 Z4.995 </boundaryPoint>)
(<boundaryPoint> X-17.501 Y0.0 Z4.995 </boundaryPoint>)
(<boundaryPoint> X-17.164 Y-3.414 Z4.995 </boundaryPoint>)
(<boundaryPoint> X-16.168 Y-6.697 Z4.995 </boundaryPoint>)
(<boundaryPoint> X-14.551 Y-9.723 Z4.995 </boundaryPoint>)
(<boundaryPoint> X-12.375 Y-12.375 Z4.995 </boundaryPoint>)
(<boundaryPoint> X-9.723 Y-14.551 Z4.995 </boundaryPoint>)
(<boundaryPoint> X-6.697 Y-16.168 Z4.995 </boundaryPoint>)
(<boundaryPoint> X-3.414 Y-17.164 Z4.995 </boundaryPoint>)
(<boundaryPoint> X-0.0 Y-17.501 Z4.995 </boundaryPoint>)
(<boundaryPoint> X3.414 Y-17.164 Z4.995 </boundaryPoint>)
(<boundaryPoint> X6.697 Y-16.168 Z4.995 </boundaryPoint>)
(<boundaryPoint> X9.723 Y-14.551 Z4.995 </boundaryPoint>)
(<boundaryPoint> X12.375 Y-12.375 Z4.995 </boundaryPoint>)
(<boundaryPoint> X14.551 Y-9.723 Z4.995 </boundaryPoint>)
(<boundaryPoint> X16.168 Y-6.697 Z4.995 </boundaryPoint>)
(<boundaryPoint> X17.164 Y-3.414 Z4.995 </boundaryPoint>)
(<boundaryPoint> X17.501 Y-0.0 Z4.995 </boundaryPoint>)
(<boundaryPoint> X17.164 Y3.414 Z4.995 </boundaryPoint>)
(<boundaryPoint> X16.168 Y6.697 Z4.995 </boundaryPoint>)
(<boundaryPoint> X14.551 Y9.723 Z4.995 </boundaryPoint>)
(<boundaryPoint> X12.375 Y12.375 Z4.995 </boundaryPoint>)
(<boundaryPoint> X9.723 Y14.551 Z4.995 </boundaryPoint>)
(<boundaryPoint> X6.697 Y16.168 Z4.995 </boundaryPoint>)
(<boundaryPoint> X3.414 Y17.164 Z4.995 </boundaryPoint>)
(<boundaryPoint> X0.0 Y17.501 Z4.995 </boundaryPoint>)
(<boundaryPoint> X-3.414 Y17.164 Z4.995 </boundaryPoint>)
(<boundaryPoint> X-6.697 Y16.168 Z4.995 </boundaryPoint>)
(<boundaryPoint> X-9.723 Y14.551 Z4.995 </boundaryPoint>)
(<boundaryPoint> X-12.375 Y12.375 Z4.995 </boundaryPoint>)
(<boundaryPoint> X-14.551 Y9.723 Z4.995 </boundaryPoint>)
(<boundaryPoint> X-16.168 Y6.697 Z4.995 </boundaryPoint>)
(<loop> inner )
G1 X-5.44 Y-5.3 Z5.0 F4200.0
G1 F1200.0
G1 E1043.991
G1 F4200.0
M101
G1 X-6.32 Y-4.22 Z5.0 F4800.0 E1044.065
G1 X-7.03 Y-2.91 Z5.0 F4800.0 E1044.143
G1 X-7.46 Y-1.48 Z5.0 F4800.0 E1044.222
G1 X-7.61 Y0.0 Z5.0 F4800.0 E1044.301
G1 X-7.46 Y1.48 Z5.0 F4800.0 E1044.38
G1 X-7.03 Y2.91 Z5.0 F4800.0 E1044.458
G1 X-6.32 Y4.22 Z5.0 F4800.0 E1044.537
G1 X-5.38 Y5.38 Z5.0 F4800.0 E1044.616
G1 X-4.22 Y6.32 Z5.0 F4800.0 E1044.695
G1 X-2.91 Y7.03 Z5.0 F4800.0 E1044.773
G1 X-1.48 Y7.46 Z5.0 F4800.0 E1044.852
G1 X0.0 Y7.61 Z5.0 F4800.0 E1044.931
G1 X1.48 Y7.46 Z5.0 F4800.0 E1045.01
G1 X2.91 Y7.03 Z5.0 F4800.0 E1045.088
G1 X4.22 Y6.32 Z5.0 F4800.0 E1045.167
G1 X5.38 Y5.38 Z5.0 F4800.0 E1045.246
G1 X6.32 Y4.22 Z5.0 F4800.0 E1045.325
G1 X7.03 Y2.91 Z5.0 F4800.0 E1045.403
G1 X7.46 Y1.48 Z5.0 F4800.0 E1045.482
G1 X7.61 Y0.0 Z5.0 F4800.0 E1045.561
G1 X7.46 Y-1.48 Z5.0 F4800.0 E1045.64
G1 X7.03 Y-2.91 Z5.0 F4800.0 E1045.718
G1 X6.32 Y-4.22 Z5.0 F4800.0 E1045.797
G1 X5.38 Y-5.38 Z5.0 F4800.0 E1045.876
G1 X4.22 Y-6.32 Z5.0 F4800.0 E1045.954
G1 X2.91 Y-7.03 Z5.0 F4800.0 E1046.033
G1 X1.48 Y-7.46 Z5.0 F4800.0 E1046.112
G1 X0.0 Y-7.61 Z5.0 F4800.0 E1046.191
G1 X-1.48 Y-7.46 Z5.0 F4800.0 E1046.27
G1 X-2.91 Y-7.03 Z5.0 F4800.0 E1046.348
G1 X-4.22 Y-6.32 Z5.0 F4800.0 E1046.427
G1 X-5.38 Y-5.38 Z5.0 F4800.0 E1046.506
G1 X-5.44 Y-5.3 Z5.0 F4800.0 E1046.511
G1 F1200.0
G1 E1045.511
G1 F4800.0
M103
(</loop>)
(<loop> outer )
G1 X-12.47 Y-11.32 Z5.0 F4200.0
G1 F1200.0
G1 E1046.511
G1 F4200.0
M101
G1 X-11.95 Y-11.95 Z5.0 F4800.0 E1046.554
G1 X-9.39 Y-14.05 Z5.0 F4800.0 E1046.729
G1 X-6.47 Y-15.61 Z5.0 F4800.0 E1046.904
G1 X-3.3 Y-16.57 Z5.0 F4800.0 E1047.079
G1 X0.0 Y-16.9 Z5.0 F4800.0 E1047.254
G1 X3.3 Y-16.57 Z5.0 F4800.0 E1047.429
G1 X6.47 Y-15.61 Z5.0 F4800.0 E1047.604
G1 X9.39 Y-14.05 Z5.0 F4800.0 E1047.779
G1 X11.95 Y-11.95 Z5.0 F4800.0 E1047.954
G1 X14.05 Y-9.39 Z5.0 F4800.0 E1048.129
G1 X15.61 Y-6.47 Z5.0 F4800.0 E1048.304
G1 X16.57 Y-3.3 Z5.0 F4800.0 E1048.479
G1 X16.9 Y0.0 Z5.0 F4800.0 E1048.654
G1 X16.57 Y3.3 Z5.0 F4800.0 E1048.829
G1 X15.61 Y6.47 Z5.0 F4800.0 E1049.004
G1 X14.05 Y9.39 Z5.0 F4800.0 E1049.179
G1 X11.95 Y11.95 Z5.0 F4800.0 E1049.354
G1 X9.39 Y14.05 Z5.0 F4800.0 E1049.529
G1 X6.47 Y15.61 Z5.0 F4800.0 E1049.704
G1 X3.3 Y16.57 Z5.0 F4800.0 E1049.879
G1 X-0.0 Y16.9 Z5.0 F4800.0 E1050.054
G1 X-3.3 Y16.57 Z5.0 F4800.0 E1050.229
G1 X-6.47 Y15.61 Z5.0 F4800.0 E1050.404
G1 X-9.39 Y14.05 Z5.0 F4800.0 E1050.579
G1 X-11.95 Y11.95 Z5.0 F4800.0 E1050.754
G1 X-14.05 Y9.39 Z5.0 F4800.0 E1050.929
G1 X-15.61 Y6.47 Z5.0 F4800.0 E1051.104
G1 X-16.57 Y3.3 Z5.0 F4800.0 E1051.279
G1 X-16.9 Y-0.0 Z5.0 F4800.0 E1051.453
G1 X-16.57 Y-3.3 Z5.0 F4800.0 E1051.628
G1 X-15.61 Y-6.47 Z5.0 F4800.0 E1051.803
G1 X-14.05 Y-9.39 Z5.0 F4800.0 E1051.978
G1 X-12.53 Y-11.24 Z5.0 F4800.0 E1052.105
G1 X-12.47 Y-11.32 Z5.0 F4800.0 E1052.11
G1 F1200.0
G1 E1052.11
G1 F4800.0
M103
(</loop>)
(<edge> outer )
;M108 R40.0
G1 X-12.78 Y-11.57 Z5.0 F4200.0
G1 F1200.0
G1 E1052.11
G1 F4200.0
M101
G1 X-12.23 Y-12.23 Z5.0 F2400.0 E1052.155
G1 X-9.61 Y-14.38 Z5.0 F2400.0 E1052.335
G1 X-6.62 Y-15.98 Z5.0 F2400.0 E1052.514
G1 X-3.38 Y-16.97 Z5.0 F2400.0 E1052.693
G1 X0.0 Y-17.3 Z5.0 F2400.0 E1052.872
G1 X3.38 Y-16.97 Z5.0 F2400.0 E1053.051
G1 X6.62 Y-15.98 Z5.0 F2400.0 E1053.23
G1 X9.61 Y-14.38 Z5.0 F2400.0 E1053.409
G1 X12.23 Y-12.23 Z5.0 F2400.0 E1053.589
G1 X14.38 Y-9.61 Z5.0 F2400.0 E1053.768
G1 X15.98 Y-6.62 Z5.0 F2400.0 E1053.947
G1 X16.97 Y-3.38 Z5.0 F2400.0 E1054.126
G1 X17.3 Y0.0 Z5.0 F2400.0 E1054.305
G1 X16.97 Y3.38 Z5.0 F2400.0 E1054.484
G1 X15.98 Y6.62 Z5.0 F2400.0 E1054.663
G1 X14.38 Y9.61 Z5.0 F2400.0 E1054.843
G1 X12.23 Y12.23 Z5.0 F2400.0 E1055.022
G1 X9.61 Y14.38 Z5.0 F2400.0 E1055.201
G1 X6.62 Y15.98 Z5.0 F2400.0 E1055.38
G1 X3.38 Y16.97 Z5.0 F2400.0 E1055.559
G1 X-0.0 Y17.3 Z5.0 F2400.0 E1055.738
G1 X-3.38 Y16.97 Z5.0 F2400.0 E1055.917
G1 X-6.62 Y15.98 Z5.0 F2400.0 E1056.097
G1 X-9.61 Y14.38 Z5.0 F2400.0 E1056.276
G1 X-12.23 Y12.23 Z5.0 F2400.0 E1056.455
G1 X-14.38 Y9.61 Z5.0 F2400.0 E1056.634
G1 X-15.98 Y6.62 Z5.0 F2400.0 E1056.813
G1 X-16.97 Y3.38 Z5.0 F2400.0 E1056.992
G1 X-17.3 Y-0.0 Z5.0 F2400.0 E1057.171
G1 X-16.97 Y-3.38 Z5.0 F2400.0 E1057.351
G1 X-15.98 Y-6.62 Z5.0 F2400.0 E1057.53
G1 X-14.38 Y-9.61 Z5.0 F2400.0 E1057.709
G1 X-12.84 Y-11.5 Z5.0 F2400.0 E1057.838
G1 X-12.78 Y-11.57 Z5.0 F2400.0 E1057.843
G1 F1200.0
G1 E1056.843
G1 F2400.0
M103
(</edge>)
(</boundaryPerimeter>)
(<nestedRing>)
(<boundaryPerimeter>)
(<boundaryPoint> X4.951 Y-4.951 Z4.995 </boundaryPoint>)
(<boundaryPoint> X3.89 Y-5.822 Z4.995 </boundaryPoint>)
(<boundaryPoint> X2.679 Y-6.469 Z4.995 </boundaryPoint>)
(<boundaryPoint> X1.366 Y-6.867 Z4.995 </boundaryPoint>)
(<boundaryPoint> X-0.0 Y-7.002 Z4.995 </boundaryPoint>)
(<boundaryPoint> X-1.366 Y-6.867 Z4.995 </boundaryPoint>)
(<boundaryPoint> X-2.679 Y-6.469 Z4.995 </boundaryPoint>)
(<boundaryPoint> X-3.89 Y-5.822 Z4.995 </boundaryPoint>)
(<boundaryPoint> X-4.951 Y-4.951 Z4.995 </boundaryPoint>)
(<boundaryPoint> X-5.822 Y-3.89 Z4.995 </boundaryPoint>)
(<boundaryPoint> X-6.469 Y-2.679 Z4.995 </boundaryPoint>)
(<boundaryPoint> X-6.867 Y-1.366 Z4.995 </boundaryPoint>)
(<boundaryPoint> X-7.002 Y0.0 Z4.995 </boundaryPoint>)
(<boundaryPoint> X-6.867 Y1.366 Z4.995 </boundaryPoint>)
(<boundaryPoint> X-6.469 Y2.679 Z4.995 </boundaryPoint>)
(<boundaryPoint> X-5.822 Y3.89 Z4.995 </boundaryPoint>)
(<boundaryPoint> X-4.951 Y4.951 Z4.995 </boundaryPoint>)
(<boundaryPoint> X-3.89 Y5.822 Z4.995 </boundaryPoint>)
(<boundaryPoint> X-2.679 Y6.469 Z4.995 </boundaryPoint>)
(<boundaryPoint> X-1.366 Y6.867 Z4.995 </boundaryPoint>)
(<boundaryPoint> X0.0 Y7.002 Z4.995 </boundaryPoint>)
(<boundaryPoint> X1.366 Y6.867 Z4.995 </boundaryPoint>)
(<boundaryPoint> X2.679 Y6.469 Z4.995 </boundaryPoint>)
(<boundaryPoint> X3.89 Y5.822 Z4.995 </boundaryPoint>)
(<boundaryPoint> X4.951 Y4.951 Z4.995 </boundaryPoint>)
(<boundaryPoint> X5.822 Y3.89 Z4.995 </boundaryPoint>)
(<boundaryPoint> X6.469 Y2.679 Z4.995 </boundaryPoint>)
(<boundaryPoint> X6.867 Y1.366 Z4.995 </boundaryPoint>)
(<boundaryPoint> X7.002 Y-0.0 Z4.995 </boundaryPoint>)
(<boundaryPoint> X6.867 Y-1.366 Z4.995 </boundaryPoint>)
(<boundaryPoint> X6.469 Y-2.679 Z4.995 </boundaryPoint>)
(<boundaryPoint> X5.822 Y-3.89 Z4.995 </boundaryPoint>)
(<edge> inner )
G1 X-5.15 Y-5.02 Z5.0 F4200.0
G1 F1200.0
G1 E1057.843
G1 F4200.0
M101
G1 X-5.99 Y-4.0 Z5.0 F2400.0 E1057.912
G1 X-6.66 Y-2.76 Z5.0 F2400.0 E1057.987
G1 X-7.06 Y-1.41 Z5.0 F2400.0 E1058.062
G1 X-7.2 Y0.0 Z5.0 F2400.0 E1058.136
G1 X-7.06 Y1.41 Z5.0 F2400.0 E1058.211
G1 X-6.66 Y2.76 Z5.0 F2400.0 E1058.285
G1 X-5.99 Y4.0 Z5.0 F2400.0 E1058.36
G1 X-5.09 Y5.09 Z5.0 F2400.0 E1058.435
G1 X-4.0 Y5.99 Z5.0 F2400.0 E1058.509
G1 X-2.76 Y6.66 Z5.0 F2400.0 E1058.584
G1 X-1.41 Y7.06 Z5.0 F2400.0 E1058.658
G1 X0.0 Y7.2 Z5.0 F2400.0 E1058.733
G1 X1.41 Y7.06 Z5.0 F2400.0 E1058.807
G1 X2.76 Y6.66 Z5.0 F2400.0 E1058.882
G1 X4.0 Y5.99 Z5.0 F2400.0 E1058.957
G1 X5.09 Y5.09 Z5.0 F2400.0 E1059.031
G1 X5.99 Y4.0 Z5.0 F2400.0 E1059.106
G1 X6.66 Y2.76 Z5.0 F2400.0 E1059.18
G1 X7.06 Y1.41 Z5.0 F2400.0 E1059.255
G1 X7.2 Y-0.0 Z5.0 F2400.0 E1059.33
G1 X7.06 Y-1.41 Z5.0 F2400.0 E1059.404
G1 X6.66 Y-2.76 Z5.0 F2400.0 E1059.479
G1 X5.99 Y-4.0 Z5.0 F2400.0 E1059.553
G1 X5.09 Y-5.09 Z5.0 F2400.0 E1059.628
G1 X4.0 Y-5.99 Z5.0 F2400.0 E1059.703
G1 X2.76 Y-6.66 Z5.0 F2400.0 E1059.777
G1 X1.41 Y-7.06 Z5.0 F2400.0 E1059.852
G1 X-0.0 Y-7.2 Z5.0 F2400.0 E1059.926
G1 X-1.41 Y-7.06 Z5.0 F2400.0 E1060.001
G1 X-2.76 Y-6.66 Z5.0 F2400.0 E1060.075
G1 X-4.0 Y-5.99 Z5.0 F2400.0 E1060.15
G1 X-5.09 Y-5.09 Z5.0 F2400.0 E1060.225
G1 X-5.15 Y-5.02 Z5.0 F2400.0 E1060.23
G1 F1200.0
G1 E1059.23
G1 F2400.0
M103
(</edge>)
(</boundaryPerimeter>)
(</nestedRing>)
(<infill>)
(<infillBoundary>)
(<infillPoint> X-16.573 Y3.296 Z4.995 </infillPoint>)
(<infillPoint> X-16.898 Y-0.0 Z4.995 </infillPoint>)
(<infillPoint> X-16.573 Y-3.296 Z4.995 </infillPoint>)
(<infillPoint> X-15.611 Y-6.466 Z4.995 </infillPoint>)
(<infillPoint> X-14.05 Y-9.388 Z4.995 </infillPoint>)
(<infillPoint> X-11.949 Y-11.949 Z4.995 </infillPoint>)
(<infillPoint> X-9.388 Y-14.05 Z4.995 </infillPoint>)
(<infillPoint> X-6.466 Y-15.611 Z4.995 </infillPoint>)
(<infillPoint> X-3.296 Y-16.573 Z4.995 </infillPoint>)
(<infillPoint> X0.0 Y-16.898 Z4.995 </infillPoint>)
(<infillPoint> X3.296 Y-16.573 Z4.995 </infillPoint>)
(<infillPoint> X6.466 Y-15.611 Z4.995 </infillPoint>)
(<infillPoint> X9.388 Y-14.05 Z4.995 </infillPoint>)
(<infillPoint> X11.949 Y-11.949 Z4.995 </infillPoint>)
(<infillPoint> X14.05 Y-9.388 Z4.995 </infillPoint>)
(<infillPoint> X15.611 Y-6.466 Z4.995 </infillPoint>)
(<infillPoint> X16.573 Y-3.296 Z4.995 </infillPoint>)
(<infillPoint> X16.898 Y0.0 Z4.995 </infillPoint>)
(<infillPoint> X16.573 Y3.296 Z4.995 </infillPoint>)
(<infillPoint> X15.611 Y6.466 Z4.995 </infillPoint>)
(<infillPoint> X14.05 Y9.388 Z4.995 </infillPoint>)
(<infillPoint> X11.949 Y11.949 Z4.995 </infillPoint>)
(<infillPoint> X9.388 Y14.05 Z4.995 </infillPoint>)
(<infillPoint> X6.466 Y15.611 Z4.995 </infillPoint>)
(<infillPoint> X3.296 Y16.573 Z4.995 </infillPoint>)
(<infillPoint> X-0.0 Y16.898 Z4.995 </infillPoint>)
(<infillPoint> X-3.296 Y16.573 Z4.995 </infillPoint>)
(<infillPoint> X-6.466 Y15.611 Z4.995 </infillPoint>)
(<infillPoint> X-9.388 Y14.05 Z4.995 </infillPoint>)
(<infillPoint> X-11.949 Y11.949 Z4.995 </infillPoint>)
(<infillPoint> X-14.05 Y9.388 Z4.995 </infillPoint>)
(<infillPoint> X-15.611 Y6.466 Z4.995 </infillPoint>)
(</infillBoundary>)
(<infillBoundary>)
(<infillPoint> X5.377 Y-5.377 Z4.995 </infillPoint>)
(<infillPoint> X4.225 Y-6.323 Z4.995 </infillPoint>)
(<infillPoint> X2.91 Y-7.026 Z4.995 </infillPoint>)
(<infillPoint> X1.484 Y-7.458 Z4.995 </infillPoint>)
(<infillPoint> X0.0 Y-7.605 Z4.995 </infillPoint>)
(<infillPoint> X-1.484 Y-7.458 Z4.995 </infillPoint>)
(<infillPoint> X-2.91 Y-7.026 Z4.995 </infillPoint>)
(<infillPoint> X-4.225 Y-6.323 Z4.995 </infillPoint>)
(<infillPoint> X-5.377 Y-5.377 Z4.995 </infillPoint>)
(<infillPoint> X-6.323 Y-4.225 Z4.995 </infillPoint>)
(<infillPoint> X-7.026 Y-2.91 Z4.995 </infillPoint>)
(<infillPoint> X-7.458 Y-1.484 Z4.995 </infillPoint>)
(<infillPoint> X-7.605 Y0.0 Z4.995 </infillPoint>)
(<infillPoint> X-7.458 Y1.484 Z4.995 </infillPoint>)
(<infillPoint> X-7.026 Y2.91 Z4.995 </infillPoint>)
(<infillPoint> X-6.323 Y4.225 Z4.995 </infillPoint>)
(<infillPoint> X-5.377 Y5.377 Z4.995 </infillPoint>)
(<infillPoint> X-4.225 Y6.323 Z4.995 </infillPoint>)
(<infillPoint> X-2.91 Y7.026 Z4.995 </infillPoint>)
(<infillPoint> X-1.484 Y7.458 Z4.995 </infillPoint>)
(<infillPoint> X0.0 Y7.605 Z4.995 </infillPoint>)
(<infillPoint> X1.484 Y7.458 Z4.995 </infillPoint>)
(<infillPoint> X2.91 Y7.026 Z4.995 </infillPoint>)
(<infillPoint> X4.225 Y6.323 Z4.995 </infillPoint>)
(<infillPoint> X5.377 Y5.377 Z4.995 </infillPoint>)
(<infillPoint> X6.323 Y4.225 Z4.995 </infillPoint>)
(<infillPoint> X7.026 Y2.91 Z4.995 </infillPoint>)
(<infillPoint> X7.458 Y1.484 Z4.995 </infillPoint>)
(<infillPoint> X7.605 Y0.0 Z4.995 </infillPoint>)
(<infillPoint> X7.458 Y-1.484 Z4.995 </infillPoint>)
(<infillPoint> X7.026 Y-2.91 Z4.995 </infillPoint>)
(<infillPoint> X6.323 Y-4.225 Z4.995 </infillPoint>)
(</infillBoundary>)
;M108 R80.0
G1 X-7.6 Y-1.98 Z5.0 F4200.0
G1 F1200.0
G1 E1060.23
G1 F4200.0
M101
G1 X-7.2 Y-3.18 Z5.0 F4800.0 E1060.296
G1 X-6.4 Y-4.57 Z5.0 F4800.0 E1060.381
G1 X-5.6 Y-5.55 Z5.0 F4800.0 E1060.448
G1 X-4.4 Y-6.54 Z5.0 F4800.0 E1060.53
G1 X-3.2 Y-7.19 Z5.0 F4800.0 E1060.602
G1 X-1.6 Y-7.72 Z5.0 F4800.0 E1060.691
G1 X-0.4 Y-7.85 Z5.0 F4800.0 E1060.755
G1 X-0.0 Y-16.62 Z5.0 F4800.0 E1061.219
G1 X3.2 Y-16.3 Z5.0 F4800.0 E1061.389
G1 X6.4 Y-15.33 Z5.0 F4800.0 E1061.565
G1 X9.2 Y-13.83 Z5.0 F4800.0 E1061.733
G1 X11.6 Y-11.87 Z5.0 F4800.0 E1061.897
G1 X-0.0 Y-7.89 Z5.0 F4800.0 E1062.545
G1 X1.6 Y-7.72 Z5.0 F4800.0 E1062.63
G1 X3.2 Y-7.19 Z5.0 F4800.0 E1062.719
G1 X4.4 Y-6.54 Z5.0 F4800.0 E1062.791
G1 X5.6 Y-5.55 Z5.0 F4800.0 E1062.873
G1 X6.4 Y-4.57 Z5.0 F4800.0 E1062.94
G1 X7.2 Y-3.18 Z5.0 F4800.0 E1063.024
G1 X7.6 Y-1.98 Z5.0 F4800.0 E1063.091
G1 X12.4 Y-10.96 Z5.0 F4800.0 E1063.629
G1 X13.6 Y-9.49 Z5.0 F4800.0 E1063.729
G1 X15.2 Y-6.64 Z5.0 F4800.0 E1063.902
G1 X16.0 Y-4.22 Z5.0 F4800.0 E1064.036
G1 X16.4 Y-2.2 Z5.0 F4800.0 E1064.145
G1 X16.4 Y2.2 Z5.0 F4800.0 E1064.377
G1 X16.0 Y4.22 Z5.0 F4800.0 E1064.486
G1 X15.2 Y6.64 Z5.0 F4800.0 E1064.621
G1 X13.6 Y9.49 Z5.0 F4800.0 E1064.794
G1 X12.4 Y10.96 Z5.0 F4800.0 E1064.894
G1 F1200.0
G1 E1063.894
G1 F4800.0
M103
G1 X7.6 Y1.98 Z5.0 F4200.0
G1 F1200.0
G1 E1064.894
G1 F4200.0
M101
G1 X7.2 Y3.18 Z5.0 F4800.0 E1064.96
G1 X6.4 Y4.57 Z5.0 F4800.0 E1065.045
G1 X5.6 Y5.55 Z5.0 F4800.0 E1065.112
G1 X4.4 Y6.54 Z5.0 F4800.0 E1065.194
G1 X3.2 Y7.19 Z5.0 F4800.0 E1065.266
G1 X1.6 Y7.72 Z5.0 F4800.0 E1065.355
G1 X0.0 Y7.89 Z5.0 F4800.0 E1065.44
G1 X11.6 Y11.87 Z5.0 F4800.0 E1066.088
G1 X9.2 Y13.83 Z5.0 F4800.0 E1066.252
G1 X6.4 Y15.33 Z5.0 F4800.0 E1066.42
G1 X3.2 Y16.3 Z5.0 F4800.0 E1066.596
G1 X0.0 Y16.62 Z5.0 F4800.0 E1066.766
G1 F1200.0
G1 E1065.766
G1 F4800.0
M103
G1 X-4.11 Y6.15 Z5.0 F4200.0
G1 X-6.84 Y2.83 Z5.0 F4200.0
G1 X-7.26 Y-1.44 Z5.0 F4200.0
G1 X-0.4 Y-16.58 Z5.0 F4200.0
G1 F1200.0
G1 E1066.766
G1 F4200.0
M101
G1 X-3.2 Y-16.3 Z5.0 F4800.0 E1066.915
G1 X-6.4 Y-15.33 Z5.0 F4800.0 E1067.091
G1 X-9.2 Y-13.83 Z5.0 F4800.0 E1067.259
G1 X-11.6 Y-11.87 Z5.0 F4800.0 E1067.423
G1 X-13.6 Y-9.49 Z5.0 F4800.0 E1067.587
G1 X-15.2 Y-6.64 Z5.0 F4800.0 E1067.76
G1 X-16.0 Y-4.22 Z5.0 F4800.0 E1067.894
G1 X-16.4 Y-2.2 Z5.0 F4800.0 E1068.003
G1 X-16.4 Y2.2 Z5.0 F4800.0 E1068.235
G1 X-16.0 Y4.22 Z5.0 F4800.0 E1068.344
G1 X-15.2 Y6.64 Z5.0 F4800.0 E1068.479
G1 X-13.6 Y9.49 Z5.0 F4800.0 E1068.652
G1 X-11.6 Y11.87 Z5.0 F4800.0 E1068.816
G1 X-9.2 Y13.83 Z5.0 F4800.0 E1068.98
G1 X-6.4 Y15.33 Z5.0 F4800.0 E1069.147
G1 X-3.2 Y16.3 Z5.0 F4800.0 E1069.324
G1 X-0.4 Y16.58 Z5.0 F4800.0 E1069.473
G1 X-0.4 Y7.85 Z5.0 F4800.0 E1069.934
G1 X-1.6 Y7.72 Z5.0 F4800.0 E1069.998
G1 X-3.2 Y7.19 Z5.0 F4800.0 E1070.087
G1 X-4.4 Y6.54 Z5.0 F4800.0 E1070.159
G1 X-5.6 Y5.55 Z5.0 F4800.0 E1070.241
G1 X-6.4 Y4.57 Z5.0 F4800.0 E1070.308
G1 X-7.2 Y3.18 Z5.0 F4800.0 E1070.393
G1 X-7.6 Y1.98 Z5.0 F4800.0 E1070.459
G1 F1200.0
G1 E1069.459
G1 F4800.0
M103
(</infill>)
(</nestedRing>)
(</rotation>)
(</layer>)
(<layer> 5.265 )
(<rotation> (-1+1.22464679915e-16j) )
(<nestedRing>)
(<boundaryPerimeter>)
(<boundaryPoint> X-17.164 Y3.414 Z5.265 </boundaryPoint>)
(<boundaryPoint> X-17.501 Y0.0 Z5.265 </boundaryPoint>)
(<boundaryPoint> X-17.164 Y-3.414 Z5.265 </boundaryPoint>)
(<boundaryPoint> X-16.168 Y-6.697 Z5.265 </boundaryPoint>)
(<boundaryPoint> X-14.551 Y-9.723 Z5.265 </boundaryPoint>)
(<boundaryPoint> X-12.375 Y-12.375 Z5.265 </boundaryPoint>)
(<boundaryPoint> X-9.723 Y-14.551 Z5.265 </boundaryPoint>)
(<boundaryPoint> X-6.697 Y-16.168 Z5.265 </boundaryPoint>)
(<boundaryPoint> X-3.414 Y-17.164 Z5.265 </boundaryPoint>)
(<boundaryPoint> X-0.0 Y-17.501 Z5.265 </boundaryPoint>)
(<boundaryPoint> X3.414 Y-17.164 Z5.265 </boundaryPoint>)
(<boundaryPoint> X6.697 Y-16.168 Z5.265 </boundaryPoint>)
(<boundaryPoint> X9.723 Y-14.551 Z5.265 </boundaryPoint>)
(<boundaryPoint> X12.375 Y-12.375 Z5.265 </boundaryPoint>)
(<boundaryPoint> X14.551 Y-9.723 Z5.265 </boundaryPoint>)
(<boundaryPoint> X16.168 Y-6.697 Z5.265 </boundaryPoint>)
(<boundaryPoint> X17.164 Y-3.414 Z5.265 </boundaryPoint>)
(<boundaryPoint> X17.501 Y-0.0 Z5.265 </boundaryPoint>)
(<boundaryPoint> X17.164 Y3.414 Z5.265 </boundaryPoint>)
(<boundaryPoint> X16.168 Y6.697 Z5.265 </boundaryPoint>)
(<boundaryPoint> X14.551 Y9.723 Z5.265 </boundaryPoint>)
(<boundaryPoint> X12.375 Y12.375 Z5.265 </boundaryPoint>)
(<boundaryPoint> X9.723 Y14.551 Z5.265 </boundaryPoint>)
(<boundaryPoint> X6.697 Y16.168 Z5.265 </boundaryPoint>)
(<boundaryPoint> X3.414 Y17.164 Z5.265 </boundaryPoint>)
(<boundaryPoint> X0.0 Y17.501 Z5.265 </boundaryPoint>)
(<boundaryPoint> X-3.414 Y17.164 Z5.265 </boundaryPoint>)
(<boundaryPoint> X-6.697 Y16.168 Z5.265 </boundaryPoint>)
(<boundaryPoint> X-9.723 Y14.551 Z5.265 </boundaryPoint>)
(<boundaryPoint> X-12.375 Y12.375 Z5.265 </boundaryPoint>)
(<boundaryPoint> X-14.551 Y9.723 Z5.265 </boundaryPoint>)
(<boundaryPoint> X-16.168 Y6.697 Z5.265 </boundaryPoint>)
(<loop> inner )
G1 X-7.26 Y-1.44 Z5.27 F4200.0
G1 X-5.21 Y-5.51 Z5.27 F4200.0
G1 F1200.0
G1 E1070.459
G1 F4200.0
M101
G1 X-5.38 Y-5.38 Z5.27 F4800.0 E1070.47
G1 X-6.32 Y-4.22 Z5.27 F4800.0 E1070.549
G1 X-7.03 Y-2.91 Z5.27 F4800.0 E1070.628
G1 X-7.46 Y-1.48 Z5.27 F4800.0 E1070.707
G1 X-7.61 Y0.0 Z5.27 F4800.0 E1070.785
G1 X-7.46 Y1.48 Z5.27 F4800.0 E1070.864
G1 X-7.03 Y2.91 Z5.27 F4800.0 E1070.943
G1 X-6.32 Y4.22 Z5.27 F4800.0 E1071.022
G1 X-5.38 Y5.38 Z5.27 F4800.0 E1071.1
G1 X-4.22 Y6.32 Z5.27 F4800.0 E1071.179
G1 X-2.91 Y7.03 Z5.27 F4800.0 E1071.258
G1 X-1.48 Y7.46 Z5.27 F4800.0 E1071.337
G1 X0.0 Y7.61 Z5.27 F4800.0 E1071.415
G1 X1.48 Y7.46 Z5.27 F4800.0 E1071.494
G1 X2.91 Y7.03 Z5.27 F4800.0 E1071.573
G1 X4.22 Y6.32 Z5.27 F4800.0 E1071.652
G1 X5.38 Y5.38 Z5.27 F4800.0 E1071.73
G1 X6.32 Y4.22 Z5.27 F4800.0 E1071.809
G1 X7.03 Y2.91 Z5.27 F4800.0 E1071.888
G1 X7.46 Y1.48 Z5.27 F4800.0 E1071.967
G1 X7.61 Y0.0 Z5.27 F4800.0 E1072.045
G1 X7.46 Y-1.48 Z5.27 F4800.0 E1072.124
G1 X7.03 Y-2.91 Z5.27 F4800.0 E1072.203
G1 X6.32 Y-4.22 Z5.27 F4800.0 E1072.282
G1 X5.38 Y-5.38 Z5.27 F4800.0 E1072.36
G1 X4.22 Y-6.32 Z5.27 F4800.0 E1072.439
G1 X2.91 Y-7.03 Z5.27 F4800.0 E1072.518
G1 X1.48 Y-7.46 Z5.27 F4800.0 E1072.597
G1 X0.0 Y-7.61 Z5.27 F4800.0 E1072.675
G1 X-1.48 Y-7.46 Z5.27 F4800.0 E1072.754
G1 X-2.91 Y-7.03 Z5.27 F4800.0 E1072.833
G1 X-4.22 Y-6.32 Z5.27 F4800.0 E1072.912
G1 X-5.21 Y-5.51 Z5.27 F4800.0 E1072.979
G1 F1200.0
G1 E1071.979
G1 F4800.0
M103
(</loop>)
(<loop> outer )
G1 X-12.66 Y-11.08 Z5.27 F4200.0
G1 F1200.0
G1 E1072.979
G1 F4200.0
M101
G1 X-12.53 Y-11.24 Z5.27 F4800.0 E1072.99
G1 X-11.95 Y-11.95 Z5.27 F4800.0 E1073.039
G1 X-9.39 Y-14.05 Z5.27 F4800.0 E1073.213
G1 X-6.47 Y-15.61 Z5.27 F4800.0 E1073.388
G1 X-3.3 Y-16.57 Z5.27 F4800.0 E1073.563
G1 X0.0 Y-16.9 Z5.27 F4800.0 E1073.738
G1 X3.3 Y-16.57 Z5.27 F4800.0 E1073.913
G1 X6.47 Y-15.61 Z5.27 F4800.0 E1074.088
G1 X9.39 Y-14.05 Z5.27 F4800.0 E1074.263
G1 X11.95 Y-11.95 Z5.27 F4800.0 E1074.438
G1 X14.05 Y-9.39 Z5.27 F4800.0 E1074.613
G1 X15.61 Y-6.47 Z5.27 F4800.0 E1074.788
G1 X16.57 Y-3.3 Z5.27 F4800.0 E1074.963
G1 X16.9 Y0.0 Z5.27 F4800.0 E1075.138
G1 X16.57 Y3.3 Z5.27 F4800.0 E1075.313
G1 X15.61 Y6.47 Z5.27 F4800.0 E1075.488
G1 X14.05 Y9.39 Z5.27 F4800.0 E1075.663
G1 X11.95 Y11.95 Z5.27 F4800.0 E1075.838
G1 X9.39 Y14.05 Z5.27 F4800.0 E1076.013
G1 X6.47 Y15.61 Z5.27 F4800.0 E1076.188
G1 X3.3 Y16.57 Z5.27 F4800.0 E1076.363
G1 X-0.0 Y16.9 Z5.27 F4800.0 E1076.538
G1 X-3.3 Y16.57 Z5.27 F4800.0 E1076.713
G1 X-6.47 Y15.61 Z5.27 F4800.0 E1076.888
G1 X-9.39 Y14.05 Z5.27 F4800.0 E1077.063
G1 X-11.95 Y11.95 Z5.27 F4800.0 E1077.238
G1 X-14.05 Y9.39 Z5.27 F4800.0 E1077.413
G1 X-15.61 Y6.47 Z5.27 F4800.0 E1077.588
G1 X-16.57 Y3.3 Z5.27 F4800.0 E1077.763
G1 X-16.9 Y-0.0 Z5.27 F4800.0 E1077.938
G1 X-16.57 Y-3.3 Z5.27 F4800.0 E1078.113
G1 X-15.61 Y-6.47 Z5.27 F4800.0 E1078.288
G1 X-14.05 Y-9.39 Z5.27 F4800.0 E1078.463
G1 X-12.66 Y-11.08 Z5.27 F4800.0 E1078.579
G1 F1200.0
G1 E1078.579
G1 F4800.0
M103
(</loop>)
(<edge> outer )
;M108 R40.0
G1 X-12.97 Y-11.34 Z5.27 F4200.0
G1 F1200.0
G1 E1078.579
G1 F4200.0
M101
G1 X-12.84 Y-11.5 Z5.27 F2400.0 E1078.59
G1 X-12.23 Y-12.23 Z5.27 F2400.0 E1078.64
G1 X-9.61 Y-14.38 Z5.27 F2400.0 E1078.819
G1 X-6.62 Y-15.98 Z5.27 F2400.0 E1078.998
G1 X-3.38 Y-16.97 Z5.27 F2400.0 E1079.177
G1 X0.0 Y-17.3 Z5.27 F2400.0 E1079.357
G1 X3.38 Y-16.97 Z5.27 F2400.0 E1079.536
G1 X6.62 Y-15.98 Z5.27 F2400.0 E1079.715
G1 X9.61 Y-14.38 Z5.27 F2400.0 E1079.894
G1 X12.23 Y-12.23 Z5.27 F2400.0 E1080.073
G1 X14.38 Y-9.61 Z5.27 F2400.0 E1080.252
G1 X15.98 Y-6.62 Z5.27 F2400.0 E1080.431
G1 X16.97 Y-3.38 Z5.27 F2400.0 E1080.611
G1 X17.3 Y0.0 Z5.27 F2400.0 E1080.79
G1 X16.97 Y3.38 Z5.27 F2400.0 E1080.969
G1 X15.98 Y6.62 Z5.27 F2400.0 E1081.148
G1 X14.38 Y9.61 Z5.27 F2400.0 E1081.327
G1 X12.23 Y12.23 Z5.27 F2400.0 E1081.506
G1 X9.61 Y14.38 Z5.27 F2400.0 E1081.686
G1 X6.62 Y15.98 Z5.27 F2400.0 E1081.865
G1 X3.38 Y16.97 Z5.27 F2400.0 E1082.044
G1 X-0.0 Y17.3 Z5.27 F2400.0 E1082.223
G1 X-3.38 Y16.97 Z5.27 F2400.0 E1082.402
G1 X-6.62 Y15.98 Z5.27 F2400.0 E1082.581
G1 X-9.61 Y14.38 Z5.27 F2400.0 E1082.76
G1 X-12.23 Y12.23 Z5.27 F2400.0 E1082.94
G1 X-14.38 Y9.61 Z5.27 F2400.0 E1083.119
G1 X-15.98 Y6.62 Z5.27 F2400.0 E1083.298
G1 X-16.97 Y3.38 Z5.27 F2400.0 E1083.477
G1 X-17.3 Y-0.0 Z5.27 F2400.0 E1083.656
G1 X-16.97 Y-3.38 Z5.27 F2400.0 E1083.835
G1 X-15.98 Y-6.62 Z5.27 F2400.0 E1084.014
G1 X-14.38 Y-9.61 Z5.27 F2400.0 E1084.194
G1 X-12.97 Y-11.34 Z5.27 F2400.0 E1084.311
G1 F1200.0
G1 E1083.311
G1 F2400.0
M103
(</edge>)
(</boundaryPerimeter>)
(<nestedRing>)
(<boundaryPerimeter>)
(<boundaryPoint> X4.951 Y-4.951 Z5.265 </boundaryPoint>)
(<boundaryPoint> X3.89 Y-5.822 Z5.265 </boundaryPoint>)
(<boundaryPoint> X2.679 Y-6.469 Z5.265 </boundaryPoint>)
(<boundaryPoint> X1.366 Y-6.867 Z5.265 </boundaryPoint>)
(<boundaryPoint> X-0.0 Y-7.002 Z5.265 </boundaryPoint>)
(<boundaryPoint> X-1.366 Y-6.867 Z5.265 </boundaryPoint>)
(<boundaryPoint> X-2.679 Y-6.469 Z5.265 </boundaryPoint>)
(<boundaryPoint> X-3.89 Y-5.822 Z5.265 </boundaryPoint>)
(<boundaryPoint> X-4.951 Y-4.951 Z5.265 </boundaryPoint>)
(<boundaryPoint> X-5.822 Y-3.89 Z5.265 </boundaryPoint>)
(<boundaryPoint> X-6.469 Y-2.679 Z5.265 </boundaryPoint>)
(<boundaryPoint> X-6.867 Y-1.366 Z5.265 </boundaryPoint>)
(<boundaryPoint> X-7.002 Y0.0 Z5.265 </boundaryPoint>)
(<boundaryPoint> X-6.867 Y1.366 Z5.265 </boundaryPoint>)
(<boundaryPoint> X-6.469 Y2.679 Z5.265 </boundaryPoint>)
(<boundaryPoint> X-5.822 Y3.89 Z5.265 </boundaryPoint>)
(<boundaryPoint> X-4.951 Y4.951 Z5.265 </boundaryPoint>)
(<boundaryPoint> X-3.89 Y5.822 Z5.265 </boundaryPoint>)
(<boundaryPoint> X-2.679 Y6.469 Z5.265 </boundaryPoint>)
(<boundaryPoint> X-1.366 Y6.867 Z5.265 </boundaryPoint>)
(<boundaryPoint> X0.0 Y7.002 Z5.265 </boundaryPoint>)
(<boundaryPoint> X1.366 Y6.867 Z5.265 </boundaryPoint>)
(<boundaryPoint> X2.679 Y6.469 Z5.265 </boundaryPoint>)
(<boundaryPoint> X3.89 Y5.822 Z5.265 </boundaryPoint>)
(<boundaryPoint> X4.951 Y4.951 Z5.265 </boundaryPoint>)
(<boundaryPoint> X5.822 Y3.89 Z5.265 </boundaryPoint>)
(<boundaryPoint> X6.469 Y2.679 Z5.265 </boundaryPoint>)
(<boundaryPoint> X6.867 Y1.366 Z5.265 </boundaryPoint>)
(<boundaryPoint> X7.002 Y-0.0 Z5.265 </boundaryPoint>)
(<boundaryPoint> X6.867 Y-1.366 Z5.265 </boundaryPoint>)
(<boundaryPoint> X6.469 Y-2.679 Z5.265 </boundaryPoint>)
(<boundaryPoint> X5.822 Y-3.89 Z5.265 </boundaryPoint>)
(<edge> inner )
G1 X-4.93 Y-5.23 Z5.27 F4200.0
G1 F1200.0
G1 E1084.311
G1 F4200.0
M101
G1 X-5.09 Y-5.09 Z5.27 F2400.0 E1084.322
G1 X-5.99 Y-4.0 Z5.27 F2400.0 E1084.397
G1 X-6.66 Y-2.76 Z5.27 F2400.0 E1084.472
G1 X-7.06 Y-1.41 Z5.27 F2400.0 E1084.546
G1 X-7.2 Y0.0 Z5.27 F2400.0 E1084.621
G1 X-7.06 Y1.41 Z5.27 F2400.0 E1084.695
G1 X-6.66 Y2.76 Z5.27 F2400.0 E1084.77
G1 X-5.99 Y4.0 Z5.27 F2400.0 E1084.845
G1 X-5.09 Y5.09 Z5.27 F2400.0 E1084.919
G1 X-4.0 Y5.99 Z5.27 F2400.0 E1084.994
G1 X-2.76 Y6.66 Z5.27 F2400.0 E1085.068
G1 X-1.41 Y7.06 Z5.27 F2400.0 E1085.143
G1 X0.0 Y7.2 Z5.27 F2400.0 E1085.218
G1 X1.41 Y7.06 Z5.27 F2400.0 E1085.292
G1 X2.76 Y6.66 Z5.27 F2400.0 E1085.367
G1 X4.0 Y5.99 Z5.27 F2400.0 E1085.441
G1 X5.09 Y5.09 Z5.27 F2400.0 E1085.516
G1 X5.99 Y4.0 Z5.27 F2400.0 E1085.59
G1 X6.66 Y2.76 Z5.27 F2400.0 E1085.665
G1 X7.06 Y1.41 Z5.27 F2400.0 E1085.74
G1 X7.2 Y-0.0 Z5.27 F2400.0 E1085.814
G1 X7.06 Y-1.41 Z5.27 F2400.0 E1085.889
G1 X6.66 Y-2.76 Z5.27 F2400.0 E1085.963
G1 X5.99 Y-4.0 Z5.27 F2400.0 E1086.038
G1 X5.09 Y-5.09 Z5.27 F2400.0 E1086.113
G1 X4.0 Y-5.99 Z5.27 F2400.0 E1086.187
G1 X2.76 Y-6.66 Z5.27 F2400.0 E1086.262
G1 X1.41 Y-7.06 Z5.27 F2400.0 E1086.336
G1 X-0.0 Y-7.2 Z5.27 F2400.0 E1086.411
G1 X-1.41 Y-7.06 Z5.27 F2400.0 E1086.486
G1 X-2.76 Y-6.66 Z5.27 F2400.0 E1086.56
G1 X-4.0 Y-5.99 Z5.27 F2400.0 E1086.635
G1 X-4.93 Y-5.23 Z5.27 F2400.0 E1086.698
G1 F1200.0
G1 E1085.698
G1 F2400.0
M103
(</edge>)
(</boundaryPerimeter>)
(</nestedRing>)
(<infill>)
(<infillBoundary>)
(<infillPoint> X-16.573 Y3.296 Z5.265 </infillPoint>)
(<infillPoint> X-16.898 Y-0.0 Z5.265 </infillPoint>)
(<infillPoint> X-16.573 Y-3.296 Z5.265 </infillPoint>)
(<infillPoint> X-15.611 Y-6.466 Z5.265 </infillPoint>)
(<infillPoint> X-14.05 Y-9.388 Z5.265 </infillPoint>)
(<infillPoint> X-11.949 Y-11.949 Z5.265 </infillPoint>)
(<infillPoint> X-9.388 Y-14.05 Z5.265 </infillPoint>)
(<infillPoint> X-6.466 Y-15.611 Z5.265 </infillPoint>)
(<infillPoint> X-3.296 Y-16.573 Z5.265 </infillPoint>)
(<infillPoint> X0.0 Y-16.898 Z5.265 </infillPoint>)
(<infillPoint> X3.296 Y-16.573 Z5.265 </infillPoint>)
(<infillPoint> X6.466 Y-15.611 Z5.265 </infillPoint>)
(<infillPoint> X9.388 Y-14.05 Z5.265 </infillPoint>)
(<infillPoint> X11.949 Y-11.949 Z5.265 </infillPoint>)
(<infillPoint> X14.05 Y-9.388 Z5.265 </infillPoint>)
(<infillPoint> X15.611 Y-6.466 Z5.265 </infillPoint>)
(<infillPoint> X16.573 Y-3.296 Z5.265 </infillPoint>)
(<infillPoint> X16.898 Y0.0 Z5.265 </infillPoint>)
(<infillPoint> X16.573 Y3.296 Z5.265 </infillPoint>)
(<infillPoint> X15.611 Y6.466 Z5.265 </infillPoint>)
(<infillPoint> X14.05 Y9.388 Z5.265 </infillPoint>)
(<infillPoint> X11.949 Y11.949 Z5.265 </infillPoint>)
(<infillPoint> X9.388 Y14.05 Z5.265 </infillPoint>)
(<infillPoint> X6.466 Y15.611 Z5.265 </infillPoint>)
(<infillPoint> X3.296 Y16.573 Z5.265 </infillPoint>)
(<infillPoint> X-0.0 Y16.898 Z5.265 </infillPoint>)
(<infillPoint> X-3.296 Y16.573 Z5.265 </infillPoint>)
(<infillPoint> X-6.466 Y15.611 Z5.265 </infillPoint>)
(<infillPoint> X-9.388 Y14.05 Z5.265 </infillPoint>)
(<infillPoint> X-11.949 Y11.949 Z5.265 </infillPoint>)
(<infillPoint> X-14.05 Y9.388 Z5.265 </infillPoint>)
(<infillPoint> X-15.611 Y6.466 Z5.265 </infillPoint>)
(</infillBoundary>)
(<infillBoundary>)
(<infillPoint> X5.377 Y-5.377 Z5.265 </infillPoint>)
(<infillPoint> X4.225 Y-6.323 Z5.265 </infillPoint>)
(<infillPoint> X2.91 Y-7.026 Z5.265 </infillPoint>)
(<infillPoint> X1.484 Y-7.458 Z5.265 </infillPoint>)
(<infillPoint> X0.0 Y-7.605 Z5.265 </infillPoint>)
(<infillPoint> X-1.484 Y-7.458 Z5.265 </infillPoint>)
(<infillPoint> X-2.91 Y-7.026 Z5.265 </infillPoint>)
(<infillPoint> X-4.225 Y-6.323 Z5.265 </infillPoint>)
(<infillPoint> X-5.377 Y-5.377 Z5.265 </infillPoint>)
(<infillPoint> X-6.323 Y-4.225 Z5.265 </infillPoint>)
(<infillPoint> X-7.026 Y-2.91 Z5.265 </infillPoint>)
(<infillPoint> X-7.458 Y-1.484 Z5.265 </infillPoint>)
(<infillPoint> X-7.605 Y0.0 Z5.265 </infillPoint>)
(<infillPoint> X-7.458 Y1.484 Z5.265 </infillPoint>)
(<infillPoint> X-7.026 Y2.91 Z5.265 </infillPoint>)
(<infillPoint> X-6.323 Y4.225 Z5.265 </infillPoint>)
(<infillPoint> X-5.377 Y5.377 Z5.265 </infillPoint>)
(<infillPoint> X-4.225 Y6.323 Z5.265 </infillPoint>)
(<infillPoint> X-2.91 Y7.026 Z5.265 </infillPoint>)
(<infillPoint> X-1.484 Y7.458 Z5.265 </infillPoint>)
(<infillPoint> X0.0 Y7.605 Z5.265 </infillPoint>)
(<infillPoint> X1.484 Y7.458 Z5.265 </infillPoint>)
(<infillPoint> X2.91 Y7.026 Z5.265 </infillPoint>)
(<infillPoint> X4.225 Y6.323 Z5.265 </infillPoint>)
(<infillPoint> X5.377 Y5.377 Z5.265 </infillPoint>)
(<infillPoint> X6.323 Y4.225 Z5.265 </infillPoint>)
(<infillPoint> X7.026 Y2.91 Z5.265 </infillPoint>)
(<infillPoint> X7.458 Y1.484 Z5.265 </infillPoint>)
(<infillPoint> X7.605 Y0.0 Z5.265 </infillPoint>)
(<infillPoint> X7.458 Y-1.484 Z5.265 </infillPoint>)
(<infillPoint> X7.026 Y-2.91 Z5.265 </infillPoint>)
(<infillPoint> X6.323 Y-4.225 Z5.265 </infillPoint>)
(</infillBoundary>)
;M108 R80.0
G1 X-2.83 Y-6.84 Z5.27 F4200.0
G1 X1.44 Y-7.26 Z5.27 F4200.0
G1 X16.58 Y-0.4 Z5.27 F4200.0
G1 F1200.0
G1 E1086.698
G1 F4200.0
M101
G1 X16.3 Y-3.2 Z5.27 F4800.0 E1086.847
G1 X15.33 Y-6.4 Z5.27 F4800.0 E1087.023
G1 X13.83 Y-9.2 Z5.27 F4800.0 E1087.191
G1 X11.87 Y-11.6 Z5.27 F4800.0 E1087.355
G1 X9.49 Y-13.6 Z5.27 F4800.0 E1087.519
G1 X6.64 Y-15.2 Z5.27 F4800.0 E1087.692
G1 X4.22 Y-16.0 Z5.27 F4800.0 E1087.826
G1 X2.2 Y-16.4 Z5.27 F4800.0 E1087.935
G1 X-2.2 Y-16.4 Z5.27 F4800.0 E1088.167
G1 X-4.22 Y-16.0 Z5.27 F4800.0 E1088.276
G1 X-6.64 Y-15.2 Z5.27 F4800.0 E1088.411
G1 X-9.49 Y-13.6 Z5.27 F4800.0 E1088.584
G1 X-11.87 Y-11.6 Z5.27 F4800.0 E1088.748
G1 X-13.83 Y-9.2 Z5.27 F4800.0 E1088.912
G1 X-15.33 Y-6.4 Z5.27 F4800.0 E1089.08
G1 X-16.3 Y-3.2 Z5.27 F4800.0 E1089.256
G1 X-16.58 Y-0.4 Z5.27 F4800.0 E1089.405
G1 X-7.85 Y-0.4 Z5.27 F4800.0 E1089.866
G1 X-7.72 Y-1.6 Z5.27 F4800.0 E1089.93
G1 X-7.19 Y-3.2 Z5.27 F4800.0 E1090.019
G1 X-6.54 Y-4.4 Z5.27 F4800.0 E1090.091
G1 X-5.55 Y-5.6 Z5.27 F4800.0 E1090.173
G1 X-4.57 Y-6.4 Z5.27 F4800.0 E1090.24
G1 X-3.18 Y-7.2 Z5.27 F4800.0 E1090.325
G1 X-1.98 Y-7.6 Z5.27 F4800.0 E1090.391
G1 F1200.0
G1 E1089.391
G1 F4800.0
M103
G1 X-16.62 Y0.0 Z5.27 F4200.0
G1 F1200.0
G1 E1090.391
G1 F4200.0
M101
G1 X-16.3 Y3.2 Z5.27 F4800.0 E1090.561
G1 X-15.33 Y6.4 Z5.27 F4800.0 E1090.738
G1 X-13.83 Y9.2 Z5.27 F4800.0 E1090.906
G1 X-11.87 Y11.6 Z5.27 F4800.0 E1091.069
G1 X-7.89 Y0.0 Z5.27 F4800.0 E1091.717
G1 X-7.72 Y1.6 Z5.27 F4800.0 E1091.802
G1 X-7.19 Y3.2 Z5.27 F4800.0 E1091.891
G1 X-6.54 Y4.4 Z5.27 F4800.0 E1091.963
G1 X-5.55 Y5.6 Z5.27 F4800.0 E1092.045
G1 X-4.57 Y6.4 Z5.27 F4800.0 E1092.112
G1 X-3.18 Y7.2 Z5.27 F4800.0 E1092.197
G1 X-1.98 Y7.6 Z5.27 F4800.0 E1092.264
G1 X-10.96 Y12.4 Z5.27 F4800.0 E1092.801
G1 X-9.49 Y13.6 Z5.27 F4800.0 E1092.901
G1 X-6.64 Y15.2 Z5.27 F4800.0 E1093.074
G1 X-4.22 Y16.0 Z5.27 F4800.0 E1093.209
G1 X-2.2 Y16.4 Z5.27 F4800.0 E1093.318
G1 X2.2 Y16.4 Z5.27 F4800.0 E1093.55
G1 X4.22 Y16.0 Z5.27 F4800.0 E1093.659
G1 X6.64 Y15.2 Z5.27 F4800.0 E1093.793
G1 X9.49 Y13.6 Z5.27 F4800.0 E1093.966
G1 X10.96 Y12.4 Z5.27 F4800.0 E1094.066
G1 X1.98 Y7.6 Z5.27 F4800.0 E1094.604
G1 X3.18 Y7.2 Z5.27 F4800.0 E1094.671
G1 X4.57 Y6.4 Z5.27 F4800.0 E1094.756
G1 X5.55 Y5.6 Z5.27 F4800.0 E1094.822
G1 X6.54 Y4.4 Z5.27 F4800.0 E1094.904
G1 X7.35 Y2.8 Z5.27 F4800.0 E1094.999
G1 X7.72 Y1.6 Z5.27 F4800.0 E1095.065
G1 X7.89 Y-0.0 Z5.27 F4800.0 E1095.15
G1 X11.87 Y11.6 Z5.27 F4800.0 E1095.798
G1 X13.83 Y9.2 Z5.27 F4800.0 E1095.962
G1 X15.33 Y6.4 Z5.27 F4800.0 E1096.13
G1 X16.3 Y3.2 Z5.27 F4800.0 E1096.306
G1 X16.62 Y-0.0 Z5.27 F4800.0 E1096.476
G1 X7.85 Y-0.4 Z5.27 F4800.0 E1096.94
G1 X7.72 Y-1.6 Z5.27 F4800.0 E1097.004
G1 X7.35 Y-2.8 Z5.27 F4800.0 E1097.07
G1 X6.54 Y-4.4 Z5.27 F4800.0 E1097.165
G1 X5.55 Y-5.6 Z5.27 F4800.0 E1097.247
G1 X4.57 Y-6.4 Z5.27 F4800.0 E1097.314
G1 X3.18 Y-7.2 Z5.27 F4800.0 E1097.399
G1 X1.98 Y-7.6 Z5.27 F4800.0 E1097.465
G1 F1200.0
G1 E1096.465
G1 F4800.0
M103
(</infill>)
(</nestedRing>)
(</rotation>)
(</layer>)
(<layer> 5.535 )
(<rotation> (6.12323399574e-17+1j) )
(<nestedRing>)
(<boundaryPerimeter>)
(<boundaryPoint> X-17.164 Y3.414 Z5.535 </boundaryPoint>)
(<boundaryPoint> X-17.501 Y0.0 Z5.535 </boundaryPoint>)
(<boundaryPoint> X-17.164 Y-3.414 Z5.535 </boundaryPoint>)
(<boundaryPoint> X-16.168 Y-6.697 Z5.535 </boundaryPoint>)
(<boundaryPoint> X-14.551 Y-9.723 Z5.535 </boundaryPoint>)
(<boundaryPoint> X-12.375 Y-12.375 Z5.535 </boundaryPoint>)
(<boundaryPoint> X-9.723 Y-14.551 Z5.535 </boundaryPoint>)
(<boundaryPoint> X-6.697 Y-16.168 Z5.535 </boundaryPoint>)
(<boundaryPoint> X-3.414 Y-17.164 Z5.535 </boundaryPoint>)
(<boundaryPoint> X-0.0 Y-17.501 Z5.535 </boundaryPoint>)
(<boundaryPoint> X3.414 Y-17.164 Z5.535 </boundaryPoint>)
(<boundaryPoint> X6.697 Y-16.168 Z5.535 </boundaryPoint>)
(<boundaryPoint> X9.723 Y-14.551 Z5.535 </boundaryPoint>)
(<boundaryPoint> X12.375 Y-12.375 Z5.535 </boundaryPoint>)
(<boundaryPoint> X14.551 Y-9.723 Z5.535 </boundaryPoint>)
(<boundaryPoint> X16.168 Y-6.697 Z5.535 </boundaryPoint>)
(<boundaryPoint> X17.164 Y-3.414 Z5.535 </boundaryPoint>)
(<boundaryPoint> X17.501 Y-0.0 Z5.535 </boundaryPoint>)
(<boundaryPoint> X17.164 Y3.414 Z5.535 </boundaryPoint>)
(<boundaryPoint> X16.168 Y6.697 Z5.535 </boundaryPoint>)
(<boundaryPoint> X14.551 Y9.723 Z5.535 </boundaryPoint>)
(<boundaryPoint> X12.375 Y12.375 Z5.535 </boundaryPoint>)
(<boundaryPoint> X9.723 Y14.551 Z5.535 </boundaryPoint>)
(<boundaryPoint> X6.697 Y16.168 Z5.535 </boundaryPoint>)
(<boundaryPoint> X3.414 Y17.164 Z5.535 </boundaryPoint>)
(<boundaryPoint> X0.0 Y17.501 Z5.535 </boundaryPoint>)
(<boundaryPoint> X-3.414 Y17.164 Z5.535 </boundaryPoint>)
(<boundaryPoint> X-6.697 Y16.168 Z5.535 </boundaryPoint>)
(<boundaryPoint> X-9.723 Y14.551 Z5.535 </boundaryPoint>)
(<boundaryPoint> X-12.375 Y12.375 Z5.535 </boundaryPoint>)
(<boundaryPoint> X-14.551 Y9.723 Z5.535 </boundaryPoint>)
(<boundaryPoint> X-16.168 Y6.697 Z5.535 </boundaryPoint>)
(<loop> inner )
G1 X-1.44 Y-7.26 Z5.54 F4200.0
G1 X-5.56 Y-5.16 Z5.54 F4200.0
G1 F1200.0
G1 E1097.465
G1 F4200.0
M101
G1 X-6.32 Y-4.22 Z5.54 F4800.0 E1097.529
G1 X-7.03 Y-2.91 Z5.54 F4800.0 E1097.608
G1 X-7.46 Y-1.48 Z5.54 F4800.0 E1097.687
G1 X-7.61 Y0.0 Z5.54 F4800.0 E1097.765
G1 X-7.46 Y1.48 Z5.54 F4800.0 E1097.844
G1 X-7.03 Y2.91 Z5.54 F4800.0 E1097.923
G1 X-6.32 Y4.22 Z5.54 F4800.0 E1098.002
G1 X-5.38 Y5.38 Z5.54 F4800.0 E1098.08
G1 X-4.22 Y6.32 Z5.54 F4800.0 E1098.159
G1 X-2.91 Y7.03 Z5.54 F4800.0 E1098.238
G1 X-1.48 Y7.46 Z5.54 F4800.0 E1098.317
G1 X0.0 Y7.61 Z5.54 F4800.0 E1098.395
G1 X1.48 Y7.46 Z5.54 F4800.0 E1098.474
G1 X2.91 Y7.03 Z5.54 F4800.0 E1098.553
G1 X4.22 Y6.32 Z5.54 F4800.0 E1098.632
G1 X5.38 Y5.38 Z5.54 F4800.0 E1098.71
G1 X6.32 Y4.22 Z5.54 F4800.0 E1098.789
G1 X7.03 Y2.91 Z5.54 F4800.0 E1098.868
G1 X7.46 Y1.48 Z5.54 F4800.0 E1098.947
G1 X7.61 Y0.0 Z5.54 F4800.0 E1099.025
G1 X7.46 Y-1.48 Z5.54 F4800.0 E1099.104
G1 X7.03 Y-2.91 Z5.54 F4800.0 E1099.183
G1 X6.32 Y-4.22 Z5.54 F4800.0 E1099.262
G1 X5.38 Y-5.38 Z5.54 F4800.0 E1099.34
G1 X4.22 Y-6.32 Z5.54 F4800.0 E1099.419
G1 X2.91 Y-7.03 Z5.54 F4800.0 E1099.498
G1 X1.48 Y-7.46 Z5.54 F4800.0 E1099.577
G1 X0.0 Y-7.61 Z5.54 F4800.0 E1099.655
G1 X-1.48 Y-7.46 Z5.54 F4800.0 E1099.734
G1 X-2.91 Y-7.03 Z5.54 F4800.0 E1099.813
G1 X-4.22 Y-6.32 Z5.54 F4800.0 E1099.892
G1 X-5.38 Y-5.38 Z5.54 F4800.0 E1099.97
G1 X-5.56 Y-5.16 Z5.54 F4800.0 E1099.985
G1 F1200.0
G1 E1098.985
G1 F4800.0
M103
(</loop>)
(<loop> outer )
G1 X-12.35 Y-11.46 Z5.54 F4200.0
G1 F1200.0
G1 E1099.985
G1 F4200.0
M101
G1 X-11.95 Y-11.95 Z5.54 F4800.0 E1100.019
G1 X-9.39 Y-14.05 Z5.54 F4800.0 E1100.194
G1 X-6.47 Y-15.61 Z5.54 F4800.0 E1100.369
G1 X-3.3 Y-16.57 Z5.54 F4800.0 E1100.544
G1 X0.0 Y-16.9 Z5.54 F4800.0 E1100.718
G1 X3.3 Y-16.57 Z5.54 F4800.0 E1100.893
G1 X6.47 Y-15.61 Z5.54 F4800.0 E1101.068
G1 X9.39 Y-14.05 Z5.54 F4800.0 E1101.243
G1 X11.95 Y-11.95 Z5.54 F4800.0 E1101.418
G1 X14.05 Y-9.39 Z5.54 F4800.0 E1101.593
G1 X15.61 Y-6.47 Z5.54 F4800.0 E1101.768
G1 X16.57 Y-3.3 Z5.54 F4800.0 E1101.943
G1 X16.9 Y0.0 Z5.54 F4800.0 E1102.118
G1 X16.57 Y3.3 Z5.54 F4800.0 E1102.293
G1 X15.61 Y6.47 Z5.54 F4800.0 E1102.468
G1 X14.05 Y9.39 Z5.54 F4800.0 E1102.643
G1 X11.95 Y11.95 Z5.54 F4800.0 E1102.818
G1 X9.39 Y14.05 Z5.54 F4800.0 E1102.993
G1 X6.47 Y15.61 Z5.54 F4800.0 E1103.168
G1 X3.3 Y16.57 Z5.54 F4800.0 E1103.343
G1 X-0.0 Y16.9 Z5.54 F4800.0 E1103.518
G1 X-3.3 Y16.57 Z5.54 F4800.0 E1103.693
G1 X-6.47 Y15.61 Z5.54 F4800.0 E1103.868
G1 X-9.39 Y14.05 Z5.54 F4800.0 E1104.043
G1 X-11.95 Y11.95 Z5.54 F4800.0 E1104.218
G1 X-14.05 Y9.39 Z5.54 F4800.0 E1104.393
G1 X-15.61 Y6.47 Z5.54 F4800.0 E1104.568
G1 X-16.57 Y3.3 Z5.54 F4800.0 E1104.743
G1 X-16.9 Y-0.0 Z5.54 F4800.0 E1104.918
G1 X-16.57 Y-3.3 Z5.54 F4800.0 E1105.093
G1 X-15.61 Y-6.47 Z5.54 F4800.0 E1105.268
G1 X-14.05 Y-9.39 Z5.54 F4800.0 E1105.443
G1 X-12.53 Y-11.24 Z5.54 F4800.0 E1105.57
G1 X-12.35 Y-11.46 Z5.54 F4800.0 E1105.585
G1 F1200.0
G1 E1105.585
G1 F4800.0
M103
(</loop>)
(<edge> outer )
;M108 R40.0
G1 X-12.66 Y-11.72 Z5.54 F4200.0
G1 F1200.0
G1 E1105.585
G1 F4200.0
M101
G1 X-12.23 Y-12.23 Z5.54 F2400.0 E1105.62
G1 X-9.61 Y-14.38 Z5.54 F2400.0 E1105.799
G1 X-6.62 Y-15.98 Z5.54 F2400.0 E1105.978
G1 X-3.38 Y-16.97 Z5.54 F2400.0 E1106.158
G1 X0.0 Y-17.3 Z5.54 F2400.0 E1106.337
G1 X3.38 Y-16.97 Z5.54 F2400.0 E1106.516
G1 X6.62 Y-15.98 Z5.54 F2400.0 E1106.695
G1 X9.61 Y-14.38 Z5.54 F2400.0 E1106.874
G1 X12.23 Y-12.23 Z5.54 F2400.0 E1107.053
G1 X14.38 Y-9.61 Z5.54 F2400.0 E1107.232
G1 X15.98 Y-6.62 Z5.54 F2400.0 E1107.412
G1 X16.97 Y-3.38 Z5.54 F2400.0 E1107.591
G1 X17.3 Y0.0 Z5.54 F2400.0 E1107.77
G1 X16.97 Y3.38 Z5.54 F2400.0 E1107.949
G1 X15.98 Y6.62 Z5.54 F2400.0 E1108.128
G1 X14.38 Y9.61 Z5.54 F2400.0 E1108.307
G1 X12.23 Y12.23 Z5.54 F2400.0 E1108.486
G1 X9.61 Y14.38 Z5.54 F2400.0 E1108.666
G1 X6.62 Y15.98 Z5.54 F2400.0 E1108.845
G1 X3.38 Y16.97 Z5.54 F2400.0 E1109.024
G1 X-0.0 Y17.3 Z5.54 F2400.0 E1109.203
G1 X-3.38 Y16.97 Z5.54 F2400.0 E1109.382
G1 X-6.62 Y15.98 Z5.54 F2400.0 E1109.561
G1 X-9.61 Y14.38 Z5.54 F2400.0 E1109.74
G1 X-12.23 Y12.23 Z5.54 F2400.0 E1109.92
G1 X-14.38 Y9.61 Z5.54 F2400.0 E1110.099
G1 X-15.98 Y6.62 Z5.54 F2400.0 E1110.278
G1 X-16.97 Y3.38 Z5.54 F2400.0 E1110.457
G1 X-17.3 Y-0.0 Z5.54 F2400.0 E1110.636
G1 X-16.97 Y-3.38 Z5.54 F2400.0 E1110.815
G1 X-15.98 Y-6.62 Z5.54 F2400.0 E1110.994
G1 X-14.38 Y-9.61 Z5.54 F2400.0 E1111.174
G1 X-12.84 Y-11.5 Z5.54 F2400.0 E1111.302
G1 X-12.66 Y-11.72 Z5.54 F2400.0 E1111.317
G1 F1200.0
G1 E1110.317
G1 F2400.0
M103
(</edge>)
(</boundaryPerimeter>)
(<nestedRing>)
(<boundaryPerimeter>)
(<boundaryPoint> X4.951 Y-4.951 Z5.535 </boundaryPoint>)
(<boundaryPoint> X3.89 Y-5.822 Z5.535 </boundaryPoint>)
(<boundaryPoint> X2.679 Y-6.469 Z5.535 </boundaryPoint>)
(<boundaryPoint> X1.366 Y-6.867 Z5.535 </boundaryPoint>)
(<boundaryPoint> X-0.0 Y-7.002 Z5.535 </boundaryPoint>)
(<boundaryPoint> X-1.366 Y-6.867 Z5.535 </boundaryPoint>)
(<boundaryPoint> X-2.679 Y-6.469 Z5.535 </boundaryPoint>)
(<boundaryPoint> X-3.89 Y-5.822 Z5.535 </boundaryPoint>)
(<boundaryPoint> X-4.951 Y-4.951 Z5.535 </boundaryPoint>)
(<boundaryPoint> X-5.822 Y-3.89 Z5.535 </boundaryPoint>)
(<boundaryPoint> X-6.469 Y-2.679 Z5.535 </boundaryPoint>)
(<boundaryPoint> X-6.867 Y-1.366 Z5.535 </boundaryPoint>)
(<boundaryPoint> X-7.002 Y0.0 Z5.535 </boundaryPoint>)
(<boundaryPoint> X-6.867 Y1.366 Z5.535 </boundaryPoint>)
(<boundaryPoint> X-6.469 Y2.679 Z5.535 </boundaryPoint>)
(<boundaryPoint> X-5.822 Y3.89 Z5.535 </boundaryPoint>)
(<boundaryPoint> X-4.951 Y4.951 Z5.535 </boundaryPoint>)
(<boundaryPoint> X-3.89 Y5.822 Z5.535 </boundaryPoint>)
(<boundaryPoint> X-2.679 Y6.469 Z5.535 </boundaryPoint>)
(<boundaryPoint> X-1.366 Y6.867 Z5.535 </boundaryPoint>)
(<boundaryPoint> X0.0 Y7.002 Z5.535 </boundaryPoint>)
(<boundaryPoint> X1.366 Y6.867 Z5.535 </boundaryPoint>)
(<boundaryPoint> X2.679 Y6.469 Z5.535 </boundaryPoint>)
(<boundaryPoint> X3.89 Y5.822 Z5.535 </boundaryPoint>)
(<boundaryPoint> X4.951 Y4.951 Z5.535 </boundaryPoint>)
(<boundaryPoint> X5.822 Y3.89 Z5.535 </boundaryPoint>)
(<boundaryPoint> X6.469 Y2.679 Z5.535 </boundaryPoint>)
(<boundaryPoint> X6.867 Y1.366 Z5.535 </boundaryPoint>)
(<boundaryPoint> X7.002 Y-0.0 Z5.535 </boundaryPoint>)
(<boundaryPoint> X6.867 Y-1.366 Z5.535 </boundaryPoint>)
(<boundaryPoint> X6.469 Y-2.679 Z5.535 </boundaryPoint>)
(<boundaryPoint> X5.822 Y-3.89 Z5.535 </boundaryPoint>)
(<edge> inner )
G1 X-5.27 Y-4.87 Z5.54 F4200.0
G1 F1200.0
G1 E1111.317
G1 F4200.0
M101
G1 X-5.99 Y-4.0 Z5.54 F2400.0 E1111.377
G1 X-6.66 Y-2.76 Z5.54 F2400.0 E1111.452
G1 X-7.06 Y-1.41 Z5.54 F2400.0 E1111.526
G1 X-7.2 Y0.0 Z5.54 F2400.0 E1111.601
G1 X-7.06 Y1.41 Z5.54 F2400.0 E1111.675
G1 X-6.66 Y2.76 Z5.54 F2400.0 E1111.75
G1 X-5.99 Y4.0 Z5.54 F2400.0 E1111.825
G1 X-5.09 Y5.09 Z5.54 F2400.0 E1111.899
G1 X-4.0 Y5.99 Z5.54 F2400.0 E1111.974
G1 X-2.76 Y6.66 Z5.54 F2400.0 E1112.048
G1 X-1.41 Y7.06 Z5.54 F2400.0 E1112.123
G1 X0.0 Y7.2 Z5.54 F2400.0 E1112.198
G1 X1.41 Y7.06 Z5.54 F2400.0 E1112.272
G1 X2.76 Y6.66 Z5.54 F2400.0 E1112.347
G1 X4.0 Y5.99 Z5.54 F2400.0 E1112.421
G1 X5.09 Y5.09 Z5.54 F2400.0 E1112.496
G1 X5.99 Y4.0 Z5.54 F2400.0 E1112.57
G1 X6.66 Y2.76 Z5.54 F2400.0 E1112.645
G1 X7.06 Y1.41 Z5.54 F2400.0 E1112.72
G1 X7.2 Y-0.0 Z5.54 F2400.0 E1112.794
G1 X7.06 Y-1.41 Z5.54 F2400.0 E1112.869
G1 X6.66 Y-2.76 Z5.54 F2400.0 E1112.943
G1 X5.99 Y-4.0 Z5.54 F2400.0 E1113.018
G1 X5.09 Y-5.09 Z5.54 F2400.0 E1113.093
G1 X4.0 Y-5.99 Z5.54 F2400.0 E1113.167
G1 X2.76 Y-6.66 Z5.54 F2400.0 E1113.242
G1 X1.41 Y-7.06 Z5.54 F2400.0 E1113.316
G1 X-0.0 Y-7.2 Z5.54 F2400.0 E1113.391
G1 X-1.41 Y-7.06 Z5.54 F2400.0 E1113.466
G1 X-2.76 Y-6.66 Z5.54 F2400.0 E1113.54
G1 X-4.0 Y-5.99 Z5.54 F2400.0 E1113.615
G1 X-5.09 Y-5.09 Z5.54 F2400.0 E1113.689
G1 X-5.27 Y-4.87 Z5.54 F2400.0 E1113.704
G1 F1200.0
G1 E1112.704
G1 F2400.0
M103
(</edge>)
(</boundaryPerimeter>)
(</nestedRing>)
(<infill>)
(<infillBoundary>)
(<infillPoint> X-16.573 Y3.296 Z5.535 </infillPoint>)
(<infillPoint> X-16.898 Y-0.0 Z5.535 </infillPoint>)
(<infillPoint> X-16.573 Y-3.296 Z5.535 </infillPoint>)
(<infillPoint> X-15.611 Y-6.466 Z5.535 </infillPoint>)
(<infillPoint> X-14.05 Y-9.388 Z5.535 </infillPoint>)
(<infillPoint> X-11.949 Y-11.949 Z5.535 </infillPoint>)
(<infillPoint> X-9.388 Y-14.05 Z5.535 </infillPoint>)
(<infillPoint> X-6.466 Y-15.611 Z5.535 </infillPoint>)
(<infillPoint> X-3.296 Y-16.573 Z5.535 </infillPoint>)
(<infillPoint> X0.0 Y-16.898 Z5.535 </infillPoint>)
(<infillPoint> X3.296 Y-16.573 Z5.535 </infillPoint>)
(<infillPoint> X6.466 Y-15.611 Z5.535 </infillPoint>)
(<infillPoint> X9.388 Y-14.05 Z5.535 </infillPoint>)
(<infillPoint> X11.949 Y-11.949 Z5.535 </infillPoint>)
(<infillPoint> X14.05 Y-9.388 Z5.535 </infillPoint>)
(<infillPoint> X15.611 Y-6.466 Z5.535 </infillPoint>)
(<infillPoint> X16.573 Y-3.296 Z5.535 </infillPoint>)
(<infillPoint> X16.898 Y0.0 Z5.535 </infillPoint>)
(<infillPoint> X16.573 Y3.296 Z5.535 </infillPoint>)
(<infillPoint> X15.611 Y6.466 Z5.535 </infillPoint>)
(<infillPoint> X14.05 Y9.388 Z5.535 </infillPoint>)
(<infillPoint> X11.949 Y11.949 Z5.535 </infillPoint>)
(<infillPoint> X9.388 Y14.05 Z5.535 </infillPoint>)
(<infillPoint> X6.466 Y15.611 Z5.535 </infillPoint>)
(<infillPoint> X3.296 Y16.573 Z5.535 </infillPoint>)
(<infillPoint> X-0.0 Y16.898 Z5.535 </infillPoint>)
(<infillPoint> X-3.296 Y16.573 Z5.535 </infillPoint>)
(<infillPoint> X-6.466 Y15.611 Z5.535 </infillPoint>)
(<infillPoint> X-9.388 Y14.05 Z5.535 </infillPoint>)
(<infillPoint> X-11.949 Y11.949 Z5.535 </infillPoint>)
(<infillPoint> X-14.05 Y9.388 Z5.535 </infillPoint>)
(<infillPoint> X-15.611 Y6.466 Z5.535 </infillPoint>)
(</infillBoundary>)
(<infillBoundary>)
(<infillPoint> X5.377 Y-5.377 Z5.535 </infillPoint>)
(<infillPoint> X4.225 Y-6.323 Z5.535 </infillPoint>)
(<infillPoint> X2.91 Y-7.026 Z5.535 </infillPoint>)
(<infillPoint> X1.484 Y-7.458 Z5.535 </infillPoint>)
(<infillPoint> X0.0 Y-7.605 Z5.535 </infillPoint>)
(<infillPoint> X-1.484 Y-7.458 Z5.535 </infillPoint>)
(<infillPoint> X-2.91 Y-7.026 Z5.535 </infillPoint>)
(<infillPoint> X-4.225 Y-6.323 Z5.535 </infillPoint>)
(<infillPoint> X-5.377 Y-5.377 Z5.535 </infillPoint>)
(<infillPoint> X-6.323 Y-4.225 Z5.535 </infillPoint>)
(<infillPoint> X-7.026 Y-2.91 Z5.535 </infillPoint>)
(<infillPoint> X-7.458 Y-1.484 Z5.535 </infillPoint>)
(<infillPoint> X-7.605 Y0.0 Z5.535 </infillPoint>)
(<infillPoint> X-7.458 Y1.484 Z5.535 </infillPoint>)
(<infillPoint> X-7.026 Y2.91 Z5.535 </infillPoint>)
(<infillPoint> X-6.323 Y4.225 Z5.535 </infillPoint>)
(<infillPoint> X-5.377 Y5.377 Z5.535 </infillPoint>)
(<infillPoint> X-4.225 Y6.323 Z5.535 </infillPoint>)
(<infillPoint> X-2.91 Y7.026 Z5.535 </infillPoint>)
(<infillPoint> X-1.484 Y7.458 Z5.535 </infillPoint>)
(<infillPoint> X0.0 Y7.605 Z5.535 </infillPoint>)
(<infillPoint> X1.484 Y7.458 Z5.535 </infillPoint>)
(<infillPoint> X2.91 Y7.026 Z5.535 </infillPoint>)
(<infillPoint> X4.225 Y6.323 Z5.535 </infillPoint>)
(<infillPoint> X5.377 Y5.377 Z5.535 </infillPoint>)
(<infillPoint> X6.323 Y4.225 Z5.535 </infillPoint>)
(<infillPoint> X7.026 Y2.91 Z5.535 </infillPoint>)
(<infillPoint> X7.458 Y1.484 Z5.535 </infillPoint>)
(<infillPoint> X7.605 Y0.0 Z5.535 </infillPoint>)
(<infillPoint> X7.458 Y-1.484 Z5.535 </infillPoint>)
(<infillPoint> X7.026 Y-2.91 Z5.535 </infillPoint>)
(<infillPoint> X6.323 Y-4.225 Z5.535 </infillPoint>)
(</infillBoundary>)
;M108 R80.0
G1 X-7.6 Y-1.98 Z5.54 F4200.0
G1 F1200.0
G1 E1113.704
G1 F4200.0
M101
G1 X-7.2 Y-3.18 Z5.54 F4800.0 E1113.771
G1 X-6.4 Y-4.57 Z5.54 F4800.0 E1113.856
G1 X-5.6 Y-5.55 Z5.54 F4800.0 E1113.922
G1 X-4.4 Y-6.54 Z5.54 F4800.0 E1114.005
G1 X-3.2 Y-7.19 Z5.54 F4800.0 E1114.077
G1 X-1.6 Y-7.72 Z5.54 F4800.0 E1114.166
G1 X-0.4 Y-7.85 Z5.54 F4800.0 E1114.23
G1 X-0.0 Y-16.62 Z5.54 F4800.0 E1114.693
G1 X3.2 Y-16.3 Z5.54 F4800.0 E1114.863
G1 X6.4 Y-15.33 Z5.54 F4800.0 E1115.04
G1 X9.2 Y-13.83 Z5.54 F4800.0 E1115.208
G1 X11.6 Y-11.87 Z5.54 F4800.0 E1115.371
G1 X-0.0 Y-7.89 Z5.54 F4800.0 E1116.019
G1 X1.6 Y-7.72 Z5.54 F4800.0 E1116.104
G1 X3.2 Y-7.19 Z5.54 F4800.0 E1116.193
G1 X4.4 Y-6.54 Z5.54 F4800.0 E1116.265
G1 X5.6 Y-5.55 Z5.54 F4800.0 E1116.348
G1 X6.4 Y-4.57 Z5.54 F4800.0 E1116.414
G1 X7.2 Y-3.18 Z5.54 F4800.0 E1116.499
G1 X7.6 Y-1.98 Z5.54 F4800.0 E1116.566
G1 X12.4 Y-10.96 Z5.54 F4800.0 E1117.103
G1 X13.6 Y-9.49 Z5.54 F4800.0 E1117.203
G1 X15.2 Y-6.64 Z5.54 F4800.0 E1117.376
G1 X16.0 Y-4.22 Z5.54 F4800.0 E1117.511
G1 X16.4 Y-2.2 Z5.54 F4800.0 E1117.62
G1 X16.4 Y2.2 Z5.54 F4800.0 E1117.852
G1 X16.0 Y4.22 Z5.54 F4800.0 E1117.961
G1 X15.2 Y6.64 Z5.54 F4800.0 E1118.096
G1 X13.6 Y9.49 Z5.54 F4800.0 E1118.268
G1 X12.4 Y10.96 Z5.54 F4800.0 E1118.368
G1 F1200.0
G1 E1117.368
G1 F4800.0
M103
G1 X7.6 Y1.98 Z5.54 F4200.0
G1 F1200.0
G1 E1118.368
G1 F4200.0
M101
G1 X7.2 Y3.18 Z5.54 F4800.0 E1118.435
G1 X6.4 Y4.57 Z5.54 F4800.0 E1118.52
G1 X5.6 Y5.55 Z5.54 F4800.0 E1118.586
G1 X4.4 Y6.54 Z5.54 F4800.0 E1118.669
G1 X3.2 Y7.19 Z5.54 F4800.0 E1118.741
G1 X1.6 Y7.72 Z5.54 F4800.0 E1118.83
G1 X0.0 Y7.89 Z5.54 F4800.0 E1118.915
G1 X11.6 Y11.87 Z5.54 F4800.0 E1119.563
G1 X9.2 Y13.83 Z5.54 F4800.0 E1119.726
G1 X6.4 Y15.33 Z5.54 F4800.0 E1119.894
G1 X3.2 Y16.3 Z5.54 F4800.0 E1120.071
G1 X0.0 Y16.62 Z5.54 F4800.0 E1120.241
G1 F1200.0
G1 E1119.241
G1 F4800.0
M103
G1 X-4.11 Y6.15 Z5.54 F4200.0
G1 X-6.84 Y2.83 Z5.54 F4200.0
G1 X-7.26 Y-1.44 Z5.54 F4200.0
G1 X-0.4 Y-16.58 Z5.54 F4200.0
G1 F1200.0
G1 E1120.241
G1 F4200.0
M101
G1 X-3.2 Y-16.3 Z5.54 F4800.0 E1120.389
G1 X-6.4 Y-15.33 Z5.54 F4800.0 E1120.566
G1 X-9.2 Y-13.83 Z5.54 F4800.0 E1120.734
G1 X-11.6 Y-11.87 Z5.54 F4800.0 E1120.897
G1 X-13.6 Y-9.49 Z5.54 F4800.0 E1121.062
G1 X-15.2 Y-6.64 Z5.54 F4800.0 E1121.234
G1 X-16.0 Y-4.22 Z5.54 F4800.0 E1121.369
G1 X-16.4 Y-2.2 Z5.54 F4800.0 E1121.478
G1 X-16.4 Y2.2 Z5.54 F4800.0 E1121.71
G1 X-16.0 Y4.22 Z5.54 F4800.0 E1121.819
G1 X-15.2 Y6.64 Z5.54 F4800.0 E1121.954
G1 X-13.6 Y9.49 Z5.54 F4800.0 E1122.127
G1 X-11.6 Y11.87 Z5.54 F4800.0 E1122.291
G1 X-9.2 Y13.83 Z5.54 F4800.0 E1122.454
G1 X-6.4 Y15.33 Z5.54 F4800.0 E1122.622
G1 X-3.2 Y16.3 Z5.54 F4800.0 E1122.799
G1 X-0.4 Y16.58 Z5.54 F4800.0 E1122.947
G1 X-0.4 Y7.85 Z5.54 F4800.0 E1123.409
G1 X-1.6 Y7.72 Z5.54 F4800.0 E1123.472
G1 X-3.2 Y7.19 Z5.54 F4800.0 E1123.561
G1 X-4.4 Y6.54 Z5.54 F4800.0 E1123.633
G1 X-5.6 Y5.55 Z5.54 F4800.0 E1123.716
G1 X-6.4 Y4.57 Z5.54 F4800.0 E1123.782
G1 X-7.2 Y3.18 Z5.54 F4800.0 E1123.867
G1 X-7.6 Y1.98 Z5.54 F4800.0 E1123.934
G1 F1200.0
G1 E1122.934
G1 F4800.0
M103
(</infill>)
(</nestedRing>)
(</rotation>)
(</layer>)
(<layer> 5.805 )
(<rotation> (-1+1.22464679915e-16j) )
(<nestedRing>)
(<boundaryPerimeter>)
(<boundaryPoint> X-17.164 Y3.414 Z5.805 </boundaryPoint>)
(<boundaryPoint> X-17.501 Y0.0 Z5.805 </boundaryPoint>)
(<boundaryPoint> X-17.164 Y-3.414 Z5.805 </boundaryPoint>)
(<boundaryPoint> X-16.168 Y-6.697 Z5.805 </boundaryPoint>)
(<boundaryPoint> X-14.551 Y-9.723 Z5.805 </boundaryPoint>)
(<boundaryPoint> X-12.375 Y-12.375 Z5.805 </boundaryPoint>)
(<boundaryPoint> X-9.723 Y-14.551 Z5.805 </boundaryPoint>)
(<boundaryPoint> X-6.697 Y-16.168 Z5.805 </boundaryPoint>)
(<boundaryPoint> X-3.414 Y-17.164 Z5.805 </boundaryPoint>)
(<boundaryPoint> X-0.0 Y-17.501 Z5.805 </boundaryPoint>)
(<boundaryPoint> X3.414 Y-17.164 Z5.805 </boundaryPoint>)
(<boundaryPoint> X6.697 Y-16.168 Z5.805 </boundaryPoint>)
(<boundaryPoint> X9.723 Y-14.551 Z5.805 </boundaryPoint>)
(<boundaryPoint> X12.375 Y-12.375 Z5.805 </boundaryPoint>)
(<boundaryPoint> X14.551 Y-9.723 Z5.805 </boundaryPoint>)
(<boundaryPoint> X16.168 Y-6.697 Z5.805 </boundaryPoint>)
(<boundaryPoint> X17.164 Y-3.414 Z5.805 </boundaryPoint>)
(<boundaryPoint> X17.501 Y-0.0 Z5.805 </boundaryPoint>)
(<boundaryPoint> X17.164 Y3.414 Z5.805 </boundaryPoint>)
(<boundaryPoint> X16.168 Y6.697 Z5.805 </boundaryPoint>)
(<boundaryPoint> X14.551 Y9.723 Z5.805 </boundaryPoint>)
(<boundaryPoint> X12.375 Y12.375 Z5.805 </boundaryPoint>)
(<boundaryPoint> X9.723 Y14.551 Z5.805 </boundaryPoint>)
(<boundaryPoint> X6.697 Y16.168 Z5.805 </boundaryPoint>)
(<boundaryPoint> X3.414 Y17.164 Z5.805 </boundaryPoint>)
(<boundaryPoint> X0.0 Y17.501 Z5.805 </boundaryPoint>)
(<boundaryPoint> X-3.414 Y17.164 Z5.805 </boundaryPoint>)
(<boundaryPoint> X-6.697 Y16.168 Z5.805 </boundaryPoint>)
(<boundaryPoint> X-9.723 Y14.551 Z5.805 </boundaryPoint>)
(<boundaryPoint> X-12.375 Y12.375 Z5.805 </boundaryPoint>)
(<boundaryPoint> X-14.551 Y9.723 Z5.805 </boundaryPoint>)
(<boundaryPoint> X-16.168 Y6.697 Z5.805 </boundaryPoint>)
(<loop> inner )
G1 X-7.26 Y-1.44 Z5.81 F4200.0
G1 X-5.36 Y-5.39 Z5.81 F4200.0
G1 F1200.0
G1 E1123.934
G1 F4200.0
M101
G1 X-5.38 Y-5.38 Z5.81 F4800.0 E1123.935
G1 X-6.32 Y-4.22 Z5.81 F4800.0 E1124.014
G1 X-7.03 Y-2.91 Z5.81 F4800.0 E1124.092
G1 X-7.46 Y-1.48 Z5.81 F4800.0 E1124.171
G1 X-7.61 Y0.0 Z5.81 F4800.0 E1124.25
G1 X-7.46 Y1.48 Z5.81 F4800.0 E1124.329
G1 X-7.03 Y2.91 Z5.81 F4800.0 E1124.407
G1 X-6.32 Y4.22 Z5.81 F4800.0 E1124.486
G1 X-5.38 Y5.38 Z5.81 F4800.0 E1124.565
G1 X-4.22 Y6.32 Z5.81 F4800.0 E1124.644
G1 X-2.91 Y7.03 Z5.81 F4800.0 E1124.722
G1 X-1.48 Y7.46 Z5.81 F4800.0 E1124.801
G1 X0.0 Y7.61 Z5.81 F4800.0 E1124.88
G1 X1.48 Y7.46 Z5.81 F4800.0 E1124.959
G1 X2.91 Y7.03 Z5.81 F4800.0 E1125.037
G1 X4.22 Y6.32 Z5.81 F4800.0 E1125.116
G1 X5.38 Y5.38 Z5.81 F4800.0 E1125.195
G1 X6.32 Y4.22 Z5.81 F4800.0 E1125.274
G1 X7.03 Y2.91 Z5.81 F4800.0 E1125.352
G1 X7.46 Y1.48 Z5.81 F4800.0 E1125.431
G1 X7.61 Y0.0 Z5.81 F4800.0 E1125.51
G1 X7.46 Y-1.48 Z5.81 F4800.0 E1125.589
G1 X7.03 Y-2.91 Z5.81 F4800.0 E1125.667
G1 X6.32 Y-4.22 Z5.81 F4800.0 E1125.746
G1 X5.38 Y-5.38 Z5.81 F4800.0 E1125.825
G1 X4.22 Y-6.32 Z5.81 F4800.0 E1125.904
G1 X2.91 Y-7.03 Z5.81 F4800.0 E1125.982
G1 X1.48 Y-7.46 Z5.81 F4800.0 E1126.061
G1 X0.0 Y-7.61 Z5.81 F4800.0 E1126.14
G1 X-1.48 Y-7.46 Z5.81 F4800.0 E1126.219
G1 X-2.91 Y-7.03 Z5.81 F4800.0 E1126.297
G1 X-4.22 Y-6.32 Z5.81 F4800.0 E1126.376
G1 X-5.36 Y-5.39 Z5.81 F4800.0 E1126.454
G1 F1200.0
G1 E1125.454
G1 F4800.0
M103
(</loop>)
(<loop> outer )
G1 X-12.54 Y-11.23 Z5.81 F4200.0
G1 F1200.0
G1 E1126.454
G1 F4200.0
M101
G1 X-12.53 Y-11.24 Z5.81 F4800.0 E1126.455
G1 X-11.95 Y-11.95 Z5.81 F4800.0 E1126.503
G1 X-9.39 Y-14.05 Z5.81 F4800.0 E1126.678
G1 X-6.47 Y-15.61 Z5.81 F4800.0 E1126.853
G1 X-3.3 Y-16.57 Z5.81 F4800.0 E1127.028
G1 X0.0 Y-16.9 Z5.81 F4800.0 E1127.203
G1 X3.3 Y-16.57 Z5.81 F4800.0 E1127.378
G1 X6.47 Y-15.61 Z5.81 F4800.0 E1127.553
G1 X9.39 Y-14.05 Z5.81 F4800.0 E1127.728
G1 X11.95 Y-11.95 Z5.81 F4800.0 E1127.903
G1 X14.05 Y-9.39 Z5.81 F4800.0 E1128.078
G1 X15.61 Y-6.47 Z5.81 F4800.0 E1128.253
G1 X16.57 Y-3.3 Z5.81 F4800.0 E1128.428
G1 X16.9 Y0.0 Z5.81 F4800.0 E1128.603
G1 X16.57 Y3.3 Z5.81 F4800.0 E1128.778
G1 X15.61 Y6.47 Z5.81 F4800.0 E1128.953
G1 X14.05 Y9.39 Z5.81 F4800.0 E1129.128
G1 X11.95 Y11.95 Z5.81 F4800.0 E1129.303
G1 X9.39 Y14.05 Z5.81 F4800.0 E1129.478
G1 X6.47 Y15.61 Z5.81 F4800.0 E1129.653
G1 X3.3 Y16.57 Z5.81 F4800.0 E1129.828
G1 X-0.0 Y16.9 Z5.81 F4800.0 E1130.003
G1 X-3.3 Y16.57 Z5.81 F4800.0 E1130.178
G1 X-6.47 Y15.61 Z5.81 F4800.0 E1130.353
G1 X-9.39 Y14.05 Z5.81 F4800.0 E1130.528
G1 X-11.95 Y11.95 Z5.81 F4800.0 E1130.703
G1 X-14.05 Y9.39 Z5.81 F4800.0 E1130.878
G1 X-15.61 Y6.47 Z5.81 F4800.0 E1131.053
G1 X-16.57 Y3.3 Z5.81 F4800.0 E1131.228
G1 X-16.9 Y-0.0 Z5.81 F4800.0 E1131.403
G1 X-16.57 Y-3.3 Z5.81 F4800.0 E1131.578
G1 X-15.61 Y-6.47 Z5.81 F4800.0 E1131.753
G1 X-14.05 Y-9.39 Z5.81 F4800.0 E1131.928
G1 X-12.54 Y-11.23 Z5.81 F4800.0 E1132.053
G1 F1200.0
G1 E1132.053
G1 F4800.0
M103
(</loop>)
(<edge> outer )
;M108 R40.0
G1 X-12.85 Y-11.48 Z5.81 F4200.0
G1 F1200.0
G1 E1132.053
G1 F4200.0
M101
G1 X-12.84 Y-11.5 Z5.81 F2400.0 E1132.054
G1 X-12.23 Y-12.23 Z5.81 F2400.0 E1132.105
G1 X-9.61 Y-14.38 Z5.81 F2400.0 E1132.284
G1 X-6.62 Y-15.98 Z5.81 F2400.0 E1132.463
G1 X-3.38 Y-16.97 Z5.81 F2400.0 E1132.642
G1 X0.0 Y-17.3 Z5.81 F2400.0 E1132.821
G1 X3.38 Y-16.97 Z5.81 F2400.0 E1133.0
G1 X6.62 Y-15.98 Z5.81 F2400.0 E1133.18
G1 X9.61 Y-14.38 Z5.81 F2400.0 E1133.359
G1 X12.23 Y-12.23 Z5.81 F2400.0 E1133.538
G1 X14.38 Y-9.61 Z5.81 F2400.0 E1133.717
G1 X15.98 Y-6.62 Z5.81 F2400.0 E1133.896
G1 X16.97 Y-3.38 Z5.81 F2400.0 E1134.075
G1 X17.3 Y0.0 Z5.81 F2400.0 E1134.254
G1 X16.97 Y3.38 Z5.81 F2400.0 E1134.434
G1 X15.98 Y6.62 Z5.81 F2400.0 E1134.613
G1 X14.38 Y9.61 Z5.81 F2400.0 E1134.792
G1 X12.23 Y12.23 Z5.81 F2400.0 E1134.971
G1 X9.61 Y14.38 Z5.81 F2400.0 E1135.15
G1 X6.62 Y15.98 Z5.81 F2400.0 E1135.329
G1 X3.38 Y16.97 Z5.81 F2400.0 E1135.508
G1 X-0.0 Y17.3 Z5.81 F2400.0 E1135.688
G1 X-3.38 Y16.97 Z5.81 F2400.0 E1135.867
G1 X-6.62 Y15.98 Z5.81 F2400.0 E1136.046
G1 X-9.61 Y14.38 Z5.81 F2400.0 E1136.225
G1 X-12.23 Y12.23 Z5.81 F2400.0 E1136.404
G1 X-14.38 Y9.61 Z5.81 F2400.0 E1136.583
G1 X-15.98 Y6.62 Z5.81 F2400.0 E1136.762
G1 X-16.97 Y3.38 Z5.81 F2400.0 E1136.942
G1 X-17.3 Y-0.0 Z5.81 F2400.0 E1137.121
G1 X-16.97 Y-3.38 Z5.81 F2400.0 E1137.3
G1 X-15.98 Y-6.62 Z5.81 F2400.0 E1137.479
G1 X-14.38 Y-9.61 Z5.81 F2400.0 E1137.658
G1 X-12.85 Y-11.48 Z5.81 F2400.0 E1137.786
G1 F1200.0
G1 E1136.786
G1 F2400.0
M103
(</edge>)
(</boundaryPerimeter>)
(<nestedRing>)
(<boundaryPerimeter>)
(<boundaryPoint> X4.951 Y-4.951 Z5.805 </boundaryPoint>)
(<boundaryPoint> X3.89 Y-5.822 Z5.805 </boundaryPoint>)
(<boundaryPoint> X2.679 Y-6.469 Z5.805 </boundaryPoint>)
(<boundaryPoint> X1.366 Y-6.867 Z5.805 </boundaryPoint>)
(<boundaryPoint> X-0.0 Y-7.002 Z5.805 </boundaryPoint>)
(<boundaryPoint> X-1.366 Y-6.867 Z5.805 </boundaryPoint>)
(<boundaryPoint> X-2.679 Y-6.469 Z5.805 </boundaryPoint>)
(<boundaryPoint> X-3.89 Y-5.822 Z5.805 </boundaryPoint>)
(<boundaryPoint> X-4.951 Y-4.951 Z5.805 </boundaryPoint>)
(<boundaryPoint> X-5.822 Y-3.89 Z5.805 </boundaryPoint>)
(<boundaryPoint> X-6.469 Y-2.679 Z5.805 </boundaryPoint>)
(<boundaryPoint> X-6.867 Y-1.366 Z5.805 </boundaryPoint>)
(<boundaryPoint> X-7.002 Y0.0 Z5.805 </boundaryPoint>)
(<boundaryPoint> X-6.867 Y1.366 Z5.805 </boundaryPoint>)
(<boundaryPoint> X-6.469 Y2.679 Z5.805 </boundaryPoint>)
(<boundaryPoint> X-5.822 Y3.89 Z5.805 </boundaryPoint>)
(<boundaryPoint> X-4.951 Y4.951 Z5.805 </boundaryPoint>)
(<boundaryPoint> X-3.89 Y5.822 Z5.805 </boundaryPoint>)
(<boundaryPoint> X-2.679 Y6.469 Z5.805 </boundaryPoint>)
(<boundaryPoint> X-1.366 Y6.867 Z5.805 </boundaryPoint>)
(<boundaryPoint> X0.0 Y7.002 Z5.805 </boundaryPoint>)
(<boundaryPoint> X1.366 Y6.867 Z5.805 </boundaryPoint>)
(<boundaryPoint> X2.679 Y6.469 Z5.805 </boundaryPoint>)
(<boundaryPoint> X3.89 Y5.822 Z5.805 </boundaryPoint>)
(<boundaryPoint> X4.951 Y4.951 Z5.805 </boundaryPoint>)
(<boundaryPoint> X5.822 Y3.89 Z5.805 </boundaryPoint>)
(<boundaryPoint> X6.469 Y2.679 Z5.805 </boundaryPoint>)
(<boundaryPoint> X6.867 Y1.366 Z5.805 </boundaryPoint>)
(<boundaryPoint> X7.002 Y-0.0 Z5.805 </boundaryPoint>)
(<boundaryPoint> X6.867 Y-1.366 Z5.805 </boundaryPoint>)
(<boundaryPoint> X6.469 Y-2.679 Z5.805 </boundaryPoint>)
(<boundaryPoint> X5.822 Y-3.89 Z5.805 </boundaryPoint>)
(<edge> inner )
G1 X-5.08 Y-5.11 Z5.81 F4200.0
G1 F1200.0
G1 E1137.786
G1 F4200.0
M101
G1 X-5.09 Y-5.09 Z5.81 F2400.0 E1137.787
G1 X-5.99 Y-4.0 Z5.81 F2400.0 E1137.862
G1 X-6.66 Y-2.76 Z5.81 F2400.0 E1137.936
G1 X-7.06 Y-1.41 Z5.81 F2400.0 E1138.011
G1 X-7.2 Y0.0 Z5.81 F2400.0 E1138.085
G1 X-7.06 Y1.41 Z5.81 F2400.0 E1138.16
G1 X-6.66 Y2.76 Z5.81 F2400.0 E1138.235
G1 X-5.99 Y4.0 Z5.81 F2400.0 E1138.309
G1 X-5.09 Y5.09 Z5.81 F2400.0 E1138.384
G1 X-4.0 Y5.99 Z5.81 F2400.0 E1138.458
G1 X-2.76 Y6.66 Z5.81 F2400.0 E1138.533
G1 X-1.41 Y7.06 Z5.81 F2400.0 E1138.608
G1 X0.0 Y7.2 Z5.81 F2400.0 E1138.682
G1 X1.41 Y7.06 Z5.81 F2400.0 E1138.757
G1 X2.76 Y6.66 Z5.81 F2400.0 E1138.831
G1 X4.0 Y5.99 Z5.81 F2400.0 E1138.906
G1 X5.09 Y5.09 Z5.81 F2400.0 E1138.98
G1 X5.99 Y4.0 Z5.81 F2400.0 E1139.055
G1 X6.66 Y2.76 Z5.81 F2400.0 E1139.13
G1 X7.06 Y1.41 Z5.81 F2400.0 E1139.204
G1 X7.2 Y-0.0 Z5.81 F2400.0 E1139.279
G1 X7.06 Y-1.41 Z5.81 F2400.0 E1139.353
G1 X6.66 Y-2.76 Z5.81 F2400.0 E1139.428
G1 X5.99 Y-4.0 Z5.81 F2400.0 E1139.503
G1 X5.09 Y-5.09 Z5.81 F2400.0 E1139.577
G1 X4.0 Y-5.99 Z5.81 F2400.0 E1139.652
G1 X2.76 Y-6.66 Z5.81 F2400.0 E1139.726
G1 X1.41 Y-7.06 Z5.81 F2400.0 E1139.801
G1 X-0.0 Y-7.2 Z5.81 F2400.0 E1139.876
G1 X-1.41 Y-7.06 Z5.81 F2400.0 E1139.95
G1 X-2.76 Y-6.66 Z5.81 F2400.0 E1140.025
G1 X-4.0 Y-5.99 Z5.81 F2400.0 E1140.099
G1 X-5.08 Y-5.11 Z5.81 F2400.0 E1140.173
G1 F1200.0
G1 E1139.173
G1 F2400.0
M103
(</edge>)
(</boundaryPerimeter>)
(</nestedRing>)
(<infill>)
(<infillBoundary>)
(<infillPoint> X-16.573 Y3.296 Z5.805 </infillPoint>)
(<infillPoint> X-16.898 Y-0.0 Z5.805 </infillPoint>)
(<infillPoint> X-16.573 Y-3.296 Z5.805 </infillPoint>)
(<infillPoint> X-15.611 Y-6.466 Z5.805 </infillPoint>)
(<infillPoint> X-14.05 Y-9.388 Z5.805 </infillPoint>)
(<infillPoint> X-11.949 Y-11.949 Z5.805 </infillPoint>)
(<infillPoint> X-9.388 Y-14.05 Z5.805 </infillPoint>)
(<infillPoint> X-6.466 Y-15.611 Z5.805 </infillPoint>)
(<infillPoint> X-3.296 Y-16.573 Z5.805 </infillPoint>)
(<infillPoint> X0.0 Y-16.898 Z5.805 </infillPoint>)
(<infillPoint> X3.296 Y-16.573 Z5.805 </infillPoint>)
(<infillPoint> X6.466 Y-15.611 Z5.805 </infillPoint>)
(<infillPoint> X9.388 Y-14.05 Z5.805 </infillPoint>)
(<infillPoint> X11.949 Y-11.949 Z5.805 </infillPoint>)
(<infillPoint> X14.05 Y-9.388 Z5.805 </infillPoint>)
(<infillPoint> X15.611 Y-6.466 Z5.805 </infillPoint>)
(<infillPoint> X16.573 Y-3.296 Z5.805 </infillPoint>)
(<infillPoint> X16.898 Y0.0 Z5.805 </infillPoint>)
(<infillPoint> X16.573 Y3.296 Z5.805 </infillPoint>)
(<infillPoint> X15.611 Y6.466 Z5.805 </infillPoint>)
(<infillPoint> X14.05 Y9.388 Z5.805 </infillPoint>)
(<infillPoint> X11.949 Y11.949 Z5.805 </infillPoint>)
(<infillPoint> X9.388 Y14.05 Z5.805 </infillPoint>)
(<infillPoint> X6.466 Y15.611 Z5.805 </infillPoint>)
(<infillPoint> X3.296 Y16.573 Z5.805 </infillPoint>)
(<infillPoint> X-0.0 Y16.898 Z5.805 </infillPoint>)
(<infillPoint> X-3.296 Y16.573 Z5.805 </infillPoint>)
(<infillPoint> X-6.466 Y15.611 Z5.805 </infillPoint>)
(<infillPoint> X-9.388 Y14.05 Z5.805 </infillPoint>)
(<infillPoint> X-11.949 Y11.949 Z5.805 </infillPoint>)
(<infillPoint> X-14.05 Y9.388 Z5.805 </infillPoint>)
(<infillPoint> X-15.611 Y6.466 Z5.805 </infillPoint>)
(</infillBoundary>)
(<infillBoundary>)
(<infillPoint> X5.377 Y-5.377 Z5.805 </infillPoint>)
(<infillPoint> X4.225 Y-6.323 Z5.805 </infillPoint>)
(<infillPoint> X2.91 Y-7.026 Z5.805 </infillPoint>)
(<infillPoint> X1.484 Y-7.458 Z5.805 </infillPoint>)
(<infillPoint> X0.0 Y-7.605 Z5.805 </infillPoint>)
(<infillPoint> X-1.484 Y-7.458 Z5.805 </infillPoint>)
(<infillPoint> X-2.91 Y-7.026 Z5.805 </infillPoint>)
(<infillPoint> X-4.225 Y-6.323 Z5.805 </infillPoint>)
(<infillPoint> X-5.377 Y-5.377 Z5.805 </infillPoint>)
(<infillPoint> X-6.323 Y-4.225 Z5.805 </infillPoint>)
(<infillPoint> X-7.026 Y-2.91 Z5.805 </infillPoint>)
(<infillPoint> X-7.458 Y-1.484 Z5.805 </infillPoint>)
(<infillPoint> X-7.605 Y0.0 Z5.805 </infillPoint>)
(<infillPoint> X-7.458 Y1.484 Z5.805 </infillPoint>)
(<infillPoint> X-7.026 Y2.91 Z5.805 </infillPoint>)
(<infillPoint> X-6.323 Y4.225 Z5.805 </infillPoint>)
(<infillPoint> X-5.377 Y5.377 Z5.805 </infillPoint>)
(<infillPoint> X-4.225 Y6.323 Z5.805 </infillPoint>)
(<infillPoint> X-2.91 Y7.026 Z5.805 </infillPoint>)
(<infillPoint> X-1.484 Y7.458 Z5.805 </infillPoint>)
(<infillPoint> X0.0 Y7.605 Z5.805 </infillPoint>)
(<infillPoint> X1.484 Y7.458 Z5.805 </infillPoint>)
(<infillPoint> X2.91 Y7.026 Z5.805 </infillPoint>)
(<infillPoint> X4.225 Y6.323 Z5.805 </infillPoint>)
(<infillPoint> X5.377 Y5.377 Z5.805 </infillPoint>)
(<infillPoint> X6.323 Y4.225 Z5.805 </infillPoint>)
(<infillPoint> X7.026 Y2.91 Z5.805 </infillPoint>)
(<infillPoint> X7.458 Y1.484 Z5.805 </infillPoint>)
(<infillPoint> X7.605 Y0.0 Z5.805 </infillPoint>)
(<infillPoint> X7.458 Y-1.484 Z5.805 </infillPoint>)
(<infillPoint> X7.026 Y-2.91 Z5.805 </infillPoint>)
(<infillPoint> X6.323 Y-4.225 Z5.805 </infillPoint>)
(</infillBoundary>)
;M108 R80.0
G1 X-2.83 Y-6.84 Z5.81 F4200.0
G1 X1.44 Y-7.26 Z5.81 F4200.0
G1 X16.58 Y-0.4 Z5.81 F4200.0
G1 F1200.0
G1 E1140.173
G1 F4200.0
M101
G1 X16.3 Y-3.2 Z5.81 F4800.0 E1140.321
G1 X15.33 Y-6.4 Z5.81 F4800.0 E1140.498
G1 X13.83 Y-9.2 Z5.81 F4800.0 E1140.666
G1 X11.87 Y-11.6 Z5.81 F4800.0 E1140.829
G1 X9.49 Y-13.6 Z5.81 F4800.0 E1140.994
G1 X6.64 Y-15.2 Z5.81 F4800.0 E1141.166
G1 X4.22 Y-16.0 Z5.81 F4800.0 E1141.301
G1 X2.2 Y-16.4 Z5.81 F4800.0 E1141.41
G1 X-2.2 Y-16.4 Z5.81 F4800.0 E1141.642
G1 X-4.22 Y-16.0 Z5.81 F4800.0 E1141.751
G1 X-6.64 Y-15.2 Z5.81 F4800.0 E1141.886
G1 X-9.49 Y-13.6 Z5.81 F4800.0 E1142.059
G1 X-11.87 Y-11.6 Z5.81 F4800.0 E1142.223
G1 X-13.83 Y-9.2 Z5.81 F4800.0 E1142.386
G1 X-15.33 Y-6.4 Z5.81 F4800.0 E1142.554
G1 X-16.3 Y-3.2 Z5.81 F4800.0 E1142.731
G1 X-16.58 Y-0.4 Z5.81 F4800.0 E1142.879
G1 X-7.85 Y-0.4 Z5.81 F4800.0 E1143.341
G1 X-7.72 Y-1.6 Z5.81 F4800.0 E1143.404
G1 X-7.19 Y-3.2 Z5.81 F4800.0 E1143.493
G1 X-6.54 Y-4.4 Z5.81 F4800.0 E1143.565
G1 X-5.55 Y-5.6 Z5.81 F4800.0 E1143.648
G1 X-4.57 Y-6.4 Z5.81 F4800.0 E1143.714
G1 X-3.18 Y-7.2 Z5.81 F4800.0 E1143.799
G1 X-1.98 Y-7.6 Z5.81 F4800.0 E1143.866
G1 F1200.0
G1 E1142.866
G1 F4800.0
M103
G1 X-16.62 Y0.0 Z5.81 F4200.0
G1 F1200.0
G1 E1143.866
G1 F4200.0
M101
G1 X-16.3 Y3.2 Z5.81 F4800.0 E1144.036
G1 X-15.33 Y6.4 Z5.81 F4800.0 E1144.212
G1 X-13.83 Y9.2 Z5.81 F4800.0 E1144.38
G1 X-11.87 Y11.6 Z5.81 F4800.0 E1144.544
G1 X-7.89 Y0.0 Z5.81 F4800.0 E1145.192
G1 X-7.72 Y1.6 Z5.81 F4800.0 E1145.277
G1 X-7.19 Y3.2 Z5.81 F4800.0 E1145.366
G1 X-6.54 Y4.4 Z5.81 F4800.0 E1145.438
G1 X-5.55 Y5.6 Z5.81 F4800.0 E1145.52
G1 X-4.57 Y6.4 Z5.81 F4800.0 E1145.587
G1 X-3.18 Y7.2 Z5.81 F4800.0 E1145.672
G1 X-1.98 Y7.6 Z5.81 F4800.0 E1145.738
G1 X-10.96 Y12.4 Z5.81 F4800.0 E1146.276
G1 X-9.49 Y13.6 Z5.81 F4800.0 E1146.376
G1 X-6.64 Y15.2 Z5.81 F4800.0 E1146.549
G1 X-4.22 Y16.0 Z5.81 F4800.0 E1146.683
G1 X-2.2 Y16.4 Z5.81 F4800.0 E1146.792
G1 X2.2 Y16.4 Z5.81 F4800.0 E1147.024
G1 X4.22 Y16.0 Z5.81 F4800.0 E1147.133
G1 X6.64 Y15.2 Z5.81 F4800.0 E1147.268
G1 X9.49 Y13.6 Z5.81 F4800.0 E1147.441
G1 X10.96 Y12.4 Z5.81 F4800.0 E1147.541
G1 X1.98 Y7.6 Z5.81 F4800.0 E1148.079
G1 X3.18 Y7.2 Z5.81 F4800.0 E1148.145
G1 X4.57 Y6.4 Z5.81 F4800.0 E1148.23
G1 X5.55 Y5.6 Z5.81 F4800.0 E1148.297
G1 X6.54 Y4.4 Z5.81 F4800.0 E1148.379
G1 X7.35 Y2.8 Z5.81 F4800.0 E1148.474
G1 X7.72 Y1.6 Z5.81 F4800.0 E1148.54
G1 X7.89 Y-0.0 Z5.81 F4800.0 E1148.625
G1 X11.87 Y11.6 Z5.81 F4800.0 E1149.273
G1 X13.83 Y9.2 Z5.81 F4800.0 E1149.437
G1 X15.33 Y6.4 Z5.81 F4800.0 E1149.604
G1 X16.3 Y3.2 Z5.81 F4800.0 E1149.781
G1 X16.62 Y-0.0 Z5.81 F4800.0 E1149.951
G1 X7.85 Y-0.4 Z5.81 F4800.0 E1150.415
G1 X7.72 Y-1.6 Z5.81 F4800.0 E1150.478
G1 X7.35 Y-2.8 Z5.81 F4800.0 E1150.545
G1 X6.54 Y-4.4 Z5.81 F4800.0 E1150.639
G1 X5.55 Y-5.6 Z5.81 F4800.0 E1150.722
G1 X4.57 Y-6.4 Z5.81 F4800.0 E1150.788
G1 X3.18 Y-7.2 Z5.81 F4800.0 E1150.873
G1 X1.98 Y-7.6 Z5.81 F4800.0 E1150.94
G1 F1200.0
G1 E1149.94
G1 F4800.0
M103
(</infill>)
(</nestedRing>)
(</rotation>)
(</layer>)
(<layer> 6.075 )
(<rotation> (6.12323399574e-17+1j) )
(<nestedRing>)
(<boundaryPerimeter>)
(<boundaryPoint> X-17.164 Y3.414 Z6.075 </boundaryPoint>)
(<boundaryPoint> X-17.501 Y0.0 Z6.075 </boundaryPoint>)
(<boundaryPoint> X-17.164 Y-3.414 Z6.075 </boundaryPoint>)
(<boundaryPoint> X-16.168 Y-6.697 Z6.075 </boundaryPoint>)
(<boundaryPoint> X-14.551 Y-9.723 Z6.075 </boundaryPoint>)
(<boundaryPoint> X-12.375 Y-12.375 Z6.075 </boundaryPoint>)
(<boundaryPoint> X-9.723 Y-14.551 Z6.075 </boundaryPoint>)
(<boundaryPoint> X-6.697 Y-16.168 Z6.075 </boundaryPoint>)
(<boundaryPoint> X-3.414 Y-17.164 Z6.075 </boundaryPoint>)
(<boundaryPoint> X-0.0 Y-17.501 Z6.075 </boundaryPoint>)
(<boundaryPoint> X3.414 Y-17.164 Z6.075 </boundaryPoint>)
(<boundaryPoint> X6.697 Y-16.168 Z6.075 </boundaryPoint>)
(<boundaryPoint> X9.723 Y-14.551 Z6.075 </boundaryPoint>)
(<boundaryPoint> X12.375 Y-12.375 Z6.075 </boundaryPoint>)
(<boundaryPoint> X14.551 Y-9.723 Z6.075 </boundaryPoint>)
(<boundaryPoint> X16.168 Y-6.697 Z6.075 </boundaryPoint>)
(<boundaryPoint> X17.164 Y-3.414 Z6.075 </boundaryPoint>)
(<boundaryPoint> X17.501 Y-0.0 Z6.075 </boundaryPoint>)
(<boundaryPoint> X17.164 Y3.414 Z6.075 </boundaryPoint>)
(<boundaryPoint> X16.168 Y6.697 Z6.075 </boundaryPoint>)
(<boundaryPoint> X14.551 Y9.723 Z6.075 </boundaryPoint>)
(<boundaryPoint> X12.375 Y12.375 Z6.075 </boundaryPoint>)
(<boundaryPoint> X9.723 Y14.551 Z6.075 </boundaryPoint>)
(<boundaryPoint> X6.697 Y16.168 Z6.075 </boundaryPoint>)
(<boundaryPoint> X3.414 Y17.164 Z6.075 </boundaryPoint>)
(<boundaryPoint> X0.0 Y17.501 Z6.075 </boundaryPoint>)
(<boundaryPoint> X-3.414 Y17.164 Z6.075 </boundaryPoint>)
(<boundaryPoint> X-6.697 Y16.168 Z6.075 </boundaryPoint>)
(<boundaryPoint> X-9.723 Y14.551 Z6.075 </boundaryPoint>)
(<boundaryPoint> X-12.375 Y12.375 Z6.075 </boundaryPoint>)
(<boundaryPoint> X-14.551 Y9.723 Z6.075 </boundaryPoint>)
(<boundaryPoint> X-16.168 Y6.697 Z6.075 </boundaryPoint>)
(<loop> inner )
G1 X-0.24 Y-7.38 Z6.08 F4200.0
G1 X-5.12 Y-5.59 Z6.08 F4200.0
G1 F1200.0
G1 E1150.94
G1 F4200.0
M101
G1 X-5.38 Y-5.38 Z6.08 F4800.0 E1150.957
G1 X-6.32 Y-4.22 Z6.08 F4800.0 E1151.036
G1 X-7.03 Y-2.91 Z6.08 F4800.0 E1151.115
G1 X-7.46 Y-1.48 Z6.08 F4800.0 E1151.194
G1 X-7.61 Y0.0 Z6.08 F4800.0 E1151.272
G1 X-7.46 Y1.48 Z6.08 F4800.0 E1151.351
G1 X-7.03 Y2.91 Z6.08 F4800.0 E1151.43
G1 X-6.32 Y4.22 Z6.08 F4800.0 E1151.509
G1 X-5.38 Y5.38 Z6.08 F4800.0 E1151.587
G1 X-4.22 Y6.32 Z6.08 F4800.0 E1151.666
G1 X-2.91 Y7.03 Z6.08 F4800.0 E1151.745
G1 X-1.48 Y7.46 Z6.08 F4800.0 E1151.823
G1 X0.0 Y7.61 Z6.08 F4800.0 E1151.902
G1 X1.48 Y7.46 Z6.08 F4800.0 E1151.981
G1 X2.91 Y7.03 Z6.08 F4800.0 E1152.06
G1 X4.22 Y6.32 Z6.08 F4800.0 E1152.139
G1 X5.38 Y5.38 Z6.08 F4800.0 E1152.217
G1 X6.32 Y4.22 Z6.08 F4800.0 E1152.296
G1 X7.03 Y2.91 Z6.08 F4800.0 E1152.375
G1 X7.46 Y1.48 Z6.08 F4800.0 E1152.453
G1 X7.61 Y0.0 Z6.08 F4800.0 E1152.532
G1 X7.46 Y-1.48 Z6.08 F4800.0 E1152.611
G1 X7.03 Y-2.91 Z6.08 F4800.0 E1152.69
G1 X6.32 Y-4.22 Z6.08 F4800.0 E1152.769
G1 X5.38 Y-5.38 Z6.08 F4800.0 E1152.847
G1 X4.22 Y-6.32 Z6.08 F4800.0 E1152.926
G1 X2.91 Y-7.03 Z6.08 F4800.0 E1153.005
G1 X1.48 Y-7.46 Z6.08 F4800.0 E1153.083
G1 X0.0 Y-7.61 Z6.08 F4800.0 E1153.162
G1 X-1.48 Y-7.46 Z6.08 F4800.0 E1153.241
G1 X-2.91 Y-7.03 Z6.08 F4800.0 E1153.32
G1 X-4.22 Y-6.32 Z6.08 F4800.0 E1153.399
G1 X-5.12 Y-5.59 Z6.08 F4800.0 E1153.46
G1 F1200.0
G1 E1152.46
G1 F4800.0
M103
(</loop>)
(<loop> outer )
G1 X-12.74 Y-10.99 Z6.08 F4200.0
G1 F1200.0
G1 E1153.46
G1 F4200.0
M101
G1 X-12.53 Y-11.24 Z6.08 F4800.0 E1153.477
G1 X-11.95 Y-11.95 Z6.08 F4800.0 E1153.525
G1 X-9.39 Y-14.05 Z6.08 F4800.0 E1153.7
G1 X-6.47 Y-15.61 Z6.08 F4800.0 E1153.875
G1 X-3.3 Y-16.57 Z6.08 F4800.0 E1154.05
G1 X0.0 Y-16.9 Z6.08 F4800.0 E1154.225
G1 X3.3 Y-16.57 Z6.08 F4800.0 E1154.4
G1 X6.47 Y-15.61 Z6.08 F4800.0 E1154.575
G1 X9.39 Y-14.05 Z6.08 F4800.0 E1154.75
G1 X11.95 Y-11.95 Z6.08 F4800.0 E1154.925
G1 X14.05 Y-9.39 Z6.08 F4800.0 E1155.1
G1 X15.61 Y-6.47 Z6.08 F4800.0 E1155.275
G1 X16.57 Y-3.3 Z6.08 F4800.0 E1155.45
G1 X16.9 Y0.0 Z6.08 F4800.0 E1155.625
G1 X16.57 Y3.3 Z6.08 F4800.0 E1155.8
G1 X15.61 Y6.47 Z6.08 F4800.0 E1155.975
G1 X14.05 Y9.39 Z6.08 F4800.0 E1156.15
G1 X11.95 Y11.95 Z6.08 F4800.0 E1156.325
G1 X9.39 Y14.05 Z6.08 F4800.0 E1156.5
G1 X6.47 Y15.61 Z6.08 F4800.0 E1156.675
G1 X3.3 Y16.57 Z6.08 F4800.0 E1156.85
G1 X-0.0 Y16.9 Z6.08 F4800.0 E1157.025
G1 X-3.3 Y16.57 Z6.08 F4800.0 E1157.2
G1 X-6.47 Y15.61 Z6.08 F4800.0 E1157.375
G1 X-9.39 Y14.05 Z6.08 F4800.0 E1157.55
G1 X-11.95 Y11.95 Z6.08 F4800.0 E1157.725
G1 X-14.05 Y9.39 Z6.08 F4800.0 E1157.9
G1 X-15.61 Y6.47 Z6.08 F4800.0 E1158.075
G1 X-16.57 Y3.3 Z6.08 F4800.0 E1158.25
G1 X-16.9 Y-0.0 Z6.08 F4800.0 E1158.425
G1 X-16.57 Y-3.3 Z6.08 F4800.0 E1158.6
G1 X-15.61 Y-6.47 Z6.08 F4800.0 E1158.775
G1 X-14.05 Y-9.39 Z6.08 F4800.0 E1158.95
G1 X-12.74 Y-10.99 Z6.08 F4800.0 E1159.059
G1 F1200.0
G1 E1159.059
G1 F4800.0
M103
(</loop>)
(<edge> outer )
;M108 R40.0
G1 X-13.04 Y-11.24 Z6.08 F4200.0
G1 F1200.0
G1 E1159.059
G1 F4200.0
M101
G1 X-12.84 Y-11.5 Z6.08 F2400.0 E1159.077
G1 X-12.23 Y-12.23 Z6.08 F2400.0 E1159.127
G1 X-9.61 Y-14.38 Z6.08 F2400.0 E1159.306
G1 X-6.62 Y-15.98 Z6.08 F2400.0 E1159.485
G1 X-3.38 Y-16.97 Z6.08 F2400.0 E1159.664
G1 X0.0 Y-17.3 Z6.08 F2400.0 E1159.844
G1 X3.38 Y-16.97 Z6.08 F2400.0 E1160.023
G1 X6.62 Y-15.98 Z6.08 F2400.0 E1160.202
G1 X9.61 Y-14.38 Z6.08 F2400.0 E1160.381
G1 X12.23 Y-12.23 Z6.08 F2400.0 E1160.56
G1 X14.38 Y-9.61 Z6.08 F2400.0 E1160.739
G1 X15.98 Y-6.62 Z6.08 F2400.0 E1160.918
G1 X16.97 Y-3.38 Z6.08 F2400.0 E1161.098
G1 X17.3 Y0.0 Z6.08 F2400.0 E1161.277
G1 X16.97 Y3.38 Z6.08 F2400.0 E1161.456
G1 X15.98 Y6.62 Z6.08 F2400.0 E1161.635
G1 X14.38 Y9.61 Z6.08 F2400.0 E1161.814
G1 X12.23 Y12.23 Z6.08 F2400.0 E1161.993
G1 X9.61 Y14.38 Z6.08 F2400.0 E1162.172
G1 X6.62 Y15.98 Z6.08 F2400.0 E1162.352
G1 X3.38 Y16.97 Z6.08 F2400.0 E1162.531
G1 X-0.0 Y17.3 Z6.08 F2400.0 E1162.71
G1 X-3.38 Y16.97 Z6.08 F2400.0 E1162.889
G1 X-6.62 Y15.98 Z6.08 F2400.0 E1163.068
G1 X-9.61 Y14.38 Z6.08 F2400.0 E1163.247
G1 X-12.23 Y12.23 Z6.08 F2400.0 E1163.426
G1 X-14.38 Y9.61 Z6.08 F2400.0 E1163.606
G1 X-15.98 Y6.62 Z6.08 F2400.0 E1163.785
G1 X-16.97 Y3.38 Z6.08 F2400.0 E1163.964
G1 X-17.3 Y-0.0 Z6.08 F2400.0 E1164.143
G1 X-16.97 Y-3.38 Z6.08 F2400.0 E1164.322
G1 X-15.98 Y-6.62 Z6.08 F2400.0 E1164.501
G1 X-14.38 Y-9.61 Z6.08 F2400.0 E1164.68
G1 X-13.04 Y-11.24 Z6.08 F2400.0 E1164.792
G1 F1200.0
G1 E1163.792
G1 F2400.0
M103
(</edge>)
(</boundaryPerimeter>)
(<nestedRing>)
(<boundaryPerimeter>)
(<boundaryPoint> X4.951 Y-4.951 Z6.075 </boundaryPoint>)
(<boundaryPoint> X3.89 Y-5.822 Z6.075 </boundaryPoint>)
(<boundaryPoint> X2.679 Y-6.469 Z6.075 </boundaryPoint>)
(<boundaryPoint> X1.366 Y-6.867 Z6.075 </boundaryPoint>)
(<boundaryPoint> X-0.0 Y-7.002 Z6.075 </boundaryPoint>)
(<boundaryPoint> X-1.366 Y-6.867 Z6.075 </boundaryPoint>)
(<boundaryPoint> X-2.679 Y-6.469 Z6.075 </boundaryPoint>)
(<boundaryPoint> X-3.89 Y-5.822 Z6.075 </boundaryPoint>)
(<boundaryPoint> X-4.951 Y-4.951 Z6.075 </boundaryPoint>)
(<boundaryPoint> X-5.822 Y-3.89 Z6.075 </boundaryPoint>)
(<boundaryPoint> X-6.469 Y-2.679 Z6.075 </boundaryPoint>)
(<boundaryPoint> X-6.867 Y-1.366 Z6.075 </boundaryPoint>)
(<boundaryPoint> X-7.002 Y0.0 Z6.075 </boundaryPoint>)
(<boundaryPoint> X-6.867 Y1.366 Z6.075 </boundaryPoint>)
(<boundaryPoint> X-6.469 Y2.679 Z6.075 </boundaryPoint>)
(<boundaryPoint> X-5.822 Y3.89 Z6.075 </boundaryPoint>)
(<boundaryPoint> X-4.951 Y4.951 Z6.075 </boundaryPoint>)
(<boundaryPoint> X-3.89 Y5.822 Z6.075 </boundaryPoint>)
(<boundaryPoint> X-2.679 Y6.469 Z6.075 </boundaryPoint>)
(<boundaryPoint> X-1.366 Y6.867 Z6.075 </boundaryPoint>)
(<boundaryPoint> X0.0 Y7.002 Z6.075 </boundaryPoint>)
(<boundaryPoint> X1.366 Y6.867 Z6.075 </boundaryPoint>)
(<boundaryPoint> X2.679 Y6.469 Z6.075 </boundaryPoint>)
(<boundaryPoint> X3.89 Y5.822 Z6.075 </boundaryPoint>)
(<boundaryPoint> X4.951 Y4.951 Z6.075 </boundaryPoint>)
(<boundaryPoint> X5.822 Y3.89 Z6.075 </boundaryPoint>)
(<boundaryPoint> X6.469 Y2.679 Z6.075 </boundaryPoint>)
(<boundaryPoint> X6.867 Y1.366 Z6.075 </boundaryPoint>)
(<boundaryPoint> X7.002 Y-0.0 Z6.075 </boundaryPoint>)
(<boundaryPoint> X6.867 Y-1.366 Z6.075 </boundaryPoint>)
(<boundaryPoint> X6.469 Y-2.679 Z6.075 </boundaryPoint>)
(<boundaryPoint> X5.822 Y-3.89 Z6.075 </boundaryPoint>)
(<edge> inner )
G1 X-4.84 Y-5.3 Z6.08 F4200.0
G1 F1200.0
G1 E1164.792
G1 F4200.0
M101
G1 X-5.09 Y-5.09 Z6.08 F2400.0 E1164.809
G1 X-5.99 Y-4.0 Z6.08 F2400.0 E1164.884
G1 X-6.66 Y-2.76 Z6.08 F2400.0 E1164.959
G1 X-7.06 Y-1.41 Z6.08 F2400.0 E1165.033
G1 X-7.2 Y0.0 Z6.08 F2400.0 E1165.108
G1 X-7.06 Y1.41 Z6.08 F2400.0 E1165.182
G1 X-6.66 Y2.76 Z6.08 F2400.0 E1165.257
G1 X-5.99 Y4.0 Z6.08 F2400.0 E1165.331
G1 X-5.09 Y5.09 Z6.08 F2400.0 E1165.406
G1 X-4.0 Y5.99 Z6.08 F2400.0 E1165.481
G1 X-2.76 Y6.66 Z6.08 F2400.0 E1165.555
G1 X-1.41 Y7.06 Z6.08 F2400.0 E1165.63
G1 X0.0 Y7.2 Z6.08 F2400.0 E1165.704
G1 X1.41 Y7.06 Z6.08 F2400.0 E1165.779
G1 X2.76 Y6.66 Z6.08 F2400.0 E1165.854
G1 X4.0 Y5.99 Z6.08 F2400.0 E1165.928
G1 X5.09 Y5.09 Z6.08 F2400.0 E1166.003
G1 X5.99 Y4.0 Z6.08 F2400.0 E1166.077
G1 X6.66 Y2.76 Z6.08 F2400.0 E1166.152
G1 X7.06 Y1.41 Z6.08 F2400.0 E1166.227
G1 X7.2 Y-0.0 Z6.08 F2400.0 E1166.301
G1 X7.06 Y-1.41 Z6.08 F2400.0 E1166.376
G1 X6.66 Y-2.76 Z6.08 F2400.0 E1166.45
G1 X5.99 Y-4.0 Z6.08 F2400.0 E1166.525
G1 X5.09 Y-5.09 Z6.08 F2400.0 E1166.599
G1 X4.0 Y-5.99 Z6.08 F2400.0 E1166.674
G1 X2.76 Y-6.66 Z6.08 F2400.0 E1166.749
G1 X1.41 Y-7.06 Z6.08 F2400.0 E1166.823
G1 X-0.0 Y-7.2 Z6.08 F2400.0 E1166.898
G1 X-1.41 Y-7.06 Z6.08 F2400.0 E1166.972
G1 X-2.76 Y-6.66 Z6.08 F2400.0 E1167.047
G1 X-4.0 Y-5.99 Z6.08 F2400.0 E1167.122
G1 X-4.84 Y-5.3 Z6.08 F2400.0 E1167.179
G1 F1200.0
G1 E1166.179
G1 F2400.0
M103
(</edge>)
(</boundaryPerimeter>)
(</nestedRing>)
(<infill>)
(<infillBoundary>)
(<infillPoint> X-16.573 Y3.296 Z6.075 </infillPoint>)
(<infillPoint> X-16.898 Y-0.0 Z6.075 </infillPoint>)
(<infillPoint> X-16.573 Y-3.296 Z6.075 </infillPoint>)
(<infillPoint> X-15.611 Y-6.466 Z6.075 </infillPoint>)
(<infillPoint> X-14.05 Y-9.388 Z6.075 </infillPoint>)
(<infillPoint> X-11.949 Y-11.949 Z6.075 </infillPoint>)
(<infillPoint> X-9.388 Y-14.05 Z6.075 </infillPoint>)
(<infillPoint> X-6.466 Y-15.611 Z6.075 </infillPoint>)
(<infillPoint> X-3.296 Y-16.573 Z6.075 </infillPoint>)
(<infillPoint> X0.0 Y-16.898 Z6.075 </infillPoint>)
(<infillPoint> X3.296 Y-16.573 Z6.075 </infillPoint>)
(<infillPoint> X6.466 Y-15.611 Z6.075 </infillPoint>)
(<infillPoint> X9.388 Y-14.05 Z6.075 </infillPoint>)
(<infillPoint> X11.949 Y-11.949 Z6.075 </infillPoint>)
(<infillPoint> X14.05 Y-9.388 Z6.075 </infillPoint>)
(<infillPoint> X15.611 Y-6.466 Z6.075 </infillPoint>)
(<infillPoint> X16.573 Y-3.296 Z6.075 </infillPoint>)
(<infillPoint> X16.898 Y0.0 Z6.075 </infillPoint>)
(<infillPoint> X16.573 Y3.296 Z6.075 </infillPoint>)
(<infillPoint> X15.611 Y6.466 Z6.075 </infillPoint>)
(<infillPoint> X14.05 Y9.388 Z6.075 </infillPoint>)
(<infillPoint> X11.949 Y11.949 Z6.075 </infillPoint>)
(<infillPoint> X9.388 Y14.05 Z6.075 </infillPoint>)
(<infillPoint> X6.466 Y15.611 Z6.075 </infillPoint>)
(<infillPoint> X3.296 Y16.573 Z6.075 </infillPoint>)
(<infillPoint> X-0.0 Y16.898 Z6.075 </infillPoint>)
(<infillPoint> X-3.296 Y16.573 Z6.075 </infillPoint>)
(<infillPoint> X-6.466 Y15.611 Z6.075 </infillPoint>)
(<infillPoint> X-9.388 Y14.05 Z6.075 </infillPoint>)
(<infillPoint> X-11.949 Y11.949 Z6.075 </infillPoint>)
(<infillPoint> X-14.05 Y9.388 Z6.075 </infillPoint>)
(<infillPoint> X-15.611 Y6.466 Z6.075 </infillPoint>)
(</infillBoundary>)
(<infillBoundary>)
(<infillPoint> X5.377 Y-5.377 Z6.075 </infillPoint>)
(<infillPoint> X4.225 Y-6.323 Z6.075 </infillPoint>)
(<infillPoint> X2.91 Y-7.026 Z6.075 </infillPoint>)
(<infillPoint> X1.484 Y-7.458 Z6.075 </infillPoint>)
(<infillPoint> X0.0 Y-7.605 Z6.075 </infillPoint>)
(<infillPoint> X-1.484 Y-7.458 Z6.075 </infillPoint>)
(<infillPoint> X-2.91 Y-7.026 Z6.075 </infillPoint>)
(<infillPoint> X-4.225 Y-6.323 Z6.075 </infillPoint>)
(<infillPoint> X-5.377 Y-5.377 Z6.075 </infillPoint>)
(<infillPoint> X-6.323 Y-4.225 Z6.075 </infillPoint>)
(<infillPoint> X-7.026 Y-2.91 Z6.075 </infillPoint>)
(<infillPoint> X-7.458 Y-1.484 Z6.075 </infillPoint>)
(<infillPoint> X-7.605 Y0.0 Z6.075 </infillPoint>)
(<infillPoint> X-7.458 Y1.484 Z6.075 </infillPoint>)
(<infillPoint> X-7.026 Y2.91 Z6.075 </infillPoint>)
(<infillPoint> X-6.323 Y4.225 Z6.075 </infillPoint>)
(<infillPoint> X-5.377 Y5.377 Z6.075 </infillPoint>)
(<infillPoint> X-4.225 Y6.323 Z6.075 </infillPoint>)
(<infillPoint> X-2.91 Y7.026 Z6.075 </infillPoint>)
(<infillPoint> X-1.484 Y7.458 Z6.075 </infillPoint>)
(<infillPoint> X0.0 Y7.605 Z6.075 </infillPoint>)
(<infillPoint> X1.484 Y7.458 Z6.075 </infillPoint>)
(<infillPoint> X2.91 Y7.026 Z6.075 </infillPoint>)
(<infillPoint> X4.225 Y6.323 Z6.075 </infillPoint>)
(<infillPoint> X5.377 Y5.377 Z6.075 </infillPoint>)
(<infillPoint> X6.323 Y4.225 Z6.075 </infillPoint>)
(<infillPoint> X7.026 Y2.91 Z6.075 </infillPoint>)
(<infillPoint> X7.458 Y1.484 Z6.075 </infillPoint>)
(<infillPoint> X7.605 Y0.0 Z6.075 </infillPoint>)
(<infillPoint> X7.458 Y-1.484 Z6.075 </infillPoint>)
(<infillPoint> X7.026 Y-2.91 Z6.075 </infillPoint>)
(<infillPoint> X6.323 Y-4.225 Z6.075 </infillPoint>)
(</infillBoundary>)
;M108 R80.0
G1 X-7.6 Y-1.98 Z6.08 F4200.0
G1 F1200.0
G1 E1167.179
G1 F4200.0
M101
G1 X-7.2 Y-3.18 Z6.08 F4800.0 E1167.246
G1 X-6.4 Y-4.57 Z6.08 F4800.0 E1167.33
G1 X-5.6 Y-5.55 Z6.08 F4800.0 E1167.397
G1 X-4.4 Y-6.54 Z6.08 F4800.0 E1167.479
G1 X-3.2 Y-7.19 Z6.08 F4800.0 E1167.551
G1 X-1.6 Y-7.72 Z6.08 F4800.0 E1167.64
G1 X-0.4 Y-7.85 Z6.08 F4800.0 E1167.704
G1 X-0.0 Y-16.62 Z6.08 F4800.0 E1168.168
G1 X3.2 Y-16.3 Z6.08 F4800.0 E1168.338
G1 X6.4 Y-15.33 Z6.08 F4800.0 E1168.514
G1 X9.2 Y-13.83 Z6.08 F4800.0 E1168.682
G1 X11.6 Y-11.87 Z6.08 F4800.0 E1168.846
G1 X-0.0 Y-7.89 Z6.08 F4800.0 E1169.494
G1 X1.6 Y-7.72 Z6.08 F4800.0 E1169.579
G1 X3.2 Y-7.19 Z6.08 F4800.0 E1169.668
G1 X4.4 Y-6.54 Z6.08 F4800.0 E1169.74
G1 X5.6 Y-5.55 Z6.08 F4800.0 E1169.822
G1 X6.4 Y-4.57 Z6.08 F4800.0 E1169.889
G1 X7.2 Y-3.18 Z6.08 F4800.0 E1169.974
G1 X7.6 Y-1.98 Z6.08 F4800.0 E1170.04
G1 X12.4 Y-10.96 Z6.08 F4800.0 E1170.578
G1 X13.6 Y-9.49 Z6.08 F4800.0 E1170.678
G1 X15.2 Y-6.64 Z6.08 F4800.0 E1170.851
G1 X16.0 Y-4.22 Z6.08 F4800.0 E1170.985
G1 X16.4 Y-2.2 Z6.08 F4800.0 E1171.094
G1 X16.4 Y2.2 Z6.08 F4800.0 E1171.326
G1 X16.0 Y4.22 Z6.08 F4800.0 E1171.435
G1 X15.2 Y6.64 Z6.08 F4800.0 E1171.57
G1 X13.6 Y9.49 Z6.08 F4800.0 E1171.743
G1 X12.4 Y10.96 Z6.08 F4800.0 E1171.843
G1 F1200.0
G1 E1170.843
G1 F4800.0
M103
G1 X7.6 Y1.98 Z6.08 F4200.0
G1 F1200.0
G1 E1171.843
G1 F4200.0
M101
G1 X7.2 Y3.18 Z6.08 F4800.0 E1171.91
G1 X6.4 Y4.57 Z6.08 F4800.0 E1171.994
G1 X5.6 Y5.55 Z6.08 F4800.0 E1172.061
G1 X4.4 Y6.54 Z6.08 F4800.0 E1172.143
G1 X3.2 Y7.19 Z6.08 F4800.0 E1172.215
G1 X1.6 Y7.72 Z6.08 F4800.0 E1172.304
G1 X0.0 Y7.89 Z6.08 F4800.0 E1172.389
G1 X11.6 Y11.87 Z6.08 F4800.0 E1173.037
G1 X9.2 Y13.83 Z6.08 F4800.0 E1173.201
G1 X6.4 Y15.33 Z6.08 F4800.0 E1173.369
G1 X3.2 Y16.3 Z6.08 F4800.0 E1173.545
G1 X0.0 Y16.62 Z6.08 F4800.0 E1173.715
G1 F1200.0
G1 E1172.715
G1 F4800.0
M103
G1 X-4.11 Y6.15 Z6.08 F4200.0
G1 X-6.84 Y2.83 Z6.08 F4200.0
G1 X-7.26 Y-1.44 Z6.08 F4200.0
G1 X-0.4 Y-16.58 Z6.08 F4200.0
G1 F1200.0
G1 E1173.715
G1 F4200.0
M101
G1 X-3.2 Y-16.3 Z6.08 F4800.0 E1173.864
G1 X-6.4 Y-15.33 Z6.08 F4800.0 E1174.041
G1 X-9.2 Y-13.83 Z6.08 F4800.0 E1174.208
G1 X-11.6 Y-11.87 Z6.08 F4800.0 E1174.372
G1 X-13.6 Y-9.49 Z6.08 F4800.0 E1174.536
G1 X-15.2 Y-6.64 Z6.08 F4800.0 E1174.709
G1 X-16.0 Y-4.22 Z6.08 F4800.0 E1174.844
G1 X-16.4 Y-2.2 Z6.08 F4800.0 E1174.953
G1 X-16.4 Y2.2 Z6.08 F4800.0 E1175.185
G1 X-16.0 Y4.22 Z6.08 F4800.0 E1175.294
G1 X-15.2 Y6.64 Z6.08 F4800.0 E1175.428
G1 X-13.6 Y9.49 Z6.08 F4800.0 E1175.601
G1 X-11.6 Y11.87 Z6.08 F4800.0 E1175.765
G1 X-9.2 Y13.83 Z6.08 F4800.0 E1175.929
G1 X-6.4 Y15.33 Z6.08 F4800.0 E1176.097
G1 X-3.2 Y16.3 Z6.08 F4800.0 E1176.273
G1 X-0.4 Y16.58 Z6.08 F4800.0 E1176.422
G1 X-0.4 Y7.85 Z6.08 F4800.0 E1176.883
G1 X-1.6 Y7.72 Z6.08 F4800.0 E1176.947
G1 X-3.2 Y7.19 Z6.08 F4800.0 E1177.036
G1 X-4.4 Y6.54 Z6.08 F4800.0 E1177.108
G1 X-5.6 Y5.55 Z6.08 F4800.0 E1177.19
G1 X-6.4 Y4.57 Z6.08 F4800.0 E1177.257
G1 X-7.2 Y3.18 Z6.08 F4800.0 E1177.342
G1 X-7.6 Y1.98 Z6.08 F4800.0 E1177.408
G1 F1200.0
G1 E1176.408
G1 F4800.0
M103
(</infill>)
(</nestedRing>)
(</rotation>)
(</layer>)
(<layer> 6.345 )
(<rotation> (-1+1.22464679915e-16j) )
(<nestedRing>)
(<boundaryPerimeter>)
(<boundaryPoint> X-17.164 Y3.414 Z6.345 </boundaryPoint>)
(<boundaryPoint> X-17.501 Y0.0 Z6.345 </boundaryPoint>)
(<boundaryPoint> X-17.164 Y-3.414 Z6.345 </boundaryPoint>)
(<boundaryPoint> X-16.168 Y-6.697 Z6.345 </boundaryPoint>)
(<boundaryPoint> X-14.551 Y-9.723 Z6.345 </boundaryPoint>)
(<boundaryPoint> X-12.375 Y-12.375 Z6.345 </boundaryPoint>)
(<boundaryPoint> X-9.723 Y-14.551 Z6.345 </boundaryPoint>)
(<boundaryPoint> X-6.697 Y-16.168 Z6.345 </boundaryPoint>)
(<boundaryPoint> X-3.414 Y-17.164 Z6.345 </boundaryPoint>)
(<boundaryPoint> X-0.0 Y-17.501 Z6.345 </boundaryPoint>)
(<boundaryPoint> X3.414 Y-17.164 Z6.345 </boundaryPoint>)
(<boundaryPoint> X6.697 Y-16.168 Z6.345 </boundaryPoint>)
(<boundaryPoint> X9.723 Y-14.551 Z6.345 </boundaryPoint>)
(<boundaryPoint> X12.375 Y-12.375 Z6.345 </boundaryPoint>)
(<boundaryPoint> X14.551 Y-9.723 Z6.345 </boundaryPoint>)
(<boundaryPoint> X16.168 Y-6.697 Z6.345 </boundaryPoint>)
(<boundaryPoint> X17.164 Y-3.414 Z6.345 </boundaryPoint>)
(<boundaryPoint> X17.501 Y-0.0 Z6.345 </boundaryPoint>)
(<boundaryPoint> X17.164 Y3.414 Z6.345 </boundaryPoint>)
(<boundaryPoint> X16.168 Y6.697 Z6.345 </boundaryPoint>)
(<boundaryPoint> X14.551 Y9.723 Z6.345 </boundaryPoint>)
(<boundaryPoint> X12.375 Y12.375 Z6.345 </boundaryPoint>)
(<boundaryPoint> X9.723 Y14.551 Z6.345 </boundaryPoint>)
(<boundaryPoint> X6.697 Y16.168 Z6.345 </boundaryPoint>)
(<boundaryPoint> X3.414 Y17.164 Z6.345 </boundaryPoint>)
(<boundaryPoint> X0.0 Y17.501 Z6.345 </boundaryPoint>)
(<boundaryPoint> X-3.414 Y17.164 Z6.345 </boundaryPoint>)
(<boundaryPoint> X-6.697 Y16.168 Z6.345 </boundaryPoint>)
(<boundaryPoint> X-9.723 Y14.551 Z6.345 </boundaryPoint>)
(<boundaryPoint> X-12.375 Y12.375 Z6.345 </boundaryPoint>)
(<boundaryPoint> X-14.551 Y9.723 Z6.345 </boundaryPoint>)
(<boundaryPoint> X-16.168 Y6.697 Z6.345 </boundaryPoint>)
(<loop> inner )
G1 X-7.26 Y-1.44 Z6.35 F4200.0
G1 X-5.48 Y-5.25 Z6.35 F4200.0
G1 F1200.0
G1 E1177.408
G1 F4200.0
M101
G1 X-6.32 Y-4.22 Z6.35 F4800.0 E1177.478
G1 X-7.03 Y-2.91 Z6.35 F4800.0 E1177.557
G1 X-7.46 Y-1.48 Z6.35 F4800.0 E1177.636
G1 X-7.61 Y0.0 Z6.35 F4800.0 E1177.715
G1 X-7.46 Y1.48 Z6.35 F4800.0 E1177.793
G1 X-7.03 Y2.91 Z6.35 F4800.0 E1177.872
G1 X-6.32 Y4.22 Z6.35 F4800.0 E1177.951
G1 X-5.38 Y5.38 Z6.35 F4800.0 E1178.03
G1 X-4.22 Y6.32 Z6.35 F4800.0 E1178.108
G1 X-2.91 Y7.03 Z6.35 F4800.0 E1178.187
G1 X-1.48 Y7.46 Z6.35 F4800.0 E1178.266
G1 X0.0 Y7.61 Z6.35 F4800.0 E1178.345
G1 X1.48 Y7.46 Z6.35 F4800.0 E1178.423
G1 X2.91 Y7.03 Z6.35 F4800.0 E1178.502
G1 X4.22 Y6.32 Z6.35 F4800.0 E1178.581
G1 X5.38 Y5.38 Z6.35 F4800.0 E1178.66
G1 X6.32 Y4.22 Z6.35 F4800.0 E1178.738
G1 X7.03 Y2.91 Z6.35 F4800.0 E1178.817
G1 X7.46 Y1.48 Z6.35 F4800.0 E1178.896
G1 X7.61 Y0.0 Z6.35 F4800.0 E1178.975
G1 X7.46 Y-1.48 Z6.35 F4800.0 E1179.053
G1 X7.03 Y-2.91 Z6.35 F4800.0 E1179.132
G1 X6.32 Y-4.22 Z6.35 F4800.0 E1179.211
G1 X5.38 Y-5.38 Z6.35 F4800.0 E1179.29
G1 X4.22 Y-6.32 Z6.35 F4800.0 E1179.368
G1 X2.91 Y-7.03 Z6.35 F4800.0 E1179.447
G1 X1.48 Y-7.46 Z6.35 F4800.0 E1179.526
G1 X0.0 Y-7.61 Z6.35 F4800.0 E1179.605
G1 X-1.48 Y-7.46 Z6.35 F4800.0 E1179.683
G1 X-2.91 Y-7.03 Z6.35 F4800.0 E1179.762
G1 X-4.22 Y-6.32 Z6.35 F4800.0 E1179.841
G1 X-5.38 Y-5.38 Z6.35 F4800.0 E1179.92
G1 X-5.48 Y-5.25 Z6.35 F4800.0 E1179.928
G1 F1200.0
G1 E1178.928
G1 F4800.0
M103
(</loop>)
(<loop> outer )
G1 X-12.42 Y-11.37 Z6.35 F4200.0
G1 F1200.0
G1 E1179.928
G1 F4200.0
M101
G1 X-11.95 Y-11.95 Z6.35 F4800.0 E1179.968
G1 X-9.39 Y-14.05 Z6.35 F4800.0 E1180.143
G1 X-6.47 Y-15.61 Z6.35 F4800.0 E1180.318
G1 X-3.3 Y-16.57 Z6.35 F4800.0 E1180.493
G1 X0.0 Y-16.9 Z6.35 F4800.0 E1180.668
G1 X3.3 Y-16.57 Z6.35 F4800.0 E1180.843
G1 X6.47 Y-15.61 Z6.35 F4800.0 E1181.018
G1 X9.39 Y-14.05 Z6.35 F4800.0 E1181.193
G1 X11.95 Y-11.95 Z6.35 F4800.0 E1181.368
G1 X14.05 Y-9.39 Z6.35 F4800.0 E1181.543
G1 X15.61 Y-6.47 Z6.35 F4800.0 E1181.718
G1 X16.57 Y-3.3 Z6.35 F4800.0 E1181.893
G1 X16.9 Y0.0 Z6.35 F4800.0 E1182.068
G1 X16.57 Y3.3 Z6.35 F4800.0 E1182.243
G1 X15.61 Y6.47 Z6.35 F4800.0 E1182.418
G1 X14.05 Y9.39 Z6.35 F4800.0 E1182.593
G1 X11.95 Y11.95 Z6.35 F4800.0 E1182.767
G1 X9.39 Y14.05 Z6.35 F4800.0 E1182.942
G1 X6.47 Y15.61 Z6.35 F4800.0 E1183.117
G1 X3.3 Y16.57 Z6.35 F4800.0 E1183.292
G1 X-0.0 Y16.9 Z6.35 F4800.0 E1183.467
G1 X-3.3 Y16.57 Z6.35 F4800.0 E1183.642
G1 X-6.47 Y15.61 Z6.35 F4800.0 E1183.817
G1 X-9.39 Y14.05 Z6.35 F4800.0 E1183.992
G1 X-11.95 Y11.95 Z6.35 F4800.0 E1184.167
G1 X-14.05 Y9.39 Z6.35 F4800.0 E1184.342
G1 X-15.61 Y6.47 Z6.35 F4800.0 E1184.517
G1 X-16.57 Y3.3 Z6.35 F4800.0 E1184.692
G1 X-16.9 Y-0.0 Z6.35 F4800.0 E1184.867
G1 X-16.57 Y-3.3 Z6.35 F4800.0 E1185.042
G1 X-15.61 Y-6.47 Z6.35 F4800.0 E1185.217
G1 X-14.05 Y-9.39 Z6.35 F4800.0 E1185.392
G1 X-12.53 Y-11.24 Z6.35 F4800.0 E1185.519
G1 X-12.42 Y-11.37 Z6.35 F4800.0 E1185.528
G1 F1200.0
G1 E1185.528
G1 F4800.0
M103
(</loop>)
(<edge> outer )
;M108 R40.0
G1 X-12.73 Y-11.63 Z6.35 F4200.0
G1 F1200.0
G1 E1185.528
G1 F4200.0
M101
G1 X-12.23 Y-12.23 Z6.35 F2400.0 E1185.569
G1 X-9.61 Y-14.38 Z6.35 F2400.0 E1185.748
G1 X-6.62 Y-15.98 Z6.35 F2400.0 E1185.928
G1 X-3.38 Y-16.97 Z6.35 F2400.0 E1186.107
G1 X0.0 Y-17.3 Z6.35 F2400.0 E1186.286
G1 X3.38 Y-16.97 Z6.35 F2400.0 E1186.465
G1 X6.62 Y-15.98 Z6.35 F2400.0 E1186.644
G1 X9.61 Y-14.38 Z6.35 F2400.0 E1186.823
G1 X12.23 Y-12.23 Z6.35 F2400.0 E1187.002
G1 X14.38 Y-9.61 Z6.35 F2400.0 E1187.182
G1 X15.98 Y-6.62 Z6.35 F2400.0 E1187.361
G1 X16.97 Y-3.38 Z6.35 F2400.0 E1187.54
G1 X17.3 Y0.0 Z6.35 F2400.0 E1187.719
G1 X16.97 Y3.38 Z6.35 F2400.0 E1187.898
G1 X15.98 Y6.62 Z6.35 F2400.0 E1188.077
G1 X14.38 Y9.61 Z6.35 F2400.0 E1188.256
G1 X12.23 Y12.23 Z6.35 F2400.0 E1188.436
G1 X9.61 Y14.38 Z6.35 F2400.0 E1188.615
G1 X6.62 Y15.98 Z6.35 F2400.0 E1188.794
G1 X3.38 Y16.97 Z6.35 F2400.0 E1188.973
G1 X-0.0 Y17.3 Z6.35 F2400.0 E1189.152
G1 X-3.38 Y16.97 Z6.35 F2400.0 E1189.331
G1 X-6.62 Y15.98 Z6.35 F2400.0 E1189.51
G1 X-9.61 Y14.38 Z6.35 F2400.0 E1189.69
G1 X-12.23 Y12.23 Z6.35 F2400.0 E1189.869
G1 X-14.38 Y9.61 Z6.35 F2400.0 E1190.048
G1 X-15.98 Y6.62 Z6.35 F2400.0 E1190.227
G1 X-16.97 Y3.38 Z6.35 F2400.0 E1190.406
G1 X-17.3 Y-0.0 Z6.35 F2400.0 E1190.585
G1 X-16.97 Y-3.38 Z6.35 F2400.0 E1190.764
G1 X-15.98 Y-6.62 Z6.35 F2400.0 E1190.944
G1 X-14.38 Y-9.61 Z6.35 F2400.0 E1191.123
G1 X-12.84 Y-11.5 Z6.35 F2400.0 E1191.252
G1 X-12.73 Y-11.63 Z6.35 F2400.0 E1191.26
G1 F1200.0
G1 E1190.26
G1 F2400.0
M103
(</edge>)
(</boundaryPerimeter>)
(<nestedRing>)
(<boundaryPerimeter>)
(<boundaryPoint> X4.951 Y-4.951 Z6.345 </boundaryPoint>)
(<boundaryPoint> X3.89 Y-5.822 Z6.345 </boundaryPoint>)
(<boundaryPoint> X2.679 Y-6.469 Z6.345 </boundaryPoint>)
(<boundaryPoint> X1.366 Y-6.867 Z6.345 </boundaryPoint>)
(<boundaryPoint> X-0.0 Y-7.002 Z6.345 </boundaryPoint>)
(<boundaryPoint> X-1.366 Y-6.867 Z6.345 </boundaryPoint>)
(<boundaryPoint> X-2.679 Y-6.469 Z6.345 </boundaryPoint>)
(<boundaryPoint> X-3.89 Y-5.822 Z6.345 </boundaryPoint>)
(<boundaryPoint> X-4.951 Y-4.951 Z6.345 </boundaryPoint>)
(<boundaryPoint> X-5.822 Y-3.89 Z6.345 </boundaryPoint>)
(<boundaryPoint> X-6.469 Y-2.679 Z6.345 </boundaryPoint>)
(<boundaryPoint> X-6.867 Y-1.366 Z6.345 </boundaryPoint>)
(<boundaryPoint> X-7.002 Y0.0 Z6.345 </boundaryPoint>)
(<boundaryPoint> X-6.867 Y1.366 Z6.345 </boundaryPoint>)
(<boundaryPoint> X-6.469 Y2.679 Z6.345 </boundaryPoint>)
(<boundaryPoint> X-5.822 Y3.89 Z6.345 </boundaryPoint>)
(<boundaryPoint> X-4.951 Y4.951 Z6.345 </boundaryPoint>)
(<boundaryPoint> X-3.89 Y5.822 Z6.345 </boundaryPoint>)
(<boundaryPoint> X-2.679 Y6.469 Z6.345 </boundaryPoint>)
(<boundaryPoint> X-1.366 Y6.867 Z6.345 </boundaryPoint>)
(<boundaryPoint> X0.0 Y7.002 Z6.345 </boundaryPoint>)
(<boundaryPoint> X1.366 Y6.867 Z6.345 </boundaryPoint>)
(<boundaryPoint> X2.679 Y6.469 Z6.345 </boundaryPoint>)
(<boundaryPoint> X3.89 Y5.822 Z6.345 </boundaryPoint>)
(<boundaryPoint> X4.951 Y4.951 Z6.345 </boundaryPoint>)
(<boundaryPoint> X5.822 Y3.89 Z6.345 </boundaryPoint>)
(<boundaryPoint> X6.469 Y2.679 Z6.345 </boundaryPoint>)
(<boundaryPoint> X6.867 Y1.366 Z6.345 </boundaryPoint>)
(<boundaryPoint> X7.002 Y-0.0 Z6.345 </boundaryPoint>)
(<boundaryPoint> X6.867 Y-1.366 Z6.345 </boundaryPoint>)
(<boundaryPoint> X6.469 Y-2.679 Z6.345 </boundaryPoint>)
(<boundaryPoint> X5.822 Y-3.89 Z6.345 </boundaryPoint>)
(<edge> inner )
G1 X-5.2 Y-4.97 Z6.35 F4200.0
G1 F1200.0
G1 E1191.26
G1 F4200.0
M101
G1 X-5.99 Y-4.0 Z6.35 F2400.0 E1191.326
G1 X-6.66 Y-2.76 Z6.35 F2400.0 E1191.401
G1 X-7.06 Y-1.41 Z6.35 F2400.0 E1191.475
G1 X-7.2 Y0.0 Z6.35 F2400.0 E1191.55
G1 X-7.06 Y1.41 Z6.35 F2400.0 E1191.625
G1 X-6.66 Y2.76 Z6.35 F2400.0 E1191.699
G1 X-5.99 Y4.0 Z6.35 F2400.0 E1191.774
G1 X-5.09 Y5.09 Z6.35 F2400.0 E1191.848
G1 X-4.0 Y5.99 Z6.35 F2400.0 E1191.923
G1 X-2.76 Y6.66 Z6.35 F2400.0 E1191.998
G1 X-1.41 Y7.06 Z6.35 F2400.0 E1192.072
G1 X0.0 Y7.2 Z6.35 F2400.0 E1192.147
G1 X1.41 Y7.06 Z6.35 F2400.0 E1192.221
G1 X2.76 Y6.66 Z6.35 F2400.0 E1192.296
G1 X4.0 Y5.99 Z6.35 F2400.0 E1192.371
G1 X5.09 Y5.09 Z6.35 F2400.0 E1192.445
G1 X5.99 Y4.0 Z6.35 F2400.0 E1192.52
G1 X6.66 Y2.76 Z6.35 F2400.0 E1192.594
G1 X7.06 Y1.41 Z6.35 F2400.0 E1192.669
G1 X7.2 Y-0.0 Z6.35 F2400.0 E1192.743
G1 X7.06 Y-1.41 Z6.35 F2400.0 E1192.818
G1 X6.66 Y-2.76 Z6.35 F2400.0 E1192.893
G1 X5.99 Y-4.0 Z6.35 F2400.0 E1192.967
G1 X5.09 Y-5.09 Z6.35 F2400.0 E1193.042
G1 X4.0 Y-5.99 Z6.35 F2400.0 E1193.116
G1 X2.76 Y-6.66 Z6.35 F2400.0 E1193.191
G1 X1.41 Y-7.06 Z6.35 F2400.0 E1193.266
G1 X-0.0 Y-7.2 Z6.35 F2400.0 E1193.34
G1 X-1.41 Y-7.06 Z6.35 F2400.0 E1193.415
G1 X-2.76 Y-6.66 Z6.35 F2400.0 E1193.489
G1 X-4.0 Y-5.99 Z6.35 F2400.0 E1193.564
G1 X-5.09 Y-5.09 Z6.35 F2400.0 E1193.639
G1 X-5.2 Y-4.97 Z6.35 F2400.0 E1193.647
G1 F1200.0
G1 E1192.647
G1 F2400.0
M103
(</edge>)
(</boundaryPerimeter>)
(</nestedRing>)
(<infill>)
(<infillBoundary>)
(<infillPoint> X-16.573 Y3.296 Z6.345 </infillPoint>)
(<infillPoint> X-16.898 Y-0.0 Z6.345 </infillPoint>)
(<infillPoint> X-16.573 Y-3.296 Z6.345 </infillPoint>)
(<infillPoint> X-15.611 Y-6.466 Z6.345 </infillPoint>)
(<infillPoint> X-14.05 Y-9.388 Z6.345 </infillPoint>)
(<infillPoint> X-11.949 Y-11.949 Z6.345 </infillPoint>)
(<infillPoint> X-9.388 Y-14.05 Z6.345 </infillPoint>)
(<infillPoint> X-6.466 Y-15.611 Z6.345 </infillPoint>)
(<infillPoint> X-3.296 Y-16.573 Z6.345 </infillPoint>)
(<infillPoint> X0.0 Y-16.898 Z6.345 </infillPoint>)
(<infillPoint> X3.296 Y-16.573 Z6.345 </infillPoint>)
(<infillPoint> X6.466 Y-15.611 Z6.345 </infillPoint>)
(<infillPoint> X9.388 Y-14.05 Z6.345 </infillPoint>)
(<infillPoint> X11.949 Y-11.949 Z6.345 </infillPoint>)
(<infillPoint> X14.05 Y-9.388 Z6.345 </infillPoint>)
(<infillPoint> X15.611 Y-6.466 Z6.345 </infillPoint>)
(<infillPoint> X16.573 Y-3.296 Z6.345 </infillPoint>)
(<infillPoint> X16.898 Y0.0 Z6.345 </infillPoint>)
(<infillPoint> X16.573 Y3.296 Z6.345 </infillPoint>)
(<infillPoint> X15.611 Y6.466 Z6.345 </infillPoint>)
(<infillPoint> X14.05 Y9.388 Z6.345 </infillPoint>)
(<infillPoint> X11.949 Y11.949 Z6.345 </infillPoint>)
(<infillPoint> X9.388 Y14.05 Z6.345 </infillPoint>)
(<infillPoint> X6.466 Y15.611 Z6.345 </infillPoint>)
(<infillPoint> X3.296 Y16.573 Z6.345 </infillPoint>)
(<infillPoint> X-0.0 Y16.898 Z6.345 </infillPoint>)
(<infillPoint> X-3.296 Y16.573 Z6.345 </infillPoint>)
(<infillPoint> X-6.466 Y15.611 Z6.345 </infillPoint>)
(<infillPoint> X-9.388 Y14.05 Z6.345 </infillPoint>)
(<infillPoint> X-11.949 Y11.949 Z6.345 </infillPoint>)
(<infillPoint> X-14.05 Y9.388 Z6.345 </infillPoint>)
(<infillPoint> X-15.611 Y6.466 Z6.345 </infillPoint>)
(</infillBoundary>)
(<infillBoundary>)
(<infillPoint> X5.377 Y-5.377 Z6.345 </infillPoint>)
(<infillPoint> X4.225 Y-6.323 Z6.345 </infillPoint>)
(<infillPoint> X2.91 Y-7.026 Z6.345 </infillPoint>)
(<infillPoint> X1.484 Y-7.458 Z6.345 </infillPoint>)
(<infillPoint> X0.0 Y-7.605 Z6.345 </infillPoint>)
(<infillPoint> X-1.484 Y-7.458 Z6.345 </infillPoint>)
(<infillPoint> X-2.91 Y-7.026 Z6.345 </infillPoint>)
(<infillPoint> X-4.225 Y-6.323 Z6.345 </infillPoint>)
(<infillPoint> X-5.377 Y-5.377 Z6.345 </infillPoint>)
(<infillPoint> X-6.323 Y-4.225 Z6.345 </infillPoint>)
(<infillPoint> X-7.026 Y-2.91 Z6.345 </infillPoint>)
(<infillPoint> X-7.458 Y-1.484 Z6.345 </infillPoint>)
(<infillPoint> X-7.605 Y0.0 Z6.345 </infillPoint>)
(<infillPoint> X-7.458 Y1.484 Z6.345 </infillPoint>)
(<infillPoint> X-7.026 Y2.91 Z6.345 </infillPoint>)
(<infillPoint> X-6.323 Y4.225 Z6.345 </infillPoint>)
(<infillPoint> X-5.377 Y5.377 Z6.345 </infillPoint>)
(<infillPoint> X-4.225 Y6.323 Z6.345 </infillPoint>)
(<infillPoint> X-2.91 Y7.026 Z6.345 </infillPoint>)
(<infillPoint> X-1.484 Y7.458 Z6.345 </infillPoint>)
(<infillPoint> X0.0 Y7.605 Z6.345 </infillPoint>)
(<infillPoint> X1.484 Y7.458 Z6.345 </infillPoint>)
(<infillPoint> X2.91 Y7.026 Z6.345 </infillPoint>)
(<infillPoint> X4.225 Y6.323 Z6.345 </infillPoint>)
(<infillPoint> X5.377 Y5.377 Z6.345 </infillPoint>)
(<infillPoint> X6.323 Y4.225 Z6.345 </infillPoint>)
(<infillPoint> X7.026 Y2.91 Z6.345 </infillPoint>)
(<infillPoint> X7.458 Y1.484 Z6.345 </infillPoint>)
(<infillPoint> X7.605 Y0.0 Z6.345 </infillPoint>)
(<infillPoint> X7.458 Y-1.484 Z6.345 </infillPoint>)
(<infillPoint> X7.026 Y-2.91 Z6.345 </infillPoint>)
(<infillPoint> X6.323 Y-4.225 Z6.345 </infillPoint>)
(</infillBoundary>)
;M108 R80.0
G1 X-2.83 Y-6.84 Z6.35 F4200.0
G1 X1.44 Y-7.26 Z6.35 F4200.0
G1 X16.58 Y-0.4 Z6.35 F4200.0
G1 F1200.0
G1 E1193.647
G1 F4200.0
M101
G1 X16.3 Y-3.2 Z6.35 F4800.0 E1193.796
G1 X15.33 Y-6.4 Z6.35 F4800.0 E1193.973
G1 X13.83 Y-9.2 Z6.35 F4800.0 E1194.14
G1 X11.87 Y-11.6 Z6.35 F4800.0 E1194.304
G1 X9.49 Y-13.6 Z6.35 F4800.0 E1194.468
G1 X6.64 Y-15.2 Z6.35 F4800.0 E1194.641
G1 X4.22 Y-16.0 Z6.35 F4800.0 E1194.776
G1 X2.2 Y-16.4 Z6.35 F4800.0 E1194.885
G1 X-2.2 Y-16.4 Z6.35 F4800.0 E1195.117
G1 X-4.22 Y-16.0 Z6.35 F4800.0 E1195.226
G1 X-6.64 Y-15.2 Z6.35 F4800.0 E1195.36
G1 X-9.49 Y-13.6 Z6.35 F4800.0 E1195.533
G1 X-11.87 Y-11.6 Z6.35 F4800.0 E1195.697
G1 X-13.83 Y-9.2 Z6.35 F4800.0 E1195.861
G1 X-15.33 Y-6.4 Z6.35 F4800.0 E1196.029
G1 X-16.3 Y-3.2 Z6.35 F4800.0 E1196.205
G1 X-16.58 Y-0.4 Z6.35 F4800.0 E1196.354
G1 X-7.85 Y-0.4 Z6.35 F4800.0 E1196.815
G1 X-7.72 Y-1.6 Z6.35 F4800.0 E1196.879
G1 X-7.19 Y-3.2 Z6.35 F4800.0 E1196.968
G1 X-6.54 Y-4.4 Z6.35 F4800.0 E1197.04
G1 X-5.55 Y-5.6 Z6.35 F4800.0 E1197.122
G1 X-4.57 Y-6.4 Z6.35 F4800.0 E1197.189
G1 X-3.18 Y-7.2 Z6.35 F4800.0 E1197.274
G1 X-1.98 Y-7.6 Z6.35 F4800.0 E1197.34
G1 F1200.0
G1 E1196.34
G1 F4800.0
M103
G1 X-16.62 Y0.0 Z6.35 F4200.0
G1 F1200.0
G1 E1197.34
G1 F4200.0
M101
G1 X-16.3 Y3.2 Z6.35 F4800.0 E1197.51
G1 X-15.33 Y6.4 Z6.35 F4800.0 E1197.687
G1 X-13.83 Y9.2 Z6.35 F4800.0 E1197.855
G1 X-11.87 Y11.6 Z6.35 F4800.0 E1198.018
G1 X-7.89 Y0.0 Z6.35 F4800.0 E1198.666
G1 X-7.72 Y1.6 Z6.35 F4800.0 E1198.751
G1 X-7.19 Y3.2 Z6.35 F4800.0 E1198.84
G1 X-6.54 Y4.4 Z6.35 F4800.0 E1198.912
G1 X-5.55 Y5.6 Z6.35 F4800.0 E1198.995
G1 X-4.57 Y6.4 Z6.35 F4800.0 E1199.061
G1 X-3.18 Y7.2 Z6.35 F4800.0 E1199.146
G1 X-1.98 Y7.6 Z6.35 F4800.0 E1199.213
G1 X-10.96 Y12.4 Z6.35 F4800.0 E1199.751
G1 X-9.49 Y13.6 Z6.35 F4800.0 E1199.85
G1 X-6.64 Y15.2 Z6.35 F4800.0 E1200.023
G1 X-4.22 Y16.0 Z6.35 F4800.0 E1200.158
G1 X-2.2 Y16.4 Z6.35 F4800.0 E1200.267
G1 X2.2 Y16.4 Z6.35 F4800.0 E1200.499
G1 X4.22 Y16.0 Z6.35 F4800.0 E1200.608
G1 X6.64 Y15.2 Z6.35 F4800.0 E1200.743
G1 X9.49 Y13.6 Z6.35 F4800.0 E1200.915
G1 X10.96 Y12.4 Z6.35 F4800.0 E1201.015
G1 X1.98 Y7.6 Z6.35 F4800.0 E1201.553
G1 X3.18 Y7.2 Z6.35 F4800.0 E1201.62
G1 X4.57 Y6.4 Z6.35 F4800.0 E1201.705
G1 X5.55 Y5.6 Z6.35 F4800.0 E1201.771
G1 X6.54 Y4.4 Z6.35 F4800.0 E1201.854
G1 X7.35 Y2.8 Z6.35 F4800.0 E1201.948
G1 X7.72 Y1.6 Z6.35 F4800.0 E1202.015
G1 X7.89 Y-0.0 Z6.35 F4800.0 E1202.1
G1 X11.87 Y11.6 Z6.35 F4800.0 E1202.748
G1 X13.83 Y9.2 Z6.35 F4800.0 E1202.911
G1 X15.33 Y6.4 Z6.35 F4800.0 E1203.079
G1 X16.3 Y3.2 Z6.35 F4800.0 E1203.256
G1 X16.62 Y-0.0 Z6.35 F4800.0 E1203.425
G1 X7.85 Y-0.4 Z6.35 F4800.0 E1203.889
G1 X7.72 Y-1.6 Z6.35 F4800.0 E1203.953
G1 X7.35 Y-2.8 Z6.35 F4800.0 E1204.019
G1 X6.54 Y-4.4 Z6.35 F4800.0 E1204.114
G1 X5.55 Y-5.6 Z6.35 F4800.0 E1204.196
G1 X4.57 Y-6.4 Z6.35 F4800.0 E1204.263
G1 X3.18 Y-7.2 Z6.35 F4800.0 E1204.348
G1 X1.98 Y-7.6 Z6.35 F4800.0 E1204.415
G1 F1200.0
G1 E1203.415
G1 F4800.0
M103
(</infill>)
(</nestedRing>)
(</rotation>)
(</layer>)
(<layer> 6.615 )
(<rotation> (6.12323399574e-17+1j) )
(<nestedRing>)
(<boundaryPerimeter>)
(<boundaryPoint> X-17.164 Y3.414 Z6.615 </boundaryPoint>)
(<boundaryPoint> X-17.501 Y0.0 Z6.615 </boundaryPoint>)
(<boundaryPoint> X-17.164 Y-3.414 Z6.615 </boundaryPoint>)
(<boundaryPoint> X-16.168 Y-6.697 Z6.615 </boundaryPoint>)
(<boundaryPoint> X-14.551 Y-9.723 Z6.615 </boundaryPoint>)
(<boundaryPoint> X-12.375 Y-12.375 Z6.615 </boundaryPoint>)
(<boundaryPoint> X-9.723 Y-14.551 Z6.615 </boundaryPoint>)
(<boundaryPoint> X-6.697 Y-16.168 Z6.615 </boundaryPoint>)
(<boundaryPoint> X-3.414 Y-17.164 Z6.615 </boundaryPoint>)
(<boundaryPoint> X-0.0 Y-17.501 Z6.615 </boundaryPoint>)
(<boundaryPoint> X3.414 Y-17.164 Z6.615 </boundaryPoint>)
(<boundaryPoint> X6.697 Y-16.168 Z6.615 </boundaryPoint>)
(<boundaryPoint> X9.723 Y-14.551 Z6.615 </boundaryPoint>)
(<boundaryPoint> X12.375 Y-12.375 Z6.615 </boundaryPoint>)
(<boundaryPoint> X14.551 Y-9.723 Z6.615 </boundaryPoint>)
(<boundaryPoint> X16.168 Y-6.697 Z6.615 </boundaryPoint>)
(<boundaryPoint> X17.164 Y-3.414 Z6.615 </boundaryPoint>)
(<boundaryPoint> X17.501 Y-0.0 Z6.615 </boundaryPoint>)
(<boundaryPoint> X17.164 Y3.414 Z6.615 </boundaryPoint>)
(<boundaryPoint> X16.168 Y6.697 Z6.615 </boundaryPoint>)
(<boundaryPoint> X14.551 Y9.723 Z6.615 </boundaryPoint>)
(<boundaryPoint> X12.375 Y12.375 Z6.615 </boundaryPoint>)
(<boundaryPoint> X9.723 Y14.551 Z6.615 </boundaryPoint>)
(<boundaryPoint> X6.697 Y16.168 Z6.615 </boundaryPoint>)
(<boundaryPoint> X3.414 Y17.164 Z6.615 </boundaryPoint>)
(<boundaryPoint> X0.0 Y17.501 Z6.615 </boundaryPoint>)
(<boundaryPoint> X-3.414 Y17.164 Z6.615 </boundaryPoint>)
(<boundaryPoint> X-6.697 Y16.168 Z6.615 </boundaryPoint>)
(<boundaryPoint> X-9.723 Y14.551 Z6.615 </boundaryPoint>)
(<boundaryPoint> X-12.375 Y12.375 Z6.615 </boundaryPoint>)
(<boundaryPoint> X-14.551 Y9.723 Z6.615 </boundaryPoint>)
(<boundaryPoint> X-16.168 Y6.697 Z6.615 </boundaryPoint>)
(<loop> inner )
G1 X-1.44 Y-7.26 Z6.62 F4200.0
G1 X-5.27 Y-5.47 Z6.62 F4200.0
G1 F1200.0
G1 E1204.415
G1 F4200.0
M101
G1 X-5.38 Y-5.38 Z6.62 F4800.0 E1204.422
G1 X-6.32 Y-4.22 Z6.62 F4800.0 E1204.501
G1 X-7.03 Y-2.91 Z6.62 F4800.0 E1204.579
G1 X-7.46 Y-1.48 Z6.62 F4800.0 E1204.658
G1 X-7.61 Y0.0 Z6.62 F4800.0 E1204.737
G1 X-7.46 Y1.48 Z6.62 F4800.0 E1204.816
G1 X-7.03 Y2.91 Z6.62 F4800.0 E1204.894
G1 X-6.32 Y4.22 Z6.62 F4800.0 E1204.973
G1 X-5.38 Y5.38 Z6.62 F4800.0 E1205.052
G1 X-4.22 Y6.32 Z6.62 F4800.0 E1205.131
G1 X-2.91 Y7.03 Z6.62 F4800.0 E1205.209
G1 X-1.48 Y7.46 Z6.62 F4800.0 E1205.288
G1 X0.0 Y7.61 Z6.62 F4800.0 E1205.367
G1 X1.48 Y7.46 Z6.62 F4800.0 E1205.446
G1 X2.91 Y7.03 Z6.62 F4800.0 E1205.524
G1 X4.22 Y6.32 Z6.62 F4800.0 E1205.603
G1 X5.38 Y5.38 Z6.62 F4800.0 E1205.682
G1 X6.32 Y4.22 Z6.62 F4800.0 E1205.761
G1 X7.03 Y2.91 Z6.62 F4800.0 E1205.839
G1 X7.46 Y1.48 Z6.62 F4800.0 E1205.918
G1 X7.61 Y0.0 Z6.62 F4800.0 E1205.997
G1 X7.46 Y-1.48 Z6.62 F4800.0 E1206.076
G1 X7.03 Y-2.91 Z6.62 F4800.0 E1206.154
G1 X6.32 Y-4.22 Z6.62 F4800.0 E1206.233
G1 X5.38 Y-5.38 Z6.62 F4800.0 E1206.312
G1 X4.22 Y-6.32 Z6.62 F4800.0 E1206.391
G1 X2.91 Y-7.03 Z6.62 F4800.0 E1206.469
G1 X1.48 Y-7.46 Z6.62 F4800.0 E1206.548
G1 X0.0 Y-7.61 Z6.62 F4800.0 E1206.627
G1 X-1.48 Y-7.46 Z6.62 F4800.0 E1206.706
G1 X-2.91 Y-7.03 Z6.62 F4800.0 E1206.784
G1 X-4.22 Y-6.32 Z6.62 F4800.0 E1206.863
G1 X-5.27 Y-5.47 Z6.62 F4800.0 E1206.935
G1 F1200.0
G1 E1205.935
G1 F4800.0
M103
(</loop>)
(<loop> outer )
G1 X-12.62 Y-11.14 Z6.62 F4200.0
G1 F1200.0
G1 E1206.935
G1 F4200.0
M101
G1 X-12.53 Y-11.24 Z6.62 F4800.0 E1206.942
G1 X-11.95 Y-11.95 Z6.62 F4800.0 E1206.99
G1 X-9.39 Y-14.05 Z6.62 F4800.0 E1207.165
G1 X-6.47 Y-15.61 Z6.62 F4800.0 E1207.34
G1 X-3.3 Y-16.57 Z6.62 F4800.0 E1207.515
G1 X0.0 Y-16.9 Z6.62 F4800.0 E1207.69
G1 X3.3 Y-16.57 Z6.62 F4800.0 E1207.865
G1 X6.47 Y-15.61 Z6.62 F4800.0 E1208.04
G1 X9.39 Y-14.05 Z6.62 F4800.0 E1208.215
G1 X11.95 Y-11.95 Z6.62 F4800.0 E1208.39
G1 X14.05 Y-9.39 Z6.62 F4800.0 E1208.565
G1 X15.61 Y-6.47 Z6.62 F4800.0 E1208.74
G1 X16.57 Y-3.3 Z6.62 F4800.0 E1208.915
G1 X16.9 Y0.0 Z6.62 F4800.0 E1209.09
G1 X16.57 Y3.3 Z6.62 F4800.0 E1209.265
G1 X15.61 Y6.47 Z6.62 F4800.0 E1209.44
G1 X14.05 Y9.39 Z6.62 F4800.0 E1209.615
G1 X11.95 Y11.95 Z6.62 F4800.0 E1209.79
G1 X9.39 Y14.05 Z6.62 F4800.0 E1209.965
G1 X6.47 Y15.61 Z6.62 F4800.0 E1210.14
G1 X3.3 Y16.57 Z6.62 F4800.0 E1210.315
G1 X-0.0 Y16.9 Z6.62 F4800.0 E1210.49
G1 X-3.3 Y16.57 Z6.62 F4800.0 E1210.665
G1 X-6.47 Y15.61 Z6.62 F4800.0 E1210.84
G1 X-9.39 Y14.05 Z6.62 F4800.0 E1211.015
G1 X-11.95 Y11.95 Z6.62 F4800.0 E1211.19
G1 X-14.05 Y9.39 Z6.62 F4800.0 E1211.365
G1 X-15.61 Y6.47 Z6.62 F4800.0 E1211.54
G1 X-16.57 Y3.3 Z6.62 F4800.0 E1211.715
G1 X-16.9 Y-0.0 Z6.62 F4800.0 E1211.89
G1 X-16.57 Y-3.3 Z6.62 F4800.0 E1212.065
G1 X-15.61 Y-6.47 Z6.62 F4800.0 E1212.24
G1 X-14.05 Y-9.39 Z6.62 F4800.0 E1212.415
G1 X-12.62 Y-11.14 Z6.62 F4800.0 E1212.534
G1 F1200.0
G1 E1212.534
G1 F4800.0
M103
(</loop>)
(<edge> outer )
;M108 R40.0
G1 X-12.92 Y-11.39 Z6.62 F4200.0
G1 F1200.0
G1 E1212.534
G1 F4200.0
M101
G1 X-12.84 Y-11.5 Z6.62 F2400.0 E1212.541
G1 X-12.23 Y-12.23 Z6.62 F2400.0 E1212.592
G1 X-9.61 Y-14.38 Z6.62 F2400.0 E1212.771
G1 X-6.62 Y-15.98 Z6.62 F2400.0 E1212.95
G1 X-3.38 Y-16.97 Z6.62 F2400.0 E1213.129
G1 X0.0 Y-17.3 Z6.62 F2400.0 E1213.308
G1 X3.38 Y-16.97 Z6.62 F2400.0 E1213.487
G1 X6.62 Y-15.98 Z6.62 F2400.0 E1213.666
G1 X9.61 Y-14.38 Z6.62 F2400.0 E1213.846
G1 X12.23 Y-12.23 Z6.62 F2400.0 E1214.025
G1 X14.38 Y-9.61 Z6.62 F2400.0 E1214.204
G1 X15.98 Y-6.62 Z6.62 F2400.0 E1214.383
G1 X16.97 Y-3.38 Z6.62 F2400.0 E1214.562
G1 X17.3 Y0.0 Z6.62 F2400.0 E1214.741
G1 X16.97 Y3.38 Z6.62 F2400.0 E1214.92
G1 X15.98 Y6.62 Z6.62 F2400.0 E1215.1
G1 X14.38 Y9.61 Z6.62 F2400.0 E1215.279
G1 X12.23 Y12.23 Z6.62 F2400.0 E1215.458
G1 X9.61 Y14.38 Z6.62 F2400.0 E1215.637
G1 X6.62 Y15.98 Z6.62 F2400.0 E1215.816
G1 X3.38 Y16.97 Z6.62 F2400.0 E1215.995
G1 X-0.0 Y17.3 Z6.62 F2400.0 E1216.174
G1 X-3.38 Y16.97 Z6.62 F2400.0 E1216.354
G1 X-6.62 Y15.98 Z6.62 F2400.0 E1216.533
G1 X-9.61 Y14.38 Z6.62 F2400.0 E1216.712
G1 X-12.23 Y12.23 Z6.62 F2400.0 E1216.891
G1 X-14.38 Y9.61 Z6.62 F2400.0 E1217.07
G1 X-15.98 Y6.62 Z6.62 F2400.0 E1217.249
G1 X-16.97 Y3.38 Z6.62 F2400.0 E1217.428
G1 X-17.3 Y-0.0 Z6.62 F2400.0 E1217.608
G1 X-16.97 Y-3.38 Z6.62 F2400.0 E1217.787
G1 X-15.98 Y-6.62 Z6.62 F2400.0 E1217.966
G1 X-14.38 Y-9.61 Z6.62 F2400.0 E1218.145
G1 X-12.92 Y-11.39 Z6.62 F2400.0 E1218.267
G1 F1200.0
G1 E1217.267
G1 F2400.0
M103
(</edge>)
(</boundaryPerimeter>)
(<nestedRing>)
(<boundaryPerimeter>)
(<boundaryPoint> X4.951 Y-4.951 Z6.615 </boundaryPoint>)
(<boundaryPoint> X3.89 Y-5.822 Z6.615 </boundaryPoint>)
(<boundaryPoint> X2.679 Y-6.469 Z6.615 </boundaryPoint>)
(<boundaryPoint> X1.366 Y-6.867 Z6.615 </boundaryPoint>)
(<boundaryPoint> X-0.0 Y-7.002 Z6.615 </boundaryPoint>)
(<boundaryPoint> X-1.366 Y-6.867 Z6.615 </boundaryPoint>)
(<boundaryPoint> X-2.679 Y-6.469 Z6.615 </boundaryPoint>)
(<boundaryPoint> X-3.89 Y-5.822 Z6.615 </boundaryPoint>)
(<boundaryPoint> X-4.951 Y-4.951 Z6.615 </boundaryPoint>)
(<boundaryPoint> X-5.822 Y-3.89 Z6.615 </boundaryPoint>)
(<boundaryPoint> X-6.469 Y-2.679 Z6.615 </boundaryPoint>)
(<boundaryPoint> X-6.867 Y-1.366 Z6.615 </boundaryPoint>)
(<boundaryPoint> X-7.002 Y0.0 Z6.615 </boundaryPoint>)
(<boundaryPoint> X-6.867 Y1.366 Z6.615 </boundaryPoint>)
(<boundaryPoint> X-6.469 Y2.679 Z6.615 </boundaryPoint>)
(<boundaryPoint> X-5.822 Y3.89 Z6.615 </boundaryPoint>)
(<boundaryPoint> X-4.951 Y4.951 Z6.615 </boundaryPoint>)
(<boundaryPoint> X-3.89 Y5.822 Z6.615 </boundaryPoint>)
(<boundaryPoint> X-2.679 Y6.469 Z6.615 </boundaryPoint>)
(<boundaryPoint> X-1.366 Y6.867 Z6.615 </boundaryPoint>)
(<boundaryPoint> X0.0 Y7.002 Z6.615 </boundaryPoint>)
(<boundaryPoint> X1.366 Y6.867 Z6.615 </boundaryPoint>)
(<boundaryPoint> X2.679 Y6.469 Z6.615 </boundaryPoint>)
(<boundaryPoint> X3.89 Y5.822 Z6.615 </boundaryPoint>)
(<boundaryPoint> X4.951 Y4.951 Z6.615 </boundaryPoint>)
(<boundaryPoint> X5.822 Y3.89 Z6.615 </boundaryPoint>)
(<boundaryPoint> X6.469 Y2.679 Z6.615 </boundaryPoint>)
(<boundaryPoint> X6.867 Y1.366 Z6.615 </boundaryPoint>)
(<boundaryPoint> X7.002 Y-0.0 Z6.615 </boundaryPoint>)
(<boundaryPoint> X6.867 Y-1.366 Z6.615 </boundaryPoint>)
(<boundaryPoint> X6.469 Y-2.679 Z6.615 </boundaryPoint>)
(<boundaryPoint> X5.822 Y-3.89 Z6.615 </boundaryPoint>)
(<edge> inner )
G1 X-4.99 Y-5.18 Z6.62 F4200.0
G1 F1200.0
G1 E1218.267
G1 F4200.0
M101
G1 X-5.09 Y-5.09 Z6.62 F2400.0 E1218.274
G1 X-5.99 Y-4.0 Z6.62 F2400.0 E1218.349
G1 X-6.66 Y-2.76 Z6.62 F2400.0 E1218.423
G1 X-7.06 Y-1.41 Z6.62 F2400.0 E1218.498
G1 X-7.2 Y0.0 Z6.62 F2400.0 E1218.572
G1 X-7.06 Y1.41 Z6.62 F2400.0 E1218.647
G1 X-6.66 Y2.76 Z6.62 F2400.0 E1218.721
G1 X-5.99 Y4.0 Z6.62 F2400.0 E1218.796
G1 X-5.09 Y5.09 Z6.62 F2400.0 E1218.871
G1 X-4.0 Y5.99 Z6.62 F2400.0 E1218.945
G1 X-2.76 Y6.66 Z6.62 F2400.0 E1219.02
G1 X-1.41 Y7.06 Z6.62 F2400.0 E1219.094
G1 X0.0 Y7.2 Z6.62 F2400.0 E1219.169
G1 X1.41 Y7.06 Z6.62 F2400.0 E1219.244
G1 X2.76 Y6.66 Z6.62 F2400.0 E1219.318
G1 X4.0 Y5.99 Z6.62 F2400.0 E1219.393
G1 X5.09 Y5.09 Z6.62 F2400.0 E1219.467
G1 X5.99 Y4.0 Z6.62 F2400.0 E1219.542
G1 X6.66 Y2.76 Z6.62 F2400.0 E1219.617
G1 X7.06 Y1.41 Z6.62 F2400.0 E1219.691
G1 X7.2 Y-0.0 Z6.62 F2400.0 E1219.766
G1 X7.06 Y-1.41 Z6.62 F2400.0 E1219.84
G1 X6.66 Y-2.76 Z6.62 F2400.0 E1219.915
G1 X5.99 Y-4.0 Z6.62 F2400.0 E1219.99
G1 X5.09 Y-5.09 Z6.62 F2400.0 E1220.064
G1 X4.0 Y-5.99 Z6.62 F2400.0 E1220.139
G1 X2.76 Y-6.66 Z6.62 F2400.0 E1220.213
G1 X1.41 Y-7.06 Z6.62 F2400.0 E1220.288
G1 X-0.0 Y-7.2 Z6.62 F2400.0 E1220.362
G1 X-1.41 Y-7.06 Z6.62 F2400.0 E1220.437
G1 X-2.76 Y-6.66 Z6.62 F2400.0 E1220.512
G1 X-4.0 Y-5.99 Z6.62 F2400.0 E1220.586
G1 X-4.99 Y-5.18 Z6.62 F2400.0 E1220.653
G1 F1200.0
G1 E1219.653
G1 F2400.0
M103
(</edge>)
(</boundaryPerimeter>)
(</nestedRing>)
(<infill>)
(<infillBoundary>)
(<infillPoint> X-16.573 Y3.296 Z6.615 </infillPoint>)
(<infillPoint> X-16.898 Y-0.0 Z6.615 </infillPoint>)
(<infillPoint> X-16.573 Y-3.296 Z6.615 </infillPoint>)
(<infillPoint> X-15.611 Y-6.466 Z6.615 </infillPoint>)
(<infillPoint> X-14.05 Y-9.388 Z6.615 </infillPoint>)
(<infillPoint> X-11.949 Y-11.949 Z6.615 </infillPoint>)
(<infillPoint> X-9.388 Y-14.05 Z6.615 </infillPoint>)
(<infillPoint> X-6.466 Y-15.611 Z6.615 </infillPoint>)
(<infillPoint> X-3.296 Y-16.573 Z6.615 </infillPoint>)
(<infillPoint> X0.0 Y-16.898 Z6.615 </infillPoint>)
(<infillPoint> X3.296 Y-16.573 Z6.615 </infillPoint>)
(<infillPoint> X6.466 Y-15.611 Z6.615 </infillPoint>)
(<infillPoint> X9.388 Y-14.05 Z6.615 </infillPoint>)
(<infillPoint> X11.949 Y-11.949 Z6.615 </infillPoint>)
(<infillPoint> X14.05 Y-9.388 Z6.615 </infillPoint>)
(<infillPoint> X15.611 Y-6.466 Z6.615 </infillPoint>)
(<infillPoint> X16.573 Y-3.296 Z6.615 </infillPoint>)
(<infillPoint> X16.898 Y0.0 Z6.615 </infillPoint>)
(<infillPoint> X16.573 Y3.296 Z6.615 </infillPoint>)
(<infillPoint> X15.611 Y6.466 Z6.615 </infillPoint>)
(<infillPoint> X14.05 Y9.388 Z6.615 </infillPoint>)
(<infillPoint> X11.949 Y11.949 Z6.615 </infillPoint>)
(<infillPoint> X9.388 Y14.05 Z6.615 </infillPoint>)
(<infillPoint> X6.466 Y15.611 Z6.615 </infillPoint>)
(<infillPoint> X3.296 Y16.573 Z6.615 </infillPoint>)
(<infillPoint> X-0.0 Y16.898 Z6.615 </infillPoint>)
(<infillPoint> X-3.296 Y16.573 Z6.615 </infillPoint>)
(<infillPoint> X-6.466 Y15.611 Z6.615 </infillPoint>)
(<infillPoint> X-9.388 Y14.05 Z6.615 </infillPoint>)
(<infillPoint> X-11.949 Y11.949 Z6.615 </infillPoint>)
(<infillPoint> X-14.05 Y9.388 Z6.615 </infillPoint>)
(<infillPoint> X-15.611 Y6.466 Z6.615 </infillPoint>)
(</infillBoundary>)
(<infillBoundary>)
(<infillPoint> X5.377 Y-5.377 Z6.615 </infillPoint>)
(<infillPoint> X4.225 Y-6.323 Z6.615 </infillPoint>)
(<infillPoint> X2.91 Y-7.026 Z6.615 </infillPoint>)
(<infillPoint> X1.484 Y-7.458 Z6.615 </infillPoint>)
(<infillPoint> X0.0 Y-7.605 Z6.615 </infillPoint>)
(<infillPoint> X-1.484 Y-7.458 Z6.615 </infillPoint>)
(<infillPoint> X-2.91 Y-7.026 Z6.615 </infillPoint>)
(<infillPoint> X-4.225 Y-6.323 Z6.615 </infillPoint>)
(<infillPoint> X-5.377 Y-5.377 Z6.615 </infillPoint>)
(<infillPoint> X-6.323 Y-4.225 Z6.615 </infillPoint>)
(<infillPoint> X-7.026 Y-2.91 Z6.615 </infillPoint>)
(<infillPoint> X-7.458 Y-1.484 Z6.615 </infillPoint>)
(<infillPoint> X-7.605 Y0.0 Z6.615 </infillPoint>)
(<infillPoint> X-7.458 Y1.484 Z6.615 </infillPoint>)
(<infillPoint> X-7.026 Y2.91 Z6.615 </infillPoint>)
(<infillPoint> X-6.323 Y4.225 Z6.615 </infillPoint>)
(<infillPoint> X-5.377 Y5.377 Z6.615 </infillPoint>)
(<infillPoint> X-4.225 Y6.323 Z6.615 </infillPoint>)
(<infillPoint> X-2.91 Y7.026 Z6.615 </infillPoint>)
(<infillPoint> X-1.484 Y7.458 Z6.615 </infillPoint>)
(<infillPoint> X0.0 Y7.605 Z6.615 </infillPoint>)
(<infillPoint> X1.484 Y7.458 Z6.615 </infillPoint>)
(<infillPoint> X2.91 Y7.026 Z6.615 </infillPoint>)
(<infillPoint> X4.225 Y6.323 Z6.615 </infillPoint>)
(<infillPoint> X5.377 Y5.377 Z6.615 </infillPoint>)
(<infillPoint> X6.323 Y4.225 Z6.615 </infillPoint>)
(<infillPoint> X7.026 Y2.91 Z6.615 </infillPoint>)
(<infillPoint> X7.458 Y1.484 Z6.615 </infillPoint>)
(<infillPoint> X7.605 Y0.0 Z6.615 </infillPoint>)
(<infillPoint> X7.458 Y-1.484 Z6.615 </infillPoint>)
(<infillPoint> X7.026 Y-2.91 Z6.615 </infillPoint>)
(<infillPoint> X6.323 Y-4.225 Z6.615 </infillPoint>)
(</infillBoundary>)
;M108 R80.0
G1 X-7.6 Y-1.98 Z6.62 F4200.0
G1 F1200.0
G1 E1220.653
G1 F4200.0
M101
G1 X-7.2 Y-3.18 Z6.62 F4800.0 E1220.72
G1 X-6.4 Y-4.57 Z6.62 F4800.0 E1220.805
G1 X-5.6 Y-5.55 Z6.62 F4800.0 E1220.872
G1 X-4.4 Y-6.54 Z6.62 F4800.0 E1220.954
G1 X-3.2 Y-7.19 Z6.62 F4800.0 E1221.026
G1 X-1.6 Y-7.72 Z6.62 F4800.0 E1221.115
G1 X-0.4 Y-7.85 Z6.62 F4800.0 E1221.179
G1 X-0.0 Y-16.62 Z6.62 F4800.0 E1221.643
G1 X3.2 Y-16.3 Z6.62 F4800.0 E1221.812
G1 X6.4 Y-15.33 Z6.62 F4800.0 E1221.989
G1 X9.2 Y-13.83 Z6.62 F4800.0 E1222.157
G1 X11.6 Y-11.87 Z6.62 F4800.0 E1222.32
G1 X-0.0 Y-7.89 Z6.62 F4800.0 E1222.968
G1 X1.6 Y-7.72 Z6.62 F4800.0 E1223.053
G1 X3.2 Y-7.19 Z6.62 F4800.0 E1223.142
G1 X4.4 Y-6.54 Z6.62 F4800.0 E1223.214
G1 X5.6 Y-5.55 Z6.62 F4800.0 E1223.297
G1 X6.4 Y-4.57 Z6.62 F4800.0 E1223.363
G1 X7.2 Y-3.18 Z6.62 F4800.0 E1223.448
G1 X7.6 Y-1.98 Z6.62 F4800.0 E1223.515
G1 X12.4 Y-10.96 Z6.62 F4800.0 E1224.053
G1 X13.6 Y-9.49 Z6.62 F4800.0 E1224.153
G1 X15.2 Y-6.64 Z6.62 F4800.0 E1224.325
G1 X16.0 Y-4.22 Z6.62 F4800.0 E1224.46
G1 X16.4 Y-2.2 Z6.62 F4800.0 E1224.569
G1 X16.4 Y2.2 Z6.62 F4800.0 E1224.801
G1 X16.0 Y4.22 Z6.62 F4800.0 E1224.91
G1 X15.2 Y6.64 Z6.62 F4800.0 E1225.045
G1 X13.6 Y9.49 Z6.62 F4800.0 E1225.218
G1 X12.4 Y10.96 Z6.62 F4800.0 E1225.317
G1 F1200.0
G1 E1224.317
G1 F4800.0
M103
G1 X7.6 Y1.98 Z6.62 F4200.0
G1 F1200.0
G1 E1225.317
G1 F4200.0
M101
G1 X7.2 Y3.18 Z6.62 F4800.0 E1225.384
G1 X6.4 Y4.57 Z6.62 F4800.0 E1225.469
G1 X5.6 Y5.55 Z6.62 F4800.0 E1225.536
G1 X4.4 Y6.54 Z6.62 F4800.0 E1225.618
G1 X3.2 Y7.19 Z6.62 F4800.0 E1225.69
G1 X1.6 Y7.72 Z6.62 F4800.0 E1225.779
G1 X0.0 Y7.89 Z6.62 F4800.0 E1225.864
G1 X11.6 Y11.87 Z6.62 F4800.0 E1226.512
G1 X9.2 Y13.83 Z6.62 F4800.0 E1226.676
G1 X6.4 Y15.33 Z6.62 F4800.0 E1226.843
G1 X3.2 Y16.3 Z6.62 F4800.0 E1227.02
G1 X0.0 Y16.62 Z6.62 F4800.0 E1227.19
G1 F1200.0
G1 E1226.19
G1 F4800.0
M103
G1 X-4.11 Y6.15 Z6.62 F4200.0
G1 X-6.84 Y2.83 Z6.62 F4200.0
G1 X-7.26 Y-1.44 Z6.62 F4200.0
G1 X-0.4 Y-16.58 Z6.62 F4200.0
G1 F1200.0
G1 E1227.19
G1 F4200.0
M101
G1 X-3.2 Y-16.3 Z6.62 F4800.0 E1227.338
G1 X-6.4 Y-15.33 Z6.62 F4800.0 E1227.515
G1 X-9.2 Y-13.83 Z6.62 F4800.0 E1227.683
G1 X-11.6 Y-11.87 Z6.62 F4800.0 E1227.847
G1 X-13.6 Y-9.49 Z6.62 F4800.0 E1228.011
G1 X-15.2 Y-6.64 Z6.62 F4800.0 E1228.184
G1 X-16.0 Y-4.22 Z6.62 F4800.0 E1228.318
G1 X-16.4 Y-2.2 Z6.62 F4800.0 E1228.427
G1 X-16.4 Y2.2 Z6.62 F4800.0 E1228.659
G1 X-16.0 Y4.22 Z6.62 F4800.0 E1228.768
G1 X-15.2 Y6.64 Z6.62 F4800.0 E1228.903
G1 X-13.6 Y9.49 Z6.62 F4800.0 E1229.076
G1 X-11.6 Y11.87 Z6.62 F4800.0 E1229.24
G1 X-9.2 Y13.83 Z6.62 F4800.0 E1229.404
G1 X-6.4 Y15.33 Z6.62 F4800.0 E1229.571
G1 X-3.2 Y16.3 Z6.62 F4800.0 E1229.748
G1 X-0.4 Y16.58 Z6.62 F4800.0 E1229.897
G1 X-0.4 Y7.85 Z6.62 F4800.0 E1230.358
G1 X-1.6 Y7.72 Z6.62 F4800.0 E1230.421
G1 X-3.2 Y7.19 Z6.62 F4800.0 E1230.51
G1 X-4.4 Y6.54 Z6.62 F4800.0 E1230.582
G1 X-5.6 Y5.55 Z6.62 F4800.0 E1230.665
G1 X-6.4 Y4.57 Z6.62 F4800.0 E1230.731
G1 X-7.2 Y3.18 Z6.62 F4800.0 E1230.816
G1 X-7.6 Y1.98 Z6.62 F4800.0 E1230.883
G1 F1200.0
G1 E1229.883
G1 F4800.0
M103
(</infill>)
(</nestedRing>)
(</rotation>)
(</layer>)
(<layer> 6.885 )
(<rotation> (-1+1.22464679915e-16j) )
(<nestedRing>)
(<boundaryPerimeter>)
(<boundaryPoint> X-17.164 Y3.414 Z6.885 </boundaryPoint>)
(<boundaryPoint> X-17.501 Y0.0 Z6.885 </boundaryPoint>)
(<boundaryPoint> X-17.164 Y-3.414 Z6.885 </boundaryPoint>)
(<boundaryPoint> X-16.168 Y-6.697 Z6.885 </boundaryPoint>)
(<boundaryPoint> X-14.551 Y-9.723 Z6.885 </boundaryPoint>)
(<boundaryPoint> X-12.375 Y-12.375 Z6.885 </boundaryPoint>)
(<boundaryPoint> X-9.723 Y-14.551 Z6.885 </boundaryPoint>)
(<boundaryPoint> X-6.697 Y-16.168 Z6.885 </boundaryPoint>)
(<boundaryPoint> X-3.414 Y-17.164 Z6.885 </boundaryPoint>)
(<boundaryPoint> X-0.0 Y-17.501 Z6.885 </boundaryPoint>)
(<boundaryPoint> X3.414 Y-17.164 Z6.885 </boundaryPoint>)
(<boundaryPoint> X6.697 Y-16.168 Z6.885 </boundaryPoint>)
(<boundaryPoint> X9.723 Y-14.551 Z6.885 </boundaryPoint>)
(<boundaryPoint> X12.375 Y-12.375 Z6.885 </boundaryPoint>)
(<boundaryPoint> X14.551 Y-9.723 Z6.885 </boundaryPoint>)
(<boundaryPoint> X16.168 Y-6.697 Z6.885 </boundaryPoint>)
(<boundaryPoint> X17.164 Y-3.414 Z6.885 </boundaryPoint>)
(<boundaryPoint> X17.501 Y-0.0 Z6.885 </boundaryPoint>)
(<boundaryPoint> X17.164 Y3.414 Z6.885 </boundaryPoint>)
(<boundaryPoint> X16.168 Y6.697 Z6.885 </boundaryPoint>)
(<boundaryPoint> X14.551 Y9.723 Z6.885 </boundaryPoint>)
(<boundaryPoint> X12.375 Y12.375 Z6.885 </boundaryPoint>)
(<boundaryPoint> X9.723 Y14.551 Z6.885 </boundaryPoint>)
(<boundaryPoint> X6.697 Y16.168 Z6.885 </boundaryPoint>)
(<boundaryPoint> X3.414 Y17.164 Z6.885 </boundaryPoint>)
(<boundaryPoint> X0.0 Y17.501 Z6.885 </boundaryPoint>)
(<boundaryPoint> X-3.414 Y17.164 Z6.885 </boundaryPoint>)
(<boundaryPoint> X-6.697 Y16.168 Z6.885 </boundaryPoint>)
(<boundaryPoint> X-9.723 Y14.551 Z6.885 </boundaryPoint>)
(<boundaryPoint> X-12.375 Y12.375 Z6.885 </boundaryPoint>)
(<boundaryPoint> X-14.551 Y9.723 Z6.885 </boundaryPoint>)
(<boundaryPoint> X-16.168 Y6.697 Z6.885 </boundaryPoint>)
(<loop> inner )
G1 X-7.26 Y-1.44 Z6.89 F4200.0
G1 X-5.03 Y-5.66 Z6.89 F4200.0
G1 F1200.0
G1 E1230.883
G1 F4200.0
M101
G1 X-5.38 Y-5.38 Z6.89 F4800.0 E1230.906
G1 X-6.32 Y-4.22 Z6.89 F4800.0 E1230.985
G1 X-7.03 Y-2.91 Z6.89 F4800.0 E1231.064
G1 X-7.46 Y-1.48 Z6.89 F4800.0 E1231.143
G1 X-7.61 Y0.0 Z6.89 F4800.0 E1231.221
G1 X-7.46 Y1.48 Z6.89 F4800.0 E1231.3
G1 X-7.03 Y2.91 Z6.89 F4800.0 E1231.379
G1 X-6.32 Y4.22 Z6.89 F4800.0 E1231.458
G1 X-5.38 Y5.38 Z6.89 F4800.0 E1231.536
G1 X-4.22 Y6.32 Z6.89 F4800.0 E1231.615
G1 X-2.91 Y7.03 Z6.89 F4800.0 E1231.694
G1 X-1.48 Y7.46 Z6.89 F4800.0 E1231.773
G1 X0.0 Y7.61 Z6.89 F4800.0 E1231.851
G1 X1.48 Y7.46 Z6.89 F4800.0 E1231.93
G1 X2.91 Y7.03 Z6.89 F4800.0 E1232.009
G1 X4.22 Y6.32 Z6.89 F4800.0 E1232.088
G1 X5.38 Y5.38 Z6.89 F4800.0 E1232.166
G1 X6.32 Y4.22 Z6.89 F4800.0 E1232.245
G1 X7.03 Y2.91 Z6.89 F4800.0 E1232.324
G1 X7.46 Y1.48 Z6.89 F4800.0 E1232.403
G1 X7.61 Y0.0 Z6.89 F4800.0 E1232.481
G1 X7.46 Y-1.48 Z6.89 F4800.0 E1232.56
G1 X7.03 Y-2.91 Z6.89 F4800.0 E1232.639
G1 X6.32 Y-4.22 Z6.89 F4800.0 E1232.718
G1 X5.38 Y-5.38 Z6.89 F4800.0 E1232.796
G1 X4.22 Y-6.32 Z6.89 F4800.0 E1232.875
G1 X2.91 Y-7.03 Z6.89 F4800.0 E1232.954
G1 X1.48 Y-7.46 Z6.89 F4800.0 E1233.033
G1 X0.0 Y-7.61 Z6.89 F4800.0 E1233.111
G1 X-1.48 Y-7.46 Z6.89 F4800.0 E1233.19
G1 X-2.91 Y-7.03 Z6.89 F4800.0 E1233.269
G1 X-4.22 Y-6.32 Z6.89 F4800.0 E1233.348
G1 X-5.03 Y-5.66 Z6.89 F4800.0 E1233.403
G1 F1200.0
G1 E1232.403
G1 F4800.0
M103
(</loop>)
(<loop> outer )
G1 X-12.81 Y-10.9 Z6.89 F4200.0
G1 F1200.0
G1 E1233.403
G1 F4200.0
M101
G1 X-12.53 Y-11.24 Z6.89 F4800.0 E1233.426
G1 X-11.95 Y-11.95 Z6.89 F4800.0 E1233.475
G1 X-9.39 Y-14.05 Z6.89 F4800.0 E1233.65
G1 X-6.47 Y-15.61 Z6.89 F4800.0 E1233.825
G1 X-3.3 Y-16.57 Z6.89 F4800.0 E1234.0
G1 X0.0 Y-16.9 Z6.89 F4800.0 E1234.175
G1 X3.3 Y-16.57 Z6.89 F4800.0 E1234.35
G1 X6.47 Y-15.61 Z6.89 F4800.0 E1234.525
G1 X9.39 Y-14.05 Z6.89 F4800.0 E1234.7
G1 X11.95 Y-11.95 Z6.89 F4800.0 E1234.874
G1 X14.05 Y-9.39 Z6.89 F4800.0 E1235.049
G1 X15.61 Y-6.47 Z6.89 F4800.0 E1235.224
G1 X16.57 Y-3.3 Z6.89 F4800.0 E1235.399
G1 X16.9 Y0.0 Z6.89 F4800.0 E1235.574
G1 X16.57 Y3.3 Z6.89 F4800.0 E1235.749
G1 X15.61 Y6.47 Z6.89 F4800.0 E1235.924
G1 X14.05 Y9.39 Z6.89 F4800.0 E1236.099
G1 X11.95 Y11.95 Z6.89 F4800.0 E1236.274
G1 X9.39 Y14.05 Z6.89 F4800.0 E1236.449
G1 X6.47 Y15.61 Z6.89 F4800.0 E1236.624
G1 X3.3 Y16.57 Z6.89 F4800.0 E1236.799
G1 X-0.0 Y16.9 Z6.89 F4800.0 E1236.974
G1 X-3.3 Y16.57 Z6.89 F4800.0 E1237.149
G1 X-6.47 Y15.61 Z6.89 F4800.0 E1237.324
G1 X-9.39 Y14.05 Z6.89 F4800.0 E1237.499
G1 X-11.95 Y11.95 Z6.89 F4800.0 E1237.674
G1 X-14.05 Y9.39 Z6.89 F4800.0 E1237.849
G1 X-15.61 Y6.47 Z6.89 F4800.0 E1238.024
G1 X-16.57 Y3.3 Z6.89 F4800.0 E1238.199
G1 X-16.9 Y-0.0 Z6.89 F4800.0 E1238.374
G1 X-16.57 Y-3.3 Z6.89 F4800.0 E1238.549
G1 X-15.61 Y-6.47 Z6.89 F4800.0 E1238.724
G1 X-14.05 Y-9.39 Z6.89 F4800.0 E1238.899
G1 X-12.81 Y-10.9 Z6.89 F4800.0 E1239.002
G1 F1200.0
G1 E1239.002
G1 F4800.0
M103
(</loop>)
(<edge> outer )
;M108 R40.0
G1 X-13.12 Y-11.15 Z6.89 F4200.0
G1 F1200.0
G1 E1239.002
G1 F4200.0
M101
G1 X-12.84 Y-11.5 Z6.89 F2400.0 E1239.026
G1 X-12.23 Y-12.23 Z6.89 F2400.0 E1239.076
G1 X-9.61 Y-14.38 Z6.89 F2400.0 E1239.255
G1 X-6.62 Y-15.98 Z6.89 F2400.0 E1239.434
G1 X-3.38 Y-16.97 Z6.89 F2400.0 E1239.614
G1 X0.0 Y-17.3 Z6.89 F2400.0 E1239.793
G1 X3.38 Y-16.97 Z6.89 F2400.0 E1239.972
G1 X6.62 Y-15.98 Z6.89 F2400.0 E1240.151
G1 X9.61 Y-14.38 Z6.89 F2400.0 E1240.33
G1 X12.23 Y-12.23 Z6.89 F2400.0 E1240.509
G1 X14.38 Y-9.61 Z6.89 F2400.0 E1240.688
G1 X15.98 Y-6.62 Z6.89 F2400.0 E1240.868
G1 X16.97 Y-3.38 Z6.89 F2400.0 E1241.047
G1 X17.3 Y0.0 Z6.89 F2400.0 E1241.226
G1 X16.97 Y3.38 Z6.89 F2400.0 E1241.405
G1 X15.98 Y6.62 Z6.89 F2400.0 E1241.584
G1 X14.38 Y9.61 Z6.89 F2400.0 E1241.763
G1 X12.23 Y12.23 Z6.89 F2400.0 E1241.942
G1 X9.61 Y14.38 Z6.89 F2400.0 E1242.122
G1 X6.62 Y15.98 Z6.89 F2400.0 E1242.301
G1 X3.38 Y16.97 Z6.89 F2400.0 E1242.48
G1 X-0.0 Y17.3 Z6.89 F2400.0 E1242.659
G1 X-3.38 Y16.97 Z6.89 F2400.0 E1242.838
G1 X-6.62 Y15.98 Z6.89 F2400.0 E1243.017
G1 X-9.61 Y14.38 Z6.89 F2400.0 E1243.196
G1 X-12.23 Y12.23 Z6.89 F2400.0 E1243.376
G1 X-14.38 Y9.61 Z6.89 F2400.0 E1243.555
G1 X-15.98 Y6.62 Z6.89 F2400.0 E1243.734
G1 X-16.97 Y3.38 Z6.89 F2400.0 E1243.913
G1 X-17.3 Y-0.0 Z6.89 F2400.0 E1244.092
G1 X-16.97 Y-3.38 Z6.89 F2400.0 E1244.271
G1 X-15.98 Y-6.62 Z6.89 F2400.0 E1244.45
G1 X-14.38 Y-9.61 Z6.89 F2400.0 E1244.63
G1 X-13.12 Y-11.15 Z6.89 F2400.0 E1244.735
G1 F1200.0
G1 E1243.735
G1 F2400.0
M103
(</edge>)
(</boundaryPerimeter>)
(<nestedRing>)
(<boundaryPerimeter>)
(<boundaryPoint> X4.951 Y-4.951 Z6.885 </boundaryPoint>)
(<boundaryPoint> X3.89 Y-5.822 Z6.885 </boundaryPoint>)
(<boundaryPoint> X2.679 Y-6.469 Z6.885 </boundaryPoint>)
(<boundaryPoint> X1.366 Y-6.867 Z6.885 </boundaryPoint>)
(<boundaryPoint> X-0.0 Y-7.002 Z6.885 </boundaryPoint>)
(<boundaryPoint> X-1.366 Y-6.867 Z6.885 </boundaryPoint>)
(<boundaryPoint> X-2.679 Y-6.469 Z6.885 </boundaryPoint>)
(<boundaryPoint> X-3.89 Y-5.822 Z6.885 </boundaryPoint>)
(<boundaryPoint> X-4.951 Y-4.951 Z6.885 </boundaryPoint>)
(<boundaryPoint> X-5.822 Y-3.89 Z6.885 </boundaryPoint>)
(<boundaryPoint> X-6.469 Y-2.679 Z6.885 </boundaryPoint>)
(<boundaryPoint> X-6.867 Y-1.366 Z6.885 </boundaryPoint>)
(<boundaryPoint> X-7.002 Y0.0 Z6.885 </boundaryPoint>)
(<boundaryPoint> X-6.867 Y1.366 Z6.885 </boundaryPoint>)
(<boundaryPoint> X-6.469 Y2.679 Z6.885 </boundaryPoint>)
(<boundaryPoint> X-5.822 Y3.89 Z6.885 </boundaryPoint>)
(<boundaryPoint> X-4.951 Y4.951 Z6.885 </boundaryPoint>)
(<boundaryPoint> X-3.89 Y5.822 Z6.885 </boundaryPoint>)
(<boundaryPoint> X-2.679 Y6.469 Z6.885 </boundaryPoint>)
(<boundaryPoint> X-1.366 Y6.867 Z6.885 </boundaryPoint>)
(<boundaryPoint> X0.0 Y7.002 Z6.885 </boundaryPoint>)
(<boundaryPoint> X1.366 Y6.867 Z6.885 </boundaryPoint>)
(<boundaryPoint> X2.679 Y6.469 Z6.885 </boundaryPoint>)
(<boundaryPoint> X3.89 Y5.822 Z6.885 </boundaryPoint>)
(<boundaryPoint> X4.951 Y4.951 Z6.885 </boundaryPoint>)
(<boundaryPoint> X5.822 Y3.89 Z6.885 </boundaryPoint>)
(<boundaryPoint> X6.469 Y2.679 Z6.885 </boundaryPoint>)
(<boundaryPoint> X6.867 Y1.366 Z6.885 </boundaryPoint>)
(<boundaryPoint> X7.002 Y-0.0 Z6.885 </boundaryPoint>)
(<boundaryPoint> X6.867 Y-1.366 Z6.885 </boundaryPoint>)
(<boundaryPoint> X6.469 Y-2.679 Z6.885 </boundaryPoint>)
(<boundaryPoint> X5.822 Y-3.89 Z6.885 </boundaryPoint>)
(<edge> inner )
G1 X-4.75 Y-5.38 Z6.89 F4200.0
G1 F1200.0
G1 E1244.735
G1 F4200.0
M101
G1 X-5.09 Y-5.09 Z6.89 F2400.0 E1244.759
G1 X-5.99 Y-4.0 Z6.89 F2400.0 E1244.833
G1 X-6.66 Y-2.76 Z6.89 F2400.0 E1244.908
G1 X-7.06 Y-1.41 Z6.89 F2400.0 E1244.982
G1 X-7.2 Y0.0 Z6.89 F2400.0 E1245.057
G1 X-7.06 Y1.41 Z6.89 F2400.0 E1245.131
G1 X-6.66 Y2.76 Z6.89 F2400.0 E1245.206
G1 X-5.99 Y4.0 Z6.89 F2400.0 E1245.281
G1 X-5.09 Y5.09 Z6.89 F2400.0 E1245.355
G1 X-4.0 Y5.99 Z6.89 F2400.0 E1245.43
G1 X-2.76 Y6.66 Z6.89 F2400.0 E1245.504
G1 X-1.41 Y7.06 Z6.89 F2400.0 E1245.579
G1 X0.0 Y7.2 Z6.89 F2400.0 E1245.654
G1 X1.41 Y7.06 Z6.89 F2400.0 E1245.728
G1 X2.76 Y6.66 Z6.89 F2400.0 E1245.803
G1 X4.0 Y5.99 Z6.89 F2400.0 E1245.877
G1 X5.09 Y5.09 Z6.89 F2400.0 E1245.952
G1 X5.99 Y4.0 Z6.89 F2400.0 E1246.027
G1 X6.66 Y2.76 Z6.89 F2400.0 E1246.101
G1 X7.06 Y1.41 Z6.89 F2400.0 E1246.176
G1 X7.2 Y-0.0 Z6.89 F2400.0 E1246.25
G1 X7.06 Y-1.41 Z6.89 F2400.0 E1246.325
G1 X6.66 Y-2.76 Z6.89 F2400.0 E1246.399
G1 X5.99 Y-4.0 Z6.89 F2400.0 E1246.474
G1 X5.09 Y-5.09 Z6.89 F2400.0 E1246.549
G1 X4.0 Y-5.99 Z6.89 F2400.0 E1246.623
G1 X2.76 Y-6.66 Z6.89 F2400.0 E1246.698
G1 X1.41 Y-7.06 Z6.89 F2400.0 E1246.772
G1 X-0.0 Y-7.2 Z6.89 F2400.0 E1246.847
G1 X-1.41 Y-7.06 Z6.89 F2400.0 E1246.922
G1 X-2.76 Y-6.66 Z6.89 F2400.0 E1246.996
G1 X-4.0 Y-5.99 Z6.89 F2400.0 E1247.071
G1 X-4.75 Y-5.38 Z6.89 F2400.0 E1247.122
G1 F1200.0
G1 E1246.122
G1 F2400.0
M103
(</edge>)
(</boundaryPerimeter>)
(</nestedRing>)
(<infill>)
(<infillBoundary>)
(<infillPoint> X-16.573 Y3.296 Z6.885 </infillPoint>)
(<infillPoint> X-16.898 Y-0.0 Z6.885 </infillPoint>)
(<infillPoint> X-16.573 Y-3.296 Z6.885 </infillPoint>)
(<infillPoint> X-15.611 Y-6.466 Z6.885 </infillPoint>)
(<infillPoint> X-14.05 Y-9.388 Z6.885 </infillPoint>)
(<infillPoint> X-11.949 Y-11.949 Z6.885 </infillPoint>)
(<infillPoint> X-9.388 Y-14.05 Z6.885 </infillPoint>)
(<infillPoint> X-6.466 Y-15.611 Z6.885 </infillPoint>)
(<infillPoint> X-3.296 Y-16.573 Z6.885 </infillPoint>)
(<infillPoint> X0.0 Y-16.898 Z6.885 </infillPoint>)
(<infillPoint> X3.296 Y-16.573 Z6.885 </infillPoint>)
(<infillPoint> X6.466 Y-15.611 Z6.885 </infillPoint>)
(<infillPoint> X9.388 Y-14.05 Z6.885 </infillPoint>)
(<infillPoint> X11.949 Y-11.949 Z6.885 </infillPoint>)
(<infillPoint> X14.05 Y-9.388 Z6.885 </infillPoint>)
(<infillPoint> X15.611 Y-6.466 Z6.885 </infillPoint>)
(<infillPoint> X16.573 Y-3.296 Z6.885 </infillPoint>)
(<infillPoint> X16.898 Y0.0 Z6.885 </infillPoint>)
(<infillPoint> X16.573 Y3.296 Z6.885 </infillPoint>)
(<infillPoint> X15.611 Y6.466 Z6.885 </infillPoint>)
(<infillPoint> X14.05 Y9.388 Z6.885 </infillPoint>)
(<infillPoint> X11.949 Y11.949 Z6.885 </infillPoint>)
(<infillPoint> X9.388 Y14.05 Z6.885 </infillPoint>)
(<infillPoint> X6.466 Y15.611 Z6.885 </infillPoint>)
(<infillPoint> X3.296 Y16.573 Z6.885 </infillPoint>)
(<infillPoint> X-0.0 Y16.898 Z6.885 </infillPoint>)
(<infillPoint> X-3.296 Y16.573 Z6.885 </infillPoint>)
(<infillPoint> X-6.466 Y15.611 Z6.885 </infillPoint>)
(<infillPoint> X-9.388 Y14.05 Z6.885 </infillPoint>)
(<infillPoint> X-11.949 Y11.949 Z6.885 </infillPoint>)
(<infillPoint> X-14.05 Y9.388 Z6.885 </infillPoint>)
(<infillPoint> X-15.611 Y6.466 Z6.885 </infillPoint>)
(</infillBoundary>)
(<infillBoundary>)
(<infillPoint> X5.377 Y-5.377 Z6.885 </infillPoint>)
(<infillPoint> X4.225 Y-6.323 Z6.885 </infillPoint>)
(<infillPoint> X2.91 Y-7.026 Z6.885 </infillPoint>)
(<infillPoint> X1.484 Y-7.458 Z6.885 </infillPoint>)
(<infillPoint> X0.0 Y-7.605 Z6.885 </infillPoint>)
(<infillPoint> X-1.484 Y-7.458 Z6.885 </infillPoint>)
(<infillPoint> X-2.91 Y-7.026 Z6.885 </infillPoint>)
(<infillPoint> X-4.225 Y-6.323 Z6.885 </infillPoint>)
(<infillPoint> X-5.377 Y-5.377 Z6.885 </infillPoint>)
(<infillPoint> X-6.323 Y-4.225 Z6.885 </infillPoint>)
(<infillPoint> X-7.026 Y-2.91 Z6.885 </infillPoint>)
(<infillPoint> X-7.458 Y-1.484 Z6.885 </infillPoint>)
(<infillPoint> X-7.605 Y0.0 Z6.885 </infillPoint>)
(<infillPoint> X-7.458 Y1.484 Z6.885 </infillPoint>)
(<infillPoint> X-7.026 Y2.91 Z6.885 </infillPoint>)
(<infillPoint> X-6.323 Y4.225 Z6.885 </infillPoint>)
(<infillPoint> X-5.377 Y5.377 Z6.885 </infillPoint>)
(<infillPoint> X-4.225 Y6.323 Z6.885 </infillPoint>)
(<infillPoint> X-2.91 Y7.026 Z6.885 </infillPoint>)
(<infillPoint> X-1.484 Y7.458 Z6.885 </infillPoint>)
(<infillPoint> X0.0 Y7.605 Z6.885 </infillPoint>)
(<infillPoint> X1.484 Y7.458 Z6.885 </infillPoint>)
(<infillPoint> X2.91 Y7.026 Z6.885 </infillPoint>)
(<infillPoint> X4.225 Y6.323 Z6.885 </infillPoint>)
(<infillPoint> X5.377 Y5.377 Z6.885 </infillPoint>)
(<infillPoint> X6.323 Y4.225 Z6.885 </infillPoint>)
(<infillPoint> X7.026 Y2.91 Z6.885 </infillPoint>)
(<infillPoint> X7.458 Y1.484 Z6.885 </infillPoint>)
(<infillPoint> X7.605 Y0.0 Z6.885 </infillPoint>)
(<infillPoint> X7.458 Y-1.484 Z6.885 </infillPoint>)
(<infillPoint> X7.026 Y-2.91 Z6.885 </infillPoint>)
(<infillPoint> X6.323 Y-4.225 Z6.885 </infillPoint>)
(</infillBoundary>)
;M108 R80.0
G1 X-2.83 Y-6.84 Z6.89 F4200.0
G1 X1.44 Y-7.26 Z6.89 F4200.0
G1 X16.58 Y-0.4 Z6.89 F4200.0
G1 F1200.0
G1 E1247.122
G1 F4200.0
M101
G1 X16.3 Y-3.2 Z6.89 F4800.0 E1247.271
G1 X15.33 Y-6.4 Z6.89 F4800.0 E1247.447
G1 X13.83 Y-9.2 Z6.89 F4800.0 E1247.615
G1 X11.87 Y-11.6 Z6.89 F4800.0 E1247.779
G1 X9.49 Y-13.6 Z6.89 F4800.0 E1247.943
G1 X6.64 Y-15.2 Z6.89 F4800.0 E1248.116
G1 X4.22 Y-16.0 Z6.89 F4800.0 E1248.25
G1 X2.2 Y-16.4 Z6.89 F4800.0 E1248.359
G1 X-2.2 Y-16.4 Z6.89 F4800.0 E1248.591
G1 X-4.22 Y-16.0 Z6.89 F4800.0 E1248.7
G1 X-6.64 Y-15.2 Z6.89 F4800.0 E1248.835
G1 X-9.49 Y-13.6 Z6.89 F4800.0 E1249.008
G1 X-11.87 Y-11.6 Z6.89 F4800.0 E1249.172
G1 X-13.83 Y-9.2 Z6.89 F4800.0 E1249.336
G1 X-15.33 Y-6.4 Z6.89 F4800.0 E1249.503
G1 X-16.3 Y-3.2 Z6.89 F4800.0 E1249.68
G1 X-16.58 Y-0.4 Z6.89 F4800.0 E1249.829
G1 X-7.85 Y-0.4 Z6.89 F4800.0 E1250.29
G1 X-7.72 Y-1.6 Z6.89 F4800.0 E1250.354
G1 X-7.19 Y-3.2 Z6.89 F4800.0 E1250.443
G1 X-6.54 Y-4.4 Z6.89 F4800.0 E1250.514
G1 X-5.55 Y-5.6 Z6.89 F4800.0 E1250.597
G1 X-4.57 Y-6.4 Z6.89 F4800.0 E1250.663
G1 X-3.18 Y-7.2 Z6.89 F4800.0 E1250.748
G1 X-1.98 Y-7.6 Z6.89 F4800.0 E1250.815
G1 F1200.0
G1 E1249.815
G1 F4800.0
M103
G1 X-16.62 Y0.0 Z6.89 F4200.0
G1 F1200.0
G1 E1250.815
G1 F4200.0
M101
G1 X-16.3 Y3.2 Z6.89 F4800.0 E1250.985
G1 X-15.33 Y6.4 Z6.89 F4800.0 E1251.162
G1 X-13.83 Y9.2 Z6.89 F4800.0 E1251.329
G1 X-11.87 Y11.6 Z6.89 F4800.0 E1251.493
G1 X-7.89 Y0.0 Z6.89 F4800.0 E1252.141
G1 X-7.72 Y1.6 Z6.89 F4800.0 E1252.226
G1 X-7.19 Y3.2 Z6.89 F4800.0 E1252.315
G1 X-6.54 Y4.4 Z6.89 F4800.0 E1252.387
G1 X-5.55 Y5.6 Z6.89 F4800.0 E1252.469
G1 X-4.57 Y6.4 Z6.89 F4800.0 E1252.536
G1 X-3.18 Y7.2 Z6.89 F4800.0 E1252.621
G1 X-1.98 Y7.6 Z6.89 F4800.0 E1252.687
G1 X-10.96 Y12.4 Z6.89 F4800.0 E1253.225
G1 X-9.49 Y13.6 Z6.89 F4800.0 E1253.325
G1 X-6.64 Y15.2 Z6.89 F4800.0 E1253.498
G1 X-4.22 Y16.0 Z6.89 F4800.0 E1253.633
G1 X-2.2 Y16.4 Z6.89 F4800.0 E1253.742
G1 X2.2 Y16.4 Z6.89 F4800.0 E1253.974
G1 X4.22 Y16.0 Z6.89 F4800.0 E1254.083
G1 X6.64 Y15.2 Z6.89 F4800.0 E1254.217
G1 X9.49 Y13.6 Z6.89 F4800.0 E1254.39
G1 X10.96 Y12.4 Z6.89 F4800.0 E1254.49
G1 X1.98 Y7.6 Z6.89 F4800.0 E1255.028
G1 X3.18 Y7.2 Z6.89 F4800.0 E1255.094
G1 X4.57 Y6.4 Z6.89 F4800.0 E1255.179
G1 X5.55 Y5.6 Z6.89 F4800.0 E1255.246
G1 X6.54 Y4.4 Z6.89 F4800.0 E1255.328
G1 X7.35 Y2.8 Z6.89 F4800.0 E1255.423
G1 X7.72 Y1.6 Z6.89 F4800.0 E1255.489
G1 X7.89 Y-0.0 Z6.89 F4800.0 E1255.574
G1 X11.87 Y11.6 Z6.89 F4800.0 E1256.222
G1 X13.83 Y9.2 Z6.89 F4800.0 E1256.386
G1 X15.33 Y6.4 Z6.89 F4800.0 E1256.554
G1 X16.3 Y3.2 Z6.89 F4800.0 E1256.73
G1 X16.62 Y-0.0 Z6.89 F4800.0 E1256.9
G1 X7.85 Y-0.4 Z6.89 F4800.0 E1257.364
G1 X7.72 Y-1.6 Z6.89 F4800.0 E1257.428
G1 X7.35 Y-2.8 Z6.89 F4800.0 E1257.494
G1 X6.54 Y-4.4 Z6.89 F4800.0 E1257.589
G1 X5.55 Y-5.6 Z6.89 F4800.0 E1257.671
G1 X4.57 Y-6.4 Z6.89 F4800.0 E1257.738
G1 X3.18 Y-7.2 Z6.89 F4800.0 E1257.822
G1 X1.98 Y-7.6 Z6.89 F4800.0 E1257.889
G1 F1200.0
G1 E1256.889
G1 F4800.0
M103
(</infill>)
(</nestedRing>)
(</rotation>)
(</layer>)
(<layer> 7.155 )
(<rotation> (6.12323399574e-17+1j) )
(<nestedRing>)
(<boundaryPerimeter>)
(<boundaryPoint> X-17.164 Y3.414 Z7.155 </boundaryPoint>)
(<boundaryPoint> X-17.501 Y0.0 Z7.155 </boundaryPoint>)
(<boundaryPoint> X-17.164 Y-3.414 Z7.155 </boundaryPoint>)
(<boundaryPoint> X-16.168 Y-6.697 Z7.155 </boundaryPoint>)
(<boundaryPoint> X-14.551 Y-9.723 Z7.155 </boundaryPoint>)
(<boundaryPoint> X-12.375 Y-12.375 Z7.155 </boundaryPoint>)
(<boundaryPoint> X-9.723 Y-14.551 Z7.155 </boundaryPoint>)
(<boundaryPoint> X-6.697 Y-16.168 Z7.155 </boundaryPoint>)
(<boundaryPoint> X-3.414 Y-17.164 Z7.155 </boundaryPoint>)
(<boundaryPoint> X-0.0 Y-17.501 Z7.155 </boundaryPoint>)
(<boundaryPoint> X3.414 Y-17.164 Z7.155 </boundaryPoint>)
(<boundaryPoint> X6.697 Y-16.168 Z7.155 </boundaryPoint>)
(<boundaryPoint> X9.723 Y-14.551 Z7.155 </boundaryPoint>)
(<boundaryPoint> X12.375 Y-12.375 Z7.155 </boundaryPoint>)
(<boundaryPoint> X14.551 Y-9.723 Z7.155 </boundaryPoint>)
(<boundaryPoint> X16.168 Y-6.697 Z7.155 </boundaryPoint>)
(<boundaryPoint> X17.164 Y-3.414 Z7.155 </boundaryPoint>)
(<boundaryPoint> X17.501 Y-0.0 Z7.155 </boundaryPoint>)
(<boundaryPoint> X17.164 Y3.414 Z7.155 </boundaryPoint>)
(<boundaryPoint> X16.168 Y6.697 Z7.155 </boundaryPoint>)
(<boundaryPoint> X14.551 Y9.723 Z7.155 </boundaryPoint>)
(<boundaryPoint> X12.375 Y12.375 Z7.155 </boundaryPoint>)
(<boundaryPoint> X9.723 Y14.551 Z7.155 </boundaryPoint>)
(<boundaryPoint> X6.697 Y16.168 Z7.155 </boundaryPoint>)
(<boundaryPoint> X3.414 Y17.164 Z7.155 </boundaryPoint>)
(<boundaryPoint> X0.0 Y17.501 Z7.155 </boundaryPoint>)
(<boundaryPoint> X-3.414 Y17.164 Z7.155 </boundaryPoint>)
(<boundaryPoint> X-6.697 Y16.168 Z7.155 </boundaryPoint>)
(<boundaryPoint> X-9.723 Y14.551 Z7.155 </boundaryPoint>)
(<boundaryPoint> X-12.375 Y12.375 Z7.155 </boundaryPoint>)
(<boundaryPoint> X-14.551 Y9.723 Z7.155 </boundaryPoint>)
(<boundaryPoint> X-16.168 Y6.697 Z7.155 </boundaryPoint>)
(<loop> inner )
G1 X-1.44 Y-7.26 Z7.16 F4200.0
G1 X-5.41 Y-5.34 Z7.16 F4200.0
G1 F1200.0
G1 E1257.889
G1 F4200.0
M101
G1 X-6.32 Y-4.22 Z7.16 F4800.0 E1257.965
G1 X-7.03 Y-2.91 Z7.16 F4800.0 E1258.044
G1 X-7.46 Y-1.48 Z7.16 F4800.0 E1258.123
G1 X-7.61 Y0.0 Z7.16 F4800.0 E1258.202
G1 X-7.46 Y1.48 Z7.16 F4800.0 E1258.28
G1 X-7.03 Y2.91 Z7.16 F4800.0 E1258.359
G1 X-6.32 Y4.22 Z7.16 F4800.0 E1258.438
G1 X-5.38 Y5.38 Z7.16 F4800.0 E1258.517
G1 X-4.22 Y6.32 Z7.16 F4800.0 E1258.595
G1 X-2.91 Y7.03 Z7.16 F4800.0 E1258.674
G1 X-1.48 Y7.46 Z7.16 F4800.0 E1258.753
G1 X0.0 Y7.61 Z7.16 F4800.0 E1258.832
G1 X1.48 Y7.46 Z7.16 F4800.0 E1258.91
G1 X2.91 Y7.03 Z7.16 F4800.0 E1258.989
G1 X4.22 Y6.32 Z7.16 F4800.0 E1259.068
G1 X5.38 Y5.38 Z7.16 F4800.0 E1259.147
G1 X6.32 Y4.22 Z7.16 F4800.0 E1259.225
G1 X7.03 Y2.91 Z7.16 F4800.0 E1259.304
G1 X7.46 Y1.48 Z7.16 F4800.0 E1259.383
G1 X7.61 Y0.0 Z7.16 F4800.0 E1259.462
G1 X7.46 Y-1.48 Z7.16 F4800.0 E1259.54
G1 X7.03 Y-2.91 Z7.16 F4800.0 E1259.619
G1 X6.32 Y-4.22 Z7.16 F4800.0 E1259.698
G1 X5.38 Y-5.38 Z7.16 F4800.0 E1259.777
G1 X4.22 Y-6.32 Z7.16 F4800.0 E1259.855
G1 X2.91 Y-7.03 Z7.16 F4800.0 E1259.934
G1 X1.48 Y-7.46 Z7.16 F4800.0 E1260.013
G1 X0.0 Y-7.61 Z7.16 F4800.0 E1260.092
G1 X-1.48 Y-7.46 Z7.16 F4800.0 E1260.17
G1 X-2.91 Y-7.03 Z7.16 F4800.0 E1260.249
G1 X-4.22 Y-6.32 Z7.16 F4800.0 E1260.328
G1 X-5.38 Y-5.38 Z7.16 F4800.0 E1260.406
G1 X-5.41 Y-5.34 Z7.16 F4800.0 E1260.409
G1 F1200.0
G1 E1259.409
G1 F4800.0
M103
(</loop>)
(<loop> outer )
G1 X-12.5 Y-11.28 Z7.16 F4200.0
G1 F1200.0
G1 E1260.409
G1 F4200.0
M101
G1 X-11.95 Y-11.95 Z7.16 F4800.0 E1260.455
G1 X-9.39 Y-14.05 Z7.16 F4800.0 E1260.63
G1 X-6.47 Y-15.61 Z7.16 F4800.0 E1260.805
G1 X-3.3 Y-16.57 Z7.16 F4800.0 E1260.98
G1 X0.0 Y-16.9 Z7.16 F4800.0 E1261.155
G1 X3.3 Y-16.57 Z7.16 F4800.0 E1261.33
G1 X6.47 Y-15.61 Z7.16 F4800.0 E1261.505
G1 X9.39 Y-14.05 Z7.16 F4800.0 E1261.68
G1 X11.95 Y-11.95 Z7.16 F4800.0 E1261.855
G1 X14.05 Y-9.39 Z7.16 F4800.0 E1262.03
G1 X15.61 Y-6.47 Z7.16 F4800.0 E1262.205
G1 X16.57 Y-3.3 Z7.16 F4800.0 E1262.38
G1 X16.9 Y0.0 Z7.16 F4800.0 E1262.554
G1 X16.57 Y3.3 Z7.16 F4800.0 E1262.729
G1 X15.61 Y6.47 Z7.16 F4800.0 E1262.904
G1 X14.05 Y9.39 Z7.16 F4800.0 E1263.079
G1 X11.95 Y11.95 Z7.16 F4800.0 E1263.254
G1 X9.39 Y14.05 Z7.16 F4800.0 E1263.429
G1 X6.47 Y15.61 Z7.16 F4800.0 E1263.604
G1 X3.3 Y16.57 Z7.16 F4800.0 E1263.779
G1 X-0.0 Y16.9 Z7.16 F4800.0 E1263.954
G1 X-3.3 Y16.57 Z7.16 F4800.0 E1264.129
G1 X-6.47 Y15.61 Z7.16 F4800.0 E1264.304
G1 X-9.39 Y14.05 Z7.16 F4800.0 E1264.479
G1 X-11.95 Y11.95 Z7.16 F4800.0 E1264.654
G1 X-14.05 Y9.39 Z7.16 F4800.0 E1264.829
G1 X-15.61 Y6.47 Z7.16 F4800.0 E1265.004
G1 X-16.57 Y3.3 Z7.16 F4800.0 E1265.179
G1 X-16.9 Y-0.0 Z7.16 F4800.0 E1265.354
G1 X-16.57 Y-3.3 Z7.16 F4800.0 E1265.529
G1 X-15.61 Y-6.47 Z7.16 F4800.0 E1265.704
G1 X-14.05 Y-9.39 Z7.16 F4800.0 E1265.879
G1 X-12.53 Y-11.24 Z7.16 F4800.0 E1266.006
G1 X-12.5 Y-11.28 Z7.16 F4800.0 E1266.009
G1 F1200.0
G1 E1266.009
G1 F4800.0
M103
(</loop>)
(<edge> outer )
;M108 R40.0
G1 X-12.81 Y-11.54 Z7.16 F4200.0
G1 F1200.0
G1 E1266.009
G1 F4200.0
M101
G1 X-12.23 Y-12.23 Z7.16 F2400.0 E1266.056
G1 X-9.61 Y-14.38 Z7.16 F2400.0 E1266.235
G1 X-6.62 Y-15.98 Z7.16 F2400.0 E1266.414
G1 X-3.38 Y-16.97 Z7.16 F2400.0 E1266.594
G1 X0.0 Y-17.3 Z7.16 F2400.0 E1266.773
G1 X3.38 Y-16.97 Z7.16 F2400.0 E1266.952
G1 X6.62 Y-15.98 Z7.16 F2400.0 E1267.131
G1 X9.61 Y-14.38 Z7.16 F2400.0 E1267.31
G1 X12.23 Y-12.23 Z7.16 F2400.0 E1267.489
G1 X14.38 Y-9.61 Z7.16 F2400.0 E1267.669
G1 X15.98 Y-6.62 Z7.16 F2400.0 E1267.848
G1 X16.97 Y-3.38 Z7.16 F2400.0 E1268.027
G1 X17.3 Y0.0 Z7.16 F2400.0 E1268.206
G1 X16.97 Y3.38 Z7.16 F2400.0 E1268.385
G1 X15.98 Y6.62 Z7.16 F2400.0 E1268.564
G1 X14.38 Y9.61 Z7.16 F2400.0 E1268.743
G1 X12.23 Y12.23 Z7.16 F2400.0 E1268.923
G1 X9.61 Y14.38 Z7.16 F2400.0 E1269.102
G1 X6.62 Y15.98 Z7.16 F2400.0 E1269.281
G1 X3.38 Y16.97 Z7.16 F2400.0 E1269.46
G1 X-0.0 Y17.3 Z7.16 F2400.0 E1269.639
G1 X-3.38 Y16.97 Z7.16 F2400.0 E1269.818
G1 X-6.62 Y15.98 Z7.16 F2400.0 E1269.997
G1 X-9.61 Y14.38 Z7.16 F2400.0 E1270.177
G1 X-12.23 Y12.23 Z7.16 F2400.0 E1270.356
G1 X-14.38 Y9.61 Z7.16 F2400.0 E1270.535
G1 X-15.98 Y6.62 Z7.16 F2400.0 E1270.714
G1 X-16.97 Y3.38 Z7.16 F2400.0 E1270.893
G1 X-17.3 Y-0.0 Z7.16 F2400.0 E1271.072
G1 X-16.97 Y-3.38 Z7.16 F2400.0 E1271.251
G1 X-15.98 Y-6.62 Z7.16 F2400.0 E1271.431
G1 X-14.38 Y-9.61 Z7.16 F2400.0 E1271.61
G1 X-12.84 Y-11.5 Z7.16 F2400.0 E1271.739
G1 X-12.81 Y-11.54 Z7.16 F2400.0 E1271.741
G1 F1200.0
G1 E1270.741
G1 F2400.0
M103
(</edge>)
(</boundaryPerimeter>)
(<nestedRing>)
(<boundaryPerimeter>)
(<boundaryPoint> X4.951 Y-4.951 Z7.155 </boundaryPoint>)
(<boundaryPoint> X3.89 Y-5.822 Z7.155 </boundaryPoint>)
(<boundaryPoint> X2.679 Y-6.469 Z7.155 </boundaryPoint>)
(<boundaryPoint> X1.366 Y-6.867 Z7.155 </boundaryPoint>)
(<boundaryPoint> X-0.0 Y-7.002 Z7.155 </boundaryPoint>)
(<boundaryPoint> X-1.366 Y-6.867 Z7.155 </boundaryPoint>)
(<boundaryPoint> X-2.679 Y-6.469 Z7.155 </boundaryPoint>)
(<boundaryPoint> X-3.89 Y-5.822 Z7.155 </boundaryPoint>)
(<boundaryPoint> X-4.951 Y-4.951 Z7.155 </boundaryPoint>)
(<boundaryPoint> X-5.822 Y-3.89 Z7.155 </boundaryPoint>)
(<boundaryPoint> X-6.469 Y-2.679 Z7.155 </boundaryPoint>)
(<boundaryPoint> X-6.867 Y-1.366 Z7.155 </boundaryPoint>)
(<boundaryPoint> X-7.002 Y0.0 Z7.155 </boundaryPoint>)
(<boundaryPoint> X-6.867 Y1.366 Z7.155 </boundaryPoint>)
(<boundaryPoint> X-6.469 Y2.679 Z7.155 </boundaryPoint>)
(<boundaryPoint> X-5.822 Y3.89 Z7.155 </boundaryPoint>)
(<boundaryPoint> X-4.951 Y4.951 Z7.155 </boundaryPoint>)
(<boundaryPoint> X-3.89 Y5.822 Z7.155 </boundaryPoint>)
(<boundaryPoint> X-2.679 Y6.469 Z7.155 </boundaryPoint>)
(<boundaryPoint> X-1.366 Y6.867 Z7.155 </boundaryPoint>)
(<boundaryPoint> X0.0 Y7.002 Z7.155 </boundaryPoint>)
(<boundaryPoint> X1.366 Y6.867 Z7.155 </boundaryPoint>)
(<boundaryPoint> X2.679 Y6.469 Z7.155 </boundaryPoint>)
(<boundaryPoint> X3.89 Y5.822 Z7.155 </boundaryPoint>)
(<boundaryPoint> X4.951 Y4.951 Z7.155 </boundaryPoint>)
(<boundaryPoint> X5.822 Y3.89 Z7.155 </boundaryPoint>)
(<boundaryPoint> X6.469 Y2.679 Z7.155 </boundaryPoint>)
(<boundaryPoint> X6.867 Y1.366 Z7.155 </boundaryPoint>)
(<boundaryPoint> X7.002 Y-0.0 Z7.155 </boundaryPoint>)
(<boundaryPoint> X6.867 Y-1.366 Z7.155 </boundaryPoint>)
(<boundaryPoint> X6.469 Y-2.679 Z7.155 </boundaryPoint>)
(<boundaryPoint> X5.822 Y-3.89 Z7.155 </boundaryPoint>)
(<edge> inner )
G1 X-5.12 Y-5.06 Z7.16 F4200.0
G1 F1200.0
G1 E1271.741
G1 F4200.0
M101
G1 X-5.99 Y-4.0 Z7.16 F2400.0 E1271.813
G1 X-6.66 Y-2.76 Z7.16 F2400.0 E1271.888
G1 X-7.06 Y-1.41 Z7.16 F2400.0 E1271.962
G1 X-7.2 Y0.0 Z7.16 F2400.0 E1272.037
G1 X-7.06 Y1.41 Z7.16 F2400.0 E1272.112
G1 X-6.66 Y2.76 Z7.16 F2400.0 E1272.186
G1 X-5.99 Y4.0 Z7.16 F2400.0 E1272.261
G1 X-5.09 Y5.09 Z7.16 F2400.0 E1272.335
G1 X-4.0 Y5.99 Z7.16 F2400.0 E1272.41
G1 X-2.76 Y6.66 Z7.16 F2400.0 E1272.485
G1 X-1.41 Y7.06 Z7.16 F2400.0 E1272.559
G1 X0.0 Y7.2 Z7.16 F2400.0 E1272.634
G1 X1.41 Y7.06 Z7.16 F2400.0 E1272.708
G1 X2.76 Y6.66 Z7.16 F2400.0 E1272.783
G1 X4.0 Y5.99 Z7.16 F2400.0 E1272.857
G1 X5.09 Y5.09 Z7.16 F2400.0 E1272.932
G1 X5.99 Y4.0 Z7.16 F2400.0 E1273.007
G1 X6.66 Y2.76 Z7.16 F2400.0 E1273.081
G1 X7.06 Y1.41 Z7.16 F2400.0 E1273.156
G1 X7.2 Y-0.0 Z7.16 F2400.0 E1273.23
G1 X7.06 Y-1.41 Z7.16 F2400.0 E1273.305
G1 X6.66 Y-2.76 Z7.16 F2400.0 E1273.38
G1 X5.99 Y-4.0 Z7.16 F2400.0 E1273.454
G1 X5.09 Y-5.09 Z7.16 F2400.0 E1273.529
G1 X4.0 Y-5.99 Z7.16 F2400.0 E1273.603
G1 X2.76 Y-6.66 Z7.16 F2400.0 E1273.678
G1 X1.41 Y-7.06 Z7.16 F2400.0 E1273.753
G1 X-0.0 Y-7.2 Z7.16 F2400.0 E1273.827
G1 X-1.41 Y-7.06 Z7.16 F2400.0 E1273.902
G1 X-2.76 Y-6.66 Z7.16 F2400.0 E1273.976
G1 X-4.0 Y-5.99 Z7.16 F2400.0 E1274.051
G1 X-5.09 Y-5.09 Z7.16 F2400.0 E1274.125
G1 X-5.12 Y-5.06 Z7.16 F2400.0 E1274.128
G1 F1200.0
G1 E1273.128
G1 F2400.0
M103
(</edge>)
(</boundaryPerimeter>)
(</nestedRing>)
(<infill>)
(<infillBoundary>)
(<infillPoint> X-16.573 Y3.296 Z7.155 </infillPoint>)
(<infillPoint> X-16.898 Y-0.0 Z7.155 </infillPoint>)
(<infillPoint> X-16.573 Y-3.296 Z7.155 </infillPoint>)
(<infillPoint> X-15.611 Y-6.466 Z7.155 </infillPoint>)
(<infillPoint> X-14.05 Y-9.388 Z7.155 </infillPoint>)
(<infillPoint> X-11.949 Y-11.949 Z7.155 </infillPoint>)
(<infillPoint> X-9.388 Y-14.05 Z7.155 </infillPoint>)
(<infillPoint> X-6.466 Y-15.611 Z7.155 </infillPoint>)
(<infillPoint> X-3.296 Y-16.573 Z7.155 </infillPoint>)
(<infillPoint> X0.0 Y-16.898 Z7.155 </infillPoint>)
(<infillPoint> X3.296 Y-16.573 Z7.155 </infillPoint>)
(<infillPoint> X6.466 Y-15.611 Z7.155 </infillPoint>)
(<infillPoint> X9.388 Y-14.05 Z7.155 </infillPoint>)
(<infillPoint> X11.949 Y-11.949 Z7.155 </infillPoint>)
(<infillPoint> X14.05 Y-9.388 Z7.155 </infillPoint>)
(<infillPoint> X15.611 Y-6.466 Z7.155 </infillPoint>)
(<infillPoint> X16.573 Y-3.296 Z7.155 </infillPoint>)
(<infillPoint> X16.898 Y0.0 Z7.155 </infillPoint>)
(<infillPoint> X16.573 Y3.296 Z7.155 </infillPoint>)
(<infillPoint> X15.611 Y6.466 Z7.155 </infillPoint>)
(<infillPoint> X14.05 Y9.388 Z7.155 </infillPoint>)
(<infillPoint> X11.949 Y11.949 Z7.155 </infillPoint>)
(<infillPoint> X9.388 Y14.05 Z7.155 </infillPoint>)
(<infillPoint> X6.466 Y15.611 Z7.155 </infillPoint>)
(<infillPoint> X3.296 Y16.573 Z7.155 </infillPoint>)
(<infillPoint> X-0.0 Y16.898 Z7.155 </infillPoint>)
(<infillPoint> X-3.296 Y16.573 Z7.155 </infillPoint>)
(<infillPoint> X-6.466 Y15.611 Z7.155 </infillPoint>)
(<infillPoint> X-9.388 Y14.05 Z7.155 </infillPoint>)
(<infillPoint> X-11.949 Y11.949 Z7.155 </infillPoint>)
(<infillPoint> X-14.05 Y9.388 Z7.155 </infillPoint>)
(<infillPoint> X-15.611 Y6.466 Z7.155 </infillPoint>)
(</infillBoundary>)
(<infillBoundary>)
(<infillPoint> X5.377 Y-5.377 Z7.155 </infillPoint>)
(<infillPoint> X4.225 Y-6.323 Z7.155 </infillPoint>)
(<infillPoint> X2.91 Y-7.026 Z7.155 </infillPoint>)
(<infillPoint> X1.484 Y-7.458 Z7.155 </infillPoint>)
(<infillPoint> X0.0 Y-7.605 Z7.155 </infillPoint>)
(<infillPoint> X-1.484 Y-7.458 Z7.155 </infillPoint>)
(<infillPoint> X-2.91 Y-7.026 Z7.155 </infillPoint>)
(<infillPoint> X-4.225 Y-6.323 Z7.155 </infillPoint>)
(<infillPoint> X-5.377 Y-5.377 Z7.155 </infillPoint>)
(<infillPoint> X-6.323 Y-4.225 Z7.155 </infillPoint>)
(<infillPoint> X-7.026 Y-2.91 Z7.155 </infillPoint>)
(<infillPoint> X-7.458 Y-1.484 Z7.155 </infillPoint>)
(<infillPoint> X-7.605 Y0.0 Z7.155 </infillPoint>)
(<infillPoint> X-7.458 Y1.484 Z7.155 </infillPoint>)
(<infillPoint> X-7.026 Y2.91 Z7.155 </infillPoint>)
(<infillPoint> X-6.323 Y4.225 Z7.155 </infillPoint>)
(<infillPoint> X-5.377 Y5.377 Z7.155 </infillPoint>)
(<infillPoint> X-4.225 Y6.323 Z7.155 </infillPoint>)
(<infillPoint> X-2.91 Y7.026 Z7.155 </infillPoint>)
(<infillPoint> X-1.484 Y7.458 Z7.155 </infillPoint>)
(<infillPoint> X0.0 Y7.605 Z7.155 </infillPoint>)
(<infillPoint> X1.484 Y7.458 Z7.155 </infillPoint>)
(<infillPoint> X2.91 Y7.026 Z7.155 </infillPoint>)
(<infillPoint> X4.225 Y6.323 Z7.155 </infillPoint>)
(<infillPoint> X5.377 Y5.377 Z7.155 </infillPoint>)
(<infillPoint> X6.323 Y4.225 Z7.155 </infillPoint>)
(<infillPoint> X7.026 Y2.91 Z7.155 </infillPoint>)
(<infillPoint> X7.458 Y1.484 Z7.155 </infillPoint>)
(<infillPoint> X7.605 Y0.0 Z7.155 </infillPoint>)
(<infillPoint> X7.458 Y-1.484 Z7.155 </infillPoint>)
(<infillPoint> X7.026 Y-2.91 Z7.155 </infillPoint>)
(<infillPoint> X6.323 Y-4.225 Z7.155 </infillPoint>)
(</infillBoundary>)
;M108 R80.0
G1 X-7.6 Y-1.98 Z7.16 F4200.0
G1 F1200.0
G1 E1274.128
G1 F4200.0
M101
G1 X-7.2 Y-3.18 Z7.16 F4800.0 E1274.195
G1 X-6.4 Y-4.57 Z7.16 F4800.0 E1274.28
G1 X-5.6 Y-5.55 Z7.16 F4800.0 E1274.346
G1 X-4.4 Y-6.54 Z7.16 F4800.0 E1274.429
G1 X-3.2 Y-7.19 Z7.16 F4800.0 E1274.501
G1 X-1.6 Y-7.72 Z7.16 F4800.0 E1274.59
G1 X-0.4 Y-7.85 Z7.16 F4800.0 E1274.653
G1 X-0.0 Y-16.62 Z7.16 F4800.0 E1275.117
G1 X3.2 Y-16.3 Z7.16 F4800.0 E1275.287
G1 X6.4 Y-15.33 Z7.16 F4800.0 E1275.464
G1 X9.2 Y-13.83 Z7.16 F4800.0 E1275.631
G1 X11.6 Y-11.87 Z7.16 F4800.0 E1275.795
G1 X-0.0 Y-7.89 Z7.16 F4800.0 E1276.443
G1 X1.6 Y-7.72 Z7.16 F4800.0 E1276.528
G1 X3.2 Y-7.19 Z7.16 F4800.0 E1276.617
G1 X4.4 Y-6.54 Z7.16 F4800.0 E1276.689
G1 X5.6 Y-5.55 Z7.16 F4800.0 E1276.771
G1 X6.4 Y-4.57 Z7.16 F4800.0 E1276.838
G1 X7.2 Y-3.18 Z7.16 F4800.0 E1276.923
G1 X7.6 Y-1.98 Z7.16 F4800.0 E1276.989
G1 X12.4 Y-10.96 Z7.16 F4800.0 E1277.527
G1 X13.6 Y-9.49 Z7.16 F4800.0 E1277.627
G1 X15.2 Y-6.64 Z7.16 F4800.0 E1277.8
G1 X16.0 Y-4.22 Z7.16 F4800.0 E1277.935
G1 X16.4 Y-2.2 Z7.16 F4800.0 E1278.044
G1 X16.4 Y2.2 Z7.16 F4800.0 E1278.276
G1 X16.0 Y4.22 Z7.16 F4800.0 E1278.385
G1 X15.2 Y6.64 Z7.16 F4800.0 E1278.519
G1 X13.6 Y9.49 Z7.16 F4800.0 E1278.692
G1 X12.4 Y10.96 Z7.16 F4800.0 E1278.792
G1 F1200.0
G1 E1277.792
G1 F4800.0
M103
G1 X7.6 Y1.98 Z7.16 F4200.0
G1 F1200.0
G1 E1278.792
G1 F4200.0
M101
G1 X7.2 Y3.18 Z7.16 F4800.0 E1278.859
G1 X6.4 Y4.57 Z7.16 F4800.0 E1278.944
G1 X5.6 Y5.55 Z7.16 F4800.0 E1279.01
G1 X4.4 Y6.54 Z7.16 F4800.0 E1279.093
G1 X3.2 Y7.19 Z7.16 F4800.0 E1279.165
G1 X1.6 Y7.72 Z7.16 F4800.0 E1279.254
G1 X0.0 Y7.89 Z7.16 F4800.0 E1279.339
G1 X11.6 Y11.87 Z7.16 F4800.0 E1279.987
G1 X9.2 Y13.83 Z7.16 F4800.0 E1280.15
G1 X6.4 Y15.33 Z7.16 F4800.0 E1280.318
G1 X3.2 Y16.3 Z7.16 F4800.0 E1280.495
G1 X0.0 Y16.62 Z7.16 F4800.0 E1280.664
G1 F1200.0
G1 E1279.664
G1 F4800.0
M103
G1 X-4.11 Y6.15 Z7.16 F4200.0
G1 X-6.84 Y2.83 Z7.16 F4200.0
G1 X-7.26 Y-1.44 Z7.16 F4200.0
G1 X-0.4 Y-16.58 Z7.16 F4200.0
G1 F1200.0
G1 E1280.664
G1 F4200.0
M101
G1 X-3.2 Y-16.3 Z7.16 F4800.0 E1280.813
G1 X-6.4 Y-15.33 Z7.16 F4800.0 E1280.99
G1 X-9.2 Y-13.83 Z7.16 F4800.0 E1281.157
G1 X-11.6 Y-11.87 Z7.16 F4800.0 E1281.321
G1 X-13.6 Y-9.49 Z7.16 F4800.0 E1281.485
G1 X-15.2 Y-6.64 Z7.16 F4800.0 E1281.658
G1 X-16.0 Y-4.22 Z7.16 F4800.0 E1281.793
G1 X-16.4 Y-2.2 Z7.16 F4800.0 E1281.902
G1 X-16.4 Y2.2 Z7.16 F4800.0 E1282.134
G1 X-16.0 Y4.22 Z7.16 F4800.0 E1282.243
G1 X-15.2 Y6.64 Z7.16 F4800.0 E1282.377
G1 X-13.6 Y9.49 Z7.16 F4800.0 E1282.55
G1 X-11.6 Y11.87 Z7.16 F4800.0 E1282.714
G1 X-9.2 Y13.83 Z7.16 F4800.0 E1282.878
G1 X-6.4 Y15.33 Z7.16 F4800.0 E1283.046
G1 X-3.2 Y16.3 Z7.16 F4800.0 E1283.222
G1 X-0.4 Y16.58 Z7.16 F4800.0 E1283.371
G1 X-0.4 Y7.85 Z7.16 F4800.0 E1283.832
G1 X-1.6 Y7.72 Z7.16 F4800.0 E1283.896
G1 X-3.2 Y7.19 Z7.16 F4800.0 E1283.985
G1 X-4.4 Y6.54 Z7.16 F4800.0 E1284.057
G1 X-5.6 Y5.55 Z7.16 F4800.0 E1284.139
G1 X-6.4 Y4.57 Z7.16 F4800.0 E1284.206
G1 X-7.2 Y3.18 Z7.16 F4800.0 E1284.291
G1 X-7.6 Y1.98 Z7.16 F4800.0 E1284.358
G1 F1200.0
G1 E1283.358
G1 F4800.0
M103
(</infill>)
(</nestedRing>)
(</rotation>)
(</layer>)
(<layer> 7.425 )
(<rotation> (-1+1.22464679915e-16j) )
(<nestedRing>)
(<boundaryPerimeter>)
(<boundaryPoint> X-17.164 Y3.414 Z7.425 </boundaryPoint>)
(<boundaryPoint> X-17.501 Y0.0 Z7.425 </boundaryPoint>)
(<boundaryPoint> X-17.164 Y-3.414 Z7.425 </boundaryPoint>)
(<boundaryPoint> X-16.168 Y-6.697 Z7.425 </boundaryPoint>)
(<boundaryPoint> X-14.551 Y-9.723 Z7.425 </boundaryPoint>)
(<boundaryPoint> X-12.375 Y-12.375 Z7.425 </boundaryPoint>)
(<boundaryPoint> X-9.723 Y-14.551 Z7.425 </boundaryPoint>)
(<boundaryPoint> X-6.697 Y-16.168 Z7.425 </boundaryPoint>)
(<boundaryPoint> X-3.414 Y-17.164 Z7.425 </boundaryPoint>)
(<boundaryPoint> X-0.0 Y-17.501 Z7.425 </boundaryPoint>)
(<boundaryPoint> X3.414 Y-17.164 Z7.425 </boundaryPoint>)
(<boundaryPoint> X6.697 Y-16.168 Z7.425 </boundaryPoint>)
(<boundaryPoint> X9.723 Y-14.551 Z7.425 </boundaryPoint>)
(<boundaryPoint> X12.375 Y-12.375 Z7.425 </boundaryPoint>)
(<boundaryPoint> X14.551 Y-9.723 Z7.425 </boundaryPoint>)
(<boundaryPoint> X16.168 Y-6.697 Z7.425 </boundaryPoint>)
(<boundaryPoint> X17.164 Y-3.414 Z7.425 </boundaryPoint>)
(<boundaryPoint> X17.501 Y-0.0 Z7.425 </boundaryPoint>)
(<boundaryPoint> X17.164 Y3.414 Z7.425 </boundaryPoint>)
(<boundaryPoint> X16.168 Y6.697 Z7.425 </boundaryPoint>)
(<boundaryPoint> X14.551 Y9.723 Z7.425 </boundaryPoint>)
(<boundaryPoint> X12.375 Y12.375 Z7.425 </boundaryPoint>)
(<boundaryPoint> X9.723 Y14.551 Z7.425 </boundaryPoint>)
(<boundaryPoint> X6.697 Y16.168 Z7.425 </boundaryPoint>)
(<boundaryPoint> X3.414 Y17.164 Z7.425 </boundaryPoint>)
(<boundaryPoint> X0.0 Y17.501 Z7.425 </boundaryPoint>)
(<boundaryPoint> X-3.414 Y17.164 Z7.425 </boundaryPoint>)
(<boundaryPoint> X-6.697 Y16.168 Z7.425 </boundaryPoint>)
(<boundaryPoint> X-9.723 Y14.551 Z7.425 </boundaryPoint>)
(<boundaryPoint> X-12.375 Y12.375 Z7.425 </boundaryPoint>)
(<boundaryPoint> X-14.551 Y9.723 Z7.425 </boundaryPoint>)
(<boundaryPoint> X-16.168 Y6.697 Z7.425 </boundaryPoint>)
(<loop> inner )
G1 X-7.26 Y-1.44 Z7.43 F4200.0
G1 X-5.18 Y-5.54 Z7.43 F4200.0
G1 F1200.0
G1 E1284.358
G1 F4200.0
M101
G1 X-5.38 Y-5.38 Z7.43 F4800.0 E1284.371
G1 X-6.32 Y-4.22 Z7.43 F4800.0 E1284.45
G1 X-7.03 Y-2.91 Z7.43 F4800.0 E1284.529
G1 X-7.46 Y-1.48 Z7.43 F4800.0 E1284.607
G1 X-7.61 Y0.0 Z7.43 F4800.0 E1284.686
G1 X-7.46 Y1.48 Z7.43 F4800.0 E1284.765
G1 X-7.03 Y2.91 Z7.43 F4800.0 E1284.844
G1 X-6.32 Y4.22 Z7.43 F4800.0 E1284.922
G1 X-5.38 Y5.38 Z7.43 F4800.0 E1285.001
G1 X-4.22 Y6.32 Z7.43 F4800.0 E1285.08
G1 X-2.91 Y7.03 Z7.43 F4800.0 E1285.159
G1 X-1.48 Y7.46 Z7.43 F4800.0 E1285.237
G1 X0.0 Y7.61 Z7.43 F4800.0 E1285.316
G1 X1.48 Y7.46 Z7.43 F4800.0 E1285.395
G1 X2.91 Y7.03 Z7.43 F4800.0 E1285.474
G1 X4.22 Y6.32 Z7.43 F4800.0 E1285.552
G1 X5.38 Y5.38 Z7.43 F4800.0 E1285.631
G1 X6.32 Y4.22 Z7.43 F4800.0 E1285.71
G1 X7.03 Y2.91 Z7.43 F4800.0 E1285.789
G1 X7.46 Y1.48 Z7.43 F4800.0 E1285.867
G1 X7.61 Y0.0 Z7.43 F4800.0 E1285.946
G1 X7.46 Y-1.48 Z7.43 F4800.0 E1286.025
G1 X7.03 Y-2.91 Z7.43 F4800.0 E1286.104
G1 X6.32 Y-4.22 Z7.43 F4800.0 E1286.182
G1 X5.38 Y-5.38 Z7.43 F4800.0 E1286.261
G1 X4.22 Y-6.32 Z7.43 F4800.0 E1286.34
G1 X2.91 Y-7.03 Z7.43 F4800.0 E1286.419
G1 X1.48 Y-7.46 Z7.43 F4800.0 E1286.497
G1 X0.0 Y-7.61 Z7.43 F4800.0 E1286.576
G1 X-1.48 Y-7.46 Z7.43 F4800.0 E1286.655
G1 X-2.91 Y-7.03 Z7.43 F4800.0 E1286.734
G1 X-4.22 Y-6.32 Z7.43 F4800.0 E1286.812
G1 X-5.18 Y-5.54 Z7.43 F4800.0 E1286.878
G1 F1200.0
G1 E1285.878
G1 F4800.0
M103
(</loop>)
(<loop> outer )
G1 X-12.69 Y-11.05 Z7.43 F4200.0
G1 F1200.0
G1 E1286.878
G1 F4200.0
M101
G1 X-12.53 Y-11.24 Z7.43 F4800.0 E1286.891
G1 X-11.95 Y-11.95 Z7.43 F4800.0 E1286.939
G1 X-9.39 Y-14.05 Z7.43 F4800.0 E1287.114
G1 X-6.47 Y-15.61 Z7.43 F4800.0 E1287.289
G1 X-3.3 Y-16.57 Z7.43 F4800.0 E1287.464
G1 X0.0 Y-16.9 Z7.43 F4800.0 E1287.639
G1 X3.3 Y-16.57 Z7.43 F4800.0 E1287.814
G1 X6.47 Y-15.61 Z7.43 F4800.0 E1287.989
G1 X9.39 Y-14.05 Z7.43 F4800.0 E1288.164
G1 X11.95 Y-11.95 Z7.43 F4800.0 E1288.339
G1 X14.05 Y-9.39 Z7.43 F4800.0 E1288.514
G1 X15.61 Y-6.47 Z7.43 F4800.0 E1288.689
G1 X16.57 Y-3.3 Z7.43 F4800.0 E1288.864
G1 X16.9 Y0.0 Z7.43 F4800.0 E1289.039
G1 X16.57 Y3.3 Z7.43 F4800.0 E1289.214
G1 X15.61 Y6.47 Z7.43 F4800.0 E1289.389
G1 X14.05 Y9.39 Z7.43 F4800.0 E1289.564
G1 X11.95 Y11.95 Z7.43 F4800.0 E1289.739
G1 X9.39 Y14.05 Z7.43 F4800.0 E1289.914
G1 X6.47 Y15.61 Z7.43 F4800.0 E1290.089
G1 X3.3 Y16.57 Z7.43 F4800.0 E1290.264
G1 X-0.0 Y16.9 Z7.43 F4800.0 E1290.439
G1 X-3.3 Y16.57 Z7.43 F4800.0 E1290.614
G1 X-6.47 Y15.61 Z7.43 F4800.0 E1290.789
G1 X-9.39 Y14.05 Z7.43 F4800.0 E1290.964
G1 X-11.95 Y11.95 Z7.43 F4800.0 E1291.139
G1 X-14.05 Y9.39 Z7.43 F4800.0 E1291.314
G1 X-15.61 Y6.47 Z7.43 F4800.0 E1291.489
G1 X-16.57 Y3.3 Z7.43 F4800.0 E1291.664
G1 X-16.9 Y-0.0 Z7.43 F4800.0 E1291.839
G1 X-16.57 Y-3.3 Z7.43 F4800.0 E1292.014
G1 X-15.61 Y-6.47 Z7.43 F4800.0 E1292.189
G1 X-14.05 Y-9.39 Z7.43 F4800.0 E1292.364
G1 X-12.69 Y-11.05 Z7.43 F4800.0 E1292.477
G1 F1200.0
G1 E1292.477
G1 F4800.0
M103
(</loop>)
(<edge> outer )
;M108 R40.0
G1 X-13.0 Y-11.3 Z7.43 F4200.0
G1 F1200.0
G1 E1292.477
G1 F4200.0
M101
G1 X-12.84 Y-11.5 Z7.43 F2400.0 E1292.491
G1 X-12.23 Y-12.23 Z7.43 F2400.0 E1292.541
G1 X-9.61 Y-14.38 Z7.43 F2400.0 E1292.72
G1 X-6.62 Y-15.98 Z7.43 F2400.0 E1292.899
G1 X-3.38 Y-16.97 Z7.43 F2400.0 E1293.078
G1 X0.0 Y-17.3 Z7.43 F2400.0 E1293.257
G1 X3.38 Y-16.97 Z7.43 F2400.0 E1293.437
G1 X6.62 Y-15.98 Z7.43 F2400.0 E1293.616
G1 X9.61 Y-14.38 Z7.43 F2400.0 E1293.795
G1 X12.23 Y-12.23 Z7.43 F2400.0 E1293.974
G1 X14.38 Y-9.61 Z7.43 F2400.0 E1294.153
G1 X15.98 Y-6.62 Z7.43 F2400.0 E1294.332
G1 X16.97 Y-3.38 Z7.43 F2400.0 E1294.511
G1 X17.3 Y0.0 Z7.43 F2400.0 E1294.691
G1 X16.97 Y3.38 Z7.43 F2400.0 E1294.87
G1 X15.98 Y6.62 Z7.43 F2400.0 E1295.049
G1 X14.38 Y9.61 Z7.43 F2400.0 E1295.228
G1 X12.23 Y12.23 Z7.43 F2400.0 E1295.407
G1 X9.61 Y14.38 Z7.43 F2400.0 E1295.586
G1 X6.62 Y15.98 Z7.43 F2400.0 E1295.765
G1 X3.38 Y16.97 Z7.43 F2400.0 E1295.945
G1 X-0.0 Y17.3 Z7.43 F2400.0 E1296.124
G1 X-3.38 Y16.97 Z7.43 F2400.0 E1296.303
G1 X-6.62 Y15.98 Z7.43 F2400.0 E1296.482
G1 X-9.61 Y14.38 Z7.43 F2400.0 E1296.661
G1 X-12.23 Y12.23 Z7.43 F2400.0 E1296.84
G1 X-14.38 Y9.61 Z7.43 F2400.0 E1297.019
G1 X-15.98 Y6.62 Z7.43 F2400.0 E1297.199
G1 X-16.97 Y3.38 Z7.43 F2400.0 E1297.378
G1 X-17.3 Y-0.0 Z7.43 F2400.0 E1297.557
G1 X-16.97 Y-3.38 Z7.43 F2400.0 E1297.736
G1 X-15.98 Y-6.62 Z7.43 F2400.0 E1297.915
G1 X-14.38 Y-9.61 Z7.43 F2400.0 E1298.094
G1 X-13.0 Y-11.3 Z7.43 F2400.0 E1298.21
G1 F1200.0
G1 E1297.21
G1 F2400.0
M103
(</edge>)
(</boundaryPerimeter>)
(<nestedRing>)
(<boundaryPerimeter>)
(<boundaryPoint> X4.951 Y-4.951 Z7.425 </boundaryPoint>)
(<boundaryPoint> X3.89 Y-5.822 Z7.425 </boundaryPoint>)
(<boundaryPoint> X2.679 Y-6.469 Z7.425 </boundaryPoint>)
(<boundaryPoint> X1.366 Y-6.867 Z7.425 </boundaryPoint>)
(<boundaryPoint> X-0.0 Y-7.002 Z7.425 </boundaryPoint>)
(<boundaryPoint> X-1.366 Y-6.867 Z7.425 </boundaryPoint>)
(<boundaryPoint> X-2.679 Y-6.469 Z7.425 </boundaryPoint>)
(<boundaryPoint> X-3.89 Y-5.822 Z7.425 </boundaryPoint>)
(<boundaryPoint> X-4.951 Y-4.951 Z7.425 </boundaryPoint>)
(<boundaryPoint> X-5.822 Y-3.89 Z7.425 </boundaryPoint>)
(<boundaryPoint> X-6.469 Y-2.679 Z7.425 </boundaryPoint>)
(<boundaryPoint> X-6.867 Y-1.366 Z7.425 </boundaryPoint>)
(<boundaryPoint> X-7.002 Y0.0 Z7.425 </boundaryPoint>)
(<boundaryPoint> X-6.867 Y1.366 Z7.425 </boundaryPoint>)
(<boundaryPoint> X-6.469 Y2.679 Z7.425 </boundaryPoint>)
(<boundaryPoint> X-5.822 Y3.89 Z7.425 </boundaryPoint>)
(<boundaryPoint> X-4.951 Y4.951 Z7.425 </boundaryPoint>)
(<boundaryPoint> X-3.89 Y5.822 Z7.425 </boundaryPoint>)
(<boundaryPoint> X-2.679 Y6.469 Z7.425 </boundaryPoint>)
(<boundaryPoint> X-1.366 Y6.867 Z7.425 </boundaryPoint>)
(<boundaryPoint> X0.0 Y7.002 Z7.425 </boundaryPoint>)
(<boundaryPoint> X1.366 Y6.867 Z7.425 </boundaryPoint>)
(<boundaryPoint> X2.679 Y6.469 Z7.425 </boundaryPoint>)
(<boundaryPoint> X3.89 Y5.822 Z7.425 </boundaryPoint>)
(<boundaryPoint> X4.951 Y4.951 Z7.425 </boundaryPoint>)
(<boundaryPoint> X5.822 Y3.89 Z7.425 </boundaryPoint>)
(<boundaryPoint> X6.469 Y2.679 Z7.425 </boundaryPoint>)
(<boundaryPoint> X6.867 Y1.366 Z7.425 </boundaryPoint>)
(<boundaryPoint> X7.002 Y-0.0 Z7.425 </boundaryPoint>)
(<boundaryPoint> X6.867 Y-1.366 Z7.425 </boundaryPoint>)
(<boundaryPoint> X6.469 Y-2.679 Z7.425 </boundaryPoint>)
(<boundaryPoint> X5.822 Y-3.89 Z7.425 </boundaryPoint>)
(<edge> inner )
G1 X-4.89 Y-5.26 Z7.43 F4200.0
G1 F1200.0
G1 E1298.21
G1 F4200.0
M101
G1 X-5.09 Y-5.09 Z7.43 F2400.0 E1298.223
G1 X-5.99 Y-4.0 Z7.43 F2400.0 E1298.298
G1 X-6.66 Y-2.76 Z7.43 F2400.0 E1298.372
G1 X-7.06 Y-1.41 Z7.43 F2400.0 E1298.447
G1 X-7.2 Y0.0 Z7.43 F2400.0 E1298.522
G1 X-7.06 Y1.41 Z7.43 F2400.0 E1298.596
G1 X-6.66 Y2.76 Z7.43 F2400.0 E1298.671
G1 X-5.99 Y4.0 Z7.43 F2400.0 E1298.745
G1 X-5.09 Y5.09 Z7.43 F2400.0 E1298.82
G1 X-4.0 Y5.99 Z7.43 F2400.0 E1298.894
G1 X-2.76 Y6.66 Z7.43 F2400.0 E1298.969
G1 X-1.41 Y7.06 Z7.43 F2400.0 E1299.044
G1 X0.0 Y7.2 Z7.43 F2400.0 E1299.118
G1 X1.41 Y7.06 Z7.43 F2400.0 E1299.193
G1 X2.76 Y6.66 Z7.43 F2400.0 E1299.267
G1 X4.0 Y5.99 Z7.43 F2400.0 E1299.342
G1 X5.09 Y5.09 Z7.43 F2400.0 E1299.417
G1 X5.99 Y4.0 Z7.43 F2400.0 E1299.491
G1 X6.66 Y2.76 Z7.43 F2400.0 E1299.566
G1 X7.06 Y1.41 Z7.43 F2400.0 E1299.64
G1 X7.2 Y-0.0 Z7.43 F2400.0 E1299.715
G1 X7.06 Y-1.41 Z7.43 F2400.0 E1299.79
G1 X6.66 Y-2.76 Z7.43 F2400.0 E1299.864
G1 X5.99 Y-4.0 Z7.43 F2400.0 E1299.939
G1 X5.09 Y-5.09 Z7.43 F2400.0 E1300.013
G1 X4.0 Y-5.99 Z7.43 F2400.0 E1300.088
G1 X2.76 Y-6.66 Z7.43 F2400.0 E1300.163
G1 X1.41 Y-7.06 Z7.43 F2400.0 E1300.237
G1 X-0.0 Y-7.2 Z7.43 F2400.0 E1300.312
G1 X-1.41 Y-7.06 Z7.43 F2400.0 E1300.386
G1 X-2.76 Y-6.66 Z7.43 F2400.0 E1300.461
G1 X-4.0 Y-5.99 Z7.43 F2400.0 E1300.535
G1 X-4.89 Y-5.26 Z7.43 F2400.0 E1300.596
G1 F1200.0
G1 E1299.596
G1 F2400.0
M103
(</edge>)
(</boundaryPerimeter>)
(</nestedRing>)
(<infill>)
(<infillBoundary>)
(<infillPoint> X-16.573 Y3.296 Z7.425 </infillPoint>)
(<infillPoint> X-16.898 Y-0.0 Z7.425 </infillPoint>)
(<infillPoint> X-16.573 Y-3.296 Z7.425 </infillPoint>)
(<infillPoint> X-15.611 Y-6.466 Z7.425 </infillPoint>)
(<infillPoint> X-14.05 Y-9.388 Z7.425 </infillPoint>)
(<infillPoint> X-11.949 Y-11.949 Z7.425 </infillPoint>)
(<infillPoint> X-9.388 Y-14.05 Z7.425 </infillPoint>)
(<infillPoint> X-6.466 Y-15.611 Z7.425 </infillPoint>)
(<infillPoint> X-3.296 Y-16.573 Z7.425 </infillPoint>)
(<infillPoint> X0.0 Y-16.898 Z7.425 </infillPoint>)
(<infillPoint> X3.296 Y-16.573 Z7.425 </infillPoint>)
(<infillPoint> X6.466 Y-15.611 Z7.425 </infillPoint>)
(<infillPoint> X9.388 Y-14.05 Z7.425 </infillPoint>)
(<infillPoint> X11.949 Y-11.949 Z7.425 </infillPoint>)
(<infillPoint> X14.05 Y-9.388 Z7.425 </infillPoint>)
(<infillPoint> X15.611 Y-6.466 Z7.425 </infillPoint>)
(<infillPoint> X16.573 Y-3.296 Z7.425 </infillPoint>)
(<infillPoint> X16.898 Y0.0 Z7.425 </infillPoint>)
(<infillPoint> X16.573 Y3.296 Z7.425 </infillPoint>)
(<infillPoint> X15.611 Y6.466 Z7.425 </infillPoint>)
(<infillPoint> X14.05 Y9.388 Z7.425 </infillPoint>)
(<infillPoint> X11.949 Y11.949 Z7.425 </infillPoint>)
(<infillPoint> X9.388 Y14.05 Z7.425 </infillPoint>)
(<infillPoint> X6.466 Y15.611 Z7.425 </infillPoint>)
(<infillPoint> X3.296 Y16.573 Z7.425 </infillPoint>)
(<infillPoint> X-0.0 Y16.898 Z7.425 </infillPoint>)
(<infillPoint> X-3.296 Y16.573 Z7.425 </infillPoint>)
(<infillPoint> X-6.466 Y15.611 Z7.425 </infillPoint>)
(<infillPoint> X-9.388 Y14.05 Z7.425 </infillPoint>)
(<infillPoint> X-11.949 Y11.949 Z7.425 </infillPoint>)
(<infillPoint> X-14.05 Y9.388 Z7.425 </infillPoint>)
(<infillPoint> X-15.611 Y6.466 Z7.425 </infillPoint>)
(</infillBoundary>)
(<infillBoundary>)
(<infillPoint> X5.377 Y-5.377 Z7.425 </infillPoint>)
(<infillPoint> X4.225 Y-6.323 Z7.425 </infillPoint>)
(<infillPoint> X2.91 Y-7.026 Z7.425 </infillPoint>)
(<infillPoint> X1.484 Y-7.458 Z7.425 </infillPoint>)
(<infillPoint> X0.0 Y-7.605 Z7.425 </infillPoint>)
(<infillPoint> X-1.484 Y-7.458 Z7.425 </infillPoint>)
(<infillPoint> X-2.91 Y-7.026 Z7.425 </infillPoint>)
(<infillPoint> X-4.225 Y-6.323 Z7.425 </infillPoint>)
(<infillPoint> X-5.377 Y-5.377 Z7.425 </infillPoint>)
(<infillPoint> X-6.323 Y-4.225 Z7.425 </infillPoint>)
(<infillPoint> X-7.026 Y-2.91 Z7.425 </infillPoint>)
(<infillPoint> X-7.458 Y-1.484 Z7.425 </infillPoint>)
(<infillPoint> X-7.605 Y0.0 Z7.425 </infillPoint>)
(<infillPoint> X-7.458 Y1.484 Z7.425 </infillPoint>)
(<infillPoint> X-7.026 Y2.91 Z7.425 </infillPoint>)
(<infillPoint> X-6.323 Y4.225 Z7.425 </infillPoint>)
(<infillPoint> X-5.377 Y5.377 Z7.425 </infillPoint>)
(<infillPoint> X-4.225 Y6.323 Z7.425 </infillPoint>)
(<infillPoint> X-2.91 Y7.026 Z7.425 </infillPoint>)
(<infillPoint> X-1.484 Y7.458 Z7.425 </infillPoint>)
(<infillPoint> X0.0 Y7.605 Z7.425 </infillPoint>)
(<infillPoint> X1.484 Y7.458 Z7.425 </infillPoint>)
(<infillPoint> X2.91 Y7.026 Z7.425 </infillPoint>)
(<infillPoint> X4.225 Y6.323 Z7.425 </infillPoint>)
(<infillPoint> X5.377 Y5.377 Z7.425 </infillPoint>)
(<infillPoint> X6.323 Y4.225 Z7.425 </infillPoint>)
(<infillPoint> X7.026 Y2.91 Z7.425 </infillPoint>)
(<infillPoint> X7.458 Y1.484 Z7.425 </infillPoint>)
(<infillPoint> X7.605 Y0.0 Z7.425 </infillPoint>)
(<infillPoint> X7.458 Y-1.484 Z7.425 </infillPoint>)
(<infillPoint> X7.026 Y-2.91 Z7.425 </infillPoint>)
(<infillPoint> X6.323 Y-4.225 Z7.425 </infillPoint>)
(</infillBoundary>)
;M108 R80.0
G1 X-2.83 Y-6.84 Z7.43 F4200.0
G1 X1.44 Y-7.26 Z7.43 F4200.0
G1 X16.58 Y-0.4 Z7.43 F4200.0
G1 F1200.0
G1 E1300.596
G1 F4200.0
M101
G1 X16.3 Y-3.2 Z7.43 F4800.0 E1300.745
G1 X15.33 Y-6.4 Z7.43 F4800.0 E1300.922
G1 X13.83 Y-9.2 Z7.43 F4800.0 E1301.089
G1 X11.87 Y-11.6 Z7.43 F4800.0 E1301.253
G1 X9.49 Y-13.6 Z7.43 F4800.0 E1301.417
G1 X6.64 Y-15.2 Z7.43 F4800.0 E1301.59
G1 X4.22 Y-16.0 Z7.43 F4800.0 E1301.725
G1 X2.2 Y-16.4 Z7.43 F4800.0 E1301.834
G1 X-2.2 Y-16.4 Z7.43 F4800.0 E1302.066
G1 X-4.22 Y-16.0 Z7.43 F4800.0 E1302.175
G1 X-6.64 Y-15.2 Z7.43 F4800.0 E1302.31
G1 X-9.49 Y-13.6 Z7.43 F4800.0 E1302.482
G1 X-11.87 Y-11.6 Z7.43 F4800.0 E1302.646
G1 X-13.83 Y-9.2 Z7.43 F4800.0 E1302.81
G1 X-15.33 Y-6.4 Z7.43 F4800.0 E1302.978
G1 X-16.3 Y-3.2 Z7.43 F4800.0 E1303.155
G1 X-16.58 Y-0.4 Z7.43 F4800.0 E1303.303
G1 X-7.85 Y-0.4 Z7.43 F4800.0 E1303.764
G1 X-7.72 Y-1.6 Z7.43 F4800.0 E1303.828
G1 X-7.19 Y-3.2 Z7.43 F4800.0 E1303.917
G1 X-6.54 Y-4.4 Z7.43 F4800.0 E1303.989
G1 X-5.55 Y-5.6 Z7.43 F4800.0 E1304.071
G1 X-4.57 Y-6.4 Z7.43 F4800.0 E1304.138
G1 X-3.18 Y-7.2 Z7.43 F4800.0 E1304.223
G1 X-1.98 Y-7.6 Z7.43 F4800.0 E1304.29
G1 F1200.0
G1 E1303.29
G1 F4800.0
M103
G1 X-16.62 Y0.0 Z7.43 F4200.0
G1 F1200.0
G1 E1304.29
G1 F4200.0
M101
G1 X-16.3 Y3.2 Z7.43 F4800.0 E1304.459
G1 X-15.33 Y6.4 Z7.43 F4800.0 E1304.636
G1 X-13.83 Y9.2 Z7.43 F4800.0 E1304.804
G1 X-11.87 Y11.6 Z7.43 F4800.0 E1304.968
G1 X-7.89 Y0.0 Z7.43 F4800.0 E1305.615
G1 X-7.72 Y1.6 Z7.43 F4800.0 E1305.7
G1 X-7.19 Y3.2 Z7.43 F4800.0 E1305.789
G1 X-6.54 Y4.4 Z7.43 F4800.0 E1305.861
G1 X-5.55 Y5.6 Z7.43 F4800.0 E1305.944
G1 X-4.57 Y6.4 Z7.43 F4800.0 E1306.01
G1 X-3.18 Y7.2 Z7.43 F4800.0 E1306.095
G1 X-1.98 Y7.6 Z7.43 F4800.0 E1306.162
G1 X-10.96 Y12.4 Z7.43 F4800.0 E1306.7
G1 X-9.49 Y13.6 Z7.43 F4800.0 E1306.8
G1 X-6.64 Y15.2 Z7.43 F4800.0 E1306.972
G1 X-4.22 Y16.0 Z7.43 F4800.0 E1307.107
G1 X-2.2 Y16.4 Z7.43 F4800.0 E1307.216
G1 X2.2 Y16.4 Z7.43 F4800.0 E1307.448
G1 X4.22 Y16.0 Z7.43 F4800.0 E1307.557
G1 X6.64 Y15.2 Z7.43 F4800.0 E1307.692
G1 X9.49 Y13.6 Z7.43 F4800.0 E1307.865
G1 X10.96 Y12.4 Z7.43 F4800.0 E1307.965
G1 X1.98 Y7.6 Z7.43 F4800.0 E1308.502
G1 X3.18 Y7.2 Z7.43 F4800.0 E1308.569
G1 X4.57 Y6.4 Z7.43 F4800.0 E1308.654
G1 X5.55 Y5.6 Z7.43 F4800.0 E1308.72
G1 X6.54 Y4.4 Z7.43 F4800.0 E1308.803
G1 X7.35 Y2.8 Z7.43 F4800.0 E1308.898
G1 X7.72 Y1.6 Z7.43 F4800.0 E1308.964
G1 X7.89 Y-0.0 Z7.43 F4800.0 E1309.049
G1 X11.87 Y11.6 Z7.43 F4800.0 E1309.697
G1 X13.83 Y9.2 Z7.43 F4800.0 E1309.86
G1 X15.33 Y6.4 Z7.43 F4800.0 E1310.028
G1 X16.3 Y3.2 Z7.43 F4800.0 E1310.205
G1 X16.62 Y-0.0 Z7.43 F4800.0 E1310.375
G1 X7.85 Y-0.4 Z7.43 F4800.0 E1310.838
G1 X7.72 Y-1.6 Z7.43 F4800.0 E1310.902
G1 X7.35 Y-2.8 Z7.43 F4800.0 E1310.968
G1 X6.54 Y-4.4 Z7.43 F4800.0 E1311.063
G1 X5.55 Y-5.6 Z7.43 F4800.0 E1311.146
G1 X4.57 Y-6.4 Z7.43 F4800.0 E1311.212
G1 X3.18 Y-7.2 Z7.43 F4800.0 E1311.297
G1 X1.98 Y-7.6 Z7.43 F4800.0 E1311.364
G1 F1200.0
G1 E1310.364
G1 F4800.0
M103
(</infill>)
(</nestedRing>)
(</rotation>)
(</layer>)
(<layer> 7.695 )
(<rotation> (6.12323399574e-17+1j) )
(<nestedRing>)
(<boundaryPerimeter>)
(<boundaryPoint> X-17.164 Y3.414 Z7.695 </boundaryPoint>)
(<boundaryPoint> X-17.501 Y0.0 Z7.695 </boundaryPoint>)
(<boundaryPoint> X-17.164 Y-3.414 Z7.695 </boundaryPoint>)
(<boundaryPoint> X-16.168 Y-6.697 Z7.695 </boundaryPoint>)
(<boundaryPoint> X-14.551 Y-9.723 Z7.695 </boundaryPoint>)
(<boundaryPoint> X-12.375 Y-12.375 Z7.695 </boundaryPoint>)
(<boundaryPoint> X-9.723 Y-14.551 Z7.695 </boundaryPoint>)
(<boundaryPoint> X-6.697 Y-16.168 Z7.695 </boundaryPoint>)
(<boundaryPoint> X-3.414 Y-17.164 Z7.695 </boundaryPoint>)
(<boundaryPoint> X-0.0 Y-17.501 Z7.695 </boundaryPoint>)
(<boundaryPoint> X3.414 Y-17.164 Z7.695 </boundaryPoint>)
(<boundaryPoint> X6.697 Y-16.168 Z7.695 </boundaryPoint>)
(<boundaryPoint> X9.723 Y-14.551 Z7.695 </boundaryPoint>)
(<boundaryPoint> X12.375 Y-12.375 Z7.695 </boundaryPoint>)
(<boundaryPoint> X14.551 Y-9.723 Z7.695 </boundaryPoint>)
(<boundaryPoint> X16.168 Y-6.697 Z7.695 </boundaryPoint>)
(<boundaryPoint> X17.164 Y-3.414 Z7.695 </boundaryPoint>)
(<boundaryPoint> X17.501 Y-0.0 Z7.695 </boundaryPoint>)
(<boundaryPoint> X17.164 Y3.414 Z7.695 </boundaryPoint>)
(<boundaryPoint> X16.168 Y6.697 Z7.695 </boundaryPoint>)
(<boundaryPoint> X14.551 Y9.723 Z7.695 </boundaryPoint>)
(<boundaryPoint> X12.375 Y12.375 Z7.695 </boundaryPoint>)
(<boundaryPoint> X9.723 Y14.551 Z7.695 </boundaryPoint>)
(<boundaryPoint> X6.697 Y16.168 Z7.695 </boundaryPoint>)
(<boundaryPoint> X3.414 Y17.164 Z7.695 </boundaryPoint>)
(<boundaryPoint> X0.0 Y17.501 Z7.695 </boundaryPoint>)
(<boundaryPoint> X-3.414 Y17.164 Z7.695 </boundaryPoint>)
(<boundaryPoint> X-6.697 Y16.168 Z7.695 </boundaryPoint>)
(<boundaryPoint> X-9.723 Y14.551 Z7.695 </boundaryPoint>)
(<boundaryPoint> X-12.375 Y12.375 Z7.695 </boundaryPoint>)
(<boundaryPoint> X-14.551 Y9.723 Z7.695 </boundaryPoint>)
(<boundaryPoint> X-16.168 Y6.697 Z7.695 </boundaryPoint>)
(<loop> inner )
G1 X-1.44 Y-7.26 Z7.7 F4200.0
G1 X-5.53 Y-5.19 Z7.7 F4200.0
G1 F1200.0
G1 E1311.364
G1 F4200.0
M101
G1 X-6.32 Y-4.22 Z7.7 F4800.0 E1311.43
G1 X-7.03 Y-2.91 Z7.7 F4800.0 E1311.509
G1 X-7.46 Y-1.48 Z7.7 F4800.0 E1311.587
G1 X-7.61 Y0.0 Z7.7 F4800.0 E1311.666
G1 X-7.46 Y1.48 Z7.7 F4800.0 E1311.745
G1 X-7.03 Y2.91 Z7.7 F4800.0 E1311.824
G1 X-6.32 Y4.22 Z7.7 F4800.0 E1311.902
G1 X-5.38 Y5.38 Z7.7 F4800.0 E1311.981
G1 X-4.22 Y6.32 Z7.7 F4800.0 E1312.06
G1 X-2.91 Y7.03 Z7.7 F4800.0 E1312.139
G1 X-1.48 Y7.46 Z7.7 F4800.0 E1312.217
G1 X0.0 Y7.61 Z7.7 F4800.0 E1312.296
G1 X1.48 Y7.46 Z7.7 F4800.0 E1312.375
G1 X2.91 Y7.03 Z7.7 F4800.0 E1312.454
G1 X4.22 Y6.32 Z7.7 F4800.0 E1312.532
G1 X5.38 Y5.38 Z7.7 F4800.0 E1312.611
G1 X6.32 Y4.22 Z7.7 F4800.0 E1312.69
G1 X7.03 Y2.91 Z7.7 F4800.0 E1312.769
G1 X7.46 Y1.48 Z7.7 F4800.0 E1312.847
G1 X7.61 Y0.0 Z7.7 F4800.0 E1312.926
G1 X7.46 Y-1.48 Z7.7 F4800.0 E1313.005
G1 X7.03 Y-2.91 Z7.7 F4800.0 E1313.084
G1 X6.32 Y-4.22 Z7.7 F4800.0 E1313.162
G1 X5.38 Y-5.38 Z7.7 F4800.0 E1313.241
G1 X4.22 Y-6.32 Z7.7 F4800.0 E1313.32
G1 X2.91 Y-7.03 Z7.7 F4800.0 E1313.399
G1 X1.48 Y-7.46 Z7.7 F4800.0 E1313.477
G1 X0.0 Y-7.61 Z7.7 F4800.0 E1313.556
G1 X-1.48 Y-7.46 Z7.7 F4800.0 E1313.635
G1 X-2.91 Y-7.03 Z7.7 F4800.0 E1313.714
G1 X-4.22 Y-6.32 Z7.7 F4800.0 E1313.792
G1 X-5.38 Y-5.38 Z7.7 F4800.0 E1313.871
G1 X-5.53 Y-5.19 Z7.7 F4800.0 E1313.884
G1 F1200.0
G1 E1312.884
G1 F4800.0
M103
(</loop>)
(<loop> outer )
G1 X-12.38 Y-11.43 Z7.7 F4200.0
G1 F1200.0
G1 E1313.884
G1 F4200.0
M101
G1 X-11.95 Y-11.95 Z7.7 F4800.0 E1313.919
G1 X-9.39 Y-14.05 Z7.7 F4800.0 E1314.094
G1 X-6.47 Y-15.61 Z7.7 F4800.0 E1314.269
G1 X-3.3 Y-16.57 Z7.7 F4800.0 E1314.444
G1 X0.0 Y-16.9 Z7.7 F4800.0 E1314.619
G1 X3.3 Y-16.57 Z7.7 F4800.0 E1314.794
G1 X6.47 Y-15.61 Z7.7 F4800.0 E1314.969
G1 X9.39 Y-14.05 Z7.7 F4800.0 E1315.144
G1 X11.95 Y-11.95 Z7.7 F4800.0 E1315.319
G1 X14.05 Y-9.39 Z7.7 F4800.0 E1315.494
G1 X15.61 Y-6.47 Z7.7 F4800.0 E1315.669
G1 X16.57 Y-3.3 Z7.7 F4800.0 E1315.844
G1 X16.9 Y0.0 Z7.7 F4800.0 E1316.019
G1 X16.57 Y3.3 Z7.7 F4800.0 E1316.194
G1 X15.61 Y6.47 Z7.7 F4800.0 E1316.369
G1 X14.05 Y9.39 Z7.7 F4800.0 E1316.544
G1 X11.95 Y11.95 Z7.7 F4800.0 E1316.719
G1 X9.39 Y14.05 Z7.7 F4800.0 E1316.894
G1 X6.47 Y15.61 Z7.7 F4800.0 E1317.069
G1 X3.3 Y16.57 Z7.7 F4800.0 E1317.244
G1 X-0.0 Y16.9 Z7.7 F4800.0 E1317.419
G1 X-3.3 Y16.57 Z7.7 F4800.0 E1317.594
G1 X-6.47 Y15.61 Z7.7 F4800.0 E1317.769
G1 X-9.39 Y14.05 Z7.7 F4800.0 E1317.944
G1 X-11.95 Y11.95 Z7.7 F4800.0 E1318.119
G1 X-14.05 Y9.39 Z7.7 F4800.0 E1318.294
G1 X-15.61 Y6.47 Z7.7 F4800.0 E1318.469
G1 X-16.57 Y3.3 Z7.7 F4800.0 E1318.644
G1 X-16.9 Y-0.0 Z7.7 F4800.0 E1318.819
G1 X-16.57 Y-3.3 Z7.7 F4800.0 E1318.994
G1 X-15.61 Y-6.47 Z7.7 F4800.0 E1319.169
G1 X-14.05 Y-9.39 Z7.7 F4800.0 E1319.344
G1 X-12.53 Y-11.24 Z7.7 F4800.0 E1319.471
G1 X-12.38 Y-11.43 Z7.7 F4800.0 E1319.483
G1 F1200.0
G1 E1319.483
G1 F4800.0
M103
(</loop>)
(<edge> outer )
;M108 R40.0
G1 X-12.69 Y-11.68 Z7.7 F4200.0
G1 F1200.0
G1 E1319.483
G1 F4200.0
M101
G1 X-12.23 Y-12.23 Z7.7 F2400.0 E1319.521
G1 X-9.61 Y-14.38 Z7.7 F2400.0 E1319.7
G1 X-6.62 Y-15.98 Z7.7 F2400.0 E1319.879
G1 X-3.38 Y-16.97 Z7.7 F2400.0 E1320.058
G1 X0.0 Y-17.3 Z7.7 F2400.0 E1320.237
G1 X3.38 Y-16.97 Z7.7 F2400.0 E1320.417
G1 X6.62 Y-15.98 Z7.7 F2400.0 E1320.596
G1 X9.61 Y-14.38 Z7.7 F2400.0 E1320.775
G1 X12.23 Y-12.23 Z7.7 F2400.0 E1320.954
G1 X14.38 Y-9.61 Z7.7 F2400.0 E1321.133
G1 X15.98 Y-6.62 Z7.7 F2400.0 E1321.312
G1 X16.97 Y-3.38 Z7.7 F2400.0 E1321.491
G1 X17.3 Y0.0 Z7.7 F2400.0 E1321.671
G1 X16.97 Y3.38 Z7.7 F2400.0 E1321.85
G1 X15.98 Y6.62 Z7.7 F2400.0 E1322.029
G1 X14.38 Y9.61 Z7.7 F2400.0 E1322.208
G1 X12.23 Y12.23 Z7.7 F2400.0 E1322.387
G1 X9.61 Y14.38 Z7.7 F2400.0 E1322.566
G1 X6.62 Y15.98 Z7.7 F2400.0 E1322.745
G1 X3.38 Y16.97 Z7.7 F2400.0 E1322.925
G1 X-0.0 Y17.3 Z7.7 F2400.0 E1323.104
G1 X-3.38 Y16.97 Z7.7 F2400.0 E1323.283
G1 X-6.62 Y15.98 Z7.7 F2400.0 E1323.462
G1 X-9.61 Y14.38 Z7.7 F2400.0 E1323.641
G1 X-12.23 Y12.23 Z7.7 F2400.0 E1323.82
G1 X-14.38 Y9.61 Z7.7 F2400.0 E1323.999
G1 X-15.98 Y6.62 Z7.7 F2400.0 E1324.179
G1 X-16.97 Y3.38 Z7.7 F2400.0 E1324.358
G1 X-17.3 Y-0.0 Z7.7 F2400.0 E1324.537
G1 X-16.97 Y-3.38 Z7.7 F2400.0 E1324.716
G1 X-15.98 Y-6.62 Z7.7 F2400.0 E1324.895
G1 X-14.38 Y-9.61 Z7.7 F2400.0 E1325.074
G1 X-12.84 Y-11.5 Z7.7 F2400.0 E1325.203
G1 X-12.69 Y-11.68 Z7.7 F2400.0 E1325.216
G1 F1200.0
G1 E1324.216
G1 F2400.0
M103
(</edge>)
(</boundaryPerimeter>)
(<nestedRing>)
(<boundaryPerimeter>)
(<boundaryPoint> X4.951 Y-4.951 Z7.695 </boundaryPoint>)
(<boundaryPoint> X3.89 Y-5.822 Z7.695 </boundaryPoint>)
(<boundaryPoint> X2.679 Y-6.469 Z7.695 </boundaryPoint>)
(<boundaryPoint> X1.366 Y-6.867 Z7.695 </boundaryPoint>)
(<boundaryPoint> X-0.0 Y-7.002 Z7.695 </boundaryPoint>)
(<boundaryPoint> X-1.366 Y-6.867 Z7.695 </boundaryPoint>)
(<boundaryPoint> X-2.679 Y-6.469 Z7.695 </boundaryPoint>)
(<boundaryPoint> X-3.89 Y-5.822 Z7.695 </boundaryPoint>)
(<boundaryPoint> X-4.951 Y-4.951 Z7.695 </boundaryPoint>)
(<boundaryPoint> X-5.822 Y-3.89 Z7.695 </boundaryPoint>)
(<boundaryPoint> X-6.469 Y-2.679 Z7.695 </boundaryPoint>)
(<boundaryPoint> X-6.867 Y-1.366 Z7.695 </boundaryPoint>)
(<boundaryPoint> X-7.002 Y0.0 Z7.695 </boundaryPoint>)
(<boundaryPoint> X-6.867 Y1.366 Z7.695 </boundaryPoint>)
(<boundaryPoint> X-6.469 Y2.679 Z7.695 </boundaryPoint>)
(<boundaryPoint> X-5.822 Y3.89 Z7.695 </boundaryPoint>)
(<boundaryPoint> X-4.951 Y4.951 Z7.695 </boundaryPoint>)
(<boundaryPoint> X-3.89 Y5.822 Z7.695 </boundaryPoint>)
(<boundaryPoint> X-2.679 Y6.469 Z7.695 </boundaryPoint>)
(<boundaryPoint> X-1.366 Y6.867 Z7.695 </boundaryPoint>)
(<boundaryPoint> X0.0 Y7.002 Z7.695 </boundaryPoint>)
(<boundaryPoint> X1.366 Y6.867 Z7.695 </boundaryPoint>)
(<boundaryPoint> X2.679 Y6.469 Z7.695 </boundaryPoint>)
(<boundaryPoint> X3.89 Y5.822 Z7.695 </boundaryPoint>)
(<boundaryPoint> X4.951 Y4.951 Z7.695 </boundaryPoint>)
(<boundaryPoint> X5.822 Y3.89 Z7.695 </boundaryPoint>)
(<boundaryPoint> X6.469 Y2.679 Z7.695 </boundaryPoint>)
(<boundaryPoint> X6.867 Y1.366 Z7.695 </boundaryPoint>)
(<boundaryPoint> X7.002 Y-0.0 Z7.695 </boundaryPoint>)
(<boundaryPoint> X6.867 Y-1.366 Z7.695 </boundaryPoint>)
(<boundaryPoint> X6.469 Y-2.679 Z7.695 </boundaryPoint>)
(<boundaryPoint> X5.822 Y-3.89 Z7.695 </boundaryPoint>)
(<edge> inner )
G1 X-5.24 Y-4.91 Z7.7 F4200.0
G1 F1200.0
G1 E1325.216
G1 F4200.0
M101
G1 X-5.99 Y-4.0 Z7.7 F2400.0 E1325.278
G1 X-6.66 Y-2.76 Z7.7 F2400.0 E1325.352
G1 X-7.06 Y-1.41 Z7.7 F2400.0 E1325.427
G1 X-7.2 Y0.0 Z7.7 F2400.0 E1325.502
G1 X-7.06 Y1.41 Z7.7 F2400.0 E1325.576
G1 X-6.66 Y2.76 Z7.7 F2400.0 E1325.651
G1 X-5.99 Y4.0 Z7.7 F2400.0 E1325.725
G1 X-5.09 Y5.09 Z7.7 F2400.0 E1325.8
G1 X-4.0 Y5.99 Z7.7 F2400.0 E1325.874
G1 X-2.76 Y6.66 Z7.7 F2400.0 E1325.949
G1 X-1.41 Y7.06 Z7.7 F2400.0 E1326.024
G1 X0.0 Y7.2 Z7.7 F2400.0 E1326.098
G1 X1.41 Y7.06 Z7.7 F2400.0 E1326.173
G1 X2.76 Y6.66 Z7.7 F2400.0 E1326.247
G1 X4.0 Y5.99 Z7.7 F2400.0 E1326.322
G1 X5.09 Y5.09 Z7.7 F2400.0 E1326.397
G1 X5.99 Y4.0 Z7.7 F2400.0 E1326.471
G1 X6.66 Y2.76 Z7.7 F2400.0 E1326.546
G1 X7.06 Y1.41 Z7.7 F2400.0 E1326.62
G1 X7.2 Y-0.0 Z7.7 F2400.0 E1326.695
G1 X7.06 Y-1.41 Z7.7 F2400.0 E1326.77
G1 X6.66 Y-2.76 Z7.7 F2400.0 E1326.844
G1 X5.99 Y-4.0 Z7.7 F2400.0 E1326.919
G1 X5.09 Y-5.09 Z7.7 F2400.0 E1326.993
G1 X4.0 Y-5.99 Z7.7 F2400.0 E1327.068
G1 X2.76 Y-6.66 Z7.7 F2400.0 E1327.143
G1 X1.41 Y-7.06 Z7.7 F2400.0 E1327.217
G1 X-0.0 Y-7.2 Z7.7 F2400.0 E1327.292
G1 X-1.41 Y-7.06 Z7.7 F2400.0 E1327.366
G1 X-2.76 Y-6.66 Z7.7 F2400.0 E1327.441
G1 X-4.0 Y-5.99 Z7.7 F2400.0 E1327.515
G1 X-5.09 Y-5.09 Z7.7 F2400.0 E1327.59
G1 X-5.24 Y-4.91 Z7.7 F2400.0 E1327.603
G1 F1200.0
G1 E1326.603
G1 F2400.0
M103
(</edge>)
(</boundaryPerimeter>)
(</nestedRing>)
(<infill>)
(<infillBoundary>)
(<infillPoint> X-16.573 Y3.296 Z7.695 </infillPoint>)
(<infillPoint> X-16.898 Y-0.0 Z7.695 </infillPoint>)
(<infillPoint> X-16.573 Y-3.296 Z7.695 </infillPoint>)
(<infillPoint> X-15.611 Y-6.466 Z7.695 </infillPoint>)
(<infillPoint> X-14.05 Y-9.388 Z7.695 </infillPoint>)
(<infillPoint> X-11.949 Y-11.949 Z7.695 </infillPoint>)
(<infillPoint> X-9.388 Y-14.05 Z7.695 </infillPoint>)
(<infillPoint> X-6.466 Y-15.611 Z7.695 </infillPoint>)
(<infillPoint> X-3.296 Y-16.573 Z7.695 </infillPoint>)
(<infillPoint> X0.0 Y-16.898 Z7.695 </infillPoint>)
(<infillPoint> X3.296 Y-16.573 Z7.695 </infillPoint>)
(<infillPoint> X6.466 Y-15.611 Z7.695 </infillPoint>)
(<infillPoint> X9.388 Y-14.05 Z7.695 </infillPoint>)
(<infillPoint> X11.949 Y-11.949 Z7.695 </infillPoint>)
(<infillPoint> X14.05 Y-9.388 Z7.695 </infillPoint>)
(<infillPoint> X15.611 Y-6.466 Z7.695 </infillPoint>)
(<infillPoint> X16.573 Y-3.296 Z7.695 </infillPoint>)
(<infillPoint> X16.898 Y0.0 Z7.695 </infillPoint>)
(<infillPoint> X16.573 Y3.296 Z7.695 </infillPoint>)
(<infillPoint> X15.611 Y6.466 Z7.695 </infillPoint>)
(<infillPoint> X14.05 Y9.388 Z7.695 </infillPoint>)
(<infillPoint> X11.949 Y11.949 Z7.695 </infillPoint>)
(<infillPoint> X9.388 Y14.05 Z7.695 </infillPoint>)
(<infillPoint> X6.466 Y15.611 Z7.695 </infillPoint>)
(<infillPoint> X3.296 Y16.573 Z7.695 </infillPoint>)
(<infillPoint> X-0.0 Y16.898 Z7.695 </infillPoint>)
(<infillPoint> X-3.296 Y16.573 Z7.695 </infillPoint>)
(<infillPoint> X-6.466 Y15.611 Z7.695 </infillPoint>)
(<infillPoint> X-9.388 Y14.05 Z7.695 </infillPoint>)
(<infillPoint> X-11.949 Y11.949 Z7.695 </infillPoint>)
(<infillPoint> X-14.05 Y9.388 Z7.695 </infillPoint>)
(<infillPoint> X-15.611 Y6.466 Z7.695 </infillPoint>)
(</infillBoundary>)
(<infillBoundary>)
(<infillPoint> X5.377 Y-5.377 Z7.695 </infillPoint>)
(<infillPoint> X4.225 Y-6.323 Z7.695 </infillPoint>)
(<infillPoint> X2.91 Y-7.026 Z7.695 </infillPoint>)
(<infillPoint> X1.484 Y-7.458 Z7.695 </infillPoint>)
(<infillPoint> X0.0 Y-7.605 Z7.695 </infillPoint>)
(<infillPoint> X-1.484 Y-7.458 Z7.695 </infillPoint>)
(<infillPoint> X-2.91 Y-7.026 Z7.695 </infillPoint>)
(<infillPoint> X-4.225 Y-6.323 Z7.695 </infillPoint>)
(<infillPoint> X-5.377 Y-5.377 Z7.695 </infillPoint>)
(<infillPoint> X-6.323 Y-4.225 Z7.695 </infillPoint>)
(<infillPoint> X-7.026 Y-2.91 Z7.695 </infillPoint>)
(<infillPoint> X-7.458 Y-1.484 Z7.695 </infillPoint>)
(<infillPoint> X-7.605 Y0.0 Z7.695 </infillPoint>)
(<infillPoint> X-7.458 Y1.484 Z7.695 </infillPoint>)
(<infillPoint> X-7.026 Y2.91 Z7.695 </infillPoint>)
(<infillPoint> X-6.323 Y4.225 Z7.695 </infillPoint>)
(<infillPoint> X-5.377 Y5.377 Z7.695 </infillPoint>)
(<infillPoint> X-4.225 Y6.323 Z7.695 </infillPoint>)
(<infillPoint> X-2.91 Y7.026 Z7.695 </infillPoint>)
(<infillPoint> X-1.484 Y7.458 Z7.695 </infillPoint>)
(<infillPoint> X0.0 Y7.605 Z7.695 </infillPoint>)
(<infillPoint> X1.484 Y7.458 Z7.695 </infillPoint>)
(<infillPoint> X2.91 Y7.026 Z7.695 </infillPoint>)
(<infillPoint> X4.225 Y6.323 Z7.695 </infillPoint>)
(<infillPoint> X5.377 Y5.377 Z7.695 </infillPoint>)
(<infillPoint> X6.323 Y4.225 Z7.695 </infillPoint>)
(<infillPoint> X7.026 Y2.91 Z7.695 </infillPoint>)
(<infillPoint> X7.458 Y1.484 Z7.695 </infillPoint>)
(<infillPoint> X7.605 Y0.0 Z7.695 </infillPoint>)
(<infillPoint> X7.458 Y-1.484 Z7.695 </infillPoint>)
(<infillPoint> X7.026 Y-2.91 Z7.695 </infillPoint>)
(<infillPoint> X6.323 Y-4.225 Z7.695 </infillPoint>)
(</infillBoundary>)
;M108 R80.0
G1 X-7.6 Y-1.98 Z7.7 F4200.0
G1 F1200.0
G1 E1327.603
G1 F4200.0
M101
G1 X-7.2 Y-3.18 Z7.7 F4800.0 E1327.669
G1 X-6.4 Y-4.57 Z7.7 F4800.0 E1327.754
G1 X-5.6 Y-5.55 Z7.7 F4800.0 E1327.821
G1 X-4.4 Y-6.54 Z7.7 F4800.0 E1327.903
G1 X-3.2 Y-7.19 Z7.7 F4800.0 E1327.975
G1 X-1.6 Y-7.72 Z7.7 F4800.0 E1328.064
G1 X-0.4 Y-7.85 Z7.7 F4800.0 E1328.128
G1 X-0.0 Y-16.62 Z7.7 F4800.0 E1328.592
G1 X3.2 Y-16.3 Z7.7 F4800.0 E1328.762
G1 X6.4 Y-15.33 Z7.7 F4800.0 E1328.938
G1 X9.2 Y-13.83 Z7.7 F4800.0 E1329.106
G1 X11.6 Y-11.87 Z7.7 F4800.0 E1329.27
G1 X-0.0 Y-7.89 Z7.7 F4800.0 E1329.918
G1 X1.6 Y-7.72 Z7.7 F4800.0 E1330.003
G1 X3.2 Y-7.19 Z7.7 F4800.0 E1330.092
G1 X4.4 Y-6.54 Z7.7 F4800.0 E1330.164
G1 X5.6 Y-5.55 Z7.7 F4800.0 E1330.246
G1 X6.4 Y-4.57 Z7.7 F4800.0 E1330.312
G1 X7.2 Y-3.18 Z7.7 F4800.0 E1330.397
G1 X7.6 Y-1.98 Z7.7 F4800.0 E1330.464
G1 X12.4 Y-10.96 Z7.7 F4800.0 E1331.002
G1 X13.6 Y-9.49 Z7.7 F4800.0 E1331.102
G1 X15.2 Y-6.64 Z7.7 F4800.0 E1331.275
G1 X16.0 Y-4.22 Z7.7 F4800.0 E1331.409
G1 X16.4 Y-2.2 Z7.7 F4800.0 E1331.518
G1 X16.4 Y2.2 Z7.7 F4800.0 E1331.75
G1 X16.0 Y4.22 Z7.7 F4800.0 E1331.859
G1 X15.2 Y6.64 Z7.7 F4800.0 E1331.994
G1 X13.6 Y9.49 Z7.7 F4800.0 E1332.167
G1 X12.4 Y10.96 Z7.7 F4800.0 E1332.267
G1 F1200.0
G1 E1331.267
G1 F4800.0
M103
G1 X7.6 Y1.98 Z7.7 F4200.0
G1 F1200.0
G1 E1332.267
G1 F4200.0
M101
G1 X7.2 Y3.18 Z7.7 F4800.0 E1332.333
G1 X6.4 Y4.57 Z7.7 F4800.0 E1332.418
G1 X5.6 Y5.55 Z7.7 F4800.0 E1332.485
G1 X4.4 Y6.54 Z7.7 F4800.0 E1332.567
G1 X3.2 Y7.19 Z7.7 F4800.0 E1332.639
G1 X1.6 Y7.72 Z7.7 F4800.0 E1332.728
G1 X0.0 Y7.89 Z7.7 F4800.0 E1332.813
G1 X11.6 Y11.87 Z7.7 F4800.0 E1333.461
G1 X9.2 Y13.83 Z7.7 F4800.0 E1333.625
G1 X6.4 Y15.33 Z7.7 F4800.0 E1333.793
G1 X3.2 Y16.3 Z7.7 F4800.0 E1333.969
G1 X0.0 Y16.62 Z7.7 F4800.0 E1334.139
G1 F1200.0
G1 E1333.139
G1 F4800.0
M103
G1 X-4.11 Y6.15 Z7.7 F4200.0
G1 X-6.84 Y2.83 Z7.7 F4200.0
G1 X-7.26 Y-1.44 Z7.7 F4200.0
G1 X-0.4 Y-16.58 Z7.7 F4200.0
G1 F1200.0
G1 E1334.139
G1 F4200.0
M101
G1 X-3.2 Y-16.3 Z7.7 F4800.0 E1334.288
G1 X-6.4 Y-15.33 Z7.7 F4800.0 E1334.464
G1 X-9.2 Y-13.83 Z7.7 F4800.0 E1334.632
G1 X-11.6 Y-11.87 Z7.7 F4800.0 E1334.796
G1 X-13.6 Y-9.49 Z7.7 F4800.0 E1334.96
G1 X-15.2 Y-6.64 Z7.7 F4800.0 E1335.133
G1 X-16.0 Y-4.22 Z7.7 F4800.0 E1335.267
G1 X-16.4 Y-2.2 Z7.7 F4800.0 E1335.376
G1 X-16.4 Y2.2 Z7.7 F4800.0 E1335.608
G1 X-16.0 Y4.22 Z7.7 F4800.0 E1335.717
G1 X-15.2 Y6.64 Z7.7 F4800.0 E1335.852
G1 X-13.6 Y9.49 Z7.7 F4800.0 E1336.025
G1 X-11.6 Y11.87 Z7.7 F4800.0 E1336.189
G1 X-9.2 Y13.83 Z7.7 F4800.0 E1336.353
G1 X-6.4 Y15.33 Z7.7 F4800.0 E1336.52
G1 X-3.2 Y16.3 Z7.7 F4800.0 E1336.697
G1 X-0.4 Y16.58 Z7.7 F4800.0 E1336.846
G1 X-0.4 Y7.85 Z7.7 F4800.0 E1337.307
G1 X-1.6 Y7.72 Z7.7 F4800.0 E1337.371
G1 X-3.2 Y7.19 Z7.7 F4800.0 E1337.46
G1 X-4.4 Y6.54 Z7.7 F4800.0 E1337.532
G1 X-5.6 Y5.55 Z7.7 F4800.0 E1337.614
G1 X-6.4 Y4.57 Z7.7 F4800.0 E1337.681
G1 X-7.2 Y3.18 Z7.7 F4800.0 E1337.766
G1 X-7.6 Y1.98 Z7.7 F4800.0 E1337.832
G1 F1200.0
G1 E1336.832
G1 F4800.0
M103
(</infill>)
(</nestedRing>)
(</rotation>)
(</layer>)
(<layer> 7.965 )
(<rotation> (-1+1.22464679915e-16j) )
(<nestedRing>)
(<boundaryPerimeter>)
(<boundaryPoint> X-17.164 Y3.414 Z7.965 </boundaryPoint>)
(<boundaryPoint> X-17.501 Y0.0 Z7.965 </boundaryPoint>)
(<boundaryPoint> X-17.164 Y-3.414 Z7.965 </boundaryPoint>)
(<boundaryPoint> X-16.168 Y-6.697 Z7.965 </boundaryPoint>)
(<boundaryPoint> X-14.551 Y-9.723 Z7.965 </boundaryPoint>)
(<boundaryPoint> X-12.375 Y-12.375 Z7.965 </boundaryPoint>)
(<boundaryPoint> X-9.723 Y-14.551 Z7.965 </boundaryPoint>)
(<boundaryPoint> X-6.697 Y-16.168 Z7.965 </boundaryPoint>)
(<boundaryPoint> X-3.414 Y-17.164 Z7.965 </boundaryPoint>)
(<boundaryPoint> X-0.0 Y-17.501 Z7.965 </boundaryPoint>)
(<boundaryPoint> X3.414 Y-17.164 Z7.965 </boundaryPoint>)
(<boundaryPoint> X6.697 Y-16.168 Z7.965 </boundaryPoint>)
(<boundaryPoint> X9.723 Y-14.551 Z7.965 </boundaryPoint>)
(<boundaryPoint> X12.375 Y-12.375 Z7.965 </boundaryPoint>)
(<boundaryPoint> X14.551 Y-9.723 Z7.965 </boundaryPoint>)
(<boundaryPoint> X16.168 Y-6.697 Z7.965 </boundaryPoint>)
(<boundaryPoint> X17.164 Y-3.414 Z7.965 </boundaryPoint>)
(<boundaryPoint> X17.501 Y-0.0 Z7.965 </boundaryPoint>)
(<boundaryPoint> X17.164 Y3.414 Z7.965 </boundaryPoint>)
(<boundaryPoint> X16.168 Y6.697 Z7.965 </boundaryPoint>)
(<boundaryPoint> X14.551 Y9.723 Z7.965 </boundaryPoint>)
(<boundaryPoint> X12.375 Y12.375 Z7.965 </boundaryPoint>)
(<boundaryPoint> X9.723 Y14.551 Z7.965 </boundaryPoint>)
(<boundaryPoint> X6.697 Y16.168 Z7.965 </boundaryPoint>)
(<boundaryPoint> X3.414 Y17.164 Z7.965 </boundaryPoint>)
(<boundaryPoint> X0.0 Y17.501 Z7.965 </boundaryPoint>)
(<boundaryPoint> X-3.414 Y17.164 Z7.965 </boundaryPoint>)
(<boundaryPoint> X-6.697 Y16.168 Z7.965 </boundaryPoint>)
(<boundaryPoint> X-9.723 Y14.551 Z7.965 </boundaryPoint>)
(<boundaryPoint> X-12.375 Y12.375 Z7.965 </boundaryPoint>)
(<boundaryPoint> X-14.551 Y9.723 Z7.965 </boundaryPoint>)
(<boundaryPoint> X-16.168 Y6.697 Z7.965 </boundaryPoint>)
(<loop> inner )
G1 X-7.26 Y-1.44 Z7.97 F4200.0
G1 X-5.33 Y-5.42 Z7.97 F4200.0
G1 F1200.0
G1 E1337.832
G1 F4200.0
M101
G1 X-5.38 Y-5.38 Z7.97 F4800.0 E1337.836
G1 X-6.32 Y-4.22 Z7.97 F4800.0 E1337.914
G1 X-7.03 Y-2.91 Z7.97 F4800.0 E1337.993
G1 X-7.46 Y-1.48 Z7.97 F4800.0 E1338.072
G1 X-7.61 Y0.0 Z7.97 F4800.0 E1338.151
G1 X-7.46 Y1.48 Z7.97 F4800.0 E1338.23
G1 X-7.03 Y2.91 Z7.97 F4800.0 E1338.308
G1 X-6.32 Y4.22 Z7.97 F4800.0 E1338.387
G1 X-5.38 Y5.38 Z7.97 F4800.0 E1338.466
G1 X-4.22 Y6.32 Z7.97 F4800.0 E1338.544
G1 X-2.91 Y7.03 Z7.97 F4800.0 E1338.623
G1 X-1.48 Y7.46 Z7.97 F4800.0 E1338.702
G1 X0.0 Y7.61 Z7.97 F4800.0 E1338.781
G1 X1.48 Y7.46 Z7.97 F4800.0 E1338.859
G1 X2.91 Y7.03 Z7.97 F4800.0 E1338.938
G1 X4.22 Y6.32 Z7.97 F4800.0 E1339.017
G1 X5.38 Y5.38 Z7.97 F4800.0 E1339.096
G1 X6.32 Y4.22 Z7.97 F4800.0 E1339.174
G1 X7.03 Y2.91 Z7.97 F4800.0 E1339.253
G1 X7.46 Y1.48 Z7.97 F4800.0 E1339.332
G1 X7.61 Y0.0 Z7.97 F4800.0 E1339.411
G1 X7.46 Y-1.48 Z7.97 F4800.0 E1339.489
G1 X7.03 Y-2.91 Z7.97 F4800.0 E1339.568
G1 X6.32 Y-4.22 Z7.97 F4800.0 E1339.647
G1 X5.38 Y-5.38 Z7.97 F4800.0 E1339.726
G1 X4.22 Y-6.32 Z7.97 F4800.0 E1339.804
G1 X2.91 Y-7.03 Z7.97 F4800.0 E1339.883
G1 X1.48 Y-7.46 Z7.97 F4800.0 E1339.962
G1 X0.0 Y-7.61 Z7.97 F4800.0 E1340.041
G1 X-1.48 Y-7.46 Z7.97 F4800.0 E1340.119
G1 X-2.91 Y-7.03 Z7.97 F4800.0 E1340.198
G1 X-4.22 Y-6.32 Z7.97 F4800.0 E1340.277
G1 X-5.33 Y-5.42 Z7.97 F4800.0 E1340.352
G1 F1200.0
G1 E1339.352
G1 F4800.0
M103
(</loop>)
(<loop> outer )
G1 X-12.57 Y-11.19 Z7.97 F4200.0
G1 F1200.0
G1 E1340.352
G1 F4200.0
M101
G1 X-12.53 Y-11.24 Z7.97 F4800.0 E1340.356
G1 X-11.95 Y-11.95 Z7.97 F4800.0 E1340.404
G1 X-9.39 Y-14.05 Z7.97 F4800.0 E1340.579
G1 X-6.47 Y-15.61 Z7.97 F4800.0 E1340.754
G1 X-3.3 Y-16.57 Z7.97 F4800.0 E1340.929
G1 X0.0 Y-16.9 Z7.97 F4800.0 E1341.104
G1 X3.3 Y-16.57 Z7.97 F4800.0 E1341.279
G1 X6.47 Y-15.61 Z7.97 F4800.0 E1341.454
G1 X9.39 Y-14.05 Z7.97 F4800.0 E1341.629
G1 X11.95 Y-11.95 Z7.97 F4800.0 E1341.804
G1 X14.05 Y-9.39 Z7.97 F4800.0 E1341.979
G1 X15.61 Y-6.47 Z7.97 F4800.0 E1342.154
G1 X16.57 Y-3.3 Z7.97 F4800.0 E1342.329
G1 X16.9 Y0.0 Z7.97 F4800.0 E1342.504
G1 X16.57 Y3.3 Z7.97 F4800.0 E1342.679
G1 X15.61 Y6.47 Z7.97 F4800.0 E1342.854
G1 X14.05 Y9.39 Z7.97 F4800.0 E1343.029
G1 X11.95 Y11.95 Z7.97 F4800.0 E1343.204
G1 X9.39 Y14.05 Z7.97 F4800.0 E1343.379
G1 X6.47 Y15.61 Z7.97 F4800.0 E1343.554
G1 X3.3 Y16.57 Z7.97 F4800.0 E1343.729
G1 X-0.0 Y16.9 Z7.97 F4800.0 E1343.904
G1 X-3.3 Y16.57 Z7.97 F4800.0 E1344.078
G1 X-6.47 Y15.61 Z7.97 F4800.0 E1344.253
G1 X-9.39 Y14.05 Z7.97 F4800.0 E1344.428
G1 X-11.95 Y11.95 Z7.97 F4800.0 E1344.603
G1 X-14.05 Y9.39 Z7.97 F4800.0 E1344.778
G1 X-15.61 Y6.47 Z7.97 F4800.0 E1344.953
G1 X-16.57 Y3.3 Z7.97 F4800.0 E1345.128
G1 X-16.9 Y-0.0 Z7.97 F4800.0 E1345.303
G1 X-16.57 Y-3.3 Z7.97 F4800.0 E1345.478
G1 X-15.61 Y-6.47 Z7.97 F4800.0 E1345.653
G1 X-14.05 Y-9.39 Z7.97 F4800.0 E1345.828
G1 X-12.57 Y-11.19 Z7.97 F4800.0 E1345.952
G1 F1200.0
G1 E1345.952
G1 F4800.0
M103
(</loop>)
(<edge> outer )
;M108 R40.0
G1 X-12.88 Y-11.45 Z7.97 F4200.0
G1 F1200.0
G1 E1345.952
G1 F4200.0
M101
G1 X-12.84 Y-11.5 Z7.97 F2400.0 E1345.955
G1 X-12.23 Y-12.23 Z7.97 F2400.0 E1346.005
G1 X-9.61 Y-14.38 Z7.97 F2400.0 E1346.185
G1 X-6.62 Y-15.98 Z7.97 F2400.0 E1346.364
G1 X-3.38 Y-16.97 Z7.97 F2400.0 E1346.543
G1 X0.0 Y-17.3 Z7.97 F2400.0 E1346.722
G1 X3.38 Y-16.97 Z7.97 F2400.0 E1346.901
G1 X6.62 Y-15.98 Z7.97 F2400.0 E1347.08
G1 X9.61 Y-14.38 Z7.97 F2400.0 E1347.259
G1 X12.23 Y-12.23 Z7.97 F2400.0 E1347.439
G1 X14.38 Y-9.61 Z7.97 F2400.0 E1347.618
G1 X15.98 Y-6.62 Z7.97 F2400.0 E1347.797
G1 X16.97 Y-3.38 Z7.97 F2400.0 E1347.976
G1 X17.3 Y0.0 Z7.97 F2400.0 E1348.155
G1 X16.97 Y3.38 Z7.97 F2400.0 E1348.334
G1 X15.98 Y6.62 Z7.97 F2400.0 E1348.513
G1 X14.38 Y9.61 Z7.97 F2400.0 E1348.693
G1 X12.23 Y12.23 Z7.97 F2400.0 E1348.872
G1 X9.61 Y14.38 Z7.97 F2400.0 E1349.051
G1 X6.62 Y15.98 Z7.97 F2400.0 E1349.23
G1 X3.38 Y16.97 Z7.97 F2400.0 E1349.409
G1 X-0.0 Y17.3 Z7.97 F2400.0 E1349.588
G1 X-3.38 Y16.97 Z7.97 F2400.0 E1349.767
G1 X-6.62 Y15.98 Z7.97 F2400.0 E1349.947
G1 X-9.61 Y14.38 Z7.97 F2400.0 E1350.126
G1 X-12.23 Y12.23 Z7.97 F2400.0 E1350.305
G1 X-14.38 Y9.61 Z7.97 F2400.0 E1350.484
G1 X-15.98 Y6.62 Z7.97 F2400.0 E1350.663
G1 X-16.97 Y3.38 Z7.97 F2400.0 E1350.842
G1 X-17.3 Y-0.0 Z7.97 F2400.0 E1351.021
G1 X-16.97 Y-3.38 Z7.97 F2400.0 E1351.201
G1 X-15.98 Y-6.62 Z7.97 F2400.0 E1351.38
G1 X-14.38 Y-9.61 Z7.97 F2400.0 E1351.559
G1 X-12.88 Y-11.45 Z7.97 F2400.0 E1351.684
G1 F1200.0
G1 E1350.684
G1 F2400.0
M103
(</edge>)
(</boundaryPerimeter>)
(<nestedRing>)
(<boundaryPerimeter>)
(<boundaryPoint> X4.951 Y-4.951 Z7.965 </boundaryPoint>)
(<boundaryPoint> X3.89 Y-5.822 Z7.965 </boundaryPoint>)
(<boundaryPoint> X2.679 Y-6.469 Z7.965 </boundaryPoint>)
(<boundaryPoint> X1.366 Y-6.867 Z7.965 </boundaryPoint>)
(<boundaryPoint> X-0.0 Y-7.002 Z7.965 </boundaryPoint>)
(<boundaryPoint> X-1.366 Y-6.867 Z7.965 </boundaryPoint>)
(<boundaryPoint> X-2.679 Y-6.469 Z7.965 </boundaryPoint>)
(<boundaryPoint> X-3.89 Y-5.822 Z7.965 </boundaryPoint>)
(<boundaryPoint> X-4.951 Y-4.951 Z7.965 </boundaryPoint>)
(<boundaryPoint> X-5.822 Y-3.89 Z7.965 </boundaryPoint>)
(<boundaryPoint> X-6.469 Y-2.679 Z7.965 </boundaryPoint>)
(<boundaryPoint> X-6.867 Y-1.366 Z7.965 </boundaryPoint>)
(<boundaryPoint> X-7.002 Y0.0 Z7.965 </boundaryPoint>)
(<boundaryPoint> X-6.867 Y1.366 Z7.965 </boundaryPoint>)
(<boundaryPoint> X-6.469 Y2.679 Z7.965 </boundaryPoint>)
(<boundaryPoint> X-5.822 Y3.89 Z7.965 </boundaryPoint>)
(<boundaryPoint> X-4.951 Y4.951 Z7.965 </boundaryPoint>)
(<boundaryPoint> X-3.89 Y5.822 Z7.965 </boundaryPoint>)
(<boundaryPoint> X-2.679 Y6.469 Z7.965 </boundaryPoint>)
(<boundaryPoint> X-1.366 Y6.867 Z7.965 </boundaryPoint>)
(<boundaryPoint> X0.0 Y7.002 Z7.965 </boundaryPoint>)
(<boundaryPoint> X1.366 Y6.867 Z7.965 </boundaryPoint>)
(<boundaryPoint> X2.679 Y6.469 Z7.965 </boundaryPoint>)
(<boundaryPoint> X3.89 Y5.822 Z7.965 </boundaryPoint>)
(<boundaryPoint> X4.951 Y4.951 Z7.965 </boundaryPoint>)
(<boundaryPoint> X5.822 Y3.89 Z7.965 </boundaryPoint>)
(<boundaryPoint> X6.469 Y2.679 Z7.965 </boundaryPoint>)
(<boundaryPoint> X6.867 Y1.366 Z7.965 </boundaryPoint>)
(<boundaryPoint> X7.002 Y-0.0 Z7.965 </boundaryPoint>)
(<boundaryPoint> X6.867 Y-1.366 Z7.965 </boundaryPoint>)
(<boundaryPoint> X6.469 Y-2.679 Z7.965 </boundaryPoint>)
(<boundaryPoint> X5.822 Y-3.89 Z7.965 </boundaryPoint>)
(<edge> inner )
G1 X-5.04 Y-5.14 Z7.97 F4200.0
G1 F1200.0
G1 E1351.684
G1 F4200.0
M101
G1 X-5.09 Y-5.09 Z7.97 F2400.0 E1351.688
G1 X-5.99 Y-4.0 Z7.97 F2400.0 E1351.762
G1 X-6.66 Y-2.76 Z7.97 F2400.0 E1351.837
G1 X-7.06 Y-1.41 Z7.97 F2400.0 E1351.912
G1 X-7.2 Y0.0 Z7.97 F2400.0 E1351.986
G1 X-7.06 Y1.41 Z7.97 F2400.0 E1352.061
G1 X-6.66 Y2.76 Z7.97 F2400.0 E1352.135
G1 X-5.99 Y4.0 Z7.97 F2400.0 E1352.21
G1 X-5.09 Y5.09 Z7.97 F2400.0 E1352.285
G1 X-4.0 Y5.99 Z7.97 F2400.0 E1352.359
G1 X-2.76 Y6.66 Z7.97 F2400.0 E1352.434
G1 X-1.41 Y7.06 Z7.97 F2400.0 E1352.508
G1 X0.0 Y7.2 Z7.97 F2400.0 E1352.583
G1 X1.41 Y7.06 Z7.97 F2400.0 E1352.657
G1 X2.76 Y6.66 Z7.97 F2400.0 E1352.732
G1 X4.0 Y5.99 Z7.97 F2400.0 E1352.807
G1 X5.09 Y5.09 Z7.97 F2400.0 E1352.881
G1 X5.99 Y4.0 Z7.97 F2400.0 E1352.956
G1 X6.66 Y2.76 Z7.97 F2400.0 E1353.03
G1 X7.06 Y1.41 Z7.97 F2400.0 E1353.105
G1 X7.2 Y-0.0 Z7.97 F2400.0 E1353.18
G1 X7.06 Y-1.41 Z7.97 F2400.0 E1353.254
G1 X6.66 Y-2.76 Z7.97 F2400.0 E1353.329
G1 X5.99 Y-4.0 Z7.97 F2400.0 E1353.403
G1 X5.09 Y-5.09 Z7.97 F2400.0 E1353.478
G1 X4.0 Y-5.99 Z7.97 F2400.0 E1353.553
G1 X2.76 Y-6.66 Z7.97 F2400.0 E1353.627
G1 X1.41 Y-7.06 Z7.97 F2400.0 E1353.702
G1 X-0.0 Y-7.2 Z7.97 F2400.0 E1353.776
G1 X-1.41 Y-7.06 Z7.97 F2400.0 E1353.851
G1 X-2.76 Y-6.66 Z7.97 F2400.0 E1353.925
G1 X-4.0 Y-5.99 Z7.97 F2400.0 E1354.0
G1 X-5.04 Y-5.14 Z7.97 F2400.0 E1354.071
G1 F1200.0
G1 E1353.071
G1 F2400.0
M103
[truncated: 977,595 more chars]
