# Supplementary material for: Using Voice Coils to Actuate Modular Soft Robots: Wormbot, an Example
Source: Soft Robot. 2016 Dec 1;3(4):198–204. doi: 10.1089/soro.2016.0009 (PMC5180079; doi:10.1089/soro.2016.0009)
Supplement: Supplemental data [file Supp_Data.zip › Supplemental Information/3D Printer Parts/Tripple Reel/Bi Extruder/v2/combined.gcode]

(**** start.gcode for The Replicator, Dualstrusion! ****)
M103 (disable RPM)
M73 P0 (enable build progress)
G21 (set units to mm)
G90 (set positioning to absolute)
M109 S110 T0 (set HBP temperature)
M104 S220 T0 (set extruder temperature) (temp updated by printOMatic)
M104 S220 T1 (set extruder temperature) (temp updated by printOMatic)
(**** begin homing ****)
G162 X Y F2500 (home XY axes maximum)
G161 Z F1100 (home Z axis minimum)
G92 Z-5 (set Z to -5)
G1 Z0.0 (move Z to "0")
G161 Z F100 (home Z axis minimum)
M132 X Y Z A B (Recall stored home offsets for XYZAB axis)
(**** end homing ****)
G1 X-110.5 Y-74 Z50 F3300.0 (move to waiting position)
G130 X20 Y20 Z20 A20 B20 (Lower stepper Vrefs while heating)
M6 T0 (wait for toolhead, and HBP to reach temperature)
M6 T1 (wait for toolhead, and HBP to reach temperature)
G130 X127 Y127 Z40 A127 B127 (Set Stepper motor Vref to defaults)
G0 X-110.5 Y-74     (Position Nozzle)
G0 Z0.6         (Position Height)
G1 E4 F50.0      (Create Anchor)
G92 E0
(**** end of start.gcode ****)
G54
M108 T0(Set tool)
(<layer> 0.135 )
G1 X-8.24 Y-11.73 Z0.14 F4200.0
G1 F1200.0
G1 E1.0
G1 F4200.0
M101
G1 X-8.23 Y-11.73 Z0.14 F2160.0 E1.0
G1 X-5.61 Y-13.88 Z0.14 F2160.0 E1.179
G1 X-2.62 Y-15.48 Z0.14 F2160.0 E1.359
G1 X0.63 Y-16.47 Z0.14 F2160.0 E1.538
G1 X4.0 Y-16.8 Z0.14 F2160.0 E1.717
G1 X7.38 Y-16.47 Z0.14 F2160.0 E1.896
G1 X10.62 Y-15.48 Z0.14 F2160.0 E2.075
G1 X13.61 Y-13.88 Z0.14 F2160.0 E2.254
G1 X16.23 Y-11.73 Z0.14 F2160.0 E2.433
G1 X18.38 Y-9.11 Z0.14 F2160.0 E2.613
G1 X19.98 Y-6.12 Z0.14 F2160.0 E2.792
G1 X20.97 Y-2.88 Z0.14 F2160.0 E2.971
G1 X21.3 Y0.5 Z0.14 F2160.0 E3.15
G1 X20.97 Y3.88 Z0.14 F2160.0 E3.329
G1 X19.98 Y7.12 Z0.14 F2160.0 E3.508
G1 X18.38 Y10.11 Z0.14 F2160.0 E3.687
G1 X16.23 Y12.73 Z0.14 F2160.0 E3.867
G1 X13.61 Y14.88 Z0.14 F2160.0 E4.046
G1 X10.62 Y16.48 Z0.14 F2160.0 E4.225
G1 X7.38 Y17.47 Z0.14 F2160.0 E4.404
G1 X4.0 Y17.8 Z0.14 F2160.0 E4.583
G1 X0.63 Y17.47 Z0.14 F2160.0 E4.762
G1 X-2.62 Y16.48 Z0.14 F2160.0 E4.941
G1 X-5.61 Y14.88 Z0.14 F2160.0 E5.121
G1 X-8.23 Y12.73 Z0.14 F2160.0 E5.3
G1 X-10.38 Y10.11 Z0.14 F2160.0 E5.479
G1 X-11.98 Y7.12 Z0.14 F2160.0 E5.658
G1 X-12.97 Y3.88 Z0.14 F2160.0 E5.837
G1 X-13.3 Y0.5 Z0.14 F2160.0 E6.016
G1 X-12.97 Y-2.88 Z0.14 F2160.0 E6.195
G1 X-11.98 Y-6.12 Z0.14 F2160.0 E6.375
G1 X-10.38 Y-9.11 Z0.14 F2160.0 E6.554
G1 X-8.24 Y-11.73 Z0.14 F2160.0 E6.733
G1 F1200.0
G1 E6.733
G1 F2160.0
M103
;M108 R64.0
G1 X-7.95 Y-11.45 Z0.14 F4200.0
G1 F1200.0
G1 E6.733
G1 F4200.0
M101
G1 X-7.95 Y-11.45 Z0.14 F4320.0 E6.733
G1 X-5.39 Y-13.55 Z0.14 F4320.0 E6.888
G1 X-2.47 Y-15.11 Z0.14 F4320.0 E7.044
G1 X0.7 Y-16.07 Z0.14 F4320.0 E7.2
G1 X4.0 Y-16.4 Z0.14 F4320.0 E7.355
G1 X7.3 Y-16.07 Z0.14 F4320.0 E7.511
G1 X10.47 Y-15.11 Z0.14 F4320.0 E7.666
G1 X13.39 Y-13.55 Z0.14 F4320.0 E7.822
G1 X15.95 Y-11.45 Z0.14 F4320.0 E7.977
G1 X18.05 Y-8.89 Z0.14 F4320.0 E8.133
G1 X19.61 Y-5.97 Z0.14 F4320.0 E8.288
G1 X20.57 Y-2.8 Z0.14 F4320.0 E8.444
G1 X20.9 Y0.5 Z0.14 F4320.0 E8.599
G1 X20.57 Y3.8 Z0.14 F4320.0 E8.755
G1 X19.61 Y6.97 Z0.14 F4320.0 E8.91
G1 X18.05 Y9.89 Z0.14 F4320.0 E9.066
G1 X15.95 Y12.45 Z0.14 F4320.0 E9.222
G1 X13.39 Y14.55 Z0.14 F4320.0 E9.377
G1 X10.47 Y16.11 Z0.14 F4320.0 E9.533
G1 X7.3 Y17.07 Z0.14 F4320.0 E9.688
G1 X4.0 Y17.4 Z0.14 F4320.0 E9.844
G1 X0.7 Y17.07 Z0.14 F4320.0 E9.999
G1 X-2.47 Y16.11 Z0.14 F4320.0 E10.155
G1 X-5.39 Y14.55 Z0.14 F4320.0 E10.31
G1 X-7.95 Y12.45 Z0.14 F4320.0 E10.466
G1 X-10.05 Y9.89 Z0.14 F4320.0 E10.621
G1 X-11.61 Y6.97 Z0.14 F4320.0 E10.777
G1 X-12.57 Y3.8 Z0.14 F4320.0 E10.933
G1 X-12.9 Y0.5 Z0.14 F4320.0 E11.088
G1 X-12.57 Y-2.8 Z0.14 F4320.0 E11.244
G1 X-11.61 Y-5.97 Z0.14 F4320.0 E11.399
G1 X-10.05 Y-8.89 Z0.14 F4320.0 E11.555
G1 X-7.95 Y-11.45 Z0.14 F4320.0 E11.71
G1 F1200.0
G1 E10.71
G1 F4320.0
M103
G1 X-0.0 Y-15.57 Z0.14 F4200.0
G1 F1200.0
G1 E11.71
G1 F4200.0
M101
G1 X0.0 Y16.57 Z0.14 F4320.0 E13.219
G1 X-0.4 Y16.45 Z0.14 F4320.0 E13.238
G1 X-0.4 Y-15.45 Z0.14 F4320.0 E14.736
G1 X-0.8 Y-15.32 Z0.14 F4320.0 E14.755
G1 X-0.8 Y16.32 Z0.14 F4320.0 E16.242
G1 X-1.2 Y16.2 Z0.14 F4320.0 E16.261
G1 X-1.2 Y-15.2 Z0.14 F4320.0 E17.736
G1 X-1.6 Y-15.08 Z0.14 F4320.0 E17.755
G1 X-1.6 Y16.08 Z0.14 F4320.0 E19.219
G1 X-2.0 Y15.96 Z0.14 F4320.0 E19.238
G1 X-2.0 Y-14.96 Z0.14 F4320.0 E20.69
G1 X-2.4 Y-14.83 Z0.14 F4320.0 E20.71
G1 X-2.4 Y15.83 Z0.14 F4320.0 E22.15
G1 X-2.8 Y15.62 Z0.14 F4320.0 E22.171
G1 X-2.8 Y-14.62 Z0.14 F4320.0 E23.59
G1 X-3.2 Y-14.4 Z0.14 F4320.0 E23.612
G1 X-3.2 Y15.4 Z0.14 F4320.0 E25.011
G1 X-3.6 Y15.19 Z0.14 F4320.0 E25.032
G1 X-3.6 Y-14.19 Z0.14 F4320.0 E26.412
G1 X-4.0 Y-13.97 Z0.14 F4320.0 E26.433
G1 X-4.0 Y14.97 Z0.14 F4320.0 E27.792
G1 X-4.4 Y14.76 Z0.14 F4320.0 E27.813
G1 X-4.4 Y-13.76 Z0.14 F4320.0 E29.153
G1 X-4.8 Y-13.55 Z0.14 F4320.0 E29.174
G1 X-4.8 Y14.55 Z0.14 F4320.0 E30.493
G1 X-5.2 Y14.33 Z0.14 F4320.0 E30.514
G1 X-5.2 Y-13.33 Z0.14 F4320.0 E31.813
G1 X-5.6 Y-13.01 Z0.14 F4320.0 E31.837
G1 X-5.6 Y14.01 Z0.14 F4320.0 E33.106
G1 X-6.0 Y13.69 Z0.14 F4320.0 E33.131
G1 X-6.0 Y-12.69 Z0.14 F4320.0 E34.369
G1 X-6.4 Y-12.36 Z0.14 F4320.0 E34.393
G1 X-6.4 Y13.36 Z0.14 F4320.0 E35.601
G1 X-6.8 Y13.03 Z0.14 F4320.0 E35.625
G1 X-6.8 Y-12.03 Z0.14 F4320.0 E36.802
G1 X-7.2 Y-11.7 Z0.14 F4320.0 E36.826
G1 X-7.2 Y12.7 Z0.14 F4320.0 E37.972
G1 X-7.6 Y12.37 Z0.14 F4320.0 E37.996
G1 X-7.6 Y-11.37 Z0.14 F4320.0 E39.111
G1 X-8.0 Y-10.95 Z0.14 F4320.0 E39.139
G1 X-8.0 Y11.95 Z0.14 F4320.0 E40.213
G1 X-8.4 Y11.46 Z0.14 F4320.0 E40.243
G1 X-8.4 Y-10.46 Z0.14 F4320.0 E41.272
G1 X-8.8 Y-9.97 Z0.14 F4320.0 E41.302
G1 X-8.8 Y10.97 Z0.14 F4320.0 E42.285
G1 X-9.2 Y10.48 Z0.14 F4320.0 E42.314
G1 X-9.2 Y-9.48 Z0.14 F4320.0 E43.252
G1 X-9.6 Y-8.99 Z0.14 F4320.0 E43.281
G1 X-9.6 Y9.99 Z0.14 F4320.0 E44.173
G1 X-10.0 Y9.39 Z0.14 F4320.0 E44.207
G1 X-10.0 Y-8.39 Z0.14 F4320.0 E45.042
G1 F1200.0
G1 E45.042
G1 F4320.0
M103
G1 X-10.4 Y-7.64 Z0.14 F4200.0
G1 F1200.0
G1 E45.042
G1 F4200.0
M101
G1 X-10.4 Y8.64 Z0.14 F4320.0 E45.806
G1 F1200.0
G1 E45.806
G1 F4320.0
M103
G1 X-10.8 Y7.89 Z0.14 F4200.0
G1 F1200.0
G1 E45.806
G1 F4200.0
M101
G1 X-10.8 Y-6.89 Z0.14 F4320.0 E46.5
G1 F1200.0
G1 E46.5
G1 F4320.0
M103
G1 X-11.2 Y-6.14 Z0.14 F4200.0
G1 F1200.0
G1 E46.5
G1 F4200.0
M101
G1 X-11.2 Y7.14 Z0.14 F4320.0 E47.124
G1 F1200.0
G1 E46.95
G1 F4320.0
M103
G1 X-11.6 Y6.04 Z0.14 F4200.0
G1 F1200.0
G1 E47.124
G1 F4200.0
M101
G1 X-11.6 Y-5.04 Z0.14 F4320.0 E47.644
G1 F1200.0
G1 E47.266
G1 F4320.0
M103
G1 X-12.0 Y-3.72 Z0.14 F4200.0
G1 F1200.0
G1 E47.644
G1 F4200.0
M101
G1 X-12.0 Y4.72 Z0.14 F4320.0 E48.04
G1 F1200.0
G1 E47.04
G1 F4320.0
M103
G1 X-12.4 Y2.7 Z0.14 F4200.0
G1 F1200.0
G1 E48.04
G1 F4200.0
M101
G1 X-12.4 Y-1.7 Z0.14 F4320.0 E48.246
G1 F1200.0
G1 E47.246
G1 F4320.0
M103
G1 X0.4 Y-15.69 Z0.14 F4200.0
G1 F1200.0
G1 E48.246
G1 F4200.0
M101
G1 X0.4 Y16.69 Z0.14 F4320.0 E49.767
G1 X0.8 Y16.8 Z0.14 F4320.0 E49.786
G1 X0.8 Y-15.8 Z0.14 F4320.0 E51.317
G1 X1.2 Y-15.84 Z0.14 F4320.0 E51.336
G1 X1.2 Y16.84 Z0.14 F4320.0 E52.87
G1 X1.6 Y16.88 Z0.14 F4320.0 E52.889
G1 X1.6 Y-15.88 Z0.14 F4320.0 E54.427
G1 X2.0 Y-15.92 Z0.14 F4320.0 E54.446
G1 X2.0 Y16.92 Z0.14 F4320.0 E55.988
G1 X2.4 Y16.96 Z0.14 F4320.0 E56.007
G1 X2.4 Y-15.96 Z0.14 F4320.0 E57.553
G1 X2.8 Y-16.0 Z0.14 F4320.0 E57.572
G1 X2.8 Y17.0 Z0.14 F4320.0 E59.121
G1 X3.2 Y17.04 Z0.14 F4320.0 E59.14
G1 X3.2 Y-16.04 Z0.14 F4320.0 E60.693
G1 X3.6 Y-16.08 Z0.14 F4320.0 E60.712
G1 X3.6 Y17.08 Z0.14 F4320.0 E62.269
G1 X4.0 Y17.12 Z0.14 F4320.0 E62.288
G1 X4.0 Y-16.12 Z0.14 F4320.0 E63.848
G1 X4.4 Y-16.08 Z0.14 F4320.0 E63.867
G1 X4.4 Y17.08 Z0.14 F4320.0 E65.424
G1 X4.8 Y17.04 Z0.14 F4320.0 E65.443
G1 X4.8 Y-16.04 Z0.14 F4320.0 E66.996
G1 X5.2 Y-16.0 Z0.14 F4320.0 E67.015
G1 X5.2 Y17.0 Z0.14 F4320.0 E68.564
G1 X5.6 Y16.96 Z0.14 F4320.0 E68.583
G1 X5.6 Y-15.96 Z0.14 F4320.0 E70.128
G1 X6.0 Y-15.92 Z0.14 F4320.0 E70.147
G1 X6.0 Y16.92 Z0.14 F4320.0 E71.689
G1 X6.4 Y16.88 Z0.14 F4320.0 E71.708
G1 X6.4 Y-15.88 Z0.14 F4320.0 E73.246
G1 X6.8 Y-15.84 Z0.14 F4320.0 E73.265
G1 X6.8 Y16.84 Z0.14 F4320.0 E74.8
G1 X7.2 Y16.8 Z0.14 F4320.0 E74.819
G1 X7.2 Y-15.8 Z0.14 F4320.0 E76.349
G1 X7.6 Y-15.69 Z0.14 F4320.0 E76.369
G1 X7.6 Y16.69 Z0.14 F4320.0 E77.889
G1 X8.0 Y16.57 Z0.14 F4320.0 E77.909
G1 X8.0 Y-15.57 Z0.14 F4320.0 E79.418
G1 X8.4 Y-15.45 Z0.14 F4320.0 E79.437
G1 X8.4 Y16.45 Z0.14 F4320.0 E80.935
G1 X8.8 Y16.32 Z0.14 F4320.0 E80.954
G1 X8.8 Y-15.32 Z0.14 F4320.0 E82.44
G1 X9.2 Y-15.2 Z0.14 F4320.0 E82.46
G1 X9.2 Y16.2 Z0.14 F4320.0 E83.935
G1 X9.6 Y16.08 Z0.14 F4320.0 E83.954
G1 X9.6 Y-15.08 Z0.14 F4320.0 E85.418
G1 X10.0 Y-14.96 Z0.14 F4320.0 E85.437
G1 X10.0 Y15.96 Z0.14 F4320.0 E86.889
G1 X10.4 Y15.83 Z0.14 F4320.0 E86.909
G1 X10.4 Y-14.83 Z0.14 F4320.0 E88.348
G1 X10.8 Y-14.62 Z0.14 F4320.0 E88.37
G1 X10.8 Y15.62 Z0.14 F4320.0 E89.789
G1 X11.2 Y15.4 Z0.14 F4320.0 E89.81
G1 X11.2 Y-14.4 Z0.14 F4320.0 E91.21
G1 X11.6 Y-14.19 Z0.14 F4320.0 E91.231
G1 X11.6 Y15.19 Z0.14 F4320.0 E92.61
G1 X12.0 Y14.97 Z0.14 F4320.0 E92.632
G1 X12.0 Y-13.97 Z0.14 F4320.0 E93.991
G1 X12.4 Y-13.76 Z0.14 F4320.0 E94.012
G1 X12.4 Y14.76 Z0.14 F4320.0 E95.352
G1 X12.8 Y14.55 Z0.14 F4320.0 E95.373
G1 X12.8 Y-13.55 Z0.14 F4320.0 E96.692
G1 X13.2 Y-13.33 Z0.14 F4320.0 E96.713
G1 X13.2 Y14.33 Z0.14 F4320.0 E98.012
G1 X13.6 Y14.01 Z0.14 F4320.0 E98.036
G1 X13.6 Y-13.01 Z0.14 F4320.0 E99.305
G1 X14.0 Y-12.69 Z0.14 F4320.0 E99.33
G1 X14.0 Y13.69 Z0.14 F4320.0 E100.568
G1 X14.4 Y13.36 Z0.14 F4320.0 E100.592
G1 X14.4 Y-12.36 Z0.14 F4320.0 E101.8
G1 X14.8 Y-12.03 Z0.14 F4320.0 E101.824
G1 X14.8 Y13.03 Z0.14 F4320.0 E103.001
G1 X15.2 Y12.7 Z0.14 F4320.0 E103.025
G1 X15.2 Y-11.7 Z0.14 F4320.0 E104.171
G1 X15.6 Y-11.37 Z0.14 F4320.0 E104.195
G1 X15.6 Y12.37 Z0.14 F4320.0 E105.31
G1 X16.0 Y11.95 Z0.14 F4320.0 E105.337
G1 X16.0 Y-10.95 Z0.14 F4320.0 E106.412
G1 X16.4 Y-10.46 Z0.14 F4320.0 E106.442
G1 X16.4 Y11.46 Z0.14 F4320.0 E107.471
G1 X16.8 Y10.97 Z0.14 F4320.0 E107.5
G1 X16.8 Y-9.97 Z0.14 F4320.0 E108.484
G1 X17.2 Y-9.48 Z0.14 F4320.0 E108.513
G1 X17.2 Y10.48 Z0.14 F4320.0 E109.451
G1 X17.6 Y9.99 Z0.14 F4320.0 E109.48
G1 X17.6 Y-8.99 Z0.14 F4320.0 E110.372
G1 X18.0 Y-8.39 Z0.14 F4320.0 E110.406
G1 X18.0 Y9.39 Z0.14 F4320.0 E111.241
G1 F1200.0
G1 E111.241
G1 F4320.0
M103
G1 X18.4 Y8.64 Z0.14 F4200.0
G1 F1200.0
G1 E111.241
G1 F4200.0
M101
G1 X18.4 Y-7.64 Z0.14 F4320.0 E112.005
G1 F1200.0
G1 E112.005
G1 F4320.0
M103
G1 X18.8 Y-6.89 Z0.14 F4200.0
G1 F1200.0
G1 E112.005
G1 F4200.0
M101
G1 X18.8 Y7.89 Z0.14 F4320.0 E112.699
G1 F1200.0
G1 E112.699
G1 F4320.0
M103
G1 X19.2 Y7.14 Z0.14 F4200.0
G1 F1200.0
G1 E112.699
G1 F4200.0
M101
G1 X19.2 Y-6.14 Z0.14 F4320.0 E113.323
G1 F1200.0
G1 E113.149
G1 F4320.0
M103
G1 X19.6 Y-5.04 Z0.14 F4200.0
G1 F1200.0
G1 E113.323
G1 F4200.0
M101
G1 X19.6 Y6.04 Z0.14 F4320.0 E113.843
G1 F1200.0
G1 E113.465
G1 F4320.0
M103
G1 X20.0 Y4.72 Z0.14 F4200.0
G1 F1200.0
G1 E113.843
G1 F4200.0
M101
G1 X20.0 Y-3.72 Z0.14 F4320.0 E114.239
G1 F1200.0
G1 E113.239
G1 F4320.0
M103
G1 X20.4 Y-1.7 Z0.14 F4200.0
G1 F1200.0
G1 E114.239
G1 F4200.0
M101
G1 X20.4 Y2.7 Z0.14 F4320.0 E114.445
G1 F1200.0
G1 E113.445
G1 F4320.0
M103
(<layer> 0.405 )
G1 X-8.15 Y-11.21 Z0.41 F4200.0
G1 F1200.0
G1 E114.445
G1 F4200.0
M101
G1 X-7.95 Y-11.45 Z0.41 F4800.0 E114.462
G1 X-5.39 Y-13.55 Z0.41 F4800.0 E114.637
G1 X-2.47 Y-15.11 Z0.41 F4800.0 E114.812
G1 X0.7 Y-16.07 Z0.41 F4800.0 E114.987
G1 X4.0 Y-16.4 Z0.41 F4800.0 E115.162
G1 X7.3 Y-16.07 Z0.41 F4800.0 E115.337
G1 X10.47 Y-15.11 Z0.41 F4800.0 E115.512
G1 X13.39 Y-13.55 Z0.41 F4800.0 E115.687
G1 X15.95 Y-11.45 Z0.41 F4800.0 E115.862
G1 X18.05 Y-8.89 Z0.41 F4800.0 E116.037
G1 X19.61 Y-5.97 Z0.41 F4800.0 E116.212
G1 X20.57 Y-2.8 Z0.41 F4800.0 E116.387
G1 X20.9 Y0.5 Z0.41 F4800.0 E116.562
G1 X20.57 Y3.8 Z0.41 F4800.0 E116.736
G1 X19.61 Y6.97 Z0.41 F4800.0 E116.911
G1 X18.05 Y9.89 Z0.41 F4800.0 E117.086
G1 X15.95 Y12.45 Z0.41 F4800.0 E117.261
G1 X13.39 Y14.55 Z0.41 F4800.0 E117.436
G1 X10.47 Y16.11 Z0.41 F4800.0 E117.611
G1 X7.3 Y17.07 Z0.41 F4800.0 E117.786
G1 X4.0 Y17.4 Z0.41 F4800.0 E117.961
G1 X0.7 Y17.07 Z0.41 F4800.0 E118.136
G1 X-2.47 Y16.11 Z0.41 F4800.0 E118.311
G1 X-5.39 Y14.55 Z0.41 F4800.0 E118.486
G1 X-7.95 Y12.45 Z0.41 F4800.0 E118.661
G1 X-10.05 Y9.89 Z0.41 F4800.0 E118.836
G1 X-11.61 Y6.97 Z0.41 F4800.0 E119.011
G1 X-12.57 Y3.8 Z0.41 F4800.0 E119.186
G1 X-12.9 Y0.5 Z0.41 F4800.0 E119.361
G1 X-12.57 Y-2.8 Z0.41 F4800.0 E119.536
G1 X-11.61 Y-5.97 Z0.41 F4800.0 E119.711
G1 X-10.05 Y-8.89 Z0.41 F4800.0 E119.886
G1 X-8.15 Y-11.21 Z0.41 F4800.0 E120.045
G1 F1200.0
G1 E120.045
G1 F4800.0
M103
;M108 R40.0
G1 X-8.43 Y-11.49 Z0.41 F4200.0
G1 F1200.0
G1 E120.045
G1 F4200.0
M101
G1 X-8.23 Y-11.73 Z0.41 F2400.0 E120.061
G1 X-5.61 Y-13.88 Z0.41 F2400.0 E120.24
G1 X-2.62 Y-15.48 Z0.41 F2400.0 E120.42
G1 X0.63 Y-16.47 Z0.41 F2400.0 E120.599
G1 X4.0 Y-16.8 Z0.41 F2400.0 E120.778
G1 X7.38 Y-16.47 Z0.41 F2400.0 E120.957
G1 X10.62 Y-15.48 Z0.41 F2400.0 E121.136
G1 X13.61 Y-13.88 Z0.41 F2400.0 E121.315
G1 X16.23 Y-11.73 Z0.41 F2400.0 E121.494
G1 X18.38 Y-9.11 Z0.41 F2400.0 E121.674
G1 X19.98 Y-6.12 Z0.41 F2400.0 E121.853
G1 X20.97 Y-2.88 Z0.41 F2400.0 E122.032
G1 X21.3 Y0.5 Z0.41 F2400.0 E122.211
G1 X20.97 Y3.88 Z0.41 F2400.0 E122.39
G1 X19.98 Y7.12 Z0.41 F2400.0 E122.569
G1 X18.38 Y10.11 Z0.41 F2400.0 E122.748
G1 X16.23 Y12.73 Z0.41 F2400.0 E122.928
G1 X13.61 Y14.88 Z0.41 F2400.0 E123.107
G1 X10.62 Y16.48 Z0.41 F2400.0 E123.286
G1 X7.38 Y17.47 Z0.41 F2400.0 E123.465
G1 X4.0 Y17.8 Z0.41 F2400.0 E123.644
G1 X0.63 Y17.47 Z0.41 F2400.0 E123.823
G1 X-2.62 Y16.48 Z0.41 F2400.0 E124.002
G1 X-5.61 Y14.88 Z0.41 F2400.0 E124.182
G1 X-8.23 Y12.73 Z0.41 F2400.0 E124.361
G1 X-10.38 Y10.11 Z0.41 F2400.0 E124.54
G1 X-11.98 Y7.12 Z0.41 F2400.0 E124.719
G1 X-12.97 Y3.88 Z0.41 F2400.0 E124.898
G1 X-13.3 Y0.5 Z0.41 F2400.0 E125.077
G1 X-12.97 Y-2.88 Z0.41 F2400.0 E125.256
G1 X-11.98 Y-6.12 Z0.41 F2400.0 E125.436
G1 X-10.38 Y-9.11 Z0.41 F2400.0 E125.615
G1 X-8.43 Y-11.49 Z0.41 F2400.0 E125.777
G1 F1200.0
G1 E124.777
G1 F2400.0
M103
;M108 R80.0
G1 X20.57 Y-0.0 Z0.41 F4200.0
G1 F1200.0
G1 E125.777
G1 F4200.0
M101
G1 X-12.57 Y0.0 Z0.41 F4800.0 E127.528
G1 X-12.53 Y-0.4 Z0.41 F4800.0 E127.549
G1 X20.53 Y-0.4 Z0.41 F4800.0 E129.295
G1 X20.49 Y-0.8 Z0.41 F4800.0 E129.316
G1 X-12.49 Y-0.8 Z0.41 F4800.0 E131.058
G1 X-12.45 Y-1.2 Z0.41 F4800.0 E131.08
G1 X20.45 Y-1.2 Z0.41 F4800.0 E132.817
G1 X20.41 Y-1.6 Z0.41 F4800.0 E132.839
G1 X-12.41 Y-1.6 Z0.41 F4800.0 E134.572
G1 X-12.37 Y-2.0 Z0.41 F4800.0 E134.593
G1 X20.37 Y-2.0 Z0.41 F4800.0 E136.323
G1 X20.33 Y-2.4 Z0.41 F4800.0 E136.344
G1 X-12.33 Y-2.4 Z0.41 F4800.0 E138.069
G1 X-12.28 Y-2.8 Z0.41 F4800.0 E138.091
G1 X20.28 Y-2.8 Z0.41 F4800.0 E139.811
G1 X20.16 Y-3.2 Z0.41 F4800.0 E139.833
G1 X-12.16 Y-3.2 Z0.41 F4800.0 E141.54
G1 X-12.04 Y-3.6 Z0.41 F4800.0 E141.562
G1 X20.04 Y-3.6 Z0.41 F4800.0 E143.256
G1 X19.92 Y-4.0 Z0.41 F4800.0 E143.278
G1 X-11.92 Y-4.0 Z0.41 F4800.0 E144.96
G1 X-11.79 Y-4.4 Z0.41 F4800.0 E144.982
G1 X19.79 Y-4.4 Z0.41 F4800.0 E146.65
G1 X19.67 Y-4.8 Z0.41 F4800.0 E146.672
G1 X-11.67 Y-4.8 Z0.41 F4800.0 E148.328
G1 X-11.55 Y-5.2 Z0.41 F4800.0 E148.35
G1 X19.55 Y-5.2 Z0.41 F4800.0 E149.993
G1 X19.43 Y-5.6 Z0.41 F4800.0 E150.015
G1 X-11.43 Y-5.6 Z0.41 F4800.0 E151.645
G1 X-11.28 Y-6.0 Z0.41 F4800.0 E151.668
G1 X19.28 Y-6.0 Z0.41 F4800.0 E153.282
G1 X19.06 Y-6.4 Z0.41 F4800.0 E153.306
G1 X-11.06 Y-6.4 Z0.41 F4800.0 E154.897
G1 X-10.85 Y-6.8 Z0.41 F4800.0 E154.921
G1 X18.85 Y-6.8 Z0.41 F4800.0 E156.49
G1 X18.63 Y-7.2 Z0.41 F4800.0 E156.514
G1 X-10.63 Y-7.2 Z0.41 F4800.0 E158.06
G1 X-10.42 Y-7.6 Z0.41 F4800.0 E158.084
G1 X18.42 Y-7.6 Z0.41 F4800.0 E159.607
G1 X18.21 Y-8.0 Z0.41 F4800.0 E159.631
G1 X-10.21 Y-8.0 Z0.41 F4800.0 E161.132
G1 X-9.99 Y-8.4 Z0.41 F4800.0 E161.156
G1 X17.99 Y-8.4 Z0.41 F4800.0 E162.635
G1 X17.76 Y-8.8 Z0.41 F4800.0 E162.659
G1 X-9.76 Y-8.8 Z0.41 F4800.0 E164.113
G1 X-9.43 Y-9.2 Z0.41 F4800.0 E164.14
G1 X17.43 Y-9.2 Z0.41 F4800.0 E165.559
G1 X17.1 Y-9.6 Z0.41 F4800.0 E165.587
G1 X-9.1 Y-9.6 Z0.41 F4800.0 E166.971
G1 X-8.78 Y-10.0 Z0.41 F4800.0 E166.998
G1 X16.77 Y-10.0 Z0.41 F4800.0 E168.348
G1 X16.45 Y-10.4 Z0.41 F4800.0 E168.375
G1 X-8.45 Y-10.4 Z0.41 F4800.0 E169.69
G1 X-8.12 Y-10.8 Z0.41 F4800.0 E169.718
G1 X16.12 Y-10.8 Z0.41 F4800.0 E170.998
G1 X15.79 Y-11.2 Z0.41 F4800.0 E171.025
G1 X-7.79 Y-11.2 Z0.41 F4800.0 E172.271
G1 X-7.32 Y-11.6 Z0.41 F4800.0 E172.304
G1 X15.32 Y-11.6 Z0.41 F4800.0 E173.5
G1 X14.84 Y-12.0 Z0.41 F4800.0 E173.533
G1 X-6.84 Y-12.0 Z0.41 F4800.0 E174.678
G1 X-6.35 Y-12.4 Z0.41 F4800.0 E174.711
G1 X14.35 Y-12.4 Z0.41 F4800.0 E175.804
G1 X13.86 Y-12.8 Z0.41 F4800.0 E175.838
G1 X-5.86 Y-12.8 Z0.41 F4800.0 E176.879
G1 X-5.37 Y-13.2 Z0.41 F4800.0 E176.913
G1 X13.37 Y-13.2 Z0.41 F4800.0 E177.903
G1 X12.7 Y-13.6 Z0.41 F4800.0 E177.944
G1 X-4.7 Y-13.6 Z0.41 F4800.0 E178.864
G1 F1200.0
G1 E178.864
G1 F4800.0
M103
G1 X-3.95 Y-14.0 Z0.41 F4200.0
G1 F1200.0
G1 E178.864
G1 F4200.0
M101
G1 X11.95 Y-14.0 Z0.41 F4800.0 E179.704
G1 F1200.0
G1 E179.704
G1 F4800.0
M103
G1 X11.2 Y-14.4 Z0.41 F4200.0
G1 F1200.0
G1 E179.704
G1 F4200.0
M101
G1 X-3.2 Y-14.4 Z0.41 F4800.0 E180.465
G1 F1200.0
G1 E180.465
G1 F4800.0
M103
G1 X-2.45 Y-14.8 Z0.41 F4200.0
G1 F1200.0
G1 E180.465
G1 F4200.0
M101
G1 X10.45 Y-14.8 Z0.41 F4800.0 E181.146
G1 F1200.0
G1 E180.838
G1 F4800.0
M103
G1 X9.21 Y-15.2 Z0.41 F4200.0
G1 F1200.0
G1 E181.146
G1 F4200.0
M101
G1 X-1.21 Y-15.2 Z0.41 F4800.0 E181.697
G1 F1200.0
G1 E181.319
G1 F4800.0
M103
G1 X0.11 Y-15.6 Z0.41 F4200.0
G1 F1200.0
G1 E181.697
G1 F4200.0
M101
G1 X7.89 Y-15.6 Z0.41 F4800.0 E182.108
G1 F1200.0
G1 E181.108
G1 F4800.0
M103
G1 X5.18 Y-16.0 Z0.41 F4200.0
G1 F1200.0
G1 E182.108
G1 F4200.0
M73 P1 (display progress)
M101
G1 X2.82 Y-16.0 Z0.41 F4800.0 E182.232
G1 F1200.0
G1 E181.232
G1 F4800.0
M103
G1 X-12.61 Y0.4 Z0.41 F4200.0
G1 F1200.0
G1 E182.232
G1 F4200.0
M101
G1 X20.61 Y0.4 Z0.41 F4800.0 E183.987
G1 X20.59 Y0.8 Z0.41 F4800.0 E184.008
G1 X-12.59 Y0.8 Z0.41 F4800.0 E185.761
G1 X-12.55 Y1.2 Z0.41 F4800.0 E185.782
G1 X20.55 Y1.2 Z0.41 F4800.0 E187.53
G1 X20.51 Y1.6 Z0.41 F4800.0 E187.551
G1 X-12.51 Y1.6 Z0.41 F4800.0 E189.295
G1 X-12.47 Y2.0 Z0.41 F4800.0 E189.317
G1 X20.47 Y2.0 Z0.41 F4800.0 E191.057
G1 X20.43 Y2.4 Z0.41 F4800.0 E191.078
G1 X-12.43 Y2.4 Z0.41 F4800.0 E192.814
G1 X-12.39 Y2.8 Z0.41 F4800.0 E192.835
G1 X20.39 Y2.8 Z0.41 F4800.0 E194.566
G1 X20.35 Y3.2 Z0.41 F4800.0 E194.588
G1 X-12.35 Y3.2 Z0.41 F4800.0 E196.315
G1 X-12.31 Y3.6 Z0.41 F4800.0 E196.336
G1 X20.31 Y3.6 Z0.41 F4800.0 E198.059
G1 X20.22 Y4.0 Z0.41 F4800.0 E198.081
G1 X-12.22 Y4.0 Z0.41 F4800.0 E199.795
G1 X-12.1 Y4.4 Z0.41 F4800.0 E199.817
G1 X20.1 Y4.4 Z0.41 F4800.0 E201.517
G1 X19.98 Y4.8 Z0.41 F4800.0 E201.539
G1 X-11.98 Y4.8 Z0.41 F4800.0 E203.227
G1 X-11.85 Y5.2 Z0.41 F4800.0 E203.249
G1 X19.85 Y5.2 Z0.41 F4800.0 E204.924
G1 X19.73 Y5.6 Z0.41 F4800.0 E204.946
G1 X-11.73 Y5.6 Z0.41 F4800.0 E206.609
G1 X-11.61 Y6.0 Z0.41 F4800.0 E206.631
G1 X19.61 Y6.0 Z0.41 F4800.0 E208.28
G1 X19.49 Y6.4 Z0.41 F4800.0 E208.302
G1 X-11.49 Y6.4 Z0.41 F4800.0 E209.939
G1 X-11.37 Y6.8 Z0.41 F4800.0 E209.961
G1 X19.37 Y6.8 Z0.41 F4800.0 E211.584
G1 X19.17 Y7.2 Z0.41 F4800.0 E211.608
G1 X-11.17 Y7.2 Z0.41 F4800.0 E213.211
G1 X-10.96 Y7.6 Z0.41 F4800.0 E213.235
G1 X18.95 Y7.6 Z0.41 F4800.0 E214.815
G1 X18.74 Y8.0 Z0.41 F4800.0 E214.839
G1 X-10.74 Y8.0 Z0.41 F4800.0 E216.396
G1 X-10.53 Y8.4 Z0.41 F4800.0 E216.42
G1 X18.53 Y8.4 Z0.41 F4800.0 E217.955
G1 X18.31 Y8.8 Z0.41 F4800.0 E217.979
G1 X-10.31 Y8.8 Z0.41 F4800.0 E219.491
G1 X-10.1 Y9.2 Z0.41 F4800.0 E219.515
G1 X18.1 Y9.2 Z0.41 F4800.0 E221.005
G1 X17.89 Y9.6 Z0.41 F4800.0 E221.029
G1 X-9.89 Y9.6 Z0.41 F4800.0 E222.496
G1 X-9.6 Y10.0 Z0.41 F4800.0 E222.522
G1 X17.6 Y10.0 Z0.41 F4800.0 E223.958
G1 X17.27 Y10.4 Z0.41 F4800.0 E223.985
G1 X-9.27 Y10.4 Z0.41 F4800.0 E225.387
G1 X-8.94 Y10.8 Z0.41 F4800.0 E225.414
G1 X16.94 Y10.8 Z0.41 F4800.0 E226.781
G1 X16.61 Y11.2 Z0.41 F4800.0 E226.809
G1 X-8.61 Y11.2 Z0.41 F4800.0 E228.141
G1 X-8.28 Y11.6 Z0.41 F4800.0 E228.168
G1 X16.28 Y11.6 Z0.41 F4800.0 E229.466
G1 X15.96 Y12.0 Z0.41 F4800.0 E229.493
G1 X-7.96 Y12.0 Z0.41 F4800.0 E230.757
G1 X-7.57 Y12.4 Z0.41 F4800.0 E230.786
G1 X15.57 Y12.4 Z0.41 F4800.0 E232.008
G1 X15.08 Y12.8 Z0.41 F4800.0 E232.041
G1 X-7.08 Y12.8 Z0.41 F4800.0 E233.212
G1 X-6.59 Y13.2 Z0.41 F4800.0 E233.245
G1 X14.59 Y13.2 Z0.41 F4800.0 E234.364
G1 X14.1 Y13.6 Z0.41 F4800.0 E234.398
G1 X-6.1 Y13.6 Z0.41 F4800.0 E235.465
G1 X-5.62 Y14.0 Z0.41 F4800.0 E235.498
G1 X13.62 Y14.0 Z0.41 F4800.0 E236.514
G1 X13.07 Y14.4 Z0.41 F4800.0 E236.55
G1 X-5.07 Y14.4 Z0.41 F4800.0 E237.509
G1 F1200.0
G1 E237.509
G1 F4800.0
M103
G1 X-4.33 Y14.8 Z0.41 F4200.0
G1 F1200.0
G1 E237.509
G1 F4200.0
M101
G1 X12.33 Y14.8 Z0.41 F4800.0 E238.388
G1 F1200.0
G1 E238.388
G1 F4800.0
M103
G1 X11.58 Y15.2 Z0.41 F4200.0
G1 F1200.0
G1 E238.388
G1 F4200.0
M101
G1 X-3.58 Y15.2 Z0.41 F4800.0 E239.189
G1 F1200.0
G1 E239.189
G1 F4800.0
M103
G1 X-2.83 Y15.6 Z0.41 F4200.0
G1 F1200.0
G1 E239.189
G1 F4200.0
M101
G1 X10.83 Y15.6 Z0.41 F4800.0 E239.91
G1 F1200.0
G1 E239.87
G1 F4800.0
M103
G1 X9.87 Y16.0 Z0.41 F4200.0
G1 F1200.0
G1 E239.91
G1 F4200.0
M101
G1 X-1.87 Y16.0 Z0.41 F4800.0 E240.53
G1 F1200.0
G1 E240.152
G1 F4800.0
M103
G1 X-0.55 Y16.4 Z0.41 F4200.0
G1 F1200.0
G1 E240.53
G1 F4200.0
M101
G1 X8.55 Y16.4 Z0.41 F4800.0 E241.011
G1 F1200.0
G1 E240.612
G1 F4800.0
M103
G1 X7.21 Y16.8 Z0.41 F4200.0
G1 F1200.0
G1 E241.011
G1 F4200.0
M101
G1 X0.79 Y16.8 Z0.41 F4800.0 E241.35
G1 F1200.0
G1 E240.35
G1 F4800.0
M103
(<layer> 0.675 )
G1 X-7.81 Y-11.57 Z0.68 F4200.0
G1 F1200.0
G1 E241.35
G1 F4200.0
M101
G1 X-5.39 Y-13.55 Z0.68 F4800.0 E241.515
G1 X-2.47 Y-15.11 Z0.68 F4800.0 E241.69
G1 X0.7 Y-16.07 Z0.68 F4800.0 E241.865
G1 X4.0 Y-16.4 Z0.68 F4800.0 E242.04
G1 X7.3 Y-16.07 Z0.68 F4800.0 E242.215
G1 X10.47 Y-15.11 Z0.68 F4800.0 E242.39
G1 X13.39 Y-13.55 Z0.68 F4800.0 E242.565
G1 X15.95 Y-11.45 Z0.68 F4800.0 E242.74
G1 X18.05 Y-8.89 Z0.68 F4800.0 E242.915
G1 X19.61 Y-5.97 Z0.68 F4800.0 E243.09
G1 X20.57 Y-2.8 Z0.68 F4800.0 E243.265
G1 X20.9 Y0.5 Z0.68 F4800.0 E243.44
G1 X20.57 Y3.8 Z0.68 F4800.0 E243.615
G1 X19.61 Y6.97 Z0.68 F4800.0 E243.79
G1 X18.05 Y9.89 Z0.68 F4800.0 E243.965
G1 X15.95 Y12.45 Z0.68 F4800.0 E244.14
G1 X13.39 Y14.55 Z0.68 F4800.0 E244.315
G1 X10.47 Y16.11 Z0.68 F4800.0 E244.49
G1 X7.3 Y17.07 Z0.68 F4800.0 E244.665
G1 X4.0 Y17.4 Z0.68 F4800.0 E244.84
G1 X0.7 Y17.07 Z0.68 F4800.0 E245.015
G1 X-2.47 Y16.11 Z0.68 F4800.0 E245.19
G1 X-5.39 Y14.55 Z0.68 F4800.0 E245.365
G1 X-7.95 Y12.45 Z0.68 F4800.0 E245.54
G1 X-10.05 Y9.89 Z0.68 F4800.0 E245.715
G1 X-11.61 Y6.97 Z0.68 F4800.0 E245.89
G1 X-12.57 Y3.8 Z0.68 F4800.0 E246.065
G1 X-12.9 Y0.5 Z0.68 F4800.0 E246.24
G1 X-12.57 Y-2.8 Z0.68 F4800.0 E246.415
G1 X-11.61 Y-5.97 Z0.68 F4800.0 E246.59
G1 X-10.05 Y-8.89 Z0.68 F4800.0 E246.765
G1 X-7.95 Y-11.45 Z0.68 F4800.0 E246.94
G1 X-7.81 Y-11.57 Z0.68 F4800.0 E246.949
G1 F1200.0
G1 E246.949
G1 F4800.0
M103
;M108 R40.0
G1 X-8.09 Y-11.85 Z0.68 F4200.0
G1 F1200.0
G1 E246.949
G1 F4200.0
M101
G1 X-5.61 Y-13.88 Z0.68 F2400.0 E247.119
G1 X-2.62 Y-15.48 Z0.68 F2400.0 E247.298
G1 X0.63 Y-16.47 Z0.68 F2400.0 E247.477
G1 X4.0 Y-16.8 Z0.68 F2400.0 E247.656
G1 X7.38 Y-16.47 Z0.68 F2400.0 E247.835
G1 X10.62 Y-15.48 Z0.68 F2400.0 E248.014
G1 X13.61 Y-13.88 Z0.68 F2400.0 E248.194
G1 X16.23 Y-11.73 Z0.68 F2400.0 E248.373
G1 X18.38 Y-9.11 Z0.68 F2400.0 E248.552
G1 X19.98 Y-6.12 Z0.68 F2400.0 E248.731
G1 X20.97 Y-2.88 Z0.68 F2400.0 E248.91
G1 X21.3 Y0.5 Z0.68 F2400.0 E249.089
G1 X20.97 Y3.88 Z0.68 F2400.0 E249.268
G1 X19.98 Y7.12 Z0.68 F2400.0 E249.448
G1 X18.38 Y10.11 Z0.68 F2400.0 E249.627
G1 X16.23 Y12.73 Z0.68 F2400.0 E249.806
G1 X13.61 Y14.88 Z0.68 F2400.0 E249.985
G1 X10.62 Y16.48 Z0.68 F2400.0 E250.164
G1 X7.38 Y17.47 Z0.68 F2400.0 E250.343
G1 X4.0 Y17.8 Z0.68 F2400.0 E250.522
G1 X0.63 Y17.47 Z0.68 F2400.0 E250.702
G1 X-2.62 Y16.48 Z0.68 F2400.0 E250.881
G1 X-5.61 Y14.88 Z0.68 F2400.0 E251.06
G1 X-8.23 Y12.73 Z0.68 F2400.0 E251.239
G1 X-10.38 Y10.11 Z0.68 F2400.0 E251.418
G1 X-11.98 Y7.12 Z0.68 F2400.0 E251.597
G1 X-12.97 Y3.88 Z0.68 F2400.0 E251.776
G1 X-13.3 Y0.5 Z0.68 F2400.0 E251.956
G1 X-12.97 Y-2.88 Z0.68 F2400.0 E252.135
G1 X-11.98 Y-6.12 Z0.68 F2400.0 E252.314
G1 X-10.38 Y-9.11 Z0.68 F2400.0 E252.493
G1 X-8.23 Y-11.73 Z0.68 F2400.0 E252.672
G1 X-8.09 Y-11.85 Z0.68 F2400.0 E252.682
G1 F1200.0
G1 E251.682
G1 F2400.0
M103
;M108 R80.0
G1 X-0.0 Y-15.57 Z0.68 F4200.0
G1 F1200.0
G1 E252.682
G1 F4200.0
M101
G1 X0.0 Y16.57 Z0.68 F4800.0 E254.379
G1 X-0.4 Y16.45 Z0.68 F4800.0 E254.401
G1 X-0.4 Y-15.45 Z0.68 F4800.0 E256.086
G1 X-0.8 Y-15.32 Z0.68 F4800.0 E256.108
G1 X-0.8 Y16.32 Z0.68 F4800.0 E257.78
G1 X-1.2 Y16.2 Z0.68 F4800.0 E257.802
G1 X-1.2 Y-15.2 Z0.68 F4800.0 E259.461
G1 X-1.6 Y-15.08 Z0.68 F4800.0 E259.483
G1 X-1.6 Y16.08 Z0.68 F4800.0 E261.129
G1 X-2.0 Y15.96 Z0.68 F4800.0 E261.151
G1 X-2.0 Y-14.96 Z0.68 F4800.0 E262.785
G1 X-2.4 Y-14.83 Z0.68 F4800.0 E262.807
G1 X-2.4 Y15.83 Z0.68 F4800.0 E264.426
G1 X-2.8 Y15.62 Z0.68 F4800.0 E264.45
G1 X-2.8 Y-14.62 Z0.68 F4800.0 E266.047
G1 X-3.2 Y-14.4 Z0.68 F4800.0 E266.071
G1 X-3.2 Y15.4 Z0.68 F4800.0 E267.645
G1 X-3.6 Y15.19 Z0.68 F4800.0 E267.669
G1 X-3.6 Y-14.19 Z0.68 F4800.0 E269.221
G1 X-4.0 Y-13.97 Z0.68 F4800.0 E269.245
G1 X-4.0 Y14.97 Z0.68 F4800.0 E270.774
G1 X-4.4 Y14.76 Z0.68 F4800.0 E270.798
G1 X-4.4 Y-13.76 Z0.68 F4800.0 E272.305
G1 X-4.8 Y-13.55 Z0.68 F4800.0 E272.329
G1 X-4.8 Y14.55 Z0.68 F4800.0 E273.813
G1 X-5.2 Y14.33 Z0.68 F4800.0 E273.837
G1 X-5.2 Y-13.33 Z0.68 F4800.0 E275.298
G1 X-5.6 Y-13.01 Z0.68 F4800.0 E275.325
G1 X-5.6 Y14.01 Z0.68 F4800.0 E276.753
G1 X-6.0 Y13.69 Z0.68 F4800.0 E276.78
G1 X-6.0 Y-12.69 Z0.68 F4800.0 E278.173
G1 X-6.4 Y-12.36 Z0.68 F4800.0 E278.201
G1 X-6.4 Y13.36 Z0.68 F4800.0 E279.559
G1 X-6.8 Y13.03 Z0.68 F4800.0 E279.586
G1 X-6.8 Y-12.03 Z0.68 F4800.0 E280.91
G1 X-7.2 Y-11.7 Z0.68 F4800.0 E280.937
G1 X-7.2 Y12.7 Z0.68 F4800.0 E282.226
G1 X-7.6 Y12.37 Z0.68 F4800.0 E282.254
G1 X-7.6 Y-11.37 Z0.68 F4800.0 E283.508
G1 X-8.0 Y-10.95 Z0.68 F4800.0 E283.539
G1 X-8.0 Y11.95 Z0.68 F4800.0 E284.748
G1 X-8.4 Y11.46 Z0.68 F4800.0 E284.781
G1 X-8.4 Y-10.46 Z0.68 F4800.0 E285.939
G1 X-8.8 Y-9.97 Z0.68 F4800.0 E285.972
G1 X-8.8 Y10.97 Z0.68 F4800.0 E287.079
G1 X-9.2 Y10.48 Z0.68 F4800.0 E287.112
G1 X-9.2 Y-9.48 Z0.68 F4800.0 E288.166
G1 X-9.6 Y-8.99 Z0.68 F4800.0 E288.2
G1 X-9.6 Y9.99 Z0.68 F4800.0 E289.203
G1 X-10.0 Y9.39 Z0.68 F4800.0 E289.241
G1 X-10.0 Y-8.39 Z0.68 F4800.0 E290.18
G1 F1200.0
G1 E290.18
G1 F4800.0
M103
G1 X-10.4 Y-7.64 Z0.68 F4200.0
G1 F1200.0
G1 E290.18
G1 F4200.0
M101
G1 X-10.4 Y8.64 Z0.68 F4800.0 E291.04
G1 F1200.0
G1 E291.04
G1 F4800.0
M103
G1 X-10.8 Y7.89 Z0.68 F4200.0
G1 F1200.0
G1 E291.04
G1 F4200.0
M101
G1 X-10.8 Y-6.89 Z0.68 F4800.0 E291.821
G1 F1200.0
G1 E291.821
G1 F4800.0
M103
G1 X-11.2 Y-6.14 Z0.68 F4200.0
G1 F1200.0
G1 E291.821
G1 F4200.0
M101
G1 X-11.2 Y7.14 Z0.68 F4800.0 E292.522
G1 F1200.0
G1 E292.349
G1 F4800.0
M103
G1 X-11.6 Y6.04 Z0.68 F4200.0
G1 F1200.0
G1 E292.522
G1 F4200.0
M101
G1 X-11.6 Y-5.04 Z0.68 F4800.0 E293.107
G1 F1200.0
G1 E292.73
G1 F4800.0
M103
G1 X-12.0 Y-3.72 Z0.68 F4200.0
G1 F1200.0
G1 E293.107
G1 F4200.0
M101
G1 X-12.0 Y4.72 Z0.68 F4800.0 E293.553
G1 F1200.0
G1 E292.553
G1 F4800.0
M103
G1 X-12.4 Y2.7 Z0.68 F4200.0
G1 F1200.0
G1 E293.553
G1 F4200.0
M101
G1 X-12.4 Y-1.7 Z0.68 F4800.0 E293.785
G1 F1200.0
G1 E292.785
G1 F4800.0
M103
G1 X0.4 Y-15.69 Z0.68 F4200.0
G1 F1200.0
G1 E293.785
G1 F4200.0
M101
G1 X0.4 Y16.69 Z0.68 F4800.0 E295.496
G1 X0.8 Y16.8 Z0.68 F4800.0 E295.518
G1 X0.8 Y-15.8 Z0.68 F4800.0 E297.24
G1 X1.2 Y-15.84 Z0.68 F4800.0 E297.261
G1 X1.2 Y16.84 Z0.68 F4800.0 E298.987
G1 X1.6 Y16.88 Z0.68 F4800.0 E299.009
G1 X1.6 Y-15.88 Z0.68 F4800.0 E300.739
G1 X2.0 Y-15.92 Z0.68 F4800.0 E300.76
G1 X2.0 Y16.92 Z0.68 F4800.0 E302.495
G1 X2.4 Y16.96 Z0.68 F4800.0 E302.516
G1 X2.4 Y-15.96 Z0.68 F4800.0 E304.255
G1 X2.8 Y-16.0 Z0.68 F4800.0 E304.276
G1 X2.8 Y17.0 Z0.68 F4800.0 E306.019
G1 X3.2 Y17.04 Z0.68 F4800.0 E306.041
G1 X3.2 Y-16.04 Z0.68 F4800.0 E307.788
G1 X3.6 Y-16.08 Z0.68 F4800.0 E307.809
G1 X3.6 Y17.08 Z0.68 F4800.0 E309.56
G1 X4.0 Y17.12 Z0.68 F4800.0 E309.582
G1 X4.0 Y-16.12 Z0.68 F4800.0 E311.337
G1 X4.4 Y-16.08 Z0.68 F4800.0 E311.358
G1 X4.4 Y17.08 Z0.68 F4800.0 E313.11
G1 X4.8 Y17.04 Z0.68 F4800.0 E313.131
G1 X4.8 Y-16.04 Z0.68 F4800.0 E314.878
G1 X5.2 Y-16.0 Z0.68 F4800.0 E314.9
G1 X5.2 Y17.0 Z0.68 F4800.0 E316.643
G1 X5.6 Y16.96 Z0.68 F4800.0 E316.664
G1 X5.6 Y-15.96 Z0.68 F4800.0 E318.403
G1 X6.0 Y-15.92 Z0.68 F4800.0 E318.424
G1 X6.0 Y16.92 Z0.68 F4800.0 E320.159
G1 X6.4 Y16.88 Z0.68 F4800.0 E320.18
G1 X6.4 Y-15.88 Z0.68 F4800.0 E321.91
G1 X6.8 Y-15.84 Z0.68 F4800.0 E321.932
G1 X6.8 Y16.84 Z0.68 F4800.0 E323.658
G1 X7.2 Y16.8 Z0.68 F4800.0 E323.679
G1 X7.2 Y-15.8 Z0.68 F4800.0 E325.401
G1 X7.6 Y-15.69 Z0.68 F4800.0 E325.423
G1 X7.6 Y16.69 Z0.68 F4800.0 E327.134
G1 X8.0 Y16.57 Z0.68 F4800.0 E327.156
G1 X8.0 Y-15.57 Z0.68 F4800.0 E328.853
G1 X8.4 Y-15.45 Z0.68 F4800.0 E328.875
G1 X8.4 Y16.45 Z0.68 F4800.0 E330.56
G1 X8.8 Y16.32 Z0.68 F4800.0 E330.582
G1 X8.8 Y-15.32 Z0.68 F4800.0 E332.254
G1 X9.2 Y-15.2 Z0.68 F4800.0 E332.276
G1 X9.2 Y16.2 Z0.68 F4800.0 E333.935
G1 X9.6 Y16.08 Z0.68 F4800.0 E333.957
G1 X9.6 Y-15.08 Z0.68 F4800.0 E335.603
G1 X10.0 Y-14.96 Z0.68 F4800.0 E335.625
G1 X10.0 Y15.96 Z0.68 F4800.0 E337.258
G1 X10.4 Y15.83 Z0.68 F4800.0 E337.281
G1 X10.4 Y-14.83 Z0.68 F4800.0 E338.9
G1 X10.8 Y-14.62 Z0.68 F4800.0 E338.924
G1 X10.8 Y15.62 Z0.68 F4800.0 E340.521
G1 X11.2 Y15.4 Z0.68 F4800.0 E340.545
G1 X11.2 Y-14.4 Z0.68 F4800.0 E342.119
G1 X11.6 Y-14.19 Z0.68 F4800.0 E342.143
G1 X11.6 Y15.19 Z0.68 F4800.0 E343.695
G1 X12.0 Y14.97 Z0.68 F4800.0 E343.719
G1 X12.0 Y-13.97 Z0.68 F4800.0 E345.248
G1 X12.4 Y-13.76 Z0.68 F4800.0 E345.272
G1 X12.4 Y14.76 Z0.68 F4800.0 E346.779
G1 X12.8 Y14.55 Z0.68 F4800.0 E346.803
G1 X12.8 Y-13.55 Z0.68 F4800.0 E348.287
G1 X13.2 Y-13.33 Z0.68 F4800.0 E348.31
G1 X13.2 Y14.33 Z0.68 F4800.0 E349.772
G1 X13.6 Y14.01 Z0.68 F4800.0 E349.799
G1 X13.6 Y-13.01 Z0.68 F4800.0 E351.227
G1 X14.0 Y-12.69 Z0.68 F4800.0 E351.254
G1 X14.0 Y13.69 Z0.68 F4800.0 E352.647
G1 X14.4 Y13.36 Z0.68 F4800.0 E352.674
G1 X14.4 Y-12.36 Z0.68 F4800.0 E354.033
G1 X14.8 Y-12.03 Z0.68 F4800.0 E354.06
G1 X14.8 Y13.03 Z0.68 F4800.0 E355.384
G1 X15.2 Y12.7 Z0.68 F4800.0 E355.411
G1 X15.2 Y-11.7 Z0.68 F4800.0 E356.7
G1 X15.6 Y-11.37 Z0.68 F4800.0 E356.727
G1 X15.6 Y12.37 Z0.68 F4800.0 E357.982
G1 X16.0 Y11.95 Z0.68 F4800.0 E358.013
G1 X16.0 Y-10.95 Z0.68 F4800.0 E359.222
G1 X16.4 Y-10.46 Z0.68 F4800.0 E359.255
G1 X16.4 Y11.46 Z0.68 F4800.0 E360.413
G1 X16.8 Y10.97 Z0.68 F4800.0 E360.446
G1 X16.8 Y-9.97 Z0.68 F4800.0 E361.552
G1 X17.2 Y-9.48 Z0.68 F4800.0 E361.586
G1 X17.2 Y10.48 Z0.68 F4800.0 E362.64
G1 X17.6 Y9.99 Z0.68 F4800.0 E362.674
G1 X17.6 Y-8.99 Z0.68 F4800.0 E363.677
G1 X18.0 Y-8.39 Z0.68 F4800.0 E363.715
G1 X18.0 Y9.39 Z0.68 F4800.0 E364.654
G1 F1200.0
G1 E364.654
G1 F4800.0
M103
G1 X18.4 Y8.64 Z0.68 F4200.0
G1 F1200.0
G1 E364.654
G1 F4200.0
M101
G1 X18.4 Y-7.64 Z0.68 F4800.0 E365.514
G1 F1200.0
G1 E365.514
G1 F4800.0
M103
G1 X18.8 Y-6.89 Z0.68 F4200.0
G1 F1200.0
G1 E365.514
G1 F4200.0
M101
G1 X18.8 Y7.89 Z0.68 F4800.0 E366.295
G1 F1200.0
G1 E366.295
G1 F4800.0
M103
G1 X19.2 Y7.14 Z0.68 F4200.0
G1 F1200.0
G1 E366.295
G1 F4200.0
M101
G1 X19.2 Y-6.14 Z0.68 F4800.0 E366.996
G1 F1200.0
G1 E366.823
G1 F4800.0
M103
G1 X19.6 Y-5.04 Z0.68 F4200.0
G1 F1200.0
G1 E366.996
G1 F4200.0
M101
G1 X19.6 Y6.04 Z0.68 F4800.0 E367.581
G1 F1200.0
G1 E367.204
G1 F4800.0
M103
G1 X20.0 Y4.72 Z0.68 F4200.0
G1 F1200.0
G1 E367.581
G1 F4200.0
M101
G1 X20.0 Y-3.72 Z0.68 F4800.0 E368.027
G1 F1200.0
G1 E367.027
G1 F4800.0
M103
G1 X20.4 Y-1.7 Z0.68 F4200.0
G1 F1200.0
G1 E368.027
G1 F4200.0
M101
G1 X20.4 Y2.7 Z0.68 F4800.0 E368.259
G1 F1200.0
G1 E367.259
G1 F4800.0
M103
(<layer> 0.945 )
G1 X-8.03 Y-11.35 Z0.95 F4200.0
G1 F1200.0
G1 E368.259
G1 F4200.0
M101
G1 X-7.95 Y-11.45 Z0.95 F4800.0 E368.266
G1 X-5.39 Y-13.55 Z0.95 F4800.0 E368.441
G1 X-2.47 Y-15.11 Z0.95 F4800.0 E368.616
G1 X0.7 Y-16.07 Z0.95 F4800.0 E368.791
G1 X4.0 Y-16.4 Z0.95 F4800.0 E368.966
G1 X7.3 Y-16.07 Z0.95 F4800.0 E369.14
G1 X10.47 Y-15.11 Z0.95 F4800.0 E369.315
G1 X13.39 Y-13.55 Z0.95 F4800.0 E369.49
G1 X15.95 Y-11.45 Z0.95 F4800.0 E369.665
G1 X18.05 Y-8.89 Z0.95 F4800.0 E369.84
G1 X19.61 Y-5.97 Z0.95 F4800.0 E370.015
G1 X20.57 Y-2.8 Z0.95 F4800.0 E370.19
G1 X20.9 Y0.5 Z0.95 F4800.0 E370.365
G1 X20.57 Y3.8 Z0.95 F4800.0 E370.54
G1 X19.61 Y6.97 Z0.95 F4800.0 E370.715
G1 X18.05 Y9.89 Z0.95 F4800.0 E370.89
G1 X15.95 Y12.45 Z0.95 F4800.0 E371.065
G1 X13.39 Y14.55 Z0.95 F4800.0 E371.24
G1 X10.47 Y16.11 Z0.95 F4800.0 E371.415
G1 X7.3 Y17.07 Z0.95 F4800.0 E371.59
G1 X4.0 Y17.4 Z0.95 F4800.0 E371.765
G1 X0.7 Y17.07 Z0.95 F4800.0 E371.94
G1 X-2.47 Y16.11 Z0.95 F4800.0 E372.115
G1 X-5.39 Y14.55 Z0.95 F4800.0 E372.29
G1 X-7.95 Y12.45 Z0.95 F4800.0 E372.465
G1 X-10.05 Y9.89 Z0.95 F4800.0 E372.64
G1 X-11.61 Y6.97 Z0.95 F4800.0 E372.815
G1 X-12.57 Y3.8 Z0.95 F4800.0 E372.99
G1 X-12.9 Y0.5 Z0.95 F4800.0 E373.165
G1 X-12.57 Y-2.8 Z0.95 F4800.0 E373.34
G1 X-11.61 Y-5.97 Z0.95 F4800.0 E373.515
G1 X-10.05 Y-8.89 Z0.95 F4800.0 E373.69
G1 X-8.03 Y-11.35 Z0.95 F4800.0 E373.859
G1 F1200.0
G1 E373.859
G1 F4800.0
M103
;M108 R40.0
G1 X-8.31 Y-11.64 Z0.95 F4200.0
G1 F1200.0
G1 E373.859
G1 F4200.0
M101
G1 X-8.23 Y-11.73 Z0.95 F2400.0 E373.865
G1 X-5.61 Y-13.88 Z0.95 F2400.0 E374.044
G1 X-2.62 Y-15.48 Z0.95 F2400.0 E374.223
G1 X0.63 Y-16.47 Z0.95 F2400.0 E374.403
G1 X4.0 Y-16.8 Z0.95 F2400.0 E374.582
G1 X7.38 Y-16.47 Z0.95 F2400.0 E374.761
G1 X10.62 Y-15.48 Z0.95 F2400.0 E374.94
G1 X13.61 Y-13.88 Z0.95 F2400.0 E375.119
G1 X16.23 Y-11.73 Z0.95 F2400.0 E375.298
G1 X18.38 Y-9.11 Z0.95 F2400.0 E375.477
G1 X19.98 Y-6.12 Z0.95 F2400.0 E375.657
G1 X20.97 Y-2.88 Z0.95 F2400.0 E375.836
G1 X21.3 Y0.5 Z0.95 F2400.0 E376.015
G1 X20.97 Y3.88 Z0.95 F2400.0 E376.194
G1 X19.98 Y7.12 Z0.95 F2400.0 E376.373
G1 X18.38 Y10.11 Z0.95 F2400.0 E376.552
G1 X16.23 Y12.73 Z0.95 F2400.0 E376.731
G1 X13.61 Y14.88 Z0.95 F2400.0 E376.911
G1 X10.62 Y16.48 Z0.95 F2400.0 E377.09
G1 X7.38 Y17.47 Z0.95 F2400.0 E377.269
G1 X4.0 Y17.8 Z0.95 F2400.0 E377.448
G1 X0.63 Y17.47 Z0.95 F2400.0 E377.627
G1 X-2.62 Y16.48 Z0.95 F2400.0 E377.806
G1 X-5.61 Y14.88 Z0.95 F2400.0 E377.985
G1 X-8.23 Y12.73 Z0.95 F2400.0 E378.165
G1 X-10.38 Y10.11 Z0.95 F2400.0 E378.344
G1 X-11.98 Y7.12 Z0.95 F2400.0 E378.523
G1 X-12.97 Y3.88 Z0.95 F2400.0 E378.702
G1 X-13.3 Y0.5 Z0.95 F2400.0 E378.881
G1 X-12.97 Y-2.88 Z0.95 F2400.0 E379.06
G1 X-11.98 Y-6.12 Z0.95 F2400.0 E379.239
G1 X-10.38 Y-9.11 Z0.95 F2400.0 E379.419
G1 X-8.31 Y-11.64 Z0.95 F2400.0 E379.591
G1 F1200.0
G1 E378.591
G1 F2400.0
M103
;M108 R80.0
G1 X20.57 Y-0.0 Z0.95 F4200.0
G1 F1200.0
G1 E379.591
G1 F4200.0
M101
G1 X-12.57 Y0.0 Z0.95 F4800.0 E381.341
G1 X-12.53 Y-0.4 Z0.95 F4800.0 E381.363
G1 X20.53 Y-0.4 Z0.95 F4800.0 E383.109
G1 X20.49 Y-0.8 Z0.95 F4800.0 E383.13
G1 X-12.49 Y-0.8 Z0.95 F4800.0 E384.872
G1 X-12.45 Y-1.2 Z0.95 F4800.0 E384.893
G1 X20.45 Y-1.2 Z0.95 F4800.0 E386.631
G1 X20.41 Y-1.6 Z0.95 F4800.0 E386.652
M73 P2 (display progress)
G1 X-12.41 Y-1.6 Z0.95 F4800.0 E388.386
G1 X-12.37 Y-2.0 Z0.95 F4800.0 E388.407
G1 X20.37 Y-2.0 Z0.95 F4800.0 E390.137
G1 X20.33 Y-2.4 Z0.95 F4800.0 E390.158
G1 X-12.33 Y-2.4 Z0.95 F4800.0 E391.883
G1 X-12.28 Y-2.8 Z0.95 F4800.0 E391.905
G1 X20.28 Y-2.8 Z0.95 F4800.0 E393.624
G1 X20.16 Y-3.2 Z0.95 F4800.0 E393.646
G1 X-12.16 Y-3.2 Z0.95 F4800.0 E395.354
G1 X-12.04 Y-3.6 Z0.95 F4800.0 E395.376
G1 X20.04 Y-3.6 Z0.95 F4800.0 E397.07
G1 X19.92 Y-4.0 Z0.95 F4800.0 E397.092
G1 X-11.92 Y-4.0 Z0.95 F4800.0 E398.773
G1 X-11.79 Y-4.4 Z0.95 F4800.0 E398.795
G1 X19.79 Y-4.4 Z0.95 F4800.0 E400.464
G1 X19.67 Y-4.8 Z0.95 F4800.0 E400.486
G1 X-11.67 Y-4.8 Z0.95 F4800.0 E402.142
G1 X-11.55 Y-5.2 Z0.95 F4800.0 E402.164
G1 X19.55 Y-5.2 Z0.95 F4800.0 E403.807
G1 X19.43 Y-5.6 Z0.95 F4800.0 E403.829
G1 X-11.43 Y-5.6 Z0.95 F4800.0 E405.459
G1 X-11.28 Y-6.0 Z0.95 F4800.0 E405.482
G1 X19.28 Y-6.0 Z0.95 F4800.0 E407.096
G1 X19.06 Y-6.4 Z0.95 F4800.0 E407.12
G1 X-11.06 Y-6.4 Z0.95 F4800.0 E408.711
G1 X-10.85 Y-6.8 Z0.95 F4800.0 E408.735
G1 X18.85 Y-6.8 Z0.95 F4800.0 E410.304
G1 X18.63 Y-7.2 Z0.95 F4800.0 E410.328
G1 X-10.63 Y-7.2 Z0.95 F4800.0 E411.874
G1 X-10.42 Y-7.6 Z0.95 F4800.0 E411.898
G1 X18.42 Y-7.6 Z0.95 F4800.0 E413.421
G1 X18.21 Y-8.0 Z0.95 F4800.0 E413.445
G1 X-10.21 Y-8.0 Z0.95 F4800.0 E414.946
G1 X-9.99 Y-8.4 Z0.95 F4800.0 E414.97
G1 X17.99 Y-8.4 Z0.95 F4800.0 E416.448
G1 X17.76 Y-8.8 Z0.95 F4800.0 E416.473
G1 X-9.76 Y-8.8 Z0.95 F4800.0 E417.927
G1 X-9.43 Y-9.2 Z0.95 F4800.0 E417.954
G1 X17.43 Y-9.2 Z0.95 F4800.0 E419.373
G1 X15.79 Y-11.2 Z0.95 F4800.0 E419.51
G1 X13.37 Y-13.2 Z0.95 F4800.0 E419.675
G1 X10.45 Y-14.8 Z0.95 F4800.0 E419.851
G1 X7.89 Y-15.6 Z0.95 F4800.0 E419.993
G1 X5.18 Y-16.0 Z0.95 F4800.0 E420.138
G1 X2.82 Y-16.0 Z0.95 F4800.0 E420.263
G1 X0.11 Y-15.6 Z0.95 F4800.0 E420.407
G1 X-2.45 Y-14.8 Z0.95 F4800.0 E420.549
G1 X-5.37 Y-13.2 Z0.95 F4800.0 E420.725
G1 X-7.79 Y-11.2 Z0.95 F4800.0 E420.891
G1 X-9.1 Y-9.6 Z0.95 F4800.0 E421.0
G1 F1200.0
G1 E420.0
G1 F4800.0
M103
G1 X7.21 Y16.8 Z0.95 F4200.0
G1 F1200.0
G1 E421.0
G1 F4200.0
M101
G1 X0.79 Y16.8 Z0.95 F4800.0 E421.339
G1 F1200.0
G1 E420.339
G1 F4800.0
M103
G1 X20.61 Y0.4 Z0.95 F4200.0
G1 F1200.0
G1 E421.339
G1 F4200.0
M101
G1 X-12.61 Y0.4 Z0.95 F4800.0 E423.094
G1 X-12.59 Y0.8 Z0.95 F4800.0 E423.115
G1 X20.59 Y0.8 Z0.95 F4800.0 E424.867
G1 X20.55 Y1.2 Z0.95 F4800.0 E424.888
G1 X-12.55 Y1.2 Z0.95 F4800.0 E426.637
G1 X-12.51 Y1.6 Z0.95 F4800.0 E426.658
G1 X20.51 Y1.6 Z0.95 F4800.0 E428.402
G1 X20.47 Y2.0 Z0.95 F4800.0 E428.423
G1 X-12.47 Y2.0 Z0.95 F4800.0 E430.163
G1 X-12.43 Y2.4 Z0.95 F4800.0 E430.184
G1 X20.43 Y2.4 Z0.95 F4800.0 E431.92
G1 X20.39 Y2.8 Z0.95 F4800.0 E431.941
G1 X-12.39 Y2.8 Z0.95 F4800.0 E433.673
G1 X-12.35 Y3.2 Z0.95 F4800.0 E433.694
G1 X20.35 Y3.2 Z0.95 F4800.0 E435.422
G1 X20.31 Y3.6 Z0.95 F4800.0 E435.443
G1 X-12.31 Y3.6 Z0.95 F4800.0 E437.166
G1 X-12.22 Y4.0 Z0.95 F4800.0 E437.188
G1 X20.22 Y4.0 Z0.95 F4800.0 E438.901
G1 X20.1 Y4.4 Z0.95 F4800.0 E438.923
G1 X-12.1 Y4.4 Z0.95 F4800.0 E440.624
G1 X-11.98 Y4.8 Z0.95 F4800.0 E440.646
G1 X19.98 Y4.8 Z0.95 F4800.0 E442.334
G1 X19.85 Y5.2 Z0.95 F4800.0 E442.356
G1 X-11.85 Y5.2 Z0.95 F4800.0 E444.031
G1 X-11.73 Y5.6 Z0.95 F4800.0 E444.053
G1 X19.73 Y5.6 Z0.95 F4800.0 E445.715
G1 X19.61 Y6.0 Z0.95 F4800.0 E445.737
G1 X-11.61 Y6.0 Z0.95 F4800.0 E447.387
G1 X-11.49 Y6.4 Z0.95 F4800.0 E447.409
G1 X19.49 Y6.4 Z0.95 F4800.0 E449.045
G1 X19.37 Y6.8 Z0.95 F4800.0 E449.067
G1 X-11.37 Y6.8 Z0.95 F4800.0 E450.691
G1 X-11.17 Y7.2 Z0.95 F4800.0 E450.715
G1 X19.17 Y7.2 Z0.95 F4800.0 E452.317
G1 X18.95 Y7.6 Z0.95 F4800.0 E452.341
G1 X-10.96 Y7.6 Z0.95 F4800.0 E453.921
G1 X-10.74 Y8.0 Z0.95 F4800.0 E453.945
G1 X18.74 Y8.0 Z0.95 F4800.0 E455.503
G1 X18.53 Y8.4 Z0.95 F4800.0 E455.527
G1 X-10.53 Y8.4 Z0.95 F4800.0 E457.061
G1 X-10.31 Y8.8 Z0.95 F4800.0 E457.085
G1 X18.31 Y8.8 Z0.95 F4800.0 E458.598
G1 X18.1 Y9.2 Z0.95 F4800.0 E458.622
G1 X-10.1 Y9.2 Z0.95 F4800.0 E460.111
G1 X-9.89 Y9.6 Z0.95 F4800.0 E460.135
G1 X17.89 Y9.6 Z0.95 F4800.0 E461.602
G1 X17.6 Y10.0 Z0.95 F4800.0 E461.628
G1 X-9.6 Y10.0 Z0.95 F4800.0 E463.065
G1 X-7.57 Y12.4 Z0.95 F4800.0 E463.231
G1 X-5.07 Y14.4 Z0.95 F4800.0 E463.4
G1 X-2.83 Y15.6 Z0.95 F4800.0 E463.534
G1 X-1.87 Y16.0 Z0.95 F4800.0 E463.589
G1 X-0.55 Y16.4 Z0.95 F4800.0 E463.662
G1 X8.55 Y16.4 Z0.95 F4800.0 E464.142
G1 X9.87 Y16.0 Z0.95 F4800.0 E464.215
G1 X10.83 Y15.6 Z0.95 F4800.0 E464.27
G1 X13.07 Y14.4 Z0.95 F4800.0 E464.405
G1 X15.57 Y12.4 Z0.95 F4800.0 E464.574
G1 X17.27 Y10.4 Z0.95 F4800.0 E464.712
G1 F1200.0
G1 E463.712
G1 F4800.0
M103
(*************start toolchange*************)
G55
M108 T1(Set tool)
M18 A B
G1 Z1.13 F3000
G1 X-2.93 Y-6.43 Z1.13 F3000
G1 F4200.0
(*************end toolchange*************)
(<layer> 1.134 )
G1 X-2.93 Y-6.43 Z1.13 F4200.0
G1 F1200.0
G1 E1.0
G1 F4200.0
M101
G1 X-2.93 Y-6.43 Z1.13 F2160.0 E1.0
G1 X-1.44 Y-7.65 Z1.13 F2160.0 E1.102
G1 X0.25 Y-8.55 Z1.13 F2160.0 E1.203
G1 X2.09 Y-9.11 Z1.13 F2160.0 E1.305
G1 X4.0 Y-9.3 Z1.13 F2160.0 E1.406
G1 X5.91 Y-9.11 Z1.13 F2160.0 E1.508
G1 X7.75 Y-8.55 Z1.13 F2160.0 E1.609
G1 X9.44 Y-7.65 Z1.13 F2160.0 E1.711
G1 X10.93 Y-6.43 Z1.13 F2160.0 E1.812
G1 X12.15 Y-4.94 Z1.13 F2160.0 E1.914
G1 X13.05 Y-3.25 Z1.13 F2160.0 E2.015
G1 X13.61 Y-1.41 Z1.13 F2160.0 E2.117
G1 X13.8 Y0.5 Z1.13 F2160.0 E2.218
G1 X13.61 Y2.41 Z1.13 F2160.0 E2.32
G1 X13.05 Y4.25 Z1.13 F2160.0 E2.421
G1 X12.15 Y5.94 Z1.13 F2160.0 E2.522
G1 X10.93 Y7.43 Z1.13 F2160.0 E2.624
G1 X9.44 Y8.65 Z1.13 F2160.0 E2.725
G1 X7.75 Y9.55 Z1.13 F2160.0 E2.827
G1 X5.91 Y10.11 Z1.13 F2160.0 E2.928
G1 X4.0 Y10.3 Z1.13 F2160.0 E3.03
G1 X2.09 Y10.11 Z1.13 F2160.0 E3.131
G1 X0.25 Y9.55 Z1.13 F2160.0 E3.233
G1 X-1.44 Y8.65 Z1.13 F2160.0 E3.334
G1 X-2.93 Y7.43 Z1.13 F2160.0 E3.436
G1 X-4.15 Y5.94 Z1.13 F2160.0 E3.537
G1 X-5.05 Y4.25 Z1.13 F2160.0 E3.639
G1 X-5.61 Y2.41 Z1.13 F2160.0 E3.74
G1 X-5.8 Y0.5 Z1.13 F2160.0 E3.842
G1 X-5.61 Y-1.41 Z1.13 F2160.0 E3.943
G1 X-5.05 Y-3.25 Z1.13 F2160.0 E4.045
G1 X-4.15 Y-4.94 Z1.13 F2160.0 E4.146
G1 X-2.93 Y-6.43 Z1.13 F2160.0 E4.247
G1 F1200.0
G1 E3.247
G1 F2160.0
M103
G1 X-0.38 Y-3.89 Z1.13 F4200.0
G1 F1200.0
G1 E4.247
G1 F4200.0
M101
G1 X-0.39 Y-3.89 Z1.13 F2160.0 E4.248
G1 X-1.16 Y-2.95 Z1.13 F2160.0 E4.312
G1 X-1.73 Y-1.87 Z1.13 F2160.0 E4.376
G1 X-2.09 Y-0.71 Z1.13 F2160.0 E4.44
G1 X-2.2 Y0.5 Z1.13 F2160.0 E4.505
G1 X-2.09 Y1.71 Z1.13 F2160.0 E4.569
G1 X-1.73 Y2.87 Z1.13 F2160.0 E4.633
G1 X-1.16 Y3.95 Z1.13 F2160.0 E4.697
G1 X-0.39 Y4.89 Z1.13 F2160.0 E4.762
G1 X0.55 Y5.66 Z1.13 F2160.0 E4.826
G1 X1.63 Y6.23 Z1.13 F2160.0 E4.89
G1 X2.79 Y6.59 Z1.13 F2160.0 E4.954
G1 X4.0 Y6.7 Z1.13 F2160.0 E5.018
G1 X5.21 Y6.59 Z1.13 F2160.0 E5.083
G1 X6.37 Y6.23 Z1.13 F2160.0 E5.147
G1 X7.45 Y5.66 Z1.13 F2160.0 E5.211
G1 X8.39 Y4.89 Z1.13 F2160.0 E5.275
G1 X9.16 Y3.95 Z1.13 F2160.0 E5.34
G1 X9.73 Y2.87 Z1.13 F2160.0 E5.404
G1 X10.09 Y1.71 Z1.13 F2160.0 E5.468
G1 X10.2 Y0.5 Z1.13 F2160.0 E5.532
G1 X10.09 Y-0.71 Z1.13 F2160.0 E5.597
G1 X9.73 Y-1.87 Z1.13 F2160.0 E5.661
G1 X9.16 Y-2.95 Z1.13 F2160.0 E5.725
G1 X8.39 Y-3.89 Z1.13 F2160.0 E5.789
G1 X7.45 Y-4.66 Z1.13 F2160.0 E5.854
G1 X6.37 Y-5.23 Z1.13 F2160.0 E5.918
G1 X5.21 Y-5.59 Z1.13 F2160.0 E5.982
G1 X4.0 Y-5.7 Z1.13 F2160.0 E6.046
G1 X2.79 Y-5.59 Z1.13 F2160.0 E6.111
G1 X1.63 Y-5.23 Z1.13 F2160.0 E6.175
G1 X0.55 Y-4.66 Z1.13 F2160.0 E6.239
G1 X-0.38 Y-3.89 Z1.13 F2160.0 E6.303
G1 F1200.0
G1 E6.303
G1 F2160.0
M103
;M108 R64.0
G1 X-0.67 Y-4.18 Z1.13 F4200.0
G1 F1200.0
G1 E6.303
G1 F4200.0
M101
G1 X-0.67 Y-4.17 Z1.13 F4320.0 E6.303
G1 X-1.49 Y-3.17 Z1.13 F4320.0 E6.364
G1 X-2.1 Y-2.03 Z1.13 F4320.0 E6.425
G1 X-2.48 Y-0.79 Z1.13 F4320.0 E6.486
G1 X-2.61 Y0.5 Z1.13 F4320.0 E6.547
G1 X-2.48 Y1.79 Z1.13 F4320.0 E6.607
G1 X-2.1 Y3.03 Z1.13 F4320.0 E6.668
G1 X-1.49 Y4.17 Z1.13 F4320.0 E6.729
G1 X-0.67 Y5.17 Z1.13 F4320.0 E6.79
G1 X0.33 Y5.99 Z1.13 F4320.0 E6.851
G1 X1.47 Y6.6 Z1.13 F4320.0 E6.911
G1 X2.71 Y6.98 Z1.13 F4320.0 E6.972
G1 X4.0 Y7.11 Z1.13 F4320.0 E7.033
G1 X5.29 Y6.98 Z1.13 F4320.0 E7.094
G1 X6.53 Y6.6 Z1.13 F4320.0 E7.155
G1 X7.67 Y5.99 Z1.13 F4320.0 E7.215
G1 X8.67 Y5.17 Z1.13 F4320.0 E7.276
G1 X9.49 Y4.17 Z1.13 F4320.0 E7.337
G1 X10.1 Y3.03 Z1.13 F4320.0 E7.398
G1 X10.48 Y1.79 Z1.13 F4320.0 E7.459
G1 X10.61 Y0.5 Z1.13 F4320.0 E7.519
G1 X10.48 Y-0.79 Z1.13 F4320.0 E7.58
G1 X10.1 Y-2.03 Z1.13 F4320.0 E7.641
G1 X9.49 Y-3.17 Z1.13 F4320.0 E7.702
G1 X8.67 Y-4.17 Z1.13 F4320.0 E7.763
G1 X7.67 Y-4.99 Z1.13 F4320.0 E7.824
G1 X6.53 Y-5.6 Z1.13 F4320.0 E7.884
G1 X5.29 Y-5.98 Z1.13 F4320.0 E7.945
G1 X4.0 Y-6.11 Z1.13 F4320.0 E8.006
G1 X2.71 Y-5.98 Z1.13 F4320.0 E8.067
G1 X1.47 Y-5.6 Z1.13 F4320.0 E8.128
G1 X0.33 Y-4.99 Z1.13 F4320.0 E8.188
G1 X-0.67 Y-4.18 Z1.13 F4320.0 E8.249
G1 F1200.0
G1 E7.249
G1 F4320.0
M103
G1 X-2.82 Y-5.93 Z1.13 F4200.0
G1 F1200.0
G1 E8.249
G1 F4200.0
M101
G1 X-2.82 Y-5.93 Z1.13 F4320.0 E8.249
G1 X-2.65 Y-6.15 Z1.13 F4320.0 E8.262
G1 X-1.22 Y-7.31 Z1.13 F4320.0 E8.348
G1 X0.4 Y-8.18 Z1.13 F4320.0 E8.435
G1 X2.17 Y-8.72 Z1.13 F4320.0 E8.521
G1 X4.0 Y-8.9 Z1.13 F4320.0 E8.608
G1 X5.83 Y-8.72 Z1.13 F4320.0 E8.694
G1 X7.6 Y-8.18 Z1.13 F4320.0 E8.781
G1 X9.22 Y-7.31 Z1.13 F4320.0 E8.867
G1 X10.65 Y-6.15 Z1.13 F4320.0 E8.954
G1 X11.81 Y-4.72 Z1.13 F4320.0 E9.041
G1 X12.68 Y-3.1 Z1.13 F4320.0 E9.127
G1 X13.22 Y-1.33 Z1.13 F4320.0 E9.214
G1 X13.4 Y0.5 Z1.13 F4320.0 E9.3
G1 X13.22 Y2.33 Z1.13 F4320.0 E9.387
G1 X12.68 Y4.1 Z1.13 F4320.0 E9.473
G1 X11.81 Y5.72 Z1.13 F4320.0 E9.56
G1 X10.65 Y7.15 Z1.13 F4320.0 E9.646
G1 X9.22 Y8.31 Z1.13 F4320.0 E9.733
G1 X7.6 Y9.18 Z1.13 F4320.0 E9.819
G1 X5.83 Y9.72 Z1.13 F4320.0 E9.906
G1 X4.0 Y9.9 Z1.13 F4320.0 E9.992
G1 X2.17 Y9.72 Z1.13 F4320.0 E10.079
G1 X0.4 Y9.18 Z1.13 F4320.0 E10.165
G1 X-1.22 Y8.31 Z1.13 F4320.0 E10.252
G1 X-2.65 Y7.15 Z1.13 F4320.0 E10.338
G1 X-3.81 Y5.72 Z1.13 F4320.0 E10.425
G1 X-4.68 Y4.1 Z1.13 F4320.0 E10.511
G1 X-5.22 Y2.33 Z1.13 F4320.0 E10.598
G1 X-5.4 Y0.5 Z1.13 F4320.0 E10.684
G1 X-5.22 Y-1.33 Z1.13 F4320.0 E10.771
G1 X-4.68 Y-3.1 Z1.13 F4320.0 E10.857
G1 X-3.81 Y-4.72 Z1.13 F4320.0 E10.944
G1 X-2.82 Y-5.93 Z1.13 F4320.0 E11.017
G1 F1200.0
G1 E11.017
G1 F4320.0
M103
G1 X-3.2 Y-5.03 Z1.13 F4200.0
G1 F1200.0
G1 E11.017
G1 F4200.0
M101
G1 X-3.2 Y6.03 Z1.13 F4320.0 E11.536
G1 X-3.6 Y5.53 Z1.13 F4320.0 E11.566
G1 X-3.6 Y-4.53 Z1.13 F4320.0 E12.038
G1 F1200.0
G1 E12.038
G1 F4320.0
M103
G1 X-4.0 Y-3.78 Z1.13 F4200.0
G1 F1200.0
G1 E12.038
G1 F4200.0
M101
G1 X-4.0 Y4.78 Z1.13 F4320.0 E12.44
G1 F1200.0
G1 E12.44
G1 F4320.0
M103
G1 X-4.4 Y4.03 Z1.13 F4200.0
G1 F1200.0
G1 E12.44
G1 F4200.0
M101
G1 X-4.4 Y-3.03 Z1.13 F4320.0 E12.771
G1 F1200.0
G1 E12.423
G1 F4320.0
M103
G1 X-4.8 Y-1.74 Z1.13 F4200.0
G1 F1200.0
G1 E12.771
G1 F4200.0
M101
G1 X-4.8 Y2.74 Z1.13 F4320.0 E12.982
G1 F1200.0
G1 E11.982
G1 F4320.0
M103
G1 X-0.53 Y5.03 Z1.13 F4200.0
G1 X2.75 Y6.78 Z1.13 F4200.0
G1 X6.45 Y6.41 Z1.13 F4200.0
G1 X10.4 Y3.01 Z1.13 F4200.0
G1 F1200.0
G1 E12.982
G1 F4200.0
M101
G1 X10.4 Y6.98 Z1.13 F4320.0 E13.168
G1 X10.0 Y7.31 Z1.13 F4320.0 E13.193
G1 X10.0 Y3.81 Z1.13 F4320.0 E13.357
G1 X9.6 Y4.48 Z1.13 F4320.0 E13.393
G1 X9.6 Y7.64 Z1.13 F4320.0 E13.542
G1 X9.2 Y7.97 Z1.13 F4320.0 E13.566
G1 X9.2 Y4.97 Z1.13 F4320.0 E13.707
G1 X8.8 Y5.43 Z1.13 F4320.0 E13.736
G1 X8.8 Y8.22 Z1.13 F4320.0 E13.867
G1 X8.4 Y8.44 Z1.13 F4320.0 E13.888
G1 X8.4 Y5.76 Z1.13 F4320.0 E14.014
G1 X8.0 Y6.08 Z1.13 F4320.0 E14.038
G1 X8.0 Y8.65 Z1.13 F4320.0 E14.159
G1 X7.6 Y8.86 Z1.13 F4320.0 E14.18
G1 X7.6 Y6.35 Z1.13 F4320.0 E14.298
G1 X7.2 Y6.56 Z1.13 F4320.0 E14.319
G1 X7.2 Y9.01 Z1.13 F4320.0 E14.434
G1 X6.8 Y9.13 Z1.13 F4320.0 E14.454
G1 X6.8 Y6.78 Z1.13 F4320.0 E14.565
G1 X6.4 Y6.93 Z1.13 F4320.0 E14.585
G1 X6.4 Y9.25 Z1.13 F4320.0 E14.694
G1 X6.0 Y9.37 Z1.13 F4320.0 E14.713
G1 X6.0 Y7.06 Z1.13 F4320.0 E14.822
G1 X5.6 Y7.18 Z1.13 F4320.0 E14.842
G1 X5.6 Y9.46 Z1.13 F4320.0 E14.949
G1 X5.2 Y9.5 Z1.13 F4320.0 E14.968
G1 X5.2 Y7.27 Z1.13 F4320.0 E15.072
G1 X4.8 Y7.31 Z1.13 F4320.0 E15.091
G1 X4.8 Y9.54 Z1.13 F4320.0 E15.196
G1 X4.4 Y9.58 Z1.13 F4320.0 E15.215
G1 X4.4 Y7.35 Z1.13 F4320.0 E15.32
G1 X4.0 Y7.39 Z1.13 F4320.0 E15.338
G1 X4.0 Y9.62 Z1.13 F4320.0 E15.443
G1 X3.6 Y9.58 Z1.13 F4320.0 E15.462
G1 X3.6 Y7.35 Z1.13 F4320.0 E15.567
G1 X3.2 Y7.31 Z1.13 F4320.0 E15.586
G1 X3.2 Y9.54 Z1.13 F4320.0 E15.69
G1 X2.8 Y9.5 Z1.13 F4320.0 E15.709
G1 X2.8 Y7.27 Z1.13 F4320.0 E15.814
G1 X2.4 Y7.18 Z1.13 F4320.0 E15.833
G1 X2.4 Y9.46 Z1.13 F4320.0 E15.94
G1 X2.0 Y9.37 Z1.13 F4320.0 E15.959
G1 X2.0 Y7.06 Z1.13 F4320.0 E16.068
G1 X1.6 Y6.93 Z1.13 F4320.0 E16.088
G1 X1.6 Y9.25 Z1.13 F4320.0 E16.197
G1 X1.2 Y9.13 Z1.13 F4320.0 E16.216
G1 X1.2 Y6.78 Z1.13 F4320.0 E16.327
G1 X0.8 Y6.56 Z1.13 F4320.0 E16.348
G1 X0.8 Y9.01 Z1.13 F4320.0 E16.463
G1 X0.4 Y8.86 Z1.13 F4320.0 E16.483
G1 X0.4 Y6.35 Z1.13 F4320.0 E16.601
G1 X0.0 Y6.08 Z1.13 F4320.0 E16.624
G1 X0.0 Y8.65 Z1.13 F4320.0 E16.744
G1 X-0.4 Y8.44 Z1.13 F4320.0 E16.766
G1 X-0.4 Y5.76 Z1.13 F4320.0 E16.891
G1 X-0.8 Y5.43 Z1.13 F4320.0 E16.916
G1 X-0.8 Y8.22 Z1.13 F4320.0 E17.047
G1 X-1.2 Y7.97 Z1.13 F4320.0 E17.069
G1 X-1.2 Y4.97 Z1.13 F4320.0 E17.21
G1 X-1.6 Y4.48 Z1.13 F4320.0 E17.24
G1 X-1.6 Y7.64 Z1.13 F4320.0 E17.388
G1 X-2.0 Y7.31 Z1.13 F4320.0 E17.412
G1 X-2.0 Y3.81 Z1.13 F4320.0 E17.576
G1 X-2.4 Y3.01 Z1.13 F4320.0 E17.618
G1 X-2.4 Y6.98 Z1.13 F4320.0 E17.805
G1 X-2.8 Y6.51 Z1.13 F4320.0 E17.834
G1 X-2.8 Y-5.51 Z1.13 F4320.0 E18.399
G1 X-2.4 Y-5.98 Z1.13 F4320.0 E18.428
G1 X-2.4 Y-2.01 Z1.13 F4320.0 E18.614
G1 F1200.0
G1 E18.614
G1 F4320.0
M103
G1 X-2.0 Y-2.81 Z1.13 F4200.0
G1 F1200.0
G1 E18.614
G1 F4200.0
M101
G1 X-2.0 Y-6.31 Z1.13 F4320.0 E18.778
G1 X-1.6 Y-6.64 Z1.13 F4320.0 E18.803
G1 X-1.6 Y-3.48 Z1.13 F4320.0 E18.951
G1 X-1.2 Y-3.97 Z1.13 F4320.0 E18.981
G1 X-1.2 Y-6.97 Z1.13 F4320.0 E19.121
G1 X-0.8 Y-7.22 Z1.13 F4320.0 E19.144
G1 X-0.8 Y-4.43 Z1.13 F4320.0 E19.275
G1 X-0.4 Y-4.76 Z1.13 F4320.0 E19.299
G1 X-0.4 Y-7.44 Z1.13 F4320.0 E19.425
G1 F1200.0
G1 E19.425
G1 F4320.0
M103
G1 X-0.0 Y-7.65 Z1.13 F4200.0
G1 F1200.0
G1 E19.425
G1 F4200.0
M101
G1 X-0.0 Y-5.08 Z1.13 F4320.0 E19.545
G1 X0.4 Y-5.35 Z1.13 F4320.0 E19.568
G1 X0.4 Y-7.86 Z1.13 F4320.0 E19.686
G1 X0.8 Y-8.01 Z1.13 F4320.0 E19.706
G1 X0.8 Y-5.56 Z1.13 F4320.0 E19.821
G1 X1.2 Y-5.78 Z1.13 F4320.0 E19.842
G1 X1.2 Y-8.13 Z1.13 F4320.0 E19.953
G1 X1.6 Y-8.25 Z1.13 F4320.0 E19.972
G1 X1.6 Y-5.93 Z1.13 F4320.0 E20.081
G1 X2.0 Y-6.06 Z1.13 F4320.0 E20.101
G1 X2.0 Y-8.37 Z1.13 F4320.0 E20.21
G1 X2.4 Y-8.46 Z1.13 F4320.0 E20.229
G1 X2.4 Y-6.18 Z1.13 F4320.0 E20.336
G1 X2.8 Y-6.27 Z1.13 F4320.0 E20.355
G1 X2.8 Y-8.5 Z1.13 F4320.0 E20.46
G1 X3.2 Y-8.54 Z1.13 F4320.0 E20.479
G1 X3.2 Y-6.31 Z1.13 F4320.0 E20.584
G1 X3.6 Y-6.35 Z1.13 F4320.0 E20.602
G1 X3.6 Y-8.58 Z1.13 F4320.0 E20.707
G1 X4.0 Y-8.62 Z1.13 F4320.0 E20.726
G1 X4.0 Y-6.39 Z1.13 F4320.0 E20.831
G1 X4.4 Y-6.35 Z1.13 F4320.0 E20.85
G1 X4.4 Y-8.58 Z1.13 F4320.0 E20.954
G1 X4.8 Y-8.54 Z1.13 F4320.0 E20.973
G1 X4.8 Y-6.31 Z1.13 F4320.0 E21.078
G1 X5.2 Y-6.27 Z1.13 F4320.0 E21.097
G1 X5.2 Y-8.5 Z1.13 F4320.0 E21.201
G1 X5.6 Y-8.46 Z1.13 F4320.0 E21.22
G1 X5.6 Y-6.18 Z1.13 F4320.0 E21.327
G1 X6.0 Y-6.06 Z1.13 F4320.0 E21.347
G1 X6.0 Y-8.37 Z1.13 F4320.0 E21.456
G1 X6.4 Y-8.25 Z1.13 F4320.0 E21.475
G1 X6.4 Y-5.93 Z1.13 F4320.0 E21.584
G1 X6.8 Y-5.78 Z1.13 F4320.0 E21.604
G1 X6.8 Y-8.13 Z1.13 F4320.0 E21.715
G1 X7.2 Y-8.01 Z1.13 F4320.0 E21.735
G1 X7.2 Y-5.56 Z1.13 F4320.0 E21.85
G1 X7.6 Y-5.35 Z1.13 F4320.0 E21.871
G1 X7.6 Y-7.86 Z1.13 F4320.0 E21.989
G1 X8.0 Y-7.65 Z1.13 F4320.0 E22.01
G1 X8.0 Y-5.08 Z1.13 F4320.0 E22.131
G1 X8.4 Y-4.76 Z1.13 F4320.0 E22.155
G1 X8.4 Y-7.44 Z1.13 F4320.0 E22.281
G1 X8.8 Y-7.22 Z1.13 F4320.0 E22.302
G1 X8.8 Y-4.43 Z1.13 F4320.0 E22.433
G1 X9.2 Y-3.97 Z1.13 F4320.0 E22.462
G1 X9.2 Y-6.97 Z1.13 F4320.0 E22.603
G1 X9.6 Y-6.64 Z1.13 F4320.0 E22.627
G1 X9.6 Y-3.48 Z1.13 F4320.0 E22.776
G1 X10.0 Y-2.81 Z1.13 F4320.0 E22.812
G1 X10.0 Y-6.31 Z1.13 F4320.0 E22.976
G1 X10.4 Y-5.98 Z1.13 F4320.0 E23.001
G1 X10.4 Y-2.01 Z1.13 F4320.0 E23.187
G1 X10.8 Y-0.39 Z1.13 F4320.0 E23.266
G1 X10.8 Y-5.51 Z1.13 F4320.0 E23.506
G1 X11.2 Y-5.03 Z1.13 F4320.0 E23.536
G1 X11.2 Y6.03 Z1.13 F4320.0 E24.055
G1 X10.8 Y6.51 Z1.13 F4320.0 E24.085
G1 X10.8 Y1.39 Z1.13 F4320.0 E24.325
G1 F1200.0
G1 E23.325
G1 F4320.0
M103
G1 X12.8 Y-1.74 Z1.13 F4200.0
G1 F1200.0
G1 E24.325
G1 F4200.0
M101
G1 X12.8 Y2.74 Z1.13 F4320.0 E24.536
G1 F1200.0
G1 E24.187
G1 F4320.0
M103
G1 X12.4 Y4.03 Z1.13 F4200.0
G1 F1200.0
G1 E24.536
G1 F4200.0
M101
G1 X12.4 Y-3.03 Z1.13 F4320.0 E24.867
G1 F1200.0
G1 E24.867
G1 F4320.0
M103
G1 X12.0 Y-3.78 Z1.13 F4200.0
G1 F1200.0
G1 E24.867
G1 F4200.0
M101
G1 X12.0 Y4.78 Z1.13 F4320.0 E25.269
G1 F1200.0
G1 E25.269
G1 F4320.0
M103
G1 X11.6 Y5.53 Z1.13 F4200.0
G1 F1200.0
G1 E25.269
G1 F4200.0
M101
G1 X11.6 Y-4.53 Z1.13 F4320.0 E25.741
G1 F1200.0
G1 E24.741
G1 F4320.0
M103
(*************start toolchange*************)
G54
M108 T0(Set tool)
M18 A B
G1 Z1.22 F3000
G1 X-3.17 Y-7.27 Z1.22 F3000
G1 F4200.0
(*************end toolchange*************)
(<layer> 1.215 )
G1 X-3.17 Y-7.27 Z1.22 F4200.0
G1 F1200.0
G1 E464.712
G1 F4200.0
M101
G1 X-3.5 Y-7.0 Z1.22 F4800.0 E464.735
G1 X-4.82 Y-5.39 Z1.22 F4800.0 E464.845
G1 X-5.8 Y-3.56 Z1.22 F4800.0 E464.954
G1 X-6.4 Y-1.57 Z1.22 F4800.0 E465.064
G1 X-6.61 Y0.5 Z1.22 F4800.0 E465.174
G1 X-6.4 Y2.57 Z1.22 F4800.0 E465.284
G1 X-5.8 Y4.56 Z1.22 F4800.0 E465.394
G1 X-4.82 Y6.39 Z1.22 F4800.0 E465.504
G1 X-3.5 Y8.0 Z1.22 F4800.0 E465.613
G1 X-1.89 Y9.32 Z1.22 F4800.0 E465.723
G1 X-0.06 Y10.3 Z1.22 F4800.0 E465.833
G1 X1.93 Y10.9 Z1.22 F4800.0 E465.943
G1 X4.0 Y11.11 Z1.22 F4800.0 E466.053
G1 X6.07 Y10.9 Z1.22 F4800.0 E466.162
G1 X8.06 Y10.3 Z1.22 F4800.0 E466.272
G1 X9.89 Y9.32 Z1.22 F4800.0 E466.382
G1 X11.5 Y8.0 Z1.22 F4800.0 E466.492
G1 X12.82 Y6.39 Z1.22 F4800.0 E466.602
G1 X13.8 Y4.56 Z1.22 F4800.0 E466.712
G1 X14.4 Y2.57 Z1.22 F4800.0 E466.821
G1 X14.61 Y0.5 Z1.22 F4800.0 E466.931
G1 X14.4 Y-1.57 Z1.22 F4800.0 E467.041
G1 X13.8 Y-3.56 Z1.22 F4800.0 E467.151
G1 X12.82 Y-5.39 Z1.22 F4800.0 E467.261
G1 X11.5 Y-7.0 Z1.22 F4800.0 E467.37
G1 X9.89 Y-8.32 Z1.22 F4800.0 E467.48
G1 X8.06 Y-9.3 Z1.22 F4800.0 E467.59
G1 X6.07 Y-9.9 Z1.22 F4800.0 E467.7
G1 X4.0 Y-10.11 Z1.22 F4800.0 E467.81
G1 X1.93 Y-9.9 Z1.22 F4800.0 E467.92
G1 X-0.06 Y-9.3 Z1.22 F4800.0 E468.029
G1 X-1.89 Y-8.32 Z1.22 F4800.0 E468.139
G1 X-3.17 Y-7.27 Z1.22 F4800.0 E468.226
G1 F1200.0
G1 E467.226
G1 F4800.0
M73 P3 (display progress)
M103
G1 X-8.61 Y-10.64 Z1.22 F4200.0
G1 F1200.0
G1 E468.226
G1 F4200.0
M101
G1 X-8.34 Y-10.97 Z1.22 F4800.0 E468.249
G1 X-7.95 Y-11.45 Z1.22 F4800.0 E468.282
G1 X-5.39 Y-13.55 Z1.22 F4800.0 E468.457
G1 X-2.47 Y-15.11 Z1.22 F4800.0 E468.632
G1 X0.7 Y-16.07 Z1.22 F4800.0 E468.807
G1 X4.0 Y-16.4 Z1.22 F4800.0 E468.982
G1 X7.3 Y-16.07 Z1.22 F4800.0 E469.156
G1 X10.47 Y-15.11 Z1.22 F4800.0 E469.331
G1 X13.39 Y-13.55 Z1.22 F4800.0 E469.506
G1 X15.95 Y-11.45 Z1.22 F4800.0 E469.681
G1 X18.05 Y-8.89 Z1.22 F4800.0 E469.856
G1 X19.61 Y-5.97 Z1.22 F4800.0 E470.031
G1 X20.57 Y-2.8 Z1.22 F4800.0 E470.206
G1 X20.9 Y0.5 Z1.22 F4800.0 E470.381
G1 X20.57 Y3.8 Z1.22 F4800.0 E470.556
G1 X19.61 Y6.97 Z1.22 F4800.0 E470.731
G1 X18.05 Y9.89 Z1.22 F4800.0 E470.906
G1 X15.95 Y12.45 Z1.22 F4800.0 E471.081
G1 X13.39 Y14.55 Z1.22 F4800.0 E471.256
G1 X10.47 Y16.11 Z1.22 F4800.0 E471.431
G1 X7.3 Y17.07 Z1.22 F4800.0 E471.606
G1 X4.0 Y17.4 Z1.22 F4800.0 E471.781
G1 X0.7 Y17.07 Z1.22 F4800.0 E471.956
G1 X-2.47 Y16.11 Z1.22 F4800.0 E472.131
G1 X-5.39 Y14.55 Z1.22 F4800.0 E472.306
G1 X-7.95 Y12.45 Z1.22 F4800.0 E472.481
G1 X-10.05 Y9.89 Z1.22 F4800.0 E472.656
G1 X-11.61 Y6.97 Z1.22 F4800.0 E472.831
G1 X-12.57 Y3.8 Z1.22 F4800.0 E473.006
G1 X-12.9 Y0.5 Z1.22 F4800.0 E473.181
G1 X-12.57 Y-2.8 Z1.22 F4800.0 E473.356
G1 X-11.61 Y-5.97 Z1.22 F4800.0 E473.531
G1 X-10.05 Y-8.89 Z1.22 F4800.0 E473.706
G1 X-8.61 Y-10.64 Z1.22 F4800.0 E473.826
G1 F1200.0
G1 E473.826
G1 F4800.0
M103
;M108 R40.0
G1 X-8.92 Y-10.89 Z1.22 F4200.0
G1 F1200.0
G1 E473.826
G1 F4200.0
M101
G1 X-8.65 Y-11.23 Z1.22 F2400.0 E473.848
G1 X-8.23 Y-11.73 Z1.22 F2400.0 E473.883
G1 X-5.61 Y-13.88 Z1.22 F2400.0 E474.062
G1 X-2.62 Y-15.48 Z1.22 F2400.0 E474.241
G1 X0.63 Y-16.47 Z1.22 F2400.0 E474.421
G1 X4.0 Y-16.8 Z1.22 F2400.0 E474.6
G1 X7.38 Y-16.47 Z1.22 F2400.0 E474.779
G1 X10.62 Y-15.48 Z1.22 F2400.0 E474.958
G1 X13.61 Y-13.88 Z1.22 F2400.0 E475.137
G1 X16.23 Y-11.73 Z1.22 F2400.0 E475.316
G1 X18.38 Y-9.11 Z1.22 F2400.0 E475.495
G1 X19.98 Y-6.12 Z1.22 F2400.0 E475.675
G1 X20.97 Y-2.88 Z1.22 F2400.0 E475.854
G1 X21.3 Y0.5 Z1.22 F2400.0 E476.033
G1 X20.97 Y3.88 Z1.22 F2400.0 E476.212
G1 X19.98 Y7.12 Z1.22 F2400.0 E476.391
G1 X18.38 Y10.11 Z1.22 F2400.0 E476.57
G1 X16.23 Y12.73 Z1.22 F2400.0 E476.749
G1 X13.61 Y14.88 Z1.22 F2400.0 E476.929
G1 X10.62 Y16.48 Z1.22 F2400.0 E477.108
G1 X7.38 Y17.47 Z1.22 F2400.0 E477.287
G1 X4.0 Y17.8 Z1.22 F2400.0 E477.466
G1 X0.63 Y17.47 Z1.22 F2400.0 E477.645
G1 X-2.62 Y16.48 Z1.22 F2400.0 E477.824
G1 X-5.61 Y14.88 Z1.22 F2400.0 E478.003
G1 X-8.23 Y12.73 Z1.22 F2400.0 E478.183
G1 X-10.38 Y10.11 Z1.22 F2400.0 E478.362
G1 X-11.98 Y7.12 Z1.22 F2400.0 E478.541
G1 X-12.97 Y3.88 Z1.22 F2400.0 E478.72
G1 X-13.3 Y0.5 Z1.22 F2400.0 E478.899
G1 X-12.97 Y-2.88 Z1.22 F2400.0 E479.078
G1 X-11.98 Y-6.12 Z1.22 F2400.0 E479.258
G1 X-10.38 Y-9.11 Z1.22 F2400.0 E479.437
G1 X-8.92 Y-10.89 Z1.22 F2400.0 E479.558
G1 F1200.0
G1 E478.558
G1 F2400.0
M103
G1 X-2.88 Y-6.99 Z1.22 F4200.0
G1 F1200.0
G1 E479.558
G1 F4200.0
M101
G1 X-3.21 Y-6.71 Z1.22 F2400.0 E479.581
G1 X-4.48 Y-5.17 Z1.22 F2400.0 E479.687
G1 X-5.43 Y-3.41 Z1.22 F2400.0 E479.792
G1 X-6.01 Y-1.49 Z1.22 F2400.0 E479.898
G1 X-6.2 Y0.5 Z1.22 F2400.0 E480.004
G1 X-6.01 Y2.49 Z1.22 F2400.0 E480.109
G1 X-5.43 Y4.41 Z1.22 F2400.0 E480.215
G1 X-4.48 Y6.17 Z1.22 F2400.0 E480.321
G1 X-3.21 Y7.71 Z1.22 F2400.0 E480.426
G1 X-1.67 Y8.98 Z1.22 F2400.0 E480.532
G1 X0.1 Y9.93 Z1.22 F2400.0 E480.638
G1 X2.01 Y10.51 Z1.22 F2400.0 E480.743
G1 X4.0 Y10.7 Z1.22 F2400.0 E480.849
G1 X5.99 Y10.51 Z1.22 F2400.0 E480.955
G1 X7.91 Y9.93 Z1.22 F2400.0 E481.06
G1 X9.67 Y8.98 Z1.22 F2400.0 E481.166
G1 X11.21 Y7.71 Z1.22 F2400.0 E481.272
G1 X12.48 Y6.17 Z1.22 F2400.0 E481.377
G1 X13.43 Y4.41 Z1.22 F2400.0 E481.483
G1 X14.01 Y2.49 Z1.22 F2400.0 E481.589
G1 X14.2 Y0.5 Z1.22 F2400.0 E481.694
G1 X14.01 Y-1.49 Z1.22 F2400.0 E481.8
G1 X13.43 Y-3.41 Z1.22 F2400.0 E481.906
G1 X12.48 Y-5.17 Z1.22 F2400.0 E482.011
G1 X11.21 Y-6.71 Z1.22 F2400.0 E482.117
G1 X9.67 Y-7.98 Z1.22 F2400.0 E482.223
G1 X7.91 Y-8.93 Z1.22 F2400.0 E482.328
G1 X5.99 Y-9.51 Z1.22 F2400.0 E482.434
G1 X4.0 Y-9.7 Z1.22 F2400.0 E482.54
G1 X2.01 Y-9.51 Z1.22 F2400.0 E482.645
G1 X0.1 Y-8.93 Z1.22 F2400.0 E482.751
G1 X-1.67 Y-7.98 Z1.22 F2400.0 E482.857
G1 X-2.88 Y-6.99 Z1.22 F2400.0 E482.94
G1 F1200.0
G1 E481.94
G1 F2400.0
M103
;M108 R80.0
G1 X-5.2 Y-5.27 Z1.22 F4200.0
G1 F1200.0
G1 E482.94
G1 F4200.0
M101
G1 X-5.2 Y-13.33 Z1.22 F4800.0 E483.365
G1 X-4.8 Y-13.55 Z1.22 F4800.0 E483.389
G1 X-4.8 Y-5.85 Z1.22 F4800.0 E483.796
G1 X-4.4 Y-6.34 Z1.22 F4800.0 E483.829
G1 X-4.4 Y-13.76 Z1.22 F4800.0 E484.221
G1 X-4.0 Y-13.97 Z1.22 F4800.0 E484.245
G1 X-4.0 Y-6.83 Z1.22 F4800.0 E484.622
G1 X-3.6 Y-7.28 Z1.22 F4800.0 E484.654
G1 X-3.6 Y-14.19 Z1.22 F4800.0 E485.019
G1 X-3.2 Y-14.4 Z1.22 F4800.0 E485.043
G1 X-3.2 Y-7.61 Z1.22 F4800.0 E485.402
G1 X-2.8 Y-7.93 Z1.22 F4800.0 E485.429
G1 X-2.8 Y-14.62 Z1.22 F4800.0 E485.782
G1 X-2.4 Y-14.83 Z1.22 F4800.0 E485.806
G1 X-2.4 Y-8.26 Z1.22 F4800.0 E486.153
G1 X-2.0 Y-8.58 Z1.22 F4800.0 E486.18
G1 X-2.0 Y-14.96 Z1.22 F4800.0 E486.517
G1 X-1.6 Y-15.08 Z1.22 F4800.0 E486.539
G1 X-1.6 Y-8.79 Z1.22 F4800.0 E486.872
G1 X-1.2 Y-9.01 Z1.22 F4800.0 E486.896
G1 X-1.2 Y-15.2 Z1.22 F4800.0 E487.223
G1 X-0.8 Y-15.32 Z1.22 F4800.0 E487.245
G1 X-0.8 Y-9.22 Z1.22 F4800.0 E487.567
G1 X-0.4 Y-9.43 Z1.22 F4800.0 E487.591
G1 X-0.4 Y-15.45 Z1.22 F4800.0 E487.909
G1 F1200.0
G1 E487.909
G1 F4800.0
M103
G1 X-0.0 Y-15.57 Z1.22 F4200.0
G1 F1200.0
G1 E487.909
G1 F4200.0
M101
G1 X-0.0 Y-9.61 Z1.22 F4800.0 E488.224
G1 X0.4 Y-9.73 Z1.22 F4800.0 E488.246
G1 X0.4 Y-15.69 Z1.22 F4800.0 E488.561
G1 X0.8 Y-15.8 Z1.22 F4800.0 E488.583
G1 X0.8 Y-9.85 Z1.22 F4800.0 E488.897
G1 X1.2 Y-9.97 Z1.22 F4800.0 E488.919
G1 X1.2 Y-15.84 Z1.22 F4800.0 E489.229
G1 X1.6 Y-15.88 Z1.22 F4800.0 E489.25
G1 X1.6 Y-10.09 Z1.22 F4800.0 E489.556
G1 X2.0 Y-10.19 Z1.22 F4800.0 E489.578
G1 X2.0 Y-15.92 Z1.22 F4800.0 E489.88
G1 X2.4 Y-15.96 Z1.22 F4800.0 E489.902
G1 X2.4 Y-10.23 Z1.22 F4800.0 E490.204
G1 X2.8 Y-10.27 Z1.22 F4800.0 E490.225
G1 X2.8 Y-16.0 Z1.22 F4800.0 E490.528
G1 X3.2 Y-16.04 Z1.22 F4800.0 E490.549
G1 X3.2 Y-10.31 Z1.22 F4800.0 E490.852
G1 X3.6 Y-10.35 Z1.22 F4800.0 E490.873
G1 X3.6 Y-16.08 Z1.22 F4800.0 E491.176
G1 X4.0 Y-16.12 Z1.22 F4800.0 E491.197
G1 X4.0 Y-10.39 Z1.22 F4800.0 E491.5
G1 X4.4 Y-10.35 Z1.22 F4800.0 E491.521
G1 X4.4 Y-16.08 Z1.22 F4800.0 E491.824
G1 X4.8 Y-16.04 Z1.22 F4800.0 E491.845
G1 X4.8 Y-10.31 Z1.22 F4800.0 E492.148
G1 X5.2 Y-10.27 Z1.22 F4800.0 E492.169
G1 X5.2 Y-16.0 Z1.22 F4800.0 E492.472
G1 X5.6 Y-15.96 Z1.22 F4800.0 E492.493
G1 X5.6 Y-10.23 Z1.22 F4800.0 E492.796
G1 X6.0 Y-10.19 Z1.22 F4800.0 E492.817
G1 X6.0 Y-15.92 Z1.22 F4800.0 E493.12
G1 X6.4 Y-15.88 Z1.22 F4800.0 E493.141
G1 X6.4 Y-10.09 Z1.22 F4800.0 E493.446
G1 X6.8 Y-9.97 Z1.22 F4800.0 E493.469
G1 X6.8 Y-15.84 Z1.22 F4800.0 E493.779
G1 X7.2 Y-15.8 Z1.22 F4800.0 E493.8
G1 X7.2 Y-9.85 Z1.22 F4800.0 E494.114
G1 X7.6 Y-9.73 Z1.22 F4800.0 E494.136
G1 X7.6 Y-15.69 Z1.22 F4800.0 E494.451
G1 X8.0 Y-15.57 Z1.22 F4800.0 E494.473
G1 X8.0 Y-9.61 Z1.22 F4800.0 E494.788
G1 X8.4 Y-9.43 Z1.22 F4800.0 E494.811
G1 X8.4 Y-15.45 Z1.22 F4800.0 E495.128
G1 X8.8 Y-15.32 Z1.22 F4800.0 E495.15
G1 X8.8 Y-9.22 Z1.22 F4800.0 E495.473
G1 X9.2 Y-9.01 Z1.22 F4800.0 E495.497
G1 X9.2 Y-15.2 Z1.22 F4800.0 E495.824
G1 X9.6 Y-15.08 Z1.22 F4800.0 E495.846
G1 X9.6 Y-8.79 Z1.22 F4800.0 E496.179
G1 X10.0 Y-8.58 Z1.22 F4800.0 E496.203
G1 X10.0 Y-14.96 Z1.22 F4800.0 E496.54
G1 X10.4 Y-14.83 Z1.22 F4800.0 E496.562
G1 X10.4 Y-8.26 Z1.22 F4800.0 E496.909
G1 X10.8 Y-7.93 Z1.22 F4800.0 E496.936
G1 X10.8 Y-14.62 Z1.22 F4800.0 E497.289
G1 X11.2 Y-14.4 Z1.22 F4800.0 E497.313
G1 X11.2 Y-7.61 Z1.22 F4800.0 E497.672
G1 X11.6 Y-7.28 Z1.22 F4800.0 E497.699
G1 X11.6 Y-14.19 Z1.22 F4800.0 E498.065
G1 X12.0 Y-13.97 Z1.22 F4800.0 E498.089
G1 X12.0 Y-6.83 Z1.22 F4800.0 E498.466
G1 X12.4 Y-6.34 Z1.22 F4800.0 E498.499
G1 X12.4 Y-13.76 Z1.22 F4800.0 E498.891
G1 X12.8 Y-13.55 Z1.22 F4800.0 E498.915
G1 X12.8 Y-5.85 Z1.22 F4800.0 E499.321
G1 X13.2 Y-5.27 Z1.22 F4800.0 E499.359
G1 X13.2 Y-13.33 Z1.22 F4800.0 E499.785
G1 X13.6 Y-13.01 Z1.22 F4800.0 E499.812
G1 X13.6 Y-4.52 Z1.22 F4800.0 E500.26
G1 X14.0 Y-3.78 Z1.22 F4800.0 E500.305
G1 X14.0 Y-12.69 Z1.22 F4800.0 E500.776
G1 X14.4 Y-12.36 Z1.22 F4800.0 E500.803
G1 X14.4 Y-2.54 Z1.22 F4800.0 E501.322
G1 X14.8 Y-0.38 Z1.22 F4800.0 E501.438
G1 X14.8 Y-12.03 Z1.22 F4800.0 E502.054
G1 X15.2 Y-11.7 Z1.22 F4800.0 E502.081
G1 X15.2 Y12.7 Z1.22 F4800.0 E503.37
G1 X14.8 Y13.03 Z1.22 F4800.0 E503.397
G1 X14.8 Y1.38 Z1.22 F4800.0 E504.013
G1 F1200.0
G1 E503.013
G1 F4800.0
M103
G1 X14.4 Y3.54 Z1.22 F4200.0
G1 F1200.0
G1 E504.013
G1 F4200.0
M101
G1 X14.4 Y13.36 Z1.22 F4800.0 E504.532
G1 X14.0 Y13.69 Z1.22 F4800.0 E504.559
G1 X14.0 Y4.78 Z1.22 F4800.0 E505.03
G1 F1200.0
G1 E505.03
G1 F4800.0
M103
G1 X13.6 Y5.52 Z1.22 F4200.0
G1 F1200.0
G1 E505.03
G1 F4200.0
M101
G1 X13.6 Y14.01 Z1.22 F4800.0 E505.478
G1 X13.2 Y14.33 Z1.22 F4800.0 E505.505
G1 X13.2 Y6.27 Z1.22 F4800.0 E505.931
G1 X12.8 Y6.85 Z1.22 F4800.0 E505.968
G1 X12.8 Y14.55 Z1.22 F4800.0 E506.375
G1 X12.4 Y14.76 Z1.22 F4800.0 E506.399
G1 X12.4 Y7.34 Z1.22 F4800.0 E506.791
G1 X12.0 Y7.83 Z1.22 F4800.0 E506.824
G1 X12.0 Y14.97 Z1.22 F4800.0 E507.201
G1 X11.6 Y15.19 Z1.22 F4800.0 E507.225
G1 X11.6 Y8.28 Z1.22 F4800.0 E507.59
G1 X11.2 Y8.61 Z1.22 F4800.0 E507.618
G1 X11.2 Y15.4 Z1.22 F4800.0 E507.977
G1 X10.8 Y15.62 Z1.22 F4800.0 E508.001
G1 X10.8 Y8.93 Z1.22 F4800.0 E508.354
G1 X10.4 Y9.26 Z1.22 F4800.0 E508.381
G1 X10.4 Y15.83 Z1.22 F4800.0 E508.728
G1 X10.0 Y15.96 Z1.22 F4800.0 E508.75
G1 X10.0 Y9.58 Z1.22 F4800.0 E509.087
G1 X9.6 Y9.79 Z1.22 F4800.0 E509.111
G1 X9.6 Y16.08 Z1.22 F4800.0 E509.444
G1 X9.2 Y16.2 Z1.22 F4800.0 E509.466
G1 X9.2 Y10.01 Z1.22 F4800.0 E509.793
G1 X8.8 Y10.22 Z1.22 F4800.0 E509.817
G1 X8.8 Y16.32 Z1.22 F4800.0 E510.139
G1 X8.4 Y16.45 Z1.22 F4800.0 E510.162
G1 X8.4 Y10.43 Z1.22 F4800.0 E510.479
G1 X8.0 Y10.61 Z1.22 F4800.0 E510.502
G1 X8.0 Y16.57 Z1.22 F4800.0 E510.817
G1 X7.6 Y16.69 Z1.22 F4800.0 E510.839
G1 X7.6 Y10.73 Z1.22 F4800.0 E511.154
G1 X7.2 Y10.85 Z1.22 F4800.0 E511.176
G1 X7.2 Y16.8 Z1.22 F4800.0 E511.49
G1 X6.8 Y16.84 Z1.22 F4800.0 E511.511
G1 X6.8 Y10.97 Z1.22 F4800.0 E511.821
G1 X6.4 Y11.09 Z1.22 F4800.0 E511.843
G1 X6.4 Y16.88 Z1.22 F4800.0 E512.149
G1 X6.0 Y16.92 Z1.22 F4800.0 E512.17
G1 X6.0 Y11.19 Z1.22 F4800.0 E512.473
G1 X5.6 Y11.23 Z1.22 F4800.0 E512.494
G1 X5.6 Y16.96 Z1.22 F4800.0 E512.797
G1 X5.2 Y17.0 Z1.22 F4800.0 E512.818
G1 X5.2 Y11.27 Z1.22 F4800.0 E513.121
G1 X4.8 Y11.31 Z1.22 F4800.0 E513.142
G1 X4.8 Y17.04 Z1.22 F4800.0 E513.445
G1 X4.4 Y17.08 Z1.22 F4800.0 E513.466
G1 X4.4 Y11.35 Z1.22 F4800.0 E513.769
G1 X4.0 Y11.39 Z1.22 F4800.0 E513.79
G1 X4.0 Y17.12 Z1.22 F4800.0 E514.093
G1 X3.6 Y17.08 Z1.22 F4800.0 E514.114
G1 X3.6 Y11.35 Z1.22 F4800.0 E514.417
G1 X3.2 Y11.31 Z1.22 F4800.0 E514.438
G1 X3.2 Y17.04 Z1.22 F4800.0 E514.741
G1 X2.8 Y17.0 Z1.22 F4800.0 E514.762
G1 X2.8 Y11.27 Z1.22 F4800.0 E515.064
G1 X2.4 Y11.23 Z1.22 F4800.0 E515.086
G1 X2.4 Y16.96 Z1.22 F4800.0 E515.388
G1 X2.0 Y16.92 Z1.22 F4800.0 E515.41
G1 X2.0 Y11.19 Z1.22 F4800.0 E515.712
G1 X1.6 Y11.09 Z1.22 F4800.0 E515.734
G1 X1.6 Y16.88 Z1.22 F4800.0 E516.04
G1 X1.2 Y16.84 Z1.22 F4800.0 E516.061
G1 X1.2 Y10.97 Z1.22 F4800.0 E516.371
G1 X0.8 Y10.85 Z1.22 F4800.0 E516.393
G1 X0.8 Y16.8 Z1.22 F4800.0 E516.707
G1 X0.4 Y16.69 Z1.22 F4800.0 E516.729
G1 X0.4 Y10.73 Z1.22 F4800.0 E517.044
G1 X0.0 Y10.61 Z1.22 F4800.0 E517.066
G1 X0.0 Y16.57 Z1.22 F4800.0 E517.381
G1 X-0.4 Y16.45 Z1.22 F4800.0 E517.403
G1 X-0.4 Y10.43 Z1.22 F4800.0 E517.721
G1 X-0.8 Y10.22 Z1.22 F4800.0 E517.745
G1 X-0.8 Y16.32 Z1.22 F4800.0 E518.067
G1 X-1.2 Y16.2 Z1.22 F4800.0 E518.089
G1 X-1.2 Y10.01 Z1.22 F4800.0 E518.417
G1 X-1.6 Y9.79 Z1.22 F4800.0 E518.44
G1 X-1.6 Y16.08 Z1.22 F4800.0 E518.773
G1 X-2.0 Y15.96 Z1.22 F4800.0 E518.795
G1 X-2.0 Y9.58 Z1.22 F4800.0 E519.132
G1 X-2.4 Y9.26 Z1.22 F4800.0 E519.159
G1 X-2.4 Y15.83 Z1.22 F4800.0 E519.506
G1 X-2.8 Y15.62 Z1.22 F4800.0 E519.53
G1 X-2.8 Y8.93 Z1.22 F4800.0 E519.883
G1 X-3.2 Y8.61 Z1.22 F4800.0 E519.91
G1 X-3.2 Y15.4 Z1.22 F4800.0 E520.269
G1 X-3.6 Y15.19 Z1.22 F4800.0 E520.293
G1 X-3.6 Y8.28 Z1.22 F4800.0 E520.658
G1 X-4.0 Y7.83 Z1.22 F4800.0 E520.69
G1 X-4.0 Y14.97 Z1.22 F4800.0 E521.067
G1 X-4.4 Y14.76 Z1.22 F4800.0 E521.091
G1 X-4.4 Y7.34 Z1.22 F4800.0 E521.483
G1 X-4.8 Y6.85 Z1.22 F4800.0 E521.516
G1 X-4.8 Y14.55 Z1.22 F4800.0 E521.923
G1 X-5.2 Y14.33 Z1.22 F4800.0 E521.947
G1 X-5.2 Y6.27 Z1.22 F4800.0 E522.373
G1 X-5.6 Y5.52 Z1.22 F4800.0 E522.417
G1 X-5.6 Y14.01 Z1.22 F4800.0 E522.866
G1 X-6.0 Y13.69 Z1.22 F4800.0 E522.893
G1 X-6.0 Y4.78 Z1.22 F4800.0 E523.364
G1 X-6.4 Y3.54 Z1.22 F4800.0 E523.433
G1 X-6.4 Y13.36 Z1.22 F4800.0 E523.951
G1 X-6.8 Y13.03 Z1.22 F4800.0 E523.979
G1 X-6.8 Y-12.03 Z1.22 F4800.0 E525.302
G1 X-6.4 Y-12.36 Z1.22 F4800.0 E525.33
G1 X-6.4 Y-2.54 Z1.22 F4800.0 E525.848
G1 F1200.0
G1 E525.548
G1 F4800.0
M103
G1 X-6.0 Y-3.78 Z1.22 F4200.0
G1 F1200.0
G1 E525.848
G1 F4200.0
M101
G1 X-6.0 Y-12.69 Z1.22 F4800.0 E526.319
G1 X-5.6 Y-13.01 Z1.22 F4800.0 E526.346
G1 X-5.6 Y-4.52 Z1.22 F4800.0 E526.795
G1 F1200.0
G1 E525.795
G1 F4800.0
M103
G1 X-10.8 Y7.89 Z1.22 F4200.0
G1 F1200.0
G1 E526.795
G1 F4200.0
M101
G1 X-10.8 Y-6.89 Z1.22 F4800.0 E527.576
G1 F1200.0
G1 E527.576
G1 F4800.0
M103
G1 X-11.2 Y-6.14 Z1.22 F4200.0
G1 F1200.0
G1 E527.576
G1 F4200.0
M101
G1 X-11.2 Y7.14 Z1.22 F4800.0 E528.277
G1 F1200.0
G1 E528.104
G1 F4800.0
M103
G1 X-11.6 Y6.04 Z1.22 F4200.0
G1 F1200.0
G1 E528.277
G1 F4200.0
M101
G1 X-11.6 Y-5.04 Z1.22 F4800.0 E528.862
G1 F1200.0
G1 E528.485
G1 F4800.0
M103
G1 X-12.0 Y-3.72 Z1.22 F4200.0
G1 F1200.0
G1 E528.862
G1 F4200.0
M101
G1 X-12.0 Y4.72 Z1.22 F4800.0 E529.308
G1 F1200.0
G1 E528.308
G1 F4800.0
M103
G1 X-12.4 Y2.7 Z1.22 F4200.0
G1 F1200.0
G1 E529.308
G1 F4200.0
M101
G1 X-12.4 Y-1.7 Z1.22 F4800.0 E529.54
G1 F1200.0
G1 E528.54
G1 F4800.0
M103
G1 X-10.4 Y-7.64 Z1.22 F4200.0
G1 F1200.0
G1 E529.54
G1 F4200.0
M101
G1 X-10.4 Y8.64 Z1.22 F4800.0 E530.4
G1 F1200.0
G1 E529.4
G1 F4800.0
M103
G1 X-7.2 Y-11.7 Z1.22 F4200.0
G1 F1200.0
G1 E530.4
G1 F4200.0
M101
G1 X-7.2 Y12.7 Z1.22 F4800.0 E531.689
G1 X-7.6 Y12.37 Z1.22 F4800.0 E531.716
G1 X-7.6 Y-11.37 Z1.22 F4800.0 E532.971
G1 X-8.0 Y-10.95 Z1.22 F4800.0 E533.002
G1 X-8.0 Y11.95 Z1.22 F4800.0 E534.211
G1 X-8.4 Y11.46 Z1.22 F4800.0 E534.244
G1 X-8.4 Y-10.46 Z1.22 F4800.0 E535.402
G1 X-8.8 Y-9.97 Z1.22 F4800.0 E535.435
G1 X-8.8 Y10.97 Z1.22 F4800.0 E536.541
G1 X-9.2 Y10.48 Z1.22 F4800.0 E536.575
G1 X-9.2 Y-9.48 Z1.22 F4800.0 E537.629
G1 X-9.6 Y-8.99 Z1.22 F4800.0 E537.662
G1 X-9.6 Y9.99 Z1.22 F4800.0 E538.666
G1 X-10.0 Y9.39 Z1.22 F4800.0 E538.704
G1 X-10.0 Y-8.39 Z1.22 F4800.0 E539.643
G1 F1200.0
G1 E538.643
G1 F4800.0
M103
G1 X15.6 Y-11.37 Z1.22 F4200.0
G1 F1200.0
G1 E539.643
G1 F4200.0
M101
G1 X15.6 Y12.37 Z1.22 F4800.0 E540.897
G1 X16.0 Y11.95 Z1.22 F4800.0 E540.928
G1 X16.0 Y-10.95 Z1.22 F4800.0 E542.137
G1 X16.4 Y-10.46 Z1.22 F4800.0 E542.171
G1 X16.4 Y11.46 Z1.22 F4800.0 E543.328
G1 X16.8 Y10.97 Z1.22 F4800.0 E543.362
G1 X16.8 Y-9.97 Z1.22 F4800.0 E544.468
G1 X17.2 Y-9.48 Z1.22 F4800.0 E544.501
G1 X17.2 Y10.48 Z1.22 F4800.0 E545.556
G1 X17.6 Y9.99 Z1.22 F4800.0 E545.589
G1 X17.6 Y-8.99 Z1.22 F4800.0 E546.592
G1 X18.0 Y-8.39 Z1.22 F4800.0 E546.631
G1 X18.0 Y9.39 Z1.22 F4800.0 E547.57
G1 F1200.0
G1 E547.57
G1 F4800.0
M103
G1 X18.4 Y8.64 Z1.22 F4200.0
G1 F1200.0
G1 E547.57
G1 F4200.0
M101
G1 X18.4 Y-7.64 Z1.22 F4800.0 E548.429
G1 F1200.0
G1 E548.429
G1 F4800.0
M103
G1 X18.8 Y-6.89 Z1.22 F4200.0
G1 F1200.0
G1 E548.429
G1 F4200.0
M101
G1 X18.8 Y7.89 Z1.22 F4800.0 E549.21
G1 F1200.0
G1 E549.21
G1 F4800.0
M103
G1 X19.2 Y7.14 Z1.22 F4200.0
G1 F1200.0
G1 E549.21
G1 F4200.0
M101
G1 X19.2 Y-6.14 Z1.22 F4800.0 E549.912
G1 F1200.0
G1 E549.738
G1 F4800.0
M103
G1 X19.6 Y-5.04 Z1.22 F4200.0
G1 F1200.0
G1 E549.912
G1 F4200.0
M101
G1 X19.6 Y6.04 Z1.22 F4800.0 E550.497
G1 F1200.0
G1 E550.119
G1 F4800.0
M103
G1 X20.0 Y4.72 Z1.22 F4200.0
G1 F1200.0
G1 E550.497
G1 F4200.0
M101
G1 X20.0 Y-3.72 Z1.22 F4800.0 E550.943
G1 F1200.0
G1 E549.943
G1 F4800.0
M103
G1 X20.4 Y-1.7 Z1.22 F4200.0
G1 F1200.0
G1 E550.943
G1 F4200.0
M101
G1 X20.4 Y2.7 Z1.22 F4800.0 E551.175
G1 F1200.0
G1 E550.175
G1 F4800.0
M103
(*************start toolchange*************)
G55
M108 T1(Set tool)
M18 A B
G1 Z1.4 F3000
G1 X4.0 Y-5.9 Z1.4 F3000
G1 F4200.0
(*************end toolchange*************)
(<layer> 1.404 )
G1 X4.0 Y-5.9 Z1.4 F4200.0
G1 X-0.43 Y-4.37 Z1.4 F4200.0
G1 F1200.0
G1 E25.741
G1 F4200.0
M101
G1 X-0.67 Y-4.17 Z1.4 F4800.0 E25.758
G1 X-1.49 Y-3.17 Z1.4 F4800.0 E25.826
G1 X-2.1 Y-2.03 Z1.4 F4800.0 E25.894
G1 X-2.48 Y-0.79 Z1.4 F4800.0 E25.963
G1 X-2.61 Y0.5 Z1.4 F4800.0 E26.031
G1 X-2.48 Y1.79 Z1.4 F4800.0 E26.1
G1 X-2.1 Y3.03 Z1.4 F4800.0 E26.168
G1 X-1.49 Y4.17 Z1.4 F4800.0 E26.236
G1 X-0.67 Y5.17 Z1.4 F4800.0 E26.305
G1 X0.33 Y5.99 Z1.4 F4800.0 E26.373
G1 X1.47 Y6.6 Z1.4 F4800.0 E26.442
G1 X2.71 Y6.98 Z1.4 F4800.0 E26.51
G1 X4.0 Y7.11 Z1.4 F4800.0 E26.579
G1 X5.29 Y6.98 Z1.4 F4800.0 E26.647
G1 X6.53 Y6.6 Z1.4 F4800.0 E26.715
G1 X7.67 Y5.99 Z1.4 F4800.0 E26.784
G1 X8.67 Y5.17 Z1.4 F4800.0 E26.852
G1 X9.49 Y4.17 Z1.4 F4800.0 E26.921
G1 X10.1 Y3.03 Z1.4 F4800.0 E26.989
G1 X10.48 Y1.79 Z1.4 F4800.0 E27.057
G1 X10.61 Y0.5 Z1.4 F4800.0 E27.126
G1 X10.48 Y-0.79 Z1.4 F4800.0 E27.194
G1 X10.1 Y-2.03 Z1.4 F4800.0 E27.263
G1 X9.49 Y-3.17 Z1.4 F4800.0 E27.331
G1 X8.67 Y-4.17 Z1.4 F4800.0 E27.399
G1 X7.67 Y-4.99 Z1.4 F4800.0 E27.468
G1 X6.53 Y-5.6 Z1.4 F4800.0 E27.536
G1 X5.29 Y-5.98 Z1.4 F4800.0 E27.605
G1 X4.0 Y-6.11 Z1.4 F4800.0 E27.673
G1 X2.71 Y-5.98 Z1.4 F4800.0 E27.741
G1 X1.47 Y-5.6 Z1.4 F4800.0 E27.81
G1 X0.33 Y-4.99 Z1.4 F4800.0 E27.878
G1 X-0.43 Y-4.37 Z1.4 F4800.0 E27.93
G1 F1200.0
G1 E26.93
G1 F4800.0
M103
G1 X-3.02 Y-5.69 Z1.4 F4200.0
G1 F1200.0
M73 P4 (display progress)
G1 E27.93
G1 F4200.0
M101
G1 X-2.82 Y-5.93 Z1.4 F4800.0 E27.947
G1 X-2.65 Y-6.15 Z1.4 F4800.0 E27.961
G1 X-1.22 Y-7.31 Z1.4 F4800.0 E28.058
G1 X0.4 Y-8.18 Z1.4 F4800.0 E28.156
G1 X2.17 Y-8.72 Z1.4 F4800.0 E28.253
G1 X4.0 Y-8.9 Z1.4 F4800.0 E28.35
G1 X5.83 Y-8.72 Z1.4 F4800.0 E28.448
G1 X7.6 Y-8.18 Z1.4 F4800.0 E28.545
G1 X9.22 Y-7.31 Z1.4 F4800.0 E28.642
G1 X10.65 Y-6.15 Z1.4 F4800.0 E28.74
G1 X11.81 Y-4.72 Z1.4 F4800.0 E28.837
G1 X12.68 Y-3.1 Z1.4 F4800.0 E28.934
G1 X13.22 Y-1.33 Z1.4 F4800.0 E29.031
G1 X13.4 Y0.5 Z1.4 F4800.0 E29.129
G1 X13.22 Y2.33 Z1.4 F4800.0 E29.226
G1 X12.68 Y4.1 Z1.4 F4800.0 E29.323
G1 X11.81 Y5.72 Z1.4 F4800.0 E29.421
G1 X10.65 Y7.15 Z1.4 F4800.0 E29.518
G1 X9.22 Y8.31 Z1.4 F4800.0 E29.615
G1 X7.6 Y9.18 Z1.4 F4800.0 E29.713
G1 X5.83 Y9.72 Z1.4 F4800.0 E29.81
G1 X4.0 Y9.9 Z1.4 F4800.0 E29.907
G1 X2.17 Y9.72 Z1.4 F4800.0 E30.005
G1 X0.4 Y9.18 Z1.4 F4800.0 E30.102
G1 X-1.22 Y8.31 Z1.4 F4800.0 E30.199
G1 X-2.65 Y7.15 Z1.4 F4800.0 E30.297
G1 X-3.81 Y5.72 Z1.4 F4800.0 E30.394
G1 X-4.68 Y4.1 Z1.4 F4800.0 E30.491
G1 X-5.22 Y2.33 Z1.4 F4800.0 E30.589
G1 X-5.4 Y0.5 Z1.4 F4800.0 E30.686
G1 X-5.22 Y-1.33 Z1.4 F4800.0 E30.783
G1 X-4.68 Y-3.1 Z1.4 F4800.0 E30.88
G1 X-3.81 Y-4.72 Z1.4 F4800.0 E30.978
G1 X-3.02 Y-5.69 Z1.4 F4800.0 E31.044
G1 F1200.0
G1 E31.044
G1 F4800.0
M103
;M108 R40.0
G1 X-3.32 Y-5.95 Z1.4 F4200.0
G1 F1200.0
G1 E31.044
G1 F4200.0
M101
G1 X-3.13 Y-6.19 Z1.4 F2400.0 E31.061
G1 X-2.93 Y-6.43 Z1.4 F2400.0 E31.077
G1 X-1.44 Y-7.65 Z1.4 F2400.0 E31.179
G1 X0.25 Y-8.55 Z1.4 F2400.0 E31.28
G1 X2.09 Y-9.11 Z1.4 F2400.0 E31.382
G1 X4.0 Y-9.3 Z1.4 F2400.0 E31.483
G1 X5.91 Y-9.11 Z1.4 F2400.0 E31.585
G1 X7.75 Y-8.55 Z1.4 F2400.0 E31.686
G1 X9.44 Y-7.65 Z1.4 F2400.0 E31.788
G1 X10.93 Y-6.43 Z1.4 F2400.0 E31.889
G1 X12.15 Y-4.94 Z1.4 F2400.0 E31.991
G1 X13.05 Y-3.25 Z1.4 F2400.0 E32.092
G1 X13.61 Y-1.41 Z1.4 F2400.0 E32.193
G1 X13.8 Y0.5 Z1.4 F2400.0 E32.295
G1 X13.61 Y2.41 Z1.4 F2400.0 E32.396
G1 X13.05 Y4.25 Z1.4 F2400.0 E32.498
G1 X12.15 Y5.94 Z1.4 F2400.0 E32.599
G1 X10.93 Y7.43 Z1.4 F2400.0 E32.701
G1 X9.44 Y8.65 Z1.4 F2400.0 E32.802
G1 X7.75 Y9.55 Z1.4 F2400.0 E32.904
G1 X5.91 Y10.11 Z1.4 F2400.0 E33.005
G1 X4.0 Y10.3 Z1.4 F2400.0 E33.107
G1 X2.09 Y10.11 Z1.4 F2400.0 E33.208
G1 X0.25 Y9.55 Z1.4 F2400.0 E33.31
G1 X-1.44 Y8.65 Z1.4 F2400.0 E33.411
G1 X-2.93 Y7.43 Z1.4 F2400.0 E33.513
G1 X-4.15 Y5.94 Z1.4 F2400.0 E33.614
G1 X-5.05 Y4.25 Z1.4 F2400.0 E33.716
G1 X-5.61 Y2.41 Z1.4 F2400.0 E33.817
G1 X-5.8 Y0.5 Z1.4 F2400.0 E33.919
G1 X-5.61 Y-1.41 Z1.4 F2400.0 E34.02
G1 X-5.05 Y-3.25 Z1.4 F2400.0 E34.122
G1 X-4.15 Y-4.94 Z1.4 F2400.0 E34.223
G1 X-3.32 Y-5.95 Z1.4 F2400.0 E34.292
G1 F1200.0
G1 E33.292
G1 F2400.0
M103
G1 X-0.15 Y-4.08 Z1.4 F4200.0
G1 F1200.0
G1 E34.292
G1 F4200.0
M101
G1 X-0.39 Y-3.89 Z1.4 F2400.0 E34.308
G1 X-1.16 Y-2.95 Z1.4 F2400.0 E34.372
G1 X-1.73 Y-1.87 Z1.4 F2400.0 E34.437
G1 X-2.09 Y-0.71 Z1.4 F2400.0 E34.501
G1 X-2.2 Y0.5 Z1.4 F2400.0 E34.565
G1 X-2.09 Y1.71 Z1.4 F2400.0 E34.629
G1 X-1.73 Y2.87 Z1.4 F2400.0 E34.693
G1 X-1.16 Y3.95 Z1.4 F2400.0 E34.758
G1 X-0.39 Y4.89 Z1.4 F2400.0 E34.822
G1 X0.55 Y5.66 Z1.4 F2400.0 E34.886
G1 X1.63 Y6.23 Z1.4 F2400.0 E34.95
G1 X2.79 Y6.59 Z1.4 F2400.0 E35.015
G1 X4.0 Y6.7 Z1.4 F2400.0 E35.079
G1 X5.21 Y6.59 Z1.4 F2400.0 E35.143
G1 X6.37 Y6.23 Z1.4 F2400.0 E35.207
G1 X7.45 Y5.66 Z1.4 F2400.0 E35.272
G1 X8.39 Y4.89 Z1.4 F2400.0 E35.336
G1 X9.16 Y3.95 Z1.4 F2400.0 E35.4
G1 X9.73 Y2.87 Z1.4 F2400.0 E35.464
G1 X10.09 Y1.71 Z1.4 F2400.0 E35.529
G1 X10.2 Y0.5 Z1.4 F2400.0 E35.593
G1 X10.09 Y-0.71 Z1.4 F2400.0 E35.657
G1 X9.73 Y-1.87 Z1.4 F2400.0 E35.721
G1 X9.16 Y-2.95 Z1.4 F2400.0 E35.786
G1 X8.39 Y-3.89 Z1.4 F2400.0 E35.85
G1 X7.45 Y-4.66 Z1.4 F2400.0 E35.914
G1 X6.37 Y-5.23 Z1.4 F2400.0 E35.978
G1 X5.21 Y-5.59 Z1.4 F2400.0 E36.043
G1 X4.0 Y-5.7 Z1.4 F2400.0 E36.107
G1 X2.79 Y-5.59 Z1.4 F2400.0 E36.171
G1 X1.63 Y-5.23 Z1.4 F2400.0 E36.235
G1 X0.55 Y-4.66 Z1.4 F2400.0 E36.3
G1 X-0.15 Y-4.08 Z1.4 F2400.0 E36.347
G1 F1200.0
G1 E35.521
G1 F2400.0
M103
;M108 R80.0
G1 X0.87 Y-5.6 Z1.4 F4200.0
G1 F1200.0
G1 E36.347
G1 F4200.0
M101
G1 X-2.73 Y-5.6 Z1.4 F4800.0 E36.538
G1 X-3.06 Y-5.2 Z1.4 F4800.0 E36.565
G1 X0.14 Y-5.2 Z1.4 F4800.0 E36.734
G1 X-0.35 Y-4.8 Z1.4 F4800.0 E36.767
G1 X-3.39 Y-4.8 Z1.4 F4800.0 E36.928
G1 X-3.67 Y-4.4 Z1.4 F4800.0 E36.954
G1 X-0.83 Y-4.4 Z1.4 F4800.0 E37.104
G1 X-1.17 Y-4.0 Z1.4 F4800.0 E37.131
G1 X-3.88 Y-4.0 Z1.4 F4800.0 E37.274
G1 X-4.1 Y-3.6 Z1.4 F4800.0 E37.298
G1 X-1.5 Y-3.6 Z1.4 F4800.0 E37.435
G1 X-1.79 Y-3.2 Z1.4 F4800.0 E37.461
G1 X-4.31 Y-3.2 Z1.4 F4800.0 E37.594
G1 X-4.48 Y-2.8 Z1.4 F4800.0 E37.617
G1 X-2.01 Y-2.8 Z1.4 F4800.0 E37.748
G1 X-2.22 Y-2.4 Z1.4 F4800.0 E37.772
G1 X-4.6 Y-2.4 Z1.4 F4800.0 E37.897
G1 X-4.72 Y-2.0 Z1.4 F4800.0 E37.92
G1 X-2.4 Y-2.0 Z1.4 F4800.0 E38.042
G1 X-2.53 Y-1.6 Z1.4 F4800.0 E38.064
G1 X-4.84 Y-1.6 Z1.4 F4800.0 E38.186
G1 X-4.95 Y-1.2 Z1.4 F4800.0 E38.208
G1 X-2.65 Y-1.2 Z1.4 F4800.0 E38.33
G1 X-2.76 Y-0.8 Z1.4 F4800.0 E38.352
G1 X-4.99 Y-0.8 Z1.4 F4800.0 E38.47
G1 X-5.03 Y-0.4 Z1.4 F4800.0 E38.491
G1 X-2.8 Y-0.4 Z1.4 F4800.0 E38.609
G1 X-2.84 Y0.0 Z1.4 F4800.0 E38.63
G1 X-5.07 Y0.0 Z1.4 F4800.0 E38.748
G1 X-5.11 Y0.4 Z1.4 F4800.0 E38.769
G1 X-2.88 Y0.4 Z1.4 F4800.0 E38.887
G1 X-2.86 Y0.8 Z1.4 F4800.0 E38.908
G1 X-5.09 Y0.8 Z1.4 F4800.0 E39.025
G1 X-5.05 Y1.2 Z1.4 F4800.0 E39.047
G1 X-2.82 Y1.2 Z1.4 F4800.0 E39.164
G1 X-2.78 Y1.6 Z1.4 F4800.0 E39.186
G1 X-5.01 Y1.6 Z1.4 F4800.0 E39.303
G1 X-4.97 Y2.0 Z1.4 F4800.0 E39.325
G1 X-2.71 Y2.0 Z1.4 F4800.0 E39.444
G1 X-2.59 Y2.4 Z1.4 F4800.0 E39.466
G1 X-4.9 Y2.4 Z1.4 F4800.0 E39.589
G1 X-4.78 Y2.8 Z1.4 F4800.0 E39.611
G1 X-2.47 Y2.8 Z1.4 F4800.0 E39.733
G1 X-2.33 Y3.2 Z1.4 F4800.0 E39.755
G1 X-4.66 Y3.2 Z1.4 F4800.0 E39.879
G1 X-4.54 Y3.6 Z1.4 F4800.0 E39.901
G1 X-2.12 Y3.6 Z1.4 F4800.0 E40.029
G1 X-1.9 Y4.0 Z1.4 F4800.0 E40.053
G1 X-4.42 Y4.0 Z1.4 F4800.0 E40.186
G1 X-4.2 Y4.4 Z1.4 F4800.0 E40.21
G1 X-1.67 Y4.4 Z1.4 F4800.0 E40.344
G1 X-1.34 Y4.8 Z1.4 F4800.0 E40.371
G1 X-3.99 Y4.8 Z1.4 F4800.0 E40.511
G1 X-3.78 Y5.2 Z1.4 F4800.0 E40.535
G1 X-1.01 Y5.2 Z1.4 F4800.0 E40.681
G1 X-0.59 Y5.6 Z1.4 F4800.0 E40.712
G1 X-3.55 Y5.6 Z1.4 F4800.0 E40.868
G1 X-3.22 Y6.0 Z1.4 F4800.0 E40.895
G1 X-0.1 Y6.0 Z1.4 F4800.0 E41.06
G1 X0.5 Y6.4 Z1.4 F4800.0 E41.098
G1 X-2.89 Y6.4 Z1.4 F4800.0 E41.278
G1 X-2.57 Y6.8 Z1.4 F4800.0 E41.305
G1 X1.25 Y6.8 Z1.4 F4800.0 E41.506
G1 X2.47 Y7.2 Z1.4 F4800.0 E41.574
G1 X-2.14 Y7.2 Z1.4 F4800.0 E41.818
G1 X-1.65 Y7.6 Z1.4 F4800.0 E41.851
G1 X9.65 Y7.6 Z1.4 F4800.0 E42.448
G1 X9.16 Y8.0 Z1.4 F4800.0 E42.481
G1 X-1.16 Y8.0 Z1.4 F4800.0 E43.027
G1 F1200.0
G1 E43.027
G1 F4800.0
M103
G1 X-0.47 Y8.4 Z1.4 F4200.0
G1 F1200.0
G1 E43.027
G1 F4200.0
M101
G1 X8.47 Y8.4 Z1.4 F4800.0 E43.498
G1 F1200.0
G1 E43.498
G1 F4800.0
M103
G1 X7.72 Y8.8 Z1.4 F4200.0
G1 F1200.0
G1 E43.498
G1 F4200.0
M101
G1 X0.28 Y8.8 Z1.4 F4800.0 E43.891
G1 F1200.0
G1 E43.678
G1 F4800.0
M103
G1 X1.43 Y9.2 Z1.4 F4200.0
G1 F1200.0
G1 E43.891
G1 F4200.0
M101
G1 X6.57 Y9.2 Z1.4 F4800.0 E44.163
G1 F1200.0
G1 E43.163
G1 F4800.0
M103
G1 X5.53 Y7.2 Z1.4 F4200.0
G1 F1200.0
G1 E44.163
G1 F4200.0
M101
G1 X10.14 Y7.2 Z1.4 F4800.0 E44.406
G1 X10.57 Y6.8 Z1.4 F4800.0 E44.437
G1 X6.75 Y6.8 Z1.4 F4800.0 E44.639
G1 F1200.0
G1 E44.639
G1 F4800.0
M103
G1 X7.5 Y6.4 Z1.4 F4200.0
G1 F1200.0
G1 E44.639
G1 F4200.0
M101
G1 X10.89 Y6.4 Z1.4 F4800.0 E44.818
G1 X11.22 Y6.0 Z1.4 F4800.0 E44.845
G1 X8.1 Y6.0 Z1.4 F4800.0 E45.01
G1 X8.59 Y5.6 Z1.4 F4800.0 E45.043
G1 X11.55 Y5.6 Z1.4 F4800.0 E45.2
G1 X11.78 Y5.2 Z1.4 F4800.0 E45.224
G1 X9.01 Y5.2 Z1.4 F4800.0 E45.37
G1 X9.34 Y4.8 Z1.4 F4800.0 E45.397
G1 X11.99 Y4.8 Z1.4 F4800.0 E45.537
G1 X12.2 Y4.4 Z1.4 F4800.0 E45.561
G1 X9.67 Y4.4 Z1.4 F4800.0 E45.695
G1 X9.9 Y4.0 Z1.4 F4800.0 E45.72
G1 X12.42 Y4.0 Z1.4 F4800.0 E45.853
G1 X12.54 Y3.6 Z1.4 F4800.0 E45.875
G1 X10.12 Y3.6 Z1.4 F4800.0 E46.003
G1 X10.33 Y3.2 Z1.4 F4800.0 E46.027
G1 X12.66 Y3.2 Z1.4 F4800.0 E46.15
G1 X12.78 Y2.8 Z1.4 F4800.0 E46.172
G1 X10.47 Y2.8 Z1.4 F4800.0 E46.295
G1 X10.59 Y2.4 Z1.4 F4800.0 E46.317
G1 X12.9 Y2.4 Z1.4 F4800.0 E46.439
G1 X12.97 Y2.0 Z1.4 F4800.0 E46.461
G1 X10.71 Y2.0 Z1.4 F4800.0 E46.58
G1 X10.78 Y1.6 Z1.4 F4800.0 E46.601
G1 X13.01 Y1.6 Z1.4 F4800.0 E46.719
G1 X13.05 Y1.2 Z1.4 F4800.0 E46.74
G1 X10.82 Y1.2 Z1.4 F4800.0 E46.858
G1 X10.86 Y0.8 Z1.4 F4800.0 E46.879
G1 X13.09 Y0.8 Z1.4 F4800.0 E46.997
G1 X13.11 Y0.4 Z1.4 F4800.0 E47.018
G1 X10.88 Y0.4 Z1.4 F4800.0 E47.136
G1 F1200.0
G1 E46.136
G1 F4800.0
M103
G1 X13.07 Y-0.0 Z1.4 F4200.0
G1 F1200.0
G1 E47.136
G1 F4200.0
M101
G1 X10.84 Y-0.0 Z1.4 F4800.0 E47.254
G1 X10.8 Y-0.4 Z1.4 F4800.0 E47.275
G1 X13.03 Y-0.4 Z1.4 F4800.0 E47.393
G1 X12.99 Y-0.8 Z1.4 F4800.0 E47.414
G1 X10.76 Y-0.8 Z1.4 F4800.0 E47.532
G1 X10.65 Y-1.2 Z1.4 F4800.0 E47.554
G1 X12.95 Y-1.2 Z1.4 F4800.0 E47.675
G1 X12.84 Y-1.6 Z1.4 F4800.0 E47.697
G1 X10.53 Y-1.6 Z1.4 F4800.0 E47.82
G1 X10.4 Y-2.0 Z1.4 F4800.0 E47.842
G1 X12.72 Y-2.0 Z1.4 F4800.0 E47.964
G1 X12.6 Y-2.4 Z1.4 F4800.0 E47.986
G1 X10.22 Y-2.4 Z1.4 F4800.0 E48.112
G1 X10.01 Y-2.8 Z1.4 F4800.0 E48.136
G1 X12.48 Y-2.8 Z1.4 F4800.0 E48.266
G1 X12.31 Y-3.2 Z1.4 F4800.0 E48.289
G1 X9.79 Y-3.2 Z1.4 F4800.0 E48.422
G1 X9.5 Y-3.6 Z1.4 F4800.0 E48.448
G1 X12.1 Y-3.6 Z1.4 F4800.0 E48.585
G1 X11.88 Y-4.0 Z1.4 F4800.0 E48.609
G1 X9.17 Y-4.0 Z1.4 F4800.0 E48.752
G1 X8.83 Y-4.4 Z1.4 F4800.0 E48.78
G1 X11.67 Y-4.4 Z1.4 F4800.0 E48.93
G1 X11.39 Y-4.8 Z1.4 F4800.0 E48.956
G1 X8.35 Y-4.8 Z1.4 F4800.0 E49.116
G1 X7.86 Y-5.2 Z1.4 F4800.0 E49.15
G1 X11.06 Y-5.2 Z1.4 F4800.0 E49.319
G1 X10.73 Y-5.6 Z1.4 F4800.0 E49.346
G1 X7.13 Y-5.6 Z1.4 F4800.0 E49.536
G1 X6.18 Y-6.0 Z1.4 F4800.0 E49.59
G1 X10.38 Y-6.0 Z1.4 F4800.0 E49.812
G1 X9.89 Y-6.4 Z1.4 F4800.0 E49.845
G1 X-1.89 Y-6.4 Z1.4 F4800.0 E50.468
G1 X-2.38 Y-6.0 Z1.4 F4800.0 E50.501
G1 X1.82 Y-6.0 Z1.4 F4800.0 E50.723
G1 F1200.0
G1 E49.723
G1 F4800.0
M103
G1 X0.77 Y-8.0 Z1.4 F4200.0
G1 F1200.0
G1 E50.723
G1 F4200.0
M101
G1 X7.23 Y-8.0 Z1.4 F4800.0 E51.064
G1 F1200.0
G1 E51.064
G1 F4800.0
M103
G1 X8.09 Y-7.6 Z1.4 F4200.0
G1 F1200.0
G1 E51.064
G1 F4200.0
M101
G1 X-0.09 Y-7.6 Z1.4 F4800.0 E51.497
G1 F1200.0
G1 E50.497
G1 F4800.0
M103
G1 X5.91 Y-8.4 Z1.4 F4200.0
G1 F1200.0
G1 E51.497
G1 F4200.0
M101
G1 X2.09 Y-8.4 Z1.4 F4800.0 E51.699
G1 F1200.0
G1 E50.699
G1 F4800.0
M103
G1 X9.4 Y-6.8 Z1.4 F4200.0
G1 F1200.0
G1 E51.699
G1 F4200.0
M101
G1 X-1.41 Y-6.8 Z1.4 F4800.0 E52.27
G1 X-0.84 Y-7.2 Z1.4 F4800.0 E52.306
G1 X8.84 Y-7.2 Z1.4 F4800.0 E52.818
G1 F1200.0
G1 E51.818
G1 F4800.0
M103
G1 X10.28 Y-0.75 Z1.4 F4200.0
G1 X9.91 Y2.95 Z1.4 F4200.0
G1 X3.83 Y9.6 Z1.4 F4200.0
G1 F1200.0
G1 E52.818
G1 F4200.0
M101
G1 X4.17 Y9.6 Z1.4 F4800.0 E52.835
G1 F1200.0
G1 E51.835
G1 F4800.0
M103
(*************start toolchange*************)
G54
M108 T0(Set tool)
M18 A B
G1 Z1.49 F3000
G1 X12.65 Y-5.28 Z1.49 F3000
G1 F4200.0
(*************end toolchange*************)
(<layer> 1.485 )
G1 X12.65 Y-5.28 Z1.49 F4200.0
G1 X9.78 Y-8.15 Z1.49 F4200.0
G1 X6.03 Y-9.7 Z1.49 F4200.0
G1 X1.97 Y-9.7 Z1.49 F4200.0
G1 X-3.54 Y-6.95 Z1.49 F4200.0
G1 F1200.0
G1 E551.175
G1 F4200.0
M101
G1 X-4.82 Y-5.39 Z1.49 F4800.0 E551.281
G1 X-5.8 Y-3.56 Z1.49 F4800.0 E551.391
G1 X-6.4 Y-1.57 Z1.49 F4800.0 E551.501
G1 X-6.61 Y0.5 Z1.49 F4800.0 E551.61
G1 X-6.4 Y2.57 Z1.49 F4800.0 E551.72
G1 X-5.8 Y4.56 Z1.49 F4800.0 E551.83
G1 X-4.82 Y6.39 Z1.49 F4800.0 E551.94
G1 X-3.5 Y8.0 Z1.49 F4800.0 E552.05
G1 X-1.89 Y9.32 Z1.49 F4800.0 E552.159
G1 X-0.06 Y10.3 Z1.49 F4800.0 E552.269
G1 X1.93 Y10.9 Z1.49 F4800.0 E552.379
G1 X4.0 Y11.11 Z1.49 F4800.0 E552.489
G1 X6.07 Y10.9 Z1.49 F4800.0 E552.599
G1 X8.06 Y10.3 Z1.49 F4800.0 E552.709
G1 X9.89 Y9.32 Z1.49 F4800.0 E552.818
G1 X11.5 Y8.0 Z1.49 F4800.0 E552.928
G1 X12.82 Y6.39 Z1.49 F4800.0 E553.038
G1 X13.8 Y4.56 Z1.49 F4800.0 E553.148
G1 X14.4 Y2.57 Z1.49 F4800.0 E553.258
G1 X14.61 Y0.5 Z1.49 F4800.0 E553.368
G1 X14.4 Y-1.57 Z1.49 F4800.0 E553.477
G1 X13.8 Y-3.56 Z1.49 F4800.0 E553.587
G1 X12.82 Y-5.39 Z1.49 F4800.0 E553.697
G1 X11.5 Y-7.0 Z1.49 F4800.0 E553.807
G1 X9.89 Y-8.32 Z1.49 F4800.0 E553.917
G1 X8.06 Y-9.3 Z1.49 F4800.0 E554.026
G1 X6.07 Y-9.9 Z1.49 F4800.0 E554.136
G1 X4.0 Y-10.11 Z1.49 F4800.0 E554.246
G1 X1.93 Y-9.9 Z1.49 F4800.0 E554.356
G1 X-0.06 Y-9.3 Z1.49 F4800.0 E554.466
G1 X-1.89 Y-8.32 Z1.49 F4800.0 E554.576
G1 X-3.5 Y-7.0 Z1.49 F4800.0 E554.685
G1 X-3.54 Y-6.95 Z1.49 F4800.0 E554.689
G1 F1200.0
G1 E553.689
G1 F4800.0
M103
G1 X-8.3 Y-11.02 Z1.49 F4200.0
G1 F1200.0
G1 E554.689
G1 F4200.0
M101
G1 X-7.95 Y-11.45 Z1.49 F4800.0 E554.718
G1 X-5.39 Y-13.55 Z1.49 F4800.0 E554.893
G1 X-2.47 Y-15.11 Z1.49 F4800.0 E555.068
G1 X0.7 Y-16.07 Z1.49 F4800.0 E555.243
G1 X4.0 Y-16.4 Z1.49 F4800.0 E555.418
G1 X7.3 Y-16.07 Z1.49 F4800.0 E555.593
G1 X10.47 Y-15.11 Z1.49 F4800.0 E555.768
G1 X13.39 Y-13.55 Z1.49 F4800.0 E555.943
G1 X15.95 Y-11.45 Z1.49 F4800.0 E556.118
G1 X18.05 Y-8.89 Z1.49 F4800.0 E556.293
G1 X19.61 Y-5.97 Z1.49 F4800.0 E556.468
G1 X20.57 Y-2.8 Z1.49 F4800.0 E556.643
G1 X20.9 Y0.5 Z1.49 F4800.0 E556.818
G1 X20.57 Y3.8 Z1.49 F4800.0 E556.993
G1 X19.61 Y6.97 Z1.49 F4800.0 E557.168
G1 X18.05 Y9.89 Z1.49 F4800.0 E557.343
G1 X15.95 Y12.45 Z1.49 F4800.0 E557.518
G1 X13.39 Y14.55 Z1.49 F4800.0 E557.693
G1 X10.47 Y16.11 Z1.49 F4800.0 E557.868
G1 X7.3 Y17.07 Z1.49 F4800.0 E558.043
G1 X4.0 Y17.4 Z1.49 F4800.0 E558.218
G1 X0.7 Y17.07 Z1.49 F4800.0 E558.393
G1 X-2.47 Y16.11 Z1.49 F4800.0 E558.568
G1 X-5.39 Y14.55 Z1.49 F4800.0 E558.743
G1 X-7.95 Y12.45 Z1.49 F4800.0 E558.918
G1 X-10.05 Y9.89 Z1.49 F4800.0 E559.093
G1 X-11.61 Y6.97 Z1.49 F4800.0 E559.268
G1 X-12.57 Y3.8 Z1.49 F4800.0 E559.443
G1 X-12.9 Y0.5 Z1.49 F4800.0 E559.617
G1 X-12.57 Y-2.8 Z1.49 F4800.0 E559.792
G1 X-11.61 Y-5.97 Z1.49 F4800.0 E559.967
G1 X-10.05 Y-8.89 Z1.49 F4800.0 E560.142
G1 X-8.34 Y-10.97 Z1.49 F4800.0 E560.285
G1 X-8.3 Y-11.02 Z1.49 F4800.0 E560.288
G1 F1200.0
G1 E560.288
G1 F4800.0
M103
;M108 R40.0
G1 X-8.61 Y-11.28 Z1.49 F4200.0
G1 F1200.0
G1 E560.288
G1 F4200.0
M101
G1 X-8.23 Y-11.73 Z1.49 F2400.0 E560.32
G1 X-5.61 Y-13.88 Z1.49 F2400.0 E560.499
G1 X-2.62 Y-15.48 Z1.49 F2400.0 E560.678
G1 X0.63 Y-16.47 Z1.49 F2400.0 E560.857
G1 X4.0 Y-16.8 Z1.49 F2400.0 E561.036
G1 X7.38 Y-16.47 Z1.49 F2400.0 E561.215
G1 X10.62 Y-15.48 Z1.49 F2400.0 E561.394
G1 X13.61 Y-13.88 Z1.49 F2400.0 E561.574
G1 X16.23 Y-11.73 Z1.49 F2400.0 E561.753
G1 X18.38 Y-9.11 Z1.49 F2400.0 E561.932
G1 X19.98 Y-6.12 Z1.49 F2400.0 E562.111
G1 X20.97 Y-2.88 Z1.49 F2400.0 E562.29
G1 X21.3 Y0.5 Z1.49 F2400.0 E562.469
G1 X20.97 Y3.88 Z1.49 F2400.0 E562.648
G1 X19.98 Y7.12 Z1.49 F2400.0 E562.828
G1 X18.38 Y10.11 Z1.49 F2400.0 E563.007
G1 X16.23 Y12.73 Z1.49 F2400.0 E563.186
G1 X13.61 Y14.88 Z1.49 F2400.0 E563.365
G1 X10.62 Y16.48 Z1.49 F2400.0 E563.544
G1 X7.38 Y17.47 Z1.49 F2400.0 E563.723
G1 X4.0 Y17.8 Z1.49 F2400.0 E563.902
G1 X0.63 Y17.47 Z1.49 F2400.0 E564.082
G1 X-2.62 Y16.48 Z1.49 F2400.0 E564.261
G1 X-5.61 Y14.88 Z1.49 F2400.0 E564.44
G1 X-8.23 Y12.73 Z1.49 F2400.0 E564.619
G1 X-10.38 Y10.11 Z1.49 F2400.0 E564.798
G1 X-11.98 Y7.12 Z1.49 F2400.0 E564.977
G1 X-12.97 Y3.88 Z1.49 F2400.0 E565.156
G1 X-13.3 Y0.5 Z1.49 F2400.0 E565.336
G1 X-12.97 Y-2.88 Z1.49 F2400.0 E565.515
G1 X-11.98 Y-6.12 Z1.49 F2400.0 E565.694
G1 X-10.38 Y-9.11 Z1.49 F2400.0 E565.873
G1 X-8.65 Y-11.23 Z1.49 F2400.0 E566.017
G1 X-8.61 Y-11.28 Z1.49 F2400.0 E566.021
G1 F1200.0
G1 E565.021
G1 F2400.0
M103
G1 X-3.26 Y-6.66 Z1.49 F4200.0
G1 F1200.0
G1 E566.021
G1 F4200.0
M101
G1 X-4.48 Y-5.17 Z1.49 F2400.0 E566.123
G1 X-5.43 Y-3.41 Z1.49 F2400.0 E566.229
G1 X-6.01 Y-1.49 Z1.49 F2400.0 E566.334
G1 X-6.2 Y0.5 Z1.49 F2400.0 E566.44
G1 X-6.01 Y2.49 Z1.49 F2400.0 E566.546
G1 X-5.43 Y4.41 Z1.49 F2400.0 E566.651
G1 X-4.48 Y6.17 Z1.49 F2400.0 E566.757
G1 X-3.21 Y7.71 Z1.49 F2400.0 E566.863
G1 X-1.67 Y8.98 Z1.49 F2400.0 E566.968
G1 X0.1 Y9.93 Z1.49 F2400.0 E567.074
G1 X2.01 Y10.51 Z1.49 F2400.0 E567.18
G1 X4.0 Y10.7 Z1.49 F2400.0 E567.285
G1 X5.99 Y10.51 Z1.49 F2400.0 E567.391
G1 X7.91 Y9.93 Z1.49 F2400.0 E567.497
G1 X9.67 Y8.98 Z1.49 F2400.0 E567.602
G1 X11.21 Y7.71 Z1.49 F2400.0 E567.708
G1 X12.48 Y6.17 Z1.49 F2400.0 E567.814
G1 X13.43 Y4.41 Z1.49 F2400.0 E567.919
G1 X14.01 Y2.49 Z1.49 F2400.0 E568.025
G1 X14.2 Y0.5 Z1.49 F2400.0 E568.131
G1 X14.01 Y-1.49 Z1.49 F2400.0 E568.236
G1 X13.43 Y-3.41 Z1.49 F2400.0 E568.342
G1 X12.48 Y-5.17 Z1.49 F2400.0 E568.448
G1 X11.21 Y-6.71 Z1.49 F2400.0 E568.553
G1 X9.67 Y-7.98 Z1.49 F2400.0 E568.659
G1 X7.91 Y-8.93 Z1.49 F2400.0 E568.765
G1 X5.99 Y-9.51 Z1.49 F2400.0 E568.87
G1 X4.0 Y-9.7 Z1.49 F2400.0 E568.976
G1 X2.01 Y-9.51 Z1.49 F2400.0 E569.081
G1 X0.1 Y-8.93 Z1.49 F2400.0 E569.187
G1 X-1.67 Y-7.98 Z1.49 F2400.0 E569.293
G1 X-3.21 Y-6.71 Z1.49 F2400.0 E569.398
G1 X-3.26 Y-6.66 Z1.49 F2400.0 E569.402
G1 F1200.0
G1 E568.402
G1 F2400.0
M103
;M108 R80.0
G1 X-0.84 Y-9.2 Z1.49 F4200.0
G1 F1200.0
G1 E569.402
G1 F4200.0
M101
G1 X-9.43 Y-9.2 Z1.49 F4800.0 E569.856
G1 X-9.76 Y-8.8 Z1.49 F4800.0 E569.883
G1 X-1.58 Y-8.8 Z1.49 F4800.0 E570.315
G1 X-2.23 Y-8.4 Z1.49 F4800.0 E570.356
G1 X-9.99 Y-8.4 Z1.49 F4800.0 E570.766
G1 X-10.21 Y-8.0 Z1.49 F4800.0 E570.79
G1 X-2.72 Y-8.0 Z1.49 F4800.0 E571.185
G1 X-3.21 Y-7.6 Z1.49 F4800.0 E571.218
G1 X-10.42 Y-7.6 Z1.49 F4800.0 E571.599
G1 X-10.63 Y-7.2 Z1.49 F4800.0 E571.623
G1 X-3.69 Y-7.2 Z1.49 F4800.0 E571.99
G1 X-4.02 Y-6.8 Z1.49 F4800.0 E572.017
G1 X-10.85 Y-6.8 Z1.49 F4800.0 E572.378
G1 X-11.06 Y-6.4 Z1.49 F4800.0 E572.402
G1 X-4.35 Y-6.4 Z1.49 F4800.0 E572.756
G1 X-4.68 Y-6.0 Z1.49 F4800.0 E572.784
G1 X-11.28 Y-6.0 Z1.49 F4800.0 E573.132
G1 X-11.43 Y-5.6 Z1.49 F4800.0 E573.155
G1 X-5.01 Y-5.6 Z1.49 F4800.0 E573.494
G1 X-5.24 Y-5.2 Z1.49 F4800.0 E573.518
G1 X-11.55 Y-5.2 Z1.49 F4800.0 E573.852
G1 X-11.67 Y-4.8 Z1.49 F4800.0 E573.874
G1 X-5.45 Y-4.8 Z1.49 F4800.0 E574.202
G1 X-5.67 Y-4.4 Z1.49 F4800.0 E574.226
G1 X-11.79 Y-4.4 Z1.49 F4800.0 E574.55
G1 X-11.92 Y-4.0 Z1.49 F4800.0 E574.572
G1 X-5.88 Y-4.0 Z1.49 F4800.0 E574.891
G1 X-6.08 Y-3.6 Z1.49 F4800.0 E574.914
G1 X-12.04 Y-3.6 Z1.49 F4800.0 E575.229
G1 X-12.16 Y-3.2 Z1.49 F4800.0 E575.251
G1 X-6.2 Y-3.2 Z1.49 F4800.0 E575.566
G1 X-6.32 Y-2.8 Z1.49 F4800.0 E575.588
G1 X-12.28 Y-2.8 Z1.49 F4800.0 E575.903
G1 X-12.33 Y-2.4 Z1.49 F4800.0 E575.924
M73 P5 (display progress)
G1 X-6.44 Y-2.4 Z1.49 F4800.0 E576.235
G1 X-6.56 Y-2.0 Z1.49 F4800.0 E576.257
G1 X-12.37 Y-2.0 Z1.49 F4800.0 E576.564
G1 X-12.41 Y-1.6 Z1.49 F4800.0 E576.585
G1 X-6.68 Y-1.6 Z1.49 F4800.0 E576.888
G1 X-6.72 Y-1.2 Z1.49 F4800.0 E576.909
G1 X-12.45 Y-1.2 Z1.49 F4800.0 E577.212
G1 X-12.49 Y-0.8 Z1.49 F4800.0 E577.233
G1 X-6.76 Y-0.8 Z1.49 F4800.0 E577.536
G1 X-6.8 Y-0.4 Z1.49 F4800.0 E577.557
G1 X-12.53 Y-0.4 Z1.49 F4800.0 E577.86
G1 X-12.57 Y0.0 Z1.49 F4800.0 E577.881
G1 X-6.84 Y0.0 Z1.49 F4800.0 E578.184
G1 X-6.88 Y0.4 Z1.49 F4800.0 E578.205
G1 X-12.61 Y0.4 Z1.49 F4800.0 E578.508
G1 X-12.59 Y0.8 Z1.49 F4800.0 E578.529
G1 X-6.86 Y0.8 Z1.49 F4800.0 E578.831
G1 X-6.82 Y1.2 Z1.49 F4800.0 E578.853
G1 X-12.55 Y1.2 Z1.49 F4800.0 E579.155
G1 X-12.51 Y1.6 Z1.49 F4800.0 E579.177
G1 X-6.78 Y1.6 Z1.49 F4800.0 E579.479
G1 X-6.74 Y2.0 Z1.49 F4800.0 E579.501
G1 X-12.47 Y2.0 Z1.49 F4800.0 E579.803
G1 X-12.43 Y2.4 Z1.49 F4800.0 E579.824
G1 X-6.7 Y2.4 Z1.49 F4800.0 E580.127
G1 X-6.62 Y2.8 Z1.49 F4800.0 E580.149
G1 X-12.39 Y2.8 Z1.49 F4800.0 E580.453
G1 X-12.35 Y3.2 Z1.49 F4800.0 E580.474
G1 X-6.5 Y3.2 Z1.49 F4800.0 E580.783
G1 X-6.38 Y3.6 Z1.49 F4800.0 E580.805
G1 X-12.31 Y3.6 Z1.49 F4800.0 E581.119
G1 X-12.22 Y4.0 Z1.49 F4800.0 E581.14
G1 X-6.26 Y4.0 Z1.49 F4800.0 E581.455
G1 X-6.14 Y4.4 Z1.49 F4800.0 E581.477
G1 X-12.1 Y4.4 Z1.49 F4800.0 E581.792
G1 X-11.98 Y4.8 Z1.49 F4800.0 E581.814
G1 X-5.99 Y4.8 Z1.49 F4800.0 E582.13
G1 X-5.77 Y5.2 Z1.49 F4800.0 E582.154
G1 X-11.85 Y5.2 Z1.49 F4800.0 E582.476
G1 X-11.73 Y5.6 Z1.49 F4800.0 E582.498
G1 X-5.56 Y5.6 Z1.49 F4800.0 E582.824
G1 X-5.35 Y6.0 Z1.49 F4800.0 E582.848
G1 X-11.61 Y6.0 Z1.49 F4800.0 E583.179
G1 X-11.49 Y6.4 Z1.49 F4800.0 E583.201
G1 X-5.13 Y6.4 Z1.49 F4800.0 E583.537
G1 X-4.85 Y6.8 Z1.49 F4800.0 E583.563
G1 X-11.37 Y6.8 Z1.49 F4800.0 E583.907
G1 X-11.17 Y7.2 Z1.49 F4800.0 E583.931
G1 X-4.52 Y7.2 Z1.49 F4800.0 E584.282
G1 X-4.19 Y7.6 Z1.49 F4800.0 E584.31
G1 X-10.96 Y7.6 Z1.49 F4800.0 E584.667
G1 X-10.74 Y8.0 Z1.49 F4800.0 E584.691
G1 X-3.86 Y8.0 Z1.49 F4800.0 E585.055
G1 X-3.45 Y8.4 Z1.49 F4800.0 E585.085
G1 X-10.53 Y8.4 Z1.49 F4800.0 E585.459
G1 X-10.31 Y8.8 Z1.49 F4800.0 E585.483
G1 X-2.96 Y8.8 Z1.49 F4800.0 E585.871
G1 X-2.48 Y9.2 Z1.49 F4800.0 E585.904
G1 X-10.1 Y9.2 Z1.49 F4800.0 E586.307
G1 X-9.89 Y9.6 Z1.49 F4800.0 E586.331
G1 X-1.96 Y9.6 Z1.49 F4800.0 E586.75
G1 X-1.21 Y10.0 Z1.49 F4800.0 E586.795
G1 X-9.6 Y10.0 Z1.49 F4800.0 E587.238
G1 X-9.27 Y10.4 Z1.49 F4800.0 E587.265
G1 X-0.46 Y10.4 Z1.49 F4800.0 E587.73
G1 X0.63 Y10.8 Z1.49 F4800.0 E587.792
G1 X-8.94 Y10.8 Z1.49 F4800.0 E588.297
G1 X-8.61 Y11.2 Z1.49 F4800.0 E588.325
G1 X2.11 Y11.2 Z1.49 F4800.0 E588.891
G1 F1200.0
G1 E587.891
G1 F4800.0
M103
G1 X5.89 Y11.2 Z1.49 F4200.0
G1 F1200.0
G1 E588.891
G1 F4200.0
M101
G1 X16.61 Y11.2 Z1.49 F4800.0 E589.457
G1 X16.94 Y10.8 Z1.49 F4800.0 E589.484
G1 X7.37 Y10.8 Z1.49 F4800.0 E589.99
G1 F1200.0
G1 E589.825
G1 F4800.0
M103
G1 X8.46 Y10.4 Z1.49 F4200.0
G1 F1200.0
G1 E589.99
G1 F4200.0
M101
G1 X17.27 Y10.4 Z1.49 F4800.0 E590.455
G1 X17.6 Y10.0 Z1.49 F4800.0 E590.482
G1 X9.21 Y10.0 Z1.49 F4800.0 E590.926
G1 F1200.0
G1 E590.926
G1 F4800.0
M103
G1 X9.96 Y9.6 Z1.49 F4200.0
G1 F1200.0
G1 E590.926
G1 F4200.0
M101
G1 X17.89 Y9.6 Z1.49 F4800.0 E591.344
G1 X18.1 Y9.2 Z1.49 F4800.0 E591.368
G1 X10.48 Y9.2 Z1.49 F4800.0 E591.771
G1 X10.96 Y8.8 Z1.49 F4800.0 E591.804
G1 X18.31 Y8.8 Z1.49 F4800.0 E592.193
G1 X18.53 Y8.4 Z1.49 F4800.0 E592.217
G1 X11.45 Y8.4 Z1.49 F4800.0 E592.59
G1 X11.86 Y8.0 Z1.49 F4800.0 E592.621
G1 X18.74 Y8.0 Z1.49 F4800.0 E592.984
G1 X18.95 Y7.6 Z1.49 F4800.0 E593.008
G1 X12.19 Y7.6 Z1.49 F4800.0 E593.366
G1 X12.52 Y7.2 Z1.49 F4800.0 E593.393
G1 X19.17 Y7.2 Z1.49 F4800.0 E593.744
G1 X19.37 Y6.8 Z1.49 F4800.0 E593.768
G1 X12.85 Y6.8 Z1.49 F4800.0 E594.113
G1 X13.13 Y6.4 Z1.49 F4800.0 E594.139
G1 X19.49 Y6.4 Z1.49 F4800.0 E594.475
G1 X19.61 Y6.0 Z1.49 F4800.0 E594.497
G1 X13.35 Y6.0 Z1.49 F4800.0 E594.828
G1 X13.56 Y5.6 Z1.49 F4800.0 E594.852
G1 X19.73 Y5.6 Z1.49 F4800.0 E595.178
G1 X19.85 Y5.2 Z1.49 F4800.0 E595.2
G1 X13.77 Y5.2 Z1.49 F4800.0 E595.521
G1 X13.99 Y4.8 Z1.49 F4800.0 E595.545
G1 X19.98 Y4.8 Z1.49 F4800.0 E595.861
G1 X20.1 Y4.4 Z1.49 F4800.0 E595.884
G1 X14.14 Y4.4 Z1.49 F4800.0 E596.198
G1 X14.26 Y4.0 Z1.49 F4800.0 E596.22
G1 X20.22 Y4.0 Z1.49 F4800.0 E596.535
G1 X20.31 Y3.6 Z1.49 F4800.0 E596.557
G1 X14.38 Y3.6 Z1.49 F4800.0 E596.87
G1 X14.5 Y3.2 Z1.49 F4800.0 E596.892
G1 X20.35 Y3.2 Z1.49 F4800.0 E597.201
G1 X20.39 Y2.8 Z1.49 F4800.0 E597.222
G1 X14.62 Y2.8 Z1.49 F4800.0 E597.527
G1 X14.7 Y2.4 Z1.49 F4800.0 E597.548
G1 X20.43 Y2.4 Z1.49 F4800.0 E597.851
G1 X20.47 Y2.0 Z1.49 F4800.0 E597.872
G1 X14.74 Y2.0 Z1.49 F4800.0 E598.175
G1 X14.78 Y1.6 Z1.49 F4800.0 E598.196
G1 X20.51 Y1.6 Z1.49 F4800.0 E598.499
G1 X20.55 Y1.2 Z1.49 F4800.0 E598.52
G1 X14.82 Y1.2 Z1.49 F4800.0 E598.823
G1 X14.86 Y0.8 Z1.49 F4800.0 E598.844
G1 X20.59 Y0.8 Z1.49 F4800.0 E599.147
G1 X20.61 Y0.4 Z1.49 F4800.0 E599.168
G1 X14.88 Y0.4 Z1.49 F4800.0 E599.471
G1 F1200.0
G1 E598.471
G1 F4800.0
M103
G1 X20.57 Y-0.0 Z1.49 F4200.0
G1 F1200.0
G1 E599.471
G1 F4200.0
M101
G1 X14.84 Y-0.0 Z1.49 F4800.0 E599.773
G1 X14.8 Y-0.4 Z1.49 F4800.0 E599.795
G1 X20.53 Y-0.4 Z1.49 F4800.0 E600.097
G1 X20.49 Y-0.8 Z1.49 F4800.0 E600.118
G1 X14.76 Y-0.8 Z1.49 F4800.0 E600.421
G1 X14.72 Y-1.2 Z1.49 F4800.0 E600.442
G1 X20.45 Y-1.2 Z1.49 F4800.0 E600.745
G1 X20.41 Y-1.6 Z1.49 F4800.0 E600.766
G1 X14.68 Y-1.6 Z1.49 F4800.0 E601.069
G1 X14.56 Y-2.0 Z1.49 F4800.0 E601.091
G1 X20.37 Y-2.0 Z1.49 F4800.0 E601.398
G1 X20.33 Y-2.4 Z1.49 F4800.0 E601.419
G1 X14.44 Y-2.4 Z1.49 F4800.0 E601.73
G1 X14.32 Y-2.8 Z1.49 F4800.0 E601.752
G1 X20.28 Y-2.8 Z1.49 F4800.0 E602.067
G1 X20.16 Y-3.2 Z1.49 F4800.0 E602.089
G1 X14.2 Y-3.2 Z1.49 F4800.0 E602.404
G1 X14.08 Y-3.6 Z1.49 F4800.0 E602.426
G1 X20.04 Y-3.6 Z1.49 F4800.0 E602.74
G1 X19.92 Y-4.0 Z1.49 F4800.0 E602.763
G1 X13.88 Y-4.0 Z1.49 F4800.0 E603.081
G1 X13.67 Y-4.4 Z1.49 F4800.0 E603.105
G1 X19.79 Y-4.4 Z1.49 F4800.0 E603.429
G1 X19.67 Y-4.8 Z1.49 F4800.0 E603.451
G1 X13.45 Y-4.8 Z1.49 F4800.0 E603.78
G1 X13.24 Y-5.2 Z1.49 F4800.0 E603.804
G1 X19.55 Y-5.2 Z1.49 F4800.0 E604.137
G1 X19.43 Y-5.6 Z1.49 F4800.0 E604.159
G1 X13.01 Y-5.6 Z1.49 F4800.0 E604.498
G1 X12.68 Y-6.0 Z1.49 F4800.0 E604.526
G1 X19.28 Y-6.0 Z1.49 F4800.0 E604.874
G1 X19.06 Y-6.4 Z1.49 F4800.0 E604.898
G1 X12.35 Y-6.4 Z1.49 F4800.0 E605.253
G1 X12.02 Y-6.8 Z1.49 F4800.0 E605.28
G1 X18.85 Y-6.8 Z1.49 F4800.0 E605.64
G1 X18.63 Y-7.2 Z1.49 F4800.0 E605.664
G1 X11.69 Y-7.2 Z1.49 F4800.0 E606.031
G1 X11.21 Y-7.6 Z1.49 F4800.0 E606.064
G1 X18.42 Y-7.6 Z1.49 F4800.0 E606.445
G1 X18.21 Y-8.0 Z1.49 F4800.0 E606.469
G1 X10.72 Y-8.0 Z1.49 F4800.0 E606.865
G1 X10.23 Y-8.4 Z1.49 F4800.0 E606.898
G1 X17.99 Y-8.4 Z1.49 F4800.0 E607.308
G1 X17.76 Y-8.8 Z1.49 F4800.0 E607.333
G1 X9.58 Y-8.8 Z1.49 F4800.0 E607.765
G1 X8.84 Y-9.2 Z1.49 F4800.0 E607.809
G1 X17.43 Y-9.2 Z1.49 F4800.0 E608.263
G1 X17.1 Y-9.6 Z1.49 F4800.0 E608.291
G1 X8.03 Y-9.6 Z1.49 F4800.0 E608.77
G1 X6.71 Y-10.0 Z1.49 F4800.0 E608.843
G1 X16.77 Y-10.0 Z1.49 F4800.0 E609.375
G1 X16.45 Y-10.4 Z1.49 F4800.0 E609.402
G1 X-8.45 Y-10.4 Z1.49 F4800.0 E610.717
G1 X-8.12 Y-10.8 Z1.49 F4800.0 E610.745
G1 X16.12 Y-10.8 Z1.49 F4800.0 E612.025
G1 X15.79 Y-11.2 Z1.49 F4800.0 E612.052
G1 X-7.79 Y-11.2 Z1.49 F4800.0 E613.298
G1 X-7.32 Y-11.6 Z1.49 F4800.0 E613.33
G1 X15.32 Y-11.6 Z1.49 F4800.0 E614.527
G1 X14.84 Y-12.0 Z1.49 F4800.0 E614.56
G1 X-6.84 Y-12.0 Z1.49 F4800.0 E615.705
G1 X-6.35 Y-12.4 Z1.49 F4800.0 E615.738
G1 X14.35 Y-12.4 Z1.49 F4800.0 E616.831
G1 X13.86 Y-12.8 Z1.49 F4800.0 E616.865
G1 X-5.86 Y-12.8 Z1.49 F4800.0 E617.906
G1 X-5.37 Y-13.2 Z1.49 F4800.0 E617.94
G1 X13.37 Y-13.2 Z1.49 F4800.0 E618.93
G1 X12.7 Y-13.6 Z1.49 F4800.0 E618.971
G1 X-4.7 Y-13.6 Z1.49 F4800.0 E619.89
G1 F1200.0
G1 E619.89
G1 F4800.0
M103
G1 X-3.95 Y-14.0 Z1.49 F4200.0
G1 F1200.0
G1 E619.89
G1 F4200.0
M101
G1 X11.95 Y-14.0 Z1.49 F4800.0 E620.73
G1 F1200.0
G1 E620.73
G1 F4800.0
M103
G1 X11.2 Y-14.4 Z1.49 F4200.0
G1 F1200.0
G1 E620.73
G1 F4200.0
M101
G1 X-3.2 Y-14.4 Z1.49 F4800.0 E621.491
G1 F1200.0
G1 E621.491
G1 F4800.0
M103
G1 X-2.45 Y-14.8 Z1.49 F4200.0
G1 F1200.0
G1 E621.491
G1 F4200.0
M101
G1 X10.45 Y-14.8 Z1.49 F4800.0 E622.173
G1 F1200.0
G1 E621.865
G1 F4800.0
M103
G1 X9.21 Y-15.2 Z1.49 F4200.0
G1 F1200.0
G1 E622.173
G1 F4200.0
M101
G1 X-1.21 Y-15.2 Z1.49 F4800.0 E622.724
G1 F1200.0
G1 E622.346
G1 F4800.0
M103
G1 X0.11 Y-15.6 Z1.49 F4200.0
G1 F1200.0
G1 E622.724
G1 F4200.0
M101
G1 X7.89 Y-15.6 Z1.49 F4800.0 E623.134
G1 F1200.0
G1 E622.134
G1 F4800.0
M103
G1 X5.18 Y-16.0 Z1.49 F4200.0
G1 F1200.0
G1 E623.134
G1 F4200.0
M101
G1 X2.82 Y-16.0 Z1.49 F4800.0 E623.259
G1 F1200.0
G1 E622.259
G1 F4800.0
M103
G1 X1.29 Y-10.0 Z1.49 F4200.0
G1 F1200.0
G1 E623.259
G1 F4200.0
M101
G1 X-8.78 Y-10.0 Z1.49 F4800.0 E623.791
G1 X-9.1 Y-9.6 Z1.49 F4800.0 E623.818
G1 X-0.03 Y-9.6 Z1.49 F4800.0 E624.298
G1 F1200.0
G1 E623.298
G1 F4800.0
M103
G1 X4.0 Y-9.9 Z1.49 F4200.0
G1 X7.98 Y-9.11 Z1.49 F4200.0
G1 X11.35 Y-6.85 Z1.49 F4200.0
G1 X13.61 Y-3.48 Z1.49 F4200.0
G1 X14.4 Y0.5 Z1.49 F4200.0
G1 X12.33 Y14.8 Z1.49 F4200.0
G1 F1200.0
G1 E624.298
G1 F4200.0
M101
G1 X-4.33 Y14.8 Z1.49 F4800.0 E625.178
G1 F1200.0
G1 E625.178
G1 F4800.0
M103
G1 X-3.58 Y15.2 Z1.49 F4200.0
G1 F1200.0
G1 E625.178
G1 F4200.0
M101
G1 X11.58 Y15.2 Z1.49 F4800.0 E625.978
G1 F1200.0
G1 E625.978
G1 F4800.0
M103
G1 X10.83 Y15.6 Z1.49 F4200.0
G1 F1200.0
G1 E625.978
G1 F4200.0
M101
G1 X-2.83 Y15.6 Z1.49 F4800.0 E626.699
G1 F1200.0
G1 E626.659
G1 F4800.0
M103
G1 X-1.87 Y16.0 Z1.49 F4200.0
G1 F1200.0
G1 E626.699
G1 F4200.0
M101
G1 X9.87 Y16.0 Z1.49 F4800.0 E627.319
G1 F1200.0
G1 E626.941
G1 F4800.0
M103
G1 X8.55 Y16.4 Z1.49 F4200.0
G1 F1200.0
G1 E627.319
G1 F4200.0
M101
G1 X-0.55 Y16.4 Z1.49 F4800.0 E627.8
G1 F1200.0
G1 E627.402
G1 F4800.0
M103
G1 X0.79 Y16.8 Z1.49 F4200.0
G1 F1200.0
G1 E627.8
G1 F4200.0
M101
G1 X7.21 Y16.8 Z1.49 F4800.0 E628.139
G1 F1200.0
G1 E627.139
G1 F4800.0
M103
G1 X16.28 Y11.6 Z1.49 F4200.0
G1 F1200.0
G1 E628.139
G1 F4200.0
M101
G1 X-8.28 Y11.6 Z1.49 F4800.0 E629.437
G1 X-7.96 Y12.0 Z1.49 F4800.0 E629.464
G1 X15.96 Y12.0 Z1.49 F4800.0 E630.727
G1 X15.57 Y12.4 Z1.49 F4800.0 E630.756
G1 X-7.57 Y12.4 Z1.49 F4800.0 E631.979
G1 X-7.08 Y12.8 Z1.49 F4800.0 E632.012
G1 X15.08 Y12.8 Z1.49 F4800.0 E633.182
G1 X14.59 Y13.2 Z1.49 F4800.0 E633.216
G1 X-6.59 Y13.2 Z1.49 F4800.0 E634.335
G1 X-6.1 Y13.6 Z1.49 F4800.0 E634.368
G1 X14.1 Y13.6 Z1.49 F4800.0 E635.436
G1 X13.62 Y14.0 Z1.49 F4800.0 E635.469
G1 X-5.62 Y14.0 Z1.49 F4800.0 E636.485
G1 X-5.07 Y14.4 Z1.49 F4800.0 E636.52
G1 X13.07 Y14.4 Z1.49 F4800.0 E637.479
G1 F1200.0
G1 E636.479
G1 F4800.0
M103
(*************start toolchange*************)
G55
M108 T1(Set tool)
M18 A B
G1 Z1.67 F3000
G1 X1.55 Y6.41 Z1.67 F3000
G1 F4200.0
(*************end toolchange*************)
(<layer> 1.674 )
G1 X1.55 Y6.41 Z1.67 F4200.0
G1 X-1.32 Y4.06 Z1.67 F4200.0
G1 X-2.4 Y0.5 Z1.67 F4200.0
G1 X-0.79 Y-4.03 Z1.67 F4200.0
G1 F1200.0
G1 E52.835
G1 F4200.0
M101
G1 X-1.49 Y-3.17 Z1.67 F4800.0 E52.894
G1 X-2.1 Y-2.03 Z1.67 F4800.0 E52.963
G1 X-2.48 Y-0.79 Z1.67 F4800.0 E53.031
G1 X-2.61 Y0.5 Z1.67 F4800.0 E53.099
G1 X-2.48 Y1.79 Z1.67 F4800.0 E53.168
G1 X-2.1 Y3.03 Z1.67 F4800.0 E53.236
G1 X-1.49 Y4.17 Z1.67 F4800.0 E53.305
G1 X-0.67 Y5.17 Z1.67 F4800.0 E53.373
G1 X0.33 Y5.99 Z1.67 F4800.0 E53.441
G1 X1.47 Y6.6 Z1.67 F4800.0 E53.51
G1 X2.71 Y6.98 Z1.67 F4800.0 E53.578
G1 X4.0 Y7.11 Z1.67 F4800.0 E53.647
G1 X5.29 Y6.98 Z1.67 F4800.0 E53.715
G1 X6.53 Y6.6 Z1.67 F4800.0 E53.783
G1 X7.67 Y5.99 Z1.67 F4800.0 E53.852
G1 X8.67 Y5.17 Z1.67 F4800.0 E53.92
G1 X9.49 Y4.17 Z1.67 F4800.0 E53.989
G1 X10.1 Y3.03 Z1.67 F4800.0 E54.057
G1 X10.48 Y1.79 Z1.67 F4800.0 E54.125
G1 X10.61 Y0.5 Z1.67 F4800.0 E54.194
G1 X10.48 Y-0.79 Z1.67 F4800.0 E54.262
G1 X10.1 Y-2.03 Z1.67 F4800.0 E54.331
G1 X9.49 Y-3.17 Z1.67 F4800.0 E54.399
G1 X8.67 Y-4.17 Z1.67 F4800.0 E54.468
G1 X7.67 Y-4.99 Z1.67 F4800.0 E54.536
G1 X6.53 Y-5.6 Z1.67 F4800.0 E54.604
G1 X5.29 Y-5.98 Z1.67 F4800.0 E54.673
G1 X4.0 Y-6.11 Z1.67 F4800.0 E54.741
G1 X2.71 Y-5.98 Z1.67 F4800.0 E54.81
G1 X1.47 Y-5.6 Z1.67 F4800.0 E54.878
G1 X0.33 Y-4.99 Z1.67 F4800.0 E54.946
G1 X-0.67 Y-4.17 Z1.67 F4800.0 E55.015
G1 X-0.79 Y-4.03 Z1.67 F4800.0 E55.024
G1 F1200.0
G1 E54.024
G1 F4800.0
M103
G1 X-2.7 Y-6.08 Z1.67 F4200.0
G1 F1200.0
G1 E55.024
G1 F4200.0
M101
G1 X-2.65 Y-6.15 Z1.67 F4800.0 E55.029
G1 X-1.22 Y-7.31 Z1.67 F4800.0 E55.127
G1 X0.4 Y-8.18 Z1.67 F4800.0 E55.224
G1 X2.17 Y-8.72 Z1.67 F4800.0 E55.321
G1 X4.0 Y-8.9 Z1.67 F4800.0 E55.418
G1 X5.83 Y-8.72 Z1.67 F4800.0 E55.516
G1 X7.6 Y-8.18 Z1.67 F4800.0 E55.613
G1 X9.22 Y-7.31 Z1.67 F4800.0 E55.71
G1 X10.65 Y-6.15 Z1.67 F4800.0 E55.808
G1 X11.81 Y-4.72 Z1.67 F4800.0 E55.905
G1 X12.68 Y-3.1 Z1.67 F4800.0 E56.002
G1 X13.22 Y-1.33 Z1.67 F4800.0 E56.1
G1 X13.4 Y0.5 Z1.67 F4800.0 E56.197
G1 X13.22 Y2.33 Z1.67 F4800.0 E56.294
G1 X12.68 Y4.1 Z1.67 F4800.0 E56.392
G1 X11.81 Y5.72 Z1.67 F4800.0 E56.489
G1 X10.65 Y7.15 Z1.67 F4800.0 E56.586
G1 X9.22 Y8.31 Z1.67 F4800.0 E56.684
G1 X7.6 Y9.18 Z1.67 F4800.0 E56.781
G1 X5.83 Y9.72 Z1.67 F4800.0 E56.878
G1 X4.0 Y9.9 Z1.67 F4800.0 E56.976
G1 X2.17 Y9.72 Z1.67 F4800.0 E57.073
G1 X0.4 Y9.18 Z1.67 F4800.0 E57.17
G1 X-1.22 Y8.31 Z1.67 F4800.0 E57.267
G1 X-2.65 Y7.15 Z1.67 F4800.0 E57.365
G1 X-3.81 Y5.72 Z1.67 F4800.0 E57.462
G1 X-4.68 Y4.1 Z1.67 F4800.0 E57.559
G1 X-5.22 Y2.33 Z1.67 F4800.0 E57.657
G1 X-5.4 Y0.5 Z1.67 F4800.0 E57.754
G1 X-5.22 Y-1.33 Z1.67 F4800.0 E57.851
G1 X-4.68 Y-3.1 Z1.67 F4800.0 E57.949
G1 X-3.81 Y-4.72 Z1.67 F4800.0 E58.046
G1 X-2.82 Y-5.93 Z1.67 F4800.0 E58.129
G1 X-2.7 Y-6.08 Z1.67 F4800.0 E58.139
G1 F1200.0
G1 E58.139
G1 F4800.0
M103
;M108 R40.0
G1 X-3.01 Y-6.33 Z1.67 F4200.0
G1 F1200.0
G1 E58.139
G1 F4200.0
M101
G1 X-2.93 Y-6.43 Z1.67 F2400.0 E58.145
G1 X-1.44 Y-7.65 Z1.67 F2400.0 E58.247
G1 X0.25 Y-8.55 Z1.67 F2400.0 E58.348
G1 X2.09 Y-9.11 Z1.67 F2400.0 E58.45
G1 X4.0 Y-9.3 Z1.67 F2400.0 E58.551
G1 X5.91 Y-9.11 Z1.67 F2400.0 E58.653
G1 X7.75 Y-8.55 Z1.67 F2400.0 E58.754
G1 X9.44 Y-7.65 Z1.67 F2400.0 E58.856
G1 X10.93 Y-6.43 Z1.67 F2400.0 E58.957
G1 X12.15 Y-4.94 Z1.67 F2400.0 E59.059
G1 X13.05 Y-3.25 Z1.67 F2400.0 E59.16
G1 X13.61 Y-1.41 Z1.67 F2400.0 E59.262
G1 X13.8 Y0.5 Z1.67 F2400.0 E59.363
G1 X13.61 Y2.41 Z1.67 F2400.0 E59.465
G1 X13.05 Y4.25 Z1.67 F2400.0 E59.566
G1 X12.15 Y5.94 Z1.67 F2400.0 E59.668
G1 X10.93 Y7.43 Z1.67 F2400.0 E59.769
G1 X9.44 Y8.65 Z1.67 F2400.0 E59.87
G1 X7.75 Y9.55 Z1.67 F2400.0 E59.972
G1 X5.91 Y10.11 Z1.67 F2400.0 E60.073
G1 X4.0 Y10.3 Z1.67 F2400.0 E60.175
G1 X2.09 Y10.11 Z1.67 F2400.0 E60.276
G1 X0.25 Y9.55 Z1.67 F2400.0 E60.378
G1 X-1.44 Y8.65 Z1.67 F2400.0 E60.479
G1 X-2.93 Y7.43 Z1.67 F2400.0 E60.581
G1 X-4.15 Y5.94 Z1.67 F2400.0 E60.682
G1 X-5.05 Y4.25 Z1.67 F2400.0 E60.784
G1 X-5.61 Y2.41 Z1.67 F2400.0 E60.885
G1 X-5.8 Y0.5 Z1.67 F2400.0 E60.987
G1 X-5.61 Y-1.41 Z1.67 F2400.0 E61.088
G1 X-5.05 Y-3.25 Z1.67 F2400.0 E61.19
G1 X-4.15 Y-4.94 Z1.67 F2400.0 E61.291
G1 X-3.13 Y-6.19 Z1.67 F2400.0 E61.376
G1 X-3.01 Y-6.33 Z1.67 F2400.0 E61.386
G1 F1200.0
G1 E60.386
G1 F2400.0
M103
G1 X-0.5 Y-3.75 Z1.67 F4200.0
G1 F1200.0
G1 E61.386
G1 F4200.0
M101
G1 X-1.16 Y-2.95 Z1.67 F2400.0 E61.44
G1 X-1.73 Y-1.87 Z1.67 F2400.0 E61.505
G1 X-2.09 Y-0.71 Z1.67 F2400.0 E61.569
G1 X-2.2 Y0.5 Z1.67 F2400.0 E61.633
G1 X-2.09 Y1.71 Z1.67 F2400.0 E61.697
G1 X-1.73 Y2.87 Z1.67 F2400.0 E61.762
G1 X-1.16 Y3.95 Z1.67 F2400.0 E61.826
G1 X-0.39 Y4.89 Z1.67 F2400.0 E61.89
G1 X0.55 Y5.66 Z1.67 F2400.0 E61.954
G1 X1.63 Y6.23 Z1.67 F2400.0 E62.019
G1 X2.79 Y6.59 Z1.67 F2400.0 E62.083
G1 X4.0 Y6.7 Z1.67 F2400.0 E62.147
G1 X5.21 Y6.59 Z1.67 F2400.0 E62.211
G1 X6.37 Y6.23 Z1.67 F2400.0 E62.276
G1 X7.45 Y5.66 Z1.67 F2400.0 E62.34
G1 X8.39 Y4.89 Z1.67 F2400.0 E62.404
G1 X9.16 Y3.95 Z1.67 F2400.0 E62.468
G1 X9.73 Y2.87 Z1.67 F2400.0 E62.533
G1 X10.09 Y1.71 Z1.67 F2400.0 E62.597
G1 X10.2 Y0.5 Z1.67 F2400.0 E62.661
G1 X10.09 Y-0.71 Z1.67 F2400.0 E62.725
G1 X9.73 Y-1.87 Z1.67 F2400.0 E62.79
G1 X9.16 Y-2.95 Z1.67 F2400.0 E62.854
G1 X8.39 Y-3.89 Z1.67 F2400.0 E62.918
G1 X7.45 Y-4.66 Z1.67 F2400.0 E62.982
G1 X6.37 Y-5.23 Z1.67 F2400.0 E63.047
G1 X5.21 Y-5.59 Z1.67 F2400.0 E63.111
G1 X4.0 Y-5.7 Z1.67 F2400.0 E63.175
G1 X2.79 Y-5.59 Z1.67 F2400.0 E63.239
G1 X1.63 Y-5.23 Z1.67 F2400.0 E63.304
G1 X0.55 Y-4.66 Z1.67 F2400.0 E63.368
G1 X-0.39 Y-3.89 Z1.67 F2400.0 E63.432
G1 X-0.5 Y-3.75 Z1.67 F2400.0 E63.442
G1 F1200.0
G1 E62.679
G1 F2400.0
M103
;M108 R80.0
G1 X-2.0 Y-2.81 Z1.67 F4200.0
G1 F1200.0
G1 E63.442
G1 F4200.0
M101
G1 X-2.0 Y-6.31 Z1.67 F4800.0 E63.626
G1 X-1.6 Y-6.64 Z1.67 F4800.0 E63.654
G1 X-1.6 Y-3.48 Z1.67 F4800.0 E63.821
G1 X-1.2 Y-3.97 Z1.67 F4800.0 E63.854
G1 X-1.2 Y-6.97 Z1.67 F4800.0 E64.013
G1 X-0.8 Y-7.22 Z1.67 F4800.0 E64.038
G1 X-0.8 Y-4.43 Z1.67 F4800.0 E64.185
G1 X-0.4 Y-4.76 Z1.67 F4800.0 E64.212
G1 X-0.4 Y-7.44 Z1.67 F4800.0 E64.354
G1 F1200.0
G1 E64.354
G1 F4800.0
M103
G1 X-0.0 Y-7.65 Z1.67 F4200.0
G1 F1200.0
G1 E64.354
G1 F4200.0
M101
G1 X-0.0 Y-5.08 Z1.67 F4800.0 E64.489
G1 X0.4 Y-5.35 Z1.67 F4800.0 E64.515
G1 X0.4 Y-7.86 Z1.67 F4800.0 E64.648
G1 X0.8 Y-8.01 Z1.67 F4800.0 E64.67
G1 X0.8 Y-5.56 Z1.67 F4800.0 E64.8
G1 X1.2 Y-5.78 Z1.67 F4800.0 E64.823
G1 X1.2 Y-8.13 Z1.67 F4800.0 E64.948
G1 X1.6 Y-8.25 Z1.67 F4800.0 E64.97
G1 X1.6 Y-5.93 Z1.67 F4800.0 E65.092
G1 X2.0 Y-6.06 Z1.67 F4800.0 E65.115
G1 X2.0 Y-8.37 Z1.67 F4800.0 E65.237
G1 X2.4 Y-8.46 Z1.67 F4800.0 E65.259
M73 P6 (display progress)
G1 X2.4 Y-6.18 Z1.67 F4800.0 E65.379
G1 X2.8 Y-6.27 Z1.67 F4800.0 E65.401
G1 X2.8 Y-8.5 Z1.67 F4800.0 E65.519
G1 X3.2 Y-8.54 Z1.67 F4800.0 E65.54
G1 X3.2 Y-6.31 Z1.67 F4800.0 E65.657
G1 X3.6 Y-6.35 Z1.67 F4800.0 E65.679
G1 X3.6 Y-8.58 Z1.67 F4800.0 E65.796
G1 X4.0 Y-8.62 Z1.67 F4800.0 E65.818
G1 X4.0 Y-6.39 Z1.67 F4800.0 E65.936
G1 X4.4 Y-6.35 Z1.67 F4800.0 E65.957
G1 X4.4 Y-8.58 Z1.67 F4800.0 E66.074
G1 X4.8 Y-8.54 Z1.67 F4800.0 E66.096
G1 X4.8 Y-6.31 Z1.67 F4800.0 E66.213
G1 X5.2 Y-6.27 Z1.67 F4800.0 E66.235
G1 X5.2 Y-8.5 Z1.67 F4800.0 E66.352
G1 X5.6 Y-8.46 Z1.67 F4800.0 E66.374
G1 X5.6 Y-6.18 Z1.67 F4800.0 E66.494
G1 X6.0 Y-6.06 Z1.67 F4800.0 E66.516
G1 X6.0 Y-8.37 Z1.67 F4800.0 E66.639
G1 X6.4 Y-8.25 Z1.67 F4800.0 E66.661
G1 X6.4 Y-5.93 Z1.67 F4800.0 E66.783
G1 X6.8 Y-5.78 Z1.67 F4800.0 E66.806
G1 X6.8 Y-8.13 Z1.67 F4800.0 E66.93
G1 X7.2 Y-8.01 Z1.67 F4800.0 E66.953
G1 X7.2 Y-5.56 Z1.67 F4800.0 E67.082
G1 X7.6 Y-5.35 Z1.67 F4800.0 E67.106
G1 X7.6 Y-7.86 Z1.67 F4800.0 E67.239
G1 X8.0 Y-7.65 Z1.67 F4800.0 E67.263
G1 X8.0 Y-5.08 Z1.67 F4800.0 E67.398
G1 X8.4 Y-4.76 Z1.67 F4800.0 E67.426
G1 X8.4 Y-7.44 Z1.67 F4800.0 E67.567
G1 X8.8 Y-7.22 Z1.67 F4800.0 E67.591
G1 X8.8 Y-4.43 Z1.67 F4800.0 E67.739
G1 X9.2 Y-3.97 Z1.67 F4800.0 E67.771
G1 X9.2 Y-6.97 Z1.67 F4800.0 E67.929
G1 X9.6 Y-6.64 Z1.67 F4800.0 E67.957
G1 X9.6 Y-3.48 Z1.67 F4800.0 E68.124
G1 X10.0 Y-2.81 Z1.67 F4800.0 E68.165
G1 X10.0 Y-6.31 Z1.67 F4800.0 E68.349
G1 X10.4 Y-5.98 Z1.67 F4800.0 E68.377
G1 X10.4 Y-2.01 Z1.67 F4800.0 E68.586
G1 X10.8 Y-0.39 Z1.67 F4800.0 E68.675
G1 X10.8 Y-5.51 Z1.67 F4800.0 E68.946
G1 X11.2 Y-5.03 Z1.67 F4800.0 E68.979
G1 X11.2 Y6.03 Z1.67 F4800.0 E69.563
G1 X10.8 Y6.51 Z1.67 F4800.0 E69.596
G1 X10.8 Y1.39 Z1.67 F4800.0 E69.867
G1 F1200.0
G1 E69.193
G1 F4800.0
M103
G1 X10.4 Y3.01 Z1.67 F4200.0
G1 F1200.0
G1 E69.867
G1 F4200.0
M101
G1 X10.4 Y6.98 Z1.67 F4800.0 E70.077
G1 X10.0 Y7.31 Z1.67 F4800.0 E70.104
G1 X10.0 Y3.81 Z1.67 F4800.0 E70.289
G1 X9.6 Y4.48 Z1.67 F4800.0 E70.33
G1 X9.6 Y7.64 Z1.67 F4800.0 E70.497
G1 X9.2 Y7.97 Z1.67 F4800.0 E70.524
G1 X9.2 Y4.97 Z1.67 F4800.0 E70.683
G1 X8.8 Y5.43 Z1.67 F4800.0 E70.715
G1 X8.8 Y8.22 Z1.67 F4800.0 E70.862
G1 X8.4 Y8.44 Z1.67 F4800.0 E70.886
G1 X8.4 Y5.76 Z1.67 F4800.0 E71.028
G1 X8.0 Y6.08 Z1.67 F4800.0 E71.055
G1 X8.0 Y8.65 Z1.67 F4800.0 E71.191
G1 X7.6 Y8.86 Z1.67 F4800.0 E71.215
G1 X7.6 Y6.35 Z1.67 F4800.0 E71.348
G1 X7.2 Y6.56 Z1.67 F4800.0 E71.372
G1 X7.2 Y9.01 Z1.67 F4800.0 E71.501
G1 X6.8 Y9.13 Z1.67 F4800.0 E71.523
G1 X6.8 Y6.78 Z1.67 F4800.0 E71.647
G1 X6.4 Y6.93 Z1.67 F4800.0 E71.67
G1 X6.4 Y9.25 Z1.67 F4800.0 E71.793
G1 X6.0 Y9.37 Z1.67 F4800.0 E71.815
G1 X6.0 Y7.06 Z1.67 F4800.0 E71.937
G1 X5.6 Y7.18 Z1.67 F4800.0 E71.959
G1 X5.6 Y9.46 Z1.67 F4800.0 E72.08
G1 X5.2 Y9.5 Z1.67 F4800.0 E72.101
G1 X5.2 Y7.27 Z1.67 F4800.0 E72.219
G1 X4.8 Y7.31 Z1.67 F4800.0 E72.24
G1 X4.8 Y9.54 Z1.67 F4800.0 E72.358
G1 X4.4 Y9.58 Z1.67 F4800.0 E72.379
G1 X4.4 Y7.35 Z1.67 F4800.0 E72.497
G1 X4.0 Y7.39 Z1.67 F4800.0 E72.518
G1 X4.0 Y9.62 Z1.67 F4800.0 E72.636
G1 X3.6 Y9.58 Z1.67 F4800.0 E72.657
G1 X3.6 Y7.35 Z1.67 F4800.0 E72.775
G1 X3.2 Y7.31 Z1.67 F4800.0 E72.796
G1 X3.2 Y9.54 Z1.67 F4800.0 E72.914
G1 X2.8 Y9.5 Z1.67 F4800.0 E72.935
G1 X2.8 Y7.27 Z1.67 F4800.0 E73.053
G1 X2.4 Y7.18 Z1.67 F4800.0 E73.074
G1 X2.4 Y9.46 Z1.67 F4800.0 E73.195
G1 X2.0 Y9.37 Z1.67 F4800.0 E73.216
G1 X2.0 Y7.06 Z1.67 F4800.0 E73.339
G1 X1.6 Y6.93 Z1.67 F4800.0 E73.361
G1 X1.6 Y9.25 Z1.67 F4800.0 E73.483
G1 X1.2 Y9.13 Z1.67 F4800.0 E73.505
G1 X1.2 Y6.78 Z1.67 F4800.0 E73.63
G1 X0.8 Y6.56 Z1.67 F4800.0 E73.654
G1 X0.8 Y9.01 Z1.67 F4800.0 E73.783
G1 X0.4 Y8.86 Z1.67 F4800.0 E73.806
G1 X0.4 Y6.35 Z1.67 F4800.0 E73.939
G1 X0.0 Y6.08 Z1.67 F4800.0 E73.964
G1 X0.0 Y8.65 Z1.67 F4800.0 E74.099
G1 X-0.4 Y8.44 Z1.67 F4800.0 E74.123
G1 X-0.4 Y5.76 Z1.67 F4800.0 E74.265
G1 X-0.8 Y5.43 Z1.67 F4800.0 E74.292
G1 X-0.8 Y8.22 Z1.67 F4800.0 E74.44
G1 X-1.2 Y7.97 Z1.67 F4800.0 E74.465
G1 X-1.2 Y4.97 Z1.67 F4800.0 E74.623
G1 X-1.6 Y4.48 Z1.67 F4800.0 E74.657
G1 X-1.6 Y7.64 Z1.67 F4800.0 E74.824
G1 X-2.0 Y7.31 Z1.67 F4800.0 E74.851
G1 X-2.0 Y3.81 Z1.67 F4800.0 E75.036
G1 X-2.4 Y3.01 Z1.67 F4800.0 E75.083
G1 X-2.4 Y6.98 Z1.67 F4800.0 E75.293
G1 X-2.8 Y6.51 Z1.67 F4800.0 E75.325
G1 X-2.8 Y-5.51 Z1.67 F4800.0 E75.961
G1 X-2.4 Y-5.98 Z1.67 F4800.0 E75.993
G1 X-2.4 Y-2.01 Z1.67 F4800.0 E76.203
G1 F1200.0
G1 E75.203
G1 F4800.0
M103
G1 X-4.4 Y4.03 Z1.67 F4200.0
G1 F1200.0
G1 E76.203
G1 F4200.0
M101
G1 X-4.4 Y-3.03 Z1.67 F4800.0 E76.576
G1 F1200.0
G1 E76.576
G1 F4800.0
M103
G1 X-4.0 Y-3.78 Z1.67 F4200.0
G1 F1200.0
G1 E76.576
G1 F4200.0
M101
G1 X-4.0 Y4.78 Z1.67 F4800.0 E77.028
G1 F1200.0
G1 E76.028
G1 F4800.0
M103
G1 X-4.8 Y-1.74 Z1.67 F4200.0
G1 F1200.0
G1 E77.028
G1 F4200.0
M101
G1 X-4.8 Y2.74 Z1.67 F4800.0 E77.265
G1 F1200.0
G1 E76.265
G1 F4800.0
M103
G1 X-3.2 Y-5.03 Z1.67 F4200.0
G1 F1200.0
G1 E77.265
G1 F4200.0
M101
G1 X-3.2 Y6.03 Z1.67 F4800.0 E77.849
G1 X-3.6 Y5.53 Z1.67 F4800.0 E77.882
G1 X-3.6 Y-4.53 Z1.67 F4800.0 E78.414
G1 F1200.0
G1 E77.414
G1 F4800.0
M103
G1 X-0.53 Y-4.03 Z1.67 F4200.0
G1 X2.75 Y-5.78 Z1.67 F4200.0
G1 X6.45 Y-5.41 Z1.67 F4200.0
G1 X9.32 Y-3.06 Z1.67 F4200.0
G1 X11.6 Y5.53 Z1.67 F4200.0
G1 F1200.0
G1 E78.414
G1 F4200.0
M101
G1 X11.6 Y-4.53 Z1.67 F4800.0 E78.945
G1 F1200.0
G1 E78.945
G1 F4800.0
M103
G1 X12.0 Y-3.78 Z1.67 F4200.0
G1 F1200.0
G1 E78.945
G1 F4200.0
M101
G1 X12.0 Y4.78 Z1.67 F4800.0 E79.397
G1 F1200.0
G1 E79.397
G1 F4800.0
M103
G1 X12.4 Y4.03 Z1.67 F4200.0
G1 F1200.0
G1 E79.397
G1 F4200.0
M101
G1 X12.4 Y-3.03 Z1.67 F4800.0 E79.77
G1 F1200.0
G1 E79.421
G1 F4800.0
M103
G1 X12.8 Y-1.74 Z1.67 F4200.0
G1 F1200.0
G1 E79.77
G1 F4200.0
M101
G1 X12.8 Y2.74 Z1.67 F4800.0 E80.006
G1 F1200.0
G1 E79.006
G1 F4800.0
M103
(*************start toolchange*************)
G54
M108 T0(Set tool)
M18 A B
G1 Z1.76 F3000
G1 X6.03 Y10.7 Z1.76 F3000
G1 F4200.0
(*************end toolchange*************)
(<layer> 1.755 )
G1 X6.03 Y10.7 Z1.76 F4200.0
G1 X1.97 Y10.7 Z1.76 F4200.0
G1 X-1.78 Y9.15 Z1.76 F4200.0
G1 X-4.65 Y6.28 Z1.76 F4200.0
G1 X-6.2 Y2.53 Z1.76 F4200.0
G1 X-6.2 Y-1.53 Z1.76 F4200.0
G1 X-3.31 Y-7.15 Z1.76 F4200.0
G1 F1200.0
G1 E637.479
G1 F4200.0
M101
G1 X-3.5 Y-7.0 Z1.76 F4800.0 E637.492
G1 X-4.82 Y-5.39 Z1.76 F4800.0 E637.602
G1 X-5.8 Y-3.56 Z1.76 F4800.0 E637.711
G1 X-6.4 Y-1.57 Z1.76 F4800.0 E637.821
G1 X-6.61 Y0.5 Z1.76 F4800.0 E637.931
G1 X-6.4 Y2.57 Z1.76 F4800.0 E638.041
G1 X-5.8 Y4.56 Z1.76 F4800.0 E638.151
G1 X-4.82 Y6.39 Z1.76 F4800.0 E638.261
G1 X-3.5 Y8.0 Z1.76 F4800.0 E638.37
G1 X-1.89 Y9.32 Z1.76 F4800.0 E638.48
G1 X-0.06 Y10.3 Z1.76 F4800.0 E638.59
G1 X1.93 Y10.9 Z1.76 F4800.0 E638.7
G1 X4.0 Y11.11 Z1.76 F4800.0 E638.81
G1 X6.07 Y10.9 Z1.76 F4800.0 E638.919
G1 X8.06 Y10.3 Z1.76 F4800.0 E639.029
G1 X9.89 Y9.32 Z1.76 F4800.0 E639.139
G1 X11.5 Y8.0 Z1.76 F4800.0 E639.249
G1 X12.82 Y6.39 Z1.76 F4800.0 E639.359
G1 X13.8 Y4.56 Z1.76 F4800.0 E639.468
G1 X14.4 Y2.57 Z1.76 F4800.0 E639.578
G1 X14.61 Y0.5 Z1.76 F4800.0 E639.688
G1 X14.4 Y-1.57 Z1.76 F4800.0 E639.798
G1 X13.8 Y-3.56 Z1.76 F4800.0 E639.908
G1 X12.82 Y-5.39 Z1.76 F4800.0 E640.018
G1 X11.5 Y-7.0 Z1.76 F4800.0 E640.127
G1 X9.89 Y-8.32 Z1.76 F4800.0 E640.237
G1 X8.06 Y-9.3 Z1.76 F4800.0 E640.347
G1 X6.07 Y-9.9 Z1.76 F4800.0 E640.457
G1 X4.0 Y-10.11 Z1.76 F4800.0 E640.567
G1 X1.93 Y-9.9 Z1.76 F4800.0 E640.677
G1 X-0.06 Y-9.3 Z1.76 F4800.0 E640.786
G1 X-1.89 Y-8.32 Z1.76 F4800.0 E640.896
G1 X-3.31 Y-7.15 Z1.76 F4800.0 E640.993
G1 F1200.0
G1 E639.993
G1 F4800.0
M103
G1 X-8.49 Y-10.79 Z1.76 F4200.0
G1 F1200.0
G1 E640.993
G1 F4200.0
M101
G1 X-8.34 Y-10.97 Z1.76 F4800.0 E641.006
G1 X-7.95 Y-11.45 Z1.76 F4800.0 E641.039
G1 X-5.39 Y-13.55 Z1.76 F4800.0 E641.214
G1 X-2.47 Y-15.11 Z1.76 F4800.0 E641.389
G1 X0.7 Y-16.07 Z1.76 F4800.0 E641.564
G1 X4.0 Y-16.4 Z1.76 F4800.0 E641.739
G1 X7.3 Y-16.07 Z1.76 F4800.0 E641.913
G1 X10.47 Y-15.11 Z1.76 F4800.0 E642.088
G1 X13.39 Y-13.55 Z1.76 F4800.0 E642.263
G1 X15.95 Y-11.45 Z1.76 F4800.0 E642.438
G1 X18.05 Y-8.89 Z1.76 F4800.0 E642.613
G1 X19.61 Y-5.97 Z1.76 F4800.0 E642.788
G1 X20.57 Y-2.8 Z1.76 F4800.0 E642.963
G1 X20.9 Y0.5 Z1.76 F4800.0 E643.138
G1 X20.57 Y3.8 Z1.76 F4800.0 E643.313
G1 X19.61 Y6.97 Z1.76 F4800.0 E643.488
G1 X18.05 Y9.89 Z1.76 F4800.0 E643.663
G1 X15.95 Y12.45 Z1.76 F4800.0 E643.838
G1 X13.39 Y14.55 Z1.76 F4800.0 E644.013
G1 X10.47 Y16.11 Z1.76 F4800.0 E644.188
G1 X7.3 Y17.07 Z1.76 F4800.0 E644.363
G1 X4.0 Y17.4 Z1.76 F4800.0 E644.538
G1 X0.7 Y17.07 Z1.76 F4800.0 E644.713
G1 X-2.47 Y16.11 Z1.76 F4800.0 E644.888
G1 X-5.39 Y14.55 Z1.76 F4800.0 E645.063
G1 X-7.95 Y12.45 Z1.76 F4800.0 E645.238
G1 X-10.05 Y9.89 Z1.76 F4800.0 E645.413
G1 X-11.61 Y6.97 Z1.76 F4800.0 E645.588
G1 X-12.57 Y3.8 Z1.76 F4800.0 E645.763
G1 X-12.9 Y0.5 Z1.76 F4800.0 E645.938
G1 X-12.57 Y-2.8 Z1.76 F4800.0 E646.113
G1 X-11.61 Y-5.97 Z1.76 F4800.0 E646.288
G1 X-10.05 Y-8.89 Z1.76 F4800.0 E646.463
G1 X-8.49 Y-10.79 Z1.76 F4800.0 E646.593
G1 F1200.0
G1 E646.593
G1 F4800.0
M103
;M108 R40.0
G1 X-8.8 Y-11.04 Z1.76 F4200.0
G1 F1200.0
G1 E646.593
G1 F4200.0
M101
G1 X-8.65 Y-11.23 Z1.76 F2400.0 E646.605
G1 X-8.23 Y-11.73 Z1.76 F2400.0 E646.64
G1 X-5.61 Y-13.88 Z1.76 F2400.0 E646.819
G1 X-2.62 Y-15.48 Z1.76 F2400.0 E646.998
G1 X0.63 Y-16.47 Z1.76 F2400.0 E647.178
G1 X4.0 Y-16.8 Z1.76 F2400.0 E647.357
G1 X7.38 Y-16.47 Z1.76 F2400.0 E647.536
G1 X10.62 Y-15.48 Z1.76 F2400.0 E647.715
G1 X13.61 Y-13.88 Z1.76 F2400.0 E647.894
G1 X16.23 Y-11.73 Z1.76 F2400.0 E648.073
G1 X18.38 Y-9.11 Z1.76 F2400.0 E648.252
G1 X19.98 Y-6.12 Z1.76 F2400.0 E648.432
G1 X20.97 Y-2.88 Z1.76 F2400.0 E648.611
G1 X21.3 Y0.5 Z1.76 F2400.0 E648.79
G1 X20.97 Y3.88 Z1.76 F2400.0 E648.969
G1 X19.98 Y7.12 Z1.76 F2400.0 E649.148
G1 X18.38 Y10.11 Z1.76 F2400.0 E649.327
G1 X16.23 Y12.73 Z1.76 F2400.0 E649.506
G1 X13.61 Y14.88 Z1.76 F2400.0 E649.686
G1 X10.62 Y16.48 Z1.76 F2400.0 E649.865
G1 X7.38 Y17.47 Z1.76 F2400.0 E650.044
G1 X4.0 Y17.8 Z1.76 F2400.0 E650.223
G1 X0.63 Y17.47 Z1.76 F2400.0 E650.402
G1 X-2.62 Y16.48 Z1.76 F2400.0 E650.581
G1 X-5.61 Y14.88 Z1.76 F2400.0 E650.76
G1 X-8.23 Y12.73 Z1.76 F2400.0 E650.94
G1 X-10.38 Y10.11 Z1.76 F2400.0 E651.119
G1 X-11.98 Y7.12 Z1.76 F2400.0 E651.298
G1 X-12.97 Y3.88 Z1.76 F2400.0 E651.477
G1 X-13.3 Y0.5 Z1.76 F2400.0 E651.656
G1 X-12.97 Y-2.88 Z1.76 F2400.0 E651.835
G1 X-11.98 Y-6.12 Z1.76 F2400.0 E652.014
G1 X-10.38 Y-9.11 Z1.76 F2400.0 E652.194
G1 X-8.8 Y-11.04 Z1.76 F2400.0 E652.325
G1 F1200.0
G1 E651.325
G1 F2400.0
M103
G1 X-3.03 Y-6.87 Z1.76 F4200.0
G1 F1200.0
G1 E652.325
G1 F4200.0
M101
G1 X-3.21 Y-6.71 Z1.76 F2400.0 E652.338
G1 X-4.48 Y-5.17 Z1.76 F2400.0 E652.444
G1 X-5.43 Y-3.41 Z1.76 F2400.0 E652.549
G1 X-6.01 Y-1.49 Z1.76 F2400.0 E652.655
G1 X-6.2 Y0.5 Z1.76 F2400.0 E652.761
G1 X-6.01 Y2.49 Z1.76 F2400.0 E652.866
G1 X-5.43 Y4.41 Z1.76 F2400.0 E652.972
G1 X-4.48 Y6.17 Z1.76 F2400.0 E653.078
G1 X-3.21 Y7.71 Z1.76 F2400.0 E653.183
G1 X-1.67 Y8.98 Z1.76 F2400.0 E653.289
G1 X0.1 Y9.93 Z1.76 F2400.0 E653.395
G1 X2.01 Y10.51 Z1.76 F2400.0 E653.5
G1 X4.0 Y10.7 Z1.76 F2400.0 E653.606
G1 X5.99 Y10.51 Z1.76 F2400.0 E653.712
G1 X7.91 Y9.93 Z1.76 F2400.0 E653.817
G1 X9.67 Y8.98 Z1.76 F2400.0 E653.923
G1 X11.21 Y7.71 Z1.76 F2400.0 E654.029
G1 X12.48 Y6.17 Z1.76 F2400.0 E654.134
G1 X13.43 Y4.41 Z1.76 F2400.0 E654.24
G1 X14.01 Y2.49 Z1.76 F2400.0 E654.346
G1 X14.2 Y0.5 Z1.76 F2400.0 E654.451
G1 X14.01 Y-1.49 Z1.76 F2400.0 E654.557
G1 X13.43 Y-3.41 Z1.76 F2400.0 E654.663
G1 X12.48 Y-5.17 Z1.76 F2400.0 E654.768
G1 X11.21 Y-6.71 Z1.76 F2400.0 E654.874
G1 X9.67 Y-7.98 Z1.76 F2400.0 E654.979
G1 X7.91 Y-8.93 Z1.76 F2400.0 E655.085
G1 X5.99 Y-9.51 Z1.76 F2400.0 E655.191
G1 X4.0 Y-9.7 Z1.76 F2400.0 E655.296
G1 X2.01 Y-9.51 Z1.76 F2400.0 E655.402
G1 X0.1 Y-8.93 Z1.76 F2400.0 E655.508
G1 X-1.67 Y-7.98 Z1.76 F2400.0 E655.613
G1 X-3.03 Y-6.87 Z1.76 F2400.0 E655.706
G1 F1200.0
G1 E654.706
G1 F2400.0
M103
;M108 R80.0
G1 X-5.2 Y-5.27 Z1.76 F4200.0
G1 F1200.0
G1 E655.706
G1 F4200.0
M101
G1 X-5.2 Y-13.33 Z1.76 F4800.0 E656.132
G1 X-4.8 Y-13.55 Z1.76 F4800.0 E656.156
G1 X-4.8 Y-5.85 Z1.76 F4800.0 E656.563
G1 X-4.4 Y-6.34 Z1.76 F4800.0 E656.596
G1 X-4.4 Y-13.76 Z1.76 F4800.0 E656.988
G1 X-4.0 Y-13.97 Z1.76 F4800.0 E657.012
G1 X-4.0 Y-6.83 Z1.76 F4800.0 E657.389
G1 X-3.6 Y-7.28 Z1.76 F4800.0 E657.421
G1 X-3.6 Y-14.19 Z1.76 F4800.0 E657.786
G1 X-3.2 Y-14.4 Z1.76 F4800.0 E657.81
G1 X-3.2 Y-7.61 Z1.76 F4800.0 E658.169
G1 X-2.8 Y-7.93 Z1.76 F4800.0 E658.196
G1 X-2.8 Y-14.62 Z1.76 F4800.0 E658.549
G1 X-2.4 Y-14.83 Z1.76 F4800.0 E658.573
G1 X-2.4 Y-8.26 Z1.76 F4800.0 E658.92
G1 X-2.0 Y-8.58 Z1.76 F4800.0 E658.947
G1 X-2.0 Y-14.96 Z1.76 F4800.0 E659.284
G1 X-1.6 Y-15.08 Z1.76 F4800.0 E659.306
G1 X-1.6 Y-8.79 Z1.76 F4800.0 E659.638
G1 X-1.2 Y-9.01 Z1.76 F4800.0 E659.662
G1 X-1.2 Y-15.2 Z1.76 F4800.0 E659.99
G1 X-0.8 Y-15.32 Z1.76 F4800.0 E660.012
G1 X-0.8 Y-9.22 Z1.76 F4800.0 E660.334
G1 X-0.4 Y-9.43 Z1.76 F4800.0 E660.358
G1 X-0.4 Y-15.45 Z1.76 F4800.0 E660.676
G1 F1200.0
G1 E660.676
G1 F4800.0
M103
G1 X-0.0 Y-15.57 Z1.76 F4200.0
G1 F1200.0
G1 E660.676
G1 F4200.0
M101
G1 X-0.0 Y-9.61 Z1.76 F4800.0 E660.991
G1 X0.4 Y-9.73 Z1.76 F4800.0 E661.013
G1 X0.4 Y-15.69 Z1.76 F4800.0 E661.328
G1 X0.8 Y-15.8 Z1.76 F4800.0 E661.35
G1 X0.8 Y-9.85 Z1.76 F4800.0 E661.664
G1 X1.2 Y-9.97 Z1.76 F4800.0 E661.686
G1 X1.2 Y-15.84 Z1.76 F4800.0 E661.996
G1 X1.6 Y-15.88 Z1.76 F4800.0 E662.017
G1 X1.6 Y-10.09 Z1.76 F4800.0 E662.323
G1 X2.0 Y-10.19 Z1.76 F4800.0 E662.345
G1 X2.0 Y-15.92 Z1.76 F4800.0 E662.647
G1 X2.4 Y-15.96 Z1.76 F4800.0 E662.668
G1 X2.4 Y-10.23 Z1.76 F4800.0 E662.971
G1 X2.8 Y-10.27 Z1.76 F4800.0 E662.992
G1 X2.8 Y-16.0 Z1.76 F4800.0 E663.295
G1 X3.2 Y-16.04 Z1.76 F4800.0 E663.316
G1 X3.2 Y-10.31 Z1.76 F4800.0 E663.619
G1 X3.6 Y-10.35 Z1.76 F4800.0 E663.64
G1 X3.6 Y-16.08 Z1.76 F4800.0 E663.943
G1 X4.0 Y-16.12 Z1.76 F4800.0 E663.964
G1 X4.0 Y-10.39 Z1.76 F4800.0 E664.267
G1 X4.4 Y-10.35 Z1.76 F4800.0 E664.288
G1 X4.4 Y-16.08 Z1.76 F4800.0 E664.591
G1 X4.8 Y-16.04 Z1.76 F4800.0 E664.612
G1 X4.8 Y-10.31 Z1.76 F4800.0 E664.915
G1 X5.2 Y-10.27 Z1.76 F4800.0 E664.936
G1 X5.2 Y-16.0 Z1.76 F4800.0 E665.239
G1 X5.6 Y-15.96 Z1.76 F4800.0 E665.26
G1 X5.6 Y-10.23 Z1.76 F4800.0 E665.563
G1 X6.0 Y-10.19 Z1.76 F4800.0 E665.584
G1 X6.0 Y-15.92 Z1.76 F4800.0 E665.886
G1 X6.4 Y-15.88 Z1.76 F4800.0 E665.908
G1 X6.4 Y-10.09 Z1.76 F4800.0 E666.213
G1 X6.8 Y-9.97 Z1.76 F4800.0 E666.235
G1 X6.8 Y-15.84 Z1.76 F4800.0 E666.545
G1 X7.2 Y-15.8 Z1.76 F4800.0 E666.567
G1 X7.2 Y-9.85 Z1.76 F4800.0 E666.881
G1 X7.6 Y-9.73 Z1.76 F4800.0 E666.903
G1 X7.6 Y-15.69 Z1.76 F4800.0 E667.218
G1 X8.0 Y-15.57 Z1.76 F4800.0 E667.24
G1 X8.0 Y-9.61 Z1.76 F4800.0 E667.555
G1 X8.4 Y-9.43 Z1.76 F4800.0 E667.578
G1 X8.4 Y-15.45 Z1.76 F4800.0 E667.895
G1 X8.8 Y-15.32 Z1.76 F4800.0 E667.917
G1 X8.8 Y-9.22 Z1.76 F4800.0 E668.24
G1 X9.2 Y-9.01 Z1.76 F4800.0 E668.264
G1 X9.2 Y-15.2 Z1.76 F4800.0 E668.591
G1 X9.6 Y-15.08 Z1.76 F4800.0 E668.613
G1 X9.6 Y-8.79 Z1.76 F4800.0 E668.946
G1 X10.0 Y-8.58 Z1.76 F4800.0 E668.97
G1 X10.0 Y-14.96 Z1.76 F4800.0 E669.307
G1 X10.4 Y-14.83 Z1.76 F4800.0 E669.329
G1 X10.4 Y-8.26 Z1.76 F4800.0 E669.676
G1 X10.8 Y-7.93 Z1.76 F4800.0 E669.703
G1 X10.8 Y-14.62 Z1.76 F4800.0 E670.056
G1 X11.2 Y-14.4 Z1.76 F4800.0 E670.08
G1 X11.2 Y-7.61 Z1.76 F4800.0 E670.439
G1 X11.6 Y-7.28 Z1.76 F4800.0 E670.466
G1 X11.6 Y-14.19 Z1.76 F4800.0 E670.831
G1 X12.0 Y-13.97 Z1.76 F4800.0 E670.855
G1 X12.0 Y-6.83 Z1.76 F4800.0 E671.233
G1 X12.4 Y-6.34 Z1.76 F4800.0 E671.266
G1 X12.4 Y-13.76 Z1.76 F4800.0 E671.658
G1 X12.8 Y-13.55 Z1.76 F4800.0 E671.682
G1 X12.8 Y-5.85 Z1.76 F4800.0 E672.088
G1 X13.2 Y-5.27 Z1.76 F4800.0 E672.126
G1 X13.2 Y-13.33 Z1.76 F4800.0 E672.552
G1 X13.6 Y-13.01 Z1.76 F4800.0 E672.579
G1 X13.6 Y-4.52 Z1.76 F4800.0 E673.027
G1 X14.0 Y-3.78 Z1.76 F4800.0 E673.072
G1 X14.0 Y-12.69 Z1.76 F4800.0 E673.543
G1 X14.4 Y-12.36 Z1.76 F4800.0 E673.57
G1 X14.4 Y-2.54 Z1.76 F4800.0 E674.089
G1 X14.8 Y-0.38 Z1.76 F4800.0 E674.205
G1 X14.8 Y-12.03 Z1.76 F4800.0 E674.821
G1 X15.2 Y-11.7 Z1.76 F4800.0 E674.848
G1 X15.2 Y12.7 Z1.76 F4800.0 E676.137
G1 X14.8 Y13.03 Z1.76 F4800.0 E676.164
G1 X14.8 Y1.38 Z1.76 F4800.0 E676.78
G1 F1200.0
G1 E675.78
G1 F4800.0
M103
G1 X14.4 Y3.54 Z1.76 F4200.0
G1 F1200.0
G1 E676.78
G1 F4200.0
M101
G1 X14.4 Y13.36 Z1.76 F4800.0 E677.298
G1 X14.0 Y13.69 Z1.76 F4800.0 E677.326
G1 X14.0 Y4.78 Z1.76 F4800.0 E677.796
G1 F1200.0
G1 E677.796
G1 F4800.0
M103
G1 X13.6 Y5.52 Z1.76 F4200.0
G1 F1200.0
G1 E677.796
G1 F4200.0
M101
G1 X13.6 Y14.01 Z1.76 F4800.0 E678.245
G1 X13.2 Y14.33 Z1.76 F4800.0 E678.272
G1 X13.2 Y6.27 Z1.76 F4800.0 E678.698
G1 X12.8 Y6.85 Z1.76 F4800.0 E678.735
G1 X12.8 Y14.55 Z1.76 F4800.0 E679.142
G1 X12.4 Y14.76 Z1.76 F4800.0 E679.166
G1 X12.4 Y7.34 Z1.76 F4800.0 E679.558
G1 X12.0 Y7.83 Z1.76 F4800.0 E679.591
G1 X12.0 Y14.97 Z1.76 F4800.0 E679.968
G1 X11.6 Y15.19 Z1.76 F4800.0 E679.992
G1 X11.6 Y8.28 Z1.76 F4800.0 E680.357
G1 X11.2 Y8.61 Z1.76 F4800.0 E680.385
G1 X11.2 Y15.4 Z1.76 F4800.0 E680.744
G1 X10.8 Y15.62 Z1.76 F4800.0 E680.768
G1 X10.8 Y8.93 Z1.76 F4800.0 E681.121
G1 X10.4 Y9.26 Z1.76 F4800.0 E681.148
G1 X10.4 Y15.83 Z1.76 F4800.0 E681.495
G1 X10.0 Y15.96 Z1.76 F4800.0 E681.517
G1 X10.0 Y9.58 Z1.76 F4800.0 E681.854
G1 X9.6 Y9.79 Z1.76 F4800.0 E681.878
G1 X9.6 Y16.08 Z1.76 F4800.0 E682.21
G1 X9.2 Y16.2 Z1.76 F4800.0 E682.233
G1 X9.2 Y10.01 Z1.76 F4800.0 E682.56
G1 X8.8 Y10.22 Z1.76 F4800.0 E682.584
G1 X8.8 Y16.32 Z1.76 F4800.0 E682.906
G1 X8.4 Y16.45 Z1.76 F4800.0 E682.928
G1 X8.4 Y10.43 Z1.76 F4800.0 E683.246
G1 X8.0 Y10.61 Z1.76 F4800.0 E683.269
G1 X8.0 Y16.57 Z1.76 F4800.0 E683.584
G1 X7.6 Y16.69 Z1.76 F4800.0 E683.606
G1 X7.6 Y10.73 Z1.76 F4800.0 E683.921
G1 X7.2 Y10.85 Z1.76 F4800.0 E683.943
G1 X7.2 Y16.8 Z1.76 F4800.0 E684.257
G1 X6.8 Y16.84 Z1.76 F4800.0 E684.278
G1 X6.8 Y10.97 Z1.76 F4800.0 E684.588
G1 X6.4 Y11.09 Z1.76 F4800.0 E684.61
G1 X6.4 Y16.88 Z1.76 F4800.0 E684.916
G1 X6.0 Y16.92 Z1.76 F4800.0 E684.937
G1 X6.0 Y11.19 Z1.76 F4800.0 E685.24
G1 X5.6 Y11.23 Z1.76 F4800.0 E685.261
G1 X5.6 Y16.96 Z1.76 F4800.0 E685.564
G1 X5.2 Y17.0 Z1.76 F4800.0 E685.585
G1 X5.2 Y11.27 Z1.76 F4800.0 E685.888
G1 X4.8 Y11.31 Z1.76 F4800.0 E685.909
G1 X4.8 Y17.04 Z1.76 F4800.0 E686.212
G1 X4.4 Y17.08 Z1.76 F4800.0 E686.233
G1 X4.4 Y11.35 Z1.76 F4800.0 E686.536
G1 X4.0 Y11.39 Z1.76 F4800.0 E686.557
G1 X4.0 Y17.12 Z1.76 F4800.0 E686.86
G1 X3.6 Y17.08 Z1.76 F4800.0 E686.881
G1 X3.6 Y11.35 Z1.76 F4800.0 E687.184
G1 X3.2 Y11.31 Z1.76 F4800.0 E687.205
G1 X3.2 Y17.04 Z1.76 F4800.0 E687.507
G1 X2.8 Y17.0 Z1.76 F4800.0 E687.529
G1 X2.8 Y11.27 Z1.76 F4800.0 E687.831
G1 X2.4 Y11.23 Z1.76 F4800.0 E687.853
G1 X2.4 Y16.96 Z1.76 F4800.0 E688.155
G1 X2.0 Y16.92 Z1.76 F4800.0 E688.177
G1 X2.0 Y11.19 Z1.76 F4800.0 E688.479
G1 X1.6 Y11.09 Z1.76 F4800.0 E688.501
G1 X1.6 Y16.88 Z1.76 F4800.0 E688.807
G1 X1.2 Y16.84 Z1.76 F4800.0 E688.828
G1 X1.2 Y10.97 Z1.76 F4800.0 E689.138
G1 X0.8 Y10.85 Z1.76 F4800.0 E689.16
G1 X0.8 Y16.8 Z1.76 F4800.0 E689.474
G1 X0.4 Y16.69 Z1.76 F4800.0 E689.496
G1 X0.4 Y10.73 Z1.76 F4800.0 E689.811
G1 X0.0 Y10.61 Z1.76 F4800.0 E689.833
G1 X0.0 Y16.57 Z1.76 F4800.0 E690.148
G1 X-0.4 Y16.45 Z1.76 F4800.0 E690.17
M73 P7 (display progress)
G1 X-0.4 Y10.43 Z1.76 F4800.0 E690.488
G1 X-0.8 Y10.22 Z1.76 F4800.0 E690.511
G1 X-0.8 Y16.32 Z1.76 F4800.0 E690.834
G1 X-1.2 Y16.2 Z1.76 F4800.0 E690.856
G1 X-1.2 Y10.01 Z1.76 F4800.0 E691.183
G1 X-1.6 Y9.79 Z1.76 F4800.0 E691.207
G1 X-1.6 Y16.08 Z1.76 F4800.0 E691.54
G1 X-2.0 Y15.96 Z1.76 F4800.0 E691.562
G1 X-2.0 Y9.58 Z1.76 F4800.0 E691.899
G1 X-2.4 Y9.26 Z1.76 F4800.0 E691.926
G1 X-2.4 Y15.83 Z1.76 F4800.0 E692.273
G1 X-2.8 Y15.62 Z1.76 F4800.0 E692.297
G1 X-2.8 Y8.93 Z1.76 F4800.0 E692.65
G1 X-3.2 Y8.61 Z1.76 F4800.0 E692.677
G1 X-3.2 Y15.4 Z1.76 F4800.0 E693.036
G1 X-3.6 Y15.19 Z1.76 F4800.0 E693.06
G1 X-3.6 Y8.28 Z1.76 F4800.0 E693.425
G1 X-4.0 Y7.83 Z1.76 F4800.0 E693.457
G1 X-4.0 Y14.97 Z1.76 F4800.0 E693.834
G1 X-4.4 Y14.76 Z1.76 F4800.0 E693.858
G1 X-4.4 Y7.34 Z1.76 F4800.0 E694.25
G1 X-4.8 Y6.85 Z1.76 F4800.0 E694.283
G1 X-4.8 Y14.55 Z1.76 F4800.0 E694.69
G1 X-5.2 Y14.33 Z1.76 F4800.0 E694.714
G1 X-5.2 Y6.27 Z1.76 F4800.0 E695.139
G1 X-5.6 Y5.52 Z1.76 F4800.0 E695.184
G1 X-5.6 Y14.01 Z1.76 F4800.0 E695.633
G1 X-6.0 Y13.69 Z1.76 F4800.0 E695.66
G1 X-6.0 Y4.78 Z1.76 F4800.0 E696.131
G1 X-6.4 Y3.54 Z1.76 F4800.0 E696.2
G1 X-6.4 Y13.36 Z1.76 F4800.0 E696.718
G1 X-6.8 Y13.03 Z1.76 F4800.0 E696.746
G1 X-6.8 Y-12.03 Z1.76 F4800.0 E698.069
G1 X-6.4 Y-12.36 Z1.76 F4800.0 E698.097
G1 X-6.4 Y-2.54 Z1.76 F4800.0 E698.615
G1 F1200.0
G1 E698.315
G1 F4800.0
M103
G1 X-6.0 Y-3.78 Z1.76 F4200.0
G1 F1200.0
G1 E698.615
G1 F4200.0
M101
G1 X-6.0 Y-12.69 Z1.76 F4800.0 E699.086
G1 X-5.6 Y-13.01 Z1.76 F4800.0 E699.113
G1 X-5.6 Y-4.52 Z1.76 F4800.0 E699.562
G1 F1200.0
G1 E698.562
G1 F4800.0
M103
G1 X-10.8 Y7.89 Z1.76 F4200.0
G1 F1200.0
G1 E699.562
G1 F4200.0
M101
G1 X-10.8 Y-6.89 Z1.76 F4800.0 E700.343
G1 F1200.0
G1 E700.343
G1 F4800.0
M103
G1 X-11.2 Y-6.14 Z1.76 F4200.0
G1 F1200.0
G1 E700.343
G1 F4200.0
M101
G1 X-11.2 Y7.14 Z1.76 F4800.0 E701.044
G1 F1200.0
G1 E700.871
G1 F4800.0
M103
G1 X-11.6 Y6.04 Z1.76 F4200.0
G1 F1200.0
G1 E701.044
G1 F4200.0
M101
G1 X-11.6 Y-5.04 Z1.76 F4800.0 E701.629
G1 F1200.0
G1 E701.252
G1 F4800.0
M103
G1 X-12.0 Y-3.72 Z1.76 F4200.0
G1 F1200.0
G1 E701.629
G1 F4200.0
M101
G1 X-12.0 Y4.72 Z1.76 F4800.0 E702.075
G1 F1200.0
G1 E701.075
G1 F4800.0
M103
G1 X-12.4 Y2.7 Z1.76 F4200.0
G1 F1200.0
G1 E702.075
G1 F4200.0
M101
G1 X-12.4 Y-1.7 Z1.76 F4800.0 E702.307
G1 F1200.0
G1 E701.307
G1 F4800.0
M103
G1 X-10.4 Y-7.64 Z1.76 F4200.0
G1 F1200.0
G1 E702.307
G1 F4200.0
M101
G1 X-10.4 Y8.64 Z1.76 F4800.0 E703.167
G1 F1200.0
G1 E702.167
G1 F4800.0
M103
G1 X-7.2 Y-11.7 Z1.76 F4200.0
G1 F1200.0
G1 E703.167
G1 F4200.0
M101
G1 X-7.2 Y12.7 Z1.76 F4800.0 E704.456
G1 X-7.6 Y12.37 Z1.76 F4800.0 E704.483
G1 X-7.6 Y-11.37 Z1.76 F4800.0 E705.738
G1 X-8.0 Y-10.95 Z1.76 F4800.0 E705.769
G1 X-8.0 Y11.95 Z1.76 F4800.0 E706.978
G1 X-8.4 Y11.46 Z1.76 F4800.0 E707.011
G1 X-8.4 Y-10.46 Z1.76 F4800.0 E708.169
G1 X-8.8 Y-9.97 Z1.76 F4800.0 E708.202
G1 X-8.8 Y10.97 Z1.76 F4800.0 E709.308
G1 X-9.2 Y10.48 Z1.76 F4800.0 E709.342
G1 X-9.2 Y-9.48 Z1.76 F4800.0 E710.396
G1 X-9.6 Y-8.99 Z1.76 F4800.0 E710.429
G1 X-9.6 Y9.99 Z1.76 F4800.0 E711.433
G1 X-10.0 Y9.39 Z1.76 F4800.0 E711.471
G1 X-10.0 Y-8.39 Z1.76 F4800.0 E712.41
G1 F1200.0
G1 E711.41
G1 F4800.0
M103
G1 X15.6 Y-11.37 Z1.76 F4200.0
G1 F1200.0
G1 E712.41
G1 F4200.0
M101
G1 X15.6 Y12.37 Z1.76 F4800.0 E713.664
G1 X16.0 Y11.95 Z1.76 F4800.0 E713.695
G1 X16.0 Y-10.95 Z1.76 F4800.0 E714.904
G1 X16.4 Y-10.46 Z1.76 F4800.0 E714.938
G1 X16.4 Y11.46 Z1.76 F4800.0 E716.095
G1 X16.8 Y10.97 Z1.76 F4800.0 E716.129
G1 X16.8 Y-9.97 Z1.76 F4800.0 E717.235
G1 X17.2 Y-9.48 Z1.76 F4800.0 E717.268
G1 X17.2 Y10.48 Z1.76 F4800.0 E718.323
G1 X17.6 Y9.99 Z1.76 F4800.0 E718.356
G1 X17.6 Y-8.99 Z1.76 F4800.0 E719.359
G1 X18.0 Y-8.39 Z1.76 F4800.0 E719.398
G1 X18.0 Y9.39 Z1.76 F4800.0 E720.336
G1 F1200.0
G1 E720.336
G1 F4800.0
M103
G1 X18.4 Y8.64 Z1.76 F4200.0
G1 F1200.0
G1 E720.336
G1 F4200.0
M101
G1 X18.4 Y-7.64 Z1.76 F4800.0 E721.196
G1 F1200.0
G1 E721.196
G1 F4800.0
M103
G1 X18.8 Y-6.89 Z1.76 F4200.0
G1 F1200.0
G1 E721.196
G1 F4200.0
M101
G1 X18.8 Y7.89 Z1.76 F4800.0 E721.977
G1 F1200.0
G1 E721.977
G1 F4800.0
M103
G1 X19.2 Y7.14 Z1.76 F4200.0
G1 F1200.0
G1 E721.977
G1 F4200.0
M101
G1 X19.2 Y-6.14 Z1.76 F4800.0 E722.679
G1 F1200.0
G1 E722.505
G1 F4800.0
M103
G1 X19.6 Y-5.04 Z1.76 F4200.0
G1 F1200.0
G1 E722.679
G1 F4200.0
M101
G1 X19.6 Y6.04 Z1.76 F4800.0 E723.264
G1 F1200.0
G1 E722.886
G1 F4800.0
M103
G1 X20.0 Y4.72 Z1.76 F4200.0
G1 F1200.0
G1 E723.264
G1 F4200.0
M101
G1 X20.0 Y-3.72 Z1.76 F4800.0 E723.71
G1 F1200.0
G1 E722.71
G1 F4800.0
M103
G1 X20.4 Y-1.7 Z1.76 F4200.0
G1 F1200.0
G1 E723.71
G1 F4200.0
M101
G1 X20.4 Y2.7 Z1.76 F4800.0 E723.942
G1 F1200.0
G1 E722.942
G1 F4800.0
M103
(*************start toolchange*************)
G55
M108 T1(Set tool)
M18 A B
G1 Z1.94 F3000
G1 X9.91 Y-1.95 Z1.94 F3000
G1 F4200.0
(*************end toolchange*************)
(<layer> 1.944 )
G1 X9.91 Y-1.95 Z1.94 F4200.0
G1 X7.56 Y-4.82 Z1.94 F4200.0
G1 X4.0 Y-5.9 Z1.94 F4200.0
G1 X-0.58 Y-4.25 Z1.94 F4200.0
G1 F1200.0
G1 E80.006
G1 F4200.0
M101
G1 X-0.67 Y-4.17 Z1.94 F4800.0 E80.013
G1 X-1.49 Y-3.17 Z1.94 F4800.0 E80.081
G1 X-2.1 Y-2.03 Z1.94 F4800.0 E80.15
G1 X-2.48 Y-0.79 Z1.94 F4800.0 E80.218
G1 X-2.61 Y0.5 Z1.94 F4800.0 E80.287
G1 X-2.48 Y1.79 Z1.94 F4800.0 E80.355
G1 X-2.1 Y3.03 Z1.94 F4800.0 E80.423
G1 X-1.49 Y4.17 Z1.94 F4800.0 E80.492
G1 X-0.67 Y5.17 Z1.94 F4800.0 E80.56
G1 X0.33 Y5.99 Z1.94 F4800.0 E80.629
G1 X1.47 Y6.6 Z1.94 F4800.0 E80.697
G1 X2.71 Y6.98 Z1.94 F4800.0 E80.765
G1 X4.0 Y7.11 Z1.94 F4800.0 E80.834
G1 X5.29 Y6.98 Z1.94 F4800.0 E80.902
G1 X6.53 Y6.6 Z1.94 F4800.0 E80.971
G1 X7.67 Y5.99 Z1.94 F4800.0 E81.039
G1 X8.67 Y5.17 Z1.94 F4800.0 E81.107
G1 X9.49 Y4.17 Z1.94 F4800.0 E81.176
G1 X10.1 Y3.03 Z1.94 F4800.0 E81.244
G1 X10.48 Y1.79 Z1.94 F4800.0 E81.313
G1 X10.61 Y0.5 Z1.94 F4800.0 E81.381
G1 X10.48 Y-0.79 Z1.94 F4800.0 E81.449
G1 X10.1 Y-2.03 Z1.94 F4800.0 E81.518
G1 X9.49 Y-3.17 Z1.94 F4800.0 E81.586
G1 X8.67 Y-4.17 Z1.94 F4800.0 E81.655
G1 X7.67 Y-4.99 Z1.94 F4800.0 E81.723
G1 X6.53 Y-5.6 Z1.94 F4800.0 E81.791
G1 X5.29 Y-5.98 Z1.94 F4800.0 E81.86
G1 X4.0 Y-6.11 Z1.94 F4800.0 E81.928
G1 X2.71 Y-5.98 Z1.94 F4800.0 E81.997
G1 X1.47 Y-5.6 Z1.94 F4800.0 E82.065
G1 X0.33 Y-4.99 Z1.94 F4800.0 E82.134
G1 X-0.58 Y-4.25 Z1.94 F4800.0 E82.195
G1 F1200.0
G1 E81.195
G1 F4800.0
M103
G1 X-2.9 Y-5.84 Z1.94 F4200.0
G1 F1200.0
G1 E82.195
G1 F4200.0
M101
G1 X-2.82 Y-5.93 Z1.94 F4800.0 E82.202
G1 X-2.65 Y-6.15 Z1.94 F4800.0 E82.216
G1 X-1.22 Y-7.31 Z1.94 F4800.0 E82.314
G1 X0.4 Y-8.18 Z1.94 F4800.0 E82.411
G1 X2.17 Y-8.72 Z1.94 F4800.0 E82.508
G1 X4.0 Y-8.9 Z1.94 F4800.0 E82.606
G1 X5.83 Y-8.72 Z1.94 F4800.0 E82.703
G1 X7.6 Y-8.18 Z1.94 F4800.0 E82.8
G1 X9.22 Y-7.31 Z1.94 F4800.0 E82.898
G1 X10.65 Y-6.15 Z1.94 F4800.0 E82.995
G1 X11.81 Y-4.72 Z1.94 F4800.0 E83.092
G1 X12.68 Y-3.1 Z1.94 F4800.0 E83.189
G1 X13.22 Y-1.33 Z1.94 F4800.0 E83.287
G1 X13.4 Y0.5 Z1.94 F4800.0 E83.384
G1 X13.22 Y2.33 Z1.94 F4800.0 E83.481
G1 X12.68 Y4.1 Z1.94 F4800.0 E83.579
G1 X11.81 Y5.72 Z1.94 F4800.0 E83.676
G1 X10.65 Y7.15 Z1.94 F4800.0 E83.773
G1 X9.22 Y8.31 Z1.94 F4800.0 E83.871
G1 X7.6 Y9.18 Z1.94 F4800.0 E83.968
G1 X5.83 Y9.72 Z1.94 F4800.0 E84.065
G1 X4.0 Y9.9 Z1.94 F4800.0 E84.163
G1 X2.17 Y9.72 Z1.94 F4800.0 E84.26
G1 X0.4 Y9.18 Z1.94 F4800.0 E84.357
G1 X-1.22 Y8.31 Z1.94 F4800.0 E84.455
G1 X-2.65 Y7.15 Z1.94 F4800.0 E84.552
G1 X-3.81 Y5.72 Z1.94 F4800.0 E84.649
G1 X-4.68 Y4.1 Z1.94 F4800.0 E84.747
G1 X-5.22 Y2.33 Z1.94 F4800.0 E84.844
G1 X-5.4 Y0.5 Z1.94 F4800.0 E84.941
G1 X-5.22 Y-1.33 Z1.94 F4800.0 E85.038
G1 X-4.68 Y-3.1 Z1.94 F4800.0 E85.136
G1 X-3.81 Y-4.72 Z1.94 F4800.0 E85.233
G1 X-2.9 Y-5.84 Z1.94 F4800.0 E85.31
G1 F1200.0
G1 E85.31
G1 F4800.0
M103
;M108 R40.0
G1 X-3.21 Y-6.09 Z1.94 F4200.0
G1 F1200.0
G1 E85.31
G1 F4200.0
M101
G1 X-3.13 Y-6.19 Z1.94 F2400.0 E85.316
G1 X-2.93 Y-6.43 Z1.94 F2400.0 E85.332
G1 X-1.44 Y-7.65 Z1.94 F2400.0 E85.434
G1 X0.25 Y-8.55 Z1.94 F2400.0 E85.535
G1 X2.09 Y-9.11 Z1.94 F2400.0 E85.637
G1 X4.0 Y-9.3 Z1.94 F2400.0 E85.738
G1 X5.91 Y-9.11 Z1.94 F2400.0 E85.84
G1 X7.75 Y-8.55 Z1.94 F2400.0 E85.941
G1 X9.44 Y-7.65 Z1.94 F2400.0 E86.043
G1 X10.93 Y-6.43 Z1.94 F2400.0 E86.144
G1 X12.15 Y-4.94 Z1.94 F2400.0 E86.246
G1 X13.05 Y-3.25 Z1.94 F2400.0 E86.347
G1 X13.61 Y-1.41 Z1.94 F2400.0 E86.449
G1 X13.8 Y0.5 Z1.94 F2400.0 E86.55
G1 X13.61 Y2.41 Z1.94 F2400.0 E86.652
G1 X13.05 Y4.25 Z1.94 F2400.0 E86.753
G1 X12.15 Y5.94 Z1.94 F2400.0 E86.855
G1 X10.93 Y7.43 Z1.94 F2400.0 E86.956
G1 X9.44 Y8.65 Z1.94 F2400.0 E87.058
G1 X7.75 Y9.55 Z1.94 F2400.0 E87.159
G1 X5.91 Y10.11 Z1.94 F2400.0 E87.261
G1 X4.0 Y10.3 Z1.94 F2400.0 E87.362
G1 X2.09 Y10.11 Z1.94 F2400.0 E87.464
G1 X0.25 Y9.55 Z1.94 F2400.0 E87.565
G1 X-1.44 Y8.65 Z1.94 F2400.0 E87.666
G1 X-2.93 Y7.43 Z1.94 F2400.0 E87.768
G1 X-4.15 Y5.94 Z1.94 F2400.0 E87.869
G1 X-5.05 Y4.25 Z1.94 F2400.0 E87.971
G1 X-5.61 Y2.41 Z1.94 F2400.0 E88.072
G1 X-5.8 Y0.5 Z1.94 F2400.0 E88.174
G1 X-5.61 Y-1.41 Z1.94 F2400.0 E88.275
G1 X-5.05 Y-3.25 Z1.94 F2400.0 E88.377
G1 X-4.15 Y-4.94 Z1.94 F2400.0 E88.478
G1 X-3.21 Y-6.09 Z1.94 F2400.0 E88.557
G1 F1200.0
G1 E87.557
G1 F2400.0
M103
G1 X-0.29 Y-3.97 Z1.94 F4200.0
G1 F1200.0
G1 E88.557
G1 F4200.0
M101
G1 X-0.39 Y-3.89 Z1.94 F2400.0 E88.563
G1 X-1.16 Y-2.95 Z1.94 F2400.0 E88.627
G1 X-1.73 Y-1.87 Z1.94 F2400.0 E88.692
G1 X-2.09 Y-0.71 Z1.94 F2400.0 E88.756
G1 X-2.2 Y0.5 Z1.94 F2400.0 E88.82
G1 X-2.09 Y1.71 Z1.94 F2400.0 E88.884
G1 X-1.73 Y2.87 Z1.94 F2400.0 E88.949
G1 X-1.16 Y3.95 Z1.94 F2400.0 E89.013
G1 X-0.39 Y4.89 Z1.94 F2400.0 E89.077
G1 X0.55 Y5.66 Z1.94 F2400.0 E89.141
G1 X1.63 Y6.23 Z1.94 F2400.0 E89.206
G1 X2.79 Y6.59 Z1.94 F2400.0 E89.27
G1 X4.0 Y6.7 Z1.94 F2400.0 E89.334
G1 X5.21 Y6.59 Z1.94 F2400.0 E89.398
G1 X6.37 Y6.23 Z1.94 F2400.0 E89.463
G1 X7.45 Y5.66 Z1.94 F2400.0 E89.527
G1 X8.39 Y4.89 Z1.94 F2400.0 E89.591
G1 X9.16 Y3.95 Z1.94 F2400.0 E89.655
G1 X9.73 Y2.87 Z1.94 F2400.0 E89.72
G1 X10.09 Y1.71 Z1.94 F2400.0 E89.784
G1 X10.2 Y0.5 Z1.94 F2400.0 E89.848
G1 X10.09 Y-0.71 Z1.94 F2400.0 E89.912
G1 X9.73 Y-1.87 Z1.94 F2400.0 E89.977
G1 X9.16 Y-2.95 Z1.94 F2400.0 E90.041
G1 X8.39 Y-3.89 Z1.94 F2400.0 E90.105
G1 X7.45 Y-4.66 Z1.94 F2400.0 E90.169
G1 X6.37 Y-5.23 Z1.94 F2400.0 E90.234
G1 X5.21 Y-5.59 Z1.94 F2400.0 E90.298
G1 X4.0 Y-5.7 Z1.94 F2400.0 E90.362
G1 X2.79 Y-5.59 Z1.94 F2400.0 E90.426
G1 X1.63 Y-5.23 Z1.94 F2400.0 E90.491
G1 X0.55 Y-4.66 Z1.94 F2400.0 E90.555
G1 X-0.29 Y-3.97 Z1.94 F2400.0 E90.613
G1 F1200.0
G1 E89.613
G1 F2400.0
M103
;M108 R80.0
G1 X-2.84 Y0.0 Z1.94 F4200.0
G1 F1200.0
G1 E90.613
G1 F4200.0
M101
G1 X-2.88 Y0.4 Z1.94 F4800.0 E90.634
G1 X-2.71 Y2.0 Z1.94 F4800.0 E90.719
G1 X-2.33 Y3.2 Z1.94 F4800.0 E90.785
G1 X-1.67 Y4.4 Z1.94 F4800.0 E90.858
G1 X-1.01 Y5.2 Z1.94 F4800.0 E90.912
G1 X-0.1 Y6.0 Z1.94 F4800.0 E90.976
G1 X0.5 Y6.4 Z1.94 F4800.0 E91.014
G1 X0.28 Y6.73 Z1.94 F4800.0 E91.036
G1 X-0.87 Y5.89 Z1.94 F4800.0 E91.111
G1 X-1.65 Y5.05 Z1.94 F4800.0 E91.171
G1 X-2.25 Y4.19 Z1.94 F4800.0 E91.227
G1 X-2.71 Y3.33 Z1.94 F4800.0 E91.278
G1 X-5.07 Y0.0 Z1.94 F4800.0 E91.494
G1 X-5.11 Y0.4 Z1.94 F4800.0 E91.515
G1 X-4.9 Y2.4 Z1.94 F4800.0 E91.621
G1 X-4.42 Y4.0 Z1.94 F4800.0 E91.71
G1 X-3.55 Y5.6 Z1.94 F4800.0 E91.806
G1 X-2.57 Y6.8 Z1.94 F4800.0 E91.888
G1 X-1.16 Y8.0 Z1.94 F4800.0 E91.985
G1 X0.28 Y8.8 Z1.94 F4800.0 E92.072
G1 X1.43 Y9.2 Z1.94 F4800.0 E92.137
G1 F1200.0
G1 E91.137
G1 F4800.0
M103
G1 X5.25 Y6.78 Z1.94 F4200.0
G1 X8.53 Y5.03 Z1.94 F4200.0
G1 X10.84 Y-0.0 Z1.94 F4200.0
G1 F1200.0
G1 E92.137
G1 F4200.0
M101
G1 X10.88 Y0.4 Z1.94 F4800.0 E92.158
G1 X10.78 Y1.6 Z1.94 F4800.0 E92.221
G1 X10.47 Y2.8 Z1.94 F4800.0 E92.287
G1 X10.12 Y3.6 Z1.94 F4800.0 E92.333
G1 X9.67 Y4.4 Z1.94 F4800.0 E92.381
G1 X9.01 Y5.2 Z1.94 F4800.0 E92.436
G1 X8.1 Y6.0 Z1.94 F4800.0 E92.5
G1 X6.75 Y6.8 Z1.94 F4800.0 E92.583
G1 X7.72 Y6.73 Z1.94 F4800.0 E92.634
G1 X8.87 Y5.89 Z1.94 F4800.0 E92.709
G1 X9.65 Y5.05 Z1.94 F4800.0 E92.77
G1 X13.03 Y-0.4 Z1.94 F4800.0 E93.109
G1 X13.11 Y0.4 Z1.94 F4800.0 E93.151
G1 X12.9 Y2.4 Z1.94 F4800.0 E93.257
G1 X12.42 Y4.0 Z1.94 F4800.0 E93.346
G1 X11.55 Y5.6 Z1.94 F4800.0 E93.442
G1 X10.57 Y6.8 Z1.94 F4800.0 E93.524
G1 X9.16 Y8.0 Z1.94 F4800.0 E93.621
G1 X7.72 Y8.8 Z1.94 F4800.0 E93.709
G1 X6.57 Y9.2 Z1.94 F4800.0 E93.773
G1 X5.53 Y7.2 Z1.94 F4800.0 E93.892
G1 X4.17 Y9.6 Z1.94 F4800.0 E94.038
G1 X3.83 Y9.6 Z1.94 F4800.0 E94.055
G1 F1200.0
G1 E93.055
G1 F4800.0
M103
G1 X6.45 Y6.41 Z1.94 F4200.0
G1 X9.32 Y4.06 Z1.94 F4200.0
G1 X10.4 Y0.5 Z1.94 F4200.0
G1 X9.17 Y-4.0 Z1.94 F4200.0
G1 F1200.0
G1 E94.055
G1 F4200.0
M101
G1 X9.79 Y-3.2 Z1.94 F4800.0 E94.109
G1 X10.4 Y-2.0 Z1.94 F4800.0 E94.18
G1 X10.76 Y-0.8 Z1.94 F4800.0 E94.246
G1 X10.8 Y-0.4 Z1.94 F4800.0 E94.267
G1 X12.99 Y-0.8 Z1.94 F4800.0 E94.385
G1 X12.95 Y-1.2 Z1.94 F4800.0 E94.406
G1 X12.31 Y-3.2 Z1.94 F4800.0 E94.517
G1 X11.67 Y-4.4 Z1.94 F4800.0 E94.589
G1 X10.38 Y-6.0 Z1.94 F4800.0 E94.697
G1 X8.84 Y-7.2 Z1.94 F4800.0 E94.801
G1 X7.23 Y-8.0 Z1.94 F4800.0 E94.895
G1 X8.83 Y-4.4 Z1.94 F4800.0 E95.104
G1 X7.86 Y-5.2 Z1.94 F4800.0 E95.17
G1 X7.13 Y-5.6 Z1.94 F4800.0 E95.214
G1 X6.18 Y-6.0 Z1.94 F4800.0 E95.268
G1 X5.91 Y-8.4 Z1.94 F4800.0 E95.396
G1 X2.09 Y-8.4 Z1.94 F4800.0 E95.598
G1 X1.82 Y-6.0 Z1.94 F4800.0 E95.726
G1 X0.87 Y-5.6 Z1.94 F4800.0 E95.78
G1 X0.14 Y-5.2 Z1.94 F4800.0 E95.824
G1 X-0.83 Y-4.4 Z1.94 F4800.0 E95.89
G1 X-1.79 Y-3.2 Z1.94 F4800.0 E95.972
G1 X-2.4 Y-2.0 Z1.94 F4800.0 E96.043
G1 X-2.76 Y-0.8 Z1.94 F4800.0 E96.109
G1 X-2.8 Y-0.4 Z1.94 F4800.0 E96.13
G1 X-3.15 Y-0.91 Z1.94 F4800.0 E96.163
G1 X-2.57 Y-2.59 Z1.94 F4800.0 E96.256
G1 X-2.12 Y-3.44 Z1.94 F4800.0 E96.307
G1 X-1.48 Y-4.26 Z1.94 F4800.0 E96.362
G1 X0.77 Y-8.0 Z1.94 F4800.0 E96.593
G1 X-0.84 Y-7.2 Z1.94 F4800.0 E96.688
G1 X-2.38 Y-6.0 Z1.94 F4800.0 E96.791
G1 X-3.67 Y-4.4 Z1.94 F4800.0 E96.899
G1 X-4.31 Y-3.2 Z1.94 F4800.0 E96.971
G1 X-4.95 Y-1.2 Z1.94 F4800.0 E97.082
G1 X-5.03 Y-0.4 Z1.94 F4800.0 E97.124
G1 F1200.0
G1 E96.124
G1 F4800.0
M103
(<layer> 2.214 )
G1 X-0.34 Y-4.44 Z2.21 F4200.0
G1 F1200.0
G1 E97.124
G1 F4200.0
M101
G1 X-0.67 Y-4.17 Z2.21 F4800.0 E97.147
G1 X-1.49 Y-3.17 Z2.21 F4800.0 E97.215
G1 X-2.1 Y-2.03 Z2.21 F4800.0 E97.284
G1 X-2.48 Y-0.79 Z2.21 F4800.0 E97.352
G1 X-2.61 Y0.5 Z2.21 F4800.0 E97.421
G1 X-2.48 Y1.79 Z2.21 F4800.0 E97.489
G1 X-2.1 Y3.03 Z2.21 F4800.0 E97.558
G1 X-1.49 Y4.17 Z2.21 F4800.0 E97.626
G1 X-0.67 Y5.17 Z2.21 F4800.0 E97.694
G1 X0.33 Y5.99 Z2.21 F4800.0 E97.763
G1 X1.47 Y6.6 Z2.21 F4800.0 E97.831
G1 X2.71 Y6.98 Z2.21 F4800.0 E97.9
G1 X4.0 Y7.11 Z2.21 F4800.0 E97.968
G1 X5.29 Y6.98 Z2.21 F4800.0 E98.036
G1 X6.53 Y6.6 Z2.21 F4800.0 E98.105
G1 X7.67 Y5.99 Z2.21 F4800.0 E98.173
G1 X8.67 Y5.17 Z2.21 F4800.0 E98.242
G1 X9.49 Y4.17 Z2.21 F4800.0 E98.31
G1 X10.1 Y3.03 Z2.21 F4800.0 E98.378
G1 X10.48 Y1.79 Z2.21 F4800.0 E98.447
G1 X10.61 Y0.5 Z2.21 F4800.0 E98.515
G1 X10.48 Y-0.79 Z2.21 F4800.0 E98.584
G1 X10.1 Y-2.03 Z2.21 F4800.0 E98.652
G1 X9.49 Y-3.17 Z2.21 F4800.0 E98.72
G1 X8.67 Y-4.17 Z2.21 F4800.0 E98.789
G1 X7.67 Y-4.99 Z2.21 F4800.0 E98.857
G1 X6.53 Y-5.6 Z2.21 F4800.0 E98.926
G1 X5.29 Y-5.98 Z2.21 F4800.0 E98.994
G1 X4.0 Y-6.11 Z2.21 F4800.0 E99.062
G1 X2.71 Y-5.98 Z2.21 F4800.0 E99.131
G1 X1.47 Y-5.6 Z2.21 F4800.0 E99.199
G1 X0.33 Y-4.99 Z2.21 F4800.0 E99.268
G1 X-0.34 Y-4.44 Z2.21 F4800.0 E99.313
G1 F1200.0
G1 E98.313
G1 F4800.0
M103
G1 X-6.85 Y-10.42 Z2.21 F4200.0
G1 F1200.0
G1 E99.313
G1 F4200.0
M101
G1 X-6.44 Y-10.53 Z2.21 F4800.0 E99.336
G1 X-6.03 Y-10.94 Z2.21 F4800.0 E99.367
G1 X-5.88 Y-11.5 Z2.21 F4800.0 E99.397
G1 X-6.03 Y-12.06 Z2.21 F4800.0 E99.428
G1 X-6.31 Y-12.34 Z2.21 F4800.0 E99.449
G1 X-6.44 Y-12.68 Z2.21 F4800.0 E99.469
G1 X-5.39 Y-13.55 Z2.21 F4800.0 E99.541
G1 X-2.47 Y-15.11 Z2.21 F4800.0 E99.716
G1 X-2.04 Y-15.24 Z2.21 F4800.0 E99.739
G1 X-1.36 Y-14.83 Z2.21 F4800.0 E99.781
G1 X-1.06 Y-14.53 Z2.21 F4800.0 E99.804
G1 X-0.5 Y-14.38 Z2.21 F4800.0 E99.834
G1 X0.06 Y-14.53 Z2.21 F4800.0 E99.865
G1 X0.47 Y-14.94 Z2.21 F4800.0 E99.896
G1 X0.62 Y-15.5 Z2.21 F4800.0 E99.926
G1 X0.56 Y-15.76 Z2.21 F4800.0 E99.94
G1 X0.83 Y-16.09 Z2.21 F4800.0 E99.963
G1 X4.0 Y-16.4 Z2.21 F4800.0 E100.131
G1 X7.3 Y-16.07 Z2.21 F4800.0 E100.306
G1 X10.47 Y-15.11 Z2.21 F4800.0 E100.481
G1 X13.39 Y-13.55 Z2.21 F4800.0 E100.656
G1 X15.95 Y-11.45 Z2.21 F4800.0 E100.831
G1 X18.05 Y-8.89 Z2.21 F4800.0 E101.006
G1 X19.61 Y-5.97 Z2.21 F4800.0 E101.181
G1 X20.57 Y-2.8 Z2.21 F4800.0 E101.356
G1 X20.9 Y0.5 Z2.21 F4800.0 E101.531
G1 X20.57 Y3.8 Z2.21 F4800.0 E101.706
G1 X19.61 Y6.97 Z2.21 F4800.0 E101.881
G1 X18.05 Y9.89 Z2.21 F4800.0 E102.056
G1 X15.95 Y12.45 Z2.21 F4800.0 E102.231
G1 X13.39 Y14.55 Z2.21 F4800.0 E102.406
G1 X10.47 Y16.11 Z2.21 F4800.0 E102.581
G1 X7.3 Y17.07 Z2.21 F4800.0 E102.756
G1 X4.0 Y17.4 Z2.21 F4800.0 E102.931
G1 X0.7 Y17.07 Z2.21 F4800.0 E103.106
G1 X-2.47 Y16.11 Z2.21 F4800.0 E103.281
G1 X-5.39 Y14.55 Z2.21 F4800.0 E103.456
G1 X-7.95 Y12.45 Z2.21 F4800.0 E103.631
G1 X-10.05 Y9.89 Z2.21 F4800.0 E103.806
G1 X-11.61 Y6.97 Z2.21 F4800.0 E103.981
G1 X-12.57 Y3.8 Z2.21 F4800.0 E104.156
G1 X-12.9 Y0.5 Z2.21 F4800.0 E104.331
G1 X-12.57 Y-2.8 Z2.21 F4800.0 E104.506
G1 X-11.61 Y-5.97 Z2.21 F4800.0 E104.681
G1 X-10.05 Y-8.89 Z2.21 F4800.0 E104.856
G1 X-8.2 Y-11.15 Z2.21 F4800.0 E105.01
G1 X-7.56 Y-10.53 Z2.21 F4800.0 E105.057
G1 X-7.0 Y-10.38 Z2.21 F4800.0 E105.088
G1 X-6.85 Y-10.42 Z2.21 F4800.0 E105.096
G1 F1200.0
M73 P8 (display progress)
G1 E104.096
G1 F4800.0
M103
;M108 R40.0
G1 X-1.27 Y-15.95 Z2.21 F4200.0
G1 X-0.94 Y-16.27 Z2.21 F4200.0
G1 X-0.5 Y-16.39 Z2.21 F4200.0
G1 X-0.23 Y-16.35 Z2.21 F4200.0
G1 X0.07 Y-16.3 Z2.21 F4200.0
G1 F1200.0
G1 E105.096
G1 F4200.0
M101
G1 X0.63 Y-16.47 Z2.21 F2400.0 E105.126
G1 X4.0 Y-16.8 Z2.21 F2400.0 E105.306
G1 X7.38 Y-16.47 Z2.21 F2400.0 E105.485
G1 X10.62 Y-15.48 Z2.21 F2400.0 E105.664
G1 X13.61 Y-13.88 Z2.21 F2400.0 E105.843
G1 X16.23 Y-11.73 Z2.21 F2400.0 E106.022
G1 X18.38 Y-9.11 Z2.21 F2400.0 E106.201
G1 X19.98 Y-6.12 Z2.21 F2400.0 E106.38
G1 X20.97 Y-2.88 Z2.21 F2400.0 E106.56
G1 X21.3 Y0.5 Z2.21 F2400.0 E106.739
G1 X20.97 Y3.88 Z2.21 F2400.0 E106.918
G1 X19.98 Y7.12 Z2.21 F2400.0 E107.097
G1 X18.38 Y10.11 Z2.21 F2400.0 E107.276
G1 X16.23 Y12.73 Z2.21 F2400.0 E107.455
G1 X13.61 Y14.88 Z2.21 F2400.0 E107.634
G1 X10.62 Y16.48 Z2.21 F2400.0 E107.814
G1 X7.38 Y17.47 Z2.21 F2400.0 E107.993
G1 X4.0 Y17.8 Z2.21 F2400.0 E108.172
G1 X0.63 Y17.47 Z2.21 F2400.0 E108.351
G1 X-2.62 Y16.48 Z2.21 F2400.0 E108.53
G1 X-5.61 Y14.88 Z2.21 F2400.0 E108.709
G1 X-8.23 Y12.73 Z2.21 F2400.0 E108.888
G1 X-10.38 Y10.11 Z2.21 F2400.0 E109.068
G1 X-11.98 Y7.12 Z2.21 F2400.0 E109.247
G1 X-12.97 Y3.88 Z2.21 F2400.0 E109.426
G1 X-13.3 Y0.5 Z2.21 F2400.0 E109.605
G1 X-12.97 Y-2.88 Z2.21 F2400.0 E109.784
G1 X-11.98 Y-6.12 Z2.21 F2400.0 E109.963
G1 X-10.38 Y-9.11 Z2.21 F2400.0 E110.142
G1 X-8.23 Y-11.73 Z2.21 F2400.0 E110.322
G1 X-7.67 Y-12.2 Z2.21 F2400.0 E110.36
G1 F1200.0
G1 E110.36
G1 F2400.0
M103
G1 X-7.45 Y-12.38 Z2.21 F4200.0
G1 F1200.0
G1 E110.36
G1 F4200.0
M101
G1 X-5.61 Y-13.88 Z2.21 F2400.0 E110.486
G1 X-2.62 Y-15.48 Z2.21 F2400.0 E110.665
G1 X-1.4 Y-15.85 Z2.21 F2400.0 E110.732
G1 F1200.0
G1 E110.732
G1 F2400.0
M103
G1 X-0.79 Y-16.13 Z2.21 F4200.0
G1 F1200.0
G1 E110.732
G1 F4200.0
M101
G1 X-0.85 Y-16.11 Z2.21 F2400.0 E110.736
G1 X-1.11 Y-15.86 Z2.21 F2400.0 E110.755
G1 X-1.21 Y-15.5 Z2.21 F2400.0 E110.774
G1 X-1.11 Y-15.15 Z2.21 F2400.0 E110.794
G1 X-0.85 Y-14.89 Z2.21 F2400.0 E110.813
G1 X-0.5 Y-14.79 Z2.21 F2400.0 E110.832
G1 X-0.14 Y-14.89 Z2.21 F2400.0 E110.852
G1 X0.12 Y-15.15 Z2.21 F2400.0 E110.871
G1 X0.21 Y-15.5 Z2.21 F2400.0 E110.89
G1 X0.12 Y-15.86 Z2.21 F2400.0 E110.91
G1 X-0.14 Y-16.11 Z2.21 F2400.0 E110.929
G1 X-0.5 Y-16.21 Z2.21 F2400.0 E110.949
G1 X-0.79 Y-16.13 Z2.21 F2400.0 E110.965
G1 F1200.0
G1 E109.965
G1 F2400.0
M103
G1 X-6.31 Y-11.44 Z2.21 F4200.0
G1 F1200.0
G1 E110.965
G1 F4200.0
M101
G1 X-6.29 Y-11.5 Z2.21 F2400.0 E110.968
G1 X-6.39 Y-11.85 Z2.21 F2400.0 E110.987
G1 X-6.65 Y-12.11 Z2.21 F2400.0 E111.007
G1 X-7.0 Y-12.21 Z2.21 F2400.0 E111.026
G1 X-7.36 Y-12.11 Z2.21 F2400.0 E111.045
G1 X-7.62 Y-11.85 Z2.21 F2400.0 E111.065
G1 X-7.71 Y-11.5 Z2.21 F2400.0 E111.084
G1 X-7.62 Y-11.15 Z2.21 F2400.0 E111.103
G1 X-7.36 Y-10.89 Z2.21 F2400.0 E111.123
G1 X-7.0 Y-10.79 Z2.21 F2400.0 E111.142
G1 X-6.65 Y-10.89 Z2.21 F2400.0 E111.161
G1 X-6.39 Y-11.14 Z2.21 F2400.0 E111.181
G1 X-6.31 Y-11.44 Z2.21 F2400.0 E111.197
G1 F1200.0
G1 E110.197
G1 F2400.0
M103
G1 X0.26 Y-4.42 Z2.21 F4200.0
G1 F1200.0
G1 E111.197
G1 F4200.0
M101
G1 X-0.07 Y-4.15 Z2.21 F2400.0 E111.22
G1 X-0.39 Y-3.89 Z2.21 F2400.0 E111.241
G1 X-1.16 Y-2.95 Z2.21 F2400.0 E111.305
G1 X-1.73 Y-1.87 Z2.21 F2400.0 E111.37
G1 X-2.09 Y-0.71 Z2.21 F2400.0 E111.434
G1 X-2.2 Y0.5 Z2.21 F2400.0 E111.498
G1 X-2.09 Y1.71 Z2.21 F2400.0 E111.562
G1 X-1.73 Y2.87 Z2.21 F2400.0 E111.627
G1 X-1.16 Y3.95 Z2.21 F2400.0 E111.691
G1 X-0.39 Y4.89 Z2.21 F2400.0 E111.755
G1 X0.55 Y5.66 Z2.21 F2400.0 E111.819
G1 X1.63 Y6.23 Z2.21 F2400.0 E111.884
G1 X2.79 Y6.59 Z2.21 F2400.0 E111.948
G1 X4.0 Y6.7 Z2.21 F2400.0 E112.012
G1 X5.21 Y6.59 Z2.21 F2400.0 E112.076
G1 X6.37 Y6.23 Z2.21 F2400.0 E112.141
G1 X7.45 Y5.66 Z2.21 F2400.0 E112.205
G1 X8.39 Y4.89 Z2.21 F2400.0 E112.269
G1 X9.16 Y3.95 Z2.21 F2400.0 E112.333
G1 X9.73 Y2.87 Z2.21 F2400.0 E112.398
G1 X10.09 Y1.71 Z2.21 F2400.0 E112.462
G1 X10.2 Y0.5 Z2.21 F2400.0 E112.526
G1 X10.09 Y-0.71 Z2.21 F2400.0 E112.59
G1 X9.73 Y-1.87 Z2.21 F2400.0 E112.655
G1 X9.16 Y-2.95 Z2.21 F2400.0 E112.719
G1 X8.39 Y-3.89 Z2.21 F2400.0 E112.783
G1 X7.45 Y-4.66 Z2.21 F2400.0 E112.847
G1 X6.37 Y-5.23 Z2.21 F2400.0 E112.912
G1 X5.21 Y-5.59 Z2.21 F2400.0 E112.976
G1 X4.0 Y-5.7 Z2.21 F2400.0 E113.04
G1 X2.79 Y-5.59 Z2.21 F2400.0 E113.104
G1 X1.63 Y-5.23 Z2.21 F2400.0 E113.169
G1 X0.55 Y-4.66 Z2.21 F2400.0 E113.233
G1 X0.26 Y-4.42 Z2.21 F2400.0 E113.253
G1 F1200.0
G1 E112.253
G1 F2400.0
M103
;M108 R80.0
G1 X-2.4 Y-2.01 Z2.21 F4200.0
G1 F1200.0
G1 E113.253
G1 F4200.0
M101
G1 X-2.4 Y-14.83 Z2.21 F4800.0 E113.93
G1 X-2.0 Y-14.89 Z2.21 F4800.0 E113.951
G1 X-2.0 Y-2.81 Z2.21 F4800.0 E114.589
G1 X-1.6 Y-3.48 Z2.21 F4800.0 E114.63
G1 X-1.6 Y-14.65 Z2.21 F4800.0 E115.22
G1 X-1.2 Y-14.28 Z2.21 F4800.0 E115.249
G1 X-1.2 Y-3.97 Z2.21 F4800.0 E115.794
G1 X-0.8 Y-4.43 Z2.21 F4800.0 E115.826
G1 X-0.8 Y-14.17 Z2.21 F4800.0 E116.341
G1 X-0.4 Y-14.12 Z2.21 F4800.0 E116.362
G1 X-0.4 Y-4.76 Z2.21 F4800.0 E116.856
G1 F1200.0
G1 E115.856
G1 F4800.0
M103
G1 X1.55 Y-5.41 Z2.21 F4200.0
G1 X5.25 Y-5.78 Z2.21 F4200.0
G1 X8.53 Y-4.03 Z2.21 F4200.0
G1 X10.28 Y-0.75 Z2.21 F4200.0
G1 X10.0 Y3.81 Z2.21 F4200.0
G1 F1200.0
G1 E116.856
G1 F4200.0
M101
G1 X10.0 Y15.96 Z2.21 F4800.0 E117.498
G1 X9.6 Y16.08 Z2.21 F4800.0 E117.52
G1 X9.6 Y4.48 Z2.21 F4800.0 E118.133
G1 X9.2 Y4.97 Z2.21 F4800.0 E118.166
G1 X9.2 Y16.2 Z2.21 F4800.0 E118.76
G1 X8.8 Y16.32 Z2.21 F4800.0 E118.782
G1 X8.8 Y5.43 Z2.21 F4800.0 E119.357
G1 X8.4 Y5.76 Z2.21 F4800.0 E119.385
G1 X8.4 Y16.45 Z2.21 F4800.0 E119.949
G1 X8.0 Y16.57 Z2.21 F4800.0 E119.971
G1 X8.0 Y6.08 Z2.21 F4800.0 E120.525
G1 X7.6 Y6.35 Z2.21 F4800.0 E120.55
G1 X7.6 Y16.69 Z2.21 F4800.0 E121.097
G1 X7.2 Y16.8 Z2.21 F4800.0 E121.119
G1 X7.2 Y6.56 Z2.21 F4800.0 E121.66
G1 X6.8 Y6.78 Z2.21 F4800.0 E121.684
G1 X6.8 Y16.84 Z2.21 F4800.0 E122.215
G1 X6.4 Y16.88 Z2.21 F4800.0 E122.236
G1 X6.4 Y6.93 Z2.21 F4800.0 E122.762
G1 X6.0 Y7.06 Z2.21 F4800.0 E122.784
G1 X6.0 Y16.92 Z2.21 F4800.0 E123.305
G1 X5.6 Y16.96 Z2.21 F4800.0 E123.326
G1 X5.6 Y7.18 Z2.21 F4800.0 E123.843
G1 X5.2 Y7.27 Z2.21 F4800.0 E123.865
G1 X5.2 Y17.0 Z2.21 F4800.0 E124.379
G1 X4.8 Y17.04 Z2.21 F4800.0 E124.4
G1 X4.8 Y7.31 Z2.21 F4800.0 E124.914
G1 X4.4 Y7.35 Z2.21 F4800.0 E124.935
G1 X4.4 Y17.08 Z2.21 F4800.0 E125.449
G1 X4.0 Y17.12 Z2.21 F4800.0 E125.47
G1 X4.0 Y7.39 Z2.21 F4800.0 E125.984
G1 X3.6 Y7.35 Z2.21 F4800.0 E126.005
G1 X3.6 Y17.08 Z2.21 F4800.0 E126.519
G1 X3.2 Y17.04 Z2.21 F4800.0 E126.541
G1 X3.2 Y7.31 Z2.21 F4800.0 E127.054
G1 X2.8 Y7.27 Z2.21 F4800.0 E127.076
G1 X2.8 Y17.0 Z2.21 F4800.0 E127.59
G1 X2.4 Y16.96 Z2.21 F4800.0 E127.611
G1 X2.4 Y7.18 Z2.21 F4800.0 E128.128
G1 X2.0 Y7.06 Z2.21 F4800.0 E128.15
G1 X2.0 Y16.92 Z2.21 F4800.0 E128.671
G1 X1.6 Y16.88 Z2.21 F4800.0 E128.692
G1 X1.6 Y6.93 Z2.21 F4800.0 E129.217
G1 X1.2 Y6.78 Z2.21 F4800.0 E129.24
G1 X1.2 Y16.84 Z2.21 F4800.0 E129.772
G1 X0.8 Y16.8 Z2.21 F4800.0 E129.793
G1 X0.8 Y6.56 Z2.21 F4800.0 E130.334
G1 X0.4 Y6.35 Z2.21 F4800.0 E130.358
G1 X0.4 Y16.69 Z2.21 F4800.0 E130.904
G1 X0.0 Y16.57 Z2.21 F4800.0 E130.926
G1 X0.0 Y6.08 Z2.21 F4800.0 E131.48
G1 X-0.4 Y5.76 Z2.21 F4800.0 E131.507
G1 X-0.4 Y16.45 Z2.21 F4800.0 E132.072
G1 X-0.8 Y16.32 Z2.21 F4800.0 E132.094
G1 X-0.8 Y5.43 Z2.21 F4800.0 E132.67
G1 X-1.2 Y4.97 Z2.21 F4800.0 E132.702
G1 X-1.2 Y16.2 Z2.21 F4800.0 E133.295
G1 X-1.6 Y16.08 Z2.21 F4800.0 E133.317
G1 X-1.6 Y4.48 Z2.21 F4800.0 E133.93
G1 X-2.0 Y3.81 Z2.21 F4800.0 E133.971
G1 X-2.0 Y15.96 Z2.21 F4800.0 E134.613
G1 X-2.4 Y15.83 Z2.21 F4800.0 E134.635
G1 X-2.4 Y3.01 Z2.21 F4800.0 E135.312
G1 X-2.8 Y1.39 Z2.21 F4800.0 E135.4
G1 X-2.8 Y15.62 Z2.21 F4800.0 E136.152
G1 X-3.2 Y15.4 Z2.21 F4800.0 E136.176
G1 X-3.2 Y-14.4 Z2.21 F4800.0 E137.75
G1 X-2.8 Y-14.62 Z2.21 F4800.0 E137.774
G1 X-2.8 Y-0.39 Z2.21 F4800.0 E138.526
G1 F1200.0
G1 E137.526
G1 F4800.0
M103
G1 X-12.4 Y-1.7 Z2.21 F4200.0
G1 F1200.0
G1 E138.526
G1 F4200.0
M101
G1 X-12.4 Y2.7 Z2.21 F4800.0 E138.758
G1 F1200.0
G1 E137.758
G1 F4800.0
M103
G1 X-12.0 Y4.72 Z2.21 F4200.0
G1 F1200.0
G1 E138.758
G1 F4200.0
M101
G1 X-12.0 Y-3.72 Z2.21 F4800.0 E139.204
G1 F1200.0
G1 E138.826
G1 F4800.0
M103
G1 X-11.6 Y-5.04 Z2.21 F4200.0
G1 F1200.0
G1 E139.204
G1 F4200.0
M101
G1 X-11.6 Y6.04 Z2.21 F4800.0 E139.789
G1 F1200.0
G1 E139.615
G1 F4800.0
M103
G1 X-11.2 Y7.14 Z2.21 F4200.0
G1 F1200.0
G1 E139.789
G1 F4200.0
M101
G1 X-11.2 Y-6.14 Z2.21 F4800.0 E140.49
G1 F1200.0
G1 E140.49
G1 F4800.0
M103
G1 X-10.8 Y-6.89 Z2.21 F4200.0
G1 F1200.0
G1 E140.49
G1 F4200.0
M101
G1 X-10.8 Y7.89 Z2.21 F4800.0 E141.271
G1 F1200.0
G1 E141.271
G1 F4800.0
M103
G1 X-10.4 Y8.64 Z2.21 F4200.0
G1 F1200.0
G1 E141.271
G1 F4200.0
M101
G1 X-10.4 Y-7.64 Z2.21 F4800.0 E142.131
G1 F1200.0
G1 E141.131
G1 F4800.0
M103
G1 X-6.0 Y-10.57 Z2.21 F4200.0
G1 F1200.0
G1 E142.131
G1 F4200.0
M101
G1 X-6.0 Y13.69 Z2.21 F4800.0 E143.412
G1 X-5.6 Y14.01 Z2.21 F4800.0 E143.44
G1 X-5.6 Y-13.01 Z2.21 F4800.0 E144.867
G1 X-5.2 Y-13.33 Z2.21 F4800.0 E144.894
G1 X-5.2 Y14.33 Z2.21 F4800.0 E146.356
G1 X-4.8 Y14.55 Z2.21 F4800.0 E146.38
G1 X-4.8 Y-13.55 Z2.21 F4800.0 E147.864
G1 X-4.4 Y-13.76 Z2.21 F4800.0 E147.888
G1 X-4.4 Y14.76 Z2.21 F4800.0 E149.394
G1 X-4.0 Y14.97 Z2.21 F4800.0 E149.418
G1 X-4.0 Y-13.97 Z2.21 F4800.0 E150.947
G1 X-3.6 Y-14.19 Z2.21 F4800.0 E150.971
G1 X-3.6 Y15.19 Z2.21 F4800.0 E152.523
G1 F1200.0
G1 E151.523
G1 F4800.0
M103
G1 X-6.4 Y13.36 Z2.21 F4200.0
G1 F1200.0
G1 E152.523
G1 F4200.0
M101
G1 X-6.4 Y-10.25 Z2.21 F4800.0 E153.77
G1 X-6.8 Y-10.14 Z2.21 F4800.0 E153.792
G1 X-6.8 Y13.03 Z2.21 F4800.0 E155.016
G1 X-7.2 Y12.7 Z2.21 F4800.0 E155.043
G1 X-7.2 Y-10.14 Z2.21 F4800.0 E156.25
G1 X-7.6 Y-10.25 Z2.21 F4800.0 E156.271
G1 X-7.6 Y12.37 Z2.21 F4800.0 E157.466
G1 X-8.0 Y11.95 Z2.21 F4800.0 E157.497
G1 X-8.0 Y-10.56 Z2.21 F4800.0 E158.686
G1 X-8.4 Y-10.46 Z2.21 F4800.0 E158.708
G1 X-8.4 Y11.46 Z2.21 F4800.0 E159.866
G1 X-8.8 Y10.97 Z2.21 F4800.0 E159.899
G1 X-8.8 Y-9.97 Z2.21 F4800.0 E161.005
G1 X-9.2 Y-9.48 Z2.21 F4800.0 E161.038
G1 X-9.2 Y10.48 Z2.21 F4800.0 E162.093
G1 X-9.6 Y9.99 Z2.21 F4800.0 E162.126
G1 X-9.6 Y-8.99 Z2.21 F4800.0 E163.129
G1 X-10.0 Y-8.39 Z2.21 F4800.0 E163.168
G1 X-10.0 Y9.39 Z2.21 F4800.0 E164.107
G1 F1200.0
G1 E163.107
G1 F4800.0
M103
G1 X4.0 Y6.9 Z2.21 F4200.0
G1 X7.56 Y5.82 Z2.21 F4200.0
G1 X10.8 Y1.39 Z2.21 F4200.0
G1 F1200.0
G1 E164.107
G1 F4200.0
M101
G1 X10.8 Y15.62 Z2.21 F4800.0 E164.858
G1 X10.4 Y15.83 Z2.21 F4800.0 E164.882
G1 X10.4 Y3.01 Z2.21 F4800.0 E165.559
G1 F1200.0
G1 E164.559
G1 F4800.0
M103
G1 X19.6 Y6.04 Z2.21 F4200.0
G1 F1200.0
G1 E165.559
G1 F4200.0
M101
G1 X19.6 Y-5.04 Z2.21 F4800.0 E166.144
G1 F1200.0
G1 E165.971
G1 F4800.0
M103
G1 X19.2 Y-6.14 Z2.21 F4200.0
G1 F1200.0
G1 E166.144
G1 F4200.0
M101
G1 X19.2 Y7.14 Z2.21 F4800.0 E166.846
G1 F1200.0
G1 E166.846
G1 F4800.0
M103
G1 X18.8 Y7.89 Z2.21 F4200.0
G1 F1200.0
G1 E166.846
G1 F4200.0
M101
G1 X18.8 Y-6.89 Z2.21 F4800.0 E167.627
G1 F1200.0
G1 E167.627
G1 F4800.0
M103
G1 X18.4 Y-7.64 Z2.21 F4200.0
G1 F1200.0
G1 E167.627
G1 F4200.0
M101
G1 X18.4 Y8.64 Z2.21 F4800.0 E168.486
G1 F1200.0
G1 E167.486
G1 F4800.0
M103
G1 X20.0 Y-3.72 Z2.21 F4200.0
G1 F1200.0
G1 E168.486
G1 F4200.0
M101
G1 X20.0 Y4.72 Z2.21 F4800.0 E168.932
G1 F1200.0
G1 E167.932
G1 F4800.0
M103
G1 X20.4 Y2.7 Z2.21 F4200.0
G1 F1200.0
G1 E168.932
G1 F4200.0
M101
G1 X20.4 Y-1.7 Z2.21 F4800.0 E169.164
G1 F1200.0
G1 E168.164
G1 F4800.0
M103
G1 X-0.0 Y-14.22 Z2.21 F4200.0
G1 F1200.0
G1 E169.164
G1 F4200.0
M101
G1 X-0.0 Y-5.08 Z2.21 F4800.0 E169.647
G1 X0.4 Y-5.35 Z2.21 F4800.0 E169.672
G1 X0.4 Y-14.47 Z2.21 F4800.0 E170.154
G1 X0.8 Y-15.11 Z2.21 F4800.0 E170.194
G1 X0.8 Y-5.56 Z2.21 F4800.0 E170.698
G1 X1.2 Y-5.78 Z2.21 F4800.0 E170.722
G1 X1.2 Y-15.84 Z2.21 F4800.0 E171.254
G1 X1.6 Y-15.88 Z2.21 F4800.0 E171.275
G1 X1.6 Y-5.93 Z2.21 F4800.0 E171.801
G1 X2.0 Y-6.06 Z2.21 F4800.0 E171.823
G1 X2.0 Y-15.92 Z2.21 F4800.0 E172.344
G1 X2.4 Y-15.96 Z2.21 F4800.0 E172.365
G1 X2.4 Y-6.18 Z2.21 F4800.0 E172.882
G1 X2.8 Y-6.27 Z2.21 F4800.0 E172.904
G1 X2.8 Y-16.0 Z2.21 F4800.0 E173.417
G1 X3.2 Y-16.04 Z2.21 F4800.0 E173.439
G1 X3.2 Y-6.31 Z2.21 F4800.0 E173.953
G1 X3.6 Y-6.35 Z2.21 F4800.0 E173.974
G1 X3.6 Y-16.08 Z2.21 F4800.0 E174.488
G1 X4.0 Y-16.12 Z2.21 F4800.0 E174.509
G1 X4.0 Y-6.39 Z2.21 F4800.0 E175.023
G1 X4.4 Y-6.35 Z2.21 F4800.0 E175.044
G1 X4.4 Y-16.08 Z2.21 F4800.0 E175.558
G1 X4.8 Y-16.04 Z2.21 F4800.0 E175.579
G1 X4.8 Y-6.31 Z2.21 F4800.0 E176.093
G1 X5.2 Y-6.27 Z2.21 F4800.0 E176.115
G1 X5.2 Y-16.0 Z2.21 F4800.0 E176.628
G1 X5.6 Y-15.96 Z2.21 F4800.0 E176.65
G1 X5.6 Y-6.18 Z2.21 F4800.0 E177.166
G1 X6.0 Y-6.06 Z2.21 F4800.0 E177.189
G1 X6.0 Y-15.92 Z2.21 F4800.0 E177.71
G1 X6.4 Y-15.88 Z2.21 F4800.0 E177.731
G1 X6.4 Y-5.93 Z2.21 F4800.0 E178.256
G1 X6.8 Y-5.78 Z2.21 F4800.0 E178.279
G1 X6.8 Y-15.84 Z2.21 F4800.0 E178.811
G1 X7.2 Y-15.8 Z2.21 F4800.0 E178.832
G1 X7.2 Y-5.56 Z2.21 F4800.0 E179.373
G1 X7.6 Y-5.35 Z2.21 F4800.0 E179.397
G1 X7.6 Y-15.69 Z2.21 F4800.0 E179.943
G1 X8.0 Y-15.57 Z2.21 F4800.0 E179.965
G1 X8.0 Y-5.08 Z2.21 F4800.0 E180.519
G1 X8.4 Y-4.76 Z2.21 F4800.0 E180.546
G1 X8.4 Y-15.45 Z2.21 F4800.0 E181.111
G1 X8.8 Y-15.32 Z2.21 F4800.0 E181.133
G1 X8.8 Y-4.43 Z2.21 F4800.0 E181.708
G1 X9.2 Y-3.97 Z2.21 F4800.0 E181.741
G1 X9.2 Y-15.2 Z2.21 F4800.0 E182.334
G1 X9.6 Y-15.08 Z2.21 F4800.0 E182.356
G1 X9.6 Y-3.48 Z2.21 F4800.0 E182.969
G1 X10.0 Y-2.81 Z2.21 F4800.0 E183.01
G1 X10.0 Y-14.96 Z2.21 F4800.0 E183.652
G1 X10.4 Y-14.83 Z2.21 F4800.0 E183.674
G1 X10.4 Y-2.01 Z2.21 F4800.0 E184.351
G1 X10.8 Y-0.39 Z2.21 F4800.0 E184.439
G1 X10.8 Y-14.62 Z2.21 F4800.0 E185.191
G1 X11.2 Y-14.4 Z2.21 F4800.0 E185.215
G1 X11.2 Y15.4 Z2.21 F4800.0 E186.789
G1 X11.6 Y15.19 Z2.21 F4800.0 E186.813
G1 X11.6 Y-14.19 Z2.21 F4800.0 E188.365
G1 X12.0 Y-13.97 Z2.21 F4800.0 E188.389
G1 X12.0 Y14.97 Z2.21 F4800.0 E189.918
G1 X12.4 Y14.76 Z2.21 F4800.0 E189.942
G1 X12.4 Y-13.76 Z2.21 F4800.0 E191.449
G1 X12.8 Y-13.55 Z2.21 F4800.0 E191.472
G1 X12.8 Y14.55 Z2.21 F4800.0 E192.956
G1 X13.2 Y14.33 Z2.21 F4800.0 E192.98
G1 X13.2 Y-13.33 Z2.21 F4800.0 E194.442
G1 X13.6 Y-13.01 Z2.21 F4800.0 E194.469
G1 X13.6 Y14.01 Z2.21 F4800.0 E195.897
G1 X14.0 Y13.69 Z2.21 F4800.0 E195.924
G1 X14.0 Y-12.69 Z2.21 F4800.0 E197.317
G1 X14.4 Y-12.36 Z2.21 F4800.0 E197.344
G1 X14.4 Y13.36 Z2.21 F4800.0 E198.703
G1 X14.8 Y13.03 Z2.21 F4800.0 E198.73
G1 X14.8 Y-12.03 Z2.21 F4800.0 E200.054
G1 X15.2 Y-11.7 Z2.21 F4800.0 E200.081
G1 X15.2 Y12.7 Z2.21 F4800.0 E201.37
G1 X15.6 Y12.37 Z2.21 F4800.0 E201.397
G1 X15.6 Y-11.37 Z2.21 F4800.0 E202.652
G1 X16.0 Y-10.95 Z2.21 F4800.0 E202.683
G1 X16.0 Y11.95 Z2.21 F4800.0 E203.892
G1 X16.4 Y11.46 Z2.21 F4800.0 E203.925
G1 X16.4 Y-10.46 Z2.21 F4800.0 E205.083
G1 X16.8 Y-9.97 Z2.21 F4800.0 E205.116
G1 X16.8 Y10.97 Z2.21 F4800.0 E206.222
G1 X17.2 Y10.48 Z2.21 F4800.0 E206.256
G1 X17.2 Y-9.48 Z2.21 F4800.0 E207.31
G1 X17.6 Y-8.99 Z2.21 F4800.0 E207.343
G1 X17.6 Y9.99 Z2.21 F4800.0 E208.347
G1 X18.0 Y9.39 Z2.21 F4800.0 E208.385
G1 X18.0 Y-8.39 Z2.21 F4800.0 E209.324
G1 F1200.0
G1 E208.324
G1 F4800.0
M103
G1 X-6.0 Y-12.43 Z2.21 F4200.0
G1 F1200.0
G1 E209.324
G1 F4200.0
M101
G1 X-6.0 Y-12.69 Z2.21 F4800.0 E209.338
G1 F1200.0
G1 E208.338
G1 F4800.0
M103
(<layer> 2.484 )
G1 X-0.71 Y-4.12 Z2.48 F4200.0
G1 F1200.0
G1 E209.338
G1 F4200.0
M101
G1 X-1.49 Y-3.17 Z2.48 F4800.0 E209.403
G1 X-2.1 Y-2.03 Z2.48 F4800.0 E209.471
G1 X-2.48 Y-0.79 Z2.48 F4800.0 E209.539
G1 X-2.61 Y0.5 Z2.48 F4800.0 E209.608
G1 X-2.48 Y1.79 Z2.48 F4800.0 E209.676
G1 X-2.1 Y3.03 Z2.48 F4800.0 E209.745
G1 X-1.49 Y4.17 Z2.48 F4800.0 E209.813
G1 X-0.67 Y5.17 Z2.48 F4800.0 E209.881
G1 X0.33 Y5.99 Z2.48 F4800.0 E209.95
G1 X1.47 Y6.6 Z2.48 F4800.0 E210.018
G1 X2.71 Y6.98 Z2.48 F4800.0 E210.087
G1 X4.0 Y7.11 Z2.48 F4800.0 E210.155
G1 X5.29 Y6.98 Z2.48 F4800.0 E210.223
G1 X6.53 Y6.6 Z2.48 F4800.0 E210.292
G1 X7.67 Y5.99 Z2.48 F4800.0 E210.36
G1 X8.67 Y5.17 Z2.48 F4800.0 E210.429
G1 X9.49 Y4.17 Z2.48 F4800.0 E210.497
G1 X10.1 Y3.03 Z2.48 F4800.0 E210.565
G1 X10.48 Y1.79 Z2.48 F4800.0 E210.634
G1 X10.61 Y0.5 Z2.48 F4800.0 E210.702
G1 X10.48 Y-0.79 Z2.48 F4800.0 E210.771
G1 X10.1 Y-2.03 Z2.48 F4800.0 E210.839
G1 X9.49 Y-3.17 Z2.48 F4800.0 E210.908
G1 X8.67 Y-4.17 Z2.48 F4800.0 E210.976
G1 X7.67 Y-4.99 Z2.48 F4800.0 E211.044
G1 X6.53 Y-5.6 Z2.48 F4800.0 E211.113
G1 X5.29 Y-5.98 Z2.48 F4800.0 E211.181
G1 X4.0 Y-6.11 Z2.48 F4800.0 E211.25
G1 X2.71 Y-5.98 Z2.48 F4800.0 E211.318
G1 X1.47 Y-5.6 Z2.48 F4800.0 E211.386
G1 X0.33 Y-4.99 Z2.48 F4800.0 E211.455
G1 X-0.67 Y-4.17 Z2.48 F4800.0 E211.523
G1 X-0.71 Y-4.12 Z2.48 F4800.0 E211.527
G1 F1200.0
G1 E210.527
G1 F4800.0
M103
G1 X-6.39 Y-10.57 Z2.48 F4200.0
G1 F1200.0
G1 E211.527
G1 F4200.0
M101
G1 X-6.03 Y-10.94 Z2.48 F4800.0 E211.554
G1 X-5.88 Y-11.5 Z2.48 F4800.0 E211.585
G1 X-6.03 Y-12.06 Z2.48 F4800.0 E211.615
G1 X-6.31 Y-12.34 Z2.48 F4800.0 E211.636
G1 X-6.44 Y-12.68 Z2.48 F4800.0 E211.656
G1 X-5.39 Y-13.55 Z2.48 F4800.0 E211.728
G1 X-2.47 Y-15.11 Z2.48 F4800.0 E211.903
G1 X-2.04 Y-15.24 Z2.48 F4800.0 E211.927
G1 X-1.36 Y-14.83 Z2.48 F4800.0 E211.968
G1 X-1.06 Y-14.53 Z2.48 F4800.0 E211.991
G1 X-0.5 Y-14.38 Z2.48 F4800.0 E212.021
G1 X0.06 Y-14.53 Z2.48 F4800.0 E212.052
G1 X0.47 Y-14.94 Z2.48 F4800.0 E212.083
G1 X0.62 Y-15.5 Z2.48 F4800.0 E212.114
G1 X0.56 Y-15.76 Z2.48 F4800.0 E212.128
G1 X0.83 Y-16.09 Z2.48 F4800.0 E212.15
G1 X4.0 Y-16.4 Z2.48 F4800.0 E212.318
G1 X7.3 Y-16.07 Z2.48 F4800.0 E212.493
G1 X10.47 Y-15.11 Z2.48 F4800.0 E212.668
M73 P9 (display progress)
G1 X13.39 Y-13.55 Z2.48 F4800.0 E212.843
G1 X15.95 Y-11.45 Z2.48 F4800.0 E213.018
G1 X18.05 Y-8.89 Z2.48 F4800.0 E213.193
G1 X19.61 Y-5.97 Z2.48 F4800.0 E213.368
G1 X20.57 Y-2.8 Z2.48 F4800.0 E213.543
G1 X20.9 Y0.5 Z2.48 F4800.0 E213.718
G1 X20.57 Y3.8 Z2.48 F4800.0 E213.893
G1 X19.61 Y6.97 Z2.48 F4800.0 E214.068
G1 X18.05 Y9.89 Z2.48 F4800.0 E214.243
G1 X15.95 Y12.45 Z2.48 F4800.0 E214.418
G1 X13.39 Y14.55 Z2.48 F4800.0 E214.593
G1 X10.47 Y16.11 Z2.48 F4800.0 E214.768
G1 X7.3 Y17.07 Z2.48 F4800.0 E214.943
G1 X4.0 Y17.4 Z2.48 F4800.0 E215.118
G1 X0.7 Y17.07 Z2.48 F4800.0 E215.293
G1 X-2.47 Y16.11 Z2.48 F4800.0 E215.468
G1 X-5.39 Y14.55 Z2.48 F4800.0 E215.643
G1 X-7.95 Y12.45 Z2.48 F4800.0 E215.818
G1 X-10.05 Y9.89 Z2.48 F4800.0 E215.993
G1 X-11.61 Y6.97 Z2.48 F4800.0 E216.168
G1 X-12.57 Y3.8 Z2.48 F4800.0 E216.343
G1 X-12.9 Y0.5 Z2.48 F4800.0 E216.518
G1 X-12.57 Y-2.8 Z2.48 F4800.0 E216.693
G1 X-11.61 Y-5.97 Z2.48 F4800.0 E216.868
G1 X-10.05 Y-8.89 Z2.48 F4800.0 E217.043
G1 X-8.2 Y-11.15 Z2.48 F4800.0 E217.197
G1 X-7.56 Y-10.53 Z2.48 F4800.0 E217.244
G1 X-7.0 Y-10.38 Z2.48 F4800.0 E217.275
G1 X-6.44 Y-10.53 Z2.48 F4800.0 E217.305
G1 X-6.39 Y-10.57 Z2.48 F4800.0 E217.309
G1 F1200.0
G1 E216.309
G1 F4800.0
M103
;M108 R40.0
G1 X-1.27 Y-15.95 Z2.48 F4200.0
G1 X-0.94 Y-16.27 Z2.48 F4200.0
G1 X-0.5 Y-16.39 Z2.48 F4200.0
G1 X-0.21 Y-16.34 Z2.48 F4200.0
G1 X0.07 Y-16.3 Z2.48 F4200.0
G1 F1200.0
G1 E217.309
G1 F4200.0
M101
G1 X0.63 Y-16.47 Z2.48 F2400.0 E217.34
G1 X4.0 Y-16.8 Z2.48 F2400.0 E217.519
G1 X7.38 Y-16.47 Z2.48 F2400.0 E217.698
G1 X10.62 Y-15.48 Z2.48 F2400.0 E217.877
G1 X13.61 Y-13.88 Z2.48 F2400.0 E218.056
G1 X16.23 Y-11.73 Z2.48 F2400.0 E218.235
G1 X18.38 Y-9.11 Z2.48 F2400.0 E218.415
G1 X19.98 Y-6.12 Z2.48 F2400.0 E218.594
G1 X20.97 Y-2.88 Z2.48 F2400.0 E218.773
G1 X21.3 Y0.5 Z2.48 F2400.0 E218.952
G1 X20.97 Y3.88 Z2.48 F2400.0 E219.131
G1 X19.98 Y7.12 Z2.48 F2400.0 E219.31
G1 X18.38 Y10.11 Z2.48 F2400.0 E219.489
G1 X16.23 Y12.73 Z2.48 F2400.0 E219.669
G1 X13.61 Y14.88 Z2.48 F2400.0 E219.848
G1 X10.62 Y16.48 Z2.48 F2400.0 E220.027
G1 X7.38 Y17.47 Z2.48 F2400.0 E220.206
G1 X4.0 Y17.8 Z2.48 F2400.0 E220.385
G1 X0.63 Y17.47 Z2.48 F2400.0 E220.564
G1 X-2.62 Y16.48 Z2.48 F2400.0 E220.743
G1 X-5.61 Y14.88 Z2.48 F2400.0 E220.923
G1 X-8.23 Y12.73 Z2.48 F2400.0 E221.102
G1 X-10.38 Y10.11 Z2.48 F2400.0 E221.281
G1 X-11.98 Y7.12 Z2.48 F2400.0 E221.46
G1 X-12.97 Y3.88 Z2.48 F2400.0 E221.639
G1 X-13.3 Y0.5 Z2.48 F2400.0 E221.818
G1 X-12.97 Y-2.88 Z2.48 F2400.0 E221.997
G1 X-11.98 Y-6.12 Z2.48 F2400.0 E222.177
G1 X-10.38 Y-9.11 Z2.48 F2400.0 E222.356
G1 X-8.23 Y-11.73 Z2.48 F2400.0 E222.535
G1 X-7.67 Y-12.2 Z2.48 F2400.0 E222.574
G1 F1200.0
G1 E222.574
G1 F2400.0
M103
G1 X-7.45 Y-12.38 Z2.48 F4200.0
G1 F1200.0
G1 E222.574
G1 F4200.0
M101
G1 X-5.61 Y-13.88 Z2.48 F2400.0 E222.699
G1 X-2.62 Y-15.48 Z2.48 F2400.0 E222.878
G1 X-1.4 Y-15.85 Z2.48 F2400.0 E222.946
G1 F1200.0
G1 E222.946
G1 F2400.0
M103
G1 X-1.13 Y-15.79 Z2.48 F4200.0
G1 F1200.0
G1 E222.946
G1 F4200.0
M101
G1 X-1.21 Y-15.5 Z2.48 F2400.0 E222.961
G1 X-1.11 Y-15.15 Z2.48 F2400.0 E222.981
G1 X-0.85 Y-14.89 Z2.48 F2400.0 E223.0
G1 X-0.5 Y-14.79 Z2.48 F2400.0 E223.019
G1 X-0.14 Y-14.89 Z2.48 F2400.0 E223.039
G1 X0.12 Y-15.15 Z2.48 F2400.0 E223.058
G1 X0.21 Y-15.5 Z2.48 F2400.0 E223.078
G1 X0.12 Y-15.86 Z2.48 F2400.0 E223.097
G1 X-0.14 Y-16.11 Z2.48 F2400.0 E223.116
G1 X-0.5 Y-16.21 Z2.48 F2400.0 E223.136
G1 X-0.85 Y-16.11 Z2.48 F2400.0 E223.155
G1 X-1.11 Y-15.86 Z2.48 F2400.0 E223.174
G1 X-1.13 Y-15.79 Z2.48 F2400.0 E223.178
G1 F1200.0
G1 E222.178
G1 F2400.0
M103
G1 X-6.44 Y-11.9 Z2.48 F4200.0
G1 F1200.0
G1 E223.178
G1 F4200.0
M101
G1 X-6.65 Y-12.11 Z2.48 F2400.0 E223.194
G1 X-7.0 Y-12.21 Z2.48 F2400.0 E223.213
G1 X-7.36 Y-12.11 Z2.48 F2400.0 E223.232
G1 X-7.62 Y-11.85 Z2.48 F2400.0 E223.252
G1 X-7.71 Y-11.5 Z2.48 F2400.0 E223.271
G1 X-7.62 Y-11.15 Z2.48 F2400.0 E223.29
G1 X-7.36 Y-10.89 Z2.48 F2400.0 E223.31
G1 X-7.0 Y-10.79 Z2.48 F2400.0 E223.329
G1 X-6.65 Y-10.89 Z2.48 F2400.0 E223.348
G1 X-6.39 Y-11.14 Z2.48 F2400.0 E223.368
G1 X-6.29 Y-11.5 Z2.48 F2400.0 E223.387
G1 X-6.39 Y-11.85 Z2.48 F2400.0 E223.407
G1 X-6.44 Y-11.9 Z2.48 F2400.0 E223.41
G1 F1200.0
G1 E222.41
G1 F2400.0
M103
G1 X-0.12 Y-4.11 Z2.48 F4200.0
G1 F1200.0
G1 E223.41
G1 F4200.0
M101
G1 X-0.39 Y-3.89 Z2.48 F2400.0 E223.428
G1 X-1.16 Y-2.95 Z2.48 F2400.0 E223.493
G1 X-1.73 Y-1.87 Z2.48 F2400.0 E223.557
G1 X-2.09 Y-0.71 Z2.48 F2400.0 E223.621
G1 X-2.2 Y0.5 Z2.48 F2400.0 E223.685
G1 X-2.09 Y1.71 Z2.48 F2400.0 E223.75
G1 X-1.73 Y2.87 Z2.48 F2400.0 E223.814
G1 X-1.16 Y3.95 Z2.48 F2400.0 E223.878
G1 X-0.39 Y4.89 Z2.48 F2400.0 E223.942
G1 X0.55 Y5.66 Z2.48 F2400.0 E224.007
G1 X1.63 Y6.23 Z2.48 F2400.0 E224.071
G1 X2.79 Y6.59 Z2.48 F2400.0 E224.135
G1 X4.0 Y6.7 Z2.48 F2400.0 E224.199
G1 X5.21 Y6.59 Z2.48 F2400.0 E224.264
G1 X6.37 Y6.23 Z2.48 F2400.0 E224.328
G1 X7.45 Y5.66 Z2.48 F2400.0 E224.392
G1 X8.39 Y4.89 Z2.48 F2400.0 E224.456
G1 X9.16 Y3.95 Z2.48 F2400.0 E224.521
G1 X9.73 Y2.87 Z2.48 F2400.0 E224.585
G1 X10.09 Y1.71 Z2.48 F2400.0 E224.649
G1 X10.2 Y0.5 Z2.48 F2400.0 E224.713
G1 X10.09 Y-0.71 Z2.48 F2400.0 E224.778
G1 X9.73 Y-1.87 Z2.48 F2400.0 E224.842
G1 X9.16 Y-2.95 Z2.48 F2400.0 E224.906
G1 X8.39 Y-3.89 Z2.48 F2400.0 E224.97
G1 X7.45 Y-4.66 Z2.48 F2400.0 E225.034
G1 X6.37 Y-5.23 Z2.48 F2400.0 E225.099
G1 X5.21 Y-5.59 Z2.48 F2400.0 E225.163
G1 X4.0 Y-5.7 Z2.48 F2400.0 E225.227
G1 X2.79 Y-5.59 Z2.48 F2400.0 E225.291
G1 X1.63 Y-5.23 Z2.48 F2400.0 E225.356
G1 X0.55 Y-4.66 Z2.48 F2400.0 E225.42
G1 X-0.07 Y-4.15 Z2.48 F2400.0 E225.462
G1 X-0.12 Y-4.11 Z2.48 F2400.0 E225.466
G1 F1200.0
G1 E224.672
G1 F2400.0
M103
;M108 R80.0
G1 X0.87 Y-5.6 Z2.48 F4200.0
G1 F1200.0
G1 E225.466
G1 F4200.0
M101
G1 X-11.43 Y-5.6 Z2.48 F4800.0 E226.116
G1 X-11.55 Y-5.2 Z2.48 F4800.0 E226.138
G1 X0.14 Y-5.2 Z2.48 F4800.0 E226.756
G1 X-0.35 Y-4.8 Z2.48 F4800.0 E226.789
G1 X-11.67 Y-4.8 Z2.48 F4800.0 E227.387
G1 X-11.79 Y-4.4 Z2.48 F4800.0 E227.409
G1 X-0.83 Y-4.4 Z2.48 F4800.0 E227.988
G1 X-1.17 Y-4.0 Z2.48 F4800.0 E228.016
G1 X-11.92 Y-4.0 Z2.48 F4800.0 E228.583
G1 X-12.04 Y-3.6 Z2.48 F4800.0 E228.606
G1 X-1.5 Y-3.6 Z2.48 F4800.0 E229.162
G1 X-1.79 Y-3.2 Z2.48 F4800.0 E229.188
G1 X-12.16 Y-3.2 Z2.48 F4800.0 E229.736
G1 X-12.28 Y-2.8 Z2.48 F4800.0 E229.758
G1 X-2.01 Y-2.8 Z2.48 F4800.0 E230.3
G1 X-2.22 Y-2.4 Z2.48 F4800.0 E230.324
G1 X-12.33 Y-2.4 Z2.48 F4800.0 E230.858
G1 X-12.37 Y-2.0 Z2.48 F4800.0 E230.879
G1 X-2.4 Y-2.0 Z2.48 F4800.0 E231.406
G1 X-2.53 Y-1.6 Z2.48 F4800.0 E231.428
G1 X-12.41 Y-1.6 Z2.48 F4800.0 E231.95
G1 X-12.45 Y-1.2 Z2.48 F4800.0 E231.971
G1 X-2.65 Y-1.2 Z2.48 F4800.0 E232.489
G1 X-2.76 Y-0.8 Z2.48 F4800.0 E232.511
G1 X-12.49 Y-0.8 Z2.48 F4800.0 E233.025
G1 X-12.53 Y-0.4 Z2.48 F4800.0 E233.046
G1 X-2.8 Y-0.4 Z2.48 F4800.0 E233.56
G1 X-2.84 Y0.0 Z2.48 F4800.0 E233.581
G1 X-12.57 Y0.0 Z2.48 F4800.0 E234.095
G1 X-12.61 Y0.4 Z2.48 F4800.0 E234.116
G1 X-2.88 Y0.4 Z2.48 F4800.0 E234.63
G1 X-2.86 Y0.8 Z2.48 F4800.0 E234.652
G1 X-12.59 Y0.8 Z2.48 F4800.0 E235.166
G1 X-12.55 Y1.2 Z2.48 F4800.0 E235.187
G1 X-2.82 Y1.2 Z2.48 F4800.0 E235.701
G1 X-2.78 Y1.6 Z2.48 F4800.0 E235.722
G1 X-12.51 Y1.6 Z2.48 F4800.0 E236.236
G1 X-12.47 Y2.0 Z2.48 F4800.0 E236.257
G1 X-2.71 Y2.0 Z2.48 F4800.0 E236.773
G1 X-2.59 Y2.4 Z2.48 F4800.0 E236.795
G1 X-12.43 Y2.4 Z2.48 F4800.0 E237.315
G1 X-12.39 Y2.8 Z2.48 F4800.0 E237.336
G1 X-2.47 Y2.8 Z2.48 F4800.0 E237.86
G1 X-2.33 Y3.2 Z2.48 F4800.0 E237.883
G1 X-12.35 Y3.2 Z2.48 F4800.0 E238.412
G1 X-12.31 Y3.6 Z2.48 F4800.0 E238.433
G1 X-2.12 Y3.6 Z2.48 F4800.0 E238.972
G1 X-1.9 Y4.0 Z2.48 F4800.0 E238.996
G1 X-12.22 Y4.0 Z2.48 F4800.0 E239.541
G1 X-12.1 Y4.4 Z2.48 F4800.0 E239.563
G1 X-1.67 Y4.4 Z2.48 F4800.0 E240.114
G1 X-1.34 Y4.8 Z2.48 F4800.0 E240.141
G1 X-11.98 Y4.8 Z2.48 F4800.0 E240.703
G1 X-11.85 Y5.2 Z2.48 F4800.0 E240.725
G1 X-1.01 Y5.2 Z2.48 F4800.0 E241.298
G1 X-0.59 Y5.6 Z2.48 F4800.0 E241.329
G1 X-11.73 Y5.6 Z2.48 F4800.0 E241.917
G1 X-11.61 Y6.0 Z2.48 F4800.0 E241.94
G1 X-0.1 Y6.0 Z2.48 F4800.0 E242.548
G1 X0.5 Y6.4 Z2.48 F4800.0 E242.586
G1 X-11.49 Y6.4 Z2.48 F4800.0 E243.219
G1 X-11.37 Y6.8 Z2.48 F4800.0 E243.241
G1 X1.25 Y6.8 Z2.48 F4800.0 E243.908
G1 X2.47 Y7.2 Z2.48 F4800.0 E243.976
G1 X-11.17 Y7.2 Z2.48 F4800.0 E244.696
G1 X-10.96 Y7.6 Z2.48 F4800.0 E244.72
G1 X18.95 Y7.6 Z2.48 F4800.0 E246.3
G1 X18.74 Y8.0 Z2.48 F4800.0 E246.324
G1 X-10.74 Y8.0 Z2.48 F4800.0 E247.882
G1 X-10.53 Y8.4 Z2.48 F4800.0 E247.906
G1 X18.53 Y8.4 Z2.48 F4800.0 E249.44
G1 X18.31 Y8.8 Z2.48 F4800.0 E249.464
G1 X-10.31 Y8.8 Z2.48 F4800.0 E250.977
G1 X-10.1 Y9.2 Z2.48 F4800.0 E251.001
G1 X18.1 Y9.2 Z2.48 F4800.0 E252.49
G1 X17.89 Y9.6 Z2.48 F4800.0 E252.514
G1 X-9.89 Y9.6 Z2.48 F4800.0 E253.981
G1 X-9.6 Y10.0 Z2.48 F4800.0 E254.007
G1 X17.6 Y10.0 Z2.48 F4800.0 E255.444
G1 X17.27 Y10.4 Z2.48 F4800.0 E255.471
G1 X-9.27 Y10.4 Z2.48 F4800.0 E256.873
G1 X-8.94 Y10.8 Z2.48 F4800.0 E256.9
G1 X16.94 Y10.8 Z2.48 F4800.0 E258.267
G1 X16.61 Y11.2 Z2.48 F4800.0 E258.294
G1 X-8.61 Y11.2 Z2.48 F4800.0 E259.627
G1 X-8.28 Y11.6 Z2.48 F4800.0 E259.654
G1 X16.28 Y11.6 Z2.48 F4800.0 E260.952
G1 X15.96 Y12.0 Z2.48 F4800.0 E260.979
G1 X-7.96 Y12.0 Z2.48 F4800.0 E262.242
G1 X-7.57 Y12.4 Z2.48 F4800.0 E262.272
G1 X15.57 Y12.4 Z2.48 F4800.0 E263.494
G1 X15.08 Y12.8 Z2.48 F4800.0 E263.527
G1 X-7.08 Y12.8 Z2.48 F4800.0 E264.698
G1 X-6.59 Y13.2 Z2.48 F4800.0 E264.731
G1 X14.59 Y13.2 Z2.48 F4800.0 E265.85
G1 X14.1 Y13.6 Z2.48 F4800.0 E265.883
G1 X-6.1 Y13.6 Z2.48 F4800.0 E266.951
G1 X-5.62 Y14.0 Z2.48 F4800.0 E266.984
G1 X13.62 Y14.0 Z2.48 F4800.0 E268.0
G1 X13.07 Y14.4 Z2.48 F4800.0 E268.036
G1 X-5.07 Y14.4 Z2.48 F4800.0 E268.994
G1 F1200.0
G1 E268.994
G1 F4800.0
M103
G1 X-4.33 Y14.8 Z2.48 F4200.0
G1 F1200.0
G1 E268.994
G1 F4200.0
M101
G1 X12.33 Y14.8 Z2.48 F4800.0 E269.874
G1 F1200.0
G1 E269.874
G1 F4800.0
M103
G1 X11.58 Y15.2 Z2.48 F4200.0
G1 F1200.0
G1 E269.874
G1 F4200.0
M101
G1 X-3.58 Y15.2 Z2.48 F4800.0 E270.674
G1 F1200.0
G1 E270.674
G1 F4800.0
M103
G1 X-2.83 Y15.6 Z2.48 F4200.0
G1 F1200.0
G1 E270.674
G1 F4200.0
M101
G1 X10.83 Y15.6 Z2.48 F4800.0 E271.396
G1 F1200.0
G1 E271.356
G1 F4800.0
M103
G1 X9.87 Y16.0 Z2.48 F4200.0
G1 F1200.0
G1 E271.396
G1 F4200.0
M101
G1 X-1.87 Y16.0 Z2.48 F4800.0 E272.016
G1 F1200.0
G1 E271.637
G1 F4800.0
M103
G1 X-0.55 Y16.4 Z2.48 F4200.0
G1 F1200.0
G1 E272.016
G1 F4200.0
M101
G1 X8.55 Y16.4 Z2.48 F4800.0 E272.496
G1 F1200.0
G1 E272.098
G1 F4800.0
M103
G1 X7.21 Y16.8 Z2.48 F4200.0
G1 F1200.0
G1 E272.496
G1 F4200.0
M101
G1 X0.79 Y16.8 Z2.48 F4800.0 E272.835
G1 F1200.0
G1 E271.835
G1 F4800.0
M103
G1 X5.53 Y7.2 Z2.48 F4200.0
G1 F1200.0
G1 E272.835
G1 F4200.0
M101
G1 X19.17 Y7.2 Z2.48 F4800.0 E273.556
G1 X19.37 Y6.8 Z2.48 F4800.0 E273.58
G1 X6.75 Y6.8 Z2.48 F4800.0 E274.246
G1 F1200.0
G1 E274.246
G1 F4800.0
M103
G1 X7.5 Y6.4 Z2.48 F4200.0
G1 F1200.0
G1 E274.246
G1 F4200.0
M101
G1 X19.49 Y6.4 Z2.48 F4800.0 E274.879
G1 X19.61 Y6.0 Z2.48 F4800.0 E274.902
G1 X8.1 Y6.0 Z2.48 F4800.0 E275.51
G1 X8.59 Y5.6 Z2.48 F4800.0 E275.543
G1 X19.73 Y5.6 Z2.48 F4800.0 E276.132
G1 X19.85 Y5.2 Z2.48 F4800.0 E276.154
G1 X9.01 Y5.2 Z2.48 F4800.0 E276.726
G1 X9.34 Y4.8 Z2.48 F4800.0 E276.754
G1 X19.98 Y4.8 Z2.48 F4800.0 E277.316
G1 X20.1 Y4.4 Z2.48 F4800.0 E277.338
G1 X9.67 Y4.4 Z2.48 F4800.0 E277.889
G1 X9.9 Y4.0 Z2.48 F4800.0 E277.913
G1 X20.22 Y4.0 Z2.48 F4800.0 E278.458
G1 X20.31 Y3.6 Z2.48 F4800.0 E278.48
G1 X10.12 Y3.6 Z2.48 F4800.0 E279.019
G1 X10.33 Y3.2 Z2.48 F4800.0 E279.043
G1 X20.35 Y3.2 Z2.48 F4800.0 E279.572
G1 X20.39 Y2.8 Z2.48 F4800.0 E279.593
G1 X10.47 Y2.8 Z2.48 F4800.0 E280.117
G1 X10.59 Y2.4 Z2.48 F4800.0 E280.14
G1 X20.43 Y2.4 Z2.48 F4800.0 E280.66
G1 X20.47 Y2.0 Z2.48 F4800.0 E280.681
G1 X10.71 Y2.0 Z2.48 F4800.0 E281.196
G1 X10.78 Y1.6 Z2.48 F4800.0 E281.218
G1 X20.51 Y1.6 Z2.48 F4800.0 E281.732
G1 X20.55 Y1.2 Z2.48 F4800.0 E281.753
G1 X10.82 Y1.2 Z2.48 F4800.0 E282.267
G1 X10.86 Y0.8 Z2.48 F4800.0 E282.288
G1 X20.59 Y0.8 Z2.48 F4800.0 E282.802
G1 X20.61 Y0.4 Z2.48 F4800.0 E282.823
G1 X10.88 Y0.4 Z2.48 F4800.0 E283.337
G1 F1200.0
G1 E282.337
G1 F4800.0
M103
G1 X20.57 Y-0.0 Z2.48 F4200.0
G1 F1200.0
G1 E283.337
G1 F4200.0
M101
G1 X10.84 Y-0.0 Z2.48 F4800.0 E283.851
G1 X10.8 Y-0.4 Z2.48 F4800.0 E283.872
G1 X20.53 Y-0.4 Z2.48 F4800.0 E284.386
G1 X20.49 Y-0.8 Z2.48 F4800.0 E284.408
G1 X10.76 Y-0.8 Z2.48 F4800.0 E284.922
G1 X10.65 Y-1.2 Z2.48 F4800.0 E284.943
G1 X20.45 Y-1.2 Z2.48 F4800.0 E285.461
G1 X20.41 Y-1.6 Z2.48 F4800.0 E285.483
G1 X10.53 Y-1.6 Z2.48 F4800.0 E286.005
G1 X10.4 Y-2.0 Z2.48 F4800.0 E286.027
G1 X20.37 Y-2.0 Z2.48 F4800.0 E286.553
G1 X20.33 Y-2.4 Z2.48 F4800.0 E286.574
G1 X10.22 Y-2.4 Z2.48 F4800.0 E287.108
G1 X10.01 Y-2.8 Z2.48 F4800.0 E287.132
G1 X20.28 Y-2.8 Z2.48 F4800.0 E287.675
G1 X20.16 Y-3.2 Z2.48 F4800.0 E287.697
G1 X9.79 Y-3.2 Z2.48 F4800.0 E288.244
G1 X9.5 Y-3.6 Z2.48 F4800.0 E288.271
G1 X20.04 Y-3.6 Z2.48 F4800.0 E288.827
G1 X19.92 Y-4.0 Z2.48 F4800.0 E288.849
G1 X9.17 Y-4.0 Z2.48 F4800.0 E289.417
G1 X8.83 Y-4.4 Z2.48 F4800.0 E289.444
G1 X19.79 Y-4.4 Z2.48 F4800.0 E290.023
G1 X19.67 Y-4.8 Z2.48 F4800.0 E290.045
G1 X8.35 Y-4.8 Z2.48 F4800.0 E290.644
G1 X7.86 Y-5.2 Z2.48 F4800.0 E290.677
G1 X19.55 Y-5.2 Z2.48 F4800.0 E291.295
G1 X19.43 Y-5.6 Z2.48 F4800.0 E291.317
G1 X7.13 Y-5.6 Z2.48 F4800.0 E291.967
G1 X6.18 Y-6.0 Z2.48 F4800.0 E292.021
G1 X19.28 Y-6.0 Z2.48 F4800.0 E292.712
G1 X19.06 Y-6.4 Z2.48 F4800.0 E292.736
G1 X-11.06 Y-6.4 Z2.48 F4800.0 E294.328
G1 X-10.85 Y-6.8 Z2.48 F4800.0 E294.352
G1 X18.85 Y-6.8 Z2.48 F4800.0 E295.92
G1 X18.63 Y-7.2 Z2.48 F4800.0 E295.944
G1 X-10.63 Y-7.2 Z2.48 F4800.0 E297.49
G1 X-10.42 Y-7.6 Z2.48 F4800.0 E297.514
G1 X18.42 Y-7.6 Z2.48 F4800.0 E299.038
G1 X18.21 Y-8.0 Z2.48 F4800.0 E299.062
G1 X-10.21 Y-8.0 Z2.48 F4800.0 E300.563
G1 X-9.99 Y-8.4 Z2.48 F4800.0 E300.587
G1 X17.99 Y-8.4 Z2.48 F4800.0 E302.065
G1 X17.76 Y-8.8 Z2.48 F4800.0 E302.089
G1 X-9.76 Y-8.8 Z2.48 F4800.0 E303.543
G1 X-9.43 Y-9.2 Z2.48 F4800.0 E303.571
G1 X17.43 Y-9.2 Z2.48 F4800.0 E304.99
G1 X17.1 Y-9.6 Z2.48 F4800.0 E305.017
G1 X-9.1 Y-9.6 Z2.48 F4800.0 E306.401
G1 X-8.78 Y-10.0 Z2.48 F4800.0 E306.429
G1 X16.77 Y-10.0 Z2.48 F4800.0 E307.778
G1 X16.45 Y-10.4 Z2.48 F4800.0 E307.806
G1 X-6.17 Y-10.4 Z2.48 F4800.0 E309.0
G1 X-5.78 Y-10.8 Z2.48 F4800.0 E309.03
G1 X16.12 Y-10.8 Z2.48 F4800.0 E310.187
G1 X15.79 Y-11.2 Z2.48 F4800.0 E310.214
G1 X-5.67 Y-11.2 Z2.48 F4800.0 E311.348
G1 X-5.62 Y-11.6 Z2.48 F4800.0 E311.369
G1 X15.32 Y-11.6 Z2.48 F4800.0 E312.475
G1 X14.84 Y-12.0 Z2.48 F4800.0 E312.509
G1 X-5.72 Y-12.0 Z2.48 F4800.0 E313.595
G1 X-5.98 Y-12.4 Z2.48 F4800.0 E313.62
G1 X14.35 Y-12.4 Z2.48 F4800.0 E314.693
G1 X13.86 Y-12.8 Z2.48 F4800.0 E314.726
G1 X-5.86 Y-12.8 Z2.48 F4800.0 E315.768
G1 X-5.37 Y-13.2 Z2.48 F4800.0 E315.801
G1 X13.37 Y-13.2 Z2.48 F4800.0 E316.792
G1 X12.7 Y-13.6 Z2.48 F4800.0 E316.833
G1 X-4.7 Y-13.6 Z2.48 F4800.0 E317.752
G1 F1200.0
G1 E317.752
G1 F4800.0
M103
G1 X-3.95 Y-14.0 Z2.48 F4200.0
G1 F1200.0
G1 E317.752
G1 F4200.0
M101
G1 X11.95 Y-14.0 Z2.48 F4800.0 E318.592
G1 F1200.0
G1 E318.592
G1 F4800.0
M103
G1 X11.2 Y-14.4 Z2.48 F4200.0
G1 F1200.0
G1 E318.592
G1 F4200.0
M101
G1 X0.33 Y-14.4 Z2.48 F4800.0 E319.167
G1 X0.73 Y-14.8 Z2.48 F4800.0 E319.196
G1 X10.45 Y-14.8 Z2.48 F4800.0 E319.71
G1 F1200.0
G1 E319.402
G1 F4800.0
M103
G1 X9.21 Y-15.2 Z2.48 F4200.0
G1 F1200.0
G1 E319.71
G1 F4200.0
M101
G1 X0.82 Y-15.2 Z2.48 F4800.0 E320.153
G1 X0.92 Y-15.6 Z2.48 F4800.0 E320.175
G1 X7.89 Y-15.6 Z2.48 F4800.0 E320.543
G1 F1200.0
G1 E319.543
G1 F4800.0
M103
G1 X5.18 Y-16.0 Z2.48 F4200.0
G1 F1200.0
G1 E320.543
G1 F4200.0
M101
G1 X2.82 Y-16.0 Z2.48 F4800.0 E320.668
G1 F1200.0
G1 E319.668
G1 F4800.0
M103
G1 X0.2 Y-14.95 Z2.48 F4200.0
G1 X-3.2 Y-14.4 Z2.48 F4200.0
G1 F1200.0
G1 E320.668
G1 F4200.0
M101
G1 X-1.32 Y-14.4 Z2.48 F4800.0 E320.767
G1 X-1.85 Y-14.8 Z2.48 F4800.0 E320.802
G1 X-2.45 Y-14.8 Z2.48 F4800.0 E320.834
G1 F1200.0
G1 E319.834
G1 F4800.0
M103
G1 X-6.12 Y-11.39 Z2.48 F4200.0
G1 X-7.84 Y-10.4 Z2.48 F4200.0
G1 F1200.0
G1 E320.834
G1 F4200.0
M101
G1 X-8.45 Y-10.4 Z2.48 F4800.0 E320.866
G1 F1200.0
G1 E319.866
G1 F4800.0
M103
G1 X-11.28 Y-6.0 Z2.48 F4200.0
G1 F1200.0
G1 E320.866
G1 F4200.0
M101
G1 X1.82 Y-6.0 Z2.48 F4800.0 E321.558
G1 F1200.0
G1 E320.558
G1 F4800.0
M103
(<layer> 2.754 )
G1 X-0.49 Y-4.32 Z2.75 F4200.0
G1 F1200.0
G1 E321.558
G1 F4200.0
M101
G1 X-0.67 Y-4.17 Z2.75 F4800.0 E321.571
G1 X-1.49 Y-3.17 Z2.75 F4800.0 E321.639
G1 X-2.1 Y-2.03 Z2.75 F4800.0 E321.707
G1 X-2.48 Y-0.79 Z2.75 F4800.0 E321.776
G1 X-2.61 Y0.5 Z2.75 F4800.0 E321.844
G1 X-2.48 Y1.79 Z2.75 F4800.0 E321.913
G1 X-2.1 Y3.03 Z2.75 F4800.0 E321.981
G1 X-1.49 Y4.17 Z2.75 F4800.0 E322.05
G1 X-0.67 Y5.17 Z2.75 F4800.0 E322.118
G1 X0.33 Y5.99 Z2.75 F4800.0 E322.186
G1 X1.47 Y6.6 Z2.75 F4800.0 E322.255
G1 X2.71 Y6.98 Z2.75 F4800.0 E322.323
G1 X4.0 Y7.11 Z2.75 F4800.0 E322.392
G1 X5.29 Y6.98 Z2.75 F4800.0 E322.46
G1 X6.53 Y6.6 Z2.75 F4800.0 E322.528
G1 X7.67 Y5.99 Z2.75 F4800.0 E322.597
G1 X8.67 Y5.17 Z2.75 F4800.0 E322.665
G1 X9.49 Y4.17 Z2.75 F4800.0 E322.734
G1 X10.1 Y3.03 Z2.75 F4800.0 E322.802
G1 X10.48 Y1.79 Z2.75 F4800.0 E322.87
G1 X10.61 Y0.5 Z2.75 F4800.0 E322.939
G1 X10.48 Y-0.79 Z2.75 F4800.0 E323.007
G1 X10.1 Y-2.03 Z2.75 F4800.0 E323.076
G1 X9.49 Y-3.17 Z2.75 F4800.0 E323.144
G1 X8.67 Y-4.17 Z2.75 F4800.0 E323.212
G1 X7.67 Y-4.99 Z2.75 F4800.0 E323.281
G1 X6.53 Y-5.6 Z2.75 F4800.0 E323.349
G1 X5.29 Y-5.98 Z2.75 F4800.0 E323.418
G1 X4.0 Y-6.11 Z2.75 F4800.0 E323.486
G1 X2.71 Y-5.98 Z2.75 F4800.0 E323.554
G1 X1.47 Y-5.6 Z2.75 F4800.0 E323.623
G1 X0.33 Y-4.99 Z2.75 F4800.0 E323.691
G1 X-0.49 Y-4.32 Z2.75 F4800.0 E323.747
G1 F1200.0
G1 E322.747
G1 F4800.0
M103
G1 X-6.67 Y-10.46 Z2.75 F4200.0
G1 F1200.0
G1 E323.747
G1 F4200.0
M101
G1 X-6.44 Y-10.53 Z2.75 F4800.0 E323.76
G1 X-6.03 Y-10.94 Z2.75 F4800.0 E323.79
G1 X-5.88 Y-11.5 Z2.75 F4800.0 E323.821
G1 X-6.03 Y-12.06 Z2.75 F4800.0 E323.852
G1 X-6.31 Y-12.34 Z2.75 F4800.0 E323.872
M73 P10 (display progress)
G1 X-6.44 Y-12.68 Z2.75 F4800.0 E323.892
G1 X-5.39 Y-13.55 Z2.75 F4800.0 E323.964
G1 X-2.47 Y-15.11 Z2.75 F4800.0 E324.139
G1 X-2.04 Y-15.24 Z2.75 F4800.0 E324.163
G1 X-1.36 Y-14.83 Z2.75 F4800.0 E324.205
G1 X-1.06 Y-14.53 Z2.75 F4800.0 E324.227
G1 X-0.5 Y-14.38 Z2.75 F4800.0 E324.258
G1 X0.06 Y-14.53 Z2.75 F4800.0 E324.289
G1 X0.47 Y-14.94 Z2.75 F4800.0 E324.319
G1 X0.62 Y-15.5 Z2.75 F4800.0 E324.35
G1 X0.56 Y-15.76 Z2.75 F4800.0 E324.364
G1 X0.83 Y-16.09 Z2.75 F4800.0 E324.387
G1 X4.0 Y-16.4 Z2.75 F4800.0 E324.555
G1 X7.3 Y-16.07 Z2.75 F4800.0 E324.73
G1 X10.47 Y-15.11 Z2.75 F4800.0 E324.905
G1 X13.39 Y-13.55 Z2.75 F4800.0 E325.08
G1 X15.95 Y-11.45 Z2.75 F4800.0 E325.255
G1 X18.05 Y-8.89 Z2.75 F4800.0 E325.43
G1 X19.61 Y-5.97 Z2.75 F4800.0 E325.605
G1 X20.57 Y-2.8 Z2.75 F4800.0 E325.78
G1 X20.9 Y0.5 Z2.75 F4800.0 E325.955
G1 X20.57 Y3.8 Z2.75 F4800.0 E326.13
G1 X19.61 Y6.97 Z2.75 F4800.0 E326.305
G1 X18.05 Y9.89 Z2.75 F4800.0 E326.48
G1 X15.95 Y12.45 Z2.75 F4800.0 E326.655
G1 X13.39 Y14.55 Z2.75 F4800.0 E326.83
G1 X10.47 Y16.11 Z2.75 F4800.0 E327.005
G1 X7.3 Y17.07 Z2.75 F4800.0 E327.18
G1 X4.0 Y17.4 Z2.75 F4800.0 E327.355
G1 X0.7 Y17.07 Z2.75 F4800.0 E327.53
G1 X-2.47 Y16.11 Z2.75 F4800.0 E327.705
G1 X-5.39 Y14.55 Z2.75 F4800.0 E327.88
G1 X-7.95 Y12.45 Z2.75 F4800.0 E328.055
G1 X-10.05 Y9.89 Z2.75 F4800.0 E328.23
G1 X-11.61 Y6.97 Z2.75 F4800.0 E328.405
G1 X-12.57 Y3.8 Z2.75 F4800.0 E328.58
G1 X-12.9 Y0.5 Z2.75 F4800.0 E328.755
G1 X-12.57 Y-2.8 Z2.75 F4800.0 E328.93
G1 X-11.61 Y-5.97 Z2.75 F4800.0 E329.105
G1 X-10.05 Y-8.89 Z2.75 F4800.0 E329.28
G1 X-8.2 Y-11.15 Z2.75 F4800.0 E329.434
G1 X-7.56 Y-10.53 Z2.75 F4800.0 E329.481
G1 X-7.0 Y-10.38 Z2.75 F4800.0 E329.511
G1 X-6.67 Y-10.46 Z2.75 F4800.0 E329.529
G1 F1200.0
G1 E328.529
G1 F4800.0
M103
;M108 R40.0
G1 X-1.27 Y-15.95 Z2.75 F4200.0
G1 X-0.94 Y-16.27 Z2.75 F4200.0
G1 X-0.5 Y-16.39 Z2.75 F4200.0
G1 X-0.22 Y-16.34 Z2.75 F4200.0
G1 X0.07 Y-16.3 Z2.75 F4200.0
G1 F1200.0
G1 E329.529
G1 F4200.0
M101
G1 X0.63 Y-16.47 Z2.75 F2400.0 E329.56
G1 X4.0 Y-16.8 Z2.75 F2400.0 E329.739
G1 X7.38 Y-16.47 Z2.75 F2400.0 E329.918
G1 X10.62 Y-15.48 Z2.75 F2400.0 E330.097
G1 X13.61 Y-13.88 Z2.75 F2400.0 E330.277
G1 X16.23 Y-11.73 Z2.75 F2400.0 E330.456
G1 X18.38 Y-9.11 Z2.75 F2400.0 E330.635
G1 X19.98 Y-6.12 Z2.75 F2400.0 E330.814
G1 X20.97 Y-2.88 Z2.75 F2400.0 E330.993
G1 X21.3 Y0.5 Z2.75 F2400.0 E331.172
G1 X20.97 Y3.88 Z2.75 F2400.0 E331.351
G1 X19.98 Y7.12 Z2.75 F2400.0 E331.531
G1 X18.38 Y10.11 Z2.75 F2400.0 E331.71
G1 X16.23 Y12.73 Z2.75 F2400.0 E331.889
G1 X13.61 Y14.88 Z2.75 F2400.0 E332.068
G1 X10.62 Y16.48 Z2.75 F2400.0 E332.247
G1 X7.38 Y17.47 Z2.75 F2400.0 E332.426
G1 X4.0 Y17.8 Z2.75 F2400.0 E332.605
G1 X0.63 Y17.47 Z2.75 F2400.0 E332.785
G1 X-2.62 Y16.48 Z2.75 F2400.0 E332.964
G1 X-5.61 Y14.88 Z2.75 F2400.0 E333.143
G1 X-8.23 Y12.73 Z2.75 F2400.0 E333.322
G1 X-10.38 Y10.11 Z2.75 F2400.0 E333.501
G1 X-11.98 Y7.12 Z2.75 F2400.0 E333.68
G1 X-12.97 Y3.88 Z2.75 F2400.0 E333.859
G1 X-13.3 Y0.5 Z2.75 F2400.0 E334.039
G1 X-12.97 Y-2.88 Z2.75 F2400.0 E334.218
G1 X-11.98 Y-6.12 Z2.75 F2400.0 E334.397
G1 X-10.38 Y-9.11 Z2.75 F2400.0 E334.576
G1 X-8.23 Y-11.73 Z2.75 F2400.0 E334.755
G1 X-7.67 Y-12.2 Z2.75 F2400.0 E334.794
G1 F1200.0
G1 E334.794
G1 F2400.0
M103
G1 X-7.45 Y-12.38 Z2.75 F4200.0
G1 F1200.0
G1 E334.794
G1 F4200.0
M101
G1 X-5.61 Y-13.88 Z2.75 F2400.0 E334.92
G1 X-2.62 Y-15.48 Z2.75 F2400.0 E335.099
G1 X-1.4 Y-15.85 Z2.75 F2400.0 E335.166
G1 F1200.0
G1 E335.166
G1 F2400.0
M103
G1 X-0.94 Y-16.02 Z2.75 F4200.0
G1 F1200.0
G1 E335.166
G1 F4200.0
M101
G1 X-1.11 Y-15.86 Z2.75 F2400.0 E335.179
G1 X-1.21 Y-15.5 Z2.75 F2400.0 E335.198
G1 X-1.11 Y-15.15 Z2.75 F2400.0 E335.217
G1 X-0.85 Y-14.89 Z2.75 F2400.0 E335.237
G1 X-0.5 Y-14.79 Z2.75 F2400.0 E335.256
G1 X-0.14 Y-14.89 Z2.75 F2400.0 E335.275
G1 X0.12 Y-15.15 Z2.75 F2400.0 E335.295
G1 X0.21 Y-15.5 Z2.75 F2400.0 E335.314
G1 X0.12 Y-15.86 Z2.75 F2400.0 E335.333
G1 X-0.14 Y-16.11 Z2.75 F2400.0 E335.353
G1 X-0.5 Y-16.21 Z2.75 F2400.0 E335.372
G1 X-0.85 Y-16.11 Z2.75 F2400.0 E335.391
G1 X-0.94 Y-16.02 Z2.75 F2400.0 E335.398
G1 F1200.0
G1 E334.398
G1 F2400.0
M103
G1 X-6.33 Y-11.62 Z2.75 F4200.0
G1 F1200.0
G1 E335.398
G1 F4200.0
M101
G1 X-6.39 Y-11.85 Z2.75 F2400.0 E335.411
G1 X-6.65 Y-12.11 Z2.75 F2400.0 E335.43
G1 X-7.0 Y-12.21 Z2.75 F2400.0 E335.45
G1 X-7.36 Y-12.11 Z2.75 F2400.0 E335.469
G1 X-7.62 Y-11.85 Z2.75 F2400.0 E335.488
G1 X-7.71 Y-11.5 Z2.75 F2400.0 E335.508
G1 X-7.62 Y-11.15 Z2.75 F2400.0 E335.527
G1 X-7.36 Y-10.89 Z2.75 F2400.0 E335.546
G1 X-7.0 Y-10.79 Z2.75 F2400.0 E335.566
G1 X-6.65 Y-10.89 Z2.75 F2400.0 E335.585
G1 X-6.39 Y-11.14 Z2.75 F2400.0 E335.604
G1 X-6.29 Y-11.5 Z2.75 F2400.0 E335.624
G1 X-6.33 Y-11.62 Z2.75 F2400.0 E335.631
G1 F1200.0
G1 E334.631
G1 F2400.0
M103
G1 X0.12 Y-4.3 Z2.75 F4200.0
G1 F1200.0
G1 E335.631
G1 F4200.0
M101
G1 X-0.07 Y-4.15 Z2.75 F2400.0 E335.643
G1 X-0.39 Y-3.89 Z2.75 F2400.0 E335.665
G1 X-1.16 Y-2.95 Z2.75 F2400.0 E335.729
G1 X-1.73 Y-1.87 Z2.75 F2400.0 E335.793
G1 X-2.09 Y-0.71 Z2.75 F2400.0 E335.858
G1 X-2.2 Y0.5 Z2.75 F2400.0 E335.922
G1 X-2.09 Y1.71 Z2.75 F2400.0 E335.986
G1 X-1.73 Y2.87 Z2.75 F2400.0 E336.05
G1 X-1.16 Y3.95 Z2.75 F2400.0 E336.115
G1 X-0.39 Y4.89 Z2.75 F2400.0 E336.179
G1 X0.55 Y5.66 Z2.75 F2400.0 E336.243
G1 X1.63 Y6.23 Z2.75 F2400.0 E336.307
G1 X2.79 Y6.59 Z2.75 F2400.0 E336.372
G1 X4.0 Y6.7 Z2.75 F2400.0 E336.436
G1 X5.21 Y6.59 Z2.75 F2400.0 E336.5
G1 X6.37 Y6.23 Z2.75 F2400.0 E336.564
G1 X7.45 Y5.66 Z2.75 F2400.0 E336.629
G1 X8.39 Y4.89 Z2.75 F2400.0 E336.693
G1 X9.16 Y3.95 Z2.75 F2400.0 E336.757
G1 X9.73 Y2.87 Z2.75 F2400.0 E336.821
G1 X10.09 Y1.71 Z2.75 F2400.0 E336.886
G1 X10.2 Y0.5 Z2.75 F2400.0 E336.95
G1 X10.09 Y-0.71 Z2.75 F2400.0 E337.014
G1 X9.73 Y-1.87 Z2.75 F2400.0 E337.078
G1 X9.16 Y-2.95 Z2.75 F2400.0 E337.143
G1 X8.39 Y-3.89 Z2.75 F2400.0 E337.207
G1 X7.45 Y-4.66 Z2.75 F2400.0 E337.271
G1 X6.37 Y-5.23 Z2.75 F2400.0 E337.335
G1 X5.21 Y-5.59 Z2.75 F2400.0 E337.4
G1 X4.0 Y-5.7 Z2.75 F2400.0 E337.464
G1 X2.79 Y-5.59 Z2.75 F2400.0 E337.528
G1 X1.63 Y-5.23 Z2.75 F2400.0 E337.592
G1 X0.55 Y-4.66 Z2.75 F2400.0 E337.657
G1 X0.12 Y-4.3 Z2.75 F2400.0 E337.686
G1 F1200.0
G1 E336.686
G1 F2400.0
M103
;M108 R80.0
G1 X-2.4 Y-2.01 Z2.75 F4200.0
G1 F1200.0
G1 E337.686
G1 F4200.0
M101
G1 X-2.4 Y-14.83 Z2.75 F4800.0 E338.363
G1 X-2.0 Y-14.89 Z2.75 F4800.0 E338.385
G1 X-2.0 Y-2.81 Z2.75 F4800.0 E339.023
G1 X-1.6 Y-3.48 Z2.75 F4800.0 E339.064
G1 X-1.6 Y-14.65 Z2.75 F4800.0 E339.654
G1 X-1.2 Y-14.28 Z2.75 F4800.0 E339.683
G1 X-1.2 Y-3.97 Z2.75 F4800.0 E340.227
G1 X-0.8 Y-4.43 Z2.75 F4800.0 E340.259
G1 X-0.8 Y-14.17 Z2.75 F4800.0 E340.774
G1 X-0.4 Y-14.12 Z2.75 F4800.0 E340.795
G1 X-0.4 Y-4.76 Z2.75 F4800.0 E341.29
G1 F1200.0
G1 E340.29
G1 F4800.0
M103
G1 X1.55 Y-5.41 Z2.75 F4200.0
G1 X5.25 Y-5.78 Z2.75 F4200.0
G1 X8.53 Y-4.03 Z2.75 F4200.0
G1 X10.28 Y-0.75 Z2.75 F4200.0
G1 X10.0 Y3.81 Z2.75 F4200.0
G1 F1200.0
G1 E341.29
G1 F4200.0
M101
G1 X10.0 Y15.96 Z2.75 F4800.0 E341.932
G1 X9.6 Y16.08 Z2.75 F4800.0 E341.954
G1 X9.6 Y4.48 Z2.75 F4800.0 E342.566
G1 X9.2 Y4.97 Z2.75 F4800.0 E342.6
G1 X9.2 Y16.2 Z2.75 F4800.0 E343.193
G1 X8.8 Y16.32 Z2.75 F4800.0 E343.215
G1 X8.8 Y5.43 Z2.75 F4800.0 E343.791
G1 X8.4 Y5.76 Z2.75 F4800.0 E343.818
G1 X8.4 Y16.45 Z2.75 F4800.0 E344.383
G1 X8.0 Y16.57 Z2.75 F4800.0 E344.405
G1 X8.0 Y6.08 Z2.75 F4800.0 E344.959
G1 X7.6 Y6.35 Z2.75 F4800.0 E344.984
G1 X7.6 Y16.69 Z2.75 F4800.0 E345.53
G1 X7.2 Y16.8 Z2.75 F4800.0 E345.552
G1 X7.2 Y6.56 Z2.75 F4800.0 E346.093
G1 X6.8 Y6.78 Z2.75 F4800.0 E346.117
G1 X6.8 Y16.84 Z2.75 F4800.0 E346.649
G1 X6.4 Y16.88 Z2.75 F4800.0 E346.67
G1 X6.4 Y6.93 Z2.75 F4800.0 E347.195
G1 X6.0 Y7.06 Z2.75 F4800.0 E347.218
G1 X6.0 Y16.92 Z2.75 F4800.0 E347.739
G1 X5.6 Y16.96 Z2.75 F4800.0 E347.76
G1 X5.6 Y7.18 Z2.75 F4800.0 E348.277
G1 X5.2 Y7.27 Z2.75 F4800.0 E348.298
G1 X5.2 Y17.0 Z2.75 F4800.0 E348.812
G1 X4.8 Y17.04 Z2.75 F4800.0 E348.833
G1 X4.8 Y7.31 Z2.75 F4800.0 E349.347
G1 X4.4 Y7.35 Z2.75 F4800.0 E349.369
G1 X4.4 Y17.08 Z2.75 F4800.0 E349.882
G1 X4.0 Y17.12 Z2.75 F4800.0 E349.904
G1 X4.0 Y7.39 Z2.75 F4800.0 E350.418
G1 X3.6 Y7.35 Z2.75 F4800.0 E350.439
G1 X3.6 Y17.08 Z2.75 F4800.0 E350.953
G1 X3.2 Y17.04 Z2.75 F4800.0 E350.974
G1 X3.2 Y7.31 Z2.75 F4800.0 E351.488
G1 X2.8 Y7.27 Z2.75 F4800.0 E351.509
G1 X2.8 Y17.0 Z2.75 F4800.0 E352.023
G1 X2.4 Y16.96 Z2.75 F4800.0 E352.044
G1 X2.4 Y7.18 Z2.75 F4800.0 E352.561
G1 X2.0 Y7.06 Z2.75 F4800.0 E352.583
G1 X2.0 Y16.92 Z2.75 F4800.0 E353.104
G1 X1.6 Y16.88 Z2.75 F4800.0 E353.125
G1 X1.6 Y6.93 Z2.75 F4800.0 E353.651
G1 X1.2 Y6.78 Z2.75 F4800.0 E353.674
G1 X1.2 Y16.84 Z2.75 F4800.0 E354.205
G1 X0.8 Y16.8 Z2.75 F4800.0 E354.227
G1 X0.8 Y6.56 Z2.75 F4800.0 E354.767
G1 X0.4 Y6.35 Z2.75 F4800.0 E354.791
G1 X0.4 Y16.69 Z2.75 F4800.0 E355.338
G1 X0.0 Y16.57 Z2.75 F4800.0 E355.36
G1 X0.0 Y6.08 Z2.75 F4800.0 E355.914
G1 X-0.4 Y5.76 Z2.75 F4800.0 E355.941
G1 X-0.4 Y16.45 Z2.75 F4800.0 E356.505
G1 X-0.8 Y16.32 Z2.75 F4800.0 E356.528
G1 X-0.8 Y5.43 Z2.75 F4800.0 E357.103
G1 X-1.2 Y4.97 Z2.75 F4800.0 E357.135
G1 X-1.2 Y16.2 Z2.75 F4800.0 E357.729
G1 X-1.6 Y16.08 Z2.75 F4800.0 E357.751
G1 X-1.6 Y4.48 Z2.75 F4800.0 E358.364
G1 X-2.0 Y3.81 Z2.75 F4800.0 E358.405
G1 X-2.0 Y15.96 Z2.75 F4800.0 E359.046
G1 X-2.4 Y15.83 Z2.75 F4800.0 E359.069
G1 X-2.4 Y3.01 Z2.75 F4800.0 E359.746
G1 X-2.8 Y1.39 Z2.75 F4800.0 E359.834
G1 X-2.8 Y15.62 Z2.75 F4800.0 E360.586
G1 X-3.2 Y15.4 Z2.75 F4800.0 E360.61
G1 X-3.2 Y-14.4 Z2.75 F4800.0 E362.184
G1 X-2.8 Y-14.62 Z2.75 F4800.0 E362.208
G1 X-2.8 Y-0.39 Z2.75 F4800.0 E362.959
G1 F1200.0
G1 E361.959
G1 F4800.0
M103
G1 X-12.4 Y-1.7 Z2.75 F4200.0
G1 F1200.0
G1 E362.959
G1 F4200.0
M101
G1 X-12.4 Y2.7 Z2.75 F4800.0 E363.191
G1 F1200.0
G1 E362.191
G1 F4800.0
M103
G1 X-12.0 Y4.72 Z2.75 F4200.0
G1 F1200.0
G1 E363.191
G1 F4200.0
M101
G1 X-12.0 Y-3.72 Z2.75 F4800.0 E363.637
G1 F1200.0
G1 E363.26
G1 F4800.0
M103
G1 X-11.6 Y-5.04 Z2.75 F4200.0
G1 F1200.0
G1 E363.637
G1 F4200.0
M101
G1 X-11.6 Y6.04 Z2.75 F4800.0 E364.222
G1 F1200.0
G1 E364.049
G1 F4800.0
M103
G1 X-11.2 Y7.14 Z2.75 F4200.0
G1 F1200.0
G1 E364.222
G1 F4200.0
M101
G1 X-11.2 Y-6.14 Z2.75 F4800.0 E364.924
G1 F1200.0
G1 E364.924
G1 F4800.0
M103
G1 X-10.8 Y-6.89 Z2.75 F4200.0
G1 F1200.0
G1 E364.924
G1 F4200.0
M101
G1 X-10.8 Y7.89 Z2.75 F4800.0 E365.705
G1 F1200.0
G1 E365.705
G1 F4800.0
M103
G1 X-10.4 Y8.64 Z2.75 F4200.0
G1 F1200.0
G1 E365.705
G1 F4200.0
M101
G1 X-10.4 Y-7.64 Z2.75 F4800.0 E366.564
G1 F1200.0
G1 E365.564
G1 F4800.0
M103
G1 X-6.0 Y-10.57 Z2.75 F4200.0
G1 F1200.0
G1 E366.564
G1 F4200.0
M101
G1 X-6.0 Y13.69 Z2.75 F4800.0 E367.846
G1 X-5.6 Y14.01 Z2.75 F4800.0 E367.873
G1 X-5.6 Y-13.01 Z2.75 F4800.0 E369.301
G1 X-5.2 Y-13.33 Z2.75 F4800.0 E369.328
G1 X-5.2 Y14.33 Z2.75 F4800.0 E370.789
G1 X-4.8 Y14.55 Z2.75 F4800.0 E370.813
G1 X-4.8 Y-13.55 Z2.75 F4800.0 E372.297
G1 X-4.4 Y-13.76 Z2.75 F4800.0 E372.321
G1 X-4.4 Y14.76 Z2.75 F4800.0 E373.828
G1 X-4.0 Y14.97 Z2.75 F4800.0 E373.852
G1 X-4.0 Y-13.97 Z2.75 F4800.0 E375.381
G1 X-3.6 Y-14.19 Z2.75 F4800.0 E375.405
G1 X-3.6 Y15.19 Z2.75 F4800.0 E376.957
G1 F1200.0
G1 E375.957
G1 F4800.0
M103
G1 X-6.4 Y13.36 Z2.75 F4200.0
G1 F1200.0
G1 E376.957
G1 F4200.0
M101
G1 X-6.4 Y-10.25 Z2.75 F4800.0 E378.204
G1 X-6.8 Y-10.14 Z2.75 F4800.0 E378.225
G1 X-6.8 Y13.03 Z2.75 F4800.0 E379.449
G1 X-7.2 Y12.7 Z2.75 F4800.0 E379.477
G1 X-7.2 Y-10.14 Z2.75 F4800.0 E380.683
G1 X-7.6 Y-10.25 Z2.75 F4800.0 E380.705
G1 X-7.6 Y12.37 Z2.75 F4800.0 E381.9
G1 X-8.0 Y11.95 Z2.75 F4800.0 E381.931
G1 X-8.0 Y-10.56 Z2.75 F4800.0 E383.12
G1 X-8.4 Y-10.46 Z2.75 F4800.0 E383.142
G1 X-8.4 Y11.46 Z2.75 F4800.0 E384.299
G1 X-8.8 Y10.97 Z2.75 F4800.0 E384.332
G1 X-8.8 Y-9.97 Z2.75 F4800.0 E385.439
G1 X-9.2 Y-9.48 Z2.75 F4800.0 E385.472
G1 X-9.2 Y10.48 Z2.75 F4800.0 E386.526
G1 X-9.6 Y9.99 Z2.75 F4800.0 E386.56
G1 X-9.6 Y-8.99 Z2.75 F4800.0 E387.563
G1 X-10.0 Y-8.39 Z2.75 F4800.0 E387.601
G1 X-10.0 Y9.39 Z2.75 F4800.0 E388.54
G1 F1200.0
G1 E387.54
G1 F4800.0
M103
G1 X4.0 Y6.9 Z2.75 F4200.0
G1 X7.56 Y5.82 Z2.75 F4200.0
G1 X10.8 Y1.39 Z2.75 F4200.0
G1 F1200.0
G1 E388.54
G1 F4200.0
M101
G1 X10.8 Y15.62 Z2.75 F4800.0 E389.292
G1 X10.4 Y15.83 Z2.75 F4800.0 E389.316
G1 X10.4 Y3.01 Z2.75 F4800.0 E389.993
G1 F1200.0
G1 E388.993
G1 F4800.0
M103
G1 X19.6 Y6.04 Z2.75 F4200.0
G1 F1200.0
G1 E389.993
G1 F4200.0
M101
G1 X19.6 Y-5.04 Z2.75 F4800.0 E390.578
G1 F1200.0
G1 E390.405
G1 F4800.0
M103
G1 X19.2 Y-6.14 Z2.75 F4200.0
G1 F1200.0
G1 E390.578
G1 F4200.0
M101
G1 X19.2 Y7.14 Z2.75 F4800.0 E391.279
G1 F1200.0
G1 E391.279
G1 F4800.0
M103
G1 X18.8 Y7.89 Z2.75 F4200.0
G1 F1200.0
G1 E391.279
G1 F4200.0
M101
G1 X18.8 Y-6.89 Z2.75 F4800.0 E392.06
G1 F1200.0
G1 E392.06
G1 F4800.0
M103
G1 X18.4 Y-7.64 Z2.75 F4200.0
G1 F1200.0
G1 E392.06
G1 F4200.0
M101
G1 X18.4 Y8.64 Z2.75 F4800.0 E392.92
G1 F1200.0
G1 E391.92
G1 F4800.0
M103
G1 X20.0 Y-3.72 Z2.75 F4200.0
G1 F1200.0
G1 E392.92
G1 F4200.0
M101
G1 X20.0 Y4.72 Z2.75 F4800.0 E393.366
G1 F1200.0
G1 E392.366
G1 F4800.0
M103
G1 X20.4 Y2.7 Z2.75 F4200.0
G1 F1200.0
G1 E393.366
G1 F4200.0
M101
G1 X20.4 Y-1.7 Z2.75 F4800.0 E393.598
G1 F1200.0
G1 E392.598
G1 F4800.0
M103
G1 X-0.0 Y-14.22 Z2.75 F4200.0
G1 F1200.0
G1 E393.598
G1 F4200.0
M101
G1 X-0.0 Y-5.08 Z2.75 F4800.0 E394.081
G1 X0.4 Y-5.35 Z2.75 F4800.0 E394.106
G1 X0.4 Y-14.47 Z2.75 F4800.0 E394.588
G1 X0.8 Y-15.11 Z2.75 F4800.0 E394.628
G1 X0.8 Y-5.56 Z2.75 F4800.0 E395.132
G1 X1.2 Y-5.78 Z2.75 F4800.0 E395.156
G1 X1.2 Y-15.84 Z2.75 F4800.0 E395.688
G1 X1.6 Y-15.88 Z2.75 F4800.0 E395.709
G1 X1.6 Y-5.93 Z2.75 F4800.0 E396.234
G1 X2.0 Y-6.06 Z2.75 F4800.0 E396.256
G1 X2.0 Y-15.92 Z2.75 F4800.0 E396.777
G1 X2.4 Y-15.96 Z2.75 F4800.0 E396.799
G1 X2.4 Y-6.18 Z2.75 F4800.0 E397.315
G1 X2.8 Y-6.27 Z2.75 F4800.0 E397.337
G1 X2.8 Y-16.0 Z2.75 F4800.0 E397.851
G1 X3.2 Y-16.04 Z2.75 F4800.0 E397.872
G1 X3.2 Y-6.31 Z2.75 F4800.0 E398.386
G1 X3.6 Y-6.35 Z2.75 F4800.0 E398.407
G1 X3.6 Y-16.08 Z2.75 F4800.0 E398.921
G1 X4.0 Y-16.12 Z2.75 F4800.0 E398.943
G1 X4.0 Y-6.39 Z2.75 F4800.0 E399.457
G1 X4.4 Y-6.35 Z2.75 F4800.0 E399.478
G1 X4.4 Y-16.08 Z2.75 F4800.0 E399.992
G1 X4.8 Y-16.04 Z2.75 F4800.0 E400.013
G1 X4.8 Y-6.31 Z2.75 F4800.0 E400.527
G1 X5.2 Y-6.27 Z2.75 F4800.0 E400.548
G1 X5.2 Y-16.0 Z2.75 F4800.0 E401.062
G1 X5.6 Y-15.96 Z2.75 F4800.0 E401.083
G1 X5.6 Y-6.18 Z2.75 F4800.0 E401.6
G1 X6.0 Y-6.06 Z2.75 F4800.0 E401.622
G1 X6.0 Y-15.92 Z2.75 F4800.0 E402.143
G1 X6.4 Y-15.88 Z2.75 F4800.0 E402.164
G1 X6.4 Y-5.93 Z2.75 F4800.0 E402.69
G1 X6.8 Y-5.78 Z2.75 F4800.0 E402.712
G1 X6.8 Y-15.84 Z2.75 F4800.0 E403.244
G1 X7.2 Y-15.8 Z2.75 F4800.0 E403.265
G1 X7.2 Y-5.56 Z2.75 F4800.0 E403.806
G1 X7.6 Y-5.35 Z2.75 F4800.0 E403.83
G1 X7.6 Y-15.69 Z2.75 F4800.0 E404.377
G1 X8.0 Y-15.57 Z2.75 F4800.0 E404.399
G1 X8.0 Y-5.08 Z2.75 F4800.0 E404.952
G1 X8.4 Y-4.76 Z2.75 F4800.0 E404.98
G1 X8.4 Y-15.45 Z2.75 F4800.0 E405.544
G1 X8.8 Y-15.32 Z2.75 F4800.0 E405.566
G1 X8.8 Y-4.43 Z2.75 F4800.0 E406.142
G1 X9.2 Y-3.97 Z2.75 F4800.0 E406.174
G1 X9.2 Y-15.2 Z2.75 F4800.0 E406.768
G1 X9.6 Y-15.08 Z2.75 F4800.0 E406.79
G1 X9.6 Y-3.48 Z2.75 F4800.0 E407.403
G1 X10.0 Y-2.81 Z2.75 F4800.0 E407.444
G1 X10.0 Y-14.96 Z2.75 F4800.0 E408.085
G1 X10.4 Y-14.83 Z2.75 F4800.0 E408.108
G1 X10.4 Y-2.01 Z2.75 F4800.0 E408.785
G1 X10.8 Y-0.39 Z2.75 F4800.0 E408.873
G1 X10.8 Y-14.62 Z2.75 F4800.0 E409.624
G1 X11.2 Y-14.4 Z2.75 F4800.0 E409.648
G1 X11.2 Y15.4 Z2.75 F4800.0 E411.223
G1 X11.6 Y15.19 Z2.75 F4800.0 E411.247
G1 X11.6 Y-14.19 Z2.75 F4800.0 E412.798
G1 X12.0 Y-13.97 Z2.75 F4800.0 E412.822
G1 X12.0 Y14.97 Z2.75 F4800.0 E414.352
G1 X12.4 Y14.76 Z2.75 F4800.0 E414.376
G1 X12.4 Y-13.76 Z2.75 F4800.0 E415.882
G1 X12.8 Y-13.55 Z2.75 F4800.0 E415.906
G1 X12.8 Y14.55 Z2.75 F4800.0 E417.39
G1 X13.2 Y14.33 Z2.75 F4800.0 E417.414
G1 X13.2 Y-13.33 Z2.75 F4800.0 E418.875
G1 X13.6 Y-13.01 Z2.75 F4800.0 E418.902
G1 X13.6 Y14.01 Z2.75 F4800.0 E420.33
G1 X14.0 Y13.69 Z2.75 F4800.0 E420.358
G1 X14.0 Y-12.69 Z2.75 F4800.0 E421.751
G1 X14.4 Y-12.36 Z2.75 F4800.0 E421.778
G1 X14.4 Y13.36 Z2.75 F4800.0 E423.136
G1 X14.8 Y13.03 Z2.75 F4800.0 E423.164
G1 X14.8 Y-12.03 Z2.75 F4800.0 E424.487
G1 X15.2 Y-11.7 Z2.75 F4800.0 E424.515
G1 X15.2 Y12.7 Z2.75 F4800.0 E425.804
G1 X15.6 Y12.37 Z2.75 F4800.0 E425.831
G1 X15.6 Y-11.37 Z2.75 F4800.0 E427.085
G1 X16.0 Y-10.95 Z2.75 F4800.0 E427.116
G1 X16.0 Y11.95 Z2.75 F4800.0 E428.325
G1 X16.4 Y11.46 Z2.75 F4800.0 E428.359
G1 X16.4 Y-10.46 Z2.75 F4800.0 E429.516
G1 X16.8 Y-9.97 Z2.75 F4800.0 E429.55
G1 X16.8 Y10.97 Z2.75 F4800.0 E430.656
G1 X17.2 Y10.48 Z2.75 F4800.0 E430.689
G1 X17.2 Y-9.48 Z2.75 F4800.0 E431.744
G1 X17.6 Y-8.99 Z2.75 F4800.0 E431.777
G1 X17.6 Y9.99 Z2.75 F4800.0 E432.78
G1 X18.0 Y9.39 Z2.75 F4800.0 E432.819
G1 X18.0 Y-8.39 Z2.75 F4800.0 E433.757
G1 F1200.0
G1 E432.757
G1 F4800.0
M103
G1 X-6.0 Y-12.43 Z2.75 F4200.0
G1 F1200.0
G1 E433.757
G1 F4200.0
M101
G1 X-6.0 Y-12.69 Z2.75 F4800.0 E433.771
G1 F1200.0
G1 E432.771
G1 F4800.0
M103
(<layer> 3.024 )
G1 X-0.83 Y-3.97 Z3.02 F4200.0
G1 F1200.0
G1 E433.771
G1 F4200.0
M101
G1 X-1.49 Y-3.17 Z3.02 F4800.0 E433.826
G1 X-2.1 Y-2.03 Z3.02 F4800.0 E433.895
G1 X-2.48 Y-0.79 Z3.02 F4800.0 E433.963
G1 X-2.61 Y0.5 Z3.02 F4800.0 E434.031
G1 X-2.48 Y1.79 Z3.02 F4800.0 E434.1
G1 X-2.1 Y3.03 Z3.02 F4800.0 E434.168
G1 X-1.49 Y4.17 Z3.02 F4800.0 E434.237
G1 X-0.67 Y5.17 Z3.02 F4800.0 E434.305
G1 X0.33 Y5.99 Z3.02 F4800.0 E434.373
G1 X1.47 Y6.6 Z3.02 F4800.0 E434.442
G1 X2.71 Y6.98 Z3.02 F4800.0 E434.51
G1 X4.0 Y7.11 Z3.02 F4800.0 E434.579
G1 X5.29 Y6.98 Z3.02 F4800.0 E434.647
G1 X6.53 Y6.6 Z3.02 F4800.0 E434.715
G1 X7.67 Y5.99 Z3.02 F4800.0 E434.784
G1 X8.67 Y5.17 Z3.02 F4800.0 E434.852
M73 P11 (display progress)
G1 X9.49 Y4.17 Z3.02 F4800.0 E434.921
G1 X10.1 Y3.03 Z3.02 F4800.0 E434.989
G1 X10.48 Y1.79 Z3.02 F4800.0 E435.057
G1 X10.61 Y0.5 Z3.02 F4800.0 E435.126
G1 X10.48 Y-0.79 Z3.02 F4800.0 E435.194
G1 X10.1 Y-2.03 Z3.02 F4800.0 E435.263
G1 X9.49 Y-3.17 Z3.02 F4800.0 E435.331
G1 X8.67 Y-4.17 Z3.02 F4800.0 E435.4
G1 X7.67 Y-4.99 Z3.02 F4800.0 E435.468
G1 X6.53 Y-5.6 Z3.02 F4800.0 E435.536
G1 X5.29 Y-5.98 Z3.02 F4800.0 E435.605
G1 X4.0 Y-6.11 Z3.02 F4800.0 E435.673
G1 X2.71 Y-5.98 Z3.02 F4800.0 E435.742
G1 X1.47 Y-5.6 Z3.02 F4800.0 E435.81
G1 X0.33 Y-4.99 Z3.02 F4800.0 E435.878
G1 X-0.67 Y-4.17 Z3.02 F4800.0 E435.947
G1 X-0.83 Y-3.97 Z3.02 F4800.0 E435.96
G1 F1200.0
G1 E434.96
G1 F4800.0
M103
G1 X-6.26 Y-10.71 Z3.02 F4200.0
G1 F1200.0
G1 E435.96
G1 F4200.0
M101
G1 X-6.03 Y-10.94 Z3.02 F4800.0 E435.977
G1 X-5.88 Y-11.5 Z3.02 F4800.0 E436.008
G1 X-6.03 Y-12.06 Z3.02 F4800.0 E436.039
G1 X-6.31 Y-12.34 Z3.02 F4800.0 E436.059
G1 X-6.44 Y-12.68 Z3.02 F4800.0 E436.079
G1 X-5.39 Y-13.55 Z3.02 F4800.0 E436.151
G1 X-2.47 Y-15.11 Z3.02 F4800.0 E436.326
G1 X-2.04 Y-15.24 Z3.02 F4800.0 E436.35
G1 X-1.36 Y-14.83 Z3.02 F4800.0 E436.392
G1 X-1.06 Y-14.53 Z3.02 F4800.0 E436.414
G1 X-0.5 Y-14.38 Z3.02 F4800.0 E436.445
G1 X0.06 Y-14.53 Z3.02 F4800.0 E436.476
G1 X0.47 Y-14.94 Z3.02 F4800.0 E436.506
G1 X0.62 Y-15.5 Z3.02 F4800.0 E436.537
G1 X0.56 Y-15.76 Z3.02 F4800.0 E436.551
G1 X0.83 Y-16.09 Z3.02 F4800.0 E436.574
G1 X4.0 Y-16.4 Z3.02 F4800.0 E436.742
G1 X7.3 Y-16.07 Z3.02 F4800.0 E436.917
G1 X10.47 Y-15.11 Z3.02 F4800.0 E437.092
G1 X13.39 Y-13.55 Z3.02 F4800.0 E437.267
G1 X15.95 Y-11.45 Z3.02 F4800.0 E437.442
G1 X18.05 Y-8.89 Z3.02 F4800.0 E437.617
G1 X19.61 Y-5.97 Z3.02 F4800.0 E437.792
G1 X20.57 Y-2.8 Z3.02 F4800.0 E437.967
G1 X20.9 Y0.5 Z3.02 F4800.0 E438.142
G1 X20.57 Y3.8 Z3.02 F4800.0 E438.317
G1 X19.61 Y6.97 Z3.02 F4800.0 E438.492
G1 X18.05 Y9.89 Z3.02 F4800.0 E438.667
G1 X15.95 Y12.45 Z3.02 F4800.0 E438.842
G1 X13.39 Y14.55 Z3.02 F4800.0 E439.017
G1 X10.47 Y16.11 Z3.02 F4800.0 E439.192
G1 X7.3 Y17.07 Z3.02 F4800.0 E439.367
G1 X4.0 Y17.4 Z3.02 F4800.0 E439.542
G1 X0.7 Y17.07 Z3.02 F4800.0 E439.717
G1 X-2.47 Y16.11 Z3.02 F4800.0 E439.892
G1 X-5.39 Y14.55 Z3.02 F4800.0 E440.067
G1 X-7.95 Y12.45 Z3.02 F4800.0 E440.242
G1 X-10.05 Y9.89 Z3.02 F4800.0 E440.417
G1 X-11.61 Y6.97 Z3.02 F4800.0 E440.592
G1 X-12.57 Y3.8 Z3.02 F4800.0 E440.767
G1 X-12.9 Y0.5 Z3.02 F4800.0 E440.942
G1 X-12.57 Y-2.8 Z3.02 F4800.0 E441.117
G1 X-11.61 Y-5.97 Z3.02 F4800.0 E441.292
G1 X-10.05 Y-8.89 Z3.02 F4800.0 E441.467
G1 X-8.2 Y-11.15 Z3.02 F4800.0 E441.621
G1 X-7.56 Y-10.53 Z3.02 F4800.0 E441.668
G1 X-7.0 Y-10.38 Z3.02 F4800.0 E441.698
G1 X-6.44 Y-10.53 Z3.02 F4800.0 E441.729
G1 X-6.26 Y-10.71 Z3.02 F4800.0 E441.743
G1 F1200.0
G1 E440.743
G1 F4800.0
M103
;M108 R40.0
G1 X-1.27 Y-15.95 Z3.02 F4200.0
G1 X-0.94 Y-16.27 Z3.02 F4200.0
G1 X-0.5 Y-16.39 Z3.02 F4200.0
G1 X-0.22 Y-16.34 Z3.02 F4200.0
G1 X0.07 Y-16.3 Z3.02 F4200.0
G1 F1200.0
G1 E441.743
G1 F4200.0
M101
G1 X0.63 Y-16.47 Z3.02 F2400.0 E441.773
G1 X4.0 Y-16.8 Z3.02 F2400.0 E441.952
G1 X7.38 Y-16.47 Z3.02 F2400.0 E442.132
G1 X10.62 Y-15.48 Z3.02 F2400.0 E442.311
G1 X13.61 Y-13.88 Z3.02 F2400.0 E442.49
G1 X16.23 Y-11.73 Z3.02 F2400.0 E442.669
G1 X18.38 Y-9.11 Z3.02 F2400.0 E442.848
G1 X19.98 Y-6.12 Z3.02 F2400.0 E443.027
G1 X20.97 Y-2.88 Z3.02 F2400.0 E443.206
G1 X21.3 Y0.5 Z3.02 F2400.0 E443.386
G1 X20.97 Y3.88 Z3.02 F2400.0 E443.565
G1 X19.98 Y7.12 Z3.02 F2400.0 E443.744
G1 X18.38 Y10.11 Z3.02 F2400.0 E443.923
G1 X16.23 Y12.73 Z3.02 F2400.0 E444.102
G1 X13.61 Y14.88 Z3.02 F2400.0 E444.281
G1 X10.62 Y16.48 Z3.02 F2400.0 E444.46
G1 X7.38 Y17.47 Z3.02 F2400.0 E444.64
G1 X4.0 Y17.8 Z3.02 F2400.0 E444.819
G1 X0.63 Y17.47 Z3.02 F2400.0 E444.998
G1 X-2.62 Y16.48 Z3.02 F2400.0 E445.177
G1 X-5.61 Y14.88 Z3.02 F2400.0 E445.356
G1 X-8.23 Y12.73 Z3.02 F2400.0 E445.535
G1 X-10.38 Y10.11 Z3.02 F2400.0 E445.714
G1 X-11.98 Y7.12 Z3.02 F2400.0 E445.894
G1 X-12.97 Y3.88 Z3.02 F2400.0 E446.073
G1 X-13.3 Y0.5 Z3.02 F2400.0 E446.252
G1 X-12.97 Y-2.88 Z3.02 F2400.0 E446.431
G1 X-11.98 Y-6.12 Z3.02 F2400.0 E446.61
G1 X-10.38 Y-9.11 Z3.02 F2400.0 E446.789
G1 X-8.23 Y-11.73 Z3.02 F2400.0 E446.968
G1 X-7.67 Y-12.2 Z3.02 F2400.0 E447.007
G1 F1200.0
G1 E447.007
G1 F2400.0
M103
G1 X-7.45 Y-12.38 Z3.02 F4200.0
G1 F1200.0
G1 E447.007
G1 F4200.0
M101
G1 X-5.61 Y-13.88 Z3.02 F2400.0 E447.133
G1 X-2.62 Y-15.48 Z3.02 F2400.0 E447.312
G1 X-1.4 Y-15.85 Z3.02 F2400.0 E447.379
G1 F1200.0
G1 E447.379
G1 F2400.0
M103
G1 X-1.18 Y-15.61 Z3.02 F4200.0
G1 F1200.0
G1 E447.379
G1 F4200.0
M101
G1 X-1.21 Y-15.5 Z3.02 F2400.0 E447.385
G1 X-1.11 Y-15.15 Z3.02 F2400.0 E447.404
G1 X-0.85 Y-14.89 Z3.02 F2400.0 E447.424
G1 X-0.5 Y-14.79 Z3.02 F2400.0 E447.443
G1 X-0.14 Y-14.89 Z3.02 F2400.0 E447.462
G1 X0.12 Y-15.15 Z3.02 F2400.0 E447.482
G1 X0.21 Y-15.5 Z3.02 F2400.0 E447.501
G1 X0.12 Y-15.86 Z3.02 F2400.0 E447.52
G1 X-0.14 Y-16.11 Z3.02 F2400.0 E447.54
G1 X-0.5 Y-16.21 Z3.02 F2400.0 E447.559
G1 X-0.85 Y-16.11 Z3.02 F2400.0 E447.579
G1 X-1.11 Y-15.86 Z3.02 F2400.0 E447.598
G1 X-1.18 Y-15.61 Z3.02 F2400.0 E447.611
G1 F1200.0
G1 E446.611
G1 F2400.0
M103
G1 X-6.57 Y-12.03 Z3.02 F4200.0
G1 F1200.0
G1 E447.611
G1 F4200.0
M101
G1 X-6.65 Y-12.11 Z3.02 F2400.0 E447.617
G1 X-7.0 Y-12.21 Z3.02 F2400.0 E447.637
G1 X-7.36 Y-12.11 Z3.02 F2400.0 E447.656
G1 X-7.62 Y-11.85 Z3.02 F2400.0 E447.675
G1 X-7.71 Y-11.5 Z3.02 F2400.0 E447.695
G1 X-7.62 Y-11.15 Z3.02 F2400.0 E447.714
G1 X-7.36 Y-10.89 Z3.02 F2400.0 E447.733
G1 X-7.0 Y-10.79 Z3.02 F2400.0 E447.753
G1 X-6.65 Y-10.89 Z3.02 F2400.0 E447.772
G1 X-6.39 Y-11.14 Z3.02 F2400.0 E447.791
G1 X-6.29 Y-11.5 Z3.02 F2400.0 E447.811
G1 X-6.39 Y-11.85 Z3.02 F2400.0 E447.83
G1 X-6.57 Y-12.03 Z3.02 F2400.0 E447.844
G1 F1200.0
G1 E446.844
G1 F2400.0
M103
G1 X-0.27 Y-3.99 Z3.02 F4200.0
G1 F1200.0
G1 E447.844
G1 F4200.0
M101
G1 X-0.39 Y-3.89 Z3.02 F2400.0 E447.852
G1 X-1.16 Y-2.95 Z3.02 F2400.0 E447.916
G1 X-1.73 Y-1.87 Z3.02 F2400.0 E447.98
G1 X-2.09 Y-0.71 Z3.02 F2400.0 E448.045
G1 X-2.2 Y0.5 Z3.02 F2400.0 E448.109
G1 X-2.09 Y1.71 Z3.02 F2400.0 E448.173
G1 X-1.73 Y2.87 Z3.02 F2400.0 E448.237
G1 X-1.16 Y3.95 Z3.02 F2400.0 E448.302
G1 X-0.39 Y4.89 Z3.02 F2400.0 E448.366
G1 X0.55 Y5.66 Z3.02 F2400.0 E448.43
G1 X1.63 Y6.23 Z3.02 F2400.0 E448.494
G1 X2.79 Y6.59 Z3.02 F2400.0 E448.559
G1 X4.0 Y6.7 Z3.02 F2400.0 E448.623
G1 X5.21 Y6.59 Z3.02 F2400.0 E448.687
G1 X6.37 Y6.23 Z3.02 F2400.0 E448.751
G1 X7.45 Y5.66 Z3.02 F2400.0 E448.816
G1 X8.39 Y4.89 Z3.02 F2400.0 E448.88
G1 X9.16 Y3.95 Z3.02 F2400.0 E448.944
G1 X9.73 Y2.87 Z3.02 F2400.0 E449.008
G1 X10.09 Y1.71 Z3.02 F2400.0 E449.073
G1 X10.2 Y0.5 Z3.02 F2400.0 E449.137
G1 X10.09 Y-0.71 Z3.02 F2400.0 E449.201
G1 X9.73 Y-1.87 Z3.02 F2400.0 E449.265
G1 X9.16 Y-2.95 Z3.02 F2400.0 E449.33
G1 X8.39 Y-3.89 Z3.02 F2400.0 E449.394
G1 X7.45 Y-4.66 Z3.02 F2400.0 E449.458
G1 X6.37 Y-5.23 Z3.02 F2400.0 E449.522
G1 X5.21 Y-5.59 Z3.02 F2400.0 E449.587
G1 X4.0 Y-5.7 Z3.02 F2400.0 E449.651
G1 X2.79 Y-5.59 Z3.02 F2400.0 E449.715
G1 X1.63 Y-5.23 Z3.02 F2400.0 E449.779
G1 X0.55 Y-4.66 Z3.02 F2400.0 E449.844
G1 X-0.07 Y-4.15 Z3.02 F2400.0 E449.886
G1 X-0.27 Y-3.99 Z3.02 F2400.0 E449.9
G1 F1200.0
G1 E448.9
G1 F2400.0
M103
;M108 R80.0
G1 X-6.17 Y-10.4 Z3.02 F4200.0
G1 F1200.0
G1 E449.9
G1 F4200.0
M101
G1 X-5.78 Y-10.8 Z3.02 F4800.0 E449.929
G1 X-5.67 Y-11.2 Z3.02 F4800.0 E449.951
G1 X-5.62 Y-11.6 Z3.02 F4800.0 E449.972
G1 X-5.72 Y-12.0 Z3.02 F4800.0 E449.994
G1 X-5.98 Y-12.4 Z3.02 F4800.0 E450.019
G1 X-5.86 Y-12.8 Z3.02 F4800.0 E450.041
G1 X-5.37 Y-13.2 Z3.02 F4800.0 E450.075
G1 X-2.45 Y-14.8 Z3.02 F4800.0 E450.25
G1 X-1.85 Y-14.8 Z3.02 F4800.0 E450.282
G1 X-1.32 Y-14.4 Z3.02 F4800.0 E450.317
G1 F1200.0
G1 E449.317
G1 F4800.0
M103
G1 X-6.46 Y-10.79 Z3.02 F4200.0
G1 X-7.84 Y-10.4 Z3.02 F4200.0
G1 F1200.0
G1 E450.317
G1 F4200.0
M101
G1 X-8.45 Y-10.4 Z3.02 F4800.0 E450.349
G1 X-9.76 Y-8.8 Z3.02 F4800.0 E450.459
G1 X-11.28 Y-6.0 Z3.02 F4800.0 E450.627
G1 X-12.28 Y-2.8 Z3.02 F4800.0 E450.804
G1 X-12.49 Y-0.8 Z3.02 F4800.0 E450.91
G1 X0.73 Y-14.8 Z3.02 F4800.0 E451.927
G1 X0.92 Y-15.6 Z3.02 F4800.0 E451.971
G1 X2.82 Y-16.0 Z3.02 F4800.0 E452.073
G1 X5.18 Y-16.0 Z3.02 F4800.0 E452.198
G1 X7.89 Y-15.6 Z3.02 F4800.0 E452.343
G1 X10.45 Y-14.8 Z3.02 F4800.0 E452.485
G1 X13.37 Y-13.2 Z3.02 F4800.0 E452.661
G1 X15.79 Y-11.2 Z3.02 F4800.0 E452.826
G1 X17.76 Y-8.8 Z3.02 F4800.0 E452.99
G1 X19.28 Y-6.0 Z3.02 F4800.0 E453.159
G1 X20.28 Y-2.8 Z3.02 F4800.0 E453.336
G1 X20.53 Y-0.4 Z3.02 F4800.0 E453.463
G1 F1200.0
G1 E452.463
G1 F4800.0
M103
G1 X8.55 Y16.4 Z3.02 F4200.0
G1 F1200.0
G1 E453.463
G1 F4200.0
M101
G1 X9.87 Y16.0 Z3.02 F4800.0 E453.536
G1 X10.83 Y15.6 Z3.02 F4800.0 E453.591
G1 X13.07 Y14.4 Z3.02 F4800.0 E453.725
G1 X15.57 Y12.4 Z3.02 F4800.0 E453.894
G1 X17.89 Y9.6 Z3.02 F4800.0 E454.086
G1 X19.37 Y6.8 Z3.02 F4800.0 E454.254
G1 X20.31 Y3.6 Z3.02 F4800.0 E454.43
G1 X20.61 Y0.4 Z3.02 F4800.0 E454.6
G1 X20.57 Y-0.0 Z3.02 F4800.0 E454.621
G1 X10.17 Y-3.32 Z3.02 F4800.0 E455.197
G1 X10.01 Y-2.8 Z3.02 F4800.0 E455.226
G1 X10.39 Y-2.68 Z3.02 F4800.0 E455.247
G1 X10.22 Y-2.4 Z3.02 F4800.0 E455.265
G1 X10.56 Y-2.19 Z3.02 F4800.0 E455.286
G1 X10.4 Y-2.0 Z3.02 F4800.0 E455.299
G1 X10.76 Y-0.8 Z3.02 F4800.0 E455.365
G1 X10.88 Y0.4 Z3.02 F4800.0 E455.429
G1 X10.71 Y2.0 Z3.02 F4800.0 E455.514
G1 X10.33 Y3.2 Z3.02 F4800.0 E455.58
G1 X9.67 Y4.4 Z3.02 F4800.0 E455.653
G1 X9.01 Y5.2 Z3.02 F4800.0 E455.707
G1 X8.1 Y6.0 Z3.02 F4800.0 E455.771
G1 X6.75 Y6.8 Z3.02 F4800.0 E455.854
G1 X5.53 Y7.2 Z3.02 F4800.0 E455.922
G1 X2.47 Y7.2 Z3.02 F4800.0 E456.084
G1 X1.25 Y6.8 Z3.02 F4800.0 E456.152
G1 X-0.1 Y6.0 Z3.02 F4800.0 E456.235
G1 X-1.01 Y5.2 Z3.02 F4800.0 E456.298
G1 X-1.67 Y4.4 Z3.02 F4800.0 E456.353
G1 X-2.33 Y3.2 Z3.02 F4800.0 E456.426
G1 X-2.71 Y2.0 Z3.02 F4800.0 E456.492
G1 X-2.88 Y0.4 Z3.02 F4800.0 E456.577
G1 X-2.76 Y-0.8 Z3.02 F4800.0 E456.641
G1 X-2.4 Y-2.0 Z3.02 F4800.0 E456.707
G1 X-2.56 Y-2.19 Z3.02 F4800.0 E456.72
G1 X-2.17 Y-3.32 Z3.02 F4800.0 E456.783
G1 X-12.53 Y-0.4 Z3.02 F4800.0 E457.352
G1 X-12.61 Y0.4 Z3.02 F4800.0 E457.394
G1 X-12.31 Y3.6 Z3.02 F4800.0 E457.564
G1 X-11.37 Y6.8 Z3.02 F4800.0 E457.74
G1 X-9.89 Y9.6 Z3.02 F4800.0 E457.907
G1 X-7.57 Y12.4 Z3.02 F4800.0 E458.099
G1 X-5.07 Y14.4 Z3.02 F4800.0 E458.268
G1 X-2.83 Y15.6 Z3.02 F4800.0 E458.403
G1 X-1.87 Y16.0 Z3.02 F4800.0 E458.458
G1 X0.79 Y16.8 Z3.02 F4800.0 E458.604
G1 X7.21 Y16.8 Z3.02 F4800.0 E458.943
G1 F1200.0
G1 E457.943
G1 F4800.0
M103
(<layer> 3.294 )
G1 X0.44 Y5.82 Z3.29 F4200.0
G1 X-1.91 Y2.95 Z3.29 F4200.0
G1 X-2.28 Y-0.75 Z3.29 F4200.0
G1 X-0.63 Y-4.2 Z3.29 F4200.0
G1 F1200.0
G1 E458.943
G1 F4200.0
M101
G1 X-0.67 Y-4.17 Z3.29 F4800.0 E458.946
G1 X-1.49 Y-3.17 Z3.29 F4800.0 E459.015
G1 X-2.1 Y-2.03 Z3.29 F4800.0 E459.083
G1 X-2.48 Y-0.79 Z3.29 F4800.0 E459.151
G1 X-2.61 Y0.5 Z3.29 F4800.0 E459.22
G1 X-2.48 Y1.79 Z3.29 F4800.0 E459.288
G1 X-2.1 Y3.03 Z3.29 F4800.0 E459.357
G1 X-1.49 Y4.17 Z3.29 F4800.0 E459.425
G1 X-0.67 Y5.17 Z3.29 F4800.0 E459.493
G1 X0.33 Y5.99 Z3.29 F4800.0 E459.562
G1 X1.47 Y6.6 Z3.29 F4800.0 E459.63
G1 X2.71 Y6.98 Z3.29 F4800.0 E459.699
G1 X4.0 Y7.11 Z3.29 F4800.0 E459.767
G1 X5.29 Y6.98 Z3.29 F4800.0 E459.835
G1 X6.53 Y6.6 Z3.29 F4800.0 E459.904
G1 X7.67 Y5.99 Z3.29 F4800.0 E459.972
G1 X8.67 Y5.17 Z3.29 F4800.0 E460.041
G1 X9.49 Y4.17 Z3.29 F4800.0 E460.109
G1 X10.1 Y3.03 Z3.29 F4800.0 E460.177
G1 X10.48 Y1.79 Z3.29 F4800.0 E460.246
G1 X10.61 Y0.5 Z3.29 F4800.0 E460.314
G1 X10.48 Y-0.79 Z3.29 F4800.0 E460.383
G1 X10.1 Y-2.03 Z3.29 F4800.0 E460.451
G1 X9.49 Y-3.17 Z3.29 F4800.0 E460.519
G1 X8.67 Y-4.17 Z3.29 F4800.0 E460.588
G1 X7.67 Y-4.99 Z3.29 F4800.0 E460.656
G1 X6.53 Y-5.6 Z3.29 F4800.0 E460.725
G1 X5.29 Y-5.98 Z3.29 F4800.0 E460.793
G1 X4.0 Y-6.11 Z3.29 F4800.0 E460.862
G1 X2.71 Y-5.98 Z3.29 F4800.0 E460.93
G1 X1.47 Y-5.6 Z3.29 F4800.0 E460.998
G1 X0.33 Y-4.99 Z3.29 F4800.0 E461.067
G1 X-0.63 Y-4.2 Z3.29 F4800.0 E461.132
G1 F1200.0
G1 E460.132
G1 F4800.0
M103
G1 X-6.49 Y-10.51 Z3.29 F4200.0
G1 F1200.0
G1 E461.132
G1 F4200.0
M101
G1 X-6.44 Y-10.53 Z3.29 F4800.0 E461.135
G1 X-6.03 Y-10.94 Z3.29 F4800.0 E461.166
G1 X-5.88 Y-11.5 Z3.29 F4800.0 E461.196
G1 X-6.03 Y-12.06 Z3.29 F4800.0 E461.227
G1 X-6.31 Y-12.34 Z3.29 F4800.0 E461.248
G1 X-6.44 Y-12.68 Z3.29 F4800.0 E461.268
G1 X-5.39 Y-13.55 Z3.29 F4800.0 E461.34
G1 X-2.47 Y-15.11 Z3.29 F4800.0 E461.515
G1 X-2.04 Y-15.24 Z3.29 F4800.0 E461.539
G1 X-1.36 Y-14.83 Z3.29 F4800.0 E461.58
G1 X-1.06 Y-14.53 Z3.29 F4800.0 E461.603
G1 X-0.5 Y-14.38 Z3.29 F4800.0 E461.633
G1 X0.06 Y-14.53 Z3.29 F4800.0 E461.664
G1 X0.47 Y-14.94 Z3.29 F4800.0 E461.695
G1 X0.62 Y-15.5 Z3.29 F4800.0 E461.725
G1 X0.56 Y-15.76 Z3.29 F4800.0 E461.739
G1 X0.83 Y-16.09 Z3.29 F4800.0 E461.762
G1 X4.0 Y-16.4 Z3.29 F4800.0 E461.93
G1 X7.3 Y-16.07 Z3.29 F4800.0 E462.105
G1 X10.47 Y-15.11 Z3.29 F4800.0 E462.28
G1 X13.39 Y-13.55 Z3.29 F4800.0 E462.455
G1 X15.95 Y-11.45 Z3.29 F4800.0 E462.63
G1 X18.05 Y-8.89 Z3.29 F4800.0 E462.805
G1 X19.61 Y-5.97 Z3.29 F4800.0 E462.98
G1 X20.57 Y-2.8 Z3.29 F4800.0 E463.155
G1 X20.9 Y0.5 Z3.29 F4800.0 E463.33
G1 X20.57 Y3.8 Z3.29 F4800.0 E463.505
G1 X19.61 Y6.97 Z3.29 F4800.0 E463.68
G1 X18.05 Y9.89 Z3.29 F4800.0 E463.855
G1 X15.95 Y12.45 Z3.29 F4800.0 E464.03
G1 X13.39 Y14.55 Z3.29 F4800.0 E464.205
G1 X10.47 Y16.11 Z3.29 F4800.0 E464.38
G1 X7.3 Y17.07 Z3.29 F4800.0 E464.555
G1 X4.0 Y17.4 Z3.29 F4800.0 E464.73
G1 X0.7 Y17.07 Z3.29 F4800.0 E464.905
G1 X-2.47 Y16.11 Z3.29 F4800.0 E465.08
G1 X-5.39 Y14.55 Z3.29 F4800.0 E465.255
G1 X-7.95 Y12.45 Z3.29 F4800.0 E465.43
G1 X-10.05 Y9.89 Z3.29 F4800.0 E465.605
G1 X-11.61 Y6.97 Z3.29 F4800.0 E465.78
G1 X-12.57 Y3.8 Z3.29 F4800.0 E465.955
G1 X-12.9 Y0.5 Z3.29 F4800.0 E466.13
G1 X-12.57 Y-2.8 Z3.29 F4800.0 E466.305
G1 X-11.61 Y-5.97 Z3.29 F4800.0 E466.48
G1 X-10.05 Y-8.89 Z3.29 F4800.0 E466.655
G1 X-8.2 Y-11.15 Z3.29 F4800.0 E466.809
G1 X-7.56 Y-10.53 Z3.29 F4800.0 E466.856
G1 X-7.0 Y-10.38 Z3.29 F4800.0 E466.887
G1 X-6.49 Y-10.51 Z3.29 F4800.0 E466.915
G1 F1200.0
G1 E465.915
G1 F4800.0
M103
;M108 R40.0
G1 X-1.27 Y-15.95 Z3.29 F4200.0
G1 X-0.94 Y-16.27 Z3.29 F4200.0
G1 X-0.5 Y-16.39 Z3.29 F4200.0
G1 X-0.22 Y-16.34 Z3.29 F4200.0
G1 X0.07 Y-16.3 Z3.29 F4200.0
G1 F1200.0
G1 E466.915
G1 F4200.0
M101
G1 X0.63 Y-16.47 Z3.29 F2400.0 E466.945
G1 X4.0 Y-16.8 Z3.29 F2400.0 E467.125
G1 X7.38 Y-16.47 Z3.29 F2400.0 E467.304
G1 X10.62 Y-15.48 Z3.29 F2400.0 E467.483
G1 X13.61 Y-13.88 Z3.29 F2400.0 E467.662
G1 X16.23 Y-11.73 Z3.29 F2400.0 E467.841
G1 X18.38 Y-9.11 Z3.29 F2400.0 E468.02
G1 X19.98 Y-6.12 Z3.29 F2400.0 E468.199
G1 X20.97 Y-2.88 Z3.29 F2400.0 E468.379
G1 X21.3 Y0.5 Z3.29 F2400.0 E468.558
G1 X20.97 Y3.88 Z3.29 F2400.0 E468.737
G1 X19.98 Y7.12 Z3.29 F2400.0 E468.916
G1 X18.38 Y10.11 Z3.29 F2400.0 E469.095
G1 X16.23 Y12.73 Z3.29 F2400.0 E469.274
G1 X13.61 Y14.88 Z3.29 F2400.0 E469.453
G1 X10.62 Y16.48 Z3.29 F2400.0 E469.633
G1 X7.38 Y17.47 Z3.29 F2400.0 E469.812
G1 X4.0 Y17.8 Z3.29 F2400.0 E469.991
G1 X0.63 Y17.47 Z3.29 F2400.0 E470.17
G1 X-2.62 Y16.48 Z3.29 F2400.0 E470.349
G1 X-5.61 Y14.88 Z3.29 F2400.0 E470.528
G1 X-8.23 Y12.73 Z3.29 F2400.0 E470.707
G1 X-10.38 Y10.11 Z3.29 F2400.0 E470.887
G1 X-11.98 Y7.12 Z3.29 F2400.0 E471.066
G1 X-12.97 Y3.88 Z3.29 F2400.0 E471.245
G1 X-13.3 Y0.5 Z3.29 F2400.0 E471.424
G1 X-12.97 Y-2.88 Z3.29 F2400.0 E471.603
G1 X-11.98 Y-6.12 Z3.29 F2400.0 E471.782
G1 X-10.38 Y-9.11 Z3.29 F2400.0 E471.961
G1 X-8.23 Y-11.73 Z3.29 F2400.0 E472.141
G1 X-7.67 Y-12.2 Z3.29 F2400.0 E472.179
G1 F1200.0
G1 E472.179
G1 F2400.0
M103
G1 X-7.45 Y-12.38 Z3.29 F4200.0
G1 F1200.0
G1 E472.179
G1 F4200.0
M101
G1 X-5.61 Y-13.88 Z3.29 F2400.0 E472.305
G1 X-2.62 Y-15.48 Z3.29 F2400.0 E472.484
G1 X-1.4 Y-15.85 Z3.29 F2400.0 E472.551
G1 F1200.0
G1 E472.551
G1 F2400.0
M103
G1 X-1.08 Y-15.89 Z3.29 F4200.0
G1 F1200.0
G1 E472.551
G1 F4200.0
M101
G1 X-1.11 Y-15.86 Z3.29 F2400.0 E472.554
G1 X-1.21 Y-15.5 Z3.29 F2400.0 E472.573
G1 X-1.11 Y-15.15 Z3.29 F2400.0 E472.593
G1 X-0.85 Y-14.89 Z3.29 F2400.0 E472.612
G1 X-0.5 Y-14.79 Z3.29 F2400.0 E472.631
G1 X-0.14 Y-14.89 Z3.29 F2400.0 E472.651
G1 X0.12 Y-15.15 Z3.29 F2400.0 E472.67
G1 X0.21 Y-15.5 Z3.29 F2400.0 E472.689
G1 X0.12 Y-15.86 Z3.29 F2400.0 E472.709
G1 X-0.14 Y-16.11 Z3.29 F2400.0 E472.728
G1 X-0.5 Y-16.21 Z3.29 F2400.0 E472.748
G1 X-0.85 Y-16.11 Z3.29 F2400.0 E472.767
G1 X-1.08 Y-15.89 Z3.29 F2400.0 E472.784
G1 F1200.0
G1 E471.784
G1 F2400.0
M103
G1 X-6.38 Y-11.81 Z3.29 F4200.0
G1 F1200.0
G1 E472.784
G1 F4200.0
M101
G1 X-6.39 Y-11.85 Z3.29 F2400.0 E472.786
G1 X-6.65 Y-12.11 Z3.29 F2400.0 E472.806
G1 X-7.0 Y-12.21 Z3.29 F2400.0 E472.825
G1 X-7.36 Y-12.11 Z3.29 F2400.0 E472.844
G1 X-7.62 Y-11.85 Z3.29 F2400.0 E472.864
G1 X-7.71 Y-11.5 Z3.29 F2400.0 E472.883
G1 X-7.62 Y-11.15 Z3.29 F2400.0 E472.902
G1 X-7.36 Y-10.89 Z3.29 F2400.0 E472.922
G1 X-7.0 Y-10.79 Z3.29 F2400.0 E472.941
G1 X-6.65 Y-10.89 Z3.29 F2400.0 E472.96
G1 X-6.39 Y-11.14 Z3.29 F2400.0 E472.98
G1 X-6.29 Y-11.5 Z3.29 F2400.0 E472.999
G1 X-6.38 Y-11.81 Z3.29 F2400.0 E473.016
G1 F1200.0
G1 E472.016
G1 F2400.0
M103
G1 X-0.03 Y-4.18 Z3.29 F4200.0
G1 F1200.0
G1 E473.016
G1 F4200.0
M101
G1 X-0.07 Y-4.15 Z3.29 F2400.0 E473.019
G1 X-0.39 Y-3.89 Z3.29 F2400.0 E473.04
G1 X-1.16 Y-2.95 Z3.29 F2400.0 E473.105
G1 X-1.73 Y-1.87 Z3.29 F2400.0 E473.169
G1 X-2.09 Y-0.71 Z3.29 F2400.0 E473.233
G1 X-2.2 Y0.5 Z3.29 F2400.0 E473.297
G1 X-2.09 Y1.71 Z3.29 F2400.0 E473.362
G1 X-1.73 Y2.87 Z3.29 F2400.0 E473.426
G1 X-1.16 Y3.95 Z3.29 F2400.0 E473.49
G1 X-0.39 Y4.89 Z3.29 F2400.0 E473.554
G1 X0.55 Y5.66 Z3.29 F2400.0 E473.619
G1 X1.63 Y6.23 Z3.29 F2400.0 E473.683
G1 X2.79 Y6.59 Z3.29 F2400.0 E473.747
G1 X4.0 Y6.7 Z3.29 F2400.0 E473.811
G1 X5.21 Y6.59 Z3.29 F2400.0 E473.876
G1 X6.37 Y6.23 Z3.29 F2400.0 E473.94
G1 X7.45 Y5.66 Z3.29 F2400.0 E474.004
G1 X8.39 Y4.89 Z3.29 F2400.0 E474.068
G1 X9.16 Y3.95 Z3.29 F2400.0 E474.132
G1 X9.73 Y2.87 Z3.29 F2400.0 E474.197
G1 X10.09 Y1.71 Z3.29 F2400.0 E474.261
G1 X10.2 Y0.5 Z3.29 F2400.0 E474.325
G1 X10.09 Y-0.71 Z3.29 F2400.0 E474.389
G1 X9.73 Y-1.87 Z3.29 F2400.0 E474.454
G1 X9.16 Y-2.95 Z3.29 F2400.0 E474.518
G1 X8.39 Y-3.89 Z3.29 F2400.0 E474.582
G1 X7.45 Y-4.66 Z3.29 F2400.0 E474.646
G1 X6.37 Y-5.23 Z3.29 F2400.0 E474.711
G1 X5.21 Y-5.59 Z3.29 F2400.0 E474.775
G1 X4.0 Y-5.7 Z3.29 F2400.0 E474.839
G1 X2.79 Y-5.59 Z3.29 F2400.0 E474.903
G1 X1.63 Y-5.23 Z3.29 F2400.0 E474.968
G1 X0.55 Y-4.66 Z3.29 F2400.0 E475.032
G1 X-0.03 Y-4.18 Z3.29 F2400.0 E475.072
G1 F1200.0
G1 E474.072
G1 F2400.0
M103
;M108 R80.0
G1 X-2.4 Y-2.01 Z3.29 F4200.0
G1 F1200.0
G1 E475.072
G1 F4200.0
M101
G1 X-2.4 Y-14.83 Z3.29 F4800.0 E475.749
G1 X-2.0 Y-14.89 Z3.29 F4800.0 E475.77
G1 X-2.0 Y-2.81 Z3.29 F4800.0 E476.408
G1 X-1.6 Y-3.48 Z3.29 F4800.0 E476.449
G1 X-1.6 Y-14.65 Z3.29 F4800.0 E477.039
G1 X-1.2 Y-14.28 Z3.29 F4800.0 E477.068
G1 X-1.2 Y-3.97 Z3.29 F4800.0 E477.613
G1 X-0.8 Y-4.43 Z3.29 F4800.0 E477.645
G1 X-0.8 Y-14.17 Z3.29 F4800.0 E478.16
G1 X-0.4 Y-14.12 Z3.29 F4800.0 E478.181
G1 X-0.4 Y-4.76 Z3.29 F4800.0 E478.675
G1 F1200.0
G1 E477.675
G1 F4800.0
M103
G1 X1.55 Y-5.41 Z3.29 F4200.0
G1 X5.25 Y-5.78 Z3.29 F4200.0
G1 X8.53 Y-4.03 Z3.29 F4200.0
G1 X10.28 Y-0.75 Z3.29 F4200.0
G1 X10.0 Y3.81 Z3.29 F4200.0
G1 F1200.0
G1 E478.675
G1 F4200.0
M101
G1 X10.0 Y15.96 Z3.29 F4800.0 E479.317
G1 X9.6 Y16.08 Z3.29 F4800.0 E479.339
G1 X9.6 Y4.48 Z3.29 F4800.0 E479.952
G1 X9.2 Y4.97 Z3.29 F4800.0 E479.985
G1 X9.2 Y16.2 Z3.29 F4800.0 E480.579
G1 X8.8 Y16.32 Z3.29 F4800.0 E480.601
G1 X8.8 Y5.43 Z3.29 F4800.0 E481.176
M73 P12 (display progress)
G1 X8.4 Y5.76 Z3.29 F4800.0 E481.204
G1 X8.4 Y16.45 Z3.29 F4800.0 E481.768
G1 X8.0 Y16.57 Z3.29 F4800.0 E481.79
G1 X8.0 Y6.08 Z3.29 F4800.0 E482.344
G1 X7.6 Y6.35 Z3.29 F4800.0 E482.369
G1 X7.6 Y16.69 Z3.29 F4800.0 E482.916
G1 X7.2 Y16.8 Z3.29 F4800.0 E482.938
G1 X7.2 Y6.56 Z3.29 F4800.0 E483.479
G1 X6.8 Y6.78 Z3.29 F4800.0 E483.503
G1 X6.8 Y16.84 Z3.29 F4800.0 E484.034
G1 X6.4 Y16.88 Z3.29 F4800.0 E484.055
G1 X6.4 Y6.93 Z3.29 F4800.0 E484.581
G1 X6.0 Y7.06 Z3.29 F4800.0 E484.603
G1 X6.0 Y16.92 Z3.29 F4800.0 E485.124
G1 X5.6 Y16.96 Z3.29 F4800.0 E485.145
G1 X5.6 Y7.18 Z3.29 F4800.0 E485.662
G1 X5.2 Y7.27 Z3.29 F4800.0 E485.684
G1 X5.2 Y17.0 Z3.29 F4800.0 E486.198
G1 X4.8 Y17.04 Z3.29 F4800.0 E486.219
G1 X4.8 Y7.31 Z3.29 F4800.0 E486.733
G1 X4.4 Y7.35 Z3.29 F4800.0 E486.754
G1 X4.4 Y17.08 Z3.29 F4800.0 E487.268
G1 X4.0 Y17.12 Z3.29 F4800.0 E487.289
G1 X4.0 Y7.39 Z3.29 F4800.0 E487.803
G1 X3.6 Y7.35 Z3.29 F4800.0 E487.824
G1 X3.6 Y17.08 Z3.29 F4800.0 E488.338
G1 X3.2 Y17.04 Z3.29 F4800.0 E488.36
G1 X3.2 Y7.31 Z3.29 F4800.0 E488.873
G1 X2.8 Y7.27 Z3.29 F4800.0 E488.895
G1 X2.8 Y17.0 Z3.29 F4800.0 E489.409
G1 X2.4 Y16.96 Z3.29 F4800.0 E489.43
G1 X2.4 Y7.18 Z3.29 F4800.0 E489.947
G1 X2.0 Y7.06 Z3.29 F4800.0 E489.969
G1 X2.0 Y16.92 Z3.29 F4800.0 E490.49
G1 X1.6 Y16.88 Z3.29 F4800.0 E490.511
G1 X1.6 Y6.93 Z3.29 F4800.0 E491.036
G1 X1.2 Y6.78 Z3.29 F4800.0 E491.059
G1 X1.2 Y16.84 Z3.29 F4800.0 E491.591
G1 X0.8 Y16.8 Z3.29 F4800.0 E491.612
G1 X0.8 Y6.56 Z3.29 F4800.0 E492.153
G1 X0.4 Y6.35 Z3.29 F4800.0 E492.177
G1 X0.4 Y16.69 Z3.29 F4800.0 E492.723
G1 X0.0 Y16.57 Z3.29 F4800.0 E492.745
G1 X0.0 Y6.08 Z3.29 F4800.0 E493.299
G1 X-0.4 Y5.76 Z3.29 F4800.0 E493.326
G1 X-0.4 Y16.45 Z3.29 F4800.0 E493.891
G1 X-0.8 Y16.32 Z3.29 F4800.0 E493.913
G1 X-0.8 Y5.43 Z3.29 F4800.0 E494.489
G1 X-1.2 Y4.97 Z3.29 F4800.0 E494.521
G1 X-1.2 Y16.2 Z3.29 F4800.0 E495.114
G1 X-1.6 Y16.08 Z3.29 F4800.0 E495.136
G1 X-1.6 Y4.48 Z3.29 F4800.0 E495.749
G1 X-2.0 Y3.81 Z3.29 F4800.0 E495.79
G1 X-2.0 Y15.96 Z3.29 F4800.0 E496.432
G1 X-2.4 Y15.83 Z3.29 F4800.0 E496.454
G1 X-2.4 Y3.01 Z3.29 F4800.0 E497.131
G1 X-2.8 Y1.39 Z3.29 F4800.0 E497.219
G1 X-2.8 Y15.62 Z3.29 F4800.0 E497.971
G1 X-3.2 Y15.4 Z3.29 F4800.0 E497.995
G1 X-3.2 Y-14.4 Z3.29 F4800.0 E499.569
G1 X-2.8 Y-14.62 Z3.29 F4800.0 E499.593
G1 X-2.8 Y-0.39 Z3.29 F4800.0 E500.345
G1 F1200.0
G1 E499.345
G1 F4800.0
M103
G1 X-12.4 Y-1.7 Z3.29 F4200.0
G1 F1200.0
G1 E500.345
G1 F4200.0
M101
G1 X-12.4 Y2.7 Z3.29 F4800.0 E500.577
G1 F1200.0
G1 E499.577
G1 F4800.0
M103
G1 X-12.0 Y4.72 Z3.29 F4200.0
G1 F1200.0
G1 E500.577
G1 F4200.0
M101
G1 X-12.0 Y-3.72 Z3.29 F4800.0 E501.023
G1 F1200.0
G1 E500.645
G1 F4800.0
M103
G1 X-11.6 Y-5.04 Z3.29 F4200.0
G1 F1200.0
G1 E501.023
G1 F4200.0
M101
G1 X-11.6 Y6.04 Z3.29 F4800.0 E501.608
G1 F1200.0
G1 E501.434
G1 F4800.0
M103
G1 X-11.2 Y7.14 Z3.29 F4200.0
G1 F1200.0
G1 E501.608
G1 F4200.0
M101
G1 X-11.2 Y-6.14 Z3.29 F4800.0 E502.309
G1 F1200.0
G1 E502.309
G1 F4800.0
M103
G1 X-10.8 Y-6.89 Z3.29 F4200.0
G1 F1200.0
G1 E502.309
G1 F4200.0
M101
G1 X-10.8 Y7.89 Z3.29 F4800.0 E503.09
G1 F1200.0
G1 E503.09
G1 F4800.0
M103
G1 X-10.4 Y8.64 Z3.29 F4200.0
G1 F1200.0
G1 E503.09
G1 F4200.0
M101
G1 X-10.4 Y-7.64 Z3.29 F4800.0 E503.95
G1 F1200.0
G1 E502.95
G1 F4800.0
M103
G1 X-6.0 Y-10.57 Z3.29 F4200.0
G1 F1200.0
G1 E503.95
G1 F4200.0
M101
G1 X-6.0 Y13.69 Z3.29 F4800.0 E505.231
G1 X-5.6 Y14.01 Z3.29 F4800.0 E505.259
G1 X-5.6 Y-13.01 Z3.29 F4800.0 E506.686
G1 X-5.2 Y-13.33 Z3.29 F4800.0 E506.713
G1 X-5.2 Y14.33 Z3.29 F4800.0 E508.175
G1 X-4.8 Y14.55 Z3.29 F4800.0 E508.199
G1 X-4.8 Y-13.55 Z3.29 F4800.0 E509.683
G1 X-4.4 Y-13.76 Z3.29 F4800.0 E509.707
G1 X-4.4 Y14.76 Z3.29 F4800.0 E511.213
G1 X-4.0 Y14.97 Z3.29 F4800.0 E511.237
G1 X-4.0 Y-13.97 Z3.29 F4800.0 E512.766
G1 X-3.6 Y-14.19 Z3.29 F4800.0 E512.79
G1 X-3.6 Y15.19 Z3.29 F4800.0 E514.342
G1 F1200.0
G1 E513.342
G1 F4800.0
M103
G1 X-6.4 Y13.36 Z3.29 F4200.0
G1 F1200.0
G1 E514.342
G1 F4200.0
M101
G1 X-6.4 Y-10.25 Z3.29 F4800.0 E515.589
G1 X-6.8 Y-10.14 Z3.29 F4800.0 E515.611
G1 X-6.8 Y13.03 Z3.29 F4800.0 E516.835
G1 X-7.2 Y12.7 Z3.29 F4800.0 E516.862
G1 X-7.2 Y-10.14 Z3.29 F4800.0 E518.069
G1 X-7.6 Y-10.25 Z3.29 F4800.0 E518.09
G1 X-7.6 Y12.37 Z3.29 F4800.0 E519.285
G1 X-8.0 Y11.95 Z3.29 F4800.0 E519.316
G1 X-8.0 Y-10.56 Z3.29 F4800.0 E520.505
G1 X-8.4 Y-10.46 Z3.29 F4800.0 E520.527
G1 X-8.4 Y11.46 Z3.29 F4800.0 E521.685
G1 X-8.8 Y10.97 Z3.29 F4800.0 E521.718
G1 X-8.8 Y-9.97 Z3.29 F4800.0 E522.824
G1 X-9.2 Y-9.48 Z3.29 F4800.0 E522.857
G1 X-9.2 Y10.48 Z3.29 F4800.0 E523.912
G1 X-9.6 Y9.99 Z3.29 F4800.0 E523.945
G1 X-9.6 Y-8.99 Z3.29 F4800.0 E524.948
G1 X-10.0 Y-8.39 Z3.29 F4800.0 E524.987
G1 X-10.0 Y9.39 Z3.29 F4800.0 E525.926
G1 F1200.0
G1 E524.926
G1 F4800.0
M103
G1 X4.0 Y6.9 Z3.29 F4200.0
G1 X7.56 Y5.82 Z3.29 F4200.0
G1 X10.8 Y1.39 Z3.29 F4200.0
G1 F1200.0
G1 E525.926
G1 F4200.0
M101
G1 X10.8 Y15.62 Z3.29 F4800.0 E526.677
G1 X10.4 Y15.83 Z3.29 F4800.0 E526.701
G1 X10.4 Y3.01 Z3.29 F4800.0 E527.378
G1 F1200.0
G1 E526.378
G1 F4800.0
M103
G1 X19.6 Y6.04 Z3.29 F4200.0
G1 F1200.0
G1 E527.378
G1 F4200.0
M101
G1 X19.6 Y-5.04 Z3.29 F4800.0 E527.963
G1 F1200.0
G1 E527.79
G1 F4800.0
M103
G1 X19.2 Y-6.14 Z3.29 F4200.0
G1 F1200.0
G1 E527.963
G1 F4200.0
M101
G1 X19.2 Y7.14 Z3.29 F4800.0 E528.665
G1 F1200.0
G1 E528.665
G1 F4800.0
M103
G1 X18.8 Y7.89 Z3.29 F4200.0
G1 F1200.0
G1 E528.665
G1 F4200.0
M101
G1 X18.8 Y-6.89 Z3.29 F4800.0 E529.446
G1 F1200.0
G1 E529.446
G1 F4800.0
M103
G1 X18.4 Y-7.64 Z3.29 F4200.0
G1 F1200.0
G1 E529.446
G1 F4200.0
M101
G1 X18.4 Y8.64 Z3.29 F4800.0 E530.305
G1 F1200.0
G1 E529.305
G1 F4800.0
M103
G1 X20.0 Y-3.72 Z3.29 F4200.0
G1 F1200.0
G1 E530.305
G1 F4200.0
M101
G1 X20.0 Y4.72 Z3.29 F4800.0 E530.751
G1 F1200.0
G1 E529.751
G1 F4800.0
M103
G1 X20.4 Y2.7 Z3.29 F4200.0
G1 F1200.0
G1 E530.751
G1 F4200.0
M101
G1 X20.4 Y-1.7 Z3.29 F4800.0 E530.983
G1 F1200.0
G1 E529.983
G1 F4800.0
M103
G1 X-0.0 Y-14.22 Z3.29 F4200.0
G1 F1200.0
G1 E530.983
G1 F4200.0
M101
G1 X-0.0 Y-5.08 Z3.29 F4800.0 E531.466
G1 X0.4 Y-5.35 Z3.29 F4800.0 E531.491
G1 X0.4 Y-14.47 Z3.29 F4800.0 E531.973
G1 X0.8 Y-15.11 Z3.29 F4800.0 E532.013
G1 X0.8 Y-5.56 Z3.29 F4800.0 E532.517
G1 X1.2 Y-5.78 Z3.29 F4800.0 E532.541
G1 X1.2 Y-15.84 Z3.29 F4800.0 E533.073
G1 X1.6 Y-15.88 Z3.29 F4800.0 E533.094
G1 X1.6 Y-5.93 Z3.29 F4800.0 E533.62
G1 X2.0 Y-6.06 Z3.29 F4800.0 E533.642
G1 X2.0 Y-15.92 Z3.29 F4800.0 E534.163
G1 X2.4 Y-15.96 Z3.29 F4800.0 E534.184
G1 X2.4 Y-6.18 Z3.29 F4800.0 E534.701
G1 X2.8 Y-6.27 Z3.29 F4800.0 E534.723
G1 X2.8 Y-16.0 Z3.29 F4800.0 E535.236
G1 X3.2 Y-16.04 Z3.29 F4800.0 E535.258
G1 X3.2 Y-6.31 Z3.29 F4800.0 E535.772
G1 X3.6 Y-6.35 Z3.29 F4800.0 E535.793
G1 X3.6 Y-16.08 Z3.29 F4800.0 E536.307
G1 X4.0 Y-16.12 Z3.29 F4800.0 E536.328
G1 X4.0 Y-6.39 Z3.29 F4800.0 E536.842
G1 X4.4 Y-6.35 Z3.29 F4800.0 E536.863
G1 X4.4 Y-16.08 Z3.29 F4800.0 E537.377
G1 X4.8 Y-16.04 Z3.29 F4800.0 E537.398
G1 X4.8 Y-6.31 Z3.29 F4800.0 E537.912
G1 X5.2 Y-6.27 Z3.29 F4800.0 E537.934
G1 X5.2 Y-16.0 Z3.29 F4800.0 E538.447
G1 X5.6 Y-15.96 Z3.29 F4800.0 E538.469
G1 X5.6 Y-6.18 Z3.29 F4800.0 E538.985
G1 X6.0 Y-6.06 Z3.29 F4800.0 E539.008
G1 X6.0 Y-15.92 Z3.29 F4800.0 E539.529
G1 X6.4 Y-15.88 Z3.29 F4800.0 E539.55
G1 X6.4 Y-5.93 Z3.29 F4800.0 E540.075
G1 X6.8 Y-5.78 Z3.29 F4800.0 E540.098
G1 X6.8 Y-15.84 Z3.29 F4800.0 E540.63
G1 X7.2 Y-15.8 Z3.29 F4800.0 E540.651
G1 X7.2 Y-5.56 Z3.29 F4800.0 E541.192
G1 X7.6 Y-5.35 Z3.29 F4800.0 E541.216
G1 X7.6 Y-15.69 Z3.29 F4800.0 E541.762
G1 X8.0 Y-15.57 Z3.29 F4800.0 E541.784
G1 X8.0 Y-5.08 Z3.29 F4800.0 E542.338
G1 X8.4 Y-4.76 Z3.29 F4800.0 E542.365
G1 X8.4 Y-15.45 Z3.29 F4800.0 E542.93
G1 X8.8 Y-15.32 Z3.29 F4800.0 E542.952
G1 X8.8 Y-4.43 Z3.29 F4800.0 E543.527
G1 X9.2 Y-3.97 Z3.29 F4800.0 E543.56
G1 X9.2 Y-15.2 Z3.29 F4800.0 E544.153
G1 X9.6 Y-15.08 Z3.29 F4800.0 E544.175
G1 X9.6 Y-3.48 Z3.29 F4800.0 E544.788
G1 X10.0 Y-2.81 Z3.29 F4800.0 E544.829
G1 X10.0 Y-14.96 Z3.29 F4800.0 E545.471
G1 X10.4 Y-14.83 Z3.29 F4800.0 E545.493
G1 X10.4 Y-2.01 Z3.29 F4800.0 E546.17
G1 X10.8 Y-0.39 Z3.29 F4800.0 E546.258
G1 X10.8 Y-14.62 Z3.29 F4800.0 E547.01
G1 X11.2 Y-14.4 Z3.29 F4800.0 E547.034
G1 X11.2 Y15.4 Z3.29 F4800.0 E548.608
G1 X11.6 Y15.19 Z3.29 F4800.0 E548.632
G1 X11.6 Y-14.19 Z3.29 F4800.0 E550.184
G1 X12.0 Y-13.97 Z3.29 F4800.0 E550.208
G1 X12.0 Y14.97 Z3.29 F4800.0 E551.737
G1 X12.4 Y14.76 Z3.29 F4800.0 E551.761
G1 X12.4 Y-13.76 Z3.29 F4800.0 E553.268
G1 X12.8 Y-13.55 Z3.29 F4800.0 E553.291
G1 X12.8 Y14.55 Z3.29 F4800.0 E554.775
G1 X13.2 Y14.33 Z3.29 F4800.0 E554.799
G1 X13.2 Y-13.33 Z3.29 F4800.0 E556.261
G1 X13.6 Y-13.01 Z3.29 F4800.0 E556.288
G1 X13.6 Y14.01 Z3.29 F4800.0 E557.716
G1 X14.0 Y13.69 Z3.29 F4800.0 E557.743
G1 X14.0 Y-12.69 Z3.29 F4800.0 E559.136
G1 X14.4 Y-12.36 Z3.29 F4800.0 E559.163
G1 X14.4 Y13.36 Z3.29 F4800.0 E560.522
G1 X14.8 Y13.03 Z3.29 F4800.0 E560.549
G1 X14.8 Y-12.03 Z3.29 F4800.0 E561.873
G1 X15.2 Y-11.7 Z3.29 F4800.0 E561.9
G1 X15.2 Y12.7 Z3.29 F4800.0 E563.189
G1 X15.6 Y12.37 Z3.29 F4800.0 E563.216
G1 X15.6 Y-11.37 Z3.29 F4800.0 E564.471
G1 X16.0 Y-10.95 Z3.29 F4800.0 E564.502
G1 X16.0 Y11.95 Z3.29 F4800.0 E565.711
G1 X16.4 Y11.46 Z3.29 F4800.0 E565.744
G1 X16.4 Y-10.46 Z3.29 F4800.0 E566.902
G1 X16.8 Y-9.97 Z3.29 F4800.0 E566.935
G1 X16.8 Y10.97 Z3.29 F4800.0 E568.041
G1 X17.2 Y10.48 Z3.29 F4800.0 E568.075
G1 X17.2 Y-9.48 Z3.29 F4800.0 E569.129
G1 X17.6 Y-8.99 Z3.29 F4800.0 E569.162
G1 X17.6 Y9.99 Z3.29 F4800.0 E570.166
G1 X18.0 Y9.39 Z3.29 F4800.0 E570.204
G1 X18.0 Y-8.39 Z3.29 F4800.0 E571.143
G1 F1200.0
G1 E570.143
G1 F4800.0
M103
G1 X-6.0 Y-12.43 Z3.29 F4200.0
G1 F1200.0
G1 E571.143
G1 F4200.0
M101
G1 X-6.0 Y-12.69 Z3.29 F4800.0 E571.157
G1 F1200.0
G1 E570.157
G1 F4800.0
M103
(<layer> 3.564 )
G1 X-0.4 Y-4.4 Z3.56 F4200.0
G1 F1200.0
G1 E571.157
G1 F4200.0
M101
G1 X-0.67 Y-4.17 Z3.56 F4800.0 E571.175
G1 X-1.49 Y-3.17 Z3.56 F4800.0 E571.244
G1 X-2.1 Y-2.03 Z3.56 F4800.0 E571.312
G1 X-2.48 Y-0.79 Z3.56 F4800.0 E571.381
G1 X-2.61 Y0.5 Z3.56 F4800.0 E571.449
G1 X-2.48 Y1.79 Z3.56 F4800.0 E571.518
G1 X-2.1 Y3.03 Z3.56 F4800.0 E571.586
G1 X-1.49 Y4.17 Z3.56 F4800.0 E571.654
G1 X-0.67 Y5.17 Z3.56 F4800.0 E571.723
G1 X0.33 Y5.99 Z3.56 F4800.0 E571.791
G1 X1.47 Y6.6 Z3.56 F4800.0 E571.86
G1 X2.71 Y6.98 Z3.56 F4800.0 E571.928
G1 X4.0 Y7.11 Z3.56 F4800.0 E571.996
G1 X5.29 Y6.98 Z3.56 F4800.0 E572.065
G1 X6.53 Y6.6 Z3.56 F4800.0 E572.133
G1 X7.67 Y5.99 Z3.56 F4800.0 E572.202
G1 X8.67 Y5.17 Z3.56 F4800.0 E572.27
G1 X9.49 Y4.17 Z3.56 F4800.0 E572.338
G1 X10.1 Y3.03 Z3.56 F4800.0 E572.407
G1 X10.48 Y1.79 Z3.56 F4800.0 E572.475
G1 X10.61 Y0.5 Z3.56 F4800.0 E572.544
G1 X10.48 Y-0.79 Z3.56 F4800.0 E572.612
G1 X10.1 Y-2.03 Z3.56 F4800.0 E572.68
G1 X9.49 Y-3.17 Z3.56 F4800.0 E572.749
G1 X8.67 Y-4.17 Z3.56 F4800.0 E572.817
G1 X7.67 Y-4.99 Z3.56 F4800.0 E572.886
G1 X6.53 Y-5.6 Z3.56 F4800.0 E572.954
G1 X5.29 Y-5.98 Z3.56 F4800.0 E573.022
G1 X4.0 Y-6.11 Z3.56 F4800.0 E573.091
G1 X2.71 Y-5.98 Z3.56 F4800.0 E573.159
G1 X1.47 Y-5.6 Z3.56 F4800.0 E573.228
G1 X0.33 Y-4.99 Z3.56 F4800.0 E573.296
G1 X-0.4 Y-4.4 Z3.56 F4800.0 E573.346
G1 F1200.0
G1 E572.346
G1 F4800.0
M103
G1 X-6.79 Y-10.43 Z3.56 F4200.0
G1 F1200.0
G1 E573.346
G1 F4200.0
M101
G1 X-6.44 Y-10.53 Z3.56 F4800.0 E573.364
G1 X-6.03 Y-10.94 Z3.56 F4800.0 E573.395
G1 X-5.88 Y-11.5 Z3.56 F4800.0 E573.426
G1 X-6.03 Y-12.06 Z3.56 F4800.0 E573.457
G1 X-6.31 Y-12.34 Z3.56 F4800.0 E573.477
G1 X-6.44 Y-12.68 Z3.56 F4800.0 E573.497
G1 X-5.39 Y-13.55 Z3.56 F4800.0 E573.569
G1 X-2.47 Y-15.11 Z3.56 F4800.0 E573.744
G1 X-2.04 Y-15.24 Z3.56 F4800.0 E573.768
G1 X-1.36 Y-14.83 Z3.56 F4800.0 E573.81
G1 X-1.06 Y-14.53 Z3.56 F4800.0 E573.832
G1 X-0.5 Y-14.38 Z3.56 F4800.0 E573.863
G1 X0.06 Y-14.53 Z3.56 F4800.0 E573.893
G1 X0.47 Y-14.94 Z3.56 F4800.0 E573.924
G1 X0.62 Y-15.5 Z3.56 F4800.0 E573.955
G1 X0.56 Y-15.76 Z3.56 F4800.0 E573.969
G1 X0.83 Y-16.09 Z3.56 F4800.0 E573.991
G1 X4.0 Y-16.4 Z3.56 F4800.0 E574.16
G1 X7.3 Y-16.07 Z3.56 F4800.0 E574.335
G1 X10.47 Y-15.11 Z3.56 F4800.0 E574.51
G1 X13.39 Y-13.55 Z3.56 F4800.0 E574.685
G1 X15.95 Y-11.45 Z3.56 F4800.0 E574.86
G1 X18.05 Y-8.89 Z3.56 F4800.0 E575.035
G1 X19.61 Y-5.97 Z3.56 F4800.0 E575.21
G1 X20.57 Y-2.8 Z3.56 F4800.0 E575.385
G1 X20.9 Y0.5 Z3.56 F4800.0 E575.56
G1 X20.57 Y3.8 Z3.56 F4800.0 E575.735
G1 X19.61 Y6.97 Z3.56 F4800.0 E575.91
G1 X18.05 Y9.89 Z3.56 F4800.0 E576.085
G1 X15.95 Y12.45 Z3.56 F4800.0 E576.26
G1 X13.39 Y14.55 Z3.56 F4800.0 E576.435
G1 X10.47 Y16.11 Z3.56 F4800.0 E576.61
G1 X7.3 Y17.07 Z3.56 F4800.0 E576.785
G1 X4.0 Y17.4 Z3.56 F4800.0 E576.959
G1 X0.7 Y17.07 Z3.56 F4800.0 E577.134
G1 X-2.47 Y16.11 Z3.56 F4800.0 E577.309
G1 X-5.39 Y14.55 Z3.56 F4800.0 E577.484
G1 X-7.95 Y12.45 Z3.56 F4800.0 E577.659
G1 X-10.05 Y9.89 Z3.56 F4800.0 E577.834
G1 X-11.61 Y6.97 Z3.56 F4800.0 E578.009
G1 X-12.57 Y3.8 Z3.56 F4800.0 E578.184
G1 X-12.9 Y0.5 Z3.56 F4800.0 E578.359
G1 X-12.57 Y-2.8 Z3.56 F4800.0 E578.534
G1 X-11.61 Y-5.97 Z3.56 F4800.0 E578.709
G1 X-10.05 Y-8.89 Z3.56 F4800.0 E578.884
G1 X-8.2 Y-11.15 Z3.56 F4800.0 E579.039
G1 X-7.56 Y-10.53 Z3.56 F4800.0 E579.085
G1 X-7.0 Y-10.38 Z3.56 F4800.0 E579.116
G1 X-6.79 Y-10.43 Z3.56 F4800.0 E579.128
G1 F1200.0
G1 E578.128
G1 F4800.0
M103
;M108 R40.0
G1 X-1.27 Y-15.95 Z3.56 F4200.0
G1 X-0.94 Y-16.27 Z3.56 F4200.0
G1 X-0.5 Y-16.39 Z3.56 F4200.0
G1 X-0.23 Y-16.34 Z3.56 F4200.0
G1 X0.07 Y-16.3 Z3.56 F4200.0
G1 F1200.0
G1 E579.128
G1 F4200.0
M101
G1 X0.63 Y-16.47 Z3.56 F2400.0 E579.159
G1 X4.0 Y-16.8 Z3.56 F2400.0 E579.338
G1 X7.38 Y-16.47 Z3.56 F2400.0 E579.517
G1 X10.62 Y-15.48 Z3.56 F2400.0 E579.696
G1 X13.61 Y-13.88 Z3.56 F2400.0 E579.875
G1 X16.23 Y-11.73 Z3.56 F2400.0 E580.054
G1 X18.38 Y-9.11 Z3.56 F2400.0 E580.234
G1 X19.98 Y-6.12 Z3.56 F2400.0 E580.413
G1 X20.97 Y-2.88 Z3.56 F2400.0 E580.592
G1 X21.3 Y0.5 Z3.56 F2400.0 E580.771
G1 X20.97 Y3.88 Z3.56 F2400.0 E580.95
G1 X19.98 Y7.12 Z3.56 F2400.0 E581.129
G1 X18.38 Y10.11 Z3.56 F2400.0 E581.308
G1 X16.23 Y12.73 Z3.56 F2400.0 E581.488
G1 X13.61 Y14.88 Z3.56 F2400.0 E581.667
G1 X10.62 Y16.48 Z3.56 F2400.0 E581.846
G1 X7.38 Y17.47 Z3.56 F2400.0 E582.025
G1 X4.0 Y17.8 Z3.56 F2400.0 E582.204
G1 X0.63 Y17.47 Z3.56 F2400.0 E582.383
G1 X-2.62 Y16.48 Z3.56 F2400.0 E582.562
G1 X-5.61 Y14.88 Z3.56 F2400.0 E582.742
G1 X-8.23 Y12.73 Z3.56 F2400.0 E582.921
G1 X-10.38 Y10.11 Z3.56 F2400.0 E583.1
G1 X-11.98 Y7.12 Z3.56 F2400.0 E583.279
G1 X-12.97 Y3.88 Z3.56 F2400.0 E583.458
G1 X-13.3 Y0.5 Z3.56 F2400.0 E583.637
G1 X-12.97 Y-2.88 Z3.56 F2400.0 E583.816
G1 X-11.98 Y-6.12 Z3.56 F2400.0 E583.996
G1 X-10.38 Y-9.11 Z3.56 F2400.0 E584.175
G1 X-8.23 Y-11.73 Z3.56 F2400.0 E584.354
G1 X-7.67 Y-12.2 Z3.56 F2400.0 E584.393
G1 F1200.0
G1 E584.393
G1 F2400.0
M103
G1 X-7.45 Y-12.38 Z3.56 F4200.0
G1 F1200.0
G1 E584.393
G1 F4200.0
M101
G1 X-5.61 Y-13.88 Z3.56 F2400.0 E584.518
G1 X-2.62 Y-15.48 Z3.56 F2400.0 E584.697
G1 X-1.4 Y-15.85 Z3.56 F2400.0 E584.765
G1 F1200.0
G1 E584.765
G1 F2400.0
M103
G1 X-0.86 Y-16.11 Z3.56 F4200.0
G1 F1200.0
G1 E584.765
G1 F4200.0
M101
G1 X-1.11 Y-15.86 Z3.56 F2400.0 E584.783
G1 X-1.21 Y-15.5 Z3.56 F2400.0 E584.803
G1 X-1.11 Y-15.15 Z3.56 F2400.0 E584.822
G1 X-0.85 Y-14.89 Z3.56 F2400.0 E584.841
G1 X-0.5 Y-14.79 Z3.56 F2400.0 E584.861
G1 X-0.14 Y-14.89 Z3.56 F2400.0 E584.88
G1 X0.12 Y-15.15 Z3.56 F2400.0 E584.9
G1 X0.21 Y-15.5 Z3.56 F2400.0 E584.919
G1 X0.12 Y-15.86 Z3.56 F2400.0 E584.938
G1 X-0.14 Y-16.11 Z3.56 F2400.0 E584.958
G1 X-0.5 Y-16.21 Z3.56 F2400.0 E584.977
G1 X-0.85 Y-16.11 Z3.56 F2400.0 E584.996
G1 X-0.86 Y-16.11 Z3.56 F2400.0 E584.997
G1 F1200.0
G1 E583.997
G1 F2400.0
M103
G1 X-6.3 Y-11.51 Z3.56 F4200.0
G1 F1200.0
G1 E584.997
G1 F4200.0
M101
G1 X-6.39 Y-11.85 Z3.56 F2400.0 E585.016
G1 X-6.65 Y-12.11 Z3.56 F2400.0 E585.035
G1 X-7.0 Y-12.21 Z3.56 F2400.0 E585.054
G1 X-7.36 Y-12.11 Z3.56 F2400.0 E585.074
G1 X-7.62 Y-11.85 Z3.56 F2400.0 E585.093
G1 X-7.71 Y-11.5 Z3.56 F2400.0 E585.112
G1 X-7.62 Y-11.15 Z3.56 F2400.0 E585.132
G1 X-7.36 Y-10.89 Z3.56 F2400.0 E585.151
G1 X-7.0 Y-10.79 Z3.56 F2400.0 E585.17
G1 X-6.65 Y-10.89 Z3.56 F2400.0 E585.19
G1 X-6.39 Y-11.14 Z3.56 F2400.0 E585.209
G1 X-6.29 Y-11.5 Z3.56 F2400.0 E585.229
G1 X-6.3 Y-11.51 Z3.56 F2400.0 E585.229
G1 F1200.0
G1 E584.229
G1 F2400.0
M103
G1 X0.21 Y-4.37 Z3.56 F4200.0
G1 F1200.0
G1 E585.229
G1 F4200.0
M101
G1 X-0.07 Y-4.15 Z3.56 F2400.0 E585.248
G1 X-0.39 Y-3.89 Z3.56 F2400.0 E585.27
G1 X-1.16 Y-2.95 Z3.56 F2400.0 E585.334
G1 X-1.73 Y-1.87 Z3.56 F2400.0 E585.398
G1 X-2.09 Y-0.71 Z3.56 F2400.0 E585.462
G1 X-2.2 Y0.5 Z3.56 F2400.0 E585.527
G1 X-2.09 Y1.71 Z3.56 F2400.0 E585.591
G1 X-1.73 Y2.87 Z3.56 F2400.0 E585.655
G1 X-1.16 Y3.95 Z3.56 F2400.0 E585.719
G1 X-0.39 Y4.89 Z3.56 F2400.0 E585.784
G1 X0.55 Y5.66 Z3.56 F2400.0 E585.848
G1 X1.63 Y6.23 Z3.56 F2400.0 E585.912
G1 X2.79 Y6.59 Z3.56 F2400.0 E585.976
G1 X4.0 Y6.7 Z3.56 F2400.0 E586.041
G1 X5.21 Y6.59 Z3.56 F2400.0 E586.105
G1 X6.37 Y6.23 Z3.56 F2400.0 E586.169
G1 X7.45 Y5.66 Z3.56 F2400.0 E586.233
G1 X8.39 Y4.89 Z3.56 F2400.0 E586.298
G1 X9.16 Y3.95 Z3.56 F2400.0 E586.362
G1 X9.73 Y2.87 Z3.56 F2400.0 E586.426
G1 X10.09 Y1.71 Z3.56 F2400.0 E586.49
G1 X10.2 Y0.5 Z3.56 F2400.0 E586.555
G1 X10.09 Y-0.71 Z3.56 F2400.0 E586.619
G1 X9.73 Y-1.87 Z3.56 F2400.0 E586.683
G1 X9.16 Y-2.95 Z3.56 F2400.0 E586.747
G1 X8.39 Y-3.89 Z3.56 F2400.0 E586.812
G1 X7.45 Y-4.66 Z3.56 F2400.0 E586.876
G1 X6.37 Y-5.23 Z3.56 F2400.0 E586.94
G1 X5.21 Y-5.59 Z3.56 F2400.0 E587.004
G1 X4.0 Y-5.7 Z3.56 F2400.0 E587.069
G1 X2.79 Y-5.59 Z3.56 F2400.0 E587.133
G1 X1.63 Y-5.23 Z3.56 F2400.0 E587.197
G1 X0.55 Y-4.66 Z3.56 F2400.0 E587.261
G1 X0.21 Y-4.37 Z3.56 F2400.0 E587.285
G1 F1200.0
G1 E586.889
G1 F2400.0
M103
;M108 R80.0
G1 X0.87 Y-5.6 Z3.56 F4200.0
G1 F1200.0
G1 E587.285
G1 F4200.0
M101
M73 P13 (display progress)
G1 X-11.43 Y-5.6 Z3.56 F4800.0 E587.935
G1 X-11.55 Y-5.2 Z3.56 F4800.0 E587.957
G1 X0.14 Y-5.2 Z3.56 F4800.0 E588.575
G1 X-0.35 Y-4.8 Z3.56 F4800.0 E588.608
G1 X-11.67 Y-4.8 Z3.56 F4800.0 E589.206
G1 X-11.79 Y-4.4 Z3.56 F4800.0 E589.228
G1 X-0.83 Y-4.4 Z3.56 F4800.0 E589.807
G1 X-1.17 Y-4.0 Z3.56 F4800.0 E589.835
G1 X-11.92 Y-4.0 Z3.56 F4800.0 E590.402
G1 X-12.04 Y-3.6 Z3.56 F4800.0 E590.425
G1 X-1.5 Y-3.6 Z3.56 F4800.0 E590.981
G1 X-1.79 Y-3.2 Z3.56 F4800.0 E591.007
G1 X-12.16 Y-3.2 Z3.56 F4800.0 E591.555
G1 X-12.28 Y-2.8 Z3.56 F4800.0 E591.577
G1 X-2.01 Y-2.8 Z3.56 F4800.0 E592.119
G1 X-2.22 Y-2.4 Z3.56 F4800.0 E592.143
G1 X-12.33 Y-2.4 Z3.56 F4800.0 E592.677
G1 X-12.37 Y-2.0 Z3.56 F4800.0 E592.698
G1 X-2.4 Y-2.0 Z3.56 F4800.0 E593.225
G1 X-2.53 Y-1.6 Z3.56 F4800.0 E593.247
G1 X-12.41 Y-1.6 Z3.56 F4800.0 E593.769
G1 X-12.45 Y-1.2 Z3.56 F4800.0 E593.79
G1 X-2.65 Y-1.2 Z3.56 F4800.0 E594.308
G1 X-2.76 Y-0.8 Z3.56 F4800.0 E594.33
G1 X-12.49 Y-0.8 Z3.56 F4800.0 E594.844
G1 X-12.53 Y-0.4 Z3.56 F4800.0 E594.865
G1 X-2.8 Y-0.4 Z3.56 F4800.0 E595.379
G1 X-2.84 Y0.0 Z3.56 F4800.0 E595.4
G1 X-12.57 Y0.0 Z3.56 F4800.0 E595.914
G1 X-12.61 Y0.4 Z3.56 F4800.0 E595.935
G1 X-2.88 Y0.4 Z3.56 F4800.0 E596.449
G1 X-2.86 Y0.8 Z3.56 F4800.0 E596.471
G1 X-12.59 Y0.8 Z3.56 F4800.0 E596.985
G1 X-12.55 Y1.2 Z3.56 F4800.0 E597.006
G1 X-2.82 Y1.2 Z3.56 F4800.0 E597.52
G1 X-2.78 Y1.6 Z3.56 F4800.0 E597.541
G1 X-12.51 Y1.6 Z3.56 F4800.0 E598.055
G1 X-12.47 Y2.0 Z3.56 F4800.0 E598.076
G1 X-2.71 Y2.0 Z3.56 F4800.0 E598.592
G1 X-2.59 Y2.4 Z3.56 F4800.0 E598.614
G1 X-12.43 Y2.4 Z3.56 F4800.0 E599.134
G1 X-12.39 Y2.8 Z3.56 F4800.0 E599.155
G1 X-2.47 Y2.8 Z3.56 F4800.0 E599.679
G1 X-2.33 Y3.2 Z3.56 F4800.0 E599.702
G1 X-12.35 Y3.2 Z3.56 F4800.0 E600.231
G1 X-12.31 Y3.6 Z3.56 F4800.0 E600.252
G1 X-2.12 Y3.6 Z3.56 F4800.0 E600.791
G1 X-1.9 Y4.0 Z3.56 F4800.0 E600.815
G1 X-12.22 Y4.0 Z3.56 F4800.0 E601.36
G1 X-12.1 Y4.4 Z3.56 F4800.0 E601.382
G1 X-1.67 Y4.4 Z3.56 F4800.0 E601.933
G1 X-1.34 Y4.8 Z3.56 F4800.0 E601.96
G1 X-11.98 Y4.8 Z3.56 F4800.0 E602.522
G1 X-11.85 Y5.2 Z3.56 F4800.0 E602.544
G1 X-1.01 Y5.2 Z3.56 F4800.0 E603.117
G1 X-0.59 Y5.6 Z3.56 F4800.0 E603.148
G1 X-11.73 Y5.6 Z3.56 F4800.0 E603.736
G1 X-11.61 Y6.0 Z3.56 F4800.0 E603.759
G1 X-0.1 Y6.0 Z3.56 F4800.0 E604.367
G1 X0.5 Y6.4 Z3.56 F4800.0 E604.405
G1 X-11.49 Y6.4 Z3.56 F4800.0 E605.038
G1 X-11.37 Y6.8 Z3.56 F4800.0 E605.06
G1 X1.25 Y6.8 Z3.56 F4800.0 E605.727
G1 X2.47 Y7.2 Z3.56 F4800.0 E605.795
G1 X-11.17 Y7.2 Z3.56 F4800.0 E606.515
G1 X-10.96 Y7.6 Z3.56 F4800.0 E606.539
G1 X18.95 Y7.6 Z3.56 F4800.0 E608.119
G1 X18.74 Y8.0 Z3.56 F4800.0 E608.143
G1 X-10.74 Y8.0 Z3.56 F4800.0 E609.701
G1 X-10.53 Y8.4 Z3.56 F4800.0 E609.725
G1 X18.53 Y8.4 Z3.56 F4800.0 E611.259
G1 X18.31 Y8.8 Z3.56 F4800.0 E611.283
G1 X-10.31 Y8.8 Z3.56 F4800.0 E612.796
G1 X-10.1 Y9.2 Z3.56 F4800.0 E612.82
G1 X18.1 Y9.2 Z3.56 F4800.0 E614.309
G1 X17.89 Y9.6 Z3.56 F4800.0 E614.333
G1 X-9.89 Y9.6 Z3.56 F4800.0 E615.8
G1 X-9.6 Y10.0 Z3.56 F4800.0 E615.826
G1 X17.6 Y10.0 Z3.56 F4800.0 E617.263
G1 X17.27 Y10.4 Z3.56 F4800.0 E617.29
G1 X-9.27 Y10.4 Z3.56 F4800.0 E618.692
G1 X-8.94 Y10.8 Z3.56 F4800.0 E618.719
G1 X16.94 Y10.8 Z3.56 F4800.0 E620.086
G1 X16.61 Y11.2 Z3.56 F4800.0 E620.113
G1 X-8.61 Y11.2 Z3.56 F4800.0 E621.446
G1 X-8.28 Y11.6 Z3.56 F4800.0 E621.473
G1 X16.28 Y11.6 Z3.56 F4800.0 E622.771
G1 X15.96 Y12.0 Z3.56 F4800.0 E622.798
G1 X-7.96 Y12.0 Z3.56 F4800.0 E624.061
G1 X-7.57 Y12.4 Z3.56 F4800.0 E624.091
G1 X15.57 Y12.4 Z3.56 F4800.0 E625.313
G1 X15.08 Y12.8 Z3.56 F4800.0 E625.346
G1 X-7.08 Y12.8 Z3.56 F4800.0 E626.517
G1 X-6.59 Y13.2 Z3.56 F4800.0 E626.55
G1 X14.59 Y13.2 Z3.56 F4800.0 E627.669
G1 X14.1 Y13.6 Z3.56 F4800.0 E627.702
G1 X-6.1 Y13.6 Z3.56 F4800.0 E628.77
G1 X-5.62 Y14.0 Z3.56 F4800.0 E628.803
G1 X13.62 Y14.0 Z3.56 F4800.0 E629.819
G1 X13.07 Y14.4 Z3.56 F4800.0 E629.855
G1 X-5.07 Y14.4 Z3.56 F4800.0 E630.813
G1 F1200.0
G1 E630.813
G1 F4800.0
M103
G1 X-4.33 Y14.8 Z3.56 F4200.0
G1 F1200.0
G1 E630.813
G1 F4200.0
M101
G1 X12.33 Y14.8 Z3.56 F4800.0 E631.693
G1 F1200.0
G1 E631.693
G1 F4800.0
M103
G1 X11.58 Y15.2 Z3.56 F4200.0
G1 F1200.0
G1 E631.693
G1 F4200.0
M101
G1 X-3.58 Y15.2 Z3.56 F4800.0 E632.493
G1 F1200.0
G1 E632.493
G1 F4800.0
M103
G1 X-2.83 Y15.6 Z3.56 F4200.0
G1 F1200.0
G1 E632.493
G1 F4200.0
M101
G1 X10.83 Y15.6 Z3.56 F4800.0 E633.215
G1 F1200.0
G1 E633.175
G1 F4800.0
M103
G1 X9.87 Y16.0 Z3.56 F4200.0
G1 F1200.0
G1 E633.215
G1 F4200.0
M101
G1 X-1.87 Y16.0 Z3.56 F4800.0 E633.835
G1 F1200.0
G1 E633.456
G1 F4800.0
M103
G1 X-0.55 Y16.4 Z3.56 F4200.0
G1 F1200.0
G1 E633.835
G1 F4200.0
M101
G1 X8.55 Y16.4 Z3.56 F4800.0 E634.315
G1 F1200.0
G1 E633.917
G1 F4800.0
M103
G1 X7.21 Y16.8 Z3.56 F4200.0
G1 F1200.0
G1 E634.315
G1 F4200.0
M101
G1 X0.79 Y16.8 Z3.56 F4800.0 E634.654
G1 F1200.0
G1 E633.654
G1 F4800.0
M103
G1 X5.53 Y7.2 Z3.56 F4200.0
G1 F1200.0
G1 E634.654
G1 F4200.0
M101
G1 X19.17 Y7.2 Z3.56 F4800.0 E635.375
G1 X19.37 Y6.8 Z3.56 F4800.0 E635.399
G1 X6.75 Y6.8 Z3.56 F4800.0 E636.065
G1 F1200.0
G1 E636.065
G1 F4800.0
M103
G1 X7.5 Y6.4 Z3.56 F4200.0
G1 F1200.0
G1 E636.065
G1 F4200.0
M101
G1 X19.49 Y6.4 Z3.56 F4800.0 E636.698
G1 X19.61 Y6.0 Z3.56 F4800.0 E636.721
G1 X8.1 Y6.0 Z3.56 F4800.0 E637.329
G1 X8.59 Y5.6 Z3.56 F4800.0 E637.362
G1 X19.73 Y5.6 Z3.56 F4800.0 E637.951
G1 X19.85 Y5.2 Z3.56 F4800.0 E637.973
G1 X9.01 Y5.2 Z3.56 F4800.0 E638.545
G1 X9.34 Y4.8 Z3.56 F4800.0 E638.573
G1 X19.98 Y4.8 Z3.56 F4800.0 E639.135
G1 X20.1 Y4.4 Z3.56 F4800.0 E639.157
G1 X9.67 Y4.4 Z3.56 F4800.0 E639.708
G1 X9.9 Y4.0 Z3.56 F4800.0 E639.732
G1 X20.22 Y4.0 Z3.56 F4800.0 E640.277
G1 X20.31 Y3.6 Z3.56 F4800.0 E640.299
G1 X10.12 Y3.6 Z3.56 F4800.0 E640.838
G1 X10.33 Y3.2 Z3.56 F4800.0 E640.862
G1 X20.35 Y3.2 Z3.56 F4800.0 E641.391
G1 X20.39 Y2.8 Z3.56 F4800.0 E641.412
G1 X10.47 Y2.8 Z3.56 F4800.0 E641.936
G1 X10.59 Y2.4 Z3.56 F4800.0 E641.959
G1 X20.43 Y2.4 Z3.56 F4800.0 E642.479
G1 X20.47 Y2.0 Z3.56 F4800.0 E642.5
G1 X10.71 Y2.0 Z3.56 F4800.0 E643.015
G1 X10.78 Y1.6 Z3.56 F4800.0 E643.037
G1 X20.51 Y1.6 Z3.56 F4800.0 E643.551
G1 X20.55 Y1.2 Z3.56 F4800.0 E643.572
G1 X10.82 Y1.2 Z3.56 F4800.0 E644.086
G1 X10.86 Y0.8 Z3.56 F4800.0 E644.107
G1 X20.59 Y0.8 Z3.56 F4800.0 E644.621
G1 X20.61 Y0.4 Z3.56 F4800.0 E644.642
G1 X10.88 Y0.4 Z3.56 F4800.0 E645.156
G1 F1200.0
G1 E644.156
G1 F4800.0
M103
G1 X20.57 Y-0.0 Z3.56 F4200.0
G1 F1200.0
G1 E645.156
G1 F4200.0
M101
G1 X10.84 Y-0.0 Z3.56 F4800.0 E645.67
G1 X10.8 Y-0.4 Z3.56 F4800.0 E645.691
G1 X20.53 Y-0.4 Z3.56 F4800.0 E646.205
G1 X20.49 Y-0.8 Z3.56 F4800.0 E646.227
G1 X10.76 Y-0.8 Z3.56 F4800.0 E646.741
G1 X10.65 Y-1.2 Z3.56 F4800.0 E646.762
G1 X20.45 Y-1.2 Z3.56 F4800.0 E647.28
G1 X20.41 Y-1.6 Z3.56 F4800.0 E647.302
G1 X10.53 Y-1.6 Z3.56 F4800.0 E647.824
G1 X10.4 Y-2.0 Z3.56 F4800.0 E647.846
G1 X20.37 Y-2.0 Z3.56 F4800.0 E648.372
G1 X20.33 Y-2.4 Z3.56 F4800.0 E648.393
G1 X10.22 Y-2.4 Z3.56 F4800.0 E648.927
G1 X10.01 Y-2.8 Z3.56 F4800.0 E648.951
G1 X20.28 Y-2.8 Z3.56 F4800.0 E649.494
G1 X20.16 Y-3.2 Z3.56 F4800.0 E649.516
G1 X9.79 Y-3.2 Z3.56 F4800.0 E650.063
G1 X9.5 Y-3.6 Z3.56 F4800.0 E650.09
G1 X20.04 Y-3.6 Z3.56 F4800.0 E650.646
G1 X19.92 Y-4.0 Z3.56 F4800.0 E650.668
G1 X9.17 Y-4.0 Z3.56 F4800.0 E651.236
G1 X8.83 Y-4.4 Z3.56 F4800.0 E651.263
G1 X19.79 Y-4.4 Z3.56 F4800.0 E651.842
G1 X19.67 Y-4.8 Z3.56 F4800.0 E651.864
G1 X8.35 Y-4.8 Z3.56 F4800.0 E652.463
G1 X7.86 Y-5.2 Z3.56 F4800.0 E652.496
G1 X19.55 Y-5.2 Z3.56 F4800.0 E653.114
G1 X19.43 Y-5.6 Z3.56 F4800.0 E653.136
G1 X7.13 Y-5.6 Z3.56 F4800.0 E653.786
G1 X6.18 Y-6.0 Z3.56 F4800.0 E653.84
G1 X19.28 Y-6.0 Z3.56 F4800.0 E654.531
G1 X19.06 Y-6.4 Z3.56 F4800.0 E654.555
G1 X-11.06 Y-6.4 Z3.56 F4800.0 E656.147
G1 X-10.85 Y-6.8 Z3.56 F4800.0 E656.171
G1 X18.85 Y-6.8 Z3.56 F4800.0 E657.739
G1 X18.63 Y-7.2 Z3.56 F4800.0 E657.763
G1 X-10.63 Y-7.2 Z3.56 F4800.0 E659.309
G1 X-10.42 Y-7.6 Z3.56 F4800.0 E659.333
G1 X18.42 Y-7.6 Z3.56 F4800.0 E660.857
G1 X18.21 Y-8.0 Z3.56 F4800.0 E660.881
G1 X-10.21 Y-8.0 Z3.56 F4800.0 E662.382
G1 X-9.99 Y-8.4 Z3.56 F4800.0 E662.406
G1 X17.99 Y-8.4 Z3.56 F4800.0 E663.884
G1 X17.76 Y-8.8 Z3.56 F4800.0 E663.908
G1 X-9.76 Y-8.8 Z3.56 F4800.0 E665.362
G1 X-9.43 Y-9.2 Z3.56 F4800.0 E665.39
G1 X17.43 Y-9.2 Z3.56 F4800.0 E666.809
G1 X17.1 Y-9.6 Z3.56 F4800.0 E666.836
G1 X-9.1 Y-9.6 Z3.56 F4800.0 E668.22
G1 X-8.78 Y-10.0 Z3.56 F4800.0 E668.248
G1 X16.77 Y-10.0 Z3.56 F4800.0 E669.597
G1 X16.45 Y-10.4 Z3.56 F4800.0 E669.625
G1 X-6.17 Y-10.4 Z3.56 F4800.0 E670.819
G1 X-5.78 Y-10.8 Z3.56 F4800.0 E670.849
G1 X16.12 Y-10.8 Z3.56 F4800.0 E672.006
G1 X15.79 Y-11.2 Z3.56 F4800.0 E672.033
G1 X-5.67 Y-11.2 Z3.56 F4800.0 E673.167
G1 X-5.62 Y-11.6 Z3.56 F4800.0 E673.188
G1 X15.32 Y-11.6 Z3.56 F4800.0 E674.294
G1 X14.84 Y-12.0 Z3.56 F4800.0 E674.328
G1 X-5.72 Y-12.0 Z3.56 F4800.0 E675.414
G1 X-5.98 Y-12.4 Z3.56 F4800.0 E675.439
G1 X14.35 Y-12.4 Z3.56 F4800.0 E676.512
G1 X13.86 Y-12.8 Z3.56 F4800.0 E676.545
G1 X-5.86 Y-12.8 Z3.56 F4800.0 E677.587
G1 X-5.37 Y-13.2 Z3.56 F4800.0 E677.62
G1 X13.37 Y-13.2 Z3.56 F4800.0 E678.611
G1 X12.7 Y-13.6 Z3.56 F4800.0 E678.652
G1 X-4.7 Y-13.6 Z3.56 F4800.0 E679.571
G1 F1200.0
G1 E679.571
G1 F4800.0
M103
G1 X-3.95 Y-14.0 Z3.56 F4200.0
G1 F1200.0
G1 E679.571
G1 F4200.0
M101
G1 X11.95 Y-14.0 Z3.56 F4800.0 E680.411
G1 F1200.0
G1 E680.411
G1 F4800.0
M103
G1 X11.2 Y-14.4 Z3.56 F4200.0
G1 F1200.0
G1 E680.411
G1 F4200.0
M101
G1 X0.33 Y-14.4 Z3.56 F4800.0 E680.986
G1 X0.73 Y-14.8 Z3.56 F4800.0 E681.015
G1 X10.45 Y-14.8 Z3.56 F4800.0 E681.529
G1 F1200.0
G1 E681.221
G1 F4800.0
M103
G1 X9.21 Y-15.2 Z3.56 F4200.0
G1 F1200.0
G1 E681.529
G1 F4200.0
M101
G1 X0.82 Y-15.2 Z3.56 F4800.0 E681.972
G1 X0.92 Y-15.6 Z3.56 F4800.0 E681.994
G1 X7.89 Y-15.6 Z3.56 F4800.0 E682.362
G1 F1200.0
G1 E681.362
G1 F4800.0
M103
G1 X5.18 Y-16.0 Z3.56 F4200.0
G1 F1200.0
G1 E682.362
G1 F4200.0
M101
G1 X2.82 Y-16.0 Z3.56 F4800.0 E682.487
G1 F1200.0
G1 E681.487
G1 F4800.0
M103
G1 X0.2 Y-14.95 Z3.56 F4200.0
G1 X-3.2 Y-14.4 Z3.56 F4200.0
G1 F1200.0
G1 E682.487
G1 F4200.0
M101
G1 X-1.32 Y-14.4 Z3.56 F4800.0 E682.586
G1 X-1.85 Y-14.8 Z3.56 F4800.0 E682.621
G1 X-2.45 Y-14.8 Z3.56 F4800.0 E682.653
G1 F1200.0
G1 E681.653
G1 F4800.0
M103
G1 X-6.12 Y-11.39 Z3.56 F4200.0
G1 X-7.84 Y-10.4 Z3.56 F4200.0
G1 F1200.0
G1 E682.653
G1 F4200.0
M101
G1 X-8.45 Y-10.4 Z3.56 F4800.0 E682.685
G1 F1200.0
G1 E681.685
G1 F4800.0
M103
G1 X-11.28 Y-6.0 Z3.56 F4200.0
G1 F1200.0
G1 E682.685
G1 F4200.0
M101
G1 X1.82 Y-6.0 Z3.56 F4800.0 E683.377
G1 F1200.0
G1 E682.377
G1 F4800.0
M103
(<layer> 3.834 )
G1 X-0.76 Y-4.06 Z3.83 F4200.0
G1 F1200.0
G1 E683.377
G1 F4200.0
M101
G1 X-1.49 Y-3.17 Z3.83 F4800.0 E683.438
G1 X-2.1 Y-2.03 Z3.83 F4800.0 E683.507
G1 X-2.48 Y-0.79 Z3.83 F4800.0 E683.575
G1 X-2.61 Y0.5 Z3.83 F4800.0 E683.643
G1 X-2.48 Y1.79 Z3.83 F4800.0 E683.712
G1 X-2.1 Y3.03 Z3.83 F4800.0 E683.78
G1 X-1.49 Y4.17 Z3.83 F4800.0 E683.849
G1 X-0.67 Y5.17 Z3.83 F4800.0 E683.917
G1 X0.33 Y5.99 Z3.83 F4800.0 E683.985
G1 X1.47 Y6.6 Z3.83 F4800.0 E684.054
G1 X2.71 Y6.98 Z3.83 F4800.0 E684.122
G1 X4.0 Y7.11 Z3.83 F4800.0 E684.191
G1 X5.29 Y6.98 Z3.83 F4800.0 E684.259
G1 X6.53 Y6.6 Z3.83 F4800.0 E684.327
G1 X7.67 Y5.99 Z3.83 F4800.0 E684.396
G1 X8.67 Y5.17 Z3.83 F4800.0 E684.464
G1 X9.49 Y4.17 Z3.83 F4800.0 E684.533
G1 X10.1 Y3.03 Z3.83 F4800.0 E684.601
G1 X10.48 Y1.79 Z3.83 F4800.0 E684.669
G1 X10.61 Y0.5 Z3.83 F4800.0 E684.738
G1 X10.48 Y-0.79 Z3.83 F4800.0 E684.806
G1 X10.1 Y-2.03 Z3.83 F4800.0 E684.875
G1 X9.49 Y-3.17 Z3.83 F4800.0 E684.943
G1 X8.67 Y-4.17 Z3.83 F4800.0 E685.011
G1 X7.67 Y-4.99 Z3.83 F4800.0 E685.08
G1 X6.53 Y-5.6 Z3.83 F4800.0 E685.148
G1 X5.29 Y-5.98 Z3.83 F4800.0 E685.217
G1 X4.0 Y-6.11 Z3.83 F4800.0 E685.285
G1 X2.71 Y-5.98 Z3.83 F4800.0 E685.354
G1 X1.47 Y-5.6 Z3.83 F4800.0 E685.422
G1 X0.33 Y-4.99 Z3.83 F4800.0 E685.49
G1 X-0.67 Y-4.17 Z3.83 F4800.0 E685.559
G1 X-0.76 Y-4.06 Z3.83 F4800.0 E685.566
G1 F1200.0
G1 E684.566
G1 F4800.0
M103
G1 X-6.34 Y-10.62 Z3.83 F4200.0
G1 F1200.0
G1 E685.566
G1 F4200.0
M101
G1 X-6.03 Y-10.94 Z3.83 F4800.0 E685.589
G1 X-5.88 Y-11.5 Z3.83 F4800.0 E685.62
G1 X-6.03 Y-12.06 Z3.83 F4800.0 E685.651
G1 X-6.31 Y-12.34 Z3.83 F4800.0 E685.671
G1 X-6.44 Y-12.68 Z3.83 F4800.0 E685.691
G1 X-5.39 Y-13.55 Z3.83 F4800.0 E685.763
G1 X-2.47 Y-15.11 Z3.83 F4800.0 E685.938
G1 X-2.04 Y-15.24 Z3.83 F4800.0 E685.962
G1 X-1.36 Y-14.83 Z3.83 F4800.0 E686.004
G1 X-1.06 Y-14.53 Z3.83 F4800.0 E686.026
G1 X-0.5 Y-14.38 Z3.83 F4800.0 E686.057
G1 X0.06 Y-14.53 Z3.83 F4800.0 E686.088
G1 X0.47 Y-14.94 Z3.83 F4800.0 E686.118
G1 X0.62 Y-15.5 Z3.83 F4800.0 E686.149
G1 X0.56 Y-15.76 Z3.83 F4800.0 E686.163
G1 X0.83 Y-16.09 Z3.83 F4800.0 E686.186
G1 X4.0 Y-16.4 Z3.83 F4800.0 E686.354
G1 X7.3 Y-16.07 Z3.83 F4800.0 E686.529
G1 X10.47 Y-15.11 Z3.83 F4800.0 E686.704
G1 X13.39 Y-13.55 Z3.83 F4800.0 E686.879
G1 X15.95 Y-11.45 Z3.83 F4800.0 E687.054
G1 X18.05 Y-8.89 Z3.83 F4800.0 E687.229
G1 X19.61 Y-5.97 Z3.83 F4800.0 E687.404
G1 X20.57 Y-2.8 Z3.83 F4800.0 E687.579
G1 X20.9 Y0.5 Z3.83 F4800.0 E687.754
G1 X20.57 Y3.8 Z3.83 F4800.0 E687.929
G1 X19.61 Y6.97 Z3.83 F4800.0 E688.104
G1 X18.05 Y9.89 Z3.83 F4800.0 E688.279
G1 X15.95 Y12.45 Z3.83 F4800.0 E688.454
G1 X13.39 Y14.55 Z3.83 F4800.0 E688.629
G1 X10.47 Y16.11 Z3.83 F4800.0 E688.804
G1 X7.3 Y17.07 Z3.83 F4800.0 E688.979
G1 X4.0 Y17.4 Z3.83 F4800.0 E689.154
G1 X0.7 Y17.07 Z3.83 F4800.0 E689.329
G1 X-2.47 Y16.11 Z3.83 F4800.0 E689.504
G1 X-5.39 Y14.55 Z3.83 F4800.0 E689.679
G1 X-7.95 Y12.45 Z3.83 F4800.0 E689.854
G1 X-10.05 Y9.89 Z3.83 F4800.0 E690.029
G1 X-11.61 Y6.97 Z3.83 F4800.0 E690.204
G1 X-12.57 Y3.8 Z3.83 F4800.0 E690.379
G1 X-12.9 Y0.5 Z3.83 F4800.0 E690.554
G1 X-12.57 Y-2.8 Z3.83 F4800.0 E690.729
G1 X-11.61 Y-5.97 Z3.83 F4800.0 E690.904
G1 X-10.05 Y-8.89 Z3.83 F4800.0 E691.079
G1 X-8.2 Y-11.15 Z3.83 F4800.0 E691.233
G1 X-7.56 Y-10.53 Z3.83 F4800.0 E691.28
G1 X-7.0 Y-10.38 Z3.83 F4800.0 E691.31
G1 X-6.44 Y-10.53 Z3.83 F4800.0 E691.341
G1 X-6.34 Y-10.62 Z3.83 F4800.0 E691.348
G1 F1200.0
G1 E690.348
G1 F4800.0
M103
;M108 R40.0
G1 X-1.27 Y-15.95 Z3.83 F4200.0
G1 X-0.94 Y-16.27 Z3.83 F4200.0
G1 X-0.5 Y-16.39 Z3.83 F4200.0
G1 X-0.22 Y-16.34 Z3.83 F4200.0
G1 X0.07 Y-16.3 Z3.83 F4200.0
G1 F1200.0
G1 E691.348
G1 F4200.0
M101
G1 X0.63 Y-16.47 Z3.83 F2400.0 E691.379
G1 X4.0 Y-16.8 Z3.83 F2400.0 E691.558
G1 X7.38 Y-16.47 Z3.83 F2400.0 E691.737
G1 X10.62 Y-15.48 Z3.83 F2400.0 E691.916
G1 X13.61 Y-13.88 Z3.83 F2400.0 E692.096
G1 X16.23 Y-11.73 Z3.83 F2400.0 E692.275
G1 X18.38 Y-9.11 Z3.83 F2400.0 E692.454
G1 X19.98 Y-6.12 Z3.83 F2400.0 E692.633
G1 X20.97 Y-2.88 Z3.83 F2400.0 E692.812
G1 X21.3 Y0.5 Z3.83 F2400.0 E692.991
G1 X20.97 Y3.88 Z3.83 F2400.0 E693.17
G1 X19.98 Y7.12 Z3.83 F2400.0 E693.35
G1 X18.38 Y10.11 Z3.83 F2400.0 E693.529
G1 X16.23 Y12.73 Z3.83 F2400.0 E693.708
G1 X13.61 Y14.88 Z3.83 F2400.0 E693.887
G1 X10.62 Y16.48 Z3.83 F2400.0 E694.066
G1 X7.38 Y17.47 Z3.83 F2400.0 E694.245
G1 X4.0 Y17.8 Z3.83 F2400.0 E694.424
G1 X0.63 Y17.47 Z3.83 F2400.0 E694.604
G1 X-2.62 Y16.48 Z3.83 F2400.0 E694.783
G1 X-5.61 Y14.88 Z3.83 F2400.0 E694.962
G1 X-8.23 Y12.73 Z3.83 F2400.0 E695.141
G1 X-10.38 Y10.11 Z3.83 F2400.0 E695.32
G1 X-11.98 Y7.12 Z3.83 F2400.0 E695.499
G1 X-12.97 Y3.88 Z3.83 F2400.0 E695.678
G1 X-13.3 Y0.5 Z3.83 F2400.0 E695.858
G1 X-12.97 Y-2.88 Z3.83 F2400.0 E696.037
G1 X-11.98 Y-6.12 Z3.83 F2400.0 E696.216
G1 X-10.38 Y-9.11 Z3.83 F2400.0 E696.395
G1 X-8.23 Y-11.73 Z3.83 F2400.0 E696.574
G1 X-7.67 Y-12.2 Z3.83 F2400.0 E696.613
G1 F1200.0
G1 E696.613
G1 F2400.0
M103
G1 X-7.45 Y-12.38 Z3.83 F4200.0
G1 F1200.0
G1 E696.613
G1 F4200.0
M101
G1 X-5.61 Y-13.88 Z3.83 F2400.0 E696.739
G1 X-2.62 Y-15.48 Z3.83 F2400.0 E696.918
G1 X-1.4 Y-15.85 Z3.83 F2400.0 E696.985
G1 F1200.0
G1 E696.985
G1 F2400.0
M103
G1 X-1.15 Y-15.72 Z3.83 F4200.0
G1 F1200.0
G1 E696.985
G1 F4200.0
M101
G1 X-1.21 Y-15.5 Z3.83 F2400.0 E696.997
G1 X-1.11 Y-15.15 Z3.83 F2400.0 E697.016
G1 X-0.85 Y-14.89 Z3.83 F2400.0 E697.036
G1 X-0.5 Y-14.79 Z3.83 F2400.0 E697.055
G1 X-0.14 Y-14.89 Z3.83 F2400.0 E697.074
G1 X0.12 Y-15.15 Z3.83 F2400.0 E697.094
G1 X0.21 Y-15.5 Z3.83 F2400.0 E697.113
G1 X0.12 Y-15.86 Z3.83 F2400.0 E697.132
G1 X-0.14 Y-16.11 Z3.83 F2400.0 E697.152
G1 X-0.5 Y-16.21 Z3.83 F2400.0 E697.171
G1 X-0.85 Y-16.11 Z3.83 F2400.0 E697.191
G1 X-1.11 Y-15.86 Z3.83 F2400.0 E697.21
G1 X-1.15 Y-15.72 Z3.83 F2400.0 E697.217
G1 F1200.0
G1 E696.217
G1 F2400.0
M103
G1 X-6.49 Y-11.95 Z3.83 F4200.0
G1 F1200.0
G1 E697.217
G1 F4200.0
M101
G1 X-6.65 Y-12.11 Z3.83 F2400.0 E697.229
G1 X-7.0 Y-12.21 Z3.83 F2400.0 E697.249
G1 X-7.36 Y-12.11 Z3.83 F2400.0 E697.268
G1 X-7.62 Y-11.85 Z3.83 F2400.0 E697.287
G1 X-7.71 Y-11.5 Z3.83 F2400.0 E697.307
G1 X-7.62 Y-11.15 Z3.83 F2400.0 E697.326
G1 X-7.36 Y-10.89 Z3.83 F2400.0 E697.345
G1 X-7.0 Y-10.79 Z3.83 F2400.0 E697.365
G1 X-6.65 Y-10.89 Z3.83 F2400.0 E697.384
G1 X-6.39 Y-11.14 Z3.83 F2400.0 E697.403
G1 X-6.29 Y-11.5 Z3.83 F2400.0 E697.423
G1 X-6.39 Y-11.85 Z3.83 F2400.0 E697.442
G1 X-6.49 Y-11.95 Z3.83 F2400.0 E697.45
G1 F1200.0
G1 E696.45
G1 F2400.0
M103
G1 X-0.18 Y-4.06 Z3.83 F4200.0
G1 F1200.0
G1 E697.45
G1 F4200.0
M101
G1 X-0.39 Y-3.89 Z3.83 F2400.0 E697.464
G1 X-1.16 Y-2.95 Z3.83 F2400.0 E697.528
G1 X-1.73 Y-1.87 Z3.83 F2400.0 E697.592
G1 X-2.09 Y-0.71 Z3.83 F2400.0 E697.657
G1 X-2.2 Y0.5 Z3.83 F2400.0 E697.721
G1 X-2.09 Y1.71 Z3.83 F2400.0 E697.785
G1 X-1.73 Y2.87 Z3.83 F2400.0 E697.849
G1 X-1.16 Y3.95 Z3.83 F2400.0 E697.914
G1 X-0.39 Y4.89 Z3.83 F2400.0 E697.978
G1 X0.55 Y5.66 Z3.83 F2400.0 E698.042
G1 X1.63 Y6.23 Z3.83 F2400.0 E698.106
G1 X2.79 Y6.59 Z3.83 F2400.0 E698.171
G1 X4.0 Y6.7 Z3.83 F2400.0 E698.235
G1 X5.21 Y6.59 Z3.83 F2400.0 E698.299
G1 X6.37 Y6.23 Z3.83 F2400.0 E698.363
G1 X7.45 Y5.66 Z3.83 F2400.0 E698.428
G1 X8.39 Y4.89 Z3.83 F2400.0 E698.492
G1 X9.16 Y3.95 Z3.83 F2400.0 E698.556
G1 X9.73 Y2.87 Z3.83 F2400.0 E698.62
G1 X10.09 Y1.71 Z3.83 F2400.0 E698.685
G1 X10.2 Y0.5 Z3.83 F2400.0 E698.749
G1 X10.09 Y-0.71 Z3.83 F2400.0 E698.813
G1 X9.73 Y-1.87 Z3.83 F2400.0 E698.877
G1 X9.16 Y-2.95 Z3.83 F2400.0 E698.942
G1 X8.39 Y-3.89 Z3.83 F2400.0 E699.006
G1 X7.45 Y-4.66 Z3.83 F2400.0 E699.07
G1 X6.37 Y-5.23 Z3.83 F2400.0 E699.134
G1 X5.21 Y-5.59 Z3.83 F2400.0 E699.199
G1 X4.0 Y-5.7 Z3.83 F2400.0 E699.263
G1 X2.79 Y-5.59 Z3.83 F2400.0 E699.327
M73 P14 (display progress)
G1 X1.63 Y-5.23 Z3.83 F2400.0 E699.391
G1 X0.55 Y-4.66 Z3.83 F2400.0 E699.456
G1 X-0.07 Y-4.15 Z3.83 F2400.0 E699.498
G1 X-0.18 Y-4.06 Z3.83 F2400.0 E699.505
G1 F1200.0
G1 E698.505
G1 F2400.0
M103
;M108 R80.0
G1 X-2.4 Y-2.01 Z3.83 F4200.0
G1 F1200.0
G1 E699.505
G1 F4200.0
M101
G1 X-2.4 Y-14.83 Z3.83 F4800.0 E700.182
G1 X-2.0 Y-14.89 Z3.83 F4800.0 E700.204
G1 X-2.0 Y-2.81 Z3.83 F4800.0 E700.842
G1 X-1.6 Y-3.48 Z3.83 F4800.0 E700.883
G1 X-1.6 Y-14.65 Z3.83 F4800.0 E701.473
G1 X-1.2 Y-14.28 Z3.83 F4800.0 E701.502
G1 X-1.2 Y-3.97 Z3.83 F4800.0 E702.046
G1 X-0.8 Y-4.43 Z3.83 F4800.0 E702.078
G1 X-0.8 Y-14.17 Z3.83 F4800.0 E702.593
G1 X-0.4 Y-14.12 Z3.83 F4800.0 E702.614
G1 X-0.4 Y-4.76 Z3.83 F4800.0 E703.109
G1 F1200.0
G1 E702.109
G1 F4800.0
M103
G1 X1.55 Y-5.41 Z3.83 F4200.0
G1 X5.25 Y-5.78 Z3.83 F4200.0
G1 X8.53 Y-4.03 Z3.83 F4200.0
G1 X10.28 Y-0.75 Z3.83 F4200.0
G1 X10.0 Y3.81 Z3.83 F4200.0
G1 F1200.0
G1 E703.109
G1 F4200.0
M101
G1 X10.0 Y15.96 Z3.83 F4800.0 E703.751
G1 X9.6 Y16.08 Z3.83 F4800.0 E703.773
G1 X9.6 Y4.48 Z3.83 F4800.0 E704.385
G1 X9.2 Y4.97 Z3.83 F4800.0 E704.419
G1 X9.2 Y16.2 Z3.83 F4800.0 E705.012
G1 X8.8 Y16.32 Z3.83 F4800.0 E705.034
G1 X8.8 Y5.43 Z3.83 F4800.0 E705.61
G1 X8.4 Y5.76 Z3.83 F4800.0 E705.637
G1 X8.4 Y16.45 Z3.83 F4800.0 E706.202
G1 X8.0 Y16.57 Z3.83 F4800.0 E706.224
G1 X8.0 Y6.08 Z3.83 F4800.0 E706.778
G1 X7.6 Y6.35 Z3.83 F4800.0 E706.803
G1 X7.6 Y16.69 Z3.83 F4800.0 E707.349
G1 X7.2 Y16.8 Z3.83 F4800.0 E707.371
G1 X7.2 Y6.56 Z3.83 F4800.0 E707.912
G1 X6.8 Y6.78 Z3.83 F4800.0 E707.936
G1 X6.8 Y16.84 Z3.83 F4800.0 E708.468
G1 X6.4 Y16.88 Z3.83 F4800.0 E708.489
G1 X6.4 Y6.93 Z3.83 F4800.0 E709.014
G1 X6.0 Y7.06 Z3.83 F4800.0 E709.037
G1 X6.0 Y16.92 Z3.83 F4800.0 E709.558
G1 X5.6 Y16.96 Z3.83 F4800.0 E709.579
G1 X5.6 Y7.18 Z3.83 F4800.0 E710.096
G1 X5.2 Y7.27 Z3.83 F4800.0 E710.117
G1 X5.2 Y17.0 Z3.83 F4800.0 E710.631
G1 X4.8 Y17.04 Z3.83 F4800.0 E710.652
G1 X4.8 Y7.31 Z3.83 F4800.0 E711.166
G1 X4.4 Y7.35 Z3.83 F4800.0 E711.188
G1 X4.4 Y17.08 Z3.83 F4800.0 E711.701
G1 X4.0 Y17.12 Z3.83 F4800.0 E711.723
G1 X4.0 Y7.39 Z3.83 F4800.0 E712.237
G1 X3.6 Y7.35 Z3.83 F4800.0 E712.258
G1 X3.6 Y17.08 Z3.83 F4800.0 E712.772
G1 X3.2 Y17.04 Z3.83 F4800.0 E712.793
G1 X3.2 Y7.31 Z3.83 F4800.0 E713.307
G1 X2.8 Y7.27 Z3.83 F4800.0 E713.328
G1 X2.8 Y17.0 Z3.83 F4800.0 E713.842
G1 X2.4 Y16.96 Z3.83 F4800.0 E713.863
G1 X2.4 Y7.18 Z3.83 F4800.0 E714.38
G1 X2.0 Y7.06 Z3.83 F4800.0 E714.402
G1 X2.0 Y16.92 Z3.83 F4800.0 E714.923
G1 X1.6 Y16.88 Z3.83 F4800.0 E714.944
G1 X1.6 Y6.93 Z3.83 F4800.0 E715.47
G1 X1.2 Y6.78 Z3.83 F4800.0 E715.493
G1 X1.2 Y16.84 Z3.83 F4800.0 E716.024
G1 X0.8 Y16.8 Z3.83 F4800.0 E716.046
G1 X0.8 Y6.56 Z3.83 F4800.0 E716.586
G1 X0.4 Y6.35 Z3.83 F4800.0 E716.61
G1 X0.4 Y16.69 Z3.83 F4800.0 E717.157
G1 X0.0 Y16.57 Z3.83 F4800.0 E717.179
G1 X0.0 Y6.08 Z3.83 F4800.0 E717.733
G1 X-0.4 Y5.76 Z3.83 F4800.0 E717.76
G1 X-0.4 Y16.45 Z3.83 F4800.0 E718.324
G1 X-0.8 Y16.32 Z3.83 F4800.0 E718.347
G1 X-0.8 Y5.43 Z3.83 F4800.0 E718.922
G1 X-1.2 Y4.97 Z3.83 F4800.0 E718.954
G1 X-1.2 Y16.2 Z3.83 F4800.0 E719.548
G1 X-1.6 Y16.08 Z3.83 F4800.0 E719.57
G1 X-1.6 Y4.48 Z3.83 F4800.0 E720.183
G1 X-2.0 Y3.81 Z3.83 F4800.0 E720.224
G1 X-2.0 Y15.96 Z3.83 F4800.0 E720.865
G1 X-2.4 Y15.83 Z3.83 F4800.0 E720.888
G1 X-2.4 Y3.01 Z3.83 F4800.0 E721.565
G1 X-2.8 Y1.39 Z3.83 F4800.0 E721.653
G1 X-2.8 Y15.62 Z3.83 F4800.0 E722.405
G1 X-3.2 Y15.4 Z3.83 F4800.0 E722.429
G1 X-3.2 Y-14.4 Z3.83 F4800.0 E724.003
G1 X-2.8 Y-14.62 Z3.83 F4800.0 E724.027
G1 X-2.8 Y-0.39 Z3.83 F4800.0 E724.778
G1 F1200.0
G1 E723.778
G1 F4800.0
M103
G1 X-12.4 Y-1.7 Z3.83 F4200.0
G1 F1200.0
G1 E724.778
G1 F4200.0
M101
G1 X-12.4 Y2.7 Z3.83 F4800.0 E725.01
G1 F1200.0
G1 E724.01
G1 F4800.0
M103
G1 X-12.0 Y4.72 Z3.83 F4200.0
G1 F1200.0
G1 E725.01
G1 F4200.0
M101
G1 X-12.0 Y-3.72 Z3.83 F4800.0 E725.456
G1 F1200.0
G1 E725.079
G1 F4800.0
M103
G1 X-11.6 Y-5.04 Z3.83 F4200.0
G1 F1200.0
G1 E725.456
G1 F4200.0
M101
G1 X-11.6 Y6.04 Z3.83 F4800.0 E726.041
G1 F1200.0
G1 E725.868
G1 F4800.0
M103
G1 X-11.2 Y7.14 Z3.83 F4200.0
G1 F1200.0
G1 E726.041
G1 F4200.0
M101
G1 X-11.2 Y-6.14 Z3.83 F4800.0 E726.743
G1 F1200.0
G1 E726.743
G1 F4800.0
M103
G1 X-10.8 Y-6.89 Z3.83 F4200.0
G1 F1200.0
G1 E726.743
G1 F4200.0
M101
G1 X-10.8 Y7.89 Z3.83 F4800.0 E727.524
G1 F1200.0
G1 E727.524
G1 F4800.0
M103
G1 X-10.4 Y8.64 Z3.83 F4200.0
G1 F1200.0
G1 E727.524
G1 F4200.0
M101
G1 X-10.4 Y-7.64 Z3.83 F4800.0 E728.383
G1 F1200.0
G1 E727.383
G1 F4800.0
M103
G1 X-6.0 Y-10.57 Z3.83 F4200.0
G1 F1200.0
G1 E728.383
G1 F4200.0
M101
G1 X-6.0 Y13.69 Z3.83 F4800.0 E729.665
G1 X-5.6 Y14.01 Z3.83 F4800.0 E729.692
G1 X-5.6 Y-13.01 Z3.83 F4800.0 E731.12
G1 X-5.2 Y-13.33 Z3.83 F4800.0 E731.147
G1 X-5.2 Y14.33 Z3.83 F4800.0 E732.608
G1 X-4.8 Y14.55 Z3.83 F4800.0 E732.632
G1 X-4.8 Y-13.55 Z3.83 F4800.0 E734.116
G1 X-4.4 Y-13.76 Z3.83 F4800.0 E734.14
G1 X-4.4 Y14.76 Z3.83 F4800.0 E735.647
G1 X-4.0 Y14.97 Z3.83 F4800.0 E735.671
G1 X-4.0 Y-13.97 Z3.83 F4800.0 E737.2
G1 X-3.6 Y-14.19 Z3.83 F4800.0 E737.224
G1 X-3.6 Y15.19 Z3.83 F4800.0 E738.776
G1 F1200.0
G1 E737.776
G1 F4800.0
M103
G1 X-6.4 Y13.36 Z3.83 F4200.0
G1 F1200.0
G1 E738.776
G1 F4200.0
M101
G1 X-6.4 Y-10.25 Z3.83 F4800.0 E740.023
G1 X-6.8 Y-10.14 Z3.83 F4800.0 E740.044
G1 X-6.8 Y13.03 Z3.83 F4800.0 E741.268
G1 X-7.2 Y12.7 Z3.83 F4800.0 E741.296
G1 X-7.2 Y-10.14 Z3.83 F4800.0 E742.502
G1 X-7.6 Y-10.25 Z3.83 F4800.0 E742.524
G1 X-7.6 Y12.37 Z3.83 F4800.0 E743.719
G1 X-8.0 Y11.95 Z3.83 F4800.0 E743.75
G1 X-8.0 Y-10.56 Z3.83 F4800.0 E744.939
G1 X-8.4 Y-10.46 Z3.83 F4800.0 E744.961
G1 X-8.4 Y11.46 Z3.83 F4800.0 E746.118
G1 X-8.8 Y10.97 Z3.83 F4800.0 E746.151
G1 X-8.8 Y-9.97 Z3.83 F4800.0 E747.258
G1 X-9.2 Y-9.48 Z3.83 F4800.0 E747.291
G1 X-9.2 Y10.48 Z3.83 F4800.0 E748.345
G1 X-9.6 Y9.99 Z3.83 F4800.0 E748.379
G1 X-9.6 Y-8.99 Z3.83 F4800.0 E749.382
G1 X-10.0 Y-8.39 Z3.83 F4800.0 E749.42
G1 X-10.0 Y9.39 Z3.83 F4800.0 E750.359
G1 F1200.0
G1 E749.359
G1 F4800.0
M103
G1 X4.0 Y6.9 Z3.83 F4200.0
G1 X7.56 Y5.82 Z3.83 F4200.0
G1 X10.8 Y1.39 Z3.83 F4200.0
G1 F1200.0
G1 E750.359
G1 F4200.0
M101
G1 X10.8 Y15.62 Z3.83 F4800.0 E751.111
G1 X10.4 Y15.83 Z3.83 F4800.0 E751.135
G1 X10.4 Y3.01 Z3.83 F4800.0 E751.812
G1 F1200.0
G1 E750.812
G1 F4800.0
M103
G1 X19.6 Y6.04 Z3.83 F4200.0
G1 F1200.0
G1 E751.812
G1 F4200.0
M101
G1 X19.6 Y-5.04 Z3.83 F4800.0 E752.397
G1 F1200.0
G1 E752.224
G1 F4800.0
M103
G1 X19.2 Y-6.14 Z3.83 F4200.0
G1 F1200.0
G1 E752.397
G1 F4200.0
M101
G1 X19.2 Y7.14 Z3.83 F4800.0 E753.099
G1 F1200.0
G1 E753.099
G1 F4800.0
M103
G1 X18.8 Y7.89 Z3.83 F4200.0
G1 F1200.0
G1 E753.099
G1 F4200.0
M101
G1 X18.8 Y-6.89 Z3.83 F4800.0 E753.879
G1 F1200.0
G1 E753.879
G1 F4800.0
M103
G1 X18.4 Y-7.64 Z3.83 F4200.0
G1 F1200.0
G1 E753.879
G1 F4200.0
M101
G1 X18.4 Y8.64 Z3.83 F4800.0 E754.739
G1 F1200.0
G1 E753.739
G1 F4800.0
M103
G1 X20.0 Y-3.72 Z3.83 F4200.0
G1 F1200.0
G1 E754.739
G1 F4200.0
M101
G1 X20.0 Y4.72 Z3.83 F4800.0 E755.185
G1 F1200.0
G1 E754.185
G1 F4800.0
M103
G1 X20.4 Y2.7 Z3.83 F4200.0
G1 F1200.0
G1 E755.185
G1 F4200.0
M101
G1 X20.4 Y-1.7 Z3.83 F4800.0 E755.417
G1 F1200.0
G1 E754.417
G1 F4800.0
M103
G1 X-0.0 Y-14.22 Z3.83 F4200.0
G1 F1200.0
G1 E755.417
G1 F4200.0
M101
G1 X-0.0 Y-5.08 Z3.83 F4800.0 E755.9
G1 X0.4 Y-5.35 Z3.83 F4800.0 E755.925
G1 X0.4 Y-14.47 Z3.83 F4800.0 E756.407
G1 X0.8 Y-15.11 Z3.83 F4800.0 E756.447
G1 X0.8 Y-5.56 Z3.83 F4800.0 E756.951
G1 X1.2 Y-5.78 Z3.83 F4800.0 E756.975
G1 X1.2 Y-15.84 Z3.83 F4800.0 E757.507
G1 X1.6 Y-15.88 Z3.83 F4800.0 E757.528
G1 X1.6 Y-5.93 Z3.83 F4800.0 E758.053
G1 X2.0 Y-6.06 Z3.83 F4800.0 E758.075
G1 X2.0 Y-15.92 Z3.83 F4800.0 E758.596
G1 X2.4 Y-15.96 Z3.83 F4800.0 E758.618
G1 X2.4 Y-6.18 Z3.83 F4800.0 E759.134
G1 X2.8 Y-6.27 Z3.83 F4800.0 E759.156
G1 X2.8 Y-16.0 Z3.83 F4800.0 E759.67
G1 X3.2 Y-16.04 Z3.83 F4800.0 E759.691
G1 X3.2 Y-6.31 Z3.83 F4800.0 E760.205
G1 X3.6 Y-6.35 Z3.83 F4800.0 E760.226
G1 X3.6 Y-16.08 Z3.83 F4800.0 E760.74
G1 X4.0 Y-16.12 Z3.83 F4800.0 E760.762
G1 X4.0 Y-6.39 Z3.83 F4800.0 E761.276
G1 X4.4 Y-6.35 Z3.83 F4800.0 E761.297
G1 X4.4 Y-16.08 Z3.83 F4800.0 E761.811
G1 X4.8 Y-16.04 Z3.83 F4800.0 E761.832
G1 X4.8 Y-6.31 Z3.83 F4800.0 E762.346
G1 X5.2 Y-6.27 Z3.83 F4800.0 E762.367
G1 X5.2 Y-16.0 Z3.83 F4800.0 E762.881
G1 X5.6 Y-15.96 Z3.83 F4800.0 E762.902
G1 X5.6 Y-6.18 Z3.83 F4800.0 E763.419
G1 X6.0 Y-6.06 Z3.83 F4800.0 E763.441
G1 X6.0 Y-15.92 Z3.83 F4800.0 E763.962
G1 X6.4 Y-15.88 Z3.83 F4800.0 E763.983
G1 X6.4 Y-5.93 Z3.83 F4800.0 E764.509
G1 X6.8 Y-5.78 Z3.83 F4800.0 E764.531
G1 X6.8 Y-15.84 Z3.83 F4800.0 E765.063
G1 X7.2 Y-15.8 Z3.83 F4800.0 E765.084
G1 X7.2 Y-5.56 Z3.83 F4800.0 E765.625
G1 X7.6 Y-5.35 Z3.83 F4800.0 E765.649
G1 X7.6 Y-15.69 Z3.83 F4800.0 E766.196
G1 X8.0 Y-15.57 Z3.83 F4800.0 E766.218
G1 X8.0 Y-5.08 Z3.83 F4800.0 E766.771
G1 X8.4 Y-4.76 Z3.83 F4800.0 E766.799
G1 X8.4 Y-15.45 Z3.83 F4800.0 E767.363
G1 X8.8 Y-15.32 Z3.83 F4800.0 E767.385
G1 X8.8 Y-4.43 Z3.83 F4800.0 E767.961
G1 X9.2 Y-3.97 Z3.83 F4800.0 E767.993
G1 X9.2 Y-15.2 Z3.83 F4800.0 E768.587
G1 X9.6 Y-15.08 Z3.83 F4800.0 E768.609
G1 X9.6 Y-3.48 Z3.83 F4800.0 E769.222
G1 X10.0 Y-2.81 Z3.83 F4800.0 E769.263
G1 X10.0 Y-14.96 Z3.83 F4800.0 E769.904
G1 X10.4 Y-14.83 Z3.83 F4800.0 E769.927
G1 X10.4 Y-2.01 Z3.83 F4800.0 E770.604
G1 X10.8 Y-0.39 Z3.83 F4800.0 E770.692
G1 X10.8 Y-14.62 Z3.83 F4800.0 E771.443
G1 X11.2 Y-14.4 Z3.83 F4800.0 E771.467
G1 X11.2 Y15.4 Z3.83 F4800.0 E773.042
G1 X11.6 Y15.19 Z3.83 F4800.0 E773.066
G1 X11.6 Y-14.19 Z3.83 F4800.0 E774.617
G1 X12.0 Y-13.97 Z3.83 F4800.0 E774.641
G1 X12.0 Y14.97 Z3.83 F4800.0 E776.171
G1 X12.4 Y14.76 Z3.83 F4800.0 E776.195
G1 X12.4 Y-13.76 Z3.83 F4800.0 E777.701
G1 X12.8 Y-13.55 Z3.83 F4800.0 E777.725
G1 X12.8 Y14.55 Z3.83 F4800.0 E779.209
G1 X13.2 Y14.33 Z3.83 F4800.0 E779.233
G1 X13.2 Y-13.33 Z3.83 F4800.0 E780.694
G1 X13.6 Y-13.01 Z3.83 F4800.0 E780.721
G1 X13.6 Y14.01 Z3.83 F4800.0 E782.149
G1 X14.0 Y13.69 Z3.83 F4800.0 E782.177
G1 X14.0 Y-12.69 Z3.83 F4800.0 E783.57
G1 X14.4 Y-12.36 Z3.83 F4800.0 E783.597
G1 X14.4 Y13.36 Z3.83 F4800.0 E784.955
G1 X14.8 Y13.03 Z3.83 F4800.0 E784.983
G1 X14.8 Y-12.03 Z3.83 F4800.0 E786.306
G1 X15.2 Y-11.7 Z3.83 F4800.0 E786.334
G1 X15.2 Y12.7 Z3.83 F4800.0 E787.623
G1 X15.6 Y12.37 Z3.83 F4800.0 E787.65
G1 X15.6 Y-11.37 Z3.83 F4800.0 E788.904
G1 X16.0 Y-10.95 Z3.83 F4800.0 E788.935
G1 X16.0 Y11.95 Z3.83 F4800.0 E790.144
G1 X16.4 Y11.46 Z3.83 F4800.0 E790.178
G1 X16.4 Y-10.46 Z3.83 F4800.0 E791.335
G1 X16.8 Y-9.97 Z3.83 F4800.0 E791.369
G1 X16.8 Y10.97 Z3.83 F4800.0 E792.475
G1 X17.2 Y10.48 Z3.83 F4800.0 E792.508
G1 X17.2 Y-9.48 Z3.83 F4800.0 E793.563
G1 X17.6 Y-8.99 Z3.83 F4800.0 E793.596
G1 X17.6 Y9.99 Z3.83 F4800.0 E794.599
G1 X18.0 Y9.39 Z3.83 F4800.0 E794.638
G1 X18.0 Y-8.39 Z3.83 F4800.0 E795.576
G1 F1200.0
G1 E794.576
G1 F4800.0
M103
G1 X-6.0 Y-12.43 Z3.83 F4200.0
G1 F1200.0
G1 E795.576
G1 F4200.0
M101
G1 X-6.0 Y-12.69 Z3.83 F4800.0 E795.59
G1 F1200.0
G1 E794.59
G1 F4800.0
M103
(<layer> 4.104 )
;M108 R40.0
G1 X-0.91 Y-4.18 Z4.1 F4200.0
G1 F1200.0
G1 E795.59
G1 F4200.0
M101
G1 X-0.81 Y-4.31 Z4.1 F2400.0 E795.599
G1 X0.22 Y-5.15 Z4.1 F2400.0 E795.67
G1 X1.4 Y-5.78 Z4.1 F2400.0 E795.74
G1 X2.67 Y-6.17 Z4.1 F2400.0 E795.81
G1 X4.0 Y-6.3 Z4.1 F2400.0 E795.881
G1 X5.33 Y-6.17 Z4.1 F2400.0 E795.951
G1 X6.6 Y-5.78 Z4.1 F2400.0 E796.022
G1 X7.78 Y-5.15 Z4.1 F2400.0 E796.092
G1 X8.81 Y-4.31 Z4.1 F2400.0 E796.162
G1 X9.65 Y-3.28 Z4.1 F2400.0 E796.233
G1 X10.28 Y-2.1 Z4.1 F2400.0 E796.303
G1 X10.67 Y-0.83 Z4.1 F2400.0 E796.374
G1 X10.8 Y0.5 Z4.1 F2400.0 E796.444
G1 X10.67 Y1.83 Z4.1 F2400.0 E796.514
G1 X10.28 Y3.1 Z4.1 F2400.0 E796.585
G1 X9.65 Y4.28 Z4.1 F2400.0 E796.655
G1 X8.81 Y5.31 Z4.1 F2400.0 E796.726
G1 X7.78 Y6.15 Z4.1 F2400.0 E796.796
G1 X6.6 Y6.78 Z4.1 F2400.0 E796.867
G1 X5.33 Y7.17 Z4.1 F2400.0 E796.937
G1 X4.0 Y7.3 Z4.1 F2400.0 E797.007
G1 X2.67 Y7.17 Z4.1 F2400.0 E797.078
G1 X1.4 Y6.78 Z4.1 F2400.0 E797.148
G1 X0.22 Y6.15 Z4.1 F2400.0 E797.219
G1 X-0.81 Y5.31 Z4.1 F2400.0 E797.289
G1 X-1.65 Y4.28 Z4.1 F2400.0 E797.359
G1 X-2.28 Y3.1 Z4.1 F2400.0 E797.43
G1 X-2.67 Y1.83 Z4.1 F2400.0 E797.5
G1 X-2.8 Y0.5 Z4.1 F2400.0 E797.571
G1 X-2.67 Y-0.83 Z4.1 F2400.0 E797.641
G1 X-2.28 Y-2.1 Z4.1 F2400.0 E797.711
G1 X-1.65 Y-3.28 Z4.1 F2400.0 E797.782
G1 X-0.91 Y-4.18 Z4.1 F2400.0 E797.843
G1 F1200.0
G1 E797.843
G1 F2400.0
M103
G1 X-0.26 Y-3.99 Z4.1 F4200.0
G1 F1200.0
G1 E797.843
G1 F4200.0
M101
G1 X-0.39 Y-3.89 Z4.1 F2400.0 E797.852
G1 X-1.16 Y-2.95 Z4.1 F2400.0 E797.917
G1 X-1.73 Y-1.87 Z4.1 F2400.0 E797.981
G1 X-2.09 Y-0.71 Z4.1 F2400.0 E798.045
G1 X-2.2 Y0.5 Z4.1 F2400.0 E798.109
G1 X-2.09 Y1.71 Z4.1 F2400.0 E798.174
G1 X-1.73 Y2.87 Z4.1 F2400.0 E798.238
G1 X-1.16 Y3.95 Z4.1 F2400.0 E798.302
G1 X-0.39 Y4.89 Z4.1 F2400.0 E798.366
G1 X0.55 Y5.66 Z4.1 F2400.0 E798.43
G1 X1.63 Y6.23 Z4.1 F2400.0 E798.495
G1 X2.79 Y6.59 Z4.1 F2400.0 E798.559
G1 X4.0 Y6.7 Z4.1 F2400.0 E798.623
G1 X5.21 Y6.59 Z4.1 F2400.0 E798.687
G1 X6.37 Y6.23 Z4.1 F2400.0 E798.752
G1 X7.45 Y5.66 Z4.1 F2400.0 E798.816
G1 X8.39 Y4.89 Z4.1 F2400.0 E798.88
G1 X9.16 Y3.95 Z4.1 F2400.0 E798.944
G1 X9.73 Y2.87 Z4.1 F2400.0 E799.009
G1 X10.09 Y1.71 Z4.1 F2400.0 E799.073
G1 X10.2 Y0.5 Z4.1 F2400.0 E799.137
G1 X10.09 Y-0.71 Z4.1 F2400.0 E799.201
G1 X9.73 Y-1.87 Z4.1 F2400.0 E799.266
G1 X9.16 Y-2.95 Z4.1 F2400.0 E799.33
G1 X8.39 Y-3.89 Z4.1 F2400.0 E799.394
G1 X7.45 Y-4.66 Z4.1 F2400.0 E799.458
G1 X6.37 Y-5.23 Z4.1 F2400.0 E799.523
G1 X5.21 Y-5.59 Z4.1 F2400.0 E799.587
G1 X4.0 Y-5.7 Z4.1 F2400.0 E799.651
G1 X2.79 Y-5.59 Z4.1 F2400.0 E799.715
G1 X1.63 Y-5.23 Z4.1 F2400.0 E799.78
G1 X0.55 Y-4.66 Z4.1 F2400.0 E799.844
G1 X-0.26 Y-3.99 Z4.1 F2400.0 E799.899
G1 F1200.0
G1 E798.899
G1 F2400.0
M103
;M108 R80.0
G1 X1.55 Y-5.41 Z4.1 F4200.0
G1 X5.25 Y-5.78 Z4.1 F4200.0
G1 X8.53 Y-4.03 Z4.1 F4200.0
G1 X10.47 Y-0.0 Z4.1 F4200.0
G1 F1200.0
G1 E799.899
G1 F4200.0
M101
G1 X10.44 Y-0.0 Z4.1 F4800.0 E799.901
G1 X10.43 Y-0.4 Z4.1 F4800.0 E799.922
G1 X10.4 Y-0.4 Z4.1 F4800.0 E799.924
G1 X10.38 Y-0.8 Z4.1 F4800.0 E799.945
G1 X10.35 Y-0.8 Z4.1 F4800.0 E799.947
G1 X10.26 Y-1.2 Z4.1 F4800.0 E799.969
G1 X10.23 Y-1.2 Z4.1 F4800.0 E799.97
G1 X10.14 Y-1.6 Z4.1 F4800.0 E799.992
G1 X10.11 Y-1.6 Z4.1 F4800.0 E799.994
G1 X10.02 Y-2.0 Z4.1 F4800.0 E800.015
G1 X9.98 Y-2.0 Z4.1 F4800.0 E800.017
G1 X9.81 Y-2.4 Z4.1 F4800.0 E800.04
G1 X9.77 Y-2.4 Z4.1 F4800.0 E800.042
G1 X9.59 Y-2.8 Z4.1 F4800.0 E800.066
G1 X9.55 Y-2.8 Z4.1 F4800.0 E800.068
G1 X9.36 Y-3.2 Z4.1 F4800.0 E800.091
G1 X9.31 Y-3.2 Z4.1 F4800.0 E800.093
G1 X9.03 Y-3.6 Z4.1 F4800.0 E800.119
G1 X8.99 Y-3.6 Z4.1 F4800.0 E800.122
G1 X8.7 Y-4.0 Z4.1 F4800.0 E800.148
G1 X8.66 Y-4.0 Z4.1 F4800.0 E800.15
G1 X8.25 Y-4.4 Z4.1 F4800.0 E800.18
G1 X8.2 Y-4.4 Z4.1 F4800.0 E800.182
G1 X7.77 Y-4.8 Z4.1 F4800.0 E800.214
G1 X7.72 Y-4.8 Z4.1 F4800.0 E800.216
G1 X7.1 Y-5.2 Z4.1 F4800.0 E800.255
G1 X7.03 Y-5.2 Z4.1 F4800.0 E800.259
G1 X6.24 Y-5.6 Z4.1 F4800.0 E800.306
G1 X4.19 Y-6.0 Z4.1 F4800.0 E800.416
G1 X3.81 Y-6.0 Z4.1 F4800.0 E800.436
G1 X1.76 Y-5.6 Z4.1 F4800.0 E800.546
G1 X0.97 Y-5.2 Z4.1 F4800.0 E800.593
G1 X0.9 Y-5.2 Z4.1 F4800.0 E800.597
G1 X0.28 Y-4.8 Z4.1 F4800.0 E800.636
G1 X0.23 Y-4.8 Z4.1 F4800.0 E800.638
G1 X-0.2 Y-4.4 Z4.1 F4800.0 E800.67
G1 X-0.25 Y-4.4 Z4.1 F4800.0 E800.672
G1 X-0.66 Y-4.0 Z4.1 F4800.0 E800.702
G1 X-0.7 Y-4.0 Z4.1 F4800.0 E800.704
G1 X-0.99 Y-3.6 Z4.1 F4800.0 E800.73
G1 X-1.03 Y-3.6 Z4.1 F4800.0 E800.733
G1 X-1.31 Y-3.2 Z4.1 F4800.0 E800.759
G1 X-1.36 Y-3.2 Z4.1 F4800.0 E800.761
G1 X-1.55 Y-2.8 Z4.1 F4800.0 E800.785
G1 X-1.59 Y-2.8 Z4.1 F4800.0 E800.787
G1 X-1.77 Y-2.4 Z4.1 F4800.0 E800.81
G1 X-1.81 Y-2.4 Z4.1 F4800.0 E800.812
G1 X-1.98 Y-2.0 Z4.1 F4800.0 E800.835
G1 X-2.02 Y-2.0 Z4.1 F4800.0 E800.837
G1 X-2.11 Y-1.6 Z4.1 F4800.0 E800.858
G1 X-2.14 Y-1.6 Z4.1 F4800.0 E800.86
G1 X-2.23 Y-1.2 Z4.1 F4800.0 E800.882
G1 X-2.26 Y-1.2 Z4.1 F4800.0 E800.884
G1 X-2.35 Y-0.8 Z4.1 F4800.0 E800.905
G1 X-2.38 Y-0.8 Z4.1 F4800.0 E800.907
G1 X-2.4 Y-0.4 Z4.1 F4800.0 E800.928
G1 X-2.43 Y-0.4 Z4.1 F4800.0 E800.93
G1 X-2.44 Y0.0 Z4.1 F4800.0 E800.951
G1 X-2.47 Y0.0 Z4.1 F4800.0 E800.953
G1 X-2.48 Y0.4 Z4.1 F4800.0 E800.974
G1 X-2.51 Y0.4 Z4.1 F4800.0 E800.976
G1 X-2.49 Y0.8 Z4.1 F4800.0 E800.997
G1 X-2.46 Y0.8 Z4.1 F4800.0 E800.999
G1 X-2.45 Y1.2 Z4.1 F4800.0 E801.02
G1 X-2.42 Y1.2 Z4.1 F4800.0 E801.021
G1 X-2.41 Y1.6 Z4.1 F4800.0 E801.043
G1 X-2.38 Y1.6 Z4.1 F4800.0 E801.044
G1 X-2.32 Y2.0 Z4.1 F4800.0 E801.066
G1 X-2.29 Y2.0 Z4.1 F4800.0 E801.067
G1 X-2.2 Y2.4 Z4.1 F4800.0 E801.089
G1 X-2.17 Y2.4 Z4.1 F4800.0 E801.091
G1 X-2.08 Y2.8 Z4.1 F4800.0 E801.112
G1 X-2.05 Y2.8 Z4.1 F4800.0 E801.114
G1 X-1.91 Y3.2 Z4.1 F4800.0 E801.137
G1 X-1.88 Y3.2 Z4.1 F4800.0 E801.139
G1 X-1.7 Y3.6 Z4.1 F4800.0 E801.162
G1 X-1.66 Y3.6 Z4.1 F4800.0 E801.164
G1 X-1.49 Y4.0 Z4.1 F4800.0 E801.187
G1 X-1.45 Y4.0 Z4.1 F4800.0 E801.189
G1 X-1.19 Y4.4 Z4.1 F4800.0 E801.214
G1 X-1.15 Y4.4 Z4.1 F4800.0 E801.216
G1 X-0.86 Y4.8 Z4.1 F4800.0 E801.242
G1 X-0.82 Y4.8 Z4.1 F4800.0 E801.244
G1 X-0.5 Y5.2 Z4.1 F4800.0 E801.271
G1 X-0.45 Y5.2 Z4.1 F4800.0 E801.274
G1 X-0.01 Y5.6 Z4.1 F4800.0 E801.305
G1 X0.04 Y5.6 Z4.1 F4800.0 E801.308
G1 X0.53 Y6.0 Z4.1 F4800.0 E801.341
G1 X0.6 Y6.0 Z4.1 F4800.0 E801.345
G1 X1.28 Y6.4 Z4.1 F4800.0 E801.387
G1 X1.35 Y6.4 Z4.1 F4800.0 E801.39
G1 X2.42 Y6.8 Z4.1 F4800.0 E801.451
G1 X2.53 Y6.8 Z4.1 F4800.0 E801.457
G1 F1200.0
G1 E800.457
G1 F4800.0
M103
G1 X5.47 Y6.8 Z4.1 F4200.0
G1 F1200.0
G1 E801.457
G1 F4200.0
M101
G1 X5.58 Y6.8 Z4.1 F4800.0 E801.463
G1 X6.65 Y6.4 Z4.1 F4800.0 E801.523
G1 X6.72 Y6.4 Z4.1 F4800.0 E801.527
G1 X7.4 Y6.0 Z4.1 F4800.0 E801.569
G1 X7.47 Y6.0 Z4.1 F4800.0 E801.572
G1 X7.96 Y5.6 Z4.1 F4800.0 E801.606
G1 X8.01 Y5.6 Z4.1 F4800.0 E801.608
G1 X8.45 Y5.2 Z4.1 F4800.0 E801.64
G1 X8.5 Y5.2 Z4.1 F4800.0 E801.642
M73 P15 (display progress)
G1 X8.82 Y4.8 Z4.1 F4800.0 E801.67
G1 X8.86 Y4.8 Z4.1 F4800.0 E801.672
G1 X9.15 Y4.4 Z4.1 F4800.0 E801.698
G1 X9.19 Y4.4 Z4.1 F4800.0 E801.7
G1 X9.45 Y4.0 Z4.1 F4800.0 E801.725
G1 X9.49 Y4.0 Z4.1 F4800.0 E801.727
G1 X9.66 Y3.6 Z4.1 F4800.0 E801.75
G1 X9.7 Y3.6 Z4.1 F4800.0 E801.752
G1 X9.88 Y3.2 Z4.1 F4800.0 E801.775
G1 X9.91 Y3.2 Z4.1 F4800.0 E801.777
G1 X10.05 Y2.8 Z4.1 F4800.0 E801.8
G1 X10.08 Y2.8 Z4.1 F4800.0 E801.801
G1 X10.17 Y2.4 Z4.1 F4800.0 E801.823
G1 X10.2 Y2.4 Z4.1 F4800.0 E801.825
G1 X10.29 Y2.0 Z4.1 F4800.0 E801.846
G1 X10.32 Y2.0 Z4.1 F4800.0 E801.848
G1 X10.38 Y1.6 Z4.1 F4800.0 E801.87
G1 X10.41 Y1.6 Z4.1 F4800.0 E801.871
G1 X10.42 Y1.2 Z4.1 F4800.0 E801.892
G1 X10.45 Y1.2 Z4.1 F4800.0 E801.894
G1 X10.46 Y0.8 Z4.1 F4800.0 E801.915
G1 X10.49 Y0.8 Z4.1 F4800.0 E801.917
G1 X10.48 Y0.4 Z4.1 F4800.0 E801.938
G1 X10.51 Y0.4 Z4.1 F4800.0 E801.94
G1 F1200.0
G1 E800.94
G1 F4800.0
M103
(*************start toolchange*************)
G54
M108 T0(Set tool)
M18 A B
G1 Z4.18 F3000
G1 X-1.51 Y-4.71 Z4.18 F3000
G1 F4200.0
(*************end toolchange*************)
(<layer> 4.185 )
G1 X-1.51 Y-4.71 Z4.18 F4200.0
G1 F1200.0
G1 E723.942
G1 F4200.0
M101
G1 X-2.32 Y-3.73 Z4.18 F4800.0 E724.009
G1 X-3.03 Y-2.41 Z4.18 F4800.0 E724.088
G1 X-3.46 Y-0.98 Z4.18 F4800.0 E724.167
G1 X-3.61 Y0.5 Z4.18 F4800.0 E724.245
G1 X-3.46 Y1.98 Z4.18 F4800.0 E724.324
G1 X-3.03 Y3.41 Z4.18 F4800.0 E724.403
G1 X-2.32 Y4.72 Z4.18 F4800.0 E724.482
G1 X-1.38 Y5.88 Z4.18 F4800.0 E724.56
G1 X-0.23 Y6.82 Z4.18 F4800.0 E724.639
G1 X1.09 Y7.53 Z4.18 F4800.0 E724.718
G1 X2.52 Y7.96 Z4.18 F4800.0 E724.797
G1 X4.0 Y8.11 Z4.18 F4800.0 E724.875
G1 X5.48 Y7.96 Z4.18 F4800.0 E724.954
G1 X6.91 Y7.53 Z4.18 F4800.0 E725.033
G1 X8.23 Y6.82 Z4.18 F4800.0 E725.112
G1 X9.38 Y5.88 Z4.18 F4800.0 E725.19
G1 X10.32 Y4.72 Z4.18 F4800.0 E725.269
G1 X11.03 Y3.41 Z4.18 F4800.0 E725.348
G1 X11.46 Y1.98 Z4.18 F4800.0 E725.427
G1 X11.61 Y0.5 Z4.18 F4800.0 E725.505
G1 X11.46 Y-0.98 Z4.18 F4800.0 E725.584
G1 X11.03 Y-2.41 Z4.18 F4800.0 E725.663
G1 X10.32 Y-3.73 Z4.18 F4800.0 E725.742
G1 X9.38 Y-4.88 Z4.18 F4800.0 E725.82
G1 X8.23 Y-5.82 Z4.18 F4800.0 E725.899
G1 X6.91 Y-6.53 Z4.18 F4800.0 E725.978
G1 X5.48 Y-6.96 Z4.18 F4800.0 E726.057
G1 X4.0 Y-7.11 Z4.18 F4800.0 E726.135
G1 X2.52 Y-6.96 Z4.18 F4800.0 E726.214
G1 X1.09 Y-6.53 Z4.18 F4800.0 E726.293
G1 X-0.23 Y-5.82 Z4.18 F4800.0 E726.372
G1 X-1.38 Y-4.88 Z4.18 F4800.0 E726.45
G1 X-1.51 Y-4.71 Z4.18 F4800.0 E726.462
G1 F1200.0
G1 E725.462
G1 F4800.0
M103
G1 X-7.08 Y-12.16 Z4.18 F4200.0
G1 F1200.0
G1 E726.462
G1 F4200.0
M101
G1 X-5.39 Y-13.55 Z4.18 F4800.0 E726.577
G1 X-2.47 Y-15.11 Z4.18 F4800.0 E726.752
G1 X0.7 Y-16.07 Z4.18 F4800.0 E726.927
G1 X4.0 Y-16.4 Z4.18 F4800.0 E727.102
G1 X7.3 Y-16.07 Z4.18 F4800.0 E727.277
G1 X10.47 Y-15.11 Z4.18 F4800.0 E727.452
G1 X13.39 Y-13.55 Z4.18 F4800.0 E727.627
G1 X15.95 Y-11.45 Z4.18 F4800.0 E727.802
G1 X18.05 Y-8.89 Z4.18 F4800.0 E727.977
G1 X19.61 Y-5.97 Z4.18 F4800.0 E728.152
G1 X20.57 Y-2.8 Z4.18 F4800.0 E728.327
G1 X20.9 Y0.5 Z4.18 F4800.0 E728.502
G1 X20.57 Y3.8 Z4.18 F4800.0 E728.677
G1 X19.61 Y6.97 Z4.18 F4800.0 E728.852
G1 X18.05 Y9.89 Z4.18 F4800.0 E729.027
G1 X15.95 Y12.45 Z4.18 F4800.0 E729.202
G1 X13.39 Y14.55 Z4.18 F4800.0 E729.377
G1 X10.47 Y16.11 Z4.18 F4800.0 E729.552
G1 X7.3 Y17.07 Z4.18 F4800.0 E729.727
G1 X4.0 Y17.4 Z4.18 F4800.0 E729.902
G1 X0.7 Y17.07 Z4.18 F4800.0 E730.077
G1 X-2.47 Y16.11 Z4.18 F4800.0 E730.252
G1 X-5.39 Y14.55 Z4.18 F4800.0 E730.427
G1 X-7.95 Y12.45 Z4.18 F4800.0 E730.602
G1 X-10.05 Y9.89 Z4.18 F4800.0 E730.777
G1 X-11.61 Y6.97 Z4.18 F4800.0 E730.952
G1 X-12.57 Y3.8 Z4.18 F4800.0 E731.127
G1 X-12.9 Y0.5 Z4.18 F4800.0 E731.302
G1 X-12.57 Y-2.8 Z4.18 F4800.0 E731.477
G1 X-11.61 Y-5.97 Z4.18 F4800.0 E731.652
G1 X-10.05 Y-8.89 Z4.18 F4800.0 E731.827
G1 X-7.95 Y-11.45 Z4.18 F4800.0 E732.002
G1 X-7.24 Y-12.03 Z4.18 F4800.0 E732.05
G1 X-7.08 Y-12.16 Z4.18 F4800.0 E732.061
G1 F1200.0
G1 E732.061
G1 F4800.0
M103
;M108 R40.0
G1 X-7.34 Y-12.47 Z4.18 F4200.0
G1 F1200.0
G1 E732.061
G1 F4200.0
M101
G1 X-5.61 Y-13.88 Z4.18 F2400.0 E732.179
G1 X-2.62 Y-15.48 Z4.18 F2400.0 E732.358
G1 X0.63 Y-16.47 Z4.18 F2400.0 E732.537
G1 X4.0 Y-16.8 Z4.18 F2400.0 E732.716
G1 X7.38 Y-16.47 Z4.18 F2400.0 E732.895
G1 X10.62 Y-15.48 Z4.18 F2400.0 E733.075
G1 X13.61 Y-13.88 Z4.18 F2400.0 E733.254
G1 X16.23 Y-11.73 Z4.18 F2400.0 E733.433
G1 X18.38 Y-9.11 Z4.18 F2400.0 E733.612
G1 X19.98 Y-6.12 Z4.18 F2400.0 E733.791
G1 X20.97 Y-2.88 Z4.18 F2400.0 E733.97
G1 X21.3 Y0.5 Z4.18 F2400.0 E734.149
G1 X20.97 Y3.88 Z4.18 F2400.0 E734.329
G1 X19.98 Y7.12 Z4.18 F2400.0 E734.508
G1 X18.38 Y10.11 Z4.18 F2400.0 E734.687
G1 X16.23 Y12.73 Z4.18 F2400.0 E734.866
G1 X13.61 Y14.88 Z4.18 F2400.0 E735.045
G1 X10.62 Y16.48 Z4.18 F2400.0 E735.224
G1 X7.38 Y17.47 Z4.18 F2400.0 E735.403
G1 X4.0 Y17.8 Z4.18 F2400.0 E735.583
G1 X0.63 Y17.47 Z4.18 F2400.0 E735.762
G1 X-2.62 Y16.48 Z4.18 F2400.0 E735.941
G1 X-5.61 Y14.88 Z4.18 F2400.0 E736.12
G1 X-8.23 Y12.73 Z4.18 F2400.0 E736.299
G1 X-10.38 Y10.11 Z4.18 F2400.0 E736.478
G1 X-11.98 Y7.12 Z4.18 F2400.0 E736.657
G1 X-12.97 Y3.88 Z4.18 F2400.0 E736.837
G1 X-13.3 Y0.5 Z4.18 F2400.0 E737.016
G1 X-12.97 Y-2.88 Z4.18 F2400.0 E737.195
G1 X-11.98 Y-6.12 Z4.18 F2400.0 E737.374
G1 X-10.38 Y-9.11 Z4.18 F2400.0 E737.553
G1 X-8.23 Y-11.73 Z4.18 F2400.0 E737.732
G1 X-7.5 Y-12.34 Z4.18 F2400.0 E737.783
G1 X-7.34 Y-12.47 Z4.18 F2400.0 E737.794
G1 F1200.0
G1 E736.794
G1 F2400.0
M103
G1 X-1.23 Y-4.43 Z4.18 F4200.0
G1 F1200.0
G1 E737.794
G1 F4200.0
M101
G1 X-1.99 Y-3.5 Z4.18 F2400.0 E737.857
G1 X-2.66 Y-2.26 Z4.18 F2400.0 E737.932
G1 X-3.06 Y-0.91 Z4.18 F2400.0 E738.006
G1 X-3.2 Y0.5 Z4.18 F2400.0 E738.081
G1 X-3.06 Y1.91 Z4.18 F2400.0 E738.155
G1 X-2.66 Y3.26 Z4.18 F2400.0 E738.23
G1 X-1.99 Y4.5 Z4.18 F2400.0 E738.305
G1 X-1.09 Y5.59 Z4.18 F2400.0 E738.379
G1 X-0.0 Y6.49 Z4.18 F2400.0 E738.454
G1 X1.24 Y7.16 Z4.18 F2400.0 E738.528
G1 X2.6 Y7.56 Z4.18 F2400.0 E738.603
G1 X4.0 Y7.7 Z4.18 F2400.0 E738.678
G1 X5.41 Y7.56 Z4.18 F2400.0 E738.752
G1 X6.76 Y7.16 Z4.18 F2400.0 E738.827
G1 X8.0 Y6.49 Z4.18 F2400.0 E738.901
G1 X9.09 Y5.59 Z4.18 F2400.0 E738.976
G1 X9.99 Y4.5 Z4.18 F2400.0 E739.051
G1 X10.66 Y3.26 Z4.18 F2400.0 E739.125
G1 X11.06 Y1.91 Z4.18 F2400.0 E739.2
G1 X11.2 Y0.5 Z4.18 F2400.0 E739.274
G1 X11.06 Y-0.91 Z4.18 F2400.0 E739.349
G1 X10.66 Y-2.26 Z4.18 F2400.0 E739.423
G1 X9.99 Y-3.5 Z4.18 F2400.0 E739.498
G1 X9.09 Y-4.59 Z4.18 F2400.0 E739.573
G1 X8.0 Y-5.49 Z4.18 F2400.0 E739.647
G1 X6.76 Y-6.16 Z4.18 F2400.0 E739.722
G1 X5.41 Y-6.56 Z4.18 F2400.0 E739.796
G1 X4.0 Y-6.7 Z4.18 F2400.0 E739.871
G1 X2.6 Y-6.56 Z4.18 F2400.0 E739.946
G1 X1.24 Y-6.16 Z4.18 F2400.0 E740.02
G1 X-0.0 Y-5.49 Z4.18 F2400.0 E740.095
G1 X-1.09 Y-4.59 Z4.18 F2400.0 E740.169
G1 X-1.23 Y-4.43 Z4.18 F2400.0 E740.18
G1 F1200.0
G1 E739.18
G1 F2400.0
M103
;M108 R80.0
G1 X0.26 Y-6.4 Z4.18 F4200.0
G1 F1200.0
G1 E740.18
G1 F4200.0
M101
G1 X-11.06 Y-6.4 Z4.18 F4800.0 E740.779
G1 X-11.28 Y-6.0 Z4.18 F4800.0 E740.803
G1 X-0.45 Y-6.0 Z4.18 F4800.0 E741.374
G1 X-0.94 Y-5.6 Z4.18 F4800.0 E741.408
G1 X-11.43 Y-5.6 Z4.18 F4800.0 E741.962
G1 X-11.55 Y-5.2 Z4.18 F4800.0 E741.984
G1 X-1.43 Y-5.2 Z4.18 F4800.0 E742.519
G1 X-1.8 Y-4.8 Z4.18 F4800.0 E742.548
G1 X-11.67 Y-4.8 Z4.18 F4800.0 E743.069
G1 X-11.79 Y-4.4 Z4.18 F4800.0 E743.091
G1 X-2.13 Y-4.4 Z4.18 F4800.0 E743.602
G1 X-2.46 Y-4.0 Z4.18 F4800.0 E743.629
G1 X-11.92 Y-4.0 Z4.18 F4800.0 E744.129
G1 X-12.04 Y-3.6 Z4.18 F4800.0 E744.151
G1 X-2.71 Y-3.6 Z4.18 F4800.0 E744.643
G1 X-2.92 Y-3.2 Z4.18 F4800.0 E744.667
G1 X-12.16 Y-3.2 Z4.18 F4800.0 E745.155
G1 X-12.28 Y-2.8 Z4.18 F4800.0 E745.177
G1 X-3.14 Y-2.8 Z4.18 F4800.0 E745.66
G1 X-3.32 Y-2.4 Z4.18 F4800.0 E745.684
G1 X-12.33 Y-2.4 Z4.18 F4800.0 E746.16
G1 X-12.37 Y-2.0 Z4.18 F4800.0 E746.181
G1 X-3.44 Y-2.0 Z4.18 F4800.0 E746.652
G1 X-3.56 Y-1.6 Z4.18 F4800.0 E746.674
G1 X-12.41 Y-1.6 Z4.18 F4800.0 E747.142
G1 X-12.45 Y-1.2 Z4.18 F4800.0 E747.163
G1 X-3.69 Y-1.2 Z4.18 F4800.0 E747.626
G1 X-3.76 Y-0.8 Z4.18 F4800.0 E747.647
G1 X-12.49 Y-0.8 Z4.18 F4800.0 E748.108
G1 X-12.53 Y-0.4 Z4.18 F4800.0 E748.13
G1 X-3.8 Y-0.4 Z4.18 F4800.0 E748.591
G1 X-3.84 Y0.0 Z4.18 F4800.0 E748.612
G1 X-12.57 Y0.0 Z4.18 F4800.0 E749.073
G1 X-12.61 Y0.4 Z4.18 F4800.0 E749.095
G1 X-3.88 Y0.4 Z4.18 F4800.0 E749.556
G1 X-3.86 Y0.8 Z4.18 F4800.0 E749.577
G1 X-12.59 Y0.8 Z4.18 F4800.0 E750.038
G1 X-12.55 Y1.2 Z4.18 F4800.0 E750.059
G1 X-3.82 Y1.2 Z4.18 F4800.0 E750.521
G1 X-3.78 Y1.6 Z4.18 F4800.0 E750.542
G1 X-12.51 Y1.6 Z4.18 F4800.0 E751.003
G1 X-12.47 Y2.0 Z4.18 F4800.0 E751.024
G1 X-3.74 Y2.0 Z4.18 F4800.0 E751.485
G1 X-3.63 Y2.4 Z4.18 F4800.0 E751.507
G1 X-12.43 Y2.4 Z4.18 F4800.0 E751.972
G1 X-12.39 Y2.8 Z4.18 F4800.0 E751.994
G1 X-3.5 Y2.8 Z4.18 F4800.0 E752.463
G1 X-3.38 Y3.2 Z4.18 F4800.0 E752.485
G1 X-12.35 Y3.2 Z4.18 F4800.0 E752.959
G1 X-12.31 Y3.6 Z4.18 F4800.0 E752.98
G1 X-3.24 Y3.6 Z4.18 F4800.0 E753.459
G1 X-3.03 Y4.0 Z4.18 F4800.0 E753.483
G1 X-12.22 Y4.0 Z4.18 F4800.0 E753.969
G1 X-12.1 Y4.4 Z4.18 F4800.0 E753.991
G1 X-2.81 Y4.4 Z4.18 F4800.0 E754.481
G1 X-2.6 Y4.8 Z4.18 F4800.0 E754.505
G1 X-11.98 Y4.8 Z4.18 F4800.0 E755.0
G1 X-11.85 Y5.2 Z4.18 F4800.0 E755.022
G1 X-2.3 Y5.2 Z4.18 F4800.0 E755.527
G1 X-1.97 Y5.6 Z4.18 F4800.0 E755.555
G1 X-11.73 Y5.6 Z4.18 F4800.0 E756.07
G1 X-11.61 Y6.0 Z4.18 F4800.0 E756.093
G1 X-1.64 Y6.0 Z4.18 F4800.0 E756.619
G1 X-1.18 Y6.4 Z4.18 F4800.0 E756.651
G1 X-11.49 Y6.4 Z4.18 F4800.0 E757.196
G1 X-11.37 Y6.8 Z4.18 F4800.0 E757.218
G1 X-0.7 Y6.8 Z4.18 F4800.0 E757.782
G1 X-0.11 Y7.2 Z4.18 F4800.0 E757.819
G1 X-11.17 Y7.2 Z4.18 F4800.0 E758.403
G1 X-10.96 Y7.6 Z4.18 F4800.0 E758.427
G1 X0.64 Y7.6 Z4.18 F4800.0 E759.039
G1 X1.69 Y8.0 Z4.18 F4800.0 E759.099
G1 X-10.74 Y8.0 Z4.18 F4800.0 E759.756
G1 X-10.53 Y8.4 Z4.18 F4800.0 E759.779
G1 X18.53 Y8.4 Z4.18 F4800.0 E761.314
G1 X18.74 Y8.0 Z4.18 F4800.0 E761.338
G1 X6.31 Y8.0 Z4.18 F4800.0 E761.995
G1 F1200.0
G1 E760.995
G1 F4800.0
M103
G1 X2.56 Y7.76 Z4.18 F4200.0
G1 X-1.23 Y5.73 Z4.18 F4200.0
G1 X-3.26 Y1.94 Z4.18 F4200.0
G1 X-2.84 Y-2.33 Z4.18 F4200.0
G1 X1.03 Y-6.8 Z4.18 F4200.0
G1 F1200.0
G1 E761.995
G1 F4200.0
M101
G1 X-10.85 Y-6.8 Z4.18 F4800.0 E762.622
G1 X-10.63 Y-7.2 Z4.18 F4800.0 E762.646
G1 X18.63 Y-7.2 Z4.18 F4800.0 E764.192
G1 X18.85 Y-6.8 Z4.18 F4800.0 E764.216
G1 X6.97 Y-6.8 Z4.18 F4800.0 E764.844
G1 X7.74 Y-6.4 Z4.18 F4800.0 E764.889
G1 X19.06 Y-6.4 Z4.18 F4800.0 E765.488
G1 X19.28 Y-6.0 Z4.18 F4800.0 E765.511
G1 X8.45 Y-6.0 Z4.18 F4800.0 E766.083
G1 X8.94 Y-5.6 Z4.18 F4800.0 E766.117
G1 X19.43 Y-5.6 Z4.18 F4800.0 E766.671
G1 X19.55 Y-5.2 Z4.18 F4800.0 E766.693
G1 X9.43 Y-5.2 Z4.18 F4800.0 E767.228
G1 X9.8 Y-4.8 Z4.18 F4800.0 E767.257
G1 X19.67 Y-4.8 Z4.18 F4800.0 E767.778
G1 X19.79 Y-4.4 Z4.18 F4800.0 E767.8
G1 X10.13 Y-4.4 Z4.18 F4800.0 E768.311
G1 X10.46 Y-4.0 Z4.18 F4800.0 E768.338
G1 X19.92 Y-4.0 Z4.18 F4800.0 E768.838
G1 X20.04 Y-3.6 Z4.18 F4800.0 E768.86
G1 X10.71 Y-3.6 Z4.18 F4800.0 E769.352
G1 X10.92 Y-3.2 Z4.18 F4800.0 E769.376
G1 X20.16 Y-3.2 Z4.18 F4800.0 E769.864
G1 X20.28 Y-2.8 Z4.18 F4800.0 E769.886
G1 X11.14 Y-2.8 Z4.18 F4800.0 E770.369
G1 X11.32 Y-2.4 Z4.18 F4800.0 E770.393
G1 X20.33 Y-2.4 Z4.18 F4800.0 E770.868
G1 X20.37 Y-2.0 Z4.18 F4800.0 E770.89
G1 X11.44 Y-2.0 Z4.18 F4800.0 E771.361
G1 X11.56 Y-1.6 Z4.18 F4800.0 E771.383
G1 X20.41 Y-1.6 Z4.18 F4800.0 E771.851
G1 X20.45 Y-1.2 Z4.18 F4800.0 E771.872
G1 X11.69 Y-1.2 Z4.18 F4800.0 E772.335
G1 X11.76 Y-0.8 Z4.18 F4800.0 E772.356
G1 X20.49 Y-0.8 Z4.18 F4800.0 E772.817
G1 X20.53 Y-0.4 Z4.18 F4800.0 E772.839
G1 X11.8 Y-0.4 Z4.18 F4800.0 E773.3
G1 X11.84 Y-0.0 Z4.18 F4800.0 E773.321
G1 X20.57 Y-0.0 Z4.18 F4800.0 E773.782
G1 X20.61 Y0.4 Z4.18 F4800.0 E773.804
G1 X11.88 Y0.4 Z4.18 F4800.0 E774.265
G1 X11.86 Y0.8 Z4.18 F4800.0 E774.286
G1 X20.59 Y0.8 Z4.18 F4800.0 E774.747
G1 X20.55 Y1.2 Z4.18 F4800.0 E774.768
G1 X11.82 Y1.2 Z4.18 F4800.0 E775.229
G1 X11.78 Y1.6 Z4.18 F4800.0 E775.251
G1 X20.51 Y1.6 Z4.18 F4800.0 E775.712
G1 X20.47 Y2.0 Z4.18 F4800.0 E775.733
G1 X11.74 Y2.0 Z4.18 F4800.0 E776.194
G1 X11.63 Y2.4 Z4.18 F4800.0 E776.216
G1 X20.43 Y2.4 Z4.18 F4800.0 E776.681
G1 X20.39 Y2.8 Z4.18 F4800.0 E776.703
G1 X11.5 Y2.8 Z4.18 F4800.0 E777.172
G1 X11.38 Y3.2 Z4.18 F4800.0 E777.194
G1 X20.35 Y3.2 Z4.18 F4800.0 E777.668
G1 X20.31 Y3.6 Z4.18 F4800.0 E777.689
G1 X11.24 Y3.6 Z4.18 F4800.0 E778.168
G1 X11.03 Y4.0 Z4.18 F4800.0 E778.192
G1 X20.22 Y4.0 Z4.18 F4800.0 E778.678
G1 X20.1 Y4.4 Z4.18 F4800.0 E778.7
G1 X10.81 Y4.4 Z4.18 F4800.0 E779.19
G1 X10.6 Y4.8 Z4.18 F4800.0 E779.214
G1 X19.98 Y4.8 Z4.18 F4800.0 E779.709
G1 X19.85 Y5.2 Z4.18 F4800.0 E779.731
G1 X10.3 Y5.2 Z4.18 F4800.0 E780.236
G1 X9.97 Y5.6 Z4.18 F4800.0 E780.264
G1 X19.73 Y5.6 Z4.18 F4800.0 E780.779
G1 X19.61 Y6.0 Z4.18 F4800.0 E780.802
G1 X9.64 Y6.0 Z4.18 F4800.0 E781.328
G1 X9.18 Y6.4 Z4.18 F4800.0 E781.36
G1 X19.49 Y6.4 Z4.18 F4800.0 E781.905
G1 X19.37 Y6.8 Z4.18 F4800.0 E781.927
G1 X8.7 Y6.8 Z4.18 F4800.0 E782.491
G1 X8.11 Y7.2 Z4.18 F4800.0 E782.528
G1 X19.17 Y7.2 Z4.18 F4800.0 E783.112
G1 X18.95 Y7.6 Z4.18 F4800.0 E783.136
G1 X7.37 Y7.6 Z4.18 F4800.0 E783.748
G1 F1200.0
G1 E782.748
G1 F4800.0
M103
G1 X11.58 Y15.2 Z4.18 F4200.0
G1 F1200.0
G1 E783.748
G1 F4200.0
M101
G1 X-3.58 Y15.2 Z4.18 F4800.0 E784.549
G1 F1200.0
G1 E784.549
G1 F4800.0
M103
G1 X-2.83 Y15.6 Z4.18 F4200.0
G1 F1200.0
G1 E784.549
G1 F4200.0
M101
G1 X10.83 Y15.6 Z4.18 F4800.0 E785.27
G1 F1200.0
G1 E785.23
G1 F4800.0
M103
G1 X9.87 Y16.0 Z4.18 F4200.0
G1 F1200.0
G1 E785.27
G1 F4200.0
M101
G1 X-1.87 Y16.0 Z4.18 F4800.0 E785.89
G1 F1200.0
G1 E785.512
G1 F4800.0
M103
G1 X-0.55 Y16.4 Z4.18 F4200.0
G1 F1200.0
G1 E785.89
G1 F4200.0
M101
G1 X8.55 Y16.4 Z4.18 F4800.0 E786.371
G1 F1200.0
G1 E785.972
G1 F4800.0
M103
G1 X7.21 Y16.8 Z4.18 F4200.0
G1 F1200.0
G1 E786.371
G1 F4200.0
M101
G1 X0.79 Y16.8 Z4.18 F4800.0 E786.71
G1 F1200.0
G1 E785.71
G1 F4800.0
M103
G1 X-4.33 Y14.8 Z4.18 F4200.0
G1 F1200.0
G1 E786.71
G1 F4200.0
M101
G1 X12.33 Y14.8 Z4.18 F4800.0 E787.589
G1 F1200.0
G1 E786.589
G1 F4800.0
M103
G1 X18.31 Y8.8 Z4.18 F4200.0
G1 F1200.0
G1 E787.589
G1 F4200.0
M101
G1 X-10.31 Y8.8 Z4.18 F4800.0 E789.102
G1 X-10.1 Y9.2 Z4.18 F4800.0 E789.126
G1 X18.1 Y9.2 Z4.18 F4800.0 E790.615
G1 X17.89 Y9.6 Z4.18 F4800.0 E790.639
G1 X-9.89 Y9.6 Z4.18 F4800.0 E792.106
G1 X-9.6 Y10.0 Z4.18 F4800.0 E792.132
G1 X17.6 Y10.0 Z4.18 F4800.0 E793.569
G1 X17.27 Y10.4 Z4.18 F4800.0 E793.596
G1 X-9.27 Y10.4 Z4.18 F4800.0 E794.998
G1 X-8.94 Y10.8 Z4.18 F4800.0 E795.025
G1 X16.94 Y10.8 Z4.18 F4800.0 E796.392
G1 X16.61 Y11.2 Z4.18 F4800.0 E796.42
G1 X-8.61 Y11.2 Z4.18 F4800.0 E797.752
G1 X-8.28 Y11.6 Z4.18 F4800.0 E797.779
G1 X16.28 Y11.6 Z4.18 F4800.0 E799.077
G1 X15.96 Y12.0 Z4.18 F4800.0 E799.104
G1 X-7.96 Y12.0 Z4.18 F4800.0 E800.367
G1 X-7.57 Y12.4 Z4.18 F4800.0 E800.397
G1 X15.57 Y12.4 Z4.18 F4800.0 E801.619
G1 X15.08 Y12.8 Z4.18 F4800.0 E801.652
G1 X-7.08 Y12.8 Z4.18 F4800.0 E802.823
G1 X-6.59 Y13.2 Z4.18 F4800.0 E802.856
G1 X14.59 Y13.2 Z4.18 F4800.0 E803.975
G1 X14.1 Y13.6 Z4.18 F4800.0 E804.008
G1 X-6.1 Y13.6 Z4.18 F4800.0 E805.076
G1 X-5.62 Y14.0 Z4.18 F4800.0 E805.109
G1 X13.62 Y14.0 Z4.18 F4800.0 E806.125
G1 X13.07 Y14.4 Z4.18 F4800.0 E806.161
G1 X-5.07 Y14.4 Z4.18 F4800.0 E807.119
G1 F1200.0
G1 E806.119
G1 F4800.0
M103
G1 X-2.84 Y3.33 Z4.18 F4200.0
G1 X-3.26 Y-0.94 Z4.18 F4200.0
G1 X-1.23 Y-4.73 Z4.18 F4200.0
G1 X11.95 Y-14.0 Z4.18 F4200.0
G1 F1200.0
G1 E807.119
G1 F4200.0
M101
G1 X-3.95 Y-14.0 Z4.18 F4800.0 E807.959
G1 F1200.0
G1 E807.959
G1 F4800.0
M103
G1 X-3.2 Y-14.4 Z4.18 F4200.0
G1 F1200.0
G1 E807.959
G1 F4200.0
M101
G1 X11.2 Y-14.4 Z4.18 F4800.0 E808.72
G1 F1200.0
G1 E808.72
G1 F4800.0
M103
G1 X10.45 Y-14.8 Z4.18 F4200.0
G1 F1200.0
G1 E808.72
G1 F4200.0
M101
G1 X-2.45 Y-14.8 Z4.18 F4800.0 E809.402
G1 F1200.0
G1 E809.094
G1 F4800.0
M103
G1 X-1.21 Y-15.2 Z4.18 F4200.0
G1 F1200.0
G1 E809.402
G1 F4200.0
M101
G1 X9.21 Y-15.2 Z4.18 F4800.0 E809.952
G1 F1200.0
G1 E809.575
G1 F4800.0
M103
G1 X7.89 Y-15.6 Z4.18 F4200.0
G1 F1200.0
G1 E809.952
G1 F4200.0
M101
G1 X0.11 Y-15.6 Z4.18 F4800.0 E810.363
G1 F1200.0
G1 E809.363
G1 F4800.0
M103
G1 X2.82 Y-16.0 Z4.18 F4200.0
G1 F1200.0
G1 E810.363
G1 F4200.0
M101
G1 X5.18 Y-16.0 Z4.18 F4800.0 E810.488
G1 F1200.0
G1 E809.488
G1 F4800.0
M103
G1 X18.42 Y-7.6 Z4.18 F4200.0
G1 F1200.0
G1 E810.488
G1 F4200.0
M101
G1 X-10.42 Y-7.6 Z4.18 F4800.0 E812.012
G1 X-10.21 Y-8.0 Z4.18 F4800.0 E812.036
G1 X18.21 Y-8.0 Z4.18 F4800.0 E813.537
G1 X17.99 Y-8.4 Z4.18 F4800.0 E813.561
G1 X-9.99 Y-8.4 Z4.18 F4800.0 E815.039
G1 X-9.76 Y-8.8 Z4.18 F4800.0 E815.064
G1 X17.76 Y-8.8 Z4.18 F4800.0 E816.517
G1 X17.43 Y-9.2 Z4.18 F4800.0 E816.545
G1 X-9.43 Y-9.2 Z4.18 F4800.0 E817.964
G1 X-9.1 Y-9.6 Z4.18 F4800.0 E817.991
G1 X17.1 Y-9.6 Z4.18 F4800.0 E819.375
G1 X16.77 Y-10.0 Z4.18 F4800.0 E819.403
G1 X-8.78 Y-10.0 Z4.18 F4800.0 E820.752
G1 X-8.45 Y-10.4 Z4.18 F4800.0 E820.78
G1 X16.45 Y-10.4 Z4.18 F4800.0 E822.095
G1 X16.12 Y-10.8 Z4.18 F4800.0 E822.122
G1 X-8.12 Y-10.8 Z4.18 F4800.0 E823.402
G1 X-7.79 Y-11.2 Z4.18 F4800.0 E823.43
G1 X15.79 Y-11.2 Z4.18 F4800.0 E824.676
G1 X15.32 Y-11.6 Z4.18 F4800.0 E824.708
G1 X-7.32 Y-11.6 Z4.18 F4800.0 E825.904
G1 X-6.84 Y-12.0 Z4.18 F4800.0 E825.938
G1 X14.84 Y-12.0 Z4.18 F4800.0 E827.082
G1 X14.35 Y-12.4 Z4.18 F4800.0 E827.116
G1 X-6.35 Y-12.4 Z4.18 F4800.0 E828.209
G1 X-5.86 Y-12.8 Z4.18 F4800.0 E828.242
G1 X13.86 Y-12.8 Z4.18 F4800.0 E829.284
G1 X13.37 Y-13.2 Z4.18 F4800.0 E829.317
G1 X-5.37 Y-13.2 Z4.18 F4800.0 E830.308
G1 X-4.7 Y-13.6 Z4.18 F4800.0 E830.349
G1 X12.7 Y-13.6 Z4.18 F4800.0 E831.268
G1 F1200.0
G1 E830.268
G1 F4800.0
M103
(*************start toolchange*************)
G55
M108 T1(Set tool)
M18 A B
G1 Z4.37 F3000
G1 X9.32 Y-3.06 Z4.37 F3000
G1 F4200.0
(*************end toolchange*************)
(<layer> 4.374 )
;M108 R40.0
G1 X9.32 Y-3.06 Z4.37 F4200.0
G1 X6.45 Y-5.41 Z4.37 F4200.0
G1 X2.75 Y-5.78 Z4.37 F4200.0
G1 X-1.11 Y-3.94 Z4.37 F4200.0
G1 F1200.0
G1 E801.94
G1 F4200.0
M101
G1 X-0.81 Y-4.31 Z4.37 F2400.0 E801.965
G1 X0.22 Y-5.15 Z4.37 F2400.0 E802.035
G1 X1.4 Y-5.78 Z4.37 F2400.0 E802.106
G1 X2.67 Y-6.17 Z4.37 F2400.0 E802.176
G1 X4.0 Y-6.3 Z4.37 F2400.0 E802.247
G1 X5.33 Y-6.17 Z4.37 F2400.0 E802.317
G1 X6.6 Y-5.78 Z4.37 F2400.0 E802.387
M73 P16 (display progress)
G1 X7.78 Y-5.15 Z4.37 F2400.0 E802.458
G1 X8.81 Y-4.31 Z4.37 F2400.0 E802.528
G1 X9.65 Y-3.28 Z4.37 F2400.0 E802.599
G1 X10.28 Y-2.1 Z4.37 F2400.0 E802.669
G1 X10.67 Y-0.83 Z4.37 F2400.0 E802.739
G1 X10.8 Y0.5 Z4.37 F2400.0 E802.81
G1 X10.67 Y1.83 Z4.37 F2400.0 E802.88
G1 X10.28 Y3.1 Z4.37 F2400.0 E802.951
G1 X9.65 Y4.28 Z4.37 F2400.0 E803.021
G1 X8.81 Y5.31 Z4.37 F2400.0 E803.092
G1 X7.78 Y6.15 Z4.37 F2400.0 E803.162
G1 X6.6 Y6.78 Z4.37 F2400.0 E803.232
G1 X5.33 Y7.17 Z4.37 F2400.0 E803.303
G1 X4.0 Y7.3 Z4.37 F2400.0 E803.373
G1 X2.67 Y7.17 Z4.37 F2400.0 E803.444
G1 X1.4 Y6.78 Z4.37 F2400.0 E803.514
G1 X0.22 Y6.15 Z4.37 F2400.0 E803.584
G1 X-0.81 Y5.31 Z4.37 F2400.0 E803.655
G1 X-1.65 Y4.28 Z4.37 F2400.0 E803.725
G1 X-2.28 Y3.1 Z4.37 F2400.0 E803.796
G1 X-2.67 Y1.83 Z4.37 F2400.0 E803.866
G1 X-2.8 Y0.5 Z4.37 F2400.0 E803.936
G1 X-2.67 Y-0.83 Z4.37 F2400.0 E804.007
G1 X-2.28 Y-2.1 Z4.37 F2400.0 E804.077
G1 X-1.65 Y-3.28 Z4.37 F2400.0 E804.148
G1 X-1.11 Y-3.94 Z4.37 F2400.0 E804.193
G1 F1200.0
G1 E804.08
G1 F2400.0
M103
G1 X-0.02 Y-4.19 Z4.37 F4200.0
G1 F1200.0
G1 E804.193
G1 F4200.0
M101
G1 X-0.39 Y-3.89 Z4.37 F2400.0 E804.218
G1 X-1.16 Y-2.95 Z4.37 F2400.0 E804.282
G1 X-1.73 Y-1.87 Z4.37 F2400.0 E804.347
G1 X-2.09 Y-0.71 Z4.37 F2400.0 E804.411
G1 X-2.2 Y0.5 Z4.37 F2400.0 E804.475
G1 X-2.09 Y1.71 Z4.37 F2400.0 E804.539
G1 X-1.73 Y2.87 Z4.37 F2400.0 E804.604
G1 X-1.16 Y3.95 Z4.37 F2400.0 E804.668
G1 X-0.39 Y4.89 Z4.37 F2400.0 E804.732
G1 X0.55 Y5.66 Z4.37 F2400.0 E804.796
G1 X1.63 Y6.23 Z4.37 F2400.0 E804.861
G1 X2.79 Y6.59 Z4.37 F2400.0 E804.925
G1 X4.0 Y6.7 Z4.37 F2400.0 E804.989
G1 X5.21 Y6.59 Z4.37 F2400.0 E805.053
G1 X6.37 Y6.23 Z4.37 F2400.0 E805.118
G1 X7.45 Y5.66 Z4.37 F2400.0 E805.182
G1 X8.39 Y4.89 Z4.37 F2400.0 E805.246
G1 X9.16 Y3.95 Z4.37 F2400.0 E805.31
G1 X9.73 Y2.87 Z4.37 F2400.0 E805.375
G1 X10.09 Y1.71 Z4.37 F2400.0 E805.439
G1 X10.2 Y0.5 Z4.37 F2400.0 E805.503
G1 X10.09 Y-0.71 Z4.37 F2400.0 E805.567
G1 X9.73 Y-1.87 Z4.37 F2400.0 E805.632
G1 X9.16 Y-2.95 Z4.37 F2400.0 E805.696
G1 X8.39 Y-3.89 Z4.37 F2400.0 E805.76
G1 X7.45 Y-4.66 Z4.37 F2400.0 E805.824
G1 X6.37 Y-5.23 Z4.37 F2400.0 E805.889
G1 X5.21 Y-5.59 Z4.37 F2400.0 E805.953
G1 X4.0 Y-5.7 Z4.37 F2400.0 E806.017
G1 X2.79 Y-5.59 Z4.37 F2400.0 E806.081
G1 X1.63 Y-5.23 Z4.37 F2400.0 E806.145
G1 X0.55 Y-4.66 Z4.37 F2400.0 E806.21
G1 X-0.02 Y-4.19 Z4.37 F2400.0 E806.249
G1 F1200.0
G1 E806.249
G1 F2400.0
M103
;M108 R80.0
G1 X-0.0 Y-4.61 Z4.37 F4200.0
G1 F1200.0
G1 E806.249
G1 F4200.0
M101
G1 X-0.0 Y-4.57 Z4.37 F4800.0 E806.251
G1 X-0.4 Y-4.28 Z4.37 F4800.0 E806.277
G1 X-0.4 Y-4.24 Z4.37 F4800.0 E806.279
G1 X-0.8 Y-3.88 Z4.37 F4800.0 E806.308
G1 X-0.8 Y-3.83 Z4.37 F4800.0 E806.311
G1 X-1.2 Y-3.39 Z4.37 F4800.0 E806.342
G1 X-1.2 Y-3.34 Z4.37 F4800.0 E806.345
G1 X-1.6 Y-2.78 Z4.37 F4800.0 E806.381
G1 X-1.6 Y-2.71 Z4.37 F4800.0 E806.384
G1 X-2.0 Y-2.04 Z4.37 F4800.0 E806.426
G1 X-2.4 Y-0.7 Z4.37 F4800.0 E806.5
G1 X-2.4 Y1.7 Z4.37 F4800.0 E806.627
G1 X-2.0 Y3.04 Z4.37 F4800.0 E806.7
G1 X-1.6 Y3.71 Z4.37 F4800.0 E806.742
G1 X-1.6 Y3.78 Z4.37 F4800.0 E806.745
G1 X-1.2 Y4.34 Z4.37 F4800.0 E806.781
G1 X-1.2 Y4.39 Z4.37 F4800.0 E806.784
G1 X-0.8 Y4.83 Z4.37 F4800.0 E806.815
G1 X-0.8 Y4.88 Z4.37 F4800.0 E806.818
G1 X-0.4 Y5.24 Z4.37 F4800.0 E806.847
G1 X-0.4 Y5.28 Z4.37 F4800.0 E806.849
G1 X0.0 Y5.57 Z4.37 F4800.0 E806.875
G1 X0.0 Y5.61 Z4.37 F4800.0 E806.877
G1 X0.4 Y5.89 Z4.37 F4800.0 E806.903
G1 X0.4 Y5.93 Z4.37 F4800.0 E806.905
G1 X0.8 Y6.11 Z4.37 F4800.0 E806.928
G1 X0.8 Y6.15 Z4.37 F4800.0 E806.93
G1 X1.2 Y6.32 Z4.37 F4800.0 E806.953
G1 X1.2 Y6.36 Z4.37 F4800.0 E806.955
G1 X1.6 Y6.52 Z4.37 F4800.0 E806.978
G1 X1.6 Y6.55 Z4.37 F4800.0 E806.98
G1 X2.0 Y6.64 Z4.37 F4800.0 E807.001
G1 X2.0 Y6.67 Z4.37 F4800.0 E807.003
G1 X2.4 Y6.76 Z4.37 F4800.0 E807.025
G1 X2.4 Y6.79 Z4.37 F4800.0 E807.027
G1 X2.8 Y6.87 Z4.37 F4800.0 E807.048
G1 X2.8 Y6.9 Z4.37 F4800.0 E807.05
G1 X3.2 Y6.91 Z4.37 F4800.0 E807.071
G1 X3.2 Y6.94 Z4.37 F4800.0 E807.073
G1 X3.6 Y6.95 Z4.37 F4800.0 E807.094
G1 X3.6 Y6.98 Z4.37 F4800.0 E807.096
G1 X4.0 Y6.99 Z4.37 F4800.0 E807.117
G1 X4.0 Y7.02 Z4.37 F4800.0 E807.119
G1 X4.4 Y6.98 Z4.37 F4800.0 E807.14
G1 X4.4 Y6.95 Z4.37 F4800.0 E807.141
G1 X4.8 Y6.94 Z4.37 F4800.0 E807.163
G1 X4.8 Y6.91 Z4.37 F4800.0 E807.164
G1 X5.2 Y6.9 Z4.37 F4800.0 E807.185
G1 X5.2 Y6.87 Z4.37 F4800.0 E807.187
G1 X5.6 Y6.79 Z4.37 F4800.0 E807.209
G1 X5.6 Y6.76 Z4.37 F4800.0 E807.211
G1 X6.0 Y6.67 Z4.37 F4800.0 E807.232
G1 X6.0 Y6.64 Z4.37 F4800.0 E807.234
G1 X6.4 Y6.55 Z4.37 F4800.0 E807.256
G1 X6.4 Y6.52 Z4.37 F4800.0 E807.257
G1 X6.8 Y6.36 Z4.37 F4800.0 E807.28
G1 X6.8 Y6.32 Z4.37 F4800.0 E807.282
G1 X7.2 Y6.15 Z4.37 F4800.0 E807.305
G1 X7.2 Y6.11 Z4.37 F4800.0 E807.307
G1 X7.6 Y5.93 Z4.37 F4800.0 E807.33
G1 X7.6 Y5.89 Z4.37 F4800.0 E807.332
G1 X8.0 Y5.61 Z4.37 F4800.0 E807.358
G1 X8.0 Y5.57 Z4.37 F4800.0 E807.36
G1 X8.4 Y5.28 Z4.37 F4800.0 E807.386
G1 X8.4 Y5.24 Z4.37 F4800.0 E807.389
G1 X8.8 Y4.88 Z4.37 F4800.0 E807.417
G1 X8.8 Y4.83 Z4.37 F4800.0 E807.42
G1 X9.2 Y4.39 Z4.37 F4800.0 E807.451
G1 X9.2 Y4.34 Z4.37 F4800.0 E807.454
G1 X9.6 Y3.78 Z4.37 F4800.0 E807.49
G1 X9.6 Y3.71 Z4.37 F4800.0 E807.494
G1 X10.0 Y3.04 Z4.37 F4800.0 E807.535
G1 X10.4 Y1.7 Z4.37 F4800.0 E807.609
G1 X10.4 Y-0.7 Z4.37 F4800.0 E807.736
G1 X10.0 Y-2.04 Z4.37 F4800.0 E807.809
G1 X9.6 Y-2.71 Z4.37 F4800.0 E807.851
G1 X9.6 Y-2.78 Z4.37 F4800.0 E807.855
G1 X9.2 Y-3.34 Z4.37 F4800.0 E807.891
G1 X9.2 Y-3.39 Z4.37 F4800.0 E807.893
G1 X8.8 Y-3.83 Z4.37 F4800.0 E807.925
G1 X8.8 Y-3.88 Z4.37 F4800.0 E807.927
G1 X8.4 Y-4.24 Z4.37 F4800.0 E807.956
G1 X8.4 Y-4.28 Z4.37 F4800.0 E807.958
G1 X8.0 Y-4.57 Z4.37 F4800.0 E807.984
G1 X8.0 Y-4.61 Z4.37 F4800.0 E807.986
G1 X7.6 Y-4.89 Z4.37 F4800.0 E808.012
G1 X7.6 Y-4.93 Z4.37 F4800.0 E808.014
G1 X7.2 Y-5.11 Z4.37 F4800.0 E808.037
G1 X7.2 Y-5.15 Z4.37 F4800.0 E808.039
G1 X6.8 Y-5.32 Z4.37 F4800.0 E808.062
G1 X6.8 Y-5.36 Z4.37 F4800.0 E808.064
G1 X6.4 Y-5.52 Z4.37 F4800.0 E808.087
G1 X6.4 Y-5.55 Z4.37 F4800.0 E808.089
G1 X6.0 Y-5.64 Z4.37 F4800.0 E808.111
G1 X6.0 Y-5.67 Z4.37 F4800.0 E808.112
G1 X5.6 Y-5.76 Z4.37 F4800.0 E808.134
G1 X5.6 Y-5.79 Z4.37 F4800.0 E808.136
G1 X5.2 Y-5.87 Z4.37 F4800.0 E808.157
G1 X5.2 Y-5.9 Z4.37 F4800.0 E808.159
G1 X4.8 Y-5.91 Z4.37 F4800.0 E808.18
G1 X4.8 Y-5.94 Z4.37 F4800.0 E808.182
G1 X4.4 Y-5.95 Z4.37 F4800.0 E808.203
G1 X4.4 Y-5.98 Z4.37 F4800.0 E808.205
G1 X4.0 Y-5.99 Z4.37 F4800.0 E808.226
G1 X4.0 Y-6.02 Z4.37 F4800.0 E808.228
G1 X3.6 Y-5.98 Z4.37 F4800.0 E808.249
G1 X3.6 Y-5.95 Z4.37 F4800.0 E808.251
G1 X3.2 Y-5.94 Z4.37 F4800.0 E808.272
G1 X3.2 Y-5.91 Z4.37 F4800.0 E808.274
G1 X2.8 Y-5.9 Z4.37 F4800.0 E808.295
G1 X2.8 Y-5.87 Z4.37 F4800.0 E808.296
G1 X2.4 Y-5.79 Z4.37 F4800.0 E808.318
G1 X2.4 Y-5.76 Z4.37 F4800.0 E808.32
G1 X2.0 Y-5.67 Z4.37 F4800.0 E808.341
G1 X2.0 Y-5.64 Z4.37 F4800.0 E808.343
G1 X1.6 Y-5.55 Z4.37 F4800.0 E808.365
G1 X1.6 Y-5.52 Z4.37 F4800.0 E808.367
G1 X1.2 Y-5.36 Z4.37 F4800.0 E808.389
G1 X1.2 Y-5.32 Z4.37 F4800.0 E808.391
G1 X0.8 Y-5.15 Z4.37 F4800.0 E808.414
G1 X0.8 Y-5.11 Z4.37 F4800.0 E808.416
G1 X0.4 Y-4.93 Z4.37 F4800.0 E808.44
G1 X0.4 Y-4.89 Z4.37 F4800.0 E808.441
G1 F1200.0
G1 E808.12
G1 F4800.0
M103
(*************start toolchange*************)
G54
M108 T0(Set tool)
M18 A B
G1 Z4.46 F3000
G1 X-1.3 Y-4.94 Z4.46 F3000
G1 F4200.0
(*************end toolchange*************)
(<layer> 4.455 )
G1 X-1.3 Y-4.94 Z4.46 F4200.0
G1 F1200.0
G1 E831.268
G1 F4200.0
M101
G1 X-1.38 Y-4.88 Z4.46 F4800.0 E831.273
G1 X-2.32 Y-3.73 Z4.46 F4800.0 E831.352
G1 X-3.03 Y-2.41 Z4.46 F4800.0 E831.431
G1 X-3.46 Y-0.98 Z4.46 F4800.0 E831.509
G1 X-3.61 Y0.5 Z4.46 F4800.0 E831.588
G1 X-3.46 Y1.98 Z4.46 F4800.0 E831.667
G1 X-3.03 Y3.41 Z4.46 F4800.0 E831.746
G1 X-2.32 Y4.72 Z4.46 F4800.0 E831.824
G1 X-1.38 Y5.88 Z4.46 F4800.0 E831.903
G1 X-0.23 Y6.82 Z4.46 F4800.0 E831.982
G1 X1.09 Y7.53 Z4.46 F4800.0 E832.061
G1 X2.52 Y7.96 Z4.46 F4800.0 E832.139
G1 X4.0 Y8.11 Z4.46 F4800.0 E832.218
G1 X5.48 Y7.96 Z4.46 F4800.0 E832.297
G1 X6.91 Y7.53 Z4.46 F4800.0 E832.375
G1 X8.23 Y6.82 Z4.46 F4800.0 E832.454
G1 X9.38 Y5.88 Z4.46 F4800.0 E832.533
G1 X10.32 Y4.72 Z4.46 F4800.0 E832.612
G1 X11.03 Y3.41 Z4.46 F4800.0 E832.691
G1 X11.46 Y1.98 Z4.46 F4800.0 E832.769
G1 X11.61 Y0.5 Z4.46 F4800.0 E832.848
G1 X11.46 Y-0.98 Z4.46 F4800.0 E832.927
G1 X11.03 Y-2.41 Z4.46 F4800.0 E833.005
G1 X10.32 Y-3.73 Z4.46 F4800.0 E833.084
G1 X9.38 Y-4.88 Z4.46 F4800.0 E833.163
G1 X8.23 Y-5.82 Z4.46 F4800.0 E833.242
G1 X6.91 Y-6.53 Z4.46 F4800.0 E833.321
G1 X5.48 Y-6.96 Z4.46 F4800.0 E833.399
G1 X4.0 Y-7.11 Z4.46 F4800.0 E833.478
G1 X2.52 Y-6.96 Z4.46 F4800.0 E833.557
G1 X1.09 Y-6.53 Z4.46 F4800.0 E833.635
G1 X-0.23 Y-5.82 Z4.46 F4800.0 E833.714
G1 X-1.3 Y-4.94 Z4.46 F4800.0 E833.788
G1 F1200.0
G1 E832.788
G1 F4800.0
M103
G1 X-7.32 Y-11.97 Z4.46 F4200.0
G1 F1200.0
G1 E833.788
G1 F4200.0
M101
G1 X-7.24 Y-12.03 Z4.46 F4800.0 E833.793
G1 X-5.39 Y-13.55 Z4.46 F4800.0 E833.92
G1 X-2.47 Y-15.11 Z4.46 F4800.0 E834.095
G1 X0.7 Y-16.07 Z4.46 F4800.0 E834.27
G1 X4.0 Y-16.4 Z4.46 F4800.0 E834.445
G1 X7.3 Y-16.07 Z4.46 F4800.0 E834.62
G1 X10.47 Y-15.11 Z4.46 F4800.0 E834.795
G1 X13.39 Y-13.55 Z4.46 F4800.0 E834.97
G1 X15.95 Y-11.45 Z4.46 F4800.0 E835.145
G1 X18.05 Y-8.89 Z4.46 F4800.0 E835.32
G1 X19.61 Y-5.97 Z4.46 F4800.0 E835.495
G1 X20.57 Y-2.8 Z4.46 F4800.0 E835.67
G1 X20.9 Y0.5 Z4.46 F4800.0 E835.845
G1 X20.57 Y3.8 Z4.46 F4800.0 E836.02
G1 X19.61 Y6.97 Z4.46 F4800.0 E836.195
G1 X18.05 Y9.89 Z4.46 F4800.0 E836.37
G1 X15.95 Y12.45 Z4.46 F4800.0 E836.545
G1 X13.39 Y14.55 Z4.46 F4800.0 E836.72
G1 X10.47 Y16.11 Z4.46 F4800.0 E836.895
G1 X7.3 Y17.07 Z4.46 F4800.0 E837.07
G1 X4.0 Y17.4 Z4.46 F4800.0 E837.245
G1 X0.7 Y17.07 Z4.46 F4800.0 E837.419
G1 X-2.47 Y16.11 Z4.46 F4800.0 E837.594
G1 X-5.39 Y14.55 Z4.46 F4800.0 E837.769
G1 X-7.95 Y12.45 Z4.46 F4800.0 E837.944
G1 X-10.05 Y9.89 Z4.46 F4800.0 E838.119
G1 X-11.61 Y6.97 Z4.46 F4800.0 E838.294
G1 X-12.57 Y3.8 Z4.46 F4800.0 E838.469
G1 X-12.9 Y0.5 Z4.46 F4800.0 E838.644
G1 X-12.57 Y-2.8 Z4.46 F4800.0 E838.819
G1 X-11.61 Y-5.97 Z4.46 F4800.0 E838.994
G1 X-10.05 Y-8.89 Z4.46 F4800.0 E839.169
G1 X-7.95 Y-11.45 Z4.46 F4800.0 E839.344
G1 X-7.32 Y-11.97 Z4.46 F4800.0 E839.387
G1 F1200.0
G1 E839.387
G1 F4800.0
M103
;M108 R40.0
G1 X-7.57 Y-12.28 Z4.46 F4200.0
G1 F1200.0
G1 E839.387
G1 F4200.0
M101
G1 X-7.5 Y-12.34 Z4.46 F2400.0 E839.392
G1 X-5.61 Y-13.88 Z4.46 F2400.0 E839.521
G1 X-2.62 Y-15.48 Z4.46 F2400.0 E839.701
G1 X0.63 Y-16.47 Z4.46 F2400.0 E839.88
G1 X4.0 Y-16.8 Z4.46 F2400.0 E840.059
G1 X7.38 Y-16.47 Z4.46 F2400.0 E840.238
G1 X10.62 Y-15.48 Z4.46 F2400.0 E840.417
G1 X13.61 Y-13.88 Z4.46 F2400.0 E840.596
G1 X16.23 Y-11.73 Z4.46 F2400.0 E840.775
G1 X18.38 Y-9.11 Z4.46 F2400.0 E840.955
G1 X19.98 Y-6.12 Z4.46 F2400.0 E841.134
G1 X20.97 Y-2.88 Z4.46 F2400.0 E841.313
G1 X21.3 Y0.5 Z4.46 F2400.0 E841.492
G1 X20.97 Y3.88 Z4.46 F2400.0 E841.671
G1 X19.98 Y7.12 Z4.46 F2400.0 E841.85
G1 X18.38 Y10.11 Z4.46 F2400.0 E842.029
G1 X16.23 Y12.73 Z4.46 F2400.0 E842.209
G1 X13.61 Y14.88 Z4.46 F2400.0 E842.388
G1 X10.62 Y16.48 Z4.46 F2400.0 E842.567
G1 X7.38 Y17.47 Z4.46 F2400.0 E842.746
G1 X4.0 Y17.8 Z4.46 F2400.0 E842.925
G1 X0.63 Y17.47 Z4.46 F2400.0 E843.104
G1 X-2.62 Y16.48 Z4.46 F2400.0 E843.283
G1 X-5.61 Y14.88 Z4.46 F2400.0 E843.463
G1 X-8.23 Y12.73 Z4.46 F2400.0 E843.642
G1 X-10.38 Y10.11 Z4.46 F2400.0 E843.821
G1 X-11.98 Y7.12 Z4.46 F2400.0 E844.0
G1 X-12.97 Y3.88 Z4.46 F2400.0 E844.179
G1 X-13.3 Y0.5 Z4.46 F2400.0 E844.358
G1 X-12.97 Y-2.88 Z4.46 F2400.0 E844.537
G1 X-11.98 Y-6.12 Z4.46 F2400.0 E844.717
G1 X-10.38 Y-9.11 Z4.46 F2400.0 E844.896
G1 X-8.23 Y-11.73 Z4.46 F2400.0 E845.075
G1 X-7.57 Y-12.28 Z4.46 F2400.0 E845.12
G1 F1200.0
G1 E844.12
G1 F2400.0
M103
G1 X-1.02 Y-4.65 Z4.46 F4200.0
G1 F1200.0
G1 E845.12
G1 F4200.0
M101
G1 X-1.09 Y-4.59 Z4.46 F2400.0 E845.125
G1 X-1.99 Y-3.5 Z4.46 F2400.0 E845.2
G1 X-2.66 Y-2.26 Z4.46 F2400.0 E845.274
G1 X-3.06 Y-0.91 Z4.46 F2400.0 E845.349
G1 X-3.2 Y0.5 Z4.46 F2400.0 E845.423
G1 X-3.06 Y1.91 Z4.46 F2400.0 E845.498
G1 X-2.66 Y3.26 Z4.46 F2400.0 E845.573
G1 X-1.99 Y4.5 Z4.46 F2400.0 E845.647
G1 X-1.09 Y5.59 Z4.46 F2400.0 E845.722
G1 X-0.0 Y6.49 Z4.46 F2400.0 E845.796
G1 X1.24 Y7.16 Z4.46 F2400.0 E845.871
G1 X2.6 Y7.56 Z4.46 F2400.0 E845.946
G1 X4.0 Y7.7 Z4.46 F2400.0 E846.02
G1 X5.41 Y7.56 Z4.46 F2400.0 E846.095
G1 X6.76 Y7.16 Z4.46 F2400.0 E846.169
G1 X8.0 Y6.49 Z4.46 F2400.0 E846.244
G1 X9.09 Y5.59 Z4.46 F2400.0 E846.319
G1 X9.99 Y4.5 Z4.46 F2400.0 E846.393
G1 X10.66 Y3.26 Z4.46 F2400.0 E846.468
G1 X11.06 Y1.91 Z4.46 F2400.0 E846.542
G1 X11.2 Y0.5 Z4.46 F2400.0 E846.617
G1 X11.06 Y-0.91 Z4.46 F2400.0 E846.691
G1 X10.66 Y-2.26 Z4.46 F2400.0 E846.766
G1 X9.99 Y-3.5 Z4.46 F2400.0 E846.841
G1 X9.09 Y-4.59 Z4.46 F2400.0 E846.915
G1 X8.0 Y-5.49 Z4.46 F2400.0 E846.99
G1 X6.76 Y-6.16 Z4.46 F2400.0 E847.064
G1 X5.41 Y-6.56 Z4.46 F2400.0 E847.139
G1 X4.0 Y-6.7 Z4.46 F2400.0 E847.214
G1 X2.6 Y-6.56 Z4.46 F2400.0 E847.288
G1 X1.24 Y-6.16 Z4.46 F2400.0 E847.363
G1 X-0.0 Y-5.49 Z4.46 F2400.0 E847.437
G1 X-1.02 Y-4.65 Z4.46 F2400.0 E847.507
G1 F1200.0
G1 E846.507
G1 F2400.0
M103
;M108 R80.0
G1 X-3.2 Y-2.68 Z4.46 F4200.0
G1 F1200.0
G1 E847.507
G1 F4200.0
M101
G1 X-3.2 Y-14.4 Z4.46 F4800.0 E848.126
G1 X-2.8 Y-14.62 Z4.46 F4800.0 E848.15
G1 X-2.8 Y-3.43 Z4.46 F4800.0 E848.741
G1 X-2.4 Y-4.07 Z4.46 F4800.0 E848.781
G1 X-2.4 Y-14.83 Z4.46 F4800.0 E849.349
G1 X-2.0 Y-14.96 Z4.46 F4800.0 E849.372
G1 X-2.0 Y-4.56 Z4.46 F4800.0 E849.921
G1 X-1.6 Y-5.05 Z4.46 F4800.0 E849.954
G1 X-1.6 Y-15.08 Z4.46 F4800.0 E850.484
G1 X-1.2 Y-15.2 Z4.46 F4800.0 E850.507
G1 X-1.2 Y-5.39 Z4.46 F4800.0 E851.025
G1 X-0.8 Y-5.71 Z4.46 F4800.0 E851.053
G1 X-0.8 Y-15.32 Z4.46 F4800.0 E851.56
G1 X-0.4 Y-15.45 Z4.46 F4800.0 E851.582
G1 X-0.4 Y-6.04 Z4.46 F4800.0 E852.079
G1 F1200.0
G1 E851.079
G1 F4800.0
M103
G1 X-3.6 Y-1.48 Z4.46 F4200.0
G1 F1200.0
G1 E852.079
G1 F4200.0
M101
G1 X-3.6 Y-14.19 Z4.46 F4800.0 E852.75
G1 X-4.0 Y-13.97 Z4.46 F4800.0 E852.774
G1 X-4.0 Y14.97 Z4.46 F4800.0 E854.303
G1 X-4.4 Y14.76 Z4.46 F4800.0 E854.327
G1 X-4.4 Y-13.76 Z4.46 F4800.0 E855.834
G1 X-4.8 Y-13.55 Z4.46 F4800.0 E855.858
G1 X-4.8 Y14.55 Z4.46 F4800.0 E857.342
G1 X-5.2 Y14.33 Z4.46 F4800.0 E857.366
G1 X-5.2 Y-13.33 Z4.46 F4800.0 E858.827
G1 X-5.6 Y-13.01 Z4.46 F4800.0 E858.854
G1 X-5.6 Y14.01 Z4.46 F4800.0 E860.282
G1 X-6.0 Y13.69 Z4.46 F4800.0 E860.309
G1 X-6.0 Y-12.69 Z4.46 F4800.0 E861.702
G1 X-6.4 Y-12.36 Z4.46 F4800.0 E861.73
G1 X-6.4 Y13.36 Z4.46 F4800.0 E863.088
G1 X-6.8 Y13.03 Z4.46 F4800.0 E863.115
G1 X-6.8 Y-12.03 Z4.46 F4800.0 E864.439
G1 X-7.2 Y-11.7 Z4.46 F4800.0 E864.466
G1 X-7.2 Y12.7 Z4.46 F4800.0 E865.755
G1 X-7.6 Y12.37 Z4.46 F4800.0 E865.783
G1 X-7.6 Y-11.37 Z4.46 F4800.0 E867.037
G1 X-8.0 Y-10.95 Z4.46 F4800.0 E867.068
G1 X-8.0 Y11.95 Z4.46 F4800.0 E868.277
G1 X-8.4 Y11.46 Z4.46 F4800.0 E868.311
G1 X-8.4 Y-10.46 Z4.46 F4800.0 E869.468
G1 X-8.8 Y-9.97 Z4.46 F4800.0 E869.501
G1 X-8.8 Y10.97 Z4.46 F4800.0 E870.608
G1 X-9.2 Y10.48 Z4.46 F4800.0 E870.641
G1 X-9.2 Y-9.48 Z4.46 F4800.0 E871.695
G1 X-9.6 Y-8.99 Z4.46 F4800.0 E871.729
G1 X-9.6 Y9.99 Z4.46 F4800.0 E872.732
G1 X-10.0 Y9.39 Z4.46 F4800.0 E872.77
G1 X-10.0 Y-8.39 Z4.46 F4800.0 E873.709
G1 F1200.0
G1 E873.709
G1 F4800.0
M103
G1 X-10.4 Y-7.64 Z4.46 F4200.0
G1 F1200.0
G1 E873.709
G1 F4200.0
M101
G1 X-10.4 Y8.64 Z4.46 F4800.0 E874.569
G1 F1200.0
G1 E874.569
G1 F4800.0
M103
G1 X-10.8 Y7.89 Z4.46 F4200.0
G1 F1200.0
G1 E874.569
G1 F4200.0
M101
G1 X-10.8 Y-6.89 Z4.46 F4800.0 E875.35
G1 F1200.0
G1 E875.35
G1 F4800.0
M103
G1 X-11.2 Y-6.14 Z4.46 F4200.0
G1 F1200.0
G1 E875.35
G1 F4200.0
M101
G1 X-11.2 Y7.14 Z4.46 F4800.0 E876.051
G1 F1200.0
G1 E875.878
G1 F4800.0
M103
G1 X-11.6 Y6.04 Z4.46 F4200.0
G1 F1200.0
G1 E876.051
G1 F4200.0
M101
G1 X-11.6 Y-5.04 Z4.46 F4800.0 E876.637
G1 F1200.0
G1 E876.259
G1 F4800.0
M103
G1 X-12.0 Y-3.72 Z4.46 F4200.0
G1 F1200.0
G1 E876.637
G1 F4200.0
M101
G1 X-12.0 Y4.72 Z4.46 F4800.0 E877.082
G1 F1200.0
G1 E876.082
G1 F4800.0
M103
G1 X-12.4 Y2.7 Z4.46 F4200.0
G1 F1200.0
G1 E877.082
G1 F4200.0
M101
G1 X-12.4 Y-1.7 Z4.46 F4800.0 E877.314
G1 F1200.0
G1 E876.314
G1 F4800.0
M103
G1 X-3.26 Y1.94 Z4.46 F4200.0
G1 X-1.23 Y5.73 Z4.46 F4200.0
G1 X2.56 Y7.76 Z4.46 F4200.0
G1 X6.83 Y7.34 Z4.46 F4200.0
G1 X11.2 Y3.68 Z4.46 F4200.0
G1 F1200.0
G1 E877.314
G1 F4200.0
M101
G1 X11.2 Y15.4 Z4.46 F4800.0 E877.934
G1 X10.8 Y15.62 Z4.46 F4800.0 E877.958
G1 X10.8 Y4.43 Z4.46 F4800.0 E878.549
G1 X10.4 Y5.07 Z4.46 F4800.0 E878.589
G1 X10.4 Y15.83 Z4.46 F4800.0 E879.157
G1 X10.0 Y15.96 Z4.46 F4800.0 E879.179
G1 X10.0 Y5.56 Z4.46 F4800.0 E879.729
G1 X9.6 Y6.05 Z4.46 F4800.0 E879.762
G1 X9.6 Y16.08 Z4.46 F4800.0 E880.292
G1 X9.2 Y16.2 Z4.46 F4800.0 E880.314
G1 X9.2 Y6.39 Z4.46 F4800.0 E880.833
G1 X8.8 Y6.71 Z4.46 F4800.0 E880.86
G1 X8.8 Y16.32 Z4.46 F4800.0 E881.368
G1 X8.4 Y16.45 Z4.46 F4800.0 E881.39
G1 X8.4 Y7.04 Z4.46 F4800.0 E881.886
G1 X8.0 Y7.26 Z4.46 F4800.0 E881.91
G1 X8.0 Y16.57 Z4.46 F4800.0 E882.402
G1 X7.6 Y16.69 Z4.46 F4800.0 E882.424
G1 X7.6 Y7.48 Z4.46 F4800.0 E882.911
G1 X7.2 Y7.69 Z4.46 F4800.0 E882.935
G1 X7.2 Y16.8 Z4.46 F4800.0 E883.416
G1 X6.8 Y16.84 Z4.46 F4800.0 E883.437
G1 X6.8 Y7.85 Z4.46 F4800.0 E883.912
G1 X6.4 Y7.97 Z4.46 F4800.0 E883.934
G1 X6.4 Y16.88 Z4.46 F4800.0 E884.405
G1 X6.0 Y16.92 Z4.46 F4800.0 E884.426
G1 X6.0 Y8.09 Z4.46 F4800.0 E884.892
G1 X5.6 Y8.22 Z4.46 F4800.0 E884.914
G1 X5.6 Y16.96 Z4.46 F4800.0 E885.376
G1 X5.2 Y17.0 Z4.46 F4800.0 E885.397
G1 X5.2 Y8.27 Z4.46 F4800.0 E885.859
G1 X4.8 Y8.31 Z4.46 F4800.0 E885.88
G1 X4.8 Y17.04 Z4.46 F4800.0 E886.341
G1 X4.4 Y17.08 Z4.46 F4800.0 E886.362
G1 X4.4 Y8.35 Z4.46 F4800.0 E886.823
G1 X4.0 Y8.39 Z4.46 F4800.0 E886.845
G1 X4.0 Y17.12 Z4.46 F4800.0 E887.306
G1 X3.6 Y17.08 Z4.46 F4800.0 E887.327
G1 X3.6 Y8.35 Z4.46 F4800.0 E887.788
G1 X3.2 Y8.31 Z4.46 F4800.0 E887.809
G1 X3.2 Y17.04 Z4.46 F4800.0 E888.271
G1 X2.8 Y17.0 Z4.46 F4800.0 E888.292
G1 X2.8 Y8.27 Z4.46 F4800.0 E888.753
G1 X2.4 Y8.22 Z4.46 F4800.0 E888.774
G1 X2.4 Y16.96 Z4.46 F4800.0 E889.236
G1 X2.0 Y16.92 Z4.46 F4800.0 E889.257
G1 X2.0 Y8.09 Z4.46 F4800.0 E889.724
G1 X1.6 Y7.97 Z4.46 F4800.0 E889.746
G1 X1.6 Y16.88 Z4.46 F4800.0 E890.216
G1 X1.2 Y16.84 Z4.46 F4800.0 E890.237
G1 X1.2 Y7.85 Z4.46 F4800.0 E890.712
G1 X0.8 Y7.69 Z4.46 F4800.0 E890.735
G1 X0.8 Y16.8 Z4.46 F4800.0 E891.216
G1 X0.4 Y16.69 Z4.46 F4800.0 E891.238
G1 X0.4 Y7.48 Z4.46 F4800.0 E891.725
G1 X0.0 Y7.26 Z4.46 F4800.0 E891.749
G1 X0.0 Y16.57 Z4.46 F4800.0 E892.241
G1 X-0.4 Y16.45 Z4.46 F4800.0 E892.263
G1 X-0.4 Y7.04 Z4.46 F4800.0 E892.759
G1 X-0.8 Y6.71 Z4.46 F4800.0 E892.787
G1 X-0.8 Y16.32 Z4.46 F4800.0 E893.294
G1 X-1.2 Y16.2 Z4.46 F4800.0 E893.316
G1 X-1.2 Y6.39 Z4.46 F4800.0 E893.835
G1 X-1.6 Y6.05 Z4.46 F4800.0 E893.863
G1 X-1.6 Y16.08 Z4.46 F4800.0 E894.393
G1 X-2.0 Y15.96 Z4.46 F4800.0 E894.415
G1 X-2.0 Y5.56 Z4.46 F4800.0 E894.964
G1 X-2.4 Y5.07 Z4.46 F4800.0 E894.998
G1 X-2.4 Y15.83 Z4.46 F4800.0 E895.566
G1 X-2.8 Y15.62 Z4.46 F4800.0 E895.59
G1 X-2.8 Y4.43 Z4.46 F4800.0 E896.181
G1 X-3.2 Y3.68 Z4.46 F4800.0 E896.226
G1 X-3.2 Y15.4 Z4.46 F4800.0 E896.845
G1 X-3.6 Y15.19 Z4.46 F4800.0 E896.869
G1 X-3.6 Y2.48 Z4.46 F4800.0 E897.54
G1 F1200.0
G1 E896.54
G1 F4800.0
M103
G1 X-0.0 Y-15.57 Z4.46 F4200.0
G1 F1200.0
G1 E897.54
G1 F4200.0
M101
G1 X-0.0 Y-6.26 Z4.46 F4800.0 E898.032
G1 X0.4 Y-6.48 Z4.46 F4800.0 E898.056
G1 X0.4 Y-15.69 Z4.46 F4800.0 E898.542
G1 X0.8 Y-15.8 Z4.46 F4800.0 E898.564
G1 X0.8 Y-6.69 Z4.46 F4800.0 E899.046
G1 X1.2 Y-6.85 Z4.46 F4800.0 E899.068
M73 P17 (display progress)
G1 X1.2 Y-15.84 Z4.46 F4800.0 E899.543
G1 X1.6 Y-15.88 Z4.46 F4800.0 E899.564
G1 X1.6 Y-6.97 Z4.46 F4800.0 E900.035
G1 X2.0 Y-7.09 Z4.46 F4800.0 E900.057
G1 X2.0 Y-15.92 Z4.46 F4800.0 E900.523
G1 X2.4 Y-15.96 Z4.46 F4800.0 E900.544
G1 X2.4 Y-7.22 Z4.46 F4800.0 E901.006
G1 X2.8 Y-7.27 Z4.46 F4800.0 E901.028
G1 X2.8 Y-16.0 Z4.46 F4800.0 E901.489
G1 X3.2 Y-16.04 Z4.46 F4800.0 E901.51
G1 X3.2 Y-7.31 Z4.46 F4800.0 E901.971
G1 X3.6 Y-7.35 Z4.46 F4800.0 E901.992
G1 X3.6 Y-16.08 Z4.46 F4800.0 E902.454
G1 X4.0 Y-16.12 Z4.46 F4800.0 E902.475
G1 X4.0 Y-7.39 Z4.46 F4800.0 E902.936
G1 X4.4 Y-7.35 Z4.46 F4800.0 E902.957
G1 X4.4 Y-16.08 Z4.46 F4800.0 E903.418
G1 X4.8 Y-16.04 Z4.46 F4800.0 E903.44
G1 X4.8 Y-7.31 Z4.46 F4800.0 E903.901
G1 X5.2 Y-7.27 Z4.46 F4800.0 E903.922
G1 X5.2 Y-16.0 Z4.46 F4800.0 E904.383
G1 X5.6 Y-15.96 Z4.46 F4800.0 E904.405
G1 X5.6 Y-7.22 Z4.46 F4800.0 E904.866
G1 X6.0 Y-7.09 Z4.46 F4800.0 E904.888
G1 X6.0 Y-15.92 Z4.46 F4800.0 E905.355
G1 X6.4 Y-15.88 Z4.46 F4800.0 E905.376
G1 X6.4 Y-6.97 Z4.46 F4800.0 E905.846
G1 X6.8 Y-6.85 Z4.46 F4800.0 E905.868
G1 X6.8 Y-15.84 Z4.46 F4800.0 E906.343
G1 X7.2 Y-15.8 Z4.46 F4800.0 E906.365
G1 X7.2 Y-6.69 Z4.46 F4800.0 E906.846
G1 X7.6 Y-6.48 Z4.46 F4800.0 E906.87
G1 X7.6 Y-15.69 Z4.46 F4800.0 E907.357
G1 X8.0 Y-15.57 Z4.46 F4800.0 E907.379
G1 X8.0 Y-6.26 Z4.46 F4800.0 E907.87
G1 X8.4 Y-6.04 Z4.46 F4800.0 E907.894
G1 X8.4 Y-15.45 Z4.46 F4800.0 E908.391
G1 X8.8 Y-15.32 Z4.46 F4800.0 E908.413
G1 X8.8 Y-5.71 Z4.46 F4800.0 E908.921
G1 X9.2 Y-5.39 Z4.46 F4800.0 E908.948
G1 X9.2 Y-15.2 Z4.46 F4800.0 E909.467
G1 X9.6 Y-15.08 Z4.46 F4800.0 E909.489
G1 X9.6 Y-5.05 Z4.46 F4800.0 E910.019
G1 X10.0 Y-4.56 Z4.46 F4800.0 E910.052
G1 X10.0 Y-14.96 Z4.46 F4800.0 E910.602
G1 X10.4 Y-14.83 Z4.46 F4800.0 E910.624
G1 X10.4 Y-4.07 Z4.46 F4800.0 E911.192
G1 X10.8 Y-3.43 Z4.46 F4800.0 E911.232
G1 X10.8 Y-14.62 Z4.46 F4800.0 E911.823
G1 X11.2 Y-14.4 Z4.46 F4800.0 E911.847
G1 X11.2 Y-2.68 Z4.46 F4800.0 E912.466
G1 X11.6 Y-1.48 Z4.46 F4800.0 E912.533
G1 X11.6 Y-14.19 Z4.46 F4800.0 E913.204
G1 X12.0 Y-13.97 Z4.46 F4800.0 E913.228
G1 X12.0 Y14.97 Z4.46 F4800.0 E914.757
G1 X11.6 Y15.19 Z4.46 F4800.0 E914.781
G1 X11.6 Y2.48 Z4.46 F4800.0 E915.453
G1 F1200.0
G1 E914.453
G1 F4800.0
M103
G1 X20.0 Y4.72 Z4.46 F4200.0
G1 F1200.0
G1 E915.453
G1 F4200.0
M101
G1 X20.0 Y-3.72 Z4.46 F4800.0 E915.898
G1 F1200.0
G1 E915.521
G1 F4800.0
M103
G1 X19.6 Y-5.04 Z4.46 F4200.0
G1 F1200.0
G1 E915.898
G1 F4200.0
M101
G1 X19.6 Y6.04 Z4.46 F4800.0 E916.484
G1 F1200.0
G1 E916.31
G1 F4800.0
M103
G1 X19.2 Y7.14 Z4.46 F4200.0
G1 F1200.0
G1 E916.484
G1 F4200.0
M101
G1 X19.2 Y-6.14 Z4.46 F4800.0 E917.185
G1 F1200.0
G1 E917.185
G1 F4800.0
M103
G1 X18.8 Y-6.89 Z4.46 F4200.0
G1 F1200.0
G1 E917.185
G1 F4200.0
M101
G1 X18.8 Y7.89 Z4.46 F4800.0 E917.966
G1 F1200.0
G1 E917.966
G1 F4800.0
M103
G1 X18.4 Y8.64 Z4.46 F4200.0
G1 F1200.0
G1 E917.966
G1 F4200.0
M101
G1 X18.4 Y-7.64 Z4.46 F4800.0 E918.826
G1 F1200.0
G1 E917.826
G1 F4800.0
M103
G1 X20.4 Y-1.7 Z4.46 F4200.0
G1 F1200.0
G1 E918.826
G1 F4200.0
M101
G1 X20.4 Y2.7 Z4.46 F4800.0 E919.058
G1 F1200.0
G1 E918.058
G1 F4800.0
M103
G1 X12.4 Y-13.76 Z4.46 F4200.0
G1 F1200.0
G1 E919.058
G1 F4200.0
M101
G1 X12.4 Y14.76 Z4.46 F4800.0 E920.564
G1 X12.8 Y14.55 Z4.46 F4800.0 E920.588
G1 X12.8 Y-13.55 Z4.46 F4800.0 E922.072
G1 X13.2 Y-13.33 Z4.46 F4800.0 E922.096
G1 X13.2 Y14.33 Z4.46 F4800.0 E923.558
G1 X13.6 Y14.01 Z4.46 F4800.0 E923.585
G1 X13.6 Y-13.01 Z4.46 F4800.0 E925.012
G1 X14.0 Y-12.69 Z4.46 F4800.0 E925.04
G1 X14.0 Y13.69 Z4.46 F4800.0 E926.433
G1 X14.4 Y13.36 Z4.46 F4800.0 E926.46
G1 X14.4 Y-12.36 Z4.46 F4800.0 E927.818
G1 X14.8 Y-12.03 Z4.46 F4800.0 E927.846
G1 X14.8 Y13.03 Z4.46 F4800.0 E929.169
G1 X15.2 Y12.7 Z4.46 F4800.0 E929.197
G1 X15.2 Y-11.7 Z4.46 F4800.0 E930.486
G1 X15.6 Y-11.37 Z4.46 F4800.0 E930.513
G1 X15.6 Y12.37 Z4.46 F4800.0 E931.767
G1 X16.0 Y11.95 Z4.46 F4800.0 E931.798
G1 X16.0 Y-10.95 Z4.46 F4800.0 E933.008
G1 X16.4 Y-10.46 Z4.46 F4800.0 E933.041
G1 X16.4 Y11.46 Z4.46 F4800.0 E934.198
G1 X16.8 Y10.97 Z4.46 F4800.0 E934.232
G1 X16.8 Y-9.97 Z4.46 F4800.0 E935.338
G1 X17.2 Y-9.48 Z4.46 F4800.0 E935.371
G1 X17.2 Y10.48 Z4.46 F4800.0 E936.426
G1 X17.6 Y9.99 Z4.46 F4800.0 E936.459
G1 X17.6 Y-8.99 Z4.46 F4800.0 E937.462
G1 X18.0 Y-8.39 Z4.46 F4800.0 E937.501
G1 X18.0 Y9.39 Z4.46 F4800.0 E938.44
G1 F1200.0
G1 E937.44
G1 F4800.0
M103
(*************start toolchange*************)
G55
M108 T1(Set tool)
M18 A B
G1 Z4.64 F3000
G1 X-0.79 Y-4.32 Z4.64 F3000
G1 F4200.0
(*************end toolchange*************)
(<layer> 4.644 )
;M108 R40.0
G1 X-0.79 Y-4.32 Z4.64 F4200.0
G1 F1200.0
G1 E808.441
G1 F4200.0
M101
G1 X0.22 Y-5.15 Z4.64 F2400.0 E808.511
G1 X1.4 Y-5.78 Z4.64 F2400.0 E808.581
G1 X2.67 Y-6.17 Z4.64 F2400.0 E808.652
G1 X4.0 Y-6.3 Z4.64 F2400.0 E808.722
G1 X5.33 Y-6.17 Z4.64 F2400.0 E808.792
G1 X6.6 Y-5.78 Z4.64 F2400.0 E808.863
G1 X7.78 Y-5.15 Z4.64 F2400.0 E808.933
G1 X8.81 Y-4.31 Z4.64 F2400.0 E809.004
G1 X9.65 Y-3.28 Z4.64 F2400.0 E809.074
G1 X10.28 Y-2.1 Z4.64 F2400.0 E809.144
G1 X10.67 Y-0.83 Z4.64 F2400.0 E809.215
G1 X10.8 Y0.5 Z4.64 F2400.0 E809.285
G1 X10.67 Y1.83 Z4.64 F2400.0 E809.356
G1 X10.28 Y3.1 Z4.64 F2400.0 E809.426
G1 X9.65 Y4.28 Z4.64 F2400.0 E809.496
G1 X8.81 Y5.31 Z4.64 F2400.0 E809.567
G1 X7.78 Y6.15 Z4.64 F2400.0 E809.637
G1 X6.6 Y6.78 Z4.64 F2400.0 E809.708
G1 X5.33 Y7.17 Z4.64 F2400.0 E809.778
G1 X4.0 Y7.3 Z4.64 F2400.0 E809.849
G1 X2.67 Y7.17 Z4.64 F2400.0 E809.919
G1 X1.4 Y6.78 Z4.64 F2400.0 E809.989
G1 X0.22 Y6.15 Z4.64 F2400.0 E810.06
G1 X-0.81 Y5.31 Z4.64 F2400.0 E810.13
G1 X-1.65 Y4.28 Z4.64 F2400.0 E810.201
G1 X-2.28 Y3.1 Z4.64 F2400.0 E810.271
G1 X-2.67 Y1.83 Z4.64 F2400.0 E810.341
G1 X-2.8 Y0.5 Z4.64 F2400.0 E810.412
G1 X-2.67 Y-0.83 Z4.64 F2400.0 E810.482
G1 X-2.28 Y-2.1 Z4.64 F2400.0 E810.553
G1 X-1.65 Y-3.28 Z4.64 F2400.0 E810.623
G1 X-0.81 Y-4.31 Z4.64 F2400.0 E810.694
G1 X-0.79 Y-4.32 Z4.64 F2400.0 E810.695
G1 F1200.0
G1 E810.695
G1 F2400.0
M103
G1 X-0.4 Y-3.87 Z4.64 F4200.0
G1 F1200.0
G1 E810.695
G1 F4200.0
M101
G1 X-1.16 Y-2.95 Z4.64 F2400.0 E810.758
G1 X-1.73 Y-1.87 Z4.64 F2400.0 E810.822
G1 X-2.09 Y-0.71 Z4.64 F2400.0 E810.886
G1 X-2.2 Y0.5 Z4.64 F2400.0 E810.951
G1 X-2.09 Y1.71 Z4.64 F2400.0 E811.015
G1 X-1.73 Y2.87 Z4.64 F2400.0 E811.079
G1 X-1.16 Y3.95 Z4.64 F2400.0 E811.143
G1 X-0.39 Y4.89 Z4.64 F2400.0 E811.208
G1 X0.55 Y5.66 Z4.64 F2400.0 E811.272
G1 X1.63 Y6.23 Z4.64 F2400.0 E811.336
G1 X2.79 Y6.59 Z4.64 F2400.0 E811.4
G1 X4.0 Y6.7 Z4.64 F2400.0 E811.465
G1 X5.21 Y6.59 Z4.64 F2400.0 E811.529
G1 X6.37 Y6.23 Z4.64 F2400.0 E811.593
G1 X7.45 Y5.66 Z4.64 F2400.0 E811.657
G1 X8.39 Y4.89 Z4.64 F2400.0 E811.722
G1 X9.16 Y3.95 Z4.64 F2400.0 E811.786
G1 X9.73 Y2.87 Z4.64 F2400.0 E811.85
G1 X10.09 Y1.71 Z4.64 F2400.0 E811.914
G1 X10.2 Y0.5 Z4.64 F2400.0 E811.978
G1 X10.09 Y-0.71 Z4.64 F2400.0 E812.043
G1 X9.73 Y-1.87 Z4.64 F2400.0 E812.107
G1 X9.16 Y-2.95 Z4.64 F2400.0 E812.171
G1 X8.39 Y-3.89 Z4.64 F2400.0 E812.235
G1 X7.45 Y-4.66 Z4.64 F2400.0 E812.3
G1 X6.37 Y-5.23 Z4.64 F2400.0 E812.364
G1 X5.21 Y-5.59 Z4.64 F2400.0 E812.428
G1 X4.0 Y-5.7 Z4.64 F2400.0 E812.492
G1 X2.79 Y-5.59 Z4.64 F2400.0 E812.557
G1 X1.63 Y-5.23 Z4.64 F2400.0 E812.621
G1 X0.55 Y-4.66 Z4.64 F2400.0 E812.685
G1 X-0.39 Y-3.89 Z4.64 F2400.0 E812.749
G1 X-0.4 Y-3.87 Z4.64 F2400.0 E812.751
G1 F1200.0
G1 E811.751
G1 F2400.0
M103
;M108 R80.0
G1 X1.55 Y-5.41 Z4.64 F4200.0
G1 X5.25 Y-5.78 Z4.64 F4200.0
G1 X8.53 Y-4.03 Z4.64 F4200.0
G1 X10.47 Y-0.0 Z4.64 F4200.0
G1 F1200.0
G1 E812.751
G1 F4200.0
M101
G1 X10.44 Y-0.0 Z4.64 F4800.0 E812.752
G1 X10.43 Y-0.4 Z4.64 F4800.0 E812.773
G1 X10.4 Y-0.4 Z4.64 F4800.0 E812.775
G1 X10.38 Y-0.8 Z4.64 F4800.0 E812.796
G1 X10.35 Y-0.8 Z4.64 F4800.0 E812.798
G1 X10.26 Y-1.2 Z4.64 F4800.0 E812.82
G1 X10.23 Y-1.2 Z4.64 F4800.0 E812.822
G1 X10.14 Y-1.6 Z4.64 F4800.0 E812.843
G1 X10.11 Y-1.6 Z4.64 F4800.0 E812.845
G1 X10.02 Y-2.0 Z4.64 F4800.0 E812.867
G1 X9.98 Y-2.0 Z4.64 F4800.0 E812.869
G1 X9.81 Y-2.4 Z4.64 F4800.0 E812.892
G1 X9.77 Y-2.4 Z4.64 F4800.0 E812.894
G1 X9.59 Y-2.8 Z4.64 F4800.0 E812.917
G1 X9.55 Y-2.8 Z4.64 F4800.0 E812.919
G1 X9.36 Y-3.2 Z4.64 F4800.0 E812.942
G1 X9.31 Y-3.2 Z4.64 F4800.0 E812.945
G1 X9.03 Y-3.6 Z4.64 F4800.0 E812.971
G1 X8.99 Y-3.6 Z4.64 F4800.0 E812.973
G1 X8.7 Y-4.0 Z4.64 F4800.0 E812.999
G1 X8.66 Y-4.0 Z4.64 F4800.0 E813.001
G1 X8.25 Y-4.4 Z4.64 F4800.0 E813.031
G1 X8.2 Y-4.4 Z4.64 F4800.0 E813.034
G1 X7.77 Y-4.8 Z4.64 F4800.0 E813.065
G1 X7.72 Y-4.8 Z4.64 F4800.0 E813.068
G1 X7.1 Y-5.2 Z4.64 F4800.0 E813.107
G1 X7.03 Y-5.2 Z4.64 F4800.0 E813.11
G1 X6.24 Y-5.6 Z4.64 F4800.0 E813.157
G1 X4.19 Y-6.0 Z4.64 F4800.0 E813.267
G1 X3.81 Y-6.0 Z4.64 F4800.0 E813.287
G1 X1.76 Y-5.6 Z4.64 F4800.0 E813.398
G1 X0.97 Y-5.2 Z4.64 F4800.0 E813.444
G1 X0.9 Y-5.2 Z4.64 F4800.0 E813.448
G1 X0.28 Y-4.8 Z4.64 F4800.0 E813.487
G1 X0.23 Y-4.8 Z4.64 F4800.0 E813.49
G1 X-0.2 Y-4.4 Z4.64 F4800.0 E813.521
G1 X-0.25 Y-4.4 Z4.64 F4800.0 E813.524
G1 X-0.66 Y-4.0 Z4.64 F4800.0 E813.554
G1 X-0.7 Y-4.0 Z4.64 F4800.0 E813.556
G1 X-0.99 Y-3.6 Z4.64 F4800.0 E813.582
G1 X-1.03 Y-3.6 Z4.64 F4800.0 E813.584
G1 X-1.31 Y-3.2 Z4.64 F4800.0 E813.61
G1 X-1.36 Y-3.2 Z4.64 F4800.0 E813.612
G1 X-1.55 Y-2.8 Z4.64 F4800.0 E813.636
G1 X-1.59 Y-2.8 Z4.64 F4800.0 E813.638
G1 X-1.77 Y-2.4 Z4.64 F4800.0 E813.661
G1 X-1.81 Y-2.4 Z4.64 F4800.0 E813.663
G1 X-1.98 Y-2.0 Z4.64 F4800.0 E813.686
G1 X-2.02 Y-2.0 Z4.64 F4800.0 E813.688
G1 X-2.11 Y-1.6 Z4.64 F4800.0 E813.71
G1 X-2.14 Y-1.6 Z4.64 F4800.0 E813.711
G1 X-2.23 Y-1.2 Z4.64 F4800.0 E813.733
G1 X-2.26 Y-1.2 Z4.64 F4800.0 E813.735
G1 X-2.35 Y-0.8 Z4.64 F4800.0 E813.756
G1 X-2.38 Y-0.8 Z4.64 F4800.0 E813.758
G1 X-2.4 Y-0.4 Z4.64 F4800.0 E813.779
G1 X-2.43 Y-0.4 Z4.64 F4800.0 E813.781
G1 X-2.44 Y0.0 Z4.64 F4800.0 E813.802
G1 X-2.47 Y0.0 Z4.64 F4800.0 E813.804
G1 X-2.48 Y0.4 Z4.64 F4800.0 E813.825
G1 X-2.51 Y0.4 Z4.64 F4800.0 E813.827
G1 X-2.49 Y0.8 Z4.64 F4800.0 E813.848
G1 X-2.46 Y0.8 Z4.64 F4800.0 E813.85
G1 X-2.45 Y1.2 Z4.64 F4800.0 E813.871
G1 X-2.42 Y1.2 Z4.64 F4800.0 E813.873
G1 X-2.41 Y1.6 Z4.64 F4800.0 E813.894
G1 X-2.38 Y1.6 Z4.64 F4800.0 E813.896
G1 X-2.32 Y2.0 Z4.64 F4800.0 E813.917
G1 X-2.29 Y2.0 Z4.64 F4800.0 E813.919
G1 X-2.2 Y2.4 Z4.64 F4800.0 E813.94
G1 X-2.17 Y2.4 Z4.64 F4800.0 E813.942
G1 X-2.08 Y2.8 Z4.64 F4800.0 E813.964
G1 X-2.05 Y2.8 Z4.64 F4800.0 E813.966
G1 X-1.91 Y3.2 Z4.64 F4800.0 E813.988
G1 X-1.88 Y3.2 Z4.64 F4800.0 E813.99
G1 X-1.7 Y3.6 Z4.64 F4800.0 E814.013
G1 X-1.66 Y3.6 Z4.64 F4800.0 E814.015
G1 X-1.49 Y4.0 Z4.64 F4800.0 E814.038
G1 X-1.45 Y4.0 Z4.64 F4800.0 E814.04
G1 X-1.19 Y4.4 Z4.64 F4800.0 E814.065
G1 X-1.15 Y4.4 Z4.64 F4800.0 E814.067
G1 X-0.86 Y4.8 Z4.64 F4800.0 E814.093
G1 X-0.82 Y4.8 Z4.64 F4800.0 E814.095
G1 X-0.5 Y5.2 Z4.64 F4800.0 E814.123
G1 X-0.45 Y5.2 Z4.64 F4800.0 E814.125
G1 X-0.01 Y5.6 Z4.64 F4800.0 E814.157
G1 X0.04 Y5.6 Z4.64 F4800.0 E814.159
G1 X0.53 Y6.0 Z4.64 F4800.0 E814.193
G1 X0.6 Y6.0 Z4.64 F4800.0 E814.196
G1 X1.28 Y6.4 Z4.64 F4800.0 E814.238
G1 X1.35 Y6.4 Z4.64 F4800.0 E814.242
G1 X2.42 Y6.8 Z4.64 F4800.0 E814.302
G1 X2.53 Y6.8 Z4.64 F4800.0 E814.308
G1 F1200.0
G1 E813.308
G1 F4800.0
M103
G1 X5.47 Y6.8 Z4.64 F4200.0
G1 F1200.0
G1 E814.308
G1 F4200.0
M101
G1 X5.58 Y6.8 Z4.64 F4800.0 E814.314
G1 X6.65 Y6.4 Z4.64 F4800.0 E814.375
G1 X6.72 Y6.4 Z4.64 F4800.0 E814.378
G1 X7.4 Y6.0 Z4.64 F4800.0 E814.42
G1 X7.47 Y6.0 Z4.64 F4800.0 E814.424
G1 X7.96 Y5.6 Z4.64 F4800.0 E814.457
G1 X8.01 Y5.6 Z4.64 F4800.0 E814.46
G1 X8.45 Y5.2 Z4.64 F4800.0 E814.491
G1 X8.5 Y5.2 Z4.64 F4800.0 E814.494
G1 X8.82 Y4.8 Z4.64 F4800.0 E814.521
G1 X8.86 Y4.8 Z4.64 F4800.0 E814.523
G1 X9.15 Y4.4 Z4.64 F4800.0 E814.549
G1 X9.19 Y4.4 Z4.64 F4800.0 E814.551
G1 X9.45 Y4.0 Z4.64 F4800.0 E814.576
G1 X9.49 Y4.0 Z4.64 F4800.0 E814.578
G1 X9.66 Y3.6 Z4.64 F4800.0 E814.601
G1 X9.7 Y3.6 Z4.64 F4800.0 E814.603
G1 X9.88 Y3.2 Z4.64 F4800.0 E814.627
G1 X9.91 Y3.2 Z4.64 F4800.0 E814.629
G1 X10.05 Y2.8 Z4.64 F4800.0 E814.651
G1 X10.08 Y2.8 Z4.64 F4800.0 E814.653
G1 X10.17 Y2.4 Z4.64 F4800.0 E814.674
G1 X10.2 Y2.4 Z4.64 F4800.0 E814.676
G1 X10.29 Y2.0 Z4.64 F4800.0 E814.698
G1 X10.32 Y2.0 Z4.64 F4800.0 E814.7
G1 X10.38 Y1.6 Z4.64 F4800.0 E814.721
G1 X10.41 Y1.6 Z4.64 F4800.0 E814.723
G1 X10.42 Y1.2 Z4.64 F4800.0 E814.744
G1 X10.45 Y1.2 Z4.64 F4800.0 E814.745
G1 X10.46 Y0.8 Z4.64 F4800.0 E814.767
G1 X10.49 Y0.8 Z4.64 F4800.0 E814.768
G1 X10.48 Y0.4 Z4.64 F4800.0 E814.789
G1 X10.51 Y0.4 Z4.64 F4800.0 E814.791
G1 F1200.0
G1 E813.791
G1 F4800.0
M103
(*************start toolchange*************)
G54
M108 T0(Set tool)
M18 A B
G1 Z4.72 F3000
G1 X11.4 Y0.5 Z4.72 F3000
G1 F4200.0
(*************end toolchange*************)
(<layer> 4.725 )
G1 X11.4 Y0.5 Z4.72 F4200.0
G1 X10.15 Y-3.61 Z4.72 F4200.0
G1 X6.83 Y-6.34 Z4.72 F4200.0
G1 X2.56 Y-6.76 Z4.72 F4200.0
G1 X-1.07 Y-5.13 Z4.72 F4200.0
G1 F1200.0
G1 E938.44
G1 F4200.0
M101
G1 X-1.38 Y-4.88 Z4.72 F4800.0 E938.461
G1 X-2.32 Y-3.73 Z4.72 F4800.0 E938.539
G1 X-3.03 Y-2.41 Z4.72 F4800.0 E938.618
G1 X-3.46 Y-0.98 Z4.72 F4800.0 E938.697
G1 X-3.61 Y0.5 Z4.72 F4800.0 E938.776
G1 X-3.46 Y1.98 Z4.72 F4800.0 E938.855
G1 X-3.03 Y3.41 Z4.72 F4800.0 E938.933
G1 X-2.32 Y4.72 Z4.72 F4800.0 E939.012
G1 X-1.38 Y5.88 Z4.72 F4800.0 E939.091
G1 X-0.23 Y6.82 Z4.72 F4800.0 E939.169
G1 X1.09 Y7.53 Z4.72 F4800.0 E939.248
G1 X2.52 Y7.96 Z4.72 F4800.0 E939.327
G1 X4.0 Y8.11 Z4.72 F4800.0 E939.406
G1 X5.48 Y7.96 Z4.72 F4800.0 E939.485
G1 X6.91 Y7.53 Z4.72 F4800.0 E939.563
G1 X8.23 Y6.82 Z4.72 F4800.0 E939.642
G1 X9.38 Y5.88 Z4.72 F4800.0 E939.721
G1 X10.32 Y4.72 Z4.72 F4800.0 E939.799
G1 X11.03 Y3.41 Z4.72 F4800.0 E939.878
G1 X11.46 Y1.98 Z4.72 F4800.0 E939.957
G1 X11.61 Y0.5 Z4.72 F4800.0 E940.036
G1 X11.46 Y-0.98 Z4.72 F4800.0 E940.115
G1 X11.03 Y-2.41 Z4.72 F4800.0 E940.193
G1 X10.32 Y-3.73 Z4.72 F4800.0 E940.272
G1 X9.38 Y-4.88 Z4.72 F4800.0 E940.351
G1 X8.23 Y-5.82 Z4.72 F4800.0 E940.429
G1 X6.91 Y-6.53 Z4.72 F4800.0 E940.508
G1 X5.48 Y-6.96 Z4.72 F4800.0 E940.587
G1 X4.0 Y-7.11 Z4.72 F4800.0 E940.666
G1 X2.52 Y-6.96 Z4.72 F4800.0 E940.745
G1 X1.09 Y-6.53 Z4.72 F4800.0 E940.823
G1 X-0.23 Y-5.82 Z4.72 F4800.0 E940.902
G1 X-1.07 Y-5.13 Z4.72 F4800.0 E940.96
G1 F1200.0
G1 E939.96
G1 F4800.0
M103
G1 X-7.55 Y-11.77 Z4.72 F4200.0
G1 F1200.0
G1 E940.96
G1 F4200.0
M101
G1 X-7.24 Y-12.03 Z4.72 F4800.0 E940.981
G1 X-5.39 Y-13.55 Z4.72 F4800.0 E941.108
G1 X-2.47 Y-15.11 Z4.72 F4800.0 E941.283
G1 X0.7 Y-16.07 Z4.72 F4800.0 E941.458
G1 X4.0 Y-16.4 Z4.72 F4800.0 E941.633
G1 X7.3 Y-16.07 Z4.72 F4800.0 E941.807
G1 X10.47 Y-15.11 Z4.72 F4800.0 E941.982
G1 X13.39 Y-13.55 Z4.72 F4800.0 E942.157
G1 X15.95 Y-11.45 Z4.72 F4800.0 E942.332
G1 X18.05 Y-8.89 Z4.72 F4800.0 E942.507
G1 X19.61 Y-5.97 Z4.72 F4800.0 E942.682
G1 X20.57 Y-2.8 Z4.72 F4800.0 E942.857
G1 X20.9 Y0.5 Z4.72 F4800.0 E943.032
G1 X20.57 Y3.8 Z4.72 F4800.0 E943.207
G1 X19.61 Y6.97 Z4.72 F4800.0 E943.382
G1 X18.05 Y9.89 Z4.72 F4800.0 E943.557
G1 X15.95 Y12.45 Z4.72 F4800.0 E943.732
G1 X13.39 Y14.55 Z4.72 F4800.0 E943.907
G1 X10.47 Y16.11 Z4.72 F4800.0 E944.082
G1 X7.3 Y17.07 Z4.72 F4800.0 E944.257
G1 X4.0 Y17.4 Z4.72 F4800.0 E944.432
G1 X0.7 Y17.07 Z4.72 F4800.0 E944.607
G1 X-2.47 Y16.11 Z4.72 F4800.0 E944.782
G1 X-5.39 Y14.55 Z4.72 F4800.0 E944.957
G1 X-7.95 Y12.45 Z4.72 F4800.0 E945.132
G1 X-10.05 Y9.89 Z4.72 F4800.0 E945.307
G1 X-11.61 Y6.97 Z4.72 F4800.0 E945.482
G1 X-12.57 Y3.8 Z4.72 F4800.0 E945.657
G1 X-12.9 Y0.5 Z4.72 F4800.0 E945.832
G1 X-12.57 Y-2.8 Z4.72 F4800.0 E946.007
G1 X-11.61 Y-5.97 Z4.72 F4800.0 E946.182
G1 X-10.05 Y-8.89 Z4.72 F4800.0 E946.357
G1 X-7.95 Y-11.45 Z4.72 F4800.0 E946.532
G1 X-7.55 Y-11.77 Z4.72 F4800.0 E946.559
G1 F1200.0
G1 E946.559
G1 F4800.0
M103
;M108 R40.0
G1 X-7.81 Y-12.08 Z4.72 F4200.0
G1 F1200.0
G1 E946.559
G1 F4200.0
M101
G1 X-7.5 Y-12.34 Z4.72 F2400.0 E946.58
G1 X-5.61 Y-13.88 Z4.72 F2400.0 E946.709
G1 X-2.62 Y-15.48 Z4.72 F2400.0 E946.888
G1 X0.63 Y-16.47 Z4.72 F2400.0 E947.067
G1 X4.0 Y-16.8 Z4.72 F2400.0 E947.247
G1 X7.38 Y-16.47 Z4.72 F2400.0 E947.426
G1 X10.62 Y-15.48 Z4.72 F2400.0 E947.605
G1 X13.61 Y-13.88 Z4.72 F2400.0 E947.784
G1 X16.23 Y-11.73 Z4.72 F2400.0 E947.963
G1 X18.38 Y-9.11 Z4.72 F2400.0 E948.142
G1 X19.98 Y-6.12 Z4.72 F2400.0 E948.321
G1 X20.97 Y-2.88 Z4.72 F2400.0 E948.501
G1 X21.3 Y0.5 Z4.72 F2400.0 E948.68
G1 X20.97 Y3.88 Z4.72 F2400.0 E948.859
G1 X19.98 Y7.12 Z4.72 F2400.0 E949.038
G1 X18.38 Y10.11 Z4.72 F2400.0 E949.217
G1 X16.23 Y12.73 Z4.72 F2400.0 E949.396
G1 X13.61 Y14.88 Z4.72 F2400.0 E949.575
G1 X10.62 Y16.48 Z4.72 F2400.0 E949.755
G1 X7.38 Y17.47 Z4.72 F2400.0 E949.934
G1 X4.0 Y17.8 Z4.72 F2400.0 E950.113
G1 X0.63 Y17.47 Z4.72 F2400.0 E950.292
G1 X-2.62 Y16.48 Z4.72 F2400.0 E950.471
G1 X-5.61 Y14.88 Z4.72 F2400.0 E950.65
G1 X-8.23 Y12.73 Z4.72 F2400.0 E950.829
G1 X-10.38 Y10.11 Z4.72 F2400.0 E951.009
G1 X-11.98 Y7.12 Z4.72 F2400.0 E951.188
G1 X-12.97 Y3.88 Z4.72 F2400.0 E951.367
G1 X-13.3 Y0.5 Z4.72 F2400.0 E951.546
G1 X-12.97 Y-2.88 Z4.72 F2400.0 E951.725
G1 X-11.98 Y-6.12 Z4.72 F2400.0 E951.904
G1 X-10.38 Y-9.11 Z4.72 F2400.0 E952.083
G1 X-8.23 Y-11.73 Z4.72 F2400.0 E952.263
G1 X-7.81 Y-12.08 Z4.72 F2400.0 E952.292
G1 F1200.0
G1 E951.292
G1 F2400.0
M103
G1 X-0.78 Y-4.85 Z4.72 F4200.0
G1 F1200.0
G1 E952.292
G1 F4200.0
M101
G1 X-1.09 Y-4.59 Z4.72 F2400.0 E952.313
G1 X-1.99 Y-3.5 Z4.72 F2400.0 E952.387
G1 X-2.66 Y-2.26 Z4.72 F2400.0 E952.462
G1 X-3.06 Y-0.91 Z4.72 F2400.0 E952.537
G1 X-3.2 Y0.5 Z4.72 F2400.0 E952.611
G1 X-3.06 Y1.91 Z4.72 F2400.0 E952.686
G1 X-2.66 Y3.26 Z4.72 F2400.0 E952.76
G1 X-1.99 Y4.5 Z4.72 F2400.0 E952.835
G1 X-1.09 Y5.59 Z4.72 F2400.0 E952.91
G1 X-0.0 Y6.49 Z4.72 F2400.0 E952.984
G1 X1.24 Y7.16 Z4.72 F2400.0 E953.059
G1 X2.6 Y7.56 Z4.72 F2400.0 E953.133
G1 X4.0 Y7.7 Z4.72 F2400.0 E953.208
G1 X5.41 Y7.56 Z4.72 F2400.0 E953.282
G1 X6.76 Y7.16 Z4.72 F2400.0 E953.357
G1 X8.0 Y6.49 Z4.72 F2400.0 E953.432
G1 X9.09 Y5.59 Z4.72 F2400.0 E953.506
G1 X9.99 Y4.5 Z4.72 F2400.0 E953.581
G1 X10.66 Y3.26 Z4.72 F2400.0 E953.655
G1 X11.06 Y1.91 Z4.72 F2400.0 E953.73
G1 X11.2 Y0.5 Z4.72 F2400.0 E953.805
G1 X11.06 Y-0.91 Z4.72 F2400.0 E953.879
G1 X10.66 Y-2.26 Z4.72 F2400.0 E953.954
G1 X9.99 Y-3.5 Z4.72 F2400.0 E954.028
G1 X9.09 Y-4.59 Z4.72 F2400.0 E954.103
G1 X8.0 Y-5.49 Z4.72 F2400.0 E954.178
G1 X6.76 Y-6.16 Z4.72 F2400.0 E954.252
G1 X5.41 Y-6.56 Z4.72 F2400.0 E954.327
G1 X4.0 Y-6.7 Z4.72 F2400.0 E954.401
G1 X2.6 Y-6.56 Z4.72 F2400.0 E954.476
G1 X1.24 Y-6.16 Z4.72 F2400.0 E954.55
G1 X-0.0 Y-5.49 Z4.72 F2400.0 E954.625
G1 X-0.78 Y-4.85 Z4.72 F2400.0 E954.679
G1 F1200.0
G1 E953.807
G1 F2400.0
M103
;M108 R80.0
G1 X0.26 Y-6.4 Z4.72 F4200.0
G1 F1200.0
G1 E954.679
G1 F4200.0
M101
G1 X-11.06 Y-6.4 Z4.72 F4800.0 E955.277
G1 X-11.28 Y-6.0 Z4.72 F4800.0 E955.301
G1 X-0.45 Y-6.0 Z4.72 F4800.0 E955.872
G1 X-0.94 Y-5.6 Z4.72 F4800.0 E955.906
G1 X-11.43 Y-5.6 Z4.72 F4800.0 E956.46
G1 X-11.55 Y-5.2 Z4.72 F4800.0 E956.482
G1 X-1.43 Y-5.2 Z4.72 F4800.0 E957.017
G1 X-1.8 Y-4.8 Z4.72 F4800.0 E957.046
G1 X-11.67 Y-4.8 Z4.72 F4800.0 E957.567
G1 X-11.79 Y-4.4 Z4.72 F4800.0 E957.589
G1 X-2.13 Y-4.4 Z4.72 F4800.0 E958.1
G1 X-2.46 Y-4.0 Z4.72 F4800.0 E958.127
G1 X-11.92 Y-4.0 Z4.72 F4800.0 E958.627
G1 X-12.04 Y-3.6 Z4.72 F4800.0 E958.649
G1 X-2.71 Y-3.6 Z4.72 F4800.0 E959.141
G1 X-2.92 Y-3.2 Z4.72 F4800.0 E959.165
G1 X-12.16 Y-3.2 Z4.72 F4800.0 E959.653
G1 X-12.28 Y-2.8 Z4.72 F4800.0 E959.675
G1 X-3.14 Y-2.8 Z4.72 F4800.0 E960.158
G1 X-3.32 Y-2.4 Z4.72 F4800.0 E960.182
M73 P18 (display progress)
G1 X-12.33 Y-2.4 Z4.72 F4800.0 E960.658
G1 X-12.37 Y-2.0 Z4.72 F4800.0 E960.679
G1 X-3.44 Y-2.0 Z4.72 F4800.0 E961.15
G1 X-3.56 Y-1.6 Z4.72 F4800.0 E961.172
G1 X-12.41 Y-1.6 Z4.72 F4800.0 E961.64
G1 X-12.45 Y-1.2 Z4.72 F4800.0 E961.661
G1 X-3.69 Y-1.2 Z4.72 F4800.0 E962.124
G1 X-3.76 Y-0.8 Z4.72 F4800.0 E962.145
G1 X-12.49 Y-0.8 Z4.72 F4800.0 E962.607
G1 X-12.53 Y-0.4 Z4.72 F4800.0 E962.628
G1 X-3.8 Y-0.4 Z4.72 F4800.0 E963.089
G1 X-3.84 Y0.0 Z4.72 F4800.0 E963.11
G1 X-12.57 Y0.0 Z4.72 F4800.0 E963.571
G1 X-12.61 Y0.4 Z4.72 F4800.0 E963.593
G1 X-3.88 Y0.4 Z4.72 F4800.0 E964.054
G1 X-3.86 Y0.8 Z4.72 F4800.0 E964.075
G1 X-12.59 Y0.8 Z4.72 F4800.0 E964.536
G1 X-12.55 Y1.2 Z4.72 F4800.0 E964.557
G1 X-3.82 Y1.2 Z4.72 F4800.0 E965.019
G1 X-3.78 Y1.6 Z4.72 F4800.0 E965.04
G1 X-12.51 Y1.6 Z4.72 F4800.0 E965.501
G1 X-12.47 Y2.0 Z4.72 F4800.0 E965.522
G1 X-3.74 Y2.0 Z4.72 F4800.0 E965.983
G1 X-3.63 Y2.4 Z4.72 F4800.0 E966.005
G1 X-12.43 Y2.4 Z4.72 F4800.0 E966.47
G1 X-12.39 Y2.8 Z4.72 F4800.0 E966.492
G1 X-3.5 Y2.8 Z4.72 F4800.0 E966.961
G1 X-3.38 Y3.2 Z4.72 F4800.0 E966.983
G1 X-12.35 Y3.2 Z4.72 F4800.0 E967.457
G1 X-12.31 Y3.6 Z4.72 F4800.0 E967.478
G1 X-3.24 Y3.6 Z4.72 F4800.0 E967.957
G1 X-3.03 Y4.0 Z4.72 F4800.0 E967.981
G1 X-12.22 Y4.0 Z4.72 F4800.0 E968.467
G1 X-12.1 Y4.4 Z4.72 F4800.0 E968.489
G1 X-2.81 Y4.4 Z4.72 F4800.0 E968.979
G1 X-2.6 Y4.8 Z4.72 F4800.0 E969.003
G1 X-11.98 Y4.8 Z4.72 F4800.0 E969.498
G1 X-11.85 Y5.2 Z4.72 F4800.0 E969.52
G1 X-2.3 Y5.2 Z4.72 F4800.0 E970.025
G1 X-1.97 Y5.6 Z4.72 F4800.0 E970.053
G1 X-11.73 Y5.6 Z4.72 F4800.0 E970.569
G1 X-11.61 Y6.0 Z4.72 F4800.0 E970.591
G1 X-1.64 Y6.0 Z4.72 F4800.0 E971.117
G1 X-1.18 Y6.4 Z4.72 F4800.0 E971.15
G1 X-11.49 Y6.4 Z4.72 F4800.0 E971.694
G1 X-11.37 Y6.8 Z4.72 F4800.0 E971.716
G1 X-0.7 Y6.8 Z4.72 F4800.0 E972.28
G1 X-0.11 Y7.2 Z4.72 F4800.0 E972.317
G1 X-11.17 Y7.2 Z4.72 F4800.0 E972.901
G1 X-10.96 Y7.6 Z4.72 F4800.0 E972.925
G1 X0.64 Y7.6 Z4.72 F4800.0 E973.537
G1 X1.69 Y8.0 Z4.72 F4800.0 E973.597
G1 X-10.74 Y8.0 Z4.72 F4800.0 E974.254
G1 X-10.53 Y8.4 Z4.72 F4800.0 E974.278
G1 X18.53 Y8.4 Z4.72 F4800.0 E975.812
G1 X18.74 Y8.0 Z4.72 F4800.0 E975.836
G1 X6.31 Y8.0 Z4.72 F4800.0 E976.493
G1 F1200.0
G1 E975.493
G1 F4800.0
M103
G1 X2.56 Y7.76 Z4.72 F4200.0
G1 X-1.23 Y5.73 Z4.72 F4200.0
G1 X-3.26 Y1.94 Z4.72 F4200.0
G1 X-2.84 Y-2.33 Z4.72 F4200.0
G1 X1.03 Y-6.8 Z4.72 F4200.0
G1 F1200.0
G1 E976.493
G1 F4200.0
M101
G1 X-10.85 Y-6.8 Z4.72 F4800.0 E977.12
G1 X-10.63 Y-7.2 Z4.72 F4800.0 E977.144
G1 X18.63 Y-7.2 Z4.72 F4800.0 E978.69
G1 X18.85 Y-6.8 Z4.72 F4800.0 E978.714
G1 X6.97 Y-6.8 Z4.72 F4800.0 E979.342
G1 X7.74 Y-6.4 Z4.72 F4800.0 E979.387
G1 X19.06 Y-6.4 Z4.72 F4800.0 E979.986
G1 X19.28 Y-6.0 Z4.72 F4800.0 E980.01
G1 X8.45 Y-6.0 Z4.72 F4800.0 E980.581
G1 X8.94 Y-5.6 Z4.72 F4800.0 E980.615
G1 X19.43 Y-5.6 Z4.72 F4800.0 E981.169
G1 X19.55 Y-5.2 Z4.72 F4800.0 E981.191
G1 X9.43 Y-5.2 Z4.72 F4800.0 E981.726
G1 X9.8 Y-4.8 Z4.72 F4800.0 E981.755
G1 X19.67 Y-4.8 Z4.72 F4800.0 E982.276
G1 X19.79 Y-4.4 Z4.72 F4800.0 E982.298
G1 X10.13 Y-4.4 Z4.72 F4800.0 E982.809
G1 X10.46 Y-4.0 Z4.72 F4800.0 E982.836
G1 X19.92 Y-4.0 Z4.72 F4800.0 E983.336
G1 X20.04 Y-3.6 Z4.72 F4800.0 E983.358
G1 X10.71 Y-3.6 Z4.72 F4800.0 E983.85
G1 X10.92 Y-3.2 Z4.72 F4800.0 E983.874
G1 X20.16 Y-3.2 Z4.72 F4800.0 E984.362
G1 X20.28 Y-2.8 Z4.72 F4800.0 E984.384
G1 X11.14 Y-2.8 Z4.72 F4800.0 E984.867
G1 X11.32 Y-2.4 Z4.72 F4800.0 E984.891
G1 X20.33 Y-2.4 Z4.72 F4800.0 E985.367
G1 X20.37 Y-2.0 Z4.72 F4800.0 E985.388
G1 X11.44 Y-2.0 Z4.72 F4800.0 E985.859
G1 X11.56 Y-1.6 Z4.72 F4800.0 E985.881
G1 X20.41 Y-1.6 Z4.72 F4800.0 E986.349
G1 X20.45 Y-1.2 Z4.72 F4800.0 E986.37
G1 X11.69 Y-1.2 Z4.72 F4800.0 E986.833
G1 X11.76 Y-0.8 Z4.72 F4800.0 E986.854
G1 X20.49 Y-0.8 Z4.72 F4800.0 E987.315
G1 X20.53 Y-0.4 Z4.72 F4800.0 E987.337
G1 X11.8 Y-0.4 Z4.72 F4800.0 E987.798
G1 X11.84 Y-0.0 Z4.72 F4800.0 E987.819
G1 X20.57 Y-0.0 Z4.72 F4800.0 E988.28
G1 X20.61 Y0.4 Z4.72 F4800.0 E988.302
G1 X11.88 Y0.4 Z4.72 F4800.0 E988.763
G1 X11.86 Y0.8 Z4.72 F4800.0 E988.784
G1 X20.59 Y0.8 Z4.72 F4800.0 E989.245
G1 X20.55 Y1.2 Z4.72 F4800.0 E989.266
G1 X11.82 Y1.2 Z4.72 F4800.0 E989.728
G1 X11.78 Y1.6 Z4.72 F4800.0 E989.749
G1 X20.51 Y1.6 Z4.72 F4800.0 E990.21
G1 X20.47 Y2.0 Z4.72 F4800.0 E990.231
G1 X11.74 Y2.0 Z4.72 F4800.0 E990.692
G1 X11.63 Y2.4 Z4.72 F4800.0 E990.714
G1 X20.43 Y2.4 Z4.72 F4800.0 E991.179
G1 X20.39 Y2.8 Z4.72 F4800.0 E991.201
G1 X11.5 Y2.8 Z4.72 F4800.0 E991.67
G1 X11.38 Y3.2 Z4.72 F4800.0 E991.692
G1 X20.35 Y3.2 Z4.72 F4800.0 E992.166
G1 X20.31 Y3.6 Z4.72 F4800.0 E992.187
G1 X11.24 Y3.6 Z4.72 F4800.0 E992.666
G1 X11.03 Y4.0 Z4.72 F4800.0 E992.69
G1 X20.22 Y4.0 Z4.72 F4800.0 E993.176
G1 X20.1 Y4.4 Z4.72 F4800.0 E993.198
G1 X10.81 Y4.4 Z4.72 F4800.0 E993.688
G1 X10.6 Y4.8 Z4.72 F4800.0 E993.712
G1 X19.98 Y4.8 Z4.72 F4800.0 E994.207
G1 X19.85 Y5.2 Z4.72 F4800.0 E994.229
G1 X10.3 Y5.2 Z4.72 F4800.0 E994.734
G1 X9.97 Y5.6 Z4.72 F4800.0 E994.762
G1 X19.73 Y5.6 Z4.72 F4800.0 E995.277
G1 X19.61 Y6.0 Z4.72 F4800.0 E995.3
G1 X9.64 Y6.0 Z4.72 F4800.0 E995.826
G1 X9.18 Y6.4 Z4.72 F4800.0 E995.858
G1 X19.49 Y6.4 Z4.72 F4800.0 E996.403
G1 X19.37 Y6.8 Z4.72 F4800.0 E996.425
G1 X8.7 Y6.8 Z4.72 F4800.0 E996.989
G1 X8.11 Y7.2 Z4.72 F4800.0 E997.026
G1 X19.17 Y7.2 Z4.72 F4800.0 E997.61
G1 X18.95 Y7.6 Z4.72 F4800.0 E997.634
G1 X7.37 Y7.6 Z4.72 F4800.0 E998.246
G1 F1200.0
G1 E997.246
G1 F4800.0
M103
G1 X11.58 Y15.2 Z4.72 F4200.0
G1 F1200.0
G1 E998.246
G1 F4200.0
M101
G1 X-3.58 Y15.2 Z4.72 F4800.0 E999.047
G1 F1200.0
G1 E999.047
G1 F4800.0
M103
G1 X-2.83 Y15.6 Z4.72 F4200.0
G1 F1200.0
G1 E999.047
G1 F4200.0
M101
G1 X10.83 Y15.6 Z4.72 F4800.0 E999.768
G1 F1200.0
G1 E999.728
G1 F4800.0
M103
G1 X9.87 Y16.0 Z4.72 F4200.0
G1 F1200.0
G1 E999.768
G1 F4200.0
M101
G1 X-1.87 Y16.0 Z4.72 F4800.0 E1000.388
G1 F1200.0
G1 E1000.01
G1 F4800.0
M103
G1 X-0.55 Y16.4 Z4.72 F4200.0
G1 F1200.0
G1 E1000.388
G1 F4200.0
M101
G1 X8.55 Y16.4 Z4.72 F4800.0 E1000.869
G1 F1200.0
G1 E1000.47
G1 F4800.0
M103
G1 X7.21 Y16.8 Z4.72 F4200.0
G1 F1200.0
G1 E1000.869
G1 F4200.0
M101
G1 X0.79 Y16.8 Z4.72 F4800.0 E1001.208
G1 F1200.0
G1 E1000.208
G1 F4800.0
M103
G1 X-4.33 Y14.8 Z4.72 F4200.0
G1 F1200.0
G1 E1001.208
G1 F4200.0
M101
G1 X12.33 Y14.8 Z4.72 F4800.0 E1002.087
G1 F1200.0
G1 E1001.087
G1 F4800.0
M103
G1 X18.31 Y8.8 Z4.72 F4200.0
G1 F1200.0
G1 E1002.087
G1 F4200.0
M101
G1 X-10.31 Y8.8 Z4.72 F4800.0 E1003.6
G1 X-10.1 Y9.2 Z4.72 F4800.0 E1003.624
G1 X18.1 Y9.2 Z4.72 F4800.0 E1005.113
G1 X17.89 Y9.6 Z4.72 F4800.0 E1005.137
G1 X-9.89 Y9.6 Z4.72 F4800.0 E1006.604
G1 X-9.6 Y10.0 Z4.72 F4800.0 E1006.63
G1 X17.6 Y10.0 Z4.72 F4800.0 E1008.067
G1 X17.27 Y10.4 Z4.72 F4800.0 E1008.094
G1 X-9.27 Y10.4 Z4.72 F4800.0 E1009.496
G1 X-8.94 Y10.8 Z4.72 F4800.0 E1009.523
G1 X16.94 Y10.8 Z4.72 F4800.0 E1010.89
G1 X16.61 Y11.2 Z4.72 F4800.0 E1010.918
G1 X-8.61 Y11.2 Z4.72 F4800.0 E1012.25
G1 X-8.28 Y11.6 Z4.72 F4800.0 E1012.277
G1 X16.28 Y11.6 Z4.72 F4800.0 E1013.575
G1 X15.96 Y12.0 Z4.72 F4800.0 E1013.602
G1 X-7.96 Y12.0 Z4.72 F4800.0 E1014.865
G1 X-7.57 Y12.4 Z4.72 F4800.0 E1014.895
G1 X15.57 Y12.4 Z4.72 F4800.0 E1016.117
G1 X15.08 Y12.8 Z4.72 F4800.0 E1016.15
G1 X-7.08 Y12.8 Z4.72 F4800.0 E1017.321
G1 X-6.59 Y13.2 Z4.72 F4800.0 E1017.354
G1 X14.59 Y13.2 Z4.72 F4800.0 E1018.473
G1 X14.1 Y13.6 Z4.72 F4800.0 E1018.506
G1 X-6.1 Y13.6 Z4.72 F4800.0 E1019.574
G1 X-5.62 Y14.0 Z4.72 F4800.0 E1019.607
G1 X13.62 Y14.0 Z4.72 F4800.0 E1020.623
G1 X13.07 Y14.4 Z4.72 F4800.0 E1020.659
G1 X-5.07 Y14.4 Z4.72 F4800.0 E1021.617
G1 F1200.0
G1 E1020.617
G1 F4800.0
M103
G1 X-2.84 Y3.33 Z4.72 F4200.0
G1 X-3.26 Y-0.94 Z4.72 F4200.0
G1 X-1.23 Y-4.73 Z4.72 F4200.0
G1 X11.95 Y-14.0 Z4.72 F4200.0
G1 F1200.0
G1 E1021.617
G1 F4200.0
M101
G1 X-3.95 Y-14.0 Z4.72 F4800.0 E1022.457
G1 F1200.0
G1 E1022.457
G1 F4800.0
M103
G1 X-3.2 Y-14.4 Z4.72 F4200.0
G1 F1200.0
G1 E1022.457
G1 F4200.0
M101
G1 X11.2 Y-14.4 Z4.72 F4800.0 E1023.218
G1 F1200.0
G1 E1023.218
G1 F4800.0
M103
G1 X10.45 Y-14.8 Z4.72 F4200.0
G1 F1200.0
G1 E1023.218
G1 F4200.0
M101
G1 X-2.45 Y-14.8 Z4.72 F4800.0 E1023.9
G1 F1200.0
G1 E1023.592
G1 F4800.0
M103
G1 X-1.21 Y-15.2 Z4.72 F4200.0
G1 F1200.0
G1 E1023.9
G1 F4200.0
M101
G1 X9.21 Y-15.2 Z4.72 F4800.0 E1024.451
G1 F1200.0
G1 E1024.073
G1 F4800.0
M103
G1 X7.89 Y-15.6 Z4.72 F4200.0
G1 F1200.0
G1 E1024.451
G1 F4200.0
M101
G1 X0.11 Y-15.6 Z4.72 F4800.0 E1024.861
G1 F1200.0
G1 E1023.861
G1 F4800.0
M103
G1 X2.82 Y-16.0 Z4.72 F4200.0
G1 F1200.0
G1 E1024.861
G1 F4200.0
M101
G1 X5.18 Y-16.0 Z4.72 F4800.0 E1024.986
G1 F1200.0
G1 E1023.986
G1 F4800.0
M103
G1 X18.42 Y-7.6 Z4.72 F4200.0
G1 F1200.0
G1 E1024.986
G1 F4200.0
M101
G1 X-10.42 Y-7.6 Z4.72 F4800.0 E1026.51
G1 X-10.21 Y-8.0 Z4.72 F4800.0 E1026.534
G1 X18.21 Y-8.0 Z4.72 F4800.0 E1028.035
G1 X17.99 Y-8.4 Z4.72 F4800.0 E1028.059
G1 X-9.99 Y-8.4 Z4.72 F4800.0 E1029.537
G1 X-9.76 Y-8.8 Z4.72 F4800.0 E1029.562
G1 X17.76 Y-8.8 Z4.72 F4800.0 E1031.015
G1 X17.43 Y-9.2 Z4.72 F4800.0 E1031.043
G1 X-9.43 Y-9.2 Z4.72 F4800.0 E1032.462
G1 X-9.1 Y-9.6 Z4.72 F4800.0 E1032.489
G1 X17.1 Y-9.6 Z4.72 F4800.0 E1033.873
G1 X16.77 Y-10.0 Z4.72 F4800.0 E1033.901
G1 X-8.78 Y-10.0 Z4.72 F4800.0 E1035.25
G1 X-8.45 Y-10.4 Z4.72 F4800.0 E1035.278
G1 X16.45 Y-10.4 Z4.72 F4800.0 E1036.593
G1 X16.12 Y-10.8 Z4.72 F4800.0 E1036.62
G1 X-8.12 Y-10.8 Z4.72 F4800.0 E1037.901
G1 X-7.79 Y-11.2 Z4.72 F4800.0 E1037.928
G1 X15.79 Y-11.2 Z4.72 F4800.0 E1039.174
G1 X15.32 Y-11.6 Z4.72 F4800.0 E1039.206
G1 X-7.32 Y-11.6 Z4.72 F4800.0 E1040.402
G1 X-6.84 Y-12.0 Z4.72 F4800.0 E1040.436
G1 X14.84 Y-12.0 Z4.72 F4800.0 E1041.58
G1 X14.35 Y-12.4 Z4.72 F4800.0 E1041.614
G1 X-6.35 Y-12.4 Z4.72 F4800.0 E1042.707
G1 X-5.86 Y-12.8 Z4.72 F4800.0 E1042.74
G1 X13.86 Y-12.8 Z4.72 F4800.0 E1043.782
G1 X13.37 Y-13.2 Z4.72 F4800.0 E1043.815
G1 X-5.37 Y-13.2 Z4.72 F4800.0 E1044.806
G1 X-4.7 Y-13.6 Z4.72 F4800.0 E1044.847
G1 X12.7 Y-13.6 Z4.72 F4800.0 E1045.766
G1 F1200.0
G1 E1044.766
G1 F4800.0
M103
(*************start toolchange*************)
G55
M108 T1(Set tool)
M18 A B
G1 Z4.91 F3000
G1 X9.91 Y-1.95 Z4.91 F3000
G1 F4200.0
(*************end toolchange*************)
(<layer> 4.914 )
;M108 R40.0
G1 X9.91 Y-1.95 Z4.91 F4200.0
G1 X7.56 Y-4.82 Z4.91 F4200.0
G1 X4.0 Y-5.9 Z4.91 F4200.0
G1 X-0.99 Y-4.09 Z4.91 F4200.0
G1 F1200.0
G1 E814.791
G1 F4200.0
M101
G1 X-0.81 Y-4.31 Z4.91 F2400.0 E814.806
G1 X0.22 Y-5.15 Z4.91 F2400.0 E814.877
G1 X1.4 Y-5.78 Z4.91 F2400.0 E814.947
G1 X2.67 Y-6.17 Z4.91 F2400.0 E815.017
G1 X4.0 Y-6.3 Z4.91 F2400.0 E815.088
G1 X5.33 Y-6.17 Z4.91 F2400.0 E815.158
G1 X6.6 Y-5.78 Z4.91 F2400.0 E815.229
G1 X7.78 Y-5.15 Z4.91 F2400.0 E815.299
G1 X8.81 Y-4.31 Z4.91 F2400.0 E815.369
G1 X9.65 Y-3.28 Z4.91 F2400.0 E815.44
G1 X10.28 Y-2.1 Z4.91 F2400.0 E815.51
G1 X10.67 Y-0.83 Z4.91 F2400.0 E815.581
G1 X10.8 Y0.5 Z4.91 F2400.0 E815.651
G1 X10.67 Y1.83 Z4.91 F2400.0 E815.722
G1 X10.28 Y3.1 Z4.91 F2400.0 E815.792
G1 X9.65 Y4.28 Z4.91 F2400.0 E815.862
G1 X8.81 Y5.31 Z4.91 F2400.0 E815.933
G1 X7.78 Y6.15 Z4.91 F2400.0 E816.003
G1 X6.6 Y6.78 Z4.91 F2400.0 E816.074
G1 X5.33 Y7.17 Z4.91 F2400.0 E816.144
G1 X4.0 Y7.3 Z4.91 F2400.0 E816.214
G1 X2.67 Y7.17 Z4.91 F2400.0 E816.285
G1 X1.4 Y6.78 Z4.91 F2400.0 E816.355
G1 X0.22 Y6.15 Z4.91 F2400.0 E816.426
G1 X-0.81 Y5.31 Z4.91 F2400.0 E816.496
G1 X-1.65 Y4.28 Z4.91 F2400.0 E816.567
G1 X-2.28 Y3.1 Z4.91 F2400.0 E816.637
G1 X-2.67 Y1.83 Z4.91 F2400.0 E816.707
G1 X-2.8 Y0.5 Z4.91 F2400.0 E816.778
G1 X-2.67 Y-0.83 Z4.91 F2400.0 E816.848
G1 X-2.28 Y-2.1 Z4.91 F2400.0 E816.919
G1 X-1.65 Y-3.28 Z4.91 F2400.0 E816.989
G1 X-0.99 Y-4.09 Z4.91 F2400.0 E817.044
G1 F1200.0
G1 E817.044
G1 F2400.0
M103
G1 X-0.17 Y-4.07 Z4.91 F4200.0
G1 F1200.0
G1 E817.044
G1 F4200.0
M101
G1 X-0.39 Y-3.89 Z4.91 F2400.0 E817.059
G1 X-1.16 Y-2.95 Z4.91 F2400.0 E817.124
G1 X-1.73 Y-1.87 Z4.91 F2400.0 E817.188
G1 X-2.09 Y-0.71 Z4.91 F2400.0 E817.252
G1 X-2.2 Y0.5 Z4.91 F2400.0 E817.316
G1 X-2.09 Y1.71 Z4.91 F2400.0 E817.381
G1 X-1.73 Y2.87 Z4.91 F2400.0 E817.445
G1 X-1.16 Y3.95 Z4.91 F2400.0 E817.509
G1 X-0.39 Y4.89 Z4.91 F2400.0 E817.573
G1 X0.55 Y5.66 Z4.91 F2400.0 E817.638
G1 X1.63 Y6.23 Z4.91 F2400.0 E817.702
G1 X2.79 Y6.59 Z4.91 F2400.0 E817.766
G1 X4.0 Y6.7 Z4.91 F2400.0 E817.83
G1 X5.21 Y6.59 Z4.91 F2400.0 E817.895
G1 X6.37 Y6.23 Z4.91 F2400.0 E817.959
G1 X7.45 Y5.66 Z4.91 F2400.0 E818.023
G1 X8.39 Y4.89 Z4.91 F2400.0 E818.087
G1 X9.16 Y3.95 Z4.91 F2400.0 E818.152
G1 X9.73 Y2.87 Z4.91 F2400.0 E818.216
G1 X10.09 Y1.71 Z4.91 F2400.0 E818.28
G1 X10.2 Y0.5 Z4.91 F2400.0 E818.344
G1 X10.09 Y-0.71 Z4.91 F2400.0 E818.409
G1 X9.73 Y-1.87 Z4.91 F2400.0 E818.473
G1 X9.16 Y-2.95 Z4.91 F2400.0 E818.537
G1 X8.39 Y-3.89 Z4.91 F2400.0 E818.601
G1 X7.45 Y-4.66 Z4.91 F2400.0 E818.666
G1 X6.37 Y-5.23 Z4.91 F2400.0 E818.73
G1 X5.21 Y-5.59 Z4.91 F2400.0 E818.794
G1 X4.0 Y-5.7 Z4.91 F2400.0 E818.858
G1 X2.79 Y-5.59 Z4.91 F2400.0 E818.923
G1 X1.63 Y-5.23 Z4.91 F2400.0 E818.987
G1 X0.55 Y-4.66 Z4.91 F2400.0 E819.051
G1 X-0.17 Y-4.07 Z4.91 F2400.0 E819.1
G1 F1200.0
G1 E819.1
G1 F2400.0
M103
;M108 R80.0
G1 X-0.0 Y-4.61 Z4.91 F4200.0
G1 F1200.0
G1 E819.1
G1 F4200.0
M101
G1 X-0.0 Y-4.57 Z4.91 F4800.0 E819.103
G1 X-0.4 Y-4.28 Z4.91 F4800.0 E819.129
G1 X-0.4 Y-4.24 Z4.91 F4800.0 E819.131
G1 X-0.8 Y-3.88 Z4.91 F4800.0 E819.159
G1 X-0.8 Y-3.83 Z4.91 F4800.0 E819.162
G1 X-1.2 Y-3.39 Z4.91 F4800.0 E819.193
G1 X-1.2 Y-3.34 Z4.91 F4800.0 E819.196
G1 X-1.6 Y-2.78 Z4.91 F4800.0 E819.232
G1 X-1.6 Y-2.71 Z4.91 F4800.0 E819.236
G1 X-2.0 Y-2.04 Z4.91 F4800.0 E819.277
G1 X-2.4 Y-0.7 Z4.91 F4800.0 E819.351
G1 X-2.4 Y1.7 Z4.91 F4800.0 E819.478
G1 X-2.0 Y3.04 Z4.91 F4800.0 E819.551
G1 X-1.6 Y3.71 Z4.91 F4800.0 E819.593
G1 X-1.6 Y3.78 Z4.91 F4800.0 E819.597
G1 X-1.2 Y4.34 Z4.91 F4800.0 E819.633
G1 X-1.2 Y4.39 Z4.91 F4800.0 E819.635
G1 X-0.8 Y4.83 Z4.91 F4800.0 E819.667
G1 X-0.8 Y4.88 Z4.91 F4800.0 E819.669
G1 X-0.4 Y5.24 Z4.91 F4800.0 E819.698
G1 X-0.4 Y5.28 Z4.91 F4800.0 E819.7
G1 X0.0 Y5.57 Z4.91 F4800.0 E819.726
G1 X0.0 Y5.61 Z4.91 F4800.0 E819.728
G1 X0.4 Y5.89 Z4.91 F4800.0 E819.754
G1 X0.4 Y5.93 Z4.91 F4800.0 E819.756
G1 X0.8 Y6.11 Z4.91 F4800.0 E819.779
G1 X0.8 Y6.15 Z4.91 F4800.0 E819.781
G1 X1.2 Y6.32 Z4.91 F4800.0 E819.804
G1 X1.2 Y6.36 Z4.91 F4800.0 E819.806
G1 X1.6 Y6.52 Z4.91 F4800.0 E819.829
G1 X1.6 Y6.55 Z4.91 F4800.0 E819.831
G1 X2.0 Y6.64 Z4.91 F4800.0 E819.853
G1 X2.0 Y6.67 Z4.91 F4800.0 E819.854
G1 X2.4 Y6.76 Z4.91 F4800.0 E819.876
G1 X2.4 Y6.79 Z4.91 F4800.0 E819.878
G1 X2.8 Y6.87 Z4.91 F4800.0 E819.899
G1 X2.8 Y6.9 Z4.91 F4800.0 E819.901
G1 X3.2 Y6.91 Z4.91 F4800.0 E819.922
G1 X3.2 Y6.94 Z4.91 F4800.0 E819.924
G1 X3.6 Y6.95 Z4.91 F4800.0 E819.945
G1 X3.6 Y6.98 Z4.91 F4800.0 E819.947
G1 X4.0 Y6.99 Z4.91 F4800.0 E819.968
G1 X4.0 Y7.02 Z4.91 F4800.0 E819.97
G1 X4.4 Y6.98 Z4.91 F4800.0 E819.991
G1 X4.4 Y6.95 Z4.91 F4800.0 E819.993
G1 X4.8 Y6.94 Z4.91 F4800.0 E820.014
G1 X4.8 Y6.91 Z4.91 F4800.0 E820.016
G1 X5.2 Y6.9 Z4.91 F4800.0 E820.037
G1 X5.2 Y6.87 Z4.91 F4800.0 E820.038
G1 X5.6 Y6.79 Z4.91 F4800.0 E820.06
G1 X5.6 Y6.76 Z4.91 F4800.0 E820.062
G1 X6.0 Y6.67 Z4.91 F4800.0 E820.083
G1 X6.0 Y6.64 Z4.91 F4800.0 E820.085
G1 X6.4 Y6.55 Z4.91 F4800.0 E820.107
G1 X6.4 Y6.52 Z4.91 F4800.0 E820.109
G1 X6.8 Y6.36 Z4.91 F4800.0 E820.131
G1 X6.8 Y6.32 Z4.91 F4800.0 E820.133
G1 X7.2 Y6.15 Z4.91 F4800.0 E820.157
G1 X7.2 Y6.11 Z4.91 F4800.0 E820.159
G1 X7.6 Y5.93 Z4.91 F4800.0 E820.182
G1 X7.6 Y5.89 Z4.91 F4800.0 E820.184
G1 X8.0 Y5.61 Z4.91 F4800.0 E820.21
G1 X8.0 Y5.57 Z4.91 F4800.0 E820.212
G1 X8.4 Y5.28 Z4.91 F4800.0 E820.238
G1 X8.4 Y5.24 Z4.91 F4800.0 E820.24
G1 X8.8 Y4.88 Z4.91 F4800.0 E820.268
G1 X8.8 Y4.83 Z4.91 F4800.0 E820.271
G1 X9.2 Y4.39 Z4.91 F4800.0 E820.302
G1 X9.2 Y4.34 Z4.91 F4800.0 E820.305
G1 X9.6 Y3.78 Z4.91 F4800.0 E820.341
G1 X9.6 Y3.71 Z4.91 F4800.0 E820.345
G1 X10.0 Y3.04 Z4.91 F4800.0 E820.386
G1 X10.4 Y1.7 Z4.91 F4800.0 E820.46
G1 X10.4 Y-0.7 Z4.91 F4800.0 E820.587
G1 X10.0 Y-2.04 Z4.91 F4800.0 E820.661
G1 X9.6 Y-2.71 Z4.91 F4800.0 E820.702
G1 X9.6 Y-2.78 Z4.91 F4800.0 E820.706
G1 X9.2 Y-3.34 Z4.91 F4800.0 E820.742
G1 X9.2 Y-3.39 Z4.91 F4800.0 E820.745
G1 X8.8 Y-3.83 Z4.91 F4800.0 E820.776
G1 X8.8 Y-3.88 Z4.91 F4800.0 E820.779
G1 X8.4 Y-4.24 Z4.91 F4800.0 E820.807
G1 X8.4 Y-4.28 Z4.91 F4800.0 E820.809
G1 X8.0 Y-4.57 Z4.91 F4800.0 E820.835
G1 X8.0 Y-4.61 Z4.91 F4800.0 E820.838
G1 X7.6 Y-4.89 Z4.91 F4800.0 E820.863
G1 X7.6 Y-4.93 Z4.91 F4800.0 E820.865
G1 X7.2 Y-5.11 Z4.91 F4800.0 E820.889
G1 X7.2 Y-5.15 Z4.91 F4800.0 E820.891
G1 X6.8 Y-5.32 Z4.91 F4800.0 E820.914
G1 X6.8 Y-5.36 Z4.91 F4800.0 E820.916
G1 X6.4 Y-5.52 Z4.91 F4800.0 E820.938
G1 X6.4 Y-5.55 Z4.91 F4800.0 E820.94
G1 X6.0 Y-5.64 Z4.91 F4800.0 E820.962
G1 X6.0 Y-5.67 Z4.91 F4800.0 E820.964
G1 X5.6 Y-5.76 Z4.91 F4800.0 E820.985
G1 X5.6 Y-5.79 Z4.91 F4800.0 E820.987
G1 X5.2 Y-5.87 Z4.91 F4800.0 E821.009
G1 X5.2 Y-5.9 Z4.91 F4800.0 E821.01
G1 X4.8 Y-5.91 Z4.91 F4800.0 E821.031
G1 X4.8 Y-5.94 Z4.91 F4800.0 E821.033
G1 X4.4 Y-5.95 Z4.91 F4800.0 E821.054
G1 X4.4 Y-5.98 Z4.91 F4800.0 E821.056
G1 X4.0 Y-5.99 Z4.91 F4800.0 E821.077
G1 X4.0 Y-6.02 Z4.91 F4800.0 E821.079
G1 X3.6 Y-5.98 Z4.91 F4800.0 E821.1
G1 X3.6 Y-5.95 Z4.91 F4800.0 E821.102
G1 X3.2 Y-5.94 Z4.91 F4800.0 E821.123
G1 X3.2 Y-5.91 Z4.91 F4800.0 E821.125
G1 X2.8 Y-5.9 Z4.91 F4800.0 E821.146
G1 X2.8 Y-5.87 Z4.91 F4800.0 E821.148
G1 X2.4 Y-5.79 Z4.91 F4800.0 E821.169
G1 X2.4 Y-5.76 Z4.91 F4800.0 E821.171
G1 X2.0 Y-5.67 Z4.91 F4800.0 E821.193
G1 X2.0 Y-5.64 Z4.91 F4800.0 E821.194
G1 X1.6 Y-5.55 Z4.91 F4800.0 E821.216
G1 X1.6 Y-5.52 Z4.91 F4800.0 E821.218
G1 X1.2 Y-5.36 Z4.91 F4800.0 E821.241
G1 X1.2 Y-5.32 Z4.91 F4800.0 E821.243
G1 X0.8 Y-5.15 Z4.91 F4800.0 E821.266
G1 X0.8 Y-5.11 Z4.91 F4800.0 E821.268
G1 X0.4 Y-4.93 Z4.91 F4800.0 E821.291
G1 X0.4 Y-4.89 Z4.91 F4800.0 E821.293
G1 F1200.0
G1 E821.154
G1 F4800.0
M103
(*************start toolchange*************)
G54
M108 T0(Set tool)
M18 A B
G1 Z5.0 F3000
G1 X-1.44 Y-4.8 Z5.0 F3000
G1 F4200.0
(*************end toolchange*************)
(<layer> 4.995 )
G1 X-1.44 Y-4.8 Z5.0 F4200.0
G1 F1200.0
G1 E1045.766
G1 F4200.0
M101
G1 X-2.32 Y-3.73 Z5.0 F4800.0 E1045.84
G1 X-3.03 Y-2.41 Z5.0 F4800.0 E1045.919
G1 X-3.46 Y-0.98 Z5.0 F4800.0 E1045.997
G1 X-3.61 Y0.5 Z5.0 F4800.0 E1046.076
G1 X-3.46 Y1.98 Z5.0 F4800.0 E1046.155
G1 X-3.03 Y3.41 Z5.0 F4800.0 E1046.234
G1 X-2.32 Y4.72 Z5.0 F4800.0 E1046.312
G1 X-1.38 Y5.88 Z5.0 F4800.0 E1046.391
G1 X-0.23 Y6.82 Z5.0 F4800.0 E1046.47
G1 X1.09 Y7.53 Z5.0 F4800.0 E1046.549
G1 X2.52 Y7.96 Z5.0 F4800.0 E1046.627
G1 X4.0 Y8.11 Z5.0 F4800.0 E1046.706
G1 X5.48 Y7.96 Z5.0 F4800.0 E1046.785
G1 X6.91 Y7.53 Z5.0 F4800.0 E1046.864
M73 P19 (display progress)
G1 X8.23 Y6.82 Z5.0 F4800.0 E1046.942
G1 X9.38 Y5.88 Z5.0 F4800.0 E1047.021
G1 X10.32 Y4.72 Z5.0 F4800.0 E1047.1
G1 X11.03 Y3.41 Z5.0 F4800.0 E1047.179
G1 X11.46 Y1.98 Z5.0 F4800.0 E1047.257
G1 X11.61 Y0.5 Z5.0 F4800.0 E1047.336
G1 X11.46 Y-0.98 Z5.0 F4800.0 E1047.415
G1 X11.03 Y-2.41 Z5.0 F4800.0 E1047.494
G1 X10.32 Y-3.73 Z5.0 F4800.0 E1047.572
G1 X9.38 Y-4.88 Z5.0 F4800.0 E1047.651
G1 X8.23 Y-5.82 Z5.0 F4800.0 E1047.73
G1 X6.91 Y-6.53 Z5.0 F4800.0 E1047.809
G1 X5.48 Y-6.96 Z5.0 F4800.0 E1047.887
G1 X4.0 Y-7.11 Z5.0 F4800.0 E1047.966
G1 X2.52 Y-6.96 Z5.0 F4800.0 E1048.045
G1 X1.09 Y-6.53 Z5.0 F4800.0 E1048.124
G1 X-0.23 Y-5.82 Z5.0 F4800.0 E1048.202
G1 X-1.38 Y-4.88 Z5.0 F4800.0 E1048.281
G1 X-1.44 Y-4.8 Z5.0 F4800.0 E1048.286
G1 F1200.0
G1 E1047.286
G1 F4800.0
M103
G1 X-7.17 Y-12.09 Z5.0 F4200.0
G1 F1200.0
G1 E1048.286
G1 F4200.0
M101
G1 X-5.39 Y-13.55 Z5.0 F4800.0 E1048.408
G1 X-2.47 Y-15.11 Z5.0 F4800.0 E1048.583
G1 X0.7 Y-16.07 Z5.0 F4800.0 E1048.758
G1 X4.0 Y-16.4 Z5.0 F4800.0 E1048.933
G1 X7.3 Y-16.07 Z5.0 F4800.0 E1049.108
G1 X10.47 Y-15.11 Z5.0 F4800.0 E1049.283
G1 X13.39 Y-13.55 Z5.0 F4800.0 E1049.458
G1 X15.95 Y-11.45 Z5.0 F4800.0 E1049.633
G1 X18.05 Y-8.89 Z5.0 F4800.0 E1049.808
G1 X19.61 Y-5.97 Z5.0 F4800.0 E1049.983
G1 X20.57 Y-2.8 Z5.0 F4800.0 E1050.158
G1 X20.9 Y0.5 Z5.0 F4800.0 E1050.333
G1 X20.57 Y3.8 Z5.0 F4800.0 E1050.508
G1 X19.61 Y6.97 Z5.0 F4800.0 E1050.683
G1 X18.05 Y9.89 Z5.0 F4800.0 E1050.858
G1 X15.95 Y12.45 Z5.0 F4800.0 E1051.033
G1 X13.39 Y14.55 Z5.0 F4800.0 E1051.208
G1 X10.47 Y16.11 Z5.0 F4800.0 E1051.383
G1 X7.3 Y17.07 Z5.0 F4800.0 E1051.558
G1 X4.0 Y17.4 Z5.0 F4800.0 E1051.733
G1 X0.7 Y17.07 Z5.0 F4800.0 E1051.908
G1 X-2.47 Y16.11 Z5.0 F4800.0 E1052.083
G1 X-5.39 Y14.55 Z5.0 F4800.0 E1052.258
G1 X-7.95 Y12.45 Z5.0 F4800.0 E1052.433
G1 X-10.05 Y9.89 Z5.0 F4800.0 E1052.607
G1 X-11.61 Y6.97 Z5.0 F4800.0 E1052.782
G1 X-12.57 Y3.8 Z5.0 F4800.0 E1052.957
G1 X-12.9 Y0.5 Z5.0 F4800.0 E1053.132
G1 X-12.57 Y-2.8 Z5.0 F4800.0 E1053.307
G1 X-11.61 Y-5.97 Z5.0 F4800.0 E1053.482
G1 X-10.05 Y-8.89 Z5.0 F4800.0 E1053.657
G1 X-7.95 Y-11.45 Z5.0 F4800.0 E1053.832
G1 X-7.24 Y-12.03 Z5.0 F4800.0 E1053.881
G1 X-7.17 Y-12.09 Z5.0 F4800.0 E1053.886
G1 F1200.0
G1 E1053.886
G1 F4800.0
M103
;M108 R40.0
G1 X-7.43 Y-12.4 Z5.0 F4200.0
G1 F1200.0
G1 E1053.886
G1 F4200.0
M101
G1 X-5.61 Y-13.88 Z5.0 F2400.0 E1054.009
G1 X-2.62 Y-15.48 Z5.0 F2400.0 E1054.189
G1 X0.63 Y-16.47 Z5.0 F2400.0 E1054.368
G1 X4.0 Y-16.8 Z5.0 F2400.0 E1054.547
G1 X7.38 Y-16.47 Z5.0 F2400.0 E1054.726
G1 X10.62 Y-15.48 Z5.0 F2400.0 E1054.905
G1 X13.61 Y-13.88 Z5.0 F2400.0 E1055.084
G1 X16.23 Y-11.73 Z5.0 F2400.0 E1055.263
G1 X18.38 Y-9.11 Z5.0 F2400.0 E1055.443
G1 X19.98 Y-6.12 Z5.0 F2400.0 E1055.622
G1 X20.97 Y-2.88 Z5.0 F2400.0 E1055.801
G1 X21.3 Y0.5 Z5.0 F2400.0 E1055.98
G1 X20.97 Y3.88 Z5.0 F2400.0 E1056.159
G1 X19.98 Y7.12 Z5.0 F2400.0 E1056.338
G1 X18.38 Y10.11 Z5.0 F2400.0 E1056.517
G1 X16.23 Y12.73 Z5.0 F2400.0 E1056.697
G1 X13.61 Y14.88 Z5.0 F2400.0 E1056.876
G1 X10.62 Y16.48 Z5.0 F2400.0 E1057.055
G1 X7.38 Y17.47 Z5.0 F2400.0 E1057.234
G1 X4.0 Y17.8 Z5.0 F2400.0 E1057.413
G1 X0.63 Y17.47 Z5.0 F2400.0 E1057.592
G1 X-2.62 Y16.48 Z5.0 F2400.0 E1057.771
G1 X-5.61 Y14.88 Z5.0 F2400.0 E1057.951
G1 X-8.23 Y12.73 Z5.0 F2400.0 E1058.13
G1 X-10.38 Y10.11 Z5.0 F2400.0 E1058.309
G1 X-11.98 Y7.12 Z5.0 F2400.0 E1058.488
G1 X-12.97 Y3.88 Z5.0 F2400.0 E1058.667
G1 X-13.3 Y0.5 Z5.0 F2400.0 E1058.846
G1 X-12.97 Y-2.88 Z5.0 F2400.0 E1059.025
G1 X-11.98 Y-6.12 Z5.0 F2400.0 E1059.205
G1 X-10.38 Y-9.11 Z5.0 F2400.0 E1059.384
G1 X-8.23 Y-11.73 Z5.0 F2400.0 E1059.563
G1 X-7.5 Y-12.34 Z5.0 F2400.0 E1059.613
G1 X-7.43 Y-12.4 Z5.0 F2400.0 E1059.618
G1 F1200.0
G1 E1058.618
G1 F2400.0
M103
G1 X-1.15 Y-4.52 Z5.0 F4200.0
G1 F1200.0
G1 E1059.618
G1 F4200.0
M101
G1 X-1.99 Y-3.5 Z5.0 F2400.0 E1059.688
G1 X-2.66 Y-2.26 Z5.0 F2400.0 E1059.762
G1 X-3.06 Y-0.91 Z5.0 F2400.0 E1059.837
G1 X-3.2 Y0.5 Z5.0 F2400.0 E1059.912
G1 X-3.06 Y1.91 Z5.0 F2400.0 E1059.986
G1 X-2.66 Y3.26 Z5.0 F2400.0 E1060.061
G1 X-1.99 Y4.5 Z5.0 F2400.0 E1060.135
G1 X-1.09 Y5.59 Z5.0 F2400.0 E1060.21
G1 X-0.0 Y6.49 Z5.0 F2400.0 E1060.284
G1 X1.24 Y7.16 Z5.0 F2400.0 E1060.359
G1 X2.6 Y7.56 Z5.0 F2400.0 E1060.434
G1 X4.0 Y7.7 Z5.0 F2400.0 E1060.508
G1 X5.41 Y7.56 Z5.0 F2400.0 E1060.583
G1 X6.76 Y7.16 Z5.0 F2400.0 E1060.657
G1 X8.0 Y6.49 Z5.0 F2400.0 E1060.732
G1 X9.09 Y5.59 Z5.0 F2400.0 E1060.807
G1 X9.99 Y4.5 Z5.0 F2400.0 E1060.881
G1 X10.66 Y3.26 Z5.0 F2400.0 E1060.956
G1 X11.06 Y1.91 Z5.0 F2400.0 E1061.03
G1 X11.2 Y0.5 Z5.0 F2400.0 E1061.105
G1 X11.06 Y-0.91 Z5.0 F2400.0 E1061.18
G1 X10.66 Y-2.26 Z5.0 F2400.0 E1061.254
G1 X9.99 Y-3.5 Z5.0 F2400.0 E1061.329
G1 X9.09 Y-4.59 Z5.0 F2400.0 E1061.403
G1 X8.0 Y-5.49 Z5.0 F2400.0 E1061.478
G1 X6.76 Y-6.16 Z5.0 F2400.0 E1061.552
G1 X5.41 Y-6.56 Z5.0 F2400.0 E1061.627
G1 X4.0 Y-6.7 Z5.0 F2400.0 E1061.702
G1 X2.6 Y-6.56 Z5.0 F2400.0 E1061.776
G1 X1.24 Y-6.16 Z5.0 F2400.0 E1061.851
G1 X-0.0 Y-5.49 Z5.0 F2400.0 E1061.925
G1 X-1.09 Y-4.59 Z5.0 F2400.0 E1062.0
G1 X-1.15 Y-4.52 Z5.0 F2400.0 E1062.005
G1 F1200.0
G1 E1061.005
G1 F2400.0
M103
;M108 R80.0
G1 X-2.84 Y-2.33 Z5.0 F4200.0
G1 X-3.6 Y2.48 Z5.0 F4200.0
G1 F1200.0
G1 E1062.005
G1 F4200.0
M101
G1 X-3.2 Y3.68 Z5.0 F4800.0 E1062.072
G1 X-2.4 Y5.07 Z5.0 F4800.0 E1062.157
G1 X-1.6 Y6.05 Z5.0 F4800.0 E1062.223
G1 X-0.4 Y7.04 Z5.0 F4800.0 E1062.306
G1 X0.8 Y7.69 Z5.0 F4800.0 E1062.378
G1 X2.4 Y8.22 Z5.0 F4800.0 E1062.467
G1 X4.0 Y8.39 Z5.0 F4800.0 E1062.552
G1 X5.6 Y8.22 Z5.0 F4800.0 E1062.637
G1 X7.2 Y7.69 Z5.0 F4800.0 E1062.726
G1 X8.4 Y7.04 Z5.0 F4800.0 E1062.798
G1 X9.6 Y6.05 Z5.0 F4800.0 E1062.88
G1 X10.4 Y5.07 Z5.0 F4800.0 E1062.946
G1 X10.31 Y5.81 Z5.0 F4800.0 E1062.986
G1 X9.45 Y6.69 Z5.0 F4800.0 E1063.051
G1 X8.59 Y7.39 Z5.0 F4800.0 E1063.109
G1 X7.79 Y7.83 Z5.0 F4800.0 E1063.158
G1 X0.0 Y16.57 Z5.0 F4800.0 E1063.776
G1 X0.8 Y16.8 Z5.0 F4800.0 E1063.82
G1 X4.0 Y17.12 Z5.0 F4800.0 E1063.99
G1 X7.2 Y16.8 Z5.0 F4800.0 E1064.16
G1 X10.4 Y15.83 Z5.0 F4800.0 E1064.336
G1 X13.2 Y14.33 Z5.0 F4800.0 E1064.504
G1 X15.6 Y12.37 Z5.0 F4800.0 E1064.668
G1 X17.6 Y9.99 Z5.0 F4800.0 E1064.832
G1 X19.2 Y7.14 Z5.0 F4800.0 E1065.005
G1 X20.0 Y4.72 Z5.0 F4800.0 E1065.139
G1 X20.4 Y2.7 Z5.0 F4800.0 E1065.248
G1 X20.4 Y-1.7 Z5.0 F4800.0 E1065.48
G1 X20.0 Y-3.72 Z5.0 F4800.0 E1065.589
G1 X19.2 Y-6.14 Z5.0 F4800.0 E1065.724
G1 X17.6 Y-8.99 Z5.0 F4800.0 E1065.897
G1 X15.6 Y-11.37 Z5.0 F4800.0 E1066.061
G1 X13.2 Y-13.33 Z5.0 F4800.0 E1066.225
G1 X10.4 Y-14.83 Z5.0 F4800.0 E1066.392
G1 X7.2 Y-15.8 Z5.0 F4800.0 E1066.569
G1 X4.0 Y-16.12 Z5.0 F4800.0 E1066.739
G1 X0.8 Y-15.8 Z5.0 F4800.0 E1066.909
G1 X-0.4 Y-15.45 Z5.0 F4800.0 E1066.975
G1 X7.79 Y-6.83 Z5.0 F4800.0 E1067.603
G1 X8.59 Y-6.39 Z5.0 F4800.0 E1067.651
G1 X9.45 Y-5.69 Z5.0 F4800.0 E1067.71
G1 X10.31 Y-4.81 Z5.0 F4800.0 E1067.775
G1 X10.4 Y-4.07 Z5.0 F4800.0 E1067.814
G1 X9.6 Y-5.05 Z5.0 F4800.0 E1067.881
G1 X8.8 Y-5.71 Z5.0 F4800.0 E1067.936
G1 X8.0 Y-6.26 Z5.0 F4800.0 E1067.987
G1 X6.8 Y-6.85 Z5.0 F4800.0 E1068.058
G1 X5.6 Y-7.22 Z5.0 F4800.0 E1068.124
G1 X4.0 Y-7.39 Z5.0 F4800.0 E1068.209
G1 X2.4 Y-7.22 Z5.0 F4800.0 E1068.294
G1 X1.2 Y-6.85 Z5.0 F4800.0 E1068.36
G1 X-0.4 Y-6.04 Z5.0 F4800.0 E1068.455
G1 X-1.6 Y-5.05 Z5.0 F4800.0 E1068.537
G1 X-2.4 Y-4.07 Z5.0 F4800.0 E1068.604
G1 X-3.2 Y-2.68 Z5.0 F4800.0 E1068.689
G1 X-3.6 Y-1.48 Z5.0 F4800.0 E1068.755
G1 F1200.0
G1 E1067.755
G1 F4800.0
M103
G1 X-0.8 Y-15.32 Z5.0 F4200.0
G1 F1200.0
G1 E1068.755
G1 F4200.0
M101
G1 X-2.4 Y-14.83 Z5.0 F4800.0 E1068.844
G1 X-5.2 Y-13.33 Z5.0 F4800.0 E1069.011
G1 X-7.6 Y-11.37 Z5.0 F4800.0 E1069.175
G1 X-9.6 Y-8.99 Z5.0 F4800.0 E1069.339
G1 X-11.2 Y-6.14 Z5.0 F4800.0 E1069.512
G1 X-12.0 Y-3.72 Z5.0 F4800.0 E1069.647
G1 X-12.4 Y-1.7 Z5.0 F4800.0 E1069.756
G1 X-12.4 Y2.7 Z5.0 F4800.0 E1069.988
G1 X-12.0 Y4.72 Z5.0 F4800.0 E1070.097
G1 X-11.2 Y7.14 Z5.0 F4800.0 E1070.231
G1 X-9.6 Y9.99 Z5.0 F4800.0 E1070.404
G1 X-7.6 Y12.37 Z5.0 F4800.0 E1070.568
G1 X-5.2 Y14.33 Z5.0 F4800.0 E1070.732
G1 X-2.4 Y15.83 Z5.0 F4800.0 E1070.9
G1 X-0.4 Y16.45 Z5.0 F4800.0 E1071.01
G1 F1200.0
G1 E1070.01
G1 F4800.0
M103
(*************start toolchange*************)
G55
M108 T1(Set tool)
M18 A B
G1 Z5.18 F3000
G1 X-0.65 Y-4.44 Z5.18 F3000
G1 F4200.0
(*************end toolchange*************)
(<layer> 5.184 )
;M108 R40.0
G1 X-0.65 Y-4.44 Z5.18 F4200.0
G1 F1200.0
G1 E821.293
G1 F4200.0
M101
G1 X0.22 Y-5.15 Z5.18 F2400.0 E821.352
G1 X1.4 Y-5.78 Z5.18 F2400.0 E821.422
G1 X2.67 Y-6.17 Z5.18 F2400.0 E821.493
G1 X4.0 Y-6.3 Z5.18 F2400.0 E821.563
G1 X5.33 Y-6.17 Z5.18 F2400.0 E821.634
G1 X6.6 Y-5.78 Z5.18 F2400.0 E821.704
G1 X7.78 Y-5.15 Z5.18 F2400.0 E821.774
G1 X8.81 Y-4.31 Z5.18 F2400.0 E821.845
G1 X9.65 Y-3.28 Z5.18 F2400.0 E821.915
G1 X10.28 Y-2.1 Z5.18 F2400.0 E821.986
G1 X10.67 Y-0.83 Z5.18 F2400.0 E822.056
G1 X10.8 Y0.5 Z5.18 F2400.0 E822.127
G1 X10.67 Y1.83 Z5.18 F2400.0 E822.197
G1 X10.28 Y3.1 Z5.18 F2400.0 E822.267
G1 X9.65 Y4.28 Z5.18 F2400.0 E822.338
G1 X8.81 Y5.31 Z5.18 F2400.0 E822.408
G1 X7.78 Y6.15 Z5.18 F2400.0 E822.479
G1 X6.6 Y6.78 Z5.18 F2400.0 E822.549
G1 X5.33 Y7.17 Z5.18 F2400.0 E822.619
G1 X4.0 Y7.3 Z5.18 F2400.0 E822.69
G1 X2.67 Y7.17 Z5.18 F2400.0 E822.76
G1 X1.4 Y6.78 Z5.18 F2400.0 E822.831
G1 X0.22 Y6.15 Z5.18 F2400.0 E822.901
G1 X-0.81 Y5.31 Z5.18 F2400.0 E822.972
G1 X-1.65 Y4.28 Z5.18 F2400.0 E823.042
G1 X-2.28 Y3.1 Z5.18 F2400.0 E823.112
G1 X-2.67 Y1.83 Z5.18 F2400.0 E823.183
G1 X-2.8 Y0.5 Z5.18 F2400.0 E823.253
G1 X-2.67 Y-0.83 Z5.18 F2400.0 E823.324
G1 X-2.28 Y-2.1 Z5.18 F2400.0 E823.394
G1 X-1.65 Y-3.28 Z5.18 F2400.0 E823.464
G1 X-0.81 Y-4.31 Z5.18 F2400.0 E823.535
G1 X-0.65 Y-4.44 Z5.18 F2400.0 E823.546
G1 F1200.0
G1 E823.546
G1 F2400.0
M103
G1 X-0.52 Y-3.72 Z5.18 F4200.0
G1 F1200.0
G1 E823.546
G1 F4200.0
M101
G1 X-1.16 Y-2.95 Z5.18 F2400.0 E823.599
G1 X-1.73 Y-1.87 Z5.18 F2400.0 E823.663
G1 X-2.09 Y-0.71 Z5.18 F2400.0 E823.728
G1 X-2.2 Y0.5 Z5.18 F2400.0 E823.792
G1 X-2.09 Y1.71 Z5.18 F2400.0 E823.856
G1 X-1.73 Y2.87 Z5.18 F2400.0 E823.92
G1 X-1.16 Y3.95 Z5.18 F2400.0 E823.985
G1 X-0.39 Y4.89 Z5.18 F2400.0 E824.049
G1 X0.55 Y5.66 Z5.18 F2400.0 E824.113
G1 X1.63 Y6.23 Z5.18 F2400.0 E824.177
G1 X2.79 Y6.59 Z5.18 F2400.0 E824.242
G1 X4.0 Y6.7 Z5.18 F2400.0 E824.306
G1 X5.21 Y6.59 Z5.18 F2400.0 E824.37
G1 X6.37 Y6.23 Z5.18 F2400.0 E824.434
G1 X7.45 Y5.66 Z5.18 F2400.0 E824.499
G1 X8.39 Y4.89 Z5.18 F2400.0 E824.563
G1 X9.16 Y3.95 Z5.18 F2400.0 E824.627
G1 X9.73 Y2.87 Z5.18 F2400.0 E824.691
G1 X10.09 Y1.71 Z5.18 F2400.0 E824.756
G1 X10.2 Y0.5 Z5.18 F2400.0 E824.82
G1 X10.09 Y-0.71 Z5.18 F2400.0 E824.884
G1 X9.73 Y-1.87 Z5.18 F2400.0 E824.948
G1 X9.16 Y-2.95 Z5.18 F2400.0 E825.013
G1 X8.39 Y-3.89 Z5.18 F2400.0 E825.077
G1 X7.45 Y-4.66 Z5.18 F2400.0 E825.141
G1 X6.37 Y-5.23 Z5.18 F2400.0 E825.205
G1 X5.21 Y-5.59 Z5.18 F2400.0 E825.27
G1 X4.0 Y-5.7 Z5.18 F2400.0 E825.334
G1 X2.79 Y-5.59 Z5.18 F2400.0 E825.398
G1 X1.63 Y-5.23 Z5.18 F2400.0 E825.462
G1 X0.55 Y-4.66 Z5.18 F2400.0 E825.526
G1 X-0.39 Y-3.89 Z5.18 F2400.0 E825.591
G1 X-0.52 Y-3.72 Z5.18 F2400.0 E825.602
G1 F1200.0
G1 E824.602
G1 F2400.0
M103
;M108 R80.0
G1 X1.55 Y-5.41 Z5.18 F4200.0
G1 X5.25 Y-5.78 Z5.18 F4200.0
G1 X8.53 Y-4.03 Z5.18 F4200.0
G1 X10.47 Y-0.0 Z5.18 F4200.0
G1 F1200.0
G1 E825.602
G1 F4200.0
M101
G1 X10.44 Y-0.0 Z5.18 F4800.0 E825.604
G1 X10.43 Y-0.4 Z5.18 F4800.0 E825.625
G1 X10.4 Y-0.4 Z5.18 F4800.0 E825.626
G1 X10.38 Y-0.8 Z5.18 F4800.0 E825.648
G1 X10.35 Y-0.8 Z5.18 F4800.0 E825.649
G1 X10.26 Y-1.2 Z5.18 F4800.0 E825.671
G1 X10.23 Y-1.2 Z5.18 F4800.0 E825.673
G1 X10.14 Y-1.6 Z5.18 F4800.0 E825.694
G1 X10.11 Y-1.6 Z5.18 F4800.0 E825.696
G1 X10.02 Y-2.0 Z5.18 F4800.0 E825.718
G1 X9.98 Y-2.0 Z5.18 F4800.0 E825.72
G1 X9.81 Y-2.4 Z5.18 F4800.0 E825.743
G1 X9.77 Y-2.4 Z5.18 F4800.0 E825.745
G1 X9.59 Y-2.8 Z5.18 F4800.0 E825.768
G1 X9.55 Y-2.8 Z5.18 F4800.0 E825.77
G1 X9.36 Y-3.2 Z5.18 F4800.0 E825.794
G1 X9.31 Y-3.2 Z5.18 F4800.0 E825.796
G1 X9.03 Y-3.6 Z5.18 F4800.0 E825.822
G1 X8.99 Y-3.6 Z5.18 F4800.0 E825.824
G1 X8.7 Y-4.0 Z5.18 F4800.0 E825.85
G1 X8.66 Y-4.0 Z5.18 F4800.0 E825.852
G1 X8.25 Y-4.4 Z5.18 F4800.0 E825.882
G1 X8.2 Y-4.4 Z5.18 F4800.0 E825.885
G1 X7.77 Y-4.8 Z5.18 F4800.0 E825.916
G1 X7.72 Y-4.8 Z5.18 F4800.0 E825.919
G1 X7.1 Y-5.2 Z5.18 F4800.0 E825.958
G1 X7.03 Y-5.2 Z5.18 F4800.0 E825.962
G1 X6.24 Y-5.6 Z5.18 F4800.0 E826.008
G1 X4.19 Y-6.0 Z5.18 F4800.0 E826.119
G1 X3.81 Y-6.0 Z5.18 F4800.0 E826.139
G1 X1.76 Y-5.6 Z5.18 F4800.0 E826.249
G1 X0.97 Y-5.2 Z5.18 F4800.0 E826.296
G1 X0.9 Y-5.2 Z5.18 F4800.0 E826.299
G1 X0.28 Y-4.8 Z5.18 F4800.0 E826.338
G1 X0.23 Y-4.8 Z5.18 F4800.0 E826.341
G1 X-0.2 Y-4.4 Z5.18 F4800.0 E826.372
G1 X-0.25 Y-4.4 Z5.18 F4800.0 E826.375
G1 X-0.66 Y-4.0 Z5.18 F4800.0 E826.405
G1 X-0.7 Y-4.0 Z5.18 F4800.0 E826.407
G1 X-0.99 Y-3.6 Z5.18 F4800.0 E826.433
G1 X-1.03 Y-3.6 Z5.18 F4800.0 E826.435
G1 X-1.31 Y-3.2 Z5.18 F4800.0 E826.461
G1 X-1.36 Y-3.2 Z5.18 F4800.0 E826.463
G1 X-1.55 Y-2.8 Z5.18 F4800.0 E826.487
G1 X-1.59 Y-2.8 Z5.18 F4800.0 E826.489
G1 X-1.77 Y-2.4 Z5.18 F4800.0 E826.512
G1 X-1.81 Y-2.4 Z5.18 F4800.0 E826.514
G1 X-1.98 Y-2.0 Z5.18 F4800.0 E826.537
G1 X-2.02 Y-2.0 Z5.18 F4800.0 E826.539
G1 X-2.11 Y-1.6 Z5.18 F4800.0 E826.561
G1 X-2.14 Y-1.6 Z5.18 F4800.0 E826.563
G1 X-2.23 Y-1.2 Z5.18 F4800.0 E826.584
G1 X-2.26 Y-1.2 Z5.18 F4800.0 E826.586
G1 X-2.35 Y-0.8 Z5.18 F4800.0 E826.608
G1 X-2.38 Y-0.8 Z5.18 F4800.0 E826.61
G1 X-2.4 Y-0.4 Z5.18 F4800.0 E826.631
G1 X-2.43 Y-0.4 Z5.18 F4800.0 E826.632
G1 X-2.44 Y0.0 Z5.18 F4800.0 E826.654
G1 X-2.47 Y0.0 Z5.18 F4800.0 E826.655
G1 X-2.48 Y0.4 Z5.18 F4800.0 E826.676
G1 X-2.51 Y0.4 Z5.18 F4800.0 E826.678
G1 X-2.49 Y0.8 Z5.18 F4800.0 E826.699
G1 X-2.46 Y0.8 Z5.18 F4800.0 E826.701
G1 X-2.45 Y1.2 Z5.18 F4800.0 E826.722
G1 X-2.42 Y1.2 Z5.18 F4800.0 E826.724
G1 X-2.41 Y1.6 Z5.18 F4800.0 E826.745
G1 X-2.38 Y1.6 Z5.18 F4800.0 E826.747
G1 X-2.32 Y2.0 Z5.18 F4800.0 E826.768
G1 X-2.29 Y2.0 Z5.18 F4800.0 E826.77
G1 X-2.2 Y2.4 Z5.18 F4800.0 E826.792
G1 X-2.17 Y2.4 Z5.18 F4800.0 E826.793
G1 X-2.08 Y2.8 Z5.18 F4800.0 E826.815
G1 X-2.05 Y2.8 Z5.18 F4800.0 E826.817
G1 X-1.91 Y3.2 Z5.18 F4800.0 E826.839
G1 X-1.88 Y3.2 Z5.18 F4800.0 E826.841
G1 X-1.7 Y3.6 Z5.18 F4800.0 E826.864
G1 X-1.66 Y3.6 Z5.18 F4800.0 E826.866
G1 X-1.49 Y4.0 Z5.18 F4800.0 E826.889
G1 X-1.45 Y4.0 Z5.18 F4800.0 E826.891
G1 X-1.19 Y4.4 Z5.18 F4800.0 E826.916
G1 X-1.15 Y4.4 Z5.18 F4800.0 E826.919
G1 X-0.86 Y4.8 Z5.18 F4800.0 E826.945
G1 X-0.82 Y4.8 Z5.18 F4800.0 E826.947
G1 X-0.5 Y5.2 Z5.18 F4800.0 E826.974
G1 X-0.45 Y5.2 Z5.18 F4800.0 E826.977
G1 X-0.01 Y5.6 Z5.18 F4800.0 E827.008
G1 X0.04 Y5.6 Z5.18 F4800.0 E827.011
G1 X0.53 Y6.0 Z5.18 F4800.0 E827.044
G1 X0.6 Y6.0 Z5.18 F4800.0 E827.048
G1 X1.28 Y6.4 Z5.18 F4800.0 E827.089
G1 X1.35 Y6.4 Z5.18 F4800.0 E827.093
G1 X2.42 Y6.8 Z5.18 F4800.0 E827.153
G1 X2.53 Y6.8 Z5.18 F4800.0 E827.159
G1 F1200.0
G1 E826.159
G1 F4800.0
M103
G1 X5.47 Y6.8 Z5.18 F4200.0
G1 F1200.0
G1 E827.159
G1 F4200.0
M101
G1 X5.58 Y6.8 Z5.18 F4800.0 E827.165
G1 X6.65 Y6.4 Z5.18 F4800.0 E827.226
G1 X6.72 Y6.4 Z5.18 F4800.0 E827.23
G1 X7.4 Y6.0 Z5.18 F4800.0 E827.271
G1 X7.47 Y6.0 Z5.18 F4800.0 E827.275
G1 X7.96 Y5.6 Z5.18 F4800.0 E827.308
G1 X8.01 Y5.6 Z5.18 F4800.0 E827.311
G1 X8.45 Y5.2 Z5.18 F4800.0 E827.342
G1 X8.5 Y5.2 Z5.18 F4800.0 E827.345
G1 X8.82 Y4.8 Z5.18 F4800.0 E827.372
G1 X8.86 Y4.8 Z5.18 F4800.0 E827.374
G1 X9.15 Y4.4 Z5.18 F4800.0 E827.4
G1 X9.19 Y4.4 Z5.18 F4800.0 E827.403
G1 X9.45 Y4.0 Z5.18 F4800.0 E827.428
G1 X9.49 Y4.0 Z5.18 F4800.0 E827.43
G1 X9.66 Y3.6 Z5.18 F4800.0 E827.453
G1 X9.7 Y3.6 Z5.18 F4800.0 E827.455
G1 X9.88 Y3.2 Z5.18 F4800.0 E827.478
G1 X9.91 Y3.2 Z5.18 F4800.0 E827.48
G1 X10.05 Y2.8 Z5.18 F4800.0 E827.502
G1 X10.08 Y2.8 Z5.18 F4800.0 E827.504
G1 X10.17 Y2.4 Z5.18 F4800.0 E827.525
G1 X10.2 Y2.4 Z5.18 F4800.0 E827.527
G1 X10.29 Y2.0 Z5.18 F4800.0 E827.549
G1 X10.32 Y2.0 Z5.18 F4800.0 E827.551
G1 X10.38 Y1.6 Z5.18 F4800.0 E827.572
G1 X10.41 Y1.6 Z5.18 F4800.0 E827.574
G1 X10.42 Y1.2 Z5.18 F4800.0 E827.595
G1 X10.45 Y1.2 Z5.18 F4800.0 E827.597
G1 X10.46 Y0.8 Z5.18 F4800.0 E827.618
G1 X10.49 Y0.8 Z5.18 F4800.0 E827.62
G1 X10.48 Y0.4 Z5.18 F4800.0 E827.641
G1 X10.51 Y0.4 Z5.18 F4800.0 E827.642
G1 F1200.0
G1 E826.642
G1 F4800.0
M103
(*************start toolchange*************)
G54
M108 T0(Set tool)
M18 A B
G1 Z5.27 F3000
G1 X-2.84 Y3.33 Z5.27 F3000
G1 F4200.0
(*************end toolchange*************)
(<layer> 5.265 )
G1 X-2.84 Y3.33 Z5.27 F4200.0
G1 X-3.26 Y-0.94 Z5.27 F4200.0
G1 X-1.21 Y-5.01 Z5.27 F4200.0
G1 F1200.0
G1 E1071.01
G1 F4200.0
M101
G1 X-1.38 Y-4.88 Z5.27 F4800.0 E1071.022
G1 X-2.32 Y-3.73 Z5.27 F4800.0 E1071.1
G1 X-3.03 Y-2.41 Z5.27 F4800.0 E1071.179
G1 X-3.46 Y-0.98 Z5.27 F4800.0 E1071.258
G1 X-3.61 Y0.5 Z5.27 F4800.0 E1071.337
G1 X-3.46 Y1.98 Z5.27 F4800.0 E1071.415
G1 X-3.03 Y3.41 Z5.27 F4800.0 E1071.494
G1 X-2.32 Y4.72 Z5.27 F4800.0 E1071.573
G1 X-1.38 Y5.88 Z5.27 F4800.0 E1071.652
G1 X-0.23 Y6.82 Z5.27 F4800.0 E1071.73
G1 X1.09 Y7.53 Z5.27 F4800.0 E1071.809
G1 X2.52 Y7.96 Z5.27 F4800.0 E1071.888
G1 X4.0 Y8.11 Z5.27 F4800.0 E1071.967
G1 X5.48 Y7.96 Z5.27 F4800.0 E1072.045
G1 X6.91 Y7.53 Z5.27 F4800.0 E1072.124
G1 X8.23 Y6.82 Z5.27 F4800.0 E1072.203
G1 X9.38 Y5.88 Z5.27 F4800.0 E1072.282
G1 X10.32 Y4.72 Z5.27 F4800.0 E1072.36
G1 X11.03 Y3.41 Z5.27 F4800.0 E1072.439
G1 X11.46 Y1.98 Z5.27 F4800.0 E1072.518
G1 X11.61 Y0.5 Z5.27 F4800.0 E1072.597
G1 X11.46 Y-0.98 Z5.27 F4800.0 E1072.675
G1 X11.03 Y-2.41 Z5.27 F4800.0 E1072.754
G1 X10.32 Y-3.73 Z5.27 F4800.0 E1072.833
G1 X9.38 Y-4.88 Z5.27 F4800.0 E1072.912
G1 X8.23 Y-5.82 Z5.27 F4800.0 E1072.99
G1 X6.91 Y-6.53 Z5.27 F4800.0 E1073.069
G1 X5.48 Y-6.96 Z5.27 F4800.0 E1073.148
G1 X4.0 Y-7.11 Z5.27 F4800.0 E1073.227
G1 X2.52 Y-6.96 Z5.27 F4800.0 E1073.305
G1 X1.09 Y-6.53 Z5.27 F4800.0 E1073.384
G1 X-0.23 Y-5.82 Z5.27 F4800.0 E1073.463
G1 X-1.21 Y-5.01 Z5.27 F4800.0 E1073.53
G1 F1200.0
G1 E1072.53
G1 F4800.0
M103
G1 X-7.41 Y-11.89 Z5.27 F4200.0
G1 F1200.0
G1 E1073.53
G1 F4200.0
M101
G1 X-7.24 Y-12.03 Z5.27 F4800.0 E1073.542
G1 X-5.39 Y-13.55 Z5.27 F4800.0 E1073.668
G1 X-2.47 Y-15.11 Z5.27 F4800.0 E1073.843
G1 X0.7 Y-16.07 Z5.27 F4800.0 E1074.018
G1 X4.0 Y-16.4 Z5.27 F4800.0 E1074.193
G1 X7.3 Y-16.07 Z5.27 F4800.0 E1074.368
G1 X10.47 Y-15.11 Z5.27 F4800.0 E1074.543
G1 X13.39 Y-13.55 Z5.27 F4800.0 E1074.718
G1 X15.95 Y-11.45 Z5.27 F4800.0 E1074.893
G1 X18.05 Y-8.89 Z5.27 F4800.0 E1075.068
G1 X19.61 Y-5.97 Z5.27 F4800.0 E1075.243
G1 X20.57 Y-2.8 Z5.27 F4800.0 E1075.418
G1 X20.9 Y0.5 Z5.27 F4800.0 E1075.593
G1 X20.57 Y3.8 Z5.27 F4800.0 E1075.768
G1 X19.61 Y6.97 Z5.27 F4800.0 E1075.943
G1 X18.05 Y9.89 Z5.27 F4800.0 E1076.118
G1 X15.95 Y12.45 Z5.27 F4800.0 E1076.293
G1 X13.39 Y14.55 Z5.27 F4800.0 E1076.468
G1 X10.47 Y16.11 Z5.27 F4800.0 E1076.643
G1 X7.3 Y17.07 Z5.27 F4800.0 E1076.818
G1 X4.0 Y17.4 Z5.27 F4800.0 E1076.993
G1 X0.7 Y17.07 Z5.27 F4800.0 E1077.168
G1 X-2.47 Y16.11 Z5.27 F4800.0 E1077.343
G1 X-5.39 Y14.55 Z5.27 F4800.0 E1077.518
G1 X-7.95 Y12.45 Z5.27 F4800.0 E1077.693
G1 X-10.05 Y9.89 Z5.27 F4800.0 E1077.868
G1 X-11.61 Y6.97 Z5.27 F4800.0 E1078.043
G1 X-12.57 Y3.8 Z5.27 F4800.0 E1078.218
G1 X-12.9 Y0.5 Z5.27 F4800.0 E1078.393
G1 X-12.57 Y-2.8 Z5.27 F4800.0 E1078.568
G1 X-11.61 Y-5.97 Z5.27 F4800.0 E1078.743
G1 X-10.05 Y-8.89 Z5.27 F4800.0 E1078.918
G1 X-7.95 Y-11.45 Z5.27 F4800.0 E1079.093
G1 X-7.41 Y-11.89 Z5.27 F4800.0 E1079.13
G1 F1200.0
G1 E1079.13
G1 F4800.0
M103
;M108 R40.0
G1 X-7.66 Y-12.2 Z5.27 F4200.0
G1 F1200.0
G1 E1079.13
G1 F4200.0
M101
G1 X-7.5 Y-12.34 Z5.27 F2400.0 E1079.141
G1 X-5.61 Y-13.88 Z5.27 F2400.0 E1079.27
G1 X-2.62 Y-15.48 Z5.27 F2400.0 E1079.449
G1 X0.63 Y-16.47 Z5.27 F2400.0 E1079.628
G1 X4.0 Y-16.8 Z5.27 F2400.0 E1079.807
G1 X7.38 Y-16.47 Z5.27 F2400.0 E1079.986
G1 X10.62 Y-15.48 Z5.27 F2400.0 E1080.166
G1 X13.61 Y-13.88 Z5.27 F2400.0 E1080.345
G1 X16.23 Y-11.73 Z5.27 F2400.0 E1080.524
G1 X18.38 Y-9.11 Z5.27 F2400.0 E1080.703
G1 X19.98 Y-6.12 Z5.27 F2400.0 E1080.882
G1 X20.97 Y-2.88 Z5.27 F2400.0 E1081.061
G1 X21.3 Y0.5 Z5.27 F2400.0 E1081.24
G1 X20.97 Y3.88 Z5.27 F2400.0 E1081.42
G1 X19.98 Y7.12 Z5.27 F2400.0 E1081.599
G1 X18.38 Y10.11 Z5.27 F2400.0 E1081.778
G1 X16.23 Y12.73 Z5.27 F2400.0 E1081.957
G1 X13.61 Y14.88 Z5.27 F2400.0 E1082.136
G1 X10.62 Y16.48 Z5.27 F2400.0 E1082.315
G1 X7.38 Y17.47 Z5.27 F2400.0 E1082.495
G1 X4.0 Y17.8 Z5.27 F2400.0 E1082.674
G1 X0.63 Y17.47 Z5.27 F2400.0 E1082.853
G1 X-2.62 Y16.48 Z5.27 F2400.0 E1083.032
G1 X-5.61 Y14.88 Z5.27 F2400.0 E1083.211
M73 P20 (display progress)
G1 X-8.23 Y12.73 Z5.27 F2400.0 E1083.39
G1 X-10.38 Y10.11 Z5.27 F2400.0 E1083.569
G1 X-11.98 Y7.12 Z5.27 F2400.0 E1083.749
G1 X-12.97 Y3.88 Z5.27 F2400.0 E1083.928
G1 X-13.3 Y0.5 Z5.27 F2400.0 E1084.107
G1 X-12.97 Y-2.88 Z5.27 F2400.0 E1084.286
G1 X-11.98 Y-6.12 Z5.27 F2400.0 E1084.465
G1 X-10.38 Y-9.11 Z5.27 F2400.0 E1084.644
G1 X-8.23 Y-11.73 Z5.27 F2400.0 E1084.823
G1 X-7.66 Y-12.2 Z5.27 F2400.0 E1084.862
G1 F1200.0
G1 E1083.862
G1 F2400.0
M103
G1 X-0.93 Y-4.73 Z5.27 F4200.0
G1 F1200.0
G1 E1084.862
G1 F4200.0
M101
G1 X-1.09 Y-4.59 Z5.27 F2400.0 E1084.874
G1 X-1.99 Y-3.5 Z5.27 F2400.0 E1084.948
G1 X-2.66 Y-2.26 Z5.27 F2400.0 E1085.023
G1 X-3.06 Y-0.91 Z5.27 F2400.0 E1085.097
G1 X-3.2 Y0.5 Z5.27 F2400.0 E1085.172
G1 X-3.06 Y1.91 Z5.27 F2400.0 E1085.247
G1 X-2.66 Y3.26 Z5.27 F2400.0 E1085.321
G1 X-1.99 Y4.5 Z5.27 F2400.0 E1085.396
G1 X-1.09 Y5.59 Z5.27 F2400.0 E1085.47
G1 X-0.0 Y6.49 Z5.27 F2400.0 E1085.545
G1 X1.24 Y7.16 Z5.27 F2400.0 E1085.62
G1 X2.6 Y7.56 Z5.27 F2400.0 E1085.694
G1 X4.0 Y7.7 Z5.27 F2400.0 E1085.769
G1 X5.41 Y7.56 Z5.27 F2400.0 E1085.843
G1 X6.76 Y7.16 Z5.27 F2400.0 E1085.918
G1 X8.0 Y6.49 Z5.27 F2400.0 E1085.992
G1 X9.09 Y5.59 Z5.27 F2400.0 E1086.067
G1 X9.99 Y4.5 Z5.27 F2400.0 E1086.142
G1 X10.66 Y3.26 Z5.27 F2400.0 E1086.216
G1 X11.06 Y1.91 Z5.27 F2400.0 E1086.291
G1 X11.2 Y0.5 Z5.27 F2400.0 E1086.365
G1 X11.06 Y-0.91 Z5.27 F2400.0 E1086.44
G1 X10.66 Y-2.26 Z5.27 F2400.0 E1086.515
G1 X9.99 Y-3.5 Z5.27 F2400.0 E1086.589
G1 X9.09 Y-4.59 Z5.27 F2400.0 E1086.664
G1 X8.0 Y-5.49 Z5.27 F2400.0 E1086.738
G1 X6.76 Y-6.16 Z5.27 F2400.0 E1086.813
G1 X5.41 Y-6.56 Z5.27 F2400.0 E1086.888
G1 X4.0 Y-6.7 Z5.27 F2400.0 E1086.962
G1 X2.6 Y-6.56 Z5.27 F2400.0 E1087.037
G1 X1.24 Y-6.16 Z5.27 F2400.0 E1087.111
G1 X-0.0 Y-5.49 Z5.27 F2400.0 E1087.186
G1 X-0.93 Y-4.73 Z5.27 F2400.0 E1087.249
G1 F1200.0
G1 E1086.249
G1 F2400.0
M103
;M108 R80.0
G1 X-2.15 Y-3.61 Z5.27 F4200.0
G1 X-3.4 Y0.5 Z5.27 F4200.0
G1 X-2.15 Y4.61 Z5.27 F4200.0
G1 X1.69 Y8.0 Z5.27 F4200.0
G1 F1200.0
G1 E1087.249
G1 F4200.0
M101
G1 X0.64 Y7.6 Z5.27 F4800.0 E1087.309
G1 X-0.11 Y7.2 Z5.27 F4800.0 E1087.354
G1 X-1.64 Y6.0 Z5.27 F4800.0 E1087.456
G1 X-2.6 Y4.8 Z5.27 F4800.0 E1087.537
G1 X-3.24 Y3.6 Z5.27 F4800.0 E1087.609
G1 X-3.74 Y2.0 Z5.27 F4800.0 E1087.698
G1 X-3.88 Y0.4 Z5.27 F4800.0 E1087.783
G1 X-3.8 Y-0.4 Z5.27 F4800.0 E1087.825
G1 X-12.53 Y-0.4 Z5.27 F4800.0 E1088.286
G1 X-12.61 Y0.4 Z5.27 F4800.0 E1088.329
G1 X-12.31 Y3.6 Z5.27 F4800.0 E1088.499
G1 X-11.37 Y6.8 Z5.27 F4800.0 E1088.675
G1 X-9.89 Y9.6 Z5.27 F4800.0 E1088.842
G1 X-7.57 Y12.4 Z5.27 F4800.0 E1089.034
G1 X-5.07 Y14.4 Z5.27 F4800.0 E1089.203
G1 X-2.83 Y15.6 Z5.27 F4800.0 E1089.338
G1 X-1.87 Y16.0 Z5.27 F4800.0 E1089.392
G1 X0.79 Y16.8 Z5.27 F4800.0 E1089.539
G1 X7.21 Y16.8 Z5.27 F4800.0 E1089.878
G1 X6.31 Y8.0 Z5.27 F4800.0 E1090.345
G1 X7.37 Y7.6 Z5.27 F4800.0 E1090.405
G1 X8.11 Y7.2 Z5.27 F4800.0 E1090.45
G1 X9.64 Y6.0 Z5.27 F4800.0 E1090.552
G1 X10.6 Y4.8 Z5.27 F4800.0 E1090.634
G1 X11.24 Y3.6 Z5.27 F4800.0 E1090.705
G1 X11.74 Y2.0 Z5.27 F4800.0 E1090.794
G1 X11.88 Y0.4 Z5.27 F4800.0 E1090.879
G1 X11.8 Y-0.4 Z5.27 F4800.0 E1090.921
G1 X20.57 Y-0.0 Z5.27 F4800.0 E1091.385
G1 X20.61 Y0.4 Z5.27 F4800.0 E1091.406
G1 X20.31 Y3.6 Z5.27 F4800.0 E1091.576
G1 X19.37 Y6.8 Z5.27 F4800.0 E1091.752
G1 X17.89 Y9.6 Z5.27 F4800.0 E1091.92
G1 X15.57 Y12.4 Z5.27 F4800.0 E1092.112
G1 X13.07 Y14.4 Z5.27 F4800.0 E1092.281
G1 X10.83 Y15.6 Z5.27 F4800.0 E1092.415
G1 X9.87 Y16.0 Z5.27 F4800.0 E1092.47
G1 X8.55 Y16.4 Z5.27 F4800.0 E1092.543
G1 F1200.0
G1 E1091.543
G1 F4800.0
M103
G1 X20.53 Y-0.4 Z5.27 F4200.0
G1 F1200.0
G1 E1092.543
G1 F4200.0
M101
G1 X20.28 Y-2.8 Z5.27 F4800.0 E1092.67
G1 X19.28 Y-6.0 Z5.27 F4800.0 E1092.847
G1 X17.76 Y-8.8 Z5.27 F4800.0 E1093.016
G1 X15.79 Y-11.2 Z5.27 F4800.0 E1093.18
G1 X13.37 Y-13.2 Z5.27 F4800.0 E1093.345
G1 X10.45 Y-14.8 Z5.27 F4800.0 E1093.521
G1 X7.89 Y-15.6 Z5.27 F4800.0 E1093.663
G1 X5.18 Y-16.0 Z5.27 F4800.0 E1093.808
G1 X2.82 Y-16.0 Z5.27 F4800.0 E1093.933
G1 X0.11 Y-15.6 Z5.27 F4800.0 E1094.077
G1 X-2.45 Y-14.8 Z5.27 F4800.0 E1094.219
G1 X-5.37 Y-13.2 Z5.27 F4800.0 E1094.395
G1 X-7.79 Y-11.2 Z5.27 F4800.0 E1094.561
G1 X-9.76 Y-8.8 Z5.27 F4800.0 E1094.725
G1 X-11.43 Y-5.6 Z5.27 F4800.0 E1094.915
G1 X-12.28 Y-2.8 Z5.27 F4800.0 E1095.07
G1 X-12.49 Y-0.8 Z5.27 F4800.0 E1095.176
G1 X-3.76 Y-0.8 Z5.27 F4800.0 E1095.637
G1 X-3.32 Y-2.4 Z5.27 F4800.0 E1095.725
G1 X-2.46 Y-4.0 Z5.27 F4800.0 E1095.821
G1 X-1.43 Y-5.2 Z5.27 F4800.0 E1095.905
G1 X-0.45 Y-6.0 Z5.27 F4800.0 E1095.971
G1 X1.03 Y-6.8 Z5.27 F4800.0 E1096.06
G1 X2.35 Y-7.2 Z5.27 F4800.0 E1096.133
G1 X5.65 Y-7.2 Z5.27 F4800.0 E1096.307
G1 X6.97 Y-6.8 Z5.27 F4800.0 E1096.38
G1 X8.45 Y-6.0 Z5.27 F4800.0 E1096.469
G1 X9.43 Y-5.2 Z5.27 F4800.0 E1096.536
G1 X10.46 Y-4.0 Z5.27 F4800.0 E1096.619
G1 X11.32 Y-2.4 Z5.27 F4800.0 E1096.715
G1 X11.76 Y-0.8 Z5.27 F4800.0 E1096.803
G1 F1200.0
G1 E1095.803
G1 F4800.0
M103
(*************start toolchange*************)
G55
M108 T1(Set tool)
M18 A B
G1 Z5.45 F3000
G1 X9.91 Y-1.95 Z5.45 F3000
G1 F4200.0
(*************end toolchange*************)
(<layer> 5.454 )
;M108 R40.0
G1 X9.91 Y-1.95 Z5.45 F4200.0
G1 X7.56 Y-4.82 Z5.45 F4200.0
G1 X4.0 Y-5.9 Z5.45 F4200.0
G1 X-0.87 Y-4.24 Z5.45 F4200.0
G1 F1200.0
G1 E827.642
G1 F4200.0
M101
G1 X-0.81 Y-4.31 Z5.45 F2400.0 E827.647
G1 X0.22 Y-5.15 Z5.45 F2400.0 E827.718
G1 X1.4 Y-5.78 Z5.45 F2400.0 E827.788
G1 X2.67 Y-6.17 Z5.45 F2400.0 E827.859
G1 X4.0 Y-6.3 Z5.45 F2400.0 E827.929
G1 X5.33 Y-6.17 Z5.45 F2400.0 E828.0
G1 X6.6 Y-5.78 Z5.45 F2400.0 E828.07
G1 X7.78 Y-5.15 Z5.45 F2400.0 E828.14
G1 X8.81 Y-4.31 Z5.45 F2400.0 E828.211
G1 X9.65 Y-3.28 Z5.45 F2400.0 E828.281
G1 X10.28 Y-2.1 Z5.45 F2400.0 E828.352
G1 X10.67 Y-0.83 Z5.45 F2400.0 E828.422
G1 X10.8 Y0.5 Z5.45 F2400.0 E828.492
G1 X10.67 Y1.83 Z5.45 F2400.0 E828.563
G1 X10.28 Y3.1 Z5.45 F2400.0 E828.633
G1 X9.65 Y4.28 Z5.45 F2400.0 E828.704
G1 X8.81 Y5.31 Z5.45 F2400.0 E828.774
G1 X7.78 Y6.15 Z5.45 F2400.0 E828.845
G1 X6.6 Y6.78 Z5.45 F2400.0 E828.915
G1 X5.33 Y7.17 Z5.45 F2400.0 E828.985
G1 X4.0 Y7.3 Z5.45 F2400.0 E829.056
G1 X2.67 Y7.17 Z5.45 F2400.0 E829.126
G1 X1.4 Y6.78 Z5.45 F2400.0 E829.197
G1 X0.22 Y6.15 Z5.45 F2400.0 E829.267
G1 X-0.81 Y5.31 Z5.45 F2400.0 E829.337
G1 X-1.65 Y4.28 Z5.45 F2400.0 E829.408
G1 X-2.28 Y3.1 Z5.45 F2400.0 E829.478
G1 X-2.67 Y1.83 Z5.45 F2400.0 E829.549
G1 X-2.8 Y0.5 Z5.45 F2400.0 E829.619
G1 X-2.67 Y-0.83 Z5.45 F2400.0 E829.689
G1 X-2.28 Y-2.1 Z5.45 F2400.0 E829.76
G1 X-1.65 Y-3.28 Z5.45 F2400.0 E829.83
G1 X-0.87 Y-4.24 Z5.45 F2400.0 E829.896
G1 F1200.0
G1 E829.896
G1 F2400.0
M103
G1 X-0.31 Y-3.95 Z5.45 F4200.0
G1 F1200.0
G1 E829.896
G1 F4200.0
M101
G1 X-0.39 Y-3.89 Z5.45 F2400.0 E829.901
G1 X-1.16 Y-2.95 Z5.45 F2400.0 E829.965
G1 X-1.73 Y-1.87 Z5.45 F2400.0 E830.029
G1 X-2.09 Y-0.71 Z5.45 F2400.0 E830.093
G1 X-2.2 Y0.5 Z5.45 F2400.0 E830.158
G1 X-2.09 Y1.71 Z5.45 F2400.0 E830.222
G1 X-1.73 Y2.87 Z5.45 F2400.0 E830.286
G1 X-1.16 Y3.95 Z5.45 F2400.0 E830.35
G1 X-0.39 Y4.89 Z5.45 F2400.0 E830.415
G1 X0.55 Y5.66 Z5.45 F2400.0 E830.479
G1 X1.63 Y6.23 Z5.45 F2400.0 E830.543
G1 X2.79 Y6.59 Z5.45 F2400.0 E830.607
G1 X4.0 Y6.7 Z5.45 F2400.0 E830.672
G1 X5.21 Y6.59 Z5.45 F2400.0 E830.736
G1 X6.37 Y6.23 Z5.45 F2400.0 E830.8
G1 X7.45 Y5.66 Z5.45 F2400.0 E830.864
G1 X8.39 Y4.89 Z5.45 F2400.0 E830.929
G1 X9.16 Y3.95 Z5.45 F2400.0 E830.993
G1 X9.73 Y2.87 Z5.45 F2400.0 E831.057
G1 X10.09 Y1.71 Z5.45 F2400.0 E831.121
G1 X10.2 Y0.5 Z5.45 F2400.0 E831.186
G1 X10.09 Y-0.71 Z5.45 F2400.0 E831.25
G1 X9.73 Y-1.87 Z5.45 F2400.0 E831.314
G1 X9.16 Y-2.95 Z5.45 F2400.0 E831.378
G1 X8.39 Y-3.89 Z5.45 F2400.0 E831.443
G1 X7.45 Y-4.66 Z5.45 F2400.0 E831.507
G1 X6.37 Y-5.23 Z5.45 F2400.0 E831.571
G1 X5.21 Y-5.59 Z5.45 F2400.0 E831.635
G1 X4.0 Y-5.7 Z5.45 F2400.0 E831.7
G1 X2.79 Y-5.59 Z5.45 F2400.0 E831.764
G1 X1.63 Y-5.23 Z5.45 F2400.0 E831.828
G1 X0.55 Y-4.66 Z5.45 F2400.0 E831.892
G1 X-0.31 Y-3.95 Z5.45 F2400.0 E831.952
G1 F1200.0
G1 E831.952
G1 F2400.0
M103
;M108 R80.0
G1 X-0.0 Y-4.61 Z5.45 F4200.0
G1 F1200.0
G1 E831.952
G1 F4200.0
M101
G1 X-0.0 Y-4.57 Z5.45 F4800.0 E831.954
G1 X-0.4 Y-4.28 Z5.45 F4800.0 E831.98
G1 X-0.4 Y-4.24 Z5.45 F4800.0 E831.982
G1 X-0.8 Y-3.88 Z5.45 F4800.0 E832.01
G1 X-0.8 Y-3.83 Z5.45 F4800.0 E832.013
G1 X-1.2 Y-3.39 Z5.45 F4800.0 E832.044
G1 X-1.2 Y-3.34 Z5.45 F4800.0 E832.047
G1 X-1.6 Y-2.78 Z5.45 F4800.0 E832.083
G1 X-1.6 Y-2.71 Z5.45 F4800.0 E832.087
G1 X-2.0 Y-2.04 Z5.45 F4800.0 E832.129
G1 X-2.4 Y-0.7 Z5.45 F4800.0 E832.202
G1 X-2.4 Y1.7 Z5.45 F4800.0 E832.329
G1 X-2.0 Y3.04 Z5.45 F4800.0 E832.403
G1 X-1.6 Y3.71 Z5.45 F4800.0 E832.444
G1 X-1.6 Y3.78 Z5.45 F4800.0 E832.448
G1 X-1.2 Y4.34 Z5.45 F4800.0 E832.484
G1 X-1.2 Y4.39 Z5.45 F4800.0 E832.487
G1 X-0.8 Y4.83 Z5.45 F4800.0 E832.518
G1 X-0.8 Y4.88 Z5.45 F4800.0 E832.521
G1 X-0.4 Y5.24 Z5.45 F4800.0 E832.549
G1 X-0.4 Y5.28 Z5.45 F4800.0 E832.551
G1 X0.0 Y5.57 Z5.45 F4800.0 E832.577
G1 X0.0 Y5.61 Z5.45 F4800.0 E832.58
G1 X0.4 Y5.89 Z5.45 F4800.0 E832.606
G1 X0.4 Y5.93 Z5.45 F4800.0 E832.608
G1 X0.8 Y6.11 Z5.45 F4800.0 E832.631
G1 X0.8 Y6.15 Z5.45 F4800.0 E832.633
G1 X1.2 Y6.32 Z5.45 F4800.0 E832.656
G1 X1.2 Y6.36 Z5.45 F4800.0 E832.658
G1 X1.6 Y6.52 Z5.45 F4800.0 E832.68
G1 X1.6 Y6.55 Z5.45 F4800.0 E832.682
G1 X2.0 Y6.64 Z5.45 F4800.0 E832.704
G1 X2.0 Y6.67 Z5.45 F4800.0 E832.706
G1 X2.4 Y6.76 Z5.45 F4800.0 E832.727
G1 X2.4 Y6.79 Z5.45 F4800.0 E832.729
G1 X2.8 Y6.87 Z5.45 F4800.0 E832.751
G1 X2.8 Y6.9 Z5.45 F4800.0 E832.752
G1 X3.2 Y6.91 Z5.45 F4800.0 E832.773
G1 X3.2 Y6.94 Z5.45 F4800.0 E832.775
G1 X3.6 Y6.95 Z5.45 F4800.0 E832.796
G1 X3.6 Y6.98 Z5.45 F4800.0 E832.798
G1 X4.0 Y6.99 Z5.45 F4800.0 E832.819
G1 X4.0 Y7.02 Z5.45 F4800.0 E832.821
G1 X4.4 Y6.98 Z5.45 F4800.0 E832.842
G1 X4.4 Y6.95 Z5.45 F4800.0 E832.844
G1 X4.8 Y6.94 Z5.45 F4800.0 E832.865
G1 X4.8 Y6.91 Z5.45 F4800.0 E832.867
G1 X5.2 Y6.9 Z5.45 F4800.0 E832.888
G1 X5.2 Y6.87 Z5.45 F4800.0 E832.89
G1 X5.6 Y6.79 Z5.45 F4800.0 E832.911
G1 X5.6 Y6.76 Z5.45 F4800.0 E832.913
G1 X6.0 Y6.67 Z5.45 F4800.0 E832.935
G1 X6.0 Y6.64 Z5.45 F4800.0 E832.937
G1 X6.4 Y6.55 Z5.45 F4800.0 E832.958
G1 X6.4 Y6.52 Z5.45 F4800.0 E832.96
G1 X6.8 Y6.36 Z5.45 F4800.0 E832.983
G1 X6.8 Y6.32 Z5.45 F4800.0 E832.985
G1 X7.2 Y6.15 Z5.45 F4800.0 E833.008
G1 X7.2 Y6.11 Z5.45 F4800.0 E833.01
G1 X7.6 Y5.93 Z5.45 F4800.0 E833.033
G1 X7.6 Y5.89 Z5.45 F4800.0 E833.035
G1 X8.0 Y5.61 Z5.45 F4800.0 E833.061
G1 X8.0 Y5.57 Z5.45 F4800.0 E833.063
G1 X8.4 Y5.28 Z5.45 F4800.0 E833.089
G1 X8.4 Y5.24 Z5.45 F4800.0 E833.091
G1 X8.8 Y4.88 Z5.45 F4800.0 E833.12
G1 X8.8 Y4.83 Z5.45 F4800.0 E833.122
G1 X9.2 Y4.39 Z5.45 F4800.0 E833.154
G1 X9.2 Y4.34 Z5.45 F4800.0 E833.156
G1 X9.6 Y3.78 Z5.45 F4800.0 E833.192
G1 X9.6 Y3.71 Z5.45 F4800.0 E833.196
G1 X10.0 Y3.04 Z5.45 F4800.0 E833.238
G1 X10.4 Y1.7 Z5.45 F4800.0 E833.311
G1 X10.4 Y-0.7 Z5.45 F4800.0 E833.438
G1 X10.0 Y-2.04 Z5.45 F4800.0 E833.512
G1 X9.6 Y-2.71 Z5.45 F4800.0 E833.553
G1 X9.6 Y-2.78 Z5.45 F4800.0 E833.557
G1 X9.2 Y-3.34 Z5.45 F4800.0 E833.593
G1 X9.2 Y-3.39 Z5.45 F4800.0 E833.596
G1 X8.8 Y-3.83 Z5.45 F4800.0 E833.627
G1 X8.8 Y-3.88 Z5.45 F4800.0 E833.63
G1 X8.4 Y-4.24 Z5.45 F4800.0 E833.658
G1 X8.4 Y-4.28 Z5.45 F4800.0 E833.661
G1 X8.0 Y-4.57 Z5.45 F4800.0 E833.687
G1 X8.0 Y-4.61 Z5.45 F4800.0 E833.689
G1 X7.6 Y-4.89 Z5.45 F4800.0 E833.715
G1 X7.6 Y-4.93 Z5.45 F4800.0 E833.717
G1 X7.2 Y-5.11 Z5.45 F4800.0 E833.74
G1 X7.2 Y-5.15 Z5.45 F4800.0 E833.742
G1 X6.8 Y-5.32 Z5.45 F4800.0 E833.765
G1 X6.8 Y-5.36 Z5.45 F4800.0 E833.767
G1 X6.4 Y-5.52 Z5.45 F4800.0 E833.79
G1 X6.4 Y-5.55 Z5.45 F4800.0 E833.791
G1 X6.0 Y-5.64 Z5.45 F4800.0 E833.813
G1 X6.0 Y-5.67 Z5.45 F4800.0 E833.815
G1 X5.6 Y-5.76 Z5.45 F4800.0 E833.836
G1 X5.6 Y-5.79 Z5.45 F4800.0 E833.838
G1 X5.2 Y-5.87 Z5.45 F4800.0 E833.86
G1 X5.2 Y-5.9 Z5.45 F4800.0 E833.862
G1 X4.8 Y-5.91 Z5.45 F4800.0 E833.883
G1 X4.8 Y-5.94 Z5.45 F4800.0 E833.884
G1 X4.4 Y-5.95 Z5.45 F4800.0 E833.906
G1 X4.4 Y-5.98 Z5.45 F4800.0 E833.907
G1 X4.0 Y-5.99 Z5.45 F4800.0 E833.928
G1 X4.0 Y-6.02 Z5.45 F4800.0 E833.93
G1 X3.6 Y-5.98 Z5.45 F4800.0 E833.951
G1 X3.6 Y-5.95 Z5.45 F4800.0 E833.953
G1 X3.2 Y-5.94 Z5.45 F4800.0 E833.974
G1 X3.2 Y-5.91 Z5.45 F4800.0 E833.976
G1 X2.8 Y-5.9 Z5.45 F4800.0 E833.997
G1 X2.8 Y-5.87 Z5.45 F4800.0 E833.999
G1 X2.4 Y-5.79 Z5.45 F4800.0 E834.02
G1 X2.4 Y-5.76 Z5.45 F4800.0 E834.022
G1 X2.0 Y-5.67 Z5.45 F4800.0 E834.044
G1 X2.0 Y-5.64 Z5.45 F4800.0 E834.046
G1 X1.6 Y-5.55 Z5.45 F4800.0 E834.067
G1 X1.6 Y-5.52 Z5.45 F4800.0 E834.069
G1 X1.2 Y-5.36 Z5.45 F4800.0 E834.092
G1 X1.2 Y-5.32 Z5.45 F4800.0 E834.094
G1 X0.8 Y-5.15 Z5.45 F4800.0 E834.117
G1 X0.8 Y-5.11 Z5.45 F4800.0 E834.119
G1 X0.4 Y-4.93 Z5.45 F4800.0 E834.142
G1 X0.4 Y-4.89 Z5.45 F4800.0 E834.144
G1 F1200.0
G1 E833.43
G1 F4800.0
M103
(*************start toolchange*************)
G54
M108 T0(Set tool)
M18 A B
G1 Z5.54 F3000
G1 X10.15 Y-3.61 Z5.54 F3000
G1 F4200.0
(*************end toolchange*************)
(<layer> 5.535 )
G1 X10.15 Y-3.61 Z5.54 F4200.0
G1 X6.83 Y-6.34 Z5.54 F4200.0
G1 X2.56 Y-6.76 Z5.54 F4200.0
G1 X-1.56 Y-4.66 Z5.54 F4200.0
G1 F1200.0
G1 E1096.803
G1 F4200.0
M101
G1 X-2.32 Y-3.73 Z5.54 F4800.0 E1096.867
G1 X-3.03 Y-2.41 Z5.54 F4800.0 E1096.945
G1 X-3.46 Y-0.98 Z5.54 F4800.0 E1097.024
G1 X-3.61 Y0.5 Z5.54 F4800.0 E1097.103
G1 X-3.46 Y1.98 Z5.54 F4800.0 E1097.182
G1 X-3.03 Y3.41 Z5.54 F4800.0 E1097.26
G1 X-2.32 Y4.72 Z5.54 F4800.0 E1097.339
G1 X-1.38 Y5.88 Z5.54 F4800.0 E1097.418
G1 X-0.23 Y6.82 Z5.54 F4800.0 E1097.497
G1 X1.09 Y7.53 Z5.54 F4800.0 E1097.575
G1 X2.52 Y7.96 Z5.54 F4800.0 E1097.654
G1 X4.0 Y8.11 Z5.54 F4800.0 E1097.733
G1 X5.48 Y7.96 Z5.54 F4800.0 E1097.812
G1 X6.91 Y7.53 Z5.54 F4800.0 E1097.89
G1 X8.23 Y6.82 Z5.54 F4800.0 E1097.969
G1 X9.38 Y5.88 Z5.54 F4800.0 E1098.048
G1 X10.32 Y4.72 Z5.54 F4800.0 E1098.127
G1 X11.03 Y3.41 Z5.54 F4800.0 E1098.205
G1 X11.46 Y1.98 Z5.54 F4800.0 E1098.284
G1 X11.61 Y0.5 Z5.54 F4800.0 E1098.363
G1 X11.46 Y-0.98 Z5.54 F4800.0 E1098.442
G1 X11.03 Y-2.41 Z5.54 F4800.0 E1098.52
G1 X10.32 Y-3.73 Z5.54 F4800.0 E1098.599
G1 X9.38 Y-4.88 Z5.54 F4800.0 E1098.678
G1 X8.23 Y-5.82 Z5.54 F4800.0 E1098.757
G1 X6.91 Y-6.53 Z5.54 F4800.0 E1098.835
G1 X5.48 Y-6.96 Z5.54 F4800.0 E1098.914
G1 X4.0 Y-7.11 Z5.54 F4800.0 E1098.993
G1 X2.52 Y-6.96 Z5.54 F4800.0 E1099.072
G1 X1.09 Y-6.53 Z5.54 F4800.0 E1099.15
G1 X-0.23 Y-5.82 Z5.54 F4800.0 E1099.229
G1 X-1.38 Y-4.88 Z5.54 F4800.0 E1099.308
G1 X-1.56 Y-4.66 Z5.54 F4800.0 E1099.323
G1 F1200.0
G1 E1098.323
G1 F4800.0
M103
G1 X-7.03 Y-12.21 Z5.54 F4200.0
G1 F1200.0
G1 E1099.323
G1 F4200.0
M101
G1 X-5.39 Y-13.55 Z5.54 F4800.0 E1099.435
G1 X-2.47 Y-15.11 Z5.54 F4800.0 E1099.61
G1 X0.7 Y-16.07 Z5.54 F4800.0 E1099.785
G1 X4.0 Y-16.4 Z5.54 F4800.0 E1099.96
G1 X7.3 Y-16.07 Z5.54 F4800.0 E1100.135
G1 X10.47 Y-15.11 Z5.54 F4800.0 E1100.31
G1 X13.39 Y-13.55 Z5.54 F4800.0 E1100.485
G1 X15.95 Y-11.45 Z5.54 F4800.0 E1100.66
G1 X18.05 Y-8.89 Z5.54 F4800.0 E1100.835
G1 X19.61 Y-5.97 Z5.54 F4800.0 E1101.01
G1 X20.57 Y-2.8 Z5.54 F4800.0 E1101.185
G1 X20.9 Y0.5 Z5.54 F4800.0 E1101.36
G1 X20.57 Y3.8 Z5.54 F4800.0 E1101.535
G1 X19.61 Y6.97 Z5.54 F4800.0 E1101.71
G1 X18.05 Y9.89 Z5.54 F4800.0 E1101.885
G1 X15.95 Y12.45 Z5.54 F4800.0 E1102.06
G1 X13.39 Y14.55 Z5.54 F4800.0 E1102.234
G1 X10.47 Y16.11 Z5.54 F4800.0 E1102.409
G1 X7.3 Y17.07 Z5.54 F4800.0 E1102.584
G1 X4.0 Y17.4 Z5.54 F4800.0 E1102.759
G1 X0.7 Y17.07 Z5.54 F4800.0 E1102.934
G1 X-2.47 Y16.11 Z5.54 F4800.0 E1103.109
G1 X-5.39 Y14.55 Z5.54 F4800.0 E1103.284
G1 X-7.95 Y12.45 Z5.54 F4800.0 E1103.459
G1 X-10.05 Y9.89 Z5.54 F4800.0 E1103.634
G1 X-11.61 Y6.97 Z5.54 F4800.0 E1103.809
G1 X-12.57 Y3.8 Z5.54 F4800.0 E1103.984
G1 X-12.9 Y0.5 Z5.54 F4800.0 E1104.159
G1 X-12.57 Y-2.8 Z5.54 F4800.0 E1104.334
G1 X-11.61 Y-5.97 Z5.54 F4800.0 E1104.509
G1 X-10.05 Y-8.89 Z5.54 F4800.0 E1104.684
G1 X-7.95 Y-11.45 Z5.54 F4800.0 E1104.859
G1 X-7.24 Y-12.03 Z5.54 F4800.0 E1104.907
G1 X-7.03 Y-12.21 Z5.54 F4800.0 E1104.922
G1 F1200.0
G1 E1104.922
G1 F4800.0
M103
;M108 R40.0
G1 X-7.28 Y-12.52 Z5.54 F4200.0
G1 F1200.0
G1 E1104.922
G1 F4200.0
M101
G1 X-5.61 Y-13.88 Z5.54 F2400.0 E1105.036
G1 X-2.62 Y-15.48 Z5.54 F2400.0 E1105.216
G1 X0.63 Y-16.47 Z5.54 F2400.0 E1105.395
G1 X4.0 Y-16.8 Z5.54 F2400.0 E1105.574
G1 X7.38 Y-16.47 Z5.54 F2400.0 E1105.753
G1 X10.62 Y-15.48 Z5.54 F2400.0 E1105.932
G1 X13.61 Y-13.88 Z5.54 F2400.0 E1106.111
G1 X16.23 Y-11.73 Z5.54 F2400.0 E1106.29
G1 X18.38 Y-9.11 Z5.54 F2400.0 E1106.47
G1 X19.98 Y-6.12 Z5.54 F2400.0 E1106.649
G1 X20.97 Y-2.88 Z5.54 F2400.0 E1106.828
G1 X21.3 Y0.5 Z5.54 F2400.0 E1107.007
G1 X20.97 Y3.88 Z5.54 F2400.0 E1107.186
G1 X19.98 Y7.12 Z5.54 F2400.0 E1107.365
G1 X18.38 Y10.11 Z5.54 F2400.0 E1107.544
G1 X16.23 Y12.73 Z5.54 F2400.0 E1107.724
G1 X13.61 Y14.88 Z5.54 F2400.0 E1107.903
G1 X10.62 Y16.48 Z5.54 F2400.0 E1108.082
G1 X7.38 Y17.47 Z5.54 F2400.0 E1108.261
G1 X4.0 Y17.8 Z5.54 F2400.0 E1108.44
G1 X0.63 Y17.47 Z5.54 F2400.0 E1108.619
G1 X-2.62 Y16.48 Z5.54 F2400.0 E1108.798
G1 X-5.61 Y14.88 Z5.54 F2400.0 E1108.978
G1 X-8.23 Y12.73 Z5.54 F2400.0 E1109.157
G1 X-10.38 Y10.11 Z5.54 F2400.0 E1109.336
G1 X-11.98 Y7.12 Z5.54 F2400.0 E1109.515
G1 X-12.97 Y3.88 Z5.54 F2400.0 E1109.694
G1 X-13.3 Y0.5 Z5.54 F2400.0 E1109.873
G1 X-12.97 Y-2.88 Z5.54 F2400.0 E1110.052
G1 X-11.98 Y-6.12 Z5.54 F2400.0 E1110.232
G1 X-10.38 Y-9.11 Z5.54 F2400.0 E1110.411
G1 X-8.23 Y-11.73 Z5.54 F2400.0 E1110.59
G1 X-7.5 Y-12.34 Z5.54 F2400.0 E1110.64
G1 X-7.28 Y-12.52 Z5.54 F2400.0 E1110.655
G1 F1200.0
G1 E1109.655
G1 F2400.0
M103
G1 X-1.27 Y-4.37 Z5.54 F4200.0
G1 F1200.0
G1 E1110.655
G1 F4200.0
M101
G1 X-1.99 Y-3.5 Z5.54 F2400.0 E1110.715
G1 X-2.66 Y-2.26 Z5.54 F2400.0 E1110.789
G1 X-3.06 Y-0.91 Z5.54 F2400.0 E1110.864
G1 X-3.2 Y0.5 Z5.54 F2400.0 E1110.938
G1 X-3.06 Y1.91 Z5.54 F2400.0 E1111.013
G1 X-2.66 Y3.26 Z5.54 F2400.0 E1111.088
G1 X-1.99 Y4.5 Z5.54 F2400.0 E1111.162
G1 X-1.09 Y5.59 Z5.54 F2400.0 E1111.237
G1 X-0.0 Y6.49 Z5.54 F2400.0 E1111.311
G1 X1.24 Y7.16 Z5.54 F2400.0 E1111.386
G1 X2.6 Y7.56 Z5.54 F2400.0 E1111.461
G1 X4.0 Y7.7 Z5.54 F2400.0 E1111.535
G1 X5.41 Y7.56 Z5.54 F2400.0 E1111.61
G1 X6.76 Y7.16 Z5.54 F2400.0 E1111.684
G1 X8.0 Y6.49 Z5.54 F2400.0 E1111.759
G1 X9.09 Y5.59 Z5.54 F2400.0 E1111.833
G1 X9.99 Y4.5 Z5.54 F2400.0 E1111.908
G1 X10.66 Y3.26 Z5.54 F2400.0 E1111.983
G1 X11.06 Y1.91 Z5.54 F2400.0 E1112.057
G1 X11.2 Y0.5 Z5.54 F2400.0 E1112.132
G1 X11.06 Y-0.91 Z5.54 F2400.0 E1112.206
G1 X10.66 Y-2.26 Z5.54 F2400.0 E1112.281
G1 X9.99 Y-3.5 Z5.54 F2400.0 E1112.356
G1 X9.09 Y-4.59 Z5.54 F2400.0 E1112.43
G1 X8.0 Y-5.49 Z5.54 F2400.0 E1112.505
G1 X6.76 Y-6.16 Z5.54 F2400.0 E1112.579
G1 X5.41 Y-6.56 Z5.54 F2400.0 E1112.654
G1 X4.0 Y-6.7 Z5.54 F2400.0 E1112.729
G1 X2.6 Y-6.56 Z5.54 F2400.0 E1112.803
G1 X1.24 Y-6.16 Z5.54 F2400.0 E1112.878
G1 X-0.0 Y-5.49 Z5.54 F2400.0 E1112.952
G1 X-1.09 Y-4.59 Z5.54 F2400.0 E1113.027
G1 X-1.27 Y-4.37 Z5.54 F2400.0 E1113.042
G1 F1200.0
G1 E1112.042
G1 F2400.0
M103
;M108 R80.0
G1 X-2.84 Y-2.33 Z5.54 F4200.0
G1 X-3.6 Y2.48 Z5.54 F4200.0
G1 F1200.0
G1 E1113.042
G1 F4200.0
M101
G1 X-3.2 Y3.68 Z5.54 F4800.0 E1113.109
G1 X-2.4 Y5.07 Z5.54 F4800.0 E1113.193
G1 X-1.6 Y6.05 Z5.54 F4800.0 E1113.26
G1 X-0.4 Y7.04 Z5.54 F4800.0 E1113.342
G1 X0.8 Y7.69 Z5.54 F4800.0 E1113.414
G1 X2.4 Y8.22 Z5.54 F4800.0 E1113.503
G1 X4.0 Y8.39 Z5.54 F4800.0 E1113.588
G1 X5.6 Y8.22 Z5.54 F4800.0 E1113.673
G1 X7.2 Y7.69 Z5.54 F4800.0 E1113.762
G1 X8.4 Y7.04 Z5.54 F4800.0 E1113.834
G1 X9.6 Y6.05 Z5.54 F4800.0 E1113.917
G1 X10.4 Y5.07 Z5.54 F4800.0 E1113.983
G1 X10.31 Y5.81 Z5.54 F4800.0 E1114.023
G1 X9.45 Y6.69 Z5.54 F4800.0 E1114.088
G1 X8.59 Y7.39 Z5.54 F4800.0 E1114.146
G1 X7.79 Y7.83 Z5.54 F4800.0 E1114.194
G1 X0.0 Y16.57 Z5.54 F4800.0 E1114.813
G1 X0.8 Y16.8 Z5.54 F4800.0 E1114.857
G1 X4.0 Y17.12 Z5.54 F4800.0 E1115.027
G1 X7.2 Y16.8 Z5.54 F4800.0 E1115.197
G1 X10.4 Y15.83 Z5.54 F4800.0 E1115.373
G1 X13.2 Y14.33 Z5.54 F4800.0 E1115.541
G1 X15.6 Y12.37 Z5.54 F4800.0 E1115.705
G1 X17.6 Y9.99 Z5.54 F4800.0 E1115.869
G1 X19.2 Y7.14 Z5.54 F4800.0 E1116.042
G1 X20.0 Y4.72 Z5.54 F4800.0 E1116.176
G1 X20.4 Y2.7 Z5.54 F4800.0 E1116.285
G1 X20.4 Y-1.7 Z5.54 F4800.0 E1116.517
G1 X20.0 Y-3.72 Z5.54 F4800.0 E1116.626
G1 X19.2 Y-6.14 Z5.54 F4800.0 E1116.761
G1 X17.6 Y-8.99 Z5.54 F4800.0 E1116.934
G1 X15.6 Y-11.37 Z5.54 F4800.0 E1117.098
G1 X13.2 Y-13.33 Z5.54 F4800.0 E1117.262
G1 X10.4 Y-14.83 Z5.54 F4800.0 E1117.429
G1 X7.2 Y-15.8 Z5.54 F4800.0 E1117.606
G1 X4.0 Y-16.12 Z5.54 F4800.0 E1117.776
G1 X0.8 Y-15.8 Z5.54 F4800.0 E1117.946
G1 X-0.4 Y-15.45 Z5.54 F4800.0 E1118.012
G1 X7.79 Y-6.83 Z5.54 F4800.0 E1118.64
G1 X8.59 Y-6.39 Z5.54 F4800.0 E1118.688
G1 X9.45 Y-5.69 Z5.54 F4800.0 E1118.747
G1 X10.31 Y-4.81 Z5.54 F4800.0 E1118.811
G1 X10.4 Y-4.07 Z5.54 F4800.0 E1118.851
G1 X9.6 Y-5.05 Z5.54 F4800.0 E1118.918
M73 P21 (display progress)
G1 X8.8 Y-5.71 Z5.54 F4800.0 E1118.973
G1 X8.0 Y-6.26 Z5.54 F4800.0 E1119.024
G1 X6.8 Y-6.85 Z5.54 F4800.0 E1119.094
G1 X5.6 Y-7.22 Z5.54 F4800.0 E1119.161
G1 X4.0 Y-7.39 Z5.54 F4800.0 E1119.246
G1 X2.4 Y-7.22 Z5.54 F4800.0 E1119.331
G1 X1.2 Y-6.85 Z5.54 F4800.0 E1119.397
G1 X-0.4 Y-6.04 Z5.54 F4800.0 E1119.492
G1 X-1.6 Y-5.05 Z5.54 F4800.0 E1119.574
G1 X-2.4 Y-4.07 Z5.54 F4800.0 E1119.641
G1 X-3.2 Y-2.68 Z5.54 F4800.0 E1119.725
G1 X-3.6 Y-1.48 Z5.54 F4800.0 E1119.792
G1 F1200.0
G1 E1118.792
G1 F4800.0
M103
G1 X-0.8 Y-15.32 Z5.54 F4200.0
G1 F1200.0
G1 E1119.792
G1 F4200.0
M101
G1 X-2.4 Y-14.83 Z5.54 F4800.0 E1119.881
G1 X-5.2 Y-13.33 Z5.54 F4800.0 E1120.048
G1 X-7.6 Y-11.37 Z5.54 F4800.0 E1120.212
G1 X-9.6 Y-8.99 Z5.54 F4800.0 E1120.376
G1 X-11.2 Y-6.14 Z5.54 F4800.0 E1120.549
G1 X-12.0 Y-3.72 Z5.54 F4800.0 E1120.684
G1 X-12.4 Y-1.7 Z5.54 F4800.0 E1120.793
G1 X-12.4 Y2.7 Z5.54 F4800.0 E1121.025
G1 X-12.0 Y4.72 Z5.54 F4800.0 E1121.134
G1 X-11.2 Y7.14 Z5.54 F4800.0 E1121.268
G1 X-9.6 Y9.99 Z5.54 F4800.0 E1121.441
G1 X-7.6 Y12.37 Z5.54 F4800.0 E1121.605
G1 X-5.2 Y14.33 Z5.54 F4800.0 E1121.769
G1 X-2.4 Y15.83 Z5.54 F4800.0 E1121.937
G1 X-0.4 Y16.45 Z5.54 F4800.0 E1122.047
G1 F1200.0
G1 E1121.047
G1 F4800.0
M103
(*************start toolchange*************)
G55
M108 T1(Set tool)
M18 A B
G1 Z5.72 F3000
G1 X-1.06 Y-4.0 Z5.72 F3000
G1 F4200.0
(*************end toolchange*************)
(<layer> 5.724 )
;M108 R40.0
G1 X-1.06 Y-4.0 Z5.72 F4200.0
G1 F1200.0
G1 E834.144
G1 F4200.0
M101
G1 X-0.81 Y-4.31 Z5.72 F2400.0 E834.165
G1 X0.22 Y-5.15 Z5.72 F2400.0 E834.236
G1 X1.4 Y-5.78 Z5.72 F2400.0 E834.306
G1 X2.67 Y-6.17 Z5.72 F2400.0 E834.376
G1 X4.0 Y-6.3 Z5.72 F2400.0 E834.447
G1 X5.33 Y-6.17 Z5.72 F2400.0 E834.517
G1 X6.6 Y-5.78 Z5.72 F2400.0 E834.588
G1 X7.78 Y-5.15 Z5.72 F2400.0 E834.658
G1 X8.81 Y-4.31 Z5.72 F2400.0 E834.728
G1 X9.65 Y-3.28 Z5.72 F2400.0 E834.799
G1 X10.28 Y-2.1 Z5.72 F2400.0 E834.869
G1 X10.67 Y-0.83 Z5.72 F2400.0 E834.94
G1 X10.8 Y0.5 Z5.72 F2400.0 E835.01
G1 X10.67 Y1.83 Z5.72 F2400.0 E835.081
G1 X10.28 Y3.1 Z5.72 F2400.0 E835.151
G1 X9.65 Y4.28 Z5.72 F2400.0 E835.221
G1 X8.81 Y5.31 Z5.72 F2400.0 E835.292
G1 X7.78 Y6.15 Z5.72 F2400.0 E835.362
G1 X6.6 Y6.78 Z5.72 F2400.0 E835.433
G1 X5.33 Y7.17 Z5.72 F2400.0 E835.503
G1 X4.0 Y7.3 Z5.72 F2400.0 E835.573
G1 X2.67 Y7.17 Z5.72 F2400.0 E835.644
G1 X1.4 Y6.78 Z5.72 F2400.0 E835.714
G1 X0.22 Y6.15 Z5.72 F2400.0 E835.785
G1 X-0.81 Y5.31 Z5.72 F2400.0 E835.855
G1 X-1.65 Y4.28 Z5.72 F2400.0 E835.926
G1 X-2.28 Y3.1 Z5.72 F2400.0 E835.996
G1 X-2.67 Y1.83 Z5.72 F2400.0 E836.066
G1 X-2.8 Y0.5 Z5.72 F2400.0 E836.137
G1 X-2.67 Y-0.83 Z5.72 F2400.0 E836.207
G1 X-2.28 Y-2.1 Z5.72 F2400.0 E836.278
G1 X-1.65 Y-3.28 Z5.72 F2400.0 E836.348
G1 X-1.06 Y-4.0 Z5.72 F2400.0 E836.397
G1 F1200.0
G1 E836.397
G1 F2400.0
M103
G1 X-0.08 Y-4.14 Z5.72 F4200.0
G1 F1200.0
G1 E836.397
G1 F4200.0
M101
G1 X-0.39 Y-3.89 Z5.72 F2400.0 E836.418
G1 X-1.16 Y-2.95 Z5.72 F2400.0 E836.483
G1 X-1.73 Y-1.87 Z5.72 F2400.0 E836.547
G1 X-2.09 Y-0.71 Z5.72 F2400.0 E836.611
G1 X-2.2 Y0.5 Z5.72 F2400.0 E836.675
G1 X-2.09 Y1.71 Z5.72 F2400.0 E836.74
G1 X-1.73 Y2.87 Z5.72 F2400.0 E836.804
G1 X-1.16 Y3.95 Z5.72 F2400.0 E836.868
G1 X-0.39 Y4.89 Z5.72 F2400.0 E836.932
G1 X0.55 Y5.66 Z5.72 F2400.0 E836.997
G1 X1.63 Y6.23 Z5.72 F2400.0 E837.061
G1 X2.79 Y6.59 Z5.72 F2400.0 E837.125
G1 X4.0 Y6.7 Z5.72 F2400.0 E837.189
G1 X5.21 Y6.59 Z5.72 F2400.0 E837.254
G1 X6.37 Y6.23 Z5.72 F2400.0 E837.318
G1 X7.45 Y5.66 Z5.72 F2400.0 E837.382
G1 X8.39 Y4.89 Z5.72 F2400.0 E837.446
G1 X9.16 Y3.95 Z5.72 F2400.0 E837.511
G1 X9.73 Y2.87 Z5.72 F2400.0 E837.575
G1 X10.09 Y1.71 Z5.72 F2400.0 E837.639
G1 X10.2 Y0.5 Z5.72 F2400.0 E837.703
G1 X10.09 Y-0.71 Z5.72 F2400.0 E837.768
G1 X9.73 Y-1.87 Z5.72 F2400.0 E837.832
G1 X9.16 Y-2.95 Z5.72 F2400.0 E837.896
G1 X8.39 Y-3.89 Z5.72 F2400.0 E837.96
G1 X7.45 Y-4.66 Z5.72 F2400.0 E838.025
G1 X6.37 Y-5.23 Z5.72 F2400.0 E838.089
G1 X5.21 Y-5.59 Z5.72 F2400.0 E838.153
G1 X4.0 Y-5.7 Z5.72 F2400.0 E838.217
G1 X2.79 Y-5.59 Z5.72 F2400.0 E838.282
G1 X1.63 Y-5.23 Z5.72 F2400.0 E838.346
G1 X0.55 Y-4.66 Z5.72 F2400.0 E838.41
G1 X-0.08 Y-4.14 Z5.72 F2400.0 E838.453
G1 F1200.0
G1 E837.453
G1 F2400.0
M103
;M108 R80.0
G1 X1.55 Y-5.41 Z5.72 F4200.0
G1 X5.25 Y-5.78 Z5.72 F4200.0
G1 X8.53 Y-4.03 Z5.72 F4200.0
G1 X10.47 Y-0.0 Z5.72 F4200.0
G1 F1200.0
G1 E838.453
G1 F4200.0
M101
G1 X10.44 Y-0.0 Z5.72 F4800.0 E838.455
G1 X10.43 Y-0.4 Z5.72 F4800.0 E838.476
G1 X10.4 Y-0.4 Z5.72 F4800.0 E838.478
G1 X10.38 Y-0.8 Z5.72 F4800.0 E838.499
G1 X10.35 Y-0.8 Z5.72 F4800.0 E838.501
G1 X10.26 Y-1.2 Z5.72 F4800.0 E838.522
G1 X10.23 Y-1.2 Z5.72 F4800.0 E838.524
G1 X10.14 Y-1.6 Z5.72 F4800.0 E838.546
G1 X10.11 Y-1.6 Z5.72 F4800.0 E838.548
G1 X10.02 Y-2.0 Z5.72 F4800.0 E838.569
G1 X9.98 Y-2.0 Z5.72 F4800.0 E838.571
G1 X9.81 Y-2.4 Z5.72 F4800.0 E838.594
G1 X9.77 Y-2.4 Z5.72 F4800.0 E838.596
G1 X9.59 Y-2.8 Z5.72 F4800.0 E838.619
G1 X9.55 Y-2.8 Z5.72 F4800.0 E838.621
G1 X9.36 Y-3.2 Z5.72 F4800.0 E838.645
G1 X9.31 Y-3.2 Z5.72 F4800.0 E838.647
G1 X9.03 Y-3.6 Z5.72 F4800.0 E838.673
G1 X8.99 Y-3.6 Z5.72 F4800.0 E838.675
G1 X8.7 Y-4.0 Z5.72 F4800.0 E838.701
G1 X8.66 Y-4.0 Z5.72 F4800.0 E838.704
G1 X8.25 Y-4.4 Z5.72 F4800.0 E838.734
G1 X8.2 Y-4.4 Z5.72 F4800.0 E838.736
G1 X7.77 Y-4.8 Z5.72 F4800.0 E838.767
G1 X7.72 Y-4.8 Z5.72 F4800.0 E838.77
G1 X7.1 Y-5.2 Z5.72 F4800.0 E838.809
G1 X7.03 Y-5.2 Z5.72 F4800.0 E838.813
G1 X6.24 Y-5.6 Z5.72 F4800.0 E838.86
G1 X4.19 Y-6.0 Z5.72 F4800.0 E838.97
G1 X3.81 Y-6.0 Z5.72 F4800.0 E838.99
G1 X1.76 Y-5.6 Z5.72 F4800.0 E839.1
G1 X0.97 Y-5.2 Z5.72 F4800.0 E839.147
G1 X0.9 Y-5.2 Z5.72 F4800.0 E839.151
G1 X0.28 Y-4.8 Z5.72 F4800.0 E839.189
G1 X0.23 Y-4.8 Z5.72 F4800.0 E839.192
G1 X-0.2 Y-4.4 Z5.72 F4800.0 E839.223
G1 X-0.25 Y-4.4 Z5.72 F4800.0 E839.226
G1 X-0.66 Y-4.0 Z5.72 F4800.0 E839.256
G1 X-0.7 Y-4.0 Z5.72 F4800.0 E839.258
G1 X-0.99 Y-3.6 Z5.72 F4800.0 E839.284
G1 X-1.03 Y-3.6 Z5.72 F4800.0 E839.286
G1 X-1.31 Y-3.2 Z5.72 F4800.0 E839.312
G1 X-1.36 Y-3.2 Z5.72 F4800.0 E839.315
G1 X-1.55 Y-2.8 Z5.72 F4800.0 E839.338
G1 X-1.59 Y-2.8 Z5.72 F4800.0 E839.34
G1 X-1.77 Y-2.4 Z5.72 F4800.0 E839.363
G1 X-1.81 Y-2.4 Z5.72 F4800.0 E839.365
G1 X-1.98 Y-2.0 Z5.72 F4800.0 E839.388
G1 X-2.02 Y-2.0 Z5.72 F4800.0 E839.39
G1 X-2.11 Y-1.6 Z5.72 F4800.0 E839.412
G1 X-2.14 Y-1.6 Z5.72 F4800.0 E839.414
G1 X-2.23 Y-1.2 Z5.72 F4800.0 E839.436
G1 X-2.26 Y-1.2 Z5.72 F4800.0 E839.437
G1 X-2.35 Y-0.8 Z5.72 F4800.0 E839.459
G1 X-2.38 Y-0.8 Z5.72 F4800.0 E839.461
G1 X-2.4 Y-0.4 Z5.72 F4800.0 E839.482
G1 X-2.43 Y-0.4 Z5.72 F4800.0 E839.484
G1 X-2.44 Y0.0 Z5.72 F4800.0 E839.505
G1 X-2.47 Y0.0 Z5.72 F4800.0 E839.507
G1 X-2.48 Y0.4 Z5.72 F4800.0 E839.528
G1 X-2.51 Y0.4 Z5.72 F4800.0 E839.529
G1 X-2.49 Y0.8 Z5.72 F4800.0 E839.551
G1 X-2.46 Y0.8 Z5.72 F4800.0 E839.552
G1 X-2.45 Y1.2 Z5.72 F4800.0 E839.573
G1 X-2.42 Y1.2 Z5.72 F4800.0 E839.575
G1 X-2.41 Y1.6 Z5.72 F4800.0 E839.596
G1 X-2.38 Y1.6 Z5.72 F4800.0 E839.598
G1 X-2.32 Y2.0 Z5.72 F4800.0 E839.619
G1 X-2.29 Y2.0 Z5.72 F4800.0 E839.621
G1 X-2.2 Y2.4 Z5.72 F4800.0 E839.643
G1 X-2.17 Y2.4 Z5.72 F4800.0 E839.645
G1 X-2.08 Y2.8 Z5.72 F4800.0 E839.666
G1 X-2.05 Y2.8 Z5.72 F4800.0 E839.668
G1 X-1.91 Y3.2 Z5.72 F4800.0 E839.69
G1 X-1.88 Y3.2 Z5.72 F4800.0 E839.692
G1 X-1.7 Y3.6 Z5.72 F4800.0 E839.715
G1 X-1.66 Y3.6 Z5.72 F4800.0 E839.717
G1 X-1.49 Y4.0 Z5.72 F4800.0 E839.74
G1 X-1.45 Y4.0 Z5.72 F4800.0 E839.742
G1 X-1.19 Y4.4 Z5.72 F4800.0 E839.768
G1 X-1.15 Y4.4 Z5.72 F4800.0 E839.77
G1 X-0.86 Y4.8 Z5.72 F4800.0 E839.796
G1 X-0.82 Y4.8 Z5.72 F4800.0 E839.798
G1 X-0.5 Y5.2 Z5.72 F4800.0 E839.825
G1 X-0.45 Y5.2 Z5.72 F4800.0 E839.828
G1 X-0.01 Y5.6 Z5.72 F4800.0 E839.859
G1 X0.04 Y5.6 Z5.72 F4800.0 E839.862
G1 X0.53 Y6.0 Z5.72 F4800.0 E839.895
G1 X0.6 Y6.0 Z5.72 F4800.0 E839.899
G1 X1.28 Y6.4 Z5.72 F4800.0 E839.94
G1 X1.35 Y6.4 Z5.72 F4800.0 E839.944
G1 X2.42 Y6.8 Z5.72 F4800.0 E840.005
G1 X2.53 Y6.8 Z5.72 F4800.0 E840.011
G1 F1200.0
G1 E839.011
G1 F4800.0
M103
G1 X5.47 Y6.8 Z5.72 F4200.0
G1 F1200.0
G1 E840.011
G1 F4200.0
M101
G1 X5.58 Y6.8 Z5.72 F4800.0 E840.017
G1 X6.65 Y6.4 Z5.72 F4800.0 E840.077
G1 X6.72 Y6.4 Z5.72 F4800.0 E840.081
G1 X7.4 Y6.0 Z5.72 F4800.0 E840.122
G1 X7.47 Y6.0 Z5.72 F4800.0 E840.126
G1 X7.96 Y5.6 Z5.72 F4800.0 E840.16
G1 X8.01 Y5.6 Z5.72 F4800.0 E840.162
G1 X8.45 Y5.2 Z5.72 F4800.0 E840.194
G1 X8.5 Y5.2 Z5.72 F4800.0 E840.196
G1 X8.82 Y4.8 Z5.72 F4800.0 E840.223
G1 X8.86 Y4.8 Z5.72 F4800.0 E840.226
G1 X9.15 Y4.4 Z5.72 F4800.0 E840.252
G1 X9.19 Y4.4 Z5.72 F4800.0 E840.254
G1 X9.45 Y4.0 Z5.72 F4800.0 E840.279
G1 X9.49 Y4.0 Z5.72 F4800.0 E840.281
G1 X9.66 Y3.6 Z5.72 F4800.0 E840.304
G1 X9.7 Y3.6 Z5.72 F4800.0 E840.306
G1 X9.88 Y3.2 Z5.72 F4800.0 E840.329
G1 X9.91 Y3.2 Z5.72 F4800.0 E840.331
G1 X10.05 Y2.8 Z5.72 F4800.0 E840.353
G1 X10.08 Y2.8 Z5.72 F4800.0 E840.355
G1 X10.17 Y2.4 Z5.72 F4800.0 E840.377
G1 X10.2 Y2.4 Z5.72 F4800.0 E840.379
G1 X10.29 Y2.0 Z5.72 F4800.0 E840.4
G1 X10.32 Y2.0 Z5.72 F4800.0 E840.402
G1 X10.38 Y1.6 Z5.72 F4800.0 E840.423
G1 X10.41 Y1.6 Z5.72 F4800.0 E840.425
G1 X10.42 Y1.2 Z5.72 F4800.0 E840.446
G1 X10.45 Y1.2 Z5.72 F4800.0 E840.448
G1 X10.46 Y0.8 Z5.72 F4800.0 E840.469
G1 X10.49 Y0.8 Z5.72 F4800.0 E840.471
G1 X10.48 Y0.4 Z5.72 F4800.0 E840.492
G1 X10.51 Y0.4 Z5.72 F4800.0 E840.494
G1 F1200.0
G1 E839.494
G1 F4800.0
M103
(*************start toolchange*************)
G54
M108 T0(Set tool)
M18 A B
G1 Z5.81 F3000
G1 X-2.84 Y3.33 Z5.81 F3000
G1 F4200.0
(*************end toolchange*************)
(<layer> 5.805 )
G1 X-2.84 Y3.33 Z5.81 F4200.0
G1 X-3.26 Y-0.94 Z5.81 F4200.0
G1 X-1.36 Y-4.89 Z5.81 F4200.0
G1 F1200.0
G1 E1122.047
G1 F4200.0
M101
G1 X-1.38 Y-4.88 Z5.81 F4800.0 E1122.048
G1 X-2.32 Y-3.73 Z5.81 F4800.0 E1122.127
G1 X-3.03 Y-2.41 Z5.81 F4800.0 E1122.206
G1 X-3.46 Y-0.98 Z5.81 F4800.0 E1122.285
G1 X-3.61 Y0.5 Z5.81 F4800.0 E1122.363
G1 X-3.46 Y1.98 Z5.81 F4800.0 E1122.442
G1 X-3.03 Y3.41 Z5.81 F4800.0 E1122.521
G1 X-2.32 Y4.72 Z5.81 F4800.0 E1122.6
G1 X-1.38 Y5.88 Z5.81 F4800.0 E1122.678
G1 X-0.23 Y6.82 Z5.81 F4800.0 E1122.757
G1 X1.09 Y7.53 Z5.81 F4800.0 E1122.836
G1 X2.52 Y7.96 Z5.81 F4800.0 E1122.915
G1 X4.0 Y8.11 Z5.81 F4800.0 E1122.993
G1 X5.48 Y7.96 Z5.81 F4800.0 E1123.072
G1 X6.91 Y7.53 Z5.81 F4800.0 E1123.151
G1 X8.23 Y6.82 Z5.81 F4800.0 E1123.23
G1 X9.38 Y5.88 Z5.81 F4800.0 E1123.308
G1 X10.32 Y4.72 Z5.81 F4800.0 E1123.387
G1 X11.03 Y3.41 Z5.81 F4800.0 E1123.466
G1 X11.46 Y1.98 Z5.81 F4800.0 E1123.545
G1 X11.61 Y0.5 Z5.81 F4800.0 E1123.623
G1 X11.46 Y-0.98 Z5.81 F4800.0 E1123.702
G1 X11.03 Y-2.41 Z5.81 F4800.0 E1123.781
G1 X10.32 Y-3.73 Z5.81 F4800.0 E1123.86
G1 X9.38 Y-4.88 Z5.81 F4800.0 E1123.938
G1 X8.23 Y-5.82 Z5.81 F4800.0 E1124.017
G1 X6.91 Y-6.53 Z5.81 F4800.0 E1124.096
G1 X5.48 Y-6.96 Z5.81 F4800.0 E1124.175
G1 X4.0 Y-7.11 Z5.81 F4800.0 E1124.253
G1 X2.52 Y-6.96 Z5.81 F4800.0 E1124.332
G1 X1.09 Y-6.53 Z5.81 F4800.0 E1124.411
G1 X-0.23 Y-5.82 Z5.81 F4800.0 E1124.49
G1 X-1.36 Y-4.89 Z5.81 F4800.0 E1124.567
G1 F1200.0
G1 E1123.567
G1 F4800.0
M103
G1 X-7.26 Y-12.01 Z5.81 F4200.0
G1 F1200.0
G1 E1124.567
G1 F4200.0
M101
G1 X-7.24 Y-12.03 Z5.81 F4800.0 E1124.568
G1 X-5.39 Y-13.55 Z5.81 F4800.0 E1124.695
G1 X-2.47 Y-15.11 Z5.81 F4800.0 E1124.87
G1 X0.7 Y-16.07 Z5.81 F4800.0 E1125.045
G1 X4.0 Y-16.4 Z5.81 F4800.0 E1125.22
G1 X7.3 Y-16.07 Z5.81 F4800.0 E1125.395
G1 X10.47 Y-15.11 Z5.81 F4800.0 E1125.57
G1 X13.39 Y-13.55 Z5.81 F4800.0 E1125.745
G1 X15.95 Y-11.45 Z5.81 F4800.0 E1125.92
G1 X18.05 Y-8.89 Z5.81 F4800.0 E1126.095
G1 X19.61 Y-5.97 Z5.81 F4800.0 E1126.27
G1 X20.57 Y-2.8 Z5.81 F4800.0 E1126.445
G1 X20.9 Y0.5 Z5.81 F4800.0 E1126.62
G1 X20.57 Y3.8 Z5.81 F4800.0 E1126.795
G1 X19.61 Y6.97 Z5.81 F4800.0 E1126.97
G1 X18.05 Y9.89 Z5.81 F4800.0 E1127.145
G1 X15.95 Y12.45 Z5.81 F4800.0 E1127.32
G1 X13.39 Y14.55 Z5.81 F4800.0 E1127.495
G1 X10.47 Y16.11 Z5.81 F4800.0 E1127.67
G1 X7.3 Y17.07 Z5.81 F4800.0 E1127.845
G1 X4.0 Y17.4 Z5.81 F4800.0 E1128.02
G1 X0.7 Y17.07 Z5.81 F4800.0 E1128.195
G1 X-2.47 Y16.11 Z5.81 F4800.0 E1128.37
G1 X-5.39 Y14.55 Z5.81 F4800.0 E1128.545
G1 X-7.95 Y12.45 Z5.81 F4800.0 E1128.72
G1 X-10.05 Y9.89 Z5.81 F4800.0 E1128.895
G1 X-11.61 Y6.97 Z5.81 F4800.0 E1129.07
G1 X-12.57 Y3.8 Z5.81 F4800.0 E1129.245
G1 X-12.9 Y0.5 Z5.81 F4800.0 E1129.42
G1 X-12.57 Y-2.8 Z5.81 F4800.0 E1129.595
G1 X-11.61 Y-5.97 Z5.81 F4800.0 E1129.77
G1 X-10.05 Y-8.89 Z5.81 F4800.0 E1129.945
G1 X-7.95 Y-11.45 Z5.81 F4800.0 E1130.12
G1 X-7.26 Y-12.01 Z5.81 F4800.0 E1130.167
G1 F1200.0
G1 E1130.167
G1 F4800.0
M103
;M108 R40.0
G1 X-7.52 Y-12.32 Z5.81 F4200.0
G1 F1200.0
G1 E1130.167
G1 F4200.0
M101
G1 X-7.5 Y-12.34 Z5.81 F2400.0 E1130.168
G1 X-5.61 Y-13.88 Z5.81 F2400.0 E1130.297
G1 X-2.62 Y-15.48 Z5.81 F2400.0 E1130.476
G1 X0.63 Y-16.47 Z5.81 F2400.0 E1130.655
G1 X4.0 Y-16.8 Z5.81 F2400.0 E1130.834
G1 X7.38 Y-16.47 Z5.81 F2400.0 E1131.013
G1 X10.62 Y-15.48 Z5.81 F2400.0 E1131.193
G1 X13.61 Y-13.88 Z5.81 F2400.0 E1131.372
G1 X16.23 Y-11.73 Z5.81 F2400.0 E1131.551
G1 X18.38 Y-9.11 Z5.81 F2400.0 E1131.73
G1 X19.98 Y-6.12 Z5.81 F2400.0 E1131.909
G1 X20.97 Y-2.88 Z5.81 F2400.0 E1132.088
G1 X21.3 Y0.5 Z5.81 F2400.0 E1132.267
G1 X20.97 Y3.88 Z5.81 F2400.0 E1132.447
G1 X19.98 Y7.12 Z5.81 F2400.0 E1132.626
G1 X18.38 Y10.11 Z5.81 F2400.0 E1132.805
G1 X16.23 Y12.73 Z5.81 F2400.0 E1132.984
G1 X13.61 Y14.88 Z5.81 F2400.0 E1133.163
G1 X10.62 Y16.48 Z5.81 F2400.0 E1133.342
G1 X7.38 Y17.47 Z5.81 F2400.0 E1133.521
G1 X4.0 Y17.8 Z5.81 F2400.0 E1133.701
G1 X0.63 Y17.47 Z5.81 F2400.0 E1133.88
G1 X-2.62 Y16.48 Z5.81 F2400.0 E1134.059
G1 X-5.61 Y14.88 Z5.81 F2400.0 E1134.238
G1 X-8.23 Y12.73 Z5.81 F2400.0 E1134.417
G1 X-10.38 Y10.11 Z5.81 F2400.0 E1134.596
G1 X-11.98 Y7.12 Z5.81 F2400.0 E1134.775
G1 X-12.97 Y3.88 Z5.81 F2400.0 E1134.955
G1 X-13.3 Y0.5 Z5.81 F2400.0 E1135.134
G1 X-12.97 Y-2.88 Z5.81 F2400.0 E1135.313
G1 X-11.98 Y-6.12 Z5.81 F2400.0 E1135.492
G1 X-10.38 Y-9.11 Z5.81 F2400.0 E1135.671
G1 X-8.23 Y-11.73 Z5.81 F2400.0 E1135.85
G1 X-7.52 Y-12.32 Z5.81 F2400.0 E1135.899
G1 F1200.0
G1 E1134.899
G1 F2400.0
M103
G1 X-1.08 Y-4.61 Z5.81 F4200.0
G1 F1200.0
G1 E1135.899
G1 F4200.0
M101
G1 X-1.09 Y-4.59 Z5.81 F2400.0 E1135.9
G1 X-1.99 Y-3.5 Z5.81 F2400.0 E1135.975
G1 X-2.66 Y-2.26 Z5.81 F2400.0 E1136.05
G1 X-3.06 Y-0.91 Z5.81 F2400.0 E1136.124
G1 X-3.2 Y0.5 Z5.81 F2400.0 E1136.199
G1 X-3.06 Y1.91 Z5.81 F2400.0 E1136.273
G1 X-2.66 Y3.26 Z5.81 F2400.0 E1136.348
G1 X-1.99 Y4.5 Z5.81 F2400.0 E1136.423
G1 X-1.09 Y5.59 Z5.81 F2400.0 E1136.497
G1 X-0.0 Y6.49 Z5.81 F2400.0 E1136.572
G1 X1.24 Y7.16 Z5.81 F2400.0 E1136.646
G1 X2.6 Y7.56 Z5.81 F2400.0 E1136.721
G1 X4.0 Y7.7 Z5.81 F2400.0 E1136.796
G1 X5.41 Y7.56 Z5.81 F2400.0 E1136.87
G1 X6.76 Y7.16 Z5.81 F2400.0 E1136.945
G1 X8.0 Y6.49 Z5.81 F2400.0 E1137.019
G1 X9.09 Y5.59 Z5.81 F2400.0 E1137.094
G1 X9.99 Y4.5 Z5.81 F2400.0 E1137.168
G1 X10.66 Y3.26 Z5.81 F2400.0 E1137.243
G1 X11.06 Y1.91 Z5.81 F2400.0 E1137.318
G1 X11.2 Y0.5 Z5.81 F2400.0 E1137.392
G1 X11.06 Y-0.91 Z5.81 F2400.0 E1137.467
G1 X10.66 Y-2.26 Z5.81 F2400.0 E1137.541
G1 X9.99 Y-3.5 Z5.81 F2400.0 E1137.616
G1 X9.09 Y-4.59 Z5.81 F2400.0 E1137.691
G1 X8.0 Y-5.49 Z5.81 F2400.0 E1137.765
G1 X6.76 Y-6.16 Z5.81 F2400.0 E1137.84
G1 X5.41 Y-6.56 Z5.81 F2400.0 E1137.914
G1 X4.0 Y-6.7 Z5.81 F2400.0 E1137.989
G1 X2.6 Y-6.56 Z5.81 F2400.0 E1138.064
G1 X1.24 Y-6.16 Z5.81 F2400.0 E1138.138
G1 X-0.0 Y-5.49 Z5.81 F2400.0 E1138.213
G1 X-1.08 Y-4.61 Z5.81 F2400.0 E1138.286
G1 F1200.0
G1 E1137.286
G1 F2400.0
M103
;M108 R80.0
G1 X-2.15 Y-3.61 Z5.81 F4200.0
G1 X-3.4 Y0.5 Z5.81 F4200.0
G1 X-2.15 Y4.61 Z5.81 F4200.0
G1 X1.69 Y8.0 Z5.81 F4200.0
[truncated: 1,564,085 more chars]
