# Supplementary material for: Using Voice Coils to Actuate Modular Soft Robots: Wormbot, an Example
Source: Soft Robot. 2016 Dec 1;3(4):198–204. doi: 10.1089/soro.2016.0009 (PMC5180079; doi:10.1089/soro.2016.0009)
Supplement: Supplemental data [file Supp_Data.zip › Supplemental Information/3D Printer Parts/Tripple Reel/Bi Extruder/v2/triple_reel_center.gcode]

(<format> skeinforge gcode </format>)
(<version> 12.03.14 </version>)
(<created> 14.11.07|13:6 </created>)
(<extruderInitialization>)
(<craftTypeName> extrusion </craftTypeName>)
M105
(<decimalPlacesCarried> 3 </decimalPlacesCarried>)
(<layerThickness> 0.27 </layerThickness>)
(<infillWidth> 0.4 </infillWidth>)
(<volumeFraction> 0.82 </volumeFraction>)
(<infillPerimeterOverlap> 0.3 </infillPerimeterOverlap>)
(<sharpestProduct> 0.866 </sharpestProduct>)
(<layerHeight> 0.27 </layerHeight>)
(<threadSequenceString> loops edge infill </threadSequenceString>)
(<maximumZFeedRatePerSecond> 999.0 </maximumZFeedRatePerSecond>)
(<objectFirstLayerFeedRateInfillMultiplier> 0.9 </objectFirstLayerFeedRateInfillMultiplier>)
(<operatingFeedRatePerSecond> 80.0 </operatingFeedRatePerSecond>)
(<objectFirstLayerFlowRateInfillMultiplier> 0.8 </objectFirstLayerFlowRateInfillMultiplier>)
(<operatingFlowRate> 80.0 </operatingFlowRate>)
(<orbitalFeedRatePerSecond> 0.0 </orbitalFeedRatePerSecond>)
(<travelFeedRatePerSecond> 70.0 </travelFeedRatePerSecond>)
(<edgeWidth> 0.4 </edgeWidth>)
(<perimeterWidth> 0.4 </perimeterWidth>)
(<profileName> ABS </profileName>)
(<settings>)
(<setting> alteration Activate_Alteration True </setting>)
(<setting> alteration Name_of_End_File:  </setting>)
(<setting> alteration Name_of_Start_File:  </setting>)
(<setting> alteration Remove_Redundant_Mcode True </setting>)
(<setting> alteration Replace_Variable_with_Setting True </setting>)
(<setting> comb Activate_Comb True </setting>)
(<setting> comb Running_Jump_Space_(mm): 2.0 </setting>)
(<setting> dimension Activate_Dimension True </setting>)
(<setting> dimension Absolute_Extrusion_Distance True </setting>)
(<setting> dimension Relative_Extrusion_Distance False </setting>)
(<setting> dimension Extruder_Retraction_Speed_(mm/s): 20.0 </setting>)
(<setting> dimension Filament_Diameter_(mm): 1.75 </setting>)
(<setting> dimension Filament_Packing_Density_(ratio): 0.85 </setting>)
(<setting> dimension Maximum_E_Value_before_Reset_(float): 91234.0 </setting>)
(<setting> dimension Minimum_Travel_for_Retraction_(millimeters): 1.0 </setting>)
(<setting> dimension Retract_Within_Island False </setting>)
(<setting> dimension Retraction_Distance_(millimeters): 1.0 </setting>)
(<setting> dimension Restart_Extra_Distance_(millimeters): 0.0 </setting>)
(<setting> export Activate_Export True </setting>)
(<setting> export Add_Descriptive_Extension False </setting>)
(<setting> export Add_Export_Suffix False </setting>)
(<setting> export Add_Profile_Extension False </setting>)
(<setting> export Add_Timestamp_Extension False </setting>)
(<setting> export Also_Send_Output_To:  </setting>)
(<setting> export Analyze_Gcode True </setting>)
(<setting> export Do_Not_Delete_Comments True </setting>)
(<setting> export Delete_Crafting_Comments False </setting>)
(<setting> export Delete_All_Comments False </setting>)
(<setting> export Do_Not_Change_Output True </setting>)
(<setting> export binary_16_byte False </setting>)
(<setting> export gcode_step False </setting>)
(<setting> export gcode_time_segment False </setting>)
(<setting> export gcode_small False </setting>)
(<setting> export File_Extension: gcode </setting>)
(<setting> export Name_of_Replace_File: replace.csv </setting>)
(<setting> export Save_Penultimate_Gcode False </setting>)
(<setting> fill Activate_Fill True </setting>)
(<setting> fill Diaphragm_Period_(layers): 100 </setting>)
(<setting> fill Diaphragm_Thickness_(layers): 0 </setting>)
(<setting> fill Extra_Shells_on_Alternating_Solid_Layer_(layers): 1 </setting>)
(<setting> fill Extra_Shells_on_Base_(layers): 1 </setting>)
(<setting> fill Extra_Shells_on_Sparse_Layer_(layers): 1 </setting>)
(<setting> fill Grid_Circle_Separation_over_Perimeter_Width_(ratio): 0.2 </setting>)
(<setting> fill Grid_Extra_Overlap_(ratio): 0.1 </setting>)
(<setting> fill Grid_Junction_Separation_Band_Height_(layers): 10 </setting>)
(<setting> fill Grid_Junction_Separation_over_Octogon_Radius_At_End_(ratio): 0.0 </setting>)
(<setting> fill Grid_Junction_Separation_over_Octogon_Radius_At_Middle_(ratio): 0.0 </setting>)
(<setting> fill Infill_Begin_Rotation_(degrees): 90.0 </setting>)
(<setting> fill Infill_Begin_Rotation_Repeat_(layers): 1 </setting>)
(<setting> fill Infill_Odd_Layer_Extra_Rotation_(degrees): 90.0 </setting>)
(<setting> fill Grid_Circular False </setting>)
(<setting> fill Grid_Hexagonal False </setting>)
(<setting> fill Grid_Rectangular True </setting>)
(<setting> fill Line False </setting>)
(<setting> fill Infill_Perimeter_Overlap_(ratio): 0.3 </setting>)
(<setting> fill Infill_Solidity_(ratio): 0.01 </setting>)
(<setting> fill Sharpest_Angle_(degrees): 60.0 </setting>)
(<setting> fill Solid_Surface_Thickness_(layers): 3 </setting>)
(<setting> fill Lower_Left True </setting>)
(<setting> fill Nearest False </setting>)
(<setting> fill Surrounding_Angle_(degrees): 60.0 </setting>)
(<setting> fill Infill_>_Loops_>_Perimeter False </setting>)
(<setting> fill Infill_>_Perimeter_>_Loops False </setting>)
(<setting> fill Loops_>_Infill_>_Perimeter False </setting>)
(<setting> fill Loops_>_Perimeter_>_Infill True </setting>)
(<setting> fill Perimeter_>_Infill_>_Loops False </setting>)
(<setting> fill Perimeter_>_Loops_>_Infill False </setting>)
(<setting> home Activate_Home True </setting>)
(<setting> home Name_of_Home_File: home.gcode </setting>)
(<setting> jitter Activate_Jitter True </setting>)
(<setting> jitter Jitter_Over_Perimeter_Width_(ratio): 2.0 </setting>)
(<setting> raft Activate_Raft True </setting>)
(<setting> raft Add_Raft,_Elevate_Nozzle,_Orbit: False </setting>)
(<setting> raft Base_Feed_Rate_Multiplier_(ratio): 0.75 </setting>)
(<setting> raft Base_Flow_Rate_Multiplier_(ratio): 0.6 </setting>)
(<setting> raft Base_Infill_Density_(ratio): 0.3 </setting>)
(<setting> raft Base_Layer_Thickness_over_Layer_Thickness: 2.2 </setting>)
(<setting> raft Base_Layers_(integer): 1 </setting>)
(<setting> raft Base_Nozzle_Lift_over_Base_Layer_Thickness_(ratio): 0.3 </setting>)
(<setting> raft Initial_Circling: False </setting>)
(<setting> raft Infill_Overhang_over_Extrusion_Width_(ratio): 0.1 </setting>)
(<setting> raft Interface_Feed_Rate_Multiplier_(ratio): 1.5 </setting>)
(<setting> raft Interface_Flow_Rate_Multiplier_(ratio): 0.7 </setting>)
(<setting> raft Interface_Infill_Density_(ratio): 0.4 </setting>)
(<setting> raft Interface_Layer_Thickness_over_Layer_Thickness: 1.8 </setting>)
(<setting> raft Interface_Layers_(integer): 2 </setting>)
(<setting> raft Interface_Nozzle_Lift_over_Interface_Layer_Thickness_(ratio): 0.3 </setting>)
(<setting> raft Name_of_Support_End_File: support_end.gcode </setting>)
(<setting> raft Name_of_Support_Start_File: support_start.gcode </setting>)
(<setting> raft Operating_Nozzle_Lift_over_Layer_Thickness_(ratio): 0.0 </setting>)
(<setting> raft Raft_Additional_Margin_over_Length_(%): 2.5 </setting>)
(<setting> raft Raft_Margin_(mm): 2.5 </setting>)
(<setting> raft Support_Cross_Hatch False </setting>)
(<setting> raft Support_Flow_Rate_over_Operating_Flow_Rate_(ratio): 0.7 </setting>)
(<setting> raft Support_Gap_over_Perimeter_Extrusion_Width_(ratio): 0.005 </setting>)
(<setting> raft None True </setting>)
(<setting> raft Empty_Layers_Only False </setting>)
(<setting> raft Everywhere False </setting>)
(<setting> raft Exterior_Only False </setting>)
(<setting> raft Support_Minimum_Angle_(degrees): 45.0 </setting>)
(<setting> speed Activate_Speed True </setting>)
(<setting> speed Add_Flow_Rate: True </setting>)
(<setting> speed Bridge_Feed_Rate_Multiplier_(ratio): 1.0 </setting>)
(<setting> speed Bridge_Flow_Rate_Multiplier_(ratio): 1.0 </setting>)
(<setting> speed Duty_Cyle_at_Beginning_(portion): 1.0 </setting>)
(<setting> speed Duty_Cyle_at_Ending_(portion): 0.0 </setting>)
(<setting> speed Feed_Rate_(mm/s): 80.0 </setting>)
(<setting> speed Flow_Rate_Setting_(float): 80.0 </setting>)
(<setting> speed Object_First_Layer_Feed_Rate_Infill_Multiplier_(ratio): 0.9 </setting>)
(<setting> speed Object_First_Layer_Feed_Rate_Perimeter_Multiplier_(ratio): 0.9 </setting>)
(<setting> speed Object_First_Layer_Flow_Rate_Infill_Multiplier_(ratio): 0.8 </setting>)
(<setting> speed Object_First_Layer_Flow_Rate_Perimeter_Multiplier_(ratio): 0.9 </setting>)
(<setting> speed Orbital_Feed_Rate_over_Operating_Feed_Rate_(ratio): 0.0 </setting>)
(<setting> speed Maximum_Z_Feed_Rate_(mm/s): 999.0 </setting>)
(<setting> speed Perimeter_Feed_Rate_Multiplier_(ratio): 0.5 </setting>)
(<setting> speed Perimeter_Flow_Rate_Multiplier_(ratio): 0.5 </setting>)
(<setting> speed Travel_Feed_Rate_(mm/s): 70.0 </setting>)
(</settings>)
(<timeStampPreface> 20141107_130610 </timeStampPreface>)
(<procedureName> carve </procedureName>)
(<procedureName> preface </procedureName>)
(<procedureName> inset </procedureName>)
(<procedureName> fill </procedureName>)
(<procedureName> speed </procedureName>)
(<procedureName> raft </procedureName>)
(<procedureName> jitter </procedureName>)
(<procedureName> comb </procedureName>)
(<procedureName> dimension </procedureName>)
(<procedureName> alteration </procedureName>)
(<procedureName> export </procedureName>)
(</extruderInitialization>)
(<crafting>)
;M113 S1.0
;M108 R36.0
(<layer> 1.134 )
(<rotation> (6.12323399574e-17+1j) )
(<nestedRing>)
(<boundaryPerimeter>)
(<boundaryPoint> X-6.001 Y0.5 Z1.134 </boundaryPoint>)
(<boundaryPoint> X-5.808 Y-1.451 Z1.134 </boundaryPoint>)
(<boundaryPoint> X-5.239 Y-3.327 Z1.134 </boundaryPoint>)
(<boundaryPoint> X-4.315 Y-5.056 Z1.134 </boundaryPoint>)
(<boundaryPoint> X-3.071 Y-6.571 Z1.134 </boundaryPoint>)
(<boundaryPoint> X-1.556 Y-7.815 Z1.134 </boundaryPoint>)
(<boundaryPoint> X0.173 Y-8.739 Z1.134 </boundaryPoint>)
(<boundaryPoint> X2.049 Y-9.308 Z1.134 </boundaryPoint>)
(<boundaryPoint> X4.0 Y-9.501 Z1.134 </boundaryPoint>)
(<boundaryPoint> X5.951 Y-9.308 Z1.134 </boundaryPoint>)
(<boundaryPoint> X7.827 Y-8.739 Z1.134 </boundaryPoint>)
(<boundaryPoint> X9.556 Y-7.815 Z1.134 </boundaryPoint>)
(<boundaryPoint> X11.071 Y-6.571 Z1.134 </boundaryPoint>)
(<boundaryPoint> X12.315 Y-5.056 Z1.134 </boundaryPoint>)
(<boundaryPoint> X13.239 Y-3.327 Z1.134 </boundaryPoint>)
(<boundaryPoint> X13.808 Y-1.451 Z1.134 </boundaryPoint>)
(<boundaryPoint> X14.001 Y0.5 Z1.134 </boundaryPoint>)
(<boundaryPoint> X13.808 Y2.451 Z1.134 </boundaryPoint>)
(<boundaryPoint> X13.239 Y4.327 Z1.134 </boundaryPoint>)
(<boundaryPoint> X12.315 Y6.056 Z1.134 </boundaryPoint>)
(<boundaryPoint> X11.071 Y7.571 Z1.134 </boundaryPoint>)
(<boundaryPoint> X9.556 Y8.815 Z1.134 </boundaryPoint>)
(<boundaryPoint> X7.827 Y9.739 Z1.134 </boundaryPoint>)
(<boundaryPoint> X5.951 Y10.308 Z1.134 </boundaryPoint>)
(<boundaryPoint> X4.0 Y10.501 Z1.134 </boundaryPoint>)
(<boundaryPoint> X2.049 Y10.308 Z1.134 </boundaryPoint>)
(<boundaryPoint> X0.173 Y9.739 Z1.134 </boundaryPoint>)
(<boundaryPoint> X-1.556 Y8.815 Z1.134 </boundaryPoint>)
(<boundaryPoint> X-3.071 Y7.571 Z1.134 </boundaryPoint>)
(<boundaryPoint> X-4.315 Y6.056 Z1.134 </boundaryPoint>)
(<boundaryPoint> X-5.239 Y4.327 Z1.134 </boundaryPoint>)
(<boundaryPoint> X-5.808 Y2.451 Z1.134 </boundaryPoint>)
(<edge> outer )
G1 X-2.93 Y-6.43 Z1.13 F4200.0
G1 F1200.0
G1 E1.0
G1 F4200.0
M101
G1 X-2.93 Y-6.43 Z1.13 F2160.0 E1.0
G1 X-1.44 Y-7.65 Z1.13 F2160.0 E1.102
G1 X0.25 Y-8.55 Z1.13 F2160.0 E1.203
G1 X2.09 Y-9.11 Z1.13 F2160.0 E1.305
G1 X4.0 Y-9.3 Z1.13 F2160.0 E1.406
G1 X5.91 Y-9.11 Z1.13 F2160.0 E1.508
G1 X7.75 Y-8.55 Z1.13 F2160.0 E1.609
G1 X9.44 Y-7.65 Z1.13 F2160.0 E1.711
G1 X10.93 Y-6.43 Z1.13 F2160.0 E1.812
G1 X12.15 Y-4.94 Z1.13 F2160.0 E1.914
G1 X13.05 Y-3.25 Z1.13 F2160.0 E2.015
G1 X13.61 Y-1.41 Z1.13 F2160.0 E2.117
G1 X13.8 Y0.5 Z1.13 F2160.0 E2.218
G1 X13.61 Y2.41 Z1.13 F2160.0 E2.32
G1 X13.05 Y4.25 Z1.13 F2160.0 E2.421
G1 X12.15 Y5.94 Z1.13 F2160.0 E2.522
G1 X10.93 Y7.43 Z1.13 F2160.0 E2.624
G1 X9.44 Y8.65 Z1.13 F2160.0 E2.725
G1 X7.75 Y9.55 Z1.13 F2160.0 E2.827
G1 X5.91 Y10.11 Z1.13 F2160.0 E2.928
G1 X4.0 Y10.3 Z1.13 F2160.0 E3.03
G1 X2.09 Y10.11 Z1.13 F2160.0 E3.131
G1 X0.25 Y9.55 Z1.13 F2160.0 E3.233
G1 X-1.44 Y8.65 Z1.13 F2160.0 E3.334
G1 X-2.93 Y7.43 Z1.13 F2160.0 E3.436
G1 X-4.15 Y5.94 Z1.13 F2160.0 E3.537
G1 X-5.05 Y4.25 Z1.13 F2160.0 E3.639
G1 X-5.61 Y2.41 Z1.13 F2160.0 E3.74
G1 X-5.8 Y0.5 Z1.13 F2160.0 E3.842
G1 X-5.61 Y-1.41 Z1.13 F2160.0 E3.943
G1 X-5.05 Y-3.25 Z1.13 F2160.0 E4.045
G1 X-4.15 Y-4.94 Z1.13 F2160.0 E4.146
G1 X-2.93 Y-6.43 Z1.13 F2160.0 E4.247
G1 F1200.0
G1 E3.247
G1 F2160.0
M103
(</edge>)
(</boundaryPerimeter>)
(<nestedRing>)
(<boundaryPerimeter>)
(<boundaryPoint> X9.546 Y-1.797 Z1.134 </boundaryPoint>)
(<boundaryPoint> X8.991 Y-2.835 Z1.134 </boundaryPoint>)
(<boundaryPoint> X8.245 Y-3.745 Z1.134 </boundaryPoint>)
(<boundaryPoint> X7.335 Y-4.491 Z1.134 </boundaryPoint>)
(<boundaryPoint> X6.297 Y-5.046 Z1.134 </boundaryPoint>)
(<boundaryPoint> X5.171 Y-5.388 Z1.134 </boundaryPoint>)
(<boundaryPoint> X4.0 Y-5.503 Z1.134 </boundaryPoint>)
(<boundaryPoint> X2.829 Y-5.388 Z1.134 </boundaryPoint>)
(<boundaryPoint> X1.703 Y-5.046 Z1.134 </boundaryPoint>)
(<boundaryPoint> X0.665 Y-4.491 Z1.134 </boundaryPoint>)
(<boundaryPoint> X-0.245 Y-3.745 Z1.134 </boundaryPoint>)
(<boundaryPoint> X-0.991 Y-2.835 Z1.134 </boundaryPoint>)
(<boundaryPoint> X-1.546 Y-1.797 Z1.134 </boundaryPoint>)
(<boundaryPoint> X-1.888 Y-0.671 Z1.134 </boundaryPoint>)
(<boundaryPoint> X-2.003 Y0.5 Z1.134 </boundaryPoint>)
(<boundaryPoint> X-1.888 Y1.671 Z1.134 </boundaryPoint>)
(<boundaryPoint> X-1.546 Y2.797 Z1.134 </boundaryPoint>)
(<boundaryPoint> X-0.991 Y3.835 Z1.134 </boundaryPoint>)
(<boundaryPoint> X-0.245 Y4.745 Z1.134 </boundaryPoint>)
(<boundaryPoint> X0.665 Y5.491 Z1.134 </boundaryPoint>)
(<boundaryPoint> X1.703 Y6.046 Z1.134 </boundaryPoint>)
(<boundaryPoint> X2.829 Y6.388 Z1.134 </boundaryPoint>)
(<boundaryPoint> X4.0 Y6.503 Z1.134 </boundaryPoint>)
(<boundaryPoint> X5.171 Y6.388 Z1.134 </boundaryPoint>)
(<boundaryPoint> X6.297 Y6.046 Z1.134 </boundaryPoint>)
(<boundaryPoint> X7.335 Y5.491 Z1.134 </boundaryPoint>)
(<boundaryPoint> X8.245 Y4.745 Z1.134 </boundaryPoint>)
(<boundaryPoint> X8.991 Y3.835 Z1.134 </boundaryPoint>)
(<boundaryPoint> X9.546 Y2.797 Z1.134 </boundaryPoint>)
(<boundaryPoint> X9.888 Y1.671 Z1.134 </boundaryPoint>)
(<boundaryPoint> X10.003 Y0.5 Z1.134 </boundaryPoint>)
(<boundaryPoint> X9.888 Y-0.671 Z1.134 </boundaryPoint>)
(<edge> inner )
G1 X-0.38 Y-3.89 Z1.13 F4200.0
G1 F1200.0
G1 E4.247
G1 F4200.0
M101
G1 X-0.39 Y-3.89 Z1.13 F2160.0 E4.248
G1 X-1.16 Y-2.95 Z1.13 F2160.0 E4.312
G1 X-1.73 Y-1.87 Z1.13 F2160.0 E4.376
G1 X-2.09 Y-0.71 Z1.13 F2160.0 E4.44
G1 X-2.2 Y0.5 Z1.13 F2160.0 E4.505
G1 X-2.09 Y1.71 Z1.13 F2160.0 E4.569
G1 X-1.73 Y2.87 Z1.13 F2160.0 E4.633
G1 X-1.16 Y3.95 Z1.13 F2160.0 E4.697
G1 X-0.39 Y4.89 Z1.13 F2160.0 E4.762
G1 X0.55 Y5.66 Z1.13 F2160.0 E4.826
G1 X1.63 Y6.23 Z1.13 F2160.0 E4.89
G1 X2.79 Y6.59 Z1.13 F2160.0 E4.954
G1 X4.0 Y6.7 Z1.13 F2160.0 E5.018
G1 X5.21 Y6.59 Z1.13 F2160.0 E5.083
G1 X6.37 Y6.23 Z1.13 F2160.0 E5.147
G1 X7.45 Y5.66 Z1.13 F2160.0 E5.211
G1 X8.39 Y4.89 Z1.13 F2160.0 E5.275
G1 X9.16 Y3.95 Z1.13 F2160.0 E5.34
G1 X9.73 Y2.87 Z1.13 F2160.0 E5.404
G1 X10.09 Y1.71 Z1.13 F2160.0 E5.468
G1 X10.2 Y0.5 Z1.13 F2160.0 E5.532
G1 X10.09 Y-0.71 Z1.13 F2160.0 E5.597
G1 X9.73 Y-1.87 Z1.13 F2160.0 E5.661
G1 X9.16 Y-2.95 Z1.13 F2160.0 E5.725
G1 X8.39 Y-3.89 Z1.13 F2160.0 E5.789
G1 X7.45 Y-4.66 Z1.13 F2160.0 E5.854
G1 X6.37 Y-5.23 Z1.13 F2160.0 E5.918
G1 X5.21 Y-5.59 Z1.13 F2160.0 E5.982
G1 X4.0 Y-5.7 Z1.13 F2160.0 E6.046
G1 X2.79 Y-5.59 Z1.13 F2160.0 E6.111
G1 X1.63 Y-5.23 Z1.13 F2160.0 E6.175
G1 X0.55 Y-4.66 Z1.13 F2160.0 E6.239
G1 X-0.38 Y-3.89 Z1.13 F2160.0 E6.303
G1 F1200.0
G1 E6.303
G1 F2160.0
M103
(</edge>)
(</boundaryPerimeter>)
(</nestedRing>)
(<loop> inner )
;M108 R64.0
G1 X-0.67 Y-4.18 Z1.13 F4200.0
G1 F1200.0
G1 E6.303
G1 F4200.0
M101
G1 X-0.67 Y-4.17 Z1.13 F4320.0 E6.303
G1 X-1.49 Y-3.17 Z1.13 F4320.0 E6.364
G1 X-2.1 Y-2.03 Z1.13 F4320.0 E6.425
G1 X-2.48 Y-0.79 Z1.13 F4320.0 E6.486
G1 X-2.61 Y0.5 Z1.13 F4320.0 E6.547
G1 X-2.48 Y1.79 Z1.13 F4320.0 E6.607
G1 X-2.1 Y3.03 Z1.13 F4320.0 E6.668
G1 X-1.49 Y4.17 Z1.13 F4320.0 E6.729
G1 X-0.67 Y5.17 Z1.13 F4320.0 E6.79
G1 X0.33 Y5.99 Z1.13 F4320.0 E6.851
G1 X1.47 Y6.6 Z1.13 F4320.0 E6.911
G1 X2.71 Y6.98 Z1.13 F4320.0 E6.972
G1 X4.0 Y7.11 Z1.13 F4320.0 E7.033
G1 X5.29 Y6.98 Z1.13 F4320.0 E7.094
G1 X6.53 Y6.6 Z1.13 F4320.0 E7.155
G1 X7.67 Y5.99 Z1.13 F4320.0 E7.215
G1 X8.67 Y5.17 Z1.13 F4320.0 E7.276
G1 X9.49 Y4.17 Z1.13 F4320.0 E7.337
G1 X10.1 Y3.03 Z1.13 F4320.0 E7.398
G1 X10.48 Y1.79 Z1.13 F4320.0 E7.459
G1 X10.61 Y0.5 Z1.13 F4320.0 E7.519
G1 X10.48 Y-0.79 Z1.13 F4320.0 E7.58
G1 X10.1 Y-2.03 Z1.13 F4320.0 E7.641
G1 X9.49 Y-3.17 Z1.13 F4320.0 E7.702
G1 X8.67 Y-4.17 Z1.13 F4320.0 E7.763
G1 X7.67 Y-4.99 Z1.13 F4320.0 E7.824
G1 X6.53 Y-5.6 Z1.13 F4320.0 E7.884
G1 X5.29 Y-5.98 Z1.13 F4320.0 E7.945
G1 X4.0 Y-6.11 Z1.13 F4320.0 E8.006
G1 X2.71 Y-5.98 Z1.13 F4320.0 E8.067
G1 X1.47 Y-5.6 Z1.13 F4320.0 E8.128
G1 X0.33 Y-4.99 Z1.13 F4320.0 E8.188
G1 X-0.67 Y-4.18 Z1.13 F4320.0 E8.249
G1 F1200.0
G1 E7.249
G1 F4320.0
M103
(</loop>)
(<loop> outer )
G1 X-2.82 Y-5.93 Z1.13 F4200.0
G1 F1200.0
G1 E8.249
G1 F4200.0
M101
G1 X-2.82 Y-5.93 Z1.13 F4320.0 E8.249
G1 X-2.65 Y-6.15 Z1.13 F4320.0 E8.262
G1 X-1.22 Y-7.31 Z1.13 F4320.0 E8.348
G1 X0.4 Y-8.18 Z1.13 F4320.0 E8.435
G1 X2.17 Y-8.72 Z1.13 F4320.0 E8.521
G1 X4.0 Y-8.9 Z1.13 F4320.0 E8.608
G1 X5.83 Y-8.72 Z1.13 F4320.0 E8.694
G1 X7.6 Y-8.18 Z1.13 F4320.0 E8.781
G1 X9.22 Y-7.31 Z1.13 F4320.0 E8.867
G1 X10.65 Y-6.15 Z1.13 F4320.0 E8.954
G1 X11.81 Y-4.72 Z1.13 F4320.0 E9.041
G1 X12.68 Y-3.1 Z1.13 F4320.0 E9.127
G1 X13.22 Y-1.33 Z1.13 F4320.0 E9.214
G1 X13.4 Y0.5 Z1.13 F4320.0 E9.3
G1 X13.22 Y2.33 Z1.13 F4320.0 E9.387
G1 X12.68 Y4.1 Z1.13 F4320.0 E9.473
G1 X11.81 Y5.72 Z1.13 F4320.0 E9.56
G1 X10.65 Y7.15 Z1.13 F4320.0 E9.646
G1 X9.22 Y8.31 Z1.13 F4320.0 E9.733
G1 X7.6 Y9.18 Z1.13 F4320.0 E9.819
G1 X5.83 Y9.72 Z1.13 F4320.0 E9.906
G1 X4.0 Y9.9 Z1.13 F4320.0 E9.992
G1 X2.17 Y9.72 Z1.13 F4320.0 E10.079
G1 X0.4 Y9.18 Z1.13 F4320.0 E10.165
G1 X-1.22 Y8.31 Z1.13 F4320.0 E10.252
G1 X-2.65 Y7.15 Z1.13 F4320.0 E10.338
G1 X-3.81 Y5.72 Z1.13 F4320.0 E10.425
G1 X-4.68 Y4.1 Z1.13 F4320.0 E10.511
G1 X-5.22 Y2.33 Z1.13 F4320.0 E10.598
G1 X-5.4 Y0.5 Z1.13 F4320.0 E10.684
G1 X-5.22 Y-1.33 Z1.13 F4320.0 E10.771
G1 X-4.68 Y-3.1 Z1.13 F4320.0 E10.857
G1 X-3.81 Y-4.72 Z1.13 F4320.0 E10.944
G1 X-2.82 Y-5.93 Z1.13 F4320.0 E11.017
G1 F1200.0
G1 E11.017
G1 F4320.0
M103
(</loop>)
(<infill>)
(<infillBoundary>)
(<infillPoint> X-5.398 Y0.5 Z1.134 </infillPoint>)
(<infillPoint> X-5.217 Y-1.333 Z1.134 </infillPoint>)
(<infillPoint> X-4.682 Y-3.096 Z1.134 </infillPoint>)
(<infillPoint> X-3.814 Y-4.721 Z1.134 </infillPoint>)
(<infillPoint> X-2.645 Y-6.145 Z1.134 </infillPoint>)
(<infillPoint> X-1.221 Y-7.314 Z1.134 </infillPoint>)
(<infillPoint> X0.404 Y-8.182 Z1.134 </infillPoint>)
(<infillPoint> X2.167 Y-8.717 Z1.134 </infillPoint>)
(<infillPoint> X4.0 Y-8.898 Z1.134 </infillPoint>)
(<infillPoint> X5.833 Y-8.717 Z1.134 </infillPoint>)
(<infillPoint> X7.596 Y-8.182 Z1.134 </infillPoint>)
(<infillPoint> X9.221 Y-7.314 Z1.134 </infillPoint>)
(<infillPoint> X10.645 Y-6.145 Z1.134 </infillPoint>)
(<infillPoint> X11.814 Y-4.721 Z1.134 </infillPoint>)
(<infillPoint> X12.682 Y-3.096 Z1.134 </infillPoint>)
(<infillPoint> X13.217 Y-1.333 Z1.134 </infillPoint>)
(<infillPoint> X13.398 Y0.5 Z1.134 </infillPoint>)
(<infillPoint> X13.217 Y2.333 Z1.134 </infillPoint>)
(<infillPoint> X12.682 Y4.096 Z1.134 </infillPoint>)
(<infillPoint> X11.814 Y5.721 Z1.134 </infillPoint>)
(<infillPoint> X10.645 Y7.145 Z1.134 </infillPoint>)
(<infillPoint> X9.221 Y8.314 Z1.134 </infillPoint>)
(<infillPoint> X7.596 Y9.182 Z1.134 </infillPoint>)
(<infillPoint> X5.833 Y9.717 Z1.134 </infillPoint>)
(<infillPoint> X4.0 Y9.898 Z1.134 </infillPoint>)
(<infillPoint> X2.167 Y9.717 Z1.134 </infillPoint>)
(<infillPoint> X0.404 Y9.182 Z1.134 </infillPoint>)
(<infillPoint> X-1.221 Y8.314 Z1.134 </infillPoint>)
(<infillPoint> X-2.645 Y7.145 Z1.134 </infillPoint>)
(<infillPoint> X-3.814 Y5.721 Z1.134 </infillPoint>)
(<infillPoint> X-4.682 Y4.096 Z1.134 </infillPoint>)
(<infillPoint> X-5.217 Y2.333 Z1.134 </infillPoint>)
(</infillBoundary>)
(<infillBoundary>)
(<infillPoint> X10.103 Y-2.028 Z1.134 </infillPoint>)
(<infillPoint> X9.492 Y-3.17 Z1.134 </infillPoint>)
(<infillPoint> X8.671 Y-4.171 Z1.134 </infillPoint>)
(<infillPoint> X7.67 Y-4.992 Z1.134 </infillPoint>)
(<infillPoint> X6.528 Y-5.603 Z1.134 </infillPoint>)
(<infillPoint> X5.289 Y-5.979 Z1.134 </infillPoint>)
(<infillPoint> X4.0 Y-6.106 Z1.134 </infillPoint>)
(<infillPoint> X2.711 Y-5.979 Z1.134 </infillPoint>)
(<infillPoint> X1.472 Y-5.603 Z1.134 </infillPoint>)
(<infillPoint> X0.33 Y-4.992 Z1.134 </infillPoint>)
(<infillPoint> X-0.671 Y-4.171 Z1.134 </infillPoint>)
(<infillPoint> X-1.492 Y-3.17 Z1.134 </infillPoint>)
(<infillPoint> X-2.103 Y-2.028 Z1.134 </infillPoint>)
(<infillPoint> X-2.479 Y-0.789 Z1.134 </infillPoint>)
(<infillPoint> X-2.606 Y0.5 Z1.134 </infillPoint>)
(<infillPoint> X-2.479 Y1.789 Z1.134 </infillPoint>)
(<infillPoint> X-2.103 Y3.028 Z1.134 </infillPoint>)
(<infillPoint> X-1.492 Y4.17 Z1.134 </infillPoint>)
(<infillPoint> X-0.671 Y5.171 Z1.134 </infillPoint>)
(<infillPoint> X0.33 Y5.992 Z1.134 </infillPoint>)
(<infillPoint> X1.472 Y6.603 Z1.134 </infillPoint>)
(<infillPoint> X2.711 Y6.979 Z1.134 </infillPoint>)
(<infillPoint> X4.0 Y7.106 Z1.134 </infillPoint>)
(<infillPoint> X5.289 Y6.979 Z1.134 </infillPoint>)
(<infillPoint> X6.528 Y6.603 Z1.134 </infillPoint>)
(<infillPoint> X7.67 Y5.992 Z1.134 </infillPoint>)
(<infillPoint> X8.671 Y5.171 Z1.134 </infillPoint>)
(<infillPoint> X9.492 Y4.17 Z1.134 </infillPoint>)
(<infillPoint> X10.103 Y3.028 Z1.134 </infillPoint>)
(<infillPoint> X10.479 Y1.789 Z1.134 </infillPoint>)
(<infillPoint> X10.606 Y0.5 Z1.134 </infillPoint>)
(<infillPoint> X10.479 Y-0.789 Z1.134 </infillPoint>)
(</infillBoundary>)
G1 X-3.2 Y-5.03 Z1.13 F4200.0
G1 F1200.0
G1 E11.017
G1 F4200.0
M101
G1 X-3.2 Y6.03 Z1.13 F4320.0 E11.536
G1 X-3.6 Y5.53 Z1.13 F4320.0 E11.566
G1 X-3.6 Y-4.53 Z1.13 F4320.0 E12.038
G1 F1200.0
G1 E12.038
G1 F4320.0
M103
G1 X-4.0 Y-3.78 Z1.13 F4200.0
G1 F1200.0
G1 E12.038
G1 F4200.0
M101
G1 X-4.0 Y4.78 Z1.13 F4320.0 E12.44
G1 F1200.0
G1 E12.44
G1 F4320.0
M103
G1 X-4.4 Y4.03 Z1.13 F4200.0
G1 F1200.0
G1 E12.44
G1 F4200.0
M101
G1 X-4.4 Y-3.03 Z1.13 F4320.0 E12.771
G1 F1200.0
G1 E12.423
G1 F4320.0
M103
G1 X-4.8 Y-1.74 Z1.13 F4200.0
G1 F1200.0
G1 E12.771
G1 F4200.0
M101
G1 X-4.8 Y2.74 Z1.13 F4320.0 E12.982
G1 F1200.0
G1 E11.982
G1 F4320.0
M103
G1 X-0.53 Y5.03 Z1.13 F4200.0
G1 X2.75 Y6.78 Z1.13 F4200.0
G1 X6.45 Y6.41 Z1.13 F4200.0
G1 X10.4 Y3.01 Z1.13 F4200.0
G1 F1200.0
G1 E12.982
G1 F4200.0
M101
G1 X10.4 Y6.98 Z1.13 F4320.0 E13.168
G1 X10.0 Y7.31 Z1.13 F4320.0 E13.193
G1 X10.0 Y3.81 Z1.13 F4320.0 E13.357
G1 X9.6 Y4.48 Z1.13 F4320.0 E13.393
G1 X9.6 Y7.64 Z1.13 F4320.0 E13.542
G1 X9.2 Y7.97 Z1.13 F4320.0 E13.566
G1 X9.2 Y4.97 Z1.13 F4320.0 E13.707
G1 X8.8 Y5.43 Z1.13 F4320.0 E13.736
G1 X8.8 Y8.22 Z1.13 F4320.0 E13.867
G1 X8.4 Y8.44 Z1.13 F4320.0 E13.888
G1 X8.4 Y5.76 Z1.13 F4320.0 E14.014
G1 X8.0 Y6.08 Z1.13 F4320.0 E14.038
G1 X8.0 Y8.65 Z1.13 F4320.0 E14.159
G1 X7.6 Y8.86 Z1.13 F4320.0 E14.18
G1 X7.6 Y6.35 Z1.13 F4320.0 E14.298
G1 X7.2 Y6.56 Z1.13 F4320.0 E14.319
G1 X7.2 Y9.01 Z1.13 F4320.0 E14.434
G1 X6.8 Y9.13 Z1.13 F4320.0 E14.454
G1 X6.8 Y6.78 Z1.13 F4320.0 E14.565
G1 X6.4 Y6.93 Z1.13 F4320.0 E14.585
G1 X6.4 Y9.25 Z1.13 F4320.0 E14.694
G1 X6.0 Y9.37 Z1.13 F4320.0 E14.713
G1 X6.0 Y7.06 Z1.13 F4320.0 E14.822
G1 X5.6 Y7.18 Z1.13 F4320.0 E14.842
G1 X5.6 Y9.46 Z1.13 F4320.0 E14.949
G1 X5.2 Y9.5 Z1.13 F4320.0 E14.968
G1 X5.2 Y7.27 Z1.13 F4320.0 E15.072
G1 X4.8 Y7.31 Z1.13 F4320.0 E15.091
G1 X4.8 Y9.54 Z1.13 F4320.0 E15.196
G1 X4.4 Y9.58 Z1.13 F4320.0 E15.215
G1 X4.4 Y7.35 Z1.13 F4320.0 E15.32
G1 X4.0 Y7.39 Z1.13 F4320.0 E15.338
G1 X4.0 Y9.62 Z1.13 F4320.0 E15.443
G1 X3.6 Y9.58 Z1.13 F4320.0 E15.462
G1 X3.6 Y7.35 Z1.13 F4320.0 E15.567
G1 X3.2 Y7.31 Z1.13 F4320.0 E15.586
G1 X3.2 Y9.54 Z1.13 F4320.0 E15.69
G1 X2.8 Y9.5 Z1.13 F4320.0 E15.709
G1 X2.8 Y7.27 Z1.13 F4320.0 E15.814
G1 X2.4 Y7.18 Z1.13 F4320.0 E15.833
G1 X2.4 Y9.46 Z1.13 F4320.0 E15.94
G1 X2.0 Y9.37 Z1.13 F4320.0 E15.959
G1 X2.0 Y7.06 Z1.13 F4320.0 E16.068
G1 X1.6 Y6.93 Z1.13 F4320.0 E16.088
G1 X1.6 Y9.25 Z1.13 F4320.0 E16.197
G1 X1.2 Y9.13 Z1.13 F4320.0 E16.216
G1 X1.2 Y6.78 Z1.13 F4320.0 E16.327
G1 X0.8 Y6.56 Z1.13 F4320.0 E16.348
G1 X0.8 Y9.01 Z1.13 F4320.0 E16.463
G1 X0.4 Y8.86 Z1.13 F4320.0 E16.483
G1 X0.4 Y6.35 Z1.13 F4320.0 E16.601
G1 X0.0 Y6.08 Z1.13 F4320.0 E16.624
G1 X0.0 Y8.65 Z1.13 F4320.0 E16.744
G1 X-0.4 Y8.44 Z1.13 F4320.0 E16.766
G1 X-0.4 Y5.76 Z1.13 F4320.0 E16.891
G1 X-0.8 Y5.43 Z1.13 F4320.0 E16.916
G1 X-0.8 Y8.22 Z1.13 F4320.0 E17.047
G1 X-1.2 Y7.97 Z1.13 F4320.0 E17.069
G1 X-1.2 Y4.97 Z1.13 F4320.0 E17.21
G1 X-1.6 Y4.48 Z1.13 F4320.0 E17.24
G1 X-1.6 Y7.64 Z1.13 F4320.0 E17.388
G1 X-2.0 Y7.31 Z1.13 F4320.0 E17.412
G1 X-2.0 Y3.81 Z1.13 F4320.0 E17.576
G1 X-2.4 Y3.01 Z1.13 F4320.0 E17.618
G1 X-2.4 Y6.98 Z1.13 F4320.0 E17.805
G1 X-2.8 Y6.51 Z1.13 F4320.0 E17.834
G1 X-2.8 Y-5.51 Z1.13 F4320.0 E18.399
G1 X-2.4 Y-5.98 Z1.13 F4320.0 E18.428
G1 X-2.4 Y-2.01 Z1.13 F4320.0 E18.614
G1 F1200.0
G1 E18.614
G1 F4320.0
M103
G1 X-2.0 Y-2.81 Z1.13 F4200.0
G1 F1200.0
G1 E18.614
G1 F4200.0
M101
G1 X-2.0 Y-6.31 Z1.13 F4320.0 E18.778
G1 X-1.6 Y-6.64 Z1.13 F4320.0 E18.803
G1 X-1.6 Y-3.48 Z1.13 F4320.0 E18.951
G1 X-1.2 Y-3.97 Z1.13 F4320.0 E18.981
G1 X-1.2 Y-6.97 Z1.13 F4320.0 E19.121
G1 X-0.8 Y-7.22 Z1.13 F4320.0 E19.144
G1 X-0.8 Y-4.43 Z1.13 F4320.0 E19.275
G1 X-0.4 Y-4.76 Z1.13 F4320.0 E19.299
G1 X-0.4 Y-7.44 Z1.13 F4320.0 E19.425
G1 F1200.0
G1 E19.425
G1 F4320.0
M103
G1 X-0.0 Y-7.65 Z1.13 F4200.0
G1 F1200.0
G1 E19.425
G1 F4200.0
M101
G1 X-0.0 Y-5.08 Z1.13 F4320.0 E19.545
G1 X0.4 Y-5.35 Z1.13 F4320.0 E19.568
G1 X0.4 Y-7.86 Z1.13 F4320.0 E19.686
G1 X0.8 Y-8.01 Z1.13 F4320.0 E19.706
G1 X0.8 Y-5.56 Z1.13 F4320.0 E19.821
G1 X1.2 Y-5.78 Z1.13 F4320.0 E19.842
G1 X1.2 Y-8.13 Z1.13 F4320.0 E19.953
G1 X1.6 Y-8.25 Z1.13 F4320.0 E19.972
G1 X1.6 Y-5.93 Z1.13 F4320.0 E20.081
G1 X2.0 Y-6.06 Z1.13 F4320.0 E20.101
G1 X2.0 Y-8.37 Z1.13 F4320.0 E20.21
G1 X2.4 Y-8.46 Z1.13 F4320.0 E20.229
G1 X2.4 Y-6.18 Z1.13 F4320.0 E20.336
G1 X2.8 Y-6.27 Z1.13 F4320.0 E20.355
G1 X2.8 Y-8.5 Z1.13 F4320.0 E20.46
G1 X3.2 Y-8.54 Z1.13 F4320.0 E20.479
G1 X3.2 Y-6.31 Z1.13 F4320.0 E20.584
G1 X3.6 Y-6.35 Z1.13 F4320.0 E20.602
G1 X3.6 Y-8.58 Z1.13 F4320.0 E20.707
G1 X4.0 Y-8.62 Z1.13 F4320.0 E20.726
G1 X4.0 Y-6.39 Z1.13 F4320.0 E20.831
G1 X4.4 Y-6.35 Z1.13 F4320.0 E20.85
G1 X4.4 Y-8.58 Z1.13 F4320.0 E20.954
G1 X4.8 Y-8.54 Z1.13 F4320.0 E20.973
G1 X4.8 Y-6.31 Z1.13 F4320.0 E21.078
G1 X5.2 Y-6.27 Z1.13 F4320.0 E21.097
G1 X5.2 Y-8.5 Z1.13 F4320.0 E21.201
G1 X5.6 Y-8.46 Z1.13 F4320.0 E21.22
G1 X5.6 Y-6.18 Z1.13 F4320.0 E21.327
G1 X6.0 Y-6.06 Z1.13 F4320.0 E21.347
G1 X6.0 Y-8.37 Z1.13 F4320.0 E21.456
G1 X6.4 Y-8.25 Z1.13 F4320.0 E21.475
G1 X6.4 Y-5.93 Z1.13 F4320.0 E21.584
G1 X6.8 Y-5.78 Z1.13 F4320.0 E21.604
G1 X6.8 Y-8.13 Z1.13 F4320.0 E21.715
G1 X7.2 Y-8.01 Z1.13 F4320.0 E21.735
G1 X7.2 Y-5.56 Z1.13 F4320.0 E21.85
G1 X7.6 Y-5.35 Z1.13 F4320.0 E21.871
G1 X7.6 Y-7.86 Z1.13 F4320.0 E21.989
G1 X8.0 Y-7.65 Z1.13 F4320.0 E22.01
G1 X8.0 Y-5.08 Z1.13 F4320.0 E22.131
G1 X8.4 Y-4.76 Z1.13 F4320.0 E22.155
G1 X8.4 Y-7.44 Z1.13 F4320.0 E22.281
G1 X8.8 Y-7.22 Z1.13 F4320.0 E22.302
G1 X8.8 Y-4.43 Z1.13 F4320.0 E22.433
G1 X9.2 Y-3.97 Z1.13 F4320.0 E22.462
G1 X9.2 Y-6.97 Z1.13 F4320.0 E22.603
G1 X9.6 Y-6.64 Z1.13 F4320.0 E22.627
G1 X9.6 Y-3.48 Z1.13 F4320.0 E22.776
G1 X10.0 Y-2.81 Z1.13 F4320.0 E22.812
G1 X10.0 Y-6.31 Z1.13 F4320.0 E22.976
G1 X10.4 Y-5.98 Z1.13 F4320.0 E23.001
G1 X10.4 Y-2.01 Z1.13 F4320.0 E23.187
G1 X10.8 Y-0.39 Z1.13 F4320.0 E23.266
G1 X10.8 Y-5.51 Z1.13 F4320.0 E23.506
G1 X11.2 Y-5.03 Z1.13 F4320.0 E23.536
G1 X11.2 Y6.03 Z1.13 F4320.0 E24.055
G1 X10.8 Y6.51 Z1.13 F4320.0 E24.085
G1 X10.8 Y1.39 Z1.13 F4320.0 E24.325
G1 F1200.0
G1 E23.325
G1 F4320.0
M103
G1 X12.8 Y-1.74 Z1.13 F4200.0
G1 F1200.0
G1 E24.325
G1 F4200.0
M101
G1 X12.8 Y2.74 Z1.13 F4320.0 E24.536
G1 F1200.0
G1 E24.187
G1 F4320.0
M103
G1 X12.4 Y4.03 Z1.13 F4200.0
G1 F1200.0
G1 E24.536
G1 F4200.0
M101
G1 X12.4 Y-3.03 Z1.13 F4320.0 E24.867
G1 F1200.0
G1 E24.867
G1 F4320.0
M103
G1 X12.0 Y-3.78 Z1.13 F4200.0
G1 F1200.0
G1 E24.867
G1 F4200.0
M101
G1 X12.0 Y4.78 Z1.13 F4320.0 E25.269
G1 F1200.0
G1 E25.269
G1 F4320.0
M103
G1 X11.6 Y5.53 Z1.13 F4200.0
G1 F1200.0
G1 E25.269
G1 F4200.0
M101
G1 X11.6 Y-4.53 Z1.13 F4320.0 E25.741
G1 F1200.0
G1 E24.741
G1 F4320.0
M103
(</infill>)
(</nestedRing>)
(</rotation>)
(</layer>)
;M108 R80.0
(<layer> 1.404 )
(<rotation> (-1+1.22464679915e-16j) )
(<nestedRing>)
(<boundaryPerimeter>)
(<boundaryPoint> X-6.001 Y0.5 Z1.404 </boundaryPoint>)
(<boundaryPoint> X-5.808 Y-1.451 Z1.404 </boundaryPoint>)
(<boundaryPoint> X-5.239 Y-3.327 Z1.404 </boundaryPoint>)
(<boundaryPoint> X-4.315 Y-5.056 Z1.404 </boundaryPoint>)
(<boundaryPoint> X-3.071 Y-6.571 Z1.404 </boundaryPoint>)
(<boundaryPoint> X-1.556 Y-7.815 Z1.404 </boundaryPoint>)
(<boundaryPoint> X0.173 Y-8.739 Z1.404 </boundaryPoint>)
(<boundaryPoint> X2.049 Y-9.308 Z1.404 </boundaryPoint>)
(<boundaryPoint> X4.0 Y-9.501 Z1.404 </boundaryPoint>)
(<boundaryPoint> X5.951 Y-9.308 Z1.404 </boundaryPoint>)
(<boundaryPoint> X7.827 Y-8.739 Z1.404 </boundaryPoint>)
(<boundaryPoint> X9.556 Y-7.815 Z1.404 </boundaryPoint>)
(<boundaryPoint> X11.071 Y-6.571 Z1.404 </boundaryPoint>)
(<boundaryPoint> X12.315 Y-5.056 Z1.404 </boundaryPoint>)
(<boundaryPoint> X13.239 Y-3.327 Z1.404 </boundaryPoint>)
(<boundaryPoint> X13.808 Y-1.451 Z1.404 </boundaryPoint>)
(<boundaryPoint> X14.001 Y0.5 Z1.404 </boundaryPoint>)
(<boundaryPoint> X13.808 Y2.451 Z1.404 </boundaryPoint>)
(<boundaryPoint> X13.239 Y4.327 Z1.404 </boundaryPoint>)
(<boundaryPoint> X12.315 Y6.056 Z1.404 </boundaryPoint>)
(<boundaryPoint> X11.071 Y7.571 Z1.404 </boundaryPoint>)
(<boundaryPoint> X9.556 Y8.815 Z1.404 </boundaryPoint>)
(<boundaryPoint> X7.827 Y9.739 Z1.404 </boundaryPoint>)
(<boundaryPoint> X5.951 Y10.308 Z1.404 </boundaryPoint>)
(<boundaryPoint> X4.0 Y10.501 Z1.404 </boundaryPoint>)
(<boundaryPoint> X2.049 Y10.308 Z1.404 </boundaryPoint>)
(<boundaryPoint> X0.173 Y9.739 Z1.404 </boundaryPoint>)
(<boundaryPoint> X-1.556 Y8.815 Z1.404 </boundaryPoint>)
(<boundaryPoint> X-3.071 Y7.571 Z1.404 </boundaryPoint>)
(<boundaryPoint> X-4.315 Y6.056 Z1.404 </boundaryPoint>)
(<boundaryPoint> X-5.239 Y4.327 Z1.404 </boundaryPoint>)
(<boundaryPoint> X-5.808 Y2.451 Z1.404 </boundaryPoint>)
(<loop> inner )
G1 X4.0 Y-5.9 Z1.4 F4200.0
G1 X-0.43 Y-4.37 Z1.4 F4200.0
G1 F1200.0
G1 E25.741
G1 F4200.0
M101
G1 X-0.67 Y-4.17 Z1.4 F4800.0 E25.758
G1 X-1.49 Y-3.17 Z1.4 F4800.0 E25.826
G1 X-2.1 Y-2.03 Z1.4 F4800.0 E25.894
G1 X-2.48 Y-0.79 Z1.4 F4800.0 E25.963
G1 X-2.61 Y0.5 Z1.4 F4800.0 E26.031
G1 X-2.48 Y1.79 Z1.4 F4800.0 E26.1
G1 X-2.1 Y3.03 Z1.4 F4800.0 E26.168
G1 X-1.49 Y4.17 Z1.4 F4800.0 E26.236
G1 X-0.67 Y5.17 Z1.4 F4800.0 E26.305
G1 X0.33 Y5.99 Z1.4 F4800.0 E26.373
G1 X1.47 Y6.6 Z1.4 F4800.0 E26.442
G1 X2.71 Y6.98 Z1.4 F4800.0 E26.51
G1 X4.0 Y7.11 Z1.4 F4800.0 E26.579
G1 X5.29 Y6.98 Z1.4 F4800.0 E26.647
G1 X6.53 Y6.6 Z1.4 F4800.0 E26.715
G1 X7.67 Y5.99 Z1.4 F4800.0 E26.784
G1 X8.67 Y5.17 Z1.4 F4800.0 E26.852
G1 X9.49 Y4.17 Z1.4 F4800.0 E26.921
G1 X10.1 Y3.03 Z1.4 F4800.0 E26.989
G1 X10.48 Y1.79 Z1.4 F4800.0 E27.057
G1 X10.61 Y0.5 Z1.4 F4800.0 E27.126
G1 X10.48 Y-0.79 Z1.4 F4800.0 E27.194
G1 X10.1 Y-2.03 Z1.4 F4800.0 E27.263
G1 X9.49 Y-3.17 Z1.4 F4800.0 E27.331
G1 X8.67 Y-4.17 Z1.4 F4800.0 E27.399
G1 X7.67 Y-4.99 Z1.4 F4800.0 E27.468
G1 X6.53 Y-5.6 Z1.4 F4800.0 E27.536
G1 X5.29 Y-5.98 Z1.4 F4800.0 E27.605
G1 X4.0 Y-6.11 Z1.4 F4800.0 E27.673
G1 X2.71 Y-5.98 Z1.4 F4800.0 E27.741
G1 X1.47 Y-5.6 Z1.4 F4800.0 E27.81
G1 X0.33 Y-4.99 Z1.4 F4800.0 E27.878
G1 X-0.43 Y-4.37 Z1.4 F4800.0 E27.93
G1 F1200.0
G1 E26.93
G1 F4800.0
M103
(</loop>)
(<loop> outer )
G1 X-3.02 Y-5.69 Z1.4 F4200.0
G1 F1200.0
G1 E27.93
G1 F4200.0
M101
G1 X-2.82 Y-5.93 Z1.4 F4800.0 E27.947
G1 X-2.65 Y-6.15 Z1.4 F4800.0 E27.961
G1 X-1.22 Y-7.31 Z1.4 F4800.0 E28.058
G1 X0.4 Y-8.18 Z1.4 F4800.0 E28.156
G1 X2.17 Y-8.72 Z1.4 F4800.0 E28.253
G1 X4.0 Y-8.9 Z1.4 F4800.0 E28.35
G1 X5.83 Y-8.72 Z1.4 F4800.0 E28.448
G1 X7.6 Y-8.18 Z1.4 F4800.0 E28.545
G1 X9.22 Y-7.31 Z1.4 F4800.0 E28.642
G1 X10.65 Y-6.15 Z1.4 F4800.0 E28.74
G1 X11.81 Y-4.72 Z1.4 F4800.0 E28.837
G1 X12.68 Y-3.1 Z1.4 F4800.0 E28.934
G1 X13.22 Y-1.33 Z1.4 F4800.0 E29.031
G1 X13.4 Y0.5 Z1.4 F4800.0 E29.129
G1 X13.22 Y2.33 Z1.4 F4800.0 E29.226
G1 X12.68 Y4.1 Z1.4 F4800.0 E29.323
G1 X11.81 Y5.72 Z1.4 F4800.0 E29.421
G1 X10.65 Y7.15 Z1.4 F4800.0 E29.518
G1 X9.22 Y8.31 Z1.4 F4800.0 E29.615
G1 X7.6 Y9.18 Z1.4 F4800.0 E29.713
G1 X5.83 Y9.72 Z1.4 F4800.0 E29.81
G1 X4.0 Y9.9 Z1.4 F4800.0 E29.907
G1 X2.17 Y9.72 Z1.4 F4800.0 E30.005
G1 X0.4 Y9.18 Z1.4 F4800.0 E30.102
G1 X-1.22 Y8.31 Z1.4 F4800.0 E30.199
G1 X-2.65 Y7.15 Z1.4 F4800.0 E30.297
G1 X-3.81 Y5.72 Z1.4 F4800.0 E30.394
G1 X-4.68 Y4.1 Z1.4 F4800.0 E30.491
G1 X-5.22 Y2.33 Z1.4 F4800.0 E30.589
G1 X-5.4 Y0.5 Z1.4 F4800.0 E30.686
G1 X-5.22 Y-1.33 Z1.4 F4800.0 E30.783
G1 X-4.68 Y-3.1 Z1.4 F4800.0 E30.88
G1 X-3.81 Y-4.72 Z1.4 F4800.0 E30.978
G1 X-3.02 Y-5.69 Z1.4 F4800.0 E31.044
G1 F1200.0
G1 E31.044
G1 F4800.0
M103
(</loop>)
(<edge> outer )
;M108 R40.0
G1 X-3.32 Y-5.95 Z1.4 F4200.0
G1 F1200.0
G1 E31.044
G1 F4200.0
M101
G1 X-3.13 Y-6.19 Z1.4 F2400.0 E31.061
G1 X-2.93 Y-6.43 Z1.4 F2400.0 E31.077
G1 X-1.44 Y-7.65 Z1.4 F2400.0 E31.179
G1 X0.25 Y-8.55 Z1.4 F2400.0 E31.28
G1 X2.09 Y-9.11 Z1.4 F2400.0 E31.382
G1 X4.0 Y-9.3 Z1.4 F2400.0 E31.483
G1 X5.91 Y-9.11 Z1.4 F2400.0 E31.585
G1 X7.75 Y-8.55 Z1.4 F2400.0 E31.686
G1 X9.44 Y-7.65 Z1.4 F2400.0 E31.788
G1 X10.93 Y-6.43 Z1.4 F2400.0 E31.889
G1 X12.15 Y-4.94 Z1.4 F2400.0 E31.991
G1 X13.05 Y-3.25 Z1.4 F2400.0 E32.092
G1 X13.61 Y-1.41 Z1.4 F2400.0 E32.193
G1 X13.8 Y0.5 Z1.4 F2400.0 E32.295
G1 X13.61 Y2.41 Z1.4 F2400.0 E32.396
G1 X13.05 Y4.25 Z1.4 F2400.0 E32.498
G1 X12.15 Y5.94 Z1.4 F2400.0 E32.599
G1 X10.93 Y7.43 Z1.4 F2400.0 E32.701
G1 X9.44 Y8.65 Z1.4 F2400.0 E32.802
G1 X7.75 Y9.55 Z1.4 F2400.0 E32.904
G1 X5.91 Y10.11 Z1.4 F2400.0 E33.005
G1 X4.0 Y10.3 Z1.4 F2400.0 E33.107
G1 X2.09 Y10.11 Z1.4 F2400.0 E33.208
G1 X0.25 Y9.55 Z1.4 F2400.0 E33.31
G1 X-1.44 Y8.65 Z1.4 F2400.0 E33.411
G1 X-2.93 Y7.43 Z1.4 F2400.0 E33.513
G1 X-4.15 Y5.94 Z1.4 F2400.0 E33.614
G1 X-5.05 Y4.25 Z1.4 F2400.0 E33.716
G1 X-5.61 Y2.41 Z1.4 F2400.0 E33.817
G1 X-5.8 Y0.5 Z1.4 F2400.0 E33.919
G1 X-5.61 Y-1.41 Z1.4 F2400.0 E34.02
G1 X-5.05 Y-3.25 Z1.4 F2400.0 E34.122
G1 X-4.15 Y-4.94 Z1.4 F2400.0 E34.223
G1 X-3.32 Y-5.95 Z1.4 F2400.0 E34.292
G1 F1200.0
G1 E33.292
G1 F2400.0
M103
(</edge>)
(</boundaryPerimeter>)
(<nestedRing>)
(<boundaryPerimeter>)
(<boundaryPoint> X9.546 Y-1.797 Z1.404 </boundaryPoint>)
(<boundaryPoint> X8.991 Y-2.835 Z1.404 </boundaryPoint>)
(<boundaryPoint> X8.245 Y-3.745 Z1.404 </boundaryPoint>)
(<boundaryPoint> X7.335 Y-4.491 Z1.404 </boundaryPoint>)
(<boundaryPoint> X6.297 Y-5.046 Z1.404 </boundaryPoint>)
(<boundaryPoint> X5.171 Y-5.388 Z1.404 </boundaryPoint>)
(<boundaryPoint> X4.0 Y-5.503 Z1.404 </boundaryPoint>)
(<boundaryPoint> X2.829 Y-5.388 Z1.404 </boundaryPoint>)
(<boundaryPoint> X1.703 Y-5.046 Z1.404 </boundaryPoint>)
(<boundaryPoint> X0.665 Y-4.491 Z1.404 </boundaryPoint>)
(<boundaryPoint> X-0.245 Y-3.745 Z1.404 </boundaryPoint>)
(<boundaryPoint> X-0.991 Y-2.835 Z1.404 </boundaryPoint>)
(<boundaryPoint> X-1.546 Y-1.797 Z1.404 </boundaryPoint>)
(<boundaryPoint> X-1.888 Y-0.671 Z1.404 </boundaryPoint>)
(<boundaryPoint> X-2.003 Y0.5 Z1.404 </boundaryPoint>)
(<boundaryPoint> X-1.888 Y1.671 Z1.404 </boundaryPoint>)
(<boundaryPoint> X-1.546 Y2.797 Z1.404 </boundaryPoint>)
(<boundaryPoint> X-0.991 Y3.835 Z1.404 </boundaryPoint>)
(<boundaryPoint> X-0.245 Y4.745 Z1.404 </boundaryPoint>)
(<boundaryPoint> X0.665 Y5.491 Z1.404 </boundaryPoint>)
(<boundaryPoint> X1.703 Y6.046 Z1.404 </boundaryPoint>)
(<boundaryPoint> X2.829 Y6.388 Z1.404 </boundaryPoint>)
(<boundaryPoint> X4.0 Y6.503 Z1.404 </boundaryPoint>)
(<boundaryPoint> X5.171 Y6.388 Z1.404 </boundaryPoint>)
(<boundaryPoint> X6.297 Y6.046 Z1.404 </boundaryPoint>)
(<boundaryPoint> X7.335 Y5.491 Z1.404 </boundaryPoint>)
(<boundaryPoint> X8.245 Y4.745 Z1.404 </boundaryPoint>)
(<boundaryPoint> X8.991 Y3.835 Z1.404 </boundaryPoint>)
(<boundaryPoint> X9.546 Y2.797 Z1.404 </boundaryPoint>)
(<boundaryPoint> X9.888 Y1.671 Z1.404 </boundaryPoint>)
(<boundaryPoint> X10.003 Y0.5 Z1.404 </boundaryPoint>)
(<boundaryPoint> X9.888 Y-0.671 Z1.404 </boundaryPoint>)
(<edge> inner )
G1 X-0.15 Y-4.08 Z1.4 F4200.0
G1 F1200.0
G1 E34.292
G1 F4200.0
M101
G1 X-0.39 Y-3.89 Z1.4 F2400.0 E34.308
G1 X-1.16 Y-2.95 Z1.4 F2400.0 E34.372
G1 X-1.73 Y-1.87 Z1.4 F2400.0 E34.437
G1 X-2.09 Y-0.71 Z1.4 F2400.0 E34.501
G1 X-2.2 Y0.5 Z1.4 F2400.0 E34.565
G1 X-2.09 Y1.71 Z1.4 F2400.0 E34.629
G1 X-1.73 Y2.87 Z1.4 F2400.0 E34.693
G1 X-1.16 Y3.95 Z1.4 F2400.0 E34.758
G1 X-0.39 Y4.89 Z1.4 F2400.0 E34.822
G1 X0.55 Y5.66 Z1.4 F2400.0 E34.886
G1 X1.63 Y6.23 Z1.4 F2400.0 E34.95
G1 X2.79 Y6.59 Z1.4 F2400.0 E35.015
G1 X4.0 Y6.7 Z1.4 F2400.0 E35.079
G1 X5.21 Y6.59 Z1.4 F2400.0 E35.143
G1 X6.37 Y6.23 Z1.4 F2400.0 E35.207
G1 X7.45 Y5.66 Z1.4 F2400.0 E35.272
G1 X8.39 Y4.89 Z1.4 F2400.0 E35.336
G1 X9.16 Y3.95 Z1.4 F2400.0 E35.4
G1 X9.73 Y2.87 Z1.4 F2400.0 E35.464
G1 X10.09 Y1.71 Z1.4 F2400.0 E35.529
G1 X10.2 Y0.5 Z1.4 F2400.0 E35.593
G1 X10.09 Y-0.71 Z1.4 F2400.0 E35.657
G1 X9.73 Y-1.87 Z1.4 F2400.0 E35.721
G1 X9.16 Y-2.95 Z1.4 F2400.0 E35.786
G1 X8.39 Y-3.89 Z1.4 F2400.0 E35.85
G1 X7.45 Y-4.66 Z1.4 F2400.0 E35.914
G1 X6.37 Y-5.23 Z1.4 F2400.0 E35.978
G1 X5.21 Y-5.59 Z1.4 F2400.0 E36.043
G1 X4.0 Y-5.7 Z1.4 F2400.0 E36.107
G1 X2.79 Y-5.59 Z1.4 F2400.0 E36.171
G1 X1.63 Y-5.23 Z1.4 F2400.0 E36.235
G1 X0.55 Y-4.66 Z1.4 F2400.0 E36.3
G1 X-0.15 Y-4.08 Z1.4 F2400.0 E36.347
G1 F1200.0
G1 E35.521
G1 F2400.0
M103
(</edge>)
(</boundaryPerimeter>)
(</nestedRing>)
(<infill>)
(<infillBoundary>)
(<infillPoint> X-5.398 Y0.5 Z1.404 </infillPoint>)
(<infillPoint> X-5.217 Y-1.333 Z1.404 </infillPoint>)
(<infillPoint> X-4.682 Y-3.096 Z1.404 </infillPoint>)
(<infillPoint> X-3.814 Y-4.721 Z1.404 </infillPoint>)
(<infillPoint> X-2.645 Y-6.145 Z1.404 </infillPoint>)
(<infillPoint> X-1.221 Y-7.314 Z1.404 </infillPoint>)
(<infillPoint> X0.404 Y-8.182 Z1.404 </infillPoint>)
(<infillPoint> X2.167 Y-8.717 Z1.404 </infillPoint>)
(<infillPoint> X4.0 Y-8.898 Z1.404 </infillPoint>)
(<infillPoint> X5.833 Y-8.717 Z1.404 </infillPoint>)
(<infillPoint> X7.596 Y-8.182 Z1.404 </infillPoint>)
(<infillPoint> X9.221 Y-7.314 Z1.404 </infillPoint>)
(<infillPoint> X10.645 Y-6.145 Z1.404 </infillPoint>)
(<infillPoint> X11.814 Y-4.721 Z1.404 </infillPoint>)
(<infillPoint> X12.682 Y-3.096 Z1.404 </infillPoint>)
(<infillPoint> X13.217 Y-1.333 Z1.404 </infillPoint>)
(<infillPoint> X13.398 Y0.5 Z1.404 </infillPoint>)
(<infillPoint> X13.217 Y2.333 Z1.404 </infillPoint>)
(<infillPoint> X12.682 Y4.096 Z1.404 </infillPoint>)
(<infillPoint> X11.814 Y5.721 Z1.404 </infillPoint>)
(<infillPoint> X10.645 Y7.145 Z1.404 </infillPoint>)
(<infillPoint> X9.221 Y8.314 Z1.404 </infillPoint>)
(<infillPoint> X7.596 Y9.182 Z1.404 </infillPoint>)
(<infillPoint> X5.833 Y9.717 Z1.404 </infillPoint>)
(<infillPoint> X4.0 Y9.898 Z1.404 </infillPoint>)
(<infillPoint> X2.167 Y9.717 Z1.404 </infillPoint>)
(<infillPoint> X0.404 Y9.182 Z1.404 </infillPoint>)
(<infillPoint> X-1.221 Y8.314 Z1.404 </infillPoint>)
(<infillPoint> X-2.645 Y7.145 Z1.404 </infillPoint>)
(<infillPoint> X-3.814 Y5.721 Z1.404 </infillPoint>)
(<infillPoint> X-4.682 Y4.096 Z1.404 </infillPoint>)
(<infillPoint> X-5.217 Y2.333 Z1.404 </infillPoint>)
(</infillBoundary>)
(<infillBoundary>)
(<infillPoint> X10.103 Y-2.028 Z1.404 </infillPoint>)
(<infillPoint> X9.492 Y-3.17 Z1.404 </infillPoint>)
(<infillPoint> X8.671 Y-4.171 Z1.404 </infillPoint>)
(<infillPoint> X7.67 Y-4.992 Z1.404 </infillPoint>)
(<infillPoint> X6.528 Y-5.603 Z1.404 </infillPoint>)
(<infillPoint> X5.289 Y-5.979 Z1.404 </infillPoint>)
(<infillPoint> X4.0 Y-6.106 Z1.404 </infillPoint>)
(<infillPoint> X2.711 Y-5.979 Z1.404 </infillPoint>)
(<infillPoint> X1.472 Y-5.603 Z1.404 </infillPoint>)
(<infillPoint> X0.33 Y-4.992 Z1.404 </infillPoint>)
(<infillPoint> X-0.671 Y-4.171 Z1.404 </infillPoint>)
(<infillPoint> X-1.492 Y-3.17 Z1.404 </infillPoint>)
(<infillPoint> X-2.103 Y-2.028 Z1.404 </infillPoint>)
(<infillPoint> X-2.479 Y-0.789 Z1.404 </infillPoint>)
(<infillPoint> X-2.606 Y0.5 Z1.404 </infillPoint>)
(<infillPoint> X-2.479 Y1.789 Z1.404 </infillPoint>)
(<infillPoint> X-2.103 Y3.028 Z1.404 </infillPoint>)
(<infillPoint> X-1.492 Y4.17 Z1.404 </infillPoint>)
(<infillPoint> X-0.671 Y5.171 Z1.404 </infillPoint>)
(<infillPoint> X0.33 Y5.992 Z1.404 </infillPoint>)
(<infillPoint> X1.472 Y6.603 Z1.404 </infillPoint>)
(<infillPoint> X2.711 Y6.979 Z1.404 </infillPoint>)
(<infillPoint> X4.0 Y7.106 Z1.404 </infillPoint>)
(<infillPoint> X5.289 Y6.979 Z1.404 </infillPoint>)
(<infillPoint> X6.528 Y6.603 Z1.404 </infillPoint>)
(<infillPoint> X7.67 Y5.992 Z1.404 </infillPoint>)
(<infillPoint> X8.671 Y5.171 Z1.404 </infillPoint>)
(<infillPoint> X9.492 Y4.17 Z1.404 </infillPoint>)
(<infillPoint> X10.103 Y3.028 Z1.404 </infillPoint>)
(<infillPoint> X10.479 Y1.789 Z1.404 </infillPoint>)
(<infillPoint> X10.606 Y0.5 Z1.404 </infillPoint>)
(<infillPoint> X10.479 Y-0.789 Z1.404 </infillPoint>)
(</infillBoundary>)
;M108 R80.0
G1 X0.87 Y-5.6 Z1.4 F4200.0
G1 F1200.0
G1 E36.347
G1 F4200.0
M101
G1 X-2.73 Y-5.6 Z1.4 F4800.0 E36.538
G1 X-3.06 Y-5.2 Z1.4 F4800.0 E36.565
G1 X0.14 Y-5.2 Z1.4 F4800.0 E36.734
G1 X-0.35 Y-4.8 Z1.4 F4800.0 E36.767
G1 X-3.39 Y-4.8 Z1.4 F4800.0 E36.928
G1 X-3.67 Y-4.4 Z1.4 F4800.0 E36.954
G1 X-0.83 Y-4.4 Z1.4 F4800.0 E37.104
G1 X-1.17 Y-4.0 Z1.4 F4800.0 E37.131
G1 X-3.88 Y-4.0 Z1.4 F4800.0 E37.274
G1 X-4.1 Y-3.6 Z1.4 F4800.0 E37.298
G1 X-1.5 Y-3.6 Z1.4 F4800.0 E37.435
G1 X-1.79 Y-3.2 Z1.4 F4800.0 E37.461
G1 X-4.31 Y-3.2 Z1.4 F4800.0 E37.594
G1 X-4.48 Y-2.8 Z1.4 F4800.0 E37.617
G1 X-2.01 Y-2.8 Z1.4 F4800.0 E37.748
G1 X-2.22 Y-2.4 Z1.4 F4800.0 E37.772
G1 X-4.6 Y-2.4 Z1.4 F4800.0 E37.897
G1 X-4.72 Y-2.0 Z1.4 F4800.0 E37.92
G1 X-2.4 Y-2.0 Z1.4 F4800.0 E38.042
G1 X-2.53 Y-1.6 Z1.4 F4800.0 E38.064
G1 X-4.84 Y-1.6 Z1.4 F4800.0 E38.186
G1 X-4.95 Y-1.2 Z1.4 F4800.0 E38.208
G1 X-2.65 Y-1.2 Z1.4 F4800.0 E38.33
G1 X-2.76 Y-0.8 Z1.4 F4800.0 E38.352
G1 X-4.99 Y-0.8 Z1.4 F4800.0 E38.47
G1 X-5.03 Y-0.4 Z1.4 F4800.0 E38.491
G1 X-2.8 Y-0.4 Z1.4 F4800.0 E38.609
G1 X-2.84 Y0.0 Z1.4 F4800.0 E38.63
G1 X-5.07 Y0.0 Z1.4 F4800.0 E38.748
G1 X-5.11 Y0.4 Z1.4 F4800.0 E38.769
G1 X-2.88 Y0.4 Z1.4 F4800.0 E38.887
G1 X-2.86 Y0.8 Z1.4 F4800.0 E38.908
G1 X-5.09 Y0.8 Z1.4 F4800.0 E39.025
G1 X-5.05 Y1.2 Z1.4 F4800.0 E39.047
G1 X-2.82 Y1.2 Z1.4 F4800.0 E39.164
G1 X-2.78 Y1.6 Z1.4 F4800.0 E39.186
G1 X-5.01 Y1.6 Z1.4 F4800.0 E39.303
G1 X-4.97 Y2.0 Z1.4 F4800.0 E39.325
G1 X-2.71 Y2.0 Z1.4 F4800.0 E39.444
G1 X-2.59 Y2.4 Z1.4 F4800.0 E39.466
G1 X-4.9 Y2.4 Z1.4 F4800.0 E39.589
G1 X-4.78 Y2.8 Z1.4 F4800.0 E39.611
G1 X-2.47 Y2.8 Z1.4 F4800.0 E39.733
G1 X-2.33 Y3.2 Z1.4 F4800.0 E39.755
G1 X-4.66 Y3.2 Z1.4 F4800.0 E39.879
G1 X-4.54 Y3.6 Z1.4 F4800.0 E39.901
G1 X-2.12 Y3.6 Z1.4 F4800.0 E40.029
G1 X-1.9 Y4.0 Z1.4 F4800.0 E40.053
G1 X-4.42 Y4.0 Z1.4 F4800.0 E40.186
G1 X-4.2 Y4.4 Z1.4 F4800.0 E40.21
G1 X-1.67 Y4.4 Z1.4 F4800.0 E40.344
G1 X-1.34 Y4.8 Z1.4 F4800.0 E40.371
G1 X-3.99 Y4.8 Z1.4 F4800.0 E40.511
G1 X-3.78 Y5.2 Z1.4 F4800.0 E40.535
G1 X-1.01 Y5.2 Z1.4 F4800.0 E40.681
G1 X-0.59 Y5.6 Z1.4 F4800.0 E40.712
G1 X-3.55 Y5.6 Z1.4 F4800.0 E40.868
G1 X-3.22 Y6.0 Z1.4 F4800.0 E40.895
G1 X-0.1 Y6.0 Z1.4 F4800.0 E41.06
G1 X0.5 Y6.4 Z1.4 F4800.0 E41.098
G1 X-2.89 Y6.4 Z1.4 F4800.0 E41.278
G1 X-2.57 Y6.8 Z1.4 F4800.0 E41.305
G1 X1.25 Y6.8 Z1.4 F4800.0 E41.506
G1 X2.47 Y7.2 Z1.4 F4800.0 E41.574
G1 X-2.14 Y7.2 Z1.4 F4800.0 E41.818
G1 X-1.65 Y7.6 Z1.4 F4800.0 E41.851
G1 X9.65 Y7.6 Z1.4 F4800.0 E42.448
G1 X9.16 Y8.0 Z1.4 F4800.0 E42.481
G1 X-1.16 Y8.0 Z1.4 F4800.0 E43.027
G1 F1200.0
G1 E43.027
G1 F4800.0
M103
G1 X-0.47 Y8.4 Z1.4 F4200.0
G1 F1200.0
G1 E43.027
G1 F4200.0
M101
G1 X8.47 Y8.4 Z1.4 F4800.0 E43.498
G1 F1200.0
G1 E43.498
G1 F4800.0
M103
G1 X7.72 Y8.8 Z1.4 F4200.0
G1 F1200.0
G1 E43.498
G1 F4200.0
M101
G1 X0.28 Y8.8 Z1.4 F4800.0 E43.891
G1 F1200.0
G1 E43.678
G1 F4800.0
M103
G1 X1.43 Y9.2 Z1.4 F4200.0
G1 F1200.0
G1 E43.891
G1 F4200.0
M101
G1 X6.57 Y9.2 Z1.4 F4800.0 E44.163
G1 F1200.0
G1 E43.163
G1 F4800.0
M103
G1 X5.53 Y7.2 Z1.4 F4200.0
G1 F1200.0
G1 E44.163
G1 F4200.0
M101
G1 X10.14 Y7.2 Z1.4 F4800.0 E44.406
G1 X10.57 Y6.8 Z1.4 F4800.0 E44.437
G1 X6.75 Y6.8 Z1.4 F4800.0 E44.639
G1 F1200.0
G1 E44.639
G1 F4800.0
M103
G1 X7.5 Y6.4 Z1.4 F4200.0
G1 F1200.0
G1 E44.639
G1 F4200.0
M101
G1 X10.89 Y6.4 Z1.4 F4800.0 E44.818
G1 X11.22 Y6.0 Z1.4 F4800.0 E44.845
G1 X8.1 Y6.0 Z1.4 F4800.0 E45.01
G1 X8.59 Y5.6 Z1.4 F4800.0 E45.043
G1 X11.55 Y5.6 Z1.4 F4800.0 E45.2
G1 X11.78 Y5.2 Z1.4 F4800.0 E45.224
G1 X9.01 Y5.2 Z1.4 F4800.0 E45.37
G1 X9.34 Y4.8 Z1.4 F4800.0 E45.397
G1 X11.99 Y4.8 Z1.4 F4800.0 E45.537
G1 X12.2 Y4.4 Z1.4 F4800.0 E45.561
G1 X9.67 Y4.4 Z1.4 F4800.0 E45.695
G1 X9.9 Y4.0 Z1.4 F4800.0 E45.72
G1 X12.42 Y4.0 Z1.4 F4800.0 E45.853
G1 X12.54 Y3.6 Z1.4 F4800.0 E45.875
G1 X10.12 Y3.6 Z1.4 F4800.0 E46.003
G1 X10.33 Y3.2 Z1.4 F4800.0 E46.027
G1 X12.66 Y3.2 Z1.4 F4800.0 E46.15
G1 X12.78 Y2.8 Z1.4 F4800.0 E46.172
G1 X10.47 Y2.8 Z1.4 F4800.0 E46.295
G1 X10.59 Y2.4 Z1.4 F4800.0 E46.317
G1 X12.9 Y2.4 Z1.4 F4800.0 E46.439
G1 X12.97 Y2.0 Z1.4 F4800.0 E46.461
G1 X10.71 Y2.0 Z1.4 F4800.0 E46.58
G1 X10.78 Y1.6 Z1.4 F4800.0 E46.601
G1 X13.01 Y1.6 Z1.4 F4800.0 E46.719
G1 X13.05 Y1.2 Z1.4 F4800.0 E46.74
G1 X10.82 Y1.2 Z1.4 F4800.0 E46.858
G1 X10.86 Y0.8 Z1.4 F4800.0 E46.879
G1 X13.09 Y0.8 Z1.4 F4800.0 E46.997
G1 X13.11 Y0.4 Z1.4 F4800.0 E47.018
G1 X10.88 Y0.4 Z1.4 F4800.0 E47.136
G1 F1200.0
G1 E46.136
G1 F4800.0
M103
G1 X13.07 Y-0.0 Z1.4 F4200.0
G1 F1200.0
G1 E47.136
G1 F4200.0
M101
G1 X10.84 Y-0.0 Z1.4 F4800.0 E47.254
G1 X10.8 Y-0.4 Z1.4 F4800.0 E47.275
G1 X13.03 Y-0.4 Z1.4 F4800.0 E47.393
G1 X12.99 Y-0.8 Z1.4 F4800.0 E47.414
G1 X10.76 Y-0.8 Z1.4 F4800.0 E47.532
G1 X10.65 Y-1.2 Z1.4 F4800.0 E47.554
G1 X12.95 Y-1.2 Z1.4 F4800.0 E47.675
G1 X12.84 Y-1.6 Z1.4 F4800.0 E47.697
G1 X10.53 Y-1.6 Z1.4 F4800.0 E47.82
G1 X10.4 Y-2.0 Z1.4 F4800.0 E47.842
G1 X12.72 Y-2.0 Z1.4 F4800.0 E47.964
G1 X12.6 Y-2.4 Z1.4 F4800.0 E47.986
G1 X10.22 Y-2.4 Z1.4 F4800.0 E48.112
G1 X10.01 Y-2.8 Z1.4 F4800.0 E48.136
G1 X12.48 Y-2.8 Z1.4 F4800.0 E48.266
G1 X12.31 Y-3.2 Z1.4 F4800.0 E48.289
G1 X9.79 Y-3.2 Z1.4 F4800.0 E48.422
G1 X9.5 Y-3.6 Z1.4 F4800.0 E48.448
G1 X12.1 Y-3.6 Z1.4 F4800.0 E48.585
G1 X11.88 Y-4.0 Z1.4 F4800.0 E48.609
G1 X9.17 Y-4.0 Z1.4 F4800.0 E48.752
G1 X8.83 Y-4.4 Z1.4 F4800.0 E48.78
G1 X11.67 Y-4.4 Z1.4 F4800.0 E48.93
G1 X11.39 Y-4.8 Z1.4 F4800.0 E48.956
G1 X8.35 Y-4.8 Z1.4 F4800.0 E49.116
G1 X7.86 Y-5.2 Z1.4 F4800.0 E49.15
G1 X11.06 Y-5.2 Z1.4 F4800.0 E49.319
G1 X10.73 Y-5.6 Z1.4 F4800.0 E49.346
G1 X7.13 Y-5.6 Z1.4 F4800.0 E49.536
G1 X6.18 Y-6.0 Z1.4 F4800.0 E49.59
G1 X10.38 Y-6.0 Z1.4 F4800.0 E49.812
G1 X9.89 Y-6.4 Z1.4 F4800.0 E49.845
G1 X-1.89 Y-6.4 Z1.4 F4800.0 E50.468
G1 X-2.38 Y-6.0 Z1.4 F4800.0 E50.501
G1 X1.82 Y-6.0 Z1.4 F4800.0 E50.723
G1 F1200.0
G1 E49.723
G1 F4800.0
M103
G1 X0.77 Y-8.0 Z1.4 F4200.0
G1 F1200.0
G1 E50.723
G1 F4200.0
M101
G1 X7.23 Y-8.0 Z1.4 F4800.0 E51.064
G1 F1200.0
G1 E51.064
G1 F4800.0
M103
G1 X8.09 Y-7.6 Z1.4 F4200.0
G1 F1200.0
G1 E51.064
G1 F4200.0
M101
G1 X-0.09 Y-7.6 Z1.4 F4800.0 E51.497
G1 F1200.0
G1 E50.497
G1 F4800.0
M103
G1 X5.91 Y-8.4 Z1.4 F4200.0
G1 F1200.0
G1 E51.497
G1 F4200.0
M101
G1 X2.09 Y-8.4 Z1.4 F4800.0 E51.699
G1 F1200.0
G1 E50.699
G1 F4800.0
M103
G1 X9.4 Y-6.8 Z1.4 F4200.0
G1 F1200.0
G1 E51.699
G1 F4200.0
M101
G1 X-1.41 Y-6.8 Z1.4 F4800.0 E52.27
G1 X-0.84 Y-7.2 Z1.4 F4800.0 E52.306
G1 X8.84 Y-7.2 Z1.4 F4800.0 E52.818
G1 F1200.0
G1 E51.818
G1 F4800.0
M103
G1 X10.28 Y-0.75 Z1.4 F4200.0
G1 X9.91 Y2.95 Z1.4 F4200.0
G1 X3.83 Y9.6 Z1.4 F4200.0
G1 F1200.0
G1 E52.818
G1 F4200.0
M101
G1 X4.17 Y9.6 Z1.4 F4800.0 E52.835
G1 F1200.0
G1 E51.835
G1 F4800.0
M103
(</infill>)
(</nestedRing>)
(</rotation>)
(</layer>)
(<operatingLayerEnd> </operatingLayerEnd>)
(<layer> 1.674 )
(<rotation> (6.12323399574e-17+1j) )
(<nestedRing>)
(<boundaryPerimeter>)
(<boundaryPoint> X-6.001 Y0.5 Z1.674 </boundaryPoint>)
(<boundaryPoint> X-5.808 Y-1.451 Z1.674 </boundaryPoint>)
(<boundaryPoint> X-5.239 Y-3.327 Z1.674 </boundaryPoint>)
(<boundaryPoint> X-4.315 Y-5.056 Z1.674 </boundaryPoint>)
(<boundaryPoint> X-3.071 Y-6.571 Z1.674 </boundaryPoint>)
(<boundaryPoint> X-1.556 Y-7.815 Z1.674 </boundaryPoint>)
(<boundaryPoint> X0.173 Y-8.739 Z1.674 </boundaryPoint>)
(<boundaryPoint> X2.049 Y-9.308 Z1.674 </boundaryPoint>)
(<boundaryPoint> X4.0 Y-9.501 Z1.674 </boundaryPoint>)
(<boundaryPoint> X5.951 Y-9.308 Z1.674 </boundaryPoint>)
(<boundaryPoint> X7.827 Y-8.739 Z1.674 </boundaryPoint>)
(<boundaryPoint> X9.556 Y-7.815 Z1.674 </boundaryPoint>)
(<boundaryPoint> X11.071 Y-6.571 Z1.674 </boundaryPoint>)
(<boundaryPoint> X12.315 Y-5.056 Z1.674 </boundaryPoint>)
(<boundaryPoint> X13.239 Y-3.327 Z1.674 </boundaryPoint>)
(<boundaryPoint> X13.808 Y-1.451 Z1.674 </boundaryPoint>)
(<boundaryPoint> X14.001 Y0.5 Z1.674 </boundaryPoint>)
(<boundaryPoint> X13.808 Y2.451 Z1.674 </boundaryPoint>)
(<boundaryPoint> X13.239 Y4.327 Z1.674 </boundaryPoint>)
(<boundaryPoint> X12.315 Y6.056 Z1.674 </boundaryPoint>)
(<boundaryPoint> X11.071 Y7.571 Z1.674 </boundaryPoint>)
(<boundaryPoint> X9.556 Y8.815 Z1.674 </boundaryPoint>)
(<boundaryPoint> X7.827 Y9.739 Z1.674 </boundaryPoint>)
(<boundaryPoint> X5.951 Y10.308 Z1.674 </boundaryPoint>)
(<boundaryPoint> X4.0 Y10.501 Z1.674 </boundaryPoint>)
(<boundaryPoint> X2.049 Y10.308 Z1.674 </boundaryPoint>)
(<boundaryPoint> X0.173 Y9.739 Z1.674 </boundaryPoint>)
(<boundaryPoint> X-1.556 Y8.815 Z1.674 </boundaryPoint>)
(<boundaryPoint> X-3.071 Y7.571 Z1.674 </boundaryPoint>)
(<boundaryPoint> X-4.315 Y6.056 Z1.674 </boundaryPoint>)
(<boundaryPoint> X-5.239 Y4.327 Z1.674 </boundaryPoint>)
(<boundaryPoint> X-5.808 Y2.451 Z1.674 </boundaryPoint>)
(<loop> inner )
G1 X1.55 Y6.41 Z1.67 F4200.0
G1 X-1.32 Y4.06 Z1.67 F4200.0
G1 X-2.4 Y0.5 Z1.67 F4200.0
G1 X-0.79 Y-4.03 Z1.67 F4200.0
G1 F1200.0
G1 E52.835
G1 F4200.0
M101
G1 X-1.49 Y-3.17 Z1.67 F4800.0 E52.894
G1 X-2.1 Y-2.03 Z1.67 F4800.0 E52.963
G1 X-2.48 Y-0.79 Z1.67 F4800.0 E53.031
G1 X-2.61 Y0.5 Z1.67 F4800.0 E53.099
G1 X-2.48 Y1.79 Z1.67 F4800.0 E53.168
G1 X-2.1 Y3.03 Z1.67 F4800.0 E53.236
G1 X-1.49 Y4.17 Z1.67 F4800.0 E53.305
G1 X-0.67 Y5.17 Z1.67 F4800.0 E53.373
G1 X0.33 Y5.99 Z1.67 F4800.0 E53.441
G1 X1.47 Y6.6 Z1.67 F4800.0 E53.51
G1 X2.71 Y6.98 Z1.67 F4800.0 E53.578
G1 X4.0 Y7.11 Z1.67 F4800.0 E53.647
G1 X5.29 Y6.98 Z1.67 F4800.0 E53.715
G1 X6.53 Y6.6 Z1.67 F4800.0 E53.783
G1 X7.67 Y5.99 Z1.67 F4800.0 E53.852
G1 X8.67 Y5.17 Z1.67 F4800.0 E53.92
G1 X9.49 Y4.17 Z1.67 F4800.0 E53.989
G1 X10.1 Y3.03 Z1.67 F4800.0 E54.057
G1 X10.48 Y1.79 Z1.67 F4800.0 E54.125
G1 X10.61 Y0.5 Z1.67 F4800.0 E54.194
G1 X10.48 Y-0.79 Z1.67 F4800.0 E54.262
G1 X10.1 Y-2.03 Z1.67 F4800.0 E54.331
G1 X9.49 Y-3.17 Z1.67 F4800.0 E54.399
G1 X8.67 Y-4.17 Z1.67 F4800.0 E54.468
G1 X7.67 Y-4.99 Z1.67 F4800.0 E54.536
G1 X6.53 Y-5.6 Z1.67 F4800.0 E54.604
G1 X5.29 Y-5.98 Z1.67 F4800.0 E54.673
G1 X4.0 Y-6.11 Z1.67 F4800.0 E54.741
G1 X2.71 Y-5.98 Z1.67 F4800.0 E54.81
G1 X1.47 Y-5.6 Z1.67 F4800.0 E54.878
G1 X0.33 Y-4.99 Z1.67 F4800.0 E54.946
G1 X-0.67 Y-4.17 Z1.67 F4800.0 E55.015
G1 X-0.79 Y-4.03 Z1.67 F4800.0 E55.024
G1 F1200.0
G1 E54.024
G1 F4800.0
M103
(</loop>)
(<loop> outer )
G1 X-2.7 Y-6.08 Z1.67 F4200.0
G1 F1200.0
G1 E55.024
G1 F4200.0
M101
G1 X-2.65 Y-6.15 Z1.67 F4800.0 E55.029
G1 X-1.22 Y-7.31 Z1.67 F4800.0 E55.127
G1 X0.4 Y-8.18 Z1.67 F4800.0 E55.224
G1 X2.17 Y-8.72 Z1.67 F4800.0 E55.321
G1 X4.0 Y-8.9 Z1.67 F4800.0 E55.418
G1 X5.83 Y-8.72 Z1.67 F4800.0 E55.516
G1 X7.6 Y-8.18 Z1.67 F4800.0 E55.613
G1 X9.22 Y-7.31 Z1.67 F4800.0 E55.71
G1 X10.65 Y-6.15 Z1.67 F4800.0 E55.808
G1 X11.81 Y-4.72 Z1.67 F4800.0 E55.905
G1 X12.68 Y-3.1 Z1.67 F4800.0 E56.002
G1 X13.22 Y-1.33 Z1.67 F4800.0 E56.1
G1 X13.4 Y0.5 Z1.67 F4800.0 E56.197
G1 X13.22 Y2.33 Z1.67 F4800.0 E56.294
G1 X12.68 Y4.1 Z1.67 F4800.0 E56.392
G1 X11.81 Y5.72 Z1.67 F4800.0 E56.489
G1 X10.65 Y7.15 Z1.67 F4800.0 E56.586
G1 X9.22 Y8.31 Z1.67 F4800.0 E56.684
G1 X7.6 Y9.18 Z1.67 F4800.0 E56.781
G1 X5.83 Y9.72 Z1.67 F4800.0 E56.878
G1 X4.0 Y9.9 Z1.67 F4800.0 E56.976
G1 X2.17 Y9.72 Z1.67 F4800.0 E57.073
G1 X0.4 Y9.18 Z1.67 F4800.0 E57.17
G1 X-1.22 Y8.31 Z1.67 F4800.0 E57.267
G1 X-2.65 Y7.15 Z1.67 F4800.0 E57.365
G1 X-3.81 Y5.72 Z1.67 F4800.0 E57.462
G1 X-4.68 Y4.1 Z1.67 F4800.0 E57.559
G1 X-5.22 Y2.33 Z1.67 F4800.0 E57.657
G1 X-5.4 Y0.5 Z1.67 F4800.0 E57.754
G1 X-5.22 Y-1.33 Z1.67 F4800.0 E57.851
G1 X-4.68 Y-3.1 Z1.67 F4800.0 E57.949
G1 X-3.81 Y-4.72 Z1.67 F4800.0 E58.046
G1 X-2.82 Y-5.93 Z1.67 F4800.0 E58.129
G1 X-2.7 Y-6.08 Z1.67 F4800.0 E58.139
G1 F1200.0
G1 E58.139
G1 F4800.0
M103
(</loop>)
(<edge> outer )
;M108 R40.0
G1 X-3.01 Y-6.33 Z1.67 F4200.0
G1 F1200.0
G1 E58.139
G1 F4200.0
M101
G1 X-2.93 Y-6.43 Z1.67 F2400.0 E58.145
G1 X-1.44 Y-7.65 Z1.67 F2400.0 E58.247
G1 X0.25 Y-8.55 Z1.67 F2400.0 E58.348
G1 X2.09 Y-9.11 Z1.67 F2400.0 E58.45
G1 X4.0 Y-9.3 Z1.67 F2400.0 E58.551
G1 X5.91 Y-9.11 Z1.67 F2400.0 E58.653
G1 X7.75 Y-8.55 Z1.67 F2400.0 E58.754
G1 X9.44 Y-7.65 Z1.67 F2400.0 E58.856
G1 X10.93 Y-6.43 Z1.67 F2400.0 E58.957
G1 X12.15 Y-4.94 Z1.67 F2400.0 E59.059
G1 X13.05 Y-3.25 Z1.67 F2400.0 E59.16
G1 X13.61 Y-1.41 Z1.67 F2400.0 E59.262
G1 X13.8 Y0.5 Z1.67 F2400.0 E59.363
G1 X13.61 Y2.41 Z1.67 F2400.0 E59.465
G1 X13.05 Y4.25 Z1.67 F2400.0 E59.566
G1 X12.15 Y5.94 Z1.67 F2400.0 E59.668
G1 X10.93 Y7.43 Z1.67 F2400.0 E59.769
G1 X9.44 Y8.65 Z1.67 F2400.0 E59.87
G1 X7.75 Y9.55 Z1.67 F2400.0 E59.972
G1 X5.91 Y10.11 Z1.67 F2400.0 E60.073
G1 X4.0 Y10.3 Z1.67 F2400.0 E60.175
G1 X2.09 Y10.11 Z1.67 F2400.0 E60.276
G1 X0.25 Y9.55 Z1.67 F2400.0 E60.378
G1 X-1.44 Y8.65 Z1.67 F2400.0 E60.479
G1 X-2.93 Y7.43 Z1.67 F2400.0 E60.581
G1 X-4.15 Y5.94 Z1.67 F2400.0 E60.682
G1 X-5.05 Y4.25 Z1.67 F2400.0 E60.784
G1 X-5.61 Y2.41 Z1.67 F2400.0 E60.885
G1 X-5.8 Y0.5 Z1.67 F2400.0 E60.987
G1 X-5.61 Y-1.41 Z1.67 F2400.0 E61.088
G1 X-5.05 Y-3.25 Z1.67 F2400.0 E61.19
G1 X-4.15 Y-4.94 Z1.67 F2400.0 E61.291
G1 X-3.13 Y-6.19 Z1.67 F2400.0 E61.376
G1 X-3.01 Y-6.33 Z1.67 F2400.0 E61.386
G1 F1200.0
G1 E60.386
G1 F2400.0
M103
(</edge>)
(</boundaryPerimeter>)
(<nestedRing>)
(<boundaryPerimeter>)
(<boundaryPoint> X9.546 Y-1.797 Z1.674 </boundaryPoint>)
(<boundaryPoint> X8.991 Y-2.835 Z1.674 </boundaryPoint>)
(<boundaryPoint> X8.245 Y-3.745 Z1.674 </boundaryPoint>)
(<boundaryPoint> X7.335 Y-4.491 Z1.674 </boundaryPoint>)
(<boundaryPoint> X6.297 Y-5.046 Z1.674 </boundaryPoint>)
(<boundaryPoint> X5.171 Y-5.388 Z1.674 </boundaryPoint>)
(<boundaryPoint> X4.0 Y-5.503 Z1.674 </boundaryPoint>)
(<boundaryPoint> X2.829 Y-5.388 Z1.674 </boundaryPoint>)
(<boundaryPoint> X1.703 Y-5.046 Z1.674 </boundaryPoint>)
(<boundaryPoint> X0.665 Y-4.491 Z1.674 </boundaryPoint>)
(<boundaryPoint> X-0.245 Y-3.745 Z1.674 </boundaryPoint>)
(<boundaryPoint> X-0.991 Y-2.835 Z1.674 </boundaryPoint>)
(<boundaryPoint> X-1.546 Y-1.797 Z1.674 </boundaryPoint>)
(<boundaryPoint> X-1.888 Y-0.671 Z1.674 </boundaryPoint>)
(<boundaryPoint> X-2.003 Y0.5 Z1.674 </boundaryPoint>)
(<boundaryPoint> X-1.888 Y1.671 Z1.674 </boundaryPoint>)
(<boundaryPoint> X-1.546 Y2.797 Z1.674 </boundaryPoint>)
(<boundaryPoint> X-0.991 Y3.835 Z1.674 </boundaryPoint>)
(<boundaryPoint> X-0.245 Y4.745 Z1.674 </boundaryPoint>)
(<boundaryPoint> X0.665 Y5.491 Z1.674 </boundaryPoint>)
(<boundaryPoint> X1.703 Y6.046 Z1.674 </boundaryPoint>)
(<boundaryPoint> X2.829 Y6.388 Z1.674 </boundaryPoint>)
(<boundaryPoint> X4.0 Y6.503 Z1.674 </boundaryPoint>)
(<boundaryPoint> X5.171 Y6.388 Z1.674 </boundaryPoint>)
(<boundaryPoint> X6.297 Y6.046 Z1.674 </boundaryPoint>)
(<boundaryPoint> X7.335 Y5.491 Z1.674 </boundaryPoint>)
(<boundaryPoint> X8.245 Y4.745 Z1.674 </boundaryPoint>)
(<boundaryPoint> X8.991 Y3.835 Z1.674 </boundaryPoint>)
(<boundaryPoint> X9.546 Y2.797 Z1.674 </boundaryPoint>)
(<boundaryPoint> X9.888 Y1.671 Z1.674 </boundaryPoint>)
(<boundaryPoint> X10.003 Y0.5 Z1.674 </boundaryPoint>)
(<boundaryPoint> X9.888 Y-0.671 Z1.674 </boundaryPoint>)
(<edge> inner )
G1 X-0.5 Y-3.75 Z1.67 F4200.0
G1 F1200.0
G1 E61.386
G1 F4200.0
M101
G1 X-1.16 Y-2.95 Z1.67 F2400.0 E61.44
G1 X-1.73 Y-1.87 Z1.67 F2400.0 E61.505
G1 X-2.09 Y-0.71 Z1.67 F2400.0 E61.569
G1 X-2.2 Y0.5 Z1.67 F2400.0 E61.633
G1 X-2.09 Y1.71 Z1.67 F2400.0 E61.697
G1 X-1.73 Y2.87 Z1.67 F2400.0 E61.762
G1 X-1.16 Y3.95 Z1.67 F2400.0 E61.826
G1 X-0.39 Y4.89 Z1.67 F2400.0 E61.89
G1 X0.55 Y5.66 Z1.67 F2400.0 E61.954
G1 X1.63 Y6.23 Z1.67 F2400.0 E62.019
G1 X2.79 Y6.59 Z1.67 F2400.0 E62.083
G1 X4.0 Y6.7 Z1.67 F2400.0 E62.147
G1 X5.21 Y6.59 Z1.67 F2400.0 E62.211
G1 X6.37 Y6.23 Z1.67 F2400.0 E62.276
G1 X7.45 Y5.66 Z1.67 F2400.0 E62.34
G1 X8.39 Y4.89 Z1.67 F2400.0 E62.404
G1 X9.16 Y3.95 Z1.67 F2400.0 E62.468
G1 X9.73 Y2.87 Z1.67 F2400.0 E62.533
G1 X10.09 Y1.71 Z1.67 F2400.0 E62.597
G1 X10.2 Y0.5 Z1.67 F2400.0 E62.661
G1 X10.09 Y-0.71 Z1.67 F2400.0 E62.725
G1 X9.73 Y-1.87 Z1.67 F2400.0 E62.79
G1 X9.16 Y-2.95 Z1.67 F2400.0 E62.854
G1 X8.39 Y-3.89 Z1.67 F2400.0 E62.918
G1 X7.45 Y-4.66 Z1.67 F2400.0 E62.982
G1 X6.37 Y-5.23 Z1.67 F2400.0 E63.047
G1 X5.21 Y-5.59 Z1.67 F2400.0 E63.111
G1 X4.0 Y-5.7 Z1.67 F2400.0 E63.175
G1 X2.79 Y-5.59 Z1.67 F2400.0 E63.239
G1 X1.63 Y-5.23 Z1.67 F2400.0 E63.304
G1 X0.55 Y-4.66 Z1.67 F2400.0 E63.368
G1 X-0.39 Y-3.89 Z1.67 F2400.0 E63.432
G1 X-0.5 Y-3.75 Z1.67 F2400.0 E63.442
G1 F1200.0
G1 E62.679
G1 F2400.0
M103
(</edge>)
(</boundaryPerimeter>)
(</nestedRing>)
(<infill>)
(<infillBoundary>)
(<infillPoint> X-5.398 Y0.5 Z1.674 </infillPoint>)
(<infillPoint> X-5.217 Y-1.333 Z1.674 </infillPoint>)
(<infillPoint> X-4.682 Y-3.096 Z1.674 </infillPoint>)
(<infillPoint> X-3.814 Y-4.721 Z1.674 </infillPoint>)
(<infillPoint> X-2.645 Y-6.145 Z1.674 </infillPoint>)
(<infillPoint> X-1.221 Y-7.314 Z1.674 </infillPoint>)
(<infillPoint> X0.404 Y-8.182 Z1.674 </infillPoint>)
(<infillPoint> X2.167 Y-8.717 Z1.674 </infillPoint>)
(<infillPoint> X4.0 Y-8.898 Z1.674 </infillPoint>)
(<infillPoint> X5.833 Y-8.717 Z1.674 </infillPoint>)
(<infillPoint> X7.596 Y-8.182 Z1.674 </infillPoint>)
(<infillPoint> X9.221 Y-7.314 Z1.674 </infillPoint>)
(<infillPoint> X10.645 Y-6.145 Z1.674 </infillPoint>)
(<infillPoint> X11.814 Y-4.721 Z1.674 </infillPoint>)
(<infillPoint> X12.682 Y-3.096 Z1.674 </infillPoint>)
(<infillPoint> X13.217 Y-1.333 Z1.674 </infillPoint>)
(<infillPoint> X13.398 Y0.5 Z1.674 </infillPoint>)
(<infillPoint> X13.217 Y2.333 Z1.674 </infillPoint>)
(<infillPoint> X12.682 Y4.096 Z1.674 </infillPoint>)
(<infillPoint> X11.814 Y5.721 Z1.674 </infillPoint>)
(<infillPoint> X10.645 Y7.145 Z1.674 </infillPoint>)
(<infillPoint> X9.221 Y8.314 Z1.674 </infillPoint>)
(<infillPoint> X7.596 Y9.182 Z1.674 </infillPoint>)
(<infillPoint> X5.833 Y9.717 Z1.674 </infillPoint>)
(<infillPoint> X4.0 Y9.898 Z1.674 </infillPoint>)
(<infillPoint> X2.167 Y9.717 Z1.674 </infillPoint>)
(<infillPoint> X0.404 Y9.182 Z1.674 </infillPoint>)
(<infillPoint> X-1.221 Y8.314 Z1.674 </infillPoint>)
(<infillPoint> X-2.645 Y7.145 Z1.674 </infillPoint>)
(<infillPoint> X-3.814 Y5.721 Z1.674 </infillPoint>)
(<infillPoint> X-4.682 Y4.096 Z1.674 </infillPoint>)
(<infillPoint> X-5.217 Y2.333 Z1.674 </infillPoint>)
(</infillBoundary>)
(<infillBoundary>)
(<infillPoint> X10.103 Y-2.028 Z1.674 </infillPoint>)
(<infillPoint> X9.492 Y-3.17 Z1.674 </infillPoint>)
(<infillPoint> X8.671 Y-4.171 Z1.674 </infillPoint>)
(<infillPoint> X7.67 Y-4.992 Z1.674 </infillPoint>)
(<infillPoint> X6.528 Y-5.603 Z1.674 </infillPoint>)
(<infillPoint> X5.289 Y-5.979 Z1.674 </infillPoint>)
(<infillPoint> X4.0 Y-6.106 Z1.674 </infillPoint>)
(<infillPoint> X2.711 Y-5.979 Z1.674 </infillPoint>)
(<infillPoint> X1.472 Y-5.603 Z1.674 </infillPoint>)
(<infillPoint> X0.33 Y-4.992 Z1.674 </infillPoint>)
(<infillPoint> X-0.671 Y-4.171 Z1.674 </infillPoint>)
(<infillPoint> X-1.492 Y-3.17 Z1.674 </infillPoint>)
(<infillPoint> X-2.103 Y-2.028 Z1.674 </infillPoint>)
(<infillPoint> X-2.479 Y-0.789 Z1.674 </infillPoint>)
(<infillPoint> X-2.606 Y0.5 Z1.674 </infillPoint>)
(<infillPoint> X-2.479 Y1.789 Z1.674 </infillPoint>)
(<infillPoint> X-2.103 Y3.028 Z1.674 </infillPoint>)
(<infillPoint> X-1.492 Y4.17 Z1.674 </infillPoint>)
(<infillPoint> X-0.671 Y5.171 Z1.674 </infillPoint>)
(<infillPoint> X0.33 Y5.992 Z1.674 </infillPoint>)
(<infillPoint> X1.472 Y6.603 Z1.674 </infillPoint>)
(<infillPoint> X2.711 Y6.979 Z1.674 </infillPoint>)
(<infillPoint> X4.0 Y7.106 Z1.674 </infillPoint>)
(<infillPoint> X5.289 Y6.979 Z1.674 </infillPoint>)
(<infillPoint> X6.528 Y6.603 Z1.674 </infillPoint>)
(<infillPoint> X7.67 Y5.992 Z1.674 </infillPoint>)
(<infillPoint> X8.671 Y5.171 Z1.674 </infillPoint>)
(<infillPoint> X9.492 Y4.17 Z1.674 </infillPoint>)
(<infillPoint> X10.103 Y3.028 Z1.674 </infillPoint>)
(<infillPoint> X10.479 Y1.789 Z1.674 </infillPoint>)
(<infillPoint> X10.606 Y0.5 Z1.674 </infillPoint>)
(<infillPoint> X10.479 Y-0.789 Z1.674 </infillPoint>)
(</infillBoundary>)
;M108 R80.0
G1 X-2.0 Y-2.81 Z1.67 F4200.0
G1 F1200.0
G1 E63.442
G1 F4200.0
M101
G1 X-2.0 Y-6.31 Z1.67 F4800.0 E63.626
G1 X-1.6 Y-6.64 Z1.67 F4800.0 E63.654
G1 X-1.6 Y-3.48 Z1.67 F4800.0 E63.821
G1 X-1.2 Y-3.97 Z1.67 F4800.0 E63.854
G1 X-1.2 Y-6.97 Z1.67 F4800.0 E64.013
G1 X-0.8 Y-7.22 Z1.67 F4800.0 E64.038
G1 X-0.8 Y-4.43 Z1.67 F4800.0 E64.185
G1 X-0.4 Y-4.76 Z1.67 F4800.0 E64.212
G1 X-0.4 Y-7.44 Z1.67 F4800.0 E64.354
G1 F1200.0
G1 E64.354
G1 F4800.0
M103
G1 X-0.0 Y-7.65 Z1.67 F4200.0
G1 F1200.0
G1 E64.354
G1 F4200.0
M101
G1 X-0.0 Y-5.08 Z1.67 F4800.0 E64.489
G1 X0.4 Y-5.35 Z1.67 F4800.0 E64.515
G1 X0.4 Y-7.86 Z1.67 F4800.0 E64.648
G1 X0.8 Y-8.01 Z1.67 F4800.0 E64.67
G1 X0.8 Y-5.56 Z1.67 F4800.0 E64.8
G1 X1.2 Y-5.78 Z1.67 F4800.0 E64.823
G1 X1.2 Y-8.13 Z1.67 F4800.0 E64.948
G1 X1.6 Y-8.25 Z1.67 F4800.0 E64.97
G1 X1.6 Y-5.93 Z1.67 F4800.0 E65.092
G1 X2.0 Y-6.06 Z1.67 F4800.0 E65.115
G1 X2.0 Y-8.37 Z1.67 F4800.0 E65.237
G1 X2.4 Y-8.46 Z1.67 F4800.0 E65.259
G1 X2.4 Y-6.18 Z1.67 F4800.0 E65.379
G1 X2.8 Y-6.27 Z1.67 F4800.0 E65.401
G1 X2.8 Y-8.5 Z1.67 F4800.0 E65.519
G1 X3.2 Y-8.54 Z1.67 F4800.0 E65.54
G1 X3.2 Y-6.31 Z1.67 F4800.0 E65.657
G1 X3.6 Y-6.35 Z1.67 F4800.0 E65.679
G1 X3.6 Y-8.58 Z1.67 F4800.0 E65.796
G1 X4.0 Y-8.62 Z1.67 F4800.0 E65.818
G1 X4.0 Y-6.39 Z1.67 F4800.0 E65.936
G1 X4.4 Y-6.35 Z1.67 F4800.0 E65.957
G1 X4.4 Y-8.58 Z1.67 F4800.0 E66.074
G1 X4.8 Y-8.54 Z1.67 F4800.0 E66.096
G1 X4.8 Y-6.31 Z1.67 F4800.0 E66.213
G1 X5.2 Y-6.27 Z1.67 F4800.0 E66.235
G1 X5.2 Y-8.5 Z1.67 F4800.0 E66.352
G1 X5.6 Y-8.46 Z1.67 F4800.0 E66.374
G1 X5.6 Y-6.18 Z1.67 F4800.0 E66.494
G1 X6.0 Y-6.06 Z1.67 F4800.0 E66.516
G1 X6.0 Y-8.37 Z1.67 F4800.0 E66.639
G1 X6.4 Y-8.25 Z1.67 F4800.0 E66.661
G1 X6.4 Y-5.93 Z1.67 F4800.0 E66.783
G1 X6.8 Y-5.78 Z1.67 F4800.0 E66.806
G1 X6.8 Y-8.13 Z1.67 F4800.0 E66.93
G1 X7.2 Y-8.01 Z1.67 F4800.0 E66.953
G1 X7.2 Y-5.56 Z1.67 F4800.0 E67.082
G1 X7.6 Y-5.35 Z1.67 F4800.0 E67.106
G1 X7.6 Y-7.86 Z1.67 F4800.0 E67.239
G1 X8.0 Y-7.65 Z1.67 F4800.0 E67.263
G1 X8.0 Y-5.08 Z1.67 F4800.0 E67.398
G1 X8.4 Y-4.76 Z1.67 F4800.0 E67.426
G1 X8.4 Y-7.44 Z1.67 F4800.0 E67.567
G1 X8.8 Y-7.22 Z1.67 F4800.0 E67.591
G1 X8.8 Y-4.43 Z1.67 F4800.0 E67.739
G1 X9.2 Y-3.97 Z1.67 F4800.0 E67.771
G1 X9.2 Y-6.97 Z1.67 F4800.0 E67.929
G1 X9.6 Y-6.64 Z1.67 F4800.0 E67.957
G1 X9.6 Y-3.48 Z1.67 F4800.0 E68.124
G1 X10.0 Y-2.81 Z1.67 F4800.0 E68.165
G1 X10.0 Y-6.31 Z1.67 F4800.0 E68.349
G1 X10.4 Y-5.98 Z1.67 F4800.0 E68.377
G1 X10.4 Y-2.01 Z1.67 F4800.0 E68.586
G1 X10.8 Y-0.39 Z1.67 F4800.0 E68.675
G1 X10.8 Y-5.51 Z1.67 F4800.0 E68.946
G1 X11.2 Y-5.03 Z1.67 F4800.0 E68.979
G1 X11.2 Y6.03 Z1.67 F4800.0 E69.563
G1 X10.8 Y6.51 Z1.67 F4800.0 E69.596
G1 X10.8 Y1.39 Z1.67 F4800.0 E69.867
G1 F1200.0
G1 E69.193
G1 F4800.0
M103
G1 X10.4 Y3.01 Z1.67 F4200.0
G1 F1200.0
G1 E69.867
G1 F4200.0
M101
G1 X10.4 Y6.98 Z1.67 F4800.0 E70.077
G1 X10.0 Y7.31 Z1.67 F4800.0 E70.104
G1 X10.0 Y3.81 Z1.67 F4800.0 E70.289
G1 X9.6 Y4.48 Z1.67 F4800.0 E70.33
G1 X9.6 Y7.64 Z1.67 F4800.0 E70.497
G1 X9.2 Y7.97 Z1.67 F4800.0 E70.524
G1 X9.2 Y4.97 Z1.67 F4800.0 E70.683
G1 X8.8 Y5.43 Z1.67 F4800.0 E70.715
G1 X8.8 Y8.22 Z1.67 F4800.0 E70.862
G1 X8.4 Y8.44 Z1.67 F4800.0 E70.886
G1 X8.4 Y5.76 Z1.67 F4800.0 E71.028
G1 X8.0 Y6.08 Z1.67 F4800.0 E71.055
G1 X8.0 Y8.65 Z1.67 F4800.0 E71.191
G1 X7.6 Y8.86 Z1.67 F4800.0 E71.215
G1 X7.6 Y6.35 Z1.67 F4800.0 E71.348
G1 X7.2 Y6.56 Z1.67 F4800.0 E71.372
G1 X7.2 Y9.01 Z1.67 F4800.0 E71.501
G1 X6.8 Y9.13 Z1.67 F4800.0 E71.523
G1 X6.8 Y6.78 Z1.67 F4800.0 E71.647
G1 X6.4 Y6.93 Z1.67 F4800.0 E71.67
G1 X6.4 Y9.25 Z1.67 F4800.0 E71.793
G1 X6.0 Y9.37 Z1.67 F4800.0 E71.815
G1 X6.0 Y7.06 Z1.67 F4800.0 E71.937
G1 X5.6 Y7.18 Z1.67 F4800.0 E71.959
G1 X5.6 Y9.46 Z1.67 F4800.0 E72.08
G1 X5.2 Y9.5 Z1.67 F4800.0 E72.101
G1 X5.2 Y7.27 Z1.67 F4800.0 E72.219
G1 X4.8 Y7.31 Z1.67 F4800.0 E72.24
G1 X4.8 Y9.54 Z1.67 F4800.0 E72.358
G1 X4.4 Y9.58 Z1.67 F4800.0 E72.379
G1 X4.4 Y7.35 Z1.67 F4800.0 E72.497
G1 X4.0 Y7.39 Z1.67 F4800.0 E72.518
G1 X4.0 Y9.62 Z1.67 F4800.0 E72.636
G1 X3.6 Y9.58 Z1.67 F4800.0 E72.657
G1 X3.6 Y7.35 Z1.67 F4800.0 E72.775
G1 X3.2 Y7.31 Z1.67 F4800.0 E72.796
G1 X3.2 Y9.54 Z1.67 F4800.0 E72.914
G1 X2.8 Y9.5 Z1.67 F4800.0 E72.935
G1 X2.8 Y7.27 Z1.67 F4800.0 E73.053
G1 X2.4 Y7.18 Z1.67 F4800.0 E73.074
G1 X2.4 Y9.46 Z1.67 F4800.0 E73.195
G1 X2.0 Y9.37 Z1.67 F4800.0 E73.216
G1 X2.0 Y7.06 Z1.67 F4800.0 E73.339
G1 X1.6 Y6.93 Z1.67 F4800.0 E73.361
G1 X1.6 Y9.25 Z1.67 F4800.0 E73.483
G1 X1.2 Y9.13 Z1.67 F4800.0 E73.505
G1 X1.2 Y6.78 Z1.67 F4800.0 E73.63
G1 X0.8 Y6.56 Z1.67 F4800.0 E73.654
G1 X0.8 Y9.01 Z1.67 F4800.0 E73.783
G1 X0.4 Y8.86 Z1.67 F4800.0 E73.806
G1 X0.4 Y6.35 Z1.67 F4800.0 E73.939
G1 X0.0 Y6.08 Z1.67 F4800.0 E73.964
G1 X0.0 Y8.65 Z1.67 F4800.0 E74.099
G1 X-0.4 Y8.44 Z1.67 F4800.0 E74.123
G1 X-0.4 Y5.76 Z1.67 F4800.0 E74.265
G1 X-0.8 Y5.43 Z1.67 F4800.0 E74.292
G1 X-0.8 Y8.22 Z1.67 F4800.0 E74.44
G1 X-1.2 Y7.97 Z1.67 F4800.0 E74.465
G1 X-1.2 Y4.97 Z1.67 F4800.0 E74.623
G1 X-1.6 Y4.48 Z1.67 F4800.0 E74.657
G1 X-1.6 Y7.64 Z1.67 F4800.0 E74.824
G1 X-2.0 Y7.31 Z1.67 F4800.0 E74.851
G1 X-2.0 Y3.81 Z1.67 F4800.0 E75.036
G1 X-2.4 Y3.01 Z1.67 F4800.0 E75.083
G1 X-2.4 Y6.98 Z1.67 F4800.0 E75.293
G1 X-2.8 Y6.51 Z1.67 F4800.0 E75.325
G1 X-2.8 Y-5.51 Z1.67 F4800.0 E75.961
G1 X-2.4 Y-5.98 Z1.67 F4800.0 E75.993
G1 X-2.4 Y-2.01 Z1.67 F4800.0 E76.203
G1 F1200.0
G1 E75.203
G1 F4800.0
M103
G1 X-4.4 Y4.03 Z1.67 F4200.0
G1 F1200.0
G1 E76.203
G1 F4200.0
M101
G1 X-4.4 Y-3.03 Z1.67 F4800.0 E76.576
G1 F1200.0
G1 E76.576
G1 F4800.0
M103
G1 X-4.0 Y-3.78 Z1.67 F4200.0
G1 F1200.0
G1 E76.576
G1 F4200.0
M101
G1 X-4.0 Y4.78 Z1.67 F4800.0 E77.028
G1 F1200.0
G1 E76.028
G1 F4800.0
M103
G1 X-4.8 Y-1.74 Z1.67 F4200.0
G1 F1200.0
G1 E77.028
G1 F4200.0
M101
G1 X-4.8 Y2.74 Z1.67 F4800.0 E77.265
G1 F1200.0
G1 E76.265
G1 F4800.0
M103
G1 X-3.2 Y-5.03 Z1.67 F4200.0
G1 F1200.0
G1 E77.265
G1 F4200.0
M101
G1 X-3.2 Y6.03 Z1.67 F4800.0 E77.849
G1 X-3.6 Y5.53 Z1.67 F4800.0 E77.882
G1 X-3.6 Y-4.53 Z1.67 F4800.0 E78.414
G1 F1200.0
G1 E77.414
G1 F4800.0
M103
G1 X-0.53 Y-4.03 Z1.67 F4200.0
G1 X2.75 Y-5.78 Z1.67 F4200.0
G1 X6.45 Y-5.41 Z1.67 F4200.0
G1 X9.32 Y-3.06 Z1.67 F4200.0
G1 X11.6 Y5.53 Z1.67 F4200.0
G1 F1200.0
G1 E78.414
G1 F4200.0
M101
G1 X11.6 Y-4.53 Z1.67 F4800.0 E78.945
G1 F1200.0
G1 E78.945
G1 F4800.0
M103
G1 X12.0 Y-3.78 Z1.67 F4200.0
G1 F1200.0
G1 E78.945
G1 F4200.0
M101
G1 X12.0 Y4.78 Z1.67 F4800.0 E79.397
G1 F1200.0
G1 E79.397
G1 F4800.0
M103
G1 X12.4 Y4.03 Z1.67 F4200.0
G1 F1200.0
G1 E79.397
G1 F4200.0
M101
G1 X12.4 Y-3.03 Z1.67 F4800.0 E79.77
G1 F1200.0
G1 E79.421
G1 F4800.0
M103
G1 X12.8 Y-1.74 Z1.67 F4200.0
G1 F1200.0
G1 E79.77
G1 F4200.0
M101
G1 X12.8 Y2.74 Z1.67 F4800.0 E80.006
G1 F1200.0
G1 E79.006
G1 F4800.0
M103
(</infill>)
(</nestedRing>)
(</rotation>)
(</layer>)
(<layer> 1.944 )
(<rotation> (-1+1.22464679915e-16j) )
(<nestedRing>)
(<boundaryPerimeter>)
(<boundaryPoint> X-6.001 Y0.5 Z1.944 </boundaryPoint>)
(<boundaryPoint> X-5.808 Y-1.451 Z1.944 </boundaryPoint>)
(<boundaryPoint> X-5.239 Y-3.327 Z1.944 </boundaryPoint>)
(<boundaryPoint> X-4.315 Y-5.056 Z1.944 </boundaryPoint>)
(<boundaryPoint> X-3.071 Y-6.571 Z1.944 </boundaryPoint>)
(<boundaryPoint> X-1.556 Y-7.815 Z1.944 </boundaryPoint>)
(<boundaryPoint> X0.173 Y-8.739 Z1.944 </boundaryPoint>)
(<boundaryPoint> X2.049 Y-9.308 Z1.944 </boundaryPoint>)
(<boundaryPoint> X4.0 Y-9.501 Z1.944 </boundaryPoint>)
(<boundaryPoint> X5.951 Y-9.308 Z1.944 </boundaryPoint>)
(<boundaryPoint> X7.827 Y-8.739 Z1.944 </boundaryPoint>)
(<boundaryPoint> X9.556 Y-7.815 Z1.944 </boundaryPoint>)
(<boundaryPoint> X11.071 Y-6.571 Z1.944 </boundaryPoint>)
(<boundaryPoint> X12.315 Y-5.056 Z1.944 </boundaryPoint>)
(<boundaryPoint> X13.239 Y-3.327 Z1.944 </boundaryPoint>)
(<boundaryPoint> X13.808 Y-1.451 Z1.944 </boundaryPoint>)
(<boundaryPoint> X14.001 Y0.5 Z1.944 </boundaryPoint>)
(<boundaryPoint> X13.808 Y2.451 Z1.944 </boundaryPoint>)
(<boundaryPoint> X13.239 Y4.327 Z1.944 </boundaryPoint>)
(<boundaryPoint> X12.315 Y6.056 Z1.944 </boundaryPoint>)
(<boundaryPoint> X11.071 Y7.571 Z1.944 </boundaryPoint>)
(<boundaryPoint> X9.556 Y8.815 Z1.944 </boundaryPoint>)
(<boundaryPoint> X7.827 Y9.739 Z1.944 </boundaryPoint>)
(<boundaryPoint> X5.951 Y10.308 Z1.944 </boundaryPoint>)
(<boundaryPoint> X4.0 Y10.501 Z1.944 </boundaryPoint>)
(<boundaryPoint> X2.049 Y10.308 Z1.944 </boundaryPoint>)
(<boundaryPoint> X0.173 Y9.739 Z1.944 </boundaryPoint>)
(<boundaryPoint> X-1.556 Y8.815 Z1.944 </boundaryPoint>)
(<boundaryPoint> X-3.071 Y7.571 Z1.944 </boundaryPoint>)
(<boundaryPoint> X-4.315 Y6.056 Z1.944 </boundaryPoint>)
(<boundaryPoint> X-5.239 Y4.327 Z1.944 </boundaryPoint>)
(<boundaryPoint> X-5.808 Y2.451 Z1.944 </boundaryPoint>)
(<loop> inner )
G1 X9.91 Y-1.95 Z1.94 F4200.0
G1 X7.56 Y-4.82 Z1.94 F4200.0
G1 X4.0 Y-5.9 Z1.94 F4200.0
G1 X-0.58 Y-4.25 Z1.94 F4200.0
G1 F1200.0
G1 E80.006
G1 F4200.0
M101
G1 X-0.67 Y-4.17 Z1.94 F4800.0 E80.013
G1 X-1.49 Y-3.17 Z1.94 F4800.0 E80.081
G1 X-2.1 Y-2.03 Z1.94 F4800.0 E80.15
G1 X-2.48 Y-0.79 Z1.94 F4800.0 E80.218
G1 X-2.61 Y0.5 Z1.94 F4800.0 E80.287
G1 X-2.48 Y1.79 Z1.94 F4800.0 E80.355
G1 X-2.1 Y3.03 Z1.94 F4800.0 E80.423
G1 X-1.49 Y4.17 Z1.94 F4800.0 E80.492
G1 X-0.67 Y5.17 Z1.94 F4800.0 E80.56
G1 X0.33 Y5.99 Z1.94 F4800.0 E80.629
G1 X1.47 Y6.6 Z1.94 F4800.0 E80.697
G1 X2.71 Y6.98 Z1.94 F4800.0 E80.765
G1 X4.0 Y7.11 Z1.94 F4800.0 E80.834
G1 X5.29 Y6.98 Z1.94 F4800.0 E80.902
G1 X6.53 Y6.6 Z1.94 F4800.0 E80.971
G1 X7.67 Y5.99 Z1.94 F4800.0 E81.039
G1 X8.67 Y5.17 Z1.94 F4800.0 E81.107
G1 X9.49 Y4.17 Z1.94 F4800.0 E81.176
G1 X10.1 Y3.03 Z1.94 F4800.0 E81.244
G1 X10.48 Y1.79 Z1.94 F4800.0 E81.313
G1 X10.61 Y0.5 Z1.94 F4800.0 E81.381
G1 X10.48 Y-0.79 Z1.94 F4800.0 E81.449
G1 X10.1 Y-2.03 Z1.94 F4800.0 E81.518
G1 X9.49 Y-3.17 Z1.94 F4800.0 E81.586
G1 X8.67 Y-4.17 Z1.94 F4800.0 E81.655
G1 X7.67 Y-4.99 Z1.94 F4800.0 E81.723
G1 X6.53 Y-5.6 Z1.94 F4800.0 E81.791
G1 X5.29 Y-5.98 Z1.94 F4800.0 E81.86
G1 X4.0 Y-6.11 Z1.94 F4800.0 E81.928
G1 X2.71 Y-5.98 Z1.94 F4800.0 E81.997
G1 X1.47 Y-5.6 Z1.94 F4800.0 E82.065
G1 X0.33 Y-4.99 Z1.94 F4800.0 E82.134
G1 X-0.58 Y-4.25 Z1.94 F4800.0 E82.195
G1 F1200.0
G1 E81.195
G1 F4800.0
M103
(</loop>)
(<loop> outer )
G1 X-2.9 Y-5.84 Z1.94 F4200.0
G1 F1200.0
G1 E82.195
G1 F4200.0
M101
G1 X-2.82 Y-5.93 Z1.94 F4800.0 E82.202
G1 X-2.65 Y-6.15 Z1.94 F4800.0 E82.216
G1 X-1.22 Y-7.31 Z1.94 F4800.0 E82.314
G1 X0.4 Y-8.18 Z1.94 F4800.0 E82.411
G1 X2.17 Y-8.72 Z1.94 F4800.0 E82.508
G1 X4.0 Y-8.9 Z1.94 F4800.0 E82.606
G1 X5.83 Y-8.72 Z1.94 F4800.0 E82.703
G1 X7.6 Y-8.18 Z1.94 F4800.0 E82.8
G1 X9.22 Y-7.31 Z1.94 F4800.0 E82.898
G1 X10.65 Y-6.15 Z1.94 F4800.0 E82.995
G1 X11.81 Y-4.72 Z1.94 F4800.0 E83.092
G1 X12.68 Y-3.1 Z1.94 F4800.0 E83.189
G1 X13.22 Y-1.33 Z1.94 F4800.0 E83.287
G1 X13.4 Y0.5 Z1.94 F4800.0 E83.384
G1 X13.22 Y2.33 Z1.94 F4800.0 E83.481
G1 X12.68 Y4.1 Z1.94 F4800.0 E83.579
G1 X11.81 Y5.72 Z1.94 F4800.0 E83.676
G1 X10.65 Y7.15 Z1.94 F4800.0 E83.773
G1 X9.22 Y8.31 Z1.94 F4800.0 E83.871
G1 X7.6 Y9.18 Z1.94 F4800.0 E83.968
G1 X5.83 Y9.72 Z1.94 F4800.0 E84.065
G1 X4.0 Y9.9 Z1.94 F4800.0 E84.163
G1 X2.17 Y9.72 Z1.94 F4800.0 E84.26
G1 X0.4 Y9.18 Z1.94 F4800.0 E84.357
G1 X-1.22 Y8.31 Z1.94 F4800.0 E84.455
G1 X-2.65 Y7.15 Z1.94 F4800.0 E84.552
G1 X-3.81 Y5.72 Z1.94 F4800.0 E84.649
G1 X-4.68 Y4.1 Z1.94 F4800.0 E84.747
G1 X-5.22 Y2.33 Z1.94 F4800.0 E84.844
G1 X-5.4 Y0.5 Z1.94 F4800.0 E84.941
G1 X-5.22 Y-1.33 Z1.94 F4800.0 E85.038
G1 X-4.68 Y-3.1 Z1.94 F4800.0 E85.136
G1 X-3.81 Y-4.72 Z1.94 F4800.0 E85.233
G1 X-2.9 Y-5.84 Z1.94 F4800.0 E85.31
G1 F1200.0
G1 E85.31
G1 F4800.0
M103
(</loop>)
(<edge> outer )
;M108 R40.0
G1 X-3.21 Y-6.09 Z1.94 F4200.0
G1 F1200.0
G1 E85.31
G1 F4200.0
M101
G1 X-3.13 Y-6.19 Z1.94 F2400.0 E85.316
G1 X-2.93 Y-6.43 Z1.94 F2400.0 E85.332
G1 X-1.44 Y-7.65 Z1.94 F2400.0 E85.434
G1 X0.25 Y-8.55 Z1.94 F2400.0 E85.535
G1 X2.09 Y-9.11 Z1.94 F2400.0 E85.637
G1 X4.0 Y-9.3 Z1.94 F2400.0 E85.738
G1 X5.91 Y-9.11 Z1.94 F2400.0 E85.84
G1 X7.75 Y-8.55 Z1.94 F2400.0 E85.941
G1 X9.44 Y-7.65 Z1.94 F2400.0 E86.043
G1 X10.93 Y-6.43 Z1.94 F2400.0 E86.144
G1 X12.15 Y-4.94 Z1.94 F2400.0 E86.246
G1 X13.05 Y-3.25 Z1.94 F2400.0 E86.347
G1 X13.61 Y-1.41 Z1.94 F2400.0 E86.449
G1 X13.8 Y0.5 Z1.94 F2400.0 E86.55
G1 X13.61 Y2.41 Z1.94 F2400.0 E86.652
G1 X13.05 Y4.25 Z1.94 F2400.0 E86.753
G1 X12.15 Y5.94 Z1.94 F2400.0 E86.855
G1 X10.93 Y7.43 Z1.94 F2400.0 E86.956
G1 X9.44 Y8.65 Z1.94 F2400.0 E87.058
G1 X7.75 Y9.55 Z1.94 F2400.0 E87.159
G1 X5.91 Y10.11 Z1.94 F2400.0 E87.261
G1 X4.0 Y10.3 Z1.94 F2400.0 E87.362
G1 X2.09 Y10.11 Z1.94 F2400.0 E87.464
G1 X0.25 Y9.55 Z1.94 F2400.0 E87.565
G1 X-1.44 Y8.65 Z1.94 F2400.0 E87.666
G1 X-2.93 Y7.43 Z1.94 F2400.0 E87.768
G1 X-4.15 Y5.94 Z1.94 F2400.0 E87.869
G1 X-5.05 Y4.25 Z1.94 F2400.0 E87.971
G1 X-5.61 Y2.41 Z1.94 F2400.0 E88.072
G1 X-5.8 Y0.5 Z1.94 F2400.0 E88.174
G1 X-5.61 Y-1.41 Z1.94 F2400.0 E88.275
G1 X-5.05 Y-3.25 Z1.94 F2400.0 E88.377
G1 X-4.15 Y-4.94 Z1.94 F2400.0 E88.478
G1 X-3.21 Y-6.09 Z1.94 F2400.0 E88.557
G1 F1200.0
G1 E87.557
G1 F2400.0
M103
(</edge>)
(</boundaryPerimeter>)
(<nestedRing>)
(<boundaryPerimeter>)
(<boundaryPoint> X9.546 Y-1.797 Z1.944 </boundaryPoint>)
(<boundaryPoint> X8.991 Y-2.835 Z1.944 </boundaryPoint>)
(<boundaryPoint> X8.245 Y-3.745 Z1.944 </boundaryPoint>)
(<boundaryPoint> X7.335 Y-4.491 Z1.944 </boundaryPoint>)
(<boundaryPoint> X6.297 Y-5.046 Z1.944 </boundaryPoint>)
(<boundaryPoint> X5.171 Y-5.388 Z1.944 </boundaryPoint>)
(<boundaryPoint> X4.0 Y-5.503 Z1.944 </boundaryPoint>)
(<boundaryPoint> X2.829 Y-5.388 Z1.944 </boundaryPoint>)
(<boundaryPoint> X1.703 Y-5.046 Z1.944 </boundaryPoint>)
(<boundaryPoint> X0.665 Y-4.491 Z1.944 </boundaryPoint>)
(<boundaryPoint> X-0.245 Y-3.745 Z1.944 </boundaryPoint>)
(<boundaryPoint> X-0.991 Y-2.835 Z1.944 </boundaryPoint>)
(<boundaryPoint> X-1.546 Y-1.797 Z1.944 </boundaryPoint>)
(<boundaryPoint> X-1.888 Y-0.671 Z1.944 </boundaryPoint>)
(<boundaryPoint> X-2.003 Y0.5 Z1.944 </boundaryPoint>)
(<boundaryPoint> X-1.888 Y1.671 Z1.944 </boundaryPoint>)
(<boundaryPoint> X-1.546 Y2.797 Z1.944 </boundaryPoint>)
(<boundaryPoint> X-0.991 Y3.835 Z1.944 </boundaryPoint>)
(<boundaryPoint> X-0.245 Y4.745 Z1.944 </boundaryPoint>)
(<boundaryPoint> X0.665 Y5.491 Z1.944 </boundaryPoint>)
(<boundaryPoint> X1.703 Y6.046 Z1.944 </boundaryPoint>)
(<boundaryPoint> X2.829 Y6.388 Z1.944 </boundaryPoint>)
(<boundaryPoint> X4.0 Y6.503 Z1.944 </boundaryPoint>)
(<boundaryPoint> X5.171 Y6.388 Z1.944 </boundaryPoint>)
(<boundaryPoint> X6.297 Y6.046 Z1.944 </boundaryPoint>)
(<boundaryPoint> X7.335 Y5.491 Z1.944 </boundaryPoint>)
(<boundaryPoint> X8.245 Y4.745 Z1.944 </boundaryPoint>)
(<boundaryPoint> X8.991 Y3.835 Z1.944 </boundaryPoint>)
(<boundaryPoint> X9.546 Y2.797 Z1.944 </boundaryPoint>)
(<boundaryPoint> X9.888 Y1.671 Z1.944 </boundaryPoint>)
(<boundaryPoint> X10.003 Y0.5 Z1.944 </boundaryPoint>)
(<boundaryPoint> X9.888 Y-0.671 Z1.944 </boundaryPoint>)
(<edge> inner )
G1 X-0.29 Y-3.97 Z1.94 F4200.0
G1 F1200.0
G1 E88.557
G1 F4200.0
M101
G1 X-0.39 Y-3.89 Z1.94 F2400.0 E88.563
G1 X-1.16 Y-2.95 Z1.94 F2400.0 E88.627
G1 X-1.73 Y-1.87 Z1.94 F2400.0 E88.692
G1 X-2.09 Y-0.71 Z1.94 F2400.0 E88.756
G1 X-2.2 Y0.5 Z1.94 F2400.0 E88.82
G1 X-2.09 Y1.71 Z1.94 F2400.0 E88.884
G1 X-1.73 Y2.87 Z1.94 F2400.0 E88.949
G1 X-1.16 Y3.95 Z1.94 F2400.0 E89.013
G1 X-0.39 Y4.89 Z1.94 F2400.0 E89.077
G1 X0.55 Y5.66 Z1.94 F2400.0 E89.141
G1 X1.63 Y6.23 Z1.94 F2400.0 E89.206
G1 X2.79 Y6.59 Z1.94 F2400.0 E89.27
G1 X4.0 Y6.7 Z1.94 F2400.0 E89.334
G1 X5.21 Y6.59 Z1.94 F2400.0 E89.398
G1 X6.37 Y6.23 Z1.94 F2400.0 E89.463
G1 X7.45 Y5.66 Z1.94 F2400.0 E89.527
G1 X8.39 Y4.89 Z1.94 F2400.0 E89.591
G1 X9.16 Y3.95 Z1.94 F2400.0 E89.655
G1 X9.73 Y2.87 Z1.94 F2400.0 E89.72
G1 X10.09 Y1.71 Z1.94 F2400.0 E89.784
G1 X10.2 Y0.5 Z1.94 F2400.0 E89.848
G1 X10.09 Y-0.71 Z1.94 F2400.0 E89.912
G1 X9.73 Y-1.87 Z1.94 F2400.0 E89.977
G1 X9.16 Y-2.95 Z1.94 F2400.0 E90.041
G1 X8.39 Y-3.89 Z1.94 F2400.0 E90.105
G1 X7.45 Y-4.66 Z1.94 F2400.0 E90.169
G1 X6.37 Y-5.23 Z1.94 F2400.0 E90.234
G1 X5.21 Y-5.59 Z1.94 F2400.0 E90.298
G1 X4.0 Y-5.7 Z1.94 F2400.0 E90.362
G1 X2.79 Y-5.59 Z1.94 F2400.0 E90.426
G1 X1.63 Y-5.23 Z1.94 F2400.0 E90.491
G1 X0.55 Y-4.66 Z1.94 F2400.0 E90.555
G1 X-0.29 Y-3.97 Z1.94 F2400.0 E90.613
G1 F1200.0
G1 E89.613
G1 F2400.0
M103
(</edge>)
(</boundaryPerimeter>)
(</nestedRing>)
(<infill>)
(<infillBoundary>)
(<infillPoint> X-5.398 Y0.5 Z1.944 </infillPoint>)
(<infillPoint> X-5.217 Y-1.333 Z1.944 </infillPoint>)
(<infillPoint> X-4.682 Y-3.096 Z1.944 </infillPoint>)
(<infillPoint> X-3.814 Y-4.721 Z1.944 </infillPoint>)
(<infillPoint> X-2.645 Y-6.145 Z1.944 </infillPoint>)
(<infillPoint> X-1.221 Y-7.314 Z1.944 </infillPoint>)
(<infillPoint> X0.404 Y-8.182 Z1.944 </infillPoint>)
(<infillPoint> X2.167 Y-8.717 Z1.944 </infillPoint>)
(<infillPoint> X4.0 Y-8.898 Z1.944 </infillPoint>)
(<infillPoint> X5.833 Y-8.717 Z1.944 </infillPoint>)
(<infillPoint> X7.596 Y-8.182 Z1.944 </infillPoint>)
(<infillPoint> X9.221 Y-7.314 Z1.944 </infillPoint>)
(<infillPoint> X10.645 Y-6.145 Z1.944 </infillPoint>)
(<infillPoint> X11.814 Y-4.721 Z1.944 </infillPoint>)
(<infillPoint> X12.682 Y-3.096 Z1.944 </infillPoint>)
(<infillPoint> X13.217 Y-1.333 Z1.944 </infillPoint>)
(<infillPoint> X13.398 Y0.5 Z1.944 </infillPoint>)
(<infillPoint> X13.217 Y2.333 Z1.944 </infillPoint>)
(<infillPoint> X12.682 Y4.096 Z1.944 </infillPoint>)
(<infillPoint> X11.814 Y5.721 Z1.944 </infillPoint>)
(<infillPoint> X10.645 Y7.145 Z1.944 </infillPoint>)
(<infillPoint> X9.221 Y8.314 Z1.944 </infillPoint>)
(<infillPoint> X7.596 Y9.182 Z1.944 </infillPoint>)
(<infillPoint> X5.833 Y9.717 Z1.944 </infillPoint>)
(<infillPoint> X4.0 Y9.898 Z1.944 </infillPoint>)
(<infillPoint> X2.167 Y9.717 Z1.944 </infillPoint>)
(<infillPoint> X0.404 Y9.182 Z1.944 </infillPoint>)
(<infillPoint> X-1.221 Y8.314 Z1.944 </infillPoint>)
(<infillPoint> X-2.645 Y7.145 Z1.944 </infillPoint>)
(<infillPoint> X-3.814 Y5.721 Z1.944 </infillPoint>)
(<infillPoint> X-4.682 Y4.096 Z1.944 </infillPoint>)
(<infillPoint> X-5.217 Y2.333 Z1.944 </infillPoint>)
(</infillBoundary>)
(<infillBoundary>)
(<infillPoint> X10.103 Y-2.028 Z1.944 </infillPoint>)
(<infillPoint> X9.492 Y-3.17 Z1.944 </infillPoint>)
(<infillPoint> X8.671 Y-4.171 Z1.944 </infillPoint>)
(<infillPoint> X7.67 Y-4.992 Z1.944 </infillPoint>)
(<infillPoint> X6.528 Y-5.603 Z1.944 </infillPoint>)
(<infillPoint> X5.289 Y-5.979 Z1.944 </infillPoint>)
(<infillPoint> X4.0 Y-6.106 Z1.944 </infillPoint>)
(<infillPoint> X2.711 Y-5.979 Z1.944 </infillPoint>)
(<infillPoint> X1.472 Y-5.603 Z1.944 </infillPoint>)
(<infillPoint> X0.33 Y-4.992 Z1.944 </infillPoint>)
(<infillPoint> X-0.671 Y-4.171 Z1.944 </infillPoint>)
(<infillPoint> X-1.492 Y-3.17 Z1.944 </infillPoint>)
(<infillPoint> X-2.103 Y-2.028 Z1.944 </infillPoint>)
(<infillPoint> X-2.479 Y-0.789 Z1.944 </infillPoint>)
(<infillPoint> X-2.606 Y0.5 Z1.944 </infillPoint>)
(<infillPoint> X-2.479 Y1.789 Z1.944 </infillPoint>)
(<infillPoint> X-2.103 Y3.028 Z1.944 </infillPoint>)
(<infillPoint> X-1.492 Y4.17 Z1.944 </infillPoint>)
(<infillPoint> X-0.671 Y5.171 Z1.944 </infillPoint>)
(<infillPoint> X0.33 Y5.992 Z1.944 </infillPoint>)
(<infillPoint> X1.472 Y6.603 Z1.944 </infillPoint>)
(<infillPoint> X2.711 Y6.979 Z1.944 </infillPoint>)
(<infillPoint> X4.0 Y7.106 Z1.944 </infillPoint>)
(<infillPoint> X5.289 Y6.979 Z1.944 </infillPoint>)
(<infillPoint> X6.528 Y6.603 Z1.944 </infillPoint>)
(<infillPoint> X7.67 Y5.992 Z1.944 </infillPoint>)
(<infillPoint> X8.671 Y5.171 Z1.944 </infillPoint>)
(<infillPoint> X9.492 Y4.17 Z1.944 </infillPoint>)
(<infillPoint> X10.103 Y3.028 Z1.944 </infillPoint>)
(<infillPoint> X10.479 Y1.789 Z1.944 </infillPoint>)
(<infillPoint> X10.606 Y0.5 Z1.944 </infillPoint>)
(<infillPoint> X10.479 Y-0.789 Z1.944 </infillPoint>)
(</infillBoundary>)
;M108 R80.0
G1 X-2.84 Y0.0 Z1.94 F4200.0
G1 F1200.0
G1 E90.613
G1 F4200.0
M101
G1 X-2.88 Y0.4 Z1.94 F4800.0 E90.634
G1 X-2.71 Y2.0 Z1.94 F4800.0 E90.719
G1 X-2.33 Y3.2 Z1.94 F4800.0 E90.785
G1 X-1.67 Y4.4 Z1.94 F4800.0 E90.858
G1 X-1.01 Y5.2 Z1.94 F4800.0 E90.912
G1 X-0.1 Y6.0 Z1.94 F4800.0 E90.976
G1 X0.5 Y6.4 Z1.94 F4800.0 E91.014
G1 X0.28 Y6.73 Z1.94 F4800.0 E91.036
G1 X-0.87 Y5.89 Z1.94 F4800.0 E91.111
G1 X-1.65 Y5.05 Z1.94 F4800.0 E91.171
G1 X-2.25 Y4.19 Z1.94 F4800.0 E91.227
G1 X-2.71 Y3.33 Z1.94 F4800.0 E91.278
G1 X-5.07 Y0.0 Z1.94 F4800.0 E91.494
G1 X-5.11 Y0.4 Z1.94 F4800.0 E91.515
G1 X-4.9 Y2.4 Z1.94 F4800.0 E91.621
G1 X-4.42 Y4.0 Z1.94 F4800.0 E91.71
G1 X-3.55 Y5.6 Z1.94 F4800.0 E91.806
G1 X-2.57 Y6.8 Z1.94 F4800.0 E91.888
G1 X-1.16 Y8.0 Z1.94 F4800.0 E91.985
G1 X0.28 Y8.8 Z1.94 F4800.0 E92.072
G1 X1.43 Y9.2 Z1.94 F4800.0 E92.137
G1 F1200.0
G1 E91.137
G1 F4800.0
M103
G1 X5.25 Y6.78 Z1.94 F4200.0
G1 X8.53 Y5.03 Z1.94 F4200.0
G1 X10.84 Y-0.0 Z1.94 F4200.0
G1 F1200.0
G1 E92.137
G1 F4200.0
M101
G1 X10.88 Y0.4 Z1.94 F4800.0 E92.158
G1 X10.78 Y1.6 Z1.94 F4800.0 E92.221
G1 X10.47 Y2.8 Z1.94 F4800.0 E92.287
G1 X10.12 Y3.6 Z1.94 F4800.0 E92.333
G1 X9.67 Y4.4 Z1.94 F4800.0 E92.381
G1 X9.01 Y5.2 Z1.94 F4800.0 E92.436
G1 X8.1 Y6.0 Z1.94 F4800.0 E92.5
G1 X6.75 Y6.8 Z1.94 F4800.0 E92.583
G1 X7.72 Y6.73 Z1.94 F4800.0 E92.634
G1 X8.87 Y5.89 Z1.94 F4800.0 E92.709
G1 X9.65 Y5.05 Z1.94 F4800.0 E92.77
G1 X13.03 Y-0.4 Z1.94 F4800.0 E93.109
G1 X13.11 Y0.4 Z1.94 F4800.0 E93.151
G1 X12.9 Y2.4 Z1.94 F4800.0 E93.257
G1 X12.42 Y4.0 Z1.94 F4800.0 E93.346
G1 X11.55 Y5.6 Z1.94 F4800.0 E93.442
G1 X10.57 Y6.8 Z1.94 F4800.0 E93.524
G1 X9.16 Y8.0 Z1.94 F4800.0 E93.621
G1 X7.72 Y8.8 Z1.94 F4800.0 E93.709
G1 X6.57 Y9.2 Z1.94 F4800.0 E93.773
G1 X5.53 Y7.2 Z1.94 F4800.0 E93.892
G1 X4.17 Y9.6 Z1.94 F4800.0 E94.038
G1 X3.83 Y9.6 Z1.94 F4800.0 E94.055
G1 F1200.0
G1 E93.055
G1 F4800.0
M103
G1 X6.45 Y6.41 Z1.94 F4200.0
G1 X9.32 Y4.06 Z1.94 F4200.0
G1 X10.4 Y0.5 Z1.94 F4200.0
G1 X9.17 Y-4.0 Z1.94 F4200.0
G1 F1200.0
G1 E94.055
G1 F4200.0
M101
G1 X9.79 Y-3.2 Z1.94 F4800.0 E94.109
G1 X10.4 Y-2.0 Z1.94 F4800.0 E94.18
G1 X10.76 Y-0.8 Z1.94 F4800.0 E94.246
G1 X10.8 Y-0.4 Z1.94 F4800.0 E94.267
G1 X12.99 Y-0.8 Z1.94 F4800.0 E94.385
G1 X12.95 Y-1.2 Z1.94 F4800.0 E94.406
G1 X12.31 Y-3.2 Z1.94 F4800.0 E94.517
G1 X11.67 Y-4.4 Z1.94 F4800.0 E94.589
G1 X10.38 Y-6.0 Z1.94 F4800.0 E94.697
G1 X8.84 Y-7.2 Z1.94 F4800.0 E94.801
G1 X7.23 Y-8.0 Z1.94 F4800.0 E94.895
G1 X8.83 Y-4.4 Z1.94 F4800.0 E95.104
G1 X7.86 Y-5.2 Z1.94 F4800.0 E95.17
G1 X7.13 Y-5.6 Z1.94 F4800.0 E95.214
G1 X6.18 Y-6.0 Z1.94 F4800.0 E95.268
G1 X5.91 Y-8.4 Z1.94 F4800.0 E95.396
G1 X2.09 Y-8.4 Z1.94 F4800.0 E95.598
G1 X1.82 Y-6.0 Z1.94 F4800.0 E95.726
G1 X0.87 Y-5.6 Z1.94 F4800.0 E95.78
G1 X0.14 Y-5.2 Z1.94 F4800.0 E95.824
G1 X-0.83 Y-4.4 Z1.94 F4800.0 E95.89
G1 X-1.79 Y-3.2 Z1.94 F4800.0 E95.972
G1 X-2.4 Y-2.0 Z1.94 F4800.0 E96.043
G1 X-2.76 Y-0.8 Z1.94 F4800.0 E96.109
G1 X-2.8 Y-0.4 Z1.94 F4800.0 E96.13
G1 X-3.15 Y-0.91 Z1.94 F4800.0 E96.163
G1 X-2.57 Y-2.59 Z1.94 F4800.0 E96.256
G1 X-2.12 Y-3.44 Z1.94 F4800.0 E96.307
G1 X-1.48 Y-4.26 Z1.94 F4800.0 E96.362
G1 X0.77 Y-8.0 Z1.94 F4800.0 E96.593
G1 X-0.84 Y-7.2 Z1.94 F4800.0 E96.688
G1 X-2.38 Y-6.0 Z1.94 F4800.0 E96.791
G1 X-3.67 Y-4.4 Z1.94 F4800.0 E96.899
G1 X-4.31 Y-3.2 Z1.94 F4800.0 E96.971
G1 X-4.95 Y-1.2 Z1.94 F4800.0 E97.082
G1 X-5.03 Y-0.4 Z1.94 F4800.0 E97.124
G1 F1200.0
G1 E96.124
G1 F4800.0
M103
(</infill>)
(</nestedRing>)
(</rotation>)
(</layer>)
(<layer> 2.214 )
(<rotation> (6.12323399574e-17+1j) )
(<nestedRing>)
(<boundaryPerimeter>)
(<boundaryPoint> X21.164 Y-2.914 Z2.214 </boundaryPoint>)
(<boundaryPoint> X21.501 Y0.5 Z2.214 </boundaryPoint>)
(<boundaryPoint> X21.164 Y3.914 Z2.214 </boundaryPoint>)
(<boundaryPoint> X20.168 Y7.197 Z2.214 </boundaryPoint>)
(<boundaryPoint> X18.551 Y10.223 Z2.214 </boundaryPoint>)
(<boundaryPoint> X16.375 Y12.875 Z2.214 </boundaryPoint>)
(<boundaryPoint> X13.723 Y15.051 Z2.214 </boundaryPoint>)
(<boundaryPoint> X10.697 Y16.668 Z2.214 </boundaryPoint>)
(<boundaryPoint> X7.414 Y17.664 Z2.214 </boundaryPoint>)
(<boundaryPoint> X4.0 Y18.001 Z2.214 </boundaryPoint>)
(<boundaryPoint> X0.586 Y17.664 Z2.214 </boundaryPoint>)
(<boundaryPoint> X-2.697 Y16.668 Z2.214 </boundaryPoint>)
(<boundaryPoint> X-5.723 Y15.051 Z2.214 </boundaryPoint>)
(<boundaryPoint> X-8.375 Y12.875 Z2.214 </boundaryPoint>)
(<boundaryPoint> X-10.551 Y10.223 Z2.214 </boundaryPoint>)
(<boundaryPoint> X-12.168 Y7.197 Z2.214 </boundaryPoint>)
(<boundaryPoint> X-13.164 Y3.914 Z2.214 </boundaryPoint>)
(<boundaryPoint> X-13.501 Y0.5 Z2.214 </boundaryPoint>)
(<boundaryPoint> X-13.164 Y-2.914 Z2.214 </boundaryPoint>)
(<boundaryPoint> X-12.168 Y-6.197 Z2.214 </boundaryPoint>)
(<boundaryPoint> X-10.551 Y-9.223 Z2.214 </boundaryPoint>)
(<boundaryPoint> X-8.375 Y-11.875 Z2.214 </boundaryPoint>)
(<boundaryPoint> X-5.723 Y-14.051 Z2.214 </boundaryPoint>)
(<boundaryPoint> X-2.697 Y-15.668 Z2.214 </boundaryPoint>)
(<boundaryPoint> X0.586 Y-16.664 Z2.214 </boundaryPoint>)
(<boundaryPoint> X4.0 Y-17.001 Z2.214 </boundaryPoint>)
(<boundaryPoint> X7.414 Y-16.664 Z2.214 </boundaryPoint>)
(<boundaryPoint> X10.697 Y-15.668 Z2.214 </boundaryPoint>)
(<boundaryPoint> X13.723 Y-14.051 Z2.214 </boundaryPoint>)
(<boundaryPoint> X16.375 Y-11.875 Z2.214 </boundaryPoint>)
(<boundaryPoint> X18.551 Y-9.223 Z2.214 </boundaryPoint>)
(<boundaryPoint> X20.168 Y-6.197 Z2.214 </boundaryPoint>)
(<loop> inner )
G1 X-0.34 Y-4.44 Z2.21 F4200.0
G1 F1200.0
G1 E97.124
G1 F4200.0
M101
G1 X-0.67 Y-4.17 Z2.21 F4800.0 E97.147
G1 X-1.49 Y-3.17 Z2.21 F4800.0 E97.215
G1 X-2.1 Y-2.03 Z2.21 F4800.0 E97.284
G1 X-2.48 Y-0.79 Z2.21 F4800.0 E97.352
G1 X-2.61 Y0.5 Z2.21 F4800.0 E97.421
G1 X-2.48 Y1.79 Z2.21 F4800.0 E97.489
G1 X-2.1 Y3.03 Z2.21 F4800.0 E97.558
G1 X-1.49 Y4.17 Z2.21 F4800.0 E97.626
G1 X-0.67 Y5.17 Z2.21 F4800.0 E97.694
G1 X0.33 Y5.99 Z2.21 F4800.0 E97.763
G1 X1.47 Y6.6 Z2.21 F4800.0 E97.831
G1 X2.71 Y6.98 Z2.21 F4800.0 E97.9
G1 X4.0 Y7.11 Z2.21 F4800.0 E97.968
G1 X5.29 Y6.98 Z2.21 F4800.0 E98.036
G1 X6.53 Y6.6 Z2.21 F4800.0 E98.105
G1 X7.67 Y5.99 Z2.21 F4800.0 E98.173
G1 X8.67 Y5.17 Z2.21 F4800.0 E98.242
G1 X9.49 Y4.17 Z2.21 F4800.0 E98.31
G1 X10.1 Y3.03 Z2.21 F4800.0 E98.378
G1 X10.48 Y1.79 Z2.21 F4800.0 E98.447
G1 X10.61 Y0.5 Z2.21 F4800.0 E98.515
G1 X10.48 Y-0.79 Z2.21 F4800.0 E98.584
G1 X10.1 Y-2.03 Z2.21 F4800.0 E98.652
G1 X9.49 Y-3.17 Z2.21 F4800.0 E98.72
G1 X8.67 Y-4.17 Z2.21 F4800.0 E98.789
G1 X7.67 Y-4.99 Z2.21 F4800.0 E98.857
G1 X6.53 Y-5.6 Z2.21 F4800.0 E98.926
G1 X5.29 Y-5.98 Z2.21 F4800.0 E98.994
G1 X4.0 Y-6.11 Z2.21 F4800.0 E99.062
G1 X2.71 Y-5.98 Z2.21 F4800.0 E99.131
G1 X1.47 Y-5.6 Z2.21 F4800.0 E99.199
G1 X0.33 Y-4.99 Z2.21 F4800.0 E99.268
G1 X-0.34 Y-4.44 Z2.21 F4800.0 E99.313
G1 F1200.0
G1 E98.313
G1 F4800.0
M103
(</loop>)
(<loop> outer )
G1 X-6.85 Y-10.42 Z2.21 F4200.0
G1 F1200.0
G1 E99.313
G1 F4200.0
M101
G1 X-6.44 Y-10.53 Z2.21 F4800.0 E99.336
G1 X-6.03 Y-10.94 Z2.21 F4800.0 E99.367
G1 X-5.88 Y-11.5 Z2.21 F4800.0 E99.397
G1 X-6.03 Y-12.06 Z2.21 F4800.0 E99.428
G1 X-6.31 Y-12.34 Z2.21 F4800.0 E99.449
G1 X-6.44 Y-12.68 Z2.21 F4800.0 E99.469
G1 X-5.39 Y-13.55 Z2.21 F4800.0 E99.541
G1 X-2.47 Y-15.11 Z2.21 F4800.0 E99.716
G1 X-2.04 Y-15.24 Z2.21 F4800.0 E99.739
G1 X-1.36 Y-14.83 Z2.21 F4800.0 E99.781
G1 X-1.06 Y-14.53 Z2.21 F4800.0 E99.804
G1 X-0.5 Y-14.38 Z2.21 F4800.0 E99.834
G1 X0.06 Y-14.53 Z2.21 F4800.0 E99.865
G1 X0.47 Y-14.94 Z2.21 F4800.0 E99.896
G1 X0.62 Y-15.5 Z2.21 F4800.0 E99.926
G1 X0.56 Y-15.76 Z2.21 F4800.0 E99.94
G1 X0.83 Y-16.09 Z2.21 F4800.0 E99.963
G1 X4.0 Y-16.4 Z2.21 F4800.0 E100.131
G1 X7.3 Y-16.07 Z2.21 F4800.0 E100.306
G1 X10.47 Y-15.11 Z2.21 F4800.0 E100.481
G1 X13.39 Y-13.55 Z2.21 F4800.0 E100.656
G1 X15.95 Y-11.45 Z2.21 F4800.0 E100.831
G1 X18.05 Y-8.89 Z2.21 F4800.0 E101.006
G1 X19.61 Y-5.97 Z2.21 F4800.0 E101.181
G1 X20.57 Y-2.8 Z2.21 F4800.0 E101.356
G1 X20.9 Y0.5 Z2.21 F4800.0 E101.531
G1 X20.57 Y3.8 Z2.21 F4800.0 E101.706
G1 X19.61 Y6.97 Z2.21 F4800.0 E101.881
G1 X18.05 Y9.89 Z2.21 F4800.0 E102.056
G1 X15.95 Y12.45 Z2.21 F4800.0 E102.231
G1 X13.39 Y14.55 Z2.21 F4800.0 E102.406
G1 X10.47 Y16.11 Z2.21 F4800.0 E102.581
G1 X7.3 Y17.07 Z2.21 F4800.0 E102.756
G1 X4.0 Y17.4 Z2.21 F4800.0 E102.931
G1 X0.7 Y17.07 Z2.21 F4800.0 E103.106
G1 X-2.47 Y16.11 Z2.21 F4800.0 E103.281
G1 X-5.39 Y14.55 Z2.21 F4800.0 E103.456
G1 X-7.95 Y12.45 Z2.21 F4800.0 E103.631
G1 X-10.05 Y9.89 Z2.21 F4800.0 E103.806
G1 X-11.61 Y6.97 Z2.21 F4800.0 E103.981
G1 X-12.57 Y3.8 Z2.21 F4800.0 E104.156
G1 X-12.9 Y0.5 Z2.21 F4800.0 E104.331
G1 X-12.57 Y-2.8 Z2.21 F4800.0 E104.506
G1 X-11.61 Y-5.97 Z2.21 F4800.0 E104.681
G1 X-10.05 Y-8.89 Z2.21 F4800.0 E104.856
G1 X-8.2 Y-11.15 Z2.21 F4800.0 E105.01
G1 X-7.56 Y-10.53 Z2.21 F4800.0 E105.057
G1 X-7.0 Y-10.38 Z2.21 F4800.0 E105.088
G1 X-6.85 Y-10.42 Z2.21 F4800.0 E105.096
G1 F1200.0
G1 E104.096
G1 F4800.0
M103
(</loop>)
(<edgePath>)
;M108 R40.0
G1 X-1.27 Y-15.95 Z2.21 F4200.0
G1 X-0.94 Y-16.27 Z2.21 F4200.0
G1 X-0.5 Y-16.39 Z2.21 F4200.0
G1 X-0.23 Y-16.35 Z2.21 F4200.0
G1 X0.07 Y-16.3 Z2.21 F4200.0
G1 F1200.0
G1 E105.096
G1 F4200.0
M101
G1 X0.63 Y-16.47 Z2.21 F2400.0 E105.126
G1 X4.0 Y-16.8 Z2.21 F2400.0 E105.306
G1 X7.38 Y-16.47 Z2.21 F2400.0 E105.485
G1 X10.62 Y-15.48 Z2.21 F2400.0 E105.664
G1 X13.61 Y-13.88 Z2.21 F2400.0 E105.843
G1 X16.23 Y-11.73 Z2.21 F2400.0 E106.022
G1 X18.38 Y-9.11 Z2.21 F2400.0 E106.201
G1 X19.98 Y-6.12 Z2.21 F2400.0 E106.38
G1 X20.97 Y-2.88 Z2.21 F2400.0 E106.56
G1 X21.3 Y0.5 Z2.21 F2400.0 E106.739
G1 X20.97 Y3.88 Z2.21 F2400.0 E106.918
G1 X19.98 Y7.12 Z2.21 F2400.0 E107.097
G1 X18.38 Y10.11 Z2.21 F2400.0 E107.276
G1 X16.23 Y12.73 Z2.21 F2400.0 E107.455
G1 X13.61 Y14.88 Z2.21 F2400.0 E107.634
G1 X10.62 Y16.48 Z2.21 F2400.0 E107.814
G1 X7.38 Y17.47 Z2.21 F2400.0 E107.993
G1 X4.0 Y17.8 Z2.21 F2400.0 E108.172
G1 X0.63 Y17.47 Z2.21 F2400.0 E108.351
G1 X-2.62 Y16.48 Z2.21 F2400.0 E108.53
G1 X-5.61 Y14.88 Z2.21 F2400.0 E108.709
G1 X-8.23 Y12.73 Z2.21 F2400.0 E108.888
G1 X-10.38 Y10.11 Z2.21 F2400.0 E109.068
G1 X-11.98 Y7.12 Z2.21 F2400.0 E109.247
G1 X-12.97 Y3.88 Z2.21 F2400.0 E109.426
G1 X-13.3 Y0.5 Z2.21 F2400.0 E109.605
G1 X-12.97 Y-2.88 Z2.21 F2400.0 E109.784
G1 X-11.98 Y-6.12 Z2.21 F2400.0 E109.963
G1 X-10.38 Y-9.11 Z2.21 F2400.0 E110.142
G1 X-8.23 Y-11.73 Z2.21 F2400.0 E110.322
G1 X-7.67 Y-12.2 Z2.21 F2400.0 E110.36
G1 F1200.0
G1 E110.36
G1 F2400.0
M103
G1 X-7.45 Y-12.38 Z2.21 F4200.0
G1 F1200.0
G1 E110.36
G1 F4200.0
M101
G1 X-5.61 Y-13.88 Z2.21 F2400.0 E110.486
G1 X-2.62 Y-15.48 Z2.21 F2400.0 E110.665
G1 X-1.4 Y-15.85 Z2.21 F2400.0 E110.732
G1 F1200.0
G1 E110.732
G1 F2400.0
M103
(</edgePath>)
(</boundaryPerimeter>)
(<nestedRing>)
(<boundaryPerimeter>)
(<boundaryPoint> X0.003 Y-15.502 Z2.214 </boundaryPoint>)
(<boundaryPoint> X-0.064 Y-15.752 Z2.214 </boundaryPoint>)
(<boundaryPoint> X-0.247 Y-15.936 Z2.214 </boundaryPoint>)
(<boundaryPoint> X-0.498 Y-16.003 Z2.214 </boundaryPoint>)
(<boundaryPoint> X-0.748 Y-15.936 Z2.214 </boundaryPoint>)
(<boundaryPoint> X-0.932 Y-15.752 Z2.214 </boundaryPoint>)
(<boundaryPoint> X-0.999 Y-15.502 Z2.214 </boundaryPoint>)
(<boundaryPoint> X-0.932 Y-15.251 Z2.214 </boundaryPoint>)
(<boundaryPoint> X-0.748 Y-15.068 Z2.214 </boundaryPoint>)
(<boundaryPoint> X-0.498 Y-15.001 Z2.214 </boundaryPoint>)
(<boundaryPoint> X-0.247 Y-15.068 Z2.214 </boundaryPoint>)
(<boundaryPoint> X-0.064 Y-15.251 Z2.214 </boundaryPoint>)
(<edge> inner )
G1 X-0.79 Y-16.13 Z2.21 F4200.0
G1 F1200.0
G1 E110.732
G1 F4200.0
M101
G1 X-0.85 Y-16.11 Z2.21 F2400.0 E110.736
G1 X-1.11 Y-15.86 Z2.21 F2400.0 E110.755
G1 X-1.21 Y-15.5 Z2.21 F2400.0 E110.774
G1 X-1.11 Y-15.15 Z2.21 F2400.0 E110.794
G1 X-0.85 Y-14.89 Z2.21 F2400.0 E110.813
G1 X-0.5 Y-14.79 Z2.21 F2400.0 E110.832
G1 X-0.14 Y-14.89 Z2.21 F2400.0 E110.852
G1 X0.12 Y-15.15 Z2.21 F2400.0 E110.871
G1 X0.21 Y-15.5 Z2.21 F2400.0 E110.89
G1 X0.12 Y-15.86 Z2.21 F2400.0 E110.91
G1 X-0.14 Y-16.11 Z2.21 F2400.0 E110.929
G1 X-0.5 Y-16.21 Z2.21 F2400.0 E110.949
G1 X-0.79 Y-16.13 Z2.21 F2400.0 E110.965
G1 F1200.0
G1 E109.965
G1 F2400.0
M103
(</edge>)
(</boundaryPerimeter>)
(</nestedRing>)
(<nestedRing>)
(<boundaryPerimeter>)
(<boundaryPoint> X-7.253 Y-11.932 Z2.214 </boundaryPoint>)
(<boundaryPoint> X-7.436 Y-11.749 Z2.214 </boundaryPoint>)
(<boundaryPoint> X-7.503 Y-11.498 Z2.214 </boundaryPoint>)
(<boundaryPoint> X-7.436 Y-11.248 Z2.214 </boundaryPoint>)
(<boundaryPoint> X-7.253 Y-11.064 Z2.214 </boundaryPoint>)
(<boundaryPoint> X-7.002 Y-10.997 Z2.214 </boundaryPoint>)
(<boundaryPoint> X-6.752 Y-11.064 Z2.214 </boundaryPoint>)
(<boundaryPoint> X-6.568 Y-11.248 Z2.214 </boundaryPoint>)
(<boundaryPoint> X-6.501 Y-11.498 Z2.214 </boundaryPoint>)
(<boundaryPoint> X-6.568 Y-11.749 Z2.214 </boundaryPoint>)
(<boundaryPoint> X-6.752 Y-11.932 Z2.214 </boundaryPoint>)
(<boundaryPoint> X-7.002 Y-11.999 Z2.214 </boundaryPoint>)
(<edge> inner )
G1 X-6.31 Y-11.44 Z2.21 F4200.0
G1 F1200.0
G1 E110.965
G1 F4200.0
M101
G1 X-6.29 Y-11.5 Z2.21 F2400.0 E110.968
G1 X-6.39 Y-11.85 Z2.21 F2400.0 E110.987
G1 X-6.65 Y-12.11 Z2.21 F2400.0 E111.007
G1 X-7.0 Y-12.21 Z2.21 F2400.0 E111.026
G1 X-7.36 Y-12.11 Z2.21 F2400.0 E111.045
G1 X-7.62 Y-11.85 Z2.21 F2400.0 E111.065
G1 X-7.71 Y-11.5 Z2.21 F2400.0 E111.084
G1 X-7.62 Y-11.15 Z2.21 F2400.0 E111.103
G1 X-7.36 Y-10.89 Z2.21 F2400.0 E111.123
G1 X-7.0 Y-10.79 Z2.21 F2400.0 E111.142
G1 X-6.65 Y-10.89 Z2.21 F2400.0 E111.161
G1 X-6.39 Y-11.14 Z2.21 F2400.0 E111.181
G1 X-6.31 Y-11.44 Z2.21 F2400.0 E111.197
G1 F1200.0
G1 E110.197
G1 F2400.0
M103
(</edge>)
(</boundaryPerimeter>)
(</nestedRing>)
(<nestedRing>)
(<boundaryPerimeter>)
(<boundaryPoint> X9.546 Y-1.797 Z2.214 </boundaryPoint>)
(<boundaryPoint> X8.991 Y-2.835 Z2.214 </boundaryPoint>)
(<boundaryPoint> X8.245 Y-3.745 Z2.214 </boundaryPoint>)
(<boundaryPoint> X7.335 Y-4.491 Z2.214 </boundaryPoint>)
(<boundaryPoint> X6.297 Y-5.046 Z2.214 </boundaryPoint>)
(<boundaryPoint> X5.171 Y-5.388 Z2.214 </boundaryPoint>)
(<boundaryPoint> X4.0 Y-5.503 Z2.214 </boundaryPoint>)
(<boundaryPoint> X2.829 Y-5.388 Z2.214 </boundaryPoint>)
(<boundaryPoint> X1.703 Y-5.046 Z2.214 </boundaryPoint>)
(<boundaryPoint> X0.665 Y-4.491 Z2.214 </boundaryPoint>)
(<boundaryPoint> X-0.245 Y-3.745 Z2.214 </boundaryPoint>)
(<boundaryPoint> X-0.991 Y-2.835 Z2.214 </boundaryPoint>)
(<boundaryPoint> X-1.546 Y-1.797 Z2.214 </boundaryPoint>)
(<boundaryPoint> X-1.888 Y-0.671 Z2.214 </boundaryPoint>)
(<boundaryPoint> X-2.003 Y0.5 Z2.214 </boundaryPoint>)
(<boundaryPoint> X-1.888 Y1.671 Z2.214 </boundaryPoint>)
(<boundaryPoint> X-1.546 Y2.797 Z2.214 </boundaryPoint>)
(<boundaryPoint> X-0.991 Y3.835 Z2.214 </boundaryPoint>)
(<boundaryPoint> X-0.245 Y4.745 Z2.214 </boundaryPoint>)
(<boundaryPoint> X0.665 Y5.491 Z2.214 </boundaryPoint>)
(<boundaryPoint> X1.703 Y6.046 Z2.214 </boundaryPoint>)
(<boundaryPoint> X2.829 Y6.388 Z2.214 </boundaryPoint>)
(<boundaryPoint> X4.0 Y6.503 Z2.214 </boundaryPoint>)
(<boundaryPoint> X5.171 Y6.388 Z2.214 </boundaryPoint>)
(<boundaryPoint> X6.297 Y6.046 Z2.214 </boundaryPoint>)
(<boundaryPoint> X7.335 Y5.491 Z2.214 </boundaryPoint>)
(<boundaryPoint> X8.245 Y4.745 Z2.214 </boundaryPoint>)
(<boundaryPoint> X8.991 Y3.835 Z2.214 </boundaryPoint>)
(<boundaryPoint> X9.546 Y2.797 Z2.214 </boundaryPoint>)
(<boundaryPoint> X9.888 Y1.671 Z2.214 </boundaryPoint>)
(<boundaryPoint> X10.003 Y0.5 Z2.214 </boundaryPoint>)
(<boundaryPoint> X9.888 Y-0.671 Z2.214 </boundaryPoint>)
(<edge> inner )
G1 X0.26 Y-4.42 Z2.21 F4200.0
G1 F1200.0
G1 E111.197
G1 F4200.0
M101
G1 X-0.07 Y-4.15 Z2.21 F2400.0 E111.22
G1 X-0.39 Y-3.89 Z2.21 F2400.0 E111.241
G1 X-1.16 Y-2.95 Z2.21 F2400.0 E111.305
G1 X-1.73 Y-1.87 Z2.21 F2400.0 E111.37
G1 X-2.09 Y-0.71 Z2.21 F2400.0 E111.434
G1 X-2.2 Y0.5 Z2.21 F2400.0 E111.498
G1 X-2.09 Y1.71 Z2.21 F2400.0 E111.562
G1 X-1.73 Y2.87 Z2.21 F2400.0 E111.627
G1 X-1.16 Y3.95 Z2.21 F2400.0 E111.691
G1 X-0.39 Y4.89 Z2.21 F2400.0 E111.755
G1 X0.55 Y5.66 Z2.21 F2400.0 E111.819
G1 X1.63 Y6.23 Z2.21 F2400.0 E111.884
G1 X2.79 Y6.59 Z2.21 F2400.0 E111.948
G1 X4.0 Y6.7 Z2.21 F2400.0 E112.012
G1 X5.21 Y6.59 Z2.21 F2400.0 E112.076
G1 X6.37 Y6.23 Z2.21 F2400.0 E112.141
G1 X7.45 Y5.66 Z2.21 F2400.0 E112.205
G1 X8.39 Y4.89 Z2.21 F2400.0 E112.269
G1 X9.16 Y3.95 Z2.21 F2400.0 E112.333
G1 X9.73 Y2.87 Z2.21 F2400.0 E112.398
G1 X10.09 Y1.71 Z2.21 F2400.0 E112.462
G1 X10.2 Y0.5 Z2.21 F2400.0 E112.526
G1 X10.09 Y-0.71 Z2.21 F2400.0 E112.59
G1 X9.73 Y-1.87 Z2.21 F2400.0 E112.655
G1 X9.16 Y-2.95 Z2.21 F2400.0 E112.719
G1 X8.39 Y-3.89 Z2.21 F2400.0 E112.783
G1 X7.45 Y-4.66 Z2.21 F2400.0 E112.847
G1 X6.37 Y-5.23 Z2.21 F2400.0 E112.912
G1 X5.21 Y-5.59 Z2.21 F2400.0 E112.976
G1 X4.0 Y-5.7 Z2.21 F2400.0 E113.04
G1 X2.79 Y-5.59 Z2.21 F2400.0 E113.104
G1 X1.63 Y-5.23 Z2.21 F2400.0 E113.169
G1 X0.55 Y-4.66 Z2.21 F2400.0 E113.233
G1 X0.26 Y-4.42 Z2.21 F2400.0 E113.253
G1 F1200.0
G1 E112.253
G1 F2400.0
M103
(</edge>)
(</boundaryPerimeter>)
(</nestedRing>)
(<infill>)
(<infillBoundary>)
(<infillPoint> X20.573 Y-2.796 Z2.214 </infillPoint>)
(<infillPoint> X20.898 Y0.5 Z2.214 </infillPoint>)
(<infillPoint> X20.573 Y3.796 Z2.214 </infillPoint>)
(<infillPoint> X19.611 Y6.966 Z2.214 </infillPoint>)
(<infillPoint> X18.05 Y9.888 Z2.214 </infillPoint>)
(<infillPoint> X15.949 Y12.449 Z2.214 </infillPoint>)
(<infillPoint> X13.388 Y14.55 Z2.214 </infillPoint>)
(<infillPoint> X10.466 Y16.111 Z2.214 </infillPoint>)
(<infillPoint> X7.296 Y17.073 Z2.214 </infillPoint>)
(<infillPoint> X4.0 Y17.398 Z2.214 </infillPoint>)
(<infillPoint> X0.704 Y17.073 Z2.214 </infillPoint>)
(<infillPoint> X-2.466 Y16.111 Z2.214 </infillPoint>)
(<infillPoint> X-5.388 Y14.55 Z2.214 </infillPoint>)
(<infillPoint> X-7.949 Y12.449 Z2.214 </infillPoint>)
(<infillPoint> X-10.05 Y9.888 Z2.214 </infillPoint>)
(<infillPoint> X-11.611 Y6.966 Z2.214 </infillPoint>)
(<infillPoint> X-12.573 Y3.796 Z2.214 </infillPoint>)
(<infillPoint> X-12.898 Y0.5 Z2.214 </infillPoint>)
(<infillPoint> X-12.573 Y-2.796 Z2.214 </infillPoint>)
(<infillPoint> X-11.611 Y-5.966 Z2.214 </infillPoint>)
(<infillPoint> X-10.05 Y-8.888 Z2.214 </infillPoint>)
(<infillPoint> X-8.197 Y-11.146 Z2.214 </infillPoint>)
(<infillPoint> X-7.564 Y-10.526 Z2.214 </infillPoint>)
(<infillPoint> X-7.002 Y-10.376 Z2.214 </infillPoint>)
(<infillPoint> X-6.441 Y-10.526 Z2.214 </infillPoint>)
(<infillPoint> X-6.03 Y-10.937 Z2.214 </infillPoint>)
(<infillPoint> X-5.88 Y-11.498 Z2.214 </infillPoint>)
(<infillPoint> X-6.03 Y-12.06 Z2.214 </infillPoint>)
(<infillPoint> X-6.307 Y-12.336 Z2.214 </infillPoint>)
(<infillPoint> X-6.444 Y-12.684 Z2.214 </infillPoint>)
(<infillPoint> X-5.388 Y-13.55 Z2.214 </infillPoint>)
(<infillPoint> X-2.466 Y-15.111 Z2.214 </infillPoint>)
(<infillPoint> X-2.036 Y-15.242 Z2.214 </infillPoint>)
(<infillPoint> X-1.36 Y-14.83 Z2.214 </infillPoint>)
(<infillPoint> X-1.058 Y-14.53 Z2.214 </infillPoint>)
(<infillPoint> X-0.498 Y-14.38 Z2.214 </infillPoint>)
(<infillPoint> X0.063 Y-14.53 Z2.214 </infillPoint>)
(<infillPoint> X0.474 Y-14.941 Z2.214 </infillPoint>)
(<infillPoint> X0.624 Y-15.502 Z2.214 </infillPoint>)
(<infillPoint> X0.555 Y-15.758 Z2.214 </infillPoint>)
(<infillPoint> X0.828 Y-16.085 Z2.214 </infillPoint>)
(<infillPoint> X4.0 Y-16.398 Z2.214 </infillPoint>)
(<infillPoint> X7.296 Y-16.073 Z2.214 </infillPoint>)
(<infillPoint> X10.466 Y-15.111 Z2.214 </infillPoint>)
(<infillPoint> X13.388 Y-13.55 Z2.214 </infillPoint>)
(<infillPoint> X15.949 Y-11.449 Z2.214 </infillPoint>)
(<infillPoint> X18.05 Y-8.888 Z2.214 </infillPoint>)
(<infillPoint> X19.611 Y-5.966 Z2.214 </infillPoint>)
(</infillBoundary>)
(<infillBoundary>)
(<infillPoint> X10.103 Y-2.028 Z2.214 </infillPoint>)
(<infillPoint> X9.492 Y-3.17 Z2.214 </infillPoint>)
(<infillPoint> X8.671 Y-4.171 Z2.214 </infillPoint>)
(<infillPoint> X7.67 Y-4.992 Z2.214 </infillPoint>)
(<infillPoint> X6.528 Y-5.603 Z2.214 </infillPoint>)
(<infillPoint> X5.289 Y-5.979 Z2.214 </infillPoint>)
(<infillPoint> X4.0 Y-6.106 Z2.214 </infillPoint>)
(<infillPoint> X2.711 Y-5.979 Z2.214 </infillPoint>)
(<infillPoint> X1.472 Y-5.603 Z2.214 </infillPoint>)
(<infillPoint> X0.33 Y-4.992 Z2.214 </infillPoint>)
(<infillPoint> X-0.671 Y-4.171 Z2.214 </infillPoint>)
(<infillPoint> X-1.492 Y-3.17 Z2.214 </infillPoint>)
(<infillPoint> X-2.103 Y-2.028 Z2.214 </infillPoint>)
(<infillPoint> X-2.479 Y-0.789 Z2.214 </infillPoint>)
(<infillPoint> X-2.606 Y0.5 Z2.214 </infillPoint>)
(<infillPoint> X-2.479 Y1.789 Z2.214 </infillPoint>)
(<infillPoint> X-2.103 Y3.028 Z2.214 </infillPoint>)
(<infillPoint> X-1.492 Y4.17 Z2.214 </infillPoint>)
(<infillPoint> X-0.671 Y5.171 Z2.214 </infillPoint>)
(<infillPoint> X0.33 Y5.992 Z2.214 </infillPoint>)
(<infillPoint> X1.472 Y6.603 Z2.214 </infillPoint>)
(<infillPoint> X2.711 Y6.979 Z2.214 </infillPoint>)
(<infillPoint> X4.0 Y7.106 Z2.214 </infillPoint>)
(<infillPoint> X5.289 Y6.979 Z2.214 </infillPoint>)
(<infillPoint> X6.528 Y6.603 Z2.214 </infillPoint>)
(<infillPoint> X7.67 Y5.992 Z2.214 </infillPoint>)
(<infillPoint> X8.671 Y5.171 Z2.214 </infillPoint>)
(<infillPoint> X9.492 Y4.17 Z2.214 </infillPoint>)
(<infillPoint> X10.103 Y3.028 Z2.214 </infillPoint>)
(<infillPoint> X10.479 Y1.789 Z2.214 </infillPoint>)
(<infillPoint> X10.606 Y0.5 Z2.214 </infillPoint>)
(<infillPoint> X10.479 Y-0.789 Z2.214 </infillPoint>)
(</infillBoundary>)
;M108 R80.0
G1 X-2.4 Y-2.01 Z2.21 F4200.0
G1 F1200.0
G1 E113.253
G1 F4200.0
M101
G1 X-2.4 Y-14.83 Z2.21 F4800.0 E113.93
G1 X-2.0 Y-14.89 Z2.21 F4800.0 E113.951
G1 X-2.0 Y-2.81 Z2.21 F4800.0 E114.589
G1 X-1.6 Y-3.48 Z2.21 F4800.0 E114.63
G1 X-1.6 Y-14.65 Z2.21 F4800.0 E115.22
G1 X-1.2 Y-14.28 Z2.21 F4800.0 E115.249
G1 X-1.2 Y-3.97 Z2.21 F4800.0 E115.794
G1 X-0.8 Y-4.43 Z2.21 F4800.0 E115.826
G1 X-0.8 Y-14.17 Z2.21 F4800.0 E116.341
G1 X-0.4 Y-14.12 Z2.21 F4800.0 E116.362
G1 X-0.4 Y-4.76 Z2.21 F4800.0 E116.856
G1 F1200.0
G1 E115.856
G1 F4800.0
M103
G1 X1.55 Y-5.41 Z2.21 F4200.0
G1 X5.25 Y-5.78 Z2.21 F4200.0
G1 X8.53 Y-4.03 Z2.21 F4200.0
G1 X10.28 Y-0.75 Z2.21 F4200.0
G1 X10.0 Y3.81 Z2.21 F4200.0
G1 F1200.0
G1 E116.856
G1 F4200.0
M101
G1 X10.0 Y15.96 Z2.21 F4800.0 E117.498
G1 X9.6 Y16.08 Z2.21 F4800.0 E117.52
G1 X9.6 Y4.48 Z2.21 F4800.0 E118.133
G1 X9.2 Y4.97 Z2.21 F4800.0 E118.166
G1 X9.2 Y16.2 Z2.21 F4800.0 E118.76
G1 X8.8 Y16.32 Z2.21 F4800.0 E118.782
G1 X8.8 Y5.43 Z2.21 F4800.0 E119.357
G1 X8.4 Y5.76 Z2.21 F4800.0 E119.385
G1 X8.4 Y16.45 Z2.21 F4800.0 E119.949
G1 X8.0 Y16.57 Z2.21 F4800.0 E119.971
G1 X8.0 Y6.08 Z2.21 F4800.0 E120.525
G1 X7.6 Y6.35 Z2.21 F4800.0 E120.55
G1 X7.6 Y16.69 Z2.21 F4800.0 E121.097
G1 X7.2 Y16.8 Z2.21 F4800.0 E121.119
G1 X7.2 Y6.56 Z2.21 F4800.0 E121.66
G1 X6.8 Y6.78 Z2.21 F4800.0 E121.684
G1 X6.8 Y16.84 Z2.21 F4800.0 E122.215
G1 X6.4 Y16.88 Z2.21 F4800.0 E122.236
G1 X6.4 Y6.93 Z2.21 F4800.0 E122.762
G1 X6.0 Y7.06 Z2.21 F4800.0 E122.784
G1 X6.0 Y16.92 Z2.21 F4800.0 E123.305
G1 X5.6 Y16.96 Z2.21 F4800.0 E123.326
G1 X5.6 Y7.18 Z2.21 F4800.0 E123.843
G1 X5.2 Y7.27 Z2.21 F4800.0 E123.865
G1 X5.2 Y17.0 Z2.21 F4800.0 E124.379
G1 X4.8 Y17.04 Z2.21 F4800.0 E124.4
G1 X4.8 Y7.31 Z2.21 F4800.0 E124.914
G1 X4.4 Y7.35 Z2.21 F4800.0 E124.935
G1 X4.4 Y17.08 Z2.21 F4800.0 E125.449
G1 X4.0 Y17.12 Z2.21 F4800.0 E125.47
G1 X4.0 Y7.39 Z2.21 F4800.0 E125.984
G1 X3.6 Y7.35 Z2.21 F4800.0 E126.005
G1 X3.6 Y17.08 Z2.21 F4800.0 E126.519
G1 X3.2 Y17.04 Z2.21 F4800.0 E126.541
G1 X3.2 Y7.31 Z2.21 F4800.0 E127.054
G1 X2.8 Y7.27 Z2.21 F4800.0 E127.076
G1 X2.8 Y17.0 Z2.21 F4800.0 E127.59
G1 X2.4 Y16.96 Z2.21 F4800.0 E127.611
G1 X2.4 Y7.18 Z2.21 F4800.0 E128.128
G1 X2.0 Y7.06 Z2.21 F4800.0 E128.15
G1 X2.0 Y16.92 Z2.21 F4800.0 E128.671
G1 X1.6 Y16.88 Z2.21 F4800.0 E128.692
G1 X1.6 Y6.93 Z2.21 F4800.0 E129.217
G1 X1.2 Y6.78 Z2.21 F4800.0 E129.24
G1 X1.2 Y16.84 Z2.21 F4800.0 E129.772
G1 X0.8 Y16.8 Z2.21 F4800.0 E129.793
G1 X0.8 Y6.56 Z2.21 F4800.0 E130.334
G1 X0.4 Y6.35 Z2.21 F4800.0 E130.358
G1 X0.4 Y16.69 Z2.21 F4800.0 E130.904
G1 X0.0 Y16.57 Z2.21 F4800.0 E130.926
G1 X0.0 Y6.08 Z2.21 F4800.0 E131.48
G1 X-0.4 Y5.76 Z2.21 F4800.0 E131.507
G1 X-0.4 Y16.45 Z2.21 F4800.0 E132.072
G1 X-0.8 Y16.32 Z2.21 F4800.0 E132.094
G1 X-0.8 Y5.43 Z2.21 F4800.0 E132.67
G1 X-1.2 Y4.97 Z2.21 F4800.0 E132.702
G1 X-1.2 Y16.2 Z2.21 F4800.0 E133.295
G1 X-1.6 Y16.08 Z2.21 F4800.0 E133.317
G1 X-1.6 Y4.48 Z2.21 F4800.0 E133.93
G1 X-2.0 Y3.81 Z2.21 F4800.0 E133.971
G1 X-2.0 Y15.96 Z2.21 F4800.0 E134.613
G1 X-2.4 Y15.83 Z2.21 F4800.0 E134.635
G1 X-2.4 Y3.01 Z2.21 F4800.0 E135.312
G1 X-2.8 Y1.39 Z2.21 F4800.0 E135.4
G1 X-2.8 Y15.62 Z2.21 F4800.0 E136.152
G1 X-3.2 Y15.4 Z2.21 F4800.0 E136.176
G1 X-3.2 Y-14.4 Z2.21 F4800.0 E137.75
G1 X-2.8 Y-14.62 Z2.21 F4800.0 E137.774
G1 X-2.8 Y-0.39 Z2.21 F4800.0 E138.526
G1 F1200.0
G1 E137.526
G1 F4800.0
M103
G1 X-12.4 Y-1.7 Z2.21 F4200.0
G1 F1200.0
G1 E138.526
G1 F4200.0
M101
G1 X-12.4 Y2.7 Z2.21 F4800.0 E138.758
G1 F1200.0
G1 E137.758
G1 F4800.0
M103
G1 X-12.0 Y4.72 Z2.21 F4200.0
G1 F1200.0
G1 E138.758
G1 F4200.0
M101
G1 X-12.0 Y-3.72 Z2.21 F4800.0 E139.204
G1 F1200.0
G1 E138.826
G1 F4800.0
M103
G1 X-11.6 Y-5.04 Z2.21 F4200.0
G1 F1200.0
G1 E139.204
G1 F4200.0
M101
G1 X-11.6 Y6.04 Z2.21 F4800.0 E139.789
G1 F1200.0
G1 E139.615
G1 F4800.0
M103
G1 X-11.2 Y7.14 Z2.21 F4200.0
G1 F1200.0
G1 E139.789
G1 F4200.0
M101
G1 X-11.2 Y-6.14 Z2.21 F4800.0 E140.49
G1 F1200.0
G1 E140.49
G1 F4800.0
M103
G1 X-10.8 Y-6.89 Z2.21 F4200.0
G1 F1200.0
G1 E140.49
G1 F4200.0
M101
G1 X-10.8 Y7.89 Z2.21 F4800.0 E141.271
G1 F1200.0
G1 E141.271
G1 F4800.0
M103
G1 X-10.4 Y8.64 Z2.21 F4200.0
G1 F1200.0
G1 E141.271
G1 F4200.0
M101
G1 X-10.4 Y-7.64 Z2.21 F4800.0 E142.131
G1 F1200.0
G1 E141.131
G1 F4800.0
M103
G1 X-6.0 Y-10.57 Z2.21 F4200.0
G1 F1200.0
G1 E142.131
G1 F4200.0
M101
G1 X-6.0 Y13.69 Z2.21 F4800.0 E143.412
G1 X-5.6 Y14.01 Z2.21 F4800.0 E143.44
G1 X-5.6 Y-13.01 Z2.21 F4800.0 E144.867
G1 X-5.2 Y-13.33 Z2.21 F4800.0 E144.894
G1 X-5.2 Y14.33 Z2.21 F4800.0 E146.356
G1 X-4.8 Y14.55 Z2.21 F4800.0 E146.38
G1 X-4.8 Y-13.55 Z2.21 F4800.0 E147.864
G1 X-4.4 Y-13.76 Z2.21 F4800.0 E147.888
G1 X-4.4 Y14.76 Z2.21 F4800.0 E149.394
G1 X-4.0 Y14.97 Z2.21 F4800.0 E149.418
G1 X-4.0 Y-13.97 Z2.21 F4800.0 E150.947
G1 X-3.6 Y-14.19 Z2.21 F4800.0 E150.971
G1 X-3.6 Y15.19 Z2.21 F4800.0 E152.523
G1 F1200.0
G1 E151.523
G1 F4800.0
M103
G1 X-6.4 Y13.36 Z2.21 F4200.0
G1 F1200.0
G1 E152.523
G1 F4200.0
M101
G1 X-6.4 Y-10.25 Z2.21 F4800.0 E153.77
G1 X-6.8 Y-10.14 Z2.21 F4800.0 E153.792
G1 X-6.8 Y13.03 Z2.21 F4800.0 E155.016
G1 X-7.2 Y12.7 Z2.21 F4800.0 E155.043
G1 X-7.2 Y-10.14 Z2.21 F4800.0 E156.25
G1 X-7.6 Y-10.25 Z2.21 F4800.0 E156.271
G1 X-7.6 Y12.37 Z2.21 F4800.0 E157.466
G1 X-8.0 Y11.95 Z2.21 F4800.0 E157.497
G1 X-8.0 Y-10.56 Z2.21 F4800.0 E158.686
G1 X-8.4 Y-10.46 Z2.21 F4800.0 E158.708
G1 X-8.4 Y11.46 Z2.21 F4800.0 E159.866
G1 X-8.8 Y10.97 Z2.21 F4800.0 E159.899
G1 X-8.8 Y-9.97 Z2.21 F4800.0 E161.005
G1 X-9.2 Y-9.48 Z2.21 F4800.0 E161.038
G1 X-9.2 Y10.48 Z2.21 F4800.0 E162.093
G1 X-9.6 Y9.99 Z2.21 F4800.0 E162.126
G1 X-9.6 Y-8.99 Z2.21 F4800.0 E163.129
G1 X-10.0 Y-8.39 Z2.21 F4800.0 E163.168
G1 X-10.0 Y9.39 Z2.21 F4800.0 E164.107
G1 F1200.0
G1 E163.107
G1 F4800.0
M103
G1 X4.0 Y6.9 Z2.21 F4200.0
G1 X7.56 Y5.82 Z2.21 F4200.0
G1 X10.8 Y1.39 Z2.21 F4200.0
G1 F1200.0
G1 E164.107
G1 F4200.0
M101
G1 X10.8 Y15.62 Z2.21 F4800.0 E164.858
G1 X10.4 Y15.83 Z2.21 F4800.0 E164.882
G1 X10.4 Y3.01 Z2.21 F4800.0 E165.559
G1 F1200.0
G1 E164.559
G1 F4800.0
M103
G1 X19.6 Y6.04 Z2.21 F4200.0
G1 F1200.0
G1 E165.559
G1 F4200.0
M101
G1 X19.6 Y-5.04 Z2.21 F4800.0 E166.144
G1 F1200.0
G1 E165.971
G1 F4800.0
M103
G1 X19.2 Y-6.14 Z2.21 F4200.0
G1 F1200.0
G1 E166.144
G1 F4200.0
M101
G1 X19.2 Y7.14 Z2.21 F4800.0 E166.846
G1 F1200.0
G1 E166.846
G1 F4800.0
M103
G1 X18.8 Y7.89 Z2.21 F4200.0
G1 F1200.0
G1 E166.846
G1 F4200.0
M101
G1 X18.8 Y-6.89 Z2.21 F4800.0 E167.627
G1 F1200.0
G1 E167.627
G1 F4800.0
M103
G1 X18.4 Y-7.64 Z2.21 F4200.0
G1 F1200.0
G1 E167.627
G1 F4200.0
M101
G1 X18.4 Y8.64 Z2.21 F4800.0 E168.486
G1 F1200.0
G1 E167.486
G1 F4800.0
M103
G1 X20.0 Y-3.72 Z2.21 F4200.0
G1 F1200.0
G1 E168.486
G1 F4200.0
M101
G1 X20.0 Y4.72 Z2.21 F4800.0 E168.932
G1 F1200.0
G1 E167.932
G1 F4800.0
M103
G1 X20.4 Y2.7 Z2.21 F4200.0
G1 F1200.0
G1 E168.932
G1 F4200.0
M101
G1 X20.4 Y-1.7 Z2.21 F4800.0 E169.164
G1 F1200.0
G1 E168.164
G1 F4800.0
M103
G1 X-0.0 Y-14.22 Z2.21 F4200.0
G1 F1200.0
G1 E169.164
G1 F4200.0
M101
G1 X-0.0 Y-5.08 Z2.21 F4800.0 E169.647
G1 X0.4 Y-5.35 Z2.21 F4800.0 E169.672
G1 X0.4 Y-14.47 Z2.21 F4800.0 E170.154
G1 X0.8 Y-15.11 Z2.21 F4800.0 E170.194
G1 X0.8 Y-5.56 Z2.21 F4800.0 E170.698
G1 X1.2 Y-5.78 Z2.21 F4800.0 E170.722
G1 X1.2 Y-15.84 Z2.21 F4800.0 E171.254
G1 X1.6 Y-15.88 Z2.21 F4800.0 E171.275
G1 X1.6 Y-5.93 Z2.21 F4800.0 E171.801
G1 X2.0 Y-6.06 Z2.21 F4800.0 E171.823
G1 X2.0 Y-15.92 Z2.21 F4800.0 E172.344
G1 X2.4 Y-15.96 Z2.21 F4800.0 E172.365
G1 X2.4 Y-6.18 Z2.21 F4800.0 E172.882
G1 X2.8 Y-6.27 Z2.21 F4800.0 E172.904
G1 X2.8 Y-16.0 Z2.21 F4800.0 E173.417
G1 X3.2 Y-16.04 Z2.21 F4800.0 E173.439
G1 X3.2 Y-6.31 Z2.21 F4800.0 E173.953
G1 X3.6 Y-6.35 Z2.21 F4800.0 E173.974
G1 X3.6 Y-16.08 Z2.21 F4800.0 E174.488
G1 X4.0 Y-16.12 Z2.21 F4800.0 E174.509
G1 X4.0 Y-6.39 Z2.21 F4800.0 E175.023
G1 X4.4 Y-6.35 Z2.21 F4800.0 E175.044
G1 X4.4 Y-16.08 Z2.21 F4800.0 E175.558
G1 X4.8 Y-16.04 Z2.21 F4800.0 E175.579
G1 X4.8 Y-6.31 Z2.21 F4800.0 E176.093
G1 X5.2 Y-6.27 Z2.21 F4800.0 E176.115
G1 X5.2 Y-16.0 Z2.21 F4800.0 E176.628
G1 X5.6 Y-15.96 Z2.21 F4800.0 E176.65
G1 X5.6 Y-6.18 Z2.21 F4800.0 E177.166
G1 X6.0 Y-6.06 Z2.21 F4800.0 E177.189
G1 X6.0 Y-15.92 Z2.21 F4800.0 E177.71
G1 X6.4 Y-15.88 Z2.21 F4800.0 E177.731
G1 X6.4 Y-5.93 Z2.21 F4800.0 E178.256
G1 X6.8 Y-5.78 Z2.21 F4800.0 E178.279
G1 X6.8 Y-15.84 Z2.21 F4800.0 E178.811
G1 X7.2 Y-15.8 Z2.21 F4800.0 E178.832
G1 X7.2 Y-5.56 Z2.21 F4800.0 E179.373
G1 X7.6 Y-5.35 Z2.21 F4800.0 E179.397
G1 X7.6 Y-15.69 Z2.21 F4800.0 E179.943
G1 X8.0 Y-15.57 Z2.21 F4800.0 E179.965
G1 X8.0 Y-5.08 Z2.21 F4800.0 E180.519
G1 X8.4 Y-4.76 Z2.21 F4800.0 E180.546
G1 X8.4 Y-15.45 Z2.21 F4800.0 E181.111
G1 X8.8 Y-15.32 Z2.21 F4800.0 E181.133
G1 X8.8 Y-4.43 Z2.21 F4800.0 E181.708
G1 X9.2 Y-3.97 Z2.21 F4800.0 E181.741
G1 X9.2 Y-15.2 Z2.21 F4800.0 E182.334
G1 X9.6 Y-15.08 Z2.21 F4800.0 E182.356
G1 X9.6 Y-3.48 Z2.21 F4800.0 E182.969
G1 X10.0 Y-2.81 Z2.21 F4800.0 E183.01
G1 X10.0 Y-14.96 Z2.21 F4800.0 E183.652
G1 X10.4 Y-14.83 Z2.21 F4800.0 E183.674
G1 X10.4 Y-2.01 Z2.21 F4800.0 E184.351
G1 X10.8 Y-0.39 Z2.21 F4800.0 E184.439
G1 X10.8 Y-14.62 Z2.21 F4800.0 E185.191
G1 X11.2 Y-14.4 Z2.21 F4800.0 E185.215
G1 X11.2 Y15.4 Z2.21 F4800.0 E186.789
G1 X11.6 Y15.19 Z2.21 F4800.0 E186.813
G1 X11.6 Y-14.19 Z2.21 F4800.0 E188.365
G1 X12.0 Y-13.97 Z2.21 F4800.0 E188.389
G1 X12.0 Y14.97 Z2.21 F4800.0 E189.918
G1 X12.4 Y14.76 Z2.21 F4800.0 E189.942
G1 X12.4 Y-13.76 Z2.21 F4800.0 E191.449
G1 X12.8 Y-13.55 Z2.21 F4800.0 E191.472
G1 X12.8 Y14.55 Z2.21 F4800.0 E192.956
G1 X13.2 Y14.33 Z2.21 F4800.0 E192.98
G1 X13.2 Y-13.33 Z2.21 F4800.0 E194.442
G1 X13.6 Y-13.01 Z2.21 F4800.0 E194.469
G1 X13.6 Y14.01 Z2.21 F4800.0 E195.897
G1 X14.0 Y13.69 Z2.21 F4800.0 E195.924
G1 X14.0 Y-12.69 Z2.21 F4800.0 E197.317
G1 X14.4 Y-12.36 Z2.21 F4800.0 E197.344
G1 X14.4 Y13.36 Z2.21 F4800.0 E198.703
G1 X14.8 Y13.03 Z2.21 F4800.0 E198.73
G1 X14.8 Y-12.03 Z2.21 F4800.0 E200.054
G1 X15.2 Y-11.7 Z2.21 F4800.0 E200.081
G1 X15.2 Y12.7 Z2.21 F4800.0 E201.37
G1 X15.6 Y12.37 Z2.21 F4800.0 E201.397
G1 X15.6 Y-11.37 Z2.21 F4800.0 E202.652
G1 X16.0 Y-10.95 Z2.21 F4800.0 E202.683
G1 X16.0 Y11.95 Z2.21 F4800.0 E203.892
G1 X16.4 Y11.46 Z2.21 F4800.0 E203.925
G1 X16.4 Y-10.46 Z2.21 F4800.0 E205.083
G1 X16.8 Y-9.97 Z2.21 F4800.0 E205.116
G1 X16.8 Y10.97 Z2.21 F4800.0 E206.222
G1 X17.2 Y10.48 Z2.21 F4800.0 E206.256
G1 X17.2 Y-9.48 Z2.21 F4800.0 E207.31
G1 X17.6 Y-8.99 Z2.21 F4800.0 E207.343
G1 X17.6 Y9.99 Z2.21 F4800.0 E208.347
G1 X18.0 Y9.39 Z2.21 F4800.0 E208.385
G1 X18.0 Y-8.39 Z2.21 F4800.0 E209.324
G1 F1200.0
G1 E208.324
G1 F4800.0
M103
G1 X-6.0 Y-12.43 Z2.21 F4200.0
G1 F1200.0
G1 E209.324
G1 F4200.0
M101
G1 X-6.0 Y-12.69 Z2.21 F4800.0 E209.338
G1 F1200.0
G1 E208.338
G1 F4800.0
M103
(</infill>)
(</nestedRing>)
(</rotation>)
(</layer>)
(<layer> 2.484 )
(<rotation> (-1+1.22464679915e-16j) )
(<nestedRing>)
(<boundaryPerimeter>)
(<boundaryPoint> X21.164 Y-2.914 Z2.484 </boundaryPoint>)
(<boundaryPoint> X21.501 Y0.5 Z2.484 </boundaryPoint>)
(<boundaryPoint> X21.164 Y3.914 Z2.484 </boundaryPoint>)
(<boundaryPoint> X20.168 Y7.197 Z2.484 </boundaryPoint>)
(<boundaryPoint> X18.551 Y10.223 Z2.484 </boundaryPoint>)
(<boundaryPoint> X16.375 Y12.875 Z2.484 </boundaryPoint>)
(<boundaryPoint> X13.723 Y15.051 Z2.484 </boundaryPoint>)
(<boundaryPoint> X10.697 Y16.668 Z2.484 </boundaryPoint>)
(<boundaryPoint> X7.414 Y17.664 Z2.484 </boundaryPoint>)
(<boundaryPoint> X4.0 Y18.001 Z2.484 </boundaryPoint>)
(<boundaryPoint> X0.586 Y17.664 Z2.484 </boundaryPoint>)
(<boundaryPoint> X-2.697 Y16.668 Z2.484 </boundaryPoint>)
(<boundaryPoint> X-5.723 Y15.051 Z2.484 </boundaryPoint>)
(<boundaryPoint> X-8.375 Y12.875 Z2.484 </boundaryPoint>)
(<boundaryPoint> X-10.551 Y10.223 Z2.484 </boundaryPoint>)
(<boundaryPoint> X-12.168 Y7.197 Z2.484 </boundaryPoint>)
(<boundaryPoint> X-13.164 Y3.914 Z2.484 </boundaryPoint>)
(<boundaryPoint> X-13.501 Y0.5 Z2.484 </boundaryPoint>)
(<boundaryPoint> X-13.164 Y-2.914 Z2.484 </boundaryPoint>)
(<boundaryPoint> X-12.168 Y-6.197 Z2.484 </boundaryPoint>)
(<boundaryPoint> X-10.551 Y-9.223 Z2.484 </boundaryPoint>)
(<boundaryPoint> X-8.375 Y-11.875 Z2.484 </boundaryPoint>)
(<boundaryPoint> X-5.723 Y-14.051 Z2.484 </boundaryPoint>)
(<boundaryPoint> X-2.697 Y-15.668 Z2.484 </boundaryPoint>)
(<boundaryPoint> X0.586 Y-16.664 Z2.484 </boundaryPoint>)
(<boundaryPoint> X4.0 Y-17.001 Z2.484 </boundaryPoint>)
(<boundaryPoint> X7.414 Y-16.664 Z2.484 </boundaryPoint>)
(<boundaryPoint> X10.697 Y-15.668 Z2.484 </boundaryPoint>)
(<boundaryPoint> X13.723 Y-14.051 Z2.484 </boundaryPoint>)
(<boundaryPoint> X16.375 Y-11.875 Z2.484 </boundaryPoint>)
(<boundaryPoint> X18.551 Y-9.223 Z2.484 </boundaryPoint>)
(<boundaryPoint> X20.168 Y-6.197 Z2.484 </boundaryPoint>)
(<loop> inner )
G1 X-0.71 Y-4.12 Z2.48 F4200.0
G1 F1200.0
G1 E209.338
G1 F4200.0
M101
G1 X-1.49 Y-3.17 Z2.48 F4800.0 E209.403
G1 X-2.1 Y-2.03 Z2.48 F4800.0 E209.471
G1 X-2.48 Y-0.79 Z2.48 F4800.0 E209.539
G1 X-2.61 Y0.5 Z2.48 F4800.0 E209.608
G1 X-2.48 Y1.79 Z2.48 F4800.0 E209.676
G1 X-2.1 Y3.03 Z2.48 F4800.0 E209.745
G1 X-1.49 Y4.17 Z2.48 F4800.0 E209.813
G1 X-0.67 Y5.17 Z2.48 F4800.0 E209.881
G1 X0.33 Y5.99 Z2.48 F4800.0 E209.95
G1 X1.47 Y6.6 Z2.48 F4800.0 E210.018
G1 X2.71 Y6.98 Z2.48 F4800.0 E210.087
G1 X4.0 Y7.11 Z2.48 F4800.0 E210.155
G1 X5.29 Y6.98 Z2.48 F4800.0 E210.223
G1 X6.53 Y6.6 Z2.48 F4800.0 E210.292
G1 X7.67 Y5.99 Z2.48 F4800.0 E210.36
G1 X8.67 Y5.17 Z2.48 F4800.0 E210.429
G1 X9.49 Y4.17 Z2.48 F4800.0 E210.497
G1 X10.1 Y3.03 Z2.48 F4800.0 E210.565
G1 X10.48 Y1.79 Z2.48 F4800.0 E210.634
G1 X10.61 Y0.5 Z2.48 F4800.0 E210.702
G1 X10.48 Y-0.79 Z2.48 F4800.0 E210.771
G1 X10.1 Y-2.03 Z2.48 F4800.0 E210.839
G1 X9.49 Y-3.17 Z2.48 F4800.0 E210.908
G1 X8.67 Y-4.17 Z2.48 F4800.0 E210.976
G1 X7.67 Y-4.99 Z2.48 F4800.0 E211.044
G1 X6.53 Y-5.6 Z2.48 F4800.0 E211.113
G1 X5.29 Y-5.98 Z2.48 F4800.0 E211.181
G1 X4.0 Y-6.11 Z2.48 F4800.0 E211.25
G1 X2.71 Y-5.98 Z2.48 F4800.0 E211.318
G1 X1.47 Y-5.6 Z2.48 F4800.0 E211.386
G1 X0.33 Y-4.99 Z2.48 F4800.0 E211.455
G1 X-0.67 Y-4.17 Z2.48 F4800.0 E211.523
G1 X-0.71 Y-4.12 Z2.48 F4800.0 E211.527
G1 F1200.0
G1 E210.527
G1 F4800.0
M103
(</loop>)
(<loop> outer )
G1 X-6.39 Y-10.57 Z2.48 F4200.0
G1 F1200.0
G1 E211.527
G1 F4200.0
M101
G1 X-6.03 Y-10.94 Z2.48 F4800.0 E211.554
G1 X-5.88 Y-11.5 Z2.48 F4800.0 E211.585
G1 X-6.03 Y-12.06 Z2.48 F4800.0 E211.615
G1 X-6.31 Y-12.34 Z2.48 F4800.0 E211.636
G1 X-6.44 Y-12.68 Z2.48 F4800.0 E211.656
G1 X-5.39 Y-13.55 Z2.48 F4800.0 E211.728
G1 X-2.47 Y-15.11 Z2.48 F4800.0 E211.903
G1 X-2.04 Y-15.24 Z2.48 F4800.0 E211.927
G1 X-1.36 Y-14.83 Z2.48 F4800.0 E211.968
G1 X-1.06 Y-14.53 Z2.48 F4800.0 E211.991
G1 X-0.5 Y-14.38 Z2.48 F4800.0 E212.021
G1 X0.06 Y-14.53 Z2.48 F4800.0 E212.052
G1 X0.47 Y-14.94 Z2.48 F4800.0 E212.083
G1 X0.62 Y-15.5 Z2.48 F4800.0 E212.114
G1 X0.56 Y-15.76 Z2.48 F4800.0 E212.128
G1 X0.83 Y-16.09 Z2.48 F4800.0 E212.15
G1 X4.0 Y-16.4 Z2.48 F4800.0 E212.318
G1 X7.3 Y-16.07 Z2.48 F4800.0 E212.493
G1 X10.47 Y-15.11 Z2.48 F4800.0 E212.668
G1 X13.39 Y-13.55 Z2.48 F4800.0 E212.843
G1 X15.95 Y-11.45 Z2.48 F4800.0 E213.018
G1 X18.05 Y-8.89 Z2.48 F4800.0 E213.193
G1 X19.61 Y-5.97 Z2.48 F4800.0 E213.368
G1 X20.57 Y-2.8 Z2.48 F4800.0 E213.543
G1 X20.9 Y0.5 Z2.48 F4800.0 E213.718
G1 X20.57 Y3.8 Z2.48 F4800.0 E213.893
G1 X19.61 Y6.97 Z2.48 F4800.0 E214.068
G1 X18.05 Y9.89 Z2.48 F4800.0 E214.243
G1 X15.95 Y12.45 Z2.48 F4800.0 E214.418
G1 X13.39 Y14.55 Z2.48 F4800.0 E214.593
G1 X10.47 Y16.11 Z2.48 F4800.0 E214.768
G1 X7.3 Y17.07 Z2.48 F4800.0 E214.943
G1 X4.0 Y17.4 Z2.48 F4800.0 E215.118
G1 X0.7 Y17.07 Z2.48 F4800.0 E215.293
G1 X-2.47 Y16.11 Z2.48 F4800.0 E215.468
G1 X-5.39 Y14.55 Z2.48 F4800.0 E215.643
G1 X-7.95 Y12.45 Z2.48 F4800.0 E215.818
G1 X-10.05 Y9.89 Z2.48 F4800.0 E215.993
G1 X-11.61 Y6.97 Z2.48 F4800.0 E216.168
G1 X-12.57 Y3.8 Z2.48 F4800.0 E216.343
G1 X-12.9 Y0.5 Z2.48 F4800.0 E216.518
G1 X-12.57 Y-2.8 Z2.48 F4800.0 E216.693
G1 X-11.61 Y-5.97 Z2.48 F4800.0 E216.868
G1 X-10.05 Y-8.89 Z2.48 F4800.0 E217.043
G1 X-8.2 Y-11.15 Z2.48 F4800.0 E217.197
G1 X-7.56 Y-10.53 Z2.48 F4800.0 E217.244
G1 X-7.0 Y-10.38 Z2.48 F4800.0 E217.275
G1 X-6.44 Y-10.53 Z2.48 F4800.0 E217.305
G1 X-6.39 Y-10.57 Z2.48 F4800.0 E217.309
G1 F1200.0
G1 E216.309
G1 F4800.0
M103
(</loop>)
(<edgePath>)
;M108 R40.0
G1 X-1.27 Y-15.95 Z2.48 F4200.0
G1 X-0.94 Y-16.27 Z2.48 F4200.0
G1 X-0.5 Y-16.39 Z2.48 F4200.0
G1 X-0.21 Y-16.34 Z2.48 F4200.0
G1 X0.07 Y-16.3 Z2.48 F4200.0
G1 F1200.0
G1 E217.309
G1 F4200.0
M101
G1 X0.63 Y-16.47 Z2.48 F2400.0 E217.34
G1 X4.0 Y-16.8 Z2.48 F2400.0 E217.519
G1 X7.38 Y-16.47 Z2.48 F2400.0 E217.698
G1 X10.62 Y-15.48 Z2.48 F2400.0 E217.877
G1 X13.61 Y-13.88 Z2.48 F2400.0 E218.056
G1 X16.23 Y-11.73 Z2.48 F2400.0 E218.235
G1 X18.38 Y-9.11 Z2.48 F2400.0 E218.415
G1 X19.98 Y-6.12 Z2.48 F2400.0 E218.594
G1 X20.97 Y-2.88 Z2.48 F2400.0 E218.773
G1 X21.3 Y0.5 Z2.48 F2400.0 E218.952
G1 X20.97 Y3.88 Z2.48 F2400.0 E219.131
G1 X19.98 Y7.12 Z2.48 F2400.0 E219.31
G1 X18.38 Y10.11 Z2.48 F2400.0 E219.489
G1 X16.23 Y12.73 Z2.48 F2400.0 E219.669
G1 X13.61 Y14.88 Z2.48 F2400.0 E219.848
G1 X10.62 Y16.48 Z2.48 F2400.0 E220.027
G1 X7.38 Y17.47 Z2.48 F2400.0 E220.206
G1 X4.0 Y17.8 Z2.48 F2400.0 E220.385
G1 X0.63 Y17.47 Z2.48 F2400.0 E220.564
G1 X-2.62 Y16.48 Z2.48 F2400.0 E220.743
G1 X-5.61 Y14.88 Z2.48 F2400.0 E220.923
G1 X-8.23 Y12.73 Z2.48 F2400.0 E221.102
G1 X-10.38 Y10.11 Z2.48 F2400.0 E221.281
G1 X-11.98 Y7.12 Z2.48 F2400.0 E221.46
G1 X-12.97 Y3.88 Z2.48 F2400.0 E221.639
G1 X-13.3 Y0.5 Z2.48 F2400.0 E221.818
G1 X-12.97 Y-2.88 Z2.48 F2400.0 E221.997
G1 X-11.98 Y-6.12 Z2.48 F2400.0 E222.177
G1 X-10.38 Y-9.11 Z2.48 F2400.0 E222.356
G1 X-8.23 Y-11.73 Z2.48 F2400.0 E222.535
G1 X-7.67 Y-12.2 Z2.48 F2400.0 E222.574
G1 F1200.0
G1 E222.574
G1 F2400.0
M103
G1 X-7.45 Y-12.38 Z2.48 F4200.0
G1 F1200.0
G1 E222.574
G1 F4200.0
M101
G1 X-5.61 Y-13.88 Z2.48 F2400.0 E222.699
G1 X-2.62 Y-15.48 Z2.48 F2400.0 E222.878
G1 X-1.4 Y-15.85 Z2.48 F2400.0 E222.946
G1 F1200.0
G1 E222.946
G1 F2400.0
M103
(</edgePath>)
(</boundaryPerimeter>)
(<nestedRing>)
(<boundaryPerimeter>)
(<boundaryPoint> X0.003 Y-15.502 Z2.484 </boundaryPoint>)
(<boundaryPoint> X-0.064 Y-15.752 Z2.484 </boundaryPoint>)
(<boundaryPoint> X-0.247 Y-15.936 Z2.484 </boundaryPoint>)
(<boundaryPoint> X-0.498 Y-16.003 Z2.484 </boundaryPoint>)
(<boundaryPoint> X-0.748 Y-15.936 Z2.484 </boundaryPoint>)
(<boundaryPoint> X-0.932 Y-15.752 Z2.484 </boundaryPoint>)
(<boundaryPoint> X-0.999 Y-15.502 Z2.484 </boundaryPoint>)
(<boundaryPoint> X-0.932 Y-15.251 Z2.484 </boundaryPoint>)
(<boundaryPoint> X-0.748 Y-15.068 Z2.484 </boundaryPoint>)
(<boundaryPoint> X-0.498 Y-15.001 Z2.484 </boundaryPoint>)
(<boundaryPoint> X-0.247 Y-15.068 Z2.484 </boundaryPoint>)
(<boundaryPoint> X-0.064 Y-15.251 Z2.484 </boundaryPoint>)
(<edge> inner )
G1 X-1.13 Y-15.79 Z2.48 F4200.0
G1 F1200.0
G1 E222.946
G1 F4200.0
M101
G1 X-1.21 Y-15.5 Z2.48 F2400.0 E222.961
G1 X-1.11 Y-15.15 Z2.48 F2400.0 E222.981
G1 X-0.85 Y-14.89 Z2.48 F2400.0 E223.0
G1 X-0.5 Y-14.79 Z2.48 F2400.0 E223.019
G1 X-0.14 Y-14.89 Z2.48 F2400.0 E223.039
G1 X0.12 Y-15.15 Z2.48 F2400.0 E223.058
G1 X0.21 Y-15.5 Z2.48 F2400.0 E223.078
G1 X0.12 Y-15.86 Z2.48 F2400.0 E223.097
G1 X-0.14 Y-16.11 Z2.48 F2400.0 E223.116
G1 X-0.5 Y-16.21 Z2.48 F2400.0 E223.136
G1 X-0.85 Y-16.11 Z2.48 F2400.0 E223.155
G1 X-1.11 Y-15.86 Z2.48 F2400.0 E223.174
G1 X-1.13 Y-15.79 Z2.48 F2400.0 E223.178
G1 F1200.0
G1 E222.178
G1 F2400.0
M103
(</edge>)
(</boundaryPerimeter>)
(</nestedRing>)
(<nestedRing>)
(<boundaryPerimeter>)
(<boundaryPoint> X-7.253 Y-11.932 Z2.484 </boundaryPoint>)
(<boundaryPoint> X-7.436 Y-11.749 Z2.484 </boundaryPoint>)
(<boundaryPoint> X-7.503 Y-11.498 Z2.484 </boundaryPoint>)
(<boundaryPoint> X-7.436 Y-11.248 Z2.484 </boundaryPoint>)
(<boundaryPoint> X-7.253 Y-11.064 Z2.484 </boundaryPoint>)
(<boundaryPoint> X-7.002 Y-10.997 Z2.484 </boundaryPoint>)
(<boundaryPoint> X-6.752 Y-11.064 Z2.484 </boundaryPoint>)
(<boundaryPoint> X-6.568 Y-11.248 Z2.484 </boundaryPoint>)
(<boundaryPoint> X-6.501 Y-11.498 Z2.484 </boundaryPoint>)
(<boundaryPoint> X-6.568 Y-11.749 Z2.484 </boundaryPoint>)
(<boundaryPoint> X-6.752 Y-11.932 Z2.484 </boundaryPoint>)
(<boundaryPoint> X-7.002 Y-11.999 Z2.484 </boundaryPoint>)
(<edge> inner )
G1 X-6.44 Y-11.9 Z2.48 F4200.0
G1 F1200.0
G1 E223.178
G1 F4200.0
M101
G1 X-6.65 Y-12.11 Z2.48 F2400.0 E223.194
G1 X-7.0 Y-12.21 Z2.48 F2400.0 E223.213
G1 X-7.36 Y-12.11 Z2.48 F2400.0 E223.232
G1 X-7.62 Y-11.85 Z2.48 F2400.0 E223.252
G1 X-7.71 Y-11.5 Z2.48 F2400.0 E223.271
G1 X-7.62 Y-11.15 Z2.48 F2400.0 E223.29
G1 X-7.36 Y-10.89 Z2.48 F2400.0 E223.31
G1 X-7.0 Y-10.79 Z2.48 F2400.0 E223.329
G1 X-6.65 Y-10.89 Z2.48 F2400.0 E223.348
G1 X-6.39 Y-11.14 Z2.48 F2400.0 E223.368
G1 X-6.29 Y-11.5 Z2.48 F2400.0 E223.387
G1 X-6.39 Y-11.85 Z2.48 F2400.0 E223.407
G1 X-6.44 Y-11.9 Z2.48 F2400.0 E223.41
G1 F1200.0
G1 E222.41
G1 F2400.0
M103
(</edge>)
(</boundaryPerimeter>)
(</nestedRing>)
(<nestedRing>)
(<boundaryPerimeter>)
(<boundaryPoint> X9.546 Y-1.797 Z2.484 </boundaryPoint>)
(<boundaryPoint> X8.991 Y-2.835 Z2.484 </boundaryPoint>)
(<boundaryPoint> X8.245 Y-3.745 Z2.484 </boundaryPoint>)
(<boundaryPoint> X7.335 Y-4.491 Z2.484 </boundaryPoint>)
(<boundaryPoint> X6.297 Y-5.046 Z2.484 </boundaryPoint>)
(<boundaryPoint> X5.171 Y-5.388 Z2.484 </boundaryPoint>)
(<boundaryPoint> X4.0 Y-5.503 Z2.484 </boundaryPoint>)
(<boundaryPoint> X2.829 Y-5.388 Z2.484 </boundaryPoint>)
(<boundaryPoint> X1.703 Y-5.046 Z2.484 </boundaryPoint>)
(<boundaryPoint> X0.665 Y-4.491 Z2.484 </boundaryPoint>)
(<boundaryPoint> X-0.245 Y-3.745 Z2.484 </boundaryPoint>)
(<boundaryPoint> X-0.991 Y-2.835 Z2.484 </boundaryPoint>)
(<boundaryPoint> X-1.546 Y-1.797 Z2.484 </boundaryPoint>)
(<boundaryPoint> X-1.888 Y-0.671 Z2.484 </boundaryPoint>)
(<boundaryPoint> X-2.003 Y0.5 Z2.484 </boundaryPoint>)
(<boundaryPoint> X-1.888 Y1.671 Z2.484 </boundaryPoint>)
(<boundaryPoint> X-1.546 Y2.797 Z2.484 </boundaryPoint>)
(<boundaryPoint> X-0.991 Y3.835 Z2.484 </boundaryPoint>)
(<boundaryPoint> X-0.245 Y4.745 Z2.484 </boundaryPoint>)
(<boundaryPoint> X0.665 Y5.491 Z2.484 </boundaryPoint>)
(<boundaryPoint> X1.703 Y6.046 Z2.484 </boundaryPoint>)
(<boundaryPoint> X2.829 Y6.388 Z2.484 </boundaryPoint>)
(<boundaryPoint> X4.0 Y6.503 Z2.484 </boundaryPoint>)
(<boundaryPoint> X5.171 Y6.388 Z2.484 </boundaryPoint>)
(<boundaryPoint> X6.297 Y6.046 Z2.484 </boundaryPoint>)
(<boundaryPoint> X7.335 Y5.491 Z2.484 </boundaryPoint>)
(<boundaryPoint> X8.245 Y4.745 Z2.484 </boundaryPoint>)
(<boundaryPoint> X8.991 Y3.835 Z2.484 </boundaryPoint>)
(<boundaryPoint> X9.546 Y2.797 Z2.484 </boundaryPoint>)
(<boundaryPoint> X9.888 Y1.671 Z2.484 </boundaryPoint>)
(<boundaryPoint> X10.003 Y0.5 Z2.484 </boundaryPoint>)
(<boundaryPoint> X9.888 Y-0.671 Z2.484 </boundaryPoint>)
(<edge> inner )
G1 X-0.12 Y-4.11 Z2.48 F4200.0
G1 F1200.0
G1 E223.41
G1 F4200.0
M101
G1 X-0.39 Y-3.89 Z2.48 F2400.0 E223.428
G1 X-1.16 Y-2.95 Z2.48 F2400.0 E223.493
G1 X-1.73 Y-1.87 Z2.48 F2400.0 E223.557
G1 X-2.09 Y-0.71 Z2.48 F2400.0 E223.621
G1 X-2.2 Y0.5 Z2.48 F2400.0 E223.685
G1 X-2.09 Y1.71 Z2.48 F2400.0 E223.75
G1 X-1.73 Y2.87 Z2.48 F2400.0 E223.814
G1 X-1.16 Y3.95 Z2.48 F2400.0 E223.878
G1 X-0.39 Y4.89 Z2.48 F2400.0 E223.942
G1 X0.55 Y5.66 Z2.48 F2400.0 E224.007
G1 X1.63 Y6.23 Z2.48 F2400.0 E224.071
G1 X2.79 Y6.59 Z2.48 F2400.0 E224.135
G1 X4.0 Y6.7 Z2.48 F2400.0 E224.199
G1 X5.21 Y6.59 Z2.48 F2400.0 E224.264
G1 X6.37 Y6.23 Z2.48 F2400.0 E224.328
G1 X7.45 Y5.66 Z2.48 F2400.0 E224.392
G1 X8.39 Y4.89 Z2.48 F2400.0 E224.456
G1 X9.16 Y3.95 Z2.48 F2400.0 E224.521
G1 X9.73 Y2.87 Z2.48 F2400.0 E224.585
G1 X10.09 Y1.71 Z2.48 F2400.0 E224.649
G1 X10.2 Y0.5 Z2.48 F2400.0 E224.713
G1 X10.09 Y-0.71 Z2.48 F2400.0 E224.778
G1 X9.73 Y-1.87 Z2.48 F2400.0 E224.842
G1 X9.16 Y-2.95 Z2.48 F2400.0 E224.906
G1 X8.39 Y-3.89 Z2.48 F2400.0 E224.97
G1 X7.45 Y-4.66 Z2.48 F2400.0 E225.034
G1 X6.37 Y-5.23 Z2.48 F2400.0 E225.099
G1 X5.21 Y-5.59 Z2.48 F2400.0 E225.163
G1 X4.0 Y-5.7 Z2.48 F2400.0 E225.227
G1 X2.79 Y-5.59 Z2.48 F2400.0 E225.291
G1 X1.63 Y-5.23 Z2.48 F2400.0 E225.356
G1 X0.55 Y-4.66 Z2.48 F2400.0 E225.42
G1 X-0.07 Y-4.15 Z2.48 F2400.0 E225.462
G1 X-0.12 Y-4.11 Z2.48 F2400.0 E225.466
G1 F1200.0
G1 E224.672
G1 F2400.0
M103
(</edge>)
(</boundaryPerimeter>)
(</nestedRing>)
(<infill>)
(<infillBoundary>)
(<infillPoint> X20.573 Y-2.796 Z2.484 </infillPoint>)
(<infillPoint> X20.898 Y0.5 Z2.484 </infillPoint>)
(<infillPoint> X20.573 Y3.796 Z2.484 </infillPoint>)
(<infillPoint> X19.611 Y6.966 Z2.484 </infillPoint>)
(<infillPoint> X18.05 Y9.888 Z2.484 </infillPoint>)
(<infillPoint> X15.949 Y12.449 Z2.484 </infillPoint>)
(<infillPoint> X13.388 Y14.55 Z2.484 </infillPoint>)
(<infillPoint> X10.466 Y16.111 Z2.484 </infillPoint>)
(<infillPoint> X7.296 Y17.073 Z2.484 </infillPoint>)
(<infillPoint> X4.0 Y17.398 Z2.484 </infillPoint>)
(<infillPoint> X0.704 Y17.073 Z2.484 </infillPoint>)
(<infillPoint> X-2.466 Y16.111 Z2.484 </infillPoint>)
(<infillPoint> X-5.388 Y14.55 Z2.484 </infillPoint>)
(<infillPoint> X-7.949 Y12.449 Z2.484 </infillPoint>)
(<infillPoint> X-10.05 Y9.888 Z2.484 </infillPoint>)
(<infillPoint> X-11.611 Y6.966 Z2.484 </infillPoint>)
(<infillPoint> X-12.573 Y3.796 Z2.484 </infillPoint>)
(<infillPoint> X-12.898 Y0.5 Z2.484 </infillPoint>)
(<infillPoint> X-12.573 Y-2.796 Z2.484 </infillPoint>)
(<infillPoint> X-11.611 Y-5.966 Z2.484 </infillPoint>)
(<infillPoint> X-10.05 Y-8.888 Z2.484 </infillPoint>)
(<infillPoint> X-8.197 Y-11.146 Z2.484 </infillPoint>)
(<infillPoint> X-7.564 Y-10.526 Z2.484 </infillPoint>)
(<infillPoint> X-7.002 Y-10.376 Z2.484 </infillPoint>)
(<infillPoint> X-6.441 Y-10.526 Z2.484 </infillPoint>)
(<infillPoint> X-6.03 Y-10.937 Z2.484 </infillPoint>)
(<infillPoint> X-5.88 Y-11.498 Z2.484 </infillPoint>)
(<infillPoint> X-6.03 Y-12.06 Z2.484 </infillPoint>)
(<infillPoint> X-6.307 Y-12.336 Z2.484 </infillPoint>)
(<infillPoint> X-6.444 Y-12.684 Z2.484 </infillPoint>)
(<infillPoint> X-5.388 Y-13.55 Z2.484 </infillPoint>)
(<infillPoint> X-2.466 Y-15.111 Z2.484 </infillPoint>)
(<infillPoint> X-2.036 Y-15.242 Z2.484 </infillPoint>)
(<infillPoint> X-1.36 Y-14.83 Z2.484 </infillPoint>)
(<infillPoint> X-1.058 Y-14.53 Z2.484 </infillPoint>)
(<infillPoint> X-0.498 Y-14.38 Z2.484 </infillPoint>)
(<infillPoint> X0.063 Y-14.53 Z2.484 </infillPoint>)
(<infillPoint> X0.474 Y-14.941 Z2.484 </infillPoint>)
(<infillPoint> X0.624 Y-15.502 Z2.484 </infillPoint>)
(<infillPoint> X0.555 Y-15.758 Z2.484 </infillPoint>)
(<infillPoint> X0.828 Y-16.085 Z2.484 </infillPoint>)
(<infillPoint> X4.0 Y-16.398 Z2.484 </infillPoint>)
(<infillPoint> X7.296 Y-16.073 Z2.484 </infillPoint>)
(<infillPoint> X10.466 Y-15.111 Z2.484 </infillPoint>)
(<infillPoint> X13.388 Y-13.55 Z2.484 </infillPoint>)
(<infillPoint> X15.949 Y-11.449 Z2.484 </infillPoint>)
(<infillPoint> X18.05 Y-8.888 Z2.484 </infillPoint>)
(<infillPoint> X19.611 Y-5.966 Z2.484 </infillPoint>)
(</infillBoundary>)
(<infillBoundary>)
(<infillPoint> X10.103 Y-2.028 Z2.484 </infillPoint>)
(<infillPoint> X9.492 Y-3.17 Z2.484 </infillPoint>)
(<infillPoint> X8.671 Y-4.171 Z2.484 </infillPoint>)
(<infillPoint> X7.67 Y-4.992 Z2.484 </infillPoint>)
(<infillPoint> X6.528 Y-5.603 Z2.484 </infillPoint>)
(<infillPoint> X5.289 Y-5.979 Z2.484 </infillPoint>)
(<infillPoint> X4.0 Y-6.106 Z2.484 </infillPoint>)
(<infillPoint> X2.711 Y-5.979 Z2.484 </infillPoint>)
(<infillPoint> X1.472 Y-5.603 Z2.484 </infillPoint>)
(<infillPoint> X0.33 Y-4.992 Z2.484 </infillPoint>)
(<infillPoint> X-0.671 Y-4.171 Z2.484 </infillPoint>)
(<infillPoint> X-1.492 Y-3.17 Z2.484 </infillPoint>)
(<infillPoint> X-2.103 Y-2.028 Z2.484 </infillPoint>)
(<infillPoint> X-2.479 Y-0.789 Z2.484 </infillPoint>)
(<infillPoint> X-2.606 Y0.5 Z2.484 </infillPoint>)
(<infillPoint> X-2.479 Y1.789 Z2.484 </infillPoint>)
(<infillPoint> X-2.103 Y3.028 Z2.484 </infillPoint>)
(<infillPoint> X-1.492 Y4.17 Z2.484 </infillPoint>)
(<infillPoint> X-0.671 Y5.171 Z2.484 </infillPoint>)
(<infillPoint> X0.33 Y5.992 Z2.484 </infillPoint>)
(<infillPoint> X1.472 Y6.603 Z2.484 </infillPoint>)
(<infillPoint> X2.711 Y6.979 Z2.484 </infillPoint>)
(<infillPoint> X4.0 Y7.106 Z2.484 </infillPoint>)
(<infillPoint> X5.289 Y6.979 Z2.484 </infillPoint>)
(<infillPoint> X6.528 Y6.603 Z2.484 </infillPoint>)
(<infillPoint> X7.67 Y5.992 Z2.484 </infillPoint>)
(<infillPoint> X8.671 Y5.171 Z2.484 </infillPoint>)
(<infillPoint> X9.492 Y4.17 Z2.484 </infillPoint>)
(<infillPoint> X10.103 Y3.028 Z2.484 </infillPoint>)
(<infillPoint> X10.479 Y1.789 Z2.484 </infillPoint>)
(<infillPoint> X10.606 Y0.5 Z2.484 </infillPoint>)
(<infillPoint> X10.479 Y-0.789 Z2.484 </infillPoint>)
(</infillBoundary>)
;M108 R80.0
G1 X0.87 Y-5.6 Z2.48 F4200.0
G1 F1200.0
G1 E225.466
G1 F4200.0
M101
G1 X-11.43 Y-5.6 Z2.48 F4800.0 E226.116
G1 X-11.55 Y-5.2 Z2.48 F4800.0 E226.138
G1 X0.14 Y-5.2 Z2.48 F4800.0 E226.756
G1 X-0.35 Y-4.8 Z2.48 F4800.0 E226.789
G1 X-11.67 Y-4.8 Z2.48 F4800.0 E227.387
G1 X-11.79 Y-4.4 Z2.48 F4800.0 E227.409
G1 X-0.83 Y-4.4 Z2.48 F4800.0 E227.988
G1 X-1.17 Y-4.0 Z2.48 F4800.0 E228.016
G1 X-11.92 Y-4.0 Z2.48 F4800.0 E228.583
G1 X-12.04 Y-3.6 Z2.48 F4800.0 E228.606
G1 X-1.5 Y-3.6 Z2.48 F4800.0 E229.162
G1 X-1.79 Y-3.2 Z2.48 F4800.0 E229.188
G1 X-12.16 Y-3.2 Z2.48 F4800.0 E229.736
G1 X-12.28 Y-2.8 Z2.48 F4800.0 E229.758
G1 X-2.01 Y-2.8 Z2.48 F4800.0 E230.3
G1 X-2.22 Y-2.4 Z2.48 F4800.0 E230.324
G1 X-12.33 Y-2.4 Z2.48 F4800.0 E230.858
G1 X-12.37 Y-2.0 Z2.48 F4800.0 E230.879
G1 X-2.4 Y-2.0 Z2.48 F4800.0 E231.406
G1 X-2.53 Y-1.6 Z2.48 F4800.0 E231.428
G1 X-12.41 Y-1.6 Z2.48 F4800.0 E231.95
G1 X-12.45 Y-1.2 Z2.48 F4800.0 E231.971
G1 X-2.65 Y-1.2 Z2.48 F4800.0 E232.489
G1 X-2.76 Y-0.8 Z2.48 F4800.0 E232.511
G1 X-12.49 Y-0.8 Z2.48 F4800.0 E233.025
G1 X-12.53 Y-0.4 Z2.48 F4800.0 E233.046
G1 X-2.8 Y-0.4 Z2.48 F4800.0 E233.56
G1 X-2.84 Y0.0 Z2.48 F4800.0 E233.581
G1 X-12.57 Y0.0 Z2.48 F4800.0 E234.095
G1 X-12.61 Y0.4 Z2.48 F4800.0 E234.116
G1 X-2.88 Y0.4 Z2.48 F4800.0 E234.63
G1 X-2.86 Y0.8 Z2.48 F4800.0 E234.652
G1 X-12.59 Y0.8 Z2.48 F4800.0 E235.166
G1 X-12.55 Y1.2 Z2.48 F4800.0 E235.187
G1 X-2.82 Y1.2 Z2.48 F4800.0 E235.701
G1 X-2.78 Y1.6 Z2.48 F4800.0 E235.722
G1 X-12.51 Y1.6 Z2.48 F4800.0 E236.236
G1 X-12.47 Y2.0 Z2.48 F4800.0 E236.257
G1 X-2.71 Y2.0 Z2.48 F4800.0 E236.773
G1 X-2.59 Y2.4 Z2.48 F4800.0 E236.795
G1 X-12.43 Y2.4 Z2.48 F4800.0 E237.315
G1 X-12.39 Y2.8 Z2.48 F4800.0 E237.336
G1 X-2.47 Y2.8 Z2.48 F4800.0 E237.86
G1 X-2.33 Y3.2 Z2.48 F4800.0 E237.883
G1 X-12.35 Y3.2 Z2.48 F4800.0 E238.412
G1 X-12.31 Y3.6 Z2.48 F4800.0 E238.433
G1 X-2.12 Y3.6 Z2.48 F4800.0 E238.972
G1 X-1.9 Y4.0 Z2.48 F4800.0 E238.996
G1 X-12.22 Y4.0 Z2.48 F4800.0 E239.541
G1 X-12.1 Y4.4 Z2.48 F4800.0 E239.563
G1 X-1.67 Y4.4 Z2.48 F4800.0 E240.114
G1 X-1.34 Y4.8 Z2.48 F4800.0 E240.141
G1 X-11.98 Y4.8 Z2.48 F4800.0 E240.703
G1 X-11.85 Y5.2 Z2.48 F4800.0 E240.725
G1 X-1.01 Y5.2 Z2.48 F4800.0 E241.298
G1 X-0.59 Y5.6 Z2.48 F4800.0 E241.329
G1 X-11.73 Y5.6 Z2.48 F4800.0 E241.917
G1 X-11.61 Y6.0 Z2.48 F4800.0 E241.94
G1 X-0.1 Y6.0 Z2.48 F4800.0 E242.548
G1 X0.5 Y6.4 Z2.48 F4800.0 E242.586
G1 X-11.49 Y6.4 Z2.48 F4800.0 E243.219
G1 X-11.37 Y6.8 Z2.48 F4800.0 E243.241
G1 X1.25 Y6.8 Z2.48 F4800.0 E243.908
G1 X2.47 Y7.2 Z2.48 F4800.0 E243.976
G1 X-11.17 Y7.2 Z2.48 F4800.0 E244.696
G1 X-10.96 Y7.6 Z2.48 F4800.0 E244.72
G1 X18.95 Y7.6 Z2.48 F4800.0 E246.3
G1 X18.74 Y8.0 Z2.48 F4800.0 E246.324
G1 X-10.74 Y8.0 Z2.48 F4800.0 E247.882
G1 X-10.53 Y8.4 Z2.48 F4800.0 E247.906
G1 X18.53 Y8.4 Z2.48 F4800.0 E249.44
G1 X18.31 Y8.8 Z2.48 F4800.0 E249.464
G1 X-10.31 Y8.8 Z2.48 F4800.0 E250.977
G1 X-10.1 Y9.2 Z2.48 F4800.0 E251.001
G1 X18.1 Y9.2 Z2.48 F4800.0 E252.49
G1 X17.89 Y9.6 Z2.48 F4800.0 E252.514
G1 X-9.89 Y9.6 Z2.48 F4800.0 E253.981
G1 X-9.6 Y10.0 Z2.48 F4800.0 E254.007
G1 X17.6 Y10.0 Z2.48 F4800.0 E255.444
G1 X17.27 Y10.4 Z2.48 F4800.0 E255.471
G1 X-9.27 Y10.4 Z2.48 F4800.0 E256.873
G1 X-8.94 Y10.8 Z2.48 F4800.0 E256.9
G1 X16.94 Y10.8 Z2.48 F4800.0 E258.267
G1 X16.61 Y11.2 Z2.48 F4800.0 E258.294
G1 X-8.61 Y11.2 Z2.48 F4800.0 E259.627
G1 X-8.28 Y11.6 Z2.48 F4800.0 E259.654
G1 X16.28 Y11.6 Z2.48 F4800.0 E260.952
G1 X15.96 Y12.0 Z2.48 F4800.0 E260.979
G1 X-7.96 Y12.0 Z2.48 F4800.0 E262.242
G1 X-7.57 Y12.4 Z2.48 F4800.0 E262.272
G1 X15.57 Y12.4 Z2.48 F4800.0 E263.494
G1 X15.08 Y12.8 Z2.48 F4800.0 E263.527
G1 X-7.08 Y12.8 Z2.48 F4800.0 E264.698
G1 X-6.59 Y13.2 Z2.48 F4800.0 E264.731
G1 X14.59 Y13.2 Z2.48 F4800.0 E265.85
G1 X14.1 Y13.6 Z2.48 F4800.0 E265.883
G1 X-6.1 Y13.6 Z2.48 F4800.0 E266.951
G1 X-5.62 Y14.0 Z2.48 F4800.0 E266.984
G1 X13.62 Y14.0 Z2.48 F4800.0 E268.0
G1 X13.07 Y14.4 Z2.48 F4800.0 E268.036
G1 X-5.07 Y14.4 Z2.48 F4800.0 E268.994
G1 F1200.0
G1 E268.994
G1 F4800.0
M103
G1 X-4.33 Y14.8 Z2.48 F4200.0
G1 F1200.0
G1 E268.994
G1 F4200.0
M101
G1 X12.33 Y14.8 Z2.48 F4800.0 E269.874
G1 F1200.0
G1 E269.874
G1 F4800.0
M103
G1 X11.58 Y15.2 Z2.48 F4200.0
G1 F1200.0
G1 E269.874
G1 F4200.0
M101
G1 X-3.58 Y15.2 Z2.48 F4800.0 E270.674
G1 F1200.0
G1 E270.674
G1 F4800.0
M103
G1 X-2.83 Y15.6 Z2.48 F4200.0
G1 F1200.0
G1 E270.674
G1 F4200.0
M101
G1 X10.83 Y15.6 Z2.48 F4800.0 E271.396
G1 F1200.0
G1 E271.356
G1 F4800.0
M103
G1 X9.87 Y16.0 Z2.48 F4200.0
G1 F1200.0
G1 E271.396
G1 F4200.0
M101
G1 X-1.87 Y16.0 Z2.48 F4800.0 E272.016
G1 F1200.0
G1 E271.637
G1 F4800.0
M103
G1 X-0.55 Y16.4 Z2.48 F4200.0
G1 F1200.0
G1 E272.016
G1 F4200.0
M101
G1 X8.55 Y16.4 Z2.48 F4800.0 E272.496
G1 F1200.0
G1 E272.098
G1 F4800.0
M103
G1 X7.21 Y16.8 Z2.48 F4200.0
G1 F1200.0
G1 E272.496
G1 F4200.0
M101
G1 X0.79 Y16.8 Z2.48 F4800.0 E272.835
G1 F1200.0
G1 E271.835
G1 F4800.0
M103
G1 X5.53 Y7.2 Z2.48 F4200.0
G1 F1200.0
G1 E272.835
G1 F4200.0
M101
G1 X19.17 Y7.2 Z2.48 F4800.0 E273.556
G1 X19.37 Y6.8 Z2.48 F4800.0 E273.58
G1 X6.75 Y6.8 Z2.48 F4800.0 E274.246
G1 F1200.0
G1 E274.246
G1 F4800.0
M103
G1 X7.5 Y6.4 Z2.48 F4200.0
G1 F1200.0
G1 E274.246
G1 F4200.0
M101
G1 X19.49 Y6.4 Z2.48 F4800.0 E274.879
G1 X19.61 Y6.0 Z2.48 F4800.0 E274.902
G1 X8.1 Y6.0 Z2.48 F4800.0 E275.51
G1 X8.59 Y5.6 Z2.48 F4800.0 E275.543
G1 X19.73 Y5.6 Z2.48 F4800.0 E276.132
G1 X19.85 Y5.2 Z2.48 F4800.0 E276.154
G1 X9.01 Y5.2 Z2.48 F4800.0 E276.726
G1 X9.34 Y4.8 Z2.48 F4800.0 E276.754
G1 X19.98 Y4.8 Z2.48 F4800.0 E277.316
G1 X20.1 Y4.4 Z2.48 F4800.0 E277.338
G1 X9.67 Y4.4 Z2.48 F4800.0 E277.889
G1 X9.9 Y4.0 Z2.48 F4800.0 E277.913
G1 X20.22 Y4.0 Z2.48 F4800.0 E278.458
G1 X20.31 Y3.6 Z2.48 F4800.0 E278.48
G1 X10.12 Y3.6 Z2.48 F4800.0 E279.019
G1 X10.33 Y3.2 Z2.48 F4800.0 E279.043
G1 X20.35 Y3.2 Z2.48 F4800.0 E279.572
G1 X20.39 Y2.8 Z2.48 F4800.0 E279.593
G1 X10.47 Y2.8 Z2.48 F4800.0 E280.117
G1 X10.59 Y2.4 Z2.48 F4800.0 E280.14
G1 X20.43 Y2.4 Z2.48 F4800.0 E280.66
G1 X20.47 Y2.0 Z2.48 F4800.0 E280.681
G1 X10.71 Y2.0 Z2.48 F4800.0 E281.196
G1 X10.78 Y1.6 Z2.48 F4800.0 E281.218
G1 X20.51 Y1.6 Z2.48 F4800.0 E281.732
G1 X20.55 Y1.2 Z2.48 F4800.0 E281.753
G1 X10.82 Y1.2 Z2.48 F4800.0 E282.267
G1 X10.86 Y0.8 Z2.48 F4800.0 E282.288
G1 X20.59 Y0.8 Z2.48 F4800.0 E282.802
G1 X20.61 Y0.4 Z2.48 F4800.0 E282.823
G1 X10.88 Y0.4 Z2.48 F4800.0 E283.337
G1 F1200.0
G1 E282.337
G1 F4800.0
M103
G1 X20.57 Y-0.0 Z2.48 F4200.0
G1 F1200.0
G1 E283.337
G1 F4200.0
M101
G1 X10.84 Y-0.0 Z2.48 F4800.0 E283.851
G1 X10.8 Y-0.4 Z2.48 F4800.0 E283.872
G1 X20.53 Y-0.4 Z2.48 F4800.0 E284.386
G1 X20.49 Y-0.8 Z2.48 F4800.0 E284.408
G1 X10.76 Y-0.8 Z2.48 F4800.0 E284.922
G1 X10.65 Y-1.2 Z2.48 F4800.0 E284.943
G1 X20.45 Y-1.2 Z2.48 F4800.0 E285.461
G1 X20.41 Y-1.6 Z2.48 F4800.0 E285.483
G1 X10.53 Y-1.6 Z2.48 F4800.0 E286.005
G1 X10.4 Y-2.0 Z2.48 F4800.0 E286.027
G1 X20.37 Y-2.0 Z2.48 F4800.0 E286.553
G1 X20.33 Y-2.4 Z2.48 F4800.0 E286.574
G1 X10.22 Y-2.4 Z2.48 F4800.0 E287.108
G1 X10.01 Y-2.8 Z2.48 F4800.0 E287.132
G1 X20.28 Y-2.8 Z2.48 F4800.0 E287.675
G1 X20.16 Y-3.2 Z2.48 F4800.0 E287.697
G1 X9.79 Y-3.2 Z2.48 F4800.0 E288.244
G1 X9.5 Y-3.6 Z2.48 F4800.0 E288.271
G1 X20.04 Y-3.6 Z2.48 F4800.0 E288.827
G1 X19.92 Y-4.0 Z2.48 F4800.0 E288.849
G1 X9.17 Y-4.0 Z2.48 F4800.0 E289.417
G1 X8.83 Y-4.4 Z2.48 F4800.0 E289.444
G1 X19.79 Y-4.4 Z2.48 F4800.0 E290.023
G1 X19.67 Y-4.8 Z2.48 F4800.0 E290.045
G1 X8.35 Y-4.8 Z2.48 F4800.0 E290.644
G1 X7.86 Y-5.2 Z2.48 F4800.0 E290.677
G1 X19.55 Y-5.2 Z2.48 F4800.0 E291.295
G1 X19.43 Y-5.6 Z2.48 F4800.0 E291.317
G1 X7.13 Y-5.6 Z2.48 F4800.0 E291.967
G1 X6.18 Y-6.0 Z2.48 F4800.0 E292.021
G1 X19.28 Y-6.0 Z2.48 F4800.0 E292.712
G1 X19.06 Y-6.4 Z2.48 F4800.0 E292.736
G1 X-11.06 Y-6.4 Z2.48 F4800.0 E294.328
G1 X-10.85 Y-6.8 Z2.48 F4800.0 E294.352
G1 X18.85 Y-6.8 Z2.48 F4800.0 E295.92
G1 X18.63 Y-7.2 Z2.48 F4800.0 E295.944
G1 X-10.63 Y-7.2 Z2.48 F4800.0 E297.49
G1 X-10.42 Y-7.6 Z2.48 F4800.0 E297.514
G1 X18.42 Y-7.6 Z2.48 F4800.0 E299.038
G1 X18.21 Y-8.0 Z2.48 F4800.0 E299.062
G1 X-10.21 Y-8.0 Z2.48 F4800.0 E300.563
G1 X-9.99 Y-8.4 Z2.48 F4800.0 E300.587
G1 X17.99 Y-8.4 Z2.48 F4800.0 E302.065
G1 X17.76 Y-8.8 Z2.48 F4800.0 E302.089
G1 X-9.76 Y-8.8 Z2.48 F4800.0 E303.543
G1 X-9.43 Y-9.2 Z2.48 F4800.0 E303.571
G1 X17.43 Y-9.2 Z2.48 F4800.0 E304.99
G1 X17.1 Y-9.6 Z2.48 F4800.0 E305.017
G1 X-9.1 Y-9.6 Z2.48 F4800.0 E306.401
G1 X-8.78 Y-10.0 Z2.48 F4800.0 E306.429
G1 X16.77 Y-10.0 Z2.48 F4800.0 E307.778
G1 X16.45 Y-10.4 Z2.48 F4800.0 E307.806
G1 X-6.17 Y-10.4 Z2.48 F4800.0 E309.0
G1 X-5.78 Y-10.8 Z2.48 F4800.0 E309.03
G1 X16.12 Y-10.8 Z2.48 F4800.0 E310.187
G1 X15.79 Y-11.2 Z2.48 F4800.0 E310.214
G1 X-5.67 Y-11.2 Z2.48 F4800.0 E311.348
G1 X-5.62 Y-11.6 Z2.48 F4800.0 E311.369
G1 X15.32 Y-11.6 Z2.48 F4800.0 E312.475
G1 X14.84 Y-12.0 Z2.48 F4800.0 E312.509
G1 X-5.72 Y-12.0 Z2.48 F4800.0 E313.595
G1 X-5.98 Y-12.4 Z2.48 F4800.0 E313.62
G1 X14.35 Y-12.4 Z2.48 F4800.0 E314.693
G1 X13.86 Y-12.8 Z2.48 F4800.0 E314.726
G1 X-5.86 Y-12.8 Z2.48 F4800.0 E315.768
G1 X-5.37 Y-13.2 Z2.48 F4800.0 E315.801
G1 X13.37 Y-13.2 Z2.48 F4800.0 E316.792
G1 X12.7 Y-13.6 Z2.48 F4800.0 E316.833
G1 X-4.7 Y-13.6 Z2.48 F4800.0 E317.752
G1 F1200.0
G1 E317.752
G1 F4800.0
M103
G1 X-3.95 Y-14.0 Z2.48 F4200.0
G1 F1200.0
G1 E317.752
G1 F4200.0
M101
G1 X11.95 Y-14.0 Z2.48 F4800.0 E318.592
G1 F1200.0
G1 E318.592
G1 F4800.0
M103
G1 X11.2 Y-14.4 Z2.48 F4200.0
G1 F1200.0
G1 E318.592
G1 F4200.0
M101
G1 X0.33 Y-14.4 Z2.48 F4800.0 E319.167
G1 X0.73 Y-14.8 Z2.48 F4800.0 E319.196
G1 X10.45 Y-14.8 Z2.48 F4800.0 E319.71
G1 F1200.0
G1 E319.402
G1 F4800.0
M103
G1 X9.21 Y-15.2 Z2.48 F4200.0
G1 F1200.0
G1 E319.71
G1 F4200.0
M101
G1 X0.82 Y-15.2 Z2.48 F4800.0 E320.153
G1 X0.92 Y-15.6 Z2.48 F4800.0 E320.175
G1 X7.89 Y-15.6 Z2.48 F4800.0 E320.543
G1 F1200.0
G1 E319.543
G1 F4800.0
M103
G1 X5.18 Y-16.0 Z2.48 F4200.0
G1 F1200.0
G1 E320.543
G1 F4200.0
M101
G1 X2.82 Y-16.0 Z2.48 F4800.0 E320.668
G1 F1200.0
G1 E319.668
G1 F4800.0
M103
G1 X0.2 Y-14.95 Z2.48 F4200.0
G1 X-3.2 Y-14.4 Z2.48 F4200.0
G1 F1200.0
G1 E320.668
G1 F4200.0
M101
G1 X-1.32 Y-14.4 Z2.48 F4800.0 E320.767
G1 X-1.85 Y-14.8 Z2.48 F4800.0 E320.802
G1 X-2.45 Y-14.8 Z2.48 F4800.0 E320.834
G1 F1200.0
G1 E319.834
G1 F4800.0
M103
G1 X-6.12 Y-11.39 Z2.48 F4200.0
G1 X-7.84 Y-10.4 Z2.48 F4200.0
G1 F1200.0
G1 E320.834
G1 F4200.0
M101
G1 X-8.45 Y-10.4 Z2.48 F4800.0 E320.866
G1 F1200.0
G1 E319.866
G1 F4800.0
M103
G1 X-11.28 Y-6.0 Z2.48 F4200.0
G1 F1200.0
G1 E320.866
G1 F4200.0
M101
G1 X1.82 Y-6.0 Z2.48 F4800.0 E321.558
G1 F1200.0
G1 E320.558
G1 F4800.0
M103
(</infill>)
(</nestedRing>)
(</rotation>)
(</layer>)
(<layer> 2.754 )
(<rotation> (6.12323399574e-17+1j) )
(<nestedRing>)
(<boundaryPerimeter>)
(<boundaryPoint> X21.164 Y-2.914 Z2.754 </boundaryPoint>)
(<boundaryPoint> X21.501 Y0.5 Z2.754 </boundaryPoint>)
(<boundaryPoint> X21.164 Y3.914 Z2.754 </boundaryPoint>)
(<boundaryPoint> X20.168 Y7.197 Z2.754 </boundaryPoint>)
(<boundaryPoint> X18.551 Y10.223 Z2.754 </boundaryPoint>)
(<boundaryPoint> X16.375 Y12.875 Z2.754 </boundaryPoint>)
(<boundaryPoint> X13.723 Y15.051 Z2.754 </boundaryPoint>)
(<boundaryPoint> X10.697 Y16.668 Z2.754 </boundaryPoint>)
(<boundaryPoint> X7.414 Y17.664 Z2.754 </boundaryPoint>)
(<boundaryPoint> X4.0 Y18.001 Z2.754 </boundaryPoint>)
(<boundaryPoint> X0.586 Y17.664 Z2.754 </boundaryPoint>)
(<boundaryPoint> X-2.697 Y16.668 Z2.754 </boundaryPoint>)
(<boundaryPoint> X-5.723 Y15.051 Z2.754 </boundaryPoint>)
(<boundaryPoint> X-8.375 Y12.875 Z2.754 </boundaryPoint>)
(<boundaryPoint> X-10.551 Y10.223 Z2.754 </boundaryPoint>)
(<boundaryPoint> X-12.168 Y7.197 Z2.754 </boundaryPoint>)
(<boundaryPoint> X-13.164 Y3.914 Z2.754 </boundaryPoint>)
(<boundaryPoint> X-13.501 Y0.5 Z2.754 </boundaryPoint>)
(<boundaryPoint> X-13.164 Y-2.914 Z2.754 </boundaryPoint>)
(<boundaryPoint> X-12.168 Y-6.197 Z2.754 </boundaryPoint>)
(<boundaryPoint> X-10.551 Y-9.223 Z2.754 </boundaryPoint>)
(<boundaryPoint> X-8.375 Y-11.875 Z2.754 </boundaryPoint>)
(<boundaryPoint> X-5.723 Y-14.051 Z2.754 </boundaryPoint>)
(<boundaryPoint> X-2.697 Y-15.668 Z2.754 </boundaryPoint>)
(<boundaryPoint> X0.586 Y-16.664 Z2.754 </boundaryPoint>)
(<boundaryPoint> X4.0 Y-17.001 Z2.754 </boundaryPoint>)
(<boundaryPoint> X7.414 Y-16.664 Z2.754 </boundaryPoint>)
(<boundaryPoint> X10.697 Y-15.668 Z2.754 </boundaryPoint>)
(<boundaryPoint> X13.723 Y-14.051 Z2.754 </boundaryPoint>)
(<boundaryPoint> X16.375 Y-11.875 Z2.754 </boundaryPoint>)
(<boundaryPoint> X18.551 Y-9.223 Z2.754 </boundaryPoint>)
(<boundaryPoint> X20.168 Y-6.197 Z2.754 </boundaryPoint>)
(<loop> inner )
G1 X-0.49 Y-4.32 Z2.75 F4200.0
G1 F1200.0
G1 E321.558
G1 F4200.0
M101
G1 X-0.67 Y-4.17 Z2.75 F4800.0 E321.571
G1 X-1.49 Y-3.17 Z2.75 F4800.0 E321.639
G1 X-2.1 Y-2.03 Z2.75 F4800.0 E321.707
G1 X-2.48 Y-0.79 Z2.75 F4800.0 E321.776
G1 X-2.61 Y0.5 Z2.75 F4800.0 E321.844
G1 X-2.48 Y1.79 Z2.75 F4800.0 E321.913
G1 X-2.1 Y3.03 Z2.75 F4800.0 E321.981
G1 X-1.49 Y4.17 Z2.75 F4800.0 E322.05
G1 X-0.67 Y5.17 Z2.75 F4800.0 E322.118
G1 X0.33 Y5.99 Z2.75 F4800.0 E322.186
G1 X1.47 Y6.6 Z2.75 F4800.0 E322.255
G1 X2.71 Y6.98 Z2.75 F4800.0 E322.323
G1 X4.0 Y7.11 Z2.75 F4800.0 E322.392
G1 X5.29 Y6.98 Z2.75 F4800.0 E322.46
G1 X6.53 Y6.6 Z2.75 F4800.0 E322.528
G1 X7.67 Y5.99 Z2.75 F4800.0 E322.597
G1 X8.67 Y5.17 Z2.75 F4800.0 E322.665
G1 X9.49 Y4.17 Z2.75 F4800.0 E322.734
G1 X10.1 Y3.03 Z2.75 F4800.0 E322.802
G1 X10.48 Y1.79 Z2.75 F4800.0 E322.87
G1 X10.61 Y0.5 Z2.75 F4800.0 E322.939
G1 X10.48 Y-0.79 Z2.75 F4800.0 E323.007
G1 X10.1 Y-2.03 Z2.75 F4800.0 E323.076
G1 X9.49 Y-3.17 Z2.75 F4800.0 E323.144
G1 X8.67 Y-4.17 Z2.75 F4800.0 E323.212
G1 X7.67 Y-4.99 Z2.75 F4800.0 E323.281
G1 X6.53 Y-5.6 Z2.75 F4800.0 E323.349
G1 X5.29 Y-5.98 Z2.75 F4800.0 E323.418
G1 X4.0 Y-6.11 Z2.75 F4800.0 E323.486
G1 X2.71 Y-5.98 Z2.75 F4800.0 E323.554
G1 X1.47 Y-5.6 Z2.75 F4800.0 E323.623
G1 X0.33 Y-4.99 Z2.75 F4800.0 E323.691
G1 X-0.49 Y-4.32 Z2.75 F4800.0 E323.747
G1 F1200.0
G1 E322.747
G1 F4800.0
M103
(</loop>)
(<loop> outer )
G1 X-6.67 Y-10.46 Z2.75 F4200.0
G1 F1200.0
G1 E323.747
G1 F4200.0
M101
G1 X-6.44 Y-10.53 Z2.75 F4800.0 E323.76
G1 X-6.03 Y-10.94 Z2.75 F4800.0 E323.79
G1 X-5.88 Y-11.5 Z2.75 F4800.0 E323.821
G1 X-6.03 Y-12.06 Z2.75 F4800.0 E323.852
G1 X-6.31 Y-12.34 Z2.75 F4800.0 E323.872
G1 X-6.44 Y-12.68 Z2.75 F4800.0 E323.892
G1 X-5.39 Y-13.55 Z2.75 F4800.0 E323.964
G1 X-2.47 Y-15.11 Z2.75 F4800.0 E324.139
G1 X-2.04 Y-15.24 Z2.75 F4800.0 E324.163
G1 X-1.36 Y-14.83 Z2.75 F4800.0 E324.205
G1 X-1.06 Y-14.53 Z2.75 F4800.0 E324.227
G1 X-0.5 Y-14.38 Z2.75 F4800.0 E324.258
G1 X0.06 Y-14.53 Z2.75 F4800.0 E324.289
G1 X0.47 Y-14.94 Z2.75 F4800.0 E324.319
G1 X0.62 Y-15.5 Z2.75 F4800.0 E324.35
G1 X0.56 Y-15.76 Z2.75 F4800.0 E324.364
G1 X0.83 Y-16.09 Z2.75 F4800.0 E324.387
G1 X4.0 Y-16.4 Z2.75 F4800.0 E324.555
G1 X7.3 Y-16.07 Z2.75 F4800.0 E324.73
G1 X10.47 Y-15.11 Z2.75 F4800.0 E324.905
G1 X13.39 Y-13.55 Z2.75 F4800.0 E325.08
G1 X15.95 Y-11.45 Z2.75 F4800.0 E325.255
G1 X18.05 Y-8.89 Z2.75 F4800.0 E325.43
G1 X19.61 Y-5.97 Z2.75 F4800.0 E325.605
G1 X20.57 Y-2.8 Z2.75 F4800.0 E325.78
G1 X20.9 Y0.5 Z2.75 F4800.0 E325.955
G1 X20.57 Y3.8 Z2.75 F4800.0 E326.13
G1 X19.61 Y6.97 Z2.75 F4800.0 E326.305
G1 X18.05 Y9.89 Z2.75 F4800.0 E326.48
G1 X15.95 Y12.45 Z2.75 F4800.0 E326.655
G1 X13.39 Y14.55 Z2.75 F4800.0 E326.83
G1 X10.47 Y16.11 Z2.75 F4800.0 E327.005
G1 X7.3 Y17.07 Z2.75 F4800.0 E327.18
G1 X4.0 Y17.4 Z2.75 F4800.0 E327.355
G1 X0.7 Y17.07 Z2.75 F4800.0 E327.53
G1 X-2.47 Y16.11 Z2.75 F4800.0 E327.705
G1 X-5.39 Y14.55 Z2.75 F4800.0 E327.88
G1 X-7.95 Y12.45 Z2.75 F4800.0 E328.055
G1 X-10.05 Y9.89 Z2.75 F4800.0 E328.23
G1 X-11.61 Y6.97 Z2.75 F4800.0 E328.405
G1 X-12.57 Y3.8 Z2.75 F4800.0 E328.58
G1 X-12.9 Y0.5 Z2.75 F4800.0 E328.755
G1 X-12.57 Y-2.8 Z2.75 F4800.0 E328.93
G1 X-11.61 Y-5.97 Z2.75 F4800.0 E329.105
G1 X-10.05 Y-8.89 Z2.75 F4800.0 E329.28
G1 X-8.2 Y-11.15 Z2.75 F4800.0 E329.434
G1 X-7.56 Y-10.53 Z2.75 F4800.0 E329.481
G1 X-7.0 Y-10.38 Z2.75 F4800.0 E329.511
G1 X-6.67 Y-10.46 Z2.75 F4800.0 E329.529
G1 F1200.0
G1 E328.529
G1 F4800.0
M103
(</loop>)
(<edgePath>)
;M108 R40.0
G1 X-1.27 Y-15.95 Z2.75 F4200.0
G1 X-0.94 Y-16.27 Z2.75 F4200.0
G1 X-0.5 Y-16.39 Z2.75 F4200.0
G1 X-0.22 Y-16.34 Z2.75 F4200.0
G1 X0.07 Y-16.3 Z2.75 F4200.0
G1 F1200.0
G1 E329.529
G1 F4200.0
M101
G1 X0.63 Y-16.47 Z2.75 F2400.0 E329.56
G1 X4.0 Y-16.8 Z2.75 F2400.0 E329.739
G1 X7.38 Y-16.47 Z2.75 F2400.0 E329.918
G1 X10.62 Y-15.48 Z2.75 F2400.0 E330.097
G1 X13.61 Y-13.88 Z2.75 F2400.0 E330.277
G1 X16.23 Y-11.73 Z2.75 F2400.0 E330.456
G1 X18.38 Y-9.11 Z2.75 F2400.0 E330.635
G1 X19.98 Y-6.12 Z2.75 F2400.0 E330.814
G1 X20.97 Y-2.88 Z2.75 F2400.0 E330.993
G1 X21.3 Y0.5 Z2.75 F2400.0 E331.172
G1 X20.97 Y3.88 Z2.75 F2400.0 E331.351
G1 X19.98 Y7.12 Z2.75 F2400.0 E331.531
G1 X18.38 Y10.11 Z2.75 F2400.0 E331.71
G1 X16.23 Y12.73 Z2.75 F2400.0 E331.889
G1 X13.61 Y14.88 Z2.75 F2400.0 E332.068
G1 X10.62 Y16.48 Z2.75 F2400.0 E332.247
G1 X7.38 Y17.47 Z2.75 F2400.0 E332.426
G1 X4.0 Y17.8 Z2.75 F2400.0 E332.605
G1 X0.63 Y17.47 Z2.75 F2400.0 E332.785
G1 X-2.62 Y16.48 Z2.75 F2400.0 E332.964
G1 X-5.61 Y14.88 Z2.75 F2400.0 E333.143
G1 X-8.23 Y12.73 Z2.75 F2400.0 E333.322
G1 X-10.38 Y10.11 Z2.75 F2400.0 E333.501
G1 X-11.98 Y7.12 Z2.75 F2400.0 E333.68
G1 X-12.97 Y3.88 Z2.75 F2400.0 E333.859
G1 X-13.3 Y0.5 Z2.75 F2400.0 E334.039
G1 X-12.97 Y-2.88 Z2.75 F2400.0 E334.218
G1 X-11.98 Y-6.12 Z2.75 F2400.0 E334.397
G1 X-10.38 Y-9.11 Z2.75 F2400.0 E334.576
G1 X-8.23 Y-11.73 Z2.75 F2400.0 E334.755
G1 X-7.67 Y-12.2 Z2.75 F2400.0 E334.794
G1 F1200.0
G1 E334.794
G1 F2400.0
M103
G1 X-7.45 Y-12.38 Z2.75 F4200.0
G1 F1200.0
G1 E334.794
G1 F4200.0
M101
G1 X-5.61 Y-13.88 Z2.75 F2400.0 E334.92
G1 X-2.62 Y-15.48 Z2.75 F2400.0 E335.099
G1 X-1.4 Y-15.85 Z2.75 F2400.0 E335.166
G1 F1200.0
G1 E335.166
G1 F2400.0
M103
(</edgePath>)
(</boundaryPerimeter>)
(<nestedRing>)
(<boundaryPerimeter>)
(<boundaryPoint> X0.003 Y-15.502 Z2.754 </boundaryPoint>)
(<boundaryPoint> X-0.064 Y-15.752 Z2.754 </boundaryPoint>)
(<boundaryPoint> X-0.247 Y-15.936 Z2.754 </boundaryPoint>)
(<boundaryPoint> X-0.498 Y-16.003 Z2.754 </boundaryPoint>)
(<boundaryPoint> X-0.748 Y-15.936 Z2.754 </boundaryPoint>)
(<boundaryPoint> X-0.932 Y-15.752 Z2.754 </boundaryPoint>)
(<boundaryPoint> X-0.999 Y-15.502 Z2.754 </boundaryPoint>)
(<boundaryPoint> X-0.932 Y-15.251 Z2.754 </boundaryPoint>)
(<boundaryPoint> X-0.748 Y-15.068 Z2.754 </boundaryPoint>)
(<boundaryPoint> X-0.498 Y-15.001 Z2.754 </boundaryPoint>)
(<boundaryPoint> X-0.247 Y-15.068 Z2.754 </boundaryPoint>)
(<boundaryPoint> X-0.064 Y-15.251 Z2.754 </boundaryPoint>)
(<edge> inner )
G1 X-0.94 Y-16.02 Z2.75 F4200.0
G1 F1200.0
G1 E335.166
G1 F4200.0
M101
G1 X-1.11 Y-15.86 Z2.75 F2400.0 E335.179
G1 X-1.21 Y-15.5 Z2.75 F2400.0 E335.198
G1 X-1.11 Y-15.15 Z2.75 F2400.0 E335.217
G1 X-0.85 Y-14.89 Z2.75 F2400.0 E335.237
G1 X-0.5 Y-14.79 Z2.75 F2400.0 E335.256
G1 X-0.14 Y-14.89 Z2.75 F2400.0 E335.275
G1 X0.12 Y-15.15 Z2.75 F2400.0 E335.295
G1 X0.21 Y-15.5 Z2.75 F2400.0 E335.314
G1 X0.12 Y-15.86 Z2.75 F2400.0 E335.333
G1 X-0.14 Y-16.11 Z2.75 F2400.0 E335.353
G1 X-0.5 Y-16.21 Z2.75 F2400.0 E335.372
G1 X-0.85 Y-16.11 Z2.75 F2400.0 E335.391
G1 X-0.94 Y-16.02 Z2.75 F2400.0 E335.398
G1 F1200.0
G1 E334.398
G1 F2400.0
M103
(</edge>)
(</boundaryPerimeter>)
(</nestedRing>)
(<nestedRing>)
(<boundaryPerimeter>)
(<boundaryPoint> X-7.253 Y-11.932 Z2.754 </boundaryPoint>)
(<boundaryPoint> X-7.436 Y-11.749 Z2.754 </boundaryPoint>)
(<boundaryPoint> X-7.503 Y-11.498 Z2.754 </boundaryPoint>)
(<boundaryPoint> X-7.436 Y-11.248 Z2.754 </boundaryPoint>)
(<boundaryPoint> X-7.253 Y-11.064 Z2.754 </boundaryPoint>)
(<boundaryPoint> X-7.002 Y-10.997 Z2.754 </boundaryPoint>)
(<boundaryPoint> X-6.752 Y-11.064 Z2.754 </boundaryPoint>)
(<boundaryPoint> X-6.568 Y-11.248 Z2.754 </boundaryPoint>)
(<boundaryPoint> X-6.501 Y-11.498 Z2.754 </boundaryPoint>)
(<boundaryPoint> X-6.568 Y-11.749 Z2.754 </boundaryPoint>)
(<boundaryPoint> X-6.752 Y-11.932 Z2.754 </boundaryPoint>)
(<boundaryPoint> X-7.002 Y-11.999 Z2.754 </boundaryPoint>)
(<edge> inner )
G1 X-6.33 Y-11.62 Z2.75 F4200.0
G1 F1200.0
G1 E335.398
G1 F4200.0
M101
G1 X-6.39 Y-11.85 Z2.75 F2400.0 E335.411
G1 X-6.65 Y-12.11 Z2.75 F2400.0 E335.43
G1 X-7.0 Y-12.21 Z2.75 F2400.0 E335.45
G1 X-7.36 Y-12.11 Z2.75 F2400.0 E335.469
G1 X-7.62 Y-11.85 Z2.75 F2400.0 E335.488
G1 X-7.71 Y-11.5 Z2.75 F2400.0 E335.508
G1 X-7.62 Y-11.15 Z2.75 F2400.0 E335.527
G1 X-7.36 Y-10.89 Z2.75 F2400.0 E335.546
G1 X-7.0 Y-10.79 Z2.75 F2400.0 E335.566
G1 X-6.65 Y-10.89 Z2.75 F2400.0 E335.585
G1 X-6.39 Y-11.14 Z2.75 F2400.0 E335.604
G1 X-6.29 Y-11.5 Z2.75 F2400.0 E335.624
G1 X-6.33 Y-11.62 Z2.75 F2400.0 E335.631
G1 F1200.0
G1 E334.631
G1 F2400.0
M103
(</edge>)
(</boundaryPerimeter>)
(</nestedRing>)
(<nestedRing>)
(<boundaryPerimeter>)
(<boundaryPoint> X9.546 Y-1.797 Z2.754 </boundaryPoint>)
(<boundaryPoint> X8.991 Y-2.835 Z2.754 </boundaryPoint>)
(<boundaryPoint> X8.245 Y-3.745 Z2.754 </boundaryPoint>)
(<boundaryPoint> X7.335 Y-4.491 Z2.754 </boundaryPoint>)
(<boundaryPoint> X6.297 Y-5.046 Z2.754 </boundaryPoint>)
(<boundaryPoint> X5.171 Y-5.388 Z2.754 </boundaryPoint>)
(<boundaryPoint> X4.0 Y-5.503 Z2.754 </boundaryPoint>)
(<boundaryPoint> X2.829 Y-5.388 Z2.754 </boundaryPoint>)
(<boundaryPoint> X1.703 Y-5.046 Z2.754 </boundaryPoint>)
(<boundaryPoint> X0.665 Y-4.491 Z2.754 </boundaryPoint>)
(<boundaryPoint> X-0.245 Y-3.745 Z2.754 </boundaryPoint>)
(<boundaryPoint> X-0.991 Y-2.835 Z2.754 </boundaryPoint>)
(<boundaryPoint> X-1.546 Y-1.797 Z2.754 </boundaryPoint>)
(<boundaryPoint> X-1.888 Y-0.671 Z2.754 </boundaryPoint>)
(<boundaryPoint> X-2.003 Y0.5 Z2.754 </boundaryPoint>)
(<boundaryPoint> X-1.888 Y1.671 Z2.754 </boundaryPoint>)
(<boundaryPoint> X-1.546 Y2.797 Z2.754 </boundaryPoint>)
(<boundaryPoint> X-0.991 Y3.835 Z2.754 </boundaryPoint>)
(<boundaryPoint> X-0.245 Y4.745 Z2.754 </boundaryPoint>)
(<boundaryPoint> X0.665 Y5.491 Z2.754 </boundaryPoint>)
(<boundaryPoint> X1.703 Y6.046 Z2.754 </boundaryPoint>)
(<boundaryPoint> X2.829 Y6.388 Z2.754 </boundaryPoint>)
(<boundaryPoint> X4.0 Y6.503 Z2.754 </boundaryPoint>)
(<boundaryPoint> X5.171 Y6.388 Z2.754 </boundaryPoint>)
(<boundaryPoint> X6.297 Y6.046 Z2.754 </boundaryPoint>)
(<boundaryPoint> X7.335 Y5.491 Z2.754 </boundaryPoint>)
(<boundaryPoint> X8.245 Y4.745 Z2.754 </boundaryPoint>)
(<boundaryPoint> X8.991 Y3.835 Z2.754 </boundaryPoint>)
(<boundaryPoint> X9.546 Y2.797 Z2.754 </boundaryPoint>)
(<boundaryPoint> X9.888 Y1.671 Z2.754 </boundaryPoint>)
(<boundaryPoint> X10.003 Y0.5 Z2.754 </boundaryPoint>)
(<boundaryPoint> X9.888 Y-0.671 Z2.754 </boundaryPoint>)
(<edge> inner )
G1 X0.12 Y-4.3 Z2.75 F4200.0
G1 F1200.0
G1 E335.631
G1 F4200.0
M101
G1 X-0.07 Y-4.15 Z2.75 F2400.0 E335.643
G1 X-0.39 Y-3.89 Z2.75 F2400.0 E335.665
G1 X-1.16 Y-2.95 Z2.75 F2400.0 E335.729
G1 X-1.73 Y-1.87 Z2.75 F2400.0 E335.793
G1 X-2.09 Y-0.71 Z2.75 F2400.0 E335.858
G1 X-2.2 Y0.5 Z2.75 F2400.0 E335.922
G1 X-2.09 Y1.71 Z2.75 F2400.0 E335.986
G1 X-1.73 Y2.87 Z2.75 F2400.0 E336.05
G1 X-1.16 Y3.95 Z2.75 F2400.0 E336.115
G1 X-0.39 Y4.89 Z2.75 F2400.0 E336.179
G1 X0.55 Y5.66 Z2.75 F2400.0 E336.243
G1 X1.63 Y6.23 Z2.75 F2400.0 E336.307
G1 X2.79 Y6.59 Z2.75 F2400.0 E336.372
G1 X4.0 Y6.7 Z2.75 F2400.0 E336.436
G1 X5.21 Y6.59 Z2.75 F2400.0 E336.5
G1 X6.37 Y6.23 Z2.75 F2400.0 E336.564
G1 X7.45 Y5.66 Z2.75 F2400.0 E336.629
G1 X8.39 Y4.89 Z2.75 F2400.0 E336.693
G1 X9.16 Y3.95 Z2.75 F2400.0 E336.757
G1 X9.73 Y2.87 Z2.75 F2400.0 E336.821
G1 X10.09 Y1.71 Z2.75 F2400.0 E336.886
G1 X10.2 Y0.5 Z2.75 F2400.0 E336.95
G1 X10.09 Y-0.71 Z2.75 F2400.0 E337.014
G1 X9.73 Y-1.87 Z2.75 F2400.0 E337.078
G1 X9.16 Y-2.95 Z2.75 F2400.0 E337.143
G1 X8.39 Y-3.89 Z2.75 F2400.0 E337.207
G1 X7.45 Y-4.66 Z2.75 F2400.0 E337.271
G1 X6.37 Y-5.23 Z2.75 F2400.0 E337.335
G1 X5.21 Y-5.59 Z2.75 F2400.0 E337.4
G1 X4.0 Y-5.7 Z2.75 F2400.0 E337.464
G1 X2.79 Y-5.59 Z2.75 F2400.0 E337.528
G1 X1.63 Y-5.23 Z2.75 F2400.0 E337.592
G1 X0.55 Y-4.66 Z2.75 F2400.0 E337.657
G1 X0.12 Y-4.3 Z2.75 F2400.0 E337.686
G1 F1200.0
G1 E336.686
G1 F2400.0
M103
(</edge>)
(</boundaryPerimeter>)
(</nestedRing>)
(<infill>)
(<infillBoundary>)
(<infillPoint> X20.573 Y-2.796 Z2.754 </infillPoint>)
(<infillPoint> X20.898 Y0.5 Z2.754 </infillPoint>)
(<infillPoint> X20.573 Y3.796 Z2.754 </infillPoint>)
(<infillPoint> X19.611 Y6.966 Z2.754 </infillPoint>)
(<infillPoint> X18.05 Y9.888 Z2.754 </infillPoint>)
(<infillPoint> X15.949 Y12.449 Z2.754 </infillPoint>)
(<infillPoint> X13.388 Y14.55 Z2.754 </infillPoint>)
(<infillPoint> X10.466 Y16.111 Z2.754 </infillPoint>)
(<infillPoint> X7.296 Y17.073 Z2.754 </infillPoint>)
(<infillPoint> X4.0 Y17.398 Z2.754 </infillPoint>)
(<infillPoint> X0.704 Y17.073 Z2.754 </infillPoint>)
(<infillPoint> X-2.466 Y16.111 Z2.754 </infillPoint>)
(<infillPoint> X-5.388 Y14.55 Z2.754 </infillPoint>)
(<infillPoint> X-7.949 Y12.449 Z2.754 </infillPoint>)
(<infillPoint> X-10.05 Y9.888 Z2.754 </infillPoint>)
(<infillPoint> X-11.611 Y6.966 Z2.754 </infillPoint>)
(<infillPoint> X-12.573 Y3.796 Z2.754 </infillPoint>)
(<infillPoint> X-12.898 Y0.5 Z2.754 </infillPoint>)
(<infillPoint> X-12.573 Y-2.796 Z2.754 </infillPoint>)
(<infillPoint> X-11.611 Y-5.966 Z2.754 </infillPoint>)
(<infillPoint> X-10.05 Y-8.888 Z2.754 </infillPoint>)
(<infillPoint> X-8.197 Y-11.146 Z2.754 </infillPoint>)
(<infillPoint> X-7.564 Y-10.526 Z2.754 </infillPoint>)
(<infillPoint> X-7.002 Y-10.376 Z2.754 </infillPoint>)
(<infillPoint> X-6.441 Y-10.526 Z2.754 </infillPoint>)
(<infillPoint> X-6.03 Y-10.937 Z2.754 </infillPoint>)
(<infillPoint> X-5.88 Y-11.498 Z2.754 </infillPoint>)
(<infillPoint> X-6.03 Y-12.06 Z2.754 </infillPoint>)
(<infillPoint> X-6.307 Y-12.336 Z2.754 </infillPoint>)
(<infillPoint> X-6.444 Y-12.684 Z2.754 </infillPoint>)
(<infillPoint> X-5.388 Y-13.55 Z2.754 </infillPoint>)
(<infillPoint> X-2.466 Y-15.111 Z2.754 </infillPoint>)
(<infillPoint> X-2.036 Y-15.242 Z2.754 </infillPoint>)
(<infillPoint> X-1.36 Y-14.83 Z2.754 </infillPoint>)
(<infillPoint> X-1.058 Y-14.53 Z2.754 </infillPoint>)
(<infillPoint> X-0.498 Y-14.38 Z2.754 </infillPoint>)
(<infillPoint> X0.063 Y-14.53 Z2.754 </infillPoint>)
(<infillPoint> X0.474 Y-14.941 Z2.754 </infillPoint>)
(<infillPoint> X0.624 Y-15.502 Z2.754 </infillPoint>)
(<infillPoint> X0.555 Y-15.758 Z2.754 </infillPoint>)
(<infillPoint> X0.828 Y-16.085 Z2.754 </infillPoint>)
(<infillPoint> X4.0 Y-16.398 Z2.754 </infillPoint>)
(<infillPoint> X7.296 Y-16.073 Z2.754 </infillPoint>)
(<infillPoint> X10.466 Y-15.111 Z2.754 </infillPoint>)
(<infillPoint> X13.388 Y-13.55 Z2.754 </infillPoint>)
(<infillPoint> X15.949 Y-11.449 Z2.754 </infillPoint>)
(<infillPoint> X18.05 Y-8.888 Z2.754 </infillPoint>)
(<infillPoint> X19.611 Y-5.966 Z2.754 </infillPoint>)
(</infillBoundary>)
(<infillBoundary>)
(<infillPoint> X10.103 Y-2.028 Z2.754 </infillPoint>)
(<infillPoint> X9.492 Y-3.17 Z2.754 </infillPoint>)
(<infillPoint> X8.671 Y-4.171 Z2.754 </infillPoint>)
(<infillPoint> X7.67 Y-4.992 Z2.754 </infillPoint>)
(<infillPoint> X6.528 Y-5.603 Z2.754 </infillPoint>)
(<infillPoint> X5.289 Y-5.979 Z2.754 </infillPoint>)
(<infillPoint> X4.0 Y-6.106 Z2.754 </infillPoint>)
(<infillPoint> X2.711 Y-5.979 Z2.754 </infillPoint>)
(<infillPoint> X1.472 Y-5.603 Z2.754 </infillPoint>)
(<infillPoint> X0.33 Y-4.992 Z2.754 </infillPoint>)
(<infillPoint> X-0.671 Y-4.171 Z2.754 </infillPoint>)
(<infillPoint> X-1.492 Y-3.17 Z2.754 </infillPoint>)
(<infillPoint> X-2.103 Y-2.028 Z2.754 </infillPoint>)
(<infillPoint> X-2.479 Y-0.789 Z2.754 </infillPoint>)
(<infillPoint> X-2.606 Y0.5 Z2.754 </infillPoint>)
(<infillPoint> X-2.479 Y1.789 Z2.754 </infillPoint>)
(<infillPoint> X-2.103 Y3.028 Z2.754 </infillPoint>)
(<infillPoint> X-1.492 Y4.17 Z2.754 </infillPoint>)
(<infillPoint> X-0.671 Y5.171 Z2.754 </infillPoint>)
(<infillPoint> X0.33 Y5.992 Z2.754 </infillPoint>)
(<infillPoint> X1.472 Y6.603 Z2.754 </infillPoint>)
(<infillPoint> X2.711 Y6.979 Z2.754 </infillPoint>)
(<infillPoint> X4.0 Y7.106 Z2.754 </infillPoint>)
(<infillPoint> X5.289 Y6.979 Z2.754 </infillPoint>)
(<infillPoint> X6.528 Y6.603 Z2.754 </infillPoint>)
(<infillPoint> X7.67 Y5.992 Z2.754 </infillPoint>)
(<infillPoint> X8.671 Y5.171 Z2.754 </infillPoint>)
(<infillPoint> X9.492 Y4.17 Z2.754 </infillPoint>)
(<infillPoint> X10.103 Y3.028 Z2.754 </infillPoint>)
(<infillPoint> X10.479 Y1.789 Z2.754 </infillPoint>)
(<infillPoint> X10.606 Y0.5 Z2.754 </infillPoint>)
(<infillPoint> X10.479 Y-0.789 Z2.754 </infillPoint>)
(</infillBoundary>)
;M108 R80.0
G1 X-2.4 Y-2.01 Z2.75 F4200.0
G1 F1200.0
G1 E337.686
G1 F4200.0
M101
G1 X-2.4 Y-14.83 Z2.75 F4800.0 E338.363
G1 X-2.0 Y-14.89 Z2.75 F4800.0 E338.385
G1 X-2.0 Y-2.81 Z2.75 F4800.0 E339.023
G1 X-1.6 Y-3.48 Z2.75 F4800.0 E339.064
G1 X-1.6 Y-14.65 Z2.75 F4800.0 E339.654
G1 X-1.2 Y-14.28 Z2.75 F4800.0 E339.683
G1 X-1.2 Y-3.97 Z2.75 F4800.0 E340.227
G1 X-0.8 Y-4.43 Z2.75 F4800.0 E340.259
G1 X-0.8 Y-14.17 Z2.75 F4800.0 E340.774
G1 X-0.4 Y-14.12 Z2.75 F4800.0 E340.795
G1 X-0.4 Y-4.76 Z2.75 F4800.0 E341.29
G1 F1200.0
G1 E340.29
G1 F4800.0
M103
G1 X1.55 Y-5.41 Z2.75 F4200.0
G1 X5.25 Y-5.78 Z2.75 F4200.0
G1 X8.53 Y-4.03 Z2.75 F4200.0
G1 X10.28 Y-0.75 Z2.75 F4200.0
G1 X10.0 Y3.81 Z2.75 F4200.0
G1 F1200.0
G1 E341.29
G1 F4200.0
M101
G1 X10.0 Y15.96 Z2.75 F4800.0 E341.932
G1 X9.6 Y16.08 Z2.75 F4800.0 E341.954
G1 X9.6 Y4.48 Z2.75 F4800.0 E342.566
G1 X9.2 Y4.97 Z2.75 F4800.0 E342.6
G1 X9.2 Y16.2 Z2.75 F4800.0 E343.193
G1 X8.8 Y16.32 Z2.75 F4800.0 E343.215
G1 X8.8 Y5.43 Z2.75 F4800.0 E343.791
G1 X8.4 Y5.76 Z2.75 F4800.0 E343.818
G1 X8.4 Y16.45 Z2.75 F4800.0 E344.383
G1 X8.0 Y16.57 Z2.75 F4800.0 E344.405
G1 X8.0 Y6.08 Z2.75 F4800.0 E344.959
G1 X7.6 Y6.35 Z2.75 F4800.0 E344.984
G1 X7.6 Y16.69 Z2.75 F4800.0 E345.53
G1 X7.2 Y16.8 Z2.75 F4800.0 E345.552
G1 X7.2 Y6.56 Z2.75 F4800.0 E346.093
G1 X6.8 Y6.78 Z2.75 F4800.0 E346.117
G1 X6.8 Y16.84 Z2.75 F4800.0 E346.649
G1 X6.4 Y16.88 Z2.75 F4800.0 E346.67
G1 X6.4 Y6.93 Z2.75 F4800.0 E347.195
G1 X6.0 Y7.06 Z2.75 F4800.0 E347.218
G1 X6.0 Y16.92 Z2.75 F4800.0 E347.739
G1 X5.6 Y16.96 Z2.75 F4800.0 E347.76
G1 X5.6 Y7.18 Z2.75 F4800.0 E348.277
G1 X5.2 Y7.27 Z2.75 F4800.0 E348.298
G1 X5.2 Y17.0 Z2.75 F4800.0 E348.812
G1 X4.8 Y17.04 Z2.75 F4800.0 E348.833
G1 X4.8 Y7.31 Z2.75 F4800.0 E349.347
G1 X4.4 Y7.35 Z2.75 F4800.0 E349.369
G1 X4.4 Y17.08 Z2.75 F4800.0 E349.882
G1 X4.0 Y17.12 Z2.75 F4800.0 E349.904
G1 X4.0 Y7.39 Z2.75 F4800.0 E350.418
G1 X3.6 Y7.35 Z2.75 F4800.0 E350.439
G1 X3.6 Y17.08 Z2.75 F4800.0 E350.953
G1 X3.2 Y17.04 Z2.75 F4800.0 E350.974
G1 X3.2 Y7.31 Z2.75 F4800.0 E351.488
G1 X2.8 Y7.27 Z2.75 F4800.0 E351.509
G1 X2.8 Y17.0 Z2.75 F4800.0 E352.023
G1 X2.4 Y16.96 Z2.75 F4800.0 E352.044
G1 X2.4 Y7.18 Z2.75 F4800.0 E352.561
G1 X2.0 Y7.06 Z2.75 F4800.0 E352.583
G1 X2.0 Y16.92 Z2.75 F4800.0 E353.104
G1 X1.6 Y16.88 Z2.75 F4800.0 E353.125
G1 X1.6 Y6.93 Z2.75 F4800.0 E353.651
G1 X1.2 Y6.78 Z2.75 F4800.0 E353.674
G1 X1.2 Y16.84 Z2.75 F4800.0 E354.205
G1 X0.8 Y16.8 Z2.75 F4800.0 E354.227
G1 X0.8 Y6.56 Z2.75 F4800.0 E354.767
G1 X0.4 Y6.35 Z2.75 F4800.0 E354.791
G1 X0.4 Y16.69 Z2.75 F4800.0 E355.338
G1 X0.0 Y16.57 Z2.75 F4800.0 E355.36
G1 X0.0 Y6.08 Z2.75 F4800.0 E355.914
G1 X-0.4 Y5.76 Z2.75 F4800.0 E355.941
G1 X-0.4 Y16.45 Z2.75 F4800.0 E356.505
G1 X-0.8 Y16.32 Z2.75 F4800.0 E356.528
G1 X-0.8 Y5.43 Z2.75 F4800.0 E357.103
G1 X-1.2 Y4.97 Z2.75 F4800.0 E357.135
G1 X-1.2 Y16.2 Z2.75 F4800.0 E357.729
G1 X-1.6 Y16.08 Z2.75 F4800.0 E357.751
G1 X-1.6 Y4.48 Z2.75 F4800.0 E358.364
G1 X-2.0 Y3.81 Z2.75 F4800.0 E358.405
G1 X-2.0 Y15.96 Z2.75 F4800.0 E359.046
G1 X-2.4 Y15.83 Z2.75 F4800.0 E359.069
G1 X-2.4 Y3.01 Z2.75 F4800.0 E359.746
G1 X-2.8 Y1.39 Z2.75 F4800.0 E359.834
G1 X-2.8 Y15.62 Z2.75 F4800.0 E360.586
G1 X-3.2 Y15.4 Z2.75 F4800.0 E360.61
G1 X-3.2 Y-14.4 Z2.75 F4800.0 E362.184
G1 X-2.8 Y-14.62 Z2.75 F4800.0 E362.208
G1 X-2.8 Y-0.39 Z2.75 F4800.0 E362.959
G1 F1200.0
G1 E361.959
G1 F4800.0
M103
G1 X-12.4 Y-1.7 Z2.75 F4200.0
G1 F1200.0
G1 E362.959
G1 F4200.0
M101
G1 X-12.4 Y2.7 Z2.75 F4800.0 E363.191
G1 F1200.0
G1 E362.191
G1 F4800.0
M103
G1 X-12.0 Y4.72 Z2.75 F4200.0
G1 F1200.0
G1 E363.191
G1 F4200.0
M101
G1 X-12.0 Y-3.72 Z2.75 F4800.0 E363.637
G1 F1200.0
G1 E363.26
G1 F4800.0
M103
G1 X-11.6 Y-5.04 Z2.75 F4200.0
G1 F1200.0
G1 E363.637
G1 F4200.0
M101
G1 X-11.6 Y6.04 Z2.75 F4800.0 E364.222
G1 F1200.0
G1 E364.049
G1 F4800.0
M103
G1 X-11.2 Y7.14 Z2.75 F4200.0
G1 F1200.0
G1 E364.222
G1 F4200.0
M101
G1 X-11.2 Y-6.14 Z2.75 F4800.0 E364.924
G1 F1200.0
G1 E364.924
G1 F4800.0
M103
G1 X-10.8 Y-6.89 Z2.75 F4200.0
G1 F1200.0
G1 E364.924
G1 F4200.0
M101
G1 X-10.8 Y7.89 Z2.75 F4800.0 E365.705
G1 F1200.0
G1 E365.705
G1 F4800.0
M103
G1 X-10.4 Y8.64 Z2.75 F4200.0
G1 F1200.0
G1 E365.705
G1 F4200.0
M101
G1 X-10.4 Y-7.64 Z2.75 F4800.0 E366.564
G1 F1200.0
G1 E365.564
G1 F4800.0
M103
G1 X-6.0 Y-10.57 Z2.75 F4200.0
G1 F1200.0
G1 E366.564
G1 F4200.0
M101
G1 X-6.0 Y13.69 Z2.75 F4800.0 E367.846
G1 X-5.6 Y14.01 Z2.75 F4800.0 E367.873
G1 X-5.6 Y-13.01 Z2.75 F4800.0 E369.301
G1 X-5.2 Y-13.33 Z2.75 F4800.0 E369.328
G1 X-5.2 Y14.33 Z2.75 F4800.0 E370.789
G1 X-4.8 Y14.55 Z2.75 F4800.0 E370.813
G1 X-4.8 Y-13.55 Z2.75 F4800.0 E372.297
G1 X-4.4 Y-13.76 Z2.75 F4800.0 E372.321
G1 X-4.4 Y14.76 Z2.75 F4800.0 E373.828
G1 X-4.0 Y14.97 Z2.75 F4800.0 E373.852
G1 X-4.0 Y-13.97 Z2.75 F4800.0 E375.381
G1 X-3.6 Y-14.19 Z2.75 F4800.0 E375.405
G1 X-3.6 Y15.19 Z2.75 F4800.0 E376.957
G1 F1200.0
G1 E375.957
G1 F4800.0
M103
G1 X-6.4 Y13.36 Z2.75 F4200.0
G1 F1200.0
G1 E376.957
G1 F4200.0
M101
G1 X-6.4 Y-10.25 Z2.75 F4800.0 E378.204
G1 X-6.8 Y-10.14 Z2.75 F4800.0 E378.225
G1 X-6.8 Y13.03 Z2.75 F4800.0 E379.449
G1 X-7.2 Y12.7 Z2.75 F4800.0 E379.477
G1 X-7.2 Y-10.14 Z2.75 F4800.0 E380.683
G1 X-7.6 Y-10.25 Z2.75 F4800.0 E380.705
G1 X-7.6 Y12.37 Z2.75 F4800.0 E381.9
G1 X-8.0 Y11.95 Z2.75 F4800.0 E381.931
G1 X-8.0 Y-10.56 Z2.75 F4800.0 E383.12
G1 X-8.4 Y-10.46 Z2.75 F4800.0 E383.142
G1 X-8.4 Y11.46 Z2.75 F4800.0 E384.299
G1 X-8.8 Y10.97 Z2.75 F4800.0 E384.332
G1 X-8.8 Y-9.97 Z2.75 F4800.0 E385.439
G1 X-9.2 Y-9.48 Z2.75 F4800.0 E385.472
G1 X-9.2 Y10.48 Z2.75 F4800.0 E386.526
G1 X-9.6 Y9.99 Z2.75 F4800.0 E386.56
G1 X-9.6 Y-8.99 Z2.75 F4800.0 E387.563
G1 X-10.0 Y-8.39 Z2.75 F4800.0 E387.601
G1 X-10.0 Y9.39 Z2.75 F4800.0 E388.54
G1 F1200.0
G1 E387.54
G1 F4800.0
M103
G1 X4.0 Y6.9 Z2.75 F4200.0
G1 X7.56 Y5.82 Z2.75 F4200.0
G1 X10.8 Y1.39 Z2.75 F4200.0
G1 F1200.0
G1 E388.54
G1 F4200.0
M101
G1 X10.8 Y15.62 Z2.75 F4800.0 E389.292
G1 X10.4 Y15.83 Z2.75 F4800.0 E389.316
G1 X10.4 Y3.01 Z2.75 F4800.0 E389.993
G1 F1200.0
G1 E388.993
G1 F4800.0
M103
G1 X19.6 Y6.04 Z2.75 F4200.0
G1 F1200.0
G1 E389.993
G1 F4200.0
M101
G1 X19.6 Y-5.04 Z2.75 F4800.0 E390.578
G1 F1200.0
G1 E390.405
G1 F4800.0
M103
G1 X19.2 Y-6.14 Z2.75 F4200.0
G1 F1200.0
G1 E390.578
G1 F4200.0
M101
G1 X19.2 Y7.14 Z2.75 F4800.0 E391.279
G1 F1200.0
G1 E391.279
G1 F4800.0
M103
G1 X18.8 Y7.89 Z2.75 F4200.0
G1 F1200.0
G1 E391.279
G1 F4200.0
M101
G1 X18.8 Y-6.89 Z2.75 F4800.0 E392.06
G1 F1200.0
G1 E392.06
G1 F4800.0
M103
G1 X18.4 Y-7.64 Z2.75 F4200.0
G1 F1200.0
G1 E392.06
G1 F4200.0
M101
G1 X18.4 Y8.64 Z2.75 F4800.0 E392.92
G1 F1200.0
G1 E391.92
G1 F4800.0
M103
G1 X20.0 Y-3.72 Z2.75 F4200.0
G1 F1200.0
G1 E392.92
G1 F4200.0
M101
G1 X20.0 Y4.72 Z2.75 F4800.0 E393.366
G1 F1200.0
G1 E392.366
G1 F4800.0
M103
G1 X20.4 Y2.7 Z2.75 F4200.0
G1 F1200.0
G1 E393.366
G1 F4200.0
M101
G1 X20.4 Y-1.7 Z2.75 F4800.0 E393.598
G1 F1200.0
G1 E392.598
G1 F4800.0
M103
G1 X-0.0 Y-14.22 Z2.75 F4200.0
G1 F1200.0
G1 E393.598
G1 F4200.0
M101
G1 X-0.0 Y-5.08 Z2.75 F4800.0 E394.081
G1 X0.4 Y-5.35 Z2.75 F4800.0 E394.106
G1 X0.4 Y-14.47 Z2.75 F4800.0 E394.588
G1 X0.8 Y-15.11 Z2.75 F4800.0 E394.628
G1 X0.8 Y-5.56 Z2.75 F4800.0 E395.132
G1 X1.2 Y-5.78 Z2.75 F4800.0 E395.156
G1 X1.2 Y-15.84 Z2.75 F4800.0 E395.688
G1 X1.6 Y-15.88 Z2.75 F4800.0 E395.709
G1 X1.6 Y-5.93 Z2.75 F4800.0 E396.234
G1 X2.0 Y-6.06 Z2.75 F4800.0 E396.256
G1 X2.0 Y-15.92 Z2.75 F4800.0 E396.777
G1 X2.4 Y-15.96 Z2.75 F4800.0 E396.799
G1 X2.4 Y-6.18 Z2.75 F4800.0 E397.315
G1 X2.8 Y-6.27 Z2.75 F4800.0 E397.337
G1 X2.8 Y-16.0 Z2.75 F4800.0 E397.851
G1 X3.2 Y-16.04 Z2.75 F4800.0 E397.872
G1 X3.2 Y-6.31 Z2.75 F4800.0 E398.386
G1 X3.6 Y-6.35 Z2.75 F4800.0 E398.407
G1 X3.6 Y-16.08 Z2.75 F4800.0 E398.921
G1 X4.0 Y-16.12 Z2.75 F4800.0 E398.943
G1 X4.0 Y-6.39 Z2.75 F4800.0 E399.457
G1 X4.4 Y-6.35 Z2.75 F4800.0 E399.478
G1 X4.4 Y-16.08 Z2.75 F4800.0 E399.992
G1 X4.8 Y-16.04 Z2.75 F4800.0 E400.013
G1 X4.8 Y-6.31 Z2.75 F4800.0 E400.527
G1 X5.2 Y-6.27 Z2.75 F4800.0 E400.548
G1 X5.2 Y-16.0 Z2.75 F4800.0 E401.062
G1 X5.6 Y-15.96 Z2.75 F4800.0 E401.083
G1 X5.6 Y-6.18 Z2.75 F4800.0 E401.6
G1 X6.0 Y-6.06 Z2.75 F4800.0 E401.622
G1 X6.0 Y-15.92 Z2.75 F4800.0 E402.143
G1 X6.4 Y-15.88 Z2.75 F4800.0 E402.164
G1 X6.4 Y-5.93 Z2.75 F4800.0 E402.69
G1 X6.8 Y-5.78 Z2.75 F4800.0 E402.712
G1 X6.8 Y-15.84 Z2.75 F4800.0 E403.244
G1 X7.2 Y-15.8 Z2.75 F4800.0 E403.265
G1 X7.2 Y-5.56 Z2.75 F4800.0 E403.806
G1 X7.6 Y-5.35 Z2.75 F4800.0 E403.83
G1 X7.6 Y-15.69 Z2.75 F4800.0 E404.377
G1 X8.0 Y-15.57 Z2.75 F4800.0 E404.399
G1 X8.0 Y-5.08 Z2.75 F4800.0 E404.952
G1 X8.4 Y-4.76 Z2.75 F4800.0 E404.98
G1 X8.4 Y-15.45 Z2.75 F4800.0 E405.544
G1 X8.8 Y-15.32 Z2.75 F4800.0 E405.566
G1 X8.8 Y-4.43 Z2.75 F4800.0 E406.142
G1 X9.2 Y-3.97 Z2.75 F4800.0 E406.174
G1 X9.2 Y-15.2 Z2.75 F4800.0 E406.768
G1 X9.6 Y-15.08 Z2.75 F4800.0 E406.79
G1 X9.6 Y-3.48 Z2.75 F4800.0 E407.403
G1 X10.0 Y-2.81 Z2.75 F4800.0 E407.444
G1 X10.0 Y-14.96 Z2.75 F4800.0 E408.085
G1 X10.4 Y-14.83 Z2.75 F4800.0 E408.108
G1 X10.4 Y-2.01 Z2.75 F4800.0 E408.785
G1 X10.8 Y-0.39 Z2.75 F4800.0 E408.873
G1 X10.8 Y-14.62 Z2.75 F4800.0 E409.624
G1 X11.2 Y-14.4 Z2.75 F4800.0 E409.648
G1 X11.2 Y15.4 Z2.75 F4800.0 E411.223
G1 X11.6 Y15.19 Z2.75 F4800.0 E411.247
G1 X11.6 Y-14.19 Z2.75 F4800.0 E412.798
G1 X12.0 Y-13.97 Z2.75 F4800.0 E412.822
G1 X12.0 Y14.97 Z2.75 F4800.0 E414.352
G1 X12.4 Y14.76 Z2.75 F4800.0 E414.376
G1 X12.4 Y-13.76 Z2.75 F4800.0 E415.882
G1 X12.8 Y-13.55 Z2.75 F4800.0 E415.906
G1 X12.8 Y14.55 Z2.75 F4800.0 E417.39
G1 X13.2 Y14.33 Z2.75 F4800.0 E417.414
G1 X13.2 Y-13.33 Z2.75 F4800.0 E418.875
G1 X13.6 Y-13.01 Z2.75 F4800.0 E418.902
G1 X13.6 Y14.01 Z2.75 F4800.0 E420.33
G1 X14.0 Y13.69 Z2.75 F4800.0 E420.358
G1 X14.0 Y-12.69 Z2.75 F4800.0 E421.751
G1 X14.4 Y-12.36 Z2.75 F4800.0 E421.778
G1 X14.4 Y13.36 Z2.75 F4800.0 E423.136
G1 X14.8 Y13.03 Z2.75 F4800.0 E423.164
G1 X14.8 Y-12.03 Z2.75 F4800.0 E424.487
G1 X15.2 Y-11.7 Z2.75 F4800.0 E424.515
G1 X15.2 Y12.7 Z2.75 F4800.0 E425.804
G1 X15.6 Y12.37 Z2.75 F4800.0 E425.831
G1 X15.6 Y-11.37 Z2.75 F4800.0 E427.085
G1 X16.0 Y-10.95 Z2.75 F4800.0 E427.116
G1 X16.0 Y11.95 Z2.75 F4800.0 E428.325
G1 X16.4 Y11.46 Z2.75 F4800.0 E428.359
G1 X16.4 Y-10.46 Z2.75 F4800.0 E429.516
G1 X16.8 Y-9.97 Z2.75 F4800.0 E429.55
G1 X16.8 Y10.97 Z2.75 F4800.0 E430.656
G1 X17.2 Y10.48 Z2.75 F4800.0 E430.689
G1 X17.2 Y-9.48 Z2.75 F4800.0 E431.744
G1 X17.6 Y-8.99 Z2.75 F4800.0 E431.777
G1 X17.6 Y9.99 Z2.75 F4800.0 E432.78
G1 X18.0 Y9.39 Z2.75 F4800.0 E432.819
G1 X18.0 Y-8.39 Z2.75 F4800.0 E433.757
G1 F1200.0
G1 E432.757
G1 F4800.0
M103
G1 X-6.0 Y-12.43 Z2.75 F4200.0
G1 F1200.0
G1 E433.757
G1 F4200.0
M101
G1 X-6.0 Y-12.69 Z2.75 F4800.0 E433.771
G1 F1200.0
G1 E432.771
G1 F4800.0
M103
(</infill>)
(</nestedRing>)
(</rotation>)
(</layer>)
(<layer> 3.024 )
(<rotation> (-1+1.22464679915e-16j) )
(<nestedRing>)
(<boundaryPerimeter>)
(<boundaryPoint> X21.164 Y-2.914 Z3.024 </boundaryPoint>)
(<boundaryPoint> X21.501 Y0.5 Z3.024 </boundaryPoint>)
(<boundaryPoint> X21.164 Y3.914 Z3.024 </boundaryPoint>)
(<boundaryPoint> X20.168 Y7.197 Z3.024 </boundaryPoint>)
(<boundaryPoint> X18.551 Y10.223 Z3.024 </boundaryPoint>)
(<boundaryPoint> X16.375 Y12.875 Z3.024 </boundaryPoint>)
(<boundaryPoint> X13.723 Y15.051 Z3.024 </boundaryPoint>)
(<boundaryPoint> X10.697 Y16.668 Z3.024 </boundaryPoint>)
(<boundaryPoint> X7.414 Y17.664 Z3.024 </boundaryPoint>)
(<boundaryPoint> X4.0 Y18.001 Z3.024 </boundaryPoint>)
(<boundaryPoint> X0.586 Y17.664 Z3.024 </boundaryPoint>)
(<boundaryPoint> X-2.697 Y16.668 Z3.024 </boundaryPoint>)
(<boundaryPoint> X-5.723 Y15.051 Z3.024 </boundaryPoint>)
(<boundaryPoint> X-8.375 Y12.875 Z3.024 </boundaryPoint>)
(<boundaryPoint> X-10.551 Y10.223 Z3.024 </boundaryPoint>)
(<boundaryPoint> X-12.168 Y7.197 Z3.024 </boundaryPoint>)
(<boundaryPoint> X-13.164 Y3.914 Z3.024 </boundaryPoint>)
(<boundaryPoint> X-13.501 Y0.5 Z3.024 </boundaryPoint>)
(<boundaryPoint> X-13.164 Y-2.914 Z3.024 </boundaryPoint>)
(<boundaryPoint> X-12.168 Y-6.197 Z3.024 </boundaryPoint>)
(<boundaryPoint> X-10.551 Y-9.223 Z3.024 </boundaryPoint>)
(<boundaryPoint> X-8.375 Y-11.875 Z3.024 </boundaryPoint>)
(<boundaryPoint> X-5.723 Y-14.051 Z3.024 </boundaryPoint>)
(<boundaryPoint> X-2.697 Y-15.668 Z3.024 </boundaryPoint>)
(<boundaryPoint> X0.586 Y-16.664 Z3.024 </boundaryPoint>)
(<boundaryPoint> X4.0 Y-17.001 Z3.024 </boundaryPoint>)
(<boundaryPoint> X7.414 Y-16.664 Z3.024 </boundaryPoint>)
(<boundaryPoint> X10.697 Y-15.668 Z3.024 </boundaryPoint>)
(<boundaryPoint> X13.723 Y-14.051 Z3.024 </boundaryPoint>)
(<boundaryPoint> X16.375 Y-11.875 Z3.024 </boundaryPoint>)
(<boundaryPoint> X18.551 Y-9.223 Z3.024 </boundaryPoint>)
(<boundaryPoint> X20.168 Y-6.197 Z3.024 </boundaryPoint>)
(<loop> inner )
G1 X-0.83 Y-3.97 Z3.02 F4200.0
G1 F1200.0
G1 E433.771
G1 F4200.0
M101
G1 X-1.49 Y-3.17 Z3.02 F4800.0 E433.826
G1 X-2.1 Y-2.03 Z3.02 F4800.0 E433.895
G1 X-2.48 Y-0.79 Z3.02 F4800.0 E433.963
G1 X-2.61 Y0.5 Z3.02 F4800.0 E434.031
G1 X-2.48 Y1.79 Z3.02 F4800.0 E434.1
G1 X-2.1 Y3.03 Z3.02 F4800.0 E434.168
G1 X-1.49 Y4.17 Z3.02 F4800.0 E434.237
G1 X-0.67 Y5.17 Z3.02 F4800.0 E434.305
G1 X0.33 Y5.99 Z3.02 F4800.0 E434.373
G1 X1.47 Y6.6 Z3.02 F4800.0 E434.442
G1 X2.71 Y6.98 Z3.02 F4800.0 E434.51
G1 X4.0 Y7.11 Z3.02 F4800.0 E434.579
G1 X5.29 Y6.98 Z3.02 F4800.0 E434.647
G1 X6.53 Y6.6 Z3.02 F4800.0 E434.715
G1 X7.67 Y5.99 Z3.02 F4800.0 E434.784
G1 X8.67 Y5.17 Z3.02 F4800.0 E434.852
G1 X9.49 Y4.17 Z3.02 F4800.0 E434.921
G1 X10.1 Y3.03 Z3.02 F4800.0 E434.989
G1 X10.48 Y1.79 Z3.02 F4800.0 E435.057
G1 X10.61 Y0.5 Z3.02 F4800.0 E435.126
G1 X10.48 Y-0.79 Z3.02 F4800.0 E435.194
G1 X10.1 Y-2.03 Z3.02 F4800.0 E435.263
G1 X9.49 Y-3.17 Z3.02 F4800.0 E435.331
G1 X8.67 Y-4.17 Z3.02 F4800.0 E435.4
G1 X7.67 Y-4.99 Z3.02 F4800.0 E435.468
G1 X6.53 Y-5.6 Z3.02 F4800.0 E435.536
G1 X5.29 Y-5.98 Z3.02 F4800.0 E435.605
G1 X4.0 Y-6.11 Z3.02 F4800.0 E435.673
G1 X2.71 Y-5.98 Z3.02 F4800.0 E435.742
G1 X1.47 Y-5.6 Z3.02 F4800.0 E435.81
G1 X0.33 Y-4.99 Z3.02 F4800.0 E435.878
G1 X-0.67 Y-4.17 Z3.02 F4800.0 E435.947
G1 X-0.83 Y-3.97 Z3.02 F4800.0 E435.96
G1 F1200.0
G1 E434.96
G1 F4800.0
M103
(</loop>)
(<loop> outer )
G1 X-6.26 Y-10.71 Z3.02 F4200.0
G1 F1200.0
G1 E435.96
G1 F4200.0
M101
G1 X-6.03 Y-10.94 Z3.02 F4800.0 E435.977
G1 X-5.88 Y-11.5 Z3.02 F4800.0 E436.008
G1 X-6.03 Y-12.06 Z3.02 F4800.0 E436.039
G1 X-6.31 Y-12.34 Z3.02 F4800.0 E436.059
G1 X-6.44 Y-12.68 Z3.02 F4800.0 E436.079
G1 X-5.39 Y-13.55 Z3.02 F4800.0 E436.151
G1 X-2.47 Y-15.11 Z3.02 F4800.0 E436.326
G1 X-2.04 Y-15.24 Z3.02 F4800.0 E436.35
G1 X-1.36 Y-14.83 Z3.02 F4800.0 E436.392
G1 X-1.06 Y-14.53 Z3.02 F4800.0 E436.414
G1 X-0.5 Y-14.38 Z3.02 F4800.0 E436.445
G1 X0.06 Y-14.53 Z3.02 F4800.0 E436.476
G1 X0.47 Y-14.94 Z3.02 F4800.0 E436.506
G1 X0.62 Y-15.5 Z3.02 F4800.0 E436.537
G1 X0.56 Y-15.76 Z3.02 F4800.0 E436.551
G1 X0.83 Y-16.09 Z3.02 F4800.0 E436.574
G1 X4.0 Y-16.4 Z3.02 F4800.0 E436.742
G1 X7.3 Y-16.07 Z3.02 F4800.0 E436.917
G1 X10.47 Y-15.11 Z3.02 F4800.0 E437.092
G1 X13.39 Y-13.55 Z3.02 F4800.0 E437.267
G1 X15.95 Y-11.45 Z3.02 F4800.0 E437.442
G1 X18.05 Y-8.89 Z3.02 F4800.0 E437.617
G1 X19.61 Y-5.97 Z3.02 F4800.0 E437.792
G1 X20.57 Y-2.8 Z3.02 F4800.0 E437.967
G1 X20.9 Y0.5 Z3.02 F4800.0 E438.142
G1 X20.57 Y3.8 Z3.02 F4800.0 E438.317
G1 X19.61 Y6.97 Z3.02 F4800.0 E438.492
G1 X18.05 Y9.89 Z3.02 F4800.0 E438.667
G1 X15.95 Y12.45 Z3.02 F4800.0 E438.842
G1 X13.39 Y14.55 Z3.02 F4800.0 E439.017
G1 X10.47 Y16.11 Z3.02 F4800.0 E439.192
G1 X7.3 Y17.07 Z3.02 F4800.0 E439.367
G1 X4.0 Y17.4 Z3.02 F4800.0 E439.542
G1 X0.7 Y17.07 Z3.02 F4800.0 E439.717
G1 X-2.47 Y16.11 Z3.02 F4800.0 E439.892
G1 X-5.39 Y14.55 Z3.02 F4800.0 E440.067
G1 X-7.95 Y12.45 Z3.02 F4800.0 E440.242
G1 X-10.05 Y9.89 Z3.02 F4800.0 E440.417
G1 X-11.61 Y6.97 Z3.02 F4800.0 E440.592
G1 X-12.57 Y3.8 Z3.02 F4800.0 E440.767
G1 X-12.9 Y0.5 Z3.02 F4800.0 E440.942
G1 X-12.57 Y-2.8 Z3.02 F4800.0 E441.117
G1 X-11.61 Y-5.97 Z3.02 F4800.0 E441.292
G1 X-10.05 Y-8.89 Z3.02 F4800.0 E441.467
G1 X-8.2 Y-11.15 Z3.02 F4800.0 E441.621
G1 X-7.56 Y-10.53 Z3.02 F4800.0 E441.668
G1 X-7.0 Y-10.38 Z3.02 F4800.0 E441.698
G1 X-6.44 Y-10.53 Z3.02 F4800.0 E441.729
G1 X-6.26 Y-10.71 Z3.02 F4800.0 E441.743
G1 F1200.0
G1 E440.743
G1 F4800.0
M103
(</loop>)
(<edgePath>)
;M108 R40.0
G1 X-1.27 Y-15.95 Z3.02 F4200.0
G1 X-0.94 Y-16.27 Z3.02 F4200.0
G1 X-0.5 Y-16.39 Z3.02 F4200.0
G1 X-0.22 Y-16.34 Z3.02 F4200.0
G1 X0.07 Y-16.3 Z3.02 F4200.0
G1 F1200.0
G1 E441.743
G1 F4200.0
M101
G1 X0.63 Y-16.47 Z3.02 F2400.0 E441.773
G1 X4.0 Y-16.8 Z3.02 F2400.0 E441.952
G1 X7.38 Y-16.47 Z3.02 F2400.0 E442.132
G1 X10.62 Y-15.48 Z3.02 F2400.0 E442.311
G1 X13.61 Y-13.88 Z3.02 F2400.0 E442.49
G1 X16.23 Y-11.73 Z3.02 F2400.0 E442.669
G1 X18.38 Y-9.11 Z3.02 F2400.0 E442.848
G1 X19.98 Y-6.12 Z3.02 F2400.0 E443.027
G1 X20.97 Y-2.88 Z3.02 F2400.0 E443.206
G1 X21.3 Y0.5 Z3.02 F2400.0 E443.386
G1 X20.97 Y3.88 Z3.02 F2400.0 E443.565
G1 X19.98 Y7.12 Z3.02 F2400.0 E443.744
G1 X18.38 Y10.11 Z3.02 F2400.0 E443.923
G1 X16.23 Y12.73 Z3.02 F2400.0 E444.102
G1 X13.61 Y14.88 Z3.02 F2400.0 E444.281
G1 X10.62 Y16.48 Z3.02 F2400.0 E444.46
G1 X7.38 Y17.47 Z3.02 F2400.0 E444.64
G1 X4.0 Y17.8 Z3.02 F2400.0 E444.819
G1 X0.63 Y17.47 Z3.02 F2400.0 E444.998
G1 X-2.62 Y16.48 Z3.02 F2400.0 E445.177
G1 X-5.61 Y14.88 Z3.02 F2400.0 E445.356
G1 X-8.23 Y12.73 Z3.02 F2400.0 E445.535
G1 X-10.38 Y10.11 Z3.02 F2400.0 E445.714
G1 X-11.98 Y7.12 Z3.02 F2400.0 E445.894
G1 X-12.97 Y3.88 Z3.02 F2400.0 E446.073
G1 X-13.3 Y0.5 Z3.02 F2400.0 E446.252
G1 X-12.97 Y-2.88 Z3.02 F2400.0 E446.431
G1 X-11.98 Y-6.12 Z3.02 F2400.0 E446.61
G1 X-10.38 Y-9.11 Z3.02 F2400.0 E446.789
G1 X-8.23 Y-11.73 Z3.02 F2400.0 E446.968
G1 X-7.67 Y-12.2 Z3.02 F2400.0 E447.007
G1 F1200.0
G1 E447.007
G1 F2400.0
M103
G1 X-7.45 Y-12.38 Z3.02 F4200.0
G1 F1200.0
G1 E447.007
G1 F4200.0
M101
G1 X-5.61 Y-13.88 Z3.02 F2400.0 E447.133
G1 X-2.62 Y-15.48 Z3.02 F2400.0 E447.312
G1 X-1.4 Y-15.85 Z3.02 F2400.0 E447.379
G1 F1200.0
G1 E447.379
G1 F2400.0
M103
(</edgePath>)
(</boundaryPerimeter>)
(<nestedRing>)
(<boundaryPerimeter>)
(<boundaryPoint> X0.003 Y-15.502 Z3.024 </boundaryPoint>)
(<boundaryPoint> X-0.064 Y-15.752 Z3.024 </boundaryPoint>)
(<boundaryPoint> X-0.247 Y-15.936 Z3.024 </boundaryPoint>)
(<boundaryPoint> X-0.498 Y-16.003 Z3.024 </boundaryPoint>)
(<boundaryPoint> X-0.748 Y-15.936 Z3.024 </boundaryPoint>)
(<boundaryPoint> X-0.932 Y-15.752 Z3.024 </boundaryPoint>)
(<boundaryPoint> X-0.999 Y-15.502 Z3.024 </boundaryPoint>)
(<boundaryPoint> X-0.932 Y-15.251 Z3.024 </boundaryPoint>)
(<boundaryPoint> X-0.748 Y-15.068 Z3.024 </boundaryPoint>)
(<boundaryPoint> X-0.498 Y-15.001 Z3.024 </boundaryPoint>)
(<boundaryPoint> X-0.247 Y-15.068 Z3.024 </boundaryPoint>)
(<boundaryPoint> X-0.064 Y-15.251 Z3.024 </boundaryPoint>)
(<edge> inner )
G1 X-1.18 Y-15.61 Z3.02 F4200.0
G1 F1200.0
G1 E447.379
G1 F4200.0
M101
G1 X-1.21 Y-15.5 Z3.02 F2400.0 E447.385
G1 X-1.11 Y-15.15 Z3.02 F2400.0 E447.404
G1 X-0.85 Y-14.89 Z3.02 F2400.0 E447.424
G1 X-0.5 Y-14.79 Z3.02 F2400.0 E447.443
G1 X-0.14 Y-14.89 Z3.02 F2400.0 E447.462
G1 X0.12 Y-15.15 Z3.02 F2400.0 E447.482
G1 X0.21 Y-15.5 Z3.02 F2400.0 E447.501
G1 X0.12 Y-15.86 Z3.02 F2400.0 E447.52
G1 X-0.14 Y-16.11 Z3.02 F2400.0 E447.54
G1 X-0.5 Y-16.21 Z3.02 F2400.0 E447.559
G1 X-0.85 Y-16.11 Z3.02 F2400.0 E447.579
G1 X-1.11 Y-15.86 Z3.02 F2400.0 E447.598
G1 X-1.18 Y-15.61 Z3.02 F2400.0 E447.611
G1 F1200.0
G1 E446.611
G1 F2400.0
M103
(</edge>)
(</boundaryPerimeter>)
(</nestedRing>)
(<nestedRing>)
(<boundaryPerimeter>)
(<boundaryPoint> X-7.253 Y-11.932 Z3.024 </boundaryPoint>)
(<boundaryPoint> X-7.436 Y-11.749 Z3.024 </boundaryPoint>)
(<boundaryPoint> X-7.503 Y-11.498 Z3.024 </boundaryPoint>)
(<boundaryPoint> X-7.436 Y-11.248 Z3.024 </boundaryPoint>)
(<boundaryPoint> X-7.253 Y-11.064 Z3.024 </boundaryPoint>)
(<boundaryPoint> X-7.002 Y-10.997 Z3.024 </boundaryPoint>)
(<boundaryPoint> X-6.752 Y-11.064 Z3.024 </boundaryPoint>)
(<boundaryPoint> X-6.568 Y-11.248 Z3.024 </boundaryPoint>)
(<boundaryPoint> X-6.501 Y-11.498 Z3.024 </boundaryPoint>)
(<boundaryPoint> X-6.568 Y-11.749 Z3.024 </boundaryPoint>)
(<boundaryPoint> X-6.752 Y-11.932 Z3.024 </boundaryPoint>)
(<boundaryPoint> X-7.002 Y-11.999 Z3.024 </boundaryPoint>)
(<edge> inner )
G1 X-6.57 Y-12.03 Z3.02 F4200.0
G1 F1200.0
G1 E447.611
G1 F4200.0
M101
G1 X-6.65 Y-12.11 Z3.02 F2400.0 E447.617
G1 X-7.0 Y-12.21 Z3.02 F2400.0 E447.637
G1 X-7.36 Y-12.11 Z3.02 F2400.0 E447.656
G1 X-7.62 Y-11.85 Z3.02 F2400.0 E447.675
G1 X-7.71 Y-11.5 Z3.02 F2400.0 E447.695
G1 X-7.62 Y-11.15 Z3.02 F2400.0 E447.714
G1 X-7.36 Y-10.89 Z3.02 F2400.0 E447.733
G1 X-7.0 Y-10.79 Z3.02 F2400.0 E447.753
G1 X-6.65 Y-10.89 Z3.02 F2400.0 E447.772
G1 X-6.39 Y-11.14 Z3.02 F2400.0 E447.791
G1 X-6.29 Y-11.5 Z3.02 F2400.0 E447.811
G1 X-6.39 Y-11.85 Z3.02 F2400.0 E447.83
G1 X-6.57 Y-12.03 Z3.02 F2400.0 E447.844
G1 F1200.0
G1 E446.844
G1 F2400.0
M103
(</edge>)
(</boundaryPerimeter>)
(</nestedRing>)
(<nestedRing>)
(<boundaryPerimeter>)
(<boundaryPoint> X9.546 Y-1.797 Z3.024 </boundaryPoint>)
(<boundaryPoint> X8.991 Y-2.835 Z3.024 </boundaryPoint>)
(<boundaryPoint> X8.245 Y-3.745 Z3.024 </boundaryPoint>)
(<boundaryPoint> X7.335 Y-4.491 Z3.024 </boundaryPoint>)
(<boundaryPoint> X6.297 Y-5.046 Z3.024 </boundaryPoint>)
(<boundaryPoint> X5.171 Y-5.388 Z3.024 </boundaryPoint>)
(<boundaryPoint> X4.0 Y-5.503 Z3.024 </boundaryPoint>)
(<boundaryPoint> X2.829 Y-5.388 Z3.024 </boundaryPoint>)
(<boundaryPoint> X1.703 Y-5.046 Z3.024 </boundaryPoint>)
(<boundaryPoint> X0.665 Y-4.491 Z3.024 </boundaryPoint>)
(<boundaryPoint> X-0.245 Y-3.745 Z3.024 </boundaryPoint>)
(<boundaryPoint> X-0.991 Y-2.835 Z3.024 </boundaryPoint>)
(<boundaryPoint> X-1.546 Y-1.797 Z3.024 </boundaryPoint>)
(<boundaryPoint> X-1.888 Y-0.671 Z3.024 </boundaryPoint>)
(<boundaryPoint> X-2.003 Y0.5 Z3.024 </boundaryPoint>)
(<boundaryPoint> X-1.888 Y1.671 Z3.024 </boundaryPoint>)
(<boundaryPoint> X-1.546 Y2.797 Z3.024 </boundaryPoint>)
(<boundaryPoint> X-0.991 Y3.835 Z3.024 </boundaryPoint>)
(<boundaryPoint> X-0.245 Y4.745 Z3.024 </boundaryPoint>)
(<boundaryPoint> X0.665 Y5.491 Z3.024 </boundaryPoint>)
(<boundaryPoint> X1.703 Y6.046 Z3.024 </boundaryPoint>)
(<boundaryPoint> X2.829 Y6.388 Z3.024 </boundaryPoint>)
(<boundaryPoint> X4.0 Y6.503 Z3.024 </boundaryPoint>)
(<boundaryPoint> X5.171 Y6.388 Z3.024 </boundaryPoint>)
(<boundaryPoint> X6.297 Y6.046 Z3.024 </boundaryPoint>)
(<boundaryPoint> X7.335 Y5.491 Z3.024 </boundaryPoint>)
(<boundaryPoint> X8.245 Y4.745 Z3.024 </boundaryPoint>)
(<boundaryPoint> X8.991 Y3.835 Z3.024 </boundaryPoint>)
(<boundaryPoint> X9.546 Y2.797 Z3.024 </boundaryPoint>)
(<boundaryPoint> X9.888 Y1.671 Z3.024 </boundaryPoint>)
(<boundaryPoint> X10.003 Y0.5 Z3.024 </boundaryPoint>)
(<boundaryPoint> X9.888 Y-0.671 Z3.024 </boundaryPoint>)
(<edge> inner )
G1 X-0.27 Y-3.99 Z3.02 F4200.0
G1 F1200.0
G1 E447.844
G1 F4200.0
M101
G1 X-0.39 Y-3.89 Z3.02 F2400.0 E447.852
G1 X-1.16 Y-2.95 Z3.02 F2400.0 E447.916
G1 X-1.73 Y-1.87 Z3.02 F2400.0 E447.98
G1 X-2.09 Y-0.71 Z3.02 F2400.0 E448.045
G1 X-2.2 Y0.5 Z3.02 F2400.0 E448.109
G1 X-2.09 Y1.71 Z3.02 F2400.0 E448.173
G1 X-1.73 Y2.87 Z3.02 F2400.0 E448.237
G1 X-1.16 Y3.95 Z3.02 F2400.0 E448.302
G1 X-0.39 Y4.89 Z3.02 F2400.0 E448.366
G1 X0.55 Y5.66 Z3.02 F2400.0 E448.43
G1 X1.63 Y6.23 Z3.02 F2400.0 E448.494
G1 X2.79 Y6.59 Z3.02 F2400.0 E448.559
G1 X4.0 Y6.7 Z3.02 F2400.0 E448.623
G1 X5.21 Y6.59 Z3.02 F2400.0 E448.687
G1 X6.37 Y6.23 Z3.02 F2400.0 E448.751
G1 X7.45 Y5.66 Z3.02 F2400.0 E448.816
G1 X8.39 Y4.89 Z3.02 F2400.0 E448.88
G1 X9.16 Y3.95 Z3.02 F2400.0 E448.944
G1 X9.73 Y2.87 Z3.02 F2400.0 E449.008
G1 X10.09 Y1.71 Z3.02 F2400.0 E449.073
G1 X10.2 Y0.5 Z3.02 F2400.0 E449.137
G1 X10.09 Y-0.71 Z3.02 F2400.0 E449.201
G1 X9.73 Y-1.87 Z3.02 F2400.0 E449.265
G1 X9.16 Y-2.95 Z3.02 F2400.0 E449.33
G1 X8.39 Y-3.89 Z3.02 F2400.0 E449.394
G1 X7.45 Y-4.66 Z3.02 F2400.0 E449.458
G1 X6.37 Y-5.23 Z3.02 F2400.0 E449.522
G1 X5.21 Y-5.59 Z3.02 F2400.0 E449.587
G1 X4.0 Y-5.7 Z3.02 F2400.0 E449.651
G1 X2.79 Y-5.59 Z3.02 F2400.0 E449.715
G1 X1.63 Y-5.23 Z3.02 F2400.0 E449.779
G1 X0.55 Y-4.66 Z3.02 F2400.0 E449.844
G1 X-0.07 Y-4.15 Z3.02 F2400.0 E449.886
G1 X-0.27 Y-3.99 Z3.02 F2400.0 E449.9
G1 F1200.0
G1 E448.9
G1 F2400.0
M103
(</edge>)
(</boundaryPerimeter>)
(</nestedRing>)
(<infill>)
(<infillBoundary>)
(<infillPoint> X20.573 Y-2.796 Z3.024 </infillPoint>)
(<infillPoint> X20.898 Y0.5 Z3.024 </infillPoint>)
(<infillPoint> X20.573 Y3.796 Z3.024 </infillPoint>)
(<infillPoint> X19.611 Y6.966 Z3.024 </infillPoint>)
(<infillPoint> X18.05 Y9.888 Z3.024 </infillPoint>)
(<infillPoint> X15.949 Y12.449 Z3.024 </infillPoint>)
(<infillPoint> X13.388 Y14.55 Z3.024 </infillPoint>)
(<infillPoint> X10.466 Y16.111 Z3.024 </infillPoint>)
(<infillPoint> X7.296 Y17.073 Z3.024 </infillPoint>)
(<infillPoint> X4.0 Y17.398 Z3.024 </infillPoint>)
(<infillPoint> X0.704 Y17.073 Z3.024 </infillPoint>)
(<infillPoint> X-2.466 Y16.111 Z3.024 </infillPoint>)
(<infillPoint> X-5.388 Y14.55 Z3.024 </infillPoint>)
(<infillPoint> X-7.949 Y12.449 Z3.024 </infillPoint>)
(<infillPoint> X-10.05 Y9.888 Z3.024 </infillPoint>)
(<infillPoint> X-11.611 Y6.966 Z3.024 </infillPoint>)
(<infillPoint> X-12.573 Y3.796 Z3.024 </infillPoint>)
(<infillPoint> X-12.898 Y0.5 Z3.024 </infillPoint>)
(<infillPoint> X-12.573 Y-2.796 Z3.024 </infillPoint>)
(<infillPoint> X-11.611 Y-5.966 Z3.024 </infillPoint>)
(<infillPoint> X-10.05 Y-8.888 Z3.024 </infillPoint>)
(<infillPoint> X-8.197 Y-11.146 Z3.024 </infillPoint>)
(<infillPoint> X-7.564 Y-10.526 Z3.024 </infillPoint>)
(<infillPoint> X-7.002 Y-10.376 Z3.024 </infillPoint>)
(<infillPoint> X-6.441 Y-10.526 Z3.024 </infillPoint>)
(<infillPoint> X-6.03 Y-10.937 Z3.024 </infillPoint>)
(<infillPoint> X-5.88 Y-11.498 Z3.024 </infillPoint>)
(<infillPoint> X-6.03 Y-12.06 Z3.024 </infillPoint>)
(<infillPoint> X-6.307 Y-12.336 Z3.024 </infillPoint>)
(<infillPoint> X-6.444 Y-12.684 Z3.024 </infillPoint>)
(<infillPoint> X-5.388 Y-13.55 Z3.024 </infillPoint>)
(<infillPoint> X-2.466 Y-15.111 Z3.024 </infillPoint>)
(<infillPoint> X-2.036 Y-15.242 Z3.024 </infillPoint>)
(<infillPoint> X-1.36 Y-14.83 Z3.024 </infillPoint>)
(<infillPoint> X-1.058 Y-14.53 Z3.024 </infillPoint>)
(<infillPoint> X-0.498 Y-14.38 Z3.024 </infillPoint>)
(<infillPoint> X0.063 Y-14.53 Z3.024 </infillPoint>)
(<infillPoint> X0.474 Y-14.941 Z3.024 </infillPoint>)
(<infillPoint> X0.624 Y-15.502 Z3.024 </infillPoint>)
(<infillPoint> X0.555 Y-15.758 Z3.024 </infillPoint>)
(<infillPoint> X0.828 Y-16.085 Z3.024 </infillPoint>)
(<infillPoint> X4.0 Y-16.398 Z3.024 </infillPoint>)
(<infillPoint> X7.296 Y-16.073 Z3.024 </infillPoint>)
(<infillPoint> X10.466 Y-15.111 Z3.024 </infillPoint>)
(<infillPoint> X13.388 Y-13.55 Z3.024 </infillPoint>)
(<infillPoint> X15.949 Y-11.449 Z3.024 </infillPoint>)
(<infillPoint> X18.05 Y-8.888 Z3.024 </infillPoint>)
(<infillPoint> X19.611 Y-5.966 Z3.024 </infillPoint>)
(</infillBoundary>)
(<infillBoundary>)
(<infillPoint> X10.103 Y-2.028 Z3.024 </infillPoint>)
(<infillPoint> X9.492 Y-3.17 Z3.024 </infillPoint>)
(<infillPoint> X8.671 Y-4.171 Z3.024 </infillPoint>)
(<infillPoint> X7.67 Y-4.992 Z3.024 </infillPoint>)
(<infillPoint> X6.528 Y-5.603 Z3.024 </infillPoint>)
(<infillPoint> X5.289 Y-5.979 Z3.024 </infillPoint>)
(<infillPoint> X4.0 Y-6.106 Z3.024 </infillPoint>)
(<infillPoint> X2.711 Y-5.979 Z3.024 </infillPoint>)
(<infillPoint> X1.472 Y-5.603 Z3.024 </infillPoint>)
(<infillPoint> X0.33 Y-4.992 Z3.024 </infillPoint>)
(<infillPoint> X-0.671 Y-4.171 Z3.024 </infillPoint>)
(<infillPoint> X-1.492 Y-3.17 Z3.024 </infillPoint>)
(<infillPoint> X-2.103 Y-2.028 Z3.024 </infillPoint>)
(<infillPoint> X-2.479 Y-0.789 Z3.024 </infillPoint>)
(<infillPoint> X-2.606 Y0.5 Z3.024 </infillPoint>)
(<infillPoint> X-2.479 Y1.789 Z3.024 </infillPoint>)
(<infillPoint> X-2.103 Y3.028 Z3.024 </infillPoint>)
(<infillPoint> X-1.492 Y4.17 Z3.024 </infillPoint>)
(<infillPoint> X-0.671 Y5.171 Z3.024 </infillPoint>)
(<infillPoint> X0.33 Y5.992 Z3.024 </infillPoint>)
(<infillPoint> X1.472 Y6.603 Z3.024 </infillPoint>)
(<infillPoint> X2.711 Y6.979 Z3.024 </infillPoint>)
(<infillPoint> X4.0 Y7.106 Z3.024 </infillPoint>)
(<infillPoint> X5.289 Y6.979 Z3.024 </infillPoint>)
(<infillPoint> X6.528 Y6.603 Z3.024 </infillPoint>)
(<infillPoint> X7.67 Y5.992 Z3.024 </infillPoint>)
(<infillPoint> X8.671 Y5.171 Z3.024 </infillPoint>)
(<infillPoint> X9.492 Y4.17 Z3.024 </infillPoint>)
(<infillPoint> X10.103 Y3.028 Z3.024 </infillPoint>)
(<infillPoint> X10.479 Y1.789 Z3.024 </infillPoint>)
(<infillPoint> X10.606 Y0.5 Z3.024 </infillPoint>)
(<infillPoint> X10.479 Y-0.789 Z3.024 </infillPoint>)
(</infillBoundary>)
;M108 R80.0
G1 X-6.17 Y-10.4 Z3.02 F4200.0
G1 F1200.0
G1 E449.9
G1 F4200.0
M101
G1 X-5.78 Y-10.8 Z3.02 F4800.0 E449.929
G1 X-5.67 Y-11.2 Z3.02 F4800.0 E449.951
G1 X-5.62 Y-11.6 Z3.02 F4800.0 E449.972
G1 X-5.72 Y-12.0 Z3.02 F4800.0 E449.994
G1 X-5.98 Y-12.4 Z3.02 F4800.0 E450.019
G1 X-5.86 Y-12.8 Z3.02 F4800.0 E450.041
G1 X-5.37 Y-13.2 Z3.02 F4800.0 E450.075
G1 X-2.45 Y-14.8 Z3.02 F4800.0 E450.25
G1 X-1.85 Y-14.8 Z3.02 F4800.0 E450.282
G1 X-1.32 Y-14.4 Z3.02 F4800.0 E450.317
G1 F1200.0
G1 E449.317
G1 F4800.0
M103
G1 X-6.46 Y-10.79 Z3.02 F4200.0
G1 X-7.84 Y-10.4 Z3.02 F4200.0
G1 F1200.0
G1 E450.317
G1 F4200.0
M101
G1 X-8.45 Y-10.4 Z3.02 F4800.0 E450.349
G1 X-9.76 Y-8.8 Z3.02 F4800.0 E450.459
G1 X-11.28 Y-6.0 Z3.02 F4800.0 E450.627
G1 X-12.28 Y-2.8 Z3.02 F4800.0 E450.804
G1 X-12.49 Y-0.8 Z3.02 F4800.0 E450.91
G1 X0.73 Y-14.8 Z3.02 F4800.0 E451.927
G1 X0.92 Y-15.6 Z3.02 F4800.0 E451.971
G1 X2.82 Y-16.0 Z3.02 F4800.0 E452.073
G1 X5.18 Y-16.0 Z3.02 F4800.0 E452.198
G1 X7.89 Y-15.6 Z3.02 F4800.0 E452.343
G1 X10.45 Y-14.8 Z3.02 F4800.0 E452.485
G1 X13.37 Y-13.2 Z3.02 F4800.0 E452.661
G1 X15.79 Y-11.2 Z3.02 F4800.0 E452.826
G1 X17.76 Y-8.8 Z3.02 F4800.0 E452.99
G1 X19.28 Y-6.0 Z3.02 F4800.0 E453.159
G1 X20.28 Y-2.8 Z3.02 F4800.0 E453.336
G1 X20.53 Y-0.4 Z3.02 F4800.0 E453.463
G1 F1200.0
G1 E452.463
G1 F4800.0
M103
G1 X8.55 Y16.4 Z3.02 F4200.0
G1 F1200.0
G1 E453.463
G1 F4200.0
M101
G1 X9.87 Y16.0 Z3.02 F4800.0 E453.536
G1 X10.83 Y15.6 Z3.02 F4800.0 E453.591
G1 X13.07 Y14.4 Z3.02 F4800.0 E453.725
G1 X15.57 Y12.4 Z3.02 F4800.0 E453.894
G1 X17.89 Y9.6 Z3.02 F4800.0 E454.086
G1 X19.37 Y6.8 Z3.02 F4800.0 E454.254
G1 X20.31 Y3.6 Z3.02 F4800.0 E454.43
G1 X20.61 Y0.4 Z3.02 F4800.0 E454.6
G1 X20.57 Y-0.0 Z3.02 F4800.0 E454.621
G1 X10.17 Y-3.32 Z3.02 F4800.0 E455.197
G1 X10.01 Y-2.8 Z3.02 F4800.0 E455.226
G1 X10.39 Y-2.68 Z3.02 F4800.0 E455.247
G1 X10.22 Y-2.4 Z3.02 F4800.0 E455.265
G1 X10.56 Y-2.19 Z3.02 F4800.0 E455.286
G1 X10.4 Y-2.0 Z3.02 F4800.0 E455.299
G1 X10.76 Y-0.8 Z3.02 F4800.0 E455.365
G1 X10.88 Y0.4 Z3.02 F4800.0 E455.429
G1 X10.71 Y2.0 Z3.02 F4800.0 E455.514
G1 X10.33 Y3.2 Z3.02 F4800.0 E455.58
G1 X9.67 Y4.4 Z3.02 F4800.0 E455.653
G1 X9.01 Y5.2 Z3.02 F4800.0 E455.707
G1 X8.1 Y6.0 Z3.02 F4800.0 E455.771
G1 X6.75 Y6.8 Z3.02 F4800.0 E455.854
G1 X5.53 Y7.2 Z3.02 F4800.0 E455.922
G1 X2.47 Y7.2 Z3.02 F4800.0 E456.084
G1 X1.25 Y6.8 Z3.02 F4800.0 E456.152
G1 X-0.1 Y6.0 Z3.02 F4800.0 E456.235
G1 X-1.01 Y5.2 Z3.02 F4800.0 E456.298
G1 X-1.67 Y4.4 Z3.02 F4800.0 E456.353
G1 X-2.33 Y3.2 Z3.02 F4800.0 E456.426
G1 X-2.71 Y2.0 Z3.02 F4800.0 E456.492
G1 X-2.88 Y0.4 Z3.02 F4800.0 E456.577
G1 X-2.76 Y-0.8 Z3.02 F4800.0 E456.641
G1 X-2.4 Y-2.0 Z3.02 F4800.0 E456.707
G1 X-2.56 Y-2.19 Z3.02 F4800.0 E456.72
G1 X-2.17 Y-3.32 Z3.02 F4800.0 E456.783
G1 X-12.53 Y-0.4 Z3.02 F4800.0 E457.352
G1 X-12.61 Y0.4 Z3.02 F4800.0 E457.394
G1 X-12.31 Y3.6 Z3.02 F4800.0 E457.564
G1 X-11.37 Y6.8 Z3.02 F4800.0 E457.74
G1 X-9.89 Y9.6 Z3.02 F4800.0 E457.907
G1 X-7.57 Y12.4 Z3.02 F4800.0 E458.099
G1 X-5.07 Y14.4 Z3.02 F4800.0 E458.268
G1 X-2.83 Y15.6 Z3.02 F4800.0 E458.403
G1 X-1.87 Y16.0 Z3.02 F4800.0 E458.458
G1 X0.79 Y16.8 Z3.02 F4800.0 E458.604
G1 X7.21 Y16.8 Z3.02 F4800.0 E458.943
G1 F1200.0
G1 E457.943
G1 F4800.0
M103
(</infill>)
(</nestedRing>)
(</rotation>)
(</layer>)
(<layer> 3.294 )
(<rotation> (6.12323399574e-17+1j) )
(<nestedRing>)
(<boundaryPerimeter>)
(<boundaryPoint> X21.164 Y-2.914 Z3.294 </boundaryPoint>)
(<boundaryPoint> X21.501 Y0.5 Z3.294 </boundaryPoint>)
(<boundaryPoint> X21.164 Y3.914 Z3.294 </boundaryPoint>)
(<boundaryPoint> X20.168 Y7.197 Z3.294 </boundaryPoint>)
(<boundaryPoint> X18.551 Y10.223 Z3.294 </boundaryPoint>)
(<boundaryPoint> X16.375 Y12.875 Z3.294 </boundaryPoint>)
(<boundaryPoint> X13.723 Y15.051 Z3.294 </boundaryPoint>)
(<boundaryPoint> X10.697 Y16.668 Z3.294 </boundaryPoint>)
(<boundaryPoint> X7.414 Y17.664 Z3.294 </boundaryPoint>)
(<boundaryPoint> X4.0 Y18.001 Z3.294 </boundaryPoint>)
(<boundaryPoint> X0.586 Y17.664 Z3.294 </boundaryPoint>)
(<boundaryPoint> X-2.697 Y16.668 Z3.294 </boundaryPoint>)
(<boundaryPoint> X-5.723 Y15.051 Z3.294 </boundaryPoint>)
(<boundaryPoint> X-8.375 Y12.875 Z3.294 </boundaryPoint>)
(<boundaryPoint> X-10.551 Y10.223 Z3.294 </boundaryPoint>)
(<boundaryPoint> X-12.168 Y7.197 Z3.294 </boundaryPoint>)
(<boundaryPoint> X-13.164 Y3.914 Z3.294 </boundaryPoint>)
(<boundaryPoint> X-13.501 Y0.5 Z3.294 </boundaryPoint>)
(<boundaryPoint> X-13.164 Y-2.914 Z3.294 </boundaryPoint>)
(<boundaryPoint> X-12.168 Y-6.197 Z3.294 </boundaryPoint>)
(<boundaryPoint> X-10.551 Y-9.223 Z3.294 </boundaryPoint>)
(<boundaryPoint> X-8.375 Y-11.875 Z3.294 </boundaryPoint>)
(<boundaryPoint> X-5.723 Y-14.051 Z3.294 </boundaryPoint>)
(<boundaryPoint> X-2.697 Y-15.668 Z3.294 </boundaryPoint>)
(<boundaryPoint> X0.586 Y-16.664 Z3.294 </boundaryPoint>)
(<boundaryPoint> X4.0 Y-17.001 Z3.294 </boundaryPoint>)
(<boundaryPoint> X7.414 Y-16.664 Z3.294 </boundaryPoint>)
(<boundaryPoint> X10.697 Y-15.668 Z3.294 </boundaryPoint>)
(<boundaryPoint> X13.723 Y-14.051 Z3.294 </boundaryPoint>)
(<boundaryPoint> X16.375 Y-11.875 Z3.294 </boundaryPoint>)
(<boundaryPoint> X18.551 Y-9.223 Z3.294 </boundaryPoint>)
(<boundaryPoint> X20.168 Y-6.197 Z3.294 </boundaryPoint>)
(<loop> inner )
G1 X0.44 Y5.82 Z3.29 F4200.0
G1 X-1.91 Y2.95 Z3.29 F4200.0
G1 X-2.28 Y-0.75 Z3.29 F4200.0
G1 X-0.63 Y-4.2 Z3.29 F4200.0
G1 F1200.0
G1 E458.943
G1 F4200.0
M101
G1 X-0.67 Y-4.17 Z3.29 F4800.0 E458.946
G1 X-1.49 Y-3.17 Z3.29 F4800.0 E459.015
G1 X-2.1 Y-2.03 Z3.29 F4800.0 E459.083
G1 X-2.48 Y-0.79 Z3.29 F4800.0 E459.151
G1 X-2.61 Y0.5 Z3.29 F4800.0 E459.22
G1 X-2.48 Y1.79 Z3.29 F4800.0 E459.288
G1 X-2.1 Y3.03 Z3.29 F4800.0 E459.357
G1 X-1.49 Y4.17 Z3.29 F4800.0 E459.425
G1 X-0.67 Y5.17 Z3.29 F4800.0 E459.493
G1 X0.33 Y5.99 Z3.29 F4800.0 E459.562
G1 X1.47 Y6.6 Z3.29 F4800.0 E459.63
G1 X2.71 Y6.98 Z3.29 F4800.0 E459.699
G1 X4.0 Y7.11 Z3.29 F4800.0 E459.767
G1 X5.29 Y6.98 Z3.29 F4800.0 E459.835
G1 X6.53 Y6.6 Z3.29 F4800.0 E459.904
G1 X7.67 Y5.99 Z3.29 F4800.0 E459.972
G1 X8.67 Y5.17 Z3.29 F4800.0 E460.041
G1 X9.49 Y4.17 Z3.29 F4800.0 E460.109
G1 X10.1 Y3.03 Z3.29 F4800.0 E460.177
G1 X10.48 Y1.79 Z3.29 F4800.0 E460.246
G1 X10.61 Y0.5 Z3.29 F4800.0 E460.314
G1 X10.48 Y-0.79 Z3.29 F4800.0 E460.383
G1 X10.1 Y-2.03 Z3.29 F4800.0 E460.451
G1 X9.49 Y-3.17 Z3.29 F4800.0 E460.519
G1 X8.67 Y-4.17 Z3.29 F4800.0 E460.588
G1 X7.67 Y-4.99 Z3.29 F4800.0 E460.656
G1 X6.53 Y-5.6 Z3.29 F4800.0 E460.725
G1 X5.29 Y-5.98 Z3.29 F4800.0 E460.793
G1 X4.0 Y-6.11 Z3.29 F4800.0 E460.862
G1 X2.71 Y-5.98 Z3.29 F4800.0 E460.93
G1 X1.47 Y-5.6 Z3.29 F4800.0 E460.998
G1 X0.33 Y-4.99 Z3.29 F4800.0 E461.067
G1 X-0.63 Y-4.2 Z3.29 F4800.0 E461.132
G1 F1200.0
G1 E460.132
G1 F4800.0
M103
(</loop>)
(<loop> outer )
G1 X-6.49 Y-10.51 Z3.29 F4200.0
G1 F1200.0
G1 E461.132
G1 F4200.0
M101
G1 X-6.44 Y-10.53 Z3.29 F4800.0 E461.135
G1 X-6.03 Y-10.94 Z3.29 F4800.0 E461.166
G1 X-5.88 Y-11.5 Z3.29 F4800.0 E461.196
G1 X-6.03 Y-12.06 Z3.29 F4800.0 E461.227
G1 X-6.31 Y-12.34 Z3.29 F4800.0 E461.248
G1 X-6.44 Y-12.68 Z3.29 F4800.0 E461.268
G1 X-5.39 Y-13.55 Z3.29 F4800.0 E461.34
G1 X-2.47 Y-15.11 Z3.29 F4800.0 E461.515
G1 X-2.04 Y-15.24 Z3.29 F4800.0 E461.539
G1 X-1.36 Y-14.83 Z3.29 F4800.0 E461.58
G1 X-1.06 Y-14.53 Z3.29 F4800.0 E461.603
G1 X-0.5 Y-14.38 Z3.29 F4800.0 E461.633
G1 X0.06 Y-14.53 Z3.29 F4800.0 E461.664
G1 X0.47 Y-14.94 Z3.29 F4800.0 E461.695
G1 X0.62 Y-15.5 Z3.29 F4800.0 E461.725
G1 X0.56 Y-15.76 Z3.29 F4800.0 E461.739
G1 X0.83 Y-16.09 Z3.29 F4800.0 E461.762
G1 X4.0 Y-16.4 Z3.29 F4800.0 E461.93
G1 X7.3 Y-16.07 Z3.29 F4800.0 E462.105
G1 X10.47 Y-15.11 Z3.29 F4800.0 E462.28
G1 X13.39 Y-13.55 Z3.29 F4800.0 E462.455
G1 X15.95 Y-11.45 Z3.29 F4800.0 E462.63
G1 X18.05 Y-8.89 Z3.29 F4800.0 E462.805
G1 X19.61 Y-5.97 Z3.29 F4800.0 E462.98
G1 X20.57 Y-2.8 Z3.29 F4800.0 E463.155
G1 X20.9 Y0.5 Z3.29 F4800.0 E463.33
G1 X20.57 Y3.8 Z3.29 F4800.0 E463.505
G1 X19.61 Y6.97 Z3.29 F4800.0 E463.68
G1 X18.05 Y9.89 Z3.29 F4800.0 E463.855
G1 X15.95 Y12.45 Z3.29 F4800.0 E464.03
G1 X13.39 Y14.55 Z3.29 F4800.0 E464.205
G1 X10.47 Y16.11 Z3.29 F4800.0 E464.38
G1 X7.3 Y17.07 Z3.29 F4800.0 E464.555
G1 X4.0 Y17.4 Z3.29 F4800.0 E464.73
G1 X0.7 Y17.07 Z3.29 F4800.0 E464.905
G1 X-2.47 Y16.11 Z3.29 F4800.0 E465.08
G1 X-5.39 Y14.55 Z3.29 F4800.0 E465.255
G1 X-7.95 Y12.45 Z3.29 F4800.0 E465.43
G1 X-10.05 Y9.89 Z3.29 F4800.0 E465.605
G1 X-11.61 Y6.97 Z3.29 F4800.0 E465.78
G1 X-12.57 Y3.8 Z3.29 F4800.0 E465.955
G1 X-12.9 Y0.5 Z3.29 F4800.0 E466.13
G1 X-12.57 Y-2.8 Z3.29 F4800.0 E466.305
G1 X-11.61 Y-5.97 Z3.29 F4800.0 E466.48
G1 X-10.05 Y-8.89 Z3.29 F4800.0 E466.655
G1 X-8.2 Y-11.15 Z3.29 F4800.0 E466.809
G1 X-7.56 Y-10.53 Z3.29 F4800.0 E466.856
G1 X-7.0 Y-10.38 Z3.29 F4800.0 E466.887
G1 X-6.49 Y-10.51 Z3.29 F4800.0 E466.915
G1 F1200.0
G1 E465.915
G1 F4800.0
M103
(</loop>)
(<edgePath>)
;M108 R40.0
G1 X-1.27 Y-15.95 Z3.29 F4200.0
G1 X-0.94 Y-16.27 Z3.29 F4200.0
G1 X-0.5 Y-16.39 Z3.29 F4200.0
G1 X-0.22 Y-16.34 Z3.29 F4200.0
G1 X0.07 Y-16.3 Z3.29 F4200.0
G1 F1200.0
G1 E466.915
G1 F4200.0
M101
G1 X0.63 Y-16.47 Z3.29 F2400.0 E466.945
G1 X4.0 Y-16.8 Z3.29 F2400.0 E467.125
G1 X7.38 Y-16.47 Z3.29 F2400.0 E467.304
G1 X10.62 Y-15.48 Z3.29 F2400.0 E467.483
G1 X13.61 Y-13.88 Z3.29 F2400.0 E467.662
G1 X16.23 Y-11.73 Z3.29 F2400.0 E467.841
G1 X18.38 Y-9.11 Z3.29 F2400.0 E468.02
G1 X19.98 Y-6.12 Z3.29 F2400.0 E468.199
G1 X20.97 Y-2.88 Z3.29 F2400.0 E468.379
G1 X21.3 Y0.5 Z3.29 F2400.0 E468.558
G1 X20.97 Y3.88 Z3.29 F2400.0 E468.737
G1 X19.98 Y7.12 Z3.29 F2400.0 E468.916
G1 X18.38 Y10.11 Z3.29 F2400.0 E469.095
G1 X16.23 Y12.73 Z3.29 F2400.0 E469.274
G1 X13.61 Y14.88 Z3.29 F2400.0 E469.453
G1 X10.62 Y16.48 Z3.29 F2400.0 E469.633
G1 X7.38 Y17.47 Z3.29 F2400.0 E469.812
G1 X4.0 Y17.8 Z3.29 F2400.0 E469.991
G1 X0.63 Y17.47 Z3.29 F2400.0 E470.17
G1 X-2.62 Y16.48 Z3.29 F2400.0 E470.349
G1 X-5.61 Y14.88 Z3.29 F2400.0 E470.528
G1 X-8.23 Y12.73 Z3.29 F2400.0 E470.707
G1 X-10.38 Y10.11 Z3.29 F2400.0 E470.887
G1 X-11.98 Y7.12 Z3.29 F2400.0 E471.066
G1 X-12.97 Y3.88 Z3.29 F2400.0 E471.245
G1 X-13.3 Y0.5 Z3.29 F2400.0 E471.424
G1 X-12.97 Y-2.88 Z3.29 F2400.0 E471.603
G1 X-11.98 Y-6.12 Z3.29 F2400.0 E471.782
G1 X-10.38 Y-9.11 Z3.29 F2400.0 E471.961
G1 X-8.23 Y-11.73 Z3.29 F2400.0 E472.141
G1 X-7.67 Y-12.2 Z3.29 F2400.0 E472.179
G1 F1200.0
G1 E472.179
G1 F2400.0
M103
G1 X-7.45 Y-12.38 Z3.29 F4200.0
G1 F1200.0
G1 E472.179
G1 F4200.0
M101
G1 X-5.61 Y-13.88 Z3.29 F2400.0 E472.305
G1 X-2.62 Y-15.48 Z3.29 F2400.0 E472.484
G1 X-1.4 Y-15.85 Z3.29 F2400.0 E472.551
G1 F1200.0
G1 E472.551
G1 F2400.0
M103
(</edgePath>)
(</boundaryPerimeter>)
(<nestedRing>)
(<boundaryPerimeter>)
(<boundaryPoint> X0.003 Y-15.502 Z3.294 </boundaryPoint>)
(<boundaryPoint> X-0.064 Y-15.752 Z3.294 </boundaryPoint>)
(<boundaryPoint> X-0.247 Y-15.936 Z3.294 </boundaryPoint>)
(<boundaryPoint> X-0.498 Y-16.003 Z3.294 </boundaryPoint>)
(<boundaryPoint> X-0.748 Y-15.936 Z3.294 </boundaryPoint>)
(<boundaryPoint> X-0.932 Y-15.752 Z3.294 </boundaryPoint>)
(<boundaryPoint> X-0.999 Y-15.502 Z3.294 </boundaryPoint>)
(<boundaryPoint> X-0.932 Y-15.251 Z3.294 </boundaryPoint>)
(<boundaryPoint> X-0.748 Y-15.068 Z3.294 </boundaryPoint>)
(<boundaryPoint> X-0.498 Y-15.001 Z3.294 </boundaryPoint>)
(<boundaryPoint> X-0.247 Y-15.068 Z3.294 </boundaryPoint>)
(<boundaryPoint> X-0.064 Y-15.251 Z3.294 </boundaryPoint>)
(<edge> inner )
G1 X-1.08 Y-15.89 Z3.29 F4200.0
G1 F1200.0
G1 E472.551
G1 F4200.0
M101
G1 X-1.11 Y-15.86 Z3.29 F2400.0 E472.554
G1 X-1.21 Y-15.5 Z3.29 F2400.0 E472.573
G1 X-1.11 Y-15.15 Z3.29 F2400.0 E472.593
G1 X-0.85 Y-14.89 Z3.29 F2400.0 E472.612
G1 X-0.5 Y-14.79 Z3.29 F2400.0 E472.631
G1 X-0.14 Y-14.89 Z3.29 F2400.0 E472.651
G1 X0.12 Y-15.15 Z3.29 F2400.0 E472.67
G1 X0.21 Y-15.5 Z3.29 F2400.0 E472.689
G1 X0.12 Y-15.86 Z3.29 F2400.0 E472.709
G1 X-0.14 Y-16.11 Z3.29 F2400.0 E472.728
G1 X-0.5 Y-16.21 Z3.29 F2400.0 E472.748
G1 X-0.85 Y-16.11 Z3.29 F2400.0 E472.767
G1 X-1.08 Y-15.89 Z3.29 F2400.0 E472.784
G1 F1200.0
G1 E471.784
G1 F2400.0
M103
(</edge>)
(</boundaryPerimeter>)
(</nestedRing>)
(<nestedRing>)
(<boundaryPerimeter>)
(<boundaryPoint> X-7.253 Y-11.932 Z3.294 </boundaryPoint>)
(<boundaryPoint> X-7.436 Y-11.749 Z3.294 </boundaryPoint>)
(<boundaryPoint> X-7.503 Y-11.498 Z3.294 </boundaryPoint>)
(<boundaryPoint> X-7.436 Y-11.248 Z3.294 </boundaryPoint>)
(<boundaryPoint> X-7.253 Y-11.064 Z3.294 </boundaryPoint>)
(<boundaryPoint> X-7.002 Y-10.997 Z3.294 </boundaryPoint>)
(<boundaryPoint> X-6.752 Y-11.064 Z3.294 </boundaryPoint>)
(<boundaryPoint> X-6.568 Y-11.248 Z3.294 </boundaryPoint>)
(<boundaryPoint> X-6.501 Y-11.498 Z3.294 </boundaryPoint>)
(<boundaryPoint> X-6.568 Y-11.749 Z3.294 </boundaryPoint>)
(<boundaryPoint> X-6.752 Y-11.932 Z3.294 </boundaryPoint>)
(<boundaryPoint> X-7.002 Y-11.999 Z3.294 </boundaryPoint>)
(<edge> inner )
G1 X-6.38 Y-11.81 Z3.29 F4200.0
G1 F1200.0
G1 E472.784
G1 F4200.0
M101
G1 X-6.39 Y-11.85 Z3.29 F2400.0 E472.786
G1 X-6.65 Y-12.11 Z3.29 F2400.0 E472.806
G1 X-7.0 Y-12.21 Z3.29 F2400.0 E472.825
G1 X-7.36 Y-12.11 Z3.29 F2400.0 E472.844
G1 X-7.62 Y-11.85 Z3.29 F2400.0 E472.864
G1 X-7.71 Y-11.5 Z3.29 F2400.0 E472.883
G1 X-7.62 Y-11.15 Z3.29 F2400.0 E472.902
G1 X-7.36 Y-10.89 Z3.29 F2400.0 E472.922
G1 X-7.0 Y-10.79 Z3.29 F2400.0 E472.941
G1 X-6.65 Y-10.89 Z3.29 F2400.0 E472.96
G1 X-6.39 Y-11.14 Z3.29 F2400.0 E472.98
G1 X-6.29 Y-11.5 Z3.29 F2400.0 E472.999
G1 X-6.38 Y-11.81 Z3.29 F2400.0 E473.016
G1 F1200.0
G1 E472.016
G1 F2400.0
M103
(</edge>)
(</boundaryPerimeter>)
(</nestedRing>)
(<nestedRing>)
(<boundaryPerimeter>)
(<boundaryPoint> X9.546 Y-1.797 Z3.294 </boundaryPoint>)
(<boundaryPoint> X8.991 Y-2.835 Z3.294 </boundaryPoint>)
(<boundaryPoint> X8.245 Y-3.745 Z3.294 </boundaryPoint>)
(<boundaryPoint> X7.335 Y-4.491 Z3.294 </boundaryPoint>)
(<boundaryPoint> X6.297 Y-5.046 Z3.294 </boundaryPoint>)
(<boundaryPoint> X5.171 Y-5.388 Z3.294 </boundaryPoint>)
(<boundaryPoint> X4.0 Y-5.503 Z3.294 </boundaryPoint>)
(<boundaryPoint> X2.829 Y-5.388 Z3.294 </boundaryPoint>)
(<boundaryPoint> X1.703 Y-5.046 Z3.294 </boundaryPoint>)
(<boundaryPoint> X0.665 Y-4.491 Z3.294 </boundaryPoint>)
(<boundaryPoint> X-0.245 Y-3.745 Z3.294 </boundaryPoint>)
(<boundaryPoint> X-0.991 Y-2.835 Z3.294 </boundaryPoint>)
(<boundaryPoint> X-1.546 Y-1.797 Z3.294 </boundaryPoint>)
(<boundaryPoint> X-1.888 Y-0.671 Z3.294 </boundaryPoint>)
(<boundaryPoint> X-2.003 Y0.5 Z3.294 </boundaryPoint>)
(<boundaryPoint> X-1.888 Y1.671 Z3.294 </boundaryPoint>)
(<boundaryPoint> X-1.546 Y2.797 Z3.294 </boundaryPoint>)
(<boundaryPoint> X-0.991 Y3.835 Z3.294 </boundaryPoint>)
(<boundaryPoint> X-0.245 Y4.745 Z3.294 </boundaryPoint>)
(<boundaryPoint> X0.665 Y5.491 Z3.294 </boundaryPoint>)
(<boundaryPoint> X1.703 Y6.046 Z3.294 </boundaryPoint>)
(<boundaryPoint> X2.829 Y6.388 Z3.294 </boundaryPoint>)
(<boundaryPoint> X4.0 Y6.503 Z3.294 </boundaryPoint>)
(<boundaryPoint> X5.171 Y6.388 Z3.294 </boundaryPoint>)
(<boundaryPoint> X6.297 Y6.046 Z3.294 </boundaryPoint>)
(<boundaryPoint> X7.335 Y5.491 Z3.294 </boundaryPoint>)
(<boundaryPoint> X8.245 Y4.745 Z3.294 </boundaryPoint>)
(<boundaryPoint> X8.991 Y3.835 Z3.294 </boundaryPoint>)
(<boundaryPoint> X9.546 Y2.797 Z3.294 </boundaryPoint>)
(<boundaryPoint> X9.888 Y1.671 Z3.294 </boundaryPoint>)
(<boundaryPoint> X10.003 Y0.5 Z3.294 </boundaryPoint>)
(<boundaryPoint> X9.888 Y-0.671 Z3.294 </boundaryPoint>)
(<edge> inner )
G1 X-0.03 Y-4.18 Z3.29 F4200.0
G1 F1200.0
G1 E473.016
G1 F4200.0
M101
G1 X-0.07 Y-4.15 Z3.29 F2400.0 E473.019
G1 X-0.39 Y-3.89 Z3.29 F2400.0 E473.04
G1 X-1.16 Y-2.95 Z3.29 F2400.0 E473.105
G1 X-1.73 Y-1.87 Z3.29 F2400.0 E473.169
G1 X-2.09 Y-0.71 Z3.29 F2400.0 E473.233
G1 X-2.2 Y0.5 Z3.29 F2400.0 E473.297
G1 X-2.09 Y1.71 Z3.29 F2400.0 E473.362
G1 X-1.73 Y2.87 Z3.29 F2400.0 E473.426
G1 X-1.16 Y3.95 Z3.29 F2400.0 E473.49
G1 X-0.39 Y4.89 Z3.29 F2400.0 E473.554
G1 X0.55 Y5.66 Z3.29 F2400.0 E473.619
G1 X1.63 Y6.23 Z3.29 F2400.0 E473.683
G1 X2.79 Y6.59 Z3.29 F2400.0 E473.747
G1 X4.0 Y6.7 Z3.29 F2400.0 E473.811
G1 X5.21 Y6.59 Z3.29 F2400.0 E473.876
G1 X6.37 Y6.23 Z3.29 F2400.0 E473.94
G1 X7.45 Y5.66 Z3.29 F2400.0 E474.004
G1 X8.39 Y4.89 Z3.29 F2400.0 E474.068
G1 X9.16 Y3.95 Z3.29 F2400.0 E474.132
G1 X9.73 Y2.87 Z3.29 F2400.0 E474.197
G1 X10.09 Y1.71 Z3.29 F2400.0 E474.261
G1 X10.2 Y0.5 Z3.29 F2400.0 E474.325
G1 X10.09 Y-0.71 Z3.29 F2400.0 E474.389
G1 X9.73 Y-1.87 Z3.29 F2400.0 E474.454
G1 X9.16 Y-2.95 Z3.29 F2400.0 E474.518
G1 X8.39 Y-3.89 Z3.29 F2400.0 E474.582
G1 X7.45 Y-4.66 Z3.29 F2400.0 E474.646
G1 X6.37 Y-5.23 Z3.29 F2400.0 E474.711
G1 X5.21 Y-5.59 Z3.29 F2400.0 E474.775
G1 X4.0 Y-5.7 Z3.29 F2400.0 E474.839
G1 X2.79 Y-5.59 Z3.29 F2400.0 E474.903
G1 X1.63 Y-5.23 Z3.29 F2400.0 E474.968
G1 X0.55 Y-4.66 Z3.29 F2400.0 E475.032
G1 X-0.03 Y-4.18 Z3.29 F2400.0 E475.072
G1 F1200.0
G1 E474.072
G1 F2400.0
M103
(</edge>)
(</boundaryPerimeter>)
(</nestedRing>)
(<infill>)
(<infillBoundary>)
(<infillPoint> X20.573 Y-2.796 Z3.294 </infillPoint>)
(<infillPoint> X20.898 Y0.5 Z3.294 </infillPoint>)
(<infillPoint> X20.573 Y3.796 Z3.294 </infillPoint>)
(<infillPoint> X19.611 Y6.966 Z3.294 </infillPoint>)
(<infillPoint> X18.05 Y9.888 Z3.294 </infillPoint>)
(<infillPoint> X15.949 Y12.449 Z3.294 </infillPoint>)
(<infillPoint> X13.388 Y14.55 Z3.294 </infillPoint>)
(<infillPoint> X10.466 Y16.111 Z3.294 </infillPoint>)
(<infillPoint> X7.296 Y17.073 Z3.294 </infillPoint>)
(<infillPoint> X4.0 Y17.398 Z3.294 </infillPoint>)
(<infillPoint> X0.704 Y17.073 Z3.294 </infillPoint>)
(<infillPoint> X-2.466 Y16.111 Z3.294 </infillPoint>)
(<infillPoint> X-5.388 Y14.55 Z3.294 </infillPoint>)
(<infillPoint> X-7.949 Y12.449 Z3.294 </infillPoint>)
(<infillPoint> X-10.05 Y9.888 Z3.294 </infillPoint>)
(<infillPoint> X-11.611 Y6.966 Z3.294 </infillPoint>)
(<infillPoint> X-12.573 Y3.796 Z3.294 </infillPoint>)
(<infillPoint> X-12.898 Y0.5 Z3.294 </infillPoint>)
(<infillPoint> X-12.573 Y-2.796 Z3.294 </infillPoint>)
(<infillPoint> X-11.611 Y-5.966 Z3.294 </infillPoint>)
(<infillPoint> X-10.05 Y-8.888 Z3.294 </infillPoint>)
(<infillPoint> X-8.197 Y-11.146 Z3.294 </infillPoint>)
(<infillPoint> X-7.564 Y-10.526 Z3.294 </infillPoint>)
(<infillPoint> X-7.002 Y-10.376 Z3.294 </infillPoint>)
(<infillPoint> X-6.441 Y-10.526 Z3.294 </infillPoint>)
(<infillPoint> X-6.03 Y-10.937 Z3.294 </infillPoint>)
(<infillPoint> X-5.88 Y-11.498 Z3.294 </infillPoint>)
(<infillPoint> X-6.03 Y-12.06 Z3.294 </infillPoint>)
(<infillPoint> X-6.307 Y-12.336 Z3.294 </infillPoint>)
(<infillPoint> X-6.444 Y-12.684 Z3.294 </infillPoint>)
(<infillPoint> X-5.388 Y-13.55 Z3.294 </infillPoint>)
(<infillPoint> X-2.466 Y-15.111 Z3.294 </infillPoint>)
(<infillPoint> X-2.036 Y-15.242 Z3.294 </infillPoint>)
(<infillPoint> X-1.36 Y-14.83 Z3.294 </infillPoint>)
(<infillPoint> X-1.058 Y-14.53 Z3.294 </infillPoint>)
(<infillPoint> X-0.498 Y-14.38 Z3.294 </infillPoint>)
(<infillPoint> X0.063 Y-14.53 Z3.294 </infillPoint>)
(<infillPoint> X0.474 Y-14.941 Z3.294 </infillPoint>)
(<infillPoint> X0.624 Y-15.502 Z3.294 </infillPoint>)
(<infillPoint> X0.555 Y-15.758 Z3.294 </infillPoint>)
(<infillPoint> X0.828 Y-16.085 Z3.294 </infillPoint>)
(<infillPoint> X4.0 Y-16.398 Z3.294 </infillPoint>)
(<infillPoint> X7.296 Y-16.073 Z3.294 </infillPoint>)
(<infillPoint> X10.466 Y-15.111 Z3.294 </infillPoint>)
(<infillPoint> X13.388 Y-13.55 Z3.294 </infillPoint>)
(<infillPoint> X15.949 Y-11.449 Z3.294 </infillPoint>)
(<infillPoint> X18.05 Y-8.888 Z3.294 </infillPoint>)
(<infillPoint> X19.611 Y-5.966 Z3.294 </infillPoint>)
(</infillBoundary>)
(<infillBoundary>)
(<infillPoint> X10.103 Y-2.028 Z3.294 </infillPoint>)
(<infillPoint> X9.492 Y-3.17 Z3.294 </infillPoint>)
(<infillPoint> X8.671 Y-4.171 Z3.294 </infillPoint>)
(<infillPoint> X7.67 Y-4.992 Z3.294 </infillPoint>)
(<infillPoint> X6.528 Y-5.603 Z3.294 </infillPoint>)
(<infillPoint> X5.289 Y-5.979 Z3.294 </infillPoint>)
(<infillPoint> X4.0 Y-6.106 Z3.294 </infillPoint>)
(<infillPoint> X2.711 Y-5.979 Z3.294 </infillPoint>)
(<infillPoint> X1.472 Y-5.603 Z3.294 </infillPoint>)
(<infillPoint> X0.33 Y-4.992 Z3.294 </infillPoint>)
(<infillPoint> X-0.671 Y-4.171 Z3.294 </infillPoint>)
(<infillPoint> X-1.492 Y-3.17 Z3.294 </infillPoint>)
(<infillPoint> X-2.103 Y-2.028 Z3.294 </infillPoint>)
(<infillPoint> X-2.479 Y-0.789 Z3.294 </infillPoint>)
(<infillPoint> X-2.606 Y0.5 Z3.294 </infillPoint>)
(<infillPoint> X-2.479 Y1.789 Z3.294 </infillPoint>)
(<infillPoint> X-2.103 Y3.028 Z3.294 </infillPoint>)
(<infillPoint> X-1.492 Y4.17 Z3.294 </infillPoint>)
(<infillPoint> X-0.671 Y5.171 Z3.294 </infillPoint>)
(<infillPoint> X0.33 Y5.992 Z3.294 </infillPoint>)
(<infillPoint> X1.472 Y6.603 Z3.294 </infillPoint>)
(<infillPoint> X2.711 Y6.979 Z3.294 </infillPoint>)
(<infillPoint> X4.0 Y7.106 Z3.294 </infillPoint>)
(<infillPoint> X5.289 Y6.979 Z3.294 </infillPoint>)
(<infillPoint> X6.528 Y6.603 Z3.294 </infillPoint>)
(<infillPoint> X7.67 Y5.992 Z3.294 </infillPoint>)
(<infillPoint> X8.671 Y5.171 Z3.294 </infillPoint>)
(<infillPoint> X9.492 Y4.17 Z3.294 </infillPoint>)
(<infillPoint> X10.103 Y3.028 Z3.294 </infillPoint>)
(<infillPoint> X10.479 Y1.789 Z3.294 </infillPoint>)
(<infillPoint> X10.606 Y0.5 Z3.294 </infillPoint>)
(<infillPoint> X10.479 Y-0.789 Z3.294 </infillPoint>)
(</infillBoundary>)
;M108 R80.0
G1 X-2.4 Y-2.01 Z3.29 F4200.0
G1 F1200.0
G1 E475.072
G1 F4200.0
M101
G1 X-2.4 Y-14.83 Z3.29 F4800.0 E475.749
G1 X-2.0 Y-14.89 Z3.29 F4800.0 E475.77
G1 X-2.0 Y-2.81 Z3.29 F4800.0 E476.408
G1 X-1.6 Y-3.48 Z3.29 F4800.0 E476.449
G1 X-1.6 Y-14.65 Z3.29 F4800.0 E477.039
G1 X-1.2 Y-14.28 Z3.29 F4800.0 E477.068
G1 X-1.2 Y-3.97 Z3.29 F4800.0 E477.613
G1 X-0.8 Y-4.43 Z3.29 F4800.0 E477.645
G1 X-0.8 Y-14.17 Z3.29 F4800.0 E478.16
G1 X-0.4 Y-14.12 Z3.29 F4800.0 E478.181
G1 X-0.4 Y-4.76 Z3.29 F4800.0 E478.675
G1 F1200.0
G1 E477.675
G1 F4800.0
M103
G1 X1.55 Y-5.41 Z3.29 F4200.0
G1 X5.25 Y-5.78 Z3.29 F4200.0
G1 X8.53 Y-4.03 Z3.29 F4200.0
G1 X10.28 Y-0.75 Z3.29 F4200.0
G1 X10.0 Y3.81 Z3.29 F4200.0
G1 F1200.0
G1 E478.675
G1 F4200.0
M101
G1 X10.0 Y15.96 Z3.29 F4800.0 E479.317
G1 X9.6 Y16.08 Z3.29 F4800.0 E479.339
G1 X9.6 Y4.48 Z3.29 F4800.0 E479.952
G1 X9.2 Y4.97 Z3.29 F4800.0 E479.985
G1 X9.2 Y16.2 Z3.29 F4800.0 E480.579
G1 X8.8 Y16.32 Z3.29 F4800.0 E480.601
G1 X8.8 Y5.43 Z3.29 F4800.0 E481.176
G1 X8.4 Y5.76 Z3.29 F4800.0 E481.204
G1 X8.4 Y16.45 Z3.29 F4800.0 E481.768
G1 X8.0 Y16.57 Z3.29 F4800.0 E481.79
G1 X8.0 Y6.08 Z3.29 F4800.0 E482.344
G1 X7.6 Y6.35 Z3.29 F4800.0 E482.369
G1 X7.6 Y16.69 Z3.29 F4800.0 E482.916
G1 X7.2 Y16.8 Z3.29 F4800.0 E482.938
G1 X7.2 Y6.56 Z3.29 F4800.0 E483.479
G1 X6.8 Y6.78 Z3.29 F4800.0 E483.503
G1 X6.8 Y16.84 Z3.29 F4800.0 E484.034
G1 X6.4 Y16.88 Z3.29 F4800.0 E484.055
G1 X6.4 Y6.93 Z3.29 F4800.0 E484.581
G1 X6.0 Y7.06 Z3.29 F4800.0 E484.603
G1 X6.0 Y16.92 Z3.29 F4800.0 E485.124
G1 X5.6 Y16.96 Z3.29 F4800.0 E485.145
G1 X5.6 Y7.18 Z3.29 F4800.0 E485.662
G1 X5.2 Y7.27 Z3.29 F4800.0 E485.684
G1 X5.2 Y17.0 Z3.29 F4800.0 E486.198
G1 X4.8 Y17.04 Z3.29 F4800.0 E486.219
G1 X4.8 Y7.31 Z3.29 F4800.0 E486.733
G1 X4.4 Y7.35 Z3.29 F4800.0 E486.754
G1 X4.4 Y17.08 Z3.29 F4800.0 E487.268
G1 X4.0 Y17.12 Z3.29 F4800.0 E487.289
G1 X4.0 Y7.39 Z3.29 F4800.0 E487.803
G1 X3.6 Y7.35 Z3.29 F4800.0 E487.824
G1 X3.6 Y17.08 Z3.29 F4800.0 E488.338
G1 X3.2 Y17.04 Z3.29 F4800.0 E488.36
G1 X3.2 Y7.31 Z3.29 F4800.0 E488.873
G1 X2.8 Y7.27 Z3.29 F4800.0 E488.895
G1 X2.8 Y17.0 Z3.29 F4800.0 E489.409
G1 X2.4 Y16.96 Z3.29 F4800.0 E489.43
G1 X2.4 Y7.18 Z3.29 F4800.0 E489.947
G1 X2.0 Y7.06 Z3.29 F4800.0 E489.969
G1 X2.0 Y16.92 Z3.29 F4800.0 E490.49
G1 X1.6 Y16.88 Z3.29 F4800.0 E490.511
G1 X1.6 Y6.93 Z3.29 F4800.0 E491.036
G1 X1.2 Y6.78 Z3.29 F4800.0 E491.059
G1 X1.2 Y16.84 Z3.29 F4800.0 E491.591
G1 X0.8 Y16.8 Z3.29 F4800.0 E491.612
G1 X0.8 Y6.56 Z3.29 F4800.0 E492.153
G1 X0.4 Y6.35 Z3.29 F4800.0 E492.177
G1 X0.4 Y16.69 Z3.29 F4800.0 E492.723
G1 X0.0 Y16.57 Z3.29 F4800.0 E492.745
G1 X0.0 Y6.08 Z3.29 F4800.0 E493.299
G1 X-0.4 Y5.76 Z3.29 F4800.0 E493.326
G1 X-0.4 Y16.45 Z3.29 F4800.0 E493.891
G1 X-0.8 Y16.32 Z3.29 F4800.0 E493.913
G1 X-0.8 Y5.43 Z3.29 F4800.0 E494.489
G1 X-1.2 Y4.97 Z3.29 F4800.0 E494.521
G1 X-1.2 Y16.2 Z3.29 F4800.0 E495.114
G1 X-1.6 Y16.08 Z3.29 F4800.0 E495.136
G1 X-1.6 Y4.48 Z3.29 F4800.0 E495.749
G1 X-2.0 Y3.81 Z3.29 F4800.0 E495.79
G1 X-2.0 Y15.96 Z3.29 F4800.0 E496.432
G1 X-2.4 Y15.83 Z3.29 F4800.0 E496.454
G1 X-2.4 Y3.01 Z3.29 F4800.0 E497.131
G1 X-2.8 Y1.39 Z3.29 F4800.0 E497.219
G1 X-2.8 Y15.62 Z3.29 F4800.0 E497.971
G1 X-3.2 Y15.4 Z3.29 F4800.0 E497.995
G1 X-3.2 Y-14.4 Z3.29 F4800.0 E499.569
G1 X-2.8 Y-14.62 Z3.29 F4800.0 E499.593
G1 X-2.8 Y-0.39 Z3.29 F4800.0 E500.345
G1 F1200.0
G1 E499.345
G1 F4800.0
M103
G1 X-12.4 Y-1.7 Z3.29 F4200.0
G1 F1200.0
G1 E500.345
G1 F4200.0
M101
G1 X-12.4 Y2.7 Z3.29 F4800.0 E500.577
G1 F1200.0
G1 E499.577
G1 F4800.0
M103
G1 X-12.0 Y4.72 Z3.29 F4200.0
G1 F1200.0
G1 E500.577
G1 F4200.0
M101
G1 X-12.0 Y-3.72 Z3.29 F4800.0 E501.023
G1 F1200.0
G1 E500.645
G1 F4800.0
M103
G1 X-11.6 Y-5.04 Z3.29 F4200.0
G1 F1200.0
G1 E501.023
G1 F4200.0
M101
G1 X-11.6 Y6.04 Z3.29 F4800.0 E501.608
G1 F1200.0
G1 E501.434
G1 F4800.0
M103
G1 X-11.2 Y7.14 Z3.29 F4200.0
G1 F1200.0
G1 E501.608
G1 F4200.0
M101
G1 X-11.2 Y-6.14 Z3.29 F4800.0 E502.309
G1 F1200.0
G1 E502.309
G1 F4800.0
M103
G1 X-10.8 Y-6.89 Z3.29 F4200.0
G1 F1200.0
G1 E502.309
G1 F4200.0
M101
G1 X-10.8 Y7.89 Z3.29 F4800.0 E503.09
G1 F1200.0
G1 E503.09
G1 F4800.0
M103
G1 X-10.4 Y8.64 Z3.29 F4200.0
G1 F1200.0
G1 E503.09
G1 F4200.0
M101
G1 X-10.4 Y-7.64 Z3.29 F4800.0 E503.95
G1 F1200.0
G1 E502.95
G1 F4800.0
M103
G1 X-6.0 Y-10.57 Z3.29 F4200.0
G1 F1200.0
G1 E503.95
G1 F4200.0
M101
G1 X-6.0 Y13.69 Z3.29 F4800.0 E505.231
G1 X-5.6 Y14.01 Z3.29 F4800.0 E505.259
G1 X-5.6 Y-13.01 Z3.29 F4800.0 E506.686
G1 X-5.2 Y-13.33 Z3.29 F4800.0 E506.713
G1 X-5.2 Y14.33 Z3.29 F4800.0 E508.175
G1 X-4.8 Y14.55 Z3.29 F4800.0 E508.199
G1 X-4.8 Y-13.55 Z3.29 F4800.0 E509.683
G1 X-4.4 Y-13.76 Z3.29 F4800.0 E509.707
G1 X-4.4 Y14.76 Z3.29 F4800.0 E511.213
G1 X-4.0 Y14.97 Z3.29 F4800.0 E511.237
G1 X-4.0 Y-13.97 Z3.29 F4800.0 E512.766
G1 X-3.6 Y-14.19 Z3.29 F4800.0 E512.79
G1 X-3.6 Y15.19 Z3.29 F4800.0 E514.342
G1 F1200.0
G1 E513.342
G1 F4800.0
M103
G1 X-6.4 Y13.36 Z3.29 F4200.0
G1 F1200.0
G1 E514.342
G1 F4200.0
M101
G1 X-6.4 Y-10.25 Z3.29 F4800.0 E515.589
G1 X-6.8 Y-10.14 Z3.29 F4800.0 E515.611
G1 X-6.8 Y13.03 Z3.29 F4800.0 E516.835
G1 X-7.2 Y12.7 Z3.29 F4800.0 E516.862
G1 X-7.2 Y-10.14 Z3.29 F4800.0 E518.069
G1 X-7.6 Y-10.25 Z3.29 F4800.0 E518.09
G1 X-7.6 Y12.37 Z3.29 F4800.0 E519.285
G1 X-8.0 Y11.95 Z3.29 F4800.0 E519.316
G1 X-8.0 Y-10.56 Z3.29 F4800.0 E520.505
G1 X-8.4 Y-10.46 Z3.29 F4800.0 E520.527
G1 X-8.4 Y11.46 Z3.29 F4800.0 E521.685
G1 X-8.8 Y10.97 Z3.29 F4800.0 E521.718
G1 X-8.8 Y-9.97 Z3.29 F4800.0 E522.824
G1 X-9.2 Y-9.48 Z3.29 F4800.0 E522.857
G1 X-9.2 Y10.48 Z3.29 F4800.0 E523.912
G1 X-9.6 Y9.99 Z3.29 F4800.0 E523.945
G1 X-9.6 Y-8.99 Z3.29 F4800.0 E524.948
G1 X-10.0 Y-8.39 Z3.29 F4800.0 E524.987
G1 X-10.0 Y9.39 Z3.29 F4800.0 E525.926
G1 F1200.0
G1 E524.926
G1 F4800.0
M103
G1 X4.0 Y6.9 Z3.29 F4200.0
G1 X7.56 Y5.82 Z3.29 F4200.0
G1 X10.8 Y1.39 Z3.29 F4200.0
G1 F1200.0
G1 E525.926
G1 F4200.0
M101
G1 X10.8 Y15.62 Z3.29 F4800.0 E526.677
G1 X10.4 Y15.83 Z3.29 F4800.0 E526.701
G1 X10.4 Y3.01 Z3.29 F4800.0 E527.378
G1 F1200.0
G1 E526.378
G1 F4800.0
M103
G1 X19.6 Y6.04 Z3.29 F4200.0
G1 F1200.0
G1 E527.378
G1 F4200.0
M101
G1 X19.6 Y-5.04 Z3.29 F4800.0 E527.963
G1 F1200.0
G1 E527.79
G1 F4800.0
M103
G1 X19.2 Y-6.14 Z3.29 F4200.0
G1 F1200.0
G1 E527.963
G1 F4200.0
M101
G1 X19.2 Y7.14 Z3.29 F4800.0 E528.665
G1 F1200.0
G1 E528.665
G1 F4800.0
M103
G1 X18.8 Y7.89 Z3.29 F4200.0
G1 F1200.0
G1 E528.665
G1 F4200.0
M101
G1 X18.8 Y-6.89 Z3.29 F4800.0 E529.446
G1 F1200.0
G1 E529.446
G1 F4800.0
M103
G1 X18.4 Y-7.64 Z3.29 F4200.0
G1 F1200.0
G1 E529.446
G1 F4200.0
M101
G1 X18.4 Y8.64 Z3.29 F4800.0 E530.305
G1 F1200.0
G1 E529.305
G1 F4800.0
M103
G1 X20.0 Y-3.72 Z3.29 F4200.0
G1 F1200.0
G1 E530.305
G1 F4200.0
M101
G1 X20.0 Y4.72 Z3.29 F4800.0 E530.751
G1 F1200.0
G1 E529.751
G1 F4800.0
M103
G1 X20.4 Y2.7 Z3.29 F4200.0
G1 F1200.0
G1 E530.751
G1 F4200.0
M101
G1 X20.4 Y-1.7 Z3.29 F4800.0 E530.983
G1 F1200.0
G1 E529.983
G1 F4800.0
M103
G1 X-0.0 Y-14.22 Z3.29 F4200.0
G1 F1200.0
G1 E530.983
G1 F4200.0
M101
G1 X-0.0 Y-5.08 Z3.29 F4800.0 E531.466
G1 X0.4 Y-5.35 Z3.29 F4800.0 E531.491
G1 X0.4 Y-14.47 Z3.29 F4800.0 E531.973
G1 X0.8 Y-15.11 Z3.29 F4800.0 E532.013
G1 X0.8 Y-5.56 Z3.29 F4800.0 E532.517
G1 X1.2 Y-5.78 Z3.29 F4800.0 E532.541
G1 X1.2 Y-15.84 Z3.29 F4800.0 E533.073
G1 X1.6 Y-15.88 Z3.29 F4800.0 E533.094
G1 X1.6 Y-5.93 Z3.29 F4800.0 E533.62
G1 X2.0 Y-6.06 Z3.29 F4800.0 E533.642
G1 X2.0 Y-15.92 Z3.29 F4800.0 E534.163
G1 X2.4 Y-15.96 Z3.29 F4800.0 E534.184
G1 X2.4 Y-6.18 Z3.29 F4800.0 E534.701
G1 X2.8 Y-6.27 Z3.29 F4800.0 E534.723
G1 X2.8 Y-16.0 Z3.29 F4800.0 E535.236
G1 X3.2 Y-16.04 Z3.29 F4800.0 E535.258
G1 X3.2 Y-6.31 Z3.29 F4800.0 E535.772
G1 X3.6 Y-6.35 Z3.29 F4800.0 E535.793
G1 X3.6 Y-16.08 Z3.29 F4800.0 E536.307
G1 X4.0 Y-16.12 Z3.29 F4800.0 E536.328
G1 X4.0 Y-6.39 Z3.29 F4800.0 E536.842
G1 X4.4 Y-6.35 Z3.29 F4800.0 E536.863
G1 X4.4 Y-16.08 Z3.29 F4800.0 E537.377
G1 X4.8 Y-16.04 Z3.29 F4800.0 E537.398
G1 X4.8 Y-6.31 Z3.29 F4800.0 E537.912
G1 X5.2 Y-6.27 Z3.29 F4800.0 E537.934
G1 X5.2 Y-16.0 Z3.29 F4800.0 E538.447
G1 X5.6 Y-15.96 Z3.29 F4800.0 E538.469
G1 X5.6 Y-6.18 Z3.29 F4800.0 E538.985
G1 X6.0 Y-6.06 Z3.29 F4800.0 E539.008
G1 X6.0 Y-15.92 Z3.29 F4800.0 E539.529
G1 X6.4 Y-15.88 Z3.29 F4800.0 E539.55
G1 X6.4 Y-5.93 Z3.29 F4800.0 E540.075
G1 X6.8 Y-5.78 Z3.29 F4800.0 E540.098
G1 X6.8 Y-15.84 Z3.29 F4800.0 E540.63
G1 X7.2 Y-15.8 Z3.29 F4800.0 E540.651
G1 X7.2 Y-5.56 Z3.29 F4800.0 E541.192
G1 X7.6 Y-5.35 Z3.29 F4800.0 E541.216
G1 X7.6 Y-15.69 Z3.29 F4800.0 E541.762
G1 X8.0 Y-15.57 Z3.29 F4800.0 E541.784
G1 X8.0 Y-5.08 Z3.29 F4800.0 E542.338
G1 X8.4 Y-4.76 Z3.29 F4800.0 E542.365
G1 X8.4 Y-15.45 Z3.29 F4800.0 E542.93
G1 X8.8 Y-15.32 Z3.29 F4800.0 E542.952
G1 X8.8 Y-4.43 Z3.29 F4800.0 E543.527
G1 X9.2 Y-3.97 Z3.29 F4800.0 E543.56
G1 X9.2 Y-15.2 Z3.29 F4800.0 E544.153
G1 X9.6 Y-15.08 Z3.29 F4800.0 E544.175
G1 X9.6 Y-3.48 Z3.29 F4800.0 E544.788
G1 X10.0 Y-2.81 Z3.29 F4800.0 E544.829
G1 X10.0 Y-14.96 Z3.29 F4800.0 E545.471
G1 X10.4 Y-14.83 Z3.29 F4800.0 E545.493
G1 X10.4 Y-2.01 Z3.29 F4800.0 E546.17
G1 X10.8 Y-0.39 Z3.29 F4800.0 E546.258
G1 X10.8 Y-14.62 Z3.29 F4800.0 E547.01
G1 X11.2 Y-14.4 Z3.29 F4800.0 E547.034
G1 X11.2 Y15.4 Z3.29 F4800.0 E548.608
G1 X11.6 Y15.19 Z3.29 F4800.0 E548.632
G1 X11.6 Y-14.19 Z3.29 F4800.0 E550.184
G1 X12.0 Y-13.97 Z3.29 F4800.0 E550.208
G1 X12.0 Y14.97 Z3.29 F4800.0 E551.737
G1 X12.4 Y14.76 Z3.29 F4800.0 E551.761
G1 X12.4 Y-13.76 Z3.29 F4800.0 E553.268
G1 X12.8 Y-13.55 Z3.29 F4800.0 E553.291
G1 X12.8 Y14.55 Z3.29 F4800.0 E554.775
G1 X13.2 Y14.33 Z3.29 F4800.0 E554.799
G1 X13.2 Y-13.33 Z3.29 F4800.0 E556.261
G1 X13.6 Y-13.01 Z3.29 F4800.0 E556.288
G1 X13.6 Y14.01 Z3.29 F4800.0 E557.716
G1 X14.0 Y13.69 Z3.29 F4800.0 E557.743
G1 X14.0 Y-12.69 Z3.29 F4800.0 E559.136
G1 X14.4 Y-12.36 Z3.29 F4800.0 E559.163
G1 X14.4 Y13.36 Z3.29 F4800.0 E560.522
G1 X14.8 Y13.03 Z3.29 F4800.0 E560.549
G1 X14.8 Y-12.03 Z3.29 F4800.0 E561.873
G1 X15.2 Y-11.7 Z3.29 F4800.0 E561.9
G1 X15.2 Y12.7 Z3.29 F4800.0 E563.189
G1 X15.6 Y12.37 Z3.29 F4800.0 E563.216
G1 X15.6 Y-11.37 Z3.29 F4800.0 E564.471
G1 X16.0 Y-10.95 Z3.29 F4800.0 E564.502
G1 X16.0 Y11.95 Z3.29 F4800.0 E565.711
G1 X16.4 Y11.46 Z3.29 F4800.0 E565.744
G1 X16.4 Y-10.46 Z3.29 F4800.0 E566.902
G1 X16.8 Y-9.97 Z3.29 F4800.0 E566.935
G1 X16.8 Y10.97 Z3.29 F4800.0 E568.041
G1 X17.2 Y10.48 Z3.29 F4800.0 E568.075
G1 X17.2 Y-9.48 Z3.29 F4800.0 E569.129
G1 X17.6 Y-8.99 Z3.29 F4800.0 E569.162
G1 X17.6 Y9.99 Z3.29 F4800.0 E570.166
G1 X18.0 Y9.39 Z3.29 F4800.0 E570.204
G1 X18.0 Y-8.39 Z3.29 F4800.0 E571.143
G1 F1200.0
G1 E570.143
G1 F4800.0
M103
G1 X-6.0 Y-12.43 Z3.29 F4200.0
G1 F1200.0
G1 E571.143
G1 F4200.0
M101
G1 X-6.0 Y-12.69 Z3.29 F4800.0 E571.157
G1 F1200.0
G1 E570.157
G1 F4800.0
M103
(</infill>)
(</nestedRing>)
(</rotation>)
(</layer>)
(<layer> 3.564 )
(<rotation> (-1+1.22464679915e-16j) )
(<nestedRing>)
(<boundaryPerimeter>)
(<boundaryPoint> X21.164 Y-2.914 Z3.564 </boundaryPoint>)
(<boundaryPoint> X21.501 Y0.5 Z3.564 </boundaryPoint>)
(<boundaryPoint> X21.164 Y3.914 Z3.564 </boundaryPoint>)
(<boundaryPoint> X20.168 Y7.197 Z3.564 </boundaryPoint>)
(<boundaryPoint> X18.551 Y10.223 Z3.564 </boundaryPoint>)
(<boundaryPoint> X16.375 Y12.875 Z3.564 </boundaryPoint>)
(<boundaryPoint> X13.723 Y15.051 Z3.564 </boundaryPoint>)
(<boundaryPoint> X10.697 Y16.668 Z3.564 </boundaryPoint>)
(<boundaryPoint> X7.414 Y17.664 Z3.564 </boundaryPoint>)
(<boundaryPoint> X4.0 Y18.001 Z3.564 </boundaryPoint>)
(<boundaryPoint> X0.586 Y17.664 Z3.564 </boundaryPoint>)
(<boundaryPoint> X-2.697 Y16.668 Z3.564 </boundaryPoint>)
(<boundaryPoint> X-5.723 Y15.051 Z3.564 </boundaryPoint>)
(<boundaryPoint> X-8.375 Y12.875 Z3.564 </boundaryPoint>)
(<boundaryPoint> X-10.551 Y10.223 Z3.564 </boundaryPoint>)
(<boundaryPoint> X-12.168 Y7.197 Z3.564 </boundaryPoint>)
(<boundaryPoint> X-13.164 Y3.914 Z3.564 </boundaryPoint>)
(<boundaryPoint> X-13.501 Y0.5 Z3.564 </boundaryPoint>)
(<boundaryPoint> X-13.164 Y-2.914 Z3.564 </boundaryPoint>)
(<boundaryPoint> X-12.168 Y-6.197 Z3.564 </boundaryPoint>)
(<boundaryPoint> X-10.551 Y-9.223 Z3.564 </boundaryPoint>)
(<boundaryPoint> X-8.375 Y-11.875 Z3.564 </boundaryPoint>)
(<boundaryPoint> X-5.723 Y-14.051 Z3.564 </boundaryPoint>)
(<boundaryPoint> X-2.697 Y-15.668 Z3.564 </boundaryPoint>)
(<boundaryPoint> X0.586 Y-16.664 Z3.564 </boundaryPoint>)
(<boundaryPoint> X4.0 Y-17.001 Z3.564 </boundaryPoint>)
(<boundaryPoint> X7.414 Y-16.664 Z3.564 </boundaryPoint>)
(<boundaryPoint> X10.697 Y-15.668 Z3.564 </boundaryPoint>)
(<boundaryPoint> X13.723 Y-14.051 Z3.564 </boundaryPoint>)
(<boundaryPoint> X16.375 Y-11.875 Z3.564 </boundaryPoint>)
(<boundaryPoint> X18.551 Y-9.223 Z3.564 </boundaryPoint>)
(<boundaryPoint> X20.168 Y-6.197 Z3.564 </boundaryPoint>)
(<loop> inner )
G1 X-0.4 Y-4.4 Z3.56 F4200.0
G1 F1200.0
G1 E571.157
G1 F4200.0
M101
G1 X-0.67 Y-4.17 Z3.56 F4800.0 E571.175
G1 X-1.49 Y-3.17 Z3.56 F4800.0 E571.244
G1 X-2.1 Y-2.03 Z3.56 F4800.0 E571.312
G1 X-2.48 Y-0.79 Z3.56 F4800.0 E571.381
G1 X-2.61 Y0.5 Z3.56 F4800.0 E571.449
G1 X-2.48 Y1.79 Z3.56 F4800.0 E571.518
G1 X-2.1 Y3.03 Z3.56 F4800.0 E571.586
G1 X-1.49 Y4.17 Z3.56 F4800.0 E571.654
G1 X-0.67 Y5.17 Z3.56 F4800.0 E571.723
G1 X0.33 Y5.99 Z3.56 F4800.0 E571.791
G1 X1.47 Y6.6 Z3.56 F4800.0 E571.86
G1 X2.71 Y6.98 Z3.56 F4800.0 E571.928
G1 X4.0 Y7.11 Z3.56 F4800.0 E571.996
G1 X5.29 Y6.98 Z3.56 F4800.0 E572.065
G1 X6.53 Y6.6 Z3.56 F4800.0 E572.133
G1 X7.67 Y5.99 Z3.56 F4800.0 E572.202
G1 X8.67 Y5.17 Z3.56 F4800.0 E572.27
G1 X9.49 Y4.17 Z3.56 F4800.0 E572.338
G1 X10.1 Y3.03 Z3.56 F4800.0 E572.407
G1 X10.48 Y1.79 Z3.56 F4800.0 E572.475
G1 X10.61 Y0.5 Z3.56 F4800.0 E572.544
G1 X10.48 Y-0.79 Z3.56 F4800.0 E572.612
G1 X10.1 Y-2.03 Z3.56 F4800.0 E572.68
G1 X9.49 Y-3.17 Z3.56 F4800.0 E572.749
G1 X8.67 Y-4.17 Z3.56 F4800.0 E572.817
G1 X7.67 Y-4.99 Z3.56 F4800.0 E572.886
G1 X6.53 Y-5.6 Z3.56 F4800.0 E572.954
G1 X5.29 Y-5.98 Z3.56 F4800.0 E573.022
G1 X4.0 Y-6.11 Z3.56 F4800.0 E573.091
G1 X2.71 Y-5.98 Z3.56 F4800.0 E573.159
G1 X1.47 Y-5.6 Z3.56 F4800.0 E573.228
G1 X0.33 Y-4.99 Z3.56 F4800.0 E573.296
G1 X-0.4 Y-4.4 Z3.56 F4800.0 E573.346
G1 F1200.0
G1 E572.346
G1 F4800.0
M103
(</loop>)
(<loop> outer )
G1 X-6.79 Y-10.43 Z3.56 F4200.0
G1 F1200.0
G1 E573.346
G1 F4200.0
M101
G1 X-6.44 Y-10.53 Z3.56 F4800.0 E573.364
G1 X-6.03 Y-10.94 Z3.56 F4800.0 E573.395
G1 X-5.88 Y-11.5 Z3.56 F4800.0 E573.426
G1 X-6.03 Y-12.06 Z3.56 F4800.0 E573.457
G1 X-6.31 Y-12.34 Z3.56 F4800.0 E573.477
G1 X-6.44 Y-12.68 Z3.56 F4800.0 E573.497
G1 X-5.39 Y-13.55 Z3.56 F4800.0 E573.569
G1 X-2.47 Y-15.11 Z3.56 F4800.0 E573.744
G1 X-2.04 Y-15.24 Z3.56 F4800.0 E573.768
G1 X-1.36 Y-14.83 Z3.56 F4800.0 E573.81
G1 X-1.06 Y-14.53 Z3.56 F4800.0 E573.832
G1 X-0.5 Y-14.38 Z3.56 F4800.0 E573.863
G1 X0.06 Y-14.53 Z3.56 F4800.0 E573.893
G1 X0.47 Y-14.94 Z3.56 F4800.0 E573.924
G1 X0.62 Y-15.5 Z3.56 F4800.0 E573.955
G1 X0.56 Y-15.76 Z3.56 F4800.0 E573.969
G1 X0.83 Y-16.09 Z3.56 F4800.0 E573.991
G1 X4.0 Y-16.4 Z3.56 F4800.0 E574.16
G1 X7.3 Y-16.07 Z3.56 F4800.0 E574.335
G1 X10.47 Y-15.11 Z3.56 F4800.0 E574.51
G1 X13.39 Y-13.55 Z3.56 F4800.0 E574.685
G1 X15.95 Y-11.45 Z3.56 F4800.0 E574.86
G1 X18.05 Y-8.89 Z3.56 F4800.0 E575.035
G1 X19.61 Y-5.97 Z3.56 F4800.0 E575.21
G1 X20.57 Y-2.8 Z3.56 F4800.0 E575.385
G1 X20.9 Y0.5 Z3.56 F4800.0 E575.56
G1 X20.57 Y3.8 Z3.56 F4800.0 E575.735
G1 X19.61 Y6.97 Z3.56 F4800.0 E575.91
G1 X18.05 Y9.89 Z3.56 F4800.0 E576.085
G1 X15.95 Y12.45 Z3.56 F4800.0 E576.26
G1 X13.39 Y14.55 Z3.56 F4800.0 E576.435
G1 X10.47 Y16.11 Z3.56 F4800.0 E576.61
G1 X7.3 Y17.07 Z3.56 F4800.0 E576.785
G1 X4.0 Y17.4 Z3.56 F4800.0 E576.959
G1 X0.7 Y17.07 Z3.56 F4800.0 E577.134
G1 X-2.47 Y16.11 Z3.56 F4800.0 E577.309
G1 X-5.39 Y14.55 Z3.56 F4800.0 E577.484
G1 X-7.95 Y12.45 Z3.56 F4800.0 E577.659
G1 X-10.05 Y9.89 Z3.56 F4800.0 E577.834
G1 X-11.61 Y6.97 Z3.56 F4800.0 E578.009
G1 X-12.57 Y3.8 Z3.56 F4800.0 E578.184
G1 X-12.9 Y0.5 Z3.56 F4800.0 E578.359
G1 X-12.57 Y-2.8 Z3.56 F4800.0 E578.534
G1 X-11.61 Y-5.97 Z3.56 F4800.0 E578.709
G1 X-10.05 Y-8.89 Z3.56 F4800.0 E578.884
G1 X-8.2 Y-11.15 Z3.56 F4800.0 E579.039
G1 X-7.56 Y-10.53 Z3.56 F4800.0 E579.085
G1 X-7.0 Y-10.38 Z3.56 F4800.0 E579.116
G1 X-6.79 Y-10.43 Z3.56 F4800.0 E579.128
G1 F1200.0
G1 E578.128
G1 F4800.0
M103
(</loop>)
(<edgePath>)
;M108 R40.0
G1 X-1.27 Y-15.95 Z3.56 F4200.0
G1 X-0.94 Y-16.27 Z3.56 F4200.0
G1 X-0.5 Y-16.39 Z3.56 F4200.0
G1 X-0.23 Y-16.34 Z3.56 F4200.0
G1 X0.07 Y-16.3 Z3.56 F4200.0
G1 F1200.0
G1 E579.128
G1 F4200.0
M101
G1 X0.63 Y-16.47 Z3.56 F2400.0 E579.159
G1 X4.0 Y-16.8 Z3.56 F2400.0 E579.338
G1 X7.38 Y-16.47 Z3.56 F2400.0 E579.517
G1 X10.62 Y-15.48 Z3.56 F2400.0 E579.696
G1 X13.61 Y-13.88 Z3.56 F2400.0 E579.875
G1 X16.23 Y-11.73 Z3.56 F2400.0 E580.054
G1 X18.38 Y-9.11 Z3.56 F2400.0 E580.234
G1 X19.98 Y-6.12 Z3.56 F2400.0 E580.413
G1 X20.97 Y-2.88 Z3.56 F2400.0 E580.592
G1 X21.3 Y0.5 Z3.56 F2400.0 E580.771
G1 X20.97 Y3.88 Z3.56 F2400.0 E580.95
G1 X19.98 Y7.12 Z3.56 F2400.0 E581.129
G1 X18.38 Y10.11 Z3.56 F2400.0 E581.308
G1 X16.23 Y12.73 Z3.56 F2400.0 E581.488
G1 X13.61 Y14.88 Z3.56 F2400.0 E581.667
G1 X10.62 Y16.48 Z3.56 F2400.0 E581.846
G1 X7.38 Y17.47 Z3.56 F2400.0 E582.025
G1 X4.0 Y17.8 Z3.56 F2400.0 E582.204
G1 X0.63 Y17.47 Z3.56 F2400.0 E582.383
G1 X-2.62 Y16.48 Z3.56 F2400.0 E582.562
G1 X-5.61 Y14.88 Z3.56 F2400.0 E582.742
G1 X-8.23 Y12.73 Z3.56 F2400.0 E582.921
G1 X-10.38 Y10.11 Z3.56 F2400.0 E583.1
G1 X-11.98 Y7.12 Z3.56 F2400.0 E583.279
G1 X-12.97 Y3.88 Z3.56 F2400.0 E583.458
G1 X-13.3 Y0.5 Z3.56 F2400.0 E583.637
G1 X-12.97 Y-2.88 Z3.56 F2400.0 E583.816
G1 X-11.98 Y-6.12 Z3.56 F2400.0 E583.996
G1 X-10.38 Y-9.11 Z3.56 F2400.0 E584.175
G1 X-8.23 Y-11.73 Z3.56 F2400.0 E584.354
G1 X-7.67 Y-12.2 Z3.56 F2400.0 E584.393
G1 F1200.0
G1 E584.393
G1 F2400.0
M103
G1 X-7.45 Y-12.38 Z3.56 F4200.0
G1 F1200.0
G1 E584.393
G1 F4200.0
M101
G1 X-5.61 Y-13.88 Z3.56 F2400.0 E584.518
G1 X-2.62 Y-15.48 Z3.56 F2400.0 E584.697
G1 X-1.4 Y-15.85 Z3.56 F2400.0 E584.765
G1 F1200.0
G1 E584.765
G1 F2400.0
M103
(</edgePath>)
(</boundaryPerimeter>)
(<nestedRing>)
(<boundaryPerimeter>)
(<boundaryPoint> X0.003 Y-15.502 Z3.564 </boundaryPoint>)
(<boundaryPoint> X-0.064 Y-15.752 Z3.564 </boundaryPoint>)
(<boundaryPoint> X-0.247 Y-15.936 Z3.564 </boundaryPoint>)
(<boundaryPoint> X-0.498 Y-16.003 Z3.564 </boundaryPoint>)
(<boundaryPoint> X-0.748 Y-15.936 Z3.564 </boundaryPoint>)
(<boundaryPoint> X-0.932 Y-15.752 Z3.564 </boundaryPoint>)
(<boundaryPoint> X-0.999 Y-15.502 Z3.564 </boundaryPoint>)
(<boundaryPoint> X-0.932 Y-15.251 Z3.564 </boundaryPoint>)
(<boundaryPoint> X-0.748 Y-15.068 Z3.564 </boundaryPoint>)
(<boundaryPoint> X-0.498 Y-15.001 Z3.564 </boundaryPoint>)
(<boundaryPoint> X-0.247 Y-15.068 Z3.564 </boundaryPoint>)
(<boundaryPoint> X-0.064 Y-15.251 Z3.564 </boundaryPoint>)
(<edge> inner )
G1 X-0.86 Y-16.11 Z3.56 F4200.0
G1 F1200.0
G1 E584.765
G1 F4200.0
M101
G1 X-1.11 Y-15.86 Z3.56 F2400.0 E584.783
G1 X-1.21 Y-15.5 Z3.56 F2400.0 E584.803
G1 X-1.11 Y-15.15 Z3.56 F2400.0 E584.822
G1 X-0.85 Y-14.89 Z3.56 F2400.0 E584.841
G1 X-0.5 Y-14.79 Z3.56 F2400.0 E584.861
G1 X-0.14 Y-14.89 Z3.56 F2400.0 E584.88
G1 X0.12 Y-15.15 Z3.56 F2400.0 E584.9
G1 X0.21 Y-15.5 Z3.56 F2400.0 E584.919
G1 X0.12 Y-15.86 Z3.56 F2400.0 E584.938
G1 X-0.14 Y-16.11 Z3.56 F2400.0 E584.958
G1 X-0.5 Y-16.21 Z3.56 F2400.0 E584.977
G1 X-0.85 Y-16.11 Z3.56 F2400.0 E584.996
G1 X-0.86 Y-16.11 Z3.56 F2400.0 E584.997
G1 F1200.0
G1 E583.997
G1 F2400.0
M103
(</edge>)
(</boundaryPerimeter>)
(</nestedRing>)
(<nestedRing>)
(<boundaryPerimeter>)
(<boundaryPoint> X-7.253 Y-11.932 Z3.564 </boundaryPoint>)
(<boundaryPoint> X-7.436 Y-11.749 Z3.564 </boundaryPoint>)
(<boundaryPoint> X-7.503 Y-11.498 Z3.564 </boundaryPoint>)
(<boundaryPoint> X-7.436 Y-11.248 Z3.564 </boundaryPoint>)
(<boundaryPoint> X-7.253 Y-11.064 Z3.564 </boundaryPoint>)
(<boundaryPoint> X-7.002 Y-10.997 Z3.564 </boundaryPoint>)
(<boundaryPoint> X-6.752 Y-11.064 Z3.564 </boundaryPoint>)
(<boundaryPoint> X-6.568 Y-11.248 Z3.564 </boundaryPoint>)
(<boundaryPoint> X-6.501 Y-11.498 Z3.564 </boundaryPoint>)
(<boundaryPoint> X-6.568 Y-11.749 Z3.564 </boundaryPoint>)
(<boundaryPoint> X-6.752 Y-11.932 Z3.564 </boundaryPoint>)
(<boundaryPoint> X-7.002 Y-11.999 Z3.564 </boundaryPoint>)
(<edge> inner )
G1 X-6.3 Y-11.51 Z3.56 F4200.0
G1 F1200.0
G1 E584.997
G1 F4200.0
M101
G1 X-6.39 Y-11.85 Z3.56 F2400.0 E585.016
G1 X-6.65 Y-12.11 Z3.56 F2400.0 E585.035
G1 X-7.0 Y-12.21 Z3.56 F2400.0 E585.054
G1 X-7.36 Y-12.11 Z3.56 F2400.0 E585.074
G1 X-7.62 Y-11.85 Z3.56 F2400.0 E585.093
G1 X-7.71 Y-11.5 Z3.56 F2400.0 E585.112
G1 X-7.62 Y-11.15 Z3.56 F2400.0 E585.132
G1 X-7.36 Y-10.89 Z3.56 F2400.0 E585.151
G1 X-7.0 Y-10.79 Z3.56 F2400.0 E585.17
G1 X-6.65 Y-10.89 Z3.56 F2400.0 E585.19
G1 X-6.39 Y-11.14 Z3.56 F2400.0 E585.209
G1 X-6.29 Y-11.5 Z3.56 F2400.0 E585.229
G1 X-6.3 Y-11.51 Z3.56 F2400.0 E585.229
G1 F1200.0
G1 E584.229
G1 F2400.0
M103
(</edge>)
(</boundaryPerimeter>)
(</nestedRing>)
(<nestedRing>)
(<boundaryPerimeter>)
(<boundaryPoint> X9.546 Y-1.797 Z3.564 </boundaryPoint>)
(<boundaryPoint> X8.991 Y-2.835 Z3.564 </boundaryPoint>)
(<boundaryPoint> X8.245 Y-3.745 Z3.564 </boundaryPoint>)
(<boundaryPoint> X7.335 Y-4.491 Z3.564 </boundaryPoint>)
(<boundaryPoint> X6.297 Y-5.046 Z3.564 </boundaryPoint>)
(<boundaryPoint> X5.171 Y-5.388 Z3.564 </boundaryPoint>)
(<boundaryPoint> X4.0 Y-5.503 Z3.564 </boundaryPoint>)
(<boundaryPoint> X2.829 Y-5.388 Z3.564 </boundaryPoint>)
(<boundaryPoint> X1.703 Y-5.046 Z3.564 </boundaryPoint>)
(<boundaryPoint> X0.665 Y-4.491 Z3.564 </boundaryPoint>)
(<boundaryPoint> X-0.245 Y-3.745 Z3.564 </boundaryPoint>)
(<boundaryPoint> X-0.991 Y-2.835 Z3.564 </boundaryPoint>)
(<boundaryPoint> X-1.546 Y-1.797 Z3.564 </boundaryPoint>)
(<boundaryPoint> X-1.888 Y-0.671 Z3.564 </boundaryPoint>)
(<boundaryPoint> X-2.003 Y0.5 Z3.564 </boundaryPoint>)
(<boundaryPoint> X-1.888 Y1.671 Z3.564 </boundaryPoint>)
(<boundaryPoint> X-1.546 Y2.797 Z3.564 </boundaryPoint>)
(<boundaryPoint> X-0.991 Y3.835 Z3.564 </boundaryPoint>)
(<boundaryPoint> X-0.245 Y4.745 Z3.564 </boundaryPoint>)
(<boundaryPoint> X0.665 Y5.491 Z3.564 </boundaryPoint>)
(<boundaryPoint> X1.703 Y6.046 Z3.564 </boundaryPoint>)
(<boundaryPoint> X2.829 Y6.388 Z3.564 </boundaryPoint>)
(<boundaryPoint> X4.0 Y6.503 Z3.564 </boundaryPoint>)
(<boundaryPoint> X5.171 Y6.388 Z3.564 </boundaryPoint>)
(<boundaryPoint> X6.297 Y6.046 Z3.564 </boundaryPoint>)
(<boundaryPoint> X7.335 Y5.491 Z3.564 </boundaryPoint>)
(<boundaryPoint> X8.245 Y4.745 Z3.564 </boundaryPoint>)
(<boundaryPoint> X8.991 Y3.835 Z3.564 </boundaryPoint>)
(<boundaryPoint> X9.546 Y2.797 Z3.564 </boundaryPoint>)
(<boundaryPoint> X9.888 Y1.671 Z3.564 </boundaryPoint>)
(<boundaryPoint> X10.003 Y0.5 Z3.564 </boundaryPoint>)
(<boundaryPoint> X9.888 Y-0.671 Z3.564 </boundaryPoint>)
(<edge> inner )
G1 X0.21 Y-4.37 Z3.56 F4200.0
G1 F1200.0
G1 E585.229
G1 F4200.0
M101
G1 X-0.07 Y-4.15 Z3.56 F2400.0 E585.248
G1 X-0.39 Y-3.89 Z3.56 F2400.0 E585.27
G1 X-1.16 Y-2.95 Z3.56 F2400.0 E585.334
G1 X-1.73 Y-1.87 Z3.56 F2400.0 E585.398
G1 X-2.09 Y-0.71 Z3.56 F2400.0 E585.462
G1 X-2.2 Y0.5 Z3.56 F2400.0 E585.527
G1 X-2.09 Y1.71 Z3.56 F2400.0 E585.591
G1 X-1.73 Y2.87 Z3.56 F2400.0 E585.655
G1 X-1.16 Y3.95 Z3.56 F2400.0 E585.719
G1 X-0.39 Y4.89 Z3.56 F2400.0 E585.784
G1 X0.55 Y5.66 Z3.56 F2400.0 E585.848
G1 X1.63 Y6.23 Z3.56 F2400.0 E585.912
G1 X2.79 Y6.59 Z3.56 F2400.0 E585.976
G1 X4.0 Y6.7 Z3.56 F2400.0 E586.041
G1 X5.21 Y6.59 Z3.56 F2400.0 E586.105
G1 X6.37 Y6.23 Z3.56 F2400.0 E586.169
G1 X7.45 Y5.66 Z3.56 F2400.0 E586.233
G1 X8.39 Y4.89 Z3.56 F2400.0 E586.298
G1 X9.16 Y3.95 Z3.56 F2400.0 E586.362
G1 X9.73 Y2.87 Z3.56 F2400.0 E586.426
G1 X10.09 Y1.71 Z3.56 F2400.0 E586.49
G1 X10.2 Y0.5 Z3.56 F2400.0 E586.555
G1 X10.09 Y-0.71 Z3.56 F2400.0 E586.619
G1 X9.73 Y-1.87 Z3.56 F2400.0 E586.683
G1 X9.16 Y-2.95 Z3.56 F2400.0 E586.747
G1 X8.39 Y-3.89 Z3.56 F2400.0 E586.812
G1 X7.45 Y-4.66 Z3.56 F2400.0 E586.876
G1 X6.37 Y-5.23 Z3.56 F2400.0 E586.94
G1 X5.21 Y-5.59 Z3.56 F2400.0 E587.004
G1 X4.0 Y-5.7 Z3.56 F2400.0 E587.069
G1 X2.79 Y-5.59 Z3.56 F2400.0 E587.133
G1 X1.63 Y-5.23 Z3.56 F2400.0 E587.197
G1 X0.55 Y-4.66 Z3.56 F2400.0 E587.261
G1 X0.21 Y-4.37 Z3.56 F2400.0 E587.285
G1 F1200.0
G1 E586.889
G1 F2400.0
M103
(</edge>)
(</boundaryPerimeter>)
(</nestedRing>)
(<infill>)
(<infillBoundary>)
(<infillPoint> X20.573 Y-2.796 Z3.564 </infillPoint>)
(<infillPoint> X20.898 Y0.5 Z3.564 </infillPoint>)
(<infillPoint> X20.573 Y3.796 Z3.564 </infillPoint>)
(<infillPoint> X19.611 Y6.966 Z3.564 </infillPoint>)
(<infillPoint> X18.05 Y9.888 Z3.564 </infillPoint>)
(<infillPoint> X15.949 Y12.449 Z3.564 </infillPoint>)
(<infillPoint> X13.388 Y14.55 Z3.564 </infillPoint>)
(<infillPoint> X10.466 Y16.111 Z3.564 </infillPoint>)
(<infillPoint> X7.296 Y17.073 Z3.564 </infillPoint>)
(<infillPoint> X4.0 Y17.398 Z3.564 </infillPoint>)
(<infillPoint> X0.704 Y17.073 Z3.564 </infillPoint>)
(<infillPoint> X-2.466 Y16.111 Z3.564 </infillPoint>)
(<infillPoint> X-5.388 Y14.55 Z3.564 </infillPoint>)
(<infillPoint> X-7.949 Y12.449 Z3.564 </infillPoint>)
(<infillPoint> X-10.05 Y9.888 Z3.564 </infillPoint>)
(<infillPoint> X-11.611 Y6.966 Z3.564 </infillPoint>)
(<infillPoint> X-12.573 Y3.796 Z3.564 </infillPoint>)
(<infillPoint> X-12.898 Y0.5 Z3.564 </infillPoint>)
(<infillPoint> X-12.573 Y-2.796 Z3.564 </infillPoint>)
(<infillPoint> X-11.611 Y-5.966 Z3.564 </infillPoint>)
(<infillPoint> X-10.05 Y-8.888 Z3.564 </infillPoint>)
(<infillPoint> X-8.197 Y-11.146 Z3.564 </infillPoint>)
(<infillPoint> X-7.564 Y-10.526 Z3.564 </infillPoint>)
(<infillPoint> X-7.002 Y-10.376 Z3.564 </infillPoint>)
(<infillPoint> X-6.441 Y-10.526 Z3.564 </infillPoint>)
(<infillPoint> X-6.03 Y-10.937 Z3.564 </infillPoint>)
(<infillPoint> X-5.88 Y-11.498 Z3.564 </infillPoint>)
(<infillPoint> X-6.03 Y-12.06 Z3.564 </infillPoint>)
(<infillPoint> X-6.307 Y-12.336 Z3.564 </infillPoint>)
(<infillPoint> X-6.444 Y-12.684 Z3.564 </infillPoint>)
(<infillPoint> X-5.388 Y-13.55 Z3.564 </infillPoint>)
(<infillPoint> X-2.466 Y-15.111 Z3.564 </infillPoint>)
(<infillPoint> X-2.036 Y-15.242 Z3.564 </infillPoint>)
(<infillPoint> X-1.36 Y-14.83 Z3.564 </infillPoint>)
(<infillPoint> X-1.058 Y-14.53 Z3.564 </infillPoint>)
(<infillPoint> X-0.498 Y-14.38 Z3.564 </infillPoint>)
(<infillPoint> X0.063 Y-14.53 Z3.564 </infillPoint>)
(<infillPoint> X0.474 Y-14.941 Z3.564 </infillPoint>)
(<infillPoint> X0.624 Y-15.502 Z3.564 </infillPoint>)
(<infillPoint> X0.555 Y-15.758 Z3.564 </infillPoint>)
(<infillPoint> X0.828 Y-16.085 Z3.564 </infillPoint>)
(<infillPoint> X4.0 Y-16.398 Z3.564 </infillPoint>)
(<infillPoint> X7.296 Y-16.073 Z3.564 </infillPoint>)
(<infillPoint> X10.466 Y-15.111 Z3.564 </infillPoint>)
(<infillPoint> X13.388 Y-13.55 Z3.564 </infillPoint>)
(<infillPoint> X15.949 Y-11.449 Z3.564 </infillPoint>)
(<infillPoint> X18.05 Y-8.888 Z3.564 </infillPoint>)
(<infillPoint> X19.611 Y-5.966 Z3.564 </infillPoint>)
(</infillBoundary>)
(<infillBoundary>)
(<infillPoint> X10.103 Y-2.028 Z3.564 </infillPoint>)
(<infillPoint> X9.492 Y-3.17 Z3.564 </infillPoint>)
(<infillPoint> X8.671 Y-4.171 Z3.564 </infillPoint>)
(<infillPoint> X7.67 Y-4.992 Z3.564 </infillPoint>)
(<infillPoint> X6.528 Y-5.603 Z3.564 </infillPoint>)
(<infillPoint> X5.289 Y-5.979 Z3.564 </infillPoint>)
(<infillPoint> X4.0 Y-6.106 Z3.564 </infillPoint>)
(<infillPoint> X2.711 Y-5.979 Z3.564 </infillPoint>)
(<infillPoint> X1.472 Y-5.603 Z3.564 </infillPoint>)
(<infillPoint> X0.33 Y-4.992 Z3.564 </infillPoint>)
(<infillPoint> X-0.671 Y-4.171 Z3.564 </infillPoint>)
(<infillPoint> X-1.492 Y-3.17 Z3.564 </infillPoint>)
(<infillPoint> X-2.103 Y-2.028 Z3.564 </infillPoint>)
(<infillPoint> X-2.479 Y-0.789 Z3.564 </infillPoint>)
(<infillPoint> X-2.606 Y0.5 Z3.564 </infillPoint>)
(<infillPoint> X-2.479 Y1.789 Z3.564 </infillPoint>)
(<infillPoint> X-2.103 Y3.028 Z3.564 </infillPoint>)
(<infillPoint> X-1.492 Y4.17 Z3.564 </infillPoint>)
(<infillPoint> X-0.671 Y5.171 Z3.564 </infillPoint>)
(<infillPoint> X0.33 Y5.992 Z3.564 </infillPoint>)
(<infillPoint> X1.472 Y6.603 Z3.564 </infillPoint>)
(<infillPoint> X2.711 Y6.979 Z3.564 </infillPoint>)
(<infillPoint> X4.0 Y7.106 Z3.564 </infillPoint>)
(<infillPoint> X5.289 Y6.979 Z3.564 </infillPoint>)
(<infillPoint> X6.528 Y6.603 Z3.564 </infillPoint>)
(<infillPoint> X7.67 Y5.992 Z3.564 </infillPoint>)
(<infillPoint> X8.671 Y5.171 Z3.564 </infillPoint>)
(<infillPoint> X9.492 Y4.17 Z3.564 </infillPoint>)
(<infillPoint> X10.103 Y3.028 Z3.564 </infillPoint>)
(<infillPoint> X10.479 Y1.789 Z3.564 </infillPoint>)
(<infillPoint> X10.606 Y0.5 Z3.564 </infillPoint>)
(<infillPoint> X10.479 Y-0.789 Z3.564 </infillPoint>)
(</infillBoundary>)
;M108 R80.0
G1 X0.87 Y-5.6 Z3.56 F4200.0
G1 F1200.0
G1 E587.285
G1 F4200.0
M101
G1 X-11.43 Y-5.6 Z3.56 F4800.0 E587.935
G1 X-11.55 Y-5.2 Z3.56 F4800.0 E587.957
G1 X0.14 Y-5.2 Z3.56 F4800.0 E588.575
G1 X-0.35 Y-4.8 Z3.56 F4800.0 E588.608
G1 X-11.67 Y-4.8 Z3.56 F4800.0 E589.206
G1 X-11.79 Y-4.4 Z3.56 F4800.0 E589.228
G1 X-0.83 Y-4.4 Z3.56 F4800.0 E589.807
G1 X-1.17 Y-4.0 Z3.56 F4800.0 E589.835
G1 X-11.92 Y-4.0 Z3.56 F4800.0 E590.402
G1 X-12.04 Y-3.6 Z3.56 F4800.0 E590.425
G1 X-1.5 Y-3.6 Z3.56 F4800.0 E590.981
G1 X-1.79 Y-3.2 Z3.56 F4800.0 E591.007
G1 X-12.16 Y-3.2 Z3.56 F4800.0 E591.555
G1 X-12.28 Y-2.8 Z3.56 F4800.0 E591.577
G1 X-2.01 Y-2.8 Z3.56 F4800.0 E592.119
G1 X-2.22 Y-2.4 Z3.56 F4800.0 E592.143
G1 X-12.33 Y-2.4 Z3.56 F4800.0 E592.677
G1 X-12.37 Y-2.0 Z3.56 F4800.0 E592.698
G1 X-2.4 Y-2.0 Z3.56 F4800.0 E593.225
G1 X-2.53 Y-1.6 Z3.56 F4800.0 E593.247
G1 X-12.41 Y-1.6 Z3.56 F4800.0 E593.769
G1 X-12.45 Y-1.2 Z3.56 F4800.0 E593.79
G1 X-2.65 Y-1.2 Z3.56 F4800.0 E594.308
G1 X-2.76 Y-0.8 Z3.56 F4800.0 E594.33
G1 X-12.49 Y-0.8 Z3.56 F4800.0 E594.844
G1 X-12.53 Y-0.4 Z3.56 F4800.0 E594.865
G1 X-2.8 Y-0.4 Z3.56 F4800.0 E595.379
G1 X-2.84 Y0.0 Z3.56 F4800.0 E595.4
G1 X-12.57 Y0.0 Z3.56 F4800.0 E595.914
G1 X-12.61 Y0.4 Z3.56 F4800.0 E595.935
G1 X-2.88 Y0.4 Z3.56 F4800.0 E596.449
G1 X-2.86 Y0.8 Z3.56 F4800.0 E596.471
G1 X-12.59 Y0.8 Z3.56 F4800.0 E596.985
G1 X-12.55 Y1.2 Z3.56 F4800.0 E597.006
G1 X-2.82 Y1.2 Z3.56 F4800.0 E597.52
G1 X-2.78 Y1.6 Z3.56 F4800.0 E597.541
G1 X-12.51 Y1.6 Z3.56 F4800.0 E598.055
G1 X-12.47 Y2.0 Z3.56 F4800.0 E598.076
G1 X-2.71 Y2.0 Z3.56 F4800.0 E598.592
G1 X-2.59 Y2.4 Z3.56 F4800.0 E598.614
G1 X-12.43 Y2.4 Z3.56 F4800.0 E599.134
G1 X-12.39 Y2.8 Z3.56 F4800.0 E599.155
G1 X-2.47 Y2.8 Z3.56 F4800.0 E599.679
G1 X-2.33 Y3.2 Z3.56 F4800.0 E599.702
G1 X-12.35 Y3.2 Z3.56 F4800.0 E600.231
G1 X-12.31 Y3.6 Z3.56 F4800.0 E600.252
G1 X-2.12 Y3.6 Z3.56 F4800.0 E600.791
G1 X-1.9 Y4.0 Z3.56 F4800.0 E600.815
G1 X-12.22 Y4.0 Z3.56 F4800.0 E601.36
G1 X-12.1 Y4.4 Z3.56 F4800.0 E601.382
G1 X-1.67 Y4.4 Z3.56 F4800.0 E601.933
G1 X-1.34 Y4.8 Z3.56 F4800.0 E601.96
G1 X-11.98 Y4.8 Z3.56 F4800.0 E602.522
G1 X-11.85 Y5.2 Z3.56 F4800.0 E602.544
G1 X-1.01 Y5.2 Z3.56 F4800.0 E603.117
G1 X-0.59 Y5.6 Z3.56 F4800.0 E603.148
G1 X-11.73 Y5.6 Z3.56 F4800.0 E603.736
G1 X-11.61 Y6.0 Z3.56 F4800.0 E603.759
G1 X-0.1 Y6.0 Z3.56 F4800.0 E604.367
G1 X0.5 Y6.4 Z3.56 F4800.0 E604.405
G1 X-11.49 Y6.4 Z3.56 F4800.0 E605.038
G1 X-11.37 Y6.8 Z3.56 F4800.0 E605.06
G1 X1.25 Y6.8 Z3.56 F4800.0 E605.727
G1 X2.47 Y7.2 Z3.56 F4800.0 E605.795
G1 X-11.17 Y7.2 Z3.56 F4800.0 E606.515
G1 X-10.96 Y7.6 Z3.56 F4800.0 E606.539
G1 X18.95 Y7.6 Z3.56 F4800.0 E608.119
G1 X18.74 Y8.0 Z3.56 F4800.0 E608.143
G1 X-10.74 Y8.0 Z3.56 F4800.0 E609.701
G1 X-10.53 Y8.4 Z3.56 F4800.0 E609.725
G1 X18.53 Y8.4 Z3.56 F4800.0 E611.259
G1 X18.31 Y8.8 Z3.56 F4800.0 E611.283
G1 X-10.31 Y8.8 Z3.56 F4800.0 E612.796
G1 X-10.1 Y9.2 Z3.56 F4800.0 E612.82
G1 X18.1 Y9.2 Z3.56 F4800.0 E614.309
G1 X17.89 Y9.6 Z3.56 F4800.0 E614.333
G1 X-9.89 Y9.6 Z3.56 F4800.0 E615.8
G1 X-9.6 Y10.0 Z3.56 F4800.0 E615.826
G1 X17.6 Y10.0 Z3.56 F4800.0 E617.263
G1 X17.27 Y10.4 Z3.56 F4800.0 E617.29
G1 X-9.27 Y10.4 Z3.56 F4800.0 E618.692
G1 X-8.94 Y10.8 Z3.56 F4800.0 E618.719
G1 X16.94 Y10.8 Z3.56 F4800.0 E620.086
G1 X16.61 Y11.2 Z3.56 F4800.0 E620.113
G1 X-8.61 Y11.2 Z3.56 F4800.0 E621.446
G1 X-8.28 Y11.6 Z3.56 F4800.0 E621.473
G1 X16.28 Y11.6 Z3.56 F4800.0 E622.771
G1 X15.96 Y12.0 Z3.56 F4800.0 E622.798
G1 X-7.96 Y12.0 Z3.56 F4800.0 E624.061
G1 X-7.57 Y12.4 Z3.56 F4800.0 E624.091
G1 X15.57 Y12.4 Z3.56 F4800.0 E625.313
G1 X15.08 Y12.8 Z3.56 F4800.0 E625.346
G1 X-7.08 Y12.8 Z3.56 F4800.0 E626.517
G1 X-6.59 Y13.2 Z3.56 F4800.0 E626.55
G1 X14.59 Y13.2 Z3.56 F4800.0 E627.669
G1 X14.1 Y13.6 Z3.56 F4800.0 E627.702
G1 X-6.1 Y13.6 Z3.56 F4800.0 E628.77
G1 X-5.62 Y14.0 Z3.56 F4800.0 E628.803
G1 X13.62 Y14.0 Z3.56 F4800.0 E629.819
G1 X13.07 Y14.4 Z3.56 F4800.0 E629.855
G1 X-5.07 Y14.4 Z3.56 F4800.0 E630.813
G1 F1200.0
G1 E630.813
G1 F4800.0
M103
G1 X-4.33 Y14.8 Z3.56 F4200.0
G1 F1200.0
G1 E630.813
G1 F4200.0
M101
G1 X12.33 Y14.8 Z3.56 F4800.0 E631.693
G1 F1200.0
G1 E631.693
G1 F4800.0
M103
G1 X11.58 Y15.2 Z3.56 F4200.0
G1 F1200.0
G1 E631.693
G1 F4200.0
M101
G1 X-3.58 Y15.2 Z3.56 F4800.0 E632.493
G1 F1200.0
G1 E632.493
G1 F4800.0
M103
G1 X-2.83 Y15.6 Z3.56 F4200.0
G1 F1200.0
G1 E632.493
G1 F4200.0
M101
G1 X10.83 Y15.6 Z3.56 F4800.0 E633.215
G1 F1200.0
G1 E633.175
G1 F4800.0
M103
G1 X9.87 Y16.0 Z3.56 F4200.0
G1 F1200.0
G1 E633.215
G1 F4200.0
M101
G1 X-1.87 Y16.0 Z3.56 F4800.0 E633.835
G1 F1200.0
G1 E633.456
G1 F4800.0
M103
G1 X-0.55 Y16.4 Z3.56 F4200.0
G1 F1200.0
G1 E633.835
G1 F4200.0
M101
G1 X8.55 Y16.4 Z3.56 F4800.0 E634.315
G1 F1200.0
G1 E633.917
G1 F4800.0
M103
G1 X7.21 Y16.8 Z3.56 F4200.0
G1 F1200.0
G1 E634.315
G1 F4200.0
M101
G1 X0.79 Y16.8 Z3.56 F4800.0 E634.654
G1 F1200.0
G1 E633.654
G1 F4800.0
M103
G1 X5.53 Y7.2 Z3.56 F4200.0
G1 F1200.0
G1 E634.654
G1 F4200.0
M101
G1 X19.17 Y7.2 Z3.56 F4800.0 E635.375
G1 X19.37 Y6.8 Z3.56 F4800.0 E635.399
G1 X6.75 Y6.8 Z3.56 F4800.0 E636.065
G1 F1200.0
G1 E636.065
G1 F4800.0
M103
G1 X7.5 Y6.4 Z3.56 F4200.0
G1 F1200.0
G1 E636.065
G1 F4200.0
M101
G1 X19.49 Y6.4 Z3.56 F4800.0 E636.698
G1 X19.61 Y6.0 Z3.56 F4800.0 E636.721
G1 X8.1 Y6.0 Z3.56 F4800.0 E637.329
G1 X8.59 Y5.6 Z3.56 F4800.0 E637.362
G1 X19.73 Y5.6 Z3.56 F4800.0 E637.951
G1 X19.85 Y5.2 Z3.56 F4800.0 E637.973
G1 X9.01 Y5.2 Z3.56 F4800.0 E638.545
G1 X9.34 Y4.8 Z3.56 F4800.0 E638.573
G1 X19.98 Y4.8 Z3.56 F4800.0 E639.135
G1 X20.1 Y4.4 Z3.56 F4800.0 E639.157
G1 X9.67 Y4.4 Z3.56 F4800.0 E639.708
G1 X9.9 Y4.0 Z3.56 F4800.0 E639.732
G1 X20.22 Y4.0 Z3.56 F4800.0 E640.277
G1 X20.31 Y3.6 Z3.56 F4800.0 E640.299
G1 X10.12 Y3.6 Z3.56 F4800.0 E640.838
G1 X10.33 Y3.2 Z3.56 F4800.0 E640.862
G1 X20.35 Y3.2 Z3.56 F4800.0 E641.391
G1 X20.39 Y2.8 Z3.56 F4800.0 E641.412
G1 X10.47 Y2.8 Z3.56 F4800.0 E641.936
G1 X10.59 Y2.4 Z3.56 F4800.0 E641.959
G1 X20.43 Y2.4 Z3.56 F4800.0 E642.479
G1 X20.47 Y2.0 Z3.56 F4800.0 E642.5
G1 X10.71 Y2.0 Z3.56 F4800.0 E643.015
G1 X10.78 Y1.6 Z3.56 F4800.0 E643.037
G1 X20.51 Y1.6 Z3.56 F4800.0 E643.551
G1 X20.55 Y1.2 Z3.56 F4800.0 E643.572
G1 X10.82 Y1.2 Z3.56 F4800.0 E644.086
G1 X10.86 Y0.8 Z3.56 F4800.0 E644.107
G1 X20.59 Y0.8 Z3.56 F4800.0 E644.621
G1 X20.61 Y0.4 Z3.56 F4800.0 E644.642
G1 X10.88 Y0.4 Z3.56 F4800.0 E645.156
G1 F1200.0
G1 E644.156
G1 F4800.0
M103
G1 X20.57 Y-0.0 Z3.56 F4200.0
G1 F1200.0
G1 E645.156
G1 F4200.0
M101
G1 X10.84 Y-0.0 Z3.56 F4800.0 E645.67
G1 X10.8 Y-0.4 Z3.56 F4800.0 E645.691
G1 X20.53 Y-0.4 Z3.56 F4800.0 E646.205
G1 X20.49 Y-0.8 Z3.56 F4800.0 E646.227
G1 X10.76 Y-0.8 Z3.56 F4800.0 E646.741
G1 X10.65 Y-1.2 Z3.56 F4800.0 E646.762
G1 X20.45 Y-1.2 Z3.56 F4800.0 E647.28
G1 X20.41 Y-1.6 Z3.56 F4800.0 E647.302
G1 X10.53 Y-1.6 Z3.56 F4800.0 E647.824
G1 X10.4 Y-2.0 Z3.56 F4800.0 E647.846
G1 X20.37 Y-2.0 Z3.56 F4800.0 E648.372
G1 X20.33 Y-2.4 Z3.56 F4800.0 E648.393
G1 X10.22 Y-2.4 Z3.56 F4800.0 E648.927
G1 X10.01 Y-2.8 Z3.56 F4800.0 E648.951
G1 X20.28 Y-2.8 Z3.56 F4800.0 E649.494
G1 X20.16 Y-3.2 Z3.56 F4800.0 E649.516
G1 X9.79 Y-3.2 Z3.56 F4800.0 E650.063
G1 X9.5 Y-3.6 Z3.56 F4800.0 E650.09
G1 X20.04 Y-3.6 Z3.56 F4800.0 E650.646
G1 X19.92 Y-4.0 Z3.56 F4800.0 E650.668
G1 X9.17 Y-4.0 Z3.56 F4800.0 E651.236
G1 X8.83 Y-4.4 Z3.56 F4800.0 E651.263
G1 X19.79 Y-4.4 Z3.56 F4800.0 E651.842
G1 X19.67 Y-4.8 Z3.56 F4800.0 E651.864
G1 X8.35 Y-4.8 Z3.56 F4800.0 E652.463
G1 X7.86 Y-5.2 Z3.56 F4800.0 E652.496
G1 X19.55 Y-5.2 Z3.56 F4800.0 E653.114
G1 X19.43 Y-5.6 Z3.56 F4800.0 E653.136
G1 X7.13 Y-5.6 Z3.56 F4800.0 E653.786
G1 X6.18 Y-6.0 Z3.56 F4800.0 E653.84
G1 X19.28 Y-6.0 Z3.56 F4800.0 E654.531
G1 X19.06 Y-6.4 Z3.56 F4800.0 E654.555
G1 X-11.06 Y-6.4 Z3.56 F4800.0 E656.147
G1 X-10.85 Y-6.8 Z3.56 F4800.0 E656.171
G1 X18.85 Y-6.8 Z3.56 F4800.0 E657.739
G1 X18.63 Y-7.2 Z3.56 F4800.0 E657.763
G1 X-10.63 Y-7.2 Z3.56 F4800.0 E659.309
G1 X-10.42 Y-7.6 Z3.56 F4800.0 E659.333
G1 X18.42 Y-7.6 Z3.56 F4800.0 E660.857
G1 X18.21 Y-8.0 Z3.56 F4800.0 E660.881
G1 X-10.21 Y-8.0 Z3.56 F4800.0 E662.382
G1 X-9.99 Y-8.4 Z3.56 F4800.0 E662.406
G1 X17.99 Y-8.4 Z3.56 F4800.0 E663.884
G1 X17.76 Y-8.8 Z3.56 F4800.0 E663.908
G1 X-9.76 Y-8.8 Z3.56 F4800.0 E665.362
G1 X-9.43 Y-9.2 Z3.56 F4800.0 E665.39
G1 X17.43 Y-9.2 Z3.56 F4800.0 E666.809
G1 X17.1 Y-9.6 Z3.56 F4800.0 E666.836
G1 X-9.1 Y-9.6 Z3.56 F4800.0 E668.22
G1 X-8.78 Y-10.0 Z3.56 F4800.0 E668.248
G1 X16.77 Y-10.0 Z3.56 F4800.0 E669.597
G1 X16.45 Y-10.4 Z3.56 F4800.0 E669.625
G1 X-6.17 Y-10.4 Z3.56 F4800.0 E670.819
G1 X-5.78 Y-10.8 Z3.56 F4800.0 E670.849
G1 X16.12 Y-10.8 Z3.56 F4800.0 E672.006
G1 X15.79 Y-11.2 Z3.56 F4800.0 E672.033
G1 X-5.67 Y-11.2 Z3.56 F4800.0 E673.167
G1 X-5.62 Y-11.6 Z3.56 F4800.0 E673.188
G1 X15.32 Y-11.6 Z3.56 F4800.0 E674.294
G1 X14.84 Y-12.0 Z3.56 F4800.0 E674.328
G1 X-5.72 Y-12.0 Z3.56 F4800.0 E675.414
G1 X-5.98 Y-12.4 Z3.56 F4800.0 E675.439
G1 X14.35 Y-12.4 Z3.56 F4800.0 E676.512
G1 X13.86 Y-12.8 Z3.56 F4800.0 E676.545
G1 X-5.86 Y-12.8 Z3.56 F4800.0 E677.587
G1 X-5.37 Y-13.2 Z3.56 F4800.0 E677.62
G1 X13.37 Y-13.2 Z3.56 F4800.0 E678.611
G1 X12.7 Y-13.6 Z3.56 F4800.0 E678.652
G1 X-4.7 Y-13.6 Z3.56 F4800.0 E679.571
G1 F1200.0
G1 E679.571
G1 F4800.0
M103
G1 X-3.95 Y-14.0 Z3.56 F4200.0
G1 F1200.0
G1 E679.571
G1 F4200.0
M101
G1 X11.95 Y-14.0 Z3.56 F4800.0 E680.411
G1 F1200.0
G1 E680.411
G1 F4800.0
M103
G1 X11.2 Y-14.4 Z3.56 F4200.0
G1 F1200.0
G1 E680.411
G1 F4200.0
M101
G1 X0.33 Y-14.4 Z3.56 F4800.0 E680.986
G1 X0.73 Y-14.8 Z3.56 F4800.0 E681.015
G1 X10.45 Y-14.8 Z3.56 F4800.0 E681.529
G1 F1200.0
G1 E681.221
G1 F4800.0
M103
G1 X9.21 Y-15.2 Z3.56 F4200.0
G1 F1200.0
G1 E681.529
G1 F4200.0
M101
G1 X0.82 Y-15.2 Z3.56 F4800.0 E681.972
G1 X0.92 Y-15.6 Z3.56 F4800.0 E681.994
G1 X7.89 Y-15.6 Z3.56 F4800.0 E682.362
G1 F1200.0
G1 E681.362
G1 F4800.0
M103
G1 X5.18 Y-16.0 Z3.56 F4200.0
G1 F1200.0
G1 E682.362
G1 F4200.0
M101
G1 X2.82 Y-16.0 Z3.56 F4800.0 E682.487
G1 F1200.0
G1 E681.487
G1 F4800.0
M103
G1 X0.2 Y-14.95 Z3.56 F4200.0
G1 X-3.2 Y-14.4 Z3.56 F4200.0
G1 F1200.0
G1 E682.487
G1 F4200.0
M101
G1 X-1.32 Y-14.4 Z3.56 F4800.0 E682.586
G1 X-1.85 Y-14.8 Z3.56 F4800.0 E682.621
G1 X-2.45 Y-14.8 Z3.56 F4800.0 E682.653
G1 F1200.0
G1 E681.653
G1 F4800.0
M103
G1 X-6.12 Y-11.39 Z3.56 F4200.0
G1 X-7.84 Y-10.4 Z3.56 F4200.0
G1 F1200.0
G1 E682.653
G1 F4200.0
M101
G1 X-8.45 Y-10.4 Z3.56 F4800.0 E682.685
G1 F1200.0
G1 E681.685
G1 F4800.0
M103
G1 X-11.28 Y-6.0 Z3.56 F4200.0
G1 F1200.0
G1 E682.685
G1 F4200.0
M101
G1 X1.82 Y-6.0 Z3.56 F4800.0 E683.377
G1 F1200.0
G1 E682.377
G1 F4800.0
M103
(</infill>)
(</nestedRing>)
(</rotation>)
(</layer>)
(<layer> 3.834 )
(<rotation> (6.12323399574e-17+1j) )
(<nestedRing>)
(<boundaryPerimeter>)
(<boundaryPoint> X21.164 Y-2.914 Z3.834 </boundaryPoint>)
(<boundaryPoint> X21.501 Y0.5 Z3.834 </boundaryPoint>)
(<boundaryPoint> X21.164 Y3.914 Z3.834 </boundaryPoint>)
(<boundaryPoint> X20.168 Y7.197 Z3.834 </boundaryPoint>)
(<boundaryPoint> X18.551 Y10.223 Z3.834 </boundaryPoint>)
(<boundaryPoint> X16.375 Y12.875 Z3.834 </boundaryPoint>)
(<boundaryPoint> X13.723 Y15.051 Z3.834 </boundaryPoint>)
(<boundaryPoint> X10.697 Y16.668 Z3.834 </boundaryPoint>)
(<boundaryPoint> X7.414 Y17.664 Z3.834 </boundaryPoint>)
(<boundaryPoint> X4.0 Y18.001 Z3.834 </boundaryPoint>)
(<boundaryPoint> X0.586 Y17.664 Z3.834 </boundaryPoint>)
(<boundaryPoint> X-2.697 Y16.668 Z3.834 </boundaryPoint>)
(<boundaryPoint> X-5.723 Y15.051 Z3.834 </boundaryPoint>)
(<boundaryPoint> X-8.375 Y12.875 Z3.834 </boundaryPoint>)
(<boundaryPoint> X-10.551 Y10.223 Z3.834 </boundaryPoint>)
(<boundaryPoint> X-12.168 Y7.197 Z3.834 </boundaryPoint>)
(<boundaryPoint> X-13.164 Y3.914 Z3.834 </boundaryPoint>)
(<boundaryPoint> X-13.501 Y0.5 Z3.834 </boundaryPoint>)
(<boundaryPoint> X-13.164 Y-2.914 Z3.834 </boundaryPoint>)
(<boundaryPoint> X-12.168 Y-6.197 Z3.834 </boundaryPoint>)
(<boundaryPoint> X-10.551 Y-9.223 Z3.834 </boundaryPoint>)
(<boundaryPoint> X-8.375 Y-11.875 Z3.834 </boundaryPoint>)
(<boundaryPoint> X-5.723 Y-14.051 Z3.834 </boundaryPoint>)
(<boundaryPoint> X-2.697 Y-15.668 Z3.834 </boundaryPoint>)
(<boundaryPoint> X0.586 Y-16.664 Z3.834 </boundaryPoint>)
(<boundaryPoint> X4.0 Y-17.001 Z3.834 </boundaryPoint>)
(<boundaryPoint> X7.414 Y-16.664 Z3.834 </boundaryPoint>)
(<boundaryPoint> X10.697 Y-15.668 Z3.834 </boundaryPoint>)
(<boundaryPoint> X13.723 Y-14.051 Z3.834 </boundaryPoint>)
(<boundaryPoint> X16.375 Y-11.875 Z3.834 </boundaryPoint>)
(<boundaryPoint> X18.551 Y-9.223 Z3.834 </boundaryPoint>)
(<boundaryPoint> X20.168 Y-6.197 Z3.834 </boundaryPoint>)
(<loop> inner )
G1 X-0.76 Y-4.06 Z3.83 F4200.0
G1 F1200.0
G1 E683.377
G1 F4200.0
M101
G1 X-1.49 Y-3.17 Z3.83 F4800.0 E683.438
G1 X-2.1 Y-2.03 Z3.83 F4800.0 E683.507
G1 X-2.48 Y-0.79 Z3.83 F4800.0 E683.575
G1 X-2.61 Y0.5 Z3.83 F4800.0 E683.643
G1 X-2.48 Y1.79 Z3.83 F4800.0 E683.712
G1 X-2.1 Y3.03 Z3.83 F4800.0 E683.78
G1 X-1.49 Y4.17 Z3.83 F4800.0 E683.849
G1 X-0.67 Y5.17 Z3.83 F4800.0 E683.917
G1 X0.33 Y5.99 Z3.83 F4800.0 E683.985
G1 X1.47 Y6.6 Z3.83 F4800.0 E684.054
G1 X2.71 Y6.98 Z3.83 F4800.0 E684.122
G1 X4.0 Y7.11 Z3.83 F4800.0 E684.191
G1 X5.29 Y6.98 Z3.83 F4800.0 E684.259
G1 X6.53 Y6.6 Z3.83 F4800.0 E684.327
G1 X7.67 Y5.99 Z3.83 F4800.0 E684.396
G1 X8.67 Y5.17 Z3.83 F4800.0 E684.464
G1 X9.49 Y4.17 Z3.83 F4800.0 E684.533
G1 X10.1 Y3.03 Z3.83 F4800.0 E684.601
G1 X10.48 Y1.79 Z3.83 F4800.0 E684.669
G1 X10.61 Y0.5 Z3.83 F4800.0 E684.738
G1 X10.48 Y-0.79 Z3.83 F4800.0 E684.806
G1 X10.1 Y-2.03 Z3.83 F4800.0 E684.875
G1 X9.49 Y-3.17 Z3.83 F4800.0 E684.943
G1 X8.67 Y-4.17 Z3.83 F4800.0 E685.011
G1 X7.67 Y-4.99 Z3.83 F4800.0 E685.08
G1 X6.53 Y-5.6 Z3.83 F4800.0 E685.148
G1 X5.29 Y-5.98 Z3.83 F4800.0 E685.217
G1 X4.0 Y-6.11 Z3.83 F4800.0 E685.285
G1 X2.71 Y-5.98 Z3.83 F4800.0 E685.354
G1 X1.47 Y-5.6 Z3.83 F4800.0 E685.422
G1 X0.33 Y-4.99 Z3.83 F4800.0 E685.49
G1 X-0.67 Y-4.17 Z3.83 F4800.0 E685.559
G1 X-0.76 Y-4.06 Z3.83 F4800.0 E685.566
G1 F1200.0
G1 E684.566
G1 F4800.0
M103
(</loop>)
(<loop> outer )
G1 X-6.34 Y-10.62 Z3.83 F4200.0
G1 F1200.0
G1 E685.566
G1 F4200.0
M101
G1 X-6.03 Y-10.94 Z3.83 F4800.0 E685.589
G1 X-5.88 Y-11.5 Z3.83 F4800.0 E685.62
G1 X-6.03 Y-12.06 Z3.83 F4800.0 E685.651
G1 X-6.31 Y-12.34 Z3.83 F4800.0 E685.671
G1 X-6.44 Y-12.68 Z3.83 F4800.0 E685.691
G1 X-5.39 Y-13.55 Z3.83 F4800.0 E685.763
G1 X-2.47 Y-15.11 Z3.83 F4800.0 E685.938
G1 X-2.04 Y-15.24 Z3.83 F4800.0 E685.962
G1 X-1.36 Y-14.83 Z3.83 F4800.0 E686.004
G1 X-1.06 Y-14.53 Z3.83 F4800.0 E686.026
G1 X-0.5 Y-14.38 Z3.83 F4800.0 E686.057
G1 X0.06 Y-14.53 Z3.83 F4800.0 E686.088
G1 X0.47 Y-14.94 Z3.83 F4800.0 E686.118
G1 X0.62 Y-15.5 Z3.83 F4800.0 E686.149
G1 X0.56 Y-15.76 Z3.83 F4800.0 E686.163
G1 X0.83 Y-16.09 Z3.83 F4800.0 E686.186
G1 X4.0 Y-16.4 Z3.83 F4800.0 E686.354
G1 X7.3 Y-16.07 Z3.83 F4800.0 E686.529
G1 X10.47 Y-15.11 Z3.83 F4800.0 E686.704
G1 X13.39 Y-13.55 Z3.83 F4800.0 E686.879
G1 X15.95 Y-11.45 Z3.83 F4800.0 E687.054
G1 X18.05 Y-8.89 Z3.83 F4800.0 E687.229
G1 X19.61 Y-5.97 Z3.83 F4800.0 E687.404
G1 X20.57 Y-2.8 Z3.83 F4800.0 E687.579
G1 X20.9 Y0.5 Z3.83 F4800.0 E687.754
G1 X20.57 Y3.8 Z3.83 F4800.0 E687.929
G1 X19.61 Y6.97 Z3.83 F4800.0 E688.104
G1 X18.05 Y9.89 Z3.83 F4800.0 E688.279
G1 X15.95 Y12.45 Z3.83 F4800.0 E688.454
G1 X13.39 Y14.55 Z3.83 F4800.0 E688.629
G1 X10.47 Y16.11 Z3.83 F4800.0 E688.804
G1 X7.3 Y17.07 Z3.83 F4800.0 E688.979
G1 X4.0 Y17.4 Z3.83 F4800.0 E689.154
G1 X0.7 Y17.07 Z3.83 F4800.0 E689.329
G1 X-2.47 Y16.11 Z3.83 F4800.0 E689.504
G1 X-5.39 Y14.55 Z3.83 F4800.0 E689.679
G1 X-7.95 Y12.45 Z3.83 F4800.0 E689.854
G1 X-10.05 Y9.89 Z3.83 F4800.0 E690.029
G1 X-11.61 Y6.97 Z3.83 F4800.0 E690.204
G1 X-12.57 Y3.8 Z3.83 F4800.0 E690.379
G1 X-12.9 Y0.5 Z3.83 F4800.0 E690.554
G1 X-12.57 Y-2.8 Z3.83 F4800.0 E690.729
G1 X-11.61 Y-5.97 Z3.83 F4800.0 E690.904
G1 X-10.05 Y-8.89 Z3.83 F4800.0 E691.079
G1 X-8.2 Y-11.15 Z3.83 F4800.0 E691.233
G1 X-7.56 Y-10.53 Z3.83 F4800.0 E691.28
G1 X-7.0 Y-10.38 Z3.83 F4800.0 E691.31
G1 X-6.44 Y-10.53 Z3.83 F4800.0 E691.341
G1 X-6.34 Y-10.62 Z3.83 F4800.0 E691.348
G1 F1200.0
G1 E690.348
G1 F4800.0
M103
(</loop>)
(<edgePath>)
;M108 R40.0
G1 X-1.27 Y-15.95 Z3.83 F4200.0
G1 X-0.94 Y-16.27 Z3.83 F4200.0
G1 X-0.5 Y-16.39 Z3.83 F4200.0
G1 X-0.22 Y-16.34 Z3.83 F4200.0
G1 X0.07 Y-16.3 Z3.83 F4200.0
G1 F1200.0
G1 E691.348
G1 F4200.0
M101
G1 X0.63 Y-16.47 Z3.83 F2400.0 E691.379
G1 X4.0 Y-16.8 Z3.83 F2400.0 E691.558
G1 X7.38 Y-16.47 Z3.83 F2400.0 E691.737
G1 X10.62 Y-15.48 Z3.83 F2400.0 E691.916
G1 X13.61 Y-13.88 Z3.83 F2400.0 E692.096
G1 X16.23 Y-11.73 Z3.83 F2400.0 E692.275
G1 X18.38 Y-9.11 Z3.83 F2400.0 E692.454
G1 X19.98 Y-6.12 Z3.83 F2400.0 E692.633
G1 X20.97 Y-2.88 Z3.83 F2400.0 E692.812
G1 X21.3 Y0.5 Z3.83 F2400.0 E692.991
G1 X20.97 Y3.88 Z3.83 F2400.0 E693.17
G1 X19.98 Y7.12 Z3.83 F2400.0 E693.35
G1 X18.38 Y10.11 Z3.83 F2400.0 E693.529
G1 X16.23 Y12.73 Z3.83 F2400.0 E693.708
G1 X13.61 Y14.88 Z3.83 F2400.0 E693.887
G1 X10.62 Y16.48 Z3.83 F2400.0 E694.066
G1 X7.38 Y17.47 Z3.83 F2400.0 E694.245
G1 X4.0 Y17.8 Z3.83 F2400.0 E694.424
G1 X0.63 Y17.47 Z3.83 F2400.0 E694.604
G1 X-2.62 Y16.48 Z3.83 F2400.0 E694.783
G1 X-5.61 Y14.88 Z3.83 F2400.0 E694.962
G1 X-8.23 Y12.73 Z3.83 F2400.0 E695.141
G1 X-10.38 Y10.11 Z3.83 F2400.0 E695.32
G1 X-11.98 Y7.12 Z3.83 F2400.0 E695.499
G1 X-12.97 Y3.88 Z3.83 F2400.0 E695.678
G1 X-13.3 Y0.5 Z3.83 F2400.0 E695.858
G1 X-12.97 Y-2.88 Z3.83 F2400.0 E696.037
G1 X-11.98 Y-6.12 Z3.83 F2400.0 E696.216
G1 X-10.38 Y-9.11 Z3.83 F2400.0 E696.395
G1 X-8.23 Y-11.73 Z3.83 F2400.0 E696.574
G1 X-7.67 Y-12.2 Z3.83 F2400.0 E696.613
G1 F1200.0
G1 E696.613
G1 F2400.0
M103
G1 X-7.45 Y-12.38 Z3.83 F4200.0
G1 F1200.0
G1 E696.613
G1 F4200.0
M101
G1 X-5.61 Y-13.88 Z3.83 F2400.0 E696.739
G1 X-2.62 Y-15.48 Z3.83 F2400.0 E696.918
G1 X-1.4 Y-15.85 Z3.83 F2400.0 E696.985
G1 F1200.0
G1 E696.985
G1 F2400.0
M103
(</edgePath>)
(</boundaryPerimeter>)
(<nestedRing>)
(<boundaryPerimeter>)
(<boundaryPoint> X0.003 Y-15.502 Z3.834 </boundaryPoint>)
(<boundaryPoint> X-0.064 Y-15.752 Z3.834 </boundaryPoint>)
(<boundaryPoint> X-0.247 Y-15.936 Z3.834 </boundaryPoint>)
(<boundaryPoint> X-0.498 Y-16.003 Z3.834 </boundaryPoint>)
(<boundaryPoint> X-0.748 Y-15.936 Z3.834 </boundaryPoint>)
(<boundaryPoint> X-0.932 Y-15.752 Z3.834 </boundaryPoint>)
(<boundaryPoint> X-0.999 Y-15.502 Z3.834 </boundaryPoint>)
(<boundaryPoint> X-0.932 Y-15.251 Z3.834 </boundaryPoint>)
(<boundaryPoint> X-0.748 Y-15.068 Z3.834 </boundaryPoint>)
(<boundaryPoint> X-0.498 Y-15.001 Z3.834 </boundaryPoint>)
(<boundaryPoint> X-0.247 Y-15.068 Z3.834 </boundaryPoint>)
(<boundaryPoint> X-0.064 Y-15.251 Z3.834 </boundaryPoint>)
(<edge> inner )
G1 X-1.15 Y-15.72 Z3.83 F4200.0
G1 F1200.0
G1 E696.985
G1 F4200.0
M101
G1 X-1.21 Y-15.5 Z3.83 F2400.0 E696.997
G1 X-1.11 Y-15.15 Z3.83 F2400.0 E697.016
G1 X-0.85 Y-14.89 Z3.83 F2400.0 E697.036
G1 X-0.5 Y-14.79 Z3.83 F2400.0 E697.055
G1 X-0.14 Y-14.89 Z3.83 F2400.0 E697.074
G1 X0.12 Y-15.15 Z3.83 F2400.0 E697.094
G1 X0.21 Y-15.5 Z3.83 F2400.0 E697.113
G1 X0.12 Y-15.86 Z3.83 F2400.0 E697.132
G1 X-0.14 Y-16.11 Z3.83 F2400.0 E697.152
G1 X-0.5 Y-16.21 Z3.83 F2400.0 E697.171
G1 X-0.85 Y-16.11 Z3.83 F2400.0 E697.191
G1 X-1.11 Y-15.86 Z3.83 F2400.0 E697.21
G1 X-1.15 Y-15.72 Z3.83 F2400.0 E697.217
G1 F1200.0
G1 E696.217
G1 F2400.0
M103
(</edge>)
(</boundaryPerimeter>)
(</nestedRing>)
(<nestedRing>)
(<boundaryPerimeter>)
(<boundaryPoint> X-7.253 Y-11.932 Z3.834 </boundaryPoint>)
(<boundaryPoint> X-7.436 Y-11.749 Z3.834 </boundaryPoint>)
(<boundaryPoint> X-7.503 Y-11.498 Z3.834 </boundaryPoint>)
(<boundaryPoint> X-7.436 Y-11.248 Z3.834 </boundaryPoint>)
(<boundaryPoint> X-7.253 Y-11.064 Z3.834 </boundaryPoint>)
(<boundaryPoint> X-7.002 Y-10.997 Z3.834 </boundaryPoint>)
(<boundaryPoint> X-6.752 Y-11.064 Z3.834 </boundaryPoint>)
(<boundaryPoint> X-6.568 Y-11.248 Z3.834 </boundaryPoint>)
(<boundaryPoint> X-6.501 Y-11.498 Z3.834 </boundaryPoint>)
(<boundaryPoint> X-6.568 Y-11.749 Z3.834 </boundaryPoint>)
(<boundaryPoint> X-6.752 Y-11.932 Z3.834 </boundaryPoint>)
(<boundaryPoint> X-7.002 Y-11.999 Z3.834 </boundaryPoint>)
(<edge> inner )
G1 X-6.49 Y-11.95 Z3.83 F4200.0
G1 F1200.0
G1 E697.217
G1 F4200.0
M101
G1 X-6.65 Y-12.11 Z3.83 F2400.0 E697.229
G1 X-7.0 Y-12.21 Z3.83 F2400.0 E697.249
G1 X-7.36 Y-12.11 Z3.83 F2400.0 E697.268
G1 X-7.62 Y-11.85 Z3.83 F2400.0 E697.287
G1 X-7.71 Y-11.5 Z3.83 F2400.0 E697.307
G1 X-7.62 Y-11.15 Z3.83 F2400.0 E697.326
G1 X-7.36 Y-10.89 Z3.83 F2400.0 E697.345
G1 X-7.0 Y-10.79 Z3.83 F2400.0 E697.365
G1 X-6.65 Y-10.89 Z3.83 F2400.0 E697.384
G1 X-6.39 Y-11.14 Z3.83 F2400.0 E697.403
G1 X-6.29 Y-11.5 Z3.83 F2400.0 E697.423
G1 X-6.39 Y-11.85 Z3.83 F2400.0 E697.442
G1 X-6.49 Y-11.95 Z3.83 F2400.0 E697.45
G1 F1200.0
G1 E696.45
G1 F2400.0
M103
(</edge>)
(</boundaryPerimeter>)
(</nestedRing>)
(<nestedRing>)
(<boundaryPerimeter>)
(<boundaryPoint> X9.546 Y-1.797 Z3.834 </boundaryPoint>)
(<boundaryPoint> X8.991 Y-2.835 Z3.834 </boundaryPoint>)
(<boundaryPoint> X8.245 Y-3.745 Z3.834 </boundaryPoint>)
(<boundaryPoint> X7.335 Y-4.491 Z3.834 </boundaryPoint>)
(<boundaryPoint> X6.297 Y-5.046 Z3.834 </boundaryPoint>)
(<boundaryPoint> X5.171 Y-5.388 Z3.834 </boundaryPoint>)
(<boundaryPoint> X4.0 Y-5.503 Z3.834 </boundaryPoint>)
(<boundaryPoint> X2.829 Y-5.388 Z3.834 </boundaryPoint>)
(<boundaryPoint> X1.703 Y-5.046 Z3.834 </boundaryPoint>)
(<boundaryPoint> X0.665 Y-4.491 Z3.834 </boundaryPoint>)
(<boundaryPoint> X-0.245 Y-3.745 Z3.834 </boundaryPoint>)
(<boundaryPoint> X-0.991 Y-2.835 Z3.834 </boundaryPoint>)
(<boundaryPoint> X-1.546 Y-1.797 Z3.834 </boundaryPoint>)
(<boundaryPoint> X-1.888 Y-0.671 Z3.834 </boundaryPoint>)
(<boundaryPoint> X-2.003 Y0.5 Z3.834 </boundaryPoint>)
(<boundaryPoint> X-1.888 Y1.671 Z3.834 </boundaryPoint>)
(<boundaryPoint> X-1.546 Y2.797 Z3.834 </boundaryPoint>)
(<boundaryPoint> X-0.991 Y3.835 Z3.834 </boundaryPoint>)
(<boundaryPoint> X-0.245 Y4.745 Z3.834 </boundaryPoint>)
(<boundaryPoint> X0.665 Y5.491 Z3.834 </boundaryPoint>)
(<boundaryPoint> X1.703 Y6.046 Z3.834 </boundaryPoint>)
(<boundaryPoint> X2.829 Y6.388 Z3.834 </boundaryPoint>)
(<boundaryPoint> X4.0 Y6.503 Z3.834 </boundaryPoint>)
(<boundaryPoint> X5.171 Y6.388 Z3.834 </boundaryPoint>)
(<boundaryPoint> X6.297 Y6.046 Z3.834 </boundaryPoint>)
(<boundaryPoint> X7.335 Y5.491 Z3.834 </boundaryPoint>)
(<boundaryPoint> X8.245 Y4.745 Z3.834 </boundaryPoint>)
(<boundaryPoint> X8.991 Y3.835 Z3.834 </boundaryPoint>)
(<boundaryPoint> X9.546 Y2.797 Z3.834 </boundaryPoint>)
(<boundaryPoint> X9.888 Y1.671 Z3.834 </boundaryPoint>)
(<boundaryPoint> X10.003 Y0.5 Z3.834 </boundaryPoint>)
(<boundaryPoint> X9.888 Y-0.671 Z3.834 </boundaryPoint>)
(<edge> inner )
G1 X-0.18 Y-4.06 Z3.83 F4200.0
G1 F1200.0
G1 E697.45
G1 F4200.0
M101
G1 X-0.39 Y-3.89 Z3.83 F2400.0 E697.464
G1 X-1.16 Y-2.95 Z3.83 F2400.0 E697.528
G1 X-1.73 Y-1.87 Z3.83 F2400.0 E697.592
G1 X-2.09 Y-0.71 Z3.83 F2400.0 E697.657
G1 X-2.2 Y0.5 Z3.83 F2400.0 E697.721
G1 X-2.09 Y1.71 Z3.83 F2400.0 E697.785
G1 X-1.73 Y2.87 Z3.83 F2400.0 E697.849
G1 X-1.16 Y3.95 Z3.83 F2400.0 E697.914
G1 X-0.39 Y4.89 Z3.83 F2400.0 E697.978
G1 X0.55 Y5.66 Z3.83 F2400.0 E698.042
G1 X1.63 Y6.23 Z3.83 F2400.0 E698.106
G1 X2.79 Y6.59 Z3.83 F2400.0 E698.171
G1 X4.0 Y6.7 Z3.83 F2400.0 E698.235
G1 X5.21 Y6.59 Z3.83 F2400.0 E698.299
G1 X6.37 Y6.23 Z3.83 F2400.0 E698.363
G1 X7.45 Y5.66 Z3.83 F2400.0 E698.428
G1 X8.39 Y4.89 Z3.83 F2400.0 E698.492
G1 X9.16 Y3.95 Z3.83 F2400.0 E698.556
G1 X9.73 Y2.87 Z3.83 F2400.0 E698.62
G1 X10.09 Y1.71 Z3.83 F2400.0 E698.685
G1 X10.2 Y0.5 Z3.83 F2400.0 E698.749
G1 X10.09 Y-0.71 Z3.83 F2400.0 E698.813
G1 X9.73 Y-1.87 Z3.83 F2400.0 E698.877
G1 X9.16 Y-2.95 Z3.83 F2400.0 E698.942
G1 X8.39 Y-3.89 Z3.83 F2400.0 E699.006
G1 X7.45 Y-4.66 Z3.83 F2400.0 E699.07
G1 X6.37 Y-5.23 Z3.83 F2400.0 E699.134
G1 X5.21 Y-5.59 Z3.83 F2400.0 E699.199
G1 X4.0 Y-5.7 Z3.83 F2400.0 E699.263
G1 X2.79 Y-5.59 Z3.83 F2400.0 E699.327
G1 X1.63 Y-5.23 Z3.83 F2400.0 E699.391
G1 X0.55 Y-4.66 Z3.83 F2400.0 E699.456
G1 X-0.07 Y-4.15 Z3.83 F2400.0 E699.498
G1 X-0.18 Y-4.06 Z3.83 F2400.0 E699.505
G1 F1200.0
G1 E698.505
G1 F2400.0
M103
(</edge>)
(</boundaryPerimeter>)
(</nestedRing>)
(<infill>)
(<infillBoundary>)
(<infillPoint> X20.573 Y-2.796 Z3.834 </infillPoint>)
(<infillPoint> X20.898 Y0.5 Z3.834 </infillPoint>)
(<infillPoint> X20.573 Y3.796 Z3.834 </infillPoint>)
(<infillPoint> X19.611 Y6.966 Z3.834 </infillPoint>)
(<infillPoint> X18.05 Y9.888 Z3.834 </infillPoint>)
(<infillPoint> X15.949 Y12.449 Z3.834 </infillPoint>)
(<infillPoint> X13.388 Y14.55 Z3.834 </infillPoint>)
(<infillPoint> X10.466 Y16.111 Z3.834 </infillPoint>)
(<infillPoint> X7.296 Y17.073 Z3.834 </infillPoint>)
(<infillPoint> X4.0 Y17.398 Z3.834 </infillPoint>)
(<infillPoint> X0.704 Y17.073 Z3.834 </infillPoint>)
(<infillPoint> X-2.466 Y16.111 Z3.834 </infillPoint>)
(<infillPoint> X-5.388 Y14.55 Z3.834 </infillPoint>)
(<infillPoint> X-7.949 Y12.449 Z3.834 </infillPoint>)
(<infillPoint> X-10.05 Y9.888 Z3.834 </infillPoint>)
(<infillPoint> X-11.611 Y6.966 Z3.834 </infillPoint>)
(<infillPoint> X-12.573 Y3.796 Z3.834 </infillPoint>)
(<infillPoint> X-12.898 Y0.5 Z3.834 </infillPoint>)
(<infillPoint> X-12.573 Y-2.796 Z3.834 </infillPoint>)
(<infillPoint> X-11.611 Y-5.966 Z3.834 </infillPoint>)
(<infillPoint> X-10.05 Y-8.888 Z3.834 </infillPoint>)
(<infillPoint> X-8.197 Y-11.146 Z3.834 </infillPoint>)
(<infillPoint> X-7.564 Y-10.526 Z3.834 </infillPoint>)
(<infillPoint> X-7.002 Y-10.376 Z3.834 </infillPoint>)
(<infillPoint> X-6.441 Y-10.526 Z3.834 </infillPoint>)
(<infillPoint> X-6.03 Y-10.937 Z3.834 </infillPoint>)
(<infillPoint> X-5.88 Y-11.498 Z3.834 </infillPoint>)
(<infillPoint> X-6.03 Y-12.06 Z3.834 </infillPoint>)
(<infillPoint> X-6.307 Y-12.336 Z3.834 </infillPoint>)
(<infillPoint> X-6.444 Y-12.684 Z3.834 </infillPoint>)
(<infillPoint> X-5.388 Y-13.55 Z3.834 </infillPoint>)
(<infillPoint> X-2.466 Y-15.111 Z3.834 </infillPoint>)
(<infillPoint> X-2.036 Y-15.242 Z3.834 </infillPoint>)
(<infillPoint> X-1.36 Y-14.83 Z3.834 </infillPoint>)
(<infillPoint> X-1.058 Y-14.53 Z3.834 </infillPoint>)
(<infillPoint> X-0.498 Y-14.38 Z3.834 </infillPoint>)
(<infillPoint> X0.063 Y-14.53 Z3.834 </infillPoint>)
(<infillPoint> X0.474 Y-14.941 Z3.834 </infillPoint>)
(<infillPoint> X0.624 Y-15.502 Z3.834 </infillPoint>)
(<infillPoint> X0.555 Y-15.758 Z3.834 </infillPoint>)
(<infillPoint> X0.828 Y-16.085 Z3.834 </infillPoint>)
(<infillPoint> X4.0 Y-16.398 Z3.834 </infillPoint>)
(<infillPoint> X7.296 Y-16.073 Z3.834 </infillPoint>)
(<infillPoint> X10.466 Y-15.111 Z3.834 </infillPoint>)
(<infillPoint> X13.388 Y-13.55 Z3.834 </infillPoint>)
(<infillPoint> X15.949 Y-11.449 Z3.834 </infillPoint>)
(<infillPoint> X18.05 Y-8.888 Z3.834 </infillPoint>)
(<infillPoint> X19.611 Y-5.966 Z3.834 </infillPoint>)
(</infillBoundary>)
(<infillBoundary>)
(<infillPoint> X10.103 Y-2.028 Z3.834 </infillPoint>)
(<infillPoint> X9.492 Y-3.17 Z3.834 </infillPoint>)
(<infillPoint> X8.671 Y-4.171 Z3.834 </infillPoint>)
(<infillPoint> X7.67 Y-4.992 Z3.834 </infillPoint>)
(<infillPoint> X6.528 Y-5.603 Z3.834 </infillPoint>)
(<infillPoint> X5.289 Y-5.979 Z3.834 </infillPoint>)
(<infillPoint> X4.0 Y-6.106 Z3.834 </infillPoint>)
(<infillPoint> X2.711 Y-5.979 Z3.834 </infillPoint>)
(<infillPoint> X1.472 Y-5.603 Z3.834 </infillPoint>)
(<infillPoint> X0.33 Y-4.992 Z3.834 </infillPoint>)
(<infillPoint> X-0.671 Y-4.171 Z3.834 </infillPoint>)
(<infillPoint> X-1.492 Y-3.17 Z3.834 </infillPoint>)
(<infillPoint> X-2.103 Y-2.028 Z3.834 </infillPoint>)
(<infillPoint> X-2.479 Y-0.789 Z3.834 </infillPoint>)
(<infillPoint> X-2.606 Y0.5 Z3.834 </infillPoint>)
(<infillPoint> X-2.479 Y1.789 Z3.834 </infillPoint>)
(<infillPoint> X-2.103 Y3.028 Z3.834 </infillPoint>)
(<infillPoint> X-1.492 Y4.17 Z3.834 </infillPoint>)
(<infillPoint> X-0.671 Y5.171 Z3.834 </infillPoint>)
(<infillPoint> X0.33 Y5.992 Z3.834 </infillPoint>)
(<infillPoint> X1.472 Y6.603 Z3.834 </infillPoint>)
(<infillPoint> X2.711 Y6.979 Z3.834 </infillPoint>)
(<infillPoint> X4.0 Y7.106 Z3.834 </infillPoint>)
(<infillPoint> X5.289 Y6.979 Z3.834 </infillPoint>)
(<infillPoint> X6.528 Y6.603 Z3.834 </infillPoint>)
(<infillPoint> X7.67 Y5.992 Z3.834 </infillPoint>)
(<infillPoint> X8.671 Y5.171 Z3.834 </infillPoint>)
(<infillPoint> X9.492 Y4.17 Z3.834 </infillPoint>)
(<infillPoint> X10.103 Y3.028 Z3.834 </infillPoint>)
(<infillPoint> X10.479 Y1.789 Z3.834 </infillPoint>)
(<infillPoint> X10.606 Y0.5 Z3.834 </infillPoint>)
(<infillPoint> X10.479 Y-0.789 Z3.834 </infillPoint>)
(</infillBoundary>)
;M108 R80.0
G1 X-2.4 Y-2.01 Z3.83 F4200.0
G1 F1200.0
G1 E699.505
G1 F4200.0
M101
G1 X-2.4 Y-14.83 Z3.83 F4800.0 E700.182
G1 X-2.0 Y-14.89 Z3.83 F4800.0 E700.204
G1 X-2.0 Y-2.81 Z3.83 F4800.0 E700.842
G1 X-1.6 Y-3.48 Z3.83 F4800.0 E700.883
G1 X-1.6 Y-14.65 Z3.83 F4800.0 E701.473
G1 X-1.2 Y-14.28 Z3.83 F4800.0 E701.502
G1 X-1.2 Y-3.97 Z3.83 F4800.0 E702.046
G1 X-0.8 Y-4.43 Z3.83 F4800.0 E702.078
G1 X-0.8 Y-14.17 Z3.83 F4800.0 E702.593
G1 X-0.4 Y-14.12 Z3.83 F4800.0 E702.614
G1 X-0.4 Y-4.76 Z3.83 F4800.0 E703.109
G1 F1200.0
G1 E702.109
G1 F4800.0
M103
G1 X1.55 Y-5.41 Z3.83 F4200.0
G1 X5.25 Y-5.78 Z3.83 F4200.0
G1 X8.53 Y-4.03 Z3.83 F4200.0
G1 X10.28 Y-0.75 Z3.83 F4200.0
G1 X10.0 Y3.81 Z3.83 F4200.0
G1 F1200.0
G1 E703.109
G1 F4200.0
M101
G1 X10.0 Y15.96 Z3.83 F4800.0 E703.751
G1 X9.6 Y16.08 Z3.83 F4800.0 E703.773
G1 X9.6 Y4.48 Z3.83 F4800.0 E704.385
G1 X9.2 Y4.97 Z3.83 F4800.0 E704.419
G1 X9.2 Y16.2 Z3.83 F4800.0 E705.012
G1 X8.8 Y16.32 Z3.83 F4800.0 E705.034
G1 X8.8 Y5.43 Z3.83 F4800.0 E705.61
G1 X8.4 Y5.76 Z3.83 F4800.0 E705.637
G1 X8.4 Y16.45 Z3.83 F4800.0 E706.202
G1 X8.0 Y16.57 Z3.83 F4800.0 E706.224
G1 X8.0 Y6.08 Z3.83 F4800.0 E706.778
G1 X7.6 Y6.35 Z3.83 F4800.0 E706.803
G1 X7.6 Y16.69 Z3.83 F4800.0 E707.349
G1 X7.2 Y16.8 Z3.83 F4800.0 E707.371
G1 X7.2 Y6.56 Z3.83 F4800.0 E707.912
G1 X6.8 Y6.78 Z3.83 F4800.0 E707.936
G1 X6.8 Y16.84 Z3.83 F4800.0 E708.468
G1 X6.4 Y16.88 Z3.83 F4800.0 E708.489
G1 X6.4 Y6.93 Z3.83 F4800.0 E709.014
G1 X6.0 Y7.06 Z3.83 F4800.0 E709.037
G1 X6.0 Y16.92 Z3.83 F4800.0 E709.558
G1 X5.6 Y16.96 Z3.83 F4800.0 E709.579
G1 X5.6 Y7.18 Z3.83 F4800.0 E710.096
G1 X5.2 Y7.27 Z3.83 F4800.0 E710.117
G1 X5.2 Y17.0 Z3.83 F4800.0 E710.631
G1 X4.8 Y17.04 Z3.83 F4800.0 E710.652
G1 X4.8 Y7.31 Z3.83 F4800.0 E711.166
G1 X4.4 Y7.35 Z3.83 F4800.0 E711.188
G1 X4.4 Y17.08 Z3.83 F4800.0 E711.701
G1 X4.0 Y17.12 Z3.83 F4800.0 E711.723
G1 X4.0 Y7.39 Z3.83 F4800.0 E712.237
G1 X3.6 Y7.35 Z3.83 F4800.0 E712.258
G1 X3.6 Y17.08 Z3.83 F4800.0 E712.772
G1 X3.2 Y17.04 Z3.83 F4800.0 E712.793
G1 X3.2 Y7.31 Z3.83 F4800.0 E713.307
G1 X2.8 Y7.27 Z3.83 F4800.0 E713.328
G1 X2.8 Y17.0 Z3.83 F4800.0 E713.842
G1 X2.4 Y16.96 Z3.83 F4800.0 E713.863
G1 X2.4 Y7.18 Z3.83 F4800.0 E714.38
G1 X2.0 Y7.06 Z3.83 F4800.0 E714.402
G1 X2.0 Y16.92 Z3.83 F4800.0 E714.923
G1 X1.6 Y16.88 Z3.83 F4800.0 E714.944
G1 X1.6 Y6.93 Z3.83 F4800.0 E715.47
G1 X1.2 Y6.78 Z3.83 F4800.0 E715.493
G1 X1.2 Y16.84 Z3.83 F4800.0 E716.024
G1 X0.8 Y16.8 Z3.83 F4800.0 E716.046
G1 X0.8 Y6.56 Z3.83 F4800.0 E716.586
G1 X0.4 Y6.35 Z3.83 F4800.0 E716.61
G1 X0.4 Y16.69 Z3.83 F4800.0 E717.157
G1 X0.0 Y16.57 Z3.83 F4800.0 E717.179
G1 X0.0 Y6.08 Z3.83 F4800.0 E717.733
G1 X-0.4 Y5.76 Z3.83 F4800.0 E717.76
G1 X-0.4 Y16.45 Z3.83 F4800.0 E718.324
G1 X-0.8 Y16.32 Z3.83 F4800.0 E718.347
G1 X-0.8 Y5.43 Z3.83 F4800.0 E718.922
G1 X-1.2 Y4.97 Z3.83 F4800.0 E718.954
G1 X-1.2 Y16.2 Z3.83 F4800.0 E719.548
G1 X-1.6 Y16.08 Z3.83 F4800.0 E719.57
G1 X-1.6 Y4.48 Z3.83 F4800.0 E720.183
G1 X-2.0 Y3.81 Z3.83 F4800.0 E720.224
G1 X-2.0 Y15.96 Z3.83 F4800.0 E720.865
G1 X-2.4 Y15.83 Z3.83 F4800.0 E720.888
G1 X-2.4 Y3.01 Z3.83 F4800.0 E721.565
G1 X-2.8 Y1.39 Z3.83 F4800.0 E721.653
G1 X-2.8 Y15.62 Z3.83 F4800.0 E722.405
G1 X-3.2 Y15.4 Z3.83 F4800.0 E722.429
G1 X-3.2 Y-14.4 Z3.83 F4800.0 E724.003
G1 X-2.8 Y-14.62 Z3.83 F4800.0 E724.027
G1 X-2.8 Y-0.39 Z3.83 F4800.0 E724.778
G1 F1200.0
G1 E723.778
G1 F4800.0
M103
G1 X-12.4 Y-1.7 Z3.83 F4200.0
G1 F1200.0
G1 E724.778
G1 F4200.0
M101
G1 X-12.4 Y2.7 Z3.83 F4800.0 E725.01
G1 F1200.0
G1 E724.01
G1 F4800.0
M103
G1 X-12.0 Y4.72 Z3.83 F4200.0
G1 F1200.0
G1 E725.01
G1 F4200.0
M101
G1 X-12.0 Y-3.72 Z3.83 F4800.0 E725.456
G1 F1200.0
G1 E725.079
G1 F4800.0
M103
G1 X-11.6 Y-5.04 Z3.83 F4200.0
G1 F1200.0
G1 E725.456
G1 F4200.0
M101
G1 X-11.6 Y6.04 Z3.83 F4800.0 E726.041
G1 F1200.0
G1 E725.868
G1 F4800.0
M103
G1 X-11.2 Y7.14 Z3.83 F4200.0
G1 F1200.0
G1 E726.041
G1 F4200.0
M101
G1 X-11.2 Y-6.14 Z3.83 F4800.0 E726.743
G1 F1200.0
G1 E726.743
G1 F4800.0
M103
G1 X-10.8 Y-6.89 Z3.83 F4200.0
G1 F1200.0
G1 E726.743
G1 F4200.0
M101
G1 X-10.8 Y7.89 Z3.83 F4800.0 E727.524
G1 F1200.0
G1 E727.524
G1 F4800.0
M103
G1 X-10.4 Y8.64 Z3.83 F4200.0
G1 F1200.0
G1 E727.524
G1 F4200.0
M101
G1 X-10.4 Y-7.64 Z3.83 F4800.0 E728.383
G1 F1200.0
G1 E727.383
G1 F4800.0
M103
G1 X-6.0 Y-10.57 Z3.83 F4200.0
G1 F1200.0
G1 E728.383
G1 F4200.0
M101
G1 X-6.0 Y13.69 Z3.83 F4800.0 E729.665
G1 X-5.6 Y14.01 Z3.83 F4800.0 E729.692
G1 X-5.6 Y-13.01 Z3.83 F4800.0 E731.12
G1 X-5.2 Y-13.33 Z3.83 F4800.0 E731.147
G1 X-5.2 Y14.33 Z3.83 F4800.0 E732.608
G1 X-4.8 Y14.55 Z3.83 F4800.0 E732.632
G1 X-4.8 Y-13.55 Z3.83 F4800.0 E734.116
G1 X-4.4 Y-13.76 Z3.83 F4800.0 E734.14
G1 X-4.4 Y14.76 Z3.83 F4800.0 E735.647
G1 X-4.0 Y14.97 Z3.83 F4800.0 E735.671
G1 X-4.0 Y-13.97 Z3.83 F4800.0 E737.2
G1 X-3.6 Y-14.19 Z3.83 F4800.0 E737.224
G1 X-3.6 Y15.19 Z3.83 F4800.0 E738.776
G1 F1200.0
G1 E737.776
G1 F4800.0
M103
G1 X-6.4 Y13.36 Z3.83 F4200.0
G1 F1200.0
G1 E738.776
G1 F4200.0
M101
G1 X-6.4 Y-10.25 Z3.83 F4800.0 E740.023
G1 X-6.8 Y-10.14 Z3.83 F4800.0 E740.044
G1 X-6.8 Y13.03 Z3.83 F4800.0 E741.268
G1 X-7.2 Y12.7 Z3.83 F4800.0 E741.296
G1 X-7.2 Y-10.14 Z3.83 F4800.0 E742.502
G1 X-7.6 Y-10.25 Z3.83 F4800.0 E742.524
G1 X-7.6 Y12.37 Z3.83 F4800.0 E743.719
G1 X-8.0 Y11.95 Z3.83 F4800.0 E743.75
G1 X-8.0 Y-10.56 Z3.83 F4800.0 E744.939
G1 X-8.4 Y-10.46 Z3.83 F4800.0 E744.961
G1 X-8.4 Y11.46 Z3.83 F4800.0 E746.118
G1 X-8.8 Y10.97 Z3.83 F4800.0 E746.151
G1 X-8.8 Y-9.97 Z3.83 F4800.0 E747.258
G1 X-9.2 Y-9.48 Z3.83 F4800.0 E747.291
G1 X-9.2 Y10.48 Z3.83 F4800.0 E748.345
G1 X-9.6 Y9.99 Z3.83 F4800.0 E748.379
G1 X-9.6 Y-8.99 Z3.83 F4800.0 E749.382
G1 X-10.0 Y-8.39 Z3.83 F4800.0 E749.42
G1 X-10.0 Y9.39 Z3.83 F4800.0 E750.359
G1 F1200.0
G1 E749.359
G1 F4800.0
M103
G1 X4.0 Y6.9 Z3.83 F4200.0
G1 X7.56 Y5.82 Z3.83 F4200.0
G1 X10.8 Y1.39 Z3.83 F4200.0
G1 F1200.0
G1 E750.359
G1 F4200.0
M101
G1 X10.8 Y15.62 Z3.83 F4800.0 E751.111
G1 X10.4 Y15.83 Z3.83 F4800.0 E751.135
G1 X10.4 Y3.01 Z3.83 F4800.0 E751.812
G1 F1200.0
G1 E750.812
G1 F4800.0
M103
G1 X19.6 Y6.04 Z3.83 F4200.0
G1 F1200.0
G1 E751.812
G1 F4200.0
M101
G1 X19.6 Y-5.04 Z3.83 F4800.0 E752.397
G1 F1200.0
G1 E752.224
G1 F4800.0
M103
G1 X19.2 Y-6.14 Z3.83 F4200.0
G1 F1200.0
G1 E752.397
G1 F4200.0
M101
G1 X19.2 Y7.14 Z3.83 F4800.0 E753.099
G1 F1200.0
G1 E753.099
G1 F4800.0
M103
G1 X18.8 Y7.89 Z3.83 F4200.0
G1 F1200.0
G1 E753.099
G1 F4200.0
M101
G1 X18.8 Y-6.89 Z3.83 F4800.0 E753.879
G1 F1200.0
G1 E753.879
G1 F4800.0
M103
G1 X18.4 Y-7.64 Z3.83 F4200.0
G1 F1200.0
G1 E753.879
G1 F4200.0
M101
G1 X18.4 Y8.64 Z3.83 F4800.0 E754.739
G1 F1200.0
G1 E753.739
G1 F4800.0
M103
G1 X20.0 Y-3.72 Z3.83 F4200.0
G1 F1200.0
G1 E754.739
G1 F4200.0
M101
G1 X20.0 Y4.72 Z3.83 F4800.0 E755.185
G1 F1200.0
G1 E754.185
G1 F4800.0
M103
G1 X20.4 Y2.7 Z3.83 F4200.0
G1 F1200.0
G1 E755.185
G1 F4200.0
M101
G1 X20.4 Y-1.7 Z3.83 F4800.0 E755.417
G1 F1200.0
G1 E754.417
G1 F4800.0
M103
G1 X-0.0 Y-14.22 Z3.83 F4200.0
G1 F1200.0
G1 E755.417
G1 F4200.0
M101
G1 X-0.0 Y-5.08 Z3.83 F4800.0 E755.9
G1 X0.4 Y-5.35 Z3.83 F4800.0 E755.925
G1 X0.4 Y-14.47 Z3.83 F4800.0 E756.407
G1 X0.8 Y-15.11 Z3.83 F4800.0 E756.447
G1 X0.8 Y-5.56 Z3.83 F4800.0 E756.951
G1 X1.2 Y-5.78 Z3.83 F4800.0 E756.975
G1 X1.2 Y-15.84 Z3.83 F4800.0 E757.507
G1 X1.6 Y-15.88 Z3.83 F4800.0 E757.528
G1 X1.6 Y-5.93 Z3.83 F4800.0 E758.053
G1 X2.0 Y-6.06 Z3.83 F4800.0 E758.075
G1 X2.0 Y-15.92 Z3.83 F4800.0 E758.596
G1 X2.4 Y-15.96 Z3.83 F4800.0 E758.618
G1 X2.4 Y-6.18 Z3.83 F4800.0 E759.134
G1 X2.8 Y-6.27 Z3.83 F4800.0 E759.156
G1 X2.8 Y-16.0 Z3.83 F4800.0 E759.67
G1 X3.2 Y-16.04 Z3.83 F4800.0 E759.691
G1 X3.2 Y-6.31 Z3.83 F4800.0 E760.205
G1 X3.6 Y-6.35 Z3.83 F4800.0 E760.226
G1 X3.6 Y-16.08 Z3.83 F4800.0 E760.74
G1 X4.0 Y-16.12 Z3.83 F4800.0 E760.762
G1 X4.0 Y-6.39 Z3.83 F4800.0 E761.276
G1 X4.4 Y-6.35 Z3.83 F4800.0 E761.297
G1 X4.4 Y-16.08 Z3.83 F4800.0 E761.811
G1 X4.8 Y-16.04 Z3.83 F4800.0 E761.832
G1 X4.8 Y-6.31 Z3.83 F4800.0 E762.346
G1 X5.2 Y-6.27 Z3.83 F4800.0 E762.367
G1 X5.2 Y-16.0 Z3.83 F4800.0 E762.881
G1 X5.6 Y-15.96 Z3.83 F4800.0 E762.902
G1 X5.6 Y-6.18 Z3.83 F4800.0 E763.419
G1 X6.0 Y-6.06 Z3.83 F4800.0 E763.441
G1 X6.0 Y-15.92 Z3.83 F4800.0 E763.962
G1 X6.4 Y-15.88 Z3.83 F4800.0 E763.983
G1 X6.4 Y-5.93 Z3.83 F4800.0 E764.509
G1 X6.8 Y-5.78 Z3.83 F4800.0 E764.531
G1 X6.8 Y-15.84 Z3.83 F4800.0 E765.063
G1 X7.2 Y-15.8 Z3.83 F4800.0 E765.084
G1 X7.2 Y-5.56 Z3.83 F4800.0 E765.625
G1 X7.6 Y-5.35 Z3.83 F4800.0 E765.649
G1 X7.6 Y-15.69 Z3.83 F4800.0 E766.196
G1 X8.0 Y-15.57 Z3.83 F4800.0 E766.218
G1 X8.0 Y-5.08 Z3.83 F4800.0 E766.771
G1 X8.4 Y-4.76 Z3.83 F4800.0 E766.799
G1 X8.4 Y-15.45 Z3.83 F4800.0 E767.363
G1 X8.8 Y-15.32 Z3.83 F4800.0 E767.385
G1 X8.8 Y-4.43 Z3.83 F4800.0 E767.961
G1 X9.2 Y-3.97 Z3.83 F4800.0 E767.993
G1 X9.2 Y-15.2 Z3.83 F4800.0 E768.587
G1 X9.6 Y-15.08 Z3.83 F4800.0 E768.609
G1 X9.6 Y-3.48 Z3.83 F4800.0 E769.222
G1 X10.0 Y-2.81 Z3.83 F4800.0 E769.263
G1 X10.0 Y-14.96 Z3.83 F4800.0 E769.904
G1 X10.4 Y-14.83 Z3.83 F4800.0 E769.927
G1 X10.4 Y-2.01 Z3.83 F4800.0 E770.604
G1 X10.8 Y-0.39 Z3.83 F4800.0 E770.692
G1 X10.8 Y-14.62 Z3.83 F4800.0 E771.443
G1 X11.2 Y-14.4 Z3.83 F4800.0 E771.467
G1 X11.2 Y15.4 Z3.83 F4800.0 E773.042
G1 X11.6 Y15.19 Z3.83 F4800.0 E773.066
G1 X11.6 Y-14.19 Z3.83 F4800.0 E774.617
G1 X12.0 Y-13.97 Z3.83 F4800.0 E774.641
G1 X12.0 Y14.97 Z3.83 F4800.0 E776.171
G1 X12.4 Y14.76 Z3.83 F4800.0 E776.195
G1 X12.4 Y-13.76 Z3.83 F4800.0 E777.701
G1 X12.8 Y-13.55 Z3.83 F4800.0 E777.725
G1 X12.8 Y14.55 Z3.83 F4800.0 E779.209
G1 X13.2 Y14.33 Z3.83 F4800.0 E779.233
G1 X13.2 Y-13.33 Z3.83 F4800.0 E780.694
G1 X13.6 Y-13.01 Z3.83 F4800.0 E780.721
G1 X13.6 Y14.01 Z3.83 F4800.0 E782.149
G1 X14.0 Y13.69 Z3.83 F4800.0 E782.177
G1 X14.0 Y-12.69 Z3.83 F4800.0 E783.57
G1 X14.4 Y-12.36 Z3.83 F4800.0 E783.597
G1 X14.4 Y13.36 Z3.83 F4800.0 E784.955
G1 X14.8 Y13.03 Z3.83 F4800.0 E784.983
G1 X14.8 Y-12.03 Z3.83 F4800.0 E786.306
G1 X15.2 Y-11.7 Z3.83 F4800.0 E786.334
G1 X15.2 Y12.7 Z3.83 F4800.0 E787.623
G1 X15.6 Y12.37 Z3.83 F4800.0 E787.65
G1 X15.6 Y-11.37 Z3.83 F4800.0 E788.904
G1 X16.0 Y-10.95 Z3.83 F4800.0 E788.935
G1 X16.0 Y11.95 Z3.83 F4800.0 E790.144
G1 X16.4 Y11.46 Z3.83 F4800.0 E790.178
G1 X16.4 Y-10.46 Z3.83 F4800.0 E791.335
G1 X16.8 Y-9.97 Z3.83 F4800.0 E791.369
G1 X16.8 Y10.97 Z3.83 F4800.0 E792.475
G1 X17.2 Y10.48 Z3.83 F4800.0 E792.508
G1 X17.2 Y-9.48 Z3.83 F4800.0 E793.563
G1 X17.6 Y-8.99 Z3.83 F4800.0 E793.596
G1 X17.6 Y9.99 Z3.83 F4800.0 E794.599
G1 X18.0 Y9.39 Z3.83 F4800.0 E794.638
G1 X18.0 Y-8.39 Z3.83 F4800.0 E795.576
G1 F1200.0
G1 E794.576
G1 F4800.0
M103
G1 X-6.0 Y-12.43 Z3.83 F4200.0
G1 F1200.0
G1 E795.576
G1 F4200.0
M101
G1 X-6.0 Y-12.69 Z3.83 F4800.0 E795.59
G1 F1200.0
G1 E794.59
G1 F4800.0
M103
(</infill>)
(</nestedRing>)
(</rotation>)
(</layer>)
(<layer> 4.104 )
(<rotation> (-1+1.22464679915e-16j) )
(<nestedRing>)
(<boundaryPerimeter>)
(<boundaryPoint> X6.679 Y6.968 Z4.104 </boundaryPoint>)
(<boundaryPoint> X5.366 Y7.366 Z4.104 </boundaryPoint>)
(<boundaryPoint> X4.0 Y7.501 Z4.104 </boundaryPoint>)
(<boundaryPoint> X2.634 Y7.366 Z4.104 </boundaryPoint>)
(<boundaryPoint> X1.321 Y6.968 Z4.104 </boundaryPoint>)
(<boundaryPoint> X0.111 Y6.321 Z4.104 </boundaryPoint>)
(<boundaryPoint> X-0.95 Y5.45 Z4.104 </boundaryPoint>)
(<boundaryPoint> X-1.821 Y4.389 Z4.104 </boundaryPoint>)
(<boundaryPoint> X-2.468 Y3.179 Z4.104 </boundaryPoint>)
(<boundaryPoint> X-2.866 Y1.866 Z4.104 </boundaryPoint>)
(<boundaryPoint> X-3.001 Y0.5 Z4.104 </boundaryPoint>)
(<boundaryPoint> X-2.866 Y-0.866 Z4.104 </boundaryPoint>)
(<boundaryPoint> X-2.468 Y-2.179 Z4.104 </boundaryPoint>)
(<boundaryPoint> X-1.821 Y-3.389 Z4.104 </boundaryPoint>)
(<boundaryPoint> X-0.95 Y-4.45 Z4.104 </boundaryPoint>)
(<boundaryPoint> X0.111 Y-5.321 Z4.104 </boundaryPoint>)
(<boundaryPoint> X1.321 Y-5.968 Z4.104 </boundaryPoint>)
(<boundaryPoint> X2.634 Y-6.366 Z4.104 </boundaryPoint>)
(<boundaryPoint> X4.0 Y-6.501 Z4.104 </boundaryPoint>)
(<boundaryPoint> X5.366 Y-6.366 Z4.104 </boundaryPoint>)
(<boundaryPoint> X6.679 Y-5.968 Z4.104 </boundaryPoint>)
(<boundaryPoint> X7.889 Y-5.321 Z4.104 </boundaryPoint>)
(<boundaryPoint> X8.95 Y-4.45 Z4.104 </boundaryPoint>)
(<boundaryPoint> X9.821 Y-3.389 Z4.104 </boundaryPoint>)
(<boundaryPoint> X10.468 Y-2.179 Z4.104 </boundaryPoint>)
(<boundaryPoint> X10.866 Y-0.866 Z4.104 </boundaryPoint>)
(<boundaryPoint> X11.001 Y0.5 Z4.104 </boundaryPoint>)
(<boundaryPoint> X10.866 Y1.866 Z4.104 </boundaryPoint>)
(<boundaryPoint> X10.468 Y3.179 Z4.104 </boundaryPoint>)
(<boundaryPoint> X9.821 Y4.389 Z4.104 </boundaryPoint>)
(<boundaryPoint> X8.95 Y5.45 Z4.104 </boundaryPoint>)
(<boundaryPoint> X7.889 Y6.321 Z4.104 </boundaryPoint>)
(<edge> outer )
;M108 R40.0
G1 X-0.91 Y-4.18 Z4.1 F4200.0
G1 F1200.0
G1 E795.59
G1 F4200.0
M101
G1 X-0.81 Y-4.31 Z4.1 F2400.0 E795.599
G1 X0.22 Y-5.15 Z4.1 F2400.0 E795.67
G1 X1.4 Y-5.78 Z4.1 F2400.0 E795.74
G1 X2.67 Y-6.17 Z4.1 F2400.0 E795.81
G1 X4.0 Y-6.3 Z4.1 F2400.0 E795.881
G1 X5.33 Y-6.17 Z4.1 F2400.0 E795.951
G1 X6.6 Y-5.78 Z4.1 F2400.0 E796.022
G1 X7.78 Y-5.15 Z4.1 F2400.0 E796.092
G1 X8.81 Y-4.31 Z4.1 F2400.0 E796.162
G1 X9.65 Y-3.28 Z4.1 F2400.0 E796.233
G1 X10.28 Y-2.1 Z4.1 F2400.0 E796.303
G1 X10.67 Y-0.83 Z4.1 F2400.0 E796.374
G1 X10.8 Y0.5 Z4.1 F2400.0 E796.444
G1 X10.67 Y1.83 Z4.1 F2400.0 E796.514
G1 X10.28 Y3.1 Z4.1 F2400.0 E796.585
G1 X9.65 Y4.28 Z4.1 F2400.0 E796.655
G1 X8.81 Y5.31 Z4.1 F2400.0 E796.726
G1 X7.78 Y6.15 Z4.1 F2400.0 E796.796
G1 X6.6 Y6.78 Z4.1 F2400.0 E796.867
G1 X5.33 Y7.17 Z4.1 F2400.0 E796.937
G1 X4.0 Y7.3 Z4.1 F2400.0 E797.007
G1 X2.67 Y7.17 Z4.1 F2400.0 E797.078
G1 X1.4 Y6.78 Z4.1 F2400.0 E797.148
G1 X0.22 Y6.15 Z4.1 F2400.0 E797.219
G1 X-0.81 Y5.31 Z4.1 F2400.0 E797.289
G1 X-1.65 Y4.28 Z4.1 F2400.0 E797.359
G1 X-2.28 Y3.1 Z4.1 F2400.0 E797.43
G1 X-2.67 Y1.83 Z4.1 F2400.0 E797.5
G1 X-2.8 Y0.5 Z4.1 F2400.0 E797.571
G1 X-2.67 Y-0.83 Z4.1 F2400.0 E797.641
G1 X-2.28 Y-2.1 Z4.1 F2400.0 E797.711
G1 X-1.65 Y-3.28 Z4.1 F2400.0 E797.782
G1 X-0.91 Y-4.18 Z4.1 F2400.0 E797.843
G1 F1200.0
G1 E797.843
G1 F2400.0
M103
(</edge>)
(</boundaryPerimeter>)
(<nestedRing>)
(<boundaryPerimeter>)
(<boundaryPoint> X9.888 Y-0.671 Z4.104 </boundaryPoint>)
(<boundaryPoint> X9.546 Y-1.797 Z4.104 </boundaryPoint>)
(<boundaryPoint> X8.991 Y-2.835 Z4.104 </boundaryPoint>)
(<boundaryPoint> X8.245 Y-3.745 Z4.104 </boundaryPoint>)
(<boundaryPoint> X7.335 Y-4.491 Z4.104 </boundaryPoint>)
(<boundaryPoint> X6.297 Y-5.046 Z4.104 </boundaryPoint>)
(<boundaryPoint> X5.171 Y-5.388 Z4.104 </boundaryPoint>)
(<boundaryPoint> X4.0 Y-5.503 Z4.104 </boundaryPoint>)
(<boundaryPoint> X2.829 Y-5.388 Z4.104 </boundaryPoint>)
(<boundaryPoint> X1.703 Y-5.046 Z4.104 </boundaryPoint>)
(<boundaryPoint> X0.665 Y-4.491 Z4.104 </boundaryPoint>)
(<boundaryPoint> X-0.245 Y-3.745 Z4.104 </boundaryPoint>)
(<boundaryPoint> X-0.991 Y-2.835 Z4.104 </boundaryPoint>)
(<boundaryPoint> X-1.546 Y-1.797 Z4.104 </boundaryPoint>)
(<boundaryPoint> X-1.888 Y-0.671 Z4.104 </boundaryPoint>)
(<boundaryPoint> X-2.003 Y0.5 Z4.104 </boundaryPoint>)
(<boundaryPoint> X-1.888 Y1.671 Z4.104 </boundaryPoint>)
(<boundaryPoint> X-1.546 Y2.797 Z4.104 </boundaryPoint>)
(<boundaryPoint> X-0.991 Y3.835 Z4.104 </boundaryPoint>)
(<boundaryPoint> X-0.245 Y4.745 Z4.104 </boundaryPoint>)
(<boundaryPoint> X0.665 Y5.491 Z4.104 </boundaryPoint>)
(<boundaryPoint> X1.703 Y6.046 Z4.104 </boundaryPoint>)
(<boundaryPoint> X2.829 Y6.388 Z4.104 </boundaryPoint>)
(<boundaryPoint> X4.0 Y6.503 Z4.104 </boundaryPoint>)
(<boundaryPoint> X5.171 Y6.388 Z4.104 </boundaryPoint>)
(<boundaryPoint> X6.297 Y6.046 Z4.104 </boundaryPoint>)
(<boundaryPoint> X7.335 Y5.491 Z4.104 </boundaryPoint>)
(<boundaryPoint> X8.245 Y4.745 Z4.104 </boundaryPoint>)
(<boundaryPoint> X8.991 Y3.835 Z4.104 </boundaryPoint>)
(<boundaryPoint> X9.546 Y2.797 Z4.104 </boundaryPoint>)
(<boundaryPoint> X9.888 Y1.671 Z4.104 </boundaryPoint>)
(<boundaryPoint> X10.003 Y0.5 Z4.104 </boundaryPoint>)
(<edge> inner )
G1 X-0.26 Y-3.99 Z4.1 F4200.0
G1 F1200.0
G1 E797.843
G1 F4200.0
M101
G1 X-0.39 Y-3.89 Z4.1 F2400.0 E797.852
G1 X-1.16 Y-2.95 Z4.1 F2400.0 E797.917
G1 X-1.73 Y-1.87 Z4.1 F2400.0 E797.981
G1 X-2.09 Y-0.71 Z4.1 F2400.0 E798.045
G1 X-2.2 Y0.5 Z4.1 F2400.0 E798.109
G1 X-2.09 Y1.71 Z4.1 F2400.0 E798.174
G1 X-1.73 Y2.87 Z4.1 F2400.0 E798.238
G1 X-1.16 Y3.95 Z4.1 F2400.0 E798.302
G1 X-0.39 Y4.89 Z4.1 F2400.0 E798.366
G1 X0.55 Y5.66 Z4.1 F2400.0 E798.43
G1 X1.63 Y6.23 Z4.1 F2400.0 E798.495
G1 X2.79 Y6.59 Z4.1 F2400.0 E798.559
G1 X4.0 Y6.7 Z4.1 F2400.0 E798.623
G1 X5.21 Y6.59 Z4.1 F2400.0 E798.687
G1 X6.37 Y6.23 Z4.1 F2400.0 E798.752
G1 X7.45 Y5.66 Z4.1 F2400.0 E798.816
G1 X8.39 Y4.89 Z4.1 F2400.0 E798.88
G1 X9.16 Y3.95 Z4.1 F2400.0 E798.944
G1 X9.73 Y2.87 Z4.1 F2400.0 E799.009
G1 X10.09 Y1.71 Z4.1 F2400.0 E799.073
G1 X10.2 Y0.5 Z4.1 F2400.0 E799.137
G1 X10.09 Y-0.71 Z4.1 F2400.0 E799.201
G1 X9.73 Y-1.87 Z4.1 F2400.0 E799.266
G1 X9.16 Y-2.95 Z4.1 F2400.0 E799.33
G1 X8.39 Y-3.89 Z4.1 F2400.0 E799.394
G1 X7.45 Y-4.66 Z4.1 F2400.0 E799.458
G1 X6.37 Y-5.23 Z4.1 F2400.0 E799.523
G1 X5.21 Y-5.59 Z4.1 F2400.0 E799.587
G1 X4.0 Y-5.7 Z4.1 F2400.0 E799.651
G1 X2.79 Y-5.59 Z4.1 F2400.0 E799.715
G1 X1.63 Y-5.23 Z4.1 F2400.0 E799.78
G1 X0.55 Y-4.66 Z4.1 F2400.0 E799.844
G1 X-0.26 Y-3.99 Z4.1 F2400.0 E799.899
G1 F1200.0
G1 E798.899
G1 F2400.0
M103
(</edge>)
(</boundaryPerimeter>)
(</nestedRing>)
(<infill>)
(<infillBoundary>)
(<infillPoint> X6.602 Y6.782 Z4.104 </infillPoint>)
(<infillPoint> X5.327 Y7.169 Z4.104 </infillPoint>)
(<infillPoint> X4.0 Y7.3 Z4.104 </infillPoint>)
(<infillPoint> X2.673 Y7.169 Z4.104 </infillPoint>)
(<infillPoint> X1.398 Y6.782 Z4.104 </infillPoint>)
(<infillPoint> X0.223 Y6.154 Z4.104 </infillPoint>)
(<infillPoint> X-0.808 Y5.308 Z4.104 </infillPoint>)
(<infillPoint> X-1.654 Y4.277 Z4.104 </infillPoint>)
(<infillPoint> X-2.282 Y3.102 Z4.104 </infillPoint>)
(<infillPoint> X-2.669 Y1.827 Z4.104 </infillPoint>)
(<infillPoint> X-2.8 Y0.5 Z4.104 </infillPoint>)
(<infillPoint> X-2.669 Y-0.827 Z4.104 </infillPoint>)
(<infillPoint> X-2.282 Y-2.102 Z4.104 </infillPoint>)
(<infillPoint> X-1.654 Y-3.277 Z4.104 </infillPoint>)
(<infillPoint> X-0.808 Y-4.308 Z4.104 </infillPoint>)
(<infillPoint> X0.223 Y-5.154 Z4.104 </infillPoint>)
(<infillPoint> X1.398 Y-5.782 Z4.104 </infillPoint>)
(<infillPoint> X2.673 Y-6.169 Z4.104 </infillPoint>)
(<infillPoint> X4.0 Y-6.3 Z4.104 </infillPoint>)
(<infillPoint> X5.327 Y-6.169 Z4.104 </infillPoint>)
(<infillPoint> X6.602 Y-5.782 Z4.104 </infillPoint>)
(<infillPoint> X7.777 Y-5.154 Z4.104 </infillPoint>)
(<infillPoint> X8.808 Y-4.308 Z4.104 </infillPoint>)
(<infillPoint> X9.654 Y-3.277 Z4.104 </infillPoint>)
(<infillPoint> X10.282 Y-2.102 Z4.104 </infillPoint>)
(<infillPoint> X10.669 Y-0.827 Z4.104 </infillPoint>)
(<infillPoint> X10.8 Y0.5 Z4.104 </infillPoint>)
(<infillPoint> X10.669 Y1.827 Z4.104 </infillPoint>)
(<infillPoint> X10.282 Y3.102 Z4.104 </infillPoint>)
(<infillPoint> X9.654 Y4.277 Z4.104 </infillPoint>)
(<infillPoint> X8.808 Y5.308 Z4.104 </infillPoint>)
(<infillPoint> X7.777 Y6.154 Z4.104 </infillPoint>)
(</infillBoundary>)
(<infillBoundary>)
(<infillPoint> X10.085 Y-0.71 Z4.104 </infillPoint>)
(<infillPoint> X9.732 Y-1.874 Z4.104 </infillPoint>)
(<infillPoint> X9.158 Y-2.947 Z4.104 </infillPoint>)
(<infillPoint> X8.387 Y-3.887 Z4.104 </infillPoint>)
(<infillPoint> X7.447 Y-4.658 Z4.104 </infillPoint>)
(<infillPoint> X6.374 Y-5.232 Z4.104 </infillPoint>)
(<infillPoint> X5.21 Y-5.585 Z4.104 </infillPoint>)
(<infillPoint> X4.0 Y-5.704 Z4.104 </infillPoint>)
(<infillPoint> X2.79 Y-5.585 Z4.104 </infillPoint>)
(<infillPoint> X1.626 Y-5.232 Z4.104 </infillPoint>)
(<infillPoint> X0.553 Y-4.658 Z4.104 </infillPoint>)
(<infillPoint> X-0.387 Y-3.887 Z4.104 </infillPoint>)
(<infillPoint> X-1.158 Y-2.947 Z4.104 </infillPoint>)
(<infillPoint> X-1.732 Y-1.874 Z4.104 </infillPoint>)
(<infillPoint> X-2.085 Y-0.71 Z4.104 </infillPoint>)
(<infillPoint> X-2.204 Y0.5 Z4.104 </infillPoint>)
(<infillPoint> X-2.085 Y1.71 Z4.104 </infillPoint>)
(<infillPoint> X-1.732 Y2.874 Z4.104 </infillPoint>)
(<infillPoint> X-1.158 Y3.947 Z4.104 </infillPoint>)
(<infillPoint> X-0.387 Y4.887 Z4.104 </infillPoint>)
(<infillPoint> X0.553 Y5.658 Z4.104 </infillPoint>)
(<infillPoint> X1.626 Y6.232 Z4.104 </infillPoint>)
(<infillPoint> X2.79 Y6.585 Z4.104 </infillPoint>)
(<infillPoint> X4.0 Y6.704 Z4.104 </infillPoint>)
(<infillPoint> X5.21 Y6.585 Z4.104 </infillPoint>)
(<infillPoint> X6.374 Y6.232 Z4.104 </infillPoint>)
(<infillPoint> X7.447 Y5.658 Z4.104 </infillPoint>)
(<infillPoint> X8.387 Y4.887 Z4.104 </infillPoint>)
(<infillPoint> X9.158 Y3.947 Z4.104 </infillPoint>)
(<infillPoint> X9.732 Y2.874 Z4.104 </infillPoint>)
(<infillPoint> X10.085 Y1.71 Z4.104 </infillPoint>)
(<infillPoint> X10.204 Y0.5 Z4.104 </infillPoint>)
(</infillBoundary>)
;M108 R80.0
G1 X1.55 Y-5.41 Z4.1 F4200.0
G1 X5.25 Y-5.78 Z4.1 F4200.0
G1 X8.53 Y-4.03 Z4.1 F4200.0
G1 X10.47 Y-0.0 Z4.1 F4200.0
G1 F1200.0
G1 E799.899
G1 F4200.0
M101
G1 X10.44 Y-0.0 Z4.1 F4800.0 E799.901
G1 X10.43 Y-0.4 Z4.1 F4800.0 E799.922
G1 X10.4 Y-0.4 Z4.1 F4800.0 E799.924
G1 X10.38 Y-0.8 Z4.1 F4800.0 E799.945
G1 X10.35 Y-0.8 Z4.1 F4800.0 E799.947
G1 X10.26 Y-1.2 Z4.1 F4800.0 E799.969
G1 X10.23 Y-1.2 Z4.1 F4800.0 E799.97
G1 X10.14 Y-1.6 Z4.1 F4800.0 E799.992
G1 X10.11 Y-1.6 Z4.1 F4800.0 E799.994
G1 X10.02 Y-2.0 Z4.1 F4800.0 E800.015
G1 X9.98 Y-2.0 Z4.1 F4800.0 E800.017
G1 X9.81 Y-2.4 Z4.1 F4800.0 E800.04
G1 X9.77 Y-2.4 Z4.1 F4800.0 E800.042
G1 X9.59 Y-2.8 Z4.1 F4800.0 E800.066
G1 X9.55 Y-2.8 Z4.1 F4800.0 E800.068
G1 X9.36 Y-3.2 Z4.1 F4800.0 E800.091
G1 X9.31 Y-3.2 Z4.1 F4800.0 E800.093
G1 X9.03 Y-3.6 Z4.1 F4800.0 E800.119
G1 X8.99 Y-3.6 Z4.1 F4800.0 E800.122
G1 X8.7 Y-4.0 Z4.1 F4800.0 E800.148
G1 X8.66 Y-4.0 Z4.1 F4800.0 E800.15
G1 X8.25 Y-4.4 Z4.1 F4800.0 E800.18
G1 X8.2 Y-4.4 Z4.1 F4800.0 E800.182
G1 X7.77 Y-4.8 Z4.1 F4800.0 E800.214
G1 X7.72 Y-4.8 Z4.1 F4800.0 E800.216
G1 X7.1 Y-5.2 Z4.1 F4800.0 E800.255
G1 X7.03 Y-5.2 Z4.1 F4800.0 E800.259
G1 X6.24 Y-5.6 Z4.1 F4800.0 E800.306
G1 X4.19 Y-6.0 Z4.1 F4800.0 E800.416
G1 X3.81 Y-6.0 Z4.1 F4800.0 E800.436
G1 X1.76 Y-5.6 Z4.1 F4800.0 E800.546
G1 X0.97 Y-5.2 Z4.1 F4800.0 E800.593
G1 X0.9 Y-5.2 Z4.1 F4800.0 E800.597
G1 X0.28 Y-4.8 Z4.1 F4800.0 E800.636
G1 X0.23 Y-4.8 Z4.1 F4800.0 E800.638
G1 X-0.2 Y-4.4 Z4.1 F4800.0 E800.67
G1 X-0.25 Y-4.4 Z4.1 F4800.0 E800.672
G1 X-0.66 Y-4.0 Z4.1 F4800.0 E800.702
G1 X-0.7 Y-4.0 Z4.1 F4800.0 E800.704
G1 X-0.99 Y-3.6 Z4.1 F4800.0 E800.73
G1 X-1.03 Y-3.6 Z4.1 F4800.0 E800.733
G1 X-1.31 Y-3.2 Z4.1 F4800.0 E800.759
G1 X-1.36 Y-3.2 Z4.1 F4800.0 E800.761
G1 X-1.55 Y-2.8 Z4.1 F4800.0 E800.785
G1 X-1.59 Y-2.8 Z4.1 F4800.0 E800.787
G1 X-1.77 Y-2.4 Z4.1 F4800.0 E800.81
G1 X-1.81 Y-2.4 Z4.1 F4800.0 E800.812
G1 X-1.98 Y-2.0 Z4.1 F4800.0 E800.835
G1 X-2.02 Y-2.0 Z4.1 F4800.0 E800.837
G1 X-2.11 Y-1.6 Z4.1 F4800.0 E800.858
G1 X-2.14 Y-1.6 Z4.1 F4800.0 E800.86
G1 X-2.23 Y-1.2 Z4.1 F4800.0 E800.882
G1 X-2.26 Y-1.2 Z4.1 F4800.0 E800.884
G1 X-2.35 Y-0.8 Z4.1 F4800.0 E800.905
G1 X-2.38 Y-0.8 Z4.1 F4800.0 E800.907
G1 X-2.4 Y-0.4 Z4.1 F4800.0 E800.928
G1 X-2.43 Y-0.4 Z4.1 F4800.0 E800.93
G1 X-2.44 Y0.0 Z4.1 F4800.0 E800.951
G1 X-2.47 Y0.0 Z4.1 F4800.0 E800.953
G1 X-2.48 Y0.4 Z4.1 F4800.0 E800.974
G1 X-2.51 Y0.4 Z4.1 F4800.0 E800.976
G1 X-2.49 Y0.8 Z4.1 F4800.0 E800.997
G1 X-2.46 Y0.8 Z4.1 F4800.0 E800.999
G1 X-2.45 Y1.2 Z4.1 F4800.0 E801.02
G1 X-2.42 Y1.2 Z4.1 F4800.0 E801.021
G1 X-2.41 Y1.6 Z4.1 F4800.0 E801.043
G1 X-2.38 Y1.6 Z4.1 F4800.0 E801.044
G1 X-2.32 Y2.0 Z4.1 F4800.0 E801.066
G1 X-2.29 Y2.0 Z4.1 F4800.0 E801.067
G1 X-2.2 Y2.4 Z4.1 F4800.0 E801.089
G1 X-2.17 Y2.4 Z4.1 F4800.0 E801.091
G1 X-2.08 Y2.8 Z4.1 F4800.0 E801.112
G1 X-2.05 Y2.8 Z4.1 F4800.0 E801.114
G1 X-1.91 Y3.2 Z4.1 F4800.0 E801.137
G1 X-1.88 Y3.2 Z4.1 F4800.0 E801.139
G1 X-1.7 Y3.6 Z4.1 F4800.0 E801.162
G1 X-1.66 Y3.6 Z4.1 F4800.0 E801.164
G1 X-1.49 Y4.0 Z4.1 F4800.0 E801.187
G1 X-1.45 Y4.0 Z4.1 F4800.0 E801.189
G1 X-1.19 Y4.4 Z4.1 F4800.0 E801.214
G1 X-1.15 Y4.4 Z4.1 F4800.0 E801.216
G1 X-0.86 Y4.8 Z4.1 F4800.0 E801.242
G1 X-0.82 Y4.8 Z4.1 F4800.0 E801.244
G1 X-0.5 Y5.2 Z4.1 F4800.0 E801.271
G1 X-0.45 Y5.2 Z4.1 F4800.0 E801.274
G1 X-0.01 Y5.6 Z4.1 F4800.0 E801.305
G1 X0.04 Y5.6 Z4.1 F4800.0 E801.308
G1 X0.53 Y6.0 Z4.1 F4800.0 E801.341
G1 X0.6 Y6.0 Z4.1 F4800.0 E801.345
G1 X1.28 Y6.4 Z4.1 F4800.0 E801.387
G1 X1.35 Y6.4 Z4.1 F4800.0 E801.39
G1 X2.42 Y6.8 Z4.1 F4800.0 E801.451
G1 X2.53 Y6.8 Z4.1 F4800.0 E801.457
G1 F1200.0
G1 E800.457
G1 F4800.0
M103
G1 X5.47 Y6.8 Z4.1 F4200.0
G1 F1200.0
G1 E801.457
G1 F4200.0
M101
G1 X5.58 Y6.8 Z4.1 F4800.0 E801.463
G1 X6.65 Y6.4 Z4.1 F4800.0 E801.523
G1 X6.72 Y6.4 Z4.1 F4800.0 E801.527
G1 X7.4 Y6.0 Z4.1 F4800.0 E801.569
G1 X7.47 Y6.0 Z4.1 F4800.0 E801.572
G1 X7.96 Y5.6 Z4.1 F4800.0 E801.606
G1 X8.01 Y5.6 Z4.1 F4800.0 E801.608
G1 X8.45 Y5.2 Z4.1 F4800.0 E801.64
G1 X8.5 Y5.2 Z4.1 F4800.0 E801.642
G1 X8.82 Y4.8 Z4.1 F4800.0 E801.67
G1 X8.86 Y4.8 Z4.1 F4800.0 E801.672
G1 X9.15 Y4.4 Z4.1 F4800.0 E801.698
G1 X9.19 Y4.4 Z4.1 F4800.0 E801.7
G1 X9.45 Y4.0 Z4.1 F4800.0 E801.725
G1 X9.49 Y4.0 Z4.1 F4800.0 E801.727
G1 X9.66 Y3.6 Z4.1 F4800.0 E801.75
G1 X9.7 Y3.6 Z4.1 F4800.0 E801.752
G1 X9.88 Y3.2 Z4.1 F4800.0 E801.775
G1 X9.91 Y3.2 Z4.1 F4800.0 E801.777
G1 X10.05 Y2.8 Z4.1 F4800.0 E801.8
G1 X10.08 Y2.8 Z4.1 F4800.0 E801.801
G1 X10.17 Y2.4 Z4.1 F4800.0 E801.823
G1 X10.2 Y2.4 Z4.1 F4800.0 E801.825
G1 X10.29 Y2.0 Z4.1 F4800.0 E801.846
G1 X10.32 Y2.0 Z4.1 F4800.0 E801.848
G1 X10.38 Y1.6 Z4.1 F4800.0 E801.87
G1 X10.41 Y1.6 Z4.1 F4800.0 E801.871
G1 X10.42 Y1.2 Z4.1 F4800.0 E801.892
G1 X10.45 Y1.2 Z4.1 F4800.0 E801.894
G1 X10.46 Y0.8 Z4.1 F4800.0 E801.915
G1 X10.49 Y0.8 Z4.1 F4800.0 E801.917
G1 X10.48 Y0.4 Z4.1 F4800.0 E801.938
G1 X10.51 Y0.4 Z4.1 F4800.0 E801.94
G1 F1200.0
G1 E800.94
G1 F4800.0
M103
(</infill>)
(</nestedRing>)
(</rotation>)
(</layer>)
(<layer> 4.374 )
(<rotation> (6.12323399574e-17+1j) )
(<nestedRing>)
(<boundaryPerimeter>)
(<boundaryPoint> X6.679 Y6.968 Z4.374 </boundaryPoint>)
(<boundaryPoint> X5.366 Y7.366 Z4.374 </boundaryPoint>)
(<boundaryPoint> X4.0 Y7.501 Z4.374 </boundaryPoint>)
(<boundaryPoint> X2.634 Y7.366 Z4.374 </boundaryPoint>)
(<boundaryPoint> X1.321 Y6.968 Z4.374 </boundaryPoint>)
(<boundaryPoint> X0.111 Y6.321 Z4.374 </boundaryPoint>)
(<boundaryPoint> X-0.95 Y5.45 Z4.374 </boundaryPoint>)
(<boundaryPoint> X-1.821 Y4.389 Z4.374 </boundaryPoint>)
(<boundaryPoint> X-2.468 Y3.179 Z4.374 </boundaryPoint>)
(<boundaryPoint> X-2.866 Y1.866 Z4.374 </boundaryPoint>)
(<boundaryPoint> X-3.001 Y0.5 Z4.374 </boundaryPoint>)
(<boundaryPoint> X-2.866 Y-0.866 Z4.374 </boundaryPoint>)
(<boundaryPoint> X-2.468 Y-2.179 Z4.374 </boundaryPoint>)
(<boundaryPoint> X-1.821 Y-3.389 Z4.374 </boundaryPoint>)
(<boundaryPoint> X-0.95 Y-4.45 Z4.374 </boundaryPoint>)
(<boundaryPoint> X0.111 Y-5.321 Z4.374 </boundaryPoint>)
(<boundaryPoint> X1.321 Y-5.968 Z4.374 </boundaryPoint>)
(<boundaryPoint> X2.634 Y-6.366 Z4.374 </boundaryPoint>)
(<boundaryPoint> X4.0 Y-6.501 Z4.374 </boundaryPoint>)
(<boundaryPoint> X5.366 Y-6.366 Z4.374 </boundaryPoint>)
(<boundaryPoint> X6.679 Y-5.968 Z4.374 </boundaryPoint>)
(<boundaryPoint> X7.889 Y-5.321 Z4.374 </boundaryPoint>)
(<boundaryPoint> X8.95 Y-4.45 Z4.374 </boundaryPoint>)
(<boundaryPoint> X9.821 Y-3.389 Z4.374 </boundaryPoint>)
(<boundaryPoint> X10.468 Y-2.179 Z4.374 </boundaryPoint>)
(<boundaryPoint> X10.866 Y-0.866 Z4.374 </boundaryPoint>)
(<boundaryPoint> X11.001 Y0.5 Z4.374 </boundaryPoint>)
(<boundaryPoint> X10.866 Y1.866 Z4.374 </boundaryPoint>)
(<boundaryPoint> X10.468 Y3.179 Z4.374 </boundaryPoint>)
(<boundaryPoint> X9.821 Y4.389 Z4.374 </boundaryPoint>)
(<boundaryPoint> X8.95 Y5.45 Z4.374 </boundaryPoint>)
(<boundaryPoint> X7.889 Y6.321 Z4.374 </boundaryPoint>)
(<edge> outer )
;M108 R40.0
G1 X9.32 Y-3.06 Z4.37 F4200.0
G1 X6.45 Y-5.41 Z4.37 F4200.0
G1 X2.75 Y-5.78 Z4.37 F4200.0
G1 X-1.11 Y-3.94 Z4.37 F4200.0
G1 F1200.0
G1 E801.94
G1 F4200.0
M101
G1 X-0.81 Y-4.31 Z4.37 F2400.0 E801.965
G1 X0.22 Y-5.15 Z4.37 F2400.0 E802.035
G1 X1.4 Y-5.78 Z4.37 F2400.0 E802.106
G1 X2.67 Y-6.17 Z4.37 F2400.0 E802.176
G1 X4.0 Y-6.3 Z4.37 F2400.0 E802.247
G1 X5.33 Y-6.17 Z4.37 F2400.0 E802.317
G1 X6.6 Y-5.78 Z4.37 F2400.0 E802.387
G1 X7.78 Y-5.15 Z4.37 F2400.0 E802.458
G1 X8.81 Y-4.31 Z4.37 F2400.0 E802.528
G1 X9.65 Y-3.28 Z4.37 F2400.0 E802.599
G1 X10.28 Y-2.1 Z4.37 F2400.0 E802.669
G1 X10.67 Y-0.83 Z4.37 F2400.0 E802.739
G1 X10.8 Y0.5 Z4.37 F2400.0 E802.81
G1 X10.67 Y1.83 Z4.37 F2400.0 E802.88
G1 X10.28 Y3.1 Z4.37 F2400.0 E802.951
G1 X9.65 Y4.28 Z4.37 F2400.0 E803.021
G1 X8.81 Y5.31 Z4.37 F2400.0 E803.092
G1 X7.78 Y6.15 Z4.37 F2400.0 E803.162
G1 X6.6 Y6.78 Z4.37 F2400.0 E803.232
G1 X5.33 Y7.17 Z4.37 F2400.0 E803.303
G1 X4.0 Y7.3 Z4.37 F2400.0 E803.373
G1 X2.67 Y7.17 Z4.37 F2400.0 E803.444
G1 X1.4 Y6.78 Z4.37 F2400.0 E803.514
G1 X0.22 Y6.15 Z4.37 F2400.0 E803.584
G1 X-0.81 Y5.31 Z4.37 F2400.0 E803.655
G1 X-1.65 Y4.28 Z4.37 F2400.0 E803.725
G1 X-2.28 Y3.1 Z4.37 F2400.0 E803.796
G1 X-2.67 Y1.83 Z4.37 F2400.0 E803.866
G1 X-2.8 Y0.5 Z4.37 F2400.0 E803.936
G1 X-2.67 Y-0.83 Z4.37 F2400.0 E804.007
G1 X-2.28 Y-2.1 Z4.37 F2400.0 E804.077
G1 X-1.65 Y-3.28 Z4.37 F2400.0 E804.148
G1 X-1.11 Y-3.94 Z4.37 F2400.0 E804.193
G1 F1200.0
G1 E804.08
G1 F2400.0
M103
(</edge>)
(</boundaryPerimeter>)
(<nestedRing>)
(<boundaryPerimeter>)
(<boundaryPoint> X9.888 Y-0.671 Z4.374 </boundaryPoint>)
(<boundaryPoint> X9.546 Y-1.797 Z4.374 </boundaryPoint>)
(<boundaryPoint> X8.991 Y-2.835 Z4.374 </boundaryPoint>)
(<boundaryPoint> X8.245 Y-3.745 Z4.374 </boundaryPoint>)
(<boundaryPoint> X7.335 Y-4.491 Z4.374 </boundaryPoint>)
(<boundaryPoint> X6.297 Y-5.046 Z4.374 </boundaryPoint>)
(<boundaryPoint> X5.171 Y-5.388 Z4.374 </boundaryPoint>)
(<boundaryPoint> X4.0 Y-5.503 Z4.374 </boundaryPoint>)
(<boundaryPoint> X2.829 Y-5.388 Z4.374 </boundaryPoint>)
(<boundaryPoint> X1.703 Y-5.046 Z4.374 </boundaryPoint>)
(<boundaryPoint> X0.665 Y-4.491 Z4.374 </boundaryPoint>)
(<boundaryPoint> X-0.245 Y-3.745 Z4.374 </boundaryPoint>)
(<boundaryPoint> X-0.991 Y-2.835 Z4.374 </boundaryPoint>)
(<boundaryPoint> X-1.546 Y-1.797 Z4.374 </boundaryPoint>)
(<boundaryPoint> X-1.888 Y-0.671 Z4.374 </boundaryPoint>)
(<boundaryPoint> X-2.003 Y0.5 Z4.374 </boundaryPoint>)
(<boundaryPoint> X-1.888 Y1.671 Z4.374 </boundaryPoint>)
(<boundaryPoint> X-1.546 Y2.797 Z4.374 </boundaryPoint>)
(<boundaryPoint> X-0.991 Y3.835 Z4.374 </boundaryPoint>)
(<boundaryPoint> X-0.245 Y4.745 Z4.374 </boundaryPoint>)
(<boundaryPoint> X0.665 Y5.491 Z4.374 </boundaryPoint>)
(<boundaryPoint> X1.703 Y6.046 Z4.374 </boundaryPoint>)
(<boundaryPoint> X2.829 Y6.388 Z4.374 </boundaryPoint>)
(<boundaryPoint> X4.0 Y6.503 Z4.374 </boundaryPoint>)
(<boundaryPoint> X5.171 Y6.388 Z4.374 </boundaryPoint>)
(<boundaryPoint> X6.297 Y6.046 Z4.374 </boundaryPoint>)
(<boundaryPoint> X7.335 Y5.491 Z4.374 </boundaryPoint>)
(<boundaryPoint> X8.245 Y4.745 Z4.374 </boundaryPoint>)
(<boundaryPoint> X8.991 Y3.835 Z4.374 </boundaryPoint>)
(<boundaryPoint> X9.546 Y2.797 Z4.374 </boundaryPoint>)
(<boundaryPoint> X9.888 Y1.671 Z4.374 </boundaryPoint>)
(<boundaryPoint> X10.003 Y0.5 Z4.374 </boundaryPoint>)
(<edge> inner )
G1 X-0.02 Y-4.19 Z4.37 F4200.0
G1 F1200.0
G1 E804.193
G1 F4200.0
M101
G1 X-0.39 Y-3.89 Z4.37 F2400.0 E804.218
G1 X-1.16 Y-2.95 Z4.37 F2400.0 E804.282
G1 X-1.73 Y-1.87 Z4.37 F2400.0 E804.347
G1 X-2.09 Y-0.71 Z4.37 F2400.0 E804.411
G1 X-2.2 Y0.5 Z4.37 F2400.0 E804.475
G1 X-2.09 Y1.71 Z4.37 F2400.0 E804.539
G1 X-1.73 Y2.87 Z4.37 F2400.0 E804.604
G1 X-1.16 Y3.95 Z4.37 F2400.0 E804.668
G1 X-0.39 Y4.89 Z4.37 F2400.0 E804.732
G1 X0.55 Y5.66 Z4.37 F2400.0 E804.796
G1 X1.63 Y6.23 Z4.37 F2400.0 E804.861
G1 X2.79 Y6.59 Z4.37 F2400.0 E804.925
G1 X4.0 Y6.7 Z4.37 F2400.0 E804.989
G1 X5.21 Y6.59 Z4.37 F2400.0 E805.053
G1 X6.37 Y6.23 Z4.37 F2400.0 E805.118
G1 X7.45 Y5.66 Z4.37 F2400.0 E805.182
G1 X8.39 Y4.89 Z4.37 F2400.0 E805.246
G1 X9.16 Y3.95 Z4.37 F2400.0 E805.31
G1 X9.73 Y2.87 Z4.37 F2400.0 E805.375
G1 X10.09 Y1.71 Z4.37 F2400.0 E805.439
G1 X10.2 Y0.5 Z4.37 F2400.0 E805.503
G1 X10.09 Y-0.71 Z4.37 F2400.0 E805.567
G1 X9.73 Y-1.87 Z4.37 F2400.0 E805.632
G1 X9.16 Y-2.95 Z4.37 F2400.0 E805.696
G1 X8.39 Y-3.89 Z4.37 F2400.0 E805.76
G1 X7.45 Y-4.66 Z4.37 F2400.0 E805.824
G1 X6.37 Y-5.23 Z4.37 F2400.0 E805.889
G1 X5.21 Y-5.59 Z4.37 F2400.0 E805.953
G1 X4.0 Y-5.7 Z4.37 F2400.0 E806.017
G1 X2.79 Y-5.59 Z4.37 F2400.0 E806.081
G1 X1.63 Y-5.23 Z4.37 F2400.0 E806.145
G1 X0.55 Y-4.66 Z4.37 F2400.0 E806.21
G1 X-0.02 Y-4.19 Z4.37 F2400.0 E806.249
G1 F1200.0
G1 E806.249
G1 F2400.0
M103
(</edge>)
(</boundaryPerimeter>)
(</nestedRing>)
(<infill>)
(<infillBoundary>)
(<infillPoint> X6.602 Y6.782 Z4.374 </infillPoint>)
(<infillPoint> X5.327 Y7.169 Z4.374 </infillPoint>)
(<infillPoint> X4.0 Y7.3 Z4.374 </infillPoint>)
(<infillPoint> X2.673 Y7.169 Z4.374 </infillPoint>)
(<infillPoint> X1.398 Y6.782 Z4.374 </infillPoint>)
(<infillPoint> X0.223 Y6.154 Z4.374 </infillPoint>)
(<infillPoint> X-0.808 Y5.308 Z4.374 </infillPoint>)
(<infillPoint> X-1.654 Y4.277 Z4.374 </infillPoint>)
(<infillPoint> X-2.282 Y3.102 Z4.374 </infillPoint>)
(<infillPoint> X-2.669 Y1.827 Z4.374 </infillPoint>)
(<infillPoint> X-2.8 Y0.5 Z4.374 </infillPoint>)
(<infillPoint> X-2.669 Y-0.827 Z4.374 </infillPoint>)
(<infillPoint> X-2.282 Y-2.102 Z4.374 </infillPoint>)
(<infillPoint> X-1.654 Y-3.277 Z4.374 </infillPoint>)
(<infillPoint> X-0.808 Y-4.308 Z4.374 </infillPoint>)
(<infillPoint> X0.223 Y-5.154 Z4.374 </infillPoint>)
(<infillPoint> X1.398 Y-5.782 Z4.374 </infillPoint>)
(<infillPoint> X2.673 Y-6.169 Z4.374 </infillPoint>)
(<infillPoint> X4.0 Y-6.3 Z4.374 </infillPoint>)
(<infillPoint> X5.327 Y-6.169 Z4.374 </infillPoint>)
(<infillPoint> X6.602 Y-5.782 Z4.374 </infillPoint>)
(<infillPoint> X7.777 Y-5.154 Z4.374 </infillPoint>)
(<infillPoint> X8.808 Y-4.308 Z4.374 </infillPoint>)
(<infillPoint> X9.654 Y-3.277 Z4.374 </infillPoint>)
(<infillPoint> X10.282 Y-2.102 Z4.374 </infillPoint>)
(<infillPoint> X10.669 Y-0.827 Z4.374 </infillPoint>)
(<infillPoint> X10.8 Y0.5 Z4.374 </infillPoint>)
(<infillPoint> X10.669 Y1.827 Z4.374 </infillPoint>)
(<infillPoint> X10.282 Y3.102 Z4.374 </infillPoint>)
(<infillPoint> X9.654 Y4.277 Z4.374 </infillPoint>)
(<infillPoint> X8.808 Y5.308 Z4.374 </infillPoint>)
(<infillPoint> X7.777 Y6.154 Z4.374 </infillPoint>)
(</infillBoundary>)
(<infillBoundary>)
(<infillPoint> X10.085 Y-0.71 Z4.374 </infillPoint>)
(<infillPoint> X9.732 Y-1.874 Z4.374 </infillPoint>)
(<infillPoint> X9.158 Y-2.947 Z4.374 </infillPoint>)
(<infillPoint> X8.387 Y-3.887 Z4.374 </infillPoint>)
(<infillPoint> X7.447 Y-4.658 Z4.374 </infillPoint>)
(<infillPoint> X6.374 Y-5.232 Z4.374 </infillPoint>)
(<infillPoint> X5.21 Y-5.585 Z4.374 </infillPoint>)
(<infillPoint> X4.0 Y-5.704 Z4.374 </infillPoint>)
(<infillPoint> X2.79 Y-5.585 Z4.374 </infillPoint>)
(<infillPoint> X1.626 Y-5.232 Z4.374 </infillPoint>)
(<infillPoint> X0.553 Y-4.658 Z4.374 </infillPoint>)
(<infillPoint> X-0.387 Y-3.887 Z4.374 </infillPoint>)
(<infillPoint> X-1.158 Y-2.947 Z4.374 </infillPoint>)
(<infillPoint> X-1.732 Y-1.874 Z4.374 </infillPoint>)
(<infillPoint> X-2.085 Y-0.71 Z4.374 </infillPoint>)
(<infillPoint> X-2.204 Y0.5 Z4.374 </infillPoint>)
(<infillPoint> X-2.085 Y1.71 Z4.374 </infillPoint>)
(<infillPoint> X-1.732 Y2.874 Z4.374 </infillPoint>)
(<infillPoint> X-1.158 Y3.947 Z4.374 </infillPoint>)
(<infillPoint> X-0.387 Y4.887 Z4.374 </infillPoint>)
(<infillPoint> X0.553 Y5.658 Z4.374 </infillPoint>)
(<infillPoint> X1.626 Y6.232 Z4.374 </infillPoint>)
(<infillPoint> X2.79 Y6.585 Z4.374 </infillPoint>)
(<infillPoint> X4.0 Y6.704 Z4.374 </infillPoint>)
(<infillPoint> X5.21 Y6.585 Z4.374 </infillPoint>)
(<infillPoint> X6.374 Y6.232 Z4.374 </infillPoint>)
(<infillPoint> X7.447 Y5.658 Z4.374 </infillPoint>)
(<infillPoint> X8.387 Y4.887 Z4.374 </infillPoint>)
(<infillPoint> X9.158 Y3.947 Z4.374 </infillPoint>)
(<infillPoint> X9.732 Y2.874 Z4.374 </infillPoint>)
(<infillPoint> X10.085 Y1.71 Z4.374 </infillPoint>)
(<infillPoint> X10.204 Y0.5 Z4.374 </infillPoint>)
(</infillBoundary>)
;M108 R80.0
G1 X-0.0 Y-4.61 Z4.37 F4200.0
G1 F1200.0
G1 E806.249
G1 F4200.0
M101
G1 X-0.0 Y-4.57 Z4.37 F4800.0 E806.251
G1 X-0.4 Y-4.28 Z4.37 F4800.0 E806.277
G1 X-0.4 Y-4.24 Z4.37 F4800.0 E806.279
G1 X-0.8 Y-3.88 Z4.37 F4800.0 E806.308
G1 X-0.8 Y-3.83 Z4.37 F4800.0 E806.311
G1 X-1.2 Y-3.39 Z4.37 F4800.0 E806.342
G1 X-1.2 Y-3.34 Z4.37 F4800.0 E806.345
G1 X-1.6 Y-2.78 Z4.37 F4800.0 E806.381
G1 X-1.6 Y-2.71 Z4.37 F4800.0 E806.384
G1 X-2.0 Y-2.04 Z4.37 F4800.0 E806.426
G1 X-2.4 Y-0.7 Z4.37 F4800.0 E806.5
G1 X-2.4 Y1.7 Z4.37 F4800.0 E806.627
G1 X-2.0 Y3.04 Z4.37 F4800.0 E806.7
G1 X-1.6 Y3.71 Z4.37 F4800.0 E806.742
G1 X-1.6 Y3.78 Z4.37 F4800.0 E806.745
G1 X-1.2 Y4.34 Z4.37 F4800.0 E806.781
G1 X-1.2 Y4.39 Z4.37 F4800.0 E806.784
G1 X-0.8 Y4.83 Z4.37 F4800.0 E806.815
G1 X-0.8 Y4.88 Z4.37 F4800.0 E806.818
G1 X-0.4 Y5.24 Z4.37 F4800.0 E806.847
G1 X-0.4 Y5.28 Z4.37 F4800.0 E806.849
G1 X0.0 Y5.57 Z4.37 F4800.0 E806.875
G1 X0.0 Y5.61 Z4.37 F4800.0 E806.877
G1 X0.4 Y5.89 Z4.37 F4800.0 E806.903
G1 X0.4 Y5.93 Z4.37 F4800.0 E806.905
G1 X0.8 Y6.11 Z4.37 F4800.0 E806.928
G1 X0.8 Y6.15 Z4.37 F4800.0 E806.93
G1 X1.2 Y6.32 Z4.37 F4800.0 E806.953
G1 X1.2 Y6.36 Z4.37 F4800.0 E806.955
G1 X1.6 Y6.52 Z4.37 F4800.0 E806.978
G1 X1.6 Y6.55 Z4.37 F4800.0 E806.98
G1 X2.0 Y6.64 Z4.37 F4800.0 E807.001
G1 X2.0 Y6.67 Z4.37 F4800.0 E807.003
G1 X2.4 Y6.76 Z4.37 F4800.0 E807.025
G1 X2.4 Y6.79 Z4.37 F4800.0 E807.027
G1 X2.8 Y6.87 Z4.37 F4800.0 E807.048
G1 X2.8 Y6.9 Z4.37 F4800.0 E807.05
G1 X3.2 Y6.91 Z4.37 F4800.0 E807.071
G1 X3.2 Y6.94 Z4.37 F4800.0 E807.073
G1 X3.6 Y6.95 Z4.37 F4800.0 E807.094
G1 X3.6 Y6.98 Z4.37 F4800.0 E807.096
G1 X4.0 Y6.99 Z4.37 F4800.0 E807.117
G1 X4.0 Y7.02 Z4.37 F4800.0 E807.119
G1 X4.4 Y6.98 Z4.37 F4800.0 E807.14
G1 X4.4 Y6.95 Z4.37 F4800.0 E807.141
G1 X4.8 Y6.94 Z4.37 F4800.0 E807.163
G1 X4.8 Y6.91 Z4.37 F4800.0 E807.164
G1 X5.2 Y6.9 Z4.37 F4800.0 E807.185
G1 X5.2 Y6.87 Z4.37 F4800.0 E807.187
G1 X5.6 Y6.79 Z4.37 F4800.0 E807.209
G1 X5.6 Y6.76 Z4.37 F4800.0 E807.211
G1 X6.0 Y6.67 Z4.37 F4800.0 E807.232
G1 X6.0 Y6.64 Z4.37 F4800.0 E807.234
G1 X6.4 Y6.55 Z4.37 F4800.0 E807.256
G1 X6.4 Y6.52 Z4.37 F4800.0 E807.257
G1 X6.8 Y6.36 Z4.37 F4800.0 E807.28
G1 X6.8 Y6.32 Z4.37 F4800.0 E807.282
G1 X7.2 Y6.15 Z4.37 F4800.0 E807.305
G1 X7.2 Y6.11 Z4.37 F4800.0 E807.307
G1 X7.6 Y5.93 Z4.37 F4800.0 E807.33
G1 X7.6 Y5.89 Z4.37 F4800.0 E807.332
G1 X8.0 Y5.61 Z4.37 F4800.0 E807.358
G1 X8.0 Y5.57 Z4.37 F4800.0 E807.36
G1 X8.4 Y5.28 Z4.37 F4800.0 E807.386
G1 X8.4 Y5.24 Z4.37 F4800.0 E807.389
G1 X8.8 Y4.88 Z4.37 F4800.0 E807.417
G1 X8.8 Y4.83 Z4.37 F4800.0 E807.42
G1 X9.2 Y4.39 Z4.37 F4800.0 E807.451
G1 X9.2 Y4.34 Z4.37 F4800.0 E807.454
G1 X9.6 Y3.78 Z4.37 F4800.0 E807.49
G1 X9.6 Y3.71 Z4.37 F4800.0 E807.494
G1 X10.0 Y3.04 Z4.37 F4800.0 E807.535
G1 X10.4 Y1.7 Z4.37 F4800.0 E807.609
G1 X10.4 Y-0.7 Z4.37 F4800.0 E807.736
G1 X10.0 Y-2.04 Z4.37 F4800.0 E807.809
G1 X9.6 Y-2.71 Z4.37 F4800.0 E807.851
G1 X9.6 Y-2.78 Z4.37 F4800.0 E807.855
G1 X9.2 Y-3.34 Z4.37 F4800.0 E807.891
G1 X9.2 Y-3.39 Z4.37 F4800.0 E807.893
G1 X8.8 Y-3.83 Z4.37 F4800.0 E807.925
G1 X8.8 Y-3.88 Z4.37 F4800.0 E807.927
G1 X8.4 Y-4.24 Z4.37 F4800.0 E807.956
G1 X8.4 Y-4.28 Z4.37 F4800.0 E807.958
G1 X8.0 Y-4.57 Z4.37 F4800.0 E807.984
G1 X8.0 Y-4.61 Z4.37 F4800.0 E807.986
G1 X7.6 Y-4.89 Z4.37 F4800.0 E808.012
G1 X7.6 Y-4.93 Z4.37 F4800.0 E808.014
G1 X7.2 Y-5.11 Z4.37 F4800.0 E808.037
G1 X7.2 Y-5.15 Z4.37 F4800.0 E808.039
G1 X6.8 Y-5.32 Z4.37 F4800.0 E808.062
G1 X6.8 Y-5.36 Z4.37 F4800.0 E808.064
G1 X6.4 Y-5.52 Z4.37 F4800.0 E808.087
G1 X6.4 Y-5.55 Z4.37 F4800.0 E808.089
G1 X6.0 Y-5.64 Z4.37 F4800.0 E808.111
G1 X6.0 Y-5.67 Z4.37 F4800.0 E808.112
G1 X5.6 Y-5.76 Z4.37 F4800.0 E808.134
G1 X5.6 Y-5.79 Z4.37 F4800.0 E808.136
G1 X5.2 Y-5.87 Z4.37 F4800.0 E808.157
G1 X5.2 Y-5.9 Z4.37 F4800.0 E808.159
G1 X4.8 Y-5.91 Z4.37 F4800.0 E808.18
G1 X4.8 Y-5.94 Z4.37 F4800.0 E808.182
G1 X4.4 Y-5.95 Z4.37 F4800.0 E808.203
G1 X4.4 Y-5.98 Z4.37 F4800.0 E808.205
G1 X4.0 Y-5.99 Z4.37 F4800.0 E808.226
G1 X4.0 Y-6.02 Z4.37 F4800.0 E808.228
G1 X3.6 Y-5.98 Z4.37 F4800.0 E808.249
G1 X3.6 Y-5.95 Z4.37 F4800.0 E808.251
G1 X3.2 Y-5.94 Z4.37 F4800.0 E808.272
G1 X3.2 Y-5.91 Z4.37 F4800.0 E808.274
G1 X2.8 Y-5.9 Z4.37 F4800.0 E808.295
G1 X2.8 Y-5.87 Z4.37 F4800.0 E808.296
G1 X2.4 Y-5.79 Z4.37 F4800.0 E808.318
G1 X2.4 Y-5.76 Z4.37 F4800.0 E808.32
G1 X2.0 Y-5.67 Z4.37 F4800.0 E808.341
G1 X2.0 Y-5.64 Z4.37 F4800.0 E808.343
G1 X1.6 Y-5.55 Z4.37 F4800.0 E808.365
G1 X1.6 Y-5.52 Z4.37 F4800.0 E808.367
G1 X1.2 Y-5.36 Z4.37 F4800.0 E808.389
G1 X1.2 Y-5.32 Z4.37 F4800.0 E808.391
G1 X0.8 Y-5.15 Z4.37 F4800.0 E808.414
G1 X0.8 Y-5.11 Z4.37 F4800.0 E808.416
G1 X0.4 Y-4.93 Z4.37 F4800.0 E808.44
G1 X0.4 Y-4.89 Z4.37 F4800.0 E808.441
G1 F1200.0
G1 E808.12
G1 F4800.0
M103
(</infill>)
(</nestedRing>)
(</rotation>)
(</layer>)
(<layer> 4.644 )
(<rotation> (-1+1.22464679915e-16j) )
(<nestedRing>)
(<boundaryPerimeter>)
(<boundaryPoint> X6.679 Y6.968 Z4.644 </boundaryPoint>)
(<boundaryPoint> X5.366 Y7.366 Z4.644 </boundaryPoint>)
(<boundaryPoint> X4.0 Y7.501 Z4.644 </boundaryPoint>)
(<boundaryPoint> X2.634 Y7.366 Z4.644 </boundaryPoint>)
(<boundaryPoint> X1.321 Y6.968 Z4.644 </boundaryPoint>)
(<boundaryPoint> X0.111 Y6.321 Z4.644 </boundaryPoint>)
(<boundaryPoint> X-0.95 Y5.45 Z4.644 </boundaryPoint>)
(<boundaryPoint> X-1.821 Y4.389 Z4.644 </boundaryPoint>)
(<boundaryPoint> X-2.468 Y3.179 Z4.644 </boundaryPoint>)
(<boundaryPoint> X-2.866 Y1.866 Z4.644 </boundaryPoint>)
(<boundaryPoint> X-3.001 Y0.5 Z4.644 </boundaryPoint>)
(<boundaryPoint> X-2.866 Y-0.866 Z4.644 </boundaryPoint>)
(<boundaryPoint> X-2.468 Y-2.179 Z4.644 </boundaryPoint>)
(<boundaryPoint> X-1.821 Y-3.389 Z4.644 </boundaryPoint>)
(<boundaryPoint> X-0.95 Y-4.45 Z4.644 </boundaryPoint>)
(<boundaryPoint> X0.111 Y-5.321 Z4.644 </boundaryPoint>)
(<boundaryPoint> X1.321 Y-5.968 Z4.644 </boundaryPoint>)
(<boundaryPoint> X2.634 Y-6.366 Z4.644 </boundaryPoint>)
(<boundaryPoint> X4.0 Y-6.501 Z4.644 </boundaryPoint>)
(<boundaryPoint> X5.366 Y-6.366 Z4.644 </boundaryPoint>)
(<boundaryPoint> X6.679 Y-5.968 Z4.644 </boundaryPoint>)
(<boundaryPoint> X7.889 Y-5.321 Z4.644 </boundaryPoint>)
(<boundaryPoint> X8.95 Y-4.45 Z4.644 </boundaryPoint>)
(<boundaryPoint> X9.821 Y-3.389 Z4.644 </boundaryPoint>)
(<boundaryPoint> X10.468 Y-2.179 Z4.644 </boundaryPoint>)
(<boundaryPoint> X10.866 Y-0.866 Z4.644 </boundaryPoint>)
(<boundaryPoint> X11.001 Y0.5 Z4.644 </boundaryPoint>)
(<boundaryPoint> X10.866 Y1.866 Z4.644 </boundaryPoint>)
(<boundaryPoint> X10.468 Y3.179 Z4.644 </boundaryPoint>)
(<boundaryPoint> X9.821 Y4.389 Z4.644 </boundaryPoint>)
(<boundaryPoint> X8.95 Y5.45 Z4.644 </boundaryPoint>)
(<boundaryPoint> X7.889 Y6.321 Z4.644 </boundaryPoint>)
(<edge> outer )
;M108 R40.0
G1 X-0.79 Y-4.32 Z4.64 F4200.0
G1 F1200.0
G1 E808.441
G1 F4200.0
M101
G1 X0.22 Y-5.15 Z4.64 F2400.0 E808.511
G1 X1.4 Y-5.78 Z4.64 F2400.0 E808.581
G1 X2.67 Y-6.17 Z4.64 F2400.0 E808.652
G1 X4.0 Y-6.3 Z4.64 F2400.0 E808.722
G1 X5.33 Y-6.17 Z4.64 F2400.0 E808.792
G1 X6.6 Y-5.78 Z4.64 F2400.0 E808.863
G1 X7.78 Y-5.15 Z4.64 F2400.0 E808.933
G1 X8.81 Y-4.31 Z4.64 F2400.0 E809.004
G1 X9.65 Y-3.28 Z4.64 F2400.0 E809.074
G1 X10.28 Y-2.1 Z4.64 F2400.0 E809.144
G1 X10.67 Y-0.83 Z4.64 F2400.0 E809.215
G1 X10.8 Y0.5 Z4.64 F2400.0 E809.285
G1 X10.67 Y1.83 Z4.64 F2400.0 E809.356
G1 X10.28 Y3.1 Z4.64 F2400.0 E809.426
G1 X9.65 Y4.28 Z4.64 F2400.0 E809.496
G1 X8.81 Y5.31 Z4.64 F2400.0 E809.567
G1 X7.78 Y6.15 Z4.64 F2400.0 E809.637
G1 X6.6 Y6.78 Z4.64 F2400.0 E809.708
G1 X5.33 Y7.17 Z4.64 F2400.0 E809.778
G1 X4.0 Y7.3 Z4.64 F2400.0 E809.849
G1 X2.67 Y7.17 Z4.64 F2400.0 E809.919
G1 X1.4 Y6.78 Z4.64 F2400.0 E809.989
G1 X0.22 Y6.15 Z4.64 F2400.0 E810.06
G1 X-0.81 Y5.31 Z4.64 F2400.0 E810.13
G1 X-1.65 Y4.28 Z4.64 F2400.0 E810.201
G1 X-2.28 Y3.1 Z4.64 F2400.0 E810.271
G1 X-2.67 Y1.83 Z4.64 F2400.0 E810.341
G1 X-2.8 Y0.5 Z4.64 F2400.0 E810.412
G1 X-2.67 Y-0.83 Z4.64 F2400.0 E810.482
G1 X-2.28 Y-2.1 Z4.64 F2400.0 E810.553
G1 X-1.65 Y-3.28 Z4.64 F2400.0 E810.623
G1 X-0.81 Y-4.31 Z4.64 F2400.0 E810.694
G1 X-0.79 Y-4.32 Z4.64 F2400.0 E810.695
G1 F1200.0
G1 E810.695
G1 F2400.0
M103
(</edge>)
(</boundaryPerimeter>)
(<nestedRing>)
(<boundaryPerimeter>)
(<boundaryPoint> X9.888 Y-0.671 Z4.644 </boundaryPoint>)
(<boundaryPoint> X9.546 Y-1.797 Z4.644 </boundaryPoint>)
(<boundaryPoint> X8.991 Y-2.835 Z4.644 </boundaryPoint>)
(<boundaryPoint> X8.245 Y-3.745 Z4.644 </boundaryPoint>)
(<boundaryPoint> X7.335 Y-4.491 Z4.644 </boundaryPoint>)
(<boundaryPoint> X6.297 Y-5.046 Z4.644 </boundaryPoint>)
(<boundaryPoint> X5.171 Y-5.388 Z4.644 </boundaryPoint>)
(<boundaryPoint> X4.0 Y-5.503 Z4.644 </boundaryPoint>)
(<boundaryPoint> X2.829 Y-5.388 Z4.644 </boundaryPoint>)
(<boundaryPoint> X1.703 Y-5.046 Z4.644 </boundaryPoint>)
(<boundaryPoint> X0.665 Y-4.491 Z4.644 </boundaryPoint>)
(<boundaryPoint> X-0.245 Y-3.745 Z4.644 </boundaryPoint>)
(<boundaryPoint> X-0.991 Y-2.835 Z4.644 </boundaryPoint>)
(<boundaryPoint> X-1.546 Y-1.797 Z4.644 </boundaryPoint>)
(<boundaryPoint> X-1.888 Y-0.671 Z4.644 </boundaryPoint>)
(<boundaryPoint> X-2.003 Y0.5 Z4.644 </boundaryPoint>)
(<boundaryPoint> X-1.888 Y1.671 Z4.644 </boundaryPoint>)
(<boundaryPoint> X-1.546 Y2.797 Z4.644 </boundaryPoint>)
(<boundaryPoint> X-0.991 Y3.835 Z4.644 </boundaryPoint>)
(<boundaryPoint> X-0.245 Y4.745 Z4.644 </boundaryPoint>)
(<boundaryPoint> X0.665 Y5.491 Z4.644 </boundaryPoint>)
(<boundaryPoint> X1.703 Y6.046 Z4.644 </boundaryPoint>)
(<boundaryPoint> X2.829 Y6.388 Z4.644 </boundaryPoint>)
(<boundaryPoint> X4.0 Y6.503 Z4.644 </boundaryPoint>)
(<boundaryPoint> X5.171 Y6.388 Z4.644 </boundaryPoint>)
(<boundaryPoint> X6.297 Y6.046 Z4.644 </boundaryPoint>)
(<boundaryPoint> X7.335 Y5.491 Z4.644 </boundaryPoint>)
(<boundaryPoint> X8.245 Y4.745 Z4.644 </boundaryPoint>)
(<boundaryPoint> X8.991 Y3.835 Z4.644 </boundaryPoint>)
(<boundaryPoint> X9.546 Y2.797 Z4.644 </boundaryPoint>)
(<boundaryPoint> X9.888 Y1.671 Z4.644 </boundaryPoint>)
(<boundaryPoint> X10.003 Y0.5 Z4.644 </boundaryPoint>)
(<edge> inner )
G1 X-0.4 Y-3.87 Z4.64 F4200.0
G1 F1200.0
G1 E810.695
G1 F4200.0
M101
G1 X-1.16 Y-2.95 Z4.64 F2400.0 E810.758
G1 X-1.73 Y-1.87 Z4.64 F2400.0 E810.822
G1 X-2.09 Y-0.71 Z4.64 F2400.0 E810.886
G1 X-2.2 Y0.5 Z4.64 F2400.0 E810.951
G1 X-2.09 Y1.71 Z4.64 F2400.0 E811.015
G1 X-1.73 Y2.87 Z4.64 F2400.0 E811.079
G1 X-1.16 Y3.95 Z4.64 F2400.0 E811.143
G1 X-0.39 Y4.89 Z4.64 F2400.0 E811.208
G1 X0.55 Y5.66 Z4.64 F2400.0 E811.272
G1 X1.63 Y6.23 Z4.64 F2400.0 E811.336
G1 X2.79 Y6.59 Z4.64 F2400.0 E811.4
G1 X4.0 Y6.7 Z4.64 F2400.0 E811.465
G1 X5.21 Y6.59 Z4.64 F2400.0 E811.529
G1 X6.37 Y6.23 Z4.64 F2400.0 E811.593
G1 X7.45 Y5.66 Z4.64 F2400.0 E811.657
G1 X8.39 Y4.89 Z4.64 F2400.0 E811.722
G1 X9.16 Y3.95 Z4.64 F2400.0 E811.786
G1 X9.73 Y2.87 Z4.64 F2400.0 E811.85
G1 X10.09 Y1.71 Z4.64 F2400.0 E811.914
G1 X10.2 Y0.5 Z4.64 F2400.0 E811.978
G1 X10.09 Y-0.71 Z4.64 F2400.0 E812.043
G1 X9.73 Y-1.87 Z4.64 F2400.0 E812.107
G1 X9.16 Y-2.95 Z4.64 F2400.0 E812.171
G1 X8.39 Y-3.89 Z4.64 F2400.0 E812.235
G1 X7.45 Y-4.66 Z4.64 F2400.0 E812.3
G1 X6.37 Y-5.23 Z4.64 F2400.0 E812.364
G1 X5.21 Y-5.59 Z4.64 F2400.0 E812.428
G1 X4.0 Y-5.7 Z4.64 F2400.0 E812.492
G1 X2.79 Y-5.59 Z4.64 F2400.0 E812.557
G1 X1.63 Y-5.23 Z4.64 F2400.0 E812.621
G1 X0.55 Y-4.66 Z4.64 F2400.0 E812.685
G1 X-0.39 Y-3.89 Z4.64 F2400.0 E812.749
G1 X-0.4 Y-3.87 Z4.64 F2400.0 E812.751
G1 F1200.0
G1 E811.751
G1 F2400.0
M103
(</edge>)
(</boundaryPerimeter>)
(</nestedRing>)
(<infill>)
(<infillBoundary>)
(<infillPoint> X6.602 Y6.782 Z4.644 </infillPoint>)
(<infillPoint> X5.327 Y7.169 Z4.644 </infillPoint>)
(<infillPoint> X4.0 Y7.3 Z4.644 </infillPoint>)
(<infillPoint> X2.673 Y7.169 Z4.644 </infillPoint>)
(<infillPoint> X1.398 Y6.782 Z4.644 </infillPoint>)
(<infillPoint> X0.223 Y6.154 Z4.644 </infillPoint>)
(<infillPoint> X-0.808 Y5.308 Z4.644 </infillPoint>)
(<infillPoint> X-1.654 Y4.277 Z4.644 </infillPoint>)
(<infillPoint> X-2.282 Y3.102 Z4.644 </infillPoint>)
(<infillPoint> X-2.669 Y1.827 Z4.644 </infillPoint>)
(<infillPoint> X-2.8 Y0.5 Z4.644 </infillPoint>)
(<infillPoint> X-2.669 Y-0.827 Z4.644 </infillPoint>)
(<infillPoint> X-2.282 Y-2.102 Z4.644 </infillPoint>)
(<infillPoint> X-1.654 Y-3.277 Z4.644 </infillPoint>)
(<infillPoint> X-0.808 Y-4.308 Z4.644 </infillPoint>)
(<infillPoint> X0.223 Y-5.154 Z4.644 </infillPoint>)
(<infillPoint> X1.398 Y-5.782 Z4.644 </infillPoint>)
(<infillPoint> X2.673 Y-6.169 Z4.644 </infillPoint>)
(<infillPoint> X4.0 Y-6.3 Z4.644 </infillPoint>)
(<infillPoint> X5.327 Y-6.169 Z4.644 </infillPoint>)
(<infillPoint> X6.602 Y-5.782 Z4.644 </infillPoint>)
(<infillPoint> X7.777 Y-5.154 Z4.644 </infillPoint>)
(<infillPoint> X8.808 Y-4.308 Z4.644 </infillPoint>)
(<infillPoint> X9.654 Y-3.277 Z4.644 </infillPoint>)
(<infillPoint> X10.282 Y-2.102 Z4.644 </infillPoint>)
(<infillPoint> X10.669 Y-0.827 Z4.644 </infillPoint>)
(<infillPoint> X10.8 Y0.5 Z4.644 </infillPoint>)
(<infillPoint> X10.669 Y1.827 Z4.644 </infillPoint>)
(<infillPoint> X10.282 Y3.102 Z4.644 </infillPoint>)
(<infillPoint> X9.654 Y4.277 Z4.644 </infillPoint>)
(<infillPoint> X8.808 Y5.308 Z4.644 </infillPoint>)
(<infillPoint> X7.777 Y6.154 Z4.644 </infillPoint>)
(</infillBoundary>)
(<infillBoundary>)
(<infillPoint> X10.085 Y-0.71 Z4.644 </infillPoint>)
(<infillPoint> X9.732 Y-1.874 Z4.644 </infillPoint>)
(<infillPoint> X9.158 Y-2.947 Z4.644 </infillPoint>)
(<infillPoint> X8.387 Y-3.887 Z4.644 </infillPoint>)
(<infillPoint> X7.447 Y-4.658 Z4.644 </infillPoint>)
(<infillPoint> X6.374 Y-5.232 Z4.644 </infillPoint>)
(<infillPoint> X5.21 Y-5.585 Z4.644 </infillPoint>)
(<infillPoint> X4.0 Y-5.704 Z4.644 </infillPoint>)
(<infillPoint> X2.79 Y-5.585 Z4.644 </infillPoint>)
(<infillPoint> X1.626 Y-5.232 Z4.644 </infillPoint>)
(<infillPoint> X0.553 Y-4.658 Z4.644 </infillPoint>)
(<infillPoint> X-0.387 Y-3.887 Z4.644 </infillPoint>)
(<infillPoint> X-1.158 Y-2.947 Z4.644 </infillPoint>)
(<infillPoint> X-1.732 Y-1.874 Z4.644 </infillPoint>)
(<infillPoint> X-2.085 Y-0.71 Z4.644 </infillPoint>)
(<infillPoint> X-2.204 Y0.5 Z4.644 </infillPoint>)
(<infillPoint> X-2.085 Y1.71 Z4.644 </infillPoint>)
(<infillPoint> X-1.732 Y2.874 Z4.644 </infillPoint>)
(<infillPoint> X-1.158 Y3.947 Z4.644 </infillPoint>)
(<infillPoint> X-0.387 Y4.887 Z4.644 </infillPoint>)
(<infillPoint> X0.553 Y5.658 Z4.644 </infillPoint>)
(<infillPoint> X1.626 Y6.232 Z4.644 </infillPoint>)
(<infillPoint> X2.79 Y6.585 Z4.644 </infillPoint>)
(<infillPoint> X4.0 Y6.704 Z4.644 </infillPoint>)
(<infillPoint> X5.21 Y6.585 Z4.644 </infillPoint>)
(<infillPoint> X6.374 Y6.232 Z4.644 </infillPoint>)
(<infillPoint> X7.447 Y5.658 Z4.644 </infillPoint>)
(<infillPoint> X8.387 Y4.887 Z4.644 </infillPoint>)
(<infillPoint> X9.158 Y3.947 Z4.644 </infillPoint>)
(<infillPoint> X9.732 Y2.874 Z4.644 </infillPoint>)
(<infillPoint> X10.085 Y1.71 Z4.644 </infillPoint>)
(<infillPoint> X10.204 Y0.5 Z4.644 </infillPoint>)
(</infillBoundary>)
;M108 R80.0
G1 X1.55 Y-5.41 Z4.64 F4200.0
G1 X5.25 Y-5.78 Z4.64 F4200.0
G1 X8.53 Y-4.03 Z4.64 F4200.0
G1 X10.47 Y-0.0 Z4.64 F4200.0
G1 F1200.0
G1 E812.751
G1 F4200.0
M101
G1 X10.44 Y-0.0 Z4.64 F4800.0 E812.752
G1 X10.43 Y-0.4 Z4.64 F4800.0 E812.773
G1 X10.4 Y-0.4 Z4.64 F4800.0 E812.775
G1 X10.38 Y-0.8 Z4.64 F4800.0 E812.796
G1 X10.35 Y-0.8 Z4.64 F4800.0 E812.798
G1 X10.26 Y-1.2 Z4.64 F4800.0 E812.82
G1 X10.23 Y-1.2 Z4.64 F4800.0 E812.822
G1 X10.14 Y-1.6 Z4.64 F4800.0 E812.843
G1 X10.11 Y-1.6 Z4.64 F4800.0 E812.845
G1 X10.02 Y-2.0 Z4.64 F4800.0 E812.867
G1 X9.98 Y-2.0 Z4.64 F4800.0 E812.869
G1 X9.81 Y-2.4 Z4.64 F4800.0 E812.892
G1 X9.77 Y-2.4 Z4.64 F4800.0 E812.894
G1 X9.59 Y-2.8 Z4.64 F4800.0 E812.917
G1 X9.55 Y-2.8 Z4.64 F4800.0 E812.919
G1 X9.36 Y-3.2 Z4.64 F4800.0 E812.942
G1 X9.31 Y-3.2 Z4.64 F4800.0 E812.945
G1 X9.03 Y-3.6 Z4.64 F4800.0 E812.971
G1 X8.99 Y-3.6 Z4.64 F4800.0 E812.973
G1 X8.7 Y-4.0 Z4.64 F4800.0 E812.999
G1 X8.66 Y-4.0 Z4.64 F4800.0 E813.001
G1 X8.25 Y-4.4 Z4.64 F4800.0 E813.031
G1 X8.2 Y-4.4 Z4.64 F4800.0 E813.034
G1 X7.77 Y-4.8 Z4.64 F4800.0 E813.065
G1 X7.72 Y-4.8 Z4.64 F4800.0 E813.068
G1 X7.1 Y-5.2 Z4.64 F4800.0 E813.107
G1 X7.03 Y-5.2 Z4.64 F4800.0 E813.11
G1 X6.24 Y-5.6 Z4.64 F4800.0 E813.157
G1 X4.19 Y-6.0 Z4.64 F4800.0 E813.267
G1 X3.81 Y-6.0 Z4.64 F4800.0 E813.287
G1 X1.76 Y-5.6 Z4.64 F4800.0 E813.398
G1 X0.97 Y-5.2 Z4.64 F4800.0 E813.444
G1 X0.9 Y-5.2 Z4.64 F4800.0 E813.448
G1 X0.28 Y-4.8 Z4.64 F4800.0 E813.487
G1 X0.23 Y-4.8 Z4.64 F4800.0 E813.49
G1 X-0.2 Y-4.4 Z4.64 F4800.0 E813.521
G1 X-0.25 Y-4.4 Z4.64 F4800.0 E813.524
G1 X-0.66 Y-4.0 Z4.64 F4800.0 E813.554
G1 X-0.7 Y-4.0 Z4.64 F4800.0 E813.556
G1 X-0.99 Y-3.6 Z4.64 F4800.0 E813.582
G1 X-1.03 Y-3.6 Z4.64 F4800.0 E813.584
G1 X-1.31 Y-3.2 Z4.64 F4800.0 E813.61
G1 X-1.36 Y-3.2 Z4.64 F4800.0 E813.612
G1 X-1.55 Y-2.8 Z4.64 F4800.0 E813.636
G1 X-1.59 Y-2.8 Z4.64 F4800.0 E813.638
G1 X-1.77 Y-2.4 Z4.64 F4800.0 E813.661
G1 X-1.81 Y-2.4 Z4.64 F4800.0 E813.663
G1 X-1.98 Y-2.0 Z4.64 F4800.0 E813.686
G1 X-2.02 Y-2.0 Z4.64 F4800.0 E813.688
G1 X-2.11 Y-1.6 Z4.64 F4800.0 E813.71
G1 X-2.14 Y-1.6 Z4.64 F4800.0 E813.711
G1 X-2.23 Y-1.2 Z4.64 F4800.0 E813.733
G1 X-2.26 Y-1.2 Z4.64 F4800.0 E813.735
G1 X-2.35 Y-0.8 Z4.64 F4800.0 E813.756
G1 X-2.38 Y-0.8 Z4.64 F4800.0 E813.758
G1 X-2.4 Y-0.4 Z4.64 F4800.0 E813.779
G1 X-2.43 Y-0.4 Z4.64 F4800.0 E813.781
G1 X-2.44 Y0.0 Z4.64 F4800.0 E813.802
G1 X-2.47 Y0.0 Z4.64 F4800.0 E813.804
G1 X-2.48 Y0.4 Z4.64 F4800.0 E813.825
G1 X-2.51 Y0.4 Z4.64 F4800.0 E813.827
G1 X-2.49 Y0.8 Z4.64 F4800.0 E813.848
G1 X-2.46 Y0.8 Z4.64 F4800.0 E813.85
G1 X-2.45 Y1.2 Z4.64 F4800.0 E813.871
G1 X-2.42 Y1.2 Z4.64 F4800.0 E813.873
G1 X-2.41 Y1.6 Z4.64 F4800.0 E813.894
G1 X-2.38 Y1.6 Z4.64 F4800.0 E813.896
G1 X-2.32 Y2.0 Z4.64 F4800.0 E813.917
G1 X-2.29 Y2.0 Z4.64 F4800.0 E813.919
G1 X-2.2 Y2.4 Z4.64 F4800.0 E813.94
G1 X-2.17 Y2.4 Z4.64 F4800.0 E813.942
G1 X-2.08 Y2.8 Z4.64 F4800.0 E813.964
G1 X-2.05 Y2.8 Z4.64 F4800.0 E813.966
G1 X-1.91 Y3.2 Z4.64 F4800.0 E813.988
G1 X-1.88 Y3.2 Z4.64 F4800.0 E813.99
G1 X-1.7 Y3.6 Z4.64 F4800.0 E814.013
G1 X-1.66 Y3.6 Z4.64 F4800.0 E814.015
G1 X-1.49 Y4.0 Z4.64 F4800.0 E814.038
G1 X-1.45 Y4.0 Z4.64 F4800.0 E814.04
G1 X-1.19 Y4.4 Z4.64 F4800.0 E814.065
G1 X-1.15 Y4.4 Z4.64 F4800.0 E814.067
G1 X-0.86 Y4.8 Z4.64 F4800.0 E814.093
G1 X-0.82 Y4.8 Z4.64 F4800.0 E814.095
G1 X-0.5 Y5.2 Z4.64 F4800.0 E814.123
G1 X-0.45 Y5.2 Z4.64 F4800.0 E814.125
G1 X-0.01 Y5.6 Z4.64 F4800.0 E814.157
G1 X0.04 Y5.6 Z4.64 F4800.0 E814.159
G1 X0.53 Y6.0 Z4.64 F4800.0 E814.193
G1 X0.6 Y6.0 Z4.64 F4800.0 E814.196
G1 X1.28 Y6.4 Z4.64 F4800.0 E814.238
G1 X1.35 Y6.4 Z4.64 F4800.0 E814.242
G1 X2.42 Y6.8 Z4.64 F4800.0 E814.302
G1 X2.53 Y6.8 Z4.64 F4800.0 E814.308
G1 F1200.0
G1 E813.308
G1 F4800.0
M103
G1 X5.47 Y6.8 Z4.64 F4200.0
G1 F1200.0
G1 E814.308
G1 F4200.0
M101
G1 X5.58 Y6.8 Z4.64 F4800.0 E814.314
G1 X6.65 Y6.4 Z4.64 F4800.0 E814.375
G1 X6.72 Y6.4 Z4.64 F4800.0 E814.378
G1 X7.4 Y6.0 Z4.64 F4800.0 E814.42
G1 X7.47 Y6.0 Z4.64 F4800.0 E814.424
G1 X7.96 Y5.6 Z4.64 F4800.0 E814.457
G1 X8.01 Y5.6 Z4.64 F4800.0 E814.46
G1 X8.45 Y5.2 Z4.64 F4800.0 E814.491
G1 X8.5 Y5.2 Z4.64 F4800.0 E814.494
G1 X8.82 Y4.8 Z4.64 F4800.0 E814.521
G1 X8.86 Y4.8 Z4.64 F4800.0 E814.523
G1 X9.15 Y4.4 Z4.64 F4800.0 E814.549
G1 X9.19 Y4.4 Z4.64 F4800.0 E814.551
G1 X9.45 Y4.0 Z4.64 F4800.0 E814.576
G1 X9.49 Y4.0 Z4.64 F4800.0 E814.578
G1 X9.66 Y3.6 Z4.64 F4800.0 E814.601
G1 X9.7 Y3.6 Z4.64 F4800.0 E814.603
G1 X9.88 Y3.2 Z4.64 F4800.0 E814.627
G1 X9.91 Y3.2 Z4.64 F4800.0 E814.629
G1 X10.05 Y2.8 Z4.64 F4800.0 E814.651
G1 X10.08 Y2.8 Z4.64 F4800.0 E814.653
G1 X10.17 Y2.4 Z4.64 F4800.0 E814.674
G1 X10.2 Y2.4 Z4.64 F4800.0 E814.676
G1 X10.29 Y2.0 Z4.64 F4800.0 E814.698
G1 X10.32 Y2.0 Z4.64 F4800.0 E814.7
G1 X10.38 Y1.6 Z4.64 F4800.0 E814.721
G1 X10.41 Y1.6 Z4.64 F4800.0 E814.723
G1 X10.42 Y1.2 Z4.64 F4800.0 E814.744
G1 X10.45 Y1.2 Z4.64 F4800.0 E814.745
G1 X10.46 Y0.8 Z4.64 F4800.0 E814.767
G1 X10.49 Y0.8 Z4.64 F4800.0 E814.768
G1 X10.48 Y0.4 Z4.64 F4800.0 E814.789
G1 X10.51 Y0.4 Z4.64 F4800.0 E814.791
G1 F1200.0
G1 E813.791
G1 F4800.0
M103
(</infill>)
(</nestedRing>)
(</rotation>)
(</layer>)
(<layer> 4.914 )
(<rotation> (6.12323399574e-17+1j) )
(<nestedRing>)
(<boundaryPerimeter>)
(<boundaryPoint> X6.679 Y6.968 Z4.914 </boundaryPoint>)
(<boundaryPoint> X5.366 Y7.366 Z4.914 </boundaryPoint>)
(<boundaryPoint> X4.0 Y7.501 Z4.914 </boundaryPoint>)
(<boundaryPoint> X2.634 Y7.366 Z4.914 </boundaryPoint>)
(<boundaryPoint> X1.321 Y6.968 Z4.914 </boundaryPoint>)
(<boundaryPoint> X0.111 Y6.321 Z4.914 </boundaryPoint>)
(<boundaryPoint> X-0.95 Y5.45 Z4.914 </boundaryPoint>)
(<boundaryPoint> X-1.821 Y4.389 Z4.914 </boundaryPoint>)
(<boundaryPoint> X-2.468 Y3.179 Z4.914 </boundaryPoint>)
(<boundaryPoint> X-2.866 Y1.866 Z4.914 </boundaryPoint>)
(<boundaryPoint> X-3.001 Y0.5 Z4.914 </boundaryPoint>)
(<boundaryPoint> X-2.866 Y-0.866 Z4.914 </boundaryPoint>)
(<boundaryPoint> X-2.468 Y-2.179 Z4.914 </boundaryPoint>)
(<boundaryPoint> X-1.821 Y-3.389 Z4.914 </boundaryPoint>)
(<boundaryPoint> X-0.95 Y-4.45 Z4.914 </boundaryPoint>)
(<boundaryPoint> X0.111 Y-5.321 Z4.914 </boundaryPoint>)
(<boundaryPoint> X1.321 Y-5.968 Z4.914 </boundaryPoint>)
(<boundaryPoint> X2.634 Y-6.366 Z4.914 </boundaryPoint>)
(<boundaryPoint> X4.0 Y-6.501 Z4.914 </boundaryPoint>)
(<boundaryPoint> X5.366 Y-6.366 Z4.914 </boundaryPoint>)
(<boundaryPoint> X6.679 Y-5.968 Z4.914 </boundaryPoint>)
(<boundaryPoint> X7.889 Y-5.321 Z4.914 </boundaryPoint>)
(<boundaryPoint> X8.95 Y-4.45 Z4.914 </boundaryPoint>)
(<boundaryPoint> X9.821 Y-3.389 Z4.914 </boundaryPoint>)
(<boundaryPoint> X10.468 Y-2.179 Z4.914 </boundaryPoint>)
(<boundaryPoint> X10.866 Y-0.866 Z4.914 </boundaryPoint>)
(<boundaryPoint> X11.001 Y0.5 Z4.914 </boundaryPoint>)
(<boundaryPoint> X10.866 Y1.866 Z4.914 </boundaryPoint>)
(<boundaryPoint> X10.468 Y3.179 Z4.914 </boundaryPoint>)
(<boundaryPoint> X9.821 Y4.389 Z4.914 </boundaryPoint>)
(<boundaryPoint> X8.95 Y5.45 Z4.914 </boundaryPoint>)
(<boundaryPoint> X7.889 Y6.321 Z4.914 </boundaryPoint>)
(<edge> outer )
;M108 R40.0
G1 X9.91 Y-1.95 Z4.91 F4200.0
G1 X7.56 Y-4.82 Z4.91 F4200.0
G1 X4.0 Y-5.9 Z4.91 F4200.0
G1 X-0.99 Y-4.09 Z4.91 F4200.0
G1 F1200.0
G1 E814.791
G1 F4200.0
M101
G1 X-0.81 Y-4.31 Z4.91 F2400.0 E814.806
G1 X0.22 Y-5.15 Z4.91 F2400.0 E814.877
G1 X1.4 Y-5.78 Z4.91 F2400.0 E814.947
G1 X2.67 Y-6.17 Z4.91 F2400.0 E815.017
G1 X4.0 Y-6.3 Z4.91 F2400.0 E815.088
G1 X5.33 Y-6.17 Z4.91 F2400.0 E815.158
G1 X6.6 Y-5.78 Z4.91 F2400.0 E815.229
G1 X7.78 Y-5.15 Z4.91 F2400.0 E815.299
G1 X8.81 Y-4.31 Z4.91 F2400.0 E815.369
G1 X9.65 Y-3.28 Z4.91 F2400.0 E815.44
G1 X10.28 Y-2.1 Z4.91 F2400.0 E815.51
G1 X10.67 Y-0.83 Z4.91 F2400.0 E815.581
G1 X10.8 Y0.5 Z4.91 F2400.0 E815.651
G1 X10.67 Y1.83 Z4.91 F2400.0 E815.722
G1 X10.28 Y3.1 Z4.91 F2400.0 E815.792
G1 X9.65 Y4.28 Z4.91 F2400.0 E815.862
G1 X8.81 Y5.31 Z4.91 F2400.0 E815.933
G1 X7.78 Y6.15 Z4.91 F2400.0 E816.003
G1 X6.6 Y6.78 Z4.91 F2400.0 E816.074
G1 X5.33 Y7.17 Z4.91 F2400.0 E816.144
G1 X4.0 Y7.3 Z4.91 F2400.0 E816.214
G1 X2.67 Y7.17 Z4.91 F2400.0 E816.285
G1 X1.4 Y6.78 Z4.91 F2400.0 E816.355
G1 X0.22 Y6.15 Z4.91 F2400.0 E816.426
G1 X-0.81 Y5.31 Z4.91 F2400.0 E816.496
G1 X-1.65 Y4.28 Z4.91 F2400.0 E816.567
G1 X-2.28 Y3.1 Z4.91 F2400.0 E816.637
G1 X-2.67 Y1.83 Z4.91 F2400.0 E816.707
G1 X-2.8 Y0.5 Z4.91 F2400.0 E816.778
G1 X-2.67 Y-0.83 Z4.91 F2400.0 E816.848
G1 X-2.28 Y-2.1 Z4.91 F2400.0 E816.919
G1 X-1.65 Y-3.28 Z4.91 F2400.0 E816.989
G1 X-0.99 Y-4.09 Z4.91 F2400.0 E817.044
G1 F1200.0
G1 E817.044
G1 F2400.0
M103
(</edge>)
(</boundaryPerimeter>)
(<nestedRing>)
(<boundaryPerimeter>)
(<boundaryPoint> X9.888 Y-0.671 Z4.914 </boundaryPoint>)
(<boundaryPoint> X9.546 Y-1.797 Z4.914 </boundaryPoint>)
(<boundaryPoint> X8.991 Y-2.835 Z4.914 </boundaryPoint>)
(<boundaryPoint> X8.245 Y-3.745 Z4.914 </boundaryPoint>)
(<boundaryPoint> X7.335 Y-4.491 Z4.914 </boundaryPoint>)
(<boundaryPoint> X6.297 Y-5.046 Z4.914 </boundaryPoint>)
(<boundaryPoint> X5.171 Y-5.388 Z4.914 </boundaryPoint>)
(<boundaryPoint> X4.0 Y-5.503 Z4.914 </boundaryPoint>)
(<boundaryPoint> X2.829 Y-5.388 Z4.914 </boundaryPoint>)
(<boundaryPoint> X1.703 Y-5.046 Z4.914 </boundaryPoint>)
(<boundaryPoint> X0.665 Y-4.491 Z4.914 </boundaryPoint>)
(<boundaryPoint> X-0.245 Y-3.745 Z4.914 </boundaryPoint>)
(<boundaryPoint> X-0.991 Y-2.835 Z4.914 </boundaryPoint>)
(<boundaryPoint> X-1.546 Y-1.797 Z4.914 </boundaryPoint>)
(<boundaryPoint> X-1.888 Y-0.671 Z4.914 </boundaryPoint>)
(<boundaryPoint> X-2.003 Y0.5 Z4.914 </boundaryPoint>)
(<boundaryPoint> X-1.888 Y1.671 Z4.914 </boundaryPoint>)
(<boundaryPoint> X-1.546 Y2.797 Z4.914 </boundaryPoint>)
(<boundaryPoint> X-0.991 Y3.835 Z4.914 </boundaryPoint>)
(<boundaryPoint> X-0.245 Y4.745 Z4.914 </boundaryPoint>)
(<boundaryPoint> X0.665 Y5.491 Z4.914 </boundaryPoint>)
(<boundaryPoint> X1.703 Y6.046 Z4.914 </boundaryPoint>)
(<boundaryPoint> X2.829 Y6.388 Z4.914 </boundaryPoint>)
(<boundaryPoint> X4.0 Y6.503 Z4.914 </boundaryPoint>)
(<boundaryPoint> X5.171 Y6.388 Z4.914 </boundaryPoint>)
(<boundaryPoint> X6.297 Y6.046 Z4.914 </boundaryPoint>)
(<boundaryPoint> X7.335 Y5.491 Z4.914 </boundaryPoint>)
(<boundaryPoint> X8.245 Y4.745 Z4.914 </boundaryPoint>)
(<boundaryPoint> X8.991 Y3.835 Z4.914 </boundaryPoint>)
(<boundaryPoint> X9.546 Y2.797 Z4.914 </boundaryPoint>)
(<boundaryPoint> X9.888 Y1.671 Z4.914 </boundaryPoint>)
(<boundaryPoint> X10.003 Y0.5 Z4.914 </boundaryPoint>)
(<edge> inner )
G1 X-0.17 Y-4.07 Z4.91 F4200.0
G1 F1200.0
G1 E817.044
G1 F4200.0
M101
G1 X-0.39 Y-3.89 Z4.91 F2400.0 E817.059
G1 X-1.16 Y-2.95 Z4.91 F2400.0 E817.124
G1 X-1.73 Y-1.87 Z4.91 F2400.0 E817.188
G1 X-2.09 Y-0.71 Z4.91 F2400.0 E817.252
G1 X-2.2 Y0.5 Z4.91 F2400.0 E817.316
G1 X-2.09 Y1.71 Z4.91 F2400.0 E817.381
G1 X-1.73 Y2.87 Z4.91 F2400.0 E817.445
G1 X-1.16 Y3.95 Z4.91 F2400.0 E817.509
G1 X-0.39 Y4.89 Z4.91 F2400.0 E817.573
G1 X0.55 Y5.66 Z4.91 F2400.0 E817.638
G1 X1.63 Y6.23 Z4.91 F2400.0 E817.702
G1 X2.79 Y6.59 Z4.91 F2400.0 E817.766
G1 X4.0 Y6.7 Z4.91 F2400.0 E817.83
G1 X5.21 Y6.59 Z4.91 F2400.0 E817.895
G1 X6.37 Y6.23 Z4.91 F2400.0 E817.959
G1 X7.45 Y5.66 Z4.91 F2400.0 E818.023
G1 X8.39 Y4.89 Z4.91 F2400.0 E818.087
G1 X9.16 Y3.95 Z4.91 F2400.0 E818.152
G1 X9.73 Y2.87 Z4.91 F2400.0 E818.216
G1 X10.09 Y1.71 Z4.91 F2400.0 E818.28
G1 X10.2 Y0.5 Z4.91 F2400.0 E818.344
G1 X10.09 Y-0.71 Z4.91 F2400.0 E818.409
G1 X9.73 Y-1.87 Z4.91 F2400.0 E818.473
G1 X9.16 Y-2.95 Z4.91 F2400.0 E818.537
G1 X8.39 Y-3.89 Z4.91 F2400.0 E818.601
G1 X7.45 Y-4.66 Z4.91 F2400.0 E818.666
G1 X6.37 Y-5.23 Z4.91 F2400.0 E818.73
G1 X5.21 Y-5.59 Z4.91 F2400.0 E818.794
G1 X4.0 Y-5.7 Z4.91 F2400.0 E818.858
G1 X2.79 Y-5.59 Z4.91 F2400.0 E818.923
G1 X1.63 Y-5.23 Z4.91 F2400.0 E818.987
G1 X0.55 Y-4.66 Z4.91 F2400.0 E819.051
G1 X-0.17 Y-4.07 Z4.91 F2400.0 E819.1
G1 F1200.0
G1 E819.1
G1 F2400.0
M103
(</edge>)
(</boundaryPerimeter>)
(</nestedRing>)
(<infill>)
(<infillBoundary>)
(<infillPoint> X6.602 Y6.782 Z4.914 </infillPoint>)
(<infillPoint> X5.327 Y7.169 Z4.914 </infillPoint>)
(<infillPoint> X4.0 Y7.3 Z4.914 </infillPoint>)
(<infillPoint> X2.673 Y7.169 Z4.914 </infillPoint>)
(<infillPoint> X1.398 Y6.782 Z4.914 </infillPoint>)
(<infillPoint> X0.223 Y6.154 Z4.914 </infillPoint>)
(<infillPoint> X-0.808 Y5.308 Z4.914 </infillPoint>)
(<infillPoint> X-1.654 Y4.277 Z4.914 </infillPoint>)
(<infillPoint> X-2.282 Y3.102 Z4.914 </infillPoint>)
(<infillPoint> X-2.669 Y1.827 Z4.914 </infillPoint>)
(<infillPoint> X-2.8 Y0.5 Z4.914 </infillPoint>)
(<infillPoint> X-2.669 Y-0.827 Z4.914 </infillPoint>)
(<infillPoint> X-2.282 Y-2.102 Z4.914 </infillPoint>)
(<infillPoint> X-1.654 Y-3.277 Z4.914 </infillPoint>)
(<infillPoint> X-0.808 Y-4.308 Z4.914 </infillPoint>)
(<infillPoint> X0.223 Y-5.154 Z4.914 </infillPoint>)
(<infillPoint> X1.398 Y-5.782 Z4.914 </infillPoint>)
(<infillPoint> X2.673 Y-6.169 Z4.914 </infillPoint>)
(<infillPoint> X4.0 Y-6.3 Z4.914 </infillPoint>)
(<infillPoint> X5.327 Y-6.169 Z4.914 </infillPoint>)
(<infillPoint> X6.602 Y-5.782 Z4.914 </infillPoint>)
(<infillPoint> X7.777 Y-5.154 Z4.914 </infillPoint>)
(<infillPoint> X8.808 Y-4.308 Z4.914 </infillPoint>)
(<infillPoint> X9.654 Y-3.277 Z4.914 </infillPoint>)
(<infillPoint> X10.282 Y-2.102 Z4.914 </infillPoint>)
(<infillPoint> X10.669 Y-0.827 Z4.914 </infillPoint>)
(<infillPoint> X10.8 Y0.5 Z4.914 </infillPoint>)
(<infillPoint> X10.669 Y1.827 Z4.914 </infillPoint>)
(<infillPoint> X10.282 Y3.102 Z4.914 </infillPoint>)
(<infillPoint> X9.654 Y4.277 Z4.914 </infillPoint>)
(<infillPoint> X8.808 Y5.308 Z4.914 </infillPoint>)
(<infillPoint> X7.777 Y6.154 Z4.914 </infillPoint>)
(</infillBoundary>)
(<infillBoundary>)
(<infillPoint> X10.085 Y-0.71 Z4.914 </infillPoint>)
(<infillPoint> X9.732 Y-1.874 Z4.914 </infillPoint>)
(<infillPoint> X9.158 Y-2.947 Z4.914 </infillPoint>)
(<infillPoint> X8.387 Y-3.887 Z4.914 </infillPoint>)
(<infillPoint> X7.447 Y-4.658 Z4.914 </infillPoint>)
(<infillPoint> X6.374 Y-5.232 Z4.914 </infillPoint>)
(<infillPoint> X5.21 Y-5.585 Z4.914 </infillPoint>)
(<infillPoint> X4.0 Y-5.704 Z4.914 </infillPoint>)
(<infillPoint> X2.79 Y-5.585 Z4.914 </infillPoint>)
(<infillPoint> X1.626 Y-5.232 Z4.914 </infillPoint>)
(<infillPoint> X0.553 Y-4.658 Z4.914 </infillPoint>)
(<infillPoint> X-0.387 Y-3.887 Z4.914 </infillPoint>)
(<infillPoint> X-1.158 Y-2.947 Z4.914 </infillPoint>)
(<infillPoint> X-1.732 Y-1.874 Z4.914 </infillPoint>)
(<infillPoint> X-2.085 Y-0.71 Z4.914 </infillPoint>)
(<infillPoint> X-2.204 Y0.5 Z4.914 </infillPoint>)
(<infillPoint> X-2.085 Y1.71 Z4.914 </infillPoint>)
(<infillPoint> X-1.732 Y2.874 Z4.914 </infillPoint>)
(<infillPoint> X-1.158 Y3.947 Z4.914 </infillPoint>)
(<infillPoint> X-0.387 Y4.887 Z4.914 </infillPoint>)
(<infillPoint> X0.553 Y5.658 Z4.914 </infillPoint>)
(<infillPoint> X1.626 Y6.232 Z4.914 </infillPoint>)
(<infillPoint> X2.79 Y6.585 Z4.914 </infillPoint>)
(<infillPoint> X4.0 Y6.704 Z4.914 </infillPoint>)
(<infillPoint> X5.21 Y6.585 Z4.914 </infillPoint>)
(<infillPoint> X6.374 Y6.232 Z4.914 </infillPoint>)
(<infillPoint> X7.447 Y5.658 Z4.914 </infillPoint>)
(<infillPoint> X8.387 Y4.887 Z4.914 </infillPoint>)
(<infillPoint> X9.158 Y3.947 Z4.914 </infillPoint>)
(<infillPoint> X9.732 Y2.874 Z4.914 </infillPoint>)
(<infillPoint> X10.085 Y1.71 Z4.914 </infillPoint>)
(<infillPoint> X10.204 Y0.5 Z4.914 </infillPoint>)
(</infillBoundary>)
;M108 R80.0
G1 X-0.0 Y-4.61 Z4.91 F4200.0
G1 F1200.0
G1 E819.1
G1 F4200.0
M101
G1 X-0.0 Y-4.57 Z4.91 F4800.0 E819.103
G1 X-0.4 Y-4.28 Z4.91 F4800.0 E819.129
G1 X-0.4 Y-4.24 Z4.91 F4800.0 E819.131
G1 X-0.8 Y-3.88 Z4.91 F4800.0 E819.159
G1 X-0.8 Y-3.83 Z4.91 F4800.0 E819.162
G1 X-1.2 Y-3.39 Z4.91 F4800.0 E819.193
G1 X-1.2 Y-3.34 Z4.91 F4800.0 E819.196
G1 X-1.6 Y-2.78 Z4.91 F4800.0 E819.232
G1 X-1.6 Y-2.71 Z4.91 F4800.0 E819.236
G1 X-2.0 Y-2.04 Z4.91 F4800.0 E819.277
G1 X-2.4 Y-0.7 Z4.91 F4800.0 E819.351
G1 X-2.4 Y1.7 Z4.91 F4800.0 E819.478
G1 X-2.0 Y3.04 Z4.91 F4800.0 E819.551
G1 X-1.6 Y3.71 Z4.91 F4800.0 E819.593
G1 X-1.6 Y3.78 Z4.91 F4800.0 E819.597
G1 X-1.2 Y4.34 Z4.91 F4800.0 E819.633
G1 X-1.2 Y4.39 Z4.91 F4800.0 E819.635
G1 X-0.8 Y4.83 Z4.91 F4800.0 E819.667
G1 X-0.8 Y4.88 Z4.91 F4800.0 E819.669
G1 X-0.4 Y5.24 Z4.91 F4800.0 E819.698
G1 X-0.4 Y5.28 Z4.91 F4800.0 E819.7
G1 X0.0 Y5.57 Z4.91 F4800.0 E819.726
G1 X0.0 Y5.61 Z4.91 F4800.0 E819.728
G1 X0.4 Y5.89 Z4.91 F4800.0 E819.754
G1 X0.4 Y5.93 Z4.91 F4800.0 E819.756
G1 X0.8 Y6.11 Z4.91 F4800.0 E819.779
G1 X0.8 Y6.15 Z4.91 F4800.0 E819.781
G1 X1.2 Y6.32 Z4.91 F4800.0 E819.804
G1 X1.2 Y6.36 Z4.91 F4800.0 E819.806
G1 X1.6 Y6.52 Z4.91 F4800.0 E819.829
G1 X1.6 Y6.55 Z4.91 F4800.0 E819.831
G1 X2.0 Y6.64 Z4.91 F4800.0 E819.853
G1 X2.0 Y6.67 Z4.91 F4800.0 E819.854
G1 X2.4 Y6.76 Z4.91 F4800.0 E819.876
G1 X2.4 Y6.79 Z4.91 F4800.0 E819.878
G1 X2.8 Y6.87 Z4.91 F4800.0 E819.899
G1 X2.8 Y6.9 Z4.91 F4800.0 E819.901
G1 X3.2 Y6.91 Z4.91 F4800.0 E819.922
G1 X3.2 Y6.94 Z4.91 F4800.0 E819.924
G1 X3.6 Y6.95 Z4.91 F4800.0 E819.945
G1 X3.6 Y6.98 Z4.91 F4800.0 E819.947
G1 X4.0 Y6.99 Z4.91 F4800.0 E819.968
G1 X4.0 Y7.02 Z4.91 F4800.0 E819.97
G1 X4.4 Y6.98 Z4.91 F4800.0 E819.991
G1 X4.4 Y6.95 Z4.91 F4800.0 E819.993
G1 X4.8 Y6.94 Z4.91 F4800.0 E820.014
G1 X4.8 Y6.91 Z4.91 F4800.0 E820.016
G1 X5.2 Y6.9 Z4.91 F4800.0 E820.037
G1 X5.2 Y6.87 Z4.91 F4800.0 E820.038
G1 X5.6 Y6.79 Z4.91 F4800.0 E820.06
G1 X5.6 Y6.76 Z4.91 F4800.0 E820.062
G1 X6.0 Y6.67 Z4.91 F4800.0 E820.083
G1 X6.0 Y6.64 Z4.91 F4800.0 E820.085
G1 X6.4 Y6.55 Z4.91 F4800.0 E820.107
G1 X6.4 Y6.52 Z4.91 F4800.0 E820.109
G1 X6.8 Y6.36 Z4.91 F4800.0 E820.131
G1 X6.8 Y6.32 Z4.91 F4800.0 E820.133
G1 X7.2 Y6.15 Z4.91 F4800.0 E820.157
G1 X7.2 Y6.11 Z4.91 F4800.0 E820.159
G1 X7.6 Y5.93 Z4.91 F4800.0 E820.182
G1 X7.6 Y5.89 Z4.91 F4800.0 E820.184
G1 X8.0 Y5.61 Z4.91 F4800.0 E820.21
G1 X8.0 Y5.57 Z4.91 F4800.0 E820.212
G1 X8.4 Y5.28 Z4.91 F4800.0 E820.238
G1 X8.4 Y5.24 Z4.91 F4800.0 E820.24
G1 X8.8 Y4.88 Z4.91 F4800.0 E820.268
G1 X8.8 Y4.83 Z4.91 F4800.0 E820.271
G1 X9.2 Y4.39 Z4.91 F4800.0 E820.302
G1 X9.2 Y4.34 Z4.91 F4800.0 E820.305
G1 X9.6 Y3.78 Z4.91 F4800.0 E820.341
G1 X9.6 Y3.71 Z4.91 F4800.0 E820.345
G1 X10.0 Y3.04 Z4.91 F4800.0 E820.386
G1 X10.4 Y1.7 Z4.91 F4800.0 E820.46
G1 X10.4 Y-0.7 Z4.91 F4800.0 E820.587
G1 X10.0 Y-2.04 Z4.91 F4800.0 E820.661
G1 X9.6 Y-2.71 Z4.91 F4800.0 E820.702
G1 X9.6 Y-2.78 Z4.91 F4800.0 E820.706
G1 X9.2 Y-3.34 Z4.91 F4800.0 E820.742
G1 X9.2 Y-3.39 Z4.91 F4800.0 E820.745
G1 X8.8 Y-3.83 Z4.91 F4800.0 E820.776
G1 X8.8 Y-3.88 Z4.91 F4800.0 E820.779
G1 X8.4 Y-4.24 Z4.91 F4800.0 E820.807
G1 X8.4 Y-4.28 Z4.91 F4800.0 E820.809
G1 X8.0 Y-4.57 Z4.91 F4800.0 E820.835
G1 X8.0 Y-4.61 Z4.91 F4800.0 E820.838
G1 X7.6 Y-4.89 Z4.91 F4800.0 E820.863
G1 X7.6 Y-4.93 Z4.91 F4800.0 E820.865
G1 X7.2 Y-5.11 Z4.91 F4800.0 E820.889
G1 X7.2 Y-5.15 Z4.91 F4800.0 E820.891
G1 X6.8 Y-5.32 Z4.91 F4800.0 E820.914
G1 X6.8 Y-5.36 Z4.91 F4800.0 E820.916
G1 X6.4 Y-5.52 Z4.91 F4800.0 E820.938
G1 X6.4 Y-5.55 Z4.91 F4800.0 E820.94
G1 X6.0 Y-5.64 Z4.91 F4800.0 E820.962
G1 X6.0 Y-5.67 Z4.91 F4800.0 E820.964
G1 X5.6 Y-5.76 Z4.91 F4800.0 E820.985
G1 X5.6 Y-5.79 Z4.91 F4800.0 E820.987
G1 X5.2 Y-5.87 Z4.91 F4800.0 E821.009
G1 X5.2 Y-5.9 Z4.91 F4800.0 E821.01
G1 X4.8 Y-5.91 Z4.91 F4800.0 E821.031
G1 X4.8 Y-5.94 Z4.91 F4800.0 E821.033
G1 X4.4 Y-5.95 Z4.91 F4800.0 E821.054
G1 X4.4 Y-5.98 Z4.91 F4800.0 E821.056
G1 X4.0 Y-5.99 Z4.91 F4800.0 E821.077
G1 X4.0 Y-6.02 Z4.91 F4800.0 E821.079
G1 X3.6 Y-5.98 Z4.91 F4800.0 E821.1
G1 X3.6 Y-5.95 Z4.91 F4800.0 E821.102
G1 X3.2 Y-5.94 Z4.91 F4800.0 E821.123
G1 X3.2 Y-5.91 Z4.91 F4800.0 E821.125
G1 X2.8 Y-5.9 Z4.91 F4800.0 E821.146
G1 X2.8 Y-5.87 Z4.91 F4800.0 E821.148
G1 X2.4 Y-5.79 Z4.91 F4800.0 E821.169
G1 X2.4 Y-5.76 Z4.91 F4800.0 E821.171
G1 X2.0 Y-5.67 Z4.91 F4800.0 E821.193
G1 X2.0 Y-5.64 Z4.91 F4800.0 E821.194
G1 X1.6 Y-5.55 Z4.91 F4800.0 E821.216
G1 X1.6 Y-5.52 Z4.91 F4800.0 E821.218
G1 X1.2 Y-5.36 Z4.91 F4800.0 E821.241
G1 X1.2 Y-5.32 Z4.91 F4800.0 E821.243
G1 X0.8 Y-5.15 Z4.91 F4800.0 E821.266
G1 X0.8 Y-5.11 Z4.91 F4800.0 E821.268
G1 X0.4 Y-4.93 Z4.91 F4800.0 E821.291
G1 X0.4 Y-4.89 Z4.91 F4800.0 E821.293
G1 F1200.0
G1 E821.154
G1 F4800.0
M103
(</infill>)
(</nestedRing>)
(</rotation>)
(</layer>)
(<layer> 5.184 )
(<rotation> (-1+1.22464679915e-16j) )
(<nestedRing>)
(<boundaryPerimeter>)
(<boundaryPoint> X6.679 Y6.968 Z5.184 </boundaryPoint>)
(<boundaryPoint> X5.366 Y7.366 Z5.184 </boundaryPoint>)
(<boundaryPoint> X4.0 Y7.501 Z5.184 </boundaryPoint>)
(<boundaryPoint> X2.634 Y7.366 Z5.184 </boundaryPoint>)
(<boundaryPoint> X1.321 Y6.968 Z5.184 </boundaryPoint>)
(<boundaryPoint> X0.111 Y6.321 Z5.184 </boundaryPoint>)
(<boundaryPoint> X-0.95 Y5.45 Z5.184 </boundaryPoint>)
(<boundaryPoint> X-1.821 Y4.389 Z5.184 </boundaryPoint>)
(<boundaryPoint> X-2.468 Y3.179 Z5.184 </boundaryPoint>)
(<boundaryPoint> X-2.866 Y1.866 Z5.184 </boundaryPoint>)
(<boundaryPoint> X-3.001 Y0.5 Z5.184 </boundaryPoint>)
(<boundaryPoint> X-2.866 Y-0.866 Z5.184 </boundaryPoint>)
(<boundaryPoint> X-2.468 Y-2.179 Z5.184 </boundaryPoint>)
(<boundaryPoint> X-1.821 Y-3.389 Z5.184 </boundaryPoint>)
(<boundaryPoint> X-0.95 Y-4.45 Z5.184 </boundaryPoint>)
(<boundaryPoint> X0.111 Y-5.321 Z5.184 </boundaryPoint>)
(<boundaryPoint> X1.321 Y-5.968 Z5.184 </boundaryPoint>)
(<boundaryPoint> X2.634 Y-6.366 Z5.184 </boundaryPoint>)
(<boundaryPoint> X4.0 Y-6.501 Z5.184 </boundaryPoint>)
(<boundaryPoint> X5.366 Y-6.366 Z5.184 </boundaryPoint>)
(<boundaryPoint> X6.679 Y-5.968 Z5.184 </boundaryPoint>)
(<boundaryPoint> X7.889 Y-5.321 Z5.184 </boundaryPoint>)
(<boundaryPoint> X8.95 Y-4.45 Z5.184 </boundaryPoint>)
(<boundaryPoint> X9.821 Y-3.389 Z5.184 </boundaryPoint>)
(<boundaryPoint> X10.468 Y-2.179 Z5.184 </boundaryPoint>)
(<boundaryPoint> X10.866 Y-0.866 Z5.184 </boundaryPoint>)
(<boundaryPoint> X11.001 Y0.5 Z5.184 </boundaryPoint>)
(<boundaryPoint> X10.866 Y1.866 Z5.184 </boundaryPoint>)
(<boundaryPoint> X10.468 Y3.179 Z5.184 </boundaryPoint>)
(<boundaryPoint> X9.821 Y4.389 Z5.184 </boundaryPoint>)
(<boundaryPoint> X8.95 Y5.45 Z5.184 </boundaryPoint>)
(<boundaryPoint> X7.889 Y6.321 Z5.184 </boundaryPoint>)
(<edge> outer )
;M108 R40.0
G1 X-0.65 Y-4.44 Z5.18 F4200.0
G1 F1200.0
G1 E821.293
G1 F4200.0
M101
G1 X0.22 Y-5.15 Z5.18 F2400.0 E821.352
G1 X1.4 Y-5.78 Z5.18 F2400.0 E821.422
G1 X2.67 Y-6.17 Z5.18 F2400.0 E821.493
G1 X4.0 Y-6.3 Z5.18 F2400.0 E821.563
G1 X5.33 Y-6.17 Z5.18 F2400.0 E821.634
G1 X6.6 Y-5.78 Z5.18 F2400.0 E821.704
G1 X7.78 Y-5.15 Z5.18 F2400.0 E821.774
G1 X8.81 Y-4.31 Z5.18 F2400.0 E821.845
G1 X9.65 Y-3.28 Z5.18 F2400.0 E821.915
G1 X10.28 Y-2.1 Z5.18 F2400.0 E821.986
G1 X10.67 Y-0.83 Z5.18 F2400.0 E822.056
G1 X10.8 Y0.5 Z5.18 F2400.0 E822.127
G1 X10.67 Y1.83 Z5.18 F2400.0 E822.197
G1 X10.28 Y3.1 Z5.18 F2400.0 E822.267
G1 X9.65 Y4.28 Z5.18 F2400.0 E822.338
G1 X8.81 Y5.31 Z5.18 F2400.0 E822.408
G1 X7.78 Y6.15 Z5.18 F2400.0 E822.479
G1 X6.6 Y6.78 Z5.18 F2400.0 E822.549
G1 X5.33 Y7.17 Z5.18 F2400.0 E822.619
G1 X4.0 Y7.3 Z5.18 F2400.0 E822.69
G1 X2.67 Y7.17 Z5.18 F2400.0 E822.76
G1 X1.4 Y6.78 Z5.18 F2400.0 E822.831
G1 X0.22 Y6.15 Z5.18 F2400.0 E822.901
G1 X-0.81 Y5.31 Z5.18 F2400.0 E822.972
G1 X-1.65 Y4.28 Z5.18 F2400.0 E823.042
G1 X-2.28 Y3.1 Z5.18 F2400.0 E823.112
G1 X-2.67 Y1.83 Z5.18 F2400.0 E823.183
G1 X-2.8 Y0.5 Z5.18 F2400.0 E823.253
G1 X-2.67 Y-0.83 Z5.18 F2400.0 E823.324
G1 X-2.28 Y-2.1 Z5.18 F2400.0 E823.394
G1 X-1.65 Y-3.28 Z5.18 F2400.0 E823.464
G1 X-0.81 Y-4.31 Z5.18 F2400.0 E823.535
G1 X-0.65 Y-4.44 Z5.18 F2400.0 E823.546
G1 F1200.0
G1 E823.546
G1 F2400.0
M103
(</edge>)
(</boundaryPerimeter>)
(<nestedRing>)
(<boundaryPerimeter>)
(<boundaryPoint> X9.888 Y-0.671 Z5.184 </boundaryPoint>)
(<boundaryPoint> X9.546 Y-1.797 Z5.184 </boundaryPoint>)
(<boundaryPoint> X8.991 Y-2.835 Z5.184 </boundaryPoint>)
(<boundaryPoint> X8.245 Y-3.745 Z5.184 </boundaryPoint>)
(<boundaryPoint> X7.335 Y-4.491 Z5.184 </boundaryPoint>)
(<boundaryPoint> X6.297 Y-5.046 Z5.184 </boundaryPoint>)
(<boundaryPoint> X5.171 Y-5.388 Z5.184 </boundaryPoint>)
(<boundaryPoint> X4.0 Y-5.503 Z5.184 </boundaryPoint>)
(<boundaryPoint> X2.829 Y-5.388 Z5.184 </boundaryPoint>)
(<boundaryPoint> X1.703 Y-5.046 Z5.184 </boundaryPoint>)
(<boundaryPoint> X0.665 Y-4.491 Z5.184 </boundaryPoint>)
(<boundaryPoint> X-0.245 Y-3.745 Z5.184 </boundaryPoint>)
(<boundaryPoint> X-0.991 Y-2.835 Z5.184 </boundaryPoint>)
(<boundaryPoint> X-1.546 Y-1.797 Z5.184 </boundaryPoint>)
(<boundaryPoint> X-1.888 Y-0.671 Z5.184 </boundaryPoint>)
(<boundaryPoint> X-2.003 Y0.5 Z5.184 </boundaryPoint>)
(<boundaryPoint> X-1.888 Y1.671 Z5.184 </boundaryPoint>)
(<boundaryPoint> X-1.546 Y2.797 Z5.184 </boundaryPoint>)
(<boundaryPoint> X-0.991 Y3.835 Z5.184 </boundaryPoint>)
(<boundaryPoint> X-0.245 Y4.745 Z5.184 </boundaryPoint>)
(<boundaryPoint> X0.665 Y5.491 Z5.184 </boundaryPoint>)
(<boundaryPoint> X1.703 Y6.046 Z5.184 </boundaryPoint>)
(<boundaryPoint> X2.829 Y6.388 Z5.184 </boundaryPoint>)
(<boundaryPoint> X4.0 Y6.503 Z5.184 </boundaryPoint>)
(<boundaryPoint> X5.171 Y6.388 Z5.184 </boundaryPoint>)
(<boundaryPoint> X6.297 Y6.046 Z5.184 </boundaryPoint>)
(<boundaryPoint> X7.335 Y5.491 Z5.184 </boundaryPoint>)
(<boundaryPoint> X8.245 Y4.745 Z5.184 </boundaryPoint>)
(<boundaryPoint> X8.991 Y3.835 Z5.184 </boundaryPoint>)
(<boundaryPoint> X9.546 Y2.797 Z5.184 </boundaryPoint>)
(<boundaryPoint> X9.888 Y1.671 Z5.184 </boundaryPoint>)
(<boundaryPoint> X10.003 Y0.5 Z5.184 </boundaryPoint>)
(<edge> inner )
G1 X-0.52 Y-3.72 Z5.18 F4200.0
G1 F1200.0
G1 E823.546
G1 F4200.0
M101
G1 X-1.16 Y-2.95 Z5.18 F2400.0 E823.599
G1 X-1.73 Y-1.87 Z5.18 F2400.0 E823.663
G1 X-2.09 Y-0.71 Z5.18 F2400.0 E823.728
G1 X-2.2 Y0.5 Z5.18 F2400.0 E823.792
G1 X-2.09 Y1.71 Z5.18 F2400.0 E823.856
G1 X-1.73 Y2.87 Z5.18 F2400.0 E823.92
G1 X-1.16 Y3.95 Z5.18 F2400.0 E823.985
G1 X-0.39 Y4.89 Z5.18 F2400.0 E824.049
G1 X0.55 Y5.66 Z5.18 F2400.0 E824.113
G1 X1.63 Y6.23 Z5.18 F2400.0 E824.177
G1 X2.79 Y6.59 Z5.18 F2400.0 E824.242
G1 X4.0 Y6.7 Z5.18 F2400.0 E824.306
G1 X5.21 Y6.59 Z5.18 F2400.0 E824.37
G1 X6.37 Y6.23 Z5.18 F2400.0 E824.434
G1 X7.45 Y5.66 Z5.18 F2400.0 E824.499
G1 X8.39 Y4.89 Z5.18 F2400.0 E824.563
G1 X9.16 Y3.95 Z5.18 F2400.0 E824.627
G1 X9.73 Y2.87 Z5.18 F2400.0 E824.691
G1 X10.09 Y1.71 Z5.18 F2400.0 E824.756
G1 X10.2 Y0.5 Z5.18 F2400.0 E824.82
G1 X10.09 Y-0.71 Z5.18 F2400.0 E824.884
G1 X9.73 Y-1.87 Z5.18 F2400.0 E824.948
G1 X9.16 Y-2.95 Z5.18 F2400.0 E825.013
G1 X8.39 Y-3.89 Z5.18 F2400.0 E825.077
G1 X7.45 Y-4.66 Z5.18 F2400.0 E825.141
G1 X6.37 Y-5.23 Z5.18 F2400.0 E825.205
G1 X5.21 Y-5.59 Z5.18 F2400.0 E825.27
G1 X4.0 Y-5.7 Z5.18 F2400.0 E825.334
G1 X2.79 Y-5.59 Z5.18 F2400.0 E825.398
G1 X1.63 Y-5.23 Z5.18 F2400.0 E825.462
G1 X0.55 Y-4.66 Z5.18 F2400.0 E825.526
G1 X-0.39 Y-3.89 Z5.18 F2400.0 E825.591
G1 X-0.52 Y-3.72 Z5.18 F2400.0 E825.602
G1 F1200.0
G1 E824.602
G1 F2400.0
M103
(</edge>)
(</boundaryPerimeter>)
(</nestedRing>)
(<infill>)
(<infillBoundary>)
(<infillPoint> X6.602 Y6.782 Z5.184 </infillPoint>)
(<infillPoint> X5.327 Y7.169 Z5.184 </infillPoint>)
(<infillPoint> X4.0 Y7.3 Z5.184 </infillPoint>)
(<infillPoint> X2.673 Y7.169 Z5.184 </infillPoint>)
(<infillPoint> X1.398 Y6.782 Z5.184 </infillPoint>)
(<infillPoint> X0.223 Y6.154 Z5.184 </infillPoint>)
(<infillPoint> X-0.808 Y5.308 Z5.184 </infillPoint>)
(<infillPoint> X-1.654 Y4.277 Z5.184 </infillPoint>)
(<infillPoint> X-2.282 Y3.102 Z5.184 </infillPoint>)
(<infillPoint> X-2.669 Y1.827 Z5.184 </infillPoint>)
(<infillPoint> X-2.8 Y0.5 Z5.184 </infillPoint>)
(<infillPoint> X-2.669 Y-0.827 Z5.184 </infillPoint>)
(<infillPoint> X-2.282 Y-2.102 Z5.184 </infillPoint>)
(<infillPoint> X-1.654 Y-3.277 Z5.184 </infillPoint>)
(<infillPoint> X-0.808 Y-4.308 Z5.184 </infillPoint>)
(<infillPoint> X0.223 Y-5.154 Z5.184 </infillPoint>)
(<infillPoint> X1.398 Y-5.782 Z5.184 </infillPoint>)
(<infillPoint> X2.673 Y-6.169 Z5.184 </infillPoint>)
(<infillPoint> X4.0 Y-6.3 Z5.184 </infillPoint>)
(<infillPoint> X5.327 Y-6.169 Z5.184 </infillPoint>)
(<infillPoint> X6.602 Y-5.782 Z5.184 </infillPoint>)
(<infillPoint> X7.777 Y-5.154 Z5.184 </infillPoint>)
(<infillPoint> X8.808 Y-4.308 Z5.184 </infillPoint>)
(<infillPoint> X9.654 Y-3.277 Z5.184 </infillPoint>)
(<infillPoint> X10.282 Y-2.102 Z5.184 </infillPoint>)
(<infillPoint> X10.669 Y-0.827 Z5.184 </infillPoint>)
(<infillPoint> X10.8 Y0.5 Z5.184 </infillPoint>)
(<infillPoint> X10.669 Y1.827 Z5.184 </infillPoint>)
(<infillPoint> X10.282 Y3.102 Z5.184 </infillPoint>)
(<infillPoint> X9.654 Y4.277 Z5.184 </infillPoint>)
(<infillPoint> X8.808 Y5.308 Z5.184 </infillPoint>)
(<infillPoint> X7.777 Y6.154 Z5.184 </infillPoint>)
(</infillBoundary>)
(<infillBoundary>)
(<infillPoint> X10.085 Y-0.71 Z5.184 </infillPoint>)
(<infillPoint> X9.732 Y-1.874 Z5.184 </infillPoint>)
(<infillPoint> X9.158 Y-2.947 Z5.184 </infillPoint>)
(<infillPoint> X8.387 Y-3.887 Z5.184 </infillPoint>)
(<infillPoint> X7.447 Y-4.658 Z5.184 </infillPoint>)
(<infillPoint> X6.374 Y-5.232 Z5.184 </infillPoint>)
(<infillPoint> X5.21 Y-5.585 Z5.184 </infillPoint>)
(<infillPoint> X4.0 Y-5.704 Z5.184 </infillPoint>)
(<infillPoint> X2.79 Y-5.585 Z5.184 </infillPoint>)
(<infillPoint> X1.626 Y-5.232 Z5.184 </infillPoint>)
(<infillPoint> X0.553 Y-4.658 Z5.184 </infillPoint>)
(<infillPoint> X-0.387 Y-3.887 Z5.184 </infillPoint>)
(<infillPoint> X-1.158 Y-2.947 Z5.184 </infillPoint>)
(<infillPoint> X-1.732 Y-1.874 Z5.184 </infillPoint>)
(<infillPoint> X-2.085 Y-0.71 Z5.184 </infillPoint>)
(<infillPoint> X-2.204 Y0.5 Z5.184 </infillPoint>)
(<infillPoint> X-2.085 Y1.71 Z5.184 </infillPoint>)
(<infillPoint> X-1.732 Y2.874 Z5.184 </infillPoint>)
(<infillPoint> X-1.158 Y3.947 Z5.184 </infillPoint>)
(<infillPoint> X-0.387 Y4.887 Z5.184 </infillPoint>)
(<infillPoint> X0.553 Y5.658 Z5.184 </infillPoint>)
(<infillPoint> X1.626 Y6.232 Z5.184 </infillPoint>)
(<infillPoint> X2.79 Y6.585 Z5.184 </infillPoint>)
(<infillPoint> X4.0 Y6.704 Z5.184 </infillPoint>)
(<infillPoint> X5.21 Y6.585 Z5.184 </infillPoint>)
(<infillPoint> X6.374 Y6.232 Z5.184 </infillPoint>)
(<infillPoint> X7.447 Y5.658 Z5.184 </infillPoint>)
(<infillPoint> X8.387 Y4.887 Z5.184 </infillPoint>)
(<infillPoint> X9.158 Y3.947 Z5.184 </infillPoint>)
(<infillPoint> X9.732 Y2.874 Z5.184 </infillPoint>)
(<infillPoint> X10.085 Y1.71 Z5.184 </infillPoint>)
(<infillPoint> X10.204 Y0.5 Z5.184 </infillPoint>)
(</infillBoundary>)
;M108 R80.0
G1 X1.55 Y-5.41 Z5.18 F4200.0
G1 X5.25 Y-5.78 Z5.18 F4200.0
G1 X8.53 Y-4.03 Z5.18 F4200.0
G1 X10.47 Y-0.0 Z5.18 F4200.0
G1 F1200.0
G1 E825.602
G1 F4200.0
M101
G1 X10.44 Y-0.0 Z5.18 F4800.0 E825.604
G1 X10.43 Y-0.4 Z5.18 F4800.0 E825.625
G1 X10.4 Y-0.4 Z5.18 F4800.0 E825.626
G1 X10.38 Y-0.8 Z5.18 F4800.0 E825.648
G1 X10.35 Y-0.8 Z5.18 F4800.0 E825.649
G1 X10.26 Y-1.2 Z5.18 F4800.0 E825.671
G1 X10.23 Y-1.2 Z5.18 F4800.0 E825.673
G1 X10.14 Y-1.6 Z5.18 F4800.0 E825.694
G1 X10.11 Y-1.6 Z5.18 F4800.0 E825.696
G1 X10.02 Y-2.0 Z5.18 F4800.0 E825.718
G1 X9.98 Y-2.0 Z5.18 F4800.0 E825.72
G1 X9.81 Y-2.4 Z5.18 F4800.0 E825.743
G1 X9.77 Y-2.4 Z5.18 F4800.0 E825.745
G1 X9.59 Y-2.8 Z5.18 F4800.0 E825.768
G1 X9.55 Y-2.8 Z5.18 F4800.0 E825.77
G1 X9.36 Y-3.2 Z5.18 F4800.0 E825.794
G1 X9.31 Y-3.2 Z5.18 F4800.0 E825.796
G1 X9.03 Y-3.6 Z5.18 F4800.0 E825.822
G1 X8.99 Y-3.6 Z5.18 F4800.0 E825.824
G1 X8.7 Y-4.0 Z5.18 F4800.0 E825.85
G1 X8.66 Y-4.0 Z5.18 F4800.0 E825.852
G1 X8.25 Y-4.4 Z5.18 F4800.0 E825.882
G1 X8.2 Y-4.4 Z5.18 F4800.0 E825.885
G1 X7.77 Y-4.8 Z5.18 F4800.0 E825.916
G1 X7.72 Y-4.8 Z5.18 F4800.0 E825.919
G1 X7.1 Y-5.2 Z5.18 F4800.0 E825.958
G1 X7.03 Y-5.2 Z5.18 F4800.0 E825.962
G1 X6.24 Y-5.6 Z5.18 F4800.0 E826.008
G1 X4.19 Y-6.0 Z5.18 F4800.0 E826.119
G1 X3.81 Y-6.0 Z5.18 F4800.0 E826.139
G1 X1.76 Y-5.6 Z5.18 F4800.0 E826.249
G1 X0.97 Y-5.2 Z5.18 F4800.0 E826.296
G1 X0.9 Y-5.2 Z5.18 F4800.0 E826.299
G1 X0.28 Y-4.8 Z5.18 F4800.0 E826.338
G1 X0.23 Y-4.8 Z5.18 F4800.0 E826.341
G1 X-0.2 Y-4.4 Z5.18 F4800.0 E826.372
G1 X-0.25 Y-4.4 Z5.18 F4800.0 E826.375
G1 X-0.66 Y-4.0 Z5.18 F4800.0 E826.405
G1 X-0.7 Y-4.0 Z5.18 F4800.0 E826.407
G1 X-0.99 Y-3.6 Z5.18 F4800.0 E826.433
G1 X-1.03 Y-3.6 Z5.18 F4800.0 E826.435
G1 X-1.31 Y-3.2 Z5.18 F4800.0 E826.461
G1 X-1.36 Y-3.2 Z5.18 F4800.0 E826.463
G1 X-1.55 Y-2.8 Z5.18 F4800.0 E826.487
G1 X-1.59 Y-2.8 Z5.18 F4800.0 E826.489
G1 X-1.77 Y-2.4 Z5.18 F4800.0 E826.512
G1 X-1.81 Y-2.4 Z5.18 F4800.0 E826.514
G1 X-1.98 Y-2.0 Z5.18 F4800.0 E826.537
G1 X-2.02 Y-2.0 Z5.18 F4800.0 E826.539
G1 X-2.11 Y-1.6 Z5.18 F4800.0 E826.561
G1 X-2.14 Y-1.6 Z5.18 F4800.0 E826.563
G1 X-2.23 Y-1.2 Z5.18 F4800.0 E826.584
G1 X-2.26 Y-1.2 Z5.18 F4800.0 E826.586
G1 X-2.35 Y-0.8 Z5.18 F4800.0 E826.608
G1 X-2.38 Y-0.8 Z5.18 F4800.0 E826.61
G1 X-2.4 Y-0.4 Z5.18 F4800.0 E826.631
G1 X-2.43 Y-0.4 Z5.18 F4800.0 E826.632
G1 X-2.44 Y0.0 Z5.18 F4800.0 E826.654
G1 X-2.47 Y0.0 Z5.18 F4800.0 E826.655
G1 X-2.48 Y0.4 Z5.18 F4800.0 E826.676
G1 X-2.51 Y0.4 Z5.18 F4800.0 E826.678
G1 X-2.49 Y0.8 Z5.18 F4800.0 E826.699
G1 X-2.46 Y0.8 Z5.18 F4800.0 E826.701
G1 X-2.45 Y1.2 Z5.18 F4800.0 E826.722
G1 X-2.42 Y1.2 Z5.18 F4800.0 E826.724
G1 X-2.41 Y1.6 Z5.18 F4800.0 E826.745
G1 X-2.38 Y1.6 Z5.18 F4800.0 E826.747
G1 X-2.32 Y2.0 Z5.18 F4800.0 E826.768
G1 X-2.29 Y2.0 Z5.18 F4800.0 E826.77
G1 X-2.2 Y2.4 Z5.18 F4800.0 E826.792
G1 X-2.17 Y2.4 Z5.18 F4800.0 E826.793
G1 X-2.08 Y2.8 Z5.18 F4800.0 E826.815
G1 X-2.05 Y2.8 Z5.18 F4800.0 E826.817
G1 X-1.91 Y3.2 Z5.18 F4800.0 E826.839
G1 X-1.88 Y3.2 Z5.18 F4800.0 E826.841
G1 X-1.7 Y3.6 Z5.18 F4800.0 E826.864
G1 X-1.66 Y3.6 Z5.18 F4800.0 E826.866
G1 X-1.49 Y4.0 Z5.18 F4800.0 E826.889
G1 X-1.45 Y4.0 Z5.18 F4800.0 E826.891
G1 X-1.19 Y4.4 Z5.18 F4800.0 E826.916
G1 X-1.15 Y4.4 Z5.18 F4800.0 E826.919
G1 X-0.86 Y4.8 Z5.18 F4800.0 E826.945
G1 X-0.82 Y4.8 Z5.18 F4800.0 E826.947
G1 X-0.5 Y5.2 Z5.18 F4800.0 E826.974
G1 X-0.45 Y5.2 Z5.18 F4800.0 E826.977
G1 X-0.01 Y5.6 Z5.18 F4800.0 E827.008
G1 X0.04 Y5.6 Z5.18 F4800.0 E827.011
G1 X0.53 Y6.0 Z5.18 F4800.0 E827.044
G1 X0.6 Y6.0 Z5.18 F4800.0 E827.048
G1 X1.28 Y6.4 Z5.18 F4800.0 E827.089
G1 X1.35 Y6.4 Z5.18 F4800.0 E827.093
G1 X2.42 Y6.8 Z5.18 F4800.0 E827.153
G1 X2.53 Y6.8 Z5.18 F4800.0 E827.159
G1 F1200.0
G1 E826.159
G1 F4800.0
M103
G1 X5.47 Y6.8 Z5.18 F4200.0
G1 F1200.0
G1 E827.159
G1 F4200.0
M101
G1 X5.58 Y6.8 Z5.18 F4800.0 E827.165
G1 X6.65 Y6.4 Z5.18 F4800.0 E827.226
G1 X6.72 Y6.4 Z5.18 F4800.0 E827.23
G1 X7.4 Y6.0 Z5.18 F4800.0 E827.271
G1 X7.47 Y6.0 Z5.18 F4800.0 E827.275
G1 X7.96 Y5.6 Z5.18 F4800.0 E827.308
G1 X8.01 Y5.6 Z5.18 F4800.0 E827.311
G1 X8.45 Y5.2 Z5.18 F4800.0 E827.342
G1 X8.5 Y5.2 Z5.18 F4800.0 E827.345
G1 X8.82 Y4.8 Z5.18 F4800.0 E827.372
G1 X8.86 Y4.8 Z5.18 F4800.0 E827.374
G1 X9.15 Y4.4 Z5.18 F4800.0 E827.4
G1 X9.19 Y4.4 Z5.18 F4800.0 E827.403
G1 X9.45 Y4.0 Z5.18 F4800.0 E827.428
G1 X9.49 Y4.0 Z5.18 F4800.0 E827.43
G1 X9.66 Y3.6 Z5.18 F4800.0 E827.453
G1 X9.7 Y3.6 Z5.18 F4800.0 E827.455
G1 X9.88 Y3.2 Z5.18 F4800.0 E827.478
G1 X9.91 Y3.2 Z5.18 F4800.0 E827.48
G1 X10.05 Y2.8 Z5.18 F4800.0 E827.502
G1 X10.08 Y2.8 Z5.18 F4800.0 E827.504
G1 X10.17 Y2.4 Z5.18 F4800.0 E827.525
G1 X10.2 Y2.4 Z5.18 F4800.0 E827.527
G1 X10.29 Y2.0 Z5.18 F4800.0 E827.549
G1 X10.32 Y2.0 Z5.18 F4800.0 E827.551
G1 X10.38 Y1.6 Z5.18 F4800.0 E827.572
G1 X10.41 Y1.6 Z5.18 F4800.0 E827.574
G1 X10.42 Y1.2 Z5.18 F4800.0 E827.595
G1 X10.45 Y1.2 Z5.18 F4800.0 E827.597
G1 X10.46 Y0.8 Z5.18 F4800.0 E827.618
G1 X10.49 Y0.8 Z5.18 F4800.0 E827.62
G1 X10.48 Y0.4 Z5.18 F4800.0 E827.641
G1 X10.51 Y0.4 Z5.18 F4800.0 E827.642
G1 F1200.0
G1 E826.642
G1 F4800.0
M103
(</infill>)
(</nestedRing>)
(</rotation>)
(</layer>)
(<layer> 5.454 )
(<rotation> (6.12323399574e-17+1j) )
(<nestedRing>)
(<boundaryPerimeter>)
(<boundaryPoint> X6.679 Y6.968 Z5.454 </boundaryPoint>)
(<boundaryPoint> X5.366 Y7.366 Z5.454 </boundaryPoint>)
(<boundaryPoint> X4.0 Y7.501 Z5.454 </boundaryPoint>)
(<boundaryPoint> X2.634 Y7.366 Z5.454 </boundaryPoint>)
(<boundaryPoint> X1.321 Y6.968 Z5.454 </boundaryPoint>)
(<boundaryPoint> X0.111 Y6.321 Z5.454 </boundaryPoint>)
(<boundaryPoint> X-0.95 Y5.45 Z5.454 </boundaryPoint>)
(<boundaryPoint> X-1.821 Y4.389 Z5.454 </boundaryPoint>)
(<boundaryPoint> X-2.468 Y3.179 Z5.454 </boundaryPoint>)
(<boundaryPoint> X-2.866 Y1.866 Z5.454 </boundaryPoint>)
(<boundaryPoint> X-3.001 Y0.5 Z5.454 </boundaryPoint>)
(<boundaryPoint> X-2.866 Y-0.866 Z5.454 </boundaryPoint>)
(<boundaryPoint> X-2.468 Y-2.179 Z5.454 </boundaryPoint>)
(<boundaryPoint> X-1.821 Y-3.389 Z5.454 </boundaryPoint>)
(<boundaryPoint> X-0.95 Y-4.45 Z5.454 </boundaryPoint>)
(<boundaryPoint> X0.111 Y-5.321 Z5.454 </boundaryPoint>)
(<boundaryPoint> X1.321 Y-5.968 Z5.454 </boundaryPoint>)
(<boundaryPoint> X2.634 Y-6.366 Z5.454 </boundaryPoint>)
(<boundaryPoint> X4.0 Y-6.501 Z5.454 </boundaryPoint>)
(<boundaryPoint> X5.366 Y-6.366 Z5.454 </boundaryPoint>)
(<boundaryPoint> X6.679 Y-5.968 Z5.454 </boundaryPoint>)
(<boundaryPoint> X7.889 Y-5.321 Z5.454 </boundaryPoint>)
(<boundaryPoint> X8.95 Y-4.45 Z5.454 </boundaryPoint>)
(<boundaryPoint> X9.821 Y-3.389 Z5.454 </boundaryPoint>)
(<boundaryPoint> X10.468 Y-2.179 Z5.454 </boundaryPoint>)
(<boundaryPoint> X10.866 Y-0.866 Z5.454 </boundaryPoint>)
(<boundaryPoint> X11.001 Y0.5 Z5.454 </boundaryPoint>)
(<boundaryPoint> X10.866 Y1.866 Z5.454 </boundaryPoint>)
(<boundaryPoint> X10.468 Y3.179 Z5.454 </boundaryPoint>)
(<boundaryPoint> X9.821 Y4.389 Z5.454 </boundaryPoint>)
(<boundaryPoint> X8.95 Y5.45 Z5.454 </boundaryPoint>)
(<boundaryPoint> X7.889 Y6.321 Z5.454 </boundaryPoint>)
(<edge> outer )
;M108 R40.0
G1 X9.91 Y-1.95 Z5.45 F4200.0
G1 X7.56 Y-4.82 Z5.45 F4200.0
G1 X4.0 Y-5.9 Z5.45 F4200.0
G1 X-0.87 Y-4.24 Z5.45 F4200.0
G1 F1200.0
G1 E827.642
G1 F4200.0
M101
G1 X-0.81 Y-4.31 Z5.45 F2400.0 E827.647
G1 X0.22 Y-5.15 Z5.45 F2400.0 E827.718
G1 X1.4 Y-5.78 Z5.45 F2400.0 E827.788
G1 X2.67 Y-6.17 Z5.45 F2400.0 E827.859
G1 X4.0 Y-6.3 Z5.45 F2400.0 E827.929
G1 X5.33 Y-6.17 Z5.45 F2400.0 E828.0
G1 X6.6 Y-5.78 Z5.45 F2400.0 E828.07
G1 X7.78 Y-5.15 Z5.45 F2400.0 E828.14
G1 X8.81 Y-4.31 Z5.45 F2400.0 E828.211
G1 X9.65 Y-3.28 Z5.45 F2400.0 E828.281
G1 X10.28 Y-2.1 Z5.45 F2400.0 E828.352
G1 X10.67 Y-0.83 Z5.45 F2400.0 E828.422
G1 X10.8 Y0.5 Z5.45 F2400.0 E828.492
G1 X10.67 Y1.83 Z5.45 F2400.0 E828.563
G1 X10.28 Y3.1 Z5.45 F2400.0 E828.633
G1 X9.65 Y4.28 Z5.45 F2400.0 E828.704
G1 X8.81 Y5.31 Z5.45 F2400.0 E828.774
G1 X7.78 Y6.15 Z5.45 F2400.0 E828.845
G1 X6.6 Y6.78 Z5.45 F2400.0 E828.915
G1 X5.33 Y7.17 Z5.45 F2400.0 E828.985
G1 X4.0 Y7.3 Z5.45 F2400.0 E829.056
G1 X2.67 Y7.17 Z5.45 F2400.0 E829.126
G1 X1.4 Y6.78 Z5.45 F2400.0 E829.197
G1 X0.22 Y6.15 Z5.45 F2400.0 E829.267
G1 X-0.81 Y5.31 Z5.45 F2400.0 E829.337
G1 X-1.65 Y4.28 Z5.45 F2400.0 E829.408
G1 X-2.28 Y3.1 Z5.45 F2400.0 E829.478
G1 X-2.67 Y1.83 Z5.45 F2400.0 E829.549
G1 X-2.8 Y0.5 Z5.45 F2400.0 E829.619
G1 X-2.67 Y-0.83 Z5.45 F2400.0 E829.689
G1 X-2.28 Y-2.1 Z5.45 F2400.0 E829.76
G1 X-1.65 Y-3.28 Z5.45 F2400.0 E829.83
G1 X-0.87 Y-4.24 Z5.45 F2400.0 E829.896
G1 F1200.0
G1 E829.896
G1 F2400.0
M103
(</edge>)
(</boundaryPerimeter>)
(<nestedRing>)
(<boundaryPerimeter>)
(<boundaryPoint> X9.888 Y-0.671 Z5.454 </boundaryPoint>)
(<boundaryPoint> X9.546 Y-1.797 Z5.454 </boundaryPoint>)
(<boundaryPoint> X8.991 Y-2.835 Z5.454 </boundaryPoint>)
(<boundaryPoint> X8.245 Y-3.745 Z5.454 </boundaryPoint>)
(<boundaryPoint> X7.335 Y-4.491 Z5.454 </boundaryPoint>)
(<boundaryPoint> X6.297 Y-5.046 Z5.454 </boundaryPoint>)
(<boundaryPoint> X5.171 Y-5.388 Z5.454 </boundaryPoint>)
(<boundaryPoint> X4.0 Y-5.503 Z5.454 </boundaryPoint>)
(<boundaryPoint> X2.829 Y-5.388 Z5.454 </boundaryPoint>)
(<boundaryPoint> X1.703 Y-5.046 Z5.454 </boundaryPoint>)
(<boundaryPoint> X0.665 Y-4.491 Z5.454 </boundaryPoint>)
(<boundaryPoint> X-0.245 Y-3.745 Z5.454 </boundaryPoint>)
(<boundaryPoint> X-0.991 Y-2.835 Z5.454 </boundaryPoint>)
(<boundaryPoint> X-1.546 Y-1.797 Z5.454 </boundaryPoint>)
(<boundaryPoint> X-1.888 Y-0.671 Z5.454 </boundaryPoint>)
(<boundaryPoint> X-2.003 Y0.5 Z5.454 </boundaryPoint>)
(<boundaryPoint> X-1.888 Y1.671 Z5.454 </boundaryPoint>)
(<boundaryPoint> X-1.546 Y2.797 Z5.454 </boundaryPoint>)
(<boundaryPoint> X-0.991 Y3.835 Z5.454 </boundaryPoint>)
(<boundaryPoint> X-0.245 Y4.745 Z5.454 </boundaryPoint>)
(<boundaryPoint> X0.665 Y5.491 Z5.454 </boundaryPoint>)
(<boundaryPoint> X1.703 Y6.046 Z5.454 </boundaryPoint>)
(<boundaryPoint> X2.829 Y6.388 Z5.454 </boundaryPoint>)
(<boundaryPoint> X4.0 Y6.503 Z5.454 </boundaryPoint>)
(<boundaryPoint> X5.171 Y6.388 Z5.454 </boundaryPoint>)
(<boundaryPoint> X6.297 Y6.046 Z5.454 </boundaryPoint>)
(<boundaryPoint> X7.335 Y5.491 Z5.454 </boundaryPoint>)
(<boundaryPoint> X8.245 Y4.745 Z5.454 </boundaryPoint>)
(<boundaryPoint> X8.991 Y3.835 Z5.454 </boundaryPoint>)
(<boundaryPoint> X9.546 Y2.797 Z5.454 </boundaryPoint>)
(<boundaryPoint> X9.888 Y1.671 Z5.454 </boundaryPoint>)
(<boundaryPoint> X10.003 Y0.5 Z5.454 </boundaryPoint>)
(<edge> inner )
G1 X-0.31 Y-3.95 Z5.45 F4200.0
G1 F1200.0
G1 E829.896
G1 F4200.0
M101
G1 X-0.39 Y-3.89 Z5.45 F2400.0 E829.901
G1 X-1.16 Y-2.95 Z5.45 F2400.0 E829.965
G1 X-1.73 Y-1.87 Z5.45 F2400.0 E830.029
G1 X-2.09 Y-0.71 Z5.45 F2400.0 E830.093
G1 X-2.2 Y0.5 Z5.45 F2400.0 E830.158
G1 X-2.09 Y1.71 Z5.45 F2400.0 E830.222
G1 X-1.73 Y2.87 Z5.45 F2400.0 E830.286
G1 X-1.16 Y3.95 Z5.45 F2400.0 E830.35
G1 X-0.39 Y4.89 Z5.45 F2400.0 E830.415
G1 X0.55 Y5.66 Z5.45 F2400.0 E830.479
G1 X1.63 Y6.23 Z5.45 F2400.0 E830.543
G1 X2.79 Y6.59 Z5.45 F2400.0 E830.607
G1 X4.0 Y6.7 Z5.45 F2400.0 E830.672
G1 X5.21 Y6.59 Z5.45 F2400.0 E830.736
G1 X6.37 Y6.23 Z5.45 F2400.0 E830.8
G1 X7.45 Y5.66 Z5.45 F2400.0 E830.864
G1 X8.39 Y4.89 Z5.45 F2400.0 E830.929
G1 X9.16 Y3.95 Z5.45 F2400.0 E830.993
G1 X9.73 Y2.87 Z5.45 F2400.0 E831.057
G1 X10.09 Y1.71 Z5.45 F2400.0 E831.121
G1 X10.2 Y0.5 Z5.45 F2400.0 E831.186
G1 X10.09 Y-0.71 Z5.45 F2400.0 E831.25
G1 X9.73 Y-1.87 Z5.45 F2400.0 E831.314
G1 X9.16 Y-2.95 Z5.45 F2400.0 E831.378
G1 X8.39 Y-3.89 Z5.45 F2400.0 E831.443
G1 X7.45 Y-4.66 Z5.45 F2400.0 E831.507
G1 X6.37 Y-5.23 Z5.45 F2400.0 E831.571
G1 X5.21 Y-5.59 Z5.45 F2400.0 E831.635
G1 X4.0 Y-5.7 Z5.45 F2400.0 E831.7
G1 X2.79 Y-5.59 Z5.45 F2400.0 E831.764
G1 X1.63 Y-5.23 Z5.45 F2400.0 E831.828
G1 X0.55 Y-4.66 Z5.45 F2400.0 E831.892
G1 X-0.31 Y-3.95 Z5.45 F2400.0 E831.952
G1 F1200.0
G1 E831.952
G1 F2400.0
M103
(</edge>)
(</boundaryPerimeter>)
(</nestedRing>)
(<infill>)
(<infillBoundary>)
(<infillPoint> X6.602 Y6.782 Z5.454 </infillPoint>)
(<infillPoint> X5.327 Y7.169 Z5.454 </infillPoint>)
(<infillPoint> X4.0 Y7.3 Z5.454 </infillPoint>)
(<infillPoint> X2.673 Y7.169 Z5.454 </infillPoint>)
(<infillPoint> X1.398 Y6.782 Z5.454 </infillPoint>)
(<infillPoint> X0.223 Y6.154 Z5.454 </infillPoint>)
(<infillPoint> X-0.808 Y5.308 Z5.454 </infillPoint>)
(<infillPoint> X-1.654 Y4.277 Z5.454 </infillPoint>)
(<infillPoint> X-2.282 Y3.102 Z5.454 </infillPoint>)
(<infillPoint> X-2.669 Y1.827 Z5.454 </infillPoint>)
(<infillPoint> X-2.8 Y0.5 Z5.454 </infillPoint>)
(<infillPoint> X-2.669 Y-0.827 Z5.454 </infillPoint>)
(<infillPoint> X-2.282 Y-2.102 Z5.454 </infillPoint>)
(<infillPoint> X-1.654 Y-3.277 Z5.454 </infillPoint>)
(<infillPoint> X-0.808 Y-4.308 Z5.454 </infillPoint>)
(<infillPoint> X0.223 Y-5.154 Z5.454 </infillPoint>)
(<infillPoint> X1.398 Y-5.782 Z5.454 </infillPoint>)
(<infillPoint> X2.673 Y-6.169 Z5.454 </infillPoint>)
(<infillPoint> X4.0 Y-6.3 Z5.454 </infillPoint>)
(<infillPoint> X5.327 Y-6.169 Z5.454 </infillPoint>)
(<infillPoint> X6.602 Y-5.782 Z5.454 </infillPoint>)
(<infillPoint> X7.777 Y-5.154 Z5.454 </infillPoint>)
(<infillPoint> X8.808 Y-4.308 Z5.454 </infillPoint>)
(<infillPoint> X9.654 Y-3.277 Z5.454 </infillPoint>)
(<infillPoint> X10.282 Y-2.102 Z5.454 </infillPoint>)
(<infillPoint> X10.669 Y-0.827 Z5.454 </infillPoint>)
(<infillPoint> X10.8 Y0.5 Z5.454 </infillPoint>)
(<infillPoint> X10.669 Y1.827 Z5.454 </infillPoint>)
(<infillPoint> X10.282 Y3.102 Z5.454 </infillPoint>)
(<infillPoint> X9.654 Y4.277 Z5.454 </infillPoint>)
(<infillPoint> X8.808 Y5.308 Z5.454 </infillPoint>)
(<infillPoint> X7.777 Y6.154 Z5.454 </infillPoint>)
(</infillBoundary>)
(<infillBoundary>)
(<infillPoint> X10.085 Y-0.71 Z5.454 </infillPoint>)
(<infillPoint> X9.732 Y-1.874 Z5.454 </infillPoint>)
(<infillPoint> X9.158 Y-2.947 Z5.454 </infillPoint>)
(<infillPoint> X8.387 Y-3.887 Z5.454 </infillPoint>)
(<infillPoint> X7.447 Y-4.658 Z5.454 </infillPoint>)
(<infillPoint> X6.374 Y-5.232 Z5.454 </infillPoint>)
(<infillPoint> X5.21 Y-5.585 Z5.454 </infillPoint>)
(<infillPoint> X4.0 Y-5.704 Z5.454 </infillPoint>)
(<infillPoint> X2.79 Y-5.585 Z5.454 </infillPoint>)
(<infillPoint> X1.626 Y-5.232 Z5.454 </infillPoint>)
(<infillPoint> X0.553 Y-4.658 Z5.454 </infillPoint>)
(<infillPoint> X-0.387 Y-3.887 Z5.454 </infillPoint>)
(<infillPoint> X-1.158 Y-2.947 Z5.454 </infillPoint>)
(<infillPoint> X-1.732 Y-1.874 Z5.454 </infillPoint>)
(<infillPoint> X-2.085 Y-0.71 Z5.454 </infillPoint>)
(<infillPoint> X-2.204 Y0.5 Z5.454 </infillPoint>)
(<infillPoint> X-2.085 Y1.71 Z5.454 </infillPoint>)
(<infillPoint> X-1.732 Y2.874 Z5.454 </infillPoint>)
(<infillPoint> X-1.158 Y3.947 Z5.454 </infillPoint>)
(<infillPoint> X-0.387 Y4.887 Z5.454 </infillPoint>)
(<infillPoint> X0.553 Y5.658 Z5.454 </infillPoint>)
(<infillPoint> X1.626 Y6.232 Z5.454 </infillPoint>)
(<infillPoint> X2.79 Y6.585 Z5.454 </infillPoint>)
(<infillPoint> X4.0 Y6.704 Z5.454 </infillPoint>)
(<infillPoint> X5.21 Y6.585 Z5.454 </infillPoint>)
(<infillPoint> X6.374 Y6.232 Z5.454 </infillPoint>)
(<infillPoint> X7.447 Y5.658 Z5.454 </infillPoint>)
(<infillPoint> X8.387 Y4.887 Z5.454 </infillPoint>)
(<infillPoint> X9.158 Y3.947 Z5.454 </infillPoint>)
(<infillPoint> X9.732 Y2.874 Z5.454 </infillPoint>)
(<infillPoint> X10.085 Y1.71 Z5.454 </infillPoint>)
(<infillPoint> X10.204 Y0.5 Z5.454 </infillPoint>)
(</infillBoundary>)
;M108 R80.0
G1 X-0.0 Y-4.61 Z5.45 F4200.0
G1 F1200.0
G1 E831.952
G1 F4200.0
M101
G1 X-0.0 Y-4.57 Z5.45 F4800.0 E831.954
G1 X-0.4 Y-4.28 Z5.45 F4800.0 E831.98
G1 X-0.4 Y-4.24 Z5.45 F4800.0 E831.982
G1 X-0.8 Y-3.88 Z5.45 F4800.0 E832.01
G1 X-0.8 Y-3.83 Z5.45 F4800.0 E832.013
G1 X-1.2 Y-3.39 Z5.45 F4800.0 E832.044
G1 X-1.2 Y-3.34 Z5.45 F4800.0 E832.047
G1 X-1.6 Y-2.78 Z5.45 F4800.0 E832.083
G1 X-1.6 Y-2.71 Z5.45 F4800.0 E832.087
G1 X-2.0 Y-2.04 Z5.45 F4800.0 E832.129
G1 X-2.4 Y-0.7 Z5.45 F4800.0 E832.202
G1 X-2.4 Y1.7 Z5.45 F4800.0 E832.329
G1 X-2.0 Y3.04 Z5.45 F4800.0 E832.403
G1 X-1.6 Y3.71 Z5.45 F4800.0 E832.444
G1 X-1.6 Y3.78 Z5.45 F4800.0 E832.448
G1 X-1.2 Y4.34 Z5.45 F4800.0 E832.484
G1 X-1.2 Y4.39 Z5.45 F4800.0 E832.487
G1 X-0.8 Y4.83 Z5.45 F4800.0 E832.518
G1 X-0.8 Y4.88 Z5.45 F4800.0 E832.521
G1 X-0.4 Y5.24 Z5.45 F4800.0 E832.549
G1 X-0.4 Y5.28 Z5.45 F4800.0 E832.551
G1 X0.0 Y5.57 Z5.45 F4800.0 E832.577
G1 X0.0 Y5.61 Z5.45 F4800.0 E832.58
G1 X0.4 Y5.89 Z5.45 F4800.0 E832.606
G1 X0.4 Y5.93 Z5.45 F4800.0 E832.608
G1 X0.8 Y6.11 Z5.45 F4800.0 E832.631
G1 X0.8 Y6.15 Z5.45 F4800.0 E832.633
G1 X1.2 Y6.32 Z5.45 F4800.0 E832.656
G1 X1.2 Y6.36 Z5.45 F4800.0 E832.658
G1 X1.6 Y6.52 Z5.45 F4800.0 E832.68
G1 X1.6 Y6.55 Z5.45 F4800.0 E832.682
G1 X2.0 Y6.64 Z5.45 F4800.0 E832.704
G1 X2.0 Y6.67 Z5.45 F4800.0 E832.706
G1 X2.4 Y6.76 Z5.45 F4800.0 E832.727
G1 X2.4 Y6.79 Z5.45 F4800.0 E832.729
G1 X2.8 Y6.87 Z5.45 F4800.0 E832.751
G1 X2.8 Y6.9 Z5.45 F4800.0 E832.752
G1 X3.2 Y6.91 Z5.45 F4800.0 E832.773
G1 X3.2 Y6.94 Z5.45 F4800.0 E832.775
G1 X3.6 Y6.95 Z5.45 F4800.0 E832.796
G1 X3.6 Y6.98 Z5.45 F4800.0 E832.798
G1 X4.0 Y6.99 Z5.45 F4800.0 E832.819
G1 X4.0 Y7.02 Z5.45 F4800.0 E832.821
G1 X4.4 Y6.98 Z5.45 F4800.0 E832.842
G1 X4.4 Y6.95 Z5.45 F4800.0 E832.844
G1 X4.8 Y6.94 Z5.45 F4800.0 E832.865
G1 X4.8 Y6.91 Z5.45 F4800.0 E832.867
G1 X5.2 Y6.9 Z5.45 F4800.0 E832.888
G1 X5.2 Y6.87 Z5.45 F4800.0 E832.89
G1 X5.6 Y6.79 Z5.45 F4800.0 E832.911
G1 X5.6 Y6.76 Z5.45 F4800.0 E832.913
G1 X6.0 Y6.67 Z5.45 F4800.0 E832.935
G1 X6.0 Y6.64 Z5.45 F4800.0 E832.937
G1 X6.4 Y6.55 Z5.45 F4800.0 E832.958
G1 X6.4 Y6.52 Z5.45 F4800.0 E832.96
G1 X6.8 Y6.36 Z5.45 F4800.0 E832.983
G1 X6.8 Y6.32 Z5.45 F4800.0 E832.985
G1 X7.2 Y6.15 Z5.45 F4800.0 E833.008
G1 X7.2 Y6.11 Z5.45 F4800.0 E833.01
G1 X7.6 Y5.93 Z5.45 F4800.0 E833.033
G1 X7.6 Y5.89 Z5.45 F4800.0 E833.035
G1 X8.0 Y5.61 Z5.45 F4800.0 E833.061
G1 X8.0 Y5.57 Z5.45 F4800.0 E833.063
G1 X8.4 Y5.28 Z5.45 F4800.0 E833.089
G1 X8.4 Y5.24 Z5.45 F4800.0 E833.091
G1 X8.8 Y4.88 Z5.45 F4800.0 E833.12
G1 X8.8 Y4.83 Z5.45 F4800.0 E833.122
G1 X9.2 Y4.39 Z5.45 F4800.0 E833.154
G1 X9.2 Y4.34 Z5.45 F4800.0 E833.156
G1 X9.6 Y3.78 Z5.45 F4800.0 E833.192
G1 X9.6 Y3.71 Z5.45 F4800.0 E833.196
G1 X10.0 Y3.04 Z5.45 F4800.0 E833.238
G1 X10.4 Y1.7 Z5.45 F4800.0 E833.311
G1 X10.4 Y-0.7 Z5.45 F4800.0 E833.438
G1 X10.0 Y-2.04 Z5.45 F4800.0 E833.512
G1 X9.6 Y-2.71 Z5.45 F4800.0 E833.553
G1 X9.6 Y-2.78 Z5.45 F4800.0 E833.557
G1 X9.2 Y-3.34 Z5.45 F4800.0 E833.593
G1 X9.2 Y-3.39 Z5.45 F4800.0 E833.596
G1 X8.8 Y-3.83 Z5.45 F4800.0 E833.627
G1 X8.8 Y-3.88 Z5.45 F4800.0 E833.63
G1 X8.4 Y-4.24 Z5.45 F4800.0 E833.658
G1 X8.4 Y-4.28 Z5.45 F4800.0 E833.661
G1 X8.0 Y-4.57 Z5.45 F4800.0 E833.687
G1 X8.0 Y-4.61 Z5.45 F4800.0 E833.689
G1 X7.6 Y-4.89 Z5.45 F4800.0 E833.715
G1 X7.6 Y-4.93 Z5.45 F4800.0 E833.717
G1 X7.2 Y-5.11 Z5.45 F4800.0 E833.74
G1 X7.2 Y-5.15 Z5.45 F4800.0 E833.742
G1 X6.8 Y-5.32 Z5.45 F4800.0 E833.765
G1 X6.8 Y-5.36 Z5.45 F4800.0 E833.767
G1 X6.4 Y-5.52 Z5.45 F4800.0 E833.79
G1 X6.4 Y-5.55 Z5.45 F4800.0 E833.791
G1 X6.0 Y-5.64 Z5.45 F4800.0 E833.813
G1 X6.0 Y-5.67 Z5.45 F4800.0 E833.815
G1 X5.6 Y-5.76 Z5.45 F4800.0 E833.836
G1 X5.6 Y-5.79 Z5.45 F4800.0 E833.838
G1 X5.2 Y-5.87 Z5.45 F4800.0 E833.86
G1 X5.2 Y-5.9 Z5.45 F4800.0 E833.862
G1 X4.8 Y-5.91 Z5.45 F4800.0 E833.883
G1 X4.8 Y-5.94 Z5.45 F4800.0 E833.884
G1 X4.4 Y-5.95 Z5.45 F4800.0 E833.906
G1 X4.4 Y-5.98 Z5.45 F4800.0 E833.907
G1 X4.0 Y-5.99 Z5.45 F4800.0 E833.928
G1 X4.0 Y-6.02 Z5.45 F4800.0 E833.93
G1 X3.6 Y-5.98 Z5.45 F4800.0 E833.951
G1 X3.6 Y-5.95 Z5.45 F4800.0 E833.953
G1 X3.2 Y-5.94 Z5.45 F4800.0 E833.974
G1 X3.2 Y-5.91 Z5.45 F4800.0 E833.976
G1 X2.8 Y-5.9 Z5.45 F4800.0 E833.997
G1 X2.8 Y-5.87 Z5.45 F4800.0 E833.999
G1 X2.4 Y-5.79 Z5.45 F4800.0 E834.02
G1 X2.4 Y-5.76 Z5.45 F4800.0 E834.022
G1 X2.0 Y-5.67 Z5.45 F4800.0 E834.044
G1 X2.0 Y-5.64 Z5.45 F4800.0 E834.046
G1 X1.6 Y-5.55 Z5.45 F4800.0 E834.067
G1 X1.6 Y-5.52 Z5.45 F4800.0 E834.069
G1 X1.2 Y-5.36 Z5.45 F4800.0 E834.092
G1 X1.2 Y-5.32 Z5.45 F4800.0 E834.094
G1 X0.8 Y-5.15 Z5.45 F4800.0 E834.117
G1 X0.8 Y-5.11 Z5.45 F4800.0 E834.119
G1 X0.4 Y-4.93 Z5.45 F4800.0 E834.142
G1 X0.4 Y-4.89 Z5.45 F4800.0 E834.144
G1 F1200.0
G1 E833.43
G1 F4800.0
M103
(</infill>)
(</nestedRing>)
(</rotation>)
(</layer>)
(<layer> 5.724 )
(<rotation> (-1+1.22464679915e-16j) )
(<nestedRing>)
(<boundaryPerimeter>)
(<boundaryPoint> X6.679 Y6.968 Z5.724 </boundaryPoint>)
(<boundaryPoint> X5.366 Y7.366 Z5.724 </boundaryPoint>)
(<boundaryPoint> X4.0 Y7.501 Z5.724 </boundaryPoint>)
(<boundaryPoint> X2.634 Y7.366 Z5.724 </boundaryPoint>)
(<boundaryPoint> X1.321 Y6.968 Z5.724 </boundaryPoint>)
(<boundaryPoint> X0.111 Y6.321 Z5.724 </boundaryPoint>)
(<boundaryPoint> X-0.95 Y5.45 Z5.724 </boundaryPoint>)
(<boundaryPoint> X-1.821 Y4.389 Z5.724 </boundaryPoint>)
(<boundaryPoint> X-2.468 Y3.179 Z5.724 </boundaryPoint>)
(<boundaryPoint> X-2.866 Y1.866 Z5.724 </boundaryPoint>)
(<boundaryPoint> X-3.001 Y0.5 Z5.724 </boundaryPoint>)
(<boundaryPoint> X-2.866 Y-0.866 Z5.724 </boundaryPoint>)
(<boundaryPoint> X-2.468 Y-2.179 Z5.724 </boundaryPoint>)
(<boundaryPoint> X-1.821 Y-3.389 Z5.724 </boundaryPoint>)
(<boundaryPoint> X-0.95 Y-4.45 Z5.724 </boundaryPoint>)
(<boundaryPoint> X0.111 Y-5.321 Z5.724 </boundaryPoint>)
(<boundaryPoint> X1.321 Y-5.968 Z5.724 </boundaryPoint>)
(<boundaryPoint> X2.634 Y-6.366 Z5.724 </boundaryPoint>)
(<boundaryPoint> X4.0 Y-6.501 Z5.724 </boundaryPoint>)
(<boundaryPoint> X5.366 Y-6.366 Z5.724 </boundaryPoint>)
(<boundaryPoint> X6.679 Y-5.968 Z5.724 </boundaryPoint>)
(<boundaryPoint> X7.889 Y-5.321 Z5.724 </boundaryPoint>)
(<boundaryPoint> X8.95 Y-4.45 Z5.724 </boundaryPoint>)
(<boundaryPoint> X9.821 Y-3.389 Z5.724 </boundaryPoint>)
(<boundaryPoint> X10.468 Y-2.179 Z5.724 </boundaryPoint>)
(<boundaryPoint> X10.866 Y-0.866 Z5.724 </boundaryPoint>)
(<boundaryPoint> X11.001 Y0.5 Z5.724 </boundaryPoint>)
(<boundaryPoint> X10.866 Y1.866 Z5.724 </boundaryPoint>)
(<boundaryPoint> X10.468 Y3.179 Z5.724 </boundaryPoint>)
(<boundaryPoint> X9.821 Y4.389 Z5.724 </boundaryPoint>)
(<boundaryPoint> X8.95 Y5.45 Z5.724 </boundaryPoint>)
(<boundaryPoint> X7.889 Y6.321 Z5.724 </boundaryPoint>)
(<edge> outer )
;M108 R40.0
G1 X-1.06 Y-4.0 Z5.72 F4200.0
G1 F1200.0
G1 E834.144
G1 F4200.0
M101
G1 X-0.81 Y-4.31 Z5.72 F2400.0 E834.165
G1 X0.22 Y-5.15 Z5.72 F2400.0 E834.236
G1 X1.4 Y-5.78 Z5.72 F2400.0 E834.306
G1 X2.67 Y-6.17 Z5.72 F2400.0 E834.376
G1 X4.0 Y-6.3 Z5.72 F2400.0 E834.447
G1 X5.33 Y-6.17 Z5.72 F2400.0 E834.517
G1 X6.6 Y-5.78 Z5.72 F2400.0 E834.588
G1 X7.78 Y-5.15 Z5.72 F2400.0 E834.658
G1 X8.81 Y-4.31 Z5.72 F2400.0 E834.728
G1 X9.65 Y-3.28 Z5.72 F2400.0 E834.799
G1 X10.28 Y-2.1 Z5.72 F2400.0 E834.869
G1 X10.67 Y-0.83 Z5.72 F2400.0 E834.94
G1 X10.8 Y0.5 Z5.72 F2400.0 E835.01
G1 X10.67 Y1.83 Z5.72 F2400.0 E835.081
G1 X10.28 Y3.1 Z5.72 F2400.0 E835.151
G1 X9.65 Y4.28 Z5.72 F2400.0 E835.221
G1 X8.81 Y5.31 Z5.72 F2400.0 E835.292
G1 X7.78 Y6.15 Z5.72 F2400.0 E835.362
G1 X6.6 Y6.78 Z5.72 F2400.0 E835.433
G1 X5.33 Y7.17 Z5.72 F2400.0 E835.503
G1 X4.0 Y7.3 Z5.72 F2400.0 E835.573
G1 X2.67 Y7.17 Z5.72 F2400.0 E835.644
G1 X1.4 Y6.78 Z5.72 F2400.0 E835.714
G1 X0.22 Y6.15 Z5.72 F2400.0 E835.785
G1 X-0.81 Y5.31 Z5.72 F2400.0 E835.855
G1 X-1.65 Y4.28 Z5.72 F2400.0 E835.926
G1 X-2.28 Y3.1 Z5.72 F2400.0 E835.996
G1 X-2.67 Y1.83 Z5.72 F2400.0 E836.066
G1 X-2.8 Y0.5 Z5.72 F2400.0 E836.137
G1 X-2.67 Y-0.83 Z5.72 F2400.0 E836.207
G1 X-2.28 Y-2.1 Z5.72 F2400.0 E836.278
G1 X-1.65 Y-3.28 Z5.72 F2400.0 E836.348
G1 X-1.06 Y-4.0 Z5.72 F2400.0 E836.397
G1 F1200.0
G1 E836.397
G1 F2400.0
M103
(</edge>)
(</boundaryPerimeter>)
(<nestedRing>)
(<boundaryPerimeter>)
(<boundaryPoint> X9.888 Y-0.671 Z5.724 </boundaryPoint>)
(<boundaryPoint> X9.546 Y-1.797 Z5.724 </boundaryPoint>)
(<boundaryPoint> X8.991 Y-2.835 Z5.724 </boundaryPoint>)
(<boundaryPoint> X8.245 Y-3.745 Z5.724 </boundaryPoint>)
(<boundaryPoint> X7.335 Y-4.491 Z5.724 </boundaryPoint>)
(<boundaryPoint> X6.297 Y-5.046 Z5.724 </boundaryPoint>)
(<boundaryPoint> X5.171 Y-5.388 Z5.724 </boundaryPoint>)
(<boundaryPoint> X4.0 Y-5.503 Z5.724 </boundaryPoint>)
(<boundaryPoint> X2.829 Y-5.388 Z5.724 </boundaryPoint>)
(<boundaryPoint> X1.703 Y-5.046 Z5.724 </boundaryPoint>)
(<boundaryPoint> X0.665 Y-4.491 Z5.724 </boundaryPoint>)
(<boundaryPoint> X-0.245 Y-3.745 Z5.724 </boundaryPoint>)
(<boundaryPoint> X-0.991 Y-2.835 Z5.724 </boundaryPoint>)
(<boundaryPoint> X-1.546 Y-1.797 Z5.724 </boundaryPoint>)
(<boundaryPoint> X-1.888 Y-0.671 Z5.724 </boundaryPoint>)
(<boundaryPoint> X-2.003 Y0.5 Z5.724 </boundaryPoint>)
(<boundaryPoint> X-1.888 Y1.671 Z5.724 </boundaryPoint>)
(<boundaryPoint> X-1.546 Y2.797 Z5.724 </boundaryPoint>)
(<boundaryPoint> X-0.991 Y3.835 Z5.724 </boundaryPoint>)
(<boundaryPoint> X-0.245 Y4.745 Z5.724 </boundaryPoint>)
(<boundaryPoint> X0.665 Y5.491 Z5.724 </boundaryPoint>)
(<boundaryPoint> X1.703 Y6.046 Z5.724 </boundaryPoint>)
(<boundaryPoint> X2.829 Y6.388 Z5.724 </boundaryPoint>)
(<boundaryPoint> X4.0 Y6.503 Z5.724 </boundaryPoint>)
(<boundaryPoint> X5.171 Y6.388 Z5.724 </boundaryPoint>)
(<boundaryPoint> X6.297 Y6.046 Z5.724 </boundaryPoint>)
(<boundaryPoint> X7.335 Y5.491 Z5.724 </boundaryPoint>)
(<boundaryPoint> X8.245 Y4.745 Z5.724 </boundaryPoint>)
(<boundaryPoint> X8.991 Y3.835 Z5.724 </boundaryPoint>)
(<boundaryPoint> X9.546 Y2.797 Z5.724 </boundaryPoint>)
(<boundaryPoint> X9.888 Y1.671 Z5.724 </boundaryPoint>)
(<boundaryPoint> X10.003 Y0.5 Z5.724 </boundaryPoint>)
(<edge> inner )
G1 X-0.08 Y-4.14 Z5.72 F4200.0
G1 F1200.0
G1 E836.397
G1 F4200.0
M101
G1 X-0.39 Y-3.89 Z5.72 F2400.0 E836.418
G1 X-1.16 Y-2.95 Z5.72 F2400.0 E836.483
G1 X-1.73 Y-1.87 Z5.72 F2400.0 E836.547
G1 X-2.09 Y-0.71 Z5.72 F2400.0 E836.611
G1 X-2.2 Y0.5 Z5.72 F2400.0 E836.675
G1 X-2.09 Y1.71 Z5.72 F2400.0 E836.74
G1 X-1.73 Y2.87 Z5.72 F2400.0 E836.804
G1 X-1.16 Y3.95 Z5.72 F2400.0 E836.868
G1 X-0.39 Y4.89 Z5.72 F2400.0 E836.932
G1 X0.55 Y5.66 Z5.72 F2400.0 E836.997
G1 X1.63 Y6.23 Z5.72 F2400.0 E837.061
G1 X2.79 Y6.59 Z5.72 F2400.0 E837.125
G1 X4.0 Y6.7 Z5.72 F2400.0 E837.189
G1 X5.21 Y6.59 Z5.72 F2400.0 E837.254
G1 X6.37 Y6.23 Z5.72 F2400.0 E837.318
G1 X7.45 Y5.66 Z5.72 F2400.0 E837.382
G1 X8.39 Y4.89 Z5.72 F2400.0 E837.446
G1 X9.16 Y3.95 Z5.72 F2400.0 E837.511
G1 X9.73 Y2.87 Z5.72 F2400.0 E837.575
G1 X10.09 Y1.71 Z5.72 F2400.0 E837.639
G1 X10.2 Y0.5 Z5.72 F2400.0 E837.703
G1 X10.09 Y-0.71 Z5.72 F2400.0 E837.768
G1 X9.73 Y-1.87 Z5.72 F2400.0 E837.832
G1 X9.16 Y-2.95 Z5.72 F2400.0 E837.896
G1 X8.39 Y-3.89 Z5.72 F2400.0 E837.96
G1 X7.45 Y-4.66 Z5.72 F2400.0 E838.025
G1 X6.37 Y-5.23 Z5.72 F2400.0 E838.089
G1 X5.21 Y-5.59 Z5.72 F2400.0 E838.153
G1 X4.0 Y-5.7 Z5.72 F2400.0 E838.217
G1 X2.79 Y-5.59 Z5.72 F2400.0 E838.282
G1 X1.63 Y-5.23 Z5.72 F2400.0 E838.346
G1 X0.55 Y-4.66 Z5.72 F2400.0 E838.41
G1 X-0.08 Y-4.14 Z5.72 F2400.0 E838.453
G1 F1200.0
G1 E837.453
G1 F2400.0
M103
(</edge>)
(</boundaryPerimeter>)
(</nestedRing>)
(<infill>)
(<infillBoundary>)
(<infillPoint> X6.602 Y6.782 Z5.724 </infillPoint>)
(<infillPoint> X5.327 Y7.169 Z5.724 </infillPoint>)
(<infillPoint> X4.0 Y7.3 Z5.724 </infillPoint>)
(<infillPoint> X2.673 Y7.169 Z5.724 </infillPoint>)
(<infillPoint> X1.398 Y6.782 Z5.724 </infillPoint>)
(<infillPoint> X0.223 Y6.154 Z5.724 </infillPoint>)
(<infillPoint> X-0.808 Y5.308 Z5.724 </infillPoint>)
(<infillPoint> X-1.654 Y4.277 Z5.724 </infillPoint>)
(<infillPoint> X-2.282 Y3.102 Z5.724 </infillPoint>)
(<infillPoint> X-2.669 Y1.827 Z5.724 </infillPoint>)
(<infillPoint> X-2.8 Y0.5 Z5.724 </infillPoint>)
(<infillPoint> X-2.669 Y-0.827 Z5.724 </infillPoint>)
(<infillPoint> X-2.282 Y-2.102 Z5.724 </infillPoint>)
(<infillPoint> X-1.654 Y-3.277 Z5.724 </infillPoint>)
(<infillPoint> X-0.808 Y-4.308 Z5.724 </infillPoint>)
(<infillPoint> X0.223 Y-5.154 Z5.724 </infillPoint>)
(<infillPoint> X1.398 Y-5.782 Z5.724 </infillPoint>)
(<infillPoint> X2.673 Y-6.169 Z5.724 </infillPoint>)
(<infillPoint> X4.0 Y-6.3 Z5.724 </infillPoint>)
(<infillPoint> X5.327 Y-6.169 Z5.724 </infillPoint>)
(<infillPoint> X6.602 Y-5.782 Z5.724 </infillPoint>)
(<infillPoint> X7.777 Y-5.154 Z5.724 </infillPoint>)
(<infillPoint> X8.808 Y-4.308 Z5.724 </infillPoint>)
(<infillPoint> X9.654 Y-3.277 Z5.724 </infillPoint>)
(<infillPoint> X10.282 Y-2.102 Z5.724 </infillPoint>)
(<infillPoint> X10.669 Y-0.827 Z5.724 </infillPoint>)
(<infillPoint> X10.8 Y0.5 Z5.724 </infillPoint>)
(<infillPoint> X10.669 Y1.827 Z5.724 </infillPoint>)
(<infillPoint> X10.282 Y3.102 Z5.724 </infillPoint>)
(<infillPoint> X9.654 Y4.277 Z5.724 </infillPoint>)
(<infillPoint> X8.808 Y5.308 Z5.724 </infillPoint>)
(<infillPoint> X7.777 Y6.154 Z5.724 </infillPoint>)
(</infillBoundary>)
(<infillBoundary>)
(<infillPoint> X10.085 Y-0.71 Z5.724 </infillPoint>)
(<infillPoint> X9.732 Y-1.874 Z5.724 </infillPoint>)
(<infillPoint> X9.158 Y-2.947 Z5.724 </infillPoint>)
(<infillPoint> X8.387 Y-3.887 Z5.724 </infillPoint>)
(<infillPoint> X7.447 Y-4.658 Z5.724 </infillPoint>)
(<infillPoint> X6.374 Y-5.232 Z5.724 </infillPoint>)
(<infillPoint> X5.21 Y-5.585 Z5.724 </infillPoint>)
(<infillPoint> X4.0 Y-5.704 Z5.724 </infillPoint>)
(<infillPoint> X2.79 Y-5.585 Z5.724 </infillPoint>)
(<infillPoint> X1.626 Y-5.232 Z5.724 </infillPoint>)
(<infillPoint> X0.553 Y-4.658 Z5.724 </infillPoint>)
(<infillPoint> X-0.387 Y-3.887 Z5.724 </infillPoint>)
(<infillPoint> X-1.158 Y-2.947 Z5.724 </infillPoint>)
(<infillPoint> X-1.732 Y-1.874 Z5.724 </infillPoint>)
(<infillPoint> X-2.085 Y-0.71 Z5.724 </infillPoint>)
(<infillPoint> X-2.204 Y0.5 Z5.724 </infillPoint>)
(<infillPoint> X-2.085 Y1.71 Z5.724 </infillPoint>)
(<infillPoint> X-1.732 Y2.874 Z5.724 </infillPoint>)
(<infillPoint> X-1.158 Y3.947 Z5.724 </infillPoint>)
(<infillPoint> X-0.387 Y4.887 Z5.724 </infillPoint>)
(<infillPoint> X0.553 Y5.658 Z5.724 </infillPoint>)
(<infillPoint> X1.626 Y6.232 Z5.724 </infillPoint>)
(<infillPoint> X2.79 Y6.585 Z5.724 </infillPoint>)
(<infillPoint> X4.0 Y6.704 Z5.724 </infillPoint>)
(<infillPoint> X5.21 Y6.585 Z5.724 </infillPoint>)
(<infillPoint> X6.374 Y6.232 Z5.724 </infillPoint>)
(<infillPoint> X7.447 Y5.658 Z5.724 </infillPoint>)
(<infillPoint> X8.387 Y4.887 Z5.724 </infillPoint>)
(<infillPoint> X9.158 Y3.947 Z5.724 </infillPoint>)
(<infillPoint> X9.732 Y2.874 Z5.724 </infillPoint>)
(<infillPoint> X10.085 Y1.71 Z5.724 </infillPoint>)
(<infillPoint> X10.204 Y0.5 Z5.724 </infillPoint>)
(</infillBoundary>)
;M108 R80.0
G1 X1.55 Y-5.41 Z5.72 F4200.0
G1 X5.25 Y-5.78 Z5.72 F4200.0
G1 X8.53 Y-4.03 Z5.72 F4200.0
G1 X10.47 Y-0.0 Z5.72 F4200.0
G1 F1200.0
G1 E838.453
G1 F4200.0
M101
G1 X10.44 Y-0.0 Z5.72 F4800.0 E838.455
G1 X10.43 Y-0.4 Z5.72 F4800.0 E838.476
G1 X10.4 Y-0.4 Z5.72 F4800.0 E838.478
G1 X10.38 Y-0.8 Z5.72 F4800.0 E838.499
G1 X10.35 Y-0.8 Z5.72 F4800.0 E838.501
G1 X10.26 Y-1.2 Z5.72 F4800.0 E838.522
G1 X10.23 Y-1.2 Z5.72 F4800.0 E838.524
G1 X10.14 Y-1.6 Z5.72 F4800.0 E838.546
G1 X10.11 Y-1.6 Z5.72 F4800.0 E838.548
G1 X10.02 Y-2.0 Z5.72 F4800.0 E838.569
G1 X9.98 Y-2.0 Z5.72 F4800.0 E838.571
G1 X9.81 Y-2.4 Z5.72 F4800.0 E838.594
G1 X9.77 Y-2.4 Z5.72 F4800.0 E838.596
G1 X9.59 Y-2.8 Z5.72 F4800.0 E838.619
G1 X9.55 Y-2.8 Z5.72 F4800.0 E838.621
G1 X9.36 Y-3.2 Z5.72 F4800.0 E838.645
G1 X9.31 Y-3.2 Z5.72 F4800.0 E838.647
G1 X9.03 Y-3.6 Z5.72 F4800.0 E838.673
G1 X8.99 Y-3.6 Z5.72 F4800.0 E838.675
G1 X8.7 Y-4.0 Z5.72 F4800.0 E838.701
G1 X8.66 Y-4.0 Z5.72 F4800.0 E838.704
G1 X8.25 Y-4.4 Z5.72 F4800.0 E838.734
G1 X8.2 Y-4.4 Z5.72 F4800.0 E838.736
G1 X7.77 Y-4.8 Z5.72 F4800.0 E838.767
G1 X7.72 Y-4.8 Z5.72 F4800.0 E838.77
G1 X7.1 Y-5.2 Z5.72 F4800.0 E838.809
G1 X7.03 Y-5.2 Z5.72 F4800.0 E838.813
G1 X6.24 Y-5.6 Z5.72 F4800.0 E838.86
G1 X4.19 Y-6.0 Z5.72 F4800.0 E838.97
G1 X3.81 Y-6.0 Z5.72 F4800.0 E838.99
G1 X1.76 Y-5.6 Z5.72 F4800.0 E839.1
G1 X0.97 Y-5.2 Z5.72 F4800.0 E839.147
G1 X0.9 Y-5.2 Z5.72 F4800.0 E839.151
G1 X0.28 Y-4.8 Z5.72 F4800.0 E839.189
G1 X0.23 Y-4.8 Z5.72 F4800.0 E839.192
G1 X-0.2 Y-4.4 Z5.72 F4800.0 E839.223
G1 X-0.25 Y-4.4 Z5.72 F4800.0 E839.226
G1 X-0.66 Y-4.0 Z5.72 F4800.0 E839.256
G1 X-0.7 Y-4.0 Z5.72 F4800.0 E839.258
G1 X-0.99 Y-3.6 Z5.72 F4800.0 E839.284
G1 X-1.03 Y-3.6 Z5.72 F4800.0 E839.286
G1 X-1.31 Y-3.2 Z5.72 F4800.0 E839.312
G1 X-1.36 Y-3.2 Z5.72 F4800.0 E839.315
G1 X-1.55 Y-2.8 Z5.72 F4800.0 E839.338
G1 X-1.59 Y-2.8 Z5.72 F4800.0 E839.34
G1 X-1.77 Y-2.4 Z5.72 F4800.0 E839.363
G1 X-1.81 Y-2.4 Z5.72 F4800.0 E839.365
G1 X-1.98 Y-2.0 Z5.72 F4800.0 E839.388
G1 X-2.02 Y-2.0 Z5.72 F4800.0 E839.39
G1 X-2.11 Y-1.6 Z5.72 F4800.0 E839.412
G1 X-2.14 Y-1.6 Z5.72 F4800.0 E839.414
G1 X-2.23 Y-1.2 Z5.72 F4800.0 E839.436
G1 X-2.26 Y-1.2 Z5.72 F4800.0 E839.437
G1 X-2.35 Y-0.8 Z5.72 F4800.0 E839.459
G1 X-2.38 Y-0.8 Z5.72 F4800.0 E839.461
G1 X-2.4 Y-0.4 Z5.72 F4800.0 E839.482
G1 X-2.43 Y-0.4 Z5.72 F4800.0 E839.484
G1 X-2.44 Y0.0 Z5.72 F4800.0 E839.505
G1 X-2.47 Y0.0 Z5.72 F4800.0 E839.507
G1 X-2.48 Y0.4 Z5.72 F4800.0 E839.528
G1 X-2.51 Y0.4 Z5.72 F4800.0 E839.529
G1 X-2.49 Y0.8 Z5.72 F4800.0 E839.551
G1 X-2.46 Y0.8 Z5.72 F4800.0 E839.552
G1 X-2.45 Y1.2 Z5.72 F4800.0 E839.573
G1 X-2.42 Y1.2 Z5.72 F4800.0 E839.575
G1 X-2.41 Y1.6 Z5.72 F4800.0 E839.596
G1 X-2.38 Y1.6 Z5.72 F4800.0 E839.598
G1 X-2.32 Y2.0 Z5.72 F4800.0 E839.619
G1 X-2.29 Y2.0 Z5.72 F4800.0 E839.621
G1 X-2.2 Y2.4 Z5.72 F4800.0 E839.643
G1 X-2.17 Y2.4 Z5.72 F4800.0 E839.645
G1 X-2.08 Y2.8 Z5.72 F4800.0 E839.666
G1 X-2.05 Y2.8 Z5.72 F4800.0 E839.668
G1 X-1.91 Y3.2 Z5.72 F4800.0 E839.69
G1 X-1.88 Y3.2 Z5.72 F4800.0 E839.692
G1 X-1.7 Y3.6 Z5.72 F4800.0 E839.715
G1 X-1.66 Y3.6 Z5.72 F4800.0 E839.717
G1 X-1.49 Y4.0 Z5.72 F4800.0 E839.74
G1 X-1.45 Y4.0 Z5.72 F4800.0 E839.742
G1 X-1.19 Y4.4 Z5.72 F4800.0 E839.768
G1 X-1.15 Y4.4 Z5.72 F4800.0 E839.77
G1 X-0.86 Y4.8 Z5.72 F4800.0 E839.796
G1 X-0.82 Y4.8 Z5.72 F4800.0 E839.798
G1 X-0.5 Y5.2 Z5.72 F4800.0 E839.825
G1 X-0.45 Y5.2 Z5.72 F4800.0 E839.828
G1 X-0.01 Y5.6 Z5.72 F4800.0 E839.859
G1 X0.04 Y5.6 Z5.72 F4800.0 E839.862
G1 X0.53 Y6.0 Z5.72 F4800.0 E839.895
G1 X0.6 Y6.0 Z5.72 F4800.0 E839.899
G1 X1.28 Y6.4 Z5.72 F4800.0 E839.94
G1 X1.35 Y6.4 Z5.72 F4800.0 E839.944
G1 X2.42 Y6.8 Z5.72 F4800.0 E840.005
G1 X2.53 Y6.8 Z5.72 F4800.0 E840.011
G1 F1200.0
G1 E839.011
G1 F4800.0
M103
G1 X5.47 Y6.8 Z5.72 F4200.0
G1 F1200.0
G1 E840.011
G1 F4200.0
M101
G1 X5.58 Y6.8 Z5.72 F4800.0 E840.017
G1 X6.65 Y6.4 Z5.72 F4800.0 E840.077
G1 X6.72 Y6.4 Z5.72 F4800.0 E840.081
G1 X7.4 Y6.0 Z5.72 F4800.0 E840.122
G1 X7.47 Y6.0 Z5.72 F4800.0 E840.126
G1 X7.96 Y5.6 Z5.72 F4800.0 E840.16
G1 X8.01 Y5.6 Z5.72 F4800.0 E840.162
G1 X8.45 Y5.2 Z5.72 F4800.0 E840.194
G1 X8.5 Y5.2 Z5.72 F4800.0 E840.196
G1 X8.82 Y4.8 Z5.72 F4800.0 E840.223
G1 X8.86 Y4.8 Z5.72 F4800.0 E840.226
G1 X9.15 Y4.4 Z5.72 F4800.0 E840.252
G1 X9.19 Y4.4 Z5.72 F4800.0 E840.254
G1 X9.45 Y4.0 Z5.72 F4800.0 E840.279
G1 X9.49 Y4.0 Z5.72 F4800.0 E840.281
G1 X9.66 Y3.6 Z5.72 F4800.0 E840.304
G1 X9.7 Y3.6 Z5.72 F4800.0 E840.306
G1 X9.88 Y3.2 Z5.72 F4800.0 E840.329
G1 X9.91 Y3.2 Z5.72 F4800.0 E840.331
G1 X10.05 Y2.8 Z5.72 F4800.0 E840.353
G1 X10.08 Y2.8 Z5.72 F4800.0 E840.355
G1 X10.17 Y2.4 Z5.72 F4800.0 E840.377
G1 X10.2 Y2.4 Z5.72 F4800.0 E840.379
G1 X10.29 Y2.0 Z5.72 F4800.0 E840.4
G1 X10.32 Y2.0 Z5.72 F4800.0 E840.402
G1 X10.38 Y1.6 Z5.72 F4800.0 E840.423
G1 X10.41 Y1.6 Z5.72 F4800.0 E840.425
G1 X10.42 Y1.2 Z5.72 F4800.0 E840.446
G1 X10.45 Y1.2 Z5.72 F4800.0 E840.448
G1 X10.46 Y0.8 Z5.72 F4800.0 E840.469
G1 X10.49 Y0.8 Z5.72 F4800.0 E840.471
G1 X10.48 Y0.4 Z5.72 F4800.0 E840.492
G1 X10.51 Y0.4 Z5.72 F4800.0 E840.494
G1 F1200.0
G1 E839.494
G1 F4800.0
M103
(</infill>)
(</nestedRing>)
(</rotation>)
(</layer>)
(<layer> 5.994 )
(<rotation> (6.12323399574e-17+1j) )
(<nestedRing>)
(<boundaryPerimeter>)
(<boundaryPoint> X6.679 Y6.968 Z5.994 </boundaryPoint>)
(<boundaryPoint> X5.366 Y7.366 Z5.994 </boundaryPoint>)
(<boundaryPoint> X4.0 Y7.501 Z5.994 </boundaryPoint>)
(<boundaryPoint> X2.634 Y7.366 Z5.994 </boundaryPoint>)
(<boundaryPoint> X1.321 Y6.968 Z5.994 </boundaryPoint>)
(<boundaryPoint> X0.111 Y6.321 Z5.994 </boundaryPoint>)
(<boundaryPoint> X-0.95 Y5.45 Z5.994 </boundaryPoint>)
(<boundaryPoint> X-1.821 Y4.389 Z5.994 </boundaryPoint>)
(<boundaryPoint> X-2.468 Y3.179 Z5.994 </boundaryPoint>)
(<boundaryPoint> X-2.866 Y1.866 Z5.994 </boundaryPoint>)
(<boundaryPoint> X-3.001 Y0.5 Z5.994 </boundaryPoint>)
(<boundaryPoint> X-2.866 Y-0.866 Z5.994 </boundaryPoint>)
(<boundaryPoint> X-2.468 Y-2.179 Z5.994 </boundaryPoint>)
(<boundaryPoint> X-1.821 Y-3.389 Z5.994 </boundaryPoint>)
(<boundaryPoint> X-0.95 Y-4.45 Z5.994 </boundaryPoint>)
(<boundaryPoint> X0.111 Y-5.321 Z5.994 </boundaryPoint>)
(<boundaryPoint> X1.321 Y-5.968 Z5.994 </boundaryPoint>)
(<boundaryPoint> X2.634 Y-6.366 Z5.994 </boundaryPoint>)
(<boundaryPoint> X4.0 Y-6.501 Z5.994 </boundaryPoint>)
(<boundaryPoint> X5.366 Y-6.366 Z5.994 </boundaryPoint>)
(<boundaryPoint> X6.679 Y-5.968 Z5.994 </boundaryPoint>)
(<boundaryPoint> X7.889 Y-5.321 Z5.994 </boundaryPoint>)
(<boundaryPoint> X8.95 Y-4.45 Z5.994 </boundaryPoint>)
(<boundaryPoint> X9.821 Y-3.389 Z5.994 </boundaryPoint>)
(<boundaryPoint> X10.468 Y-2.179 Z5.994 </boundaryPoint>)
(<boundaryPoint> X10.866 Y-0.866 Z5.994 </boundaryPoint>)
(<boundaryPoint> X11.001 Y0.5 Z5.994 </boundaryPoint>)
(<boundaryPoint> X10.866 Y1.866 Z5.994 </boundaryPoint>)
(<boundaryPoint> X10.468 Y3.179 Z5.994 </boundaryPoint>)
(<boundaryPoint> X9.821 Y4.389 Z5.994 </boundaryPoint>)
(<boundaryPoint> X8.95 Y5.45 Z5.994 </boundaryPoint>)
(<boundaryPoint> X7.889 Y6.321 Z5.994 </boundaryPoint>)
(<edge> outer )
;M108 R40.0
G1 X9.91 Y-1.95 Z5.99 F4200.0
G1 X7.56 Y-4.82 Z5.99 F4200.0
G1 X4.0 Y-5.9 Z5.99 F4200.0
G1 X-0.74 Y-4.37 Z5.99 F4200.0
G1 F1200.0
G1 E840.494
G1 F4200.0
M101
G1 X0.22 Y-5.15 Z5.99 F2400.0 E840.559
G1 X1.4 Y-5.78 Z5.99 F2400.0 E840.63
G1 X2.67 Y-6.17 Z5.99 F2400.0 E840.7
G1 X4.0 Y-6.3 Z5.99 F2400.0 E840.77
G1 X5.33 Y-6.17 Z5.99 F2400.0 E840.841
G1 X6.6 Y-5.78 Z5.99 F2400.0 E840.911
G1 X7.78 Y-5.15 Z5.99 F2400.0 E840.982
G1 X8.81 Y-4.31 Z5.99 F2400.0 E841.052
G1 X9.65 Y-3.28 Z5.99 F2400.0 E841.122
G1 X10.28 Y-2.1 Z5.99 F2400.0 E841.193
G1 X10.67 Y-0.83 Z5.99 F2400.0 E841.263
G1 X10.8 Y0.5 Z5.99 F2400.0 E841.334
G1 X10.67 Y1.83 Z5.99 F2400.0 E841.404
G1 X10.28 Y3.1 Z5.99 F2400.0 E841.475
G1 X9.65 Y4.28 Z5.99 F2400.0 E841.545
G1 X8.81 Y5.31 Z5.99 F2400.0 E841.615
G1 X7.78 Y6.15 Z5.99 F2400.0 E841.686
G1 X6.6 Y6.78 Z5.99 F2400.0 E841.756
G1 X5.33 Y7.17 Z5.99 F2400.0 E841.827
G1 X4.0 Y7.3 Z5.99 F2400.0 E841.897
G1 X2.67 Y7.17 Z5.99 F2400.0 E841.967
G1 X1.4 Y6.78 Z5.99 F2400.0 E842.038
G1 X0.22 Y6.15 Z5.99 F2400.0 E842.108
G1 X-0.81 Y5.31 Z5.99 F2400.0 E842.179
G1 X-1.65 Y4.28 Z5.99 F2400.0 E842.249
G1 X-2.28 Y3.1 Z5.99 F2400.0 E842.319
G1 X-2.67 Y1.83 Z5.99 F2400.0 E842.39
G1 X-2.8 Y0.5 Z5.99 F2400.0 E842.46
G1 X-2.67 Y-0.83 Z5.99 F2400.0 E842.531
G1 X-2.28 Y-2.1 Z5.99 F2400.0 E842.601
G1 X-1.65 Y-3.28 Z5.99 F2400.0 E842.672
G1 X-0.81 Y-4.31 Z5.99 F2400.0 E842.742
G1 X-0.74 Y-4.37 Z5.99 F2400.0 E842.747
G1 F1200.0
G1 E842.747
G1 F2400.0
M103
(</edge>)
(</boundaryPerimeter>)
(<nestedRing>)
(<boundaryPerimeter>)
(<boundaryPoint> X9.888 Y-0.671 Z5.994 </boundaryPoint>)
(<boundaryPoint> X9.546 Y-1.797 Z5.994 </boundaryPoint>)
(<boundaryPoint> X8.991 Y-2.835 Z5.994 </boundaryPoint>)
(<boundaryPoint> X8.245 Y-3.745 Z5.994 </boundaryPoint>)
(<boundaryPoint> X7.335 Y-4.491 Z5.994 </boundaryPoint>)
(<boundaryPoint> X6.297 Y-5.046 Z5.994 </boundaryPoint>)
(<boundaryPoint> X5.171 Y-5.388 Z5.994 </boundaryPoint>)
(<boundaryPoint> X4.0 Y-5.503 Z5.994 </boundaryPoint>)
(<boundaryPoint> X2.829 Y-5.388 Z5.994 </boundaryPoint>)
(<boundaryPoint> X1.703 Y-5.046 Z5.994 </boundaryPoint>)
(<boundaryPoint> X0.665 Y-4.491 Z5.994 </boundaryPoint>)
(<boundaryPoint> X-0.245 Y-3.745 Z5.994 </boundaryPoint>)
(<boundaryPoint> X-0.991 Y-2.835 Z5.994 </boundaryPoint>)
(<boundaryPoint> X-1.546 Y-1.797 Z5.994 </boundaryPoint>)
(<boundaryPoint> X-1.888 Y-0.671 Z5.994 </boundaryPoint>)
(<boundaryPoint> X-2.003 Y0.5 Z5.994 </boundaryPoint>)
(<boundaryPoint> X-1.888 Y1.671 Z5.994 </boundaryPoint>)
(<boundaryPoint> X-1.546 Y2.797 Z5.994 </boundaryPoint>)
(<boundaryPoint> X-0.991 Y3.835 Z5.994 </boundaryPoint>)
(<boundaryPoint> X-0.245 Y4.745 Z5.994 </boundaryPoint>)
(<boundaryPoint> X0.665 Y5.491 Z5.994 </boundaryPoint>)
(<boundaryPoint> X1.703 Y6.046 Z5.994 </boundaryPoint>)
(<boundaryPoint> X2.829 Y6.388 Z5.994 </boundaryPoint>)
(<boundaryPoint> X4.0 Y6.503 Z5.994 </boundaryPoint>)
(<boundaryPoint> X5.171 Y6.388 Z5.994 </boundaryPoint>)
(<boundaryPoint> X6.297 Y6.046 Z5.994 </boundaryPoint>)
(<boundaryPoint> X7.335 Y5.491 Z5.994 </boundaryPoint>)
(<boundaryPoint> X8.245 Y4.745 Z5.994 </boundaryPoint>)
(<boundaryPoint> X8.991 Y3.835 Z5.994 </boundaryPoint>)
(<boundaryPoint> X9.546 Y2.797 Z5.994 </boundaryPoint>)
(<boundaryPoint> X9.888 Y1.671 Z5.994 </boundaryPoint>)
(<boundaryPoint> X10.003 Y0.5 Z5.994 </boundaryPoint>)
(<edge> inner )
G1 X-0.45 Y-3.81 Z5.99 F4200.0
G1 F1200.0
G1 E842.747
G1 F4200.0
M101
G1 X-1.16 Y-2.95 Z5.99 F2400.0 E842.806
G1 X-1.73 Y-1.87 Z5.99 F2400.0 E842.87
G1 X-2.09 Y-0.71 Z5.99 F2400.0 E842.935
G1 X-2.2 Y0.5 Z5.99 F2400.0 E842.999
G1 X-2.09 Y1.71 Z5.99 F2400.0 E843.063
G1 X-1.73 Y2.87 Z5.99 F2400.0 E843.127
G1 X-1.16 Y3.95 Z5.99 F2400.0 E843.192
G1 X-0.39 Y4.89 Z5.99 F2400.0 E843.256
G1 X0.55 Y5.66 Z5.99 F2400.0 E843.32
G1 X1.63 Y6.23 Z5.99 F2400.0 E843.384
G1 X2.79 Y6.59 Z5.99 F2400.0 E843.449
G1 X4.0 Y6.7 Z5.99 F2400.0 E843.513
G1 X5.21 Y6.59 Z5.99 F2400.0 E843.577
G1 X6.37 Y6.23 Z5.99 F2400.0 E843.641
G1 X7.45 Y5.66 Z5.99 F2400.0 E843.706
G1 X8.39 Y4.89 Z5.99 F2400.0 E843.77
G1 X9.16 Y3.95 Z5.99 F2400.0 E843.834
G1 X9.73 Y2.87 Z5.99 F2400.0 E843.898
G1 X10.09 Y1.71 Z5.99 F2400.0 E843.963
G1 X10.2 Y0.5 Z5.99 F2400.0 E844.027
G1 X10.09 Y-0.71 Z5.99 F2400.0 E844.091
G1 X9.73 Y-1.87 Z5.99 F2400.0 E844.155
G1 X9.16 Y-2.95 Z5.99 F2400.0 E844.22
G1 X8.39 Y-3.89 Z5.99 F2400.0 E844.284
G1 X7.45 Y-4.66 Z5.99 F2400.0 E844.348
G1 X6.37 Y-5.23 Z5.99 F2400.0 E844.412
G1 X5.21 Y-5.59 Z5.99 F2400.0 E844.477
G1 X4.0 Y-5.7 Z5.99 F2400.0 E844.541
G1 X2.79 Y-5.59 Z5.99 F2400.0 E844.605
G1 X1.63 Y-5.23 Z5.99 F2400.0 E844.669
G1 X0.55 Y-4.66 Z5.99 F2400.0 E844.734
G1 X-0.39 Y-3.89 Z5.99 F2400.0 E844.798
G1 X-0.45 Y-3.81 Z5.99 F2400.0 E844.803
G1 F1200.0
G1 E844.803
G1 F2400.0
M103
(</edge>)
(</boundaryPerimeter>)
(</nestedRing>)
(<infill>)
(<infillBoundary>)
(<infillPoint> X6.602 Y6.782 Z5.994 </infillPoint>)
(<infillPoint> X5.327 Y7.169 Z5.994 </infillPoint>)
(<infillPoint> X4.0 Y7.3 Z5.994 </infillPoint>)
(<infillPoint> X2.673 Y7.169 Z5.994 </infillPoint>)
(<infillPoint> X1.398 Y6.782 Z5.994 </infillPoint>)
(<infillPoint> X0.223 Y6.154 Z5.994 </infillPoint>)
(<infillPoint> X-0.808 Y5.308 Z5.994 </infillPoint>)
(<infillPoint> X-1.654 Y4.277 Z5.994 </infillPoint>)
(<infillPoint> X-2.282 Y3.102 Z5.994 </infillPoint>)
(<infillPoint> X-2.669 Y1.827 Z5.994 </infillPoint>)
(<infillPoint> X-2.8 Y0.5 Z5.994 </infillPoint>)
(<infillPoint> X-2.669 Y-0.827 Z5.994 </infillPoint>)
(<infillPoint> X-2.282 Y-2.102 Z5.994 </infillPoint>)
(<infillPoint> X-1.654 Y-3.277 Z5.994 </infillPoint>)
(<infillPoint> X-0.808 Y-4.308 Z5.994 </infillPoint>)
(<infillPoint> X0.223 Y-5.154 Z5.994 </infillPoint>)
(<infillPoint> X1.398 Y-5.782 Z5.994 </infillPoint>)
(<infillPoint> X2.673 Y-6.169 Z5.994 </infillPoint>)
(<infillPoint> X4.0 Y-6.3 Z5.994 </infillPoint>)
(<infillPoint> X5.327 Y-6.169 Z5.994 </infillPoint>)
(<infillPoint> X6.602 Y-5.782 Z5.994 </infillPoint>)
(<infillPoint> X7.777 Y-5.154 Z5.994 </infillPoint>)
(<infillPoint> X8.808 Y-4.308 Z5.994 </infillPoint>)
(<infillPoint> X9.654 Y-3.277 Z5.994 </infillPoint>)
(<infillPoint> X10.282 Y-2.102 Z5.994 </infillPoint>)
(<infillPoint> X10.669 Y-0.827 Z5.994 </infillPoint>)
(<infillPoint> X10.8 Y0.5 Z5.994 </infillPoint>)
(<infillPoint> X10.669 Y1.827 Z5.994 </infillPoint>)
(<infillPoint> X10.282 Y3.102 Z5.994 </infillPoint>)
(<infillPoint> X9.654 Y4.277 Z5.994 </infillPoint>)
(<infillPoint> X8.808 Y5.308 Z5.994 </infillPoint>)
(<infillPoint> X7.777 Y6.154 Z5.994 </infillPoint>)
(</infillBoundary>)
(<infillBoundary>)
(<infillPoint> X10.085 Y-0.71 Z5.994 </infillPoint>)
(<infillPoint> X9.732 Y-1.874 Z5.994 </infillPoint>)
(<infillPoint> X9.158 Y-2.947 Z5.994 </infillPoint>)
(<infillPoint> X8.387 Y-3.887 Z5.994 </infillPoint>)
(<infillPoint> X7.447 Y-4.658 Z5.994 </infillPoint>)
(<infillPoint> X6.374 Y-5.232 Z5.994 </infillPoint>)
(<infillPoint> X5.21 Y-5.585 Z5.994 </infillPoint>)
(<infillPoint> X4.0 Y-5.704 Z5.994 </infillPoint>)
(<infillPoint> X2.79 Y-5.585 Z5.994 </infillPoint>)
(<infillPoint> X1.626 Y-5.232 Z5.994 </infillPoint>)
(<infillPoint> X0.553 Y-4.658 Z5.994 </infillPoint>)
(<infillPoint> X-0.387 Y-3.887 Z5.994 </infillPoint>)
(<infillPoint> X-1.158 Y-2.947 Z5.994 </infillPoint>)
(<infillPoint> X-1.732 Y-1.874 Z5.994 </infillPoint>)
(<infillPoint> X-2.085 Y-0.71 Z5.994 </infillPoint>)
(<infillPoint> X-2.204 Y0.5 Z5.994 </infillPoint>)
(<infillPoint> X-2.085 Y1.71 Z5.994 </infillPoint>)
(<infillPoint> X-1.732 Y2.874 Z5.994 </infillPoint>)
(<infillPoint> X-1.158 Y3.947 Z5.994 </infillPoint>)
(<infillPoint> X-0.387 Y4.887 Z5.994 </infillPoint>)
(<infillPoint> X0.553 Y5.658 Z5.994 </infillPoint>)
(<infillPoint> X1.626 Y6.232 Z5.994 </infillPoint>)
(<infillPoint> X2.79 Y6.585 Z5.994 </infillPoint>)
(<infillPoint> X4.0 Y6.704 Z5.994 </infillPoint>)
(<infillPoint> X5.21 Y6.585 Z5.994 </infillPoint>)
(<infillPoint> X6.374 Y6.232 Z5.994 </infillPoint>)
(<infillPoint> X7.447 Y5.658 Z5.994 </infillPoint>)
(<infillPoint> X8.387 Y4.887 Z5.994 </infillPoint>)
(<infillPoint> X9.158 Y3.947 Z5.994 </infillPoint>)
(<infillPoint> X9.732 Y2.874 Z5.994 </infillPoint>)
(<infillPoint> X10.085 Y1.71 Z5.994 </infillPoint>)
(<infillPoint> X10.204 Y0.5 Z5.994 </infillPoint>)
(</infillBoundary>)
;M108 R80.0
G1 X-0.0 Y-4.61 Z5.99 F4200.0
G1 F1200.0
G1 E844.803
G1 F4200.0
M101
G1 X-0.0 Y-4.57 Z5.99 F4800.0 E844.805
G1 X-0.4 Y-4.28 Z5.99 F4800.0 E844.831
G1 X-0.4 Y-4.24 Z5.99 F4800.0 E844.833
G1 X-0.8 Y-3.88 Z5.99 F4800.0 E844.862
G1 X-0.8 Y-3.83 Z5.99 F4800.0 E844.864
G1 X-1.2 Y-3.39 Z5.99 F4800.0 E844.896
G1 X-1.2 Y-3.34 Z5.99 F4800.0 E844.898
G1 X-1.6 Y-2.78 Z5.99 F4800.0 E844.935
G1 X-1.6 Y-2.71 Z5.99 F4800.0 E844.938
G1 X-2.0 Y-2.04 Z5.99 F4800.0 E844.98
G1 X-2.4 Y-0.7 Z5.99 F4800.0 E845.053
G1 X-2.4 Y1.7 Z5.99 F4800.0 E845.18
G1 X-2.0 Y3.04 Z5.99 F4800.0 E845.254
G1 X-1.6 Y3.71 Z5.99 F4800.0 E845.295
G1 X-1.6 Y3.78 Z5.99 F4800.0 E845.299
G1 X-1.2 Y4.34 Z5.99 F4800.0 E845.335
G1 X-1.2 Y4.39 Z5.99 F4800.0 E845.338
G1 X-0.8 Y4.83 Z5.99 F4800.0 E845.369
G1 X-0.8 Y4.88 Z5.99 F4800.0 E845.372
G1 X-0.4 Y5.24 Z5.99 F4800.0 E845.4
G1 X-0.4 Y5.28 Z5.99 F4800.0 E845.403
G1 X0.0 Y5.57 Z5.99 F4800.0 E845.429
G1 X0.0 Y5.61 Z5.99 F4800.0 E845.431
G1 X0.4 Y5.89 Z5.99 F4800.0 E845.457
G1 X0.4 Y5.93 Z5.99 F4800.0 E845.459
G1 X0.8 Y6.11 Z5.99 F4800.0 E845.482
G1 X0.8 Y6.15 Z5.99 F4800.0 E845.484
G1 X1.2 Y6.32 Z5.99 F4800.0 E845.507
G1 X1.2 Y6.36 Z5.99 F4800.0 E845.509
G1 X1.6 Y6.52 Z5.99 F4800.0 E845.532
G1 X1.6 Y6.55 Z5.99 F4800.0 E845.533
G1 X2.0 Y6.64 Z5.99 F4800.0 E845.555
G1 X2.0 Y6.67 Z5.99 F4800.0 E845.557
G1 X2.4 Y6.76 Z5.99 F4800.0 E845.579
G1 X2.4 Y6.79 Z5.99 F4800.0 E845.58
G1 X2.8 Y6.87 Z5.99 F4800.0 E845.602
G1 X2.8 Y6.9 Z5.99 F4800.0 E845.604
G1 X3.2 Y6.91 Z5.99 F4800.0 E845.625
G1 X3.2 Y6.94 Z5.99 F4800.0 E845.626
G1 X3.6 Y6.95 Z5.99 F4800.0 E845.648
G1 X3.6 Y6.98 Z5.99 F4800.0 E845.649
G1 X4.0 Y6.99 Z5.99 F4800.0 E845.67
G1 X4.0 Y7.02 Z5.99 F4800.0 E845.672
G1 X4.4 Y6.98 Z5.99 F4800.0 E845.694
G1 X4.4 Y6.95 Z5.99 F4800.0 E845.695
G1 X4.8 Y6.94 Z5.99 F4800.0 E845.716
G1 X4.8 Y6.91 Z5.99 F4800.0 E845.718
G1 X5.2 Y6.9 Z5.99 F4800.0 E845.739
G1 X5.2 Y6.87 Z5.99 F4800.0 E845.741
G1 X5.6 Y6.79 Z5.99 F4800.0 E845.762
G1 X5.6 Y6.76 Z5.99 F4800.0 E845.764
G1 X6.0 Y6.67 Z5.99 F4800.0 E845.786
G1 X6.0 Y6.64 Z5.99 F4800.0 E845.788
G1 X6.4 Y6.55 Z5.99 F4800.0 E845.809
G1 X6.4 Y6.52 Z5.99 F4800.0 E845.811
G1 X6.8 Y6.36 Z5.99 F4800.0 E845.834
G1 X6.8 Y6.32 Z5.99 F4800.0 E845.836
G1 X7.2 Y6.15 Z5.99 F4800.0 E845.859
G1 X7.2 Y6.11 Z5.99 F4800.0 E845.861
G1 X7.6 Y5.93 Z5.99 F4800.0 E845.884
G1 X7.6 Y5.89 Z5.99 F4800.0 E845.886
G1 X8.0 Y5.61 Z5.99 F4800.0 E845.912
G1 X8.0 Y5.57 Z5.99 F4800.0 E845.914
G1 X8.4 Y5.28 Z5.99 F4800.0 E845.94
G1 X8.4 Y5.24 Z5.99 F4800.0 E845.942
G1 X8.8 Y4.88 Z5.99 F4800.0 E845.971
G1 X8.8 Y4.83 Z5.99 F4800.0 E845.974
G1 X9.2 Y4.39 Z5.99 F4800.0 E846.005
G1 X9.2 Y4.34 Z5.99 F4800.0 E846.008
G1 X9.6 Y3.78 Z5.99 F4800.0 E846.044
G1 X9.6 Y3.71 Z5.99 F4800.0 E846.047
G1 X10.0 Y3.04 Z5.99 F4800.0 E846.089
G1 X10.4 Y1.7 Z5.99 F4800.0 E846.163
G1 X10.4 Y-0.7 Z5.99 F4800.0 E846.289
G1 X10.0 Y-2.04 Z5.99 F4800.0 E846.363
G1 X9.6 Y-2.71 Z5.99 F4800.0 E846.405
G1 X9.6 Y-2.78 Z5.99 F4800.0 E846.408
G1 X9.2 Y-3.34 Z5.99 F4800.0 E846.444
G1 X9.2 Y-3.39 Z5.99 F4800.0 E846.447
G1 X8.8 Y-3.83 Z5.99 F4800.0 E846.478
G1 X8.8 Y-3.88 Z5.99 F4800.0 E846.481
G1 X8.4 Y-4.24 Z5.99 F4800.0 E846.51
G1 X8.4 Y-4.28 Z5.99 F4800.0 E846.512
G1 X8.0 Y-4.57 Z5.99 F4800.0 E846.538
G1 X8.0 Y-4.61 Z5.99 F4800.0 E846.54
G1 X7.6 Y-4.89 Z5.99 F4800.0 E846.566
G1 X7.6 Y-4.93 Z5.99 F4800.0 E846.568
G1 X7.2 Y-5.11 Z5.99 F4800.0 E846.591
G1 X7.2 Y-5.15 Z5.99 F4800.0 E846.593
G1 X6.8 Y-5.32 Z5.99 F4800.0 E846.616
G1 X6.8 Y-5.36 Z5.99 F4800.0 E846.618
G1 X6.4 Y-5.52 Z5.99 F4800.0 E846.641
G1 X6.4 Y-5.55 Z5.99 F4800.0 E846.643
G1 X6.0 Y-5.64 Z5.99 F4800.0 E846.664
G1 X6.0 Y-5.67 Z5.99 F4800.0 E846.666
G1 X5.6 Y-5.76 Z5.99 F4800.0 E846.688
G1 X5.6 Y-5.79 Z5.99 F4800.0 E846.69
G1 X5.2 Y-5.87 Z5.99 F4800.0 E846.711
G1 X5.2 Y-5.9 Z5.99 F4800.0 E846.713
G1 X4.8 Y-5.91 Z5.99 F4800.0 E846.734
G1 X4.8 Y-5.94 Z5.99 F4800.0 E846.736
G1 X4.4 Y-5.95 Z5.99 F4800.0 E846.757
G1 X4.4 Y-5.98 Z5.99 F4800.0 E846.759
G1 X4.0 Y-5.99 Z5.99 F4800.0 E846.78
G1 X4.0 Y-6.02 Z5.99 F4800.0 E846.781
G1 X3.6 Y-5.98 Z5.99 F4800.0 E846.803
G1 X3.6 Y-5.95 Z5.99 F4800.0 E846.804
G1 X3.2 Y-5.94 Z5.99 F4800.0 E846.826
G1 X3.2 Y-5.91 Z5.99 F4800.0 E846.827
G1 X2.8 Y-5.9 Z5.99 F4800.0 E846.848
G1 X2.8 Y-5.87 Z5.99 F4800.0 E846.85
G1 X2.4 Y-5.79 Z5.99 F4800.0 E846.872
G1 X2.4 Y-5.76 Z5.99 F4800.0 E846.874
G1 X2.0 Y-5.67 Z5.99 F4800.0 E846.895
G1 X2.0 Y-5.64 Z5.99 F4800.0 E846.897
G1 X1.6 Y-5.55 Z5.99 F4800.0 E846.919
G1 X1.6 Y-5.52 Z5.99 F4800.0 E846.92
G1 X1.2 Y-5.36 Z5.99 F4800.0 E846.943
G1 X1.2 Y-5.32 Z5.99 F4800.0 E846.945
G1 X0.8 Y-5.15 Z5.99 F4800.0 E846.968
G1 X0.8 Y-5.11 Z5.99 F4800.0 E846.97
G1 X0.4 Y-4.93 Z5.99 F4800.0 E846.993
G1 X0.4 Y-4.89 Z5.99 F4800.0 E846.995
G1 F1200.0
G1 E846.458
G1 F4800.0
M103
(</infill>)
(</nestedRing>)
(</rotation>)
(</layer>)
(<layer> 6.264 )
(<rotation> (-1+1.22464679915e-16j) )
(<nestedRing>)
(<boundaryPerimeter>)
(<boundaryPoint> X6.679 Y6.968 Z6.264 </boundaryPoint>)
(<boundaryPoint> X5.366 Y7.366 Z6.264 </boundaryPoint>)
(<boundaryPoint> X4.0 Y7.501 Z6.264 </boundaryPoint>)
(<boundaryPoint> X2.634 Y7.366 Z6.264 </boundaryPoint>)
(<boundaryPoint> X1.321 Y6.968 Z6.264 </boundaryPoint>)
(<boundaryPoint> X0.111 Y6.321 Z6.264 </boundaryPoint>)
(<boundaryPoint> X-0.95 Y5.45 Z6.264 </boundaryPoint>)
(<boundaryPoint> X-1.821 Y4.389 Z6.264 </boundaryPoint>)
(<boundaryPoint> X-2.468 Y3.179 Z6.264 </boundaryPoint>)
(<boundaryPoint> X-2.866 Y1.866 Z6.264 </boundaryPoint>)
(<boundaryPoint> X-3.001 Y0.5 Z6.264 </boundaryPoint>)
(<boundaryPoint> X-2.866 Y-0.866 Z6.264 </boundaryPoint>)
(<boundaryPoint> X-2.468 Y-2.179 Z6.264 </boundaryPoint>)
(<boundaryPoint> X-1.821 Y-3.389 Z6.264 </boundaryPoint>)
(<boundaryPoint> X-0.95 Y-4.45 Z6.264 </boundaryPoint>)
(<boundaryPoint> X0.111 Y-5.321 Z6.264 </boundaryPoint>)
(<boundaryPoint> X1.321 Y-5.968 Z6.264 </boundaryPoint>)
(<boundaryPoint> X2.634 Y-6.366 Z6.264 </boundaryPoint>)
(<boundaryPoint> X4.0 Y-6.501 Z6.264 </boundaryPoint>)
(<boundaryPoint> X5.366 Y-6.366 Z6.264 </boundaryPoint>)
(<boundaryPoint> X6.679 Y-5.968 Z6.264 </boundaryPoint>)
(<boundaryPoint> X7.889 Y-5.321 Z6.264 </boundaryPoint>)
(<boundaryPoint> X8.95 Y-4.45 Z6.264 </boundaryPoint>)
(<boundaryPoint> X9.821 Y-3.389 Z6.264 </boundaryPoint>)
(<boundaryPoint> X10.468 Y-2.179 Z6.264 </boundaryPoint>)
(<boundaryPoint> X10.866 Y-0.866 Z6.264 </boundaryPoint>)
(<boundaryPoint> X11.001 Y0.5 Z6.264 </boundaryPoint>)
(<boundaryPoint> X10.866 Y1.866 Z6.264 </boundaryPoint>)
(<boundaryPoint> X10.468 Y3.179 Z6.264 </boundaryPoint>)
(<boundaryPoint> X9.821 Y4.389 Z6.264 </boundaryPoint>)
(<boundaryPoint> X8.95 Y5.45 Z6.264 </boundaryPoint>)
(<boundaryPoint> X7.889 Y6.321 Z6.264 </boundaryPoint>)
(<edge> outer )
;M108 R40.0
G1 X-0.94 Y-4.14 Z6.26 F4200.0
G1 F1200.0
G1 E846.995
G1 F4200.0
M101
G1 X-0.81 Y-4.31 Z6.26 F2400.0 E847.006
G1 X0.22 Y-5.15 Z6.26 F2400.0 E847.077
G1 X1.4 Y-5.78 Z6.26 F2400.0 E847.147
G1 X2.67 Y-6.17 Z6.26 F2400.0 E847.218
G1 X4.0 Y-6.3 Z6.26 F2400.0 E847.288
G1 X5.33 Y-6.17 Z6.26 F2400.0 E847.359
G1 X6.6 Y-5.78 Z6.26 F2400.0 E847.429
G1 X7.78 Y-5.15 Z6.26 F2400.0 E847.499
G1 X8.81 Y-4.31 Z6.26 F2400.0 E847.57
G1 X9.65 Y-3.28 Z6.26 F2400.0 E847.64
G1 X10.28 Y-2.1 Z6.26 F2400.0 E847.711
G1 X10.67 Y-0.83 Z6.26 F2400.0 E847.781
G1 X10.8 Y0.5 Z6.26 F2400.0 E847.851
G1 X10.67 Y1.83 Z6.26 F2400.0 E847.922
G1 X10.28 Y3.1 Z6.26 F2400.0 E847.992
G1 X9.65 Y4.28 Z6.26 F2400.0 E848.063
G1 X8.81 Y5.31 Z6.26 F2400.0 E848.133
G1 X7.78 Y6.15 Z6.26 F2400.0 E848.203
G1 X6.6 Y6.78 Z6.26 F2400.0 E848.274
G1 X5.33 Y7.17 Z6.26 F2400.0 E848.344
G1 X4.0 Y7.3 Z6.26 F2400.0 E848.415
G1 X2.67 Y7.17 Z6.26 F2400.0 E848.485
G1 X1.4 Y6.78 Z6.26 F2400.0 E848.556
G1 X0.22 Y6.15 Z6.26 F2400.0 E848.626
G1 X-0.81 Y5.31 Z6.26 F2400.0 E848.696
G1 X-1.65 Y4.28 Z6.26 F2400.0 E848.767
G1 X-2.28 Y3.1 Z6.26 F2400.0 E848.837
G1 X-2.67 Y1.83 Z6.26 F2400.0 E848.908
G1 X-2.8 Y0.5 Z6.26 F2400.0 E848.978
G1 X-2.67 Y-0.83 Z6.26 F2400.0 E849.048
G1 X-2.28 Y-2.1 Z6.26 F2400.0 E849.119
G1 X-1.65 Y-3.28 Z6.26 F2400.0 E849.189
G1 X-0.94 Y-4.14 Z6.26 F2400.0 E849.249
G1 F1200.0
G1 E849.249
G1 F2400.0
M103
(</edge>)
(</boundaryPerimeter>)
(<nestedRing>)
(<boundaryPerimeter>)
(<boundaryPoint> X9.888 Y-0.671 Z6.264 </boundaryPoint>)
(<boundaryPoint> X9.546 Y-1.797 Z6.264 </boundaryPoint>)
(<boundaryPoint> X8.991 Y-2.835 Z6.264 </boundaryPoint>)
(<boundaryPoint> X8.245 Y-3.745 Z6.264 </boundaryPoint>)
(<boundaryPoint> X7.335 Y-4.491 Z6.264 </boundaryPoint>)
(<boundaryPoint> X6.297 Y-5.046 Z6.264 </boundaryPoint>)
(<boundaryPoint> X5.171 Y-5.388 Z6.264 </boundaryPoint>)
(<boundaryPoint> X4.0 Y-5.503 Z6.264 </boundaryPoint>)
[truncated: 1,521,727 more chars]
