# Supplementary material for: Using Voice Coils to Actuate Modular Soft Robots: Wormbot, an Example
Source: Soft Robot. 2016 Dec 1;3(4):198–204. doi: 10.1089/soro.2016.0009 (PMC5180079; doi:10.1089/soro.2016.0009)
Supplement: Supplemental data [file Supp_Data.zip › Supplemental Information/3D Printer Parts/Tripple Reel/Bi Extruder/v2/triple_reel_fill.gcode]

(<format> skeinforge gcode </format>)
(<version> 12.03.14 </version>)
(<created> 14.11.07|13:3 </created>)
(<extruderInitialization>)
(<craftTypeName> extrusion </craftTypeName>)
M105
(<decimalPlacesCarried> 3 </decimalPlacesCarried>)
(<layerThickness> 0.27 </layerThickness>)
(<infillWidth> 0.4 </infillWidth>)
(<volumeFraction> 0.82 </volumeFraction>)
(<infillPerimeterOverlap> 0.3 </infillPerimeterOverlap>)
(<sharpestProduct> 0.866 </sharpestProduct>)
(<layerHeight> 0.27 </layerHeight>)
(<threadSequenceString> loops edge infill </threadSequenceString>)
(<maximumZFeedRatePerSecond> 999.0 </maximumZFeedRatePerSecond>)
(<objectFirstLayerFeedRateInfillMultiplier> 0.9 </objectFirstLayerFeedRateInfillMultiplier>)
(<operatingFeedRatePerSecond> 80.0 </operatingFeedRatePerSecond>)
(<objectFirstLayerFlowRateInfillMultiplier> 0.8 </objectFirstLayerFlowRateInfillMultiplier>)
(<operatingFlowRate> 80.0 </operatingFlowRate>)
(<orbitalFeedRatePerSecond> 0.0 </orbitalFeedRatePerSecond>)
(<travelFeedRatePerSecond> 70.0 </travelFeedRatePerSecond>)
(<edgeWidth> 0.4 </edgeWidth>)
(<perimeterWidth> 0.4 </perimeterWidth>)
(<profileName> ABS </profileName>)
(<settings>)
(<setting> alteration Activate_Alteration True </setting>)
(<setting> alteration Name_of_End_File:  </setting>)
(<setting> alteration Name_of_Start_File:  </setting>)
(<setting> alteration Remove_Redundant_Mcode True </setting>)
(<setting> alteration Replace_Variable_with_Setting True </setting>)
(<setting> comb Activate_Comb True </setting>)
(<setting> comb Running_Jump_Space_(mm): 2.0 </setting>)
(<setting> dimension Activate_Dimension True </setting>)
(<setting> dimension Absolute_Extrusion_Distance True </setting>)
(<setting> dimension Relative_Extrusion_Distance False </setting>)
(<setting> dimension Extruder_Retraction_Speed_(mm/s): 20.0 </setting>)
(<setting> dimension Filament_Diameter_(mm): 1.75 </setting>)
(<setting> dimension Filament_Packing_Density_(ratio): 0.85 </setting>)
(<setting> dimension Maximum_E_Value_before_Reset_(float): 91234.0 </setting>)
(<setting> dimension Minimum_Travel_for_Retraction_(millimeters): 1.0 </setting>)
(<setting> dimension Retract_Within_Island False </setting>)
(<setting> dimension Retraction_Distance_(millimeters): 1.0 </setting>)
(<setting> dimension Restart_Extra_Distance_(millimeters): 0.0 </setting>)
(<setting> export Activate_Export True </setting>)
(<setting> export Add_Descriptive_Extension False </setting>)
(<setting> export Add_Export_Suffix False </setting>)
(<setting> export Add_Profile_Extension False </setting>)
(<setting> export Add_Timestamp_Extension False </setting>)
(<setting> export Also_Send_Output_To:  </setting>)
(<setting> export Analyze_Gcode True </setting>)
(<setting> export Do_Not_Delete_Comments True </setting>)
(<setting> export Delete_Crafting_Comments False </setting>)
(<setting> export Delete_All_Comments False </setting>)
(<setting> export Do_Not_Change_Output True </setting>)
(<setting> export binary_16_byte False </setting>)
(<setting> export gcode_step False </setting>)
(<setting> export gcode_time_segment False </setting>)
(<setting> export gcode_small False </setting>)
(<setting> export File_Extension: gcode </setting>)
(<setting> export Name_of_Replace_File: replace.csv </setting>)
(<setting> export Save_Penultimate_Gcode False </setting>)
(<setting> fill Activate_Fill True </setting>)
(<setting> fill Diaphragm_Period_(layers): 100 </setting>)
(<setting> fill Diaphragm_Thickness_(layers): 0 </setting>)
(<setting> fill Extra_Shells_on_Alternating_Solid_Layer_(layers): 1 </setting>)
(<setting> fill Extra_Shells_on_Base_(layers): 1 </setting>)
(<setting> fill Extra_Shells_on_Sparse_Layer_(layers): 1 </setting>)
(<setting> fill Grid_Circle_Separation_over_Perimeter_Width_(ratio): 0.2 </setting>)
(<setting> fill Grid_Extra_Overlap_(ratio): 0.1 </setting>)
(<setting> fill Grid_Junction_Separation_Band_Height_(layers): 10 </setting>)
(<setting> fill Grid_Junction_Separation_over_Octogon_Radius_At_End_(ratio): 0.0 </setting>)
(<setting> fill Grid_Junction_Separation_over_Octogon_Radius_At_Middle_(ratio): 0.0 </setting>)
(<setting> fill Infill_Begin_Rotation_(degrees): 90.0 </setting>)
(<setting> fill Infill_Begin_Rotation_Repeat_(layers): 1 </setting>)
(<setting> fill Infill_Odd_Layer_Extra_Rotation_(degrees): 90.0 </setting>)
(<setting> fill Grid_Circular False </setting>)
(<setting> fill Grid_Hexagonal False </setting>)
(<setting> fill Grid_Rectangular True </setting>)
(<setting> fill Line False </setting>)
(<setting> fill Infill_Perimeter_Overlap_(ratio): 0.3 </setting>)
(<setting> fill Infill_Solidity_(ratio): 0.01 </setting>)
(<setting> fill Sharpest_Angle_(degrees): 60.0 </setting>)
(<setting> fill Solid_Surface_Thickness_(layers): 3 </setting>)
(<setting> fill Lower_Left True </setting>)
(<setting> fill Nearest False </setting>)
(<setting> fill Surrounding_Angle_(degrees): 60.0 </setting>)
(<setting> fill Infill_>_Loops_>_Perimeter False </setting>)
(<setting> fill Infill_>_Perimeter_>_Loops False </setting>)
(<setting> fill Loops_>_Infill_>_Perimeter False </setting>)
(<setting> fill Loops_>_Perimeter_>_Infill True </setting>)
(<setting> fill Perimeter_>_Infill_>_Loops False </setting>)
(<setting> fill Perimeter_>_Loops_>_Infill False </setting>)
(<setting> home Activate_Home True </setting>)
(<setting> home Name_of_Home_File: home.gcode </setting>)
(<setting> jitter Activate_Jitter True </setting>)
(<setting> jitter Jitter_Over_Perimeter_Width_(ratio): 2.0 </setting>)
(<setting> raft Activate_Raft True </setting>)
(<setting> raft Add_Raft,_Elevate_Nozzle,_Orbit: False </setting>)
(<setting> raft Base_Feed_Rate_Multiplier_(ratio): 0.75 </setting>)
(<setting> raft Base_Flow_Rate_Multiplier_(ratio): 0.6 </setting>)
(<setting> raft Base_Infill_Density_(ratio): 0.3 </setting>)
(<setting> raft Base_Layer_Thickness_over_Layer_Thickness: 2.2 </setting>)
(<setting> raft Base_Layers_(integer): 1 </setting>)
(<setting> raft Base_Nozzle_Lift_over_Base_Layer_Thickness_(ratio): 0.3 </setting>)
(<setting> raft Initial_Circling: False </setting>)
(<setting> raft Infill_Overhang_over_Extrusion_Width_(ratio): 0.1 </setting>)
(<setting> raft Interface_Feed_Rate_Multiplier_(ratio): 1.5 </setting>)
(<setting> raft Interface_Flow_Rate_Multiplier_(ratio): 0.7 </setting>)
(<setting> raft Interface_Infill_Density_(ratio): 0.4 </setting>)
(<setting> raft Interface_Layer_Thickness_over_Layer_Thickness: 1.8 </setting>)
(<setting> raft Interface_Layers_(integer): 2 </setting>)
(<setting> raft Interface_Nozzle_Lift_over_Interface_Layer_Thickness_(ratio): 0.3 </setting>)
(<setting> raft Name_of_Support_End_File: support_end.gcode </setting>)
(<setting> raft Name_of_Support_Start_File: support_start.gcode </setting>)
(<setting> raft Operating_Nozzle_Lift_over_Layer_Thickness_(ratio): 0.0 </setting>)
(<setting> raft Raft_Additional_Margin_over_Length_(%): 2.5 </setting>)
(<setting> raft Raft_Margin_(mm): 2.5 </setting>)
(<setting> raft Support_Cross_Hatch False </setting>)
(<setting> raft Support_Flow_Rate_over_Operating_Flow_Rate_(ratio): 0.7 </setting>)
(<setting> raft Support_Gap_over_Perimeter_Extrusion_Width_(ratio): 0.005 </setting>)
(<setting> raft None True </setting>)
(<setting> raft Empty_Layers_Only False </setting>)
(<setting> raft Everywhere False </setting>)
(<setting> raft Exterior_Only False </setting>)
(<setting> raft Support_Minimum_Angle_(degrees): 45.0 </setting>)
(<setting> speed Activate_Speed True </setting>)
(<setting> speed Add_Flow_Rate: True </setting>)
(<setting> speed Bridge_Feed_Rate_Multiplier_(ratio): 1.0 </setting>)
(<setting> speed Bridge_Flow_Rate_Multiplier_(ratio): 1.0 </setting>)
(<setting> speed Duty_Cyle_at_Beginning_(portion): 1.0 </setting>)
(<setting> speed Duty_Cyle_at_Ending_(portion): 0.0 </setting>)
(<setting> speed Feed_Rate_(mm/s): 80.0 </setting>)
(<setting> speed Flow_Rate_Setting_(float): 80.0 </setting>)
(<setting> speed Object_First_Layer_Feed_Rate_Infill_Multiplier_(ratio): 0.9 </setting>)
(<setting> speed Object_First_Layer_Feed_Rate_Perimeter_Multiplier_(ratio): 0.9 </setting>)
(<setting> speed Object_First_Layer_Flow_Rate_Infill_Multiplier_(ratio): 0.8 </setting>)
(<setting> speed Object_First_Layer_Flow_Rate_Perimeter_Multiplier_(ratio): 0.9 </setting>)
(<setting> speed Orbital_Feed_Rate_over_Operating_Feed_Rate_(ratio): 0.0 </setting>)
(<setting> speed Maximum_Z_Feed_Rate_(mm/s): 999.0 </setting>)
(<setting> speed Perimeter_Feed_Rate_Multiplier_(ratio): 0.5 </setting>)
(<setting> speed Perimeter_Flow_Rate_Multiplier_(ratio): 0.5 </setting>)
(<setting> speed Travel_Feed_Rate_(mm/s): 70.0 </setting>)
(</settings>)
(<timeStampPreface> 20141107_130336 </timeStampPreface>)
(<procedureName> carve </procedureName>)
(<procedureName> preface </procedureName>)
(<procedureName> inset </procedureName>)
(<procedureName> fill </procedureName>)
(<procedureName> speed </procedureName>)
(<procedureName> raft </procedureName>)
(<procedureName> jitter </procedureName>)
(<procedureName> comb </procedureName>)
(<procedureName> dimension </procedureName>)
(<procedureName> alteration </procedureName>)
(<procedureName> export </procedureName>)
(</extruderInitialization>)
(<crafting>)
;M113 S1.0
;M108 R36.0
(<layer> 0.135 )
(<rotation> (6.12323399574e-17+1j) )
(<nestedRing>)
(<boundaryPerimeter>)
(<boundaryPoint> X-13.164 Y3.914 Z0.135 </boundaryPoint>)
(<boundaryPoint> X-13.501 Y0.5 Z0.135 </boundaryPoint>)
(<boundaryPoint> X-13.164 Y-2.914 Z0.135 </boundaryPoint>)
(<boundaryPoint> X-12.168 Y-6.197 Z0.135 </boundaryPoint>)
(<boundaryPoint> X-10.551 Y-9.223 Z0.135 </boundaryPoint>)
(<boundaryPoint> X-8.375 Y-11.875 Z0.135 </boundaryPoint>)
(<boundaryPoint> X-5.723 Y-14.051 Z0.135 </boundaryPoint>)
(<boundaryPoint> X-2.697 Y-15.668 Z0.135 </boundaryPoint>)
(<boundaryPoint> X0.586 Y-16.664 Z0.135 </boundaryPoint>)
(<boundaryPoint> X4.0 Y-17.001 Z0.135 </boundaryPoint>)
(<boundaryPoint> X7.414 Y-16.664 Z0.135 </boundaryPoint>)
(<boundaryPoint> X10.697 Y-15.668 Z0.135 </boundaryPoint>)
(<boundaryPoint> X13.723 Y-14.051 Z0.135 </boundaryPoint>)
(<boundaryPoint> X16.375 Y-11.875 Z0.135 </boundaryPoint>)
(<boundaryPoint> X18.551 Y-9.223 Z0.135 </boundaryPoint>)
(<boundaryPoint> X20.168 Y-6.197 Z0.135 </boundaryPoint>)
(<boundaryPoint> X21.164 Y-2.914 Z0.135 </boundaryPoint>)
(<boundaryPoint> X21.501 Y0.5 Z0.135 </boundaryPoint>)
(<boundaryPoint> X21.164 Y3.914 Z0.135 </boundaryPoint>)
(<boundaryPoint> X20.168 Y7.197 Z0.135 </boundaryPoint>)
(<boundaryPoint> X18.551 Y10.223 Z0.135 </boundaryPoint>)
(<boundaryPoint> X16.375 Y12.875 Z0.135 </boundaryPoint>)
(<boundaryPoint> X13.723 Y15.051 Z0.135 </boundaryPoint>)
(<boundaryPoint> X10.697 Y16.668 Z0.135 </boundaryPoint>)
(<boundaryPoint> X7.414 Y17.664 Z0.135 </boundaryPoint>)
(<boundaryPoint> X4.0 Y18.001 Z0.135 </boundaryPoint>)
(<boundaryPoint> X0.586 Y17.664 Z0.135 </boundaryPoint>)
(<boundaryPoint> X-2.697 Y16.668 Z0.135 </boundaryPoint>)
(<boundaryPoint> X-5.723 Y15.051 Z0.135 </boundaryPoint>)
(<boundaryPoint> X-8.375 Y12.875 Z0.135 </boundaryPoint>)
(<boundaryPoint> X-10.551 Y10.223 Z0.135 </boundaryPoint>)
(<boundaryPoint> X-12.168 Y7.197 Z0.135 </boundaryPoint>)
(<edge> outer )
G1 X-8.24 Y-11.73 Z0.14 F4200.0
G1 F1200.0
G1 E1.0
G1 F4200.0
M101
G1 X-8.23 Y-11.73 Z0.14 F2160.0 E1.0
G1 X-5.61 Y-13.88 Z0.14 F2160.0 E1.179
G1 X-2.62 Y-15.48 Z0.14 F2160.0 E1.359
G1 X0.63 Y-16.47 Z0.14 F2160.0 E1.538
G1 X4.0 Y-16.8 Z0.14 F2160.0 E1.717
G1 X7.38 Y-16.47 Z0.14 F2160.0 E1.896
G1 X10.62 Y-15.48 Z0.14 F2160.0 E2.075
G1 X13.61 Y-13.88 Z0.14 F2160.0 E2.254
G1 X16.23 Y-11.73 Z0.14 F2160.0 E2.433
G1 X18.38 Y-9.11 Z0.14 F2160.0 E2.613
G1 X19.98 Y-6.12 Z0.14 F2160.0 E2.792
G1 X20.97 Y-2.88 Z0.14 F2160.0 E2.971
G1 X21.3 Y0.5 Z0.14 F2160.0 E3.15
G1 X20.97 Y3.88 Z0.14 F2160.0 E3.329
G1 X19.98 Y7.12 Z0.14 F2160.0 E3.508
G1 X18.38 Y10.11 Z0.14 F2160.0 E3.687
G1 X16.23 Y12.73 Z0.14 F2160.0 E3.867
G1 X13.61 Y14.88 Z0.14 F2160.0 E4.046
G1 X10.62 Y16.48 Z0.14 F2160.0 E4.225
G1 X7.38 Y17.47 Z0.14 F2160.0 E4.404
G1 X4.0 Y17.8 Z0.14 F2160.0 E4.583
G1 X0.63 Y17.47 Z0.14 F2160.0 E4.762
G1 X-2.62 Y16.48 Z0.14 F2160.0 E4.941
G1 X-5.61 Y14.88 Z0.14 F2160.0 E5.121
G1 X-8.23 Y12.73 Z0.14 F2160.0 E5.3
G1 X-10.38 Y10.11 Z0.14 F2160.0 E5.479
G1 X-11.98 Y7.12 Z0.14 F2160.0 E5.658
G1 X-12.97 Y3.88 Z0.14 F2160.0 E5.837
G1 X-13.3 Y0.5 Z0.14 F2160.0 E6.016
G1 X-12.97 Y-2.88 Z0.14 F2160.0 E6.195
G1 X-11.98 Y-6.12 Z0.14 F2160.0 E6.375
G1 X-10.38 Y-9.11 Z0.14 F2160.0 E6.554
G1 X-8.24 Y-11.73 Z0.14 F2160.0 E6.733
G1 F1200.0
G1 E6.733
G1 F2160.0
M103
(</edge>)
(</boundaryPerimeter>)
(<loop> outer )
;M108 R64.0
G1 X-7.95 Y-11.45 Z0.14 F4200.0
G1 F1200.0
G1 E6.733
G1 F4200.0
M101
G1 X-7.95 Y-11.45 Z0.14 F4320.0 E6.733
G1 X-5.39 Y-13.55 Z0.14 F4320.0 E6.888
G1 X-2.47 Y-15.11 Z0.14 F4320.0 E7.044
G1 X0.7 Y-16.07 Z0.14 F4320.0 E7.2
G1 X4.0 Y-16.4 Z0.14 F4320.0 E7.355
G1 X7.3 Y-16.07 Z0.14 F4320.0 E7.511
G1 X10.47 Y-15.11 Z0.14 F4320.0 E7.666
G1 X13.39 Y-13.55 Z0.14 F4320.0 E7.822
G1 X15.95 Y-11.45 Z0.14 F4320.0 E7.977
G1 X18.05 Y-8.89 Z0.14 F4320.0 E8.133
G1 X19.61 Y-5.97 Z0.14 F4320.0 E8.288
G1 X20.57 Y-2.8 Z0.14 F4320.0 E8.444
G1 X20.9 Y0.5 Z0.14 F4320.0 E8.599
G1 X20.57 Y3.8 Z0.14 F4320.0 E8.755
G1 X19.61 Y6.97 Z0.14 F4320.0 E8.91
G1 X18.05 Y9.89 Z0.14 F4320.0 E9.066
G1 X15.95 Y12.45 Z0.14 F4320.0 E9.222
G1 X13.39 Y14.55 Z0.14 F4320.0 E9.377
G1 X10.47 Y16.11 Z0.14 F4320.0 E9.533
G1 X7.3 Y17.07 Z0.14 F4320.0 E9.688
G1 X4.0 Y17.4 Z0.14 F4320.0 E9.844
G1 X0.7 Y17.07 Z0.14 F4320.0 E9.999
G1 X-2.47 Y16.11 Z0.14 F4320.0 E10.155
G1 X-5.39 Y14.55 Z0.14 F4320.0 E10.31
G1 X-7.95 Y12.45 Z0.14 F4320.0 E10.466
G1 X-10.05 Y9.89 Z0.14 F4320.0 E10.621
G1 X-11.61 Y6.97 Z0.14 F4320.0 E10.777
G1 X-12.57 Y3.8 Z0.14 F4320.0 E10.933
G1 X-12.9 Y0.5 Z0.14 F4320.0 E11.088
G1 X-12.57 Y-2.8 Z0.14 F4320.0 E11.244
G1 X-11.61 Y-5.97 Z0.14 F4320.0 E11.399
G1 X-10.05 Y-8.89 Z0.14 F4320.0 E11.555
G1 X-7.95 Y-11.45 Z0.14 F4320.0 E11.71
G1 F1200.0
G1 E10.71
G1 F4320.0
M103
(</loop>)
(<infill>)
(<infillBoundary>)
(<infillPoint> X-12.573 Y3.796 Z0.135 </infillPoint>)
(<infillPoint> X-12.898 Y0.5 Z0.135 </infillPoint>)
(<infillPoint> X-12.573 Y-2.796 Z0.135 </infillPoint>)
(<infillPoint> X-11.611 Y-5.966 Z0.135 </infillPoint>)
(<infillPoint> X-10.05 Y-8.888 Z0.135 </infillPoint>)
(<infillPoint> X-7.949 Y-11.449 Z0.135 </infillPoint>)
(<infillPoint> X-5.388 Y-13.55 Z0.135 </infillPoint>)
(<infillPoint> X-2.466 Y-15.111 Z0.135 </infillPoint>)
(<infillPoint> X0.704 Y-16.073 Z0.135 </infillPoint>)
(<infillPoint> X4.0 Y-16.398 Z0.135 </infillPoint>)
(<infillPoint> X7.296 Y-16.073 Z0.135 </infillPoint>)
(<infillPoint> X10.466 Y-15.111 Z0.135 </infillPoint>)
(<infillPoint> X13.388 Y-13.55 Z0.135 </infillPoint>)
(<infillPoint> X15.949 Y-11.449 Z0.135 </infillPoint>)
(<infillPoint> X18.05 Y-8.888 Z0.135 </infillPoint>)
(<infillPoint> X19.611 Y-5.966 Z0.135 </infillPoint>)
(<infillPoint> X20.573 Y-2.796 Z0.135 </infillPoint>)
(<infillPoint> X20.898 Y0.5 Z0.135 </infillPoint>)
(<infillPoint> X20.573 Y3.796 Z0.135 </infillPoint>)
(<infillPoint> X19.611 Y6.966 Z0.135 </infillPoint>)
(<infillPoint> X18.05 Y9.888 Z0.135 </infillPoint>)
(<infillPoint> X15.949 Y12.449 Z0.135 </infillPoint>)
(<infillPoint> X13.388 Y14.55 Z0.135 </infillPoint>)
(<infillPoint> X10.466 Y16.111 Z0.135 </infillPoint>)
(<infillPoint> X7.296 Y17.073 Z0.135 </infillPoint>)
(<infillPoint> X4.0 Y17.398 Z0.135 </infillPoint>)
(<infillPoint> X0.704 Y17.073 Z0.135 </infillPoint>)
(<infillPoint> X-2.466 Y16.111 Z0.135 </infillPoint>)
(<infillPoint> X-5.388 Y14.55 Z0.135 </infillPoint>)
(<infillPoint> X-7.949 Y12.449 Z0.135 </infillPoint>)
(<infillPoint> X-10.05 Y9.888 Z0.135 </infillPoint>)
(<infillPoint> X-11.611 Y6.966 Z0.135 </infillPoint>)
(</infillBoundary>)
G1 X-0.0 Y-15.57 Z0.14 F4200.0
G1 F1200.0
G1 E11.71
G1 F4200.0
M101
G1 X0.0 Y16.57 Z0.14 F4320.0 E13.219
G1 X-0.4 Y16.45 Z0.14 F4320.0 E13.238
G1 X-0.4 Y-15.45 Z0.14 F4320.0 E14.736
G1 X-0.8 Y-15.32 Z0.14 F4320.0 E14.755
G1 X-0.8 Y16.32 Z0.14 F4320.0 E16.242
G1 X-1.2 Y16.2 Z0.14 F4320.0 E16.261
G1 X-1.2 Y-15.2 Z0.14 F4320.0 E17.736
G1 X-1.6 Y-15.08 Z0.14 F4320.0 E17.755
G1 X-1.6 Y16.08 Z0.14 F4320.0 E19.219
G1 X-2.0 Y15.96 Z0.14 F4320.0 E19.238
G1 X-2.0 Y-14.96 Z0.14 F4320.0 E20.69
G1 X-2.4 Y-14.83 Z0.14 F4320.0 E20.71
G1 X-2.4 Y15.83 Z0.14 F4320.0 E22.15
G1 X-2.8 Y15.62 Z0.14 F4320.0 E22.171
G1 X-2.8 Y-14.62 Z0.14 F4320.0 E23.59
G1 X-3.2 Y-14.4 Z0.14 F4320.0 E23.612
G1 X-3.2 Y15.4 Z0.14 F4320.0 E25.011
G1 X-3.6 Y15.19 Z0.14 F4320.0 E25.032
G1 X-3.6 Y-14.19 Z0.14 F4320.0 E26.412
G1 X-4.0 Y-13.97 Z0.14 F4320.0 E26.433
G1 X-4.0 Y14.97 Z0.14 F4320.0 E27.792
G1 X-4.4 Y14.76 Z0.14 F4320.0 E27.813
G1 X-4.4 Y-13.76 Z0.14 F4320.0 E29.153
G1 X-4.8 Y-13.55 Z0.14 F4320.0 E29.174
G1 X-4.8 Y14.55 Z0.14 F4320.0 E30.493
G1 X-5.2 Y14.33 Z0.14 F4320.0 E30.514
G1 X-5.2 Y-13.33 Z0.14 F4320.0 E31.813
G1 X-5.6 Y-13.01 Z0.14 F4320.0 E31.837
G1 X-5.6 Y14.01 Z0.14 F4320.0 E33.106
G1 X-6.0 Y13.69 Z0.14 F4320.0 E33.131
G1 X-6.0 Y-12.69 Z0.14 F4320.0 E34.369
G1 X-6.4 Y-12.36 Z0.14 F4320.0 E34.393
G1 X-6.4 Y13.36 Z0.14 F4320.0 E35.601
G1 X-6.8 Y13.03 Z0.14 F4320.0 E35.625
G1 X-6.8 Y-12.03 Z0.14 F4320.0 E36.802
G1 X-7.2 Y-11.7 Z0.14 F4320.0 E36.826
G1 X-7.2 Y12.7 Z0.14 F4320.0 E37.972
G1 X-7.6 Y12.37 Z0.14 F4320.0 E37.996
G1 X-7.6 Y-11.37 Z0.14 F4320.0 E39.111
G1 X-8.0 Y-10.95 Z0.14 F4320.0 E39.139
G1 X-8.0 Y11.95 Z0.14 F4320.0 E40.213
G1 X-8.4 Y11.46 Z0.14 F4320.0 E40.243
G1 X-8.4 Y-10.46 Z0.14 F4320.0 E41.272
G1 X-8.8 Y-9.97 Z0.14 F4320.0 E41.302
G1 X-8.8 Y10.97 Z0.14 F4320.0 E42.285
G1 X-9.2 Y10.48 Z0.14 F4320.0 E42.314
G1 X-9.2 Y-9.48 Z0.14 F4320.0 E43.252
G1 X-9.6 Y-8.99 Z0.14 F4320.0 E43.281
G1 X-9.6 Y9.99 Z0.14 F4320.0 E44.173
G1 X-10.0 Y9.39 Z0.14 F4320.0 E44.207
G1 X-10.0 Y-8.39 Z0.14 F4320.0 E45.042
G1 F1200.0
G1 E45.042
G1 F4320.0
M103
G1 X-10.4 Y-7.64 Z0.14 F4200.0
G1 F1200.0
G1 E45.042
G1 F4200.0
M101
G1 X-10.4 Y8.64 Z0.14 F4320.0 E45.806
G1 F1200.0
G1 E45.806
G1 F4320.0
M103
G1 X-10.8 Y7.89 Z0.14 F4200.0
G1 F1200.0
G1 E45.806
G1 F4200.0
M101
G1 X-10.8 Y-6.89 Z0.14 F4320.0 E46.5
G1 F1200.0
G1 E46.5
G1 F4320.0
M103
G1 X-11.2 Y-6.14 Z0.14 F4200.0
G1 F1200.0
G1 E46.5
G1 F4200.0
M101
G1 X-11.2 Y7.14 Z0.14 F4320.0 E47.124
G1 F1200.0
G1 E46.95
G1 F4320.0
M103
G1 X-11.6 Y6.04 Z0.14 F4200.0
G1 F1200.0
G1 E47.124
G1 F4200.0
M101
G1 X-11.6 Y-5.04 Z0.14 F4320.0 E47.644
G1 F1200.0
G1 E47.266
G1 F4320.0
M103
G1 X-12.0 Y-3.72 Z0.14 F4200.0
G1 F1200.0
G1 E47.644
G1 F4200.0
M101
G1 X-12.0 Y4.72 Z0.14 F4320.0 E48.04
G1 F1200.0
G1 E47.04
G1 F4320.0
M103
G1 X-12.4 Y2.7 Z0.14 F4200.0
G1 F1200.0
G1 E48.04
G1 F4200.0
M101
G1 X-12.4 Y-1.7 Z0.14 F4320.0 E48.246
G1 F1200.0
G1 E47.246
G1 F4320.0
M103
G1 X0.4 Y-15.69 Z0.14 F4200.0
G1 F1200.0
G1 E48.246
G1 F4200.0
M101
G1 X0.4 Y16.69 Z0.14 F4320.0 E49.767
G1 X0.8 Y16.8 Z0.14 F4320.0 E49.786
G1 X0.8 Y-15.8 Z0.14 F4320.0 E51.317
G1 X1.2 Y-15.84 Z0.14 F4320.0 E51.336
G1 X1.2 Y16.84 Z0.14 F4320.0 E52.87
G1 X1.6 Y16.88 Z0.14 F4320.0 E52.889
G1 X1.6 Y-15.88 Z0.14 F4320.0 E54.427
G1 X2.0 Y-15.92 Z0.14 F4320.0 E54.446
G1 X2.0 Y16.92 Z0.14 F4320.0 E55.988
G1 X2.4 Y16.96 Z0.14 F4320.0 E56.007
G1 X2.4 Y-15.96 Z0.14 F4320.0 E57.553
G1 X2.8 Y-16.0 Z0.14 F4320.0 E57.572
G1 X2.8 Y17.0 Z0.14 F4320.0 E59.121
G1 X3.2 Y17.04 Z0.14 F4320.0 E59.14
G1 X3.2 Y-16.04 Z0.14 F4320.0 E60.693
G1 X3.6 Y-16.08 Z0.14 F4320.0 E60.712
G1 X3.6 Y17.08 Z0.14 F4320.0 E62.269
G1 X4.0 Y17.12 Z0.14 F4320.0 E62.288
G1 X4.0 Y-16.12 Z0.14 F4320.0 E63.848
G1 X4.4 Y-16.08 Z0.14 F4320.0 E63.867
G1 X4.4 Y17.08 Z0.14 F4320.0 E65.424
G1 X4.8 Y17.04 Z0.14 F4320.0 E65.443
G1 X4.8 Y-16.04 Z0.14 F4320.0 E66.996
G1 X5.2 Y-16.0 Z0.14 F4320.0 E67.015
G1 X5.2 Y17.0 Z0.14 F4320.0 E68.564
G1 X5.6 Y16.96 Z0.14 F4320.0 E68.583
G1 X5.6 Y-15.96 Z0.14 F4320.0 E70.128
G1 X6.0 Y-15.92 Z0.14 F4320.0 E70.147
G1 X6.0 Y16.92 Z0.14 F4320.0 E71.689
G1 X6.4 Y16.88 Z0.14 F4320.0 E71.708
G1 X6.4 Y-15.88 Z0.14 F4320.0 E73.246
G1 X6.8 Y-15.84 Z0.14 F4320.0 E73.265
G1 X6.8 Y16.84 Z0.14 F4320.0 E74.8
G1 X7.2 Y16.8 Z0.14 F4320.0 E74.819
G1 X7.2 Y-15.8 Z0.14 F4320.0 E76.349
G1 X7.6 Y-15.69 Z0.14 F4320.0 E76.369
G1 X7.6 Y16.69 Z0.14 F4320.0 E77.889
G1 X8.0 Y16.57 Z0.14 F4320.0 E77.909
G1 X8.0 Y-15.57 Z0.14 F4320.0 E79.418
G1 X8.4 Y-15.45 Z0.14 F4320.0 E79.437
G1 X8.4 Y16.45 Z0.14 F4320.0 E80.935
G1 X8.8 Y16.32 Z0.14 F4320.0 E80.954
G1 X8.8 Y-15.32 Z0.14 F4320.0 E82.44
G1 X9.2 Y-15.2 Z0.14 F4320.0 E82.46
G1 X9.2 Y16.2 Z0.14 F4320.0 E83.935
G1 X9.6 Y16.08 Z0.14 F4320.0 E83.954
G1 X9.6 Y-15.08 Z0.14 F4320.0 E85.418
G1 X10.0 Y-14.96 Z0.14 F4320.0 E85.437
G1 X10.0 Y15.96 Z0.14 F4320.0 E86.889
G1 X10.4 Y15.83 Z0.14 F4320.0 E86.909
G1 X10.4 Y-14.83 Z0.14 F4320.0 E88.348
G1 X10.8 Y-14.62 Z0.14 F4320.0 E88.37
G1 X10.8 Y15.62 Z0.14 F4320.0 E89.789
G1 X11.2 Y15.4 Z0.14 F4320.0 E89.81
G1 X11.2 Y-14.4 Z0.14 F4320.0 E91.21
G1 X11.6 Y-14.19 Z0.14 F4320.0 E91.231
G1 X11.6 Y15.19 Z0.14 F4320.0 E92.61
G1 X12.0 Y14.97 Z0.14 F4320.0 E92.632
G1 X12.0 Y-13.97 Z0.14 F4320.0 E93.991
G1 X12.4 Y-13.76 Z0.14 F4320.0 E94.012
G1 X12.4 Y14.76 Z0.14 F4320.0 E95.352
G1 X12.8 Y14.55 Z0.14 F4320.0 E95.373
G1 X12.8 Y-13.55 Z0.14 F4320.0 E96.692
G1 X13.2 Y-13.33 Z0.14 F4320.0 E96.713
G1 X13.2 Y14.33 Z0.14 F4320.0 E98.012
G1 X13.6 Y14.01 Z0.14 F4320.0 E98.036
G1 X13.6 Y-13.01 Z0.14 F4320.0 E99.305
G1 X14.0 Y-12.69 Z0.14 F4320.0 E99.33
G1 X14.0 Y13.69 Z0.14 F4320.0 E100.568
G1 X14.4 Y13.36 Z0.14 F4320.0 E100.592
G1 X14.4 Y-12.36 Z0.14 F4320.0 E101.8
G1 X14.8 Y-12.03 Z0.14 F4320.0 E101.824
G1 X14.8 Y13.03 Z0.14 F4320.0 E103.001
G1 X15.2 Y12.7 Z0.14 F4320.0 E103.025
G1 X15.2 Y-11.7 Z0.14 F4320.0 E104.171
G1 X15.6 Y-11.37 Z0.14 F4320.0 E104.195
G1 X15.6 Y12.37 Z0.14 F4320.0 E105.31
G1 X16.0 Y11.95 Z0.14 F4320.0 E105.337
G1 X16.0 Y-10.95 Z0.14 F4320.0 E106.412
G1 X16.4 Y-10.46 Z0.14 F4320.0 E106.442
G1 X16.4 Y11.46 Z0.14 F4320.0 E107.471
G1 X16.8 Y10.97 Z0.14 F4320.0 E107.5
G1 X16.8 Y-9.97 Z0.14 F4320.0 E108.484
G1 X17.2 Y-9.48 Z0.14 F4320.0 E108.513
G1 X17.2 Y10.48 Z0.14 F4320.0 E109.451
G1 X17.6 Y9.99 Z0.14 F4320.0 E109.48
G1 X17.6 Y-8.99 Z0.14 F4320.0 E110.372
G1 X18.0 Y-8.39 Z0.14 F4320.0 E110.406
G1 X18.0 Y9.39 Z0.14 F4320.0 E111.241
G1 F1200.0
G1 E111.241
G1 F4320.0
M103
G1 X18.4 Y8.64 Z0.14 F4200.0
G1 F1200.0
G1 E111.241
G1 F4200.0
M101
G1 X18.4 Y-7.64 Z0.14 F4320.0 E112.005
G1 F1200.0
G1 E112.005
G1 F4320.0
M103
G1 X18.8 Y-6.89 Z0.14 F4200.0
G1 F1200.0
G1 E112.005
G1 F4200.0
M101
G1 X18.8 Y7.89 Z0.14 F4320.0 E112.699
G1 F1200.0
G1 E112.699
G1 F4320.0
M103
G1 X19.2 Y7.14 Z0.14 F4200.0
G1 F1200.0
G1 E112.699
G1 F4200.0
M101
G1 X19.2 Y-6.14 Z0.14 F4320.0 E113.323
G1 F1200.0
G1 E113.149
G1 F4320.0
M103
G1 X19.6 Y-5.04 Z0.14 F4200.0
G1 F1200.0
G1 E113.323
G1 F4200.0
M101
G1 X19.6 Y6.04 Z0.14 F4320.0 E113.843
G1 F1200.0
G1 E113.465
G1 F4320.0
M103
G1 X20.0 Y4.72 Z0.14 F4200.0
G1 F1200.0
G1 E113.843
G1 F4200.0
M101
G1 X20.0 Y-3.72 Z0.14 F4320.0 E114.239
G1 F1200.0
G1 E113.239
G1 F4320.0
M103
G1 X20.4 Y-1.7 Z0.14 F4200.0
G1 F1200.0
G1 E114.239
G1 F4200.0
M101
G1 X20.4 Y2.7 Z0.14 F4320.0 E114.445
G1 F1200.0
G1 E113.445
G1 F4320.0
M103
(</infill>)
(</nestedRing>)
(</rotation>)
(</layer>)
;M108 R80.0
(<layer> 0.405 )
(<rotation> (-1+1.22464679915e-16j) )
(<nestedRing>)
(<boundaryPerimeter>)
(<boundaryPoint> X-13.164 Y3.914 Z0.405 </boundaryPoint>)
(<boundaryPoint> X-13.501 Y0.5 Z0.405 </boundaryPoint>)
(<boundaryPoint> X-13.164 Y-2.914 Z0.405 </boundaryPoint>)
(<boundaryPoint> X-12.168 Y-6.197 Z0.405 </boundaryPoint>)
(<boundaryPoint> X-10.551 Y-9.223 Z0.405 </boundaryPoint>)
(<boundaryPoint> X-8.375 Y-11.875 Z0.405 </boundaryPoint>)
(<boundaryPoint> X-5.723 Y-14.051 Z0.405 </boundaryPoint>)
(<boundaryPoint> X-2.697 Y-15.668 Z0.405 </boundaryPoint>)
(<boundaryPoint> X0.586 Y-16.664 Z0.405 </boundaryPoint>)
(<boundaryPoint> X4.0 Y-17.001 Z0.405 </boundaryPoint>)
(<boundaryPoint> X7.414 Y-16.664 Z0.405 </boundaryPoint>)
(<boundaryPoint> X10.697 Y-15.668 Z0.405 </boundaryPoint>)
(<boundaryPoint> X13.723 Y-14.051 Z0.405 </boundaryPoint>)
(<boundaryPoint> X16.375 Y-11.875 Z0.405 </boundaryPoint>)
(<boundaryPoint> X18.551 Y-9.223 Z0.405 </boundaryPoint>)
(<boundaryPoint> X20.168 Y-6.197 Z0.405 </boundaryPoint>)
(<boundaryPoint> X21.164 Y-2.914 Z0.405 </boundaryPoint>)
(<boundaryPoint> X21.501 Y0.5 Z0.405 </boundaryPoint>)
(<boundaryPoint> X21.164 Y3.914 Z0.405 </boundaryPoint>)
(<boundaryPoint> X20.168 Y7.197 Z0.405 </boundaryPoint>)
(<boundaryPoint> X18.551 Y10.223 Z0.405 </boundaryPoint>)
(<boundaryPoint> X16.375 Y12.875 Z0.405 </boundaryPoint>)
(<boundaryPoint> X13.723 Y15.051 Z0.405 </boundaryPoint>)
(<boundaryPoint> X10.697 Y16.668 Z0.405 </boundaryPoint>)
(<boundaryPoint> X7.414 Y17.664 Z0.405 </boundaryPoint>)
(<boundaryPoint> X4.0 Y18.001 Z0.405 </boundaryPoint>)
(<boundaryPoint> X0.586 Y17.664 Z0.405 </boundaryPoint>)
(<boundaryPoint> X-2.697 Y16.668 Z0.405 </boundaryPoint>)
(<boundaryPoint> X-5.723 Y15.051 Z0.405 </boundaryPoint>)
(<boundaryPoint> X-8.375 Y12.875 Z0.405 </boundaryPoint>)
(<boundaryPoint> X-10.551 Y10.223 Z0.405 </boundaryPoint>)
(<boundaryPoint> X-12.168 Y7.197 Z0.405 </boundaryPoint>)
(<loop> outer )
G1 X-8.15 Y-11.21 Z0.41 F4200.0
G1 F1200.0
G1 E114.445
G1 F4200.0
M101
G1 X-7.95 Y-11.45 Z0.41 F4800.0 E114.462
G1 X-5.39 Y-13.55 Z0.41 F4800.0 E114.637
G1 X-2.47 Y-15.11 Z0.41 F4800.0 E114.812
G1 X0.7 Y-16.07 Z0.41 F4800.0 E114.987
G1 X4.0 Y-16.4 Z0.41 F4800.0 E115.162
G1 X7.3 Y-16.07 Z0.41 F4800.0 E115.337
G1 X10.47 Y-15.11 Z0.41 F4800.0 E115.512
G1 X13.39 Y-13.55 Z0.41 F4800.0 E115.687
G1 X15.95 Y-11.45 Z0.41 F4800.0 E115.862
G1 X18.05 Y-8.89 Z0.41 F4800.0 E116.037
G1 X19.61 Y-5.97 Z0.41 F4800.0 E116.212
G1 X20.57 Y-2.8 Z0.41 F4800.0 E116.387
G1 X20.9 Y0.5 Z0.41 F4800.0 E116.562
G1 X20.57 Y3.8 Z0.41 F4800.0 E116.736
G1 X19.61 Y6.97 Z0.41 F4800.0 E116.911
G1 X18.05 Y9.89 Z0.41 F4800.0 E117.086
G1 X15.95 Y12.45 Z0.41 F4800.0 E117.261
G1 X13.39 Y14.55 Z0.41 F4800.0 E117.436
G1 X10.47 Y16.11 Z0.41 F4800.0 E117.611
G1 X7.3 Y17.07 Z0.41 F4800.0 E117.786
G1 X4.0 Y17.4 Z0.41 F4800.0 E117.961
G1 X0.7 Y17.07 Z0.41 F4800.0 E118.136
G1 X-2.47 Y16.11 Z0.41 F4800.0 E118.311
G1 X-5.39 Y14.55 Z0.41 F4800.0 E118.486
G1 X-7.95 Y12.45 Z0.41 F4800.0 E118.661
G1 X-10.05 Y9.89 Z0.41 F4800.0 E118.836
G1 X-11.61 Y6.97 Z0.41 F4800.0 E119.011
G1 X-12.57 Y3.8 Z0.41 F4800.0 E119.186
G1 X-12.9 Y0.5 Z0.41 F4800.0 E119.361
G1 X-12.57 Y-2.8 Z0.41 F4800.0 E119.536
G1 X-11.61 Y-5.97 Z0.41 F4800.0 E119.711
G1 X-10.05 Y-8.89 Z0.41 F4800.0 E119.886
G1 X-8.15 Y-11.21 Z0.41 F4800.0 E120.045
G1 F1200.0
G1 E120.045
G1 F4800.0
M103
(</loop>)
(<edge> outer )
;M108 R40.0
G1 X-8.43 Y-11.49 Z0.41 F4200.0
G1 F1200.0
G1 E120.045
G1 F4200.0
M101
G1 X-8.23 Y-11.73 Z0.41 F2400.0 E120.061
G1 X-5.61 Y-13.88 Z0.41 F2400.0 E120.24
G1 X-2.62 Y-15.48 Z0.41 F2400.0 E120.42
G1 X0.63 Y-16.47 Z0.41 F2400.0 E120.599
G1 X4.0 Y-16.8 Z0.41 F2400.0 E120.778
G1 X7.38 Y-16.47 Z0.41 F2400.0 E120.957
G1 X10.62 Y-15.48 Z0.41 F2400.0 E121.136
G1 X13.61 Y-13.88 Z0.41 F2400.0 E121.315
G1 X16.23 Y-11.73 Z0.41 F2400.0 E121.494
G1 X18.38 Y-9.11 Z0.41 F2400.0 E121.674
G1 X19.98 Y-6.12 Z0.41 F2400.0 E121.853
G1 X20.97 Y-2.88 Z0.41 F2400.0 E122.032
G1 X21.3 Y0.5 Z0.41 F2400.0 E122.211
G1 X20.97 Y3.88 Z0.41 F2400.0 E122.39
G1 X19.98 Y7.12 Z0.41 F2400.0 E122.569
G1 X18.38 Y10.11 Z0.41 F2400.0 E122.748
G1 X16.23 Y12.73 Z0.41 F2400.0 E122.928
G1 X13.61 Y14.88 Z0.41 F2400.0 E123.107
G1 X10.62 Y16.48 Z0.41 F2400.0 E123.286
G1 X7.38 Y17.47 Z0.41 F2400.0 E123.465
G1 X4.0 Y17.8 Z0.41 F2400.0 E123.644
G1 X0.63 Y17.47 Z0.41 F2400.0 E123.823
G1 X-2.62 Y16.48 Z0.41 F2400.0 E124.002
G1 X-5.61 Y14.88 Z0.41 F2400.0 E124.182
G1 X-8.23 Y12.73 Z0.41 F2400.0 E124.361
G1 X-10.38 Y10.11 Z0.41 F2400.0 E124.54
G1 X-11.98 Y7.12 Z0.41 F2400.0 E124.719
G1 X-12.97 Y3.88 Z0.41 F2400.0 E124.898
G1 X-13.3 Y0.5 Z0.41 F2400.0 E125.077
G1 X-12.97 Y-2.88 Z0.41 F2400.0 E125.256
G1 X-11.98 Y-6.12 Z0.41 F2400.0 E125.436
G1 X-10.38 Y-9.11 Z0.41 F2400.0 E125.615
G1 X-8.43 Y-11.49 Z0.41 F2400.0 E125.777
G1 F1200.0
G1 E124.777
G1 F2400.0
M103
(</edge>)
(</boundaryPerimeter>)
(<infill>)
(<infillBoundary>)
(<infillPoint> X-12.573 Y3.796 Z0.405 </infillPoint>)
(<infillPoint> X-12.898 Y0.5 Z0.405 </infillPoint>)
(<infillPoint> X-12.573 Y-2.796 Z0.405 </infillPoint>)
(<infillPoint> X-11.611 Y-5.966 Z0.405 </infillPoint>)
(<infillPoint> X-10.05 Y-8.888 Z0.405 </infillPoint>)
(<infillPoint> X-7.949 Y-11.449 Z0.405 </infillPoint>)
(<infillPoint> X-5.388 Y-13.55 Z0.405 </infillPoint>)
(<infillPoint> X-2.466 Y-15.111 Z0.405 </infillPoint>)
(<infillPoint> X0.704 Y-16.073 Z0.405 </infillPoint>)
(<infillPoint> X4.0 Y-16.398 Z0.405 </infillPoint>)
(<infillPoint> X7.296 Y-16.073 Z0.405 </infillPoint>)
(<infillPoint> X10.466 Y-15.111 Z0.405 </infillPoint>)
(<infillPoint> X13.388 Y-13.55 Z0.405 </infillPoint>)
(<infillPoint> X15.949 Y-11.449 Z0.405 </infillPoint>)
(<infillPoint> X18.05 Y-8.888 Z0.405 </infillPoint>)
(<infillPoint> X19.611 Y-5.966 Z0.405 </infillPoint>)
(<infillPoint> X20.573 Y-2.796 Z0.405 </infillPoint>)
(<infillPoint> X20.898 Y0.5 Z0.405 </infillPoint>)
(<infillPoint> X20.573 Y3.796 Z0.405 </infillPoint>)
(<infillPoint> X19.611 Y6.966 Z0.405 </infillPoint>)
(<infillPoint> X18.05 Y9.888 Z0.405 </infillPoint>)
(<infillPoint> X15.949 Y12.449 Z0.405 </infillPoint>)
(<infillPoint> X13.388 Y14.55 Z0.405 </infillPoint>)
(<infillPoint> X10.466 Y16.111 Z0.405 </infillPoint>)
(<infillPoint> X7.296 Y17.073 Z0.405 </infillPoint>)
(<infillPoint> X4.0 Y17.398 Z0.405 </infillPoint>)
(<infillPoint> X0.704 Y17.073 Z0.405 </infillPoint>)
(<infillPoint> X-2.466 Y16.111 Z0.405 </infillPoint>)
(<infillPoint> X-5.388 Y14.55 Z0.405 </infillPoint>)
(<infillPoint> X-7.949 Y12.449 Z0.405 </infillPoint>)
(<infillPoint> X-10.05 Y9.888 Z0.405 </infillPoint>)
(<infillPoint> X-11.611 Y6.966 Z0.405 </infillPoint>)
(</infillBoundary>)
;M108 R80.0
G1 X20.57 Y-0.0 Z0.41 F4200.0
G1 F1200.0
G1 E125.777
G1 F4200.0
M101
G1 X-12.57 Y0.0 Z0.41 F4800.0 E127.528
G1 X-12.53 Y-0.4 Z0.41 F4800.0 E127.549
G1 X20.53 Y-0.4 Z0.41 F4800.0 E129.295
G1 X20.49 Y-0.8 Z0.41 F4800.0 E129.316
G1 X-12.49 Y-0.8 Z0.41 F4800.0 E131.058
G1 X-12.45 Y-1.2 Z0.41 F4800.0 E131.08
G1 X20.45 Y-1.2 Z0.41 F4800.0 E132.817
G1 X20.41 Y-1.6 Z0.41 F4800.0 E132.839
G1 X-12.41 Y-1.6 Z0.41 F4800.0 E134.572
G1 X-12.37 Y-2.0 Z0.41 F4800.0 E134.593
G1 X20.37 Y-2.0 Z0.41 F4800.0 E136.323
G1 X20.33 Y-2.4 Z0.41 F4800.0 E136.344
G1 X-12.33 Y-2.4 Z0.41 F4800.0 E138.069
G1 X-12.28 Y-2.8 Z0.41 F4800.0 E138.091
G1 X20.28 Y-2.8 Z0.41 F4800.0 E139.811
G1 X20.16 Y-3.2 Z0.41 F4800.0 E139.833
G1 X-12.16 Y-3.2 Z0.41 F4800.0 E141.54
G1 X-12.04 Y-3.6 Z0.41 F4800.0 E141.562
G1 X20.04 Y-3.6 Z0.41 F4800.0 E143.256
G1 X19.92 Y-4.0 Z0.41 F4800.0 E143.278
G1 X-11.92 Y-4.0 Z0.41 F4800.0 E144.96
G1 X-11.79 Y-4.4 Z0.41 F4800.0 E144.982
G1 X19.79 Y-4.4 Z0.41 F4800.0 E146.65
G1 X19.67 Y-4.8 Z0.41 F4800.0 E146.672
G1 X-11.67 Y-4.8 Z0.41 F4800.0 E148.328
G1 X-11.55 Y-5.2 Z0.41 F4800.0 E148.35
G1 X19.55 Y-5.2 Z0.41 F4800.0 E149.993
G1 X19.43 Y-5.6 Z0.41 F4800.0 E150.015
G1 X-11.43 Y-5.6 Z0.41 F4800.0 E151.645
G1 X-11.28 Y-6.0 Z0.41 F4800.0 E151.668
G1 X19.28 Y-6.0 Z0.41 F4800.0 E153.282
G1 X19.06 Y-6.4 Z0.41 F4800.0 E153.306
G1 X-11.06 Y-6.4 Z0.41 F4800.0 E154.897
G1 X-10.85 Y-6.8 Z0.41 F4800.0 E154.921
G1 X18.85 Y-6.8 Z0.41 F4800.0 E156.49
G1 X18.63 Y-7.2 Z0.41 F4800.0 E156.514
G1 X-10.63 Y-7.2 Z0.41 F4800.0 E158.06
G1 X-10.42 Y-7.6 Z0.41 F4800.0 E158.084
G1 X18.42 Y-7.6 Z0.41 F4800.0 E159.607
G1 X18.21 Y-8.0 Z0.41 F4800.0 E159.631
G1 X-10.21 Y-8.0 Z0.41 F4800.0 E161.132
G1 X-9.99 Y-8.4 Z0.41 F4800.0 E161.156
G1 X17.99 Y-8.4 Z0.41 F4800.0 E162.635
G1 X17.76 Y-8.8 Z0.41 F4800.0 E162.659
G1 X-9.76 Y-8.8 Z0.41 F4800.0 E164.113
G1 X-9.43 Y-9.2 Z0.41 F4800.0 E164.14
G1 X17.43 Y-9.2 Z0.41 F4800.0 E165.559
G1 X17.1 Y-9.6 Z0.41 F4800.0 E165.587
G1 X-9.1 Y-9.6 Z0.41 F4800.0 E166.971
G1 X-8.78 Y-10.0 Z0.41 F4800.0 E166.998
G1 X16.77 Y-10.0 Z0.41 F4800.0 E168.348
G1 X16.45 Y-10.4 Z0.41 F4800.0 E168.375
G1 X-8.45 Y-10.4 Z0.41 F4800.0 E169.69
G1 X-8.12 Y-10.8 Z0.41 F4800.0 E169.718
G1 X16.12 Y-10.8 Z0.41 F4800.0 E170.998
G1 X15.79 Y-11.2 Z0.41 F4800.0 E171.025
G1 X-7.79 Y-11.2 Z0.41 F4800.0 E172.271
G1 X-7.32 Y-11.6 Z0.41 F4800.0 E172.304
G1 X15.32 Y-11.6 Z0.41 F4800.0 E173.5
G1 X14.84 Y-12.0 Z0.41 F4800.0 E173.533
G1 X-6.84 Y-12.0 Z0.41 F4800.0 E174.678
G1 X-6.35 Y-12.4 Z0.41 F4800.0 E174.711
G1 X14.35 Y-12.4 Z0.41 F4800.0 E175.804
G1 X13.86 Y-12.8 Z0.41 F4800.0 E175.838
G1 X-5.86 Y-12.8 Z0.41 F4800.0 E176.879
G1 X-5.37 Y-13.2 Z0.41 F4800.0 E176.913
G1 X13.37 Y-13.2 Z0.41 F4800.0 E177.903
G1 X12.7 Y-13.6 Z0.41 F4800.0 E177.944
G1 X-4.7 Y-13.6 Z0.41 F4800.0 E178.864
G1 F1200.0
G1 E178.864
G1 F4800.0
M103
G1 X-3.95 Y-14.0 Z0.41 F4200.0
G1 F1200.0
G1 E178.864
G1 F4200.0
M101
G1 X11.95 Y-14.0 Z0.41 F4800.0 E179.704
G1 F1200.0
G1 E179.704
G1 F4800.0
M103
G1 X11.2 Y-14.4 Z0.41 F4200.0
G1 F1200.0
G1 E179.704
G1 F4200.0
M101
G1 X-3.2 Y-14.4 Z0.41 F4800.0 E180.465
G1 F1200.0
G1 E180.465
G1 F4800.0
M103
G1 X-2.45 Y-14.8 Z0.41 F4200.0
G1 F1200.0
G1 E180.465
G1 F4200.0
M101
G1 X10.45 Y-14.8 Z0.41 F4800.0 E181.146
G1 F1200.0
G1 E180.838
G1 F4800.0
M103
G1 X9.21 Y-15.2 Z0.41 F4200.0
G1 F1200.0
G1 E181.146
G1 F4200.0
M101
G1 X-1.21 Y-15.2 Z0.41 F4800.0 E181.697
G1 F1200.0
G1 E181.319
G1 F4800.0
M103
G1 X0.11 Y-15.6 Z0.41 F4200.0
G1 F1200.0
G1 E181.697
G1 F4200.0
M101
G1 X7.89 Y-15.6 Z0.41 F4800.0 E182.108
G1 F1200.0
G1 E181.108
G1 F4800.0
M103
G1 X5.18 Y-16.0 Z0.41 F4200.0
G1 F1200.0
G1 E182.108
G1 F4200.0
M101
G1 X2.82 Y-16.0 Z0.41 F4800.0 E182.232
G1 F1200.0
G1 E181.232
G1 F4800.0
M103
G1 X-12.61 Y0.4 Z0.41 F4200.0
G1 F1200.0
G1 E182.232
G1 F4200.0
M101
G1 X20.61 Y0.4 Z0.41 F4800.0 E183.987
G1 X20.59 Y0.8 Z0.41 F4800.0 E184.008
G1 X-12.59 Y0.8 Z0.41 F4800.0 E185.761
G1 X-12.55 Y1.2 Z0.41 F4800.0 E185.782
G1 X20.55 Y1.2 Z0.41 F4800.0 E187.53
G1 X20.51 Y1.6 Z0.41 F4800.0 E187.551
G1 X-12.51 Y1.6 Z0.41 F4800.0 E189.295
G1 X-12.47 Y2.0 Z0.41 F4800.0 E189.317
G1 X20.47 Y2.0 Z0.41 F4800.0 E191.057
G1 X20.43 Y2.4 Z0.41 F4800.0 E191.078
G1 X-12.43 Y2.4 Z0.41 F4800.0 E192.814
G1 X-12.39 Y2.8 Z0.41 F4800.0 E192.835
G1 X20.39 Y2.8 Z0.41 F4800.0 E194.566
G1 X20.35 Y3.2 Z0.41 F4800.0 E194.588
G1 X-12.35 Y3.2 Z0.41 F4800.0 E196.315
G1 X-12.31 Y3.6 Z0.41 F4800.0 E196.336
G1 X20.31 Y3.6 Z0.41 F4800.0 E198.059
G1 X20.22 Y4.0 Z0.41 F4800.0 E198.081
G1 X-12.22 Y4.0 Z0.41 F4800.0 E199.795
G1 X-12.1 Y4.4 Z0.41 F4800.0 E199.817
G1 X20.1 Y4.4 Z0.41 F4800.0 E201.517
G1 X19.98 Y4.8 Z0.41 F4800.0 E201.539
G1 X-11.98 Y4.8 Z0.41 F4800.0 E203.227
G1 X-11.85 Y5.2 Z0.41 F4800.0 E203.249
G1 X19.85 Y5.2 Z0.41 F4800.0 E204.924
G1 X19.73 Y5.6 Z0.41 F4800.0 E204.946
G1 X-11.73 Y5.6 Z0.41 F4800.0 E206.609
G1 X-11.61 Y6.0 Z0.41 F4800.0 E206.631
G1 X19.61 Y6.0 Z0.41 F4800.0 E208.28
G1 X19.49 Y6.4 Z0.41 F4800.0 E208.302
G1 X-11.49 Y6.4 Z0.41 F4800.0 E209.939
G1 X-11.37 Y6.8 Z0.41 F4800.0 E209.961
G1 X19.37 Y6.8 Z0.41 F4800.0 E211.584
G1 X19.17 Y7.2 Z0.41 F4800.0 E211.608
G1 X-11.17 Y7.2 Z0.41 F4800.0 E213.211
G1 X-10.96 Y7.6 Z0.41 F4800.0 E213.235
G1 X18.95 Y7.6 Z0.41 F4800.0 E214.815
G1 X18.74 Y8.0 Z0.41 F4800.0 E214.839
G1 X-10.74 Y8.0 Z0.41 F4800.0 E216.396
G1 X-10.53 Y8.4 Z0.41 F4800.0 E216.42
G1 X18.53 Y8.4 Z0.41 F4800.0 E217.955
G1 X18.31 Y8.8 Z0.41 F4800.0 E217.979
G1 X-10.31 Y8.8 Z0.41 F4800.0 E219.491
G1 X-10.1 Y9.2 Z0.41 F4800.0 E219.515
G1 X18.1 Y9.2 Z0.41 F4800.0 E221.005
G1 X17.89 Y9.6 Z0.41 F4800.0 E221.029
G1 X-9.89 Y9.6 Z0.41 F4800.0 E222.496
G1 X-9.6 Y10.0 Z0.41 F4800.0 E222.522
G1 X17.6 Y10.0 Z0.41 F4800.0 E223.958
G1 X17.27 Y10.4 Z0.41 F4800.0 E223.985
G1 X-9.27 Y10.4 Z0.41 F4800.0 E225.387
G1 X-8.94 Y10.8 Z0.41 F4800.0 E225.414
G1 X16.94 Y10.8 Z0.41 F4800.0 E226.781
G1 X16.61 Y11.2 Z0.41 F4800.0 E226.809
G1 X-8.61 Y11.2 Z0.41 F4800.0 E228.141
G1 X-8.28 Y11.6 Z0.41 F4800.0 E228.168
G1 X16.28 Y11.6 Z0.41 F4800.0 E229.466
G1 X15.96 Y12.0 Z0.41 F4800.0 E229.493
G1 X-7.96 Y12.0 Z0.41 F4800.0 E230.757
G1 X-7.57 Y12.4 Z0.41 F4800.0 E230.786
G1 X15.57 Y12.4 Z0.41 F4800.0 E232.008
G1 X15.08 Y12.8 Z0.41 F4800.0 E232.041
G1 X-7.08 Y12.8 Z0.41 F4800.0 E233.212
G1 X-6.59 Y13.2 Z0.41 F4800.0 E233.245
G1 X14.59 Y13.2 Z0.41 F4800.0 E234.364
G1 X14.1 Y13.6 Z0.41 F4800.0 E234.398
G1 X-6.1 Y13.6 Z0.41 F4800.0 E235.465
G1 X-5.62 Y14.0 Z0.41 F4800.0 E235.498
G1 X13.62 Y14.0 Z0.41 F4800.0 E236.514
G1 X13.07 Y14.4 Z0.41 F4800.0 E236.55
G1 X-5.07 Y14.4 Z0.41 F4800.0 E237.509
G1 F1200.0
G1 E237.509
G1 F4800.0
M103
G1 X-4.33 Y14.8 Z0.41 F4200.0
G1 F1200.0
G1 E237.509
G1 F4200.0
M101
G1 X12.33 Y14.8 Z0.41 F4800.0 E238.388
G1 F1200.0
G1 E238.388
G1 F4800.0
M103
G1 X11.58 Y15.2 Z0.41 F4200.0
G1 F1200.0
G1 E238.388
G1 F4200.0
M101
G1 X-3.58 Y15.2 Z0.41 F4800.0 E239.189
G1 F1200.0
G1 E239.189
G1 F4800.0
M103
G1 X-2.83 Y15.6 Z0.41 F4200.0
G1 F1200.0
G1 E239.189
G1 F4200.0
M101
G1 X10.83 Y15.6 Z0.41 F4800.0 E239.91
G1 F1200.0
G1 E239.87
G1 F4800.0
M103
G1 X9.87 Y16.0 Z0.41 F4200.0
G1 F1200.0
G1 E239.91
G1 F4200.0
M101
G1 X-1.87 Y16.0 Z0.41 F4800.0 E240.53
G1 F1200.0
G1 E240.152
G1 F4800.0
M103
G1 X-0.55 Y16.4 Z0.41 F4200.0
G1 F1200.0
G1 E240.53
G1 F4200.0
M101
G1 X8.55 Y16.4 Z0.41 F4800.0 E241.011
G1 F1200.0
G1 E240.612
G1 F4800.0
M103
G1 X7.21 Y16.8 Z0.41 F4200.0
G1 F1200.0
G1 E241.011
G1 F4200.0
M101
G1 X0.79 Y16.8 Z0.41 F4800.0 E241.35
G1 F1200.0
G1 E240.35
G1 F4800.0
M103
(</infill>)
(</nestedRing>)
(</rotation>)
(</layer>)
(<operatingLayerEnd> </operatingLayerEnd>)
(<layer> 0.675 )
(<rotation> (6.12323399574e-17+1j) )
(<nestedRing>)
(<boundaryPerimeter>)
(<boundaryPoint> X-13.164 Y3.914 Z0.675 </boundaryPoint>)
(<boundaryPoint> X-13.501 Y0.5 Z0.675 </boundaryPoint>)
(<boundaryPoint> X-13.164 Y-2.914 Z0.675 </boundaryPoint>)
(<boundaryPoint> X-12.168 Y-6.197 Z0.675 </boundaryPoint>)
(<boundaryPoint> X-10.551 Y-9.223 Z0.675 </boundaryPoint>)
(<boundaryPoint> X-8.375 Y-11.875 Z0.675 </boundaryPoint>)
(<boundaryPoint> X-5.723 Y-14.051 Z0.675 </boundaryPoint>)
(<boundaryPoint> X-2.697 Y-15.668 Z0.675 </boundaryPoint>)
(<boundaryPoint> X0.586 Y-16.664 Z0.675 </boundaryPoint>)
(<boundaryPoint> X4.0 Y-17.001 Z0.675 </boundaryPoint>)
(<boundaryPoint> X7.414 Y-16.664 Z0.675 </boundaryPoint>)
(<boundaryPoint> X10.697 Y-15.668 Z0.675 </boundaryPoint>)
(<boundaryPoint> X13.723 Y-14.051 Z0.675 </boundaryPoint>)
(<boundaryPoint> X16.375 Y-11.875 Z0.675 </boundaryPoint>)
(<boundaryPoint> X18.551 Y-9.223 Z0.675 </boundaryPoint>)
(<boundaryPoint> X20.168 Y-6.197 Z0.675 </boundaryPoint>)
(<boundaryPoint> X21.164 Y-2.914 Z0.675 </boundaryPoint>)
(<boundaryPoint> X21.501 Y0.5 Z0.675 </boundaryPoint>)
(<boundaryPoint> X21.164 Y3.914 Z0.675 </boundaryPoint>)
(<boundaryPoint> X20.168 Y7.197 Z0.675 </boundaryPoint>)
(<boundaryPoint> X18.551 Y10.223 Z0.675 </boundaryPoint>)
(<boundaryPoint> X16.375 Y12.875 Z0.675 </boundaryPoint>)
(<boundaryPoint> X13.723 Y15.051 Z0.675 </boundaryPoint>)
(<boundaryPoint> X10.697 Y16.668 Z0.675 </boundaryPoint>)
(<boundaryPoint> X7.414 Y17.664 Z0.675 </boundaryPoint>)
(<boundaryPoint> X4.0 Y18.001 Z0.675 </boundaryPoint>)
(<boundaryPoint> X0.586 Y17.664 Z0.675 </boundaryPoint>)
(<boundaryPoint> X-2.697 Y16.668 Z0.675 </boundaryPoint>)
(<boundaryPoint> X-5.723 Y15.051 Z0.675 </boundaryPoint>)
(<boundaryPoint> X-8.375 Y12.875 Z0.675 </boundaryPoint>)
(<boundaryPoint> X-10.551 Y10.223 Z0.675 </boundaryPoint>)
(<boundaryPoint> X-12.168 Y7.197 Z0.675 </boundaryPoint>)
(<loop> outer )
G1 X-7.81 Y-11.57 Z0.68 F4200.0
G1 F1200.0
G1 E241.35
G1 F4200.0
M101
G1 X-5.39 Y-13.55 Z0.68 F4800.0 E241.515
G1 X-2.47 Y-15.11 Z0.68 F4800.0 E241.69
G1 X0.7 Y-16.07 Z0.68 F4800.0 E241.865
G1 X4.0 Y-16.4 Z0.68 F4800.0 E242.04
G1 X7.3 Y-16.07 Z0.68 F4800.0 E242.215
G1 X10.47 Y-15.11 Z0.68 F4800.0 E242.39
G1 X13.39 Y-13.55 Z0.68 F4800.0 E242.565
G1 X15.95 Y-11.45 Z0.68 F4800.0 E242.74
G1 X18.05 Y-8.89 Z0.68 F4800.0 E242.915
G1 X19.61 Y-5.97 Z0.68 F4800.0 E243.09
G1 X20.57 Y-2.8 Z0.68 F4800.0 E243.265
G1 X20.9 Y0.5 Z0.68 F4800.0 E243.44
G1 X20.57 Y3.8 Z0.68 F4800.0 E243.615
G1 X19.61 Y6.97 Z0.68 F4800.0 E243.79
G1 X18.05 Y9.89 Z0.68 F4800.0 E243.965
G1 X15.95 Y12.45 Z0.68 F4800.0 E244.14
G1 X13.39 Y14.55 Z0.68 F4800.0 E244.315
G1 X10.47 Y16.11 Z0.68 F4800.0 E244.49
G1 X7.3 Y17.07 Z0.68 F4800.0 E244.665
G1 X4.0 Y17.4 Z0.68 F4800.0 E244.84
G1 X0.7 Y17.07 Z0.68 F4800.0 E245.015
G1 X-2.47 Y16.11 Z0.68 F4800.0 E245.19
G1 X-5.39 Y14.55 Z0.68 F4800.0 E245.365
G1 X-7.95 Y12.45 Z0.68 F4800.0 E245.54
G1 X-10.05 Y9.89 Z0.68 F4800.0 E245.715
G1 X-11.61 Y6.97 Z0.68 F4800.0 E245.89
G1 X-12.57 Y3.8 Z0.68 F4800.0 E246.065
G1 X-12.9 Y0.5 Z0.68 F4800.0 E246.24
G1 X-12.57 Y-2.8 Z0.68 F4800.0 E246.415
G1 X-11.61 Y-5.97 Z0.68 F4800.0 E246.59
G1 X-10.05 Y-8.89 Z0.68 F4800.0 E246.765
G1 X-7.95 Y-11.45 Z0.68 F4800.0 E246.94
G1 X-7.81 Y-11.57 Z0.68 F4800.0 E246.949
G1 F1200.0
G1 E246.949
G1 F4800.0
M103
(</loop>)
(<edge> outer )
;M108 R40.0
G1 X-8.09 Y-11.85 Z0.68 F4200.0
G1 F1200.0
G1 E246.949
G1 F4200.0
M101
G1 X-5.61 Y-13.88 Z0.68 F2400.0 E247.119
G1 X-2.62 Y-15.48 Z0.68 F2400.0 E247.298
G1 X0.63 Y-16.47 Z0.68 F2400.0 E247.477
G1 X4.0 Y-16.8 Z0.68 F2400.0 E247.656
G1 X7.38 Y-16.47 Z0.68 F2400.0 E247.835
G1 X10.62 Y-15.48 Z0.68 F2400.0 E248.014
G1 X13.61 Y-13.88 Z0.68 F2400.0 E248.194
G1 X16.23 Y-11.73 Z0.68 F2400.0 E248.373
G1 X18.38 Y-9.11 Z0.68 F2400.0 E248.552
G1 X19.98 Y-6.12 Z0.68 F2400.0 E248.731
G1 X20.97 Y-2.88 Z0.68 F2400.0 E248.91
G1 X21.3 Y0.5 Z0.68 F2400.0 E249.089
G1 X20.97 Y3.88 Z0.68 F2400.0 E249.268
G1 X19.98 Y7.12 Z0.68 F2400.0 E249.448
G1 X18.38 Y10.11 Z0.68 F2400.0 E249.627
G1 X16.23 Y12.73 Z0.68 F2400.0 E249.806
G1 X13.61 Y14.88 Z0.68 F2400.0 E249.985
G1 X10.62 Y16.48 Z0.68 F2400.0 E250.164
G1 X7.38 Y17.47 Z0.68 F2400.0 E250.343
G1 X4.0 Y17.8 Z0.68 F2400.0 E250.522
G1 X0.63 Y17.47 Z0.68 F2400.0 E250.702
G1 X-2.62 Y16.48 Z0.68 F2400.0 E250.881
G1 X-5.61 Y14.88 Z0.68 F2400.0 E251.06
G1 X-8.23 Y12.73 Z0.68 F2400.0 E251.239
G1 X-10.38 Y10.11 Z0.68 F2400.0 E251.418
G1 X-11.98 Y7.12 Z0.68 F2400.0 E251.597
G1 X-12.97 Y3.88 Z0.68 F2400.0 E251.776
G1 X-13.3 Y0.5 Z0.68 F2400.0 E251.956
G1 X-12.97 Y-2.88 Z0.68 F2400.0 E252.135
G1 X-11.98 Y-6.12 Z0.68 F2400.0 E252.314
G1 X-10.38 Y-9.11 Z0.68 F2400.0 E252.493
G1 X-8.23 Y-11.73 Z0.68 F2400.0 E252.672
G1 X-8.09 Y-11.85 Z0.68 F2400.0 E252.682
G1 F1200.0
G1 E251.682
G1 F2400.0
M103
(</edge>)
(</boundaryPerimeter>)
(<infill>)
(<infillBoundary>)
(<infillPoint> X-12.573 Y3.796 Z0.675 </infillPoint>)
(<infillPoint> X-12.898 Y0.5 Z0.675 </infillPoint>)
(<infillPoint> X-12.573 Y-2.796 Z0.675 </infillPoint>)
(<infillPoint> X-11.611 Y-5.966 Z0.675 </infillPoint>)
(<infillPoint> X-10.05 Y-8.888 Z0.675 </infillPoint>)
(<infillPoint> X-7.949 Y-11.449 Z0.675 </infillPoint>)
(<infillPoint> X-5.388 Y-13.55 Z0.675 </infillPoint>)
(<infillPoint> X-2.466 Y-15.111 Z0.675 </infillPoint>)
(<infillPoint> X0.704 Y-16.073 Z0.675 </infillPoint>)
(<infillPoint> X4.0 Y-16.398 Z0.675 </infillPoint>)
(<infillPoint> X7.296 Y-16.073 Z0.675 </infillPoint>)
(<infillPoint> X10.466 Y-15.111 Z0.675 </infillPoint>)
(<infillPoint> X13.388 Y-13.55 Z0.675 </infillPoint>)
(<infillPoint> X15.949 Y-11.449 Z0.675 </infillPoint>)
(<infillPoint> X18.05 Y-8.888 Z0.675 </infillPoint>)
(<infillPoint> X19.611 Y-5.966 Z0.675 </infillPoint>)
(<infillPoint> X20.573 Y-2.796 Z0.675 </infillPoint>)
(<infillPoint> X20.898 Y0.5 Z0.675 </infillPoint>)
(<infillPoint> X20.573 Y3.796 Z0.675 </infillPoint>)
(<infillPoint> X19.611 Y6.966 Z0.675 </infillPoint>)
(<infillPoint> X18.05 Y9.888 Z0.675 </infillPoint>)
(<infillPoint> X15.949 Y12.449 Z0.675 </infillPoint>)
(<infillPoint> X13.388 Y14.55 Z0.675 </infillPoint>)
(<infillPoint> X10.466 Y16.111 Z0.675 </infillPoint>)
(<infillPoint> X7.296 Y17.073 Z0.675 </infillPoint>)
(<infillPoint> X4.0 Y17.398 Z0.675 </infillPoint>)
(<infillPoint> X0.704 Y17.073 Z0.675 </infillPoint>)
(<infillPoint> X-2.466 Y16.111 Z0.675 </infillPoint>)
(<infillPoint> X-5.388 Y14.55 Z0.675 </infillPoint>)
(<infillPoint> X-7.949 Y12.449 Z0.675 </infillPoint>)
(<infillPoint> X-10.05 Y9.888 Z0.675 </infillPoint>)
(<infillPoint> X-11.611 Y6.966 Z0.675 </infillPoint>)
(</infillBoundary>)
;M108 R80.0
G1 X-0.0 Y-15.57 Z0.68 F4200.0
G1 F1200.0
G1 E252.682
G1 F4200.0
M101
G1 X0.0 Y16.57 Z0.68 F4800.0 E254.379
G1 X-0.4 Y16.45 Z0.68 F4800.0 E254.401
G1 X-0.4 Y-15.45 Z0.68 F4800.0 E256.086
G1 X-0.8 Y-15.32 Z0.68 F4800.0 E256.108
G1 X-0.8 Y16.32 Z0.68 F4800.0 E257.78
G1 X-1.2 Y16.2 Z0.68 F4800.0 E257.802
G1 X-1.2 Y-15.2 Z0.68 F4800.0 E259.461
G1 X-1.6 Y-15.08 Z0.68 F4800.0 E259.483
G1 X-1.6 Y16.08 Z0.68 F4800.0 E261.129
G1 X-2.0 Y15.96 Z0.68 F4800.0 E261.151
G1 X-2.0 Y-14.96 Z0.68 F4800.0 E262.785
G1 X-2.4 Y-14.83 Z0.68 F4800.0 E262.807
G1 X-2.4 Y15.83 Z0.68 F4800.0 E264.426
G1 X-2.8 Y15.62 Z0.68 F4800.0 E264.45
G1 X-2.8 Y-14.62 Z0.68 F4800.0 E266.047
G1 X-3.2 Y-14.4 Z0.68 F4800.0 E266.071
G1 X-3.2 Y15.4 Z0.68 F4800.0 E267.645
G1 X-3.6 Y15.19 Z0.68 F4800.0 E267.669
G1 X-3.6 Y-14.19 Z0.68 F4800.0 E269.221
G1 X-4.0 Y-13.97 Z0.68 F4800.0 E269.245
G1 X-4.0 Y14.97 Z0.68 F4800.0 E270.774
G1 X-4.4 Y14.76 Z0.68 F4800.0 E270.798
G1 X-4.4 Y-13.76 Z0.68 F4800.0 E272.305
G1 X-4.8 Y-13.55 Z0.68 F4800.0 E272.329
G1 X-4.8 Y14.55 Z0.68 F4800.0 E273.813
G1 X-5.2 Y14.33 Z0.68 F4800.0 E273.837
G1 X-5.2 Y-13.33 Z0.68 F4800.0 E275.298
G1 X-5.6 Y-13.01 Z0.68 F4800.0 E275.325
G1 X-5.6 Y14.01 Z0.68 F4800.0 E276.753
G1 X-6.0 Y13.69 Z0.68 F4800.0 E276.78
G1 X-6.0 Y-12.69 Z0.68 F4800.0 E278.173
G1 X-6.4 Y-12.36 Z0.68 F4800.0 E278.201
G1 X-6.4 Y13.36 Z0.68 F4800.0 E279.559
G1 X-6.8 Y13.03 Z0.68 F4800.0 E279.586
G1 X-6.8 Y-12.03 Z0.68 F4800.0 E280.91
G1 X-7.2 Y-11.7 Z0.68 F4800.0 E280.937
G1 X-7.2 Y12.7 Z0.68 F4800.0 E282.226
G1 X-7.6 Y12.37 Z0.68 F4800.0 E282.254
G1 X-7.6 Y-11.37 Z0.68 F4800.0 E283.508
G1 X-8.0 Y-10.95 Z0.68 F4800.0 E283.539
G1 X-8.0 Y11.95 Z0.68 F4800.0 E284.748
G1 X-8.4 Y11.46 Z0.68 F4800.0 E284.781
G1 X-8.4 Y-10.46 Z0.68 F4800.0 E285.939
G1 X-8.8 Y-9.97 Z0.68 F4800.0 E285.972
G1 X-8.8 Y10.97 Z0.68 F4800.0 E287.079
G1 X-9.2 Y10.48 Z0.68 F4800.0 E287.112
G1 X-9.2 Y-9.48 Z0.68 F4800.0 E288.166
G1 X-9.6 Y-8.99 Z0.68 F4800.0 E288.2
G1 X-9.6 Y9.99 Z0.68 F4800.0 E289.203
G1 X-10.0 Y9.39 Z0.68 F4800.0 E289.241
G1 X-10.0 Y-8.39 Z0.68 F4800.0 E290.18
G1 F1200.0
G1 E290.18
G1 F4800.0
M103
G1 X-10.4 Y-7.64 Z0.68 F4200.0
G1 F1200.0
G1 E290.18
G1 F4200.0
M101
G1 X-10.4 Y8.64 Z0.68 F4800.0 E291.04
G1 F1200.0
G1 E291.04
G1 F4800.0
M103
G1 X-10.8 Y7.89 Z0.68 F4200.0
G1 F1200.0
G1 E291.04
G1 F4200.0
M101
G1 X-10.8 Y-6.89 Z0.68 F4800.0 E291.821
G1 F1200.0
G1 E291.821
G1 F4800.0
M103
G1 X-11.2 Y-6.14 Z0.68 F4200.0
G1 F1200.0
G1 E291.821
G1 F4200.0
M101
G1 X-11.2 Y7.14 Z0.68 F4800.0 E292.522
G1 F1200.0
G1 E292.349
G1 F4800.0
M103
G1 X-11.6 Y6.04 Z0.68 F4200.0
G1 F1200.0
G1 E292.522
G1 F4200.0
M101
G1 X-11.6 Y-5.04 Z0.68 F4800.0 E293.107
G1 F1200.0
G1 E292.73
G1 F4800.0
M103
G1 X-12.0 Y-3.72 Z0.68 F4200.0
G1 F1200.0
G1 E293.107
G1 F4200.0
M101
G1 X-12.0 Y4.72 Z0.68 F4800.0 E293.553
G1 F1200.0
G1 E292.553
G1 F4800.0
M103
G1 X-12.4 Y2.7 Z0.68 F4200.0
G1 F1200.0
G1 E293.553
G1 F4200.0
M101
G1 X-12.4 Y-1.7 Z0.68 F4800.0 E293.785
G1 F1200.0
G1 E292.785
G1 F4800.0
M103
G1 X0.4 Y-15.69 Z0.68 F4200.0
G1 F1200.0
G1 E293.785
G1 F4200.0
M101
G1 X0.4 Y16.69 Z0.68 F4800.0 E295.496
G1 X0.8 Y16.8 Z0.68 F4800.0 E295.518
G1 X0.8 Y-15.8 Z0.68 F4800.0 E297.24
G1 X1.2 Y-15.84 Z0.68 F4800.0 E297.261
G1 X1.2 Y16.84 Z0.68 F4800.0 E298.987
G1 X1.6 Y16.88 Z0.68 F4800.0 E299.009
G1 X1.6 Y-15.88 Z0.68 F4800.0 E300.739
G1 X2.0 Y-15.92 Z0.68 F4800.0 E300.76
G1 X2.0 Y16.92 Z0.68 F4800.0 E302.495
G1 X2.4 Y16.96 Z0.68 F4800.0 E302.516
G1 X2.4 Y-15.96 Z0.68 F4800.0 E304.255
G1 X2.8 Y-16.0 Z0.68 F4800.0 E304.276
G1 X2.8 Y17.0 Z0.68 F4800.0 E306.019
G1 X3.2 Y17.04 Z0.68 F4800.0 E306.041
G1 X3.2 Y-16.04 Z0.68 F4800.0 E307.788
G1 X3.6 Y-16.08 Z0.68 F4800.0 E307.809
G1 X3.6 Y17.08 Z0.68 F4800.0 E309.56
G1 X4.0 Y17.12 Z0.68 F4800.0 E309.582
G1 X4.0 Y-16.12 Z0.68 F4800.0 E311.337
G1 X4.4 Y-16.08 Z0.68 F4800.0 E311.358
G1 X4.4 Y17.08 Z0.68 F4800.0 E313.11
G1 X4.8 Y17.04 Z0.68 F4800.0 E313.131
G1 X4.8 Y-16.04 Z0.68 F4800.0 E314.878
G1 X5.2 Y-16.0 Z0.68 F4800.0 E314.9
G1 X5.2 Y17.0 Z0.68 F4800.0 E316.643
G1 X5.6 Y16.96 Z0.68 F4800.0 E316.664
G1 X5.6 Y-15.96 Z0.68 F4800.0 E318.403
G1 X6.0 Y-15.92 Z0.68 F4800.0 E318.424
G1 X6.0 Y16.92 Z0.68 F4800.0 E320.159
G1 X6.4 Y16.88 Z0.68 F4800.0 E320.18
G1 X6.4 Y-15.88 Z0.68 F4800.0 E321.91
G1 X6.8 Y-15.84 Z0.68 F4800.0 E321.932
G1 X6.8 Y16.84 Z0.68 F4800.0 E323.658
G1 X7.2 Y16.8 Z0.68 F4800.0 E323.679
G1 X7.2 Y-15.8 Z0.68 F4800.0 E325.401
G1 X7.6 Y-15.69 Z0.68 F4800.0 E325.423
G1 X7.6 Y16.69 Z0.68 F4800.0 E327.134
G1 X8.0 Y16.57 Z0.68 F4800.0 E327.156
G1 X8.0 Y-15.57 Z0.68 F4800.0 E328.853
G1 X8.4 Y-15.45 Z0.68 F4800.0 E328.875
G1 X8.4 Y16.45 Z0.68 F4800.0 E330.56
G1 X8.8 Y16.32 Z0.68 F4800.0 E330.582
G1 X8.8 Y-15.32 Z0.68 F4800.0 E332.254
G1 X9.2 Y-15.2 Z0.68 F4800.0 E332.276
G1 X9.2 Y16.2 Z0.68 F4800.0 E333.935
G1 X9.6 Y16.08 Z0.68 F4800.0 E333.957
G1 X9.6 Y-15.08 Z0.68 F4800.0 E335.603
G1 X10.0 Y-14.96 Z0.68 F4800.0 E335.625
G1 X10.0 Y15.96 Z0.68 F4800.0 E337.258
G1 X10.4 Y15.83 Z0.68 F4800.0 E337.281
G1 X10.4 Y-14.83 Z0.68 F4800.0 E338.9
G1 X10.8 Y-14.62 Z0.68 F4800.0 E338.924
G1 X10.8 Y15.62 Z0.68 F4800.0 E340.521
G1 X11.2 Y15.4 Z0.68 F4800.0 E340.545
G1 X11.2 Y-14.4 Z0.68 F4800.0 E342.119
G1 X11.6 Y-14.19 Z0.68 F4800.0 E342.143
G1 X11.6 Y15.19 Z0.68 F4800.0 E343.695
G1 X12.0 Y14.97 Z0.68 F4800.0 E343.719
G1 X12.0 Y-13.97 Z0.68 F4800.0 E345.248
G1 X12.4 Y-13.76 Z0.68 F4800.0 E345.272
G1 X12.4 Y14.76 Z0.68 F4800.0 E346.779
G1 X12.8 Y14.55 Z0.68 F4800.0 E346.803
G1 X12.8 Y-13.55 Z0.68 F4800.0 E348.287
G1 X13.2 Y-13.33 Z0.68 F4800.0 E348.31
G1 X13.2 Y14.33 Z0.68 F4800.0 E349.772
G1 X13.6 Y14.01 Z0.68 F4800.0 E349.799
G1 X13.6 Y-13.01 Z0.68 F4800.0 E351.227
G1 X14.0 Y-12.69 Z0.68 F4800.0 E351.254
G1 X14.0 Y13.69 Z0.68 F4800.0 E352.647
G1 X14.4 Y13.36 Z0.68 F4800.0 E352.674
G1 X14.4 Y-12.36 Z0.68 F4800.0 E354.033
G1 X14.8 Y-12.03 Z0.68 F4800.0 E354.06
G1 X14.8 Y13.03 Z0.68 F4800.0 E355.384
G1 X15.2 Y12.7 Z0.68 F4800.0 E355.411
G1 X15.2 Y-11.7 Z0.68 F4800.0 E356.7
G1 X15.6 Y-11.37 Z0.68 F4800.0 E356.727
G1 X15.6 Y12.37 Z0.68 F4800.0 E357.982
G1 X16.0 Y11.95 Z0.68 F4800.0 E358.013
G1 X16.0 Y-10.95 Z0.68 F4800.0 E359.222
G1 X16.4 Y-10.46 Z0.68 F4800.0 E359.255
G1 X16.4 Y11.46 Z0.68 F4800.0 E360.413
G1 X16.8 Y10.97 Z0.68 F4800.0 E360.446
G1 X16.8 Y-9.97 Z0.68 F4800.0 E361.552
G1 X17.2 Y-9.48 Z0.68 F4800.0 E361.586
G1 X17.2 Y10.48 Z0.68 F4800.0 E362.64
G1 X17.6 Y9.99 Z0.68 F4800.0 E362.674
G1 X17.6 Y-8.99 Z0.68 F4800.0 E363.677
G1 X18.0 Y-8.39 Z0.68 F4800.0 E363.715
G1 X18.0 Y9.39 Z0.68 F4800.0 E364.654
G1 F1200.0
G1 E364.654
G1 F4800.0
M103
G1 X18.4 Y8.64 Z0.68 F4200.0
G1 F1200.0
G1 E364.654
G1 F4200.0
M101
G1 X18.4 Y-7.64 Z0.68 F4800.0 E365.514
G1 F1200.0
G1 E365.514
G1 F4800.0
M103
G1 X18.8 Y-6.89 Z0.68 F4200.0
G1 F1200.0
G1 E365.514
G1 F4200.0
M101
G1 X18.8 Y7.89 Z0.68 F4800.0 E366.295
G1 F1200.0
G1 E366.295
G1 F4800.0
M103
G1 X19.2 Y7.14 Z0.68 F4200.0
G1 F1200.0
G1 E366.295
G1 F4200.0
M101
G1 X19.2 Y-6.14 Z0.68 F4800.0 E366.996
G1 F1200.0
G1 E366.823
G1 F4800.0
M103
G1 X19.6 Y-5.04 Z0.68 F4200.0
G1 F1200.0
G1 E366.996
G1 F4200.0
M101
G1 X19.6 Y6.04 Z0.68 F4800.0 E367.581
G1 F1200.0
G1 E367.204
G1 F4800.0
M103
G1 X20.0 Y4.72 Z0.68 F4200.0
G1 F1200.0
G1 E367.581
G1 F4200.0
M101
G1 X20.0 Y-3.72 Z0.68 F4800.0 E368.027
G1 F1200.0
G1 E367.027
G1 F4800.0
M103
G1 X20.4 Y-1.7 Z0.68 F4200.0
G1 F1200.0
G1 E368.027
G1 F4200.0
M101
G1 X20.4 Y2.7 Z0.68 F4800.0 E368.259
G1 F1200.0
G1 E367.259
G1 F4800.0
M103
(</infill>)
(</nestedRing>)
(</rotation>)
(</layer>)
(<layer> 0.945 )
(<rotation> (-1+1.22464679915e-16j) )
(<nestedRing>)
(<boundaryPerimeter>)
(<boundaryPoint> X-13.164 Y3.914 Z0.945 </boundaryPoint>)
(<boundaryPoint> X-13.501 Y0.5 Z0.945 </boundaryPoint>)
(<boundaryPoint> X-13.164 Y-2.914 Z0.945 </boundaryPoint>)
(<boundaryPoint> X-12.168 Y-6.197 Z0.945 </boundaryPoint>)
(<boundaryPoint> X-10.551 Y-9.223 Z0.945 </boundaryPoint>)
(<boundaryPoint> X-8.375 Y-11.875 Z0.945 </boundaryPoint>)
(<boundaryPoint> X-5.723 Y-14.051 Z0.945 </boundaryPoint>)
(<boundaryPoint> X-2.697 Y-15.668 Z0.945 </boundaryPoint>)
(<boundaryPoint> X0.586 Y-16.664 Z0.945 </boundaryPoint>)
(<boundaryPoint> X4.0 Y-17.001 Z0.945 </boundaryPoint>)
(<boundaryPoint> X7.414 Y-16.664 Z0.945 </boundaryPoint>)
(<boundaryPoint> X10.697 Y-15.668 Z0.945 </boundaryPoint>)
(<boundaryPoint> X13.723 Y-14.051 Z0.945 </boundaryPoint>)
(<boundaryPoint> X16.375 Y-11.875 Z0.945 </boundaryPoint>)
(<boundaryPoint> X18.551 Y-9.223 Z0.945 </boundaryPoint>)
(<boundaryPoint> X20.168 Y-6.197 Z0.945 </boundaryPoint>)
(<boundaryPoint> X21.164 Y-2.914 Z0.945 </boundaryPoint>)
(<boundaryPoint> X21.501 Y0.5 Z0.945 </boundaryPoint>)
(<boundaryPoint> X21.164 Y3.914 Z0.945 </boundaryPoint>)
(<boundaryPoint> X20.168 Y7.197 Z0.945 </boundaryPoint>)
(<boundaryPoint> X18.551 Y10.223 Z0.945 </boundaryPoint>)
(<boundaryPoint> X16.375 Y12.875 Z0.945 </boundaryPoint>)
(<boundaryPoint> X13.723 Y15.051 Z0.945 </boundaryPoint>)
(<boundaryPoint> X10.697 Y16.668 Z0.945 </boundaryPoint>)
(<boundaryPoint> X7.414 Y17.664 Z0.945 </boundaryPoint>)
(<boundaryPoint> X4.0 Y18.001 Z0.945 </boundaryPoint>)
(<boundaryPoint> X0.586 Y17.664 Z0.945 </boundaryPoint>)
(<boundaryPoint> X-2.697 Y16.668 Z0.945 </boundaryPoint>)
(<boundaryPoint> X-5.723 Y15.051 Z0.945 </boundaryPoint>)
(<boundaryPoint> X-8.375 Y12.875 Z0.945 </boundaryPoint>)
(<boundaryPoint> X-10.551 Y10.223 Z0.945 </boundaryPoint>)
(<boundaryPoint> X-12.168 Y7.197 Z0.945 </boundaryPoint>)
(<loop> outer )
G1 X-8.03 Y-11.35 Z0.95 F4200.0
G1 F1200.0
G1 E368.259
G1 F4200.0
M101
G1 X-7.95 Y-11.45 Z0.95 F4800.0 E368.266
G1 X-5.39 Y-13.55 Z0.95 F4800.0 E368.441
G1 X-2.47 Y-15.11 Z0.95 F4800.0 E368.616
G1 X0.7 Y-16.07 Z0.95 F4800.0 E368.791
G1 X4.0 Y-16.4 Z0.95 F4800.0 E368.966
G1 X7.3 Y-16.07 Z0.95 F4800.0 E369.14
G1 X10.47 Y-15.11 Z0.95 F4800.0 E369.315
G1 X13.39 Y-13.55 Z0.95 F4800.0 E369.49
G1 X15.95 Y-11.45 Z0.95 F4800.0 E369.665
G1 X18.05 Y-8.89 Z0.95 F4800.0 E369.84
G1 X19.61 Y-5.97 Z0.95 F4800.0 E370.015
G1 X20.57 Y-2.8 Z0.95 F4800.0 E370.19
G1 X20.9 Y0.5 Z0.95 F4800.0 E370.365
G1 X20.57 Y3.8 Z0.95 F4800.0 E370.54
G1 X19.61 Y6.97 Z0.95 F4800.0 E370.715
G1 X18.05 Y9.89 Z0.95 F4800.0 E370.89
G1 X15.95 Y12.45 Z0.95 F4800.0 E371.065
G1 X13.39 Y14.55 Z0.95 F4800.0 E371.24
G1 X10.47 Y16.11 Z0.95 F4800.0 E371.415
G1 X7.3 Y17.07 Z0.95 F4800.0 E371.59
G1 X4.0 Y17.4 Z0.95 F4800.0 E371.765
G1 X0.7 Y17.07 Z0.95 F4800.0 E371.94
G1 X-2.47 Y16.11 Z0.95 F4800.0 E372.115
G1 X-5.39 Y14.55 Z0.95 F4800.0 E372.29
G1 X-7.95 Y12.45 Z0.95 F4800.0 E372.465
G1 X-10.05 Y9.89 Z0.95 F4800.0 E372.64
G1 X-11.61 Y6.97 Z0.95 F4800.0 E372.815
G1 X-12.57 Y3.8 Z0.95 F4800.0 E372.99
G1 X-12.9 Y0.5 Z0.95 F4800.0 E373.165
G1 X-12.57 Y-2.8 Z0.95 F4800.0 E373.34
G1 X-11.61 Y-5.97 Z0.95 F4800.0 E373.515
G1 X-10.05 Y-8.89 Z0.95 F4800.0 E373.69
G1 X-8.03 Y-11.35 Z0.95 F4800.0 E373.859
G1 F1200.0
G1 E373.859
G1 F4800.0
M103
(</loop>)
(<edge> outer )
;M108 R40.0
G1 X-8.31 Y-11.64 Z0.95 F4200.0
G1 F1200.0
G1 E373.859
G1 F4200.0
M101
G1 X-8.23 Y-11.73 Z0.95 F2400.0 E373.865
G1 X-5.61 Y-13.88 Z0.95 F2400.0 E374.044
G1 X-2.62 Y-15.48 Z0.95 F2400.0 E374.223
G1 X0.63 Y-16.47 Z0.95 F2400.0 E374.403
G1 X4.0 Y-16.8 Z0.95 F2400.0 E374.582
G1 X7.38 Y-16.47 Z0.95 F2400.0 E374.761
G1 X10.62 Y-15.48 Z0.95 F2400.0 E374.94
G1 X13.61 Y-13.88 Z0.95 F2400.0 E375.119
G1 X16.23 Y-11.73 Z0.95 F2400.0 E375.298
G1 X18.38 Y-9.11 Z0.95 F2400.0 E375.477
G1 X19.98 Y-6.12 Z0.95 F2400.0 E375.657
G1 X20.97 Y-2.88 Z0.95 F2400.0 E375.836
G1 X21.3 Y0.5 Z0.95 F2400.0 E376.015
G1 X20.97 Y3.88 Z0.95 F2400.0 E376.194
G1 X19.98 Y7.12 Z0.95 F2400.0 E376.373
G1 X18.38 Y10.11 Z0.95 F2400.0 E376.552
G1 X16.23 Y12.73 Z0.95 F2400.0 E376.731
G1 X13.61 Y14.88 Z0.95 F2400.0 E376.911
G1 X10.62 Y16.48 Z0.95 F2400.0 E377.09
G1 X7.38 Y17.47 Z0.95 F2400.0 E377.269
G1 X4.0 Y17.8 Z0.95 F2400.0 E377.448
G1 X0.63 Y17.47 Z0.95 F2400.0 E377.627
G1 X-2.62 Y16.48 Z0.95 F2400.0 E377.806
G1 X-5.61 Y14.88 Z0.95 F2400.0 E377.985
G1 X-8.23 Y12.73 Z0.95 F2400.0 E378.165
G1 X-10.38 Y10.11 Z0.95 F2400.0 E378.344
G1 X-11.98 Y7.12 Z0.95 F2400.0 E378.523
G1 X-12.97 Y3.88 Z0.95 F2400.0 E378.702
G1 X-13.3 Y0.5 Z0.95 F2400.0 E378.881
G1 X-12.97 Y-2.88 Z0.95 F2400.0 E379.06
G1 X-11.98 Y-6.12 Z0.95 F2400.0 E379.239
G1 X-10.38 Y-9.11 Z0.95 F2400.0 E379.419
G1 X-8.31 Y-11.64 Z0.95 F2400.0 E379.591
G1 F1200.0
G1 E378.591
G1 F2400.0
M103
(</edge>)
(</boundaryPerimeter>)
(<infill>)
(<infillBoundary>)
(<infillPoint> X-12.573 Y3.796 Z0.945 </infillPoint>)
(<infillPoint> X-12.898 Y0.5 Z0.945 </infillPoint>)
(<infillPoint> X-12.573 Y-2.796 Z0.945 </infillPoint>)
(<infillPoint> X-11.611 Y-5.966 Z0.945 </infillPoint>)
(<infillPoint> X-10.05 Y-8.888 Z0.945 </infillPoint>)
(<infillPoint> X-7.949 Y-11.449 Z0.945 </infillPoint>)
(<infillPoint> X-5.388 Y-13.55 Z0.945 </infillPoint>)
(<infillPoint> X-2.466 Y-15.111 Z0.945 </infillPoint>)
(<infillPoint> X0.704 Y-16.073 Z0.945 </infillPoint>)
(<infillPoint> X4.0 Y-16.398 Z0.945 </infillPoint>)
(<infillPoint> X7.296 Y-16.073 Z0.945 </infillPoint>)
(<infillPoint> X10.466 Y-15.111 Z0.945 </infillPoint>)
(<infillPoint> X13.388 Y-13.55 Z0.945 </infillPoint>)
(<infillPoint> X15.949 Y-11.449 Z0.945 </infillPoint>)
(<infillPoint> X18.05 Y-8.888 Z0.945 </infillPoint>)
(<infillPoint> X19.611 Y-5.966 Z0.945 </infillPoint>)
(<infillPoint> X20.573 Y-2.796 Z0.945 </infillPoint>)
(<infillPoint> X20.898 Y0.5 Z0.945 </infillPoint>)
(<infillPoint> X20.573 Y3.796 Z0.945 </infillPoint>)
(<infillPoint> X19.611 Y6.966 Z0.945 </infillPoint>)
(<infillPoint> X18.05 Y9.888 Z0.945 </infillPoint>)
(<infillPoint> X15.949 Y12.449 Z0.945 </infillPoint>)
(<infillPoint> X13.388 Y14.55 Z0.945 </infillPoint>)
(<infillPoint> X10.466 Y16.111 Z0.945 </infillPoint>)
(<infillPoint> X7.296 Y17.073 Z0.945 </infillPoint>)
(<infillPoint> X4.0 Y17.398 Z0.945 </infillPoint>)
(<infillPoint> X0.704 Y17.073 Z0.945 </infillPoint>)
(<infillPoint> X-2.466 Y16.111 Z0.945 </infillPoint>)
(<infillPoint> X-5.388 Y14.55 Z0.945 </infillPoint>)
(<infillPoint> X-7.949 Y12.449 Z0.945 </infillPoint>)
(<infillPoint> X-10.05 Y9.888 Z0.945 </infillPoint>)
(<infillPoint> X-11.611 Y6.966 Z0.945 </infillPoint>)
(</infillBoundary>)
;M108 R80.0
G1 X20.57 Y-0.0 Z0.95 F4200.0
G1 F1200.0
G1 E379.591
G1 F4200.0
M101
G1 X-12.57 Y0.0 Z0.95 F4800.0 E381.341
G1 X-12.53 Y-0.4 Z0.95 F4800.0 E381.363
G1 X20.53 Y-0.4 Z0.95 F4800.0 E383.109
G1 X20.49 Y-0.8 Z0.95 F4800.0 E383.13
G1 X-12.49 Y-0.8 Z0.95 F4800.0 E384.872
G1 X-12.45 Y-1.2 Z0.95 F4800.0 E384.893
G1 X20.45 Y-1.2 Z0.95 F4800.0 E386.631
G1 X20.41 Y-1.6 Z0.95 F4800.0 E386.652
G1 X-12.41 Y-1.6 Z0.95 F4800.0 E388.386
G1 X-12.37 Y-2.0 Z0.95 F4800.0 E388.407
G1 X20.37 Y-2.0 Z0.95 F4800.0 E390.137
G1 X20.33 Y-2.4 Z0.95 F4800.0 E390.158
G1 X-12.33 Y-2.4 Z0.95 F4800.0 E391.883
G1 X-12.28 Y-2.8 Z0.95 F4800.0 E391.905
G1 X20.28 Y-2.8 Z0.95 F4800.0 E393.624
G1 X20.16 Y-3.2 Z0.95 F4800.0 E393.646
G1 X-12.16 Y-3.2 Z0.95 F4800.0 E395.354
G1 X-12.04 Y-3.6 Z0.95 F4800.0 E395.376
G1 X20.04 Y-3.6 Z0.95 F4800.0 E397.07
G1 X19.92 Y-4.0 Z0.95 F4800.0 E397.092
G1 X-11.92 Y-4.0 Z0.95 F4800.0 E398.773
G1 X-11.79 Y-4.4 Z0.95 F4800.0 E398.795
G1 X19.79 Y-4.4 Z0.95 F4800.0 E400.464
G1 X19.67 Y-4.8 Z0.95 F4800.0 E400.486
G1 X-11.67 Y-4.8 Z0.95 F4800.0 E402.142
G1 X-11.55 Y-5.2 Z0.95 F4800.0 E402.164
G1 X19.55 Y-5.2 Z0.95 F4800.0 E403.807
G1 X19.43 Y-5.6 Z0.95 F4800.0 E403.829
G1 X-11.43 Y-5.6 Z0.95 F4800.0 E405.459
G1 X-11.28 Y-6.0 Z0.95 F4800.0 E405.482
G1 X19.28 Y-6.0 Z0.95 F4800.0 E407.096
G1 X19.06 Y-6.4 Z0.95 F4800.0 E407.12
G1 X-11.06 Y-6.4 Z0.95 F4800.0 E408.711
G1 X-10.85 Y-6.8 Z0.95 F4800.0 E408.735
G1 X18.85 Y-6.8 Z0.95 F4800.0 E410.304
G1 X18.63 Y-7.2 Z0.95 F4800.0 E410.328
G1 X-10.63 Y-7.2 Z0.95 F4800.0 E411.874
G1 X-10.42 Y-7.6 Z0.95 F4800.0 E411.898
G1 X18.42 Y-7.6 Z0.95 F4800.0 E413.421
G1 X18.21 Y-8.0 Z0.95 F4800.0 E413.445
G1 X-10.21 Y-8.0 Z0.95 F4800.0 E414.946
G1 X-9.99 Y-8.4 Z0.95 F4800.0 E414.97
G1 X17.99 Y-8.4 Z0.95 F4800.0 E416.448
G1 X17.76 Y-8.8 Z0.95 F4800.0 E416.473
G1 X-9.76 Y-8.8 Z0.95 F4800.0 E417.927
G1 X-9.43 Y-9.2 Z0.95 F4800.0 E417.954
G1 X17.43 Y-9.2 Z0.95 F4800.0 E419.373
G1 X15.79 Y-11.2 Z0.95 F4800.0 E419.51
G1 X13.37 Y-13.2 Z0.95 F4800.0 E419.675
G1 X10.45 Y-14.8 Z0.95 F4800.0 E419.851
G1 X7.89 Y-15.6 Z0.95 F4800.0 E419.993
G1 X5.18 Y-16.0 Z0.95 F4800.0 E420.138
G1 X2.82 Y-16.0 Z0.95 F4800.0 E420.263
G1 X0.11 Y-15.6 Z0.95 F4800.0 E420.407
G1 X-2.45 Y-14.8 Z0.95 F4800.0 E420.549
G1 X-5.37 Y-13.2 Z0.95 F4800.0 E420.725
G1 X-7.79 Y-11.2 Z0.95 F4800.0 E420.891
G1 X-9.1 Y-9.6 Z0.95 F4800.0 E421.0
G1 F1200.0
G1 E420.0
G1 F4800.0
M103
G1 X7.21 Y16.8 Z0.95 F4200.0
G1 F1200.0
G1 E421.0
G1 F4200.0
M101
G1 X0.79 Y16.8 Z0.95 F4800.0 E421.339
G1 F1200.0
G1 E420.339
G1 F4800.0
M103
G1 X20.61 Y0.4 Z0.95 F4200.0
G1 F1200.0
G1 E421.339
G1 F4200.0
M101
G1 X-12.61 Y0.4 Z0.95 F4800.0 E423.094
G1 X-12.59 Y0.8 Z0.95 F4800.0 E423.115
G1 X20.59 Y0.8 Z0.95 F4800.0 E424.867
G1 X20.55 Y1.2 Z0.95 F4800.0 E424.888
G1 X-12.55 Y1.2 Z0.95 F4800.0 E426.637
G1 X-12.51 Y1.6 Z0.95 F4800.0 E426.658
G1 X20.51 Y1.6 Z0.95 F4800.0 E428.402
G1 X20.47 Y2.0 Z0.95 F4800.0 E428.423
G1 X-12.47 Y2.0 Z0.95 F4800.0 E430.163
G1 X-12.43 Y2.4 Z0.95 F4800.0 E430.184
G1 X20.43 Y2.4 Z0.95 F4800.0 E431.92
G1 X20.39 Y2.8 Z0.95 F4800.0 E431.941
G1 X-12.39 Y2.8 Z0.95 F4800.0 E433.673
G1 X-12.35 Y3.2 Z0.95 F4800.0 E433.694
G1 X20.35 Y3.2 Z0.95 F4800.0 E435.422
G1 X20.31 Y3.6 Z0.95 F4800.0 E435.443
G1 X-12.31 Y3.6 Z0.95 F4800.0 E437.166
G1 X-12.22 Y4.0 Z0.95 F4800.0 E437.188
G1 X20.22 Y4.0 Z0.95 F4800.0 E438.901
G1 X20.1 Y4.4 Z0.95 F4800.0 E438.923
G1 X-12.1 Y4.4 Z0.95 F4800.0 E440.624
G1 X-11.98 Y4.8 Z0.95 F4800.0 E440.646
G1 X19.98 Y4.8 Z0.95 F4800.0 E442.334
G1 X19.85 Y5.2 Z0.95 F4800.0 E442.356
G1 X-11.85 Y5.2 Z0.95 F4800.0 E444.031
G1 X-11.73 Y5.6 Z0.95 F4800.0 E444.053
G1 X19.73 Y5.6 Z0.95 F4800.0 E445.715
G1 X19.61 Y6.0 Z0.95 F4800.0 E445.737
G1 X-11.61 Y6.0 Z0.95 F4800.0 E447.387
G1 X-11.49 Y6.4 Z0.95 F4800.0 E447.409
G1 X19.49 Y6.4 Z0.95 F4800.0 E449.045
G1 X19.37 Y6.8 Z0.95 F4800.0 E449.067
G1 X-11.37 Y6.8 Z0.95 F4800.0 E450.691
G1 X-11.17 Y7.2 Z0.95 F4800.0 E450.715
G1 X19.17 Y7.2 Z0.95 F4800.0 E452.317
G1 X18.95 Y7.6 Z0.95 F4800.0 E452.341
G1 X-10.96 Y7.6 Z0.95 F4800.0 E453.921
G1 X-10.74 Y8.0 Z0.95 F4800.0 E453.945
G1 X18.74 Y8.0 Z0.95 F4800.0 E455.503
G1 X18.53 Y8.4 Z0.95 F4800.0 E455.527
G1 X-10.53 Y8.4 Z0.95 F4800.0 E457.061
G1 X-10.31 Y8.8 Z0.95 F4800.0 E457.085
G1 X18.31 Y8.8 Z0.95 F4800.0 E458.598
G1 X18.1 Y9.2 Z0.95 F4800.0 E458.622
G1 X-10.1 Y9.2 Z0.95 F4800.0 E460.111
G1 X-9.89 Y9.6 Z0.95 F4800.0 E460.135
G1 X17.89 Y9.6 Z0.95 F4800.0 E461.602
G1 X17.6 Y10.0 Z0.95 F4800.0 E461.628
G1 X-9.6 Y10.0 Z0.95 F4800.0 E463.065
G1 X-7.57 Y12.4 Z0.95 F4800.0 E463.231
G1 X-5.07 Y14.4 Z0.95 F4800.0 E463.4
G1 X-2.83 Y15.6 Z0.95 F4800.0 E463.534
G1 X-1.87 Y16.0 Z0.95 F4800.0 E463.589
G1 X-0.55 Y16.4 Z0.95 F4800.0 E463.662
G1 X8.55 Y16.4 Z0.95 F4800.0 E464.142
G1 X9.87 Y16.0 Z0.95 F4800.0 E464.215
G1 X10.83 Y15.6 Z0.95 F4800.0 E464.27
G1 X13.07 Y14.4 Z0.95 F4800.0 E464.405
G1 X15.57 Y12.4 Z0.95 F4800.0 E464.574
G1 X17.27 Y10.4 Z0.95 F4800.0 E464.712
G1 F1200.0
G1 E463.712
G1 F4800.0
M103
(</infill>)
(</nestedRing>)
(</rotation>)
(</layer>)
(<layer> 1.215 )
(<rotation> (6.12323399574e-17+1j) )
(<nestedRing>)
(<boundaryPerimeter>)
(<boundaryPoint> X13.723 Y-14.051 Z1.215 </boundaryPoint>)
(<boundaryPoint> X16.375 Y-11.875 Z1.215 </boundaryPoint>)
(<boundaryPoint> X18.551 Y-9.223 Z1.215 </boundaryPoint>)
(<boundaryPoint> X20.168 Y-6.197 Z1.215 </boundaryPoint>)
(<boundaryPoint> X21.164 Y-2.914 Z1.215 </boundaryPoint>)
(<boundaryPoint> X21.501 Y0.5 Z1.215 </boundaryPoint>)
(<boundaryPoint> X21.164 Y3.914 Z1.215 </boundaryPoint>)
(<boundaryPoint> X20.168 Y7.197 Z1.215 </boundaryPoint>)
(<boundaryPoint> X18.551 Y10.223 Z1.215 </boundaryPoint>)
(<boundaryPoint> X16.375 Y12.875 Z1.215 </boundaryPoint>)
(<boundaryPoint> X13.723 Y15.051 Z1.215 </boundaryPoint>)
(<boundaryPoint> X10.697 Y16.668 Z1.215 </boundaryPoint>)
(<boundaryPoint> X7.414 Y17.664 Z1.215 </boundaryPoint>)
(<boundaryPoint> X4.0 Y18.001 Z1.215 </boundaryPoint>)
(<boundaryPoint> X0.586 Y17.664 Z1.215 </boundaryPoint>)
(<boundaryPoint> X-2.697 Y16.668 Z1.215 </boundaryPoint>)
(<boundaryPoint> X-5.723 Y15.051 Z1.215 </boundaryPoint>)
(<boundaryPoint> X-8.375 Y12.875 Z1.215 </boundaryPoint>)
(<boundaryPoint> X-10.551 Y10.223 Z1.215 </boundaryPoint>)
(<boundaryPoint> X-12.168 Y7.197 Z1.215 </boundaryPoint>)
(<boundaryPoint> X-13.164 Y3.914 Z1.215 </boundaryPoint>)
(<boundaryPoint> X-13.501 Y0.5 Z1.215 </boundaryPoint>)
(<boundaryPoint> X-13.164 Y-2.914 Z1.215 </boundaryPoint>)
(<boundaryPoint> X-12.168 Y-6.197 Z1.215 </boundaryPoint>)
(<boundaryPoint> X-10.551 Y-9.223 Z1.215 </boundaryPoint>)
(<boundaryPoint> X-8.375 Y-11.875 Z1.215 </boundaryPoint>)
(<boundaryPoint> X-5.723 Y-14.051 Z1.215 </boundaryPoint>)
(<boundaryPoint> X-2.697 Y-15.668 Z1.215 </boundaryPoint>)
(<boundaryPoint> X0.586 Y-16.664 Z1.215 </boundaryPoint>)
(<boundaryPoint> X4.0 Y-17.001 Z1.215 </boundaryPoint>)
(<boundaryPoint> X7.414 Y-16.664 Z1.215 </boundaryPoint>)
(<boundaryPoint> X10.697 Y-15.668 Z1.215 </boundaryPoint>)
(<loop> inner )
G1 X-3.17 Y-7.27 Z1.22 F4200.0
G1 F1200.0
G1 E464.712
G1 F4200.0
M101
G1 X-3.5 Y-7.0 Z1.22 F4800.0 E464.735
G1 X-4.82 Y-5.39 Z1.22 F4800.0 E464.845
G1 X-5.8 Y-3.56 Z1.22 F4800.0 E464.954
G1 X-6.4 Y-1.57 Z1.22 F4800.0 E465.064
G1 X-6.61 Y0.5 Z1.22 F4800.0 E465.174
G1 X-6.4 Y2.57 Z1.22 F4800.0 E465.284
G1 X-5.8 Y4.56 Z1.22 F4800.0 E465.394
G1 X-4.82 Y6.39 Z1.22 F4800.0 E465.504
G1 X-3.5 Y8.0 Z1.22 F4800.0 E465.613
G1 X-1.89 Y9.32 Z1.22 F4800.0 E465.723
G1 X-0.06 Y10.3 Z1.22 F4800.0 E465.833
G1 X1.93 Y10.9 Z1.22 F4800.0 E465.943
G1 X4.0 Y11.11 Z1.22 F4800.0 E466.053
G1 X6.07 Y10.9 Z1.22 F4800.0 E466.162
G1 X8.06 Y10.3 Z1.22 F4800.0 E466.272
G1 X9.89 Y9.32 Z1.22 F4800.0 E466.382
G1 X11.5 Y8.0 Z1.22 F4800.0 E466.492
G1 X12.82 Y6.39 Z1.22 F4800.0 E466.602
G1 X13.8 Y4.56 Z1.22 F4800.0 E466.712
G1 X14.4 Y2.57 Z1.22 F4800.0 E466.821
G1 X14.61 Y0.5 Z1.22 F4800.0 E466.931
G1 X14.4 Y-1.57 Z1.22 F4800.0 E467.041
G1 X13.8 Y-3.56 Z1.22 F4800.0 E467.151
G1 X12.82 Y-5.39 Z1.22 F4800.0 E467.261
G1 X11.5 Y-7.0 Z1.22 F4800.0 E467.37
G1 X9.89 Y-8.32 Z1.22 F4800.0 E467.48
G1 X8.06 Y-9.3 Z1.22 F4800.0 E467.59
G1 X6.07 Y-9.9 Z1.22 F4800.0 E467.7
G1 X4.0 Y-10.11 Z1.22 F4800.0 E467.81
G1 X1.93 Y-9.9 Z1.22 F4800.0 E467.92
G1 X-0.06 Y-9.3 Z1.22 F4800.0 E468.029
G1 X-1.89 Y-8.32 Z1.22 F4800.0 E468.139
G1 X-3.17 Y-7.27 Z1.22 F4800.0 E468.226
G1 F1200.0
G1 E467.226
G1 F4800.0
M103
(</loop>)
(<loop> outer )
G1 X-8.61 Y-10.64 Z1.22 F4200.0
G1 F1200.0
G1 E468.226
G1 F4200.0
M101
G1 X-8.34 Y-10.97 Z1.22 F4800.0 E468.249
G1 X-7.95 Y-11.45 Z1.22 F4800.0 E468.282
G1 X-5.39 Y-13.55 Z1.22 F4800.0 E468.457
G1 X-2.47 Y-15.11 Z1.22 F4800.0 E468.632
G1 X0.7 Y-16.07 Z1.22 F4800.0 E468.807
G1 X4.0 Y-16.4 Z1.22 F4800.0 E468.982
G1 X7.3 Y-16.07 Z1.22 F4800.0 E469.156
G1 X10.47 Y-15.11 Z1.22 F4800.0 E469.331
G1 X13.39 Y-13.55 Z1.22 F4800.0 E469.506
G1 X15.95 Y-11.45 Z1.22 F4800.0 E469.681
G1 X18.05 Y-8.89 Z1.22 F4800.0 E469.856
G1 X19.61 Y-5.97 Z1.22 F4800.0 E470.031
G1 X20.57 Y-2.8 Z1.22 F4800.0 E470.206
G1 X20.9 Y0.5 Z1.22 F4800.0 E470.381
G1 X20.57 Y3.8 Z1.22 F4800.0 E470.556
G1 X19.61 Y6.97 Z1.22 F4800.0 E470.731
G1 X18.05 Y9.89 Z1.22 F4800.0 E470.906
G1 X15.95 Y12.45 Z1.22 F4800.0 E471.081
G1 X13.39 Y14.55 Z1.22 F4800.0 E471.256
G1 X10.47 Y16.11 Z1.22 F4800.0 E471.431
G1 X7.3 Y17.07 Z1.22 F4800.0 E471.606
G1 X4.0 Y17.4 Z1.22 F4800.0 E471.781
G1 X0.7 Y17.07 Z1.22 F4800.0 E471.956
G1 X-2.47 Y16.11 Z1.22 F4800.0 E472.131
G1 X-5.39 Y14.55 Z1.22 F4800.0 E472.306
G1 X-7.95 Y12.45 Z1.22 F4800.0 E472.481
G1 X-10.05 Y9.89 Z1.22 F4800.0 E472.656
G1 X-11.61 Y6.97 Z1.22 F4800.0 E472.831
G1 X-12.57 Y3.8 Z1.22 F4800.0 E473.006
G1 X-12.9 Y0.5 Z1.22 F4800.0 E473.181
G1 X-12.57 Y-2.8 Z1.22 F4800.0 E473.356
G1 X-11.61 Y-5.97 Z1.22 F4800.0 E473.531
G1 X-10.05 Y-8.89 Z1.22 F4800.0 E473.706
G1 X-8.61 Y-10.64 Z1.22 F4800.0 E473.826
G1 F1200.0
G1 E473.826
G1 F4800.0
M103
(</loop>)
(<edge> outer )
;M108 R40.0
G1 X-8.92 Y-10.89 Z1.22 F4200.0
G1 F1200.0
G1 E473.826
G1 F4200.0
M101
G1 X-8.65 Y-11.23 Z1.22 F2400.0 E473.848
G1 X-8.23 Y-11.73 Z1.22 F2400.0 E473.883
G1 X-5.61 Y-13.88 Z1.22 F2400.0 E474.062
G1 X-2.62 Y-15.48 Z1.22 F2400.0 E474.241
G1 X0.63 Y-16.47 Z1.22 F2400.0 E474.421
G1 X4.0 Y-16.8 Z1.22 F2400.0 E474.6
G1 X7.38 Y-16.47 Z1.22 F2400.0 E474.779
G1 X10.62 Y-15.48 Z1.22 F2400.0 E474.958
G1 X13.61 Y-13.88 Z1.22 F2400.0 E475.137
G1 X16.23 Y-11.73 Z1.22 F2400.0 E475.316
G1 X18.38 Y-9.11 Z1.22 F2400.0 E475.495
G1 X19.98 Y-6.12 Z1.22 F2400.0 E475.675
G1 X20.97 Y-2.88 Z1.22 F2400.0 E475.854
G1 X21.3 Y0.5 Z1.22 F2400.0 E476.033
G1 X20.97 Y3.88 Z1.22 F2400.0 E476.212
G1 X19.98 Y7.12 Z1.22 F2400.0 E476.391
G1 X18.38 Y10.11 Z1.22 F2400.0 E476.57
G1 X16.23 Y12.73 Z1.22 F2400.0 E476.749
G1 X13.61 Y14.88 Z1.22 F2400.0 E476.929
G1 X10.62 Y16.48 Z1.22 F2400.0 E477.108
G1 X7.38 Y17.47 Z1.22 F2400.0 E477.287
G1 X4.0 Y17.8 Z1.22 F2400.0 E477.466
G1 X0.63 Y17.47 Z1.22 F2400.0 E477.645
G1 X-2.62 Y16.48 Z1.22 F2400.0 E477.824
G1 X-5.61 Y14.88 Z1.22 F2400.0 E478.003
G1 X-8.23 Y12.73 Z1.22 F2400.0 E478.183
G1 X-10.38 Y10.11 Z1.22 F2400.0 E478.362
G1 X-11.98 Y7.12 Z1.22 F2400.0 E478.541
G1 X-12.97 Y3.88 Z1.22 F2400.0 E478.72
G1 X-13.3 Y0.5 Z1.22 F2400.0 E478.899
G1 X-12.97 Y-2.88 Z1.22 F2400.0 E479.078
G1 X-11.98 Y-6.12 Z1.22 F2400.0 E479.258
G1 X-10.38 Y-9.11 Z1.22 F2400.0 E479.437
G1 X-8.92 Y-10.89 Z1.22 F2400.0 E479.558
G1 F1200.0
G1 E478.558
G1 F2400.0
M103
(</edge>)
(</boundaryPerimeter>)
(<nestedRing>)
(<boundaryPerimeter>)
(<boundaryPoint> X0.172 Y9.741 Z1.215 </boundaryPoint>)
(<boundaryPoint> X2.049 Y10.31 Z1.215 </boundaryPoint>)
(<boundaryPoint> X4.0 Y10.502 Z1.215 </boundaryPoint>)
(<boundaryPoint> X5.951 Y10.31 Z1.215 </boundaryPoint>)
(<boundaryPoint> X7.828 Y9.741 Z1.215 </boundaryPoint>)
(<boundaryPoint> X9.557 Y8.816 Z1.215 </boundaryPoint>)
(<boundaryPoint> X11.072 Y7.572 Z1.215 </boundaryPoint>)
(<boundaryPoint> X12.316 Y6.057 Z1.215 </boundaryPoint>)
(<boundaryPoint> X13.241 Y4.328 Z1.215 </boundaryPoint>)
(<boundaryPoint> X13.81 Y2.451 Z1.215 </boundaryPoint>)
(<boundaryPoint> X14.002 Y0.5 Z1.215 </boundaryPoint>)
(<boundaryPoint> X13.81 Y-1.451 Z1.215 </boundaryPoint>)
(<boundaryPoint> X13.241 Y-3.328 Z1.215 </boundaryPoint>)
(<boundaryPoint> X12.316 Y-5.057 Z1.215 </boundaryPoint>)
(<boundaryPoint> X11.072 Y-6.572 Z1.215 </boundaryPoint>)
(<boundaryPoint> X9.557 Y-7.816 Z1.215 </boundaryPoint>)
(<boundaryPoint> X7.828 Y-8.741 Z1.215 </boundaryPoint>)
(<boundaryPoint> X5.951 Y-9.31 Z1.215 </boundaryPoint>)
(<boundaryPoint> X4.0 Y-9.502 Z1.215 </boundaryPoint>)
(<boundaryPoint> X2.049 Y-9.31 Z1.215 </boundaryPoint>)
(<boundaryPoint> X0.172 Y-8.741 Z1.215 </boundaryPoint>)
(<boundaryPoint> X-1.557 Y-7.816 Z1.215 </boundaryPoint>)
(<boundaryPoint> X-3.072 Y-6.572 Z1.215 </boundaryPoint>)
(<boundaryPoint> X-4.316 Y-5.057 Z1.215 </boundaryPoint>)
(<boundaryPoint> X-5.241 Y-3.328 Z1.215 </boundaryPoint>)
(<boundaryPoint> X-5.81 Y-1.451 Z1.215 </boundaryPoint>)
(<boundaryPoint> X-6.002 Y0.5 Z1.215 </boundaryPoint>)
(<boundaryPoint> X-5.81 Y2.451 Z1.215 </boundaryPoint>)
(<boundaryPoint> X-5.241 Y4.328 Z1.215 </boundaryPoint>)
(<boundaryPoint> X-4.316 Y6.057 Z1.215 </boundaryPoint>)
(<boundaryPoint> X-3.072 Y7.572 Z1.215 </boundaryPoint>)
(<boundaryPoint> X-1.557 Y8.816 Z1.215 </boundaryPoint>)
(<edge> inner )
G1 X-2.88 Y-6.99 Z1.22 F4200.0
G1 F1200.0
G1 E479.558
G1 F4200.0
M101
G1 X-3.21 Y-6.71 Z1.22 F2400.0 E479.581
G1 X-4.48 Y-5.17 Z1.22 F2400.0 E479.687
G1 X-5.43 Y-3.41 Z1.22 F2400.0 E479.792
G1 X-6.01 Y-1.49 Z1.22 F2400.0 E479.898
G1 X-6.2 Y0.5 Z1.22 F2400.0 E480.004
G1 X-6.01 Y2.49 Z1.22 F2400.0 E480.109
G1 X-5.43 Y4.41 Z1.22 F2400.0 E480.215
G1 X-4.48 Y6.17 Z1.22 F2400.0 E480.321
G1 X-3.21 Y7.71 Z1.22 F2400.0 E480.426
G1 X-1.67 Y8.98 Z1.22 F2400.0 E480.532
G1 X0.1 Y9.93 Z1.22 F2400.0 E480.638
G1 X2.01 Y10.51 Z1.22 F2400.0 E480.743
G1 X4.0 Y10.7 Z1.22 F2400.0 E480.849
G1 X5.99 Y10.51 Z1.22 F2400.0 E480.955
G1 X7.91 Y9.93 Z1.22 F2400.0 E481.06
G1 X9.67 Y8.98 Z1.22 F2400.0 E481.166
G1 X11.21 Y7.71 Z1.22 F2400.0 E481.272
G1 X12.48 Y6.17 Z1.22 F2400.0 E481.377
G1 X13.43 Y4.41 Z1.22 F2400.0 E481.483
G1 X14.01 Y2.49 Z1.22 F2400.0 E481.589
G1 X14.2 Y0.5 Z1.22 F2400.0 E481.694
G1 X14.01 Y-1.49 Z1.22 F2400.0 E481.8
G1 X13.43 Y-3.41 Z1.22 F2400.0 E481.906
G1 X12.48 Y-5.17 Z1.22 F2400.0 E482.011
G1 X11.21 Y-6.71 Z1.22 F2400.0 E482.117
G1 X9.67 Y-7.98 Z1.22 F2400.0 E482.223
G1 X7.91 Y-8.93 Z1.22 F2400.0 E482.328
G1 X5.99 Y-9.51 Z1.22 F2400.0 E482.434
G1 X4.0 Y-9.7 Z1.22 F2400.0 E482.54
G1 X2.01 Y-9.51 Z1.22 F2400.0 E482.645
G1 X0.1 Y-8.93 Z1.22 F2400.0 E482.751
G1 X-1.67 Y-7.98 Z1.22 F2400.0 E482.857
G1 X-2.88 Y-6.99 Z1.22 F2400.0 E482.94
G1 F1200.0
G1 E481.94
G1 F2400.0
M103
(</edge>)
(</boundaryPerimeter>)
(</nestedRing>)
(<infill>)
(<infillBoundary>)
(<infillPoint> X13.388 Y-13.55 Z1.215 </infillPoint>)
(<infillPoint> X15.949 Y-11.449 Z1.215 </infillPoint>)
(<infillPoint> X18.05 Y-8.888 Z1.215 </infillPoint>)
(<infillPoint> X19.611 Y-5.966 Z1.215 </infillPoint>)
(<infillPoint> X20.573 Y-2.796 Z1.215 </infillPoint>)
(<infillPoint> X20.898 Y0.5 Z1.215 </infillPoint>)
(<infillPoint> X20.573 Y3.796 Z1.215 </infillPoint>)
(<infillPoint> X19.611 Y6.966 Z1.215 </infillPoint>)
(<infillPoint> X18.05 Y9.888 Z1.215 </infillPoint>)
(<infillPoint> X15.949 Y12.449 Z1.215 </infillPoint>)
(<infillPoint> X13.388 Y14.55 Z1.215 </infillPoint>)
(<infillPoint> X10.466 Y16.111 Z1.215 </infillPoint>)
(<infillPoint> X7.296 Y17.073 Z1.215 </infillPoint>)
(<infillPoint> X4.0 Y17.398 Z1.215 </infillPoint>)
(<infillPoint> X0.704 Y17.073 Z1.215 </infillPoint>)
(<infillPoint> X-2.466 Y16.111 Z1.215 </infillPoint>)
(<infillPoint> X-5.388 Y14.55 Z1.215 </infillPoint>)
(<infillPoint> X-7.949 Y12.449 Z1.215 </infillPoint>)
(<infillPoint> X-10.05 Y9.888 Z1.215 </infillPoint>)
(<infillPoint> X-11.611 Y6.966 Z1.215 </infillPoint>)
(<infillPoint> X-12.573 Y3.796 Z1.215 </infillPoint>)
(<infillPoint> X-12.898 Y0.5 Z1.215 </infillPoint>)
(<infillPoint> X-12.573 Y-2.796 Z1.215 </infillPoint>)
(<infillPoint> X-11.611 Y-5.966 Z1.215 </infillPoint>)
(<infillPoint> X-10.05 Y-8.888 Z1.215 </infillPoint>)
(<infillPoint> X-7.949 Y-11.449 Z1.215 </infillPoint>)
(<infillPoint> X-5.388 Y-13.55 Z1.215 </infillPoint>)
(<infillPoint> X-2.466 Y-15.111 Z1.215 </infillPoint>)
(<infillPoint> X0.704 Y-16.073 Z1.215 </infillPoint>)
(<infillPoint> X4.0 Y-16.398 Z1.215 </infillPoint>)
(<infillPoint> X7.296 Y-16.073 Z1.215 </infillPoint>)
(<infillPoint> X10.466 Y-15.111 Z1.215 </infillPoint>)
(</infillBoundary>)
(<infillBoundary>)
(<infillPoint> X-0.059 Y10.298 Z1.215 </infillPoint>)
(<infillPoint> X1.931 Y10.901 Z1.215 </infillPoint>)
(<infillPoint> X4.0 Y11.105 Z1.215 </infillPoint>)
(<infillPoint> X6.069 Y10.901 Z1.215 </infillPoint>)
(<infillPoint> X8.059 Y10.298 Z1.215 </infillPoint>)
(<infillPoint> X9.892 Y9.317 Z1.215 </infillPoint>)
(<infillPoint> X11.498 Y7.998 Z1.215 </infillPoint>)
(<infillPoint> X12.817 Y6.392 Z1.215 </infillPoint>)
(<infillPoint> X13.798 Y4.559 Z1.215 </infillPoint>)
(<infillPoint> X14.401 Y2.569 Z1.215 </infillPoint>)
(<infillPoint> X14.605 Y0.5 Z1.215 </infillPoint>)
(<infillPoint> X14.401 Y-1.569 Z1.215 </infillPoint>)
(<infillPoint> X13.798 Y-3.559 Z1.215 </infillPoint>)
(<infillPoint> X12.817 Y-5.392 Z1.215 </infillPoint>)
(<infillPoint> X11.498 Y-6.998 Z1.215 </infillPoint>)
(<infillPoint> X9.892 Y-8.317 Z1.215 </infillPoint>)
(<infillPoint> X8.059 Y-9.298 Z1.215 </infillPoint>)
(<infillPoint> X6.069 Y-9.901 Z1.215 </infillPoint>)
(<infillPoint> X4.0 Y-10.105 Z1.215 </infillPoint>)
(<infillPoint> X1.931 Y-9.901 Z1.215 </infillPoint>)
(<infillPoint> X-0.059 Y-9.298 Z1.215 </infillPoint>)
(<infillPoint> X-1.892 Y-8.317 Z1.215 </infillPoint>)
(<infillPoint> X-3.498 Y-6.998 Z1.215 </infillPoint>)
(<infillPoint> X-4.817 Y-5.392 Z1.215 </infillPoint>)
(<infillPoint> X-5.798 Y-3.559 Z1.215 </infillPoint>)
(<infillPoint> X-6.401 Y-1.569 Z1.215 </infillPoint>)
(<infillPoint> X-6.605 Y0.5 Z1.215 </infillPoint>)
(<infillPoint> X-6.401 Y2.569 Z1.215 </infillPoint>)
(<infillPoint> X-5.798 Y4.559 Z1.215 </infillPoint>)
(<infillPoint> X-4.817 Y6.392 Z1.215 </infillPoint>)
(<infillPoint> X-3.498 Y7.998 Z1.215 </infillPoint>)
(<infillPoint> X-1.892 Y9.317 Z1.215 </infillPoint>)
(</infillBoundary>)
;M108 R80.0
G1 X-5.2 Y-5.27 Z1.22 F4200.0
G1 F1200.0
G1 E482.94
G1 F4200.0
M101
G1 X-5.2 Y-13.33 Z1.22 F4800.0 E483.365
G1 X-4.8 Y-13.55 Z1.22 F4800.0 E483.389
G1 X-4.8 Y-5.85 Z1.22 F4800.0 E483.796
G1 X-4.4 Y-6.34 Z1.22 F4800.0 E483.829
G1 X-4.4 Y-13.76 Z1.22 F4800.0 E484.221
G1 X-4.0 Y-13.97 Z1.22 F4800.0 E484.245
G1 X-4.0 Y-6.83 Z1.22 F4800.0 E484.622
G1 X-3.6 Y-7.28 Z1.22 F4800.0 E484.654
G1 X-3.6 Y-14.19 Z1.22 F4800.0 E485.019
G1 X-3.2 Y-14.4 Z1.22 F4800.0 E485.043
G1 X-3.2 Y-7.61 Z1.22 F4800.0 E485.402
G1 X-2.8 Y-7.93 Z1.22 F4800.0 E485.429
G1 X-2.8 Y-14.62 Z1.22 F4800.0 E485.782
G1 X-2.4 Y-14.83 Z1.22 F4800.0 E485.806
G1 X-2.4 Y-8.26 Z1.22 F4800.0 E486.153
G1 X-2.0 Y-8.58 Z1.22 F4800.0 E486.18
G1 X-2.0 Y-14.96 Z1.22 F4800.0 E486.517
G1 X-1.6 Y-15.08 Z1.22 F4800.0 E486.539
G1 X-1.6 Y-8.79 Z1.22 F4800.0 E486.872
G1 X-1.2 Y-9.01 Z1.22 F4800.0 E486.896
G1 X-1.2 Y-15.2 Z1.22 F4800.0 E487.223
G1 X-0.8 Y-15.32 Z1.22 F4800.0 E487.245
G1 X-0.8 Y-9.22 Z1.22 F4800.0 E487.567
G1 X-0.4 Y-9.43 Z1.22 F4800.0 E487.591
G1 X-0.4 Y-15.45 Z1.22 F4800.0 E487.909
G1 F1200.0
G1 E487.909
G1 F4800.0
M103
G1 X-0.0 Y-15.57 Z1.22 F4200.0
G1 F1200.0
G1 E487.909
G1 F4200.0
M101
G1 X-0.0 Y-9.61 Z1.22 F4800.0 E488.224
G1 X0.4 Y-9.73 Z1.22 F4800.0 E488.246
G1 X0.4 Y-15.69 Z1.22 F4800.0 E488.561
G1 X0.8 Y-15.8 Z1.22 F4800.0 E488.583
G1 X0.8 Y-9.85 Z1.22 F4800.0 E488.897
G1 X1.2 Y-9.97 Z1.22 F4800.0 E488.919
G1 X1.2 Y-15.84 Z1.22 F4800.0 E489.229
G1 X1.6 Y-15.88 Z1.22 F4800.0 E489.25
G1 X1.6 Y-10.09 Z1.22 F4800.0 E489.556
G1 X2.0 Y-10.19 Z1.22 F4800.0 E489.578
G1 X2.0 Y-15.92 Z1.22 F4800.0 E489.88
G1 X2.4 Y-15.96 Z1.22 F4800.0 E489.902
G1 X2.4 Y-10.23 Z1.22 F4800.0 E490.204
G1 X2.8 Y-10.27 Z1.22 F4800.0 E490.225
G1 X2.8 Y-16.0 Z1.22 F4800.0 E490.528
G1 X3.2 Y-16.04 Z1.22 F4800.0 E490.549
G1 X3.2 Y-10.31 Z1.22 F4800.0 E490.852
G1 X3.6 Y-10.35 Z1.22 F4800.0 E490.873
G1 X3.6 Y-16.08 Z1.22 F4800.0 E491.176
G1 X4.0 Y-16.12 Z1.22 F4800.0 E491.197
G1 X4.0 Y-10.39 Z1.22 F4800.0 E491.5
G1 X4.4 Y-10.35 Z1.22 F4800.0 E491.521
G1 X4.4 Y-16.08 Z1.22 F4800.0 E491.824
G1 X4.8 Y-16.04 Z1.22 F4800.0 E491.845
G1 X4.8 Y-10.31 Z1.22 F4800.0 E492.148
G1 X5.2 Y-10.27 Z1.22 F4800.0 E492.169
G1 X5.2 Y-16.0 Z1.22 F4800.0 E492.472
G1 X5.6 Y-15.96 Z1.22 F4800.0 E492.493
G1 X5.6 Y-10.23 Z1.22 F4800.0 E492.796
G1 X6.0 Y-10.19 Z1.22 F4800.0 E492.817
G1 X6.0 Y-15.92 Z1.22 F4800.0 E493.12
G1 X6.4 Y-15.88 Z1.22 F4800.0 E493.141
G1 X6.4 Y-10.09 Z1.22 F4800.0 E493.446
G1 X6.8 Y-9.97 Z1.22 F4800.0 E493.469
G1 X6.8 Y-15.84 Z1.22 F4800.0 E493.779
G1 X7.2 Y-15.8 Z1.22 F4800.0 E493.8
G1 X7.2 Y-9.85 Z1.22 F4800.0 E494.114
G1 X7.6 Y-9.73 Z1.22 F4800.0 E494.136
G1 X7.6 Y-15.69 Z1.22 F4800.0 E494.451
G1 X8.0 Y-15.57 Z1.22 F4800.0 E494.473
G1 X8.0 Y-9.61 Z1.22 F4800.0 E494.788
G1 X8.4 Y-9.43 Z1.22 F4800.0 E494.811
G1 X8.4 Y-15.45 Z1.22 F4800.0 E495.128
G1 X8.8 Y-15.32 Z1.22 F4800.0 E495.15
G1 X8.8 Y-9.22 Z1.22 F4800.0 E495.473
G1 X9.2 Y-9.01 Z1.22 F4800.0 E495.497
G1 X9.2 Y-15.2 Z1.22 F4800.0 E495.824
G1 X9.6 Y-15.08 Z1.22 F4800.0 E495.846
G1 X9.6 Y-8.79 Z1.22 F4800.0 E496.179
G1 X10.0 Y-8.58 Z1.22 F4800.0 E496.203
G1 X10.0 Y-14.96 Z1.22 F4800.0 E496.54
G1 X10.4 Y-14.83 Z1.22 F4800.0 E496.562
G1 X10.4 Y-8.26 Z1.22 F4800.0 E496.909
G1 X10.8 Y-7.93 Z1.22 F4800.0 E496.936
G1 X10.8 Y-14.62 Z1.22 F4800.0 E497.289
G1 X11.2 Y-14.4 Z1.22 F4800.0 E497.313
G1 X11.2 Y-7.61 Z1.22 F4800.0 E497.672
G1 X11.6 Y-7.28 Z1.22 F4800.0 E497.699
G1 X11.6 Y-14.19 Z1.22 F4800.0 E498.065
G1 X12.0 Y-13.97 Z1.22 F4800.0 E498.089
G1 X12.0 Y-6.83 Z1.22 F4800.0 E498.466
G1 X12.4 Y-6.34 Z1.22 F4800.0 E498.499
G1 X12.4 Y-13.76 Z1.22 F4800.0 E498.891
G1 X12.8 Y-13.55 Z1.22 F4800.0 E498.915
G1 X12.8 Y-5.85 Z1.22 F4800.0 E499.321
G1 X13.2 Y-5.27 Z1.22 F4800.0 E499.359
G1 X13.2 Y-13.33 Z1.22 F4800.0 E499.785
G1 X13.6 Y-13.01 Z1.22 F4800.0 E499.812
G1 X13.6 Y-4.52 Z1.22 F4800.0 E500.26
G1 X14.0 Y-3.78 Z1.22 F4800.0 E500.305
G1 X14.0 Y-12.69 Z1.22 F4800.0 E500.776
G1 X14.4 Y-12.36 Z1.22 F4800.0 E500.803
G1 X14.4 Y-2.54 Z1.22 F4800.0 E501.322
G1 X14.8 Y-0.38 Z1.22 F4800.0 E501.438
G1 X14.8 Y-12.03 Z1.22 F4800.0 E502.054
G1 X15.2 Y-11.7 Z1.22 F4800.0 E502.081
G1 X15.2 Y12.7 Z1.22 F4800.0 E503.37
G1 X14.8 Y13.03 Z1.22 F4800.0 E503.397
G1 X14.8 Y1.38 Z1.22 F4800.0 E504.013
G1 F1200.0
G1 E503.013
G1 F4800.0
M103
G1 X14.4 Y3.54 Z1.22 F4200.0
G1 F1200.0
G1 E504.013
G1 F4200.0
M101
G1 X14.4 Y13.36 Z1.22 F4800.0 E504.532
G1 X14.0 Y13.69 Z1.22 F4800.0 E504.559
G1 X14.0 Y4.78 Z1.22 F4800.0 E505.03
G1 F1200.0
G1 E505.03
G1 F4800.0
M103
G1 X13.6 Y5.52 Z1.22 F4200.0
G1 F1200.0
G1 E505.03
G1 F4200.0
M101
G1 X13.6 Y14.01 Z1.22 F4800.0 E505.478
G1 X13.2 Y14.33 Z1.22 F4800.0 E505.505
G1 X13.2 Y6.27 Z1.22 F4800.0 E505.931
G1 X12.8 Y6.85 Z1.22 F4800.0 E505.968
G1 X12.8 Y14.55 Z1.22 F4800.0 E506.375
G1 X12.4 Y14.76 Z1.22 F4800.0 E506.399
G1 X12.4 Y7.34 Z1.22 F4800.0 E506.791
G1 X12.0 Y7.83 Z1.22 F4800.0 E506.824
G1 X12.0 Y14.97 Z1.22 F4800.0 E507.201
G1 X11.6 Y15.19 Z1.22 F4800.0 E507.225
G1 X11.6 Y8.28 Z1.22 F4800.0 E507.59
G1 X11.2 Y8.61 Z1.22 F4800.0 E507.618
G1 X11.2 Y15.4 Z1.22 F4800.0 E507.977
G1 X10.8 Y15.62 Z1.22 F4800.0 E508.001
G1 X10.8 Y8.93 Z1.22 F4800.0 E508.354
G1 X10.4 Y9.26 Z1.22 F4800.0 E508.381
G1 X10.4 Y15.83 Z1.22 F4800.0 E508.728
G1 X10.0 Y15.96 Z1.22 F4800.0 E508.75
G1 X10.0 Y9.58 Z1.22 F4800.0 E509.087
G1 X9.6 Y9.79 Z1.22 F4800.0 E509.111
G1 X9.6 Y16.08 Z1.22 F4800.0 E509.444
G1 X9.2 Y16.2 Z1.22 F4800.0 E509.466
G1 X9.2 Y10.01 Z1.22 F4800.0 E509.793
G1 X8.8 Y10.22 Z1.22 F4800.0 E509.817
G1 X8.8 Y16.32 Z1.22 F4800.0 E510.139
G1 X8.4 Y16.45 Z1.22 F4800.0 E510.162
G1 X8.4 Y10.43 Z1.22 F4800.0 E510.479
G1 X8.0 Y10.61 Z1.22 F4800.0 E510.502
G1 X8.0 Y16.57 Z1.22 F4800.0 E510.817
G1 X7.6 Y16.69 Z1.22 F4800.0 E510.839
G1 X7.6 Y10.73 Z1.22 F4800.0 E511.154
G1 X7.2 Y10.85 Z1.22 F4800.0 E511.176
G1 X7.2 Y16.8 Z1.22 F4800.0 E511.49
G1 X6.8 Y16.84 Z1.22 F4800.0 E511.511
G1 X6.8 Y10.97 Z1.22 F4800.0 E511.821
G1 X6.4 Y11.09 Z1.22 F4800.0 E511.843
G1 X6.4 Y16.88 Z1.22 F4800.0 E512.149
G1 X6.0 Y16.92 Z1.22 F4800.0 E512.17
G1 X6.0 Y11.19 Z1.22 F4800.0 E512.473
G1 X5.6 Y11.23 Z1.22 F4800.0 E512.494
G1 X5.6 Y16.96 Z1.22 F4800.0 E512.797
G1 X5.2 Y17.0 Z1.22 F4800.0 E512.818
G1 X5.2 Y11.27 Z1.22 F4800.0 E513.121
G1 X4.8 Y11.31 Z1.22 F4800.0 E513.142
G1 X4.8 Y17.04 Z1.22 F4800.0 E513.445
G1 X4.4 Y17.08 Z1.22 F4800.0 E513.466
G1 X4.4 Y11.35 Z1.22 F4800.0 E513.769
G1 X4.0 Y11.39 Z1.22 F4800.0 E513.79
G1 X4.0 Y17.12 Z1.22 F4800.0 E514.093
G1 X3.6 Y17.08 Z1.22 F4800.0 E514.114
G1 X3.6 Y11.35 Z1.22 F4800.0 E514.417
G1 X3.2 Y11.31 Z1.22 F4800.0 E514.438
G1 X3.2 Y17.04 Z1.22 F4800.0 E514.741
G1 X2.8 Y17.0 Z1.22 F4800.0 E514.762
G1 X2.8 Y11.27 Z1.22 F4800.0 E515.064
G1 X2.4 Y11.23 Z1.22 F4800.0 E515.086
G1 X2.4 Y16.96 Z1.22 F4800.0 E515.388
G1 X2.0 Y16.92 Z1.22 F4800.0 E515.41
G1 X2.0 Y11.19 Z1.22 F4800.0 E515.712
G1 X1.6 Y11.09 Z1.22 F4800.0 E515.734
G1 X1.6 Y16.88 Z1.22 F4800.0 E516.04
G1 X1.2 Y16.84 Z1.22 F4800.0 E516.061
G1 X1.2 Y10.97 Z1.22 F4800.0 E516.371
G1 X0.8 Y10.85 Z1.22 F4800.0 E516.393
G1 X0.8 Y16.8 Z1.22 F4800.0 E516.707
G1 X0.4 Y16.69 Z1.22 F4800.0 E516.729
G1 X0.4 Y10.73 Z1.22 F4800.0 E517.044
G1 X0.0 Y10.61 Z1.22 F4800.0 E517.066
G1 X0.0 Y16.57 Z1.22 F4800.0 E517.381
G1 X-0.4 Y16.45 Z1.22 F4800.0 E517.403
G1 X-0.4 Y10.43 Z1.22 F4800.0 E517.721
G1 X-0.8 Y10.22 Z1.22 F4800.0 E517.745
G1 X-0.8 Y16.32 Z1.22 F4800.0 E518.067
G1 X-1.2 Y16.2 Z1.22 F4800.0 E518.089
G1 X-1.2 Y10.01 Z1.22 F4800.0 E518.417
G1 X-1.6 Y9.79 Z1.22 F4800.0 E518.44
G1 X-1.6 Y16.08 Z1.22 F4800.0 E518.773
G1 X-2.0 Y15.96 Z1.22 F4800.0 E518.795
G1 X-2.0 Y9.58 Z1.22 F4800.0 E519.132
G1 X-2.4 Y9.26 Z1.22 F4800.0 E519.159
G1 X-2.4 Y15.83 Z1.22 F4800.0 E519.506
G1 X-2.8 Y15.62 Z1.22 F4800.0 E519.53
G1 X-2.8 Y8.93 Z1.22 F4800.0 E519.883
G1 X-3.2 Y8.61 Z1.22 F4800.0 E519.91
G1 X-3.2 Y15.4 Z1.22 F4800.0 E520.269
G1 X-3.6 Y15.19 Z1.22 F4800.0 E520.293
G1 X-3.6 Y8.28 Z1.22 F4800.0 E520.658
G1 X-4.0 Y7.83 Z1.22 F4800.0 E520.69
G1 X-4.0 Y14.97 Z1.22 F4800.0 E521.067
G1 X-4.4 Y14.76 Z1.22 F4800.0 E521.091
G1 X-4.4 Y7.34 Z1.22 F4800.0 E521.483
G1 X-4.8 Y6.85 Z1.22 F4800.0 E521.516
G1 X-4.8 Y14.55 Z1.22 F4800.0 E521.923
G1 X-5.2 Y14.33 Z1.22 F4800.0 E521.947
G1 X-5.2 Y6.27 Z1.22 F4800.0 E522.373
G1 X-5.6 Y5.52 Z1.22 F4800.0 E522.417
G1 X-5.6 Y14.01 Z1.22 F4800.0 E522.866
G1 X-6.0 Y13.69 Z1.22 F4800.0 E522.893
G1 X-6.0 Y4.78 Z1.22 F4800.0 E523.364
G1 X-6.4 Y3.54 Z1.22 F4800.0 E523.433
G1 X-6.4 Y13.36 Z1.22 F4800.0 E523.951
G1 X-6.8 Y13.03 Z1.22 F4800.0 E523.979
G1 X-6.8 Y-12.03 Z1.22 F4800.0 E525.302
G1 X-6.4 Y-12.36 Z1.22 F4800.0 E525.33
G1 X-6.4 Y-2.54 Z1.22 F4800.0 E525.848
G1 F1200.0
G1 E525.548
G1 F4800.0
M103
G1 X-6.0 Y-3.78 Z1.22 F4200.0
G1 F1200.0
G1 E525.848
G1 F4200.0
M101
G1 X-6.0 Y-12.69 Z1.22 F4800.0 E526.319
G1 X-5.6 Y-13.01 Z1.22 F4800.0 E526.346
G1 X-5.6 Y-4.52 Z1.22 F4800.0 E526.795
G1 F1200.0
G1 E525.795
G1 F4800.0
M103
G1 X-10.8 Y7.89 Z1.22 F4200.0
G1 F1200.0
G1 E526.795
G1 F4200.0
M101
G1 X-10.8 Y-6.89 Z1.22 F4800.0 E527.576
G1 F1200.0
G1 E527.576
G1 F4800.0
M103
G1 X-11.2 Y-6.14 Z1.22 F4200.0
G1 F1200.0
G1 E527.576
G1 F4200.0
M101
G1 X-11.2 Y7.14 Z1.22 F4800.0 E528.277
G1 F1200.0
G1 E528.104
G1 F4800.0
M103
G1 X-11.6 Y6.04 Z1.22 F4200.0
G1 F1200.0
G1 E528.277
G1 F4200.0
M101
G1 X-11.6 Y-5.04 Z1.22 F4800.0 E528.862
G1 F1200.0
G1 E528.485
G1 F4800.0
M103
G1 X-12.0 Y-3.72 Z1.22 F4200.0
G1 F1200.0
G1 E528.862
G1 F4200.0
M101
G1 X-12.0 Y4.72 Z1.22 F4800.0 E529.308
G1 F1200.0
G1 E528.308
G1 F4800.0
M103
G1 X-12.4 Y2.7 Z1.22 F4200.0
G1 F1200.0
G1 E529.308
G1 F4200.0
M101
G1 X-12.4 Y-1.7 Z1.22 F4800.0 E529.54
G1 F1200.0
G1 E528.54
G1 F4800.0
M103
G1 X-10.4 Y-7.64 Z1.22 F4200.0
G1 F1200.0
G1 E529.54
G1 F4200.0
M101
G1 X-10.4 Y8.64 Z1.22 F4800.0 E530.4
G1 F1200.0
G1 E529.4
G1 F4800.0
M103
G1 X-7.2 Y-11.7 Z1.22 F4200.0
G1 F1200.0
G1 E530.4
G1 F4200.0
M101
G1 X-7.2 Y12.7 Z1.22 F4800.0 E531.689
G1 X-7.6 Y12.37 Z1.22 F4800.0 E531.716
G1 X-7.6 Y-11.37 Z1.22 F4800.0 E532.971
G1 X-8.0 Y-10.95 Z1.22 F4800.0 E533.002
G1 X-8.0 Y11.95 Z1.22 F4800.0 E534.211
G1 X-8.4 Y11.46 Z1.22 F4800.0 E534.244
G1 X-8.4 Y-10.46 Z1.22 F4800.0 E535.402
G1 X-8.8 Y-9.97 Z1.22 F4800.0 E535.435
G1 X-8.8 Y10.97 Z1.22 F4800.0 E536.541
G1 X-9.2 Y10.48 Z1.22 F4800.0 E536.575
G1 X-9.2 Y-9.48 Z1.22 F4800.0 E537.629
G1 X-9.6 Y-8.99 Z1.22 F4800.0 E537.662
G1 X-9.6 Y9.99 Z1.22 F4800.0 E538.666
G1 X-10.0 Y9.39 Z1.22 F4800.0 E538.704
G1 X-10.0 Y-8.39 Z1.22 F4800.0 E539.643
G1 F1200.0
G1 E538.643
G1 F4800.0
M103
G1 X15.6 Y-11.37 Z1.22 F4200.0
G1 F1200.0
G1 E539.643
G1 F4200.0
M101
G1 X15.6 Y12.37 Z1.22 F4800.0 E540.897
G1 X16.0 Y11.95 Z1.22 F4800.0 E540.928
G1 X16.0 Y-10.95 Z1.22 F4800.0 E542.137
G1 X16.4 Y-10.46 Z1.22 F4800.0 E542.171
G1 X16.4 Y11.46 Z1.22 F4800.0 E543.328
G1 X16.8 Y10.97 Z1.22 F4800.0 E543.362
G1 X16.8 Y-9.97 Z1.22 F4800.0 E544.468
G1 X17.2 Y-9.48 Z1.22 F4800.0 E544.501
G1 X17.2 Y10.48 Z1.22 F4800.0 E545.556
G1 X17.6 Y9.99 Z1.22 F4800.0 E545.589
G1 X17.6 Y-8.99 Z1.22 F4800.0 E546.592
G1 X18.0 Y-8.39 Z1.22 F4800.0 E546.631
G1 X18.0 Y9.39 Z1.22 F4800.0 E547.57
G1 F1200.0
G1 E547.57
G1 F4800.0
M103
G1 X18.4 Y8.64 Z1.22 F4200.0
G1 F1200.0
G1 E547.57
G1 F4200.0
M101
G1 X18.4 Y-7.64 Z1.22 F4800.0 E548.429
G1 F1200.0
G1 E548.429
G1 F4800.0
M103
G1 X18.8 Y-6.89 Z1.22 F4200.0
G1 F1200.0
G1 E548.429
G1 F4200.0
M101
G1 X18.8 Y7.89 Z1.22 F4800.0 E549.21
G1 F1200.0
G1 E549.21
G1 F4800.0
M103
G1 X19.2 Y7.14 Z1.22 F4200.0
G1 F1200.0
G1 E549.21
G1 F4200.0
M101
G1 X19.2 Y-6.14 Z1.22 F4800.0 E549.912
G1 F1200.0
G1 E549.738
G1 F4800.0
M103
G1 X19.6 Y-5.04 Z1.22 F4200.0
G1 F1200.0
G1 E549.912
G1 F4200.0
M101
G1 X19.6 Y6.04 Z1.22 F4800.0 E550.497
G1 F1200.0
G1 E550.119
G1 F4800.0
M103
G1 X20.0 Y4.72 Z1.22 F4200.0
G1 F1200.0
G1 E550.497
G1 F4200.0
M101
G1 X20.0 Y-3.72 Z1.22 F4800.0 E550.943
G1 F1200.0
G1 E549.943
G1 F4800.0
M103
G1 X20.4 Y-1.7 Z1.22 F4200.0
G1 F1200.0
G1 E550.943
G1 F4200.0
M101
G1 X20.4 Y2.7 Z1.22 F4800.0 E551.175
G1 F1200.0
G1 E550.175
G1 F4800.0
M103
(</infill>)
(</nestedRing>)
(</rotation>)
(</layer>)
(<layer> 1.485 )
(<rotation> (-1+1.22464679915e-16j) )
(<nestedRing>)
(<boundaryPerimeter>)
(<boundaryPoint> X13.723 Y-14.051 Z1.485 </boundaryPoint>)
(<boundaryPoint> X16.375 Y-11.875 Z1.485 </boundaryPoint>)
(<boundaryPoint> X18.551 Y-9.223 Z1.485 </boundaryPoint>)
(<boundaryPoint> X20.168 Y-6.197 Z1.485 </boundaryPoint>)
(<boundaryPoint> X21.164 Y-2.914 Z1.485 </boundaryPoint>)
(<boundaryPoint> X21.501 Y0.5 Z1.485 </boundaryPoint>)
(<boundaryPoint> X21.164 Y3.914 Z1.485 </boundaryPoint>)
(<boundaryPoint> X20.168 Y7.197 Z1.485 </boundaryPoint>)
(<boundaryPoint> X18.551 Y10.223 Z1.485 </boundaryPoint>)
(<boundaryPoint> X16.375 Y12.875 Z1.485 </boundaryPoint>)
(<boundaryPoint> X13.723 Y15.051 Z1.485 </boundaryPoint>)
(<boundaryPoint> X10.697 Y16.668 Z1.485 </boundaryPoint>)
(<boundaryPoint> X7.414 Y17.664 Z1.485 </boundaryPoint>)
(<boundaryPoint> X4.0 Y18.001 Z1.485 </boundaryPoint>)
(<boundaryPoint> X0.586 Y17.664 Z1.485 </boundaryPoint>)
(<boundaryPoint> X-2.697 Y16.668 Z1.485 </boundaryPoint>)
(<boundaryPoint> X-5.723 Y15.051 Z1.485 </boundaryPoint>)
(<boundaryPoint> X-8.375 Y12.875 Z1.485 </boundaryPoint>)
(<boundaryPoint> X-10.551 Y10.223 Z1.485 </boundaryPoint>)
(<boundaryPoint> X-12.168 Y7.197 Z1.485 </boundaryPoint>)
(<boundaryPoint> X-13.164 Y3.914 Z1.485 </boundaryPoint>)
(<boundaryPoint> X-13.501 Y0.5 Z1.485 </boundaryPoint>)
(<boundaryPoint> X-13.164 Y-2.914 Z1.485 </boundaryPoint>)
(<boundaryPoint> X-12.168 Y-6.197 Z1.485 </boundaryPoint>)
(<boundaryPoint> X-10.551 Y-9.223 Z1.485 </boundaryPoint>)
(<boundaryPoint> X-8.375 Y-11.875 Z1.485 </boundaryPoint>)
(<boundaryPoint> X-5.723 Y-14.051 Z1.485 </boundaryPoint>)
(<boundaryPoint> X-2.697 Y-15.668 Z1.485 </boundaryPoint>)
(<boundaryPoint> X0.586 Y-16.664 Z1.485 </boundaryPoint>)
(<boundaryPoint> X4.0 Y-17.001 Z1.485 </boundaryPoint>)
(<boundaryPoint> X7.414 Y-16.664 Z1.485 </boundaryPoint>)
(<boundaryPoint> X10.697 Y-15.668 Z1.485 </boundaryPoint>)
(<loop> inner )
G1 X12.65 Y-5.28 Z1.49 F4200.0
G1 X9.78 Y-8.15 Z1.49 F4200.0
G1 X6.03 Y-9.7 Z1.49 F4200.0
G1 X1.97 Y-9.7 Z1.49 F4200.0
G1 X-3.54 Y-6.95 Z1.49 F4200.0
G1 F1200.0
G1 E551.175
G1 F4200.0
M101
G1 X-4.82 Y-5.39 Z1.49 F4800.0 E551.281
G1 X-5.8 Y-3.56 Z1.49 F4800.0 E551.391
G1 X-6.4 Y-1.57 Z1.49 F4800.0 E551.501
G1 X-6.61 Y0.5 Z1.49 F4800.0 E551.61
G1 X-6.4 Y2.57 Z1.49 F4800.0 E551.72
G1 X-5.8 Y4.56 Z1.49 F4800.0 E551.83
G1 X-4.82 Y6.39 Z1.49 F4800.0 E551.94
G1 X-3.5 Y8.0 Z1.49 F4800.0 E552.05
G1 X-1.89 Y9.32 Z1.49 F4800.0 E552.159
G1 X-0.06 Y10.3 Z1.49 F4800.0 E552.269
G1 X1.93 Y10.9 Z1.49 F4800.0 E552.379
G1 X4.0 Y11.11 Z1.49 F4800.0 E552.489
G1 X6.07 Y10.9 Z1.49 F4800.0 E552.599
G1 X8.06 Y10.3 Z1.49 F4800.0 E552.709
G1 X9.89 Y9.32 Z1.49 F4800.0 E552.818
G1 X11.5 Y8.0 Z1.49 F4800.0 E552.928
G1 X12.82 Y6.39 Z1.49 F4800.0 E553.038
G1 X13.8 Y4.56 Z1.49 F4800.0 E553.148
G1 X14.4 Y2.57 Z1.49 F4800.0 E553.258
G1 X14.61 Y0.5 Z1.49 F4800.0 E553.368
G1 X14.4 Y-1.57 Z1.49 F4800.0 E553.477
G1 X13.8 Y-3.56 Z1.49 F4800.0 E553.587
G1 X12.82 Y-5.39 Z1.49 F4800.0 E553.697
G1 X11.5 Y-7.0 Z1.49 F4800.0 E553.807
G1 X9.89 Y-8.32 Z1.49 F4800.0 E553.917
G1 X8.06 Y-9.3 Z1.49 F4800.0 E554.026
G1 X6.07 Y-9.9 Z1.49 F4800.0 E554.136
G1 X4.0 Y-10.11 Z1.49 F4800.0 E554.246
G1 X1.93 Y-9.9 Z1.49 F4800.0 E554.356
G1 X-0.06 Y-9.3 Z1.49 F4800.0 E554.466
G1 X-1.89 Y-8.32 Z1.49 F4800.0 E554.576
G1 X-3.5 Y-7.0 Z1.49 F4800.0 E554.685
G1 X-3.54 Y-6.95 Z1.49 F4800.0 E554.689
G1 F1200.0
G1 E553.689
G1 F4800.0
M103
(</loop>)
(<loop> outer )
G1 X-8.3 Y-11.02 Z1.49 F4200.0
G1 F1200.0
G1 E554.689
G1 F4200.0
M101
G1 X-7.95 Y-11.45 Z1.49 F4800.0 E554.718
G1 X-5.39 Y-13.55 Z1.49 F4800.0 E554.893
G1 X-2.47 Y-15.11 Z1.49 F4800.0 E555.068
G1 X0.7 Y-16.07 Z1.49 F4800.0 E555.243
G1 X4.0 Y-16.4 Z1.49 F4800.0 E555.418
G1 X7.3 Y-16.07 Z1.49 F4800.0 E555.593
G1 X10.47 Y-15.11 Z1.49 F4800.0 E555.768
G1 X13.39 Y-13.55 Z1.49 F4800.0 E555.943
G1 X15.95 Y-11.45 Z1.49 F4800.0 E556.118
G1 X18.05 Y-8.89 Z1.49 F4800.0 E556.293
G1 X19.61 Y-5.97 Z1.49 F4800.0 E556.468
G1 X20.57 Y-2.8 Z1.49 F4800.0 E556.643
G1 X20.9 Y0.5 Z1.49 F4800.0 E556.818
G1 X20.57 Y3.8 Z1.49 F4800.0 E556.993
G1 X19.61 Y6.97 Z1.49 F4800.0 E557.168
G1 X18.05 Y9.89 Z1.49 F4800.0 E557.343
G1 X15.95 Y12.45 Z1.49 F4800.0 E557.518
G1 X13.39 Y14.55 Z1.49 F4800.0 E557.693
G1 X10.47 Y16.11 Z1.49 F4800.0 E557.868
G1 X7.3 Y17.07 Z1.49 F4800.0 E558.043
G1 X4.0 Y17.4 Z1.49 F4800.0 E558.218
G1 X0.7 Y17.07 Z1.49 F4800.0 E558.393
G1 X-2.47 Y16.11 Z1.49 F4800.0 E558.568
G1 X-5.39 Y14.55 Z1.49 F4800.0 E558.743
G1 X-7.95 Y12.45 Z1.49 F4800.0 E558.918
G1 X-10.05 Y9.89 Z1.49 F4800.0 E559.093
G1 X-11.61 Y6.97 Z1.49 F4800.0 E559.268
G1 X-12.57 Y3.8 Z1.49 F4800.0 E559.443
G1 X-12.9 Y0.5 Z1.49 F4800.0 E559.617
G1 X-12.57 Y-2.8 Z1.49 F4800.0 E559.792
G1 X-11.61 Y-5.97 Z1.49 F4800.0 E559.967
G1 X-10.05 Y-8.89 Z1.49 F4800.0 E560.142
G1 X-8.34 Y-10.97 Z1.49 F4800.0 E560.285
G1 X-8.3 Y-11.02 Z1.49 F4800.0 E560.288
G1 F1200.0
G1 E560.288
G1 F4800.0
M103
(</loop>)
(<edge> outer )
;M108 R40.0
G1 X-8.61 Y-11.28 Z1.49 F4200.0
G1 F1200.0
G1 E560.288
G1 F4200.0
M101
G1 X-8.23 Y-11.73 Z1.49 F2400.0 E560.32
G1 X-5.61 Y-13.88 Z1.49 F2400.0 E560.499
G1 X-2.62 Y-15.48 Z1.49 F2400.0 E560.678
G1 X0.63 Y-16.47 Z1.49 F2400.0 E560.857
G1 X4.0 Y-16.8 Z1.49 F2400.0 E561.036
G1 X7.38 Y-16.47 Z1.49 F2400.0 E561.215
G1 X10.62 Y-15.48 Z1.49 F2400.0 E561.394
G1 X13.61 Y-13.88 Z1.49 F2400.0 E561.574
G1 X16.23 Y-11.73 Z1.49 F2400.0 E561.753
G1 X18.38 Y-9.11 Z1.49 F2400.0 E561.932
G1 X19.98 Y-6.12 Z1.49 F2400.0 E562.111
G1 X20.97 Y-2.88 Z1.49 F2400.0 E562.29
G1 X21.3 Y0.5 Z1.49 F2400.0 E562.469
G1 X20.97 Y3.88 Z1.49 F2400.0 E562.648
G1 X19.98 Y7.12 Z1.49 F2400.0 E562.828
G1 X18.38 Y10.11 Z1.49 F2400.0 E563.007
G1 X16.23 Y12.73 Z1.49 F2400.0 E563.186
G1 X13.61 Y14.88 Z1.49 F2400.0 E563.365
G1 X10.62 Y16.48 Z1.49 F2400.0 E563.544
G1 X7.38 Y17.47 Z1.49 F2400.0 E563.723
G1 X4.0 Y17.8 Z1.49 F2400.0 E563.902
G1 X0.63 Y17.47 Z1.49 F2400.0 E564.082
G1 X-2.62 Y16.48 Z1.49 F2400.0 E564.261
G1 X-5.61 Y14.88 Z1.49 F2400.0 E564.44
G1 X-8.23 Y12.73 Z1.49 F2400.0 E564.619
G1 X-10.38 Y10.11 Z1.49 F2400.0 E564.798
G1 X-11.98 Y7.12 Z1.49 F2400.0 E564.977
G1 X-12.97 Y3.88 Z1.49 F2400.0 E565.156
G1 X-13.3 Y0.5 Z1.49 F2400.0 E565.336
G1 X-12.97 Y-2.88 Z1.49 F2400.0 E565.515
G1 X-11.98 Y-6.12 Z1.49 F2400.0 E565.694
G1 X-10.38 Y-9.11 Z1.49 F2400.0 E565.873
G1 X-8.65 Y-11.23 Z1.49 F2400.0 E566.017
G1 X-8.61 Y-11.28 Z1.49 F2400.0 E566.021
G1 F1200.0
G1 E565.021
G1 F2400.0
M103
(</edge>)
(</boundaryPerimeter>)
(<nestedRing>)
(<boundaryPerimeter>)
(<boundaryPoint> X0.172 Y9.741 Z1.485 </boundaryPoint>)
(<boundaryPoint> X2.049 Y10.31 Z1.485 </boundaryPoint>)
(<boundaryPoint> X4.0 Y10.502 Z1.485 </boundaryPoint>)
(<boundaryPoint> X5.951 Y10.31 Z1.485 </boundaryPoint>)
(<boundaryPoint> X7.828 Y9.741 Z1.485 </boundaryPoint>)
(<boundaryPoint> X9.557 Y8.816 Z1.485 </boundaryPoint>)
(<boundaryPoint> X11.072 Y7.572 Z1.485 </boundaryPoint>)
(<boundaryPoint> X12.316 Y6.057 Z1.485 </boundaryPoint>)
(<boundaryPoint> X13.241 Y4.328 Z1.485 </boundaryPoint>)
(<boundaryPoint> X13.81 Y2.451 Z1.485 </boundaryPoint>)
(<boundaryPoint> X14.002 Y0.5 Z1.485 </boundaryPoint>)
(<boundaryPoint> X13.81 Y-1.451 Z1.485 </boundaryPoint>)
(<boundaryPoint> X13.241 Y-3.328 Z1.485 </boundaryPoint>)
(<boundaryPoint> X12.316 Y-5.057 Z1.485 </boundaryPoint>)
(<boundaryPoint> X11.072 Y-6.572 Z1.485 </boundaryPoint>)
(<boundaryPoint> X9.557 Y-7.816 Z1.485 </boundaryPoint>)
(<boundaryPoint> X7.828 Y-8.741 Z1.485 </boundaryPoint>)
(<boundaryPoint> X5.951 Y-9.31 Z1.485 </boundaryPoint>)
(<boundaryPoint> X4.0 Y-9.502 Z1.485 </boundaryPoint>)
(<boundaryPoint> X2.049 Y-9.31 Z1.485 </boundaryPoint>)
(<boundaryPoint> X0.172 Y-8.741 Z1.485 </boundaryPoint>)
(<boundaryPoint> X-1.557 Y-7.816 Z1.485 </boundaryPoint>)
(<boundaryPoint> X-3.072 Y-6.572 Z1.485 </boundaryPoint>)
(<boundaryPoint> X-4.316 Y-5.057 Z1.485 </boundaryPoint>)
(<boundaryPoint> X-5.241 Y-3.328 Z1.485 </boundaryPoint>)
(<boundaryPoint> X-5.81 Y-1.451 Z1.485 </boundaryPoint>)
(<boundaryPoint> X-6.002 Y0.5 Z1.485 </boundaryPoint>)
(<boundaryPoint> X-5.81 Y2.451 Z1.485 </boundaryPoint>)
(<boundaryPoint> X-5.241 Y4.328 Z1.485 </boundaryPoint>)
(<boundaryPoint> X-4.316 Y6.057 Z1.485 </boundaryPoint>)
(<boundaryPoint> X-3.072 Y7.572 Z1.485 </boundaryPoint>)
(<boundaryPoint> X-1.557 Y8.816 Z1.485 </boundaryPoint>)
(<edge> inner )
G1 X-3.26 Y-6.66 Z1.49 F4200.0
G1 F1200.0
G1 E566.021
G1 F4200.0
M101
G1 X-4.48 Y-5.17 Z1.49 F2400.0 E566.123
G1 X-5.43 Y-3.41 Z1.49 F2400.0 E566.229
G1 X-6.01 Y-1.49 Z1.49 F2400.0 E566.334
G1 X-6.2 Y0.5 Z1.49 F2400.0 E566.44
G1 X-6.01 Y2.49 Z1.49 F2400.0 E566.546
G1 X-5.43 Y4.41 Z1.49 F2400.0 E566.651
G1 X-4.48 Y6.17 Z1.49 F2400.0 E566.757
G1 X-3.21 Y7.71 Z1.49 F2400.0 E566.863
G1 X-1.67 Y8.98 Z1.49 F2400.0 E566.968
G1 X0.1 Y9.93 Z1.49 F2400.0 E567.074
G1 X2.01 Y10.51 Z1.49 F2400.0 E567.18
G1 X4.0 Y10.7 Z1.49 F2400.0 E567.285
G1 X5.99 Y10.51 Z1.49 F2400.0 E567.391
G1 X7.91 Y9.93 Z1.49 F2400.0 E567.497
G1 X9.67 Y8.98 Z1.49 F2400.0 E567.602
G1 X11.21 Y7.71 Z1.49 F2400.0 E567.708
G1 X12.48 Y6.17 Z1.49 F2400.0 E567.814
G1 X13.43 Y4.41 Z1.49 F2400.0 E567.919
G1 X14.01 Y2.49 Z1.49 F2400.0 E568.025
G1 X14.2 Y0.5 Z1.49 F2400.0 E568.131
G1 X14.01 Y-1.49 Z1.49 F2400.0 E568.236
G1 X13.43 Y-3.41 Z1.49 F2400.0 E568.342
G1 X12.48 Y-5.17 Z1.49 F2400.0 E568.448
G1 X11.21 Y-6.71 Z1.49 F2400.0 E568.553
G1 X9.67 Y-7.98 Z1.49 F2400.0 E568.659
G1 X7.91 Y-8.93 Z1.49 F2400.0 E568.765
G1 X5.99 Y-9.51 Z1.49 F2400.0 E568.87
G1 X4.0 Y-9.7 Z1.49 F2400.0 E568.976
G1 X2.01 Y-9.51 Z1.49 F2400.0 E569.081
G1 X0.1 Y-8.93 Z1.49 F2400.0 E569.187
G1 X-1.67 Y-7.98 Z1.49 F2400.0 E569.293
G1 X-3.21 Y-6.71 Z1.49 F2400.0 E569.398
G1 X-3.26 Y-6.66 Z1.49 F2400.0 E569.402
G1 F1200.0
G1 E568.402
G1 F2400.0
M103
(</edge>)
(</boundaryPerimeter>)
(</nestedRing>)
(<infill>)
(<infillBoundary>)
(<infillPoint> X13.388 Y-13.55 Z1.485 </infillPoint>)
(<infillPoint> X15.949 Y-11.449 Z1.485 </infillPoint>)
(<infillPoint> X18.05 Y-8.888 Z1.485 </infillPoint>)
(<infillPoint> X19.611 Y-5.966 Z1.485 </infillPoint>)
(<infillPoint> X20.573 Y-2.796 Z1.485 </infillPoint>)
(<infillPoint> X20.898 Y0.5 Z1.485 </infillPoint>)
(<infillPoint> X20.573 Y3.796 Z1.485 </infillPoint>)
(<infillPoint> X19.611 Y6.966 Z1.485 </infillPoint>)
(<infillPoint> X18.05 Y9.888 Z1.485 </infillPoint>)
(<infillPoint> X15.949 Y12.449 Z1.485 </infillPoint>)
(<infillPoint> X13.388 Y14.55 Z1.485 </infillPoint>)
(<infillPoint> X10.466 Y16.111 Z1.485 </infillPoint>)
(<infillPoint> X7.296 Y17.073 Z1.485 </infillPoint>)
(<infillPoint> X4.0 Y17.398 Z1.485 </infillPoint>)
(<infillPoint> X0.704 Y17.073 Z1.485 </infillPoint>)
(<infillPoint> X-2.466 Y16.111 Z1.485 </infillPoint>)
(<infillPoint> X-5.388 Y14.55 Z1.485 </infillPoint>)
(<infillPoint> X-7.949 Y12.449 Z1.485 </infillPoint>)
(<infillPoint> X-10.05 Y9.888 Z1.485 </infillPoint>)
(<infillPoint> X-11.611 Y6.966 Z1.485 </infillPoint>)
(<infillPoint> X-12.573 Y3.796 Z1.485 </infillPoint>)
(<infillPoint> X-12.898 Y0.5 Z1.485 </infillPoint>)
(<infillPoint> X-12.573 Y-2.796 Z1.485 </infillPoint>)
(<infillPoint> X-11.611 Y-5.966 Z1.485 </infillPoint>)
(<infillPoint> X-10.05 Y-8.888 Z1.485 </infillPoint>)
(<infillPoint> X-7.949 Y-11.449 Z1.485 </infillPoint>)
(<infillPoint> X-5.388 Y-13.55 Z1.485 </infillPoint>)
(<infillPoint> X-2.466 Y-15.111 Z1.485 </infillPoint>)
(<infillPoint> X0.704 Y-16.073 Z1.485 </infillPoint>)
(<infillPoint> X4.0 Y-16.398 Z1.485 </infillPoint>)
(<infillPoint> X7.296 Y-16.073 Z1.485 </infillPoint>)
(<infillPoint> X10.466 Y-15.111 Z1.485 </infillPoint>)
(</infillBoundary>)
(<infillBoundary>)
(<infillPoint> X-0.059 Y10.298 Z1.485 </infillPoint>)
(<infillPoint> X1.931 Y10.901 Z1.485 </infillPoint>)
(<infillPoint> X4.0 Y11.105 Z1.485 </infillPoint>)
(<infillPoint> X6.069 Y10.901 Z1.485 </infillPoint>)
(<infillPoint> X8.059 Y10.298 Z1.485 </infillPoint>)
(<infillPoint> X9.892 Y9.317 Z1.485 </infillPoint>)
(<infillPoint> X11.498 Y7.998 Z1.485 </infillPoint>)
(<infillPoint> X12.817 Y6.392 Z1.485 </infillPoint>)
(<infillPoint> X13.798 Y4.559 Z1.485 </infillPoint>)
(<infillPoint> X14.401 Y2.569 Z1.485 </infillPoint>)
(<infillPoint> X14.605 Y0.5 Z1.485 </infillPoint>)
(<infillPoint> X14.401 Y-1.569 Z1.485 </infillPoint>)
(<infillPoint> X13.798 Y-3.559 Z1.485 </infillPoint>)
(<infillPoint> X12.817 Y-5.392 Z1.485 </infillPoint>)
(<infillPoint> X11.498 Y-6.998 Z1.485 </infillPoint>)
(<infillPoint> X9.892 Y-8.317 Z1.485 </infillPoint>)
(<infillPoint> X8.059 Y-9.298 Z1.485 </infillPoint>)
(<infillPoint> X6.069 Y-9.901 Z1.485 </infillPoint>)
(<infillPoint> X4.0 Y-10.105 Z1.485 </infillPoint>)
(<infillPoint> X1.931 Y-9.901 Z1.485 </infillPoint>)
(<infillPoint> X-0.059 Y-9.298 Z1.485 </infillPoint>)
(<infillPoint> X-1.892 Y-8.317 Z1.485 </infillPoint>)
(<infillPoint> X-3.498 Y-6.998 Z1.485 </infillPoint>)
(<infillPoint> X-4.817 Y-5.392 Z1.485 </infillPoint>)
(<infillPoint> X-5.798 Y-3.559 Z1.485 </infillPoint>)
(<infillPoint> X-6.401 Y-1.569 Z1.485 </infillPoint>)
(<infillPoint> X-6.605 Y0.5 Z1.485 </infillPoint>)
(<infillPoint> X-6.401 Y2.569 Z1.485 </infillPoint>)
(<infillPoint> X-5.798 Y4.559 Z1.485 </infillPoint>)
(<infillPoint> X-4.817 Y6.392 Z1.485 </infillPoint>)
(<infillPoint> X-3.498 Y7.998 Z1.485 </infillPoint>)
(<infillPoint> X-1.892 Y9.317 Z1.485 </infillPoint>)
(</infillBoundary>)
;M108 R80.0
G1 X-0.84 Y-9.2 Z1.49 F4200.0
G1 F1200.0
G1 E569.402
G1 F4200.0
M101
G1 X-9.43 Y-9.2 Z1.49 F4800.0 E569.856
G1 X-9.76 Y-8.8 Z1.49 F4800.0 E569.883
G1 X-1.58 Y-8.8 Z1.49 F4800.0 E570.315
G1 X-2.23 Y-8.4 Z1.49 F4800.0 E570.356
G1 X-9.99 Y-8.4 Z1.49 F4800.0 E570.766
G1 X-10.21 Y-8.0 Z1.49 F4800.0 E570.79
G1 X-2.72 Y-8.0 Z1.49 F4800.0 E571.185
G1 X-3.21 Y-7.6 Z1.49 F4800.0 E571.218
G1 X-10.42 Y-7.6 Z1.49 F4800.0 E571.599
G1 X-10.63 Y-7.2 Z1.49 F4800.0 E571.623
G1 X-3.69 Y-7.2 Z1.49 F4800.0 E571.99
G1 X-4.02 Y-6.8 Z1.49 F4800.0 E572.017
G1 X-10.85 Y-6.8 Z1.49 F4800.0 E572.378
G1 X-11.06 Y-6.4 Z1.49 F4800.0 E572.402
G1 X-4.35 Y-6.4 Z1.49 F4800.0 E572.756
G1 X-4.68 Y-6.0 Z1.49 F4800.0 E572.784
G1 X-11.28 Y-6.0 Z1.49 F4800.0 E573.132
G1 X-11.43 Y-5.6 Z1.49 F4800.0 E573.155
G1 X-5.01 Y-5.6 Z1.49 F4800.0 E573.494
G1 X-5.24 Y-5.2 Z1.49 F4800.0 E573.518
G1 X-11.55 Y-5.2 Z1.49 F4800.0 E573.852
G1 X-11.67 Y-4.8 Z1.49 F4800.0 E573.874
G1 X-5.45 Y-4.8 Z1.49 F4800.0 E574.202
G1 X-5.67 Y-4.4 Z1.49 F4800.0 E574.226
G1 X-11.79 Y-4.4 Z1.49 F4800.0 E574.55
G1 X-11.92 Y-4.0 Z1.49 F4800.0 E574.572
G1 X-5.88 Y-4.0 Z1.49 F4800.0 E574.891
G1 X-6.08 Y-3.6 Z1.49 F4800.0 E574.914
G1 X-12.04 Y-3.6 Z1.49 F4800.0 E575.229
G1 X-12.16 Y-3.2 Z1.49 F4800.0 E575.251
G1 X-6.2 Y-3.2 Z1.49 F4800.0 E575.566
G1 X-6.32 Y-2.8 Z1.49 F4800.0 E575.588
G1 X-12.28 Y-2.8 Z1.49 F4800.0 E575.903
G1 X-12.33 Y-2.4 Z1.49 F4800.0 E575.924
G1 X-6.44 Y-2.4 Z1.49 F4800.0 E576.235
G1 X-6.56 Y-2.0 Z1.49 F4800.0 E576.257
G1 X-12.37 Y-2.0 Z1.49 F4800.0 E576.564
G1 X-12.41 Y-1.6 Z1.49 F4800.0 E576.585
G1 X-6.68 Y-1.6 Z1.49 F4800.0 E576.888
G1 X-6.72 Y-1.2 Z1.49 F4800.0 E576.909
G1 X-12.45 Y-1.2 Z1.49 F4800.0 E577.212
G1 X-12.49 Y-0.8 Z1.49 F4800.0 E577.233
G1 X-6.76 Y-0.8 Z1.49 F4800.0 E577.536
G1 X-6.8 Y-0.4 Z1.49 F4800.0 E577.557
G1 X-12.53 Y-0.4 Z1.49 F4800.0 E577.86
G1 X-12.57 Y0.0 Z1.49 F4800.0 E577.881
G1 X-6.84 Y0.0 Z1.49 F4800.0 E578.184
G1 X-6.88 Y0.4 Z1.49 F4800.0 E578.205
G1 X-12.61 Y0.4 Z1.49 F4800.0 E578.508
G1 X-12.59 Y0.8 Z1.49 F4800.0 E578.529
G1 X-6.86 Y0.8 Z1.49 F4800.0 E578.831
G1 X-6.82 Y1.2 Z1.49 F4800.0 E578.853
G1 X-12.55 Y1.2 Z1.49 F4800.0 E579.155
G1 X-12.51 Y1.6 Z1.49 F4800.0 E579.177
G1 X-6.78 Y1.6 Z1.49 F4800.0 E579.479
G1 X-6.74 Y2.0 Z1.49 F4800.0 E579.501
G1 X-12.47 Y2.0 Z1.49 F4800.0 E579.803
G1 X-12.43 Y2.4 Z1.49 F4800.0 E579.824
G1 X-6.7 Y2.4 Z1.49 F4800.0 E580.127
G1 X-6.62 Y2.8 Z1.49 F4800.0 E580.149
G1 X-12.39 Y2.8 Z1.49 F4800.0 E580.453
G1 X-12.35 Y3.2 Z1.49 F4800.0 E580.474
G1 X-6.5 Y3.2 Z1.49 F4800.0 E580.783
G1 X-6.38 Y3.6 Z1.49 F4800.0 E580.805
G1 X-12.31 Y3.6 Z1.49 F4800.0 E581.119
G1 X-12.22 Y4.0 Z1.49 F4800.0 E581.14
G1 X-6.26 Y4.0 Z1.49 F4800.0 E581.455
G1 X-6.14 Y4.4 Z1.49 F4800.0 E581.477
G1 X-12.1 Y4.4 Z1.49 F4800.0 E581.792
G1 X-11.98 Y4.8 Z1.49 F4800.0 E581.814
G1 X-5.99 Y4.8 Z1.49 F4800.0 E582.13
G1 X-5.77 Y5.2 Z1.49 F4800.0 E582.154
G1 X-11.85 Y5.2 Z1.49 F4800.0 E582.476
G1 X-11.73 Y5.6 Z1.49 F4800.0 E582.498
G1 X-5.56 Y5.6 Z1.49 F4800.0 E582.824
G1 X-5.35 Y6.0 Z1.49 F4800.0 E582.848
G1 X-11.61 Y6.0 Z1.49 F4800.0 E583.179
G1 X-11.49 Y6.4 Z1.49 F4800.0 E583.201
G1 X-5.13 Y6.4 Z1.49 F4800.0 E583.537
G1 X-4.85 Y6.8 Z1.49 F4800.0 E583.563
G1 X-11.37 Y6.8 Z1.49 F4800.0 E583.907
G1 X-11.17 Y7.2 Z1.49 F4800.0 E583.931
G1 X-4.52 Y7.2 Z1.49 F4800.0 E584.282
G1 X-4.19 Y7.6 Z1.49 F4800.0 E584.31
G1 X-10.96 Y7.6 Z1.49 F4800.0 E584.667
G1 X-10.74 Y8.0 Z1.49 F4800.0 E584.691
G1 X-3.86 Y8.0 Z1.49 F4800.0 E585.055
G1 X-3.45 Y8.4 Z1.49 F4800.0 E585.085
G1 X-10.53 Y8.4 Z1.49 F4800.0 E585.459
G1 X-10.31 Y8.8 Z1.49 F4800.0 E585.483
G1 X-2.96 Y8.8 Z1.49 F4800.0 E585.871
G1 X-2.48 Y9.2 Z1.49 F4800.0 E585.904
G1 X-10.1 Y9.2 Z1.49 F4800.0 E586.307
G1 X-9.89 Y9.6 Z1.49 F4800.0 E586.331
G1 X-1.96 Y9.6 Z1.49 F4800.0 E586.75
G1 X-1.21 Y10.0 Z1.49 F4800.0 E586.795
G1 X-9.6 Y10.0 Z1.49 F4800.0 E587.238
G1 X-9.27 Y10.4 Z1.49 F4800.0 E587.265
G1 X-0.46 Y10.4 Z1.49 F4800.0 E587.73
G1 X0.63 Y10.8 Z1.49 F4800.0 E587.792
G1 X-8.94 Y10.8 Z1.49 F4800.0 E588.297
G1 X-8.61 Y11.2 Z1.49 F4800.0 E588.325
G1 X2.11 Y11.2 Z1.49 F4800.0 E588.891
G1 F1200.0
G1 E587.891
G1 F4800.0
M103
G1 X5.89 Y11.2 Z1.49 F4200.0
G1 F1200.0
G1 E588.891
G1 F4200.0
M101
G1 X16.61 Y11.2 Z1.49 F4800.0 E589.457
G1 X16.94 Y10.8 Z1.49 F4800.0 E589.484
G1 X7.37 Y10.8 Z1.49 F4800.0 E589.99
G1 F1200.0
G1 E589.825
G1 F4800.0
M103
G1 X8.46 Y10.4 Z1.49 F4200.0
G1 F1200.0
G1 E589.99
G1 F4200.0
M101
G1 X17.27 Y10.4 Z1.49 F4800.0 E590.455
G1 X17.6 Y10.0 Z1.49 F4800.0 E590.482
G1 X9.21 Y10.0 Z1.49 F4800.0 E590.926
G1 F1200.0
G1 E590.926
G1 F4800.0
M103
G1 X9.96 Y9.6 Z1.49 F4200.0
G1 F1200.0
G1 E590.926
G1 F4200.0
M101
G1 X17.89 Y9.6 Z1.49 F4800.0 E591.344
G1 X18.1 Y9.2 Z1.49 F4800.0 E591.368
G1 X10.48 Y9.2 Z1.49 F4800.0 E591.771
G1 X10.96 Y8.8 Z1.49 F4800.0 E591.804
G1 X18.31 Y8.8 Z1.49 F4800.0 E592.193
G1 X18.53 Y8.4 Z1.49 F4800.0 E592.217
G1 X11.45 Y8.4 Z1.49 F4800.0 E592.59
G1 X11.86 Y8.0 Z1.49 F4800.0 E592.621
G1 X18.74 Y8.0 Z1.49 F4800.0 E592.984
G1 X18.95 Y7.6 Z1.49 F4800.0 E593.008
G1 X12.19 Y7.6 Z1.49 F4800.0 E593.366
G1 X12.52 Y7.2 Z1.49 F4800.0 E593.393
G1 X19.17 Y7.2 Z1.49 F4800.0 E593.744
G1 X19.37 Y6.8 Z1.49 F4800.0 E593.768
G1 X12.85 Y6.8 Z1.49 F4800.0 E594.113
G1 X13.13 Y6.4 Z1.49 F4800.0 E594.139
G1 X19.49 Y6.4 Z1.49 F4800.0 E594.475
G1 X19.61 Y6.0 Z1.49 F4800.0 E594.497
G1 X13.35 Y6.0 Z1.49 F4800.0 E594.828
G1 X13.56 Y5.6 Z1.49 F4800.0 E594.852
G1 X19.73 Y5.6 Z1.49 F4800.0 E595.178
G1 X19.85 Y5.2 Z1.49 F4800.0 E595.2
G1 X13.77 Y5.2 Z1.49 F4800.0 E595.521
G1 X13.99 Y4.8 Z1.49 F4800.0 E595.545
G1 X19.98 Y4.8 Z1.49 F4800.0 E595.861
G1 X20.1 Y4.4 Z1.49 F4800.0 E595.884
G1 X14.14 Y4.4 Z1.49 F4800.0 E596.198
G1 X14.26 Y4.0 Z1.49 F4800.0 E596.22
G1 X20.22 Y4.0 Z1.49 F4800.0 E596.535
G1 X20.31 Y3.6 Z1.49 F4800.0 E596.557
G1 X14.38 Y3.6 Z1.49 F4800.0 E596.87
G1 X14.5 Y3.2 Z1.49 F4800.0 E596.892
G1 X20.35 Y3.2 Z1.49 F4800.0 E597.201
G1 X20.39 Y2.8 Z1.49 F4800.0 E597.222
G1 X14.62 Y2.8 Z1.49 F4800.0 E597.527
G1 X14.7 Y2.4 Z1.49 F4800.0 E597.548
G1 X20.43 Y2.4 Z1.49 F4800.0 E597.851
G1 X20.47 Y2.0 Z1.49 F4800.0 E597.872
G1 X14.74 Y2.0 Z1.49 F4800.0 E598.175
G1 X14.78 Y1.6 Z1.49 F4800.0 E598.196
G1 X20.51 Y1.6 Z1.49 F4800.0 E598.499
G1 X20.55 Y1.2 Z1.49 F4800.0 E598.52
G1 X14.82 Y1.2 Z1.49 F4800.0 E598.823
G1 X14.86 Y0.8 Z1.49 F4800.0 E598.844
G1 X20.59 Y0.8 Z1.49 F4800.0 E599.147
G1 X20.61 Y0.4 Z1.49 F4800.0 E599.168
G1 X14.88 Y0.4 Z1.49 F4800.0 E599.471
G1 F1200.0
G1 E598.471
G1 F4800.0
M103
G1 X20.57 Y-0.0 Z1.49 F4200.0
G1 F1200.0
G1 E599.471
G1 F4200.0
M101
G1 X14.84 Y-0.0 Z1.49 F4800.0 E599.773
G1 X14.8 Y-0.4 Z1.49 F4800.0 E599.795
G1 X20.53 Y-0.4 Z1.49 F4800.0 E600.097
G1 X20.49 Y-0.8 Z1.49 F4800.0 E600.118
G1 X14.76 Y-0.8 Z1.49 F4800.0 E600.421
G1 X14.72 Y-1.2 Z1.49 F4800.0 E600.442
G1 X20.45 Y-1.2 Z1.49 F4800.0 E600.745
G1 X20.41 Y-1.6 Z1.49 F4800.0 E600.766
G1 X14.68 Y-1.6 Z1.49 F4800.0 E601.069
G1 X14.56 Y-2.0 Z1.49 F4800.0 E601.091
G1 X20.37 Y-2.0 Z1.49 F4800.0 E601.398
G1 X20.33 Y-2.4 Z1.49 F4800.0 E601.419
G1 X14.44 Y-2.4 Z1.49 F4800.0 E601.73
G1 X14.32 Y-2.8 Z1.49 F4800.0 E601.752
G1 X20.28 Y-2.8 Z1.49 F4800.0 E602.067
G1 X20.16 Y-3.2 Z1.49 F4800.0 E602.089
G1 X14.2 Y-3.2 Z1.49 F4800.0 E602.404
G1 X14.08 Y-3.6 Z1.49 F4800.0 E602.426
G1 X20.04 Y-3.6 Z1.49 F4800.0 E602.74
G1 X19.92 Y-4.0 Z1.49 F4800.0 E602.763
G1 X13.88 Y-4.0 Z1.49 F4800.0 E603.081
G1 X13.67 Y-4.4 Z1.49 F4800.0 E603.105
G1 X19.79 Y-4.4 Z1.49 F4800.0 E603.429
G1 X19.67 Y-4.8 Z1.49 F4800.0 E603.451
G1 X13.45 Y-4.8 Z1.49 F4800.0 E603.78
G1 X13.24 Y-5.2 Z1.49 F4800.0 E603.804
G1 X19.55 Y-5.2 Z1.49 F4800.0 E604.137
G1 X19.43 Y-5.6 Z1.49 F4800.0 E604.159
G1 X13.01 Y-5.6 Z1.49 F4800.0 E604.498
G1 X12.68 Y-6.0 Z1.49 F4800.0 E604.526
G1 X19.28 Y-6.0 Z1.49 F4800.0 E604.874
G1 X19.06 Y-6.4 Z1.49 F4800.0 E604.898
G1 X12.35 Y-6.4 Z1.49 F4800.0 E605.253
G1 X12.02 Y-6.8 Z1.49 F4800.0 E605.28
G1 X18.85 Y-6.8 Z1.49 F4800.0 E605.64
G1 X18.63 Y-7.2 Z1.49 F4800.0 E605.664
G1 X11.69 Y-7.2 Z1.49 F4800.0 E606.031
G1 X11.21 Y-7.6 Z1.49 F4800.0 E606.064
G1 X18.42 Y-7.6 Z1.49 F4800.0 E606.445
G1 X18.21 Y-8.0 Z1.49 F4800.0 E606.469
G1 X10.72 Y-8.0 Z1.49 F4800.0 E606.865
G1 X10.23 Y-8.4 Z1.49 F4800.0 E606.898
G1 X17.99 Y-8.4 Z1.49 F4800.0 E607.308
G1 X17.76 Y-8.8 Z1.49 F4800.0 E607.333
G1 X9.58 Y-8.8 Z1.49 F4800.0 E607.765
G1 X8.84 Y-9.2 Z1.49 F4800.0 E607.809
G1 X17.43 Y-9.2 Z1.49 F4800.0 E608.263
G1 X17.1 Y-9.6 Z1.49 F4800.0 E608.291
G1 X8.03 Y-9.6 Z1.49 F4800.0 E608.77
G1 X6.71 Y-10.0 Z1.49 F4800.0 E608.843
G1 X16.77 Y-10.0 Z1.49 F4800.0 E609.375
G1 X16.45 Y-10.4 Z1.49 F4800.0 E609.402
G1 X-8.45 Y-10.4 Z1.49 F4800.0 E610.717
G1 X-8.12 Y-10.8 Z1.49 F4800.0 E610.745
G1 X16.12 Y-10.8 Z1.49 F4800.0 E612.025
G1 X15.79 Y-11.2 Z1.49 F4800.0 E612.052
G1 X-7.79 Y-11.2 Z1.49 F4800.0 E613.298
G1 X-7.32 Y-11.6 Z1.49 F4800.0 E613.33
G1 X15.32 Y-11.6 Z1.49 F4800.0 E614.527
G1 X14.84 Y-12.0 Z1.49 F4800.0 E614.56
G1 X-6.84 Y-12.0 Z1.49 F4800.0 E615.705
G1 X-6.35 Y-12.4 Z1.49 F4800.0 E615.738
G1 X14.35 Y-12.4 Z1.49 F4800.0 E616.831
G1 X13.86 Y-12.8 Z1.49 F4800.0 E616.865
G1 X-5.86 Y-12.8 Z1.49 F4800.0 E617.906
G1 X-5.37 Y-13.2 Z1.49 F4800.0 E617.94
G1 X13.37 Y-13.2 Z1.49 F4800.0 E618.93
G1 X12.7 Y-13.6 Z1.49 F4800.0 E618.971
G1 X-4.7 Y-13.6 Z1.49 F4800.0 E619.89
G1 F1200.0
G1 E619.89
G1 F4800.0
M103
G1 X-3.95 Y-14.0 Z1.49 F4200.0
G1 F1200.0
G1 E619.89
G1 F4200.0
M101
G1 X11.95 Y-14.0 Z1.49 F4800.0 E620.73
G1 F1200.0
G1 E620.73
G1 F4800.0
M103
G1 X11.2 Y-14.4 Z1.49 F4200.0
G1 F1200.0
G1 E620.73
G1 F4200.0
M101
G1 X-3.2 Y-14.4 Z1.49 F4800.0 E621.491
G1 F1200.0
G1 E621.491
G1 F4800.0
M103
G1 X-2.45 Y-14.8 Z1.49 F4200.0
G1 F1200.0
G1 E621.491
G1 F4200.0
M101
G1 X10.45 Y-14.8 Z1.49 F4800.0 E622.173
G1 F1200.0
G1 E621.865
G1 F4800.0
M103
G1 X9.21 Y-15.2 Z1.49 F4200.0
G1 F1200.0
G1 E622.173
G1 F4200.0
M101
G1 X-1.21 Y-15.2 Z1.49 F4800.0 E622.724
G1 F1200.0
G1 E622.346
G1 F4800.0
M103
G1 X0.11 Y-15.6 Z1.49 F4200.0
G1 F1200.0
G1 E622.724
G1 F4200.0
M101
G1 X7.89 Y-15.6 Z1.49 F4800.0 E623.134
G1 F1200.0
G1 E622.134
G1 F4800.0
M103
G1 X5.18 Y-16.0 Z1.49 F4200.0
G1 F1200.0
G1 E623.134
G1 F4200.0
M101
G1 X2.82 Y-16.0 Z1.49 F4800.0 E623.259
G1 F1200.0
G1 E622.259
G1 F4800.0
M103
G1 X1.29 Y-10.0 Z1.49 F4200.0
G1 F1200.0
G1 E623.259
G1 F4200.0
M101
G1 X-8.78 Y-10.0 Z1.49 F4800.0 E623.791
G1 X-9.1 Y-9.6 Z1.49 F4800.0 E623.818
G1 X-0.03 Y-9.6 Z1.49 F4800.0 E624.298
G1 F1200.0
G1 E623.298
G1 F4800.0
M103
G1 X4.0 Y-9.9 Z1.49 F4200.0
G1 X7.98 Y-9.11 Z1.49 F4200.0
G1 X11.35 Y-6.85 Z1.49 F4200.0
G1 X13.61 Y-3.48 Z1.49 F4200.0
G1 X14.4 Y0.5 Z1.49 F4200.0
G1 X12.33 Y14.8 Z1.49 F4200.0
G1 F1200.0
G1 E624.298
G1 F4200.0
M101
G1 X-4.33 Y14.8 Z1.49 F4800.0 E625.178
G1 F1200.0
G1 E625.178
G1 F4800.0
M103
G1 X-3.58 Y15.2 Z1.49 F4200.0
G1 F1200.0
G1 E625.178
G1 F4200.0
M101
G1 X11.58 Y15.2 Z1.49 F4800.0 E625.978
G1 F1200.0
G1 E625.978
G1 F4800.0
M103
G1 X10.83 Y15.6 Z1.49 F4200.0
G1 F1200.0
G1 E625.978
G1 F4200.0
M101
G1 X-2.83 Y15.6 Z1.49 F4800.0 E626.699
G1 F1200.0
G1 E626.659
G1 F4800.0
M103
G1 X-1.87 Y16.0 Z1.49 F4200.0
G1 F1200.0
G1 E626.699
G1 F4200.0
M101
G1 X9.87 Y16.0 Z1.49 F4800.0 E627.319
G1 F1200.0
G1 E626.941
G1 F4800.0
M103
G1 X8.55 Y16.4 Z1.49 F4200.0
G1 F1200.0
G1 E627.319
G1 F4200.0
M101
G1 X-0.55 Y16.4 Z1.49 F4800.0 E627.8
G1 F1200.0
G1 E627.402
G1 F4800.0
M103
G1 X0.79 Y16.8 Z1.49 F4200.0
G1 F1200.0
G1 E627.8
G1 F4200.0
M101
G1 X7.21 Y16.8 Z1.49 F4800.0 E628.139
G1 F1200.0
G1 E627.139
G1 F4800.0
M103
G1 X16.28 Y11.6 Z1.49 F4200.0
G1 F1200.0
G1 E628.139
G1 F4200.0
M101
G1 X-8.28 Y11.6 Z1.49 F4800.0 E629.437
G1 X-7.96 Y12.0 Z1.49 F4800.0 E629.464
G1 X15.96 Y12.0 Z1.49 F4800.0 E630.727
G1 X15.57 Y12.4 Z1.49 F4800.0 E630.756
G1 X-7.57 Y12.4 Z1.49 F4800.0 E631.979
G1 X-7.08 Y12.8 Z1.49 F4800.0 E632.012
G1 X15.08 Y12.8 Z1.49 F4800.0 E633.182
G1 X14.59 Y13.2 Z1.49 F4800.0 E633.216
G1 X-6.59 Y13.2 Z1.49 F4800.0 E634.335
G1 X-6.1 Y13.6 Z1.49 F4800.0 E634.368
G1 X14.1 Y13.6 Z1.49 F4800.0 E635.436
G1 X13.62 Y14.0 Z1.49 F4800.0 E635.469
G1 X-5.62 Y14.0 Z1.49 F4800.0 E636.485
G1 X-5.07 Y14.4 Z1.49 F4800.0 E636.52
G1 X13.07 Y14.4 Z1.49 F4800.0 E637.479
G1 F1200.0
G1 E636.479
G1 F4800.0
M103
(</infill>)
(</nestedRing>)
(</rotation>)
(</layer>)
(<layer> 1.755 )
(<rotation> (6.12323399574e-17+1j) )
(<nestedRing>)
(<boundaryPerimeter>)
(<boundaryPoint> X13.723 Y-14.051 Z1.755 </boundaryPoint>)
(<boundaryPoint> X16.375 Y-11.875 Z1.755 </boundaryPoint>)
(<boundaryPoint> X18.551 Y-9.223 Z1.755 </boundaryPoint>)
(<boundaryPoint> X20.168 Y-6.197 Z1.755 </boundaryPoint>)
(<boundaryPoint> X21.164 Y-2.914 Z1.755 </boundaryPoint>)
(<boundaryPoint> X21.501 Y0.5 Z1.755 </boundaryPoint>)
(<boundaryPoint> X21.164 Y3.914 Z1.755 </boundaryPoint>)
(<boundaryPoint> X20.168 Y7.197 Z1.755 </boundaryPoint>)
(<boundaryPoint> X18.551 Y10.223 Z1.755 </boundaryPoint>)
(<boundaryPoint> X16.375 Y12.875 Z1.755 </boundaryPoint>)
(<boundaryPoint> X13.723 Y15.051 Z1.755 </boundaryPoint>)
(<boundaryPoint> X10.697 Y16.668 Z1.755 </boundaryPoint>)
(<boundaryPoint> X7.414 Y17.664 Z1.755 </boundaryPoint>)
(<boundaryPoint> X4.0 Y18.001 Z1.755 </boundaryPoint>)
(<boundaryPoint> X0.586 Y17.664 Z1.755 </boundaryPoint>)
(<boundaryPoint> X-2.697 Y16.668 Z1.755 </boundaryPoint>)
(<boundaryPoint> X-5.723 Y15.051 Z1.755 </boundaryPoint>)
(<boundaryPoint> X-8.375 Y12.875 Z1.755 </boundaryPoint>)
(<boundaryPoint> X-10.551 Y10.223 Z1.755 </boundaryPoint>)
(<boundaryPoint> X-12.168 Y7.197 Z1.755 </boundaryPoint>)
(<boundaryPoint> X-13.164 Y3.914 Z1.755 </boundaryPoint>)
(<boundaryPoint> X-13.501 Y0.5 Z1.755 </boundaryPoint>)
(<boundaryPoint> X-13.164 Y-2.914 Z1.755 </boundaryPoint>)
(<boundaryPoint> X-12.168 Y-6.197 Z1.755 </boundaryPoint>)
(<boundaryPoint> X-10.551 Y-9.223 Z1.755 </boundaryPoint>)
(<boundaryPoint> X-8.375 Y-11.875 Z1.755 </boundaryPoint>)
(<boundaryPoint> X-5.723 Y-14.051 Z1.755 </boundaryPoint>)
(<boundaryPoint> X-2.697 Y-15.668 Z1.755 </boundaryPoint>)
(<boundaryPoint> X0.586 Y-16.664 Z1.755 </boundaryPoint>)
(<boundaryPoint> X4.0 Y-17.001 Z1.755 </boundaryPoint>)
(<boundaryPoint> X7.414 Y-16.664 Z1.755 </boundaryPoint>)
(<boundaryPoint> X10.697 Y-15.668 Z1.755 </boundaryPoint>)
(<loop> inner )
G1 X6.03 Y10.7 Z1.76 F4200.0
G1 X1.97 Y10.7 Z1.76 F4200.0
G1 X-1.78 Y9.15 Z1.76 F4200.0
G1 X-4.65 Y6.28 Z1.76 F4200.0
G1 X-6.2 Y2.53 Z1.76 F4200.0
G1 X-6.2 Y-1.53 Z1.76 F4200.0
G1 X-3.31 Y-7.15 Z1.76 F4200.0
G1 F1200.0
G1 E637.479
G1 F4200.0
M101
G1 X-3.5 Y-7.0 Z1.76 F4800.0 E637.492
G1 X-4.82 Y-5.39 Z1.76 F4800.0 E637.602
G1 X-5.8 Y-3.56 Z1.76 F4800.0 E637.711
G1 X-6.4 Y-1.57 Z1.76 F4800.0 E637.821
G1 X-6.61 Y0.5 Z1.76 F4800.0 E637.931
G1 X-6.4 Y2.57 Z1.76 F4800.0 E638.041
G1 X-5.8 Y4.56 Z1.76 F4800.0 E638.151
G1 X-4.82 Y6.39 Z1.76 F4800.0 E638.261
G1 X-3.5 Y8.0 Z1.76 F4800.0 E638.37
G1 X-1.89 Y9.32 Z1.76 F4800.0 E638.48
G1 X-0.06 Y10.3 Z1.76 F4800.0 E638.59
G1 X1.93 Y10.9 Z1.76 F4800.0 E638.7
G1 X4.0 Y11.11 Z1.76 F4800.0 E638.81
G1 X6.07 Y10.9 Z1.76 F4800.0 E638.919
G1 X8.06 Y10.3 Z1.76 F4800.0 E639.029
G1 X9.89 Y9.32 Z1.76 F4800.0 E639.139
G1 X11.5 Y8.0 Z1.76 F4800.0 E639.249
G1 X12.82 Y6.39 Z1.76 F4800.0 E639.359
G1 X13.8 Y4.56 Z1.76 F4800.0 E639.468
G1 X14.4 Y2.57 Z1.76 F4800.0 E639.578
G1 X14.61 Y0.5 Z1.76 F4800.0 E639.688
G1 X14.4 Y-1.57 Z1.76 F4800.0 E639.798
G1 X13.8 Y-3.56 Z1.76 F4800.0 E639.908
G1 X12.82 Y-5.39 Z1.76 F4800.0 E640.018
G1 X11.5 Y-7.0 Z1.76 F4800.0 E640.127
G1 X9.89 Y-8.32 Z1.76 F4800.0 E640.237
G1 X8.06 Y-9.3 Z1.76 F4800.0 E640.347
G1 X6.07 Y-9.9 Z1.76 F4800.0 E640.457
G1 X4.0 Y-10.11 Z1.76 F4800.0 E640.567
G1 X1.93 Y-9.9 Z1.76 F4800.0 E640.677
G1 X-0.06 Y-9.3 Z1.76 F4800.0 E640.786
G1 X-1.89 Y-8.32 Z1.76 F4800.0 E640.896
G1 X-3.31 Y-7.15 Z1.76 F4800.0 E640.993
G1 F1200.0
G1 E639.993
G1 F4800.0
M103
(</loop>)
(<loop> outer )
G1 X-8.49 Y-10.79 Z1.76 F4200.0
G1 F1200.0
G1 E640.993
G1 F4200.0
M101
G1 X-8.34 Y-10.97 Z1.76 F4800.0 E641.006
G1 X-7.95 Y-11.45 Z1.76 F4800.0 E641.039
G1 X-5.39 Y-13.55 Z1.76 F4800.0 E641.214
G1 X-2.47 Y-15.11 Z1.76 F4800.0 E641.389
G1 X0.7 Y-16.07 Z1.76 F4800.0 E641.564
G1 X4.0 Y-16.4 Z1.76 F4800.0 E641.739
G1 X7.3 Y-16.07 Z1.76 F4800.0 E641.913
G1 X10.47 Y-15.11 Z1.76 F4800.0 E642.088
G1 X13.39 Y-13.55 Z1.76 F4800.0 E642.263
G1 X15.95 Y-11.45 Z1.76 F4800.0 E642.438
G1 X18.05 Y-8.89 Z1.76 F4800.0 E642.613
G1 X19.61 Y-5.97 Z1.76 F4800.0 E642.788
G1 X20.57 Y-2.8 Z1.76 F4800.0 E642.963
G1 X20.9 Y0.5 Z1.76 F4800.0 E643.138
G1 X20.57 Y3.8 Z1.76 F4800.0 E643.313
G1 X19.61 Y6.97 Z1.76 F4800.0 E643.488
G1 X18.05 Y9.89 Z1.76 F4800.0 E643.663
G1 X15.95 Y12.45 Z1.76 F4800.0 E643.838
G1 X13.39 Y14.55 Z1.76 F4800.0 E644.013
G1 X10.47 Y16.11 Z1.76 F4800.0 E644.188
G1 X7.3 Y17.07 Z1.76 F4800.0 E644.363
G1 X4.0 Y17.4 Z1.76 F4800.0 E644.538
G1 X0.7 Y17.07 Z1.76 F4800.0 E644.713
G1 X-2.47 Y16.11 Z1.76 F4800.0 E644.888
G1 X-5.39 Y14.55 Z1.76 F4800.0 E645.063
G1 X-7.95 Y12.45 Z1.76 F4800.0 E645.238
G1 X-10.05 Y9.89 Z1.76 F4800.0 E645.413
G1 X-11.61 Y6.97 Z1.76 F4800.0 E645.588
G1 X-12.57 Y3.8 Z1.76 F4800.0 E645.763
G1 X-12.9 Y0.5 Z1.76 F4800.0 E645.938
G1 X-12.57 Y-2.8 Z1.76 F4800.0 E646.113
G1 X-11.61 Y-5.97 Z1.76 F4800.0 E646.288
G1 X-10.05 Y-8.89 Z1.76 F4800.0 E646.463
G1 X-8.49 Y-10.79 Z1.76 F4800.0 E646.593
G1 F1200.0
G1 E646.593
G1 F4800.0
M103
(</loop>)
(<edge> outer )
;M108 R40.0
G1 X-8.8 Y-11.04 Z1.76 F4200.0
G1 F1200.0
G1 E646.593
G1 F4200.0
M101
G1 X-8.65 Y-11.23 Z1.76 F2400.0 E646.605
G1 X-8.23 Y-11.73 Z1.76 F2400.0 E646.64
G1 X-5.61 Y-13.88 Z1.76 F2400.0 E646.819
G1 X-2.62 Y-15.48 Z1.76 F2400.0 E646.998
G1 X0.63 Y-16.47 Z1.76 F2400.0 E647.178
G1 X4.0 Y-16.8 Z1.76 F2400.0 E647.357
G1 X7.38 Y-16.47 Z1.76 F2400.0 E647.536
G1 X10.62 Y-15.48 Z1.76 F2400.0 E647.715
G1 X13.61 Y-13.88 Z1.76 F2400.0 E647.894
G1 X16.23 Y-11.73 Z1.76 F2400.0 E648.073
G1 X18.38 Y-9.11 Z1.76 F2400.0 E648.252
G1 X19.98 Y-6.12 Z1.76 F2400.0 E648.432
G1 X20.97 Y-2.88 Z1.76 F2400.0 E648.611
G1 X21.3 Y0.5 Z1.76 F2400.0 E648.79
G1 X20.97 Y3.88 Z1.76 F2400.0 E648.969
G1 X19.98 Y7.12 Z1.76 F2400.0 E649.148
G1 X18.38 Y10.11 Z1.76 F2400.0 E649.327
G1 X16.23 Y12.73 Z1.76 F2400.0 E649.506
G1 X13.61 Y14.88 Z1.76 F2400.0 E649.686
G1 X10.62 Y16.48 Z1.76 F2400.0 E649.865
G1 X7.38 Y17.47 Z1.76 F2400.0 E650.044
G1 X4.0 Y17.8 Z1.76 F2400.0 E650.223
G1 X0.63 Y17.47 Z1.76 F2400.0 E650.402
G1 X-2.62 Y16.48 Z1.76 F2400.0 E650.581
G1 X-5.61 Y14.88 Z1.76 F2400.0 E650.76
G1 X-8.23 Y12.73 Z1.76 F2400.0 E650.94
G1 X-10.38 Y10.11 Z1.76 F2400.0 E651.119
G1 X-11.98 Y7.12 Z1.76 F2400.0 E651.298
G1 X-12.97 Y3.88 Z1.76 F2400.0 E651.477
G1 X-13.3 Y0.5 Z1.76 F2400.0 E651.656
G1 X-12.97 Y-2.88 Z1.76 F2400.0 E651.835
G1 X-11.98 Y-6.12 Z1.76 F2400.0 E652.014
G1 X-10.38 Y-9.11 Z1.76 F2400.0 E652.194
G1 X-8.8 Y-11.04 Z1.76 F2400.0 E652.325
G1 F1200.0
G1 E651.325
G1 F2400.0
M103
(</edge>)
(</boundaryPerimeter>)
(<nestedRing>)
(<boundaryPerimeter>)
(<boundaryPoint> X0.172 Y9.741 Z1.755 </boundaryPoint>)
(<boundaryPoint> X2.049 Y10.31 Z1.755 </boundaryPoint>)
(<boundaryPoint> X4.0 Y10.502 Z1.755 </boundaryPoint>)
(<boundaryPoint> X5.951 Y10.31 Z1.755 </boundaryPoint>)
(<boundaryPoint> X7.828 Y9.741 Z1.755 </boundaryPoint>)
(<boundaryPoint> X9.557 Y8.816 Z1.755 </boundaryPoint>)
(<boundaryPoint> X11.072 Y7.572 Z1.755 </boundaryPoint>)
(<boundaryPoint> X12.316 Y6.057 Z1.755 </boundaryPoint>)
(<boundaryPoint> X13.241 Y4.328 Z1.755 </boundaryPoint>)
(<boundaryPoint> X13.81 Y2.451 Z1.755 </boundaryPoint>)
(<boundaryPoint> X14.002 Y0.5 Z1.755 </boundaryPoint>)
(<boundaryPoint> X13.81 Y-1.451 Z1.755 </boundaryPoint>)
(<boundaryPoint> X13.241 Y-3.328 Z1.755 </boundaryPoint>)
(<boundaryPoint> X12.316 Y-5.057 Z1.755 </boundaryPoint>)
(<boundaryPoint> X11.072 Y-6.572 Z1.755 </boundaryPoint>)
(<boundaryPoint> X9.557 Y-7.816 Z1.755 </boundaryPoint>)
(<boundaryPoint> X7.828 Y-8.741 Z1.755 </boundaryPoint>)
(<boundaryPoint> X5.951 Y-9.31 Z1.755 </boundaryPoint>)
(<boundaryPoint> X4.0 Y-9.502 Z1.755 </boundaryPoint>)
(<boundaryPoint> X2.049 Y-9.31 Z1.755 </boundaryPoint>)
(<boundaryPoint> X0.172 Y-8.741 Z1.755 </boundaryPoint>)
(<boundaryPoint> X-1.557 Y-7.816 Z1.755 </boundaryPoint>)
(<boundaryPoint> X-3.072 Y-6.572 Z1.755 </boundaryPoint>)
(<boundaryPoint> X-4.316 Y-5.057 Z1.755 </boundaryPoint>)
(<boundaryPoint> X-5.241 Y-3.328 Z1.755 </boundaryPoint>)
(<boundaryPoint> X-5.81 Y-1.451 Z1.755 </boundaryPoint>)
(<boundaryPoint> X-6.002 Y0.5 Z1.755 </boundaryPoint>)
(<boundaryPoint> X-5.81 Y2.451 Z1.755 </boundaryPoint>)
(<boundaryPoint> X-5.241 Y4.328 Z1.755 </boundaryPoint>)
(<boundaryPoint> X-4.316 Y6.057 Z1.755 </boundaryPoint>)
(<boundaryPoint> X-3.072 Y7.572 Z1.755 </boundaryPoint>)
(<boundaryPoint> X-1.557 Y8.816 Z1.755 </boundaryPoint>)
(<edge> inner )
G1 X-3.03 Y-6.87 Z1.76 F4200.0
G1 F1200.0
G1 E652.325
G1 F4200.0
M101
G1 X-3.21 Y-6.71 Z1.76 F2400.0 E652.338
G1 X-4.48 Y-5.17 Z1.76 F2400.0 E652.444
G1 X-5.43 Y-3.41 Z1.76 F2400.0 E652.549
G1 X-6.01 Y-1.49 Z1.76 F2400.0 E652.655
G1 X-6.2 Y0.5 Z1.76 F2400.0 E652.761
G1 X-6.01 Y2.49 Z1.76 F2400.0 E652.866
G1 X-5.43 Y4.41 Z1.76 F2400.0 E652.972
G1 X-4.48 Y6.17 Z1.76 F2400.0 E653.078
G1 X-3.21 Y7.71 Z1.76 F2400.0 E653.183
G1 X-1.67 Y8.98 Z1.76 F2400.0 E653.289
G1 X0.1 Y9.93 Z1.76 F2400.0 E653.395
G1 X2.01 Y10.51 Z1.76 F2400.0 E653.5
G1 X4.0 Y10.7 Z1.76 F2400.0 E653.606
G1 X5.99 Y10.51 Z1.76 F2400.0 E653.712
G1 X7.91 Y9.93 Z1.76 F2400.0 E653.817
G1 X9.67 Y8.98 Z1.76 F2400.0 E653.923
G1 X11.21 Y7.71 Z1.76 F2400.0 E654.029
G1 X12.48 Y6.17 Z1.76 F2400.0 E654.134
G1 X13.43 Y4.41 Z1.76 F2400.0 E654.24
G1 X14.01 Y2.49 Z1.76 F2400.0 E654.346
G1 X14.2 Y0.5 Z1.76 F2400.0 E654.451
G1 X14.01 Y-1.49 Z1.76 F2400.0 E654.557
G1 X13.43 Y-3.41 Z1.76 F2400.0 E654.663
G1 X12.48 Y-5.17 Z1.76 F2400.0 E654.768
G1 X11.21 Y-6.71 Z1.76 F2400.0 E654.874
G1 X9.67 Y-7.98 Z1.76 F2400.0 E654.979
G1 X7.91 Y-8.93 Z1.76 F2400.0 E655.085
G1 X5.99 Y-9.51 Z1.76 F2400.0 E655.191
G1 X4.0 Y-9.7 Z1.76 F2400.0 E655.296
G1 X2.01 Y-9.51 Z1.76 F2400.0 E655.402
G1 X0.1 Y-8.93 Z1.76 F2400.0 E655.508
G1 X-1.67 Y-7.98 Z1.76 F2400.0 E655.613
G1 X-3.03 Y-6.87 Z1.76 F2400.0 E655.706
G1 F1200.0
G1 E654.706
G1 F2400.0
M103
(</edge>)
(</boundaryPerimeter>)
(</nestedRing>)
(<infill>)
(<infillBoundary>)
(<infillPoint> X13.388 Y-13.55 Z1.755 </infillPoint>)
(<infillPoint> X15.949 Y-11.449 Z1.755 </infillPoint>)
(<infillPoint> X18.05 Y-8.888 Z1.755 </infillPoint>)
(<infillPoint> X19.611 Y-5.966 Z1.755 </infillPoint>)
(<infillPoint> X20.573 Y-2.796 Z1.755 </infillPoint>)
(<infillPoint> X20.898 Y0.5 Z1.755 </infillPoint>)
(<infillPoint> X20.573 Y3.796 Z1.755 </infillPoint>)
(<infillPoint> X19.611 Y6.966 Z1.755 </infillPoint>)
(<infillPoint> X18.05 Y9.888 Z1.755 </infillPoint>)
(<infillPoint> X15.949 Y12.449 Z1.755 </infillPoint>)
(<infillPoint> X13.388 Y14.55 Z1.755 </infillPoint>)
(<infillPoint> X10.466 Y16.111 Z1.755 </infillPoint>)
(<infillPoint> X7.296 Y17.073 Z1.755 </infillPoint>)
(<infillPoint> X4.0 Y17.398 Z1.755 </infillPoint>)
(<infillPoint> X0.704 Y17.073 Z1.755 </infillPoint>)
(<infillPoint> X-2.466 Y16.111 Z1.755 </infillPoint>)
(<infillPoint> X-5.388 Y14.55 Z1.755 </infillPoint>)
(<infillPoint> X-7.949 Y12.449 Z1.755 </infillPoint>)
(<infillPoint> X-10.05 Y9.888 Z1.755 </infillPoint>)
(<infillPoint> X-11.611 Y6.966 Z1.755 </infillPoint>)
(<infillPoint> X-12.573 Y3.796 Z1.755 </infillPoint>)
(<infillPoint> X-12.898 Y0.5 Z1.755 </infillPoint>)
(<infillPoint> X-12.573 Y-2.796 Z1.755 </infillPoint>)
(<infillPoint> X-11.611 Y-5.966 Z1.755 </infillPoint>)
(<infillPoint> X-10.05 Y-8.888 Z1.755 </infillPoint>)
(<infillPoint> X-7.949 Y-11.449 Z1.755 </infillPoint>)
(<infillPoint> X-5.388 Y-13.55 Z1.755 </infillPoint>)
(<infillPoint> X-2.466 Y-15.111 Z1.755 </infillPoint>)
(<infillPoint> X0.704 Y-16.073 Z1.755 </infillPoint>)
(<infillPoint> X4.0 Y-16.398 Z1.755 </infillPoint>)
(<infillPoint> X7.296 Y-16.073 Z1.755 </infillPoint>)
(<infillPoint> X10.466 Y-15.111 Z1.755 </infillPoint>)
(</infillBoundary>)
(<infillBoundary>)
(<infillPoint> X-0.059 Y10.298 Z1.755 </infillPoint>)
(<infillPoint> X1.931 Y10.901 Z1.755 </infillPoint>)
(<infillPoint> X4.0 Y11.105 Z1.755 </infillPoint>)
(<infillPoint> X6.069 Y10.901 Z1.755 </infillPoint>)
(<infillPoint> X8.059 Y10.298 Z1.755 </infillPoint>)
(<infillPoint> X9.892 Y9.317 Z1.755 </infillPoint>)
(<infillPoint> X11.498 Y7.998 Z1.755 </infillPoint>)
(<infillPoint> X12.817 Y6.392 Z1.755 </infillPoint>)
(<infillPoint> X13.798 Y4.559 Z1.755 </infillPoint>)
(<infillPoint> X14.401 Y2.569 Z1.755 </infillPoint>)
(<infillPoint> X14.605 Y0.5 Z1.755 </infillPoint>)
(<infillPoint> X14.401 Y-1.569 Z1.755 </infillPoint>)
(<infillPoint> X13.798 Y-3.559 Z1.755 </infillPoint>)
(<infillPoint> X12.817 Y-5.392 Z1.755 </infillPoint>)
(<infillPoint> X11.498 Y-6.998 Z1.755 </infillPoint>)
(<infillPoint> X9.892 Y-8.317 Z1.755 </infillPoint>)
(<infillPoint> X8.059 Y-9.298 Z1.755 </infillPoint>)
(<infillPoint> X6.069 Y-9.901 Z1.755 </infillPoint>)
(<infillPoint> X4.0 Y-10.105 Z1.755 </infillPoint>)
(<infillPoint> X1.931 Y-9.901 Z1.755 </infillPoint>)
(<infillPoint> X-0.059 Y-9.298 Z1.755 </infillPoint>)
(<infillPoint> X-1.892 Y-8.317 Z1.755 </infillPoint>)
(<infillPoint> X-3.498 Y-6.998 Z1.755 </infillPoint>)
(<infillPoint> X-4.817 Y-5.392 Z1.755 </infillPoint>)
(<infillPoint> X-5.798 Y-3.559 Z1.755 </infillPoint>)
(<infillPoint> X-6.401 Y-1.569 Z1.755 </infillPoint>)
(<infillPoint> X-6.605 Y0.5 Z1.755 </infillPoint>)
(<infillPoint> X-6.401 Y2.569 Z1.755 </infillPoint>)
(<infillPoint> X-5.798 Y4.559 Z1.755 </infillPoint>)
(<infillPoint> X-4.817 Y6.392 Z1.755 </infillPoint>)
(<infillPoint> X-3.498 Y7.998 Z1.755 </infillPoint>)
(<infillPoint> X-1.892 Y9.317 Z1.755 </infillPoint>)
(</infillBoundary>)
;M108 R80.0
G1 X-5.2 Y-5.27 Z1.76 F4200.0
G1 F1200.0
G1 E655.706
G1 F4200.0
M101
G1 X-5.2 Y-13.33 Z1.76 F4800.0 E656.132
G1 X-4.8 Y-13.55 Z1.76 F4800.0 E656.156
G1 X-4.8 Y-5.85 Z1.76 F4800.0 E656.563
G1 X-4.4 Y-6.34 Z1.76 F4800.0 E656.596
G1 X-4.4 Y-13.76 Z1.76 F4800.0 E656.988
G1 X-4.0 Y-13.97 Z1.76 F4800.0 E657.012
G1 X-4.0 Y-6.83 Z1.76 F4800.0 E657.389
G1 X-3.6 Y-7.28 Z1.76 F4800.0 E657.421
G1 X-3.6 Y-14.19 Z1.76 F4800.0 E657.786
G1 X-3.2 Y-14.4 Z1.76 F4800.0 E657.81
G1 X-3.2 Y-7.61 Z1.76 F4800.0 E658.169
G1 X-2.8 Y-7.93 Z1.76 F4800.0 E658.196
G1 X-2.8 Y-14.62 Z1.76 F4800.0 E658.549
G1 X-2.4 Y-14.83 Z1.76 F4800.0 E658.573
G1 X-2.4 Y-8.26 Z1.76 F4800.0 E658.92
G1 X-2.0 Y-8.58 Z1.76 F4800.0 E658.947
G1 X-2.0 Y-14.96 Z1.76 F4800.0 E659.284
G1 X-1.6 Y-15.08 Z1.76 F4800.0 E659.306
G1 X-1.6 Y-8.79 Z1.76 F4800.0 E659.638
G1 X-1.2 Y-9.01 Z1.76 F4800.0 E659.662
G1 X-1.2 Y-15.2 Z1.76 F4800.0 E659.99
G1 X-0.8 Y-15.32 Z1.76 F4800.0 E660.012
G1 X-0.8 Y-9.22 Z1.76 F4800.0 E660.334
G1 X-0.4 Y-9.43 Z1.76 F4800.0 E660.358
G1 X-0.4 Y-15.45 Z1.76 F4800.0 E660.676
G1 F1200.0
G1 E660.676
G1 F4800.0
M103
G1 X-0.0 Y-15.57 Z1.76 F4200.0
G1 F1200.0
G1 E660.676
G1 F4200.0
M101
G1 X-0.0 Y-9.61 Z1.76 F4800.0 E660.991
G1 X0.4 Y-9.73 Z1.76 F4800.0 E661.013
G1 X0.4 Y-15.69 Z1.76 F4800.0 E661.328
G1 X0.8 Y-15.8 Z1.76 F4800.0 E661.35
G1 X0.8 Y-9.85 Z1.76 F4800.0 E661.664
G1 X1.2 Y-9.97 Z1.76 F4800.0 E661.686
G1 X1.2 Y-15.84 Z1.76 F4800.0 E661.996
G1 X1.6 Y-15.88 Z1.76 F4800.0 E662.017
G1 X1.6 Y-10.09 Z1.76 F4800.0 E662.323
G1 X2.0 Y-10.19 Z1.76 F4800.0 E662.345
G1 X2.0 Y-15.92 Z1.76 F4800.0 E662.647
G1 X2.4 Y-15.96 Z1.76 F4800.0 E662.668
G1 X2.4 Y-10.23 Z1.76 F4800.0 E662.971
G1 X2.8 Y-10.27 Z1.76 F4800.0 E662.992
G1 X2.8 Y-16.0 Z1.76 F4800.0 E663.295
G1 X3.2 Y-16.04 Z1.76 F4800.0 E663.316
G1 X3.2 Y-10.31 Z1.76 F4800.0 E663.619
G1 X3.6 Y-10.35 Z1.76 F4800.0 E663.64
G1 X3.6 Y-16.08 Z1.76 F4800.0 E663.943
G1 X4.0 Y-16.12 Z1.76 F4800.0 E663.964
G1 X4.0 Y-10.39 Z1.76 F4800.0 E664.267
G1 X4.4 Y-10.35 Z1.76 F4800.0 E664.288
G1 X4.4 Y-16.08 Z1.76 F4800.0 E664.591
G1 X4.8 Y-16.04 Z1.76 F4800.0 E664.612
G1 X4.8 Y-10.31 Z1.76 F4800.0 E664.915
G1 X5.2 Y-10.27 Z1.76 F4800.0 E664.936
G1 X5.2 Y-16.0 Z1.76 F4800.0 E665.239
G1 X5.6 Y-15.96 Z1.76 F4800.0 E665.26
G1 X5.6 Y-10.23 Z1.76 F4800.0 E665.563
G1 X6.0 Y-10.19 Z1.76 F4800.0 E665.584
G1 X6.0 Y-15.92 Z1.76 F4800.0 E665.886
G1 X6.4 Y-15.88 Z1.76 F4800.0 E665.908
G1 X6.4 Y-10.09 Z1.76 F4800.0 E666.213
G1 X6.8 Y-9.97 Z1.76 F4800.0 E666.235
G1 X6.8 Y-15.84 Z1.76 F4800.0 E666.545
G1 X7.2 Y-15.8 Z1.76 F4800.0 E666.567
G1 X7.2 Y-9.85 Z1.76 F4800.0 E666.881
G1 X7.6 Y-9.73 Z1.76 F4800.0 E666.903
G1 X7.6 Y-15.69 Z1.76 F4800.0 E667.218
G1 X8.0 Y-15.57 Z1.76 F4800.0 E667.24
G1 X8.0 Y-9.61 Z1.76 F4800.0 E667.555
G1 X8.4 Y-9.43 Z1.76 F4800.0 E667.578
G1 X8.4 Y-15.45 Z1.76 F4800.0 E667.895
G1 X8.8 Y-15.32 Z1.76 F4800.0 E667.917
G1 X8.8 Y-9.22 Z1.76 F4800.0 E668.24
G1 X9.2 Y-9.01 Z1.76 F4800.0 E668.264
G1 X9.2 Y-15.2 Z1.76 F4800.0 E668.591
G1 X9.6 Y-15.08 Z1.76 F4800.0 E668.613
G1 X9.6 Y-8.79 Z1.76 F4800.0 E668.946
G1 X10.0 Y-8.58 Z1.76 F4800.0 E668.97
G1 X10.0 Y-14.96 Z1.76 F4800.0 E669.307
G1 X10.4 Y-14.83 Z1.76 F4800.0 E669.329
G1 X10.4 Y-8.26 Z1.76 F4800.0 E669.676
G1 X10.8 Y-7.93 Z1.76 F4800.0 E669.703
G1 X10.8 Y-14.62 Z1.76 F4800.0 E670.056
G1 X11.2 Y-14.4 Z1.76 F4800.0 E670.08
G1 X11.2 Y-7.61 Z1.76 F4800.0 E670.439
G1 X11.6 Y-7.28 Z1.76 F4800.0 E670.466
G1 X11.6 Y-14.19 Z1.76 F4800.0 E670.831
G1 X12.0 Y-13.97 Z1.76 F4800.0 E670.855
G1 X12.0 Y-6.83 Z1.76 F4800.0 E671.233
G1 X12.4 Y-6.34 Z1.76 F4800.0 E671.266
G1 X12.4 Y-13.76 Z1.76 F4800.0 E671.658
G1 X12.8 Y-13.55 Z1.76 F4800.0 E671.682
G1 X12.8 Y-5.85 Z1.76 F4800.0 E672.088
G1 X13.2 Y-5.27 Z1.76 F4800.0 E672.126
G1 X13.2 Y-13.33 Z1.76 F4800.0 E672.552
G1 X13.6 Y-13.01 Z1.76 F4800.0 E672.579
G1 X13.6 Y-4.52 Z1.76 F4800.0 E673.027
G1 X14.0 Y-3.78 Z1.76 F4800.0 E673.072
G1 X14.0 Y-12.69 Z1.76 F4800.0 E673.543
G1 X14.4 Y-12.36 Z1.76 F4800.0 E673.57
G1 X14.4 Y-2.54 Z1.76 F4800.0 E674.089
G1 X14.8 Y-0.38 Z1.76 F4800.0 E674.205
G1 X14.8 Y-12.03 Z1.76 F4800.0 E674.821
G1 X15.2 Y-11.7 Z1.76 F4800.0 E674.848
G1 X15.2 Y12.7 Z1.76 F4800.0 E676.137
G1 X14.8 Y13.03 Z1.76 F4800.0 E676.164
G1 X14.8 Y1.38 Z1.76 F4800.0 E676.78
G1 F1200.0
G1 E675.78
G1 F4800.0
M103
G1 X14.4 Y3.54 Z1.76 F4200.0
G1 F1200.0
G1 E676.78
G1 F4200.0
M101
G1 X14.4 Y13.36 Z1.76 F4800.0 E677.298
G1 X14.0 Y13.69 Z1.76 F4800.0 E677.326
G1 X14.0 Y4.78 Z1.76 F4800.0 E677.796
G1 F1200.0
G1 E677.796
G1 F4800.0
M103
G1 X13.6 Y5.52 Z1.76 F4200.0
G1 F1200.0
G1 E677.796
G1 F4200.0
M101
G1 X13.6 Y14.01 Z1.76 F4800.0 E678.245
G1 X13.2 Y14.33 Z1.76 F4800.0 E678.272
G1 X13.2 Y6.27 Z1.76 F4800.0 E678.698
G1 X12.8 Y6.85 Z1.76 F4800.0 E678.735
G1 X12.8 Y14.55 Z1.76 F4800.0 E679.142
G1 X12.4 Y14.76 Z1.76 F4800.0 E679.166
G1 X12.4 Y7.34 Z1.76 F4800.0 E679.558
G1 X12.0 Y7.83 Z1.76 F4800.0 E679.591
G1 X12.0 Y14.97 Z1.76 F4800.0 E679.968
G1 X11.6 Y15.19 Z1.76 F4800.0 E679.992
G1 X11.6 Y8.28 Z1.76 F4800.0 E680.357
G1 X11.2 Y8.61 Z1.76 F4800.0 E680.385
G1 X11.2 Y15.4 Z1.76 F4800.0 E680.744
G1 X10.8 Y15.62 Z1.76 F4800.0 E680.768
G1 X10.8 Y8.93 Z1.76 F4800.0 E681.121
G1 X10.4 Y9.26 Z1.76 F4800.0 E681.148
G1 X10.4 Y15.83 Z1.76 F4800.0 E681.495
G1 X10.0 Y15.96 Z1.76 F4800.0 E681.517
G1 X10.0 Y9.58 Z1.76 F4800.0 E681.854
G1 X9.6 Y9.79 Z1.76 F4800.0 E681.878
G1 X9.6 Y16.08 Z1.76 F4800.0 E682.21
G1 X9.2 Y16.2 Z1.76 F4800.0 E682.233
G1 X9.2 Y10.01 Z1.76 F4800.0 E682.56
G1 X8.8 Y10.22 Z1.76 F4800.0 E682.584
G1 X8.8 Y16.32 Z1.76 F4800.0 E682.906
G1 X8.4 Y16.45 Z1.76 F4800.0 E682.928
G1 X8.4 Y10.43 Z1.76 F4800.0 E683.246
G1 X8.0 Y10.61 Z1.76 F4800.0 E683.269
G1 X8.0 Y16.57 Z1.76 F4800.0 E683.584
G1 X7.6 Y16.69 Z1.76 F4800.0 E683.606
G1 X7.6 Y10.73 Z1.76 F4800.0 E683.921
G1 X7.2 Y10.85 Z1.76 F4800.0 E683.943
G1 X7.2 Y16.8 Z1.76 F4800.0 E684.257
G1 X6.8 Y16.84 Z1.76 F4800.0 E684.278
G1 X6.8 Y10.97 Z1.76 F4800.0 E684.588
G1 X6.4 Y11.09 Z1.76 F4800.0 E684.61
G1 X6.4 Y16.88 Z1.76 F4800.0 E684.916
G1 X6.0 Y16.92 Z1.76 F4800.0 E684.937
G1 X6.0 Y11.19 Z1.76 F4800.0 E685.24
G1 X5.6 Y11.23 Z1.76 F4800.0 E685.261
G1 X5.6 Y16.96 Z1.76 F4800.0 E685.564
G1 X5.2 Y17.0 Z1.76 F4800.0 E685.585
G1 X5.2 Y11.27 Z1.76 F4800.0 E685.888
G1 X4.8 Y11.31 Z1.76 F4800.0 E685.909
G1 X4.8 Y17.04 Z1.76 F4800.0 E686.212
G1 X4.4 Y17.08 Z1.76 F4800.0 E686.233
G1 X4.4 Y11.35 Z1.76 F4800.0 E686.536
G1 X4.0 Y11.39 Z1.76 F4800.0 E686.557
G1 X4.0 Y17.12 Z1.76 F4800.0 E686.86
G1 X3.6 Y17.08 Z1.76 F4800.0 E686.881
G1 X3.6 Y11.35 Z1.76 F4800.0 E687.184
G1 X3.2 Y11.31 Z1.76 F4800.0 E687.205
G1 X3.2 Y17.04 Z1.76 F4800.0 E687.507
G1 X2.8 Y17.0 Z1.76 F4800.0 E687.529
G1 X2.8 Y11.27 Z1.76 F4800.0 E687.831
G1 X2.4 Y11.23 Z1.76 F4800.0 E687.853
G1 X2.4 Y16.96 Z1.76 F4800.0 E688.155
G1 X2.0 Y16.92 Z1.76 F4800.0 E688.177
G1 X2.0 Y11.19 Z1.76 F4800.0 E688.479
G1 X1.6 Y11.09 Z1.76 F4800.0 E688.501
G1 X1.6 Y16.88 Z1.76 F4800.0 E688.807
G1 X1.2 Y16.84 Z1.76 F4800.0 E688.828
G1 X1.2 Y10.97 Z1.76 F4800.0 E689.138
G1 X0.8 Y10.85 Z1.76 F4800.0 E689.16
G1 X0.8 Y16.8 Z1.76 F4800.0 E689.474
G1 X0.4 Y16.69 Z1.76 F4800.0 E689.496
G1 X0.4 Y10.73 Z1.76 F4800.0 E689.811
G1 X0.0 Y10.61 Z1.76 F4800.0 E689.833
G1 X0.0 Y16.57 Z1.76 F4800.0 E690.148
G1 X-0.4 Y16.45 Z1.76 F4800.0 E690.17
G1 X-0.4 Y10.43 Z1.76 F4800.0 E690.488
G1 X-0.8 Y10.22 Z1.76 F4800.0 E690.511
G1 X-0.8 Y16.32 Z1.76 F4800.0 E690.834
G1 X-1.2 Y16.2 Z1.76 F4800.0 E690.856
G1 X-1.2 Y10.01 Z1.76 F4800.0 E691.183
G1 X-1.6 Y9.79 Z1.76 F4800.0 E691.207
G1 X-1.6 Y16.08 Z1.76 F4800.0 E691.54
G1 X-2.0 Y15.96 Z1.76 F4800.0 E691.562
G1 X-2.0 Y9.58 Z1.76 F4800.0 E691.899
G1 X-2.4 Y9.26 Z1.76 F4800.0 E691.926
G1 X-2.4 Y15.83 Z1.76 F4800.0 E692.273
G1 X-2.8 Y15.62 Z1.76 F4800.0 E692.297
G1 X-2.8 Y8.93 Z1.76 F4800.0 E692.65
G1 X-3.2 Y8.61 Z1.76 F4800.0 E692.677
G1 X-3.2 Y15.4 Z1.76 F4800.0 E693.036
G1 X-3.6 Y15.19 Z1.76 F4800.0 E693.06
G1 X-3.6 Y8.28 Z1.76 F4800.0 E693.425
G1 X-4.0 Y7.83 Z1.76 F4800.0 E693.457
G1 X-4.0 Y14.97 Z1.76 F4800.0 E693.834
G1 X-4.4 Y14.76 Z1.76 F4800.0 E693.858
G1 X-4.4 Y7.34 Z1.76 F4800.0 E694.25
G1 X-4.8 Y6.85 Z1.76 F4800.0 E694.283
G1 X-4.8 Y14.55 Z1.76 F4800.0 E694.69
G1 X-5.2 Y14.33 Z1.76 F4800.0 E694.714
G1 X-5.2 Y6.27 Z1.76 F4800.0 E695.139
G1 X-5.6 Y5.52 Z1.76 F4800.0 E695.184
G1 X-5.6 Y14.01 Z1.76 F4800.0 E695.633
G1 X-6.0 Y13.69 Z1.76 F4800.0 E695.66
G1 X-6.0 Y4.78 Z1.76 F4800.0 E696.131
G1 X-6.4 Y3.54 Z1.76 F4800.0 E696.2
G1 X-6.4 Y13.36 Z1.76 F4800.0 E696.718
G1 X-6.8 Y13.03 Z1.76 F4800.0 E696.746
G1 X-6.8 Y-12.03 Z1.76 F4800.0 E698.069
G1 X-6.4 Y-12.36 Z1.76 F4800.0 E698.097
G1 X-6.4 Y-2.54 Z1.76 F4800.0 E698.615
G1 F1200.0
G1 E698.315
G1 F4800.0
M103
G1 X-6.0 Y-3.78 Z1.76 F4200.0
G1 F1200.0
G1 E698.615
G1 F4200.0
M101
G1 X-6.0 Y-12.69 Z1.76 F4800.0 E699.086
G1 X-5.6 Y-13.01 Z1.76 F4800.0 E699.113
G1 X-5.6 Y-4.52 Z1.76 F4800.0 E699.562
G1 F1200.0
G1 E698.562
G1 F4800.0
M103
G1 X-10.8 Y7.89 Z1.76 F4200.0
G1 F1200.0
G1 E699.562
G1 F4200.0
M101
G1 X-10.8 Y-6.89 Z1.76 F4800.0 E700.343
G1 F1200.0
G1 E700.343
G1 F4800.0
M103
G1 X-11.2 Y-6.14 Z1.76 F4200.0
G1 F1200.0
G1 E700.343
G1 F4200.0
M101
G1 X-11.2 Y7.14 Z1.76 F4800.0 E701.044
G1 F1200.0
G1 E700.871
G1 F4800.0
M103
G1 X-11.6 Y6.04 Z1.76 F4200.0
G1 F1200.0
G1 E701.044
G1 F4200.0
M101
G1 X-11.6 Y-5.04 Z1.76 F4800.0 E701.629
G1 F1200.0
G1 E701.252
G1 F4800.0
M103
G1 X-12.0 Y-3.72 Z1.76 F4200.0
G1 F1200.0
G1 E701.629
G1 F4200.0
M101
G1 X-12.0 Y4.72 Z1.76 F4800.0 E702.075
G1 F1200.0
G1 E701.075
G1 F4800.0
M103
G1 X-12.4 Y2.7 Z1.76 F4200.0
G1 F1200.0
G1 E702.075
G1 F4200.0
M101
G1 X-12.4 Y-1.7 Z1.76 F4800.0 E702.307
G1 F1200.0
G1 E701.307
G1 F4800.0
M103
G1 X-10.4 Y-7.64 Z1.76 F4200.0
G1 F1200.0
G1 E702.307
G1 F4200.0
M101
G1 X-10.4 Y8.64 Z1.76 F4800.0 E703.167
G1 F1200.0
G1 E702.167
G1 F4800.0
M103
G1 X-7.2 Y-11.7 Z1.76 F4200.0
G1 F1200.0
G1 E703.167
G1 F4200.0
M101
G1 X-7.2 Y12.7 Z1.76 F4800.0 E704.456
G1 X-7.6 Y12.37 Z1.76 F4800.0 E704.483
G1 X-7.6 Y-11.37 Z1.76 F4800.0 E705.738
G1 X-8.0 Y-10.95 Z1.76 F4800.0 E705.769
G1 X-8.0 Y11.95 Z1.76 F4800.0 E706.978
G1 X-8.4 Y11.46 Z1.76 F4800.0 E707.011
G1 X-8.4 Y-10.46 Z1.76 F4800.0 E708.169
G1 X-8.8 Y-9.97 Z1.76 F4800.0 E708.202
G1 X-8.8 Y10.97 Z1.76 F4800.0 E709.308
G1 X-9.2 Y10.48 Z1.76 F4800.0 E709.342
G1 X-9.2 Y-9.48 Z1.76 F4800.0 E710.396
G1 X-9.6 Y-8.99 Z1.76 F4800.0 E710.429
G1 X-9.6 Y9.99 Z1.76 F4800.0 E711.433
G1 X-10.0 Y9.39 Z1.76 F4800.0 E711.471
G1 X-10.0 Y-8.39 Z1.76 F4800.0 E712.41
G1 F1200.0
G1 E711.41
G1 F4800.0
M103
G1 X15.6 Y-11.37 Z1.76 F4200.0
G1 F1200.0
G1 E712.41
G1 F4200.0
M101
G1 X15.6 Y12.37 Z1.76 F4800.0 E713.664
G1 X16.0 Y11.95 Z1.76 F4800.0 E713.695
G1 X16.0 Y-10.95 Z1.76 F4800.0 E714.904
G1 X16.4 Y-10.46 Z1.76 F4800.0 E714.938
G1 X16.4 Y11.46 Z1.76 F4800.0 E716.095
G1 X16.8 Y10.97 Z1.76 F4800.0 E716.129
G1 X16.8 Y-9.97 Z1.76 F4800.0 E717.235
G1 X17.2 Y-9.48 Z1.76 F4800.0 E717.268
G1 X17.2 Y10.48 Z1.76 F4800.0 E718.323
G1 X17.6 Y9.99 Z1.76 F4800.0 E718.356
G1 X17.6 Y-8.99 Z1.76 F4800.0 E719.359
G1 X18.0 Y-8.39 Z1.76 F4800.0 E719.398
G1 X18.0 Y9.39 Z1.76 F4800.0 E720.336
G1 F1200.0
G1 E720.336
G1 F4800.0
M103
G1 X18.4 Y8.64 Z1.76 F4200.0
G1 F1200.0
G1 E720.336
G1 F4200.0
M101
G1 X18.4 Y-7.64 Z1.76 F4800.0 E721.196
G1 F1200.0
G1 E721.196
G1 F4800.0
M103
G1 X18.8 Y-6.89 Z1.76 F4200.0
G1 F1200.0
G1 E721.196
G1 F4200.0
M101
G1 X18.8 Y7.89 Z1.76 F4800.0 E721.977
G1 F1200.0
G1 E721.977
G1 F4800.0
M103
G1 X19.2 Y7.14 Z1.76 F4200.0
G1 F1200.0
G1 E721.977
G1 F4200.0
M101
G1 X19.2 Y-6.14 Z1.76 F4800.0 E722.679
G1 F1200.0
G1 E722.505
G1 F4800.0
M103
G1 X19.6 Y-5.04 Z1.76 F4200.0
G1 F1200.0
G1 E722.679
G1 F4200.0
M101
G1 X19.6 Y6.04 Z1.76 F4800.0 E723.264
G1 F1200.0
G1 E722.886
G1 F4800.0
M103
G1 X20.0 Y4.72 Z1.76 F4200.0
G1 F1200.0
G1 E723.264
G1 F4200.0
M101
G1 X20.0 Y-3.72 Z1.76 F4800.0 E723.71
G1 F1200.0
G1 E722.71
G1 F4800.0
M103
G1 X20.4 Y-1.7 Z1.76 F4200.0
G1 F1200.0
G1 E723.71
G1 F4200.0
M101
G1 X20.4 Y2.7 Z1.76 F4800.0 E723.942
G1 F1200.0
G1 E722.942
G1 F4800.0
M103
(</infill>)
(</nestedRing>)
(</rotation>)
(</layer>)
(<layer> 2.025 )
(<rotation> (-1+1.22464679915e-16j) )
(</rotation>)
(</layer>)
(<layer> 2.295 )
(<rotation> (6.12323399574e-17+1j) )
(</rotation>)
(</layer>)
(<layer> 2.565 )
(<rotation> (-1+1.22464679915e-16j) )
(</rotation>)
(</layer>)
(<layer> 2.835 )
(<rotation> (6.12323399574e-17+1j) )
(</rotation>)
(</layer>)
(<layer> 3.105 )
(<rotation> (-1+1.22464679915e-16j) )
(</rotation>)
(</layer>)
(<layer> 3.375 )
(<rotation> (6.12323399574e-17+1j) )
(</rotation>)
(</layer>)
(<layer> 3.645 )
(<rotation> (-1+1.22464679915e-16j) )
(</rotation>)
(</layer>)
(<layer> 3.915 )
(<rotation> (6.12323399574e-17+1j) )
(</rotation>)
(</layer>)
(<layer> 4.185 )
(<rotation> (-1+1.22464679915e-16j) )
(<nestedRing>)
(<boundaryPerimeter>)
(<boundaryPoint> X16.375 Y-11.875 Z4.185 </boundaryPoint>)
(<boundaryPoint> X18.551 Y-9.223 Z4.185 </boundaryPoint>)
(<boundaryPoint> X20.168 Y-6.197 Z4.185 </boundaryPoint>)
(<boundaryPoint> X21.164 Y-2.914 Z4.185 </boundaryPoint>)
(<boundaryPoint> X21.501 Y0.5 Z4.185 </boundaryPoint>)
(<boundaryPoint> X21.164 Y3.914 Z4.185 </boundaryPoint>)
(<boundaryPoint> X20.168 Y7.197 Z4.185 </boundaryPoint>)
(<boundaryPoint> X18.551 Y10.223 Z4.185 </boundaryPoint>)
(<boundaryPoint> X16.375 Y12.875 Z4.185 </boundaryPoint>)
(<boundaryPoint> X13.723 Y15.051 Z4.185 </boundaryPoint>)
(<boundaryPoint> X10.697 Y16.668 Z4.185 </boundaryPoint>)
(<boundaryPoint> X7.414 Y17.664 Z4.185 </boundaryPoint>)
(<boundaryPoint> X4.0 Y18.001 Z4.185 </boundaryPoint>)
(<boundaryPoint> X0.586 Y17.664 Z4.185 </boundaryPoint>)
(<boundaryPoint> X-2.697 Y16.668 Z4.185 </boundaryPoint>)
(<boundaryPoint> X-5.723 Y15.051 Z4.185 </boundaryPoint>)
(<boundaryPoint> X-8.375 Y12.875 Z4.185 </boundaryPoint>)
(<boundaryPoint> X-10.551 Y10.223 Z4.185 </boundaryPoint>)
(<boundaryPoint> X-12.168 Y7.197 Z4.185 </boundaryPoint>)
(<boundaryPoint> X-13.164 Y3.914 Z4.185 </boundaryPoint>)
(<boundaryPoint> X-13.501 Y0.5 Z4.185 </boundaryPoint>)
(<boundaryPoint> X-13.164 Y-2.914 Z4.185 </boundaryPoint>)
(<boundaryPoint> X-12.168 Y-6.197 Z4.185 </boundaryPoint>)
(<boundaryPoint> X-10.551 Y-9.223 Z4.185 </boundaryPoint>)
(<boundaryPoint> X-8.375 Y-11.875 Z4.185 </boundaryPoint>)
(<boundaryPoint> X-5.723 Y-14.051 Z4.185 </boundaryPoint>)
(<boundaryPoint> X-2.697 Y-15.668 Z4.185 </boundaryPoint>)
(<boundaryPoint> X0.586 Y-16.664 Z4.185 </boundaryPoint>)
(<boundaryPoint> X4.0 Y-17.001 Z4.185 </boundaryPoint>)
(<boundaryPoint> X7.414 Y-16.664 Z4.185 </boundaryPoint>)
(<boundaryPoint> X10.697 Y-15.668 Z4.185 </boundaryPoint>)
(<boundaryPoint> X13.723 Y-14.051 Z4.185 </boundaryPoint>)
(<loop> inner )
G1 X-1.51 Y-4.71 Z4.18 F4200.0
G1 F1200.0
G1 E723.942
G1 F4200.0
M101
G1 X-2.32 Y-3.73 Z4.18 F4800.0 E724.009
G1 X-3.03 Y-2.41 Z4.18 F4800.0 E724.088
G1 X-3.46 Y-0.98 Z4.18 F4800.0 E724.167
G1 X-3.61 Y0.5 Z4.18 F4800.0 E724.245
G1 X-3.46 Y1.98 Z4.18 F4800.0 E724.324
G1 X-3.03 Y3.41 Z4.18 F4800.0 E724.403
G1 X-2.32 Y4.72 Z4.18 F4800.0 E724.482
G1 X-1.38 Y5.88 Z4.18 F4800.0 E724.56
G1 X-0.23 Y6.82 Z4.18 F4800.0 E724.639
G1 X1.09 Y7.53 Z4.18 F4800.0 E724.718
G1 X2.52 Y7.96 Z4.18 F4800.0 E724.797
G1 X4.0 Y8.11 Z4.18 F4800.0 E724.875
G1 X5.48 Y7.96 Z4.18 F4800.0 E724.954
G1 X6.91 Y7.53 Z4.18 F4800.0 E725.033
G1 X8.23 Y6.82 Z4.18 F4800.0 E725.112
G1 X9.38 Y5.88 Z4.18 F4800.0 E725.19
G1 X10.32 Y4.72 Z4.18 F4800.0 E725.269
G1 X11.03 Y3.41 Z4.18 F4800.0 E725.348
G1 X11.46 Y1.98 Z4.18 F4800.0 E725.427
G1 X11.61 Y0.5 Z4.18 F4800.0 E725.505
G1 X11.46 Y-0.98 Z4.18 F4800.0 E725.584
G1 X11.03 Y-2.41 Z4.18 F4800.0 E725.663
G1 X10.32 Y-3.73 Z4.18 F4800.0 E725.742
G1 X9.38 Y-4.88 Z4.18 F4800.0 E725.82
G1 X8.23 Y-5.82 Z4.18 F4800.0 E725.899
G1 X6.91 Y-6.53 Z4.18 F4800.0 E725.978
G1 X5.48 Y-6.96 Z4.18 F4800.0 E726.057
G1 X4.0 Y-7.11 Z4.18 F4800.0 E726.135
G1 X2.52 Y-6.96 Z4.18 F4800.0 E726.214
G1 X1.09 Y-6.53 Z4.18 F4800.0 E726.293
G1 X-0.23 Y-5.82 Z4.18 F4800.0 E726.372
G1 X-1.38 Y-4.88 Z4.18 F4800.0 E726.45
G1 X-1.51 Y-4.71 Z4.18 F4800.0 E726.462
G1 F1200.0
G1 E725.462
G1 F4800.0
M103
(</loop>)
(<loop> outer )
G1 X-7.08 Y-12.16 Z4.18 F4200.0
G1 F1200.0
G1 E726.462
G1 F4200.0
M101
G1 X-5.39 Y-13.55 Z4.18 F4800.0 E726.577
G1 X-2.47 Y-15.11 Z4.18 F4800.0 E726.752
G1 X0.7 Y-16.07 Z4.18 F4800.0 E726.927
G1 X4.0 Y-16.4 Z4.18 F4800.0 E727.102
G1 X7.3 Y-16.07 Z4.18 F4800.0 E727.277
G1 X10.47 Y-15.11 Z4.18 F4800.0 E727.452
G1 X13.39 Y-13.55 Z4.18 F4800.0 E727.627
G1 X15.95 Y-11.45 Z4.18 F4800.0 E727.802
G1 X18.05 Y-8.89 Z4.18 F4800.0 E727.977
G1 X19.61 Y-5.97 Z4.18 F4800.0 E728.152
G1 X20.57 Y-2.8 Z4.18 F4800.0 E728.327
G1 X20.9 Y0.5 Z4.18 F4800.0 E728.502
G1 X20.57 Y3.8 Z4.18 F4800.0 E728.677
G1 X19.61 Y6.97 Z4.18 F4800.0 E728.852
G1 X18.05 Y9.89 Z4.18 F4800.0 E729.027
G1 X15.95 Y12.45 Z4.18 F4800.0 E729.202
G1 X13.39 Y14.55 Z4.18 F4800.0 E729.377
G1 X10.47 Y16.11 Z4.18 F4800.0 E729.552
G1 X7.3 Y17.07 Z4.18 F4800.0 E729.727
G1 X4.0 Y17.4 Z4.18 F4800.0 E729.902
G1 X0.7 Y17.07 Z4.18 F4800.0 E730.077
G1 X-2.47 Y16.11 Z4.18 F4800.0 E730.252
G1 X-5.39 Y14.55 Z4.18 F4800.0 E730.427
G1 X-7.95 Y12.45 Z4.18 F4800.0 E730.602
G1 X-10.05 Y9.89 Z4.18 F4800.0 E730.777
G1 X-11.61 Y6.97 Z4.18 F4800.0 E730.952
G1 X-12.57 Y3.8 Z4.18 F4800.0 E731.127
G1 X-12.9 Y0.5 Z4.18 F4800.0 E731.302
G1 X-12.57 Y-2.8 Z4.18 F4800.0 E731.477
G1 X-11.61 Y-5.97 Z4.18 F4800.0 E731.652
G1 X-10.05 Y-8.89 Z4.18 F4800.0 E731.827
G1 X-7.95 Y-11.45 Z4.18 F4800.0 E732.002
G1 X-7.24 Y-12.03 Z4.18 F4800.0 E732.05
G1 X-7.08 Y-12.16 Z4.18 F4800.0 E732.061
G1 F1200.0
G1 E732.061
G1 F4800.0
M103
(</loop>)
(<edge> outer )
;M108 R40.0
G1 X-7.34 Y-12.47 Z4.18 F4200.0
G1 F1200.0
G1 E732.061
G1 F4200.0
M101
G1 X-5.61 Y-13.88 Z4.18 F2400.0 E732.179
G1 X-2.62 Y-15.48 Z4.18 F2400.0 E732.358
G1 X0.63 Y-16.47 Z4.18 F2400.0 E732.537
G1 X4.0 Y-16.8 Z4.18 F2400.0 E732.716
G1 X7.38 Y-16.47 Z4.18 F2400.0 E732.895
G1 X10.62 Y-15.48 Z4.18 F2400.0 E733.075
G1 X13.61 Y-13.88 Z4.18 F2400.0 E733.254
G1 X16.23 Y-11.73 Z4.18 F2400.0 E733.433
G1 X18.38 Y-9.11 Z4.18 F2400.0 E733.612
G1 X19.98 Y-6.12 Z4.18 F2400.0 E733.791
G1 X20.97 Y-2.88 Z4.18 F2400.0 E733.97
G1 X21.3 Y0.5 Z4.18 F2400.0 E734.149
G1 X20.97 Y3.88 Z4.18 F2400.0 E734.329
G1 X19.98 Y7.12 Z4.18 F2400.0 E734.508
G1 X18.38 Y10.11 Z4.18 F2400.0 E734.687
G1 X16.23 Y12.73 Z4.18 F2400.0 E734.866
G1 X13.61 Y14.88 Z4.18 F2400.0 E735.045
G1 X10.62 Y16.48 Z4.18 F2400.0 E735.224
G1 X7.38 Y17.47 Z4.18 F2400.0 E735.403
G1 X4.0 Y17.8 Z4.18 F2400.0 E735.583
G1 X0.63 Y17.47 Z4.18 F2400.0 E735.762
G1 X-2.62 Y16.48 Z4.18 F2400.0 E735.941
G1 X-5.61 Y14.88 Z4.18 F2400.0 E736.12
G1 X-8.23 Y12.73 Z4.18 F2400.0 E736.299
G1 X-10.38 Y10.11 Z4.18 F2400.0 E736.478
G1 X-11.98 Y7.12 Z4.18 F2400.0 E736.657
G1 X-12.97 Y3.88 Z4.18 F2400.0 E736.837
G1 X-13.3 Y0.5 Z4.18 F2400.0 E737.016
G1 X-12.97 Y-2.88 Z4.18 F2400.0 E737.195
G1 X-11.98 Y-6.12 Z4.18 F2400.0 E737.374
G1 X-10.38 Y-9.11 Z4.18 F2400.0 E737.553
G1 X-8.23 Y-11.73 Z4.18 F2400.0 E737.732
G1 X-7.5 Y-12.34 Z4.18 F2400.0 E737.783
G1 X-7.34 Y-12.47 Z4.18 F2400.0 E737.794
G1 F1200.0
G1 E736.794
G1 F2400.0
M103
(</edge>)
(</boundaryPerimeter>)
(<nestedRing>)
(<boundaryPerimeter>)
(<boundaryPoint> X4.0 Y7.502 Z4.185 </boundaryPoint>)
(<boundaryPoint> X5.366 Y7.367 Z4.185 </boundaryPoint>)
(<boundaryPoint> X6.679 Y6.969 Z4.185 </boundaryPoint>)
(<boundaryPoint> X7.89 Y6.322 Z4.185 </boundaryPoint>)
(<boundaryPoint> X8.951 Y5.451 Z4.185 </boundaryPoint>)
(<boundaryPoint> X9.822 Y4.39 Z4.185 </boundaryPoint>)
(<boundaryPoint> X10.469 Y3.179 Z4.185 </boundaryPoint>)
(<boundaryPoint> X10.867 Y1.866 Z4.185 </boundaryPoint>)
(<boundaryPoint> X11.002 Y0.5 Z4.185 </boundaryPoint>)
(<boundaryPoint> X10.867 Y-0.866 Z4.185 </boundaryPoint>)
(<boundaryPoint> X10.469 Y-2.179 Z4.185 </boundaryPoint>)
(<boundaryPoint> X9.822 Y-3.39 Z4.185 </boundaryPoint>)
(<boundaryPoint> X8.951 Y-4.451 Z4.185 </boundaryPoint>)
(<boundaryPoint> X7.89 Y-5.322 Z4.185 </boundaryPoint>)
(<boundaryPoint> X6.679 Y-5.969 Z4.185 </boundaryPoint>)
(<boundaryPoint> X5.366 Y-6.367 Z4.185 </boundaryPoint>)
(<boundaryPoint> X4.0 Y-6.502 Z4.185 </boundaryPoint>)
(<boundaryPoint> X2.634 Y-6.367 Z4.185 </boundaryPoint>)
(<boundaryPoint> X1.321 Y-5.969 Z4.185 </boundaryPoint>)
(<boundaryPoint> X0.11 Y-5.322 Z4.185 </boundaryPoint>)
(<boundaryPoint> X-0.951 Y-4.451 Z4.185 </boundaryPoint>)
(<boundaryPoint> X-1.822 Y-3.39 Z4.185 </boundaryPoint>)
(<boundaryPoint> X-2.469 Y-2.179 Z4.185 </boundaryPoint>)
(<boundaryPoint> X-2.867 Y-0.866 Z4.185 </boundaryPoint>)
(<boundaryPoint> X-3.002 Y0.5 Z4.185 </boundaryPoint>)
(<boundaryPoint> X-2.867 Y1.866 Z4.185 </boundaryPoint>)
(<boundaryPoint> X-2.469 Y3.179 Z4.185 </boundaryPoint>)
(<boundaryPoint> X-1.822 Y4.39 Z4.185 </boundaryPoint>)
(<boundaryPoint> X-0.951 Y5.451 Z4.185 </boundaryPoint>)
(<boundaryPoint> X0.11 Y6.322 Z4.185 </boundaryPoint>)
(<boundaryPoint> X1.321 Y6.969 Z4.185 </boundaryPoint>)
(<boundaryPoint> X2.634 Y7.367 Z4.185 </boundaryPoint>)
(<edge> inner )
G1 X-1.23 Y-4.43 Z4.18 F4200.0
G1 F1200.0
G1 E737.794
G1 F4200.0
M101
G1 X-1.99 Y-3.5 Z4.18 F2400.0 E737.857
G1 X-2.66 Y-2.26 Z4.18 F2400.0 E737.932
G1 X-3.06 Y-0.91 Z4.18 F2400.0 E738.006
G1 X-3.2 Y0.5 Z4.18 F2400.0 E738.081
G1 X-3.06 Y1.91 Z4.18 F2400.0 E738.155
G1 X-2.66 Y3.26 Z4.18 F2400.0 E738.23
G1 X-1.99 Y4.5 Z4.18 F2400.0 E738.305
G1 X-1.09 Y5.59 Z4.18 F2400.0 E738.379
G1 X-0.0 Y6.49 Z4.18 F2400.0 E738.454
G1 X1.24 Y7.16 Z4.18 F2400.0 E738.528
G1 X2.6 Y7.56 Z4.18 F2400.0 E738.603
G1 X4.0 Y7.7 Z4.18 F2400.0 E738.678
G1 X5.41 Y7.56 Z4.18 F2400.0 E738.752
G1 X6.76 Y7.16 Z4.18 F2400.0 E738.827
G1 X8.0 Y6.49 Z4.18 F2400.0 E738.901
G1 X9.09 Y5.59 Z4.18 F2400.0 E738.976
G1 X9.99 Y4.5 Z4.18 F2400.0 E739.051
G1 X10.66 Y3.26 Z4.18 F2400.0 E739.125
G1 X11.06 Y1.91 Z4.18 F2400.0 E739.2
G1 X11.2 Y0.5 Z4.18 F2400.0 E739.274
G1 X11.06 Y-0.91 Z4.18 F2400.0 E739.349
G1 X10.66 Y-2.26 Z4.18 F2400.0 E739.423
G1 X9.99 Y-3.5 Z4.18 F2400.0 E739.498
G1 X9.09 Y-4.59 Z4.18 F2400.0 E739.573
G1 X8.0 Y-5.49 Z4.18 F2400.0 E739.647
G1 X6.76 Y-6.16 Z4.18 F2400.0 E739.722
G1 X5.41 Y-6.56 Z4.18 F2400.0 E739.796
G1 X4.0 Y-6.7 Z4.18 F2400.0 E739.871
G1 X2.6 Y-6.56 Z4.18 F2400.0 E739.946
G1 X1.24 Y-6.16 Z4.18 F2400.0 E740.02
G1 X-0.0 Y-5.49 Z4.18 F2400.0 E740.095
G1 X-1.09 Y-4.59 Z4.18 F2400.0 E740.169
G1 X-1.23 Y-4.43 Z4.18 F2400.0 E740.18
G1 F1200.0
G1 E739.18
G1 F2400.0
M103
(</edge>)
(</boundaryPerimeter>)
(</nestedRing>)
(<infill>)
(<infillBoundary>)
(<infillPoint> X15.949 Y-11.449 Z4.185 </infillPoint>)
(<infillPoint> X18.05 Y-8.888 Z4.185 </infillPoint>)
(<infillPoint> X19.611 Y-5.966 Z4.185 </infillPoint>)
(<infillPoint> X20.573 Y-2.796 Z4.185 </infillPoint>)
(<infillPoint> X20.898 Y0.5 Z4.185 </infillPoint>)
(<infillPoint> X20.573 Y3.796 Z4.185 </infillPoint>)
(<infillPoint> X19.611 Y6.966 Z4.185 </infillPoint>)
(<infillPoint> X18.05 Y9.888 Z4.185 </infillPoint>)
(<infillPoint> X15.949 Y12.449 Z4.185 </infillPoint>)
(<infillPoint> X13.388 Y14.55 Z4.185 </infillPoint>)
(<infillPoint> X10.466 Y16.111 Z4.185 </infillPoint>)
(<infillPoint> X7.296 Y17.073 Z4.185 </infillPoint>)
(<infillPoint> X4.0 Y17.398 Z4.185 </infillPoint>)
(<infillPoint> X0.704 Y17.073 Z4.185 </infillPoint>)
(<infillPoint> X-2.466 Y16.111 Z4.185 </infillPoint>)
(<infillPoint> X-5.388 Y14.55 Z4.185 </infillPoint>)
(<infillPoint> X-7.949 Y12.449 Z4.185 </infillPoint>)
(<infillPoint> X-10.05 Y9.888 Z4.185 </infillPoint>)
(<infillPoint> X-11.611 Y6.966 Z4.185 </infillPoint>)
(<infillPoint> X-12.573 Y3.796 Z4.185 </infillPoint>)
(<infillPoint> X-12.898 Y0.5 Z4.185 </infillPoint>)
(<infillPoint> X-12.573 Y-2.796 Z4.185 </infillPoint>)
(<infillPoint> X-11.611 Y-5.966 Z4.185 </infillPoint>)
(<infillPoint> X-10.05 Y-8.888 Z4.185 </infillPoint>)
(<infillPoint> X-7.949 Y-11.449 Z4.185 </infillPoint>)
(<infillPoint> X-5.388 Y-13.55 Z4.185 </infillPoint>)
(<infillPoint> X-2.466 Y-15.111 Z4.185 </infillPoint>)
(<infillPoint> X0.704 Y-16.073 Z4.185 </infillPoint>)
(<infillPoint> X4.0 Y-16.398 Z4.185 </infillPoint>)
(<infillPoint> X7.296 Y-16.073 Z4.185 </infillPoint>)
(<infillPoint> X10.466 Y-15.111 Z4.185 </infillPoint>)
(<infillPoint> X13.388 Y-13.55 Z4.185 </infillPoint>)
(</infillBoundary>)
(<infillBoundary>)
(<infillPoint> X4.0 Y8.105 Z4.185 </infillPoint>)
(<infillPoint> X5.484 Y7.958 Z4.185 </infillPoint>)
(<infillPoint> X6.91 Y7.526 Z4.185 </infillPoint>)
(<infillPoint> X8.225 Y6.823 Z4.185 </infillPoint>)
(<infillPoint> X9.377 Y5.877 Z4.185 </infillPoint>)
(<infillPoint> X10.323 Y4.725 Z4.185 </infillPoint>)
(<infillPoint> X11.026 Y3.41 Z4.185 </infillPoint>)
(<infillPoint> X11.458 Y1.984 Z4.185 </infillPoint>)
(<infillPoint> X11.605 Y0.5 Z4.185 </infillPoint>)
(<infillPoint> X11.458 Y-0.984 Z4.185 </infillPoint>)
(<infillPoint> X11.026 Y-2.41 Z4.185 </infillPoint>)
(<infillPoint> X10.323 Y-3.725 Z4.185 </infillPoint>)
(<infillPoint> X9.377 Y-4.877 Z4.185 </infillPoint>)
(<infillPoint> X8.225 Y-5.823 Z4.185 </infillPoint>)
(<infillPoint> X6.91 Y-6.526 Z4.185 </infillPoint>)
(<infillPoint> X5.484 Y-6.958 Z4.185 </infillPoint>)
(<infillPoint> X4.0 Y-7.105 Z4.185 </infillPoint>)
(<infillPoint> X2.516 Y-6.958 Z4.185 </infillPoint>)
(<infillPoint> X1.09 Y-6.526 Z4.185 </infillPoint>)
(<infillPoint> X-0.225 Y-5.823 Z4.185 </infillPoint>)
(<infillPoint> X-1.377 Y-4.877 Z4.185 </infillPoint>)
(<infillPoint> X-2.323 Y-3.725 Z4.185 </infillPoint>)
(<infillPoint> X-3.026 Y-2.41 Z4.185 </infillPoint>)
(<infillPoint> X-3.458 Y-0.984 Z4.185 </infillPoint>)
(<infillPoint> X-3.605 Y0.5 Z4.185 </infillPoint>)
(<infillPoint> X-3.458 Y1.984 Z4.185 </infillPoint>)
(<infillPoint> X-3.026 Y3.41 Z4.185 </infillPoint>)
(<infillPoint> X-2.323 Y4.725 Z4.185 </infillPoint>)
(<infillPoint> X-1.377 Y5.877 Z4.185 </infillPoint>)
(<infillPoint> X-0.225 Y6.823 Z4.185 </infillPoint>)
(<infillPoint> X1.09 Y7.526 Z4.185 </infillPoint>)
(<infillPoint> X2.516 Y7.958 Z4.185 </infillPoint>)
(</infillBoundary>)
;M108 R80.0
G1 X0.26 Y-6.4 Z4.18 F4200.0
G1 F1200.0
G1 E740.18
G1 F4200.0
M101
G1 X-11.06 Y-6.4 Z4.18 F4800.0 E740.779
G1 X-11.28 Y-6.0 Z4.18 F4800.0 E740.803
G1 X-0.45 Y-6.0 Z4.18 F4800.0 E741.374
G1 X-0.94 Y-5.6 Z4.18 F4800.0 E741.408
G1 X-11.43 Y-5.6 Z4.18 F4800.0 E741.962
G1 X-11.55 Y-5.2 Z4.18 F4800.0 E741.984
G1 X-1.43 Y-5.2 Z4.18 F4800.0 E742.519
G1 X-1.8 Y-4.8 Z4.18 F4800.0 E742.548
G1 X-11.67 Y-4.8 Z4.18 F4800.0 E743.069
G1 X-11.79 Y-4.4 Z4.18 F4800.0 E743.091
G1 X-2.13 Y-4.4 Z4.18 F4800.0 E743.602
G1 X-2.46 Y-4.0 Z4.18 F4800.0 E743.629
G1 X-11.92 Y-4.0 Z4.18 F4800.0 E744.129
G1 X-12.04 Y-3.6 Z4.18 F4800.0 E744.151
G1 X-2.71 Y-3.6 Z4.18 F4800.0 E744.643
G1 X-2.92 Y-3.2 Z4.18 F4800.0 E744.667
G1 X-12.16 Y-3.2 Z4.18 F4800.0 E745.155
G1 X-12.28 Y-2.8 Z4.18 F4800.0 E745.177
G1 X-3.14 Y-2.8 Z4.18 F4800.0 E745.66
G1 X-3.32 Y-2.4 Z4.18 F4800.0 E745.684
G1 X-12.33 Y-2.4 Z4.18 F4800.0 E746.16
G1 X-12.37 Y-2.0 Z4.18 F4800.0 E746.181
G1 X-3.44 Y-2.0 Z4.18 F4800.0 E746.652
G1 X-3.56 Y-1.6 Z4.18 F4800.0 E746.674
G1 X-12.41 Y-1.6 Z4.18 F4800.0 E747.142
G1 X-12.45 Y-1.2 Z4.18 F4800.0 E747.163
G1 X-3.69 Y-1.2 Z4.18 F4800.0 E747.626
G1 X-3.76 Y-0.8 Z4.18 F4800.0 E747.647
G1 X-12.49 Y-0.8 Z4.18 F4800.0 E748.108
G1 X-12.53 Y-0.4 Z4.18 F4800.0 E748.13
G1 X-3.8 Y-0.4 Z4.18 F4800.0 E748.591
G1 X-3.84 Y0.0 Z4.18 F4800.0 E748.612
G1 X-12.57 Y0.0 Z4.18 F4800.0 E749.073
G1 X-12.61 Y0.4 Z4.18 F4800.0 E749.095
G1 X-3.88 Y0.4 Z4.18 F4800.0 E749.556
G1 X-3.86 Y0.8 Z4.18 F4800.0 E749.577
G1 X-12.59 Y0.8 Z4.18 F4800.0 E750.038
G1 X-12.55 Y1.2 Z4.18 F4800.0 E750.059
G1 X-3.82 Y1.2 Z4.18 F4800.0 E750.521
G1 X-3.78 Y1.6 Z4.18 F4800.0 E750.542
G1 X-12.51 Y1.6 Z4.18 F4800.0 E751.003
G1 X-12.47 Y2.0 Z4.18 F4800.0 E751.024
G1 X-3.74 Y2.0 Z4.18 F4800.0 E751.485
G1 X-3.63 Y2.4 Z4.18 F4800.0 E751.507
G1 X-12.43 Y2.4 Z4.18 F4800.0 E751.972
G1 X-12.39 Y2.8 Z4.18 F4800.0 E751.994
G1 X-3.5 Y2.8 Z4.18 F4800.0 E752.463
G1 X-3.38 Y3.2 Z4.18 F4800.0 E752.485
G1 X-12.35 Y3.2 Z4.18 F4800.0 E752.959
G1 X-12.31 Y3.6 Z4.18 F4800.0 E752.98
G1 X-3.24 Y3.6 Z4.18 F4800.0 E753.459
G1 X-3.03 Y4.0 Z4.18 F4800.0 E753.483
G1 X-12.22 Y4.0 Z4.18 F4800.0 E753.969
G1 X-12.1 Y4.4 Z4.18 F4800.0 E753.991
G1 X-2.81 Y4.4 Z4.18 F4800.0 E754.481
G1 X-2.6 Y4.8 Z4.18 F4800.0 E754.505
G1 X-11.98 Y4.8 Z4.18 F4800.0 E755.0
G1 X-11.85 Y5.2 Z4.18 F4800.0 E755.022
G1 X-2.3 Y5.2 Z4.18 F4800.0 E755.527
G1 X-1.97 Y5.6 Z4.18 F4800.0 E755.555
G1 X-11.73 Y5.6 Z4.18 F4800.0 E756.07
G1 X-11.61 Y6.0 Z4.18 F4800.0 E756.093
G1 X-1.64 Y6.0 Z4.18 F4800.0 E756.619
G1 X-1.18 Y6.4 Z4.18 F4800.0 E756.651
G1 X-11.49 Y6.4 Z4.18 F4800.0 E757.196
G1 X-11.37 Y6.8 Z4.18 F4800.0 E757.218
G1 X-0.7 Y6.8 Z4.18 F4800.0 E757.782
G1 X-0.11 Y7.2 Z4.18 F4800.0 E757.819
G1 X-11.17 Y7.2 Z4.18 F4800.0 E758.403
G1 X-10.96 Y7.6 Z4.18 F4800.0 E758.427
G1 X0.64 Y7.6 Z4.18 F4800.0 E759.039
G1 X1.69 Y8.0 Z4.18 F4800.0 E759.099
G1 X-10.74 Y8.0 Z4.18 F4800.0 E759.756
G1 X-10.53 Y8.4 Z4.18 F4800.0 E759.779
G1 X18.53 Y8.4 Z4.18 F4800.0 E761.314
G1 X18.74 Y8.0 Z4.18 F4800.0 E761.338
G1 X6.31 Y8.0 Z4.18 F4800.0 E761.995
G1 F1200.0
G1 E760.995
G1 F4800.0
M103
G1 X2.56 Y7.76 Z4.18 F4200.0
G1 X-1.23 Y5.73 Z4.18 F4200.0
G1 X-3.26 Y1.94 Z4.18 F4200.0
G1 X-2.84 Y-2.33 Z4.18 F4200.0
G1 X1.03 Y-6.8 Z4.18 F4200.0
G1 F1200.0
G1 E761.995
G1 F4200.0
M101
G1 X-10.85 Y-6.8 Z4.18 F4800.0 E762.622
G1 X-10.63 Y-7.2 Z4.18 F4800.0 E762.646
G1 X18.63 Y-7.2 Z4.18 F4800.0 E764.192
G1 X18.85 Y-6.8 Z4.18 F4800.0 E764.216
G1 X6.97 Y-6.8 Z4.18 F4800.0 E764.844
G1 X7.74 Y-6.4 Z4.18 F4800.0 E764.889
G1 X19.06 Y-6.4 Z4.18 F4800.0 E765.488
G1 X19.28 Y-6.0 Z4.18 F4800.0 E765.511
G1 X8.45 Y-6.0 Z4.18 F4800.0 E766.083
G1 X8.94 Y-5.6 Z4.18 F4800.0 E766.117
G1 X19.43 Y-5.6 Z4.18 F4800.0 E766.671
G1 X19.55 Y-5.2 Z4.18 F4800.0 E766.693
G1 X9.43 Y-5.2 Z4.18 F4800.0 E767.228
G1 X9.8 Y-4.8 Z4.18 F4800.0 E767.257
G1 X19.67 Y-4.8 Z4.18 F4800.0 E767.778
G1 X19.79 Y-4.4 Z4.18 F4800.0 E767.8
G1 X10.13 Y-4.4 Z4.18 F4800.0 E768.311
G1 X10.46 Y-4.0 Z4.18 F4800.0 E768.338
G1 X19.92 Y-4.0 Z4.18 F4800.0 E768.838
G1 X20.04 Y-3.6 Z4.18 F4800.0 E768.86
G1 X10.71 Y-3.6 Z4.18 F4800.0 E769.352
G1 X10.92 Y-3.2 Z4.18 F4800.0 E769.376
G1 X20.16 Y-3.2 Z4.18 F4800.0 E769.864
G1 X20.28 Y-2.8 Z4.18 F4800.0 E769.886
G1 X11.14 Y-2.8 Z4.18 F4800.0 E770.369
G1 X11.32 Y-2.4 Z4.18 F4800.0 E770.393
G1 X20.33 Y-2.4 Z4.18 F4800.0 E770.868
G1 X20.37 Y-2.0 Z4.18 F4800.0 E770.89
G1 X11.44 Y-2.0 Z4.18 F4800.0 E771.361
G1 X11.56 Y-1.6 Z4.18 F4800.0 E771.383
G1 X20.41 Y-1.6 Z4.18 F4800.0 E771.851
G1 X20.45 Y-1.2 Z4.18 F4800.0 E771.872
G1 X11.69 Y-1.2 Z4.18 F4800.0 E772.335
G1 X11.76 Y-0.8 Z4.18 F4800.0 E772.356
G1 X20.49 Y-0.8 Z4.18 F4800.0 E772.817
G1 X20.53 Y-0.4 Z4.18 F4800.0 E772.839
G1 X11.8 Y-0.4 Z4.18 F4800.0 E773.3
G1 X11.84 Y-0.0 Z4.18 F4800.0 E773.321
G1 X20.57 Y-0.0 Z4.18 F4800.0 E773.782
G1 X20.61 Y0.4 Z4.18 F4800.0 E773.804
G1 X11.88 Y0.4 Z4.18 F4800.0 E774.265
G1 X11.86 Y0.8 Z4.18 F4800.0 E774.286
G1 X20.59 Y0.8 Z4.18 F4800.0 E774.747
G1 X20.55 Y1.2 Z4.18 F4800.0 E774.768
G1 X11.82 Y1.2 Z4.18 F4800.0 E775.229
G1 X11.78 Y1.6 Z4.18 F4800.0 E775.251
G1 X20.51 Y1.6 Z4.18 F4800.0 E775.712
G1 X20.47 Y2.0 Z4.18 F4800.0 E775.733
G1 X11.74 Y2.0 Z4.18 F4800.0 E776.194
G1 X11.63 Y2.4 Z4.18 F4800.0 E776.216
G1 X20.43 Y2.4 Z4.18 F4800.0 E776.681
G1 X20.39 Y2.8 Z4.18 F4800.0 E776.703
G1 X11.5 Y2.8 Z4.18 F4800.0 E777.172
G1 X11.38 Y3.2 Z4.18 F4800.0 E777.194
G1 X20.35 Y3.2 Z4.18 F4800.0 E777.668
G1 X20.31 Y3.6 Z4.18 F4800.0 E777.689
G1 X11.24 Y3.6 Z4.18 F4800.0 E778.168
G1 X11.03 Y4.0 Z4.18 F4800.0 E778.192
G1 X20.22 Y4.0 Z4.18 F4800.0 E778.678
G1 X20.1 Y4.4 Z4.18 F4800.0 E778.7
G1 X10.81 Y4.4 Z4.18 F4800.0 E779.19
G1 X10.6 Y4.8 Z4.18 F4800.0 E779.214
G1 X19.98 Y4.8 Z4.18 F4800.0 E779.709
G1 X19.85 Y5.2 Z4.18 F4800.0 E779.731
G1 X10.3 Y5.2 Z4.18 F4800.0 E780.236
G1 X9.97 Y5.6 Z4.18 F4800.0 E780.264
G1 X19.73 Y5.6 Z4.18 F4800.0 E780.779
G1 X19.61 Y6.0 Z4.18 F4800.0 E780.802
G1 X9.64 Y6.0 Z4.18 F4800.0 E781.328
G1 X9.18 Y6.4 Z4.18 F4800.0 E781.36
G1 X19.49 Y6.4 Z4.18 F4800.0 E781.905
G1 X19.37 Y6.8 Z4.18 F4800.0 E781.927
G1 X8.7 Y6.8 Z4.18 F4800.0 E782.491
G1 X8.11 Y7.2 Z4.18 F4800.0 E782.528
G1 X19.17 Y7.2 Z4.18 F4800.0 E783.112
G1 X18.95 Y7.6 Z4.18 F4800.0 E783.136
G1 X7.37 Y7.6 Z4.18 F4800.0 E783.748
G1 F1200.0
G1 E782.748
G1 F4800.0
M103
G1 X11.58 Y15.2 Z4.18 F4200.0
G1 F1200.0
G1 E783.748
G1 F4200.0
M101
G1 X-3.58 Y15.2 Z4.18 F4800.0 E784.549
G1 F1200.0
G1 E784.549
G1 F4800.0
M103
G1 X-2.83 Y15.6 Z4.18 F4200.0
G1 F1200.0
G1 E784.549
G1 F4200.0
M101
G1 X10.83 Y15.6 Z4.18 F4800.0 E785.27
G1 F1200.0
G1 E785.23
G1 F4800.0
M103
G1 X9.87 Y16.0 Z4.18 F4200.0
G1 F1200.0
G1 E785.27
G1 F4200.0
M101
G1 X-1.87 Y16.0 Z4.18 F4800.0 E785.89
G1 F1200.0
G1 E785.512
G1 F4800.0
M103
G1 X-0.55 Y16.4 Z4.18 F4200.0
G1 F1200.0
G1 E785.89
G1 F4200.0
M101
G1 X8.55 Y16.4 Z4.18 F4800.0 E786.371
G1 F1200.0
G1 E785.972
G1 F4800.0
M103
G1 X7.21 Y16.8 Z4.18 F4200.0
G1 F1200.0
G1 E786.371
G1 F4200.0
M101
G1 X0.79 Y16.8 Z4.18 F4800.0 E786.71
G1 F1200.0
G1 E785.71
G1 F4800.0
M103
G1 X-4.33 Y14.8 Z4.18 F4200.0
G1 F1200.0
G1 E786.71
G1 F4200.0
M101
G1 X12.33 Y14.8 Z4.18 F4800.0 E787.589
G1 F1200.0
G1 E786.589
G1 F4800.0
M103
G1 X18.31 Y8.8 Z4.18 F4200.0
G1 F1200.0
G1 E787.589
G1 F4200.0
M101
G1 X-10.31 Y8.8 Z4.18 F4800.0 E789.102
G1 X-10.1 Y9.2 Z4.18 F4800.0 E789.126
G1 X18.1 Y9.2 Z4.18 F4800.0 E790.615
G1 X17.89 Y9.6 Z4.18 F4800.0 E790.639
G1 X-9.89 Y9.6 Z4.18 F4800.0 E792.106
G1 X-9.6 Y10.0 Z4.18 F4800.0 E792.132
G1 X17.6 Y10.0 Z4.18 F4800.0 E793.569
G1 X17.27 Y10.4 Z4.18 F4800.0 E793.596
G1 X-9.27 Y10.4 Z4.18 F4800.0 E794.998
G1 X-8.94 Y10.8 Z4.18 F4800.0 E795.025
G1 X16.94 Y10.8 Z4.18 F4800.0 E796.392
G1 X16.61 Y11.2 Z4.18 F4800.0 E796.42
G1 X-8.61 Y11.2 Z4.18 F4800.0 E797.752
G1 X-8.28 Y11.6 Z4.18 F4800.0 E797.779
G1 X16.28 Y11.6 Z4.18 F4800.0 E799.077
G1 X15.96 Y12.0 Z4.18 F4800.0 E799.104
G1 X-7.96 Y12.0 Z4.18 F4800.0 E800.367
G1 X-7.57 Y12.4 Z4.18 F4800.0 E800.397
G1 X15.57 Y12.4 Z4.18 F4800.0 E801.619
G1 X15.08 Y12.8 Z4.18 F4800.0 E801.652
G1 X-7.08 Y12.8 Z4.18 F4800.0 E802.823
G1 X-6.59 Y13.2 Z4.18 F4800.0 E802.856
G1 X14.59 Y13.2 Z4.18 F4800.0 E803.975
G1 X14.1 Y13.6 Z4.18 F4800.0 E804.008
G1 X-6.1 Y13.6 Z4.18 F4800.0 E805.076
G1 X-5.62 Y14.0 Z4.18 F4800.0 E805.109
G1 X13.62 Y14.0 Z4.18 F4800.0 E806.125
G1 X13.07 Y14.4 Z4.18 F4800.0 E806.161
G1 X-5.07 Y14.4 Z4.18 F4800.0 E807.119
G1 F1200.0
G1 E806.119
G1 F4800.0
M103
G1 X-2.84 Y3.33 Z4.18 F4200.0
G1 X-3.26 Y-0.94 Z4.18 F4200.0
G1 X-1.23 Y-4.73 Z4.18 F4200.0
G1 X11.95 Y-14.0 Z4.18 F4200.0
G1 F1200.0
G1 E807.119
G1 F4200.0
M101
G1 X-3.95 Y-14.0 Z4.18 F4800.0 E807.959
G1 F1200.0
G1 E807.959
G1 F4800.0
M103
G1 X-3.2 Y-14.4 Z4.18 F4200.0
G1 F1200.0
G1 E807.959
G1 F4200.0
M101
G1 X11.2 Y-14.4 Z4.18 F4800.0 E808.72
G1 F1200.0
G1 E808.72
G1 F4800.0
M103
G1 X10.45 Y-14.8 Z4.18 F4200.0
G1 F1200.0
G1 E808.72
G1 F4200.0
M101
G1 X-2.45 Y-14.8 Z4.18 F4800.0 E809.402
G1 F1200.0
G1 E809.094
G1 F4800.0
M103
G1 X-1.21 Y-15.2 Z4.18 F4200.0
G1 F1200.0
G1 E809.402
G1 F4200.0
M101
G1 X9.21 Y-15.2 Z4.18 F4800.0 E809.952
G1 F1200.0
G1 E809.575
G1 F4800.0
M103
G1 X7.89 Y-15.6 Z4.18 F4200.0
G1 F1200.0
G1 E809.952
G1 F4200.0
M101
G1 X0.11 Y-15.6 Z4.18 F4800.0 E810.363
G1 F1200.0
G1 E809.363
G1 F4800.0
M103
G1 X2.82 Y-16.0 Z4.18 F4200.0
G1 F1200.0
G1 E810.363
G1 F4200.0
M101
G1 X5.18 Y-16.0 Z4.18 F4800.0 E810.488
G1 F1200.0
G1 E809.488
G1 F4800.0
M103
G1 X18.42 Y-7.6 Z4.18 F4200.0
G1 F1200.0
G1 E810.488
G1 F4200.0
M101
G1 X-10.42 Y-7.6 Z4.18 F4800.0 E812.012
G1 X-10.21 Y-8.0 Z4.18 F4800.0 E812.036
G1 X18.21 Y-8.0 Z4.18 F4800.0 E813.537
G1 X17.99 Y-8.4 Z4.18 F4800.0 E813.561
G1 X-9.99 Y-8.4 Z4.18 F4800.0 E815.039
G1 X-9.76 Y-8.8 Z4.18 F4800.0 E815.064
G1 X17.76 Y-8.8 Z4.18 F4800.0 E816.517
G1 X17.43 Y-9.2 Z4.18 F4800.0 E816.545
G1 X-9.43 Y-9.2 Z4.18 F4800.0 E817.964
G1 X-9.1 Y-9.6 Z4.18 F4800.0 E817.991
G1 X17.1 Y-9.6 Z4.18 F4800.0 E819.375
G1 X16.77 Y-10.0 Z4.18 F4800.0 E819.403
G1 X-8.78 Y-10.0 Z4.18 F4800.0 E820.752
G1 X-8.45 Y-10.4 Z4.18 F4800.0 E820.78
G1 X16.45 Y-10.4 Z4.18 F4800.0 E822.095
G1 X16.12 Y-10.8 Z4.18 F4800.0 E822.122
G1 X-8.12 Y-10.8 Z4.18 F4800.0 E823.402
G1 X-7.79 Y-11.2 Z4.18 F4800.0 E823.43
G1 X15.79 Y-11.2 Z4.18 F4800.0 E824.676
G1 X15.32 Y-11.6 Z4.18 F4800.0 E824.708
G1 X-7.32 Y-11.6 Z4.18 F4800.0 E825.904
G1 X-6.84 Y-12.0 Z4.18 F4800.0 E825.938
G1 X14.84 Y-12.0 Z4.18 F4800.0 E827.082
G1 X14.35 Y-12.4 Z4.18 F4800.0 E827.116
G1 X-6.35 Y-12.4 Z4.18 F4800.0 E828.209
G1 X-5.86 Y-12.8 Z4.18 F4800.0 E828.242
G1 X13.86 Y-12.8 Z4.18 F4800.0 E829.284
G1 X13.37 Y-13.2 Z4.18 F4800.0 E829.317
G1 X-5.37 Y-13.2 Z4.18 F4800.0 E830.308
G1 X-4.7 Y-13.6 Z4.18 F4800.0 E830.349
G1 X12.7 Y-13.6 Z4.18 F4800.0 E831.268
G1 F1200.0
G1 E830.268
G1 F4800.0
M103
(</infill>)
(</nestedRing>)
(</rotation>)
(</layer>)
(<layer> 4.455 )
(<rotation> (6.12323399574e-17+1j) )
(<nestedRing>)
(<boundaryPerimeter>)
(<boundaryPoint> X16.375 Y-11.875 Z4.455 </boundaryPoint>)
(<boundaryPoint> X18.551 Y-9.223 Z4.455 </boundaryPoint>)
(<boundaryPoint> X20.168 Y-6.197 Z4.455 </boundaryPoint>)
(<boundaryPoint> X21.164 Y-2.914 Z4.455 </boundaryPoint>)
(<boundaryPoint> X21.501 Y0.5 Z4.455 </boundaryPoint>)
(<boundaryPoint> X21.164 Y3.914 Z4.455 </boundaryPoint>)
(<boundaryPoint> X20.168 Y7.197 Z4.455 </boundaryPoint>)
(<boundaryPoint> X18.551 Y10.223 Z4.455 </boundaryPoint>)
(<boundaryPoint> X16.375 Y12.875 Z4.455 </boundaryPoint>)
(<boundaryPoint> X13.723 Y15.051 Z4.455 </boundaryPoint>)
(<boundaryPoint> X10.697 Y16.668 Z4.455 </boundaryPoint>)
(<boundaryPoint> X7.414 Y17.664 Z4.455 </boundaryPoint>)
(<boundaryPoint> X4.0 Y18.001 Z4.455 </boundaryPoint>)
(<boundaryPoint> X0.586 Y17.664 Z4.455 </boundaryPoint>)
(<boundaryPoint> X-2.697 Y16.668 Z4.455 </boundaryPoint>)
(<boundaryPoint> X-5.723 Y15.051 Z4.455 </boundaryPoint>)
(<boundaryPoint> X-8.375 Y12.875 Z4.455 </boundaryPoint>)
(<boundaryPoint> X-10.551 Y10.223 Z4.455 </boundaryPoint>)
(<boundaryPoint> X-12.168 Y7.197 Z4.455 </boundaryPoint>)
(<boundaryPoint> X-13.164 Y3.914 Z4.455 </boundaryPoint>)
(<boundaryPoint> X-13.501 Y0.5 Z4.455 </boundaryPoint>)
(<boundaryPoint> X-13.164 Y-2.914 Z4.455 </boundaryPoint>)
(<boundaryPoint> X-12.168 Y-6.197 Z4.455 </boundaryPoint>)
(<boundaryPoint> X-10.551 Y-9.223 Z4.455 </boundaryPoint>)
(<boundaryPoint> X-8.375 Y-11.875 Z4.455 </boundaryPoint>)
(<boundaryPoint> X-5.723 Y-14.051 Z4.455 </boundaryPoint>)
(<boundaryPoint> X-2.697 Y-15.668 Z4.455 </boundaryPoint>)
(<boundaryPoint> X0.586 Y-16.664 Z4.455 </boundaryPoint>)
(<boundaryPoint> X4.0 Y-17.001 Z4.455 </boundaryPoint>)
(<boundaryPoint> X7.414 Y-16.664 Z4.455 </boundaryPoint>)
(<boundaryPoint> X10.697 Y-15.668 Z4.455 </boundaryPoint>)
(<boundaryPoint> X13.723 Y-14.051 Z4.455 </boundaryPoint>)
(<loop> inner )
G1 X-1.3 Y-4.94 Z4.46 F4200.0
G1 F1200.0
G1 E831.268
G1 F4200.0
M101
G1 X-1.38 Y-4.88 Z4.46 F4800.0 E831.273
G1 X-2.32 Y-3.73 Z4.46 F4800.0 E831.352
G1 X-3.03 Y-2.41 Z4.46 F4800.0 E831.431
G1 X-3.46 Y-0.98 Z4.46 F4800.0 E831.509
G1 X-3.61 Y0.5 Z4.46 F4800.0 E831.588
G1 X-3.46 Y1.98 Z4.46 F4800.0 E831.667
G1 X-3.03 Y3.41 Z4.46 F4800.0 E831.746
G1 X-2.32 Y4.72 Z4.46 F4800.0 E831.824
G1 X-1.38 Y5.88 Z4.46 F4800.0 E831.903
G1 X-0.23 Y6.82 Z4.46 F4800.0 E831.982
G1 X1.09 Y7.53 Z4.46 F4800.0 E832.061
G1 X2.52 Y7.96 Z4.46 F4800.0 E832.139
G1 X4.0 Y8.11 Z4.46 F4800.0 E832.218
G1 X5.48 Y7.96 Z4.46 F4800.0 E832.297
G1 X6.91 Y7.53 Z4.46 F4800.0 E832.375
G1 X8.23 Y6.82 Z4.46 F4800.0 E832.454
G1 X9.38 Y5.88 Z4.46 F4800.0 E832.533
G1 X10.32 Y4.72 Z4.46 F4800.0 E832.612
G1 X11.03 Y3.41 Z4.46 F4800.0 E832.691
G1 X11.46 Y1.98 Z4.46 F4800.0 E832.769
G1 X11.61 Y0.5 Z4.46 F4800.0 E832.848
G1 X11.46 Y-0.98 Z4.46 F4800.0 E832.927
G1 X11.03 Y-2.41 Z4.46 F4800.0 E833.005
G1 X10.32 Y-3.73 Z4.46 F4800.0 E833.084
G1 X9.38 Y-4.88 Z4.46 F4800.0 E833.163
G1 X8.23 Y-5.82 Z4.46 F4800.0 E833.242
G1 X6.91 Y-6.53 Z4.46 F4800.0 E833.321
G1 X5.48 Y-6.96 Z4.46 F4800.0 E833.399
G1 X4.0 Y-7.11 Z4.46 F4800.0 E833.478
G1 X2.52 Y-6.96 Z4.46 F4800.0 E833.557
G1 X1.09 Y-6.53 Z4.46 F4800.0 E833.635
G1 X-0.23 Y-5.82 Z4.46 F4800.0 E833.714
G1 X-1.3 Y-4.94 Z4.46 F4800.0 E833.788
G1 F1200.0
G1 E832.788
G1 F4800.0
M103
(</loop>)
(<loop> outer )
G1 X-7.32 Y-11.97 Z4.46 F4200.0
G1 F1200.0
G1 E833.788
G1 F4200.0
M101
G1 X-7.24 Y-12.03 Z4.46 F4800.0 E833.793
G1 X-5.39 Y-13.55 Z4.46 F4800.0 E833.92
G1 X-2.47 Y-15.11 Z4.46 F4800.0 E834.095
G1 X0.7 Y-16.07 Z4.46 F4800.0 E834.27
G1 X4.0 Y-16.4 Z4.46 F4800.0 E834.445
G1 X7.3 Y-16.07 Z4.46 F4800.0 E834.62
G1 X10.47 Y-15.11 Z4.46 F4800.0 E834.795
G1 X13.39 Y-13.55 Z4.46 F4800.0 E834.97
G1 X15.95 Y-11.45 Z4.46 F4800.0 E835.145
G1 X18.05 Y-8.89 Z4.46 F4800.0 E835.32
G1 X19.61 Y-5.97 Z4.46 F4800.0 E835.495
G1 X20.57 Y-2.8 Z4.46 F4800.0 E835.67
G1 X20.9 Y0.5 Z4.46 F4800.0 E835.845
G1 X20.57 Y3.8 Z4.46 F4800.0 E836.02
G1 X19.61 Y6.97 Z4.46 F4800.0 E836.195
G1 X18.05 Y9.89 Z4.46 F4800.0 E836.37
G1 X15.95 Y12.45 Z4.46 F4800.0 E836.545
G1 X13.39 Y14.55 Z4.46 F4800.0 E836.72
G1 X10.47 Y16.11 Z4.46 F4800.0 E836.895
G1 X7.3 Y17.07 Z4.46 F4800.0 E837.07
G1 X4.0 Y17.4 Z4.46 F4800.0 E837.245
G1 X0.7 Y17.07 Z4.46 F4800.0 E837.419
G1 X-2.47 Y16.11 Z4.46 F4800.0 E837.594
G1 X-5.39 Y14.55 Z4.46 F4800.0 E837.769
G1 X-7.95 Y12.45 Z4.46 F4800.0 E837.944
G1 X-10.05 Y9.89 Z4.46 F4800.0 E838.119
G1 X-11.61 Y6.97 Z4.46 F4800.0 E838.294
G1 X-12.57 Y3.8 Z4.46 F4800.0 E838.469
G1 X-12.9 Y0.5 Z4.46 F4800.0 E838.644
G1 X-12.57 Y-2.8 Z4.46 F4800.0 E838.819
G1 X-11.61 Y-5.97 Z4.46 F4800.0 E838.994
G1 X-10.05 Y-8.89 Z4.46 F4800.0 E839.169
G1 X-7.95 Y-11.45 Z4.46 F4800.0 E839.344
G1 X-7.32 Y-11.97 Z4.46 F4800.0 E839.387
G1 F1200.0
G1 E839.387
G1 F4800.0
M103
(</loop>)
(<edge> outer )
;M108 R40.0
G1 X-7.57 Y-12.28 Z4.46 F4200.0
G1 F1200.0
G1 E839.387
G1 F4200.0
M101
G1 X-7.5 Y-12.34 Z4.46 F2400.0 E839.392
G1 X-5.61 Y-13.88 Z4.46 F2400.0 E839.521
G1 X-2.62 Y-15.48 Z4.46 F2400.0 E839.701
G1 X0.63 Y-16.47 Z4.46 F2400.0 E839.88
G1 X4.0 Y-16.8 Z4.46 F2400.0 E840.059
G1 X7.38 Y-16.47 Z4.46 F2400.0 E840.238
G1 X10.62 Y-15.48 Z4.46 F2400.0 E840.417
G1 X13.61 Y-13.88 Z4.46 F2400.0 E840.596
G1 X16.23 Y-11.73 Z4.46 F2400.0 E840.775
G1 X18.38 Y-9.11 Z4.46 F2400.0 E840.955
G1 X19.98 Y-6.12 Z4.46 F2400.0 E841.134
G1 X20.97 Y-2.88 Z4.46 F2400.0 E841.313
G1 X21.3 Y0.5 Z4.46 F2400.0 E841.492
G1 X20.97 Y3.88 Z4.46 F2400.0 E841.671
G1 X19.98 Y7.12 Z4.46 F2400.0 E841.85
G1 X18.38 Y10.11 Z4.46 F2400.0 E842.029
G1 X16.23 Y12.73 Z4.46 F2400.0 E842.209
G1 X13.61 Y14.88 Z4.46 F2400.0 E842.388
G1 X10.62 Y16.48 Z4.46 F2400.0 E842.567
G1 X7.38 Y17.47 Z4.46 F2400.0 E842.746
G1 X4.0 Y17.8 Z4.46 F2400.0 E842.925
G1 X0.63 Y17.47 Z4.46 F2400.0 E843.104
G1 X-2.62 Y16.48 Z4.46 F2400.0 E843.283
G1 X-5.61 Y14.88 Z4.46 F2400.0 E843.463
G1 X-8.23 Y12.73 Z4.46 F2400.0 E843.642
G1 X-10.38 Y10.11 Z4.46 F2400.0 E843.821
G1 X-11.98 Y7.12 Z4.46 F2400.0 E844.0
G1 X-12.97 Y3.88 Z4.46 F2400.0 E844.179
G1 X-13.3 Y0.5 Z4.46 F2400.0 E844.358
G1 X-12.97 Y-2.88 Z4.46 F2400.0 E844.537
G1 X-11.98 Y-6.12 Z4.46 F2400.0 E844.717
G1 X-10.38 Y-9.11 Z4.46 F2400.0 E844.896
G1 X-8.23 Y-11.73 Z4.46 F2400.0 E845.075
G1 X-7.57 Y-12.28 Z4.46 F2400.0 E845.12
G1 F1200.0
G1 E844.12
G1 F2400.0
M103
(</edge>)
(</boundaryPerimeter>)
(<nestedRing>)
(<boundaryPerimeter>)
(<boundaryPoint> X4.0 Y7.502 Z4.455 </boundaryPoint>)
(<boundaryPoint> X5.366 Y7.367 Z4.455 </boundaryPoint>)
(<boundaryPoint> X6.679 Y6.969 Z4.455 </boundaryPoint>)
(<boundaryPoint> X7.89 Y6.322 Z4.455 </boundaryPoint>)
(<boundaryPoint> X8.951 Y5.451 Z4.455 </boundaryPoint>)
(<boundaryPoint> X9.822 Y4.39 Z4.455 </boundaryPoint>)
(<boundaryPoint> X10.469 Y3.179 Z4.455 </boundaryPoint>)
(<boundaryPoint> X10.867 Y1.866 Z4.455 </boundaryPoint>)
(<boundaryPoint> X11.002 Y0.5 Z4.455 </boundaryPoint>)
(<boundaryPoint> X10.867 Y-0.866 Z4.455 </boundaryPoint>)
(<boundaryPoint> X10.469 Y-2.179 Z4.455 </boundaryPoint>)
(<boundaryPoint> X9.822 Y-3.39 Z4.455 </boundaryPoint>)
(<boundaryPoint> X8.951 Y-4.451 Z4.455 </boundaryPoint>)
(<boundaryPoint> X7.89 Y-5.322 Z4.455 </boundaryPoint>)
(<boundaryPoint> X6.679 Y-5.969 Z4.455 </boundaryPoint>)
(<boundaryPoint> X5.366 Y-6.367 Z4.455 </boundaryPoint>)
(<boundaryPoint> X4.0 Y-6.502 Z4.455 </boundaryPoint>)
(<boundaryPoint> X2.634 Y-6.367 Z4.455 </boundaryPoint>)
(<boundaryPoint> X1.321 Y-5.969 Z4.455 </boundaryPoint>)
(<boundaryPoint> X0.11 Y-5.322 Z4.455 </boundaryPoint>)
(<boundaryPoint> X-0.951 Y-4.451 Z4.455 </boundaryPoint>)
(<boundaryPoint> X-1.822 Y-3.39 Z4.455 </boundaryPoint>)
(<boundaryPoint> X-2.469 Y-2.179 Z4.455 </boundaryPoint>)
(<boundaryPoint> X-2.867 Y-0.866 Z4.455 </boundaryPoint>)
(<boundaryPoint> X-3.002 Y0.5 Z4.455 </boundaryPoint>)
(<boundaryPoint> X-2.867 Y1.866 Z4.455 </boundaryPoint>)
(<boundaryPoint> X-2.469 Y3.179 Z4.455 </boundaryPoint>)
(<boundaryPoint> X-1.822 Y4.39 Z4.455 </boundaryPoint>)
(<boundaryPoint> X-0.951 Y5.451 Z4.455 </boundaryPoint>)
(<boundaryPoint> X0.11 Y6.322 Z4.455 </boundaryPoint>)
(<boundaryPoint> X1.321 Y6.969 Z4.455 </boundaryPoint>)
(<boundaryPoint> X2.634 Y7.367 Z4.455 </boundaryPoint>)
(<edge> inner )
G1 X-1.02 Y-4.65 Z4.46 F4200.0
G1 F1200.0
G1 E845.12
G1 F4200.0
M101
G1 X-1.09 Y-4.59 Z4.46 F2400.0 E845.125
G1 X-1.99 Y-3.5 Z4.46 F2400.0 E845.2
G1 X-2.66 Y-2.26 Z4.46 F2400.0 E845.274
G1 X-3.06 Y-0.91 Z4.46 F2400.0 E845.349
G1 X-3.2 Y0.5 Z4.46 F2400.0 E845.423
G1 X-3.06 Y1.91 Z4.46 F2400.0 E845.498
G1 X-2.66 Y3.26 Z4.46 F2400.0 E845.573
G1 X-1.99 Y4.5 Z4.46 F2400.0 E845.647
G1 X-1.09 Y5.59 Z4.46 F2400.0 E845.722
G1 X-0.0 Y6.49 Z4.46 F2400.0 E845.796
G1 X1.24 Y7.16 Z4.46 F2400.0 E845.871
G1 X2.6 Y7.56 Z4.46 F2400.0 E845.946
G1 X4.0 Y7.7 Z4.46 F2400.0 E846.02
G1 X5.41 Y7.56 Z4.46 F2400.0 E846.095
G1 X6.76 Y7.16 Z4.46 F2400.0 E846.169
G1 X8.0 Y6.49 Z4.46 F2400.0 E846.244
G1 X9.09 Y5.59 Z4.46 F2400.0 E846.319
G1 X9.99 Y4.5 Z4.46 F2400.0 E846.393
G1 X10.66 Y3.26 Z4.46 F2400.0 E846.468
G1 X11.06 Y1.91 Z4.46 F2400.0 E846.542
G1 X11.2 Y0.5 Z4.46 F2400.0 E846.617
G1 X11.06 Y-0.91 Z4.46 F2400.0 E846.691
G1 X10.66 Y-2.26 Z4.46 F2400.0 E846.766
G1 X9.99 Y-3.5 Z4.46 F2400.0 E846.841
G1 X9.09 Y-4.59 Z4.46 F2400.0 E846.915
G1 X8.0 Y-5.49 Z4.46 F2400.0 E846.99
G1 X6.76 Y-6.16 Z4.46 F2400.0 E847.064
G1 X5.41 Y-6.56 Z4.46 F2400.0 E847.139
G1 X4.0 Y-6.7 Z4.46 F2400.0 E847.214
G1 X2.6 Y-6.56 Z4.46 F2400.0 E847.288
G1 X1.24 Y-6.16 Z4.46 F2400.0 E847.363
G1 X-0.0 Y-5.49 Z4.46 F2400.0 E847.437
G1 X-1.02 Y-4.65 Z4.46 F2400.0 E847.507
G1 F1200.0
G1 E846.507
G1 F2400.0
M103
(</edge>)
(</boundaryPerimeter>)
(</nestedRing>)
(<infill>)
(<infillBoundary>)
(<infillPoint> X15.949 Y-11.449 Z4.455 </infillPoint>)
(<infillPoint> X18.05 Y-8.888 Z4.455 </infillPoint>)
(<infillPoint> X19.611 Y-5.966 Z4.455 </infillPoint>)
(<infillPoint> X20.573 Y-2.796 Z4.455 </infillPoint>)
(<infillPoint> X20.898 Y0.5 Z4.455 </infillPoint>)
(<infillPoint> X20.573 Y3.796 Z4.455 </infillPoint>)
(<infillPoint> X19.611 Y6.966 Z4.455 </infillPoint>)
(<infillPoint> X18.05 Y9.888 Z4.455 </infillPoint>)
(<infillPoint> X15.949 Y12.449 Z4.455 </infillPoint>)
(<infillPoint> X13.388 Y14.55 Z4.455 </infillPoint>)
(<infillPoint> X10.466 Y16.111 Z4.455 </infillPoint>)
(<infillPoint> X7.296 Y17.073 Z4.455 </infillPoint>)
(<infillPoint> X4.0 Y17.398 Z4.455 </infillPoint>)
(<infillPoint> X0.704 Y17.073 Z4.455 </infillPoint>)
(<infillPoint> X-2.466 Y16.111 Z4.455 </infillPoint>)
(<infillPoint> X-5.388 Y14.55 Z4.455 </infillPoint>)
(<infillPoint> X-7.949 Y12.449 Z4.455 </infillPoint>)
(<infillPoint> X-10.05 Y9.888 Z4.455 </infillPoint>)
(<infillPoint> X-11.611 Y6.966 Z4.455 </infillPoint>)
(<infillPoint> X-12.573 Y3.796 Z4.455 </infillPoint>)
(<infillPoint> X-12.898 Y0.5 Z4.455 </infillPoint>)
(<infillPoint> X-12.573 Y-2.796 Z4.455 </infillPoint>)
(<infillPoint> X-11.611 Y-5.966 Z4.455 </infillPoint>)
(<infillPoint> X-10.05 Y-8.888 Z4.455 </infillPoint>)
(<infillPoint> X-7.949 Y-11.449 Z4.455 </infillPoint>)
(<infillPoint> X-5.388 Y-13.55 Z4.455 </infillPoint>)
(<infillPoint> X-2.466 Y-15.111 Z4.455 </infillPoint>)
(<infillPoint> X0.704 Y-16.073 Z4.455 </infillPoint>)
(<infillPoint> X4.0 Y-16.398 Z4.455 </infillPoint>)
(<infillPoint> X7.296 Y-16.073 Z4.455 </infillPoint>)
(<infillPoint> X10.466 Y-15.111 Z4.455 </infillPoint>)
(<infillPoint> X13.388 Y-13.55 Z4.455 </infillPoint>)
(</infillBoundary>)
(<infillBoundary>)
(<infillPoint> X4.0 Y8.105 Z4.455 </infillPoint>)
(<infillPoint> X5.484 Y7.958 Z4.455 </infillPoint>)
(<infillPoint> X6.91 Y7.526 Z4.455 </infillPoint>)
(<infillPoint> X8.225 Y6.823 Z4.455 </infillPoint>)
(<infillPoint> X9.377 Y5.877 Z4.455 </infillPoint>)
(<infillPoint> X10.323 Y4.725 Z4.455 </infillPoint>)
(<infillPoint> X11.026 Y3.41 Z4.455 </infillPoint>)
(<infillPoint> X11.458 Y1.984 Z4.455 </infillPoint>)
(<infillPoint> X11.605 Y0.5 Z4.455 </infillPoint>)
(<infillPoint> X11.458 Y-0.984 Z4.455 </infillPoint>)
(<infillPoint> X11.026 Y-2.41 Z4.455 </infillPoint>)
(<infillPoint> X10.323 Y-3.725 Z4.455 </infillPoint>)
(<infillPoint> X9.377 Y-4.877 Z4.455 </infillPoint>)
(<infillPoint> X8.225 Y-5.823 Z4.455 </infillPoint>)
(<infillPoint> X6.91 Y-6.526 Z4.455 </infillPoint>)
(<infillPoint> X5.484 Y-6.958 Z4.455 </infillPoint>)
(<infillPoint> X4.0 Y-7.105 Z4.455 </infillPoint>)
(<infillPoint> X2.516 Y-6.958 Z4.455 </infillPoint>)
(<infillPoint> X1.09 Y-6.526 Z4.455 </infillPoint>)
(<infillPoint> X-0.225 Y-5.823 Z4.455 </infillPoint>)
(<infillPoint> X-1.377 Y-4.877 Z4.455 </infillPoint>)
(<infillPoint> X-2.323 Y-3.725 Z4.455 </infillPoint>)
(<infillPoint> X-3.026 Y-2.41 Z4.455 </infillPoint>)
(<infillPoint> X-3.458 Y-0.984 Z4.455 </infillPoint>)
(<infillPoint> X-3.605 Y0.5 Z4.455 </infillPoint>)
(<infillPoint> X-3.458 Y1.984 Z4.455 </infillPoint>)
(<infillPoint> X-3.026 Y3.41 Z4.455 </infillPoint>)
(<infillPoint> X-2.323 Y4.725 Z4.455 </infillPoint>)
(<infillPoint> X-1.377 Y5.877 Z4.455 </infillPoint>)
(<infillPoint> X-0.225 Y6.823 Z4.455 </infillPoint>)
(<infillPoint> X1.09 Y7.526 Z4.455 </infillPoint>)
(<infillPoint> X2.516 Y7.958 Z4.455 </infillPoint>)
(</infillBoundary>)
;M108 R80.0
G1 X-3.2 Y-2.68 Z4.46 F4200.0
G1 F1200.0
G1 E847.507
G1 F4200.0
M101
G1 X-3.2 Y-14.4 Z4.46 F4800.0 E848.126
G1 X-2.8 Y-14.62 Z4.46 F4800.0 E848.15
G1 X-2.8 Y-3.43 Z4.46 F4800.0 E848.741
G1 X-2.4 Y-4.07 Z4.46 F4800.0 E848.781
G1 X-2.4 Y-14.83 Z4.46 F4800.0 E849.349
G1 X-2.0 Y-14.96 Z4.46 F4800.0 E849.372
G1 X-2.0 Y-4.56 Z4.46 F4800.0 E849.921
G1 X-1.6 Y-5.05 Z4.46 F4800.0 E849.954
G1 X-1.6 Y-15.08 Z4.46 F4800.0 E850.484
G1 X-1.2 Y-15.2 Z4.46 F4800.0 E850.507
G1 X-1.2 Y-5.39 Z4.46 F4800.0 E851.025
G1 X-0.8 Y-5.71 Z4.46 F4800.0 E851.053
G1 X-0.8 Y-15.32 Z4.46 F4800.0 E851.56
G1 X-0.4 Y-15.45 Z4.46 F4800.0 E851.582
G1 X-0.4 Y-6.04 Z4.46 F4800.0 E852.079
G1 F1200.0
G1 E851.079
G1 F4800.0
M103
G1 X-3.6 Y-1.48 Z4.46 F4200.0
G1 F1200.0
G1 E852.079
G1 F4200.0
M101
G1 X-3.6 Y-14.19 Z4.46 F4800.0 E852.75
G1 X-4.0 Y-13.97 Z4.46 F4800.0 E852.774
G1 X-4.0 Y14.97 Z4.46 F4800.0 E854.303
G1 X-4.4 Y14.76 Z4.46 F4800.0 E854.327
G1 X-4.4 Y-13.76 Z4.46 F4800.0 E855.834
G1 X-4.8 Y-13.55 Z4.46 F4800.0 E855.858
G1 X-4.8 Y14.55 Z4.46 F4800.0 E857.342
G1 X-5.2 Y14.33 Z4.46 F4800.0 E857.366
G1 X-5.2 Y-13.33 Z4.46 F4800.0 E858.827
G1 X-5.6 Y-13.01 Z4.46 F4800.0 E858.854
G1 X-5.6 Y14.01 Z4.46 F4800.0 E860.282
G1 X-6.0 Y13.69 Z4.46 F4800.0 E860.309
G1 X-6.0 Y-12.69 Z4.46 F4800.0 E861.702
G1 X-6.4 Y-12.36 Z4.46 F4800.0 E861.73
G1 X-6.4 Y13.36 Z4.46 F4800.0 E863.088
G1 X-6.8 Y13.03 Z4.46 F4800.0 E863.115
G1 X-6.8 Y-12.03 Z4.46 F4800.0 E864.439
G1 X-7.2 Y-11.7 Z4.46 F4800.0 E864.466
G1 X-7.2 Y12.7 Z4.46 F4800.0 E865.755
G1 X-7.6 Y12.37 Z4.46 F4800.0 E865.783
G1 X-7.6 Y-11.37 Z4.46 F4800.0 E867.037
G1 X-8.0 Y-10.95 Z4.46 F4800.0 E867.068
G1 X-8.0 Y11.95 Z4.46 F4800.0 E868.277
G1 X-8.4 Y11.46 Z4.46 F4800.0 E868.311
G1 X-8.4 Y-10.46 Z4.46 F4800.0 E869.468
G1 X-8.8 Y-9.97 Z4.46 F4800.0 E869.501
G1 X-8.8 Y10.97 Z4.46 F4800.0 E870.608
G1 X-9.2 Y10.48 Z4.46 F4800.0 E870.641
G1 X-9.2 Y-9.48 Z4.46 F4800.0 E871.695
G1 X-9.6 Y-8.99 Z4.46 F4800.0 E871.729
G1 X-9.6 Y9.99 Z4.46 F4800.0 E872.732
G1 X-10.0 Y9.39 Z4.46 F4800.0 E872.77
G1 X-10.0 Y-8.39 Z4.46 F4800.0 E873.709
G1 F1200.0
G1 E873.709
G1 F4800.0
M103
G1 X-10.4 Y-7.64 Z4.46 F4200.0
G1 F1200.0
G1 E873.709
G1 F4200.0
M101
G1 X-10.4 Y8.64 Z4.46 F4800.0 E874.569
G1 F1200.0
G1 E874.569
G1 F4800.0
M103
G1 X-10.8 Y7.89 Z4.46 F4200.0
G1 F1200.0
G1 E874.569
G1 F4200.0
M101
G1 X-10.8 Y-6.89 Z4.46 F4800.0 E875.35
G1 F1200.0
G1 E875.35
G1 F4800.0
M103
G1 X-11.2 Y-6.14 Z4.46 F4200.0
G1 F1200.0
G1 E875.35
G1 F4200.0
M101
G1 X-11.2 Y7.14 Z4.46 F4800.0 E876.051
G1 F1200.0
G1 E875.878
G1 F4800.0
M103
G1 X-11.6 Y6.04 Z4.46 F4200.0
G1 F1200.0
G1 E876.051
G1 F4200.0
M101
G1 X-11.6 Y-5.04 Z4.46 F4800.0 E876.637
G1 F1200.0
G1 E876.259
G1 F4800.0
M103
G1 X-12.0 Y-3.72 Z4.46 F4200.0
G1 F1200.0
G1 E876.637
G1 F4200.0
M101
G1 X-12.0 Y4.72 Z4.46 F4800.0 E877.082
G1 F1200.0
G1 E876.082
G1 F4800.0
M103
G1 X-12.4 Y2.7 Z4.46 F4200.0
G1 F1200.0
G1 E877.082
G1 F4200.0
M101
G1 X-12.4 Y-1.7 Z4.46 F4800.0 E877.314
G1 F1200.0
G1 E876.314
G1 F4800.0
M103
G1 X-3.26 Y1.94 Z4.46 F4200.0
G1 X-1.23 Y5.73 Z4.46 F4200.0
G1 X2.56 Y7.76 Z4.46 F4200.0
G1 X6.83 Y7.34 Z4.46 F4200.0
G1 X11.2 Y3.68 Z4.46 F4200.0
G1 F1200.0
G1 E877.314
G1 F4200.0
M101
G1 X11.2 Y15.4 Z4.46 F4800.0 E877.934
G1 X10.8 Y15.62 Z4.46 F4800.0 E877.958
G1 X10.8 Y4.43 Z4.46 F4800.0 E878.549
G1 X10.4 Y5.07 Z4.46 F4800.0 E878.589
G1 X10.4 Y15.83 Z4.46 F4800.0 E879.157
G1 X10.0 Y15.96 Z4.46 F4800.0 E879.179
G1 X10.0 Y5.56 Z4.46 F4800.0 E879.729
G1 X9.6 Y6.05 Z4.46 F4800.0 E879.762
G1 X9.6 Y16.08 Z4.46 F4800.0 E880.292
G1 X9.2 Y16.2 Z4.46 F4800.0 E880.314
G1 X9.2 Y6.39 Z4.46 F4800.0 E880.833
G1 X8.8 Y6.71 Z4.46 F4800.0 E880.86
G1 X8.8 Y16.32 Z4.46 F4800.0 E881.368
G1 X8.4 Y16.45 Z4.46 F4800.0 E881.39
G1 X8.4 Y7.04 Z4.46 F4800.0 E881.886
G1 X8.0 Y7.26 Z4.46 F4800.0 E881.91
G1 X8.0 Y16.57 Z4.46 F4800.0 E882.402
G1 X7.6 Y16.69 Z4.46 F4800.0 E882.424
G1 X7.6 Y7.48 Z4.46 F4800.0 E882.911
G1 X7.2 Y7.69 Z4.46 F4800.0 E882.935
G1 X7.2 Y16.8 Z4.46 F4800.0 E883.416
G1 X6.8 Y16.84 Z4.46 F4800.0 E883.437
G1 X6.8 Y7.85 Z4.46 F4800.0 E883.912
G1 X6.4 Y7.97 Z4.46 F4800.0 E883.934
G1 X6.4 Y16.88 Z4.46 F4800.0 E884.405
G1 X6.0 Y16.92 Z4.46 F4800.0 E884.426
G1 X6.0 Y8.09 Z4.46 F4800.0 E884.892
G1 X5.6 Y8.22 Z4.46 F4800.0 E884.914
G1 X5.6 Y16.96 Z4.46 F4800.0 E885.376
G1 X5.2 Y17.0 Z4.46 F4800.0 E885.397
G1 X5.2 Y8.27 Z4.46 F4800.0 E885.859
G1 X4.8 Y8.31 Z4.46 F4800.0 E885.88
G1 X4.8 Y17.04 Z4.46 F4800.0 E886.341
G1 X4.4 Y17.08 Z4.46 F4800.0 E886.362
G1 X4.4 Y8.35 Z4.46 F4800.0 E886.823
G1 X4.0 Y8.39 Z4.46 F4800.0 E886.845
G1 X4.0 Y17.12 Z4.46 F4800.0 E887.306
G1 X3.6 Y17.08 Z4.46 F4800.0 E887.327
G1 X3.6 Y8.35 Z4.46 F4800.0 E887.788
G1 X3.2 Y8.31 Z4.46 F4800.0 E887.809
G1 X3.2 Y17.04 Z4.46 F4800.0 E888.271
G1 X2.8 Y17.0 Z4.46 F4800.0 E888.292
G1 X2.8 Y8.27 Z4.46 F4800.0 E888.753
G1 X2.4 Y8.22 Z4.46 F4800.0 E888.774
G1 X2.4 Y16.96 Z4.46 F4800.0 E889.236
G1 X2.0 Y16.92 Z4.46 F4800.0 E889.257
G1 X2.0 Y8.09 Z4.46 F4800.0 E889.724
G1 X1.6 Y7.97 Z4.46 F4800.0 E889.746
G1 X1.6 Y16.88 Z4.46 F4800.0 E890.216
G1 X1.2 Y16.84 Z4.46 F4800.0 E890.237
G1 X1.2 Y7.85 Z4.46 F4800.0 E890.712
G1 X0.8 Y7.69 Z4.46 F4800.0 E890.735
G1 X0.8 Y16.8 Z4.46 F4800.0 E891.216
G1 X0.4 Y16.69 Z4.46 F4800.0 E891.238
G1 X0.4 Y7.48 Z4.46 F4800.0 E891.725
G1 X0.0 Y7.26 Z4.46 F4800.0 E891.749
G1 X0.0 Y16.57 Z4.46 F4800.0 E892.241
G1 X-0.4 Y16.45 Z4.46 F4800.0 E892.263
G1 X-0.4 Y7.04 Z4.46 F4800.0 E892.759
G1 X-0.8 Y6.71 Z4.46 F4800.0 E892.787
G1 X-0.8 Y16.32 Z4.46 F4800.0 E893.294
G1 X-1.2 Y16.2 Z4.46 F4800.0 E893.316
G1 X-1.2 Y6.39 Z4.46 F4800.0 E893.835
G1 X-1.6 Y6.05 Z4.46 F4800.0 E893.863
G1 X-1.6 Y16.08 Z4.46 F4800.0 E894.393
G1 X-2.0 Y15.96 Z4.46 F4800.0 E894.415
G1 X-2.0 Y5.56 Z4.46 F4800.0 E894.964
G1 X-2.4 Y5.07 Z4.46 F4800.0 E894.998
G1 X-2.4 Y15.83 Z4.46 F4800.0 E895.566
G1 X-2.8 Y15.62 Z4.46 F4800.0 E895.59
G1 X-2.8 Y4.43 Z4.46 F4800.0 E896.181
G1 X-3.2 Y3.68 Z4.46 F4800.0 E896.226
G1 X-3.2 Y15.4 Z4.46 F4800.0 E896.845
G1 X-3.6 Y15.19 Z4.46 F4800.0 E896.869
G1 X-3.6 Y2.48 Z4.46 F4800.0 E897.54
G1 F1200.0
G1 E896.54
G1 F4800.0
M103
G1 X-0.0 Y-15.57 Z4.46 F4200.0
G1 F1200.0
G1 E897.54
G1 F4200.0
M101
G1 X-0.0 Y-6.26 Z4.46 F4800.0 E898.032
G1 X0.4 Y-6.48 Z4.46 F4800.0 E898.056
G1 X0.4 Y-15.69 Z4.46 F4800.0 E898.542
G1 X0.8 Y-15.8 Z4.46 F4800.0 E898.564
G1 X0.8 Y-6.69 Z4.46 F4800.0 E899.046
G1 X1.2 Y-6.85 Z4.46 F4800.0 E899.068
G1 X1.2 Y-15.84 Z4.46 F4800.0 E899.543
G1 X1.6 Y-15.88 Z4.46 F4800.0 E899.564
G1 X1.6 Y-6.97 Z4.46 F4800.0 E900.035
G1 X2.0 Y-7.09 Z4.46 F4800.0 E900.057
G1 X2.0 Y-15.92 Z4.46 F4800.0 E900.523
G1 X2.4 Y-15.96 Z4.46 F4800.0 E900.544
G1 X2.4 Y-7.22 Z4.46 F4800.0 E901.006
G1 X2.8 Y-7.27 Z4.46 F4800.0 E901.028
G1 X2.8 Y-16.0 Z4.46 F4800.0 E901.489
G1 X3.2 Y-16.04 Z4.46 F4800.0 E901.51
G1 X3.2 Y-7.31 Z4.46 F4800.0 E901.971
G1 X3.6 Y-7.35 Z4.46 F4800.0 E901.992
G1 X3.6 Y-16.08 Z4.46 F4800.0 E902.454
G1 X4.0 Y-16.12 Z4.46 F4800.0 E902.475
G1 X4.0 Y-7.39 Z4.46 F4800.0 E902.936
G1 X4.4 Y-7.35 Z4.46 F4800.0 E902.957
G1 X4.4 Y-16.08 Z4.46 F4800.0 E903.418
G1 X4.8 Y-16.04 Z4.46 F4800.0 E903.44
G1 X4.8 Y-7.31 Z4.46 F4800.0 E903.901
G1 X5.2 Y-7.27 Z4.46 F4800.0 E903.922
G1 X5.2 Y-16.0 Z4.46 F4800.0 E904.383
G1 X5.6 Y-15.96 Z4.46 F4800.0 E904.405
G1 X5.6 Y-7.22 Z4.46 F4800.0 E904.866
G1 X6.0 Y-7.09 Z4.46 F4800.0 E904.888
G1 X6.0 Y-15.92 Z4.46 F4800.0 E905.355
G1 X6.4 Y-15.88 Z4.46 F4800.0 E905.376
G1 X6.4 Y-6.97 Z4.46 F4800.0 E905.846
G1 X6.8 Y-6.85 Z4.46 F4800.0 E905.868
G1 X6.8 Y-15.84 Z4.46 F4800.0 E906.343
G1 X7.2 Y-15.8 Z4.46 F4800.0 E906.365
G1 X7.2 Y-6.69 Z4.46 F4800.0 E906.846
G1 X7.6 Y-6.48 Z4.46 F4800.0 E906.87
G1 X7.6 Y-15.69 Z4.46 F4800.0 E907.357
G1 X8.0 Y-15.57 Z4.46 F4800.0 E907.379
G1 X8.0 Y-6.26 Z4.46 F4800.0 E907.87
G1 X8.4 Y-6.04 Z4.46 F4800.0 E907.894
G1 X8.4 Y-15.45 Z4.46 F4800.0 E908.391
G1 X8.8 Y-15.32 Z4.46 F4800.0 E908.413
G1 X8.8 Y-5.71 Z4.46 F4800.0 E908.921
G1 X9.2 Y-5.39 Z4.46 F4800.0 E908.948
G1 X9.2 Y-15.2 Z4.46 F4800.0 E909.467
G1 X9.6 Y-15.08 Z4.46 F4800.0 E909.489
G1 X9.6 Y-5.05 Z4.46 F4800.0 E910.019
G1 X10.0 Y-4.56 Z4.46 F4800.0 E910.052
G1 X10.0 Y-14.96 Z4.46 F4800.0 E910.602
G1 X10.4 Y-14.83 Z4.46 F4800.0 E910.624
G1 X10.4 Y-4.07 Z4.46 F4800.0 E911.192
G1 X10.8 Y-3.43 Z4.46 F4800.0 E911.232
G1 X10.8 Y-14.62 Z4.46 F4800.0 E911.823
G1 X11.2 Y-14.4 Z4.46 F4800.0 E911.847
G1 X11.2 Y-2.68 Z4.46 F4800.0 E912.466
G1 X11.6 Y-1.48 Z4.46 F4800.0 E912.533
G1 X11.6 Y-14.19 Z4.46 F4800.0 E913.204
G1 X12.0 Y-13.97 Z4.46 F4800.0 E913.228
G1 X12.0 Y14.97 Z4.46 F4800.0 E914.757
G1 X11.6 Y15.19 Z4.46 F4800.0 E914.781
G1 X11.6 Y2.48 Z4.46 F4800.0 E915.453
G1 F1200.0
G1 E914.453
G1 F4800.0
M103
G1 X20.0 Y4.72 Z4.46 F4200.0
G1 F1200.0
G1 E915.453
G1 F4200.0
M101
G1 X20.0 Y-3.72 Z4.46 F4800.0 E915.898
G1 F1200.0
G1 E915.521
G1 F4800.0
M103
G1 X19.6 Y-5.04 Z4.46 F4200.0
G1 F1200.0
G1 E915.898
G1 F4200.0
M101
G1 X19.6 Y6.04 Z4.46 F4800.0 E916.484
G1 F1200.0
G1 E916.31
G1 F4800.0
M103
G1 X19.2 Y7.14 Z4.46 F4200.0
G1 F1200.0
G1 E916.484
G1 F4200.0
M101
G1 X19.2 Y-6.14 Z4.46 F4800.0 E917.185
G1 F1200.0
G1 E917.185
G1 F4800.0
M103
G1 X18.8 Y-6.89 Z4.46 F4200.0
G1 F1200.0
G1 E917.185
G1 F4200.0
M101
G1 X18.8 Y7.89 Z4.46 F4800.0 E917.966
G1 F1200.0
G1 E917.966
G1 F4800.0
M103
G1 X18.4 Y8.64 Z4.46 F4200.0
G1 F1200.0
G1 E917.966
G1 F4200.0
M101
G1 X18.4 Y-7.64 Z4.46 F4800.0 E918.826
G1 F1200.0
G1 E917.826
G1 F4800.0
M103
G1 X20.4 Y-1.7 Z4.46 F4200.0
G1 F1200.0
G1 E918.826
G1 F4200.0
M101
G1 X20.4 Y2.7 Z4.46 F4800.0 E919.058
G1 F1200.0
G1 E918.058
G1 F4800.0
M103
G1 X12.4 Y-13.76 Z4.46 F4200.0
G1 F1200.0
G1 E919.058
G1 F4200.0
M101
G1 X12.4 Y14.76 Z4.46 F4800.0 E920.564
G1 X12.8 Y14.55 Z4.46 F4800.0 E920.588
G1 X12.8 Y-13.55 Z4.46 F4800.0 E922.072
G1 X13.2 Y-13.33 Z4.46 F4800.0 E922.096
G1 X13.2 Y14.33 Z4.46 F4800.0 E923.558
G1 X13.6 Y14.01 Z4.46 F4800.0 E923.585
G1 X13.6 Y-13.01 Z4.46 F4800.0 E925.012
G1 X14.0 Y-12.69 Z4.46 F4800.0 E925.04
G1 X14.0 Y13.69 Z4.46 F4800.0 E926.433
G1 X14.4 Y13.36 Z4.46 F4800.0 E926.46
G1 X14.4 Y-12.36 Z4.46 F4800.0 E927.818
G1 X14.8 Y-12.03 Z4.46 F4800.0 E927.846
G1 X14.8 Y13.03 Z4.46 F4800.0 E929.169
G1 X15.2 Y12.7 Z4.46 F4800.0 E929.197
G1 X15.2 Y-11.7 Z4.46 F4800.0 E930.486
G1 X15.6 Y-11.37 Z4.46 F4800.0 E930.513
G1 X15.6 Y12.37 Z4.46 F4800.0 E931.767
G1 X16.0 Y11.95 Z4.46 F4800.0 E931.798
G1 X16.0 Y-10.95 Z4.46 F4800.0 E933.008
G1 X16.4 Y-10.46 Z4.46 F4800.0 E933.041
G1 X16.4 Y11.46 Z4.46 F4800.0 E934.198
G1 X16.8 Y10.97 Z4.46 F4800.0 E934.232
G1 X16.8 Y-9.97 Z4.46 F4800.0 E935.338
G1 X17.2 Y-9.48 Z4.46 F4800.0 E935.371
G1 X17.2 Y10.48 Z4.46 F4800.0 E936.426
G1 X17.6 Y9.99 Z4.46 F4800.0 E936.459
G1 X17.6 Y-8.99 Z4.46 F4800.0 E937.462
G1 X18.0 Y-8.39 Z4.46 F4800.0 E937.501
G1 X18.0 Y9.39 Z4.46 F4800.0 E938.44
G1 F1200.0
G1 E937.44
G1 F4800.0
M103
(</infill>)
(</nestedRing>)
(</rotation>)
(</layer>)
(<layer> 4.725 )
(<rotation> (-1+1.22464679915e-16j) )
(<nestedRing>)
(<boundaryPerimeter>)
(<boundaryPoint> X16.375 Y-11.875 Z4.725 </boundaryPoint>)
(<boundaryPoint> X18.551 Y-9.223 Z4.725 </boundaryPoint>)
(<boundaryPoint> X20.168 Y-6.197 Z4.725 </boundaryPoint>)
(<boundaryPoint> X21.164 Y-2.914 Z4.725 </boundaryPoint>)
(<boundaryPoint> X21.501 Y0.5 Z4.725 </boundaryPoint>)
(<boundaryPoint> X21.164 Y3.914 Z4.725 </boundaryPoint>)
(<boundaryPoint> X20.168 Y7.197 Z4.725 </boundaryPoint>)
(<boundaryPoint> X18.551 Y10.223 Z4.725 </boundaryPoint>)
(<boundaryPoint> X16.375 Y12.875 Z4.725 </boundaryPoint>)
(<boundaryPoint> X13.723 Y15.051 Z4.725 </boundaryPoint>)
(<boundaryPoint> X10.697 Y16.668 Z4.725 </boundaryPoint>)
(<boundaryPoint> X7.414 Y17.664 Z4.725 </boundaryPoint>)
(<boundaryPoint> X4.0 Y18.001 Z4.725 </boundaryPoint>)
(<boundaryPoint> X0.586 Y17.664 Z4.725 </boundaryPoint>)
(<boundaryPoint> X-2.697 Y16.668 Z4.725 </boundaryPoint>)
(<boundaryPoint> X-5.723 Y15.051 Z4.725 </boundaryPoint>)
(<boundaryPoint> X-8.375 Y12.875 Z4.725 </boundaryPoint>)
(<boundaryPoint> X-10.551 Y10.223 Z4.725 </boundaryPoint>)
(<boundaryPoint> X-12.168 Y7.197 Z4.725 </boundaryPoint>)
(<boundaryPoint> X-13.164 Y3.914 Z4.725 </boundaryPoint>)
(<boundaryPoint> X-13.501 Y0.5 Z4.725 </boundaryPoint>)
(<boundaryPoint> X-13.164 Y-2.914 Z4.725 </boundaryPoint>)
(<boundaryPoint> X-12.168 Y-6.197 Z4.725 </boundaryPoint>)
(<boundaryPoint> X-10.551 Y-9.223 Z4.725 </boundaryPoint>)
(<boundaryPoint> X-8.375 Y-11.875 Z4.725 </boundaryPoint>)
(<boundaryPoint> X-5.723 Y-14.051 Z4.725 </boundaryPoint>)
(<boundaryPoint> X-2.697 Y-15.668 Z4.725 </boundaryPoint>)
(<boundaryPoint> X0.586 Y-16.664 Z4.725 </boundaryPoint>)
(<boundaryPoint> X4.0 Y-17.001 Z4.725 </boundaryPoint>)
(<boundaryPoint> X7.414 Y-16.664 Z4.725 </boundaryPoint>)
(<boundaryPoint> X10.697 Y-15.668 Z4.725 </boundaryPoint>)
(<boundaryPoint> X13.723 Y-14.051 Z4.725 </boundaryPoint>)
(<loop> inner )
G1 X11.4 Y0.5 Z4.72 F4200.0
G1 X10.15 Y-3.61 Z4.72 F4200.0
G1 X6.83 Y-6.34 Z4.72 F4200.0
G1 X2.56 Y-6.76 Z4.72 F4200.0
G1 X-1.07 Y-5.13 Z4.72 F4200.0
G1 F1200.0
G1 E938.44
G1 F4200.0
M101
G1 X-1.38 Y-4.88 Z4.72 F4800.0 E938.461
G1 X-2.32 Y-3.73 Z4.72 F4800.0 E938.539
G1 X-3.03 Y-2.41 Z4.72 F4800.0 E938.618
G1 X-3.46 Y-0.98 Z4.72 F4800.0 E938.697
G1 X-3.61 Y0.5 Z4.72 F4800.0 E938.776
G1 X-3.46 Y1.98 Z4.72 F4800.0 E938.855
G1 X-3.03 Y3.41 Z4.72 F4800.0 E938.933
G1 X-2.32 Y4.72 Z4.72 F4800.0 E939.012
G1 X-1.38 Y5.88 Z4.72 F4800.0 E939.091
G1 X-0.23 Y6.82 Z4.72 F4800.0 E939.169
G1 X1.09 Y7.53 Z4.72 F4800.0 E939.248
G1 X2.52 Y7.96 Z4.72 F4800.0 E939.327
G1 X4.0 Y8.11 Z4.72 F4800.0 E939.406
G1 X5.48 Y7.96 Z4.72 F4800.0 E939.485
G1 X6.91 Y7.53 Z4.72 F4800.0 E939.563
G1 X8.23 Y6.82 Z4.72 F4800.0 E939.642
G1 X9.38 Y5.88 Z4.72 F4800.0 E939.721
G1 X10.32 Y4.72 Z4.72 F4800.0 E939.799
G1 X11.03 Y3.41 Z4.72 F4800.0 E939.878
G1 X11.46 Y1.98 Z4.72 F4800.0 E939.957
G1 X11.61 Y0.5 Z4.72 F4800.0 E940.036
G1 X11.46 Y-0.98 Z4.72 F4800.0 E940.115
G1 X11.03 Y-2.41 Z4.72 F4800.0 E940.193
G1 X10.32 Y-3.73 Z4.72 F4800.0 E940.272
G1 X9.38 Y-4.88 Z4.72 F4800.0 E940.351
G1 X8.23 Y-5.82 Z4.72 F4800.0 E940.429
G1 X6.91 Y-6.53 Z4.72 F4800.0 E940.508
G1 X5.48 Y-6.96 Z4.72 F4800.0 E940.587
G1 X4.0 Y-7.11 Z4.72 F4800.0 E940.666
G1 X2.52 Y-6.96 Z4.72 F4800.0 E940.745
G1 X1.09 Y-6.53 Z4.72 F4800.0 E940.823
G1 X-0.23 Y-5.82 Z4.72 F4800.0 E940.902
G1 X-1.07 Y-5.13 Z4.72 F4800.0 E940.96
G1 F1200.0
G1 E939.96
G1 F4800.0
M103
(</loop>)
(<loop> outer )
G1 X-7.55 Y-11.77 Z4.72 F4200.0
G1 F1200.0
G1 E940.96
G1 F4200.0
M101
G1 X-7.24 Y-12.03 Z4.72 F4800.0 E940.981
G1 X-5.39 Y-13.55 Z4.72 F4800.0 E941.108
G1 X-2.47 Y-15.11 Z4.72 F4800.0 E941.283
G1 X0.7 Y-16.07 Z4.72 F4800.0 E941.458
G1 X4.0 Y-16.4 Z4.72 F4800.0 E941.633
G1 X7.3 Y-16.07 Z4.72 F4800.0 E941.807
G1 X10.47 Y-15.11 Z4.72 F4800.0 E941.982
G1 X13.39 Y-13.55 Z4.72 F4800.0 E942.157
G1 X15.95 Y-11.45 Z4.72 F4800.0 E942.332
G1 X18.05 Y-8.89 Z4.72 F4800.0 E942.507
G1 X19.61 Y-5.97 Z4.72 F4800.0 E942.682
G1 X20.57 Y-2.8 Z4.72 F4800.0 E942.857
G1 X20.9 Y0.5 Z4.72 F4800.0 E943.032
G1 X20.57 Y3.8 Z4.72 F4800.0 E943.207
G1 X19.61 Y6.97 Z4.72 F4800.0 E943.382
G1 X18.05 Y9.89 Z4.72 F4800.0 E943.557
G1 X15.95 Y12.45 Z4.72 F4800.0 E943.732
G1 X13.39 Y14.55 Z4.72 F4800.0 E943.907
G1 X10.47 Y16.11 Z4.72 F4800.0 E944.082
G1 X7.3 Y17.07 Z4.72 F4800.0 E944.257
G1 X4.0 Y17.4 Z4.72 F4800.0 E944.432
G1 X0.7 Y17.07 Z4.72 F4800.0 E944.607
G1 X-2.47 Y16.11 Z4.72 F4800.0 E944.782
G1 X-5.39 Y14.55 Z4.72 F4800.0 E944.957
G1 X-7.95 Y12.45 Z4.72 F4800.0 E945.132
G1 X-10.05 Y9.89 Z4.72 F4800.0 E945.307
G1 X-11.61 Y6.97 Z4.72 F4800.0 E945.482
G1 X-12.57 Y3.8 Z4.72 F4800.0 E945.657
G1 X-12.9 Y0.5 Z4.72 F4800.0 E945.832
G1 X-12.57 Y-2.8 Z4.72 F4800.0 E946.007
G1 X-11.61 Y-5.97 Z4.72 F4800.0 E946.182
G1 X-10.05 Y-8.89 Z4.72 F4800.0 E946.357
G1 X-7.95 Y-11.45 Z4.72 F4800.0 E946.532
G1 X-7.55 Y-11.77 Z4.72 F4800.0 E946.559
G1 F1200.0
G1 E946.559
G1 F4800.0
M103
(</loop>)
(<edge> outer )
;M108 R40.0
G1 X-7.81 Y-12.08 Z4.72 F4200.0
G1 F1200.0
G1 E946.559
G1 F4200.0
M101
G1 X-7.5 Y-12.34 Z4.72 F2400.0 E946.58
G1 X-5.61 Y-13.88 Z4.72 F2400.0 E946.709
G1 X-2.62 Y-15.48 Z4.72 F2400.0 E946.888
G1 X0.63 Y-16.47 Z4.72 F2400.0 E947.067
G1 X4.0 Y-16.8 Z4.72 F2400.0 E947.247
G1 X7.38 Y-16.47 Z4.72 F2400.0 E947.426
G1 X10.62 Y-15.48 Z4.72 F2400.0 E947.605
G1 X13.61 Y-13.88 Z4.72 F2400.0 E947.784
G1 X16.23 Y-11.73 Z4.72 F2400.0 E947.963
G1 X18.38 Y-9.11 Z4.72 F2400.0 E948.142
G1 X19.98 Y-6.12 Z4.72 F2400.0 E948.321
G1 X20.97 Y-2.88 Z4.72 F2400.0 E948.501
G1 X21.3 Y0.5 Z4.72 F2400.0 E948.68
G1 X20.97 Y3.88 Z4.72 F2400.0 E948.859
G1 X19.98 Y7.12 Z4.72 F2400.0 E949.038
G1 X18.38 Y10.11 Z4.72 F2400.0 E949.217
G1 X16.23 Y12.73 Z4.72 F2400.0 E949.396
G1 X13.61 Y14.88 Z4.72 F2400.0 E949.575
G1 X10.62 Y16.48 Z4.72 F2400.0 E949.755
G1 X7.38 Y17.47 Z4.72 F2400.0 E949.934
G1 X4.0 Y17.8 Z4.72 F2400.0 E950.113
G1 X0.63 Y17.47 Z4.72 F2400.0 E950.292
G1 X-2.62 Y16.48 Z4.72 F2400.0 E950.471
G1 X-5.61 Y14.88 Z4.72 F2400.0 E950.65
G1 X-8.23 Y12.73 Z4.72 F2400.0 E950.829
G1 X-10.38 Y10.11 Z4.72 F2400.0 E951.009
G1 X-11.98 Y7.12 Z4.72 F2400.0 E951.188
G1 X-12.97 Y3.88 Z4.72 F2400.0 E951.367
G1 X-13.3 Y0.5 Z4.72 F2400.0 E951.546
G1 X-12.97 Y-2.88 Z4.72 F2400.0 E951.725
G1 X-11.98 Y-6.12 Z4.72 F2400.0 E951.904
G1 X-10.38 Y-9.11 Z4.72 F2400.0 E952.083
G1 X-8.23 Y-11.73 Z4.72 F2400.0 E952.263
G1 X-7.81 Y-12.08 Z4.72 F2400.0 E952.292
G1 F1200.0
G1 E951.292
G1 F2400.0
M103
(</edge>)
(</boundaryPerimeter>)
(<nestedRing>)
(<boundaryPerimeter>)
(<boundaryPoint> X4.0 Y7.502 Z4.725 </boundaryPoint>)
(<boundaryPoint> X5.366 Y7.367 Z4.725 </boundaryPoint>)
(<boundaryPoint> X6.679 Y6.969 Z4.725 </boundaryPoint>)
(<boundaryPoint> X7.89 Y6.322 Z4.725 </boundaryPoint>)
(<boundaryPoint> X8.951 Y5.451 Z4.725 </boundaryPoint>)
(<boundaryPoint> X9.822 Y4.39 Z4.725 </boundaryPoint>)
(<boundaryPoint> X10.469 Y3.179 Z4.725 </boundaryPoint>)
(<boundaryPoint> X10.867 Y1.866 Z4.725 </boundaryPoint>)
(<boundaryPoint> X11.002 Y0.5 Z4.725 </boundaryPoint>)
(<boundaryPoint> X10.867 Y-0.866 Z4.725 </boundaryPoint>)
(<boundaryPoint> X10.469 Y-2.179 Z4.725 </boundaryPoint>)
(<boundaryPoint> X9.822 Y-3.39 Z4.725 </boundaryPoint>)
(<boundaryPoint> X8.951 Y-4.451 Z4.725 </boundaryPoint>)
(<boundaryPoint> X7.89 Y-5.322 Z4.725 </boundaryPoint>)
(<boundaryPoint> X6.679 Y-5.969 Z4.725 </boundaryPoint>)
(<boundaryPoint> X5.366 Y-6.367 Z4.725 </boundaryPoint>)
(<boundaryPoint> X4.0 Y-6.502 Z4.725 </boundaryPoint>)
(<boundaryPoint> X2.634 Y-6.367 Z4.725 </boundaryPoint>)
(<boundaryPoint> X1.321 Y-5.969 Z4.725 </boundaryPoint>)
(<boundaryPoint> X0.11 Y-5.322 Z4.725 </boundaryPoint>)
(<boundaryPoint> X-0.951 Y-4.451 Z4.725 </boundaryPoint>)
(<boundaryPoint> X-1.822 Y-3.39 Z4.725 </boundaryPoint>)
(<boundaryPoint> X-2.469 Y-2.179 Z4.725 </boundaryPoint>)
(<boundaryPoint> X-2.867 Y-0.866 Z4.725 </boundaryPoint>)
(<boundaryPoint> X-3.002 Y0.5 Z4.725 </boundaryPoint>)
(<boundaryPoint> X-2.867 Y1.866 Z4.725 </boundaryPoint>)
(<boundaryPoint> X-2.469 Y3.179 Z4.725 </boundaryPoint>)
(<boundaryPoint> X-1.822 Y4.39 Z4.725 </boundaryPoint>)
(<boundaryPoint> X-0.951 Y5.451 Z4.725 </boundaryPoint>)
(<boundaryPoint> X0.11 Y6.322 Z4.725 </boundaryPoint>)
(<boundaryPoint> X1.321 Y6.969 Z4.725 </boundaryPoint>)
(<boundaryPoint> X2.634 Y7.367 Z4.725 </boundaryPoint>)
(<edge> inner )
G1 X-0.78 Y-4.85 Z4.72 F4200.0
G1 F1200.0
G1 E952.292
G1 F4200.0
M101
G1 X-1.09 Y-4.59 Z4.72 F2400.0 E952.313
G1 X-1.99 Y-3.5 Z4.72 F2400.0 E952.387
G1 X-2.66 Y-2.26 Z4.72 F2400.0 E952.462
G1 X-3.06 Y-0.91 Z4.72 F2400.0 E952.537
G1 X-3.2 Y0.5 Z4.72 F2400.0 E952.611
G1 X-3.06 Y1.91 Z4.72 F2400.0 E952.686
G1 X-2.66 Y3.26 Z4.72 F2400.0 E952.76
G1 X-1.99 Y4.5 Z4.72 F2400.0 E952.835
G1 X-1.09 Y5.59 Z4.72 F2400.0 E952.91
G1 X-0.0 Y6.49 Z4.72 F2400.0 E952.984
G1 X1.24 Y7.16 Z4.72 F2400.0 E953.059
G1 X2.6 Y7.56 Z4.72 F2400.0 E953.133
G1 X4.0 Y7.7 Z4.72 F2400.0 E953.208
G1 X5.41 Y7.56 Z4.72 F2400.0 E953.282
G1 X6.76 Y7.16 Z4.72 F2400.0 E953.357
G1 X8.0 Y6.49 Z4.72 F2400.0 E953.432
G1 X9.09 Y5.59 Z4.72 F2400.0 E953.506
G1 X9.99 Y4.5 Z4.72 F2400.0 E953.581
G1 X10.66 Y3.26 Z4.72 F2400.0 E953.655
G1 X11.06 Y1.91 Z4.72 F2400.0 E953.73
G1 X11.2 Y0.5 Z4.72 F2400.0 E953.805
G1 X11.06 Y-0.91 Z4.72 F2400.0 E953.879
G1 X10.66 Y-2.26 Z4.72 F2400.0 E953.954
G1 X9.99 Y-3.5 Z4.72 F2400.0 E954.028
G1 X9.09 Y-4.59 Z4.72 F2400.0 E954.103
G1 X8.0 Y-5.49 Z4.72 F2400.0 E954.178
G1 X6.76 Y-6.16 Z4.72 F2400.0 E954.252
G1 X5.41 Y-6.56 Z4.72 F2400.0 E954.327
G1 X4.0 Y-6.7 Z4.72 F2400.0 E954.401
G1 X2.6 Y-6.56 Z4.72 F2400.0 E954.476
G1 X1.24 Y-6.16 Z4.72 F2400.0 E954.55
G1 X-0.0 Y-5.49 Z4.72 F2400.0 E954.625
G1 X-0.78 Y-4.85 Z4.72 F2400.0 E954.679
G1 F1200.0
G1 E953.807
G1 F2400.0
M103
(</edge>)
(</boundaryPerimeter>)
(</nestedRing>)
(<infill>)
(<infillBoundary>)
(<infillPoint> X15.949 Y-11.449 Z4.725 </infillPoint>)
(<infillPoint> X18.05 Y-8.888 Z4.725 </infillPoint>)
(<infillPoint> X19.611 Y-5.966 Z4.725 </infillPoint>)
(<infillPoint> X20.573 Y-2.796 Z4.725 </infillPoint>)
(<infillPoint> X20.898 Y0.5 Z4.725 </infillPoint>)
(<infillPoint> X20.573 Y3.796 Z4.725 </infillPoint>)
(<infillPoint> X19.611 Y6.966 Z4.725 </infillPoint>)
(<infillPoint> X18.05 Y9.888 Z4.725 </infillPoint>)
(<infillPoint> X15.949 Y12.449 Z4.725 </infillPoint>)
(<infillPoint> X13.388 Y14.55 Z4.725 </infillPoint>)
(<infillPoint> X10.466 Y16.111 Z4.725 </infillPoint>)
(<infillPoint> X7.296 Y17.073 Z4.725 </infillPoint>)
(<infillPoint> X4.0 Y17.398 Z4.725 </infillPoint>)
(<infillPoint> X0.704 Y17.073 Z4.725 </infillPoint>)
(<infillPoint> X-2.466 Y16.111 Z4.725 </infillPoint>)
(<infillPoint> X-5.388 Y14.55 Z4.725 </infillPoint>)
(<infillPoint> X-7.949 Y12.449 Z4.725 </infillPoint>)
(<infillPoint> X-10.05 Y9.888 Z4.725 </infillPoint>)
(<infillPoint> X-11.611 Y6.966 Z4.725 </infillPoint>)
(<infillPoint> X-12.573 Y3.796 Z4.725 </infillPoint>)
(<infillPoint> X-12.898 Y0.5 Z4.725 </infillPoint>)
(<infillPoint> X-12.573 Y-2.796 Z4.725 </infillPoint>)
(<infillPoint> X-11.611 Y-5.966 Z4.725 </infillPoint>)
(<infillPoint> X-10.05 Y-8.888 Z4.725 </infillPoint>)
(<infillPoint> X-7.949 Y-11.449 Z4.725 </infillPoint>)
(<infillPoint> X-5.388 Y-13.55 Z4.725 </infillPoint>)
(<infillPoint> X-2.466 Y-15.111 Z4.725 </infillPoint>)
(<infillPoint> X0.704 Y-16.073 Z4.725 </infillPoint>)
(<infillPoint> X4.0 Y-16.398 Z4.725 </infillPoint>)
(<infillPoint> X7.296 Y-16.073 Z4.725 </infillPoint>)
(<infillPoint> X10.466 Y-15.111 Z4.725 </infillPoint>)
(<infillPoint> X13.388 Y-13.55 Z4.725 </infillPoint>)
(</infillBoundary>)
(<infillBoundary>)
(<infillPoint> X4.0 Y8.105 Z4.725 </infillPoint>)
(<infillPoint> X5.484 Y7.958 Z4.725 </infillPoint>)
(<infillPoint> X6.91 Y7.526 Z4.725 </infillPoint>)
(<infillPoint> X8.225 Y6.823 Z4.725 </infillPoint>)
(<infillPoint> X9.377 Y5.877 Z4.725 </infillPoint>)
(<infillPoint> X10.323 Y4.725 Z4.725 </infillPoint>)
(<infillPoint> X11.026 Y3.41 Z4.725 </infillPoint>)
(<infillPoint> X11.458 Y1.984 Z4.725 </infillPoint>)
(<infillPoint> X11.605 Y0.5 Z4.725 </infillPoint>)
(<infillPoint> X11.458 Y-0.984 Z4.725 </infillPoint>)
(<infillPoint> X11.026 Y-2.41 Z4.725 </infillPoint>)
(<infillPoint> X10.323 Y-3.725 Z4.725 </infillPoint>)
(<infillPoint> X9.377 Y-4.877 Z4.725 </infillPoint>)
(<infillPoint> X8.225 Y-5.823 Z4.725 </infillPoint>)
(<infillPoint> X6.91 Y-6.526 Z4.725 </infillPoint>)
(<infillPoint> X5.484 Y-6.958 Z4.725 </infillPoint>)
(<infillPoint> X4.0 Y-7.105 Z4.725 </infillPoint>)
(<infillPoint> X2.516 Y-6.958 Z4.725 </infillPoint>)
(<infillPoint> X1.09 Y-6.526 Z4.725 </infillPoint>)
(<infillPoint> X-0.225 Y-5.823 Z4.725 </infillPoint>)
(<infillPoint> X-1.377 Y-4.877 Z4.725 </infillPoint>)
(<infillPoint> X-2.323 Y-3.725 Z4.725 </infillPoint>)
(<infillPoint> X-3.026 Y-2.41 Z4.725 </infillPoint>)
(<infillPoint> X-3.458 Y-0.984 Z4.725 </infillPoint>)
(<infillPoint> X-3.605 Y0.5 Z4.725 </infillPoint>)
(<infillPoint> X-3.458 Y1.984 Z4.725 </infillPoint>)
(<infillPoint> X-3.026 Y3.41 Z4.725 </infillPoint>)
(<infillPoint> X-2.323 Y4.725 Z4.725 </infillPoint>)
(<infillPoint> X-1.377 Y5.877 Z4.725 </infillPoint>)
(<infillPoint> X-0.225 Y6.823 Z4.725 </infillPoint>)
(<infillPoint> X1.09 Y7.526 Z4.725 </infillPoint>)
(<infillPoint> X2.516 Y7.958 Z4.725 </infillPoint>)
(</infillBoundary>)
;M108 R80.0
G1 X0.26 Y-6.4 Z4.72 F4200.0
G1 F1200.0
G1 E954.679
G1 F4200.0
M101
G1 X-11.06 Y-6.4 Z4.72 F4800.0 E955.277
G1 X-11.28 Y-6.0 Z4.72 F4800.0 E955.301
G1 X-0.45 Y-6.0 Z4.72 F4800.0 E955.872
G1 X-0.94 Y-5.6 Z4.72 F4800.0 E955.906
G1 X-11.43 Y-5.6 Z4.72 F4800.0 E956.46
G1 X-11.55 Y-5.2 Z4.72 F4800.0 E956.482
G1 X-1.43 Y-5.2 Z4.72 F4800.0 E957.017
G1 X-1.8 Y-4.8 Z4.72 F4800.0 E957.046
G1 X-11.67 Y-4.8 Z4.72 F4800.0 E957.567
G1 X-11.79 Y-4.4 Z4.72 F4800.0 E957.589
G1 X-2.13 Y-4.4 Z4.72 F4800.0 E958.1
G1 X-2.46 Y-4.0 Z4.72 F4800.0 E958.127
G1 X-11.92 Y-4.0 Z4.72 F4800.0 E958.627
G1 X-12.04 Y-3.6 Z4.72 F4800.0 E958.649
G1 X-2.71 Y-3.6 Z4.72 F4800.0 E959.141
G1 X-2.92 Y-3.2 Z4.72 F4800.0 E959.165
G1 X-12.16 Y-3.2 Z4.72 F4800.0 E959.653
G1 X-12.28 Y-2.8 Z4.72 F4800.0 E959.675
G1 X-3.14 Y-2.8 Z4.72 F4800.0 E960.158
G1 X-3.32 Y-2.4 Z4.72 F4800.0 E960.182
G1 X-12.33 Y-2.4 Z4.72 F4800.0 E960.658
G1 X-12.37 Y-2.0 Z4.72 F4800.0 E960.679
G1 X-3.44 Y-2.0 Z4.72 F4800.0 E961.15
G1 X-3.56 Y-1.6 Z4.72 F4800.0 E961.172
G1 X-12.41 Y-1.6 Z4.72 F4800.0 E961.64
G1 X-12.45 Y-1.2 Z4.72 F4800.0 E961.661
G1 X-3.69 Y-1.2 Z4.72 F4800.0 E962.124
G1 X-3.76 Y-0.8 Z4.72 F4800.0 E962.145
G1 X-12.49 Y-0.8 Z4.72 F4800.0 E962.607
G1 X-12.53 Y-0.4 Z4.72 F4800.0 E962.628
G1 X-3.8 Y-0.4 Z4.72 F4800.0 E963.089
G1 X-3.84 Y0.0 Z4.72 F4800.0 E963.11
G1 X-12.57 Y0.0 Z4.72 F4800.0 E963.571
G1 X-12.61 Y0.4 Z4.72 F4800.0 E963.593
G1 X-3.88 Y0.4 Z4.72 F4800.0 E964.054
G1 X-3.86 Y0.8 Z4.72 F4800.0 E964.075
G1 X-12.59 Y0.8 Z4.72 F4800.0 E964.536
G1 X-12.55 Y1.2 Z4.72 F4800.0 E964.557
G1 X-3.82 Y1.2 Z4.72 F4800.0 E965.019
G1 X-3.78 Y1.6 Z4.72 F4800.0 E965.04
G1 X-12.51 Y1.6 Z4.72 F4800.0 E965.501
G1 X-12.47 Y2.0 Z4.72 F4800.0 E965.522
G1 X-3.74 Y2.0 Z4.72 F4800.0 E965.983
G1 X-3.63 Y2.4 Z4.72 F4800.0 E966.005
G1 X-12.43 Y2.4 Z4.72 F4800.0 E966.47
G1 X-12.39 Y2.8 Z4.72 F4800.0 E966.492
G1 X-3.5 Y2.8 Z4.72 F4800.0 E966.961
G1 X-3.38 Y3.2 Z4.72 F4800.0 E966.983
G1 X-12.35 Y3.2 Z4.72 F4800.0 E967.457
G1 X-12.31 Y3.6 Z4.72 F4800.0 E967.478
G1 X-3.24 Y3.6 Z4.72 F4800.0 E967.957
G1 X-3.03 Y4.0 Z4.72 F4800.0 E967.981
G1 X-12.22 Y4.0 Z4.72 F4800.0 E968.467
G1 X-12.1 Y4.4 Z4.72 F4800.0 E968.489
G1 X-2.81 Y4.4 Z4.72 F4800.0 E968.979
G1 X-2.6 Y4.8 Z4.72 F4800.0 E969.003
G1 X-11.98 Y4.8 Z4.72 F4800.0 E969.498
G1 X-11.85 Y5.2 Z4.72 F4800.0 E969.52
G1 X-2.3 Y5.2 Z4.72 F4800.0 E970.025
G1 X-1.97 Y5.6 Z4.72 F4800.0 E970.053
G1 X-11.73 Y5.6 Z4.72 F4800.0 E970.569
G1 X-11.61 Y6.0 Z4.72 F4800.0 E970.591
G1 X-1.64 Y6.0 Z4.72 F4800.0 E971.117
G1 X-1.18 Y6.4 Z4.72 F4800.0 E971.15
G1 X-11.49 Y6.4 Z4.72 F4800.0 E971.694
G1 X-11.37 Y6.8 Z4.72 F4800.0 E971.716
G1 X-0.7 Y6.8 Z4.72 F4800.0 E972.28
G1 X-0.11 Y7.2 Z4.72 F4800.0 E972.317
G1 X-11.17 Y7.2 Z4.72 F4800.0 E972.901
G1 X-10.96 Y7.6 Z4.72 F4800.0 E972.925
G1 X0.64 Y7.6 Z4.72 F4800.0 E973.537
G1 X1.69 Y8.0 Z4.72 F4800.0 E973.597
G1 X-10.74 Y8.0 Z4.72 F4800.0 E974.254
G1 X-10.53 Y8.4 Z4.72 F4800.0 E974.278
G1 X18.53 Y8.4 Z4.72 F4800.0 E975.812
G1 X18.74 Y8.0 Z4.72 F4800.0 E975.836
G1 X6.31 Y8.0 Z4.72 F4800.0 E976.493
G1 F1200.0
G1 E975.493
G1 F4800.0
M103
G1 X2.56 Y7.76 Z4.72 F4200.0
G1 X-1.23 Y5.73 Z4.72 F4200.0
G1 X-3.26 Y1.94 Z4.72 F4200.0
G1 X-2.84 Y-2.33 Z4.72 F4200.0
G1 X1.03 Y-6.8 Z4.72 F4200.0
G1 F1200.0
G1 E976.493
G1 F4200.0
M101
G1 X-10.85 Y-6.8 Z4.72 F4800.0 E977.12
G1 X-10.63 Y-7.2 Z4.72 F4800.0 E977.144
G1 X18.63 Y-7.2 Z4.72 F4800.0 E978.69
G1 X18.85 Y-6.8 Z4.72 F4800.0 E978.714
G1 X6.97 Y-6.8 Z4.72 F4800.0 E979.342
G1 X7.74 Y-6.4 Z4.72 F4800.0 E979.387
G1 X19.06 Y-6.4 Z4.72 F4800.0 E979.986
G1 X19.28 Y-6.0 Z4.72 F4800.0 E980.01
G1 X8.45 Y-6.0 Z4.72 F4800.0 E980.581
G1 X8.94 Y-5.6 Z4.72 F4800.0 E980.615
G1 X19.43 Y-5.6 Z4.72 F4800.0 E981.169
G1 X19.55 Y-5.2 Z4.72 F4800.0 E981.191
G1 X9.43 Y-5.2 Z4.72 F4800.0 E981.726
G1 X9.8 Y-4.8 Z4.72 F4800.0 E981.755
G1 X19.67 Y-4.8 Z4.72 F4800.0 E982.276
G1 X19.79 Y-4.4 Z4.72 F4800.0 E982.298
G1 X10.13 Y-4.4 Z4.72 F4800.0 E982.809
G1 X10.46 Y-4.0 Z4.72 F4800.0 E982.836
G1 X19.92 Y-4.0 Z4.72 F4800.0 E983.336
G1 X20.04 Y-3.6 Z4.72 F4800.0 E983.358
G1 X10.71 Y-3.6 Z4.72 F4800.0 E983.85
G1 X10.92 Y-3.2 Z4.72 F4800.0 E983.874
G1 X20.16 Y-3.2 Z4.72 F4800.0 E984.362
G1 X20.28 Y-2.8 Z4.72 F4800.0 E984.384
G1 X11.14 Y-2.8 Z4.72 F4800.0 E984.867
G1 X11.32 Y-2.4 Z4.72 F4800.0 E984.891
G1 X20.33 Y-2.4 Z4.72 F4800.0 E985.367
G1 X20.37 Y-2.0 Z4.72 F4800.0 E985.388
G1 X11.44 Y-2.0 Z4.72 F4800.0 E985.859
G1 X11.56 Y-1.6 Z4.72 F4800.0 E985.881
G1 X20.41 Y-1.6 Z4.72 F4800.0 E986.349
G1 X20.45 Y-1.2 Z4.72 F4800.0 E986.37
G1 X11.69 Y-1.2 Z4.72 F4800.0 E986.833
G1 X11.76 Y-0.8 Z4.72 F4800.0 E986.854
G1 X20.49 Y-0.8 Z4.72 F4800.0 E987.315
G1 X20.53 Y-0.4 Z4.72 F4800.0 E987.337
G1 X11.8 Y-0.4 Z4.72 F4800.0 E987.798
G1 X11.84 Y-0.0 Z4.72 F4800.0 E987.819
G1 X20.57 Y-0.0 Z4.72 F4800.0 E988.28
G1 X20.61 Y0.4 Z4.72 F4800.0 E988.302
G1 X11.88 Y0.4 Z4.72 F4800.0 E988.763
G1 X11.86 Y0.8 Z4.72 F4800.0 E988.784
G1 X20.59 Y0.8 Z4.72 F4800.0 E989.245
G1 X20.55 Y1.2 Z4.72 F4800.0 E989.266
G1 X11.82 Y1.2 Z4.72 F4800.0 E989.728
G1 X11.78 Y1.6 Z4.72 F4800.0 E989.749
G1 X20.51 Y1.6 Z4.72 F4800.0 E990.21
G1 X20.47 Y2.0 Z4.72 F4800.0 E990.231
G1 X11.74 Y2.0 Z4.72 F4800.0 E990.692
G1 X11.63 Y2.4 Z4.72 F4800.0 E990.714
G1 X20.43 Y2.4 Z4.72 F4800.0 E991.179
G1 X20.39 Y2.8 Z4.72 F4800.0 E991.201
G1 X11.5 Y2.8 Z4.72 F4800.0 E991.67
G1 X11.38 Y3.2 Z4.72 F4800.0 E991.692
G1 X20.35 Y3.2 Z4.72 F4800.0 E992.166
G1 X20.31 Y3.6 Z4.72 F4800.0 E992.187
G1 X11.24 Y3.6 Z4.72 F4800.0 E992.666
G1 X11.03 Y4.0 Z4.72 F4800.0 E992.69
G1 X20.22 Y4.0 Z4.72 F4800.0 E993.176
G1 X20.1 Y4.4 Z4.72 F4800.0 E993.198
G1 X10.81 Y4.4 Z4.72 F4800.0 E993.688
G1 X10.6 Y4.8 Z4.72 F4800.0 E993.712
G1 X19.98 Y4.8 Z4.72 F4800.0 E994.207
G1 X19.85 Y5.2 Z4.72 F4800.0 E994.229
G1 X10.3 Y5.2 Z4.72 F4800.0 E994.734
G1 X9.97 Y5.6 Z4.72 F4800.0 E994.762
G1 X19.73 Y5.6 Z4.72 F4800.0 E995.277
G1 X19.61 Y6.0 Z4.72 F4800.0 E995.3
G1 X9.64 Y6.0 Z4.72 F4800.0 E995.826
G1 X9.18 Y6.4 Z4.72 F4800.0 E995.858
G1 X19.49 Y6.4 Z4.72 F4800.0 E996.403
G1 X19.37 Y6.8 Z4.72 F4800.0 E996.425
G1 X8.7 Y6.8 Z4.72 F4800.0 E996.989
G1 X8.11 Y7.2 Z4.72 F4800.0 E997.026
G1 X19.17 Y7.2 Z4.72 F4800.0 E997.61
G1 X18.95 Y7.6 Z4.72 F4800.0 E997.634
G1 X7.37 Y7.6 Z4.72 F4800.0 E998.246
G1 F1200.0
G1 E997.246
G1 F4800.0
M103
G1 X11.58 Y15.2 Z4.72 F4200.0
G1 F1200.0
G1 E998.246
G1 F4200.0
M101
G1 X-3.58 Y15.2 Z4.72 F4800.0 E999.047
G1 F1200.0
G1 E999.047
G1 F4800.0
M103
G1 X-2.83 Y15.6 Z4.72 F4200.0
G1 F1200.0
G1 E999.047
G1 F4200.0
M101
G1 X10.83 Y15.6 Z4.72 F4800.0 E999.768
G1 F1200.0
G1 E999.728
G1 F4800.0
M103
G1 X9.87 Y16.0 Z4.72 F4200.0
G1 F1200.0
G1 E999.768
G1 F4200.0
M101
G1 X-1.87 Y16.0 Z4.72 F4800.0 E1000.388
G1 F1200.0
G1 E1000.01
G1 F4800.0
M103
G1 X-0.55 Y16.4 Z4.72 F4200.0
G1 F1200.0
G1 E1000.388
G1 F4200.0
M101
G1 X8.55 Y16.4 Z4.72 F4800.0 E1000.869
G1 F1200.0
G1 E1000.47
G1 F4800.0
M103
G1 X7.21 Y16.8 Z4.72 F4200.0
G1 F1200.0
G1 E1000.869
G1 F4200.0
M101
G1 X0.79 Y16.8 Z4.72 F4800.0 E1001.208
G1 F1200.0
G1 E1000.208
G1 F4800.0
M103
G1 X-4.33 Y14.8 Z4.72 F4200.0
G1 F1200.0
G1 E1001.208
G1 F4200.0
M101
G1 X12.33 Y14.8 Z4.72 F4800.0 E1002.087
G1 F1200.0
G1 E1001.087
G1 F4800.0
M103
G1 X18.31 Y8.8 Z4.72 F4200.0
G1 F1200.0
G1 E1002.087
G1 F4200.0
M101
G1 X-10.31 Y8.8 Z4.72 F4800.0 E1003.6
G1 X-10.1 Y9.2 Z4.72 F4800.0 E1003.624
G1 X18.1 Y9.2 Z4.72 F4800.0 E1005.113
G1 X17.89 Y9.6 Z4.72 F4800.0 E1005.137
G1 X-9.89 Y9.6 Z4.72 F4800.0 E1006.604
G1 X-9.6 Y10.0 Z4.72 F4800.0 E1006.63
G1 X17.6 Y10.0 Z4.72 F4800.0 E1008.067
G1 X17.27 Y10.4 Z4.72 F4800.0 E1008.094
G1 X-9.27 Y10.4 Z4.72 F4800.0 E1009.496
G1 X-8.94 Y10.8 Z4.72 F4800.0 E1009.523
G1 X16.94 Y10.8 Z4.72 F4800.0 E1010.89
G1 X16.61 Y11.2 Z4.72 F4800.0 E1010.918
G1 X-8.61 Y11.2 Z4.72 F4800.0 E1012.25
G1 X-8.28 Y11.6 Z4.72 F4800.0 E1012.277
G1 X16.28 Y11.6 Z4.72 F4800.0 E1013.575
G1 X15.96 Y12.0 Z4.72 F4800.0 E1013.602
G1 X-7.96 Y12.0 Z4.72 F4800.0 E1014.865
G1 X-7.57 Y12.4 Z4.72 F4800.0 E1014.895
G1 X15.57 Y12.4 Z4.72 F4800.0 E1016.117
G1 X15.08 Y12.8 Z4.72 F4800.0 E1016.15
G1 X-7.08 Y12.8 Z4.72 F4800.0 E1017.321
G1 X-6.59 Y13.2 Z4.72 F4800.0 E1017.354
G1 X14.59 Y13.2 Z4.72 F4800.0 E1018.473
G1 X14.1 Y13.6 Z4.72 F4800.0 E1018.506
G1 X-6.1 Y13.6 Z4.72 F4800.0 E1019.574
G1 X-5.62 Y14.0 Z4.72 F4800.0 E1019.607
G1 X13.62 Y14.0 Z4.72 F4800.0 E1020.623
G1 X13.07 Y14.4 Z4.72 F4800.0 E1020.659
G1 X-5.07 Y14.4 Z4.72 F4800.0 E1021.617
G1 F1200.0
G1 E1020.617
G1 F4800.0
M103
G1 X-2.84 Y3.33 Z4.72 F4200.0
G1 X-3.26 Y-0.94 Z4.72 F4200.0
G1 X-1.23 Y-4.73 Z4.72 F4200.0
G1 X11.95 Y-14.0 Z4.72 F4200.0
G1 F1200.0
G1 E1021.617
G1 F4200.0
M101
G1 X-3.95 Y-14.0 Z4.72 F4800.0 E1022.457
G1 F1200.0
G1 E1022.457
G1 F4800.0
M103
G1 X-3.2 Y-14.4 Z4.72 F4200.0
G1 F1200.0
G1 E1022.457
G1 F4200.0
M101
G1 X11.2 Y-14.4 Z4.72 F4800.0 E1023.218
G1 F1200.0
G1 E1023.218
G1 F4800.0
M103
G1 X10.45 Y-14.8 Z4.72 F4200.0
G1 F1200.0
G1 E1023.218
G1 F4200.0
M101
G1 X-2.45 Y-14.8 Z4.72 F4800.0 E1023.9
G1 F1200.0
G1 E1023.592
G1 F4800.0
M103
G1 X-1.21 Y-15.2 Z4.72 F4200.0
G1 F1200.0
G1 E1023.9
G1 F4200.0
M101
G1 X9.21 Y-15.2 Z4.72 F4800.0 E1024.451
G1 F1200.0
G1 E1024.073
G1 F4800.0
M103
G1 X7.89 Y-15.6 Z4.72 F4200.0
G1 F1200.0
G1 E1024.451
G1 F4200.0
M101
G1 X0.11 Y-15.6 Z4.72 F4800.0 E1024.861
G1 F1200.0
G1 E1023.861
G1 F4800.0
M103
G1 X2.82 Y-16.0 Z4.72 F4200.0
G1 F1200.0
G1 E1024.861
G1 F4200.0
M101
G1 X5.18 Y-16.0 Z4.72 F4800.0 E1024.986
G1 F1200.0
G1 E1023.986
G1 F4800.0
M103
G1 X18.42 Y-7.6 Z4.72 F4200.0
G1 F1200.0
G1 E1024.986
G1 F4200.0
M101
G1 X-10.42 Y-7.6 Z4.72 F4800.0 E1026.51
G1 X-10.21 Y-8.0 Z4.72 F4800.0 E1026.534
G1 X18.21 Y-8.0 Z4.72 F4800.0 E1028.035
G1 X17.99 Y-8.4 Z4.72 F4800.0 E1028.059
G1 X-9.99 Y-8.4 Z4.72 F4800.0 E1029.537
G1 X-9.76 Y-8.8 Z4.72 F4800.0 E1029.562
G1 X17.76 Y-8.8 Z4.72 F4800.0 E1031.015
G1 X17.43 Y-9.2 Z4.72 F4800.0 E1031.043
G1 X-9.43 Y-9.2 Z4.72 F4800.0 E1032.462
G1 X-9.1 Y-9.6 Z4.72 F4800.0 E1032.489
G1 X17.1 Y-9.6 Z4.72 F4800.0 E1033.873
G1 X16.77 Y-10.0 Z4.72 F4800.0 E1033.901
G1 X-8.78 Y-10.0 Z4.72 F4800.0 E1035.25
G1 X-8.45 Y-10.4 Z4.72 F4800.0 E1035.278
G1 X16.45 Y-10.4 Z4.72 F4800.0 E1036.593
G1 X16.12 Y-10.8 Z4.72 F4800.0 E1036.62
G1 X-8.12 Y-10.8 Z4.72 F4800.0 E1037.901
G1 X-7.79 Y-11.2 Z4.72 F4800.0 E1037.928
G1 X15.79 Y-11.2 Z4.72 F4800.0 E1039.174
G1 X15.32 Y-11.6 Z4.72 F4800.0 E1039.206
G1 X-7.32 Y-11.6 Z4.72 F4800.0 E1040.402
G1 X-6.84 Y-12.0 Z4.72 F4800.0 E1040.436
G1 X14.84 Y-12.0 Z4.72 F4800.0 E1041.58
G1 X14.35 Y-12.4 Z4.72 F4800.0 E1041.614
G1 X-6.35 Y-12.4 Z4.72 F4800.0 E1042.707
G1 X-5.86 Y-12.8 Z4.72 F4800.0 E1042.74
G1 X13.86 Y-12.8 Z4.72 F4800.0 E1043.782
G1 X13.37 Y-13.2 Z4.72 F4800.0 E1043.815
G1 X-5.37 Y-13.2 Z4.72 F4800.0 E1044.806
G1 X-4.7 Y-13.6 Z4.72 F4800.0 E1044.847
G1 X12.7 Y-13.6 Z4.72 F4800.0 E1045.766
G1 F1200.0
G1 E1044.766
G1 F4800.0
M103
(</infill>)
(</nestedRing>)
(</rotation>)
(</layer>)
(<layer> 4.995 )
(<rotation> (6.12323399574e-17+1j) )
(<nestedRing>)
(<boundaryPerimeter>)
(<boundaryPoint> X16.375 Y-11.875 Z4.995 </boundaryPoint>)
(<boundaryPoint> X18.551 Y-9.223 Z4.995 </boundaryPoint>)
(<boundaryPoint> X20.168 Y-6.197 Z4.995 </boundaryPoint>)
(<boundaryPoint> X21.164 Y-2.914 Z4.995 </boundaryPoint>)
(<boundaryPoint> X21.501 Y0.5 Z4.995 </boundaryPoint>)
(<boundaryPoint> X21.164 Y3.914 Z4.995 </boundaryPoint>)
(<boundaryPoint> X20.168 Y7.197 Z4.995 </boundaryPoint>)
(<boundaryPoint> X18.551 Y10.223 Z4.995 </boundaryPoint>)
(<boundaryPoint> X16.375 Y12.875 Z4.995 </boundaryPoint>)
(<boundaryPoint> X13.723 Y15.051 Z4.995 </boundaryPoint>)
(<boundaryPoint> X10.697 Y16.668 Z4.995 </boundaryPoint>)
(<boundaryPoint> X7.414 Y17.664 Z4.995 </boundaryPoint>)
(<boundaryPoint> X4.0 Y18.001 Z4.995 </boundaryPoint>)
(<boundaryPoint> X0.586 Y17.664 Z4.995 </boundaryPoint>)
(<boundaryPoint> X-2.697 Y16.668 Z4.995 </boundaryPoint>)
(<boundaryPoint> X-5.723 Y15.051 Z4.995 </boundaryPoint>)
(<boundaryPoint> X-8.375 Y12.875 Z4.995 </boundaryPoint>)
(<boundaryPoint> X-10.551 Y10.223 Z4.995 </boundaryPoint>)
(<boundaryPoint> X-12.168 Y7.197 Z4.995 </boundaryPoint>)
(<boundaryPoint> X-13.164 Y3.914 Z4.995 </boundaryPoint>)
(<boundaryPoint> X-13.501 Y0.5 Z4.995 </boundaryPoint>)
(<boundaryPoint> X-13.164 Y-2.914 Z4.995 </boundaryPoint>)
(<boundaryPoint> X-12.168 Y-6.197 Z4.995 </boundaryPoint>)
(<boundaryPoint> X-10.551 Y-9.223 Z4.995 </boundaryPoint>)
(<boundaryPoint> X-8.375 Y-11.875 Z4.995 </boundaryPoint>)
(<boundaryPoint> X-5.723 Y-14.051 Z4.995 </boundaryPoint>)
(<boundaryPoint> X-2.697 Y-15.668 Z4.995 </boundaryPoint>)
(<boundaryPoint> X0.586 Y-16.664 Z4.995 </boundaryPoint>)
(<boundaryPoint> X4.0 Y-17.001 Z4.995 </boundaryPoint>)
(<boundaryPoint> X7.414 Y-16.664 Z4.995 </boundaryPoint>)
(<boundaryPoint> X10.697 Y-15.668 Z4.995 </boundaryPoint>)
(<boundaryPoint> X13.723 Y-14.051 Z4.995 </boundaryPoint>)
(<loop> inner )
G1 X-1.44 Y-4.8 Z5.0 F4200.0
G1 F1200.0
G1 E1045.766
G1 F4200.0
M101
G1 X-2.32 Y-3.73 Z5.0 F4800.0 E1045.84
G1 X-3.03 Y-2.41 Z5.0 F4800.0 E1045.919
G1 X-3.46 Y-0.98 Z5.0 F4800.0 E1045.997
G1 X-3.61 Y0.5 Z5.0 F4800.0 E1046.076
G1 X-3.46 Y1.98 Z5.0 F4800.0 E1046.155
G1 X-3.03 Y3.41 Z5.0 F4800.0 E1046.234
G1 X-2.32 Y4.72 Z5.0 F4800.0 E1046.312
G1 X-1.38 Y5.88 Z5.0 F4800.0 E1046.391
G1 X-0.23 Y6.82 Z5.0 F4800.0 E1046.47
G1 X1.09 Y7.53 Z5.0 F4800.0 E1046.549
G1 X2.52 Y7.96 Z5.0 F4800.0 E1046.627
G1 X4.0 Y8.11 Z5.0 F4800.0 E1046.706
G1 X5.48 Y7.96 Z5.0 F4800.0 E1046.785
G1 X6.91 Y7.53 Z5.0 F4800.0 E1046.864
G1 X8.23 Y6.82 Z5.0 F4800.0 E1046.942
G1 X9.38 Y5.88 Z5.0 F4800.0 E1047.021
G1 X10.32 Y4.72 Z5.0 F4800.0 E1047.1
G1 X11.03 Y3.41 Z5.0 F4800.0 E1047.179
G1 X11.46 Y1.98 Z5.0 F4800.0 E1047.257
G1 X11.61 Y0.5 Z5.0 F4800.0 E1047.336
G1 X11.46 Y-0.98 Z5.0 F4800.0 E1047.415
G1 X11.03 Y-2.41 Z5.0 F4800.0 E1047.494
G1 X10.32 Y-3.73 Z5.0 F4800.0 E1047.572
G1 X9.38 Y-4.88 Z5.0 F4800.0 E1047.651
G1 X8.23 Y-5.82 Z5.0 F4800.0 E1047.73
G1 X6.91 Y-6.53 Z5.0 F4800.0 E1047.809
G1 X5.48 Y-6.96 Z5.0 F4800.0 E1047.887
G1 X4.0 Y-7.11 Z5.0 F4800.0 E1047.966
G1 X2.52 Y-6.96 Z5.0 F4800.0 E1048.045
G1 X1.09 Y-6.53 Z5.0 F4800.0 E1048.124
G1 X-0.23 Y-5.82 Z5.0 F4800.0 E1048.202
G1 X-1.38 Y-4.88 Z5.0 F4800.0 E1048.281
G1 X-1.44 Y-4.8 Z5.0 F4800.0 E1048.286
G1 F1200.0
G1 E1047.286
G1 F4800.0
M103
(</loop>)
(<loop> outer )
G1 X-7.17 Y-12.09 Z5.0 F4200.0
G1 F1200.0
G1 E1048.286
G1 F4200.0
M101
G1 X-5.39 Y-13.55 Z5.0 F4800.0 E1048.408
G1 X-2.47 Y-15.11 Z5.0 F4800.0 E1048.583
G1 X0.7 Y-16.07 Z5.0 F4800.0 E1048.758
G1 X4.0 Y-16.4 Z5.0 F4800.0 E1048.933
G1 X7.3 Y-16.07 Z5.0 F4800.0 E1049.108
G1 X10.47 Y-15.11 Z5.0 F4800.0 E1049.283
G1 X13.39 Y-13.55 Z5.0 F4800.0 E1049.458
G1 X15.95 Y-11.45 Z5.0 F4800.0 E1049.633
G1 X18.05 Y-8.89 Z5.0 F4800.0 E1049.808
G1 X19.61 Y-5.97 Z5.0 F4800.0 E1049.983
G1 X20.57 Y-2.8 Z5.0 F4800.0 E1050.158
G1 X20.9 Y0.5 Z5.0 F4800.0 E1050.333
G1 X20.57 Y3.8 Z5.0 F4800.0 E1050.508
G1 X19.61 Y6.97 Z5.0 F4800.0 E1050.683
G1 X18.05 Y9.89 Z5.0 F4800.0 E1050.858
G1 X15.95 Y12.45 Z5.0 F4800.0 E1051.033
G1 X13.39 Y14.55 Z5.0 F4800.0 E1051.208
G1 X10.47 Y16.11 Z5.0 F4800.0 E1051.383
G1 X7.3 Y17.07 Z5.0 F4800.0 E1051.558
G1 X4.0 Y17.4 Z5.0 F4800.0 E1051.733
G1 X0.7 Y17.07 Z5.0 F4800.0 E1051.908
G1 X-2.47 Y16.11 Z5.0 F4800.0 E1052.083
G1 X-5.39 Y14.55 Z5.0 F4800.0 E1052.258
G1 X-7.95 Y12.45 Z5.0 F4800.0 E1052.433
G1 X-10.05 Y9.89 Z5.0 F4800.0 E1052.607
G1 X-11.61 Y6.97 Z5.0 F4800.0 E1052.782
G1 X-12.57 Y3.8 Z5.0 F4800.0 E1052.957
G1 X-12.9 Y0.5 Z5.0 F4800.0 E1053.132
G1 X-12.57 Y-2.8 Z5.0 F4800.0 E1053.307
G1 X-11.61 Y-5.97 Z5.0 F4800.0 E1053.482
G1 X-10.05 Y-8.89 Z5.0 F4800.0 E1053.657
G1 X-7.95 Y-11.45 Z5.0 F4800.0 E1053.832
G1 X-7.24 Y-12.03 Z5.0 F4800.0 E1053.881
G1 X-7.17 Y-12.09 Z5.0 F4800.0 E1053.886
G1 F1200.0
G1 E1053.886
G1 F4800.0
M103
(</loop>)
(<edge> outer )
;M108 R40.0
G1 X-7.43 Y-12.4 Z5.0 F4200.0
G1 F1200.0
G1 E1053.886
G1 F4200.0
M101
G1 X-5.61 Y-13.88 Z5.0 F2400.0 E1054.009
G1 X-2.62 Y-15.48 Z5.0 F2400.0 E1054.189
G1 X0.63 Y-16.47 Z5.0 F2400.0 E1054.368
G1 X4.0 Y-16.8 Z5.0 F2400.0 E1054.547
G1 X7.38 Y-16.47 Z5.0 F2400.0 E1054.726
G1 X10.62 Y-15.48 Z5.0 F2400.0 E1054.905
G1 X13.61 Y-13.88 Z5.0 F2400.0 E1055.084
G1 X16.23 Y-11.73 Z5.0 F2400.0 E1055.263
G1 X18.38 Y-9.11 Z5.0 F2400.0 E1055.443
G1 X19.98 Y-6.12 Z5.0 F2400.0 E1055.622
G1 X20.97 Y-2.88 Z5.0 F2400.0 E1055.801
G1 X21.3 Y0.5 Z5.0 F2400.0 E1055.98
G1 X20.97 Y3.88 Z5.0 F2400.0 E1056.159
G1 X19.98 Y7.12 Z5.0 F2400.0 E1056.338
G1 X18.38 Y10.11 Z5.0 F2400.0 E1056.517
G1 X16.23 Y12.73 Z5.0 F2400.0 E1056.697
G1 X13.61 Y14.88 Z5.0 F2400.0 E1056.876
G1 X10.62 Y16.48 Z5.0 F2400.0 E1057.055
G1 X7.38 Y17.47 Z5.0 F2400.0 E1057.234
G1 X4.0 Y17.8 Z5.0 F2400.0 E1057.413
G1 X0.63 Y17.47 Z5.0 F2400.0 E1057.592
G1 X-2.62 Y16.48 Z5.0 F2400.0 E1057.771
G1 X-5.61 Y14.88 Z5.0 F2400.0 E1057.951
G1 X-8.23 Y12.73 Z5.0 F2400.0 E1058.13
G1 X-10.38 Y10.11 Z5.0 F2400.0 E1058.309
G1 X-11.98 Y7.12 Z5.0 F2400.0 E1058.488
G1 X-12.97 Y3.88 Z5.0 F2400.0 E1058.667
G1 X-13.3 Y0.5 Z5.0 F2400.0 E1058.846
G1 X-12.97 Y-2.88 Z5.0 F2400.0 E1059.025
G1 X-11.98 Y-6.12 Z5.0 F2400.0 E1059.205
G1 X-10.38 Y-9.11 Z5.0 F2400.0 E1059.384
G1 X-8.23 Y-11.73 Z5.0 F2400.0 E1059.563
G1 X-7.5 Y-12.34 Z5.0 F2400.0 E1059.613
G1 X-7.43 Y-12.4 Z5.0 F2400.0 E1059.618
G1 F1200.0
G1 E1058.618
G1 F2400.0
M103
(</edge>)
(</boundaryPerimeter>)
(<nestedRing>)
(<boundaryPerimeter>)
(<boundaryPoint> X4.0 Y7.502 Z4.995 </boundaryPoint>)
(<boundaryPoint> X5.366 Y7.367 Z4.995 </boundaryPoint>)
(<boundaryPoint> X6.679 Y6.969 Z4.995 </boundaryPoint>)
(<boundaryPoint> X7.89 Y6.322 Z4.995 </boundaryPoint>)
(<boundaryPoint> X8.951 Y5.451 Z4.995 </boundaryPoint>)
(<boundaryPoint> X9.822 Y4.39 Z4.995 </boundaryPoint>)
(<boundaryPoint> X10.469 Y3.179 Z4.995 </boundaryPoint>)
(<boundaryPoint> X10.867 Y1.866 Z4.995 </boundaryPoint>)
(<boundaryPoint> X11.002 Y0.5 Z4.995 </boundaryPoint>)
(<boundaryPoint> X10.867 Y-0.866 Z4.995 </boundaryPoint>)
(<boundaryPoint> X10.469 Y-2.179 Z4.995 </boundaryPoint>)
(<boundaryPoint> X9.822 Y-3.39 Z4.995 </boundaryPoint>)
(<boundaryPoint> X8.951 Y-4.451 Z4.995 </boundaryPoint>)
(<boundaryPoint> X7.89 Y-5.322 Z4.995 </boundaryPoint>)
(<boundaryPoint> X6.679 Y-5.969 Z4.995 </boundaryPoint>)
(<boundaryPoint> X5.366 Y-6.367 Z4.995 </boundaryPoint>)
(<boundaryPoint> X4.0 Y-6.502 Z4.995 </boundaryPoint>)
(<boundaryPoint> X2.634 Y-6.367 Z4.995 </boundaryPoint>)
(<boundaryPoint> X1.321 Y-5.969 Z4.995 </boundaryPoint>)
(<boundaryPoint> X0.11 Y-5.322 Z4.995 </boundaryPoint>)
(<boundaryPoint> X-0.951 Y-4.451 Z4.995 </boundaryPoint>)
(<boundaryPoint> X-1.822 Y-3.39 Z4.995 </boundaryPoint>)
(<boundaryPoint> X-2.469 Y-2.179 Z4.995 </boundaryPoint>)
(<boundaryPoint> X-2.867 Y-0.866 Z4.995 </boundaryPoint>)
(<boundaryPoint> X-3.002 Y0.5 Z4.995 </boundaryPoint>)
(<boundaryPoint> X-2.867 Y1.866 Z4.995 </boundaryPoint>)
(<boundaryPoint> X-2.469 Y3.179 Z4.995 </boundaryPoint>)
(<boundaryPoint> X-1.822 Y4.39 Z4.995 </boundaryPoint>)
(<boundaryPoint> X-0.951 Y5.451 Z4.995 </boundaryPoint>)
(<boundaryPoint> X0.11 Y6.322 Z4.995 </boundaryPoint>)
(<boundaryPoint> X1.321 Y6.969 Z4.995 </boundaryPoint>)
(<boundaryPoint> X2.634 Y7.367 Z4.995 </boundaryPoint>)
(<edge> inner )
G1 X-1.15 Y-4.52 Z5.0 F4200.0
G1 F1200.0
G1 E1059.618
G1 F4200.0
M101
G1 X-1.99 Y-3.5 Z5.0 F2400.0 E1059.688
G1 X-2.66 Y-2.26 Z5.0 F2400.0 E1059.762
G1 X-3.06 Y-0.91 Z5.0 F2400.0 E1059.837
G1 X-3.2 Y0.5 Z5.0 F2400.0 E1059.912
G1 X-3.06 Y1.91 Z5.0 F2400.0 E1059.986
G1 X-2.66 Y3.26 Z5.0 F2400.0 E1060.061
G1 X-1.99 Y4.5 Z5.0 F2400.0 E1060.135
G1 X-1.09 Y5.59 Z5.0 F2400.0 E1060.21
G1 X-0.0 Y6.49 Z5.0 F2400.0 E1060.284
G1 X1.24 Y7.16 Z5.0 F2400.0 E1060.359
G1 X2.6 Y7.56 Z5.0 F2400.0 E1060.434
G1 X4.0 Y7.7 Z5.0 F2400.0 E1060.508
G1 X5.41 Y7.56 Z5.0 F2400.0 E1060.583
G1 X6.76 Y7.16 Z5.0 F2400.0 E1060.657
G1 X8.0 Y6.49 Z5.0 F2400.0 E1060.732
G1 X9.09 Y5.59 Z5.0 F2400.0 E1060.807
G1 X9.99 Y4.5 Z5.0 F2400.0 E1060.881
G1 X10.66 Y3.26 Z5.0 F2400.0 E1060.956
G1 X11.06 Y1.91 Z5.0 F2400.0 E1061.03
G1 X11.2 Y0.5 Z5.0 F2400.0 E1061.105
G1 X11.06 Y-0.91 Z5.0 F2400.0 E1061.18
G1 X10.66 Y-2.26 Z5.0 F2400.0 E1061.254
G1 X9.99 Y-3.5 Z5.0 F2400.0 E1061.329
G1 X9.09 Y-4.59 Z5.0 F2400.0 E1061.403
G1 X8.0 Y-5.49 Z5.0 F2400.0 E1061.478
G1 X6.76 Y-6.16 Z5.0 F2400.0 E1061.552
G1 X5.41 Y-6.56 Z5.0 F2400.0 E1061.627
G1 X4.0 Y-6.7 Z5.0 F2400.0 E1061.702
G1 X2.6 Y-6.56 Z5.0 F2400.0 E1061.776
G1 X1.24 Y-6.16 Z5.0 F2400.0 E1061.851
G1 X-0.0 Y-5.49 Z5.0 F2400.0 E1061.925
G1 X-1.09 Y-4.59 Z5.0 F2400.0 E1062.0
G1 X-1.15 Y-4.52 Z5.0 F2400.0 E1062.005
G1 F1200.0
G1 E1061.005
G1 F2400.0
M103
(</edge>)
(</boundaryPerimeter>)
(</nestedRing>)
(<infill>)
(<infillBoundary>)
(<infillPoint> X15.949 Y-11.449 Z4.995 </infillPoint>)
(<infillPoint> X18.05 Y-8.888 Z4.995 </infillPoint>)
(<infillPoint> X19.611 Y-5.966 Z4.995 </infillPoint>)
(<infillPoint> X20.573 Y-2.796 Z4.995 </infillPoint>)
(<infillPoint> X20.898 Y0.5 Z4.995 </infillPoint>)
(<infillPoint> X20.573 Y3.796 Z4.995 </infillPoint>)
(<infillPoint> X19.611 Y6.966 Z4.995 </infillPoint>)
(<infillPoint> X18.05 Y9.888 Z4.995 </infillPoint>)
(<infillPoint> X15.949 Y12.449 Z4.995 </infillPoint>)
(<infillPoint> X13.388 Y14.55 Z4.995 </infillPoint>)
(<infillPoint> X10.466 Y16.111 Z4.995 </infillPoint>)
(<infillPoint> X7.296 Y17.073 Z4.995 </infillPoint>)
(<infillPoint> X4.0 Y17.398 Z4.995 </infillPoint>)
(<infillPoint> X0.704 Y17.073 Z4.995 </infillPoint>)
(<infillPoint> X-2.466 Y16.111 Z4.995 </infillPoint>)
(<infillPoint> X-5.388 Y14.55 Z4.995 </infillPoint>)
(<infillPoint> X-7.949 Y12.449 Z4.995 </infillPoint>)
(<infillPoint> X-10.05 Y9.888 Z4.995 </infillPoint>)
(<infillPoint> X-11.611 Y6.966 Z4.995 </infillPoint>)
(<infillPoint> X-12.573 Y3.796 Z4.995 </infillPoint>)
(<infillPoint> X-12.898 Y0.5 Z4.995 </infillPoint>)
(<infillPoint> X-12.573 Y-2.796 Z4.995 </infillPoint>)
(<infillPoint> X-11.611 Y-5.966 Z4.995 </infillPoint>)
(<infillPoint> X-10.05 Y-8.888 Z4.995 </infillPoint>)
(<infillPoint> X-7.949 Y-11.449 Z4.995 </infillPoint>)
(<infillPoint> X-5.388 Y-13.55 Z4.995 </infillPoint>)
(<infillPoint> X-2.466 Y-15.111 Z4.995 </infillPoint>)
(<infillPoint> X0.704 Y-16.073 Z4.995 </infillPoint>)
(<infillPoint> X4.0 Y-16.398 Z4.995 </infillPoint>)
(<infillPoint> X7.296 Y-16.073 Z4.995 </infillPoint>)
(<infillPoint> X10.466 Y-15.111 Z4.995 </infillPoint>)
(<infillPoint> X13.388 Y-13.55 Z4.995 </infillPoint>)
(</infillBoundary>)
(<infillBoundary>)
(<infillPoint> X4.0 Y8.105 Z4.995 </infillPoint>)
(<infillPoint> X5.484 Y7.958 Z4.995 </infillPoint>)
(<infillPoint> X6.91 Y7.526 Z4.995 </infillPoint>)
(<infillPoint> X8.225 Y6.823 Z4.995 </infillPoint>)
(<infillPoint> X9.377 Y5.877 Z4.995 </infillPoint>)
(<infillPoint> X10.323 Y4.725 Z4.995 </infillPoint>)
(<infillPoint> X11.026 Y3.41 Z4.995 </infillPoint>)
(<infillPoint> X11.458 Y1.984 Z4.995 </infillPoint>)
(<infillPoint> X11.605 Y0.5 Z4.995 </infillPoint>)
(<infillPoint> X11.458 Y-0.984 Z4.995 </infillPoint>)
(<infillPoint> X11.026 Y-2.41 Z4.995 </infillPoint>)
(<infillPoint> X10.323 Y-3.725 Z4.995 </infillPoint>)
(<infillPoint> X9.377 Y-4.877 Z4.995 </infillPoint>)
(<infillPoint> X8.225 Y-5.823 Z4.995 </infillPoint>)
(<infillPoint> X6.91 Y-6.526 Z4.995 </infillPoint>)
(<infillPoint> X5.484 Y-6.958 Z4.995 </infillPoint>)
(<infillPoint> X4.0 Y-7.105 Z4.995 </infillPoint>)
(<infillPoint> X2.516 Y-6.958 Z4.995 </infillPoint>)
(<infillPoint> X1.09 Y-6.526 Z4.995 </infillPoint>)
(<infillPoint> X-0.225 Y-5.823 Z4.995 </infillPoint>)
(<infillPoint> X-1.377 Y-4.877 Z4.995 </infillPoint>)
(<infillPoint> X-2.323 Y-3.725 Z4.995 </infillPoint>)
(<infillPoint> X-3.026 Y-2.41 Z4.995 </infillPoint>)
(<infillPoint> X-3.458 Y-0.984 Z4.995 </infillPoint>)
(<infillPoint> X-3.605 Y0.5 Z4.995 </infillPoint>)
(<infillPoint> X-3.458 Y1.984 Z4.995 </infillPoint>)
(<infillPoint> X-3.026 Y3.41 Z4.995 </infillPoint>)
(<infillPoint> X-2.323 Y4.725 Z4.995 </infillPoint>)
(<infillPoint> X-1.377 Y5.877 Z4.995 </infillPoint>)
(<infillPoint> X-0.225 Y6.823 Z4.995 </infillPoint>)
(<infillPoint> X1.09 Y7.526 Z4.995 </infillPoint>)
(<infillPoint> X2.516 Y7.958 Z4.995 </infillPoint>)
(</infillBoundary>)
;M108 R80.0
G1 X-2.84 Y-2.33 Z5.0 F4200.0
G1 X-3.6 Y2.48 Z5.0 F4200.0
G1 F1200.0
G1 E1062.005
G1 F4200.0
M101
G1 X-3.2 Y3.68 Z5.0 F4800.0 E1062.072
G1 X-2.4 Y5.07 Z5.0 F4800.0 E1062.157
G1 X-1.6 Y6.05 Z5.0 F4800.0 E1062.223
G1 X-0.4 Y7.04 Z5.0 F4800.0 E1062.306
G1 X0.8 Y7.69 Z5.0 F4800.0 E1062.378
G1 X2.4 Y8.22 Z5.0 F4800.0 E1062.467
G1 X4.0 Y8.39 Z5.0 F4800.0 E1062.552
G1 X5.6 Y8.22 Z5.0 F4800.0 E1062.637
G1 X7.2 Y7.69 Z5.0 F4800.0 E1062.726
G1 X8.4 Y7.04 Z5.0 F4800.0 E1062.798
G1 X9.6 Y6.05 Z5.0 F4800.0 E1062.88
G1 X10.4 Y5.07 Z5.0 F4800.0 E1062.946
G1 X10.31 Y5.81 Z5.0 F4800.0 E1062.986
G1 X9.45 Y6.69 Z5.0 F4800.0 E1063.051
G1 X8.59 Y7.39 Z5.0 F4800.0 E1063.109
G1 X7.79 Y7.83 Z5.0 F4800.0 E1063.158
G1 X0.0 Y16.57 Z5.0 F4800.0 E1063.776
G1 X0.8 Y16.8 Z5.0 F4800.0 E1063.82
G1 X4.0 Y17.12 Z5.0 F4800.0 E1063.99
G1 X7.2 Y16.8 Z5.0 F4800.0 E1064.16
G1 X10.4 Y15.83 Z5.0 F4800.0 E1064.336
G1 X13.2 Y14.33 Z5.0 F4800.0 E1064.504
G1 X15.6 Y12.37 Z5.0 F4800.0 E1064.668
G1 X17.6 Y9.99 Z5.0 F4800.0 E1064.832
G1 X19.2 Y7.14 Z5.0 F4800.0 E1065.005
G1 X20.0 Y4.72 Z5.0 F4800.0 E1065.139
G1 X20.4 Y2.7 Z5.0 F4800.0 E1065.248
G1 X20.4 Y-1.7 Z5.0 F4800.0 E1065.48
G1 X20.0 Y-3.72 Z5.0 F4800.0 E1065.589
G1 X19.2 Y-6.14 Z5.0 F4800.0 E1065.724
G1 X17.6 Y-8.99 Z5.0 F4800.0 E1065.897
G1 X15.6 Y-11.37 Z5.0 F4800.0 E1066.061
G1 X13.2 Y-13.33 Z5.0 F4800.0 E1066.225
G1 X10.4 Y-14.83 Z5.0 F4800.0 E1066.392
G1 X7.2 Y-15.8 Z5.0 F4800.0 E1066.569
G1 X4.0 Y-16.12 Z5.0 F4800.0 E1066.739
G1 X0.8 Y-15.8 Z5.0 F4800.0 E1066.909
G1 X-0.4 Y-15.45 Z5.0 F4800.0 E1066.975
G1 X7.79 Y-6.83 Z5.0 F4800.0 E1067.603
G1 X8.59 Y-6.39 Z5.0 F4800.0 E1067.651
G1 X9.45 Y-5.69 Z5.0 F4800.0 E1067.71
G1 X10.31 Y-4.81 Z5.0 F4800.0 E1067.775
G1 X10.4 Y-4.07 Z5.0 F4800.0 E1067.814
G1 X9.6 Y-5.05 Z5.0 F4800.0 E1067.881
G1 X8.8 Y-5.71 Z5.0 F4800.0 E1067.936
G1 X8.0 Y-6.26 Z5.0 F4800.0 E1067.987
G1 X6.8 Y-6.85 Z5.0 F4800.0 E1068.058
G1 X5.6 Y-7.22 Z5.0 F4800.0 E1068.124
G1 X4.0 Y-7.39 Z5.0 F4800.0 E1068.209
G1 X2.4 Y-7.22 Z5.0 F4800.0 E1068.294
G1 X1.2 Y-6.85 Z5.0 F4800.0 E1068.36
G1 X-0.4 Y-6.04 Z5.0 F4800.0 E1068.455
G1 X-1.6 Y-5.05 Z5.0 F4800.0 E1068.537
G1 X-2.4 Y-4.07 Z5.0 F4800.0 E1068.604
G1 X-3.2 Y-2.68 Z5.0 F4800.0 E1068.689
G1 X-3.6 Y-1.48 Z5.0 F4800.0 E1068.755
G1 F1200.0
G1 E1067.755
G1 F4800.0
M103
G1 X-0.8 Y-15.32 Z5.0 F4200.0
G1 F1200.0
G1 E1068.755
G1 F4200.0
M101
G1 X-2.4 Y-14.83 Z5.0 F4800.0 E1068.844
G1 X-5.2 Y-13.33 Z5.0 F4800.0 E1069.011
G1 X-7.6 Y-11.37 Z5.0 F4800.0 E1069.175
G1 X-9.6 Y-8.99 Z5.0 F4800.0 E1069.339
G1 X-11.2 Y-6.14 Z5.0 F4800.0 E1069.512
G1 X-12.0 Y-3.72 Z5.0 F4800.0 E1069.647
G1 X-12.4 Y-1.7 Z5.0 F4800.0 E1069.756
G1 X-12.4 Y2.7 Z5.0 F4800.0 E1069.988
G1 X-12.0 Y4.72 Z5.0 F4800.0 E1070.097
G1 X-11.2 Y7.14 Z5.0 F4800.0 E1070.231
G1 X-9.6 Y9.99 Z5.0 F4800.0 E1070.404
G1 X-7.6 Y12.37 Z5.0 F4800.0 E1070.568
G1 X-5.2 Y14.33 Z5.0 F4800.0 E1070.732
G1 X-2.4 Y15.83 Z5.0 F4800.0 E1070.9
G1 X-0.4 Y16.45 Z5.0 F4800.0 E1071.01
G1 F1200.0
G1 E1070.01
G1 F4800.0
M103
(</infill>)
(</nestedRing>)
(</rotation>)
(</layer>)
(<layer> 5.265 )
(<rotation> (-1+1.22464679915e-16j) )
(<nestedRing>)
(<boundaryPerimeter>)
(<boundaryPoint> X16.375 Y-11.875 Z5.265 </boundaryPoint>)
(<boundaryPoint> X18.551 Y-9.223 Z5.265 </boundaryPoint>)
(<boundaryPoint> X20.168 Y-6.197 Z5.265 </boundaryPoint>)
(<boundaryPoint> X21.164 Y-2.914 Z5.265 </boundaryPoint>)
(<boundaryPoint> X21.501 Y0.5 Z5.265 </boundaryPoint>)
(<boundaryPoint> X21.164 Y3.914 Z5.265 </boundaryPoint>)
(<boundaryPoint> X20.168 Y7.197 Z5.265 </boundaryPoint>)
(<boundaryPoint> X18.551 Y10.223 Z5.265 </boundaryPoint>)
(<boundaryPoint> X16.375 Y12.875 Z5.265 </boundaryPoint>)
(<boundaryPoint> X13.723 Y15.051 Z5.265 </boundaryPoint>)
(<boundaryPoint> X10.697 Y16.668 Z5.265 </boundaryPoint>)
(<boundaryPoint> X7.414 Y17.664 Z5.265 </boundaryPoint>)
(<boundaryPoint> X4.0 Y18.001 Z5.265 </boundaryPoint>)
(<boundaryPoint> X0.586 Y17.664 Z5.265 </boundaryPoint>)
(<boundaryPoint> X-2.697 Y16.668 Z5.265 </boundaryPoint>)
(<boundaryPoint> X-5.723 Y15.051 Z5.265 </boundaryPoint>)
(<boundaryPoint> X-8.375 Y12.875 Z5.265 </boundaryPoint>)
(<boundaryPoint> X-10.551 Y10.223 Z5.265 </boundaryPoint>)
(<boundaryPoint> X-12.168 Y7.197 Z5.265 </boundaryPoint>)
(<boundaryPoint> X-13.164 Y3.914 Z5.265 </boundaryPoint>)
(<boundaryPoint> X-13.501 Y0.5 Z5.265 </boundaryPoint>)
(<boundaryPoint> X-13.164 Y-2.914 Z5.265 </boundaryPoint>)
(<boundaryPoint> X-12.168 Y-6.197 Z5.265 </boundaryPoint>)
(<boundaryPoint> X-10.551 Y-9.223 Z5.265 </boundaryPoint>)
(<boundaryPoint> X-8.375 Y-11.875 Z5.265 </boundaryPoint>)
(<boundaryPoint> X-5.723 Y-14.051 Z5.265 </boundaryPoint>)
(<boundaryPoint> X-2.697 Y-15.668 Z5.265 </boundaryPoint>)
(<boundaryPoint> X0.586 Y-16.664 Z5.265 </boundaryPoint>)
(<boundaryPoint> X4.0 Y-17.001 Z5.265 </boundaryPoint>)
(<boundaryPoint> X7.414 Y-16.664 Z5.265 </boundaryPoint>)
(<boundaryPoint> X10.697 Y-15.668 Z5.265 </boundaryPoint>)
(<boundaryPoint> X13.723 Y-14.051 Z5.265 </boundaryPoint>)
(<loop> inner )
G1 X-2.84 Y3.33 Z5.27 F4200.0
G1 X-3.26 Y-0.94 Z5.27 F4200.0
G1 X-1.21 Y-5.01 Z5.27 F4200.0
G1 F1200.0
G1 E1071.01
G1 F4200.0
M101
G1 X-1.38 Y-4.88 Z5.27 F4800.0 E1071.022
G1 X-2.32 Y-3.73 Z5.27 F4800.0 E1071.1
G1 X-3.03 Y-2.41 Z5.27 F4800.0 E1071.179
G1 X-3.46 Y-0.98 Z5.27 F4800.0 E1071.258
G1 X-3.61 Y0.5 Z5.27 F4800.0 E1071.337
G1 X-3.46 Y1.98 Z5.27 F4800.0 E1071.415
G1 X-3.03 Y3.41 Z5.27 F4800.0 E1071.494
G1 X-2.32 Y4.72 Z5.27 F4800.0 E1071.573
G1 X-1.38 Y5.88 Z5.27 F4800.0 E1071.652
G1 X-0.23 Y6.82 Z5.27 F4800.0 E1071.73
G1 X1.09 Y7.53 Z5.27 F4800.0 E1071.809
G1 X2.52 Y7.96 Z5.27 F4800.0 E1071.888
G1 X4.0 Y8.11 Z5.27 F4800.0 E1071.967
G1 X5.48 Y7.96 Z5.27 F4800.0 E1072.045
G1 X6.91 Y7.53 Z5.27 F4800.0 E1072.124
G1 X8.23 Y6.82 Z5.27 F4800.0 E1072.203
G1 X9.38 Y5.88 Z5.27 F4800.0 E1072.282
G1 X10.32 Y4.72 Z5.27 F4800.0 E1072.36
G1 X11.03 Y3.41 Z5.27 F4800.0 E1072.439
G1 X11.46 Y1.98 Z5.27 F4800.0 E1072.518
G1 X11.61 Y0.5 Z5.27 F4800.0 E1072.597
G1 X11.46 Y-0.98 Z5.27 F4800.0 E1072.675
G1 X11.03 Y-2.41 Z5.27 F4800.0 E1072.754
G1 X10.32 Y-3.73 Z5.27 F4800.0 E1072.833
G1 X9.38 Y-4.88 Z5.27 F4800.0 E1072.912
G1 X8.23 Y-5.82 Z5.27 F4800.0 E1072.99
G1 X6.91 Y-6.53 Z5.27 F4800.0 E1073.069
G1 X5.48 Y-6.96 Z5.27 F4800.0 E1073.148
G1 X4.0 Y-7.11 Z5.27 F4800.0 E1073.227
G1 X2.52 Y-6.96 Z5.27 F4800.0 E1073.305
G1 X1.09 Y-6.53 Z5.27 F4800.0 E1073.384
G1 X-0.23 Y-5.82 Z5.27 F4800.0 E1073.463
G1 X-1.21 Y-5.01 Z5.27 F4800.0 E1073.53
G1 F1200.0
G1 E1072.53
G1 F4800.0
M103
(</loop>)
(<loop> outer )
G1 X-7.41 Y-11.89 Z5.27 F4200.0
G1 F1200.0
G1 E1073.53
G1 F4200.0
M101
G1 X-7.24 Y-12.03 Z5.27 F4800.0 E1073.542
G1 X-5.39 Y-13.55 Z5.27 F4800.0 E1073.668
G1 X-2.47 Y-15.11 Z5.27 F4800.0 E1073.843
G1 X0.7 Y-16.07 Z5.27 F4800.0 E1074.018
G1 X4.0 Y-16.4 Z5.27 F4800.0 E1074.193
G1 X7.3 Y-16.07 Z5.27 F4800.0 E1074.368
G1 X10.47 Y-15.11 Z5.27 F4800.0 E1074.543
G1 X13.39 Y-13.55 Z5.27 F4800.0 E1074.718
G1 X15.95 Y-11.45 Z5.27 F4800.0 E1074.893
G1 X18.05 Y-8.89 Z5.27 F4800.0 E1075.068
G1 X19.61 Y-5.97 Z5.27 F4800.0 E1075.243
G1 X20.57 Y-2.8 Z5.27 F4800.0 E1075.418
G1 X20.9 Y0.5 Z5.27 F4800.0 E1075.593
G1 X20.57 Y3.8 Z5.27 F4800.0 E1075.768
G1 X19.61 Y6.97 Z5.27 F4800.0 E1075.943
G1 X18.05 Y9.89 Z5.27 F4800.0 E1076.118
G1 X15.95 Y12.45 Z5.27 F4800.0 E1076.293
G1 X13.39 Y14.55 Z5.27 F4800.0 E1076.468
G1 X10.47 Y16.11 Z5.27 F4800.0 E1076.643
G1 X7.3 Y17.07 Z5.27 F4800.0 E1076.818
G1 X4.0 Y17.4 Z5.27 F4800.0 E1076.993
G1 X0.7 Y17.07 Z5.27 F4800.0 E1077.168
G1 X-2.47 Y16.11 Z5.27 F4800.0 E1077.343
G1 X-5.39 Y14.55 Z5.27 F4800.0 E1077.518
G1 X-7.95 Y12.45 Z5.27 F4800.0 E1077.693
G1 X-10.05 Y9.89 Z5.27 F4800.0 E1077.868
G1 X-11.61 Y6.97 Z5.27 F4800.0 E1078.043
G1 X-12.57 Y3.8 Z5.27 F4800.0 E1078.218
G1 X-12.9 Y0.5 Z5.27 F4800.0 E1078.393
G1 X-12.57 Y-2.8 Z5.27 F4800.0 E1078.568
G1 X-11.61 Y-5.97 Z5.27 F4800.0 E1078.743
G1 X-10.05 Y-8.89 Z5.27 F4800.0 E1078.918
G1 X-7.95 Y-11.45 Z5.27 F4800.0 E1079.093
G1 X-7.41 Y-11.89 Z5.27 F4800.0 E1079.13
G1 F1200.0
G1 E1079.13
G1 F4800.0
M103
(</loop>)
(<edge> outer )
;M108 R40.0
G1 X-7.66 Y-12.2 Z5.27 F4200.0
G1 F1200.0
G1 E1079.13
G1 F4200.0
M101
G1 X-7.5 Y-12.34 Z5.27 F2400.0 E1079.141
G1 X-5.61 Y-13.88 Z5.27 F2400.0 E1079.27
G1 X-2.62 Y-15.48 Z5.27 F2400.0 E1079.449
G1 X0.63 Y-16.47 Z5.27 F2400.0 E1079.628
G1 X4.0 Y-16.8 Z5.27 F2400.0 E1079.807
G1 X7.38 Y-16.47 Z5.27 F2400.0 E1079.986
G1 X10.62 Y-15.48 Z5.27 F2400.0 E1080.166
G1 X13.61 Y-13.88 Z5.27 F2400.0 E1080.345
G1 X16.23 Y-11.73 Z5.27 F2400.0 E1080.524
G1 X18.38 Y-9.11 Z5.27 F2400.0 E1080.703
G1 X19.98 Y-6.12 Z5.27 F2400.0 E1080.882
G1 X20.97 Y-2.88 Z5.27 F2400.0 E1081.061
G1 X21.3 Y0.5 Z5.27 F2400.0 E1081.24
G1 X20.97 Y3.88 Z5.27 F2400.0 E1081.42
G1 X19.98 Y7.12 Z5.27 F2400.0 E1081.599
G1 X18.38 Y10.11 Z5.27 F2400.0 E1081.778
G1 X16.23 Y12.73 Z5.27 F2400.0 E1081.957
G1 X13.61 Y14.88 Z5.27 F2400.0 E1082.136
G1 X10.62 Y16.48 Z5.27 F2400.0 E1082.315
G1 X7.38 Y17.47 Z5.27 F2400.0 E1082.495
G1 X4.0 Y17.8 Z5.27 F2400.0 E1082.674
G1 X0.63 Y17.47 Z5.27 F2400.0 E1082.853
G1 X-2.62 Y16.48 Z5.27 F2400.0 E1083.032
G1 X-5.61 Y14.88 Z5.27 F2400.0 E1083.211
G1 X-8.23 Y12.73 Z5.27 F2400.0 E1083.39
G1 X-10.38 Y10.11 Z5.27 F2400.0 E1083.569
G1 X-11.98 Y7.12 Z5.27 F2400.0 E1083.749
G1 X-12.97 Y3.88 Z5.27 F2400.0 E1083.928
G1 X-13.3 Y0.5 Z5.27 F2400.0 E1084.107
G1 X-12.97 Y-2.88 Z5.27 F2400.0 E1084.286
G1 X-11.98 Y-6.12 Z5.27 F2400.0 E1084.465
G1 X-10.38 Y-9.11 Z5.27 F2400.0 E1084.644
G1 X-8.23 Y-11.73 Z5.27 F2400.0 E1084.823
G1 X-7.66 Y-12.2 Z5.27 F2400.0 E1084.862
G1 F1200.0
G1 E1083.862
G1 F2400.0
M103
(</edge>)
(</boundaryPerimeter>)
(<nestedRing>)
(<boundaryPerimeter>)
(<boundaryPoint> X4.0 Y7.502 Z5.265 </boundaryPoint>)
(<boundaryPoint> X5.366 Y7.367 Z5.265 </boundaryPoint>)
(<boundaryPoint> X6.679 Y6.969 Z5.265 </boundaryPoint>)
(<boundaryPoint> X7.89 Y6.322 Z5.265 </boundaryPoint>)
(<boundaryPoint> X8.951 Y5.451 Z5.265 </boundaryPoint>)
(<boundaryPoint> X9.822 Y4.39 Z5.265 </boundaryPoint>)
(<boundaryPoint> X10.469 Y3.179 Z5.265 </boundaryPoint>)
(<boundaryPoint> X10.867 Y1.866 Z5.265 </boundaryPoint>)
(<boundaryPoint> X11.002 Y0.5 Z5.265 </boundaryPoint>)
(<boundaryPoint> X10.867 Y-0.866 Z5.265 </boundaryPoint>)
(<boundaryPoint> X10.469 Y-2.179 Z5.265 </boundaryPoint>)
(<boundaryPoint> X9.822 Y-3.39 Z5.265 </boundaryPoint>)
(<boundaryPoint> X8.951 Y-4.451 Z5.265 </boundaryPoint>)
(<boundaryPoint> X7.89 Y-5.322 Z5.265 </boundaryPoint>)
(<boundaryPoint> X6.679 Y-5.969 Z5.265 </boundaryPoint>)
(<boundaryPoint> X5.366 Y-6.367 Z5.265 </boundaryPoint>)
(<boundaryPoint> X4.0 Y-6.502 Z5.265 </boundaryPoint>)
(<boundaryPoint> X2.634 Y-6.367 Z5.265 </boundaryPoint>)
(<boundaryPoint> X1.321 Y-5.969 Z5.265 </boundaryPoint>)
(<boundaryPoint> X0.11 Y-5.322 Z5.265 </boundaryPoint>)
(<boundaryPoint> X-0.951 Y-4.451 Z5.265 </boundaryPoint>)
(<boundaryPoint> X-1.822 Y-3.39 Z5.265 </boundaryPoint>)
(<boundaryPoint> X-2.469 Y-2.179 Z5.265 </boundaryPoint>)
(<boundaryPoint> X-2.867 Y-0.866 Z5.265 </boundaryPoint>)
(<boundaryPoint> X-3.002 Y0.5 Z5.265 </boundaryPoint>)
(<boundaryPoint> X-2.867 Y1.866 Z5.265 </boundaryPoint>)
(<boundaryPoint> X-2.469 Y3.179 Z5.265 </boundaryPoint>)
(<boundaryPoint> X-1.822 Y4.39 Z5.265 </boundaryPoint>)
(<boundaryPoint> X-0.951 Y5.451 Z5.265 </boundaryPoint>)
(<boundaryPoint> X0.11 Y6.322 Z5.265 </boundaryPoint>)
(<boundaryPoint> X1.321 Y6.969 Z5.265 </boundaryPoint>)
(<boundaryPoint> X2.634 Y7.367 Z5.265 </boundaryPoint>)
(<edge> inner )
G1 X-0.93 Y-4.73 Z5.27 F4200.0
G1 F1200.0
G1 E1084.862
G1 F4200.0
M101
G1 X-1.09 Y-4.59 Z5.27 F2400.0 E1084.874
G1 X-1.99 Y-3.5 Z5.27 F2400.0 E1084.948
G1 X-2.66 Y-2.26 Z5.27 F2400.0 E1085.023
G1 X-3.06 Y-0.91 Z5.27 F2400.0 E1085.097
G1 X-3.2 Y0.5 Z5.27 F2400.0 E1085.172
G1 X-3.06 Y1.91 Z5.27 F2400.0 E1085.247
G1 X-2.66 Y3.26 Z5.27 F2400.0 E1085.321
G1 X-1.99 Y4.5 Z5.27 F2400.0 E1085.396
G1 X-1.09 Y5.59 Z5.27 F2400.0 E1085.47
G1 X-0.0 Y6.49 Z5.27 F2400.0 E1085.545
G1 X1.24 Y7.16 Z5.27 F2400.0 E1085.62
G1 X2.6 Y7.56 Z5.27 F2400.0 E1085.694
G1 X4.0 Y7.7 Z5.27 F2400.0 E1085.769
G1 X5.41 Y7.56 Z5.27 F2400.0 E1085.843
G1 X6.76 Y7.16 Z5.27 F2400.0 E1085.918
G1 X8.0 Y6.49 Z5.27 F2400.0 E1085.992
G1 X9.09 Y5.59 Z5.27 F2400.0 E1086.067
G1 X9.99 Y4.5 Z5.27 F2400.0 E1086.142
G1 X10.66 Y3.26 Z5.27 F2400.0 E1086.216
G1 X11.06 Y1.91 Z5.27 F2400.0 E1086.291
G1 X11.2 Y0.5 Z5.27 F2400.0 E1086.365
G1 X11.06 Y-0.91 Z5.27 F2400.0 E1086.44
G1 X10.66 Y-2.26 Z5.27 F2400.0 E1086.515
G1 X9.99 Y-3.5 Z5.27 F2400.0 E1086.589
G1 X9.09 Y-4.59 Z5.27 F2400.0 E1086.664
G1 X8.0 Y-5.49 Z5.27 F2400.0 E1086.738
G1 X6.76 Y-6.16 Z5.27 F2400.0 E1086.813
G1 X5.41 Y-6.56 Z5.27 F2400.0 E1086.888
G1 X4.0 Y-6.7 Z5.27 F2400.0 E1086.962
G1 X2.6 Y-6.56 Z5.27 F2400.0 E1087.037
G1 X1.24 Y-6.16 Z5.27 F2400.0 E1087.111
G1 X-0.0 Y-5.49 Z5.27 F2400.0 E1087.186
G1 X-0.93 Y-4.73 Z5.27 F2400.0 E1087.249
G1 F1200.0
G1 E1086.249
G1 F2400.0
M103
(</edge>)
(</boundaryPerimeter>)
(</nestedRing>)
(<infill>)
(<infillBoundary>)
(<infillPoint> X15.949 Y-11.449 Z5.265 </infillPoint>)
(<infillPoint> X18.05 Y-8.888 Z5.265 </infillPoint>)
(<infillPoint> X19.611 Y-5.966 Z5.265 </infillPoint>)
(<infillPoint> X20.573 Y-2.796 Z5.265 </infillPoint>)
(<infillPoint> X20.898 Y0.5 Z5.265 </infillPoint>)
(<infillPoint> X20.573 Y3.796 Z5.265 </infillPoint>)
(<infillPoint> X19.611 Y6.966 Z5.265 </infillPoint>)
(<infillPoint> X18.05 Y9.888 Z5.265 </infillPoint>)
(<infillPoint> X15.949 Y12.449 Z5.265 </infillPoint>)
(<infillPoint> X13.388 Y14.55 Z5.265 </infillPoint>)
(<infillPoint> X10.466 Y16.111 Z5.265 </infillPoint>)
(<infillPoint> X7.296 Y17.073 Z5.265 </infillPoint>)
(<infillPoint> X4.0 Y17.398 Z5.265 </infillPoint>)
(<infillPoint> X0.704 Y17.073 Z5.265 </infillPoint>)
(<infillPoint> X-2.466 Y16.111 Z5.265 </infillPoint>)
(<infillPoint> X-5.388 Y14.55 Z5.265 </infillPoint>)
(<infillPoint> X-7.949 Y12.449 Z5.265 </infillPoint>)
(<infillPoint> X-10.05 Y9.888 Z5.265 </infillPoint>)
(<infillPoint> X-11.611 Y6.966 Z5.265 </infillPoint>)
(<infillPoint> X-12.573 Y3.796 Z5.265 </infillPoint>)
(<infillPoint> X-12.898 Y0.5 Z5.265 </infillPoint>)
(<infillPoint> X-12.573 Y-2.796 Z5.265 </infillPoint>)
(<infillPoint> X-11.611 Y-5.966 Z5.265 </infillPoint>)
(<infillPoint> X-10.05 Y-8.888 Z5.265 </infillPoint>)
(<infillPoint> X-7.949 Y-11.449 Z5.265 </infillPoint>)
(<infillPoint> X-5.388 Y-13.55 Z5.265 </infillPoint>)
(<infillPoint> X-2.466 Y-15.111 Z5.265 </infillPoint>)
(<infillPoint> X0.704 Y-16.073 Z5.265 </infillPoint>)
(<infillPoint> X4.0 Y-16.398 Z5.265 </infillPoint>)
(<infillPoint> X7.296 Y-16.073 Z5.265 </infillPoint>)
(<infillPoint> X10.466 Y-15.111 Z5.265 </infillPoint>)
(<infillPoint> X13.388 Y-13.55 Z5.265 </infillPoint>)
(</infillBoundary>)
(<infillBoundary>)
(<infillPoint> X4.0 Y8.105 Z5.265 </infillPoint>)
(<infillPoint> X5.484 Y7.958 Z5.265 </infillPoint>)
(<infillPoint> X6.91 Y7.526 Z5.265 </infillPoint>)
(<infillPoint> X8.225 Y6.823 Z5.265 </infillPoint>)
(<infillPoint> X9.377 Y5.877 Z5.265 </infillPoint>)
(<infillPoint> X10.323 Y4.725 Z5.265 </infillPoint>)
(<infillPoint> X11.026 Y3.41 Z5.265 </infillPoint>)
(<infillPoint> X11.458 Y1.984 Z5.265 </infillPoint>)
(<infillPoint> X11.605 Y0.5 Z5.265 </infillPoint>)
(<infillPoint> X11.458 Y-0.984 Z5.265 </infillPoint>)
(<infillPoint> X11.026 Y-2.41 Z5.265 </infillPoint>)
(<infillPoint> X10.323 Y-3.725 Z5.265 </infillPoint>)
(<infillPoint> X9.377 Y-4.877 Z5.265 </infillPoint>)
(<infillPoint> X8.225 Y-5.823 Z5.265 </infillPoint>)
(<infillPoint> X6.91 Y-6.526 Z5.265 </infillPoint>)
(<infillPoint> X5.484 Y-6.958 Z5.265 </infillPoint>)
(<infillPoint> X4.0 Y-7.105 Z5.265 </infillPoint>)
(<infillPoint> X2.516 Y-6.958 Z5.265 </infillPoint>)
(<infillPoint> X1.09 Y-6.526 Z5.265 </infillPoint>)
(<infillPoint> X-0.225 Y-5.823 Z5.265 </infillPoint>)
(<infillPoint> X-1.377 Y-4.877 Z5.265 </infillPoint>)
(<infillPoint> X-2.323 Y-3.725 Z5.265 </infillPoint>)
(<infillPoint> X-3.026 Y-2.41 Z5.265 </infillPoint>)
(<infillPoint> X-3.458 Y-0.984 Z5.265 </infillPoint>)
(<infillPoint> X-3.605 Y0.5 Z5.265 </infillPoint>)
(<infillPoint> X-3.458 Y1.984 Z5.265 </infillPoint>)
(<infillPoint> X-3.026 Y3.41 Z5.265 </infillPoint>)
(<infillPoint> X-2.323 Y4.725 Z5.265 </infillPoint>)
(<infillPoint> X-1.377 Y5.877 Z5.265 </infillPoint>)
(<infillPoint> X-0.225 Y6.823 Z5.265 </infillPoint>)
(<infillPoint> X1.09 Y7.526 Z5.265 </infillPoint>)
(<infillPoint> X2.516 Y7.958 Z5.265 </infillPoint>)
(</infillBoundary>)
;M108 R80.0
G1 X-2.15 Y-3.61 Z5.27 F4200.0
G1 X-3.4 Y0.5 Z5.27 F4200.0
G1 X-2.15 Y4.61 Z5.27 F4200.0
G1 X1.69 Y8.0 Z5.27 F4200.0
G1 F1200.0
G1 E1087.249
G1 F4200.0
M101
G1 X0.64 Y7.6 Z5.27 F4800.0 E1087.309
G1 X-0.11 Y7.2 Z5.27 F4800.0 E1087.354
G1 X-1.64 Y6.0 Z5.27 F4800.0 E1087.456
G1 X-2.6 Y4.8 Z5.27 F4800.0 E1087.537
G1 X-3.24 Y3.6 Z5.27 F4800.0 E1087.609
G1 X-3.74 Y2.0 Z5.27 F4800.0 E1087.698
G1 X-3.88 Y0.4 Z5.27 F4800.0 E1087.783
G1 X-3.8 Y-0.4 Z5.27 F4800.0 E1087.825
G1 X-12.53 Y-0.4 Z5.27 F4800.0 E1088.286
G1 X-12.61 Y0.4 Z5.27 F4800.0 E1088.329
G1 X-12.31 Y3.6 Z5.27 F4800.0 E1088.499
G1 X-11.37 Y6.8 Z5.27 F4800.0 E1088.675
G1 X-9.89 Y9.6 Z5.27 F4800.0 E1088.842
G1 X-7.57 Y12.4 Z5.27 F4800.0 E1089.034
G1 X-5.07 Y14.4 Z5.27 F4800.0 E1089.203
G1 X-2.83 Y15.6 Z5.27 F4800.0 E1089.338
G1 X-1.87 Y16.0 Z5.27 F4800.0 E1089.392
G1 X0.79 Y16.8 Z5.27 F4800.0 E1089.539
G1 X7.21 Y16.8 Z5.27 F4800.0 E1089.878
G1 X6.31 Y8.0 Z5.27 F4800.0 E1090.345
G1 X7.37 Y7.6 Z5.27 F4800.0 E1090.405
G1 X8.11 Y7.2 Z5.27 F4800.0 E1090.45
G1 X9.64 Y6.0 Z5.27 F4800.0 E1090.552
G1 X10.6 Y4.8 Z5.27 F4800.0 E1090.634
G1 X11.24 Y3.6 Z5.27 F4800.0 E1090.705
G1 X11.74 Y2.0 Z5.27 F4800.0 E1090.794
G1 X11.88 Y0.4 Z5.27 F4800.0 E1090.879
G1 X11.8 Y-0.4 Z5.27 F4800.0 E1090.921
G1 X20.57 Y-0.0 Z5.27 F4800.0 E1091.385
G1 X20.61 Y0.4 Z5.27 F4800.0 E1091.406
G1 X20.31 Y3.6 Z5.27 F4800.0 E1091.576
G1 X19.37 Y6.8 Z5.27 F4800.0 E1091.752
G1 X17.89 Y9.6 Z5.27 F4800.0 E1091.92
G1 X15.57 Y12.4 Z5.27 F4800.0 E1092.112
G1 X13.07 Y14.4 Z5.27 F4800.0 E1092.281
G1 X10.83 Y15.6 Z5.27 F4800.0 E1092.415
G1 X9.87 Y16.0 Z5.27 F4800.0 E1092.47
G1 X8.55 Y16.4 Z5.27 F4800.0 E1092.543
G1 F1200.0
G1 E1091.543
G1 F4800.0
M103
G1 X20.53 Y-0.4 Z5.27 F4200.0
G1 F1200.0
G1 E1092.543
G1 F4200.0
M101
G1 X20.28 Y-2.8 Z5.27 F4800.0 E1092.67
G1 X19.28 Y-6.0 Z5.27 F4800.0 E1092.847
G1 X17.76 Y-8.8 Z5.27 F4800.0 E1093.016
G1 X15.79 Y-11.2 Z5.27 F4800.0 E1093.18
G1 X13.37 Y-13.2 Z5.27 F4800.0 E1093.345
G1 X10.45 Y-14.8 Z5.27 F4800.0 E1093.521
G1 X7.89 Y-15.6 Z5.27 F4800.0 E1093.663
G1 X5.18 Y-16.0 Z5.27 F4800.0 E1093.808
G1 X2.82 Y-16.0 Z5.27 F4800.0 E1093.933
G1 X0.11 Y-15.6 Z5.27 F4800.0 E1094.077
G1 X-2.45 Y-14.8 Z5.27 F4800.0 E1094.219
G1 X-5.37 Y-13.2 Z5.27 F4800.0 E1094.395
G1 X-7.79 Y-11.2 Z5.27 F4800.0 E1094.561
G1 X-9.76 Y-8.8 Z5.27 F4800.0 E1094.725
G1 X-11.43 Y-5.6 Z5.27 F4800.0 E1094.915
G1 X-12.28 Y-2.8 Z5.27 F4800.0 E1095.07
G1 X-12.49 Y-0.8 Z5.27 F4800.0 E1095.176
G1 X-3.76 Y-0.8 Z5.27 F4800.0 E1095.637
G1 X-3.32 Y-2.4 Z5.27 F4800.0 E1095.725
G1 X-2.46 Y-4.0 Z5.27 F4800.0 E1095.821
G1 X-1.43 Y-5.2 Z5.27 F4800.0 E1095.905
G1 X-0.45 Y-6.0 Z5.27 F4800.0 E1095.971
G1 X1.03 Y-6.8 Z5.27 F4800.0 E1096.06
G1 X2.35 Y-7.2 Z5.27 F4800.0 E1096.133
G1 X5.65 Y-7.2 Z5.27 F4800.0 E1096.307
G1 X6.97 Y-6.8 Z5.27 F4800.0 E1096.38
G1 X8.45 Y-6.0 Z5.27 F4800.0 E1096.469
G1 X9.43 Y-5.2 Z5.27 F4800.0 E1096.536
G1 X10.46 Y-4.0 Z5.27 F4800.0 E1096.619
G1 X11.32 Y-2.4 Z5.27 F4800.0 E1096.715
G1 X11.76 Y-0.8 Z5.27 F4800.0 E1096.803
G1 F1200.0
G1 E1095.803
G1 F4800.0
M103
(</infill>)
(</nestedRing>)
(</rotation>)
(</layer>)
(<layer> 5.535 )
(<rotation> (6.12323399574e-17+1j) )
(<nestedRing>)
(<boundaryPerimeter>)
(<boundaryPoint> X16.375 Y-11.875 Z5.535 </boundaryPoint>)
(<boundaryPoint> X18.551 Y-9.223 Z5.535 </boundaryPoint>)
(<boundaryPoint> X20.168 Y-6.197 Z5.535 </boundaryPoint>)
(<boundaryPoint> X21.164 Y-2.914 Z5.535 </boundaryPoint>)
(<boundaryPoint> X21.501 Y0.5 Z5.535 </boundaryPoint>)
(<boundaryPoint> X21.164 Y3.914 Z5.535 </boundaryPoint>)
(<boundaryPoint> X20.168 Y7.197 Z5.535 </boundaryPoint>)
(<boundaryPoint> X18.551 Y10.223 Z5.535 </boundaryPoint>)
(<boundaryPoint> X16.375 Y12.875 Z5.535 </boundaryPoint>)
(<boundaryPoint> X13.723 Y15.051 Z5.535 </boundaryPoint>)
(<boundaryPoint> X10.697 Y16.668 Z5.535 </boundaryPoint>)
(<boundaryPoint> X7.414 Y17.664 Z5.535 </boundaryPoint>)
(<boundaryPoint> X4.0 Y18.001 Z5.535 </boundaryPoint>)
(<boundaryPoint> X0.586 Y17.664 Z5.535 </boundaryPoint>)
(<boundaryPoint> X-2.697 Y16.668 Z5.535 </boundaryPoint>)
(<boundaryPoint> X-5.723 Y15.051 Z5.535 </boundaryPoint>)
(<boundaryPoint> X-8.375 Y12.875 Z5.535 </boundaryPoint>)
(<boundaryPoint> X-10.551 Y10.223 Z5.535 </boundaryPoint>)
(<boundaryPoint> X-12.168 Y7.197 Z5.535 </boundaryPoint>)
(<boundaryPoint> X-13.164 Y3.914 Z5.535 </boundaryPoint>)
(<boundaryPoint> X-13.501 Y0.5 Z5.535 </boundaryPoint>)
(<boundaryPoint> X-13.164 Y-2.914 Z5.535 </boundaryPoint>)
(<boundaryPoint> X-12.168 Y-6.197 Z5.535 </boundaryPoint>)
(<boundaryPoint> X-10.551 Y-9.223 Z5.535 </boundaryPoint>)
(<boundaryPoint> X-8.375 Y-11.875 Z5.535 </boundaryPoint>)
(<boundaryPoint> X-5.723 Y-14.051 Z5.535 </boundaryPoint>)
(<boundaryPoint> X-2.697 Y-15.668 Z5.535 </boundaryPoint>)
(<boundaryPoint> X0.586 Y-16.664 Z5.535 </boundaryPoint>)
(<boundaryPoint> X4.0 Y-17.001 Z5.535 </boundaryPoint>)
(<boundaryPoint> X7.414 Y-16.664 Z5.535 </boundaryPoint>)
(<boundaryPoint> X10.697 Y-15.668 Z5.535 </boundaryPoint>)
(<boundaryPoint> X13.723 Y-14.051 Z5.535 </boundaryPoint>)
(<loop> inner )
G1 X10.15 Y-3.61 Z5.54 F4200.0
G1 X6.83 Y-6.34 Z5.54 F4200.0
G1 X2.56 Y-6.76 Z5.54 F4200.0
G1 X-1.56 Y-4.66 Z5.54 F4200.0
G1 F1200.0
G1 E1096.803
G1 F4200.0
M101
G1 X-2.32 Y-3.73 Z5.54 F4800.0 E1096.867
G1 X-3.03 Y-2.41 Z5.54 F4800.0 E1096.945
G1 X-3.46 Y-0.98 Z5.54 F4800.0 E1097.024
G1 X-3.61 Y0.5 Z5.54 F4800.0 E1097.103
G1 X-3.46 Y1.98 Z5.54 F4800.0 E1097.182
G1 X-3.03 Y3.41 Z5.54 F4800.0 E1097.26
G1 X-2.32 Y4.72 Z5.54 F4800.0 E1097.339
G1 X-1.38 Y5.88 Z5.54 F4800.0 E1097.418
G1 X-0.23 Y6.82 Z5.54 F4800.0 E1097.497
G1 X1.09 Y7.53 Z5.54 F4800.0 E1097.575
G1 X2.52 Y7.96 Z5.54 F4800.0 E1097.654
G1 X4.0 Y8.11 Z5.54 F4800.0 E1097.733
G1 X5.48 Y7.96 Z5.54 F4800.0 E1097.812
G1 X6.91 Y7.53 Z5.54 F4800.0 E1097.89
G1 X8.23 Y6.82 Z5.54 F4800.0 E1097.969
G1 X9.38 Y5.88 Z5.54 F4800.0 E1098.048
G1 X10.32 Y4.72 Z5.54 F4800.0 E1098.127
G1 X11.03 Y3.41 Z5.54 F4800.0 E1098.205
G1 X11.46 Y1.98 Z5.54 F4800.0 E1098.284
G1 X11.61 Y0.5 Z5.54 F4800.0 E1098.363
G1 X11.46 Y-0.98 Z5.54 F4800.0 E1098.442
G1 X11.03 Y-2.41 Z5.54 F4800.0 E1098.52
G1 X10.32 Y-3.73 Z5.54 F4800.0 E1098.599
G1 X9.38 Y-4.88 Z5.54 F4800.0 E1098.678
G1 X8.23 Y-5.82 Z5.54 F4800.0 E1098.757
G1 X6.91 Y-6.53 Z5.54 F4800.0 E1098.835
G1 X5.48 Y-6.96 Z5.54 F4800.0 E1098.914
G1 X4.0 Y-7.11 Z5.54 F4800.0 E1098.993
G1 X2.52 Y-6.96 Z5.54 F4800.0 E1099.072
G1 X1.09 Y-6.53 Z5.54 F4800.0 E1099.15
G1 X-0.23 Y-5.82 Z5.54 F4800.0 E1099.229
G1 X-1.38 Y-4.88 Z5.54 F4800.0 E1099.308
G1 X-1.56 Y-4.66 Z5.54 F4800.0 E1099.323
G1 F1200.0
G1 E1098.323
G1 F4800.0
M103
(</loop>)
(<loop> outer )
G1 X-7.03 Y-12.21 Z5.54 F4200.0
G1 F1200.0
G1 E1099.323
G1 F4200.0
M101
G1 X-5.39 Y-13.55 Z5.54 F4800.0 E1099.435
G1 X-2.47 Y-15.11 Z5.54 F4800.0 E1099.61
G1 X0.7 Y-16.07 Z5.54 F4800.0 E1099.785
G1 X4.0 Y-16.4 Z5.54 F4800.0 E1099.96
G1 X7.3 Y-16.07 Z5.54 F4800.0 E1100.135
G1 X10.47 Y-15.11 Z5.54 F4800.0 E1100.31
G1 X13.39 Y-13.55 Z5.54 F4800.0 E1100.485
G1 X15.95 Y-11.45 Z5.54 F4800.0 E1100.66
G1 X18.05 Y-8.89 Z5.54 F4800.0 E1100.835
G1 X19.61 Y-5.97 Z5.54 F4800.0 E1101.01
G1 X20.57 Y-2.8 Z5.54 F4800.0 E1101.185
G1 X20.9 Y0.5 Z5.54 F4800.0 E1101.36
G1 X20.57 Y3.8 Z5.54 F4800.0 E1101.535
G1 X19.61 Y6.97 Z5.54 F4800.0 E1101.71
G1 X18.05 Y9.89 Z5.54 F4800.0 E1101.885
G1 X15.95 Y12.45 Z5.54 F4800.0 E1102.06
G1 X13.39 Y14.55 Z5.54 F4800.0 E1102.234
G1 X10.47 Y16.11 Z5.54 F4800.0 E1102.409
G1 X7.3 Y17.07 Z5.54 F4800.0 E1102.584
G1 X4.0 Y17.4 Z5.54 F4800.0 E1102.759
G1 X0.7 Y17.07 Z5.54 F4800.0 E1102.934
G1 X-2.47 Y16.11 Z5.54 F4800.0 E1103.109
G1 X-5.39 Y14.55 Z5.54 F4800.0 E1103.284
G1 X-7.95 Y12.45 Z5.54 F4800.0 E1103.459
G1 X-10.05 Y9.89 Z5.54 F4800.0 E1103.634
G1 X-11.61 Y6.97 Z5.54 F4800.0 E1103.809
G1 X-12.57 Y3.8 Z5.54 F4800.0 E1103.984
G1 X-12.9 Y0.5 Z5.54 F4800.0 E1104.159
G1 X-12.57 Y-2.8 Z5.54 F4800.0 E1104.334
G1 X-11.61 Y-5.97 Z5.54 F4800.0 E1104.509
G1 X-10.05 Y-8.89 Z5.54 F4800.0 E1104.684
G1 X-7.95 Y-11.45 Z5.54 F4800.0 E1104.859
G1 X-7.24 Y-12.03 Z5.54 F4800.0 E1104.907
G1 X-7.03 Y-12.21 Z5.54 F4800.0 E1104.922
G1 F1200.0
G1 E1104.922
G1 F4800.0
M103
(</loop>)
(<edge> outer )
;M108 R40.0
G1 X-7.28 Y-12.52 Z5.54 F4200.0
G1 F1200.0
G1 E1104.922
G1 F4200.0
M101
G1 X-5.61 Y-13.88 Z5.54 F2400.0 E1105.036
G1 X-2.62 Y-15.48 Z5.54 F2400.0 E1105.216
G1 X0.63 Y-16.47 Z5.54 F2400.0 E1105.395
G1 X4.0 Y-16.8 Z5.54 F2400.0 E1105.574
G1 X7.38 Y-16.47 Z5.54 F2400.0 E1105.753
G1 X10.62 Y-15.48 Z5.54 F2400.0 E1105.932
G1 X13.61 Y-13.88 Z5.54 F2400.0 E1106.111
G1 X16.23 Y-11.73 Z5.54 F2400.0 E1106.29
G1 X18.38 Y-9.11 Z5.54 F2400.0 E1106.47
G1 X19.98 Y-6.12 Z5.54 F2400.0 E1106.649
G1 X20.97 Y-2.88 Z5.54 F2400.0 E1106.828
G1 X21.3 Y0.5 Z5.54 F2400.0 E1107.007
G1 X20.97 Y3.88 Z5.54 F2400.0 E1107.186
G1 X19.98 Y7.12 Z5.54 F2400.0 E1107.365
G1 X18.38 Y10.11 Z5.54 F2400.0 E1107.544
G1 X16.23 Y12.73 Z5.54 F2400.0 E1107.724
G1 X13.61 Y14.88 Z5.54 F2400.0 E1107.903
G1 X10.62 Y16.48 Z5.54 F2400.0 E1108.082
G1 X7.38 Y17.47 Z5.54 F2400.0 E1108.261
G1 X4.0 Y17.8 Z5.54 F2400.0 E1108.44
G1 X0.63 Y17.47 Z5.54 F2400.0 E1108.619
G1 X-2.62 Y16.48 Z5.54 F2400.0 E1108.798
G1 X-5.61 Y14.88 Z5.54 F2400.0 E1108.978
G1 X-8.23 Y12.73 Z5.54 F2400.0 E1109.157
G1 X-10.38 Y10.11 Z5.54 F2400.0 E1109.336
G1 X-11.98 Y7.12 Z5.54 F2400.0 E1109.515
G1 X-12.97 Y3.88 Z5.54 F2400.0 E1109.694
G1 X-13.3 Y0.5 Z5.54 F2400.0 E1109.873
G1 X-12.97 Y-2.88 Z5.54 F2400.0 E1110.052
G1 X-11.98 Y-6.12 Z5.54 F2400.0 E1110.232
G1 X-10.38 Y-9.11 Z5.54 F2400.0 E1110.411
G1 X-8.23 Y-11.73 Z5.54 F2400.0 E1110.59
G1 X-7.5 Y-12.34 Z5.54 F2400.0 E1110.64
G1 X-7.28 Y-12.52 Z5.54 F2400.0 E1110.655
G1 F1200.0
G1 E1109.655
G1 F2400.0
M103
(</edge>)
(</boundaryPerimeter>)
(<nestedRing>)
(<boundaryPerimeter>)
(<boundaryPoint> X4.0 Y7.502 Z5.535 </boundaryPoint>)
(<boundaryPoint> X5.366 Y7.367 Z5.535 </boundaryPoint>)
(<boundaryPoint> X6.679 Y6.969 Z5.535 </boundaryPoint>)
(<boundaryPoint> X7.89 Y6.322 Z5.535 </boundaryPoint>)
(<boundaryPoint> X8.951 Y5.451 Z5.535 </boundaryPoint>)
(<boundaryPoint> X9.822 Y4.39 Z5.535 </boundaryPoint>)
(<boundaryPoint> X10.469 Y3.179 Z5.535 </boundaryPoint>)
(<boundaryPoint> X10.867 Y1.866 Z5.535 </boundaryPoint>)
(<boundaryPoint> X11.002 Y0.5 Z5.535 </boundaryPoint>)
(<boundaryPoint> X10.867 Y-0.866 Z5.535 </boundaryPoint>)
(<boundaryPoint> X10.469 Y-2.179 Z5.535 </boundaryPoint>)
(<boundaryPoint> X9.822 Y-3.39 Z5.535 </boundaryPoint>)
(<boundaryPoint> X8.951 Y-4.451 Z5.535 </boundaryPoint>)
(<boundaryPoint> X7.89 Y-5.322 Z5.535 </boundaryPoint>)
(<boundaryPoint> X6.679 Y-5.969 Z5.535 </boundaryPoint>)
(<boundaryPoint> X5.366 Y-6.367 Z5.535 </boundaryPoint>)
(<boundaryPoint> X4.0 Y-6.502 Z5.535 </boundaryPoint>)
(<boundaryPoint> X2.634 Y-6.367 Z5.535 </boundaryPoint>)
(<boundaryPoint> X1.321 Y-5.969 Z5.535 </boundaryPoint>)
(<boundaryPoint> X0.11 Y-5.322 Z5.535 </boundaryPoint>)
(<boundaryPoint> X-0.951 Y-4.451 Z5.535 </boundaryPoint>)
(<boundaryPoint> X-1.822 Y-3.39 Z5.535 </boundaryPoint>)
(<boundaryPoint> X-2.469 Y-2.179 Z5.535 </boundaryPoint>)
(<boundaryPoint> X-2.867 Y-0.866 Z5.535 </boundaryPoint>)
(<boundaryPoint> X-3.002 Y0.5 Z5.535 </boundaryPoint>)
(<boundaryPoint> X-2.867 Y1.866 Z5.535 </boundaryPoint>)
(<boundaryPoint> X-2.469 Y3.179 Z5.535 </boundaryPoint>)
(<boundaryPoint> X-1.822 Y4.39 Z5.535 </boundaryPoint>)
(<boundaryPoint> X-0.951 Y5.451 Z5.535 </boundaryPoint>)
(<boundaryPoint> X0.11 Y6.322 Z5.535 </boundaryPoint>)
(<boundaryPoint> X1.321 Y6.969 Z5.535 </boundaryPoint>)
(<boundaryPoint> X2.634 Y7.367 Z5.535 </boundaryPoint>)
(<edge> inner )
G1 X-1.27 Y-4.37 Z5.54 F4200.0
G1 F1200.0
G1 E1110.655
G1 F4200.0
M101
G1 X-1.99 Y-3.5 Z5.54 F2400.0 E1110.715
G1 X-2.66 Y-2.26 Z5.54 F2400.0 E1110.789
G1 X-3.06 Y-0.91 Z5.54 F2400.0 E1110.864
G1 X-3.2 Y0.5 Z5.54 F2400.0 E1110.938
G1 X-3.06 Y1.91 Z5.54 F2400.0 E1111.013
G1 X-2.66 Y3.26 Z5.54 F2400.0 E1111.088
G1 X-1.99 Y4.5 Z5.54 F2400.0 E1111.162
G1 X-1.09 Y5.59 Z5.54 F2400.0 E1111.237
G1 X-0.0 Y6.49 Z5.54 F2400.0 E1111.311
G1 X1.24 Y7.16 Z5.54 F2400.0 E1111.386
G1 X2.6 Y7.56 Z5.54 F2400.0 E1111.461
G1 X4.0 Y7.7 Z5.54 F2400.0 E1111.535
G1 X5.41 Y7.56 Z5.54 F2400.0 E1111.61
G1 X6.76 Y7.16 Z5.54 F2400.0 E1111.684
G1 X8.0 Y6.49 Z5.54 F2400.0 E1111.759
G1 X9.09 Y5.59 Z5.54 F2400.0 E1111.833
G1 X9.99 Y4.5 Z5.54 F2400.0 E1111.908
G1 X10.66 Y3.26 Z5.54 F2400.0 E1111.983
G1 X11.06 Y1.91 Z5.54 F2400.0 E1112.057
G1 X11.2 Y0.5 Z5.54 F2400.0 E1112.132
G1 X11.06 Y-0.91 Z5.54 F2400.0 E1112.206
G1 X10.66 Y-2.26 Z5.54 F2400.0 E1112.281
G1 X9.99 Y-3.5 Z5.54 F2400.0 E1112.356
G1 X9.09 Y-4.59 Z5.54 F2400.0 E1112.43
G1 X8.0 Y-5.49 Z5.54 F2400.0 E1112.505
G1 X6.76 Y-6.16 Z5.54 F2400.0 E1112.579
G1 X5.41 Y-6.56 Z5.54 F2400.0 E1112.654
G1 X4.0 Y-6.7 Z5.54 F2400.0 E1112.729
G1 X2.6 Y-6.56 Z5.54 F2400.0 E1112.803
G1 X1.24 Y-6.16 Z5.54 F2400.0 E1112.878
G1 X-0.0 Y-5.49 Z5.54 F2400.0 E1112.952
G1 X-1.09 Y-4.59 Z5.54 F2400.0 E1113.027
G1 X-1.27 Y-4.37 Z5.54 F2400.0 E1113.042
G1 F1200.0
G1 E1112.042
G1 F2400.0
M103
(</edge>)
(</boundaryPerimeter>)
(</nestedRing>)
(<infill>)
(<infillBoundary>)
(<infillPoint> X15.949 Y-11.449 Z5.535 </infillPoint>)
(<infillPoint> X18.05 Y-8.888 Z5.535 </infillPoint>)
(<infillPoint> X19.611 Y-5.966 Z5.535 </infillPoint>)
(<infillPoint> X20.573 Y-2.796 Z5.535 </infillPoint>)
(<infillPoint> X20.898 Y0.5 Z5.535 </infillPoint>)
(<infillPoint> X20.573 Y3.796 Z5.535 </infillPoint>)
(<infillPoint> X19.611 Y6.966 Z5.535 </infillPoint>)
(<infillPoint> X18.05 Y9.888 Z5.535 </infillPoint>)
(<infillPoint> X15.949 Y12.449 Z5.535 </infillPoint>)
(<infillPoint> X13.388 Y14.55 Z5.535 </infillPoint>)
(<infillPoint> X10.466 Y16.111 Z5.535 </infillPoint>)
(<infillPoint> X7.296 Y17.073 Z5.535 </infillPoint>)
(<infillPoint> X4.0 Y17.398 Z5.535 </infillPoint>)
(<infillPoint> X0.704 Y17.073 Z5.535 </infillPoint>)
(<infillPoint> X-2.466 Y16.111 Z5.535 </infillPoint>)
(<infillPoint> X-5.388 Y14.55 Z5.535 </infillPoint>)
(<infillPoint> X-7.949 Y12.449 Z5.535 </infillPoint>)
(<infillPoint> X-10.05 Y9.888 Z5.535 </infillPoint>)
(<infillPoint> X-11.611 Y6.966 Z5.535 </infillPoint>)
(<infillPoint> X-12.573 Y3.796 Z5.535 </infillPoint>)
(<infillPoint> X-12.898 Y0.5 Z5.535 </infillPoint>)
(<infillPoint> X-12.573 Y-2.796 Z5.535 </infillPoint>)
(<infillPoint> X-11.611 Y-5.966 Z5.535 </infillPoint>)
(<infillPoint> X-10.05 Y-8.888 Z5.535 </infillPoint>)
(<infillPoint> X-7.949 Y-11.449 Z5.535 </infillPoint>)
(<infillPoint> X-5.388 Y-13.55 Z5.535 </infillPoint>)
(<infillPoint> X-2.466 Y-15.111 Z5.535 </infillPoint>)
(<infillPoint> X0.704 Y-16.073 Z5.535 </infillPoint>)
(<infillPoint> X4.0 Y-16.398 Z5.535 </infillPoint>)
(<infillPoint> X7.296 Y-16.073 Z5.535 </infillPoint>)
(<infillPoint> X10.466 Y-15.111 Z5.535 </infillPoint>)
(<infillPoint> X13.388 Y-13.55 Z5.535 </infillPoint>)
(</infillBoundary>)
(<infillBoundary>)
(<infillPoint> X4.0 Y8.105 Z5.535 </infillPoint>)
(<infillPoint> X5.484 Y7.958 Z5.535 </infillPoint>)
(<infillPoint> X6.91 Y7.526 Z5.535 </infillPoint>)
(<infillPoint> X8.225 Y6.823 Z5.535 </infillPoint>)
(<infillPoint> X9.377 Y5.877 Z5.535 </infillPoint>)
(<infillPoint> X10.323 Y4.725 Z5.535 </infillPoint>)
(<infillPoint> X11.026 Y3.41 Z5.535 </infillPoint>)
(<infillPoint> X11.458 Y1.984 Z5.535 </infillPoint>)
(<infillPoint> X11.605 Y0.5 Z5.535 </infillPoint>)
(<infillPoint> X11.458 Y-0.984 Z5.535 </infillPoint>)
(<infillPoint> X11.026 Y-2.41 Z5.535 </infillPoint>)
(<infillPoint> X10.323 Y-3.725 Z5.535 </infillPoint>)
(<infillPoint> X9.377 Y-4.877 Z5.535 </infillPoint>)
(<infillPoint> X8.225 Y-5.823 Z5.535 </infillPoint>)
(<infillPoint> X6.91 Y-6.526 Z5.535 </infillPoint>)
(<infillPoint> X5.484 Y-6.958 Z5.535 </infillPoint>)
(<infillPoint> X4.0 Y-7.105 Z5.535 </infillPoint>)
(<infillPoint> X2.516 Y-6.958 Z5.535 </infillPoint>)
(<infillPoint> X1.09 Y-6.526 Z5.535 </infillPoint>)
(<infillPoint> X-0.225 Y-5.823 Z5.535 </infillPoint>)
(<infillPoint> X-1.377 Y-4.877 Z5.535 </infillPoint>)
(<infillPoint> X-2.323 Y-3.725 Z5.535 </infillPoint>)
(<infillPoint> X-3.026 Y-2.41 Z5.535 </infillPoint>)
(<infillPoint> X-3.458 Y-0.984 Z5.535 </infillPoint>)
(<infillPoint> X-3.605 Y0.5 Z5.535 </infillPoint>)
(<infillPoint> X-3.458 Y1.984 Z5.535 </infillPoint>)
(<infillPoint> X-3.026 Y3.41 Z5.535 </infillPoint>)
(<infillPoint> X-2.323 Y4.725 Z5.535 </infillPoint>)
(<infillPoint> X-1.377 Y5.877 Z5.535 </infillPoint>)
(<infillPoint> X-0.225 Y6.823 Z5.535 </infillPoint>)
(<infillPoint> X1.09 Y7.526 Z5.535 </infillPoint>)
(<infillPoint> X2.516 Y7.958 Z5.535 </infillPoint>)
(</infillBoundary>)
;M108 R80.0
G1 X-2.84 Y-2.33 Z5.54 F4200.0
G1 X-3.6 Y2.48 Z5.54 F4200.0
G1 F1200.0
G1 E1113.042
G1 F4200.0
M101
G1 X-3.2 Y3.68 Z5.54 F4800.0 E1113.109
G1 X-2.4 Y5.07 Z5.54 F4800.0 E1113.193
G1 X-1.6 Y6.05 Z5.54 F4800.0 E1113.26
G1 X-0.4 Y7.04 Z5.54 F4800.0 E1113.342
G1 X0.8 Y7.69 Z5.54 F4800.0 E1113.414
G1 X2.4 Y8.22 Z5.54 F4800.0 E1113.503
G1 X4.0 Y8.39 Z5.54 F4800.0 E1113.588
G1 X5.6 Y8.22 Z5.54 F4800.0 E1113.673
G1 X7.2 Y7.69 Z5.54 F4800.0 E1113.762
G1 X8.4 Y7.04 Z5.54 F4800.0 E1113.834
G1 X9.6 Y6.05 Z5.54 F4800.0 E1113.917
G1 X10.4 Y5.07 Z5.54 F4800.0 E1113.983
G1 X10.31 Y5.81 Z5.54 F4800.0 E1114.023
G1 X9.45 Y6.69 Z5.54 F4800.0 E1114.088
G1 X8.59 Y7.39 Z5.54 F4800.0 E1114.146
G1 X7.79 Y7.83 Z5.54 F4800.0 E1114.194
G1 X0.0 Y16.57 Z5.54 F4800.0 E1114.813
G1 X0.8 Y16.8 Z5.54 F4800.0 E1114.857
G1 X4.0 Y17.12 Z5.54 F4800.0 E1115.027
G1 X7.2 Y16.8 Z5.54 F4800.0 E1115.197
G1 X10.4 Y15.83 Z5.54 F4800.0 E1115.373
G1 X13.2 Y14.33 Z5.54 F4800.0 E1115.541
G1 X15.6 Y12.37 Z5.54 F4800.0 E1115.705
G1 X17.6 Y9.99 Z5.54 F4800.0 E1115.869
G1 X19.2 Y7.14 Z5.54 F4800.0 E1116.042
G1 X20.0 Y4.72 Z5.54 F4800.0 E1116.176
G1 X20.4 Y2.7 Z5.54 F4800.0 E1116.285
G1 X20.4 Y-1.7 Z5.54 F4800.0 E1116.517
G1 X20.0 Y-3.72 Z5.54 F4800.0 E1116.626
G1 X19.2 Y-6.14 Z5.54 F4800.0 E1116.761
G1 X17.6 Y-8.99 Z5.54 F4800.0 E1116.934
G1 X15.6 Y-11.37 Z5.54 F4800.0 E1117.098
G1 X13.2 Y-13.33 Z5.54 F4800.0 E1117.262
G1 X10.4 Y-14.83 Z5.54 F4800.0 E1117.429
G1 X7.2 Y-15.8 Z5.54 F4800.0 E1117.606
G1 X4.0 Y-16.12 Z5.54 F4800.0 E1117.776
G1 X0.8 Y-15.8 Z5.54 F4800.0 E1117.946
G1 X-0.4 Y-15.45 Z5.54 F4800.0 E1118.012
G1 X7.79 Y-6.83 Z5.54 F4800.0 E1118.64
G1 X8.59 Y-6.39 Z5.54 F4800.0 E1118.688
G1 X9.45 Y-5.69 Z5.54 F4800.0 E1118.747
G1 X10.31 Y-4.81 Z5.54 F4800.0 E1118.811
G1 X10.4 Y-4.07 Z5.54 F4800.0 E1118.851
G1 X9.6 Y-5.05 Z5.54 F4800.0 E1118.918
G1 X8.8 Y-5.71 Z5.54 F4800.0 E1118.973
G1 X8.0 Y-6.26 Z5.54 F4800.0 E1119.024
G1 X6.8 Y-6.85 Z5.54 F4800.0 E1119.094
G1 X5.6 Y-7.22 Z5.54 F4800.0 E1119.161
G1 X4.0 Y-7.39 Z5.54 F4800.0 E1119.246
G1 X2.4 Y-7.22 Z5.54 F4800.0 E1119.331
G1 X1.2 Y-6.85 Z5.54 F4800.0 E1119.397
G1 X-0.4 Y-6.04 Z5.54 F4800.0 E1119.492
G1 X-1.6 Y-5.05 Z5.54 F4800.0 E1119.574
G1 X-2.4 Y-4.07 Z5.54 F4800.0 E1119.641
G1 X-3.2 Y-2.68 Z5.54 F4800.0 E1119.725
G1 X-3.6 Y-1.48 Z5.54 F4800.0 E1119.792
G1 F1200.0
G1 E1118.792
G1 F4800.0
M103
G1 X-0.8 Y-15.32 Z5.54 F4200.0
G1 F1200.0
G1 E1119.792
G1 F4200.0
M101
G1 X-2.4 Y-14.83 Z5.54 F4800.0 E1119.881
G1 X-5.2 Y-13.33 Z5.54 F4800.0 E1120.048
G1 X-7.6 Y-11.37 Z5.54 F4800.0 E1120.212
G1 X-9.6 Y-8.99 Z5.54 F4800.0 E1120.376
G1 X-11.2 Y-6.14 Z5.54 F4800.0 E1120.549
G1 X-12.0 Y-3.72 Z5.54 F4800.0 E1120.684
G1 X-12.4 Y-1.7 Z5.54 F4800.0 E1120.793
G1 X-12.4 Y2.7 Z5.54 F4800.0 E1121.025
G1 X-12.0 Y4.72 Z5.54 F4800.0 E1121.134
G1 X-11.2 Y7.14 Z5.54 F4800.0 E1121.268
G1 X-9.6 Y9.99 Z5.54 F4800.0 E1121.441
G1 X-7.6 Y12.37 Z5.54 F4800.0 E1121.605
G1 X-5.2 Y14.33 Z5.54 F4800.0 E1121.769
G1 X-2.4 Y15.83 Z5.54 F4800.0 E1121.937
G1 X-0.4 Y16.45 Z5.54 F4800.0 E1122.047
G1 F1200.0
G1 E1121.047
G1 F4800.0
M103
(</infill>)
(</nestedRing>)
(</rotation>)
(</layer>)
(<layer> 5.805 )
(<rotation> (-1+1.22464679915e-16j) )
(<nestedRing>)
(<boundaryPerimeter>)
(<boundaryPoint> X16.375 Y-11.875 Z5.805 </boundaryPoint>)
(<boundaryPoint> X18.551 Y-9.223 Z5.805 </boundaryPoint>)
(<boundaryPoint> X20.168 Y-6.197 Z5.805 </boundaryPoint>)
(<boundaryPoint> X21.164 Y-2.914 Z5.805 </boundaryPoint>)
(<boundaryPoint> X21.501 Y0.5 Z5.805 </boundaryPoint>)
(<boundaryPoint> X21.164 Y3.914 Z5.805 </boundaryPoint>)
(<boundaryPoint> X20.168 Y7.197 Z5.805 </boundaryPoint>)
(<boundaryPoint> X18.551 Y10.223 Z5.805 </boundaryPoint>)
(<boundaryPoint> X16.375 Y12.875 Z5.805 </boundaryPoint>)
(<boundaryPoint> X13.723 Y15.051 Z5.805 </boundaryPoint>)
(<boundaryPoint> X10.697 Y16.668 Z5.805 </boundaryPoint>)
(<boundaryPoint> X7.414 Y17.664 Z5.805 </boundaryPoint>)
(<boundaryPoint> X4.0 Y18.001 Z5.805 </boundaryPoint>)
(<boundaryPoint> X0.586 Y17.664 Z5.805 </boundaryPoint>)
(<boundaryPoint> X-2.697 Y16.668 Z5.805 </boundaryPoint>)
(<boundaryPoint> X-5.723 Y15.051 Z5.805 </boundaryPoint>)
(<boundaryPoint> X-8.375 Y12.875 Z5.805 </boundaryPoint>)
(<boundaryPoint> X-10.551 Y10.223 Z5.805 </boundaryPoint>)
(<boundaryPoint> X-12.168 Y7.197 Z5.805 </boundaryPoint>)
(<boundaryPoint> X-13.164 Y3.914 Z5.805 </boundaryPoint>)
(<boundaryPoint> X-13.501 Y0.5 Z5.805 </boundaryPoint>)
(<boundaryPoint> X-13.164 Y-2.914 Z5.805 </boundaryPoint>)
(<boundaryPoint> X-12.168 Y-6.197 Z5.805 </boundaryPoint>)
(<boundaryPoint> X-10.551 Y-9.223 Z5.805 </boundaryPoint>)
(<boundaryPoint> X-8.375 Y-11.875 Z5.805 </boundaryPoint>)
(<boundaryPoint> X-5.723 Y-14.051 Z5.805 </boundaryPoint>)
(<boundaryPoint> X-2.697 Y-15.668 Z5.805 </boundaryPoint>)
(<boundaryPoint> X0.586 Y-16.664 Z5.805 </boundaryPoint>)
(<boundaryPoint> X4.0 Y-17.001 Z5.805 </boundaryPoint>)
(<boundaryPoint> X7.414 Y-16.664 Z5.805 </boundaryPoint>)
(<boundaryPoint> X10.697 Y-15.668 Z5.805 </boundaryPoint>)
(<boundaryPoint> X13.723 Y-14.051 Z5.805 </boundaryPoint>)
(<loop> inner )
G1 X-2.84 Y3.33 Z5.81 F4200.0
G1 X-3.26 Y-0.94 Z5.81 F4200.0
G1 X-1.36 Y-4.89 Z5.81 F4200.0
G1 F1200.0
G1 E1122.047
G1 F4200.0
M101
G1 X-1.38 Y-4.88 Z5.81 F4800.0 E1122.048
G1 X-2.32 Y-3.73 Z5.81 F4800.0 E1122.127
G1 X-3.03 Y-2.41 Z5.81 F4800.0 E1122.206
G1 X-3.46 Y-0.98 Z5.81 F4800.0 E1122.285
G1 X-3.61 Y0.5 Z5.81 F4800.0 E1122.363
G1 X-3.46 Y1.98 Z5.81 F4800.0 E1122.442
G1 X-3.03 Y3.41 Z5.81 F4800.0 E1122.521
G1 X-2.32 Y4.72 Z5.81 F4800.0 E1122.6
G1 X-1.38 Y5.88 Z5.81 F4800.0 E1122.678
G1 X-0.23 Y6.82 Z5.81 F4800.0 E1122.757
G1 X1.09 Y7.53 Z5.81 F4800.0 E1122.836
G1 X2.52 Y7.96 Z5.81 F4800.0 E1122.915
G1 X4.0 Y8.11 Z5.81 F4800.0 E1122.993
G1 X5.48 Y7.96 Z5.81 F4800.0 E1123.072
G1 X6.91 Y7.53 Z5.81 F4800.0 E1123.151
G1 X8.23 Y6.82 Z5.81 F4800.0 E1123.23
G1 X9.38 Y5.88 Z5.81 F4800.0 E1123.308
G1 X10.32 Y4.72 Z5.81 F4800.0 E1123.387
G1 X11.03 Y3.41 Z5.81 F4800.0 E1123.466
G1 X11.46 Y1.98 Z5.81 F4800.0 E1123.545
G1 X11.61 Y0.5 Z5.81 F4800.0 E1123.623
G1 X11.46 Y-0.98 Z5.81 F4800.0 E1123.702
G1 X11.03 Y-2.41 Z5.81 F4800.0 E1123.781
G1 X10.32 Y-3.73 Z5.81 F4800.0 E1123.86
G1 X9.38 Y-4.88 Z5.81 F4800.0 E1123.938
G1 X8.23 Y-5.82 Z5.81 F4800.0 E1124.017
G1 X6.91 Y-6.53 Z5.81 F4800.0 E1124.096
G1 X5.48 Y-6.96 Z5.81 F4800.0 E1124.175
G1 X4.0 Y-7.11 Z5.81 F4800.0 E1124.253
G1 X2.52 Y-6.96 Z5.81 F4800.0 E1124.332
G1 X1.09 Y-6.53 Z5.81 F4800.0 E1124.411
G1 X-0.23 Y-5.82 Z5.81 F4800.0 E1124.49
G1 X-1.36 Y-4.89 Z5.81 F4800.0 E1124.567
G1 F1200.0
G1 E1123.567
G1 F4800.0
M103
(</loop>)
(<loop> outer )
G1 X-7.26 Y-12.01 Z5.81 F4200.0
G1 F1200.0
G1 E1124.567
G1 F4200.0
M101
G1 X-7.24 Y-12.03 Z5.81 F4800.0 E1124.568
G1 X-5.39 Y-13.55 Z5.81 F4800.0 E1124.695
G1 X-2.47 Y-15.11 Z5.81 F4800.0 E1124.87
G1 X0.7 Y-16.07 Z5.81 F4800.0 E1125.045
G1 X4.0 Y-16.4 Z5.81 F4800.0 E1125.22
G1 X7.3 Y-16.07 Z5.81 F4800.0 E1125.395
G1 X10.47 Y-15.11 Z5.81 F4800.0 E1125.57
G1 X13.39 Y-13.55 Z5.81 F4800.0 E1125.745
G1 X15.95 Y-11.45 Z5.81 F4800.0 E1125.92
G1 X18.05 Y-8.89 Z5.81 F4800.0 E1126.095
G1 X19.61 Y-5.97 Z5.81 F4800.0 E1126.27
G1 X20.57 Y-2.8 Z5.81 F4800.0 E1126.445
G1 X20.9 Y0.5 Z5.81 F4800.0 E1126.62
G1 X20.57 Y3.8 Z5.81 F4800.0 E1126.795
G1 X19.61 Y6.97 Z5.81 F4800.0 E1126.97
G1 X18.05 Y9.89 Z5.81 F4800.0 E1127.145
G1 X15.95 Y12.45 Z5.81 F4800.0 E1127.32
G1 X13.39 Y14.55 Z5.81 F4800.0 E1127.495
G1 X10.47 Y16.11 Z5.81 F4800.0 E1127.67
G1 X7.3 Y17.07 Z5.81 F4800.0 E1127.845
G1 X4.0 Y17.4 Z5.81 F4800.0 E1128.02
G1 X0.7 Y17.07 Z5.81 F4800.0 E1128.195
G1 X-2.47 Y16.11 Z5.81 F4800.0 E1128.37
G1 X-5.39 Y14.55 Z5.81 F4800.0 E1128.545
G1 X-7.95 Y12.45 Z5.81 F4800.0 E1128.72
G1 X-10.05 Y9.89 Z5.81 F4800.0 E1128.895
G1 X-11.61 Y6.97 Z5.81 F4800.0 E1129.07
G1 X-12.57 Y3.8 Z5.81 F4800.0 E1129.245
G1 X-12.9 Y0.5 Z5.81 F4800.0 E1129.42
G1 X-12.57 Y-2.8 Z5.81 F4800.0 E1129.595
G1 X-11.61 Y-5.97 Z5.81 F4800.0 E1129.77
G1 X-10.05 Y-8.89 Z5.81 F4800.0 E1129.945
G1 X-7.95 Y-11.45 Z5.81 F4800.0 E1130.12
G1 X-7.26 Y-12.01 Z5.81 F4800.0 E1130.167
G1 F1200.0
G1 E1130.167
G1 F4800.0
M103
(</loop>)
(<edge> outer )
;M108 R40.0
G1 X-7.52 Y-12.32 Z5.81 F4200.0
G1 F1200.0
G1 E1130.167
G1 F4200.0
M101
G1 X-7.5 Y-12.34 Z5.81 F2400.0 E1130.168
G1 X-5.61 Y-13.88 Z5.81 F2400.0 E1130.297
G1 X-2.62 Y-15.48 Z5.81 F2400.0 E1130.476
G1 X0.63 Y-16.47 Z5.81 F2400.0 E1130.655
G1 X4.0 Y-16.8 Z5.81 F2400.0 E1130.834
G1 X7.38 Y-16.47 Z5.81 F2400.0 E1131.013
G1 X10.62 Y-15.48 Z5.81 F2400.0 E1131.193
G1 X13.61 Y-13.88 Z5.81 F2400.0 E1131.372
G1 X16.23 Y-11.73 Z5.81 F2400.0 E1131.551
G1 X18.38 Y-9.11 Z5.81 F2400.0 E1131.73
G1 X19.98 Y-6.12 Z5.81 F2400.0 E1131.909
G1 X20.97 Y-2.88 Z5.81 F2400.0 E1132.088
G1 X21.3 Y0.5 Z5.81 F2400.0 E1132.267
G1 X20.97 Y3.88 Z5.81 F2400.0 E1132.447
G1 X19.98 Y7.12 Z5.81 F2400.0 E1132.626
G1 X18.38 Y10.11 Z5.81 F2400.0 E1132.805
G1 X16.23 Y12.73 Z5.81 F2400.0 E1132.984
G1 X13.61 Y14.88 Z5.81 F2400.0 E1133.163
G1 X10.62 Y16.48 Z5.81 F2400.0 E1133.342
G1 X7.38 Y17.47 Z5.81 F2400.0 E1133.521
G1 X4.0 Y17.8 Z5.81 F2400.0 E1133.701
G1 X0.63 Y17.47 Z5.81 F2400.0 E1133.88
G1 X-2.62 Y16.48 Z5.81 F2400.0 E1134.059
G1 X-5.61 Y14.88 Z5.81 F2400.0 E1134.238
G1 X-8.23 Y12.73 Z5.81 F2400.0 E1134.417
G1 X-10.38 Y10.11 Z5.81 F2400.0 E1134.596
G1 X-11.98 Y7.12 Z5.81 F2400.0 E1134.775
G1 X-12.97 Y3.88 Z5.81 F2400.0 E1134.955
G1 X-13.3 Y0.5 Z5.81 F2400.0 E1135.134
G1 X-12.97 Y-2.88 Z5.81 F2400.0 E1135.313
G1 X-11.98 Y-6.12 Z5.81 F2400.0 E1135.492
G1 X-10.38 Y-9.11 Z5.81 F2400.0 E1135.671
G1 X-8.23 Y-11.73 Z5.81 F2400.0 E1135.85
G1 X-7.52 Y-12.32 Z5.81 F2400.0 E1135.899
G1 F1200.0
G1 E1134.899
G1 F2400.0
M103
(</edge>)
(</boundaryPerimeter>)
(<nestedRing>)
(<boundaryPerimeter>)
(<boundaryPoint> X4.0 Y7.502 Z5.805 </boundaryPoint>)
(<boundaryPoint> X5.366 Y7.367 Z5.805 </boundaryPoint>)
(<boundaryPoint> X6.679 Y6.969 Z5.805 </boundaryPoint>)
(<boundaryPoint> X7.89 Y6.322 Z5.805 </boundaryPoint>)
(<boundaryPoint> X8.951 Y5.451 Z5.805 </boundaryPoint>)
(<boundaryPoint> X9.822 Y4.39 Z5.805 </boundaryPoint>)
(<boundaryPoint> X10.469 Y3.179 Z5.805 </boundaryPoint>)
(<boundaryPoint> X10.867 Y1.866 Z5.805 </boundaryPoint>)
(<boundaryPoint> X11.002 Y0.5 Z5.805 </boundaryPoint>)
(<boundaryPoint> X10.867 Y-0.866 Z5.805 </boundaryPoint>)
(<boundaryPoint> X10.469 Y-2.179 Z5.805 </boundaryPoint>)
(<boundaryPoint> X9.822 Y-3.39 Z5.805 </boundaryPoint>)
(<boundaryPoint> X8.951 Y-4.451 Z5.805 </boundaryPoint>)
(<boundaryPoint> X7.89 Y-5.322 Z5.805 </boundaryPoint>)
(<boundaryPoint> X6.679 Y-5.969 Z5.805 </boundaryPoint>)
(<boundaryPoint> X5.366 Y-6.367 Z5.805 </boundaryPoint>)
(<boundaryPoint> X4.0 Y-6.502 Z5.805 </boundaryPoint>)
(<boundaryPoint> X2.634 Y-6.367 Z5.805 </boundaryPoint>)
(<boundaryPoint> X1.321 Y-5.969 Z5.805 </boundaryPoint>)
(<boundaryPoint> X0.11 Y-5.322 Z5.805 </boundaryPoint>)
(<boundaryPoint> X-0.951 Y-4.451 Z5.805 </boundaryPoint>)
(<boundaryPoint> X-1.822 Y-3.39 Z5.805 </boundaryPoint>)
(<boundaryPoint> X-2.469 Y-2.179 Z5.805 </boundaryPoint>)
(<boundaryPoint> X-2.867 Y-0.866 Z5.805 </boundaryPoint>)
(<boundaryPoint> X-3.002 Y0.5 Z5.805 </boundaryPoint>)
(<boundaryPoint> X-2.867 Y1.866 Z5.805 </boundaryPoint>)
(<boundaryPoint> X-2.469 Y3.179 Z5.805 </boundaryPoint>)
(<boundaryPoint> X-1.822 Y4.39 Z5.805 </boundaryPoint>)
(<boundaryPoint> X-0.951 Y5.451 Z5.805 </boundaryPoint>)
(<boundaryPoint> X0.11 Y6.322 Z5.805 </boundaryPoint>)
(<boundaryPoint> X1.321 Y6.969 Z5.805 </boundaryPoint>)
(<boundaryPoint> X2.634 Y7.367 Z5.805 </boundaryPoint>)
(<edge> inner )
G1 X-1.08 Y-4.61 Z5.81 F4200.0
G1 F1200.0
G1 E1135.899
G1 F4200.0
M101
G1 X-1.09 Y-4.59 Z5.81 F2400.0 E1135.9
G1 X-1.99 Y-3.5 Z5.81 F2400.0 E1135.975
G1 X-2.66 Y-2.26 Z5.81 F2400.0 E1136.05
G1 X-3.06 Y-0.91 Z5.81 F2400.0 E1136.124
G1 X-3.2 Y0.5 Z5.81 F2400.0 E1136.199
G1 X-3.06 Y1.91 Z5.81 F2400.0 E1136.273
G1 X-2.66 Y3.26 Z5.81 F2400.0 E1136.348
G1 X-1.99 Y4.5 Z5.81 F2400.0 E1136.423
G1 X-1.09 Y5.59 Z5.81 F2400.0 E1136.497
G1 X-0.0 Y6.49 Z5.81 F2400.0 E1136.572
G1 X1.24 Y7.16 Z5.81 F2400.0 E1136.646
G1 X2.6 Y7.56 Z5.81 F2400.0 E1136.721
G1 X4.0 Y7.7 Z5.81 F2400.0 E1136.796
G1 X5.41 Y7.56 Z5.81 F2400.0 E1136.87
G1 X6.76 Y7.16 Z5.81 F2400.0 E1136.945
G1 X8.0 Y6.49 Z5.81 F2400.0 E1137.019
G1 X9.09 Y5.59 Z5.81 F2400.0 E1137.094
G1 X9.99 Y4.5 Z5.81 F2400.0 E1137.168
G1 X10.66 Y3.26 Z5.81 F2400.0 E1137.243
G1 X11.06 Y1.91 Z5.81 F2400.0 E1137.318
G1 X11.2 Y0.5 Z5.81 F2400.0 E1137.392
G1 X11.06 Y-0.91 Z5.81 F2400.0 E1137.467
G1 X10.66 Y-2.26 Z5.81 F2400.0 E1137.541
G1 X9.99 Y-3.5 Z5.81 F2400.0 E1137.616
G1 X9.09 Y-4.59 Z5.81 F2400.0 E1137.691
G1 X8.0 Y-5.49 Z5.81 F2400.0 E1137.765
G1 X6.76 Y-6.16 Z5.81 F2400.0 E1137.84
G1 X5.41 Y-6.56 Z5.81 F2400.0 E1137.914
G1 X4.0 Y-6.7 Z5.81 F2400.0 E1137.989
G1 X2.6 Y-6.56 Z5.81 F2400.0 E1138.064
G1 X1.24 Y-6.16 Z5.81 F2400.0 E1138.138
G1 X-0.0 Y-5.49 Z5.81 F2400.0 E1138.213
G1 X-1.08 Y-4.61 Z5.81 F2400.0 E1138.286
G1 F1200.0
G1 E1137.286
G1 F2400.0
M103
(</edge>)
(</boundaryPerimeter>)
(</nestedRing>)
(<infill>)
(<infillBoundary>)
(<infillPoint> X15.949 Y-11.449 Z5.805 </infillPoint>)
(<infillPoint> X18.05 Y-8.888 Z5.805 </infillPoint>)
(<infillPoint> X19.611 Y-5.966 Z5.805 </infillPoint>)
(<infillPoint> X20.573 Y-2.796 Z5.805 </infillPoint>)
(<infillPoint> X20.898 Y0.5 Z5.805 </infillPoint>)
(<infillPoint> X20.573 Y3.796 Z5.805 </infillPoint>)
(<infillPoint> X19.611 Y6.966 Z5.805 </infillPoint>)
(<infillPoint> X18.05 Y9.888 Z5.805 </infillPoint>)
(<infillPoint> X15.949 Y12.449 Z5.805 </infillPoint>)
(<infillPoint> X13.388 Y14.55 Z5.805 </infillPoint>)
(<infillPoint> X10.466 Y16.111 Z5.805 </infillPoint>)
(<infillPoint> X7.296 Y17.073 Z5.805 </infillPoint>)
(<infillPoint> X4.0 Y17.398 Z5.805 </infillPoint>)
(<infillPoint> X0.704 Y17.073 Z5.805 </infillPoint>)
(<infillPoint> X-2.466 Y16.111 Z5.805 </infillPoint>)
(<infillPoint> X-5.388 Y14.55 Z5.805 </infillPoint>)
(<infillPoint> X-7.949 Y12.449 Z5.805 </infillPoint>)
(<infillPoint> X-10.05 Y9.888 Z5.805 </infillPoint>)
(<infillPoint> X-11.611 Y6.966 Z5.805 </infillPoint>)
(<infillPoint> X-12.573 Y3.796 Z5.805 </infillPoint>)
(<infillPoint> X-12.898 Y0.5 Z5.805 </infillPoint>)
(<infillPoint> X-12.573 Y-2.796 Z5.805 </infillPoint>)
(<infillPoint> X-11.611 Y-5.966 Z5.805 </infillPoint>)
(<infillPoint> X-10.05 Y-8.888 Z5.805 </infillPoint>)
(<infillPoint> X-7.949 Y-11.449 Z5.805 </infillPoint>)
(<infillPoint> X-5.388 Y-13.55 Z5.805 </infillPoint>)
(<infillPoint> X-2.466 Y-15.111 Z5.805 </infillPoint>)
(<infillPoint> X0.704 Y-16.073 Z5.805 </infillPoint>)
(<infillPoint> X4.0 Y-16.398 Z5.805 </infillPoint>)
(<infillPoint> X7.296 Y-16.073 Z5.805 </infillPoint>)
(<infillPoint> X10.466 Y-15.111 Z5.805 </infillPoint>)
(<infillPoint> X13.388 Y-13.55 Z5.805 </infillPoint>)
(</infillBoundary>)
(<infillBoundary>)
(<infillPoint> X4.0 Y8.105 Z5.805 </infillPoint>)
(<infillPoint> X5.484 Y7.958 Z5.805 </infillPoint>)
(<infillPoint> X6.91 Y7.526 Z5.805 </infillPoint>)
(<infillPoint> X8.225 Y6.823 Z5.805 </infillPoint>)
(<infillPoint> X9.377 Y5.877 Z5.805 </infillPoint>)
(<infillPoint> X10.323 Y4.725 Z5.805 </infillPoint>)
(<infillPoint> X11.026 Y3.41 Z5.805 </infillPoint>)
(<infillPoint> X11.458 Y1.984 Z5.805 </infillPoint>)
(<infillPoint> X11.605 Y0.5 Z5.805 </infillPoint>)
(<infillPoint> X11.458 Y-0.984 Z5.805 </infillPoint>)
(<infillPoint> X11.026 Y-2.41 Z5.805 </infillPoint>)
(<infillPoint> X10.323 Y-3.725 Z5.805 </infillPoint>)
(<infillPoint> X9.377 Y-4.877 Z5.805 </infillPoint>)
(<infillPoint> X8.225 Y-5.823 Z5.805 </infillPoint>)
(<infillPoint> X6.91 Y-6.526 Z5.805 </infillPoint>)
(<infillPoint> X5.484 Y-6.958 Z5.805 </infillPoint>)
(<infillPoint> X4.0 Y-7.105 Z5.805 </infillPoint>)
(<infillPoint> X2.516 Y-6.958 Z5.805 </infillPoint>)
(<infillPoint> X1.09 Y-6.526 Z5.805 </infillPoint>)
(<infillPoint> X-0.225 Y-5.823 Z5.805 </infillPoint>)
(<infillPoint> X-1.377 Y-4.877 Z5.805 </infillPoint>)
(<infillPoint> X-2.323 Y-3.725 Z5.805 </infillPoint>)
(<infillPoint> X-3.026 Y-2.41 Z5.805 </infillPoint>)
(<infillPoint> X-3.458 Y-0.984 Z5.805 </infillPoint>)
(<infillPoint> X-3.605 Y0.5 Z5.805 </infillPoint>)
(<infillPoint> X-3.458 Y1.984 Z5.805 </infillPoint>)
(<infillPoint> X-3.026 Y3.41 Z5.805 </infillPoint>)
(<infillPoint> X-2.323 Y4.725 Z5.805 </infillPoint>)
(<infillPoint> X-1.377 Y5.877 Z5.805 </infillPoint>)
(<infillPoint> X-0.225 Y6.823 Z5.805 </infillPoint>)
(<infillPoint> X1.09 Y7.526 Z5.805 </infillPoint>)
(<infillPoint> X2.516 Y7.958 Z5.805 </infillPoint>)
(</infillBoundary>)
;M108 R80.0
G1 X-2.15 Y-3.61 Z5.81 F4200.0
G1 X-3.4 Y0.5 Z5.81 F4200.0
G1 X-2.15 Y4.61 Z5.81 F4200.0
G1 X1.69 Y8.0 Z5.81 F4200.0
G1 F1200.0
G1 E1138.286
G1 F4200.0
M101
G1 X0.64 Y7.6 Z5.81 F4800.0 E1138.346
G1 X-0.11 Y7.2 Z5.81 F4800.0 E1138.391
G1 X-1.64 Y6.0 Z5.81 F4800.0 E1138.493
G1 X-2.6 Y4.8 Z5.81 F4800.0 E1138.574
G1 X-3.24 Y3.6 Z5.81 F4800.0 E1138.646
G1 X-3.74 Y2.0 Z5.81 F4800.0 E1138.735
G1 X-3.88 Y0.4 Z5.81 F4800.0 E1138.82
G1 X-3.8 Y-0.4 Z5.81 F4800.0 E1138.862
G1 X-12.53 Y-0.4 Z5.81 F4800.0 E1139.323
G1 X-12.61 Y0.4 Z5.81 F4800.0 E1139.366
G1 X-12.31 Y3.6 Z5.81 F4800.0 E1139.535
G1 X-11.37 Y6.8 Z5.81 F4800.0 E1139.712
G1 X-9.89 Y9.6 Z5.81 F4800.0 E1139.879
G1 X-7.57 Y12.4 Z5.81 F4800.0 E1140.071
G1 X-5.07 Y14.4 Z5.81 F4800.0 E1140.24
G1 X-2.83 Y15.6 Z5.81 F4800.0 E1140.374
G1 X-1.87 Y16.0 Z5.81 F4800.0 E1140.429
G1 X0.79 Y16.8 Z5.81 F4800.0 E1140.576
G1 X7.21 Y16.8 Z5.81 F4800.0 E1140.915
G1 X6.31 Y8.0 Z5.81 F4800.0 E1141.382
G1 X7.37 Y7.6 Z5.81 F4800.0 E1141.442
G1 X8.11 Y7.2 Z5.81 F4800.0 E1141.487
G1 X9.64 Y6.0 Z5.81 F4800.0 E1141.589
G1 X10.6 Y4.8 Z5.81 F4800.0 E1141.67
G1 X11.24 Y3.6 Z5.81 F4800.0 E1141.742
G1 X11.74 Y2.0 Z5.81 F4800.0 E1141.831
G1 X11.88 Y0.4 Z5.81 F4800.0 E1141.916
G1 X11.8 Y-0.4 Z5.81 F4800.0 E1141.958
G1 X20.57 Y-0.0 Z5.81 F4800.0 E1142.422
G1 X20.61 Y0.4 Z5.81 F4800.0 E1142.443
G1 X20.31 Y3.6 Z5.81 F4800.0 E1142.613
G1 X19.37 Y6.8 Z5.81 F4800.0 E1142.789
G1 X17.89 Y9.6 Z5.81 F4800.0 E1142.956
G1 X15.57 Y12.4 Z5.81 F4800.0 E1143.149
G1 X13.07 Y14.4 Z5.81 F4800.0 E1143.317
G1 X10.83 Y15.6 Z5.81 F4800.0 E1143.452
G1 X9.87 Y16.0 Z5.81 F4800.0 E1143.507
G1 X8.55 Y16.4 Z5.81 F4800.0 E1143.58
G1 F1200.0
G1 E1142.58
G1 F4800.0
M103
G1 X20.53 Y-0.4 Z5.81 F4200.0
G1 F1200.0
G1 E1143.58
G1 F4200.0
M101
G1 X20.28 Y-2.8 Z5.81 F4800.0 E1143.707
G1 X19.28 Y-6.0 Z5.81 F4800.0 E1143.884
G1 X17.76 Y-8.8 Z5.81 F4800.0 E1144.052
G1 X15.79 Y-11.2 Z5.81 F4800.0 E1144.216
G1 X13.37 Y-13.2 Z5.81 F4800.0 E1144.382
G1 X10.45 Y-14.8 Z5.81 F4800.0 E1144.558
G1 X7.89 Y-15.6 Z5.81 F4800.0 E1144.7
G1 X5.18 Y-16.0 Z5.81 F4800.0 E1144.845
G1 X2.82 Y-16.0 Z5.81 F4800.0 E1144.969
G1 X0.11 Y-15.6 Z5.81 F4800.0 E1145.114
G1 X-2.45 Y-14.8 Z5.81 F4800.0 E1145.256
G1 X-5.37 Y-13.2 Z5.81 F4800.0 E1145.432
G1 X-7.79 Y-11.2 Z5.81 F4800.0 E1145.597
G1 X-9.76 Y-8.8 Z5.81 F4800.0 E1145.761
G1 X-11.43 Y-5.6 Z5.81 F4800.0 E1145.952
G1 X-12.28 Y-2.8 Z5.81 F4800.0 E1146.107
G1 X-12.49 Y-0.8 Z5.81 F4800.0 E1146.213
G1 X-3.76 Y-0.8 Z5.81 F4800.0 E1146.674
G1 X-3.32 Y-2.4 Z5.81 F4800.0 E1146.762
G1 X-2.46 Y-4.0 Z5.81 F4800.0 E1146.858
G1 X-1.43 Y-5.2 Z5.81 F4800.0 E1146.941
G1 X-0.45 Y-6.0 Z5.81 F4800.0 E1147.008
G1 X1.03 Y-6.8 Z5.81 F4800.0 E1147.097
G1 X2.35 Y-7.2 Z5.81 F4800.0 E1147.17
G1 X5.65 Y-7.2 Z5.81 F4800.0 E1147.344
G1 X6.97 Y-6.8 Z5.81 F4800.0 E1147.417
G1 X8.45 Y-6.0 Z5.81 F4800.0 E1147.506
G1 X9.43 Y-5.2 Z5.81 F4800.0 E1147.572
G1 X10.46 Y-4.0 Z5.81 F4800.0 E1147.656
G1 X11.32 Y-2.4 Z5.81 F4800.0 E1147.752
G1 X11.76 Y-0.8 Z5.81 F4800.0 E1147.84
G1 F1200.0
G1 E1146.84
G1 F4800.0
M103
(</infill>)
(</nestedRing>)
(</rotation>)
(</layer>)
(<layer> 6.075 )
(<rotation> (6.12323399574e-17+1j) )
(<nestedRing>)
(<boundaryPerimeter>)
(<boundaryPoint> X16.375 Y-11.875 Z6.075 </boundaryPoint>)
(<boundaryPoint> X18.551 Y-9.223 Z6.075 </boundaryPoint>)
(<boundaryPoint> X20.168 Y-6.197 Z6.075 </boundaryPoint>)
(<boundaryPoint> X21.164 Y-2.914 Z6.075 </boundaryPoint>)
(<boundaryPoint> X21.501 Y0.5 Z6.075 </boundaryPoint>)
(<boundaryPoint> X21.164 Y3.914 Z6.075 </boundaryPoint>)
(<boundaryPoint> X20.168 Y7.197 Z6.075 </boundaryPoint>)
(<boundaryPoint> X18.551 Y10.223 Z6.075 </boundaryPoint>)
(<boundaryPoint> X16.375 Y12.875 Z6.075 </boundaryPoint>)
(<boundaryPoint> X13.723 Y15.051 Z6.075 </boundaryPoint>)
(<boundaryPoint> X10.697 Y16.668 Z6.075 </boundaryPoint>)
(<boundaryPoint> X7.414 Y17.664 Z6.075 </boundaryPoint>)
(<boundaryPoint> X4.0 Y18.001 Z6.075 </boundaryPoint>)
(<boundaryPoint> X0.586 Y17.664 Z6.075 </boundaryPoint>)
(<boundaryPoint> X-2.697 Y16.668 Z6.075 </boundaryPoint>)
(<boundaryPoint> X-5.723 Y15.051 Z6.075 </boundaryPoint>)
(<boundaryPoint> X-8.375 Y12.875 Z6.075 </boundaryPoint>)
(<boundaryPoint> X-10.551 Y10.223 Z6.075 </boundaryPoint>)
(<boundaryPoint> X-12.168 Y7.197 Z6.075 </boundaryPoint>)
(<boundaryPoint> X-13.164 Y3.914 Z6.075 </boundaryPoint>)
(<boundaryPoint> X-13.501 Y0.5 Z6.075 </boundaryPoint>)
(<boundaryPoint> X-13.164 Y-2.914 Z6.075 </boundaryPoint>)
(<boundaryPoint> X-12.168 Y-6.197 Z6.075 </boundaryPoint>)
(<boundaryPoint> X-10.551 Y-9.223 Z6.075 </boundaryPoint>)
(<boundaryPoint> X-8.375 Y-11.875 Z6.075 </boundaryPoint>)
(<boundaryPoint> X-5.723 Y-14.051 Z6.075 </boundaryPoint>)
(<boundaryPoint> X-2.697 Y-15.668 Z6.075 </boundaryPoint>)
(<boundaryPoint> X0.586 Y-16.664 Z6.075 </boundaryPoint>)
(<boundaryPoint> X4.0 Y-17.001 Z6.075 </boundaryPoint>)
(<boundaryPoint> X7.414 Y-16.664 Z6.075 </boundaryPoint>)
(<boundaryPoint> X10.697 Y-15.668 Z6.075 </boundaryPoint>)
(<boundaryPoint> X13.723 Y-14.051 Z6.075 </boundaryPoint>)
(<loop> inner )
G1 X10.15 Y-3.61 Z6.08 F4200.0
G1 X6.83 Y-6.34 Z6.08 F4200.0
G1 X2.56 Y-6.76 Z6.08 F4200.0
G1 X-1.12 Y-5.09 Z6.08 F4200.0
G1 F1200.0
G1 E1147.84
G1 F4200.0
M101
G1 X-1.38 Y-4.88 Z6.08 F4800.0 E1147.857
G1 X-2.32 Y-3.73 Z6.08 F4800.0 E1147.936
G1 X-3.03 Y-2.41 Z6.08 F4800.0 E1148.015
G1 X-3.46 Y-0.98 Z6.08 F4800.0 E1148.093
G1 X-3.61 Y0.5 Z6.08 F4800.0 E1148.172
G1 X-3.46 Y1.98 Z6.08 F4800.0 E1148.251
G1 X-3.03 Y3.41 Z6.08 F4800.0 E1148.33
G1 X-2.32 Y4.72 Z6.08 F4800.0 E1148.408
G1 X-1.38 Y5.88 Z6.08 F4800.0 E1148.487
G1 X-0.23 Y6.82 Z6.08 F4800.0 E1148.566
G1 X1.09 Y7.53 Z6.08 F4800.0 E1148.645
G1 X2.52 Y7.96 Z6.08 F4800.0 E1148.723
G1 X4.0 Y8.11 Z6.08 F4800.0 E1148.802
G1 X5.48 Y7.96 Z6.08 F4800.0 E1148.881
G1 X6.91 Y7.53 Z6.08 F4800.0 E1148.96
G1 X8.23 Y6.82 Z6.08 F4800.0 E1149.038
G1 X9.38 Y5.88 Z6.08 F4800.0 E1149.117
G1 X10.32 Y4.72 Z6.08 F4800.0 E1149.196
G1 X11.03 Y3.41 Z6.08 F4800.0 E1149.275
G1 X11.46 Y1.98 Z6.08 F4800.0 E1149.353
G1 X11.61 Y0.5 Z6.08 F4800.0 E1149.432
G1 X11.46 Y-0.98 Z6.08 F4800.0 E1149.511
G1 X11.03 Y-2.41 Z6.08 F4800.0 E1149.59
G1 X10.32 Y-3.73 Z6.08 F4800.0 E1149.668
G1 X9.38 Y-4.88 Z6.08 F4800.0 E1149.747
G1 X8.23 Y-5.82 Z6.08 F4800.0 E1149.826
G1 X6.91 Y-6.53 Z6.08 F4800.0 E1149.905
G1 X5.48 Y-6.96 Z6.08 F4800.0 E1149.983
G1 X4.0 Y-7.11 Z6.08 F4800.0 E1150.062
G1 X2.52 Y-6.96 Z6.08 F4800.0 E1150.141
G1 X1.09 Y-6.53 Z6.08 F4800.0 E1150.22
G1 X-0.23 Y-5.82 Z6.08 F4800.0 E1150.298
G1 X-1.12 Y-5.09 Z6.08 F4800.0 E1150.36
G1 F1200.0
G1 E1149.36
G1 F4800.0
M103
(</loop>)
(<loop> outer )
G1 X-7.5 Y-11.82 Z6.08 F4200.0
G1 F1200.0
G1 E1150.36
G1 F4200.0
M101
G1 X-7.24 Y-12.03 Z6.08 F4800.0 E1150.377
G1 X-5.39 Y-13.55 Z6.08 F4800.0 E1150.504
G1 X-2.47 Y-15.11 Z6.08 F4800.0 E1150.679
G1 X0.7 Y-16.07 Z6.08 F4800.0 E1150.854
G1 X4.0 Y-16.4 Z6.08 F4800.0 E1151.029
G1 X7.3 Y-16.07 Z6.08 F4800.0 E1151.204
G1 X10.47 Y-15.11 Z6.08 F4800.0 E1151.379
G1 X13.39 Y-13.55 Z6.08 F4800.0 E1151.554
G1 X15.95 Y-11.45 Z6.08 F4800.0 E1151.729
G1 X18.05 Y-8.89 Z6.08 F4800.0 E1151.904
G1 X19.61 Y-5.97 Z6.08 F4800.0 E1152.079
G1 X20.57 Y-2.8 Z6.08 F4800.0 E1152.254
G1 X20.9 Y0.5 Z6.08 F4800.0 E1152.429
G1 X20.57 Y3.8 Z6.08 F4800.0 E1152.604
G1 X19.61 Y6.97 Z6.08 F4800.0 E1152.779
G1 X18.05 Y9.89 Z6.08 F4800.0 E1152.954
G1 X15.95 Y12.45 Z6.08 F4800.0 E1153.129
G1 X13.39 Y14.55 Z6.08 F4800.0 E1153.304
G1 X10.47 Y16.11 Z6.08 F4800.0 E1153.479
G1 X7.3 Y17.07 Z6.08 F4800.0 E1153.654
G1 X4.0 Y17.4 Z6.08 F4800.0 E1153.829
G1 X0.7 Y17.07 Z6.08 F4800.0 E1154.004
G1 X-2.47 Y16.11 Z6.08 F4800.0 E1154.179
G1 X-5.39 Y14.55 Z6.08 F4800.0 E1154.354
G1 X-7.95 Y12.45 Z6.08 F4800.0 E1154.529
G1 X-10.05 Y9.89 Z6.08 F4800.0 E1154.704
G1 X-11.61 Y6.97 Z6.08 F4800.0 E1154.879
G1 X-12.57 Y3.8 Z6.08 F4800.0 E1155.054
G1 X-12.9 Y0.5 Z6.08 F4800.0 E1155.228
G1 X-12.57 Y-2.8 Z6.08 F4800.0 E1155.403
G1 X-11.61 Y-5.97 Z6.08 F4800.0 E1155.578
G1 X-10.05 Y-8.89 Z6.08 F4800.0 E1155.753
G1 X-7.95 Y-11.45 Z6.08 F4800.0 E1155.928
G1 X-7.5 Y-11.82 Z6.08 F4800.0 E1155.959
G1 F1200.0
G1 E1155.959
G1 F4800.0
M103
(</loop>)
(<edge> outer )
;M108 R40.0
G1 X-7.75 Y-12.13 Z6.08 F4200.0
G1 F1200.0
G1 E1155.959
G1 F4200.0
M101
G1 X-7.5 Y-12.34 Z6.08 F2400.0 E1155.977
G1 X-5.61 Y-13.88 Z6.08 F2400.0 E1156.106
G1 X-2.62 Y-15.48 Z6.08 F2400.0 E1156.285
G1 X0.63 Y-16.47 Z6.08 F2400.0 E1156.464
G1 X4.0 Y-16.8 Z6.08 F2400.0 E1156.643
G1 X7.38 Y-16.47 Z6.08 F2400.0 E1156.822
G1 X10.62 Y-15.48 Z6.08 F2400.0 E1157.001
G1 X13.61 Y-13.88 Z6.08 F2400.0 E1157.18
G1 X16.23 Y-11.73 Z6.08 F2400.0 E1157.36
G1 X18.38 Y-9.11 Z6.08 F2400.0 E1157.539
G1 X19.98 Y-6.12 Z6.08 F2400.0 E1157.718
G1 X20.97 Y-2.88 Z6.08 F2400.0 E1157.897
G1 X21.3 Y0.5 Z6.08 F2400.0 E1158.076
G1 X20.97 Y3.88 Z6.08 F2400.0 E1158.255
G1 X19.98 Y7.12 Z6.08 F2400.0 E1158.434
G1 X18.38 Y10.11 Z6.08 F2400.0 E1158.614
G1 X16.23 Y12.73 Z6.08 F2400.0 E1158.793
G1 X13.61 Y14.88 Z6.08 F2400.0 E1158.972
G1 X10.62 Y16.48 Z6.08 F2400.0 E1159.151
G1 X7.38 Y17.47 Z6.08 F2400.0 E1159.33
G1 X4.0 Y17.8 Z6.08 F2400.0 E1159.509
G1 X0.63 Y17.47 Z6.08 F2400.0 E1159.688
G1 X-2.62 Y16.48 Z6.08 F2400.0 E1159.868
G1 X-5.61 Y14.88 Z6.08 F2400.0 E1160.047
G1 X-8.23 Y12.73 Z6.08 F2400.0 E1160.226
G1 X-10.38 Y10.11 Z6.08 F2400.0 E1160.405
G1 X-11.98 Y7.12 Z6.08 F2400.0 E1160.584
G1 X-12.97 Y3.88 Z6.08 F2400.0 E1160.763
G1 X-13.3 Y0.5 Z6.08 F2400.0 E1160.942
G1 X-12.97 Y-2.88 Z6.08 F2400.0 E1161.122
G1 X-11.98 Y-6.12 Z6.08 F2400.0 E1161.301
G1 X-10.38 Y-9.11 Z6.08 F2400.0 E1161.48
G1 X-8.23 Y-11.73 Z6.08 F2400.0 E1161.659
G1 X-7.75 Y-12.13 Z6.08 F2400.0 E1161.692
G1 F1200.0
G1 E1160.692
G1 F2400.0
M103
(</edge>)
(</boundaryPerimeter>)
(<nestedRing>)
(<boundaryPerimeter>)
(<boundaryPoint> X4.0 Y7.502 Z6.075 </boundaryPoint>)
(<boundaryPoint> X5.366 Y7.367 Z6.075 </boundaryPoint>)
(<boundaryPoint> X6.679 Y6.969 Z6.075 </boundaryPoint>)
(<boundaryPoint> X7.89 Y6.322 Z6.075 </boundaryPoint>)
(<boundaryPoint> X8.951 Y5.451 Z6.075 </boundaryPoint>)
(<boundaryPoint> X9.822 Y4.39 Z6.075 </boundaryPoint>)
(<boundaryPoint> X10.469 Y3.179 Z6.075 </boundaryPoint>)
(<boundaryPoint> X10.867 Y1.866 Z6.075 </boundaryPoint>)
(<boundaryPoint> X11.002 Y0.5 Z6.075 </boundaryPoint>)
(<boundaryPoint> X10.867 Y-0.866 Z6.075 </boundaryPoint>)
(<boundaryPoint> X10.469 Y-2.179 Z6.075 </boundaryPoint>)
(<boundaryPoint> X9.822 Y-3.39 Z6.075 </boundaryPoint>)
(<boundaryPoint> X8.951 Y-4.451 Z6.075 </boundaryPoint>)
(<boundaryPoint> X7.89 Y-5.322 Z6.075 </boundaryPoint>)
(<boundaryPoint> X6.679 Y-5.969 Z6.075 </boundaryPoint>)
(<boundaryPoint> X5.366 Y-6.367 Z6.075 </boundaryPoint>)
(<boundaryPoint> X4.0 Y-6.502 Z6.075 </boundaryPoint>)
(<boundaryPoint> X2.634 Y-6.367 Z6.075 </boundaryPoint>)
(<boundaryPoint> X1.321 Y-5.969 Z6.075 </boundaryPoint>)
(<boundaryPoint> X0.11 Y-5.322 Z6.075 </boundaryPoint>)
(<boundaryPoint> X-0.951 Y-4.451 Z6.075 </boundaryPoint>)
(<boundaryPoint> X-1.822 Y-3.39 Z6.075 </boundaryPoint>)
(<boundaryPoint> X-2.469 Y-2.179 Z6.075 </boundaryPoint>)
(<boundaryPoint> X-2.867 Y-0.866 Z6.075 </boundaryPoint>)
(<boundaryPoint> X-3.002 Y0.5 Z6.075 </boundaryPoint>)
(<boundaryPoint> X-2.867 Y1.866 Z6.075 </boundaryPoint>)
(<boundaryPoint> X-2.469 Y3.179 Z6.075 </boundaryPoint>)
(<boundaryPoint> X-1.822 Y4.39 Z6.075 </boundaryPoint>)
(<boundaryPoint> X-0.951 Y5.451 Z6.075 </boundaryPoint>)
(<boundaryPoint> X0.11 Y6.322 Z6.075 </boundaryPoint>)
(<boundaryPoint> X1.321 Y6.969 Z6.075 </boundaryPoint>)
(<boundaryPoint> X2.634 Y7.367 Z6.075 </boundaryPoint>)
(<edge> inner )
G1 X-0.84 Y-4.8 Z6.08 F4200.0
G1 F1200.0
G1 E1161.692
G1 F4200.0
M101
G1 X-1.09 Y-4.59 Z6.08 F2400.0 E1161.709
G1 X-1.99 Y-3.5 Z6.08 F2400.0 E1161.784
G1 X-2.66 Y-2.26 Z6.08 F2400.0 E1161.858
G1 X-3.06 Y-0.91 Z6.08 F2400.0 E1161.933
G1 X-3.2 Y0.5 Z6.08 F2400.0 E1162.008
G1 X-3.06 Y1.91 Z6.08 F2400.0 E1162.082
G1 X-2.66 Y3.26 Z6.08 F2400.0 E1162.157
G1 X-1.99 Y4.5 Z6.08 F2400.0 E1162.231
G1 X-1.09 Y5.59 Z6.08 F2400.0 E1162.306
G1 X-0.0 Y6.49 Z6.08 F2400.0 E1162.38
G1 X1.24 Y7.16 Z6.08 F2400.0 E1162.455
G1 X2.6 Y7.56 Z6.08 F2400.0 E1162.53
G1 X4.0 Y7.7 Z6.08 F2400.0 E1162.604
G1 X5.41 Y7.56 Z6.08 F2400.0 E1162.679
G1 X6.76 Y7.16 Z6.08 F2400.0 E1162.753
G1 X8.0 Y6.49 Z6.08 F2400.0 E1162.828
G1 X9.09 Y5.59 Z6.08 F2400.0 E1162.903
G1 X9.99 Y4.5 Z6.08 F2400.0 E1162.977
G1 X10.66 Y3.26 Z6.08 F2400.0 E1163.052
G1 X11.06 Y1.91 Z6.08 F2400.0 E1163.126
G1 X11.2 Y0.5 Z6.08 F2400.0 E1163.201
G1 X11.06 Y-0.91 Z6.08 F2400.0 E1163.276
G1 X10.66 Y-2.26 Z6.08 F2400.0 E1163.35
G1 X9.99 Y-3.5 Z6.08 F2400.0 E1163.425
G1 X9.09 Y-4.59 Z6.08 F2400.0 E1163.499
G1 X8.0 Y-5.49 Z6.08 F2400.0 E1163.574
G1 X6.76 Y-6.16 Z6.08 F2400.0 E1163.649
G1 X5.41 Y-6.56 Z6.08 F2400.0 E1163.723
G1 X4.0 Y-6.7 Z6.08 F2400.0 E1163.798
G1 X2.6 Y-6.56 Z6.08 F2400.0 E1163.872
G1 X1.24 Y-6.16 Z6.08 F2400.0 E1163.947
G1 X-0.0 Y-5.49 Z6.08 F2400.0 E1164.021
G1 X-0.84 Y-4.8 Z6.08 F2400.0 E1164.079
G1 F1200.0
G1 E1163.079
G1 F2400.0
M103
(</edge>)
(</boundaryPerimeter>)
(</nestedRing>)
(<infill>)
(<infillBoundary>)
(<infillPoint> X15.949 Y-11.449 Z6.075 </infillPoint>)
(<infillPoint> X18.05 Y-8.888 Z6.075 </infillPoint>)
(<infillPoint> X19.611 Y-5.966 Z6.075 </infillPoint>)
(<infillPoint> X20.573 Y-2.796 Z6.075 </infillPoint>)
(<infillPoint> X20.898 Y0.5 Z6.075 </infillPoint>)
(<infillPoint> X20.573 Y3.796 Z6.075 </infillPoint>)
(<infillPoint> X19.611 Y6.966 Z6.075 </infillPoint>)
(<infillPoint> X18.05 Y9.888 Z6.075 </infillPoint>)
(<infillPoint> X15.949 Y12.449 Z6.075 </infillPoint>)
(<infillPoint> X13.388 Y14.55 Z6.075 </infillPoint>)
(<infillPoint> X10.466 Y16.111 Z6.075 </infillPoint>)
(<infillPoint> X7.296 Y17.073 Z6.075 </infillPoint>)
(<infillPoint> X4.0 Y17.398 Z6.075 </infillPoint>)
(<infillPoint> X0.704 Y17.073 Z6.075 </infillPoint>)
(<infillPoint> X-2.466 Y16.111 Z6.075 </infillPoint>)
(<infillPoint> X-5.388 Y14.55 Z6.075 </infillPoint>)
(<infillPoint> X-7.949 Y12.449 Z6.075 </infillPoint>)
(<infillPoint> X-10.05 Y9.888 Z6.075 </infillPoint>)
(<infillPoint> X-11.611 Y6.966 Z6.075 </infillPoint>)
(<infillPoint> X-12.573 Y3.796 Z6.075 </infillPoint>)
(<infillPoint> X-12.898 Y0.5 Z6.075 </infillPoint>)
(<infillPoint> X-12.573 Y-2.796 Z6.075 </infillPoint>)
(<infillPoint> X-11.611 Y-5.966 Z6.075 </infillPoint>)
(<infillPoint> X-10.05 Y-8.888 Z6.075 </infillPoint>)
(<infillPoint> X-7.949 Y-11.449 Z6.075 </infillPoint>)
(<infillPoint> X-5.388 Y-13.55 Z6.075 </infillPoint>)
(<infillPoint> X-2.466 Y-15.111 Z6.075 </infillPoint>)
(<infillPoint> X0.704 Y-16.073 Z6.075 </infillPoint>)
(<infillPoint> X4.0 Y-16.398 Z6.075 </infillPoint>)
(<infillPoint> X7.296 Y-16.073 Z6.075 </infillPoint>)
(<infillPoint> X10.466 Y-15.111 Z6.075 </infillPoint>)
(<infillPoint> X13.388 Y-13.55 Z6.075 </infillPoint>)
(</infillBoundary>)
(<infillBoundary>)
(<infillPoint> X4.0 Y8.105 Z6.075 </infillPoint>)
(<infillPoint> X5.484 Y7.958 Z6.075 </infillPoint>)
(<infillPoint> X6.91 Y7.526 Z6.075 </infillPoint>)
(<infillPoint> X8.225 Y6.823 Z6.075 </infillPoint>)
(<infillPoint> X9.377 Y5.877 Z6.075 </infillPoint>)
(<infillPoint> X10.323 Y4.725 Z6.075 </infillPoint>)
(<infillPoint> X11.026 Y3.41 Z6.075 </infillPoint>)
(<infillPoint> X11.458 Y1.984 Z6.075 </infillPoint>)
(<infillPoint> X11.605 Y0.5 Z6.075 </infillPoint>)
(<infillPoint> X11.458 Y-0.984 Z6.075 </infillPoint>)
(<infillPoint> X11.026 Y-2.41 Z6.075 </infillPoint>)
(<infillPoint> X10.323 Y-3.725 Z6.075 </infillPoint>)
(<infillPoint> X9.377 Y-4.877 Z6.075 </infillPoint>)
(<infillPoint> X8.225 Y-5.823 Z6.075 </infillPoint>)
(<infillPoint> X6.91 Y-6.526 Z6.075 </infillPoint>)
(<infillPoint> X5.484 Y-6.958 Z6.075 </infillPoint>)
(<infillPoint> X4.0 Y-7.105 Z6.075 </infillPoint>)
(<infillPoint> X2.516 Y-6.958 Z6.075 </infillPoint>)
(<infillPoint> X1.09 Y-6.526 Z6.075 </infillPoint>)
(<infillPoint> X-0.225 Y-5.823 Z6.075 </infillPoint>)
(<infillPoint> X-1.377 Y-4.877 Z6.075 </infillPoint>)
(<infillPoint> X-2.323 Y-3.725 Z6.075 </infillPoint>)
(<infillPoint> X-3.026 Y-2.41 Z6.075 </infillPoint>)
(<infillPoint> X-3.458 Y-0.984 Z6.075 </infillPoint>)
(<infillPoint> X-3.605 Y0.5 Z6.075 </infillPoint>)
(<infillPoint> X-3.458 Y1.984 Z6.075 </infillPoint>)
(<infillPoint> X-3.026 Y3.41 Z6.075 </infillPoint>)
(<infillPoint> X-2.323 Y4.725 Z6.075 </infillPoint>)
(<infillPoint> X-1.377 Y5.877 Z6.075 </infillPoint>)
(<infillPoint> X-0.225 Y6.823 Z6.075 </infillPoint>)
(<infillPoint> X1.09 Y7.526 Z6.075 </infillPoint>)
(<infillPoint> X2.516 Y7.958 Z6.075 </infillPoint>)
(</infillBoundary>)
;M108 R80.0
G1 X-2.84 Y-2.33 Z6.08 F4200.0
G1 X-3.6 Y2.48 Z6.08 F4200.0
G1 F1200.0
G1 E1164.079
G1 F4200.0
M101
G1 X-3.2 Y3.68 Z6.08 F4800.0 E1164.145
G1 X-2.4 Y5.07 Z6.08 F4800.0 E1164.23
G1 X-1.6 Y6.05 Z6.08 F4800.0 E1164.297
G1 X-0.4 Y7.04 Z6.08 F4800.0 E1164.379
G1 X0.8 Y7.69 Z6.08 F4800.0 E1164.451
G1 X2.4 Y8.22 Z6.08 F4800.0 E1164.54
G1 X4.0 Y8.39 Z6.08 F4800.0 E1164.625
G1 X5.6 Y8.22 Z6.08 F4800.0 E1164.71
G1 X7.2 Y7.69 Z6.08 F4800.0 E1164.799
G1 X8.4 Y7.04 Z6.08 F4800.0 E1164.871
G1 X9.6 Y6.05 Z6.08 F4800.0 E1164.954
G1 X10.4 Y5.07 Z6.08 F4800.0 E1165.02
G1 X10.31 Y5.81 Z6.08 F4800.0 E1165.06
G1 X9.45 Y6.69 Z6.08 F4800.0 E1165.124
G1 X8.59 Y7.39 Z6.08 F4800.0 E1165.183
G1 X7.79 Y7.83 Z6.08 F4800.0 E1165.231
G1 X0.0 Y16.57 Z6.08 F4800.0 E1165.85
G1 X0.8 Y16.8 Z6.08 F4800.0 E1165.894
G1 X4.0 Y17.12 Z6.08 F4800.0 E1166.064
G1 X7.2 Y16.8 Z6.08 F4800.0 E1166.233
G1 X10.4 Y15.83 Z6.08 F4800.0 E1166.41
G1 X13.2 Y14.33 Z6.08 F4800.0 E1166.578
G1 X15.6 Y12.37 Z6.08 F4800.0 E1166.741
G1 X17.6 Y9.99 Z6.08 F4800.0 E1166.906
G1 X19.2 Y7.14 Z6.08 F4800.0 E1167.078
G1 X20.0 Y4.72 Z6.08 F4800.0 E1167.213
G1 X20.4 Y2.7 Z6.08 F4800.0 E1167.322
G1 X20.4 Y-1.7 Z6.08 F4800.0 E1167.554
G1 X20.0 Y-3.72 Z6.08 F4800.0 E1167.663
G1 X19.2 Y-6.14 Z6.08 F4800.0 E1167.798
G1 X17.6 Y-8.99 Z6.08 F4800.0 E1167.971
G1 X15.6 Y-11.37 Z6.08 F4800.0 E1168.135
G1 X13.2 Y-13.33 Z6.08 F4800.0 E1168.298
G1 X10.4 Y-14.83 Z6.08 F4800.0 E1168.466
G1 X7.2 Y-15.8 Z6.08 F4800.0 E1168.643
G1 X4.0 Y-16.12 Z6.08 F4800.0 E1168.813
G1 X0.8 Y-15.8 Z6.08 F4800.0 E1168.983
G1 X-0.4 Y-15.45 Z6.08 F4800.0 E1169.049
G1 X7.79 Y-6.83 Z6.08 F4800.0 E1169.677
G1 X8.59 Y-6.39 Z6.08 F4800.0 E1169.725
G1 X9.45 Y-5.69 Z6.08 F4800.0 E1169.784
G1 X10.31 Y-4.81 Z6.08 F4800.0 E1169.848
G1 X10.4 Y-4.07 Z6.08 F4800.0 E1169.888
G1 X9.6 Y-5.05 Z6.08 F4800.0 E1169.954
G1 X8.8 Y-5.71 Z6.08 F4800.0 E1170.009
G1 X8.0 Y-6.26 Z6.08 F4800.0 E1170.061
G1 X6.8 Y-6.85 Z6.08 F4800.0 E1170.131
G1 X5.6 Y-7.22 Z6.08 F4800.0 E1170.197
G1 X4.0 Y-7.39 Z6.08 F4800.0 E1170.282
G1 X2.4 Y-7.22 Z6.08 F4800.0 E1170.367
G1 X1.2 Y-6.85 Z6.08 F4800.0 E1170.434
G1 X-0.4 Y-6.04 Z6.08 F4800.0 E1170.528
G1 X-1.6 Y-5.05 Z6.08 F4800.0 E1170.611
G1 X-2.4 Y-4.07 Z6.08 F4800.0 E1170.677
G1 X-3.2 Y-2.68 Z6.08 F4800.0 E1170.762
G1 X-3.6 Y-1.48 Z6.08 F4800.0 E1170.829
G1 F1200.0
G1 E1169.829
G1 F4800.0
M103
G1 X-0.8 Y-15.32 Z6.08 F4200.0
G1 F1200.0
G1 E1170.829
G1 F4200.0
M101
G1 X-2.4 Y-14.83 Z6.08 F4800.0 E1170.917
G1 X-5.2 Y-13.33 Z6.08 F4800.0 E1171.085
G1 X-7.6 Y-11.37 Z6.08 F4800.0 E1171.249
G1 X-9.6 Y-8.99 Z6.08 F4800.0 E1171.413
G1 X-11.2 Y-6.14 Z6.08 F4800.0 E1171.586
G1 X-12.0 Y-3.72 Z6.08 F4800.0 E1171.721
G1 X-12.4 Y-1.7 Z6.08 F4800.0 E1171.83
G1 X-12.4 Y2.7 Z6.08 F4800.0 E1172.062
G1 X-12.0 Y4.72 Z6.08 F4800.0 E1172.171
G1 X-11.2 Y7.14 Z6.08 F4800.0 E1172.305
G1 X-9.6 Y9.99 Z6.08 F4800.0 E1172.478
G1 X-7.6 Y12.37 Z6.08 F4800.0 E1172.642
G1 X-5.2 Y14.33 Z6.08 F4800.0 E1172.806
G1 X-2.4 Y15.83 Z6.08 F4800.0 E1172.974
G1 X-0.4 Y16.45 Z6.08 F4800.0 E1173.084
G1 F1200.0
G1 E1172.084
G1 F4800.0
M103
(</infill>)
(</nestedRing>)
(</rotation>)
(</layer>)
(<layer> 6.345 )
(<rotation> (-1+1.22464679915e-16j) )
(<nestedRing>)
(<boundaryPerimeter>)
(<boundaryPoint> X16.375 Y-11.875 Z6.345 </boundaryPoint>)
(<boundaryPoint> X18.551 Y-9.223 Z6.345 </boundaryPoint>)
(<boundaryPoint> X20.168 Y-6.197 Z6.345 </boundaryPoint>)
(<boundaryPoint> X21.164 Y-2.914 Z6.345 </boundaryPoint>)
(<boundaryPoint> X21.501 Y0.5 Z6.345 </boundaryPoint>)
(<boundaryPoint> X21.164 Y3.914 Z6.345 </boundaryPoint>)
(<boundaryPoint> X20.168 Y7.197 Z6.345 </boundaryPoint>)
(<boundaryPoint> X18.551 Y10.223 Z6.345 </boundaryPoint>)
(<boundaryPoint> X16.375 Y12.875 Z6.345 </boundaryPoint>)
(<boundaryPoint> X13.723 Y15.051 Z6.345 </boundaryPoint>)
(<boundaryPoint> X10.697 Y16.668 Z6.345 </boundaryPoint>)
(<boundaryPoint> X7.414 Y17.664 Z6.345 </boundaryPoint>)
(<boundaryPoint> X4.0 Y18.001 Z6.345 </boundaryPoint>)
(<boundaryPoint> X0.586 Y17.664 Z6.345 </boundaryPoint>)
(<boundaryPoint> X-2.697 Y16.668 Z6.345 </boundaryPoint>)
(<boundaryPoint> X-5.723 Y15.051 Z6.345 </boundaryPoint>)
(<boundaryPoint> X-8.375 Y12.875 Z6.345 </boundaryPoint>)
(<boundaryPoint> X-10.551 Y10.223 Z6.345 </boundaryPoint>)
(<boundaryPoint> X-12.168 Y7.197 Z6.345 </boundaryPoint>)
(<boundaryPoint> X-13.164 Y3.914 Z6.345 </boundaryPoint>)
(<boundaryPoint> X-13.501 Y0.5 Z6.345 </boundaryPoint>)
(<boundaryPoint> X-13.164 Y-2.914 Z6.345 </boundaryPoint>)
(<boundaryPoint> X-12.168 Y-6.197 Z6.345 </boundaryPoint>)
(<boundaryPoint> X-10.551 Y-9.223 Z6.345 </boundaryPoint>)
(<boundaryPoint> X-8.375 Y-11.875 Z6.345 </boundaryPoint>)
(<boundaryPoint> X-5.723 Y-14.051 Z6.345 </boundaryPoint>)
(<boundaryPoint> X-2.697 Y-15.668 Z6.345 </boundaryPoint>)
(<boundaryPoint> X0.586 Y-16.664 Z6.345 </boundaryPoint>)
(<boundaryPoint> X4.0 Y-17.001 Z6.345 </boundaryPoint>)
(<boundaryPoint> X7.414 Y-16.664 Z6.345 </boundaryPoint>)
(<boundaryPoint> X10.697 Y-15.668 Z6.345 </boundaryPoint>)
(<boundaryPoint> X13.723 Y-14.051 Z6.345 </boundaryPoint>)
(<loop> inner )
G1 X-2.84 Y3.33 Z6.35 F4200.0
G1 X-3.26 Y-0.94 Z6.35 F4200.0
G1 X-1.48 Y-4.75 Z6.35 F4200.0
G1 F1200.0
G1 E1173.084
G1 F4200.0
M101
G1 X-2.32 Y-3.73 Z6.35 F4800.0 E1173.154
G1 X-3.03 Y-2.41 Z6.35 F4800.0 E1173.233
G1 X-3.46 Y-0.98 Z6.35 F4800.0 E1173.312
G1 X-3.61 Y0.5 Z6.35 F4800.0 E1173.39
G1 X-3.46 Y1.98 Z6.35 F4800.0 E1173.469
G1 X-3.03 Y3.41 Z6.35 F4800.0 E1173.548
G1 X-2.32 Y4.72 Z6.35 F4800.0 E1173.627
G1 X-1.38 Y5.88 Z6.35 F4800.0 E1173.705
G1 X-0.23 Y6.82 Z6.35 F4800.0 E1173.784
G1 X1.09 Y7.53 Z6.35 F4800.0 E1173.863
G1 X2.52 Y7.96 Z6.35 F4800.0 E1173.942
G1 X4.0 Y8.11 Z6.35 F4800.0 E1174.02
G1 X5.48 Y7.96 Z6.35 F4800.0 E1174.099
G1 X6.91 Y7.53 Z6.35 F4800.0 E1174.178
G1 X8.23 Y6.82 Z6.35 F4800.0 E1174.257
G1 X9.38 Y5.88 Z6.35 F4800.0 E1174.335
G1 X10.32 Y4.72 Z6.35 F4800.0 E1174.414
G1 X11.03 Y3.41 Z6.35 F4800.0 E1174.493
G1 X11.46 Y1.98 Z6.35 F4800.0 E1174.572
G1 X11.61 Y0.5 Z6.35 F4800.0 E1174.65
G1 X11.46 Y-0.98 Z6.35 F4800.0 E1174.729
G1 X11.03 Y-2.41 Z6.35 F4800.0 E1174.808
G1 X10.32 Y-3.73 Z6.35 F4800.0 E1174.887
G1 X9.38 Y-4.88 Z6.35 F4800.0 E1174.965
G1 X8.23 Y-5.82 Z6.35 F4800.0 E1175.044
G1 X6.91 Y-6.53 Z6.35 F4800.0 E1175.123
G1 X5.48 Y-6.96 Z6.35 F4800.0 E1175.202
G1 X4.0 Y-7.11 Z6.35 F4800.0 E1175.28
G1 X2.52 Y-6.96 Z6.35 F4800.0 E1175.359
G1 X1.09 Y-6.53 Z6.35 F4800.0 E1175.438
G1 X-0.23 Y-5.82 Z6.35 F4800.0 E1175.517
G1 X-1.38 Y-4.88 Z6.35 F4800.0 E1175.595
G1 X-1.48 Y-4.75 Z6.35 F4800.0 E1175.604
G1 F1200.0
G1 E1174.604
G1 F4800.0
M103
(</loop>)
(<loop> outer )
G1 X-7.12 Y-12.13 Z6.35 F4200.0
G1 F1200.0
G1 E1175.604
G1 F4200.0
M101
G1 X-5.39 Y-13.55 Z6.35 F4800.0 E1175.722
G1 X-2.47 Y-15.11 Z6.35 F4800.0 E1175.897
G1 X0.7 Y-16.07 Z6.35 F4800.0 E1176.072
G1 X4.0 Y-16.4 Z6.35 F4800.0 E1176.247
G1 X7.3 Y-16.07 Z6.35 F4800.0 E1176.422
G1 X10.47 Y-15.11 Z6.35 F4800.0 E1176.597
G1 X13.39 Y-13.55 Z6.35 F4800.0 E1176.772
G1 X15.95 Y-11.45 Z6.35 F4800.0 E1176.947
G1 X18.05 Y-8.89 Z6.35 F4800.0 E1177.122
G1 X19.61 Y-5.97 Z6.35 F4800.0 E1177.297
G1 X20.57 Y-2.8 Z6.35 F4800.0 E1177.472
G1 X20.9 Y0.5 Z6.35 F4800.0 E1177.647
G1 X20.57 Y3.8 Z6.35 F4800.0 E1177.822
G1 X19.61 Y6.97 Z6.35 F4800.0 E1177.997
G1 X18.05 Y9.89 Z6.35 F4800.0 E1178.172
G1 X15.95 Y12.45 Z6.35 F4800.0 E1178.347
G1 X13.39 Y14.55 Z6.35 F4800.0 E1178.522
G1 X10.47 Y16.11 Z6.35 F4800.0 E1178.697
G1 X7.3 Y17.07 Z6.35 F4800.0 E1178.872
G1 X4.0 Y17.4 Z6.35 F4800.0 E1179.047
G1 X0.7 Y17.07 Z6.35 F4800.0 E1179.222
G1 X-2.47 Y16.11 Z6.35 F4800.0 E1179.397
G1 X-5.39 Y14.55 Z6.35 F4800.0 E1179.572
G1 X-7.95 Y12.45 Z6.35 F4800.0 E1179.747
G1 X-10.05 Y9.89 Z6.35 F4800.0 E1179.922
G1 X-11.61 Y6.97 Z6.35 F4800.0 E1180.097
G1 X-12.57 Y3.8 Z6.35 F4800.0 E1180.272
G1 X-12.9 Y0.5 Z6.35 F4800.0 E1180.447
G1 X-12.57 Y-2.8 Z6.35 F4800.0 E1180.622
G1 X-11.61 Y-5.97 Z6.35 F4800.0 E1180.797
G1 X-10.05 Y-8.89 Z6.35 F4800.0 E1180.972
G1 X-7.95 Y-11.45 Z6.35 F4800.0 E1181.147
G1 X-7.24 Y-12.03 Z6.35 F4800.0 E1181.195
G1 X-7.12 Y-12.13 Z6.35 F4800.0 E1181.204
G1 F1200.0
G1 E1181.204
G1 F4800.0
M103
(</loop>)
(<edge> outer )
;M108 R40.0
G1 X-7.37 Y-12.44 Z6.35 F4200.0
G1 F1200.0
G1 E1181.204
G1 F4200.0
M101
G1 X-5.61 Y-13.88 Z6.35 F2400.0 E1181.324
G1 X-2.62 Y-15.48 Z6.35 F2400.0 E1181.503
G1 X0.63 Y-16.47 Z6.35 F2400.0 E1181.682
G1 X4.0 Y-16.8 Z6.35 F2400.0 E1181.861
G1 X7.38 Y-16.47 Z6.35 F2400.0 E1182.04
G1 X10.62 Y-15.48 Z6.35 F2400.0 E1182.219
G1 X13.61 Y-13.88 Z6.35 F2400.0 E1182.399
G1 X16.23 Y-11.73 Z6.35 F2400.0 E1182.578
G1 X18.38 Y-9.11 Z6.35 F2400.0 E1182.757
G1 X19.98 Y-6.12 Z6.35 F2400.0 E1182.936
G1 X20.97 Y-2.88 Z6.35 F2400.0 E1183.115
G1 X21.3 Y0.5 Z6.35 F2400.0 E1183.294
G1 X20.97 Y3.88 Z6.35 F2400.0 E1183.473
G1 X19.98 Y7.12 Z6.35 F2400.0 E1183.653
G1 X18.38 Y10.11 Z6.35 F2400.0 E1183.832
G1 X16.23 Y12.73 Z6.35 F2400.0 E1184.011
G1 X13.61 Y14.88 Z6.35 F2400.0 E1184.19
G1 X10.62 Y16.48 Z6.35 F2400.0 E1184.369
G1 X7.38 Y17.47 Z6.35 F2400.0 E1184.548
G1 X4.0 Y17.8 Z6.35 F2400.0 E1184.727
G1 X0.63 Y17.47 Z6.35 F2400.0 E1184.907
G1 X-2.62 Y16.48 Z6.35 F2400.0 E1185.086
G1 X-5.61 Y14.88 Z6.35 F2400.0 E1185.265
G1 X-8.23 Y12.73 Z6.35 F2400.0 E1185.444
G1 X-10.38 Y10.11 Z6.35 F2400.0 E1185.623
G1 X-11.98 Y7.12 Z6.35 F2400.0 E1185.802
G1 X-12.97 Y3.88 Z6.35 F2400.0 E1185.981
G1 X-13.3 Y0.5 Z6.35 F2400.0 E1186.161
G1 X-12.97 Y-2.88 Z6.35 F2400.0 E1186.34
G1 X-11.98 Y-6.12 Z6.35 F2400.0 E1186.519
G1 X-10.38 Y-9.11 Z6.35 F2400.0 E1186.698
G1 X-8.23 Y-11.73 Z6.35 F2400.0 E1186.877
G1 X-7.5 Y-12.34 Z6.35 F2400.0 E1186.927
G1 X-7.37 Y-12.44 Z6.35 F2400.0 E1186.936
G1 F1200.0
G1 E1185.936
G1 F2400.0
M103
(</edge>)
(</boundaryPerimeter>)
(<nestedRing>)
(<boundaryPerimeter>)
(<boundaryPoint> X4.0 Y7.502 Z6.345 </boundaryPoint>)
(<boundaryPoint> X5.366 Y7.367 Z6.345 </boundaryPoint>)
(<boundaryPoint> X6.679 Y6.969 Z6.345 </boundaryPoint>)
(<boundaryPoint> X7.89 Y6.322 Z6.345 </boundaryPoint>)
(<boundaryPoint> X8.951 Y5.451 Z6.345 </boundaryPoint>)
(<boundaryPoint> X9.822 Y4.39 Z6.345 </boundaryPoint>)
(<boundaryPoint> X10.469 Y3.179 Z6.345 </boundaryPoint>)
(<boundaryPoint> X10.867 Y1.866 Z6.345 </boundaryPoint>)
(<boundaryPoint> X11.002 Y0.5 Z6.345 </boundaryPoint>)
(<boundaryPoint> X10.867 Y-0.866 Z6.345 </boundaryPoint>)
(<boundaryPoint> X10.469 Y-2.179 Z6.345 </boundaryPoint>)
(<boundaryPoint> X9.822 Y-3.39 Z6.345 </boundaryPoint>)
(<boundaryPoint> X8.951 Y-4.451 Z6.345 </boundaryPoint>)
(<boundaryPoint> X7.89 Y-5.322 Z6.345 </boundaryPoint>)
(<boundaryPoint> X6.679 Y-5.969 Z6.345 </boundaryPoint>)
(<boundaryPoint> X5.366 Y-6.367 Z6.345 </boundaryPoint>)
(<boundaryPoint> X4.0 Y-6.502 Z6.345 </boundaryPoint>)
(<boundaryPoint> X2.634 Y-6.367 Z6.345 </boundaryPoint>)
(<boundaryPoint> X1.321 Y-5.969 Z6.345 </boundaryPoint>)
(<boundaryPoint> X0.11 Y-5.322 Z6.345 </boundaryPoint>)
(<boundaryPoint> X-0.951 Y-4.451 Z6.345 </boundaryPoint>)
(<boundaryPoint> X-1.822 Y-3.39 Z6.345 </boundaryPoint>)
(<boundaryPoint> X-2.469 Y-2.179 Z6.345 </boundaryPoint>)
(<boundaryPoint> X-2.867 Y-0.866 Z6.345 </boundaryPoint>)
(<boundaryPoint> X-3.002 Y0.5 Z6.345 </boundaryPoint>)
(<boundaryPoint> X-2.867 Y1.866 Z6.345 </boundaryPoint>)
(<boundaryPoint> X-2.469 Y3.179 Z6.345 </boundaryPoint>)
(<boundaryPoint> X-1.822 Y4.39 Z6.345 </boundaryPoint>)
(<boundaryPoint> X-0.951 Y5.451 Z6.345 </boundaryPoint>)
(<boundaryPoint> X0.11 Y6.322 Z6.345 </boundaryPoint>)
(<boundaryPoint> X1.321 Y6.969 Z6.345 </boundaryPoint>)
(<boundaryPoint> X2.634 Y7.367 Z6.345 </boundaryPoint>)
(<edge> inner )
G1 X-1.2 Y-4.47 Z6.35 F4200.0
G1 F1200.0
G1 E1186.936
G1 F4200.0
M101
G1 X-1.99 Y-3.5 Z6.35 F2400.0 E1187.002
G1 X-2.66 Y-2.26 Z6.35 F2400.0 E1187.077
G1 X-3.06 Y-0.91 Z6.35 F2400.0 E1187.151
G1 X-3.2 Y0.5 Z6.35 F2400.0 E1187.226
G1 X-3.06 Y1.91 Z6.35 F2400.0 E1187.3
G1 X-2.66 Y3.26 Z6.35 F2400.0 E1187.375
G1 X-1.99 Y4.5 Z6.35 F2400.0 E1187.45
G1 X-1.09 Y5.59 Z6.35 F2400.0 E1187.524
G1 X-0.0 Y6.49 Z6.35 F2400.0 E1187.599
G1 X1.24 Y7.16 Z6.35 F2400.0 E1187.673
G1 X2.6 Y7.56 Z6.35 F2400.0 E1187.748
G1 X4.0 Y7.7 Z6.35 F2400.0 E1187.822
G1 X5.41 Y7.56 Z6.35 F2400.0 E1187.897
G1 X6.76 Y7.16 Z6.35 F2400.0 E1187.972
G1 X8.0 Y6.49 Z6.35 F2400.0 E1188.046
G1 X9.09 Y5.59 Z6.35 F2400.0 E1188.121
G1 X9.99 Y4.5 Z6.35 F2400.0 E1188.195
G1 X10.66 Y3.26 Z6.35 F2400.0 E1188.27
G1 X11.06 Y1.91 Z6.35 F2400.0 E1188.345
G1 X11.2 Y0.5 Z6.35 F2400.0 E1188.419
G1 X11.06 Y-0.91 Z6.35 F2400.0 E1188.494
G1 X10.66 Y-2.26 Z6.35 F2400.0 E1188.568
G1 X9.99 Y-3.5 Z6.35 F2400.0 E1188.643
G1 X9.09 Y-4.59 Z6.35 F2400.0 E1188.718
G1 X8.0 Y-5.49 Z6.35 F2400.0 E1188.792
G1 X6.76 Y-6.16 Z6.35 F2400.0 E1188.867
G1 X5.41 Y-6.56 Z6.35 F2400.0 E1188.941
G1 X4.0 Y-6.7 Z6.35 F2400.0 E1189.016
G1 X2.6 Y-6.56 Z6.35 F2400.0 E1189.09
G1 X1.24 Y-6.16 Z6.35 F2400.0 E1189.165
G1 X-0.0 Y-5.49 Z6.35 F2400.0 E1189.24
G1 X-1.09 Y-4.59 Z6.35 F2400.0 E1189.314
G1 X-1.2 Y-4.47 Z6.35 F2400.0 E1189.323
G1 F1200.0
G1 E1188.323
G1 F2400.0
M103
(</edge>)
(</boundaryPerimeter>)
(</nestedRing>)
(<infill>)
(<infillBoundary>)
(<infillPoint> X15.949 Y-11.449 Z6.345 </infillPoint>)
(<infillPoint> X18.05 Y-8.888 Z6.345 </infillPoint>)
(<infillPoint> X19.611 Y-5.966 Z6.345 </infillPoint>)
(<infillPoint> X20.573 Y-2.796 Z6.345 </infillPoint>)
(<infillPoint> X20.898 Y0.5 Z6.345 </infillPoint>)
(<infillPoint> X20.573 Y3.796 Z6.345 </infillPoint>)
(<infillPoint> X19.611 Y6.966 Z6.345 </infillPoint>)
(<infillPoint> X18.05 Y9.888 Z6.345 </infillPoint>)
(<infillPoint> X15.949 Y12.449 Z6.345 </infillPoint>)
(<infillPoint> X13.388 Y14.55 Z6.345 </infillPoint>)
(<infillPoint> X10.466 Y16.111 Z6.345 </infillPoint>)
(<infillPoint> X7.296 Y17.073 Z6.345 </infillPoint>)
(<infillPoint> X4.0 Y17.398 Z6.345 </infillPoint>)
(<infillPoint> X0.704 Y17.073 Z6.345 </infillPoint>)
(<infillPoint> X-2.466 Y16.111 Z6.345 </infillPoint>)
(<infillPoint> X-5.388 Y14.55 Z6.345 </infillPoint>)
(<infillPoint> X-7.949 Y12.449 Z6.345 </infillPoint>)
(<infillPoint> X-10.05 Y9.888 Z6.345 </infillPoint>)
(<infillPoint> X-11.611 Y6.966 Z6.345 </infillPoint>)
(<infillPoint> X-12.573 Y3.796 Z6.345 </infillPoint>)
(<infillPoint> X-12.898 Y0.5 Z6.345 </infillPoint>)
(<infillPoint> X-12.573 Y-2.796 Z6.345 </infillPoint>)
(<infillPoint> X-11.611 Y-5.966 Z6.345 </infillPoint>)
(<infillPoint> X-10.05 Y-8.888 Z6.345 </infillPoint>)
(<infillPoint> X-7.949 Y-11.449 Z6.345 </infillPoint>)
(<infillPoint> X-5.388 Y-13.55 Z6.345 </infillPoint>)
(<infillPoint> X-2.466 Y-15.111 Z6.345 </infillPoint>)
(<infillPoint> X0.704 Y-16.073 Z6.345 </infillPoint>)
(<infillPoint> X4.0 Y-16.398 Z6.345 </infillPoint>)
(<infillPoint> X7.296 Y-16.073 Z6.345 </infillPoint>)
(<infillPoint> X10.466 Y-15.111 Z6.345 </infillPoint>)
(<infillPoint> X13.388 Y-13.55 Z6.345 </infillPoint>)
(</infillBoundary>)
(<infillBoundary>)
(<infillPoint> X4.0 Y8.105 Z6.345 </infillPoint>)
(<infillPoint> X5.484 Y7.958 Z6.345 </infillPoint>)
(<infillPoint> X6.91 Y7.526 Z6.345 </infillPoint>)
(<infillPoint> X8.225 Y6.823 Z6.345 </infillPoint>)
(<infillPoint> X9.377 Y5.877 Z6.345 </infillPoint>)
(<infillPoint> X10.323 Y4.725 Z6.345 </infillPoint>)
(<infillPoint> X11.026 Y3.41 Z6.345 </infillPoint>)
(<infillPoint> X11.458 Y1.984 Z6.345 </infillPoint>)
(<infillPoint> X11.605 Y0.5 Z6.345 </infillPoint>)
(<infillPoint> X11.458 Y-0.984 Z6.345 </infillPoint>)
(<infillPoint> X11.026 Y-2.41 Z6.345 </infillPoint>)
(<infillPoint> X10.323 Y-3.725 Z6.345 </infillPoint>)
(<infillPoint> X9.377 Y-4.877 Z6.345 </infillPoint>)
(<infillPoint> X8.225 Y-5.823 Z6.345 </infillPoint>)
(<infillPoint> X6.91 Y-6.526 Z6.345 </infillPoint>)
(<infillPoint> X5.484 Y-6.958 Z6.345 </infillPoint>)
(<infillPoint> X4.0 Y-7.105 Z6.345 </infillPoint>)
(<infillPoint> X2.516 Y-6.958 Z6.345 </infillPoint>)
(<infillPoint> X1.09 Y-6.526 Z6.345 </infillPoint>)
(<infillPoint> X-0.225 Y-5.823 Z6.345 </infillPoint>)
(<infillPoint> X-1.377 Y-4.877 Z6.345 </infillPoint>)
(<infillPoint> X-2.323 Y-3.725 Z6.345 </infillPoint>)
(<infillPoint> X-3.026 Y-2.41 Z6.345 </infillPoint>)
(<infillPoint> X-3.458 Y-0.984 Z6.345 </infillPoint>)
(<infillPoint> X-3.605 Y0.5 Z6.345 </infillPoint>)
(<infillPoint> X-3.458 Y1.984 Z6.345 </infillPoint>)
(<infillPoint> X-3.026 Y3.41 Z6.345 </infillPoint>)
(<infillPoint> X-2.323 Y4.725 Z6.345 </infillPoint>)
(<infillPoint> X-1.377 Y5.877 Z6.345 </infillPoint>)
(<infillPoint> X-0.225 Y6.823 Z6.345 </infillPoint>)
(<infillPoint> X1.09 Y7.526 Z6.345 </infillPoint>)
(<infillPoint> X2.516 Y7.958 Z6.345 </infillPoint>)
(</infillBoundary>)
;M108 R80.0
G1 X-2.15 Y-3.61 Z6.35 F4200.0
G1 X-3.4 Y0.5 Z6.35 F4200.0
G1 X-2.15 Y4.61 Z6.35 F4200.0
G1 X1.69 Y8.0 Z6.35 F4200.0
G1 F1200.0
G1 E1189.323
G1 F4200.0
M101
G1 X0.64 Y7.6 Z6.35 F4800.0 E1189.383
G1 X-0.11 Y7.2 Z6.35 F4800.0 E1189.427
G1 X-1.64 Y6.0 Z6.35 F4800.0 E1189.53
G1 X-2.6 Y4.8 Z6.35 F4800.0 E1189.611
G1 X-3.24 Y3.6 Z6.35 F4800.0 E1189.683
G1 X-3.74 Y2.0 Z6.35 F4800.0 E1189.772
G1 X-3.88 Y0.4 Z6.35 F4800.0 E1189.856
G1 X-3.8 Y-0.4 Z6.35 F4800.0 E1189.899
G1 X-12.53 Y-0.4 Z6.35 F4800.0 E1190.36
G1 X-12.61 Y0.4 Z6.35 F4800.0 E1190.403
G1 X-12.31 Y3.6 Z6.35 F4800.0 E1190.572
G1 X-11.37 Y6.8 Z6.35 F4800.0 E1190.748
G1 X-9.89 Y9.6 Z6.35 F4800.0 E1190.916
G1 X-7.57 Y12.4 Z6.35 F4800.0 E1191.108
G1 X-5.07 Y14.4 Z6.35 F4800.0 E1191.277
G1 X-2.83 Y15.6 Z6.35 F4800.0 E1191.411
G1 X-1.87 Y16.0 Z6.35 F4800.0 E1191.466
G1 X0.79 Y16.8 Z6.35 F4800.0 E1191.613
G1 X7.21 Y16.8 Z6.35 F4800.0 E1191.952
G1 X6.31 Y8.0 Z6.35 F4800.0 E1192.419
G1 X7.37 Y7.6 Z6.35 F4800.0 E1192.479
G1 X8.11 Y7.2 Z6.35 F4800.0 E1192.524
G1 X9.64 Y6.0 Z6.35 F4800.0 E1192.626
G1 X10.6 Y4.8 Z6.35 F4800.0 E1192.707
G1 X11.24 Y3.6 Z6.35 F4800.0 E1192.779
G1 X11.74 Y2.0 Z6.35 F4800.0 E1192.868
G1 X11.88 Y0.4 Z6.35 F4800.0 E1192.953
G1 X11.8 Y-0.4 Z6.35 F4800.0 E1192.995
G1 X20.57 Y-0.0 Z6.35 F4800.0 E1193.459
G1 X20.61 Y0.4 Z6.35 F4800.0 E1193.48
G1 X20.31 Y3.6 Z6.35 F4800.0 E1193.65
G1 X19.37 Y6.8 Z6.35 F4800.0 E1193.826
G1 X17.89 Y9.6 Z6.35 F4800.0 E1193.993
G1 X15.57 Y12.4 Z6.35 F4800.0 E1194.185
G1 X13.07 Y14.4 Z6.35 F4800.0 E1194.354
G1 X10.83 Y15.6 Z6.35 F4800.0 E1194.489
G1 X9.87 Y16.0 Z6.35 F4800.0 E1194.544
G1 X8.55 Y16.4 Z6.35 F4800.0 E1194.616
G1 F1200.0
G1 E1193.616
G1 F4800.0
M103
G1 X20.53 Y-0.4 Z6.35 F4200.0
G1 F1200.0
G1 E1194.616
G1 F4200.0
M101
G1 X20.28 Y-2.8 Z6.35 F4800.0 E1194.744
G1 X19.28 Y-6.0 Z6.35 F4800.0 E1194.921
G1 X17.76 Y-8.8 Z6.35 F4800.0 E1195.089
G1 X15.79 Y-11.2 Z6.35 F4800.0 E1195.253
G1 X13.37 Y-13.2 Z6.35 F4800.0 E1195.419
G1 X10.45 Y-14.8 Z6.35 F4800.0 E1195.595
G1 X7.89 Y-15.6 Z6.35 F4800.0 E1195.737
G1 X5.18 Y-16.0 Z6.35 F4800.0 E1195.881
G1 X2.82 Y-16.0 Z6.35 F4800.0 E1196.006
G1 X0.11 Y-15.6 Z6.35 F4800.0 E1196.151
G1 X-2.45 Y-14.8 Z6.35 F4800.0 E1196.293
G1 X-5.37 Y-13.2 Z6.35 F4800.0 E1196.469
G1 X-7.79 Y-11.2 Z6.35 F4800.0 E1196.634
G1 X-9.76 Y-8.8 Z6.35 F4800.0 E1196.798
G1 X-11.43 Y-5.6 Z6.35 F4800.0 E1196.989
G1 X-12.28 Y-2.8 Z6.35 F4800.0 E1197.144
G1 X-12.49 Y-0.8 Z6.35 F4800.0 E1197.25
G1 X-3.76 Y-0.8 Z6.35 F4800.0 E1197.711
G1 X-3.32 Y-2.4 Z6.35 F4800.0 E1197.799
G1 X-2.46 Y-4.0 Z6.35 F4800.0 E1197.895
G1 X-1.43 Y-5.2 Z6.35 F4800.0 E1197.978
G1 X-0.45 Y-6.0 Z6.35 F4800.0 E1198.045
G1 X1.03 Y-6.8 Z6.35 F4800.0 E1198.134
G1 X2.35 Y-7.2 Z6.35 F4800.0 E1198.207
G1 X5.65 Y-7.2 Z6.35 F4800.0 E1198.381
G1 X6.97 Y-6.8 Z6.35 F4800.0 E1198.454
G1 X8.45 Y-6.0 Z6.35 F4800.0 E1198.543
G1 X9.43 Y-5.2 Z6.35 F4800.0 E1198.609
G1 X10.46 Y-4.0 Z6.35 F4800.0 E1198.693
G1 X11.32 Y-2.4 Z6.35 F4800.0 E1198.789
G1 X11.76 Y-0.8 Z6.35 F4800.0 E1198.877
G1 F1200.0
G1 E1197.877
G1 F4800.0
M103
(</infill>)
(</nestedRing>)
(</rotation>)
(</layer>)
(<layer> 6.615 )
(<rotation> (6.12323399574e-17+1j) )
(<nestedRing>)
(<boundaryPerimeter>)
(<boundaryPoint> X16.375 Y-11.875 Z6.615 </boundaryPoint>)
(<boundaryPoint> X18.551 Y-9.223 Z6.615 </boundaryPoint>)
(<boundaryPoint> X20.168 Y-6.197 Z6.615 </boundaryPoint>)
(<boundaryPoint> X21.164 Y-2.914 Z6.615 </boundaryPoint>)
(<boundaryPoint> X21.501 Y0.5 Z6.615 </boundaryPoint>)
(<boundaryPoint> X21.164 Y3.914 Z6.615 </boundaryPoint>)
(<boundaryPoint> X20.168 Y7.197 Z6.615 </boundaryPoint>)
(<boundaryPoint> X18.551 Y10.223 Z6.615 </boundaryPoint>)
(<boundaryPoint> X16.375 Y12.875 Z6.615 </boundaryPoint>)
(<boundaryPoint> X13.723 Y15.051 Z6.615 </boundaryPoint>)
(<boundaryPoint> X10.697 Y16.668 Z6.615 </boundaryPoint>)
(<boundaryPoint> X7.414 Y17.664 Z6.615 </boundaryPoint>)
(<boundaryPoint> X4.0 Y18.001 Z6.615 </boundaryPoint>)
(<boundaryPoint> X0.586 Y17.664 Z6.615 </boundaryPoint>)
(<boundaryPoint> X-2.697 Y16.668 Z6.615 </boundaryPoint>)
(<boundaryPoint> X-5.723 Y15.051 Z6.615 </boundaryPoint>)
(<boundaryPoint> X-8.375 Y12.875 Z6.615 </boundaryPoint>)
(<boundaryPoint> X-10.551 Y10.223 Z6.615 </boundaryPoint>)
(<boundaryPoint> X-12.168 Y7.197 Z6.615 </boundaryPoint>)
(<boundaryPoint> X-13.164 Y3.914 Z6.615 </boundaryPoint>)
(<boundaryPoint> X-13.501 Y0.5 Z6.615 </boundaryPoint>)
(<boundaryPoint> X-13.164 Y-2.914 Z6.615 </boundaryPoint>)
(<boundaryPoint> X-12.168 Y-6.197 Z6.615 </boundaryPoint>)
(<boundaryPoint> X-10.551 Y-9.223 Z6.615 </boundaryPoint>)
(<boundaryPoint> X-8.375 Y-11.875 Z6.615 </boundaryPoint>)
(<boundaryPoint> X-5.723 Y-14.051 Z6.615 </boundaryPoint>)
(<boundaryPoint> X-2.697 Y-15.668 Z6.615 </boundaryPoint>)
(<boundaryPoint> X0.586 Y-16.664 Z6.615 </boundaryPoint>)
(<boundaryPoint> X4.0 Y-17.001 Z6.615 </boundaryPoint>)
(<boundaryPoint> X7.414 Y-16.664 Z6.615 </boundaryPoint>)
(<boundaryPoint> X10.697 Y-15.668 Z6.615 </boundaryPoint>)
(<boundaryPoint> X13.723 Y-14.051 Z6.615 </boundaryPoint>)
(<loop> inner )
G1 X10.15 Y-3.61 Z6.62 F4200.0
G1 X6.83 Y-6.34 Z6.62 F4200.0
G1 X2.56 Y-6.76 Z6.62 F4200.0
G1 X-1.27 Y-4.97 Z6.62 F4200.0
G1 F1200.0
G1 E1198.877
G1 F4200.0
M101
G1 X-1.38 Y-4.88 Z6.62 F4800.0 E1198.884
G1 X-2.32 Y-3.73 Z6.62 F4800.0 E1198.963
G1 X-3.03 Y-2.41 Z6.62 F4800.0 E1199.042
G1 X-3.46 Y-0.98 Z6.62 F4800.0 E1199.12
G1 X-3.61 Y0.5 Z6.62 F4800.0 E1199.199
G1 X-3.46 Y1.98 Z6.62 F4800.0 E1199.278
G1 X-3.03 Y3.41 Z6.62 F4800.0 E1199.356
G1 X-2.32 Y4.72 Z6.62 F4800.0 E1199.435
G1 X-1.38 Y5.88 Z6.62 F4800.0 E1199.514
G1 X-0.23 Y6.82 Z6.62 F4800.0 E1199.593
G1 X1.09 Y7.53 Z6.62 F4800.0 E1199.672
G1 X2.52 Y7.96 Z6.62 F4800.0 E1199.75
G1 X4.0 Y8.11 Z6.62 F4800.0 E1199.829
G1 X5.48 Y7.96 Z6.62 F4800.0 E1199.908
G1 X6.91 Y7.53 Z6.62 F4800.0 E1199.986
G1 X8.23 Y6.82 Z6.62 F4800.0 E1200.065
G1 X9.38 Y5.88 Z6.62 F4800.0 E1200.144
G1 X10.32 Y4.72 Z6.62 F4800.0 E1200.223
G1 X11.03 Y3.41 Z6.62 F4800.0 E1200.301
G1 X11.46 Y1.98 Z6.62 F4800.0 E1200.38
G1 X11.61 Y0.5 Z6.62 F4800.0 E1200.459
G1 X11.46 Y-0.98 Z6.62 F4800.0 E1200.538
G1 X11.03 Y-2.41 Z6.62 F4800.0 E1200.616
G1 X10.32 Y-3.73 Z6.62 F4800.0 E1200.695
G1 X9.38 Y-4.88 Z6.62 F4800.0 E1200.774
G1 X8.23 Y-5.82 Z6.62 F4800.0 E1200.853
G1 X6.91 Y-6.53 Z6.62 F4800.0 E1200.931
G1 X5.48 Y-6.96 Z6.62 F4800.0 E1201.01
G1 X4.0 Y-7.11 Z6.62 F4800.0 E1201.089
G1 X2.52 Y-6.96 Z6.62 F4800.0 E1201.168
G1 X1.09 Y-6.53 Z6.62 F4800.0 E1201.246
G1 X-0.23 Y-5.82 Z6.62 F4800.0 E1201.325
G1 X-1.27 Y-4.97 Z6.62 F4800.0 E1201.397
G1 F1200.0
G1 E1200.397
G1 F4800.0
M103
(</loop>)
(<loop> outer )
G1 X-7.35 Y-11.94 Z6.62 F4200.0
G1 F1200.0
G1 E1201.397
G1 F4200.0
M101
G1 X-7.24 Y-12.03 Z6.62 F4800.0 E1201.404
G1 X-5.39 Y-13.55 Z6.62 F4800.0 E1201.531
G1 X-2.47 Y-15.11 Z6.62 F4800.0 E1201.706
G1 X0.7 Y-16.07 Z6.62 F4800.0 E1201.881
G1 X4.0 Y-16.4 Z6.62 F4800.0 E1202.056
G1 X7.3 Y-16.07 Z6.62 F4800.0 E1202.231
G1 X10.47 Y-15.11 Z6.62 F4800.0 E1202.406
G1 X13.39 Y-13.55 Z6.62 F4800.0 E1202.581
G1 X15.95 Y-11.45 Z6.62 F4800.0 E1202.756
G1 X18.05 Y-8.89 Z6.62 F4800.0 E1202.931
G1 X19.61 Y-5.97 Z6.62 F4800.0 E1203.106
G1 X20.57 Y-2.8 Z6.62 F4800.0 E1203.281
G1 X20.9 Y0.5 Z6.62 F4800.0 E1203.456
G1 X20.57 Y3.8 Z6.62 F4800.0 E1203.631
G1 X19.61 Y6.97 Z6.62 F4800.0 E1203.806
G1 X18.05 Y9.89 Z6.62 F4800.0 E1203.981
G1 X15.95 Y12.45 Z6.62 F4800.0 E1204.156
G1 X13.39 Y14.55 Z6.62 F4800.0 E1204.331
G1 X10.47 Y16.11 Z6.62 F4800.0 E1204.506
G1 X7.3 Y17.07 Z6.62 F4800.0 E1204.681
G1 X4.0 Y17.4 Z6.62 F4800.0 E1204.855
G1 X0.7 Y17.07 Z6.62 F4800.0 E1205.03
G1 X-2.47 Y16.11 Z6.62 F4800.0 E1205.205
G1 X-5.39 Y14.55 Z6.62 F4800.0 E1205.38
G1 X-7.95 Y12.45 Z6.62 F4800.0 E1205.555
G1 X-10.05 Y9.89 Z6.62 F4800.0 E1205.73
G1 X-11.61 Y6.97 Z6.62 F4800.0 E1205.905
G1 X-12.57 Y3.8 Z6.62 F4800.0 E1206.08
G1 X-12.9 Y0.5 Z6.62 F4800.0 E1206.255
G1 X-12.57 Y-2.8 Z6.62 F4800.0 E1206.43
G1 X-11.61 Y-5.97 Z6.62 F4800.0 E1206.605
G1 X-10.05 Y-8.89 Z6.62 F4800.0 E1206.78
G1 X-7.95 Y-11.45 Z6.62 F4800.0 E1206.955
G1 X-7.35 Y-11.94 Z6.62 F4800.0 E1206.996
G1 F1200.0
G1 E1206.996
G1 F4800.0
M103
(</loop>)
(<edge> outer )
;M108 R40.0
G1 X-7.61 Y-12.25 Z6.62 F4200.0
G1 F1200.0
G1 E1206.996
G1 F4200.0
M101
G1 X-7.5 Y-12.34 Z6.62 F2400.0 E1207.003
G1 X-5.61 Y-13.88 Z6.62 F2400.0 E1207.132
G1 X-2.62 Y-15.48 Z6.62 F2400.0 E1207.312
G1 X0.63 Y-16.47 Z6.62 F2400.0 E1207.491
G1 X4.0 Y-16.8 Z6.62 F2400.0 E1207.67
G1 X7.38 Y-16.47 Z6.62 F2400.0 E1207.849
G1 X10.62 Y-15.48 Z6.62 F2400.0 E1208.028
G1 X13.61 Y-13.88 Z6.62 F2400.0 E1208.207
G1 X16.23 Y-11.73 Z6.62 F2400.0 E1208.386
G1 X18.38 Y-9.11 Z6.62 F2400.0 E1208.566
G1 X19.98 Y-6.12 Z6.62 F2400.0 E1208.745
G1 X20.97 Y-2.88 Z6.62 F2400.0 E1208.924
G1 X21.3 Y0.5 Z6.62 F2400.0 E1209.103
G1 X20.97 Y3.88 Z6.62 F2400.0 E1209.282
G1 X19.98 Y7.12 Z6.62 F2400.0 E1209.461
G1 X18.38 Y10.11 Z6.62 F2400.0 E1209.64
G1 X16.23 Y12.73 Z6.62 F2400.0 E1209.82
G1 X13.61 Y14.88 Z6.62 F2400.0 E1209.999
G1 X10.62 Y16.48 Z6.62 F2400.0 E1210.178
G1 X7.38 Y17.47 Z6.62 F2400.0 E1210.357
G1 X4.0 Y17.8 Z6.62 F2400.0 E1210.536
G1 X0.63 Y17.47 Z6.62 F2400.0 E1210.715
G1 X-2.62 Y16.48 Z6.62 F2400.0 E1210.894
G1 X-5.61 Y14.88 Z6.62 F2400.0 E1211.074
G1 X-8.23 Y12.73 Z6.62 F2400.0 E1211.253
G1 X-10.38 Y10.11 Z6.62 F2400.0 E1211.432
G1 X-11.98 Y7.12 Z6.62 F2400.0 E1211.611
G1 X-12.97 Y3.88 Z6.62 F2400.0 E1211.79
G1 X-13.3 Y0.5 Z6.62 F2400.0 E1211.969
G1 X-12.97 Y-2.88 Z6.62 F2400.0 E1212.148
G1 X-11.98 Y-6.12 Z6.62 F2400.0 E1212.328
G1 X-10.38 Y-9.11 Z6.62 F2400.0 E1212.507
G1 X-8.23 Y-11.73 Z6.62 F2400.0 E1212.686
G1 X-7.61 Y-12.25 Z6.62 F2400.0 E1212.729
G1 F1200.0
G1 E1211.729
G1 F2400.0
M103
(</edge>)
(</boundaryPerimeter>)
(<nestedRing>)
(<boundaryPerimeter>)
(<boundaryPoint> X4.0 Y7.502 Z6.615 </boundaryPoint>)
(<boundaryPoint> X5.366 Y7.367 Z6.615 </boundaryPoint>)
(<boundaryPoint> X6.679 Y6.969 Z6.615 </boundaryPoint>)
(<boundaryPoint> X7.89 Y6.322 Z6.615 </boundaryPoint>)
(<boundaryPoint> X8.951 Y5.451 Z6.615 </boundaryPoint>)
(<boundaryPoint> X9.822 Y4.39 Z6.615 </boundaryPoint>)
(<boundaryPoint> X10.469 Y3.179 Z6.615 </boundaryPoint>)
(<boundaryPoint> X10.867 Y1.866 Z6.615 </boundaryPoint>)
(<boundaryPoint> X11.002 Y0.5 Z6.615 </boundaryPoint>)
(<boundaryPoint> X10.867 Y-0.866 Z6.615 </boundaryPoint>)
(<boundaryPoint> X10.469 Y-2.179 Z6.615 </boundaryPoint>)
(<boundaryPoint> X9.822 Y-3.39 Z6.615 </boundaryPoint>)
(<boundaryPoint> X8.951 Y-4.451 Z6.615 </boundaryPoint>)
(<boundaryPoint> X7.89 Y-5.322 Z6.615 </boundaryPoint>)
(<boundaryPoint> X6.679 Y-5.969 Z6.615 </boundaryPoint>)
(<boundaryPoint> X5.366 Y-6.367 Z6.615 </boundaryPoint>)
(<boundaryPoint> X4.0 Y-6.502 Z6.615 </boundaryPoint>)
(<boundaryPoint> X2.634 Y-6.367 Z6.615 </boundaryPoint>)
(<boundaryPoint> X1.321 Y-5.969 Z6.615 </boundaryPoint>)
(<boundaryPoint> X0.11 Y-5.322 Z6.615 </boundaryPoint>)
(<boundaryPoint> X-0.951 Y-4.451 Z6.615 </boundaryPoint>)
(<boundaryPoint> X-1.822 Y-3.39 Z6.615 </boundaryPoint>)
(<boundaryPoint> X-2.469 Y-2.179 Z6.615 </boundaryPoint>)
(<boundaryPoint> X-2.867 Y-0.866 Z6.615 </boundaryPoint>)
(<boundaryPoint> X-3.002 Y0.5 Z6.615 </boundaryPoint>)
(<boundaryPoint> X-2.867 Y1.866 Z6.615 </boundaryPoint>)
(<boundaryPoint> X-2.469 Y3.179 Z6.615 </boundaryPoint>)
(<boundaryPoint> X-1.822 Y4.39 Z6.615 </boundaryPoint>)
(<boundaryPoint> X-0.951 Y5.451 Z6.615 </boundaryPoint>)
(<boundaryPoint> X0.11 Y6.322 Z6.615 </boundaryPoint>)
(<boundaryPoint> X1.321 Y6.969 Z6.615 </boundaryPoint>)
(<boundaryPoint> X2.634 Y7.367 Z6.615 </boundaryPoint>)
(<edge> inner )
G1 X-0.99 Y-4.68 Z6.62 F4200.0
G1 F1200.0
G1 E1212.729
G1 F4200.0
M101
G1 X-1.09 Y-4.59 Z6.62 F2400.0 E1212.736
G1 X-1.99 Y-3.5 Z6.62 F2400.0 E1212.811
G1 X-2.66 Y-2.26 Z6.62 F2400.0 E1212.885
G1 X-3.06 Y-0.91 Z6.62 F2400.0 E1212.96
G1 X-3.2 Y0.5 Z6.62 F2400.0 E1213.034
G1 X-3.06 Y1.91 Z6.62 F2400.0 E1213.109
G1 X-2.66 Y3.26 Z6.62 F2400.0 E1213.184
G1 X-1.99 Y4.5 Z6.62 F2400.0 E1213.258
G1 X-1.09 Y5.59 Z6.62 F2400.0 E1213.333
G1 X-0.0 Y6.49 Z6.62 F2400.0 E1213.407
G1 X1.24 Y7.16 Z6.62 F2400.0 E1213.482
G1 X2.6 Y7.56 Z6.62 F2400.0 E1213.557
G1 X4.0 Y7.7 Z6.62 F2400.0 E1213.631
G1 X5.41 Y7.56 Z6.62 F2400.0 E1213.706
G1 X6.76 Y7.16 Z6.62 F2400.0 E1213.78
G1 X8.0 Y6.49 Z6.62 F2400.0 E1213.855
G1 X9.09 Y5.59 Z6.62 F2400.0 E1213.929
G1 X9.99 Y4.5 Z6.62 F2400.0 E1214.004
G1 X10.66 Y3.26 Z6.62 F2400.0 E1214.079
G1 X11.06 Y1.91 Z6.62 F2400.0 E1214.153
G1 X11.2 Y0.5 Z6.62 F2400.0 E1214.228
G1 X11.06 Y-0.91 Z6.62 F2400.0 E1214.302
G1 X10.66 Y-2.26 Z6.62 F2400.0 E1214.377
G1 X9.99 Y-3.5 Z6.62 F2400.0 E1214.452
G1 X9.09 Y-4.59 Z6.62 F2400.0 E1214.526
G1 X8.0 Y-5.49 Z6.62 F2400.0 E1214.601
G1 X6.76 Y-6.16 Z6.62 F2400.0 E1214.675
G1 X5.41 Y-6.56 Z6.62 F2400.0 E1214.75
G1 X4.0 Y-6.7 Z6.62 F2400.0 E1214.825
G1 X2.6 Y-6.56 Z6.62 F2400.0 E1214.899
G1 X1.24 Y-6.16 Z6.62 F2400.0 E1214.974
G1 X-0.0 Y-5.49 Z6.62 F2400.0 E1215.048
G1 X-0.99 Y-4.68 Z6.62 F2400.0 E1215.116
G1 F1200.0
G1 E1214.116
G1 F2400.0
M103
(</edge>)
(</boundaryPerimeter>)
(</nestedRing>)
(<infill>)
(<infillBoundary>)
(<infillPoint> X15.949 Y-11.449 Z6.615 </infillPoint>)
(<infillPoint> X18.05 Y-8.888 Z6.615 </infillPoint>)
(<infillPoint> X19.611 Y-5.966 Z6.615 </infillPoint>)
(<infillPoint> X20.573 Y-2.796 Z6.615 </infillPoint>)
(<infillPoint> X20.898 Y0.5 Z6.615 </infillPoint>)
(<infillPoint> X20.573 Y3.796 Z6.615 </infillPoint>)
(<infillPoint> X19.611 Y6.966 Z6.615 </infillPoint>)
(<infillPoint> X18.05 Y9.888 Z6.615 </infillPoint>)
(<infillPoint> X15.949 Y12.449 Z6.615 </infillPoint>)
(<infillPoint> X13.388 Y14.55 Z6.615 </infillPoint>)
(<infillPoint> X10.466 Y16.111 Z6.615 </infillPoint>)
(<infillPoint> X7.296 Y17.073 Z6.615 </infillPoint>)
(<infillPoint> X4.0 Y17.398 Z6.615 </infillPoint>)
(<infillPoint> X0.704 Y17.073 Z6.615 </infillPoint>)
(<infillPoint> X-2.466 Y16.111 Z6.615 </infillPoint>)
(<infillPoint> X-5.388 Y14.55 Z6.615 </infillPoint>)
(<infillPoint> X-7.949 Y12.449 Z6.615 </infillPoint>)
(<infillPoint> X-10.05 Y9.888 Z6.615 </infillPoint>)
(<infillPoint> X-11.611 Y6.966 Z6.615 </infillPoint>)
(<infillPoint> X-12.573 Y3.796 Z6.615 </infillPoint>)
(<infillPoint> X-12.898 Y0.5 Z6.615 </infillPoint>)
(<infillPoint> X-12.573 Y-2.796 Z6.615 </infillPoint>)
(<infillPoint> X-11.611 Y-5.966 Z6.615 </infillPoint>)
(<infillPoint> X-10.05 Y-8.888 Z6.615 </infillPoint>)
(<infillPoint> X-7.949 Y-11.449 Z6.615 </infillPoint>)
(<infillPoint> X-5.388 Y-13.55 Z6.615 </infillPoint>)
(<infillPoint> X-2.466 Y-15.111 Z6.615 </infillPoint>)
(<infillPoint> X0.704 Y-16.073 Z6.615 </infillPoint>)
(<infillPoint> X4.0 Y-16.398 Z6.615 </infillPoint>)
(<infillPoint> X7.296 Y-16.073 Z6.615 </infillPoint>)
(<infillPoint> X10.466 Y-15.111 Z6.615 </infillPoint>)
(<infillPoint> X13.388 Y-13.55 Z6.615 </infillPoint>)
(</infillBoundary>)
(<infillBoundary>)
(<infillPoint> X4.0 Y8.105 Z6.615 </infillPoint>)
(<infillPoint> X5.484 Y7.958 Z6.615 </infillPoint>)
(<infillPoint> X6.91 Y7.526 Z6.615 </infillPoint>)
(<infillPoint> X8.225 Y6.823 Z6.615 </infillPoint>)
(<infillPoint> X9.377 Y5.877 Z6.615 </infillPoint>)
(<infillPoint> X10.323 Y4.725 Z6.615 </infillPoint>)
(<infillPoint> X11.026 Y3.41 Z6.615 </infillPoint>)
(<infillPoint> X11.458 Y1.984 Z6.615 </infillPoint>)
(<infillPoint> X11.605 Y0.5 Z6.615 </infillPoint>)
(<infillPoint> X11.458 Y-0.984 Z6.615 </infillPoint>)
(<infillPoint> X11.026 Y-2.41 Z6.615 </infillPoint>)
(<infillPoint> X10.323 Y-3.725 Z6.615 </infillPoint>)
(<infillPoint> X9.377 Y-4.877 Z6.615 </infillPoint>)
(<infillPoint> X8.225 Y-5.823 Z6.615 </infillPoint>)
(<infillPoint> X6.91 Y-6.526 Z6.615 </infillPoint>)
(<infillPoint> X5.484 Y-6.958 Z6.615 </infillPoint>)
(<infillPoint> X4.0 Y-7.105 Z6.615 </infillPoint>)
(<infillPoint> X2.516 Y-6.958 Z6.615 </infillPoint>)
(<infillPoint> X1.09 Y-6.526 Z6.615 </infillPoint>)
(<infillPoint> X-0.225 Y-5.823 Z6.615 </infillPoint>)
(<infillPoint> X-1.377 Y-4.877 Z6.615 </infillPoint>)
(<infillPoint> X-2.323 Y-3.725 Z6.615 </infillPoint>)
(<infillPoint> X-3.026 Y-2.41 Z6.615 </infillPoint>)
(<infillPoint> X-3.458 Y-0.984 Z6.615 </infillPoint>)
(<infillPoint> X-3.605 Y0.5 Z6.615 </infillPoint>)
(<infillPoint> X-3.458 Y1.984 Z6.615 </infillPoint>)
(<infillPoint> X-3.026 Y3.41 Z6.615 </infillPoint>)
(<infillPoint> X-2.323 Y4.725 Z6.615 </infillPoint>)
(<infillPoint> X-1.377 Y5.877 Z6.615 </infillPoint>)
(<infillPoint> X-0.225 Y6.823 Z6.615 </infillPoint>)
(<infillPoint> X1.09 Y7.526 Z6.615 </infillPoint>)
(<infillPoint> X2.516 Y7.958 Z6.615 </infillPoint>)
(</infillBoundary>)
;M108 R80.0
G1 X-2.84 Y-2.33 Z6.62 F4200.0
G1 X-3.6 Y2.48 Z6.62 F4200.0
G1 F1200.0
G1 E1215.116
G1 F4200.0
M101
G1 X-3.2 Y3.68 Z6.62 F4800.0 E1215.182
G1 X-2.4 Y5.07 Z6.62 F4800.0 E1215.267
G1 X-1.6 Y6.05 Z6.62 F4800.0 E1215.334
G1 X-0.4 Y7.04 Z6.62 F4800.0 E1215.416
G1 X0.8 Y7.69 Z6.62 F4800.0 E1215.488
G1 X2.4 Y8.22 Z6.62 F4800.0 E1215.577
G1 X4.0 Y8.39 Z6.62 F4800.0 E1215.662
G1 X5.6 Y8.22 Z6.62 F4800.0 E1215.747
G1 X7.2 Y7.69 Z6.62 F4800.0 E1215.836
G1 X8.4 Y7.04 Z6.62 F4800.0 E1215.908
G1 X9.6 Y6.05 Z6.62 F4800.0 E1215.99
G1 X10.4 Y5.07 Z6.62 F4800.0 E1216.057
G1 X10.31 Y5.81 Z6.62 F4800.0 E1216.096
G1 X9.45 Y6.69 Z6.62 F4800.0 E1216.161
G1 X8.59 Y7.39 Z6.62 F4800.0 E1216.22
G1 X7.79 Y7.83 Z6.62 F4800.0 E1216.268
G1 X0.0 Y16.57 Z6.62 F4800.0 E1216.887
G1 X0.8 Y16.8 Z6.62 F4800.0 E1216.931
G1 X4.0 Y17.12 Z6.62 F4800.0 E1217.1
G1 X7.2 Y16.8 Z6.62 F4800.0 E1217.27
G1 X10.4 Y15.83 Z6.62 F4800.0 E1217.447
G1 X13.2 Y14.33 Z6.62 F4800.0 E1217.615
G1 X15.6 Y12.37 Z6.62 F4800.0 E1217.778
G1 X17.6 Y9.99 Z6.62 F4800.0 E1217.942
G1 X19.2 Y7.14 Z6.62 F4800.0 E1218.115
G1 X20.0 Y4.72 Z6.62 F4800.0 E1218.25
G1 X20.4 Y2.7 Z6.62 F4800.0 E1218.359
G1 X20.4 Y-1.7 Z6.62 F4800.0 E1218.591
G1 X20.0 Y-3.72 Z6.62 F4800.0 E1218.7
G1 X19.2 Y-6.14 Z6.62 F4800.0 E1218.835
G1 X17.6 Y-8.99 Z6.62 F4800.0 E1219.008
G1 X15.6 Y-11.37 Z6.62 F4800.0 E1219.172
G1 X13.2 Y-13.33 Z6.62 F4800.0 E1219.335
G1 X10.4 Y-14.83 Z6.62 F4800.0 E1219.503
G1 X7.2 Y-15.8 Z6.62 F4800.0 E1219.68
G1 X4.0 Y-16.12 Z6.62 F4800.0 E1219.85
G1 X0.8 Y-15.8 Z6.62 F4800.0 E1220.019
G1 X-0.4 Y-15.45 Z6.62 F4800.0 E1220.086
G1 X7.79 Y-6.83 Z6.62 F4800.0 E1220.714
G1 X8.59 Y-6.39 Z6.62 F4800.0 E1220.762
G1 X9.45 Y-5.69 Z6.62 F4800.0 E1220.82
G1 X10.31 Y-4.81 Z6.62 F4800.0 E1220.885
G1 X10.4 Y-4.07 Z6.62 F4800.0 E1220.925
G1 X9.6 Y-5.05 Z6.62 F4800.0 E1220.991
G1 X8.8 Y-5.71 Z6.62 F4800.0 E1221.046
G1 X8.0 Y-6.26 Z6.62 F4800.0 E1221.097
G1 X6.8 Y-6.85 Z6.62 F4800.0 E1221.168
G1 X5.6 Y-7.22 Z6.62 F4800.0 E1221.234
G1 X4.0 Y-7.39 Z6.62 F4800.0 E1221.319
G1 X2.4 Y-7.22 Z6.62 F4800.0 E1221.404
G1 X1.2 Y-6.85 Z6.62 F4800.0 E1221.471
G1 X-0.4 Y-6.04 Z6.62 F4800.0 E1221.565
G1 X-1.6 Y-5.05 Z6.62 F4800.0 E1221.648
G1 X-2.4 Y-4.07 Z6.62 F4800.0 E1221.714
G1 X-3.2 Y-2.68 Z6.62 F4800.0 E1221.799
G1 X-3.6 Y-1.48 Z6.62 F4800.0 E1221.866
G1 F1200.0
G1 E1220.866
G1 F4800.0
M103
G1 X-0.8 Y-15.32 Z6.62 F4200.0
G1 F1200.0
G1 E1221.866
G1 F4200.0
M101
G1 X-2.4 Y-14.83 Z6.62 F4800.0 E1221.954
G1 X-5.2 Y-13.33 Z6.62 F4800.0 E1222.122
G1 X-7.6 Y-11.37 Z6.62 F4800.0 E1222.286
G1 X-9.6 Y-8.99 Z6.62 F4800.0 E1222.45
G1 X-11.2 Y-6.14 Z6.62 F4800.0 E1222.623
G1 X-12.0 Y-3.72 Z6.62 F4800.0 E1222.757
G1 X-12.4 Y-1.7 Z6.62 F4800.0 E1222.866
G1 X-12.4 Y2.7 Z6.62 F4800.0 E1223.098
G1 X-12.0 Y4.72 Z6.62 F4800.0 E1223.207
G1 X-11.2 Y7.14 Z6.62 F4800.0 E1223.342
G1 X-9.6 Y9.99 Z6.62 F4800.0 E1223.515
G1 X-7.6 Y12.37 Z6.62 F4800.0 E1223.679
G1 X-5.2 Y14.33 Z6.62 F4800.0 E1223.843
G1 X-2.4 Y15.83 Z6.62 F4800.0 E1224.01
G1 X-0.4 Y16.45 Z6.62 F4800.0 E1224.121
G1 F1200.0
G1 E1223.121
G1 F4800.0
M103
(</infill>)
(</nestedRing>)
(</rotation>)
(</layer>)
(<layer> 6.885 )
(<rotation> (-1+1.22464679915e-16j) )
(<nestedRing>)
(<boundaryPerimeter>)
(<boundaryPoint> X16.375 Y-11.875 Z6.885 </boundaryPoint>)
(<boundaryPoint> X18.551 Y-9.223 Z6.885 </boundaryPoint>)
(<boundaryPoint> X20.168 Y-6.197 Z6.885 </boundaryPoint>)
(<boundaryPoint> X21.164 Y-2.914 Z6.885 </boundaryPoint>)
(<boundaryPoint> X21.501 Y0.5 Z6.885 </boundaryPoint>)
(<boundaryPoint> X21.164 Y3.914 Z6.885 </boundaryPoint>)
(<boundaryPoint> X20.168 Y7.197 Z6.885 </boundaryPoint>)
(<boundaryPoint> X18.551 Y10.223 Z6.885 </boundaryPoint>)
(<boundaryPoint> X16.375 Y12.875 Z6.885 </boundaryPoint>)
(<boundaryPoint> X13.723 Y15.051 Z6.885 </boundaryPoint>)
(<boundaryPoint> X10.697 Y16.668 Z6.885 </boundaryPoint>)
(<boundaryPoint> X7.414 Y17.664 Z6.885 </boundaryPoint>)
(<boundaryPoint> X4.0 Y18.001 Z6.885 </boundaryPoint>)
(<boundaryPoint> X0.586 Y17.664 Z6.885 </boundaryPoint>)
(<boundaryPoint> X-2.697 Y16.668 Z6.885 </boundaryPoint>)
(<boundaryPoint> X-5.723 Y15.051 Z6.885 </boundaryPoint>)
(<boundaryPoint> X-8.375 Y12.875 Z6.885 </boundaryPoint>)
(<boundaryPoint> X-10.551 Y10.223 Z6.885 </boundaryPoint>)
(<boundaryPoint> X-12.168 Y7.197 Z6.885 </boundaryPoint>)
(<boundaryPoint> X-13.164 Y3.914 Z6.885 </boundaryPoint>)
(<boundaryPoint> X-13.501 Y0.5 Z6.885 </boundaryPoint>)
(<boundaryPoint> X-13.164 Y-2.914 Z6.885 </boundaryPoint>)
(<boundaryPoint> X-12.168 Y-6.197 Z6.885 </boundaryPoint>)
(<boundaryPoint> X-10.551 Y-9.223 Z6.885 </boundaryPoint>)
(<boundaryPoint> X-8.375 Y-11.875 Z6.885 </boundaryPoint>)
(<boundaryPoint> X-5.723 Y-14.051 Z6.885 </boundaryPoint>)
(<boundaryPoint> X-2.697 Y-15.668 Z6.885 </boundaryPoint>)
(<boundaryPoint> X0.586 Y-16.664 Z6.885 </boundaryPoint>)
(<boundaryPoint> X4.0 Y-17.001 Z6.885 </boundaryPoint>)
(<boundaryPoint> X7.414 Y-16.664 Z6.885 </boundaryPoint>)
(<boundaryPoint> X10.697 Y-15.668 Z6.885 </boundaryPoint>)
(<boundaryPoint> X13.723 Y-14.051 Z6.885 </boundaryPoint>)
(<loop> inner )
G1 X-2.84 Y3.33 Z6.89 F4200.0
G1 X-3.26 Y-0.94 Z6.89 F4200.0
G1 X-1.03 Y-5.16 Z6.89 F4200.0
G1 F1200.0
G1 E1224.121
G1 F4200.0
M101
G1 X-1.38 Y-4.88 Z6.89 F4800.0 E1224.144
G1 X-2.32 Y-3.73 Z6.89 F4800.0 E1224.223
G1 X-3.03 Y-2.41 Z6.89 F4800.0 E1224.302
G1 X-3.46 Y-0.98 Z6.89 F4800.0 E1224.381
G1 X-3.61 Y0.5 Z6.89 F4800.0 E1224.459
G1 X-3.46 Y1.98 Z6.89 F4800.0 E1224.538
G1 X-3.03 Y3.41 Z6.89 F4800.0 E1224.617
G1 X-2.32 Y4.72 Z6.89 F4800.0 E1224.696
G1 X-1.38 Y5.88 Z6.89 F4800.0 E1224.774
G1 X-0.23 Y6.82 Z6.89 F4800.0 E1224.853
G1 X1.09 Y7.53 Z6.89 F4800.0 E1224.932
G1 X2.52 Y7.96 Z6.89 F4800.0 E1225.011
G1 X4.0 Y8.11 Z6.89 F4800.0 E1225.089
G1 X5.48 Y7.96 Z6.89 F4800.0 E1225.168
G1 X6.91 Y7.53 Z6.89 F4800.0 E1225.247
G1 X8.23 Y6.82 Z6.89 F4800.0 E1225.326
G1 X9.38 Y5.88 Z6.89 F4800.0 E1225.404
G1 X10.32 Y4.72 Z6.89 F4800.0 E1225.483
G1 X11.03 Y3.41 Z6.89 F4800.0 E1225.562
G1 X11.46 Y1.98 Z6.89 F4800.0 E1225.641
G1 X11.61 Y0.5 Z6.89 F4800.0 E1225.719
G1 X11.46 Y-0.98 Z6.89 F4800.0 E1225.798
G1 X11.03 Y-2.41 Z6.89 F4800.0 E1225.877
G1 X10.32 Y-3.73 Z6.89 F4800.0 E1225.956
G1 X9.38 Y-4.88 Z6.89 F4800.0 E1226.034
G1 X8.23 Y-5.82 Z6.89 F4800.0 E1226.113
G1 X6.91 Y-6.53 Z6.89 F4800.0 E1226.192
G1 X5.48 Y-6.96 Z6.89 F4800.0 E1226.271
G1 X4.0 Y-7.11 Z6.89 F4800.0 E1226.349
G1 X2.52 Y-6.96 Z6.89 F4800.0 E1226.428
G1 X1.09 Y-6.53 Z6.89 F4800.0 E1226.507
G1 X-0.23 Y-5.82 Z6.89 F4800.0 E1226.586
G1 X-1.03 Y-5.16 Z6.89 F4800.0 E1226.641
G1 F1200.0
G1 E1225.641
G1 F4800.0
M103
(</loop>)
(<loop> outer )
G1 X-7.59 Y-11.75 Z6.89 F4200.0
G1 F1200.0
G1 E1226.641
G1 F4200.0
M101
G1 X-7.24 Y-12.03 Z6.89 F4800.0 E1226.664
G1 X-5.39 Y-13.55 Z6.89 F4800.0 E1226.791
G1 X-2.47 Y-15.11 Z6.89 F4800.0 E1226.966
G1 X0.7 Y-16.07 Z6.89 F4800.0 E1227.141
G1 X4.0 Y-16.4 Z6.89 F4800.0 E1227.316
G1 X7.3 Y-16.07 Z6.89 F4800.0 E1227.491
G1 X10.47 Y-15.11 Z6.89 F4800.0 E1227.666
G1 X13.39 Y-13.55 Z6.89 F4800.0 E1227.841
G1 X15.95 Y-11.45 Z6.89 F4800.0 E1228.016
G1 X18.05 Y-8.89 Z6.89 F4800.0 E1228.191
G1 X19.61 Y-5.97 Z6.89 F4800.0 E1228.366
G1 X20.57 Y-2.8 Z6.89 F4800.0 E1228.541
G1 X20.9 Y0.5 Z6.89 F4800.0 E1228.716
G1 X20.57 Y3.8 Z6.89 F4800.0 E1228.891
G1 X19.61 Y6.97 Z6.89 F4800.0 E1229.066
G1 X18.05 Y9.89 Z6.89 F4800.0 E1229.241
G1 X15.95 Y12.45 Z6.89 F4800.0 E1229.416
G1 X13.39 Y14.55 Z6.89 F4800.0 E1229.591
G1 X10.47 Y16.11 Z6.89 F4800.0 E1229.766
G1 X7.3 Y17.07 Z6.89 F4800.0 E1229.941
G1 X4.0 Y17.4 Z6.89 F4800.0 E1230.116
G1 X0.7 Y17.07 Z6.89 F4800.0 E1230.291
G1 X-2.47 Y16.11 Z6.89 F4800.0 E1230.466
G1 X-5.39 Y14.55 Z6.89 F4800.0 E1230.641
G1 X-7.95 Y12.45 Z6.89 F4800.0 E1230.816
G1 X-10.05 Y9.89 Z6.89 F4800.0 E1230.991
G1 X-11.61 Y6.97 Z6.89 F4800.0 E1231.166
G1 X-12.57 Y3.8 Z6.89 F4800.0 E1231.341
G1 X-12.9 Y0.5 Z6.89 F4800.0 E1231.516
G1 X-12.57 Y-2.8 Z6.89 F4800.0 E1231.691
G1 X-11.61 Y-5.97 Z6.89 F4800.0 E1231.866
G1 X-10.05 Y-8.89 Z6.89 F4800.0 E1232.041
G1 X-7.95 Y-11.45 Z6.89 F4800.0 E1232.216
G1 X-7.59 Y-11.75 Z6.89 F4800.0 E1232.24
G1 F1200.0
G1 E1232.24
G1 F4800.0
M103
(</loop>)
(<edge> outer )
;M108 R40.0
G1 X-7.84 Y-12.05 Z6.89 F4200.0
G1 F1200.0
G1 E1232.24
G1 F4200.0
M101
G1 X-7.5 Y-12.34 Z6.89 F2400.0 E1232.264
G1 X-5.61 Y-13.88 Z6.89 F2400.0 E1232.393
G1 X-2.62 Y-15.48 Z6.89 F2400.0 E1232.572
G1 X0.63 Y-16.47 Z6.89 F2400.0 E1232.751
G1 X4.0 Y-16.8 Z6.89 F2400.0 E1232.93
G1 X7.38 Y-16.47 Z6.89 F2400.0 E1233.109
G1 X10.62 Y-15.48 Z6.89 F2400.0 E1233.289
G1 X13.61 Y-13.88 Z6.89 F2400.0 E1233.468
G1 X16.23 Y-11.73 Z6.89 F2400.0 E1233.647
G1 X18.38 Y-9.11 Z6.89 F2400.0 E1233.826
G1 X19.98 Y-6.12 Z6.89 F2400.0 E1234.005
G1 X20.97 Y-2.88 Z6.89 F2400.0 E1234.184
G1 X21.3 Y0.5 Z6.89 F2400.0 E1234.363
G1 X20.97 Y3.88 Z6.89 F2400.0 E1234.543
G1 X19.98 Y7.12 Z6.89 F2400.0 E1234.722
G1 X18.38 Y10.11 Z6.89 F2400.0 E1234.901
G1 X16.23 Y12.73 Z6.89 F2400.0 E1235.08
G1 X13.61 Y14.88 Z6.89 F2400.0 E1235.259
G1 X10.62 Y16.48 Z6.89 F2400.0 E1235.438
G1 X7.38 Y17.47 Z6.89 F2400.0 E1235.617
G1 X4.0 Y17.8 Z6.89 F2400.0 E1235.797
G1 X0.63 Y17.47 Z6.89 F2400.0 E1235.976
G1 X-2.62 Y16.48 Z6.89 F2400.0 E1236.155
G1 X-5.61 Y14.88 Z6.89 F2400.0 E1236.334
G1 X-8.23 Y12.73 Z6.89 F2400.0 E1236.513
G1 X-10.38 Y10.11 Z6.89 F2400.0 E1236.692
G1 X-11.98 Y7.12 Z6.89 F2400.0 E1236.871
G1 X-12.97 Y3.88 Z6.89 F2400.0 E1237.051
G1 X-13.3 Y0.5 Z6.89 F2400.0 E1237.23
G1 X-12.97 Y-2.88 Z6.89 F2400.0 E1237.409
G1 X-11.98 Y-6.12 Z6.89 F2400.0 E1237.588
G1 X-10.38 Y-9.11 Z6.89 F2400.0 E1237.767
G1 X-8.23 Y-11.73 Z6.89 F2400.0 E1237.946
G1 X-7.84 Y-12.05 Z6.89 F2400.0 E1237.973
G1 F1200.0
G1 E1236.973
G1 F2400.0
M103
(</edge>)
(</boundaryPerimeter>)
(<nestedRing>)
(<boundaryPerimeter>)
(<boundaryPoint> X4.0 Y7.502 Z6.885 </boundaryPoint>)
(<boundaryPoint> X5.366 Y7.367 Z6.885 </boundaryPoint>)
(<boundaryPoint> X6.679 Y6.969 Z6.885 </boundaryPoint>)
(<boundaryPoint> X7.89 Y6.322 Z6.885 </boundaryPoint>)
(<boundaryPoint> X8.951 Y5.451 Z6.885 </boundaryPoint>)
(<boundaryPoint> X9.822 Y4.39 Z6.885 </boundaryPoint>)
(<boundaryPoint> X10.469 Y3.179 Z6.885 </boundaryPoint>)
(<boundaryPoint> X10.867 Y1.866 Z6.885 </boundaryPoint>)
(<boundaryPoint> X11.002 Y0.5 Z6.885 </boundaryPoint>)
(<boundaryPoint> X10.867 Y-0.866 Z6.885 </boundaryPoint>)
(<boundaryPoint> X10.469 Y-2.179 Z6.885 </boundaryPoint>)
(<boundaryPoint> X9.822 Y-3.39 Z6.885 </boundaryPoint>)
(<boundaryPoint> X8.951 Y-4.451 Z6.885 </boundaryPoint>)
(<boundaryPoint> X7.89 Y-5.322 Z6.885 </boundaryPoint>)
(<boundaryPoint> X6.679 Y-5.969 Z6.885 </boundaryPoint>)
(<boundaryPoint> X5.366 Y-6.367 Z6.885 </boundaryPoint>)
(<boundaryPoint> X4.0 Y-6.502 Z6.885 </boundaryPoint>)
(<boundaryPoint> X2.634 Y-6.367 Z6.885 </boundaryPoint>)
(<boundaryPoint> X1.321 Y-5.969 Z6.885 </boundaryPoint>)
(<boundaryPoint> X0.11 Y-5.322 Z6.885 </boundaryPoint>)
(<boundaryPoint> X-0.951 Y-4.451 Z6.885 </boundaryPoint>)
(<boundaryPoint> X-1.822 Y-3.39 Z6.885 </boundaryPoint>)
(<boundaryPoint> X-2.469 Y-2.179 Z6.885 </boundaryPoint>)
(<boundaryPoint> X-2.867 Y-0.866 Z6.885 </boundaryPoint>)
(<boundaryPoint> X-3.002 Y0.5 Z6.885 </boundaryPoint>)
(<boundaryPoint> X-2.867 Y1.866 Z6.885 </boundaryPoint>)
(<boundaryPoint> X-2.469 Y3.179 Z6.885 </boundaryPoint>)
(<boundaryPoint> X-1.822 Y4.39 Z6.885 </boundaryPoint>)
(<boundaryPoint> X-0.951 Y5.451 Z6.885 </boundaryPoint>)
(<boundaryPoint> X0.11 Y6.322 Z6.885 </boundaryPoint>)
(<boundaryPoint> X1.321 Y6.969 Z6.885 </boundaryPoint>)
(<boundaryPoint> X2.634 Y7.367 Z6.885 </boundaryPoint>)
(<edge> inner )
G1 X-0.75 Y-4.88 Z6.89 F4200.0
G1 F1200.0
G1 E1237.973
G1 F4200.0
M101
G1 X-1.09 Y-4.59 Z6.89 F2400.0 E1237.997
G1 X-1.99 Y-3.5 Z6.89 F2400.0 E1238.071
G1 X-2.66 Y-2.26 Z6.89 F2400.0 E1238.146
G1 X-3.06 Y-0.91 Z6.89 F2400.0 E1238.22
G1 X-3.2 Y0.5 Z6.89 F2400.0 E1238.295
G1 X-3.06 Y1.91 Z6.89 F2400.0 E1238.369
G1 X-2.66 Y3.26 Z6.89 F2400.0 E1238.444
G1 X-1.99 Y4.5 Z6.89 F2400.0 E1238.519
G1 X-1.09 Y5.59 Z6.89 F2400.0 E1238.593
G1 X-0.0 Y6.49 Z6.89 F2400.0 E1238.668
G1 X1.24 Y7.16 Z6.89 F2400.0 E1238.742
G1 X2.6 Y7.56 Z6.89 F2400.0 E1238.817
G1 X4.0 Y7.7 Z6.89 F2400.0 E1238.892
G1 X5.41 Y7.56 Z6.89 F2400.0 E1238.966
G1 X6.76 Y7.16 Z6.89 F2400.0 E1239.041
G1 X8.0 Y6.49 Z6.89 F2400.0 E1239.115
G1 X9.09 Y5.59 Z6.89 F2400.0 E1239.19
G1 X9.99 Y4.5 Z6.89 F2400.0 E1239.265
G1 X10.66 Y3.26 Z6.89 F2400.0 E1239.339
G1 X11.06 Y1.91 Z6.89 F2400.0 E1239.414
G1 X11.2 Y0.5 Z6.89 F2400.0 E1239.488
G1 X11.06 Y-0.91 Z6.89 F2400.0 E1239.563
G1 X10.66 Y-2.26 Z6.89 F2400.0 E1239.637
G1 X9.99 Y-3.5 Z6.89 F2400.0 E1239.712
G1 X9.09 Y-4.59 Z6.89 F2400.0 E1239.787
G1 X8.0 Y-5.49 Z6.89 F2400.0 E1239.861
G1 X6.76 Y-6.16 Z6.89 F2400.0 E1239.936
G1 X5.41 Y-6.56 Z6.89 F2400.0 E1240.01
G1 X4.0 Y-6.7 Z6.89 F2400.0 E1240.085
G1 X2.6 Y-6.56 Z6.89 F2400.0 E1240.16
G1 X1.24 Y-6.16 Z6.89 F2400.0 E1240.234
G1 X-0.0 Y-5.49 Z6.89 F2400.0 E1240.309
G1 X-0.75 Y-4.88 Z6.89 F2400.0 E1240.36
G1 F1200.0
G1 E1239.36
G1 F2400.0
M103
(</edge>)
(</boundaryPerimeter>)
(</nestedRing>)
(<infill>)
(<infillBoundary>)
(<infillPoint> X15.949 Y-11.449 Z6.885 </infillPoint>)
(<infillPoint> X18.05 Y-8.888 Z6.885 </infillPoint>)
(<infillPoint> X19.611 Y-5.966 Z6.885 </infillPoint>)
(<infillPoint> X20.573 Y-2.796 Z6.885 </infillPoint>)
(<infillPoint> X20.898 Y0.5 Z6.885 </infillPoint>)
(<infillPoint> X20.573 Y3.796 Z6.885 </infillPoint>)
(<infillPoint> X19.611 Y6.966 Z6.885 </infillPoint>)
(<infillPoint> X18.05 Y9.888 Z6.885 </infillPoint>)
(<infillPoint> X15.949 Y12.449 Z6.885 </infillPoint>)
(<infillPoint> X13.388 Y14.55 Z6.885 </infillPoint>)
(<infillPoint> X10.466 Y16.111 Z6.885 </infillPoint>)
(<infillPoint> X7.296 Y17.073 Z6.885 </infillPoint>)
(<infillPoint> X4.0 Y17.398 Z6.885 </infillPoint>)
(<infillPoint> X0.704 Y17.073 Z6.885 </infillPoint>)
(<infillPoint> X-2.466 Y16.111 Z6.885 </infillPoint>)
(<infillPoint> X-5.388 Y14.55 Z6.885 </infillPoint>)
(<infillPoint> X-7.949 Y12.449 Z6.885 </infillPoint>)
(<infillPoint> X-10.05 Y9.888 Z6.885 </infillPoint>)
(<infillPoint> X-11.611 Y6.966 Z6.885 </infillPoint>)
(<infillPoint> X-12.573 Y3.796 Z6.885 </infillPoint>)
(<infillPoint> X-12.898 Y0.5 Z6.885 </infillPoint>)
(<infillPoint> X-12.573 Y-2.796 Z6.885 </infillPoint>)
(<infillPoint> X-11.611 Y-5.966 Z6.885 </infillPoint>)
(<infillPoint> X-10.05 Y-8.888 Z6.885 </infillPoint>)
(<infillPoint> X-7.949 Y-11.449 Z6.885 </infillPoint>)
(<infillPoint> X-5.388 Y-13.55 Z6.885 </infillPoint>)
(<infillPoint> X-2.466 Y-15.111 Z6.885 </infillPoint>)
(<infillPoint> X0.704 Y-16.073 Z6.885 </infillPoint>)
(<infillPoint> X4.0 Y-16.398 Z6.885 </infillPoint>)
(<infillPoint> X7.296 Y-16.073 Z6.885 </infillPoint>)
(<infillPoint> X10.466 Y-15.111 Z6.885 </infillPoint>)
(<infillPoint> X13.388 Y-13.55 Z6.885 </infillPoint>)
(</infillBoundary>)
(<infillBoundary>)
(<infillPoint> X4.0 Y8.105 Z6.885 </infillPoint>)
(<infillPoint> X5.484 Y7.958 Z6.885 </infillPoint>)
(<infillPoint> X6.91 Y7.526 Z6.885 </infillPoint>)
(<infillPoint> X8.225 Y6.823 Z6.885 </infillPoint>)
(<infillPoint> X9.377 Y5.877 Z6.885 </infillPoint>)
(<infillPoint> X10.323 Y4.725 Z6.885 </infillPoint>)
(<infillPoint> X11.026 Y3.41 Z6.885 </infillPoint>)
(<infillPoint> X11.458 Y1.984 Z6.885 </infillPoint>)
(<infillPoint> X11.605 Y0.5 Z6.885 </infillPoint>)
(<infillPoint> X11.458 Y-0.984 Z6.885 </infillPoint>)
(<infillPoint> X11.026 Y-2.41 Z6.885 </infillPoint>)
(<infillPoint> X10.323 Y-3.725 Z6.885 </infillPoint>)
(<infillPoint> X9.377 Y-4.877 Z6.885 </infillPoint>)
(<infillPoint> X8.225 Y-5.823 Z6.885 </infillPoint>)
(<infillPoint> X6.91 Y-6.526 Z6.885 </infillPoint>)
(<infillPoint> X5.484 Y-6.958 Z6.885 </infillPoint>)
(<infillPoint> X4.0 Y-7.105 Z6.885 </infillPoint>)
(<infillPoint> X2.516 Y-6.958 Z6.885 </infillPoint>)
(<infillPoint> X1.09 Y-6.526 Z6.885 </infillPoint>)
(<infillPoint> X-0.225 Y-5.823 Z6.885 </infillPoint>)
(<infillPoint> X-1.377 Y-4.877 Z6.885 </infillPoint>)
(<infillPoint> X-2.323 Y-3.725 Z6.885 </infillPoint>)
(<infillPoint> X-3.026 Y-2.41 Z6.885 </infillPoint>)
(<infillPoint> X-3.458 Y-0.984 Z6.885 </infillPoint>)
(<infillPoint> X-3.605 Y0.5 Z6.885 </infillPoint>)
(<infillPoint> X-3.458 Y1.984 Z6.885 </infillPoint>)
(<infillPoint> X-3.026 Y3.41 Z6.885 </infillPoint>)
(<infillPoint> X-2.323 Y4.725 Z6.885 </infillPoint>)
(<infillPoint> X-1.377 Y5.877 Z6.885 </infillPoint>)
(<infillPoint> X-0.225 Y6.823 Z6.885 </infillPoint>)
(<infillPoint> X1.09 Y7.526 Z6.885 </infillPoint>)
(<infillPoint> X2.516 Y7.958 Z6.885 </infillPoint>)
(</infillBoundary>)
;M108 R80.0
G1 X-2.15 Y-3.61 Z6.89 F4200.0
G1 X-3.4 Y0.5 Z6.89 F4200.0
G1 X-2.15 Y4.61 Z6.89 F4200.0
G1 X1.69 Y8.0 Z6.89 F4200.0
G1 F1200.0
G1 E1240.36
G1 F4200.0
M101
G1 X0.64 Y7.6 Z6.89 F4800.0 E1240.419
G1 X-0.11 Y7.2 Z6.89 F4800.0 E1240.464
G1 X-1.64 Y6.0 Z6.89 F4800.0 E1240.567
G1 X-2.6 Y4.8 Z6.89 F4800.0 E1240.648
G1 X-3.24 Y3.6 Z6.89 F4800.0 E1240.72
G1 X-3.74 Y2.0 Z6.89 F4800.0 E1240.808
G1 X-3.88 Y0.4 Z6.89 F4800.0 E1240.893
G1 X-3.8 Y-0.4 Z6.89 F4800.0 E1240.936
G1 X-12.53 Y-0.4 Z6.89 F4800.0 E1241.397
G1 X-12.61 Y0.4 Z6.89 F4800.0 E1241.439
G1 X-12.31 Y3.6 Z6.89 F4800.0 E1241.609
G1 X-11.37 Y6.8 Z6.89 F4800.0 E1241.785
G1 X-9.89 Y9.6 Z6.89 F4800.0 E1241.953
G1 X-7.57 Y12.4 Z6.89 F4800.0 E1242.145
G1 X-5.07 Y14.4 Z6.89 F4800.0 E1242.314
G1 X-2.83 Y15.6 Z6.89 F4800.0 E1242.448
G1 X-1.87 Y16.0 Z6.89 F4800.0 E1242.503
G1 X0.79 Y16.8 Z6.89 F4800.0 E1242.65
G1 X7.21 Y16.8 Z6.89 F4800.0 E1242.989
G1 X6.31 Y8.0 Z6.89 F4800.0 E1243.456
G1 X7.37 Y7.6 Z6.89 F4800.0 E1243.516
G1 X8.11 Y7.2 Z6.89 F4800.0 E1243.56
G1 X9.64 Y6.0 Z6.89 F4800.0 E1243.663
G1 X10.6 Y4.8 Z6.89 F4800.0 E1243.744
G1 X11.24 Y3.6 Z6.89 F4800.0 E1243.816
G1 X11.74 Y2.0 Z6.89 F4800.0 E1243.905
G1 X11.88 Y0.4 Z6.89 F4800.0 E1243.989
G1 X11.8 Y-0.4 Z6.89 F4800.0 E1244.032
G1 X20.57 Y-0.0 Z6.89 F4800.0 E1244.496
G1 X20.61 Y0.4 Z6.89 F4800.0 E1244.517
G1 X20.31 Y3.6 Z6.89 F4800.0 E1244.687
G1 X19.37 Y6.8 Z6.89 F4800.0 E1244.863
G1 X17.89 Y9.6 Z6.89 F4800.0 E1245.03
G1 X15.57 Y12.4 Z6.89 F4800.0 E1245.222
G1 X13.07 Y14.4 Z6.89 F4800.0 E1245.391
G1 X10.83 Y15.6 Z6.89 F4800.0 E1245.526
G1 X9.87 Y16.0 Z6.89 F4800.0 E1245.581
G1 X8.55 Y16.4 Z6.89 F4800.0 E1245.653
G1 F1200.0
G1 E1244.653
G1 F4800.0
M103
G1 X20.53 Y-0.4 Z6.89 F4200.0
G1 F1200.0
G1 E1245.653
G1 F4200.0
M101
G1 X20.28 Y-2.8 Z6.89 F4800.0 E1245.781
G1 X19.28 Y-6.0 Z6.89 F4800.0 E1245.958
G1 X17.76 Y-8.8 Z6.89 F4800.0 E1246.126
G1 X15.79 Y-11.2 Z6.89 F4800.0 E1246.29
G1 X13.37 Y-13.2 Z6.89 F4800.0 E1246.456
G1 X10.45 Y-14.8 Z6.89 F4800.0 E1246.632
G1 X7.89 Y-15.6 Z6.89 F4800.0 E1246.774
G1 X5.18 Y-16.0 Z6.89 F4800.0 E1246.918
G1 X2.82 Y-16.0 Z6.89 F4800.0 E1247.043
G1 X0.11 Y-15.6 Z6.89 F4800.0 E1247.188
G1 X-2.45 Y-14.8 Z6.89 F4800.0 E1247.33
G1 X-5.37 Y-13.2 Z6.89 F4800.0 E1247.505
G1 X-7.79 Y-11.2 Z6.89 F4800.0 E1247.671
G1 X-9.76 Y-8.8 Z6.89 F4800.0 E1247.835
G1 X-11.43 Y-5.6 Z6.89 F4800.0 E1248.026
G1 X-12.28 Y-2.8 Z6.89 F4800.0 E1248.18
G1 X-12.49 Y-0.8 Z6.89 F4800.0 E1248.287
G1 X-3.76 Y-0.8 Z6.89 F4800.0 E1248.748
G1 X-3.32 Y-2.4 Z6.89 F4800.0 E1248.835
G1 X-2.46 Y-4.0 Z6.89 F4800.0 E1248.931
G1 X-1.43 Y-5.2 Z6.89 F4800.0 E1249.015
G1 X-0.45 Y-6.0 Z6.89 F4800.0 E1249.082
G1 X1.03 Y-6.8 Z6.89 F4800.0 E1249.171
G1 X2.35 Y-7.2 Z6.89 F4800.0 E1249.243
G1 X5.65 Y-7.2 Z6.89 F4800.0 E1249.418
G1 X6.97 Y-6.8 Z6.89 F4800.0 E1249.491
G1 X8.45 Y-6.0 Z6.89 F4800.0 E1249.58
G1 X9.43 Y-5.2 Z6.89 F4800.0 E1249.646
G1 X10.46 Y-4.0 Z6.89 F4800.0 E1249.73
G1 X11.32 Y-2.4 Z6.89 F4800.0 E1249.826
G1 X11.76 Y-0.8 Z6.89 F4800.0 E1249.913
G1 F1200.0
G1 E1248.913
G1 F4800.0
M103
(</infill>)
(</nestedRing>)
(</rotation>)
(</layer>)
(<layer> 7.155 )
(<rotation> (6.12323399574e-17+1j) )
(<nestedRing>)
(<boundaryPerimeter>)
(<boundaryPoint> X16.375 Y-11.875 Z7.155 </boundaryPoint>)
(<boundaryPoint> X18.551 Y-9.223 Z7.155 </boundaryPoint>)
(<boundaryPoint> X20.168 Y-6.197 Z7.155 </boundaryPoint>)
(<boundaryPoint> X21.164 Y-2.914 Z7.155 </boundaryPoint>)
(<boundaryPoint> X21.501 Y0.5 Z7.155 </boundaryPoint>)
(<boundaryPoint> X21.164 Y3.914 Z7.155 </boundaryPoint>)
(<boundaryPoint> X20.168 Y7.197 Z7.155 </boundaryPoint>)
(<boundaryPoint> X18.551 Y10.223 Z7.155 </boundaryPoint>)
(<boundaryPoint> X16.375 Y12.875 Z7.155 </boundaryPoint>)
(<boundaryPoint> X13.723 Y15.051 Z7.155 </boundaryPoint>)
(<boundaryPoint> X10.697 Y16.668 Z7.155 </boundaryPoint>)
(<boundaryPoint> X7.414 Y17.664 Z7.155 </boundaryPoint>)
(<boundaryPoint> X4.0 Y18.001 Z7.155 </boundaryPoint>)
(<boundaryPoint> X0.586 Y17.664 Z7.155 </boundaryPoint>)
(<boundaryPoint> X-2.697 Y16.668 Z7.155 </boundaryPoint>)
(<boundaryPoint> X-5.723 Y15.051 Z7.155 </boundaryPoint>)
(<boundaryPoint> X-8.375 Y12.875 Z7.155 </boundaryPoint>)
(<boundaryPoint> X-10.551 Y10.223 Z7.155 </boundaryPoint>)
(<boundaryPoint> X-12.168 Y7.197 Z7.155 </boundaryPoint>)
(<boundaryPoint> X-13.164 Y3.914 Z7.155 </boundaryPoint>)
(<boundaryPoint> X-13.501 Y0.5 Z7.155 </boundaryPoint>)
(<boundaryPoint> X-13.164 Y-2.914 Z7.155 </boundaryPoint>)
(<boundaryPoint> X-12.168 Y-6.197 Z7.155 </boundaryPoint>)
(<boundaryPoint> X-10.551 Y-9.223 Z7.155 </boundaryPoint>)
(<boundaryPoint> X-8.375 Y-11.875 Z7.155 </boundaryPoint>)
(<boundaryPoint> X-5.723 Y-14.051 Z7.155 </boundaryPoint>)
(<boundaryPoint> X-2.697 Y-15.668 Z7.155 </boundaryPoint>)
(<boundaryPoint> X0.586 Y-16.664 Z7.155 </boundaryPoint>)
(<boundaryPoint> X4.0 Y-17.001 Z7.155 </boundaryPoint>)
(<boundaryPoint> X7.414 Y-16.664 Z7.155 </boundaryPoint>)
(<boundaryPoint> X10.697 Y-15.668 Z7.155 </boundaryPoint>)
(<boundaryPoint> X13.723 Y-14.051 Z7.155 </boundaryPoint>)
(<loop> inner )
G1 X10.15 Y-3.61 Z7.16 F4200.0
G1 X6.83 Y-6.34 Z7.16 F4200.0
G1 X2.56 Y-6.76 Z7.16 F4200.0
G1 X-1.41 Y-4.84 Z7.16 F4200.0
G1 F1200.0
G1 E1249.913
G1 F4200.0
M101
G1 X-2.32 Y-3.73 Z7.16 F4800.0 E1249.99
G1 X-3.03 Y-2.41 Z7.16 F4800.0 E1250.068
G1 X-3.46 Y-0.98 Z7.16 F4800.0 E1250.147
G1 X-3.61 Y0.5 Z7.16 F4800.0 E1250.226
G1 X-3.46 Y1.98 Z7.16 F4800.0 E1250.305
G1 X-3.03 Y3.41 Z7.16 F4800.0 E1250.383
G1 X-2.32 Y4.72 Z7.16 F4800.0 E1250.462
G1 X-1.38 Y5.88 Z7.16 F4800.0 E1250.541
G1 X-0.23 Y6.82 Z7.16 F4800.0 E1250.62
G1 X1.09 Y7.53 Z7.16 F4800.0 E1250.698
G1 X2.52 Y7.96 Z7.16 F4800.0 E1250.777
G1 X4.0 Y8.11 Z7.16 F4800.0 E1250.856
G1 X5.48 Y7.96 Z7.16 F4800.0 E1250.935
G1 X6.91 Y7.53 Z7.16 F4800.0 E1251.013
G1 X8.23 Y6.82 Z7.16 F4800.0 E1251.092
G1 X9.38 Y5.88 Z7.16 F4800.0 E1251.171
G1 X10.32 Y4.72 Z7.16 F4800.0 E1251.25
G1 X11.03 Y3.41 Z7.16 F4800.0 E1251.328
G1 X11.46 Y1.98 Z7.16 F4800.0 E1251.407
G1 X11.61 Y0.5 Z7.16 F4800.0 E1251.486
G1 X11.46 Y-0.98 Z7.16 F4800.0 E1251.565
G1 X11.03 Y-2.41 Z7.16 F4800.0 E1251.643
G1 X10.32 Y-3.73 Z7.16 F4800.0 E1251.722
G1 X9.38 Y-4.88 Z7.16 F4800.0 E1251.801
G1 X8.23 Y-5.82 Z7.16 F4800.0 E1251.88
G1 X6.91 Y-6.53 Z7.16 F4800.0 E1251.958
G1 X5.48 Y-6.96 Z7.16 F4800.0 E1252.037
G1 X4.0 Y-7.11 Z7.16 F4800.0 E1252.116
G1 X2.52 Y-6.96 Z7.16 F4800.0 E1252.195
G1 X1.09 Y-6.53 Z7.16 F4800.0 E1252.273
G1 X-0.23 Y-5.82 Z7.16 F4800.0 E1252.352
G1 X-1.38 Y-4.88 Z7.16 F4800.0 E1252.431
G1 X-1.41 Y-4.84 Z7.16 F4800.0 E1252.433
G1 F1200.0
G1 E1251.433
G1 F4800.0
M103
(</loop>)
(<loop> outer )
G1 X-7.21 Y-12.06 Z7.16 F4200.0
G1 F1200.0
G1 E1252.433
G1 F4200.0
M101
G1 X-5.39 Y-13.55 Z7.16 F4800.0 E1252.558
G1 X-2.47 Y-15.11 Z7.16 F4800.0 E1252.733
G1 X0.7 Y-16.07 Z7.16 F4800.0 E1252.908
G1 X4.0 Y-16.4 Z7.16 F4800.0 E1253.083
G1 X7.3 Y-16.07 Z7.16 F4800.0 E1253.258
G1 X10.47 Y-15.11 Z7.16 F4800.0 E1253.433
G1 X13.39 Y-13.55 Z7.16 F4800.0 E1253.608
G1 X15.95 Y-11.45 Z7.16 F4800.0 E1253.783
G1 X18.05 Y-8.89 Z7.16 F4800.0 E1253.958
G1 X19.61 Y-5.97 Z7.16 F4800.0 E1254.133
G1 X20.57 Y-2.8 Z7.16 F4800.0 E1254.308
G1 X20.9 Y0.5 Z7.16 F4800.0 E1254.483
G1 X20.57 Y3.8 Z7.16 F4800.0 E1254.657
G1 X19.61 Y6.97 Z7.16 F4800.0 E1254.832
G1 X18.05 Y9.89 Z7.16 F4800.0 E1255.007
G1 X15.95 Y12.45 Z7.16 F4800.0 E1255.182
G1 X13.39 Y14.55 Z7.16 F4800.0 E1255.357
G1 X10.47 Y16.11 Z7.16 F4800.0 E1255.532
G1 X7.3 Y17.07 Z7.16 F4800.0 E1255.707
G1 X4.0 Y17.4 Z7.16 F4800.0 E1255.882
G1 X0.7 Y17.07 Z7.16 F4800.0 E1256.057
G1 X-2.47 Y16.11 Z7.16 F4800.0 E1256.232
G1 X-5.39 Y14.55 Z7.16 F4800.0 E1256.407
G1 X-7.95 Y12.45 Z7.16 F4800.0 E1256.582
G1 X-10.05 Y9.89 Z7.16 F4800.0 E1256.757
G1 X-11.61 Y6.97 Z7.16 F4800.0 E1256.932
G1 X-12.57 Y3.8 Z7.16 F4800.0 E1257.107
G1 X-12.9 Y0.5 Z7.16 F4800.0 E1257.282
G1 X-12.57 Y-2.8 Z7.16 F4800.0 E1257.457
G1 X-11.61 Y-5.97 Z7.16 F4800.0 E1257.632
G1 X-10.05 Y-8.89 Z7.16 F4800.0 E1257.807
G1 X-7.95 Y-11.45 Z7.16 F4800.0 E1257.982
G1 X-7.24 Y-12.03 Z7.16 F4800.0 E1258.03
G1 X-7.21 Y-12.06 Z7.16 F4800.0 E1258.033
G1 F1200.0
G1 E1258.033
G1 F4800.0
M103
(</loop>)
(<edge> outer )
;M108 R40.0
G1 X-7.46 Y-12.37 Z7.16 F4200.0
G1 F1200.0
G1 E1258.033
G1 F4200.0
M101
G1 X-5.61 Y-13.88 Z7.16 F2400.0 E1258.159
G1 X-2.62 Y-15.48 Z7.16 F2400.0 E1258.338
G1 X0.63 Y-16.47 Z7.16 F2400.0 E1258.518
G1 X4.0 Y-16.8 Z7.16 F2400.0 E1258.697
G1 X7.38 Y-16.47 Z7.16 F2400.0 E1258.876
G1 X10.62 Y-15.48 Z7.16 F2400.0 E1259.055
G1 X13.61 Y-13.88 Z7.16 F2400.0 E1259.234
G1 X16.23 Y-11.73 Z7.16 F2400.0 E1259.413
G1 X18.38 Y-9.11 Z7.16 F2400.0 E1259.592
G1 X19.98 Y-6.12 Z7.16 F2400.0 E1259.772
G1 X20.97 Y-2.88 Z7.16 F2400.0 E1259.951
G1 X21.3 Y0.5 Z7.16 F2400.0 E1260.13
G1 X20.97 Y3.88 Z7.16 F2400.0 E1260.309
G1 X19.98 Y7.12 Z7.16 F2400.0 E1260.488
G1 X18.38 Y10.11 Z7.16 F2400.0 E1260.667
G1 X16.23 Y12.73 Z7.16 F2400.0 E1260.846
G1 X13.61 Y14.88 Z7.16 F2400.0 E1261.026
G1 X10.62 Y16.48 Z7.16 F2400.0 E1261.205
G1 X7.38 Y17.47 Z7.16 F2400.0 E1261.384
G1 X4.0 Y17.8 Z7.16 F2400.0 E1261.563
G1 X0.63 Y17.47 Z7.16 F2400.0 E1261.742
G1 X-2.62 Y16.48 Z7.16 F2400.0 E1261.921
G1 X-5.61 Y14.88 Z7.16 F2400.0 E1262.1
G1 X-8.23 Y12.73 Z7.16 F2400.0 E1262.28
G1 X-10.38 Y10.11 Z7.16 F2400.0 E1262.459
G1 X-11.98 Y7.12 Z7.16 F2400.0 E1262.638
G1 X-12.97 Y3.88 Z7.16 F2400.0 E1262.817
G1 X-13.3 Y0.5 Z7.16 F2400.0 E1262.996
G1 X-12.97 Y-2.88 Z7.16 F2400.0 E1263.175
G1 X-11.98 Y-6.12 Z7.16 F2400.0 E1263.354
G1 X-10.38 Y-9.11 Z7.16 F2400.0 E1263.534
G1 X-8.23 Y-11.73 Z7.16 F2400.0 E1263.713
G1 X-7.5 Y-12.34 Z7.16 F2400.0 E1263.763
G1 X-7.46 Y-12.37 Z7.16 F2400.0 E1263.766
G1 F1200.0
G1 E1262.766
G1 F2400.0
M103
(</edge>)
(</boundaryPerimeter>)
(<nestedRing>)
(<boundaryPerimeter>)
(<boundaryPoint> X4.0 Y7.502 Z7.155 </boundaryPoint>)
(<boundaryPoint> X5.366 Y7.367 Z7.155 </boundaryPoint>)
(<boundaryPoint> X6.679 Y6.969 Z7.155 </boundaryPoint>)
(<boundaryPoint> X7.89 Y6.322 Z7.155 </boundaryPoint>)
(<boundaryPoint> X8.951 Y5.451 Z7.155 </boundaryPoint>)
(<boundaryPoint> X9.822 Y4.39 Z7.155 </boundaryPoint>)
(<boundaryPoint> X10.469 Y3.179 Z7.155 </boundaryPoint>)
(<boundaryPoint> X10.867 Y1.866 Z7.155 </boundaryPoint>)
(<boundaryPoint> X11.002 Y0.5 Z7.155 </boundaryPoint>)
(<boundaryPoint> X10.867 Y-0.866 Z7.155 </boundaryPoint>)
(<boundaryPoint> X10.469 Y-2.179 Z7.155 </boundaryPoint>)
(<boundaryPoint> X9.822 Y-3.39 Z7.155 </boundaryPoint>)
(<boundaryPoint> X8.951 Y-4.451 Z7.155 </boundaryPoint>)
(<boundaryPoint> X7.89 Y-5.322 Z7.155 </boundaryPoint>)
(<boundaryPoint> X6.679 Y-5.969 Z7.155 </boundaryPoint>)
(<boundaryPoint> X5.366 Y-6.367 Z7.155 </boundaryPoint>)
(<boundaryPoint> X4.0 Y-6.502 Z7.155 </boundaryPoint>)
(<boundaryPoint> X2.634 Y-6.367 Z7.155 </boundaryPoint>)
(<boundaryPoint> X1.321 Y-5.969 Z7.155 </boundaryPoint>)
(<boundaryPoint> X0.11 Y-5.322 Z7.155 </boundaryPoint>)
(<boundaryPoint> X-0.951 Y-4.451 Z7.155 </boundaryPoint>)
(<boundaryPoint> X-1.822 Y-3.39 Z7.155 </boundaryPoint>)
(<boundaryPoint> X-2.469 Y-2.179 Z7.155 </boundaryPoint>)
(<boundaryPoint> X-2.867 Y-0.866 Z7.155 </boundaryPoint>)
(<boundaryPoint> X-3.002 Y0.5 Z7.155 </boundaryPoint>)
(<boundaryPoint> X-2.867 Y1.866 Z7.155 </boundaryPoint>)
(<boundaryPoint> X-2.469 Y3.179 Z7.155 </boundaryPoint>)
(<boundaryPoint> X-1.822 Y4.39 Z7.155 </boundaryPoint>)
(<boundaryPoint> X-0.951 Y5.451 Z7.155 </boundaryPoint>)
(<boundaryPoint> X0.11 Y6.322 Z7.155 </boundaryPoint>)
(<boundaryPoint> X1.321 Y6.969 Z7.155 </boundaryPoint>)
(<boundaryPoint> X2.634 Y7.367 Z7.155 </boundaryPoint>)
(<edge> inner )
G1 X-1.12 Y-4.56 Z7.16 F4200.0
G1 F1200.0
G1 E1263.766
G1 F4200.0
M101
G1 X-1.99 Y-3.5 Z7.16 F2400.0 E1263.838
G1 X-2.66 Y-2.26 Z7.16 F2400.0 E1263.912
G1 X-3.06 Y-0.91 Z7.16 F2400.0 E1263.987
G1 X-3.2 Y0.5 Z7.16 F2400.0 E1264.061
G1 X-3.06 Y1.91 Z7.16 F2400.0 E1264.136
G1 X-2.66 Y3.26 Z7.16 F2400.0 E1264.21
G1 X-1.99 Y4.5 Z7.16 F2400.0 E1264.285
G1 X-1.09 Y5.59 Z7.16 F2400.0 E1264.36
G1 X-0.0 Y6.49 Z7.16 F2400.0 E1264.434
G1 X1.24 Y7.16 Z7.16 F2400.0 E1264.509
G1 X2.6 Y7.56 Z7.16 F2400.0 E1264.583
G1 X4.0 Y7.7 Z7.16 F2400.0 E1264.658
G1 X5.41 Y7.56 Z7.16 F2400.0 E1264.733
G1 X6.76 Y7.16 Z7.16 F2400.0 E1264.807
G1 X8.0 Y6.49 Z7.16 F2400.0 E1264.882
G1 X9.09 Y5.59 Z7.16 F2400.0 E1264.956
G1 X9.99 Y4.5 Z7.16 F2400.0 E1265.031
G1 X10.66 Y3.26 Z7.16 F2400.0 E1265.106
G1 X11.06 Y1.91 Z7.16 F2400.0 E1265.18
G1 X11.2 Y0.5 Z7.16 F2400.0 E1265.255
G1 X11.06 Y-0.91 Z7.16 F2400.0 E1265.329
G1 X10.66 Y-2.26 Z7.16 F2400.0 E1265.404
G1 X9.99 Y-3.5 Z7.16 F2400.0 E1265.479
G1 X9.09 Y-4.59 Z7.16 F2400.0 E1265.553
G1 X8.0 Y-5.49 Z7.16 F2400.0 E1265.628
G1 X6.76 Y-6.16 Z7.16 F2400.0 E1265.702
G1 X5.41 Y-6.56 Z7.16 F2400.0 E1265.777
G1 X4.0 Y-6.7 Z7.16 F2400.0 E1265.851
G1 X2.6 Y-6.56 Z7.16 F2400.0 E1265.926
G1 X1.24 Y-6.16 Z7.16 F2400.0 E1266.001
G1 X-0.0 Y-5.49 Z7.16 F2400.0 E1266.075
G1 X-1.09 Y-4.59 Z7.16 F2400.0 E1266.15
G1 X-1.12 Y-4.56 Z7.16 F2400.0 E1266.152
G1 F1200.0
G1 E1265.152
G1 F2400.0
M103
(</edge>)
(</boundaryPerimeter>)
(</nestedRing>)
(<infill>)
(<infillBoundary>)
(<infillPoint> X15.949 Y-11.449 Z7.155 </infillPoint>)
(<infillPoint> X18.05 Y-8.888 Z7.155 </infillPoint>)
(<infillPoint> X19.611 Y-5.966 Z7.155 </infillPoint>)
(<infillPoint> X20.573 Y-2.796 Z7.155 </infillPoint>)
(<infillPoint> X20.898 Y0.5 Z7.155 </infillPoint>)
(<infillPoint> X20.573 Y3.796 Z7.155 </infillPoint>)
(<infillPoint> X19.611 Y6.966 Z7.155 </infillPoint>)
(<infillPoint> X18.05 Y9.888 Z7.155 </infillPoint>)
(<infillPoint> X15.949 Y12.449 Z7.155 </infillPoint>)
(<infillPoint> X13.388 Y14.55 Z7.155 </infillPoint>)
(<infillPoint> X10.466 Y16.111 Z7.155 </infillPoint>)
(<infillPoint> X7.296 Y17.073 Z7.155 </infillPoint>)
(<infillPoint> X4.0 Y17.398 Z7.155 </infillPoint>)
(<infillPoint> X0.704 Y17.073 Z7.155 </infillPoint>)
(<infillPoint> X-2.466 Y16.111 Z7.155 </infillPoint>)
(<infillPoint> X-5.388 Y14.55 Z7.155 </infillPoint>)
(<infillPoint> X-7.949 Y12.449 Z7.155 </infillPoint>)
(<infillPoint> X-10.05 Y9.888 Z7.155 </infillPoint>)
(<infillPoint> X-11.611 Y6.966 Z7.155 </infillPoint>)
(<infillPoint> X-12.573 Y3.796 Z7.155 </infillPoint>)
(<infillPoint> X-12.898 Y0.5 Z7.155 </infillPoint>)
(<infillPoint> X-12.573 Y-2.796 Z7.155 </infillPoint>)
(<infillPoint> X-11.611 Y-5.966 Z7.155 </infillPoint>)
(<infillPoint> X-10.05 Y-8.888 Z7.155 </infillPoint>)
(<infillPoint> X-7.949 Y-11.449 Z7.155 </infillPoint>)
(<infillPoint> X-5.388 Y-13.55 Z7.155 </infillPoint>)
(<infillPoint> X-2.466 Y-15.111 Z7.155 </infillPoint>)
(<infillPoint> X0.704 Y-16.073 Z7.155 </infillPoint>)
(<infillPoint> X4.0 Y-16.398 Z7.155 </infillPoint>)
(<infillPoint> X7.296 Y-16.073 Z7.155 </infillPoint>)
(<infillPoint> X10.466 Y-15.111 Z7.155 </infillPoint>)
(<infillPoint> X13.388 Y-13.55 Z7.155 </infillPoint>)
(</infillBoundary>)
(<infillBoundary>)
(<infillPoint> X4.0 Y8.105 Z7.155 </infillPoint>)
(<infillPoint> X5.484 Y7.958 Z7.155 </infillPoint>)
(<infillPoint> X6.91 Y7.526 Z7.155 </infillPoint>)
(<infillPoint> X8.225 Y6.823 Z7.155 </infillPoint>)
(<infillPoint> X9.377 Y5.877 Z7.155 </infillPoint>)
(<infillPoint> X10.323 Y4.725 Z7.155 </infillPoint>)
(<infillPoint> X11.026 Y3.41 Z7.155 </infillPoint>)
(<infillPoint> X11.458 Y1.984 Z7.155 </infillPoint>)
(<infillPoint> X11.605 Y0.5 Z7.155 </infillPoint>)
(<infillPoint> X11.458 Y-0.984 Z7.155 </infillPoint>)
(<infillPoint> X11.026 Y-2.41 Z7.155 </infillPoint>)
(<infillPoint> X10.323 Y-3.725 Z7.155 </infillPoint>)
(<infillPoint> X9.377 Y-4.877 Z7.155 </infillPoint>)
(<infillPoint> X8.225 Y-5.823 Z7.155 </infillPoint>)
(<infillPoint> X6.91 Y-6.526 Z7.155 </infillPoint>)
(<infillPoint> X5.484 Y-6.958 Z7.155 </infillPoint>)
(<infillPoint> X4.0 Y-7.105 Z7.155 </infillPoint>)
(<infillPoint> X2.516 Y-6.958 Z7.155 </infillPoint>)
(<infillPoint> X1.09 Y-6.526 Z7.155 </infillPoint>)
(<infillPoint> X-0.225 Y-5.823 Z7.155 </infillPoint>)
(<infillPoint> X-1.377 Y-4.877 Z7.155 </infillPoint>)
(<infillPoint> X-2.323 Y-3.725 Z7.155 </infillPoint>)
(<infillPoint> X-3.026 Y-2.41 Z7.155 </infillPoint>)
(<infillPoint> X-3.458 Y-0.984 Z7.155 </infillPoint>)
(<infillPoint> X-3.605 Y0.5 Z7.155 </infillPoint>)
(<infillPoint> X-3.458 Y1.984 Z7.155 </infillPoint>)
(<infillPoint> X-3.026 Y3.41 Z7.155 </infillPoint>)
(<infillPoint> X-2.323 Y4.725 Z7.155 </infillPoint>)
(<infillPoint> X-1.377 Y5.877 Z7.155 </infillPoint>)
(<infillPoint> X-0.225 Y6.823 Z7.155 </infillPoint>)
(<infillPoint> X1.09 Y7.526 Z7.155 </infillPoint>)
(<infillPoint> X2.516 Y7.958 Z7.155 </infillPoint>)
(</infillBoundary>)
;M108 R80.0
G1 X-2.84 Y-2.33 Z7.16 F4200.0
G1 X-3.6 Y2.48 Z7.16 F4200.0
G1 F1200.0
G1 E1266.152
G1 F4200.0
M101
G1 X-3.2 Y3.68 Z7.16 F4800.0 E1266.219
G1 X-2.4 Y5.07 Z7.16 F4800.0 E1266.304
G1 X-1.6 Y6.05 Z7.16 F4800.0 E1266.371
G1 X-0.4 Y7.04 Z7.16 F4800.0 E1266.453
G1 X0.8 Y7.69 Z7.16 F4800.0 E1266.525
G1 X2.4 Y8.22 Z7.16 F4800.0 E1266.614
G1 X4.0 Y8.39 Z7.16 F4800.0 E1266.699
G1 X5.6 Y8.22 Z7.16 F4800.0 E1266.784
G1 X7.2 Y7.69 Z7.16 F4800.0 E1266.873
G1 X8.4 Y7.04 Z7.16 F4800.0 E1266.945
G1 X9.6 Y6.05 Z7.16 F4800.0 E1267.027
G1 X10.4 Y5.07 Z7.16 F4800.0 E1267.094
G1 X10.31 Y5.81 Z7.16 F4800.0 E1267.133
G1 X9.45 Y6.69 Z7.16 F4800.0 E1267.198
G1 X8.59 Y7.39 Z7.16 F4800.0 E1267.257
G1 X7.79 Y7.83 Z7.16 F4800.0 E1267.305
G1 X0.0 Y16.57 Z7.16 F4800.0 E1267.923
G1 X0.8 Y16.8 Z7.16 F4800.0 E1267.967
G1 X4.0 Y17.12 Z7.16 F4800.0 E1268.137
G1 X7.2 Y16.8 Z7.16 F4800.0 E1268.307
G1 X10.4 Y15.83 Z7.16 F4800.0 E1268.484
G1 X13.2 Y14.33 Z7.16 F4800.0 E1268.652
G1 X15.6 Y12.37 Z7.16 F4800.0 E1268.815
G1 X17.6 Y9.99 Z7.16 F4800.0 E1268.979
G1 X19.2 Y7.14 Z7.16 F4800.0 E1269.152
G1 X20.0 Y4.72 Z7.16 F4800.0 E1269.287
G1 X20.4 Y2.7 Z7.16 F4800.0 E1269.396
G1 X20.4 Y-1.7 Z7.16 F4800.0 E1269.628
G1 X20.0 Y-3.72 Z7.16 F4800.0 E1269.737
G1 X19.2 Y-6.14 Z7.16 F4800.0 E1269.872
G1 X17.6 Y-8.99 Z7.16 F4800.0 E1270.044
G1 X15.6 Y-11.37 Z7.16 F4800.0 E1270.209
G1 X13.2 Y-13.33 Z7.16 F4800.0 E1270.372
G1 X10.4 Y-14.83 Z7.16 F4800.0 E1270.54
G1 X7.2 Y-15.8 Z7.16 F4800.0 E1270.717
G1 X4.0 Y-16.12 Z7.16 F4800.0 E1270.886
G1 X0.8 Y-15.8 Z7.16 F4800.0 E1271.056
G1 X-0.4 Y-15.45 Z7.16 F4800.0 E1271.122
G1 X7.79 Y-6.83 Z7.16 F4800.0 E1271.75
G1 X8.59 Y-6.39 Z7.16 F4800.0 E1271.799
G1 X9.45 Y-5.69 Z7.16 F4800.0 E1271.857
G1 X10.31 Y-4.81 Z7.16 F4800.0 E1271.922
G1 X10.4 Y-4.07 Z7.16 F4800.0 E1271.962
G1 X9.6 Y-5.05 Z7.16 F4800.0 E1272.028
G1 X8.8 Y-5.71 Z7.16 F4800.0 E1272.083
G1 X8.0 Y-6.26 Z7.16 F4800.0 E1272.134
G1 X6.8 Y-6.85 Z7.16 F4800.0 E1272.205
G1 X5.6 Y-7.22 Z7.16 F4800.0 E1272.271
G1 X4.0 Y-7.39 Z7.16 F4800.0 E1272.356
G1 X2.4 Y-7.22 Z7.16 F4800.0 E1272.441
G1 X1.2 Y-6.85 Z7.16 F4800.0 E1272.507
G1 X-0.4 Y-6.04 Z7.16 F4800.0 E1272.602
G1 X-1.6 Y-5.05 Z7.16 F4800.0 E1272.685
G1 X-2.4 Y-4.07 Z7.16 F4800.0 E1272.751
G1 X-3.2 Y-2.68 Z7.16 F4800.0 E1272.836
G1 X-3.6 Y-1.48 Z7.16 F4800.0 E1272.903
G1 F1200.0
G1 E1271.903
G1 F4800.0
M103
G1 X-0.8 Y-15.32 Z7.16 F4200.0
G1 F1200.0
G1 E1272.903
G1 F4200.0
M101
G1 X-2.4 Y-14.83 Z7.16 F4800.0 E1272.991
G1 X-5.2 Y-13.33 Z7.16 F4800.0 E1273.159
G1 X-7.6 Y-11.37 Z7.16 F4800.0 E1273.323
G1 X-9.6 Y-8.99 Z7.16 F4800.0 E1273.487
G1 X-11.2 Y-6.14 Z7.16 F4800.0 E1273.66
G1 X-12.0 Y-3.72 Z7.16 F4800.0 E1273.794
G1 X-12.4 Y-1.7 Z7.16 F4800.0 E1273.903
G1 X-12.4 Y2.7 Z7.16 F4800.0 E1274.135
G1 X-12.0 Y4.72 Z7.16 F4800.0 E1274.244
G1 X-11.2 Y7.14 Z7.16 F4800.0 E1274.379
G1 X-9.6 Y9.99 Z7.16 F4800.0 E1274.552
G1 X-7.6 Y12.37 Z7.16 F4800.0 E1274.716
G1 X-5.2 Y14.33 Z7.16 F4800.0 E1274.88
G1 X-2.4 Y15.83 Z7.16 F4800.0 E1275.047
G1 X-0.4 Y16.45 Z7.16 F4800.0 E1275.158
G1 F1200.0
G1 E1274.158
G1 F4800.0
M103
(</infill>)
(</nestedRing>)
(</rotation>)
(</layer>)
(<layer> 7.425 )
(<rotation> (-1+1.22464679915e-16j) )
(<nestedRing>)
(<boundaryPerimeter>)
(<boundaryPoint> X16.375 Y-11.875 Z7.425 </boundaryPoint>)
(<boundaryPoint> X18.551 Y-9.223 Z7.425 </boundaryPoint>)
(<boundaryPoint> X20.168 Y-6.197 Z7.425 </boundaryPoint>)
(<boundaryPoint> X21.164 Y-2.914 Z7.425 </boundaryPoint>)
(<boundaryPoint> X21.501 Y0.5 Z7.425 </boundaryPoint>)
(<boundaryPoint> X21.164 Y3.914 Z7.425 </boundaryPoint>)
(<boundaryPoint> X20.168 Y7.197 Z7.425 </boundaryPoint>)
(<boundaryPoint> X18.551 Y10.223 Z7.425 </boundaryPoint>)
(<boundaryPoint> X16.375 Y12.875 Z7.425 </boundaryPoint>)
(<boundaryPoint> X13.723 Y15.051 Z7.425 </boundaryPoint>)
(<boundaryPoint> X10.697 Y16.668 Z7.425 </boundaryPoint>)
(<boundaryPoint> X7.414 Y17.664 Z7.425 </boundaryPoint>)
(<boundaryPoint> X4.0 Y18.001 Z7.425 </boundaryPoint>)
(<boundaryPoint> X0.586 Y17.664 Z7.425 </boundaryPoint>)
(<boundaryPoint> X-2.697 Y16.668 Z7.425 </boundaryPoint>)
(<boundaryPoint> X-5.723 Y15.051 Z7.425 </boundaryPoint>)
(<boundaryPoint> X-8.375 Y12.875 Z7.425 </boundaryPoint>)
(<boundaryPoint> X-10.551 Y10.223 Z7.425 </boundaryPoint>)
(<boundaryPoint> X-12.168 Y7.197 Z7.425 </boundaryPoint>)
(<boundaryPoint> X-13.164 Y3.914 Z7.425 </boundaryPoint>)
(<boundaryPoint> X-13.501 Y0.5 Z7.425 </boundaryPoint>)
(<boundaryPoint> X-13.164 Y-2.914 Z7.425 </boundaryPoint>)
(<boundaryPoint> X-12.168 Y-6.197 Z7.425 </boundaryPoint>)
(<boundaryPoint> X-10.551 Y-9.223 Z7.425 </boundaryPoint>)
(<boundaryPoint> X-8.375 Y-11.875 Z7.425 </boundaryPoint>)
(<boundaryPoint> X-5.723 Y-14.051 Z7.425 </boundaryPoint>)
(<boundaryPoint> X-2.697 Y-15.668 Z7.425 </boundaryPoint>)
(<boundaryPoint> X0.586 Y-16.664 Z7.425 </boundaryPoint>)
(<boundaryPoint> X4.0 Y-17.001 Z7.425 </boundaryPoint>)
(<boundaryPoint> X7.414 Y-16.664 Z7.425 </boundaryPoint>)
(<boundaryPoint> X10.697 Y-15.668 Z7.425 </boundaryPoint>)
(<boundaryPoint> X13.723 Y-14.051 Z7.425 </boundaryPoint>)
(<loop> inner )
G1 X-2.84 Y3.33 Z7.43 F4200.0
G1 X-3.26 Y-0.94 Z7.43 F4200.0
G1 X-1.18 Y-5.04 Z7.43 F4200.0
G1 F1200.0
G1 E1275.158
G1 F4200.0
M101
G1 X-1.38 Y-4.88 Z7.43 F4800.0 E1275.171
G1 X-2.32 Y-3.73 Z7.43 F4800.0 E1275.25
G1 X-3.03 Y-2.41 Z7.43 F4800.0 E1275.329
G1 X-3.46 Y-0.98 Z7.43 F4800.0 E1275.408
G1 X-3.61 Y0.5 Z7.43 F4800.0 E1275.486
G1 X-3.46 Y1.98 Z7.43 F4800.0 E1275.565
G1 X-3.03 Y3.41 Z7.43 F4800.0 E1275.644
G1 X-2.32 Y4.72 Z7.43 F4800.0 E1275.723
G1 X-1.38 Y5.88 Z7.43 F4800.0 E1275.801
G1 X-0.23 Y6.82 Z7.43 F4800.0 E1275.88
G1 X1.09 Y7.53 Z7.43 F4800.0 E1275.959
G1 X2.52 Y7.96 Z7.43 F4800.0 E1276.038
G1 X4.0 Y8.11 Z7.43 F4800.0 E1276.116
G1 X5.48 Y7.96 Z7.43 F4800.0 E1276.195
G1 X6.91 Y7.53 Z7.43 F4800.0 E1276.274
G1 X8.23 Y6.82 Z7.43 F4800.0 E1276.353
G1 X9.38 Y5.88 Z7.43 F4800.0 E1276.431
G1 X10.32 Y4.72 Z7.43 F4800.0 E1276.51
G1 X11.03 Y3.41 Z7.43 F4800.0 E1276.589
G1 X11.46 Y1.98 Z7.43 F4800.0 E1276.668
G1 X11.61 Y0.5 Z7.43 F4800.0 E1276.746
G1 X11.46 Y-0.98 Z7.43 F4800.0 E1276.825
G1 X11.03 Y-2.41 Z7.43 F4800.0 E1276.904
G1 X10.32 Y-3.73 Z7.43 F4800.0 E1276.983
G1 X9.38 Y-4.88 Z7.43 F4800.0 E1277.061
G1 X8.23 Y-5.82 Z7.43 F4800.0 E1277.14
G1 X6.91 Y-6.53 Z7.43 F4800.0 E1277.219
G1 X5.48 Y-6.96 Z7.43 F4800.0 E1277.298
G1 X4.0 Y-7.11 Z7.43 F4800.0 E1277.376
G1 X2.52 Y-6.96 Z7.43 F4800.0 E1277.455
G1 X1.09 Y-6.53 Z7.43 F4800.0 E1277.534
G1 X-0.23 Y-5.82 Z7.43 F4800.0 E1277.613
G1 X-1.18 Y-5.04 Z7.43 F4800.0 E1277.678
G1 F1200.0
G1 E1276.678
G1 F4800.0
M103
(</loop>)
(<loop> outer )
G1 X-7.44 Y-11.87 Z7.43 F4200.0
G1 F1200.0
G1 E1277.678
G1 F4200.0
M101
G1 X-7.24 Y-12.03 Z7.43 F4800.0 E1277.691
G1 X-5.39 Y-13.55 Z7.43 F4800.0 E1277.818
G1 X-2.47 Y-15.11 Z7.43 F4800.0 E1277.993
G1 X0.7 Y-16.07 Z7.43 F4800.0 E1278.168
G1 X4.0 Y-16.4 Z7.43 F4800.0 E1278.343
G1 X7.3 Y-16.07 Z7.43 F4800.0 E1278.518
G1 X10.47 Y-15.11 Z7.43 F4800.0 E1278.693
G1 X13.39 Y-13.55 Z7.43 F4800.0 E1278.868
G1 X15.95 Y-11.45 Z7.43 F4800.0 E1279.043
G1 X18.05 Y-8.89 Z7.43 F4800.0 E1279.218
G1 X19.61 Y-5.97 Z7.43 F4800.0 E1279.393
G1 X20.57 Y-2.8 Z7.43 F4800.0 E1279.568
G1 X20.9 Y0.5 Z7.43 F4800.0 E1279.743
G1 X20.57 Y3.8 Z7.43 F4800.0 E1279.918
G1 X19.61 Y6.97 Z7.43 F4800.0 E1280.093
G1 X18.05 Y9.89 Z7.43 F4800.0 E1280.268
G1 X15.95 Y12.45 Z7.43 F4800.0 E1280.443
G1 X13.39 Y14.55 Z7.43 F4800.0 E1280.618
G1 X10.47 Y16.11 Z7.43 F4800.0 E1280.793
G1 X7.3 Y17.07 Z7.43 F4800.0 E1280.968
G1 X4.0 Y17.4 Z7.43 F4800.0 E1281.143
G1 X0.7 Y17.07 Z7.43 F4800.0 E1281.318
G1 X-2.47 Y16.11 Z7.43 F4800.0 E1281.493
G1 X-5.39 Y14.55 Z7.43 F4800.0 E1281.668
G1 X-7.95 Y12.45 Z7.43 F4800.0 E1281.843
G1 X-10.05 Y9.89 Z7.43 F4800.0 E1282.018
G1 X-11.61 Y6.97 Z7.43 F4800.0 E1282.193
G1 X-12.57 Y3.8 Z7.43 F4800.0 E1282.368
G1 X-12.9 Y0.5 Z7.43 F4800.0 E1282.543
G1 X-12.57 Y-2.8 Z7.43 F4800.0 E1282.718
G1 X-11.61 Y-5.97 Z7.43 F4800.0 E1282.893
G1 X-10.05 Y-8.89 Z7.43 F4800.0 E1283.068
G1 X-7.95 Y-11.45 Z7.43 F4800.0 E1283.243
G1 X-7.44 Y-11.87 Z7.43 F4800.0 E1283.277
G1 F1200.0
G1 E1283.277
G1 F4800.0
M103
(</loop>)
(<edge> outer )
;M108 R40.0
G1 X-7.7 Y-12.17 Z7.43 F4200.0
G1 F1200.0
G1 E1283.277
G1 F4200.0
M101
G1 X-7.5 Y-12.34 Z7.43 F2400.0 E1283.291
G1 X-5.61 Y-13.88 Z7.43 F2400.0 E1283.42
G1 X-2.62 Y-15.48 Z7.43 F2400.0 E1283.599
G1 X0.63 Y-16.47 Z7.43 F2400.0 E1283.778
G1 X4.0 Y-16.8 Z7.43 F2400.0 E1283.957
G1 X7.38 Y-16.47 Z7.43 F2400.0 E1284.136
G1 X10.62 Y-15.48 Z7.43 F2400.0 E1284.315
G1 X13.61 Y-13.88 Z7.43 F2400.0 E1284.495
G1 X16.23 Y-11.73 Z7.43 F2400.0 E1284.674
G1 X18.38 Y-9.11 Z7.43 F2400.0 E1284.853
G1 X19.98 Y-6.12 Z7.43 F2400.0 E1285.032
G1 X20.97 Y-2.88 Z7.43 F2400.0 E1285.211
G1 X21.3 Y0.5 Z7.43 F2400.0 E1285.39
G1 X20.97 Y3.88 Z7.43 F2400.0 E1285.569
G1 X19.98 Y7.12 Z7.43 F2400.0 E1285.749
G1 X18.38 Y10.11 Z7.43 F2400.0 E1285.928
G1 X16.23 Y12.73 Z7.43 F2400.0 E1286.107
G1 X13.61 Y14.88 Z7.43 F2400.0 E1286.286
G1 X10.62 Y16.48 Z7.43 F2400.0 E1286.465
G1 X7.38 Y17.47 Z7.43 F2400.0 E1286.644
G1 X4.0 Y17.8 Z7.43 F2400.0 E1286.823
G1 X0.63 Y17.47 Z7.43 F2400.0 E1287.003
G1 X-2.62 Y16.48 Z7.43 F2400.0 E1287.182
G1 X-5.61 Y14.88 Z7.43 F2400.0 E1287.361
G1 X-8.23 Y12.73 Z7.43 F2400.0 E1287.54
G1 X-10.38 Y10.11 Z7.43 F2400.0 E1287.719
G1 X-11.98 Y7.12 Z7.43 F2400.0 E1287.898
G1 X-12.97 Y3.88 Z7.43 F2400.0 E1288.077
G1 X-13.3 Y0.5 Z7.43 F2400.0 E1288.257
G1 X-12.97 Y-2.88 Z7.43 F2400.0 E1288.436
G1 X-11.98 Y-6.12 Z7.43 F2400.0 E1288.615
G1 X-10.38 Y-9.11 Z7.43 F2400.0 E1288.794
G1 X-8.23 Y-11.73 Z7.43 F2400.0 E1288.973
G1 X-7.7 Y-12.17 Z7.43 F2400.0 E1289.01
G1 F1200.0
G1 E1288.01
G1 F2400.0
M103
(</edge>)
(</boundaryPerimeter>)
(<nestedRing>)
(<boundaryPerimeter>)
(<boundaryPoint> X4.0 Y7.502 Z7.425 </boundaryPoint>)
(<boundaryPoint> X5.366 Y7.367 Z7.425 </boundaryPoint>)
(<boundaryPoint> X6.679 Y6.969 Z7.425 </boundaryPoint>)
(<boundaryPoint> X7.89 Y6.322 Z7.425 </boundaryPoint>)
(<boundaryPoint> X8.951 Y5.451 Z7.425 </boundaryPoint>)
(<boundaryPoint> X9.822 Y4.39 Z7.425 </boundaryPoint>)
(<boundaryPoint> X10.469 Y3.179 Z7.425 </boundaryPoint>)
(<boundaryPoint> X10.867 Y1.866 Z7.425 </boundaryPoint>)
(<boundaryPoint> X11.002 Y0.5 Z7.425 </boundaryPoint>)
(<boundaryPoint> X10.867 Y-0.866 Z7.425 </boundaryPoint>)
(<boundaryPoint> X10.469 Y-2.179 Z7.425 </boundaryPoint>)
(<boundaryPoint> X9.822 Y-3.39 Z7.425 </boundaryPoint>)
(<boundaryPoint> X8.951 Y-4.451 Z7.425 </boundaryPoint>)
(<boundaryPoint> X7.89 Y-5.322 Z7.425 </boundaryPoint>)
(<boundaryPoint> X6.679 Y-5.969 Z7.425 </boundaryPoint>)
(<boundaryPoint> X5.366 Y-6.367 Z7.425 </boundaryPoint>)
(<boundaryPoint> X4.0 Y-6.502 Z7.425 </boundaryPoint>)
(<boundaryPoint> X2.634 Y-6.367 Z7.425 </boundaryPoint>)
(<boundaryPoint> X1.321 Y-5.969 Z7.425 </boundaryPoint>)
(<boundaryPoint> X0.11 Y-5.322 Z7.425 </boundaryPoint>)
(<boundaryPoint> X-0.951 Y-4.451 Z7.425 </boundaryPoint>)
(<boundaryPoint> X-1.822 Y-3.39 Z7.425 </boundaryPoint>)
(<boundaryPoint> X-2.469 Y-2.179 Z7.425 </boundaryPoint>)
(<boundaryPoint> X-2.867 Y-0.866 Z7.425 </boundaryPoint>)
(<boundaryPoint> X-3.002 Y0.5 Z7.425 </boundaryPoint>)
(<boundaryPoint> X-2.867 Y1.866 Z7.425 </boundaryPoint>)
(<boundaryPoint> X-2.469 Y3.179 Z7.425 </boundaryPoint>)
(<boundaryPoint> X-1.822 Y4.39 Z7.425 </boundaryPoint>)
(<boundaryPoint> X-0.951 Y5.451 Z7.425 </boundaryPoint>)
(<boundaryPoint> X0.11 Y6.322 Z7.425 </boundaryPoint>)
(<boundaryPoint> X1.321 Y6.969 Z7.425 </boundaryPoint>)
(<boundaryPoint> X2.634 Y7.367 Z7.425 </boundaryPoint>)
(<edge> inner )
G1 X-0.9 Y-4.76 Z7.43 F4200.0
G1 F1200.0
G1 E1289.01
G1 F4200.0
M101
G1 X-1.09 Y-4.59 Z7.43 F2400.0 E1289.023
G1 X-1.99 Y-3.5 Z7.43 F2400.0 E1289.098
G1 X-2.66 Y-2.26 Z7.43 F2400.0 E1289.173
G1 X-3.06 Y-0.91 Z7.43 F2400.0 E1289.247
G1 X-3.2 Y0.5 Z7.43 F2400.0 E1289.322
G1 X-3.06 Y1.91 Z7.43 F2400.0 E1289.396
G1 X-2.66 Y3.26 Z7.43 F2400.0 E1289.471
G1 X-1.99 Y4.5 Z7.43 F2400.0 E1289.546
G1 X-1.09 Y5.59 Z7.43 F2400.0 E1289.62
G1 X-0.0 Y6.49 Z7.43 F2400.0 E1289.695
G1 X1.24 Y7.16 Z7.43 F2400.0 E1289.769
G1 X2.6 Y7.56 Z7.43 F2400.0 E1289.844
G1 X4.0 Y7.7 Z7.43 F2400.0 E1289.918
G1 X5.41 Y7.56 Z7.43 F2400.0 E1289.993
G1 X6.76 Y7.16 Z7.43 F2400.0 E1290.068
G1 X8.0 Y6.49 Z7.43 F2400.0 E1290.142
G1 X9.09 Y5.59 Z7.43 F2400.0 E1290.217
G1 X9.99 Y4.5 Z7.43 F2400.0 E1290.291
G1 X10.66 Y3.26 Z7.43 F2400.0 E1290.366
G1 X11.06 Y1.91 Z7.43 F2400.0 E1290.441
G1 X11.2 Y0.5 Z7.43 F2400.0 E1290.515
G1 X11.06 Y-0.91 Z7.43 F2400.0 E1290.59
G1 X10.66 Y-2.26 Z7.43 F2400.0 E1290.664
G1 X9.99 Y-3.5 Z7.43 F2400.0 E1290.739
G1 X9.09 Y-4.59 Z7.43 F2400.0 E1290.814
G1 X8.0 Y-5.49 Z7.43 F2400.0 E1290.888
G1 X6.76 Y-6.16 Z7.43 F2400.0 E1290.963
G1 X5.41 Y-6.56 Z7.43 F2400.0 E1291.037
G1 X4.0 Y-6.7 Z7.43 F2400.0 E1291.112
G1 X2.6 Y-6.56 Z7.43 F2400.0 E1291.186
G1 X1.24 Y-6.16 Z7.43 F2400.0 E1291.261
G1 X-0.0 Y-5.49 Z7.43 F2400.0 E1291.336
G1 X-0.9 Y-4.76 Z7.43 F2400.0 E1291.397
G1 F1200.0
G1 E1290.397
G1 F2400.0
M103
(</edge>)
(</boundaryPerimeter>)
(</nestedRing>)
(<infill>)
(<infillBoundary>)
(<infillPoint> X15.949 Y-11.449 Z7.425 </infillPoint>)
(<infillPoint> X18.05 Y-8.888 Z7.425 </infillPoint>)
(<infillPoint> X19.611 Y-5.966 Z7.425 </infillPoint>)
(<infillPoint> X20.573 Y-2.796 Z7.425 </infillPoint>)
(<infillPoint> X20.898 Y0.5 Z7.425 </infillPoint>)
(<infillPoint> X20.573 Y3.796 Z7.425 </infillPoint>)
(<infillPoint> X19.611 Y6.966 Z7.425 </infillPoint>)
(<infillPoint> X18.05 Y9.888 Z7.425 </infillPoint>)
(<infillPoint> X15.949 Y12.449 Z7.425 </infillPoint>)
(<infillPoint> X13.388 Y14.55 Z7.425 </infillPoint>)
(<infillPoint> X10.466 Y16.111 Z7.425 </infillPoint>)
(<infillPoint> X7.296 Y17.073 Z7.425 </infillPoint>)
(<infillPoint> X4.0 Y17.398 Z7.425 </infillPoint>)
(<infillPoint> X0.704 Y17.073 Z7.425 </infillPoint>)
(<infillPoint> X-2.466 Y16.111 Z7.425 </infillPoint>)
(<infillPoint> X-5.388 Y14.55 Z7.425 </infillPoint>)
(<infillPoint> X-7.949 Y12.449 Z7.425 </infillPoint>)
(<infillPoint> X-10.05 Y9.888 Z7.425 </infillPoint>)
(<infillPoint> X-11.611 Y6.966 Z7.425 </infillPoint>)
(<infillPoint> X-12.573 Y3.796 Z7.425 </infillPoint>)
(<infillPoint> X-12.898 Y0.5 Z7.425 </infillPoint>)
(<infillPoint> X-12.573 Y-2.796 Z7.425 </infillPoint>)
(<infillPoint> X-11.611 Y-5.966 Z7.425 </infillPoint>)
(<infillPoint> X-10.05 Y-8.888 Z7.425 </infillPoint>)
(<infillPoint> X-7.949 Y-11.449 Z7.425 </infillPoint>)
(<infillPoint> X-5.388 Y-13.55 Z7.425 </infillPoint>)
(<infillPoint> X-2.466 Y-15.111 Z7.425 </infillPoint>)
(<infillPoint> X0.704 Y-16.073 Z7.425 </infillPoint>)
(<infillPoint> X4.0 Y-16.398 Z7.425 </infillPoint>)
(<infillPoint> X7.296 Y-16.073 Z7.425 </infillPoint>)
(<infillPoint> X10.466 Y-15.111 Z7.425 </infillPoint>)
(<infillPoint> X13.388 Y-13.55 Z7.425 </infillPoint>)
(</infillBoundary>)
(<infillBoundary>)
(<infillPoint> X4.0 Y8.105 Z7.425 </infillPoint>)
(<infillPoint> X5.484 Y7.958 Z7.425 </infillPoint>)
(<infillPoint> X6.91 Y7.526 Z7.425 </infillPoint>)
(<infillPoint> X8.225 Y6.823 Z7.425 </infillPoint>)
(<infillPoint> X9.377 Y5.877 Z7.425 </infillPoint>)
(<infillPoint> X10.323 Y4.725 Z7.425 </infillPoint>)
(<infillPoint> X11.026 Y3.41 Z7.425 </infillPoint>)
(<infillPoint> X11.458 Y1.984 Z7.425 </infillPoint>)
(<infillPoint> X11.605 Y0.5 Z7.425 </infillPoint>)
(<infillPoint> X11.458 Y-0.984 Z7.425 </infillPoint>)
(<infillPoint> X11.026 Y-2.41 Z7.425 </infillPoint>)
(<infillPoint> X10.323 Y-3.725 Z7.425 </infillPoint>)
(<infillPoint> X9.377 Y-4.877 Z7.425 </infillPoint>)
(<infillPoint> X8.225 Y-5.823 Z7.425 </infillPoint>)
(<infillPoint> X6.91 Y-6.526 Z7.425 </infillPoint>)
(<infillPoint> X5.484 Y-6.958 Z7.425 </infillPoint>)
(<infillPoint> X4.0 Y-7.105 Z7.425 </infillPoint>)
(<infillPoint> X2.516 Y-6.958 Z7.425 </infillPoint>)
(<infillPoint> X1.09 Y-6.526 Z7.425 </infillPoint>)
(<infillPoint> X-0.225 Y-5.823 Z7.425 </infillPoint>)
(<infillPoint> X-1.377 Y-4.877 Z7.425 </infillPoint>)
(<infillPoint> X-2.323 Y-3.725 Z7.425 </infillPoint>)
(<infillPoint> X-3.026 Y-2.41 Z7.425 </infillPoint>)
(<infillPoint> X-3.458 Y-0.984 Z7.425 </infillPoint>)
(<infillPoint> X-3.605 Y0.5 Z7.425 </infillPoint>)
(<infillPoint> X-3.458 Y1.984 Z7.425 </infillPoint>)
(<infillPoint> X-3.026 Y3.41 Z7.425 </infillPoint>)
(<infillPoint> X-2.323 Y4.725 Z7.425 </infillPoint>)
(<infillPoint> X-1.377 Y5.877 Z7.425 </infillPoint>)
(<infillPoint> X-0.225 Y6.823 Z7.425 </infillPoint>)
(<infillPoint> X1.09 Y7.526 Z7.425 </infillPoint>)
(<infillPoint> X2.516 Y7.958 Z7.425 </infillPoint>)
(</infillBoundary>)
;M108 R80.0
G1 X-2.15 Y-3.61 Z7.43 F4200.0
G1 X-3.4 Y0.5 Z7.43 F4200.0
G1 X-2.15 Y4.61 Z7.43 F4200.0
G1 X1.69 Y8.0 Z7.43 F4200.0
G1 F1200.0
G1 E1291.397
G1 F4200.0
M101
G1 X0.64 Y7.6 Z7.43 F4800.0 E1291.456
G1 X-0.11 Y7.2 Z7.43 F4800.0 E1291.501
G1 X-1.64 Y6.0 Z7.43 F4800.0 E1291.604
G1 X-2.6 Y4.8 Z7.43 F4800.0 E1291.685
G1 X-3.24 Y3.6 Z7.43 F4800.0 E1291.757
G1 X-3.74 Y2.0 Z7.43 F4800.0 E1291.845
G1 X-3.88 Y0.4 Z7.43 F4800.0 E1291.93
G1 X-3.8 Y-0.4 Z7.43 F4800.0 E1291.973
G1 X-12.53 Y-0.4 Z7.43 F4800.0 E1292.434
G1 X-12.61 Y0.4 Z7.43 F4800.0 E1292.476
G1 X-12.31 Y3.6 Z7.43 F4800.0 E1292.646
G1 X-11.37 Y6.8 Z7.43 F4800.0 E1292.822
G1 X-9.89 Y9.6 Z7.43 F4800.0 E1292.99
G1 X-7.57 Y12.4 Z7.43 F4800.0 E1293.182
G1 X-5.07 Y14.4 Z7.43 F4800.0 E1293.35
G1 X-2.83 Y15.6 Z7.43 F4800.0 E1293.485
G1 X-1.87 Y16.0 Z7.43 F4800.0 E1293.54
G1 X0.79 Y16.8 Z7.43 F4800.0 E1293.687
G1 X7.21 Y16.8 Z7.43 F4800.0 E1294.026
G1 X6.31 Y8.0 Z7.43 F4800.0 E1294.493
G1 X7.37 Y7.6 Z7.43 F4800.0 E1294.552
G1 X8.11 Y7.2 Z7.43 F4800.0 E1294.597
G1 X9.64 Y6.0 Z7.43 F4800.0 E1294.7
G1 X10.6 Y4.8 Z7.43 F4800.0 E1294.781
G1 X11.24 Y3.6 Z7.43 F4800.0 E1294.853
G1 X11.74 Y2.0 Z7.43 F4800.0 E1294.941
G1 X11.88 Y0.4 Z7.43 F4800.0 E1295.026
G1 X11.8 Y-0.4 Z7.43 F4800.0 E1295.069
G1 X20.57 Y-0.0 Z7.43 F4800.0 E1295.532
G1 X20.61 Y0.4 Z7.43 F4800.0 E1295.554
G1 X20.31 Y3.6 Z7.43 F4800.0 E1295.723
G1 X19.37 Y6.8 Z7.43 F4800.0 E1295.9
G1 X17.89 Y9.6 Z7.43 F4800.0 E1296.067
G1 X15.57 Y12.4 Z7.43 F4800.0 E1296.259
G1 X13.07 Y14.4 Z7.43 F4800.0 E1296.428
G1 X10.83 Y15.6 Z7.43 F4800.0 E1296.562
G1 X9.87 Y16.0 Z7.43 F4800.0 E1296.617
G1 X8.55 Y16.4 Z7.43 F4800.0 E1296.69
G1 F1200.0
G1 E1295.69
G1 F4800.0
M103
G1 X20.53 Y-0.4 Z7.43 F4200.0
G1 F1200.0
G1 E1296.69
G1 F4200.0
M101
G1 X20.28 Y-2.8 Z7.43 F4800.0 E1296.818
G1 X19.28 Y-6.0 Z7.43 F4800.0 E1296.995
G1 X17.76 Y-8.8 Z7.43 F4800.0 E1297.163
G1 X15.79 Y-11.2 Z7.43 F4800.0 E1297.327
G1 X13.37 Y-13.2 Z7.43 F4800.0 E1297.493
G1 X10.45 Y-14.8 Z7.43 F4800.0 E1297.669
G1 X7.89 Y-15.6 Z7.43 F4800.0 E1297.81
G1 X5.18 Y-16.0 Z7.43 F4800.0 E1297.955
G1 X2.82 Y-16.0 Z7.43 F4800.0 E1298.08
G1 X0.11 Y-15.6 Z7.43 F4800.0 E1298.225
G1 X-2.45 Y-14.8 Z7.43 F4800.0 E1298.366
G1 X-5.37 Y-13.2 Z7.43 F4800.0 E1298.542
G1 X-7.79 Y-11.2 Z7.43 F4800.0 E1298.708
G1 X-9.76 Y-8.8 Z7.43 F4800.0 E1298.872
G1 X-11.43 Y-5.6 Z7.43 F4800.0 E1299.063
G1 X-12.28 Y-2.8 Z7.43 F4800.0 E1299.217
G1 X-12.49 Y-0.8 Z7.43 F4800.0 E1299.323
G1 X-3.76 Y-0.8 Z7.43 F4800.0 E1299.785
G1 X-3.32 Y-2.4 Z7.43 F4800.0 E1299.872
G1 X-2.46 Y-4.0 Z7.43 F4800.0 E1299.968
G1 X-1.43 Y-5.2 Z7.43 F4800.0 E1300.052
G1 X-0.45 Y-6.0 Z7.43 F4800.0 E1300.119
G1 X1.03 Y-6.8 Z7.43 F4800.0 E1300.207
G1 X2.35 Y-7.2 Z7.43 F4800.0 E1300.28
G1 X5.65 Y-7.2 Z7.43 F4800.0 E1300.455
G1 X6.97 Y-6.8 Z7.43 F4800.0 E1300.528
G1 X8.45 Y-6.0 Z7.43 F4800.0 E1300.616
G1 X9.43 Y-5.2 Z7.43 F4800.0 E1300.683
G1 X10.46 Y-4.0 Z7.43 F4800.0 E1300.767
G1 X11.32 Y-2.4 Z7.43 F4800.0 E1300.863
G1 X11.76 Y-0.8 Z7.43 F4800.0 E1300.95
G1 F1200.0
G1 E1299.95
G1 F4800.0
M103
(</infill>)
(</nestedRing>)
(</rotation>)
(</layer>)
(<layer> 7.695 )
(<rotation> (6.12323399574e-17+1j) )
(<nestedRing>)
(<boundaryPerimeter>)
(<boundaryPoint> X16.375 Y-11.875 Z7.695 </boundaryPoint>)
(<boundaryPoint> X18.551 Y-9.223 Z7.695 </boundaryPoint>)
(<boundaryPoint> X20.168 Y-6.197 Z7.695 </boundaryPoint>)
(<boundaryPoint> X21.164 Y-2.914 Z7.695 </boundaryPoint>)
(<boundaryPoint> X21.501 Y0.5 Z7.695 </boundaryPoint>)
(<boundaryPoint> X21.164 Y3.914 Z7.695 </boundaryPoint>)
(<boundaryPoint> X20.168 Y7.197 Z7.695 </boundaryPoint>)
(<boundaryPoint> X18.551 Y10.223 Z7.695 </boundaryPoint>)
(<boundaryPoint> X16.375 Y12.875 Z7.695 </boundaryPoint>)
(<boundaryPoint> X13.723 Y15.051 Z7.695 </boundaryPoint>)
(<boundaryPoint> X10.697 Y16.668 Z7.695 </boundaryPoint>)
(<boundaryPoint> X7.414 Y17.664 Z7.695 </boundaryPoint>)
(<boundaryPoint> X4.0 Y18.001 Z7.695 </boundaryPoint>)
(<boundaryPoint> X0.586 Y17.664 Z7.695 </boundaryPoint>)
(<boundaryPoint> X-2.697 Y16.668 Z7.695 </boundaryPoint>)
(<boundaryPoint> X-5.723 Y15.051 Z7.695 </boundaryPoint>)
(<boundaryPoint> X-8.375 Y12.875 Z7.695 </boundaryPoint>)
(<boundaryPoint> X-10.551 Y10.223 Z7.695 </boundaryPoint>)
(<boundaryPoint> X-12.168 Y7.197 Z7.695 </boundaryPoint>)
(<boundaryPoint> X-13.164 Y3.914 Z7.695 </boundaryPoint>)
(<boundaryPoint> X-13.501 Y0.5 Z7.695 </boundaryPoint>)
(<boundaryPoint> X-13.164 Y-2.914 Z7.695 </boundaryPoint>)
(<boundaryPoint> X-12.168 Y-6.197 Z7.695 </boundaryPoint>)
(<boundaryPoint> X-10.551 Y-9.223 Z7.695 </boundaryPoint>)
(<boundaryPoint> X-8.375 Y-11.875 Z7.695 </boundaryPoint>)
(<boundaryPoint> X-5.723 Y-14.051 Z7.695 </boundaryPoint>)
(<boundaryPoint> X-2.697 Y-15.668 Z7.695 </boundaryPoint>)
(<boundaryPoint> X0.586 Y-16.664 Z7.695 </boundaryPoint>)
(<boundaryPoint> X4.0 Y-17.001 Z7.695 </boundaryPoint>)
(<boundaryPoint> X7.414 Y-16.664 Z7.695 </boundaryPoint>)
(<boundaryPoint> X10.697 Y-15.668 Z7.695 </boundaryPoint>)
(<boundaryPoint> X13.723 Y-14.051 Z7.695 </boundaryPoint>)
(<loop> inner )
G1 X10.15 Y-3.61 Z7.7 F4200.0
G1 X6.83 Y-6.34 Z7.7 F4200.0
G1 X2.56 Y-6.76 Z7.7 F4200.0
G1 X-1.53 Y-4.69 Z7.7 F4200.0
G1 F1200.0
G1 E1300.95
G1 F4200.0
M101
G1 X-2.32 Y-3.73 Z7.7 F4800.0 E1301.017
G1 X-3.03 Y-2.41 Z7.7 F4800.0 E1301.095
G1 X-3.46 Y-0.98 Z7.7 F4800.0 E1301.174
G1 X-3.61 Y0.5 Z7.7 F4800.0 E1301.253
G1 X-3.46 Y1.98 Z7.7 F4800.0 E1301.332
G1 X-3.03 Y3.41 Z7.7 F4800.0 E1301.41
G1 X-2.32 Y4.72 Z7.7 F4800.0 E1301.489
G1 X-1.38 Y5.88 Z7.7 F4800.0 E1301.568
G1 X-0.23 Y6.82 Z7.7 F4800.0 E1301.647
G1 X1.09 Y7.53 Z7.7 F4800.0 E1301.725
G1 X2.52 Y7.96 Z7.7 F4800.0 E1301.804
G1 X4.0 Y8.11 Z7.7 F4800.0 E1301.883
G1 X5.48 Y7.96 Z7.7 F4800.0 E1301.962
G1 X6.91 Y7.53 Z7.7 F4800.0 E1302.04
G1 X8.23 Y6.82 Z7.7 F4800.0 E1302.119
G1 X9.38 Y5.88 Z7.7 F4800.0 E1302.198
G1 X10.32 Y4.72 Z7.7 F4800.0 E1302.277
G1 X11.03 Y3.41 Z7.7 F4800.0 E1302.355
G1 X11.46 Y1.98 Z7.7 F4800.0 E1302.434
G1 X11.61 Y0.5 Z7.7 F4800.0 E1302.513
G1 X11.46 Y-0.98 Z7.7 F4800.0 E1302.592
G1 X11.03 Y-2.41 Z7.7 F4800.0 E1302.67
G1 X10.32 Y-3.73 Z7.7 F4800.0 E1302.749
G1 X9.38 Y-4.88 Z7.7 F4800.0 E1302.828
G1 X8.23 Y-5.82 Z7.7 F4800.0 E1302.906
G1 X6.91 Y-6.53 Z7.7 F4800.0 E1302.985
G1 X5.48 Y-6.96 Z7.7 F4800.0 E1303.064
G1 X4.0 Y-7.11 Z7.7 F4800.0 E1303.143
G1 X2.52 Y-6.96 Z7.7 F4800.0 E1303.222
G1 X1.09 Y-6.53 Z7.7 F4800.0 E1303.3
G1 X-0.23 Y-5.82 Z7.7 F4800.0 E1303.379
G1 X-1.38 Y-4.88 Z7.7 F4800.0 E1303.458
G1 X-1.53 Y-4.69 Z7.7 F4800.0 E1303.47
G1 F1200.0
G1 E1302.47
G1 F4800.0
M103
(</loop>)
(<loop> outer )
G1 X-7.06 Y-12.18 Z7.7 F4200.0
G1 F1200.0
G1 E1303.47
G1 F4200.0
M101
G1 X-5.39 Y-13.55 Z7.7 F4800.0 E1303.585
G1 X-2.47 Y-15.11 Z7.7 F4800.0 E1303.76
G1 X0.7 Y-16.07 Z7.7 F4800.0 E1303.935
G1 X4.0 Y-16.4 Z7.7 F4800.0 E1304.11
G1 X7.3 Y-16.07 Z7.7 F4800.0 E1304.284
G1 X10.47 Y-15.11 Z7.7 F4800.0 E1304.459
G1 X13.39 Y-13.55 Z7.7 F4800.0 E1304.634
G1 X15.95 Y-11.45 Z7.7 F4800.0 E1304.809
G1 X18.05 Y-8.89 Z7.7 F4800.0 E1304.984
G1 X19.61 Y-5.97 Z7.7 F4800.0 E1305.159
G1 X20.57 Y-2.8 Z7.7 F4800.0 E1305.334
G1 X20.9 Y0.5 Z7.7 F4800.0 E1305.509
G1 X20.57 Y3.8 Z7.7 F4800.0 E1305.684
G1 X19.61 Y6.97 Z7.7 F4800.0 E1305.859
G1 X18.05 Y9.89 Z7.7 F4800.0 E1306.034
G1 X15.95 Y12.45 Z7.7 F4800.0 E1306.209
G1 X13.39 Y14.55 Z7.7 F4800.0 E1306.384
G1 X10.47 Y16.11 Z7.7 F4800.0 E1306.559
G1 X7.3 Y17.07 Z7.7 F4800.0 E1306.734
G1 X4.0 Y17.4 Z7.7 F4800.0 E1306.909
G1 X0.7 Y17.07 Z7.7 F4800.0 E1307.084
G1 X-2.47 Y16.11 Z7.7 F4800.0 E1307.259
G1 X-5.39 Y14.55 Z7.7 F4800.0 E1307.434
G1 X-7.95 Y12.45 Z7.7 F4800.0 E1307.609
G1 X-10.05 Y9.89 Z7.7 F4800.0 E1307.784
G1 X-11.61 Y6.97 Z7.7 F4800.0 E1307.959
G1 X-12.57 Y3.8 Z7.7 F4800.0 E1308.134
G1 X-12.9 Y0.5 Z7.7 F4800.0 E1308.309
G1 X-12.57 Y-2.8 Z7.7 F4800.0 E1308.484
G1 X-11.61 Y-5.97 Z7.7 F4800.0 E1308.659
G1 X-10.05 Y-8.89 Z7.7 F4800.0 E1308.834
G1 X-7.95 Y-11.45 Z7.7 F4800.0 E1309.009
G1 X-7.24 Y-12.03 Z7.7 F4800.0 E1309.057
G1 X-7.06 Y-12.18 Z7.7 F4800.0 E1309.07
G1 F1200.0
G1 E1309.07
G1 F4800.0
M103
(</loop>)
(<edge> outer )
;M108 R40.0
G1 X-7.31 Y-12.49 Z7.7 F4200.0
G1 F1200.0
G1 E1309.07
G1 F4200.0
M101
G1 X-5.61 Y-13.88 Z7.7 F2400.0 E1309.186
G1 X-2.62 Y-15.48 Z7.7 F2400.0 E1309.365
G1 X0.63 Y-16.47 Z7.7 F2400.0 E1309.544
G1 X4.0 Y-16.8 Z7.7 F2400.0 E1309.724
G1 X7.38 Y-16.47 Z7.7 F2400.0 E1309.903
G1 X10.62 Y-15.48 Z7.7 F2400.0 E1310.082
G1 X13.61 Y-13.88 Z7.7 F2400.0 E1310.261
G1 X16.23 Y-11.73 Z7.7 F2400.0 E1310.44
G1 X18.38 Y-9.11 Z7.7 F2400.0 E1310.619
G1 X19.98 Y-6.12 Z7.7 F2400.0 E1310.798
G1 X20.97 Y-2.88 Z7.7 F2400.0 E1310.978
G1 X21.3 Y0.5 Z7.7 F2400.0 E1311.157
G1 X20.97 Y3.88 Z7.7 F2400.0 E1311.336
G1 X19.98 Y7.12 Z7.7 F2400.0 E1311.515
G1 X18.38 Y10.11 Z7.7 F2400.0 E1311.694
G1 X16.23 Y12.73 Z7.7 F2400.0 E1311.873
G1 X13.61 Y14.88 Z7.7 F2400.0 E1312.052
G1 X10.62 Y16.48 Z7.7 F2400.0 E1312.232
G1 X7.38 Y17.47 Z7.7 F2400.0 E1312.411
G1 X4.0 Y17.8 Z7.7 F2400.0 E1312.59
G1 X0.63 Y17.47 Z7.7 F2400.0 E1312.769
G1 X-2.62 Y16.48 Z7.7 F2400.0 E1312.948
G1 X-5.61 Y14.88 Z7.7 F2400.0 E1313.127
G1 X-8.23 Y12.73 Z7.7 F2400.0 E1313.306
G1 X-10.38 Y10.11 Z7.7 F2400.0 E1313.486
G1 X-11.98 Y7.12 Z7.7 F2400.0 E1313.665
G1 X-12.97 Y3.88 Z7.7 F2400.0 E1313.844
G1 X-13.3 Y0.5 Z7.7 F2400.0 E1314.023
G1 X-12.97 Y-2.88 Z7.7 F2400.0 E1314.202
G1 X-11.98 Y-6.12 Z7.7 F2400.0 E1314.381
G1 X-10.38 Y-9.11 Z7.7 F2400.0 E1314.56
G1 X-8.23 Y-11.73 Z7.7 F2400.0 E1314.74
G1 X-7.5 Y-12.34 Z7.7 F2400.0 E1314.79
G1 X-7.31 Y-12.49 Z7.7 F2400.0 E1314.802
G1 F1200.0
G1 E1313.802
G1 F2400.0
M103
(</edge>)
(</boundaryPerimeter>)
(<nestedRing>)
(<boundaryPerimeter>)
(<boundaryPoint> X4.0 Y7.502 Z7.695 </boundaryPoint>)
(<boundaryPoint> X5.366 Y7.367 Z7.695 </boundaryPoint>)
(<boundaryPoint> X6.679 Y6.969 Z7.695 </boundaryPoint>)
(<boundaryPoint> X7.89 Y6.322 Z7.695 </boundaryPoint>)
(<boundaryPoint> X8.951 Y5.451 Z7.695 </boundaryPoint>)
(<boundaryPoint> X9.822 Y4.39 Z7.695 </boundaryPoint>)
(<boundaryPoint> X10.469 Y3.179 Z7.695 </boundaryPoint>)
(<boundaryPoint> X10.867 Y1.866 Z7.695 </boundaryPoint>)
(<boundaryPoint> X11.002 Y0.5 Z7.695 </boundaryPoint>)
(<boundaryPoint> X10.867 Y-0.866 Z7.695 </boundaryPoint>)
(<boundaryPoint> X10.469 Y-2.179 Z7.695 </boundaryPoint>)
(<boundaryPoint> X9.822 Y-3.39 Z7.695 </boundaryPoint>)
(<boundaryPoint> X8.951 Y-4.451 Z7.695 </boundaryPoint>)
(<boundaryPoint> X7.89 Y-5.322 Z7.695 </boundaryPoint>)
(<boundaryPoint> X6.679 Y-5.969 Z7.695 </boundaryPoint>)
(<boundaryPoint> X5.366 Y-6.367 Z7.695 </boundaryPoint>)
(<boundaryPoint> X4.0 Y-6.502 Z7.695 </boundaryPoint>)
(<boundaryPoint> X2.634 Y-6.367 Z7.695 </boundaryPoint>)
(<boundaryPoint> X1.321 Y-5.969 Z7.695 </boundaryPoint>)
(<boundaryPoint> X0.11 Y-5.322 Z7.695 </boundaryPoint>)
(<boundaryPoint> X-0.951 Y-4.451 Z7.695 </boundaryPoint>)
(<boundaryPoint> X-1.822 Y-3.39 Z7.695 </boundaryPoint>)
(<boundaryPoint> X-2.469 Y-2.179 Z7.695 </boundaryPoint>)
(<boundaryPoint> X-2.867 Y-0.866 Z7.695 </boundaryPoint>)
(<boundaryPoint> X-3.002 Y0.5 Z7.695 </boundaryPoint>)
(<boundaryPoint> X-2.867 Y1.866 Z7.695 </boundaryPoint>)
(<boundaryPoint> X-2.469 Y3.179 Z7.695 </boundaryPoint>)
(<boundaryPoint> X-1.822 Y4.39 Z7.695 </boundaryPoint>)
(<boundaryPoint> X-0.951 Y5.451 Z7.695 </boundaryPoint>)
(<boundaryPoint> X0.11 Y6.322 Z7.695 </boundaryPoint>)
(<boundaryPoint> X1.321 Y6.969 Z7.695 </boundaryPoint>)
(<boundaryPoint> X2.634 Y7.367 Z7.695 </boundaryPoint>)
(<edge> inner )
G1 X-1.24 Y-4.41 Z7.7 F4200.0
G1 F1200.0
G1 E1314.802
G1 F4200.0
M101
G1 X-1.99 Y-3.5 Z7.7 F2400.0 E1314.864
G1 X-2.66 Y-2.26 Z7.7 F2400.0 E1314.939
G1 X-3.06 Y-0.91 Z7.7 F2400.0 E1315.014
G1 X-3.2 Y0.5 Z7.7 F2400.0 E1315.088
G1 X-3.06 Y1.91 Z7.7 F2400.0 E1315.163
G1 X-2.66 Y3.26 Z7.7 F2400.0 E1315.237
G1 X-1.99 Y4.5 Z7.7 F2400.0 E1315.312
G1 X-1.09 Y5.59 Z7.7 F2400.0 E1315.387
G1 X-0.0 Y6.49 Z7.7 F2400.0 E1315.461
G1 X1.24 Y7.16 Z7.7 F2400.0 E1315.536
G1 X2.6 Y7.56 Z7.7 F2400.0 E1315.61
G1 X4.0 Y7.7 Z7.7 F2400.0 E1315.685
G1 X5.41 Y7.56 Z7.7 F2400.0 E1315.759
G1 X6.76 Y7.16 Z7.7 F2400.0 E1315.834
G1 X8.0 Y6.49 Z7.7 F2400.0 E1315.909
G1 X9.09 Y5.59 Z7.7 F2400.0 E1315.983
G1 X9.99 Y4.5 Z7.7 F2400.0 E1316.058
G1 X10.66 Y3.26 Z7.7 F2400.0 E1316.132
G1 X11.06 Y1.91 Z7.7 F2400.0 E1316.207
G1 X11.2 Y0.5 Z7.7 F2400.0 E1316.282
G1 X11.06 Y-0.91 Z7.7 F2400.0 E1316.356
G1 X10.66 Y-2.26 Z7.7 F2400.0 E1316.431
G1 X9.99 Y-3.5 Z7.7 F2400.0 E1316.505
G1 X9.09 Y-4.59 Z7.7 F2400.0 E1316.58
G1 X8.0 Y-5.49 Z7.7 F2400.0 E1316.655
G1 X6.76 Y-6.16 Z7.7 F2400.0 E1316.729
G1 X5.41 Y-6.56 Z7.7 F2400.0 E1316.804
G1 X4.0 Y-6.7 Z7.7 F2400.0 E1316.878
G1 X2.6 Y-6.56 Z7.7 F2400.0 E1316.953
G1 X1.24 Y-6.16 Z7.7 F2400.0 E1317.027
G1 X-0.0 Y-5.49 Z7.7 F2400.0 E1317.102
G1 X-1.09 Y-4.59 Z7.7 F2400.0 E1317.177
G1 X-1.24 Y-4.41 Z7.7 F2400.0 E1317.189
G1 F1200.0
G1 E1316.189
G1 F2400.0
M103
(</edge>)
(</boundaryPerimeter>)
(</nestedRing>)
(<infill>)
(<infillBoundary>)
(<infillPoint> X15.949 Y-11.449 Z7.695 </infillPoint>)
(<infillPoint> X18.05 Y-8.888 Z7.695 </infillPoint>)
(<infillPoint> X19.611 Y-5.966 Z7.695 </infillPoint>)
(<infillPoint> X20.573 Y-2.796 Z7.695 </infillPoint>)
(<infillPoint> X20.898 Y0.5 Z7.695 </infillPoint>)
(<infillPoint> X20.573 Y3.796 Z7.695 </infillPoint>)
(<infillPoint> X19.611 Y6.966 Z7.695 </infillPoint>)
(<infillPoint> X18.05 Y9.888 Z7.695 </infillPoint>)
(<infillPoint> X15.949 Y12.449 Z7.695 </infillPoint>)
(<infillPoint> X13.388 Y14.55 Z7.695 </infillPoint>)
(<infillPoint> X10.466 Y16.111 Z7.695 </infillPoint>)
(<infillPoint> X7.296 Y17.073 Z7.695 </infillPoint>)
(<infillPoint> X4.0 Y17.398 Z7.695 </infillPoint>)
(<infillPoint> X0.704 Y17.073 Z7.695 </infillPoint>)
(<infillPoint> X-2.466 Y16.111 Z7.695 </infillPoint>)
(<infillPoint> X-5.388 Y14.55 Z7.695 </infillPoint>)
(<infillPoint> X-7.949 Y12.449 Z7.695 </infillPoint>)
(<infillPoint> X-10.05 Y9.888 Z7.695 </infillPoint>)
(<infillPoint> X-11.611 Y6.966 Z7.695 </infillPoint>)
(<infillPoint> X-12.573 Y3.796 Z7.695 </infillPoint>)
(<infillPoint> X-12.898 Y0.5 Z7.695 </infillPoint>)
(<infillPoint> X-12.573 Y-2.796 Z7.695 </infillPoint>)
(<infillPoint> X-11.611 Y-5.966 Z7.695 </infillPoint>)
(<infillPoint> X-10.05 Y-8.888 Z7.695 </infillPoint>)
(<infillPoint> X-7.949 Y-11.449 Z7.695 </infillPoint>)
(<infillPoint> X-5.388 Y-13.55 Z7.695 </infillPoint>)
(<infillPoint> X-2.466 Y-15.111 Z7.695 </infillPoint>)
(<infillPoint> X0.704 Y-16.073 Z7.695 </infillPoint>)
(<infillPoint> X4.0 Y-16.398 Z7.695 </infillPoint>)
(<infillPoint> X7.296 Y-16.073 Z7.695 </infillPoint>)
(<infillPoint> X10.466 Y-15.111 Z7.695 </infillPoint>)
(<infillPoint> X13.388 Y-13.55 Z7.695 </infillPoint>)
(</infillBoundary>)
(<infillBoundary>)
(<infillPoint> X4.0 Y8.105 Z7.695 </infillPoint>)
(<infillPoint> X5.484 Y7.958 Z7.695 </infillPoint>)
(<infillPoint> X6.91 Y7.526 Z7.695 </infillPoint>)
(<infillPoint> X8.225 Y6.823 Z7.695 </infillPoint>)
(<infillPoint> X9.377 Y5.877 Z7.695 </infillPoint>)
(<infillPoint> X10.323 Y4.725 Z7.695 </infillPoint>)
(<infillPoint> X11.026 Y3.41 Z7.695 </infillPoint>)
(<infillPoint> X11.458 Y1.984 Z7.695 </infillPoint>)
(<infillPoint> X11.605 Y0.5 Z7.695 </infillPoint>)
(<infillPoint> X11.458 Y-0.984 Z7.695 </infillPoint>)
(<infillPoint> X11.026 Y-2.41 Z7.695 </infillPoint>)
(<infillPoint> X10.323 Y-3.725 Z7.695 </infillPoint>)
(<infillPoint> X9.377 Y-4.877 Z7.695 </infillPoint>)
(<infillPoint> X8.225 Y-5.823 Z7.695 </infillPoint>)
(<infillPoint> X6.91 Y-6.526 Z7.695 </infillPoint>)
(<infillPoint> X5.484 Y-6.958 Z7.695 </infillPoint>)
(<infillPoint> X4.0 Y-7.105 Z7.695 </infillPoint>)
(<infillPoint> X2.516 Y-6.958 Z7.695 </infillPoint>)
(<infillPoint> X1.09 Y-6.526 Z7.695 </infillPoint>)
(<infillPoint> X-0.225 Y-5.823 Z7.695 </infillPoint>)
(<infillPoint> X-1.377 Y-4.877 Z7.695 </infillPoint>)
(<infillPoint> X-2.323 Y-3.725 Z7.695 </infillPoint>)
(<infillPoint> X-3.026 Y-2.41 Z7.695 </infillPoint>)
(<infillPoint> X-3.458 Y-0.984 Z7.695 </infillPoint>)
(<infillPoint> X-3.605 Y0.5 Z7.695 </infillPoint>)
(<infillPoint> X-3.458 Y1.984 Z7.695 </infillPoint>)
(<infillPoint> X-3.026 Y3.41 Z7.695 </infillPoint>)
(<infillPoint> X-2.323 Y4.725 Z7.695 </infillPoint>)
(<infillPoint> X-1.377 Y5.877 Z7.695 </infillPoint>)
(<infillPoint> X-0.225 Y6.823 Z7.695 </infillPoint>)
(<infillPoint> X1.09 Y7.526 Z7.695 </infillPoint>)
(<infillPoint> X2.516 Y7.958 Z7.695 </infillPoint>)
(</infillBoundary>)
;M108 R80.0
G1 X-2.84 Y-2.33 Z7.7 F4200.0
G1 X-3.6 Y2.48 Z7.7 F4200.0
G1 F1200.0
G1 E1317.189
G1 F4200.0
M101
G1 X-3.2 Y3.68 Z7.7 F4800.0 E1317.256
G1 X-2.4 Y5.07 Z7.7 F4800.0 E1317.341
G1 X-1.6 Y6.05 Z7.7 F4800.0 E1317.407
G1 X-0.4 Y7.04 Z7.7 F4800.0 E1317.49
G1 X0.8 Y7.69 Z7.7 F4800.0 E1317.562
G1 X2.4 Y8.22 Z7.7 F4800.0 E1317.651
G1 X4.0 Y8.39 Z7.7 F4800.0 E1317.736
G1 X5.6 Y8.22 Z7.7 F4800.0 E1317.821
G1 X7.2 Y7.69 Z7.7 F4800.0 E1317.91
G1 X8.4 Y7.04 Z7.7 F4800.0 E1317.982
G1 X9.6 Y6.05 Z7.7 F4800.0 E1318.064
G1 X10.4 Y5.07 Z7.7 F4800.0 E1318.131
G1 X10.31 Y5.81 Z7.7 F4800.0 E1318.17
G1 X9.45 Y6.69 Z7.7 F4800.0 E1318.235
G1 X8.59 Y7.39 Z7.7 F4800.0 E1318.294
G1 X7.79 Y7.83 Z7.7 F4800.0 E1318.342
G1 X0.0 Y16.57 Z7.7 F4800.0 E1318.96
G1 X0.8 Y16.8 Z7.7 F4800.0 E1319.004
G1 X4.0 Y17.12 Z7.7 F4800.0 E1319.174
G1 X7.2 Y16.8 Z7.7 F4800.0 E1319.344
G1 X10.4 Y15.83 Z7.7 F4800.0 E1319.521
G1 X13.2 Y14.33 Z7.7 F4800.0 E1319.688
G1 X15.6 Y12.37 Z7.7 F4800.0 E1319.852
G1 X17.6 Y9.99 Z7.7 F4800.0 E1320.016
G1 X19.2 Y7.14 Z7.7 F4800.0 E1320.189
G1 X20.0 Y4.72 Z7.7 F4800.0 E1320.324
G1 X20.4 Y2.7 Z7.7 F4800.0 E1320.433
G1 X20.4 Y-1.7 Z7.7 F4800.0 E1320.665
G1 X20.0 Y-3.72 Z7.7 F4800.0 E1320.774
G1 X19.2 Y-6.14 Z7.7 F4800.0 E1320.908
G1 X17.6 Y-8.99 Z7.7 F4800.0 E1321.081
G1 X15.6 Y-11.37 Z7.7 F4800.0 E1321.245
G1 X13.2 Y-13.33 Z7.7 F4800.0 E1321.409
G1 X10.4 Y-14.83 Z7.7 F4800.0 E1321.577
G1 X7.2 Y-15.8 Z7.7 F4800.0 E1321.753
G1 X4.0 Y-16.12 Z7.7 F4800.0 E1321.923
G1 X0.8 Y-15.8 Z7.7 F4800.0 E1322.093
G1 X-0.4 Y-15.45 Z7.7 F4800.0 E1322.159
G1 X7.79 Y-6.83 Z7.7 F4800.0 E1322.787
G1 X8.59 Y-6.39 Z7.7 F4800.0 E1322.835
G1 X9.45 Y-5.69 Z7.7 F4800.0 E1322.894
G1 X10.31 Y-4.81 Z7.7 F4800.0 E1322.959
G1 X10.4 Y-4.07 Z7.7 F4800.0 E1322.998
G1 X9.6 Y-5.05 Z7.7 F4800.0 E1323.065
G1 X8.8 Y-5.71 Z7.7 F4800.0 E1323.12
G1 X8.0 Y-6.26 Z7.7 F4800.0 E1323.171
G1 X6.8 Y-6.85 Z7.7 F4800.0 E1323.242
G1 X5.6 Y-7.22 Z7.7 F4800.0 E1323.308
G1 X4.0 Y-7.39 Z7.7 F4800.0 E1323.393
G1 X2.4 Y-7.22 Z7.7 F4800.0 E1323.478
G1 X1.2 Y-6.85 Z7.7 F4800.0 E1323.544
G1 X-0.4 Y-6.04 Z7.7 F4800.0 E1323.639
G1 X-1.6 Y-5.05 Z7.7 F4800.0 E1323.721
G1 X-2.4 Y-4.07 Z7.7 F4800.0 E1323.788
G1 X-3.2 Y-2.68 Z7.7 F4800.0 E1323.873
G1 X-3.6 Y-1.48 Z7.7 F4800.0 E1323.94
G1 F1200.0
G1 E1322.94
G1 F4800.0
M103
G1 X-0.8 Y-15.32 Z7.7 F4200.0
G1 F1200.0
G1 E1323.94
G1 F4200.0
M101
G1 X-2.4 Y-14.83 Z7.7 F4800.0 E1324.028
G1 X-5.2 Y-13.33 Z7.7 F4800.0 E1324.196
G1 X-7.6 Y-11.37 Z7.7 F4800.0 E1324.359
G1 X-9.6 Y-8.99 Z7.7 F4800.0 E1324.524
G1 X-11.2 Y-6.14 Z7.7 F4800.0 E1324.696
G1 X-12.0 Y-3.72 Z7.7 F4800.0 E1324.831
G1 X-12.4 Y-1.7 Z7.7 F4800.0 E1324.94
G1 X-12.4 Y2.7 Z7.7 F4800.0 E1325.172
G1 X-12.0 Y4.72 Z7.7 F4800.0 E1325.281
G1 X-11.2 Y7.14 Z7.7 F4800.0 E1325.416
G1 X-9.6 Y9.99 Z7.7 F4800.0 E1325.589
G1 X-7.6 Y12.37 Z7.7 F4800.0 E1325.753
G1 X-5.2 Y14.33 Z7.7 F4800.0 E1325.916
G1 X-2.4 Y15.83 Z7.7 F4800.0 E1326.084
G1 X-0.4 Y16.45 Z7.7 F4800.0 E1326.195
G1 F1200.0
G1 E1325.195
G1 F4800.0
M103
(</infill>)
(</nestedRing>)
(</rotation>)
(</layer>)
(<layer> 7.965 )
(<rotation> (-1+1.22464679915e-16j) )
(<nestedRing>)
(<boundaryPerimeter>)
(<boundaryPoint> X16.375 Y-11.875 Z7.965 </boundaryPoint>)
(<boundaryPoint> X18.551 Y-9.223 Z7.965 </boundaryPoint>)
(<boundaryPoint> X20.168 Y-6.197 Z7.965 </boundaryPoint>)
(<boundaryPoint> X21.164 Y-2.914 Z7.965 </boundaryPoint>)
(<boundaryPoint> X21.501 Y0.5 Z7.965 </boundaryPoint>)
(<boundaryPoint> X21.164 Y3.914 Z7.965 </boundaryPoint>)
(<boundaryPoint> X20.168 Y7.197 Z7.965 </boundaryPoint>)
(<boundaryPoint> X18.551 Y10.223 Z7.965 </boundaryPoint>)
(<boundaryPoint> X16.375 Y12.875 Z7.965 </boundaryPoint>)
(<boundaryPoint> X13.723 Y15.051 Z7.965 </boundaryPoint>)
(<boundaryPoint> X10.697 Y16.668 Z7.965 </boundaryPoint>)
(<boundaryPoint> X7.414 Y17.664 Z7.965 </boundaryPoint>)
(<boundaryPoint> X4.0 Y18.001 Z7.965 </boundaryPoint>)
(<boundaryPoint> X0.586 Y17.664 Z7.965 </boundaryPoint>)
(<boundaryPoint> X-2.697 Y16.668 Z7.965 </boundaryPoint>)
(<boundaryPoint> X-5.723 Y15.051 Z7.965 </boundaryPoint>)
(<boundaryPoint> X-8.375 Y12.875 Z7.965 </boundaryPoint>)
(<boundaryPoint> X-10.551 Y10.223 Z7.965 </boundaryPoint>)
(<boundaryPoint> X-12.168 Y7.197 Z7.965 </boundaryPoint>)
(<boundaryPoint> X-13.164 Y3.914 Z7.965 </boundaryPoint>)
(<boundaryPoint> X-13.501 Y0.5 Z7.965 </boundaryPoint>)
(<boundaryPoint> X-13.164 Y-2.914 Z7.965 </boundaryPoint>)
(<boundaryPoint> X-12.168 Y-6.197 Z7.965 </boundaryPoint>)
(<boundaryPoint> X-10.551 Y-9.223 Z7.965 </boundaryPoint>)
(<boundaryPoint> X-8.375 Y-11.875 Z7.965 </boundaryPoint>)
(<boundaryPoint> X-5.723 Y-14.051 Z7.965 </boundaryPoint>)
(<boundaryPoint> X-2.697 Y-15.668 Z7.965 </boundaryPoint>)
(<boundaryPoint> X0.586 Y-16.664 Z7.965 </boundaryPoint>)
(<boundaryPoint> X4.0 Y-17.001 Z7.965 </boundaryPoint>)
(<boundaryPoint> X7.414 Y-16.664 Z7.965 </boundaryPoint>)
(<boundaryPoint> X10.697 Y-15.668 Z7.965 </boundaryPoint>)
(<boundaryPoint> X13.723 Y-14.051 Z7.965 </boundaryPoint>)
(<loop> inner )
G1 X-2.84 Y3.33 Z7.97 F4200.0
G1 X-3.26 Y-0.94 Z7.97 F4200.0
G1 X-1.33 Y-4.92 Z7.97 F4200.0
G1 F1200.0
G1 E1326.195
G1 F4200.0
M101
G1 X-1.38 Y-4.88 Z7.97 F4800.0 E1326.198
G1 X-2.32 Y-3.73 Z7.97 F4800.0 E1326.277
G1 X-3.03 Y-2.41 Z7.97 F4800.0 E1326.356
G1 X-3.46 Y-0.98 Z7.97 F4800.0 E1326.434
G1 X-3.61 Y0.5 Z7.97 F4800.0 E1326.513
G1 X-3.46 Y1.98 Z7.97 F4800.0 E1326.592
G1 X-3.03 Y3.41 Z7.97 F4800.0 E1326.671
G1 X-2.32 Y4.72 Z7.97 F4800.0 E1326.749
G1 X-1.38 Y5.88 Z7.97 F4800.0 E1326.828
G1 X-0.23 Y6.82 Z7.97 F4800.0 E1326.907
G1 X1.09 Y7.53 Z7.97 F4800.0 E1326.986
G1 X2.52 Y7.96 Z7.97 F4800.0 E1327.064
G1 X4.0 Y8.11 Z7.97 F4800.0 E1327.143
G1 X5.48 Y7.96 Z7.97 F4800.0 E1327.222
G1 X6.91 Y7.53 Z7.97 F4800.0 E1327.301
G1 X8.23 Y6.82 Z7.97 F4800.0 E1327.379
G1 X9.38 Y5.88 Z7.97 F4800.0 E1327.458
G1 X10.32 Y4.72 Z7.97 F4800.0 E1327.537
G1 X11.03 Y3.41 Z7.97 F4800.0 E1327.616
G1 X11.46 Y1.98 Z7.97 F4800.0 E1327.694
G1 X11.61 Y0.5 Z7.97 F4800.0 E1327.773
G1 X11.46 Y-0.98 Z7.97 F4800.0 E1327.852
G1 X11.03 Y-2.41 Z7.97 F4800.0 E1327.931
G1 X10.32 Y-3.73 Z7.97 F4800.0 E1328.009
G1 X9.38 Y-4.88 Z7.97 F4800.0 E1328.088
G1 X8.23 Y-5.82 Z7.97 F4800.0 E1328.167
G1 X6.91 Y-6.53 Z7.97 F4800.0 E1328.246
G1 X5.48 Y-6.96 Z7.97 F4800.0 E1328.324
G1 X4.0 Y-7.11 Z7.97 F4800.0 E1328.403
G1 X2.52 Y-6.96 Z7.97 F4800.0 E1328.482
G1 X1.09 Y-6.53 Z7.97 F4800.0 E1328.561
G1 X-0.23 Y-5.82 Z7.97 F4800.0 E1328.639
G1 X-1.33 Y-4.92 Z7.97 F4800.0 E1328.715
G1 F1200.0
G1 E1327.715
G1 F4800.0
M103
(</loop>)
(<loop> outer )
G1 X-7.3 Y-11.98 Z7.97 F4200.0
G1 F1200.0
G1 E1328.715
G1 F4200.0
M101
G1 X-7.24 Y-12.03 Z7.97 F4800.0 E1328.718
G1 X-5.39 Y-13.55 Z7.97 F4800.0 E1328.845
G1 X-2.47 Y-15.11 Z7.97 F4800.0 E1329.02
G1 X0.7 Y-16.07 Z7.97 F4800.0 E1329.195
G1 X4.0 Y-16.4 Z7.97 F4800.0 E1329.37
G1 X7.3 Y-16.07 Z7.97 F4800.0 E1329.545
G1 X10.47 Y-15.11 Z7.97 F4800.0 E1329.72
G1 X13.39 Y-13.55 Z7.97 F4800.0 E1329.895
G1 X15.95 Y-11.45 Z7.97 F4800.0 E1330.07
G1 X18.05 Y-8.89 Z7.97 F4800.0 E1330.245
G1 X19.61 Y-5.97 Z7.97 F4800.0 E1330.42
G1 X20.57 Y-2.8 Z7.97 F4800.0 E1330.595
G1 X20.9 Y0.5 Z7.97 F4800.0 E1330.77
G1 X20.57 Y3.8 Z7.97 F4800.0 E1330.945
G1 X19.61 Y6.97 Z7.97 F4800.0 E1331.12
G1 X18.05 Y9.89 Z7.97 F4800.0 E1331.295
G1 X15.95 Y12.45 Z7.97 F4800.0 E1331.47
G1 X13.39 Y14.55 Z7.97 F4800.0 E1331.645
G1 X10.47 Y16.11 Z7.97 F4800.0 E1331.82
G1 X7.3 Y17.07 Z7.97 F4800.0 E1331.995
G1 X4.0 Y17.4 Z7.97 F4800.0 E1332.17
G1 X0.7 Y17.07 Z7.97 F4800.0 E1332.345
G1 X-2.47 Y16.11 Z7.97 F4800.0 E1332.52
G1 X-5.39 Y14.55 Z7.97 F4800.0 E1332.695
G1 X-7.95 Y12.45 Z7.97 F4800.0 E1332.87
G1 X-10.05 Y9.89 Z7.97 F4800.0 E1333.045
G1 X-11.61 Y6.97 Z7.97 F4800.0 E1333.22
G1 X-12.57 Y3.8 Z7.97 F4800.0 E1333.395
G1 X-12.9 Y0.5 Z7.97 F4800.0 E1333.57
G1 X-12.57 Y-2.8 Z7.97 F4800.0 E1333.745
G1 X-11.61 Y-5.97 Z7.97 F4800.0 E1333.92
G1 X-10.05 Y-8.89 Z7.97 F4800.0 E1334.095
G1 X-7.95 Y-11.45 Z7.97 F4800.0 E1334.27
G1 X-7.3 Y-11.98 Z7.97 F4800.0 E1334.314
G1 F1200.0
G1 E1334.314
G1 F4800.0
M103
(</loop>)
(<edge> outer )
;M108 R40.0
G1 X-7.55 Y-12.29 Z7.97 F4200.0
G1 F1200.0
G1 E1334.314
G1 F4200.0
M101
G1 X-7.5 Y-12.34 Z7.97 F2400.0 E1334.318
G1 X-5.61 Y-13.88 Z7.97 F2400.0 E1334.447
G1 X-2.62 Y-15.48 Z7.97 F2400.0 E1334.626
G1 X0.63 Y-16.47 Z7.97 F2400.0 E1334.805
G1 X4.0 Y-16.8 Z7.97 F2400.0 E1334.984
G1 X7.38 Y-16.47 Z7.97 F2400.0 E1335.163
G1 X10.62 Y-15.48 Z7.97 F2400.0 E1335.342
G1 X13.61 Y-13.88 Z7.97 F2400.0 E1335.521
G1 X16.23 Y-11.73 Z7.97 F2400.0 E1335.701
G1 X18.38 Y-9.11 Z7.97 F2400.0 E1335.88
G1 X19.98 Y-6.12 Z7.97 F2400.0 E1336.059
G1 X20.97 Y-2.88 Z7.97 F2400.0 E1336.238
G1 X21.3 Y0.5 Z7.97 F2400.0 E1336.417
G1 X20.97 Y3.88 Z7.97 F2400.0 E1336.596
G1 X19.98 Y7.12 Z7.97 F2400.0 E1336.775
G1 X18.38 Y10.11 Z7.97 F2400.0 E1336.955
G1 X16.23 Y12.73 Z7.97 F2400.0 E1337.134
G1 X13.61 Y14.88 Z7.97 F2400.0 E1337.313
G1 X10.62 Y16.48 Z7.97 F2400.0 E1337.492
G1 X7.38 Y17.47 Z7.97 F2400.0 E1337.671
G1 X4.0 Y17.8 Z7.97 F2400.0 E1337.85
G1 X0.63 Y17.47 Z7.97 F2400.0 E1338.029
G1 X-2.62 Y16.48 Z7.97 F2400.0 E1338.209
G1 X-5.61 Y14.88 Z7.97 F2400.0 E1338.388
G1 X-8.23 Y12.73 Z7.97 F2400.0 E1338.567
G1 X-10.38 Y10.11 Z7.97 F2400.0 E1338.746
G1 X-11.98 Y7.12 Z7.97 F2400.0 E1338.925
G1 X-12.97 Y3.88 Z7.97 F2400.0 E1339.104
G1 X-13.3 Y0.5 Z7.97 F2400.0 E1339.284
G1 X-12.97 Y-2.88 Z7.97 F2400.0 E1339.463
G1 X-11.98 Y-6.12 Z7.97 F2400.0 E1339.642
G1 X-10.38 Y-9.11 Z7.97 F2400.0 E1339.821
G1 X-8.23 Y-11.73 Z7.97 F2400.0 E1340.0
G1 X-7.55 Y-12.29 Z7.97 F2400.0 E1340.047
G1 F1200.0
G1 E1339.047
G1 F2400.0
M103
(</edge>)
(</boundaryPerimeter>)
(<nestedRing>)
(<boundaryPerimeter>)
(<boundaryPoint> X4.0 Y7.502 Z7.965 </boundaryPoint>)
(<boundaryPoint> X5.366 Y7.367 Z7.965 </boundaryPoint>)
(<boundaryPoint> X6.679 Y6.969 Z7.965 </boundaryPoint>)
(<boundaryPoint> X7.89 Y6.322 Z7.965 </boundaryPoint>)
(<boundaryPoint> X8.951 Y5.451 Z7.965 </boundaryPoint>)
(<boundaryPoint> X9.822 Y4.39 Z7.965 </boundaryPoint>)
(<boundaryPoint> X10.469 Y3.179 Z7.965 </boundaryPoint>)
(<boundaryPoint> X10.867 Y1.866 Z7.965 </boundaryPoint>)
(<boundaryPoint> X11.002 Y0.5 Z7.965 </boundaryPoint>)
(<boundaryPoint> X10.867 Y-0.866 Z7.965 </boundaryPoint>)
(<boundaryPoint> X10.469 Y-2.179 Z7.965 </boundaryPoint>)
(<boundaryPoint> X9.822 Y-3.39 Z7.965 </boundaryPoint>)
(<boundaryPoint> X8.951 Y-4.451 Z7.965 </boundaryPoint>)
(<boundaryPoint> X7.89 Y-5.322 Z7.965 </boundaryPoint>)
(<boundaryPoint> X6.679 Y-5.969 Z7.965 </boundaryPoint>)
(<boundaryPoint> X5.366 Y-6.367 Z7.965 </boundaryPoint>)
(<boundaryPoint> X4.0 Y-6.502 Z7.965 </boundaryPoint>)
(<boundaryPoint> X2.634 Y-6.367 Z7.965 </boundaryPoint>)
(<boundaryPoint> X1.321 Y-5.969 Z7.965 </boundaryPoint>)
(<boundaryPoint> X0.11 Y-5.322 Z7.965 </boundaryPoint>)
(<boundaryPoint> X-0.951 Y-4.451 Z7.965 </boundaryPoint>)
(<boundaryPoint> X-1.822 Y-3.39 Z7.965 </boundaryPoint>)
(<boundaryPoint> X-2.469 Y-2.179 Z7.965 </boundaryPoint>)
(<boundaryPoint> X-2.867 Y-0.866 Z7.965 </boundaryPoint>)
(<boundaryPoint> X-3.002 Y0.5 Z7.965 </boundaryPoint>)
(<boundaryPoint> X-2.867 Y1.866 Z7.965 </boundaryPoint>)
(<boundaryPoint> X-2.469 Y3.179 Z7.965 </boundaryPoint>)
(<boundaryPoint> X-1.822 Y4.39 Z7.965 </boundaryPoint>)
(<boundaryPoint> X-0.951 Y5.451 Z7.965 </boundaryPoint>)
(<boundaryPoint> X0.11 Y6.322 Z7.965 </boundaryPoint>)
(<boundaryPoint> X1.321 Y6.969 Z7.965 </boundaryPoint>)
(<boundaryPoint> X2.634 Y7.367 Z7.965 </boundaryPoint>)
(<edge> inner )
G1 X-1.04 Y-4.64 Z7.97 F4200.0
G1 F1200.0
G1 E1340.047
G1 F4200.0
M101
[truncated: 982,403 more chars]
