# Supplementary material for: Using Voice Coils to Actuate Modular Soft Robots: Wormbot, an Example
Source: Soft Robot. 2016 Dec 1;3(4):198–204. doi: 10.1089/soro.2016.0009 (PMC5180079; doi:10.1089/soro.2016.0009)
Supplement: Supplemental data [file Supp_Data.zip › Supplemental Information/3D Printer Parts/Tripple Reel/triple_reel.gcode]

(** This GCode was generated by ReplicatorG 0040 **)
(*  using Skeinforge (50)  *)
(*  for a Dual headed The Replicator  *)
(*  on 2014/11/07 10:16:14 (+0000) *)
(**** start.gcode for The Replicator, dual head ****)
M103 (disable RPM)
M73 P0 (enable build progress)
G21 (set units to mm)
G90 (set positioning to absolute)
M109 S110 T1 (set HBP temperature)
M104 S220 T1 (set extruder temperature) (temp updated by printOMatic)
(**** begin homing ****)
G162 X Y F2500 (home XY axes maximum)
G161 Z F1100 (home Z axis minimum)
G92 Z-5 (set Z to -5)
G1 Z0.0 (move Z to "0")
G161 Z F100 (home Z axis minimum)
M132 X Y Z A B (Recall stored home offsets for XYZAB axis)
(**** end homing ****)
G1 X-110.5 Y-74 Z150 F3300.0 (move to waiting position)
G130 X20 Y20 Z20 A20 B20 (Lower stepper Vrefs while heating)
M6 T1 (wait for toolhead, and HBP to reach temperature)
G130 X127 Y127 Z40 A127 B127 (Set Stepper motor Vref to defaults)
M108 R3.0 T1
G0 X-110.5 Y-74 (Position Nozzle)
G0 Z0.6      (Position Height)
M108 R5.0    (Set Extruder Speed)
M101         (Start Extruder)
G4 P2000     (Create Anchor)
(**** end of start.gcode ****)
(<format> skeinforge gcode </format>)
(<version> 12.03.14 </version>)
(<created> 14.11.07|10:11 </created>)
(<extruderInitialization>)
(<craftTypeName> extrusion </craftTypeName>)
M105
(<decimalPlacesCarried> 3 </decimalPlacesCarried>)
(<layerThickness> 0.27 </layerThickness>)
(<infillWidth> 0.4 </infillWidth>)
(<volumeFraction> 0.82 </volumeFraction>)
(<infillPerimeterOverlap> 0.3 </infillPerimeterOverlap>)
(<sharpestProduct> 0.866 </sharpestProduct>)
(<layerHeight> 0.27 </layerHeight>)
(<threadSequenceString> loops edge infill </threadSequenceString>)
(<maximumZFeedRatePerSecond> 999.0 </maximumZFeedRatePerSecond>)
(<objectFirstLayerFeedRateInfillMultiplier> 0.9 </objectFirstLayerFeedRateInfillMultiplier>)
(<operatingFeedRatePerSecond> 80.0 </operatingFeedRatePerSecond>)
(<objectFirstLayerFlowRateInfillMultiplier> 0.8 </objectFirstLayerFlowRateInfillMultiplier>)
(<operatingFlowRate> 80.0 </operatingFlowRate>)
(<orbitalFeedRatePerSecond> 0.0 </orbitalFeedRatePerSecond>)
(<travelFeedRatePerSecond> 70.0 </travelFeedRatePerSecond>)
M126
(<edgeWidth> 0.4 </edgeWidth>)
(<perimeterWidth> 0.4 </perimeterWidth>)
(<profileName> ABS </profileName>)
(<settings>)
(<setting> alteration Activate_Alteration True </setting>)
(<setting> alteration Name_of_End_File:  </setting>)
(<setting> alteration Name_of_Start_File:  </setting>)
(<setting> alteration Remove_Redundant_Mcode True </setting>)
(<setting> alteration Replace_Variable_with_Setting True </setting>)
(<setting> comb Activate_Comb True </setting>)
(<setting> comb Running_Jump_Space_(mm): 2.0 </setting>)
(<setting> cool Activate_Cool True </setting>)
(<setting> cool Bridge_Cool_(Celcius): 1.0 </setting>)
(<setting> cool Orbit False </setting>)
(<setting> cool Slow_Down True </setting>)
(<setting> cool Maximum_Cool_(Celcius): 1.0 </setting>)
(<setting> cool Minimum_Layer_Time_(seconds): 5.0 </setting>)
(<setting> cool Minimum_Orbital_Radius_(millimeters): 10.0 </setting>)
(<setting> cool Name_of_Cool_End_File: cool_end.gcode </setting>)
(<setting> cool Name_of_Cool_Start_File: cool_start.gcode </setting>)
(<setting> cool Orbital_Outset_(millimeters): 2.0 </setting>)
(<setting> cool Turn_Fan_On_at_Beginning True </setting>)
(<setting> cool Turn_Fan_Off_at_Ending True </setting>)
(<setting> dimension Activate_Dimension True </setting>)
(<setting> dimension Absolute_Extrusion_Distance True </setting>)
(<setting> dimension Relative_Extrusion_Distance False </setting>)
(<setting> dimension Extruder_Retraction_Speed_(mm/s): 20.0 </setting>)
(<setting> dimension Filament_Diameter_(mm): 1.75 </setting>)
(<setting> dimension Filament_Packing_Density_(ratio): 0.85 </setting>)
(<setting> dimension Maximum_E_Value_before_Reset_(float): 91234.0 </setting>)
(<setting> dimension Minimum_Travel_for_Retraction_(millimeters): 1.0 </setting>)
(<setting> dimension Retract_Within_Island False </setting>)
(<setting> dimension Retraction_Distance_(millimeters): 1.0 </setting>)
(<setting> dimension Restart_Extra_Distance_(millimeters): 0.0 </setting>)
(<setting> export Activate_Export True </setting>)
(<setting> export Add_Descriptive_Extension False </setting>)
(<setting> export Add_Export_Suffix False </setting>)
(<setting> export Add_Profile_Extension False </setting>)
(<setting> export Add_Timestamp_Extension False </setting>)
(<setting> export Also_Send_Output_To:  </setting>)
(<setting> export Analyze_Gcode True </setting>)
(<setting> export Do_Not_Delete_Comments True </setting>)
(<setting> export Delete_Crafting_Comments False </setting>)
(<setting> export Delete_All_Comments False </setting>)
(<setting> export Do_Not_Change_Output True </setting>)
(<setting> export binary_16_byte False </setting>)
(<setting> export gcode_step False </setting>)
(<setting> export gcode_time_segment False </setting>)
(<setting> export gcode_small False </setting>)
(<setting> export File_Extension: gcode </setting>)
(<setting> export Name_of_Replace_File: replace.csv </setting>)
(<setting> export Save_Penultimate_Gcode False </setting>)
(<setting> fill Activate_Fill True </setting>)
(<setting> fill Diaphragm_Period_(layers): 100 </setting>)
(<setting> fill Diaphragm_Thickness_(layers): 0 </setting>)
(<setting> fill Extra_Shells_on_Alternating_Solid_Layer_(layers): 1 </setting>)
(<setting> fill Extra_Shells_on_Base_(layers): 1 </setting>)
(<setting> fill Extra_Shells_on_Sparse_Layer_(layers): 1 </setting>)
(<setting> fill Grid_Circle_Separation_over_Perimeter_Width_(ratio): 0.2 </setting>)
(<setting> fill Grid_Extra_Overlap_(ratio): 0.1 </setting>)
(<setting> fill Grid_Junction_Separation_Band_Height_(layers): 10 </setting>)
(<setting> fill Grid_Junction_Separation_over_Octogon_Radius_At_End_(ratio): 0.0 </setting>)
(<setting> fill Grid_Junction_Separation_over_Octogon_Radius_At_Middle_(ratio): 0.0 </setting>)
(<setting> fill Infill_Begin_Rotation_(degrees): 90.0 </setting>)
(<setting> fill Infill_Begin_Rotation_Repeat_(layers): 1 </setting>)
(<setting> fill Infill_Odd_Layer_Extra_Rotation_(degrees): 90.0 </setting>)
(<setting> fill Grid_Circular False </setting>)
(<setting> fill Grid_Hexagonal False </setting>)
(<setting> fill Grid_Rectangular True </setting>)
(<setting> fill Line False </setting>)
(<setting> fill Infill_Perimeter_Overlap_(ratio): 0.3 </setting>)
(<setting> fill Infill_Solidity_(ratio): 0.2 </setting>)
(<setting> fill Sharpest_Angle_(degrees): 60.0 </setting>)
(<setting> fill Solid_Surface_Thickness_(layers): 3 </setting>)
(<setting> fill Lower_Left True </setting>)
(<setting> fill Nearest False </setting>)
(<setting> fill Surrounding_Angle_(degrees): 60.0 </setting>)
(<setting> fill Infill_>_Loops_>_Perimeter False </setting>)
(<setting> fill Infill_>_Perimeter_>_Loops False </setting>)
(<setting> fill Loops_>_Infill_>_Perimeter False </setting>)
(<setting> fill Loops_>_Perimeter_>_Infill True </setting>)
(<setting> fill Perimeter_>_Infill_>_Loops False </setting>)
(<setting> fill Perimeter_>_Loops_>_Infill False </setting>)
(<setting> home Activate_Home True </setting>)
(<setting> home Name_of_Home_File: home.gcode </setting>)
(<setting> jitter Activate_Jitter True </setting>)
(<setting> jitter Jitter_Over_Perimeter_Width_(ratio): 2.0 </setting>)
(<setting> raft Activate_Raft True </setting>)
(<setting> raft Add_Raft,_Elevate_Nozzle,_Orbit: True </setting>)
(<setting> raft Base_Feed_Rate_Multiplier_(ratio): 0.75 </setting>)
(<setting> raft Base_Flow_Rate_Multiplier_(ratio): 0.6 </setting>)
(<setting> raft Base_Infill_Density_(ratio): 0.3 </setting>)
(<setting> raft Base_Layer_Thickness_over_Layer_Thickness: 2.2 </setting>)
(<setting> raft Base_Layers_(integer): 1 </setting>)
(<setting> raft Base_Nozzle_Lift_over_Base_Layer_Thickness_(ratio): 0.3 </setting>)
(<setting> raft Initial_Circling: False </setting>)
(<setting> raft Infill_Overhang_over_Extrusion_Width_(ratio): 0.1 </setting>)
(<setting> raft Interface_Feed_Rate_Multiplier_(ratio): 1.5 </setting>)
(<setting> raft Interface_Flow_Rate_Multiplier_(ratio): 0.7 </setting>)
(<setting> raft Interface_Infill_Density_(ratio): 0.4 </setting>)
(<setting> raft Interface_Layer_Thickness_over_Layer_Thickness: 1.8 </setting>)
(<setting> raft Interface_Layers_(integer): 2 </setting>)
(<setting> raft Interface_Nozzle_Lift_over_Interface_Layer_Thickness_(ratio): 0.3 </setting>)
(<setting> raft Name_of_Support_End_File: support_end.gcode </setting>)
(<setting> raft Name_of_Support_Start_File: support_start.gcode </setting>)
(<setting> raft Operating_Nozzle_Lift_over_Layer_Thickness_(ratio): 0.0 </setting>)
(<setting> raft Raft_Additional_Margin_over_Length_(%): 2.5 </setting>)
(<setting> raft Raft_Margin_(mm): 2.5 </setting>)
(<setting> raft Support_Cross_Hatch False </setting>)
(<setting> raft Support_Flow_Rate_over_Operating_Flow_Rate_(ratio): 0.7 </setting>)
(<setting> raft Support_Gap_over_Perimeter_Extrusion_Width_(ratio): 0.005 </setting>)
(<setting> raft None False </setting>)
(<setting> raft Empty_Layers_Only False </setting>)
(<setting> raft Everywhere True </setting>)
(<setting> raft Exterior_Only False </setting>)
(<setting> raft Support_Minimum_Angle_(degrees): 45.0 </setting>)
(<setting> speed Activate_Speed True </setting>)
(<setting> speed Add_Flow_Rate: True </setting>)
(<setting> speed Bridge_Feed_Rate_Multiplier_(ratio): 1.0 </setting>)
(<setting> speed Bridge_Flow_Rate_Multiplier_(ratio): 1.0 </setting>)
(<setting> speed Duty_Cyle_at_Beginning_(portion): 1.0 </setting>)
(<setting> speed Duty_Cyle_at_Ending_(portion): 0.0 </setting>)
(<setting> speed Feed_Rate_(mm/s): 80.0 </setting>)
(<setting> speed Flow_Rate_Setting_(float): 80.0 </setting>)
(<setting> speed Object_First_Layer_Feed_Rate_Infill_Multiplier_(ratio): 0.9 </setting>)
(<setting> speed Object_First_Layer_Feed_Rate_Perimeter_Multiplier_(ratio): 0.9 </setting>)
(<setting> speed Object_First_Layer_Flow_Rate_Infill_Multiplier_(ratio): 0.8 </setting>)
(<setting> speed Object_First_Layer_Flow_Rate_Perimeter_Multiplier_(ratio): 0.9 </setting>)
(<setting> speed Orbital_Feed_Rate_over_Operating_Feed_Rate_(ratio): 0.0 </setting>)
(<setting> speed Maximum_Z_Feed_Rate_(mm/s): 999.0 </setting>)
(<setting> speed Perimeter_Feed_Rate_Multiplier_(ratio): 0.5 </setting>)
(<setting> speed Perimeter_Flow_Rate_Multiplier_(ratio): 0.5 </setting>)
(<setting> speed Travel_Feed_Rate_(mm/s): 70.0 </setting>)
(</settings>)
(<timeStampPreface> 20141107_101201 </timeStampPreface>)
(<procedureName> carve </procedureName>)
(<procedureName> preface </procedureName>)
(<procedureName> inset </procedureName>)
(<procedureName> fill </procedureName>)
(<procedureName> speed </procedureName>)
(<procedureName> raft </procedureName>)
(<procedureName> jitter </procedureName>)
(<procedureName> comb </procedureName>)
(<procedureName> cool </procedureName>)
(<procedureName> dimension </procedureName>)
(<procedureName> alteration </procedureName>)
(<procedureName> export </procedureName>)
(</extruderInitialization>)
(<crafting>)
;M113 S1.0
;M108 R48.0
(<raftPerimeter>)
(<raftPoint> X-10.885 Y-16.74 </raftPoint>)
(<raftPoint> X-7.285 Y-18.54 </raftPoint>)
(<raftPoint> X7.285 Y-18.54 </raftPoint>)
(<raftPoint> X10.885 Y-16.74 </raftPoint>)
(<raftPoint> X12.749 Y-16.74 </raftPoint>)
(<raftPoint> X20.13 Y-9.359 </raftPoint>)
(<raftPoint> X20.951 Y-5.535 </raftPoint>)
(<raftPoint> X21.981 Y-3.846 </raftPoint>)
(<raftPoint> X21.549 Y-1.763 </raftPoint>)
(<raftPoint> X21.549 Y1.763 </raftPoint>)
(<raftPoint> X21.981 Y3.846 </raftPoint>)
(<raftPoint> X20.951 Y5.535 </raftPoint>)
(<raftPoint> X20.13 Y9.359 </raftPoint>)
(<raftPoint> X12.749 Y16.74 </raftPoint>)
(<raftPoint> X10.885 Y16.74 </raftPoint>)
(<raftPoint> X7.285 Y18.54 </raftPoint>)
(<raftPoint> X-7.285 Y18.54 </raftPoint>)
(<raftPoint> X-10.885 Y16.74 </raftPoint>)
(<raftPoint> X-12.749 Y16.74 </raftPoint>)
(<raftPoint> X-20.13 Y9.359 </raftPoint>)
(<raftPoint> X-20.951 Y5.535 </raftPoint>)
(<raftPoint> X-21.981 Y3.846 </raftPoint>)
(<raftPoint> X-21.549 Y1.763 </raftPoint>)
(<raftPoint> X-21.549 Y-1.763 </raftPoint>)
(<raftPoint> X-21.981 Y-3.846 </raftPoint>)
(<raftPoint> X-20.951 Y-5.535 </raftPoint>)
(<raftPoint> X-20.13 Y-9.359 </raftPoint>)
(<raftPoint> X-12.749 Y-16.74 </raftPoint>)
(</raftPerimeter>)
(<raftPerimeter>)
(<raftPoint> X-7.22 Y-6.953 </raftPoint>)
(<raftPoint> X-8.546 Y-5.211 </raftPoint>)
(<raftPoint> X-9.383 Y-3.486 </raftPoint>)
(<raftPoint> X-10.039 Y-0.0 </raftPoint>)
(<raftPoint> X-9.383 Y3.486 </raftPoint>)
(<raftPoint> X-8.546 Y5.211 </raftPoint>)
(<raftPoint> X-7.22 Y6.953 </raftPoint>)
(<raftPoint> X-3.464 Y10.26 </raftPoint>)
(<raftPoint> X3.464 Y10.26 </raftPoint>)
(<raftPoint> X7.22 Y6.953 </raftPoint>)
(<raftPoint> X8.546 Y5.211 </raftPoint>)
(<raftPoint> X9.383 Y3.486 </raftPoint>)
(<raftPoint> X10.039 Y0.0 </raftPoint>)
(<raftPoint> X9.383 Y-3.486 </raftPoint>)
(<raftPoint> X8.546 Y-5.211 </raftPoint>)
(<raftPoint> X7.22 Y-6.953 </raftPoint>)
(<raftPoint> X3.464 Y-10.26 </raftPoint>)
(<raftPoint> X-3.464 Y-10.26 </raftPoint>)
(</raftPerimeter>)
(<raftPerimeter>)
(<raftPoint> X-10.885 Y-16.74 </raftPoint>)
(<raftPoint> X-7.285 Y-18.54 </raftPoint>)
(<raftPoint> X7.285 Y-18.54 </raftPoint>)
(<raftPoint> X10.885 Y-16.74 </raftPoint>)
(<raftPoint> X12.749 Y-16.74 </raftPoint>)
(<raftPoint> X20.13 Y-9.359 </raftPoint>)
(<raftPoint> X20.951 Y-5.535 </raftPoint>)
(<raftPoint> X21.981 Y-3.846 </raftPoint>)
(<raftPoint> X21.549 Y-1.763 </raftPoint>)
(<raftPoint> X21.549 Y1.763 </raftPoint>)
(<raftPoint> X21.981 Y3.846 </raftPoint>)
(<raftPoint> X20.951 Y5.535 </raftPoint>)
(<raftPoint> X20.13 Y9.359 </raftPoint>)
(<raftPoint> X12.749 Y16.74 </raftPoint>)
(<raftPoint> X10.885 Y16.74 </raftPoint>)
(<raftPoint> X7.285 Y18.54 </raftPoint>)
(<raftPoint> X-7.285 Y18.54 </raftPoint>)
(<raftPoint> X-10.885 Y16.74 </raftPoint>)
(<raftPoint> X-12.749 Y16.74 </raftPoint>)
(<raftPoint> X-20.13 Y9.359 </raftPoint>)
(<raftPoint> X-20.951 Y5.535 </raftPoint>)
(<raftPoint> X-21.981 Y3.846 </raftPoint>)
(<raftPoint> X-21.549 Y1.763 </raftPoint>)
(<raftPoint> X-21.549 Y-1.763 </raftPoint>)
(<raftPoint> X-21.981 Y-3.846 </raftPoint>)
(<raftPoint> X-20.951 Y-5.535 </raftPoint>)
(<raftPoint> X-20.13 Y-9.359 </raftPoint>)
(<raftPoint> X-12.749 Y-16.74 </raftPoint>)
(</raftPerimeter>)
(<raftPerimeter>)
(<raftPoint> X-7.22 Y-6.953 </raftPoint>)
(<raftPoint> X-8.546 Y-5.211 </raftPoint>)
(<raftPoint> X-9.383 Y-3.486 </raftPoint>)
(<raftPoint> X-10.039 Y-0.0 </raftPoint>)
(<raftPoint> X-9.383 Y3.486 </raftPoint>)
(<raftPoint> X-8.546 Y5.211 </raftPoint>)
(<raftPoint> X-7.22 Y6.953 </raftPoint>)
(<raftPoint> X-3.464 Y10.26 </raftPoint>)
(<raftPoint> X3.464 Y10.26 </raftPoint>)
(<raftPoint> X7.22 Y6.953 </raftPoint>)
(<raftPoint> X8.546 Y5.211 </raftPoint>)
(<raftPoint> X9.383 Y3.486 </raftPoint>)
(<raftPoint> X10.039 Y0.0 </raftPoint>)
(<raftPoint> X9.383 Y-3.486 </raftPoint>)
(<raftPoint> X8.546 Y-5.211 </raftPoint>)
(<raftPoint> X7.22 Y-6.953 </raftPoint>)
(<raftPoint> X3.464 Y-10.26 </raftPoint>)
(<raftPoint> X-3.464 Y-10.26 </raftPoint>)
(</raftPerimeter>)
(<raftPerimeter>)
(<raftPoint> X-10.885 Y-16.74 </raftPoint>)
(<raftPoint> X-7.285 Y-18.54 </raftPoint>)
(<raftPoint> X7.285 Y-18.54 </raftPoint>)
(<raftPoint> X10.885 Y-16.74 </raftPoint>)
(<raftPoint> X12.749 Y-16.74 </raftPoint>)
(<raftPoint> X20.13 Y-9.359 </raftPoint>)
(<raftPoint> X20.951 Y-5.535 </raftPoint>)
(<raftPoint> X21.981 Y-3.846 </raftPoint>)
(<raftPoint> X21.549 Y-1.763 </raftPoint>)
(<raftPoint> X21.549 Y1.763 </raftPoint>)
(<raftPoint> X21.981 Y3.846 </raftPoint>)
(<raftPoint> X20.951 Y5.535 </raftPoint>)
(<raftPoint> X20.13 Y9.359 </raftPoint>)
(<raftPoint> X12.749 Y16.74 </raftPoint>)
(<raftPoint> X10.885 Y16.74 </raftPoint>)
(<raftPoint> X7.285 Y18.54 </raftPoint>)
(<raftPoint> X-7.285 Y18.54 </raftPoint>)
(<raftPoint> X-10.885 Y16.74 </raftPoint>)
(<raftPoint> X-12.749 Y16.74 </raftPoint>)
(<raftPoint> X-20.13 Y9.359 </raftPoint>)
(<raftPoint> X-20.951 Y5.535 </raftPoint>)
(<raftPoint> X-21.981 Y3.846 </raftPoint>)
(<raftPoint> X-21.549 Y1.763 </raftPoint>)
(<raftPoint> X-21.549 Y-1.763 </raftPoint>)
(<raftPoint> X-21.981 Y-3.846 </raftPoint>)
(<raftPoint> X-20.951 Y-5.535 </raftPoint>)
(<raftPoint> X-20.13 Y-9.359 </raftPoint>)
(<raftPoint> X-12.749 Y-16.74 </raftPoint>)
(</raftPerimeter>)
(<raftPerimeter>)
(<raftPoint> X-7.22 Y-6.953 </raftPoint>)
(<raftPoint> X-8.546 Y-5.211 </raftPoint>)
(<raftPoint> X-9.383 Y-3.486 </raftPoint>)
(<raftPoint> X-10.039 Y-0.0 </raftPoint>)
(<raftPoint> X-9.383 Y3.486 </raftPoint>)
(<raftPoint> X-8.546 Y5.211 </raftPoint>)
(<raftPoint> X-7.22 Y6.953 </raftPoint>)
(<raftPoint> X-3.464 Y10.26 </raftPoint>)
(<raftPoint> X3.464 Y10.26 </raftPoint>)
(<raftPoint> X7.22 Y6.953 </raftPoint>)
(<raftPoint> X8.546 Y5.211 </raftPoint>)
(<raftPoint> X9.383 Y3.486 </raftPoint>)
(<raftPoint> X10.039 Y0.0 </raftPoint>)
(<raftPoint> X9.383 Y-3.486 </raftPoint>)
(<raftPoint> X8.546 Y-5.211 </raftPoint>)
(<raftPoint> X7.22 Y-6.953 </raftPoint>)
(<raftPoint> X3.464 Y-10.26 </raftPoint>)
(<raftPoint> X-3.464 Y-10.26 </raftPoint>)
(</raftPerimeter>)
(<raftPerimeter>)
(<raftPoint> X-10.885 Y-16.74 </raftPoint>)
(<raftPoint> X-7.285 Y-18.54 </raftPoint>)
(<raftPoint> X7.285 Y-18.54 </raftPoint>)
(<raftPoint> X10.885 Y-16.74 </raftPoint>)
(<raftPoint> X12.749 Y-16.74 </raftPoint>)
(<raftPoint> X20.13 Y-9.359 </raftPoint>)
(<raftPoint> X20.951 Y-5.535 </raftPoint>)
(<raftPoint> X21.981 Y-3.846 </raftPoint>)
(<raftPoint> X21.549 Y-1.763 </raftPoint>)
(<raftPoint> X21.549 Y1.763 </raftPoint>)
(<raftPoint> X21.981 Y3.846 </raftPoint>)
(<raftPoint> X20.951 Y5.535 </raftPoint>)
(<raftPoint> X20.13 Y9.359 </raftPoint>)
(<raftPoint> X12.749 Y16.74 </raftPoint>)
(<raftPoint> X10.885 Y16.74 </raftPoint>)
(<raftPoint> X7.285 Y18.54 </raftPoint>)
(<raftPoint> X-7.285 Y18.54 </raftPoint>)
(<raftPoint> X-10.885 Y16.74 </raftPoint>)
(<raftPoint> X-12.749 Y16.74 </raftPoint>)
(<raftPoint> X-20.13 Y9.359 </raftPoint>)
(<raftPoint> X-20.951 Y5.535 </raftPoint>)
(<raftPoint> X-21.981 Y3.846 </raftPoint>)
(<raftPoint> X-21.549 Y1.763 </raftPoint>)
(<raftPoint> X-21.549 Y-1.763 </raftPoint>)
(<raftPoint> X-21.981 Y-3.846 </raftPoint>)
(<raftPoint> X-20.951 Y-5.535 </raftPoint>)
(<raftPoint> X-20.13 Y-9.359 </raftPoint>)
(<raftPoint> X-12.749 Y-16.74 </raftPoint>)
(</raftPerimeter>)
(<raftPerimeter>)
(<raftPoint> X-7.22 Y-6.953 </raftPoint>)
(<raftPoint> X-8.546 Y-5.211 </raftPoint>)
(<raftPoint> X-9.383 Y-3.486 </raftPoint>)
(<raftPoint> X-10.039 Y-0.0 </raftPoint>)
(<raftPoint> X-9.383 Y3.486 </raftPoint>)
(<raftPoint> X-8.546 Y5.211 </raftPoint>)
(<raftPoint> X-7.22 Y6.953 </raftPoint>)
(<raftPoint> X-3.464 Y10.26 </raftPoint>)
(<raftPoint> X3.464 Y10.26 </raftPoint>)
(<raftPoint> X7.22 Y6.953 </raftPoint>)
(<raftPoint> X8.546 Y5.211 </raftPoint>)
(<raftPoint> X9.383 Y3.486 </raftPoint>)
(<raftPoint> X10.039 Y0.0 </raftPoint>)
(<raftPoint> X9.383 Y-3.486 </raftPoint>)
(<raftPoint> X8.546 Y-5.211 </raftPoint>)
(<raftPoint> X7.22 Y-6.953 </raftPoint>)
(<raftPoint> X3.464 Y-10.26 </raftPoint>)
(<raftPoint> X-3.464 Y-10.26 </raftPoint>)
(</raftPerimeter>)
(<raftPerimeter>)
(<raftPoint> X-17.951 Y-5.581 </raftPoint>)
(<raftPoint> X-17.772 Y-7.167 </raftPoint>)
(<raftPoint> X-18.397 Y-9.249 </raftPoint>)
(<raftPoint> X-17.138 Y-10.948 </raftPoint>)
(<raftPoint> X-16.795 Y-12.778 </raftPoint>)
(<raftPoint> X-12.747 Y-16.74 </raftPoint>)
(<raftPoint> X-10.885 Y-16.74 </raftPoint>)
(<raftPoint> X-7.285 Y-18.54 </raftPoint>)
(<raftPoint> X7.285 Y-18.54 </raftPoint>)
(<raftPoint> X10.885 Y-16.74 </raftPoint>)
(<raftPoint> X12.747 Y-16.74 </raftPoint>)
(<raftPoint> X16.795 Y-12.778 </raftPoint>)
(<raftPoint> X17.138 Y-10.948 </raftPoint>)
(<raftPoint> X18.397 Y-9.249 </raftPoint>)
(<raftPoint> X17.772 Y-7.167 </raftPoint>)
(<raftPoint> X17.951 Y-5.581 </raftPoint>)
(<raftPoint> X21.96 Y-2.146 </raftPoint>)
(<raftPoint> X21.96 Y2.146 </raftPoint>)
(<raftPoint> X17.951 Y5.581 </raftPoint>)
(<raftPoint> X17.772 Y7.167 </raftPoint>)
(<raftPoint> X18.397 Y9.249 </raftPoint>)
(<raftPoint> X17.138 Y10.948 </raftPoint>)
(<raftPoint> X16.795 Y12.778 </raftPoint>)
(<raftPoint> X12.747 Y16.74 </raftPoint>)
(<raftPoint> X10.885 Y16.74 </raftPoint>)
(<raftPoint> X7.285 Y18.54 </raftPoint>)
(<raftPoint> X-7.285 Y18.54 </raftPoint>)
(<raftPoint> X-10.885 Y16.74 </raftPoint>)
(<raftPoint> X-12.747 Y16.74 </raftPoint>)
(<raftPoint> X-16.795 Y12.778 </raftPoint>)
(<raftPoint> X-17.138 Y10.948 </raftPoint>)
(<raftPoint> X-18.397 Y9.249 </raftPoint>)
(<raftPoint> X-17.772 Y7.167 </raftPoint>)
(<raftPoint> X-17.951 Y5.581 </raftPoint>)
(<raftPoint> X-21.96 Y2.146 </raftPoint>)
(<raftPoint> X-21.96 Y-2.146 </raftPoint>)
(</raftPerimeter>)
(<raftPerimeter>)
(<raftPoint> X-15.056 Y-8.857 </raftPoint>)
(<raftPoint> X-15.856 Y-5.108 </raftPoint>)
(<raftPoint> X-17.367 Y-1.723 </raftPoint>)
(<raftPoint> X-17.367 Y1.723 </raftPoint>)
(<raftPoint> X-15.856 Y5.108 </raftPoint>)
(<raftPoint> X-15.056 Y8.857 </raftPoint>)
(<raftPoint> X-13.907 Y10.571 </raftPoint>)
(<raftPoint> X-10.586 Y13.925 </raftPoint>)
(<raftPoint> X-3.515 Y17.46 </raftPoint>)
(<raftPoint> X3.516 Y17.46 </raftPoint>)
(<raftPoint> X10.329 Y14.103 </raftPoint>)
(<raftPoint> X13.908 Y10.569 </raftPoint>)
(<raftPoint> X15.056 Y8.857 </raftPoint>)
(<raftPoint> X15.856 Y5.108 </raftPoint>)
(<raftPoint> X17.367 Y1.723 </raftPoint>)
(<raftPoint> X17.367 Y-1.723 </raftPoint>)
(<raftPoint> X15.856 Y-5.108 </raftPoint>)
(<raftPoint> X15.056 Y-8.857 </raftPoint>)
(<raftPoint> X13.907 Y-10.571 </raftPoint>)
(<raftPoint> X10.586 Y-13.925 </raftPoint>)
(<raftPoint> X3.515 Y-17.46 </raftPoint>)
(<raftPoint> X-3.516 Y-17.46 </raftPoint>)
(<raftPoint> X-10.329 Y-14.103 </raftPoint>)
(<raftPoint> X-13.908 Y-10.569 </raftPoint>)
(</raftPerimeter>)
(<raftPerimeter>)
(<raftPoint> X-17.951 Y-5.581 </raftPoint>)
(<raftPoint> X-17.772 Y-7.167 </raftPoint>)
(<raftPoint> X-18.397 Y-9.249 </raftPoint>)
(<raftPoint> X-17.138 Y-10.948 </raftPoint>)
(<raftPoint> X-16.795 Y-12.778 </raftPoint>)
(<raftPoint> X-12.747 Y-16.74 </raftPoint>)
(<raftPoint> X-10.885 Y-16.74 </raftPoint>)
(<raftPoint> X-7.285 Y-18.54 </raftPoint>)
(<raftPoint> X7.285 Y-18.54 </raftPoint>)
(<raftPoint> X10.885 Y-16.74 </raftPoint>)
(<raftPoint> X12.747 Y-16.74 </raftPoint>)
(<raftPoint> X16.795 Y-12.778 </raftPoint>)
(<raftPoint> X17.138 Y-10.948 </raftPoint>)
(<raftPoint> X18.397 Y-9.249 </raftPoint>)
(<raftPoint> X17.772 Y-7.167 </raftPoint>)
(<raftPoint> X17.951 Y-5.581 </raftPoint>)
(<raftPoint> X21.96 Y-2.146 </raftPoint>)
(<raftPoint> X21.96 Y2.146 </raftPoint>)
(<raftPoint> X17.951 Y5.581 </raftPoint>)
(<raftPoint> X17.772 Y7.167 </raftPoint>)
(<raftPoint> X18.397 Y9.249 </raftPoint>)
(<raftPoint> X17.138 Y10.948 </raftPoint>)
(<raftPoint> X16.795 Y12.778 </raftPoint>)
(<raftPoint> X12.747 Y16.74 </raftPoint>)
(<raftPoint> X10.885 Y16.74 </raftPoint>)
(<raftPoint> X7.285 Y18.54 </raftPoint>)
(<raftPoint> X-7.285 Y18.54 </raftPoint>)
(<raftPoint> X-10.885 Y16.74 </raftPoint>)
(<raftPoint> X-12.747 Y16.74 </raftPoint>)
(<raftPoint> X-16.795 Y12.778 </raftPoint>)
(<raftPoint> X-17.138 Y10.948 </raftPoint>)
(<raftPoint> X-18.397 Y9.249 </raftPoint>)
(<raftPoint> X-17.772 Y7.167 </raftPoint>)
(<raftPoint> X-17.951 Y5.581 </raftPoint>)
(<raftPoint> X-21.96 Y2.146 </raftPoint>)
(<raftPoint> X-21.96 Y-2.146 </raftPoint>)
(</raftPerimeter>)
(<raftPerimeter>)
(<raftPoint> X-15.056 Y-8.857 </raftPoint>)
(<raftPoint> X-15.856 Y-5.108 </raftPoint>)
(<raftPoint> X-17.367 Y-1.723 </raftPoint>)
(<raftPoint> X-17.367 Y1.723 </raftPoint>)
(<raftPoint> X-15.856 Y5.108 </raftPoint>)
(<raftPoint> X-15.056 Y8.857 </raftPoint>)
(<raftPoint> X-13.907 Y10.571 </raftPoint>)
(<raftPoint> X-10.586 Y13.925 </raftPoint>)
(<raftPoint> X-3.515 Y17.46 </raftPoint>)
(<raftPoint> X3.516 Y17.46 </raftPoint>)
(<raftPoint> X10.329 Y14.103 </raftPoint>)
(<raftPoint> X13.908 Y10.569 </raftPoint>)
(<raftPoint> X15.056 Y8.857 </raftPoint>)
(<raftPoint> X15.856 Y5.108 </raftPoint>)
(<raftPoint> X17.367 Y1.723 </raftPoint>)
(<raftPoint> X17.367 Y-1.723 </raftPoint>)
(<raftPoint> X15.856 Y-5.108 </raftPoint>)
(<raftPoint> X15.056 Y-8.857 </raftPoint>)
(<raftPoint> X13.907 Y-10.571 </raftPoint>)
(<raftPoint> X10.586 Y-13.925 </raftPoint>)
(<raftPoint> X3.515 Y-17.46 </raftPoint>)
(<raftPoint> X-3.516 Y-17.46 </raftPoint>)
(<raftPoint> X-10.329 Y-14.103 </raftPoint>)
(<raftPoint> X-13.908 Y-10.569 </raftPoint>)
(</raftPerimeter>)
(<raftPerimeter>)
(<raftPoint> X-17.951 Y-5.581 </raftPoint>)
(<raftPoint> X-17.772 Y-7.167 </raftPoint>)
(<raftPoint> X-18.397 Y-9.249 </raftPoint>)
(<raftPoint> X-17.138 Y-10.948 </raftPoint>)
(<raftPoint> X-16.795 Y-12.778 </raftPoint>)
(<raftPoint> X-12.747 Y-16.74 </raftPoint>)
(<raftPoint> X-10.885 Y-16.74 </raftPoint>)
(<raftPoint> X-7.285 Y-18.54 </raftPoint>)
(<raftPoint> X7.285 Y-18.54 </raftPoint>)
(<raftPoint> X10.885 Y-16.74 </raftPoint>)
(<raftPoint> X12.747 Y-16.74 </raftPoint>)
(<raftPoint> X16.795 Y-12.778 </raftPoint>)
(<raftPoint> X17.138 Y-10.948 </raftPoint>)
(<raftPoint> X18.397 Y-9.249 </raftPoint>)
(<raftPoint> X17.772 Y-7.167 </raftPoint>)
(<raftPoint> X17.951 Y-5.581 </raftPoint>)
(<raftPoint> X21.96 Y-2.146 </raftPoint>)
(<raftPoint> X21.96 Y2.146 </raftPoint>)
(<raftPoint> X17.951 Y5.581 </raftPoint>)
(<raftPoint> X17.772 Y7.167 </raftPoint>)
(<raftPoint> X18.397 Y9.249 </raftPoint>)
(<raftPoint> X17.138 Y10.948 </raftPoint>)
(<raftPoint> X16.795 Y12.778 </raftPoint>)
(<raftPoint> X12.747 Y16.74 </raftPoint>)
(<raftPoint> X10.885 Y16.74 </raftPoint>)
(<raftPoint> X7.285 Y18.54 </raftPoint>)
(<raftPoint> X-7.285 Y18.54 </raftPoint>)
(<raftPoint> X-10.885 Y16.74 </raftPoint>)
(<raftPoint> X-12.747 Y16.74 </raftPoint>)
(<raftPoint> X-16.795 Y12.778 </raftPoint>)
(<raftPoint> X-17.138 Y10.948 </raftPoint>)
(<raftPoint> X-18.397 Y9.249 </raftPoint>)
(<raftPoint> X-17.772 Y7.167 </raftPoint>)
(<raftPoint> X-17.951 Y5.581 </raftPoint>)
(<raftPoint> X-21.96 Y2.146 </raftPoint>)
(<raftPoint> X-21.96 Y-2.146 </raftPoint>)
(</raftPerimeter>)
(<raftPerimeter>)
(<raftPoint> X-15.056 Y-8.857 </raftPoint>)
(<raftPoint> X-15.856 Y-5.108 </raftPoint>)
(<raftPoint> X-17.367 Y-1.723 </raftPoint>)
(<raftPoint> X-17.367 Y1.723 </raftPoint>)
(<raftPoint> X-15.856 Y5.108 </raftPoint>)
(<raftPoint> X-15.056 Y8.857 </raftPoint>)
(<raftPoint> X-13.907 Y10.571 </raftPoint>)
(<raftPoint> X-10.586 Y13.925 </raftPoint>)
(<raftPoint> X-3.515 Y17.46 </raftPoint>)
(<raftPoint> X3.516 Y17.46 </raftPoint>)
(<raftPoint> X10.329 Y14.103 </raftPoint>)
(<raftPoint> X13.908 Y10.569 </raftPoint>)
(<raftPoint> X15.056 Y8.857 </raftPoint>)
(<raftPoint> X15.856 Y5.108 </raftPoint>)
(<raftPoint> X17.367 Y1.723 </raftPoint>)
(<raftPoint> X17.367 Y-1.723 </raftPoint>)
(<raftPoint> X15.856 Y-5.108 </raftPoint>)
(<raftPoint> X15.056 Y-8.857 </raftPoint>)
(<raftPoint> X13.907 Y-10.571 </raftPoint>)
(<raftPoint> X10.586 Y-13.925 </raftPoint>)
(<raftPoint> X3.515 Y-17.46 </raftPoint>)
(<raftPoint> X-3.516 Y-17.46 </raftPoint>)
(<raftPoint> X-10.329 Y-14.103 </raftPoint>)
(<raftPoint> X-13.908 Y-10.569 </raftPoint>)
(</raftPerimeter>)
(<raftPerimeter>)
(<raftPoint> X-17.951 Y-5.581 </raftPoint>)
(<raftPoint> X-17.772 Y-7.167 </raftPoint>)
(<raftPoint> X-18.397 Y-9.249 </raftPoint>)
(<raftPoint> X-17.138 Y-10.948 </raftPoint>)
(<raftPoint> X-16.795 Y-12.778 </raftPoint>)
(<raftPoint> X-12.747 Y-16.74 </raftPoint>)
(<raftPoint> X-10.885 Y-16.74 </raftPoint>)
(<raftPoint> X-7.285 Y-18.54 </raftPoint>)
(<raftPoint> X7.285 Y-18.54 </raftPoint>)
(<raftPoint> X10.885 Y-16.74 </raftPoint>)
(<raftPoint> X12.747 Y-16.74 </raftPoint>)
(<raftPoint> X16.795 Y-12.778 </raftPoint>)
(<raftPoint> X17.138 Y-10.948 </raftPoint>)
(<raftPoint> X18.397 Y-9.249 </raftPoint>)
(<raftPoint> X17.772 Y-7.167 </raftPoint>)
(<raftPoint> X17.951 Y-5.581 </raftPoint>)
(<raftPoint> X21.96 Y-2.146 </raftPoint>)
(<raftPoint> X21.96 Y2.146 </raftPoint>)
(<raftPoint> X17.951 Y5.581 </raftPoint>)
(<raftPoint> X17.772 Y7.167 </raftPoint>)
(<raftPoint> X18.397 Y9.249 </raftPoint>)
(<raftPoint> X17.138 Y10.948 </raftPoint>)
(<raftPoint> X16.795 Y12.778 </raftPoint>)
(<raftPoint> X12.747 Y16.74 </raftPoint>)
(<raftPoint> X10.885 Y16.74 </raftPoint>)
(<raftPoint> X7.285 Y18.54 </raftPoint>)
(<raftPoint> X-7.285 Y18.54 </raftPoint>)
(<raftPoint> X-10.885 Y16.74 </raftPoint>)
(<raftPoint> X-12.747 Y16.74 </raftPoint>)
(<raftPoint> X-16.795 Y12.778 </raftPoint>)
(<raftPoint> X-17.138 Y10.948 </raftPoint>)
(<raftPoint> X-18.397 Y9.249 </raftPoint>)
(<raftPoint> X-17.772 Y7.167 </raftPoint>)
(<raftPoint> X-17.951 Y5.581 </raftPoint>)
(<raftPoint> X-21.96 Y2.146 </raftPoint>)
(<raftPoint> X-21.96 Y-2.146 </raftPoint>)
(</raftPerimeter>)
(<raftPerimeter>)
(<raftPoint> X-15.056 Y-8.857 </raftPoint>)
(<raftPoint> X-15.856 Y-5.108 </raftPoint>)
(<raftPoint> X-17.367 Y-1.723 </raftPoint>)
(<raftPoint> X-17.367 Y1.723 </raftPoint>)
(<raftPoint> X-15.856 Y5.108 </raftPoint>)
(<raftPoint> X-15.056 Y8.857 </raftPoint>)
(<raftPoint> X-13.907 Y10.571 </raftPoint>)
(<raftPoint> X-10.586 Y13.925 </raftPoint>)
(<raftPoint> X-3.515 Y17.46 </raftPoint>)
(<raftPoint> X3.516 Y17.46 </raftPoint>)
(<raftPoint> X10.329 Y14.103 </raftPoint>)
(<raftPoint> X13.908 Y10.569 </raftPoint>)
(<raftPoint> X15.056 Y8.857 </raftPoint>)
(<raftPoint> X15.856 Y5.108 </raftPoint>)
(<raftPoint> X17.367 Y1.723 </raftPoint>)
(<raftPoint> X17.367 Y-1.723 </raftPoint>)
(<raftPoint> X15.856 Y-5.108 </raftPoint>)
(<raftPoint> X15.056 Y-8.857 </raftPoint>)
(<raftPoint> X13.907 Y-10.571 </raftPoint>)
(<raftPoint> X10.586 Y-13.925 </raftPoint>)
(<raftPoint> X3.515 Y-17.46 </raftPoint>)
(<raftPoint> X-3.516 Y-17.46 </raftPoint>)
(<raftPoint> X-10.329 Y-14.103 </raftPoint>)
(<raftPoint> X-13.908 Y-10.569 </raftPoint>)
(</raftPerimeter>)
(<raftPerimeter>)
(<raftPoint> X-17.951 Y-5.581 </raftPoint>)
(<raftPoint> X-17.772 Y-7.167 </raftPoint>)
(<raftPoint> X-18.397 Y-9.249 </raftPoint>)
(<raftPoint> X-17.138 Y-10.948 </raftPoint>)
(<raftPoint> X-16.795 Y-12.778 </raftPoint>)
(<raftPoint> X-12.747 Y-16.74 </raftPoint>)
(<raftPoint> X-10.885 Y-16.74 </raftPoint>)
(<raftPoint> X-7.285 Y-18.54 </raftPoint>)
(<raftPoint> X7.285 Y-18.54 </raftPoint>)
(<raftPoint> X10.885 Y-16.74 </raftPoint>)
(<raftPoint> X12.747 Y-16.74 </raftPoint>)
(<raftPoint> X16.795 Y-12.778 </raftPoint>)
(<raftPoint> X17.138 Y-10.948 </raftPoint>)
(<raftPoint> X18.397 Y-9.249 </raftPoint>)
(<raftPoint> X17.772 Y-7.167 </raftPoint>)
(<raftPoint> X17.951 Y-5.581 </raftPoint>)
(<raftPoint> X21.96 Y-2.146 </raftPoint>)
(<raftPoint> X21.96 Y2.146 </raftPoint>)
(<raftPoint> X17.951 Y5.581 </raftPoint>)
(<raftPoint> X17.772 Y7.167 </raftPoint>)
(<raftPoint> X18.397 Y9.249 </raftPoint>)
(<raftPoint> X17.138 Y10.948 </raftPoint>)
(<raftPoint> X16.795 Y12.778 </raftPoint>)
(<raftPoint> X12.747 Y16.74 </raftPoint>)
(<raftPoint> X10.885 Y16.74 </raftPoint>)
(<raftPoint> X7.285 Y18.54 </raftPoint>)
(<raftPoint> X-7.285 Y18.54 </raftPoint>)
(<raftPoint> X-10.885 Y16.74 </raftPoint>)
(<raftPoint> X-12.747 Y16.74 </raftPoint>)
(<raftPoint> X-16.795 Y12.778 </raftPoint>)
(<raftPoint> X-17.138 Y10.948 </raftPoint>)
(<raftPoint> X-18.397 Y9.249 </raftPoint>)
(<raftPoint> X-17.772 Y7.167 </raftPoint>)
(<raftPoint> X-17.951 Y5.581 </raftPoint>)
(<raftPoint> X-21.96 Y2.146 </raftPoint>)
(<raftPoint> X-21.96 Y-2.146 </raftPoint>)
(</raftPerimeter>)
(<raftPerimeter>)
(<raftPoint> X-15.056 Y-8.857 </raftPoint>)
(<raftPoint> X-15.856 Y-5.108 </raftPoint>)
(<raftPoint> X-17.367 Y-1.723 </raftPoint>)
(<raftPoint> X-17.367 Y1.723 </raftPoint>)
(<raftPoint> X-15.856 Y5.108 </raftPoint>)
(<raftPoint> X-15.056 Y8.857 </raftPoint>)
(<raftPoint> X-13.907 Y10.571 </raftPoint>)
(<raftPoint> X-10.586 Y13.925 </raftPoint>)
(<raftPoint> X-3.515 Y17.46 </raftPoint>)
(<raftPoint> X3.516 Y17.46 </raftPoint>)
(<raftPoint> X10.329 Y14.103 </raftPoint>)
(<raftPoint> X13.908 Y10.569 </raftPoint>)
(<raftPoint> X15.056 Y8.857 </raftPoint>)
(<raftPoint> X15.856 Y5.108 </raftPoint>)
(<raftPoint> X17.367 Y1.723 </raftPoint>)
(<raftPoint> X17.367 Y-1.723 </raftPoint>)
(<raftPoint> X15.856 Y-5.108 </raftPoint>)
(<raftPoint> X15.056 Y-8.857 </raftPoint>)
M73 P1 (display progress)
(<raftPoint> X13.907 Y-10.571 </raftPoint>)
(<raftPoint> X10.586 Y-13.925 </raftPoint>)
(<raftPoint> X3.515 Y-17.46 </raftPoint>)
(<raftPoint> X-3.516 Y-17.46 </raftPoint>)
(<raftPoint> X-10.329 Y-14.103 </raftPoint>)
(<raftPoint> X-13.908 Y-10.569 </raftPoint>)
(</raftPerimeter>)
(<raftPerimeter>)
(<raftPoint> X-17.951 Y-5.581 </raftPoint>)
(<raftPoint> X-17.772 Y-7.167 </raftPoint>)
(<raftPoint> X-18.397 Y-9.249 </raftPoint>)
(<raftPoint> X-17.138 Y-10.948 </raftPoint>)
(<raftPoint> X-16.795 Y-12.778 </raftPoint>)
(<raftPoint> X-12.747 Y-16.74 </raftPoint>)
(<raftPoint> X-10.885 Y-16.74 </raftPoint>)
(<raftPoint> X-7.285 Y-18.54 </raftPoint>)
(<raftPoint> X7.285 Y-18.54 </raftPoint>)
(<raftPoint> X10.885 Y-16.74 </raftPoint>)
(<raftPoint> X12.747 Y-16.74 </raftPoint>)
(<raftPoint> X16.795 Y-12.778 </raftPoint>)
(<raftPoint> X17.138 Y-10.948 </raftPoint>)
(<raftPoint> X18.397 Y-9.249 </raftPoint>)
(<raftPoint> X17.772 Y-7.167 </raftPoint>)
(<raftPoint> X17.951 Y-5.581 </raftPoint>)
(<raftPoint> X21.96 Y-2.146 </raftPoint>)
(<raftPoint> X21.96 Y2.146 </raftPoint>)
(<raftPoint> X17.951 Y5.581 </raftPoint>)
(<raftPoint> X17.772 Y7.167 </raftPoint>)
(<raftPoint> X18.397 Y9.249 </raftPoint>)
(<raftPoint> X17.138 Y10.948 </raftPoint>)
(<raftPoint> X16.795 Y12.778 </raftPoint>)
(<raftPoint> X12.747 Y16.74 </raftPoint>)
(<raftPoint> X10.885 Y16.74 </raftPoint>)
(<raftPoint> X7.285 Y18.54 </raftPoint>)
(<raftPoint> X-7.285 Y18.54 </raftPoint>)
(<raftPoint> X-10.885 Y16.74 </raftPoint>)
(<raftPoint> X-12.747 Y16.74 </raftPoint>)
(<raftPoint> X-16.795 Y12.778 </raftPoint>)
(<raftPoint> X-17.138 Y10.948 </raftPoint>)
(<raftPoint> X-18.397 Y9.249 </raftPoint>)
(<raftPoint> X-17.772 Y7.167 </raftPoint>)
(<raftPoint> X-17.951 Y5.581 </raftPoint>)
(<raftPoint> X-21.96 Y2.146 </raftPoint>)
(<raftPoint> X-21.96 Y-2.146 </raftPoint>)
(</raftPerimeter>)
(<raftPerimeter>)
(<raftPoint> X-15.056 Y-8.857 </raftPoint>)
(<raftPoint> X-15.856 Y-5.108 </raftPoint>)
(<raftPoint> X-17.367 Y-1.723 </raftPoint>)
(<raftPoint> X-17.367 Y1.723 </raftPoint>)
(<raftPoint> X-15.856 Y5.108 </raftPoint>)
(<raftPoint> X-15.056 Y8.857 </raftPoint>)
(<raftPoint> X-13.907 Y10.571 </raftPoint>)
(<raftPoint> X-10.586 Y13.925 </raftPoint>)
(<raftPoint> X-3.515 Y17.46 </raftPoint>)
(<raftPoint> X3.516 Y17.46 </raftPoint>)
(<raftPoint> X10.329 Y14.103 </raftPoint>)
(<raftPoint> X13.908 Y10.569 </raftPoint>)
(<raftPoint> X15.056 Y8.857 </raftPoint>)
(<raftPoint> X15.856 Y5.108 </raftPoint>)
(<raftPoint> X17.367 Y1.723 </raftPoint>)
(<raftPoint> X17.367 Y-1.723 </raftPoint>)
(<raftPoint> X15.856 Y-5.108 </raftPoint>)
(<raftPoint> X15.056 Y-8.857 </raftPoint>)
(<raftPoint> X13.907 Y-10.571 </raftPoint>)
(<raftPoint> X10.586 Y-13.925 </raftPoint>)
(<raftPoint> X3.515 Y-17.46 </raftPoint>)
(<raftPoint> X-3.516 Y-17.46 </raftPoint>)
(<raftPoint> X-10.329 Y-14.103 </raftPoint>)
(<raftPoint> X-13.908 Y-10.569 </raftPoint>)
(</raftPerimeter>)
(<raftPerimeter>)
(<raftPoint> X-17.951 Y-5.581 </raftPoint>)
(<raftPoint> X-17.772 Y-7.167 </raftPoint>)
(<raftPoint> X-18.397 Y-9.249 </raftPoint>)
(<raftPoint> X-17.138 Y-10.948 </raftPoint>)
(<raftPoint> X-16.795 Y-12.778 </raftPoint>)
(<raftPoint> X-12.747 Y-16.74 </raftPoint>)
(<raftPoint> X-10.885 Y-16.74 </raftPoint>)
(<raftPoint> X-7.285 Y-18.54 </raftPoint>)
(<raftPoint> X7.285 Y-18.54 </raftPoint>)
(<raftPoint> X10.885 Y-16.74 </raftPoint>)
(<raftPoint> X12.747 Y-16.74 </raftPoint>)
(<raftPoint> X16.795 Y-12.778 </raftPoint>)
(<raftPoint> X17.138 Y-10.948 </raftPoint>)
(<raftPoint> X18.397 Y-9.249 </raftPoint>)
(<raftPoint> X17.772 Y-7.167 </raftPoint>)
(<raftPoint> X17.951 Y-5.581 </raftPoint>)
(<raftPoint> X21.96 Y-2.146 </raftPoint>)
(<raftPoint> X21.96 Y2.146 </raftPoint>)
(<raftPoint> X17.951 Y5.581 </raftPoint>)
(<raftPoint> X17.772 Y7.167 </raftPoint>)
(<raftPoint> X18.397 Y9.249 </raftPoint>)
(<raftPoint> X17.138 Y10.948 </raftPoint>)
(<raftPoint> X16.795 Y12.778 </raftPoint>)
(<raftPoint> X12.747 Y16.74 </raftPoint>)
(<raftPoint> X10.885 Y16.74 </raftPoint>)
(<raftPoint> X7.285 Y18.54 </raftPoint>)
(<raftPoint> X-7.285 Y18.54 </raftPoint>)
(<raftPoint> X-10.885 Y16.74 </raftPoint>)
(<raftPoint> X-12.747 Y16.74 </raftPoint>)
(<raftPoint> X-16.795 Y12.778 </raftPoint>)
(<raftPoint> X-17.138 Y10.948 </raftPoint>)
(<raftPoint> X-18.397 Y9.249 </raftPoint>)
(<raftPoint> X-17.772 Y7.167 </raftPoint>)
(<raftPoint> X-17.951 Y5.581 </raftPoint>)
(<raftPoint> X-21.96 Y2.146 </raftPoint>)
(<raftPoint> X-21.96 Y-2.146 </raftPoint>)
(</raftPerimeter>)
(<raftPerimeter>)
(<raftPoint> X-15.056 Y-8.857 </raftPoint>)
(<raftPoint> X-15.856 Y-5.108 </raftPoint>)
(<raftPoint> X-17.367 Y-1.723 </raftPoint>)
(<raftPoint> X-17.367 Y1.723 </raftPoint>)
(<raftPoint> X-15.856 Y5.108 </raftPoint>)
(<raftPoint> X-15.056 Y8.857 </raftPoint>)
(<raftPoint> X-13.907 Y10.571 </raftPoint>)
(<raftPoint> X-10.586 Y13.925 </raftPoint>)
(<raftPoint> X-3.515 Y17.46 </raftPoint>)
(<raftPoint> X3.516 Y17.46 </raftPoint>)
(<raftPoint> X10.329 Y14.103 </raftPoint>)
(<raftPoint> X13.908 Y10.569 </raftPoint>)
(<raftPoint> X15.056 Y8.857 </raftPoint>)
(<raftPoint> X15.856 Y5.108 </raftPoint>)
(<raftPoint> X17.367 Y1.723 </raftPoint>)
(<raftPoint> X17.367 Y-1.723 </raftPoint>)
(<raftPoint> X15.856 Y-5.108 </raftPoint>)
(<raftPoint> X15.056 Y-8.857 </raftPoint>)
(<raftPoint> X13.907 Y-10.571 </raftPoint>)
(<raftPoint> X10.586 Y-13.925 </raftPoint>)
(<raftPoint> X3.515 Y-17.46 </raftPoint>)
(<raftPoint> X-3.516 Y-17.46 </raftPoint>)
(<raftPoint> X-10.329 Y-14.103 </raftPoint>)
(<raftPoint> X-13.908 Y-10.569 </raftPoint>)
(</raftPerimeter>)
(<raftPerimeter>)
(<raftPoint> X-10.885 Y-16.74 </raftPoint>)
(<raftPoint> X-7.285 Y-18.54 </raftPoint>)
(<raftPoint> X7.285 Y-18.54 </raftPoint>)
(<raftPoint> X10.885 Y-16.74 </raftPoint>)
(<raftPoint> X12.749 Y-16.74 </raftPoint>)
(<raftPoint> X20.13 Y-9.359 </raftPoint>)
(<raftPoint> X20.951 Y-5.535 </raftPoint>)
(<raftPoint> X21.981 Y-3.846 </raftPoint>)
(<raftPoint> X21.549 Y-1.763 </raftPoint>)
(<raftPoint> X21.549 Y1.763 </raftPoint>)
(<raftPoint> X21.981 Y3.846 </raftPoint>)
(<raftPoint> X20.951 Y5.535 </raftPoint>)
(<raftPoint> X20.13 Y9.359 </raftPoint>)
(<raftPoint> X12.749 Y16.74 </raftPoint>)
(<raftPoint> X10.885 Y16.74 </raftPoint>)
(<raftPoint> X7.285 Y18.54 </raftPoint>)
(<raftPoint> X-7.285 Y18.54 </raftPoint>)
(<raftPoint> X-10.885 Y16.74 </raftPoint>)
(<raftPoint> X-12.749 Y16.74 </raftPoint>)
(<raftPoint> X-20.13 Y9.359 </raftPoint>)
(<raftPoint> X-20.951 Y5.535 </raftPoint>)
(<raftPoint> X-21.981 Y3.846 </raftPoint>)
(<raftPoint> X-21.549 Y1.763 </raftPoint>)
(<raftPoint> X-21.549 Y-1.763 </raftPoint>)
(<raftPoint> X-21.981 Y-3.846 </raftPoint>)
(<raftPoint> X-20.951 Y-5.535 </raftPoint>)
(<raftPoint> X-20.13 Y-9.359 </raftPoint>)
(<raftPoint> X-12.749 Y-16.74 </raftPoint>)
(</raftPerimeter>)
(<raftPerimeter>)
(<raftPoint> X-6.806 Y-1.69 </raftPoint>)
(<raftPoint> X-7.041 Y-0.0 </raftPoint>)
(<raftPoint> X-6.806 Y1.69 </raftPoint>)
(<raftPoint> X-5.105 Y5.005 </raftPoint>)
(<raftPoint> X-3.387 Y6.724 </raftPoint>)
(<raftPoint> X0.0 Y8.418 </raftPoint>)
(<raftPoint> X3.387 Y6.724 </raftPoint>)
(<raftPoint> X5.105 Y5.005 </raftPoint>)
(<raftPoint> X6.806 Y1.69 </raftPoint>)
(<raftPoint> X7.041 Y0.0 </raftPoint>)
(<raftPoint> X6.806 Y-1.69 </raftPoint>)
(<raftPoint> X5.105 Y-5.005 </raftPoint>)
(<raftPoint> X3.387 Y-6.724 </raftPoint>)
(<raftPoint> X-0.0 Y-8.418 </raftPoint>)
(<raftPoint> X-3.387 Y-6.724 </raftPoint>)
(<raftPoint> X-5.105 Y-5.005 </raftPoint>)
(</raftPerimeter>)
(<raftPerimeter>)
(<raftPoint> X-10.885 Y-16.74 </raftPoint>)
(<raftPoint> X-7.285 Y-18.54 </raftPoint>)
(<raftPoint> X7.285 Y-18.54 </raftPoint>)
(<raftPoint> X10.885 Y-16.74 </raftPoint>)
(<raftPoint> X12.749 Y-16.74 </raftPoint>)
(<raftPoint> X20.13 Y-9.359 </raftPoint>)
(<raftPoint> X20.951 Y-5.535 </raftPoint>)
(<raftPoint> X21.981 Y-3.846 </raftPoint>)
(<raftPoint> X21.549 Y-1.763 </raftPoint>)
(<raftPoint> X21.549 Y1.763 </raftPoint>)
(<raftPoint> X21.981 Y3.846 </raftPoint>)
(<raftPoint> X20.951 Y5.535 </raftPoint>)
(<raftPoint> X20.13 Y9.359 </raftPoint>)
(<raftPoint> X12.749 Y16.74 </raftPoint>)
(<raftPoint> X10.885 Y16.74 </raftPoint>)
(<raftPoint> X7.285 Y18.54 </raftPoint>)
(<raftPoint> X-7.285 Y18.54 </raftPoint>)
(<raftPoint> X-10.885 Y16.74 </raftPoint>)
(<raftPoint> X-12.749 Y16.74 </raftPoint>)
(<raftPoint> X-20.13 Y9.359 </raftPoint>)
(<raftPoint> X-20.951 Y5.535 </raftPoint>)
(<raftPoint> X-21.981 Y3.846 </raftPoint>)
(<raftPoint> X-21.549 Y1.763 </raftPoint>)
(<raftPoint> X-21.549 Y-1.763 </raftPoint>)
(<raftPoint> X-21.981 Y-3.846 </raftPoint>)
(<raftPoint> X-20.951 Y-5.535 </raftPoint>)
(<raftPoint> X-20.13 Y-9.359 </raftPoint>)
(<raftPoint> X-12.749 Y-16.74 </raftPoint>)
(</raftPerimeter>)
(<raftPerimeter>)
(<raftPoint> X-6.806 Y-1.69 </raftPoint>)
(<raftPoint> X-7.041 Y-0.0 </raftPoint>)
(<raftPoint> X-6.806 Y1.69 </raftPoint>)
(<raftPoint> X-5.105 Y5.005 </raftPoint>)
(<raftPoint> X-3.387 Y6.724 </raftPoint>)
(<raftPoint> X0.0 Y8.418 </raftPoint>)
(<raftPoint> X3.387 Y6.724 </raftPoint>)
(<raftPoint> X5.105 Y5.005 </raftPoint>)
(<raftPoint> X6.806 Y1.69 </raftPoint>)
(<raftPoint> X7.041 Y0.0 </raftPoint>)
(<raftPoint> X6.806 Y-1.69 </raftPoint>)
(<raftPoint> X5.105 Y-5.005 </raftPoint>)
(<raftPoint> X3.387 Y-6.724 </raftPoint>)
(<raftPoint> X-0.0 Y-8.418 </raftPoint>)
(<raftPoint> X-3.387 Y-6.724 </raftPoint>)
(<raftPoint> X-5.105 Y-5.005 </raftPoint>)
(</raftPerimeter>)
(<raftPerimeter>)
(<raftPoint> X-10.885 Y-16.74 </raftPoint>)
(<raftPoint> X-7.285 Y-18.54 </raftPoint>)
(<raftPoint> X7.285 Y-18.54 </raftPoint>)
(<raftPoint> X10.885 Y-16.74 </raftPoint>)
(<raftPoint> X12.749 Y-16.74 </raftPoint>)
(<raftPoint> X20.13 Y-9.359 </raftPoint>)
(<raftPoint> X20.951 Y-5.535 </raftPoint>)
(<raftPoint> X21.981 Y-3.846 </raftPoint>)
(<raftPoint> X21.549 Y-1.763 </raftPoint>)
(<raftPoint> X21.549 Y1.763 </raftPoint>)
(<raftPoint> X21.981 Y3.846 </raftPoint>)
(<raftPoint> X20.951 Y5.535 </raftPoint>)
(<raftPoint> X20.13 Y9.359 </raftPoint>)
(<raftPoint> X12.749 Y16.74 </raftPoint>)
(<raftPoint> X10.885 Y16.74 </raftPoint>)
(<raftPoint> X7.285 Y18.54 </raftPoint>)
(<raftPoint> X-7.285 Y18.54 </raftPoint>)
(<raftPoint> X-10.885 Y16.74 </raftPoint>)
(<raftPoint> X-12.749 Y16.74 </raftPoint>)
(<raftPoint> X-20.13 Y9.359 </raftPoint>)
(<raftPoint> X-20.951 Y5.535 </raftPoint>)
(<raftPoint> X-21.981 Y3.846 </raftPoint>)
(<raftPoint> X-21.549 Y1.763 </raftPoint>)
(<raftPoint> X-21.549 Y-1.763 </raftPoint>)
(<raftPoint> X-21.981 Y-3.846 </raftPoint>)
(<raftPoint> X-20.951 Y-5.535 </raftPoint>)
(<raftPoint> X-20.13 Y-9.359 </raftPoint>)
(<raftPoint> X-12.749 Y-16.74 </raftPoint>)
(</raftPerimeter>)
(<raftPerimeter>)
(<raftPoint> X-6.806 Y-1.69 </raftPoint>)
(<raftPoint> X-7.041 Y-0.0 </raftPoint>)
(<raftPoint> X-6.806 Y1.69 </raftPoint>)
(<raftPoint> X-5.105 Y5.005 </raftPoint>)
(<raftPoint> X-3.387 Y6.724 </raftPoint>)
(<raftPoint> X0.0 Y8.418 </raftPoint>)
(<raftPoint> X3.387 Y6.724 </raftPoint>)
(<raftPoint> X5.105 Y5.005 </raftPoint>)
(<raftPoint> X6.806 Y1.69 </raftPoint>)
(<raftPoint> X7.041 Y0.0 </raftPoint>)
(<raftPoint> X6.806 Y-1.69 </raftPoint>)
(<raftPoint> X5.105 Y-5.005 </raftPoint>)
(<raftPoint> X3.387 Y-6.724 </raftPoint>)
(<raftPoint> X-0.0 Y-8.418 </raftPoint>)
(<raftPoint> X-3.387 Y-6.724 </raftPoint>)
(<raftPoint> X-5.105 Y-5.005 </raftPoint>)
(</raftPerimeter>)
(<raftPerimeter>)
(<raftPoint> X-10.885 Y-16.74 </raftPoint>)
(<raftPoint> X-7.285 Y-18.54 </raftPoint>)
(<raftPoint> X7.285 Y-18.54 </raftPoint>)
(<raftPoint> X10.885 Y-16.74 </raftPoint>)
(<raftPoint> X12.749 Y-16.74 </raftPoint>)
(<raftPoint> X20.13 Y-9.359 </raftPoint>)
(<raftPoint> X20.951 Y-5.535 </raftPoint>)
(<raftPoint> X21.981 Y-3.846 </raftPoint>)
(<raftPoint> X21.549 Y-1.763 </raftPoint>)
(<raftPoint> X21.549 Y1.763 </raftPoint>)
(<raftPoint> X21.981 Y3.846 </raftPoint>)
(<raftPoint> X20.951 Y5.535 </raftPoint>)
(<raftPoint> X20.13 Y9.359 </raftPoint>)
(<raftPoint> X12.749 Y16.74 </raftPoint>)
(<raftPoint> X10.885 Y16.74 </raftPoint>)
(<raftPoint> X7.285 Y18.54 </raftPoint>)
(<raftPoint> X-7.285 Y18.54 </raftPoint>)
(<raftPoint> X-10.885 Y16.74 </raftPoint>)
(<raftPoint> X-12.749 Y16.74 </raftPoint>)
(<raftPoint> X-20.13 Y9.359 </raftPoint>)
(<raftPoint> X-20.951 Y5.535 </raftPoint>)
(<raftPoint> X-21.981 Y3.846 </raftPoint>)
(<raftPoint> X-21.549 Y1.763 </raftPoint>)
(<raftPoint> X-21.549 Y-1.763 </raftPoint>)
(<raftPoint> X-21.981 Y-3.846 </raftPoint>)
(<raftPoint> X-20.951 Y-5.535 </raftPoint>)
(<raftPoint> X-20.13 Y-9.359 </raftPoint>)
(<raftPoint> X-12.749 Y-16.74 </raftPoint>)
(</raftPerimeter>)
(<raftPerimeter>)
(<raftPoint> X-6.806 Y-1.69 </raftPoint>)
(<raftPoint> X-7.041 Y-0.0 </raftPoint>)
(<raftPoint> X-6.806 Y1.69 </raftPoint>)
(<raftPoint> X-5.105 Y5.005 </raftPoint>)
(<raftPoint> X-3.387 Y6.724 </raftPoint>)
(<raftPoint> X0.0 Y8.418 </raftPoint>)
(<raftPoint> X3.387 Y6.724 </raftPoint>)
(<raftPoint> X5.105 Y5.005 </raftPoint>)
(<raftPoint> X6.806 Y1.69 </raftPoint>)
(<raftPoint> X7.041 Y0.0 </raftPoint>)
(<raftPoint> X6.806 Y-1.69 </raftPoint>)
(<raftPoint> X5.105 Y-5.005 </raftPoint>)
(<raftPoint> X3.387 Y-6.724 </raftPoint>)
(<raftPoint> X-0.0 Y-8.418 </raftPoint>)
(<raftPoint> X-3.387 Y-6.724 </raftPoint>)
(<raftPoint> X-5.105 Y-5.005 </raftPoint>)
(</raftPerimeter>)
(<raftPerimeter>)
(<raftPoint> X-10.885 Y-16.74 </raftPoint>)
(<raftPoint> X-7.285 Y-18.54 </raftPoint>)
(<raftPoint> X7.285 Y-18.54 </raftPoint>)
(<raftPoint> X10.885 Y-16.74 </raftPoint>)
(<raftPoint> X12.749 Y-16.74 </raftPoint>)
(<raftPoint> X20.13 Y-9.359 </raftPoint>)
(<raftPoint> X20.951 Y-5.535 </raftPoint>)
(<raftPoint> X21.981 Y-3.846 </raftPoint>)
(<raftPoint> X21.549 Y-1.763 </raftPoint>)
(<raftPoint> X21.549 Y1.763 </raftPoint>)
(<raftPoint> X21.981 Y3.846 </raftPoint>)
(<raftPoint> X20.951 Y5.535 </raftPoint>)
(<raftPoint> X20.13 Y9.359 </raftPoint>)
(<raftPoint> X12.749 Y16.74 </raftPoint>)
(<raftPoint> X10.885 Y16.74 </raftPoint>)
(<raftPoint> X7.285 Y18.54 </raftPoint>)
(<raftPoint> X-7.285 Y18.54 </raftPoint>)
(<raftPoint> X-10.885 Y16.74 </raftPoint>)
(<raftPoint> X-12.749 Y16.74 </raftPoint>)
(<raftPoint> X-20.13 Y9.359 </raftPoint>)
(<raftPoint> X-20.951 Y5.535 </raftPoint>)
(<raftPoint> X-21.981 Y3.846 </raftPoint>)
(<raftPoint> X-21.549 Y1.763 </raftPoint>)
(<raftPoint> X-21.549 Y-1.763 </raftPoint>)
(<raftPoint> X-21.981 Y-3.846 </raftPoint>)
(<raftPoint> X-20.951 Y-5.535 </raftPoint>)
(<raftPoint> X-20.13 Y-9.359 </raftPoint>)
(<raftPoint> X-12.749 Y-16.74 </raftPoint>)
(</raftPerimeter>)
(<raftPerimeter>)
(<raftPoint> X-6.806 Y-1.69 </raftPoint>)
(<raftPoint> X-7.041 Y-0.0 </raftPoint>)
(<raftPoint> X-6.806 Y1.69 </raftPoint>)
(<raftPoint> X-5.105 Y5.005 </raftPoint>)
(<raftPoint> X-3.387 Y6.724 </raftPoint>)
(<raftPoint> X0.0 Y8.418 </raftPoint>)
(<raftPoint> X3.387 Y6.724 </raftPoint>)
(<raftPoint> X5.105 Y5.005 </raftPoint>)
(<raftPoint> X6.806 Y1.69 </raftPoint>)
(<raftPoint> X7.041 Y0.0 </raftPoint>)
(<raftPoint> X6.806 Y-1.69 </raftPoint>)
(<raftPoint> X5.105 Y-5.005 </raftPoint>)
(<raftPoint> X3.387 Y-6.724 </raftPoint>)
(<raftPoint> X-0.0 Y-8.418 </raftPoint>)
(<raftPoint> X-3.387 Y-6.724 </raftPoint>)
(<raftPoint> X-5.105 Y-5.005 </raftPoint>)
(</raftPerimeter>)
(<raftPerimeter>)
(<raftPoint> X-10.885 Y-16.74 </raftPoint>)
(<raftPoint> X-7.285 Y-18.54 </raftPoint>)
(<raftPoint> X7.285 Y-18.54 </raftPoint>)
(<raftPoint> X10.885 Y-16.74 </raftPoint>)
(<raftPoint> X12.749 Y-16.74 </raftPoint>)
(<raftPoint> X20.13 Y-9.359 </raftPoint>)
(<raftPoint> X20.951 Y-5.535 </raftPoint>)
(<raftPoint> X21.981 Y-3.846 </raftPoint>)
(<raftPoint> X21.549 Y-1.763 </raftPoint>)
(<raftPoint> X21.549 Y1.763 </raftPoint>)
(<raftPoint> X21.981 Y3.846 </raftPoint>)
(<raftPoint> X20.951 Y5.535 </raftPoint>)
(<raftPoint> X20.13 Y9.359 </raftPoint>)
(<raftPoint> X12.749 Y16.74 </raftPoint>)
(<raftPoint> X10.885 Y16.74 </raftPoint>)
(<raftPoint> X7.285 Y18.54 </raftPoint>)
(<raftPoint> X-7.285 Y18.54 </raftPoint>)
(<raftPoint> X-10.885 Y16.74 </raftPoint>)
(<raftPoint> X-12.749 Y16.74 </raftPoint>)
(<raftPoint> X-20.13 Y9.359 </raftPoint>)
(<raftPoint> X-20.951 Y5.535 </raftPoint>)
(<raftPoint> X-21.981 Y3.846 </raftPoint>)
(<raftPoint> X-21.549 Y1.763 </raftPoint>)
(<raftPoint> X-21.549 Y-1.763 </raftPoint>)
(<raftPoint> X-21.981 Y-3.846 </raftPoint>)
(<raftPoint> X-20.951 Y-5.535 </raftPoint>)
(<raftPoint> X-20.13 Y-9.359 </raftPoint>)
(<raftPoint> X-12.749 Y-16.74 </raftPoint>)
(</raftPerimeter>)
(<raftPerimeter>)
(<raftPoint> X-6.806 Y-1.69 </raftPoint>)
(<raftPoint> X-7.041 Y-0.0 </raftPoint>)
(<raftPoint> X-6.806 Y1.69 </raftPoint>)
(<raftPoint> X-5.105 Y5.005 </raftPoint>)
(<raftPoint> X-3.387 Y6.724 </raftPoint>)
(<raftPoint> X0.0 Y8.418 </raftPoint>)
(<raftPoint> X3.387 Y6.724 </raftPoint>)
(<raftPoint> X5.105 Y5.005 </raftPoint>)
(<raftPoint> X6.806 Y1.69 </raftPoint>)
(<raftPoint> X7.041 Y0.0 </raftPoint>)
(<raftPoint> X6.806 Y-1.69 </raftPoint>)
(<raftPoint> X5.105 Y-5.005 </raftPoint>)
(<raftPoint> X3.387 Y-6.724 </raftPoint>)
(<raftPoint> X-0.0 Y-8.418 </raftPoint>)
(<raftPoint> X-3.387 Y-6.724 </raftPoint>)
(<raftPoint> X-5.105 Y-5.005 </raftPoint>)
(</raftPerimeter>)
(<raftPerimeter>)
(<raftPoint> X-10.885 Y-16.74 </raftPoint>)
(<raftPoint> X-7.285 Y-18.54 </raftPoint>)
(<raftPoint> X7.285 Y-18.54 </raftPoint>)
(<raftPoint> X10.885 Y-16.74 </raftPoint>)
(<raftPoint> X12.749 Y-16.74 </raftPoint>)
(<raftPoint> X20.13 Y-9.359 </raftPoint>)
(<raftPoint> X20.951 Y-5.535 </raftPoint>)
(<raftPoint> X21.981 Y-3.846 </raftPoint>)
(<raftPoint> X21.549 Y-1.763 </raftPoint>)
(<raftPoint> X21.549 Y1.763 </raftPoint>)
(<raftPoint> X21.981 Y3.846 </raftPoint>)
(<raftPoint> X20.951 Y5.535 </raftPoint>)
(<raftPoint> X20.13 Y9.359 </raftPoint>)
(<raftPoint> X12.749 Y16.74 </raftPoint>)
(<raftPoint> X10.885 Y16.74 </raftPoint>)
(<raftPoint> X7.285 Y18.54 </raftPoint>)
(<raftPoint> X-7.285 Y18.54 </raftPoint>)
(<raftPoint> X-10.885 Y16.74 </raftPoint>)
(<raftPoint> X-12.749 Y16.74 </raftPoint>)
(<raftPoint> X-20.13 Y9.359 </raftPoint>)
(<raftPoint> X-20.951 Y5.535 </raftPoint>)
(<raftPoint> X-21.981 Y3.846 </raftPoint>)
(<raftPoint> X-21.549 Y1.763 </raftPoint>)
(<raftPoint> X-21.549 Y-1.763 </raftPoint>)
(<raftPoint> X-21.981 Y-3.846 </raftPoint>)
(<raftPoint> X-20.951 Y-5.535 </raftPoint>)
(<raftPoint> X-20.13 Y-9.359 </raftPoint>)
(<raftPoint> X-12.749 Y-16.74 </raftPoint>)
(</raftPerimeter>)
(<raftPerimeter>)
(<raftPoint> X-6.806 Y-1.69 </raftPoint>)
(<raftPoint> X-7.041 Y-0.0 </raftPoint>)
(<raftPoint> X-6.806 Y1.69 </raftPoint>)
(<raftPoint> X-5.105 Y5.005 </raftPoint>)
(<raftPoint> X-3.387 Y6.724 </raftPoint>)
(<raftPoint> X0.0 Y8.418 </raftPoint>)
(<raftPoint> X3.387 Y6.724 </raftPoint>)
(<raftPoint> X5.105 Y5.005 </raftPoint>)
(<raftPoint> X6.806 Y1.69 </raftPoint>)
(<raftPoint> X7.041 Y0.0 </raftPoint>)
(<raftPoint> X6.806 Y-1.69 </raftPoint>)
(<raftPoint> X5.105 Y-5.005 </raftPoint>)
(<raftPoint> X3.387 Y-6.724 </raftPoint>)
(<raftPoint> X-0.0 Y-8.418 </raftPoint>)
(<raftPoint> X-3.387 Y-6.724 </raftPoint>)
(<raftPoint> X-5.105 Y-5.005 </raftPoint>)
(</raftPerimeter>)
(<raftPerimeter>)
(<raftPoint> X-10.885 Y-16.74 </raftPoint>)
(<raftPoint> X-7.285 Y-18.54 </raftPoint>)
(<raftPoint> X7.285 Y-18.54 </raftPoint>)
(<raftPoint> X10.885 Y-16.74 </raftPoint>)
(<raftPoint> X12.749 Y-16.74 </raftPoint>)
(<raftPoint> X20.13 Y-9.359 </raftPoint>)
(<raftPoint> X20.951 Y-5.535 </raftPoint>)
(<raftPoint> X21.981 Y-3.846 </raftPoint>)
(<raftPoint> X21.549 Y-1.763 </raftPoint>)
(<raftPoint> X21.549 Y1.763 </raftPoint>)
(<raftPoint> X21.981 Y3.846 </raftPoint>)
(<raftPoint> X20.951 Y5.535 </raftPoint>)
(<raftPoint> X20.13 Y9.359 </raftPoint>)
(<raftPoint> X12.749 Y16.74 </raftPoint>)
(<raftPoint> X10.885 Y16.74 </raftPoint>)
(<raftPoint> X7.285 Y18.54 </raftPoint>)
(<raftPoint> X-7.285 Y18.54 </raftPoint>)
(<raftPoint> X-10.885 Y16.74 </raftPoint>)
(<raftPoint> X-12.749 Y16.74 </raftPoint>)
(<raftPoint> X-20.13 Y9.359 </raftPoint>)
(<raftPoint> X-20.951 Y5.535 </raftPoint>)
(<raftPoint> X-21.981 Y3.846 </raftPoint>)
(<raftPoint> X-21.549 Y1.763 </raftPoint>)
(<raftPoint> X-21.549 Y-1.763 </raftPoint>)
(<raftPoint> X-21.981 Y-3.846 </raftPoint>)
(<raftPoint> X-20.951 Y-5.535 </raftPoint>)
(<raftPoint> X-20.13 Y-9.359 </raftPoint>)
(<raftPoint> X-12.749 Y-16.74 </raftPoint>)
(</raftPerimeter>)
(<raftPerimeter>)
(<raftPoint> X-6.806 Y-1.69 </raftPoint>)
(<raftPoint> X-7.041 Y-0.0 </raftPoint>)
(<raftPoint> X-6.806 Y1.69 </raftPoint>)
(<raftPoint> X-5.105 Y5.005 </raftPoint>)
(<raftPoint> X-3.387 Y6.724 </raftPoint>)
(<raftPoint> X0.0 Y8.418 </raftPoint>)
(<raftPoint> X3.387 Y6.724 </raftPoint>)
(<raftPoint> X5.105 Y5.005 </raftPoint>)
(<raftPoint> X6.806 Y1.69 </raftPoint>)
(<raftPoint> X7.041 Y0.0 </raftPoint>)
(<raftPoint> X6.806 Y-1.69 </raftPoint>)
(<raftPoint> X5.105 Y-5.005 </raftPoint>)
(<raftPoint> X3.387 Y-6.724 </raftPoint>)
(<raftPoint> X-0.0 Y-8.418 </raftPoint>)
(<raftPoint> X-3.387 Y-6.724 </raftPoint>)
(<raftPoint> X-5.105 Y-5.005 </raftPoint>)
(</raftPerimeter>)
(<raftPerimeter>)
(<raftPoint> X-10.885 Y-16.74 </raftPoint>)
(<raftPoint> X-7.285 Y-18.54 </raftPoint>)
(<raftPoint> X7.285 Y-18.54 </raftPoint>)
(<raftPoint> X10.885 Y-16.74 </raftPoint>)
(<raftPoint> X12.749 Y-16.74 </raftPoint>)
(<raftPoint> X20.13 Y-9.359 </raftPoint>)
(<raftPoint> X20.951 Y-5.535 </raftPoint>)
(<raftPoint> X21.981 Y-3.846 </raftPoint>)
(<raftPoint> X21.549 Y-1.763 </raftPoint>)
(<raftPoint> X21.549 Y1.763 </raftPoint>)
(<raftPoint> X21.981 Y3.846 </raftPoint>)
(<raftPoint> X20.951 Y5.535 </raftPoint>)
(<raftPoint> X20.13 Y9.359 </raftPoint>)
(<raftPoint> X12.749 Y16.74 </raftPoint>)
(<raftPoint> X10.885 Y16.74 </raftPoint>)
(<raftPoint> X7.285 Y18.54 </raftPoint>)
(<raftPoint> X-7.285 Y18.54 </raftPoint>)
(<raftPoint> X-10.885 Y16.74 </raftPoint>)
(<raftPoint> X-12.749 Y16.74 </raftPoint>)
(<raftPoint> X-20.13 Y9.359 </raftPoint>)
(<raftPoint> X-20.951 Y5.535 </raftPoint>)
(<raftPoint> X-21.981 Y3.846 </raftPoint>)
(<raftPoint> X-21.549 Y1.763 </raftPoint>)
(<raftPoint> X-21.549 Y-1.763 </raftPoint>)
(<raftPoint> X-21.981 Y-3.846 </raftPoint>)
(<raftPoint> X-20.951 Y-5.535 </raftPoint>)
(<raftPoint> X-20.13 Y-9.359 </raftPoint>)
(<raftPoint> X-12.749 Y-16.74 </raftPoint>)
(</raftPerimeter>)
(<raftPerimeter>)
(<raftPoint> X-6.806 Y-1.69 </raftPoint>)
(<raftPoint> X-7.041 Y-0.0 </raftPoint>)
(<raftPoint> X-6.806 Y1.69 </raftPoint>)
(<raftPoint> X-5.105 Y5.005 </raftPoint>)
(<raftPoint> X-3.387 Y6.724 </raftPoint>)
(<raftPoint> X0.0 Y8.418 </raftPoint>)
(<raftPoint> X3.387 Y6.724 </raftPoint>)
(<raftPoint> X5.105 Y5.005 </raftPoint>)
(<raftPoint> X6.806 Y1.69 </raftPoint>)
(<raftPoint> X7.041 Y0.0 </raftPoint>)
(<raftPoint> X6.806 Y-1.69 </raftPoint>)
(<raftPoint> X5.105 Y-5.005 </raftPoint>)
(<raftPoint> X3.387 Y-6.724 </raftPoint>)
(<raftPoint> X-0.0 Y-8.418 </raftPoint>)
(<raftPoint> X-3.387 Y-6.724 </raftPoint>)
(<raftPoint> X-5.105 Y-5.005 </raftPoint>)
(</raftPerimeter>)
(<raftPerimeter>)
(<raftPoint> X-10.885 Y-16.74 </raftPoint>)
(<raftPoint> X-7.285 Y-18.54 </raftPoint>)
(<raftPoint> X7.285 Y-18.54 </raftPoint>)
(<raftPoint> X10.885 Y-16.74 </raftPoint>)
(<raftPoint> X12.749 Y-16.74 </raftPoint>)
(<raftPoint> X20.13 Y-9.359 </raftPoint>)
(<raftPoint> X20.951 Y-5.535 </raftPoint>)
(<raftPoint> X21.981 Y-3.846 </raftPoint>)
(<raftPoint> X21.549 Y-1.763 </raftPoint>)
(<raftPoint> X21.549 Y1.763 </raftPoint>)
(<raftPoint> X21.981 Y3.846 </raftPoint>)
(<raftPoint> X20.951 Y5.535 </raftPoint>)
(<raftPoint> X20.13 Y9.359 </raftPoint>)
(<raftPoint> X12.749 Y16.74 </raftPoint>)
(<raftPoint> X10.885 Y16.74 </raftPoint>)
(<raftPoint> X7.285 Y18.54 </raftPoint>)
(<raftPoint> X-7.285 Y18.54 </raftPoint>)
(<raftPoint> X-10.885 Y16.74 </raftPoint>)
(<raftPoint> X-12.749 Y16.74 </raftPoint>)
(<raftPoint> X-20.13 Y9.359 </raftPoint>)
(<raftPoint> X-20.951 Y5.535 </raftPoint>)
(<raftPoint> X-21.981 Y3.846 </raftPoint>)
(<raftPoint> X-21.549 Y1.763 </raftPoint>)
(<raftPoint> X-21.549 Y-1.763 </raftPoint>)
(<raftPoint> X-21.981 Y-3.846 </raftPoint>)
(<raftPoint> X-20.951 Y-5.535 </raftPoint>)
(<raftPoint> X-20.13 Y-9.359 </raftPoint>)
(<raftPoint> X-12.749 Y-16.74 </raftPoint>)
(</raftPerimeter>)
(<raftPerimeter>)
(<raftPoint> X-6.806 Y-1.69 </raftPoint>)
(<raftPoint> X-7.041 Y-0.0 </raftPoint>)
(<raftPoint> X-6.806 Y1.69 </raftPoint>)
(<raftPoint> X-5.105 Y5.005 </raftPoint>)
(<raftPoint> X-3.387 Y6.724 </raftPoint>)
(<raftPoint> X0.0 Y8.418 </raftPoint>)
(<raftPoint> X3.387 Y6.724 </raftPoint>)
(<raftPoint> X5.105 Y5.005 </raftPoint>)
(<raftPoint> X6.806 Y1.69 </raftPoint>)
(<raftPoint> X7.041 Y0.0 </raftPoint>)
(<raftPoint> X6.806 Y-1.69 </raftPoint>)
(<raftPoint> X5.105 Y-5.005 </raftPoint>)
(<raftPoint> X3.387 Y-6.724 </raftPoint>)
(<raftPoint> X-0.0 Y-8.418 </raftPoint>)
(<raftPoint> X-3.387 Y-6.724 </raftPoint>)
(<raftPoint> X-5.105 Y-5.005 </raftPoint>)
(</raftPerimeter>)
(<raftPerimeter>)
(<raftPoint> X-10.885 Y-16.74 </raftPoint>)
(<raftPoint> X-7.285 Y-18.54 </raftPoint>)
(<raftPoint> X7.285 Y-18.54 </raftPoint>)
(<raftPoint> X10.885 Y-16.74 </raftPoint>)
(<raftPoint> X12.749 Y-16.74 </raftPoint>)
(<raftPoint> X20.13 Y-9.359 </raftPoint>)
(<raftPoint> X20.951 Y-5.535 </raftPoint>)
(<raftPoint> X21.981 Y-3.846 </raftPoint>)
(<raftPoint> X21.549 Y-1.763 </raftPoint>)
(<raftPoint> X21.549 Y1.763 </raftPoint>)
(<raftPoint> X21.981 Y3.846 </raftPoint>)
(<raftPoint> X20.951 Y5.535 </raftPoint>)
(<raftPoint> X20.13 Y9.359 </raftPoint>)
(<raftPoint> X12.749 Y16.74 </raftPoint>)
(<raftPoint> X10.885 Y16.74 </raftPoint>)
(<raftPoint> X7.285 Y18.54 </raftPoint>)
(<raftPoint> X-7.285 Y18.54 </raftPoint>)
(<raftPoint> X-10.885 Y16.74 </raftPoint>)
(<raftPoint> X-12.749 Y16.74 </raftPoint>)
(<raftPoint> X-20.13 Y9.359 </raftPoint>)
(<raftPoint> X-20.951 Y5.535 </raftPoint>)
(<raftPoint> X-21.981 Y3.846 </raftPoint>)
(<raftPoint> X-21.549 Y1.763 </raftPoint>)
(<raftPoint> X-21.549 Y-1.763 </raftPoint>)
(<raftPoint> X-21.981 Y-3.846 </raftPoint>)
(<raftPoint> X-20.951 Y-5.535 </raftPoint>)
(<raftPoint> X-20.13 Y-9.359 </raftPoint>)
(<raftPoint> X-12.749 Y-16.74 </raftPoint>)
(</raftPerimeter>)
(<raftPerimeter>)
(<raftPoint> X-6.806 Y-1.69 </raftPoint>)
(<raftPoint> X-7.041 Y-0.0 </raftPoint>)
(<raftPoint> X-6.806 Y1.69 </raftPoint>)
(<raftPoint> X-5.105 Y5.005 </raftPoint>)
(<raftPoint> X-3.387 Y6.724 </raftPoint>)
(<raftPoint> X0.0 Y8.418 </raftPoint>)
(<raftPoint> X3.387 Y6.724 </raftPoint>)
(<raftPoint> X5.105 Y5.005 </raftPoint>)
(<raftPoint> X6.806 Y1.69 </raftPoint>)
(<raftPoint> X7.041 Y0.0 </raftPoint>)
(<raftPoint> X6.806 Y-1.69 </raftPoint>)
(<raftPoint> X5.105 Y-5.005 </raftPoint>)
(<raftPoint> X3.387 Y-6.724 </raftPoint>)
(<raftPoint> X-0.0 Y-8.418 </raftPoint>)
(<raftPoint> X-3.387 Y-6.724 </raftPoint>)
(<raftPoint> X-5.105 Y-5.005 </raftPoint>)
(</raftPerimeter>)
(<raftPerimeter>)
(<raftPoint> X-10.885 Y-16.74 </raftPoint>)
(<raftPoint> X-7.285 Y-18.54 </raftPoint>)
(<raftPoint> X7.285 Y-18.54 </raftPoint>)
(<raftPoint> X10.885 Y-16.74 </raftPoint>)
(<raftPoint> X12.749 Y-16.74 </raftPoint>)
(<raftPoint> X20.13 Y-9.359 </raftPoint>)
(<raftPoint> X20.951 Y-5.535 </raftPoint>)
(<raftPoint> X21.981 Y-3.846 </raftPoint>)
(<raftPoint> X21.549 Y-1.763 </raftPoint>)
(<raftPoint> X21.549 Y1.763 </raftPoint>)
(<raftPoint> X21.981 Y3.846 </raftPoint>)
(<raftPoint> X20.951 Y5.535 </raftPoint>)
(<raftPoint> X20.13 Y9.359 </raftPoint>)
(<raftPoint> X12.749 Y16.74 </raftPoint>)
(<raftPoint> X10.885 Y16.74 </raftPoint>)
(<raftPoint> X7.285 Y18.54 </raftPoint>)
(<raftPoint> X-7.285 Y18.54 </raftPoint>)
(<raftPoint> X-10.885 Y16.74 </raftPoint>)
(<raftPoint> X-12.749 Y16.74 </raftPoint>)
(<raftPoint> X-20.13 Y9.359 </raftPoint>)
(<raftPoint> X-20.951 Y5.535 </raftPoint>)
(<raftPoint> X-21.981 Y3.846 </raftPoint>)
(<raftPoint> X-21.549 Y1.763 </raftPoint>)
(<raftPoint> X-21.549 Y-1.763 </raftPoint>)
(<raftPoint> X-21.981 Y-3.846 </raftPoint>)
(<raftPoint> X-20.951 Y-5.535 </raftPoint>)
(<raftPoint> X-20.13 Y-9.359 </raftPoint>)
(<raftPoint> X-12.749 Y-16.74 </raftPoint>)
(</raftPerimeter>)
(<raftPerimeter>)
(<raftPoint> X-6.806 Y-1.69 </raftPoint>)
(<raftPoint> X-7.041 Y-0.0 </raftPoint>)
(<raftPoint> X-6.806 Y1.69 </raftPoint>)
(<raftPoint> X-5.105 Y5.005 </raftPoint>)
(<raftPoint> X-3.387 Y6.724 </raftPoint>)
(<raftPoint> X0.0 Y8.418 </raftPoint>)
(<raftPoint> X3.387 Y6.724 </raftPoint>)
(<raftPoint> X5.105 Y5.005 </raftPoint>)
(<raftPoint> X6.806 Y1.69 </raftPoint>)
(<raftPoint> X7.041 Y0.0 </raftPoint>)
(<raftPoint> X6.806 Y-1.69 </raftPoint>)
(<raftPoint> X5.105 Y-5.005 </raftPoint>)
(<raftPoint> X3.387 Y-6.724 </raftPoint>)
(<raftPoint> X-0.0 Y-8.418 </raftPoint>)
(<raftPoint> X-3.387 Y-6.724 </raftPoint>)
(<raftPoint> X-5.105 Y-5.005 </raftPoint>)
(</raftPerimeter>)
(<raftPerimeter>)
M73 P2 (display progress)
(<raftPoint> X-10.885 Y-16.74 </raftPoint>)
(<raftPoint> X-7.285 Y-18.54 </raftPoint>)
(<raftPoint> X7.285 Y-18.54 </raftPoint>)
(<raftPoint> X10.885 Y-16.74 </raftPoint>)
(<raftPoint> X12.749 Y-16.74 </raftPoint>)
(<raftPoint> X20.13 Y-9.359 </raftPoint>)
(<raftPoint> X20.951 Y-5.535 </raftPoint>)
(<raftPoint> X21.981 Y-3.846 </raftPoint>)
(<raftPoint> X21.549 Y-1.763 </raftPoint>)
(<raftPoint> X21.549 Y1.763 </raftPoint>)
(<raftPoint> X21.981 Y3.846 </raftPoint>)
(<raftPoint> X20.951 Y5.535 </raftPoint>)
(<raftPoint> X20.13 Y9.359 </raftPoint>)
(<raftPoint> X12.749 Y16.74 </raftPoint>)
(<raftPoint> X10.885 Y16.74 </raftPoint>)
(<raftPoint> X7.285 Y18.54 </raftPoint>)
(<raftPoint> X-7.285 Y18.54 </raftPoint>)
(<raftPoint> X-10.885 Y16.74 </raftPoint>)
(<raftPoint> X-12.749 Y16.74 </raftPoint>)
(<raftPoint> X-20.13 Y9.359 </raftPoint>)
(<raftPoint> X-20.951 Y5.535 </raftPoint>)
(<raftPoint> X-21.981 Y3.846 </raftPoint>)
(<raftPoint> X-21.549 Y1.763 </raftPoint>)
(<raftPoint> X-21.549 Y-1.763 </raftPoint>)
(<raftPoint> X-21.981 Y-3.846 </raftPoint>)
(<raftPoint> X-20.951 Y-5.535 </raftPoint>)
(<raftPoint> X-20.13 Y-9.359 </raftPoint>)
(<raftPoint> X-12.749 Y-16.74 </raftPoint>)
(</raftPerimeter>)
(<raftPerimeter>)
(<raftPoint> X-6.806 Y-1.69 </raftPoint>)
(<raftPoint> X-7.041 Y-0.0 </raftPoint>)
(<raftPoint> X-6.806 Y1.69 </raftPoint>)
(<raftPoint> X-5.105 Y5.005 </raftPoint>)
(<raftPoint> X-3.387 Y6.724 </raftPoint>)
(<raftPoint> X0.0 Y8.418 </raftPoint>)
(<raftPoint> X3.387 Y6.724 </raftPoint>)
(<raftPoint> X5.105 Y5.005 </raftPoint>)
(<raftPoint> X6.806 Y1.69 </raftPoint>)
(<raftPoint> X7.041 Y0.0 </raftPoint>)
(<raftPoint> X6.806 Y-1.69 </raftPoint>)
(<raftPoint> X5.105 Y-5.005 </raftPoint>)
(<raftPoint> X3.387 Y-6.724 </raftPoint>)
(<raftPoint> X-0.0 Y-8.418 </raftPoint>)
(<raftPoint> X-3.387 Y-6.724 </raftPoint>)
(<raftPoint> X-5.105 Y-5.005 </raftPoint>)
(</raftPerimeter>)
(<raftPerimeter>)
(<raftPoint> X-10.885 Y-16.74 </raftPoint>)
(<raftPoint> X-7.285 Y-18.54 </raftPoint>)
(<raftPoint> X7.285 Y-18.54 </raftPoint>)
(<raftPoint> X10.885 Y-16.74 </raftPoint>)
(<raftPoint> X12.749 Y-16.74 </raftPoint>)
(<raftPoint> X20.13 Y-9.359 </raftPoint>)
(<raftPoint> X20.951 Y-5.535 </raftPoint>)
(<raftPoint> X21.981 Y-3.846 </raftPoint>)
(<raftPoint> X21.549 Y-1.763 </raftPoint>)
(<raftPoint> X21.549 Y1.763 </raftPoint>)
(<raftPoint> X21.981 Y3.846 </raftPoint>)
(<raftPoint> X20.951 Y5.535 </raftPoint>)
(<raftPoint> X20.13 Y9.359 </raftPoint>)
(<raftPoint> X12.749 Y16.74 </raftPoint>)
(<raftPoint> X10.885 Y16.74 </raftPoint>)
(<raftPoint> X7.285 Y18.54 </raftPoint>)
(<raftPoint> X-7.285 Y18.54 </raftPoint>)
(<raftPoint> X-10.885 Y16.74 </raftPoint>)
(<raftPoint> X-12.749 Y16.74 </raftPoint>)
(<raftPoint> X-20.13 Y9.359 </raftPoint>)
(<raftPoint> X-20.951 Y5.535 </raftPoint>)
(<raftPoint> X-21.981 Y3.846 </raftPoint>)
(<raftPoint> X-21.549 Y1.763 </raftPoint>)
(<raftPoint> X-21.549 Y-1.763 </raftPoint>)
(<raftPoint> X-21.981 Y-3.846 </raftPoint>)
(<raftPoint> X-20.951 Y-5.535 </raftPoint>)
(<raftPoint> X-20.13 Y-9.359 </raftPoint>)
(<raftPoint> X-12.749 Y-16.74 </raftPoint>)
(</raftPerimeter>)
(<raftPerimeter>)
(<raftPoint> X-6.806 Y-1.69 </raftPoint>)
(<raftPoint> X-7.041 Y-0.0 </raftPoint>)
(<raftPoint> X-6.806 Y1.69 </raftPoint>)
(<raftPoint> X-5.105 Y5.005 </raftPoint>)
(<raftPoint> X-3.387 Y6.724 </raftPoint>)
(<raftPoint> X0.0 Y8.418 </raftPoint>)
(<raftPoint> X3.387 Y6.724 </raftPoint>)
(<raftPoint> X5.105 Y5.005 </raftPoint>)
(<raftPoint> X6.806 Y1.69 </raftPoint>)
(<raftPoint> X7.041 Y0.0 </raftPoint>)
(<raftPoint> X6.806 Y-1.69 </raftPoint>)
(<raftPoint> X5.105 Y-5.005 </raftPoint>)
(<raftPoint> X3.387 Y-6.724 </raftPoint>)
(<raftPoint> X-0.0 Y-8.418 </raftPoint>)
(<raftPoint> X-3.387 Y-6.724 </raftPoint>)
(<raftPoint> X-5.105 Y-5.005 </raftPoint>)
(</raftPerimeter>)
(<raftPerimeter>)
(<raftPoint> X-10.885 Y-16.74 </raftPoint>)
(<raftPoint> X-7.285 Y-18.54 </raftPoint>)
(<raftPoint> X7.285 Y-18.54 </raftPoint>)
(<raftPoint> X10.885 Y-16.74 </raftPoint>)
(<raftPoint> X12.749 Y-16.74 </raftPoint>)
(<raftPoint> X20.13 Y-9.359 </raftPoint>)
(<raftPoint> X20.951 Y-5.535 </raftPoint>)
(<raftPoint> X21.981 Y-3.846 </raftPoint>)
(<raftPoint> X21.549 Y-1.763 </raftPoint>)
(<raftPoint> X21.549 Y1.763 </raftPoint>)
(<raftPoint> X21.981 Y3.846 </raftPoint>)
(<raftPoint> X20.951 Y5.535 </raftPoint>)
(<raftPoint> X20.13 Y9.359 </raftPoint>)
(<raftPoint> X12.749 Y16.74 </raftPoint>)
(<raftPoint> X10.885 Y16.74 </raftPoint>)
(<raftPoint> X7.285 Y18.54 </raftPoint>)
(<raftPoint> X-7.285 Y18.54 </raftPoint>)
(<raftPoint> X-10.885 Y16.74 </raftPoint>)
(<raftPoint> X-12.749 Y16.74 </raftPoint>)
(<raftPoint> X-20.13 Y9.359 </raftPoint>)
(<raftPoint> X-20.951 Y5.535 </raftPoint>)
(<raftPoint> X-21.981 Y3.846 </raftPoint>)
(<raftPoint> X-21.549 Y1.763 </raftPoint>)
(<raftPoint> X-21.549 Y-1.763 </raftPoint>)
(<raftPoint> X-21.981 Y-3.846 </raftPoint>)
(<raftPoint> X-20.951 Y-5.535 </raftPoint>)
(<raftPoint> X-20.13 Y-9.359 </raftPoint>)
(<raftPoint> X-12.749 Y-16.74 </raftPoint>)
(</raftPerimeter>)
(<raftPerimeter>)
(<raftPoint> X-6.806 Y-1.69 </raftPoint>)
(<raftPoint> X-7.041 Y-0.0 </raftPoint>)
(<raftPoint> X-6.806 Y1.69 </raftPoint>)
(<raftPoint> X-5.105 Y5.005 </raftPoint>)
(<raftPoint> X-3.387 Y6.724 </raftPoint>)
(<raftPoint> X0.0 Y8.418 </raftPoint>)
(<raftPoint> X3.387 Y6.724 </raftPoint>)
(<raftPoint> X5.105 Y5.005 </raftPoint>)
(<raftPoint> X6.806 Y1.69 </raftPoint>)
(<raftPoint> X7.041 Y0.0 </raftPoint>)
(<raftPoint> X6.806 Y-1.69 </raftPoint>)
(<raftPoint> X5.105 Y-5.005 </raftPoint>)
(<raftPoint> X3.387 Y-6.724 </raftPoint>)
(<raftPoint> X-0.0 Y-8.418 </raftPoint>)
(<raftPoint> X-3.387 Y-6.724 </raftPoint>)
(<raftPoint> X-5.105 Y-5.005 </raftPoint>)
(</raftPerimeter>)
(<raftPerimeter>)
(<raftPoint> X-10.885 Y-16.74 </raftPoint>)
(<raftPoint> X-7.285 Y-18.54 </raftPoint>)
(<raftPoint> X7.285 Y-18.54 </raftPoint>)
(<raftPoint> X10.885 Y-16.74 </raftPoint>)
(<raftPoint> X12.749 Y-16.74 </raftPoint>)
(<raftPoint> X20.13 Y-9.359 </raftPoint>)
(<raftPoint> X20.951 Y-5.535 </raftPoint>)
(<raftPoint> X21.981 Y-3.846 </raftPoint>)
(<raftPoint> X21.549 Y-1.763 </raftPoint>)
(<raftPoint> X21.549 Y1.763 </raftPoint>)
(<raftPoint> X21.981 Y3.846 </raftPoint>)
(<raftPoint> X20.951 Y5.535 </raftPoint>)
(<raftPoint> X20.13 Y9.359 </raftPoint>)
(<raftPoint> X12.749 Y16.74 </raftPoint>)
(<raftPoint> X10.885 Y16.74 </raftPoint>)
(<raftPoint> X7.285 Y18.54 </raftPoint>)
(<raftPoint> X-7.285 Y18.54 </raftPoint>)
(<raftPoint> X-10.885 Y16.74 </raftPoint>)
(<raftPoint> X-12.749 Y16.74 </raftPoint>)
(<raftPoint> X-20.13 Y9.359 </raftPoint>)
(<raftPoint> X-20.951 Y5.535 </raftPoint>)
(<raftPoint> X-21.981 Y3.846 </raftPoint>)
(<raftPoint> X-21.549 Y1.763 </raftPoint>)
(<raftPoint> X-21.549 Y-1.763 </raftPoint>)
(<raftPoint> X-21.981 Y-3.846 </raftPoint>)
(<raftPoint> X-20.951 Y-5.535 </raftPoint>)
(<raftPoint> X-20.13 Y-9.359 </raftPoint>)
(<raftPoint> X-12.749 Y-16.74 </raftPoint>)
(</raftPerimeter>)
(<raftPerimeter>)
(<raftPoint> X-6.806 Y-1.69 </raftPoint>)
(<raftPoint> X-7.041 Y-0.0 </raftPoint>)
(<raftPoint> X-6.806 Y1.69 </raftPoint>)
(<raftPoint> X-5.105 Y5.005 </raftPoint>)
(<raftPoint> X-3.387 Y6.724 </raftPoint>)
(<raftPoint> X0.0 Y8.418 </raftPoint>)
(<raftPoint> X3.387 Y6.724 </raftPoint>)
(<raftPoint> X5.105 Y5.005 </raftPoint>)
(<raftPoint> X6.806 Y1.69 </raftPoint>)
(<raftPoint> X7.041 Y0.0 </raftPoint>)
(<raftPoint> X6.806 Y-1.69 </raftPoint>)
(<raftPoint> X5.105 Y-5.005 </raftPoint>)
(<raftPoint> X3.387 Y-6.724 </raftPoint>)
(<raftPoint> X-0.0 Y-8.418 </raftPoint>)
(<raftPoint> X-3.387 Y-6.724 </raftPoint>)
(<raftPoint> X-5.105 Y-5.005 </raftPoint>)
(</raftPerimeter>)
(<raftPerimeter>)
(<raftPoint> X-10.885 Y-16.74 </raftPoint>)
(<raftPoint> X-7.285 Y-18.54 </raftPoint>)
(<raftPoint> X7.285 Y-18.54 </raftPoint>)
(<raftPoint> X10.885 Y-16.74 </raftPoint>)
(<raftPoint> X12.749 Y-16.74 </raftPoint>)
(<raftPoint> X20.13 Y-9.359 </raftPoint>)
(<raftPoint> X20.951 Y-5.535 </raftPoint>)
(<raftPoint> X21.981 Y-3.846 </raftPoint>)
(<raftPoint> X21.549 Y-1.763 </raftPoint>)
(<raftPoint> X21.549 Y1.763 </raftPoint>)
(<raftPoint> X21.981 Y3.846 </raftPoint>)
(<raftPoint> X20.951 Y5.535 </raftPoint>)
(<raftPoint> X20.13 Y9.359 </raftPoint>)
(<raftPoint> X12.749 Y16.74 </raftPoint>)
(<raftPoint> X10.885 Y16.74 </raftPoint>)
(<raftPoint> X7.285 Y18.54 </raftPoint>)
(<raftPoint> X-7.285 Y18.54 </raftPoint>)
(<raftPoint> X-10.885 Y16.74 </raftPoint>)
(<raftPoint> X-12.749 Y16.74 </raftPoint>)
(<raftPoint> X-20.13 Y9.359 </raftPoint>)
(<raftPoint> X-20.951 Y5.535 </raftPoint>)
(<raftPoint> X-21.981 Y3.846 </raftPoint>)
(<raftPoint> X-21.549 Y1.763 </raftPoint>)
(<raftPoint> X-21.549 Y-1.763 </raftPoint>)
(<raftPoint> X-21.981 Y-3.846 </raftPoint>)
(<raftPoint> X-20.951 Y-5.535 </raftPoint>)
(<raftPoint> X-20.13 Y-9.359 </raftPoint>)
(<raftPoint> X-12.749 Y-16.74 </raftPoint>)
(</raftPerimeter>)
(<raftPerimeter>)
(<raftPoint> X-6.806 Y-1.69 </raftPoint>)
(<raftPoint> X-7.041 Y-0.0 </raftPoint>)
(<raftPoint> X-6.806 Y1.69 </raftPoint>)
(<raftPoint> X-5.105 Y5.005 </raftPoint>)
(<raftPoint> X-3.387 Y6.724 </raftPoint>)
(<raftPoint> X0.0 Y8.418 </raftPoint>)
(<raftPoint> X3.387 Y6.724 </raftPoint>)
(<raftPoint> X5.105 Y5.005 </raftPoint>)
(<raftPoint> X6.806 Y1.69 </raftPoint>)
(<raftPoint> X7.041 Y0.0 </raftPoint>)
(<raftPoint> X6.806 Y-1.69 </raftPoint>)
(<raftPoint> X5.105 Y-5.005 </raftPoint>)
(<raftPoint> X3.387 Y-6.724 </raftPoint>)
(<raftPoint> X-0.0 Y-8.418 </raftPoint>)
(<raftPoint> X-3.387 Y-6.724 </raftPoint>)
(<raftPoint> X-5.105 Y-5.005 </raftPoint>)
(</raftPerimeter>)
(<raftPerimeter>)
(<raftPoint> X-10.885 Y-16.74 </raftPoint>)
(<raftPoint> X-7.285 Y-18.54 </raftPoint>)
(<raftPoint> X7.285 Y-18.54 </raftPoint>)
(<raftPoint> X10.885 Y-16.74 </raftPoint>)
(<raftPoint> X12.749 Y-16.74 </raftPoint>)
(<raftPoint> X20.13 Y-9.359 </raftPoint>)
(<raftPoint> X20.951 Y-5.535 </raftPoint>)
(<raftPoint> X21.981 Y-3.846 </raftPoint>)
(<raftPoint> X21.549 Y-1.763 </raftPoint>)
(<raftPoint> X21.549 Y1.763 </raftPoint>)
(<raftPoint> X21.981 Y3.846 </raftPoint>)
(<raftPoint> X20.951 Y5.535 </raftPoint>)
(<raftPoint> X20.13 Y9.359 </raftPoint>)
(<raftPoint> X12.749 Y16.74 </raftPoint>)
(<raftPoint> X10.885 Y16.74 </raftPoint>)
(<raftPoint> X7.285 Y18.54 </raftPoint>)
(<raftPoint> X-7.285 Y18.54 </raftPoint>)
(<raftPoint> X-10.885 Y16.74 </raftPoint>)
(<raftPoint> X-12.749 Y16.74 </raftPoint>)
(<raftPoint> X-20.13 Y9.359 </raftPoint>)
(<raftPoint> X-20.951 Y5.535 </raftPoint>)
(<raftPoint> X-21.981 Y3.846 </raftPoint>)
(<raftPoint> X-21.549 Y1.763 </raftPoint>)
(<raftPoint> X-21.549 Y-1.763 </raftPoint>)
(<raftPoint> X-21.981 Y-3.846 </raftPoint>)
(<raftPoint> X-20.951 Y-5.535 </raftPoint>)
(<raftPoint> X-20.13 Y-9.359 </raftPoint>)
(<raftPoint> X-12.749 Y-16.74 </raftPoint>)
(</raftPerimeter>)
(<raftPerimeter>)
(<raftPoint> X-6.806 Y-1.69 </raftPoint>)
(<raftPoint> X-7.041 Y-0.0 </raftPoint>)
(<raftPoint> X-6.806 Y1.69 </raftPoint>)
(<raftPoint> X-5.105 Y5.005 </raftPoint>)
(<raftPoint> X-3.387 Y6.724 </raftPoint>)
(<raftPoint> X0.0 Y8.418 </raftPoint>)
(<raftPoint> X3.387 Y6.724 </raftPoint>)
(<raftPoint> X5.105 Y5.005 </raftPoint>)
(<raftPoint> X6.806 Y1.69 </raftPoint>)
(<raftPoint> X7.041 Y0.0 </raftPoint>)
(<raftPoint> X6.806 Y-1.69 </raftPoint>)
(<raftPoint> X5.105 Y-5.005 </raftPoint>)
(<raftPoint> X3.387 Y-6.724 </raftPoint>)
(<raftPoint> X-0.0 Y-8.418 </raftPoint>)
(<raftPoint> X-3.387 Y-6.724 </raftPoint>)
(<raftPoint> X-5.105 Y-5.005 </raftPoint>)
(</raftPerimeter>)
(<raftPerimeter>)
(<raftPoint> X-10.885 Y-16.74 </raftPoint>)
(<raftPoint> X-7.285 Y-18.54 </raftPoint>)
(<raftPoint> X7.285 Y-18.54 </raftPoint>)
(<raftPoint> X10.885 Y-16.74 </raftPoint>)
(<raftPoint> X12.749 Y-16.74 </raftPoint>)
(<raftPoint> X20.13 Y-9.359 </raftPoint>)
(<raftPoint> X20.951 Y-5.535 </raftPoint>)
(<raftPoint> X21.981 Y-3.846 </raftPoint>)
(<raftPoint> X21.549 Y-1.763 </raftPoint>)
(<raftPoint> X21.549 Y1.763 </raftPoint>)
(<raftPoint> X21.981 Y3.846 </raftPoint>)
(<raftPoint> X20.951 Y5.535 </raftPoint>)
(<raftPoint> X20.13 Y9.359 </raftPoint>)
(<raftPoint> X12.749 Y16.74 </raftPoint>)
(<raftPoint> X10.885 Y16.74 </raftPoint>)
(<raftPoint> X7.285 Y18.54 </raftPoint>)
(<raftPoint> X-7.285 Y18.54 </raftPoint>)
(<raftPoint> X-10.885 Y16.74 </raftPoint>)
(<raftPoint> X-12.749 Y16.74 </raftPoint>)
(<raftPoint> X-20.13 Y9.359 </raftPoint>)
(<raftPoint> X-20.951 Y5.535 </raftPoint>)
(<raftPoint> X-21.981 Y3.846 </raftPoint>)
(<raftPoint> X-21.549 Y1.763 </raftPoint>)
(<raftPoint> X-21.549 Y-1.763 </raftPoint>)
(<raftPoint> X-21.981 Y-3.846 </raftPoint>)
(<raftPoint> X-20.951 Y-5.535 </raftPoint>)
(<raftPoint> X-20.13 Y-9.359 </raftPoint>)
(<raftPoint> X-12.749 Y-16.74 </raftPoint>)
(</raftPerimeter>)
(<raftPerimeter>)
(<raftPoint> X-6.806 Y-1.69 </raftPoint>)
(<raftPoint> X-7.041 Y-0.0 </raftPoint>)
(<raftPoint> X-6.806 Y1.69 </raftPoint>)
(<raftPoint> X-5.105 Y5.005 </raftPoint>)
(<raftPoint> X-3.387 Y6.724 </raftPoint>)
(<raftPoint> X0.0 Y8.418 </raftPoint>)
(<raftPoint> X3.387 Y6.724 </raftPoint>)
(<raftPoint> X5.105 Y5.005 </raftPoint>)
(<raftPoint> X6.806 Y1.69 </raftPoint>)
(<raftPoint> X7.041 Y0.0 </raftPoint>)
(<raftPoint> X6.806 Y-1.69 </raftPoint>)
(<raftPoint> X5.105 Y-5.005 </raftPoint>)
(<raftPoint> X3.387 Y-6.724 </raftPoint>)
(<raftPoint> X-0.0 Y-8.418 </raftPoint>)
(<raftPoint> X-3.387 Y-6.724 </raftPoint>)
(<raftPoint> X-5.105 Y-5.005 </raftPoint>)
(</raftPerimeter>)
(<raftPerimeter>)
(<raftPoint> X-10.885 Y-16.74 </raftPoint>)
(<raftPoint> X-7.285 Y-18.54 </raftPoint>)
(<raftPoint> X7.285 Y-18.54 </raftPoint>)
(<raftPoint> X10.885 Y-16.74 </raftPoint>)
(<raftPoint> X12.749 Y-16.74 </raftPoint>)
(<raftPoint> X20.13 Y-9.359 </raftPoint>)
(<raftPoint> X20.951 Y-5.535 </raftPoint>)
(<raftPoint> X21.981 Y-3.846 </raftPoint>)
(<raftPoint> X21.549 Y-1.763 </raftPoint>)
(<raftPoint> X21.549 Y1.763 </raftPoint>)
(<raftPoint> X21.981 Y3.846 </raftPoint>)
(<raftPoint> X20.951 Y5.535 </raftPoint>)
(<raftPoint> X20.13 Y9.359 </raftPoint>)
(<raftPoint> X12.749 Y16.74 </raftPoint>)
(<raftPoint> X10.885 Y16.74 </raftPoint>)
(<raftPoint> X7.285 Y18.54 </raftPoint>)
(<raftPoint> X-7.285 Y18.54 </raftPoint>)
(<raftPoint> X-10.885 Y16.74 </raftPoint>)
(<raftPoint> X-12.749 Y16.74 </raftPoint>)
(<raftPoint> X-20.13 Y9.359 </raftPoint>)
(<raftPoint> X-20.951 Y5.535 </raftPoint>)
(<raftPoint> X-21.981 Y3.846 </raftPoint>)
(<raftPoint> X-21.549 Y1.763 </raftPoint>)
(<raftPoint> X-21.549 Y-1.763 </raftPoint>)
(<raftPoint> X-21.981 Y-3.846 </raftPoint>)
(<raftPoint> X-20.951 Y-5.535 </raftPoint>)
(<raftPoint> X-20.13 Y-9.359 </raftPoint>)
(<raftPoint> X-12.749 Y-16.74 </raftPoint>)
(</raftPerimeter>)
(<raftPerimeter>)
(<raftPoint> X-6.806 Y-1.69 </raftPoint>)
(<raftPoint> X-7.041 Y-0.0 </raftPoint>)
(<raftPoint> X-6.806 Y1.69 </raftPoint>)
(<raftPoint> X-5.105 Y5.005 </raftPoint>)
(<raftPoint> X-3.387 Y6.724 </raftPoint>)
(<raftPoint> X0.0 Y8.418 </raftPoint>)
(<raftPoint> X3.387 Y6.724 </raftPoint>)
(<raftPoint> X5.105 Y5.005 </raftPoint>)
(<raftPoint> X6.806 Y1.69 </raftPoint>)
(<raftPoint> X7.041 Y0.0 </raftPoint>)
(<raftPoint> X6.806 Y-1.69 </raftPoint>)
(<raftPoint> X5.105 Y-5.005 </raftPoint>)
(<raftPoint> X3.387 Y-6.724 </raftPoint>)
(<raftPoint> X-0.0 Y-8.418 </raftPoint>)
(<raftPoint> X-3.387 Y-6.724 </raftPoint>)
(<raftPoint> X-5.105 Y-5.005 </raftPoint>)
(</raftPerimeter>)
(<raftPerimeter>)
(<raftPoint> X-10.885 Y-16.74 </raftPoint>)
(<raftPoint> X-7.285 Y-18.54 </raftPoint>)
(<raftPoint> X7.285 Y-18.54 </raftPoint>)
(<raftPoint> X10.885 Y-16.74 </raftPoint>)
(<raftPoint> X12.749 Y-16.74 </raftPoint>)
(<raftPoint> X20.13 Y-9.359 </raftPoint>)
(<raftPoint> X20.951 Y-5.535 </raftPoint>)
(<raftPoint> X21.981 Y-3.846 </raftPoint>)
(<raftPoint> X21.549 Y-1.763 </raftPoint>)
(<raftPoint> X21.549 Y1.763 </raftPoint>)
(<raftPoint> X21.981 Y3.846 </raftPoint>)
(<raftPoint> X20.951 Y5.535 </raftPoint>)
(<raftPoint> X20.13 Y9.359 </raftPoint>)
(<raftPoint> X12.749 Y16.74 </raftPoint>)
(<raftPoint> X10.885 Y16.74 </raftPoint>)
(<raftPoint> X7.285 Y18.54 </raftPoint>)
(<raftPoint> X-7.285 Y18.54 </raftPoint>)
(<raftPoint> X-10.885 Y16.74 </raftPoint>)
(<raftPoint> X-12.749 Y16.74 </raftPoint>)
(<raftPoint> X-20.13 Y9.359 </raftPoint>)
(<raftPoint> X-20.951 Y5.535 </raftPoint>)
(<raftPoint> X-21.981 Y3.846 </raftPoint>)
(<raftPoint> X-21.549 Y1.763 </raftPoint>)
(<raftPoint> X-21.549 Y-1.763 </raftPoint>)
(<raftPoint> X-21.981 Y-3.846 </raftPoint>)
(<raftPoint> X-20.951 Y-5.535 </raftPoint>)
(<raftPoint> X-20.13 Y-9.359 </raftPoint>)
(<raftPoint> X-12.749 Y-16.74 </raftPoint>)
(</raftPerimeter>)
(<raftPerimeter>)
(<raftPoint> X-6.806 Y-1.69 </raftPoint>)
(<raftPoint> X-7.041 Y-0.0 </raftPoint>)
(<raftPoint> X-6.806 Y1.69 </raftPoint>)
(<raftPoint> X-5.105 Y5.005 </raftPoint>)
(<raftPoint> X-3.387 Y6.724 </raftPoint>)
(<raftPoint> X0.0 Y8.418 </raftPoint>)
(<raftPoint> X3.387 Y6.724 </raftPoint>)
(<raftPoint> X5.105 Y5.005 </raftPoint>)
(<raftPoint> X6.806 Y1.69 </raftPoint>)
(<raftPoint> X7.041 Y0.0 </raftPoint>)
(<raftPoint> X6.806 Y-1.69 </raftPoint>)
(<raftPoint> X5.105 Y-5.005 </raftPoint>)
(<raftPoint> X3.387 Y-6.724 </raftPoint>)
(<raftPoint> X-0.0 Y-8.418 </raftPoint>)
(<raftPoint> X-3.387 Y-6.724 </raftPoint>)
(<raftPoint> X-5.105 Y-5.005 </raftPoint>)
(</raftPerimeter>)
(<raftPerimeter>)
(<raftPoint> X-10.885 Y-16.74 </raftPoint>)
(<raftPoint> X-7.285 Y-18.54 </raftPoint>)
(<raftPoint> X7.285 Y-18.54 </raftPoint>)
(<raftPoint> X10.885 Y-16.74 </raftPoint>)
(<raftPoint> X12.749 Y-16.74 </raftPoint>)
(<raftPoint> X20.13 Y-9.359 </raftPoint>)
(<raftPoint> X20.951 Y-5.535 </raftPoint>)
(<raftPoint> X21.981 Y-3.846 </raftPoint>)
(<raftPoint> X21.549 Y-1.763 </raftPoint>)
(<raftPoint> X21.549 Y1.763 </raftPoint>)
(<raftPoint> X21.981 Y3.846 </raftPoint>)
(<raftPoint> X20.951 Y5.535 </raftPoint>)
(<raftPoint> X20.13 Y9.359 </raftPoint>)
(<raftPoint> X12.749 Y16.74 </raftPoint>)
(<raftPoint> X10.885 Y16.74 </raftPoint>)
(<raftPoint> X7.285 Y18.54 </raftPoint>)
(<raftPoint> X-7.285 Y18.54 </raftPoint>)
(<raftPoint> X-10.885 Y16.74 </raftPoint>)
(<raftPoint> X-12.749 Y16.74 </raftPoint>)
(<raftPoint> X-20.13 Y9.359 </raftPoint>)
(<raftPoint> X-20.951 Y5.535 </raftPoint>)
(<raftPoint> X-21.981 Y3.846 </raftPoint>)
(<raftPoint> X-21.549 Y1.763 </raftPoint>)
(<raftPoint> X-21.549 Y-1.763 </raftPoint>)
(<raftPoint> X-21.981 Y-3.846 </raftPoint>)
(<raftPoint> X-20.951 Y-5.535 </raftPoint>)
(<raftPoint> X-20.13 Y-9.359 </raftPoint>)
(<raftPoint> X-12.749 Y-16.74 </raftPoint>)
(</raftPerimeter>)
(<raftPerimeter>)
(<raftPoint> X-6.806 Y-1.69 </raftPoint>)
(<raftPoint> X-7.041 Y-0.0 </raftPoint>)
(<raftPoint> X-6.806 Y1.69 </raftPoint>)
(<raftPoint> X-5.105 Y5.005 </raftPoint>)
(<raftPoint> X-3.387 Y6.724 </raftPoint>)
(<raftPoint> X0.0 Y8.418 </raftPoint>)
(<raftPoint> X3.387 Y6.724 </raftPoint>)
(<raftPoint> X5.105 Y5.005 </raftPoint>)
(<raftPoint> X6.806 Y1.69 </raftPoint>)
(<raftPoint> X7.041 Y0.0 </raftPoint>)
(<raftPoint> X6.806 Y-1.69 </raftPoint>)
(<raftPoint> X5.105 Y-5.005 </raftPoint>)
(<raftPoint> X3.387 Y-6.724 </raftPoint>)
(<raftPoint> X-0.0 Y-8.418 </raftPoint>)
(<raftPoint> X-3.387 Y-6.724 </raftPoint>)
(<raftPoint> X-5.105 Y-5.005 </raftPoint>)
(</raftPerimeter>)
(<raftPerimeter>)
(<raftPoint> X-17.951 Y-5.581 </raftPoint>)
(<raftPoint> X-17.772 Y-7.167 </raftPoint>)
(<raftPoint> X-18.397 Y-9.249 </raftPoint>)
(<raftPoint> X-17.138 Y-10.948 </raftPoint>)
(<raftPoint> X-16.795 Y-12.778 </raftPoint>)
(<raftPoint> X-12.747 Y-16.74 </raftPoint>)
(<raftPoint> X-10.885 Y-16.74 </raftPoint>)
(<raftPoint> X-7.285 Y-18.54 </raftPoint>)
(<raftPoint> X7.285 Y-18.54 </raftPoint>)
(<raftPoint> X10.885 Y-16.74 </raftPoint>)
(<raftPoint> X12.747 Y-16.74 </raftPoint>)
(<raftPoint> X16.795 Y-12.778 </raftPoint>)
(<raftPoint> X17.138 Y-10.948 </raftPoint>)
(<raftPoint> X18.397 Y-9.249 </raftPoint>)
(<raftPoint> X17.772 Y-7.167 </raftPoint>)
(<raftPoint> X17.951 Y-5.581 </raftPoint>)
(<raftPoint> X21.96 Y-2.146 </raftPoint>)
(<raftPoint> X21.96 Y2.146 </raftPoint>)
(<raftPoint> X17.951 Y5.581 </raftPoint>)
(<raftPoint> X17.772 Y7.167 </raftPoint>)
(<raftPoint> X18.397 Y9.249 </raftPoint>)
(<raftPoint> X17.138 Y10.948 </raftPoint>)
(<raftPoint> X16.795 Y12.778 </raftPoint>)
(<raftPoint> X12.747 Y16.74 </raftPoint>)
(<raftPoint> X10.885 Y16.74 </raftPoint>)
(<raftPoint> X7.285 Y18.54 </raftPoint>)
(<raftPoint> X-7.285 Y18.54 </raftPoint>)
(<raftPoint> X-10.885 Y16.74 </raftPoint>)
(<raftPoint> X-12.747 Y16.74 </raftPoint>)
(<raftPoint> X-16.795 Y12.778 </raftPoint>)
(<raftPoint> X-17.138 Y10.948 </raftPoint>)
(<raftPoint> X-18.397 Y9.249 </raftPoint>)
(<raftPoint> X-17.772 Y7.167 </raftPoint>)
(<raftPoint> X-17.951 Y5.581 </raftPoint>)
(<raftPoint> X-21.96 Y2.146 </raftPoint>)
(<raftPoint> X-21.96 Y-2.146 </raftPoint>)
(</raftPerimeter>)
(<raftPerimeter>)
(<raftPoint> X-15.056 Y-8.857 </raftPoint>)
(<raftPoint> X-15.856 Y-5.108 </raftPoint>)
(<raftPoint> X-17.367 Y-1.723 </raftPoint>)
(<raftPoint> X-17.367 Y1.723 </raftPoint>)
(<raftPoint> X-15.856 Y5.108 </raftPoint>)
(<raftPoint> X-15.056 Y8.857 </raftPoint>)
(<raftPoint> X-13.907 Y10.571 </raftPoint>)
(<raftPoint> X-10.586 Y13.925 </raftPoint>)
(<raftPoint> X-3.515 Y17.46 </raftPoint>)
(<raftPoint> X3.516 Y17.46 </raftPoint>)
(<raftPoint> X10.329 Y14.103 </raftPoint>)
(<raftPoint> X13.908 Y10.569 </raftPoint>)
(<raftPoint> X15.056 Y8.857 </raftPoint>)
(<raftPoint> X15.856 Y5.108 </raftPoint>)
(<raftPoint> X17.367 Y1.723 </raftPoint>)
(<raftPoint> X17.367 Y-1.723 </raftPoint>)
(<raftPoint> X15.856 Y-5.108 </raftPoint>)
(<raftPoint> X15.056 Y-8.857 </raftPoint>)
(<raftPoint> X13.907 Y-10.571 </raftPoint>)
(<raftPoint> X10.586 Y-13.925 </raftPoint>)
(<raftPoint> X3.515 Y-17.46 </raftPoint>)
(<raftPoint> X-3.516 Y-17.46 </raftPoint>)
(<raftPoint> X-10.329 Y-14.103 </raftPoint>)
(<raftPoint> X-13.908 Y-10.569 </raftPoint>)
(</raftPerimeter>)
(<raftPerimeter>)
(<raftPoint> X-17.951 Y-5.581 </raftPoint>)
(<raftPoint> X-17.772 Y-7.167 </raftPoint>)
(<raftPoint> X-18.397 Y-9.249 </raftPoint>)
(<raftPoint> X-17.138 Y-10.948 </raftPoint>)
(<raftPoint> X-16.795 Y-12.778 </raftPoint>)
(<raftPoint> X-12.747 Y-16.74 </raftPoint>)
(<raftPoint> X-10.885 Y-16.74 </raftPoint>)
(<raftPoint> X-7.285 Y-18.54 </raftPoint>)
(<raftPoint> X7.285 Y-18.54 </raftPoint>)
(<raftPoint> X10.885 Y-16.74 </raftPoint>)
(<raftPoint> X12.747 Y-16.74 </raftPoint>)
(<raftPoint> X16.795 Y-12.778 </raftPoint>)
(<raftPoint> X17.138 Y-10.948 </raftPoint>)
(<raftPoint> X18.397 Y-9.249 </raftPoint>)
(<raftPoint> X17.772 Y-7.167 </raftPoint>)
(<raftPoint> X17.951 Y-5.581 </raftPoint>)
(<raftPoint> X21.96 Y-2.146 </raftPoint>)
(<raftPoint> X21.96 Y2.146 </raftPoint>)
(<raftPoint> X17.951 Y5.581 </raftPoint>)
(<raftPoint> X17.772 Y7.167 </raftPoint>)
(<raftPoint> X18.397 Y9.249 </raftPoint>)
(<raftPoint> X17.138 Y10.948 </raftPoint>)
(<raftPoint> X16.795 Y12.778 </raftPoint>)
(<raftPoint> X12.747 Y16.74 </raftPoint>)
(<raftPoint> X10.885 Y16.74 </raftPoint>)
(<raftPoint> X7.285 Y18.54 </raftPoint>)
(<raftPoint> X-7.285 Y18.54 </raftPoint>)
(<raftPoint> X-10.885 Y16.74 </raftPoint>)
(<raftPoint> X-12.747 Y16.74 </raftPoint>)
(<raftPoint> X-16.795 Y12.778 </raftPoint>)
(<raftPoint> X-17.138 Y10.948 </raftPoint>)
(<raftPoint> X-18.397 Y9.249 </raftPoint>)
(<raftPoint> X-17.772 Y7.167 </raftPoint>)
(<raftPoint> X-17.951 Y5.581 </raftPoint>)
(<raftPoint> X-21.96 Y2.146 </raftPoint>)
(<raftPoint> X-21.96 Y-2.146 </raftPoint>)
(</raftPerimeter>)
(<raftPerimeter>)
(<raftPoint> X-15.056 Y-8.857 </raftPoint>)
(<raftPoint> X-15.856 Y-5.108 </raftPoint>)
(<raftPoint> X-17.367 Y-1.723 </raftPoint>)
(<raftPoint> X-17.367 Y1.723 </raftPoint>)
(<raftPoint> X-15.856 Y5.108 </raftPoint>)
(<raftPoint> X-15.056 Y8.857 </raftPoint>)
(<raftPoint> X-13.907 Y10.571 </raftPoint>)
(<raftPoint> X-10.586 Y13.925 </raftPoint>)
(<raftPoint> X-3.515 Y17.46 </raftPoint>)
(<raftPoint> X3.516 Y17.46 </raftPoint>)
(<raftPoint> X10.329 Y14.103 </raftPoint>)
(<raftPoint> X13.908 Y10.569 </raftPoint>)
(<raftPoint> X15.056 Y8.857 </raftPoint>)
(<raftPoint> X15.856 Y5.108 </raftPoint>)
(<raftPoint> X17.367 Y1.723 </raftPoint>)
(<raftPoint> X17.367 Y-1.723 </raftPoint>)
(<raftPoint> X15.856 Y-5.108 </raftPoint>)
(<raftPoint> X15.056 Y-8.857 </raftPoint>)
(<raftPoint> X13.907 Y-10.571 </raftPoint>)
(<raftPoint> X10.586 Y-13.925 </raftPoint>)
(<raftPoint> X3.515 Y-17.46 </raftPoint>)
(<raftPoint> X-3.516 Y-17.46 </raftPoint>)
(<raftPoint> X-10.329 Y-14.103 </raftPoint>)
(<raftPoint> X-13.908 Y-10.569 </raftPoint>)
(</raftPerimeter>)
(<raftPerimeter>)
(<raftPoint> X-17.951 Y-5.581 </raftPoint>)
(<raftPoint> X-17.772 Y-7.167 </raftPoint>)
(<raftPoint> X-18.397 Y-9.249 </raftPoint>)
(<raftPoint> X-17.138 Y-10.948 </raftPoint>)
(<raftPoint> X-16.795 Y-12.778 </raftPoint>)
(<raftPoint> X-12.747 Y-16.74 </raftPoint>)
(<raftPoint> X-10.885 Y-16.74 </raftPoint>)
(<raftPoint> X-7.285 Y-18.54 </raftPoint>)
(<raftPoint> X7.285 Y-18.54 </raftPoint>)
(<raftPoint> X10.885 Y-16.74 </raftPoint>)
(<raftPoint> X12.747 Y-16.74 </raftPoint>)
(<raftPoint> X16.795 Y-12.778 </raftPoint>)
(<raftPoint> X17.138 Y-10.948 </raftPoint>)
(<raftPoint> X18.397 Y-9.249 </raftPoint>)
(<raftPoint> X17.772 Y-7.167 </raftPoint>)
(<raftPoint> X17.951 Y-5.581 </raftPoint>)
(<raftPoint> X21.96 Y-2.146 </raftPoint>)
(<raftPoint> X21.96 Y2.146 </raftPoint>)
(<raftPoint> X17.951 Y5.581 </raftPoint>)
(<raftPoint> X17.772 Y7.167 </raftPoint>)
(<raftPoint> X18.397 Y9.249 </raftPoint>)
(<raftPoint> X17.138 Y10.948 </raftPoint>)
(<raftPoint> X16.795 Y12.778 </raftPoint>)
(<raftPoint> X12.747 Y16.74 </raftPoint>)
(<raftPoint> X10.885 Y16.74 </raftPoint>)
(<raftPoint> X7.285 Y18.54 </raftPoint>)
(<raftPoint> X-7.285 Y18.54 </raftPoint>)
(<raftPoint> X-10.885 Y16.74 </raftPoint>)
(<raftPoint> X-12.747 Y16.74 </raftPoint>)
(<raftPoint> X-16.795 Y12.778 </raftPoint>)
(<raftPoint> X-17.138 Y10.948 </raftPoint>)
(<raftPoint> X-18.397 Y9.249 </raftPoint>)
(<raftPoint> X-17.772 Y7.167 </raftPoint>)
(<raftPoint> X-17.951 Y5.581 </raftPoint>)
(<raftPoint> X-21.96 Y2.146 </raftPoint>)
(<raftPoint> X-21.96 Y-2.146 </raftPoint>)
(</raftPerimeter>)
(<raftPerimeter>)
(<raftPoint> X-15.056 Y-8.857 </raftPoint>)
(<raftPoint> X-15.856 Y-5.108 </raftPoint>)
(<raftPoint> X-17.367 Y-1.723 </raftPoint>)
(<raftPoint> X-17.367 Y1.723 </raftPoint>)
(<raftPoint> X-15.856 Y5.108 </raftPoint>)
(<raftPoint> X-15.056 Y8.857 </raftPoint>)
(<raftPoint> X-13.907 Y10.571 </raftPoint>)
(<raftPoint> X-10.586 Y13.925 </raftPoint>)
(<raftPoint> X-3.515 Y17.46 </raftPoint>)
(<raftPoint> X3.516 Y17.46 </raftPoint>)
(<raftPoint> X10.329 Y14.103 </raftPoint>)
(<raftPoint> X13.908 Y10.569 </raftPoint>)
(<raftPoint> X15.056 Y8.857 </raftPoint>)
(<raftPoint> X15.856 Y5.108 </raftPoint>)
(<raftPoint> X17.367 Y1.723 </raftPoint>)
(<raftPoint> X17.367 Y-1.723 </raftPoint>)
(<raftPoint> X15.856 Y-5.108 </raftPoint>)
(<raftPoint> X15.056 Y-8.857 </raftPoint>)
(<raftPoint> X13.907 Y-10.571 </raftPoint>)
(<raftPoint> X10.586 Y-13.925 </raftPoint>)
(<raftPoint> X3.515 Y-17.46 </raftPoint>)
(<raftPoint> X-3.516 Y-17.46 </raftPoint>)
(<raftPoint> X-10.329 Y-14.103 </raftPoint>)
(<raftPoint> X-13.908 Y-10.569 </raftPoint>)
(</raftPerimeter>)
(<raftPerimeter>)
(<raftPoint> X-17.951 Y-5.581 </raftPoint>)
(<raftPoint> X-17.772 Y-7.167 </raftPoint>)
(<raftPoint> X-18.397 Y-9.249 </raftPoint>)
(<raftPoint> X-17.138 Y-10.948 </raftPoint>)
(<raftPoint> X-16.795 Y-12.778 </raftPoint>)
(<raftPoint> X-12.747 Y-16.74 </raftPoint>)
(<raftPoint> X-10.885 Y-16.74 </raftPoint>)
(<raftPoint> X-7.285 Y-18.54 </raftPoint>)
(<raftPoint> X7.285 Y-18.54 </raftPoint>)
(<raftPoint> X10.885 Y-16.74 </raftPoint>)
(<raftPoint> X12.747 Y-16.74 </raftPoint>)
(<raftPoint> X16.795 Y-12.778 </raftPoint>)
(<raftPoint> X17.138 Y-10.948 </raftPoint>)
(<raftPoint> X18.397 Y-9.249 </raftPoint>)
(<raftPoint> X17.772 Y-7.167 </raftPoint>)
(<raftPoint> X17.951 Y-5.581 </raftPoint>)
(<raftPoint> X21.96 Y-2.146 </raftPoint>)
(<raftPoint> X21.96 Y2.146 </raftPoint>)
(<raftPoint> X17.951 Y5.581 </raftPoint>)
(<raftPoint> X17.772 Y7.167 </raftPoint>)
(<raftPoint> X18.397 Y9.249 </raftPoint>)
(<raftPoint> X17.138 Y10.948 </raftPoint>)
(<raftPoint> X16.795 Y12.778 </raftPoint>)
(<raftPoint> X12.747 Y16.74 </raftPoint>)
(<raftPoint> X10.885 Y16.74 </raftPoint>)
(<raftPoint> X7.285 Y18.54 </raftPoint>)
(<raftPoint> X-7.285 Y18.54 </raftPoint>)
(<raftPoint> X-10.885 Y16.74 </raftPoint>)
(<raftPoint> X-12.747 Y16.74 </raftPoint>)
(<raftPoint> X-16.795 Y12.778 </raftPoint>)
(<raftPoint> X-17.138 Y10.948 </raftPoint>)
(<raftPoint> X-18.397 Y9.249 </raftPoint>)
(<raftPoint> X-17.772 Y7.167 </raftPoint>)
(<raftPoint> X-17.951 Y5.581 </raftPoint>)
(<raftPoint> X-21.96 Y2.146 </raftPoint>)
(<raftPoint> X-21.96 Y-2.146 </raftPoint>)
(</raftPerimeter>)
(<raftPerimeter>)
(<raftPoint> X-15.056 Y-8.857 </raftPoint>)
(<raftPoint> X-15.856 Y-5.108 </raftPoint>)
M73 P3 (display progress)
(<raftPoint> X-17.367 Y-1.723 </raftPoint>)
(<raftPoint> X-17.367 Y1.723 </raftPoint>)
(<raftPoint> X-15.856 Y5.108 </raftPoint>)
(<raftPoint> X-15.056 Y8.857 </raftPoint>)
(<raftPoint> X-13.907 Y10.571 </raftPoint>)
(<raftPoint> X-10.586 Y13.925 </raftPoint>)
(<raftPoint> X-3.515 Y17.46 </raftPoint>)
(<raftPoint> X3.516 Y17.46 </raftPoint>)
(<raftPoint> X10.329 Y14.103 </raftPoint>)
(<raftPoint> X13.908 Y10.569 </raftPoint>)
(<raftPoint> X15.056 Y8.857 </raftPoint>)
(<raftPoint> X15.856 Y5.108 </raftPoint>)
(<raftPoint> X17.367 Y1.723 </raftPoint>)
(<raftPoint> X17.367 Y-1.723 </raftPoint>)
(<raftPoint> X15.856 Y-5.108 </raftPoint>)
(<raftPoint> X15.056 Y-8.857 </raftPoint>)
(<raftPoint> X13.907 Y-10.571 </raftPoint>)
(<raftPoint> X10.586 Y-13.925 </raftPoint>)
(<raftPoint> X3.515 Y-17.46 </raftPoint>)
(<raftPoint> X-3.516 Y-17.46 </raftPoint>)
(<raftPoint> X-10.329 Y-14.103 </raftPoint>)
(<raftPoint> X-13.908 Y-10.569 </raftPoint>)
(</raftPerimeter>)
(<raftPerimeter>)
(<raftPoint> X-17.951 Y-5.581 </raftPoint>)
(<raftPoint> X-17.772 Y-7.167 </raftPoint>)
(<raftPoint> X-18.397 Y-9.249 </raftPoint>)
(<raftPoint> X-17.138 Y-10.948 </raftPoint>)
(<raftPoint> X-16.795 Y-12.778 </raftPoint>)
(<raftPoint> X-12.747 Y-16.74 </raftPoint>)
(<raftPoint> X-10.885 Y-16.74 </raftPoint>)
(<raftPoint> X-7.285 Y-18.54 </raftPoint>)
(<raftPoint> X7.285 Y-18.54 </raftPoint>)
(<raftPoint> X10.885 Y-16.74 </raftPoint>)
(<raftPoint> X12.747 Y-16.74 </raftPoint>)
(<raftPoint> X16.795 Y-12.778 </raftPoint>)
(<raftPoint> X17.138 Y-10.948 </raftPoint>)
(<raftPoint> X18.397 Y-9.249 </raftPoint>)
(<raftPoint> X17.772 Y-7.167 </raftPoint>)
(<raftPoint> X17.951 Y-5.581 </raftPoint>)
(<raftPoint> X21.96 Y-2.146 </raftPoint>)
(<raftPoint> X21.96 Y2.146 </raftPoint>)
(<raftPoint> X17.951 Y5.581 </raftPoint>)
(<raftPoint> X17.772 Y7.167 </raftPoint>)
(<raftPoint> X18.397 Y9.249 </raftPoint>)
(<raftPoint> X17.138 Y10.948 </raftPoint>)
(<raftPoint> X16.795 Y12.778 </raftPoint>)
(<raftPoint> X12.747 Y16.74 </raftPoint>)
(<raftPoint> X10.885 Y16.74 </raftPoint>)
(<raftPoint> X7.285 Y18.54 </raftPoint>)
(<raftPoint> X-7.285 Y18.54 </raftPoint>)
(<raftPoint> X-10.885 Y16.74 </raftPoint>)
(<raftPoint> X-12.747 Y16.74 </raftPoint>)
(<raftPoint> X-16.795 Y12.778 </raftPoint>)
(<raftPoint> X-17.138 Y10.948 </raftPoint>)
(<raftPoint> X-18.397 Y9.249 </raftPoint>)
(<raftPoint> X-17.772 Y7.167 </raftPoint>)
(<raftPoint> X-17.951 Y5.581 </raftPoint>)
(<raftPoint> X-21.96 Y2.146 </raftPoint>)
(<raftPoint> X-21.96 Y-2.146 </raftPoint>)
(</raftPerimeter>)
(<raftPerimeter>)
(<raftPoint> X-15.056 Y-8.857 </raftPoint>)
(<raftPoint> X-15.856 Y-5.108 </raftPoint>)
(<raftPoint> X-17.367 Y-1.723 </raftPoint>)
(<raftPoint> X-17.367 Y1.723 </raftPoint>)
(<raftPoint> X-15.856 Y5.108 </raftPoint>)
(<raftPoint> X-15.056 Y8.857 </raftPoint>)
(<raftPoint> X-13.907 Y10.571 </raftPoint>)
(<raftPoint> X-10.586 Y13.925 </raftPoint>)
(<raftPoint> X-3.515 Y17.46 </raftPoint>)
(<raftPoint> X3.516 Y17.46 </raftPoint>)
(<raftPoint> X10.329 Y14.103 </raftPoint>)
(<raftPoint> X13.908 Y10.569 </raftPoint>)
(<raftPoint> X15.056 Y8.857 </raftPoint>)
(<raftPoint> X15.856 Y5.108 </raftPoint>)
(<raftPoint> X17.367 Y1.723 </raftPoint>)
(<raftPoint> X17.367 Y-1.723 </raftPoint>)
(<raftPoint> X15.856 Y-5.108 </raftPoint>)
(<raftPoint> X15.056 Y-8.857 </raftPoint>)
(<raftPoint> X13.907 Y-10.571 </raftPoint>)
(<raftPoint> X10.586 Y-13.925 </raftPoint>)
(<raftPoint> X3.515 Y-17.46 </raftPoint>)
(<raftPoint> X-3.516 Y-17.46 </raftPoint>)
(<raftPoint> X-10.329 Y-14.103 </raftPoint>)
(<raftPoint> X-13.908 Y-10.569 </raftPoint>)
(</raftPerimeter>)
(<raftPerimeter>)
(<raftPoint> X-17.951 Y-5.581 </raftPoint>)
(<raftPoint> X-17.772 Y-7.167 </raftPoint>)
(<raftPoint> X-18.397 Y-9.249 </raftPoint>)
(<raftPoint> X-17.138 Y-10.948 </raftPoint>)
(<raftPoint> X-16.795 Y-12.778 </raftPoint>)
(<raftPoint> X-12.747 Y-16.74 </raftPoint>)
(<raftPoint> X-10.885 Y-16.74 </raftPoint>)
(<raftPoint> X-7.285 Y-18.54 </raftPoint>)
(<raftPoint> X7.285 Y-18.54 </raftPoint>)
(<raftPoint> X10.885 Y-16.74 </raftPoint>)
(<raftPoint> X12.747 Y-16.74 </raftPoint>)
(<raftPoint> X16.795 Y-12.778 </raftPoint>)
(<raftPoint> X17.138 Y-10.948 </raftPoint>)
(<raftPoint> X18.397 Y-9.249 </raftPoint>)
(<raftPoint> X17.772 Y-7.167 </raftPoint>)
(<raftPoint> X17.951 Y-5.581 </raftPoint>)
(<raftPoint> X21.96 Y-2.146 </raftPoint>)
(<raftPoint> X21.96 Y2.146 </raftPoint>)
(<raftPoint> X17.951 Y5.581 </raftPoint>)
(<raftPoint> X17.772 Y7.167 </raftPoint>)
(<raftPoint> X18.397 Y9.249 </raftPoint>)
(<raftPoint> X17.138 Y10.948 </raftPoint>)
(<raftPoint> X16.795 Y12.778 </raftPoint>)
(<raftPoint> X12.747 Y16.74 </raftPoint>)
(<raftPoint> X10.885 Y16.74 </raftPoint>)
(<raftPoint> X7.285 Y18.54 </raftPoint>)
(<raftPoint> X-7.285 Y18.54 </raftPoint>)
(<raftPoint> X-10.885 Y16.74 </raftPoint>)
(<raftPoint> X-12.747 Y16.74 </raftPoint>)
(<raftPoint> X-16.795 Y12.778 </raftPoint>)
(<raftPoint> X-17.138 Y10.948 </raftPoint>)
(<raftPoint> X-18.397 Y9.249 </raftPoint>)
(<raftPoint> X-17.772 Y7.167 </raftPoint>)
(<raftPoint> X-17.951 Y5.581 </raftPoint>)
(<raftPoint> X-21.96 Y2.146 </raftPoint>)
(<raftPoint> X-21.96 Y-2.146 </raftPoint>)
(</raftPerimeter>)
(<raftPerimeter>)
(<raftPoint> X-15.056 Y-8.857 </raftPoint>)
(<raftPoint> X-15.856 Y-5.108 </raftPoint>)
(<raftPoint> X-17.367 Y-1.723 </raftPoint>)
(<raftPoint> X-17.367 Y1.723 </raftPoint>)
(<raftPoint> X-15.856 Y5.108 </raftPoint>)
(<raftPoint> X-15.056 Y8.857 </raftPoint>)
(<raftPoint> X-13.907 Y10.571 </raftPoint>)
(<raftPoint> X-10.586 Y13.925 </raftPoint>)
(<raftPoint> X-3.515 Y17.46 </raftPoint>)
(<raftPoint> X3.516 Y17.46 </raftPoint>)
(<raftPoint> X10.329 Y14.103 </raftPoint>)
(<raftPoint> X13.908 Y10.569 </raftPoint>)
(<raftPoint> X15.056 Y8.857 </raftPoint>)
(<raftPoint> X15.856 Y5.108 </raftPoint>)
(<raftPoint> X17.367 Y1.723 </raftPoint>)
(<raftPoint> X17.367 Y-1.723 </raftPoint>)
(<raftPoint> X15.856 Y-5.108 </raftPoint>)
(<raftPoint> X15.056 Y-8.857 </raftPoint>)
(<raftPoint> X13.907 Y-10.571 </raftPoint>)
(<raftPoint> X10.586 Y-13.925 </raftPoint>)
(<raftPoint> X3.515 Y-17.46 </raftPoint>)
(<raftPoint> X-3.516 Y-17.46 </raftPoint>)
(<raftPoint> X-10.329 Y-14.103 </raftPoint>)
(<raftPoint> X-13.908 Y-10.569 </raftPoint>)
(</raftPerimeter>)
(<raftPerimeter>)
(<raftPoint> X-10.885 Y-16.74 </raftPoint>)
(<raftPoint> X-7.285 Y-18.54 </raftPoint>)
(<raftPoint> X7.285 Y-18.54 </raftPoint>)
(<raftPoint> X10.885 Y-16.74 </raftPoint>)
(<raftPoint> X12.749 Y-16.74 </raftPoint>)
(<raftPoint> X20.13 Y-9.359 </raftPoint>)
(<raftPoint> X20.951 Y-5.535 </raftPoint>)
(<raftPoint> X21.981 Y-3.846 </raftPoint>)
(<raftPoint> X21.549 Y-1.763 </raftPoint>)
(<raftPoint> X21.549 Y1.763 </raftPoint>)
(<raftPoint> X21.981 Y3.846 </raftPoint>)
(<raftPoint> X20.951 Y5.535 </raftPoint>)
(<raftPoint> X20.13 Y9.359 </raftPoint>)
(<raftPoint> X12.749 Y16.74 </raftPoint>)
(<raftPoint> X10.885 Y16.74 </raftPoint>)
(<raftPoint> X7.285 Y18.54 </raftPoint>)
(<raftPoint> X-7.285 Y18.54 </raftPoint>)
(<raftPoint> X-10.885 Y16.74 </raftPoint>)
(<raftPoint> X-12.749 Y16.74 </raftPoint>)
(<raftPoint> X-20.13 Y9.359 </raftPoint>)
(<raftPoint> X-20.951 Y5.535 </raftPoint>)
(<raftPoint> X-21.981 Y3.846 </raftPoint>)
(<raftPoint> X-21.549 Y1.763 </raftPoint>)
(<raftPoint> X-21.549 Y-1.763 </raftPoint>)
(<raftPoint> X-21.981 Y-3.846 </raftPoint>)
(<raftPoint> X-20.951 Y-5.535 </raftPoint>)
(<raftPoint> X-20.13 Y-9.359 </raftPoint>)
(<raftPoint> X-12.749 Y-16.74 </raftPoint>)
(</raftPerimeter>)
(<raftPerimeter>)
(<raftPoint> X-6.806 Y-1.69 </raftPoint>)
(<raftPoint> X-7.041 Y-0.0 </raftPoint>)
(<raftPoint> X-6.806 Y1.69 </raftPoint>)
(<raftPoint> X-5.105 Y5.005 </raftPoint>)
(<raftPoint> X-3.387 Y6.724 </raftPoint>)
(<raftPoint> X0.0 Y8.418 </raftPoint>)
(<raftPoint> X3.387 Y6.724 </raftPoint>)
(<raftPoint> X5.105 Y5.005 </raftPoint>)
(<raftPoint> X6.806 Y1.69 </raftPoint>)
(<raftPoint> X7.041 Y0.0 </raftPoint>)
(<raftPoint> X6.806 Y-1.69 </raftPoint>)
(<raftPoint> X5.105 Y-5.005 </raftPoint>)
(<raftPoint> X3.387 Y-6.724 </raftPoint>)
(<raftPoint> X-0.0 Y-8.418 </raftPoint>)
(<raftPoint> X-3.387 Y-6.724 </raftPoint>)
(<raftPoint> X-5.105 Y-5.005 </raftPoint>)
(</raftPerimeter>)
(<raftPerimeter>)
(<raftPoint> X-10.885 Y-16.74 </raftPoint>)
(<raftPoint> X-7.285 Y-18.54 </raftPoint>)
(<raftPoint> X7.285 Y-18.54 </raftPoint>)
(<raftPoint> X10.885 Y-16.74 </raftPoint>)
(<raftPoint> X12.749 Y-16.74 </raftPoint>)
(<raftPoint> X20.13 Y-9.359 </raftPoint>)
(<raftPoint> X20.951 Y-5.535 </raftPoint>)
(<raftPoint> X21.981 Y-3.846 </raftPoint>)
(<raftPoint> X21.549 Y-1.763 </raftPoint>)
(<raftPoint> X21.549 Y1.763 </raftPoint>)
(<raftPoint> X21.981 Y3.846 </raftPoint>)
(<raftPoint> X20.951 Y5.535 </raftPoint>)
(<raftPoint> X20.13 Y9.359 </raftPoint>)
(<raftPoint> X12.749 Y16.74 </raftPoint>)
(<raftPoint> X10.885 Y16.74 </raftPoint>)
(<raftPoint> X7.285 Y18.54 </raftPoint>)
(<raftPoint> X-7.285 Y18.54 </raftPoint>)
(<raftPoint> X-10.885 Y16.74 </raftPoint>)
(<raftPoint> X-12.749 Y16.74 </raftPoint>)
(<raftPoint> X-20.13 Y9.359 </raftPoint>)
(<raftPoint> X-20.951 Y5.535 </raftPoint>)
(<raftPoint> X-21.981 Y3.846 </raftPoint>)
(<raftPoint> X-21.549 Y1.763 </raftPoint>)
(<raftPoint> X-21.549 Y-1.763 </raftPoint>)
(<raftPoint> X-21.981 Y-3.846 </raftPoint>)
(<raftPoint> X-20.951 Y-5.535 </raftPoint>)
(<raftPoint> X-20.13 Y-9.359 </raftPoint>)
(<raftPoint> X-12.749 Y-16.74 </raftPoint>)
(</raftPerimeter>)
(<raftPerimeter>)
(<raftPoint> X-6.806 Y-1.69 </raftPoint>)
(<raftPoint> X-7.041 Y-0.0 </raftPoint>)
(<raftPoint> X-6.806 Y1.69 </raftPoint>)
(<raftPoint> X-5.105 Y5.005 </raftPoint>)
(<raftPoint> X-3.387 Y6.724 </raftPoint>)
(<raftPoint> X0.0 Y8.418 </raftPoint>)
(<raftPoint> X3.387 Y6.724 </raftPoint>)
(<raftPoint> X5.105 Y5.005 </raftPoint>)
(<raftPoint> X6.806 Y1.69 </raftPoint>)
(<raftPoint> X7.041 Y0.0 </raftPoint>)
(<raftPoint> X6.806 Y-1.69 </raftPoint>)
(<raftPoint> X5.105 Y-5.005 </raftPoint>)
(<raftPoint> X3.387 Y-6.724 </raftPoint>)
(<raftPoint> X-0.0 Y-8.418 </raftPoint>)
(<raftPoint> X-3.387 Y-6.724 </raftPoint>)
(<raftPoint> X-5.105 Y-5.005 </raftPoint>)
(</raftPerimeter>)
(<raftPerimeter>)
(<raftPoint> X-10.885 Y-16.74 </raftPoint>)
(<raftPoint> X-7.285 Y-18.54 </raftPoint>)
(<raftPoint> X7.285 Y-18.54 </raftPoint>)
(<raftPoint> X10.885 Y-16.74 </raftPoint>)
(<raftPoint> X12.749 Y-16.74 </raftPoint>)
(<raftPoint> X20.13 Y-9.359 </raftPoint>)
(<raftPoint> X20.951 Y-5.535 </raftPoint>)
(<raftPoint> X21.981 Y-3.846 </raftPoint>)
(<raftPoint> X21.549 Y-1.763 </raftPoint>)
(<raftPoint> X21.549 Y1.763 </raftPoint>)
(<raftPoint> X21.981 Y3.846 </raftPoint>)
(<raftPoint> X20.951 Y5.535 </raftPoint>)
(<raftPoint> X20.13 Y9.359 </raftPoint>)
(<raftPoint> X12.749 Y16.74 </raftPoint>)
(<raftPoint> X10.885 Y16.74 </raftPoint>)
(<raftPoint> X7.285 Y18.54 </raftPoint>)
(<raftPoint> X-7.285 Y18.54 </raftPoint>)
(<raftPoint> X-10.885 Y16.74 </raftPoint>)
(<raftPoint> X-12.749 Y16.74 </raftPoint>)
(<raftPoint> X-20.13 Y9.359 </raftPoint>)
(<raftPoint> X-20.951 Y5.535 </raftPoint>)
(<raftPoint> X-21.981 Y3.846 </raftPoint>)
(<raftPoint> X-21.549 Y1.763 </raftPoint>)
(<raftPoint> X-21.549 Y-1.763 </raftPoint>)
(<raftPoint> X-21.981 Y-3.846 </raftPoint>)
(<raftPoint> X-20.951 Y-5.535 </raftPoint>)
(<raftPoint> X-20.13 Y-9.359 </raftPoint>)
(<raftPoint> X-12.749 Y-16.74 </raftPoint>)
(</raftPerimeter>)
(<raftPerimeter>)
(<raftPoint> X-6.806 Y-1.69 </raftPoint>)
(<raftPoint> X-7.041 Y-0.0 </raftPoint>)
(<raftPoint> X-6.806 Y1.69 </raftPoint>)
(<raftPoint> X-5.105 Y5.005 </raftPoint>)
(<raftPoint> X-3.387 Y6.724 </raftPoint>)
(<raftPoint> X0.0 Y8.418 </raftPoint>)
(<raftPoint> X3.387 Y6.724 </raftPoint>)
(<raftPoint> X5.105 Y5.005 </raftPoint>)
(<raftPoint> X6.806 Y1.69 </raftPoint>)
(<raftPoint> X7.041 Y0.0 </raftPoint>)
(<raftPoint> X6.806 Y-1.69 </raftPoint>)
(<raftPoint> X5.105 Y-5.005 </raftPoint>)
(<raftPoint> X3.387 Y-6.724 </raftPoint>)
(<raftPoint> X-0.0 Y-8.418 </raftPoint>)
(<raftPoint> X-3.387 Y-6.724 </raftPoint>)
(<raftPoint> X-5.105 Y-5.005 </raftPoint>)
(</raftPerimeter>)
(<raftPerimeter>)
(<raftPoint> X-10.885 Y-16.74 </raftPoint>)
(<raftPoint> X-7.285 Y-18.54 </raftPoint>)
(<raftPoint> X7.285 Y-18.54 </raftPoint>)
(<raftPoint> X10.885 Y-16.74 </raftPoint>)
(<raftPoint> X12.749 Y-16.74 </raftPoint>)
(<raftPoint> X20.13 Y-9.359 </raftPoint>)
(<raftPoint> X20.951 Y-5.535 </raftPoint>)
(<raftPoint> X21.981 Y-3.846 </raftPoint>)
(<raftPoint> X21.549 Y-1.763 </raftPoint>)
(<raftPoint> X21.549 Y1.763 </raftPoint>)
(<raftPoint> X21.981 Y3.846 </raftPoint>)
(<raftPoint> X20.951 Y5.535 </raftPoint>)
(<raftPoint> X20.13 Y9.359 </raftPoint>)
(<raftPoint> X12.749 Y16.74 </raftPoint>)
(<raftPoint> X10.885 Y16.74 </raftPoint>)
(<raftPoint> X7.285 Y18.54 </raftPoint>)
(<raftPoint> X-7.285 Y18.54 </raftPoint>)
(<raftPoint> X-10.885 Y16.74 </raftPoint>)
(<raftPoint> X-12.749 Y16.74 </raftPoint>)
(<raftPoint> X-20.13 Y9.359 </raftPoint>)
(<raftPoint> X-20.951 Y5.535 </raftPoint>)
(<raftPoint> X-21.981 Y3.846 </raftPoint>)
(<raftPoint> X-21.549 Y1.763 </raftPoint>)
(<raftPoint> X-21.549 Y-1.763 </raftPoint>)
(<raftPoint> X-21.981 Y-3.846 </raftPoint>)
(<raftPoint> X-20.951 Y-5.535 </raftPoint>)
(<raftPoint> X-20.13 Y-9.359 </raftPoint>)
(<raftPoint> X-12.749 Y-16.74 </raftPoint>)
(</raftPerimeter>)
(<raftPerimeter>)
(<raftPoint> X-6.806 Y-1.69 </raftPoint>)
(<raftPoint> X-7.041 Y-0.0 </raftPoint>)
(<raftPoint> X-6.806 Y1.69 </raftPoint>)
(<raftPoint> X-5.105 Y5.005 </raftPoint>)
(<raftPoint> X-3.387 Y6.724 </raftPoint>)
(<raftPoint> X0.0 Y8.418 </raftPoint>)
(<raftPoint> X3.387 Y6.724 </raftPoint>)
(<raftPoint> X5.105 Y5.005 </raftPoint>)
(<raftPoint> X6.806 Y1.69 </raftPoint>)
(<raftPoint> X7.041 Y0.0 </raftPoint>)
(<raftPoint> X6.806 Y-1.69 </raftPoint>)
(<raftPoint> X5.105 Y-5.005 </raftPoint>)
(<raftPoint> X3.387 Y-6.724 </raftPoint>)
(<raftPoint> X-0.0 Y-8.418 </raftPoint>)
(<raftPoint> X-3.387 Y-6.724 </raftPoint>)
(<raftPoint> X-5.105 Y-5.005 </raftPoint>)
(</raftPerimeter>)
(<raftPerimeter>)
(<raftPoint> X-10.885 Y-16.74 </raftPoint>)
(<raftPoint> X-7.285 Y-18.54 </raftPoint>)
(<raftPoint> X7.285 Y-18.54 </raftPoint>)
(<raftPoint> X10.885 Y-16.74 </raftPoint>)
(<raftPoint> X12.749 Y-16.74 </raftPoint>)
(<raftPoint> X20.13 Y-9.359 </raftPoint>)
(<raftPoint> X20.951 Y-5.535 </raftPoint>)
(<raftPoint> X21.981 Y-3.846 </raftPoint>)
(<raftPoint> X21.549 Y-1.763 </raftPoint>)
(<raftPoint> X21.549 Y1.763 </raftPoint>)
(<raftPoint> X21.981 Y3.846 </raftPoint>)
(<raftPoint> X20.951 Y5.535 </raftPoint>)
(<raftPoint> X20.13 Y9.359 </raftPoint>)
(<raftPoint> X12.749 Y16.74 </raftPoint>)
(<raftPoint> X10.885 Y16.74 </raftPoint>)
(<raftPoint> X7.285 Y18.54 </raftPoint>)
(<raftPoint> X-7.285 Y18.54 </raftPoint>)
(<raftPoint> X-10.885 Y16.74 </raftPoint>)
(<raftPoint> X-12.749 Y16.74 </raftPoint>)
(<raftPoint> X-20.13 Y9.359 </raftPoint>)
(<raftPoint> X-20.951 Y5.535 </raftPoint>)
(<raftPoint> X-21.981 Y3.846 </raftPoint>)
(<raftPoint> X-21.549 Y1.763 </raftPoint>)
(<raftPoint> X-21.549 Y-1.763 </raftPoint>)
(<raftPoint> X-21.981 Y-3.846 </raftPoint>)
(<raftPoint> X-20.951 Y-5.535 </raftPoint>)
(<raftPoint> X-20.13 Y-9.359 </raftPoint>)
(<raftPoint> X-12.749 Y-16.74 </raftPoint>)
(</raftPerimeter>)
(<raftPerimeter>)
(<raftPoint> X-6.806 Y-1.69 </raftPoint>)
(<raftPoint> X-7.041 Y-0.0 </raftPoint>)
(<raftPoint> X-6.806 Y1.69 </raftPoint>)
(<raftPoint> X-5.105 Y5.005 </raftPoint>)
(<raftPoint> X-3.387 Y6.724 </raftPoint>)
(<raftPoint> X0.0 Y8.418 </raftPoint>)
(<raftPoint> X3.387 Y6.724 </raftPoint>)
(<raftPoint> X5.105 Y5.005 </raftPoint>)
(<raftPoint> X6.806 Y1.69 </raftPoint>)
(<raftPoint> X7.041 Y0.0 </raftPoint>)
(<raftPoint> X6.806 Y-1.69 </raftPoint>)
(<raftPoint> X5.105 Y-5.005 </raftPoint>)
(<raftPoint> X3.387 Y-6.724 </raftPoint>)
(<raftPoint> X-0.0 Y-8.418 </raftPoint>)
(<raftPoint> X-3.387 Y-6.724 </raftPoint>)
(<raftPoint> X-5.105 Y-5.005 </raftPoint>)
(</raftPerimeter>)
(<raftPerimeter>)
(<raftPoint> X-10.885 Y-16.74 </raftPoint>)
(<raftPoint> X-7.285 Y-18.54 </raftPoint>)
(<raftPoint> X7.285 Y-18.54 </raftPoint>)
(<raftPoint> X10.885 Y-16.74 </raftPoint>)
(<raftPoint> X12.749 Y-16.74 </raftPoint>)
(<raftPoint> X20.13 Y-9.359 </raftPoint>)
(<raftPoint> X20.951 Y-5.535 </raftPoint>)
(<raftPoint> X21.981 Y-3.846 </raftPoint>)
(<raftPoint> X21.549 Y-1.763 </raftPoint>)
(<raftPoint> X21.549 Y1.763 </raftPoint>)
(<raftPoint> X21.981 Y3.846 </raftPoint>)
(<raftPoint> X20.951 Y5.535 </raftPoint>)
(<raftPoint> X20.13 Y9.359 </raftPoint>)
(<raftPoint> X12.749 Y16.74 </raftPoint>)
(<raftPoint> X10.885 Y16.74 </raftPoint>)
(<raftPoint> X7.285 Y18.54 </raftPoint>)
(<raftPoint> X-7.285 Y18.54 </raftPoint>)
(<raftPoint> X-10.885 Y16.74 </raftPoint>)
(<raftPoint> X-12.749 Y16.74 </raftPoint>)
(<raftPoint> X-20.13 Y9.359 </raftPoint>)
(<raftPoint> X-20.951 Y5.535 </raftPoint>)
(<raftPoint> X-21.981 Y3.846 </raftPoint>)
(<raftPoint> X-21.549 Y1.763 </raftPoint>)
(<raftPoint> X-21.549 Y-1.763 </raftPoint>)
(<raftPoint> X-21.981 Y-3.846 </raftPoint>)
(<raftPoint> X-20.951 Y-5.535 </raftPoint>)
(<raftPoint> X-20.13 Y-9.359 </raftPoint>)
(<raftPoint> X-12.749 Y-16.74 </raftPoint>)
(</raftPerimeter>)
(<raftPerimeter>)
(<raftPoint> X-6.806 Y-1.69 </raftPoint>)
(<raftPoint> X-7.041 Y-0.0 </raftPoint>)
(<raftPoint> X-6.806 Y1.69 </raftPoint>)
(<raftPoint> X-5.105 Y5.005 </raftPoint>)
(<raftPoint> X-3.387 Y6.724 </raftPoint>)
(<raftPoint> X0.0 Y8.418 </raftPoint>)
(<raftPoint> X3.387 Y6.724 </raftPoint>)
(<raftPoint> X5.105 Y5.005 </raftPoint>)
(<raftPoint> X6.806 Y1.69 </raftPoint>)
(<raftPoint> X7.041 Y0.0 </raftPoint>)
(<raftPoint> X6.806 Y-1.69 </raftPoint>)
(<raftPoint> X5.105 Y-5.005 </raftPoint>)
(<raftPoint> X3.387 Y-6.724 </raftPoint>)
(<raftPoint> X-0.0 Y-8.418 </raftPoint>)
(<raftPoint> X-3.387 Y-6.724 </raftPoint>)
(<raftPoint> X-5.105 Y-5.005 </raftPoint>)
(</raftPerimeter>)
(<raftPerimeter>)
(<raftPoint> X-10.885 Y-16.74 </raftPoint>)
(<raftPoint> X-7.285 Y-18.54 </raftPoint>)
(<raftPoint> X7.285 Y-18.54 </raftPoint>)
(<raftPoint> X10.885 Y-16.74 </raftPoint>)
(<raftPoint> X12.749 Y-16.74 </raftPoint>)
(<raftPoint> X20.13 Y-9.359 </raftPoint>)
(<raftPoint> X20.951 Y-5.535 </raftPoint>)
(<raftPoint> X21.981 Y-3.846 </raftPoint>)
(<raftPoint> X21.549 Y-1.763 </raftPoint>)
(<raftPoint> X21.549 Y1.763 </raftPoint>)
(<raftPoint> X21.981 Y3.846 </raftPoint>)
(<raftPoint> X20.951 Y5.535 </raftPoint>)
(<raftPoint> X20.13 Y9.359 </raftPoint>)
(<raftPoint> X12.749 Y16.74 </raftPoint>)
(<raftPoint> X10.885 Y16.74 </raftPoint>)
(<raftPoint> X7.285 Y18.54 </raftPoint>)
(<raftPoint> X-7.285 Y18.54 </raftPoint>)
(<raftPoint> X-10.885 Y16.74 </raftPoint>)
(<raftPoint> X-12.749 Y16.74 </raftPoint>)
(<raftPoint> X-20.13 Y9.359 </raftPoint>)
(<raftPoint> X-20.951 Y5.535 </raftPoint>)
(<raftPoint> X-21.981 Y3.846 </raftPoint>)
(<raftPoint> X-21.549 Y1.763 </raftPoint>)
(<raftPoint> X-21.549 Y-1.763 </raftPoint>)
(<raftPoint> X-21.981 Y-3.846 </raftPoint>)
(<raftPoint> X-20.951 Y-5.535 </raftPoint>)
(<raftPoint> X-20.13 Y-9.359 </raftPoint>)
(<raftPoint> X-12.749 Y-16.74 </raftPoint>)
(</raftPerimeter>)
(<raftPerimeter>)
(<raftPoint> X-6.806 Y-1.69 </raftPoint>)
(<raftPoint> X-7.041 Y-0.0 </raftPoint>)
(<raftPoint> X-6.806 Y1.69 </raftPoint>)
(<raftPoint> X-5.105 Y5.005 </raftPoint>)
(<raftPoint> X-3.387 Y6.724 </raftPoint>)
(<raftPoint> X0.0 Y8.418 </raftPoint>)
(<raftPoint> X3.387 Y6.724 </raftPoint>)
(<raftPoint> X5.105 Y5.005 </raftPoint>)
(<raftPoint> X6.806 Y1.69 </raftPoint>)
(<raftPoint> X7.041 Y0.0 </raftPoint>)
(<raftPoint> X6.806 Y-1.69 </raftPoint>)
(<raftPoint> X5.105 Y-5.005 </raftPoint>)
(<raftPoint> X3.387 Y-6.724 </raftPoint>)
(<raftPoint> X-0.0 Y-8.418 </raftPoint>)
(<raftPoint> X-3.387 Y-6.724 </raftPoint>)
(<raftPoint> X-5.105 Y-5.005 </raftPoint>)
(</raftPerimeter>)
(<raftPerimeter>)
(<raftPoint> X-10.885 Y-16.74 </raftPoint>)
(<raftPoint> X-7.285 Y-18.54 </raftPoint>)
(<raftPoint> X7.285 Y-18.54 </raftPoint>)
(<raftPoint> X10.885 Y-16.74 </raftPoint>)
(<raftPoint> X12.749 Y-16.74 </raftPoint>)
(<raftPoint> X20.13 Y-9.359 </raftPoint>)
(<raftPoint> X20.951 Y-5.535 </raftPoint>)
(<raftPoint> X21.981 Y-3.846 </raftPoint>)
(<raftPoint> X21.549 Y-1.763 </raftPoint>)
(<raftPoint> X21.549 Y1.763 </raftPoint>)
(<raftPoint> X21.981 Y3.846 </raftPoint>)
(<raftPoint> X20.951 Y5.535 </raftPoint>)
(<raftPoint> X20.13 Y9.359 </raftPoint>)
(<raftPoint> X12.749 Y16.74 </raftPoint>)
(<raftPoint> X10.885 Y16.74 </raftPoint>)
(<raftPoint> X7.285 Y18.54 </raftPoint>)
(<raftPoint> X-7.285 Y18.54 </raftPoint>)
(<raftPoint> X-10.885 Y16.74 </raftPoint>)
(<raftPoint> X-12.749 Y16.74 </raftPoint>)
(<raftPoint> X-20.13 Y9.359 </raftPoint>)
(<raftPoint> X-20.951 Y5.535 </raftPoint>)
(<raftPoint> X-21.981 Y3.846 </raftPoint>)
(<raftPoint> X-21.549 Y1.763 </raftPoint>)
(<raftPoint> X-21.549 Y-1.763 </raftPoint>)
(<raftPoint> X-21.981 Y-3.846 </raftPoint>)
(<raftPoint> X-20.951 Y-5.535 </raftPoint>)
(<raftPoint> X-20.13 Y-9.359 </raftPoint>)
(<raftPoint> X-12.749 Y-16.74 </raftPoint>)
(</raftPerimeter>)
(<raftPerimeter>)
(<raftPoint> X-6.806 Y-1.69 </raftPoint>)
(<raftPoint> X-7.041 Y-0.0 </raftPoint>)
(<raftPoint> X-6.806 Y1.69 </raftPoint>)
(<raftPoint> X-5.105 Y5.005 </raftPoint>)
(<raftPoint> X-3.387 Y6.724 </raftPoint>)
(<raftPoint> X0.0 Y8.418 </raftPoint>)
(<raftPoint> X3.387 Y6.724 </raftPoint>)
(<raftPoint> X5.105 Y5.005 </raftPoint>)
(<raftPoint> X6.806 Y1.69 </raftPoint>)
(<raftPoint> X7.041 Y0.0 </raftPoint>)
(<raftPoint> X6.806 Y-1.69 </raftPoint>)
(<raftPoint> X5.105 Y-5.005 </raftPoint>)
(<raftPoint> X3.387 Y-6.724 </raftPoint>)
(<raftPoint> X-0.0 Y-8.418 </raftPoint>)
(<raftPoint> X-3.387 Y-6.724 </raftPoint>)
(<raftPoint> X-5.105 Y-5.005 </raftPoint>)
(</raftPerimeter>)
(<raftPerimeter>)
(<raftPoint> X-10.885 Y-16.74 </raftPoint>)
(<raftPoint> X-7.285 Y-18.54 </raftPoint>)
(<raftPoint> X7.285 Y-18.54 </raftPoint>)
(<raftPoint> X10.885 Y-16.74 </raftPoint>)
(<raftPoint> X12.749 Y-16.74 </raftPoint>)
(<raftPoint> X20.13 Y-9.359 </raftPoint>)
(<raftPoint> X20.951 Y-5.535 </raftPoint>)
(<raftPoint> X21.981 Y-3.846 </raftPoint>)
(<raftPoint> X21.549 Y-1.763 </raftPoint>)
(<raftPoint> X21.549 Y1.763 </raftPoint>)
(<raftPoint> X21.981 Y3.846 </raftPoint>)
(<raftPoint> X20.951 Y5.535 </raftPoint>)
(<raftPoint> X20.13 Y9.359 </raftPoint>)
(<raftPoint> X12.749 Y16.74 </raftPoint>)
(<raftPoint> X10.885 Y16.74 </raftPoint>)
(<raftPoint> X7.285 Y18.54 </raftPoint>)
(<raftPoint> X-7.285 Y18.54 </raftPoint>)
(<raftPoint> X-10.885 Y16.74 </raftPoint>)
(<raftPoint> X-12.749 Y16.74 </raftPoint>)
(<raftPoint> X-20.13 Y9.359 </raftPoint>)
(<raftPoint> X-20.951 Y5.535 </raftPoint>)
(<raftPoint> X-21.981 Y3.846 </raftPoint>)
(<raftPoint> X-21.549 Y1.763 </raftPoint>)
(<raftPoint> X-21.549 Y-1.763 </raftPoint>)
(<raftPoint> X-21.981 Y-3.846 </raftPoint>)
(<raftPoint> X-20.951 Y-5.535 </raftPoint>)
(<raftPoint> X-20.13 Y-9.359 </raftPoint>)
(<raftPoint> X-12.749 Y-16.74 </raftPoint>)
(</raftPerimeter>)
(<raftPerimeter>)
(<raftPoint> X-6.806 Y-1.69 </raftPoint>)
(<raftPoint> X-7.041 Y-0.0 </raftPoint>)
(<raftPoint> X-6.806 Y1.69 </raftPoint>)
(<raftPoint> X-5.105 Y5.005 </raftPoint>)
(<raftPoint> X-3.387 Y6.724 </raftPoint>)
(<raftPoint> X0.0 Y8.418 </raftPoint>)
(<raftPoint> X3.387 Y6.724 </raftPoint>)
(<raftPoint> X5.105 Y5.005 </raftPoint>)
(<raftPoint> X6.806 Y1.69 </raftPoint>)
(<raftPoint> X7.041 Y0.0 </raftPoint>)
(<raftPoint> X6.806 Y-1.69 </raftPoint>)
(<raftPoint> X5.105 Y-5.005 </raftPoint>)
(<raftPoint> X3.387 Y-6.724 </raftPoint>)
(<raftPoint> X-0.0 Y-8.418 </raftPoint>)
(<raftPoint> X-3.387 Y-6.724 </raftPoint>)
(<raftPoint> X-5.105 Y-5.005 </raftPoint>)
(</raftPerimeter>)
(<raftPerimeter>)
(<raftPoint> X-10.885 Y-16.74 </raftPoint>)
(<raftPoint> X-7.285 Y-18.54 </raftPoint>)
(<raftPoint> X7.285 Y-18.54 </raftPoint>)
(<raftPoint> X10.885 Y-16.74 </raftPoint>)
(<raftPoint> X12.749 Y-16.74 </raftPoint>)
(<raftPoint> X20.13 Y-9.359 </raftPoint>)
(<raftPoint> X20.951 Y-5.535 </raftPoint>)
(<raftPoint> X21.981 Y-3.846 </raftPoint>)
(<raftPoint> X21.549 Y-1.763 </raftPoint>)
(<raftPoint> X21.549 Y1.763 </raftPoint>)
(<raftPoint> X21.981 Y3.846 </raftPoint>)
(<raftPoint> X20.951 Y5.535 </raftPoint>)
(<raftPoint> X20.13 Y9.359 </raftPoint>)
(<raftPoint> X12.749 Y16.74 </raftPoint>)
(<raftPoint> X10.885 Y16.74 </raftPoint>)
(<raftPoint> X7.285 Y18.54 </raftPoint>)
(<raftPoint> X-7.285 Y18.54 </raftPoint>)
(<raftPoint> X-10.885 Y16.74 </raftPoint>)
(<raftPoint> X-12.749 Y16.74 </raftPoint>)
(<raftPoint> X-20.13 Y9.359 </raftPoint>)
(<raftPoint> X-20.951 Y5.535 </raftPoint>)
(<raftPoint> X-21.981 Y3.846 </raftPoint>)
(<raftPoint> X-21.549 Y1.763 </raftPoint>)
(<raftPoint> X-21.549 Y-1.763 </raftPoint>)
(<raftPoint> X-21.981 Y-3.846 </raftPoint>)
(<raftPoint> X-20.951 Y-5.535 </raftPoint>)
(<raftPoint> X-20.13 Y-9.359 </raftPoint>)
(<raftPoint> X-12.749 Y-16.74 </raftPoint>)
(</raftPerimeter>)
(<raftPerimeter>)
(<raftPoint> X-6.806 Y-1.69 </raftPoint>)
(<raftPoint> X-7.041 Y-0.0 </raftPoint>)
(<raftPoint> X-6.806 Y1.69 </raftPoint>)
(<raftPoint> X-5.105 Y5.005 </raftPoint>)
(<raftPoint> X-3.387 Y6.724 </raftPoint>)
(<raftPoint> X0.0 Y8.418 </raftPoint>)
(<raftPoint> X3.387 Y6.724 </raftPoint>)
(<raftPoint> X5.105 Y5.005 </raftPoint>)
(<raftPoint> X6.806 Y1.69 </raftPoint>)
(<raftPoint> X7.041 Y0.0 </raftPoint>)
(<raftPoint> X6.806 Y-1.69 </raftPoint>)
(<raftPoint> X5.105 Y-5.005 </raftPoint>)
(<raftPoint> X3.387 Y-6.724 </raftPoint>)
(<raftPoint> X-0.0 Y-8.418 </raftPoint>)
(<raftPoint> X-3.387 Y-6.724 </raftPoint>)
(<raftPoint> X-5.105 Y-5.005 </raftPoint>)
(</raftPerimeter>)
(<raftPerimeter>)
(<raftPoint> X-10.885 Y-16.74 </raftPoint>)
(<raftPoint> X-7.285 Y-18.54 </raftPoint>)
(<raftPoint> X7.285 Y-18.54 </raftPoint>)
(<raftPoint> X10.885 Y-16.74 </raftPoint>)
(<raftPoint> X12.749 Y-16.74 </raftPoint>)
(<raftPoint> X20.13 Y-9.359 </raftPoint>)
(<raftPoint> X20.951 Y-5.535 </raftPoint>)
(<raftPoint> X21.981 Y-3.846 </raftPoint>)
(<raftPoint> X21.549 Y-1.763 </raftPoint>)
(<raftPoint> X21.549 Y1.763 </raftPoint>)
(<raftPoint> X21.981 Y3.846 </raftPoint>)
(<raftPoint> X20.951 Y5.535 </raftPoint>)
(<raftPoint> X20.13 Y9.359 </raftPoint>)
(<raftPoint> X12.749 Y16.74 </raftPoint>)
(<raftPoint> X10.885 Y16.74 </raftPoint>)
(<raftPoint> X7.285 Y18.54 </raftPoint>)
(<raftPoint> X-7.285 Y18.54 </raftPoint>)
(<raftPoint> X-10.885 Y16.74 </raftPoint>)
(<raftPoint> X-12.749 Y16.74 </raftPoint>)
(<raftPoint> X-20.13 Y9.359 </raftPoint>)
(<raftPoint> X-20.951 Y5.535 </raftPoint>)
(<raftPoint> X-21.981 Y3.846 </raftPoint>)
(<raftPoint> X-21.549 Y1.763 </raftPoint>)
(<raftPoint> X-21.549 Y-1.763 </raftPoint>)
(<raftPoint> X-21.981 Y-3.846 </raftPoint>)
(<raftPoint> X-20.951 Y-5.535 </raftPoint>)
(<raftPoint> X-20.13 Y-9.359 </raftPoint>)
(<raftPoint> X-12.749 Y-16.74 </raftPoint>)
(</raftPerimeter>)
(<raftPerimeter>)
(<raftPoint> X-6.806 Y-1.69 </raftPoint>)
(<raftPoint> X-7.041 Y-0.0 </raftPoint>)
(<raftPoint> X-6.806 Y1.69 </raftPoint>)
(<raftPoint> X-5.105 Y5.005 </raftPoint>)
(<raftPoint> X-3.387 Y6.724 </raftPoint>)
(<raftPoint> X0.0 Y8.418 </raftPoint>)
(<raftPoint> X3.387 Y6.724 </raftPoint>)
(<raftPoint> X5.105 Y5.005 </raftPoint>)
(<raftPoint> X6.806 Y1.69 </raftPoint>)
(<raftPoint> X7.041 Y0.0 </raftPoint>)
(<raftPoint> X6.806 Y-1.69 </raftPoint>)
(<raftPoint> X5.105 Y-5.005 </raftPoint>)
(<raftPoint> X3.387 Y-6.724 </raftPoint>)
(<raftPoint> X-0.0 Y-8.418 </raftPoint>)
(<raftPoint> X-3.387 Y-6.724 </raftPoint>)
(<raftPoint> X-5.105 Y-5.005 </raftPoint>)
(</raftPerimeter>)
(<raftPerimeter>)
(<raftPoint> X-10.885 Y-16.74 </raftPoint>)
(<raftPoint> X-7.285 Y-18.54 </raftPoint>)
(<raftPoint> X7.285 Y-18.54 </raftPoint>)
(<raftPoint> X10.885 Y-16.74 </raftPoint>)
(<raftPoint> X12.749 Y-16.74 </raftPoint>)
(<raftPoint> X20.13 Y-9.359 </raftPoint>)
(<raftPoint> X20.951 Y-5.535 </raftPoint>)
(<raftPoint> X21.981 Y-3.846 </raftPoint>)
(<raftPoint> X21.549 Y-1.763 </raftPoint>)
(<raftPoint> X21.549 Y1.763 </raftPoint>)
(<raftPoint> X21.981 Y3.846 </raftPoint>)
(<raftPoint> X20.951 Y5.535 </raftPoint>)
(<raftPoint> X20.13 Y9.359 </raftPoint>)
(<raftPoint> X12.749 Y16.74 </raftPoint>)
(<raftPoint> X10.885 Y16.74 </raftPoint>)
(<raftPoint> X7.285 Y18.54 </raftPoint>)
(<raftPoint> X-7.285 Y18.54 </raftPoint>)
(<raftPoint> X-10.885 Y16.74 </raftPoint>)
(<raftPoint> X-12.749 Y16.74 </raftPoint>)
(<raftPoint> X-20.13 Y9.359 </raftPoint>)
(<raftPoint> X-20.951 Y5.535 </raftPoint>)
(<raftPoint> X-21.981 Y3.846 </raftPoint>)
(<raftPoint> X-21.549 Y1.763 </raftPoint>)
(<raftPoint> X-21.549 Y-1.763 </raftPoint>)
(<raftPoint> X-21.981 Y-3.846 </raftPoint>)
(<raftPoint> X-20.951 Y-5.535 </raftPoint>)
(<raftPoint> X-20.13 Y-9.359 </raftPoint>)
(<raftPoint> X-12.749 Y-16.74 </raftPoint>)
(</raftPerimeter>)
(<raftPerimeter>)
(<raftPoint> X-6.806 Y-1.69 </raftPoint>)
(<raftPoint> X-7.041 Y-0.0 </raftPoint>)
M73 P4 (display progress)
(<raftPoint> X-6.806 Y1.69 </raftPoint>)
(<raftPoint> X-5.105 Y5.005 </raftPoint>)
(<raftPoint> X-3.387 Y6.724 </raftPoint>)
(<raftPoint> X0.0 Y8.418 </raftPoint>)
(<raftPoint> X3.387 Y6.724 </raftPoint>)
(<raftPoint> X5.105 Y5.005 </raftPoint>)
(<raftPoint> X6.806 Y1.69 </raftPoint>)
(<raftPoint> X7.041 Y0.0 </raftPoint>)
(<raftPoint> X6.806 Y-1.69 </raftPoint>)
(<raftPoint> X5.105 Y-5.005 </raftPoint>)
(<raftPoint> X3.387 Y-6.724 </raftPoint>)
(<raftPoint> X-0.0 Y-8.418 </raftPoint>)
(<raftPoint> X-3.387 Y-6.724 </raftPoint>)
(<raftPoint> X-5.105 Y-5.005 </raftPoint>)
(</raftPerimeter>)
(<raftPerimeter>)
(<raftPoint> X-10.885 Y-16.74 </raftPoint>)
(<raftPoint> X-7.285 Y-18.54 </raftPoint>)
(<raftPoint> X7.285 Y-18.54 </raftPoint>)
(<raftPoint> X10.885 Y-16.74 </raftPoint>)
(<raftPoint> X12.749 Y-16.74 </raftPoint>)
(<raftPoint> X20.13 Y-9.359 </raftPoint>)
(<raftPoint> X20.951 Y-5.535 </raftPoint>)
(<raftPoint> X21.981 Y-3.846 </raftPoint>)
(<raftPoint> X21.549 Y-1.763 </raftPoint>)
(<raftPoint> X21.549 Y1.763 </raftPoint>)
(<raftPoint> X21.981 Y3.846 </raftPoint>)
(<raftPoint> X20.951 Y5.535 </raftPoint>)
(<raftPoint> X20.13 Y9.359 </raftPoint>)
(<raftPoint> X12.749 Y16.74 </raftPoint>)
(<raftPoint> X10.885 Y16.74 </raftPoint>)
(<raftPoint> X7.285 Y18.54 </raftPoint>)
(<raftPoint> X-7.285 Y18.54 </raftPoint>)
(<raftPoint> X-10.885 Y16.74 </raftPoint>)
(<raftPoint> X-12.749 Y16.74 </raftPoint>)
(<raftPoint> X-20.13 Y9.359 </raftPoint>)
(<raftPoint> X-20.951 Y5.535 </raftPoint>)
(<raftPoint> X-21.981 Y3.846 </raftPoint>)
(<raftPoint> X-21.549 Y1.763 </raftPoint>)
(<raftPoint> X-21.549 Y-1.763 </raftPoint>)
(<raftPoint> X-21.981 Y-3.846 </raftPoint>)
(<raftPoint> X-20.951 Y-5.535 </raftPoint>)
(<raftPoint> X-20.13 Y-9.359 </raftPoint>)
(<raftPoint> X-12.749 Y-16.74 </raftPoint>)
(</raftPerimeter>)
(<raftPerimeter>)
(<raftPoint> X-6.806 Y-1.69 </raftPoint>)
(<raftPoint> X-7.041 Y-0.0 </raftPoint>)
(<raftPoint> X-6.806 Y1.69 </raftPoint>)
(<raftPoint> X-5.105 Y5.005 </raftPoint>)
(<raftPoint> X-3.387 Y6.724 </raftPoint>)
(<raftPoint> X0.0 Y8.418 </raftPoint>)
(<raftPoint> X3.387 Y6.724 </raftPoint>)
(<raftPoint> X5.105 Y5.005 </raftPoint>)
(<raftPoint> X6.806 Y1.69 </raftPoint>)
(<raftPoint> X7.041 Y0.0 </raftPoint>)
(<raftPoint> X6.806 Y-1.69 </raftPoint>)
(<raftPoint> X5.105 Y-5.005 </raftPoint>)
(<raftPoint> X3.387 Y-6.724 </raftPoint>)
(<raftPoint> X-0.0 Y-8.418 </raftPoint>)
(<raftPoint> X-3.387 Y-6.724 </raftPoint>)
(<raftPoint> X-5.105 Y-5.005 </raftPoint>)
(</raftPerimeter>)
(<raftPerimeter>)
(<raftPoint> X-10.885 Y-16.74 </raftPoint>)
(<raftPoint> X-7.285 Y-18.54 </raftPoint>)
(<raftPoint> X7.285 Y-18.54 </raftPoint>)
(<raftPoint> X10.885 Y-16.74 </raftPoint>)
(<raftPoint> X12.749 Y-16.74 </raftPoint>)
(<raftPoint> X20.13 Y-9.359 </raftPoint>)
(<raftPoint> X20.951 Y-5.535 </raftPoint>)
(<raftPoint> X21.981 Y-3.846 </raftPoint>)
(<raftPoint> X21.549 Y-1.763 </raftPoint>)
(<raftPoint> X21.549 Y1.763 </raftPoint>)
(<raftPoint> X21.981 Y3.846 </raftPoint>)
(<raftPoint> X20.951 Y5.535 </raftPoint>)
(<raftPoint> X20.13 Y9.359 </raftPoint>)
(<raftPoint> X12.749 Y16.74 </raftPoint>)
(<raftPoint> X10.885 Y16.74 </raftPoint>)
(<raftPoint> X7.285 Y18.54 </raftPoint>)
(<raftPoint> X-7.285 Y18.54 </raftPoint>)
(<raftPoint> X-10.885 Y16.74 </raftPoint>)
(<raftPoint> X-12.749 Y16.74 </raftPoint>)
(<raftPoint> X-20.13 Y9.359 </raftPoint>)
(<raftPoint> X-20.951 Y5.535 </raftPoint>)
(<raftPoint> X-21.981 Y3.846 </raftPoint>)
(<raftPoint> X-21.549 Y1.763 </raftPoint>)
(<raftPoint> X-21.549 Y-1.763 </raftPoint>)
(<raftPoint> X-21.981 Y-3.846 </raftPoint>)
(<raftPoint> X-20.951 Y-5.535 </raftPoint>)
(<raftPoint> X-20.13 Y-9.359 </raftPoint>)
(<raftPoint> X-12.749 Y-16.74 </raftPoint>)
(</raftPerimeter>)
(<raftPerimeter>)
(<raftPoint> X-6.806 Y-1.69 </raftPoint>)
(<raftPoint> X-7.041 Y-0.0 </raftPoint>)
(<raftPoint> X-6.806 Y1.69 </raftPoint>)
(<raftPoint> X-5.105 Y5.005 </raftPoint>)
(<raftPoint> X-3.387 Y6.724 </raftPoint>)
(<raftPoint> X0.0 Y8.418 </raftPoint>)
(<raftPoint> X3.387 Y6.724 </raftPoint>)
(<raftPoint> X5.105 Y5.005 </raftPoint>)
(<raftPoint> X6.806 Y1.69 </raftPoint>)
(<raftPoint> X7.041 Y0.0 </raftPoint>)
(<raftPoint> X6.806 Y-1.69 </raftPoint>)
(<raftPoint> X5.105 Y-5.005 </raftPoint>)
(<raftPoint> X3.387 Y-6.724 </raftPoint>)
(<raftPoint> X-0.0 Y-8.418 </raftPoint>)
(<raftPoint> X-3.387 Y-6.724 </raftPoint>)
(<raftPoint> X-5.105 Y-5.005 </raftPoint>)
(</raftPerimeter>)
(<raftPerimeter>)
(<raftPoint> X-10.885 Y-16.74 </raftPoint>)
(<raftPoint> X-7.285 Y-18.54 </raftPoint>)
(<raftPoint> X7.285 Y-18.54 </raftPoint>)
(<raftPoint> X10.885 Y-16.74 </raftPoint>)
(<raftPoint> X12.749 Y-16.74 </raftPoint>)
(<raftPoint> X20.13 Y-9.359 </raftPoint>)
(<raftPoint> X20.951 Y-5.535 </raftPoint>)
(<raftPoint> X21.981 Y-3.846 </raftPoint>)
(<raftPoint> X21.549 Y-1.763 </raftPoint>)
(<raftPoint> X21.549 Y1.763 </raftPoint>)
(<raftPoint> X21.981 Y3.846 </raftPoint>)
(<raftPoint> X20.951 Y5.535 </raftPoint>)
(<raftPoint> X20.13 Y9.359 </raftPoint>)
(<raftPoint> X12.749 Y16.74 </raftPoint>)
(<raftPoint> X10.885 Y16.74 </raftPoint>)
(<raftPoint> X7.285 Y18.54 </raftPoint>)
(<raftPoint> X-7.285 Y18.54 </raftPoint>)
(<raftPoint> X-10.885 Y16.74 </raftPoint>)
(<raftPoint> X-12.749 Y16.74 </raftPoint>)
(<raftPoint> X-20.13 Y9.359 </raftPoint>)
(<raftPoint> X-20.951 Y5.535 </raftPoint>)
(<raftPoint> X-21.981 Y3.846 </raftPoint>)
(<raftPoint> X-21.549 Y1.763 </raftPoint>)
(<raftPoint> X-21.549 Y-1.763 </raftPoint>)
(<raftPoint> X-21.981 Y-3.846 </raftPoint>)
(<raftPoint> X-20.951 Y-5.535 </raftPoint>)
(<raftPoint> X-20.13 Y-9.359 </raftPoint>)
(<raftPoint> X-12.749 Y-16.74 </raftPoint>)
(</raftPerimeter>)
(<raftPerimeter>)
(<raftPoint> X-6.806 Y-1.69 </raftPoint>)
(<raftPoint> X-7.041 Y-0.0 </raftPoint>)
(<raftPoint> X-6.806 Y1.69 </raftPoint>)
(<raftPoint> X-5.105 Y5.005 </raftPoint>)
(<raftPoint> X-3.387 Y6.724 </raftPoint>)
(<raftPoint> X0.0 Y8.418 </raftPoint>)
(<raftPoint> X3.387 Y6.724 </raftPoint>)
(<raftPoint> X5.105 Y5.005 </raftPoint>)
(<raftPoint> X6.806 Y1.69 </raftPoint>)
(<raftPoint> X7.041 Y0.0 </raftPoint>)
(<raftPoint> X6.806 Y-1.69 </raftPoint>)
(<raftPoint> X5.105 Y-5.005 </raftPoint>)
(<raftPoint> X3.387 Y-6.724 </raftPoint>)
(<raftPoint> X-0.0 Y-8.418 </raftPoint>)
(<raftPoint> X-3.387 Y-6.724 </raftPoint>)
(<raftPoint> X-5.105 Y-5.005 </raftPoint>)
(</raftPerimeter>)
(<raftPerimeter>)
(<raftPoint> X-10.885 Y-16.74 </raftPoint>)
(<raftPoint> X-7.285 Y-18.54 </raftPoint>)
(<raftPoint> X7.285 Y-18.54 </raftPoint>)
(<raftPoint> X10.885 Y-16.74 </raftPoint>)
(<raftPoint> X12.749 Y-16.74 </raftPoint>)
(<raftPoint> X20.13 Y-9.359 </raftPoint>)
(<raftPoint> X20.951 Y-5.535 </raftPoint>)
(<raftPoint> X21.981 Y-3.846 </raftPoint>)
(<raftPoint> X21.549 Y-1.763 </raftPoint>)
(<raftPoint> X21.549 Y1.763 </raftPoint>)
(<raftPoint> X21.981 Y3.846 </raftPoint>)
(<raftPoint> X20.951 Y5.535 </raftPoint>)
(<raftPoint> X20.13 Y9.359 </raftPoint>)
(<raftPoint> X12.749 Y16.74 </raftPoint>)
(<raftPoint> X10.885 Y16.74 </raftPoint>)
(<raftPoint> X7.285 Y18.54 </raftPoint>)
(<raftPoint> X-7.285 Y18.54 </raftPoint>)
(<raftPoint> X-10.885 Y16.74 </raftPoint>)
(<raftPoint> X-12.749 Y16.74 </raftPoint>)
(<raftPoint> X-20.13 Y9.359 </raftPoint>)
(<raftPoint> X-20.951 Y5.535 </raftPoint>)
(<raftPoint> X-21.981 Y3.846 </raftPoint>)
(<raftPoint> X-21.549 Y1.763 </raftPoint>)
(<raftPoint> X-21.549 Y-1.763 </raftPoint>)
(<raftPoint> X-21.981 Y-3.846 </raftPoint>)
(<raftPoint> X-20.951 Y-5.535 </raftPoint>)
(<raftPoint> X-20.13 Y-9.359 </raftPoint>)
(<raftPoint> X-12.749 Y-16.74 </raftPoint>)
(</raftPerimeter>)
(<raftPerimeter>)
(<raftPoint> X-6.806 Y-1.69 </raftPoint>)
(<raftPoint> X-7.041 Y-0.0 </raftPoint>)
(<raftPoint> X-6.806 Y1.69 </raftPoint>)
(<raftPoint> X-5.105 Y5.005 </raftPoint>)
(<raftPoint> X-3.387 Y6.724 </raftPoint>)
(<raftPoint> X0.0 Y8.418 </raftPoint>)
(<raftPoint> X3.387 Y6.724 </raftPoint>)
(<raftPoint> X5.105 Y5.005 </raftPoint>)
(<raftPoint> X6.806 Y1.69 </raftPoint>)
(<raftPoint> X7.041 Y0.0 </raftPoint>)
(<raftPoint> X6.806 Y-1.69 </raftPoint>)
(<raftPoint> X5.105 Y-5.005 </raftPoint>)
(<raftPoint> X3.387 Y-6.724 </raftPoint>)
(<raftPoint> X-0.0 Y-8.418 </raftPoint>)
(<raftPoint> X-3.387 Y-6.724 </raftPoint>)
(<raftPoint> X-5.105 Y-5.005 </raftPoint>)
(</raftPerimeter>)
(<raftPerimeter>)
(<raftPoint> X-10.885 Y-16.74 </raftPoint>)
(<raftPoint> X-7.285 Y-18.54 </raftPoint>)
(<raftPoint> X7.285 Y-18.54 </raftPoint>)
(<raftPoint> X10.885 Y-16.74 </raftPoint>)
(<raftPoint> X12.749 Y-16.74 </raftPoint>)
(<raftPoint> X20.13 Y-9.359 </raftPoint>)
(<raftPoint> X20.951 Y-5.535 </raftPoint>)
(<raftPoint> X21.981 Y-3.846 </raftPoint>)
(<raftPoint> X21.549 Y-1.763 </raftPoint>)
(<raftPoint> X21.549 Y1.763 </raftPoint>)
(<raftPoint> X21.981 Y3.846 </raftPoint>)
(<raftPoint> X20.951 Y5.535 </raftPoint>)
(<raftPoint> X20.13 Y9.359 </raftPoint>)
(<raftPoint> X12.749 Y16.74 </raftPoint>)
(<raftPoint> X10.885 Y16.74 </raftPoint>)
(<raftPoint> X7.285 Y18.54 </raftPoint>)
(<raftPoint> X-7.285 Y18.54 </raftPoint>)
(<raftPoint> X-10.885 Y16.74 </raftPoint>)
(<raftPoint> X-12.749 Y16.74 </raftPoint>)
(<raftPoint> X-20.13 Y9.359 </raftPoint>)
(<raftPoint> X-20.951 Y5.535 </raftPoint>)
(<raftPoint> X-21.981 Y3.846 </raftPoint>)
(<raftPoint> X-21.549 Y1.763 </raftPoint>)
(<raftPoint> X-21.549 Y-1.763 </raftPoint>)
(<raftPoint> X-21.981 Y-3.846 </raftPoint>)
(<raftPoint> X-20.951 Y-5.535 </raftPoint>)
(<raftPoint> X-20.13 Y-9.359 </raftPoint>)
(<raftPoint> X-12.749 Y-16.74 </raftPoint>)
(</raftPerimeter>)
(<raftPerimeter>)
(<raftPoint> X-6.806 Y-1.69 </raftPoint>)
(<raftPoint> X-7.041 Y-0.0 </raftPoint>)
(<raftPoint> X-6.806 Y1.69 </raftPoint>)
(<raftPoint> X-5.105 Y5.005 </raftPoint>)
(<raftPoint> X-3.387 Y6.724 </raftPoint>)
(<raftPoint> X0.0 Y8.418 </raftPoint>)
(<raftPoint> X3.387 Y6.724 </raftPoint>)
(<raftPoint> X5.105 Y5.005 </raftPoint>)
(<raftPoint> X6.806 Y1.69 </raftPoint>)
(<raftPoint> X7.041 Y0.0 </raftPoint>)
(<raftPoint> X6.806 Y-1.69 </raftPoint>)
(<raftPoint> X5.105 Y-5.005 </raftPoint>)
(<raftPoint> X3.387 Y-6.724 </raftPoint>)
(<raftPoint> X-0.0 Y-8.418 </raftPoint>)
(<raftPoint> X-3.387 Y-6.724 </raftPoint>)
(<raftPoint> X-5.105 Y-5.005 </raftPoint>)
(</raftPerimeter>)
(<raftPerimeter>)
(<raftPoint> X-10.885 Y-16.74 </raftPoint>)
(<raftPoint> X-7.285 Y-18.54 </raftPoint>)
(<raftPoint> X7.285 Y-18.54 </raftPoint>)
(<raftPoint> X10.885 Y-16.74 </raftPoint>)
(<raftPoint> X12.749 Y-16.74 </raftPoint>)
(<raftPoint> X20.13 Y-9.359 </raftPoint>)
(<raftPoint> X20.951 Y-5.535 </raftPoint>)
(<raftPoint> X21.981 Y-3.846 </raftPoint>)
(<raftPoint> X21.549 Y-1.763 </raftPoint>)
(<raftPoint> X21.549 Y1.763 </raftPoint>)
(<raftPoint> X21.981 Y3.846 </raftPoint>)
(<raftPoint> X20.951 Y5.535 </raftPoint>)
(<raftPoint> X20.13 Y9.359 </raftPoint>)
(<raftPoint> X12.749 Y16.74 </raftPoint>)
(<raftPoint> X10.885 Y16.74 </raftPoint>)
(<raftPoint> X7.285 Y18.54 </raftPoint>)
(<raftPoint> X-7.285 Y18.54 </raftPoint>)
(<raftPoint> X-10.885 Y16.74 </raftPoint>)
(<raftPoint> X-12.749 Y16.74 </raftPoint>)
(<raftPoint> X-20.13 Y9.359 </raftPoint>)
(<raftPoint> X-20.951 Y5.535 </raftPoint>)
(<raftPoint> X-21.981 Y3.846 </raftPoint>)
(<raftPoint> X-21.549 Y1.763 </raftPoint>)
(<raftPoint> X-21.549 Y-1.763 </raftPoint>)
(<raftPoint> X-21.981 Y-3.846 </raftPoint>)
(<raftPoint> X-20.951 Y-5.535 </raftPoint>)
(<raftPoint> X-20.13 Y-9.359 </raftPoint>)
(<raftPoint> X-12.749 Y-16.74 </raftPoint>)
(</raftPerimeter>)
(<raftPerimeter>)
(<raftPoint> X-6.806 Y-1.69 </raftPoint>)
(<raftPoint> X-7.041 Y-0.0 </raftPoint>)
(<raftPoint> X-6.806 Y1.69 </raftPoint>)
(<raftPoint> X-5.105 Y5.005 </raftPoint>)
(<raftPoint> X-3.387 Y6.724 </raftPoint>)
(<raftPoint> X0.0 Y8.418 </raftPoint>)
(<raftPoint> X3.387 Y6.724 </raftPoint>)
(<raftPoint> X5.105 Y5.005 </raftPoint>)
(<raftPoint> X6.806 Y1.69 </raftPoint>)
(<raftPoint> X7.041 Y0.0 </raftPoint>)
(<raftPoint> X6.806 Y-1.69 </raftPoint>)
(<raftPoint> X5.105 Y-5.005 </raftPoint>)
(<raftPoint> X3.387 Y-6.724 </raftPoint>)
(<raftPoint> X-0.0 Y-8.418 </raftPoint>)
(<raftPoint> X-3.387 Y-6.724 </raftPoint>)
(<raftPoint> X-5.105 Y-5.005 </raftPoint>)
(</raftPerimeter>)
(<raftPerimeter>)
(<raftPoint> X-10.885 Y-16.74 </raftPoint>)
(<raftPoint> X-7.285 Y-18.54 </raftPoint>)
(<raftPoint> X7.285 Y-18.54 </raftPoint>)
(<raftPoint> X10.885 Y-16.74 </raftPoint>)
(<raftPoint> X12.749 Y-16.74 </raftPoint>)
(<raftPoint> X20.13 Y-9.359 </raftPoint>)
(<raftPoint> X20.951 Y-5.535 </raftPoint>)
(<raftPoint> X21.981 Y-3.846 </raftPoint>)
(<raftPoint> X21.549 Y-1.763 </raftPoint>)
(<raftPoint> X21.549 Y1.763 </raftPoint>)
(<raftPoint> X21.981 Y3.846 </raftPoint>)
(<raftPoint> X20.951 Y5.535 </raftPoint>)
(<raftPoint> X20.13 Y9.359 </raftPoint>)
(<raftPoint> X12.749 Y16.74 </raftPoint>)
(<raftPoint> X10.885 Y16.74 </raftPoint>)
(<raftPoint> X7.285 Y18.54 </raftPoint>)
(<raftPoint> X-7.285 Y18.54 </raftPoint>)
(<raftPoint> X-10.885 Y16.74 </raftPoint>)
(<raftPoint> X-12.749 Y16.74 </raftPoint>)
(<raftPoint> X-20.13 Y9.359 </raftPoint>)
(<raftPoint> X-20.951 Y5.535 </raftPoint>)
(<raftPoint> X-21.981 Y3.846 </raftPoint>)
(<raftPoint> X-21.549 Y1.763 </raftPoint>)
(<raftPoint> X-21.549 Y-1.763 </raftPoint>)
(<raftPoint> X-21.981 Y-3.846 </raftPoint>)
(<raftPoint> X-20.951 Y-5.535 </raftPoint>)
(<raftPoint> X-20.13 Y-9.359 </raftPoint>)
(<raftPoint> X-12.749 Y-16.74 </raftPoint>)
(</raftPerimeter>)
(<raftPerimeter>)
(<raftPoint> X-6.806 Y-1.69 </raftPoint>)
(<raftPoint> X-7.041 Y-0.0 </raftPoint>)
(<raftPoint> X-6.806 Y1.69 </raftPoint>)
(<raftPoint> X-5.105 Y5.005 </raftPoint>)
(<raftPoint> X-3.387 Y6.724 </raftPoint>)
(<raftPoint> X0.0 Y8.418 </raftPoint>)
(<raftPoint> X3.387 Y6.724 </raftPoint>)
(<raftPoint> X5.105 Y5.005 </raftPoint>)
(<raftPoint> X6.806 Y1.69 </raftPoint>)
(<raftPoint> X7.041 Y0.0 </raftPoint>)
(<raftPoint> X6.806 Y-1.69 </raftPoint>)
(<raftPoint> X5.105 Y-5.005 </raftPoint>)
(<raftPoint> X3.387 Y-6.724 </raftPoint>)
(<raftPoint> X-0.0 Y-8.418 </raftPoint>)
(<raftPoint> X-3.387 Y-6.724 </raftPoint>)
(<raftPoint> X-5.105 Y-5.005 </raftPoint>)
(</raftPerimeter>)
(<raftPerimeter>)
(<raftPoint> X-10.885 Y-16.74 </raftPoint>)
(<raftPoint> X-7.285 Y-18.54 </raftPoint>)
(<raftPoint> X7.285 Y-18.54 </raftPoint>)
(<raftPoint> X10.885 Y-16.74 </raftPoint>)
(<raftPoint> X12.749 Y-16.74 </raftPoint>)
(<raftPoint> X20.13 Y-9.359 </raftPoint>)
(<raftPoint> X20.951 Y-5.535 </raftPoint>)
(<raftPoint> X21.981 Y-3.846 </raftPoint>)
(<raftPoint> X21.549 Y-1.763 </raftPoint>)
(<raftPoint> X21.549 Y1.763 </raftPoint>)
(<raftPoint> X21.981 Y3.846 </raftPoint>)
(<raftPoint> X20.951 Y5.535 </raftPoint>)
(<raftPoint> X20.13 Y9.359 </raftPoint>)
(<raftPoint> X12.749 Y16.74 </raftPoint>)
(<raftPoint> X10.885 Y16.74 </raftPoint>)
(<raftPoint> X7.285 Y18.54 </raftPoint>)
(<raftPoint> X-7.285 Y18.54 </raftPoint>)
(<raftPoint> X-10.885 Y16.74 </raftPoint>)
(<raftPoint> X-12.749 Y16.74 </raftPoint>)
(<raftPoint> X-20.13 Y9.359 </raftPoint>)
(<raftPoint> X-20.951 Y5.535 </raftPoint>)
(<raftPoint> X-21.981 Y3.846 </raftPoint>)
(<raftPoint> X-21.549 Y1.763 </raftPoint>)
(<raftPoint> X-21.549 Y-1.763 </raftPoint>)
(<raftPoint> X-21.981 Y-3.846 </raftPoint>)
(<raftPoint> X-20.951 Y-5.535 </raftPoint>)
(<raftPoint> X-20.13 Y-9.359 </raftPoint>)
(<raftPoint> X-12.749 Y-16.74 </raftPoint>)
(</raftPerimeter>)
(<raftPerimeter>)
(<raftPoint> X-6.806 Y-1.69 </raftPoint>)
(<raftPoint> X-7.041 Y-0.0 </raftPoint>)
(<raftPoint> X-6.806 Y1.69 </raftPoint>)
(<raftPoint> X-5.105 Y5.005 </raftPoint>)
(<raftPoint> X-3.387 Y6.724 </raftPoint>)
(<raftPoint> X0.0 Y8.418 </raftPoint>)
(<raftPoint> X3.387 Y6.724 </raftPoint>)
(<raftPoint> X5.105 Y5.005 </raftPoint>)
(<raftPoint> X6.806 Y1.69 </raftPoint>)
(<raftPoint> X7.041 Y0.0 </raftPoint>)
(<raftPoint> X6.806 Y-1.69 </raftPoint>)
(<raftPoint> X5.105 Y-5.005 </raftPoint>)
(<raftPoint> X3.387 Y-6.724 </raftPoint>)
(<raftPoint> X-0.0 Y-8.418 </raftPoint>)
(<raftPoint> X-3.387 Y-6.724 </raftPoint>)
(<raftPoint> X-5.105 Y-5.005 </raftPoint>)
(</raftPerimeter>)
(<raftPerimeter>)
(<raftPoint> X-10.885 Y-16.74 </raftPoint>)
(<raftPoint> X-7.285 Y-18.54 </raftPoint>)
(<raftPoint> X7.285 Y-18.54 </raftPoint>)
(<raftPoint> X10.885 Y-16.74 </raftPoint>)
(<raftPoint> X12.749 Y-16.74 </raftPoint>)
(<raftPoint> X20.13 Y-9.359 </raftPoint>)
(<raftPoint> X20.951 Y-5.535 </raftPoint>)
(<raftPoint> X21.981 Y-3.846 </raftPoint>)
(<raftPoint> X21.549 Y-1.763 </raftPoint>)
(<raftPoint> X21.549 Y1.763 </raftPoint>)
(<raftPoint> X21.981 Y3.846 </raftPoint>)
(<raftPoint> X20.951 Y5.535 </raftPoint>)
(<raftPoint> X20.13 Y9.359 </raftPoint>)
(<raftPoint> X12.749 Y16.74 </raftPoint>)
(<raftPoint> X10.885 Y16.74 </raftPoint>)
(<raftPoint> X7.285 Y18.54 </raftPoint>)
(<raftPoint> X-7.285 Y18.54 </raftPoint>)
(<raftPoint> X-10.885 Y16.74 </raftPoint>)
(<raftPoint> X-12.749 Y16.74 </raftPoint>)
(<raftPoint> X-20.13 Y9.359 </raftPoint>)
(<raftPoint> X-20.951 Y5.535 </raftPoint>)
(<raftPoint> X-21.981 Y3.846 </raftPoint>)
(<raftPoint> X-21.549 Y1.763 </raftPoint>)
(<raftPoint> X-21.549 Y-1.763 </raftPoint>)
(<raftPoint> X-21.981 Y-3.846 </raftPoint>)
(<raftPoint> X-20.951 Y-5.535 </raftPoint>)
(<raftPoint> X-20.13 Y-9.359 </raftPoint>)
(<raftPoint> X-12.749 Y-16.74 </raftPoint>)
(</raftPerimeter>)
(<raftPerimeter>)
(<raftPoint> X-6.806 Y-1.69 </raftPoint>)
(<raftPoint> X-7.041 Y-0.0 </raftPoint>)
(<raftPoint> X-6.806 Y1.69 </raftPoint>)
(<raftPoint> X-5.105 Y5.005 </raftPoint>)
(<raftPoint> X-3.387 Y6.724 </raftPoint>)
(<raftPoint> X0.0 Y8.418 </raftPoint>)
(<raftPoint> X3.387 Y6.724 </raftPoint>)
(<raftPoint> X5.105 Y5.005 </raftPoint>)
(<raftPoint> X6.806 Y1.69 </raftPoint>)
(<raftPoint> X7.041 Y0.0 </raftPoint>)
(<raftPoint> X6.806 Y-1.69 </raftPoint>)
(<raftPoint> X5.105 Y-5.005 </raftPoint>)
(<raftPoint> X3.387 Y-6.724 </raftPoint>)
(<raftPoint> X-0.0 Y-8.418 </raftPoint>)
(<raftPoint> X-3.387 Y-6.724 </raftPoint>)
(<raftPoint> X-5.105 Y-5.005 </raftPoint>)
(</raftPerimeter>)
(<raftPerimeter>)
(<raftPoint> X-10.885 Y-16.74 </raftPoint>)
(<raftPoint> X-7.285 Y-18.54 </raftPoint>)
(<raftPoint> X7.285 Y-18.54 </raftPoint>)
(<raftPoint> X10.885 Y-16.74 </raftPoint>)
(<raftPoint> X12.749 Y-16.74 </raftPoint>)
(<raftPoint> X20.13 Y-9.359 </raftPoint>)
(<raftPoint> X20.951 Y-5.535 </raftPoint>)
(<raftPoint> X21.981 Y-3.846 </raftPoint>)
(<raftPoint> X21.549 Y-1.763 </raftPoint>)
(<raftPoint> X21.549 Y1.763 </raftPoint>)
(<raftPoint> X21.981 Y3.846 </raftPoint>)
(<raftPoint> X20.951 Y5.535 </raftPoint>)
(<raftPoint> X20.13 Y9.359 </raftPoint>)
(<raftPoint> X12.749 Y16.74 </raftPoint>)
(<raftPoint> X10.885 Y16.74 </raftPoint>)
(<raftPoint> X7.285 Y18.54 </raftPoint>)
(<raftPoint> X-7.285 Y18.54 </raftPoint>)
(<raftPoint> X-10.885 Y16.74 </raftPoint>)
(<raftPoint> X-12.749 Y16.74 </raftPoint>)
(<raftPoint> X-20.13 Y9.359 </raftPoint>)
(<raftPoint> X-20.951 Y5.535 </raftPoint>)
(<raftPoint> X-21.981 Y3.846 </raftPoint>)
(<raftPoint> X-21.549 Y1.763 </raftPoint>)
(<raftPoint> X-21.549 Y-1.763 </raftPoint>)
(<raftPoint> X-21.981 Y-3.846 </raftPoint>)
(<raftPoint> X-20.951 Y-5.535 </raftPoint>)
(<raftPoint> X-20.13 Y-9.359 </raftPoint>)
(<raftPoint> X-12.749 Y-16.74 </raftPoint>)
(</raftPerimeter>)
(<raftPerimeter>)
(<raftPoint> X-6.806 Y-1.69 </raftPoint>)
(<raftPoint> X-7.041 Y-0.0 </raftPoint>)
(<raftPoint> X-6.806 Y1.69 </raftPoint>)
(<raftPoint> X-5.105 Y5.005 </raftPoint>)
(<raftPoint> X-3.387 Y6.724 </raftPoint>)
(<raftPoint> X0.0 Y8.418 </raftPoint>)
(<raftPoint> X3.387 Y6.724 </raftPoint>)
(<raftPoint> X5.105 Y5.005 </raftPoint>)
(<raftPoint> X6.806 Y1.69 </raftPoint>)
(<raftPoint> X7.041 Y0.0 </raftPoint>)
(<raftPoint> X6.806 Y-1.69 </raftPoint>)
(<raftPoint> X5.105 Y-5.005 </raftPoint>)
(<raftPoint> X3.387 Y-6.724 </raftPoint>)
(<raftPoint> X-0.0 Y-8.418 </raftPoint>)
(<raftPoint> X-3.387 Y-6.724 </raftPoint>)
(<raftPoint> X-5.105 Y-5.005 </raftPoint>)
(</raftPerimeter>)
(<raftPerimeter>)
(<raftPoint> X-17.772 Y-7.166 </raftPoint>)
(<raftPoint> X-18.397 Y-9.249 </raftPoint>)
(<raftPoint> X-17.126 Y-10.964 </raftPoint>)
(<raftPoint> X-16.518 Y-12.971 </raftPoint>)
(<raftPoint> X-14.613 Y-14.876 </raftPoint>)
(<raftPoint> X-7.285 Y-18.54 </raftPoint>)
(<raftPoint> X7.285 Y-18.54 </raftPoint>)
(<raftPoint> X14.613 Y-14.876 </raftPoint>)
(<raftPoint> X16.518 Y-12.971 </raftPoint>)
(<raftPoint> X17.126 Y-10.964 </raftPoint>)
(<raftPoint> X18.397 Y-9.249 </raftPoint>)
(<raftPoint> X17.77 Y-7.159 </raftPoint>)
(<raftPoint> X18.089 Y-1.832 </raftPoint>)
(<raftPoint> X18.154 Y-1.548 </raftPoint>)
(<raftPoint> X18.099 Y-1.197 </raftPoint>)
(<raftPoint> X18.212 Y-0.927 </raftPoint>)
(<raftPoint> X18.113 Y-0.606 </raftPoint>)
(<raftPoint> X18.275 Y-0.277 </raftPoint>)
(<raftPoint> X18.134 Y-0.004 </raftPoint>)
(<raftPoint> X18.268 Y0.244 </raftPoint>)
(<raftPoint> X18.361 Y1.627 </raftPoint>)
(<raftPoint> X17.772 Y7.166 </raftPoint>)
(<raftPoint> X18.397 Y9.249 </raftPoint>)
(<raftPoint> X17.126 Y10.964 </raftPoint>)
(<raftPoint> X16.518 Y12.971 </raftPoint>)
(<raftPoint> X14.613 Y14.876 </raftPoint>)
(<raftPoint> X7.285 Y18.54 </raftPoint>)
(<raftPoint> X-7.285 Y18.54 </raftPoint>)
(<raftPoint> X-14.613 Y14.876 </raftPoint>)
(<raftPoint> X-16.518 Y12.971 </raftPoint>)
(<raftPoint> X-17.126 Y10.964 </raftPoint>)
(<raftPoint> X-18.397 Y9.249 </raftPoint>)
(<raftPoint> X-17.77 Y7.159 </raftPoint>)
(<raftPoint> X-18.089 Y1.832 </raftPoint>)
(<raftPoint> X-18.154 Y1.548 </raftPoint>)
(<raftPoint> X-18.099 Y1.197 </raftPoint>)
(<raftPoint> X-18.212 Y0.927 </raftPoint>)
(<raftPoint> X-18.113 Y0.606 </raftPoint>)
(<raftPoint> X-18.275 Y0.277 </raftPoint>)
(<raftPoint> X-18.134 Y0.004 </raftPoint>)
(<raftPoint> X-18.268 Y-0.244 </raftPoint>)
(<raftPoint> X-18.361 Y-1.627 </raftPoint>)
(</raftPerimeter>)
(<raftPerimeter>)
(<raftPoint> X-15.056 Y-8.857 </raftPoint>)
(<raftPoint> X-15.856 Y-5.108 </raftPoint>)
(<raftPoint> X-17.367 Y-1.723 </raftPoint>)
(<raftPoint> X-17.367 Y0.63 </raftPoint>)
(<raftPoint> X-17.447 Y0.889 </raftPoint>)
(<raftPoint> X-17.356 Y1.107 </raftPoint>)
(<raftPoint> X-17.421 Y1.523 </raftPoint>)
(<raftPoint> X-17.365 Y1.768 </raftPoint>)
(<raftPoint> X-17.377 Y1.998 </raftPoint>)
(<raftPoint> X-17.169 Y2.166 </raftPoint>)
(<raftPoint> X-15.856 Y5.108 </raftPoint>)
(<raftPoint> X-15.056 Y8.857 </raftPoint>)
(<raftPoint> X-13.907 Y10.571 </raftPoint>)
(<raftPoint> X-10.586 Y13.925 </raftPoint>)
(<raftPoint> X-3.515 Y17.46 </raftPoint>)
(<raftPoint> X3.516 Y17.46 </raftPoint>)
(<raftPoint> X10.329 Y14.103 </raftPoint>)
(<raftPoint> X13.908 Y10.569 </raftPoint>)
(<raftPoint> X15.056 Y8.857 </raftPoint>)
(<raftPoint> X15.856 Y5.108 </raftPoint>)
(<raftPoint> X17.367 Y1.723 </raftPoint>)
(<raftPoint> X17.367 Y-0.63 </raftPoint>)
(<raftPoint> X17.447 Y-0.889 </raftPoint>)
(<raftPoint> X17.356 Y-1.107 </raftPoint>)
(<raftPoint> X17.421 Y-1.523 </raftPoint>)
(<raftPoint> X17.365 Y-1.768 </raftPoint>)
(<raftPoint> X17.377 Y-1.998 </raftPoint>)
(<raftPoint> X17.169 Y-2.166 </raftPoint>)
(<raftPoint> X15.856 Y-5.108 </raftPoint>)
(<raftPoint> X15.056 Y-8.857 </raftPoint>)
(<raftPoint> X13.907 Y-10.571 </raftPoint>)
(<raftPoint> X10.586 Y-13.925 </raftPoint>)
(<raftPoint> X3.515 Y-17.46 </raftPoint>)
(<raftPoint> X-3.516 Y-17.46 </raftPoint>)
(<raftPoint> X-10.329 Y-14.103 </raftPoint>)
(<raftPoint> X-13.908 Y-10.569 </raftPoint>)
(</raftPerimeter>)
(<raftPerimeter>)
(<raftPoint> X-17.772 Y-7.166 </raftPoint>)
(<raftPoint> X-18.397 Y-9.249 </raftPoint>)
(<raftPoint> X-17.126 Y-10.964 </raftPoint>)
(<raftPoint> X-16.518 Y-12.971 </raftPoint>)
(<raftPoint> X-14.613 Y-14.876 </raftPoint>)
(<raftPoint> X-7.285 Y-18.54 </raftPoint>)
(<raftPoint> X7.285 Y-18.54 </raftPoint>)
(<raftPoint> X14.613 Y-14.876 </raftPoint>)
(<raftPoint> X16.518 Y-12.971 </raftPoint>)
(<raftPoint> X17.126 Y-10.964 </raftPoint>)
(<raftPoint> X18.397 Y-9.249 </raftPoint>)
(<raftPoint> X17.77 Y-7.159 </raftPoint>)
(<raftPoint> X18.089 Y-1.832 </raftPoint>)
(<raftPoint> X18.154 Y-1.548 </raftPoint>)
(<raftPoint> X18.099 Y-1.197 </raftPoint>)
(<raftPoint> X18.212 Y-0.927 </raftPoint>)
(<raftPoint> X18.113 Y-0.606 </raftPoint>)
(<raftPoint> X18.275 Y-0.277 </raftPoint>)
(<raftPoint> X18.134 Y-0.004 </raftPoint>)
(<raftPoint> X18.268 Y0.244 </raftPoint>)
(<raftPoint> X18.361 Y1.627 </raftPoint>)
(<raftPoint> X17.772 Y7.166 </raftPoint>)
(<raftPoint> X18.397 Y9.249 </raftPoint>)
(<raftPoint> X17.126 Y10.964 </raftPoint>)
(<raftPoint> X16.518 Y12.971 </raftPoint>)
(<raftPoint> X14.613 Y14.876 </raftPoint>)
(<raftPoint> X7.285 Y18.54 </raftPoint>)
(<raftPoint> X-7.285 Y18.54 </raftPoint>)
(<raftPoint> X-14.613 Y14.876 </raftPoint>)
(<raftPoint> X-16.518 Y12.971 </raftPoint>)
(<raftPoint> X-17.126 Y10.964 </raftPoint>)
(<raftPoint> X-18.397 Y9.249 </raftPoint>)
(<raftPoint> X-17.77 Y7.159 </raftPoint>)
(<raftPoint> X-18.089 Y1.832 </raftPoint>)
(<raftPoint> X-18.154 Y1.548 </raftPoint>)
(<raftPoint> X-18.099 Y1.197 </raftPoint>)
(<raftPoint> X-18.212 Y0.927 </raftPoint>)
(<raftPoint> X-18.113 Y0.606 </raftPoint>)
(<raftPoint> X-18.275 Y0.277 </raftPoint>)
(<raftPoint> X-18.134 Y0.004 </raftPoint>)
(<raftPoint> X-18.268 Y-0.244 </raftPoint>)
(<raftPoint> X-18.361 Y-1.627 </raftPoint>)
(</raftPerimeter>)
(<raftPerimeter>)
(<raftPoint> X-15.056 Y-8.857 </raftPoint>)
(<raftPoint> X-15.856 Y-5.108 </raftPoint>)
(<raftPoint> X-17.367 Y-1.723 </raftPoint>)
(<raftPoint> X-17.367 Y0.63 </raftPoint>)
(<raftPoint> X-17.447 Y0.889 </raftPoint>)
(<raftPoint> X-17.356 Y1.107 </raftPoint>)
(<raftPoint> X-17.421 Y1.523 </raftPoint>)
(<raftPoint> X-17.365 Y1.768 </raftPoint>)
(<raftPoint> X-17.377 Y1.998 </raftPoint>)
(<raftPoint> X-17.169 Y2.166 </raftPoint>)
(<raftPoint> X-15.856 Y5.108 </raftPoint>)
(<raftPoint> X-15.056 Y8.857 </raftPoint>)
(<raftPoint> X-13.907 Y10.571 </raftPoint>)
(<raftPoint> X-10.586 Y13.925 </raftPoint>)
(<raftPoint> X-3.515 Y17.46 </raftPoint>)
(<raftPoint> X3.516 Y17.46 </raftPoint>)
(<raftPoint> X10.329 Y14.103 </raftPoint>)
(<raftPoint> X13.908 Y10.569 </raftPoint>)
(<raftPoint> X15.056 Y8.857 </raftPoint>)
(<raftPoint> X15.856 Y5.108 </raftPoint>)
(<raftPoint> X17.367 Y1.723 </raftPoint>)
(<raftPoint> X17.367 Y-0.63 </raftPoint>)
(<raftPoint> X17.447 Y-0.889 </raftPoint>)
(<raftPoint> X17.356 Y-1.107 </raftPoint>)
(<raftPoint> X17.421 Y-1.523 </raftPoint>)
(<raftPoint> X17.365 Y-1.768 </raftPoint>)
(<raftPoint> X17.377 Y-1.998 </raftPoint>)
(<raftPoint> X17.169 Y-2.166 </raftPoint>)
(<raftPoint> X15.856 Y-5.108 </raftPoint>)
(<raftPoint> X15.056 Y-8.857 </raftPoint>)
(<raftPoint> X13.907 Y-10.571 </raftPoint>)
(<raftPoint> X10.586 Y-13.925 </raftPoint>)
(<raftPoint> X3.515 Y-17.46 </raftPoint>)
(<raftPoint> X-3.516 Y-17.46 </raftPoint>)
(<raftPoint> X-10.329 Y-14.103 </raftPoint>)
(<raftPoint> X-13.908 Y-10.569 </raftPoint>)
(</raftPerimeter>)
(<raftPerimeter>)
(<raftPoint> X-17.772 Y-7.166 </raftPoint>)
(<raftPoint> X-18.397 Y-9.249 </raftPoint>)
(<raftPoint> X-17.126 Y-10.964 </raftPoint>)
(<raftPoint> X-16.518 Y-12.971 </raftPoint>)
(<raftPoint> X-14.613 Y-14.876 </raftPoint>)
(<raftPoint> X-7.285 Y-18.54 </raftPoint>)
(<raftPoint> X7.285 Y-18.54 </raftPoint>)
(<raftPoint> X14.613 Y-14.876 </raftPoint>)
(<raftPoint> X16.518 Y-12.971 </raftPoint>)
(<raftPoint> X17.126 Y-10.964 </raftPoint>)
(<raftPoint> X18.397 Y-9.249 </raftPoint>)
(<raftPoint> X17.77 Y-7.159 </raftPoint>)
(<raftPoint> X18.089 Y-1.832 </raftPoint>)
(<raftPoint> X18.154 Y-1.548 </raftPoint>)
(<raftPoint> X18.099 Y-1.197 </raftPoint>)
(<raftPoint> X18.212 Y-0.927 </raftPoint>)
(<raftPoint> X18.113 Y-0.606 </raftPoint>)
(<raftPoint> X18.275 Y-0.277 </raftPoint>)
(<raftPoint> X18.134 Y-0.004 </raftPoint>)
(<raftPoint> X18.268 Y0.244 </raftPoint>)
(<raftPoint> X18.361 Y1.627 </raftPoint>)
(<raftPoint> X17.772 Y7.166 </raftPoint>)
(<raftPoint> X18.397 Y9.249 </raftPoint>)
(<raftPoint> X17.126 Y10.964 </raftPoint>)
(<raftPoint> X16.518 Y12.971 </raftPoint>)
(<raftPoint> X14.613 Y14.876 </raftPoint>)
(<raftPoint> X7.285 Y18.54 </raftPoint>)
(<raftPoint> X-7.285 Y18.54 </raftPoint>)
(<raftPoint> X-14.613 Y14.876 </raftPoint>)
(<raftPoint> X-16.518 Y12.971 </raftPoint>)
(<raftPoint> X-17.126 Y10.964 </raftPoint>)
(<raftPoint> X-18.397 Y9.249 </raftPoint>)
(<raftPoint> X-17.77 Y7.159 </raftPoint>)
(<raftPoint> X-18.089 Y1.832 </raftPoint>)
(<raftPoint> X-18.154 Y1.548 </raftPoint>)
(<raftPoint> X-18.099 Y1.197 </raftPoint>)
(<raftPoint> X-18.212 Y0.927 </raftPoint>)
(<raftPoint> X-18.113 Y0.606 </raftPoint>)
(<raftPoint> X-18.275 Y0.277 </raftPoint>)
(<raftPoint> X-18.134 Y0.004 </raftPoint>)
(<raftPoint> X-18.268 Y-0.244 </raftPoint>)
(<raftPoint> X-18.361 Y-1.627 </raftPoint>)
(</raftPerimeter>)
(<raftPerimeter>)
(<raftPoint> X-15.056 Y-8.857 </raftPoint>)
(<raftPoint> X-15.856 Y-5.108 </raftPoint>)
(<raftPoint> X-17.367 Y-1.723 </raftPoint>)
(<raftPoint> X-17.367 Y0.63 </raftPoint>)
(<raftPoint> X-17.447 Y0.889 </raftPoint>)
(<raftPoint> X-17.356 Y1.107 </raftPoint>)
(<raftPoint> X-17.421 Y1.523 </raftPoint>)
M73 P5 (display progress)
(<raftPoint> X-17.365 Y1.768 </raftPoint>)
(<raftPoint> X-17.377 Y1.998 </raftPoint>)
(<raftPoint> X-17.169 Y2.166 </raftPoint>)
(<raftPoint> X-15.856 Y5.108 </raftPoint>)
(<raftPoint> X-15.056 Y8.857 </raftPoint>)
(<raftPoint> X-13.907 Y10.571 </raftPoint>)
(<raftPoint> X-10.586 Y13.925 </raftPoint>)
(<raftPoint> X-3.515 Y17.46 </raftPoint>)
(<raftPoint> X3.516 Y17.46 </raftPoint>)
(<raftPoint> X10.329 Y14.103 </raftPoint>)
(<raftPoint> X13.908 Y10.569 </raftPoint>)
(<raftPoint> X15.056 Y8.857 </raftPoint>)
(<raftPoint> X15.856 Y5.108 </raftPoint>)
(<raftPoint> X17.367 Y1.723 </raftPoint>)
(<raftPoint> X17.367 Y-0.63 </raftPoint>)
(<raftPoint> X17.447 Y-0.889 </raftPoint>)
(<raftPoint> X17.356 Y-1.107 </raftPoint>)
(<raftPoint> X17.421 Y-1.523 </raftPoint>)
(<raftPoint> X17.365 Y-1.768 </raftPoint>)
(<raftPoint> X17.377 Y-1.998 </raftPoint>)
(<raftPoint> X17.169 Y-2.166 </raftPoint>)
(<raftPoint> X15.856 Y-5.108 </raftPoint>)
(<raftPoint> X15.056 Y-8.857 </raftPoint>)
(<raftPoint> X13.907 Y-10.571 </raftPoint>)
(<raftPoint> X10.586 Y-13.925 </raftPoint>)
(<raftPoint> X3.515 Y-17.46 </raftPoint>)
(<raftPoint> X-3.516 Y-17.46 </raftPoint>)
(<raftPoint> X-10.329 Y-14.103 </raftPoint>)
(<raftPoint> X-13.908 Y-10.569 </raftPoint>)
(</raftPerimeter>)
(<raftPerimeter>)
(<raftPoint> X-17.772 Y-7.166 </raftPoint>)
(<raftPoint> X-18.397 Y-9.249 </raftPoint>)
(<raftPoint> X-17.126 Y-10.964 </raftPoint>)
(<raftPoint> X-16.518 Y-12.971 </raftPoint>)
(<raftPoint> X-14.613 Y-14.876 </raftPoint>)
(<raftPoint> X-7.285 Y-18.54 </raftPoint>)
(<raftPoint> X7.285 Y-18.54 </raftPoint>)
(<raftPoint> X14.613 Y-14.876 </raftPoint>)
(<raftPoint> X16.518 Y-12.971 </raftPoint>)
(<raftPoint> X17.126 Y-10.964 </raftPoint>)
(<raftPoint> X18.397 Y-9.249 </raftPoint>)
(<raftPoint> X17.77 Y-7.159 </raftPoint>)
(<raftPoint> X18.089 Y-1.832 </raftPoint>)
(<raftPoint> X18.154 Y-1.548 </raftPoint>)
(<raftPoint> X18.099 Y-1.197 </raftPoint>)
(<raftPoint> X18.212 Y-0.927 </raftPoint>)
(<raftPoint> X18.113 Y-0.606 </raftPoint>)
(<raftPoint> X18.275 Y-0.277 </raftPoint>)
(<raftPoint> X18.134 Y-0.004 </raftPoint>)
(<raftPoint> X18.268 Y0.244 </raftPoint>)
(<raftPoint> X18.361 Y1.627 </raftPoint>)
(<raftPoint> X17.772 Y7.166 </raftPoint>)
(<raftPoint> X18.397 Y9.249 </raftPoint>)
(<raftPoint> X17.126 Y10.964 </raftPoint>)
(<raftPoint> X16.518 Y12.971 </raftPoint>)
(<raftPoint> X14.613 Y14.876 </raftPoint>)
(<raftPoint> X7.285 Y18.54 </raftPoint>)
(<raftPoint> X-7.285 Y18.54 </raftPoint>)
(<raftPoint> X-14.613 Y14.876 </raftPoint>)
(<raftPoint> X-16.518 Y12.971 </raftPoint>)
(<raftPoint> X-17.126 Y10.964 </raftPoint>)
(<raftPoint> X-18.397 Y9.249 </raftPoint>)
(<raftPoint> X-17.77 Y7.159 </raftPoint>)
(<raftPoint> X-18.089 Y1.832 </raftPoint>)
(<raftPoint> X-18.154 Y1.548 </raftPoint>)
(<raftPoint> X-18.099 Y1.197 </raftPoint>)
(<raftPoint> X-18.212 Y0.927 </raftPoint>)
(<raftPoint> X-18.113 Y0.606 </raftPoint>)
(<raftPoint> X-18.275 Y0.277 </raftPoint>)
(<raftPoint> X-18.134 Y0.004 </raftPoint>)
(<raftPoint> X-18.268 Y-0.244 </raftPoint>)
(<raftPoint> X-18.361 Y-1.627 </raftPoint>)
(</raftPerimeter>)
(<raftPerimeter>)
(<raftPoint> X-15.056 Y-8.857 </raftPoint>)
(<raftPoint> X-15.856 Y-5.108 </raftPoint>)
(<raftPoint> X-17.367 Y-1.723 </raftPoint>)
(<raftPoint> X-17.367 Y0.63 </raftPoint>)
(<raftPoint> X-17.447 Y0.889 </raftPoint>)
(<raftPoint> X-17.356 Y1.107 </raftPoint>)
(<raftPoint> X-17.421 Y1.523 </raftPoint>)
(<raftPoint> X-17.365 Y1.768 </raftPoint>)
(<raftPoint> X-17.377 Y1.998 </raftPoint>)
(<raftPoint> X-17.169 Y2.166 </raftPoint>)
(<raftPoint> X-15.856 Y5.108 </raftPoint>)
(<raftPoint> X-15.056 Y8.857 </raftPoint>)
(<raftPoint> X-13.907 Y10.571 </raftPoint>)
(<raftPoint> X-10.586 Y13.925 </raftPoint>)
(<raftPoint> X-3.515 Y17.46 </raftPoint>)
(<raftPoint> X3.516 Y17.46 </raftPoint>)
(<raftPoint> X10.329 Y14.103 </raftPoint>)
(<raftPoint> X13.908 Y10.569 </raftPoint>)
(<raftPoint> X15.056 Y8.857 </raftPoint>)
(<raftPoint> X15.856 Y5.108 </raftPoint>)
(<raftPoint> X17.367 Y1.723 </raftPoint>)
(<raftPoint> X17.367 Y-0.63 </raftPoint>)
(<raftPoint> X17.447 Y-0.889 </raftPoint>)
(<raftPoint> X17.356 Y-1.107 </raftPoint>)
(<raftPoint> X17.421 Y-1.523 </raftPoint>)
(<raftPoint> X17.365 Y-1.768 </raftPoint>)
(<raftPoint> X17.377 Y-1.998 </raftPoint>)
(<raftPoint> X17.169 Y-2.166 </raftPoint>)
(<raftPoint> X15.856 Y-5.108 </raftPoint>)
(<raftPoint> X15.056 Y-8.857 </raftPoint>)
(<raftPoint> X13.907 Y-10.571 </raftPoint>)
(<raftPoint> X10.586 Y-13.925 </raftPoint>)
(<raftPoint> X3.515 Y-17.46 </raftPoint>)
(<raftPoint> X-3.516 Y-17.46 </raftPoint>)
(<raftPoint> X-10.329 Y-14.103 </raftPoint>)
(<raftPoint> X-13.908 Y-10.569 </raftPoint>)
(</raftPerimeter>)
(<raftPerimeter>)
(<raftPoint> X-17.772 Y-7.166 </raftPoint>)
(<raftPoint> X-18.397 Y-9.249 </raftPoint>)
(<raftPoint> X-17.126 Y-10.964 </raftPoint>)
(<raftPoint> X-16.518 Y-12.971 </raftPoint>)
(<raftPoint> X-14.613 Y-14.876 </raftPoint>)
(<raftPoint> X-7.285 Y-18.54 </raftPoint>)
(<raftPoint> X7.285 Y-18.54 </raftPoint>)
(<raftPoint> X14.613 Y-14.876 </raftPoint>)
(<raftPoint> X16.518 Y-12.971 </raftPoint>)
(<raftPoint> X17.126 Y-10.964 </raftPoint>)
(<raftPoint> X18.397 Y-9.249 </raftPoint>)
(<raftPoint> X17.77 Y-7.159 </raftPoint>)
(<raftPoint> X18.089 Y-1.832 </raftPoint>)
(<raftPoint> X18.154 Y-1.548 </raftPoint>)
(<raftPoint> X18.099 Y-1.197 </raftPoint>)
(<raftPoint> X18.212 Y-0.927 </raftPoint>)
(<raftPoint> X18.113 Y-0.606 </raftPoint>)
(<raftPoint> X18.275 Y-0.277 </raftPoint>)
(<raftPoint> X18.134 Y-0.004 </raftPoint>)
(<raftPoint> X18.268 Y0.244 </raftPoint>)
(<raftPoint> X18.361 Y1.627 </raftPoint>)
(<raftPoint> X17.772 Y7.166 </raftPoint>)
(<raftPoint> X18.397 Y9.249 </raftPoint>)
(<raftPoint> X17.126 Y10.964 </raftPoint>)
(<raftPoint> X16.518 Y12.971 </raftPoint>)
(<raftPoint> X14.613 Y14.876 </raftPoint>)
(<raftPoint> X7.285 Y18.54 </raftPoint>)
(<raftPoint> X-7.285 Y18.54 </raftPoint>)
(<raftPoint> X-14.613 Y14.876 </raftPoint>)
(<raftPoint> X-16.518 Y12.971 </raftPoint>)
(<raftPoint> X-17.126 Y10.964 </raftPoint>)
(<raftPoint> X-18.397 Y9.249 </raftPoint>)
(<raftPoint> X-17.77 Y7.159 </raftPoint>)
(<raftPoint> X-18.089 Y1.832 </raftPoint>)
(<raftPoint> X-18.154 Y1.548 </raftPoint>)
(<raftPoint> X-18.099 Y1.197 </raftPoint>)
(<raftPoint> X-18.212 Y0.927 </raftPoint>)
(<raftPoint> X-18.113 Y0.606 </raftPoint>)
(<raftPoint> X-18.275 Y0.277 </raftPoint>)
(<raftPoint> X-18.134 Y0.004 </raftPoint>)
(<raftPoint> X-18.268 Y-0.244 </raftPoint>)
(<raftPoint> X-18.361 Y-1.627 </raftPoint>)
(</raftPerimeter>)
(<raftPerimeter>)
(<raftPoint> X-15.056 Y-8.857 </raftPoint>)
(<raftPoint> X-15.856 Y-5.108 </raftPoint>)
(<raftPoint> X-17.367 Y-1.723 </raftPoint>)
(<raftPoint> X-17.367 Y0.63 </raftPoint>)
(<raftPoint> X-17.447 Y0.889 </raftPoint>)
(<raftPoint> X-17.356 Y1.107 </raftPoint>)
(<raftPoint> X-17.421 Y1.523 </raftPoint>)
(<raftPoint> X-17.365 Y1.768 </raftPoint>)
(<raftPoint> X-17.377 Y1.998 </raftPoint>)
(<raftPoint> X-17.169 Y2.166 </raftPoint>)
(<raftPoint> X-15.856 Y5.108 </raftPoint>)
(<raftPoint> X-15.056 Y8.857 </raftPoint>)
(<raftPoint> X-13.907 Y10.571 </raftPoint>)
(<raftPoint> X-10.586 Y13.925 </raftPoint>)
(<raftPoint> X-3.515 Y17.46 </raftPoint>)
(<raftPoint> X3.516 Y17.46 </raftPoint>)
(<raftPoint> X10.329 Y14.103 </raftPoint>)
(<raftPoint> X13.908 Y10.569 </raftPoint>)
(<raftPoint> X15.056 Y8.857 </raftPoint>)
(<raftPoint> X15.856 Y5.108 </raftPoint>)
(<raftPoint> X17.367 Y1.723 </raftPoint>)
(<raftPoint> X17.367 Y-0.63 </raftPoint>)
(<raftPoint> X17.447 Y-0.889 </raftPoint>)
(<raftPoint> X17.356 Y-1.107 </raftPoint>)
(<raftPoint> X17.421 Y-1.523 </raftPoint>)
(<raftPoint> X17.365 Y-1.768 </raftPoint>)
(<raftPoint> X17.377 Y-1.998 </raftPoint>)
(<raftPoint> X17.169 Y-2.166 </raftPoint>)
(<raftPoint> X15.856 Y-5.108 </raftPoint>)
(<raftPoint> X15.056 Y-8.857 </raftPoint>)
(<raftPoint> X13.907 Y-10.571 </raftPoint>)
(<raftPoint> X10.586 Y-13.925 </raftPoint>)
(<raftPoint> X3.515 Y-17.46 </raftPoint>)
(<raftPoint> X-3.516 Y-17.46 </raftPoint>)
(<raftPoint> X-10.329 Y-14.103 </raftPoint>)
(<raftPoint> X-13.908 Y-10.569 </raftPoint>)
(</raftPerimeter>)
(<raftPerimeter>)
(<raftPoint> X-17.772 Y-7.166 </raftPoint>)
(<raftPoint> X-18.397 Y-9.249 </raftPoint>)
(<raftPoint> X-17.126 Y-10.964 </raftPoint>)
(<raftPoint> X-16.518 Y-12.971 </raftPoint>)
(<raftPoint> X-14.613 Y-14.876 </raftPoint>)
(<raftPoint> X-7.285 Y-18.54 </raftPoint>)
(<raftPoint> X7.285 Y-18.54 </raftPoint>)
(<raftPoint> X14.613 Y-14.876 </raftPoint>)
(<raftPoint> X16.518 Y-12.971 </raftPoint>)
(<raftPoint> X17.126 Y-10.964 </raftPoint>)
(<raftPoint> X18.397 Y-9.249 </raftPoint>)
(<raftPoint> X17.77 Y-7.159 </raftPoint>)
(<raftPoint> X18.089 Y-1.832 </raftPoint>)
(<raftPoint> X18.154 Y-1.548 </raftPoint>)
(<raftPoint> X18.099 Y-1.197 </raftPoint>)
(<raftPoint> X18.212 Y-0.927 </raftPoint>)
(<raftPoint> X18.113 Y-0.606 </raftPoint>)
(<raftPoint> X18.275 Y-0.277 </raftPoint>)
(<raftPoint> X18.134 Y-0.004 </raftPoint>)
(<raftPoint> X18.268 Y0.244 </raftPoint>)
(<raftPoint> X18.361 Y1.627 </raftPoint>)
(<raftPoint> X17.772 Y7.166 </raftPoint>)
(<raftPoint> X18.397 Y9.249 </raftPoint>)
(<raftPoint> X17.126 Y10.964 </raftPoint>)
(<raftPoint> X16.518 Y12.971 </raftPoint>)
(<raftPoint> X14.613 Y14.876 </raftPoint>)
(<raftPoint> X7.285 Y18.54 </raftPoint>)
(<raftPoint> X-7.285 Y18.54 </raftPoint>)
(<raftPoint> X-14.613 Y14.876 </raftPoint>)
(<raftPoint> X-16.518 Y12.971 </raftPoint>)
(<raftPoint> X-17.126 Y10.964 </raftPoint>)
(<raftPoint> X-18.397 Y9.249 </raftPoint>)
(<raftPoint> X-17.77 Y7.159 </raftPoint>)
(<raftPoint> X-18.089 Y1.832 </raftPoint>)
(<raftPoint> X-18.154 Y1.548 </raftPoint>)
(<raftPoint> X-18.099 Y1.197 </raftPoint>)
(<raftPoint> X-18.212 Y0.927 </raftPoint>)
(<raftPoint> X-18.113 Y0.606 </raftPoint>)
(<raftPoint> X-18.275 Y0.277 </raftPoint>)
(<raftPoint> X-18.134 Y0.004 </raftPoint>)
(<raftPoint> X-18.268 Y-0.244 </raftPoint>)
(<raftPoint> X-18.361 Y-1.627 </raftPoint>)
(</raftPerimeter>)
(<raftPerimeter>)
(<raftPoint> X-15.056 Y-8.857 </raftPoint>)
(<raftPoint> X-15.856 Y-5.108 </raftPoint>)
(<raftPoint> X-17.367 Y-1.723 </raftPoint>)
(<raftPoint> X-17.367 Y0.63 </raftPoint>)
(<raftPoint> X-17.447 Y0.889 </raftPoint>)
(<raftPoint> X-17.356 Y1.107 </raftPoint>)
(<raftPoint> X-17.421 Y1.523 </raftPoint>)
(<raftPoint> X-17.365 Y1.768 </raftPoint>)
(<raftPoint> X-17.377 Y1.998 </raftPoint>)
(<raftPoint> X-17.169 Y2.166 </raftPoint>)
(<raftPoint> X-15.856 Y5.108 </raftPoint>)
(<raftPoint> X-15.056 Y8.857 </raftPoint>)
(<raftPoint> X-13.907 Y10.571 </raftPoint>)
(<raftPoint> X-10.586 Y13.925 </raftPoint>)
(<raftPoint> X-3.515 Y17.46 </raftPoint>)
(<raftPoint> X3.516 Y17.46 </raftPoint>)
(<raftPoint> X10.329 Y14.103 </raftPoint>)
(<raftPoint> X13.908 Y10.569 </raftPoint>)
(<raftPoint> X15.056 Y8.857 </raftPoint>)
(<raftPoint> X15.856 Y5.108 </raftPoint>)
(<raftPoint> X17.367 Y1.723 </raftPoint>)
(<raftPoint> X17.367 Y-0.63 </raftPoint>)
(<raftPoint> X17.447 Y-0.889 </raftPoint>)
(<raftPoint> X17.356 Y-1.107 </raftPoint>)
(<raftPoint> X17.421 Y-1.523 </raftPoint>)
(<raftPoint> X17.365 Y-1.768 </raftPoint>)
(<raftPoint> X17.377 Y-1.998 </raftPoint>)
(<raftPoint> X17.169 Y-2.166 </raftPoint>)
(<raftPoint> X15.856 Y-5.108 </raftPoint>)
(<raftPoint> X15.056 Y-8.857 </raftPoint>)
(<raftPoint> X13.907 Y-10.571 </raftPoint>)
(<raftPoint> X10.586 Y-13.925 </raftPoint>)
(<raftPoint> X3.515 Y-17.46 </raftPoint>)
(<raftPoint> X-3.516 Y-17.46 </raftPoint>)
(<raftPoint> X-10.329 Y-14.103 </raftPoint>)
(<raftPoint> X-13.908 Y-10.569 </raftPoint>)
(</raftPerimeter>)
(<raftPerimeter>)
(<raftPoint> X-20.949 Y-3.735 </raftPoint>)
(<raftPoint> X-20.142 Y-7.5 </raftPoint>)
(<raftPoint> X-18.296 Y-11.193 </raftPoint>)
(<raftPoint> X-14.613 Y-14.876 </raftPoint>)
(<raftPoint> X-7.285 Y-18.54 </raftPoint>)
(<raftPoint> X7.285 Y-18.54 </raftPoint>)
(<raftPoint> X14.613 Y-14.876 </raftPoint>)
(<raftPoint> X18.296 Y-11.193 </raftPoint>)
(<raftPoint> X20.142 Y-7.5 </raftPoint>)
(<raftPoint> X20.949 Y-3.735 </raftPoint>)
(<raftPoint> X21.96 Y-2.081 </raftPoint>)
(<raftPoint> X21.96 Y2.081 </raftPoint>)
(<raftPoint> X20.949 Y3.735 </raftPoint>)
(<raftPoint> X20.142 Y7.5 </raftPoint>)
(<raftPoint> X18.296 Y11.193 </raftPoint>)
(<raftPoint> X14.613 Y14.876 </raftPoint>)
(<raftPoint> X7.285 Y18.54 </raftPoint>)
(<raftPoint> X-7.285 Y18.54 </raftPoint>)
(<raftPoint> X-14.613 Y14.876 </raftPoint>)
(<raftPoint> X-18.296 Y11.193 </raftPoint>)
(<raftPoint> X-20.142 Y7.5 </raftPoint>)
(<raftPoint> X-20.949 Y3.735 </raftPoint>)
(<raftPoint> X-21.96 Y2.081 </raftPoint>)
(<raftPoint> X-21.96 Y-2.081 </raftPoint>)
(</raftPerimeter>)
(<raftPerimeter>)
(<raftPoint> X-6.806 Y-1.69 </raftPoint>)
(<raftPoint> X-7.041 Y-0.0 </raftPoint>)
(<raftPoint> X-6.806 Y1.69 </raftPoint>)
(<raftPoint> X-5.105 Y5.005 </raftPoint>)
(<raftPoint> X-3.387 Y6.724 </raftPoint>)
(<raftPoint> X0.0 Y8.418 </raftPoint>)
(<raftPoint> X3.387 Y6.724 </raftPoint>)
(<raftPoint> X5.105 Y5.005 </raftPoint>)
(<raftPoint> X6.806 Y1.69 </raftPoint>)
(<raftPoint> X7.041 Y0.0 </raftPoint>)
(<raftPoint> X6.806 Y-1.69 </raftPoint>)
(<raftPoint> X5.105 Y-5.005 </raftPoint>)
(<raftPoint> X3.387 Y-6.724 </raftPoint>)
(<raftPoint> X-0.0 Y-8.418 </raftPoint>)
(<raftPoint> X-3.387 Y-6.724 </raftPoint>)
(<raftPoint> X-5.105 Y-5.005 </raftPoint>)
(</raftPerimeter>)
(<raftPerimeter>)
(<raftPoint> X-20.949 Y-3.735 </raftPoint>)
(<raftPoint> X-20.142 Y-7.5 </raftPoint>)
(<raftPoint> X-18.296 Y-11.193 </raftPoint>)
(<raftPoint> X-14.613 Y-14.876 </raftPoint>)
(<raftPoint> X-7.285 Y-18.54 </raftPoint>)
(<raftPoint> X7.285 Y-18.54 </raftPoint>)
(<raftPoint> X14.613 Y-14.876 </raftPoint>)
(<raftPoint> X18.296 Y-11.193 </raftPoint>)
(<raftPoint> X20.142 Y-7.5 </raftPoint>)
(<raftPoint> X20.949 Y-3.735 </raftPoint>)
(<raftPoint> X21.96 Y-2.081 </raftPoint>)
(<raftPoint> X21.96 Y2.081 </raftPoint>)
(<raftPoint> X20.949 Y3.735 </raftPoint>)
(<raftPoint> X20.142 Y7.5 </raftPoint>)
(<raftPoint> X18.296 Y11.193 </raftPoint>)
(<raftPoint> X14.613 Y14.876 </raftPoint>)
(<raftPoint> X7.285 Y18.54 </raftPoint>)
(<raftPoint> X-7.285 Y18.54 </raftPoint>)
(<raftPoint> X-14.613 Y14.876 </raftPoint>)
(<raftPoint> X-18.296 Y11.193 </raftPoint>)
(<raftPoint> X-20.142 Y7.5 </raftPoint>)
(<raftPoint> X-20.949 Y3.735 </raftPoint>)
(<raftPoint> X-21.96 Y2.081 </raftPoint>)
(<raftPoint> X-21.96 Y-2.081 </raftPoint>)
(</raftPerimeter>)
(<raftPerimeter>)
(<raftPoint> X-6.806 Y-1.69 </raftPoint>)
(<raftPoint> X-7.041 Y-0.0 </raftPoint>)
(<raftPoint> X-6.806 Y1.69 </raftPoint>)
(<raftPoint> X-5.105 Y5.005 </raftPoint>)
(<raftPoint> X-3.387 Y6.724 </raftPoint>)
(<raftPoint> X0.0 Y8.418 </raftPoint>)
(<raftPoint> X3.387 Y6.724 </raftPoint>)
(<raftPoint> X5.105 Y5.005 </raftPoint>)
(<raftPoint> X6.806 Y1.69 </raftPoint>)
(<raftPoint> X7.041 Y0.0 </raftPoint>)
(<raftPoint> X6.806 Y-1.69 </raftPoint>)
(<raftPoint> X5.105 Y-5.005 </raftPoint>)
(<raftPoint> X3.387 Y-6.724 </raftPoint>)
(<raftPoint> X-0.0 Y-8.418 </raftPoint>)
(<raftPoint> X-3.387 Y-6.724 </raftPoint>)
(<raftPoint> X-5.105 Y-5.005 </raftPoint>)
(</raftPerimeter>)
(<raftPerimeter>)
(<raftPoint> X-20.949 Y-3.735 </raftPoint>)
(<raftPoint> X-20.142 Y-7.5 </raftPoint>)
(<raftPoint> X-18.296 Y-11.193 </raftPoint>)
(<raftPoint> X-14.613 Y-14.876 </raftPoint>)
(<raftPoint> X-7.285 Y-18.54 </raftPoint>)
(<raftPoint> X7.285 Y-18.54 </raftPoint>)
(<raftPoint> X14.613 Y-14.876 </raftPoint>)
(<raftPoint> X18.296 Y-11.193 </raftPoint>)
(<raftPoint> X20.142 Y-7.5 </raftPoint>)
(<raftPoint> X20.949 Y-3.735 </raftPoint>)
(<raftPoint> X21.96 Y-2.081 </raftPoint>)
(<raftPoint> X21.96 Y2.081 </raftPoint>)
(<raftPoint> X20.949 Y3.735 </raftPoint>)
(<raftPoint> X20.142 Y7.5 </raftPoint>)
(<raftPoint> X18.296 Y11.193 </raftPoint>)
(<raftPoint> X14.613 Y14.876 </raftPoint>)
(<raftPoint> X7.285 Y18.54 </raftPoint>)
(<raftPoint> X-7.285 Y18.54 </raftPoint>)
(<raftPoint> X-14.613 Y14.876 </raftPoint>)
(<raftPoint> X-18.296 Y11.193 </raftPoint>)
(<raftPoint> X-20.142 Y7.5 </raftPoint>)
(<raftPoint> X-20.949 Y3.735 </raftPoint>)
(<raftPoint> X-21.96 Y2.081 </raftPoint>)
(<raftPoint> X-21.96 Y-2.081 </raftPoint>)
(</raftPerimeter>)
(<raftPerimeter>)
(<raftPoint> X-6.806 Y-1.69 </raftPoint>)
(<raftPoint> X-7.041 Y-0.0 </raftPoint>)
(<raftPoint> X-6.806 Y1.69 </raftPoint>)
(<raftPoint> X-5.105 Y5.005 </raftPoint>)
(<raftPoint> X-3.387 Y6.724 </raftPoint>)
(<raftPoint> X0.0 Y8.418 </raftPoint>)
(<raftPoint> X3.387 Y6.724 </raftPoint>)
(<raftPoint> X5.105 Y5.005 </raftPoint>)
(<raftPoint> X6.806 Y1.69 </raftPoint>)
(<raftPoint> X7.041 Y0.0 </raftPoint>)
(<raftPoint> X6.806 Y-1.69 </raftPoint>)
(<raftPoint> X5.105 Y-5.005 </raftPoint>)
(<raftPoint> X3.387 Y-6.724 </raftPoint>)
(<raftPoint> X-0.0 Y-8.418 </raftPoint>)
(<raftPoint> X-3.387 Y-6.724 </raftPoint>)
(<raftPoint> X-5.105 Y-5.005 </raftPoint>)
(</raftPerimeter>)
(<raftPerimeter>)
(<raftPoint> X-20.949 Y-3.735 </raftPoint>)
(<raftPoint> X-20.142 Y-7.5 </raftPoint>)
(<raftPoint> X-18.296 Y-11.193 </raftPoint>)
(<raftPoint> X-14.613 Y-14.876 </raftPoint>)
(<raftPoint> X-7.285 Y-18.54 </raftPoint>)
(<raftPoint> X7.285 Y-18.54 </raftPoint>)
(<raftPoint> X14.613 Y-14.876 </raftPoint>)
(<raftPoint> X18.296 Y-11.193 </raftPoint>)
(<raftPoint> X20.142 Y-7.5 </raftPoint>)
(<raftPoint> X20.949 Y-3.735 </raftPoint>)
(<raftPoint> X21.96 Y-2.081 </raftPoint>)
(<raftPoint> X21.96 Y2.081 </raftPoint>)
(<raftPoint> X20.949 Y3.735 </raftPoint>)
(<raftPoint> X20.142 Y7.5 </raftPoint>)
(<raftPoint> X18.296 Y11.193 </raftPoint>)
(<raftPoint> X14.613 Y14.876 </raftPoint>)
(<raftPoint> X7.285 Y18.54 </raftPoint>)
(<raftPoint> X-7.285 Y18.54 </raftPoint>)
(<raftPoint> X-14.613 Y14.876 </raftPoint>)
(<raftPoint> X-18.296 Y11.193 </raftPoint>)
(<raftPoint> X-20.142 Y7.5 </raftPoint>)
(<raftPoint> X-20.949 Y3.735 </raftPoint>)
(<raftPoint> X-21.96 Y2.081 </raftPoint>)
(<raftPoint> X-21.96 Y-2.081 </raftPoint>)
(</raftPerimeter>)
(<raftPerimeter>)
(<raftPoint> X-6.806 Y-1.69 </raftPoint>)
(<raftPoint> X-7.041 Y-0.0 </raftPoint>)
(<raftPoint> X-6.806 Y1.69 </raftPoint>)
(<raftPoint> X-5.105 Y5.005 </raftPoint>)
(<raftPoint> X-3.387 Y6.724 </raftPoint>)
(<raftPoint> X0.0 Y8.418 </raftPoint>)
(<raftPoint> X3.387 Y6.724 </raftPoint>)
(<raftPoint> X5.105 Y5.005 </raftPoint>)
(<raftPoint> X6.806 Y1.69 </raftPoint>)
(<raftPoint> X7.041 Y0.0 </raftPoint>)
(<raftPoint> X6.806 Y-1.69 </raftPoint>)
(<raftPoint> X5.105 Y-5.005 </raftPoint>)
(<raftPoint> X3.387 Y-6.724 </raftPoint>)
(<raftPoint> X-0.0 Y-8.418 </raftPoint>)
(<raftPoint> X-3.387 Y-6.724 </raftPoint>)
(<raftPoint> X-5.105 Y-5.005 </raftPoint>)
(</raftPerimeter>)
(<raftPerimeter>)
(<raftPoint> X-20.949 Y-3.735 </raftPoint>)
(<raftPoint> X-20.142 Y-7.5 </raftPoint>)
(<raftPoint> X-18.296 Y-11.193 </raftPoint>)
(<raftPoint> X-14.613 Y-14.876 </raftPoint>)
(<raftPoint> X-7.285 Y-18.54 </raftPoint>)
(<raftPoint> X7.285 Y-18.54 </raftPoint>)
(<raftPoint> X14.613 Y-14.876 </raftPoint>)
(<raftPoint> X18.296 Y-11.193 </raftPoint>)
(<raftPoint> X20.142 Y-7.5 </raftPoint>)
(<raftPoint> X20.949 Y-3.735 </raftPoint>)
(<raftPoint> X21.96 Y-2.081 </raftPoint>)
(<raftPoint> X21.96 Y2.081 </raftPoint>)
(<raftPoint> X20.949 Y3.735 </raftPoint>)
(<raftPoint> X20.142 Y7.5 </raftPoint>)
(<raftPoint> X18.296 Y11.193 </raftPoint>)
(<raftPoint> X14.613 Y14.876 </raftPoint>)
(<raftPoint> X7.285 Y18.54 </raftPoint>)
(<raftPoint> X-7.285 Y18.54 </raftPoint>)
(<raftPoint> X-14.613 Y14.876 </raftPoint>)
(<raftPoint> X-18.296 Y11.193 </raftPoint>)
(<raftPoint> X-20.142 Y7.5 </raftPoint>)
(<raftPoint> X-20.949 Y3.735 </raftPoint>)
(<raftPoint> X-21.96 Y2.081 </raftPoint>)
(<raftPoint> X-21.96 Y-2.081 </raftPoint>)
(</raftPerimeter>)
(<raftPerimeter>)
(<raftPoint> X-6.806 Y-1.69 </raftPoint>)
(<raftPoint> X-7.041 Y-0.0 </raftPoint>)
(<raftPoint> X-6.806 Y1.69 </raftPoint>)
(<raftPoint> X-5.105 Y5.005 </raftPoint>)
(<raftPoint> X-3.387 Y6.724 </raftPoint>)
(<raftPoint> X0.0 Y8.418 </raftPoint>)
(<raftPoint> X3.387 Y6.724 </raftPoint>)
(<raftPoint> X5.105 Y5.005 </raftPoint>)
(<raftPoint> X6.806 Y1.69 </raftPoint>)
(<raftPoint> X7.041 Y0.0 </raftPoint>)
(<raftPoint> X6.806 Y-1.69 </raftPoint>)
(<raftPoint> X5.105 Y-5.005 </raftPoint>)
(<raftPoint> X3.387 Y-6.724 </raftPoint>)
(<raftPoint> X-0.0 Y-8.418 </raftPoint>)
(<raftPoint> X-3.387 Y-6.724 </raftPoint>)
(<raftPoint> X-5.105 Y-5.005 </raftPoint>)
(</raftPerimeter>)
(<raftPerimeter>)
(<raftPoint> X-20.949 Y-3.735 </raftPoint>)
(<raftPoint> X-20.142 Y-7.5 </raftPoint>)
(<raftPoint> X-18.296 Y-11.193 </raftPoint>)
(<raftPoint> X-14.613 Y-14.876 </raftPoint>)
(<raftPoint> X-7.285 Y-18.54 </raftPoint>)
(<raftPoint> X7.285 Y-18.54 </raftPoint>)
(<raftPoint> X14.613 Y-14.876 </raftPoint>)
(<raftPoint> X18.296 Y-11.193 </raftPoint>)
(<raftPoint> X20.142 Y-7.5 </raftPoint>)
(<raftPoint> X20.949 Y-3.735 </raftPoint>)
(<raftPoint> X21.96 Y-2.081 </raftPoint>)
(<raftPoint> X21.96 Y2.081 </raftPoint>)
(<raftPoint> X20.949 Y3.735 </raftPoint>)
(<raftPoint> X20.142 Y7.5 </raftPoint>)
(<raftPoint> X18.296 Y11.193 </raftPoint>)
(<raftPoint> X14.613 Y14.876 </raftPoint>)
(<raftPoint> X7.285 Y18.54 </raftPoint>)
(<raftPoint> X-7.285 Y18.54 </raftPoint>)
(<raftPoint> X-14.613 Y14.876 </raftPoint>)
(<raftPoint> X-18.296 Y11.193 </raftPoint>)
(<raftPoint> X-20.142 Y7.5 </raftPoint>)
(<raftPoint> X-20.949 Y3.735 </raftPoint>)
(<raftPoint> X-21.96 Y2.081 </raftPoint>)
(<raftPoint> X-21.96 Y-2.081 </raftPoint>)
(</raftPerimeter>)
(<raftPerimeter>)
(<raftPoint> X-6.806 Y-1.69 </raftPoint>)
(<raftPoint> X-7.041 Y-0.0 </raftPoint>)
(<raftPoint> X-6.806 Y1.69 </raftPoint>)
(<raftPoint> X-5.105 Y5.005 </raftPoint>)
(<raftPoint> X-3.387 Y6.724 </raftPoint>)
(<raftPoint> X0.0 Y8.418 </raftPoint>)
(<raftPoint> X3.387 Y6.724 </raftPoint>)
(<raftPoint> X5.105 Y5.005 </raftPoint>)
(<raftPoint> X6.806 Y1.69 </raftPoint>)
(<raftPoint> X7.041 Y0.0 </raftPoint>)
(<raftPoint> X6.806 Y-1.69 </raftPoint>)
(<raftPoint> X5.105 Y-5.005 </raftPoint>)
(<raftPoint> X3.387 Y-6.724 </raftPoint>)
(<raftPoint> X-0.0 Y-8.418 </raftPoint>)
(<raftPoint> X-3.387 Y-6.724 </raftPoint>)
(<raftPoint> X-5.105 Y-5.005 </raftPoint>)
(</raftPerimeter>)
(<raftPerimeter>)
(<raftPoint> X-20.949 Y-3.735 </raftPoint>)
(<raftPoint> X-20.142 Y-7.5 </raftPoint>)
(<raftPoint> X-18.296 Y-11.193 </raftPoint>)
(<raftPoint> X-14.613 Y-14.876 </raftPoint>)
(<raftPoint> X-7.285 Y-18.54 </raftPoint>)
(<raftPoint> X7.285 Y-18.54 </raftPoint>)
(<raftPoint> X14.613 Y-14.876 </raftPoint>)
(<raftPoint> X18.296 Y-11.193 </raftPoint>)
(<raftPoint> X20.142 Y-7.5 </raftPoint>)
(<raftPoint> X20.949 Y-3.735 </raftPoint>)
(<raftPoint> X21.96 Y-2.081 </raftPoint>)
(<raftPoint> X21.96 Y2.081 </raftPoint>)
(<raftPoint> X20.949 Y3.735 </raftPoint>)
(<raftPoint> X20.142 Y7.5 </raftPoint>)
(<raftPoint> X18.296 Y11.193 </raftPoint>)
(<raftPoint> X14.613 Y14.876 </raftPoint>)
(<raftPoint> X7.285 Y18.54 </raftPoint>)
(<raftPoint> X-7.285 Y18.54 </raftPoint>)
(<raftPoint> X-14.613 Y14.876 </raftPoint>)
(<raftPoint> X-18.296 Y11.193 </raftPoint>)
(<raftPoint> X-20.142 Y7.5 </raftPoint>)
(<raftPoint> X-20.949 Y3.735 </raftPoint>)
(<raftPoint> X-21.96 Y2.081 </raftPoint>)
(<raftPoint> X-21.96 Y-2.081 </raftPoint>)
(</raftPerimeter>)
(<raftPerimeter>)
(<raftPoint> X-6.806 Y-1.69 </raftPoint>)
(<raftPoint> X-7.041 Y-0.0 </raftPoint>)
(<raftPoint> X-6.806 Y1.69 </raftPoint>)
(<raftPoint> X-5.105 Y5.005 </raftPoint>)
(<raftPoint> X-3.387 Y6.724 </raftPoint>)
(<raftPoint> X0.0 Y8.418 </raftPoint>)
(<raftPoint> X3.387 Y6.724 </raftPoint>)
(<raftPoint> X5.105 Y5.005 </raftPoint>)
(<raftPoint> X6.806 Y1.69 </raftPoint>)
(<raftPoint> X7.041 Y0.0 </raftPoint>)
(<raftPoint> X6.806 Y-1.69 </raftPoint>)
(<raftPoint> X5.105 Y-5.005 </raftPoint>)
(<raftPoint> X3.387 Y-6.724 </raftPoint>)
(<raftPoint> X-0.0 Y-8.418 </raftPoint>)
(<raftPoint> X-3.387 Y-6.724 </raftPoint>)
(<raftPoint> X-5.105 Y-5.005 </raftPoint>)
(</raftPerimeter>)
(<raftPerimeter>)
(<raftPoint> X-20.949 Y-3.735 </raftPoint>)
(<raftPoint> X-20.142 Y-7.5 </raftPoint>)
(<raftPoint> X-18.296 Y-11.193 </raftPoint>)
(<raftPoint> X-14.613 Y-14.876 </raftPoint>)
(<raftPoint> X-7.285 Y-18.54 </raftPoint>)
(<raftPoint> X7.285 Y-18.54 </raftPoint>)
(<raftPoint> X14.613 Y-14.876 </raftPoint>)
(<raftPoint> X18.296 Y-11.193 </raftPoint>)
(<raftPoint> X20.142 Y-7.5 </raftPoint>)
(<raftPoint> X20.949 Y-3.735 </raftPoint>)
(<raftPoint> X21.96 Y-2.081 </raftPoint>)
(<raftPoint> X21.96 Y2.081 </raftPoint>)
(<raftPoint> X20.949 Y3.735 </raftPoint>)
(<raftPoint> X20.142 Y7.5 </raftPoint>)
(<raftPoint> X18.296 Y11.193 </raftPoint>)
(<raftPoint> X14.613 Y14.876 </raftPoint>)
(<raftPoint> X7.285 Y18.54 </raftPoint>)
(<raftPoint> X-7.285 Y18.54 </raftPoint>)
(<raftPoint> X-14.613 Y14.876 </raftPoint>)
(<raftPoint> X-18.296 Y11.193 </raftPoint>)
(<raftPoint> X-20.142 Y7.5 </raftPoint>)
(<raftPoint> X-20.949 Y3.735 </raftPoint>)
(<raftPoint> X-21.96 Y2.081 </raftPoint>)
(<raftPoint> X-21.96 Y-2.081 </raftPoint>)
(</raftPerimeter>)
(<raftPerimeter>)
(<raftPoint> X-6.806 Y-1.69 </raftPoint>)
(<raftPoint> X-7.041 Y-0.0 </raftPoint>)
(<raftPoint> X-6.806 Y1.69 </raftPoint>)
(<raftPoint> X-5.105 Y5.005 </raftPoint>)
(<raftPoint> X-3.387 Y6.724 </raftPoint>)
(<raftPoint> X0.0 Y8.418 </raftPoint>)
(<raftPoint> X3.387 Y6.724 </raftPoint>)
(<raftPoint> X5.105 Y5.005 </raftPoint>)
(<raftPoint> X6.806 Y1.69 </raftPoint>)
(<raftPoint> X7.041 Y0.0 </raftPoint>)
(<raftPoint> X6.806 Y-1.69 </raftPoint>)
(<raftPoint> X5.105 Y-5.005 </raftPoint>)
(<raftPoint> X3.387 Y-6.724 </raftPoint>)
(<raftPoint> X-0.0 Y-8.418 </raftPoint>)
(<raftPoint> X-3.387 Y-6.724 </raftPoint>)
(<raftPoint> X-5.105 Y-5.005 </raftPoint>)
(</raftPerimeter>)
(<raftPerimeter>)
(<raftPoint> X-20.949 Y-3.735 </raftPoint>)
(<raftPoint> X-20.142 Y-7.5 </raftPoint>)
(<raftPoint> X-18.296 Y-11.193 </raftPoint>)
(<raftPoint> X-14.613 Y-14.876 </raftPoint>)
(<raftPoint> X-7.285 Y-18.54 </raftPoint>)
(<raftPoint> X7.285 Y-18.54 </raftPoint>)
(<raftPoint> X14.613 Y-14.876 </raftPoint>)
(<raftPoint> X18.296 Y-11.193 </raftPoint>)
(<raftPoint> X20.142 Y-7.5 </raftPoint>)
(<raftPoint> X20.949 Y-3.735 </raftPoint>)
(<raftPoint> X21.96 Y-2.081 </raftPoint>)
(<raftPoint> X21.96 Y2.081 </raftPoint>)
(<raftPoint> X20.949 Y3.735 </raftPoint>)
(<raftPoint> X20.142 Y7.5 </raftPoint>)
(<raftPoint> X18.296 Y11.193 </raftPoint>)
(<raftPoint> X14.613 Y14.876 </raftPoint>)
(<raftPoint> X7.285 Y18.54 </raftPoint>)
(<raftPoint> X-7.285 Y18.54 </raftPoint>)
(<raftPoint> X-14.613 Y14.876 </raftPoint>)
(<raftPoint> X-18.296 Y11.193 </raftPoint>)
(<raftPoint> X-20.142 Y7.5 </raftPoint>)
(<raftPoint> X-20.949 Y3.735 </raftPoint>)
(<raftPoint> X-21.96 Y2.081 </raftPoint>)
(<raftPoint> X-21.96 Y-2.081 </raftPoint>)
(</raftPerimeter>)
(<raftPerimeter>)
(<raftPoint> X-6.806 Y-1.69 </raftPoint>)
(<raftPoint> X-7.041 Y-0.0 </raftPoint>)
(<raftPoint> X-6.806 Y1.69 </raftPoint>)
(<raftPoint> X-5.105 Y5.005 </raftPoint>)
(<raftPoint> X-3.387 Y6.724 </raftPoint>)
(<raftPoint> X0.0 Y8.418 </raftPoint>)
(<raftPoint> X3.387 Y6.724 </raftPoint>)
(<raftPoint> X5.105 Y5.005 </raftPoint>)
(<raftPoint> X6.806 Y1.69 </raftPoint>)
(<raftPoint> X7.041 Y0.0 </raftPoint>)
(<raftPoint> X6.806 Y-1.69 </raftPoint>)
(<raftPoint> X5.105 Y-5.005 </raftPoint>)
(<raftPoint> X3.387 Y-6.724 </raftPoint>)
(<raftPoint> X-0.0 Y-8.418 </raftPoint>)
(<raftPoint> X-3.387 Y-6.724 </raftPoint>)
(<raftPoint> X-5.105 Y-5.005 </raftPoint>)
(</raftPerimeter>)
(<raftPerimeter>)
(<raftPoint> X-20.949 Y-3.735 </raftPoint>)
(<raftPoint> X-20.142 Y-7.5 </raftPoint>)
(<raftPoint> X-18.296 Y-11.193 </raftPoint>)
(<raftPoint> X-14.613 Y-14.876 </raftPoint>)
(<raftPoint> X-7.285 Y-18.54 </raftPoint>)
(<raftPoint> X7.285 Y-18.54 </raftPoint>)
(<raftPoint> X14.613 Y-14.876 </raftPoint>)
(<raftPoint> X18.296 Y-11.193 </raftPoint>)
(<raftPoint> X20.142 Y-7.5 </raftPoint>)
(<raftPoint> X20.949 Y-3.735 </raftPoint>)
(<raftPoint> X21.96 Y-2.081 </raftPoint>)
(<raftPoint> X21.96 Y2.081 </raftPoint>)
(<raftPoint> X20.949 Y3.735 </raftPoint>)
(<raftPoint> X20.142 Y7.5 </raftPoint>)
(<raftPoint> X18.296 Y11.193 </raftPoint>)
(<raftPoint> X14.613 Y14.876 </raftPoint>)
(<raftPoint> X7.285 Y18.54 </raftPoint>)
(<raftPoint> X-7.285 Y18.54 </raftPoint>)
(<raftPoint> X-14.613 Y14.876 </raftPoint>)
(<raftPoint> X-18.296 Y11.193 </raftPoint>)
(<raftPoint> X-20.142 Y7.5 </raftPoint>)
(<raftPoint> X-20.949 Y3.735 </raftPoint>)
(<raftPoint> X-21.96 Y2.081 </raftPoint>)
(<raftPoint> X-21.96 Y-2.081 </raftPoint>)
(</raftPerimeter>)
(<raftPerimeter>)
(<raftPoint> X-6.806 Y-1.69 </raftPoint>)
(<raftPoint> X-7.041 Y-0.0 </raftPoint>)
(<raftPoint> X-6.806 Y1.69 </raftPoint>)
(<raftPoint> X-5.105 Y5.005 </raftPoint>)
(<raftPoint> X-3.387 Y6.724 </raftPoint>)
(<raftPoint> X0.0 Y8.418 </raftPoint>)
(<raftPoint> X3.387 Y6.724 </raftPoint>)
(<raftPoint> X5.105 Y5.005 </raftPoint>)
(<raftPoint> X6.806 Y1.69 </raftPoint>)
(<raftPoint> X7.041 Y0.0 </raftPoint>)
(<raftPoint> X6.806 Y-1.69 </raftPoint>)
(<raftPoint> X5.105 Y-5.005 </raftPoint>)
(<raftPoint> X3.387 Y-6.724 </raftPoint>)
M73 P6 (display progress)
(<raftPoint> X-0.0 Y-8.418 </raftPoint>)
(<raftPoint> X-3.387 Y-6.724 </raftPoint>)
(<raftPoint> X-5.105 Y-5.005 </raftPoint>)
(</raftPerimeter>)
(<raftPerimeter>)
(<raftPoint> X-20.949 Y-3.735 </raftPoint>)
(<raftPoint> X-20.142 Y-7.5 </raftPoint>)
(<raftPoint> X-18.296 Y-11.193 </raftPoint>)
(<raftPoint> X-14.613 Y-14.876 </raftPoint>)
(<raftPoint> X-7.285 Y-18.54 </raftPoint>)
(<raftPoint> X7.285 Y-18.54 </raftPoint>)
(<raftPoint> X14.613 Y-14.876 </raftPoint>)
(<raftPoint> X18.296 Y-11.193 </raftPoint>)
(<raftPoint> X20.142 Y-7.5 </raftPoint>)
(<raftPoint> X20.949 Y-3.735 </raftPoint>)
(<raftPoint> X21.96 Y-2.081 </raftPoint>)
(<raftPoint> X21.96 Y2.081 </raftPoint>)
(<raftPoint> X20.949 Y3.735 </raftPoint>)
(<raftPoint> X20.142 Y7.5 </raftPoint>)
(<raftPoint> X18.296 Y11.193 </raftPoint>)
(<raftPoint> X14.613 Y14.876 </raftPoint>)
(<raftPoint> X7.285 Y18.54 </raftPoint>)
(<raftPoint> X-7.285 Y18.54 </raftPoint>)
(<raftPoint> X-14.613 Y14.876 </raftPoint>)
(<raftPoint> X-18.296 Y11.193 </raftPoint>)
(<raftPoint> X-20.142 Y7.5 </raftPoint>)
(<raftPoint> X-20.949 Y3.735 </raftPoint>)
(<raftPoint> X-21.96 Y2.081 </raftPoint>)
(<raftPoint> X-21.96 Y-2.081 </raftPoint>)
(</raftPerimeter>)
(<raftPerimeter>)
(<raftPoint> X-6.806 Y-1.69 </raftPoint>)
(<raftPoint> X-7.041 Y-0.0 </raftPoint>)
(<raftPoint> X-6.806 Y1.69 </raftPoint>)
(<raftPoint> X-5.105 Y5.005 </raftPoint>)
(<raftPoint> X-3.387 Y6.724 </raftPoint>)
(<raftPoint> X0.0 Y8.418 </raftPoint>)
(<raftPoint> X3.387 Y6.724 </raftPoint>)
(<raftPoint> X5.105 Y5.005 </raftPoint>)
(<raftPoint> X6.806 Y1.69 </raftPoint>)
(<raftPoint> X7.041 Y0.0 </raftPoint>)
(<raftPoint> X6.806 Y-1.69 </raftPoint>)
(<raftPoint> X5.105 Y-5.005 </raftPoint>)
(<raftPoint> X3.387 Y-6.724 </raftPoint>)
(<raftPoint> X-0.0 Y-8.418 </raftPoint>)
(<raftPoint> X-3.387 Y-6.724 </raftPoint>)
(<raftPoint> X-5.105 Y-5.005 </raftPoint>)
(</raftPerimeter>)
(<raftPerimeter>)
(<raftPoint> X-20.949 Y-3.735 </raftPoint>)
(<raftPoint> X-20.142 Y-7.5 </raftPoint>)
(<raftPoint> X-18.296 Y-11.193 </raftPoint>)
(<raftPoint> X-14.613 Y-14.876 </raftPoint>)
(<raftPoint> X-7.285 Y-18.54 </raftPoint>)
(<raftPoint> X7.285 Y-18.54 </raftPoint>)
(<raftPoint> X14.613 Y-14.876 </raftPoint>)
(<raftPoint> X18.296 Y-11.193 </raftPoint>)
(<raftPoint> X20.142 Y-7.5 </raftPoint>)
(<raftPoint> X20.949 Y-3.735 </raftPoint>)
(<raftPoint> X21.96 Y-2.081 </raftPoint>)
(<raftPoint> X21.96 Y2.081 </raftPoint>)
(<raftPoint> X20.949 Y3.735 </raftPoint>)
(<raftPoint> X20.142 Y7.5 </raftPoint>)
(<raftPoint> X18.296 Y11.193 </raftPoint>)
(<raftPoint> X14.613 Y14.876 </raftPoint>)
(<raftPoint> X7.285 Y18.54 </raftPoint>)
(<raftPoint> X-7.285 Y18.54 </raftPoint>)
(<raftPoint> X-14.613 Y14.876 </raftPoint>)
(<raftPoint> X-18.296 Y11.193 </raftPoint>)
(<raftPoint> X-20.142 Y7.5 </raftPoint>)
(<raftPoint> X-20.949 Y3.735 </raftPoint>)
(<raftPoint> X-21.96 Y2.081 </raftPoint>)
(<raftPoint> X-21.96 Y-2.081 </raftPoint>)
(</raftPerimeter>)
(<raftPerimeter>)
(<raftPoint> X-6.806 Y-1.69 </raftPoint>)
(<raftPoint> X-7.041 Y-0.0 </raftPoint>)
(<raftPoint> X-6.806 Y1.69 </raftPoint>)
(<raftPoint> X-5.105 Y5.005 </raftPoint>)
(<raftPoint> X-3.387 Y6.724 </raftPoint>)
(<raftPoint> X0.0 Y8.418 </raftPoint>)
(<raftPoint> X3.387 Y6.724 </raftPoint>)
(<raftPoint> X5.105 Y5.005 </raftPoint>)
(<raftPoint> X6.806 Y1.69 </raftPoint>)
(<raftPoint> X7.041 Y0.0 </raftPoint>)
(<raftPoint> X6.806 Y-1.69 </raftPoint>)
(<raftPoint> X5.105 Y-5.005 </raftPoint>)
(<raftPoint> X3.387 Y-6.724 </raftPoint>)
(<raftPoint> X-0.0 Y-8.418 </raftPoint>)
(<raftPoint> X-3.387 Y-6.724 </raftPoint>)
(<raftPoint> X-5.105 Y-5.005 </raftPoint>)
(</raftPerimeter>)
(<raftPerimeter>)
(<raftPoint> X-20.949 Y-3.735 </raftPoint>)
(<raftPoint> X-20.142 Y-7.5 </raftPoint>)
(<raftPoint> X-18.296 Y-11.193 </raftPoint>)
(<raftPoint> X-14.613 Y-14.876 </raftPoint>)
(<raftPoint> X-7.285 Y-18.54 </raftPoint>)
(<raftPoint> X7.285 Y-18.54 </raftPoint>)
(<raftPoint> X14.613 Y-14.876 </raftPoint>)
(<raftPoint> X18.296 Y-11.193 </raftPoint>)
(<raftPoint> X20.142 Y-7.5 </raftPoint>)
(<raftPoint> X20.949 Y-3.735 </raftPoint>)
(<raftPoint> X21.96 Y-2.081 </raftPoint>)
(<raftPoint> X21.96 Y2.081 </raftPoint>)
(<raftPoint> X20.949 Y3.735 </raftPoint>)
(<raftPoint> X20.142 Y7.5 </raftPoint>)
(<raftPoint> X18.296 Y11.193 </raftPoint>)
(<raftPoint> X14.613 Y14.876 </raftPoint>)
(<raftPoint> X7.285 Y18.54 </raftPoint>)
(<raftPoint> X-7.285 Y18.54 </raftPoint>)
(<raftPoint> X-14.613 Y14.876 </raftPoint>)
(<raftPoint> X-18.296 Y11.193 </raftPoint>)
(<raftPoint> X-20.142 Y7.5 </raftPoint>)
(<raftPoint> X-20.949 Y3.735 </raftPoint>)
(<raftPoint> X-21.96 Y2.081 </raftPoint>)
(<raftPoint> X-21.96 Y-2.081 </raftPoint>)
(</raftPerimeter>)
(<raftPerimeter>)
(<raftPoint> X-6.806 Y-1.69 </raftPoint>)
(<raftPoint> X-7.041 Y-0.0 </raftPoint>)
(<raftPoint> X-6.806 Y1.69 </raftPoint>)
(<raftPoint> X-5.105 Y5.005 </raftPoint>)
(<raftPoint> X-3.387 Y6.724 </raftPoint>)
(<raftPoint> X0.0 Y8.418 </raftPoint>)
(<raftPoint> X3.387 Y6.724 </raftPoint>)
(<raftPoint> X5.105 Y5.005 </raftPoint>)
(<raftPoint> X6.806 Y1.69 </raftPoint>)
(<raftPoint> X7.041 Y0.0 </raftPoint>)
(<raftPoint> X6.806 Y-1.69 </raftPoint>)
(<raftPoint> X5.105 Y-5.005 </raftPoint>)
(<raftPoint> X3.387 Y-6.724 </raftPoint>)
(<raftPoint> X-0.0 Y-8.418 </raftPoint>)
(<raftPoint> X-3.387 Y-6.724 </raftPoint>)
(<raftPoint> X-5.105 Y-5.005 </raftPoint>)
(</raftPerimeter>)
(<raftPerimeter>)
(<raftPoint> X-20.949 Y-3.735 </raftPoint>)
(<raftPoint> X-20.142 Y-7.5 </raftPoint>)
(<raftPoint> X-18.296 Y-11.193 </raftPoint>)
(<raftPoint> X-14.613 Y-14.876 </raftPoint>)
(<raftPoint> X-7.285 Y-18.54 </raftPoint>)
(<raftPoint> X7.285 Y-18.54 </raftPoint>)
(<raftPoint> X14.613 Y-14.876 </raftPoint>)
(<raftPoint> X18.296 Y-11.193 </raftPoint>)
(<raftPoint> X20.142 Y-7.5 </raftPoint>)
(<raftPoint> X20.949 Y-3.735 </raftPoint>)
(<raftPoint> X21.96 Y-2.081 </raftPoint>)
(<raftPoint> X21.96 Y2.081 </raftPoint>)
(<raftPoint> X20.949 Y3.735 </raftPoint>)
(<raftPoint> X20.142 Y7.5 </raftPoint>)
(<raftPoint> X18.296 Y11.193 </raftPoint>)
(<raftPoint> X14.613 Y14.876 </raftPoint>)
(<raftPoint> X7.285 Y18.54 </raftPoint>)
(<raftPoint> X-7.285 Y18.54 </raftPoint>)
(<raftPoint> X-14.613 Y14.876 </raftPoint>)
(<raftPoint> X-18.296 Y11.193 </raftPoint>)
(<raftPoint> X-20.142 Y7.5 </raftPoint>)
(<raftPoint> X-20.949 Y3.735 </raftPoint>)
(<raftPoint> X-21.96 Y2.081 </raftPoint>)
(<raftPoint> X-21.96 Y-2.081 </raftPoint>)
(</raftPerimeter>)
(<raftPerimeter>)
(<raftPoint> X-6.806 Y-1.69 </raftPoint>)
(<raftPoint> X-7.041 Y-0.0 </raftPoint>)
(<raftPoint> X-6.806 Y1.69 </raftPoint>)
(<raftPoint> X-5.105 Y5.005 </raftPoint>)
(<raftPoint> X-3.387 Y6.724 </raftPoint>)
(<raftPoint> X0.0 Y8.418 </raftPoint>)
(<raftPoint> X3.387 Y6.724 </raftPoint>)
(<raftPoint> X5.105 Y5.005 </raftPoint>)
(<raftPoint> X6.806 Y1.69 </raftPoint>)
(<raftPoint> X7.041 Y0.0 </raftPoint>)
(<raftPoint> X6.806 Y-1.69 </raftPoint>)
(<raftPoint> X5.105 Y-5.005 </raftPoint>)
(<raftPoint> X3.387 Y-6.724 </raftPoint>)
(<raftPoint> X-0.0 Y-8.418 </raftPoint>)
(<raftPoint> X-3.387 Y-6.724 </raftPoint>)
(<raftPoint> X-5.105 Y-5.005 </raftPoint>)
(</raftPerimeter>)
(<raftPerimeter>)
(<raftPoint> X-20.949 Y-3.735 </raftPoint>)
(<raftPoint> X-20.142 Y-7.5 </raftPoint>)
(<raftPoint> X-18.296 Y-11.193 </raftPoint>)
(<raftPoint> X-14.613 Y-14.876 </raftPoint>)
(<raftPoint> X-7.285 Y-18.54 </raftPoint>)
(<raftPoint> X7.285 Y-18.54 </raftPoint>)
(<raftPoint> X14.613 Y-14.876 </raftPoint>)
(<raftPoint> X18.296 Y-11.193 </raftPoint>)
(<raftPoint> X20.142 Y-7.5 </raftPoint>)
(<raftPoint> X20.949 Y-3.735 </raftPoint>)
(<raftPoint> X21.96 Y-2.081 </raftPoint>)
(<raftPoint> X21.96 Y2.081 </raftPoint>)
(<raftPoint> X20.949 Y3.735 </raftPoint>)
(<raftPoint> X20.142 Y7.5 </raftPoint>)
(<raftPoint> X18.296 Y11.193 </raftPoint>)
(<raftPoint> X14.613 Y14.876 </raftPoint>)
(<raftPoint> X7.285 Y18.54 </raftPoint>)
(<raftPoint> X-7.285 Y18.54 </raftPoint>)
(<raftPoint> X-14.613 Y14.876 </raftPoint>)
(<raftPoint> X-18.296 Y11.193 </raftPoint>)
(<raftPoint> X-20.142 Y7.5 </raftPoint>)
(<raftPoint> X-20.949 Y3.735 </raftPoint>)
(<raftPoint> X-21.96 Y2.081 </raftPoint>)
(<raftPoint> X-21.96 Y-2.081 </raftPoint>)
(</raftPerimeter>)
(<raftPerimeter>)
(<raftPoint> X-6.806 Y-1.69 </raftPoint>)
(<raftPoint> X-7.041 Y-0.0 </raftPoint>)
(<raftPoint> X-6.806 Y1.69 </raftPoint>)
(<raftPoint> X-5.105 Y5.005 </raftPoint>)
(<raftPoint> X-3.387 Y6.724 </raftPoint>)
(<raftPoint> X0.0 Y8.418 </raftPoint>)
(<raftPoint> X3.387 Y6.724 </raftPoint>)
(<raftPoint> X5.105 Y5.005 </raftPoint>)
(<raftPoint> X6.806 Y1.69 </raftPoint>)
(<raftPoint> X7.041 Y0.0 </raftPoint>)
(<raftPoint> X6.806 Y-1.69 </raftPoint>)
(<raftPoint> X5.105 Y-5.005 </raftPoint>)
(<raftPoint> X3.387 Y-6.724 </raftPoint>)
(<raftPoint> X-0.0 Y-8.418 </raftPoint>)
(<raftPoint> X-3.387 Y-6.724 </raftPoint>)
(<raftPoint> X-5.105 Y-5.005 </raftPoint>)
(</raftPerimeter>)
(<raftPerimeter>)
(<raftPoint> X-20.949 Y-3.735 </raftPoint>)
(<raftPoint> X-20.142 Y-7.5 </raftPoint>)
(<raftPoint> X-18.296 Y-11.193 </raftPoint>)
(<raftPoint> X-14.613 Y-14.876 </raftPoint>)
(<raftPoint> X-7.285 Y-18.54 </raftPoint>)
(<raftPoint> X7.285 Y-18.54 </raftPoint>)
(<raftPoint> X14.613 Y-14.876 </raftPoint>)
(<raftPoint> X18.296 Y-11.193 </raftPoint>)
(<raftPoint> X20.142 Y-7.5 </raftPoint>)
(<raftPoint> X20.949 Y-3.735 </raftPoint>)
(<raftPoint> X21.96 Y-2.081 </raftPoint>)
(<raftPoint> X21.96 Y2.081 </raftPoint>)
(<raftPoint> X20.949 Y3.735 </raftPoint>)
(<raftPoint> X20.142 Y7.5 </raftPoint>)
(<raftPoint> X18.296 Y11.193 </raftPoint>)
(<raftPoint> X14.613 Y14.876 </raftPoint>)
(<raftPoint> X7.285 Y18.54 </raftPoint>)
(<raftPoint> X-7.285 Y18.54 </raftPoint>)
(<raftPoint> X-14.613 Y14.876 </raftPoint>)
(<raftPoint> X-18.296 Y11.193 </raftPoint>)
(<raftPoint> X-20.142 Y7.5 </raftPoint>)
(<raftPoint> X-20.949 Y3.735 </raftPoint>)
(<raftPoint> X-21.96 Y2.081 </raftPoint>)
(<raftPoint> X-21.96 Y-2.081 </raftPoint>)
(</raftPerimeter>)
(<raftPerimeter>)
(<raftPoint> X-6.806 Y-1.69 </raftPoint>)
(<raftPoint> X-7.041 Y-0.0 </raftPoint>)
(<raftPoint> X-6.806 Y1.69 </raftPoint>)
(<raftPoint> X-5.105 Y5.005 </raftPoint>)
(<raftPoint> X-3.387 Y6.724 </raftPoint>)
(<raftPoint> X0.0 Y8.418 </raftPoint>)
(<raftPoint> X3.387 Y6.724 </raftPoint>)
(<raftPoint> X5.105 Y5.005 </raftPoint>)
(<raftPoint> X6.806 Y1.69 </raftPoint>)
(<raftPoint> X7.041 Y0.0 </raftPoint>)
(<raftPoint> X6.806 Y-1.69 </raftPoint>)
(<raftPoint> X5.105 Y-5.005 </raftPoint>)
(<raftPoint> X3.387 Y-6.724 </raftPoint>)
(<raftPoint> X-0.0 Y-8.418 </raftPoint>)
(<raftPoint> X-3.387 Y-6.724 </raftPoint>)
(<raftPoint> X-5.105 Y-5.005 </raftPoint>)
(</raftPerimeter>)
(<raftPerimeter>)
(<raftPoint> X-20.949 Y-3.735 </raftPoint>)
(<raftPoint> X-20.142 Y-7.5 </raftPoint>)
(<raftPoint> X-18.296 Y-11.193 </raftPoint>)
(<raftPoint> X-14.613 Y-14.876 </raftPoint>)
(<raftPoint> X-7.285 Y-18.54 </raftPoint>)
(<raftPoint> X7.285 Y-18.54 </raftPoint>)
(<raftPoint> X14.613 Y-14.876 </raftPoint>)
(<raftPoint> X18.296 Y-11.193 </raftPoint>)
(<raftPoint> X20.142 Y-7.5 </raftPoint>)
(<raftPoint> X20.949 Y-3.735 </raftPoint>)
(<raftPoint> X21.96 Y-2.081 </raftPoint>)
(<raftPoint> X21.96 Y2.081 </raftPoint>)
(<raftPoint> X20.949 Y3.735 </raftPoint>)
(<raftPoint> X20.142 Y7.5 </raftPoint>)
(<raftPoint> X18.296 Y11.193 </raftPoint>)
(<raftPoint> X14.613 Y14.876 </raftPoint>)
(<raftPoint> X7.285 Y18.54 </raftPoint>)
(<raftPoint> X-7.285 Y18.54 </raftPoint>)
(<raftPoint> X-14.613 Y14.876 </raftPoint>)
(<raftPoint> X-18.296 Y11.193 </raftPoint>)
(<raftPoint> X-20.142 Y7.5 </raftPoint>)
(<raftPoint> X-20.949 Y3.735 </raftPoint>)
(<raftPoint> X-21.96 Y2.081 </raftPoint>)
(<raftPoint> X-21.96 Y-2.081 </raftPoint>)
(</raftPerimeter>)
(<raftPerimeter>)
(<raftPoint> X-6.806 Y-1.69 </raftPoint>)
(<raftPoint> X-7.041 Y-0.0 </raftPoint>)
(<raftPoint> X-6.806 Y1.69 </raftPoint>)
(<raftPoint> X-5.105 Y5.005 </raftPoint>)
(<raftPoint> X-3.387 Y6.724 </raftPoint>)
(<raftPoint> X0.0 Y8.418 </raftPoint>)
(<raftPoint> X3.387 Y6.724 </raftPoint>)
(<raftPoint> X5.105 Y5.005 </raftPoint>)
(<raftPoint> X6.806 Y1.69 </raftPoint>)
(<raftPoint> X7.041 Y0.0 </raftPoint>)
(<raftPoint> X6.806 Y-1.69 </raftPoint>)
(<raftPoint> X5.105 Y-5.005 </raftPoint>)
(<raftPoint> X3.387 Y-6.724 </raftPoint>)
(<raftPoint> X-0.0 Y-8.418 </raftPoint>)
(<raftPoint> X-3.387 Y-6.724 </raftPoint>)
(<raftPoint> X-5.105 Y-5.005 </raftPoint>)
(</raftPerimeter>)
(<raftPerimeter>)
(<raftPoint> X-20.949 Y-3.735 </raftPoint>)
(<raftPoint> X-20.142 Y-7.5 </raftPoint>)
(<raftPoint> X-18.296 Y-11.193 </raftPoint>)
(<raftPoint> X-14.613 Y-14.876 </raftPoint>)
(<raftPoint> X-7.285 Y-18.54 </raftPoint>)
(<raftPoint> X7.285 Y-18.54 </raftPoint>)
(<raftPoint> X14.613 Y-14.876 </raftPoint>)
(<raftPoint> X18.296 Y-11.193 </raftPoint>)
(<raftPoint> X20.142 Y-7.5 </raftPoint>)
(<raftPoint> X20.949 Y-3.735 </raftPoint>)
(<raftPoint> X21.96 Y-2.081 </raftPoint>)
(<raftPoint> X21.96 Y2.081 </raftPoint>)
(<raftPoint> X20.949 Y3.735 </raftPoint>)
(<raftPoint> X20.142 Y7.5 </raftPoint>)
(<raftPoint> X18.296 Y11.193 </raftPoint>)
(<raftPoint> X14.613 Y14.876 </raftPoint>)
(<raftPoint> X7.285 Y18.54 </raftPoint>)
(<raftPoint> X-7.285 Y18.54 </raftPoint>)
(<raftPoint> X-14.613 Y14.876 </raftPoint>)
(<raftPoint> X-18.296 Y11.193 </raftPoint>)
(<raftPoint> X-20.142 Y7.5 </raftPoint>)
(<raftPoint> X-20.949 Y3.735 </raftPoint>)
(<raftPoint> X-21.96 Y2.081 </raftPoint>)
(<raftPoint> X-21.96 Y-2.081 </raftPoint>)
(</raftPerimeter>)
(<raftPerimeter>)
(<raftPoint> X-6.806 Y-1.69 </raftPoint>)
(<raftPoint> X-7.041 Y-0.0 </raftPoint>)
(<raftPoint> X-6.806 Y1.69 </raftPoint>)
(<raftPoint> X-5.105 Y5.005 </raftPoint>)
(<raftPoint> X-3.387 Y6.724 </raftPoint>)
(<raftPoint> X0.0 Y8.418 </raftPoint>)
(<raftPoint> X3.387 Y6.724 </raftPoint>)
(<raftPoint> X5.105 Y5.005 </raftPoint>)
(<raftPoint> X6.806 Y1.69 </raftPoint>)
(<raftPoint> X7.041 Y0.0 </raftPoint>)
(<raftPoint> X6.806 Y-1.69 </raftPoint>)
(<raftPoint> X5.105 Y-5.005 </raftPoint>)
(<raftPoint> X3.387 Y-6.724 </raftPoint>)
(<raftPoint> X-0.0 Y-8.418 </raftPoint>)
(<raftPoint> X-3.387 Y-6.724 </raftPoint>)
(<raftPoint> X-5.105 Y-5.005 </raftPoint>)
(</raftPerimeter>)
(<raftPerimeter>)
(<raftPoint> X-20.949 Y-3.735 </raftPoint>)
(<raftPoint> X-20.142 Y-7.5 </raftPoint>)
(<raftPoint> X-18.296 Y-11.193 </raftPoint>)
(<raftPoint> X-14.613 Y-14.876 </raftPoint>)
(<raftPoint> X-7.285 Y-18.54 </raftPoint>)
(<raftPoint> X7.285 Y-18.54 </raftPoint>)
(<raftPoint> X14.613 Y-14.876 </raftPoint>)
(<raftPoint> X18.296 Y-11.193 </raftPoint>)
(<raftPoint> X20.142 Y-7.5 </raftPoint>)
(<raftPoint> X20.949 Y-3.735 </raftPoint>)
(<raftPoint> X21.96 Y-2.081 </raftPoint>)
(<raftPoint> X21.96 Y2.081 </raftPoint>)
(<raftPoint> X20.949 Y3.735 </raftPoint>)
(<raftPoint> X20.142 Y7.5 </raftPoint>)
(<raftPoint> X18.296 Y11.193 </raftPoint>)
(<raftPoint> X14.613 Y14.876 </raftPoint>)
(<raftPoint> X7.285 Y18.54 </raftPoint>)
(<raftPoint> X-7.285 Y18.54 </raftPoint>)
(<raftPoint> X-14.613 Y14.876 </raftPoint>)
(<raftPoint> X-18.296 Y11.193 </raftPoint>)
(<raftPoint> X-20.142 Y7.5 </raftPoint>)
(<raftPoint> X-20.949 Y3.735 </raftPoint>)
(<raftPoint> X-21.96 Y2.081 </raftPoint>)
(<raftPoint> X-21.96 Y-2.081 </raftPoint>)
(</raftPerimeter>)
(<raftPerimeter>)
(<raftPoint> X-6.806 Y-1.69 </raftPoint>)
(<raftPoint> X-7.041 Y-0.0 </raftPoint>)
(<raftPoint> X-6.806 Y1.69 </raftPoint>)
(<raftPoint> X-5.105 Y5.005 </raftPoint>)
(<raftPoint> X-3.387 Y6.724 </raftPoint>)
(<raftPoint> X0.0 Y8.418 </raftPoint>)
(<raftPoint> X3.387 Y6.724 </raftPoint>)
(<raftPoint> X5.105 Y5.005 </raftPoint>)
(<raftPoint> X6.806 Y1.69 </raftPoint>)
(<raftPoint> X7.041 Y0.0 </raftPoint>)
(<raftPoint> X6.806 Y-1.69 </raftPoint>)
(<raftPoint> X5.105 Y-5.005 </raftPoint>)
(<raftPoint> X3.387 Y-6.724 </raftPoint>)
(<raftPoint> X-0.0 Y-8.418 </raftPoint>)
(<raftPoint> X-3.387 Y-6.724 </raftPoint>)
(<raftPoint> X-5.105 Y-5.005 </raftPoint>)
(</raftPerimeter>)
(<raftPerimeter>)
(<raftPoint> X-20.949 Y-3.735 </raftPoint>)
(<raftPoint> X-20.142 Y-7.5 </raftPoint>)
(<raftPoint> X-18.296 Y-11.193 </raftPoint>)
(<raftPoint> X-14.613 Y-14.876 </raftPoint>)
(<raftPoint> X-7.285 Y-18.54 </raftPoint>)
(<raftPoint> X7.285 Y-18.54 </raftPoint>)
(<raftPoint> X14.613 Y-14.876 </raftPoint>)
(<raftPoint> X18.296 Y-11.193 </raftPoint>)
(<raftPoint> X20.142 Y-7.5 </raftPoint>)
(<raftPoint> X20.949 Y-3.735 </raftPoint>)
(<raftPoint> X21.96 Y-2.081 </raftPoint>)
(<raftPoint> X21.96 Y2.081 </raftPoint>)
(<raftPoint> X20.949 Y3.735 </raftPoint>)
(<raftPoint> X20.142 Y7.5 </raftPoint>)
(<raftPoint> X18.296 Y11.193 </raftPoint>)
(<raftPoint> X14.613 Y14.876 </raftPoint>)
(<raftPoint> X7.285 Y18.54 </raftPoint>)
(<raftPoint> X-7.285 Y18.54 </raftPoint>)
(<raftPoint> X-14.613 Y14.876 </raftPoint>)
(<raftPoint> X-18.296 Y11.193 </raftPoint>)
(<raftPoint> X-20.142 Y7.5 </raftPoint>)
(<raftPoint> X-20.949 Y3.735 </raftPoint>)
(<raftPoint> X-21.96 Y2.081 </raftPoint>)
(<raftPoint> X-21.96 Y-2.081 </raftPoint>)
(</raftPerimeter>)
(<raftPerimeter>)
(<raftPoint> X-6.806 Y-1.69 </raftPoint>)
(<raftPoint> X-7.041 Y-0.0 </raftPoint>)
(<raftPoint> X-6.806 Y1.69 </raftPoint>)
(<raftPoint> X-5.105 Y5.005 </raftPoint>)
(<raftPoint> X-3.387 Y6.724 </raftPoint>)
(<raftPoint> X0.0 Y8.418 </raftPoint>)
(<raftPoint> X3.387 Y6.724 </raftPoint>)
(<raftPoint> X5.105 Y5.005 </raftPoint>)
(<raftPoint> X6.806 Y1.69 </raftPoint>)
(<raftPoint> X7.041 Y0.0 </raftPoint>)
(<raftPoint> X6.806 Y-1.69 </raftPoint>)
(<raftPoint> X5.105 Y-5.005 </raftPoint>)
(<raftPoint> X3.387 Y-6.724 </raftPoint>)
(<raftPoint> X-0.0 Y-8.418 </raftPoint>)
(<raftPoint> X-3.387 Y-6.724 </raftPoint>)
(<raftPoint> X-5.105 Y-5.005 </raftPoint>)
(</raftPerimeter>)
(<raftPerimeter>)
(<raftPoint> X-20.949 Y-3.735 </raftPoint>)
(<raftPoint> X-20.142 Y-7.5 </raftPoint>)
(<raftPoint> X-18.296 Y-11.193 </raftPoint>)
(<raftPoint> X-14.613 Y-14.876 </raftPoint>)
(<raftPoint> X-7.285 Y-18.54 </raftPoint>)
(<raftPoint> X7.285 Y-18.54 </raftPoint>)
(<raftPoint> X14.613 Y-14.876 </raftPoint>)
(<raftPoint> X18.296 Y-11.193 </raftPoint>)
(<raftPoint> X20.142 Y-7.5 </raftPoint>)
(<raftPoint> X20.949 Y-3.735 </raftPoint>)
(<raftPoint> X21.96 Y-2.081 </raftPoint>)
(<raftPoint> X21.96 Y2.081 </raftPoint>)
(<raftPoint> X20.949 Y3.735 </raftPoint>)
(<raftPoint> X20.142 Y7.5 </raftPoint>)
(<raftPoint> X18.296 Y11.193 </raftPoint>)
(<raftPoint> X14.613 Y14.876 </raftPoint>)
(<raftPoint> X7.285 Y18.54 </raftPoint>)
(<raftPoint> X-7.285 Y18.54 </raftPoint>)
(<raftPoint> X-14.613 Y14.876 </raftPoint>)
(<raftPoint> X-18.296 Y11.193 </raftPoint>)
(<raftPoint> X-20.142 Y7.5 </raftPoint>)
(<raftPoint> X-20.949 Y3.735 </raftPoint>)
(<raftPoint> X-21.96 Y2.081 </raftPoint>)
(<raftPoint> X-21.96 Y-2.081 </raftPoint>)
(</raftPerimeter>)
(<raftPerimeter>)
(<raftPoint> X-6.806 Y-1.69 </raftPoint>)
(<raftPoint> X-7.041 Y-0.0 </raftPoint>)
(<raftPoint> X-6.806 Y1.69 </raftPoint>)
(<raftPoint> X-5.105 Y5.005 </raftPoint>)
(<raftPoint> X-3.387 Y6.724 </raftPoint>)
(<raftPoint> X0.0 Y8.418 </raftPoint>)
(<raftPoint> X3.387 Y6.724 </raftPoint>)
(<raftPoint> X5.105 Y5.005 </raftPoint>)
(<raftPoint> X6.806 Y1.69 </raftPoint>)
(<raftPoint> X7.041 Y0.0 </raftPoint>)
(<raftPoint> X6.806 Y-1.69 </raftPoint>)
(<raftPoint> X5.105 Y-5.005 </raftPoint>)
(<raftPoint> X3.387 Y-6.724 </raftPoint>)
(<raftPoint> X-0.0 Y-8.418 </raftPoint>)
(<raftPoint> X-3.387 Y-6.724 </raftPoint>)
(<raftPoint> X-5.105 Y-5.005 </raftPoint>)
(</raftPerimeter>)
(<raftPerimeter>)
(<raftPoint> X-20.949 Y-3.735 </raftPoint>)
(<raftPoint> X-20.142 Y-7.5 </raftPoint>)
(<raftPoint> X-18.296 Y-11.193 </raftPoint>)
(<raftPoint> X-14.613 Y-14.876 </raftPoint>)
(<raftPoint> X-7.285 Y-18.54 </raftPoint>)
(<raftPoint> X7.285 Y-18.54 </raftPoint>)
(<raftPoint> X14.613 Y-14.876 </raftPoint>)
(<raftPoint> X18.296 Y-11.193 </raftPoint>)
(<raftPoint> X20.142 Y-7.5 </raftPoint>)
(<raftPoint> X20.949 Y-3.735 </raftPoint>)
(<raftPoint> X21.96 Y-2.081 </raftPoint>)
(<raftPoint> X21.96 Y2.081 </raftPoint>)
(<raftPoint> X20.949 Y3.735 </raftPoint>)
(<raftPoint> X20.142 Y7.5 </raftPoint>)
(<raftPoint> X18.296 Y11.193 </raftPoint>)
(<raftPoint> X14.613 Y14.876 </raftPoint>)
(<raftPoint> X7.285 Y18.54 </raftPoint>)
(<raftPoint> X-7.285 Y18.54 </raftPoint>)
(<raftPoint> X-14.613 Y14.876 </raftPoint>)
(<raftPoint> X-18.296 Y11.193 </raftPoint>)
(<raftPoint> X-20.142 Y7.5 </raftPoint>)
(<raftPoint> X-20.949 Y3.735 </raftPoint>)
(<raftPoint> X-21.96 Y2.081 </raftPoint>)
(<raftPoint> X-21.96 Y-2.081 </raftPoint>)
(</raftPerimeter>)
(<raftPerimeter>)
(<raftPoint> X-6.806 Y-1.69 </raftPoint>)
(<raftPoint> X-7.041 Y-0.0 </raftPoint>)
(<raftPoint> X-6.806 Y1.69 </raftPoint>)
(<raftPoint> X-5.105 Y5.005 </raftPoint>)
(<raftPoint> X-3.387 Y6.724 </raftPoint>)
(<raftPoint> X0.0 Y8.418 </raftPoint>)
(<raftPoint> X3.387 Y6.724 </raftPoint>)
(<raftPoint> X5.105 Y5.005 </raftPoint>)
(<raftPoint> X6.806 Y1.69 </raftPoint>)
(<raftPoint> X7.041 Y0.0 </raftPoint>)
(<raftPoint> X6.806 Y-1.69 </raftPoint>)
(<raftPoint> X5.105 Y-5.005 </raftPoint>)
(<raftPoint> X3.387 Y-6.724 </raftPoint>)
(<raftPoint> X-0.0 Y-8.418 </raftPoint>)
(<raftPoint> X-3.387 Y-6.724 </raftPoint>)
(<raftPoint> X-5.105 Y-5.005 </raftPoint>)
(</raftPerimeter>)
(<raftPerimeter>)
(<raftPoint> X-9.125 Y-18.708 </raftPoint>)
(<raftPoint> X9.125 Y-18.708 </raftPoint>)
(<raftPoint> X12.725 Y-16.908 </raftPoint>)
(<raftPoint> X14.525 Y-16.908 </raftPoint>)
(<raftPoint> X18.358 Y-14.992 </raftPoint>)
(<raftPoint> X21.133 Y-10.964 </raftPoint>)
(<raftPoint> X21.133 Y-9.188 </raftPoint>)
(<raftPoint> X24.067 Y-5.588 </raftPoint>)
(<raftPoint> X24.067 Y5.588 </raftPoint>)
(<raftPoint> X21.133 Y9.188 </raftPoint>)
(<raftPoint> X21.133 Y10.964 </raftPoint>)
(<raftPoint> X18.358 Y14.992 </raftPoint>)
(<raftPoint> X14.525 Y16.908 </raftPoint>)
(<raftPoint> X12.725 Y16.908 </raftPoint>)
(<raftPoint> X9.125 Y18.708 </raftPoint>)
(<raftPoint> X-9.125 Y18.708 </raftPoint>)
(<raftPoint> X-12.725 Y16.908 </raftPoint>)
(<raftPoint> X-14.525 Y16.908 </raftPoint>)
(<raftPoint> X-18.358 Y14.992 </raftPoint>)
(<raftPoint> X-21.133 Y10.964 </raftPoint>)
(<raftPoint> X-21.133 Y9.188 </raftPoint>)
(<raftPoint> X-24.067 Y5.588 </raftPoint>)
(<raftPoint> X-24.067 Y-5.588 </raftPoint>)
(<raftPoint> X-21.133 Y-9.188 </raftPoint>)
(<raftPoint> X-21.133 Y-10.964 </raftPoint>)
(<raftPoint> X-18.358 Y-14.992 </raftPoint>)
(<raftPoint> X-14.525 Y-16.908 </raftPoint>)
(<raftPoint> X-12.725 Y-16.908 </raftPoint>)
(</raftPerimeter>)
(<layer> 0.475 )
G1 X-23.47 Y-5.49 Z0.48 F4200.0
G1 F1200.0
G1 E1.0
G1 F4200.0
M101
G1 X-23.47 Y5.49 Z0.48 F743.802 E3.245
G1 X-20.53 Y10.89 Z0.48 F743.802 E4.502
G1 X-20.53 Y-10.89 Z0.48 F743.802 E8.956
G1 X-17.6 Y-14.49 Z0.48 F743.802 E9.906
G1 X-17.6 Y14.49 Z0.48 F743.802 E15.833
G1 X-14.67 Y16.29 Z0.48 F743.802 E16.536
G1 X-14.67 Y-16.29 Z0.48 F743.802 E23.199
G1 X-11.73 Y-16.29 Z0.48 F743.802 E23.8
G1 X-11.73 Y16.29 Z0.48 F743.802 E30.463
G1 X-8.8 Y18.09 Z0.48 F743.802 E31.166
G1 X-8.8 Y-18.09 Z0.48 F743.802 E38.566
G1 X-5.87 Y-18.09 Z0.48 F743.802 E39.166
G1 X-5.87 Y18.09 Z0.48 F743.802 E46.565
G1 X-2.93 Y18.09 Z0.48 F743.802 E47.165
G1 X-2.93 Y-18.09 Z0.48 F743.802 E54.565
G1 X0.0 Y-18.09 Z0.48 F743.802 E55.164
G1 X0.0 Y18.09 Z0.48 F743.802 E62.564
G1 X2.93 Y18.09 Z0.48 F743.802 E63.164
G1 X2.93 Y-18.09 Z0.48 F743.802 E70.563
G1 X5.87 Y-18.09 Z0.48 F743.802 E71.163
G1 X5.87 Y18.09 Z0.48 F743.802 E78.563
G1 X8.8 Y18.09 Z0.48 F743.802 E79.163
G1 X8.8 Y-18.09 Z0.48 F743.802 E86.562
G1 X11.73 Y-16.29 Z0.48 F743.802 E87.266
G1 X11.73 Y16.29 Z0.48 F743.802 E93.929
G1 X14.67 Y16.29 Z0.48 F743.802 E94.529
G1 X14.67 Y-16.29 Z0.48 F743.802 E101.192
G1 X17.6 Y-14.49 Z0.48 F743.802 E101.896
G1 X17.6 Y14.49 Z0.48 F743.802 E107.822
G1 X20.53 Y10.89 Z0.48 F743.802 E108.772
G1 X20.53 Y-10.89 Z0.48 F743.802 E113.226
G1 F1200.0
G1 E112.226
G1 F743.802
M103
G1 X23.47 Y-5.49 Z0.48 F4200.0
G1 F1200.0
G1 E113.226
G1 F4200.0
M101
G1 X23.47 Y5.49 Z0.48 F743.802 E115.471
G1 F1200.0
G1 E114.471
G1 F743.802
M103
;M108 R56.0
(</layer>)
(<layer> 0.983 )
G1 X-23.54 Y0.0 Z0.98 F4200.0
G1 F1200.0
G1 E115.471
G1 F4200.0
M101
G1 X23.54 Y0.0 Z0.98 F2222.222 E119.231
G1 X23.54 Y-1.8 Z0.98 F2222.222 E119.375
G1 X-23.54 Y-1.8 Z0.98 F2222.222 E123.135
G1 X-23.54 Y-3.6 Z0.98 F2222.222 E123.279
G1 X23.54 Y-3.6 Z0.98 F2222.222 E127.039
G1 X23.54 Y-5.4 Z0.98 F2222.222 E127.183
G1 X-23.54 Y-5.4 Z0.98 F2222.222 E130.943
G1 X-20.61 Y-7.2 Z0.98 F2222.222 E131.218
G1 X20.61 Y-7.2 Z0.98 F2222.222 E134.51
G1 X20.61 Y-9.0 Z0.98 F2222.222 E134.654
G1 X-20.61 Y-9.0 Z0.98 F2222.222 E137.945
G1 X-20.61 Y-10.8 Z0.98 F2222.222 E138.089
G1 X20.61 Y-10.8 Z0.98 F2222.222 E141.38
G1 X17.67 Y-12.6 Z0.98 F2222.222 E141.655
G1 X-17.67 Y-12.6 Z0.98 F2222.222 E144.478
G1 X-17.67 Y-14.4 Z0.98 F2222.222 E144.622
G1 X17.67 Y-14.4 Z0.98 F2222.222 E147.445
G1 F1200.0
G1 E146.445
G1 F2222.222
M103
G1 X14.74 Y-16.2 Z0.98 F4200.0
G1 F1200.0
G1 E147.445
G1 F4200.0
M101
G1 X-14.74 Y-16.2 Z0.98 F2222.222 E149.799
G1 F1200.0
G1 E148.799
G1 F2222.222
M103
G1 X-8.87 Y-18.0 Z0.98 F4200.0
G1 F1200.0
G1 E149.799
G1 F4200.0
M101
G1 X8.87 Y-18.0 Z0.98 F2222.222 E151.217
G1 F1200.0
G1 E150.217
G1 F2222.222
M103
G1 X23.54 Y1.8 Z0.98 F4200.0
G1 F1200.0
G1 E151.217
G1 F4200.0
M101
G1 X-23.54 Y1.8 Z0.98 F2222.222 E154.977
G1 X-23.54 Y3.6 Z0.98 F2222.222 E155.12
G1 X23.54 Y3.6 Z0.98 F2222.222 E158.881
G1 X23.54 Y5.4 Z0.98 F2222.222 E159.024
G1 X-23.54 Y5.4 Z0.98 F2222.222 E162.785
G1 X-20.61 Y7.2 Z0.98 F2222.222 E163.06
G1 X20.61 Y7.2 Z0.98 F2222.222 E166.351
G1 X20.61 Y9.0 Z0.98 F2222.222 E166.495
G1 X-20.61 Y9.0 Z0.98 F2222.222 E169.786
G1 X-20.61 Y10.8 Z0.98 F2222.222 E169.93
G1 X20.61 Y10.8 Z0.98 F2222.222 E173.222
G1 X17.67 Y12.6 Z0.98 F2222.222 E173.496
G1 X-17.67 Y12.6 Z0.98 F2222.222 E176.319
G1 X-17.67 Y14.4 Z0.98 F2222.222 E176.463
G1 X17.67 Y14.4 Z0.98 F2222.222 E179.286
G1 F1200.0
G1 E178.286
G1 F2222.222
M103
G1 X14.74 Y16.2 Z0.98 F4200.0
G1 F1200.0
G1 E179.286
G1 F4200.0
M101
G1 X-14.74 Y16.2 Z0.98 F2222.222 E181.641
G1 F1200.0
G1 E180.641
G1 F2222.222
M103
G1 X-8.87 Y18.0 Z0.98 F4200.0
G1 F1200.0
G1 E181.641
G1 F4200.0
M101
G1 X8.87 Y18.0 Z0.98 F2222.222 E183.058
G1 F1200.0
G1 E182.058
G1 F2222.222
M103
;M108 R56.0
(</layer>)
(<layer> 1.469 )
G1 X-23.54 Y0.0 Z1.47 F4200.0
G1 F1200.0
G1 E183.058
M73 P7 (display progress)
G1 F4200.0
M101
G1 X23.54 Y0.0 Z1.47 F2222.222 E186.818
G1 X23.54 Y-1.8 Z1.47 F2222.222 E186.962
G1 X-23.54 Y-1.8 Z1.47 F2222.222 E190.722
G1 X-23.54 Y-3.6 Z1.47 F2222.222 E190.866
G1 X23.54 Y-3.6 Z1.47 F2222.222 E194.626
G1 X23.54 Y-5.4 Z1.47 F2222.222 E194.77
G1 X-23.54 Y-5.4 Z1.47 F2222.222 E198.53
G1 X-20.61 Y-7.2 Z1.47 F2222.222 E198.805
G1 X20.61 Y-7.2 Z1.47 F2222.222 E202.096
G1 X20.61 Y-9.0 Z1.47 F2222.222 E202.24
G1 X-20.61 Y-9.0 Z1.47 F2222.222 E205.532
G1 X-20.61 Y-10.8 Z1.47 F2222.222 E205.675
G1 X20.61 Y-10.8 Z1.47 F2222.222 E208.967
G1 X17.67 Y-12.6 Z1.47 F2222.222 E209.242
G1 X-17.67 Y-12.6 Z1.47 F2222.222 E212.065
G1 X-17.67 Y-14.4 Z1.47 F2222.222 E212.208
G1 X17.67 Y-14.4 Z1.47 F2222.222 E215.031
G1 F1200.0
G1 E214.031
G1 F2222.222
M103
G1 X14.74 Y-16.2 Z1.47 F4200.0
G1 F1200.0
G1 E215.031
G1 F4200.0
M101
G1 X-14.74 Y-16.2 Z1.47 F2222.222 E217.386
G1 F1200.0
G1 E216.386
G1 F2222.222
M103
G1 X-8.87 Y-18.0 Z1.47 F4200.0
G1 F1200.0
G1 E217.386
G1 F4200.0
M101
G1 X8.87 Y-18.0 Z1.47 F2222.222 E218.803
G1 F1200.0
G1 E217.803
G1 F2222.222
M103
G1 X23.54 Y1.8 Z1.47 F4200.0
G1 F1200.0
G1 E218.803
G1 F4200.0
M101
G1 X-23.54 Y1.8 Z1.47 F2222.222 E222.563
G1 X-23.54 Y3.6 Z1.47 F2222.222 E222.707
G1 X23.54 Y3.6 Z1.47 F2222.222 E226.467
G1 X23.54 Y5.4 Z1.47 F2222.222 E226.611
G1 X-23.54 Y5.4 Z1.47 F2222.222 E230.371
G1 X-20.61 Y7.2 Z1.47 F2222.222 E230.646
G1 X20.61 Y7.2 Z1.47 F2222.222 E233.938
G1 X20.61 Y9.0 Z1.47 F2222.222 E234.081
G1 X-20.61 Y9.0 Z1.47 F2222.222 E237.373
G1 X-20.61 Y10.8 Z1.47 F2222.222 E237.517
G1 X20.61 Y10.8 Z1.47 F2222.222 E240.808
G1 X17.67 Y12.6 Z1.47 F2222.222 E241.083
G1 X-17.67 Y12.6 Z1.47 F2222.222 E243.906
G1 X-17.67 Y14.4 Z1.47 F2222.222 E244.05
G1 X17.67 Y14.4 Z1.47 F2222.222 E246.873
G1 F1200.0
G1 E245.873
G1 F2222.222
M103
G1 X14.74 Y16.2 Z1.47 F4200.0
G1 F1200.0
G1 E246.873
G1 F4200.0
M101
G1 X-14.74 Y16.2 Z1.47 F2222.222 E249.227
G1 F1200.0
G1 E248.227
G1 F2222.222
M103
G1 X-8.87 Y18.0 Z1.47 F4200.0
G1 F1200.0
G1 E249.227
G1 F4200.0
M101
G1 X8.87 Y18.0 Z1.47 F2222.222 E250.644
G1 F1200.0
G1 E249.644
G1 F2222.222
M103
;M108 R44.8
(</layer>)
(<raftLayerEnd> </raftLayerEnd>)
(<layer> 1.701 )
(<supportLayer>)
G1 X-7.4 Y-18.0 Z1.7 F4200.0
G1 F1200.0
G1 E250.644
G1 F4200.0
M101
G1 X7.4 Y-18.0 Z1.7 F4320.0 E251.131
G1 X12.1 Y-16.2 Z1.7 F4320.0 E251.296
G1 X-12.1 Y-16.2 Z1.7 F4320.0 E252.092
G1 X-14.78 Y-14.4 Z1.7 F4320.0 E252.198
G1 X14.78 Y-14.4 Z1.7 F4320.0 E253.169
G1 X16.71 Y-12.6 Z1.7 F4320.0 E253.256
G1 X-16.71 Y-12.6 Z1.7 F4320.0 E254.354
G1 X-18.18 Y-10.8 Z1.7 F4320.0 E254.431
G1 X18.18 Y-10.8 Z1.7 F4320.0 E255.626
G1 X19.2 Y-9.0 Z1.7 F4320.0 E255.694
G1 X5.13 Y-9.0 Z1.7 F4320.0 E256.156
G1 F1200.0
G1 E255.156
G1 F4320.0
M103
G1 X7.49 Y-7.2 Z1.7 F4200.0
G1 F1200.0
G1 E256.156
G1 F4200.0
M101
G1 X20.07 Y-7.2 Z1.7 F4320.0 E256.57
G1 X20.61 Y-5.4 Z1.7 F4320.0 E256.632
G1 X8.85 Y-5.4 Z1.7 F4320.0 E257.018
G1 F1200.0
G1 E256.018
G1 F4320.0
M103
G1 X9.73 Y-3.6 Z1.7 F4200.0
G1 F1200.0
G1 E257.018
G1 F4200.0
M101
G1 X21.01 Y-3.6 Z1.7 F4320.0 E257.389
G1 X21.19 Y-1.8 Z1.7 F4320.0 E257.448
G1 X10.23 Y-1.8 Z1.7 F4320.0 E257.809
G1 F1200.0
G1 E257.0
G1 F4320.0
M103
G1 X10.41 Y0.0 Z1.7 F4200.0
G1 F1200.0
G1 E257.809
G1 F4200.0
M101
G1 X21.28 Y0.0 Z1.7 F4320.0 E258.166
G1 X21.19 Y1.8 Z1.7 F4320.0 E258.225
G1 X10.23 Y1.8 Z1.7 F4320.0 E258.586
G1 F1200.0
G1 E257.718
G1 F4320.0
M103
G1 X9.73 Y3.6 Z1.7 F4200.0
G1 F1200.0
G1 E258.586
G1 F4200.0
M101
G1 X21.01 Y3.6 Z1.7 F4320.0 E258.957
G1 X20.61 Y5.4 Z1.7 F4320.0 E259.017
G1 X8.85 Y5.4 Z1.7 F4320.0 E259.404
G1 F1200.0
G1 E258.404
G1 F4320.0
M103
G1 X7.49 Y7.2 Z1.7 F4200.0
G1 F1200.0
G1 E259.404
G1 F4200.0
M101
G1 X20.07 Y7.2 Z1.7 F4320.0 E259.817
G1 X19.2 Y9.0 Z1.7 F4320.0 E259.883
G1 X5.13 Y9.0 Z1.7 F4320.0 E260.345
G1 F1200.0
G1 E259.345
G1 F4320.0
M103
G1 X7.4 Y18.0 Z1.7 F4200.0
G1 F1200.0
G1 E260.345
G1 F4200.0
M101
G1 X-7.4 Y18.0 Z1.7 F4320.0 E260.832
G1 X-12.1 Y16.2 Z1.7 F4320.0 E260.997
G1 X12.1 Y16.2 Z1.7 F4320.0 E261.792
G1 X14.78 Y14.4 Z1.7 F4320.0 E261.899
G1 X-14.78 Y14.4 Z1.7 F4320.0 E262.87
G1 X-16.71 Y12.6 Z1.7 F4320.0 E262.957
G1 X16.71 Y12.6 Z1.7 F4320.0 E264.055
G1 X18.18 Y10.8 Z1.7 F4320.0 E264.132
G1 X-18.18 Y10.8 Z1.7 F4320.0 E265.327
G1 X-19.2 Y9.0 Z1.7 F4320.0 E265.395
G1 X-5.13 Y9.0 Z1.7 F4320.0 E265.857
G1 F1200.0
G1 E264.857
G1 F4320.0
M103
G1 X-7.49 Y7.2 Z1.7 F4200.0
G1 F1200.0
G1 E265.857
G1 F4200.0
M101
G1 X-20.07 Y7.2 Z1.7 F4320.0 E266.271
G1 X-20.61 Y5.4 Z1.7 F4320.0 E266.333
G1 X-8.85 Y5.4 Z1.7 F4320.0 E266.719
G1 F1200.0
G1 E265.719
G1 F4320.0
M103
G1 X-9.73 Y3.6 Z1.7 F4200.0
G1 F1200.0
G1 E266.719
G1 F4200.0
M101
G1 X-21.01 Y3.6 Z1.7 F4320.0 E267.09
G1 X-21.19 Y1.8 Z1.7 F4320.0 E267.149
G1 X-10.23 Y1.8 Z1.7 F4320.0 E267.51
G1 F1200.0
G1 E266.701
G1 F4320.0
M103
G1 X-10.41 Y0.0 Z1.7 F4200.0
G1 F1200.0
G1 E267.51
G1 F4200.0
M101
G1 X-21.28 Y0.0 Z1.7 F4320.0 E267.867
G1 X-21.19 Y-1.8 Z1.7 F4320.0 E267.926
G1 X-10.23 Y-1.8 Z1.7 F4320.0 E268.287
G1 F1200.0
G1 E267.419
G1 F4320.0
M103
G1 X-9.73 Y-3.6 Z1.7 F4200.0
G1 F1200.0
G1 E268.287
G1 F4200.0
M101
G1 X-21.01 Y-3.6 Z1.7 F4320.0 E268.658
G1 X-20.61 Y-5.4 Z1.7 F4320.0 E268.718
G1 X-8.85 Y-5.4 Z1.7 F4320.0 E269.105
G1 F1200.0
G1 E268.105
G1 F4320.0
M103
G1 X-7.49 Y-7.2 Z1.7 F4200.0
G1 F1200.0
G1 E269.105
G1 F4200.0
M101
G1 X-20.07 Y-7.2 Z1.7 F4320.0 E269.518
G1 X-19.2 Y-9.0 Z1.7 F4320.0 E269.584
G1 X-5.13 Y-9.0 Z1.7 F4320.0 E270.046
G1 F1200.0
G1 E269.046
G1 F4320.0
M103
;M108 R36.0
(</supportLayer>)
(<rotation> (6.12323399574e-17+1j) )
(<nestedRing>)
(<boundaryPerimeter>)
(<boundaryPoint> X-9.808 Y1.951 Z1.701 </boundaryPoint>)
(<boundaryPoint> X-10.001 Y-0.0 Z1.701 </boundaryPoint>)
(<boundaryPoint> X-9.808 Y-1.951 Z1.701 </boundaryPoint>)
(<boundaryPoint> X-9.239 Y-3.827 Z1.701 </boundaryPoint>)
(<boundaryPoint> X-8.315 Y-5.556 Z1.701 </boundaryPoint>)
(<boundaryPoint> X-7.071 Y-7.071 Z1.701 </boundaryPoint>)
(<boundaryPoint> X-5.556 Y-8.315 Z1.701 </boundaryPoint>)
(<boundaryPoint> X-3.827 Y-9.239 Z1.701 </boundaryPoint>)
(<boundaryPoint> X-1.951 Y-9.808 Z1.701 </boundaryPoint>)
(<boundaryPoint> X0.0 Y-10.001 Z1.701 </boundaryPoint>)
(<boundaryPoint> X1.951 Y-9.808 Z1.701 </boundaryPoint>)
(<boundaryPoint> X3.827 Y-9.239 Z1.701 </boundaryPoint>)
(<boundaryPoint> X5.556 Y-8.315 Z1.701 </boundaryPoint>)
(<boundaryPoint> X7.071 Y-7.071 Z1.701 </boundaryPoint>)
(<boundaryPoint> X8.315 Y-5.556 Z1.701 </boundaryPoint>)
(<boundaryPoint> X9.239 Y-3.827 Z1.701 </boundaryPoint>)
(<boundaryPoint> X9.808 Y-1.951 Z1.701 </boundaryPoint>)
(<boundaryPoint> X10.001 Y0.0 Z1.701 </boundaryPoint>)
(<boundaryPoint> X9.808 Y1.951 Z1.701 </boundaryPoint>)
(<boundaryPoint> X9.239 Y3.827 Z1.701 </boundaryPoint>)
(<boundaryPoint> X8.315 Y5.556 Z1.701 </boundaryPoint>)
(<boundaryPoint> X7.071 Y7.071 Z1.701 </boundaryPoint>)
(<boundaryPoint> X5.556 Y8.315 Z1.701 </boundaryPoint>)
(<boundaryPoint> X3.827 Y9.239 Z1.701 </boundaryPoint>)
(<boundaryPoint> X1.951 Y9.808 Z1.701 </boundaryPoint>)
(<boundaryPoint> X-0.0 Y10.001 Z1.701 </boundaryPoint>)
(<boundaryPoint> X-1.951 Y9.808 Z1.701 </boundaryPoint>)
(<boundaryPoint> X-3.827 Y9.239 Z1.701 </boundaryPoint>)
(<boundaryPoint> X-5.556 Y8.315 Z1.701 </boundaryPoint>)
(<boundaryPoint> X-7.071 Y7.071 Z1.701 </boundaryPoint>)
(<boundaryPoint> X-8.315 Y5.556 Z1.701 </boundaryPoint>)
(<boundaryPoint> X-9.239 Y3.827 Z1.701 </boundaryPoint>)
(<edge> outer )
G1 X-7.01 Y-6.83 Z1.7 F4200.0
G1 F1200.0
G1 E270.046
G1 F4200.0
M101
G1 X-6.93 Y-6.93 Z1.7 F2160.0 E270.053
G1 X-5.44 Y-8.15 Z1.7 F2160.0 E270.154
G1 X-3.75 Y-9.05 Z1.7 F2160.0 E270.256
G1 X-1.91 Y-9.61 Z1.7 F2160.0 E270.357
G1 X-0.0 Y-9.8 Z1.7 F2160.0 E270.459
G1 X1.91 Y-9.61 Z1.7 F2160.0 E270.56
G1 X3.75 Y-9.05 Z1.7 F2160.0 E270.662
G1 X5.44 Y-8.15 Z1.7 F2160.0 E270.763
G1 X6.93 Y-6.93 Z1.7 F2160.0 E270.865
G1 X8.15 Y-5.44 Z1.7 F2160.0 E270.966
G1 X9.05 Y-3.75 Z1.7 F2160.0 E271.067
G1 X9.61 Y-1.91 Z1.7 F2160.0 E271.169
G1 X9.8 Y-0.0 Z1.7 F2160.0 E271.27
G1 X9.61 Y1.91 Z1.7 F2160.0 E271.372
G1 X9.05 Y3.75 Z1.7 F2160.0 E271.473
G1 X8.15 Y5.44 Z1.7 F2160.0 E271.575
G1 X6.93 Y6.93 Z1.7 F2160.0 E271.676
G1 X5.44 Y8.15 Z1.7 F2160.0 E271.778
G1 X3.75 Y9.05 Z1.7 F2160.0 E271.879
G1 X1.91 Y9.61 Z1.7 F2160.0 E271.981
G1 X0.0 Y9.8 Z1.7 F2160.0 E272.082
G1 X-1.91 Y9.61 Z1.7 F2160.0 E272.184
G1 X-3.75 Y9.05 Z1.7 F2160.0 E272.285
G1 X-5.44 Y8.15 Z1.7 F2160.0 E272.387
G1 X-6.93 Y6.93 Z1.7 F2160.0 E272.488
G1 X-8.15 Y5.44 Z1.7 F2160.0 E272.59
G1 X-9.05 Y3.75 Z1.7 F2160.0 E272.691
G1 X-9.61 Y1.91 Z1.7 F2160.0 E272.793
G1 X-9.8 Y0.0 Z1.7 F2160.0 E272.894
G1 X-9.61 Y-1.91 Z1.7 F2160.0 E272.996
G1 X-9.05 Y-3.75 Z1.7 F2160.0 E273.097
G1 X-8.15 Y-5.44 Z1.7 F2160.0 E273.198
G1 X-7.01 Y-6.83 Z1.7 F2160.0 E273.293
G1 F1200.0
G1 E272.293
G1 F2160.0
M103
(</edge>)
(</boundaryPerimeter>)
(<nestedRing>)
(<boundaryPerimeter>)
(<boundaryPoint> X-5.888 Y1.171 Z1.701 </boundaryPoint>)
(<boundaryPoint> X-5.546 Y2.297 Z1.701 </boundaryPoint>)
(<boundaryPoint> X-4.991 Y3.335 Z1.701 </boundaryPoint>)
(<boundaryPoint> X-4.245 Y4.245 Z1.701 </boundaryPoint>)
(<boundaryPoint> X-3.335 Y4.991 Z1.701 </boundaryPoint>)
(<boundaryPoint> X-2.297 Y5.546 Z1.701 </boundaryPoint>)
(<boundaryPoint> X-1.171 Y5.888 Z1.701 </boundaryPoint>)
(<boundaryPoint> X0.0 Y6.003 Z1.701 </boundaryPoint>)
(<boundaryPoint> X1.171 Y5.888 Z1.701 </boundaryPoint>)
(<boundaryPoint> X2.297 Y5.546 Z1.701 </boundaryPoint>)
(<boundaryPoint> X3.335 Y4.991 Z1.701 </boundaryPoint>)
(<boundaryPoint> X4.245 Y4.245 Z1.701 </boundaryPoint>)
(<boundaryPoint> X4.991 Y3.335 Z1.701 </boundaryPoint>)
(<boundaryPoint> X5.546 Y2.297 Z1.701 </boundaryPoint>)
(<boundaryPoint> X5.888 Y1.171 Z1.701 </boundaryPoint>)
(<boundaryPoint> X6.003 Y-0.0 Z1.701 </boundaryPoint>)
(<boundaryPoint> X5.888 Y-1.171 Z1.701 </boundaryPoint>)
(<boundaryPoint> X5.546 Y-2.297 Z1.701 </boundaryPoint>)
(<boundaryPoint> X4.991 Y-3.335 Z1.701 </boundaryPoint>)
(<boundaryPoint> X4.245 Y-4.245 Z1.701 </boundaryPoint>)
(<boundaryPoint> X3.335 Y-4.991 Z1.701 </boundaryPoint>)
(<boundaryPoint> X2.297 Y-5.546 Z1.701 </boundaryPoint>)
(<boundaryPoint> X1.171 Y-5.888 Z1.701 </boundaryPoint>)
(<boundaryPoint> X-0.0 Y-6.003 Z1.701 </boundaryPoint>)
(<boundaryPoint> X-1.171 Y-5.888 Z1.701 </boundaryPoint>)
(<boundaryPoint> X-2.297 Y-5.546 Z1.701 </boundaryPoint>)
(<boundaryPoint> X-3.335 Y-4.991 Z1.701 </boundaryPoint>)
(<boundaryPoint> X-4.245 Y-4.245 Z1.701 </boundaryPoint>)
(<boundaryPoint> X-4.991 Y-3.335 Z1.701 </boundaryPoint>)
(<boundaryPoint> X-5.546 Y-2.297 Z1.701 </boundaryPoint>)
(<boundaryPoint> X-5.888 Y-1.171 Z1.701 </boundaryPoint>)
(<boundaryPoint> X-6.003 Y0.0 Z1.701 </boundaryPoint>)
(<edge> inner )
G1 X-4.29 Y-4.47 Z1.7 F4200.0
G1 F1200.0
G1 E273.293
G1 F4200.0
M101
G1 X-4.39 Y-4.39 Z1.7 F2160.0 E273.3
G1 X-5.16 Y-3.45 Z1.7 F2160.0 E273.364
G1 X-5.73 Y-2.37 Z1.7 F2160.0 E273.428
G1 X-6.09 Y-1.21 Z1.7 F2160.0 E273.493
G1 X-6.2 Y0.0 Z1.7 F2160.0 E273.557
G1 X-6.09 Y1.21 Z1.7 F2160.0 E273.621
G1 X-5.73 Y2.37 Z1.7 F2160.0 E273.685
G1 X-5.16 Y3.45 Z1.7 F2160.0 E273.75
G1 X-4.39 Y4.39 Z1.7 F2160.0 E273.814
G1 X-3.45 Y5.16 Z1.7 F2160.0 E273.878
G1 X-2.37 Y5.73 Z1.7 F2160.0 E273.942
G1 X-1.21 Y6.09 Z1.7 F2160.0 E274.007
G1 X0.0 Y6.2 Z1.7 F2160.0 E274.071
G1 X1.21 Y6.09 Z1.7 F2160.0 E274.135
G1 X2.37 Y5.73 Z1.7 F2160.0 E274.199
G1 X3.45 Y5.16 Z1.7 F2160.0 E274.264
G1 X4.39 Y4.39 Z1.7 F2160.0 E274.328
G1 X5.16 Y3.45 Z1.7 F2160.0 E274.392
G1 X5.73 Y2.37 Z1.7 F2160.0 E274.456
G1 X6.09 Y1.21 Z1.7 F2160.0 E274.521
G1 X6.2 Y-0.0 Z1.7 F2160.0 E274.585
G1 X6.09 Y-1.21 Z1.7 F2160.0 E274.649
G1 X5.73 Y-2.37 Z1.7 F2160.0 E274.713
G1 X5.16 Y-3.45 Z1.7 F2160.0 E274.778
G1 X4.39 Y-4.39 Z1.7 F2160.0 E274.842
G1 X3.45 Y-5.16 Z1.7 F2160.0 E274.906
G1 X2.37 Y-5.73 Z1.7 F2160.0 E274.97
G1 X1.21 Y-6.09 Z1.7 F2160.0 E275.035
G1 X-0.0 Y-6.2 Z1.7 F2160.0 E275.099
G1 X-1.21 Y-6.09 Z1.7 F2160.0 E275.163
G1 X-2.37 Y-5.73 Z1.7 F2160.0 E275.227
G1 X-3.45 Y-5.16 Z1.7 F2160.0 E275.292
G1 X-4.29 Y-4.47 Z1.7 F2160.0 E275.349
G1 F1200.0
G1 E275.349
G1 F2160.0
M103
(</edge>)
(</boundaryPerimeter>)
(</nestedRing>)
(<loop> inner )
;M108 R64.0
G1 X-4.58 Y-4.75 Z1.7 F4200.0
G1 F1200.0
G1 E275.349
G1 F4200.0
M101
G1 X-4.67 Y-4.67 Z1.7 F4320.0 E275.355
G1 X-5.49 Y-3.67 Z1.7 F4320.0 E275.416
G1 X-6.1 Y-2.53 Z1.7 F4320.0 E275.477
G1 X-6.48 Y-1.29 Z1.7 F4320.0 E275.538
G1 X-6.61 Y0.0 Z1.7 F4320.0 E275.598
G1 X-6.48 Y1.29 Z1.7 F4320.0 E275.659
G1 X-6.1 Y2.53 Z1.7 F4320.0 E275.72
G1 X-5.49 Y3.67 Z1.7 F4320.0 E275.781
G1 X-4.67 Y4.67 Z1.7 F4320.0 E275.842
G1 X-3.67 Y5.49 Z1.7 F4320.0 E275.902
G1 X-2.53 Y6.1 Z1.7 F4320.0 E275.963
G1 X-1.29 Y6.48 Z1.7 F4320.0 E276.024
G1 X0.0 Y6.61 Z1.7 F4320.0 E276.085
G1 X1.29 Y6.48 Z1.7 F4320.0 E276.146
G1 X2.53 Y6.1 Z1.7 F4320.0 E276.206
G1 X3.67 Y5.49 Z1.7 F4320.0 E276.267
G1 X4.67 Y4.67 Z1.7 F4320.0 E276.328
G1 X5.49 Y3.67 Z1.7 F4320.0 E276.389
G1 X6.1 Y2.53 Z1.7 F4320.0 E276.45
G1 X6.48 Y1.29 Z1.7 F4320.0 E276.51
G1 X6.61 Y-0.0 Z1.7 F4320.0 E276.571
G1 X6.48 Y-1.29 Z1.7 F4320.0 E276.632
G1 X6.1 Y-2.53 Z1.7 F4320.0 E276.693
G1 X5.49 Y-3.67 Z1.7 F4320.0 E276.754
G1 X4.67 Y-4.67 Z1.7 F4320.0 E276.814
G1 X3.67 Y-5.49 Z1.7 F4320.0 E276.875
G1 X2.53 Y-6.1 Z1.7 F4320.0 E276.936
G1 X1.29 Y-6.48 Z1.7 F4320.0 E276.997
G1 X-0.0 Y-6.61 Z1.7 F4320.0 E277.058
G1 X-1.29 Y-6.48 Z1.7 F4320.0 E277.118
G1 X-2.53 Y-6.1 Z1.7 F4320.0 E277.179
G1 X-3.67 Y-5.49 Z1.7 F4320.0 E277.24
G1 X-4.58 Y-4.75 Z1.7 F4320.0 E277.295
G1 F1200.0
G1 E276.295
G1 F4320.0
M103
(</loop>)
(<loop> outer )
G1 X-6.9 Y-6.34 Z1.7 F4200.0
G1 F1200.0
G1 E277.295
G1 F4200.0
M101
G1 X-6.82 Y-6.43 Z1.7 F4320.0 E277.301
G1 X-6.65 Y-6.65 Z1.7 F4320.0 E277.314
G1 X-5.22 Y-7.81 Z1.7 F4320.0 E277.4
G1 X-3.6 Y-8.68 Z1.7 F4320.0 E277.487
G1 X-1.83 Y-9.22 Z1.7 F4320.0 E277.573
G1 X-0.0 Y-9.4 Z1.7 F4320.0 E277.66
G1 X1.83 Y-9.22 Z1.7 F4320.0 E277.746
G1 X3.6 Y-8.68 Z1.7 F4320.0 E277.833
G1 X5.22 Y-7.81 Z1.7 F4320.0 E277.919
G1 X6.65 Y-6.65 Z1.7 F4320.0 E278.006
G1 X7.81 Y-5.22 Z1.7 F4320.0 E278.092
G1 X8.68 Y-3.6 Z1.7 F4320.0 E278.179
G1 X9.22 Y-1.83 Z1.7 F4320.0 E278.265
G1 X9.4 Y-0.0 Z1.7 F4320.0 E278.352
G1 X9.22 Y1.83 Z1.7 F4320.0 E278.438
G1 X8.68 Y3.6 Z1.7 F4320.0 E278.525
G1 X7.81 Y5.22 Z1.7 F4320.0 E278.611
G1 X6.65 Y6.65 Z1.7 F4320.0 E278.698
G1 X5.22 Y7.81 Z1.7 F4320.0 E278.784
G1 X3.6 Y8.68 Z1.7 F4320.0 E278.871
G1 X1.83 Y9.22 Z1.7 F4320.0 E278.957
G1 X0.0 Y9.4 Z1.7 F4320.0 E279.044
G1 X-1.83 Y9.22 Z1.7 F4320.0 E279.13
G1 X-3.6 Y8.68 Z1.7 F4320.0 E279.217
G1 X-5.22 Y7.81 Z1.7 F4320.0 E279.303
G1 X-6.65 Y6.65 Z1.7 F4320.0 E279.39
G1 X-7.81 Y5.22 Z1.7 F4320.0 E279.476
G1 X-8.68 Y3.6 Z1.7 F4320.0 E279.563
G1 X-9.22 Y1.83 Z1.7 F4320.0 E279.649
G1 X-9.4 Y0.0 Z1.7 F4320.0 E279.736
G1 X-9.22 Y-1.83 Z1.7 F4320.0 E279.822
G1 X-8.68 Y-3.6 Z1.7 F4320.0 E279.909
G1 X-7.81 Y-5.22 Z1.7 F4320.0 E279.995
G1 X-6.9 Y-6.34 Z1.7 F4320.0 E280.063
G1 F1200.0
G1 E280.063
G1 F4320.0
M103
(</loop>)
(<infill>)
(<infillBoundary>)
(<infillPoint> X-9.217 Y1.833 Z0.135 </infillPoint>)
(<infillPoint> X-9.398 Y0.0 Z0.135 </infillPoint>)
(<infillPoint> X-9.217 Y-1.833 Z0.135 </infillPoint>)
(<infillPoint> X-8.682 Y-3.596 Z0.135 </infillPoint>)
(<infillPoint> X-7.814 Y-5.221 Z0.135 </infillPoint>)
(<infillPoint> X-6.645 Y-6.645 Z0.135 </infillPoint>)
(<infillPoint> X-5.221 Y-7.814 Z0.135 </infillPoint>)
(<infillPoint> X-3.596 Y-8.682 Z0.135 </infillPoint>)
(<infillPoint> X-1.833 Y-9.217 Z0.135 </infillPoint>)
(<infillPoint> X-0.0 Y-9.398 Z0.135 </infillPoint>)
(<infillPoint> X1.833 Y-9.217 Z0.135 </infillPoint>)
(<infillPoint> X3.596 Y-8.682 Z0.135 </infillPoint>)
(<infillPoint> X5.221 Y-7.814 Z0.135 </infillPoint>)
(<infillPoint> X6.645 Y-6.645 Z0.135 </infillPoint>)
(<infillPoint> X7.814 Y-5.221 Z0.135 </infillPoint>)
(<infillPoint> X8.682 Y-3.596 Z0.135 </infillPoint>)
(<infillPoint> X9.217 Y-1.833 Z0.135 </infillPoint>)
(<infillPoint> X9.398 Y-0.0 Z0.135 </infillPoint>)
(<infillPoint> X9.217 Y1.833 Z0.135 </infillPoint>)
(<infillPoint> X8.682 Y3.596 Z0.135 </infillPoint>)
(<infillPoint> X7.814 Y5.221 Z0.135 </infillPoint>)
(<infillPoint> X6.645 Y6.645 Z0.135 </infillPoint>)
(<infillPoint> X5.221 Y7.814 Z0.135 </infillPoint>)
(<infillPoint> X3.596 Y8.682 Z0.135 </infillPoint>)
(<infillPoint> X1.833 Y9.217 Z0.135 </infillPoint>)
(<infillPoint> X0.0 Y9.398 Z0.135 </infillPoint>)
(<infillPoint> X-1.833 Y9.217 Z0.135 </infillPoint>)
(<infillPoint> X-3.596 Y8.682 Z0.135 </infillPoint>)
(<infillPoint> X-5.221 Y7.814 Z0.135 </infillPoint>)
(<infillPoint> X-6.645 Y6.645 Z0.135 </infillPoint>)
(<infillPoint> X-7.814 Y5.221 Z0.135 </infillPoint>)
(<infillPoint> X-8.682 Y3.596 Z0.135 </infillPoint>)
(</infillBoundary>)
(<infillBoundary>)
(<infillPoint> X-6.479 Y1.289 Z0.135 </infillPoint>)
(<infillPoint> X-6.103 Y2.528 Z0.135 </infillPoint>)
(<infillPoint> X-5.492 Y3.67 Z0.135 </infillPoint>)
(<infillPoint> X-4.671 Y4.671 Z0.135 </infillPoint>)
(<infillPoint> X-3.67 Y5.492 Z0.135 </infillPoint>)
(<infillPoint> X-2.528 Y6.103 Z0.135 </infillPoint>)
(<infillPoint> X-1.289 Y6.479 Z0.135 </infillPoint>)
(<infillPoint> X0.0 Y6.606 Z0.135 </infillPoint>)
(<infillPoint> X1.289 Y6.479 Z0.135 </infillPoint>)
(<infillPoint> X2.528 Y6.103 Z0.135 </infillPoint>)
(<infillPoint> X3.67 Y5.492 Z0.135 </infillPoint>)
(<infillPoint> X4.671 Y4.671 Z0.135 </infillPoint>)
(<infillPoint> X5.492 Y3.67 Z0.135 </infillPoint>)
(<infillPoint> X6.103 Y2.528 Z0.135 </infillPoint>)
(<infillPoint> X6.479 Y1.289 Z0.135 </infillPoint>)
(<infillPoint> X6.606 Y-0.0 Z0.135 </infillPoint>)
(<infillPoint> X6.479 Y-1.289 Z0.135 </infillPoint>)
(<infillPoint> X6.103 Y-2.528 Z0.135 </infillPoint>)
(<infillPoint> X5.492 Y-3.67 Z0.135 </infillPoint>)
(<infillPoint> X4.671 Y-4.671 Z0.135 </infillPoint>)
(<infillPoint> X3.67 Y-5.492 Z0.135 </infillPoint>)
(<infillPoint> X2.528 Y-6.103 Z0.135 </infillPoint>)
(<infillPoint> X1.289 Y-6.479 Z0.135 </infillPoint>)
(<infillPoint> X-0.0 Y-6.606 Z0.135 </infillPoint>)
(<infillPoint> X-1.289 Y-6.479 Z0.135 </infillPoint>)
(<infillPoint> X-2.528 Y-6.103 Z0.135 </infillPoint>)
(<infillPoint> X-3.67 Y-5.492 Z0.135 </infillPoint>)
(<infillPoint> X-4.671 Y-4.671 Z0.135 </infillPoint>)
(<infillPoint> X-5.492 Y-3.67 Z0.135 </infillPoint>)
(<infillPoint> X-6.103 Y-2.528 Z0.135 </infillPoint>)
(<infillPoint> X-6.479 Y-1.289 Z0.135 </infillPoint>)
(<infillPoint> X-6.606 Y0.0 Z0.135 </infillPoint>)
(</infillBoundary>)
G1 X-7.2 Y-5.53 Z1.7 F4200.0
G1 F1200.0
G1 E280.063
G1 F4200.0
M101
G1 X-7.2 Y5.53 Z1.7 F4320.0 E280.582
G1 X-7.6 Y5.03 Z1.7 F4320.0 E280.612
G1 X-7.6 Y-5.03 Z1.7 F4320.0 E281.084
G1 F1200.0
G1 E281.084
G1 F4320.0
M103
G1 X-8.0 Y-4.28 Z1.7 F4200.0
G1 F1200.0
G1 E281.084
G1 F4200.0
M101
G1 X-8.0 Y4.28 Z1.7 F4320.0 E281.486
G1 F1200.0
G1 E281.486
G1 F4320.0
M103
G1 X-8.4 Y3.53 Z1.7 F4200.0
G1 F1200.0
G1 E281.486
G1 F4200.0
M101
G1 X-8.4 Y-3.53 Z1.7 F4320.0 E281.818
G1 F1200.0
G1 E281.469
G1 F4320.0
M103
G1 X-8.8 Y-2.24 Z1.7 F4200.0
G1 F1200.0
G1 E281.818
G1 F4200.0
M101
G1 X-8.8 Y2.24 Z1.7 F4320.0 E282.028
G1 F1200.0
G1 E281.028
G1 F4320.0
M103
G1 X-6.4 Y-2.51 Z1.7 F4200.0
G1 F1200.0
G1 E282.028
G1 F4200.0
M101
G1 X-6.4 Y-6.48 Z1.7 F4320.0 E282.215
G1 X-6.8 Y-6.01 Z1.7 F4320.0 E282.244
G1 X-6.8 Y6.01 Z1.7 F4320.0 E282.808
G1 X-6.4 Y6.48 Z1.7 F4320.0 E282.837
G1 X-6.4 Y2.51 Z1.7 F4320.0 E283.024
G1 X-6.0 Y3.31 Z1.7 F4320.0 E283.066
G1 X-6.0 Y6.81 Z1.7 F4320.0 E283.23
G1 X-5.6 Y7.14 Z1.7 F4320.0 E283.254
G1 X-5.6 Y3.98 Z1.7 F4320.0 E283.403
G1 X-5.2 Y4.47 Z1.7 F4320.0 E283.432
G1 X-5.2 Y7.47 Z1.7 F4320.0 E283.573
G1 X-4.8 Y7.72 Z1.7 F4320.0 E283.595
G1 X-4.8 Y4.93 Z1.7 F4320.0 E283.727
G1 X-4.4 Y5.26 Z1.7 F4320.0 E283.751
G1 X-4.4 Y7.94 Z1.7 F4320.0 E283.877
G1 X-4.0 Y8.15 Z1.7 F4320.0 E283.898
G1 X-4.0 Y5.58 Z1.7 F4320.0 E284.018
G1 X-3.6 Y5.85 Z1.7 F4320.0 E284.041
G1 X-3.6 Y8.36 Z1.7 F4320.0 E284.159
G1 X-3.2 Y8.51 Z1.7 F4320.0 E284.179
G1 X-3.2 Y6.06 Z1.7 F4320.0 E284.294
G1 X-2.8 Y6.28 Z1.7 F4320.0 E284.315
G1 X-2.8 Y8.63 Z1.7 F4320.0 E284.426
G1 X-2.4 Y8.75 Z1.7 F4320.0 E284.446
G1 X-2.4 Y6.43 Z1.7 F4320.0 E284.554
G1 X-2.0 Y6.56 Z1.7 F4320.0 E284.574
G1 X-2.0 Y8.87 Z1.7 F4320.0 E284.683
G1 X-1.6 Y8.96 Z1.7 F4320.0 E284.702
G1 X-1.6 Y6.68 Z1.7 F4320.0 E284.809
G1 X-1.2 Y6.77 Z1.7 F4320.0 E284.828
G1 X-1.2 Y9.0 Z1.7 F4320.0 E284.933
G1 X-0.8 Y9.04 Z1.7 F4320.0 E284.952
G1 X-0.8 Y6.81 Z1.7 F4320.0 E285.057
G1 X-0.4 Y6.85 Z1.7 F4320.0 E285.076
G1 X-0.4 Y9.08 Z1.7 F4320.0 E285.18
G1 X0.0 Y9.12 Z1.7 F4320.0 E285.199
G1 X0.0 Y6.89 Z1.7 F4320.0 E285.304
G1 X0.4 Y6.85 Z1.7 F4320.0 E285.323
G1 X0.4 Y9.08 Z1.7 F4320.0 E285.427
G1 X0.8 Y9.04 Z1.7 F4320.0 E285.446
G1 X0.8 Y6.81 Z1.7 F4320.0 E285.551
G1 X1.2 Y6.77 Z1.7 F4320.0 E285.57
G1 X1.2 Y9.0 Z1.7 F4320.0 E285.674
G1 X1.6 Y8.96 Z1.7 F4320.0 E285.693
G1 X1.6 Y6.68 Z1.7 F4320.0 E285.8
G1 X2.0 Y6.56 Z1.7 F4320.0 E285.82
G1 X2.0 Y8.87 Z1.7 F4320.0 E285.929
G1 X2.4 Y8.75 Z1.7 F4320.0 E285.948
G1 X2.4 Y6.43 Z1.7 F4320.0 E286.057
G1 X2.8 Y6.28 Z1.7 F4320.0 E286.078
G1 X2.8 Y8.63 Z1.7 F4320.0 E286.188
G1 X3.2 Y8.51 Z1.7 F4320.0 E286.208
G1 X3.2 Y6.06 Z1.7 F4320.0 E286.323
G1 X3.6 Y5.85 Z1.7 F4320.0 E286.344
G1 X3.6 Y8.36 Z1.7 F4320.0 E286.462
G1 X4.0 Y8.15 Z1.7 F4320.0 E286.484
G1 X4.0 Y5.58 Z1.7 F4320.0 E286.604
G1 X4.4 Y5.26 Z1.7 F4320.0 E286.628
G1 X4.4 Y7.94 Z1.7 F4320.0 E286.754
G1 X4.8 Y7.72 Z1.7 F4320.0 E286.775
G1 X4.8 Y4.93 Z1.7 F4320.0 E286.906
G1 X5.2 Y4.47 Z1.7 F4320.0 E286.935
G1 X5.2 Y7.47 Z1.7 F4320.0 E287.076
G1 X5.6 Y7.14 Z1.7 F4320.0 E287.1
G1 X5.6 Y3.98 Z1.7 F4320.0 E287.249
G1 X6.0 Y3.31 Z1.7 F4320.0 E287.285
G1 X6.0 Y6.81 Z1.7 F4320.0 E287.449
G1 X6.4 Y6.48 Z1.7 F4320.0 E287.474
G1 X6.4 Y2.51 Z1.7 F4320.0 E287.66
G1 X6.8 Y0.89 Z1.7 F4320.0 E287.739
G1 X6.8 Y6.01 Z1.7 F4320.0 E287.979
G1 X7.2 Y5.53 Z1.7 F4320.0 E288.009
G1 X7.2 Y-5.53 Z1.7 F4320.0 E288.528
G1 X6.8 Y-6.01 Z1.7 F4320.0 E288.558
G1 X6.8 Y-0.89 Z1.7 F4320.0 E288.798
G1 X6.4 Y-2.51 Z1.7 F4320.0 E288.877
G1 X6.4 Y-6.48 Z1.7 F4320.0 E289.063
G1 X6.0 Y-6.81 Z1.7 F4320.0 E289.088
G1 X6.0 Y-3.31 Z1.7 F4320.0 E289.252
G1 X5.6 Y-3.98 Z1.7 F4320.0 E289.288
G1 X5.6 Y-7.14 Z1.7 F4320.0 E289.437
G1 X5.2 Y-7.47 Z1.7 F4320.0 E289.461
G1 X5.2 Y-4.47 Z1.7 F4320.0 E289.602
G1 X4.8 Y-4.93 Z1.7 F4320.0 E289.631
G1 X4.8 Y-7.72 Z1.7 F4320.0 E289.762
G1 X4.4 Y-7.94 Z1.7 F4320.0 E289.783
G1 X4.4 Y-5.26 Z1.7 F4320.0 E289.909
G1 X4.0 Y-5.58 Z1.7 F4320.0 E289.933
G1 X4.0 Y-8.15 Z1.7 F4320.0 E290.054
G1 X3.6 Y-8.36 Z1.7 F4320.0 E290.075
G1 X3.6 Y-5.85 Z1.7 F4320.0 E290.193
G1 X3.2 Y-6.06 Z1.7 F4320.0 E290.214
M73 P8 (display progress)
G1 X3.2 Y-8.51 Z1.7 F4320.0 E290.329
G1 X2.8 Y-8.63 Z1.7 F4320.0 E290.349
G1 X2.8 Y-6.28 Z1.7 F4320.0 E290.46
G1 X2.4 Y-6.43 Z1.7 F4320.0 E290.48
G1 X2.4 Y-8.75 Z1.7 F4320.0 E290.589
G1 X2.0 Y-8.87 Z1.7 F4320.0 E290.608
G1 X2.0 Y-6.56 Z1.7 F4320.0 E290.717
G1 X1.6 Y-6.68 Z1.7 F4320.0 E290.737
G1 X1.6 Y-8.96 Z1.7 F4320.0 E290.844
G1 X1.2 Y-9.0 Z1.7 F4320.0 E290.863
G1 X1.2 Y-6.77 Z1.7 F4320.0 E290.967
G1 X0.8 Y-6.81 Z1.7 F4320.0 E290.986
G1 X0.8 Y-9.04 Z1.7 F4320.0 E291.091
G1 X0.4 Y-9.08 Z1.7 F4320.0 E291.11
G1 X0.4 Y-6.85 Z1.7 F4320.0 E291.214
G1 X-0.0 Y-6.89 Z1.7 F4320.0 E291.233
G1 X-0.0 Y-9.12 Z1.7 F4320.0 E291.338
G1 X-0.4 Y-9.08 Z1.7 F4320.0 E291.357
G1 X-0.4 Y-6.85 Z1.7 F4320.0 E291.462
G1 X-0.8 Y-6.81 Z1.7 F4320.0 E291.48
G1 X-0.8 Y-9.04 Z1.7 F4320.0 E291.585
G1 X-1.2 Y-9.0 Z1.7 F4320.0 E291.604
G1 X-1.2 Y-6.77 Z1.7 F4320.0 E291.709
G1 X-1.6 Y-6.68 Z1.7 F4320.0 E291.728
G1 X-1.6 Y-8.96 Z1.7 F4320.0 E291.835
G1 X-2.0 Y-8.87 Z1.7 F4320.0 E291.854
G1 X-2.0 Y-6.56 Z1.7 F4320.0 E291.963
G1 X-2.4 Y-6.43 Z1.7 F4320.0 E291.983
G1 X-2.4 Y-8.75 Z1.7 F4320.0 E292.092
G1 X-2.8 Y-8.63 Z1.7 F4320.0 E292.111
G1 X-2.8 Y-6.28 Z1.7 F4320.0 E292.222
G1 X-3.2 Y-6.06 Z1.7 F4320.0 E292.243
G1 X-3.2 Y-8.51 Z1.7 F4320.0 E292.358
G1 X-3.6 Y-8.36 Z1.7 F4320.0 E292.378
G1 X-3.6 Y-5.85 Z1.7 F4320.0 E292.496
G1 X-4.0 Y-5.58 Z1.7 F4320.0 E292.519
G1 X-4.0 Y-8.15 Z1.7 F4320.0 E292.639
G1 X-4.4 Y-7.94 Z1.7 F4320.0 E292.66
G1 X-4.4 Y-5.26 Z1.7 F4320.0 E292.786
G1 X-4.8 Y-4.93 Z1.7 F4320.0 E292.811
G1 X-4.8 Y-7.72 Z1.7 F4320.0 E292.942
G1 X-5.2 Y-7.47 Z1.7 F4320.0 E292.964
G1 X-5.2 Y-4.47 Z1.7 F4320.0 E293.105
G1 X-5.6 Y-3.98 Z1.7 F4320.0 E293.134
G1 X-5.6 Y-7.14 Z1.7 F4320.0 E293.283
G1 X-6.0 Y-6.81 Z1.7 F4320.0 E293.307
G1 X-6.0 Y-3.31 Z1.7 F4320.0 E293.471
G1 F1200.0
G1 E292.471
G1 F4320.0
M103
G1 X-6.28 Y1.25 Z1.7 F4200.0
G1 X-4.53 Y4.53 Z1.7 F4200.0
G1 X-1.25 Y6.28 Z1.7 F4200.0
G1 X7.6 Y5.03 Z1.7 F4200.0
G1 F1200.0
G1 E293.471
G1 F4200.0
M101
G1 X7.6 Y-5.03 Z1.7 F4320.0 E293.943
G1 F1200.0
G1 E293.943
G1 F4320.0
M103
G1 X8.0 Y-4.28 Z1.7 F4200.0
G1 F1200.0
G1 E293.943
G1 F4200.0
M101
G1 X8.0 Y4.28 Z1.7 F4320.0 E294.345
G1 F1200.0
G1 E294.345
G1 F4320.0
M103
G1 X8.4 Y3.53 Z1.7 F4200.0
G1 F1200.0
G1 E294.345
G1 F4200.0
M101
G1 X8.4 Y-3.53 Z1.7 F4320.0 E294.677
G1 F1200.0
G1 E294.328
G1 F4320.0
M103
G1 X8.8 Y-2.24 Z1.7 F4200.0
G1 F1200.0
G1 E294.677
G1 F4200.0
M101
G1 X8.8 Y2.24 Z1.7 F4320.0 E294.887
G1 F1200.0
G1 E293.887
G1 F4320.0
M103
(</infill>)
(</nestedRing>)
(</rotation>)
(</layer>)
;M108 R56.0
(<layer> 1.971 )
(<supportLayer>)
G1 X5.91 Y-2.45 Z1.97 F4200.0
G1 X2.96 Y-5.65 Z1.97 F4200.0
G1 X-7.4 Y-18.0 Z1.97 F4200.0
G1 F1200.0
G1 E294.887
G1 F4200.0
M101
G1 X7.4 Y-18.0 Z1.97 F4800.0 E295.435
G1 X12.1 Y-16.2 Z1.97 F4800.0 E295.621
G1 X-12.1 Y-16.2 Z1.97 F4800.0 E296.515
G1 X-14.78 Y-14.4 Z1.97 F4800.0 E296.635
G1 X14.78 Y-14.4 Z1.97 F4800.0 E297.728
G1 X16.71 Y-12.6 Z1.97 F4800.0 E297.825
G1 X-16.71 Y-12.6 Z1.97 F4800.0 E299.061
G1 X-18.18 Y-10.8 Z1.97 F4800.0 E299.147
G1 X18.18 Y-10.8 Z1.97 F4800.0 E300.492
G1 X19.2 Y-9.0 Z1.97 F4800.0 E300.568
G1 X5.13 Y-9.0 Z1.97 F4800.0 E301.088
G1 F1200.0
G1 E300.088
G1 F4800.0
M103
G1 X7.49 Y-7.2 Z1.97 F4200.0
G1 F1200.0
G1 E301.088
G1 F4200.0
M101
G1 X20.07 Y-7.2 Z1.97 F4800.0 E301.553
G1 X20.61 Y-5.4 Z1.97 F4800.0 E301.623
G1 X8.85 Y-5.4 Z1.97 F4800.0 E302.058
G1 F1200.0
G1 E301.058
G1 F4800.0
M103
G1 X9.73 Y-3.6 Z1.97 F4200.0
G1 F1200.0
G1 E302.058
G1 F4200.0
M101
G1 X21.01 Y-3.6 Z1.97 F4800.0 E302.475
G1 X21.19 Y-1.8 Z1.97 F4800.0 E302.542
G1 X10.23 Y-1.8 Z1.97 F4800.0 E302.947
G1 F1200.0
G1 E302.139
G1 F4800.0
M103
G1 X10.41 Y0.0 Z1.97 F4200.0
G1 F1200.0
G1 E302.947
G1 F4200.0
M101
G1 X21.28 Y0.0 Z1.97 F4800.0 E303.349
G1 X21.19 Y1.8 Z1.97 F4800.0 E303.416
G1 X10.23 Y1.8 Z1.97 F4800.0 E303.821
G1 F1200.0
G1 E302.953
G1 F4800.0
M103
G1 X9.73 Y3.6 Z1.97 F4200.0
G1 F1200.0
G1 E303.821
G1 F4200.0
M101
G1 X21.01 Y3.6 Z1.97 F4800.0 E304.239
G1 X20.61 Y5.4 Z1.97 F4800.0 E304.307
G1 X8.85 Y5.4 Z1.97 F4800.0 E304.742
G1 F1200.0
G1 E303.742
G1 F4800.0
M103
G1 X7.49 Y7.2 Z1.97 F4200.0
G1 F1200.0
G1 E304.742
G1 F4200.0
M101
G1 X20.07 Y7.2 Z1.97 F4800.0 E305.207
G1 X19.2 Y9.0 Z1.97 F4800.0 E305.281
G1 X5.13 Y9.0 Z1.97 F4800.0 E305.801
G1 F1200.0
G1 E304.801
G1 F4800.0
M103
G1 X7.4 Y18.0 Z1.97 F4200.0
G1 F1200.0
G1 E305.801
G1 F4200.0
M101
G1 X-7.4 Y18.0 Z1.97 F4800.0 E306.348
G1 X-12.1 Y16.2 Z1.97 F4800.0 E306.534
G1 X12.1 Y16.2 Z1.97 F4800.0 E307.429
G1 X14.78 Y14.4 Z1.97 F4800.0 E307.548
G1 X-14.78 Y14.4 Z1.97 F4800.0 E308.642
G1 X-16.71 Y12.6 Z1.97 F4800.0 E308.739
G1 X16.71 Y12.6 Z1.97 F4800.0 E309.974
G1 X18.18 Y10.8 Z1.97 F4800.0 E310.061
G1 X-18.18 Y10.8 Z1.97 F4800.0 E311.405
G1 X-19.2 Y9.0 Z1.97 F4800.0 E311.482
G1 X-5.13 Y9.0 Z1.97 F4800.0 E312.002
G1 F1200.0
G1 E311.002
G1 F4800.0
M103
G1 X-7.49 Y7.2 Z1.97 F4200.0
G1 F1200.0
G1 E312.002
G1 F4200.0
M101
G1 X-20.07 Y7.2 Z1.97 F4800.0 E312.467
G1 X-20.61 Y5.4 Z1.97 F4800.0 E312.537
G1 X-8.85 Y5.4 Z1.97 F4800.0 E312.971
G1 F1200.0
G1 E311.971
G1 F4800.0
M103
G1 X-9.73 Y3.6 Z1.97 F4200.0
G1 F1200.0
G1 E312.971
G1 F4200.0
M101
G1 X-21.01 Y3.6 Z1.97 F4800.0 E313.389
G1 X-21.19 Y1.8 Z1.97 F4800.0 E313.456
G1 X-10.23 Y1.8 Z1.97 F4800.0 E313.861
G1 F1200.0
G1 E313.052
G1 F4800.0
M103
G1 X-10.41 Y0.0 Z1.97 F4200.0
G1 F1200.0
G1 E313.861
G1 F4200.0
M101
G1 X-21.28 Y0.0 Z1.97 F4800.0 E314.263
G1 X-21.19 Y-1.8 Z1.97 F4800.0 E314.33
G1 X-10.23 Y-1.8 Z1.97 F4800.0 E314.735
G1 F1200.0
G1 E313.867
G1 F4800.0
M103
G1 X-9.73 Y-3.6 Z1.97 F4200.0
G1 F1200.0
G1 E314.735
G1 F4200.0
M101
G1 X-21.01 Y-3.6 Z1.97 F4800.0 E315.152
G1 X-20.61 Y-5.4 Z1.97 F4800.0 E315.22
G1 X-8.85 Y-5.4 Z1.97 F4800.0 E315.655
G1 F1200.0
G1 E314.655
G1 F4800.0
M103
G1 X-7.49 Y-7.2 Z1.97 F4200.0
G1 F1200.0
G1 E315.655
G1 F4200.0
M101
G1 X-20.07 Y-7.2 Z1.97 F4800.0 E316.12
G1 X-19.2 Y-9.0 Z1.97 F4800.0 E316.194
G1 X-5.13 Y-9.0 Z1.97 F4800.0 E316.714
G1 F1200.0
G1 E315.714
G1 F4800.0
M103
;M108 R80.0
(</supportLayer>)
(<rotation> (-1+1.22464679915e-16j) )
(<nestedRing>)
(<boundaryPerimeter>)
(<boundaryPoint> X-9.808 Y1.951 Z1.971 </boundaryPoint>)
(<boundaryPoint> X-10.001 Y-0.0 Z1.971 </boundaryPoint>)
(<boundaryPoint> X-9.808 Y-1.951 Z1.971 </boundaryPoint>)
(<boundaryPoint> X-9.239 Y-3.827 Z1.971 </boundaryPoint>)
(<boundaryPoint> X-8.315 Y-5.556 Z1.971 </boundaryPoint>)
(<boundaryPoint> X-7.071 Y-7.071 Z1.971 </boundaryPoint>)
(<boundaryPoint> X-5.556 Y-8.315 Z1.971 </boundaryPoint>)
(<boundaryPoint> X-3.827 Y-9.239 Z1.971 </boundaryPoint>)
(<boundaryPoint> X-1.951 Y-9.808 Z1.971 </boundaryPoint>)
(<boundaryPoint> X0.0 Y-10.001 Z1.971 </boundaryPoint>)
(<boundaryPoint> X1.951 Y-9.808 Z1.971 </boundaryPoint>)
(<boundaryPoint> X3.827 Y-9.239 Z1.971 </boundaryPoint>)
(<boundaryPoint> X5.556 Y-8.315 Z1.971 </boundaryPoint>)
(<boundaryPoint> X7.071 Y-7.071 Z1.971 </boundaryPoint>)
(<boundaryPoint> X8.315 Y-5.556 Z1.971 </boundaryPoint>)
(<boundaryPoint> X9.239 Y-3.827 Z1.971 </boundaryPoint>)
(<boundaryPoint> X9.808 Y-1.951 Z1.971 </boundaryPoint>)
(<boundaryPoint> X10.001 Y0.0 Z1.971 </boundaryPoint>)
(<boundaryPoint> X9.808 Y1.951 Z1.971 </boundaryPoint>)
(<boundaryPoint> X9.239 Y3.827 Z1.971 </boundaryPoint>)
(<boundaryPoint> X8.315 Y5.556 Z1.971 </boundaryPoint>)
(<boundaryPoint> X7.071 Y7.071 Z1.971 </boundaryPoint>)
(<boundaryPoint> X5.556 Y8.315 Z1.971 </boundaryPoint>)
(<boundaryPoint> X3.827 Y9.239 Z1.971 </boundaryPoint>)
(<boundaryPoint> X1.951 Y9.808 Z1.971 </boundaryPoint>)
(<boundaryPoint> X-0.0 Y10.001 Z1.971 </boundaryPoint>)
(<boundaryPoint> X-1.951 Y9.808 Z1.971 </boundaryPoint>)
(<boundaryPoint> X-3.827 Y9.239 Z1.971 </boundaryPoint>)
(<boundaryPoint> X-5.556 Y8.315 Z1.971 </boundaryPoint>)
(<boundaryPoint> X-7.071 Y7.071 Z1.971 </boundaryPoint>)
(<boundaryPoint> X-8.315 Y5.556 Z1.971 </boundaryPoint>)
(<boundaryPoint> X-9.239 Y3.827 Z1.971 </boundaryPoint>)
(<loop> inner )
G1 X-4.34 Y-4.94 Z1.97 F4200.0
G1 F1200.0
G1 E316.714
G1 F4200.0
M101
G1 X-4.67 Y-4.67 Z1.97 F4800.0 E316.737
G1 X-5.49 Y-3.67 Z1.97 F4800.0 E316.805
G1 X-6.1 Y-2.53 Z1.97 F4800.0 E316.874
G1 X-6.48 Y-1.29 Z1.97 F4800.0 E316.942
G1 X-6.61 Y0.0 Z1.97 F4800.0 E317.011
G1 X-6.48 Y1.29 Z1.97 F4800.0 E317.079
G1 X-6.1 Y2.53 Z1.97 F4800.0 E317.147
G1 X-5.49 Y3.67 Z1.97 F4800.0 E317.216
G1 X-4.67 Y4.67 Z1.97 F4800.0 E317.284
G1 X-3.67 Y5.49 Z1.97 F4800.0 E317.353
G1 X-2.53 Y6.1 Z1.97 F4800.0 E317.421
G1 X-1.29 Y6.48 Z1.97 F4800.0 E317.489
G1 X0.0 Y6.61 Z1.97 F4800.0 E317.558
G1 X1.29 Y6.48 Z1.97 F4800.0 E317.626
G1 X2.53 Y6.1 Z1.97 F4800.0 E317.695
G1 X3.67 Y5.49 Z1.97 F4800.0 E317.763
G1 X4.67 Y4.67 Z1.97 F4800.0 E317.832
G1 X5.49 Y3.67 Z1.97 F4800.0 E317.9
G1 X6.1 Y2.53 Z1.97 F4800.0 E317.968
G1 X6.48 Y1.29 Z1.97 F4800.0 E318.037
G1 X6.61 Y-0.0 Z1.97 F4800.0 E318.105
G1 X6.48 Y-1.29 Z1.97 F4800.0 E318.174
G1 X6.1 Y-2.53 Z1.97 F4800.0 E318.242
G1 X5.49 Y-3.67 Z1.97 F4800.0 E318.31
G1 X4.67 Y-4.67 Z1.97 F4800.0 E318.379
G1 X3.67 Y-5.49 Z1.97 F4800.0 E318.447
G1 X2.53 Y-6.1 Z1.97 F4800.0 E318.516
G1 X1.29 Y-6.48 Z1.97 F4800.0 E318.584
G1 X-0.0 Y-6.61 Z1.97 F4800.0 E318.652
G1 X-1.29 Y-6.48 Z1.97 F4800.0 E318.721
G1 X-2.53 Y-6.1 Z1.97 F4800.0 E318.789
G1 X-3.67 Y-5.49 Z1.97 F4800.0 E318.858
G1 X-4.34 Y-4.94 Z1.97 F4800.0 E318.903
G1 F1200.0
G1 E317.903
G1 F4800.0
M103
(</loop>)
(<loop> outer )
G1 X-7.09 Y-6.1 Z1.97 F4200.0
G1 F1200.0
G1 E318.903
G1 F4200.0
M101
G1 X-6.82 Y-6.43 Z1.97 F4800.0 E318.926
G1 X-6.65 Y-6.65 Z1.97 F4800.0 E318.94
G1 X-5.22 Y-7.81 Z1.97 F4800.0 E319.038
G1 X-3.6 Y-8.68 Z1.97 F4800.0 E319.135
G1 X-1.83 Y-9.22 Z1.97 F4800.0 E319.232
G1 X-0.0 Y-9.4 Z1.97 F4800.0 E319.33
G1 X1.83 Y-9.22 Z1.97 F4800.0 E319.427
G1 X3.6 Y-8.68 Z1.97 F4800.0 E319.524
G1 X5.22 Y-7.81 Z1.97 F4800.0 E319.622
G1 X6.65 Y-6.65 Z1.97 F4800.0 E319.719
G1 X7.81 Y-5.22 Z1.97 F4800.0 E319.816
G1 X8.68 Y-3.6 Z1.97 F4800.0 E319.914
G1 X9.22 Y-1.83 Z1.97 F4800.0 E320.011
G1 X9.4 Y-0.0 Z1.97 F4800.0 E320.108
G1 X9.22 Y1.83 Z1.97 F4800.0 E320.206
G1 X8.68 Y3.6 Z1.97 F4800.0 E320.303
G1 X7.81 Y5.22 Z1.97 F4800.0 E320.4
G1 X6.65 Y6.65 Z1.97 F4800.0 E320.498
G1 X5.22 Y7.81 Z1.97 F4800.0 E320.595
G1 X3.6 Y8.68 Z1.97 F4800.0 E320.692
G1 X1.83 Y9.22 Z1.97 F4800.0 E320.789
G1 X0.0 Y9.4 Z1.97 F4800.0 E320.887
G1 X-1.83 Y9.22 Z1.97 F4800.0 E320.984
G1 X-3.6 Y8.68 Z1.97 F4800.0 E321.081
G1 X-5.22 Y7.81 Z1.97 F4800.0 E321.179
G1 X-6.65 Y6.65 Z1.97 F4800.0 E321.276
G1 X-7.81 Y5.22 Z1.97 F4800.0 E321.373
G1 X-8.68 Y3.6 Z1.97 F4800.0 E321.471
G1 X-9.22 Y1.83 Z1.97 F4800.0 E321.568
G1 X-9.4 Y0.0 Z1.97 F4800.0 E321.665
G1 X-9.22 Y-1.83 Z1.97 F4800.0 E321.763
G1 X-8.68 Y-3.6 Z1.97 F4800.0 E321.86
G1 X-7.81 Y-5.22 Z1.97 F4800.0 E321.957
G1 X-7.09 Y-6.1 Z1.97 F4800.0 E322.018
G1 F1200.0
G1 E322.018
G1 F4800.0
M103
(</loop>)
(<edge> outer )
;M108 R40.0
G1 X-7.4 Y-6.36 Z1.97 F4200.0
G1 F1200.0
G1 E322.018
G1 F4200.0
M101
G1 X-7.13 Y-6.69 Z1.97 F2400.0 E322.04
G1 X-6.93 Y-6.93 Z1.97 F2400.0 E322.057
G1 X-5.44 Y-8.15 Z1.97 F2400.0 E322.158
G1 X-3.75 Y-9.05 Z1.97 F2400.0 E322.26
G1 X-1.91 Y-9.61 Z1.97 F2400.0 E322.361
G1 X-0.0 Y-9.8 Z1.97 F2400.0 E322.463
G1 X1.91 Y-9.61 Z1.97 F2400.0 E322.564
G1 X3.75 Y-9.05 Z1.97 F2400.0 E322.665
G1 X5.44 Y-8.15 Z1.97 F2400.0 E322.767
G1 X6.93 Y-6.93 Z1.97 F2400.0 E322.868
G1 X8.15 Y-5.44 Z1.97 F2400.0 E322.97
G1 X9.05 Y-3.75 Z1.97 F2400.0 E323.071
G1 X9.61 Y-1.91 Z1.97 F2400.0 E323.173
G1 X9.8 Y-0.0 Z1.97 F2400.0 E323.274
G1 X9.61 Y1.91 Z1.97 F2400.0 E323.376
G1 X9.05 Y3.75 Z1.97 F2400.0 E323.477
G1 X8.15 Y5.44 Z1.97 F2400.0 E323.579
G1 X6.93 Y6.93 Z1.97 F2400.0 E323.68
G1 X5.44 Y8.15 Z1.97 F2400.0 E323.782
G1 X3.75 Y9.05 Z1.97 F2400.0 E323.883
G1 X1.91 Y9.61 Z1.97 F2400.0 E323.985
G1 X0.0 Y9.8 Z1.97 F2400.0 E324.086
G1 X-1.91 Y9.61 Z1.97 F2400.0 E324.188
G1 X-3.75 Y9.05 Z1.97 F2400.0 E324.289
G1 X-5.44 Y8.15 Z1.97 F2400.0 E324.391
G1 X-6.93 Y6.93 Z1.97 F2400.0 E324.492
G1 X-8.15 Y5.44 Z1.97 F2400.0 E324.594
G1 X-9.05 Y3.75 Z1.97 F2400.0 E324.695
G1 X-9.61 Y1.91 Z1.97 F2400.0 E324.796
G1 X-9.8 Y0.0 Z1.97 F2400.0 E324.898
G1 X-9.61 Y-1.91 Z1.97 F2400.0 E324.999
G1 X-9.05 Y-3.75 Z1.97 F2400.0 E325.101
G1 X-8.15 Y-5.44 Z1.97 F2400.0 E325.202
G1 X-7.4 Y-6.36 Z1.97 F2400.0 E325.265
G1 F1200.0
G1 E324.265
G1 F2400.0
M103
(</edge>)
(</boundaryPerimeter>)
(<nestedRing>)
(<boundaryPerimeter>)
(<boundaryPoint> X-5.888 Y1.171 Z1.971 </boundaryPoint>)
(<boundaryPoint> X-5.546 Y2.297 Z1.971 </boundaryPoint>)
(<boundaryPoint> X-4.991 Y3.335 Z1.971 </boundaryPoint>)
(<boundaryPoint> X-4.245 Y4.245 Z1.971 </boundaryPoint>)
(<boundaryPoint> X-3.335 Y4.991 Z1.971 </boundaryPoint>)
(<boundaryPoint> X-2.297 Y5.546 Z1.971 </boundaryPoint>)
(<boundaryPoint> X-1.171 Y5.888 Z1.971 </boundaryPoint>)
(<boundaryPoint> X0.0 Y6.003 Z1.971 </boundaryPoint>)
(<boundaryPoint> X1.171 Y5.888 Z1.971 </boundaryPoint>)
(<boundaryPoint> X2.297 Y5.546 Z1.971 </boundaryPoint>)
(<boundaryPoint> X3.335 Y4.991 Z1.971 </boundaryPoint>)
(<boundaryPoint> X4.245 Y4.245 Z1.971 </boundaryPoint>)
(<boundaryPoint> X4.991 Y3.335 Z1.971 </boundaryPoint>)
(<boundaryPoint> X5.546 Y2.297 Z1.971 </boundaryPoint>)
(<boundaryPoint> X5.888 Y1.171 Z1.971 </boundaryPoint>)
(<boundaryPoint> X6.003 Y-0.0 Z1.971 </boundaryPoint>)
(<boundaryPoint> X5.888 Y-1.171 Z1.971 </boundaryPoint>)
(<boundaryPoint> X5.546 Y-2.297 Z1.971 </boundaryPoint>)
(<boundaryPoint> X4.991 Y-3.335 Z1.971 </boundaryPoint>)
(<boundaryPoint> X4.245 Y-4.245 Z1.971 </boundaryPoint>)
(<boundaryPoint> X3.335 Y-4.991 Z1.971 </boundaryPoint>)
(<boundaryPoint> X2.297 Y-5.546 Z1.971 </boundaryPoint>)
(<boundaryPoint> X1.171 Y-5.888 Z1.971 </boundaryPoint>)
(<boundaryPoint> X-0.0 Y-6.003 Z1.971 </boundaryPoint>)
(<boundaryPoint> X-1.171 Y-5.888 Z1.971 </boundaryPoint>)
(<boundaryPoint> X-2.297 Y-5.546 Z1.971 </boundaryPoint>)
(<boundaryPoint> X-3.335 Y-4.991 Z1.971 </boundaryPoint>)
(<boundaryPoint> X-4.245 Y-4.245 Z1.971 </boundaryPoint>)
(<boundaryPoint> X-4.991 Y-3.335 Z1.971 </boundaryPoint>)
(<boundaryPoint> X-5.546 Y-2.297 Z1.971 </boundaryPoint>)
(<boundaryPoint> X-5.888 Y-1.171 Z1.971 </boundaryPoint>)
(<boundaryPoint> X-6.003 Y0.0 Z1.971 </boundaryPoint>)
(<edge> inner )
G1 X-4.06 Y-4.66 Z1.97 F4200.0
G1 F1200.0
G1 E325.265
G1 F4200.0
M101
G1 X-4.39 Y-4.39 Z1.97 F2400.0 E325.287
G1 X-5.16 Y-3.45 Z1.97 F2400.0 E325.352
G1 X-5.73 Y-2.37 Z1.97 F2400.0 E325.416
G1 X-6.09 Y-1.21 Z1.97 F2400.0 E325.48
G1 X-6.2 Y0.0 Z1.97 F2400.0 E325.544
G1 X-6.09 Y1.21 Z1.97 F2400.0 E325.609
G1 X-5.73 Y2.37 Z1.97 F2400.0 E325.673
G1 X-5.16 Y3.45 Z1.97 F2400.0 E325.737
G1 X-4.39 Y4.39 Z1.97 F2400.0 E325.801
G1 X-3.45 Y5.16 Z1.97 F2400.0 E325.866
G1 X-2.37 Y5.73 Z1.97 F2400.0 E325.93
G1 X-1.21 Y6.09 Z1.97 F2400.0 E325.994
G1 X0.0 Y6.2 Z1.97 F2400.0 E326.058
G1 X1.21 Y6.09 Z1.97 F2400.0 E326.123
G1 X2.37 Y5.73 Z1.97 F2400.0 E326.187
G1 X3.45 Y5.16 Z1.97 F2400.0 E326.251
G1 X4.39 Y4.39 Z1.97 F2400.0 E326.315
G1 X5.16 Y3.45 Z1.97 F2400.0 E326.38
G1 X5.73 Y2.37 Z1.97 F2400.0 E326.444
G1 X6.09 Y1.21 Z1.97 F2400.0 E326.508
G1 X6.2 Y-0.0 Z1.97 F2400.0 E326.572
G1 X6.09 Y-1.21 Z1.97 F2400.0 E326.637
G1 X5.73 Y-2.37 Z1.97 F2400.0 E326.701
G1 X5.16 Y-3.45 Z1.97 F2400.0 E326.765
G1 X4.39 Y-4.39 Z1.97 F2400.0 E326.829
G1 X3.45 Y-5.16 Z1.97 F2400.0 E326.894
G1 X2.37 Y-5.73 Z1.97 F2400.0 E326.958
G1 X1.21 Y-6.09 Z1.97 F2400.0 E327.022
G1 X-0.0 Y-6.2 Z1.97 F2400.0 E327.086
G1 X-1.21 Y-6.09 Z1.97 F2400.0 E327.15
G1 X-2.37 Y-5.73 Z1.97 F2400.0 E327.215
G1 X-3.45 Y-5.16 Z1.97 F2400.0 E327.279
G1 X-4.06 Y-4.66 Z1.97 F2400.0 E327.321
G1 F1200.0
G1 E326.321
G1 F2400.0
M103
(</edge>)
(</boundaryPerimeter>)
(</nestedRing>)
(<infill>)
(<infillBoundary>)
(<infillPoint> X-9.217 Y1.833 Z0.405 </infillPoint>)
(<infillPoint> X-9.398 Y0.0 Z0.405 </infillPoint>)
(<infillPoint> X-9.217 Y-1.833 Z0.405 </infillPoint>)
(<infillPoint> X-8.682 Y-3.596 Z0.405 </infillPoint>)
(<infillPoint> X-7.814 Y-5.221 Z0.405 </infillPoint>)
(<infillPoint> X-6.645 Y-6.645 Z0.405 </infillPoint>)
(<infillPoint> X-5.221 Y-7.814 Z0.405 </infillPoint>)
(<infillPoint> X-3.596 Y-8.682 Z0.405 </infillPoint>)
(<infillPoint> X-1.833 Y-9.217 Z0.405 </infillPoint>)
(<infillPoint> X-0.0 Y-9.398 Z0.405 </infillPoint>)
(<infillPoint> X1.833 Y-9.217 Z0.405 </infillPoint>)
(<infillPoint> X3.596 Y-8.682 Z0.405 </infillPoint>)
(<infillPoint> X5.221 Y-7.814 Z0.405 </infillPoint>)
(<infillPoint> X6.645 Y-6.645 Z0.405 </infillPoint>)
(<infillPoint> X7.814 Y-5.221 Z0.405 </infillPoint>)
(<infillPoint> X8.682 Y-3.596 Z0.405 </infillPoint>)
(<infillPoint> X9.217 Y-1.833 Z0.405 </infillPoint>)
(<infillPoint> X9.398 Y-0.0 Z0.405 </infillPoint>)
(<infillPoint> X9.217 Y1.833 Z0.405 </infillPoint>)
(<infillPoint> X8.682 Y3.596 Z0.405 </infillPoint>)
(<infillPoint> X7.814 Y5.221 Z0.405 </infillPoint>)
(<infillPoint> X6.645 Y6.645 Z0.405 </infillPoint>)
(<infillPoint> X5.221 Y7.814 Z0.405 </infillPoint>)
(<infillPoint> X3.596 Y8.682 Z0.405 </infillPoint>)
(<infillPoint> X1.833 Y9.217 Z0.405 </infillPoint>)
(<infillPoint> X0.0 Y9.398 Z0.405 </infillPoint>)
(<infillPoint> X-1.833 Y9.217 Z0.405 </infillPoint>)
(<infillPoint> X-3.596 Y8.682 Z0.405 </infillPoint>)
(<infillPoint> X-5.221 Y7.814 Z0.405 </infillPoint>)
(<infillPoint> X-6.645 Y6.645 Z0.405 </infillPoint>)
(<infillPoint> X-7.814 Y5.221 Z0.405 </infillPoint>)
(<infillPoint> X-8.682 Y3.596 Z0.405 </infillPoint>)
(</infillBoundary>)
(<infillBoundary>)
(<infillPoint> X-6.479 Y1.289 Z0.405 </infillPoint>)
(<infillPoint> X-6.103 Y2.528 Z0.405 </infillPoint>)
(<infillPoint> X-5.492 Y3.67 Z0.405 </infillPoint>)
(<infillPoint> X-4.671 Y4.671 Z0.405 </infillPoint>)
(<infillPoint> X-3.67 Y5.492 Z0.405 </infillPoint>)
(<infillPoint> X-2.528 Y6.103 Z0.405 </infillPoint>)
(<infillPoint> X-1.289 Y6.479 Z0.405 </infillPoint>)
(<infillPoint> X0.0 Y6.606 Z0.405 </infillPoint>)
(<infillPoint> X1.289 Y6.479 Z0.405 </infillPoint>)
(<infillPoint> X2.528 Y6.103 Z0.405 </infillPoint>)
(<infillPoint> X3.67 Y5.492 Z0.405 </infillPoint>)
(<infillPoint> X4.671 Y4.671 Z0.405 </infillPoint>)
(<infillPoint> X5.492 Y3.67 Z0.405 </infillPoint>)
(<infillPoint> X6.103 Y2.528 Z0.405 </infillPoint>)
(<infillPoint> X6.479 Y1.289 Z0.405 </infillPoint>)
(<infillPoint> X6.606 Y-0.0 Z0.405 </infillPoint>)
(<infillPoint> X6.479 Y-1.289 Z0.405 </infillPoint>)
(<infillPoint> X6.103 Y-2.528 Z0.405 </infillPoint>)
(<infillPoint> X5.492 Y-3.67 Z0.405 </infillPoint>)
(<infillPoint> X4.671 Y-4.671 Z0.405 </infillPoint>)
(<infillPoint> X3.67 Y-5.492 Z0.405 </infillPoint>)
(<infillPoint> X2.528 Y-6.103 Z0.405 </infillPoint>)
(<infillPoint> X1.289 Y-6.479 Z0.405 </infillPoint>)
(<infillPoint> X-0.0 Y-6.606 Z0.405 </infillPoint>)
(<infillPoint> X-1.289 Y-6.479 Z0.405 </infillPoint>)
(<infillPoint> X-2.528 Y-6.103 Z0.405 </infillPoint>)
(<infillPoint> X-3.67 Y-5.492 Z0.405 </infillPoint>)
(<infillPoint> X-4.671 Y-4.671 Z0.405 </infillPoint>)
(<infillPoint> X-5.492 Y-3.67 Z0.405 </infillPoint>)
(<infillPoint> X-6.103 Y-2.528 Z0.405 </infillPoint>)
(<infillPoint> X-6.479 Y-1.289 Z0.405 </infillPoint>)
(<infillPoint> X-6.606 Y0.0 Z0.405 </infillPoint>)
(</infillBoundary>)
;M108 R80.0
G1 X-3.69 Y-5.21 Z1.97 F4200.0
G1 X4.28 Y-8.0 Z1.97 F4200.0
G1 F1200.0
G1 E327.321
G1 F4200.0
M101
G1 X-4.28 Y-8.0 Z1.97 F4800.0 E327.773
G1 F1200.0
G1 E327.773
G1 F4800.0
M103
G1 X-3.53 Y-8.4 Z1.97 F4200.0
G1 F1200.0
G1 E327.773
G1 F4200.0
M101
G1 X3.53 Y-8.4 Z1.97 F4800.0 E328.146
G1 F1200.0
G1 E327.797
G1 F4800.0
M103
G1 X2.24 Y-8.8 Z1.97 F4200.0
G1 F1200.0
G1 E328.146
G1 F4200.0
M101
G1 X-2.24 Y-8.8 Z1.97 F4800.0 E328.382
G1 F1200.0
G1 E327.382
G1 F4800.0
M103
G1 X2.51 Y-6.4 Z1.97 F4200.0
G1 F1200.0
G1 E328.382
G1 F4200.0
M101
G1 X6.48 Y-6.4 Z1.97 F4800.0 E328.592
G1 X6.01 Y-6.8 Z1.97 F4800.0 E328.625
G1 X-6.01 Y-6.8 Z1.97 F4800.0 E329.26
G1 X-6.48 Y-6.4 Z1.97 F4800.0 E329.293
G1 X-2.51 Y-6.4 Z1.97 F4800.0 E329.502
G1 X-3.31 Y-6.0 Z1.97 F4800.0 E329.55
G1 X-6.81 Y-6.0 Z1.97 F4800.0 E329.734
G1 X-7.14 Y-5.6 Z1.97 F4800.0 E329.762
G1 X-3.98 Y-5.6 Z1.97 F4800.0 E329.929
G1 X-4.47 Y-5.2 Z1.97 F4800.0 E329.962
G1 X-7.47 Y-5.2 Z1.97 F4800.0 E330.121
G1 X-7.72 Y-4.8 Z1.97 F4800.0 E330.146
G1 X-4.93 Y-4.8 Z1.97 F4800.0 E330.293
G1 X-5.26 Y-4.4 Z1.97 F4800.0 E330.32
G1 X-7.94 Y-4.4 Z1.97 F4800.0 E330.462
G1 X-8.15 Y-4.0 Z1.97 F4800.0 E330.486
G1 X-5.58 Y-4.0 Z1.97 F4800.0 E330.621
G1 X-5.85 Y-3.6 Z1.97 F4800.0 E330.647
G1 X-8.36 Y-3.6 Z1.97 F4800.0 E330.78
G1 X-8.51 Y-3.2 Z1.97 F4800.0 E330.802
G1 X-6.06 Y-3.2 Z1.97 F4800.0 E330.931
G1 X-6.28 Y-2.8 Z1.97 F4800.0 E330.955
G1 X-8.63 Y-2.8 Z1.97 F4800.0 E331.08
G1 X-8.75 Y-2.4 Z1.97 F4800.0 E331.102
G1 X-6.43 Y-2.4 Z1.97 F4800.0 E331.224
G1 X-6.56 Y-2.0 Z1.97 F4800.0 E331.246
G1 X-8.87 Y-2.0 Z1.97 F4800.0 E331.369
G1 X-8.96 Y-1.6 Z1.97 F4800.0 E331.391
G1 X-6.68 Y-1.6 Z1.97 F4800.0 E331.511
G1 X-6.77 Y-1.2 Z1.97 F4800.0 E331.533
G1 X-9.0 Y-1.2 Z1.97 F4800.0 E331.65
G1 X-9.04 Y-0.8 Z1.97 F4800.0 E331.672
G1 X-6.81 Y-0.8 Z1.97 F4800.0 E331.789
G1 X-6.85 Y-0.4 Z1.97 F4800.0 E331.811
G1 X-9.08 Y-0.4 Z1.97 F4800.0 E331.928
G1 X-9.12 Y0.0 Z1.97 F4800.0 E331.95
G1 X-6.89 Y0.0 Z1.97 F4800.0 E332.067
G1 X-6.85 Y0.4 Z1.97 F4800.0 E332.089
G1 X-9.08 Y0.4 Z1.97 F4800.0 E332.206
G1 X-9.04 Y0.8 Z1.97 F4800.0 E332.228
G1 X-6.81 Y0.8 Z1.97 F4800.0 E332.345
G1 X-6.77 Y1.2 Z1.97 F4800.0 E332.367
G1 X-9.0 Y1.2 Z1.97 F4800.0 E332.484
G1 X-8.96 Y1.6 Z1.97 F4800.0 E332.506
G1 X-6.68 Y1.6 Z1.97 F4800.0 E332.626
G1 X-6.56 Y2.0 Z1.97 F4800.0 E332.648
G1 X-8.87 Y2.0 Z1.97 F4800.0 E332.771
G1 X-8.75 Y2.4 Z1.97 F4800.0 E332.793
G1 X-6.43 Y2.4 Z1.97 F4800.0 E332.915
G1 X-6.28 Y2.8 Z1.97 F4800.0 E332.938
G1 X-8.63 Y2.8 Z1.97 F4800.0 E333.062
G1 X-8.51 Y3.2 Z1.97 F4800.0 E333.084
G1 X-6.06 Y3.2 Z1.97 F4800.0 E333.214
G1 X-5.85 Y3.6 Z1.97 F4800.0 E333.238
G1 X-8.36 Y3.6 Z1.97 F4800.0 E333.371
G1 X-8.15 Y4.0 Z1.97 F4800.0 E333.395
G1 X-5.58 Y4.0 Z1.97 F4800.0 E333.53
G1 X-5.26 Y4.4 Z1.97 F4800.0 E333.557
G1 X-7.94 Y4.4 Z1.97 F4800.0 E333.699
G1 X-7.72 Y4.8 Z1.97 F4800.0 E333.723
G1 X-4.93 Y4.8 Z1.97 F4800.0 E333.87
G1 X-4.47 Y5.2 Z1.97 F4800.0 E333.903
G1 X-7.47 Y5.2 Z1.97 F4800.0 E334.061
G1 X-7.14 Y5.6 Z1.97 F4800.0 E334.089
G1 X-3.98 Y5.6 Z1.97 F4800.0 E334.255
G1 X-3.31 Y6.0 Z1.97 F4800.0 E334.297
G1 X-6.81 Y6.0 Z1.97 F4800.0 E334.481
G1 X-6.48 Y6.4 Z1.97 F4800.0 E334.509
G1 X-2.51 Y6.4 Z1.97 F4800.0 E334.718
G1 X-0.89 Y6.8 Z1.97 F4800.0 E334.807
G1 X-6.01 Y6.8 Z1.97 F4800.0 E335.078
G1 X-5.53 Y7.2 Z1.97 F4800.0 E335.111
G1 X5.53 Y7.2 Z1.97 F4800.0 E335.695
G1 X6.01 Y6.8 Z1.97 F4800.0 E335.728
G1 X0.89 Y6.8 Z1.97 F4800.0 E335.999
G1 X2.51 Y6.4 Z1.97 F4800.0 E336.087
G1 X6.48 Y6.4 Z1.97 F4800.0 E336.297
G1 X6.81 Y6.0 Z1.97 F4800.0 E336.324
G1 X3.31 Y6.0 Z1.97 F4800.0 E336.509
G1 X3.98 Y5.6 Z1.97 F4800.0 E336.55
G1 X7.14 Y5.6 Z1.97 F4800.0 E336.717
G1 X7.47 Y5.2 Z1.97 F4800.0 E336.744
G1 X4.47 Y5.2 Z1.97 F4800.0 E336.903
G1 X4.93 Y4.8 Z1.97 F4800.0 E336.935
G1 X7.72 Y4.8 Z1.97 F4800.0 E337.083
G1 X7.94 Y4.4 Z1.97 F4800.0 E337.107
G1 X5.26 Y4.4 Z1.97 F4800.0 E337.248
G1 X5.58 Y4.0 Z1.97 F4800.0 E337.276
G1 X8.15 Y4.0 Z1.97 F4800.0 E337.411
G1 X8.36 Y3.6 Z1.97 F4800.0 E337.435
M73 P9 (display progress)
G1 X5.85 Y3.6 Z1.97 F4800.0 E337.568
G1 X6.06 Y3.2 Z1.97 F4800.0 E337.592
G1 X8.51 Y3.2 Z1.97 F4800.0 E337.721
G1 X8.63 Y2.8 Z1.97 F4800.0 E337.743
G1 X6.28 Y2.8 Z1.97 F4800.0 E337.868
G1 X6.43 Y2.4 Z1.97 F4800.0 E337.89
G1 X8.75 Y2.4 Z1.97 F4800.0 E338.013
G1 X8.87 Y2.0 Z1.97 F4800.0 E338.035
G1 X6.56 Y2.0 Z1.97 F4800.0 E338.157
G1 X6.68 Y1.6 Z1.97 F4800.0 E338.18
G1 X8.96 Y1.6 Z1.97 F4800.0 E338.3
G1 X9.0 Y1.2 Z1.97 F4800.0 E338.321
G1 X6.77 Y1.2 Z1.97 F4800.0 E338.439
G1 X6.81 Y0.8 Z1.97 F4800.0 E338.46
G1 X9.04 Y0.8 Z1.97 F4800.0 E338.578
G1 X9.08 Y0.4 Z1.97 F4800.0 E338.599
G1 X6.85 Y0.4 Z1.97 F4800.0 E338.717
G1 X6.89 Y-0.0 Z1.97 F4800.0 E338.738
G1 X9.12 Y-0.0 Z1.97 F4800.0 E338.856
G1 X9.08 Y-0.4 Z1.97 F4800.0 E338.877
G1 X6.85 Y-0.4 Z1.97 F4800.0 E338.995
G1 X6.81 Y-0.8 Z1.97 F4800.0 E339.016
G1 X9.04 Y-0.8 Z1.97 F4800.0 E339.134
G1 X9.0 Y-1.2 Z1.97 F4800.0 E339.155
G1 X6.77 Y-1.2 Z1.97 F4800.0 E339.273
G1 X6.68 Y-1.6 Z1.97 F4800.0 E339.295
G1 X8.96 Y-1.6 Z1.97 F4800.0 E339.415
G1 X8.87 Y-2.0 Z1.97 F4800.0 E339.437
G1 X6.56 Y-2.0 Z1.97 F4800.0 E339.559
G1 X6.43 Y-2.4 Z1.97 F4800.0 E339.581
G1 X8.75 Y-2.4 Z1.97 F4800.0 E339.704
G1 X8.63 Y-2.8 Z1.97 F4800.0 E339.726
G1 X6.28 Y-2.8 Z1.97 F4800.0 E339.85
G1 X6.06 Y-3.2 Z1.97 F4800.0 E339.874
G1 X8.51 Y-3.2 Z1.97 F4800.0 E340.004
G1 X8.36 Y-3.6 Z1.97 F4800.0 E340.026
G1 X5.85 Y-3.6 Z1.97 F4800.0 E340.159
G1 X5.58 Y-4.0 Z1.97 F4800.0 E340.184
G1 X8.15 Y-4.0 Z1.97 F4800.0 E340.32
G1 X7.94 Y-4.4 Z1.97 F4800.0 E340.344
G1 X5.26 Y-4.4 Z1.97 F4800.0 E340.485
G1 X4.93 Y-4.8 Z1.97 F4800.0 E340.513
G1 X7.72 Y-4.8 Z1.97 F4800.0 E340.66
G1 X7.47 Y-5.2 Z1.97 F4800.0 E340.685
G1 X4.47 Y-5.2 Z1.97 F4800.0 E340.844
G1 X3.98 Y-5.6 Z1.97 F4800.0 E340.877
G1 X7.14 Y-5.6 Z1.97 F4800.0 E341.044
G1 X6.81 Y-6.0 Z1.97 F4800.0 E341.071
G1 X3.31 Y-6.0 Z1.97 F4800.0 E341.256
G1 F1200.0
G1 E340.256
G1 F4800.0
M103
G1 X5.53 Y-7.2 Z1.97 F4200.0
G1 F1200.0
G1 E341.256
G1 F4200.0
M101
G1 X-5.53 Y-7.2 Z1.97 F4800.0 E341.84
G1 X-5.03 Y-7.6 Z1.97 F4800.0 E341.874
G1 X5.03 Y-7.6 Z1.97 F4800.0 E342.405
G1 F1200.0
G1 E341.405
G1 F4800.0
M103
G1 X4.53 Y-4.53 Z1.97 F4200.0
G1 X6.28 Y-1.25 Z1.97 F4200.0
G1 X5.91 Y2.45 Z1.97 F4200.0
G1 X3.56 Y5.32 Z1.97 F4200.0
G1 X-5.03 Y7.6 Z1.97 F4200.0
G1 F1200.0
G1 E342.405
G1 F4200.0
M101
G1 X5.03 Y7.6 Z1.97 F4800.0 E342.936
G1 F1200.0
G1 E342.936
G1 F4800.0
M103
G1 X4.28 Y8.0 Z1.97 F4200.0
G1 F1200.0
G1 E342.936
G1 F4200.0
M101
G1 X-4.28 Y8.0 Z1.97 F4800.0 E343.388
G1 F1200.0
G1 E343.388
G1 F4800.0
M103
G1 X-3.53 Y8.4 Z1.97 F4200.0
G1 F1200.0
G1 E343.388
G1 F4200.0
M101
G1 X3.53 Y8.4 Z1.97 F4800.0 E343.761
G1 F1200.0
G1 E343.412
G1 F4800.0
M103
G1 X2.24 Y8.8 Z1.97 F4200.0
G1 F1200.0
G1 E343.761
G1 F4200.0
M101
G1 X-2.24 Y8.8 Z1.97 F4800.0 E343.998
G1 F1200.0
G1 E342.998
G1 F4800.0
M103
(</infill>)
(</nestedRing>)
(</rotation>)
(</layer>)
(<layer> 2.241 )
(<supportLayer>)
;M108 R56.0
G1 X-5.32 Y3.56 Z2.24 F4200.0
G1 X-6.4 Y0.0 Z2.24 F4200.0
G1 X-4.97 Y-4.0 Z2.24 F4200.0
G1 X-7.4 Y-18.0 Z2.24 F4200.0
G1 F1200.0
G1 E343.998
G1 F4200.0
M101
G1 X7.4 Y-18.0 Z2.24 F4800.0 E344.545
G1 X12.1 Y-16.2 Z2.24 F4800.0 E344.731
G1 X-12.1 Y-16.2 Z2.24 F4800.0 E345.626
G1 X-14.78 Y-14.4 Z2.24 F4800.0 E345.745
G1 X14.78 Y-14.4 Z2.24 F4800.0 E346.838
G1 X16.71 Y-12.6 Z2.24 F4800.0 E346.936
G1 X-16.71 Y-12.6 Z2.24 F4800.0 E348.171
G1 X-18.18 Y-10.8 Z2.24 F4800.0 E348.257
G1 X18.18 Y-10.8 Z2.24 F4800.0 E349.602
G1 X19.2 Y-9.0 Z2.24 F4800.0 E349.679
G1 X5.13 Y-9.0 Z2.24 F4800.0 E350.199
G1 F1200.0
G1 E349.199
G1 F4800.0
M103
G1 X7.49 Y-7.2 Z2.24 F4200.0
G1 F1200.0
G1 E350.199
G1 F4200.0
M101
G1 X20.07 Y-7.2 Z2.24 F4800.0 E350.664
G1 X20.61 Y-5.4 Z2.24 F4800.0 E350.733
G1 X8.85 Y-5.4 Z2.24 F4800.0 E351.168
G1 F1200.0
G1 E350.168
G1 F4800.0
M103
G1 X9.73 Y-3.6 Z2.24 F4200.0
G1 F1200.0
G1 E351.168
G1 F4200.0
M101
G1 X21.01 Y-3.6 Z2.24 F4800.0 E351.586
G1 X21.19 Y-1.8 Z2.24 F4800.0 E351.652
G1 X10.23 Y-1.8 Z2.24 F4800.0 E352.058
G1 F1200.0
G1 E351.249
G1 F4800.0
M103
G1 X10.41 Y0.0 Z2.24 F4200.0
G1 F1200.0
G1 E352.058
G1 F4200.0
M101
G1 X21.28 Y0.0 Z2.24 F4800.0 E352.46
G1 X21.19 Y1.8 Z2.24 F4800.0 E352.526
G1 X10.23 Y1.8 Z2.24 F4800.0 E352.932
G1 F1200.0
G1 E352.064
G1 F4800.0
M103
G1 X9.73 Y3.6 Z2.24 F4200.0
G1 F1200.0
G1 E352.932
G1 F4200.0
M101
G1 X21.01 Y3.6 Z2.24 F4800.0 E353.349
G1 X20.61 Y5.4 Z2.24 F4800.0 E353.417
G1 X8.85 Y5.4 Z2.24 F4800.0 E353.852
G1 F1200.0
G1 E352.852
G1 F4800.0
M103
G1 X7.49 Y7.2 Z2.24 F4200.0
G1 F1200.0
G1 E353.852
G1 F4200.0
M101
G1 X20.07 Y7.2 Z2.24 F4800.0 E354.317
G1 X19.2 Y9.0 Z2.24 F4800.0 E354.391
G1 X5.13 Y9.0 Z2.24 F4800.0 E354.911
G1 F1200.0
G1 E353.911
G1 F4800.0
M103
G1 X7.4 Y18.0 Z2.24 F4200.0
G1 F1200.0
G1 E354.911
G1 F4200.0
M101
G1 X-7.4 Y18.0 Z2.24 F4800.0 E355.459
G1 X-12.1 Y16.2 Z2.24 F4800.0 E355.645
G1 X12.1 Y16.2 Z2.24 F4800.0 E356.539
G1 X14.78 Y14.4 Z2.24 F4800.0 E356.659
G1 X-14.78 Y14.4 Z2.24 F4800.0 E357.752
G1 X-16.71 Y12.6 Z2.24 F4800.0 E357.849
G1 X16.71 Y12.6 Z2.24 F4800.0 E359.085
G1 X18.18 Y10.8 Z2.24 F4800.0 E359.171
G1 X-18.18 Y10.8 Z2.24 F4800.0 E360.516
G1 X-19.2 Y9.0 Z2.24 F4800.0 E360.592
G1 X-5.13 Y9.0 Z2.24 F4800.0 E361.112
G1 F1200.0
G1 E360.112
G1 F4800.0
M103
G1 X-7.49 Y7.2 Z2.24 F4200.0
G1 F1200.0
G1 E361.112
G1 F4200.0
M101
G1 X-20.07 Y7.2 Z2.24 F4800.0 E361.577
G1 X-20.61 Y5.4 Z2.24 F4800.0 E361.647
G1 X-8.85 Y5.4 Z2.24 F4800.0 E362.082
G1 F1200.0
G1 E361.082
G1 F4800.0
M103
G1 X-9.73 Y3.6 Z2.24 F4200.0
G1 F1200.0
G1 E362.082
G1 F4200.0
M101
G1 X-21.01 Y3.6 Z2.24 F4800.0 E362.499
G1 X-21.19 Y1.8 Z2.24 F4800.0 E362.566
G1 X-10.23 Y1.8 Z2.24 F4800.0 E362.971
G1 F1200.0
G1 E362.163
G1 F4800.0
M103
G1 X-10.41 Y0.0 Z2.24 F4200.0
G1 F1200.0
G1 E362.971
G1 F4200.0
M101
G1 X-21.28 Y0.0 Z2.24 F4800.0 E363.373
G1 X-21.19 Y-1.8 Z2.24 F4800.0 E363.44
G1 X-10.23 Y-1.8 Z2.24 F4800.0 E363.845
G1 F1200.0
G1 E362.977
G1 F4800.0
M103
G1 X-9.73 Y-3.6 Z2.24 F4200.0
G1 F1200.0
G1 E363.845
G1 F4200.0
M101
G1 X-21.01 Y-3.6 Z2.24 F4800.0 E364.263
G1 X-20.61 Y-5.4 Z2.24 F4800.0 E364.331
G1 X-8.85 Y-5.4 Z2.24 F4800.0 E364.766
G1 F1200.0
G1 E363.766
G1 F4800.0
M103
G1 X-7.49 Y-7.2 Z2.24 F4200.0
G1 F1200.0
G1 E364.766
G1 F4200.0
M101
G1 X-20.07 Y-7.2 Z2.24 F4800.0 E365.231
G1 X-19.2 Y-9.0 Z2.24 F4800.0 E365.305
G1 X-5.13 Y-9.0 Z2.24 F4800.0 E365.825
G1 F1200.0
G1 E364.825
G1 F4800.0
M103
;M108 R80.0
(</supportLayer>)
(<rotation> (6.12323399574e-17+1j) )
(<nestedRing>)
(<boundaryPerimeter>)
(<boundaryPoint> X-9.808 Y1.951 Z2.241 </boundaryPoint>)
(<boundaryPoint> X-10.001 Y-0.0 Z2.241 </boundaryPoint>)
(<boundaryPoint> X-9.808 Y-1.951 Z2.241 </boundaryPoint>)
(<boundaryPoint> X-9.239 Y-3.827 Z2.241 </boundaryPoint>)
(<boundaryPoint> X-8.315 Y-5.556 Z2.241 </boundaryPoint>)
(<boundaryPoint> X-7.071 Y-7.071 Z2.241 </boundaryPoint>)
(<boundaryPoint> X-5.556 Y-8.315 Z2.241 </boundaryPoint>)
(<boundaryPoint> X-3.827 Y-9.239 Z2.241 </boundaryPoint>)
(<boundaryPoint> X-1.951 Y-9.808 Z2.241 </boundaryPoint>)
(<boundaryPoint> X0.0 Y-10.001 Z2.241 </boundaryPoint>)
(<boundaryPoint> X1.951 Y-9.808 Z2.241 </boundaryPoint>)
(<boundaryPoint> X3.827 Y-9.239 Z2.241 </boundaryPoint>)
(<boundaryPoint> X5.556 Y-8.315 Z2.241 </boundaryPoint>)
(<boundaryPoint> X7.071 Y-7.071 Z2.241 </boundaryPoint>)
(<boundaryPoint> X8.315 Y-5.556 Z2.241 </boundaryPoint>)
(<boundaryPoint> X9.239 Y-3.827 Z2.241 </boundaryPoint>)
(<boundaryPoint> X9.808 Y-1.951 Z2.241 </boundaryPoint>)
(<boundaryPoint> X10.001 Y0.0 Z2.241 </boundaryPoint>)
(<boundaryPoint> X9.808 Y1.951 Z2.241 </boundaryPoint>)
(<boundaryPoint> X9.239 Y3.827 Z2.241 </boundaryPoint>)
(<boundaryPoint> X8.315 Y5.556 Z2.241 </boundaryPoint>)
(<boundaryPoint> X7.071 Y7.071 Z2.241 </boundaryPoint>)
(<boundaryPoint> X5.556 Y8.315 Z2.241 </boundaryPoint>)
(<boundaryPoint> X3.827 Y9.239 Z2.241 </boundaryPoint>)
(<boundaryPoint> X1.951 Y9.808 Z2.241 </boundaryPoint>)
(<boundaryPoint> X-0.0 Y10.001 Z2.241 </boundaryPoint>)
(<boundaryPoint> X-1.951 Y9.808 Z2.241 </boundaryPoint>)
(<boundaryPoint> X-3.827 Y9.239 Z2.241 </boundaryPoint>)
(<boundaryPoint> X-5.556 Y8.315 Z2.241 </boundaryPoint>)
(<boundaryPoint> X-7.071 Y7.071 Z2.241 </boundaryPoint>)
(<boundaryPoint> X-8.315 Y5.556 Z2.241 </boundaryPoint>)
(<boundaryPoint> X-9.239 Y3.827 Z2.241 </boundaryPoint>)
(<loop> inner )
G1 X-4.71 Y-4.62 Z2.24 F4200.0
G1 F1200.0
G1 E365.825
G1 F4200.0
M101
G1 X-5.49 Y-3.67 Z2.24 F4800.0 E365.89
G1 X-6.1 Y-2.53 Z2.24 F4800.0 E365.958
G1 X-6.48 Y-1.29 Z2.24 F4800.0 E366.027
G1 X-6.61 Y0.0 Z2.24 F4800.0 E366.095
G1 X-6.48 Y1.29 Z2.24 F4800.0 E366.163
G1 X-6.1 Y2.53 Z2.24 F4800.0 E366.232
G1 X-5.49 Y3.67 Z2.24 F4800.0 E366.3
G1 X-4.67 Y4.67 Z2.24 F4800.0 E366.369
G1 X-3.67 Y5.49 Z2.24 F4800.0 E366.437
G1 X-2.53 Y6.1 Z2.24 F4800.0 E366.505
G1 X-1.29 Y6.48 Z2.24 F4800.0 E366.574
G1 X0.0 Y6.61 Z2.24 F4800.0 E366.642
G1 X1.29 Y6.48 Z2.24 F4800.0 E366.711
G1 X2.53 Y6.1 Z2.24 F4800.0 E366.779
G1 X3.67 Y5.49 Z2.24 F4800.0 E366.847
G1 X4.67 Y4.67 Z2.24 F4800.0 E366.916
G1 X5.49 Y3.67 Z2.24 F4800.0 E366.984
G1 X6.1 Y2.53 Z2.24 F4800.0 E367.053
G1 X6.48 Y1.29 Z2.24 F4800.0 E367.121
G1 X6.61 Y-0.0 Z2.24 F4800.0 E367.189
G1 X6.48 Y-1.29 Z2.24 F4800.0 E367.258
G1 X6.1 Y-2.53 Z2.24 F4800.0 E367.326
G1 X5.49 Y-3.67 Z2.24 F4800.0 E367.395
G1 X4.67 Y-4.67 Z2.24 F4800.0 E367.463
G1 X3.67 Y-5.49 Z2.24 F4800.0 E367.532
G1 X2.53 Y-6.1 Z2.24 F4800.0 E367.6
G1 X1.29 Y-6.48 Z2.24 F4800.0 E367.668
G1 X-0.0 Y-6.61 Z2.24 F4800.0 E367.737
G1 X-1.29 Y-6.48 Z2.24 F4800.0 E367.805
G1 X-2.53 Y-6.1 Z2.24 F4800.0 E367.874
G1 X-3.67 Y-5.49 Z2.24 F4800.0 E367.942
G1 X-4.67 Y-4.67 Z2.24 F4800.0 E368.01
G1 X-4.71 Y-4.62 Z2.24 F4800.0 E368.014
G1 F1200.0
G1 E367.014
G1 F4800.0
M103
(</loop>)
(<loop> outer )
G1 X-6.78 Y-6.49 Z2.24 F4200.0
G1 F1200.0
G1 E368.014
G1 F4200.0
M101
G1 X-6.65 Y-6.65 Z2.24 F4800.0 E368.025
G1 X-5.22 Y-7.81 Z2.24 F4800.0 E368.122
G1 X-3.6 Y-8.68 Z2.24 F4800.0 E368.219
G1 X-1.83 Y-9.22 Z2.24 F4800.0 E368.317
G1 X-0.0 Y-9.4 Z2.24 F4800.0 E368.414
G1 X1.83 Y-9.22 Z2.24 F4800.0 E368.511
G1 X3.6 Y-8.68 Z2.24 F4800.0 E368.609
G1 X5.22 Y-7.81 Z2.24 F4800.0 E368.706
G1 X6.65 Y-6.65 Z2.24 F4800.0 E368.803
G1 X7.81 Y-5.22 Z2.24 F4800.0 E368.901
G1 X8.68 Y-3.6 Z2.24 F4800.0 E368.998
G1 X9.22 Y-1.83 Z2.24 F4800.0 E369.095
G1 X9.4 Y-0.0 Z2.24 F4800.0 E369.193
G1 X9.22 Y1.83 Z2.24 F4800.0 E369.29
G1 X8.68 Y3.6 Z2.24 F4800.0 E369.387
G1 X7.81 Y5.22 Z2.24 F4800.0 E369.485
G1 X6.65 Y6.65 Z2.24 F4800.0 E369.582
G1 X5.22 Y7.81 Z2.24 F4800.0 E369.679
G1 X3.6 Y8.68 Z2.24 F4800.0 E369.776
G1 X1.83 Y9.22 Z2.24 F4800.0 E369.874
G1 X0.0 Y9.4 Z2.24 F4800.0 E369.971
G1 X-1.83 Y9.22 Z2.24 F4800.0 E370.068
G1 X-3.6 Y8.68 Z2.24 F4800.0 E370.166
G1 X-5.22 Y7.81 Z2.24 F4800.0 E370.263
G1 X-6.65 Y6.65 Z2.24 F4800.0 E370.36
G1 X-7.81 Y5.22 Z2.24 F4800.0 E370.458
G1 X-8.68 Y3.6 Z2.24 F4800.0 E370.555
G1 X-9.22 Y1.83 Z2.24 F4800.0 E370.652
G1 X-9.4 Y0.0 Z2.24 F4800.0 E370.75
G1 X-9.22 Y-1.83 Z2.24 F4800.0 E370.847
G1 X-8.68 Y-3.6 Z2.24 F4800.0 E370.944
G1 X-7.81 Y-5.22 Z2.24 F4800.0 E371.042
G1 X-6.82 Y-6.43 Z2.24 F4800.0 E371.124
G1 X-6.78 Y-6.49 Z2.24 F4800.0 E371.128
G1 F1200.0
G1 E371.128
G1 F4800.0
M103
(</loop>)
(<edge> outer )
;M108 R40.0
G1 X-7.09 Y-6.74 Z2.24 F4200.0
G1 F1200.0
G1 E371.128
G1 F4200.0
M101
G1 X-6.93 Y-6.93 Z2.24 F2400.0 E371.141
G1 X-5.44 Y-8.15 Z2.24 F2400.0 E371.242
G1 X-3.75 Y-9.05 Z2.24 F2400.0 E371.344
G1 X-1.91 Y-9.61 Z2.24 F2400.0 E371.445
G1 X-0.0 Y-9.8 Z2.24 F2400.0 E371.547
G1 X1.91 Y-9.61 Z2.24 F2400.0 E371.648
G1 X3.75 Y-9.05 Z2.24 F2400.0 E371.75
G1 X5.44 Y-8.15 Z2.24 F2400.0 E371.851
G1 X6.93 Y-6.93 Z2.24 F2400.0 E371.953
G1 X8.15 Y-5.44 Z2.24 F2400.0 E372.054
G1 X9.05 Y-3.75 Z2.24 F2400.0 E372.156
G1 X9.61 Y-1.91 Z2.24 F2400.0 E372.257
G1 X9.8 Y-0.0 Z2.24 F2400.0 E372.359
G1 X9.61 Y1.91 Z2.24 F2400.0 E372.46
G1 X9.05 Y3.75 Z2.24 F2400.0 E372.562
G1 X8.15 Y5.44 Z2.24 F2400.0 E372.663
G1 X6.93 Y6.93 Z2.24 F2400.0 E372.765
G1 X5.44 Y8.15 Z2.24 F2400.0 E372.866
G1 X3.75 Y9.05 Z2.24 F2400.0 E372.968
G1 X1.91 Y9.61 Z2.24 F2400.0 E373.069
G1 X0.0 Y9.8 Z2.24 F2400.0 E373.17
G1 X-1.91 Y9.61 Z2.24 F2400.0 E373.272
G1 X-3.75 Y9.05 Z2.24 F2400.0 E373.373
G1 X-5.44 Y8.15 Z2.24 F2400.0 E373.475
G1 X-6.93 Y6.93 Z2.24 F2400.0 E373.576
G1 X-8.15 Y5.44 Z2.24 F2400.0 E373.678
G1 X-9.05 Y3.75 Z2.24 F2400.0 E373.779
G1 X-9.61 Y1.91 Z2.24 F2400.0 E373.881
G1 X-9.8 Y0.0 Z2.24 F2400.0 E373.982
G1 X-9.61 Y-1.91 Z2.24 F2400.0 E374.084
G1 X-9.05 Y-3.75 Z2.24 F2400.0 E374.185
G1 X-8.15 Y-5.44 Z2.24 F2400.0 E374.287
G1 X-7.13 Y-6.69 Z2.24 F2400.0 E374.372
G1 X-7.09 Y-6.74 Z2.24 F2400.0 E374.375
G1 F1200.0
G1 E373.375
G1 F2400.0
M103
(</edge>)
(</boundaryPerimeter>)
(<nestedRing>)
(<boundaryPerimeter>)
(<boundaryPoint> X-5.888 Y1.171 Z2.241 </boundaryPoint>)
(<boundaryPoint> X-5.546 Y2.297 Z2.241 </boundaryPoint>)
(<boundaryPoint> X-4.991 Y3.335 Z2.241 </boundaryPoint>)
(<boundaryPoint> X-4.245 Y4.245 Z2.241 </boundaryPoint>)
(<boundaryPoint> X-3.335 Y4.991 Z2.241 </boundaryPoint>)
(<boundaryPoint> X-2.297 Y5.546 Z2.241 </boundaryPoint>)
(<boundaryPoint> X-1.171 Y5.888 Z2.241 </boundaryPoint>)
(<boundaryPoint> X0.0 Y6.003 Z2.241 </boundaryPoint>)
(<boundaryPoint> X1.171 Y5.888 Z2.241 </boundaryPoint>)
(<boundaryPoint> X2.297 Y5.546 Z2.241 </boundaryPoint>)
(<boundaryPoint> X3.335 Y4.991 Z2.241 </boundaryPoint>)
(<boundaryPoint> X4.245 Y4.245 Z2.241 </boundaryPoint>)
(<boundaryPoint> X4.991 Y3.335 Z2.241 </boundaryPoint>)
(<boundaryPoint> X5.546 Y2.297 Z2.241 </boundaryPoint>)
(<boundaryPoint> X5.888 Y1.171 Z2.241 </boundaryPoint>)
(<boundaryPoint> X6.003 Y-0.0 Z2.241 </boundaryPoint>)
(<boundaryPoint> X5.888 Y-1.171 Z2.241 </boundaryPoint>)
(<boundaryPoint> X5.546 Y-2.297 Z2.241 </boundaryPoint>)
(<boundaryPoint> X4.991 Y-3.335 Z2.241 </boundaryPoint>)
(<boundaryPoint> X4.245 Y-4.245 Z2.241 </boundaryPoint>)
(<boundaryPoint> X3.335 Y-4.991 Z2.241 </boundaryPoint>)
(<boundaryPoint> X2.297 Y-5.546 Z2.241 </boundaryPoint>)
(<boundaryPoint> X1.171 Y-5.888 Z2.241 </boundaryPoint>)
(<boundaryPoint> X-0.0 Y-6.003 Z2.241 </boundaryPoint>)
(<boundaryPoint> X-1.171 Y-5.888 Z2.241 </boundaryPoint>)
(<boundaryPoint> X-2.297 Y-5.546 Z2.241 </boundaryPoint>)
(<boundaryPoint> X-3.335 Y-4.991 Z2.241 </boundaryPoint>)
(<boundaryPoint> X-4.245 Y-4.245 Z2.241 </boundaryPoint>)
(<boundaryPoint> X-4.991 Y-3.335 Z2.241 </boundaryPoint>)
(<boundaryPoint> X-5.546 Y-2.297 Z2.241 </boundaryPoint>)
(<boundaryPoint> X-5.888 Y-1.171 Z2.241 </boundaryPoint>)
(<boundaryPoint> X-6.003 Y0.0 Z2.241 </boundaryPoint>)
(<edge> inner )
G1 X-4.43 Y-4.34 Z2.24 F4200.0
G1 F1200.0
G1 E374.375
G1 F4200.0
M101
G1 X-5.16 Y-3.45 Z2.24 F2400.0 E374.436
G1 X-5.73 Y-2.37 Z2.24 F2400.0 E374.5
G1 X-6.09 Y-1.21 Z2.24 F2400.0 E374.564
G1 X-6.2 Y0.0 Z2.24 F2400.0 E374.629
G1 X-6.09 Y1.21 Z2.24 F2400.0 E374.693
G1 X-5.73 Y2.37 Z2.24 F2400.0 E374.757
G1 X-5.16 Y3.45 Z2.24 F2400.0 E374.821
G1 X-4.39 Y4.39 Z2.24 F2400.0 E374.886
G1 X-3.45 Y5.16 Z2.24 F2400.0 E374.95
G1 X-2.37 Y5.73 Z2.24 F2400.0 E375.014
G1 X-1.21 Y6.09 Z2.24 F2400.0 E375.078
G1 X0.0 Y6.2 Z2.24 F2400.0 E375.143
G1 X1.21 Y6.09 Z2.24 F2400.0 E375.207
G1 X2.37 Y5.73 Z2.24 F2400.0 E375.271
G1 X3.45 Y5.16 Z2.24 F2400.0 E375.335
G1 X4.39 Y4.39 Z2.24 F2400.0 E375.4
G1 X5.16 Y3.45 Z2.24 F2400.0 E375.464
G1 X5.73 Y2.37 Z2.24 F2400.0 E375.528
G1 X6.09 Y1.21 Z2.24 F2400.0 E375.592
G1 X6.2 Y-0.0 Z2.24 F2400.0 E375.657
G1 X6.09 Y-1.21 Z2.24 F2400.0 E375.721
G1 X5.73 Y-2.37 Z2.24 F2400.0 E375.785
G1 X5.16 Y-3.45 Z2.24 F2400.0 E375.849
G1 X4.39 Y-4.39 Z2.24 F2400.0 E375.914
G1 X3.45 Y-5.16 Z2.24 F2400.0 E375.978
G1 X2.37 Y-5.73 Z2.24 F2400.0 E376.042
G1 X1.21 Y-6.09 Z2.24 F2400.0 E376.106
G1 X-0.0 Y-6.2 Z2.24 F2400.0 E376.171
G1 X-1.21 Y-6.09 Z2.24 F2400.0 E376.235
G1 X-2.37 Y-5.73 Z2.24 F2400.0 E376.299
G1 X-3.45 Y-5.16 Z2.24 F2400.0 E376.363
G1 X-4.39 Y-4.39 Z2.24 F2400.0 E376.428
G1 X-4.43 Y-4.34 Z2.24 F2400.0 E376.431
G1 F1200.0
G1 E375.431
G1 F2400.0
M103
(</edge>)
(</boundaryPerimeter>)
(</nestedRing>)
(<infill>)
(<infillBoundary>)
(<infillPoint> X-9.217 Y1.833 Z0.675 </infillPoint>)
(<infillPoint> X-9.398 Y0.0 Z0.675 </infillPoint>)
(<infillPoint> X-9.217 Y-1.833 Z0.675 </infillPoint>)
(<infillPoint> X-8.682 Y-3.596 Z0.675 </infillPoint>)
(<infillPoint> X-7.814 Y-5.221 Z0.675 </infillPoint>)
(<infillPoint> X-6.645 Y-6.645 Z0.675 </infillPoint>)
(<infillPoint> X-5.221 Y-7.814 Z0.675 </infillPoint>)
(<infillPoint> X-3.596 Y-8.682 Z0.675 </infillPoint>)
(<infillPoint> X-1.833 Y-9.217 Z0.675 </infillPoint>)
(<infillPoint> X-0.0 Y-9.398 Z0.675 </infillPoint>)
(<infillPoint> X1.833 Y-9.217 Z0.675 </infillPoint>)
(<infillPoint> X3.596 Y-8.682 Z0.675 </infillPoint>)
(<infillPoint> X5.221 Y-7.814 Z0.675 </infillPoint>)
(<infillPoint> X6.645 Y-6.645 Z0.675 </infillPoint>)
(<infillPoint> X7.814 Y-5.221 Z0.675 </infillPoint>)
(<infillPoint> X8.682 Y-3.596 Z0.675 </infillPoint>)
(<infillPoint> X9.217 Y-1.833 Z0.675 </infillPoint>)
(<infillPoint> X9.398 Y-0.0 Z0.675 </infillPoint>)
(<infillPoint> X9.217 Y1.833 Z0.675 </infillPoint>)
(<infillPoint> X8.682 Y3.596 Z0.675 </infillPoint>)
(<infillPoint> X7.814 Y5.221 Z0.675 </infillPoint>)
(<infillPoint> X6.645 Y6.645 Z0.675 </infillPoint>)
(<infillPoint> X5.221 Y7.814 Z0.675 </infillPoint>)
(<infillPoint> X3.596 Y8.682 Z0.675 </infillPoint>)
(<infillPoint> X1.833 Y9.217 Z0.675 </infillPoint>)
(<infillPoint> X0.0 Y9.398 Z0.675 </infillPoint>)
(<infillPoint> X-1.833 Y9.217 Z0.675 </infillPoint>)
(<infillPoint> X-3.596 Y8.682 Z0.675 </infillPoint>)
(<infillPoint> X-5.221 Y7.814 Z0.675 </infillPoint>)
(<infillPoint> X-6.645 Y6.645 Z0.675 </infillPoint>)
(<infillPoint> X-7.814 Y5.221 Z0.675 </infillPoint>)
(<infillPoint> X-8.682 Y3.596 Z0.675 </infillPoint>)
(</infillBoundary>)
(<infillBoundary>)
(<infillPoint> X-6.479 Y1.289 Z0.675 </infillPoint>)
(<infillPoint> X-6.103 Y2.528 Z0.675 </infillPoint>)
(<infillPoint> X-5.492 Y3.67 Z0.675 </infillPoint>)
(<infillPoint> X-4.671 Y4.671 Z0.675 </infillPoint>)
(<infillPoint> X-3.67 Y5.492 Z0.675 </infillPoint>)
(<infillPoint> X-2.528 Y6.103 Z0.675 </infillPoint>)
(<infillPoint> X-1.289 Y6.479 Z0.675 </infillPoint>)
(<infillPoint> X0.0 Y6.606 Z0.675 </infillPoint>)
(<infillPoint> X1.289 Y6.479 Z0.675 </infillPoint>)
(<infillPoint> X2.528 Y6.103 Z0.675 </infillPoint>)
(<infillPoint> X3.67 Y5.492 Z0.675 </infillPoint>)
(<infillPoint> X4.671 Y4.671 Z0.675 </infillPoint>)
(<infillPoint> X5.492 Y3.67 Z0.675 </infillPoint>)
(<infillPoint> X6.103 Y2.528 Z0.675 </infillPoint>)
(<infillPoint> X6.479 Y1.289 Z0.675 </infillPoint>)
(<infillPoint> X6.606 Y-0.0 Z0.675 </infillPoint>)
(<infillPoint> X6.479 Y-1.289 Z0.675 </infillPoint>)
(<infillPoint> X6.103 Y-2.528 Z0.675 </infillPoint>)
(<infillPoint> X5.492 Y-3.67 Z0.675 </infillPoint>)
(<infillPoint> X4.671 Y-4.671 Z0.675 </infillPoint>)
(<infillPoint> X3.67 Y-5.492 Z0.675 </infillPoint>)
(<infillPoint> X2.528 Y-6.103 Z0.675 </infillPoint>)
(<infillPoint> X1.289 Y-6.479 Z0.675 </infillPoint>)
(<infillPoint> X-0.0 Y-6.606 Z0.675 </infillPoint>)
(<infillPoint> X-1.289 Y-6.479 Z0.675 </infillPoint>)
(<infillPoint> X-2.528 Y-6.103 Z0.675 </infillPoint>)
(<infillPoint> X-3.67 Y-5.492 Z0.675 </infillPoint>)
(<infillPoint> X-4.671 Y-4.671 Z0.675 </infillPoint>)
(<infillPoint> X-5.492 Y-3.67 Z0.675 </infillPoint>)
(<infillPoint> X-6.103 Y-2.528 Z0.675 </infillPoint>)
(<infillPoint> X-6.479 Y-1.289 Z0.675 </infillPoint>)
(<infillPoint> X-6.606 Y0.0 Z0.675 </infillPoint>)
(</infillBoundary>)
;M108 R80.0
G1 X-6.4 Y-2.51 Z2.24 F4200.0
G1 F1200.0
G1 E376.431
G1 F4200.0
M101
G1 X-6.4 Y-6.48 Z2.24 F4800.0 E376.641
G1 X-6.8 Y-6.01 Z2.24 F4800.0 E376.673
G1 X-6.8 Y6.01 Z2.24 F4800.0 E377.309
G1 X-6.4 Y6.48 Z2.24 F4800.0 E377.341
G1 X-6.4 Y2.51 Z2.24 F4800.0 E377.551
G1 X-6.0 Y3.31 Z2.24 F4800.0 E377.598
G1 X-6.0 Y6.81 Z2.24 F4800.0 E377.783
G1 X-5.6 Y7.14 Z2.24 F4800.0 E377.81
G1 X-5.6 Y3.98 Z2.24 F4800.0 E377.977
G1 X-5.2 Y4.47 Z2.24 F4800.0 E378.011
G1 X-5.2 Y7.47 Z2.24 F4800.0 E378.169
G1 X-4.8 Y7.72 Z2.24 F4800.0 E378.194
G1 X-4.8 Y4.93 Z2.24 F4800.0 E378.342
G1 X-4.4 Y5.26 Z2.24 F4800.0 E378.369
G1 X-4.4 Y7.94 Z2.24 F4800.0 E378.511
G1 X-4.0 Y8.15 Z2.24 F4800.0 E378.535
G1 X-4.0 Y5.58 Z2.24 F4800.0 E378.67
G1 X-3.6 Y5.85 Z2.24 F4800.0 E378.695
G1 X-3.6 Y8.36 Z2.24 F4800.0 E378.828
G1 X-3.2 Y8.51 Z2.24 F4800.0 E378.851
G1 X-3.2 Y6.06 Z2.24 F4800.0 E378.98
G1 X-2.8 Y6.28 Z2.24 F4800.0 E379.004
G1 X-2.8 Y8.63 Z2.24 F4800.0 E379.129
G1 X-2.4 Y8.75 Z2.24 F4800.0 E379.151
G1 X-2.4 Y6.43 Z2.24 F4800.0 E379.273
G1 X-2.0 Y6.56 Z2.24 F4800.0 E379.295
G1 X-2.0 Y8.87 Z2.24 F4800.0 E379.418
G1 X-1.6 Y8.96 Z2.24 F4800.0 E379.439
G1 X-1.6 Y6.68 Z2.24 F4800.0 E379.56
G1 X-1.2 Y6.77 Z2.24 F4800.0 E379.581
G1 X-1.2 Y9.0 Z2.24 F4800.0 E379.699
G1 X-0.8 Y9.04 Z2.24 F4800.0 E379.72
G1 X-0.8 Y6.81 Z2.24 F4800.0 E379.838
G1 X-0.4 Y6.85 Z2.24 F4800.0 E379.859
G1 X-0.4 Y9.08 Z2.24 F4800.0 E379.977
G1 X0.0 Y9.12 Z2.24 F4800.0 E379.998
G1 X0.0 Y6.89 Z2.24 F4800.0 E380.116
G1 X0.4 Y6.85 Z2.24 F4800.0 E380.137
G1 X0.4 Y9.08 Z2.24 F4800.0 E380.255
G1 X0.8 Y9.04 Z2.24 F4800.0 E380.276
G1 X0.8 Y6.81 Z2.24 F4800.0 E380.394
G1 X1.2 Y6.77 Z2.24 F4800.0 E380.415
G1 X1.2 Y9.0 Z2.24 F4800.0 E380.533
G1 X1.6 Y8.96 Z2.24 F4800.0 E380.554
G1 X1.6 Y6.68 Z2.24 F4800.0 E380.675
G1 X2.0 Y6.56 Z2.24 F4800.0 E380.697
G1 X2.0 Y8.87 Z2.24 F4800.0 E380.819
G1 X2.4 Y8.75 Z2.24 F4800.0 E380.841
G1 X2.4 Y6.43 Z2.24 F4800.0 E380.964
G1 X2.8 Y6.28 Z2.24 F4800.0 E380.987
G1 X2.8 Y8.63 Z2.24 F4800.0 E381.111
G1 X3.2 Y8.51 Z2.24 F4800.0 E381.133
G1 X3.2 Y6.06 Z2.24 F4800.0 E381.262
G1 X3.6 Y5.85 Z2.24 F4800.0 E381.286
G1 X3.6 Y8.36 Z2.24 F4800.0 E381.419
G1 X4.0 Y8.15 Z2.24 F4800.0 E381.443
G1 X4.0 Y5.58 Z2.24 F4800.0 E381.579
G1 X4.4 Y5.26 Z2.24 F4800.0 E381.606
G1 X4.4 Y7.94 Z2.24 F4800.0 E381.748
G1 X4.8 Y7.72 Z2.24 F4800.0 E381.772
G1 X4.8 Y4.93 Z2.24 F4800.0 E381.919
G1 X5.2 Y4.47 Z2.24 F4800.0 E381.951
G1 X5.2 Y7.47 Z2.24 F4800.0 E382.11
G1 X5.6 Y7.14 Z2.24 F4800.0 E382.137
G1 X5.6 Y3.98 Z2.24 F4800.0 E382.304
G1 X6.0 Y3.31 Z2.24 F4800.0 E382.345
G1 X6.0 Y6.81 Z2.24 F4800.0 E382.53
G1 X6.4 Y6.48 Z2.24 F4800.0 E382.557
G1 X6.4 Y2.51 Z2.24 F4800.0 E382.767
G1 X6.8 Y0.89 Z2.24 F4800.0 E382.855
G1 X6.8 Y6.01 Z2.24 F4800.0 E383.126
G1 X7.2 Y5.53 Z2.24 F4800.0 E383.16
G1 X7.2 Y-5.53 Z2.24 F4800.0 E383.743
G1 X6.8 Y-6.01 Z2.24 F4800.0 E383.777
G1 X6.8 Y-0.89 Z2.24 F4800.0 E384.048
G1 X6.4 Y-2.51 Z2.24 F4800.0 E384.136
G1 X6.4 Y-6.48 Z2.24 F4800.0 E384.346
G1 X6.0 Y-6.81 Z2.24 F4800.0 E384.373
G1 X6.0 Y-3.31 Z2.24 F4800.0 E384.558
G1 X5.6 Y-3.98 Z2.24 F4800.0 E384.599
G1 X5.6 Y-7.14 Z2.24 F4800.0 E384.766
G1 X5.2 Y-7.47 Z2.24 F4800.0 E384.793
G1 X5.2 Y-4.47 Z2.24 F4800.0 E384.952
G1 X4.8 Y-4.93 Z2.24 F4800.0 E384.984
G1 X4.8 Y-7.72 Z2.24 F4800.0 E385.131
G1 X4.4 Y-7.94 Z2.24 F4800.0 E385.155
G1 X4.4 Y-5.26 Z2.24 F4800.0 E385.297
G1 X4.0 Y-5.58 Z2.24 F4800.0 E385.324
G1 X4.0 Y-8.15 Z2.24 F4800.0 E385.46
G1 X3.6 Y-8.36 Z2.24 F4800.0 E385.484
G1 X3.6 Y-5.85 Z2.24 F4800.0 E385.617
G1 X3.2 Y-6.06 Z2.24 F4800.0 E385.641
G1 X3.2 Y-8.51 Z2.24 F4800.0 E385.77
G1 X2.8 Y-8.63 Z2.24 F4800.0 E385.792
G1 X2.8 Y-6.28 Z2.24 F4800.0 E385.916
G1 X2.4 Y-6.43 Z2.24 F4800.0 E385.939
G1 X2.4 Y-8.75 Z2.24 F4800.0 E386.062
G1 X2.0 Y-8.87 Z2.24 F4800.0 E386.084
G1 X2.0 Y-6.56 Z2.24 F4800.0 E386.206
G1 X1.6 Y-6.68 Z2.24 F4800.0 E386.228
G1 X1.6 Y-8.96 Z2.24 F4800.0 E386.349
G1 X1.2 Y-9.0 Z2.24 F4800.0 E386.37
G1 X1.2 Y-6.77 Z2.24 F4800.0 E386.488
G1 X0.8 Y-6.81 Z2.24 F4800.0 E386.509
M73 P10 (display progress)
G1 X0.8 Y-9.04 Z2.24 F4800.0 E386.627
G1 X0.4 Y-9.08 Z2.24 F4800.0 E386.648
G1 X0.4 Y-6.85 Z2.24 F4800.0 E386.766
G1 X-0.0 Y-6.89 Z2.24 F4800.0 E386.787
G1 X-0.0 Y-9.12 Z2.24 F4800.0 E386.905
G1 X-0.4 Y-9.08 Z2.24 F4800.0 E386.926
G1 X-0.4 Y-6.85 Z2.24 F4800.0 E387.044
G1 X-0.8 Y-6.81 Z2.24 F4800.0 E387.065
G1 X-0.8 Y-9.04 Z2.24 F4800.0 E387.183
G1 X-1.2 Y-9.0 Z2.24 F4800.0 E387.204
G1 X-1.2 Y-6.77 Z2.24 F4800.0 E387.322
G1 X-1.6 Y-6.68 Z2.24 F4800.0 E387.343
G1 X-1.6 Y-8.96 Z2.24 F4800.0 E387.464
G1 X-2.0 Y-8.87 Z2.24 F4800.0 E387.485
G1 X-2.0 Y-6.56 Z2.24 F4800.0 E387.608
G1 X-2.4 Y-6.43 Z2.24 F4800.0 E387.63
G1 X-2.4 Y-8.75 Z2.24 F4800.0 E387.752
G1 X-2.8 Y-8.63 Z2.24 F4800.0 E387.774
G1 X-2.8 Y-6.28 Z2.24 F4800.0 E387.899
G1 X-3.2 Y-6.06 Z2.24 F4800.0 E387.923
G1 X-3.2 Y-8.51 Z2.24 F4800.0 E388.052
G1 X-3.6 Y-8.36 Z2.24 F4800.0 E388.075
G1 X-3.6 Y-5.85 Z2.24 F4800.0 E388.208
G1 X-4.0 Y-5.58 Z2.24 F4800.0 E388.233
G1 X-4.0 Y-8.15 Z2.24 F4800.0 E388.368
G1 X-4.4 Y-7.94 Z2.24 F4800.0 E388.392
G1 X-4.4 Y-5.26 Z2.24 F4800.0 E388.534
G1 X-4.8 Y-4.93 Z2.24 F4800.0 E388.561
G1 X-4.8 Y-7.72 Z2.24 F4800.0 E388.709
G1 X-5.2 Y-7.47 Z2.24 F4800.0 E388.734
G1 X-5.2 Y-4.47 Z2.24 F4800.0 E388.892
G1 X-5.6 Y-3.98 Z2.24 F4800.0 E388.926
G1 X-5.6 Y-7.14 Z2.24 F4800.0 E389.093
G1 X-6.0 Y-6.81 Z2.24 F4800.0 E389.12
G1 X-6.0 Y-3.31 Z2.24 F4800.0 E389.305
G1 F1200.0
G1 E388.305
G1 F4800.0
M103
G1 X-8.0 Y-4.28 Z2.24 F4200.0
G1 F1200.0
G1 E389.305
G1 F4200.0
M101
G1 X-8.0 Y4.28 Z2.24 F4800.0 E389.757
G1 F1200.0
G1 E389.757
G1 F4800.0
M103
G1 X-8.4 Y3.53 Z2.24 F4200.0
G1 F1200.0
G1 E389.757
G1 F4200.0
M101
G1 X-8.4 Y-3.53 Z2.24 F4800.0 E390.13
G1 F1200.0
G1 E389.781
G1 F4800.0
M103
G1 X-8.8 Y-2.24 Z2.24 F4200.0
G1 F1200.0
G1 E390.13
G1 F4200.0
M101
G1 X-8.8 Y2.24 Z2.24 F4800.0 E390.366
G1 F1200.0
G1 E389.366
G1 F4800.0
M103
G1 X-7.2 Y-5.53 Z2.24 F4200.0
G1 F1200.0
G1 E390.366
G1 F4200.0
M101
G1 X-7.2 Y5.53 Z2.24 F4800.0 E390.95
G1 X-7.6 Y5.03 Z2.24 F4800.0 E390.984
G1 X-7.6 Y-5.03 Z2.24 F4800.0 E391.515
G1 F1200.0
G1 E390.515
G1 F4800.0
M103
G1 X-4.53 Y-4.53 Z2.24 F4200.0
G1 X-1.25 Y-6.28 Z2.24 F4200.0
G1 X2.45 Y-5.91 Z2.24 F4200.0
G1 X5.32 Y-3.56 Z2.24 F4200.0
G1 X7.6 Y5.03 Z2.24 F4200.0
G1 F1200.0
G1 E391.515
G1 F4200.0
M101
G1 X7.6 Y-5.03 Z2.24 F4800.0 E392.046
G1 F1200.0
G1 E392.046
G1 F4800.0
M103
G1 X8.0 Y-4.28 Z2.24 F4200.0
G1 F1200.0
G1 E392.046
G1 F4200.0
M101
G1 X8.0 Y4.28 Z2.24 F4800.0 E392.498
G1 F1200.0
G1 E392.498
G1 F4800.0
M103
G1 X8.4 Y3.53 Z2.24 F4200.0
G1 F1200.0
G1 E392.498
G1 F4200.0
M101
G1 X8.4 Y-3.53 Z2.24 F4800.0 E392.871
G1 F1200.0
G1 E392.523
G1 F4800.0
M103
G1 X8.8 Y-2.24 Z2.24 F4200.0
G1 F1200.0
G1 E392.871
G1 F4200.0
M101
G1 X8.8 Y2.24 Z2.24 F4800.0 E393.108
G1 F1200.0
G1 E392.108
G1 F4800.0
M103
(</infill>)
(</nestedRing>)
(</rotation>)
(</layer>)
(<layer> 2.511 )
(<supportLayer>)
;M108 R56.0
G1 X5.91 Y-2.45 Z2.51 F4200.0
G1 X2.96 Y-5.65 Z2.51 F4200.0
G1 X-7.4 Y-18.0 Z2.51 F4200.0
G1 F1200.0
G1 E393.108
G1 F4200.0
M101
G1 X7.4 Y-18.0 Z2.51 F4800.0 E393.656
G1 X12.1 Y-16.2 Z2.51 F4800.0 E393.842
G1 X-12.1 Y-16.2 Z2.51 F4800.0 E394.736
G1 X-14.78 Y-14.4 Z2.51 F4800.0 E394.856
G1 X14.78 Y-14.4 Z2.51 F4800.0 E395.949
G1 X16.71 Y-12.6 Z2.51 F4800.0 E396.046
G1 X-16.71 Y-12.6 Z2.51 F4800.0 E397.282
G1 X-18.18 Y-10.8 Z2.51 F4800.0 E397.368
G1 X18.18 Y-10.8 Z2.51 F4800.0 E398.713
G1 X19.2 Y-9.0 Z2.51 F4800.0 E398.789
G1 X5.13 Y-9.0 Z2.51 F4800.0 E399.309
G1 F1200.0
G1 E398.309
G1 F4800.0
M103
G1 X7.49 Y-7.2 Z2.51 F4200.0
G1 F1200.0
G1 E399.309
G1 F4200.0
M101
G1 X20.07 Y-7.2 Z2.51 F4800.0 E399.774
G1 X20.61 Y-5.4 Z2.51 F4800.0 E399.844
G1 X8.85 Y-5.4 Z2.51 F4800.0 E400.279
G1 F1200.0
G1 E399.279
G1 F4800.0
M103
G1 X9.73 Y-3.6 Z2.51 F4200.0
G1 F1200.0
G1 E400.279
G1 F4200.0
M101
G1 X21.01 Y-3.6 Z2.51 F4800.0 E400.696
G1 X21.19 Y-1.8 Z2.51 F4800.0 E400.763
G1 X10.23 Y-1.8 Z2.51 F4800.0 E401.168
G1 F1200.0
G1 E400.359
G1 F4800.0
M103
G1 X10.41 Y0.0 Z2.51 F4200.0
G1 F1200.0
G1 E401.168
G1 F4200.0
M101
G1 X21.28 Y0.0 Z2.51 F4800.0 E401.57
G1 X21.19 Y1.8 Z2.51 F4800.0 E401.637
G1 X10.23 Y1.8 Z2.51 F4800.0 E402.042
G1 F1200.0
G1 E401.174
G1 F4800.0
M103
G1 X9.73 Y3.6 Z2.51 F4200.0
G1 F1200.0
G1 E402.042
G1 F4200.0
M101
G1 X21.01 Y3.6 Z2.51 F4800.0 E402.459
G1 X20.61 Y5.4 Z2.51 F4800.0 E402.528
G1 X8.85 Y5.4 Z2.51 F4800.0 E402.962
G1 F1200.0
G1 E401.962
G1 F4800.0
M103
G1 X7.49 Y7.2 Z2.51 F4200.0
G1 F1200.0
G1 E402.962
G1 F4200.0
M101
G1 X20.07 Y7.2 Z2.51 F4800.0 E403.428
G1 X19.2 Y9.0 Z2.51 F4800.0 E403.502
G1 X5.13 Y9.0 Z2.51 F4800.0 E404.022
G1 F1200.0
G1 E403.022
G1 F4800.0
M103
G1 X7.4 Y18.0 Z2.51 F4200.0
G1 F1200.0
G1 E404.022
G1 F4200.0
M101
G1 X-7.4 Y18.0 Z2.51 F4800.0 E404.569
G1 X-12.1 Y16.2 Z2.51 F4800.0 E404.755
G1 X12.1 Y16.2 Z2.51 F4800.0 E405.65
G1 X14.78 Y14.4 Z2.51 F4800.0 E405.769
G1 X-14.78 Y14.4 Z2.51 F4800.0 E406.862
G1 X-16.71 Y12.6 Z2.51 F4800.0 E406.96
G1 X16.71 Y12.6 Z2.51 F4800.0 E408.195
G1 X18.18 Y10.8 Z2.51 F4800.0 E408.281
G1 X-18.18 Y10.8 Z2.51 F4800.0 E409.626
G1 X-19.2 Y9.0 Z2.51 F4800.0 E409.703
G1 X-5.13 Y9.0 Z2.51 F4800.0 E410.223
G1 F1200.0
G1 E409.223
G1 F4800.0
M103
G1 X-7.49 Y7.2 Z2.51 F4200.0
G1 F1200.0
G1 E410.223
G1 F4200.0
M101
G1 X-20.07 Y7.2 Z2.51 F4800.0 E410.688
G1 X-20.61 Y5.4 Z2.51 F4800.0 E410.757
G1 X-8.85 Y5.4 Z2.51 F4800.0 E411.192
G1 F1200.0
G1 E410.192
G1 F4800.0
M103
G1 X-9.73 Y3.6 Z2.51 F4200.0
G1 F1200.0
G1 E411.192
G1 F4200.0
M101
G1 X-21.01 Y3.6 Z2.51 F4800.0 E411.61
G1 X-21.19 Y1.8 Z2.51 F4800.0 E411.676
G1 X-10.23 Y1.8 Z2.51 F4800.0 E412.082
G1 F1200.0
G1 E411.273
G1 F4800.0
M103
G1 X-10.41 Y0.0 Z2.51 F4200.0
G1 F1200.0
G1 E412.082
G1 F4200.0
M101
G1 X-21.28 Y0.0 Z2.51 F4800.0 E412.484
G1 X-21.19 Y-1.8 Z2.51 F4800.0 E412.55
G1 X-10.23 Y-1.8 Z2.51 F4800.0 E412.956
G1 F1200.0
G1 E412.088
G1 F4800.0
M103
G1 X-9.73 Y-3.6 Z2.51 F4200.0
G1 F1200.0
G1 E412.956
G1 F4200.0
M101
G1 X-21.01 Y-3.6 Z2.51 F4800.0 E413.373
G1 X-20.61 Y-5.4 Z2.51 F4800.0 E413.441
G1 X-8.85 Y-5.4 Z2.51 F4800.0 E413.876
G1 F1200.0
G1 E412.876
G1 F4800.0
M103
G1 X-7.49 Y-7.2 Z2.51 F4200.0
G1 F1200.0
G1 E413.876
G1 F4200.0
M101
G1 X-20.07 Y-7.2 Z2.51 F4800.0 E414.341
G1 X-19.2 Y-9.0 Z2.51 F4800.0 E414.415
G1 X-5.13 Y-9.0 Z2.51 F4800.0 E414.935
G1 F1200.0
G1 E413.935
G1 F4800.0
M103
;M108 R80.0
(</supportLayer>)
(<rotation> (-1+1.22464679915e-16j) )
(<nestedRing>)
(<boundaryPerimeter>)
(<boundaryPoint> X-9.808 Y1.951 Z2.511 </boundaryPoint>)
(<boundaryPoint> X-10.001 Y-0.0 Z2.511 </boundaryPoint>)
(<boundaryPoint> X-9.808 Y-1.951 Z2.511 </boundaryPoint>)
(<boundaryPoint> X-9.239 Y-3.827 Z2.511 </boundaryPoint>)
(<boundaryPoint> X-8.315 Y-5.556 Z2.511 </boundaryPoint>)
(<boundaryPoint> X-7.071 Y-7.071 Z2.511 </boundaryPoint>)
(<boundaryPoint> X-5.556 Y-8.315 Z2.511 </boundaryPoint>)
(<boundaryPoint> X-3.827 Y-9.239 Z2.511 </boundaryPoint>)
(<boundaryPoint> X-1.951 Y-9.808 Z2.511 </boundaryPoint>)
(<boundaryPoint> X0.0 Y-10.001 Z2.511 </boundaryPoint>)
(<boundaryPoint> X1.951 Y-9.808 Z2.511 </boundaryPoint>)
(<boundaryPoint> X3.827 Y-9.239 Z2.511 </boundaryPoint>)
(<boundaryPoint> X5.556 Y-8.315 Z2.511 </boundaryPoint>)
(<boundaryPoint> X7.071 Y-7.071 Z2.511 </boundaryPoint>)
(<boundaryPoint> X8.315 Y-5.556 Z2.511 </boundaryPoint>)
(<boundaryPoint> X9.239 Y-3.827 Z2.511 </boundaryPoint>)
(<boundaryPoint> X9.808 Y-1.951 Z2.511 </boundaryPoint>)
(<boundaryPoint> X10.001 Y0.0 Z2.511 </boundaryPoint>)
(<boundaryPoint> X9.808 Y1.951 Z2.511 </boundaryPoint>)
(<boundaryPoint> X9.239 Y3.827 Z2.511 </boundaryPoint>)
(<boundaryPoint> X8.315 Y5.556 Z2.511 </boundaryPoint>)
(<boundaryPoint> X7.071 Y7.071 Z2.511 </boundaryPoint>)
(<boundaryPoint> X5.556 Y8.315 Z2.511 </boundaryPoint>)
(<boundaryPoint> X3.827 Y9.239 Z2.511 </boundaryPoint>)
(<boundaryPoint> X1.951 Y9.808 Z2.511 </boundaryPoint>)
(<boundaryPoint> X-0.0 Y10.001 Z2.511 </boundaryPoint>)
(<boundaryPoint> X-1.951 Y9.808 Z2.511 </boundaryPoint>)
(<boundaryPoint> X-3.827 Y9.239 Z2.511 </boundaryPoint>)
(<boundaryPoint> X-5.556 Y8.315 Z2.511 </boundaryPoint>)
(<boundaryPoint> X-7.071 Y7.071 Z2.511 </boundaryPoint>)
(<boundaryPoint> X-8.315 Y5.556 Z2.511 </boundaryPoint>)
(<boundaryPoint> X-9.239 Y3.827 Z2.511 </boundaryPoint>)
(<loop> inner )
G1 X-4.49 Y-4.82 Z2.51 F4200.0
G1 F1200.0
G1 E414.935
G1 F4200.0
M101
G1 X-4.67 Y-4.67 Z2.51 F4800.0 E414.948
G1 X-5.49 Y-3.67 Z2.51 F4800.0 E415.016
G1 X-6.1 Y-2.53 Z2.51 F4800.0 E415.085
G1 X-6.48 Y-1.29 Z2.51 F4800.0 E415.153
G1 X-6.61 Y0.0 Z2.51 F4800.0 E415.222
G1 X-6.48 Y1.29 Z2.51 F4800.0 E415.29
G1 X-6.1 Y2.53 Z2.51 F4800.0 E415.358
G1 X-5.49 Y3.67 Z2.51 F4800.0 E415.427
G1 X-4.67 Y4.67 Z2.51 F4800.0 E415.495
G1 X-3.67 Y5.49 Z2.51 F4800.0 E415.564
G1 X-2.53 Y6.1 Z2.51 F4800.0 E415.632
G1 X-1.29 Y6.48 Z2.51 F4800.0 E415.7
G1 X0.0 Y6.61 Z2.51 F4800.0 E415.769
G1 X1.29 Y6.48 Z2.51 F4800.0 E415.837
G1 X2.53 Y6.1 Z2.51 F4800.0 E415.906
G1 X3.67 Y5.49 Z2.51 F4800.0 E415.974
G1 X4.67 Y4.67 Z2.51 F4800.0 E416.042
G1 X5.49 Y3.67 Z2.51 F4800.0 E416.111
G1 X6.1 Y2.53 Z2.51 F4800.0 E416.179
G1 X6.48 Y1.29 Z2.51 F4800.0 E416.248
G1 X6.61 Y-0.0 Z2.51 F4800.0 E416.316
G1 X6.48 Y-1.29 Z2.51 F4800.0 E416.384
G1 X6.1 Y-2.53 Z2.51 F4800.0 E416.453
G1 X5.49 Y-3.67 Z2.51 F4800.0 E416.521
G1 X4.67 Y-4.67 Z2.51 F4800.0 E416.59
G1 X3.67 Y-5.49 Z2.51 F4800.0 E416.658
G1 X2.53 Y-6.1 Z2.51 F4800.0 E416.727
G1 X1.29 Y-6.48 Z2.51 F4800.0 E416.795
G1 X-0.0 Y-6.61 Z2.51 F4800.0 E416.863
G1 X-1.29 Y-6.48 Z2.51 F4800.0 E416.932
G1 X-2.53 Y-6.1 Z2.51 F4800.0 E417.0
G1 X-3.67 Y-5.49 Z2.51 F4800.0 E417.069
G1 X-4.49 Y-4.82 Z2.51 F4800.0 E417.124
G1 F1200.0
G1 E416.124
G1 F4800.0
M103
(</loop>)
(<loop> outer )
G1 X-6.97 Y-6.25 Z2.51 F4200.0
G1 F1200.0
G1 E417.124
G1 F4200.0
M101
G1 X-6.82 Y-6.43 Z2.51 F4800.0 E417.137
G1 X-6.65 Y-6.65 Z2.51 F4800.0 E417.151
G1 X-5.22 Y-7.81 Z2.51 F4800.0 E417.249
G1 X-3.6 Y-8.68 Z2.51 F4800.0 E417.346
G1 X-1.83 Y-9.22 Z2.51 F4800.0 E417.443
G1 X-0.0 Y-9.4 Z2.51 F4800.0 E417.541
G1 X1.83 Y-9.22 Z2.51 F4800.0 E417.638
G1 X3.6 Y-8.68 Z2.51 F4800.0 E417.735
G1 X5.22 Y-7.81 Z2.51 F4800.0 E417.833
G1 X6.65 Y-6.65 Z2.51 F4800.0 E417.93
G1 X7.81 Y-5.22 Z2.51 F4800.0 E418.027
G1 X8.68 Y-3.6 Z2.51 F4800.0 E418.125
G1 X9.22 Y-1.83 Z2.51 F4800.0 E418.222
G1 X9.4 Y-0.0 Z2.51 F4800.0 E418.319
G1 X9.22 Y1.83 Z2.51 F4800.0 E418.416
G1 X8.68 Y3.6 Z2.51 F4800.0 E418.514
G1 X7.81 Y5.22 Z2.51 F4800.0 E418.611
G1 X6.65 Y6.65 Z2.51 F4800.0 E418.708
G1 X5.22 Y7.81 Z2.51 F4800.0 E418.806
G1 X3.6 Y8.68 Z2.51 F4800.0 E418.903
G1 X1.83 Y9.22 Z2.51 F4800.0 E419.0
G1 X0.0 Y9.4 Z2.51 F4800.0 E419.098
G1 X-1.83 Y9.22 Z2.51 F4800.0 E419.195
G1 X-3.6 Y8.68 Z2.51 F4800.0 E419.292
G1 X-5.22 Y7.81 Z2.51 F4800.0 E419.39
G1 X-6.65 Y6.65 Z2.51 F4800.0 E419.487
G1 X-7.81 Y5.22 Z2.51 F4800.0 E419.584
G1 X-8.68 Y3.6 Z2.51 F4800.0 E419.682
G1 X-9.22 Y1.83 Z2.51 F4800.0 E419.779
G1 X-9.4 Y0.0 Z2.51 F4800.0 E419.876
G1 X-9.22 Y-1.83 Z2.51 F4800.0 E419.974
G1 X-8.68 Y-3.6 Z2.51 F4800.0 E420.071
G1 X-7.81 Y-5.22 Z2.51 F4800.0 E420.168
G1 X-6.97 Y-6.25 Z2.51 F4800.0 E420.238
G1 F1200.0
G1 E420.238
G1 F4800.0
M103
(</loop>)
(<edge> outer )
;M108 R40.0
G1 X-7.28 Y-6.5 Z2.51 F4200.0
G1 F1200.0
G1 E420.238
G1 F4200.0
M101
G1 X-7.13 Y-6.69 Z2.51 F2400.0 E420.251
G1 X-6.93 Y-6.93 Z2.51 F2400.0 E420.268
G1 X-5.44 Y-8.15 Z2.51 F2400.0 E420.369
G1 X-3.75 Y-9.05 Z2.51 F2400.0 E420.47
G1 X-1.91 Y-9.61 Z2.51 F2400.0 E420.572
G1 X-0.0 Y-9.8 Z2.51 F2400.0 E420.673
G1 X1.91 Y-9.61 Z2.51 F2400.0 E420.775
G1 X3.75 Y-9.05 Z2.51 F2400.0 E420.876
G1 X5.44 Y-8.15 Z2.51 F2400.0 E420.978
G1 X6.93 Y-6.93 Z2.51 F2400.0 E421.079
G1 X8.15 Y-5.44 Z2.51 F2400.0 E421.181
G1 X9.05 Y-3.75 Z2.51 F2400.0 E421.282
G1 X9.61 Y-1.91 Z2.51 F2400.0 E421.384
G1 X9.8 Y-0.0 Z2.51 F2400.0 E421.485
G1 X9.61 Y1.91 Z2.51 F2400.0 E421.587
G1 X9.05 Y3.75 Z2.51 F2400.0 E421.688
G1 X8.15 Y5.44 Z2.51 F2400.0 E421.79
G1 X6.93 Y6.93 Z2.51 F2400.0 E421.891
G1 X5.44 Y8.15 Z2.51 F2400.0 E421.993
G1 X3.75 Y9.05 Z2.51 F2400.0 E422.094
G1 X1.91 Y9.61 Z2.51 F2400.0 E422.196
G1 X0.0 Y9.8 Z2.51 F2400.0 E422.297
G1 X-1.91 Y9.61 Z2.51 F2400.0 E422.399
G1 X-3.75 Y9.05 Z2.51 F2400.0 E422.5
G1 X-5.44 Y8.15 Z2.51 F2400.0 E422.601
G1 X-6.93 Y6.93 Z2.51 F2400.0 E422.703
G1 X-8.15 Y5.44 Z2.51 F2400.0 E422.804
G1 X-9.05 Y3.75 Z2.51 F2400.0 E422.906
G1 X-9.61 Y1.91 Z2.51 F2400.0 E423.007
G1 X-9.8 Y0.0 Z2.51 F2400.0 E423.109
G1 X-9.61 Y-1.91 Z2.51 F2400.0 E423.21
G1 X-9.05 Y-3.75 Z2.51 F2400.0 E423.312
G1 X-8.15 Y-5.44 Z2.51 F2400.0 E423.413
G1 X-7.28 Y-6.5 Z2.51 F2400.0 E423.486
G1 F1200.0
G1 E422.486
G1 F2400.0
M103
(</edge>)
(</boundaryPerimeter>)
(<nestedRing>)
(<boundaryPerimeter>)
(<boundaryPoint> X-5.888 Y1.171 Z2.511 </boundaryPoint>)
(<boundaryPoint> X-5.546 Y2.297 Z2.511 </boundaryPoint>)
(<boundaryPoint> X-4.991 Y3.335 Z2.511 </boundaryPoint>)
(<boundaryPoint> X-4.245 Y4.245 Z2.511 </boundaryPoint>)
(<boundaryPoint> X-3.335 Y4.991 Z2.511 </boundaryPoint>)
(<boundaryPoint> X-2.297 Y5.546 Z2.511 </boundaryPoint>)
(<boundaryPoint> X-1.171 Y5.888 Z2.511 </boundaryPoint>)
(<boundaryPoint> X0.0 Y6.003 Z2.511 </boundaryPoint>)
(<boundaryPoint> X1.171 Y5.888 Z2.511 </boundaryPoint>)
(<boundaryPoint> X2.297 Y5.546 Z2.511 </boundaryPoint>)
(<boundaryPoint> X3.335 Y4.991 Z2.511 </boundaryPoint>)
(<boundaryPoint> X4.245 Y4.245 Z2.511 </boundaryPoint>)
(<boundaryPoint> X4.991 Y3.335 Z2.511 </boundaryPoint>)
(<boundaryPoint> X5.546 Y2.297 Z2.511 </boundaryPoint>)
(<boundaryPoint> X5.888 Y1.171 Z2.511 </boundaryPoint>)
(<boundaryPoint> X6.003 Y-0.0 Z2.511 </boundaryPoint>)
(<boundaryPoint> X5.888 Y-1.171 Z2.511 </boundaryPoint>)
(<boundaryPoint> X5.546 Y-2.297 Z2.511 </boundaryPoint>)
(<boundaryPoint> X4.991 Y-3.335 Z2.511 </boundaryPoint>)
(<boundaryPoint> X4.245 Y-4.245 Z2.511 </boundaryPoint>)
(<boundaryPoint> X3.335 Y-4.991 Z2.511 </boundaryPoint>)
(<boundaryPoint> X2.297 Y-5.546 Z2.511 </boundaryPoint>)
(<boundaryPoint> X1.171 Y-5.888 Z2.511 </boundaryPoint>)
(<boundaryPoint> X-0.0 Y-6.003 Z2.511 </boundaryPoint>)
(<boundaryPoint> X-1.171 Y-5.888 Z2.511 </boundaryPoint>)
(<boundaryPoint> X-2.297 Y-5.546 Z2.511 </boundaryPoint>)
(<boundaryPoint> X-3.335 Y-4.991 Z2.511 </boundaryPoint>)
(<boundaryPoint> X-4.245 Y-4.245 Z2.511 </boundaryPoint>)
(<boundaryPoint> X-4.991 Y-3.335 Z2.511 </boundaryPoint>)
(<boundaryPoint> X-5.546 Y-2.297 Z2.511 </boundaryPoint>)
(<boundaryPoint> X-5.888 Y-1.171 Z2.511 </boundaryPoint>)
(<boundaryPoint> X-6.003 Y0.0 Z2.511 </boundaryPoint>)
(<edge> inner )
G1 X-4.2 Y-4.54 Z2.51 F4200.0
G1 F1200.0
G1 E423.486
G1 F4200.0
M101
G1 X-4.39 Y-4.39 Z2.51 F2400.0 E423.498
G1 X-5.16 Y-3.45 Z2.51 F2400.0 E423.563
G1 X-5.73 Y-2.37 Z2.51 F2400.0 E423.627
G1 X-6.09 Y-1.21 Z2.51 F2400.0 E423.691
G1 X-6.2 Y0.0 Z2.51 F2400.0 E423.755
G1 X-6.09 Y1.21 Z2.51 F2400.0 E423.82
G1 X-5.73 Y2.37 Z2.51 F2400.0 E423.884
G1 X-5.16 Y3.45 Z2.51 F2400.0 E423.948
G1 X-4.39 Y4.39 Z2.51 F2400.0 E424.012
G1 X-3.45 Y5.16 Z2.51 F2400.0 E424.077
G1 X-2.37 Y5.73 Z2.51 F2400.0 E424.141
G1 X-1.21 Y6.09 Z2.51 F2400.0 E424.205
G1 X0.0 Y6.2 Z2.51 F2400.0 E424.269
G1 X1.21 Y6.09 Z2.51 F2400.0 E424.333
G1 X2.37 Y5.73 Z2.51 F2400.0 E424.398
G1 X3.45 Y5.16 Z2.51 F2400.0 E424.462
G1 X4.39 Y4.39 Z2.51 F2400.0 E424.526
G1 X5.16 Y3.45 Z2.51 F2400.0 E424.59
G1 X5.73 Y2.37 Z2.51 F2400.0 E424.655
G1 X6.09 Y1.21 Z2.51 F2400.0 E424.719
G1 X6.2 Y-0.0 Z2.51 F2400.0 E424.783
G1 X6.09 Y-1.21 Z2.51 F2400.0 E424.847
G1 X5.73 Y-2.37 Z2.51 F2400.0 E424.912
G1 X5.16 Y-3.45 Z2.51 F2400.0 E424.976
G1 X4.39 Y-4.39 Z2.51 F2400.0 E425.04
G1 X3.45 Y-5.16 Z2.51 F2400.0 E425.104
G1 X2.37 Y-5.73 Z2.51 F2400.0 E425.169
G1 X1.21 Y-6.09 Z2.51 F2400.0 E425.233
G1 X-0.0 Y-6.2 Z2.51 F2400.0 E425.297
G1 X-1.21 Y-6.09 Z2.51 F2400.0 E425.361
G1 X-2.37 Y-5.73 Z2.51 F2400.0 E425.426
G1 X-3.45 Y-5.16 Z2.51 F2400.0 E425.49
G1 X-4.2 Y-4.54 Z2.51 F2400.0 E425.542
G1 F1200.0
G1 E424.542
G1 F2400.0
M103
(</edge>)
(</boundaryPerimeter>)
(</nestedRing>)
(<infill>)
(<infillBoundary>)
(<infillPoint> X-9.217 Y1.833 Z0.945 </infillPoint>)
(<infillPoint> X-9.398 Y0.0 Z0.945 </infillPoint>)
(<infillPoint> X-9.217 Y-1.833 Z0.945 </infillPoint>)
(<infillPoint> X-8.682 Y-3.596 Z0.945 </infillPoint>)
(<infillPoint> X-7.814 Y-5.221 Z0.945 </infillPoint>)
(<infillPoint> X-6.645 Y-6.645 Z0.945 </infillPoint>)
(<infillPoint> X-5.221 Y-7.814 Z0.945 </infillPoint>)
(<infillPoint> X-3.596 Y-8.682 Z0.945 </infillPoint>)
(<infillPoint> X-1.833 Y-9.217 Z0.945 </infillPoint>)
(<infillPoint> X-0.0 Y-9.398 Z0.945 </infillPoint>)
(<infillPoint> X1.833 Y-9.217 Z0.945 </infillPoint>)
(<infillPoint> X3.596 Y-8.682 Z0.945 </infillPoint>)
(<infillPoint> X5.221 Y-7.814 Z0.945 </infillPoint>)
(<infillPoint> X6.645 Y-6.645 Z0.945 </infillPoint>)
(<infillPoint> X7.814 Y-5.221 Z0.945 </infillPoint>)
(<infillPoint> X8.682 Y-3.596 Z0.945 </infillPoint>)
(<infillPoint> X9.217 Y-1.833 Z0.945 </infillPoint>)
(<infillPoint> X9.398 Y-0.0 Z0.945 </infillPoint>)
(<infillPoint> X9.217 Y1.833 Z0.945 </infillPoint>)
(<infillPoint> X8.682 Y3.596 Z0.945 </infillPoint>)
(<infillPoint> X7.814 Y5.221 Z0.945 </infillPoint>)
(<infillPoint> X6.645 Y6.645 Z0.945 </infillPoint>)
(<infillPoint> X5.221 Y7.814 Z0.945 </infillPoint>)
(<infillPoint> X3.596 Y8.682 Z0.945 </infillPoint>)
(<infillPoint> X1.833 Y9.217 Z0.945 </infillPoint>)
(<infillPoint> X0.0 Y9.398 Z0.945 </infillPoint>)
(<infillPoint> X-1.833 Y9.217 Z0.945 </infillPoint>)
(<infillPoint> X-3.596 Y8.682 Z0.945 </infillPoint>)
(<infillPoint> X-5.221 Y7.814 Z0.945 </infillPoint>)
(<infillPoint> X-6.645 Y6.645 Z0.945 </infillPoint>)
(<infillPoint> X-7.814 Y5.221 Z0.945 </infillPoint>)
(<infillPoint> X-8.682 Y3.596 Z0.945 </infillPoint>)
(</infillBoundary>)
(<infillBoundary>)
(<infillPoint> X-6.479 Y1.289 Z0.945 </infillPoint>)
(<infillPoint> X-6.103 Y2.528 Z0.945 </infillPoint>)
(<infillPoint> X-5.492 Y3.67 Z0.945 </infillPoint>)
(<infillPoint> X-4.671 Y4.671 Z0.945 </infillPoint>)
(<infillPoint> X-3.67 Y5.492 Z0.945 </infillPoint>)
(<infillPoint> X-2.528 Y6.103 Z0.945 </infillPoint>)
(<infillPoint> X-1.289 Y6.479 Z0.945 </infillPoint>)
(<infillPoint> X0.0 Y6.606 Z0.945 </infillPoint>)
(<infillPoint> X1.289 Y6.479 Z0.945 </infillPoint>)
(<infillPoint> X2.528 Y6.103 Z0.945 </infillPoint>)
(<infillPoint> X3.67 Y5.492 Z0.945 </infillPoint>)
(<infillPoint> X4.671 Y4.671 Z0.945 </infillPoint>)
(<infillPoint> X5.492 Y3.67 Z0.945 </infillPoint>)
(<infillPoint> X6.103 Y2.528 Z0.945 </infillPoint>)
(<infillPoint> X6.479 Y1.289 Z0.945 </infillPoint>)
(<infillPoint> X6.606 Y-0.0 Z0.945 </infillPoint>)
(<infillPoint> X6.479 Y-1.289 Z0.945 </infillPoint>)
(<infillPoint> X6.103 Y-2.528 Z0.945 </infillPoint>)
(<infillPoint> X5.492 Y-3.67 Z0.945 </infillPoint>)
(<infillPoint> X4.671 Y-4.671 Z0.945 </infillPoint>)
(<infillPoint> X3.67 Y-5.492 Z0.945 </infillPoint>)
(<infillPoint> X2.528 Y-6.103 Z0.945 </infillPoint>)
(<infillPoint> X1.289 Y-6.479 Z0.945 </infillPoint>)
(<infillPoint> X-0.0 Y-6.606 Z0.945 </infillPoint>)
(<infillPoint> X-1.289 Y-6.479 Z0.945 </infillPoint>)
(<infillPoint> X-2.528 Y-6.103 Z0.945 </infillPoint>)
(<infillPoint> X-3.67 Y-5.492 Z0.945 </infillPoint>)
(<infillPoint> X-4.671 Y-4.671 Z0.945 </infillPoint>)
(<infillPoint> X-5.492 Y-3.67 Z0.945 </infillPoint>)
(<infillPoint> X-6.103 Y-2.528 Z0.945 </infillPoint>)
(<infillPoint> X-6.479 Y-1.289 Z0.945 </infillPoint>)
(<infillPoint> X-6.606 Y0.0 Z0.945 </infillPoint>)
(</infillBoundary>)
;M108 R80.0
G1 X2.24 Y-8.8 Z2.51 F4200.0
G1 F1200.0
G1 E425.542
G1 F4200.0
M101
G1 X-2.24 Y-8.8 Z2.51 F4800.0 E425.778
G1 F1200.0
G1 E424.778
G1 F4800.0
M103
G1 X3.56 Y-5.32 Z2.51 F4200.0
G1 X9.0 Y1.2 Z2.51 F4200.0
G1 F1200.0
G1 E425.778
G1 F4200.0
M101
G1 X9.12 Y-0.0 Z2.51 F4800.0 E425.842
G1 X9.08 Y-0.4 Z2.51 F4800.0 E425.863
G1 X6.89 Y-0.0 Z2.51 F4800.0 E425.981
G1 X6.77 Y1.2 Z2.51 F4800.0 E426.045
G1 X6.28 Y2.8 Z2.51 F4800.0 E426.133
G1 X6.82 Y2.52 Z2.51 F4800.0 E426.165
G1 X7.14 Y1.13 Z2.51 F4800.0 E426.241
G1 X8.96 Y1.6 Z2.51 F4800.0 E426.34
G1 X8.36 Y3.6 Z2.51 F4800.0 E426.45
G1 X7.47 Y5.2 Z2.51 F4800.0 E426.547
G1 X6.06 Y3.2 Z2.51 F4800.0 E426.676
G1 X5.58 Y4.0 Z2.51 F4800.0 E426.725
G1 X4.93 Y4.8 Z2.51 F4800.0 E426.78
G1 X7.14 Y5.6 Z2.51 F4800.0 E426.904
G1 X6.48 Y6.4 Z2.51 F4800.0 E426.959
G1 X5.03 Y7.6 Z2.51 F4800.0 E427.059
G1 X4.47 Y5.2 Z2.51 F4800.0 E427.189
G1 X3.98 Y5.6 Z2.51 F4800.0 E427.222
G1 X3.31 Y6.0 Z2.51 F4800.0 E427.263
G1 X4.28 Y8.0 Z2.51 F4800.0 E427.381
G1 X3.53 Y8.4 Z2.51 F4800.0 E427.425
G1 X2.51 Y6.4 Z2.51 F4800.0 E427.544
G1 X1.14 Y7.0 Z2.51 F4800.0 E427.623
G1 X0.86 Y7.0 Z2.51 F4800.0 E427.638
G1 X0.89 Y6.8 Z2.51 F4800.0 E427.649
G1 X-0.89 Y6.8 Z2.51 F4800.0 E427.742
G1 X-2.17 Y6.6 Z2.51 F4800.0 E427.811
G1 X-2.86 Y7.0 Z2.51 F4800.0 E427.853
G1 X-3.14 Y7.0 Z2.51 F4800.0 E427.868
G1 X-3.53 Y8.4 Z2.51 F4800.0 E427.945
G1 X-4.28 Y8.0 Z2.51 F4800.0 E427.989
G1 X-3.31 Y6.0 Z2.51 F4800.0 E428.107
G1 X-3.98 Y5.6 Z2.51 F4800.0 E428.148
G1 X-4.47 Y5.2 Z2.51 F4800.0 E428.181
G1 X-5.03 Y7.6 Z2.51 F4800.0 E428.311
G1 X-6.48 Y6.4 Z2.51 F4800.0 E428.411
G1 X-7.14 Y5.6 Z2.51 F4800.0 E428.466
G1 X-4.93 Y4.8 Z2.51 F4800.0 E428.59
G1 X-5.58 Y4.0 Z2.51 F4800.0 E428.644
G1 X-6.06 Y3.2 Z2.51 F4800.0 E428.694
G1 X-7.47 Y5.2 Z2.51 F4800.0 E428.823
G1 X-8.36 Y3.6 Z2.51 F4800.0 E428.92
G1 X-8.96 Y1.6 Z2.51 F4800.0 E429.03
G1 X-6.28 Y2.8 Z2.51 F4800.0 E429.185
G1 X-6.77 Y1.2 Z2.51 F4800.0 E429.274
G1 X-6.89 Y0.0 Z2.51 F4800.0 E429.337
G1 X-6.85 Y-0.4 Z2.51 F4800.0 E429.359
G1 X-8.86 Y1.0 Z2.51 F4800.0 E429.488
G1 X-9.0 Y1.2 Z2.51 F4800.0 E429.501
G1 X-9.14 Y1.0 Z2.51 F4800.0 E429.514
G1 X-9.04 Y0.8 Z2.51 F4800.0 E429.526
G1 X-9.12 Y0.0 Z2.51 F4800.0 E429.568
G1 X-8.96 Y-1.6 Z2.51 F4800.0 E429.653
G1 X-8.75 Y-2.4 Z2.51 F4800.0 E429.697
G1 X-6.81 Y-0.8 Z2.51 F4800.0 E429.83
G1 X-6.77 Y-1.2 Z2.51 F4800.0 E429.851
G1 X-6.28 Y-2.8 Z2.51 F4800.0 E429.939
G1 X-5.58 Y-4.0 Z2.51 F4800.0 E430.013
G1 X-5.26 Y-4.4 Z2.51 F4800.0 E430.04
G1 X-8.63 Y-2.8 Z2.51 F4800.0 E430.237
G1 X-8.36 Y-3.6 Z2.51 F4800.0 E430.282
G1 X-7.47 Y-5.2 Z2.51 F4800.0 E430.379
G1 X-7.0 Y-5.13 Z2.51 F4800.0 E430.404
G1 X-7.14 Y-5.6 Z2.51 F4800.0 E430.43
G1 X-6.48 Y-6.4 Z2.51 F4800.0 E430.484
G1 X-5.53 Y-7.2 Z2.51 F4800.0 E430.55
G1 X-5.14 Y-7.0 Z2.51 F4800.0 E430.573
G1 X-5.03 Y-7.6 Z2.51 F4800.0 E430.606
G1 X-4.86 Y-7.0 Z2.51 F4800.0 E430.638
G1 X-4.93 Y-4.8 Z2.51 F4800.0 E430.755
G1 X-3.98 Y-5.6 Z2.51 F4800.0 E430.82
G1 X-3.31 Y-6.0 Z2.51 F4800.0 E430.861
G1 X-4.28 Y-8.0 Z2.51 F4800.0 E430.979
G1 X-3.53 Y-8.4 Z2.51 F4800.0 E431.023
G1 X-2.51 Y-6.4 Z2.51 F4800.0 E431.142
G1 X-0.89 Y-6.8 Z2.51 F4800.0 E431.23
G1 X0.89 Y-6.8 Z2.51 F4800.0 E431.324
G1 X2.51 Y-6.4 Z2.51 F4800.0 E431.412
G1 X2.86 Y-7.0 Z2.51 F4800.0 E431.449
M73 P11 (display progress)
G1 X3.14 Y-7.0 Z2.51 F4800.0 E431.464
G1 X3.53 Y-8.4 Z2.51 F4800.0 E431.541
G1 X5.03 Y-7.6 Z2.51 F4800.0 E431.63
G1 X6.01 Y-6.8 Z2.51 F4800.0 E431.697
G1 X3.31 Y-6.0 Z2.51 F4800.0 E431.846
G1 X3.98 Y-5.6 Z2.51 F4800.0 E431.887
G1 X4.47 Y-5.2 Z2.51 F4800.0 E431.921
G1 X4.86 Y-5.0 Z2.51 F4800.0 E431.944
G1 X4.93 Y-4.8 Z2.51 F4800.0 E431.955
G1 X6.48 Y-6.4 Z2.51 F4800.0 E432.073
G1 X7.72 Y-4.8 Z2.51 F4800.0 E432.18
G1 X5.26 Y-4.4 Z2.51 F4800.0 E432.312
G1 X5.58 Y-4.0 Z2.51 F4800.0 E432.339
G1 X6.28 Y-2.8 Z2.51 F4800.0 E432.412
G1 X6.86 Y-3.13 Z2.51 F4800.0 E432.447
G1 X7.14 Y-3.13 Z2.51 F4800.0 E432.462
G1 X7.94 Y-4.4 Z2.51 F4800.0 E432.542
G1 X8.36 Y-3.6 Z2.51 F4800.0 E432.59
G1 X8.87 Y-2.0 Z2.51 F4800.0 E432.678
G1 X9.04 Y-0.8 Z2.51 F4800.0 E432.742
G1 X7.14 Y-2.87 Z2.51 F4800.0 E432.891
G1 X6.86 Y-2.87 Z2.51 F4800.0 E432.906
G1 X6.43 Y-2.4 Z2.51 F4800.0 E432.939
G1 X6.77 Y-1.2 Z2.51 F4800.0 E433.005
G1 X6.85 Y-0.4 Z2.51 F4800.0 E433.047
G1 F1200.0
G1 E432.047
G1 F4800.0
M103
G1 X4.53 Y4.53 Z2.51 F4200.0
G1 X-2.24 Y8.8 Z2.51 F4200.0
G1 F1200.0
G1 E433.047
G1 F4200.0
M101
G1 X2.24 Y8.8 Z2.51 F4800.0 E433.284
G1 F1200.0
G1 E432.284
G1 F4800.0
M103
(</infill>)
(</nestedRing>)
(</rotation>)
(</layer>)
(<layer> 2.781 )
(<supportLayer>)
;M108 R56.0
G1 X-1.25 Y6.28 Z2.78 F4200.0
G1 X-4.53 Y4.53 Z2.78 F4200.0
G1 X-6.28 Y1.25 Z2.78 F4200.0
G1 X-5.91 Y-2.45 Z2.78 F4200.0
G1 X-3.01 Y-5.62 Z2.78 F4200.0
G1 X-7.4 Y-18.0 Z2.78 F4200.0
G1 F1200.0
G1 E433.284
G1 F4200.0
M101
G1 X7.4 Y-18.0 Z2.78 F4800.0 E433.832
G1 X7.49 Y-16.2 Z2.78 F4800.0 E433.898
G1 X12.1 Y-16.2 Z2.78 F4800.0 E434.069
G1 X10.54 Y-14.4 Z2.78 F4800.0 E434.157
G1 X14.78 Y-14.4 Z2.78 F4800.0 E434.314
G1 X16.46 Y-12.6 Z2.78 F4800.0 E434.405
G1 X12.71 Y-12.6 Z2.78 F4800.0 E434.543
G1 F1200.0
G1 E433.543
G1 F4800.0
M103
G1 X14.19 Y-10.8 Z2.78 F4200.0
G1 F1200.0
G1 E434.543
G1 F4200.0
M101
G1 X16.8 Y-10.8 Z2.78 F4800.0 E434.64
G1 X17.1 Y-9.0 Z2.78 F4800.0 E434.708
G1 X15.39 Y-9.0 Z2.78 F4800.0 E434.771
G1 F1200.0
G1 E433.771
G1 F4800.0
M103
G1 X16.36 Y-7.2 Z2.78 F4200.0
G1 F1200.0
G1 E434.771
G1 F4200.0
M101
G1 X17.41 Y-7.2 Z2.78 F4800.0 E434.81
G1 X17.61 Y-5.4 Z2.78 F4800.0 E434.877
G1 X16.98 Y-5.4 Z2.78 F4800.0 E434.9
G1 F1200.0
G1 E434.019
G1 F4800.0
M103
G1 X17.53 Y-3.6 Z2.78 F4200.0
G1 F1200.0
G1 E434.9
G1 F4200.0
M101
G1 X17.71 Y-3.6 Z2.78 F4800.0 E434.906
G1 X21.19 Y-1.8 Z2.78 F4800.0 E435.051
G1 X17.73 Y-1.8 Z2.78 F4800.0 E435.179
G1 F1200.0
G1 E434.179
G1 F4800.0
M103
G1 X17.73 Y1.8 Z2.78 F4200.0
G1 F1200.0
G1 E435.179
G1 F4200.0
M101
G1 X21.19 Y1.8 Z2.78 F4800.0 E435.307
G1 X17.61 Y5.4 Z2.78 F4800.0 E435.495
G1 X16.98 Y5.4 Z2.78 F4800.0 E435.518
G1 F1200.0
G1 E434.669
G1 F4800.0
M103
G1 X17.41 Y7.2 Z2.78 F4200.0
G1 F1200.0
G1 E435.518
G1 F4200.0
M101
G1 X16.36 Y7.2 Z2.78 F4800.0 E435.557
G1 X17.1 Y9.0 Z2.78 F4800.0 E435.629
G1 X15.39 Y9.0 Z2.78 F4800.0 E435.692
G1 X16.8 Y10.8 Z2.78 F4800.0 E435.777
G1 X14.19 Y10.8 Z2.78 F4800.0 E435.874
G1 X16.46 Y12.6 Z2.78 F4800.0 E435.981
G1 X12.71 Y12.6 Z2.78 F4800.0 E436.12
G1 X14.78 Y14.4 Z2.78 F4800.0 E436.221
G1 X10.54 Y14.4 Z2.78 F4800.0 E436.378
G1 X12.1 Y16.2 Z2.78 F4800.0 E436.466
G1 X7.49 Y16.2 Z2.78 F4800.0 E436.636
G1 X7.4 Y18.0 Z2.78 F4800.0 E436.703
G1 X-7.4 Y18.0 Z2.78 F4800.0 E437.25
G1 X-7.49 Y16.2 Z2.78 F4800.0 E437.317
G1 X-12.1 Y16.2 Z2.78 F4800.0 E437.487
G1 X-10.54 Y14.4 Z2.78 F4800.0 E437.575
G1 X-14.78 Y14.4 Z2.78 F4800.0 E437.732
G1 X-16.46 Y12.6 Z2.78 F4800.0 E437.823
G1 X-12.71 Y12.6 Z2.78 F4800.0 E437.962
G1 F1200.0
G1 E436.962
G1 F4800.0
M103
G1 X-14.19 Y10.8 Z2.78 F4200.0
G1 F1200.0
G1 E437.962
G1 F4200.0
M101
G1 X-16.8 Y10.8 Z2.78 F4800.0 E438.059
G1 X-17.1 Y9.0 Z2.78 F4800.0 E438.126
G1 X-15.39 Y9.0 Z2.78 F4800.0 E438.189
G1 F1200.0
G1 E437.189
G1 F4800.0
M103
G1 X-16.36 Y7.2 Z2.78 F4200.0
G1 F1200.0
G1 E438.189
G1 F4200.0
M101
G1 X-17.41 Y7.2 Z2.78 F4800.0 E438.228
G1 X-17.61 Y5.4 Z2.78 F4800.0 E438.295
G1 X-16.98 Y5.4 Z2.78 F4800.0 E438.318
G1 F1200.0
G1 E437.437
G1 F4800.0
M103
G1 X-17.53 Y3.6 Z2.78 F4200.0
G1 F1200.0
G1 E438.318
G1 F4200.0
M101
G1 X-17.71 Y3.6 Z2.78 F4800.0 E438.325
G1 X-21.19 Y1.8 Z2.78 F4800.0 E438.47
G1 X-17.73 Y1.8 Z2.78 F4800.0 E438.598
G1 F1200.0
G1 E437.598
G1 F4800.0
M103
G1 X-17.73 Y-1.8 Z2.78 F4200.0
G1 F1200.0
G1 E438.598
G1 F4200.0
M101
G1 X-21.19 Y-1.8 Z2.78 F4800.0 E438.726
G1 X-17.61 Y-5.4 Z2.78 F4800.0 E438.914
G1 X-16.98 Y-5.4 Z2.78 F4800.0 E438.937
G1 F1200.0
G1 E438.088
G1 F4800.0
M103
G1 X-17.41 Y-7.2 Z2.78 F4200.0
G1 F1200.0
G1 E438.937
G1 F4200.0
M101
G1 X-16.36 Y-7.2 Z2.78 F4800.0 E438.976
G1 X-17.1 Y-9.0 Z2.78 F4800.0 E439.048
G1 X-15.39 Y-9.0 Z2.78 F4800.0 E439.111
G1 X-16.8 Y-10.8 Z2.78 F4800.0 E439.195
G1 X-14.19 Y-10.8 Z2.78 F4800.0 E439.292
G1 X-16.46 Y-12.6 Z2.78 F4800.0 E439.399
G1 X-12.71 Y-12.6 Z2.78 F4800.0 E439.538
G1 X-14.78 Y-14.4 Z2.78 F4800.0 E439.64
G1 X-10.54 Y-14.4 Z2.78 F4800.0 E439.796
G1 X-12.1 Y-16.2 Z2.78 F4800.0 E439.884
G1 X-7.49 Y-16.2 Z2.78 F4800.0 E440.055
G1 F1200.0
G1 E439.055
G1 F4800.0
M103
G1 X-10.32 Y-12.57 Z2.78 F4200.0
G1 X-10.11 Y-12.0 Z2.78 F4200.0
G1 X-11.3 Y-11.16 Z2.78 F4200.0
G1 X-17.53 Y-3.6 Z2.78 F4200.0
G1 F1200.0
G1 E440.055
G1 F4200.0
M101
G1 X-17.71 Y-3.6 Z2.78 F4800.0 E440.061
G1 F1200.0
G1 E439.061
G1 F4800.0
M103
G1 X-6.27 Y-1.3 Z2.78 F4200.0
G1 X-6.4 Y0.0 Z2.78 F4200.0
G1 X-5.32 Y3.56 Z2.78 F4200.0
G1 X-2.45 Y5.91 Z2.78 F4200.0
G1 X1.25 Y6.28 Z2.78 F4200.0
G1 X4.53 Y4.53 Z2.78 F4200.0
G1 X6.26 Y1.34 Z2.78 F4200.0
G1 X17.53 Y3.6 Z2.78 F4200.0
G1 F1200.0
G1 E440.061
G1 F4200.0
M101
G1 X17.71 Y3.6 Z2.78 F4800.0 E440.068
G1 F1200.0
G1 E439.068
G1 F4800.0
M103
;M108 R80.0
(</supportLayer>)
(<rotation> (6.12323399574e-17+1j) )
(<nestedRing>)
(<boundaryPerimeter>)
(<boundaryPoint> X-3.414 Y17.164 Z2.781 </boundaryPoint>)
(<boundaryPoint> X-6.697 Y16.168 Z2.781 </boundaryPoint>)
(<boundaryPoint> X-9.723 Y14.551 Z2.781 </boundaryPoint>)
(<boundaryPoint> X-12.375 Y12.375 Z2.781 </boundaryPoint>)
(<boundaryPoint> X-14.551 Y9.723 Z2.781 </boundaryPoint>)
(<boundaryPoint> X-16.168 Y6.697 Z2.781 </boundaryPoint>)
(<boundaryPoint> X-17.164 Y3.414 Z2.781 </boundaryPoint>)
(<boundaryPoint> X-17.501 Y0.0 Z2.781 </boundaryPoint>)
(<boundaryPoint> X-17.164 Y-3.414 Z2.781 </boundaryPoint>)
(<boundaryPoint> X-16.168 Y-6.697 Z2.781 </boundaryPoint>)
(<boundaryPoint> X-14.551 Y-9.723 Z2.781 </boundaryPoint>)
(<boundaryPoint> X-12.375 Y-12.375 Z2.781 </boundaryPoint>)
(<boundaryPoint> X-9.723 Y-14.551 Z2.781 </boundaryPoint>)
(<boundaryPoint> X-6.697 Y-16.168 Z2.781 </boundaryPoint>)
(<boundaryPoint> X-3.414 Y-17.164 Z2.781 </boundaryPoint>)
(<boundaryPoint> X-0.0 Y-17.501 Z2.781 </boundaryPoint>)
(<boundaryPoint> X3.414 Y-17.164 Z2.781 </boundaryPoint>)
(<boundaryPoint> X6.697 Y-16.168 Z2.781 </boundaryPoint>)
(<boundaryPoint> X9.723 Y-14.551 Z2.781 </boundaryPoint>)
(<boundaryPoint> X12.375 Y-12.375 Z2.781 </boundaryPoint>)
(<boundaryPoint> X14.551 Y-9.723 Z2.781 </boundaryPoint>)
(<boundaryPoint> X16.168 Y-6.697 Z2.781 </boundaryPoint>)
(<boundaryPoint> X17.164 Y-3.414 Z2.781 </boundaryPoint>)
(<boundaryPoint> X17.501 Y-0.0 Z2.781 </boundaryPoint>)
(<boundaryPoint> X17.164 Y3.414 Z2.781 </boundaryPoint>)
(<boundaryPoint> X16.168 Y6.697 Z2.781 </boundaryPoint>)
(<boundaryPoint> X14.551 Y9.723 Z2.781 </boundaryPoint>)
(<boundaryPoint> X12.375 Y12.375 Z2.781 </boundaryPoint>)
(<boundaryPoint> X9.723 Y14.551 Z2.781 </boundaryPoint>)
(<boundaryPoint> X6.697 Y16.168 Z2.781 </boundaryPoint>)
(<boundaryPoint> X3.414 Y17.164 Z2.781 </boundaryPoint>)
(<boundaryPoint> X0.0 Y17.501 Z2.781 </boundaryPoint>)
(<loop> inner )
G1 X6.34 Y-0.65 Z2.78 F4200.0
G1 X5.32 Y-3.56 Z2.78 F4200.0
G1 X2.45 Y-5.91 Z2.78 F4200.0
G1 X-1.25 Y-6.28 Z2.78 F4200.0
G1 X-4.83 Y-4.47 Z2.78 F4200.0
G1 F1200.0
G1 E440.068
G1 F4200.0
M101
G1 X-5.49 Y-3.67 Z2.78 F4800.0 E440.123
G1 X-6.1 Y-2.53 Z2.78 F4800.0 E440.191
G1 X-6.48 Y-1.29 Z2.78 F4800.0 E440.26
G1 X-6.61 Y0.0 Z2.78 F4800.0 E440.328
G1 X-6.48 Y1.29 Z2.78 F4800.0 E440.397
G1 X-6.1 Y2.53 Z2.78 F4800.0 E440.465
G1 X-5.49 Y3.67 Z2.78 F4800.0 E440.533
G1 X-4.67 Y4.67 Z2.78 F4800.0 E440.602
G1 X-3.67 Y5.49 Z2.78 F4800.0 E440.67
G1 X-2.53 Y6.1 Z2.78 F4800.0 E440.739
G1 X-1.29 Y6.48 Z2.78 F4800.0 E440.807
G1 X0.0 Y6.61 Z2.78 F4800.0 E440.875
G1 X1.29 Y6.48 Z2.78 F4800.0 E440.944
G1 X2.53 Y6.1 Z2.78 F4800.0 E441.012
G1 X3.67 Y5.49 Z2.78 F4800.0 E441.081
G1 X4.67 Y4.67 Z2.78 F4800.0 E441.149
G1 X5.49 Y3.67 Z2.78 F4800.0 E441.217
G1 X6.1 Y2.53 Z2.78 F4800.0 E441.286
G1 X6.48 Y1.29 Z2.78 F4800.0 E441.354
G1 X6.61 Y-0.0 Z2.78 F4800.0 E441.423
G1 X6.48 Y-1.29 Z2.78 F4800.0 E441.491
G1 X6.1 Y-2.53 Z2.78 F4800.0 E441.559
G1 X5.49 Y-3.67 Z2.78 F4800.0 E441.628
G1 X4.67 Y-4.67 Z2.78 F4800.0 E441.696
G1 X3.67 Y-5.49 Z2.78 F4800.0 E441.765
G1 X2.53 Y-6.1 Z2.78 F4800.0 E441.833
G1 X1.29 Y-6.48 Z2.78 F4800.0 E441.902
G1 X-0.0 Y-6.61 Z2.78 F4800.0 E441.97
G1 X-1.29 Y-6.48 Z2.78 F4800.0 E442.038
G1 X-2.53 Y-6.1 Z2.78 F4800.0 E442.107
G1 X-3.67 Y-5.49 Z2.78 F4800.0 E442.175
G1 X-4.67 Y-4.67 Z2.78 F4800.0 E442.244
G1 X-4.83 Y-4.47 Z2.78 F4800.0 E442.257
G1 F1200.0
G1 E441.257
G1 F4800.0
M103
(</loop>)
(<loop> outer )
G1 X-10.26 Y-11.21 Z2.78 F4200.0
G1 F1200.0
G1 E442.257
G1 F4200.0
M101
G1 X-10.03 Y-11.44 Z2.78 F4800.0 E442.274
G1 X-9.88 Y-12.0 Z2.78 F4800.0 E442.305
G1 X-10.03 Y-12.56 Z2.78 F4800.0 E442.336
G1 X-10.3 Y-12.84 Z2.78 F4800.0 E442.357
G1 X-10.44 Y-13.19 Z2.78 F4800.0 E442.376
G1 X-9.39 Y-14.05 Z2.78 F4800.0 E442.448
G1 X-6.47 Y-15.61 Z2.78 F4800.0 E442.623
G1 X-6.04 Y-15.74 Z2.78 F4800.0 E442.647
G1 X-5.37 Y-15.33 Z2.78 F4800.0 E442.689
G1 X-5.06 Y-15.03 Z2.78 F4800.0 E442.711
G1 X-4.5 Y-14.88 Z2.78 F4800.0 E442.742
G1 X-3.94 Y-15.03 Z2.78 F4800.0 E442.773
G1 X-3.53 Y-15.44 Z2.78 F4800.0 E442.803
G1 X-3.38 Y-16.0 Z2.78 F4800.0 E442.834
G1 X-3.45 Y-16.26 Z2.78 F4800.0 E442.848
G1 X-3.17 Y-16.59 Z2.78 F4800.0 E442.871
G1 X0.0 Y-16.9 Z2.78 F4800.0 E443.039
G1 X3.3 Y-16.57 Z2.78 F4800.0 E443.214
G1 X6.47 Y-15.61 Z2.78 F4800.0 E443.389
G1 X9.39 Y-14.05 Z2.78 F4800.0 E443.564
G1 X11.95 Y-11.95 Z2.78 F4800.0 E443.739
G1 X14.05 Y-9.39 Z2.78 F4800.0 E443.914
G1 X15.61 Y-6.47 Z2.78 F4800.0 E444.089
G1 X16.57 Y-3.3 Z2.78 F4800.0 E444.264
G1 X16.9 Y0.0 Z2.78 F4800.0 E444.439
G1 X16.57 Y3.3 Z2.78 F4800.0 E444.614
G1 X15.61 Y6.47 Z2.78 F4800.0 E444.789
G1 X14.05 Y9.39 Z2.78 F4800.0 E444.964
G1 X11.95 Y11.95 Z2.78 F4800.0 E445.139
G1 X9.39 Y14.05 Z2.78 F4800.0 E445.314
G1 X6.47 Y15.61 Z2.78 F4800.0 E445.489
G1 X3.3 Y16.57 Z2.78 F4800.0 E445.664
G1 X-0.0 Y16.9 Z2.78 F4800.0 E445.839
G1 X-3.3 Y16.57 Z2.78 F4800.0 E446.014
G1 X-6.47 Y15.61 Z2.78 F4800.0 E446.189
G1 X-9.39 Y14.05 Z2.78 F4800.0 E446.364
G1 X-11.95 Y11.95 Z2.78 F4800.0 E446.539
G1 X-14.05 Y9.39 Z2.78 F4800.0 E446.714
G1 X-15.61 Y6.47 Z2.78 F4800.0 E446.889
G1 X-16.57 Y3.3 Z2.78 F4800.0 E447.064
G1 X-16.9 Y-0.0 Z2.78 F4800.0 E447.239
G1 X-16.57 Y-3.3 Z2.78 F4800.0 E447.414
G1 X-15.61 Y-6.47 Z2.78 F4800.0 E447.589
G1 X-14.05 Y-9.39 Z2.78 F4800.0 E447.764
G1 X-12.2 Y-11.65 Z2.78 F4800.0 E447.918
G1 X-11.56 Y-11.03 Z2.78 F4800.0 E447.965
G1 X-11.0 Y-10.88 Z2.78 F4800.0 E447.996
G1 X-10.44 Y-11.03 Z2.78 F4800.0 E448.026
G1 X-10.26 Y-11.21 Z2.78 F4800.0 E448.04
G1 F1200.0
G1 E447.04
G1 F4800.0
M103
(</loop>)
(<edgePath>)
;M108 R40.0
G1 X-5.27 Y-16.45 Z2.78 F4200.0
G1 X-4.95 Y-16.77 Z2.78 F4200.0
G1 X-4.5 Y-16.89 Z2.78 F4200.0
G1 X-4.22 Y-16.84 Z2.78 F4200.0
G1 X-3.93 Y-16.8 Z2.78 F4200.0
G1 F1200.0
G1 E448.04
G1 F4200.0
M101
G1 X-3.38 Y-16.97 Z2.78 F2400.0 E448.07
G1 X0.0 Y-17.3 Z2.78 F2400.0 E448.25
G1 X3.38 Y-16.97 Z2.78 F2400.0 E448.429
G1 X6.62 Y-15.98 Z2.78 F2400.0 E448.608
G1 X9.61 Y-14.38 Z2.78 F2400.0 E448.787
G1 X12.23 Y-12.23 Z2.78 F2400.0 E448.966
G1 X14.38 Y-9.61 Z2.78 F2400.0 E449.145
G1 X15.98 Y-6.62 Z2.78 F2400.0 E449.324
G1 X16.97 Y-3.38 Z2.78 F2400.0 E449.504
G1 X17.3 Y0.0 Z2.78 F2400.0 E449.683
G1 X16.97 Y3.38 Z2.78 F2400.0 E449.862
G1 X15.98 Y6.62 Z2.78 F2400.0 E450.041
G1 X14.38 Y9.61 Z2.78 F2400.0 E450.22
G1 X12.23 Y12.23 Z2.78 F2400.0 E450.399
G1 X9.61 Y14.38 Z2.78 F2400.0 E450.578
G1 X6.62 Y15.98 Z2.78 F2400.0 E450.758
G1 X3.38 Y16.97 Z2.78 F2400.0 E450.937
G1 X-0.0 Y17.3 Z2.78 F2400.0 E451.116
G1 X-3.38 Y16.97 Z2.78 F2400.0 E451.295
G1 X-6.62 Y15.98 Z2.78 F2400.0 E451.474
G1 X-9.61 Y14.38 Z2.78 F2400.0 E451.653
G1 X-12.23 Y12.23 Z2.78 F2400.0 E451.833
G1 X-14.38 Y9.61 Z2.78 F2400.0 E452.012
G1 X-15.98 Y6.62 Z2.78 F2400.0 E452.191
G1 X-16.97 Y3.38 Z2.78 F2400.0 E452.37
G1 X-17.3 Y-0.0 Z2.78 F2400.0 E452.549
G1 X-16.97 Y-3.38 Z2.78 F2400.0 E452.728
G1 X-15.98 Y-6.62 Z2.78 F2400.0 E452.907
G1 X-14.38 Y-9.61 Z2.78 F2400.0 E453.087
G1 X-12.23 Y-12.23 Z2.78 F2400.0 E453.266
G1 X-11.68 Y-12.69 Z2.78 F2400.0 E453.303
G1 F1200.0
G1 E453.303
G1 F2400.0
M103
G1 X-11.44 Y-12.88 Z2.78 F4200.0
G1 F1200.0
G1 E453.303
G1 F4200.0
M101
G1 X-9.61 Y-14.38 Z2.78 F2400.0 E453.428
G1 X-6.62 Y-15.98 Z2.78 F2400.0 E453.607
G1 X-5.41 Y-16.35 Z2.78 F2400.0 E453.675
G1 F1200.0
G1 E453.675
G1 F2400.0
M103
(</edgePath>)
(</boundaryPerimeter>)
(<nestedRing>)
(<boundaryPerimeter>)
(<boundaryPoint> X-3.997 Y-16.0 Z2.781 </boundaryPoint>)
(<boundaryPoint> X-4.064 Y-16.252 Z2.781 </boundaryPoint>)
(<boundaryPoint> X-4.248 Y-16.436 Z2.781 </boundaryPoint>)
(<boundaryPoint> X-4.5 Y-16.503 Z2.781 </boundaryPoint>)
(<boundaryPoint> X-4.752 Y-16.436 Z2.781 </boundaryPoint>)
(<boundaryPoint> X-4.936 Y-16.252 Z2.781 </boundaryPoint>)
(<boundaryPoint> X-5.003 Y-16.0 Z2.781 </boundaryPoint>)
(<boundaryPoint> X-4.936 Y-15.748 Z2.781 </boundaryPoint>)
(<boundaryPoint> X-4.752 Y-15.564 Z2.781 </boundaryPoint>)
(<boundaryPoint> X-4.5 Y-15.497 Z2.781 </boundaryPoint>)
(<boundaryPoint> X-4.248 Y-15.564 Z2.781 </boundaryPoint>)
(<boundaryPoint> X-4.064 Y-15.748 Z2.781 </boundaryPoint>)
(<edge> inner )
G1 X-5.18 Y-16.11 Z2.78 F4200.0
G1 F1200.0
G1 E453.675
G1 F4200.0
M101
G1 X-5.21 Y-16.0 Z2.78 F2400.0 E453.68
G1 X-5.12 Y-15.65 Z2.78 F2400.0 E453.7
G1 X-4.86 Y-15.39 Z2.78 F2400.0 E453.719
G1 X-4.5 Y-15.29 Z2.78 F2400.0 E453.739
G1 X-4.14 Y-15.39 Z2.78 F2400.0 E453.758
G1 X-3.89 Y-15.65 Z2.78 F2400.0 E453.778
G1 X-3.79 Y-16.0 Z2.78 F2400.0 E453.797
G1 X-3.89 Y-16.36 Z2.78 F2400.0 E453.816
G1 X-4.14 Y-16.61 Z2.78 F2400.0 E453.836
G1 X-4.5 Y-16.71 Z2.78 F2400.0 E453.855
G1 X-4.86 Y-16.61 Z2.78 F2400.0 E453.875
G1 X-5.12 Y-16.36 Z2.78 F2400.0 E453.894
G1 X-5.18 Y-16.11 Z2.78 F2400.0 E453.908
G1 F1200.0
G1 E452.908
G1 F2400.0
M103
(</edge>)
(</boundaryPerimeter>)
(</nestedRing>)
(<nestedRing>)
(<boundaryPerimeter>)
(<boundaryPoint> X-10.497 Y-12.0 Z2.781 </boundaryPoint>)
(<boundaryPoint> X-10.564 Y-12.252 Z2.781 </boundaryPoint>)
(<boundaryPoint> X-10.748 Y-12.436 Z2.781 </boundaryPoint>)
(<boundaryPoint> X-11.0 Y-12.503 Z2.781 </boundaryPoint>)
(<boundaryPoint> X-11.252 Y-12.436 Z2.781 </boundaryPoint>)
(<boundaryPoint> X-11.436 Y-12.252 Z2.781 </boundaryPoint>)
(<boundaryPoint> X-11.503 Y-12.0 Z2.781 </boundaryPoint>)
(<boundaryPoint> X-11.436 Y-11.748 Z2.781 </boundaryPoint>)
(<boundaryPoint> X-11.252 Y-11.564 Z2.781 </boundaryPoint>)
(<boundaryPoint> X-11.0 Y-11.497 Z2.781 </boundaryPoint>)
(<boundaryPoint> X-10.748 Y-11.564 Z2.781 </boundaryPoint>)
(<boundaryPoint> X-10.564 Y-11.748 Z2.781 </boundaryPoint>)
(<edge> inner )
G1 X-10.57 Y-12.54 Z2.78 F4200.0
G1 F1200.0
G1 E453.908
G1 F4200.0
M101
G1 X-10.65 Y-12.62 Z2.78 F2400.0 E453.913
G1 X-11.0 Y-12.71 Z2.78 F2400.0 E453.933
G1 X-11.36 Y-12.62 Z2.78 F2400.0 E453.952
G1 X-11.62 Y-12.36 Z2.78 F2400.0 E453.972
G1 X-11.71 Y-12.0 Z2.78 F2400.0 E453.991
G1 X-11.62 Y-11.65 Z2.78 F2400.0 E454.01
G1 X-11.36 Y-11.39 Z2.78 F2400.0 E454.03
G1 X-11.0 Y-11.29 Z2.78 F2400.0 E454.049
G1 X-10.65 Y-11.39 Z2.78 F2400.0 E454.069
G1 X-10.39 Y-11.65 Z2.78 F2400.0 E454.088
G1 X-10.29 Y-12.0 Z2.78 F2400.0 E454.108
G1 X-10.39 Y-12.36 Z2.78 F2400.0 E454.127
G1 X-10.57 Y-12.54 Z2.78 F2400.0 E454.141
G1 F1200.0
G1 E453.141
G1 F2400.0
M103
(</edge>)
(</boundaryPerimeter>)
(</nestedRing>)
(<nestedRing>)
(<boundaryPerimeter>)
(<boundaryPoint> X-5.888 Y1.171 Z2.781 </boundaryPoint>)
(<boundaryPoint> X-5.546 Y2.297 Z2.781 </boundaryPoint>)
(<boundaryPoint> X-4.991 Y3.335 Z2.781 </boundaryPoint>)
(<boundaryPoint> X-4.245 Y4.245 Z2.781 </boundaryPoint>)
(<boundaryPoint> X-3.335 Y4.991 Z2.781 </boundaryPoint>)
(<boundaryPoint> X-2.297 Y5.546 Z2.781 </boundaryPoint>)
(<boundaryPoint> X-1.171 Y5.888 Z2.781 </boundaryPoint>)
(<boundaryPoint> X0.0 Y6.003 Z2.781 </boundaryPoint>)
(<boundaryPoint> X1.171 Y5.888 Z2.781 </boundaryPoint>)
(<boundaryPoint> X2.297 Y5.546 Z2.781 </boundaryPoint>)
(<boundaryPoint> X3.335 Y4.991 Z2.781 </boundaryPoint>)
(<boundaryPoint> X4.245 Y4.245 Z2.781 </boundaryPoint>)
(<boundaryPoint> X4.991 Y3.335 Z2.781 </boundaryPoint>)
(<boundaryPoint> X5.546 Y2.297 Z2.781 </boundaryPoint>)
(<boundaryPoint> X5.888 Y1.171 Z2.781 </boundaryPoint>)
(<boundaryPoint> X6.003 Y-0.0 Z2.781 </boundaryPoint>)
(<boundaryPoint> X5.888 Y-1.171 Z2.781 </boundaryPoint>)
(<boundaryPoint> X5.546 Y-2.297 Z2.781 </boundaryPoint>)
(<boundaryPoint> X4.991 Y-3.335 Z2.781 </boundaryPoint>)
(<boundaryPoint> X4.245 Y-4.245 Z2.781 </boundaryPoint>)
(<boundaryPoint> X3.335 Y-4.991 Z2.781 </boundaryPoint>)
(<boundaryPoint> X2.297 Y-5.546 Z2.781 </boundaryPoint>)
(<boundaryPoint> X1.171 Y-5.888 Z2.781 </boundaryPoint>)
(<boundaryPoint> X-0.0 Y-6.003 Z2.781 </boundaryPoint>)
(<boundaryPoint> X-1.171 Y-5.888 Z2.781 </boundaryPoint>)
(<boundaryPoint> X-2.297 Y-5.546 Z2.781 </boundaryPoint>)
(<boundaryPoint> X-3.335 Y-4.991 Z2.781 </boundaryPoint>)
(<boundaryPoint> X-4.245 Y-4.245 Z2.781 </boundaryPoint>)
(<boundaryPoint> X-4.991 Y-3.335 Z2.781 </boundaryPoint>)
(<boundaryPoint> X-5.546 Y-2.297 Z2.781 </boundaryPoint>)
(<boundaryPoint> X-5.888 Y-1.171 Z2.781 </boundaryPoint>)
(<boundaryPoint> X-6.003 Y0.0 Z2.781 </boundaryPoint>)
(<edge> inner )
G1 X-4.26 Y-4.49 Z2.78 F4200.0
G1 F1200.0
G1 E454.141
G1 F4200.0
M101
G1 X-4.39 Y-4.39 Z2.78 F2400.0 E454.149
G1 X-5.16 Y-3.45 Z2.78 F2400.0 E454.213
G1 X-5.73 Y-2.37 Z2.78 F2400.0 E454.278
G1 X-6.09 Y-1.21 Z2.78 F2400.0 E454.342
G1 X-6.2 Y0.0 Z2.78 F2400.0 E454.406
G1 X-6.09 Y1.21 Z2.78 F2400.0 E454.47
G1 X-5.73 Y2.37 Z2.78 F2400.0 E454.534
G1 X-5.16 Y3.45 Z2.78 F2400.0 E454.599
G1 X-4.39 Y4.39 Z2.78 F2400.0 E454.663
G1 X-3.45 Y5.16 Z2.78 F2400.0 E454.727
G1 X-2.37 Y5.73 Z2.78 F2400.0 E454.791
G1 X-1.21 Y6.09 Z2.78 F2400.0 E454.856
G1 X0.0 Y6.2 Z2.78 F2400.0 E454.92
G1 X1.21 Y6.09 Z2.78 F2400.0 E454.984
G1 X2.37 Y5.73 Z2.78 F2400.0 E455.048
G1 X3.45 Y5.16 Z2.78 F2400.0 E455.113
G1 X4.39 Y4.39 Z2.78 F2400.0 E455.177
G1 X5.16 Y3.45 Z2.78 F2400.0 E455.241
G1 X5.73 Y2.37 Z2.78 F2400.0 E455.305
G1 X6.09 Y1.21 Z2.78 F2400.0 E455.37
G1 X6.2 Y-0.0 Z2.78 F2400.0 E455.434
G1 X6.09 Y-1.21 Z2.78 F2400.0 E455.498
G1 X5.73 Y-2.37 Z2.78 F2400.0 E455.562
G1 X5.16 Y-3.45 Z2.78 F2400.0 E455.627
G1 X4.39 Y-4.39 Z2.78 F2400.0 E455.691
G1 X3.45 Y-5.16 Z2.78 F2400.0 E455.755
G1 X2.37 Y-5.73 Z2.78 F2400.0 E455.819
G1 X1.21 Y-6.09 Z2.78 F2400.0 E455.884
G1 X-0.0 Y-6.2 Z2.78 F2400.0 E455.948
G1 X-1.21 Y-6.09 Z2.78 F2400.0 E456.012
G1 X-2.37 Y-5.73 Z2.78 F2400.0 E456.076
G1 X-3.45 Y-5.16 Z2.78 F2400.0 E456.141
G1 X-4.07 Y-4.65 Z2.78 F2400.0 E456.183
G1 X-4.26 Y-4.49 Z2.78 F2400.0 E456.196
G1 F1200.0
G1 E455.196
G1 F2400.0
M103
(</edge>)
(</boundaryPerimeter>)
(</nestedRing>)
(<infill>)
(<infillBoundary>)
(<infillPoint> X-3.296 Y16.573 Z1.215 </infillPoint>)
(<infillPoint> X-6.466 Y15.611 Z1.215 </infillPoint>)
(<infillPoint> X-9.388 Y14.05 Z1.215 </infillPoint>)
(<infillPoint> X-11.949 Y11.949 Z1.215 </infillPoint>)
(<infillPoint> X-14.05 Y9.388 Z1.215 </infillPoint>)
(<infillPoint> X-15.611 Y6.466 Z1.215 </infillPoint>)
(<infillPoint> X-16.573 Y3.296 Z1.215 </infillPoint>)
(<infillPoint> X-16.898 Y-0.0 Z1.215 </infillPoint>)
(<infillPoint> X-16.573 Y-3.296 Z1.215 </infillPoint>)
(<infillPoint> X-15.611 Y-6.466 Z1.215 </infillPoint>)
(<infillPoint> X-14.05 Y-9.388 Z1.215 </infillPoint>)
(<infillPoint> X-12.197 Y-11.646 Z1.215 </infillPoint>)
(<infillPoint> X-11.562 Y-11.026 Z1.215 </infillPoint>)
(<infillPoint> X-11.0 Y-10.876 Z1.215 </infillPoint>)
(<infillPoint> X-10.438 Y-11.026 Z1.215 </infillPoint>)
(<infillPoint> X-10.026 Y-11.438 Z1.215 </infillPoint>)
(<infillPoint> X-9.876 Y-12.0 Z1.215 </infillPoint>)
(<infillPoint> X-10.026 Y-12.562 Z1.215 </infillPoint>)
(<infillPoint> X-10.304 Y-12.84 Z1.215 </infillPoint>)
(<infillPoint> X-10.442 Y-13.185 Z1.215 </infillPoint>)
(<infillPoint> X-9.388 Y-14.05 Z1.215 </infillPoint>)
(<infillPoint> X-6.466 Y-15.611 Z1.215 </infillPoint>)
(<infillPoint> X-6.037 Y-15.741 Z1.215 </infillPoint>)
(<infillPoint> X-5.365 Y-15.328 Z1.215 </infillPoint>)
(<infillPoint> X-5.062 Y-15.026 Z1.215 </infillPoint>)
(<infillPoint> X-4.5 Y-14.876 Z1.215 </infillPoint>)
(<infillPoint> X-3.938 Y-15.026 Z1.215 </infillPoint>)
(<infillPoint> X-3.526 Y-15.438 Z1.215 </infillPoint>)
(<infillPoint> X-3.376 Y-16.0 Z1.215 </infillPoint>)
(<infillPoint> X-3.445 Y-16.258 Z1.215 </infillPoint>)
(<infillPoint> X-3.172 Y-16.585 Z1.215 </infillPoint>)
(<infillPoint> X0.0 Y-16.898 Z1.215 </infillPoint>)
(<infillPoint> X3.296 Y-16.573 Z1.215 </infillPoint>)
(<infillPoint> X6.466 Y-15.611 Z1.215 </infillPoint>)
(<infillPoint> X9.388 Y-14.05 Z1.215 </infillPoint>)
(<infillPoint> X11.949 Y-11.949 Z1.215 </infillPoint>)
(<infillPoint> X14.05 Y-9.388 Z1.215 </infillPoint>)
(<infillPoint> X15.611 Y-6.466 Z1.215 </infillPoint>)
(<infillPoint> X16.573 Y-3.296 Z1.215 </infillPoint>)
(<infillPoint> X16.898 Y0.0 Z1.215 </infillPoint>)
(<infillPoint> X16.573 Y3.296 Z1.215 </infillPoint>)
(<infillPoint> X15.611 Y6.466 Z1.215 </infillPoint>)
(<infillPoint> X14.05 Y9.388 Z1.215 </infillPoint>)
(<infillPoint> X11.949 Y11.949 Z1.215 </infillPoint>)
(<infillPoint> X9.388 Y14.05 Z1.215 </infillPoint>)
(<infillPoint> X6.466 Y15.611 Z1.215 </infillPoint>)
(<infillPoint> X3.296 Y16.573 Z1.215 </infillPoint>)
(<infillPoint> X-0.0 Y16.898 Z1.215 </infillPoint>)
(</infillBoundary>)
(<infillBoundary>)
(<infillPoint> X-6.479 Y1.289 Z1.215 </infillPoint>)
(<infillPoint> X-6.103 Y2.528 Z1.215 </infillPoint>)
(<infillPoint> X-5.492 Y3.67 Z1.215 </infillPoint>)
(<infillPoint> X-4.671 Y4.671 Z1.215 </infillPoint>)
(<infillPoint> X-3.67 Y5.492 Z1.215 </infillPoint>)
(<infillPoint> X-2.528 Y6.103 Z1.215 </infillPoint>)
(<infillPoint> X-1.289 Y6.479 Z1.215 </infillPoint>)
(<infillPoint> X0.0 Y6.606 Z1.215 </infillPoint>)
(<infillPoint> X1.289 Y6.479 Z1.215 </infillPoint>)
(<infillPoint> X2.528 Y6.103 Z1.215 </infillPoint>)
(<infillPoint> X3.67 Y5.492 Z1.215 </infillPoint>)
(<infillPoint> X4.671 Y4.671 Z1.215 </infillPoint>)
(<infillPoint> X5.492 Y3.67 Z1.215 </infillPoint>)
(<infillPoint> X6.103 Y2.528 Z1.215 </infillPoint>)
(<infillPoint> X6.479 Y1.289 Z1.215 </infillPoint>)
(<infillPoint> X6.606 Y-0.0 Z1.215 </infillPoint>)
(<infillPoint> X6.479 Y-1.289 Z1.215 </infillPoint>)
(<infillPoint> X6.103 Y-2.528 Z1.215 </infillPoint>)
(<infillPoint> X5.492 Y-3.67 Z1.215 </infillPoint>)
(<infillPoint> X4.671 Y-4.671 Z1.215 </infillPoint>)
(<infillPoint> X3.67 Y-5.492 Z1.215 </infillPoint>)
(<infillPoint> X2.528 Y-6.103 Z1.215 </infillPoint>)
(<infillPoint> X1.289 Y-6.479 Z1.215 </infillPoint>)
(<infillPoint> X-0.0 Y-6.606 Z1.215 </infillPoint>)
(<infillPoint> X-1.289 Y-6.479 Z1.215 </infillPoint>)
(<infillPoint> X-2.528 Y-6.103 Z1.215 </infillPoint>)
(<infillPoint> X-3.67 Y-5.492 Z1.215 </infillPoint>)
(<infillPoint> X-4.671 Y-4.671 Z1.215 </infillPoint>)
(<infillPoint> X-5.492 Y-3.67 Z1.215 </infillPoint>)
(<infillPoint> X-6.103 Y-2.528 Z1.215 </infillPoint>)
(<infillPoint> X-6.479 Y-1.289 Z1.215 </infillPoint>)
(<infillPoint> X-6.606 Y0.0 Z1.215 </infillPoint>)
(</infillBoundary>)
;M108 R80.0
G1 X-6.4 Y-2.51 Z2.78 F4200.0
G1 F1200.0
G1 E456.196
G1 F4200.0
M101
G1 X-6.4 Y-15.33 Z2.78 F4800.0 E456.873
G1 X-6.0 Y-15.39 Z2.78 F4800.0 E456.895
G1 X-6.0 Y-3.31 Z2.78 F4800.0 E457.533
G1 X-5.6 Y-3.98 Z2.78 F4800.0 E457.574
G1 X-5.6 Y-15.14 Z2.78 F4800.0 E458.163
G1 X-5.2 Y-14.77 Z2.78 F4800.0 E458.192
G1 X-5.2 Y-4.47 Z2.78 F4800.0 E458.737
G1 X-4.8 Y-4.93 Z2.78 F4800.0 E458.769
G1 X-4.8 Y-14.67 Z2.78 F4800.0 E459.283
G1 X-4.4 Y-14.61 Z2.78 F4800.0 E459.305
G1 X-4.4 Y-5.26 Z2.78 F4800.0 E459.799
G1 X-4.0 Y-5.58 Z2.78 F4800.0 E459.826
G1 X-4.0 Y-14.72 Z2.78 F4800.0 E460.309
M73 P12 (display progress)
G1 X-3.6 Y-14.97 Z2.78 F4800.0 E460.334
G1 X-3.6 Y-5.85 Z2.78 F4800.0 E460.815
G1 X-3.2 Y-6.06 Z2.78 F4800.0 E460.839
G1 X-3.2 Y-15.61 Z2.78 F4800.0 E461.344
G1 X-2.8 Y-16.34 Z2.78 F4800.0 E461.388
G1 X-2.8 Y-6.28 Z2.78 F4800.0 E461.919
G1 X-2.4 Y-6.43 Z2.78 F4800.0 E461.942
G1 X-2.4 Y-16.38 Z2.78 F4800.0 E462.468
G1 X-2.0 Y-16.42 Z2.78 F4800.0 E462.489
G1 X-2.0 Y-6.56 Z2.78 F4800.0 E463.01
G1 X-1.6 Y-6.68 Z2.78 F4800.0 E463.032
G1 X-1.6 Y-16.46 Z2.78 F4800.0 E463.549
G1 X-1.2 Y-16.5 Z2.78 F4800.0 E463.57
G1 X-1.2 Y-6.77 Z2.78 F4800.0 E464.084
G1 X-0.8 Y-6.81 Z2.78 F4800.0 E464.105
G1 X-0.8 Y-16.54 Z2.78 F4800.0 E464.619
G1 X-0.4 Y-16.58 Z2.78 F4800.0 E464.64
G1 X-0.4 Y-6.85 Z2.78 F4800.0 E465.154
G1 F1200.0
G1 E464.154
G1 F4800.0
M103
G1 X1.25 Y-6.28 Z2.78 F4200.0
G1 X4.53 Y-4.53 Z2.78 F4200.0
G1 X6.28 Y-1.25 Z2.78 F4200.0
G1 X6.0 Y3.31 Z2.78 F4200.0
G1 F1200.0
G1 E465.154
G1 F4200.0
M101
G1 X6.0 Y15.46 Z2.78 F4800.0 E465.796
G1 X5.6 Y15.58 Z2.78 F4800.0 E465.818
G1 X5.6 Y3.98 Z2.78 F4800.0 E466.431
G1 X5.2 Y4.47 Z2.78 F4800.0 E466.464
G1 X5.2 Y15.7 Z2.78 F4800.0 E467.057
G1 X4.8 Y15.82 Z2.78 F4800.0 E467.079
G1 X4.8 Y4.93 Z2.78 F4800.0 E467.655
G1 X4.4 Y5.26 Z2.78 F4800.0 E467.682
G1 X4.4 Y15.95 Z2.78 F4800.0 E468.247
G1 X4.0 Y16.07 Z2.78 F4800.0 E468.269
G1 X4.0 Y5.58 Z2.78 F4800.0 E468.823
G1 X3.6 Y5.85 Z2.78 F4800.0 E468.848
G1 X3.6 Y16.19 Z2.78 F4800.0 E469.394
G1 X3.2 Y16.3 Z2.78 F4800.0 E469.416
G1 X3.2 Y6.06 Z2.78 F4800.0 E469.957
G1 X2.8 Y6.28 Z2.78 F4800.0 E469.981
G1 X2.8 Y16.34 Z2.78 F4800.0 E470.513
G1 X2.4 Y16.38 Z2.78 F4800.0 E470.534
G1 X2.4 Y6.43 Z2.78 F4800.0 E471.06
G1 X2.0 Y6.56 Z2.78 F4800.0 E471.082
G1 X2.0 Y16.42 Z2.78 F4800.0 E471.603
G1 X1.6 Y16.46 Z2.78 F4800.0 E471.624
G1 X1.6 Y6.68 Z2.78 F4800.0 E472.141
G1 X1.2 Y6.77 Z2.78 F4800.0 E472.162
G1 X1.2 Y16.5 Z2.78 F4800.0 E472.676
G1 X0.8 Y16.54 Z2.78 F4800.0 E472.697
G1 X0.8 Y6.81 Z2.78 F4800.0 E473.211
G1 X0.4 Y6.85 Z2.78 F4800.0 E473.233
G1 X0.4 Y16.58 Z2.78 F4800.0 E473.747
G1 X0.0 Y16.62 Z2.78 F4800.0 E473.768
G1 X0.0 Y6.89 Z2.78 F4800.0 E474.282
G1 X-0.4 Y6.85 Z2.78 F4800.0 E474.303
G1 X-0.4 Y16.58 Z2.78 F4800.0 E474.817
G1 X-0.8 Y16.54 Z2.78 F4800.0 E474.838
G1 X-0.8 Y6.81 Z2.78 F4800.0 E475.352
G1 X-1.2 Y6.77 Z2.78 F4800.0 E475.373
G1 X-1.2 Y16.5 Z2.78 F4800.0 E475.887
G1 X-1.6 Y16.46 Z2.78 F4800.0 E475.909
G1 X-1.6 Y6.68 Z2.78 F4800.0 E476.425
G1 X-2.0 Y6.56 Z2.78 F4800.0 E476.447
G1 X-2.0 Y16.42 Z2.78 F4800.0 E476.968
G1 X-2.4 Y16.38 Z2.78 F4800.0 E476.99
G1 X-2.4 Y6.43 Z2.78 F4800.0 E477.515
G1 X-2.8 Y6.28 Z2.78 F4800.0 E477.538
G1 X-2.8 Y16.34 Z2.78 F4800.0 E478.069
G1 X-3.2 Y16.3 Z2.78 F4800.0 E478.091
G1 X-3.2 Y6.06 Z2.78 F4800.0 E478.632
G1 X-3.6 Y5.85 Z2.78 F4800.0 E478.656
G1 X-3.6 Y16.19 Z2.78 F4800.0 E479.202
G1 X-4.0 Y16.07 Z2.78 F4800.0 E479.224
G1 X-4.0 Y5.58 Z2.78 F4800.0 E479.778
G1 X-4.4 Y5.26 Z2.78 F4800.0 E479.805
G1 X-4.4 Y15.95 Z2.78 F4800.0 E480.37
G1 X-4.8 Y15.82 Z2.78 F4800.0 E480.392
G1 X-4.8 Y4.93 Z2.78 F4800.0 E480.967
G1 X-5.2 Y4.47 Z2.78 F4800.0 E480.999
G1 X-5.2 Y15.7 Z2.78 F4800.0 E481.593
G1 X-5.6 Y15.58 Z2.78 F4800.0 E481.615
G1 X-5.6 Y3.98 Z2.78 F4800.0 E482.228
G1 X-6.0 Y3.31 Z2.78 F4800.0 E482.269
G1 X-6.0 Y15.46 Z2.78 F4800.0 E482.911
G1 X-6.4 Y15.33 Z2.78 F4800.0 E482.933
G1 X-6.4 Y2.51 Z2.78 F4800.0 E483.61
G1 X-6.8 Y0.89 Z2.78 F4800.0 E483.698
G1 X-6.8 Y15.12 Z2.78 F4800.0 E484.45
G1 X-7.2 Y14.9 Z2.78 F4800.0 E484.474
G1 X-7.2 Y-14.9 Z2.78 F4800.0 E486.048
G1 X-6.8 Y-15.12 Z2.78 F4800.0 E486.072
G1 X-6.8 Y-0.89 Z2.78 F4800.0 E486.823
G1 F1200.0
G1 E485.823
G1 F4800.0
M103
G1 X-16.4 Y-2.2 Z2.78 F4200.0
G1 F1200.0
G1 E486.823
G1 F4200.0
M101
G1 X-16.4 Y2.2 Z2.78 F4800.0 E487.055
G1 F1200.0
G1 E486.055
G1 F4800.0
M103
G1 X-16.0 Y4.22 Z2.78 F4200.0
G1 F1200.0
G1 E487.055
G1 F4200.0
M101
G1 X-16.0 Y-4.22 Z2.78 F4800.0 E487.501
G1 F1200.0
G1 E487.124
G1 F4800.0
M103
G1 X-15.6 Y-5.54 Z2.78 F4200.0
G1 F1200.0
G1 E487.501
G1 F4200.0
M101
G1 X-15.6 Y5.54 Z2.78 F4800.0 E488.086
G1 F1200.0
G1 E487.913
G1 F4800.0
M103
G1 X-15.2 Y6.64 Z2.78 F4200.0
G1 F1200.0
G1 E488.086
G1 F4200.0
M101
G1 X-15.2 Y-6.64 Z2.78 F4800.0 E488.788
G1 F1200.0
G1 E488.788
G1 F4800.0
M103
G1 X-14.8 Y-7.39 Z2.78 F4200.0
G1 F1200.0
G1 E488.788
G1 F4200.0
M101
G1 X-14.8 Y7.39 Z2.78 F4800.0 E489.569
G1 F1200.0
G1 E489.569
G1 F4800.0
M103
G1 X-14.4 Y8.14 Z2.78 F4200.0
G1 F1200.0
G1 E489.569
G1 F4200.0
M101
G1 X-14.4 Y-8.14 Z2.78 F4800.0 E490.429
G1 F1200.0
G1 E489.429
G1 F4800.0
M103
G1 X-10.0 Y-11.07 Z2.78 F4200.0
G1 F1200.0
G1 E490.429
G1 F4200.0
M101
G1 X-10.0 Y13.19 Z2.78 F4800.0 E491.71
G1 X-9.6 Y13.51 Z2.78 F4800.0 E491.737
G1 X-9.6 Y-13.51 Z2.78 F4800.0 E493.165
G1 X-9.2 Y-13.83 Z2.78 F4800.0 E493.192
G1 X-9.2 Y13.83 Z2.78 F4800.0 E494.653
G1 X-8.8 Y14.05 Z2.78 F4800.0 E494.677
G1 X-8.8 Y-14.05 Z2.78 F4800.0 E496.161
G1 X-8.4 Y-14.26 Z2.78 F4800.0 E496.185
G1 X-8.4 Y14.26 Z2.78 F4800.0 E497.692
G1 X-8.0 Y14.47 Z2.78 F4800.0 E497.716
G1 X-8.0 Y-14.47 Z2.78 F4800.0 E499.245
G1 X-7.6 Y-14.69 Z2.78 F4800.0 E499.269
G1 X-7.6 Y14.69 Z2.78 F4800.0 E500.821
G1 F1200.0
G1 E499.821
G1 F4800.0
M103
G1 X-10.4 Y12.86 Z2.78 F4200.0
G1 F1200.0
G1 E500.821
G1 F4200.0
M101
G1 X-10.4 Y-10.75 Z2.78 F4800.0 E502.067
G1 X-10.8 Y-10.64 Z2.78 F4800.0 E502.089
G1 X-10.8 Y12.53 Z2.78 F4800.0 E503.313
G1 X-11.2 Y12.2 Z2.78 F4800.0 E503.34
G1 X-11.2 Y-10.64 Z2.78 F4800.0 E504.547
G1 X-11.6 Y-10.75 Z2.78 F4800.0 E504.569
G1 X-11.6 Y11.87 Z2.78 F4800.0 E505.764
G1 X-12.0 Y11.45 Z2.78 F4800.0 E505.795
G1 X-12.0 Y-11.06 Z2.78 F4800.0 E506.984
G1 X-12.4 Y-10.96 Z2.78 F4800.0 E507.005
G1 X-12.4 Y10.96 Z2.78 F4800.0 E508.163
G1 X-12.8 Y10.47 Z2.78 F4800.0 E508.196
G1 X-12.8 Y-10.47 Z2.78 F4800.0 E509.303
G1 X-13.2 Y-9.98 Z2.78 F4800.0 E509.336
G1 X-13.2 Y9.98 Z2.78 F4800.0 E510.39
G1 X-13.6 Y9.49 Z2.78 F4800.0 E510.424
G1 X-13.6 Y-9.49 Z2.78 F4800.0 E511.427
G1 X-14.0 Y-8.89 Z2.78 F4800.0 E511.465
G1 X-14.0 Y8.89 Z2.78 F4800.0 E512.404
G1 F1200.0
G1 E511.404
G1 F4800.0
M103
G1 X0.0 Y6.4 Z2.78 F4200.0
G1 X3.56 Y5.32 Z2.78 F4200.0
G1 X6.8 Y0.89 Z2.78 F4200.0
G1 F1200.0
G1 E512.404
G1 F4200.0
M101
G1 X6.8 Y15.12 Z2.78 F4800.0 E513.156
G1 X6.4 Y15.33 Z2.78 F4800.0 E513.18
G1 X6.4 Y2.51 Z2.78 F4800.0 E513.857
G1 F1200.0
G1 E512.857
G1 F4800.0
M103
G1 X15.6 Y5.54 Z2.78 F4200.0
G1 F1200.0
G1 E513.857
G1 F4200.0
M101
G1 X15.6 Y-5.54 Z2.78 F4800.0 E514.442
G1 F1200.0
G1 E514.269
G1 F4800.0
M103
G1 X15.2 Y-6.64 Z2.78 F4200.0
G1 F1200.0
G1 E514.442
G1 F4200.0
M101
G1 X15.2 Y6.64 Z2.78 F4800.0 E515.143
G1 F1200.0
G1 E515.143
G1 F4800.0
M103
G1 X14.8 Y7.39 Z2.78 F4200.0
G1 F1200.0
G1 E515.143
G1 F4200.0
M101
G1 X14.8 Y-7.39 Z2.78 F4800.0 E515.924
G1 F1200.0
G1 E515.924
G1 F4800.0
M103
G1 X14.4 Y-8.14 Z2.78 F4200.0
G1 F1200.0
G1 E515.924
G1 F4200.0
M101
G1 X14.4 Y8.14 Z2.78 F4800.0 E516.784
G1 F1200.0
G1 E515.784
G1 F4800.0
M103
G1 X16.0 Y-4.22 Z2.78 F4200.0
G1 F1200.0
G1 E516.784
G1 F4200.0
M101
G1 X16.0 Y4.22 Z2.78 F4800.0 E517.23
G1 F1200.0
G1 E516.23
G1 F4800.0
M103
G1 X16.4 Y2.2 Z2.78 F4200.0
G1 F1200.0
G1 E517.23
G1 F4200.0
M101
G1 X16.4 Y-2.2 Z2.78 F4800.0 E517.462
G1 F1200.0
G1 E516.462
G1 F4800.0
M103
G1 X-0.0 Y-16.62 Z2.78 F4200.0
G1 F1200.0
G1 E517.462
G1 F4200.0
M101
G1 X-0.0 Y-6.89 Z2.78 F4800.0 E517.976
G1 X0.4 Y-6.85 Z2.78 F4800.0 E517.997
G1 X0.4 Y-16.58 Z2.78 F4800.0 E518.511
G1 X0.8 Y-16.54 Z2.78 F4800.0 E518.532
G1 X0.8 Y-6.81 Z2.78 F4800.0 E519.046
G1 X1.2 Y-6.77 Z2.78 F4800.0 E519.067
G1 X1.2 Y-16.5 Z2.78 F4800.0 E519.581
G1 X1.6 Y-16.46 Z2.78 F4800.0 E519.603
G1 X1.6 Y-6.68 Z2.78 F4800.0 E520.119
G1 X2.0 Y-6.56 Z2.78 F4800.0 E520.141
G1 X2.0 Y-16.42 Z2.78 F4800.0 E520.662
G1 X2.4 Y-16.38 Z2.78 F4800.0 E520.684
G1 X2.4 Y-6.43 Z2.78 F4800.0 E521.209
G1 X2.8 Y-6.28 Z2.78 F4800.0 E521.232
G1 X2.8 Y-16.34 Z2.78 F4800.0 E521.763
G1 X3.2 Y-16.3 Z2.78 F4800.0 E521.785
G1 X3.2 Y-6.06 Z2.78 F4800.0 E522.326
G1 X3.6 Y-5.85 Z2.78 F4800.0 E522.35
G1 X3.6 Y-16.19 Z2.78 F4800.0 E522.896
G1 X4.0 Y-16.07 Z2.78 F4800.0 E522.918
G1 X4.0 Y-5.58 Z2.78 F4800.0 E523.472
G1 X4.4 Y-5.26 Z2.78 F4800.0 E523.499
G1 X4.4 Y-15.95 Z2.78 F4800.0 E524.064
G1 X4.8 Y-15.82 Z2.78 F4800.0 E524.086
G1 X4.8 Y-4.93 Z2.78 F4800.0 E524.661
G1 X5.2 Y-4.47 Z2.78 F4800.0 E524.693
G1 X5.2 Y-15.7 Z2.78 F4800.0 E525.287
G1 X5.6 Y-15.58 Z2.78 F4800.0 E525.309
G1 X5.6 Y-3.98 Z2.78 F4800.0 E525.922
G1 X6.0 Y-3.31 Z2.78 F4800.0 E525.963
G1 X6.0 Y-15.46 Z2.78 F4800.0 E526.605
G1 X6.4 Y-15.33 Z2.78 F4800.0 E526.627
G1 X6.4 Y-2.51 Z2.78 F4800.0 E527.304
G1 X6.8 Y-0.89 Z2.78 F4800.0 E527.392
G1 X6.8 Y-15.12 Z2.78 F4800.0 E528.144
G1 X7.2 Y-14.9 Z2.78 F4800.0 E528.168
G1 X7.2 Y14.9 Z2.78 F4800.0 E529.742
G1 X7.6 Y14.69 Z2.78 F4800.0 E529.766
G1 X7.6 Y-14.69 Z2.78 F4800.0 E531.318
G1 X8.0 Y-14.47 Z2.78 F4800.0 E531.342
G1 X8.0 Y14.47 Z2.78 F4800.0 E532.871
G1 X8.4 Y14.26 Z2.78 F4800.0 E532.895
G1 X8.4 Y-14.26 Z2.78 F4800.0 E534.401
G1 X8.8 Y-14.05 Z2.78 F4800.0 E534.425
G1 X8.8 Y14.05 Z2.78 F4800.0 E535.909
G1 X9.2 Y13.83 Z2.78 F4800.0 E535.933
G1 X9.2 Y-13.83 Z2.78 F4800.0 E537.395
G1 X9.6 Y-13.51 Z2.78 F4800.0 E537.422
G1 X9.6 Y13.51 Z2.78 F4800.0 E538.849
G1 X10.0 Y13.19 Z2.78 F4800.0 E538.877
G1 X10.0 Y-13.19 Z2.78 F4800.0 E540.27
G1 X10.4 Y-12.86 Z2.78 F4800.0 E540.297
G1 X10.4 Y12.86 Z2.78 F4800.0 E541.655
G1 X10.8 Y12.53 Z2.78 F4800.0 E541.683
G1 X10.8 Y-12.53 Z2.78 F4800.0 E543.006
G1 X11.2 Y-12.2 Z2.78 F4800.0 E543.034
G1 X11.2 Y12.2 Z2.78 F4800.0 E544.323
G1 X11.6 Y11.87 Z2.78 F4800.0 E544.35
G1 X11.6 Y-11.87 Z2.78 F4800.0 E545.605
G1 X12.0 Y-11.45 Z2.78 F4800.0 E545.635
G1 X12.0 Y11.45 Z2.78 F4800.0 E546.845
G1 X12.4 Y10.96 Z2.78 F4800.0 E546.878
G1 X12.4 Y-10.96 Z2.78 F4800.0 E548.036
G1 X12.8 Y-10.47 Z2.78 F4800.0 E548.069
G1 X12.8 Y10.47 Z2.78 F4800.0 E549.175
G1 X13.2 Y9.98 Z2.78 F4800.0 E549.208
G1 X13.2 Y-9.98 Z2.78 F4800.0 E550.263
G1 X13.6 Y-9.49 Z2.78 F4800.0 E550.296
G1 X13.6 Y9.49 Z2.78 F4800.0 E551.299
G1 X14.0 Y8.89 Z2.78 F4800.0 E551.338
G1 X14.0 Y-8.89 Z2.78 F4800.0 E552.277
G1 F1200.0
G1 E551.277
G1 F4800.0
M103
G1 X-10.0 Y-12.93 Z2.78 F4200.0
G1 F1200.0
G1 E552.277
G1 F4200.0
M101
G1 X-10.0 Y-13.19 Z2.78 F4800.0 E552.29
G1 F1200.0
G1 E551.29
G1 F4800.0
M103
(</infill>)
(</nestedRing>)
(</rotation>)
(</layer>)
(<layer> 3.051 )
(<supportLayer>)
;M108 R56.0
G1 X-7.4 Y-18.0 Z3.05 F4200.0
G1 F1200.0
G1 E552.29
G1 F4200.0
M101
G1 X7.4 Y-18.0 Z3.05 F4800.0 E552.837
G1 X7.49 Y-16.2 Z3.05 F4800.0 E552.904
G1 X12.1 Y-16.2 Z3.05 F4800.0 E553.075
G1 X10.54 Y-14.4 Z3.05 F4800.0 E553.163
G1 X14.78 Y-14.4 Z3.05 F4800.0 E553.319
G1 X16.46 Y-12.6 Z3.05 F4800.0 E553.41
G1 X12.71 Y-12.6 Z3.05 F4800.0 E553.549
G1 F1200.0
G1 E552.549
G1 F4800.0
M103
G1 X14.19 Y-10.8 Z3.05 F4200.0
G1 F1200.0
G1 E553.549
G1 F4200.0
M101
G1 X16.8 Y-10.8 Z3.05 F4800.0 E553.646
G1 X17.1 Y-9.0 Z3.05 F4800.0 E553.713
G1 X15.39 Y-9.0 Z3.05 F4800.0 E553.776
G1 F1200.0
G1 E552.776
G1 F4800.0
M103
G1 X16.36 Y-7.2 Z3.05 F4200.0
G1 F1200.0
G1 E553.776
G1 F4200.0
M101
G1 X17.41 Y-7.2 Z3.05 F4800.0 E553.815
G1 X17.61 Y-5.4 Z3.05 F4800.0 E553.882
G1 X16.98 Y-5.4 Z3.05 F4800.0 E553.905
G1 F1200.0
G1 E553.024
G1 F4800.0
M103
G1 X17.53 Y-3.6 Z3.05 F4200.0
G1 F1200.0
G1 E553.905
G1 F4200.0
M101
G1 X17.71 Y-3.6 Z3.05 F4800.0 E553.912
G1 X21.19 Y-1.8 Z3.05 F4800.0 E554.057
G1 X17.73 Y-1.8 Z3.05 F4800.0 E554.185
G1 F1200.0
G1 E553.185
G1 F4800.0
M103
G1 X17.73 Y1.8 Z3.05 F4200.0
G1 F1200.0
G1 E554.185
G1 F4200.0
M101
G1 X21.19 Y1.8 Z3.05 F4800.0 E554.313
G1 X17.61 Y5.4 Z3.05 F4800.0 E554.501
G1 X16.98 Y5.4 Z3.05 F4800.0 E554.524
G1 F1200.0
G1 E553.675
G1 F4800.0
M103
G1 X17.41 Y7.2 Z3.05 F4200.0
G1 F1200.0
G1 E554.524
G1 F4200.0
M101
G1 X16.36 Y7.2 Z3.05 F4800.0 E554.563
G1 X17.1 Y9.0 Z3.05 F4800.0 E554.635
G1 X15.39 Y9.0 Z3.05 F4800.0 E554.698
G1 X16.8 Y10.8 Z3.05 F4800.0 E554.783
G1 X14.19 Y10.8 Z3.05 F4800.0 E554.879
G1 X16.46 Y12.6 Z3.05 F4800.0 E554.987
G1 X12.71 Y12.6 Z3.05 F4800.0 E555.125
G1 X14.78 Y14.4 Z3.05 F4800.0 E555.227
G1 X10.54 Y14.4 Z3.05 F4800.0 E555.384
G1 X12.1 Y16.2 Z3.05 F4800.0 E555.472
G1 X7.49 Y16.2 Z3.05 F4800.0 E555.642
G1 X7.4 Y18.0 Z3.05 F4800.0 E555.709
G1 X-7.4 Y18.0 Z3.05 F4800.0 E556.256
G1 X-7.49 Y16.2 Z3.05 F4800.0 E556.323
G1 X-12.1 Y16.2 Z3.05 F4800.0 E556.493
G1 X-10.54 Y14.4 Z3.05 F4800.0 E556.581
G1 X-14.78 Y14.4 Z3.05 F4800.0 E556.738
G1 X-16.46 Y12.6 Z3.05 F4800.0 E556.829
G1 X-12.71 Y12.6 Z3.05 F4800.0 E556.968
G1 F1200.0
G1 E555.968
G1 F4800.0
M103
G1 X-14.19 Y10.8 Z3.05 F4200.0
G1 F1200.0
G1 E556.968
G1 F4200.0
M101
G1 X-16.8 Y10.8 Z3.05 F4800.0 E557.064
G1 X-17.1 Y9.0 Z3.05 F4800.0 E557.132
G1 X-15.39 Y9.0 Z3.05 F4800.0 E557.195
G1 F1200.0
G1 E556.195
G1 F4800.0
M103
G1 X-16.36 Y7.2 Z3.05 F4200.0
G1 F1200.0
G1 E557.195
G1 F4200.0
M101
G1 X-17.41 Y7.2 Z3.05 F4800.0 E557.234
G1 X-17.61 Y5.4 Z3.05 F4800.0 E557.301
G1 X-16.98 Y5.4 Z3.05 F4800.0 E557.324
G1 F1200.0
G1 E556.443
G1 F4800.0
M103
G1 X-17.53 Y3.6 Z3.05 F4200.0
G1 F1200.0
G1 E557.324
G1 F4200.0
M101
G1 X-17.71 Y3.6 Z3.05 F4800.0 E557.331
G1 X-21.19 Y1.8 Z3.05 F4800.0 E557.476
G1 X-17.73 Y1.8 Z3.05 F4800.0 E557.604
G1 F1200.0
G1 E556.604
G1 F4800.0
M103
G1 X-17.73 Y-1.8 Z3.05 F4200.0
G1 F1200.0
G1 E557.604
G1 F4200.0
M101
G1 X-21.19 Y-1.8 Z3.05 F4800.0 E557.732
G1 X-17.61 Y-5.4 Z3.05 F4800.0 E557.919
G1 X-16.98 Y-5.4 Z3.05 F4800.0 E557.943
G1 F1200.0
G1 E557.093
G1 F4800.0
M103
G1 X-17.41 Y-7.2 Z3.05 F4200.0
G1 F1200.0
G1 E557.943
G1 F4200.0
M101
G1 X-16.36 Y-7.2 Z3.05 F4800.0 E557.981
G1 X-17.1 Y-9.0 Z3.05 F4800.0 E558.053
G1 X-15.39 Y-9.0 Z3.05 F4800.0 E558.117
G1 X-16.8 Y-10.8 Z3.05 F4800.0 E558.201
G1 X-14.19 Y-10.8 Z3.05 F4800.0 E558.298
G1 X-16.46 Y-12.6 Z3.05 F4800.0 E558.405
G1 X-12.71 Y-12.6 Z3.05 F4800.0 E558.544
G1 X-14.78 Y-14.4 Z3.05 F4800.0 E558.645
G1 X-10.54 Y-14.4 Z3.05 F4800.0 E558.802
G1 X-12.1 Y-16.2 Z3.05 F4800.0 E558.89
G1 X-7.49 Y-16.2 Z3.05 F4800.0 E559.06
G1 F1200.0
G1 E558.06
G1 F4800.0
M103
G1 X-10.32 Y-12.57 Z3.05 F4200.0
G1 X-10.11 Y-12.0 Z3.05 F4200.0
G1 X-11.3 Y-11.16 Z3.05 F4200.0
G1 X-17.53 Y-3.6 Z3.05 F4200.0
G1 F1200.0
G1 E559.06
G1 F4200.0
M101
G1 X-17.71 Y-3.6 Z3.05 F4800.0 E559.067
G1 F1200.0
G1 E558.067
G1 F4800.0
M103
G1 X-6.27 Y-1.3 Z3.05 F4200.0
G1 X-6.4 Y0.0 Z3.05 F4200.0
G1 X-5.32 Y3.56 Z3.05 F4200.0
G1 X-2.45 Y5.91 Z3.05 F4200.0
G1 X1.25 Y6.28 Z3.05 F4200.0
G1 X4.53 Y4.53 Z3.05 F4200.0
G1 X6.26 Y1.34 Z3.05 F4200.0
G1 X17.53 Y3.6 Z3.05 F4200.0
G1 F1200.0
G1 E559.067
G1 F4200.0
M101
G1 X17.71 Y3.6 Z3.05 F4800.0 E559.074
G1 F1200.0
G1 E558.074
G1 F4800.0
M103
;M108 R80.0
(</supportLayer>)
(<rotation> (-1+1.22464679915e-16j) )
(<nestedRing>)
(<boundaryPerimeter>)
(<boundaryPoint> X-3.414 Y17.164 Z3.051 </boundaryPoint>)
(<boundaryPoint> X-6.697 Y16.168 Z3.051 </boundaryPoint>)
(<boundaryPoint> X-9.723 Y14.551 Z3.051 </boundaryPoint>)
(<boundaryPoint> X-12.375 Y12.375 Z3.051 </boundaryPoint>)
(<boundaryPoint> X-14.551 Y9.723 Z3.051 </boundaryPoint>)
(<boundaryPoint> X-16.168 Y6.697 Z3.051 </boundaryPoint>)
(<boundaryPoint> X-17.164 Y3.414 Z3.051 </boundaryPoint>)
(<boundaryPoint> X-17.501 Y0.0 Z3.051 </boundaryPoint>)
(<boundaryPoint> X-17.164 Y-3.414 Z3.051 </boundaryPoint>)
(<boundaryPoint> X-16.168 Y-6.697 Z3.051 </boundaryPoint>)
(<boundaryPoint> X-14.551 Y-9.723 Z3.051 </boundaryPoint>)
(<boundaryPoint> X-12.375 Y-12.375 Z3.051 </boundaryPoint>)
(<boundaryPoint> X-9.723 Y-14.551 Z3.051 </boundaryPoint>)
(<boundaryPoint> X-6.697 Y-16.168 Z3.051 </boundaryPoint>)
(<boundaryPoint> X-3.414 Y-17.164 Z3.051 </boundaryPoint>)
(<boundaryPoint> X-0.0 Y-17.501 Z3.051 </boundaryPoint>)
(<boundaryPoint> X3.414 Y-17.164 Z3.051 </boundaryPoint>)
(<boundaryPoint> X6.697 Y-16.168 Z3.051 </boundaryPoint>)
(<boundaryPoint> X9.723 Y-14.551 Z3.051 </boundaryPoint>)
(<boundaryPoint> X12.375 Y-12.375 Z3.051 </boundaryPoint>)
(<boundaryPoint> X14.551 Y-9.723 Z3.051 </boundaryPoint>)
(<boundaryPoint> X16.168 Y-6.697 Z3.051 </boundaryPoint>)
(<boundaryPoint> X17.164 Y-3.414 Z3.051 </boundaryPoint>)
(<boundaryPoint> X17.501 Y-0.0 Z3.051 </boundaryPoint>)
(<boundaryPoint> X17.164 Y3.414 Z3.051 </boundaryPoint>)
(<boundaryPoint> X16.168 Y6.697 Z3.051 </boundaryPoint>)
(<boundaryPoint> X14.551 Y9.723 Z3.051 </boundaryPoint>)
(<boundaryPoint> X12.375 Y12.375 Z3.051 </boundaryPoint>)
(<boundaryPoint> X9.723 Y14.551 Z3.051 </boundaryPoint>)
(<boundaryPoint> X6.697 Y16.168 Z3.051 </boundaryPoint>)
(<boundaryPoint> X3.414 Y17.164 Z3.051 </boundaryPoint>)
(<boundaryPoint> X0.0 Y17.501 Z3.051 </boundaryPoint>)
(<loop> inner )
G1 X6.33 Y-0.82 Z3.05 F4200.0
G1 X5.91 Y-2.45 Z3.05 F4200.0
G1 X3.56 Y-5.32 Z3.05 F4200.0
G1 X-0.0 Y-6.4 Z3.05 F4200.0
G1 X-4.63 Y-4.7 Z3.05 F4200.0
G1 F1200.0
G1 E559.074
G1 F4200.0
M101
G1 X-4.67 Y-4.67 Z3.05 F4800.0 E559.076
G1 X-5.49 Y-3.67 Z3.05 F4800.0 E559.145
G1 X-6.1 Y-2.53 Z3.05 F4800.0 E559.213
G1 X-6.48 Y-1.29 Z3.05 F4800.0 E559.282
G1 X-6.61 Y0.0 Z3.05 F4800.0 E559.35
G1 X-6.48 Y1.29 Z3.05 F4800.0 E559.418
G1 X-6.1 Y2.53 Z3.05 F4800.0 E559.487
G1 X-5.49 Y3.67 Z3.05 F4800.0 E559.555
G1 X-4.67 Y4.67 Z3.05 F4800.0 E559.624
G1 X-3.67 Y5.49 Z3.05 F4800.0 E559.692
G1 X-2.53 Y6.1 Z3.05 F4800.0 E559.76
G1 X-1.29 Y6.48 Z3.05 F4800.0 E559.829
G1 X0.0 Y6.61 Z3.05 F4800.0 E559.897
G1 X1.29 Y6.48 Z3.05 F4800.0 E559.966
G1 X2.53 Y6.1 Z3.05 F4800.0 E560.034
G1 X3.67 Y5.49 Z3.05 F4800.0 E560.103
G1 X4.67 Y4.67 Z3.05 F4800.0 E560.171
G1 X5.49 Y3.67 Z3.05 F4800.0 E560.239
G1 X6.1 Y2.53 Z3.05 F4800.0 E560.308
G1 X6.48 Y1.29 Z3.05 F4800.0 E560.376
G1 X6.61 Y-0.0 Z3.05 F4800.0 E560.445
G1 X6.48 Y-1.29 Z3.05 F4800.0 E560.513
G1 X6.1 Y-2.53 Z3.05 F4800.0 E560.581
G1 X5.49 Y-3.67 Z3.05 F4800.0 E560.65
G1 X4.67 Y-4.67 Z3.05 F4800.0 E560.718
G1 X3.67 Y-5.49 Z3.05 F4800.0 E560.787
G1 X2.53 Y-6.1 Z3.05 F4800.0 E560.855
G1 X1.29 Y-6.48 Z3.05 F4800.0 E560.923
G1 X-0.0 Y-6.61 Z3.05 F4800.0 E560.992
G1 X-1.29 Y-6.48 Z3.05 F4800.0 E561.06
G1 X-2.53 Y-6.1 Z3.05 F4800.0 E561.129
G1 X-3.67 Y-5.49 Z3.05 F4800.0 E561.197
G1 X-4.63 Y-4.7 Z3.05 F4800.0 E561.263
G1 F1200.0
G1 E560.263
G1 F4800.0
M103
(</loop>)
(<loop> outer )
G1 X-10.49 Y-11.01 Z3.05 F4200.0
G1 F1200.0
G1 E561.263
G1 F4200.0
M101
G1 X-10.44 Y-11.03 Z3.05 F4800.0 E561.265
G1 X-10.03 Y-11.44 Z3.05 F4800.0 E561.296
G1 X-9.88 Y-12.0 Z3.05 F4800.0 E561.327
G1 X-10.03 Y-12.56 Z3.05 F4800.0 E561.358
G1 X-10.3 Y-12.84 Z3.05 F4800.0 E561.378
G1 X-10.44 Y-13.19 Z3.05 F4800.0 E561.398
G1 X-9.39 Y-14.05 Z3.05 F4800.0 E561.47
G1 X-6.47 Y-15.61 Z3.05 F4800.0 E561.645
G1 X-6.04 Y-15.74 Z3.05 F4800.0 E561.669
G1 X-5.37 Y-15.33 Z3.05 F4800.0 E561.71
G1 X-5.06 Y-15.03 Z3.05 F4800.0 E561.733
G1 X-4.5 Y-14.88 Z3.05 F4800.0 E561.764
G1 X-3.94 Y-15.03 Z3.05 F4800.0 E561.794
G1 X-3.53 Y-15.44 Z3.05 F4800.0 E561.825
G1 X-3.38 Y-16.0 Z3.05 F4800.0 E561.856
G1 X-3.45 Y-16.26 Z3.05 F4800.0 E561.87
G1 X-3.17 Y-16.59 Z3.05 F4800.0 E561.893
G1 X0.0 Y-16.9 Z3.05 F4800.0 E562.061
G1 X3.3 Y-16.57 Z3.05 F4800.0 E562.236
G1 X6.47 Y-15.61 Z3.05 F4800.0 E562.411
G1 X9.39 Y-14.05 Z3.05 F4800.0 E562.586
G1 X11.95 Y-11.95 Z3.05 F4800.0 E562.761
G1 X14.05 Y-9.39 Z3.05 F4800.0 E562.936
G1 X15.61 Y-6.47 Z3.05 F4800.0 E563.111
G1 X16.57 Y-3.3 Z3.05 F4800.0 E563.286
G1 X16.9 Y0.0 Z3.05 F4800.0 E563.461
G1 X16.57 Y3.3 Z3.05 F4800.0 E563.636
G1 X15.61 Y6.47 Z3.05 F4800.0 E563.811
G1 X14.05 Y9.39 Z3.05 F4800.0 E563.986
G1 X11.95 Y11.95 Z3.05 F4800.0 E564.161
G1 X9.39 Y14.05 Z3.05 F4800.0 E564.336
G1 X6.47 Y15.61 Z3.05 F4800.0 E564.511
G1 X3.3 Y16.57 Z3.05 F4800.0 E564.686
G1 X-0.0 Y16.9 Z3.05 F4800.0 E564.861
G1 X-3.3 Y16.57 Z3.05 F4800.0 E565.036
G1 X-6.47 Y15.61 Z3.05 F4800.0 E565.211
G1 X-9.39 Y14.05 Z3.05 F4800.0 E565.386
G1 X-11.95 Y11.95 Z3.05 F4800.0 E565.561
G1 X-14.05 Y9.39 Z3.05 F4800.0 E565.736
G1 X-15.61 Y6.47 Z3.05 F4800.0 E565.911
G1 X-16.57 Y3.3 Z3.05 F4800.0 E566.086
G1 X-16.9 Y-0.0 Z3.05 F4800.0 E566.261
G1 X-16.57 Y-3.3 Z3.05 F4800.0 E566.435
G1 X-15.61 Y-6.47 Z3.05 F4800.0 E566.61
G1 X-14.05 Y-9.39 Z3.05 F4800.0 E566.785
G1 X-12.2 Y-11.65 Z3.05 F4800.0 E566.94
G1 X-11.56 Y-11.03 Z3.05 F4800.0 E566.987
M73 P13 (display progress)
G1 X-11.0 Y-10.88 Z3.05 F4800.0 E567.017
G1 X-10.49 Y-11.01 Z3.05 F4800.0 E567.045
G1 F1200.0
G1 E566.045
G1 F4800.0
M103
(</loop>)
(<edgePath>)
;M108 R40.0
G1 X-5.27 Y-16.45 Z3.05 F4200.0
G1 X-4.95 Y-16.77 Z3.05 F4200.0
G1 X-4.5 Y-16.89 Z3.05 F4200.0
G1 X-4.22 Y-16.84 Z3.05 F4200.0
G1 X-3.93 Y-16.8 Z3.05 F4200.0
G1 F1200.0
G1 E567.045
G1 F4200.0
M101
G1 X-3.38 Y-16.97 Z3.05 F2400.0 E567.076
G1 X0.0 Y-17.3 Z3.05 F2400.0 E567.255
G1 X3.38 Y-16.97 Z3.05 F2400.0 E567.434
G1 X6.62 Y-15.98 Z3.05 F2400.0 E567.614
G1 X9.61 Y-14.38 Z3.05 F2400.0 E567.793
G1 X12.23 Y-12.23 Z3.05 F2400.0 E567.972
G1 X14.38 Y-9.61 Z3.05 F2400.0 E568.151
G1 X15.98 Y-6.62 Z3.05 F2400.0 E568.33
G1 X16.97 Y-3.38 Z3.05 F2400.0 E568.509
G1 X17.3 Y0.0 Z3.05 F2400.0 E568.688
G1 X16.97 Y3.38 Z3.05 F2400.0 E568.868
G1 X15.98 Y6.62 Z3.05 F2400.0 E569.047
G1 X14.38 Y9.61 Z3.05 F2400.0 E569.226
G1 X12.23 Y12.23 Z3.05 F2400.0 E569.405
G1 X9.61 Y14.38 Z3.05 F2400.0 E569.584
G1 X6.62 Y15.98 Z3.05 F2400.0 E569.763
G1 X3.38 Y16.97 Z3.05 F2400.0 E569.942
G1 X-0.0 Y17.3 Z3.05 F2400.0 E570.122
G1 X-3.38 Y16.97 Z3.05 F2400.0 E570.301
G1 X-6.62 Y15.98 Z3.05 F2400.0 E570.48
G1 X-9.61 Y14.38 Z3.05 F2400.0 E570.659
G1 X-12.23 Y12.23 Z3.05 F2400.0 E570.838
G1 X-14.38 Y9.61 Z3.05 F2400.0 E571.017
G1 X-15.98 Y6.62 Z3.05 F2400.0 E571.197
G1 X-16.97 Y3.38 Z3.05 F2400.0 E571.376
G1 X-17.3 Y-0.0 Z3.05 F2400.0 E571.555
G1 X-16.97 Y-3.38 Z3.05 F2400.0 E571.734
G1 X-15.98 Y-6.62 Z3.05 F2400.0 E571.913
G1 X-14.38 Y-9.61 Z3.05 F2400.0 E572.092
G1 X-12.23 Y-12.23 Z3.05 F2400.0 E572.271
G1 X-11.68 Y-12.69 Z3.05 F2400.0 E572.309
G1 F1200.0
G1 E572.309
G1 F2400.0
M103
G1 X-11.44 Y-12.88 Z3.05 F4200.0
G1 F1200.0
G1 E572.309
G1 F4200.0
M101
G1 X-9.61 Y-14.38 Z3.05 F2400.0 E572.434
G1 X-6.62 Y-15.98 Z3.05 F2400.0 E572.613
G1 X-5.41 Y-16.35 Z3.05 F2400.0 E572.68
G1 F1200.0
G1 E572.68
G1 F2400.0
M103
(</edgePath>)
(</boundaryPerimeter>)
(<nestedRing>)
(<boundaryPerimeter>)
(<boundaryPoint> X-3.997 Y-16.0 Z3.051 </boundaryPoint>)
(<boundaryPoint> X-4.064 Y-16.252 Z3.051 </boundaryPoint>)
(<boundaryPoint> X-4.248 Y-16.436 Z3.051 </boundaryPoint>)
(<boundaryPoint> X-4.5 Y-16.503 Z3.051 </boundaryPoint>)
(<boundaryPoint> X-4.752 Y-16.436 Z3.051 </boundaryPoint>)
(<boundaryPoint> X-4.936 Y-16.252 Z3.051 </boundaryPoint>)
(<boundaryPoint> X-5.003 Y-16.0 Z3.051 </boundaryPoint>)
(<boundaryPoint> X-4.936 Y-15.748 Z3.051 </boundaryPoint>)
(<boundaryPoint> X-4.752 Y-15.564 Z3.051 </boundaryPoint>)
(<boundaryPoint> X-4.5 Y-15.497 Z3.051 </boundaryPoint>)
(<boundaryPoint> X-4.248 Y-15.564 Z3.051 </boundaryPoint>)
(<boundaryPoint> X-4.064 Y-15.748 Z3.051 </boundaryPoint>)
(<edge> inner )
G1 X-5.08 Y-16.39 Z3.05 F4200.0
G1 F1200.0
G1 E572.68
G1 F4200.0
M101
G1 X-5.12 Y-16.36 Z3.05 F2400.0 E572.683
G1 X-5.21 Y-16.0 Z3.05 F2400.0 E572.702
G1 X-5.12 Y-15.65 Z3.05 F2400.0 E572.722
G1 X-4.86 Y-15.39 Z3.05 F2400.0 E572.741
G1 X-4.5 Y-15.29 Z3.05 F2400.0 E572.761
G1 X-4.14 Y-15.39 Z3.05 F2400.0 E572.78
G1 X-3.89 Y-15.65 Z3.05 F2400.0 E572.799
G1 X-3.79 Y-16.0 Z3.05 F2400.0 E572.819
G1 X-3.89 Y-16.36 Z3.05 F2400.0 E572.838
G1 X-4.14 Y-16.61 Z3.05 F2400.0 E572.858
G1 X-4.5 Y-16.71 Z3.05 F2400.0 E572.877
G1 X-4.86 Y-16.61 Z3.05 F2400.0 E572.896
G1 X-5.08 Y-16.39 Z3.05 F2400.0 E572.913
G1 F1200.0
G1 E571.913
G1 F2400.0
M103
(</edge>)
(</boundaryPerimeter>)
(</nestedRing>)
(<nestedRing>)
(<boundaryPerimeter>)
(<boundaryPoint> X-10.497 Y-12.0 Z3.051 </boundaryPoint>)
(<boundaryPoint> X-10.564 Y-12.252 Z3.051 </boundaryPoint>)
(<boundaryPoint> X-10.748 Y-12.436 Z3.051 </boundaryPoint>)
(<boundaryPoint> X-11.0 Y-12.503 Z3.051 </boundaryPoint>)
(<boundaryPoint> X-11.252 Y-12.436 Z3.051 </boundaryPoint>)
(<boundaryPoint> X-11.436 Y-12.252 Z3.051 </boundaryPoint>)
(<boundaryPoint> X-11.503 Y-12.0 Z3.051 </boundaryPoint>)
(<boundaryPoint> X-11.436 Y-11.748 Z3.051 </boundaryPoint>)
(<boundaryPoint> X-11.252 Y-11.564 Z3.051 </boundaryPoint>)
(<boundaryPoint> X-11.0 Y-11.497 Z3.051 </boundaryPoint>)
(<boundaryPoint> X-10.748 Y-11.564 Z3.051 </boundaryPoint>)
(<boundaryPoint> X-10.564 Y-11.748 Z3.051 </boundaryPoint>)
(<edge> inner )
G1 X-10.37 Y-12.31 Z3.05 F4200.0
G1 F1200.0
G1 E572.913
G1 F4200.0
M101
G1 X-10.39 Y-12.36 Z3.05 F2400.0 E572.916
G1 X-10.65 Y-12.62 Z3.05 F2400.0 E572.935
G1 X-11.0 Y-12.71 Z3.05 F2400.0 E572.955
G1 X-11.36 Y-12.62 Z3.05 F2400.0 E572.974
G1 X-11.62 Y-12.36 Z3.05 F2400.0 E572.994
G1 X-11.71 Y-12.0 Z3.05 F2400.0 E573.013
G1 X-11.62 Y-11.65 Z3.05 F2400.0 E573.032
G1 X-11.36 Y-11.39 Z3.05 F2400.0 E573.052
G1 X-11.0 Y-11.29 Z3.05 F2400.0 E573.071
G1 X-10.65 Y-11.39 Z3.05 F2400.0 E573.091
G1 X-10.39 Y-11.65 Z3.05 F2400.0 E573.11
G1 X-10.29 Y-12.0 Z3.05 F2400.0 E573.129
G1 X-10.37 Y-12.31 Z3.05 F2400.0 E573.146
G1 F1200.0
G1 E572.146
G1 F2400.0
M103
(</edge>)
(</boundaryPerimeter>)
(</nestedRing>)
(<nestedRing>)
(<boundaryPerimeter>)
(<boundaryPoint> X-5.888 Y1.171 Z3.051 </boundaryPoint>)
(<boundaryPoint> X-5.546 Y2.297 Z3.051 </boundaryPoint>)
(<boundaryPoint> X-4.991 Y3.335 Z3.051 </boundaryPoint>)
(<boundaryPoint> X-4.245 Y4.245 Z3.051 </boundaryPoint>)
(<boundaryPoint> X-3.335 Y4.991 Z3.051 </boundaryPoint>)
(<boundaryPoint> X-2.297 Y5.546 Z3.051 </boundaryPoint>)
(<boundaryPoint> X-1.171 Y5.888 Z3.051 </boundaryPoint>)
(<boundaryPoint> X0.0 Y6.003 Z3.051 </boundaryPoint>)
(<boundaryPoint> X1.171 Y5.888 Z3.051 </boundaryPoint>)
(<boundaryPoint> X2.297 Y5.546 Z3.051 </boundaryPoint>)
(<boundaryPoint> X3.335 Y4.991 Z3.051 </boundaryPoint>)
(<boundaryPoint> X4.245 Y4.245 Z3.051 </boundaryPoint>)
(<boundaryPoint> X4.991 Y3.335 Z3.051 </boundaryPoint>)
(<boundaryPoint> X5.546 Y2.297 Z3.051 </boundaryPoint>)
(<boundaryPoint> X5.888 Y1.171 Z3.051 </boundaryPoint>)
(<boundaryPoint> X6.003 Y-0.0 Z3.051 </boundaryPoint>)
(<boundaryPoint> X5.888 Y-1.171 Z3.051 </boundaryPoint>)
(<boundaryPoint> X5.546 Y-2.297 Z3.051 </boundaryPoint>)
(<boundaryPoint> X4.991 Y-3.335 Z3.051 </boundaryPoint>)
(<boundaryPoint> X4.245 Y-4.245 Z3.051 </boundaryPoint>)
(<boundaryPoint> X3.335 Y-4.991 Z3.051 </boundaryPoint>)
(<boundaryPoint> X2.297 Y-5.546 Z3.051 </boundaryPoint>)
(<boundaryPoint> X1.171 Y-5.888 Z3.051 </boundaryPoint>)
(<boundaryPoint> X-0.0 Y-6.003 Z3.051 </boundaryPoint>)
(<boundaryPoint> X-1.171 Y-5.888 Z3.051 </boundaryPoint>)
(<boundaryPoint> X-2.297 Y-5.546 Z3.051 </boundaryPoint>)
(<boundaryPoint> X-3.335 Y-4.991 Z3.051 </boundaryPoint>)
(<boundaryPoint> X-4.245 Y-4.245 Z3.051 </boundaryPoint>)
(<boundaryPoint> X-4.991 Y-3.335 Z3.051 </boundaryPoint>)
(<boundaryPoint> X-5.546 Y-2.297 Z3.051 </boundaryPoint>)
(<boundaryPoint> X-5.888 Y-1.171 Z3.051 </boundaryPoint>)
(<boundaryPoint> X-6.003 Y0.0 Z3.051 </boundaryPoint>)
(<edge> inner )
G1 X-4.03 Y-4.68 Z3.05 F4200.0
G1 F1200.0
G1 E573.146
G1 F4200.0
M101
G1 X-4.07 Y-4.65 Z3.05 F2400.0 E573.149
G1 X-4.39 Y-4.39 Z3.05 F2400.0 E573.171
G1 X-5.16 Y-3.45 Z3.05 F2400.0 E573.235
G1 X-5.73 Y-2.37 Z3.05 F2400.0 E573.299
G1 X-6.09 Y-1.21 Z3.05 F2400.0 E573.364
G1 X-6.2 Y0.0 Z3.05 F2400.0 E573.428
G1 X-6.09 Y1.21 Z3.05 F2400.0 E573.492
G1 X-5.73 Y2.37 Z3.05 F2400.0 E573.556
G1 X-5.16 Y3.45 Z3.05 F2400.0 E573.621
G1 X-4.39 Y4.39 Z3.05 F2400.0 E573.685
G1 X-3.45 Y5.16 Z3.05 F2400.0 E573.749
G1 X-2.37 Y5.73 Z3.05 F2400.0 E573.813
G1 X-1.21 Y6.09 Z3.05 F2400.0 E573.878
G1 X0.0 Y6.2 Z3.05 F2400.0 E573.942
G1 X1.21 Y6.09 Z3.05 F2400.0 E574.006
G1 X2.37 Y5.73 Z3.05 F2400.0 E574.07
G1 X3.45 Y5.16 Z3.05 F2400.0 E574.135
G1 X4.39 Y4.39 Z3.05 F2400.0 E574.199
G1 X5.16 Y3.45 Z3.05 F2400.0 E574.263
G1 X5.73 Y2.37 Z3.05 F2400.0 E574.327
G1 X6.09 Y1.21 Z3.05 F2400.0 E574.392
G1 X6.2 Y-0.0 Z3.05 F2400.0 E574.456
G1 X6.09 Y-1.21 Z3.05 F2400.0 E574.52
G1 X5.73 Y-2.37 Z3.05 F2400.0 E574.584
G1 X5.16 Y-3.45 Z3.05 F2400.0 E574.649
G1 X4.39 Y-4.39 Z3.05 F2400.0 E574.713
G1 X3.45 Y-5.16 Z3.05 F2400.0 E574.777
G1 X2.37 Y-5.73 Z3.05 F2400.0 E574.841
G1 X1.21 Y-6.09 Z3.05 F2400.0 E574.906
G1 X-0.0 Y-6.2 Z3.05 F2400.0 E574.97
G1 X-1.21 Y-6.09 Z3.05 F2400.0 E575.034
G1 X-2.37 Y-5.73 Z3.05 F2400.0 E575.098
G1 X-3.45 Y-5.16 Z3.05 F2400.0 E575.163
G1 X-4.03 Y-4.68 Z3.05 F2400.0 E575.202
G1 F1200.0
G1 E574.202
G1 F2400.0
M103
(</edge>)
(</boundaryPerimeter>)
(</nestedRing>)
(<infill>)
(<infillBoundary>)
(<infillPoint> X-3.296 Y16.573 Z1.485 </infillPoint>)
(<infillPoint> X-6.466 Y15.611 Z1.485 </infillPoint>)
(<infillPoint> X-9.388 Y14.05 Z1.485 </infillPoint>)
(<infillPoint> X-11.949 Y11.949 Z1.485 </infillPoint>)
(<infillPoint> X-14.05 Y9.388 Z1.485 </infillPoint>)
(<infillPoint> X-15.611 Y6.466 Z1.485 </infillPoint>)
(<infillPoint> X-16.573 Y3.296 Z1.485 </infillPoint>)
(<infillPoint> X-16.898 Y-0.0 Z1.485 </infillPoint>)
(<infillPoint> X-16.573 Y-3.296 Z1.485 </infillPoint>)
(<infillPoint> X-15.611 Y-6.466 Z1.485 </infillPoint>)
(<infillPoint> X-14.05 Y-9.388 Z1.485 </infillPoint>)
(<infillPoint> X-12.197 Y-11.646 Z1.485 </infillPoint>)
(<infillPoint> X-11.562 Y-11.026 Z1.485 </infillPoint>)
(<infillPoint> X-11.0 Y-10.876 Z1.485 </infillPoint>)
(<infillPoint> X-10.438 Y-11.026 Z1.485 </infillPoint>)
(<infillPoint> X-10.026 Y-11.438 Z1.485 </infillPoint>)
(<infillPoint> X-9.876 Y-12.0 Z1.485 </infillPoint>)
(<infillPoint> X-10.026 Y-12.562 Z1.485 </infillPoint>)
(<infillPoint> X-10.304 Y-12.84 Z1.485 </infillPoint>)
(<infillPoint> X-10.442 Y-13.185 Z1.485 </infillPoint>)
(<infillPoint> X-9.388 Y-14.05 Z1.485 </infillPoint>)
(<infillPoint> X-6.466 Y-15.611 Z1.485 </infillPoint>)
(<infillPoint> X-6.037 Y-15.741 Z1.485 </infillPoint>)
(<infillPoint> X-5.365 Y-15.328 Z1.485 </infillPoint>)
(<infillPoint> X-5.062 Y-15.026 Z1.485 </infillPoint>)
(<infillPoint> X-4.5 Y-14.876 Z1.485 </infillPoint>)
(<infillPoint> X-3.938 Y-15.026 Z1.485 </infillPoint>)
(<infillPoint> X-3.526 Y-15.438 Z1.485 </infillPoint>)
(<infillPoint> X-3.376 Y-16.0 Z1.485 </infillPoint>)
(<infillPoint> X-3.445 Y-16.258 Z1.485 </infillPoint>)
(<infillPoint> X-3.172 Y-16.585 Z1.485 </infillPoint>)
(<infillPoint> X0.0 Y-16.898 Z1.485 </infillPoint>)
(<infillPoint> X3.296 Y-16.573 Z1.485 </infillPoint>)
(<infillPoint> X6.466 Y-15.611 Z1.485 </infillPoint>)
(<infillPoint> X9.388 Y-14.05 Z1.485 </infillPoint>)
(<infillPoint> X11.949 Y-11.949 Z1.485 </infillPoint>)
(<infillPoint> X14.05 Y-9.388 Z1.485 </infillPoint>)
(<infillPoint> X15.611 Y-6.466 Z1.485 </infillPoint>)
(<infillPoint> X16.573 Y-3.296 Z1.485 </infillPoint>)
(<infillPoint> X16.898 Y0.0 Z1.485 </infillPoint>)
(<infillPoint> X16.573 Y3.296 Z1.485 </infillPoint>)
(<infillPoint> X15.611 Y6.466 Z1.485 </infillPoint>)
(<infillPoint> X14.05 Y9.388 Z1.485 </infillPoint>)
(<infillPoint> X11.949 Y11.949 Z1.485 </infillPoint>)
(<infillPoint> X9.388 Y14.05 Z1.485 </infillPoint>)
(<infillPoint> X6.466 Y15.611 Z1.485 </infillPoint>)
(<infillPoint> X3.296 Y16.573 Z1.485 </infillPoint>)
(<infillPoint> X-0.0 Y16.898 Z1.485 </infillPoint>)
(</infillBoundary>)
(<infillBoundary>)
(<infillPoint> X-6.479 Y1.289 Z1.485 </infillPoint>)
(<infillPoint> X-6.103 Y2.528 Z1.485 </infillPoint>)
(<infillPoint> X-5.492 Y3.67 Z1.485 </infillPoint>)
(<infillPoint> X-4.671 Y4.671 Z1.485 </infillPoint>)
(<infillPoint> X-3.67 Y5.492 Z1.485 </infillPoint>)
(<infillPoint> X-2.528 Y6.103 Z1.485 </infillPoint>)
(<infillPoint> X-1.289 Y6.479 Z1.485 </infillPoint>)
(<infillPoint> X0.0 Y6.606 Z1.485 </infillPoint>)
(<infillPoint> X1.289 Y6.479 Z1.485 </infillPoint>)
(<infillPoint> X2.528 Y6.103 Z1.485 </infillPoint>)
(<infillPoint> X3.67 Y5.492 Z1.485 </infillPoint>)
(<infillPoint> X4.671 Y4.671 Z1.485 </infillPoint>)
(<infillPoint> X5.492 Y3.67 Z1.485 </infillPoint>)
(<infillPoint> X6.103 Y2.528 Z1.485 </infillPoint>)
(<infillPoint> X6.479 Y1.289 Z1.485 </infillPoint>)
(<infillPoint> X6.606 Y-0.0 Z1.485 </infillPoint>)
(<infillPoint> X6.479 Y-1.289 Z1.485 </infillPoint>)
(<infillPoint> X6.103 Y-2.528 Z1.485 </infillPoint>)
(<infillPoint> X5.492 Y-3.67 Z1.485 </infillPoint>)
(<infillPoint> X4.671 Y-4.671 Z1.485 </infillPoint>)
(<infillPoint> X3.67 Y-5.492 Z1.485 </infillPoint>)
(<infillPoint> X2.528 Y-6.103 Z1.485 </infillPoint>)
(<infillPoint> X1.289 Y-6.479 Z1.485 </infillPoint>)
(<infillPoint> X-0.0 Y-6.606 Z1.485 </infillPoint>)
(<infillPoint> X-1.289 Y-6.479 Z1.485 </infillPoint>)
(<infillPoint> X-2.528 Y-6.103 Z1.485 </infillPoint>)
(<infillPoint> X-3.67 Y-5.492 Z1.485 </infillPoint>)
(<infillPoint> X-4.671 Y-4.671 Z1.485 </infillPoint>)
(<infillPoint> X-5.492 Y-3.67 Z1.485 </infillPoint>)
(<infillPoint> X-6.103 Y-2.528 Z1.485 </infillPoint>)
(<infillPoint> X-6.479 Y-1.289 Z1.485 </infillPoint>)
(<infillPoint> X-6.606 Y0.0 Z1.485 </infillPoint>)
(</infillBoundary>)
;M108 R80.0
G1 X-2.45 Y-5.91 Z3.05 F4200.0
G1 X2.51 Y-6.4 Z3.05 F4200.0
G1 F1200.0
G1 E575.202
G1 F4200.0
M101
G1 X15.33 Y-6.4 Z3.05 F4800.0 E575.879
G1 X15.46 Y-6.0 Z3.05 F4800.0 E575.901
G1 X3.31 Y-6.0 Z3.05 F4800.0 E576.543
G1 X3.98 Y-5.6 Z3.05 F4800.0 E576.584
G1 X15.58 Y-5.6 Z3.05 F4800.0 E577.197
G1 X15.7 Y-5.2 Z3.05 F4800.0 E577.219
G1 X4.47 Y-5.2 Z3.05 F4800.0 E577.812
G1 X4.93 Y-4.8 Z3.05 F4800.0 E577.845
G1 X15.82 Y-4.8 Z3.05 F4800.0 E578.42
G1 X15.95 Y-4.4 Z3.05 F4800.0 E578.442
G1 X5.26 Y-4.4 Z3.05 F4800.0 E579.007
G1 X5.58 Y-4.0 Z3.05 F4800.0 E579.034
G1 X16.07 Y-4.0 Z3.05 F4800.0 E579.588
G1 X16.19 Y-3.6 Z3.05 F4800.0 E579.61
G1 X5.85 Y-3.6 Z3.05 F4800.0 E580.156
G1 X6.06 Y-3.2 Z3.05 F4800.0 E580.18
G1 X16.3 Y-3.2 Z3.05 F4800.0 E580.721
G1 X16.34 Y-2.8 Z3.05 F4800.0 E580.742
G1 X6.28 Y-2.8 Z3.05 F4800.0 E581.274
G1 X6.43 Y-2.4 Z3.05 F4800.0 E581.297
G1 X16.38 Y-2.4 Z3.05 F4800.0 E581.822
G1 X16.42 Y-2.0 Z3.05 F4800.0 E581.843
G1 X6.56 Y-2.0 Z3.05 F4800.0 E582.365
G1 X6.68 Y-1.6 Z3.05 F4800.0 E582.387
G1 X16.46 Y-1.6 Z3.05 F4800.0 E582.903
G1 X16.5 Y-1.2 Z3.05 F4800.0 E582.925
G1 X6.77 Y-1.2 Z3.05 F4800.0 E583.438
G1 X6.81 Y-0.8 Z3.05 F4800.0 E583.46
G1 X16.54 Y-0.8 Z3.05 F4800.0 E583.974
G1 X16.58 Y-0.4 Z3.05 F4800.0 E583.995
G1 X6.85 Y-0.4 Z3.05 F4800.0 E584.509
G1 F1200.0
G1 E583.509
G1 F4800.0
M103
G1 X16.62 Y-0.0 Z3.05 F4200.0
G1 F1200.0
G1 E584.509
G1 F4200.0
M101
G1 X6.89 Y-0.0 Z3.05 F4800.0 E585.023
G1 X6.85 Y0.4 Z3.05 F4800.0 E585.044
G1 X16.58 Y0.4 Z3.05 F4800.0 E585.558
G1 X16.54 Y0.8 Z3.05 F4800.0 E585.579
G1 X6.81 Y0.8 Z3.05 F4800.0 E586.093
G1 X6.77 Y1.2 Z3.05 F4800.0 E586.114
G1 X16.5 Y1.2 Z3.05 F4800.0 E586.628
G1 X16.46 Y1.6 Z3.05 F4800.0 E586.65
G1 X6.68 Y1.6 Z3.05 F4800.0 E587.166
G1 X6.56 Y2.0 Z3.05 F4800.0 E587.188
G1 X16.42 Y2.0 Z3.05 F4800.0 E587.709
G1 X16.38 Y2.4 Z3.05 F4800.0 E587.731
G1 X6.43 Y2.4 Z3.05 F4800.0 E588.256
G1 X6.28 Y2.8 Z3.05 F4800.0 E588.279
G1 X16.34 Y2.8 Z3.05 F4800.0 E588.81
G1 X16.3 Y3.2 Z3.05 F4800.0 E588.832
G1 X6.06 Y3.2 Z3.05 F4800.0 E589.373
G1 X5.85 Y3.6 Z3.05 F4800.0 E589.397
G1 X16.19 Y3.6 Z3.05 F4800.0 E589.943
G1 X16.07 Y4.0 Z3.05 F4800.0 E589.965
G1 X5.58 Y4.0 Z3.05 F4800.0 E590.519
G1 X5.26 Y4.4 Z3.05 F4800.0 E590.546
G1 X15.95 Y4.4 Z3.05 F4800.0 E591.111
G1 X15.82 Y4.8 Z3.05 F4800.0 E591.133
G1 X4.93 Y4.8 Z3.05 F4800.0 E591.708
G1 X4.47 Y5.2 Z3.05 F4800.0 E591.74
G1 X15.7 Y5.2 Z3.05 F4800.0 E592.334
G1 X15.58 Y5.6 Z3.05 F4800.0 E592.356
G1 X3.98 Y5.6 Z3.05 F4800.0 E592.969
G1 X3.31 Y6.0 Z3.05 F4800.0 E593.01
G1 X15.46 Y6.0 Z3.05 F4800.0 E593.651
G1 X15.33 Y6.4 Z3.05 F4800.0 E593.674
G1 X2.51 Y6.4 Z3.05 F4800.0 E594.351
G1 X0.89 Y6.8 Z3.05 F4800.0 E594.439
G1 X15.12 Y6.8 Z3.05 F4800.0 E595.191
G1 X14.9 Y7.2 Z3.05 F4800.0 E595.215
G1 X-14.9 Y7.2 Z3.05 F4800.0 E596.789
G1 X-15.12 Y6.8 Z3.05 F4800.0 E596.813
G1 X-0.89 Y6.8 Z3.05 F4800.0 E597.564
G1 F1200.0
G1 E596.891
G1 F4800.0
M103
G1 X-2.51 Y6.4 Z3.05 F4200.0
G1 F1200.0
G1 E597.564
G1 F4200.0
M101
G1 X-15.33 Y6.4 Z3.05 F4800.0 E598.241
G1 X-15.46 Y6.0 Z3.05 F4800.0 E598.264
G1 X-3.31 Y6.0 Z3.05 F4800.0 E598.905
G1 X-3.98 Y5.6 Z3.05 F4800.0 E598.946
G1 X-15.58 Y5.6 Z3.05 F4800.0 E599.559
G1 X-15.7 Y5.2 Z3.05 F4800.0 E599.581
G1 X-4.47 Y5.2 Z3.05 F4800.0 E600.175
G1 X-4.93 Y4.8 Z3.05 F4800.0 E600.207
G1 X-15.82 Y4.8 Z3.05 F4800.0 E600.783
G1 X-15.95 Y4.4 Z3.05 F4800.0 E600.805
G1 X-5.26 Y4.4 Z3.05 F4800.0 E601.369
G1 X-5.58 Y4.0 Z3.05 F4800.0 E601.397
G1 X-16.07 Y4.0 Z3.05 F4800.0 E601.95
G1 X-16.19 Y3.6 Z3.05 F4800.0 E601.972
G1 X-5.85 Y3.6 Z3.05 F4800.0 E602.519
G1 X-6.06 Y3.2 Z3.05 F4800.0 E602.543
G1 X-16.3 Y3.2 Z3.05 F4800.0 E603.084
G1 X-16.34 Y2.8 Z3.05 F4800.0 E603.105
G1 X-6.28 Y2.8 Z3.05 F4800.0 E603.636
G1 X-6.43 Y2.4 Z3.05 F4800.0 E603.659
G1 X-16.38 Y2.4 Z3.05 F4800.0 E604.185
G1 X-16.42 Y2.0 Z3.05 F4800.0 E604.206
G1 X-6.56 Y2.0 Z3.05 F4800.0 E604.727
G1 X-6.68 Y1.6 Z3.05 F4800.0 E604.749
G1 X-16.46 Y1.6 Z3.05 F4800.0 E605.266
G1 X-16.5 Y1.2 Z3.05 F4800.0 E605.287
G1 X-6.77 Y1.2 Z3.05 F4800.0 E605.801
G1 X-6.81 Y0.8 Z3.05 F4800.0 E605.822
G1 X-16.54 Y0.8 Z3.05 F4800.0 E606.336
G1 X-16.58 Y0.4 Z3.05 F4800.0 E606.357
G1 X-6.85 Y0.4 Z3.05 F4800.0 E606.871
G1 X-6.89 Y0.0 Z3.05 F4800.0 E606.892
G1 X-16.62 Y0.0 Z3.05 F4800.0 E607.406
G1 X-16.58 Y-0.4 Z3.05 F4800.0 E607.428
G1 X-6.85 Y-0.4 Z3.05 F4800.0 E607.942
G1 X-6.81 Y-0.8 Z3.05 F4800.0 E607.963
G1 X-16.54 Y-0.8 Z3.05 F4800.0 E608.477
G1 X-16.5 Y-1.2 Z3.05 F4800.0 E608.498
G1 X-6.77 Y-1.2 Z3.05 F4800.0 E609.012
G1 X-6.68 Y-1.6 Z3.05 F4800.0 E609.034
G1 X-16.46 Y-1.6 Z3.05 F4800.0 E609.55
G1 X-16.42 Y-2.0 Z3.05 F4800.0 E609.572
G1 X-6.56 Y-2.0 Z3.05 F4800.0 E610.093
G1 X-6.43 Y-2.4 Z3.05 F4800.0 E610.115
G1 X-16.38 Y-2.4 Z3.05 F4800.0 E610.64
G1 X-16.34 Y-2.8 Z3.05 F4800.0 E610.661
G1 X-6.28 Y-2.8 Z3.05 F4800.0 E611.193
G1 X-6.06 Y-3.2 Z3.05 F4800.0 E611.217
G1 X-16.3 Y-3.2 Z3.05 F4800.0 E611.758
G1 X-16.19 Y-3.6 Z3.05 F4800.0 E611.78
G1 X-5.85 Y-3.6 Z3.05 F4800.0 E612.326
G1 X-5.58 Y-4.0 Z3.05 F4800.0 E612.351
G1 X-16.07 Y-4.0 Z3.05 F4800.0 E612.905
G1 X-15.95 Y-4.4 Z3.05 F4800.0 E612.927
G1 X-5.26 Y-4.4 Z3.05 F4800.0 E613.492
G1 X-4.93 Y-4.8 Z3.05 F4800.0 E613.519
G1 X-15.82 Y-4.8 Z3.05 F4800.0 E614.095
G1 X-15.7 Y-5.2 Z3.05 F4800.0 E614.117
G1 X-4.47 Y-5.2 Z3.05 F4800.0 E614.71
G1 X-3.98 Y-5.6 Z3.05 F4800.0 E614.744
G1 X-15.58 Y-5.6 Z3.05 F4800.0 E615.356
G1 X-15.46 Y-6.0 Z3.05 F4800.0 E615.379
G1 X-3.31 Y-6.0 Z3.05 F4800.0 E616.02
G1 X-2.51 Y-6.4 Z3.05 F4800.0 E616.067
G1 X-15.33 Y-6.4 Z3.05 F4800.0 E616.744
G1 X-15.12 Y-6.8 Z3.05 F4800.0 E616.768
G1 X15.12 Y-6.8 Z3.05 F4800.0 E618.365
G1 X14.9 Y-7.2 Z3.05 F4800.0 E618.389
G1 X-14.9 Y-7.2 Z3.05 F4800.0 E619.964
G1 X-14.69 Y-7.6 Z3.05 F4800.0 E619.987
G1 X14.69 Y-7.6 Z3.05 F4800.0 E621.539
G1 X14.47 Y-8.0 Z3.05 F4800.0 E621.563
G1 X-14.47 Y-8.0 Z3.05 F4800.0 E623.092
G1 X-14.26 Y-8.4 Z3.05 F4800.0 E623.116
G1 X14.26 Y-8.4 Z3.05 F4800.0 E624.623
G1 X14.05 Y-8.8 Z3.05 F4800.0 E624.647
G1 X-14.05 Y-8.8 Z3.05 F4800.0 E626.131
G1 X-13.83 Y-9.2 Z3.05 F4800.0 E626.155
G1 X13.83 Y-9.2 Z3.05 F4800.0 E627.616
G1 X13.51 Y-9.6 Z3.05 F4800.0 E627.643
G1 X-13.51 Y-9.6 Z3.05 F4800.0 E629.071
G1 X-13.19 Y-10.0 Z3.05 F4800.0 E629.098
G1 X13.19 Y-10.0 Z3.05 F4800.0 E630.491
G1 X12.86 Y-10.4 Z3.05 F4800.0 E630.519
G1 X-12.86 Y-10.4 Z3.05 F4800.0 E631.877
G1 X-12.53 Y-10.8 Z3.05 F4800.0 E631.904
G1 X-11.73 Y-10.8 Z3.05 F4800.0 E631.946
G1 F1200.0
G1 E631.481
G1 F4800.0
M103
G1 X-10.27 Y-10.8 Z3.05 F4200.0
G1 F1200.0
G1 E631.946
G1 F4200.0
M101
G1 X12.53 Y-10.8 Z3.05 F4800.0 E633.151
G1 X12.2 Y-11.2 Z3.05 F4800.0 E633.178
G1 X-9.87 Y-11.2 Z3.05 F4800.0 E634.344
G1 X-9.69 Y-11.6 Z3.05 F4800.0 E634.367
G1 X11.87 Y-11.6 Z3.05 F4800.0 E635.506
G1 X11.45 Y-12.0 Z3.05 F4800.0 E635.537
G1 X-9.59 Y-12.0 Z3.05 F4800.0 E636.648
G1 X-9.69 Y-12.4 Z3.05 F4800.0 E636.67
G1 X10.96 Y-12.4 Z3.05 F4800.0 E637.761
G1 X10.47 Y-12.8 Z3.05 F4800.0 E637.794
G1 X-9.87 Y-12.8 Z3.05 F4800.0 E638.868
G1 X-9.98 Y-13.2 Z3.05 F4800.0 E638.89
G1 X9.98 Y-13.2 Z3.05 F4800.0 E639.945
G1 X9.49 Y-13.6 Z3.05 F4800.0 E639.978
G1 X-9.49 Y-13.6 Z3.05 F4800.0 E640.981
G1 X-8.89 Y-14.0 Z3.05 F4800.0 E641.02
G1 X8.89 Y-14.0 Z3.05 F4800.0 E641.959
G1 F1200.0
G1 E641.959
G1 F4800.0
M103
G1 X8.14 Y-14.4 Z3.05 F4200.0
G1 F1200.0
G1 E641.959
G1 F4200.0
M101
G1 X-8.14 Y-14.4 Z3.05 F4800.0 E642.818
G1 F1200.0
G1 E642.818
G1 F4800.0
M103
G1 X-7.39 Y-14.8 Z3.05 F4200.0
G1 F1200.0
G1 E642.818
G1 F4200.0
M101
G1 X-5.23 Y-14.8 Z3.05 F4800.0 E642.932
G1 X-5.69 Y-15.2 Z3.05 F4800.0 E642.964
G1 X-6.64 Y-15.2 Z3.05 F4800.0 E643.015
G1 F1200.0
G1 E642.015
G1 F4800.0
M103
G1 X-3.77 Y-14.8 Z3.05 F4200.0
G1 F1200.0
G1 E643.015
G1 F4200.0
M101
G1 X7.39 Y-14.8 Z3.05 F4800.0 E643.604
G1 F1200.0
G1 E643.604
G1 F4800.0
M103
G1 X6.64 Y-15.2 Z3.05 F4200.0
G1 F1200.0
G1 E643.604
G1 F4200.0
M101
G1 X-3.37 Y-15.2 Z3.05 F4800.0 E644.133
G1 X-3.2 Y-15.6 Z3.05 F4800.0 E644.156
G1 X5.54 Y-15.6 Z3.05 F4800.0 E644.617
G1 F1200.0
G1 E644.24
G1 F4800.0
M103
G1 X4.22 Y-16.0 Z3.05 F4200.0
G1 F1200.0
G1 E644.617
G1 F4200.0
M101
G1 X-3.11 Y-16.0 Z3.05 F4800.0 E645.004
G1 F1200.0
G1 E645.004
G1 F4800.0
M103
G1 X-2.2 Y-16.4 Z3.05 F4200.0
G1 F1200.0
G1 E645.004
G1 F4200.0
M101
G1 X2.2 Y-16.4 Z3.05 F4800.0 E645.236
G1 F1200.0
G1 E644.236
G1 F4800.0
M103
G1 X14.69 Y7.6 Z3.05 F4200.0
G1 F1200.0
G1 E645.236
G1 F4200.0
M101
G1 X-14.69 Y7.6 Z3.05 F4800.0 E646.788
G1 X-14.47 Y8.0 Z3.05 F4800.0 E646.812
G1 X14.47 Y8.0 Z3.05 F4800.0 E648.341
G1 X14.26 Y8.4 Z3.05 F4800.0 E648.365
G1 X-14.26 Y8.4 Z3.05 F4800.0 E649.872
G1 X-14.05 Y8.8 Z3.05 F4800.0 E649.896
G1 X14.05 Y8.8 Z3.05 F4800.0 E651.38
G1 X13.83 Y9.2 Z3.05 F4800.0 E651.403
G1 X-13.83 Y9.2 Z3.05 F4800.0 E652.865
G1 X-13.51 Y9.6 Z3.05 F4800.0 E652.892
G1 X13.51 Y9.6 Z3.05 F4800.0 E654.32
G1 X13.19 Y10.0 Z3.05 F4800.0 E654.347
G1 X-13.19 Y10.0 Z3.05 F4800.0 E655.74
G1 X-12.86 Y10.4 Z3.05 F4800.0 E655.767
G1 X12.86 Y10.4 Z3.05 F4800.0 E657.126
G1 X12.53 Y10.8 Z3.05 F4800.0 E657.153
G1 X-12.53 Y10.8 Z3.05 F4800.0 E658.477
G1 X-12.2 Y11.2 Z3.05 F4800.0 E658.504
G1 X12.2 Y11.2 Z3.05 F4800.0 E659.793
G1 X11.87 Y11.6 Z3.05 F4800.0 E659.82
G1 X-11.87 Y11.6 Z3.05 F4800.0 E661.075
G1 X-11.45 Y12.0 Z3.05 F4800.0 E661.106
G1 X11.45 Y12.0 Z3.05 F4800.0 E662.315
G1 X10.96 Y12.4 Z3.05 F4800.0 E662.348
G1 X-10.96 Y12.4 Z3.05 F4800.0 E663.506
G1 X-10.47 Y12.8 Z3.05 F4800.0 E663.539
G1 X10.47 Y12.8 Z3.05 F4800.0 E664.645
G1 X9.98 Y13.2 Z3.05 F4800.0 E664.679
G1 X-9.98 Y13.2 Z3.05 F4800.0 E665.733
G1 X-9.49 Y13.6 Z3.05 F4800.0 E665.767
G1 X9.49 Y13.6 Z3.05 F4800.0 E666.77
G1 X8.89 Y14.0 Z3.05 F4800.0 E666.808
G1 X-8.89 Y14.0 Z3.05 F4800.0 E667.747
G1 F1200.0
G1 E667.747
G1 F4800.0
M103
G1 X-8.14 Y14.4 Z3.05 F4200.0
G1 F1200.0
G1 E667.747
G1 F4200.0
M101
G1 X8.14 Y14.4 Z3.05 F4800.0 E668.607
G1 F1200.0
G1 E668.607
G1 F4800.0
M103
G1 X7.39 Y14.8 Z3.05 F4200.0
G1 F1200.0
G1 E668.607
G1 F4200.0
M101
G1 X-7.39 Y14.8 Z3.05 F4800.0 E669.388
G1 F1200.0
G1 E669.388
G1 F4800.0
M103
G1 X-6.64 Y15.2 Z3.05 F4200.0
G1 F1200.0
G1 E669.388
G1 F4200.0
M101
G1 X6.64 Y15.2 Z3.05 F4800.0 E670.089
G1 F1200.0
G1 E669.916
G1 F4800.0
M103
G1 X5.54 Y15.6 Z3.05 F4200.0
G1 F1200.0
G1 E670.089
G1 F4200.0
M101
G1 X-5.54 Y15.6 Z3.05 F4800.0 E670.674
G1 F1200.0
G1 E670.297
G1 F4800.0
M103
G1 X-4.22 Y16.0 Z3.05 F4200.0
G1 F1200.0
G1 E670.674
G1 F4200.0
M101
G1 X4.22 Y16.0 Z3.05 F4800.0 E671.12
G1 F1200.0
G1 E670.12
G1 F4800.0
M103
G1 X2.2 Y16.4 Z3.05 F4200.0
G1 F1200.0
G1 E671.12
G1 F4200.0
M101
G1 X-2.2 Y16.4 Z3.05 F4800.0 E671.352
G1 F1200.0
G1 E670.352
G1 F4800.0
M103
(</infill>)
(</nestedRing>)
(</rotation>)
(</layer>)
(<layer> 3.321 )
(<supportLayer>)
;M108 R56.0
G1 X-5.32 Y3.56 Z3.32 F4200.0
G1 X-6.4 Y0.0 Z3.32 F4200.0
G1 X-5.49 Y-3.24 Z3.32 F4200.0
G1 X-7.4 Y-18.0 Z3.32 F4200.0
G1 F1200.0
G1 E671.352
G1 F4200.0
M101
G1 X7.4 Y-18.0 Z3.32 F4800.0 E671.9
G1 X7.49 Y-16.2 Z3.32 F4800.0 E671.966
G1 X12.1 Y-16.2 Z3.32 F4800.0 E672.137
G1 X10.54 Y-14.4 Z3.32 F4800.0 E672.225
G1 X14.78 Y-14.4 Z3.32 F4800.0 E672.381
M73 P14 (display progress)
G1 X16.46 Y-12.6 Z3.32 F4800.0 E672.472
G1 X12.71 Y-12.6 Z3.32 F4800.0 E672.611
G1 F1200.0
G1 E671.611
G1 F4800.0
M103
G1 X14.19 Y-10.8 Z3.32 F4200.0
G1 F1200.0
G1 E672.611
G1 F4200.0
M101
G1 X16.8 Y-10.8 Z3.32 F4800.0 E672.708
G1 X17.1 Y-9.0 Z3.32 F4800.0 E672.775
G1 X15.39 Y-9.0 Z3.32 F4800.0 E672.839
G1 F1200.0
G1 E671.839
G1 F4800.0
M103
G1 X16.36 Y-7.2 Z3.32 F4200.0
G1 F1200.0
G1 E672.839
G1 F4200.0
M101
G1 X17.41 Y-7.2 Z3.32 F4800.0 E672.877
G1 X17.61 Y-5.4 Z3.32 F4800.0 E672.944
G1 X16.98 Y-5.4 Z3.32 F4800.0 E672.968
G1 F1200.0
G1 E672.087
G1 F4800.0
M103
G1 X17.53 Y-3.6 Z3.32 F4200.0
G1 F1200.0
G1 E672.968
G1 F4200.0
M101
G1 X17.71 Y-3.6 Z3.32 F4800.0 E672.974
G1 X21.19 Y-1.8 Z3.32 F4800.0 E673.119
G1 X17.73 Y-1.8 Z3.32 F4800.0 E673.247
G1 F1200.0
G1 E672.247
G1 F4800.0
M103
G1 X17.73 Y1.8 Z3.32 F4200.0
G1 F1200.0
G1 E673.247
G1 F4200.0
M101
G1 X21.19 Y1.8 Z3.32 F4800.0 E673.375
G1 X17.61 Y5.4 Z3.32 F4800.0 E673.563
G1 X16.98 Y5.4 Z3.32 F4800.0 E673.586
G1 F1200.0
G1 E672.737
G1 F4800.0
M103
G1 X17.41 Y7.2 Z3.32 F4200.0
G1 F1200.0
G1 E673.586
G1 F4200.0
M101
G1 X16.36 Y7.2 Z3.32 F4800.0 E673.625
G1 X17.1 Y9.0 Z3.32 F4800.0 E673.697
G1 X15.39 Y9.0 Z3.32 F4800.0 E673.76
G1 X16.8 Y10.8 Z3.32 F4800.0 E673.845
G1 X14.19 Y10.8 Z3.32 F4800.0 E673.941
G1 X16.46 Y12.6 Z3.32 F4800.0 E674.049
G1 X12.71 Y12.6 Z3.32 F4800.0 E674.187
G1 X14.78 Y14.4 Z3.32 F4800.0 E674.289
G1 X10.54 Y14.4 Z3.32 F4800.0 E674.446
G1 X12.1 Y16.2 Z3.32 F4800.0 E674.534
G1 X7.49 Y16.2 Z3.32 F4800.0 E674.704
G1 X7.4 Y18.0 Z3.32 F4800.0 E674.771
G1 X-7.4 Y18.0 Z3.32 F4800.0 E675.318
G1 X-7.49 Y16.2 Z3.32 F4800.0 E675.385
G1 X-12.1 Y16.2 Z3.32 F4800.0 E675.555
G1 X-10.54 Y14.4 Z3.32 F4800.0 E675.643
G1 X-14.78 Y14.4 Z3.32 F4800.0 E675.8
G1 X-16.46 Y12.6 Z3.32 F4800.0 E675.891
G1 X-12.71 Y12.6 Z3.32 F4800.0 E676.03
G1 F1200.0
G1 E675.03
G1 F4800.0
M103
G1 X-14.19 Y10.8 Z3.32 F4200.0
G1 F1200.0
G1 E676.03
G1 F4200.0
M101
G1 X-16.8 Y10.8 Z3.32 F4800.0 E676.126
G1 X-17.1 Y9.0 Z3.32 F4800.0 E676.194
G1 X-15.39 Y9.0 Z3.32 F4800.0 E676.257
G1 F1200.0
G1 E675.257
G1 F4800.0
M103
G1 X-16.36 Y7.2 Z3.32 F4200.0
G1 F1200.0
G1 E676.257
G1 F4200.0
M101
G1 X-17.41 Y7.2 Z3.32 F4800.0 E676.296
G1 X-17.61 Y5.4 Z3.32 F4800.0 E676.363
G1 X-16.98 Y5.4 Z3.32 F4800.0 E676.386
G1 F1200.0
G1 E675.505
G1 F4800.0
M103
G1 X-17.53 Y3.6 Z3.32 F4200.0
G1 F1200.0
G1 E676.386
G1 F4200.0
M101
G1 X-17.71 Y3.6 Z3.32 F4800.0 E676.393
G1 X-21.19 Y1.8 Z3.32 F4800.0 E676.538
G1 X-17.73 Y1.8 Z3.32 F4800.0 E676.666
G1 F1200.0
G1 E675.666
G1 F4800.0
M103
G1 X-17.73 Y-1.8 Z3.32 F4200.0
G1 F1200.0
G1 E676.666
G1 F4200.0
M101
G1 X-21.19 Y-1.8 Z3.32 F4800.0 E676.794
G1 X-17.61 Y-5.4 Z3.32 F4800.0 E676.981
G1 X-16.98 Y-5.4 Z3.32 F4800.0 E677.005
G1 F1200.0
G1 E676.155
G1 F4800.0
M103
G1 X-17.41 Y-7.2 Z3.32 F4200.0
G1 F1200.0
G1 E677.005
G1 F4200.0
M101
G1 X-16.36 Y-7.2 Z3.32 F4800.0 E677.043
G1 X-17.1 Y-9.0 Z3.32 F4800.0 E677.116
G1 X-15.39 Y-9.0 Z3.32 F4800.0 E677.179
G1 X-16.8 Y-10.8 Z3.32 F4800.0 E677.263
G1 X-14.19 Y-10.8 Z3.32 F4800.0 E677.36
G1 X-16.46 Y-12.6 Z3.32 F4800.0 E677.467
G1 X-12.71 Y-12.6 Z3.32 F4800.0 E677.606
G1 X-14.78 Y-14.4 Z3.32 F4800.0 E677.707
G1 X-10.54 Y-14.4 Z3.32 F4800.0 E677.864
G1 X-12.1 Y-16.2 Z3.32 F4800.0 E677.952
G1 X-7.49 Y-16.2 Z3.32 F4800.0 E678.122
G1 F1200.0
G1 E677.122
G1 F4800.0
M103
G1 X-10.32 Y-12.57 Z3.32 F4200.0
G1 X-10.11 Y-12.0 Z3.32 F4200.0
G1 X-11.3 Y-11.16 Z3.32 F4200.0
G1 X-17.53 Y-3.6 Z3.32 F4200.0
G1 F1200.0
G1 E678.122
G1 F4200.0
M101
G1 X-17.71 Y-3.6 Z3.32 F4800.0 E678.129
G1 F1200.0
G1 E677.129
G1 F4800.0
M103
G1 X-6.27 Y-1.3 Z3.32 F4200.0
G1 X-6.4 Y0.0 Z3.32 F4200.0
G1 X-5.32 Y3.56 Z3.32 F4200.0
G1 X-2.45 Y5.91 Z3.32 F4200.0
G1 X1.25 Y6.28 Z3.32 F4200.0
G1 X4.53 Y4.53 Z3.32 F4200.0
G1 X6.26 Y1.34 Z3.32 F4200.0
G1 X17.53 Y3.6 Z3.32 F4200.0
G1 F1200.0
G1 E678.129
G1 F4200.0
M101
G1 X17.71 Y3.6 Z3.32 F4800.0 E678.136
G1 F1200.0
G1 E677.136
G1 F4800.0
M103
;M108 R80.0
(</supportLayer>)
(<rotation> (6.12323399574e-17+1j) )
(<nestedRing>)
(<boundaryPerimeter>)
(<boundaryPoint> X-3.414 Y17.164 Z3.321 </boundaryPoint>)
(<boundaryPoint> X-6.697 Y16.168 Z3.321 </boundaryPoint>)
(<boundaryPoint> X-9.723 Y14.551 Z3.321 </boundaryPoint>)
(<boundaryPoint> X-12.375 Y12.375 Z3.321 </boundaryPoint>)
(<boundaryPoint> X-14.551 Y9.723 Z3.321 </boundaryPoint>)
(<boundaryPoint> X-16.168 Y6.697 Z3.321 </boundaryPoint>)
(<boundaryPoint> X-17.164 Y3.414 Z3.321 </boundaryPoint>)
(<boundaryPoint> X-17.501 Y0.0 Z3.321 </boundaryPoint>)
(<boundaryPoint> X-17.164 Y-3.414 Z3.321 </boundaryPoint>)
(<boundaryPoint> X-16.168 Y-6.697 Z3.321 </boundaryPoint>)
(<boundaryPoint> X-14.551 Y-9.723 Z3.321 </boundaryPoint>)
(<boundaryPoint> X-12.375 Y-12.375 Z3.321 </boundaryPoint>)
(<boundaryPoint> X-9.723 Y-14.551 Z3.321 </boundaryPoint>)
(<boundaryPoint> X-6.697 Y-16.168 Z3.321 </boundaryPoint>)
(<boundaryPoint> X-3.414 Y-17.164 Z3.321 </boundaryPoint>)
(<boundaryPoint> X-0.0 Y-17.501 Z3.321 </boundaryPoint>)
(<boundaryPoint> X3.414 Y-17.164 Z3.321 </boundaryPoint>)
(<boundaryPoint> X6.697 Y-16.168 Z3.321 </boundaryPoint>)
(<boundaryPoint> X9.723 Y-14.551 Z3.321 </boundaryPoint>)
(<boundaryPoint> X12.375 Y-12.375 Z3.321 </boundaryPoint>)
(<boundaryPoint> X14.551 Y-9.723 Z3.321 </boundaryPoint>)
(<boundaryPoint> X16.168 Y-6.697 Z3.321 </boundaryPoint>)
(<boundaryPoint> X17.164 Y-3.414 Z3.321 </boundaryPoint>)
(<boundaryPoint> X17.501 Y-0.0 Z3.321 </boundaryPoint>)
(<boundaryPoint> X17.164 Y3.414 Z3.321 </boundaryPoint>)
(<boundaryPoint> X16.168 Y6.697 Z3.321 </boundaryPoint>)
(<boundaryPoint> X14.551 Y9.723 Z3.321 </boundaryPoint>)
(<boundaryPoint> X12.375 Y12.375 Z3.321 </boundaryPoint>)
(<boundaryPoint> X9.723 Y14.551 Z3.321 </boundaryPoint>)
(<boundaryPoint> X6.697 Y16.168 Z3.321 </boundaryPoint>)
(<boundaryPoint> X3.414 Y17.164 Z3.321 </boundaryPoint>)
(<boundaryPoint> X0.0 Y17.501 Z3.321 </boundaryPoint>)
(<loop> inner )
G1 X6.31 Y-0.97 Z3.32 F4200.0
G1 X5.91 Y-2.45 Z3.32 F4200.0
G1 X3.56 Y-5.32 Z3.32 F4200.0
G1 X-0.0 Y-6.4 Z3.32 F4200.0
G1 X-4.4 Y-4.9 Z3.32 F4200.0
G1 F1200.0
G1 E678.136
G1 F4200.0
M101
G1 X-4.67 Y-4.67 Z3.32 F4800.0 E678.155
G1 X-5.49 Y-3.67 Z3.32 F4800.0 E678.223
G1 X-6.1 Y-2.53 Z3.32 F4800.0 E678.291
G1 X-6.48 Y-1.29 Z3.32 F4800.0 E678.36
G1 X-6.61 Y0.0 Z3.32 F4800.0 E678.428
G1 X-6.48 Y1.29 Z3.32 F4800.0 E678.497
G1 X-6.1 Y2.53 Z3.32 F4800.0 E678.565
G1 X-5.49 Y3.67 Z3.32 F4800.0 E678.633
G1 X-4.67 Y4.67 Z3.32 F4800.0 E678.702
G1 X-3.67 Y5.49 Z3.32 F4800.0 E678.77
G1 X-2.53 Y6.1 Z3.32 F4800.0 E678.839
G1 X-1.29 Y6.48 Z3.32 F4800.0 E678.907
G1 X0.0 Y6.61 Z3.32 F4800.0 E678.975
G1 X1.29 Y6.48 Z3.32 F4800.0 E679.044
G1 X2.53 Y6.1 Z3.32 F4800.0 E679.112
G1 X3.67 Y5.49 Z3.32 F4800.0 E679.181
G1 X4.67 Y4.67 Z3.32 F4800.0 E679.249
G1 X5.49 Y3.67 Z3.32 F4800.0 E679.318
G1 X6.1 Y2.53 Z3.32 F4800.0 E679.386
G1 X6.48 Y1.29 Z3.32 F4800.0 E679.454
G1 X6.61 Y-0.0 Z3.32 F4800.0 E679.523
G1 X6.48 Y-1.29 Z3.32 F4800.0 E679.591
G1 X6.1 Y-2.53 Z3.32 F4800.0 E679.66
G1 X5.49 Y-3.67 Z3.32 F4800.0 E679.728
G1 X4.67 Y-4.67 Z3.32 F4800.0 E679.796
G1 X3.67 Y-5.49 Z3.32 F4800.0 E679.865
G1 X2.53 Y-6.1 Z3.32 F4800.0 E679.933
G1 X1.29 Y-6.48 Z3.32 F4800.0 E680.002
G1 X-0.0 Y-6.61 Z3.32 F4800.0 E680.07
G1 X-1.29 Y-6.48 Z3.32 F4800.0 E680.138
G1 X-2.53 Y-6.1 Z3.32 F4800.0 E680.207
G1 X-3.67 Y-5.49 Z3.32 F4800.0 E680.275
G1 X-4.4 Y-4.9 Z3.32 F4800.0 E680.325
G1 F1200.0
G1 E679.325
G1 F4800.0
M103
(</loop>)
(<loop> outer )
G1 X-10.78 Y-10.93 Z3.32 F4200.0
G1 F1200.0
G1 E680.325
G1 F4200.0
M101
G1 X-10.44 Y-11.03 Z3.32 F4800.0 E680.344
G1 X-10.03 Y-11.44 Z3.32 F4800.0 E680.374
G1 X-9.88 Y-12.0 Z3.32 F4800.0 E680.405
G1 X-10.03 Y-12.56 Z3.32 F4800.0 E680.436
G1 X-10.3 Y-12.84 Z3.32 F4800.0 E680.457
G1 X-10.44 Y-13.19 Z3.32 F4800.0 E680.476
G1 X-9.39 Y-14.05 Z3.32 F4800.0 E680.548
G1 X-6.47 Y-15.61 Z3.32 F4800.0 E680.723
G1 X-6.04 Y-15.74 Z3.32 F4800.0 E680.747
G1 X-5.37 Y-15.33 Z3.32 F4800.0 E680.789
G1 X-5.06 Y-15.03 Z3.32 F4800.0 E680.811
G1 X-4.5 Y-14.88 Z3.32 F4800.0 E680.842
G1 X-3.94 Y-15.03 Z3.32 F4800.0 E680.873
G1 X-3.53 Y-15.44 Z3.32 F4800.0 E680.903
G1 X-3.38 Y-16.0 Z3.32 F4800.0 E680.934
G1 X-3.45 Y-16.26 Z3.32 F4800.0 E680.948
G1 X-3.17 Y-16.59 Z3.32 F4800.0 E680.971
G1 X0.0 Y-16.9 Z3.32 F4800.0 E681.139
G1 X3.3 Y-16.57 Z3.32 F4800.0 E681.314
G1 X6.47 Y-15.61 Z3.32 F4800.0 E681.489
G1 X9.39 Y-14.05 Z3.32 F4800.0 E681.664
G1 X11.95 Y-11.95 Z3.32 F4800.0 E681.839
G1 X14.05 Y-9.39 Z3.32 F4800.0 E682.014
G1 X15.61 Y-6.47 Z3.32 F4800.0 E682.189
G1 X16.57 Y-3.3 Z3.32 F4800.0 E682.364
G1 X16.9 Y0.0 Z3.32 F4800.0 E682.539
G1 X16.57 Y3.3 Z3.32 F4800.0 E682.714
G1 X15.61 Y6.47 Z3.32 F4800.0 E682.889
G1 X14.05 Y9.39 Z3.32 F4800.0 E683.064
G1 X11.95 Y11.95 Z3.32 F4800.0 E683.239
G1 X9.39 Y14.05 Z3.32 F4800.0 E683.414
G1 X6.47 Y15.61 Z3.32 F4800.0 E683.589
G1 X3.3 Y16.57 Z3.32 F4800.0 E683.764
G1 X-0.0 Y16.9 Z3.32 F4800.0 E683.939
G1 X-3.3 Y16.57 Z3.32 F4800.0 E684.114
G1 X-6.47 Y15.61 Z3.32 F4800.0 E684.289
G1 X-9.39 Y14.05 Z3.32 F4800.0 E684.464
G1 X-11.95 Y11.95 Z3.32 F4800.0 E684.639
G1 X-14.05 Y9.39 Z3.32 F4800.0 E684.814
G1 X-15.61 Y6.47 Z3.32 F4800.0 E684.989
G1 X-16.57 Y3.3 Z3.32 F4800.0 E685.164
G1 X-16.9 Y-0.0 Z3.32 F4800.0 E685.339
G1 X-16.57 Y-3.3 Z3.32 F4800.0 E685.514
G1 X-15.61 Y-6.47 Z3.32 F4800.0 E685.689
G1 X-14.05 Y-9.39 Z3.32 F4800.0 E685.864
G1 X-12.2 Y-11.65 Z3.32 F4800.0 E686.018
G1 X-11.56 Y-11.03 Z3.32 F4800.0 E686.065
G1 X-11.0 Y-10.88 Z3.32 F4800.0 E686.096
G1 X-10.78 Y-10.93 Z3.32 F4800.0 E686.108
G1 F1200.0
G1 E685.108
G1 F4800.0
M103
(</loop>)
(<edgePath>)
;M108 R40.0
G1 X-5.27 Y-16.45 Z3.32 F4200.0
G1 X-4.95 Y-16.77 Z3.32 F4200.0
G1 X-4.5 Y-16.89 Z3.32 F4200.0
G1 X-4.23 Y-16.84 Z3.32 F4200.0
G1 X-3.93 Y-16.8 Z3.32 F4200.0
G1 F1200.0
G1 E686.108
G1 F4200.0
M101
G1 X-3.38 Y-16.97 Z3.32 F2400.0 E686.138
G1 X0.0 Y-17.3 Z3.32 F2400.0 E686.317
G1 X3.38 Y-16.97 Z3.32 F2400.0 E686.497
G1 X6.62 Y-15.98 Z3.32 F2400.0 E686.676
G1 X9.61 Y-14.38 Z3.32 F2400.0 E686.855
G1 X12.23 Y-12.23 Z3.32 F2400.0 E687.034
G1 X14.38 Y-9.61 Z3.32 F2400.0 E687.213
G1 X15.98 Y-6.62 Z3.32 F2400.0 E687.392
G1 X16.97 Y-3.38 Z3.32 F2400.0 E687.571
G1 X17.3 Y0.0 Z3.32 F2400.0 E687.751
G1 X16.97 Y3.38 Z3.32 F2400.0 E687.93
G1 X15.98 Y6.62 Z3.32 F2400.0 E688.109
G1 X14.38 Y9.61 Z3.32 F2400.0 E688.288
G1 X12.23 Y12.23 Z3.32 F2400.0 E688.467
G1 X9.61 Y14.38 Z3.32 F2400.0 E688.646
G1 X6.62 Y15.98 Z3.32 F2400.0 E688.825
G1 X3.38 Y16.97 Z3.32 F2400.0 E689.005
G1 X-0.0 Y17.3 Z3.32 F2400.0 E689.184
G1 X-3.38 Y16.97 Z3.32 F2400.0 E689.363
G1 X-6.62 Y15.98 Z3.32 F2400.0 E689.542
G1 X-9.61 Y14.38 Z3.32 F2400.0 E689.721
G1 X-12.23 Y12.23 Z3.32 F2400.0 E689.9
G1 X-14.38 Y9.61 Z3.32 F2400.0 E690.079
G1 X-15.98 Y6.62 Z3.32 F2400.0 E690.259
G1 X-16.97 Y3.38 Z3.32 F2400.0 E690.438
G1 X-17.3 Y-0.0 Z3.32 F2400.0 E690.617
G1 X-16.97 Y-3.38 Z3.32 F2400.0 E690.796
G1 X-15.98 Y-6.62 Z3.32 F2400.0 E690.975
G1 X-14.38 Y-9.61 Z3.32 F2400.0 E691.154
G1 X-12.23 Y-12.23 Z3.32 F2400.0 E691.333
G1 X-11.68 Y-12.69 Z3.32 F2400.0 E691.371
G1 F1200.0
G1 E691.371
G1 F2400.0
M103
G1 X-11.44 Y-12.88 Z3.32 F4200.0
G1 F1200.0
G1 E691.371
G1 F4200.0
M101
G1 X-9.61 Y-14.38 Z3.32 F2400.0 E691.496
G1 X-6.62 Y-15.98 Z3.32 F2400.0 E691.675
G1 X-5.41 Y-16.35 Z3.32 F2400.0 E691.742
G1 F1200.0
G1 E691.742
G1 F2400.0
M103
(</edgePath>)
(</boundaryPerimeter>)
(<nestedRing>)
(<boundaryPerimeter>)
(<boundaryPoint> X-3.997 Y-16.0 Z3.321 </boundaryPoint>)
(<boundaryPoint> X-4.064 Y-16.252 Z3.321 </boundaryPoint>)
(<boundaryPoint> X-4.248 Y-16.436 Z3.321 </boundaryPoint>)
(<boundaryPoint> X-4.5 Y-16.503 Z3.321 </boundaryPoint>)
(<boundaryPoint> X-4.752 Y-16.436 Z3.321 </boundaryPoint>)
(<boundaryPoint> X-4.936 Y-16.252 Z3.321 </boundaryPoint>)
(<boundaryPoint> X-5.003 Y-16.0 Z3.321 </boundaryPoint>)
(<boundaryPoint> X-4.936 Y-15.748 Z3.321 </boundaryPoint>)
(<boundaryPoint> X-4.752 Y-15.564 Z3.321 </boundaryPoint>)
(<boundaryPoint> X-4.5 Y-15.497 Z3.321 </boundaryPoint>)
(<boundaryPoint> X-4.248 Y-15.564 Z3.321 </boundaryPoint>)
(<boundaryPoint> X-4.064 Y-15.748 Z3.321 </boundaryPoint>)
(<edge> inner )
G1 X-4.86 Y-16.61 Z3.32 F4200.0
G1 F1200.0
G1 E691.742
G1 F4200.0
M101
G1 X-5.12 Y-16.36 Z3.32 F2400.0 E691.761
G1 X-5.21 Y-16.0 Z3.32 F2400.0 E691.781
G1 X-5.12 Y-15.65 Z3.32 F2400.0 E691.8
G1 X-4.86 Y-15.39 Z3.32 F2400.0 E691.819
G1 X-4.5 Y-15.29 Z3.32 F2400.0 E691.839
G1 X-4.14 Y-15.39 Z3.32 F2400.0 E691.858
G1 X-3.89 Y-15.65 Z3.32 F2400.0 E691.878
G1 X-3.79 Y-16.0 Z3.32 F2400.0 E691.897
G1 X-3.89 Y-16.36 Z3.32 F2400.0 E691.916
G1 X-4.14 Y-16.61 Z3.32 F2400.0 E691.936
G1 X-4.5 Y-16.71 Z3.32 F2400.0 E691.955
G1 X-4.86 Y-16.61 Z3.32 F2400.0 E691.975
G1 X-4.86 Y-16.61 Z3.32 F2400.0 E691.975
G1 F1200.0
G1 E690.975
G1 F2400.0
M103
(</edge>)
(</boundaryPerimeter>)
(</nestedRing>)
(<nestedRing>)
(<boundaryPerimeter>)
(<boundaryPoint> X-10.497 Y-12.0 Z3.321 </boundaryPoint>)
(<boundaryPoint> X-10.564 Y-12.252 Z3.321 </boundaryPoint>)
(<boundaryPoint> X-10.748 Y-12.436 Z3.321 </boundaryPoint>)
(<boundaryPoint> X-11.0 Y-12.503 Z3.321 </boundaryPoint>)
(<boundaryPoint> X-11.252 Y-12.436 Z3.321 </boundaryPoint>)
(<boundaryPoint> X-11.436 Y-12.252 Z3.321 </boundaryPoint>)
(<boundaryPoint> X-11.503 Y-12.0 Z3.321 </boundaryPoint>)
(<boundaryPoint> X-11.436 Y-11.748 Z3.321 </boundaryPoint>)
(<boundaryPoint> X-11.252 Y-11.564 Z3.321 </boundaryPoint>)
(<boundaryPoint> X-11.0 Y-11.497 Z3.321 </boundaryPoint>)
(<boundaryPoint> X-10.748 Y-11.564 Z3.321 </boundaryPoint>)
(<boundaryPoint> X-10.564 Y-11.748 Z3.321 </boundaryPoint>)
(<edge> inner )
G1 X-10.29 Y-12.01 Z3.32 F4200.0
G1 F1200.0
G1 E691.975
G1 F4200.0
M101
G1 X-10.39 Y-12.36 Z3.32 F2400.0 E691.994
G1 X-10.65 Y-12.62 Z3.32 F2400.0 E692.014
G1 X-11.0 Y-12.71 Z3.32 F2400.0 E692.033
G1 X-11.36 Y-12.62 Z3.32 F2400.0 E692.052
G1 X-11.62 Y-12.36 Z3.32 F2400.0 E692.072
G1 X-11.71 Y-12.0 Z3.32 F2400.0 E692.091
G1 X-11.62 Y-11.65 Z3.32 F2400.0 E692.111
G1 X-11.36 Y-11.39 Z3.32 F2400.0 E692.13
G1 X-11.0 Y-11.29 Z3.32 F2400.0 E692.149
G1 X-10.65 Y-11.39 Z3.32 F2400.0 E692.169
G1 X-10.39 Y-11.65 Z3.32 F2400.0 E692.188
G1 X-10.29 Y-12.0 Z3.32 F2400.0 E692.208
G1 X-10.29 Y-12.01 Z3.32 F2400.0 E692.208
G1 F1200.0
G1 E691.208
G1 F2400.0
M103
(</edge>)
(</boundaryPerimeter>)
(</nestedRing>)
(<nestedRing>)
(<boundaryPerimeter>)
(<boundaryPoint> X-5.888 Y1.171 Z3.321 </boundaryPoint>)
(<boundaryPoint> X-5.546 Y2.297 Z3.321 </boundaryPoint>)
(<boundaryPoint> X-4.991 Y3.335 Z3.321 </boundaryPoint>)
(<boundaryPoint> X-4.245 Y4.245 Z3.321 </boundaryPoint>)
(<boundaryPoint> X-3.335 Y4.991 Z3.321 </boundaryPoint>)
(<boundaryPoint> X-2.297 Y5.546 Z3.321 </boundaryPoint>)
(<boundaryPoint> X-1.171 Y5.888 Z3.321 </boundaryPoint>)
(<boundaryPoint> X0.0 Y6.003 Z3.321 </boundaryPoint>)
(<boundaryPoint> X1.171 Y5.888 Z3.321 </boundaryPoint>)
(<boundaryPoint> X2.297 Y5.546 Z3.321 </boundaryPoint>)
(<boundaryPoint> X3.335 Y4.991 Z3.321 </boundaryPoint>)
(<boundaryPoint> X4.245 Y4.245 Z3.321 </boundaryPoint>)
(<boundaryPoint> X4.991 Y3.335 Z3.321 </boundaryPoint>)
(<boundaryPoint> X5.546 Y2.297 Z3.321 </boundaryPoint>)
(<boundaryPoint> X5.888 Y1.171 Z3.321 </boundaryPoint>)
(<boundaryPoint> X6.003 Y-0.0 Z3.321 </boundaryPoint>)
(<boundaryPoint> X5.888 Y-1.171 Z3.321 </boundaryPoint>)
(<boundaryPoint> X5.546 Y-2.297 Z3.321 </boundaryPoint>)
(<boundaryPoint> X4.991 Y-3.335 Z3.321 </boundaryPoint>)
(<boundaryPoint> X4.245 Y-4.245 Z3.321 </boundaryPoint>)
(<boundaryPoint> X3.335 Y-4.991 Z3.321 </boundaryPoint>)
(<boundaryPoint> X2.297 Y-5.546 Z3.321 </boundaryPoint>)
(<boundaryPoint> X1.171 Y-5.888 Z3.321 </boundaryPoint>)
(<boundaryPoint> X-0.0 Y-6.003 Z3.321 </boundaryPoint>)
(<boundaryPoint> X-1.171 Y-5.888 Z3.321 </boundaryPoint>)
(<boundaryPoint> X-2.297 Y-5.546 Z3.321 </boundaryPoint>)
(<boundaryPoint> X-3.335 Y-4.991 Z3.321 </boundaryPoint>)
(<boundaryPoint> X-4.245 Y-4.245 Z3.321 </boundaryPoint>)
(<boundaryPoint> X-4.991 Y-3.335 Z3.321 </boundaryPoint>)
(<boundaryPoint> X-5.546 Y-2.297 Z3.321 </boundaryPoint>)
(<boundaryPoint> X-5.888 Y-1.171 Z3.321 </boundaryPoint>)
(<boundaryPoint> X-6.003 Y0.0 Z3.321 </boundaryPoint>)
(<edge> inner )
G1 X-3.79 Y-4.88 Z3.32 F4200.0
G1 F1200.0
G1 E692.208
G1 F4200.0
M101
G1 X-4.07 Y-4.65 Z3.32 F2400.0 E692.227
G1 X-4.39 Y-4.39 Z3.32 F2400.0 E692.249
G1 X-5.16 Y-3.45 Z3.32 F2400.0 E692.313
G1 X-5.73 Y-2.37 Z3.32 F2400.0 E692.378
G1 X-6.09 Y-1.21 Z3.32 F2400.0 E692.442
G1 X-6.2 Y0.0 Z3.32 F2400.0 E692.506
G1 X-6.09 Y1.21 Z3.32 F2400.0 E692.57
G1 X-5.73 Y2.37 Z3.32 F2400.0 E692.634
G1 X-5.16 Y3.45 Z3.32 F2400.0 E692.699
G1 X-4.39 Y4.39 Z3.32 F2400.0 E692.763
G1 X-3.45 Y5.16 Z3.32 F2400.0 E692.827
G1 X-2.37 Y5.73 Z3.32 F2400.0 E692.891
G1 X-1.21 Y6.09 Z3.32 F2400.0 E692.956
G1 X0.0 Y6.2 Z3.32 F2400.0 E693.02
G1 X1.21 Y6.09 Z3.32 F2400.0 E693.084
G1 X2.37 Y5.73 Z3.32 F2400.0 E693.148
G1 X3.45 Y5.16 Z3.32 F2400.0 E693.213
G1 X4.39 Y4.39 Z3.32 F2400.0 E693.277
G1 X5.16 Y3.45 Z3.32 F2400.0 E693.341
G1 X5.73 Y2.37 Z3.32 F2400.0 E693.405
G1 X6.09 Y1.21 Z3.32 F2400.0 E693.47
G1 X6.2 Y-0.0 Z3.32 F2400.0 E693.534
G1 X6.09 Y-1.21 Z3.32 F2400.0 E693.598
G1 X5.73 Y-2.37 Z3.32 F2400.0 E693.662
G1 X5.16 Y-3.45 Z3.32 F2400.0 E693.727
G1 X4.39 Y-4.39 Z3.32 F2400.0 E693.791
G1 X3.45 Y-5.16 Z3.32 F2400.0 E693.855
G1 X2.37 Y-5.73 Z3.32 F2400.0 E693.919
G1 X1.21 Y-6.09 Z3.32 F2400.0 E693.984
G1 X-0.0 Y-6.2 Z3.32 F2400.0 E694.048
G1 X-1.21 Y-6.09 Z3.32 F2400.0 E694.112
G1 X-2.37 Y-5.73 Z3.32 F2400.0 E694.176
G1 X-3.45 Y-5.16 Z3.32 F2400.0 E694.241
G1 X-3.79 Y-4.88 Z3.32 F2400.0 E694.264
G1 F1200.0
G1 E693.264
G1 F2400.0
M103
(</edge>)
(</boundaryPerimeter>)
(</nestedRing>)
(<infill>)
(<infillBoundary>)
(<infillPoint> X-3.296 Y16.573 Z1.755 </infillPoint>)
(<infillPoint> X-6.466 Y15.611 Z1.755 </infillPoint>)
(<infillPoint> X-9.388 Y14.05 Z1.755 </infillPoint>)
(<infillPoint> X-11.949 Y11.949 Z1.755 </infillPoint>)
(<infillPoint> X-14.05 Y9.388 Z1.755 </infillPoint>)
(<infillPoint> X-15.611 Y6.466 Z1.755 </infillPoint>)
(<infillPoint> X-16.573 Y3.296 Z1.755 </infillPoint>)
(<infillPoint> X-16.898 Y-0.0 Z1.755 </infillPoint>)
(<infillPoint> X-16.573 Y-3.296 Z1.755 </infillPoint>)
(<infillPoint> X-15.611 Y-6.466 Z1.755 </infillPoint>)
(<infillPoint> X-14.05 Y-9.388 Z1.755 </infillPoint>)
(<infillPoint> X-12.197 Y-11.646 Z1.755 </infillPoint>)
(<infillPoint> X-11.562 Y-11.026 Z1.755 </infillPoint>)
(<infillPoint> X-11.0 Y-10.876 Z1.755 </infillPoint>)
(<infillPoint> X-10.438 Y-11.026 Z1.755 </infillPoint>)
(<infillPoint> X-10.026 Y-11.438 Z1.755 </infillPoint>)
(<infillPoint> X-9.876 Y-12.0 Z1.755 </infillPoint>)
(<infillPoint> X-10.026 Y-12.562 Z1.755 </infillPoint>)
(<infillPoint> X-10.304 Y-12.84 Z1.755 </infillPoint>)
(<infillPoint> X-10.442 Y-13.185 Z1.755 </infillPoint>)
(<infillPoint> X-9.388 Y-14.05 Z1.755 </infillPoint>)
(<infillPoint> X-6.466 Y-15.611 Z1.755 </infillPoint>)
(<infillPoint> X-6.037 Y-15.741 Z1.755 </infillPoint>)
(<infillPoint> X-5.365 Y-15.328 Z1.755 </infillPoint>)
(<infillPoint> X-5.062 Y-15.026 Z1.755 </infillPoint>)
(<infillPoint> X-4.5 Y-14.876 Z1.755 </infillPoint>)
(<infillPoint> X-3.938 Y-15.026 Z1.755 </infillPoint>)
(<infillPoint> X-3.526 Y-15.438 Z1.755 </infillPoint>)
(<infillPoint> X-3.376 Y-16.0 Z1.755 </infillPoint>)
(<infillPoint> X-3.445 Y-16.258 Z1.755 </infillPoint>)
(<infillPoint> X-3.172 Y-16.585 Z1.755 </infillPoint>)
(<infillPoint> X0.0 Y-16.898 Z1.755 </infillPoint>)
(<infillPoint> X3.296 Y-16.573 Z1.755 </infillPoint>)
(<infillPoint> X6.466 Y-15.611 Z1.755 </infillPoint>)
(<infillPoint> X9.388 Y-14.05 Z1.755 </infillPoint>)
(<infillPoint> X11.949 Y-11.949 Z1.755 </infillPoint>)
(<infillPoint> X14.05 Y-9.388 Z1.755 </infillPoint>)
(<infillPoint> X15.611 Y-6.466 Z1.755 </infillPoint>)
(<infillPoint> X16.573 Y-3.296 Z1.755 </infillPoint>)
(<infillPoint> X16.898 Y0.0 Z1.755 </infillPoint>)
(<infillPoint> X16.573 Y3.296 Z1.755 </infillPoint>)
(<infillPoint> X15.611 Y6.466 Z1.755 </infillPoint>)
(<infillPoint> X14.05 Y9.388 Z1.755 </infillPoint>)
(<infillPoint> X11.949 Y11.949 Z1.755 </infillPoint>)
(<infillPoint> X9.388 Y14.05 Z1.755 </infillPoint>)
(<infillPoint> X6.466 Y15.611 Z1.755 </infillPoint>)
(<infillPoint> X3.296 Y16.573 Z1.755 </infillPoint>)
(<infillPoint> X-0.0 Y16.898 Z1.755 </infillPoint>)
(</infillBoundary>)
(<infillBoundary>)
(<infillPoint> X-6.479 Y1.289 Z1.755 </infillPoint>)
(<infillPoint> X-6.103 Y2.528 Z1.755 </infillPoint>)
(<infillPoint> X-5.492 Y3.67 Z1.755 </infillPoint>)
(<infillPoint> X-4.671 Y4.671 Z1.755 </infillPoint>)
(<infillPoint> X-3.67 Y5.492 Z1.755 </infillPoint>)
(<infillPoint> X-2.528 Y6.103 Z1.755 </infillPoint>)
(<infillPoint> X-1.289 Y6.479 Z1.755 </infillPoint>)
(<infillPoint> X0.0 Y6.606 Z1.755 </infillPoint>)
(<infillPoint> X1.289 Y6.479 Z1.755 </infillPoint>)
(<infillPoint> X2.528 Y6.103 Z1.755 </infillPoint>)
(<infillPoint> X3.67 Y5.492 Z1.755 </infillPoint>)
(<infillPoint> X4.671 Y4.671 Z1.755 </infillPoint>)
(<infillPoint> X5.492 Y3.67 Z1.755 </infillPoint>)
(<infillPoint> X6.103 Y2.528 Z1.755 </infillPoint>)
(<infillPoint> X6.479 Y1.289 Z1.755 </infillPoint>)
(<infillPoint> X6.606 Y-0.0 Z1.755 </infillPoint>)
(<infillPoint> X6.479 Y-1.289 Z1.755 </infillPoint>)
(<infillPoint> X6.103 Y-2.528 Z1.755 </infillPoint>)
(<infillPoint> X5.492 Y-3.67 Z1.755 </infillPoint>)
(<infillPoint> X4.671 Y-4.671 Z1.755 </infillPoint>)
(<infillPoint> X3.67 Y-5.492 Z1.755 </infillPoint>)
(<infillPoint> X2.528 Y-6.103 Z1.755 </infillPoint>)
(<infillPoint> X1.289 Y-6.479 Z1.755 </infillPoint>)
(<infillPoint> X-0.0 Y-6.606 Z1.755 </infillPoint>)
(<infillPoint> X-1.289 Y-6.479 Z1.755 </infillPoint>)
(<infillPoint> X-2.528 Y-6.103 Z1.755 </infillPoint>)
(<infillPoint> X-3.67 Y-5.492 Z1.755 </infillPoint>)
(<infillPoint> X-4.671 Y-4.671 Z1.755 </infillPoint>)
(<infillPoint> X-5.492 Y-3.67 Z1.755 </infillPoint>)
(<infillPoint> X-6.103 Y-2.528 Z1.755 </infillPoint>)
(<infillPoint> X-6.479 Y-1.289 Z1.755 </infillPoint>)
(<infillPoint> X-6.606 Y0.0 Z1.755 </infillPoint>)
(</infillBoundary>)
;M108 R80.0
G1 X-6.4 Y-2.51 Z3.32 F4200.0
G1 F1200.0
G1 E694.264
G1 F4200.0
M101
G1 X-6.4 Y-15.33 Z3.32 F4800.0 E694.941
G1 X-6.0 Y-15.39 Z3.32 F4800.0 E694.963
G1 X-6.0 Y-3.31 Z3.32 F4800.0 E695.6
G1 X-5.6 Y-3.98 Z3.32 F4800.0 E695.641
G1 X-5.6 Y-15.14 Z3.32 F4800.0 E696.231
G1 X-5.2 Y-14.77 Z3.32 F4800.0 E696.26
G1 X-5.2 Y-4.47 Z3.32 F4800.0 E696.804
G1 X-4.8 Y-4.93 Z3.32 F4800.0 E696.837
G1 X-4.8 Y-14.67 Z3.32 F4800.0 E697.351
G1 X-4.4 Y-14.61 Z3.32 F4800.0 E697.372
G1 X-4.4 Y-5.26 Z3.32 F4800.0 E697.867
G1 X-4.0 Y-5.58 Z3.32 F4800.0 E697.894
G1 X-4.0 Y-14.72 Z3.32 F4800.0 E698.377
G1 X-3.6 Y-14.97 Z3.32 F4800.0 E698.401
G1 X-3.6 Y-5.85 Z3.32 F4800.0 E698.883
G1 X-3.2 Y-6.06 Z3.32 F4800.0 E698.907
G1 X-3.2 Y-15.61 Z3.32 F4800.0 E699.411
G1 X-2.8 Y-16.34 Z3.32 F4800.0 E699.455
G1 X-2.8 Y-6.28 Z3.32 F4800.0 E699.987
G1 X-2.4 Y-6.43 Z3.32 F4800.0 E700.01
G1 X-2.4 Y-16.38 Z3.32 F4800.0 E700.535
G1 X-2.0 Y-16.42 Z3.32 F4800.0 E700.557
G1 X-2.0 Y-6.56 Z3.32 F4800.0 E701.078
G1 X-1.6 Y-6.68 Z3.32 F4800.0 E701.1
G1 X-1.6 Y-16.46 Z3.32 F4800.0 E701.616
G1 X-1.2 Y-16.5 Z3.32 F4800.0 E701.638
G1 X-1.2 Y-6.77 Z3.32 F4800.0 E702.151
G1 X-0.8 Y-6.81 Z3.32 F4800.0 E702.173
G1 X-0.8 Y-16.54 Z3.32 F4800.0 E702.687
G1 X-0.4 Y-16.58 Z3.32 F4800.0 E702.708
G1 X-0.4 Y-6.85 Z3.32 F4800.0 E703.222
G1 F1200.0
G1 E702.222
G1 F4800.0
M103
G1 X1.25 Y-6.28 Z3.32 F4200.0
G1 X4.53 Y-4.53 Z3.32 F4200.0
G1 X6.28 Y-1.25 Z3.32 F4200.0
G1 X6.0 Y3.31 Z3.32 F4200.0
G1 F1200.0
G1 E703.222
G1 F4200.0
M101
G1 X6.0 Y15.46 Z3.32 F4800.0 E703.863
G1 X5.6 Y15.58 Z3.32 F4800.0 E703.886
G1 X5.6 Y3.98 Z3.32 F4800.0 E704.498
G1 X5.2 Y4.47 Z3.32 F4800.0 E704.532
G1 X5.2 Y15.7 Z3.32 F4800.0 E705.125
G1 X4.8 Y15.82 Z3.32 F4800.0 E705.147
G1 X4.8 Y4.93 Z3.32 F4800.0 E705.723
G1 X4.4 Y5.26 Z3.32 F4800.0 E705.75
G1 X4.4 Y15.95 Z3.32 F4800.0 E706.315
G1 X4.0 Y16.07 Z3.32 F4800.0 E706.337
G1 X4.0 Y5.58 Z3.32 F4800.0 E706.891
G1 X3.6 Y5.85 Z3.32 F4800.0 E706.916
G1 X3.6 Y16.19 Z3.32 F4800.0 E707.462
G1 X3.2 Y16.3 Z3.32 F4800.0 E707.484
G1 X3.2 Y6.06 Z3.32 F4800.0 E708.025
G1 X2.8 Y6.28 Z3.32 F4800.0 E708.049
G1 X2.8 Y16.34 Z3.32 F4800.0 E708.581
G1 X2.4 Y16.38 Z3.32 F4800.0 E708.602
G1 X2.4 Y6.43 Z3.32 F4800.0 E709.127
G1 X2.0 Y6.56 Z3.32 F4800.0 E709.149
G1 X2.0 Y16.42 Z3.32 F4800.0 E709.67
G1 X1.6 Y16.46 Z3.32 F4800.0 E709.692
G1 X1.6 Y6.68 Z3.32 F4800.0 E710.208
G1 X1.2 Y6.77 Z3.32 F4800.0 E710.23
G1 X1.2 Y16.5 Z3.32 F4800.0 E710.744
G1 X0.8 Y16.54 Z3.32 F4800.0 E710.765
G1 X0.8 Y6.81 Z3.32 F4800.0 E711.279
G1 X0.4 Y6.85 Z3.32 F4800.0 E711.3
G1 X0.4 Y16.58 Z3.32 F4800.0 E711.814
G1 X0.0 Y16.62 Z3.32 F4800.0 E711.836
G1 X0.0 Y6.89 Z3.32 F4800.0 E712.35
G1 X-0.4 Y6.85 Z3.32 F4800.0 E712.371
M73 P15 (display progress)
G1 X-0.4 Y16.58 Z3.32 F4800.0 E712.885
G1 X-0.8 Y16.54 Z3.32 F4800.0 E712.906
G1 X-0.8 Y6.81 Z3.32 F4800.0 E713.42
G1 X-1.2 Y6.77 Z3.32 F4800.0 E713.441
G1 X-1.2 Y16.5 Z3.32 F4800.0 E713.955
G1 X-1.6 Y16.46 Z3.32 F4800.0 E713.976
G1 X-1.6 Y6.68 Z3.32 F4800.0 E714.493
G1 X-2.0 Y6.56 Z3.32 F4800.0 E714.515
G1 X-2.0 Y16.42 Z3.32 F4800.0 E715.036
G1 X-2.4 Y16.38 Z3.32 F4800.0 E715.057
G1 X-2.4 Y6.43 Z3.32 F4800.0 E715.583
G1 X-2.8 Y6.28 Z3.32 F4800.0 E715.606
G1 X-2.8 Y16.34 Z3.32 F4800.0 E716.137
G1 X-3.2 Y16.3 Z3.32 F4800.0 E716.158
G1 X-3.2 Y6.06 Z3.32 F4800.0 E716.699
G1 X-3.6 Y5.85 Z3.32 F4800.0 E716.723
G1 X-3.6 Y16.19 Z3.32 F4800.0 E717.27
G1 X-4.0 Y16.07 Z3.32 F4800.0 E717.292
G1 X-4.0 Y5.58 Z3.32 F4800.0 E717.845
G1 X-4.4 Y5.26 Z3.32 F4800.0 E717.873
G1 X-4.4 Y15.95 Z3.32 F4800.0 E718.437
G1 X-4.8 Y15.82 Z3.32 F4800.0 E718.459
G1 X-4.8 Y4.93 Z3.32 F4800.0 E719.035
G1 X-5.2 Y4.47 Z3.32 F4800.0 E719.067
G1 X-5.2 Y15.7 Z3.32 F4800.0 E719.661
G1 X-5.6 Y15.58 Z3.32 F4800.0 E719.683
G1 X-5.6 Y3.98 Z3.32 F4800.0 E720.296
G1 X-6.0 Y3.31 Z3.32 F4800.0 E720.337
G1 X-6.0 Y15.46 Z3.32 F4800.0 E720.978
G1 X-6.4 Y15.33 Z3.32 F4800.0 E721.001
G1 X-6.4 Y2.51 Z3.32 F4800.0 E721.678
G1 X-6.8 Y0.89 Z3.32 F4800.0 E721.766
G1 X-6.8 Y15.12 Z3.32 F4800.0 E722.517
G1 X-7.2 Y14.9 Z3.32 F4800.0 E722.541
G1 X-7.2 Y-14.9 Z3.32 F4800.0 E724.116
G1 X-6.8 Y-15.12 Z3.32 F4800.0 E724.14
G1 X-6.8 Y-0.89 Z3.32 F4800.0 E724.891
G1 F1200.0
G1 E723.891
G1 F4800.0
M103
G1 X-16.4 Y-2.2 Z3.32 F4200.0
G1 F1200.0
G1 E724.891
G1 F4200.0
M101
G1 X-16.4 Y2.2 Z3.32 F4800.0 E725.123
G1 F1200.0
G1 E724.123
G1 F4800.0
M103
G1 X-16.0 Y4.22 Z3.32 F4200.0
G1 F1200.0
G1 E725.123
G1 F4200.0
M101
G1 X-16.0 Y-4.22 Z3.32 F4800.0 E725.569
G1 F1200.0
G1 E725.192
G1 F4800.0
M103
G1 X-15.6 Y-5.54 Z3.32 F4200.0
G1 F1200.0
G1 E725.569
G1 F4200.0
M101
G1 X-15.6 Y5.54 Z3.32 F4800.0 E726.154
G1 F1200.0
G1 E725.981
G1 F4800.0
M103
G1 X-15.2 Y6.64 Z3.32 F4200.0
G1 F1200.0
G1 E726.154
G1 F4200.0
M101
G1 X-15.2 Y-6.64 Z3.32 F4800.0 E726.856
G1 F1200.0
G1 E726.856
G1 F4800.0
M103
G1 X-14.8 Y-7.39 Z3.32 F4200.0
G1 F1200.0
G1 E726.856
G1 F4200.0
M101
G1 X-14.8 Y7.39 Z3.32 F4800.0 E727.637
G1 F1200.0
G1 E727.637
G1 F4800.0
M103
G1 X-14.4 Y8.14 Z3.32 F4200.0
G1 F1200.0
G1 E727.637
G1 F4200.0
M101
G1 X-14.4 Y-8.14 Z3.32 F4800.0 E728.496
G1 F1200.0
G1 E727.496
G1 F4800.0
M103
G1 X-10.0 Y-11.07 Z3.32 F4200.0
G1 F1200.0
G1 E728.496
G1 F4200.0
M101
G1 X-10.0 Y13.19 Z3.32 F4800.0 E729.777
G1 X-9.6 Y13.51 Z3.32 F4800.0 E729.805
G1 X-9.6 Y-13.51 Z3.32 F4800.0 E731.233
G1 X-9.2 Y-13.83 Z3.32 F4800.0 E731.26
G1 X-9.2 Y13.83 Z3.32 F4800.0 E732.721
G1 X-8.8 Y14.05 Z3.32 F4800.0 E732.745
G1 X-8.8 Y-14.05 Z3.32 F4800.0 E734.229
G1 X-8.4 Y-14.26 Z3.32 F4800.0 E734.253
G1 X-8.4 Y14.26 Z3.32 F4800.0 E735.759
G1 X-8.0 Y14.47 Z3.32 F4800.0 E735.783
G1 X-8.0 Y-14.47 Z3.32 F4800.0 E737.313
G1 X-7.6 Y-14.69 Z3.32 F4800.0 E737.337
G1 X-7.6 Y14.69 Z3.32 F4800.0 E738.888
G1 F1200.0
G1 E737.888
G1 F4800.0
M103
G1 X-10.4 Y12.86 Z3.32 F4200.0
G1 F1200.0
G1 E738.888
G1 F4200.0
M101
G1 X-10.4 Y-10.75 Z3.32 F4800.0 E740.135
G1 X-10.8 Y-10.64 Z3.32 F4800.0 E740.157
G1 X-10.8 Y12.53 Z3.32 F4800.0 E741.381
G1 X-11.2 Y12.2 Z3.32 F4800.0 E741.408
G1 X-11.2 Y-10.64 Z3.32 F4800.0 E742.615
G1 X-11.6 Y-10.75 Z3.32 F4800.0 E742.637
G1 X-11.6 Y11.87 Z3.32 F4800.0 E743.832
G1 X-12.0 Y11.45 Z3.32 F4800.0 E743.862
G1 X-12.0 Y-11.06 Z3.32 F4800.0 E745.051
G1 X-12.4 Y-10.96 Z3.32 F4800.0 E745.073
G1 X-12.4 Y10.96 Z3.32 F4800.0 E746.231
G1 X-12.8 Y10.47 Z3.32 F4800.0 E746.264
G1 X-12.8 Y-10.47 Z3.32 F4800.0 E747.37
G1 X-13.2 Y-9.98 Z3.32 F4800.0 E747.404
G1 X-13.2 Y9.98 Z3.32 F4800.0 E748.458
G1 X-13.6 Y9.49 Z3.32 F4800.0 E748.492
G1 X-13.6 Y-9.49 Z3.32 F4800.0 E749.495
G1 X-14.0 Y-8.89 Z3.32 F4800.0 E749.533
G1 X-14.0 Y8.89 Z3.32 F4800.0 E750.472
G1 F1200.0
G1 E749.472
G1 F4800.0
M103
G1 X0.0 Y6.4 Z3.32 F4200.0
G1 X3.56 Y5.32 Z3.32 F4200.0
G1 X6.8 Y0.89 Z3.32 F4200.0
G1 F1200.0
G1 E750.472
G1 F4200.0
M101
G1 X6.8 Y15.12 Z3.32 F4800.0 E751.224
G1 X6.4 Y15.33 Z3.32 F4800.0 E751.248
G1 X6.4 Y2.51 Z3.32 F4800.0 E751.925
G1 F1200.0
G1 E750.925
G1 F4800.0
M103
G1 X15.6 Y5.54 Z3.32 F4200.0
G1 F1200.0
G1 E751.925
G1 F4200.0
M101
G1 X15.6 Y-5.54 Z3.32 F4800.0 E752.51
G1 F1200.0
G1 E752.336
G1 F4800.0
M103
G1 X15.2 Y-6.64 Z3.32 F4200.0
G1 F1200.0
G1 E752.51
G1 F4200.0
M101
G1 X15.2 Y6.64 Z3.32 F4800.0 E753.211
G1 F1200.0
G1 E753.211
G1 F4800.0
M103
G1 X14.8 Y7.39 Z3.32 F4200.0
G1 F1200.0
G1 E753.211
G1 F4200.0
M101
G1 X14.8 Y-7.39 Z3.32 F4800.0 E753.992
G1 F1200.0
G1 E753.992
G1 F4800.0
M103
G1 X14.4 Y-8.14 Z3.32 F4200.0
G1 F1200.0
G1 E753.992
G1 F4200.0
M101
G1 X14.4 Y8.14 Z3.32 F4800.0 E754.852
G1 F1200.0
G1 E753.852
G1 F4800.0
M103
G1 X16.0 Y-4.22 Z3.32 F4200.0
G1 F1200.0
G1 E754.852
G1 F4200.0
M101
G1 X16.0 Y4.22 Z3.32 F4800.0 E755.298
G1 F1200.0
G1 E754.298
G1 F4800.0
M103
G1 X16.4 Y2.2 Z3.32 F4200.0
G1 F1200.0
G1 E755.298
G1 F4200.0
M101
G1 X16.4 Y-2.2 Z3.32 F4800.0 E755.53
G1 F1200.0
G1 E754.53
G1 F4800.0
M103
G1 X-0.0 Y-16.62 Z3.32 F4200.0
G1 F1200.0
G1 E755.53
G1 F4200.0
M101
G1 X-0.0 Y-6.89 Z3.32 F4800.0 E756.044
G1 X0.4 Y-6.85 Z3.32 F4800.0 E756.065
G1 X0.4 Y-16.58 Z3.32 F4800.0 E756.579
G1 X0.8 Y-16.54 Z3.32 F4800.0 E756.6
G1 X0.8 Y-6.81 Z3.32 F4800.0 E757.114
G1 X1.2 Y-6.77 Z3.32 F4800.0 E757.135
G1 X1.2 Y-16.5 Z3.32 F4800.0 E757.649
G1 X1.6 Y-16.46 Z3.32 F4800.0 E757.67
G1 X1.6 Y-6.68 Z3.32 F4800.0 E758.187
G1 X2.0 Y-6.56 Z3.32 F4800.0 E758.209
G1 X2.0 Y-16.42 Z3.32 F4800.0 E758.73
G1 X2.4 Y-16.38 Z3.32 F4800.0 E758.751
G1 X2.4 Y-6.43 Z3.32 F4800.0 E759.277
G1 X2.8 Y-6.28 Z3.32 F4800.0 E759.3
G1 X2.8 Y-16.34 Z3.32 F4800.0 E759.831
G1 X3.2 Y-16.3 Z3.32 F4800.0 E759.852
G1 X3.2 Y-6.06 Z3.32 F4800.0 E760.393
G1 X3.6 Y-5.85 Z3.32 F4800.0 E760.417
G1 X3.6 Y-16.19 Z3.32 F4800.0 E760.964
G1 X4.0 Y-16.07 Z3.32 F4800.0 E760.986
G1 X4.0 Y-5.58 Z3.32 F4800.0 E761.539
G1 X4.4 Y-5.26 Z3.32 F4800.0 E761.567
G1 X4.4 Y-15.95 Z3.32 F4800.0 E762.131
G1 X4.8 Y-15.82 Z3.32 F4800.0 E762.153
G1 X4.8 Y-4.93 Z3.32 F4800.0 E762.729
G1 X5.2 Y-4.47 Z3.32 F4800.0 E762.761
G1 X5.2 Y-15.7 Z3.32 F4800.0 E763.355
G1 X5.6 Y-15.58 Z3.32 F4800.0 E763.377
G1 X5.6 Y-3.98 Z3.32 F4800.0 E763.99
G1 X6.0 Y-3.31 Z3.32 F4800.0 E764.031
G1 X6.0 Y-15.46 Z3.32 F4800.0 E764.672
G1 X6.4 Y-15.33 Z3.32 F4800.0 E764.695
G1 X6.4 Y-2.51 Z3.32 F4800.0 E765.372
G1 X6.8 Y-0.89 Z3.32 F4800.0 E765.46
G1 X6.8 Y-15.12 Z3.32 F4800.0 E766.211
G1 X7.2 Y-14.9 Z3.32 F4800.0 E766.235
G1 X7.2 Y14.9 Z3.32 F4800.0 E767.81
G1 X7.6 Y14.69 Z3.32 F4800.0 E767.834
G1 X7.6 Y-14.69 Z3.32 F4800.0 E769.385
G1 X8.0 Y-14.47 Z3.32 F4800.0 E769.409
G1 X8.0 Y14.47 Z3.32 F4800.0 E770.939
G1 X8.4 Y14.26 Z3.32 F4800.0 E770.963
G1 X8.4 Y-14.26 Z3.32 F4800.0 E772.469
G1 X8.8 Y-14.05 Z3.32 F4800.0 E772.493
G1 X8.8 Y14.05 Z3.32 F4800.0 E773.977
G1 X9.2 Y13.83 Z3.32 F4800.0 E774.001
G1 X9.2 Y-13.83 Z3.32 F4800.0 E775.462
G1 X9.6 Y-13.51 Z3.32 F4800.0 E775.489
G1 X9.6 Y13.51 Z3.32 F4800.0 E776.917
G1 X10.0 Y13.19 Z3.32 F4800.0 E776.945
G1 X10.0 Y-13.19 Z3.32 F4800.0 E778.338
G1 X10.4 Y-12.86 Z3.32 F4800.0 E778.365
G1 X10.4 Y12.86 Z3.32 F4800.0 E779.723
G1 X10.8 Y12.53 Z3.32 F4800.0 E779.751
G1 X10.8 Y-12.53 Z3.32 F4800.0 E781.074
G1 X11.2 Y-12.2 Z3.32 F4800.0 E781.102
G1 X11.2 Y12.2 Z3.32 F4800.0 E782.391
G1 X11.6 Y11.87 Z3.32 F4800.0 E782.418
G1 X11.6 Y-11.87 Z3.32 F4800.0 E783.672
G1 X12.0 Y-11.45 Z3.32 F4800.0 E783.703
G1 X12.0 Y11.45 Z3.32 F4800.0 E784.912
G1 X12.4 Y10.96 Z3.32 F4800.0 E784.946
G1 X12.4 Y-10.96 Z3.32 F4800.0 E786.103
G1 X12.8 Y-10.47 Z3.32 F4800.0 E786.137
G1 X12.8 Y10.47 Z3.32 F4800.0 E787.243
G1 X13.2 Y9.98 Z3.32 F4800.0 E787.276
G1 X13.2 Y-9.98 Z3.32 F4800.0 E788.331
G1 X13.6 Y-9.49 Z3.32 F4800.0 E788.364
G1 X13.6 Y9.49 Z3.32 F4800.0 E789.367
G1 X14.0 Y8.89 Z3.32 F4800.0 E789.406
G1 X14.0 Y-8.89 Z3.32 F4800.0 E790.345
G1 F1200.0
G1 E789.345
G1 F4800.0
M103
G1 X-10.0 Y-12.93 Z3.32 F4200.0
G1 F1200.0
G1 E790.345
G1 F4200.0
M101
G1 X-10.0 Y-13.19 Z3.32 F4800.0 E790.358
G1 F1200.0
G1 E789.358
G1 F4800.0
M103
(</infill>)
(</nestedRing>)
(</rotation>)
(</layer>)
(<layer> 3.591 )
(<supportLayer>)
;M108 R56.0
G1 X-7.4 Y-18.0 Z3.59 F4200.0
G1 F1200.0
G1 E790.358
G1 F4200.0
M101
G1 X7.4 Y-18.0 Z3.59 F4800.0 E790.905
G1 X7.49 Y-16.2 Z3.59 F4800.0 E790.972
G1 X12.1 Y-16.2 Z3.59 F4800.0 E791.142
G1 X10.54 Y-14.4 Z3.59 F4800.0 E791.23
G1 X14.78 Y-14.4 Z3.59 F4800.0 E791.387
G1 X16.46 Y-12.6 Z3.59 F4800.0 E791.478
G1 X12.71 Y-12.6 Z3.59 F4800.0 E791.617
G1 F1200.0
G1 E790.617
G1 F4800.0
M103
G1 X14.19 Y-10.8 Z3.59 F4200.0
G1 F1200.0
G1 E791.617
G1 F4200.0
M101
G1 X16.8 Y-10.8 Z3.59 F4800.0 E791.714
G1 X17.1 Y-9.0 Z3.59 F4800.0 E791.781
G1 X15.39 Y-9.0 Z3.59 F4800.0 E791.844
G1 F1200.0
G1 E790.844
G1 F4800.0
M103
G1 X16.36 Y-7.2 Z3.59 F4200.0
G1 F1200.0
G1 E791.844
G1 F4200.0
M101
G1 X17.41 Y-7.2 Z3.59 F4800.0 E791.883
G1 X17.61 Y-5.4 Z3.59 F4800.0 E791.95
G1 X16.98 Y-5.4 Z3.59 F4800.0 E791.973
G1 F1200.0
G1 E791.092
G1 F4800.0
M103
G1 X17.53 Y-3.6 Z3.59 F4200.0
G1 F1200.0
G1 E791.973
G1 F4200.0
M101
G1 X17.71 Y-3.6 Z3.59 F4800.0 E791.98
G1 X21.19 Y-1.8 Z3.59 F4800.0 E792.125
G1 X17.73 Y-1.8 Z3.59 F4800.0 E792.253
G1 F1200.0
G1 E791.253
G1 F4800.0
M103
G1 X17.73 Y1.8 Z3.59 F4200.0
G1 F1200.0
G1 E792.253
G1 F4200.0
M101
G1 X21.19 Y1.8 Z3.59 F4800.0 E792.381
G1 X17.61 Y5.4 Z3.59 F4800.0 E792.569
G1 X16.98 Y5.4 Z3.59 F4800.0 E792.592
G1 F1200.0
G1 E791.743
G1 F4800.0
M103
G1 X17.41 Y7.2 Z3.59 F4200.0
G1 F1200.0
G1 E792.592
G1 F4200.0
M101
G1 X16.36 Y7.2 Z3.59 F4800.0 E792.631
G1 X17.1 Y9.0 Z3.59 F4800.0 E792.703
G1 X15.39 Y9.0 Z3.59 F4800.0 E792.766
G1 X16.8 Y10.8 Z3.59 F4800.0 E792.85
G1 X14.19 Y10.8 Z3.59 F4800.0 E792.947
G1 X16.46 Y12.6 Z3.59 F4800.0 E793.054
G1 X12.71 Y12.6 Z3.59 F4800.0 E793.193
G1 X14.78 Y14.4 Z3.59 F4800.0 E793.295
G1 X10.54 Y14.4 Z3.59 F4800.0 E793.451
G1 X12.1 Y16.2 Z3.59 F4800.0 E793.539
G1 X7.49 Y16.2 Z3.59 F4800.0 E793.71
G1 X7.4 Y18.0 Z3.59 F4800.0 E793.776
G1 X-7.4 Y18.0 Z3.59 F4800.0 E794.324
G1 X-7.49 Y16.2 Z3.59 F4800.0 E794.39
G1 X-12.1 Y16.2 Z3.59 F4800.0 E794.561
G1 X-10.54 Y14.4 Z3.59 F4800.0 E794.649
G1 X-14.78 Y14.4 Z3.59 F4800.0 E794.806
G1 X-16.46 Y12.6 Z3.59 F4800.0 E794.897
G1 X-12.71 Y12.6 Z3.59 F4800.0 E795.035
G1 F1200.0
G1 E794.035
G1 F4800.0
M103
G1 X-14.19 Y10.8 Z3.59 F4200.0
G1 F1200.0
G1 E795.035
G1 F4200.0
M101
G1 X-16.8 Y10.8 Z3.59 F4800.0 E795.132
G1 X-17.1 Y9.0 Z3.59 F4800.0 E795.2
G1 X-15.39 Y9.0 Z3.59 F4800.0 E795.263
G1 F1200.0
G1 E794.263
G1 F4800.0
M103
G1 X-16.36 Y7.2 Z3.59 F4200.0
G1 F1200.0
G1 E795.263
G1 F4200.0
M101
G1 X-17.41 Y7.2 Z3.59 F4800.0 E795.302
G1 X-17.61 Y5.4 Z3.59 F4800.0 E795.369
G1 X-16.98 Y5.4 Z3.59 F4800.0 E795.392
G1 F1200.0
G1 E794.511
G1 F4800.0
M103
G1 X-17.53 Y3.6 Z3.59 F4200.0
G1 F1200.0
G1 E795.392
G1 F4200.0
M101
G1 X-17.71 Y3.6 Z3.59 F4800.0 E795.398
G1 X-21.19 Y1.8 Z3.59 F4800.0 E795.543
G1 X-17.73 Y1.8 Z3.59 F4800.0 E795.671
G1 F1200.0
G1 E794.671
G1 F4800.0
M103
G1 X-17.73 Y-1.8 Z3.59 F4200.0
G1 F1200.0
G1 E795.671
G1 F4200.0
M101
G1 X-21.19 Y-1.8 Z3.59 F4800.0 E795.799
G1 X-17.61 Y-5.4 Z3.59 F4800.0 E795.987
G1 X-16.98 Y-5.4 Z3.59 F4800.0 E796.01
G1 F1200.0
G1 E795.161
G1 F4800.0
M103
G1 X-17.41 Y-7.2 Z3.59 F4200.0
G1 F1200.0
G1 E796.01
G1 F4200.0
M101
G1 X-16.36 Y-7.2 Z3.59 F4800.0 E796.049
G1 X-17.1 Y-9.0 Z3.59 F4800.0 E796.121
G1 X-15.39 Y-9.0 Z3.59 F4800.0 E796.184
G1 X-16.8 Y-10.8 Z3.59 F4800.0 E796.269
G1 X-14.19 Y-10.8 Z3.59 F4800.0 E796.366
G1 X-16.46 Y-12.6 Z3.59 F4800.0 E796.473
G1 X-12.71 Y-12.6 Z3.59 F4800.0 E796.612
G1 X-14.78 Y-14.4 Z3.59 F4800.0 E796.713
G1 X-10.54 Y-14.4 Z3.59 F4800.0 E796.87
G1 X-12.1 Y-16.2 Z3.59 F4800.0 E796.958
G1 X-7.49 Y-16.2 Z3.59 F4800.0 E797.128
G1 F1200.0
G1 E796.128
G1 F4800.0
M103
G1 X-10.32 Y-12.57 Z3.59 F4200.0
G1 X-10.11 Y-12.0 Z3.59 F4200.0
G1 X-11.3 Y-11.16 Z3.59 F4200.0
G1 X-17.53 Y-3.6 Z3.59 F4200.0
G1 F1200.0
G1 E797.128
G1 F4200.0
M101
G1 X-17.71 Y-3.6 Z3.59 F4800.0 E797.135
G1 F1200.0
G1 E796.135
G1 F4800.0
M103
G1 X-6.27 Y-1.3 Z3.59 F4200.0
G1 X-6.4 Y0.0 Z3.59 F4200.0
G1 X-5.32 Y3.56 Z3.59 F4200.0
G1 X-2.45 Y5.91 Z3.59 F4200.0
G1 X1.25 Y6.28 Z3.59 F4200.0
G1 X4.53 Y4.53 Z3.59 F4200.0
G1 X6.26 Y1.34 Z3.59 F4200.0
G1 X17.53 Y3.6 Z3.59 F4200.0
G1 F1200.0
G1 E797.135
G1 F4200.0
M101
G1 X17.71 Y3.6 Z3.59 F4800.0 E797.142
G1 F1200.0
G1 E796.142
G1 F4800.0
M103
;M108 R80.0
(</supportLayer>)
(<rotation> (-1+1.22464679915e-16j) )
(<nestedRing>)
(<boundaryPerimeter>)
(<boundaryPoint> X-3.414 Y17.164 Z3.591 </boundaryPoint>)
(<boundaryPoint> X-6.697 Y16.168 Z3.591 </boundaryPoint>)
(<boundaryPoint> X-9.723 Y14.551 Z3.591 </boundaryPoint>)
(<boundaryPoint> X-12.375 Y12.375 Z3.591 </boundaryPoint>)
(<boundaryPoint> X-14.551 Y9.723 Z3.591 </boundaryPoint>)
(<boundaryPoint> X-16.168 Y6.697 Z3.591 </boundaryPoint>)
(<boundaryPoint> X-17.164 Y3.414 Z3.591 </boundaryPoint>)
(<boundaryPoint> X-17.501 Y0.0 Z3.591 </boundaryPoint>)
(<boundaryPoint> X-17.164 Y-3.414 Z3.591 </boundaryPoint>)
(<boundaryPoint> X-16.168 Y-6.697 Z3.591 </boundaryPoint>)
(<boundaryPoint> X-14.551 Y-9.723 Z3.591 </boundaryPoint>)
(<boundaryPoint> X-12.375 Y-12.375 Z3.591 </boundaryPoint>)
(<boundaryPoint> X-9.723 Y-14.551 Z3.591 </boundaryPoint>)
(<boundaryPoint> X-6.697 Y-16.168 Z3.591 </boundaryPoint>)
(<boundaryPoint> X-3.414 Y-17.164 Z3.591 </boundaryPoint>)
(<boundaryPoint> X-0.0 Y-17.501 Z3.591 </boundaryPoint>)
(<boundaryPoint> X3.414 Y-17.164 Z3.591 </boundaryPoint>)
(<boundaryPoint> X6.697 Y-16.168 Z3.591 </boundaryPoint>)
(<boundaryPoint> X9.723 Y-14.551 Z3.591 </boundaryPoint>)
(<boundaryPoint> X12.375 Y-12.375 Z3.591 </boundaryPoint>)
(<boundaryPoint> X14.551 Y-9.723 Z3.591 </boundaryPoint>)
(<boundaryPoint> X16.168 Y-6.697 Z3.591 </boundaryPoint>)
[truncated: 2,077,554 more chars]
