# Supplementary material for: Using Voice Coils to Actuate Modular Soft Robots: Wormbot, an Example
Source: Soft Robot. 2016 Dec 1;3(4):198–204. doi: 10.1089/soro.2016.0009 (PMC5180079; doi:10.1089/soro.2016.0009)
Supplement: Supplemental data [file Supp_Data.zip › Supplemental Information/Arduino Code/Bio-inspired Robot/2 90 deg speed phase control/_2_90_deg_speed_phase_control.ino]

const int motorPin1 =9;
const int motorPin2 =10;
//const int motorPin3 =11;

long int motorDelay=50000; //600000,300000
const long speedDelay=30000;
long  stepDelay=0;
long  timer=0;
 
// Variables will change:
boolean direct =true; // direction true=forward, false=backward

int pwmSin[]={511,68,954,511}; // array of PWM duty values for 10-bit timer - sine function,3 steps
 
//int pwmSin[]={511,478,444,411,379,347,315,285,256,227,200,174,150,127,106,86,68,53,39,27,17,10,4,1,0,1,4,10,17,27,39,53,68,86,106,127,150,174,200,227,256,285,315,347,379,411,444,478,511,544,578,611,643,675,707,737,767,795,822,848,872,895,916,936,954,969,983,995,1005,1012,1018,1021,1022,1021,1018,1012,1005,995,983,969,954,936,916,895,872,848,822,795,767,737,707,675,643,611,578,544,511}; 
// array of PWM duty values for 10-bit timer - sine function,96 steps

//int pwmSin[]={511,444,379,315,256,200,150,106,68,39,17,4,0,4,17,39,68,106,150,200,256,315,379,444,511,578,643,707,767,822,872,916,954,983,1005,1018,1022,1018,1005,983,954,916,872,822,767,707,643,578,511}; 
// array of PWM duty values for 10-bit timer - sine function 48 steps

//int pwmSin[]={511,494,478,461,444,428,411,395,379,363,347,331,315,300,285,270,256,241,227,213,200,187,174,162,150,138,127,116,106,96,86,77,68,60,53,46,39,33,27,22,17,13,10,7,4,2,1,0,0,0,1,2,4,7,10,13,17,22,27,33,39,46,53,60,68,77,86,96,106,116,127,138,150,162,174,187,200,213,227,241,256,270,285,300,315,331,347,363,379,395,411,428,444,461,478,494,511,528,544,561,578,594,611,627,643,659,675,691,707,722,737,752,767,781,795,809,822,835,848,860,872,884,895,906,916,926,936,945,954,962,969,976,983,989,995,1000,1005,1009,1012,1015,1018,1020,1021,1022,1022,1022,1021,1020,1018,1015,1012,1009,1005,1000,995,989,983,976,969,962,954,945,936,926,916,906,895,884,872,860,848,835,822,809,795,781,767,752,737,722,707,691,675,659,643,627,611,594,578,561,544,528,511};
// array of PWM duty values for 10-bit timer - sine function 192 steps


 
int increment;

//int currentStepA=0;
//int currentStepB=64;
//int currentStepC=128;

int currentStepA=0;
int currentStepB=1;
//int currentStepC=2;


//int currentStepA=0;
//int currentStepB=32;
//int currentStepC=64;

//int currentStepA=0;
//int currentStepB=16;
//int currentStepC=32;
// the following variables are long's because the time, measured in miliseconds,
// will quickly become a bigger number than can be stored in an int.
long motorDelayActual = 0; 
long lastMotorDelayTime = 0;

 
void setup() 
{


  
  
    TCCR1B = TCCR1B & 0b11111000 | 0x01; // set PWM frequency @ 31250 Hz for Pins 9 and 10
    TCCR2B = TCCR2B & 0b11111000 | 0x01; // set PWM frequency @ 31250 Hz for Pins 11 and 3 (3 not used)
  //  ICR1 = 255 ; // 8 bit resolution
    ICR1 = 1023 ; // 10 bit resolution
   
    pinMode(motorPin1, OUTPUT);
    pinMode(motorPin2, OUTPUT);
//    pinMode(motorPin3, OUTPUT);

 //analogWriteResolution(10);

 
}
 
void loop() 
{ 
 if(timer==speedDelay)
   {
    if(direct == true)
     direct = false;
    else
     direct = true;
    timer=0;
   }
 else
  {
   timer++; 
  }
  motorDelayActual=motorDelay;
  move(); 
}
  
void move()
{
 if((micros() - lastMotorDelayTime) >  motorDelayActual)
  { 
    // delay time passed, move one step 
      if (direct==true)
     {
      increment = 1;
     }
   else 
     {
      increment = -1;  
     }
     
  currentStepA = currentStepA + increment;
   if(currentStepA > 1) 
      currentStepA = 0;
   if(currentStepA < 0 ) 
      currentStepA =1;
   
   currentStepB = currentStepB + increment;
   if(currentStepB > 1)
      currentStepB = 0;
   if(currentStepB < 0) 
      currentStepB =1;
   
//   currentStepC = currentStepC + increment;
//  if(currentStepC > 2) 
//      currentStepC = 0;
//   if(currentStepC < 0) 
//      currentStepC =2;
 
  lastMotorDelayTime = micros(); 
 
 }
//analogWrite(DAC0, pwmSin[currentStepA]);
//analogWrite(DAC1, pwmSin[currentStepB]); 
//delayMicroseconds(motorDelay);
analogWrite(motorPin1, pwmSin[currentStepA]);
analogWrite(motorPin2, pwmSin[currentStepB]);
//analogWrite(motorPin3, pwmSin[currentStepC]); 

}
