# Supplementary material for: Using Voice Coils to Actuate Modular Soft Robots: Wormbot, an Example
Source: Soft Robot. 2016 Dec 1;3(4):198–204. doi: 10.1089/soro.2016.0009 (PMC5180079; doi:10.1089/soro.2016.0009)
Supplement: Supplemental data [file Supp_Data.zip › Supplemental Information/Arduino Code/Bio-inspired Robot/3 120 deg phase/10 outputs 5 dualpolar/blinkv3_moving_in_two/blinkv3_moving_in_two.ino]

int five_m = 4; //4
int five_p = 2; //4
int four_m = 13; //4
int four_p = 12; //4
int three_m = 11; //3
int three_p = 10; //3
int two_m = 9; //2
int two_p = 6; //2
int one_m = 5; //1
int one_p = 3; //1

int button_pin = A2;

int delay_switching = 20; //70 delay between segments switch in wave
int delay_switching_short = 10; //70 delay between segments switch in wave
int PWM_val_high = 255; //255 PWM value (0-255) 0-100% duty
int PWM_val_low = 0; //PWM value (0-255) 0-100% duty
int repetitions = 2; //how many waves propagate
int massive_delay_to_cool = 10000; //pause in miliseconds

void setup() {                
  // initialize the digital pin as an output.
  pinMode(button_pin, INPUT_PULLUP); //Pin 1 inout of a pushbutton
  
  pinMode(five_m, OUTPUT);
  pinMode(five_p, OUTPUT);
  pinMode(four_m, OUTPUT);
  pinMode(four_p, OUTPUT);
  pinMode(three_m, OUTPUT);
  pinMode(three_p, OUTPUT);
  pinMode(two_m, OUTPUT);
  pinMode(two_p, OUTPUT);
  pinMode(one_m, OUTPUT);
  pinMode(one_p, OUTPUT);
  
  //initialisation
  //low
  digitalWrite(four_m, LOW);
  digitalWrite(five_m, LOW);
  analogWrite(three_m, PWM_val_low);
  analogWrite(two_m, PWM_val_low);
  analogWrite(one_m, PWM_val_low);
  digitalWrite(five_p, LOW);
  digitalWrite(four_p, LOW);
  analogWrite(three_p, PWM_val_low);
  analogWrite(two_p, PWM_val_low);
  analogWrite(one_p, PWM_val_low);

}

// the loop routine runs over and over again forever:
void loop() {
    if(analogRead(2)<=200){

  
  //initial contraction of worm
  //five_contract();
  //four_contract();
  //three_contract();
  //two_contract();
  //one_contract();
        
  //delay(10);    
  
  for(int i=0; i<repetitions; i++){
    
    five_expand();
    four_expand();
    //five_relax();
    //four_relax();    
        
    delay(delay_switching);  
    three_expand();
    //three_relax();    
    
    five_contract();
    
           
    delay(delay_switching);  
                   
    two_expand();
    //two_relax();    
    four_contract();
                
    
    delay(delay_switching);  
    one_expand();
    //one_relax();
    three_contract();
        
    delay(delay_switching);  
    
    two_contract();
    delay(delay_switching);  
    
    one_contract();
    
 }
  
 //delay(massive_delay_to_cool);
}
 one_relax();
 two_relax();
 three_relax();
 four_relax();
 five_relax();

}

/////five
void five_contract(){
  digitalWrite(five_m, LOW);
  digitalWrite(five_p, HIGH);
}
void five_expand(){
  digitalWrite(five_m, HIGH);
  digitalWrite(five_p, LOW);
}

/////four
void four_contract(){
  digitalWrite(four_m, LOW);
  digitalWrite(four_p, HIGH);
}
void four_expand(){
  digitalWrite(four_m, HIGH);
  digitalWrite(four_p, LOW);
}

void three_contract(){
  analogWrite(three_m, PWM_val_low);
  analogWrite(three_p, PWM_val_high);
}
void three_expand(){
  analogWrite(three_m, PWM_val_high);
  analogWrite(three_p, PWM_val_low);
}

void two_contract(){
  analogWrite(two_m, PWM_val_low);
  analogWrite(two_p, PWM_val_high);
}
void two_expand(){
  analogWrite(two_m, PWM_val_high);
  analogWrite(two_p, PWM_val_low);
}

void one_contract(){
  analogWrite(one_m, PWM_val_low);
  analogWrite(one_p, PWM_val_high);
}
void one_expand(){
  analogWrite(one_m, PWM_val_high);
  analogWrite(one_p, PWM_val_low);
}

//RELAX
void one_relax(){
  analogWrite(one_m, PWM_val_low);
  analogWrite(one_p, PWM_val_low);
}
void two_relax(){
  analogWrite(two_m, PWM_val_low);
  analogWrite(two_p, PWM_val_low);
}
void three_relax(){
  analogWrite(three_m, PWM_val_low);
  analogWrite(three_p, PWM_val_low);
}

void four_relax(){
  digitalWrite(four_m, LOW);
  digitalWrite(four_p, LOW);
}
void five_relax(){
  digitalWrite(five_m, LOW);
  digitalWrite(five_p, LOW);
}
