# Supplementary material for: Using Voice Coils to Actuate Modular Soft Robots: Wormbot, an Example
Source: Soft Robot. 2016 Dec 1;3(4):198–204. doi: 10.1089/soro.2016.0009 (PMC5180079; doi:10.1089/soro.2016.0009)
Supplement: Supplemental data [file Supp_Data.zip › Supplemental Information/Arduino Code/Bio-inspired Robot/3 120 deg phase/3 outputs single pole/blinkv1.ino]

/*
  Blink
  Turns on an LED on for one second, then off for one second, repeatedly.
 
  This example code is in the public domain.
 */
 
// Pin 13 has an LED connected on most Arduino boards.
// give it a name:
int one = 9;
int two = 10;
int three = 11;
int delay_switching = 70; //delay between segments switch in wave
int PWMval = 255; //PWM value (0-255) 0-100% duty
int repetitions = 20; //how many waves propagate
int massive_delay_to_cool = 3000; //pause in miliseconds

void setup() {                
  // initialize the digital pin as an output.
  pinMode(one, OUTPUT);
  pinMode(two, OUTPUT);
  pinMode(three, OUTPUT);
  
  analogWrite(one, PWMval);
  analogWrite(two, PWMval);
  analogWrite(three, PWMval);
}

// the loop routine runs over and over again forever:
void loop() {
  
  analogWrite(one, PWMval);
  analogWrite(two, PWMval);
  analogWrite(three, PWMval);  
  delay(1000);    
  
  for(int i=0; i<repetitions; i++){
    analogWrite(one, 0);
    delay(delay_switching);  
    analogWrite(two, 0);
    analogWrite(one, PWMval);
    delay(delay_switching);
    analogWrite(three, 0);
    analogWrite(two, PWMval);
    delay(delay_switching);
    analogWrite(three, PWMval);
 }
  
  analogWrite(one, 0);
  analogWrite(two, 0);
  analogWrite(three, 0);
  delay(massive_delay_to_cool);
}
