# Supplementary material for: Using Voice Coils to Actuate Modular Soft Robots: Wormbot, an Example
Source: Soft Robot. 2016 Dec 1;3(4):198–204. doi: 10.1089/soro.2016.0009 (PMC5180079; doi:10.1089/soro.2016.0009)
Supplement: Supplemental data [file Supp_Data.zip › Supplemental Information/Arduino Code/Bio-inspired Robot/Bluetooth 2 LDRs 5 segments 2polar/_2_LDRs_5_segments_light/_2_LDRs_5_segments_light.ino]

//Bluetooth
#include <SoftwareSerial.h>// import the serial library
SoftwareSerial BTserial(7, 8); // TX, RX
int BluetoothData; // the data given from Computer
int spd = 0;
int spd_max_allowed = 150;
int spdpercent = 0;
long int i = 0;
const int LDR_front = A0;
const int LDR_rear = A1;
int LDRsensorValue = 0;
int LDR_front_percentValue = 0;
int LDR_rear_percentValue = 0;
//int spdpercentOutOf255 = 0;
int seek_light=0;
int move_forward = 0;
int move_backward = 0;

//H-Bridge
int five_m = 4; //4
int five_p = 2; //4
int four_m = 13; //4
int four_p = 12; //4
int three_m = 11; //3
int three_p = 10; //3
int two_m = 9; //2
int two_p = 6; //2
int one_m = 5; //1
int one_p = 3; //1

int delay_switching = 60; //70 delay between segments switch in wave
//int delay_switching_short = 10; //70 delay between segments switch in wave
int PWM_val_high = 255; //255 PWM value (0-255) 0-100% duty
int PWM_val_low = 0; //PWM value (0-255) 0-100% duty
int repetitions = 5; //how many waves propagate
int massive_delay_to_cool = 10000; //pause in miliseconds

int button = A2;


void setup()
{
  //BT
  BTserial.begin(38400);
  delay(1000);
  BTserial.println("Bio-Worm Robot Connected");
  delay(2000);
  
  
  //HBridge
  // initialize the digital pin as an output.
  pinMode(five_m, OUTPUT);
  pinMode(five_p, OUTPUT);
  pinMode(four_m, OUTPUT);
  pinMode(four_p, OUTPUT);
  pinMode(three_m, OUTPUT);
  pinMode(three_p, OUTPUT);
  pinMode(two_m, OUTPUT);
  pinMode(two_p, OUTPUT);
  pinMode(one_m, OUTPUT);
  pinMode(one_p, OUTPUT);
  
  //initialisation
  //low
  digitalWrite(five_m, LOW);
  digitalWrite(four_m, LOW);
  analogWrite(three_m, PWM_val_low);
  analogWrite(two_m, PWM_val_low);
  analogWrite(one_m, PWM_val_low);
  digitalWrite(five_p, LOW);
  digitalWrite(four_p, LOW);
  analogWrite(three_p, PWM_val_low);
  analogWrite(two_p, PWM_val_low);
  analogWrite(one_p, PWM_val_low);

  pinMode(button, INPUT_PULLUP); //Pin 7 inout of a pushbutton

}

void loop()
{
  //LDR
  LDRsensorValue = analogRead(LDR_front);
  LDR_front_percentValue = map(LDRsensorValue, 600, 1023, 100, 0);
  LDRsensorValue = analogRead(LDR_rear);
  LDR_rear_percentValue = map(LDRsensorValue, 600, 1023, 100, 0);
  
  //Speed
//  spd = map(LDRpercentValue, 0, 100, 0, spd_max_allowed);
//  spdpercent = map(spd, 0, spd_max_allowed, 0, 100);
//  spdpercentOutOf255 = map(spd, 0, 255, 0, 100);

  //Data TX
  if (i>=3000){
    //BTserial.println(">>>>> Data TX ON <<<<<");
    BTserial.print("Light on front sensor ");BTserial.print(LDR_front_percentValue);BTserial.println("%");
    BTserial.print("Light on rear sensor ");BTserial.print(LDR_rear_percentValue);BTserial.println("%");
    
    if (abs(LDR_rear_percentValue - LDR_front_percentValue) < 10 ){
        BTserial.println("Equally lit front and rear!");
    }
    else if (LDR_rear_percentValue > LDR_front_percentValue){
        BTserial.println("Lighter at the rear! ");
        if (seek_light == 1){
          BTserial.println("Now moving backwards ");
          backward();
        }
    }
    else {
      BTserial.println("Lighter at the front! ");
      if (seek_light == 1){
          BTserial.println("Now moving forward ");
          forward();
      }
    }
    
    
    //BTserial.print("Speed ");BTserial.print(spd);BTserial.println(" out of 255");
    //BTserial.print("Speed ");BTserial.print(spdpercentOutOf255);BTserial.println("% out of max possible (255)");
    //BTserial.print("Speed ");BTserial.print(spdpercent);BTserial.print("% out of max allowed ("); BTserial.print(spd_max_allowed);BTserial.println(")");
    BTserial.println("..");
    i = 0;
  }
  i++;
  
  if(analogRead(button) < 100){
    forward();
  }
  
  
  //Data RX
  if (BTserial.available()){
      BluetoothData = BTserial.read();
      //BTserial.println(">"); 
      //BTserial.println(BluetoothData);
      
      if(BluetoothData=='1'){ // if number 1 pressed ....
         //
         BTserial.println("> 1: Moving Forward");
         //forward();
         move_forward = 1;
      }
      
      if (BluetoothData=='2'){ // if number 2 pressed ....
         //
         BTserial.println("> 2: Moving Backward");
         //backward();
         move_backward = 1;
      }
      
      if(BluetoothData=='4'){ // if number 4 pressed ....
         //
         BTserial.println("> 4: Moving Left");
      }
      
      if (BluetoothData=='5'){ // if number 5 pressed ....
         //
         BTserial.println("> 5: Moving Right");
      }
      
      if (BluetoothData=='3'){ // if number 3 pressed ....
         //
         BTserial.println("> 3: Robot Stop");
         one_relax();
         two_relax();
         three_relax();
         four_relax();
         five_relax();
         seek_light=0;
         move_forward = 0;
         move_backvward = 0;
      }
      if (BluetoothData=='8'){ // if number 5 pressed ....
         //
         BTserial.println("Seeking for Llight: ON");
         seek_light=1;
      }
  }
  
  if (move_forward == 1){
          forward();
      }
  if (move_backward == 1){
          backward();
      }
}

//Other functions

/////five
void five_contract(){
  digitalWrite(five_m, LOW);
  digitalWrite(five_p, HIGH);
}
void five_expand(){
  digitalWrite(five_m, HIGH);
  digitalWrite(five_p, LOW);
}

/////four
void four_contract(){
  digitalWrite(four_m, LOW);
  digitalWrite(four_p, HIGH);
}
void four_expand(){
  digitalWrite(four_m, HIGH);
  digitalWrite(four_p, LOW);
}

////three
void three_contract(){
  analogWrite(three_m, PWM_val_low);
  analogWrite(three_p, PWM_val_high);
}
void three_expand(){
  analogWrite(three_m, PWM_val_high);
  analogWrite(three_p, PWM_val_low);
}

///two
void two_contract(){
  analogWrite(two_m, PWM_val_low);
  analogWrite(two_p, PWM_val_high);
}
void two_expand(){
  analogWrite(two_m, PWM_val_high);
  analogWrite(two_p, PWM_val_low);
}

//one
void one_contract(){
  analogWrite(one_m, PWM_val_low);
  analogWrite(one_p, PWM_val_high);
}
void one_expand(){
  analogWrite(one_m, PWM_val_high);
  analogWrite(one_p, PWM_val_low);
}

//RELAX
void one_relax(){
  analogWrite(one_m, PWM_val_low);
  analogWrite(one_p, PWM_val_low);
}
void two_relax(){
  analogWrite(two_m, PWM_val_low);
  analogWrite(two_p, PWM_val_low);
}
void three_relax(){
  analogWrite(three_m, PWM_val_low);
  analogWrite(three_p, PWM_val_low);
}
void four_relax(){
  digitalWrite(four_m, LOW);
  digitalWrite(four_p, LOW);
}
void five_relax(){
  digitalWrite(five_m, LOW);
  digitalWrite(five_p, LOW);
}

void forward(){
  
  //initial contraction of worm
          five_contract();
          four_contract();
          three_contract();
          two_contract();
          one_contract();
        
          delay(50);    
          
          for(int i=0; i<repetitions; i++){
            
            five_expand();
            delay(delay_switching);  
            
            four_expand();
            five_contract();
        
            delay(delay_switching);  
            
            three_expand();
            four_contract();
        
            delay(delay_switching);  
        
            two_expand();
            three_contract();
            delay(delay_switching);
        
            one_expand();
            two_contract();
            delay(delay_switching);     
        
            one_contract();
         }
         one_relax();
         two_relax();
         three_relax();
         four_relax();
         five_relax();
         //delay(massive_delay_to_cool);
         
}

void backward(){
  
  //initial contraction of worm
          five_contract();
          four_contract();
          three_contract();
          two_contract();
          one_contract();
        
          delay(50);    
          
          for(int i=0; i<repetitions; i++){
            
            one_expand();
            delay(delay_switching);  
            
            two_expand();
            one_contract();
        
            delay(delay_switching);  
            
            three_expand();
            two_contract();
        
            delay(delay_switching);  
        
            four_expand();
            three_contract();
            delay(delay_switching);
        
            five_expand();
            four_contract();
            delay(delay_switching);     
        
            five_contract();
         }
         one_relax();
         two_relax();
         three_relax();
         four_relax();
         five_relax();
         //delay(massive_delay_to_cool);
         
}
