# Supplementary material for: Using Voice Coils to Actuate Modular Soft Robots: Wormbot, an Example
Source: Soft Robot. 2016 Dec 1;3(4):198–204. doi: 10.1089/soro.2016.0009 (PMC5180079; doi:10.1089/soro.2016.0009)
Supplement: Supplemental data [file Supp_Data.zip › Supplemental Information/Arduino Code/Turning Robot Servo Control/Sweep1.ino]

// Servo Sweep
// by Pavel Mihaylov


#include <Servo.h> 
 
Servo myservo;  // create servo object to control a servo 
                
int pos = 90;    // variable to store the servo position 
 
void setup() 
{ 
  myservo.attach(9);  // attaches the servo on pin 9 to the servo object 
  pinMode(2, INPUT_PULLUP); //Pin 2 inout of a pushbutton
  pinMode(4, INPUT_PULLUP); //Pin 7 inout of a pushbutton

} 
 
 
void loop() 
{ 
  if(digitalRead(2)==LOW){ //Button press
    pos -= 1;           //Decrease by 1 degrees
    myservo.write(pos); // tell servo to go to position in variable 'pos'
    delay(10);          //Certain speed delay
  }
  
  if(digitalRead(4)==LOW){ //Button press
    pos += 1;           //Increase by 1 degrees
    myservo.write(pos); // tell servo to go to position in variable 'pos' 
    delay(10);          //Certain speed delay
  }
} 
