# Supplementary material for: Using Voice Coils to Actuate Modular Soft Robots: Wormbot, an Example
Source: Soft Robot. 2016 Dec 1;3(4):198–204. doi: 10.1089/soro.2016.0009 (PMC5180079; doi:10.1089/soro.2016.0009)
Supplement: Supplemental data [file Supp_Data.zip › Supplemental Information/Arduino Code/Wheeled_Robot_Final/Wheeled_Robot_Final.ino]

/* 
  wheeled Robot + Bluetooth + LDR
  + Speed depends on LDR value
  by: Pavel Mihaylov
  date: October 22, 2014
*/

// Clockwise and counter-clockwise definitions.
// Depending on how you wired your motors, you may need to swap.
#define CW  0
#define CCW 1

// Motor definitions to make life easier:
#define MOTOR_A 0
#define MOTOR_B 1

// Pin Assignments //
// Don't change these! These pins are statically defined by shield layout
const byte PWMA = 3;  // PWM control (speed) for motor A
const byte PWMB = 11; // PWM control (speed) for motor B
const byte DIRA = 12; // Direction control for motor A
const byte DIRB = 13; // Direction control for motor B

//Bt
#include <SoftwareSerial.h>// import the serial library

SoftwareSerial BTserial(9, 10); // TX, RX
int BluetoothData; // the data given from Computer
int spd = 0;
int spd_max_allowed = 150;
int spdpercent = 0;
long int i = 0;
const int LDRpin = A1;
int LDRsensorValue = 0;
int LDRpercentValue = 0;
int spdpercentOutOf255 = 0;

void setup()
{
  setupArdumoto(); // Set all pins as outputs
  //BT
  BTserial.begin(38400);
  delay(1000);
  BTserial.println("Bio-Inspired Robot Connected");
  stopArdumoto(MOTOR_A);
  stopArdumoto(MOTOR_B);
}

void loop()
{
  //LDR
  LDRsensorValue = analogRead(LDRpin);
  LDRpercentValue = map(LDRsensorValue, 0, 1023, 100, 0);
  
  //Speed
  spd = map(LDRpercentValue, 0, 100, 0, spd_max_allowed);
  spdpercent = map(spd, 0, spd_max_allowed, 0, 100);
  spdpercentOutOf255 = map(spd, 0, 255, 0, 100);

  //Data TX
  if (i>=3000){
    BTserial.println(">>>>> Data TX ON <<<<<");
    BTserial.print("LDR ");BTserial.print(LDRpercentValue);BTserial.println("%");
    BTserial.print("Speed ");BTserial.print(spd);BTserial.println(" out of 255");
    BTserial.print("Speed ");BTserial.print(spdpercentOutOf255);BTserial.println("% out of max possible (255)");
    BTserial.print("Speed ");BTserial.print(spdpercent);BTserial.print("% out of max allowed ("); BTserial.print(spd_max_allowed);BTserial.println(")");
    BTserial.println("> TX OFF <");
    i = 0;
  }
  i++;
  
  //Data RX
  if (BTserial.available()){
      BluetoothData = BTserial.read();
      //BTserial.println(">"); 
      //BTserial.println(BluetoothData);
      
      if(BluetoothData=='1'){   // if number 1 pressed ....
         driveArdumoto(MOTOR_A, CCW, spd); // Set motor A to CCW at max
         BTserial.println("> 1: A <");
      }
      
      if (BluetoothData=='2'){// if number 0 pressed ....
         driveArdumoto(MOTOR_A, CW, spd);
         BTserial.println("> 2: A >");
      }
      
      if(BluetoothData=='4'){   // if number 1 pressed ....
         driveArdumoto(MOTOR_B, CCW, spd); // Set motor A to CCW at max
         BTserial.println("> 4: B <");
      }
      
      if (BluetoothData=='5'){// if number 0 pressed ....
         driveArdumoto(MOTOR_B, CW, spd);
         BTserial.println("> 5: B >");
      }
      
      if (BluetoothData=='3'){// if number 0 pressed ....
         stopArdumoto(MOTOR_A);
         stopArdumoto(MOTOR_B);
         BTserial.println("> 3: Motors_stopped");
      }
      //BTserial.println(">>");
  }
  
}

// driveArdumoto drives 'motor' in 'dir' direction at 'spd' speed
void driveArdumoto(byte motor, byte dir, byte spd)
{
  if (motor == MOTOR_A)
  {
    digitalWrite(DIRA, dir);
    analogWrite(PWMA, spd);
  }
  else if (motor == MOTOR_B)
  {
    digitalWrite(DIRB, dir);
    analogWrite(PWMB, spd);
  }  
}

// stopArdumoto makes a motor stop
void stopArdumoto(byte motor)
{
  driveArdumoto(motor, 0, 0);
}

// setupArdumoto initialize all pins
void setupArdumoto()
{
  // All pins should be setup as outputs:
  pinMode(PWMA, OUTPUT);
  pinMode(PWMB, OUTPUT);
  pinMode(DIRA, OUTPUT);
  pinMode(DIRB, OUTPUT);

  // Initialize all pins as low:
  digitalWrite(PWMA, LOW);
  digitalWrite(PWMB, LOW);
  digitalWrite(DIRA, LOW);
  digitalWrite(DIRB, LOW);
}
