# Supplementary material for: Using Voice Coils to Actuate Modular Soft Robots: Wormbot, an Example
Source: Soft Robot. 2016 Dec 1;3(4):198–204. doi: 10.1089/soro.2016.0009 (PMC5180079; doi:10.1089/soro.2016.0009)
Supplement: Supplemental data [file Supp_Data.zip › Supplemental Information/Arduino Code/Wire Winder/WireWinder9_buttons.ino]

/*This code controls a Coil Winding Machine 
 It moves a linear stepper motor from left to right
 and spins another stepper to wind the coil
 ***************************/
int dirpin = 11;
int steppin = 10;
int motorDir = 6;
int motorStep= 5;

int length = 1730; // distance for linear stepper
int numcoils = 11;  // subloop of the linear stepper iterations i.e. num pulses = num coils*length and divide by num steps per rotation to get number of coils
int longdel = 2500; // sets the motor speed (delay) for the linear stepper, combined with the distance this sets the coil spacing
int shortdel = 195; // inner loop delay
int windDir = HIGH; // direction of winder, HIGH = anticlockwise
//int windDir = LOW; // direction of winder, HIGH = anticlockwise

int repnum = 2; 

int k; //ignore
int i; //ignore
int j; //ignore
int turn;
int spins = 7950; //7950-20 turns

void setup() 
{
  pinMode(dirpin, OUTPUT);
  pinMode(steppin, OUTPUT);
  pinMode(motorDir, OUTPUT);
  pinMode(motorStep, OUTPUT);
  pinMode(7, INPUT_PULLUP); //Pin 7 inout of a pushbutton
  pinMode(8, INPUT_PULLUP); //Pin 8 inout of a pushbutton
  pinMode(12, INPUT_PULLUP); //Pin 7 inout of a pushbutton
  pinMode(13, INPUT_PULLUP); //Pin 8 inout of a pushbutton


}
void loop()
{
  

 
  //Pushbutton movement LINEAR motor to OUTSIDE
 
  if(digitalRead(7)==LOW){
    digitalWrite(dirpin, LOW);     // Set the initial direction of the linear stepper
    delay(1);
    digitalWrite(steppin, LOW);  // This LOW to HIGH change is what creates the
    delayMicroseconds(shortdel);
    digitalWrite(steppin, HIGH); // "Rising Edge" so the easydriver knows to when to step.
  }
  
  //Pushbutton movement LINEAR motor to INSIDE
 
  if(digitalRead(8)==LOW){
    digitalWrite(dirpin, HIGH);     // Set the initial direction of the linear stepper
    delay(1);
    digitalWrite(steppin, LOW);  // This LOW to HIGH change is what creates the
    delayMicroseconds(shortdel);
    digitalWrite(steppin, HIGH); // "Rising Edge" so the easydriver knows to when to step.
  }
    


  //Pushbutton movement motor Clockwise
 
  if(digitalRead(12)==LOW){
    digitalWrite(motorDir, LOW);     // Set the initial direction of the linear stepper
    delay(1);
    
    
    for (int num_turns_CW = 0; num_turns_CW < spins; num_turns_CW++){
      for (turn = 0; turn < 4; turn++){
        digitalWrite(motorStep, LOW);
        delayMicroseconds(7);
        digitalWrite(motorStep, HIGH);
        delayMicroseconds(120);
      }      
    }
  }
  
  //Pushbutton movement motor antiCLOCKWISE
 
  if(digitalRead(13)==LOW){
    digitalWrite(motorDir, HIGH);     // Set the initial direction of the linear stepper
    delay(1);
    for (int num_turns_CCW = 0; num_turns_CCW < spins; num_turns_CCW++){
      for (turn = 0; turn < 4; turn++){
        digitalWrite(motorStep, LOW);
        delayMicroseconds(7);
        digitalWrite(motorStep, HIGH);
        delayMicroseconds(120);
      }
    }

  }

  


  if(digitalRead(9)==HIGH){
   digitalWrite(motorDir, windDir);  //  Set the direction of the winder
   delay(1000);
   
    for (k=0; k<repnum; k++)
    {
      digitalWrite(dirpin, LOW);     // Set the initial direction of the linear stepper
      delay(1000);
      for (i = 0; i<length; i++)       // Sets the distance that the linear stepper travels
      {
        digitalWrite(steppin, LOW);  // This LOW to HIGH change is what creates the
        delayMicroseconds(shortdel);
        digitalWrite(steppin, HIGH); // "Rising Edge" so the easydriver knows to when to step.
        
        for(j = 0; j < numcoils; j++)
        {
          digitalWrite(motorStep, LOW);
          delayMicroseconds(3);
          digitalWrite(motorStep, HIGH);
        }
        delayMicroseconds(500);
        for(j = 0; j < numcoils; j++)
        {
          digitalWrite(motorStep, LOW);
          delayMicroseconds(3);
          digitalWrite(motorStep, HIGH);
        }
        

        delayMicroseconds(longdel);      // This delay time is close to top speed for this
      }                              // particular motor. Any faster the motor stalls.


      digitalWrite(dirpin, HIGH);     // Set the initial direction of the linear stepper
      delay(1000);
      
      for (i = 0; i<length; i++)       // Iterate for 4000 microsteps
      {
        digitalWrite(steppin, LOW);  // This LOW to HIGH change is what creates the
        delayMicroseconds(shortdel);
        digitalWrite(steppin, HIGH); // "Rising Edge" so the easydriver knows to when to step.
 
        for(j = 0; j < numcoils; j++)
        {
          digitalWrite(motorStep, LOW);
          delayMicroseconds(3);
          digitalWrite(motorStep, HIGH);
        }
        delayMicroseconds(500);
        for(j = 0; j < numcoils; j++)
        {
          digitalWrite(motorStep, LOW);
          delayMicroseconds(3);
          digitalWrite(motorStep, HIGH);
        }
        
        delayMicroseconds(longdel);      // This delay time is close to top speed for this
      }      // particular motor. Any faster the motor stalls.
   delay(1000);  
   }   
     
  }
 
}
