# Supplementary material for: Using Voice Coils to Actuate Modular Soft Robots: Wormbot, an Example
Source: Soft Robot. 2016 Dec 1;3(4):198–204. doi: 10.1089/soro.2016.0009 (PMC5180079; doi:10.1089/soro.2016.0009)
Supplement: Supplemental data [file Supp_Data.zip › Supplemental Information/PCB Schematics/LED circle PCB/XGerber/LED Coils PCB.Apr]

D10 ROUND 0.1500mm x 0.1500mm
D11 ROUND 0.0000mm x 0.0000mm
D12 ROUND 0.1040mm x 0.1040mm
D13 ROUND 0.1300mm x 0.1300mm
D14 ROUND 0.1950mm x 0.1950mm
D15 ROUND 0.3000mm x 0.3000mm
D16 ROUND 0.4000mm x 0.4000mm
D17 ROUND 1.0000mm x 1.0000mm
D18 RECTANGLE 0.6350mm x 1.2700mm
D19 RECTANGLE 0.6350mm x 1.9050mm
D20 RECTANGLE 1.1650mm x 1.3800mm
D21 RECTANGLE 1.2700mm x 1.2700mm
D22 RECTANGLE 2.5400mm x 1.9050mm
D23 OCTAGON 1.6000mm x 1.6000mm
