# Supplementary material for: Using Voice Coils to Actuate Modular Soft Robots: Wormbot, an Example
Source: Soft Robot. 2016 Dec 1;3(4):198–204. doi: 10.1089/soro.2016.0009 (PMC5180079; doi:10.1089/soro.2016.0009)
Supplement: Supplemental data [file Supp_Data.zip › Supplemental Information/PCB Schematics/LED circle PCB/XGerber/LED Coils PCB.Bot]

%FSLAX35Y35*%
%MOIN*%
%IN2=CopperbottomL1(X.Bot)*%
%ADD10C,0.00591*%
%ADD11C,0.00001*%
%ADD12C,0.00409*%
%ADD13C,0.00512*%
%ADD14C,0.00768*%
%ADD15C,0.01181*%
%ADD16C,0.01575*%
%ADD17C,0.03937*%
%AMR_18*21,1,0.02500,0.05000,0,0,0.000*%
%ADD18R_18*%
%AMR_19*21,1,0.02500,0.07500,0,0,0.000*%
%ADD19R_19*%
%AMR_20*21,1,0.04587,0.05433,0,0,0.000*%
%ADD20R_20*%
%AMR_21*21,1,0.05000,0.05000,0,0,0.000*%
%ADD21R_21*%
%AMR_22*21,1,0.10000,0.07500,0,0,0.000*%
%ADD22R_22*%
%AMOCT_23*4,1,8,0.031496,0.015748,0.015748,0.031496,-0.015748,0.031496,-0.031496,0.015748,-0.031496,-0.015748,-0.015748,-0.031496,0.015748,-0.031496,0.031496,-0.015748,0.031496,0.015748,0.000*%
%ADD23OCT_23*%
G54D10*
X369340Y61555D02*
X369340Y61555D01*
X369185Y64859D01*
X368721Y68134D01*
X367953Y71351D01*
X366886Y74482D01*
X365532Y77500D01*
X363900Y80378D01*
X362006Y83090D01*
X359867Y85613D01*
X357501Y87924D01*
X354929Y90004D01*
X352173Y91833D01*
X349258Y93397D01*
X346209Y94681D01*
X343054Y95673D01*
X339819Y96366D01*
X336534Y96753D01*
X333227Y96830D01*
X329928Y96598D01*
X326664Y96057D01*
X323466Y95214D01*
X320361Y94074D01*
X317376Y92649D01*
X314537Y90951D01*
X311870Y88994D01*
X309398Y86796D01*
X307143Y84376D01*
X305124Y81756D01*
X303360Y78958D01*
X301865Y76007D01*
X300653Y72929D01*
X299734Y69752D01*
X299118Y66502D01*
X298808Y63209D01*
X298808Y59901D01*
X299118Y56607D01*
X299734Y53358D01*
X300653Y50180D01*
X301865Y47102D01*
X303360Y44151D01*
X305124Y41353D01*
X307143Y38733D01*
X309398Y36313D01*
X311870Y34115D01*
X314537Y32159D01*
X317376Y30460D01*
X320361Y29035D01*
X323466Y27895D01*
X326664Y27052D01*
X329928Y26511D01*
X333227Y26279D01*
X336534Y26356D01*
X339819Y26743D01*
X343054Y27436D01*
X346209Y28429D01*
X349258Y29712D01*
X352173Y31276D01*
X354929Y33106D01*
X357501Y35185D01*
X359867Y37497D01*
X362006Y40020D01*
X363900Y42732D01*
X365532Y45609D01*
X366886Y48627D01*
X367953Y51758D01*
X368721Y54975D01*
X369185Y58250D01*
X369340Y61555D01*
X328003Y26830D02*
X340225Y26830D01*
X325415Y27381D02*
X342798Y27381D01*
X323365Y27932D02*
X344632Y27932D01*
X321863Y28484D02*
X346340Y28484D01*
X320361Y29035D02*
X347649Y29035D01*
X319206Y29586D02*
X348957Y29586D01*
X318052Y30137D02*
X350050Y30137D01*
X316994Y30688D02*
X351077Y30688D01*
X316073Y31240D02*
X352105Y31240D01*
X315152Y31791D02*
X352948Y31791D01*
X314287Y32342D02*
X353778Y32342D01*
X313536Y32893D02*
X354608Y32893D01*
X312785Y33444D02*
X355347Y33444D01*
X312034Y33995D02*
X356029Y33995D01*
X311385Y34547D02*
X356711Y34547D01*
X310765Y35098D02*
X357392Y35098D01*
X310145Y35649D02*
X357975Y35649D01*
X309525Y36200D02*
X358540Y36200D01*
X308990Y36751D02*
X359104Y36751D01*
X308476Y37303D02*
X359668Y37303D01*
X307963Y37854D02*
X360170Y37854D01*
X307449Y38405D02*
X360637Y38405D01*
X306971Y38956D02*
X361105Y38956D01*
X306546Y39507D02*
X361572Y39507D01*
X306122Y40058D02*
X362034Y40058D01*
X305697Y40610D02*
X362418Y40610D01*
X305273Y41161D02*
X362803Y41161D01*
X304898Y41712D02*
X363188Y41712D01*
X304550Y42263D02*
X363573Y42263D01*
X304203Y42814D02*
X363947Y42814D01*
X303855Y43365D02*
X364260Y43365D01*
X303508Y43917D02*
X364572Y43917D01*
X303199Y44468D02*
X364885Y44468D01*
X302920Y45019D02*
X365197Y45019D01*
X302641Y45570D02*
X365510Y45570D01*
X302362Y46121D02*
X365762Y46121D01*
X302082Y46673D02*
X366009Y46673D01*
X301817Y47224D02*
X366257Y47224D01*
X301600Y47775D02*
X366504Y47775D01*
X301383Y48326D02*
X366752Y48326D01*
X301166Y48877D02*
X366972Y48877D01*
X300949Y49428D02*
X367160Y49428D01*
X300732Y49980D02*
X367347Y49980D01*
X300551Y50531D02*
X367535Y50531D01*
X300392Y51082D02*
X367723Y51082D01*
X300233Y51633D02*
X367910Y51633D01*
X300074Y52184D02*
X368055Y52184D01*
X299914Y52736D02*
X368186Y52736D01*
X299755Y53287D02*
X368318Y53287D01*
X299643Y53838D02*
X368450Y53838D01*
X299539Y54389D02*
X368581Y54389D01*
X299434Y54940D02*
X368713Y54940D01*
X299330Y55491D02*
X368794Y55491D01*
X299225Y56043D02*
X368872Y56043D01*
X299120Y56594D02*
X368950Y56594D01*
X299067Y57145D02*
X369028Y57145D01*
X299015Y57696D02*
X369107Y57696D01*
X298963Y58247D02*
X369185Y58247D01*
X298912Y58799D02*
X369211Y58799D01*
X298860Y59350D02*
X369237Y59350D01*
X298808Y59901D02*
X369262Y59901D01*
X298808Y60452D02*
X369288Y60452D01*
X298808Y61003D02*
X369314Y61003D01*
X298808Y61554D02*
X369340Y61554D01*
X298808Y62106D02*
X369314Y62106D01*
X298808Y62657D02*
X369288Y62657D01*
X298808Y63208D02*
X369262Y63208D01*
X298860Y63759D02*
X369237Y63759D01*
X298912Y64310D02*
X369211Y64310D01*
X298963Y64862D02*
X369185Y64862D01*
X299015Y65413D02*
X369107Y65413D01*
X299067Y65964D02*
X369029Y65964D01*
X299120Y66515D02*
X368950Y66515D01*
X299225Y67066D02*
X368872Y67066D01*
X299329Y67617D02*
X368794Y67617D01*
X299434Y68169D02*
X368713Y68169D01*
X299539Y68720D02*
X368581Y68720D01*
X299643Y69271D02*
X368450Y69271D01*
X299755Y69822D02*
X368318Y69822D01*
X299914Y70373D02*
X368186Y70373D01*
X300073Y70925D02*
X368055Y70925D01*
X300233Y71476D02*
X367910Y71476D01*
X300392Y72027D02*
X367723Y72027D01*
X300551Y72578D02*
X367535Y72578D01*
X300732Y73129D02*
X367347Y73129D01*
X300949Y73680D02*
X367160Y73680D01*
X301166Y74232D02*
X366972Y74232D01*
X301383Y74783D02*
X366752Y74783D01*
X301600Y75334D02*
X366504Y75334D01*
X301817Y75885D02*
X366257Y75885D01*
X302082Y76436D02*
X366009Y76436D01*
X302361Y76988D02*
X365762Y76988D01*
X302641Y77539D02*
X365510Y77539D01*
X302920Y78090D02*
X365197Y78090D01*
X303199Y78641D02*
X364885Y78641D01*
X303507Y79192D02*
X364572Y79192D01*
X303855Y79743D02*
X364260Y79743D01*
X304203Y80295D02*
X363947Y80295D01*
X304550Y80846D02*
X363573Y80846D01*
X304898Y81397D02*
X363188Y81397D01*
X305272Y81948D02*
X362803Y81948D01*
X305697Y82499D02*
X362419Y82499D01*
X306122Y83051D02*
X362034Y83051D01*
X306546Y83602D02*
X361572Y83602D01*
X306971Y84153D02*
X361105Y84153D01*
X307449Y84704D02*
X360637Y84704D01*
X307962Y85255D02*
X360170Y85255D01*
X308476Y85806D02*
X359668Y85806D01*
X308990Y86358D02*
X359104Y86358D01*
X309525Y86909D02*
X358540Y86909D01*
X310145Y87460D02*
X357976Y87460D01*
X310765Y88011D02*
X357393Y88011D01*
X311385Y88562D02*
X356711Y88562D01*
X312033Y89114D02*
X356029Y89114D01*
X312784Y89665D02*
X355348Y89665D01*
X313536Y90216D02*
X354609Y90216D01*
X314287Y90767D02*
X353779Y90767D01*
X315151Y91318D02*
X352948Y91318D01*
X316072Y91869D02*
X352105Y91869D01*
X316994Y92421D02*
X351078Y92421D01*
X318051Y92972D02*
X350050Y92972D01*
X319206Y93523D02*
X348958Y93523D01*
X320360Y94074D02*
X347649Y94074D01*
X321862Y94625D02*
X346340Y94625D01*
X323364Y95177D02*
X344633Y95177D01*
X325414Y95728D02*
X342799Y95728D01*
X328001Y96279D02*
X340226Y96279D01*
X333223Y96830D02*
X333240Y96830D01*
X226840Y59055D02*
X226840Y59055D01*
X226685Y62359D01*
X226221Y65634D01*
X225453Y68851D01*
X224386Y71982D01*
X223032Y75000D01*
X221400Y77878D01*
X219506Y80590D01*
X217367Y83113D01*
X215001Y85424D01*
X212429Y87504D01*
X209673Y89333D01*
X206758Y90897D01*
X203709Y92181D01*
X200554Y93173D01*
X197319Y93866D01*
X194034Y94253D01*
X190727Y94330D01*
X187428Y94098D01*
X184164Y93557D01*
X180966Y92714D01*
X177861Y91574D01*
X174876Y90149D01*
X172037Y88451D01*
X169370Y86494D01*
X166898Y84296D01*
X164643Y81876D01*
X162624Y79256D01*
X160860Y76458D01*
X159365Y73507D01*
X158153Y70429D01*
X157234Y67252D01*
X156618Y64002D01*
X156308Y60709D01*
X156308Y57401D01*
X156618Y54107D01*
X157234Y50858D01*
X158153Y47680D01*
X159365Y44602D01*
X160860Y41651D01*
X162624Y38853D01*
X164643Y36233D01*
X166898Y33813D01*
X169370Y31615D01*
X172037Y29659D01*
X174876Y27960D01*
X177861Y26535D01*
X180966Y25395D01*
X184164Y24552D01*
X187428Y24011D01*
X190727Y23779D01*
X194034Y23856D01*
X197319Y24243D01*
X200554Y24936D01*
X203709Y25929D01*
X206758Y27212D01*
X209673Y28776D01*
X212429Y30606D01*
X215001Y32685D01*
X217367Y34997D01*
X219506Y37520D01*
X221400Y40232D01*
X223032Y43109D01*
X224386Y46127D01*
X225453Y49258D01*
X226221Y52475D01*
X226685Y55750D01*
X226840Y59055D01*
X185503Y24330D02*
X197725Y24330D01*
X182915Y24881D02*
X200298Y24881D01*
X180865Y25432D02*
X202132Y25432D01*
X179363Y25984D02*
X203840Y25984D01*
X177861Y26535D02*
X205149Y26535D01*
X176706Y27086D02*
X206457Y27086D01*
X175552Y27637D02*
X207550Y27637D01*
X174494Y28188D02*
X208577Y28188D01*
X173573Y28740D02*
X209605Y28740D01*
X172652Y29291D02*
X210448Y29291D01*
X171787Y29842D02*
X211278Y29842D01*
X171036Y30393D02*
X212108Y30393D01*
X170285Y30944D02*
X212847Y30944D01*
X169534Y31495D02*
X213529Y31495D01*
X168885Y32047D02*
X214211Y32047D01*
X168265Y32598D02*
X214892Y32598D01*
X167645Y33149D02*
X215475Y33149D01*
X167025Y33700D02*
X216040Y33700D01*
X166490Y34251D02*
X216604Y34251D01*
X165976Y34803D02*
X217168Y34803D01*
X165463Y35354D02*
X217670Y35354D01*
X164949Y35905D02*
X218137Y35905D01*
X164471Y36456D02*
X218605Y36456D01*
X164046Y37007D02*
X219072Y37007D01*
X163622Y37558D02*
X219534Y37558D01*
X163197Y38110D02*
X219918Y38110D01*
X162773Y38661D02*
X220303Y38661D01*
X162398Y39212D02*
X220688Y39212D01*
X162050Y39763D02*
X221073Y39763D01*
X161703Y40314D02*
X221447Y40314D01*
X161355Y40865D02*
X221760Y40865D01*
X161008Y41417D02*
X222072Y41417D01*
X160699Y41968D02*
X222385Y41968D01*
X160420Y42519D02*
X222697Y42519D01*
X160141Y43070D02*
X223010Y43070D01*
X159862Y43621D02*
X223262Y43621D01*
X159582Y44173D02*
X223509Y44173D01*
X159317Y44724D02*
X223757Y44724D01*
X159100Y45275D02*
X224004Y45275D01*
X158883Y45826D02*
X224252Y45826D01*
X158666Y46377D02*
X224472Y46377D01*
X158449Y46928D02*
X224660Y46928D01*
X158232Y47480D02*
X224847Y47480D01*
X158051Y48031D02*
X225035Y48031D01*
X157892Y48582D02*
X225223Y48582D01*
X157733Y49133D02*
X225410Y49133D01*
X157574Y49684D02*
X225555Y49684D01*
X157414Y50236D02*
X225686Y50236D01*
X157255Y50787D02*
X225818Y50787D01*
X157143Y51338D02*
X225950Y51338D01*
X157039Y51889D02*
X226081Y51889D01*
X156934Y52440D02*
X226213Y52440D01*
X156830Y52991D02*
X226294Y52991D01*
X156725Y53543D02*
X226372Y53543D01*
X156620Y54094D02*
X226450Y54094D01*
X156567Y54645D02*
X226528Y54645D01*
X156515Y55196D02*
X226607Y55196D01*
X156463Y55747D02*
X226685Y55747D01*
X156412Y56299D02*
X226711Y56299D01*
X156360Y56850D02*
X226737Y56850D01*
X156308Y57401D02*
X226762Y57401D01*
X156308Y57952D02*
X226788Y57952D01*
X156308Y58503D02*
X226814Y58503D01*
X156308Y59054D02*
X226840Y59054D01*
X156308Y59606D02*
X226814Y59606D01*
X156308Y60157D02*
X226788Y60157D01*
X156308Y60708D02*
X226762Y60708D01*
X156360Y61259D02*
X226737Y61259D01*
X156412Y61810D02*
X226711Y61810D01*
X156463Y62362D02*
X226685Y62362D01*
X156515Y62913D02*
X226607Y62913D01*
X156567Y63464D02*
X226529Y63464D01*
X156620Y64015D02*
X226450Y64015D01*
X156725Y64566D02*
X226372Y64566D01*
X156829Y65117D02*
X226294Y65117D01*
X156934Y65669D02*
X226213Y65669D01*
X157039Y66220D02*
X226081Y66220D01*
X157143Y66771D02*
X225950Y66771D01*
X157255Y67322D02*
X225818Y67322D01*
X157414Y67873D02*
X225686Y67873D01*
X157573Y68425D02*
X225555Y68425D01*
X157733Y68976D02*
X225410Y68976D01*
X157892Y69527D02*
X225223Y69527D01*
X158051Y70078D02*
X225035Y70078D01*
X158232Y70629D02*
X224847Y70629D01*
X158449Y71180D02*
X224660Y71180D01*
X158666Y71732D02*
X224472Y71732D01*
X158883Y72283D02*
X224252Y72283D01*
X159100Y72834D02*
X224004Y72834D01*
X159317Y73385D02*
X223757Y73385D01*
X159582Y73936D02*
X223509Y73936D01*
X159861Y74488D02*
X223262Y74488D01*
X160141Y75039D02*
X223010Y75039D01*
X160420Y75590D02*
X222697Y75590D01*
X160699Y76141D02*
X222385Y76141D01*
X161007Y76692D02*
X222072Y76692D01*
X161355Y77243D02*
X221760Y77243D01*
X161703Y77795D02*
X221447Y77795D01*
X162050Y78346D02*
X221073Y78346D01*
X162398Y78897D02*
X220688Y78897D01*
X162772Y79448D02*
X220303Y79448D01*
X163197Y79999D02*
X219919Y79999D01*
X163622Y80551D02*
X219534Y80551D01*
X164046Y81102D02*
X219072Y81102D01*
X164471Y81653D02*
X218605Y81653D01*
X164949Y82204D02*
X218137Y82204D01*
X165462Y82755D02*
X217670Y82755D01*
X165976Y83306D02*
X217168Y83306D01*
X166490Y83858D02*
X216604Y83858D01*
X167025Y84409D02*
X216040Y84409D01*
X167645Y84960D02*
X215476Y84960D01*
X168265Y85511D02*
X214893Y85511D01*
X168885Y86062D02*
X214211Y86062D01*
X169533Y86614D02*
X213529Y86614D01*
X170284Y87165D02*
X212848Y87165D01*
X171036Y87716D02*
X212109Y87716D01*
X171787Y88267D02*
X211279Y88267D01*
X172651Y88818D02*
X210448Y88818D01*
X173572Y89369D02*
X209605Y89369D01*
X174494Y89921D02*
X208578Y89921D01*
X175551Y90472D02*
X207550Y90472D01*
X176706Y91023D02*
X206458Y91023D01*
X177860Y91574D02*
X205149Y91574D01*
X179362Y92125D02*
X203840Y92125D01*
X180864Y92677D02*
X202133Y92677D01*
X182914Y93228D02*
X200299Y93228D01*
X185501Y93779D02*
X197726Y93779D01*
X190723Y94330D02*
X190740Y94330D01*
X94340Y61555D02*
X94340Y61555D01*
X94185Y64859D01*
X93721Y68134D01*
X92953Y71351D01*
X91886Y74482D01*
X90532Y77500D01*
X88900Y80378D01*
X87006Y83090D01*
X84867Y85613D01*
X82501Y87924D01*
X79929Y90004D01*
X77173Y91833D01*
X74258Y93397D01*
X71209Y94681D01*
X68054Y95673D01*
X64819Y96366D01*
X61534Y96753D01*
X58227Y96830D01*
X54928Y96598D01*
X51664Y96057D01*
X48466Y95214D01*
X45361Y94074D01*
X42376Y92649D01*
X39537Y90951D01*
X36870Y88994D01*
X34398Y86796D01*
X32143Y84376D01*
X30124Y81756D01*
X28360Y78958D01*
X26865Y76007D01*
X25653Y72929D01*
X24734Y69752D01*
X24118Y66502D01*
X23808Y63209D01*
X23808Y59901D01*
X24118Y56607D01*
X24734Y53358D01*
X25653Y50180D01*
X26865Y47102D01*
X28360Y44151D01*
X30124Y41353D01*
X32143Y38733D01*
X34398Y36313D01*
X36870Y34115D01*
X39537Y32159D01*
X42376Y30460D01*
X45361Y29035D01*
X48466Y27895D01*
X51664Y27052D01*
X54928Y26511D01*
X58227Y26279D01*
X61534Y26356D01*
X64819Y26743D01*
X68054Y27436D01*
X71209Y28429D01*
X74258Y29712D01*
X77173Y31276D01*
X79929Y33106D01*
X82501Y35185D01*
X84867Y37497D01*
X87006Y40020D01*
X88900Y42732D01*
X90532Y45609D01*
X91886Y48627D01*
X92953Y51758D01*
X93721Y54975D01*
X94185Y58250D01*
X94340Y61555D01*
X53003Y26830D02*
X65225Y26830D01*
X50415Y27381D02*
X67798Y27381D01*
X48365Y27932D02*
X69632Y27932D01*
X46863Y28484D02*
X71340Y28484D01*
X45361Y29035D02*
X72649Y29035D01*
X44206Y29586D02*
X73957Y29586D01*
X43052Y30137D02*
X75050Y30137D01*
X41994Y30688D02*
X76077Y30688D01*
X41073Y31240D02*
X77105Y31240D01*
X40152Y31791D02*
X77948Y31791D01*
X39287Y32342D02*
X78778Y32342D01*
X38536Y32893D02*
X79608Y32893D01*
X37785Y33444D02*
X80347Y33444D01*
X37034Y33995D02*
X81029Y33995D01*
X36385Y34547D02*
X81711Y34547D01*
X35765Y35098D02*
X82392Y35098D01*
X35145Y35649D02*
X82975Y35649D01*
X34525Y36200D02*
X83540Y36200D01*
X33990Y36751D02*
X84104Y36751D01*
X33476Y37303D02*
X84668Y37303D01*
X32963Y37854D02*
X85170Y37854D01*
X32449Y38405D02*
X85637Y38405D01*
X31971Y38956D02*
X86105Y38956D01*
X31546Y39507D02*
X86572Y39507D01*
X31122Y40058D02*
X87034Y40058D01*
X30697Y40610D02*
X87418Y40610D01*
X30273Y41161D02*
X87803Y41161D01*
X29898Y41712D02*
X88188Y41712D01*
X29550Y42263D02*
X88573Y42263D01*
X29203Y42814D02*
X88947Y42814D01*
X28855Y43365D02*
X89260Y43365D01*
X28508Y43917D02*
X89572Y43917D01*
X28199Y44468D02*
X89885Y44468D01*
X27920Y45019D02*
X90197Y45019D01*
X27641Y45570D02*
X90510Y45570D01*
X27362Y46121D02*
X90762Y46121D01*
X27082Y46673D02*
X91009Y46673D01*
X26817Y47224D02*
X91257Y47224D01*
X26600Y47775D02*
X91504Y47775D01*
X26383Y48326D02*
X91752Y48326D01*
X26166Y48877D02*
X91972Y48877D01*
X25949Y49428D02*
X92160Y49428D01*
X25732Y49980D02*
X92347Y49980D01*
X25551Y50531D02*
X92535Y50531D01*
X25392Y51082D02*
X92723Y51082D01*
X25233Y51633D02*
X92910Y51633D01*
X25074Y52184D02*
X93055Y52184D01*
X24914Y52736D02*
X93186Y52736D01*
X24755Y53287D02*
X93318Y53287D01*
X24643Y53838D02*
X93450Y53838D01*
X24539Y54389D02*
X93581Y54389D01*
X24434Y54940D02*
X93713Y54940D01*
X24330Y55491D02*
X93794Y55491D01*
X24225Y56043D02*
X93872Y56043D01*
X24120Y56594D02*
X93950Y56594D01*
X24067Y57145D02*
X94028Y57145D01*
X24015Y57696D02*
X94107Y57696D01*
X23963Y58247D02*
X94185Y58247D01*
X23912Y58799D02*
X94211Y58799D01*
X23860Y59350D02*
X94237Y59350D01*
X23808Y59901D02*
X94262Y59901D01*
X23808Y60452D02*
X94288Y60452D01*
X23808Y61003D02*
X94314Y61003D01*
X23808Y61554D02*
X94340Y61554D01*
X23808Y62106D02*
X94314Y62106D01*
X23808Y62657D02*
X94288Y62657D01*
X23808Y63208D02*
X94262Y63208D01*
X23860Y63759D02*
X94237Y63759D01*
X23912Y64310D02*
X94211Y64310D01*
X23963Y64862D02*
X94185Y64862D01*
X24015Y65413D02*
X94107Y65413D01*
X24067Y65964D02*
X94029Y65964D01*
X24120Y66515D02*
X93950Y66515D01*
X24225Y67066D02*
X93872Y67066D01*
X24329Y67617D02*
X93794Y67617D01*
X24434Y68169D02*
X93713Y68169D01*
X24539Y68720D02*
X93581Y68720D01*
X24643Y69271D02*
X93450Y69271D01*
X24755Y69822D02*
X93318Y69822D01*
X24914Y70373D02*
X93186Y70373D01*
X25073Y70925D02*
X93055Y70925D01*
X25233Y71476D02*
X92910Y71476D01*
X25392Y72027D02*
X92723Y72027D01*
X25551Y72578D02*
X92535Y72578D01*
X25732Y73129D02*
X92347Y73129D01*
X25949Y73680D02*
X92160Y73680D01*
X26166Y74232D02*
X91972Y74232D01*
X26383Y74783D02*
X91752Y74783D01*
X26600Y75334D02*
X91504Y75334D01*
X26817Y75885D02*
X91257Y75885D01*
X27082Y76436D02*
X91009Y76436D01*
X27361Y76988D02*
X90762Y76988D01*
X27641Y77539D02*
X90510Y77539D01*
X27920Y78090D02*
X90197Y78090D01*
X28199Y78641D02*
X89885Y78641D01*
X28507Y79192D02*
X89572Y79192D01*
X28855Y79743D02*
X89260Y79743D01*
X29203Y80295D02*
X88947Y80295D01*
X29550Y80846D02*
X88573Y80846D01*
X29898Y81397D02*
X88188Y81397D01*
X30272Y81948D02*
X87803Y81948D01*
X30697Y82499D02*
X87419Y82499D01*
X31122Y83051D02*
X87034Y83051D01*
X31546Y83602D02*
X86572Y83602D01*
X31971Y84153D02*
X86105Y84153D01*
X32449Y84704D02*
X85637Y84704D01*
X32962Y85255D02*
X85170Y85255D01*
X33476Y85806D02*
X84668Y85806D01*
X33990Y86358D02*
X84104Y86358D01*
X34525Y86909D02*
X83540Y86909D01*
X35145Y87460D02*
X82976Y87460D01*
X35765Y88011D02*
X82393Y88011D01*
X36385Y88562D02*
X81711Y88562D01*
X37033Y89114D02*
X81029Y89114D01*
X37784Y89665D02*
X80348Y89665D01*
X38536Y90216D02*
X79609Y90216D01*
X39287Y90767D02*
X78779Y90767D01*
X40151Y91318D02*
X77948Y91318D01*
X41072Y91869D02*
X77105Y91869D01*
X41994Y92421D02*
X76078Y92421D01*
X43051Y92972D02*
X75050Y92972D01*
X44206Y93523D02*
X73958Y93523D01*
X45360Y94074D02*
X72649Y94074D01*
X46862Y94625D02*
X71340Y94625D01*
X48364Y95177D02*
X69633Y95177D01*
X50414Y95728D02*
X67799Y95728D01*
X53001Y96279D02*
X65226Y96279D01*
X58223Y96830D02*
X58240Y96830D01*
G54D23*
X301555Y29055D03*
X286555Y51555D03*
X144055Y49055D03*
X159055Y26555D03*
X11555Y51555D03*
X26555Y29055D03*
M02*
