# Supplementary material for: Using Voice Coils to Actuate Modular Soft Robots: Wormbot, an Example
Source: Soft Robot. 2016 Dec 1;3(4):198–204. doi: 10.1089/soro.2016.0009 (PMC5180079; doi:10.1089/soro.2016.0009)
Supplement: Supplemental data [file Supp_Data.zip › Supplemental Information/PCB Schematics/LED circle PCB/XGerber/LED Coils PCB.Drill]

M48
METRIC
T1F00S00C1.000
%
M71
T1
X76.5950Y7.3800
X72.7850Y13.0950
X36.5900Y12.4600
X40.4000Y6.7450
X2.9350Y13.0950
X6.7450Y7.3800
M30
