# Supplementary material for: Using Voice Coils to Actuate Modular Soft Robots: Wormbot, an Example
Source: Soft Robot. 2016 Dec 1;3(4):198–204. doi: 10.1089/soro.2016.0009 (PMC5180079; doi:10.1089/soro.2016.0009)
Supplement: Supplemental data [file Supp_Data.zip › Supplemental Information/PCB Schematics/LED circle PCB/XGerber/LED Coils PCB.Info]

CAM output for current project LED Coils PCB.T3001
Output on 28. Nov 2014, 12:12h
Current project created using TARGET 17.1.0.24 discover
Output created using TARGET 3001! V17.1.0.24
DELIVERY ADDRESS:
  
  
  
  GB- 
  Tel: 
  FAX: 
  eMail: 
Size of PCB: 99.85 mm x 30.635 mm

Description of created files as follows:

LED Coils PCB.Top = 16 = Copper top L2   ( *.Top )
LED Coils PCB.Bot = 2 = Copper bottom L1   ( *.Bot )
LED Coils PCB.Tool = drill tool list
LED Coils PCB.Drill = Galvanised drills
LED Coils PCB.Outline = 23 = PCB outline   ( *.Outline )
LED Coils PCB.StopTop = 18 = Solder stop mask top   ( *.StopTop )
LED Coils PCB.StopBot = 4 = Solder stop mask bottom   ( *.StopBot )
LED Coils PCB.PosiTop = 21 = Placement print top   ( *.PosiTop )
LED Coils PCB.PasteTop = 19 = Solder paste top   ( *.PasteTop )
LED Coils PCB.Apr = TARGET 3001! aperture list
LED Coils PCB.Whl = Eagle compatible aperture list


Caution: Smallest track is thiner than 0.150mm: (0.104 at -0.225161 | -11.592087) on layer 21
