# Supplementary material for: Using Voice Coils to Actuate Modular Soft Robots: Wormbot, an Example
Source: Soft Robot. 2016 Dec 1;3(4):198–204. doi: 10.1089/soro.2016.0009 (PMC5180079; doi:10.1089/soro.2016.0009)
Supplement: Supplemental data [file Supp_Data.zip › Supplemental Information/PCB Schematics/LED circle PCB/XGerber/LED Coils PCB.Outline]

%FSLAX35Y35*%
%MOIN*%
%IN23=PCBoutline(X.Outline)*%
%ADD10C,0.00591*%
%ADD11C,0.00001*%
%ADD12C,0.00409*%
%ADD13C,0.00512*%
%ADD14C,0.00768*%
%ADD15C,0.01181*%
%ADD16C,0.01575*%
%ADD17C,0.03937*%
%AMR_18*21,1,0.02500,0.05000,0,0,0.000*%
%ADD18R_18*%
%AMR_19*21,1,0.02500,0.07500,0,0,0.000*%
%ADD19R_19*%
%AMR_20*21,1,0.04587,0.05433,0,0,0.000*%
%ADD20R_20*%
%AMR_21*21,1,0.05000,0.05000,0,0,0.000*%
%ADD21R_21*%
%AMR_22*21,1,0.10000,0.07500,0,0,0.000*%
%ADD22R_22*%
%AMOCT_23*4,1,8,0.031496,0.015748,0.015748,0.031496,-0.015748,0.031496,-0.031496,0.015748,-0.031496,-0.015748,-0.015748,-0.031496,0.015748,-0.031496,0.031496,-0.015748,0.031496,0.015748,0.000*%
%ADD23OCT_23*%
G54D15*
X369488Y61555D02*
X369341Y64777D01*
X368902Y67972D01*
X368174Y71114D01*
X367163Y74177D01*
X365878Y77136D01*
X364329Y79965D01*
X362530Y82642D01*
X360494Y85144D01*
X358240Y87450D01*
X355785Y89542D01*
X353149Y91402D01*
X350356Y93015D01*
X347428Y94367D01*
X344389Y95447D01*
X341264Y96247D01*
X338079Y96758D01*
X334861Y96979D01*
X331637Y96905D01*
X328432Y96539D01*
X325274Y95883D01*
X322189Y94942D01*
X319202Y93724D01*
X316338Y92241D01*
X313621Y90502D01*
X311073Y88524D01*
X308716Y86323D01*
X306569Y83916D01*
X304649Y81324D01*
X302973Y78568D01*
X301555Y75671D01*
X300406Y72657D01*
X299536Y69552D01*
X298952Y66379D01*
X298658Y63167D01*
X298658Y59942D01*
X298952Y56730D01*
X299536Y53558D01*
X300406Y50452D01*
X301555Y47438D01*
X302973Y44541D01*
X304649Y41785D01*
X306569Y39193D01*
X308716Y36786D01*
X311073Y34585D01*
X313621Y32607D01*
X316338Y30869D01*
X319202Y29385D01*
X322189Y28167D01*
X325274Y27227D01*
X328432Y26571D01*
X331637Y26204D01*
X334861Y26131D01*
X338079Y26351D01*
X341264Y26863D01*
X344389Y27662D01*
X347428Y28742D01*
X350356Y30094D01*
X353149Y31707D01*
X355785Y33567D01*
X358240Y35659D01*
X360494Y37965D01*
X362530Y40467D01*
X364329Y43144D01*
X365878Y45973D01*
X367163Y48932D01*
X368174Y51995D01*
X368902Y55137D01*
X369341Y58332D01*
X369488Y61555D01*
X393110Y61555D02*
X392959Y65768D01*
X392509Y69959D01*
X391760Y74108D01*
X390718Y78192D01*
X389386Y82192D01*
X387773Y86087D01*
X385886Y89857D01*
X383735Y93482D01*
X381331Y96945D01*
X378686Y100227D01*
X375813Y103313D01*
X372728Y106185D01*
X369445Y108831D01*
X365982Y111235D01*
X362357Y113386D01*
X358587Y115273D01*
X354692Y116886D01*
X350692Y118218D01*
X346608Y119260D01*
X342459Y120009D01*
X338268Y120459D01*
X334055Y120610D01*
X329842Y120459D01*
X325650Y120009D01*
X321502Y119260D01*
X317417Y118218D01*
X313417Y116886D01*
X309522Y115273D01*
X305753Y113386D01*
X302127Y111235D01*
X298664Y108831D01*
X295382Y106186D01*
X292296Y103313D01*
X289424Y100227D01*
X286779Y96945D01*
X284374Y93482D01*
X282223Y89857D01*
X280336Y86087D01*
X278723Y82192D01*
X277392Y78192D01*
X276349Y74108D01*
X275601Y69959D01*
X275150Y65768D01*
X275000Y61555D01*
X275150Y57342D01*
X275601Y53150D01*
X276349Y49001D01*
X277392Y44917D01*
X278723Y40917D01*
X280336Y37022D01*
X282223Y33252D01*
X284374Y29627D01*
X286779Y26164D01*
X289424Y22882D01*
X292296Y19796D01*
X295382Y16924D01*
X298664Y14278D01*
X302127Y11874D01*
X305753Y9723D01*
X309522Y7836D01*
X313417Y6223D01*
X317417Y4892D01*
X321502Y3849D01*
X325650Y3101D01*
X329842Y2650D01*
X334055Y2500D01*
X338268Y2650D01*
X342459Y3101D01*
X346608Y3849D01*
X350692Y4892D01*
X354692Y6223D01*
X358587Y7836D01*
X362357Y9723D01*
X365982Y11874D01*
X369445Y14279D01*
X372727Y16924D01*
X375813Y19796D01*
X378685Y22882D01*
X381331Y26164D01*
X383735Y29627D01*
X385886Y33252D01*
X387773Y37022D01*
X389386Y40917D01*
X390718Y44917D01*
X391760Y49001D01*
X392509Y53150D01*
X392959Y57342D01*
X393110Y61554D01*
X226988Y59055D02*
X226841Y62277D01*
X226402Y65472D01*
X225674Y68614D01*
X224663Y71677D01*
X223378Y74636D01*
X221829Y77465D01*
X220030Y80142D01*
X217994Y82644D01*
X215740Y84950D01*
X213285Y87042D01*
X210649Y88902D01*
X207856Y90515D01*
X204928Y91867D01*
X201889Y92947D01*
X198764Y93747D01*
X195579Y94258D01*
X192361Y94479D01*
X189137Y94405D01*
X185932Y94039D01*
X182774Y93383D01*
X179689Y92442D01*
X176702Y91224D01*
X173838Y89741D01*
X171121Y88002D01*
X168573Y86024D01*
X166216Y83823D01*
X164069Y81416D01*
X162149Y78824D01*
X160473Y76068D01*
X159055Y73171D01*
X157906Y70157D01*
X157036Y67052D01*
X156452Y63879D01*
X156158Y60667D01*
X156158Y57442D01*
X156452Y54230D01*
X157036Y51058D01*
X157906Y47952D01*
X159055Y44938D01*
X160473Y42041D01*
X162149Y39285D01*
X164069Y36693D01*
X166216Y34286D01*
X168573Y32085D01*
X171121Y30107D01*
X173838Y28369D01*
X176702Y26885D01*
X179689Y25667D01*
X182774Y24727D01*
X185932Y24071D01*
X189137Y23704D01*
X192361Y23631D01*
X195579Y23851D01*
X198764Y24363D01*
X201889Y25162D01*
X204928Y26242D01*
X207856Y27594D01*
X210649Y29207D01*
X213285Y31067D01*
X215740Y33159D01*
X217994Y35465D01*
X220030Y37967D01*
X221829Y40644D01*
X223378Y43473D01*
X224663Y46432D01*
X225674Y49495D01*
X226402Y52637D01*
X226841Y55832D01*
X226988Y59055D01*
X250610Y59055D02*
X250459Y63268D01*
X250009Y67459D01*
X249260Y71608D01*
X248218Y75692D01*
X246886Y79692D01*
X245273Y83587D01*
X243386Y87357D01*
X241235Y90982D01*
X238831Y94445D01*
X236186Y97727D01*
X233313Y100813D01*
X230228Y103685D01*
X226945Y106331D01*
X223482Y108735D01*
X219857Y110886D01*
X216087Y112773D01*
X212192Y114386D01*
X208192Y115718D01*
X204108Y116760D01*
X199959Y117509D01*
X195768Y117959D01*
X191555Y118110D01*
X187342Y117959D01*
X183150Y117509D01*
X179002Y116760D01*
X174917Y115718D01*
X170917Y114386D01*
X167022Y112773D01*
X163253Y110886D01*
X159627Y108735D01*
X156164Y106331D01*
X152882Y103686D01*
X149796Y100813D01*
X146924Y97727D01*
X144279Y94445D01*
X141874Y90982D01*
X139723Y87357D01*
X137836Y83587D01*
X136223Y79692D01*
X134892Y75692D01*
X133849Y71608D01*
X133101Y67459D01*
X132650Y63268D01*
X132500Y59055D01*
X132650Y54842D01*
X133101Y50650D01*
X133849Y46501D01*
X134892Y42417D01*
X136223Y38417D01*
X137836Y34522D01*
X139723Y30752D01*
X141874Y27127D01*
X144279Y23664D01*
X146924Y20382D01*
X149796Y17296D01*
X152882Y14424D01*
X156164Y11778D01*
X159627Y9374D01*
X163253Y7223D01*
X167022Y5336D01*
X170917Y3723D01*
X174917Y2392D01*
X179002Y1349D01*
X183150Y601D01*
X187342Y150D01*
X191555Y0D01*
X195768Y150D01*
X199959Y601D01*
X204108Y1349D01*
X208192Y2392D01*
X212192Y3723D01*
X216087Y5336D01*
X219857Y7223D01*
X223482Y9374D01*
X226945Y11779D01*
X230227Y14424D01*
X233313Y17296D01*
X236185Y20382D01*
X238831Y23664D01*
X241235Y27127D01*
X243386Y30752D01*
X245273Y34522D01*
X246886Y38417D01*
X248218Y42417D01*
X249260Y46501D01*
X250009Y50650D01*
X250459Y54842D01*
X250610Y59054D01*
X94488Y61555D02*
X94341Y64777D01*
X93902Y67972D01*
X93174Y71114D01*
X92163Y74177D01*
X90878Y77136D01*
X89329Y79965D01*
X87530Y82642D01*
X85494Y85144D01*
X83240Y87450D01*
X80785Y89542D01*
X78149Y91402D01*
X75356Y93015D01*
X72428Y94367D01*
X69389Y95447D01*
X66264Y96247D01*
X63079Y96758D01*
X59861Y96979D01*
X56637Y96905D01*
X53432Y96539D01*
X50274Y95883D01*
X47189Y94942D01*
X44202Y93724D01*
X41338Y92241D01*
X38621Y90502D01*
X36073Y88524D01*
X33716Y86323D01*
X31569Y83916D01*
X29649Y81324D01*
X27973Y78568D01*
X26555Y75671D01*
X25406Y72657D01*
X24536Y69552D01*
X23952Y66379D01*
X23658Y63167D01*
X23658Y59942D01*
X23952Y56730D01*
X24536Y53558D01*
X25406Y50452D01*
X26555Y47438D01*
X27973Y44541D01*
X29649Y41785D01*
X31569Y39193D01*
X33716Y36786D01*
X36073Y34585D01*
X38621Y32607D01*
X41338Y30869D01*
X44202Y29385D01*
X47189Y28167D01*
X50274Y27227D01*
X53432Y26571D01*
X56637Y26204D01*
X59861Y26131D01*
X63079Y26351D01*
X66264Y26863D01*
X69389Y27662D01*
X72428Y28742D01*
X75356Y30094D01*
X78149Y31707D01*
X80785Y33567D01*
X83240Y35659D01*
X85494Y37965D01*
X87530Y40467D01*
X89329Y43144D01*
X90878Y45973D01*
X92163Y48932D01*
X93174Y51995D01*
X93902Y55137D01*
X94341Y58332D01*
X94488Y61555D01*
X118110Y61555D02*
X117959Y65768D01*
X117509Y69959D01*
X116760Y74108D01*
X115718Y78192D01*
X114386Y82192D01*
X112773Y86087D01*
X110886Y89857D01*
X108735Y93482D01*
X106331Y96945D01*
X103686Y100227D01*
X100813Y103313D01*
X97728Y106185D01*
X94445Y108831D01*
X90982Y111235D01*
X87357Y113386D01*
X83587Y115273D01*
X79692Y116886D01*
X75692Y118218D01*
X71608Y119260D01*
X67459Y120009D01*
X63268Y120459D01*
X59055Y120610D01*
X54842Y120459D01*
X50650Y120009D01*
X46502Y119260D01*
X42417Y118218D01*
X38417Y116886D01*
X34522Y115273D01*
X30753Y113386D01*
X27127Y111235D01*
X23664Y108831D01*
X20382Y106186D01*
X17296Y103313D01*
X14424Y100227D01*
X11779Y96945D01*
X9374Y93482D01*
X7223Y89857D01*
X5336Y86087D01*
X3723Y82192D01*
X2392Y78192D01*
X1349Y74108D01*
X601Y69959D01*
X150Y65768D01*
X0Y61555D01*
X150Y57342D01*
X601Y53150D01*
X1349Y49001D01*
X2392Y44917D01*
X3723Y40917D01*
X5336Y37022D01*
X7223Y33252D01*
X9374Y29627D01*
X11779Y26164D01*
X14424Y22882D01*
X17296Y19796D01*
X20382Y16924D01*
X23664Y14278D01*
X27127Y11874D01*
X30753Y9723D01*
X34522Y7836D01*
X38417Y6223D01*
X42417Y4892D01*
X46502Y3849D01*
X50650Y3101D01*
X54842Y2650D01*
X59055Y2500D01*
X63268Y2650D01*
X67459Y3101D01*
X71608Y3849D01*
X75692Y4892D01*
X79692Y6223D01*
X83587Y7836D01*
X87357Y9723D01*
X90982Y11874D01*
X94445Y14279D01*
X97727Y16924D01*
X100813Y19796D01*
X103685Y22882D01*
X106331Y26164D01*
X108735Y29627D01*
X110886Y33252D01*
X112773Y37022D01*
X114386Y40917D01*
X115718Y44917D01*
X116760Y49001D01*
X117509Y53150D01*
X117959Y57342D01*
X118110Y61554D01*
M02*
