# Supplementary material for: Using Voice Coils to Actuate Modular Soft Robots: Wormbot, an Example
Source: Soft Robot. 2016 Dec 1;3(4):198–204. doi: 10.1089/soro.2016.0009 (PMC5180079; doi:10.1089/soro.2016.0009)
Supplement: Supplemental data [file Supp_Data.zip › Supplemental Information/PCB Schematics/LED circle PCB/XGerber/LED Coils PCB.PasteTop]

%FSLAX35Y35*%
%MOIN*%
%IN19=Solderpastetop(X.PasteTop)*%
%ADD10C,0.00591*%
%ADD11C,0.00001*%
%ADD12C,0.00409*%
%ADD13C,0.00512*%
%ADD14C,0.00768*%
%ADD15C,0.01181*%
%ADD16C,0.01575*%
%ADD17C,0.03937*%
%AMR_18*21,1,0.02500,0.05000,0,0,0.000*%
%ADD18R_18*%
%AMR_19*21,1,0.02500,0.07500,0,0,0.000*%
%ADD19R_19*%
%AMR_20*21,1,0.04587,0.05433,0,0,0.000*%
%ADD20R_20*%
%AMR_21*21,1,0.05000,0.05000,0,0,0.000*%
%ADD21R_21*%
%AMR_22*21,1,0.10000,0.07500,0,0,0.000*%
%ADD22R_22*%
%AMOCT_23*4,1,8,0.031496,0.015748,0.015748,0.031496,-0.015748,0.031496,-0.031496,0.015748,-0.031496,-0.015748,-0.015748,-0.031496,0.015748,-0.031496,0.031496,-0.015748,0.031496,0.015748,0.000*%
%ADD23OCT_23*%
G54D20*
X340757Y9055D03*
X332352Y9055D03*
X295757Y81555D03*
X287352Y81555D03*
X375757Y89055D03*
X367352Y89055D03*
X340757Y104055D03*
X332352Y104055D03*
X198257Y101555D03*
X189852Y101555D03*
X233257Y86555D03*
X224852Y86555D03*
X153257Y79055D03*
X144852Y79055D03*
X198257Y6555D03*
X189852Y6555D03*
X65757Y104055D03*
X57352Y104055D03*
X100757Y89055D03*
X92352Y89055D03*
X20757Y81555D03*
X12352Y81555D03*
X65757Y9055D03*
X57352Y9055D03*
G54D21*
X325755Y16555D03*
X317355Y16555D03*
X380755Y76555D03*
X372355Y76555D03*
X300755Y91555D03*
X292355Y91555D03*
X340755Y111555D03*
X332355Y111555D03*
X198255Y109055D03*
X189855Y109055D03*
X158255Y89055D03*
X149855Y89055D03*
X238255Y74055D03*
X229855Y74055D03*
X183255Y14055D03*
X174855Y14055D03*
X65755Y111555D03*
X57355Y111555D03*
X25755Y91555D03*
X17355Y91555D03*
X105755Y76555D03*
X97355Y76555D03*
X50755Y16555D03*
X42355Y16555D03*
M02*
